# Supplementary material for: Fast but not furious: a streamlined selection method for genome-edited cells
Source: Life Sci Alliance. 2021 Apr 26;4(6):e202101051. doi: 10.26508/lsa.202101051 (PMC8127327; doi:10.26508/lsa.202101051)
Supplement: Supplementary file 1 [file LSA-2021-01051_Supplemental_Data_1.zip › SANGER and Deep Sequencing/ACTB/78_S78_L001_R1_001.fastq]

@M05620:37:000000000-D9766:1:1101:18622:1961 1:N:0:78
ACCACACCTTCTACAATGAGCTGCGTGTGGCTCCCGAGGAGCACCCCGTGCTGCTGACCGAGGCCCCCCTGAACCCCAAGGCCAACCGCGAGAAGATGCCCAGGTGAGTGGCCCGCTACCTCTTCTGGTGGCCGCCTCCCTCCTTCCTGGCCTCCCGGAGCTGCGCCCTTTCTCACTGGTTCTCTCTTCTGCCGTTTTCCGTAGGACTCTCTTCTCTGACCTGAGTCTCCTTTGGAACTCTGCAGGTTCTT
+
ABBBBBBBFFFFGGGGGGGGGGHGGAEFHGHHHGGGGGGGGHHHHGGGEFGGFGHHHHHG?E0EC1@EFGEFH??EF////?G/?FEFGG@//?22?22<22//?110?1/<?<<@C-@CHEBGFD00D/.CC@C@A:CAGFDGH0BF;99.CFAA.--:-9/99?AFFFFFFFBFF/9BFBFBB/:9/9B//@DDFFFF?F...//;:B/FFFFFFBBB/F./;::99:BFF/:////9B9///99:/;/
@M05620:37:000000000-D9766:1:1101:13254:1965 1:N:0:78
AGTGCCAGCTCTCAATCGCACAGGGGACCCAGGGCCTGGCCCCTCCATCCAGAAAACCTATGTCCTCACCCGCTCCCTGGAGCACCCACTCCGCAGCTTGGCTGTGTCCTATGTGAGTATCCATCGTTGGAATCTGGTCGTTGGCTCTTTGTGTGGCGTTGGGGAAAGACAGTCCTAACCGTGTAGGGTTCTGGTAATTTATGGGTTGAGGAGGGGCTCTTTGGCTCCCTCCTGTCCCCCTGTCTGTTCTT
+
3>A?AFFBAFFFGFGGGGGGGCGCFGGEAEHHFEEEDFGBAGGHGGHFHGFHBHHHHEFAGF5DFGG3B110E0/BFE3121B1BF?1?FGC/A///BF3E3F/034?4B4B1B221B?FF?22?/?/0011<@G2111/>?001110111<000..<>@@.--.<<.<C//CGCH00/.-;../00.;;AB00;000900;0/9/;-///0.9-9@-:BFF//9BB99.9../;99/;AB.;FF//;9B/
@M05620:37:000000000-D9766:1:1101:15934:1989 1:N:0:78
ACCACACCTTCTACAATGAGCTGCGTGTGGCTCCCGAGGAGCACCCCGTGCTGCTGACCTTTGCCCCCCTGAACCCCTCTTCCCCCCTCTCGTCTATCTCCCATTTGCTTGTCCCTCTACCTCTTCTTTTTTCCTCCTCCCTCCTTCCTTGCCTCCCTTTTCTGCGCCCTTTCTCACTTTTTCTCTCTTCTTCCTTTTTCCTTATTTCTCTCTTCTCTGTCCTTCTTCTCCTTTTGAACTCTGCTTTTTCT
+
1>AA1A>>CCCDGGGGGFFAG1F1EA0000AFEC0A0A/EEFHHF/EEEEEC1BF1BFFA111D@1>EEC/011/>?//01@B00?>/?00/////B21210011>221110<1110@11@@@GF1F11?1/0<1<0<00.<<.GGD0=11//0<<<<0000<0<--;ACFG0CF0::00<B/99CBFF0;00990;9BB00;000009;CFFG009C0000:/99999//::;//-//:9;/////9;/9
@M05620:37:000000000-D9766:1:1101:13292:2004 1:N:0:78
AGTGCCAGCTCTCAATCGCACAGGGGACCCAGGGCCTGGCCCCTCCATCCAGAAAACCTATGACCTCACCCGCTACCTGGAGCACCAACTCCGCAGCTTGGCTGGGACCTATGTGAGTATCCAGCGTAGGAATCTGGGAGTTGGGGAGGAGTGAGGAGTTGGGGAAAGACAGTCCTAACCGTGGAGGGTTCTGGTAAATGATGGGGTGAGGAGGGGCTCTTTGGCTCCCACCAGTCCCCCTGTCTGGTCTA
+
1A>AAFF11CFFFEGGBFAFACGHGGG?0AGHG0A//AFF0GGHGGGD1FHG1E1FGGG1FH2GGHFHHFFGGG?EHGGHCGH/0F0FEFGGFCE//>GHEHG</ECC/FCGFF22>1>>B2BFFGAB//11@FG1FCAFGGHF/@><<.<FAFFHH.<GGC@CGGHHHHHHHHHHFBFA@GGGB9AAGGGGGG9;;;FGGGFE?BF@EFFFFF@=99EF/9/;:;F?E-ABEFFB//AB@EFFFFFFFF/
@M05620:37:000000000-D9766:1:1101:19049:2046 1:N:0:78
ACCACACCTTCTACAATGAGCTGCGTGTGGCTCCCGAGGAGCACCCCGTGCTGCTGACCGAGGCCCCCCTGAACCCCAAGGCCAACCGCGAGAAGATGCCCAGGTTAGTGGCCCCCTACCTCTTCTTGTGGCCGCCTCCCTCCTTCCTGGCCTCCCGGGCCTCCGCCCTTTCTACCTGGTTCTCTCTTTTGCCGTTTTCCGTAGGACTCTCTTCTCTACCCTGGGTCTCCTTTTGAATTCTTCAGGTTCTT
+
DDDDDDDCFFFFGGGGGGGGGGHHGGGGHGHHHGGGGGGGGHHHHGGGGGGGHHHHHHHGGGGGGGGGGGGHHGHGGGGGGHHHGFGGGGGGFGHGH22F22??C11?=10/GF---.>><1<F1=0<=0<.G-<A.:CFCCDG00:;0/.:0:EE.----;...9;CBFFB:00;00.::00000:00000:-.DFFBF.0.:.:0//:0::000000:;B/.9///000BF00;;0:0:000:::0000
@M05620:37:000000000-D9766:1:1101:14791:2084 1:N:0:78
AGTGCCAGCTCTCAATCGCACAGGGGACCCAGGGCCTGGCCCCTCCATCCAGAAAACCTATGACCTCACCCGCTACCTGGAGCACCAACTCCGCCGCTTGGCTGGGACCTATGTGAGTATCCAGCGTAGGAATCTGGGAGTTGGGGAGGAGTGAGGAGTTGGGGAAAGACAGTCCTAACCGTGGAGGGTTCTGGTAAATGATGGGGTGAGGAGGGGCTCTTTGGCTCCCACCAGTCCCCCTGTCTGGCCTA
+
A33AAFFFBFFFD4EGGAAF2EGHDCGEEFGHGGFEFDGFGHEHGGCEGGGF333FBECFGFFAGF3FGGHEEG/>FGFCFGB11??FEFGGGE/EEEFEGCG/EEFHDGHHHHHHHGEGF22FGG/CADHEHBGHHHFGG0GHCCACGDEHFEGEFEFBCCCGEDEHBCHHC0FGGBFGGFCB?EG@9F.FFG;0;BCCBFFFFFFBFFFBDF<?BBEFFFF/BFF.A.;DAA;/9/.9@EF9BF//.9/
@M05620:37:000000000-D9766:1:1101:20006:2108 1:N:0:78
GAGGCTGCTTTGGAAGAAACTGATAGGTTACTGCAACAGTTCCCTATGGACCTGGGAAAGATTCTCGCCTACCTTAAGCAATCTGATATAACTGCCTCTGCTCATCAAACTCCCACGCTAAGGCTTCTAGTTGACGCCTAGCTACTTAATTACCTCTCGGAACAGCGACATTGATCACTATCACTCTCTTTTTACTGTGTGCATAAGACTATCATAACTCAACTGAGTCTTTTCATTTATACCTCACATTC
+
>1>>AAFAFFFFGFGE1GEBEB133AADDA13DF11FG0F22D11BAA11BB0B0B0B/B011AAB/////0BFBFE111ABGFG22B22@D1DD0BBB11B1B1121BB111?00///>/10010BBB2BB>2</?/B?01BBB1>B>B221BB11@//?/>0<0>/>A>111111<11<11=>F1><=0<<.<00=0<.=<0==000000;0;00/000/;0::0;9;;000;;;;0000000=;0090
@M05620:37:000000000-D9766:1:1101:19996:2130 1:N:0:78
GAGGCTGCTTTGGAAGAAACTCATAGATTACTGCAACAGTTCCCCATGGACCTGGAAAAGAATCTCGCCTACCTTAAAGAATCTGAAATAACTGCCTCTGATTACCAAACAGCAAGCGAAAGGCTCCGACGACAGTCATAGGGACTAAAAAACTCAACGAAACAAGGACAGTGACATTAGCCATCTCCTCTTCACTACTCTGTAGGACGCACATCAACAAAACTAATTTTATTTATTTGTAAGTAACAACT
+
1AAAAAFAFFFFGFGGGGFGG1F3FB133D1DDGHHHH0FD2DB0BAA01BBAF001B0BA0A1A10////0BBGFBD11F1BGG22B2DBGGFF>11111222BB1@/F0000B0/////?B/1>?/>//////1112>210@?00@@11<?<111?.>.<<0>0<<>/.000000=00//0=/0:00:000<00:/:000000:::----9;000/0;9;;9;000090900909/:;BF//99:B/-9
@M05620:37:000000000-D9766:1:1101:19690:2143 1:N:0:78
AGTGCCAGCTCTCAATCGCACAGGGGACCCAGGGCCTGGGCCCTCCAGCCAGAAAACCTATGACCTCACCCGCTACCTGGAGCACCAACTCCGCAGCTTGGTTGGGACCTATGTGAGTGTCCAGCGTAGGCATCTGGGCGTTGGGGAGGAGTGAGGAGCTGGCGAAAGACAGTCCTAACCGTGGAGGGTTCTGGTAAATGATGGGGTGAGGAGGGGCTCTTTGGCTCCCACCAGACCCCCTGTCTGGTCTA
+
A33>AFBFBFFFGGGGBGGCGEHCGGEGGEGHE2E22BF22BAG1123BABFA3B2B1AG5F5E@5BEGE1>E///F33BB?G1B1B??3@3/?///3??/3///>/0?C11F?2BD11?2@21FC<///1<1?1?GB/<<<<0A@.-A.</.DD.0..;C/.---;EFB/F0000;0B.-.9A...;..9BBB//9////BFE.;.9AAAB.;=---A//B///99AE.99A..;9ED-BEFFFFFFFFB
@M05620:37:000000000-D9766:1:1101:18331:2153 1:N:0:78
AGTGCCAGCTCTCAATCGCACAGGGGACCCAGGGCCTGGCCCCTCCATCCAGAAAACCTATGACCTCACCCGCTACCTGGAGCACCAACTCCGCAGCTTGGCTGGGACCTATGTGAGTATCCAGCGTAGGAATCTGGGAGTTGGGGAGGAGTGAGGAGTTGGGGAAAGACAGTCCTAACCGTGGAGGGTTCTGGTAAATGATGGGGTGAGGAGGGGCTCTTTGGCTCCCACCAGTCCCCCTGTCTGGTCTA
+
AAABBFFFBFFFGBGGGGGGGGHHGGGGGGHHGGGGGGHHHHGHGGHHHHGHHGHHHGHHHHHHHHGCHHHGGGGEHHHHHGHHHHHHGGHHGGGGGHFGGGHGGGGFGHHGHHHHHHHHHHHHHGFDGGEHHHHHEHGEFFHGGGFGGGGGFHEHFGHHHHCGGGHGHHHFHHHHHHFHGGGGGGGGGGGGGGCBFGGGGGGGGGABE?FFFFBBBBFFFFFFFFFFFFFFFFFFFFFFBFFFEFFFFFB
@M05620:37:000000000-D9766:1:1101:15717:2162 1:N:0:78
ACCACACCTTCTACAATGAGCTGCGTGTGGCTCCCGAGGAGCACCCCGTGCTGCTGACCGAGGCCCCCCTGAACCCCAAGGCCAACCGCGAGAAGATGCCCAGGTAAGTGGCCCGCTACCTCTTCTGGTGGCCGCCTCCCTCCTCCCTGGCCTCCCGACGCTCCGCCCTTTCTCACTGGTTCTCTCTTCTGCCGTTTTCCGTAGGACTCTCTTCTCTGACCTGAGTCTCCTTTTGGAACTCTGCAGGTTCT
+
CCCCDCDCFFFFGGGGGGGGGGHHGEGGHGHHHGGGCEGEEHHHHGGFEGGGHHHHGHHGEFFGGGGGGGGHHHHGGGGHGHHHHGGGGCFFDGHHHHHH22FFG1?FGDGGEHCC-<><DHHHHHHHHFGHHGGGGGEGHHGH/;EBFEAFGGGGG.:-BD.;DFFFFFFFF0FFFFFFFFFFFFF0;FFFFFAAFFFFFFAD.0FFF0FFFFBFF00;FF/;BB0BF00BFB0-;0;0FFBBBF?9:FB
@M05620:37:000000000-D9766:1:1101:16911:2214 1:N:0:78
ACCACACCTTCTACAATGAGCTGCGTGTGGCTCCCGAGGAGCACCCCGTGCTGCTGACCGAGGCCCCCCTGAACCCCAAGGCCAACCGCGAGAAGATGAACCCAGGTGAGTGGCCCGCTACCTCTTCTGGTGGCCGCCTCCCTCCTTCCTGGCCTCCCGGCGCTGCGCCCTTTCTCACTGGTTCTCTCTTCTGCCGTTTTCCGTAGGACTCTCTTCTCTGACCTGCGTCTCCTTTGGAACTCTGCAGGTTC
+
3AAAB?AAFFFFGGGGGGGGGGHHGEGGHGHHHGGGGGGFGHHHHG?EEEGEHHHHHHGGFGGGGGGGGGGEFHH>>E/GGEHGGFEFGGGGCGHBHEGHFCCF/CF?1?FFFGHHGGGCGF0DD0DHHHHHGEHGGGGGCFHHGBFGGGGGGGGGGGGAA-@DFFFAFFFFBF/FFFFE.;FBFFFBFFFFFFFFADFEFFBBAADFBFFEFFFFFFFFFFFFF.-.@DFFFFFFFFFFFFFFF/9A9B/
@M05620:37:000000000-D9766:1:1101:20652:2230 1:N:0:78
ACCACACCTTCTACAATGAGCTGCGTGTGGCTCCCGAGGAGCACCCCGTGCTGCTGACCGAGGCCCCCCTGAACCCCAAGGCCAACCGCGAGAAGATGCCCAGGTGAGTGGCCCGCTACCTCTTCTGGTGGCCGCCTCCCTCCTTCCTGGCCTCCCGGCGCTGCGCCCTTTCTCCCTGGTTCTCTCTTTTGCCGTTTTCCGTAGGACTCTCTTCTCTGCCCTGGGTCTCCTTTGGAACTCTGCAGGTTCTA
+
A>>AA?1AFFFFFGGD3GGGGFFFGEEAF0EFFEEEEEA//FGFHGGEAEEEDGFHHHG/>EEGGGGGGGFGFHHGGCEG/<GH<FCGGG?CCCHFFDFGH1?F<FFC?1C/0F<C--<CDHFEHF0D<CEHF<--.:CCFBCGF0FBBF.=BFEA??----9-@@F@-9B/BF//-BABB///99///9;//9;BFF/99/-9A/9/;/BBFB/99//;9B?--;FBFFF/BF/9BBBFFF///A-BFF/
@M05620:37:000000000-D9766:1:1101:10816:2264 1:N:0:78
ACCACACCTTCTACAATGAGCTGCGTGTGGCTCCCGAGGAGCACCCCGTGCTGCTGACCGAGGCCCCCCTGAACCCCAAGGCCAACCGCGAGAAGATGCCCAGGTGAGTGGCCCGCTACCTCTTCTGGTGGCCGCCTCCCTCCTTCCTGGCCTCCCGGGGCTGCGCCCTTTCTCACTGGTTCTCTCTTCTGCCGTTTTCCGTAGGACTCTCTTCTCTGACCTGAGTCTCCTTTGGAACTCTGCAGGTTCTA
+
BBBBBAB>CFFFGGGGGGAGGGHHGGGBAFHHHFFGDFGCEHHHHGGGGGGGGHHHHHHCGFFGGGGGGGGHHHHGGGGHGHHHGGGGGG?DGGHGHHHHHHH/FGFG?GEGFHFGGG?0FHHHGHFDDHGHFGGCGGEGHHGHGGGG0/AAFGGGG?-;-@AFFFBFFFFFFFFFFFFFFFFFFFFF;;FBFF9AFFFFF/9.9/BBFFFFFFFFFF/B9F9/;BF;BBFFFFFBFEFFFFFFFAAFFF/
@M05620:37:000000000-D9766:1:1101:16791:2274 1:N:0:78
ACCACACCTTCTACAATGAGCTGCGTGTGGCTCCCGAGGAGCACCCCGTGCTGCTGACCGAGGCCCCCCTGAACCCCAAGGCCAACCGCGAGAAGATCCCCAAGCGAGTGGCCCGCTACCTCTTCTGGTGGCCGCCTCCCTCCTTCCTGGCCTCCCGGCGCTGCGCCCTTTCTCACTGGTTCTCTCTTCTGCCGTTTTCCGTAGGACTCTCTTCTCTGACCTGAGTCTCCTTTGGAACTCTGCAGGTTCTA
+
CCCCCCCCFFFFGGGGGGGGGGHHGGGGHGHHHGGFFGGGGHHHHGGGGGGGHHHHHHHGGGGGGGGGGGGHGHHGGGGHGGHHHGGGGGDDF/GHH22=?2/?///><?A.FC-C?@ACHHHGBGFH0<CHHGGG.::EFFGB0;90;/FF0A.CD-99C@BD-:99-FBFB9BBB0FFF099FFFFFFF09;A9BEFFF0ADA0://;FFB00B099:BBF//0;B0:FEFFFF0;BFFF0BFA.0990
@M05620:37:000000000-D9766:1:1101:11055:2285 1:N:0:78
AGTGCCAGCTCTCAATCGCACAGGGGACCCAGGGCCTGGCCCCTCCATCCAGAAAACCTATGACCTCACCCGCTACCTGGAGCACCAACTCCGCAGCTTGGCTGGGACCTATGTGAGTATCCAGCGTAGGAATCTGGGAGTTGGGGAGGAGTGAGGAGTTGGGGAAAGACAGTCCTAACCGTGGAGGGTTCTGGTAAATGATGGGGTGAGGAGGGGCTCTTTGGCTCCCACCAGTCCCCCTGTCTGGTCTA
+
>>>AAFFFBFFFG4GGGGGAE?GAFFFGGGHHFGGGDGHHHHGHGGHHHGHHHHHFHGHHGGHHHGHGHHHGGEEGHHHGFGHHHHAGFHHHGGFGGHHHFGHGGGHHGHHHHHHGD?FGHHHHFGEEGGHG2FHHHHHGGHHHGGFGCGFHHFHGGDCHHHGGGDGACCCGHHCGHHFHFDCDCEBBGGGFGGGGGFFGGGGEFGFFFFFFFFFAF=EBFFFBFFFFFBFFFEFBBFFFFFFFFF//BBF
@M05620:37:000000000-D9766:1:1101:20546:2337 1:N:0:78
ACCACACCTTCTACAATGAGCTGCGTGTGGCTCCAGAGGAGCACCCCGTGCTGCTGAACGAGGCCCCCCTGAACCCCAAGGCCAACCGCGAGAAGATGCCCAGGCGAGTGGCCCGCTACCTCTTCTAGTGGCCGCCTCCCTCCTTCCTGGCCTCCCGGAGCTACGCCATTTCTCACTGGTTCTCTCTTCTGCCGTTTTCCGTAGGACTCTCTTCACTGCCCTGAGTCTCCTTTGGAACTCTTCAGGATCTT
+
>1>AAAAAFFC1BFG13BBBAA11ABBBG0BFGFA1BABEFHGHHGEFE/BAFDBGH11BEEGGCE@EGGGHEGE/?EFFFHHFC?EEE/>>/CGF11<BBGH</B@CC/??0/><-<<GDBHHGF0000<<G-CC..;E//A/00=0;/;FBF?E.-;;A.09.:A..////9/;9/-9/9;BBB/B999/:@B-BAFF-;-;-:BBFBFFF//;///9;9-;-;//9B//9//9/9/////////;9//
@M05620:37:000000000-D9766:1:1101:12955:2392 1:N:0:78
ACCACACCTTCTACAATGCGCTGCGTGTGGCTCCCGAGGAGCACCCCTTGCTGCTGACCGAGGCCCCCCTGAACCCCAAGGCCAACCGCGCGAAGATGAACCCCGGTGCGTGGCGCGAGCCCTCTTGTGGTGGCCGCCTCCCTCTTTCGTGGCCTCCGGGCGATGCGCCCTTTCTCACTGGTTCTCTTTTCTGCTGTTTTCTGTGGGCCTCTCTTCTCTGCTGTGTGTCCCCTTTGGAACTGTGCGGGTTT
+
BABBBAB3BBBFFGGGGGGGEGGGGEF2BEHBF2FE?CG0EGHFHGG1AFGHFHFHHHH>>>@EGGGGGEFHFHHGGFGHGHHHGFGGG/>>B/>/??11?<//>--<<><.-A-<@--;-CG./;0;9C/9.;F@-;.C.99//9//.;9.-;9AE;;@;=--:A-99-99BFFB/;BBFBFFFFF;;F/9B//9BFB9B/:B/9..;EFF/9B99/;9B/;;;/..;:99B?B////://9/9.---;.
@M05620:37:000000000-D9766:1:1101:20544:2398 1:N:0:78
ACCACACCTTCTACAATGAGCTGCGTGTGGCTCCCGAGGAGCACCCCGTGCTGCTGACCGAGGCCCCCCTGAACCCCAAGGCCAACCGCGAGAAGATGCCCAGGTGAGTGGCCCGCTACCTCTTCTGGTGGCCGCCTCCCTCCTTCCTGGCCTCCCGGCGCTGCGCCCTTTCTCACTGGTTCTCTCTTCTGCCGTTTTCCGTAGGACTCTCTTCTCTGACCTGAGTCTCCTTTGGAACTCTGCAGGTTCTA
+
CCCCCCCABCCFGGGGGGGGGGHHGGGA4EGFGFFF?EEEDGGHHGGGEEEFEHFHHHGAF@CFGGGGGFGHFHHGGGGHGHHHHGGGFG<>@DHFFFHHHGHEGHHHHHGGHHGGGGGHHHHHGHHHHHGHHGGGGGHGHHGHHGGGGGGGGGGGGA;ADFFFFFFFFFFFFFFFFFFBFFFFFFFFFFFFFFDFFFFFFFFFFFFFFFFFFFFFFBBFFFF:/BF;FFFFFFBBFFFFFFFFFFFFFFB
@M05620:37:000000000-D9766:1:1101:20350:2403 1:N:0:78
ACCACACCTTCTACAATGAGCTGCGTGTGGCTCCCGAGGAGCACCCCGTGCTGCTGACCGAGGCCCCCCTGAACCCCAAGGCCAACCGCGAGAAGATGCCCAGGTGAGTGGCCCGCTACCTCTTCTGGTGGCCGCCTCCCTCCTTCCTGGCCTCCCGGAGCTGCGCCCTTTCTCACTGGTTCTCTCTTCTGCCGTTTTCCGTAGGACTCTCTTCTCTGACCTGAGTCTCCTTTGGAACTCTGCAGGGTCTA
+
CCCCCCCCFFFFGGGGGGGGGGHGGGGGHGHHHGGGGGGGGHHHHGGGGGGGHHHHHHHGGGGGGGGGGGGHHHHGGGGHGHHGHGGGGGDGGDHHHD2GHFGG1CGG1=FCHHCCGGGHHGHHGFBHDCEFHFCGGGHGHHGFHGGF0F?FFGGG?D?D?F0BBGFFAFFFFFFFFFF9B0BFFFFFFFFBFF9DFFFFFBFAD0BFFFFFFFFFFBBFFFFFFFFFFFFFFBF0B9FFB0BFFF-9;B;
@M05620:37:000000000-D9766:1:1101:19732:2424 1:N:0:78
ACCACACCTTCTACAATGAGCTGCGTGTGGCTCCCGAGGAGCACCCCGTGCTGCTGACCGAGGCCCCCCTGAACCCCAAGGCCAACCGCGAGAAGATGAACCCCCCTGCATGGCCCGCTCCCTCTTCTGGTGGCCGCCTCCCTCCTTCCTGGCCTCCCGGCGCTGCGCCCTTTCTCACTGGTTCTCTCTTCTGCCGTTTTCCGTCGGACTCTCTTATCTGCCCTGCGTCTCCTTTGGAACTCTGCCGGTTC
+
BBCCCCBBFFFFGGGGGGGGGGHHGGGGHGHHHGGGGGGGGHHHHGGGEGGGFHHHGHHGEGCGGGGGGGGHHHHGGGGHGHHHHGGGGGGGGGHHHHHHH/D///<>>0<>FFHHGG--<</CGHHHH0<GGFHGGGGFFEGGGFGGGG0;FFFGGGG?9BFFFFFFFFFFFFFFFFFFB;FFFFFFFFFFFFFFDFFFFFFF.9@DFF//BFF/;FFF/;EFAEC.CFFFFFBF//9BFFFFF/-:9A.
@M05620:37:000000000-D9766:1:1101:21168:2434 1:N:0:78
ACCACACCTTCTACAATGAGCTGCGTGTGGCTCCCGAGGAGCACCCCGTGCTGCTGACCGATGCCCCCCTGAACCCCAAGGCCAACCGCGAGAAGATGCCCAGGCGAGTGGCCCGCTACCTCTTCTGGTGGCCGCCTCCCTCCTTCCTGGACTCCCGGCGCTGCGCCCTTTCTCACTGGTTCTCTCTTCTGCCGTTTTCCGTAGGACTCTCTTCTCTGACCTGAGTCTCCTTTGGAACTCTGCAGGTTCTA
+
AAAAAAAAFFFFGGGG3FAAG1GHGEEAFAGGEFG?CEGGGHHHHGGGGEGGGHHHHHHGGEGGHGGGGEGGHFHGGGGHCEHHHGEEGGCC?FHFFHFFHHHF//>AC/?FFHGGGGCHHHHHHHGHHFCHHGGGGGHGHHGGGGGGGG/CFGGGG@@A@@@F@@F@?FFFFFFFFFFFFFFFFFFFFFFFF@BFFFFFFFFFFFFFFFFFFFF/9BFFFFF;;FFFFFFFFFFFFFFFFFFFFFFFFF9
@M05620:37:000000000-D9766:1:1101:17505:2469 1:N:0:78
AGTGCCAGCTCTCAATCGCACAGGGGACCCAGGGCCTGGCCCCTCCATCCAGAAAACCTATGACCTCACCCGCTACCTGGAGCACCAACTCCGCAGCTTGGCTGGGACCTATGTGAGTATCCAGCGTAGGAATCTGGGAGTTGGGGAGGAGTGAGGAGTTGGGGAAAGACAGTCCTAACCGTGGAGGGTTCTGGTAAATGATGGGGTGAGGAGGGGCTCTTTGGCTCCCACCAGTCCCCCTGTCTGGTCTA
+
AAABBFFFBFFFFGGGGGGGGGHHGGGGGGHHGGGGGEHFGHGHGGHHBGHHHC3FHGFHHHHHHHBGHHHGGGCFHHHHHHHF1FHHGGHHGGGGECHHGHHGGGHHGHHHHHHHHHHHHHHHHGGGGGHHHHHHHHGGGFHHGGGGGGFGHHHHHGHHHHGGGGHHHHHHHHHHHHHHGGEGGGGGCFFGGGGGGGGGGGGGGGFFFFFFFFFFFFFFFFFFFFFFFFFFFFFFFFFFFFFFFFFFFFF
@M05620:37:000000000-D9766:1:1101:18466:2492 1:N:0:78
ACCACACCTTCTACAATGAGCTGCGTGTGGCTCCCGAGGAGCACCCCGTGCTGCTGACCGAGGCCCCCCTGAACCCCAAGGCCAACCGCGAGAAGATGAACCCAGGGGCGCGGCCCGCTACCTCTTCTGGTGGCCGCCTCCCTCCTGCCTGGCCTCCCGGCGCTGAGCCCTTTCTCACTGGTTCGCTCTTCTGCCGTTTTCCTTAGGAGTCTCTTCTCGGACCTGCGTCTGCTTTGGAACTCGGCAGTGTC
+
ABBABBBBFFFFGGGGGGGGG5GFF2AEFDHHBFGGFGGCGHAGHGGGGFGGHHHFHHHG?EEGG1EGGGG2B?GGGG?G//FGHG?<DGG/<D<?2?22F/?/?F///>-<-=CGG?-;-/0;90000009..=--9.:EE.F../;.FF?F./;.;.@---9-.999..9//9//9/;.///-;;.;BF/FFB-A./.9B////;//:9BF99BFB..;@D...-;B..:/BF/9/;FF/...-99/9/
@M05620:37:000000000-D9766:1:1101:16244:2528 1:N:0:78
ACCACACCTTCTACAATGAGCTGCGTGTGGCTCCCGAGGAGCACCCCGTGCTGCTGACCGAGGCCCCCCTGAACCCCAAGGCCAACCGCGAGAAGATGCCCAGGTGAGTGGCCCGCTACCTCTTCTGGTGGCCGCCTCCCTCCTTCCTGGCCTCCCGGGGCTGCGCCCTTTCTCACTGGTTCTCTCTTTTGCCGTTTTCCGTAGGACTCTCTTCTCTGACCTGGGTCTCCTTTGGAACTCTGCAGGTTCTA
+
BBBBBBBAFFFFGGGGFGABGFHFGEEBAEHGFFFEAFGGDHHHHGGGGEGGHHGHHHHGGGGGGGGGGGGHGHHGGGGHGHHHHGGEDGBCCGHFGHFHHGAF?GD01?F/GH----<FFDDGD0DG=/C.G?-C..GFCBECGBFFBF?FFAEG?F:---9.--ADFFFFFB9BBBF/B/9/9//B//;/F@:DFFBFB/..A//B9BFBFF///;/9BBF../..9;/BFFFBFF999B/BFFAFBB/
@M05620:37:000000000-D9766:1:1101:19519:2539 1:N:0:78
AGTGCCAGCTCTCAATCGCACAGGGGACCCAGGGCCTGGCCCCTCCATCCAGAAAACCTATGACCTCACCCGCTACCTGGAGCACCAACTCCGCAGCTTGGCTGGGACCTATGTGAGTATCCAGCGTAGGAATCTGGGAGTTGGGGAGGAGTGAGGAGTTGGGGAAAGACAGTCCTAACCGTGGAGGGTTCTGGTAAATGATGGGGTGAGGAGGGGCTCTTTGGCTCCCACCAGTCCCCCTGTCTGGTCTA
+
AB>AAFFFBFFFGGGGGGGGGGHHGGGEEGHHGGGGGGHHFHGHGGHHHHHHGHEHHGHHHHHHHHHHHHHGGGGGHHHHGHHHHHHHGHHHGGGGGHHHGHHGGDHHGHHHHHGHHHHHHHHHHGFGGGHGHHGHHGAAEHHHGGEGGGGHHHHHHGHGHHGGGGHA//:CHGHHHHHHGGGGGGGGDGGGGGFFGGGEFGGGGGFFFFFFBDFFFFFFFFFFFFFFFFFFEFBFFFFFAEFFFFFFFFB
@M05620:37:000000000-D9766:1:1101:20570:2551 1:N:0:78
ACCACACCTTCTACAATGAGCTGCGTGTGGCTCCCGAGGAGCACCCCGTGCTGCTGACCGAGGCCCCCCTGAACCCCAAGGCCAACCGCGAGAAGATGCCCAGGTGAGTGGCCCGCTACCTCTTCTGGTGGCCGCCTCCCTCCTTCCTGGCCTCCCGGCGCTGCGCCCTTTCTCACTGGTTCTCTCTTCTGCCGTTTTCCGTAGGACTCTCTTCTCTGACCTGAGTCTCCTTTGGAACTCTGCAGGTTCTA
+
AAAAA?AACFFFFGGGGG1AFEHFGEFA0EGGGCFE?EE//GHHHGGGEEGGEGEGHHHA@E?EGGGGGEFHHHHGGFGHGHHHHGGGGGCCBGGFHFGHHHHG1FGFHFFEGHGGGGGHHHHHHHEHDGGHHCCGGGHFHGCGFGGGGGGGGGGGGG-AA@?F@@F@@FFFFFFFFFFFFFFFFFFFFFFEF@FFFFFFFFFFFFFFFFFFFFFFFFBFFFF9BFFFFFFFFFFFFFFFFFFFFFFFFF9
@M05620:37:000000000-D9766:1:1101:17996:2573 1:N:0:78
ACCACACCTTCTACAATGAGCGGCGTGCGGGTCCCGAGGAGCAGCACGAGCTGCTGACCGAAGCCCCCCTAAAGCCCAAGGCCAACCGCGAGAAGATGCCCAGATGAGTGGCCCGCTACCTCTTCTGGTGGCCGCCTCCCTCCTTCCTGGCCTCCCGGCGCTGCGCCCTTTCTCACTGGTTCTCTCTTCCGCCGTTTTCCGTAGGACTCTCTTCTCTGACCTGAGTCCCCTTTGGAACTCTGCAGGTTCTA
+
AAA1AAAAFFFFGFGG3FGDGEEGG0E////A/ABAEEA///B000FE/>EA1@1GBHCEE//>BG//<//<B11B?G/FFG/?GC//BC///?011<110<..1=>11<.<GH??-:CGFC0GBCGH:CEAG@@ACBGF/BGFGEF9FGGGFFEFB@-9;--A9@B@@FFFFBB9/BF9F99BB//B//;-A>9BFFFFB99-A/B99/99FFF/9B//B/-/9/;/9A-AFFFFFF/9;BFFBFFFBB/
@M05620:37:000000000-D9766:1:1101:15254:2586 1:N:0:78
AGTGCCAGCTCTCAATCGCACAGGGGACCCAGGGCCTGGCCCCTCCATCCAGAAAACCTATGACCTCACCCGCTACCTGGAGCACCAACTCCGCAGCTTGGCTGGGACCTATGTGAGTATCCAGCGTAGGAATCTGGGAGTTGGGGAGGAGTGAGGAGTTGGGGAAAGACAGTCCTAACCGTGGAGGGTTCTGGTAAATGATGGGGTGAGGAGGGGCTCTTTGGCTCCCACCAGTCCCCCTGTCTGGTCTA
+
AABABFFFBFFFGGGGGGGGGCHHGFGGGGHHGGGGFFHGHHGHGGHHHHHHHHHHHGHHHFHHHHHGHHHEGGGGHHGFGGGFGHEHGHHHGFEGGGHHGGHGGGHHGHHHHHHHHHHHHHHGHGCGGGHHGHHHHHHGEHHHGGGGGGGHHHHHHGGHHHGGGGGHHHHHHGHHHHHHGECDGFGG;FFGGGCFGGGFGGGGGGFFFFFFFFFFFBFFFFFFFFFFFFFFFFFFFFFFFFFFFFFFFF/
@M05620:37:000000000-D9766:1:1101:17365:2654 1:N:0:78
ACCACACCTTCTACAATGAGCTGCGTGTGGCTCCCGAGGAGCACCCCGTGCTGCTGACCGAGGCCCCCCTGAACCCCAAGGCCAACCGCGAGAAGATGAACCCAGGTGCGTGGCCCGCTCCCTCTTCTGGTGGCCGCCTCCCTCCTTCCTGGCCTCCCGGCGCTGCGCCCTTTCTCACTGGTTCTCTCTTCTGCCGTTTTCCGTAGGACTCTCTTCTCTGACCTGCGTCTCCTTTGGAACTCTGCCGGTTC
+
ABBBBBBBFFFFGGGGGGGGGGHGGEGEEEHHFFGGFGGGGHHHHGGGGGGGHHHHHHHGGGGGGGGGGGGHHHHGGGGHGHHHHGGGGGFCCGHHHHGHHHGFHGHG<CFECGHHGGG-CFHHHHHHHHHHGHHGGGGGGGGGDGGGGGGGGGGGGEGGGFFFFFFFFFFFFFFFFFFFFFFFFFFFFFFFFFFFDFFFFFFFAFFFFFFFFFFFFFFF/BBFF?DDFDFFFFFFFFFFFFFFF/@DDD.
@M05620:37:000000000-D9766:1:1101:17925:2654 1:N:0:78
ACCACACCTTCTACAATGAGCTGCGTGTGGCTCCCGAGGAGCACCCCGTGCTGCTGACCGAGGCCCCCCTGAACCCCAAGGCCAACCGCGAGAAGATGCCCAGGTGGGTGGGCCGGTACCTCTTCCGGTTGCCGGCTCCCTCCTTCCTGGCCTCCCGGCGCTGCGCCCTTTCTCACTGGTTCGCTCTTCCGCCGTTTTGCGTAGGACTCTCTTCTCTGACCCGAGTCTCCTTTGGAACTCTGCAGGTTCTA
+
AAABB@ABFFFFGGGFBFGGGGFHEFGFH2GHHGGEFEG?EHGHHGGGEFGFHBGHHHHGEFCGGGGGGGGHHHHGGGGHGEHHHGGGGGGGDGHHH2DFGG/F1F///<>->G----.D0000=0::-.;:G--9-9AE/9E/;9B00;9909CE.:9---9:--;@-/FF//99//9;FF->A.9F//...-;D/E.:-9.-:9/;//;/9BB/////9.---..9/BBFB/9B9;FB//9B/F99///
@M05620:37:000000000-D9766:1:1101:20341:2665 1:N:0:78
ACCACACCTTCTACAATGAGCTGCGTGTGGCTCCCGAGGAGCACCCCGTGCTGCTGACCGAGGCCCCCCTGAACCCCAAGGCCAACCGCGAGAAGATGCCCAGGTGAGTGGCCCGCTACCTCTTCTGGTGGCCGCCTCCCTCCTTCCTGGCCTCCCGGCGCTGCGCCCTTTCTCACTGGTTCTCTCTTCTGCCGTTTTCCGTAGGACTCTCTTCTCTGACCTGAGTCTCCTTTGGAACTCTGCAGGTTCTA
+
A@AAA1AAFFFFFGGF3FFGGFHFGFG000FHHEFEEFG?AHHHHGGG?EGGGHFHHGFFEECGGGGEGGGBGHHGGGGHGGHHEFEEGGGGGCFHFFHHHGHGFHHHHHGGHHGCCC@GHHGHHHGHGHGHHGCCCCGGHFGGHGGGFF?FGGGFGG9AA@@B@@F@@FFFFFFFFFFFFFFFFFFFFFF/F@BFFFFFFFFFFFFFFFFFFFFFFFF9FFFBFFFBFFFFFFFFFFFFFFFFFF9FFFB
@M05620:37:000000000-D9766:1:1101:20330:2679 1:N:0:78
ACCACACCTTCTACAATGCGCTGCGTGTGGCTCCCGAGGAGCACCCCGTGCTGCTGACCGAGGCCCCCCTGAACCCCAAGGCCAACCGCGAGAAGATGCCCAGGTGAGTGGCCCGCTACCTCTTCTGGTGGCCGCCTCCCTCCTTCCTGGCCTCCCGGCGCTGCGCCCTTTCTCACTGGTTCTCTCTTCTGCCGTTTTCCGTAGGACTCTCTTCTCTGACCTGAGTCTCCTTTGGAACTCTGCAGGTTCTA
+
AAAAA1A>1BCFGGGFFG1AFCFEEEEAAEGHHGGGCEE?EHHHFGG?EEGGFHHHHGH>@EGGGGGGGGGHFHHGGGGHGHHHHGGGGGBCGGHHHGHHHHHGHHHGHHGGHHGGGGGHHHHHHHHHHHGHHGGGGGHGGGGGGGGGFGGGGGGGGG-A@@@F@@F@@FFFFFBFFFFFFFFFFFFFFFFFF@BFFFFFFFFFFFFFFFFFFFFFFFFFFFFFFFFFFFFFFFFFFFFFFFFFFFFFFFB
@M05620:37:000000000-D9766:1:1101:13288:2680 1:N:0:78
ACCACACCTTCTACAATGAGCTGCGTGTGGCTCCCGAGGAGCACCCCGTGCTGCTGACCGAGGCCCCCCTGAACCCCAAGGCCAACCGCGAGAAGATGCCCAGGTGAGTGGCCCGCTACCTCTTCTGGTGGCCGCCTCCCTCCTTCCTGGCCTCCCGGAGCTGCGCCCTTTCTCACTGGTTCTCTCTTCTGCCGTTTTCCGTAGGACTCTCTTCTCTGACCTGAGTCTCCTTTGGAACTCTGCAGGTTCTA
+
BBBBBBBAFFFFGGGGGGEGGGHHGGGEGGHHHGGEEEGCGHHHHGGGGGGGHHHHHHHGGGGGGGGGGGGGFHHGGGGHGHHHHGGGGGGGGGHHHHGHHHHGHHHHHHGGHHGGGGGHHHHHHHHHHHGHHGGGGGHGHHGHHGGGGGGGGGGGGG-DBGGGGGFFFFFFFFFFFFFFFFFFFFFFFFFFFFFFFFFFFBFFFFFFFFFFFFFFFFFFFFFFFFFFFFFFFFFFFFFFFFFFFFFFFFF
@M05620:37:000000000-D9766:1:1101:12555:2721 1:N:0:78
AGTGCCAGCTCTCAATCGCACAGGGGACCCAGGGCCTGGCCCCTCCATCCAGAAAACCTATGACCTCACCCGCTACCTGGAGCACCAACTCCGCAGCTTGGCTGGGACCTATGTGAGTATCCAGCGTAGGAATCTGGGAGTTGGGGAGGAGTGAGGAGTTGGGGAAAGACAGTCCTAACCGTGGAGGGTTCTGGTAAATGATGGGGTGAGGAGGGGCTCTTTGGCTCCCACCAGTCCCCCTGTCTGGTCTA
+
ABAAAFFFCFFFGGGGGGGCFGHCFGGEGGHHFGGGGGHHHHGHGGHHHGHHHHHHHGHHHHHHHHHHHHHGGEGGHHHHHGGGHHHHGHHHEEGGGHHHGFHGGGHHGHHHHHHHHHHHHHHHHGEGGGHHHHHHHHGGGHHHGGGGGGGHHHHHHGHHHHGGGGHHHHHHHHHHHHHHGGEGGGGGCFFGGG;CGGGGGGGGGGFFFFFFFFFFFFFFFFFFFFFFFFFFFFFFFFFFFFFFFFFFFFB
@M05620:37:000000000-D9766:1:1101:21704:2768 1:N:0:78
ACCACACCTTCTACAATGAGCTGCGTGTGGCTCCCGAGGAGCACCCCGTGCTGCTGACCGAGGCCCCCCTGAACCCCAAGGCCAACCGCGAGAAGATGCCCAGGTGAGTGGCCCGCTACCTCTTCTGGTGGCCGCCTACCTCCTTCCTAGACTCCCGGAGCTGCGCCCTTTCTCACTGGTTATCTCTTCTGCCGTTTTCCGTAGGACTCTCTTCTCTGACCTGAGTCTCCTTTGGAACTCTGCAGGTTCTA
+
BBBBBBBBFFFFGGGGGGGFGDGBEBEBGEHHHGGGGGGGGHHHHGGGGEGGHHHHHHHGGGGGGGGGGGGHHHHFGGGHGHHHHGGGGGFFCFHHFGHHHHHG11?FH1FGHE->C@DFDGHHHHHHHFGHFCCGGDHH0F:GHHGG009;0B9:DG?D-.;/-AFFFFFFBFBFFFFFB/BFFFFFFFFFB@DFFFFFFFFDFFFFFF9FF/://::FFFF/.FFEFFFFFBFFBFFE/FFFFFF/;F;
@M05620:37:000000000-D9766:1:1101:10106:2798 1:N:0:78
ACCACACCTTCTACAATGAGCTGCGTGTGGCTCCCGAGGAGCACCCCGTGCTGCTGACCGAGGCCCCCCTGGACCCCAAGGCCAACCGCGAGAAGATGCGCAGGTGAGTCGCCACCTCTCTCGGCTGGCGGCCGCCTCCCTCCTGCCTGGCCTCCCGGCCCCCCGCCCTTTCTGGCTGGTTCTCTCTCCTGCCGTTTTACGTCGCACTCTCTTCTCTGCCCTCTGTCTCCTTTCGATCTATGCAGGTTCTA
+
>A>1AAAAFFFFFEG13BAFGBCCE0A0AEFGGGGGG/E/EE/GGGGG?AFEFGFFHFHG/>@E>/EGEGG/BBGEEG/GE/FG/FE/CC@/B/?1111/////?F1?11<><<.>001<0<..<<@..--;:-?-.C9.;FGG/;9C09A-/----------;---;9//;F//9-;-99F/9B/B/;;//-;-;/A//;--;--9@99BFBB/;////-;--9//;9B////-9/-;//;F//9-////
@M05620:37:000000000-D9766:1:1101:19247:2830 1:N:0:78
ACCACACCTTCTACAATGAGCTGCGTGTGGCTCCCGAGGAGCACCCCGTGCTGCTGACCGAGGCCCCCCTGAACCCCAAGGCCCACCGCGAGAAGATGAACCCAGGTGCGTGGCCCGCTCCCTCTTCTGGTGGCCGCCTCCCTCCTTCCTGGCCTCCCGGCGCTGCGCCCTTTCTCACTGGTTCTCTCTTCGGCCGTTTTCCGTGGGACTCTCTTCTCTGCCGTGCGCCTCCTTTGGAACTCTGCGGGTTC
+
A1AAAAAACCCDBG113B1AFGFFEEEA00G0FFG00AE//FEHHGE?AA/B11BGGGHAEC/EEEEGGEG0FFGGGEEHFG<//?EGGC/>/CGGH11GHH//?CGF1AFC-<F<<@ACCGHHEHGDGGD/.:.A-@CCEE//.9FBG09FGA0A..9A-A---A@@F@?FBFFFBFBF-9/BBB//;/9-;-;;-A/;B/A/-99-A9FFB9/FFFF//9-;9B--A-;EFFFF/B/9//9;9-9@@9-
@M05620:37:000000000-D9766:1:1101:14147:2835 1:N:0:78
ACCACACCTTCTACAATGAGCTGCGTGTGGCTCCCGAGGAGCACCCCGTGCTGCTGACCGAGGCCCCCCTGAACCCCAAGGCCAACCGCGAGAAGATGCCCAGGTGAGTGGCCCGCTACCTCTTCTGGTGGCCGCCTCCCTCCTTCCTGGCCTCCCGGAGCTGCGCCCTTTCTCACTGGTTCTCTCTTCTGCCGTTTTCCGTAGGACTCTCTTCTCTGACCTGAGTCTCCTTTGGAACTCTGCAGGTTCTA
+
BCCBCCCCFFFFGG5BGGGGGGHHGGGAFEFGHGGGGGGGGHGHHEGGGEGGHHHHFHHGGGGGGGGGGGGHHHHGGGGHGHHHHGGGGG>DGGHGHHHHHHHGGHHGH1?FHHGGGGGHHHHHHHHHGHFHHGGGGGHGHHGHHGGGGGGGGGGGGGBGGGGGGGFFFFFFFFFFFFFFFFFFFFFFFFFFFFFFFFFFFFFFFFFFFFFFFFFFFFFFFFFFFFFFFFFFFFFFFFFFFFFFFFFFFFF
@M05620:37:000000000-D9766:1:1101:10975:2841 1:N:0:78
ACCACACCTTCTACAATGAGCTGCGTGTGGCTCCCGAGGAGCACCCCGTGCTGCTGACCGAGGCCCCCCTGAACCCCAAGGCCAACCGCGAGAAGATGACCCGGGGAGTGTGGCGCTCTCCCTCTTGTGGTGGCCCCCCCTCTCTCTCGTGCCCCCCGGGCTGTGCGCCCTTTCTCTCTGTCTCTCTTCTCCCCTGTTTTCTATGGGTCTCTCCTCTCACCCGAGTGTCCTTTTTGGATCTGTGCGGGCTC
+
BCCCCCCCFFFFGGGGGGGGGGHHGGFFHGHHHGGGGGGGGHHHHGGGGGGGHHHHHHHGGGGGGGGGGGGHHHHGGGGHGHHHHGGFGGDFGGHHHHB2F2/>/<->.>11.<-<-..</<G//;::0;/...;.-;-=-;//;000.....;.;-;-:;-9.;F.:.-;/;B0;000:;0;FFFFB0B00/./.;B0/0000009/;BFF0/;FF/00;.--;..;B;00;00--00;B0:00;---;9
@M05620:37:000000000-D9766:1:1101:18842:2862 1:N:0:78
ACCACACCTTCTACAATGAGCTGCGTGTGGCTCCCGAGGAGCACCCCGTGCTGCTGACCGAGGCCCCCCTGAACCCCAAGGCCAACCGCGAGAAGATGCCCAGGTGAGTGGCCCGCTACCTCTTCTGGTGGCCGCCTCCCTCCTTCCTGGCCTCCCGGAGCTGCGCCCTTTCTCACTGGTTCTCTCTTCTGCCGTTTTCCGTAGGACTCTCTTCTCTGACCTGAGTCTCCTTTGGAACTCTGCAGGTTCTA
+
AABCCBBBFFFFGGGGGGGGGGHGGFEGGGHHHGGGGGGGGHHHHGGFEGGGHHHHHHHGEEFGGFGGGGGHHHHGGGCHGEHHHGGEGGGFCGHHDGFFHCG/?GHGHHGFHHCGGGGF<DGHHHHHHFGF.CGGGGHGHHGHGGBFFGGGGGGGG-9C?GGGGGFFFFFFFFFBFFFFFFFFFFFFFFFFFFFFFFFFFBFADFFFFFFFFFFFFFFFBF/BBFFFFFFFFBF/;/BFFFFFFF.BFFF
@M05620:37:000000000-D9766:1:1101:20916:2887 1:N:0:78
ACCACACCTTCTACAATGAGCTGCGTGTGGCTCCCGAGGAGCACCCCGTGCTGCTGACCGAGGCCCCCCTGAACCCCAAGGCCAACCGCGAGAAGATGCCCAGGTGAGTGGCCCGCTACCTCTTCTGGTGGCCGCATCCCTCCTTCCTGGACTCCCGGAGCTGCGCCCTTTCTCACTGGTTCTCTCTTCTGCCGTTTTCCGTAGGACTCTCTTCTCTGACCTGAGTCTCCTTTGGAACTCTGCAGGTTCTA
+
AA?1AAAAFFFFFGGDDFFDG1B10BEEC?GHHGGCEEG?EHHHHGEEE/EFBFGGHFGEGGCGFGGGGGGGHHHEGGGHEHHHH<EEG<>BCCHHHDFHHHFC1?GG11?FHHGGGGCF1<GHHHHH0<EHACG-:-CGCGGHHBFG0C/C0CFGG@GGGGG/:AG-=FFFFFFFFFFFFF/;B9FFFFFFF@BFFFFFFFFFFFFFFFFFFF/BF/;BFFFFFFFFFFFFFFBBFFFBF/FFF?;//F9
@M05620:37:000000000-D9766:1:1101:14480:2911 1:N:0:78
ACCACACGTCTTAACTCCAGTCACATGACGCTGTCTCGTATGCCCTCTTCTGCGTGACCAATAAATGCATGGCTTAAAGAAGCTGAAAACACTGCCCACAGGCTGCTAACCGTAAGGCAAGGCTCCTAGAAGAATCCAAGGGAGCAAAAGAGCTGATGAAACCATGGAAAGTAAGTCAAACATTTCCGCTTTAGCACTATTGTGGCTACAATTGAATAATTCCCAGAATTGGTACTTGTAACTGACACGCC
+
1AA1AAADBA1>BFGFG1A1BB1113A11AEE00B2DFAEB0GH01A0B12F1ABAB/B1A11B1BA1DB2B0B01@DD@BGBBF11FB0/BGFFH/@>/B//00?B12BB>?>/F100<?A?10?1B1BF1<0B1B11B//F?/?0FF0/@01<<?1?FFH0F??G1<1<1=<G>>111>>11000.<..<00=<<00:<0:0..:::0:00:0;009;000;00./;;0/9;0CFF00;F0;0900.-9
@M05620:37:000000000-D9766:1:1101:14623:2915 1:N:0:78
AGTGCCAGCTCTCAATCGCACAGGGGACCCAGGGCCTGGCCCCTCCATCCAGAAAACCTATGACCTCACCCGCTACCTGGAGCACCAACTCCGCAGCTTGGCTGGGACCTATGTGAGTATCCAGCGTAGGAATCTGGGAGTTGGGGAGGAGTGAGGAGTGGGGGAAAGACAGTCCTAACCGTGGAGGGTTCTGGTAAATGATGGGGGGAGGAGGGGCTCTTTGGCTCCCACCAGTCCCCCTGTCTGGTCTA
+
AAABBFFBBFFFGGGGGFFFGGHFGGEGGG2FFGEGAFFFFHGGGGHHHF3F3GHEHEFGGHGGHHH3FGCEGEEEHBHHHGHFHHHHFBGGFFEGGHHH/F3FEF0F/22F23D3FGH3FFHFHG/</?2>22??GF0/<0??CDF<D?A0<DG.0<C.<.A-@FA.CC/FFFBF9FG.999;99;-EGGBFBF09B//BB/;..-;9@-ADAAF-;.//:BF/BFAFFFFFAFF/:AAF./;/;BB9B/
@M05620:37:000000000-D9766:1:1101:20348:2928 1:N:0:78
ACCACACCTTCTACAATGAGCGGCGTGTTGCTCCCGAGGATCCCCCCGTGCTTCGGACCGATTCCCCCCTGACCCCCAAGGGCACCCGCGAGAAGCTGCCCAGGTGAGTGGCCCGCTACCTCTTCTGGTGGCCGCCTCCCTCCTTCCTGGCCTCCCGGAGCTGCGCCCTTTCTCACTGGTTCTCTCTTCTGCCGTTTTCCGTAGGACTCTCTTCTCTGACCTGAGTCTCCTTTGGAACTCTGCAGGTTCTA
+
1>>1>11>CFBBBGEA3FG1G0AEEAEB0/DFBFF//AEA0F0BFGCE?EF/@1//EEEE///BEGECEEF00BBCCC/?</??/?C/B?C<-.<1>1<0CCCF<CDGHD.<<CCG?GCGHGF0GFF00C.AA???.;9.CFB/0;:0F/99/AAEF?-@??/B-@A?;//:BFFEB/9;9B/9BF//FFFFB@BFFEFFFF-ABBFBFBFBFFBFF/9B/BB:-;FFFBF//////9BFFFEF/A:BBFB
@M05620:37:000000000-D9766:1:1101:15541:2929 1:N:0:78
AGTGCCAGCTCTCAATCGCACAGGGGACCCAGGGCCTGGCCCCTCCATCCAGAAAACCTATGACCTCACCCGCTACCTGGAGCACCAACTCCGCAGCTTGGCTGGGACCTATGTGAGTATCCAGCGTAGGAATCTGGGAGTTGGGGAGGAGTGAGGAGTTGGGGAAAGACAGTCCTAACCGTGGAGGGTTCTGGTAAATGATGGGGTGAGGAGGGGCTCTTTGGCTCCCACCAGTCCCCCTGTCTGGTCTA
+
ABABBFFFBFFFGGGGGGGCGGHGGGGEAEHHGDGGCFHHCHGHGGHHHGHHBGHHHGHBHHEHHHHHHHGGGEEGHHHHFGHHHHHHGHFHEEGEEHHHGHHGGGHHGHHHHHHGHHGHHHFGHGCEGGHHHHHHHHAFGHHHGGAFGGEFHFHHFEFHHHCGCGHHGHHHHGHHHGHHGFEFFCEC:CFGGGFFFGGGGGGGGGFFEFFFFF=AFCFFFFFFBFFFFEFFFA9FFFFFCFFFFFFFFFB
@M05620:37:000000000-D9766:1:1101:9417:2943 1:N:0:78
ACCACACCTTCTACAATGAGCTGCGTGTGGCTCCCGAGGAGCACCCCGTGCTGCTGACCGAGGCCCCCCTGAACCCCAAGGCCAACCGCGAGAAGATGACCTGGTGAGTGGCCCGCTACCTCTTCTGGTGGCCGCCTCCCTCCTTCCTGGCCTCCCGGGGCTGCGCCCTTTCTCACTGGTTCTCTCTTCTGCCGTTTTCCGTAGGACTCTCTTCTCTTACCTGAGTCTCCTTTGGGACTCTGCAGGTTCTT
+
AAAABAABFFFFDGGFFGGGFGHFEEGEHEEHFGGEEEFEGHHHHGEGAEEGHFGHHHHGGGGGEGGGGGGHGHGFGGGGGGHGHEGEDCBDCDHHFF2?G220101<11?/FG-<-<>G11<=0=0<=/<.<--:..;E/:C/G0CB0C9AB9EG?9-;99.A@-DF-FF///9;//;/B/999//B/9//;9.AFF/F.99.D/B/////BB//://9;//9;99/9B9FF/;.9.9/9///B..;///
@M05620:37:000000000-D9766:1:1101:14725:2989 1:N:0:78
AGTGCCAGCTCTCAATCGCACAGGGGACCCAGGGCCTGGCCCCTCCATCCAGAAAACCTATGACCTCACCCGCTACCTGGAGCACCAACTCCGCAGCTTGGCTGGGACCTATGTGAGTATCCAGCGTAGGAATCTGGGAGTTGGGGAGGAGTGAGGAGTTGGGGAAAGACAGTCCTAACCGTGGAGGGTTCTGGTAAATGATGGGGTGAGGAGGGGCTCTTTGGCTCCCACCAGTCCCCCTGTCTGGTCTA
+
ABAABFFFBFFFGGGGGGGGGGHGGGGGGGGHGGGGGGHHHHGHGGHHHHHHHFFHHGHHHHHHHHFHHHHGGFGGHHHHHHHFGHHHGHHHGGGGGHHHGHHGGGHHGHHHHHHHHHGHHHHHHGGGGGHHHHHHHGHGGHHHGGGGGGEHHHHHHGHHHHGGGGHHHHHHHHHHGHHHGGGGGGGGEGGGGGFGGGGGGGGGGGFFFFFFFFFFFFFFFFFFFFFFFFFFEFFFFFFFFFFFFFFFFF9
@M05620:37:000000000-D9766:1:1101:13458:3066 1:N:0:78
ACCACACCTTCTACAATGAGCTGCGTGTGGCTCCCGAGGAGCACCCCGTGCTGCTGACCGAGGCCCCCCTGAACCCCAAGGCCAACCGCGAGAAGATGCCCAGGTGAGTGGCCCGCTACCTCTTCTGGTGGCCGCCTCCCTCCTTCCTGGCCTCCCGGAGCTGCGCCCTTTCTCACTGGTTCTCTCTTCTGCCGTTTTCCGTAGGACTCTCTTCTCTGACCTGAGTCTCCTTTGGAACTCTGCAGGTTCTA
+
ABBBBBBBFFFFGGGGGGGFDGECEEGAFEEHHGG?EGEEDHHHHG0FEFGGGDEGHHHGEGCGGGGG@EFHHHHGGG?GGHHHHGGGGCBBG/FGG2GHHHHFHHHHHHGGHHGGG?GHHHHHHHHGHHGHHGGGGGHGHHGHHGGGGGGGGGGGGD9DDGGGGGFFFFFFFFFFFFFFFFFFFFFFFFFFFFFFFFFFFFFFFEFFFFFFFFFFFFFFFFFFBBFFFFFFFFFFBFFFFFFFFFFFFF;
@M05620:37:000000000-D9766:1:1101:21728:3076 1:N:0:78
AGTGCCAGCTCTCAATCGCACAGGGGACCCAGGGCCTGGCCCCTCCATCCAGAAAACCTATGACCTCACCCGCTACCTGGAGCACCAACTCCGCGGCTTGGCTGGGACCTATGTGATTATCCAGCGGAGGAATCTGTGAGTTGGGGAGGAGTGAGGAGTTGGGGAAAGACAGTCCTAAGCGTTGAGGGTTGTGGTAAATGATGGGGTGATGAGGGGCGCTTTGGCTCCCACCAGTCCCCCTGTCTGGTCTA
+
A11>A11FAFCFCFGB1AF1A0B0AE0E00ABABF//AF00B/BEFCGD0B110100EFFAG2FGEH1F>0>///>GDFG>0GHCGHAF0F1/////////<1F/CG0/01<12@222222@21F////>.01FDD1<=1F<0/-<.-A:C/.;0.0://:/;-.;99////;FF000//-9.9.;/..;-;-;F/////9B;BEA99-/;//9----;9-AF/9BFEF--9-://9BAA@F/;/;/;FF/
@M05620:37:000000000-D9766:1:1101:19149:3104 1:N:0:78
GCCACACCTTCTACAATGAGCTGCGTGTGGCTCCCGAGGAGCACCCCGTGCTGCTGACCGAGGCCCCCCTGAACCCCAAGGCCAACCGCGAGAAGATGCCCAGGTGAGTGGCCCGCTACCTCTTCTGGTGGCCGCCTCCCTCCTTACTGGCCTCCCGGCGCTGCGCCCTTTCTCACTGGTTCTCTCTTTTGCCGTTTTCCGTAGGACTCTCTTCTCTGGCCTGAGTCTCCTTTGGAACTCTGCAGGTTCTA
+
1>>AA?11CF1F3GFBDF1F1BB1EEABGAGGGGGEEEG?EHHHHG?GAAEEH1F1FFEE?EGG/E/EEGGGHH>EGGGHEGH//FF?CGGGGAGHE1FFGGAF1F1<GD//GH-CC-->1<0<D00<GC<.CC-C.;GA:GGC00;0C/CFBA..C--;A@;B--A@?FFB/BFBF/B//;99:B9F/;:F/9AFFA/F-9-;-//;//FFFFFFF///;/999/FBF//99//;/B/;9////9-9//9
@M05620:37:000000000-D9766:1:1101:9525:3117 1:N:0:78
AGTGCCAGCTCTCAATCGCACAGGGGACCCAGGGCCTGGCCCCTCCATCCAGAAAACCTATGACCTCACCCGCTACCTGGAGCACCAACTCCGCAGCTTGGCTGGGACATATGTGAGTATACAGCGCAAGAATCTGGGAGGTGGGGAGGAGAGCGGAGTTGGGGACAGAAAGTACTACACGTGGAGGGTTCTGGTAAATGATGGGGTGAGAAGGGGACCTTTCGCTCCCTCCAGTCTTCCTGTCTGGTCTA
+
111>AFFFAFFDB1FB1A11A0B0FECA?0FGEEE//AFA0GECFGFFA0GB10BEGAA1BB2GFG1FGGAE>>/>FGGFCGGC0?G>EB1@////>F1</0<//?0</11BBGDHF1>122211//</>FF11?F1CG///>.>-F--<E.<.<AC@C:0/--;-.;//;CF0;000/;C9.9:;;-9CFFF/;/BFFFFBFFFFB?-;/;99B;---;;F/-;-:B--;A-/9;//99//::9//////
@M05620:37:000000000-D9766:1:1101:19207:3118 1:N:0:78
GAGGCTGCTTTGGAAGAAACTGACACGCCAGGGCAAAACTTTCGTATGGACCCGGGTAAGAACGTCGCTCACCTTAAGGAATCTGATATACCGGCTAATGCTTGACAACAACATCAGTAAGGTAACATAGAAGCAACACCACAAGTCAACAAACTACAGCACAAATGGACAGTCAGTCCGGAATTTAAGCTTTCGCACTCTTGTGGATCCGATTGACACATTATCAGCATTTGTACTTATCACTGACACGC
+
BABBBBFBFFFFGGGGFFGGGGF4B4AE2A2BBAAA2F2355D22B3F25BAB00A103B5DA1?B001B?BFG3FG433F@GH44BBF4BG>EE@/3B4FF43034B/////3B?23B3323?3B3B33BF2@@2@0/////??11??11/0??1?1<<<<00>=111>1=00<0=00.-.::0:;0;0;:<CA:::-909BBFE090/..:..0090/0;0090CB;009/;///:/9//99:B//9.-
@M05620:37:000000000-D9766:1:1101:21753:3154 1:N:0:78
AGTGCCAGCTCTCAATCGCACAGGGGACCCAGGGCCTGGCCCCTCCATCCAGAAAACCTATGACCTCACCCGCTACCTGGAGCACCAACTCCGCAGATTGGCTGGGACCTGAGTGAGTTTCCAGCGTGGGAAGCTGGGAGGAGGGGAGGAATGAAGAGATGGGGAAAGACAGACCTAACCGTGGAGGGTACTGGTAAATGATGGGGTGAGGAGGGGCTCTTAGGCTACCACCAGTCCCCATGTCTACTCTA
+
1>1>AFBC1FFFDGGBGF1FAAAAFFGC0AAFFAEA/AGF0FECFGBF1ABB101BB/01BF2DEH1BGCAFGG/>GEHCGHHA0/BGGBBGE>E>/>FHFHH//EEFE000B>111B21BFBGH/</<</?/?<FFA0//..>--.<<./0<00=0./:0;..;.../:CF/9.00//9-.;-9.;A.//90/;000;BFFFB-;9----/;B@---;;B//////-;/9---BFB/A-9/;/////;//
@M05620:37:000000000-D9766:1:1101:14969:3175 1:N:0:78
AGTGCCAGCTCTCAATCGCACAGGGGACCCAGGGCCTGGCCCCTCCATCCAGAAAACCTATGACCTCACCCGCTACCTGGAGCACCAACTCCGCAGCTTGGCTGGGACCTATGTGAGTATCCAGCGTAGGAATCTGGGAGTTGGGGAGGAGTGAGGAGTTGGGGAAAGACAGTCCTAACCGTGGAGGGTTCTGGTAAATGATGGGGTGAGGAGGGGCTCTTTGGCTCCCACCAGTCCCCCTGTCTGGTCTA
+
ABAAAFFFCFFFGGGGGGGGGGHCGGGGGGHHFEFGGFHHHHGHGGHHHHHHHHHHHGHHHGHHHHHHHHHGG>EEHHHHGGHHHHFGFHHH?ECGEHFGFGHGGGHHGHHHHHHHGHHHHHHGHGDGGGHHGGHHHHHGGHHGGGGGGGEFCHHFFGHHHHGGGGHHHHHHHHHHHHHHGFGGGEGGAFGGGGFGFFGGGGGGGGFFFFFFFFFFFAEFFFFFFFFFFFFFFFFFFFFFFFFFFFFFFFF
@M05620:37:000000000-D9766:1:1101:18075:3240 1:N:0:78
AGTGCCAGCTCTCAATCGCACAGGGGACCCAGGGCCTGGCCCCTCCATCCAGAAAACCTATGACCTCACCCGCTACCTGGAGCACCAACTCCGCAGCTTGGCTGGGACCTATGTGAGTATCCAGCGTAGGAATCTGGGAGTTGGGGAGGAGTGAGGAGTTGGGGAAAGACAGTCCTAACCGTGGAGGGTTCTGGTAAATGATGGGGTGAGGAGGGGCTCTTTGGCTCCCACCAGTCCCCCTGTCTGGTCTA
+
>A>1>1D11CBFCDFFDCFGG?GAEGGGGGHHCEFFEFGHHHGHGGGHFGHHHFFCGGFGHHHHGHFHHHHGGGEGHHHH0BFFB?F/EEHHE//EE0FFGGHC//FGG0BBGGHGHGDHFHDGFG?EGAGFHHHHHFFG?FFGGGFCCEAGHEHHGCGGHHGGGGHHHHHHHHHHHFCG@CCAGGGGEFAFFF;CFGGGGFGGGGB@FFEFFF@-@@-FFFFFFFFEEFFFFF/BBB9B@-BFFFBFFFB
@M05620:37:000000000-D9766:1:1101:22443:3249 1:N:0:78
ACCACACCTTCTACAATGAGCTGCGTGTGGCTCCCGAGGGGCACCCCGTGCTGCTGACCGAGGCCCCCCTGAACCCCAAGGCCAACCGCGAGAAGATGCCCAGGTGAGTGGCCCGCTACCTCTTCTGGTGGCCGCCTCCCTCCTTCCTGGCCTCCCGGAGCTGCGCCCTTTCTCACTGGTTCTCTCTTCTGCCGTTTTCCGTAGGACTCTCTTCTCTGACCTGAGTCTCCTTTGGAACTCTGCAGGTTCTA
+
AAAABABBFFFFGGGGGGGFGGHHGGEGHCHHHGGCDGG2EEGGGGGEAEGEBGFHHHHG0E@FGGGGGGGGGHHGGGGHGGHHHGGGGGGGFG22FDBGHHHGFFGGGHEGHHGGCGGHHHHHHHHHHHGHHGGGGGHGGGGGGGFGGGGGGGGGGA-BGGFFFFFFFEFFFFFFFFFFFFFFFFFFFFFFFFFFFFFFFFFFFFFFFFFFFFFFFFFFFFFFFFFFFFFFFFFFEFBFFFFFFE:BFF:
@M05620:37:000000000-D9766:1:1101:14608:3250 1:N:0:78
ACCACACCTTCTACAATGAGCTGCGTGTGGCTCCCGAGGAGCACCCCGTGCTGCTGACCGAGGCCCCCCTGAACCCCAAGGCCAACCGCGAGAAGATGCCCAGGTGAGTGGCCCGCTACCTCTTCTGGTGGCCGCCTCCCTCCTTCCTGGCCTCCCGGCGCTGCGCCCTTTCTCACTGGTTCTCTCTTCTGCCGTTTTCCGTAGGACTCTCTTCTCTGACCTGAGTCTCCTTTGGAACTCTGCAGGTTCTA
+
BBBBBBBBFFFFGGGGGGGGGGHHGEGB4EGGFEFGDGGGCHHGHGGGGFGGFHFHHHGEFE?FGGGGGGGHHGHGGGGHGGHHGFGGGGCDDGHBDFGHHHHG1FGGGHGGFHGGCFGHHHHHHHGHHHGHHGGCDDHGHHGFEFGGGGAGFGGEFD-;A>FFFFFFFFFFFFFFFFFFFFFFFFFFFFFB9BDDFFFFFFFFFFFFFFFFFFFFFFFFFFFFFFF/BFFFFFFFFFFFFFFFFFAFFF;
@M05620:37:000000000-D9766:1:1101:22417:3251 1:N:0:78
ACCACACCTTCTACAATGAGCTGCGTGTGGCTCCCGAGGAGCACCCCGTGCTGCTGACCGAGGCCCCCCTGAACCCCAAGGCCAACCGCGAGAAGATGCCCAGGTGAGTGGCCCGCTACCTCTTCTGGTGGCCGCCTCCCTCCTTCCTGGCCTCCCGGCGCTGCGCCCTTTCTCACTGGTTCTCTCTTCTGCCGTTTTCCGTAGGACTCTCTTCTCTGCCCTGCGTCTCCTTTGGAACTCTGCAGGTTCTA
+
BBBBBCC3>BBDGFFGGGBFGGHHGEGA4BA2BAEE2EAE2BABFEE0ABBFBGFHHHFEE??>FEGEEEF23FGFE?EGFHGHHGEE>B/><DGBGFHGH2GECHFEFHCFHHGGG<CGHHHHHHHHFHGHHGGGFCEFHHGHHBFGFGGGGGGGEGCGGF;DADFFFFFEFF/BFFFFFFFFFFFFFFFFFDDFFFFFFF9DF/9BFFFFFFFBFF/;EFF.;AFFFFFFFFFFFFBBFFFBB?FFFF/
@M05620:37:000000000-D9766:1:1101:18065:3256 1:N:0:78
AGTGCCAGCTCTCAATCGCACAGGGGACCCAGGGCCTGGCCCCTCCATCCAGAAAACCTATGACCTCACCCGCTACCTGGAGCACCAACTCCGCAGCTTGGCTGGCACCTATGTGAGTATCCAGCGTAGGAATCTGGGAGTTGGGGGGGAGTGAGGAGTTGGCGAAAGACAGTGGTAACCGTGGAGGGTTCTGGTAAATGATGGGGTGAGGAGGGGCTCTGTGGCTCCCACCAGTCCCCCTATCTCGTCTA
+
3AAABFFCAFFFFGGGGGCGCGGHFEG?2EGCF2EG2AFG2GGEFGF5FGFF333FGFF3B35FGH3BGC1EGGCEHGG1GGG11?FHGB3GE>>/>3FGE3?///0B/?1?122?F12BGHGHB@/?//<D<1?GH00?/01?@--;999DFF/.9..;FF/-;-9.B.99///;;BBB-:;99.D-.;.9B9FF9F9FFFB/..;-.9.;..9@BBFF/;/..F/..;.A.://;/..-./9;/....;
@M05620:37:000000000-D9766:1:1101:21524:3264 1:N:0:78
AGTGCCAGCTCTCAATCGCACAGGGGACCCAGGGCCTGGCCCCTCCATCCAGAAAACCTATGACCTCACCCGCTACCTGGAGCACCAACTCCGCAGCTTGGCTGGGACCTATGTGAGTATCCAGCGTAGGAATCTGGGAGTTGGGGAGGAGTGAGGAGTTGGGGAAAGACAGTCCTAACCGTGGAGGGTTCTGGTAAATGATGGGGTGAGGAGGGGCTCTTTGGCTCCCACCAGTCCCCCTGTCTGGTCTA
+
3A3>ADFFBFFFGGGGBACAEEGAFEEEEGHAAEEEFFHGHHGHGGFHHHFHHFHGHGHHHEGHHHHGGHHGGEGGHHHHBGGHHH1FEGHGEGCGEHFGGHHGGGFGGHFFHFGDGHHHHHHHHGGGGG1DGEHHFHFFGFHHGGACGC>>C<GH0CGHHHGGGGGGBGFHHHHHH0GFGGEGAFGGEGFGGGGGGGGGGGGGGGAB?FFFFFBBBBFFFFFFFFFFFFFFEFFFFFFFBFFFFFFFFF9
@M05620:37:000000000-D9766:1:1101:11515:3269 1:N:0:78
ACCACACCTTCTACAATGAGCTGCGTGTGGCTCCCGAGGAGCACCCCGTGCTGCTGACCGAGGCCCCCCTGAACCCCAAGGCCAACCGCGAGAAGATGAACCCAGGGGAGTGGCCCGCTACCTCTTCTGGTGGCCGCCTCCCTCCTTCCTGGCCTCCCGGCGCTGCGCCCTTTCTCACTGGTTCTCTCTTCTGCCGTTTTCCGTAGGACTCTCTTCTCTGACCTGAGTCTCCTTTGGAACTCTGCAGGTTC
+
CCCDDDCDFFFFGGGGGGGGGGHHGFGEEFHHHGGGGGGGGHHHHGGGGFGGHHHHHHHGGGGGGGGGGGGHHHHGGGGHGHHHHGGGGGGGGGHHHHHHHHDAG//>/C.FFFHEDFG?FGHGHHHFH00CEHA@GCDGGGGGDGFGGBFBGFGGGGGD-9@FFFFFFAFFFFFFFFBFFFFFFFFFFFFFFFFADFFFFF?:AFFFFFFFFFFFFF0:0BBBB/;;:BFBFF0B/:FFFB00F0BAFB0
@M05620:37:000000000-D9766:1:1101:11493:3271 1:N:0:78
AACACACATTCTACAATGCGCTGCGTGTGGCTCCCGAGGAGCACCCCGTGCTGCTGAACGAGGCCCCCCTGAACCCCAAGGCCAACCGCGAGAAGATGAACCATGGTGCGTGGCACGCGCCCTCTTATGGTGGCCGAAGCCCTCATTCTTGGACTCCAGGCGATGCGCCATTTCTCACTGGTTCTCTCTTCTGCAGTTTTCCGTGGGCCTCTATTCTATGCCATGAGGCTCCTTTGGAACTCTGCCGGTTC
+
11>>>1A1BB@3ABB1BF1AAAEAEBEABAFBBBAB/AAAEF/BBEAAAABAFDBGF@1BBEGE/E/>EECG1F>??EECCGF</??<></>//F11<FFGH011<??1/<?/CBGC--A-<<</0<=CCGC;C.;:---;CFGF90;0;;;9C0/;/CFC@?AFG?-A-;BB/BFBBF/-;BFFFF///;BFF/;;BFBF9;:-9--:EFF/;B:9;/BF/9/:9;/99;-BB/FB//9/9:BB/99@B-
@M05620:37:000000000-D9766:1:1101:22756:3276 1:N:0:78
ACCACACCTTCTACAATGAGCTGCGTGTGGCTCCCGAGGAGCACCCCGTGCTGCTGACCGAGGCCCCCCTGAACCCCAAGGCCAACCGCGAGAAGATGCCCAGGTGAGTGGCCCGCTACCTCTTCTGGTGGCCGCCTCCCTCCTTCCTGGCCTCCCGGCGCTGCGCCCTTTCTCACTGGTTCTCTCTTCTGCCGTTTTCCGTAGGACTCTCTTCTCTGACCTGAGTCTCCTTTGGAACTCTGCAGGTTCTA
+
BBBBBBBBFFFFGGGGGGGFGBGFGEEBCEGHCFGEEEG?EHGHHGGGDFGGHFFFHHFEEFEGGDGGGGGFHFHGGEEHA?GHCFE?DC/<<AGCF<DF<CCGFHFFHDFCCGGCCCFFHHHBGFD<<<CGGF@@::GEGFDHHBFBFF.CBFAA.B--;@FDFAD=DFBBFFFFFFFBBF/BFFFBFFFFB@DDFEFFFFEFFBF/B/9:/BFFFF/BFFF/;FFFFEFBBFFBBFFFFFFE/FAFFFF
@M05620:37:000000000-D9766:1:1101:9672:3291 1:N:0:78
ACCACACCTTCTACAATGAGCTGCGTGTGGCTCCCGAGGAGCACCCCGTGCTGCTGACCGAGGCCCCCCTGAACCCCAAGGCCAACCGCGAGAAGATGAACCCAGGTGCGTGGCCCGCTCCCTCTTCTGGTGGCCGCCTCCCTCCTTCCTGGCCTCCCGGCGCTGCGCCCTTTCTCACTGGTTCTCTCTTCTGCCGTTTTCCGTAGGACTCTCTTCTCTGCCATGCGTCTCCTTTGGAACTCTGCAGGTTC
+
CCCCCCCCFFFFGGGGGGGGGGHHGGGGHGHHHGGGGGG?EHHHHGGGGGGGHHHHHHHGGGGGGGGGGGGHHHHGGGGHGHHHHGGGGGDGGGHHHHHHHH</?FGF?CFGGG<FDGGGGGHHHH<DGHHGGCHDDCGGGGGG;9CFCFFGGGGGG9.;C@;@FFFFFFFFFFFFBFFFFFFFFFF90;BFFF;@DFFFFFDF..;9BFFFFFFFFBFFBF009;ADF.9FFFFFFBFFFBFFF0;AFF0
@M05620:37:000000000-D9766:1:1101:12937:3322 1:N:0:78
ACCACACCTTCTACAATGAGCTGCGTGTGGCTCCCGAGGAGCACCCCGTGCTGCTGACCGAGGCCCCCCTGAACCCCAAGGCCAACCGCGAGAAGATGCCCAGGTGAGTCGCCCACTACCTCTTCTGGCGGCCGCCTCCCTCCTTCCTCGCCTCCAGCGGCTCCGCCCTTTATCGCTGGTCCTCTCTTCTGCCGTTTTCAGTACGCCTCTCTTCTATCCCCTGCGCCTCTGTTAGTATGCAGCAGCTTGTA
+
CCBCCCCCFFFFGGGGGGGGGGHHGEGEGGHHHGGGGGGGGHGHHGGGEFGGHHHHHHHGGGGGGGGGGGFHGHHGGGGHGHHHHGGGGGCDGGHGHHG222?/??1??1/<C<.><>C0GGGFDHHBC-<AC-@D?DGGGGGGGB/90.=DF.CFB/-;@B.;...::F09:0.9A.-F09999:FBFBFB0:;./.;0F;;0.9-9.:BF009000/;./.:@-.;.009:00090000;9.;/:0/90
@M05620:37:000000000-D9766:1:1101:9140:3346 1:N:0:78
AGTGCCAGCTCTCAATCGCACAGGGGACCCAGGGCCTGGCCCCTCCATCCAGAAAACCTATGACCTCACCCGCTACCTGGAGCACCAACTCCGCAGCTTGGCTGGGACCTATGTGAGTATCCAGCGTAGGAATCTGGGAGTTGGGGAGGAGTGAGGAGTTGGGGAAAGACAGTCCTAACCGTGGAGGGTTCTGGTAAATGATGGGGTGAGGAGGGGCTCTTTGGCTCCCACCAGTCCCCCTGTCTGGTCTA
+
AAAAAFF1AFFFGGGGGAFEEEGHGGGEF?GHG0FEAFGHHHGHGGFFHGHGFHHHHGFCGHFHHHHHHHGGGGGGHHHHGGHGHHHHGGDGFGGEEGHH?GHFGAGHGHHHGFHHD>FHHHHGFGC?CCFGHHHHHHGFEGFH/@.ACFGFFHHHHAHFHH?C;CGFBG/:CCHHHHHH@EEGCEB?;9FGGGFBFFGFFFGG?.;@EAFFFF?@@?FFFFFBFFFFF-FAEF9FFFFB;-9FFFFBBF9
@M05620:37:000000000-D9766:1:1101:18483:3346 1:N:0:78
ACCACACCTTCTACAATGAGCTGCGTGTGGCTCCCGAGGAGCACCCCGTGCTGCTGACCGAGGCCCCCCTGAACCCCAAGGCCAACCGCGAGAAGATGCCCAGGTGAGTGGCCCGCTACCTCTTCTGGTGGCCGCCTCCCTCCTTCCTGGCCTCCCGGCGCTGCGCCCTTTCTCACTGGTTCTCTCTTCTGCCGTTTTCCGTAGGACTCTCTTCTCTGACCTGAGTCTCCTTTGGAACTCTGCAGGTTCTA
+
BBBABBBBFFFFGGGGFG5BGDHFGAEA4AGGCFFE?EGGCHHHHGGGGEGGFHGHHHHEEGGGGGGGGGGHHHHGGGGHGHHHHGGEFG/<<DFFDGFGHHHGHHHHHHGGHHGGGGGHHHHHHHHHHHGHHGGGGGGGHHGHHGGGGGGGGGGGGG?DGFFFFFFFFFFFFFFFFFFFFFFFFFFFFFFFFFFFFFFFFFFFFFFFFFFFFFFFFFBFFFFBFFFFFFFFFFFFFFFFFFFFFFFFFFF
@M05620:37:000000000-D9766:1:1101:12023:3356 1:N:0:78
ACCACACCTTCTACAATGAGCTGCGTGCGGCTCCCGAGGAGCACCCCGTGCTGCTGACCGAGGCCCCCCTGAACCCCAAGGCCAACCGCGAGAAGATGCCCAGGTGAGTGGCCCGCTACCTCTTCTGGTGGCCGCCTCCCTCCTTCCTGGCCTCCCGGAGCTGCGCCCTTTCTCACTGGTTCTCTCTTCTGCCGTTTTCCGTAGGACTCTCTTCTCTGACCTGAGTCTCCTTTGGAACTCTGCAGGTTCTA
+
BBBBBBB>FFFFGGGGGGB5F5FEEEG22EA2E2BE2EE01GHAGGEE1E1A5F3FHHB0/>/EFFGEGE/GHH/EGAFHGGHHHGGGGG/>/?01?1GHCHHGGHHCGGEC<FCG?@FFHHD0GDDF=GGE:@@:DAFEFGA/09C9FF999FA.ED-9;9BBBAF9BBF9FFFFBFB9/://;B9/;BBB9BA./.:9.B?AD9B///9///9/BBFFBFF/9FF/;/99BF/BFFFFFFFFFF9FFFB
@M05620:37:000000000-D9766:1:1101:12005:3359 1:N:0:78
ACCACACCTTCTACAATGAGCTGCGTGTGGCTCCAGAGGAGCACCCCGTGCTGCTGAACGAGGCCCCCCTGAACCACAAGGCCAAACGGGAGAAGATGCCCAGGTGAGTGGCCCGCTACCTCTTTTGGTGGCCGCCTACCTCCTTACTGGCCTCCCGGAGCTGCGCCCTTTCTCACTGGTTCTCTCTTCTGCCGTTTTCCGTAGGCCTCTCTTATCTGCCCTGAGTATCCTTTGGAACCCTGCAGGATCTA
+
>>>A>>>>>@B4AA5B5B5BDEFFEAEAAAA2BA3BAEA2B22B2BAA1AAAF33A5331BAE0?E0>>>FB3B?B????GC1?/???/>>>?0F?33BGEFFAB?BB?FECC/B??@@H1<GF1<FCFEGFGD--..<CG0GBG0C0</.:CG.EF@CC-.9/@BF-99F00B0FGFGF009;B0FB/;9//;;DFEFFBF.9./F/9/BFF//;///99B?BF9//;9;FFFFBFB...;EFF?.//;/
@M05620:37:000000000-D9766:1:1101:17308:3378 1:N:0:78
AGTGCCAGCTCTCGATCGCACAGGGGACCCAGGGCCTGGCCCCTCCATCCAGAAAACCTATGACCTCACCCGCTACCTGGAGCACCAACTCCGCAGCTTGGCTGGGACCTATGTGAGTATCCAGCGTAGGAATCTGGGAGTTGGGGAGGAGTGAGGAGTTGGGGAAAGACAGTCCTAACCGTGGAGGGTTCTGGTAAATGATGGGGTGAGGAGGGGCTCTTTGGCTCCCACCAGTCCCCCTGTCTGGTCTA
+
BBBBBFFFBFFFG2GGGGGGGGHAFGEGGGGHGGGGAFHHFHGHGGHHHFEGFHECGGHHFHGHHFHHHHHGEEGGHHHHHGGHGHHHGFHHFGEGGHHHGGHGGGHHGGHHHHHGHHHHHHHHHGGGGGHHHHHHHHHGEHHHGGGGGGGHHHHHHGCBGHGGGGHHHHHHHHGHHGGGGDEGGGGGCFFGGG;FGGGGGGGGFFFBFFFFFFBBBBFFFFFFFFFFFFFFFFFFFFFFBFFFFFFFFFB
@M05620:37:000000000-D9766:1:1101:14413:3392 1:N:0:78
ACCACACCTTCTACAATGAGCTGCGTGTGGCTCCCGAGGAGCACCCCGTGCTGCTGACCGAGGCCCCCCTGAACCCCAAGGCCAACCGCGAGAAGATGCCCAGGTGAGTGGCCCGCTACCTCTTCTGGTGGCCGCCTCCCTCCTTCCTGGCCTCCCGGCGCTGCGCCCTTTCTCACTGGTTCTCTCTTCTGCCGTTTTCCGTAGGACTCTCTTCTCTGACCTGAGTCTCCTTTGGAACTCTGCAGGTTCTA
+
?AAAAAAAFFFFGGGGFGA1F1B1EAF00AFGHGGG?EEEFHHHHFGG/EEGFHHHG0GEEGCGGGGEGGGFHHHEEGGHFHHHHGGGGGCCCGHFHHFHHHEF?GGGBGGGHHGGGGGHGFFHFHHHGBEFHCCGFFHGFHGHHGGFFGGGGGGGGA-AA@<F@@B@?FFFFBFFBFF9FFBF/BBFFBFFF@ABFFFFBBFABFFBFFFBFFFFFFFBFBBBB/B/BFFFFBFBF/9B9//BBF9BBB/
@M05620:37:000000000-D9766:1:1101:18118:3410 1:N:0:78
AGTGCCAGCTCTCAATCGCACAGGGGACCCAGGGCCTGGCCCCTCCATCCAGAAAACCTATGACCTCACCCGCTACCTGGAGCACCAACTCCGCAGCTTGGCTGGGACCTATGTGAGTATCCAGCGTAGGAATCTGGGAGTTGGGGAGGAGTGAGGAGTTGGGGAAAGACAGTCCTAACCGTGGAGGGTTCTGGTAAATGATGGGGTGAGGAGGGGCTCTTTGGCTCCCACCAGTCCCCCTGTCTGGTCTA
+
AA>ABFFFBFFFGGGGGGGFECHCGGEGGGHHFEGEFFHHHHGGGGHHHGHHHHHGHGHGHFGHHGHFHHHGC>FEHHHH2FGFHHFFGHHHAECEEGBFDHGGGGHFGHHGHGGHHFGHHHGFGGC<CGGHHHHHGHCFCGHGGG.CCC>>C=GGCD</DGGGGGHHHHHHHHHHHFHHGGGGDEGGGGGGGGCBBBGGGGGGGG9BFFFFFFFFFAFFFFFFFFFFFFFFFFFFBFFDFFFB/FFFFF9
@M05620:37:000000000-D9766:1:1101:14923:3427 1:N:0:78
AGTGCCAGCTCTCAATCGCACAGGGGACCCAGGGCCTGGCCCCTCCATCCAGAAAACCTATGACCTCACCCGCTACCTGGAGCACCAACTCCGCAGCTTGGCTGGGACCTATGTGAGTATCCAGCGTAGGAATCTGGGAGTTGGGGAGGAGTGAGGAGTTGGGGAAAGACAGTCCTAACCGTGGAGGGTTCTGGTAAATGATGGGGTGAGGAGGGGCTCTTTGGCTCCCACCAGTCCCCCTGTCTGGTCTA
+
ACABBFFFCFFFGGGGGGGGGGHGGGGGGGHHFGGGGGHHHHGHGGHHHHHHHHHHHGHHHHHHHHHHHHHGGGGGHHHHHGHHHHHHGHHHEGGGGHHHGGHGGGHHGHHGHHHHHHHHHHHHHGGGGGHHGHHHHHFGGHHHGGGGGGEGHGHHHGHHHHGGGGHHHHHHHHHHHHHHGGEGFEGGEGGGGGCFGGGGGGGGGGFFFFFFFFFFFFFFFFFFFFFFFFFFFFFFFFFFFFFFFFFFFFB
@M05620:37:000000000-D9766:1:1101:8378:3437 1:N:0:78
AGTGCCACCTCTCCATCGCACAGGGGACCCAGGCCCCGGCCCCTCCATCCAGAAAACCTGTGACCTCACCCGCTACCTGGCGCACCCACTCCGCAGCTTGGCCGGGACCTATGTCAGTATCCAGCGTAGGAATCTGGGAGTTGCGGAGGAGTGCGGAGTTGGGGAGAGCCAGTCCTAACCGTGGAGGGTTCTGGTAAATGATGGGGTGAGGAGGGGCTCTTTGGCTCCCACCAGTCCCCCTGTCTGGGCTA
+
>>A>>DF1>CCFG1GGEF?1E0FAFEE00AAAA0BB/AAE/EG/EGH1ACFH1F@BBEB0DF2FG1FFG>0EE>>EGFFG0>EEGGA??FE<AEC/>CFGGC1//></<GF11@1@??@GHGHGF-<.@.111FGHHB.<.<00<--;-.:CC09:--.99/--;?A..:/-;9FFF/-A@F9----9-;9//9/B//9;BFF/--A-9--9-A--@@EFF////BBAFEFFE-9BFFFA-AFBFFF-;BA
@M05620:37:000000000-D9766:1:1101:14917:3445 1:N:0:78
AGTGCCAGCTCTCAATCGCACAGGGGGCCCAGGGCCAGGCCCCTCCATCGCGAACACCTGTGCCCCCACCCCCAACCTGGAGCACCAACGCCGCAGCTTGGCTGGGACCTATGTGAGTATCCAGCGTAGGAATCTGGGAGTTGGGGAGGAGTGAGGAGTTGGGGAAAGACAGTCCTAACCGTGGAGGGTTCTGGTAAATGATGGGGTGAGGAGGGGCTCTTTGGCTCCCACCAGTCCCCCTGTCTGGTCTA
+
>>>1ADF1ABCFFBFFGAFFG?H0BA0AEEEFF/BE/BBGFEEGEEHEG//A/>//BBG01B1BF//>EE?/>/>EEH0B0BGCBFCGG/B<<B/</??F/0FF?/?FCFH1<<FFFFGHHHFFGCCEGGGDFHHGFHAEGHH/-@.@GGGGGFGGGGEFFFGGGA?FFGGGFFEFFFFF;AA9BE?@BFFFFFBFFFFFFFFFFB-9AFFFFF@@?>AFFFF;BFFFFBABE?BFFFFF@FFF/F/B;BF
@M05620:37:000000000-D9766:1:1101:21415:3446 1:N:0:78
AGTGCCAGCTCTCAATCGCACAGGGGTCCCAGGGCCTGGCCCCTCCATCCAGAAAACCTATGACCTCACCCGCTACCTGGAGCACCAACTCCGCAGCTTGGCTGGGACCTATGTGAGTATCCAGCGTAGGAATCTGGGAGGTGGGGAGGAGTGAGGAGTTGGGGAAAGACAGTCCTAACCGTGGAGGGTTCTGGTAAATGATGGGGTGAGGAGGGGCTCTTTGGCTCCCACCAGTCCCCCTGTCTGGTCTA
+
BBBBBFFFBFFFGGGGGFGCGGHHGEAAFGBFFEEGFFGGEGG2EGGFGGGHHEBGHGGEHDGGHHHCGCEFGGFGHHHGHGHHHHHHGFGHGFEGGFHGC3C/EEHCFH3??FGHH3FGFHEFGG/?@GFGGB2@DHH//?/F@?FFGGGCFDGHCAC/</:ACDHCCGGHH0GFCCBFA.C?DFDGG?CFGFCFFFGGG0;:..A>.AF/.ADFFAEFFFFFB//;A.9DF.FFFFEAFAFBBBF/;B;
@M05620:37:000000000-D9766:1:1101:8805:3466 1:N:0:78
AGTGCCGGCTCTCAATCGCACAGGGGACCCAGGGCCTGGCCCCTCCATCCAGAAAACCTATGACCTCACCCGCTACCTGGAGCACCAACTCCGCAGCTTGGCTGGGACCTATGTGAGTATCCAGCGTAGGAATCTGGGAGTTGGGGAGGAGTGAGGAGTTGGGGAAAGACAGTCCTAACCGTGGAGGGTTCTGGTAAATGATGGGGTGAGGAGGGGCTCTTTGGCTCCCACCAGTCCCCCTGTCTGGTCTA
+
AAAAAF11>D1FGGGGGAFGGGHFGEGGG/GHGFGFGGHHHHGHGG0FGAGDGHBGHG0GHHHHCGHHHHHGGGGGHHHFGHHHHCHGGHHHCGGGGHHHGHHGGGGHGFFHHHFHHHHHHHHHHGFGGGHHHHHHH0?FGHHFG-FCGGGHAGFAGGHHFHGCFGHEHHHGGGGGGGGGGGGGGGGGGGGGGGFFFFFFFFFFFFF@FFFFFF?@@@FFFFFFFFFFFFFFFFFFFFFF@FFFFFFFFF9
@M05620:37:000000000-D9766:1:1101:12272:3497 1:N:0:78
ACCACACATTCTACAATGCGCTGCGTGTGGCTCCCGAGGAGCCCCCCGTGCTGCTGACCGAGGCCCCCCTGAACCCCAAGGCCAACCGCGCGAAGATGCCCAAGTGGGTGGGCCGGTACCTTTTCTGGTTCCCCGCTCCCTCCTTCCCTGCTTCCCGGCGGTGCGGCCTTTCCCACTTTTTCTCTTTTGCGCCGTTGTCCGTAGGACTCTCCTCTTCTCACCGTTTGTCCTTTTGACCTCCGCGCGTGGTA
+
AAAAA4A>BBDDFGF4BF4EGGGCEEE222BFGBA222AAAG1FFGA0B>EC5GFGGFG/>>/EFEGGGGEF3FGEGGFGAGHHHCD@DDCCCCG?1>D<>>..>11<<.<-<GA--:.<0000;<C0;00=F/9--=9./;E/0;;/0;A//:BF.9;---;;---;./;F///;.//;;BBFF/BB9/9;.-;D.A//.;..;//;//;//;BF//9//..:.B../9BF///;/9:B.99--99--;;
@M05620:37:000000000-D9766:1:1101:8573:3518 1:N:0:78
ACCACACCTTCTACAATGAGCTGCGTGTGGCTCCCGAGGAGCACCCCGTGCTGCTGACCGAGGCCCCCCTGAACCCCAAGGCCAACCGCGAGAAGATGCCCAGGTGAGTGGCCCGCTACCTCTTCTGGTGGCCGCCTCCCTCCTTCCTGGCCTCCCGGGGCTGCGCCCTTTCTCACTGGTTCTCTCTTCTGCCGTTTTCCGTAGGACTCTCTTCTCTGACCTGAGTCTCCTTTGGAACTCTGCAGGTTCTA
+
BBBBBBBAFFFFGGGGGGGGGGHHGEGBFEHHHGGEEGGGGHHHHGGGGGGGHHHHHHHGGGGGGGGGGGGHHHHGGGGHGHHG/FEECC></<FFGH2FGCF/111?1<?FHEC@DG<CD<GD<0GH0C.C.-@CDFHEFGAH0;/;FB:CBFGAD;-;;:999DFBFFFB/9:/FFBFFBBBFBFF//9B/-AFFFFBAB:DAFFFFFBFBBFB/BFF//9/.;:;FFFFB//F/:B9/BB/B.:B/B/
@M05620:37:000000000-D9766:1:1101:8627:3577 1:N:0:78
GAGGCTGCTTTGGAAGAAACTGATAAGTTAGTGAAACAAGATAGGATGGACATGGGTAAGAATTTCGGTCAAATGAAGAAATCTGGTATAACTGCCAATGCTCCCAAAAAAAAAACACTAGACCAAATCGTGAAAACAGCAAAACACAATAAACAACAAGACCAGTCACTTTAGGCGCGGCTAATAAATAAACACGTTTACGGCACGCTAATAACAAATGAAACGAGTCCGTTTAGTTGATATGACAGTCT
+
>1>A>1BAF@B@B11A1B1AFBB3DAB33BF3D333FC0B0BAAB1BC00A11B0AA10B111DBB0EFA/BBD111AAAAAAD21B1D2D@@1@011B1BB1B/000/B/>>@E//B1011110??11//<0<><0/00@0<C0/0?/111?11//?/000>00<1111>11></------.:0;0;<;0000.9.:B.0..;9-.-..;0009//-////9/;-:;-/--;/-;/9///9;/99;/:/:
@M05620:37:000000000-D9766:1:1101:13260:3621 1:N:0:78
GAGGCTGGCTTGGAAGAACCTCATAGACTAAGGGAATAGTCCCTCCTTGAACTGGACAAATTTCTTGACCCGCTTACTGAAGCTGAAACACCTGAGAATGGCTGTCACCCATGAAAGTATCCAGCGTAGGAATCTGGAAGTTAGGACAAAATGAGAAGATAGAACAAAAAAGACCTAACCGAGGAGGGTTCTAGTAAATGATGGGGGGAGGAGGAACACTTTGCATCCCACCAGTCCCCTAGCCTGAACTA
+
11>>>111>B1AACFG1AF000B1EGHF31BBBBAB0BB22D1BBE0A1ABA1A0BBE00B11D2D12BBBAEE/AB1D@FFG11BDGGBEE000BF@GHG00?01BFF0/0B11B>1B2222B0E<<>/1>1B2211BB1B2BB110000@<1@110111<111?00?//C.001<<0>--<<-C.-..;C0;0=00:;00CHE.-------;-----;;/9////9;/A---/;//---;/;;--//:/
@M05620:37:000000000-D9766:1:1101:11403:3649 1:N:0:78
ACCACACCTTCTACAATGAGCTGCGTGTGGCTCCCGAGGAGCCCCCCGTGCTGCTGACCGAGGCCCCCCTGACCCCCAAGGCCAACCGCGAGAAGATGAACCCCGGTGCGTGGCCCGCTCCCTCTTCTGGTGGCCGCCTCCCTCCTTCCGGGCCTCCCGGCGCTGCGCCCTTTCTCACTGGCTCTCTCCTCTGCCGTTTTCCGTACGACTCTCTTCTCTGTCCTGCGTCCTCTTTGGTACTCTGCGGGTTT
+
>>33A4>>FFFFGGGBBGGFGGFHGGGGHFBGAFFA2AA2AF2BFGEFEFGFFFHHGHHG>>>EFEFEEGGF3BGEFG?FFHF?FFF>CBFCCDH11FFHFHG/-----<CEGG.GC?--.;;/C0;;:9;/..:--A.;CCFGE/09/.-;-@9AF..;B---99@FFF-/;/FFBF//;.BB/;F///.;/F9@.;BAF/./..-9.9AFB/BF/;/F/9//9;-;--.99/;/9.9/9:/9/9---..
@M05620:37:000000000-D9766:1:1101:21216:3665 1:N:0:78
AGTGCCAGCTCTCAATCGCACAGGGGACCCAGGGCCTGGCCCCTCCATCCAGAAAACCTATGACCTCACCCGCTACCTGGAGCACCAACTCCGCAGCTTGGCTGGGACCTATGTGAGTATCCAGCGTAGGAATCTGGGAGTTGGGGAGGAGTGAGGAGTTGGGGAAAGACAGTCCTAACCGTGGAGGGTTCTGGTAAATGATGGGGTGAGGAGGGGCTCTTTGGCTCCCACCAGTCCCCCTGTCTGGTCTA
+
BAABBFFFBFFFGGGGGGGGG2FDGGGGGG2GGCEGGGHFHHGCEGHHHHHFGHHHHGHHHHHHHHHGHHHGG@ECHHHHHHHHHEFHGHHHGGGGGHHHGHHGGGGHGFHHHHHHHHHHHHHHHGEGGGHHHHHHHHHGGHHHGGEGGGEHHHHHHGHHHHGGGGHHHHHHGHHHHHHHGFGGGGGGCFGGGGFGGGGGGGGGGGFFFFFFFFFFFFFFFFFFFFFFFFFFFFFFFFFDFFFFFFFFFFF
@M05620:37:000000000-D9766:1:1101:15111:3726 1:N:0:78
AGTGCCAGCTCTCAATCGCACAGGGGACCCAGGGCCTGGCCCCTCCATCCAGAAAACCTATGACCTCACCCGCTACCTGGAGCACCAACTCCGCAGCTTGGCTGGGACCTATGTGAGTATCCAGCGTAGGAATCTGGGAGTTGGGGAGGAGTGAGGAGTTGGGGAAAGACAGTCCTAACCGTGGAGGGTTCTGGTAAATGATGGGGTGAGGAGGGGCTCTTTGGCTCCCACCAGTCCCCCTGTCTGGTCTA
+
AAAAAFFFBFFFGGGGGGGGEEGAFGGGGGHHGGGGGGHHHHGHGGFHHHHHHGHHHGHHHHHHHHGHHHHGGGGGHHHHHHHHHHHHGHHHGGGGGHHHGGHGGGHHGHHHHHHHHHBGFBHHHGEGGGHHFHFHGHGG?GHHGGGGFGGHHHHHHGHHFFGGGGHHHHHHF0:GHGHHGGGFFGGGCFGGGGCFFGGGGGGGGGDFFFFFFFFFFFFFFFFFFFFFEFF..F9FFFFF-ABFFFF9BB9
@M05620:37:000000000-D9766:1:1101:15230:3735 1:N:0:78
AGTGCCAGCTCTCAATCGCACAGGGGACCCAGGGCCTGGCCCCTCCATCCAGAAAACCTATGACCTCACCCGCTACCTGGAGCACCAACTCCGCAGCTTGGCTGGGACCTATGTGAGTATCCAGCGTAGGAATCTGGGAGTTGGGGAGGAGTGAGGAGTTGGGGAAAGACAGTCCTAACCGTGGAGGGTTCTGGTAAATGATGGGGTGAGGAGGGGCTCTTTGGCTCCCACCAGTCCCCCTGTCTGGTCTA
+
AAAABFFFAFFFGGGGGGGFGGHGGGGFDFHHGGGGCFHHAHGHGGHHGHHHFHFHHGHGHHFHHHHHHHHGGEFGHHHHHHHHHHHHGHHHEGGGGHGHGHHGGGHHGHHHGHGHHHHHHHHHHGCDGGHHGGHHHHHGGHHHGGGGGGFGHHHHHGHGGHGGGGHHGHHHHGHHHHHHGGEGFFGG;.FGFGCFGGGGGGGGGGFFFFFFFFFFFFFFEFFFFFFFFFFFFFFFFFFFFFFFFFFFFFF
@M05620:37:000000000-D9766:1:1101:20017:3739 1:N:0:78
ACCACACCTTCTACAATGAGCTGCGTGTGGCTCCCGAGGAGCACCCCGTGCTGCTGACCGAGGCCCCCCTGAACCCCAAGGCCAACCGCGAGAAGATGCCCAGGTGAGTGGCCCGCTACCTCTTCTGGTGGCTGCCTCCCTCCTTCCTGGCCTCCCGGAGCTGCGCCCTTTCTCACTGGTTCTCTCTTCTGCCGTTTTCCGTAGGACTCTCTTCTCTGACCTGAGTCTCCTTTGGAACTCTCCGGTTCTAG
+
BAAABBBBFFFFGBGBDGAEGCHFE2AAAAFFFEFG?EGCDHDGHGGGEAEFFFHFHHGE0EEEG1EGGEC1F?FEGE>G//FHCF//BD<</CB1111?CGGGCHHHGGF/FECCCCGHHHHDGFGD=GAFFGACCF.CGFEFFHCFHCAGH?AEDG-9AAGGG@.@-BBBFFBFBBB9BFFFBFBBFFF/BBDABEFFDFFFFFFFFFFBFFFFFFFFFFFBBFFFFFB9BFFBFFFFF9/.9-9./9/
@M05620:37:000000000-D9766:1:1101:18784:3746 1:N:0:78
ACCACACCTTCTACAATGAGCTGCGTGTGGCTCCCGAGGAGCACCCCGTGCTGCTGACCGAGGCCCCCCTGAACCCCAAGGCCAACCGCGAGAAGATGCCCAGGTGAGTGGCCCGCTACCTCTTCTGGTGGCCGCCTCCCTCCTTCCTGGCCTCCCGGCGCTGCGCCCTTTCTCACTGGTTCTCTCTTCTGCCGTTTTCCGTAGGACTCTCTTCTCTGACCTGAGTCTCCTTTGGAACTCTGCAGGTTCTA
+
CCCCCCCCFFFFGGGGGGGGGGHHGFGEHGHHHGGGGGGGGHHHHGGGGGGGHHHHHHHGGGGGGGGGGGGHHHHGGGGHGHHHHGGGGGGGGGHHHHHHHHHGHHHCGHGGHHGGGGGHHHHHHHHHHFGHHGGGGGHGHHGHHGGGFGGGGGGGGG-;DFFFFFFFFFFFFFFFFFFFFFFFFFFFFFFFFFDFFFFFFFFFFFFFFFFFFFFFFF;FFFE;:FFBBFFFFFFFFFFFFFFFFFFFFF9
@M05620:37:000000000-D9766:1:1101:23178:3764 1:N:0:78
ACCACACCTTCTACAATGAGCTGCGTGTGGCTCCCGAGGAGCACCCCGTGCTGCTGACCGAGGCCCCCCTGAACCCCAAGGCCAACCGCGAGAAGATGCCCAGGCAAGAGGCCCGCTGCCTGTTCTAGCGGCCGCCTCCATACTTCCAGGCCACACGGCGCAACGCCATTTCTCACGGGTTATCTCTTATGCCGTTTTCCGTAGGACTCTATTCTCTGACCTGAGTCTCCTTTGGAACTCTGCAGGTTCTA
+
?AA?BBABFFFFGGGGGGGFGDH4FAAB4EGHBFGEEGG2AGFHHGGGFFGGGHGGHHFE@ECGG>EEGEFBH3GGGG?GC/GHCGE?GC/</<CGFFFCHHHG//0?0?/CFGCDG->GG00==G000<<ADCGG.C9/0;/0;FG009AE.;9C?A-B?--;9BB9.F//;/9F.99-..;/BFFF9FBFFBFDFFFFFFADFFFFFF/;///;/B/FFFFFFFFFFFFFFFFFFFFFFFFEFFAFFFB
@M05620:37:000000000-D9766:1:1101:12534:3764 1:N:0:78
AGTGCCAGCTCTCAATCGCACAGGGGACCCAGGGCCTGGCCCCTCCATCCAGAAAACCTATGACCTCACCCGCTACCTGGAGCACCAACTCCGCAGCTTGGCTGGGACCTATGTGAGTATCCAGCGTAGGAATCTGGGAGTTGGGGAGGAGTGAGGAGTTGGGGAAAGACAGTCCTAACCGTGGAGGGTTCTGGTAAATGATGGGGTGAGGAGGGGCTCTTTGGCTCCCACCAGTCCCCCTGTCTGGTCTA
+
ABA?AFFFBFFFGGGGFGG2E?GAFEEFGGHG2EEE2FHFGHGHGGHGHFHHEHHFHGHFHFFHHGFHHHHGG>FGHHHHCFHHHHHHGGHHDFEGGFHHGGHGGGHHGHHHHHHHHHHHHGHHHGGGFGHHHHHHHHHFGHHHGGFGGGEGHHHHHGHHHHGGGGHGHHHHHHHHHHHHGGGGGGGGEGGGGG9FGGGGGGGGGGFFFFFFFFFFFFFFFFFFFFFFFFFFFFFFFFFFFFFFFFFFFFB
@M05620:37:000000000-D9766:1:1101:22846:3776 1:N:0:78
GAGGCTGTCTTGGAAGAACCTCGTGGACCCGGGAACACAGCCCTCCATGAACAGAACATATGACCTCTCCCGCTAACTGAAGCATCAACACCTCCGATTGGCTGGTACCTATGTAAGTATCAAGCGTAGGAATCTGGGAGTTGGGGAGGAGTGAGGAGTTGGGGAAAGACAGTCCTAACCGTGGAGGGTTCTGGTACATGATGGGGTGAGGAGGGGCTCTTTTGCTCCCACCAGTCCCCCTGTCTGGTCTT
+
>1>>>1B11B3BDF1BA1B1110ABFEG0A00A0AA0B/A///BBE0A1B1ADA0A0B1BA22D1AB1B>BB>@/>0BB@BG@BDBBDE1?>00//>/??00B/?<B2G2>F122BB>FG22211////<B1FFBG10@/?@1@C/?C/CCGC<<>F.FCD1--<CG.CBGGCCCCFC/C-CE-E.;?AF.F0BF0090000;0..C?EA.0----;9;BFB/9:/;B9-F-9-;9/:EB--9BBBBFFF/
@M05620:37:000000000-D9766:1:1101:22282:3784 1:N:0:78
ACCACACCTTCTACAATGAGCTGCGTGTGGCTCCCGAGGAGCACCCCGTGCTGCTGACCGAGGCCCCCCTGAACCCCAAGGCCAACCGCGAGAAGATGCCCAGGTGAGTGGCCCGCTACCTCTTCTGGTGGCCGCCTCCCTCCTTCCTGGCCTCCCGGCGCTGCGCCCTTTCTCACTGGTTCTCTCTTCTGCCGTTTTCCGTAGGACTCTCTTCTCTGACCTGAGTCTCCTTTGGAACTCTGCAGGTTCTA
+
BBCCCCCCCFFFGGGGGGGGGGHHGGGA4EHGGFGGDGGGDHHHHGGGDFGGFHGHHHHGGGCGGGGGGGGHGHHGGAFHGHHHHGGGGGCFGGHGHEHHHHHGHHHHHHGGHHGGGGGHHHHHHHHGHHGHHGGGGGHGHHGHHGGGGGGGGGGGGGGGFFFFFFFFFFFFFFFFFFFFFFFFFFFFFFFFFFDFFFFFFF??DFFFFFFFFFFFFF0FFFF9FFFFFFFFFFFFFFFFFFFFFFFFFFB
@M05620:37:000000000-D9766:1:1101:19754:3795 1:N:0:78
ACCACACCTTCTACAATGAGCTGCGTGTGGCTCCCGAGGAGCACCCCGTGCTGCTGACCGAGGCCCCCCTGAACCCCAAGGCCAACCGCGAGAAGATGCCCAGGTGAGTGGCCCGCTACCTCTTCTGGTGGCCGCCTCCCTCCTTCCTGGCCTCCCGGCGCTGCGCCCTTTCTCACTGGTTCTCTCTTCTGCCGTTTTCCGTAGGACTCTCTTCTCTGACCTGAGTCTCCTTTGGAACTCTGCAGGTTCTA
+
CCCCCCCCFFFFGGGGGGGGGGHHGEGBFDHHHGGGGGGGFHHHHGGGGEGGHHHHHHHGGGGGGGGGGGGHHHHGGGGHGHHHHGGGGGFGGGHHHHHHHHHGHHHHHHGGHHGGGGGHHHHHHHHGHHGHHGGGGGHGHHGHHGGGGGGGGGGGGG-ADFFFFFFFFFFFFFFFFFFFFFFFFFFFFFFFFFDFFFFFFFFFFFFFFFFFFFFFFFFFFFFBFFFFFFFFFFFFFFFFFFFFFFFFFFB
@M05620:37:000000000-D9766:1:1101:22803:3799 1:N:0:78
AGTGCCAGCTCTCAATCGCACAGGGGACCCAGGGCCTGGCCCCTCCATCCAGAAAACCTATGACCTCACCCGCTACCTGGAGCACCAACTCCGCAGCTTGGCTGGGACCTATGTGAGTATCCAGCGTAGGAATCTGGGAGTTGGGGAGGAGTGAGGAGTTGGGGAAAGACAGTCCTAACCGTGGAGGGTTCTGGTAAATGATGGGGTGAGGAGGGGCTCTTTGGCTCCCACCAGTCCCCCTGTCTGGTCTA
+
AA>AAFFFBFFFGEFGGGGAECHCGEEEEEHHFEFEFFGHFGGFGGHHHHHGFHHGHGHFFHFHHGHHHHFEG>EEHHHHFGHHHH1?EHHFAGCGEHFGGGHGGGGHGHHHHHHHGHHHHHHHHGFGGGGHFHHHGHAFGHHHGGACG.>FGDGHGGGHHHGGGDHFFHHHHHHHHHHHGGGGDEGGEGGGGGGGGGGGGGGGGGDFFFFFFFFFFFFFFFFBFFFFFFFFFFFFFFFFFFFFFFFFFFB
@M05620:37:000000000-D9766:1:1101:20833:3821 1:N:0:78
ACCACACCTTCTACAATGAGCTGCGTGTGGCTCCAGAGCGGCAGCGCGTGCTGCTGAACGAGGCCCCCCTGAACCACAAGGCCAAGCGCGAGAAGATGCCCAGGAGAGTGGCCCGCTACCTCTTCTGGTGGCCGCCTCCCTCCTTCCTGGCCTCCCGGCGCTGCGCCCTTTCTCACTGGTTCTCTCTTCTGCCGTTTTCCGTAGGACTCTCTTCTCTGACCTGAGTCTCCTTTGGAACTCTGCAGGTTCTA
+
BCCCCCCBFFFFGGGGGGBGGGHHGEGABFEFGF3BEH32AEE0B0AEE0BBFGHHHGH1E??/1EEGGGGHF3?0FGGHHH/G//?EBD>D/DHFGHFHFHH///?A1FFFHHGGGGGHHHHHHHHHHHGHHGGGGGHGHHGGGFGGGGGGGGGGGG9BDFFDDFFFFFFFFFBFBFFFFBFFFFFFBBFFFFDFFFFFFFFDFBFFFFFFFFFFFF0BFFB/;;F0FFBFFFFFFFFFFFFBFFFFBF0
@M05620:37:000000000-D9766:1:1101:10406:3834 1:N:0:78
AGTGCCAGCTCTCCATCGCACAGGGGACCCAGGGCCTGGCCCCTCCATCCAGAAAACCTATGACCTCACCCGCTACCTGGAGCACCCACTCCGCAGCTTGGCTGGGACCTATGTGAGTATCCAGCGTAGGAATCTGGGAGTTGGGGCGGAGTGCGGAGTTGGGGAAAGCCAGTCCTAACCGTGGAGGGTTCTGGTAAATGATGGGGTGAGGAGGGGCTCTTTGGCTCCCACCAGTCCCCCTGTCTGGTCTA
+
>>>1>DFFAFFFG1FEAAA1A0FAF0AAEAFH0BEABFHHHHGHGGHHHFCGGHHBFEFFFAGHHDBGHHHEE>>EGH@F0BGHGHA/?FG0/E/E>G1BECHGGGHHGHHHFGHFFHHHHGFHHGGBCG<G<GHFHF0?CGBGGG.<C-:;C0;99AEGGEGGAA../99AFGGGGFFF@FF@-AA@FFFFFFFBFFFF/FFFFFF@EFFEBF@@@<FFFBFFFFFFFFFFEFFFFFFF@FFFFFFFFF/
@M05620:37:000000000-D9766:1:1101:13794:3837 1:N:0:78
AGTGCCAGCTCTCAATCGCACAGGGGACCCAGGGCCTGGCCCCTCCATCCAGAAAACCTATGACCTCACCCGCTACCTGGAGCACCAACTCCGCAGCTTGGCTGGGACCTATGTGAGTATCCAGCGTAGGAATCTGGGAGTTGGGGAGGAGTGAGGAGTTGGGGAAAGACAGTCCTAACCGTGGAGGGTTCTGGTAAATGATGGGGTGAGGAGGGGCTCTTTGGCTCCCACCAGTCCCCCTGTCTGGTCTA
+
ABAABFFFCFFFGGGGGGGGGGHGGGGGGGHHGGGGGGHHHHGHGGHGHHHHFHHHHGHGHHGHHHHHHHHGGEGGHHHHHHHHHHHHGHHHGGGEGGHHGHHEGGHHEHHHHHHHHGHBHHHHHG/CGGHHHHHHHHHGGHHHCGGGCDEGHHHHHAGFDH@FGGFHFHHHHHHHHGHHGFFGGEFFEGGGGG9CFGGGGFGGGGD-AFFFFFFFF=EFBF9/FFFEFFFFFFFFFFFFFFFFFFFFFF:
@M05620:37:000000000-D9766:1:1101:12072:3864 1:N:0:78
ACCACACCTTCTACAATGAGCTGCGTGTGGCTCCCGAGGAGCACCCCGTGCTGCTGACCGAGGCCCCCCTGAACCCCAAGGCCAACCGCGAGAAGATGAACCCCCCGGCACGGCCCGCGGCGGCTTCTGCCGGCCGCCTCCCTCCTTCCTAGCCTCCCGCCGCTGCGCCCGTTCTCACTGCTTCTCTCTTCTGCCGGTTTCCGTTCGACTATCTTATCTGCCCTGCGACTCCTTTGGGACTCTGCTCGTTC
+
BBBBBABBFFFFGGGGGGGGGGHHGEGEHGHHHGGGGGGGGHHHHGGGAFGGHHGHHHGGGGGGGGGGGGGHHHHGGGGHGHHHHGGGGGGGGGH2FGHB2//<//-->--<-<<::-:-@--;9-;////--;@@-@....;B.9/;B//;BB/BFE.--;---;-@9--;:FFF/FB//;/B//9/;BFFFB/;-9:AB/.;;..;9.-/;B//9////;.B..@--9.BB////;AA9//://9;-.9
@M05620:37:000000000-D9766:1:1101:18795:3884 1:N:0:78
ACCACACCTTCTACAATGAGCTGCGTGTGGCTCCCGAGGAGCACCCCGTGCTGCTGACCGAGGCCCCCCTGAACCCCAAGGCCAACCGCGAGAAGATGCCCAGGTGAGTGGCCCGCTACCTCTTCTGGTGGCCGCCTCCCTCCTTCCTGGCCTCCCGGCGCTGCGCCCTTTCTCACTGGTTCTCTCTTCTGCCGTTTTCCGTAGGACTCTCTTCTCTGACCTGAGTCTCCTTTGGAACTCTGCAGGTTCTA
+
BBBBBBBAFFFFGGGGFGBGGFHHGGGB4AGHHGFFEGGGDHHHHGGGFEGGEHGHHHHEGGFGGGGGGGGHHHHGGGGHGHHHHGGGGGBDGGHGBFHHHHHGHHHHHHGGHHGGGGGHHHHHHHHHHHGHHGGGGGHGHHGHHGGGGGGGGGGGGG9BFFFFFFFFFFFFFFFFFFFFFFFFFFFFFFFFFFFFFFFFFFFFFFFFFFFFFFFFFFBFFFFBBFFBFFFFFFFFFFFFFFFFFFFFFFF
@M05620:37:000000000-D9766:1:1101:21375:3891 1:N:0:78
ACCACACCTTCTACAATGAGCTGCGTGTGGCTCCCGAGGAGCACCCCGTGCTGCTGACCGAGGCCCCCCTGAACCCCAAGGCCAACCGCGAGAAGATGACCCAGGGGGGGGGCCCCTCTCCTTCTTCGGGGGGCCCCCCCCCCCCTTCTGGCCTCCCCGGGCCTCCCCCTTTCTCCCCTGTTTTCTCTTTCTCCCTTTTTCCTTAGACTCTCTTCCCCTGCCCTGCTTCTCTTTGGAACTTCTGCGGGTCT
+
ABBBBBAAFFFFGGGCGGGGDBF4EBEAFAEGGGG?EFGGDHHHHG0EAAEGGFGGHHHGGGGGGGEGEEEHHHGGGGGHGHHHHGGGGCCD?AGHH2>2?</////<;--;-BF-9../;9//;//...---;--99-;9--9-;.;//;/A/.;A.@---9....;9-;B/////.../B/./9//;////9/./F//:////////////;//....;;./.99///:/;F///////////9--;-.
@M05620:37:000000000-D9766:1:1101:21385:3906 1:N:0:78
ACCACACCTTCTACAATGAGCTGCGTGTGGCTCCCGAGGAGCACCCCGTGCTGCTGACCGAGGCCCCCCTGAACCCCAAGGCCAACCGCGAGAAGATGCCCAGGTGAGTGGCCCCCTCCCTCTTCTGGTGGCCGCCTCCCTCCTTCCTGCCCTCCCGGCCCTCCGCCCTTTCTCACTGGTTCTCTCTTCTGCCGCTTTCCGTAGGACTCTCTTCTCTGACCTGAGTCTCCGTTGGCACTCTGCAGGTTCTC
+
AAAAAAAAFF1FGGGGGFGG1F1GGFGGHGHHHGG0AECEGHHHHGGGAEGGFA1BGHHGGGGGGGGGGGGHHHHGGGGHGHHHHGGGG?BCG/GEB1F<?1<?GB10?1??0?->C.<.0<><G0D00<.<C@CGGGHGHHGH;CGC0/;EBEG;.----..;...;@9BFF/;;B/-/;FF//99/B/B/B--9:A/B-/---/;B///9B9/;9////;-/-//9/;-9/--/9/-//B/9/-9/:9/
@M05620:37:000000000-D9766:1:1101:12310:3940 1:N:0:78
GAGGCTGCTTTGGAAGAAACTGATAGGCTAGGGCAACACTTTCGTATGGACCTGGGTAAGCATTTCGGTCAGCTGAAGCAATCTGATATAACGGCCAATGCTTTACAACAAAATACCCGTAAGTAAAGGCCCCTACAAGACAATAAGTAAATACAACAGCTTACTGAACAATGGCACGGAACAAAAACATTGACCCCTTACCCCCCTTTTAGACCCAACTTAACAACTCTCAGCATTTGTACCTTAAAGCG
+
AAAAAAFAFFFFGCAB1FFGG1BAG3011B0BBGCEHH01A1DA0B0B01BA0A0/B10B1112D20/AA/0BD11B@1BBFBFB22DB@DF/>E//?FG1B21BBBD1?>B01B11B////022BD21??////B1<100001@<12>2222<111<0?1<11?1111101?10>1.--<-//.<.=<0<0<00/.;.////;-=-.0;0/0009.../00;;00.;0;0009;;;FF//;//;/:;//-
@M05620:37:000000000-D9766:1:1101:13411:3950 1:N:0:78
AGTGCCAGCTCTCAATCGCACAGGGGACCCAGGGCCTGGCCCCTCCATCCAGAAAACCTATGACCTCACCCGCTACCTGGAGCACCAACTCCGCAGCTTGGCTGGGACCTATGTGAGTATCCAGCGTAGGAATCTGGGAGTTGGGGAGGAGTGAGGAGTTGGGGAAAGACAGTCCTAACCGTGGAGGGTTCTGGTAAATGATGGGGTGAGGAGGGGCTCTTTGGCTCCCACCAGTCCCCCTGTCTGGTCTA
+
AA>AAFFCAFFFGGGFDFFCEGHHGEGEEEGHGEEA2AFHCHGHGGHHFGHGFF3FGFHFHHFHHHGHHHHGGEEGHHHFFGHFGHCGFFGHFFGE/?GHGHHGGGHHGFHHHHHHEGDG3FHGHGBAFGHHHHHHHH0F?GHHGG.@CE>>GDHGFDHHGHCGGGGHHHGFHHHHFHHFGGED;EGA;FFGGG;FGGGGGGGGGGFFFFFFDFFF--AFBFFFFFFAFFFFFFFFFFFFFE/FFFF99FF
@M05620:37:000000000-D9766:1:1101:19800:3957 1:N:0:78
ACCACACCTTCTACAATGAGCTGCGTGTGGCTCCCGAGGAGCACCCCGTGCTGCTGACCGAGGCCCCCCTGAACCCCAAGGCCAACCGCGAGAAGATGCCCAGGCGAGTCGCCCGCTAGCTCTTCTCGTCGCCGCCTCCCTCCTTCCTGGCCTCCCGCCGCTCAGCCCTTTCTCTCTCGTTCTCTCTTTTGCCGTTTTCCGTCTGCCTCTCTTCTCTGCCCTGTGACTCCTTTGGATCTCTACAGGCTGTA
+
AAAABBAAFFFFGGGF5AFGGGGFEEFGG2GHHGA2EEEEEHHHHGGGF1EE5FFGHFHGGGGGFGGGGGGHHHHEFGGHGHHHA?EEG?DGCCGG11<F01F////<<0->..----./==000D0.;.-;.---9CEA//C/0;900BF.0:;ED----@-./;:AB9/9/B/;B/.;...;/9F//;/9/@../;F/.9...///9:9///;;////;/.9////:/9/B//B//9/////;:...;;
@M05620:37:000000000-D9766:1:1101:15723:3965 1:N:0:78
AGTGCCAGCTCTCAATCGCACAGGGGACCCAGGGCCTGGCCCCTCCATCCAGAAAACCTATGACCTCACCCGCTACCTGGAGCACCAACTCCGCAGCTTGGCTGGGACCTATGTGAGTATCCAGCGTAGGAATCTGGGAGTTGGGGAGGAGTGAGGAGTTGGGGAAAGACAGTCCTAACCGTGGAGGGTTCTGGTAAATGATGGGGTGAGGAGGGGCTCTTTGGCTCCCACCAGTCCCCCTGTCTGGTCTA
+
AAAABFFFBFFFGFGGGGGGGGHHGGGGGGHHGEEEGGHHHHGEEGHHHHHHHHHHHGFEGHHHHFHGHFFGG>EEHGHHGHHHHHHHGHGHGGFEGH3G/GCCGGEGFHFGHFG3GHHHHHH2GD<<<<22<@DDF<<F/FFHGG.<C><><GGGB<C/DFGGGGEHFHFG:GGHFGHF?EAA.CAC;FFGGGFFFFGFFBB0A?99.AAF.9@FFFE/B/BB/BFAEFFFFFFFFFEDFE/B/BBFFB;
@M05620:37:000000000-D9766:1:1101:8928:3988 1:N:0:78
ATCACACCTTCTACAATGAGCTGCGTGTGGCTCCCGAGGAGCACCCCGTGCTGCTGACCGAGGCCCCCCTGAACCCCAAGGCCAACCGCGAGAAGATGCCCAGGTGAGTGGCCCGCTACCTCTTCTGGTGGCCGCCTCCCTCCTTCCTGGCCTCCCGGAGCTGCGCCCTTTCTCACTGGTTCTCTCTTCTGCCGTTTTCCGTAGGACTCTCTTCTCTGACCTGAGTCTCCTTTGGAACTCTGCAGGTTCTA
+
AA1>AF1>FFFDFGGEDF1BFDE1AEEBG0FGFFFAEEG/EHHHHGEA//BEHE1FHHHGGGGGFGEGGGGFHHHEGGFFEHHHAFGCG?<BCCHEG1DGHHA/<1FFDDEGHA?CGGGHHHHHGGFGDGCHF@ACCCGGGHCFFGGGFGGGGGEFG@-9@FFF@AB@@FFFFB;FFFFFFFFFFFFF/9:BB@BFFFFFFF---BFFFFFF//B9;B/;BBF/;BF;FFFFFFBB9B/BFBFFF?F/FFB
@M05620:37:000000000-D9766:1:1101:21597:3999 1:N:0:78
ACCACACCTTCTACAATGAGCTGCGTGTGGCTCCCGAGGAGCACCCCGTGCTGCTGACCGAGGCCCCCCTGAACCCCAAGGCCAACCGCGAGAAGATGAACCCAGGTGCGTGGCCCGCTCCCTCTTCTGGTGGCCGCCTCCCTCCTTCCTGGCCTCCCGGCGCTGCGCCCTTTCTCACTGGTTCTCTCTTCTGCCGTTTTCCGTAGGACTCTCTTCTCTGCCCTGCGTCTCCTTTGGAACTCTGCGGGTTC
+
CCCCCCCBFFFFGGGGGGFGGGHHGGGBAEHHHGGDDGGGCHHHHGEGEEGGFFHHHHHEEECFGGGGGGGHHHHGGGGHGHHHHGGGGF<BDGHHFHHHFHGFHGHGGGGGDGHHGGG-<EHHGHFHHHHHGHHGCCEFGFGGGGGGGGGGGGGGGGGAGFFFFFFFFFFFFFFFFFFFFFFFFFF0FFFFFFFFADFFFFFF9ADFFFFFFFFFFFFF0:.;FAFDFFFFFFFFFFFFFFFFF-;B@FA
@M05620:37:000000000-D9766:1:1101:22586:4002 1:N:0:78
AGTGCCAGCTCTCAATCGCACAGGGGACCCAGGGCCTGGCCCCTCCATCCAGAAAACCTATGACCTCACCCGCTACCTGGAGCACCAACTCCGCAGCTTGGCTGGGACCTATGTGAGTATCCAGCGTAGGAATCTGGGAGTTGGGGAGGAGTGAGGAGTTGGGGAAAGACAGTCCTAACCGTGGAGGGTTCTGGTAAATGATGGGGTGAGGAGGGGCTCTTTGGCTCCCACCAGTCCCCCTGTCTGGTCTA
+
>A>3>FFFBFFFGDGGGGGGGGHFFCEGEGHHFEEGFFHH2GGHGGGHHHHHDGHHHGHHHHFHHHHHHHHGG>EEHHHHFGHHHHGHGGHGDGEGEHHHGFHGGGHHGGHHHHHHHHGHHHHHHGGGGGHHHHHHHGAFGHHHGGEDGFEHHHHGHGHHHGGGGDGFHHHHHHHHEFHHGGFGGGGGGGGGGGGGGGGGGGGGGGFBFFFFFFBBBBFFFFFFFFFFFFFFFFFFFFFFBFFFFFEFFFF
@M05620:37:000000000-D9766:1:1101:20749:4009 1:N:0:78
AGTGCCAGCTTCCATCGCACCGGGGACCCAGGGCCCGGCCCCTCCATCCAGAAAACCTATGACCTCACCCGCTACCTGGAACACCAACTCCCCCGCCTGGCTGGGACCTATGTGAGTATCCAGCGTAGGAATCTGGGAGTTGGGGAGGAGTGAGGAGTTGGGGAAAGACAGTCCTAACCGTGGAGGGTTCTGGTAAATGATGGGGTGAGGAGGGGCTCTTTGGCTCCCACCAGTCCCCCTGTCTGGTCTAT
+
>1>>AFFFAFDBB1B11AAE00AAAA0BEFABB/B//AAA/AFAE>F@0@BBBBBFEH1BFGBFF11/BFE>>//BBGGH11BB?//?FFB///<<//?F0???<??????F1F1?1@?<?<<0-<><<>DGDGBGH<C<<=<AC<C:A;:C;:;0;/;9/?@9;CF/;BB9;000;C??ACA-:9>-9AFFF/;/:/;/;/;;A999A;/;-99@-;BFFE9:BFEFBABAA:;;BEF<E//;;9/;/9/
@M05620:37:000000000-D9766:1:1101:10081:4015 1:N:0:78
GAGGCTGCTTTGGAAGAAACTCATAGATTACTGCAACAGTTCCCCCTGGACCTGGAAAAGTTTCTTGCCTGGCTTACAGAAGCTGAAACAACTGCCAATCCAGGCGAGTCGCAAGCACCCGCTTCTAGAAGCCTCTAAGCTACTAACAGGGCTCACGAAACAACGCCATTCAAGACTGGGACTCTCTCGTTACGATTTCCGTATAACTCACTTAACAACCCTCAGTATCTGTGCGTTTTATGCAGAATCTA
+
A?A3AAFAFFDFF4B44BBGF4FFFD5FHBGDGHF4GFFFHG5FGGAFHBBBGGH2B3AG3BDGFDDBBGFCFGBCFEADA3BBFF33BB??BF3B3B33B@F31/>//B/>>?/?00?/>/</?F?2?1?10?B11@2<111@@2@11//<0?<1//??<0<<<-<<.00=000<00<..<</=:00.:...=.:..00.C../00;C0;9C;0F09...;9.90;9;0;;//.9;9.:/;;//;;/;9/
@M05620:37:000000000-D9766:1:1101:14134:4018 1:N:0:78
ACCACACCTTCTACAATGAGCTGCGTGTGGCTCCCGAGGAGCACCCCGTGCTGCTGACCGAGGCCCCCCTGAACCCCAAGGCCAACCGCGAGAAGATGAACCCAGGTGAGTGCCCCGCTACCTCTTCTGGTGGCCCCCTCCCTCCTTCCTGGCCTCCCGGAGCTGCGCCTTTTTTCCCTGGTTCTCCCTCCTGCCGTTTTCCTTAGGACTCTCTTCTCTGACCTGAGCTTCCTTTGGAATTCTGCAGATCT
+
AABBBAABFFFFFGGBBFFGFGHFEEGGHCGHHGGCGGGCGHHHHGCGE1ECGDFCGGEGGGGGEG@EGGGHHHEEGGGACHHE/FGEGCDGCAGHHHGHDEC/</1?1<<?1?<.--<-</0<<0<0=0=G.C<.=:-:EA/;.C0;/0;/;.0;E.C---9.//-AD.AF//9////;.;9/////;.../;.-;AF.B////9;/////9B9/9;///;//.9.///;/;B/F/B//////://////
@M05620:37:000000000-D9766:1:1101:14065:4025 1:N:0:78
GAGACTGCTTTGGCAGAAACTCATAGGTTACTGCAACAGTTCCCCCTGGACCTGGGAAAGATTCTCGCCTGAACTACAAAACCTGACACAAGTGGCAAAAATCCTATGCGTAACCCGCGACCTCTACTAGTGGCCAACTCACTAAATCATGCCCTCCAACAACTGCGACCTATCTCACTAGTTCTCTCTTATGACGTTTTCCGTACGACTCTAACAACTGACATGAGTCTCTTTTTTAACTATGCAGCTTC
+
>111>BBFBBBDFAB11BBAB1B3B31DD1BD3B11BBBBGFBFGGAFA0BBABFAB1AG01DDDBABAE/0B1AABA1@0BBB>CB1@0?01@1>01BB/B1@12BB1??//?B>/>>/></BD1BB1@@@@FF1??0@F1??G11?<<??1?G/E>11>.<<><<CCC.00<=<0D00<;:0;000G00;C0;:..;:;B.0..9;C.A0;00;0=9909;00;;9;FB//9//-;B/B////;///;/
@M05620:37:000000000-D9766:1:1101:16670:4033 1:N:0:78
AGGGCCAGCTCTCAATCGCACAGGGGACCCAGGGCCTGGCCCCTCCATCCAGAAAACCTATGACCTCACCCGCTACCTGGAGCACCAACTCCGCAGCTTGGCTGGGACCTATGTGAGTATCCAGCGTAGGAATCTGGGAGTTGGGGAGGAGTGAGGAGTTGGGGAAAGACAGTCCTAACCGTGGAGGGTTCTGGTAAATGATGGGGTGAGGAGGGGCTCTTTGGCTCCCACCAGTCCCCCTGTCTTGTCTA
+
>11>AA>AAFFFAFGF1FGGGGEGGEFGG0FHGGAFGE/FAFEEGGHHHHHHHEHHHGHHHHHHHHHHHHHGGEGEHHHHHHHHHHHHGHHHFGGGGHHHGHHGGGHHGHHHHHHHHHHHHHHHHGGGGGHHHHHHHHGGGHHHGGGGGGGGHHHHHGHHHHGGGGHHHHHHHHHHHHGGGBFGGGGGEGGGGGFGGGGGGGGGGFF@FFFFFF@@@@FFFFFFFFFFFFFFFFFFFFFF@FFFFFFFFFF
@M05620:37:000000000-D9766:1:1101:17014:4036 1:N:0:78
AGTGCCAGCTCTCAATCGCACAGGGGACCCAGGGCCTGGCCCCTCCATCCAGAAAACCTATGACCTCACCCGCTACCTGGAGCACCAACTCCGCAGCTTGGCTGGGACCTATGTGAGTATCCAGCGTAGGAATCTGGGAGTTGGGGAGGAGTGAGGAGTTGGGGAAAGACAGTCCTAACCGTGGAGGGTTCTGGTAAATGATGGGGTGAGGAGGGGCTCTTTGGCTCCCACCAGTCCCCCTGTCTGGTCTA
+
>11>ADDFAFFFEFGFGFFFECFGC0AEG0FHGAG/AA/FFEEHEGHHFHHHHHHHHGHHHFHHHGHGHHHGG>EGHHHHFGHHHHCFEHHGEECEEFFGGHHGGGHHGFHHGHHHHHHHHHHHHGGGGGHHHHHHHHHGGHHHGGGGGGEGHHHHHGHHHHGGGGHHHHHHHHHHHHHHGGFGGGGGEGGGGGFGGGGGGGGGGGF@FFFFFF@@@@FFFFFFFFFFFFFFFFFFFFFF@FFFFFFFFFF
@M05620:37:000000000-D9766:1:1101:14048:4036 1:N:0:78
ACCACACCTTCTACAATGAGCTGCGTGTGGCTCCCGAGGAGCACCCCGTGCTGCTGACCGAGGCCCCCCTGAACCCCAAGGCCAACCGCGAGAAGATGAACCCCGGTGCGTGGCCCGCTCCCTCTTGTGGCGGCCGCCTCCCTCGTTCTTGCCCTCCCGGCGCTGCGCCCTTTCTCACTGGTTCTCTCTTCTGCCGTTTTCCGTAGGACTCTCTTATCTGCCATGTGTCCTCTTTGGAACTCTGCAGGTTC
+
AAA3AAAAFFFFAFGFFGGDG5BFEBABGEHHAFFEEEGEGHHHHGGGEEGFHFHFHHHEEGGGF1EGGGGEHBFGGGEEECHHGGEEGC<<@D<G1D1>?<//>//ACGFD-AGE<C?DF.///00:0..--A-:-B..;E/B-.:A.9/////;D..--;---9--A-9///FFF/B/.9/;F/:9/9///B/;.A/.;/./;..//9FBF/;////9;;;BB/;;///9/BB/999F/9/;F99A;B9
@M05620:37:000000000-D9766:1:1101:15397:4046 1:N:0:78
ACCACACCTTCTACAATGAGCTGCGTGTGGCTCCCGAGGAGCACCCCGTGCTGCTGACCGAGGCCCCCCTGAACCCCAAGGCCAACCGCGAGAAGATGAACCCACGTGAGTGGCCCGCTCCCTCTTCTGGTGGCCGCCTCCCTCCTTCCTGGCCTCCCGGCGCTGCGCCCTTTCTCACTGGTTCTCTCTTCTGCCGTTTTCCGTAGGACTCTCTTATCTGCCCTGCGTCTCCTTTGAACTCTGCAGGTTCT
+
AA@ABBBBFFFFGGGGGGGGGGHGGGGEHGHHHGGFGFGGGHGHHGGGFEGFHHHHFGHFGGGGGGGGGGGHFHEFGFGHGHHFHC/>>C@DGDHFGHGHH//////?//??FE0GFG--<.CGHHHHFF0<ECHGGGAECEBF;FFF/F0/;FFFGAEB?9B;@DFCA9@FFFFFFFFFFFFBBFB9B/BFFF9@ADFEF/.9.;A/9F9FFFFFFFBFBFEFF?-9;9FF9BFBBB/FF/BF/B../99
@M05620:37:000000000-D9766:1:1101:18904:4099 1:N:0:78
ACCACACCTTCTACAATGAGCTGCGTGTGGCTCCCGAGGAGCACCCCGTGCTGCTGACCGAGGCCCCCCTGAACCCCAAGGCCAACCGCGAGAAGATGCCCAGGTGAGTGGCCCGCTACCTCTTCTGGTGGCCGCCTCCCTCCTTCCTGGCCTCCCGGCGCTGCGCCCTTTCTCACTGGTTCTCTCTTCTGCCGTTTTCCGTAGGACTCTCTTCTCTGACCTGAGTCTCCTTTGGAACTCTGCAGGTTCTA
+
BBBBBBBBFFFFGGGGGGGGGGHFGFGEFGHHHGGGGGGGGHHHHGGGGGGGHHHHHHHGGGGGGGGGGGGHHHHGGGGHGHHHHGGGGGFGCGHHHGHHHHHFHHHHHHGGHHGGGGGHHHHHHHHHHHGHHGGGGGHGHHGHHGGGGGGGGGGGGD-BDFAFFFFFFFFFFFFFFFFFFFFFFFFFFFFFFFFFFFFFFFFFFFFFFFFFFFFFFFFFFFFFFFFFFFFFFFFFFFFFFFFFFFFFFFB
@M05620:37:000000000-D9766:1:1101:23832:4122 1:N:0:78
ACCACACCTTCTACAATGAGCTGCGTGTGGCTCCCGAGGAGCACCCCGTGCTGCTGACCGAGGCCCCCCTGAACCCCAAGGCCAACCGCGAGAAGATGAACCCAGGTGCGTGGCCCGCTCCCTCTTCTGGTGGCCGACTCCCTCCTTCCTGGCCTCCCGGCGCTGCGCCCTTTCTCACTGGTTCTCTCTTCTGCCGTTTTCCGTCGGACTCTCTTCTCTGCCCTGCGTCTCCTTTGGAACTCTGCCGGTTC
+
>>11A>>AFFF1AFG1AGGDG1AEE0EEG0GHHGAFGEEAEHHHEGGGEGGGH1FGDAGGEEGECE?EGGGFHHGEGGGECHHHGGGEG/CGGGCGDGHHH/A/?EG?1@</-@GHGCC?AEFC/D0=0D=:A:G--;-::C99./0;CF0:9FFAA.9?A9@-;A?@-@@BFFBF//B/-/;BFFF//;/B//;@9B/E/9A9----;@FFBBFFFF/9/9;/9A-A@F-;FFFBB///:99BB/;@@AA
@M05620:37:000000000-D9766:1:1101:21757:4123 1:N:0:78
ACCACACCTTCTACAATGAGCTGCGTGTGGCTCCCGAGGAGCACCCCGTGCTGCTGACCGAGGCCCCCCTGAACCCCAAGGCCAACCGCGAGAAGATGCCCAGGTGAGTGGCCCGCTACCTCTTCTGGTGGCCGCCTCCCTCCTTCCTGGCCTCCCGGAGCTGCGCCCTTTCTCACTGGTTCTCTCTTCTGCCGTTTTCCGTAGGACTCTCTTCTCTGACCTGAGTCTCCTTTGGAACTCTGCAGGTTCTA
+
>>>AAAAAFF@1ABGA3GGGD1BCEBEBG0EGGGCBEEG?EEHHHGEEA/BAF11BG00AEEGG>E/EGEGHHHEEFGG/EFHA/?EEG/>BCCHH11?FHHHG1CHHHEGGHH-CGGCHGHHHHB0DGFGHHG-A..;:CHGH09CGGGGG0C99B--:AG/F@GF@@FFFFFFFFFFF/;FFFFFF/BFFF@FFFFFFFFFFFFFFFFFFFFFFEBFFFF-;BBFFFFFFFFFFFFFFBFFFFFA/FFF
@M05620:37:000000000-D9766:1:1101:15949:4146 1:N:0:78
ACCACACCTTCTACAATGAGCTGCGTGTGGCTCCCGAGGAGCACCCCGTGCTGCTGACCGAGGCCCCCCTGAACCCCAAGGCCAACCGCGAGAAGATGCCCAGGTGAGCGGCCCGCTACCTCTTCTGGTGGCCGCCTCCCTCCTTCCTTGCCTCCCGTGGCTGCGCCCTTTCTCACTGGCTCTCTCTTCGGCCGTTTTCCGTATGACTCCCTTCTCTGACCTGAGCCTCCTTTGTAACTCTGCAGTTTCTA
+
AAAAAAA>CFCFGGGGGF1BAG1FFEFAAEHHGFF00EEECGHHHGCEAEEGF11GHHGAEECGGGGGGGGHGHHGGGGHGHGHHGGGG@/BC?GBF111<</?FH101>AC<C>ACC-/00=000=0;CAG.-:AFGGAFGGG00;000;C09C....--.-;---;@//BF/9BF/--:BF////;;-;---9-/;B/A;;-//;B//--;-/B///9/B9/-//9-99///9/;//;/;9//9;/9B9
@M05620:37:000000000-D9766:1:1101:8762:4189 1:N:0:78
ACCACACCTTCTACAATGAGCTGCGTGTGGCTCCCGAGGAGCACCCCGTGCTGCTGACCGAGGCCCCCCTGAACCCCAAGGCCAACCGCGAGAAGATGAACCAAGGGGGGGGCCCCGCTCCCTCTTCTGGTGGCCGCCTCCCTCTTTCCTGGCCTCCGGGCGTTGCGCCCTTTCTCACTGTTTCTCTTTTCTGCGGTTTTCCTTGGGACTCTCTTCTCGGCCTTGCGTCCCCTTTGAAACTCTGCGGTTTT
+
AAA1AAA>CFFFGGGGFG1AF1GCEEGB0AGGFBFE0EEGCHHHHGGEFGGGFHHHHHHAEGCGGGGGGGGHHGHGGGGHEEHHHGG@CG/BCGHEGHE1GH0/?//>/--;-;@---9-A--9BB/99//;:F--;--AEE-B9FBF/9B/;-9AF-;;@@-;---;B-@F//:B///;/;//99//;/9//;--;@F-F/////-9-99//BB/;9--:;;///----;-;F/B/;9//////99-;--
@M05620:37:000000000-D9766:1:1101:20652:4196 1:N:0:78
AGTGCCAGCTCTCAATCGCACAGGGGACCCAGGGCCTGGCCCCTCCATCCAGAAAACCTATGACCTCACCCGCTACCTGGAGCACCAACTCCGCAGCTTGGCTGGGACCTATGTGAGTATCCAGCGTAGGAATCTGGGAGTTGGGGAGGAGTGAGGAGTTGGGGAAAGACAGTCCTAACCGTGGAGGGTTCTGGTAAATGATGGGGTGAGGAGGGGCTCTTTGGCTCCCACCAGTCCCCCTGTCTGGTCTA
+
ABBACFFFCFFFGGGGGGGGGGHGGGGGFGHHGGGGGGHHCHGHGGGHFGFHHGFHHGHHHHEHHHBFGHHGGFGGHBGGFGGFGHFHGGHHGGGGGFHHGHHGGGHHGHHHHHGGHDDGHHGGHG<DGGHHFHHHHHGGGHHHGGGGGGGGHFHHGDHBGHGGGGFHHHFHGHHHHHHHGDE@AFGGDGGGGGBFGGGGFBGGGGFFEFFFFFFFFBFFFEFBBFFEFFFFEFFFFFFFFFFFFFFFBB/
@M05620:37:000000000-D9766:1:1101:14275:4225 1:N:0:78
ACCACACCTTCTACAATGAGCTGCGTGTGGCTCCCGAGGAGCACCCCGTGCTGCTGACCGAGGCCCCCCTGAACCCCAAGGCCAACCGCGCGAAGATGCCCAGGTGAGTGGCCCGCTACCTCTTCTGGTGGCCGCCTCCCTCCTTCCTGGCCTCCCGGCGCTGCGCCCTTTCTCACTGGTTCTCTCTTCTGCCGTTTTCCGTAGGACTCTCTTCTCTGACCTGAGTCTCCTTTGGAACTCTGCAGGTTCTA
+
BBBBAAB3BBCFEFFGGGBBGGHHGEGA4EFBFAAB2AAEAFABFEE0BBEFBGHHGHH0>@?>FGGGGCEG3GGFGGGHGHGHHGFGBB/>BCG?FGFHHHHGFHFFGHGGHHGGGCGHHHGHHHHGHHGHHGGGGGHGGGGGGGGGGGGGGGGGGG-;DFFFFFFFFFFFFFFFFFFFFFFFFFFF9:BFFFDFFFFFFFFFFBFFFFFFFFF;;F9BFFF/:BF/;BFFFFFFFEFFFFFFFFFEFFF
@M05620:37:000000000-D9766:1:1101:23420:4238 1:N:0:78
ACCACACCTTCTACAATGAGCTGCGTGTGGCACCCGAGGAGCACCCCGTGCTGCTGACCGAGGCCCCCCTGAACCCCAAGGCCAACCGCGAGAAGATGCCCAGGGGAGTGGCCCGCTACCTCTTCTGGTGGCCGCCTCCCTCCTTCCTGGCCTCACGGCGCTGCGCCCTTTCTCACTGGTTCTCTCTTCTGCCGTTTTCCGTAGGACTCTCTTCTCTGACCTGAGTCTCCTTTGGAACTCTGCAGGATCTA
+
AABBAABAFFFFFGGGGGBGGCHHGEF2AEF2BFAAAEEEEFEGHGEE1EEFHHHGHHFC?EGFGGGGG/FGCHHGGGGHGHFHHGGGBF<>DDGGFHBGHF/?/><>C0>F0.<A-C@GFHHHBHHE0G?.:ACCDDCEBFDCBB9B0/9.9CBE?;-;B--.@F.BCBFBFFBFFBBB/BFFFFFE/;B//@9.BE/B.9.;9//;BFFFBB/;;;//BB./B;/BFBF/FF//99BBFFB/;..9/;9
@M05620:37:000000000-D9766:1:1101:22004:4249 1:N:0:78
ACCACACCTTCTACAATGAGCTGCGTGTGGCTCCCGAGGAGCACCCCGTGCTGCTGACCGAGGCCCCCCTGAACCCCAAGGCCAACCGCGAGAAGATGAACCCAGGTGCGTGGCCCGCTCCCTCTTCTGGTGGCCGCCTCCCTCCTTCCTGGCCTCCCGGCGCTGCGCCCTTTCTCACTGGTTCTCTCTTCTGCCGTTTTCCGTAGGACTCTCTTCTCTGCCCTGCGTCTCCTTTGGAACTCTGCCGGTTC
+
ABCCBCCAFFFFGGGGGGGGGGHHGFGBCEHGGGGGFGEGGHHHHGGGGFGGGHFHHHHEGCCGGGGGGGFFCGHGGGGHGHFHHGGGGGGGGGHGFGHHHHGFGGHHH?CEFGHHGGG-EFHHHHDHGHHHGHHGGGGGGGGGCFGGGGGFGGGGGGG?CBBCFFFFFFFFFFFFFFFFFFFFFFF;;FFFFFFFDFFFFFFFFFFBFFFFFFFFFFFF/F;FFEFDD?FFFFFFEFFFFFFFF/;BBF.
@M05620:37:000000000-D9766:1:1101:17758:4283 1:N:0:78
AGTGCCAGCTCTCAATCGCACAGGGGACCCAGGGACTGGCCCCTCCATCCAGAAAACCTATGACCTCACCCGCTACCTGGAGCACCAACTCCGCAGCTTGGCTGGGACCTATGTGAGTATCCAGAGTAGGAATCTGGGAGTTGGGGAGGAGTGAGGAGTTGGGGAAAGACAGTCCTAACCGTGGAGGGTTCTGGTAAATGATGGGGTGAGGAGGGGCTCTTTGGCTCCCACCAGACCCCCTGTCTGGTATA
+
A11>ADDCAFF3AFGGDAAFEEBFAEGEA0FGGG0/0/FF0FFFGGHHEAGBAA1FG/0BFG2GGGCHHHHGGFE/FHH0FHHGF/BGG0BGEAEE/>FGGHH//EGFGBHHHHHH1B2GHHHH1/>@G1DGHHHH100?/?F1AGFGG.<>01<F<EGFGH--<CCHEHHFHHHHHHHHGCCAC.9-;:.CFGCGGGGGGBFGGGC@AFFFFF?-@-://;FFF/9:EFFBFA-;EFB@@FFFFFB9/9:
@M05620:37:000000000-D9766:1:1101:20575:4298 1:N:0:78
AGTGCCAGCTCTCAATCGCACAGGGGACCCAGGGCCTGGCCCCTCCATCCAGAAAACCTATGACCTCACCCGCTACCTGGAGCACCAACTCCGCAGCTTGGCTGGGACCTATGTGAGTATCCAGCGTAGGAATCTGGGAGTTGGGGAGGAGTGAGGAGTTGGGGAAAGACAGTCCTAACCGTGGAGGGTTCTGGTAAATGATGGGGTGAGGAGGGGCTCTTTGGATCCCACCAGTCCCCCTGTCTGGTCTA
+
AA>>ADFFAFFFG4FFGFFAE?GAFAEAEEGH2AEEAFGGFHFDGGHGGFGHHHFEGGHABFFGHDFGHHHEG/>EHHFG?GHHGHB?EHFF>E?E>FBFEGHEGDG?EHFHHHDFGHHHHGFBH@GGGGFHHHHGEF0FCGGGGG.>-<>>CDGGFGH/D<DG.::G:GHHFHHF:CGHGGFG.EDFCFFGFFFFGGGGFGGEGGAB?AFFFFFFFFF/FFFF/BFFFBFFEFFFFFFFFFFFFFFBFF/
@M05620:37:000000000-D9766:1:1101:11015:4310 1:N:0:78
AGTGCCAGCTCTCAATCGCACAGGGGACCCAGGGCCTGGCCCCTCCATCCAGAAAACCTATGACCTCACCCGCTACCTGGAGCACCAACTCCGCAGCTTGGCTGGGACCTATGTGAGTATCCAGCGTAGGAATCTGGGAGTTGGGGAGGAGTGAGGAGTTGGGGAAAGACAGTCCTAACCGTGGAGGGTTCTGGTAAATGATGGGGTGAGGAGGGGCTCTTTGGCTCCCACCAGTCCCCCTGTCTGGTCTA
+
?AAAAFFFBFFFGGGGGGGCEEBDFEEEFEHH2E222A22BEAFFEFFHFFHHEHGGDGHHHGGGGGFHHGG>/EGHHHH2B?FFGHEGFHB>/>/>EGHFHHGGGGGGHHHHHHGHFDGHHFFGC?EGGHGHHHHHHFGFHGHGGEDDDGHHFHEFAHFHHGCGGGHHHHHGHCGFHHGG9;BDFGG;AFGFF;CFGFFFFGGFB9@EFFFFFBB?;AFFFFFFFFEFFFFFF/FFFFF;EFF/B//:B/
@M05620:37:000000000-D9766:1:1101:22844:4334 1:N:0:78
ACCACACCTTCTACAATGAGCTGCGTGTGGCTCCCGAGGAGCACCCCGTGCTGCTGACCGAGGCCCCCCTGAACCCCAAGGCCAACCGCGAGAAGATGCCCAGGTGAGTGGCCCGCTACCTCTTCTGGTGGCCGCCTCCCTCCATCCTGGCCTCCCGGAGCTGCGCCCTTTCTCACTGGTTCTCTCTTCTGCCGTTTTCCGTAGGACTCTCTTCTCTGACCTGAGTCTCCTTTGGAACTCTGCAGGTTCTA
+
AAAAAAAAFFFFGGGFCGGDG1FCEEEGHGGHHGGGGGGEGHHHHGGEEGGGGHHFHGHGGEEGGGGEGGGHHHHGGGGHGEHHHGGGGGGCCGHFH1FGHFEF11?0?1//0F?C-ACHH00D00=DFCCFHGGG?AGGFHG/;BFFBFFGEFEGG@--;9BFA@B@9FFFBF//9BF/FF9B//9/999BB?ABFFFB-;9-;BFFFFFFFFBBFF//B/-:-;9BFFFFFFEFFFFFBFFFFFFFB99
@M05620:37:000000000-D9766:1:1101:8172:4335 1:N:0:78
AGTGCCAGCTCTCAATCGCACAGGGGACCCAGGGCCTGGCCCCTCCATCCAGAAAAACTATGACCTCACCCGCTACCTGGAGCACCAACTCCGCAGCTTCGCTGGGGCCGATGTGAGTATCCAGCGGAGGAATGTGGGAGCTGGGGAGGAGTGAGGAGTGGGGGAAAGACAGTCCTAACCGTGGAGGGTTCTGGTAAATCATGGTGGGAGGAGGGGTTGTTTGGCTCCCACCATTCGCCCTGGCTGGTCTC
+
>>AABB5CAF@DDGGGG2AFAEAF2AEEGGAHGGGGGFBBFGGCFGFFFH3F3B3G1B3GHGFGFGH3GG1>EE?EH3GBGGH1B?FAEFFCEE@EGGH3/?//>?/?//<B/0@>FGH122F1GD/A/><011><FA..../<CC.<A..:.;G.0:=...;-AD.9F//C0;9B0FG.-9.;...-AFF/B/B//;//;99///.9.;-..99B.;-...99/;B.AF:AF/B//9.;B.9..;;;///
@M05620:37:000000000-D9766:1:1101:18026:4343 1:N:0:78
AGTGCCAGCTCTCAATCGCACAGGGGACCCAGGGCCTGGCCCCTCCATCCAGAAAACCTATGACCTCACCCGCTACCTGGAGCACCAACTCCGCAGCTTGGCTGGGACCTATGTGAGTATCCAGCGTAGGAATCTGGGAGTTGGGGAGGAGTGAGGAGTTGGGGAAAGACAGTCCTAACCGTGGAGGGTTCGGGTAAATGATGGGGTGAGGAGGGGCTCTTTGGCTCCCACCAGTCCCCCTGTCTGGTCTA
+
>3>AAFFFBFFFGFGGGGGGGGHHGGGGGGHHGGGGGFHHHHGHGGHHHHHHHHGHHGHHHHHHHHHHHHHGGGGGHHHHHHGGHHHHGHHHGGGGGFHHGHHGGGHHGHHHHHHFDGB3G3FGFC/?>CDGH2?GGHEEEFHHGGE@FDG<GB<GF./<=GGCE.GCGB:/:0;;GH/CB9:BDGGA.;.--:.=BBC9//;FEF.B.AFBDFF;ADEFFFFBB/BEFF?AEA9BFFEDFFFBB/BFBF;
@M05620:37:000000000-D9766:1:1101:22388:4368 1:N:0:78
AGTGCCAGCTCTCAATCGCACAGGGGACCCAGGGCCTGGCCCCTCCATCCAGAAAACCTATGACCTCACCCGCTACCTGGAGCACCAACTCCGCAGCTTGGCTGGGACCTATGTGAGTATCCAGCGTAGGAATCTGGGAGTTGGGGAGGAGTGAGGAGTTGGGGAAAGACAGTCCTAACCGTGGAGGGTTCTGGTAAATGATGGGGTGAGGAGGGGCTCTTTGGCTCCCACCAGTCCCCCTGTCTGGTCTA
+
ABAABFFFBFFFGGGGGGGGGFHCGGGGGEHHGGGGGGHHHHGHGGHHHGHHHFHHHGHHHHHHHHHHHHHGGGCGHHHHHHHHHHHHGHHHGGFGGHHHGHHGGGHHGHHHHHHHHHHHHHHHHGGGGGHHHHHHHHHGGHHHGGGGGGGHHHHHHGHHGHGGGGHHHHHHHHHHHHHHGGEGGGGGEFGGGGGGGGGGGGGGGGFFFFFFFFFFFFFFFFFFFFFFFFFFFFFFFFFFFFFFFFFFFFB
@M05620:37:000000000-D9766:1:1101:14533:4372 1:N:0:78
AGTGCCAGCTCTCAATCGCACAGGGGACCCAGGGCCTGGCCCCTCCATCCAGAAAACCTATGACCTCACCCGCTACCTGGAGCACCAACTCCGCAGCTTGGCTGGGACCTATGTAAGTATCCAGCGTAGGAATCTGGGAGTTGGGGAGGAGTGAGGAGTTGGGGAAAGACAGTCCTAACCGTGGAGGGTTCTGGTAAATGATGGGGTGAGGAGGGGCTCTTTGGCTCCCACCAGTCCCCCAGTCTGGACTA
+
AA3AAFFFAFFFGEGGFFGCECHCFGGEAEHHFAFE2BGHCHGHGGHFGHHFFGAFHGHCGHFHHGHHHHHGG>EFHHHHFGHHHHHHGFGGEECEEGGGGFH/EEHHG2BFHH3BBBGHHHHHHGCE//@GHHHHHHHGGHHHGGEGFDDFHGH.=.<CGH-<CEHHHHH/CH0;CHHHACEDGEGG9AFGGGFGGGG0BFGFGADFFFFFFFF-;-AF/;F/BBFEEFFFF.;FFB.D-;;FFBF/;B9
@M05620:37:000000000-D9766:1:1101:8588:4396 1:N:0:78
ACCACACCTTCTACAATGAGCTGCGTGTGGCTCCCGCGGAGCACCCCGTGCTGCTGACCGAGGCCCCCCTGAACCCCAAGGCCAACCGCGAGAAGCTGCCCAGGGGAGTGGCCCGCTCCCTCTTCTGGTGGCCTCCTCCCTCCTTCCTGGCCTCCCGGAGCTGCGCCCTTTCTCACTGGTTCTCTCTTCTGCCGCTTTCCGTAGGCCTCTCTTCTCTGACCTGAGTCTCCTTTGGAACTCTGCAGTTCTAG
+
BCCCCBCAFFFFGGGGGGDGGGHHGEEGEGHHHFFG2EEE0EHHHGGEBEEGFHHHHHHGEE/EGGGGGGEHFHHGGGGHGHHHHGGGGGGDC/??111?<?GE.@.<<>..CC<<<-;ECC/;CGH00/..;0:./=;./;.:0;FFB/.;CCAE.AC--9/;-9A--///9/9B/:/;B9FFFF9B;9/;9--;A./;./;.;/:;:BFFFF9;99/;;9;/;;/;;9;B////;/;9F/////B;:BF
@M05620:37:000000000-D9766:1:1101:11000:4405 1:N:0:78
ACCACACCTTCTACAATGAGCTGCGTGTGGCTCCCGAGGAGCACCCCGTGCTGCTGACCGAGGCCCCCCTGAACCCCAAGGCCAACCGCGAGAAGATGCCCAGGTGAGTGGCCCGCTACCTCTTCTGGTGGCCGCCTCCCTCCTTCCTGGCCTCCCGGCGCTGCGCCCTTTCTCACTGGTTCTCTCTTCTGCCGTTTTCCGTAGGACTCTCTTCTCTGACCTGAGTCTCCTTTGGAACTCTGCAGGTTCTA
+
AAAAAAAAFFFFGFGGAG1BGDHGGAA000FG1AFA0EEEGHHHHGG//AFFFHFFHHFE/ECGG/FGGGEFHCHGGGCHEAHHHGA<CC/</CC11?<<FHHGFHHGGHEGHHGCGGCHHHFHHHHEGHCHHGCCEC.CHHGHHGBFGBAFGFGGBG9-A@@F??B@;FBFFFFFFFFFFFFFFFFFFFFFF@BBFFFFFFFFFBFFFFFFFFFBFFBFFFF9BFF;BFFFFFFFFFFFFFFFFFFFFFF
@M05620:37:000000000-D9766:1:1101:8396:4412 1:N:0:78
GAGGCTGCTTTGGAAGAACATAAGAATGAAGTGACATAAGCTGGGGCTATCACATATGCGGTCTTCTGCTTGTAATAAGCATCTCGTACTCCTTGGACTGGTGCAAGAAACAAAAGGTTTATCGCGCTTGCGTCTGGGCGTTGGGGCGGCACGTGGTTTTGGGGTGAGCCTGTCATACCCGTGGCGGGTTCTGGGAAACGATGATGTGTGGCGGGGCGCTCTGGCTTCAACCCTTGTACTCTGCTTTGTTC
+
>>1>AAFAFFFFGCGGC11B1ADGB11A111DB3D32BF1ABF00A//B1BAF1DBGH2/AAEA122D1B1B01222A1BF1BD1B/>//DF1B1@1B1>/B01BB10BB00/000/>11112//////////<?<00?////0///-----.:.:.::..:.-.-..//;.0900909/;CC-@@-9-9FFBBF?/-/--9-//;B/9:-----9------/9BBFB//;--:/-//9://;/////;-/
@M05620:37:000000000-D9766:1:1101:8571:4413 1:N:0:78
ACCACACCTTCTACAATGAGCTGCGTGTGGCTCCCGAGGAGCACCCCGTGCTGCTGACCGAGGCCCCCCTGAACCCCAAGGCCAACCGCGAGAAGATGCCCAGGTGAGTGGCCCGCTACCTCTTCTGGTGGCCGCCTCCCTCCTTCCTGGCCTCCCGGAGCTGCGCCCTTTCTCACTGGTTCTCTCTTCTGCCGTTTTCCGTAGGACTCTCTTCTCTGACCTGAGTCTCCTTTGGAACTCTGCAGTTCTAG
+
CCDCCCCDFFFFGGGGGGGGGGHHGGGEGGHHHGGGGGGGGHHHHGGGGFGGHHHHGHHGGGGGGGGGGGGHHHHGGGGHGHHHHGGGGGCGGGHFHHHHHHHGFHGFFGGGGHGCFCGHHHHHHHHHHHGAHGGGGGHGHHGHHGGGBFFGFFGGGBADGGFFGGFFFFFFFFFFHFFFFFFFFFFFFFFFFF.AFFFFFFFDDFFFFFFFFFFFFFFFFFFFFFFFFFFFFFFBFBFFF00FFFFFFF0
@M05620:37:000000000-D9766:1:1101:18037:4419 1:N:0:78
ACCACACCTTCTACAATGAGCTGCGTGTGGCTCCCGAGGAGCACCCCGTGCTGCTGACCGAGGCCCCCCTGAACCCCAAGGCCAACCGCGAGAAGATGCCCAGGTGAGTGGCCCGCTACCTCTTCTGGTGGCCGCCTCCCTCCTTCCTGGCCTCCCGGCGCTGCGCCCTTTCTCACTGGTTCTCTCTTCTGCCGTTTTCCGTAGGACTCTCTTCTCTGACCTGAGTCTCCTTTGGAACTCTGCAGGTTCTA
+
AAAABBBBFFFFGGGGGGGFGGFHFEFB4EEFGAFE?EEEDHHHHGGGDEEFGHGHHFHFGCGEFGGGGGGGFGHFDEGHGFHHH?EEFC>CGGGHHHHHHGHE?GGGFGFGAGGGGGGHHHHEGHHGGCDH.C-:EDHGHHAGHGGFGGFF0FGGGA-;@FF.BFFAFFFFFFFFFFFFFF/FFFFFFFFFFFDFFFFFFBFDDFFFFFFFFFB9FFFFBFFFFFFFFFFFEFFFFFFFFFFFFF.FFFF
@M05620:37:000000000-D9766:1:1101:20812:4424 1:N:0:78
ACCACACCTTCTACAATGAGCTGCGTGTGGCTCCCGAGGAGCACCCCGTGCTGCTGACCGAGGCCCCCCTGAACCCCAAGGCCAACCGCGAGAAGATGCCCAGGTGAGTGGCCCGCTACCTCTTCTGGTGGCCGCCTCCCTCCTTCCTGGCCTCCCGGCACTGCGCCCTTTCTCCCTGGTTCTCTCTTCTGCCGTTTTCCGTAGGACTCTCTTCTCTGCACTGGATCTCCTTTGGAACTCTGCAGGTTCTA
+
BBBBBBBBFFFFGGGGGGGGGGHHGEGEHGHHHGGGGGGCGHHHHGGGEFGGGHGHHHHGGGGGGGGGGGGHHHHGGGGHGHHHHGGGGGGGGGHHHGHHHGEGFB101?F/FH-<--<FFF0GB00<=<E.G--A..;E:/E/C9CB0C.F0.EGAF---/:0.-;B9FFBB///.9A/F///9//;//;/B-;AFF/FA9..A:/:/99/B9///;//;/9;/;///;/;FBF:BF/9/////A;BB//
@M05620:37:000000000-D9766:1:1101:24342:4475 1:N:0:78
AGGGCCAGCTCTCAATAGCACAGGGGACCCAGGGCCTGGCCCCTCCATCCAGAAAACCTATGACCTCACCCGCTACCTGGAGCACCAACTCCGCAGCTTGGCTGGGACCTATGTGAGTATCCAGCGTAGGAATCTGGGAGTTGGGGAGGAGTGAGGAGTTGGGGAAAGACAGTCCTAACAGTGGAGGGTTCTGGTAAATGATGGGGTGAGGAGGGGCTCTTTGGCTCCCACCAGTCCCCCTGTCTGGTCTA
+
>>>>A1AAAFFFF1F33BBBGFHHGGFGG0AFFEA0FBGHFHEHFGGHHHFGFHFBFEHHGBAGG1FHHHHGGEE@HHHB>FGHHGFGGHFB?EEE>FBGEBHGGGGHGHHHHGGEGHGH2DGHFB/CCGHHHF2GFH<FFHHHGGFCGCCFC1<G<.<FHHGG..CGGHHHHHHHBHH/;CGFGGGACFGGFGFFBFGGGGGGGGFAFFFFBF@@-9EFFF9BFFFFFFFF-FFFFEFF@EFBFFFBBB:
@M05620:37:000000000-D9766:1:1101:18813:4486 1:N:0:78
GAGGCTGCTTTGGAAGAACCTCACAAGCCAGGGACAAAAGCTCGGCAGCGCACACGTCTGATCTCCAGCCCCCTACCGCTAGCTCGAACGCCGTCTTCTGCTTGAAACCAATATAAGTATCCAGCGTATTAATCTGGTAGTTGGGGAGGAGTGAGGAGTTGGTTAAATACAGGCCTAACCGTGGAGGGTTCTGTTAAATGATGGGGTGAGGAGGGGCTCTTTTTCTCCCACCATTCCCCCTGTCTGTTCTT
+
A@AAAAF>@BDFFGGGGF1EB01AC10BFC0FEAFF0C0BBAF//AE/BAAAEEH/0BFB12D2D1110B//>E/B0>/>E/FBG//F0>EEG<EC/BGH11BGA1GDG/G1?22@@2@>G2@10/?//??F11F@11=<<11<-<<-<<<C<0<.<<;C0/..<0C0;0:0/.:/CFEG-9;-:.;999.BF0000;0;;0;B--;-9:-/--9-9-9FF///;//;BFFB-9;BFFF---;B/9;/;//
@M05620:37:000000000-D9766:1:1101:10122:4488 1:N:0:78
ACCACACCTTCTACAATGAGCTGCGTGTGGCTCCCGAGGAGCACCCCGTGCTGCTGACCGAGGCCCCCCTGAACCCCAAGGCCAACCGCGAGAAGATGAACCCAGGGGAGTGGCCCGCTACCTCTTCTGGTGGCCCCCTCCCTCCTTCCTGGCCCCCCGGCGCTGCGCCTTTTCTCACTGTTCCCCTCTTCTCCCGTTTTCCGTAGGACCCTCTTCTCTGACCTGCGTCTCCTTTGGAACCCTGCAGGTCC
+
AAABAABAFFFFGGGGGGGGGGHHGGGGHGHHHGGG?GGEFGAGHGGGFGGFHHGHHHHGGGGGGGGEGCGHHHHGGGFHGHHEHGDGGGFGGDHCFGGHGG?CF//</@.<<FG.--<-=/D<D0<0D00;CC:.=--;:.CFAF09:;0CFF.;A-?@-9-=-A-@F.AF090900;;00000::.;0000:/AEF/.:0.099ABB..9:/9B0BBB0BB0;.C.@.F99F0B/0:0.:./A/;.A00
@M05620:37:000000000-D9766:1:1101:10105:4493 1:N:0:78
ACCACACCTTCTACAATGAGCTGCGTGTGGCTCCCGAGGAGCACCCCGTGCTGCTGACCGAGGCCCCCCTGAACCCCAAGGCCAACCGCGAGAAGATGAACCCTGGTGCGTGGCCCGCTCCCTCTTTTGGTGGCCGCCTCCCTCTTTCCTGGCCTCCGGGCGCTGCGCCCTTTCTCACTGGTTCTCTTTTCTGCCGTTTTCCGTGGGACTCTCTTCTTTGCCTTGTGTCTCCTTTGGAACTCTGCGGGTTC
+
CCCCCCCBFFFFGGGGGGFGGGFHGFGBGGHHHGGGGGGGGHHHHGGGFEFGHHGHHHHGGGGGGGGGGGGHHHHGGGGHGHHHHGGGGG<CDGHGGHHHHG?0?FF<?A<A-AGHGGFCGGGFF00=GCGCEHH?DC:CFACF/;0F0=C9CFFFG.;;-----A9>D-BFFFFF/9BFBBFFFBB/::B/9F/;AFFAF/.::9-.;AFF9F:BB/;9FF/9//:9:/:9BFFFEFBBF/:9F-@A:A.
@M05620:37:000000000-D9766:1:1101:17794:4496 1:N:0:78
AGTGCCAGCTCTCAATCGCACAGGGGACCCAGGGCCTGGCCCCTCCATCCAGAAAACCTATGACCTCACCCGCTACCTGGAGCACCAACTCCGCAGCTTGGCTGGGACCTATGTGAGTATCCAGCGTAGGAATCTGGGAGTTGGGGAGGAGTGAGGAGTTGGGGAAAGACAGTCCTAACCGTGGAGGGTTCTGGTAAATGATGGGGTGAGGAGGGGCTCTTTGGCTCCCACCAGTCCCCCTGTCTGGTCTA
+
AA>AAFFFBFFFGGGGGGGGGGHHGGGGGGHHGGGGGEDHFHGHGGHHHHHHHFHHHGHHHHHHHHHHHHHGGEGGHHHHGGGHHHHGGHHHGGGGGHHHGHHGGGHHGHHHHHHHHHHHHHHHHGDGGGHHHHHHHHHGGHHHGGGGGGGGHHHHHGCGHHGGGGHHHHHHHHHHHHHHGCEGGGGGCFFGGGFGGGGGGGGGGGFFFFFFFFFFFFFFFFFFFFFFFFFFFFFFFFFFFFFFFFFFFFF
@M05620:37:000000000-D9766:1:1101:24352:4500 1:N:0:78
AGTGCCAGCTCTCAATCGCACAGGGGACCCAGGGCCTGGCCCCTCCATCCAGAAAACCTATGACCTCACCCGCTACCTGGAGCACCAACTCCGCAGCTTGGCTGGGACCTATGTGAGTATCCAGCGTAGGAATCTGGGAGTTGGGGAGGAGTGAGGAGTTGGGGAAAGACAGTCCTAACCGTGGAGGGTTCTGGTAAATGATGGGGTGAGGAGGGGCTCTTTGGCTCCCACCAGTCCCCCTGTCTGGTCTA
+
AA>AAFFFBFFFGFGGGFGCGGHHGGGGGGHHFFGGDFHHHHGHGGGHHHHHHHHGHGHHHHHHHHHHHHHGGEFGHHHHBGHHHHFHGHHHGGGGFHHHGHHGGGHHGHHHHHHHHHHHHHHHHGEGGGHHHHHHHHHGGHHHGGGGGGEGHHHHHGHHHHGGGGHHHHHHHHHHGHHHGGGGGGGGCFGGGGFGGGGGGGGGGGFFFFFFFFFFFFFFFFFFFFFFFFFFFFFFFFFFFFFFFFFFFFF
@M05620:37:000000000-D9766:1:1101:15317:4531 1:N:0:78
ACCACACCTTCTACAATGAGCTGCGTGTGGCTCCCGAGGAGCACCCCGTGCTGCTGACCGAGGCCCCCCTGAACCCCAAGGCCAACCGCGAGAAGATGAACCCAGGTGCGGGGACCACTCAGTCTACTGATGGCCGACTCCCTCATTACTGACCACCCGGCGAAGCGCCCTTTCTCACTGGTACTCTCTTCTGACGTTTTCCGTAGGACTCTCTTCTCTGCCCTGCGACCCCTTTGGAACTCTGCGGGATC
+
AAA1AAAACFFFGGGGBG11G1F1EAAA00FG1AFA0EEECHHHHGGGCAFGFHGFHHGE?F?GG/EGGEECH1GGGGAH//GHHG/<BCB//CFB1GDFGH?/FF<?1>/>A<AA.::/:0:0C000000;CF/A9--A/.9C.;009CF0;//99.A@?@--999@=-=FFFFF/:/;F9////B//;B/B//BFF/EFBA/-;AFB/;/999B99BF/;:/-;--;--9E-/;/BF/BFFF/9-9---
@M05620:37:000000000-D9766:1:1101:20295:4546 1:N:0:78
GAGGCTGCTTTGGAAGAAACTGATAGGTTACGGCAAAAGTTCCCCCTGGACCTGGGAAAGATTCTCGCCTGCCTTACGCAATCTGAAACACCAGGATCTGCCCGGAAAGAAACCGCTCCAGAACACCTCAAAGGACGACAACACCCGACTAAACAACTGGAACGTACGTACGTACTTTCCCCTTTCGACCTCTTGTGGATCACATTGACAAATTCTACGCCTTTGACCTTGTACCTGACACGCCAGGAACA
+
AAAAAAFAFFFFGFGG1FGGG1F3DD011DA0AFAE0FFGFBFFBA/FA0BB0A0BBA/B011D2A/AA//0BFBG1///>/BF2DBF100?/B//B01BG@/?//>/00BB<0<</B/1110B0@?0@@11@00@///>>/...>--<--<<<GE<CG/=<;....-C:.@/0.;FFG;0=/.9B.;;999;F0CF.00;./;0;0B//9-/;//9;--;A?BB/;99;///;/9//;;/-;A-;A9--;
@M05620:37:000000000-D9766:1:1101:13428:4556 1:N:0:78
ACCACACTTTCTACAATGCGCTGCGTGCGGCTCCCGAGGAGCACCCCGTGCTGCTGACCGAGGCCCCCCTGAACCCCAAGGCCAACCGCGCGAAGATGCCCAGGTGAGTGGCCCGCTACCTCTTCTGGTGGCCGCCTCCCTCCTTCCTGGCCTCCCGGCGCTGCGCCCTTTCTCACTGGTTCTCTCTTCTGCCGTTTTCCGTAGGACTCTCTTCTCTGACCTGAGTCTCCTTTGGAACTCTGCAGGTTCTA
+
AAAAAAA1BBBDGGGGGC1AEGGGGGG00AEAE/AA/AAA/FEFHGGA/??F1GBGHGE/>//>FGGGGGAGFHHGGGGEGHGHHG<>CC/>@GG?DGHHHHHGHHHFDHGGHHGGGCGHHHHHHHGHHFGHHGGGGGGGGFGFGGGGGGGGGGGGF<-@@@@F@@F@@FFFFF/BFFFFFFFFFFFFBBFFF@BFFFFFFFFBFFFFFFFFFFFFFF/FFFF/:BF/;BFFFFFFFFFFEBFFFFFFFFB
@M05620:37:000000000-D9766:1:1101:23417:4563 1:N:0:78
AGTGCCAGCTCTCAATCGCACAGGGGACCCAGGGCCTGGCACCTCCATACAGAAAACCTATGACCTCACCCGCTACCTGGAGCACCAACTCCGCAGCTTGGCTGGGACATATGTGAGTATCCAGCGTAGGAATCTGGGAGTTGGGGAGGAGTGAGGAGTTGGGGAAAGACAGTCCTAACCGTGGAGGGTTCTGGTAAATGATGGGGTGAGGAGGGGCTCTTTGGCTCCCACCAGTCCCCCTGTCTGGTCTA
+
AAAAAFFFAFFBFEGGGEG1AACFE0BEGGAGF0EEFEAF0AFBF/FHFHHDEHGHHGHHH12AGGHFFH0EFG?>>GHHHFHHHGHGFHHHGGEGG0FHG0GFE/FC/<F222BGHHHHHHHGHGGGGGHGHHHHHHGGGHHHGGGGGCCGHHHHHGHHHHGGGGHHHHHHHHHGHHHHGGGGGGGGCFGGGGFGGGGGGGGGGGG@FFFFFF@@@?FFFFFFFFFFFFFFFFFFFFFF@FFFFFFFFFF
@M05620:37:000000000-D9766:1:1101:24099:4565 1:N:0:78
GAGGCTGCTTTGGAAGAAACTGACAAGCCAGGGACACAAGATCGGAAGAGCACACGTCTGAACTCCAGTCACCTGCAGCTATCTCGTATGCCGTCTTCTGCTTGAAAAAAAAAACAGCATCCTCCCTGGTTACCGGGGAGTCCCCGAGCGGCTACCACCAGGGCAAATACTGCCTTCATTTCGGCTTTCCCCCTCTTATGATGCCCATAGCACCCTCTCCTGGGTTGTCACTTGTAACTCCCAAGCGGTTA
+
>>AABAFAFFFFGGGFGGGGGDFBGGFGFFGHGGGG2FFFCGHHFAAE2BFFCFHEGFEF5BFFGG3FFHFFGHH1GGBBGGHFG1FEF3BFF?E1?FGGGHHBFGFGHGGG///?20232<222/<2/@@2<?/>/A@@AGH1.<<---:--.:/<:;.:CA?9A.0;900;900909;09/9-;9B//:9.-.9///99////;/////9/..9../;///.;;-;:9FF/////////9./.::-.;.
@M05620:37:000000000-D9766:1:1101:16854:4579 1:N:0:78
ACCACACCTTCTACAATGAGCTGCGTGTGGCTCCCGAGGAGCACCCCGTGCTGCTGACCGAGGCCCCCCTGAACCCCAAGGCCAACCGCGCGAAGATGCCCAGGTGAGTGGCCCGCTACCTCTTCTGGTGGCCGCCTCCCTCCTTCCTGGCGTCCCGGCGCTGCGCCCTTTCTCACTGGTTCTCTCTTCTGCCGTTTTCCGTAGGACTCTCTTCTCTGCCCTGAGTCTCCTTTGGAACTCTGCAGGTTCTA
+
BBBBBBB>BBCFGGGGGG5FGGHHGEGA4EGFGAFE2EAE?GHHHGGAAEEFEHFHHHG0>>?EGGGGGECGBHHGGGGHGHHHHGGGCF/>CGG?GHHHHHHGGGFHHHEGHGGGGGGHHHHHGHHHGHDHHGGGGGHGGGFGGGGGGGGC?DGGGG-:DDFFFFFFFFFFFF/FFFFFFBBFFFFFBF9BBDFFFFFFFF:DFFFFFFFFFBF:;F/BEFF.;;F/;BBFFFFFBF/:FFFFFFFFFFF
@M05620:37:000000000-D9766:1:1101:16867:4590 1:N:0:78
ACCACACCTTCTACAATGAGCTGCGTGTGGCTCCCGAGGAGCACCCCGTGCTGCTGACCGAGGCCCCCCTGAACCCCAAGGCCAACCGCGAGAAGATGCCCAGGTGAGTGGCCCGCTACCTCTTCTGGTGGCCGCCTCCCTCCTTCCTGGCGTCCCGGAGCTGCGCCCTTTCTCACTGGTTCTCTCTTCTGCCGTTTTCCGTAGGACTCTCTTCTCTGACCTGAGTCTCCTTTGGAACTCTGCAGGTTCTA
+
CCCCCCCCFFFFGGGGGGGGGGHHGFEAAEHHHGFGDGGGDHHHHGGGDEEFFHFHHHFEFGFGGGGGGGFGHHHGGDEHGHHHHGEEGGGGCGFG2G2?CGHF<F1<?FF<FGCGC->0<GF0D<DDGHGHC-:CDEHEHFG/GFGBFF?A.9:AB?AA?FBFFADFFEEFFFFFFE/BB:/;9//B9F9/9CA.:.;B.BFD?F9//:BB/B/B//BFFBBBB9B/;B99FFBF/BFFFBFFF.:/BFF
@M05620:37:000000000-D9766:1:1101:11577:4625 1:N:0:78
AGTGCCAGCTCTCAATCGCACAGGGGACCCAGGGCCTGGCCCCTCCATCAAGAAAACCTATGACCTCACCCGCTACCTGGAGCACCAACTCCGCAGATTGGCTGGGACCTATGTGAGTATCCAGCGTAGGAATCTGGGAGTTGGGGAGGAGTGAGGAGTTGGGGAAAGACAGTCCTAACCGTGGAGGGTTCTGGTAAATGATGGGGTGAGGAGGGGATCTTTGTCTCCCACCAGTCCCCCTGTCTGGGCTA
+
>1>AAF@1>FFD1EGGGCFGEGAG0A000B00B0E/B/AB0AEH/ECG11B1100BA/BB1B2FBGFFHCCEG/>>BFG0GHHH>/FGG0BGGAGC>1BGHHHG/EHHGFHHHHDGBBGFE2>FGG?A@/FGCG2@<?F//F11<->@-><F0=FGH?CG0/-<.:C;G/:/00:CGFHG?9=-9EB?..AFFG9BFFFGF9BBEGA@FFFF--;@--;BFBF///;FF9AF?9B9BFAF@-:/9//--B-
@M05620:37:000000000-D9766:1:1101:13594:4649 1:N:0:78
ACCACACCTTCTACAATGAGCTGCGTGTGGCTCCCGAGGAGCACCCCGTGCTGCTGACCGAGGCCCCCCTGAACCCCAAGGCCAACCGCGAGAAGATGCCCAGGTGAGTGGACCGCTACCTCTTCTGGTGGCCGCCTCCCTCCTTACTAGACTCCCGACGCTGCGCCCTTTCTCACTGGTTCTCTCTTATGCCGTTTTCCGTAGGACTCTCTTCTCTGACCTGAGTCTCCTTTGGAACTCTGCAGGTTCTA
+
ABBABBB>FFFFGGGGFG5BG5GFG2AA42FGCBFA2EGECHHHHGGGEEGGFHGFHHGE@E?EGEGGGEF1GCHGGG>G?CGHHGA/BD/<<DFB>G1CGHHGHHHHHHG1FGGCG@CCGHDHHH0DD/AHH-;C.;;EC:EH0::F0;9CGGGGD.-9AFGGGBFBBFFF//;BFFFF/;;BFFFFBFF/BBDDFFFFFFFFAFFFF/FF/;BFFFFFFFF/;BFFFFFFFEFF/;BFFFFFFFA9/BB
@M05620:37:000000000-D9766:1:1101:17935:4662 1:N:0:78
ACCACACCTTCTACAATGAGCTGCGTGTGGCTCCCGAGGAGCACCCCGTGCTGCTGACCGAGGCCCCCCTGAACCCCAAGGCCAACCGCGAGAAGACGACGAGGGTGGCGCGCTCCCTCTTCTGGTGGTGGCCGCCCTCCTTCCTGCCGTCCCCGCGCTGCGGCGTCTCTCCCTACTTCTTTCTTCTGCCGCCTTCCGCCGGAGTATCTTCTCTGCCGAGCGTATTCTTCTTAGCACCTCTGGATGTTCAT
+
BBBBBBBBFFFFGGGGGGGGGFHFGEEBCEHHGGGFDGGGGHHHHGGGGFGGHHHHHHHGGGGGGGGGGGGHFHHGGGGHGHHHHGFEGGGGGGH2<?///>><>..>0<.-<-.;./C/CGHB0<GG.;;FG-BG--;EG0C/=09.-9;D..-;B--;D-9;---..;/;/./.;//;9///;FF/B/;--9;//..;@-@;.9///;FF///;/---;-9../;;/////////9;A/;////;///9
@M05620:37:000000000-D9766:1:1101:19944:4715 1:N:0:78
ACCACACCTTCTACAATGAGCTGCGTGTGGCTCCCGAGGAGCACCCCGTGCTGCTGACCGAGGCCCCCCTGAACCCCAAGGCCAACCGCGAGAAGATCCCCAGGTGAGTGGCCCGCTACCTCTTCTGGTGGCCGCCTCCCTCCTTCCTGGCCTCCCGGAGCTGCGCCCTTTCTCACTGGTTCTCTCTTCTGCCGTTTTCCGTAGGACTCTCTTCTCTGACCTGAGTCTCCTTTGGAACTCTGCAGGTTCTA
+
BB@ABBBBFFFFGGGGGGDGGCHGGA2AEEHHFGGGGGGFGHHHHGGGDEGGHHFFHHFGCGGGGDGGGGGFHFHGGGEHA/GHHGDEGG@@//CG22<?CGG/?1?FDGGGGHGGGGFHHGHHHHBDG/ACCDCGFFEEHG.CBFBFGGFFFFEEFD-BGGGGGFFFAFFFFFBBFFFBFFFFFF/;;/9/BBAABEFFFFFAABFBFFFFFFFFFF/B/BF/;FFFFFFFFFEFBFFFF/9BFF./;B;
@M05620:37:000000000-D9766:1:1101:23856:4725 1:N:0:78
ACCACACCTTCTACAATGAGCTGCGTGTGGCTCCCGAGGAGCACCCCGTGCTTCGGACCGAGGCCCCCCTGAACCCCAAGGCCAGCCGCGAGAAGCTCAACCCAGGTGAGTGGCCCGCTACCTCTTCTGGTGGCCGCCTCCCTCCTTCCTGGCCTCCCGGAGCTGCGCCCTTTCTCACTCGTTCTCTCTTCTGCCGTTTTCCGTAGGACTCTCTTCTCTGACCTGAGTCTCCTTTGTAACTCTGCAGGGTC
+
1A1AA1>AFFFFCGG13BFEEA1BEFEFA0BGGFF00AE//B/BGG/E//BA11/ABE@EEE/>?E/>EGGG1B/EEGEE//F//?F<B/>>//<111?1??C?/>>1F<>FAFFGGGG?CG0D<0<;;GC;.CGC--C;.9/F./;9C0BB.A0.CE?-A?=-9F@@F@-/FFFFFFF/9;9AEFB;;BFFFFF=-;B-;999A9-/;/BFFFFF9BF9/9;:-/9;FF99//;/9/;9B9FFFF/A-;9
@M05620:37:000000000-D9766:1:1101:12588:4737 1:N:0:78
AGTGCCAGCTCTCAATCGCACAGGGGACCCAGGGCCTGGCCCCTCCATCCAGAAAACCTATGACCTCACCCGCTACCTGGAGCACCAACTCCGCAGCTTGGCTGGGACCTATGTGAGTATCCAGCGTAGGAATCTGGGAGTTGGGGAGGAGTGAGGAGTTGGGGAAAGACAGTCCTAACCGTGGAGGGTTCTGGTAAATGATGGGGTGAGGAGGGGCTCTTTGGCTCCCACCAGTCCCCCTGTCTGGTCTA
+
AB33AFFFBFFFGBGFFGG2E?GAFEAEE?GEABE2AFHHHHGHGGHGHEHHFFGFHGHHHFHHHDGHHHHEG/EEHHFH2?GHHG11EFHF/E/EEFBFEHEGGGGHGHHGHHHHHHHHHHGHHGGADFGHHHHHHH0CEHHHGGADG?CFG0DH0DHHHHGGGGEHEHFGHHHHHGHHGGFGCCFGGGFFGGCFFGGGGGGGGGFBFFFEFFBBBBFFFFFFFFFFFEFFFF/FFFFFBFFFFFFFBF/
@M05620:37:000000000-D9766:1:1101:16172:4744 1:N:0:78
AGTGCCAGCTCTCAATCGCACAGGGGACCCAGGGCCTGGCCCCTCCATCCAGAAAACCTATGACCTCACCCGCTACCTGGAGCACCAACTCCGCAGCTTGGCTGGGACCTATGTGAGTATCCAGCGTAGGAATCTGGGAGTTGGGGAGGAGTGAGGAGTTGGGGAAAGACAGTCCTAACCGTGGAGGGTTCTGGTAAATGATGGGGTGAGGAGGGGCTCTTTGGCTCCCACCAGTCCCCCTGTCTGGTCTA
+
AA11AD@FAFFFCGG3BFGAE0G0FAAE0AFHAFG?/BGA0FEFFFGHE0FE10AAFECGDF2GHGHFHGHE//>EHGDG0BGG0FH/E0G1/////01BEHBFGGFHEHFD<BB>FHHBHDGF0CGCGGF>1G<?DB???FDC@@F@C<C0<<<<<ECCGF@CECHGGCCC;CHHGFF:@G9@9A9?EAFFFF0;9BFFF9BFGGA?EA?FBB@@@@?B/9FFFBBEFFFFEF//9BEB?F/FFFFFFF9
@M05620:37:000000000-D9766:1:1101:22107:4760 1:N:0:78
AGTGCCAGCTCTCAATCGCACAGGGGACCCAGGGCCTGGCCCCTCCATCCAGAAAACCTATGACCTCACCCGCTACCTGGAGCACCAACTCCGCAGCTTGGCTGGGACCTATGTGAGTATCCAGCGTAGGAATCTGGGAGTTGGGGAGGAGTGAGGAGTTGGGGAAAGACAGTCCTAACCGTGGAGGGTTCTGGTAAATGATGGGGTGAGGAGGGGCTCTTTGGCTCCCACCAGTCCCCCTGTCTGGTCTA
+
BBBBCFFFCFFFGGGGGGGGGGHGGGGGGGHHGGGGGGHHHHGHGGHHHHHHHHGHHGHHHHHHHHHHHHHGGGGGHHHHHHHHHHHHGHGHGGGGGHHHGHHGGGHHGHHHHGHHHHHHHHHHHGGGGGHHHHHHHHHGGHHHGGGGGGGHHHGHHGHHHHGGGGHHHHHHHGHHHHHHGGGGGGGGEFGGGGFGGGGGGGGGGGFFFFFFFFFFFFFFFFFFFFFFFFFFFFFFFFFFFFFFFFFFFFF
@M05620:37:000000000-D9766:1:1101:16147:4773 1:N:0:78
TCTGCTTCTTATTAATCGCACACGTTTGACCTCCCGTCCCCCGAAGCTATCTCATAAGCCGTCCGCTCCTTGAAACAAAAAACAACCCCAAAAAAAAGAACGGACAGGCTCCTCGACTACTCCCCGGGTGTACCCGCGCTTCTGCCCCCCTGGCCCGTACGTCCGGCCTTTCCTCTTTCGTCCTCTTGTGGCTCCAATTGACCAATTCTCCTCCTTTGAACTTGTCCCTGCCACGCCACTGACAACAGCTC
+
1>>>A31BBD3B3BBABFFCEC00B0BEEFGHFHGGC00BA/AAEAEFBGGGF2DD21BBEBE>/>/>BB@G1CFHFFF0?>////?/???0/////?/0B/?//>??<0FFCHC/><CFBGF<.<<C.<<0<=0<-AC@.A0C90;E;9-..9AEG@@-99-;@;@?AFFFB/BBFF;A-;ABFFFFBFAE-999FBBB/9//-9:;BFF/9;BBFB//;B//9/;BF9--//;--A-9;/;;F--;-;9
@M05620:37:000000000-D9766:1:1101:24724:4792 1:N:0:78
AGTGCCAGCTCTCAATCGCACAGGGGACCCAGGGCCTGGCCCCTCCATCCAGAAAACCTATGACCTCACCCGCTACCTGGAGCACCAACTCCGCAGCTTGGCTGGGACCTATGTGAGTATCCAGCGTAGGAATCTGGGAGTTGGGGAGGAGTGAGGAGTTGGGGAAAGACAGTCCTAACCGTGGAGGGTTCTGGTAAATGATGGGGTGAGGAGGGGCTCTTTGGCTCCCACCAGTCCCCCTGTCTGGTCTA
+
>A>>ABFFBFFFGGGFGGGCGFFAFGGGEEHHGGGEDFHGFHCFGGHHHGHHFHHHHGGHHHFHHHFHHHHCEEEGHHHHFHHHGHHGGBGHAEE?EBGHGBHGDGHHGGGHHHHHHHHHHHHGHGADDGHHHHHHGHHGGHHHGGEGGGEGFHHHHGHHHHGGGGHFHHHHHHHHGHHHGCEGGGGGAAFGGGFGGGGGFFGGGGFFFFFFFFFFFCEFFFFFFFFFFFFFFFFFBFFFFFFFFFFFFFF
@M05620:37:000000000-D9766:1:1101:8930:4794 1:N:0:78
ACCACACCTTCTACAATGAGCTGCGTGTGGCTCCCGAGGAGCACCCCGTGCTGCTGACCGAGGCCCCCCTGAACCCCAAGGCCAACCGCGAGAAGATGACCCAGTGAGGGGCCCGCTACCTCTTCTGGGGGCCCGCTCCCCCCTTCCTGGCCTCCCCGGGCTGCGGCCCTTTTTACTGGGTCCTCCCTCCGGCGGTTTCCGGAGGACTCTCCTCTCCGACCTGACGCCTCTTTTGGAATCTTCAGGTTCCT
+
AB?ABBAAFFFFFGGFGGBGGGGHEFGBG?HHHGGEFGGEGHHHHGGGGEEFHHHHHHHECCGGGGGGGGGHHHHGGGGHGHHHHGGGGG<BDFHGHH2FHB/??1110?@-<C----AG000=0=0D/<A-;--;--;E.9A-;/;00;.A/.AE.@-;@BAA--;B-;F///.9//;.;..///.:...-9--9@D/B.-.-;../////:.;//.-9;..9/..-.;9FF/;-;///////:9/B///
@M05620:37:000000000-D9766:1:1101:7912:4807 1:N:0:78
GAGGCTGCTTTGGAAGAAACTCATAGATTACTGCAACAGTTTCGCATGGACCTGGAGAAGTTTCTTGCCCTGCTTAATGAAGCTGAAAGAACTGCCACGGCTCGACCAATAAGGAAACGTGCAGAGAAGACTAAAAGGGAGTAAAAGAGCGGAGGATACAACAGCAATTAAGGAAGGCATATAGGATGTAGTACCCTGGTACACCCTACAGCATAAGTAGAAGCATATGTAATGGTTCGATAACAACCAGG
+
AAABB4FAFFFFGFBFBBCGGGFDA5DADG4DDGHHHF2D55D2222A23BBEA2A231B5DDA5AA53BB1BFFB5A55B53B@33B5B1BFGF33@/>/>?/>>/>?3B?33BB33/0/?/B3??30?B1BB111/?//?01F21<00/>///.0<1111.00<0100=<0</...<00000000;:0:000000::;000::C././00/0900000000;/00;0;90000;00-.0;.//99;...
@M05620:37:000000000-D9766:1:1101:8917:4808 1:N:0:78
ACCACACGTTCTACAATGCGCTGCGTGCGGCTCGCGAGGAGCACCCCTTGCTGCTGACCGAGGCCCCCCTGAACCCCAAGGCCAACCGCGCGAAGATGCCCAGGTGAGTGGCCCGCTACCTCTTCTGGTGGCCGCCTCCCTCCTTCCTGGCCTCCCGGCGCTGCGCCCTTTCTCACTGGTTCTCTCTTCTGCCGTTTTCCGTAGGACTCTCTTCTCTGACCTGAGTCTCCTTTGGAACTCTGCAGGTTCTA
+
AAAAAAA1BCFAGGGGGG11EAFCGEG00AE/E/AE/AEE?GHGHGG/0FG11FCGHHE/>//EFGGGGGEHHHHGGCFHGHHHGEGGGG/A/<-.>>GHFGFG<CHGDGAEHGGGCCGHHHHFHFFBFGBFF@??AAEAFGFFB;FFFFAFFFAEB@;999;A@@F=@FFFFFFFFFFF/BF/99//9BFFB@BBFFFFFF??B/F/9/9FBBF/;B9FFFF/-FF/;/BBFFBEFFFFFFFFFFFFFFB
@M05620:37:000000000-D9766:1:1101:16337:4833 1:N:0:78
AGTGCCAGCTCTCAATCGCACAGGGGACCCAGGGCCTGGCCCCTCCATCCAGAAAACCTATGACCTCACCCGCTACCTGGAGCACCAACTCCGCAGCTTGGCTGGGACCTATGTGAGTATCCAGCGTAGGAATCTGGGAGTTGGGGAGGAGTGAGGAGTTGGGGAAAGACAGTCCTAACCGTGGAGGGTTCTGGTAAATGATGGGGTGAGGAGGGGCACTTTGGCTCCCACCAGACCCCCTGTCTGGTCTA
+
AAABBFFFAFFFGGGGGFCFGGHDFG2EAEHHGGGGDFHH2FFEGGHHFFHHBG3EHGFGGHDHHHFHHHHGGEGGHHHFHHHGG1GHGEDHEECE@3BGAFHCE/FG/FHHGHGHDD333BGGHG<ECEHHHHHFFFHG/FGHCCFGCEAFCHHHH?//DH?-CFHFHHHFHBHHHHHHGE9:CAEA::FGFGCFGGGFGGGG??A9EFFFFF;FF-;BFF/9BBFFFFFFFF.;AEDFF.BFFFB//;B
@M05620:37:000000000-D9766:1:1101:16911:4836 1:N:0:78
ACCACACCTTCTACAATGAGCTGCGGGTGGCTCCCGAGGAGCACCCCGTGCTGCTGACCGAGGCCCCCCTGAACCCCAAGGCCAACCGCGAGAAGATGCCCAGGTGAGTGGCCCGCTACCTCTTCTGGTGGCCGCCTCCCTCCTTCCTGGCCTCCCGGAGCTGCGCCCTTTCTCACTGGTTCTCTCTTCTGCCGTTTTCCGTAGGACTCTCTTCTCTGACCTGAGTCTCCTTTGGAACTCTGCAGGTTCTA
+
AAA1AAAAFFFFGGGGFGG1G1B1A00AAAGG1FGEFEGCCHHCHGGGGGGGHHHFHHFGCGCGGAEGGGGCHBGEGG/F/<GHHGA<CG@@?FGFFGFFHHHGHHHHHHFFHHGGGGGHHHGHHHHHGHGHHGGGGGEEGGGGGGFFGBFGFFFGGG-;@FFF?@F@;FFFFFFFFFFFFFFFFFFFFFFFF@BBFEFFFFFFFFFFFFFEFFFFFFFFFFFFFFFFFFFFFFFFFFFFFFFFFFAFFFF
@M05620:37:000000000-D9766:1:1101:24952:4861 1:N:0:78
AGTGCCAGCTCTCAATCGCACAGGGGACCCAGGGCCTGGCCCCTCCATCCAGAAAACCTATGACCTCACCCGCTACCTGGAGCACAAACTCCGCAGCTTGGCTGGGACCTAAGTGAGTATCAAGAGTAGGAATCTGGGAGATGGGGAGGAGTAAGGAGTTGGGGAAAGAAAGTACTAACAGTGGAGGGTTCTGGTAAATGAAGGGGTGAAGAGGGGATCTTTGGCACCCACAAGTCCCCCTGTCTGGTCTA
+
>1>>A1DF@FFDGGGGGCF1E0BFFEFE0BEHFE0E//AB0BEHGGHHDGFA1B1BFA0FG12DGHGHHHHEEGE>GHGFHHHGE0BFGBGG?/>EE0GHFFFF//FGC0G1BB2B11B122BG10@>11<@GF2>D<C//01?/C//><.00>11>.0<0/<-<ECG/C/::CGHGHH/00;CGHC-.:FFFG0CCFFGB0;BCGB-C009:.A@?-AFFFBFF/9AFEFBF-/;BBF---9;FFF/F/;
@M05620:37:000000000-D9766:1:1101:8272:4871 1:N:0:78
ACCACACCTTCTACAATGAGCTGCGTGTGGCTCCCGAGGAGCACCCCGTGCTGCTGACCGAGGCCCCCCTGAACCCCAAGGCCAACCGCGAGAAGATGCCCAGGTCAGTGGACCGCTACCGCTTCTGGTCGCCGCCTCCCTCCTTCCTCGCCTCCCGCAGCTGCGCCCTTTCGCACTGGTTCTCTCTTCTGCCGTTTTCCGTAGCACTCTCTTCTCTGACCTCCGTCTCCTTTGGAACGCTGCAGGTTCTA
+
CCCCCCCCFFFFGGGGGGAGGGHHGEGBGGHHHGGGGGEGGHGHHGGGGGGGHHHHHHHGGGGGGGGGGGGHGHHGGGGHGHHHHGGGGGCGGGHFHHHF=2GFG11?F1??GFGGGCGH--<CC<0=00<AEGGGFG?FGGGG0;FG09?B.;EEG---;/:BDFFF;FFF.:DFFFFFFFFFFFFF;:FFFFDFFFF0ABFD.0BFFFFB0;00;0;;FF09;EF.BF0BF0BBFF.9AFFFFF.BFF0
@M05620:37:000000000-D9766:1:1101:15403:4884 1:N:0:78
ACCACACCTTCTACAATGAGCTGCGTGTGGCTCCCGAGGAGCACCCCGTGCTGCTGACCGAGGCCCCCCTGAACCCCAAGGCCAACCGCGCGAAGATGCCCAGGTGAGTGGCCCGCTACCTCTTCTGGTGGCCGCCTCCCTCCTTCCTGGCCTCCCGGCGCTGCGCCCTTTCTCACTGGTTCTCTCTTCTGCCGTTTTCCGTAGGACTCTCTTCTCTGACCTGAGTCTCCTTTGGAACTCTGCAGGTTCTA
+
CCCCCCCBFFFFGGGGGGFGGGHHGGGBCFHHHGGGDEGGGHGHHGGGGGGGGHGHHHGFGGGGGGGGG@CGHHHGGGGHGHEHHG?E@F/<CGG?BGHHB1GF?GFGFG.CHE-@@-CB00D<<GHEDH?GF-@C.EHG/CAFBFFFFFF.0CEEG9;--;BD=FFFFFFBBBBBFFFFBBBBB0FF009BFFFFF?FBF9.ADFF/;B0FFB00;::FFBF/F000;9FFFFFFFFBFF00:BFF0BFB
@M05620:37:000000000-D9766:1:1101:14757:4885 1:N:0:78
GAGGCTGGCTTGGACGAACCTAAGAAACCAGGGAAACAAGATCGGCATACACATAATGTATGATCTGGTCCGCTAGCTGCAGCTCGAACTCCGTAGCCTGGTGGAAACAAATATGAGTATCTAGCGGAGGAATCTGGGAGTTGGGGAGTAGTGAGGAGTTGGGCAAAGACAGTCATGACCGTGGAGGGGTCTGGTAAATGATGGGGGGAGGAGGGGCTCTTTGGCTCCCACCATTCCCACTGCCTGGTCTA
+
>3>>>>B3>BB>E44A2EA2B4BABDB32222B2223B22B35B1A003BB3333D55D5A5BB5D55@D3>0B/13BBBBBB331>BB1@F??0/FBBF/30//3333/B34?4?B?21B2BG1</>>/?C1FFGHEFA/?<1<@E-.011<D1.<.//=/-.<<CCBGC/:00;;0/FD:.-A99--.;CB/00090000CCE.9-9--;;A;=--;///;//;/.AF..:/9////;;;///;./9/9
@M05620:37:000000000-D9766:1:1101:16018:4900 1:N:0:78
ACCACACCTTCTACAATGAGCTGCGTGTGGCTCCCGAGGAGCACCCCGTGCTGCTGACCGAGGCCCCCCTGAACCCCAAGGCCAACCGCGAGAAGATGAACCCAGGTGCGTGGCCCGCTCCCTCTTCTGGTGGCCGCCTCCCTCCTTCCTGGCCTCCCGGCGCTGCGCCCTTTCTCACTGGTTCTCTCTTCTGCCGTTTTCCGTAGGACTCTCTTCTCTGCCCTGCGTCTCCTTTGGAACTCTGCCGGTTC
+
BBB?ABBACFFFGGGGFGFBG5GFG2AB42GFABFA2EEGDHHHHGGGCEEGFHGFHHHAEGCGGFGGGGGFGFHGGGEH?CGHHG/<>C<</DFF>FFFHHG?GGHF1AFEGGHGGGG-CGFHHHFGHHHGDHHGCGCGGFFG;FBFGFFGGFGGGADGGFAFFDFFDFFFFFFFFFFFFFFFFFF;BFFFFF9@ADFFFFFF;ADFFFFFFFFFFFFF/B99;EC;BAFFFFFFFFFFFFFFF/@DCF.
@M05620:37:000000000-D9766:1:1101:19884:4939 1:N:0:78
AGGGCCAGCTCTCAATCGCACAGGGGACCCAGGGCCTGGCCCCTCCATCCAGAAAACCTATGACCTCACCCGCTACCTGGAGCACCAACTCCGCAGCTTGGCTGGGACCTATGTGAGTATCCAGCGTAGGAATCTGGGAGTTGGGGAGGAGTGAGGAGTTGGGGAAAGACAGTCCTAACCGTGGAGGGTTCTGGTAAATGATGGGGTGAGGAGGGGCTCTTTGGCTCCCACCAGTCCCCCTGTCTGGTCTA
+
111>A11AAF131FG31AFE0AAA0EFGG0GHGG?/F/FA0GGHGGBH1AB1F01BFA0BFHGHFG1BGHHGGE/>GHHAFGG/0?FHG0BFEEEG?0BFEHHGC?GHG0GHHHHHGHHHGHHFHGFGGGHHHHHHH0FGGHF1A->CGGGHAHHHHGHHH/CGGGHHHHHHGHHHHHGFGEEGGGG@.;CGGGFGGGGGGGGGGFF@FFFFFF@@<@FFFFFFFFFFFFFFFFFFFFFF@FFFFFFFFFF
@M05620:37:000000000-D9766:1:1101:17615:4964 1:N:0:78
ACCACACCTTCTACAATGAGCTGCGTGTGGCTCCCGAGGAGCACCCCGTGCTGCTGACCGAGGCCCCCCTGAACCCCAAGGCCAACCGCGAGAAGATGACCAAGGTGGGGGCCCGCTACCCTCTTCTGGTGGCGCCTCCCCCCTTCCCGGCCCCCCCGAGCTTCCGCCCTTCCTACCTGGTCCTCCCTCCGGCGGTTTCCCGAAGACCCCTCTCCCTTGCCCTAGGCTCCCTTTGGAACTCTGCGGGTTCT
+
BBBBBBBBFFFFGGGFGGGGGFHFGBEGGGHHHGGGGGGGGHHHHGEGEAEFFFGHHHHGGGGGGGGGGGGHGHHFGGGGGHHHH/EEB@CDCDHHB??GF2/??11?//<->@-----;.0.;0:0<;0:.;-.9..;C..@-;/;/.;-;--;;-;---.9//.;9-9F.//;/./;.;/////.;...-;--@CD/B/;.-;./.....:///././;/;.:9//.;.:B9//99/9///9-;=-;.;
@M05620:37:000000000-D9766:1:1101:16387:4965 1:N:0:78
AGTGCCAGCTCTCAATCGCACAGGGGACCCAGGGCCTGGCCCCTCCATCCAGAAAACCTATGACCTCACCCGCTACCTGGAGCACCAACTCCGCAGCTTGGCTGGGACCTATGTGAGTATCCAGCGTAGGAATCTGGGAGTTGGGGAGGAGTGAGGAGTTGGGGAAAGACAGTCCTAACCGTGGAGGGTTCTGGTAAATGATGGGGTGAGGAGGGGCTCTTTGGCTCCCACCAGTCCCCCTGTCTGGTCTA
+
CCABCFFFCFFFGGGGGGGGGGHGGGGGGGHHGGGGGGHHHHGHGGHHHHHHHHHHHGHHHHHHHHHHHHHGGGGGHHHHHHHHHHHHGHHHEGGGGHHHGHHGGGHHGHHHHHHHHHHHHHHHHGGGGGHHHHHHHHHGGHHHGGGGGGEFHHHGHGHFHHGGGGHHHHHGHHHHHHHHGGEGGGGGEFGGGGFGGGGGGGGGGGFFFFFFFFFFFFFFFFFFFFFFFFFFFFFFFFFFFFFFFFFFFFF
@M05620:37:000000000-D9766:1:1101:24995:4976 1:N:0:78
ACCACACCTTCTACAATGAGCTGCGTGTGGCTCCCGAGGAGCACCCCGTGCTGCTGACCGAGGCCCCCCTGAACCCCAAGGCCAACCGCGAGAAGATCCCCTGGTGAGTGGCCCGCTACCTCTTCTGGTGGCCGCCTCCCTCCTTCCTGGCCTCCCGGAGCTGCGCCCTTTCTCACTGGTTCTCTCTTCTGCCGTTTTCCGTAGGACTCTCTTCTCAGACCTGAGACTCCTTTGGAACTCTGCAGGATCTA
+
ABCAABBCFFFFGGGGGGGGGGHHGEGEHGHGHGGEGGGGGHHHHGGGGGGGHHHHHHHGGGGGGGGGGGGHHHHGGGGHGHHHHGGGGGGGG/?GH2?FF2??10??FFACGCCGGGC0GFHHHHHHBH?GHGGGGDHGGFGHGGG00;CFFGGFGG-AA9FGGFFFFFFFFF///;B/;BFFFFFFFFF/BB;DFFFFFBA.D/BFFFFF//FF/9/;AFF///9;:9F/B/F/9/BFFFFFF..:BB/
@M05620:37:000000000-D9766:1:1101:18871:4985 1:N:0:78
GAGGCTGCTTTGGAAGAAACTCATAGATTACTGCAACAGTTCACCCTGGACCTGGGAAAGATTCTCGCCTGGCTTACAGAAGCTGAAACAACTGCCAACCATGAAAAGTGGCCAACAACCTCTAATGGAGGCAAACACCCTACTAACTAGCCTCAAGGAGCTCAGCCATTTCTGACTGATCATCTCTTCTGACGCTTTCCGAACAACTCTATCATCTGAACTGATAATCCTTTAAAACGCTACAGAATATC
+
>111>>B>BBB@F1111BB1B1BAFA1DD1AA3B11BB0DADADBBBAA00BBBC/B1/B0BDDD2BAAB//00B1B1BD11BBB11@@B??@B1B1@//>11BBB1B@11>B@/?//?/0011BB1110???0<B0B<//B<B1B<11@<0@@@111<//01?0?<?11@?11?>=D111==>>=>1<D1=1..<<CGFC..--/:CCCC00;;;0000/09:00;;;090;;0000--9.;000/09;0
@M05620:37:000000000-D9766:1:1101:15498:4990 1:N:0:78
AGTGCCAGCTCTCAATCGCACAGGGGACCCAGGGCCTGGCCCCTCCATCCAGAAAACCTATGACCTCACCCGCTACCTGGAGCACCAACTCCGCAGCTTGGCTGGGACCTATGTGAGTATCCAGCGTAGGAATCTGGGAGTTGGGGAGGAGTGAGGAGTTGGGGAAAGACAGTCCTAACCGTGGAGGGTTCTGGTAAATGATGGGGTGAGGAGGGGCTCTTTGGCTCCCACCAGTCCCCCTGTCTGGTCTA
+
CCBCCFFFDFFFGGGGGGGGGGHHGGGGGGHHGGGGGGHHHHGHGGHHHHHHHHHHHGHHHHHHHHHHHHHGGEGGHHHHHHHFHHHHGHHHGGGGGHHHGHHGGGHHGHHHHHHHHHHHHHHHHGEGGGHHHHHHHHHGGHHHGGGGGGGHHHHHHGHHHHGGGGHHHHHHHHHHHHHHGGGGGGGGCFGGGGFGGGGGGGGGGGFFFFFFFFFFFFFFFFHFFFFFFFFFFFFFFFFFFFFFFFFFFFB
@M05620:37:000000000-D9766:1:1101:18854:5005 1:N:0:78
ACCACACCTTCTACAATGAGCTGCGTGTGGCTCCCGAGGAGCACCCCGTGCTGCTGACCGAGGCCCCCCTGAACCCCAAGGCCAACCGCGAGAAGATGCCCAGGTGAGTGGCCCGCTACCTCTTCTGGTGGCCGCCTCCCTCCTTCCTGGCCTCCCGGCGCTGCGCCCTTTCTCACTGGTTCTCTCTTCTGCCGTTTTCCGTAGGACTCTCTTCTCTGACCTGAGTCTCCTTTGGAACTCTGCAGGTTCTA
+
BBBABBBBFFFFGGGGGGGGGDGBFBEB4AGHFGGE?EGGFHHHHGGGFGGGGHGHHHGGGGFGGGGGGGGGHFHGGGGHEHHHHGDEDGCB?FHHHHHHHHHGHHHHHHGGHHGGGGGHHHHHHHHHHHGHHGGGGGGGHHGHHGGGGGGGGGGGGG?CGFFFFFFFFFFFFFFFFFFFFFFFFFFFFFFFFFFFFFFFFFFFFFFFFFFFFFFFFFFFFFFFFFFFFFFFFFFFFFFFFFFFFFFFFFF
@M05620:37:000000000-D9766:1:1101:14490:5014 1:N:0:78
ACCACACCTTCTACAATGAGCTGCGTGTGGCTCCCGAGGAGCACCCCGTGCTGCTGACCGAGGCCCCCCTGAACCCCAAGGCCAACCGCGAGAAGATGCCCAGGTGAGTGGCCCGCTACCTCTTCTGGTGGCCGCCTCCCTCCTTCCTGGCCTCCCGGCGCTGCGCCCTTTCTCACTGGTTCTCTCTTCTGCCGTTTTCCGTAGGACTCTCTTCTCTGACCTGAGTCTCCTTTGGAACTCTGCAGGTTCTA
+
BBBBCCDDFFFFGGGGGGGGGGHHGGGFHGHHHGGGGGGGGHHHHGGGGGGGGHHHHHHGGGGGGGGGGGGHHHHGGGGHGHHHHGGGGG/BCDHHHG2GC2G?1==F1F/FHFDGF@FHFDG0==GF0GACCCFC.CHEGCCH0C;FGBC;0CGEG:-9;>-A@DFFFFBB:FFFFFFFFF0B0BFB:::FBDFFFEFF?;AFD:B:B:BFFF0:0::BFFF//;BBFFFFBF/B0;:0BBB0FF.;0::
@M05620:37:000000000-D9766:1:1101:24391:5025 1:N:0:78
ACCACACCTTCTACAATGAGCTGCGTGTGGCTCCCGAGGAGCACCCCGTGCTGCTGACCGAGGCCCCCCTGAACCCCAAGGCCAACCGCGAGAAGATGCCCAGGTGAGTGGCCCGCTACCTCTTCTGGTGGCCGCCTCCCTCCTTCCTGGCCTCCCGGCGCTGCGCCCTTTCTCACTGGTTCTCTCTTCTGCCGTTTTCCGTAGGCCTCTCTTCTCTGACCTGAGTCTCCTTTGGAACTCTGCAGGTTCTA
+
BBBBBBBBFFFFGGGGGGGFGFHHGEGBAEGFFFFGFG2EFHHHHGGGEEEGGHHHHGGGGGGGGGGGGGGGCHHGGGGHGHGHHGGGGCGGGGHHHH2FFHHG<F10??FFFHCC?-AFHHHFG0=<GCDG.-ACEGHGHHGFGGGGGGGGGGAEG??-@C-DBFFFFFFFFFFFFBFFFFBFFFFFFF/FB@A9B.BFDFAAA/;/FFF/BBBFB99:FF./9/;FFFF/FFFFF/FBF/BFF.;;BFF
@M05620:37:000000000-D9766:1:1101:14484:5033 1:N:0:78
ACCACACCTTCTACAATGAGCTGCGTGTGGCTCCCGAGGAGCACCCCGTGCTGCTGACCGAGGCCCCCCTGAACCCCAAGGCCAACCGCGAGAAGATGCCCAGGTGAGTGGCCCGCTACCTCTTCTGGTGGCCGCCTCCCTCCTTCCTGGCCTCCCGGAGCTGCGCCCTTTCTCACTGGTTCTCTCTTCTGCCGTTTTCCGTAGGACTCTCTTCTCTGACCTGAGTCTCCTTTGGAACTCTGCAGGTTCTA
+
BBCBBCCAFFFFGGGGGGGGGGHHGEGB4EHHHFGEDGGGFHGHHGGGGEEGFHHHHHHEFCCFGGGGGGGHFHHGGGGHGHGHHGGGCD<BFGHBGHHHHHHG?GHGHHGGHHGGGGGHHHHHHHHHHHGHHGGGGGHGHHGHHGGGFGGGGGGGGG-;DGFGGGFFFFFFFFFFFFFFFFFFFFFFFFFFFFDFFFFFFFFFFFFFFFFFFFFFFFFFFFFFFFF;FFFFFFFFFFFFFFFFFFFFFFF
@M05620:37:000000000-D9766:1:1101:23734:5041 1:N:0:78
ACCACACCTTCTACAATGAGCTGCGTGTGGCTCCCGAGGAGCACCCCGTGCTGCTGACCGAGGCCCCCCTGAACCCCAAGGCCAACCGCGAGAAGATGCCCAGGTGAGTGGCCCGCTACCTCTTCTGGTGGCCGCCTCCCTCCTTCCTGGCCTCCCGGAGCTGCGCCCTTTCTCACTGGTTCTCTCTTCTGCCGTTTTCCGTAGGACTCTCTTCTCTGACCTGAGTCTCCTTTGGAACTCTGCAGGTTCTA
+
CCDCCCCCFFFFGGGGGGGGGGHHGGGGHGHHHGGGGGGGGHHHHGGGGGGGHHGHGHHGGGGGGGGGGGGGHHHGGGGHGHHHHGEGGFGGGGHHHHHHHHHGHHGHHHGGHHGGGGGHHHHHHHHHHHGHHGGGGGHGHHGHHGGGFGGGGGGGBDGGGGGGGGFFFFFFFFFHFHFFFFFHHFFFFFFHFFFFFFHFFFFFFFFFFFFFHFFFHFFHFFFFFFFFFFFFFFFFFFFFFFFFFFFFFFF
@M05620:37:000000000-D9766:1:1101:20058:5052 1:N:0:78
AGTGCCAGCTCTCAATCGCACAGGGGACCCAGGGCCTGGCCCCTCCATCCAGAAAACCTATGACCTCACCCGCTACCTGGAGCACCAACTCCGCAGCTTGGCTGGGACCTATGTGAGTATCCAGCGTAGGAATCTGGGAGTTGGGGAGGAGTGAGGAGTTGGGGAAAGACAGTCCTAACCGTGGAGGGTTCTGGTAAATGATGGGGTGAGGAGGGGCTCTTTGGCTCCCACCAGTCCCCCTGTCTGGTCTA
+
BCABCFFFCFFFGGGGGGGGGGHHGGGGGGHHGGGGGGHHHHGHGGHHHHHHHHHHHGHHHHHHHHHHHHHGGGGGHHHHHHHHHHHHGHHHGGGGGHHHGHHGGGHHGHHHHHHHHHHHHHHHHGGGGGHHHHHHHHHGGHHHGGGGGGGHHHHHHGHHHHGGGGHHHHHHHHHHHHHHGGGGGGGGDGGGGGGGGGGGGGGGGGFFFFFFFFF-;CFFFHHFFFFFFFFFFFFFFFFFFFFFFFFFFFB
@M05620:37:000000000-D9766:1:1101:9994:5058 1:N:0:78
ACCACACCTTCTACAATGAGCTGCGTGTGGCTCCCGAGGAGCCCCCCGTGCTGCTGACCGAGGCCCCCCTGAACCCCAAGGCCAACCGCGAGAAGCCGCCCAGGTGAGTGTCCCGCTACCTCTTCTCGTCTCCGCCTCCCTCCTTCCTGGCCTCCCGGACCTGCGCCCTTTCTCACTGGTTCTCTCTTCTGCCGTTTTCCGTAGGACTCTCTTCTCTGACATGAGTCTCCTTTGGAACTCTGCAGGTTCTA
+
>A>AA4AAFFFFBGG4BFGBGBFFEGGGFEBGGFGD2EF2AF2FGGEEBAFFGFFHFGHGEFEEFEEGGGGF3BFEGGEHFGGF/FGDD@GC//010/<>C...<1=F1F1=DDCD--CHHHGEHH0;;..;C.AAECCF/9CBBF/FF/9.0CGG.---9.B?BBFB-9B9BFF/:B.BFFFF/B//B///BB.AFEBFD9F../9BFFFFFFFFFFFF/9BFFFBFF99FFF/B/9BBFBB/FF.9BB/
@M05620:37:000000000-D9766:1:1101:23717:5060 1:N:0:78
ACCACACCTTCTACAATGAGCTTCGTGTGGCTCCCGAGGAGCACCCCGTGCTTCTGACCGATGCCCCCCTGAACCCCAAGGCCAACCGCCAGAAGCTTCCCAGGTGAGTGGCCCGCTACCTCTTCTGGTGGCCGCCTCCCTCCTTCCTGGCCTCCCGTAGCTGCGCCCTTTCTCACTGGTTCTCTCTTCTGCCGTTTTCCGTAGGACTCTCTTCTCTGACCTGAGTCTCCTTTGCAACTCTGCAGGTTCTA
+
AAAAA1A>FFFFBGGGG1BBGGB1AFFG0EAG1FF000AA/A/BGGGEB/EB1DFDDFGGE//BBGFGGGE01FGEEE//?FGGEFE/>/</0B<111BF<F1/?1<01?//<//></>GFGGGHHG1=>.>G---ACHGFF?GFGHHG/CAGCGC..;.;C;/;AEG@CBBFBFF90/9;BFB/BFFFF/BB@BB/AFFFFF--/;BFFFFFBFFF/:BBB-:;BFFFFBB///;BFBFFBBFF99;;9/
@M05620:37:000000000-D9766:1:1101:21805:5062 1:N:0:78
AGTGCCAGCTCTCAATCGCACAGGGGACCCAGGGCCTGGCCCCTCCATCCAGAAAACCTATGACCTCACCCGCTACCTGGAGCACCAACTCCGCAGCTTGGCTGGGGGGGATGCGAGTATCTAGCGTAGGGAGCTGGGAGTTGGGGAGGAGGGAGGAGTTGTGGAAAGACAGTCCTAACGGTGGAGGGTGGTGGTGAACGATGGGGCGAGGAGGGGCTCTTGGGTGCCCACCAGTCCCCCTGTCGGTTCTA
+
A?>AAFFFBFFFGGGGFGGGGGHHG2EEAEGHFEAEFF2GEGGHEGHHBGHHHHHHHGHHHHHHHGGHHHHGGEFGHHHHGHHHHHCGGHHHEGFGGHGHGHHGG///--;...-.;;F////;/@9.;;./.;.;.A..;9BF>-AD-:..-9.-;../;/;DF//A/.9.:9//;F..9;AF.E.@..-9;D..;//..AFFA..----9.;--;-A/;//9...9;/9...9;;/;D-.;/.9-9./;
@M05620:37:000000000-D9766:1:1101:20157:5089 1:N:0:78
AGTGCCAGCTCTCAATCGCACAGGGGACCCAGGGCCTGGCCCCTCCATCCAGAAAACCTATGACCTCACCCGCTACCTGGAGCACCAACTCCGCAGCTTGGCTGGGACCTATGTGAGTATCCAGCGTAGGAATCTGGGAGTTGGGGAGGAGTGAGGAGTTGGGGAAAGACAGTCCTAACCGTGGAGGGTTCTGGTAAATGATGGGGTGAGGAGGGGCTCTTTGGCTCCCACCAGTCCCCCTGTCTGGTCTA
+
AA>AAFFFAFFFFFGCDFGCG?H4FECEGDHHCEE2AFHHFGECFGFHGAGGG3AAGFFHFHGHHEHHHHHE>/>EHHFHBBGHGGHAFCGF?E//@?FBEFFFGGHHGHHFFHFFDBGHHGHHFCCAGGHHHHGHGHHGCGFHGGECGFAFFGDGFD<<=CDCGGHFFFHHHGHHHHGHGGGGDEDGGGGGGGGBFGGGGGGGGGF?EF?BDA=-B=FFBFFFEFFFFFFFEFFFFFFABFFBFF/BB99
@M05620:37:000000000-D9766:1:1101:13255:5120 1:N:0:78
ACCACACCTTCTACAATGAGCTGCGTGTGGCTCCCGAGGAGCACCCCGTGCTGCTGACCGAGGCCCCCCTGAACCCCAAGGCCAACCGCGAGAAGATGAACCCAGGTGCGTGGCCCGCTACCTCTTCTGGTGGCCGCCTCCCTCCTTCCTGGCCTCCCGGCGCTGCGCCCTTTCTCACTGGTTCTCTCTTCTGCCGTTTTCCGTAGGACTCTCTTCTCTGACCTGCGTCTCCTTTGGAACTCTGCAGGTTC
+
BBBBBBBBFFFFGGGGFG5GGFHHGAEBCEGHHGGEEEGGGHHHHGGGDEFGFHHHHHHEEGCGGDGGGGGGHHHGGGGHGFHHHGGGGG@@CGGG2FDGFHGEHGHG<DFDGGGHGGG-CHHHEDDGHHHHGHHFGGDDHGFF9/9FGGGGGGGFEADDGAAAFFFF?FAFFFFFFFFFFFFFFFF99FFFFFFFAFFFFFFF.ADFFFFFFFFFFFFF/;/FFAB9@DFFFFFEFFFFEFFFF/9AAF9
@M05620:37:000000000-D9766:1:1101:21540:5121 1:N:0:78
AGTGCCAGCTCTCAATCGCACAGGGGACCCAGGGCCTGGCCCCTCCATCCAGAAAACCTATGACCTCACCCGCTACCTGGAGCACCAACTCCGCAGCTTGGCTGGGACCTATGTGAGTATCCAGCGTAGGAATCTGGGAGTTGGGGAGGAGTGAGGAGTTGGGGAAAGACAGTCCTAACCGTGGAGGGTTCTGGTAAATGATGGGGTGAGGAGGGGCTCTTTGGCTCCCATCAGTCCCCCTGTCTGGTCGA
+
AAA>ADFFBFFFGGGGGFGGGGHFGFDEEEGHFEGEAFHCFHGEGGHHDEBGGH3EBFBFHHFHHGHHHCC>0>EGHGFGGFFH?GHHG?GHG?/EEB?BE3BF?EFG/2B3G?BFD?3B3?BDFGE?DDD2<FHFB00F/F<<<@.C@?AFCFHHHF<GHGGCGGA./;C/<G000;/;9.99.99B.9CBCFGBFF0BF0C09..9999FD.-DA-AFFFF/BFFF.9//9/9B/FA9-.9/;//;B-;
@M05620:37:000000000-D9766:1:1101:21901:5135 1:N:0:78
ACCACACCTTCTACAATGAGCTGCGGGTGGCTCCCGAGGAGCACCCCGTGCTGCTGACCGAGGCCCCCCTGAACCCCAAGGCCAACCGCGAGAAGATGCCCAGGTGAGTGGCCAGCAACCTGTTCAGGAAGCCGCCACCCTCCTACCAGGCATCACGGCGCTAAGCCCTTTCTCACTGGTTCACTCTTCTGCCGTTTTCCGTAGGACTCTCTTCTCTGACCTGAGTCTCCTTTGGAACTCTGCAGGCTATA
+
AAA1AAAACFFFG3GFBG1AG1GBE0AA00FG1AFA/EGGCHHFHGGGEEFGFHGFHHHGCGGGG/EGGEF0GBGFGG/G//FHHG/<>C///CFF<G1<FHHGHHGFGHGFGGHG0><G/.===0=<//<CGGCC-:.:.:;F0;.0;:9CFFFFA9-;@@-;;;:E-BFFFFFBFFFFFF/99BFFFFFFF-9;;;/;ABAFBFFFB/;9BFFFFFBFBF-9-/B/;F/:F//;BFFBFFFFFF-FFB;
@M05620:37:000000000-D9766:1:1101:14255:5144 1:N:0:78
ACCACACCTTCTACAATGAGCTGCGTGTGGCTCCCGAGGAGCACCCCGTGCTGCTGACCGAGGCCCCCCTGAACCCCAAGGCCAACCGCGAGAAGATGCCCAGGGGAGTGGCCCGCTACCTCTTCTGGTGGCCGCCTCCCTCCTTCCTGGCCTCCCGGCGCTGCGCCCTTTCTCACTGGTTCTCTCTTCTGCCGTTTTCCGTAGGACTCTCTTCTCTGACCTGAGTCTCCTTTGGAACTCTGCAGGTTCTA
+
CCCCCCDDFFFFGGGGGGGGGGHHGGGBEEHHHGGGGGGGGHHHHGGGGGGGHHGHHHHGGGGGGGGGGGGGHHHGGGGHGH/F/F/>/>/<>C2?2?DGHEH//<<A<<<FHGGC?D@GDBGDD0=<<<AGC@GCDEHE/CEGFFCBGBFFFFGAG--::-CABFFFFFFFBFFFFFFFFF0BBBFFFFFF0CDFFFFBDB.DAFFFFFFFFFFB0:BFFBB:/:BFFFFFFFBB0;BB0BF0F:;FFFB
@M05620:37:000000000-D9766:1:1101:10151:5147 1:N:0:78
ACCACACCTTCTACAATGAGCTGCGTGTGGCTCCCGAGGAGCACCCCGTGCTGCTGACCGAGGCCCCCCTGAACCCCAAGGCCAACCGCGAGAAGATGAACCCAGGTGCGTGGCCCGCTCCCTCTTCTGGTGGCCGCCTCCCTCCTTCCTGGCCTCCAGGCGCTGCGCCCTTTCTCACTGGTTCTCTCTTCTGCCGTTTTCCGTAGGACTCTCTTCTATGCCATGCGCCTCCTTTGGAACTCTGCGGGTTC
+
CCCCCCCCFFFFGGGGGGGGGGHHGFGEGEFHHGGEFGGGGHGHHGGGGFFGHHHHFGHEGGGGGGGGGGGHHHHGGGGHGHHHHGGGGGCGGGHFHHHH2G/??/??1>FFFGGH-CGGGGHHHH<=GGFHGHHGGGGGGGGGGGGGGGGGGGGGG9F9ABGGFFAFFFFFFFFFFFFFBFFFFFFFFFFFFF9@DDFFF9.FA.9/BFFFFFF;B//BFFEFFFF.9.;AFF/BF/FFFFFFB-;-@..
@M05620:37:000000000-D9766:1:1101:20162:5167 1:N:0:78
ACCACACCTTCTACAATGAGCTGCGTGTGGCTCCCGAGGAGCACCCCGTGCTGCTGACCGAGGCCCCCCTGAACCCCAAGGCCAACCGCGAGAAGATGCCCAGGTGAGTGGCCCGCTACCTCTTCTGGTGGCCGCCTCCCTCCTTCCTGGCCTCCCGGAGCTGCGCCCTTTCTCACTGGTTCTCTCTTCTGCCGTTTTCCGTAGGACTCTCTTCTCTGACCTGAGTCTCCTTTGGAACTCTGCAGGTTCTA
+
CCDCDDCCFFFFGGGGGGGGGGHHGGGEDGHHHGGGGGGGGHHHHGGGGGGGHHGHGHHGGGGGGGGGGGGHGHHGGGGHGHHHHGGGGGGGGGHHHHGHHHHFHHHHHHGGHHGGGGGHHHHHHHHHHHGGHGGGGGHGHHGHHGGGFGGGGGGGG?-ADFFGCGFFFFFFFFFFFFFFFFFFFFFFFFFFFFFFFFFFFFFFFFFFFFFFFFFFFHFFFFFFFFFFFFFFFFFFFFFFFFFFFFFFFFF
@M05620:37:000000000-D9766:1:1101:12246:5207 1:N:0:78
AGTGCCAGCTCTCAATCGCACTGGGGACCCAGGGCCCGGCCCCTCCCGCCAGAAAACCTATGACCTCACCCGCTACCTGGAGCACCAACTACGCAGCTTCGCCGGGAACTCTGTGCGTATCCAGCGTCGGCTACTGGGCGTTGGGGGGGAGTGAGGGGTTGGGGAACGACGGTACGAAACGCGGGGGGTTCTGGTAAAGGACTGGGGGGGACGGGGCTCAATGGTTCCCAGCAGTCCCCCTGTCTGGTGAA
+
A1>AAFF@1FFFGFGGGF1AE0FBFEG00E00B0BB/AEE/EE/BE//AA/>001F>F01BF2FHHHCG00EEEEGHBFGBGHHHHHHGH1FFGG/>BG1/////>///?<F1111?FG.01>1>C<>---../00<..----.;A--;---9;F?--;---;-AB--;--;-----;--9--;---9@@F/;/B//;//;-/-;----;-------;-//////;B/BF/;F9F///-;@A99///;-/9
@M05620:37:000000000-D9766:1:1101:17416:5208 1:N:0:78
ACCACACCTTCTACAATGAGCTGCGTGTGGCTCCCGAGGAGCACCCCGTGCTGCTGACCGAGGCCCCCCTGAACCCCAAGGCCAACCGCGAGAAGATGCCCAGGTGAGTGGCCCGCTACCTCTTCTGGTGGCCGCCTCCCTCCTTCCTGGCCTCCCGGCGCTGCGCCCTTTCTCACTGGTTCTCTCTTCTGCCGTTTTCCGTAGGACTCTCTTCTCTGACCTGAGTCTCCTTTGGAACTCTGCAGGTTCTA
+
CCDCDDDDFFFFGGGGGGGGGGHHGEGBFGHHHGGGGGGGGHGHHGGGFFGGHHHHHHHGGGGGGGGGGGGHGHHGGGGHGHHHHGGGGGGGGGHGHHHHHHHGGFGGGHGEHHG@CDCHHGHHHHGHGHDFHGGGGGHGHHGGHFGFFGFGGGGGDG-;A>DDFFFFFFFFFFFFFFFBFFFFFFFFFFFFFAADFFFFFBFDFFFFF:FFFFFFBFBFFFF//:FBFFBFFFFFFBFFFFFFFFAFFFB
@M05620:37:000000000-D9766:1:1101:15232:5208 1:N:0:78
AGTGCCAGCTCTCAATCGCACAGGGGACCCAGGGCCTGGCCCCTCCATCCAGAAAACCTATGACCTCACCCGCTACCTGGAGCACCAACTCCGCAGCTTGGCTGGGACCTATGTGAGTATCCAGCGTAGGAATCTGGGAGTTGGGGAGGAGTGAGGAGTTGGGGAAAGACAGTCCTAACCGTGGAGGGTTCTGGTAAATGATGGGGTGAGGAGGGGCTCTTTGGCTCCCACCAGTCCCCCTGTCTGGTCTA
+
ABAAAFFFBFFFGGGGGGGGGGHGGGGGGGHHGGGGGGHGHHGHGGHHHGHHHHHHHGHGHHHHHHHHHHHGGEGGHHHHHGHHHHHHGHHHEGGGFGGFGHHGGGGHGHHHHHHHHGHHHGHHHGAGGGHHGHHHHHHGEHGHGGEFGEEGCGHGHGGFGHGGGGHFHHHHHHHHHHHHGACBDEDG:CFGFG;FFFFGGGGGGGFFFFFFFFFFFBFFFFFFFFFFFFFFFFFFFFFFCFFFFFFFBFB
@M05620:37:000000000-D9766:1:1101:18508:5220 1:N:0:78
AGTGCCAGCTCTCAATCGCACAGGGGACCCAGGGCCTGGCCCCTCCATCCAGAAAACCTATGACCTCACCCGCTACCTGGAGCACCAACTCCGCAGCTTGGCTGGGACCTATGTGAGTATCCAGCGTAGGAATCTGGGAGTTGGGGAGGAGTGAGGAGTTGGGGAAAGACAGTCCTAACCGTGGAGGGTTCTGGTAAATGATGGGGTGAGGAGGGGCTCTTTGGCTCCCACCAGTCCCCCTGTCTGGTCTA
+
AA>AAFFFCFFFGGGGGGGCGGHGGGGGGGHHGGGGGGHHHHGHGGHHHHHHHHHHHGHHHHHHHHHHHHHGGEEGHHHHFGHHHHHHGHHHGGGGGHHHGHHGGGHHGHHHHHHHHHHHHHHHHGGGGGHHHHHHHHHGGHHHGGGGGGGHHHHHHGHHHHGGGGHHHHHHHHHHHHHHGGGGGGGGCFFGGGCGGGGGGGGGGGFFFFFFFFFFFFFFFFFFFFFFFFFFFFFFFFFFFFFFFFFFFFF
@M05620:37:000000000-D9766:1:1101:9977:5224 1:N:0:78
ACCACACCTTCTACAATGAGCTGCGTGTGGCTCCCGAGGAGCACCCCGTGCTGCTGACCGAGGCCCCCCTGAACCCCAAGGCCAACCGCGAGAAGCTGCCCAGGTGAGTGGCCCGCTACCTCTTCTGGTGGCCGCCTCCCTCCTTCCTGGCCTCCCGGAGCTGCGCCCTTTCTCACTGGTTCTCTCTTCTGCCGTTTTCCGTAGGACTCTCTTCTCTGACCTGAGTCTCCTTTGGAACTCTGCAGGTTCTA
+
>A>AAAAAFFFFFGGGFFAFGGGH?GFF4EGHFBFD2EEAEHEGHGGEBEEFGHHHHHHF>00EFFGGGGGF3FGGGGGHEHHHEGGCGGC></?2?FFHFGHGHHGFFFAFGHCDC->FHHHHHGF0=<DCF-AFGECEHHGHBC;F0CCCFGGG.9A-A;9CBCFFFFFFFFFFFFFFFFFFFFBBB;/FFFDFFFFFDFFA./;9BFFFFFBFF;FFFEFB.9BBFFFFF/BFBFFFFBFFFF.:FFB
@M05620:37:000000000-D9766:1:1101:9960:5227 1:N:0:78
ACCACACCTTCTACAATGAGCTGCGTGTGGCTCCCGAGGAGCACCCCGTGCTGCTGACCGAGGCCCCCCTGAACCCCAAGGCCAACCGCGAGAAGATGCCCAGGTGAGTGGCCCGCTACCTCTTCTGGTGGCCGCCTCCCTCCTTCCTGGCCTCCCGGAGCTGCGCCCTTTCTCACTGGTTCTCTCTTCTGCCGTTTTCCGTAGGACTCTCTTCTCTGACCTGAGTCTCCTTTGGAACTCTGCAGGTTCTA
+
BCCCCCCCFFFFGGGGGGGGGGHHGGGGHGHHHGGGGGGGGHHHHGGGGGGGHHHHHHHGGGGGGGGGGGGHHHHGGGGHGHHHHGGGGGGGGGHHHHHHHHGGHGHCHHGGHHFGGGGHHHHHHGHH=GGHHGGGGGHGHHGHHGGGFGFGGGGGGGAFDFFGFGFFFFFFFFFFFFFFFFFFFFFFFFFFFF9DFFFFFBFDFBFFFFFFFFFFFFFFFFBFFFFFFFFFFFFFFFFFFFFFFFFFFF;
@M05620:37:000000000-D9766:1:1101:12220:5231 1:N:0:78
ACCACACCTTCTACAATGAGCTGCGTGTGGCTCCCGAGGAGCACCCCGTGCTGCTGACCGAGGCCCCCCTGAACCCCAAGGCCAACCGCGAGAAGATGCCCAGGTGAGTGGCCCGCTACCTCTTCTGGTGGCCGCCTCCCTCCTTCCTGGCCTCCCGGCGCTGCGCCCTTTCTCACTGGTTCTCTCTTCTGCCGTTTTCCGTAGGACTCTCTTCTCTGACCTGAGTCTCCTTTGGAACTCTGCAGGTTCTA
+
ABBBBBBAFFFFGGGFGGGGGGFFEEGBEEGHHGGEDEGCGHHHHGGGFEGGGBFHGHHEGGGGGG/FGGGHHHHGGGGHGHHHGGGGGGCGGGHFGGHHHHEFGFDGHHGGHHGGGGGHHHHHHHHHHHGGHGGGGGHGHHGHHGGGGGGGGGGGGD9AFFFFFFFFFFFFFFFFFFFFFFFFFFFFFFFFFFFFFFFFFFFFFFFFFFFFFFFFFBBFFFFFBBF;BFFFFEFFFFFFFBFFFFFFFFF
@M05620:37:000000000-D9766:1:1101:17625:5247 1:N:0:78
ACCACACCTTCTACAATGAGCTGCGTGTGGCTCCCGAGGAGCACCCCGTGCTGCTGACCGAGGCCCCCCTGAACCCCAAGGCCAACCGCGAGAAGATGAACCCAGGTGAGTGGCCCGCTACCTCTTCTGGTGGCCGCCTCCCTCCTTCCTGGCCTCCCGGCGCTGCGCCCTTTCTCACTGGTTCTCTCTTCTGCCGTTTTCCGTAGGACTCTCTTCTCTGACCTGCGTCTCCTTTGGAACTCTGCAGGTTC
+
CCCCCCCCFFFFGGGGGGGGGGHHGGGECEHHHGGGGGGGGHHHHGGGGGGGHHGHHHHGGGGGGGGGGGGHHHHGGGGHGHHHHGGFGGGGGGHGHHHHHHGGHGHH1FFGFGHHGGGCGHHHHHHHHHHHGHHGGGGGHGHHGGGGGGGGGGGGGGGGAFFFFFFFFFFFFFFFFFFFFFFFFFFFFFFFFFFFADFFFFFFFFFFFFFFFFFFFFFFFFFFF?FDFFFFFFFFFFFFFFFFF0BFFFB
@M05620:37:000000000-D9766:1:1101:6578:5259 1:N:0:78
ACCACACCTTCTACAATGAGCTGCGTGTGGCTCCCGAGGAGCACCCCGTGCTGCTGACCGAGGCCCCCCTGAACCCCAAGGCCAACCGCGAGAAGATGAACCAGGGGGGGGGCCCCGCTCCCTCTTTGGGGGGCCCCCTCCCTCTTTCCGGGCCTCCGGGCGCTGCGCCTTTTCTCCCGGGTTCTCTTTTCTCCGGTTTTCCGTGGGACTCTCTTCTCGACCTTGGTTCCCTTTGGAAACTCTCCGGTTTT
+
BBBBBBBAFFFFGGGGGGAEGDGHGEEBAEHHHFFEDGGGGHHHHGGGGGGGHHHHHHHFEGGGGGGGGGGHGHHGGGGHGHHHHGGFGG<BDGHGGHH2GHF/??/>-9->-@-9;--;D.9.:B/9B.-;----;--;A..;.;/B/.;-;-.;A.9@=9---9-;D.AF///9//.;-;9.9///;////9.-;DD.;/./.9-.99///;BBB/./9;./;//.//;/;FBF/FB/9////;@-;..
@M05620:37:000000000-D9766:1:1101:23257:5259 1:N:0:78
AGTGCCAGCTCTCAATCGCACAGGGGACCCAGGGCCTGGCCCCTCCATCCAGAAAACCTATGACCTCACCCGCTACCTGGAGCACCAACTCCGCAGCTTGGCTGGGACCTATGTGAGTATCCAGCGTAGGAATCTGGGAGTTGGGGAGGAGTGAGGAGTTGGGGAAAGACAGTCCTAACCGTGGAGGGTTCTGGTAAATGATGGGGTGAGGAGGGGCTCTTTGGCTCCCACCAGTCCCCCTGTCTGGTCTA
+
3>33ADFFBFFFGGGGGGGCEGFCFEGGGGGFFEGGGGHHHHEHGGHHHHHHHHHHGGHHHHHHHHHHHHHGGEGGHHHHHHHHHFHHGGHHAEEGGHGHGHHGFGHHGHHHHHHHHHHHHHHHHGEGGGGHHHHHHHGGGHHGGGGGGGGGHFHHHGHHHHGGGGHHHHHHHHHHHHHHGGGGGGGGCFFGGGGGGGGGGGGGGGFBFFFFFFBBBBFFFFFFFFFFFFFFFFFFFFFFBFFFFFFFFFF
@M05620:37:000000000-D9766:1:1101:10880:5259 1:N:0:78
ACCACACCTTCTACAATGAGCTGCGTGTGGCTCCCGAGGAGCACCCCGTGCTGCTGACCGAGGCCCCCCTGAACCCCAAGGCCAACCGCGAGAAGATGCCCAGGTGAGTGGCCCGCTACCTCTTCTGGTGGCCGCCTCCCTCCTTCCTGGCCTCCCGGAGCTGCGCCCTTTCTCACTGGTTCTCTCTTCTGCCGTTTTCCGTAGGACTCTCTTCTCTGACCTGAGTCTCCTTTGGAACTCTGCAGGTTCTA
+
ABBBBBCBFFFFGGGGGGGGGGHHGGGGHGGHHGGGGGGGGHHHHGGGEGGGHHHHHHHGGGGGGGGGGGGHHHHGGGEHGHHHHGGGGGGGGGHHHHHHHHHGHHHHHHEGHHGGGFGHHHHHHHHHHHGHHFGGGGHGHHGHHGGGGFFGGGGGGD?DCGGGGGFFFFFFFFFFFFFFFFFFFFFFFFFFFFDFFFFFFBFFFBFFFFFFFFFFFFFFFFFFFFFFFFFFFFFFFFFFFFFFFFFFFFB
@M05620:37:000000000-D9766:1:1101:10860:5262 1:N:0:78
ACCACACCTTCTACAATGAGCTGCGTGTGGCTCCCGAGGAGCACCCCGTGCTGCTGACCGAGGCCCCCCTGAACCCCAAGGCCAACCGCGAGAAGATGCCCAGGTGAGTGGCCCGCTACCTCTTCTGGTGGCCGCCTCCCTCCTTCCTGGCCTCCCGGAGCTGCGCCCTTTCTCACTGGTTCTCTCTTCTGCCGTTTTCCGTAGGACTCTCTTCTCTGACCTGAGTCTCCTTTGGAACTCTGCAGGTTCTA
+
ABABABCCFFFFGGGGGGGGGGHHGEGEHGHHHGGEFGEGGHGHHGGGGEEGHHHHHHHGGGGGGGGGGGGHBGHFGGFHGHGHHGGGDB@FGGHHHGHHHHHGGHHHHHGGHHGGGCGHHHHHHHHGHHGHHGGGGGHGHHGHHGGGGGGGGGGGGGGGGGGGGGFFFFFFFFFFFFFFFFFFFFFFFFFFFFDFFFFFFFEFF0BFFFFFFFFFFF:FFFFFFFFFFFFFFFFFFEEFFFFFFFFFFFB
@M05620:37:000000000-D9766:1:1101:15512:5274 1:N:0:78
ACCACACCTTCTACAATGAGCTGCGTGTGGCTCCCGAGGAGCACCCCGTGCTGCTGACCGAGGCCCCCCTGAACCCCAAGGCCAACCGCGAGAAGATGAACCCAGGTGCGTGGCCCGCTCCCTCTTCTGGTGGCCGCCTCCCTCCTTCCTGGCCTCCCGGCCCTGCGCCCTTTCTCACTGGTTCTCTCTTCTGCCGTTTTCCGTAGGACTCTCTTCTCTGCCCTGCGTCTCCTTTGGAACTCTGCAGGTTC
+
CCDDDEDCFFFFGGGGGGGGGGHHGGGFHGHGHGFFGGGGGHHHHGGGE1EGHHHHHGHGGGGGGGGGGGGHHHHGGGGHGHHHHGGGGGGGGGHHHHHHHHG=FF111>=?-AGC-<C-CECCH1<=DFDGDHF:D@.AFEFG.FBFFFFBFFFFGEG-<-<BAE=DF>BFFFFF1BBF/FFF0B10<<<1BF:>DFFFFB.0<<.BB:FFFF1BFFFF0<9<..<<-.<BFFFFFFFFBBFFF1<BBB0
@M05620:37:000000000-D9766:1:1101:20672:5326 1:N:0:78
AGTGCCAGCTCTCAATCGCACAGGGGACCCAGGGCCTGGCCCCTCCATCCAGAAAACCTATGACCTCACCCGCTACCTGGAGCACCAACTCCGCAGCTTGGCTGGGACCTATGTGAGTATCCAGCGTAGGAATCTGGGAGTTGGGGAGGAGTGAGGAGTTGGGGAAAGACAGTCCTAACCGTGGAGGGTTCTGGTAAATGATGGGGTGAGGAGGGGCTCTTTGGCTCCCACCAGTCCCCCTGTCTGGTCTA
+
AAAAAFFCAFFFGGGGGGGFGGHCGGGGAEHHFFGG2FHHAGGFGGHHGHHHFHGHHGHHHHGHHHHHHHHGG>EGHFHHFGHEHHHFFHHHEGGGGHGGGHHGGGGHGHHFHHHGHHHHHHHHHGGGGGHHHHHHHGGGFFHHGGEGGDDHHEHHHG/<DHGGGGHHHHHHFHHHGHHHGDCFAEGGCGGGGGGGGGGGGGGGGGFFFFFFFFFFFFFFFFFFFFFFFFFFFFFFFFFFFFFFFFFFFFB
@M05620:37:000000000-D9766:1:1101:16261:5355 1:N:0:78
ACCACACCTTCTACAATGAGCTGCGTGTGGCTCCCGAGGAGCACCCCGTGCTGCTGACCGAGGCCCCCCTGAACCCCAAGGCCAACCGCGAGAAGATGAACCCAGGTGAGTGGCCCGCTACCTCTTCTGGTGGCCGCCTCCCTCCTTCCTGGCCTCCCGGCGCTGCGCCCTTTCTCACTGGTTCTCTCTTCTGCCGTTTTCCGTAGGACTCTCTTCTCTGACCTGCGTCTCCTTTGGAACTCTGCAGGTTC
+
AAAABBCCFFFFFGGGGGGGGGHHGEEEEEHHHGGGGGGGGHHHHGGGEEGEHHFGGHHGEEGGGFGGGGGHHHHFGGGHGHHHHGFFGGGGGGFH2FFD?GGFGFG?FHHGFEHHFGGGGHHHBDGFHGHFDFHGGGGGHGFHGFFFGFFFFF0CEGGG-ADFFFFFFFBFFB0FFFF9BBFFBFFFFFFF0FF>DFF.;FAB.A?9FFFFFFFFBFFFFFFBF.-;;AFFF0FFFFBB0BFFF0BA.;0
@M05620:37:000000000-D9766:1:1101:8118:5366 1:N:0:78
AGTGCCAGCTCTCAATCGCACAGGGGACCCAGGGCCTGGCCCCTCCATCCAGAAAACCTATGACCTCACCCGCTACCTGGAGCACCAACTCCGCAGCTTGGCTGGGACCTATGTGAGTATCCAGCGTAGGAATCTGGGAGTTGGGGAGGAGTGAGGAGTTGGGGAAAGACAGTCCTAACCGTGGAGGGTTCTGGTAAATGATGGGGTGAGGAGGGGCTCTTTGGCTCCCACCAGTCCCCCTGTCTGGTCTA
+
>AABBFFFBFFFGGGGGGGGGGHH2EAEGGHHCEG2FFH2FHGHGGHHHHHHGEHHHGHHHHHHHHHHHHHGGFGGHHHHHGGHHHHHG3GHEEEGGHGHGHGFDEHGGFGHHGHGHHHHHHHHGGCEGGHHHHHHFHFGEHHHGGGGFGGHHHHHGDGGFHGGGGHHGHHHHHHHHGHHGEEGGGGG;CF0FG;FFGFGGFGGGGFFFFFFFFFFFFFFFFFFFBFFFFFFFFFFFFFFFFFFFFEFFFB
@M05620:37:000000000-D9766:1:1101:10615:5399 1:N:0:78
GAGGCTGCTTTGGAAGAGACCGCCCAACCACGGCACACAAATCGGAAGAGCACACGACTGAACTCCAGTCACCTGAAGCTATCTCGTATGCCGTCTTCTGCTTGAAAGAAAAACCGCACCTCTTCTGGTGTCCGCCCCCTTCCTTCCTTGCCTCCCGGTGCTGTGGTCTTTCTCACTCGTTCTCCCTTCCGCCGTTTTCCGTCACACCTTCTCCTCTGACCCGAATCCCCTTTGCAAATTCGCAGGTTTCA
+
AAAAAAFAFFFFGGGGG1BBA00A0000A0BBEEGE00//01B//A/EA0GBC00E/>/EB@11BB112@1BBFFF1111BBF120>?0B2BE/>0?FGEF11<0BB1000B0??////<0011@F11?<<11/<?->@-<<<11=<G=0/<00CE.-:AC000/;/:00=00;C0009:9.A00;/09/..:A-.99B/-/---/;-9/9////;9FBF/----;-9/;-F9///;/;//-9---A////
@M05620:37:000000000-D9766:1:1101:21101:5401 1:N:0:78
AGTGCCAGCTCTCAATCGCACAGGGGACCCAGGGCCTGGCCCCTCCATCCAGAAAACCTATGACCTCACCCGCTACCTGGAGCACCAACTCCGCAGCTTGGCTGGGACCTATGTGAGTATCCAGCGTAGGAATCTGGGAGTTGGGGAGGAGTGAGGAGTTGGGGAAAGACAGTCCTAACCGTGGAGGGTTCTGGTAAATGATGGGGTGAGGAGGGGCTCTTTGGCTCCCACCAGTCCCCCTGTCTGGTCTA
+
BBAABFFFBFFFGGGGFGGGGEHCGGGGGGHHEGGGGGHGFHGHGGHHHHHHGHGHHGHHHHHHHHHHHHHGGEEGHHHHGGGHHHHHGHHHEEFFGGFHGHHGGGHHGHHHHHHHHHHHHGHHHGGGGGHHHHHHHHHGFHHHGGGGGGGGHHHHHGHHHHGGGGHHHHHHHHHHHHHHGGGGGGGGGGGGGGFGGGGGGGGGGGFFFFFFFFFFFFFFFFFFFFFFFFFFFFFFFFFFFFFFFFFFFFF
@M05620:37:000000000-D9766:1:1101:20880:5420 1:N:0:78
AGTGCCAGCTCTCAATCGCACAGGGGACCCAGGGCCTGGCACCGCAATACAGAAAACCTATGACCTCACCCGCTACCTGGAGCACCAACTCCGCAGCTTGGCTGGGACATATGTGAGTATCCAGCGTAGGAATCTGGGAGTTGGGGAGGAGTGAGGAGTTGGGGAAAGACAGTCCTAACCGTGGAGGGTTCTGGTAAATGATGGGGTGAGGAGGGGCTCTTTGGCTCCCACCAGTCCCCCTGTCTGGTCTA
+
A11>AFFCAFFBAGGFFFGCE?FGA0BAEE0BF0BA/A/001B///AEAGH1DFGCCEHFG1B@FGC1>G0>/>/>>GHEGGHHH/0FAGHHGGGGG0FHG0GFE/GC/1B2B>DGHHHHHHHHHGGGGGHHHHHHHHFGGHHHGGGGGGEGHHHHHGHHHHGGGGHHHHHHHHHHHHGGGGGGGGGGCFFGGGFGGGGGGGGGGFF@FFFFFF@@@?FFFFFFFFFFFFFFFFFFFFFF@FFFFFFFFFF
@M05620:37:000000000-D9766:1:1101:22452:5437 1:N:0:78
ACCACACCTTCTACAATGAGCTGCGTGTGGCTCCCGAGGAGCACCCCGTGCTGCTGACCGAGGCCCCCCTGAACCCCAAGGCCAACCGCGAGAAGATGAACCCAGGTGCGTGGCCCGCTACCTCTTCTGGTGGCCGCCTCCCTCCTTCCTGGCCTCCCGGCGCTGCGCCCTTTCTCACTGGTTCTCTCTTCTGCCGTTTTCCGTAGGACTCTCTTCTCTGACCTGCGTCTCCTTTGGAACTCTGCCGGTTC
+
?ABBBBBBFFFFGGGGCGGGGGHHGGGGH?GFHGG?EFGEGHHHHGGGGGGGHHHHFHHGGGGGGGGGGGGHHHFGGGGHGHHFHGGGGGGGGGHHHHHGHADGHGHG1>FAAFHHGGG-@HHHHHHHHHHHGHHGGGGGHGGGGGGGGGGGGGGGGGFGGGFFFFFFFFFFFFFFFFFFFFFFFFFFFFFFFFFFDFFFFFFFFFFFFFFFFFFFFFFF/BFFFFFFFFFFFFFFFFFFFFFFF:@DFF.
@M05620:37:000000000-D9766:1:1101:6493:5456 1:N:0:78
GAGGCTGCTTTGGAAGAAACTCATAGATTACGGCAACAGTTCCTCCTGGACCTGGACAAGTTTCTTGCCCCGCTTATTGAAGCTGAAACAACGGCCAATTGCTGAAACACTCTTCTGCGTAAAAACAAACAAATATAAGAATTACAAACCGTAAAATACAACCAAAGAAAAAAAGAACTAAAGACCACAATTAGCAACTATACCCCTTCTAGAGCAAATCGAACAAATCTCACCATTTGAAAACTAAAATA
+
A?AAAAFBBBBDGBABEGBGGFFDFFEAEG4BBE?EHCADA5D55BAB32BBAA12131B5ABB5A55B310>>?15@5DF@3@333B3?1B/>E//GG3344BB3??BF3B3B3444//?//?2/?/B???0B2@22@@>@@2>222??/?/??11?<111<...><<F00--<../00<000///;;.0:<0/00C//000;/;..;0;;00;://00..;:-/:;/:/:/;/9;BBF/////;9B//9
@M05620:37:000000000-D9766:1:1101:21412:5456 1:N:0:78
AGTGCCAGCTCTCAATCGCACAGGGGACCCAGGGCCTGGCCCCTCCATCCAGAAAACCTATGACCTCACCCGCTACCTGGAGCACCAACTCCGCAGCTTGGCTGGGACCTATGTGAGTATCCAGCGTAGGAATCTGGGTGTTGGGGAGGCGTGAGGAGTTGGGGCAAGACAGTCCTAACCGTGGAGGGTTCTGGTAAATGATGGGGTGAGGAGGGGCTCTTTGGCTCCCACCAGTCCCCCTGTCTGGTCTA
+
1>>>AFF11FFFGGGGGGAFE0GFEGGC0E0AF0EF/AGH0FGAEGGGFH1F1AAGFFFEFF2GHHHHHCFGGEEGHHHHHHHHHHGHGHFHGGE>EGHHA01/?/BFEFHED2FFG>FBBGGHFB//>/1>@DGFGB0?AEHHGGFC-.<<<.<CH.//0/:@.;.:CFFFBF090;B.-99?.;9A9AFBFGB/F99/B/FBE-;@EFFFFA@?@>FFBFFF/BBEFFFF-99BFFEB<FFFFFF9/FF
@M05620:37:000000000-D9766:1:1101:12504:5494 1:N:0:78
AGTGCCAGCTCTCAATCGCACAGGGGACCCAGGGCCTGGCCCCTCCATCCAGAAAACCTATGACCTCACCCGCTACCTGGAGCACCAACTCCGCAGCTTGGCTGGGACCTATGTGAGTATCCAGCGTAGGAATCTGGGAGTTGGGGAGGAGTGAGGAGTTGGGGAAAGACAGTCCTAACCGTGGAGGGTTCTGGTAAATGATGGGGTGAGGAGGGGCTCTTTGGCTCCCACCAGTCCCCCTGTCTGGTCTA
+
111>A11CAFC3AGG3D1FF1EAF0EFGAAGHGGAAA/F0AGGHGGBG1BGAA01BG/0BGHDHEH1GHHHGGG?/GHG0FGGA0>FGGCGHGCEEE>GHFHHGC/GHGHHHHH2GHFDGBFFGCC?EG?GHHHFHF<<?CGHHC-.ACGGHCHF.CACCFH-AFFHAGCGHHBHHHHHF?.CAGGGG.;FGGG;FGGGBFBFFGGF@FFFFFF?@;-AFF/B9/9FEFFFAE?:BBB-B-9BFFF/9BFB
@M05620:37:000000000-D9766:1:1101:24245:5500 1:N:0:78
GAGGCTGCTTTGGAAGAAACTGACAAGCCAGGGCAAAAGGATCGGAAGGACACGCGAATGAACCCCACCCACCTTAAGCAATCTGATATACCGGCTAATGCTTTACAAGAAACTACCCGTAAGGAAAGGCTCCTAGAAGACTCCAAGGGCGTACAAGAGCTGATGCCAAAATGGCACGTAAGTCAGGCATTTCCGCTTTCGCAATCTTGTGGATCCAATTGAACAATTCTCAGCATTTGTACTTGTAACTG
+
>>AAA1FAFFFFFFGGAGGGGDG1B10AAB0AB00ABF0001B//A/B/0B0B//A///B1@@//?///>//BFGGHB11B1FG222B22BF/>E>/BFF12B1B>G11B0001B10B<<<?01FCBF0/@@FH??<G???FHF1F1...>>><<D0CC/<C<DG0000:::CCHH0:C:AC:CG0B/;BF9F0E.EGA0;...:;;FG0C.BF/F;9/;BB/9/;;;B;FFBBB/9/9/;/;9FB/BFFF
@M05620:37:000000000-D9766:1:1101:14733:5510 1:N:0:78
AGTGCCAGCTCTCAATCGCACAGGGGACCCAGGGCCTGGCCCCTCCATCCAGAAAACCTATGACCTCACCCGCTACCTGGAGCACAAACTCCGCAGCTTGGCTGGGACCTATGTGAGTGTACAGCGTAGGAATCTGGGGGTTGGGGGGGAGTGAGGAGTTGGGGAAAGCAAGGCCTAACCGTGGAGGGTTCTGGTAAATGATGGGGTGAGGAGGGGCTCTGTGGCACCCACCAGTCCCCCTGTCTGGTCTA
+
111>A1D1AFC@BGGGFFGGAEGFFGGA00BGGC0///BA0FEGGGB1ABG1101BF/0ABG2FGH1GHGGGGG?/FHHAGHHE0>FHHB@GF??>/0BG?HCF//BFE0BFDH2>>>1B222B1</<</<@<12F1<//>>AC?--9@@@A-B/-/-;//F;--AF-//;---;BFBB---;9BEF;-:AFFF99BFF/;/;/A9B@EFF/-;-9---B///---:-A-9---////-;--;:////;F/
@M05620:37:000000000-D9766:1:1101:16704:5512 1:N:0:78
AGTGCCAGCTACAATCGCACAGGGGGGCCCTGGCCTGGCCCCCCCAACCCGAAAACCCCTGACCCCACCCGCCACCCGGGGCACCCACTGCGCAGCTTGGCTGGGACCTCTGTGCGTATCCAGCGTCGGAATCTGGGCGTTGGGGCGGCGTGCGGCGATGGGGCAAGACAGTCCTAACCGTGGAGGGCTCTGGTAAATGATGGGGTGAGGAGGGGCTATTTGACTCCCACCAGTACCCCTGTCTGGTCTAT
+
>AAAAFFFAF1BA1B1A1AAEBH000/>>@/B/FF1/?0B?B/<B/<<?/</<>-0C.<<<0FHFCGGGF-A--=G.;:-;9@FECEB9BCA99A@FFFB//9BBFFBF;BBBF/B-;AFF/BF@A-;@9AEFFFFFF@@@@F@<A@@-@=@-@=9@-;BFFB-@FF-B/:FF/BFFFF@?E@-AB@-9EFFFFFFFFFFFFFFF9@EFFBBB@@@?-9FFF/;BFFFFFFFFF/BFFFFFFFFFFFBFF:
@M05620:37:000000000-D9766:1:1101:21084:5514 1:N:0:78
AGTGCCAGCTCTCAATCGCACAGGGGACCCAGGGCCTGGCCCCTCCATCCAGAAAACCTATGACCTCACCCGCTACCTGGAGCACCAACTCCGCAGCTTGGCTGGGACCTATGTGAGTATCCAGCGTAGGAATCTGGGAGTTGGGGAGGAGTGAGGAGTTGGGGAAAGACAGTCCTAACCGTGGAGGGTTCTGGTAAATGATGGGGTGAGGAGGGGCTCTTTGGCTCCCACCAGTCCCCCTGTCTGGTCTA
+
A?>AADFFBFFFGGGGGGGGGGHHGGGF2EGHGGGGEEGH2GEEGGHHFGHFDGFHHGHGHHBGHGGHHHGFGFGGHHHGFHHEF?FGEGGHGGGEE?BBEHFGG/0FE2FGH3FFHHHFGFHHHGEFG/@DCFHHHF<FDHDGGCC@->>><0GGCD//0<<-;:CGH/GH00;GGHHHGAEF.EDGEGGG;FCFFGGGGGGGGG9DF?9/DD;-9-.:FFFFFEFFFFFFFFFFFFFD-AFFFBB/9BB
@M05620:37:000000000-D9766:1:1101:18493:5514 1:N:0:78
ACCACACCTTCTACAATGAGCTGCGTGTGGCTCCCGAGGAGCACCCCGTGCTGCTGACCGAGGCCCCCCTGAACCCCAAGGCCAACCGCGAGAAGATCCCCAGGTGAGTGGCCCGCTACCTCTTCTGGTGGCCGCCTCCCTCCTTCCTGGCCTCCCGGCGCTGCGCCCTTTCTCACTGGATCTCTCTTCTGCCGTTTTCCGTAGGACTCTCTTCTCTGACCTGAGTATCCTTTGGAACTCTGCAGGTTCTA
+
3AAABAABFFFFFGGCDGGGGFHBEAEEHAGHGGEEGGGCGHHHHGEGE1EAEFFHH2CECGEGFE/EGGGHHFCEGGGHGHHE??EEGCCGGDFHF1?FFHGG<1FGG1FFHF-@<C-<<GFFD<GHDBEH.<--CACEHC.CF0F09;.9FFG.AB-9-9@F??FBBFFFFF/BFFF/;F/;FFFFFFFFFB:9FFFFFBFA.FBFFFFFFFBFFFFF/9BFBF/:BB9///;BFFFBFFFFF.:99FB
@M05620:37:000000000-D9766:1:1101:10692:5525 1:N:0:78
ACCACACCTTCTACAATGAGCTGCGTGTGGCTCCCGAGGAGCACCCCGTGCTGCTGACCGAGGCCCCCCTGAACCCCAAGGCCAACCGCGAGAAGATGCCCACGTGAGTGGCCCCCTACCTCTTCTGGTGGCCGCCTCCCTCCTTCCTGGCCTCCCGGCACCGCGCCCTTTCTCACTGGTTCTCTCTTCTGCCGTTTTCCGTACGACTCTCTTCCCTGACCTGAATCTCCTTTGGAACTCTGCAGGTTCTA
+
AAAAAAAAFFFFGGGGGGG1F1B1ABEEAFGHHGGGCGG////BGGGG/EEG1GHHHHHE/F/EGGGGGGGHHCHGGGGHGHHHHGGGGGGGCGHGHHHHHH/>??//<?FEGH-<<CGFHHHGF0=DDCEFHCGCGGHGFGGEFGGFBFGGGFGGGA:-:.9;?@@??FFFFFE/BBFFFFFFBB/B/;9BF@AFFFFFF9A-9;ABFFFFFB/99/;B9/;9/;9/9FBBFEFBFFFB//9FBFAFFB/
@M05620:37:000000000-D9766:1:1101:15620:5533 1:N:0:78
ACCACACCTTCTACAATGCGCTGCGTGCGGCTCCCGAGGAGCACCCCGTGCTGCTGACCGAGGCCCCCCTGAACCCCAAGGCCAACCGCGAGAAGATGCCCAGGTGAGTGGCCCGCTACCTCTTCTGGTGGCCGCCTCCCTCCTTCCTGGCCTCCCGGCGCTGCGCCCTTTCTCACTGGTTCTCTCTTCTGCCGTTTTCCGTAGGACTCTCTTCTCTGACCTGAGTCTCCTTTGGAACTCTGCAGGTTCTA
+
BBBBBBB>BBCDGGGGGG42EAEFCFF222EABAFE1AAE?FFGGGG01BEF5GBHHHF/>@/>FFGEGE?FCGGEEGGHGHHHHGFGGD/>?DHEDGHHHHHGHHHFFHGGGHGGGGGHHHHHHHHHHHGHHGGGFGGGGGGGGGGGGGGGGGGGGG?FFFFFFFFFFFFFFFFFFFFFFFFFFFFFFFFFFFADFFFFFFFFFFFFFFFFFFFFFFBFFFF/;FFFFFFFFFFFFFFFFFFFFFFFFFB
@M05620:37:000000000-D9766:1:1101:15228:5545 1:N:0:78
AGTGCCAGCTCTCAATCGCACAGGGGACCCAGGGCCTGGCCCCTCCATCCAGAAAACCTATGACCTCACCCGCTACCTGGAGCACCAACTCCGCAGCTTGGCTGGGACCTATGTGAGTATCCAGCGTAGGAATCTGGGAGTTGGGGAGGAGTGAGGAGTTGGGGAAAGACAGTCCTAACCGTGGAGGGTTCTGGTAAATGATGGGGTGAGGAGGGGCTCTTTGGCTCCCACCAGTCCCCCTGTCTGGTCTA
+
AA>>ADFFBFFFG4BGGFG2ECHCGABEEEFFABEEFFHHHHGHGGHHHGGHHHHBGGHHHDFGHDGHHHHFG>EFHHFF2BGGHH1?EGHF>E?EEFBFFHHGGGHHGHHHHHHHHHHHHHHHHGEEGGHHHHGHHH0FGHHHGGADGEEFG=GG<EGHHHGGGGHHHHHHHHHHHHHHGGGGEEGGCFFGFFCFFFGGGGGGGGDFFFFFFFFFFFFFFFFFFFFFFFFFFFFFFFFFFFFFFFFFFFF
@M05620:37:000000000-D9766:1:1101:17271:5548 1:N:0:78
ACCACACCTTCTACAATGAGCTGCGTGCGGCTCCCGAGGAGCACCCCGTGCTGCTGACCGAGGCCCCCCTGAACCCCAAGGCCAACAGCGCGAAGATGCCCAGGTGAGTGGCCCGCTACCTCTTCTGGTGGCCGCCTCCCTCCTTCCTGGCCTCCCGGCGCTGCGCCCTTTCTCACTGGTTCTCTCTTCTGCCGTTTTCCGTAGGACTCTCTTCTCTGACCTGAGTCTCCTTTGGAACTCTGCAGGTTCTA
+
AAA1AAA1BBBFGGGEDG1BGBHGGAA000A0A/BA/EEE?GHGHGG//AAF1EFFEGC>/E?FGAEGG>/0B>FFGA/G//??FF/BFC/<<CC/11110FGGFGHF1F..0.C@-@@CGH00DFG0;CA:.:-::..9CBA/09/0F/.99.:.9A--;@@F----99//FFBB/9B;BBB9///BFFB//@AABAFF9B:BFBFF/BF/B/9B9F/9BFF/9;F/FB/BBFFFFFBFFFEFFFFFFFB
@M05620:37:000000000-D9766:1:1101:23018:5559 1:N:0:78
ACCACACCTTCTACAATGAGCTGCGTGTGGCTCCCGAGGAGCACCCCGTGCTGCTGACCGAGGCCCCCCTGAACCCCAAGGCCAACCGCGAGAAGATGCCCAGGTGAGTGGCCCGCTACCTCTTCTGGTGGCCGCCTCCCTCCTTCCTGGCCTCCCGGCGCTGCGCCCTTTCTCACTGGTTCTCTCTTCTGCCGTTTTCCGTAGGACTCTCTTCTCTGACCTGAGTCTCCTTTGGAACTCTGCAGGTTCTA
+
ABAABABBFFFFGGGGFGGGGCHHGGFAC2GGCFGGGGG?EHHHHGGGFFGGGFHCHHHGGGGGGEGGGGGHHHGGGGGHEHHGHGGEGGGCFGHGFFFHCGHGBGGF<GFACGGCFGCGHHGHHHBDDG..CC@DGGHGHHGBHGFFGFFGGGFE?F?BGFFFA;DB=B/FFFFFFFFBFFFFFFFFFFFFFFA;BEFFFFFFFFFFFFFFFFFFFFFBFFFFF/BFFFFFFF/FFFFFFFFFFFFFFFF
@M05620:37:000000000-D9766:1:1101:17285:5571 1:N:0:78
ACCACACCTTCTACAATGAGCTGCGTGTGGCTCCCGAGGAGCACCCCGTGCTGCTGACCGAGGCCCCCCTGAACCCCAAGGCTAACCGCGAGAAGATGCCCAGGTGAGTGGCCCGCTACCTCTTCTGGTGGCCGCCTCCCTCCTTCCTGGCCTCCCGGAGCTGCGCCCTTTCTCACTGGTTCTCTCTTCTGCCGTTTTCCGTAGGACTCTCTTCTCTGACCTGAGTCTCCTTTGGAACTCTGCAGGTTCTA
+
AAABBAAAFFFFCGGGGGDGGGF4EAEECEGHHGGG2EE?EGFHHGGGAAE15BFGFGHE>>0FEEFGGGGHFGHFGEAFEGHHHBGEGCB</BFGD<GHGCHF?CGG?GFGFEGA-CCGFFGHHHGHDGGHHGGGGFGGEHGHHGCGGGGGGGGGGADGGFFFGGGA-BFFFFFFFFFFFFFFFFFFFFFFFF:AFFFFFBFFABFFFFFFFFBFFBBFFF.FFFFFFFFFFFFFFBFBFFFFFF;FFFB
@M05620:37:000000000-D9766:1:1101:22927:5582 1:N:0:78
ACCACACCTTCTACAATGAGCTGCGTGTGGCTCCCGAGGAGCACCCCGTGCTGCTGACCGAGGCCCCCCTGAACCCCAAGGCCAACCGCGAGAAGATGCCCAGGTGAGTGGTCCGCTACCTCTTCTGGTGGCCGCCTCCCTCCTTCCTGGCCTCCCGGCGCTGCGCCCTTTCTCACTGGTTCTCTCTTCTGCCGTTTTCCGTAGGACTCTCTTCTCTGACCTGAGTCTCCTTTGGAACTCTGCAGGTTCTA
+
CCCCDDCCFFFFGGGGGGGGGGHHGGGEEGHHHGGGGGGGGHGHHGGGDFGGHHHHHHHGGGGGGGGGGGGHFHHGGGGHGHHHHGGGGGGGGGHHHGHHHHHGGHHHHHGHHHGGGGGHHHHHHHHHHHGHHGGGGGHGHHGHHHHHHGGGGGGGGG-AFGGFFFFFFFFFFFFFHHFFFFFFHFFHFFFFFFFFFFFFFFFFFFFFFFFFFFHFFFFFFFFFFFFFFFFFFFFFFFFFFFFFFFFFFFF
@M05620:37:000000000-D9766:1:1101:9067:5589 1:N:0:78
ACCACACCTTCTACAATGAGCTGCGTGTGGCTCCCGAGGAGCACCCCGTGCTGCTGACCGAGGCCCCCCTGAACCCCAAGGCCAACCGCGAGAAGATGAACCCAGGTGCGTGGCCCGCTCCCTCTTCTGGTGGCCGCCTCCCTCTTTCCTGGCCTCCCGGCGTTGCGCCCTTTCTCACTGGTTCTCTGTTCTGCCGTTTTCCGTAGGACTCTCTTCTCTGCCTTGCGTCTCCTTTGGAACTCTGCTGGTTC
+
CCCCDCCAFFFFGGGGGGDGGGHHGGGBEEHHHBFE?EEFEHHHHGGGFFGGGHGHHHHEGCCFGGGGGGGHGHHGGGGHGHHHHGGGGGBCGGHGHHHHHHF??FHG?CFGCGHHC><CGGHHHF0=DGHHGHHCGCEGGGGG:;CF;CFBFFGGG.;9B-;;@DFFFFFFFFFFBFFFFFFFFFF0;;BFFF0;ADFFF:9:.;90;BFFFFF:;;BFFF0;0::.9.;;FFFFEFEFF0;BF0;BFF0
@M05620:37:000000000-D9766:1:1101:21382:5589 1:N:0:78
GAGGCTGCTTTGGAAGAAACTGATAAGCCAGGGAAACACGATCGGATGGACACGGGTAAGAACTTCGGTCACCTGAAGCAATCTGATATACCTGCTAATGCTTGAAAAAAAAAAAAAGCAGATAAACTACAAATAACACAGGAAGTAACAAAACTACAGAAACAATGACAAGAAAGGCAAGCATTTAAGCATTAGCACCCTTTTGGATCAAAATAAACAATGACGAGCATTAGAAATTGTACCTGAAAAGC
+
A@ABAAFBFFFFGFBFFGGGGGH5FDBB4BFAEBEEFF222BBAAAAE13B3BA0A0A3BDA2DBD11BB1BBF33@EBBFG@BF4BBB4@B4BFB4@BB4B43BBB3B>>E//><//<<00111111?1111111111.0.0000=0=00<..<0//00<:/:.0:0000./;//;...../000000000000/00..9/000-/09.99///:///.////.9---9;/;///;/;BB///BB9/9/;
@M05620:37:000000000-D9766:1:1101:11823:5598 1:N:0:78
ACCACCCCTTCTACAATGAGCTGCGTGTGGCTCCCGAGGCGCCCCCCGTGCTGCTGACCGAGGCCCCCCTGACCCCCAAGGCCAACCGCGAGGAACTTAACCCAGGTGAGTGGCCCGCTACCTCTTCTGGTGGCCGCCTCCCTCCTTCCTGGCCTCCCGGAGCTGCGCCCTTTCTCACTGGTTCTCTCTTCTGCCGTTTTCCGTAGGACTCTCTTCTCTGACCTGAGTCTCCTTTGGCACTCTGCAGGCTC
+
AA1AA11>AFFF3FGABFG1B1BBEEEE00AFAAF0/AF//A/AEGCE//E/111@FGCE>E/>F>>>EE/B00BCGC<?F?FG/FC@C/C>--00>1>=1>F.CE<CDCGHGCCGGGGCGHGGC0C9FGFB.FGGG-A9CABFE/BCC9FFFFFFFEA@@@@AFF@9B@-9FFFBFF/9BBFBBB99FFFFFFF@-9BAFFB/-ABBF/BFFF/BBB99/B;9B/9;FFFF;9F///;BBFFBFBF?-;-
@M05620:37:000000000-D9766:1:1101:11803:5604 1:N:0:78
ACCACACCTTCTACAATGCGCTGCGGGCGGCTCCCGAGGAGCACCCCGTGCTGCTGACCGAGGCCCCCCTGAACCCCAAGGCCAACAGCGCGAAGATGAACCCAGGTGCGTGGCCCGCTCCCTCTTCTGGTGGCCGCCTCCCTCGTTCCTGGCCTCCCGGCGCTGCGCCCTTTCTCACTGGTTCTCTCTTCTGCAGTTTTCCGTGGGACTCTCTTCTCTGCCCTGCGTCTCCTTTGGAACTCTGCGGGTTC
+
AAA1AAA1BBBFG3FGDG1AE0ECG00///AA//B>/>>E?GCGHGG/>??F1GFFHHH>/>/EF?ECGCA0C<FCGC/G</FHHG/0?A-<-C@.0=00DG<.;CCGHG.CGG:9A?AGGGFBFG;;FFFBAGGG-=-AFEFF-;-;;/;9A-FFE;;@@@-;>-;-:@-;FFFFFFFFFFFFEFF/;BFFFF/;;BFFF/AB-;@-9FFFFFFFFBBFFF-;AE@;;-;B/FFFBF/BF;BFF-;@@E-
@M05620:37:000000000-D9766:1:1101:15933:5607 1:N:0:78
AGTGCCAGCTCTCAATCGCACAGGTGTGACCTCCCGTACCCGGAAGCTCTCTCATATGCCGTCCCCACCTTGAAACAAAAAGAGAAAACCCCTGCCCATGGTCTAGAACAATTTGAGCAAAAGGACAAGAAATCTAGGAGATGAGGAGAAGTAAGAACTAAGCAAAAAAAAGAACAAAAAGGGGAGGGGTCTTACAAATAATGCTTTAGAAAAAAGACCTTTGCAAAACTCAAGTCTTCAAAACTACAAAC
+
AAAABFFFCFFFGGGGGGGGGG4AB4BE5DGH3FFEG22BB2AAFBGH35AEFBDD55BBEEF11121BBFFD3FGEF1BB112BB3B311?11?0/3?333443443?323444D/333??2/B02B022?2222222</222221//??111<1<0111101010.--<...//:;.....-;9---../0;000=00;00;00;00000/.-..;/:////////.9/9;//////;///./;////9
@M05620:37:000000000-D9766:1:1101:12306:5611 1:N:0:78
AGTGCCAGCTCTCAATCGCACAGGGGACCCAGGGCCTGGCCCCTCCATCCAGAAAACCTATGACCTCACCCGCTACCTGGAGCACCAACTCCGCAGCTTGGCTGGGACCTATGTGAGTATCCAGCGTAGGAATCTGGGAGTTGGGGAGGAGTGAGGAGTTGGGGAAAGACAGTCCTAACCGTGGAGGGTTCTGGTAAATGATGGGGTGAGGAGGGGCTCTTTGGCTCCCACCAGTCCCCCTGTCTGGTCTA
+
BBBBBFFFAFFFGGGGGFGCFGGFFGGEEGHHGGGGGGFHGHGHGGGHHHGHGGHHHGHHHHGHHHHHHHHGGEEGHHHHHHHGHHHHGHHHGGGGGHHHGHHGGGHHGHHHHHHHB3F3BGHGF@?CCGHHFFGHHH0?<FGHGG.<DC<>GF<GGA/<GHGGGGH.:C:/;CHHHHCG-;CACEGG9CFGGGCFGGBFGFGGGGDDE?FFDFFFFAEFFFEFFFFEFFFFFFFFFFFFFFFFFFFFFFB
@M05620:37:000000000-D9766:1:1101:15978:5626 1:N:0:78
ACCACACCTTCTACAATGAGCTGCGTGTGGCTCCCGAGGAGCACCCCGTGCTGCTGACCGAGGCCCCCCTGAACCCCAAGGCCAACCGCGAGAAGATGCCCAGGTGAGTGGCCCGCTACCTCTTCTGGTGGCCGCCTCCCTCCTTCCTGGCCTCCCGGCGCTGCGCCCTTTCTCACTGGTTCTCTCTTCTGCCGTTTTCCGTAGGACTCTCTTCTCTGACCTGAGTCTCCTTTGGAACTCTGCAGGTTCTA
+
CCCCCCCCFFFFGGGGGGGGGGHHGGGECFHGHGGGGGFGGHHHHGGGFEGGHHGHHHHGGGGGGGGGGGGFHHHGGGGHGHHHHGGGGGGGGGHHFHGHHHHGFGHHGHGGHHGGGGGHHHHHHHHHHHGHHGGGGGHGHHGHHGGGGGGGGGGGGG-ADFFFFFFFFFFFFFFFFFFFFFFFFFFFFFFFFFADFFFFFFFFFFFFFFFFFFFFFFFFFFFFFFFFFFFFFFFFFFFFFFFFFFFFFFF
@M05620:37:000000000-D9766:1:1101:24678:5632 1:N:0:78
ACCACACCTTCTACAATGAGCTGCGTGTGGCTCCCGAGGAGCACCCCGTGCTGCTGACCGAGGCCCCCCTGAACCCCAAGGCCAACCGCGAGAAGATGAACCCAGGTGAGTGGCCCGCTACCTCTTCTGGGGGCCGCCTCCCTCCTTCCTGGCCTCCCGGCGCTGCGCCCTTTCTCACTGGTTCTCTCTTCTGCCGTTTTCCGTAGGACTCTCTTCTCTGACCTGCGTCTCCTTTGGAACTCTGCAGTTTC
+
ABB?BBBBFFFFGGGGFGGGGDGFGAEB4AFGEFGEEEGGDHHHHGGGEFGFFGFGHHGGCG?GGEGGGCGHHGHGGGGHEEHHHGAEGGGCCGFHGFD1G<<//F<?1?1?/F0F@<<--CHF0D00=G/<--;:-BAD.C/BA/;BB00/..BC.;9BB;99@FBBF;BBFFBFB9/9./;BFFFFFF9F//9-;DB9/9./9.9/;FFF/9FFFFF////:B.9;@A.9F9/9//9BFFF9/////;9
@M05620:37:000000000-D9766:1:1101:15961:5642 1:N:0:78
ACCACACCTTCTACAATGAGCTGCGTGTGGCTCCCGAGGAGCACCCCGTGCTGCTGACCGAGGCCCCCCTGAACCCCAAGGCCAACCGCGAGAAGATGCCCAGCTGAGTGGCCCGCCACCTGTTCTGGTCGCCCCCTCCCTCCTTCCTGGCCTCCCGGCCCTGCGCCCTTTCTCACTGGTCCTCTCTTTTGCCGTTTTCCGTCGGCCCCTCTCCTCTGCCCTGTGTCACCTCTGGAACTCTGCGGGCTGTA
+
BBBBBBBABCCDGFBGGGAFGGHHGEFAAAGFFEEE?EEFDHGGHGGGAEEFFGFHHHGEFC?FGGGGGFFHFHHGGGGHGHHHHGGGGG/BGGFFBHFG22F01110?1/<0?<---.0>/00=D00=0-<..;-AEG./;C/;FF00;..0.9CF-;--9.;-9AFF//;;B/;B/.;///;//;B/;/:/9../.B/.9.---.--.../9/./9B9E/./9////:F.BF////999//--9-@..;
@M05620:37:000000000-D9766:1:1101:14637:5653 1:N:0:78
ACCACACCTTCTACAATGAGCTGCGTGTGGCTCCCGAGGAGCACCCCGTGCTGCTGACCGAGGCCCCCCTGAACCCCAAGGCCAACCGCGAGAAGATGCCCAGGTGAGTGGCCCGCTACCTCTTCTGGTGGCCGCCTCCCTCCTTCCTGGCCTCCCGGAGCTGCGCCCTTTCTCACTGGTTCTCTCTTCTGCCGTTTTCCGTAGGACTCTCTTCTCTGACCTGAGTCTCCTTTGGAACTCTGCAGGTTCTA
+
BCCCBCC>CFCFGGGGGGFGGGHHGGGBAEHHHFFFDGGGGHFHHGGFGEEGFHHHHHHEGFCEGGGGGGGHFHHGGGGHGHHHHG<>BCBDGGHGHHHHHHHGFGHHHHGGHHGGGGGHHHHHHHHHGHGHHGGGGGHGHHGHHGGGGGGGGGGGGG-;CFGGGGFFFFFFFFFFFFFFFFFFFFFFFFFFFFDFFFFFFFFFFFFFFFFFFFHFFFFFFFFFFFF;FFFFFHFFFFFFFFFFFFFFFFF
@M05620:37:000000000-D9766:1:1101:16665:5668 1:N:0:78
ACCACACCTTCTACAATGAGCTGCGTGTGGCTCCCGAGGAGCACCCCGTGCTGCTGACCGAGGCCCCCCTGAACCCCAAGGCCAACCGCGAGAAGATGCCCAGGTGAGTGGCCCGCTACCTCTTCTGGTGGCCGCCTCCCTCCTTCCTGGCCTCCCGGCGCTGCGCCCTTTCTCACTGGTTCTCTCTTCTGCCGTTTTCCGTAGGACTCTCTTCTCTGACCTGAGTCTCCTTTGGAACTCTGCAGGTTCTA
+
BBBBBBBBFFFFGGGGGGGFGGHHGEFBCEGHGFGGGGGGEGHHHEGGEEGEHHGHHHHGGGGGGGGGGGFHFHHGGGGHGHHHHGGGGGGGGGHGHHHHHHHGGGHHGGGGHHGGGGGHHHHHHHHHHHGHHGGGGGHGHHGHHGGGGGGGGGGGGG-ADFFFFFFFFFFFFFFFFFFFFFFFFFFFFFFFFFFFFFFFFFFFFFFFFFFFFFFFFFFFFFFFFFFFFFFFFFFFFFFFFFFFFFFFFFF
@M05620:37:000000000-D9766:1:1101:16683:5673 1:N:0:78
ACCACACCTTCTACAATGAGCTGCGTGTGGCTCCCGAGGAGCACCCCGTGCTGCTGACCGAGGCCCCCCTGAACCCCAAGGCCAACCGCGAGAAGATGCCCAGGTGAGTGGCCCGCTACCTCTTCTGGTGGCCGCCTCCCTCCTTCCTGGCCTCCCGGAGCTGCGCCCTTTCTCACTGGTTCTCTCTTCTGCCGTTTTCCGTAGGACTCTCTTCTCTGACCTGAGTCTCCTTTGGAACTCTGCAGGTTCTA
+
AAAAB@AAFFFFGGGF5BEBDFGHEE?F4AFGHFG?2AEA2BFGHGGEBBEF5FGHHHHFEE0EFGGGGGGHBHHGGGEFGHHHHGGGGGFDCDH22?FGHHHGHHGGGHGGHGGGGGGFHHHHHGHH0<EGGGCFEDCEFFDCCCCCFGGGGGGGGA9;?C9FCCFF;FFFFFBFBFF;FFFFFFBFFBFFFFFFFFFFF;FA:BFFFFFEFF9FFF9;B99/.:;;FFEFFBBBB/B/FF/BFF.9;F/
@M05620:37:000000000-D9766:1:1101:22290:5709 1:N:0:78
ACCACACCTTCTACAATGAGCTGCGTGTGGCTCCCGAGGAGCACCCCGTGCTGCTGACCGAGGCCCCCCTGAACCCCAAGGCCAACCGCGAGAAGATGCCCAGGTGAGTGGCCCGCTACCTCTTCTGGTGGTCGCCTCCCTCCTTCCTGGCCTCCCGGCGCTGCGCCCTTTCTCACTGGTTCTCTCTTCTGCCGTTTTCCGTAGGACTCTCTTCTCTGACCTGAGTCTCCTTTGGAACTCTGCAGGTTCTA
+
ABBBBBBBFFFFGGGGGGGGGGHHGGGFHGHHHGGGGGGCGHHHHGGGFEGFHGHHHHHGGGGGGGGGGGGEHHHGGGGHGHHHHGGGGGGGGGHHHEHHHHHGFHHHHHGGHHGGGGGHHHHHHHGHHHGGGGGGGGHGHHGHHHHHGGGGGGGGGG-9AGFFFFFFFFFFFFFFFFFFFFFFFFFFFFFFFFDFFFFFFFFFFFFFFFFFFFFFFFFFFFFFB/BBFFFFFFFFFFFFFFFFFFFFFFB
@M05620:37:000000000-D9766:1:1101:9060:5727 1:N:0:78
ACCACACCTTCTACAATGAGCTGCGTGTGGCTCCCGAGGAGCACCCCGTGCTGCTGACCGAGGCCCCCCTGAACCCCAAGGCCAACCGCGAGAAGATGACCCGGGGAGTGGCCCGCTACCTCTTCTGTGGGCCGCCTCCCTCCTTCCTGGGCTCCCGGAGCTGCGCCCTTTCTCACTGGTTCTCTCTTCTGCCGTTTTCCGTAGGACTCTCTTCTCTGACCTGAGTCTCCTTTGTAGCTCTGCAGGGTCTA
+
BBBBBBBBFFFFFGGGGG5BGFHFGEEAAEHGGCGEEEGCGHHHHGG?EEFGHHHHHHHGGGGGGGGGGEGCHHHGGGFHGFHHHGGGGGBCDGHFFF1?F0<//>@C.F..0<A@-<@G0CG0;C<00;...-=-99.;FC.900/0;/.9/;.;.;-;@.;/@BD=9/;:BF9F//.//:B9FFFB/B///;;.;A/99F...//9BFFF9B/BF///;FB/BB9BFB//B//////;FB///A-.9B/
@M05620:37:000000000-D9766:1:1101:13586:5729 1:N:0:78
ACCACACCTTCTACAATGAGCTGCGTGTGGCTCCCGAGGAGCACCCCGTGCTGCTGACCGAGGCCCCCCTGAACCCCAAGGCCAACCGCGAGAAGATGCCCAGGTGAGTGGCCCGCTACCTCTTCTGGTGGCCGCCTCCCTCCTTCCTGGCCTCCCGGCGCTGCGCCCTTTCTCACTGGTTCTCTCTTCTGCCGTTTTCCGTAGGACTCTCTTCTCTGACCTGAGTCTCCTTTGGAACTCTGCAGGTTCTA
+
BBBBBBBBFFFFGGGGGGEGGGHHGEGBFEHGHFGEDGGFGHHHHGGGEEEGGHHHHHHGGGGGGGGGGGGHHHHGGGGHGHHHHGGGGG>CGGHGHHHHHHHG1<FGGHGGHHGGGGGHHHHHHHHHHHGHHGGGGGHGHHGHHBFGGGGGGGGGGG9DG-9DFFFFFFFFFFFFFFFFFFFFFFFFF/FFBB;DFFFFFFFFFFFFFFFFFFFFFFFFFF.;;FFBFFFFFFFFFFFFFFFFFE;/;FB
@M05620:37:000000000-D9766:1:1101:16473:5735 1:N:0:78
AGTGCCAGCTCTCAATCGCACAGGGGACCCAGGGCCTGGCCCCTCCATCCAGAAAACCTATGACCTCACCCGCTACCTGGAGCACCAACTCCGCAGCTTGGCTGGGACCTATGTGAGTATCCAGCGTAGGAATCTGGGAGTTGGGGAGGAGTGAGGAGTTGGGGAAAGACAGTCCTAACCGTGGAGGGTTCTGGTAAATGATGGGGTGAGGAGGGGCTCTTTGGCTCCCACCAGTCCCCCTGTCTGGTCTA
+
AAAAAFD4AFFFGFGGGGGCEGHGGGGEEFHHFEEECFHHCHGHGGHHHGHHGHHHHGHFGGFHHGHHHHGGG>EFHHHHFGHHHHCGEHHHEGCEEG3GGHHGGGHHGHHHHHHHHHHHHHHHHGFGGGHHHHHGHHCFGHHHGGFCGDA>GDGHHG/CFHGGGDHHHHHHHHGHHHHHGDFGDGGG9FFFFGCFGGGGGGGGGGFBFFFFFFBBBBEFFFFEFFFFFFFFFFFFFFFFBFFFFFFFFFF
@M05620:37:000000000-D9766:1:1101:16141:5740 1:N:0:78
AGTGCCAGCTCTCAATCGCACAGGGGACCCAGGGCCTGGCCCCTCCATCCAGAAAACCTATGACCTCACCCGCTACCTGGAGCACCAACTCCGCAGCTTGGCTGGGACCTATGTGAGTATCCAGCGTAGGAATCTGGGAGTTGGGGAGGAGTGAGGAGTTGGGGAAAGACAGTCCTAACCGTGGAGGGTTCTGGTAAATGATGGGGTGAGGAGGGGCTCTTTGGCTCCCACCAGTCCCCCTGTCTGGTCTA
+
11>AA11CAF131FGFGAFC1ECG0AEGGGHHGGGGFCEGHHGHGGFHHHGHHHHHHGHHHFHHHHGHHHHEGGGGHFG0GGG?FHFHGFHHGF@EGBGHGFHGCEHHGHHHHHHHGGHHHFHHHCCCCEHHHHHHHHHGEHHHGGGGGGGGHHHHHGGFGHGGGGHHHHGHGHHHHGFHGEAAGGGG;FFGGGCFGGGGGGGGGGB@EFFFFF@@@@FFFFFFFFFFFFFFFFFFFFFF@FFFFFFFFFF
@M05620:37:000000000-D9766:1:1101:25022:5746 1:N:0:78
ACCACACCTTCTACAATGAGCTGCGTGTGGCTCCCGAGGAGCACCCCGTGCTGCTGACCGAGGCCCCCCTGAACCCCAAGGCCAACCGCGAGAAGATGCCCAGGGGAGTGGCCCGTTACCTCTTCTGGGGGCCGCCTCCCTCCTTCCTGGCCTCCCGGAGCTGCGCCCTTTCTCACTGGTTCTCTCTTTTGCGGTTTTCCGTAGGACTTTCTTCGCTGACCTGAGTCTCCTTTGGAACTCTGCAGGTTCTA
+
3AABBAABFFFFGGGCGGBFGGHHGGGAFDGBGFGFGGEEEHCHHGGGGGGGGHHHHHHGGCGGGGGGGGGFHHHGGGCGFGHHGGGGGCGDGGGHHFFGF1G?/ADCDGFGCH--0<.DGF<GF0DB<A@@-CGG.EGGGF./;0;B0CCF0....9-;9.;/9@F-BB//;/9FFF.FFF/BBFFB/:B/-;;@AAFFDF...////9:F/:....99/9;F.;/9BBBFBFFFF//;;B//:.;B9//
@M05620:37:000000000-D9766:1:1101:14427:5764 1:N:0:78
ACCACACCTTCTACAATGAGCTGCGTGCGGCTCCCGAGGAGCACCCCGTGCTGCTGACCGAGGCCCCCCTGAACCCCAAGGCCAACAGCGAGAAGATGCCCAGGTGAGTGGCCCGCTACCTCTTCTGGTGGCCGCCTCCCTCCTTCCTGGCCTCCCGGCGCTGCGCCCTTTCTCACTGGTTCTCTCTTCTGCCGTTTTCCGTAGGACTCTCTTCTCTGACCTGAGTCTCCTTTGGAACTCTGCAGGTTCTA
+
AAA1AAAACFFFGGGC3FBEGCHHGAA000A0A/BA/EEE?GHFHGGG?ABF1FB1GHF>/E/EG/EEGEA0FEGGGC<G//FHHG/0BC//<CF11?1?FHHG<GGC?G/FFGG--CCHHH0<GDGD<G<.<@?@CA.:GGACCC/9F/.A0.99.A-@@@@F;----9/9FFFFB9B/9F/B/9/;BFF/B@B:9AFFBFFFFFFFFFF/BFFFBFBBFFF9-BF9F/999FFFFFFFFFFFFFAFFFF
@M05620:37:000000000-D9766:1:1101:16131:5777 1:N:0:78
AGTGCCAGCTCTCAATCGCACAGGGGACCCAGGGCCTGGCCCCTCCATCCAGAAAACCTATGACCTCACCCGCTACCTGGAGCACCAACTCCGCAGCTTGGCTGGGACCTATGTGAGTATCCAGCGTAGGAATCTGGGAGTTGGGGAGGAGTGAGGAGTTGGGGAAAGACAGTCCTAACCGTGGAGGGTTCTGGTAAATGATGGGGTGAGGAGGGGCTCTTTGGCTCCCACCAGTCCCCCTGTCTGGTCTA
+
AA1AAF1CAFFFGFGFGGGGG0F0BEAECEAHFFGE/FGCAHGAFGFHGFEFFBF0BFHHEHHHHFHFHGFE//>EHGFGGFGHHHHGGBHGGFEGEBFE/FFGGGHHGHGHFB>GFGHHHHHHHCCCCFHHHHHGGHHG<GFHGGGGGGGGGFGHHGCFGHGGGFHFFGGHGHHHHFFH@EF@GGGGBFGGF9;FFBFFGFGFGGF@FFFFFB@?@@EFFFFFF/FFFFFFEFFFFFFF@EFFFFFFFF:
@M05620:37:000000000-D9766:1:1101:25271:5796 1:N:0:78
AGTGCCAGCTCTCAATCGCACAGGGGACCCAGGGCCTGGCCCCTCCATCCAGAAAACCTATGACCTCACCCGCTACCTGGAGCACCAACTCCGCAGCTTGGCTGGGACCTATGTGAGTATCCAGCGTAGGAATCTGGGAGTTGGGGAGGAGTGAGGAGTTGGGGAAAGACAGTCCTAACCGTGGAGGGTTCTGGTAAATGATGGGGTGAGGAGGGGCTCTTTGGCTCCCACCAGTCCCCCTGTCTGGTCTA
+
ABAABFFFAFFFGGGGGGGGGGHFFGGGAEHHGFGG2FHH2FEGGGHHHHHHDGFHHGHFHHBGHHHHHHHGGGGGHHHHHHHHGHHHGHDGGGGEFGHHEH3///GF/FGHHHHHH?GFFHHHHGADGGFHHHHHHHHGFHHH?CGGGDEHHHHHHGCG0<@FAFHFHHHBG0CGHHHHACEGDEGA..;FGG9F0FGGGGGE?GDFFFFEFFFFFA.FFBBBF/9.EFFFFFBF99EDF?BFFFF/9FB
@M05620:37:000000000-D9766:1:1101:18937:5808 1:N:0:78
ACCACACCTTCTACAATGAGCTGCGTGTGGCTCCCGAGGAGCACCCCGTGCTGCTGACCGAGGCCCCCCTGAACCCCAAGGCCAACCGCGAGAAGATGCCCAGGTGAGTGGCCCGCTACCTCTTCTGGTGGCCGCCTCCCTCCTTCCTGGCCTCCCGGCGCTGCGCCCTTTCTCACTGGTTCTCTCTTCTGCCGTTTTCCGTAGGACTCTCTTCTCTGACCTGAGTCTCCTTTGGAACTCTGCAGGTTCTA
+
BBBBBBBBFFFFGGGGFGGGGFHHGFGEAEGHHGGEFGGGDHHHHGGGGGGGHHGHHHHEEGGGGGGGGGGHHHHGGGGHGHHHHGEEGGGGGGHGFHHHGFHGGHHFGHGGFH@CDCGHHHHHHGGHHHGHHGGGGGHGHHGHHGGGBBFGFFGED?-AD9BDFFFFFFFFFFBFFBFFFFFFFFFFFFFFFDAFFAFFFFFFBBBB:FFFFFFFFF/BFFF/9:BFFFFFFB/FFF9FFFFFFFFFFB;
@M05620:37:000000000-D9766:1:1101:18958:5814 1:N:0:78
ACCACACCTTCTACAATGAGCTGCGTGTGGCTCCAGAGGAGCACCCCGTGCTGCTGACCGAGGCCCCCCTGAACCCCAAGGCCAAACGCGAGAAGATGCCCAGGTGAGTGGCCCGCAACCTCTTCTGGTGGCCGAATCCCTCCTTCCTGGCCTCCCGGAGCTGCGCCCTTTCTCACTGGTTCTCTCTTCTGCCGTTTTCCGTAGGACTCTCTTATCTGACCTGAGTCTCCTTTGGAACTCTGCAGGATCTA
+
1>>>A11AFFCBAGG1A1FB1111AAAE00BGAF1110BCAGHHHGGG//BA1B1BG00AEE/ECE>EGGGEHEF/EEE//>GC/0/<>/><//BB1BGFFHF/?GHF1?FGHHGG/<A000>FHF1GGHGHHC--<.:0;GEG0GC00:C.0;GGG-AAG./;AGGG@FBFGGFFFFFFF/BFBFF/FFFFF@9BFE//9BFF-;B/BFFFF/;F/;9BBF-/;BFFFFFFF/9FFFFF/;FFF--9/;;
@M05620:37:000000000-D9766:1:1101:7380:5835 1:N:0:78
ACCACACCTTCTACAATGAGCTGCGTGTGGCTCCCGAGGAGCACCCCGTGCTGCTGACCGAGGCCCCCCTGAACCCCAAGGCCAACCGCGAGAAGATGCCCAGCTGAGTGGCCCGCTACCTCTTCTGGTGGCCGCCTCCCTCCTTCCTGGCCTCCCGCCGCTGCGCCCTTTCTCACTGGTTCTCTCTTCTGCCGTTTTCCGTAGGACTCTCTTCTATGACCTGAGTCTCCTTTGGAACTCTGCAGGTTCTA
+
BBBABBABFFFFGGGGGFGGGFGHGEGEHGHHHGGEGGGGGHHHHGGGEEGGFGGHHHHGGGGGGGGGGGGGHHHGGGGGGHHHHGGGGCCGGDHHGFHHHBG011??G1<FGFCGGC-<>0<DGG00=/<GHGGGGGHGCCEHFFGGFG.9FFFGF---9:?DFFFFFFFFFFFFFFFFFFFFFFFF;9BFFF.DFFFFFFFFD9FFFF/FEBBBBFFFFFF/BBF/BFFFFFFF/BFFFFFFFF.BFFF
@M05620:37:000000000-D9766:1:1101:15378:5877 1:N:0:78
ACCACACCTTCTACAATGAGCTGCGTGTGGCTCCCGAGGAGCACCCCGTGCTGCTGACCGAGGCCCCCCTGAACCCCAAGGCCAACCGCGAGAAGATGAACCCAGGTGCGTGGCCCGCTACCTCTTCTGGTGGCCGCCTCCCTCCTTCCTGGCCTCCCGGCGCTGCGCCCTTTCTCACTGGTTCTCTCTTCTGCCGTTTTCCGTAGGACTCTCTTCTCTGACCTGCGTCTCCTTTGGAACTCTGCAGGTTC
+
ABBBBBBAFFFFGGGGGGGGGGHHGGGBAEHGHFFE?EEEDHHHHGGGGEGGFHHHHHHFGGGGGGGGGGGHHHHGGGGEGHHGGGGGGCCGGGHFFHHHHHGGHGFG1A?EFGHHGGG-CHHHGHHHHHHHGHHGGGGGHGGGCGGGGGGGGGGGGGGGGGFDFFFFFFFFFFFFFFFFFFFFFFF;BFFFFFFFDFFFFFFF;DDFFFFFFFFFFFFF/B:BF?BAD?FFFFFFFFFFFFFFF/:FAF/
@M05620:37:000000000-D9766:1:1101:9227:5895 1:N:0:78
ACCACACCTTCTACAATGAGCTGCGTGTGGCTCCCGAGGAGCACCCCGTGCTGCTGACCGAGGCCCCCCTGAACCCCAAGGCCAACCGCGAGAAGATGCCCAGGTGAGTGGCCCCCTACCTCTTCTGGTGGCCGCCTCCCTCCTTCCTGGCCTCCCGGCGCTGCGCCCTTTCTCACTGGTTCTCTCTTCTGCCGTTTTCCGTAGGACTCTCTTCTCTGACCTGAGTCTCCTTTGGAACTCTGCAGGTTCTA
+
DDDDDCCDFFFFGGGGGGGGGGHHGGGEGGHHHGGGGGGGGHHHHGGGGGGGHHHHHHGGGGGGGGGGGGGHGHHGGGGHGHHHHGGGGGGGGGH2FH2FHH/???10FG/FGH--<<GFHHHHHEGFHG?CGCGCDGHGHHGFHHHBGGFFBAEFG---;9-;@FFFFFFFFF0FFB/BFBFFBBFFBFFFB=;.9ABF.BF..;;BFFFBFFBF00BFFF/9/0:0BFFFFFBF0;F0F0BB;.;0:BF
@M05620:37:000000000-D9766:1:1101:13362:5905 1:N:0:78
ACCACACCTTCTACAATGAGCTGCGTGTGGCTCCCGAGGAGCACCCCGTGCTGCTGACCGAGGCCCCCCTGAACCCCAAGGCCAACCGCGAGAAGATGCCCAGGTGAGTGGCCCGCTACCTCTTCTGGTGGCCGCCTCCCTCCTTCCTGGCCTCCCGGCGCTGCGCCCTTTCTCACTGGTTCTCTCTTCTGCCGTTTTCCGTAGGACTCTCTTCTCTGACCTGAGTCTCCTTTGGAACTCTGCAGGTTCTA
+
AAAAAAABFFFFGGGGGGGGGFHHGGGGHGHHHGGGGGGGGHHHHGGGFGGGHHHHHHHGEEEFGGGGGGGFHHHGGGGHGHHAHGG?GGGGGGHHHHHHHHHFGHHHHHGFHHGGG@DHHHGHHHHGGHGGHGGGGGH.CGGHHGFGGEFGGGGGGC-;AB@DFFFFFFFFFFFFFFFFFFFFFFFFFFFFFFDDFFFFFBFDD/FFFFFFFFFFE/FFFFFFFFFFFFFFFFFFFFFBFFFFFFFFFFF
@M05620:37:000000000-D9766:1:1101:21149:5905 1:N:0:78
AGTGCCAGCTCTCCATCGCACAGGGTACCCAGGGCCTGGCCCCTCCATCGAGAAAGCCTAAGACCCCACCCGACACCTAGAGCACCAACTCCGCAGCTAGGCTGGGACCTATGTGAGTATCCAGCGTAGGAATCTGGGAGTTGGGGAGGAGTGAGGAGTTGGGGAAAGACAGTCCTAACCGTGGAGGGTTCTGGTAAATGATGGGGAGAGGAGGGGCTCTTTGGCTCCCACCAGTCCCCCTGTCTGGTCTA
+
>>>>>FFFAFFFGEGFDEEAE0F0F00BFBFF0AEE0BGHFHEEEGADF/BFA/110FGB1ABGF/BBEEE///>>F01B11BFFH0/?0B1/?/>/B110B1EEE0F/G1D<BFF1GGFHGFH0BC/CC111DDBGB0?<?F<C-.-->><C0<C0E<CDB-C..::/::C:0GHHFFF@GE@..99E.90;90;0CFBB09BEF-9---:A-@->@-99BBB///:;-AAAA/:/9AA;-/;/FFF/9/
@M05620:37:000000000-D9766:1:1101:17705:5924 1:N:0:78
AGTGCCAGCTCTCAATCGCACAGGGGACCCAGGGCCTGGCCCCTCCATCCAGAAAACCTATGACCTCACCCGCTACCTGGAGCACCAACTCCGCAGCTTGGCTGGGACCTATGTGAGTATCCAGCGTAGGAATCTGGGAGTTGGGGAGGAGTGAGGAGTTGGGGAAAGACAGTCCTAACCGTGGAGGGTTCTGGTAAATGATGGGGTGAGGAGGGGCTCTTTGGCTCCCACCAGTCCCCCTGTCTGGTCTA
+
BBABBFFFCFFFGGGGGGGGGGHHGGGGGGHHGGGGGGHHHHGHGGHHHHHHHHHHHGHHHHHHHHHHHHHGGEGGHHHHHHHHHHHHGHHHFGGGGHHHGHHGGGHHGHHHHHHHHHHHHHHHHGGGGGHHHHHHHHHGGHHHGGGGGGGGHHHHHGHHHHGGGGHHHHHHHHHHHHHHGFEGGGGG;FFGGGFGGGGGGGGGGGFFFFFFFFFFFFFFFFFFFFFFFFFFFFFFFFFFFFFFFFFFFFF
@M05620:37:000000000-D9766:1:1101:7243:5939 1:N:0:78
AGTGCCAGCTCTCAATCGCACAGGGGACCCAGGGCCTGGCCCCTCCATCCAGAAAACCTATGACCTCACCCGCTACCTGGAGCACCAACTCCGCAGCTTGGCTGGGACCTATGTGAGTATCCAGCGTAGGAATCTGGGAGTTGGGGAGGAGTGAGGAGTTGGGGAAAGACAGTCCTAACCGTGGAGGGTTCTGGTAAATGATGGGGTGAGGAGGGGCTCTTTGGCTCCCACCAGTCCCCCTGTCTGGTCTA
+
AAAAA@FFAFFFCFGFDFFCGAB0BEAEEAGH0EG/AFHACG/FEGHGHCGFFGFFHGHGDG2GHFHHHHH?>>EGGHFHFFFG>GHCE0FEA///E>G0EGFEEGFGGFFFHHHFHFFGHHHHHGBACCFFFFHFHHEFCFGH/C.C@CCBGHHGH?C/0<-::EGGHHFHHHHHHGGHGCEGGGG@;AFFGG;FFGFBBCBFEGF@EFFFFF@@?@EFFFBBB/BEFFFFFF/BBFFF@EFFFFBF;B;
@M05620:37:000000000-D9766:1:1101:20892:5940 1:N:0:78
AGTGCCAGCTCTCAATCGCCCCGGGGACCCCGGGCCTGGCCCCTCCATCCAGAAAACCTATGACCTCCCCCGCTACCTGGAGCACCAACTCCGCGGCTTGGCTGGGACCTATGTGAGTATCCAGCGTAGGAATCTGGGAGTTGGGGAGGAGCGAGGAGTTGGGGAAAGACAGTCCTAACCGTGGAGGGTTGTGGTAAATGATGGGGTGAGGAGGGGCTCTTTGGCTCCCACCAGTCCCCCTGTCTGGTCTA
+
>>>>A1@BACFFDGGGG1F1E0A0AAAEAE/AAAEE/AB00BA/EEGGEB111B1>BF>BFG2BGGG/F?E>/>>EHBBBCFGF0FGCG0BFA<//</<>/01</CGAA01<11>GD<F11FD0C-<<<E0=C0;0CBH.E/0/-@E@GGG.-;--9A:/0/A@?BFA/-99FFF//999-:;99-9--;-;-A;/9B9/9FFFFFB-A--/9-9---:9/;F/9FF?EFF-;F9//;EA@F///;/;;FB
@M05620:37:000000000-D9766:1:1101:9456:5940 1:N:0:78
ACCACACCTTCTACAATGCGCTGCGTGTGGCTCCCGAGGAGCACCCCGTGCTGCTGACCGAGGCCCCCCTGAACCCCAAGGCCAACCGCGCGAAGATGAACCCAGGTGCGTGGCCCGCTCCCTCTTCTGGTGGCCGCCTCCCTCGTTCCTGGCCTCCCGGCGCTGCGCCCTTTCTCACTGGTTCTCTCTTCTGCCGTTTTCCGTTGGACTCTCTTCTCTGCCTTGCGGCGCCTTTGAACTCTGCAGGTTCT
+
BBBBBBB3BCFFGGFGGGAEFGGGGGGB2EHFH2BE2EEEDHHHHGG0BEEFFHHHHHH>>@?EGGGGGGFHHHHGGGGHGHHHHGGGGG/>DCC/?GHHHH/.>FCF>A<CDGCG-<=CDEGCBH0;CHHHGFHG@GDGGGFF-;;F9CFFFGFFF.;BBB-;@DB?FBBEFFFFBF/FFFFFFF9:;;FFFF/;9;FFF;AF/99/BFFFFFF;9/9B/9;:BB-;-9-;AFFFFFFBBFFFFFFFFFB
@M05620:37:000000000-D9766:1:1101:7592:5955 1:N:0:78
AGTGCCAGCTCTCAATCGCACAGGGGACCCAGGGCCTGGCCCCTCCATCCAGAAAACCTATGACCTCACCCGCTACCTGGAGCACCAACTCCGCAGCTTGGCTGGGACCTATGTGAGTATCCAGCGTAGGAATCTGGGAGTTGGGGAGGAGTGAGGAGTTGGGGAAAGACAGTCCTAACCGTGGAGGGTTCTGGTAAATGATGGGGTGAGGAGGGGCTCTTTGGCTCCCACCAGTCCCCCTGTCTGGTCTA
+
>AAA>FF4>FFFGFGGGGGAECFEFCEAEEGHA2BE2FGHFHGEGGFGGHHHHGHHHGHFFHHHHHHHHHGGG>>EHHHHFFHHHHFGEHFFEECEEFFHG33FEGHHGHHHHH?GGFGHHHHHH??CCEGHHHHHHGGFGHHHGGCCGACGHFGHFFHFH/CCGDGFGFFHHHHHHHHHGEGBAEDG;F?BFGBFGGGGGGGBEGFBFFFFFF;B<?.FFFFFEFFFFFFFFFFFFFFFBFFFFFFFFFF
@M05620:37:000000000-D9766:1:1101:16857:5967 1:N:0:78
ACCACACCTTCTACAATGAGCTGCGTGTGGCTCCCGAGGAGCACCCCGTGCTGCTGACCGAGGCCCCCCTGAACCCCAAGGCCAACCGCGAGAAGATGAACCCAGGTGAGTGGCCCGCTACCTCTTCTGGTGGCCGCCTCCCTCCTTCCTGGCCTCCCGGCGCTGCGCCCTTTCTCACTGGTTCTCTCTTCTGCCGTTTTCCGTAGGACTCTCTTCTCTGATCTGCGTCCCCTTTGGAACTCTGCAGGTTC
+
A>>AAAAA1FFFGGGGGG1BEFHHEEG0EAGGHGGEAEE?EHHHHGGEEEEFF1FHHHHGGGEGFFEGG/FHHHHGGGGHGHHHEGGGGG@CGGHFFFHHHHGEFFC?1?1?<<FH@C-<-<DD<0D00<0/<.C@-@.CGC:/AC00BFG/.A0CEEGG--@9@B>@--@/;F/B/B//-9/BFFF//:/9BBB>BFFA//9/9;-/9FFFFBFFFFBB/;B:B/--@---B-///9;;FFFFF//--;/
@M05620:37:000000000-D9766:1:1101:20014:5979 1:N:0:78
GAGGCTGCTTTGGAAGAAACTGACAAGCCAGGGACACAAGATCGGAAGAGCACACGTCTGAACTCCAGCCACCTGCAGCAATCTCGTATGACGTCTCCTGCTCTTACAAAAAACTACCCGTCAGGCCAGGCTCCTCGCAGCCTCCCAGGGCGTACCAGCGCTGCTGACACACTTTCAAGTCCGTCCGGCCTTTCCGCTTTAGCACTCTTGTGGCTCCCATTGCACCCTTCTCAGCAAATGTCCTTGTCCCT
+
A>ABAAFBFFFFGGGGGBGGGABBBEBAC4A4B2BF2FAGGAG2A2BB22BFBC1A1A2BADB5BB333A1?BFFCB3@1B3FG411B3B4BEFE11BFHHH3@3B4B33B///BEEFF??AB/0FCGEFAFGGHHD////?FG?/01/?A@D-@.0CCDG.DECGG/GBG?GGBCFHFG;0.:CAB@GGD/CFGGGGG.9F;9;BFFFEF9A.;/99.//;//9/.AFBBBFFBF.99/;/99;BF/;99
@M05620:37:000000000-D9766:1:1101:19326:5998 1:N:0:78
ACCACACCTTCTACAATGAGCTGCGTGTGGCTCCCGAGGAGCACCCCGTGCTGCTGACCGAGGCCCCCCTGAACCCCAAGGCCAACCGCGAGAAGATGAACCCAGGTGCGTGGCCCGCTACCTCTTCTGGTGGCCGCCTCCCTCCTTCCTGGCCTCCCGGCGCTGCGCCCTTTCTCACTGGTTCTCTCTTCTGCCGTTTTCCGTAGGACTCTCTTCTCTGCCCTGCGTCTCCTTTGGAACTCTGCAGGTTC
+
CCCCCCCCFFFFGGGGGGGGGGHHGGGAEEHHHGGGGGGGGHHHHGGGGGGGHHGHGHHGGGGGGGGGGGGHGHHGGGGHGHHHHGGGGGFGGGHGHHHGHHGFHGHG?DFFGGHHGGG-AHHHHHHHHHHHGHHGGGGGHGGGGGGGGGGGGGGGGGGGGGCDFFFFFFFFFFFFFFFFFFFFFFFBFFFFFFFFFFFFFFDFFDFFFFFFFFFFFFFF0FFFFEFDFFFFFFFFFFFFFFFFF0BFFF0
@M05620:37:000000000-D9766:1:1101:16045:5998 1:N:0:78
AGTGCCAGCTCTCAATCGCCCAGCGGGCCCAGGGCCAGGCCCCTCCATCCAGAAAGCCTAAGACCTCACCCGCCACCTGGAGCACCAACGCCGCAGCTTGGCTGGGACCTATGTGAGTATCCAGCGTAGGAATCTGGGAGTTGGGGAGGAGTGAGGAGTTGGGGAAAGACAGTCCTAACCGTGGAGGGTTCTGGTAAATGATGGGGTGAGGAGGGGCTCTTTGGCTCCCACCAGTCCCCCTGTCTGGTCTA
+
>>>AABB@1BBFGGGGGAA1A0B0AA0AEG/FFEEE/ABBFAEGEFHDH01B1B11BBGB101BB11BFGG/>//?F>0BBGG?G?0FE>EGG>/</BBF/FGGC?FCEGHFFGGGHGHHGHHGGGAC@.FHFHHHHHGGCGHHGGEGCCGHHFHHHCGHGGGGEFEFGFFGBFGFGGGGGCEGGFF@BFFFFFFFFFFFFFFFEFF@FFFFFF@@@@EFFFFFFFFFFFFBE;BFFFFF@FFFF:B9BB:
@M05620:37:000000000-D9766:1:1101:11933:5999 1:N:0:78
AGTGCCAGCTCTCAATCGCACAGGGGACCCAGGGCCTGGCCCCTCCATCCAGAAAACCTATGACCTCACCCGCTACCTGGAGCACCAACTCCGCAGCTTGGCTGGGACCTATGTGAGTATCCAGCGTAGGAATCTGGGAGTTGGGGAGGAGTGAGGAGTTGGGGAAAGACAGTCCTAACCGTGGAGGGTTCTGGTAAATGATGGGGTGAGGAGGGGCTCTTTGGATCCCACCAGTCCCCCTGTCTGGTCTA
+
AA1AAFFB1FFFGGGGFFCFGGGHCGGAAEAAF0EEAAGGFHGEGGHFFHHFBBFHHGF1GGFHHHGHHHGGGEGEHBHAGHHGFGHHGHDGFEGE>0GHEFF/EEFFGFHHHGFHH>GHHHHHHG?CGFHHHBHGFCFFGHHHGGGG?<C<GDHHH.//=G@CGGHHHHGHHHFHHHHHGA9AEGA@;CFFFGFGGGGGGGGGGAF@FFFFFF<@-9AFFFF//9:FFFFFFF/BFFFF?FFFFFFBFFB
@M05620:37:000000000-D9766:1:1101:19248:6010 1:N:0:78
ACCACACCTTCTACAATGAGCTGCGTGTGGCTCCCGAGGAGCACCCCGTGCTGCTGACCGAGGCCCCCCTGAACCCCAAGGCCAACCGCGAGAAGATGCCCAGGTGAGTGGCCCGCTACCTCTTCTGGTGGCCGCCTCCCTCCTTCCTGGCCTCCCGGAGCTGCGCCCTTTCTCACTGGTTCTCTCTTCTGCCGTTTTCCGTAGGACTCTCTTCTCTGACCTGAGTCTCCTTTGGAACTCTGCAGGTTCTA
+
1>>AAA>AFFFFFGGDDGGGBFFBEFGGEAGHHGGGEEG/EHHHHGCGAAEEGBAGGF0EEGCGCE/EGGGHHHA/EFGEGHHC/?EEGCCGC?GH1<GHHGHFH1DCG1FFHA-@CGGFDFHHHHHHHHGHFGGGG.GGGGAGH0F00;.CFGGEF@G?-;9/@AF@@FFFEFFFFFFFF/FFFFFFFFFFF@AFFFFFFBFFFFFFFBFFFFB/F/FFFFFFFFFFFFFFFFFFBBFF/9FFFF9/BF:
@M05620:37:000000000-D9766:1:1101:19332:6017 1:N:0:78
ACCACACCTTCTACAATGAGCTGCGTGTGGCTCCCGAGGAGCACCCCGTGCTGCTGACCGAGGCCCCCCTGAACCCCAAGGCCAACCGCGAGAAGATGAACTCAGTTGAGTGCCCCGCCACCTATTCTGCGTGCCACTCCCCACCGTCCTAACCTCCCTGAGCTCTGTCTCTCTTCACTTGTTCTCTCTTGTTCCGTGTTGCGCACTACTCTCTACTCTGACCTTACTCTGCATTTTTACCCGTCATGGTT
+
1>>>A11AFFC@BGGB3BGG1BA1AEEGC0FGHGF?0AE//FEGHG/E//E/1A1BF00EEG/E/B/>EGGGHH//EEG/FHH///?EC/BC?<GF11??111<111?F?1?11?F/--<.<F10=<000-....0<//;../.;.:.CC00/.0/.=/;CFG00000;000000000090=00;C/////;///-/-;--/--9--9/;/BFF//9;BFF////;/B/;////////-;//::9;-////
@M05620:37:000000000-D9766:1:1101:9809:6022 1:N:0:78
AGTGCCAGCTCTCAATCGCACAGGGGACCCAGGGCCTGGCCCCTCCATCCAGAAAACCTATGACCTCACCCGCTACCTGGAGCACCAACTCCGCAGCTTGGCTGGGACCTATGTGAGTATCCAGCGTAGGAATCTGGGAGTTGGGGAGGAGTGAGGAGTTGGGGAAAGACAGTCCTAACCGTGGAGGGTTCTGGTAAATGATGGGGTGAGGAGGGGCTCTTTGGCTCCCACCAGTCCCCCTGTCTGGTCTA
+
AAAAAFFFBFFFG4BGGGGGGGHHGGCEEGHHDAEGFGHHFHGCFGFHHHHHBBG2BEHGHFHHHGHHHGHGG>EEHHHHHHHHHHFHGHGFGGCE>GFHGHEGGGHEEHHHHHHHGHHHHHFGHGEBDGFBFHHHHHGGGHHFGG.CGA>FG<DGHGHGHFGGGFFHBHHHHHHHHGHHGGGG.CADEFGGGG;;FFGGGGGGGGFFFFFFFFCFFFFFFFFFFFFFFFFFFFFFFFFFFFFFFFFFFFB
@M05620:37:000000000-D9766:1:1101:25104:6034 1:N:0:78
ACCACACCTTCTACAATGAGCTGCGTGTGGCTCCCGAGGAGCACCCCGTGCTGCTGACCGAGGCCCCCCTGAACCCCAAGGCCAACCGCGAGAAGATGCCCAGGTGAGTGGCCCGCTACCTCTTCTGGTGGCCGCCTCCCTCCTTCCTGGCCTCCCGGCGCTGCGCCCTTTCTCACTGGTTCTCTCTTCTGCCGTTTTCCGTAGGACTCTCTTCTCTGACCTGAGTCTCCTTTGGAACTCTGCAGGTTCTA
+
CCCCCCCCFFFFGGGGGGGFGFHHGGGEHGHHHGGGGGGGGHHHHGGGEGGGHHGHHHHGGGGGGGGGGGGHHHHGGGGHGHHHHGGGGGGGGGFHHEGHHGGGHCGHHGEGHHGGGFGHHHHHHHBHHGGHFGGGGGHGHHGHHGGGGFFGGGGGGA-ADFFFFFFFFFFFFFFFFFFFFFFFFFFFFFFFFFFFFFFFFFFFFBFFFFFFFFFFFBBFFFF/FFFFFFFFFFFFFFFFFFFFFFFFFF:
@M05620:37:000000000-D9766:1:1101:15040:6040 1:N:0:78
ACCACACCTTCTACAATGAGCTGCGTGTGGCTCCCGAGGAGCACCCCGTGCTGCTGACCGAGGCCCCCCTGAACCCCAAGGCCAACCGCGAGAAGATGCCCAGGTGAGTGGCCCGCTACCTCTTCTGGTGGCCGCCTCCCTCCTTCCTGGCCTCCCGGCGCTGCGCCCTTTCTCACTGGTTCTCTCTTCTGCCGTTTTCCGTAGGACTCTCTTCTCTGACCTGAGTCTCCTTTGGAACTCTGCAGGTTCTA
+
CCCCCCCBFFFFGGGGGGGGGGHHGGGBEFHHHGGGGGGGGHHHHGGGGEGGGHHHHHHFGGFGGGGGGGGHHHHGGGGHGHHHHGGGGGBDGGHFGHHHHHHGGHHHHHGGHHGGGGGHHHHHHHHHHHGHHGGGGGHGHHGHHGGGGGGGGGGGGG-ADFFFFFFFFFFFFFFHFFFFFFFFFFFFFFFFFFDFFFFFFFFFFFFFFFFFHFFFFFFFFFFFFFFFFFFFFFFFFFFFFFFFFFFFFFF
@M05620:37:000000000-D9766:1:1101:25017:6041 1:N:0:78
ACCACACCTTCTACAATGAGCTGCGTGTGGCTCCCGAGGAGCACCCCGTGCTGCTGACCGAGGCCCCCCTGAACCCCAAGGCCAACCGCGAGAAGATGAACCCAGGTGCGTGGCCCGCTCCCTCTTCTGGTGGCCGCCTCCCTCCTTCCTGGCCTCCCGGCGCTGCGCCCTTTCTCACTGGTTCTCTCTTCTGCCGTTTTCCGTAGGACTCTCTTCTCTGCCCTGCGTCTCCTTTGGAACTCTGCAGGTTC
+
CBBBCCCCFFFFGGGGGGFGGGHHGGGEAEDFFEGGDGGGCGHHHGGGDGFGGHGHHHGGGGFGGGGGGGGHGHHGGGGHGHHHHGGGGGFGCGHHHGHBHHG/GGFH?CCECFHHGGGCFGGHHHHHHHHHGHHGGGGGGGGGGFGGGGGFFGGGGGGGGFADFFFFFFFFFFFFFFFFFFFFFFFFFFFFFFFFFFFFFFFF?FFBFFFFFFFFFFFF0;AFFABFFFFFFFFFFFFFFFFFF;;?FFB
@M05620:37:000000000-D9766:1:1101:23803:6053 1:N:0:78
ACCACACCTTCTACAATGAGCTGCGGGCGGCTCCCGAGGAGCACCCCGTGCTGCTGACCGAGGCCCCCCTGAACCCCAAGGCCAACCGCGAGAAGATGCCCAGGTGAGTGGCCCGCTACCTCTTCTGGTGGCCGCCTCCCTCCTTCCTGGCCTCCCGGCGCTGCGCCCTTTCTCCCTGGTTCTCTCTTCTGCCGTTTTCCGTAGGACTCTCTTCTCTGCCCTGGGTCTCCCTTGGAACTCTGCAGGTTCTA
+
A>A1AAAABCCFFEGB3G1AFBGCE0A0//AAAEFE/EE//GGCHGGE>?ECBFEC@G0>/E?GF?EEG</0FCCFGA<G//GHHG/<C/-<<CGB0000<0CGGHHA<<..;:@-:--;0C0BFFGBBGF.9---9.99F9ABB9B9B9-;99EE-@-99-@---9999//BF//-:?99//9//9B;;9/9@BBBE/9-B-;B////://:9B//B//AFF--BF-BB/99FB9BF/:BF//:F9BFFB
@M05620:37:000000000-D9766:1:1101:23799:6071 1:N:0:78
ACCACACCTTCTACAATGAGCTGCGTGTGGCTCCCGAGGAGCACCCCGTGCTGCTGACCGAGGCCCCCCTGAACCCCAAGGCCAACCGCGAGAAGATGCCCAGGTGAGTGGCCCGCTACCTCTTCTGGTGGCCGCCTCCCTCCTTCCTGGCCTCCCGGAGCTGCGCCCTTTCTCACTGGTTCTCTCTTCTGCCGTTTTCCGTAGGACTCTCTTCTCTGACCTGAGTCTCCTTTGGAACTCTGCAGGTTCTA
+
CCCDDDDDFFFFGGGGGGGGGGHHGGGGHGHHHGGGGGGFGHHHHGGGGGGGHHHHHHHGGGGGGGGGGGGHHHHGGGGHGHHHHGGGGGGGGGHHHHFGGHCF?FFGGHAFGHG@CGGHHHFFHFFDGH.=G<CFDDHGHHDFCFFGFGFFFFFG.-;-BF0CBFDFFFFFFFEFFB/FFFFFFFFFFFFFFF:;/AFE.FFAABFFFBFFFFFFF0BFFF/:F;FBBFFFFFF:;BB:BFFFBF::BBB
@M05620:37:000000000-D9766:1:1101:16840:6094 1:N:0:78
AGTGCCAGCTCTCAATCGCACAGGGGACCCAGGGCCTGGCCCCTCCATCCAGAAAACCTATGACCTCACCCGCTACCTGGAGCACCAACTCCGCAGCTTGGCTGGGACCTATGTGAGTATCCAGCGTAGGAATCTGGGAGTTGGGGAGGAGTGAGGAGTTGGGGAAAGACAGTCCTAACCGTGGAGGGTTCTGGTAAATGATGGGGTGAGGAGGGGCTCTTTGGCTCCCACCAGTCCCCCTGTCTGGTCTA
+
AAABBFFFBFFFGGGGGGGGGGHHGGGGGGHHGGGGGGHHGHGHGGHHHHGHFGGHHGHGHHHHHHHHHHHGGGGGHHHHHGGHHHHHGHHHGGGGGCHHGHHGGGHGGHHHHHHHHHHHHGHHHGEDGGHHHHHHHHHGGGHHGGGGGGGHHGHHHGHHHHGGGGGHHHFHHHHHHHGHGGEGGGGG;FGGGG;FGGGGGGGGGGFFFFFBDFFFFDFFFFFFFFFFFFFFFFFFFFFFFFFFFFFFFFF
@M05620:37:000000000-D9766:1:1101:16639:6097 1:N:0:78
ACCACACCTTCTACAATGAGCTGCGTGTGGCTCCCGAGGAGCACCCCGTGCTGCTGACCGAGGCCCCCCTGAACCCCAAGGCCAACCGCGAGAAGATGCCCAGGTGAGTGGCCCGCTACCTCTTCTGGTGGCCGCCTCCCTCCTTCCTGGCCTCCCGGCGCTGCGCCCTTTATCACTGGTTCTCTCTTCTGCCGTTTTCCGTAGGACTCTCTTCTCTGACCTGAGTCTCCTTTGGAACTCTGCAGGTTCTA
+
AAAABBABFFFFGGGFBFGGGGHHGEFEHGHHHGGCFGGGGHHHFGGGGGGGHHHHHHHG?GGGGGGGGGGHHHHGGGGHGHHHHGGGGGGGCGHHHFHHHHG/<CDGFDF/GH->-AGHHHHHGDHH0<EHHGGG.DHGHHGFHFFBFFFGGGGFG?-9;9-ABCFFCFF/;//BBFFFFFBBFFFFFFFFFC;DFFFBA9F.AFFFFFFFBFB/999F/B./9BFBFFFBFFFFFFF/BFFFFF.BBBB
@M05620:37:000000000-D9766:1:1101:23126:6106 1:N:0:78
AGTGCCAGCTCTCAATCGCACAGGGGACCCAGGGCCTGGCCCCTCCATCCAGAAAACCTATGACCTCACCCGCTACCTGGAGCACCAACTCCGCAGCTTGGCTGGGACCTATGTGAGTATCCAGCGTAGGAATCTGGGAGTTGGGGAGGAGTGAGGAGTTGGGGAAAGCCAGTCCTAACCGTGGAGGGTTCTGGTAAATGATGGGGTGAGGAGGGGCTCTTTGGCTCCCACCAGTCCCCCTGTCTGGTCTA
+
AAAAAFD1AFFFFGGFFGC1E0GEGGGGCA0AFAEA/FHF0FE/EGAFGA1B1B1AFEHFGH2FGHHFHFFEGEEFHHGHFGHHFHHCG>1B?///E0BGEHBCEEHCEGFHHHHFHDFHHHHHHGCEGCF1@FFHHGFGGHHGCGCCGGFHHGHHHFHF0C@CFCHG/:CGHHHHHHEG?EGGGGGG9AAFGGFBFFF09BF0ACB?FFFFFF?-@=EFFFBFBFFFFFFFFFFFFFEB@9F/B:BFBFB
@M05620:37:000000000-D9766:1:1101:7479:6158 1:N:0:78
AGTGCCAGCTCTCCATCGCACAGGGTACCCAGCGCCGGGCCCCTCCATCCAGAAAGCCTATGACCACACCCGCCACCTAGTGCACCCTCTCAGCAGCTTGGCTGGGACCTATGTGAGTATCCAGCGTTGGACTCTGGGCGTTGGGGCGGGGTGCGGCGTTGGGGACAGACAGTCCTCACCGTGGAGGGTTCTGGTAAATGATGGGGTGAGGAGGGGCTCTTTGGCTCCCACCAGTCCCCCTGTCTGGTCTA
+
>A>3>DFFBFFFGGGF5AA2A2F4FA4BA4BF2AA22AEA0AEEFFHBG13BFFF3BBBG5355B3BFEFG>>>>EFH3BB3FGHFE/FC334B3B2B3??33FGGFH/G23B?G3>F2FHH2FG@D/>0<1?F1<FFC@FCC0-A.:C-;999-9-@9@-ADD.-../;..;B/F/99AFFE99ADFA.;/BEBB9FB///9BE?.-9A.;9D--@=E9BFFFFFFFEFFFAAFFFFFFFE/FFBFFFFF
@M05620:37:000000000-D9766:1:1101:21726:6160 1:N:0:78
ACCACACCTTCTACAATGAGCTGCGTGTGGCTCCCGAGGAGCACCCCGTGCTGCTGACCGAGGCCCCCCTGAACCCCAAGGCCAACCGCGAGAAGATGCCCAGGTGAGTGGCCCGCTACCTCTTCTGGTGGCCGCCTCCCTCCTTCCTGGCCTCCCGGAGCTGCGCCCTTTCTCACTGGTTCTCTCTTCTGCCGTTTTCCGTAGGACTCTCTTCTCTGACCTGAGTCTCATTTGGAACTCTGCAGGTTCTA
+
ABB3AABBFFFFGBGFFGGGGFHGGEEEGEHHCGGFGGGGGHHHHGGGEEGGHHHEHHHGGGGGFEEGGGGFHFGGGGDF/?GEHGE/BCC@CFFHGHGGHEHFGHHHHHGGHHGGGGGGGHHGHHHHHFGHHGGGGDHGHHGHHGFGGFGFFFGGGG?DGGGGGCFFFFFFFFFFFFFFFFFFFFFFFFFFFFFDFFFFFFFFFFFFFFFFFFFFFFEFFFFBBFFFFFFFFBBFBFFFFFFFFFFFFFF
@M05620:37:000000000-D9766:1:1101:14885:6163 1:N:0:78
ACCACACCTTCTACAATGAGCTGCGTGTGGCTCCCGAGGAGCACCCCGTGCTGCTGACCGAGGCCCCCCTGAACCCCAAGGCCAACCGCGAGAAGATGACCAGGGGAGGGGCCCCCCCCCCTTTTTGGTGGCGGCTTCCCTCCTTCCTGGCCTCCCGCAGCTGCCCCCTTCCCCACTGGTTTCCCCTTCTGCGGTTTTCCGTAGGCCTCCCTTCTCGGACCTGATTCTCCTTTGGACCTCGGCGGGTTCTA
+
BBABBAABFFFFGGGCFGGGFGHHGGGGHCHHHGG?EEG2EHHHHGFGEAEFHFFHHHHGGGGGFGEGGGGGHHEEGGGFGHHFAFEGGCDGGDHHFD2?G2?//</>/>->D-----;---;000;-.;.;--@--;B./;.;/;//9/;./;A.D----///.;A-@F./.;...B.B:.///.;9.///-9DFF.F9./.;.///...;/.//...;-../////;/FF/B/;/;./..;-;-;9.9/
@M05620:37:000000000-D9766:1:1101:8147:6169 1:N:0:78
ACCACACCTTCTACAATGCGCTGCGTGTGGCTCCCGAGGAGCACCCCGTGCTGCTGACCGAGGCCCCCCTGAACCCCAAGGCCAACCGCGCGAAGATGAACCCAGGTGCGTGGCCCGCTCCCTCTTCTGGTGGCCGCCTCCCTCCTTCCTGGCCTCCCGGCGCTGCGCCCTTTCTCACTGGTTCTCTCTTCTGCCGTTTTCCGTAGGACTCTCTTCTCTGCCCTGCGTCTCCTTTGGAACTCTGCAGGTTC
+
AAAAAAA1BCFFGGFGGG1EEGGGGGGBAEGGHFFE?EGGGHHHHGG/EEFGGHHHHHH>EEGGGGGGGGGFGHHGGGFHGHHGHGGGGG/BBCGCHHHHHHFFHGHG<AGGGGGGCCC-EGHHHHCHHHHHFHHGGGGGGGGG;;FGGGGGGGGGG;A@@@@@@B@@F@@FFFFFFFFFFFFFFFF;BFFFFF;@ABFFFFFF-;B9FFFFFFFFFFFFBF-BF-@:;;FFFFFFFFFFFFFFF/;FFFB
@M05620:37:000000000-D9766:1:1101:22458:6176 1:N:0:78
AGTGCCAGCTCTCAATCGCACAGGGGACCCAGGGCCTGGCCCCTCCATCCAGAAAACCTATGACCTCACCCGCTACCTGGAGCACCAACTCCGCAGCTTGGCTGGGACCTATGTGAGTATCCAGCGTAGGAATCTGGGAGTTGGGGAGGAGTGAGGAGTTGGGGAAAGACAGTCCTAACCGTGGAGGGTTCTGGTAAATGATGGGGTGAGGAGGGGCTCTTTGGCTCCCACCAGTCCCCCTGTCTGGTCTA
+
AAAAAFFFBFFFGFGGGGGFGGHGGGGGGGHHFGFEFGHHHHGGGGHHHHHHHHHHHFHHHHHHHHHFHHHGGEEFHHHHCFHHHHGGFHHHEGGGGHGHGHHGGGHHGHHHHHHFHHHHHHHHHGGGGGDDGHHHGGFEGHGHGGGGGEEHHDDGFGHHHHGGFGEFHHHHHHHHBGHHGGFGGGGGCFGGGGGGGGGGGGGGGGFFFFFFFFFFFFFFFFFFFFFFFFFFEFFFFFFFFFFFFFFFFFB
@M05620:37:000000000-D9766:1:1101:19391:6199 1:N:0:78
AGTGCCAGCTCTCAATCGCACAGGGGACCCAGGGCCTGGCCCCTCCATCCAGAAAACCTATGACCTCACCCGCTACCTGGAGCACCCACTCCGCAGCTTGGCTGGGACCTATGTGAGTATCCAGCGTAGGAATCTGGGAGTTGGGGAGGAGTGAGGAGTTGGGGAAAGACAGTCCTAACCGTGGAGGGTTCTGGTAAATGATGGGGTGAGGAGGGGCTCTTTGGCTCCCACCAGTCCCCCTGTCTGGTCTA
+
AAAAAFFFBFFFG4GFGGGAFCHCG2BEEDHHBEEAFGHHHHGHGGGHHGHHHHHGHGHHHFHHHGGGHHHEG/>EGHGH2FHGHH11?FGG?FCGGHGHGFHGDGGGGHGHHHHFHHFHHHHFGGGDGFEHHHHHGG0FGHHHGG.@CACGF0GF<DHHHHGGFDFGHG/FHHHHGFHGGGGGDGGGEGGGGGGGBFGGFGGGGFFFAFFFFFFFFFFFFFFFFFFFFBFFEFFFFFFFFFFFFFFFFF/
@M05620:37:000000000-D9766:1:1101:19383:6216 1:N:0:78
AGTGCCAGCTCTCAATCGCACAGGGGACCCAGGGCCTGGCCCCTCCATCCAGAAAACCTATGACCTCACCCGCTACCTGGAGCACCAACTCCGCAGCTTGGCTGGGACCTATGTGAGTATCCAGCGTAGGAATCTGGGAGTTGGGGAGGAGTGAGGAGTTGGGGAAAGACAGTCCTAACCGTGGAGGGTTCTGGTAAATGATGGGGTGAGGAGGGGCTCTTTGGCTCCCACCAGTCCCCCTGTCTGGTCTA
+
CCBCCFFFCFFFGGGGGGGGGGHGGGGGGGHHGGGGGGHHHHGHGGHHHHHHHHHHHGHHHHHHHHHHHHHGGEEGHHHHGHHGHHHHGHHHEGEGGHGHGHHGGGHHGHHHHHHHHHHHHHHHHGGGGGHHHHHHHHHGGHHHGGFGGGEHHHHHFGHHHHGGGGHGHHHHHHHHHHHHGGGGDGGGGGGGGGGFFGGGGGGGGGFFFFFFFFFFFFFFFFFFFFFFFFFFFFFFFFFFFFFFFFFFFFB
@M05620:37:000000000-D9766:1:1101:13800:6222 1:N:0:78
ACCACACCTTCTACAATGAGCTGCGTGTGGCTCCCGAGGAGCACCCCGTGCTGCTGACCGAGGCCCCCCTGAACCCCAAGGCCAACCGCGAGAAGATGCCCAGGTGAGTGGCCCGCTACCTCTTCTGGTGGCCGCCTCCCTCCTTCCTGGCCTCCCGGCGCTGCGCCCTTTCTCACTGGTTCTCTCTTCTGCCGTTTTCCGTAGGACTCTCTTCTCTGCCCTGAGTCTCCTTTGGAACTCTGCAGGTTCTA
+
AAAAA?AAFFCFBGG1AF1BADGCEEEAGEHHHGGECEG/EHHHHGCE/AFCFGAGHHFEGEEGEE>FG/>BGF?EGCGHGHH//FGEC?/<</0<F?GGH1FF?1?<?1CEGH-AC--FFHFHHF0D</CGH@-CC.CCGCEGGFGFGGAFBFFF.-9:9@-A-=B@@FFFFF/FBFFB/BFFFFFF/:BFF@ABFFFFFB-B?/FFBBBB/BBBB//;EF?-;/;/;F/;FBB//B/:B9B9BFA9BB;
@M05620:37:000000000-D9766:1:1101:21047:6222 1:N:0:78
ACCACACCTTCTACAATGAGCTGCGTGTGGCTCCCGAGGAGCACCCCGTGCTGCTGACCGAGGCCCCCCTGAACCCCAAGGCCAACCGCGAGAAGATGCCCAGGTGAGTGGCCCGCTACCTCTTCTGGTGGCCGCCTCCCTCCTTCCTGGCCTCCCGGAGCTGCGCCCTTTCTCACTGGTTCTCTCTTCTGCCGTTTTCCGTAGGACTCTCTTCTCTGACCTGAGTCTCCTTTGGAACTCTGCAGGTTCTA
+
CBCCDDCCFFFFGGGGGGGGGGHHGEGEEGHHHGGGGGGGEHHHHGGGGGGGHHHHHHHGGGGGGGGGGGGHGHHGGGGHGHHHHGGGGGFGGGHHHHFHH2=?=FBG=GFEFH@DF-AGGHHF0G<0<C..C-DDAEGECGA:;9999/9AFGEG.--;CFBFAGDF;BFFFF0FB0/0;BFFFFFFFFBBFCA.FFFF.;:..00BBFFFFFFFF0;BFB//B:BFFFFBF0/000:FF0BF0A:BFF0
@M05620:37:000000000-D9766:1:1101:12765:6229 1:N:0:78
ACCACACCTTCTACAATGAGCTGCGTGTGGCTCCCGAGGAGCACCCCGTGCTGCTGACCGAGGCCCCCCTGAACCCCAAGGCCAACCGCGAGAAGATGCCCAGGTGAGTGGCCCGCTACCTCTTCTGGTGGCCGCCTCCCTCCTTCCTGGCCTCCCGGCGCTGCGCCCTTTCTCACTGGTTCTCTCTTCTGCCGTTTTCCGTAGGACTCTCTTCTCTGACCTGAGTCTCCTTTGGAACTCTGCAGGTTCTA
+
AAAAAAAAFFFFGGFGAG1AF1GFGAAB0AGH1BFA?FGGCHHHHGGGFEGGFHHFHHHEEGCGG>EGGGGFHCHGGG?H/CHHHGEEGG//<CCF1?DCHFFGHHEHHHGGHHGGGCGHHHHHHHHHHHGHHGGGGGHGHHGHHGGGGGFGGGGGGG@GG@@F@@F@?FFFFFFFFFFFFFFFFFFFFFFFF@FFFFFFFFABBFFFFFFFFFFFFF/BFFF9BFFFFFFFFFFB/FFFFFFFFFFFFF:
@M05620:37:000000000-D9766:1:1101:17284:6245 1:N:0:78
AGTGCCAGCTCTCAATCGCACAGGGGACCCAGGGCCTGGCCCCTCCATCCAGAAAACCTATGACCTCACCCGCTACCTGGAGCACCCACTCCGCAGCTTGGCTGGGACCTATGTGAGTATCCAGCGTAGGAATCTGGGAGTTGGGGAGGAGTGAGGAGTTGGGGAAAGACAGTCCTAACCGTGGAGGGTTCTGGTAAATGATGGGGTGAGGAGGGGCTCTTTGGCTCCCACCAGTCCCCCTGTCTGGTCTA
+
>A>>>DFFAFFFG1FFGFF1E?GCG00AAEGHBAEBEFGGFGGFGGHHHGHGFBGEGGHG1ADGHBFGHHHEE>>EHHFFBBFGFH//EGHGAE?EEG<BEHHEG/FHGBFDGGGGHHHHHHHHHGGA<CF>FGHGHG0FGHHGCG.@-.<<C0DG<AGHHHGGACCFHFGHHHHHHHHGGFGG:EGGCFGGBFFFFFGGGGGGGFB@EFF/B-@@@@FFFFFFF/9EFFFFFFFFFFFF-AFFFFF/FFB
@M05620:37:000000000-D9766:1:1101:10835:6270 1:N:0:78
ACCACACCTTCTACAATGAGCTGCGTGTGGCTCCCGAGGAGCACCCCGTGCTGCTGACCGAGGCCCCCCTGAACCCCAAGGCCAACCGCGCGAAGATGCCCAGGTGAGTGGCCCGCTACCTCTTCTGGTGGCCGCCTCCCTCCTTCCTGGCCTCCCGGCGCTGCGCCCTTTCTCACTGGTTCTCTCTTCTGCCGTTTTCCGTAGGACTCTCTTCTCTGACCTGAGTCTCCTTTGGAACTCTGCAGGTTCTA
+
AAAAAAA>BCCFGGGGGG1FGAGFGEGB0BFGFFFE?FECEEHHHGGAEEGGFGHHHFH/EECEGGGGGGEFHHHGGGGGGHHHAEGGGC/BB?CCD1GHHHHGHHFGGHGGHHGGGCGHHHHHHHHFHHFHGCGGGGHGGGGGGGGGGGGGGGGGGG;A@@@F@@F@@FFFFFFFFFEBFFFFFFFFFFFFF@FFFFFFFFFBFEFFFFFFFFFFFF/FFFF;;FF;BFFFFFFFFFFFFFFFFFFFFF/
@M05620:37:000000000-D9766:1:1101:14522:6275 1:N:0:78
ACCACACCTTCTACAATGAGCTGCGTGTGGCTCCCGAGGAGCACCCCGTGCTGCTGACCGAGGCCCCCCTGAACCCCAAGGCCAACCGCGAGAAGATGCCCAGGTGAGTGGCCCGCTACCTCTTCTGGTGGCCGCCTCCCTCCTTCCTGGCCTCCCGGCGCTGCGCCCTTTCTCACTGGTTCTCTCTTCTGCCGTTTTCCGTAGGACTCTCTTCTCTGACCTGAGTCCCCTTTGGAACTCTGCAGGTTCTA
+
AAAAAAAA>CFFGGGG3G1AG1GFGAA000FFCAF00EEACGFFHGGG?AEGEHEFGHCA/E/EG/EGGEC>GCGGGFEHAAGHCFEEGG/<<<FC1F1??CEGHHHC<<CCFCCCGCCHHHHGHHGGHHGHFC-@CACEGFFGHGGGGGFFGGFEF@-;A@@F@@F@?FFFFF9BFEBBFFFFFBFFFFFBF@BBFFFFFFFBFBFFFFBFFFFFBF/BBFFBBFF/BE-:FFB/9F9FFFFFFFFFFFB
@M05620:37:000000000-D9766:1:1101:17133:6277 1:N:0:78
AGTGCCAGCTCTCAATCGCACAGGGGACCCAGGGCCTGGCCCCTCCATCCAGAAAACCTATGACCTCACCCGCTACCTGGAGCACCCACTCCGCAGCTTGGCTGGGACCTATGTGAGTATCCAGCGTAGGAATCTGGGAGTTGGGGAGGAGTGAGGAGTTGGGGAAAGACAGTCCTAACCGTGGAGGGTTCTGGTAAATGATGGGGTGAGGAGGGGCTCTTTGGCTCCCACCAGTCCCCCTGTCTGGTCTA
+
AAA?ADFFBFFFG4GGGFGCFGHDF2EEGGHHEEFEFEGFFHGEEGFHHHFFGFEGGGHFHHHHHGHHHFHGGE@GHHHGBGHHFH1?ECHHEG?EEG33?CGGGGHFGHBDGHHHHHHHHHHFFGDADGHHFHFFGHFEGHHHGGFC@EE<G0<GCAGHGGGGG.CF/GHHHHGFF0CFG9AF.EDFA9FFGGGFFFFBBGGGGFDD?AFFDBFFFDFFFFFFFFFEEFFDEFFFFFFFFFFFFFFFFFB
@M05620:37:000000000-D9766:1:1101:13822:6286 1:N:0:78
AGTGCCAGCTCTCAATCGCACAGGGGACCCAGGGCCTGGCCCCTCCATCCAGAAAACCTATGACCTCACCCGCTACCTGGAGCACCAACTCCGCAGCTTGGCTGGGACCTATGTGAGTATCCAGCGTAGGAATCTGGGAGTTGGGGAGGAGTGAGGAGTTGGGGAAAGACAGTCCTAACCGTGGAGGGTTCTGGTAAATGATGGGGTGAGGAGGGGCTCTTTGGCTCCCACCAGTCCCCCTGTCTGGTCTA
+
AAAAAFFFAFFFGFGGGGGGGGHHGGGGEGHHGGGGGGHHAGGHGGHHHHHHHHHHHGHHHHHHHHHFHHHGGEEGHHHHFHHGGHHHGGHHGGGGGHHHGHHGGGHHGHHHHHHHHHHHHHHHHGGGGGHFHHHHHHHGGHHHGGFGGGEHHHHHHGGHHHGGGGHHHHHHHHHHGHGHGGGGFGGG:FGGGGCBFGGGGGGGGGFFFFFFFFFFFFFFFFFFFFFFFFFFFFFFFFFFFFFFFFFFFFB
@M05620:37:000000000-D9766:1:1101:25041:6289 1:N:0:78
ACCACACCTTCTACAATGAGCTGCGTGTGGCTCCCGAGGAGCACCCCGTGCTGCTGACCGAGGCCCCCCTGAACCCCAAGGCCAACCGCCAGAAGATGAACCCACGTGACTGGACCGCTACCTCTTCTGGTGGCCGCCTCCCTCATTACTGGCCTCCCGGCGCTGCGACCTTTCTCACTGGTTCTCTCTTCTGCCGTTTTCCGTAGGACTCTCTTCTCTGACCTGCGTCTCCTTTGGAAATCTGCAGGTTC
+
AAAAAAAAFFFFFGGFFGGFG1F1E0AE0EGHBFFEEEGCAGHHHGGGAEFF1FEEGAGEEE/EF>EEGGGFHBE>EGEC/<GE////B/><00BF11DDGHGG/<?F//<F/0?F-ACG@FGHHHBF00=<CAGC--:EG.;G.0;0;CFGGG0AE?.;--9A@F@-9@F//:BFFFFF-;FFFFFB/BF/9BF?BFFFFFFFFFFFF/BFF//;/9:FFFFFB--;;AFFF/FF//F/;FFFFF/FFF/
@M05620:37:000000000-D9766:1:1101:10757:6290 1:N:0:78
ACCACACCTTCTACAATGAGCTGCGTGTGGCTCCCGAGGAGCACCCCGTGCTGCTGACCGAGGCCCCCCTGAACCCCAAGGCCAACCGCGAGAAGATGCCCAGAGGTGAGGCCCCCACTATCTATTCGAGGCAGCCTCCAGCTCTCCACGACTCACGCGGCTCTGCGACTTATCTCTCGTCCTCTCTTCTGCCGCTTTTTGCGGAACACTCTTCTCTCTCCCCTGCGTCTTTTAGTACACTCCAGGTTTTT
+
AAAAAAAAFFFFG3GGFG11FAGFG000BEGHCFGGGGGGGGGHHEEGGEGGHHHGHHHEGEEEGGGGGGGFFFHGGGGHGEHGHGCECGCBCCGHHHF1GB////1?1FCC/C<C-.0>1>D1000/0<--..;./;.//;0/00/0/.--.;0;..-;--./;B----9//B/;/9----:BF/;//;///---AE//9/------;/:///;FF///9/9-9-;;@--/;/;//;/;F/-//////--
@M05620:37:000000000-D9766:1:1101:9408:6311 1:N:0:78
ACCACACCTTCTACAATGCGCTGCGTGTGGCTCCCGAGGAGCACCCCGTGCTGCTGACCGAGGCCCCCCTGAACCCCAAGGCCAACCGCGCGAAGATGCCCAGGTGAGTGGCCCGCTACCTCTTCTGGTGGCCGCCTCCCTCCTTCCTGGCCTCCCGGCGCTGCGCCCTTTCTCACTGGTTCTCTCTTCTGCCGTTTTCCGTAGGACTCTCTTCTCTGACCTGAGTCTCCTTTGGAACTCTGCAGGTTCTA
+
BBBBBBB3BCFFGGGGGG4EEGGGGGGB2EGGHDFE2EAEDHHHHGGEEEFGFHGHHGH>E@?EGGGGGGGGHHHGGGGHGHHHHGGGGG/>CGGCBGHHHHHGHFHGHHGGHHCGGCGHHHHHHHHHHHGHHGGGGGGGGGGGGGGGFGGGGGGGGG-;BBBFBBFBBFFFFFFFFFFFFFFFFFFFBFFFFBDFFFFFFFFBDBFFFFFFFFFBFF/FFFF9BFF/;BFFFFFFFFFFFFFFFFFFFFB
@M05620:37:000000000-D9766:1:1101:11655:6319 1:N:0:78
ACTGCCACTTCTCAATCGCACACGTCTGACCTCCCGTGGCCCGAAGCTCTCTCCTATGCCGTCCCCCCCTTGCAACAAAGAACACCCCCTAAGCACATCACCCAGGGGACTGGCCCGCAACCTTTTCTGGTCGCGTCCTCTTGACGCTCCGCTCGCCCGCAGCTCCCCCCTTTCCCTCCTGCCTCCTCTTCTCGCGTCTCCCGCACGACGTTCTGCGCCCATCGCAGCCTCCTGTTTCCCTCTCCAGGTTT
+
1>>>>B1BBF1BB3BBFGF1E?0AB0BA1FFG1AFEA0/AA/A/A/AFGFGBB0BB21B1AA/?BB//>>0GHFHH0?0>0>B0BEE/>//00<1001111<B///</?>0///@//>//><01=>>=11=1-<<--<<00000<...=:...:-9A:---;;/9;.;;--;B////9-://-//--;//9//-9;--9-99--9---9-----//99--:/;9-----9:--9///9///;B//;//9//
@M05620:37:000000000-D9766:1:1101:11520:6320 1:N:0:78
ACCACACCTTCTACAATGAGCTGCGTGTGGCTCCCGAGGAGCACCCCGTGCTGCTGACCGAGGCCCCCCTGAACCCCAAGGCCAACCGCGAGAAGATGCCCAGGTGAGTGGCCCGCTACCTCTTCTGGTGGCCGCCTCCCTCCTTCCTGGCCTCCCGGCGCTGCGCCCTTTCTCACTGGTTCTCTCTTCTGCCGTTTTCCGTAGGACTCTCTTCTCTGACCTGAGTCTCCTTTGGAACTCTGCAGGTTCTA
+
BBBBBBBBFFFFGGGGGGBFGDHFGEEBCEGGFFFECEGCFHHHHGGGGEGGGHHHHHHFFGFGGGGGGGGFHFHGGGGHGGHHHGGFGG<BCGHFDDGFHGHGHHHHHHGGHHGGGGGHHHHHHHHGHHGHHGGGGGHGHHGHHGGGGGFGGGGGFG-BGFFFFFFFFFFFFFFFFFFFFFFFFFFFFFFFFFFFFFFFFFFFFFFFFFFFFFFFFF/FFFF;FFFFFFFFFFFFFFFFFFFFFFFFFFB
@M05620:37:000000000-D9766:1:1101:10251:6329 1:N:0:78
ACCACACCTTCTACAATGAGCTGCGTGTGGCTCCCGAGGAGCACCCCGTGCTGCTGACCGAGGCCCCCCTGAACCCCAAGGCCAACCGCGAGAAGATGCCCAGGTGAGTGGCCCGCTACCTCTTCTGGTGGCCGCCTCCCTCCTTCCTGGCCTCCCGGCGCTGCGCCCTTTCTCACTGGTTCTCTCTTCTGCCGTTTTCCGTAGGACTCTCTTCTCTGACCTGAGTCTCCTTTGGAACTCTGCAGGTTCTA
+
AA@?AAAAFFFFGGGGBG1AF1F1E0AAA0FG1BFA0EEEEHHHHGGGGEGGGHHGHHHE?ECGG/EEGGG0G1FGGGCHEAHHHGCECGC//C<C1?DFHHHGHHHHHHGGHGGGGGGHHHHHHHHHHGGHHGGGGGFGHHGHHGGGGGGGGGGGGG:AG@@F@@F@?FFFFFFFFFFFFFFFFFFFFFFFF@BBFFFFFFFFFFFFFFFFFFFFFFFFFFFFFFFBFFFFFFFFFFFFFFFFFFFFFFB
@M05620:37:000000000-D9766:1:1101:12679:6333 1:N:0:78
ACCACACCTTCTACAATGAGCTGCGTGTGGCTCCCGAGGAGCACCCCGTGCTGCTGACCGAGGCCCCCCTGAACCCCAAGGCCAACCGCGAGAAGATGCCCAGGTGAGTGGCCCGCTACCTCTTCTGGTGGCCGCCTCCCTCCTTCCTGGCCTCCCGGCGCTGCGCCCTTTCTCACTGGTTCTCTCTTCTGCCGTTTTCCGTAGGACTCTCTTCTCTGACCTGAGTCTCCTTTGGAACTCTGCAGGTTCTA
+
BBBABBBBFFFFGGGGGGGGGGHHGGGEGFFHFGGGGGGGDEHHGGGGFGGGHHHHHHHGGCEGGGGGGGGHFHHGDG?GFHHHHGGGGGCDFGHHHHFHHGHEHHHH1?AFHHGGGCG<GHHHHHDGHHGHHGGGGGHGHHGHCGGGFGGGGGGGG--;-;9DFFFFFFFFFFFFFFFFFFFFFFFFFFFFFFADFFFFFFFDDFFFFFFFFFFFFFBFBF.9;/BBFFFFFFFFFFFFFFFFFFFFFFB
@M05620:37:000000000-D9766:1:1101:13201:6340 1:N:0:78
ACCACACCTTCTACAATGAGCTGCGTGTGGCTCCCGAGGAGCACCCCGTGCTGCTGACCGAGGCCCCCCTGAACCCCAAGGCCAACCGCGAGAAGATGAACCCGGGGGCGTGGCCCGCTACCTCTTCTGGTGGCCGCCTCCCTCCTTCCTGGCCTCCCGGAGCTGCGCCCTTTCTCACTGGTTCTCTCTTCTGCCGTTTTCCGTGGGACTCTCTTCTCTGCCCGCCGTCTCCTTTGTAACTCTCCGGGTTC
+
AAAAA1AAFFFFBGGGGGAFGFHGGEEEEEHHHGGG?EE/EGECGGGG/EFCGGFHFHFEEEEGGFEEGGAG1FGGGGFHGHHH/FFGGG@C</F1DD111?</><-----;:CFEG??-A909CB09BFCF.FA@@--9A--9AFBFF/B/9;/AE9;--9--/;-;:9-//B///:/:BFFB////;9BBFFB@ABF-F/?;-9--AA//9;/;///9/:;---99;-F/9F/////;B/F//-9-9--
@M05620:37:000000000-D9766:1:1101:13576:6342 1:N:0:78
ACCACACCTTCTACAATGAGCTGCGTGTGGCTCCCGAGGAGCACCCCGTGCTGCTGACCGAGGCCCCCCTGAACCCCAAGGCCAACCGCGGGAAGATGAACCCTGGTGTGTGGCCCGTTCCCTCTTTTGGTGGCCGCCTCCCTCCTTCCTGGCCTCCCGGCCCTGCGCCCTTTCTCCCTGGTTCTCTTTTCTGCCGTTTTCCTTGGGCCTCTCTTCTCTGCCCTGCGCCTCCTTTGGAACTCTGCTGGTTC
+
AAAAAAAAFFFFGGGGGGDGGFH1EEA0AEGFGAF00EE//GFH/EE/AB/A1GBHHHG/EE//F>EFGC/>FHEGGGGFEHHHHFE@BG/>C//FFDFF1</0?F1C..0>.>GH--./<DGGFG0DG-.:AH.:A@..CC9F.C0FBBFFFF09E.:------;@@A?@F/BFB//-;9B9:9://;/;//;/@-;F-FB////---9;FBFF//////9-;-9--A-A9FFFFEB9BB9BBF/;BF//
@M05620:37:000000000-D9766:1:1101:12690:6353 1:N:0:78
GAGACTGCTTTGGCAGAAACTGATAAGTTAGTCCCACAGGTTACGCCGAGCCTCTGACCGATTTTGTGCTGACCTCCATAGACTGGTGCCAGTTGCACCCATGTAAATTAGCAAGCTCCCGAGTACCGTGGCCTCCTCCCTCCTCCCTGGCCTCCCGCACCTCCGCCCTTGCGCACGGGTTCTCTCTCCGGCCGCTTTCCGTAGTCCTCTCTTCTCGCACCTCAGCCTCTTTTCAAATTATTCAGACACTC
+
>A?1>BCCFDFFC1111B11BAB3D31DB33D3AB1BA0011B100/A//AABB1111BA/>//@2001D@10011?>1B11BB1>@>B01B111B1B>/?0B2B>B22110>10?111/////011?</<>01@/0<@F0@/????01/?0FCG..<><-/...<.<-;/:-----:-;.90C0C90:.-;---9:9F/-/-9-/9////9/;/;---;-/-9///;-/;////;////////9//--//
@M05620:37:000000000-D9766:1:1101:26274:6354 1:N:0:78
AGTGCCAGCTCTCAATCGCACAGGGGACCCAGGGCCTGGCCCCTCCATCCAGAAAACCTATGACCTCACCCGCTACCTGGAGCACCAACTCCGCAGCTTGGCTGGGACCTATGTGAGTATCCAGCGTAGGAATCTGGGAGTTGGGGAGGAGTGAGGAGTTGGGGAAAGACAGTCCTAACCGTGGAGGGTTCTGGTAAATGATGGGGTGAGGAGGGGCTCTTTGGCTCCCACCAGTCCCCCTGTCTGGTCTA
+
A?>AAFFFBFFFGEGGGGGGGGHGGGEGGGHHGGGGGGHHHHGHGGHHHHHHHHHHHGHHHHHHHHHHHHHGGEGGHHHHGGHHHHFGEBHHGGGGGHHHGGHGGGHHGHHHHHHHHHHHHHHHHGGGGGHGHHHHHHAGGHHHGGFGGDEHHBHHHGHHHGGGGGHHHHHHHHHHHHHHGGGGGGGGCFFGGGFGGGGGGGGGGGFFFFFFFFFFFFFFFFFFFFFFFFFFFFFFFFFFFFFFFFEFFFF
@M05620:37:000000000-D9766:1:1101:14976:6358 1:N:0:78
AGTGCCAGCTCTCAATCGCACAGGGGACCCAGGGCCTGGCCCCTCCATCCAGAAAACCTATGACCTCACCCGCTACCTGGAGCACCAACTCCGCAGCTTGGCTGGGACCTATGTGAGTATCCAGCGTAGGAATCTGGGAGTTGGGGAGGAGTGAGGAGTTGGGGAAAGACAGTCCTAACCGTGGAGGGTTCTGGTAAATGATGGGGTGAGGAGGGGCTCTTTGGCTCCCACCAGTCCCCCTGTCTGGTCTA
+
ABAABFFFBFFFGGGGGGGCGEHGGEEEGGHHFGGGGFHHHHGHGGHHHGHHFFHGHGHHHFHHHGHHHHHGGEEEHGHHFGHHHHA?FFHFEGFGGHHHGHHGGGHHGHHHHHHHHHHHHGGHHGGGGGHHHHHHHHGFGHHHGGFGGGEGHBGHFGHHHHGGGGGHHHGHHHHHHHHHGGGGBFGGGGGGGGFFFGGGFGGGGGFFFFFFFFFFFFFFFFFFFFFFFFFFFFFFFFFFFFFFFFFFFFB
@M05620:37:000000000-D9766:1:1101:21296:6419 1:N:0:78
ACCACACCTTCTACAATGAGCTGCGTGTGGCTCCCGAGGAGCACCCCGTGCTGCTGACCGAGGCCCCCCTGAACCCCAAGGCCAACCGCGAGAAGATGCCCAGGTGAGTGGCCCGCTACCTCTTCTGGTGGCCGCCTCCCTCCTTCCTGGCCTCCCGGCGCTGCGCCCTTTCTCACTGGTTCTCTCTTCTGCCGTTTTCCGTAGGACTCTCTTCTCTGACCTGAGTCTCCTTTGGAACTCTGCAGGTTCTA
+
CCCCCCCCFFFFGGGFGGFGGGHHGGGECDHHHGG2EEGCDHHHHGGGFEGGHHHHHHHGGGGGGGGGGGGHFHHGGGGHGHHHHGGGGGGGGGHHHEHHHHHGHHHHHGGGHHGGGGGHHHHHHHHHHHGHHGGGGGHGHHGHHGGGGGGGGGGGGG@DGFFFFFFFFFFFFFFFFFFFFFFFFFFFFFFFFFDFFFFFFF?DF0BFFFFFFFFFFFBFFFF/BFFFFFFFFFFFFFFFFFFBFFFFFF;
@M05620:37:000000000-D9766:1:1101:13387:6421 1:N:0:78
ACCACACCTTCTACAATGAGCTGCGTGTGGCTCCCGAGGAGCACCCCGTGCTGCTGACCGAGGCCCCCCTGAACCCCAAGGCCAACCGCGAGAAGATGCCCAGGTGAGTGGCCCGCTACCTCTTCTGGTGGCCGCCTCCCTCCTTCCTGGCCTCCCGGCGCTGCGCCCTTTCTCACTGGTTCTCTCTTCTGCCGTTTTCCGTAGGACTCTCTTCTCTGACCTGAGTCTCCTTTGGAACTCTGCAGGTTCTA
+
BBBBBBBAFFFFGGGGEG5BGGHHGEGA4AFGHGFEDGFGCHHHHGGEAFGGBHFGHHGEEC0EFGGGGGGHFHHGGGGHGHHHHGGGGG/BDGGFFHGHHHHGHFHHFHGGHHGGGGGHHHHHHHHGHHGHHGGGGGHGHHGHHGGGFGGGGGGGGF;BGFCFFFFFFFFFFFFFFFFFFFFFFFFFFBFFFFFFFFFFFF?DDFFFFFFFFFFFFFBFFFF9FFFFFFFFFFFFFFFFFFFFFFFFFFB
@M05620:37:000000000-D9766:1:1101:10540:6425 1:N:0:78
AGTGCCAGCTCTCCATCGCACAGGGGACCCAGGGCCTGGCCCCTCCATCCAGAAAACCTATGACCTCACCCGCTACCTGGAGCACCCACTCCGCAGCTTGGCTGGGACCTATGTGAGTATCCAGCGTAGGAATCTGGGAGTTGGGGAGGAGTGAGGAGTTGGGGAAAGCCAGTCCTAACCGTGGAGGGTTCTGGTAAATGATGGGGTGAGGAGGGGCTCTTTGGCTCCCACCAGTCCCCCTGTCTGGTCTA
+
>>>>>FFFBFFFG4FGFEEAFEHGGG?EGGAGFEEEFFHHGHGGGG2GHG3BB3FFFECFBGFGH@G3GGGEF>/EGGGHCGHHHH1?EHHBEGCFEHGGFGHGGFHGGHFHHFGHHHHHHH3DGGGGGGHFHGFHFB<FAFGFCC.@FEC=G<GF<EHHHFFF.;.G/=C.CFHHCGGGGGG?..CFGGGGGGF;;FBF0FFGGFFFFFF/.ABABCFFFFFFFFFFF.FFAFFFFFFFAFFFFFFFFF/
@M05620:37:000000000-D9766:1:1101:15687:6430 1:N:0:78
ACCACACCTTCTACAATGAGCTGCGTGTGGCTCCCGAGGAGCACCCCGTGCTGCTGACCGAGGCCCCCCTGAACCCCAAGGCCAACCGCGAGAAGATGAACCCAGGTGAGTGGCCCGCTACCTCTTCTGGTGGCCGCCTCCCTCCTTCCTGGCCTCCCGGCGCTGCGCCCTTTCTCACTGGTTCTCTCTTCTGCCGTTTTCCGTAGGACTCTCTTCTCTGACCTGAGTCTCCTTTGGAACTCTGCAGGTTC
+
BCCCCABCFFFFGGGGGGGGGGHHGGGGGGHHHGGGGGGGGHFHHGGGGGGGHHHHHHHGGGGGGGGGGGGHGHHGGGGHGHHHHGGGGGGGGGHHHHHFDGDG/CGGFHHHGGHHFGGGCHHHFHHHGGHBDHHF?D?CHGHHGGFGGFBFGGGGGGFG-A@BCFCFFFFFFFFFFFFFFFFFFFFFFFFFFFFF.ABEFFAF.AAFBFFFFFFFFFFFFFFFB/;BFB:FFFFBFBFBFFFFFBBFAB0
@M05620:37:000000000-D9766:1:1101:19811:6437 1:N:0:78
AGTGCCAGCTCTCAATCGCACAGGGGACCCAGGGCCTGGCCCCTCCATCCAGAAAACCTATGACCTCACCCGCTACCTGGAGCACCAACTCCGCAGCTTGGCTGGGACCTATGTGAGTATCCAGCGTAGGAATCTGGGAGTTGGGGAGGAGTGAGGAGTTGGGGAAAGACAGTCCTAACCGTGGAGGGTTCTGGTAAATGATGGGGTGAGGAGGGGCTCTTTGGCTCCCACCAGTCCCCCTGTCTGGTCTA
+
ABBBBFFF@FFFGGGGGFGGGGHHGFGGFGGEFEFGAFHHCHEEFGHHHHEHGHHHHGHHHHGHHHHGHFHGGEEGHFGHFGHCGHHGGFHHGGG?EHHHGHHGGGHHGGHGHHHHHHHHHHHHHGEGGGHHHHHHHHHGGHHHGGGGGGFFHHHHHGGHHHGGGGHHHHHHHHHHHHHHGEEGGGGG;AFGGGFGGGGGGGGGGGFFFFFFFFFFFFFFFFFFFFFFFFFFFFFFFFFFFFFFFFFFFF:
@M05620:37:000000000-D9766:1:1101:19792:6437 1:N:0:78
AGTGCCAGCTCTCAATCGCACAGGGGACCCAGGGCCTGGCCCCTCCATCCAGAAAACCTATGACCTCACGCGCCCCCTGGAGCACCCTCTGCGCAGCTGGGCTGGGACCTATGTGAGTATCCAGCGTAGGAATCTGGGAGTTGGGGAGGAGTGAGGATGTGGGGAAAGACAGTCCTAACCGTGGAGGGCTCGGGTAAATGATGGGGTGAGGAGGGGCTCTTTGGCTCCCACCAGTCCCCCTGTCTGGTCTA
+
AA>AAFFFCFFFG4FGGGGCGGHGGG?EGGHH2EEEFGHHHHGGGGHHHGHHHHGHHGHHHHHHHGHHH1FE///>E/1?21F1?F//?B3B/EE//332//2??CC0CG2FH>F2>F22FB>GB///<C1?F11@1F0.<<GH@D.<C.</<0<C0//:<G.-C.C.C///009000/.;..;.=C-.=.-99;@//////;FED.;..A/DF9-@F.FF///B/BEF/:..99;FF.A=9B9/9;BFF/
@M05620:37:000000000-D9766:1:1101:18873:6470 1:N:0:78
ACCACACCTTCTACAATGAGCTGCGTGTGGCTCCCGAGGAGCACCCCGTGCTGCTGACCGAGGCCCCCCTGAACCCCAAGGCCAACCGCGAGAAGATGCCCAGGTGAGTGGCCCGCTACCTCTTCTGGTGGCCGCCTCCCTCCTTCCTGGCCTCCCGGAGCTGCGCCCTTTCTCACTGGTTCTCTCTTCTGCCGTTTTCCGTAGGACTCTCTTCTCTGACCTGAGTCTCCTTTGGAACTCTGCAGGTTCTA
+
CCDDDCCDFFFFGGGGGGGGGGHHGGGFEGHHHGGGGGGGGHHHHGGGGGGGHHHHHHHGGGGGGGGGGGGHGHHGGGGHGHHHHGGGGGGGGGHHHHGHHHHGHHHHHHGGHHGGGGGHFGHHHHHGHHGHHGGGGGHGHHGHHGGGFGFGGGGGF-9ADFGGGGFFFFFFFFFFFFFFFFFFFFFFFFFFFDDDFFFFFFF?FFFFFFFFFFFFFFFFFFFFFFFFFFFFFF/BFFFFFFFFFFFFFFB
@M05620:37:000000000-D9766:1:1101:18966:6483 1:N:0:78
ACCACACCTTCTACAATGAGCTGCGTGTGGCTCCCGAGGAGCACCCCGTGCTGCTGACCGAGGCCCCCCTGAACCCCAAGGCCAACCGCGAGAAGATGAACCCAGGTGAGTGGCCCGCTACCTCTTCTGGTGGCCGCCTCCCTCCTTCCTGGCCTCCCGGCGCTGCGCCCTTTCTCACTGGTTCTCTCTTCTGCCGTTTTCCGTAGGACTCTCTTCTCTGACCTGCGTCTCCTTTGGAACTCTGCAGGTTC
+
CCCCCCCCFFFFGGGGGGGGGGHHGGGEFGHHHGGGGGGGGHHHHGGGFGGGHHGHHHHGGGGGGGGGGGGHHHHGGGGHGHHHHGGGGGDGGGHHGHHFDGGGHGHG1FGHFGHHGGGGGHHHGHHHFHHHGGHGGGGGHGHHGGGGGGGGGGGGGGGG-CFFFFFFFFFFFFFFFFFFFFFFFFFFFFFFFEFDADFFFFFFAFFFFFFFFFFFFFFF0FFFF.@AFDFFFFFFFFFFFFFFFBFFFFB
@M05620:37:000000000-D9766:1:1101:25252:6493 1:N:0:78
ACCACACCTTCTACAATGAGCTGCGTGTGGCTCCCGAGGAGCACCCCGTGCTGCTGACCGAGGCCCCCCTGAACCCCAAGGCCAACCGCGAGAAGATGAACCCAGGTGCATGGCCCGCTACCTCTTCTGGTGGCAGCCTCCCTCCTTCCTGGCCTCCCGGAGCTGCGCCCTTTCTCACTGGTTATCTCTTCTGCCGTTTTCCGTAGGACTCTCTTCTCTGACCTGCGTCTCCTTTGGAACTCTGCCGGTTC
+
>1>>A?AAFFFDBGG1ABGFAAAAABAEE0FGEF000AE//FAGHGEGA/EA1AABGF0E@E/ECEEFGGGGGEE>EGE//EGF/?E<C/C@@?GHH1?GHHG//?GB11?F0FHH?C--<<0DGGGHH0GH.C/<EGF/:.CG:GF0/:0:.:9FG?F@---;/CAGE@@9/BFBB9B/-;9/99BFFBBFFFF@BFFFFFBB;BFFBBBF/FFF9/B/:B;FFF-;99BBFFFFF//:B//;;;---:;
@M05620:37:000000000-D9766:1:1101:10456:6518 1:N:0:78
ACCACACCTTCTACAATGAGCTGCGTGTGGCTCCCGAGGAGCACCCCGTGCTGCTGACCGAGGCCCCCCTGAACCCCAAGGCCAACCGCGAGAAGATGCCCAGGTGAGTGGCCCGCTACCTCTTCTGGTGGCCGCCTCCCTCCTTCCTGGCCTCCCGGCGCTGCGCCCTTTCTCACTGGTTCTCTCTTCTGCCGTTTTCCGTAGGACTCTCTTCTCTGACCTGAGTCTCCTTTGGAACTCTGCAGGTTCTA
+
BBBABBBAFFFFGGGGDG5BGFHHGEEAAAGGGFFEDGEGGHHHHGGAEEGGGHHGHHHE@FCGGAEGGGGCHGHGGGGHGEHHHGGEGG/<CGFG1GB<CGHA1?GHHHGGHEGGGGGFHHHFHHHHHFGHHGG@GCHGHFGHHGGFGFFAFEGGGB9;?@BBBBDBBFFFFFFFFFFBFBFFB/BFFFFFFBDAFFFFF9AFDFFFFFBFFFFB9B/99FF/.;B;BFBFFFFBFFFFFFFBFFFFFFB
@M05620:37:000000000-D9766:1:1101:9612:6525 1:N:0:78
ACCACACCTTCTACAATGAGCTGCGTGTGGCTCCCGAGGAGCACCCCGTGCTGCTGACCGAGGCCCCCCTGAACCCCAAGGCCAACCGCGAGAAGATGCCCAGGTGAGTGGCCCGCTACCTCTTCTGGTGGCCGCCTCCCTCCTTCCTGGCCTCCCGGCGCTGCGCCCTTTCTCACTGGTTCTCTCTTCTGCCGTTTTCCGTAGGACTCTCTTCTCTGACCTGAGTCTCCTTTGGAACTCTGCAGGTTCTA
+
>A1AA>>AFFFF3GGFFGG1G1AFE0BBFA0F1FFAAEEA/A/0AAEEAEEFAGEGFGHGEE@@GGGGEGAFCGGGGGEGEHHHFFGGGGCC/CCCGB<?FBG/FFF0<?/<FEC@CGGHHHHGHHHFHHCCGCGGGFHEHHGHHGGGGGGFFFGGGA-@A@@F@@F@@FBFFFFFFB-BFFFFBFFFFFFFF@B?/-FF-FA99FFBFFFBFBFFFBFFFF-/-BF/FFBFFFBB/FFFFFFFFEA/FF;
@M05620:37:000000000-D9766:1:1101:15172:6529 1:N:0:78
ACCACACCTTCTACAATGAGCTGCGTGTGGCTCCCGAGGAGCACCCCGTGCTGCTGACCGAGGCCCCCCTGAACCCCAAGGCCAACCGCGAGAAGATGAACCCAGGTGAGTGGCCCGCTACCTCTTCTGGTGGCCGCCTCCCTCCTTCCTGGCCTCCCGGCGCTGCGCCCTTTCTCACTGGTTCTCTCTTCTGCCGTTTTCCGTAGGACTCTCTTCTCTGACCTGCGTCTCCTTTGGAACTCTGCAGGTTC
+
CCCCCCCCFFFFGGGGGGGGGGHHGGGEDFHHHGGGGGGGGHHHHGGGFGGGGHHHHHHGGGCGGGGGGGGHHHHGGGGHGHHHHGGGGGFGGGHHHHHDFFDGFGHG1FGHFGHHGGGCCHHHHGHHHHHGGHHGGGGGHGHHGGGGGGGGGGGGGGGGCGFFFFFFFFFFFFFFFFFFBFFFFFFFFFFFFFFD:DFFFFBFADDFFFFFFFFFFFFF0FBFFFFFFFFFFFFFFFFFFFFFF0;FFF0
@M05620:37:000000000-D9766:1:1101:6734:6551 1:N:0:78
ACCACACCTTCTACAATGAGCTGCGTGTGGCTCCCGAGGAGCACCCCGTGCTGCTGACCGAGGCCCCCCTGAACCCCAAGGCCAACCGCGAGAAGATGCCCAGGTGAGTGGCCCGCTACCGCTTCTGGTCGCCGCCTCCCTCCTCCCTGGCCTCCCGCCGCTGCGCCCTTTCTCACTGGTTCTCTCTTCTGCAGTTTTCCGTAGGACTCTCTTATCTGACCTGAGTACCCTTTGGAACTCTGCAGGTTATA
+
BCCCCCDBFFFFGGGGGGAGGGHHGFGBFFHHHGGEDGEGGHGHHGGGGFFGHHHHHHHGGGGGGGGGGGGHFHHGGGGHGHHHHGGGGG>CGGHGHHGGHHC/?1==F1?FGH?DG?D<-<CGGFHH00<DG@FGGG.CFGGG/;9C0;CFGGGGG--;@=AD>DFFCFFFFFFFFFFFFFFFFFFFFFFF0BBFFFFFFFF.A0FFFFFFF0B;BF:FFFF;B0:0:BFFF0B000BF0;;:FFF00::
@M05620:37:000000000-D9766:1:1101:12070:6591 1:N:0:78
AGTGCCAGCTCTCAATCGCACAGGGGACCCAGGGCCTGGCCCCTCCATCCAGAAAACCTATGACCTCACCCGCTACCTGGAGCACCAACTCCGCAGCTTGGCTGGGACCTATGTGAGTATCCAGCGTAGGAATCTGGGAGTTGGGGAGGAGTGAGGAGTTGGGGAAAGACAGTCCTAACCGTGGAGGGTTCTGGTAAATGATGGGGTGAGGAGGGGCTCTTTGGCTCCCACCAGTCCCCCTGTCTGGTCTA
+
AA>AAFF4AFFFGFGGGGGCGCHFGGEEEGCGBAEEDGHHGHGFGGHHHFGHFGGHHGHCFGGHHGHHHFFGG>>EHHHHFGHHHH1??GHGEGFFEHGHGHGGGGHHGFFFHHFHHHHHHHHHHGGGFDGFHHFFFF0CGHHGGGCCCE>FFDGHHDHHFF@D.EEFGHHHHHHHFHGFGGGGDEGG9CFGGGFFFFGGGGGGGDDAFFFFDFFCFCFFFFFFFFFEFBFFFEFFFFFFFFFFFFFBFFB
@M05620:37:000000000-D9766:1:1101:25678:6629 1:N:0:78
ACCACACCTTCTACAATGAGCTGCGTGTGGCTCCCGAGGAGCACCCCGTGCTGCTGACCGAGGCCCCCCTGAACCCCAAGGCCAACCGCGAGAAGATGAACCCAGGTGCGTGGCCCGCTACCTCTTCTGGTGGCCGCCTCCCTCCTTCCTGGCCTCCCGGCGCTGCGCCCTTTCTCACTGGTTCTCTCTTCTGCCGTTTTCCGTAGGACTCTCTTCTCTGACCTGCGTCTCCTTTGGAACTCTGCAGGTTC
+
BBBBBBBACFFFGGGGGGA5FBGGGEE2AEFGGDFE?EECDHHHHGGGEEEFFFHHHHHGGEEEGGEEEGFHHHHGGGGHGHHHEGGECC/BDDGFFHHHHHGAGGHC1C?AGG0FDCC-AGBGFFHHHHHGGHHGACGGHGGGGGGGGGFFEFGFGFGGGGBB?B??FBBFFFFFFFFFFFFFFFF/;FFFFF9@;AFFFFFFADFFFFFFFFFEF;BF/:BFF.9;B.FFFFFFFBFFFFFFF9;9.FB
@M05620:37:000000000-D9766:1:1101:11923:6632 1:N:0:78
ACCACACCTTCTACAATGAGCTGCGTGTGGCTCCCGAGGAGCACCCCGTGCTGCTGACCGAGGCCCCCCTGAACCCCAAGGCCAACCGCGAGAAGATGCCCCCGTGTGTGGGCCGCTACCTCTTCTTGTGGGCCCCCCCCTCCTTTCTGTGCTCCCCGGGCCGCGCCCCTTTTCCCTGGGTCTCTCTTCTTCCGTTTTCCCTTGGACTCTCTTTTCTGAGCCGTGTCCCCTTTTTGACTCTGTGGGGTCTT
+
ABBBBBBBFFFFGGGGGGAGGFFHGGGFHGHHHGGGGGGGGHHHHGGGGGGGHHHHHHHGGGGGGGGGGGGHHHHGGGGHGHHHGGGGGGBD?DGGHF22F//</<?<?<..>>-<A@-<0<<G00000:....:;-:9B-AA/F0;00/////9;.;----9----@-;A//9/B//..;.;9BF/B/;//9.//9;////9.99//;/BFF///9///;/-.-:.//.9.B//-./9;////..-:../
@M05620:37:000000000-D9766:1:1101:9901:6638 1:N:0:78
AGTGCCAGCTCTCCATCGCACAGGGGACCCAGGGCCTGGCCCCTCCAGCCAGAAAACCTATGACCTCACCCGCTACCTGGAGCACCAACTCCGCAGCTTGGCTGGGACCTATGAGAGTATCCAGCGTCGGCATCTGGGAGTTGGGGAGGCGTGCGGAGTTGGCGAAAGACAGTCGTAACCGTGGAGGGTTCTGGTAAATGATGGGGTGAGGAGGGGCTCTTTGGCTCCCACCAGTCCCCATGTCTGGTCTA
+
>A>>>FF1AFFFG1FBFEEAEAHCF0B0ABFFB0BA/BGHEHGGGGF1BFEGCCHCGEG1BB2GHDFEHFFEE>>EHHFFBFGHHH0>?GDFEEC/>FFGAB<FFGGGG0BBB211BB>GFH2@GGF//>//AGHHGF0<CGHFGGEGG.;;C.-;-:C/;//;---E/CFGG0.;;.;F?BF<-9B---AFFF//9B/BB/9F--;99A-9AB--;>FFBF/9F9F-A---;-;F//E-;FFFFFBF/B9
@M05620:37:000000000-D9766:1:1101:11933:6647 1:N:0:78
ACCACACCTTCTACAATGAGCTGCGTGTGGCTCCCGAGGAGCACCCCGTGCTGCTGACCGAGGCCCCCCTGAACCCCAAGGCCAACCGCGAGAAGATGCCCAGGTGAGTGGCCCGCTACCTCTTCTGGTGGCCGCCTCCCTCCTTCCTGGCCTCCCGGCGCTGCGCCCTTTCTCACTGGTTCTCTCTTCTGCCGTTTTCCGTAGGACTCTCTTCTCTGACCTGAGTCTCCTTTGGAACTCTGCAGGTTCTA
+
BBBBBBBBFFFFGGGGGGG5FDGHGFFAFEHHHGGGDGGFEHHFHGGG1AEFGHFHHHCECGEGGGGGG??GHHGGGEGHGHHHEGGGGGCG?AGFGHHHHHEF?GBC<<C/GC-AFCCCFGGFH0DHHFDFC@?CGGHGHFGFFFFFGG?AFGGED?---9-.-@DFFFFEFFBBBFEFF/9/9/BB/B/BBDDFFEBBDFFDFFFBBB/BFB////;BBFB/;BF/;B/:BF//BF9FFFEFBFFFFF;
@M05620:37:000000000-D9766:1:1101:17145:6649 1:N:0:78
AGTGCCAGCTCTCAATCGCACAGGGGACCCAGGGCCTGGCCCCTCCATCCAGAAAACCTATGACCTCACCCGCTACCTGGAGCACCAACTCCGCAGCTTGGCTGGGACCTATGTGAGTATCCAGCGTAGGAATCTGGGAGTTGGGGAGGAGTGAGGAGTTGGGGAAAGACAGTCCTAACCGTGGAGGGTTCTGGTAAATGATGGGGTGAGGAGGGGCTCTTTGGCTCCCACCAGTCCCCCTGTCTGGTCTA
+
BCBBBFFFCFFFGGGGGGGGGGHGGGGGGGHHGGGGGGHHHHGHGGHHHHHHHHHHHGHHHHHHHHHHHHHGGFGGHHHHGHHHHHHHGHHHGGGGGHHHGHHGGGHHGHHHHHHHHHHHHHHHHGGGGGHHHHHHHHGGGHHHGGGGGGEHHHHHHGHHHHGGGGHHHHHHHHHHHHHHGGGGGGGGEGGGGGGGGGGGGGGGGGFFFFFFFFFFFFFFFFFFFFFFFFFFFFFFFFFFFFFFFFFFFFB
@M05620:37:000000000-D9766:1:1101:20164:6652 1:N:0:78
ACCACACCTTCTACAATGAGCTGCGTGTGGCTCCCGAGGAGCACCCCGTGCTGCTGACCGAGGCCCCCCTGAACCCCAAGGCCAACCGCGAGAAGATGCCCAGGTGAGTGGCCCGCTACCTCTTCTGGTGGCCGCCTCCCTCCTTCCTGGCCTCCCGGAGCTGCGCCCTTTCTCACTGGTTCTCTCTTCTGCCGTTTTCCGTAGGACTCTCTTCTCTGACCTGAGTCTCCTTTGGAACTCTGCAGGTTCTA
+
BBBBBBBBFFFFGGGGGGGCGFHGGGGEGGHHHGGGGGG?EGHHHGGGFGGGHHHHHHHGGGGGGGGGGGGHGHHGGGGHGHHHHGGGGGGGGGHHHHHHHGHGHHHHHGGGHHGGGCGHHHHHHHFFHFGGHDGGGGHGHHGHHGGGFGFGGGGGGG-;BGGGGGFFFFFFFFFFFFFFFFFFFFFFFFFFFFFDFFFFBFFFFEFFFFFFFFFFFFFFFFEFFFFFFFFFFFEFFFFFFFF/BFFFFF/
@M05620:37:000000000-D9766:1:1101:14131:6654 1:N:0:78
ACCACACCTTCTACAATGAGCTGCGTGTGGCTCCCGAGGAGCACCCCGTGCTGCTGACCGAGGCCCCCCTGAACCCCAAGGCCAACCGCGCGAAGATGAACCCAGGTGCGTGGCCCGCTACCTCTTCTGGTGGCCGCCTCCCTCCTTCCTGGCCTCCCGGCGCTGCGCCCTTTCTCACTGGTTCTCTCTTCTGCCGTTTTCCGTAGGACTCTCTTCTCTGACCTGCGTCTCCTTTGGAACTCTGCAGGTTC
+
BBBBBBBAFFFFGGGGGG5FGFHHGGGB4EHHHGFEDGGGGHHHHGGEAEGGGHGHHHGEEF?GGGGGGEFHHHHGGEGHGHHHHGGGGG/BCGGFDGHFGHGEHGGG1@FGCGHHGGC@CHHHEHHHHHHGGHHGFFGGGEGGDFGGGGGGGGGGGEGGCFFDFFFFFFAFFFFFFFFFFFFFFFFBFFFFFFFB;AFFFFFF.ADFFFFFFFFFFFFF/BBFB.@;@9FFFFFFFFFFFFFFF/;F9B/
@M05620:37:000000000-D9766:1:1101:8357:6691 1:N:0:78
ACCACACCTTCTACAATGAGCTGCGTGTGGCTCCCGAGGAGCACCCCGTGCTGCTGACCGAGGCCCCCCTGAACCCCAAGGCCAACCGCGAGAAGATGAACCCAGGTGCGTGGCCCGCTCCCTCTTCTGGTGGCCGCCTCCCTCTTTCCTGGCCTCCCGGCGCTGCGCCCTTTCTCACTGGTTCTCTCTTCTGCCGTTTTCCGTTGGACTCTCTTCTCTGCCTTGCGGCTCCTTTGGAACTCTGCCGGTTC
+
AAA1AAA1BCFFGGGGDG1AF1FEGAAA0AFGABBA0AEECGFHHGGAEFFGGHHFHHH/>EEGGCGGGGFCFCGGGGEH/<GHHG</>C<<<CGB>GFFGH<?FFGG?CGGGG<FCACCGGHHHH0=GGHHGHHGGGGGGGGG/=0FCFGGGEGGG.=AGG;;@F@@F@@FFFFFBFFFFFFFFFF/;BFFFF/;;BFFF;-;/:A/BFFFFFFBB9BFFF/;B;>-9;;EFFFFFFFFFBBFF9;@@B-
@M05620:37:000000000-D9766:1:1101:24348:6692 1:N:0:78
ACCACACCTTCTACAATGAGCTGCGTGTGGCTCCCGAGGAGCACCCCGTGCTGCTGACCGAGGCCCCCCTGAACCCCAAGGCCAACCGCGAGAAGATGCCCAGGTGAGTGGCCCGCTCCCTCTTCTGGTGGCCGCCTCCCTCCTTCCTGGCCTCCCGGCGCTGCGCCCTTTCTCACTGGTTCTCTCTTCTGCCGTTTTCCGTAGGACTCTCTTCTCTGCCCTGAGTCTCCTTTGGCACTCTGCAGGTTCTA
+
BBBBB@BAFFFFFGGGGGGGGFHFGEGEGGHHHFFGGGG2EFGGHGGGAEGGEGFGHHFGGGEFGGGGGGGHFHHGGGGHGHHH/FGGG@GGCBF222F2<2/F<FBC?1/?0FC?@-<FCF/GGB<D=<.CC--;.CEEFC.C00/009.CFF...;----@A-@A;D/BFFF//BBF/9BFFFFFFBB///@DDBABB.B.AA9BBFFF/BFF/B///.9F..BF/B9;/FF///;FFFF//9F.;/9;
@M05620:37:000000000-D9766:1:1101:23549:6706 1:N:0:78
AGTGCCAGCTCTCAATCGCACAGGGGACCCAGGGCCTGGCCCCTCCATCCAGAAAACCTATGACCTCACCCGCTACCTGGAGCACCAACTCCGCAGCTTGGCTGGGACCTATGTGAGTATCCAGCGTAGGAATCTGGGAGTTGGGGAGGAGTGAGGAGTTGGGGAAAGCCAGTCCTAACCGTGGAGGGTTCTGGTAAATGATGGGGTGAGGAGGGGCTCTTTGGCTCCCACCAGTCCCCCTGTCTGGTCTA
+
ABAAAFFFBFFFGDGGGGGFGGHHGGEEGGHHGGGGGGHHHHGHGGHHHHHHHHHHHGHHHHHHHHHHHHHGGEFGHHHH?FGHHHC?EHHHEGGGGHHHGHHGGGAGEG2?B3B3FFDGHH3??CEDDGH2<@FHHH0?ECGHGG.>C.><C0<G0CHCGHGGGG.G/:/;;GCCG:GFDDFF.CDGGGGGGG9FGF0;BFGGGGD-.;:/DFFAA>EFFBFBB/FE..FD.:BFFFFFFFBBBFF9B9:
@M05620:37:000000000-D9766:1:1101:13515:6720 1:N:0:78
AGTGCCAGCTCTCAATCGCACAGGGGACCCAGGGCCTGGCCCCTCCATCCAGAAAACCTATGACCTCACCCACTACCTGGAGCACCAACTCCGCAGCTTGGCTGGGACCTATGTGAGTATCCAGCGTAGGAATCTGGGAGTTGGGGAGGAGTGAGGAGTTGGGGAAAGACAGTCCTAACCGTGGAGGGTTCTGGTAAATGATGGGGTGAGGAGGGGCTCTTTGGCTCCCACCAGTCCCCCTGTCTGGTCTA
+
AAAABFFFBFFFGGGGGGGGGGHHGGGGGGGHGGGGDFGHHHGHGGHHHHFHBGFHHGHHHHGHHHHFHHHGEHHHHHHHHHHGHHHHGHHHGGGCECGHDHHFGFHHGHHHHHHHHHHHHHHHHGCDGGHHHHHHHHGE/FFGGGFGGGGHHBBCGDCHGHGFGGHHHHHHHHHHHHHHGGHGGEGGEFGFGGGGGGGGGGGEADFFFFFFFDFFFFFFFFFBBFFFFFFFFFFFFFFFFFFFFFFFFF/
@M05620:37:000000000-D9766:1:1101:13157:6720 1:N:0:78
ACCACACCTTCTACAATGAGCTGCGTGTGGCTCCCGAGGAGCACCCCGTGCTGCTGACCGAGGCCCCCCTGAACCCCAAGGCCAACCGCGAGAAGATGCCCAGGTGAGTGGCCCGCTACCTCTTCTGGTGGCCGCCTCCCTCCTTCCTGGCCTCCCGGCGCTGCGCCCTTTCTCACTGGTTCTCTCTTCTGCCGTTTTCCGTAGGACTCTCTTCTCTGACCTGCGTCTCCTTTGGAACTCTGCAGGTTCTA
+
AAA1AAAAFFFFGGGFFG11B1B1E0AAAAGG1BFAAEGCGHHHHGCAEEGCFHHHHGH?EEEGF/EEGGG0G1>EGGCH>CGGFG<<BC></?0CDFBFGGHEFFFGHDFGFHCCC@@HHHHHDGGGH/CFHGGGC?CEFHGHHFGGGF.CBFGGB@-@@@?-@@F@@FFFFFEFFFFFFBFFF/BB9BBFF@BFFFFFFFABFFFFFFFFFFFFFF/BFFF-;B@9BFFFF/FBFFFFFFFFFFFFBFB
@M05620:37:000000000-D9766:1:1101:9657:6723 1:N:0:78
AGTGCCAGCTCTCAATCGCACAGGGGACCCAGGGCCTGGCCCCTCCATCCAGAAAACCTATGACCTCACCCGCTACCTGGAGCACCAACTCCGCAGCTTGGCTGGGACCTATGTGAGTATCCAGCGTAGGAATCTGGGAGTTGGGGAGGAGTGAGGAGTTGGGGAAAGACAGTCCTAACCGTGGAGGGTTCTGGTAAATGATGGGGTGAGGAGGGGCTCTTTGGCTCCCACCAGTCCCCCTGTCTGGTCTA
+
ABABBFFFBFFFGGGGGGGCFEFEEEGFGGHHFGGGGFHHHHGHGGHHHHHHHGHHHGHGHGHHHHHHHHHGGEEGHHHHHGHHHHHEFHHHGCGFG3FHGHHED/FGGHHHHHHHHHHHHHHHHGBGGDHHHHHHHHHGFHGHCGFGGDDGHHHHGDGGHHGGGGHHHHHHHHFHHHHHGEECGE?B;.CFGG;FGGGGGGGGGFFFFFFFFFFFFFFFFFFFFFFFFFFFF?BFFFFDFAFFFF//;B/
@M05620:37:000000000-D9766:1:1101:19958:6728 1:N:0:78
ACCACACCTTCTACAATGAGCTGCGTGTGGCTCCCGAGGAGCACCCCGTGCTGCTGACCGAGGCCCCCCTGAACCCCAAGGCCAACCGCGAGAAGATGCCCAGGTGAGTGGCCCGCTACCTCTTCTGGTGGCCGCCTCCCTCCTTCCTGGCCTCCCGGCGCTGCGCCCTTTCTCACTGGTTCTCTCTTCTGCCGTTTTCCGTAGGACTCTCTTCTCTGACCTGAGTCTCCTTTGGAACTCTGCAGGTTCTA
+
AAAABAABFFFFGGGGGGGGGGHHGGGFD?GHHGGGGCEEDHFHHGGGFGGGHDFHHFHGFGGGGGCEGGGHHHHGGGGHGHHHHEGGGGGGGGHHEGHHHGHGHHGHHHGGHHFGGGGHHHHHGHHGHHGHHGGGGGHGHHGHHGGGGGGGGGGGGA-ADFFFFFFFFFFFFFFFFFFFFFFFFFFFFFFFFDFFFFFFFFAFFFFFFFFFFFFFFFBFFFFFFFFFFFFBFBBBBBFFF/BFFFFFFFB
@M05620:37:000000000-D9766:1:1101:6671:6732 1:N:0:78
AGTGCCAGCTCTCAATCGCACAGGGGACCCAGGGCCTGGCCCCTCCATCCAGAAAACCTATGACCTCACCCGCTACCTGGAGCACCAACTCCGCAGCTTGGCTGGGACCTATGTGAGTATCCAGCGTAGGAATCTGGGAGTTGGGGAGGAGTGAGGAGTTGGGGAAAGACAGTCCTAACCGTGGAGGGTTCTGGTAAATGATGGGGTGAGGAGGGGCTCTTTGGCTCCCACCAGTCCCCCTGTCTGGTCTA
+
AAA>>DFFBFFFG4FGFFG2E?GCGEEEEAGHBBEAFGHHHHGHGGHHHGHHHFHFFEHHGGHHHDFHHHHFE/>EGHHH2FGFHH1??GH@?E?FEHFGGHHGGGHHGHHHHHHHHHHHHHHHHGGFCGFHHHHHHH0FDHHGGG.CG.CGH0<G<EHHHGGGGDGH/CCHHHHHHFHHGGGG?EGGDFFGGGFFFGGGFGGGGGFFFFFFFFFFFFFFFFFFFFFFFFFFFFFFFFFFFFFFFFFFFFF
@M05620:37:000000000-D9766:1:1101:17259:6733 1:N:0:78
ACCACACCTTCTACAATGAGCTGCGTGTGGCTCCCGAGGAGCACCCCGTGCTGCTGACCGAGGCCCCCCTGAACCCCAAGGCCAACCGCGAGAAGATGCCCAGGTGAGTGGCCCGCTACCTCTTCTGGTGGCCGCCTCCCTCCTTCCTGGCCTCCCGGCGCTGCGCCCTTTCTCACTGGTTCTCTCTTCTGCCGTTTTCCGTAGGACTCTCTTCTCTGACCTGAGTCTCCTTTGGAACTCTGCAGGTTCTA
+
AAAAAAAAFFFFGGGGFGG1G1G1FBEBCEFGAFGCGGGGCHHHHGGGGEGGHHGHHHGECGGGGCGGGGGFHFHGGGEHCEHHHGCEGG?B?CFGFHHGHGHGHHHFHHGGHHGGGGGHHHHHHHHHHHGHHGGGGGHGHHGHHGGGGEGGGGGGGG-AA@@F@@F@@FFFFFFFFFFFFFFFFFFFFFFFF@FFFFFFFFFFFFFFFFFFFFFFFFBFFFF:BFFFFFFFFFFFFFFFFFFFFFFFFF;
@M05620:37:000000000-D9766:1:1101:9971:6742 1:N:0:78
AGTGCCAGCTCTCAATCGCACAGGGGACCCAGGGCCTGGCCCCTCCATCCAGAAAACCTATGACCTCACCCGCTACCTGGAGCACCAACTCCGCAGCTTGGCTGGGACCTATGTGAGTATCCAGCGTAGGAATCTGGGAGTTGGGGAGGAGTGAGGAGTTGGGGAAAGACAGTCCTAACCGTGGAGGGTTCTGGTAAATGATGGGGTGAGGAGGGGCTCTTTGGCTCCCACCAGTCCCCCTGTCTGGTCTA
+
ABBBBFFFCFFFGGGGGFGGGGHHGFGEGGHHGGGGGGHHHHGHGGHHHHHHHHHHHGHHHHHHHHHHHHHGGGGGHHHHHHHGHHHHGGHHGGGGGHHHGHHGGGHHGHHHHHHHGHHHHHHHHGEGFFHHHHHHHHGGDHHHGGGGGGGHHFHHHGHHHHGGGGHHHHHHHHHHHHHHGFGGAFGGCFGGGGB;FGGGGGGGGFFFF?FFFFFFFFFFFFFFFFFFFFFFFFFFFFFFFFFFFFFFFF/
@M05620:37:000000000-D9766:1:1101:13261:6750 1:N:0:78
ACCACACCCTCTACAATGAGCTGCGTGTGGCTCCCGAGGAGCACCCCGTGCTGCTGACCGAGGCCCCCCTGAACCCCAAGGCCAACCGCGAGAAGATGCCCAGGTGAGTGGCCCGCTACCTCTTCTGGTGGCCGCCTCCCTCCTTCCTGGCCTCCCGGAGCTGCGCCCTTTCTCACTGGTTCTCTCTTCTGCCGTTTTCCGTAGGACTCTCTTCTCTGACCTGAGTCTCCTTTGGAACTCTGCAGGTTCTA
+
BBBBBBBA3>AFGGGGGGFGGGHHGGGBFGHHHGGFFGGGGHHHHGGGGGGGGHHHHHHGGGGGGGGGGGGHHHHGGGGHGHHHHGGGGG@DGGHGHHGHHBCFFC1GGGGGHHGGGGGHHGHHGHDHHHGFHC@GGDHGHGGGGGGGFGFGGGGGGG-=DFFFGFFFFFFFFFFFFFFFFFFFFFBFF/BFFB;DFFFFFFFBFFFFFFFFFFFFF//:FFF/FFFBFFFFFFFFFFFFBFF/FFFFFF/
@M05620:37:000000000-D9766:1:1101:8268:6765 1:N:0:78
AGTGCCAGCTCTCAATCGCACAGGGGACCCAGGGCCTGGCCCCTCCATCCAGAAAACCTATGACCTCACCCGCTACCTGGAGCACCAACTCCGCAGCTTGGCTGGGACCTATGTGAGTATCCAGCGTAGGAATCTGGGAGTTGGGGAGGAGTGCGGAGTTGGGGAAAGCAAGTACTAAACGTGGAGGGTTCTGGTAAATGATGGGGTGAGGAGGGGCTCTTTGGCTCCCACCAGTCCCCCTGTCTGGTCTA
+
>11>AFFCAFFFG1F31FFFEEGAFGEE?00FFAE/AAGAAGGFGGEGF011AF1BGF0BFGDHFF1FHHHGGE/EGBGHCGHECGHEEFHHG?/>EF1B/0EEEGCF/01BGH2GG1F1222BC<//<?GFH1GFBFF/<0?1>@C--<E<C0@CGGA:0/--;..;//;CF0;0090:CA...;C9.;FGG0;099CFEFFFFFF@-A-;-B@----;FF/BF/BEA-FBEFBF//-A-9BBFF/;///
@M05620:37:000000000-D9766:1:1101:14252:6776 1:N:0:78
AGTGCCAGCTCTCAATCGCACAGGGGACCCAGGGCCTGGCCCCTCCATCCAGAAAACCTATGACCTCACCCGCTACCTGGAGCACCAACTCCGCAGCTTGGCTGGGACCTATGAGTATATAGAGCATGAATATCTGAGTGGGGGAGGAGAGAGGAGTGTTGGAAAGAGACCGTCCTAACCGTAGGGGGCTCTGAAAAATGATGGGGTGGAGGGGCGCTCTGTCGCTCACCACACCCCCCGTCTCTGCTATC
+
ABAABFFFCFFFGGGGGGGGGGHHGGGGGGHHGGGGGGHHHHGHGGHHHHHHHHHHHGHHHHHHHHHHHHHGGGGGHGHHHHHHHHHHGHHHGGGGGHHHGHHGGGHHGHFHH3F33B3BF33BB2222222@22G2@22//>C-A-.>.>.<..=/.<0<E00;.;:G/.:.:..00/.A..:.=.;-A99B//;/..//9BFEFA=-.;.;C-@BF.E///.A.A.F./.;..;@B;-;.;./9/;9B/
@M05620:37:000000000-D9766:1:1101:6949:6779 1:N:0:78
ACCACACCTTCTACAATGAGCTGCGTGTGGCTCCCGAGGAGCACCCCGTGCTGCTGACCGAGGCCCCCCTGAACCCCAAGGCCAACCGCGAGAAGATGAACCCAGTGGAGGGGCCCGCTACTTCTTCGGTGGGCCGCCTCCCTCCTTCCTGGCCTCCCGGAGCTGCGCCCTTCTTCACTGGTTCTCTCTTCTCCCGTTTTCCGTACGACTCCCTTCTCTGACCTGCGTCTCCTTGGAAACTCTGCAGGTCC
+
ABBCCCCAFFFFGGGGGGFGGGHHGGGGHGHHHGGG2EGGGHGHHGGEEEFGBHHHHHHGFFCGGGGGGGGHGHHGGGGHGHHHGGGGGGGGGGH2DFFDBG//?1101//>-<C--AD@C000=00.;..:-:.-;-.;E./:.;0B/0;/C.0CFE.----;00-;D-;F/0:9F00:/BF0000000000;:.;FF.F:.0..9:...0.:09;;0:0;/;:.-;;.:0;B000:9/990000;:;00
@M05620:37:000000000-D9766:1:1101:18748:6783 1:N:0:78
ACCACACCTTCTACAATGAGCTGCGTGTGGCTCCCGAGGAGCACCCCGTGCTGCTGACCGAGGCCCCCCTGAACCCCAAGGCCAACCGCGAGAAGATGAACCCAGGTGAGTGGCCCGCTACCTCTTCTGGTGGCCGCCTCCCTCCTTCCTGGCCTCCCGGAGCTGCGCCCTTTCTCACTGGTTCTCTCTTCTGCCGTTTTCCGTAGGACTCTCTTCTCTGACCTGAGTCTCCTTTGGAACTCTGCAGGTTC
+
ABABAABAFFFFGGGGGGGGGGHHGGGGGGHHHGGGDGG??GFGHGGGEGGGDHHHGHHGGG?EGGGGGGGHHHHGGGGHGHHHHGGGGGGGGGHGHHGFFGGGGFGGHHHHFGHHGGGGGGHHGHGHGDGFGGHCGGGGHGHHGFGGGGGGGGGGGGGADGCGFGFFFFFFFFFFFFFFFFFFFFFFFFFFFFFF.AFFFF?FFFFFFFFFFFFFFFFFFFFFB/FFFFFFFFFBB;BFFFFBFFBFFF/
@M05620:37:000000000-D9766:1:1101:17286:6787 1:N:0:78
ACCACCTTCTACAATTCGCTGCGTGTGGCTCCCGCGGCGCACCCCGTGCTGCTCACCGCGGCCCCCCTGAACCCCCAGGCCAACCGCGAGAAGATGCCCAGGTGCGTGGCCCGCTACCTCTTCTGGTGGCCGCCTCCCTCCTTCCTGGCCTCCCGGAGCTGCGCCCTTTCTCCCTGGTTCTCTCTTCTGCCGTTTTCCGTAGGACTCTCTTCTCTGCCCTGCGTCTCCTTTGGAACTCTGCAGGTTCTAGA
+
BBBBBB4BCFFFGGDBBFEG2AEBBEGGHHHGGGGGG0AEEGGGGGBBEFH333BBE1>EEGGGGGG>FHHHHGGGGGG/?FGGG><C>CCDFHHHH<CHHGCH0<EEGGHHGGGGGGGGGGGGGGFFGGGAGGGGGFFFFFFFFFBBFFFFFFFFAFFFFFFFFFFFFFFFFFFF?FFFFFFFFFFFFFFFDFFFFFFFFFDFFFFFFFFFFFFFFFFFFAFFFFFFFFFFFB/;FFFFF/;AFFBF/B:
@M05620:37:000000000-D9766:1:1101:6934:6789 1:N:0:78
ACCACACCTTCTACAATGAGCTGCGTGTGGCTCCCGAGGAGCACCCCGTGCTGCTGACCGAGGCCCCCCTGAACCCCAAGGCCAACCGCGAGAAGATGAACCCAGGTGAGTGGCCCGCTACCTCTTATGGTGGCCGCCTCCCTCATTCATGGCCTCCAGGCGATGCGCCCTTTCTCACTGGTTCTCTCTTCTGCCGTTTTCCGTACGACTCTCTTCTCTGCCATGCGTCTCCTTTGGAACTCTGCCGGTTC
+
AA>>AA1AFFCDAGG1BAGADAB1AAEEEFHHEGCAEEG?EHHHHGCGEAEAFA1FHF0EEE/EC>>EEGGHHB>?EGFA/EGE/?</B<>B/<<CF1?FGC??GGHG1FGHFGGG-@C--/<DGH0=GCGHGE.---...CGH;BF90;F0.CGGG9/;C-9;EGGGG<@FFFFF9FFFF/FFFFFFBFFFFF/;ABBEF:-9;-;-ABFFF/9FB9BFBFB9BBBF@-BFFBFFFFFF/9BFF;9--;-
@M05620:37:000000000-D9766:1:1101:12979:6791 1:N:0:78
AGTGCCAGCTCTCAATCGCACAGGGGACCCAGGGCCTGGCCCCTCCATCCAGAAAACCTATGACCTCACCCGCTACCTGGAGCACCAACTCCGCAGCTTGGCTGGGACCTATGTGAGTATCCAGCGTAGGAATCTGGGAGTTGGGGAGGAGTGAGGAGTTGGGGAAAGACAGTCCTAACCGTGGAGGGTTCTGGTAAATGATGGGGTGAGGAGGGGCTCTTTGGCTCCCACCAGTCCCCCTGTCTGGTCTA
+
ABBCBFFFCFFFGGGGGGGGGGHGGGGGGGHHFGGGGGHHHHGHGGHHHHHHHHHHHGHHHHHHHHHHHHHGGEGGHHHHHHHHHHFHFHHHGGGGGHHHGHHGGGHHGHGHHHHHHHHHHHHHHGGFGGHHHHHHHHHGGHHHGGGGGECGHFHHHGHHHHGGGGHHHHGHHHHHGFHHGGGGFGGGEGGGGGFGGGGGGGGGGGFFFFFFFFFFFFFFFFFFFFFFFFFFFFFFFFFFFFFFFFFFFFF
@M05620:37:000000000-D9766:1:1101:9095:6796 1:N:0:78
ACCACACCTTCTACAATGAGCTGCGTGTGGCTCCCGAGGAGCACCCCGTGCTGCTGACCGAGGCCCCCCTGAACCCCAAGGCCAACCGCGAGAAGATGAACCCAGGTGAGTGGCCCGCTCCCTCTTATGGTGGCCGCCTCCCTCATTCCTGGCCTCCCGGCGCTGCGCCCTTTCTCGCTGTTTCTCTCTTCTGCAGTTTTCTGTACGACTCTCTTCTCTGCCATGCGTCACCTTTGGAACTCTGCCGGTAC
+
BBBABBBAFFFFGGGGGGGFGDGGGEEBAEHHHFGFGGGGGHHHHGGGGEFGGHHHHHHFFGGGGFFGGGGHHGGGGGFGFEHHHGGEGGDC@DC2>DB2GC/?GGH<1?1?<?GF@-<<<EGG<00==CDGD.C-:@E.:EHH.;0B0;0/;;BFF.9BA9-;-;;D.@=FFFFF.9AA./;;FFF/BFFFFF/:;/9///////9..ADFFBFFB/;BBF////;;9.A9FBBFF/FFF/;B9;9@=-.
@M05620:37:000000000-D9766:1:1101:13137:6797 1:N:0:78
ACCACACCTTCTACAATGAGCTGCGTGTGGCTCCCGAGGAGCACCCCGTGCTGCTGACCGAGGCCCCCCTGAACCCCAAGGCCAACCGCGAGAAGATGCCCAGGTGAGTGGCCCGCTACCTCTTCTGGTGGCCGCCTCCCTCCTTCCTGGCCTCCCGGCGCTGCGCCCTTTCTCACTGGTTCTCTCTTCTGCCGTTTTCCGTAGGACTCTCTTCTCTGACCTGAGTCTCCTTTGGAACTCTGCAGGTTCTA
+
BBBABBBBFFFFGGGGGGFGGGHHGEFBFEGGFFFF?EGFGHHHHGGGGEGGHHHHHHHGGGGGGFGGGGGHHGHGGGGHGEHHHGGGGG<BDGHHHGGHHHHGHHHHHHGGHHGGGGGHHHHHHHHGHHGHHGGGGGHGHHGHHGGGGGGGGGGGGF;?CFFFFFFFFFFFFFFFFFFFFFFFFFFFFFFFFFFFFFFFFFFFFFFFFFFFFFFFFF/FFFF/BFFFFFFFFFFEFFFFFFFFFFFFFF;
@M05620:37:000000000-D9766:1:1101:8518:6823 1:N:0:78
ACCACACGTTCTACAATGCGCTGCGTGCGGCTCGCGAGGAGCACCCCTTGCTGCTGACCAAGGCCCCCCTGAACCCCAAGGCCAACCGCGCGAAGATGCCCAGGTGAGTGGCCCGCTACCTCTTCTGGTGGCCGCCTCCCTCCTTCCTGGCCTCCCGGTGCTGCGCCCTTTCTCACTGGTTCTCTCTTTTGCCGTTTTCCGTAGGACTCTCTTCTGTGCCCTGAGTCCCCTTTGGAACTCTGCAGGTTCTA
+
A?AAABB>4BCAGGGFFGFAFEGDEEE22AA2B0AE0EEE?GH1GGG11BB@3B3FGHB3??1FGEG/E//FFHGGG?EHGHHGCEFGGGBF@CD/1?FGCGEF<GHCDDCEFCDG?-:C:FFEHFFFCGCF.-9-:.CAFFDFFBFFFG?ABF9.AF-;-9B/BFFA=BFBFFFBFFFB////;//9/;9//;AAB9BBDF.DF/;/:/99/99/:9/;BFF..;B/;A.9B/BBFB/BFFFFFF.BFF/
@M05620:37:000000000-D9766:1:1101:18377:6823 1:N:0:78
AGTGCCAGCTCTCAATCGCACAGGGGACCCAGGGCCTGGCCCCTCCATCCAGAAAACCTATGACCTCACCCGCTACCTGGAGCACCAACTCCGCAGCTTGGCTGGGACCTATGTGAGTATCCAGCGTAGGAATCTGGGAGTTGGGGAGGAGTGAGGAGTTGGGGAAAGACAGTCCTAACCGTGGAGGGTTCTGGTAAATGATGGGGTGAGGAGGGGCTCTTTGGCTCCCACCAGTCCCCCTGTCTGGTCTA
+
ABABCFFFCFFFGGGGGGGGGGHHGGGGGGHHGGGGGGHHGHGHGGHHHHHHGHFHHGFFHHHHHHHHHHHGGGGGHHHHHHGHGHHHGHHHGGGGGHHHGHHGGGHHGHHHHHGHHHHHHHHHHGGGGGHHHHHHGHHGGHHHGGGGGGGHHHHHHGHHGHGGGGHHHHHHHHHHHHHHGGEGDGGGEGGGGGFFGGGGGGGGGGFFFFFFFFFFFFFFFFFFFFFFFFFFFFFFFFFFFFFFFFFFFF9
@M05620:37:000000000-D9766:1:1101:14417:6835 1:N:0:78
AGTGCCAGCTCTCAATCGCACAGGGGACCCAGGGCCTGGCCCCTCCATCCAGAAAACCTATGACCTCACCCGCTACCTGGAGCACCAACTCCGCAGCTTGGCTGGGACCTATGTGAGTATCCAGCGTAGGAATCTGGGAGTTGGGGAGGAGTGAGGAGTTGGGGAAAGACAGTCCTAACCGTGGAGGGTTCTGGTAAATGATGGGGTGAGGAGGGGCTCTTTGGCTACCACCAGTCCCCCTGTCTGGACTA
+
ABABBFFFAFFFGGGGGGGGGFHGGGGEAEEHFGGGAFHHCGGHGGHHHHFF3F3GGGGHHHBGHGFCHHHGG>EFHHHHHGHHFHFFGHHHGG@EGFHHGHHAA/BGF2BFGHGFHFFH3BFGHGEGC/@FGHHHGHEGGHHG/A.C-<>>GFHGG.GHGGGCGFHHGHGHHHHHGHHHGGFGDGGGCFGG0C;CFGGGGGGFGGFFFFFFF.;@DDFFFFFFF//;BFFFFAFFE/9D-;9FFBB/.;;
@M05620:37:000000000-D9766:1:1101:16055:6849 1:N:0:78
AGTGCCAGCTCTCAATCGCACAGGGGACCCAGGGCCTGGCCCCTCCATCCAGAAAACCTATGACCTCACCCGCTACCTGGAGCACCAACTCCGCAGCTTGGCTGGGACCTATGTGAGTATCCAGCGTAGGAATCTGGGAGTTGGGGAGGAGTGAGGAGTTGGGGAAAGACAGTCCTAACCGTGGAGGGTTCTGGTAAATGATGGGGTGAGGAGGGGCTCTTTGGCTCCCACCAGTCCCCCTGTCTGGTCTA
+
11>AAF1FAFFFDGGDB1FFAE0G0EGGAFHHGGGCEAF0FGGHGGFG1FFEF01BGEBGHHFHHH1@GHHGGGEEHHHFGGH/0?GHG0GHG?/EGFHHGHHGCEHHGGHHHHGHHHHHHHHHH?BEGGHHHHBGFFFFEHHG?CGGGGGHHHFGHGHHHGCCGGHGHHHHHHHHHHHGGGGGGGGGAFFGGGGGGGGGGGGGGGF@FFFFFF@@?@FFFBBBFFFFFFFFFFFFFFFF@FFFFFBBBF/
@M05620:37:000000000-D9766:1:1101:17953:6856 1:N:0:78
AGTGCCAGCTCTCAATCGCACAGGGGACCCAGGGCCTGGCTCCTCCATCCAGAAAACCTATGCCCTCACCCGCTACCTGGAGCACCAACTCCGCAGCTTGGCTGGGACCTATGTGAGTATCCAGCGTAGGAATCTGGGAGTTGGGGAGGAGTGAGGAGTTGGGGAAAGACAGTCCTAACCGTGGAGGGTTCTGGTAAATGATGGGGTGAGGAGGGGCTCTTTGGCTCCCACCAGTCCCCCTGTCTGGTCTA
+
AA1>AFFC1CCBA13FGAEAEC0F0AAE0EFGEGFF///A0AAF0FADFFGH1F1CGGHFHF1GGHEHHHGECECEG11C>BF/G/E/?0FFEA>@EBGHGFH?//0BE0CBGGFFH1BDGHHHEGACC/DDGHFHHEHGGHHHCC<CCECBGFHHGA/<DB?CGGHHGHHFGFG0CHEHG9CAEEF@;9CFGGFFFF09FBFGGGC;AFFBA?@@@?AFFFFFFFFFEFFB?FBFBBAB>EFFFF/;99;
@M05620:37:000000000-D9766:1:1101:4963:6868 1:N:0:78
ACCACACCTTCTACAATGCGCTGCGTGTGGCTCCCGAGGAGCACCCCTTGCTGCTGACCGAGGCCCCCCTGAACCCCAAGGCCAACCGCGCGAAGATGCCCAGGTGAGTGGCCCGCTACCTCTTCTGGTGGCCGCCTCCCTCCTTCCTGGCCTCCCGGCGCTGCGCCCTTTCTCACTGGTTCTCTCTTCTGCCGTTTTCCGTAGGACTCTCTTCTCTGACCTGAGTCTCCTTTGGAACTCTGCAGGTTCTA
+
BBB?BBB3BCFFGGGGGGFEGCGGGEF2AAGGGBBA2EEECHHHHGG1ABGHFHFHHHG>0ECFGGGGGFCFHGHGGGGHEHHHEFGCGG<BCCD/<FGFHHFFHHGGHHGFHHGGGGGHHHHHHHEDDCFHHGGGGGGGGGGGGGGGFGGGGGGGG-99@FFFFFFFFFFFFFFFFFFFFFFFFFFF9;FFFADDFFFFFFFFD/FFFFFFFFF9;B/FFFE/::F9;BFFFFE/FFFFFFFFFFFFFFB
@M05620:37:000000000-D9766:1:1101:23539:6870 1:N:0:78
ACCACACCTTCTACAATGAGCTGCGTGTGGCTCCCGAGGAGCACCCCGTGCTGCTGACCGAGGCCCCCCTGAACCCCAAGGCCAACCGCGAGAAGATGCCCAGGTGAGTGGCCCGCTACCTCTTCTGGTGGCCGCCTCCCTCCTTCCTGGCCTCCCGGCGCTGCGCCCTTTCTCACTGGTTCTCTCTTCTGCCGTTTTCCGTAGGACTCTCTTCTCTGACCTGAGTCTCCTTTGGAACTCTGCAGGTTCTA
+
BCCBCCCCFFFFGGGGGGGGGGHHGGGE4EFGHEGGFGG?AHHHHGGGDGGGGHGHHHHGGGGGGGGGGGGHHHHGGGGHGHHHHGGGGCFGGGHHHEHHHHHGHHHHGHGGHHGGGGGHHHHHHHHHHHGHHGGGGGHGHHGHHGGGGGGGGGGGGG-ABFFFFFFFFFFFFFFFFFFFFFFFFFFFFFFFFFFFFFFFFFFFFFFFFFFFFFFFFFBFFFFBFFFFFFEFFFFFFFFFFFFFFFFFFFB
@M05620:37:000000000-D9766:1:1101:9980:6877 1:N:0:78
AGTGCCAGCTCTCAATCGCACAGGGGACCCAGGGCCTGGCCCCTCCATCCAGAAAACCTATGACCTCACCCGCTACCTGGAGCACCAACTCCGCAGCTTGGCTGGGACCTATGTGAGTATCCAGCGTAGGAATCTGGGAGTTGGGGAGGAGTGAGGAGTTGGGGAAAGACAGTCCTAACCGTGGAGGGTTCTGGTAAATGATGGGGTGAGGAGGGGCTCTTTGGCTCCCACCAGTCCCCCTGTCTGGTCTA
+
AA>AAFFFBFFFGFGGGGFGFGHHGGGGGGHHFGGGGGHFHHGHGGHGFGHHHHHHHGGHHHGHHAFGHHHGGEEGHHHHHHHHFH1GFHHGGGGGFHHHGHHGGGHHGHHHHHHHHHGHHHGHHGGGGGFHHHHHGHGEGGHGGGA?F.CFH0GHHGHHGHGGGGFGFHHFHHHHHHHHGDEFAEFGCFGGGGFFGGGGGGFGGGFFFFEFFFFFFFFFFFFFFFFFFFFFFFFFFFFFFFFFFFFFFF/
@M05620:37:000000000-D9766:1:1101:8145:6887 1:N:0:78
ACCACACCTTCTACAATGAGCTGCGTGTGGCTCCCGAGGAGCACCCCGTGCTGCTGACCGAGGCCCCCCTGAACCCCAAGGCCAACCGCGAGAAGATGCCCAGGTGAGTGGCCCGCTACCTCTTCTGGTGGCCGCCTCCCTCCTTCCTGGCCTCCCGGAGCTGCGCCCTTTCTCACTGGTTCTCTCTTCTGCCGTTTTCCGTAGGACTCTCTTCTCTGACCTGAGTCTCCTTTGGAACTCTGCAGGTTCTA
+
BBBABBBBFFFFFGGGDGFGGGHHGAEBGAGHFFF?EGF2EHHHHGGGFEGGHHFHHHHGGG?EFEEGGEGGHHHGGGGHAEGHFG?@FCCDG?GFGGHHFHHGGHHHHGAFHHGGGCCFFHHHHHHGHH?HHGGGGDHGHHGHGGGGGEFFFFFGGFGGGGGGGGFFCFFFFFFFFFFFFFFFFFFFFFFFFDADFFFFFFFFFBFFFFFFFFFFFFFFFFFBFFFFFFFFFFFFFBFFFFFFFFEFFF9
@M05620:37:000000000-D9766:1:1101:18821:6902 1:N:0:78
ACCACACCTTCTACAATGAGCTGCGTGTGGCTCCCGAGGAGCACCCCGTGCTGCTGACCGAGGCCCCCCTGAACCCCAAGGCCAACCGCGAGAAGATGCCCAGGTGAGTGGCCCGCTACCTCTTCTGGTGGCCGCCTCCCTCCTTCCTGGCCTCCCGGCGCTGCGCCCTTTCTCACTGGTTCTCTCTTCTGCCGTTTTCCGTAGGACTCTCTTCTCTGACCTGAGTCTCCTTTGGAACTCTGCAGGTTCTA
+
BBBBBBBBFFFFGGGGGGGGGFHGGEGECEHHHGGGGGGGGHHHHGGGGGGGHHGHHHHGGGGGGGGGGGGHHHHGGGGHGHHHHGGGGGGGGGHHHHHHHHHGHHHHHHGGHHGGGGGHHHHHHHHHHHGHHGGGGGHGHHGHHGGGGGGGGGGGGG-BGFFFFFFFFFFFFFFFFFFFFFFFFFFFFFFFFFFFFFFFFFFFFFFFFFFFFFFFFFFFFFFBFFFFFFFFFFFFFFFFFFFFFFFFFFF
@M05620:37:000000000-D9766:1:1101:9500:6903 1:N:0:78
ACCACACCTTCTACAATGAGCTGCGTGTGGCTCCCGAGGAGCACCCCGTGCTGCTGACCGAGCCCCCCCTGAACCCCAAGGCCAACCGCGAGAAGATGCCCAGGTGCGTGGCCCGCTACCTCTTCTGGTGGCCGCCTCCCTCCTTCCTGGCCTCCCGGCGCTCCGCCCTTTCTCACTGGTTCTCTCTTCTGCCGTTTTCCGTAGGACTCTCTTCTCTGTCCTGAGTCTCCTTTGGAACTCTGCAGGTTCTA
+
AAA1AAAAFFFFGGGG3G1BGBHGGE0BFAGG1FFEEGGGGHHHHGGGGEEGGHHFHHHE/E/EG>FGGGGCHBGGGG/F/<GHHG?/BC/<<C<11?1?CC</?<1</?-C0.@-<@CHFHHHHB000/..C:-:.CAAFFG/BB/;;BF.FFG..-:-@@--;:-9>F/9FF/BFFB/99BFFFBB;BFBF@F-B-9/BF--ABFFFBB/FFFFFF///9/99BFFBF//9BFB/B//B//BF?9//9;
@M05620:37:000000000-D9766:1:1101:8162:6905 1:N:0:78
ACCACACCTTCTACAATGAGCTGCGTGTGGCTCCCGAGGAGCACCCCGTGCTGCTGACCGAGGCCCCCCTGAACCCCAAGGCCAACCGCGAGAAGATGCCCAGGTGAGTGGCCCGCTACCTCTTCTGGTGGCCGCCTCCCTCCTTCCTGGCCTCCCGGAGCTGCGCCCTTTCTCACTGGTTCTCTCTTCTGCCGTTTTCCGTAGGACTCTCTTCTCTGACCTGAGTCTCCTTTGGAACTCTGCAGGTTCTA
+
BBBABAABFFFFGGGGGGGGGGHHGEGFHGGHHGGGGGGGGHHHHGGGFGGGHHHHHHHG@FEGGGGGGGGHHHHGGGGHGHHHHGGGGGGGCGHHHHGHHGHEHHHHHHFFHHGFGGGGHHHHHHHHHHGHHGGGGGHGHHGHHFFGFFFGGGGGG?-BBFFFGGFFFFFFFFFFFFFFFFFFFFFFFFFFFFDDFFFFBFFFD/BBFFFFFFFFFBFFFFFFFFFFFFFFFF/BFFFFFFFFFFFFFF9
@M05620:37:000000000-D9766:1:1101:12230:6915 1:N:0:78
ACCACACCTTCTACAATGAGCTGCGTGTGGCTCCCGAGGAGCACCCCGTGCTGCTGACCGAGGCCCCCCTGAACCCCAAGGCCAACCGCGAGAAGATGCCCAGGTGAGTGGCCCGCTACCTCTTCTGGTGGCCGCCTCCCTCCTTCCTTGCCTCCCGGAGCTCCGCCCTTTTTCACTGGTTCTCTCTTCTGCCGTTTTCCGTAGGCCTCTCTTCTCTTACCTGAGTCTCCTTTTGAACTCTGCAGGTTCTA
+
AAB?AAABFFFFGGGGFGGDG5FBEAEEHEGHFGGFGGGGGHHHHGGGEEGFHHHGHHHGCEGGG1EEGGGFHBEGGGEHEEHHHGGCGGG@/C0?1D1<01//111??FC/<G-----<100==00<=/<.<--:..:C/:A/:0/0009C00;A.9-9?.09.99B-;:////;//;:;//;9/9//9//B=.A/.//.:...///.:9////9///9;//;.;9:9B/;9/9.B/:9/999/9.//9/
@M05620:37:000000000-D9766:1:1101:6426:6921 1:N:0:78
ACCACACCTTCTACAATGAGCTGCGTGTGGCTCCCGAGGAGCACCCCGTGCTGCTGACCGAGGCCCCCCTGAACCCCAAGGCCAACCGCGCGAAGATGCCCAGGTGAGTGGCCCGCTACCTCTTCTGGTGGCCGCCTCCCTCCTTCCTGGCCTCCCGGCGCTGCGCCCTTTCTCACTGGTTCTCTCTTCTGCCGTTTTCCGTAGGACTCTCTTCTCTGACCTGAGTCTCCTTTGGAACTCTGCAGGTTCTA
+
BBBBBBB3BFFFGGGGGG5BGFHHGGG24BGHHAAE2EGGDHHHHGGAAEFGEHGHHHGAECCGGGGGGGEHHHHGGGGHGHHHHGGGGG/BCGG?GGHHHHHGHHGHHHGGHHGGGCGHHHHHHHHHHHGHHGGGGGHGGGGGGGGGGGGGGGGGGG-;@BBFBBFBBFFFFFFFFFFFFFFFFFFFFFFFFBDFFFFFFFFFFFFFFFFFFFFFFFBFFFFBBFF9;FFFFFFFFFFFFFFFFFFFFFB
@M05620:37:000000000-D9766:1:1101:16548:6925 1:N:0:78
ACCACACCTTCTACAATGAGCTGCGTGTGGCTCCCGAGGAGCACCCCGTGCTGCTGACCGAGGCCCCCCTGAACCCCAAGGCCAACCGCGAGAAGATGAACCCAGGTGAGTGGCCCGCTACCTCTTCTGGTGGCCGCCTCCCTCCTTCCTGGCCTCCCGGAGCTGCGCCCTTTCTCACTGGTTCTCTCTTCTGCCGTTTTCCGTAGGACTCTCTTCTCTGACCTGCGTCTCCTTTGGAACTCTGCAGGTTC
+
BBBBBBBBFFFFGGGGGGGGGGHHGGGFEGFHGGGGGGGGEDHCGGGGGGGGHHHHGHHGGGGGGGGGGGFHFHHGGGGHGHHGHEGGGGGGGGHHHGHHHHGGHGHHHHHHGGHHGGGCGHHHHHHHHHHHGHHGGGGGHGHHGGGGGGGGGGGGGGGG-AFGGGFFFFFFFFFFFFFFFFFFFFFFFFFFFFFFDFFFFFBFADFFFFFFFFFFFFFF/FFFF.@DFFFFFFFFFFFFFFFFFBFFFF/
@M05620:37:000000000-D9766:1:1101:5181:6936 1:N:0:78
ACCACACCTTCTACAATGAGCTGCGTGTGGCTCCCGAGGAGCACCCCGTGCTGCTGACCGAGGCCCCCCTGAACCCCAAGGCCAACCGCGAGAAGATGCCCAGGTGAGTGGCCCGCTACCTCTTCTGGTGGCCGCCTCCCTCCTTCCTGGCCTCCCGGAGCTGCGCCCTTTCTCACTGGTTCTCTCTTCTGCCGTTTTCCGTAGGCCTCTCTTCTCTGACCTGAGTCTCCTTTGGAACTCTGCAGGTTCTA
+
>>>1A>AAFFFFGGGGFGG1G1FGGEEEH0GHCFGG0EGGGHHHHGGEBEEGGGHHHHHG/>>EF/EGGGF0F>GGGGGEFEHG/FF<BCGC//?1>???G1/??CD0?1FFHHCC@-<GFHDGHH00=<.<G-ACGEHFHHFHHFBCB/AFGGGG9@-99CCF?@F@<FFFFFFFFFFBBFFFFFFFFF/:F@:AFFFF-;-;9//;FFFFFFFFF/;BFF;B;;BBFFBFFBFFBFBFF//;/;9B:B:
@M05620:37:000000000-D9766:1:1101:25420:6939 1:N:0:78
AGTGCCAGCTCTCAATCGCACAGGGGACCCAGGGCCTGGCCCCTCCATCCAGAAAACCTATGACCTCACCCGCTACCTGGAGCACCAACTCCGCAGCTTGGCTGGGACCTATGTGAGTATCCAGCGTAGGAATCTGGGAGTTGGGGAGGAGTGAGGAGTTGGGGAAAGACAGTCCTAACCGTGGAGGGTTCTGGTAAATGATGGGGTGAGGAGGGGCTCTTTGGCTCCCACCAGTCCCCCTGTCTGGTCTA
+
AA>ABFFFBFFFGGGGGFGGGCHHFGGGEGHHGGEEFFHGAGEHGGHHEHHGFFBGHGBGHHEHHHFHHHHGGGGGHHHFHHHHG1FGGHHHGGGGGHHHGHHFEGHHGHHHHHHHFGHHFGHHHGDFGDHHBHFHHHFCAGHHGGF@CDAGHFHHFDHHD/@FGGHHHHHGHHHHHHHHGGG?AFGGEFGGGGGGGGGGGGGGGGFFFFFF?DFFAAFFFFFFFFFFFFFFFFFFFFFFFAFFFFFFFFF
@M05620:37:000000000-D9766:1:1101:21637:6941 1:N:0:78
ACCACACCTTCTACAATGAGCTGCGTGTGGCTCCCGAGGAGCACCCCGTGCTGCTGACCGAGGCCCCCCTGAACCCCAAGGCCAACCGCGAGAAGATGAACCCAGGTGAGTGGCCCGCTACCTCTTCTGGTGGCCGCCTCCCTCCTTCCTGGCCTCCCGGCGCTGCGCCCTTTCTCACTGGTTCTCTCTTCTGCCGTTTTCCGTAGGACTCTCTTCTCTGACCTGCGTCTCCTTTGGAACTCTGCTGGTTC
+
CCCCCCCCFFFFGGGGGGGGGGHHGGGEEEHHHGGGGGGGGHHHHGGGEFGGHHGHHHHGGGGGGGGGGGGGFHHGGGGHGHHHGGGGGGFGGDHGG22?FCDAGFHG1?<<FFFHCGG?<<D<DFDDHG<C<GG@GGGGHGEHGGGFGFB9FGGFGGDA?-;@@D>-.@FBBFFFBFFB.:;FFFFBFFF/B/:9../;FFDFA../BFFFFBFFFF/B:BFFF.;:@D.9F:F////9/BFFF///999
@M05620:37:000000000-D9766:1:1101:6861:6943 1:N:0:78
ACCACACCTTCTACAATGAGCTGCGTGTGGCTCCCGAGGAGCACCCCGTGCTGCTGACCGAGGCCCCCCTGAACCCCAAGGCCAACCGCGAGAAGATGCCCAGCCGAGTAGCCCGCTAGCTCTTCTGGTCGCCGCCTCCCTCCTTCCTGGACTCCCGCCGCTGCGCCCTTTCTCACTGGTTCTCTCTTCTGCCGTTTTCCGTAGGACTCTATTCTATGACCTGAGTCACCTTTGGAACTCTGCAGGCTCTA
+
DDDDDDDCFFFFGGGGGGGGGGHHGGGGHGHHHGGGGGGGGHHHHGGGGGGGHHHHHHHGGGGGGGGGGGGHGHHGGGGHGHHHHGGGGGGGGGHHHHHGFCH0//<>F01>FHGGGC.0=00<DG00=0<ADGGGGGHG/:EGFGGGGFBFGGGGG-A-<<DFFFDCFFFFFFFFFFFF0<BFFFFF<<FFFD.BFFFFFFAD.0<FFF0B0BFFFF:BFFF/<FF0<BFFFF/F00<FFF0BFE.<FF<
@M05620:37:000000000-D9766:1:1101:6629:6944 1:N:0:78
ACCACACCTTCTACAATGAGCTGCGTGTGGCTCCCGAGGAGCACCCCGTGCTGCTGACCGAGGCCCCCCTGAACCCCAAGGCCAACCGCGAGAAGATGCCCAGGTGAGTGGCCCGCTACCTCTTCTGGTGGCCGCCTCCCTCCTTCCTGGCCTCCCGGCGCCGCGCCCTTTCTCACTGGTTCTCTCTTCTGCCGTTTTCCGTAGGACTCTCTTCTCTGACCTGAGTCTCCTTTGGAACTCTGCAGGTTCTA
+
BBBBBBBBFFCFGGGGGFFA4ABFEEEEG2FHHGGEEEC2EGHHHGAFABEGH33BGHHGGGGGGGGG@EFHHHHGGGDH/GHHHGG@C@BCCAGFH1GHHH/??GF0?FFEHH-><<AHHHFHH0=<=FGGHGCCAEHGHGGFFGGGEGGGGGGGA?--;-;9@?BB-BFFFF/99BFFFFFFBF/FBBFFF@AFFFFFDF?.ABFFFFFBFB/99;;BFBF/.;B/BF/FFBF/FFFFBFEFFFFFFF9
@M05620:37:000000000-D9766:1:1101:24901:6950 1:N:0:78
ACCACACCTTCTACAATGAGCTGCGTGTGGCTCCCGAGGAGCACCCCGTGCTGCTGACCGAGGCCCCCCTGAACCCCAAGGCCAACCGCGAGAAGATGAACCCAGGTGCGTGGCCCGCTACCTCTTCTGGTGGCCGCCTCCCTCCTTCCTGGCCTCCCGGCGCTGCGCCCTTTCTCACTGGTTCTCTCTTCTGCCGTTTTCCGTAGGACTCTCTTCTCTGACCTGCGTCTCCTTTGGAACTCTGCAGGTTC
+
BBBBBBBBFFFFGGGGGGGGGGHGGGGFFGHFHGGFGG?EEHHHHGGGGGGGHHHHHHHGGGGGGGGGGGGHHGHGGGGHGHHHHGGGGGGGCGHHHHHHHHGGHGHH1AFGDFHHGGGCGHHHHHHHHGHHGHHGGGGGHGGGGGGGGGGGGGGGGGGGAFFFFFFFFFFFFFFFFFFFFFFFFFFFFFFFFFFFDFFFFFFFFFFFFFFFFFFFFFFFBFFFFFCFFFFFFFFFFFFFFFFFF//AFFB
@M05620:37:000000000-D9766:1:1101:11052:6957 1:N:0:78
AGTGCCAGCTACAATCGCACAGGGGCCCCCGGGCCTGGCCCCTCCATCCCGAAAACCTCTGACCTCACCCGCTACCTGGAGCACCCACTCCGCAGCTTGGCTGGGACCTCTGTGCGTATCCCGCGTCGGAATCTGGGCGTTGGGGCGGCGTGCGGCGTTGGGGCAAGCCCGTCCTAACCGTGGCGGGTTCTGGTAAATGATGGGGTGAGGAGGGGCTCTTTGGCTCCCACCAGTCCCCCTGTCTGGTCTAT
+
BBAABFFFBF5BFGGGG2AAECHGG2AEEE2AFGEEFH1GHGHGGH5DFFE>EEGHGHHHHBGH4BFGHHGGEEGHHHH0BFGHHEFEHBFEEGCCHHHGHGGGG0?EG1?GHH1CGGGHH1/CCC-<C-<CFHHHHG-ACGHGGF?B-;@BDBBBBBBBFBBFBFE.A.;BDFFFFFFBFFB-@BB;EFFFFFBFFFF/BFFFFFBEFF/ADBBBBFFFFFFFFFFFFFF?FFFFFFFBFFFFFFFFFFF
@M05620:37:000000000-D9766:1:1101:22132:6960 1:N:0:78
ACCACACCTTCTACAATGAGCTGCGTGTGGCTCCCGAGGAGCACCCCGTGCTGCTGACCGAGGCCCCCCTGAACCCCAAGGCCAACCGCGAGAAGATGCCCAGGTGAGTGGCCCGCTACCTCTTCTGGTGGCCGCCTCCCTCCTTCCTGGCCTCCCGGAGCTGCGCCCTTTCTCACTGGTTCTCTCTTCTGCCGTTTTCCGTAGGACTCTCTTCTCTGACCTGAGTCTCCTTTGGAACTCTGCAGGTTCTA
+
DDDCCCDCFFFFGGGGGGGGGGHHGGGGHFHHHGGGGGGGGHHHHGGGGGGGHHHHHHHGGGGGGGGGGGGHHHHGGGGHGHHHHGGGGGGGGGHHHHHHHHHGHHHHHHGGHHGGGGGHHHHHHHHFHHGHHGGGGGHGHHGHHGGGGFGGGGGGGGFGGGGGGGFFFFFFFFHHHFFFFFFHHFFHFHHHFFFFFFHFFFFFFFFFFFFFHHHFHFFFFFFFFFHHHFFFHFFFFFFFFFFFFFFFFFB
@M05620:37:000000000-D9766:1:1101:9537:6973 1:N:0:78
ACCACACCTTCTACAATGAGCTGCGTGTGGCTCCCGAGGAGCACCCCGTGCTGCTGACCGAGGCCCCCCTGAACCCCAAGGCCAACCGCGAGAAGATGCCCAGGTGAGTGGCCCGCTACCTCTTCTGGTGGCCGCCTCCCTCCTTCCTGGCCTCCCGGAGCTGCGCCCTTTCTCACTGGTTCTCTCTTCTGCCGTTTTCCGTAGGACTCTCTTCTCTGACCTGAGTCTCCTTTGGAACTCTGCAGGTTCTA
+
CCCCCCCAFFFFGGGGGGAGGGHHGGGBAFHHHGFGDGGGGHHHHGGGGGGGGHHHGHHFGGFGGGGGGGGHGHHGGGGHGHHHHGGGGG>BDGHFHHHHHHHGHHHHHHGGHHGGGGGHHHHHHHHHHHGHHGGGGGHGHHGHHGGGFGGGGGGGGG-;CGGGGGFFFFFFFFFFFFFFFFFFFFFFFFFFFFFFFFFFFFFDFFFFFFFFFFFFFFFFFFFFFFF9BFFFFFFFFFFFFFFFFFFFFFF
@M05620:37:000000000-D9766:1:1101:16200:6983 1:N:0:78
AGTGCCAGCTCTCAATCGCACAGGGGACCCAGGGCCTGGCCCCTCCATCCAGAAAACCTATGACCTCACCCGCTACCTGGAGCACCAACTCCGCAGCTTGGCTGGGACCTATGTGAGTATCCAGCGTAGGAATCTGGGAGTTGGGGAGGAGTGAGGAGTTGGGGAAAGACAGTCCTAACCGTGGAGGGTTCTGGTAAATGATGGGGTGAGGAGGGGCTCTTTGGCTCCCACCAGTCCCCCTGTCTGGTCTA
+
CCBCCFFFCFFFGGGGGGGGGGHHGGGGGGHHGGGGGGHHHHGHGGGHHHHHHGHHHGHHHHHHHHHFHHHGGGEGHHHHHHHHHHHHGHHHGGGGGHHHGHHGGGGHGHHHHHEHHHHHHHHGHGGGGGGHHHGGHHHGGHHHGGFGGGEGHHHFFGHHHHGGGGGHGHHHHHHHHGHHGGGGDFGGGGGGGGGGGGGGGGGGGGFFFFFFFFF;DFFFFFFFFFFFFFFFEFFFFFFFFFFFFFFFFFB
@M05620:37:000000000-D9766:1:1101:16186:6996 1:N:0:78
AGTGCCAGCTCTCAATCGCACAGGGGACCCAGGGCCTGGCCCCTCCATCCAGAAAACCTATGACCTCACCCGCTACCTGGAGCACCAACTCCGCAGCTTGGCTGGGACCTATGTGAGTATCCAGCGTAGGAATCTGGGAGTTGGGGAGGAGTGAGGAGTTGGGGAAAGACAGTCCTAACCGTGGAGGGTTCTGGTAAATGATGGGGTGAGGAGGGGCTCTTTGGCTCCCACCAGTCCCCCTGTCTGGTCTA
+
AA>AAFFFBFFFGFGGGGGGGGHHGGGGEFGH2EEGAFHH2GGGGGHHHHHHFEFFHGHHHHFHHFGGHHHGG>EEHHHHEGHHHHCEGHHFEGEGEHGHGHHGGGHHGHHHHHHHGHHHHHGHHGGGGGHHGHFHGHHGGHHGGGGCGGEGHGHHHGHFGHGGGFEHHHHHHHHHGHHHGGGGGGGGGGGGGGFGGGGGGGGGGGDBFFFFFFBBBBFFFFFFFEFFFFFFFFFFFFFFBFFFFFFFFFF
@M05620:37:000000000-D9766:1:1101:7955:7024 1:N:0:78
ACCACACCTTCTACAATGAGCTGCGTGTGGCTCCCGAGGAGCACCCCGTGCTGCTGACCGAGGCCCCCCTGAACCCCAAGGCCAACCGCGAGAAGATGCCCACATGAGAGGCGCCCTCCATCTTCTCGGGGCCGCGTCCCTCCTCGCTCGCCTCCCGCTGAGCCGCCCTCTCTCACAGGTGCTCTCTCTTGTCGCTTTCCGCGGGGCACTCTTCTCTCTCATCGGTCTCCCTTGGTACACTGTAGGGTCTA
+
AAAAA?AA>FFFBGGGGGG1G1GGEEGECFGHHEGG?EE?EHHCGGGG/EE/1FCGHHBEEF?FFEEEGEEGHHHGGEEGGHHHGGGGGCCG//01?1G10<//1?1?11//-<->-../0=G0=00<.ACG-------:BF.//.-9.----;-9---9--//;;9---;/;B////-;//99B99//;///;--;;//9-------9-BF///;9////9/9;-;-;//-;;///;/;B//;//-99B/
@M05620:37:000000000-D9766:1:1101:26609:7039 1:N:0:78
ACCACACCTTCTACAATGAGCTGCGTGTGGCTCCCGAGGAGCACCCCGTGCTGCTGACCGAGGCCCCCCTGAACCCCAAGGCCAACCGCGAGAAGATGAACCCAGGTGAGTGGCCCGCTACCTCTTCTGGTGGCCGCCTCCCTCCTTCCTGGCCTCCCGGCGCTGCGCCCTTTCTCACTGGTTCTCTCTTCTGCCGTTTTCCGTAGGACTCTCTTCTCTGACCTGCGTCTCCTTTGGAACTCTGCAGGTTC
+
BCCCCCCCFFFFGGGGGGGGGGHHGGGGHGHHHGGGGGGGGHHHHGGGGGGGGHHHHHHGGGGGGGGGGGGHGHHGGGGHGHHHHGGGGGGGGGHHHHHHHHGGGAHHD0FGG/>GGGGGGHHHHHHHGGGHGHHGGGGGHGHHGGGGGGGGGGBFGGFF-ACDFFFFFFFFFFFFFFFFFFFFFFFFFFFFFFFFADFFFFFFFFFFFFFFFF/FFFFBFFFFF.@AFFFFFFFF//BFFFFFF//;.BB
@M05620:37:000000000-D9766:1:1101:21341:7040 1:N:0:78
AGTGCCAGCTCTCAATCGCACAGGGGACCCAGGGCCTGGCCCCTCCATCCAGAAAACCTATGACCTCACCCGCTACCTGGAGCACCAACTCCGCAGCTTGGCTGGGACCTATGTGAGTATCCAGCGTAGGAATCTGGGAGTTGGGGAGGAGTGAGGAGTTGGGGAAAGACAGTCCTAACCGTGGAGGGTTCTGGTAAATGATGGGGTGAGGAGGGGCTCTTTGGCTCCCACCAGTCCCCCTGTCTGGTCTA
+
ABAAAFFFAFFFG4EFGGGFEEHGGGGGGGHHGGGGGGHHFHGFGGCHHH3GG3FHHFGFHGFHHHHGHFHGG@/EHFHHHHHHHHFHFHHHGGGGGHHHGHGGGFHGGHH1DFG21B?FFHHFHGGGGGHBGHGH100FGCGBC-F-CD<G<0<GGGHHFFGCFA.CFGFFHHHHBGHH@9E?.9.@;CFFFGGGFGFBBFGFGDD@.;FBAA>BBBEBFFFFFFFFFFFD?FFFFFEFBFFFFFFFFFB
@M05620:37:000000000-D9766:1:1101:22497:7040 1:N:0:78
ACCACACCTTCTACAATGAGCTGCGTGTGGCTCCCGAGGAGCACCCCGTGCTGCTGACCGAGGCCCCCCTGAACCCCAATGCCAACCGCGAGAAGATGCCCAGGTGAGTGGCCCGCTACCTCTTCTGGTGGCCGCCTCCCTCCTTCCTGGCCTCCCGGAGCTGCGCCCTTTCTCACTGGTTCTCTCTTCTGCCGTTTTCCGTAGGACTCTCTTCTCTGACCTGAGTCTCCTTTGGAACTCTGCAGGTTCTA
+
CCCCCCCCFFFFGGGGGGGGGGHHGEEFHGHHFGGGFGGGGHHHHGGGGFGGHHHHHHHGGGGGGGGGGGGHHHHGGGGHGHHHHGGEGGGGGGHHHHHHHHHGHHHHHFGGHHGGGGGHGFH0GHFGHBDHHGGGGGHGHHGHHHHGGGGFFGGGGC-;DGGFGGGFFFFFFFFFFFFFFFFFFFFFFFFFFFDFFFFF?FFFFFFFFFFFFBFFFFFFFFFFFFFFFFFFFEFFFFFFFFFFFFF9FF:
@M05620:37:000000000-D9766:1:1101:4721:7049 1:N:0:78
AGTGCCAGCTCTCAATCGCACAGGGGACCCAGGGCCTGGCCCCTCCATCCAGAAAACCTATGACCTCACCCGCTACCTGGAGCACCAACTCCGCAGCTTGGCTGGGACCTATGTGAGTATCCAGCGTAGGAATCTGGGAGTTGGGGAGGAGTGAGGAGTTGGGGAAAGACAGTCCTAACCGTGGAGGGTTCTGGTAAATGATGGGGTGAGGAGGGGCTCTTTGGCTCCCACCAGTCCCCCTGTCTGGTCTA
+
AA1>AFFFAFFFGFGF1FGAE0B0FAEEEAGHAFGC/FHAFGAFFGHHHFHHFHFBGGFHFGFHHFHHHHHEE/EEHHGHFFHHHHC/EFHEAE?//B1GGHGGGGHHGHHHHGHFHHHHHHHHHGCGGGHHHHHHHH0FGHHHGG.@CCCGHFHGGEHHHHGGGGGHEGHHHHHHGHHFGGGGAEGGGGFFGGFGGGGGGGGGGGF@FFFFFF?@@@FFFFFFFFFFFFFFEFFFFFFF@FFFFFFFFFB
@M05620:37:000000000-D9766:1:1101:21352:7056 1:N:0:78
AGTGCCAGCTCTCAATCGCACAGGGGACCCAGGGCCTGGCCCCTCCATCCAGAAAACCTATGACCTCACCCGCTACCTGGAGCACCAACTCCGCAGCTTGGCTGGGACCTATGTGAGTATCCAGCGTAGGAATCTGGGAGTTGGGGAGGAGTGAGGAGTTGGGGAAAGACAGTCCTAACCGTGGAGGGTTCTGGTAAATGATGGGGTGAGGAGGGGCTCTTTGGCTCCCACCAGTCCCCCTGTCTGGTCTA
+
BCCBCFFFCFFFGGGGGGEFGGHDGGGGGGHHGGGGGGHHHHGHGGHHHHGHHHEHHGHBGGHHHHHHHHHGGGGGHHHHHGGFHHHHGHGHGG/EGHHHGHHGGFHHGHFGGHHHHHHHHHHHHGGGGGHHHHHHHHHGEHHHGGGGGGGHHGHHHGHHGHGGGGHHHHHHHHHHHHHHGGFGGGGG;CFGGGGGFFGFGGGGGGFFFFFFFFFFFFFFFFFFFFFFFFFFFFFFFFFFFFFFFFFFFF:
@M05620:37:000000000-D9766:1:1101:23425:7063 1:N:0:78
AGTGCCAGCTCTCAATCGCACAGGGGACCCAGGGCCTGGCCCCTCCATCCAGAAAACCTATGACCTCACCCGCTACCTGGAGCACCAACTCCGCAGCTTGGCTGGGACCTATGTGAGTATCCAGCGTAGGAATCTGGGAGTTGGGGAGGAGTGAGGAGTTGGGGAAAGACAGTCCTAACCGTGGAGGGTTCTGGTAAATGATGGGGTGAGGAGGGGCTCTTTGGCTCCCACCAGTCCCCCTGTCTGGTCTA
+
AAABAFFFAFCFGFGGGGGGGEG4FEAEGGHHFFGGCFHHFHGGGGHHHFFHEHCEHGHHGHFHHHHHHHHEGEEGHGHHFFHGHHHFFBGGEEEGGHHHGHHGGGHHGHHHHHHHHHHHHHHHHGGGGGHHHHHHHHHGGHHHGGGGGGFHHGHHHGGHHGGGGGHHHHHHHHHHHHHHGGGGGGGGEGGGGGGGGGGGGGGGGGFBFFFFFFBBBBFFFFFFFFFFFFFFFFFFFFFFBFFFFFFFFFB
@M05620:37:000000000-D9766:1:1101:5349:7066 1:N:0:78
ACCACACCTTCTACAATGAGCTGCGTGTGGCTCCCGAGGAGCACCCCGTGCTGCTGACCGAGGCCCCCCTGAACCCCAAGGCCAACCGCGAGAAGATGCCCACATGAGAGGCCCCCTACATCTTCTCGTGGCCGCCTCCCTCCTCCCTCGCCTCCCGCGGATCCGCCCTTTCTCACTGGTTCTCTCTCCTGCCGCTTTCCGCAGAACTCTCTTCTCTCACATCAGACTCCTTTGGAACTCTCCAGGTTCTA
+
CDDDDDDCFFFFGGGGGGGGGGHHGEGEHGHHHGGGGGGGGHHHHGGGGGGGHHHHHHHGGGGGGGGGGGGHGHHGGGGHGHHHHGGGGGGGGGHHHHHFHH//1?1?1?CDEG-><.<<>GG11F0<.<D@FCGCAE.EGHGG/::C/;-9CEEF:9-9-;-99E9C9/BBFFFFB0;:BBFFFFF0/;;09B-@FFEFD.-@-/;0;BFFB9FFF00:0;00:0:;F09:BBF000;BF0/;9/0;9F0
@M05620:37:000000000-D9766:1:1101:14177:7082 1:N:0:78
ACCACACCTTCTACAATGAGCTGCGTGTGGCTCCCGAGGAGCACCCCGTGCTGCTGACCGAGGCCCCCCTGAACCCCAAGGCCAACCGCGAGAAGATGCCCAGGTGAGTGGCCCGCTACCTCTTCTGGTGGCCGCCTCCCTCCTTCCTGGCCTCCCGGCGCTGCGCCCTTTCTCACTGGTTCTCTCTTCTGCCGTTTTCCGTAGGACTCTCTTCTCTGACCTGAGTCTCCTTTGGAACTCTGCAGGTTCTA
+
AAA>AAAAFFFFGGGF3GE1G1GFGAB000BFAFF00AEA?GHHHGGEABEFBGBGHHFA>E/EG>FGGEE0GFHFGG?HACHHCF//BC<<@CHEDFFFGHHGCGHFGHGGHHGGGGGHHHHHHGHGHHGHHGGGGGHGHGGHHGGGGFFGGGGGGG-?A@@F@;A@?FEFFFFFFFFFFFFFFFFFFFFFF@BFFFFFFFFFFFFFFFFFFFFFFFFFFFFBBFFBFFFFFFFFFFFFFFFFFFFFFFF
@M05620:37:000000000-D9766:1:1101:17077:7102 1:N:0:78
GAGGCTGCTTTGGACGAGCCCCCGTCTGAACTCCAGTCACCTGAAGCTATCTCGTATGCCGTCTTCTGCTTGCAAAAACAAAACAACTAACACCTAAACTACCCGGCCGATATCGTTCATTCCAATATCATCTCCACTCCCCCATTCTTCCCATCGCTGTGTTCCCCCTGGCCCTGACGTACATCATTTCCGCTTTAGCCCTCTTGAGTCTCCCCTTGCCCCTTTGACCGCCTTTGACCTTGGCCATGCCA
+
A?AAAAFAFFFDGF1AAAAAA0A00ABB1DBF1B1ABAB11B0BBBBB1ABDDBBBFFD1ABAGG2FFDGHH>B110?/BB000/>/111111/B11112110B/////////1/</0122222211>22222@11010?////01>1111>1=0.>0../0/0=<<.<..:..:./::C...000:;000.;9C.000/9;./9900090;0/.9.9///---///9/---9-////;;//////;:///
@M05620:37:000000000-D9766:1:1101:22008:7106 1:N:0:78
AGTGCCAGCTCTCAATCGCACAGGGGACCCAGGGCCTGGCCCCTCCATCCAGAAAACCTATGACCTCACCCGCTACCTGGAGCACCAACTCCGCAGCTTGGCTGGGACCTATGTGAGTATCCAGCGTAGGAATCTGGGAGTTGGGGAGGAGTGAGGAGTTGGGGAAAGACAGTCCTAACCGTGGAGGGTTCTGGTAAATGATGGGGTGAGGAGGGGCTCTTTGGCTCCCACCAGTCCCCCTGTCTGGTCTA
+
BBAABFFFBFFFGDGGGGGCGCHGGFEEFFFHBEGGGGHHHHGHGGHGHHGHHHHHHGHGHHHHHHHHHHHGGEEEHHHHFGHGHGE?EGHGAFCGGHGHGHHGGGHHGHHHHHHHHHHHHHHHHGGGGGHHHHHHHGFGGHHHGGFGGGEHHHHHHGHHHHGGGGHHHHHHHHHHHHHHGGGGEGGGEGGGGGGGGGGGGGGGGGFFFFFFFFFFFFFFFFFFFFFFFFFFFFFFFFFFFFFFFFFFFFF
@M05620:37:000000000-D9766:1:1101:20433:7127 1:N:0:78
ACCACACCTTCTACAATGAGCTGCGTGTGGCTCCCGAGGAGCACCCCGTGCTGCTGACCGAGGCCCCCCTGAACCCCAAGGCCAACCGCGAGAAGATGAACCCAGGTGCGTGGCCCGCTCCCTCTTCTGGTGGCCGCCTCCCTCCTTCCTGGCCTCCCGGCGCTGCGCCCTTTCTCACTGGTTCTCTCTTCTGCCGTTTTCCGTAGGACTCTCTTCTCTGCCCTGCGTCTCCTTTGGAACTCTGCCGGTTC
+
ABBCCCCCFFFFGGGGGGGGGGHHGEGFHGHHHGGGGGGGGHHHHGGGGGGGHHHHHHHGGGGGGGGGGGGGFHHGGGGHGHHHHGGGGGGGGGHHHHHHHHG=GGGHGGGDDGHHGGG-CEHHHHHHHHHFGHHGDGGGGGGGGGGGGGGGGGGGGGGGGFFFFFFFFFFFFFFFFFFFFFFFFFFFFFFFFFFFFFFFFFFF.;ABBFFFFFFFFFFF0::BF?BDFFFFFFFFFFFFFFFFE0;@=D.
@M05620:37:000000000-D9766:1:1101:26674:7132 1:N:0:78
AGTGCCAGCTCTCAATCGCACAGGGGACCCAGGGCCTGGCCCCTCCATCCAGAAAACCTATGACCTCACCCGCTACCTGGAGCACCAACTCCGCAGCTTGGCTGGGACCTATGTGAGTATCCCGCGTAGGAATCTGGGAGTTGGGGAGGAGTGAGGAGTTGGGGAAAGACAGTCCTAACCGTGGAGGGTTCTGGTAAATGATGGGGTGAGGAGGCGCTCTTTGGCTCCCACCAGTCCCCCTGTCTGGTCTA
+
AA>AAFF1AFFFGEGGGGCFEGHGGGFEGGHHGEGFFFHHHHGHGGHHHGHHHGHHHGHHHGFHHHHHHHHGGEGGHHHHGHHHHHHHGH1GEGGGGHGHGHBFGGHFEHHHH>>2BFFDG21?//>/</11??FHDG0.<<FHCC.<C<<<<=<C0;:/C/-CG.CCC:/C900000/;AEEA.CB@.;9FGF9F9//;/:FFFF-;-9A/AF-;@@BFBF/BB/BAE--9-9/BFFF-@-BBFFBFFF/
@M05620:37:000000000-D9766:1:1101:22197:7157 1:N:0:78
ACCACACCTTCTACAATGAGCTGCGTGTGGCTCCCGAGGAGCACCCCGTGCTGCTGACCGAGGCCCCCCTGAACCCCAAGGCCAACCGCGAGAAGATGCCCAGGTGAGTGGCCCGCTACCTCTTCTGGTGGCCGCCTCCCTCCTTCCTGGCCTCCCGGAGCTGCGCCCTTTCTCACTGGTTCTCTCTTCTGCCGTTTTCCGTAGGACTCTCTTCTCTGACCTGAGTCTCCTTTGGAACTCTGCAGGTTCTA
+
BBBBBBBBFFFFGGGGGGGGGGHHGGGGHGGFHGGGDGGCEHHHHGGGGGGGFHHHHHHGGGFGGGGGGGGHHHHGGGGHGHHHHGGGGGGGGGHGHHHHHHHGHHHHHHFGHHGGGGGHHHHHHHHHHHGHHGGGGGHGHHGHHGGGGGGGGGGGGGCGGGGGGGFFFFFFFFFFFFEFFFFFFFFFFFFFFFDFFFFFFFFFFFFFFFFFFFFFFFFFFFEFFFFFFFFFFFEFFFFFFFFFFFFFFF;
@M05620:37:000000000-D9766:1:1101:4681:7177 1:N:0:78
AGTGCCAGCTCTCAATCGCACAGGGGACCCAGGGCCTGGCCCCTCCATCCAGAAAACCTATGACCTCACCCGCTACCTGGAGCACCAACTCCGCAGCTTGGCTGGGACCTATGTGAGTATCCAGCGTAGGAATCTGGGAGTTGGGGAGGAGTGAGGAGTTGGGGAAAGACAGTCCTAACCGTGGAGGGTTCTGGTAAATGATGGGGTGAGGAGGGGCTCTTTGGCTCCCACCAGTCCCCCTGTCTGGTCTA
+
BBABCFFFCFFFGGGGGGGCEEHGFGGEGGFGFFGGGGHGHHGHGGFHHHGHFFHHHGHHHHHHHHHHHHHGGGEGHHHHGGGHHHHHGHHHEFFGGHHHGHHGGGHHGHHHHHHHHHHHHHHHHGEGGGHHHHHHHHHGEHHHGGGGGDGHHHHHHGHHHHGGGGHHHHHHHHHHGHHHGEEFFGGG;CFGGGCGGGGGGGGGGGFFFFFFFFFFFFFFFFFFFFFFFFFFFFFFFFFFFFFFFFFBBFF
@M05620:37:000000000-D9766:1:1101:5283:7181 1:N:0:78
ACCACACCTTCTACAATGAGCTGCGTGTGGCTCCCGAGGAGCACCCCGTGCTGCTGACCGAGGCCCCCCTGAACCCCAAGGCCAACCGCGAGAAGATGCCCAGGTGAGTGGCCCGCTACCTCTTCTGGTGGCCGCCTCCCTCCTTCCTGGCCTCCCGGCGCTGCGCCCTTTCTCACTGGTTCTCTCTTCTGCCGTTTTCCGTAGGACTCTCTTCTCTGACCTGAGTCTCCTTTGGAACTCTGCAGGTTCTA
+
BCCCCCC>FFFFGGGGGGBFGGHHGEGBAFHHHFFE?EGFGHHHHGGEEFGGHHGHHHHFGFGGGGGGGGGHGHHGGGGHGHHHHGGGGG/<CGHEHHHHHHHGHHHHHHGGHHGGGGGHHHHHHHHHHHGHHGGGGGHGHHGHHGGGGGGGGGGGGG-;CFCFFFFFFFFFFFFFFFFFFFFFFFFFFFFFFFFFFFFFFFFBFFFFFFFFFFFBFFFFFFFFFFF;FFFFFFFFFFFFFFFFFFFFFFB
@M05620:37:000000000-D9766:1:1101:4666:7186 1:N:0:78
AGTGCCAGCTCTCAATCGCACAGGGTCCCCAGGGCCTGGCCCCTCCATCCAGAAACCCTATGACCTCACCCGCTACCTGGAGCACCACCTCCGCAGCTTGGCTGGGACCTATGTGAGTATCACGCGTCGGAATCTGGGCGTTGGGGCGGCGTGCGGCGTTGGGGAACGCCCGTCCTAACCGTGGCGGGTTCTGGTAAATGATGGGGTGAGGCGGGGCTCTTTGGCTCCCACCAGTCCCCCTGTCTGGTCTA
+
A?>ABFFFBF4FGDGGGAFAECGHGBBFF42EFEFBBFCFFHEGGGFHF1BBFGF3F?1AAA5FADBGHHH>>>>FFHG?2BBFGG11??F?>E?E>BBBE3GGGFFHGFFHHHB2BBGHH22?FD@/>/</??GHH0.>ACGHG?.@:;;A-;A-9;BBBF?>9....--;BFFFF/FFBFF;-;BB@FFFFF;BBFF99FFFFFDB.F..9@BBBBFFFFFBFFFEF.F..AFFFFFFBFFFFFF/BF9
@M05620:37:000000000-D9766:1:1101:13007:7191 1:N:0:78
ACCACACCTTCTACAATGAGCTGCGTGTGGCTCCCGAGGAGCACCCCGTGCTGCTGACCGAGGCCCCCCTGAACCCCAAGGCCAACCGCGAGAAGATGAACCCAGGTGAGTGGCCCGCTACCTCTTCTGGTGGCCGCCTCCCTCCTTCCTGGCCTCCCGGAGCTGCGCCCTTTCTCACTGGTTCTCTCTTCTGCCGTTTTCCGTAGGACTCTCTTCTCTGACCTGAGTCTCCTTTGGAACTCTGCAGGTTC
+
BBABBBABFFFFFFGFFGGGGGFHGGGFHDHHHGGGGFGGGHHHHGGGGGGGHHHHHHHGGGGGGGGGGGGHHHHGGGGHGHHHHGGGGGGGGGHHHHHFFCAF???FFHHF/FGC@CGGDGHHDFGG=GGBCHHC-CDAHGFHDBFGGFBGGFGGGF9;--;A/FFFFFAFFFFFFFFBFFFFFFFFFFFFFFFF.;9EFF.FA9?FBFFFFFFFBBFBFFFF./;BFFBFFFFBB/9;FFFFFBFF9;/
@M05620:37:000000000-D9766:1:1101:15704:7201 1:N:0:78
ACCACACCTTCTACAATGAGCTGCGTGTGGCTCCCGAGGAGCACCCCGTGCTGCTGACCGAGGCCCCCCTGAACCCCAAGGCCAACCGCGAGAAGATGCCCAGGTGAGTGGCCCGCTACCTCTTCTGGTGGCCGCCTCCCTCCTTCCTGGCCTCCCGGAGCTGCGCCCTTTCTCACTGGTTCTCTCTTCTGCCGTTTTCCGTAGGACTCTCTTCTCTGACCTGAGTCTCCTTTGGAACTCTGCAGGTTCTA
+
CCCCCBCCFFFFGGGGGGGGGGHHGGGFHGHHHGGGGGGGGHHHHGGGGGGGHHHHHHHGGGGGGGGGGGGHHHHGGGGHGHHHHGGGGGGGGGHHHHHHHHHGHHHHHHGGHHGGGGGHHHHHHHHHHHGHHGGGGGHGHHGHHGGGGGGGGGGGGGADGGGGGGFFFFFFFFFFFFFFFFFFFFFFFFFFFFDFFFFFFFFFFBFFFFFFFFFFFFFFFFFFFFFFFFFFFFFFFFFFFFFFFFFFFFB
@M05620:37:000000000-D9766:1:1101:15763:7229 1:N:0:78
AGTGCCAGCTCTCAATCGCACAGGGGACCCAGGGCCTGGCCCCTCCATCCAGAAAACCTATGACCTCACCCGCTACCTGGAGCACCAACTCCGCAGCTTGGCTGGGACCTATGTGAGTATCCAGCGTAGGAATCTGGGAGTTGGGGAGGAGTGAGGAGTTGGGGAAAGACAGTCCTAACCGTGGAGGGTTCTGGTAAATGATGGGGTGAGGAGGGGCTCTTTGGCTCCCACCAGTCCCCCTGTCTGGTCTA
+
ABBBCFFFCFFFGGGGGGGGGGHHGGGGGGHHGGGGDGHHAHGHGGHHHHFHFHHHHGHHHHGHHHHHHHHGGFFGHHHHHHHHHHHHGHHHGGGGGHHHGHHGGGHHGHHHHGHHHHHHHHHHHGGGGGHHHHHHHHHGGHHHGGGGGGGHHHHHHCGHHHGGGGHHHHHHHHHHHHHHGGFGGGGGEFGGGGFGGGFFGGGGGGFFFFFFFFFFFFFFFFFFFFFFFFFFFFFFFFFFFFFFFFFFFFB
@M05620:37:000000000-D9766:1:1101:16783:7246 1:N:0:78
ACCACACCTTCTACAATGAGCTGCGTGTGGCTCCCGAGGAGCACCCCGTGCTGCTGACCGAGGCCCCCCTGAACCCCAAGGCCAACCGCGAGAAGATGCCCAGGTGAGTGGCCCGCTACCTCTTCTGGTGGCCGCCTCCCTCCTTCCTGGCCTCCCGGAGCTGCGCCCTTTCTCACTGGTTCTCTCTTCTGCCGTTTTCCGTAGGACTCTCTTCTCTGACCTGAGTCTCCTTTGGAACTCTGCAGGTTCTA
+
BBBBCCCCFFFFGGGGGGGGGGHHGEGECEHHHGGGGGGGGHHHHGGGDFGGHHGHGHHGGGGGGGGGGGGHFHHGGGGHGHHHHGGGGGGGGGHGFHHHHHHGGHHHHHGGHHGGGGGHHHHHHHHHHHGHHGGGGGHGHHGHHGGGGGGGGGGGGG-ADGGGGGFFFFFFFFFFFFFFFFFFFFFFFFFFFFFDFFFFFFFFFFFFFFFFFFFFFFFFFFFFFFFFFFFFFFFFFFFFFFFFFFFFFFF
@M05620:37:000000000-D9766:1:1101:19052:7251 1:N:0:78
GAGGCTGCTTTGGAAGAAACTGACAATCCAGTGACACAAGATCGGAAGAGCACACGTCTGCACTCCAGTCACCTGAAGCTATCTCGTATGCCTTCTTCTGCTTTAAAAAAAAAAAGACTAAAGAACACAACTAAAAAATCATATAAGATTAATGAACAAAAATACTGACAGAAGAGCTAAAAACCATAAAAGTAACCGAATAAAAAAACAACAAAAGCACCAGAGACAGCAAGAAACGCATTCAAAAAACT
+
A3AA>AC>CBB4G45BBFBGGFHBBA4BBABBB555BFFGBGBAE22B22AAB2B0B12B5DBB3A3BDA3DBBF33@B3BD3D5BBBF3BB4FGGBBBB4BBDDF3@3E>/<<</?232B22D02<2?//<22222>?11111111111111111110>0.0<100</00/<</./<0<000..:00:00000000---9.000;-;.;....../.;/99...//9/.///9///.-9../9/9/E-./
@M05620:37:000000000-D9766:1:1101:8260:7253 1:N:0:78
AGTGCCAGCTCTCAATCGCACAGGGGACCCAGGGCCTGGCCCCTCCATCCAGAAAACCTATGACCTCACCCGCTACCTGGAGCACCAACTCCGCAGCTTGGCTGGGACCTATGTGAGTATCCAGCGTAGGAATCTGGGAGTTGGGGAGGAGTGAGGAGTTGGGGAAAGACAGTCCTAACCGTGGAGGGTTCTGGTAAATGATGGGGTGAGGAGGGGCTCTTTGGCTCCCACCAGTCCCCCTGTCTGGTCTA
+
>>>1>DFBAFFFG1BGGFG1ECHEGGEEABFG0AEE/FHHFHGHGGHHHGHHDGHHHGHHGHEHHFGHHHGGG>EEHHHH0FGHHHA>EGHEEECEEG1FGHHGGGGHGHHHHHHHHFHHHHHHHGGGGGHHHHHHHHCFGHHHGG.CG<CGHDGHHG<CHHGGG?CFGHGHHHHHHHHHGGGGAEGG9FGGGGFGGGGGGGGGG?B@FFFFFF@@@@FFFFFFFFFEEEFFFFFFFFFF@FFFFFFFFFB
@M05620:37:000000000-D9766:1:1101:12289:7267 1:N:0:78
ACCACACCTTCTACAATGAGCTGCGTGTGGCTCCCGAGGAGCACCCCGTGCTGCTGACCGAGGCCCCCCTGAACCCCAAGGCCAACCGCGAGAAGATGAACCCAGGTGAGTGGCCCGCTACCTCTTCTGGTGGCCGCCTCCCTCCTTCCTGGCCTCCCGGAGCTGCGCCCTTTCTCACTGGTTCTCTCTTCTGCCGTTTTCCGTAGGACTCTCTTCTCTGACCTGAGTCTCCTTTGGAACTCTGCAGGTTC
+
BBBBBBBBFFFFGGGGGGGGGGHHGGGEFGHHHGGGGGGGGHHHHGGGGGGGHHHHHHHGGGGGGGGGGGGHHHHGGGGHGHHHHGGGGGGGGGHHHHHHHHGGHGGHBGDGCEHHGGG@GCGGHFGHHHHFDHFCGGFGHGFHGGGGGGGFGFFFGGGG??BGGGFFF;FFBBBFFFFFFF/BBF/9F/:B/FFFDFFFFF?:AFFFFBFFFFFBFFEF/BBBB/;:BBF/FFFFFFFBFBFFF/FFF//
@M05620:37:000000000-D9766:1:1101:11893:7287 1:N:0:78
AGTGCCAGCTCTCAATCGCACAGGGGACCCAGGGCCTGGCCCCTCCATCCAGAAAACCTATGACCTCACCCGCTACCTGGAGCACCAACTCCGCAGCTTGGCTGGGACCTATGTGAGTATCCAGCGTAGGAATCTGGGAGTTGGGGAGGAGTGAGGAGTTGGGGAAAGACAGTCCTAACCGTGGAGGGTTCTGGTAAATGATGGGGTGAGGAGGGGCTCTTTGGCTCCCACCAGTCCCCCTGTCTGGTCTA
+
C@ABCFFFCFFFGGGGGGGGGGHHGGGGGGHHFGGGGGHHHHGHGGHHGHHHEHEHHGHHHHEHHHHHHHHGGEGGHHHHGHHHGHHHGHHHGGGGGHHHGHHGGGHHGHHHH3GHHHHHHHHHHGGGGGHHHHHHHHHGGHGHGGGGGGGHHHEHHGHHHHGGGGHHHHHHHECHHHHHGGGGGGGGCFGGGGFFGFGGGGGGGGFFFFFFFF-CFFFFFFFFFFFFFFFFFFFFFFF?FFFFHFBFBF0
@M05620:37:000000000-D9766:1:1101:6273:7287 1:N:0:78
AGTGCCAGCTCTCAATCGCACAGGGGACCCAGGGCCTGGCCCCTCCATCCAGAAAACCTATGACCTCACCCGCTACCTGGAGCACCCACTCCGCAGCTTGGCTGGGACCTATGTGAGTATCCAGCGTAGGAATCTGGGAGTTGGGGAGGAGTGAGGAGTTGGGGAAAGACAGTCCTAACCGTGGAGGGTTCTGGTAAATGATGGGGTGAGGAGGGGCTCTTTGGCTCCCACCAGTCCCCCTGTCTGGTCTA
+
>A>>AFFFBFFFG4FGGFGGGGHGFE2EEFHHCEGGGFHHFHGHGGHHHHHHHHEFGGHHGGGHHGHHHHHGG>EGHHHHBGHHHH1FEHHGFGCGEHFHGHHGGGHHGHHHHHHFHHHHHHHHHGGDCGFGGHHHGG0?EHHHGG.AF.<CG0DGCEHHHHGGE.:CCHFGHHHH0GHGGGGG.CFGGGGGGGFFGGGGGGGGGFFFFFFFFFFFFFFFFFFFFEFFFFFFFFFFFFFFFFFFFFFFFFB
@M05620:37:000000000-D9766:1:1101:15001:7324 1:N:0:78
AGTGCCAGCTCTCAATCGCACAGGGGACCCAGGGCCTGGCCCCTCCATCCAGAAAACCTATGACCTCACCCGCTACCTGGAGCACCAACTCCGCAGCTTGGCTGGGACCTATGTGAGTATCCAGCGTAGGAATCTGGGAGTTGGGGAGGAGTGAGGAGTTGGGGAAAGACAGTCCTAACCGTGGAGGGTTCTGGTAAATGATGGGGTGAGGAGGGGCTCTTTGGCTCCCACCAGTCCCCCTGTCTGGTCTA
+
BCABCFFFBFFFGGGGGGGGGGHGGGGGGGHHGGGGGGHHHHGHGGHHHHHHHFHHHGHHHHHHHHHHHHHGGEGGHHHHHGGHHHHHGHHGGGGGGHHHGHHGGGHHGHHHHHHHHHHHHHHHHGGGGGHHHHHHHHHGGHHHGGGGGGEHHHHHHGHHHHGGGGHHHHHHHHHHHHHHGGGGGGGGDGGGGGFGGGGGGGGGGGFFFFFFFFFFFFFFFFFFFFFFFFFFFFFFFFFFFFFFFFFFFFF
@M05620:37:000000000-D9766:1:1101:16300:7331 1:N:0:78
ACCACACCTTCTACAATGAGCTGCGTGTGGCTCCCGAGGAGCACCCCGTGCTGCTGACCGAGGCCCCCCTGAACCCCAAGGCCAACCGCGAGAAGATGAACCCAGGTGAGTGGCCCGCTACCTCTTCTGGTGGCCGCCTCCCTCCTTCCTGGCCTCCCGGAGCTGCGCCCTTTCTCACTGGTTCTCTCTTCTGCCGTTTTCCGTAGGACTCTCTTCTCTGACCTGCGTCTCCTTTGGAACTCTGCAGGTTC
+
BBBBBBBBFFFFGGGGGGGGGFHHGAEBEEGHAFGGGGGCGHHHHGGGFGGGHHHHHHHGGGGGGGGGGGGHHGHGGGGHEFHHHGGGGGDCCFGHHHG>FGGGGGHH1CGHGGHHGGGGGHHHFHHGHHHHGHHGGGGGHGHHGGGGGGGGGGGGGGGG-ADGGGFFFFFFFFFFFFFFFFFFFFFFFFFFFFFDA.FFFFBFFFFFFFFFFFFFFFFFBFFFF.@AFDFFFFFFFBFFFFFEF/;FFF/
@M05620:37:000000000-D9766:1:1101:25205:7339 1:N:0:78
GAGGCTGCTTTGGAAGAAACTGACAGGCCATGGCAAAACTCCCTCCAGGACCCGGGCATGAACCCCGACCCCCTTAAGCAATCTCAAATACCGTCTTATGCTTGAGAAAAATGAGAATATAGAGCATAAAATACTAAACGATGGAACGACAAACAGCGATGGAACCCAAGCATCCTCACGGTAGGAGGTTCTGATAAATGCTGGGGTGCGGCGGAGCACTTTGGCTCCCCACCGACCCCCTATCTGCAATA
+
>>AAAAFAFFFFBGGGAAGGE1B1BB0BAA0BFBA1000111BB0/0B0/BA//////0B111////>/>//>FF@E111B1BF122B21BFE>/0/2BG12BGA1?B<0B011>11B12B221111111121<2221@//??/01<////-0>0>0<->.</0<....../:0;000..:;...0/;./09C00;;;00000;.?.-.----------;99/9;:/---9A---9;@F?;-9;////;/:
@M05620:37:000000000-D9766:1:1101:10388:7345 1:N:0:78
ACCACACCTTCTACAATGAGCTGCGTGTGGCTCCCGAGGAGCACCCCGTGCTGCTGACCGAGGCCCCCCTGAACCCCAAGGCCAACCGCGAGAAGATGCCCGGCTGCGTGCCCCGCTACCTCTTCTGGCGGCCGCCTCCCTCCTTCCTGGCCTCCCGCCGCTGCGCCCGTTCTCCCTGGTTCTCTCTTCCGCCGTTTTCCGCTGCTCTCTCTTCTCTGTCCTGTGTCACCTTTGGAACTCTGCAGGTTCTA
+
ABABCCCCFFFFGGGGGGGGGGHHGGGGHGHHHGGGGGGGGHHHHGGGGGGGHHHHHHHGGGGGGGGGGGGFHHHGGGGHGHHHHGGGGGGGGDHHHHECC////>=-....>.-<C--<000000000---;---.=.9/;EG0;FBFB.FF?FE.--9-@-.-9;9-9A/.00:/0.0;00;09BF009..-9.:.0B...-.0;B00B0BB00B00;FFB0:900:00;00/000;BF00B0.:0000
@M05620:37:000000000-D9766:1:1101:8365:7368 1:N:0:78
ACCACACCTTCTACAATGAGCTGCGTGTGGCTCCCGAGGAGCACCCCGTGCTGCTGACCGAGGCCCCCCTGAACCCCAAGGCCAACCGCGAGAAGATGCCCAGGTGAGTGGCCCGCTACATCTTCTGGTGGCCGCCTCCCTCCTCCCTGGCCTCCCGCCGATGCGCCCTTTCTCACTGGTTCTCTCTTCTGCCGTTTTCCGTAGGACTCTCTTCTCTGACCTGAGTCTCCTTTGGAACTCTGCAGGTTCTA
+
ABCCABCCFFFFGGGGGGFGGGHHGEGBGGHFGFGFFGEGGHAFGGEEEEEFHHGHHHHGGEGEGGGGGEFHBGHEEGGHGHHHHFFFBC<>CGHGHHHHHH//?F1F1?FGHH?FGGF1FGHGHH0DDGGGHGGGGFHGHHGG/;;F0AFGGGGGG?-;9@.9@FFFFFFFFFFFFFFFFFFFFFF0;;BFFF.AFFFFF9;A.:BFFFFFFFFEFF0;/;//;0:9B9BFFFFEBFFEFFFFF?FFBB0
@M05620:37:000000000-D9766:1:1101:6910:7369 1:N:0:78
ACCACACCTTCTACAATGCGCTGCGTGTGGCTCCCGAGGAGCACCCCGTGCTGCTGACCGAGGCCCCCCTGAACCCCAAGGCCAACCGCGCGAAGATGCCCAGGTGAGTGGCCCGCTACCTCTTCTGGTGGCCGCCTCCCTCCTTCCTGGCCTCCCGGCGCTGCGCCCTTTCTCACTGGTTCTCTCTTCTGCCGTTTTCCGTAGGACTCTCTTCTCTGACCTGAGTCTCCTTTGGAACTCTGCAGGTTCTA
+
BBBBBBB>BFFFGGGGGG4EEFEGGGGBAECGGBBE?EFEFHGHHGG0AEEGGHHHHHH>EEGGGGGGGGFHFHHGGGGHGHHHHGGGGG/BDGGCHHFHHHGGGFFHHHG.GHGGGGGHHHHHHHHHCHGHHGGGGGGGGGGGGGGGFGGGGGGGGG-;BFFDFFFFFFFFFFFFFFFFFFFFFFFFFFFFFFAFFFFFFFFFFBBFFFFFFFFFFFFFFFF;BFF/;BBFFFFFFFFFFFFFFFAFFFB
@M05620:37:000000000-D9766:1:1101:6916:7394 1:N:0:78
ACCACACCTTCTACAATGAGCTGCGTGTGGCTCCCGAGGAGCACCCCGTGCTGCTGACCGAGGCCCCCCTGAACCCCAAGGCCAACCGCGAGAAGATGACCCAGTGAGGGGTCCGCTACCTCTTCTGGTGGCCTCCTCCCTCCTTCCTGGCCTCCCGGAGCTGCGCCCTTTCTCACTTGGTCTCTCTTCTGCCGTTTTCCGTAGGCCTCTCTTCTCTTACCTTAGTCTCCTTTTGAACTCTGCAGGTTCTA
+
>AB3AABAFFFFGGGGGGGDGEHHGEEFHAHG3FGGGGGGGHHHHGGGFGGGHHHGHHHG?EEGGDGGGGGFHEGGGGFHCFHHHGE/CCCCCDCFGH1?G0/?<1110<>/>GA<A-<GG00=<=0<0/<.C0.=::CE/CE/G0G0:CGGB.CE.;--9./;A-CB9BF////:9/:/;BFBB//BB//9B-9AFFFF./...///.9B9BB:;999/B///9/9;9B/BF/B.9///9////;.9///
@M05620:37:000000000-D9766:1:1101:21638:7394 1:N:0:78
ACCACACCTTCTACAATGAGCTGCGTGTGGCTCCCGAGGAGCACCCCGTGCTGCTGACCGAGGCCCCCCTGAACCCCAAGGCCAACCGCGAGAAGATGAACCCAGGTGCGTGGCCCGCTACCTCTTCTGGTGGCCGCCTCCCTCCTTCCTGGCCTCCCGGCGCTGCGCCCTTTCTCACTGGTTCTCTCTTCTGCCGTTTTCCGTAGGACTCTCTTCTCTGACCTGCGTCTCCTTTGGAACTCTGCCGGTTC
+
CCCCCCCCFFFFGGGGGGGGGGHHGGGFCFHFHGGFGGGGGHGHHGGGFFFGHHGHGGHGGGGGGGGGGGGHGHHGGGGHGHHHHGGGGGGGGGHHHHHHHHGFHGHH1AFECGHHGGG-CHHHHHHHHHHHFGHDGGGGHGGGGGGGGGGGGGGGGGGGAGFFFFFFFFFFFFFFFFFFFFFFFFFFFFFFFFFFDDFFFFFFFFDFFFFFFFHHFFFFBFFFFFFFFFFFFFFHFFFFFFFHF0@DFF.
@M05620:37:000000000-D9766:1:1101:18580:7407 1:N:0:78
ACCACACCTTCTACAATGAGCTGCGTGTGGCTCCCGAGGAGCACCCCGTGCTGCTGACCGAGGCCCCCCTGAACCCCAAGGCCAACCGCGAGAAGATGCCCAGGTGAGTGGCCCGCTACCTCTTCTGGTGGCCGCCTCCCTCCTTCCTGGCCTCCCGGAGCTGCGCCCTTTCTCACTGGTTCTCTCTTCTGCCGTTTTCCGTAGGACTCTCTTCTCTGACCTGAGTCTCCTTTGGAACTCTGCAGGTTCTA
+
ABBBBBBBFFFFGGGGGGGGGGHHGEFEHGHHHGGGGGGGGHGHHGGGFGGGHHHHHHHGGGGGGGGGGGGHHHHGGGGHGHHHHGGGGGGGGGHHFHFHHFEEFHHHHHGGHHGGGGGHHHHHHHHHHHGHHGGGGGGGHHGHHFFGGFEGGGGGGCBFGGGGGGFFFFFFFFFFFFFFFFFFFFFFFFFFFFDDFFFFFFFFFFFFFFFFFFFFFFFFFFFFFFFFFFFFFFBFFFFFFFFFFFAFFF;
@M05620:37:000000000-D9766:1:1101:22645:7410 1:N:0:78
ACCACACCTTCTACAATGAGCTGCGTGTGGCTCCCGAGGAGCACCCCGTGCTGCTGACCGAGGCCCCCCTGAACCCCAAGGCCAACCGCGAGAAGATGAACCCAGGTGAGTGGCCCGCTACCTCTTCTGGTGGCCGCCTCCCTCCTTCCTGGCCTCCCGGCGCTGCGCCCTTTCTCACTGGTTCTCTCTTCTGCCGTTTTCCGTAGGACTCTCTTCTCTGACCTGCGTCTCCTTTGGAACTCTGCAGGTTC
+
CCCCCCCCFFFFGGGGGGGGGGHHGFGFHGHGHGGGGGGGGHHHHGGGGGGGHHHHGHHGGGGGGGGGGGGGFHHGGGGHGGHHHGGGGGBDGGHHHHHHHHGEFGHH1FGFFFHHGGG-AHHHHHHHHHHHDGHDGGGGHGHHGGGGGGGGGGGGGGGG?DFFFFFFFFFFFFFFFFFFFFFFFFFFFFFFFFFF;AFFFFFFAFDFFFFFFFFFFFFF/FFFF.@;DDFFFFFFFFFFFFFFF:BFFF/
@M05620:37:000000000-D9766:1:1101:15786:7427 1:N:0:78
AGTGCCAGCTCTCAATCGCACAGGGGACCCAGGGCCTGGCCCCTCCATCCAGAAAACCTATGACCTCACCCGCTACCTGGAGCACCAACTCCGCAGCTTGGCTGGGACCTATGTGAGTATCCAGCGTAGGAATCTGGGAGTTGGGGAGGAGTGAGGAGTTGGGGAAAGACAGTCCTAACCGTGGAGGGTTCTGGTAAATGATGGGGTGAGGAGGGGCTCTTTGGCTCCCACCAGTCCCCCTGTCTGGTCTA
+
>A1AAD1CAC@3BGGGGAFAA0CACEEGFGAGGEGGFAG0EGEGEGCH1B1A1A1BBE0BFG2FFG1BGHHEGE/EGHHFHHH/>?CGEFHHGC/>E0GHFFHFAEGHGHHHHHFHHFFHHHHHGGAFGGHHHHB1GHHEFHBB/-FCGGGHAGH.G.CGBHGGGGHHHHHHHHHHHHHHGGGGGGGGEFGGGGFBFGGGGGGGGGF@FFFFFF@?@@FFFEFFFFFFFFFFFFFFFFFF@FFFFFFBFFF
@M05620:37:000000000-D9766:1:1101:10251:7427 1:N:0:78
AGGGCCAGCTCTCCATCGCACAGGGTTCCCAGCGCCTGGCCCCTCCATCCAGAAACCCTATGACCTCACCCGCTACCTGGGGCACCCCCTCCGCAGCTTGGCTGGGACCTCTGTGAGTATCCAGCGTCGGCATCTGGGCGTTGGGGTGGCGTGCGGCGTTGGGGCCCGCCCGTCCTAACCGTGGCGGGTTCTGGTAAATGATGGGGTGAGGAGGGGCTCTTTGGCTCCCTCCAGTCCCCCTGTCTGGCCTA
+
>>11>>A1>FFFGGGABAA1A0F0FA0BABBGF0E/BFGHAGGFGGHFHCEF1FGBBEGC1BFGH1BFGHH/>//>F11B//?EEGG/>>E?>E?E<F10/0BFG/CGCG1<G2@21@@@GF2<GCC/>C/-<FFHEH.<<<<C-<.;AGCCG.AA--;-AF-@---9-@=>@-AB//:99BE@-;=9@AAFFFB9;9/B9BFFAAB=AF-/999@@-A9FB/F/9BEF-B?BF/BF/AB=A/;FFF/;F/
@M05620:37:000000000-D9766:1:1101:16736:7427 1:N:0:78
ACCACACCTTCTACAATGAGCTGCGTGTGGCTCCCGAGGAGCACCCCGTGCTGCTGACCGAGGCCCCCCTGAACCCCAAGGCCAACCGCGAGAAGATGAACCCAGGTGCGTGGCCCGCTCCCTCTTCTGGTGGCCGCCTCCCTCCTTCCTGGCCTCCCGGCGCTGCGCCCTTTCTCACTGGTTCTCTCTTCTGCCGTTTTCCGTAGGACTCTCTTCTCTGCCCTGCGTCTCCTTTGGAACTCTGCAGGTTC
+
CCCDCDCBFFFFGGGGGGAGGGHHGGGBCEHGHGGGCEEGDHHHHGGGFEFGGHGHHHGEGCCGGGGGGGGHFHHGGGGHGHHHHGGGGGCFGGHHHHHHHHGGHGHH1CFFGGHHGGG-EGHHHHHHHHHHGHHGGGDGGGGGGGGGGGGGGGGGGGGGGFFFFFFFFFFFFFFFFFFFFFFFFFFFFFFFFFFDADFFFFBF.ADFFFFFFFFFFFFF0BAFFEFDFFFFFFFFFFFFFFFFF0;FFF0
@M05620:37:000000000-D9766:1:1101:24137:7428 1:N:0:78
ACCACACCTTCTACAATGAGCTGCGTGTGGCTCCCGAGGAGCACCCCGTGCTGCTGACCGAGGCCCCCCTGAACCCCAAGGCCAACCGCGAGAAGATGAACCCAGGTGAGTGGCCCGCTACCTCTTCTGGTGGCCGCCTCCCTCCTTCCTGGCCTCCCGGCGCTGCGCCCTTTCTCACTGGTTCTCTCTTCTGCCGTTTTCCGTAGGACTCTCTTCTCTGACCTGAGTCTCCTTTGGAACTCTGCAGGTTC
+
BBBBBBBBFFFFGGGGGGFGGGHHGGGGHGHHHGGGGGGGGHHHHGGGGGGGHHHHHHHGGGFGEGGGGGGHHHHGGGGHGHHHHGGGGDGGGGHHHHHHHHGGHGHHBGHHGGHHGGGGGHHHHHHHHHHHFHHGGGGGHGHHGGGGGGGGGGGGGGGG-ADFFFFFFFFFFFFFFFFFFFFFFFFFFFFFFFFFADFFFFFFFFDFFFFFFFFFFFFFFFFFF/B:FFFFFFFFFFFFFFFFFFBFAFB
@M05620:37:000000000-D9766:1:1101:20590:7428 1:N:0:78
AGTGCCAGCTCTCAATCGCACAGGGGACCCAGGGCCTGGCCCCTCCATCCAGAAAACCTATGACCTCACCCGCTACCTGGAGCACCAACTCCGCAGCTTGGCTGGGACCTATGTGAATATCCAGCGTAGGAATCTGGGAGTTGGGGAGGAGTGAGGAGTTGGGGAAAGACAGTCCTAACCGTGGAGGGTTCTGGTAAATGATGGGGTGAGGAGGGGCTCTTTGGCTCCCACCAGTCCCCCTGTCTGGTCTA
+
BA3AAFFFAFFFFFGFFGGFG?HAFFFFAEEGFEEACFHF2GGAEGCGFCAEF3ABFE3FGGDGHHHBGEEEG@>EGGHHFGHHGGGFFFGFEFEECEGGGHGGG/F?EHCDDGHF3FBGDHDHCCEA@EGFCGF1100?CGFCCDCC-<<<<=GFBDHFGF@-:.:.::CGCCG0C:GC?EA?99.B999FFFGFB9FFFBFGEDFAAA./9?DDF=E/9/B//BF;.:.9AFFFFFEDDFFFFF/99;/
@M05620:37:000000000-D9766:1:1101:20634:7433 1:N:0:78
ACCACACCTTCTACAATGAGCTGCGTGTGGCTCCCGAGGAGCACCCCGTGCTGCTGACCGAGGCCCCCCTGAACCCCAAGGCCAACCGCGAGAAGATGCCCAGGTGAGTGGCCCGCTACCTCTTCTGGTGGCCGCCTCCCTCCTTCCTGGCCTCCCGGAGCTGCGCCCTTTCTCACTGGTTCTCTCTTCTGCCGTTTTCCGTAGGACTCTCTTCTCTGACCTGAGTCTCCTTTGGAACTCTGCAGGTTCTA
+
AAABBAAAFFFFFFGBDFGGFGGHGFGEH2GGHGG2EEG2EHHHHGGGEAEEHEFHHHFGGGGGEGEGGGGHHHEEGGGHGHHECFGGGCBDCDHHGFHGHHHGHGHHHHGGHHGGGGGHGHHHHHHHHHGHHGGCFGHGHHGHHGGGFGGFGGGGGG-BGFBFGGFBBFFFFFFFFFFFFFFFFFFFFFFFFBDFFFFFFFFFFFFFFFFFFFFFFFFFFFFFFFFFFFFFFFFFFFFFFFFFFFFFFFF
@M05620:37:000000000-D9766:1:1101:18043:7447 1:N:0:78
AGTGCCAGCTCTCAATCGCACAGGGGACCCAGGGCCTGGCCCCTCCATCCAGAAAACCTATGACCTCACCCGCTACCTGGAGCACCAACTCCGCAGCTTGGCTGGGACCTATGTGAGTATCCAGCGTAGGAATCTGGGAGTTGGGGAGGAGTGAGGAGTTGGGGAAAGACAGTCCTAACCGTGGAGGGTTCTGGTAAATGATGGGGTGAGGAGGGGCTCTTTGGCTCCCACCAGTCCCCCTGTCTGGTCTA
+
ABAABFFFBFFFGFGGGGGFGGHHGGGGGGHHBEFEFGHHHHGHGGHHHHHHHHHHHGHHHHHHHHHHHHHGGEGGHHHHBFGHHHCGFHHHEGGGGHHHGHHGGGHHGHHHHHHHHHHHHHHHHGGDGGHHHHHHHHCFGHHHGGEGGACFHFHHHGHHHHGGGGHHHHHHHHHHHHHHGDCBEGGGCFGGGGFBFGGGGGGGGGFFFFFFFFFFFFFFFFFFFFFFFFFFFFFFFFFFFFFFFFFFFFB
@M05620:37:000000000-D9766:1:1101:18037:7464 1:N:0:78
AGTGCCAGCTCTCAATCGCACAGGGGACCCAGGGCCTGGCCCCTCCATCCAGAAAACCTATGACCTCACCCGCTACCTGGAGCACCAACTCCGCAGCTTGGCTGGGACCTATGTGAGTATCCAGCGTAGGAATCTGGGAGTTGGGGAGGAGTGAGGAGTTGGGGAAAGACAGTCCTAACCGTGGAGGGTTCTGGTAAATGATGGGGTGAGGAGGGGCTCTTTGGCTCCCACCAGTCCCCCTGTCTGGTCTA
+
AAAABFFB@FFFGFGGGFGAFGHHFAEFEFGHGEGGGFHHAHGGFGGHGHHHGHGGHGHHHGGHHHHFHHHEFEFGHHFBFGG?GHCGFGHHGGCCGHHHGGHEFEHHGHHHHHHHHHHHHHHHHGFDGGHFHHHHHGHGEHHHGGGGGGGGHHHHHFGHHHGGGGHHHHHHHHHGHHHHGEEADGGGAFGGGGFGFGGGFFFFGGFFFFFFFFFFFFFFFFFFFFFFFFFFFFFFFFFFFFFFFFFFFFF
@M05620:37:000000000-D9766:1:1101:11674:7475 1:N:0:78
ACCACACCTTCTACAATGAGCTGCGTGTGGCTCCCGAGGAGCACCCCGTGCTGCTGACCGAGGCCCCCCTGAACCCCAAGGCCAACCGCGAGAAGATGAACCCAGGTGCGTGGCCCGCTCCCTCTTCTGGTGGCCGCCTCCCTCCTTCCTGGCCTCCCGGCGCTGCGCCCTTTCTCACTGGTTCTCTCTTCTGCCGTTTTCCGTAGGACTCTCTTCTCTGCCCTGCGTCTCCTTTGGAACTCTGCCGGTTC
+
BBABBBBAFFFFGGGBGFBGGGFHCEABF?FGHFGEEEG?EGFHHGGGGDGGHHHHHHHCFGFGGGGGGGGHFHFGGGGHGHHHHGGGGGBCCDHHGHHGHHGCGGHH1AFGGGHHGGG-CEHHHHHHGHHGFHHGGGGGGGGG:CGGGGGGGGGGGEGG-BDBFFFFFFFFFFFFFFFFFFFFFFFBFFFFFFFDADFFFFDF.;AFFFFFFFFFFFFF/B;FA9B9BFFFFFFFFFFFFFFFF/;@FF.
@M05620:37:000000000-D9766:1:1101:8279:7481 1:N:0:78
AGTCCCAGCTCTCCATCGCACAGGGTCCCCAGCGCGTGGCCCCTCCATCCAGAAAACCTATGACCTCACCCGCCACCTGGGGCACCCACTCCGCAGCTTGGCTGGGACCTATGTGAGTATCCAGCGTCGGAATCTGGGCGTTGGGGCGGCGTGCGGCGTTGGGGACAGCCAGTCCTAACCGTGGAGGGTTCTGGTAAATGATGGGGTGAGGAGGGGCTCTTTGGCTCCCACCAGTCCCCCTGTCTGGTCTA
+
>>33>BDFFFFFGGGB5AE2A2F4FB4BBBBEBAE2AAEGGHGHGGHGH1BFF3FABEGH53FGH5BFGHH/E/>?GH?B1/?EFGG/?EG0/?/E>????GHGGGGHFHFGHHH2DGHHHHBDGGG/>C-.>GHHFH.<CGGCCG.CB-;AB.@B-@BBBFBB.-.;.A.9FFFF/9FFBFFB.;ABFFFFFFF;BFFF/FFFFFDBEFF/9DBBBBFFFFFFFFFFFBFFAFBFFFFFBFFFFFFFFFB
@M05620:37:000000000-D9766:1:1101:22534:7482 1:N:0:78
ACCACACCTTCTACAATGAGCTGCGTGTGGCTCCCGAGGAGCACCCCGTGCTGCTGACCGAGGCCCCCCTGAACCCCAAGGCCAACCGCGAGAAGATGCCCAGGTGAGTGGCCCGCTACCTCTTCTGGTGGCCGCCTCCCTCCTTCCTGGCCTCCCGGCGCTGCGCCCTTTCTCACTGGTTCTCTCTTCTGCCGTTTTCCGTAGGACTCTCTTCTCTGACCTGAGTCTCCTTTGGAACTCTGCAGGTTCTA
+
ABBBBBBBFFFFGGFGGFFGGGHFGGCECFHAHGGGGEEGGHHHHGGGGDGGHGHHHHHFGGGGGGGGGGGGGHHGGGGHGHHHHGGGGGGGCGGHHHHHGHHFHHFGHHGGHHFGGCGHHHHHHHHHHFDHHGGGGGHGHHGHHGGGBFFGGGGG.:-BDFBDCFFFFFFFFFFFFFFFFFFFFFFFFFFFFFFFFFFFFFFA?/BFFFFFFFFFFFFFFFF/BFFFFFFFFBFFFFFFFFFFFFFFFF/
@M05620:37:000000000-D9766:1:1101:16949:7498 1:N:0:78
ACCACACCTCCTACAATGAGCTGCGTGTGGCTCCCGAGGAGCACCCCGTGCTGCTGACCGAGGCCCCCCTGAACCCCAAGGCCAACCGCGAGAAGATGAACCCAGGTGAGTGGCCCGCTACCTCTTCTGGTGGCCGCCTCCCTCCTTCCTGGCCTCCCGGAGCTGCGCCCTTTCTCACTGGTTCTCTCTTCTGCCGTTTTCCGTAGGACTCTCTTCTCTGACCTCAGTCTCCTTTGGCACTCTGCAGGCTC
+
BBBBBABBFFBFGGGGGGGGGGHHGEGE4EGHHGGGGGGCDHEGHGGGAEGFDGFHHHFGGGEGGEGGGFGHHHHGGGGHGGHHEGGGGG<BCFHHHEG2?GDF/??1F01FFECFGCC?DHFH0DGFDD</.C:CCCGACEGGEFFGGGGB.ABFGAAAF?DFBFFDFFFFFF/BFBB/BFFFFB/BFFFFFEFFA.BEFFFF?..BF/BFFFFFFFFB//;F/9B/B9BF/9B///99FFFEBFB..;.
@M05620:37:000000000-D9766:1:1101:22514:7500 1:N:0:78
ACCACACCTTCTACAATGAGCTGCGTGTGGCTCCCGAGGAGCACCCCGTGCTGCTGACCGAGGCCCCCCTGAACCCCAAGGCCAACCGCGAGAAGATGCCCAGGTGAGTGGCCCGCTACCTCTTCTGGTGGCCGCCTCCCTCCTTCCTGGCCTCCCGGAGCTGCGCCCTTTCTCACTGGTTCTCTCTTCTGCCGTTTTCCGTAGGACTCTCTTCTCTGACCTGAGTCTCCTTTGGAACTCTGCAGGTTCTA
+
CCCCCBBBFFFFGGGFGGGGGGHHGGGGGGHHHGGGGGGFGHHHHGGGAFGGHHGHHHHGGGGGGGGGGGGHHHHGGGGHGHHHHGGFGGGGGFHHHHEHHGHGFGHGFFFGHHGGGGGHEHHHGG0D=CDGHCFGGFHGHGGHHGGGFGFGGGGGFF?F@FFG?FFF;FFFFFFFBBFFFFFFBFBFFFFFFFDFFFFFFFFFFEFFFFFBFFFFFBFFFFBFBFFFFF/FFBFFFFBFFBF9FFAFFF/
@M05620:37:000000000-D9766:1:1101:26226:7512 1:N:0:78
ACCACACCTTCTACAATGAGCTGCGGGTGGCTCCCGAGGAGCACCCCGTGCTGCTGACCGAGGCCCCCCTGAACCCCAAGGCCAACCGCGAGAAGATGCCCAGGTGAGTGGCCCGCTACCTCTTCTGGTGGCCGCCTCCCTCCTTCCTGGCCTCCCGGCGCTGCGACCTTTCTCACTGGTTCTCTCTTCTGCCGTTTTCCGTAGGACTCTCTTCTCTGCCCTGAGTCTCCTTTGGAACTCTGCAGGTTCTA
+
AA1>AAAAFFFFGGG13F1BGFHCG0AA0ABF1AFA/EGG?GHFHGGG?AEFBGE@GHCE/E?EG/EEG@C0B1FFGE/?//FGGF/<CC/</C?11F1101/??CF<FDFEEC?C?@CFHHHEGHHFG/?.:@?@FGAAFGGGGFFBF/.AF.CA.?-99@@F@-9@-:/9BF/FBBF/B/FFBFBFBFB/B@ABFFFFAFABB//99BF/FFFF/9//AFF;9BB/BB/9:9F//FBBFBBBFFFFFF;
@M05620:37:000000000-D9766:1:1101:13127:7540 1:N:0:78
ACCACACCTTCTACAATGAGCTGCGTGTGGCTCCCGAGGAGCACCCCGTGCTGCTGACCGAGGCCCCCCTGAACCCCAAGGCCAACCGCGAGAAGATGCCCAGGCGAGTGGCCCCCTACCTCTTCTGGTGGCCGCCTCCCTCCTTCCTGGCCTCCCGGCGCTGCGCCCTTTCTCACTGGTTCTCTCTTCTGACGTTTTCCGTAGGACTCTCTTCTCTGACCTGAGTCTCCTTTGGAACTCTGCAGGTTCTA
+
ABCCCCCDFFFFGGGGGGGGGGHHGGGGHGHHHGGGGGGGGHHHHGGGGGGGHHHHHHHGGGGGGGGGGGGHHHHGGGGHGHHHHGGGGGGGGAGHH2FFH2/F////>GFFHH-<<<.CG00=D00<0<DGGCCGAAGGFFGF0:F00B;ABAFGD?A?A-:.-9DFCFFFB00:0:FFFFFFFF0B:0:0;:AFFFBFF0.:9BFFFBBBF:00000;F0/;F0000;;:B0;:BFFFBBFBB..;00:
@M05620:37:000000000-D9766:1:1101:24338:7556 1:N:0:78
AGTGCCAGCTCTCAATCGCACAGGGGACCCAGGGCCTGGCCCCTCCATCCAGAAAACCTATGACCTCACCCGCTACCTGGAGCACCAACTCCGCAGCTTGGCTGGGACCTATGTGAGTATCCAGCGTAGGAATCTGGGAGTTGGGGAGGAGTGAGGAGTTGGGGAAAGACAGTCCTAACCGTGGAGGGTTCTGGTAAATGATGGGGTGAGGAGGGGCTCTTTGGCTCCCACCAGTCCCCCTGTCTGGTCTA
+
ABBBBFFFBFFFGGGGGGFGGGGF2EAFEGCGC?EAFFHHFHGHGGHHHFGFFFGHHGHHHFEHHHHHHHHGGEGGHHHGFFGFGHHHGFFGFEEEGHGHGGGE?EGFGHHHHHHGHBGHHHFHHG?EDGHHHGHHHHHGDFHHGFGGGGGHHGHHGDGHHFGGEGHHGHHGHHFFGGGHG.ADDEFG;9FFGGFGGGGGGGFFG.ABFFFFFFAFFCFFFFFFFFFEFF?DFFFFFFEDFFFFFFFFBFB
@M05620:37:000000000-D9766:1:1101:23400:7558 1:N:0:78
AGTGCCAGCTCTCAATCGCACAGGGGACCCAGGGCCTGGCCCCTCCATCCAGAAAACCTATGACCTCACCCGCTACCTGGAGCACCAACTCCGCAGCTTGGCTGGGACCTATGTGAGTATCCAGCGTAGGAATCTGGGAGTTGGGGAGGAGTGAGGAGTTGGGGAAAGACAGTCCTAACCGTGGAGGGTTCTGGTAAATGATGGGGTGAGGAGGGGCTCTTTGGCTCCCACCAGTCCCCCTGTCTGGTCTA
+
AAAAAFDFBFFFGBGFBFGCGEHHGGGGFEEH2EEEAFHFGHGHGGGHHGFH3FGFGGHHHHGHHHHCGHHGG//EHHFHBBGHFHGEEFHFGG@?EHHHGHHGEEHHGHHHHHGHHHHHHHHHHGEDGGHHHHHFFHHFDHGHGGADGDDHHHHFFFHHHEGGGGGHHHHHHHHHFHHHGGGGGGGG;CFFGGFFFFGGGGGEGDFBFFFFFFBBBBFFFFFFFFFFFFFFFFFFFFFFBFFFFFFFFFF
@M05620:37:000000000-D9766:1:1101:20937:7559 1:N:0:78
AGTGCCAGCTCTCAATCGCACAGGGGACCCAGGGCCTGGCCCCTCCATCCAGAAAACCTATGACCTCACCCGCTACCTGGAGCACCAACTCCGCAGCTTGGCTGGGACCTATGTGAGTATCCAGCGTAGGAATCTGGGAGTTGGGGAGGAGTGAGGAGTTGGGGAAAGACAGTCCTAACCGTGGAGGGTTCTGGTAAATGATGGGGTGAGGAGGGGCTCTTTGGCTCCCACCAGTCCCCCTGTCTGGTCTA
+
BBBBBFFFBFFFGGGGGGGGGGHHGFGGGGHHGGGGDGHHHHGHGGHHHHHHHHGFHGHHHHGHHHHHHHHGGGEGHHHHHHGEHHGHGHHHGGGGGHHHGHHGGGHHGHHHHHHHHHHHHHHHHGGGGGHHHHHHHHHGGHHHGGGGGGGHHHHHHGHHHHGGGGHHHHHHHHHHHHHHGGGGGGGGCFGGGGGGGGGGGGGGGGFFFFFFFFFFFFFFFFFFFFFFFFFFFFFFFFFFFFFFFFFFFFF
@M05620:37:000000000-D9766:1:1101:19396:7582 1:N:0:78
ACCACACCTTCTACAATGAGCTGCGTGTGGCTCCCGAGGAGCACCCCGTGCTGCTGACCGAGGCCCCCCTGAACCCCAAGGCCAACCGCGAGAAGATGAACCCAGGTGAGTGGCCCGCTACCTCTTCTGGTGGCCGCCTCCCTCCTTCCTGGCCTCCCGGCGCTGCGCCCTTTCTCACTGGTTCTCTCTTCTGCCGTTTTCCGTAGGACTCTCTTCTCTGACCTGCGTCTCCTTTGGAACTCTGCAGGTTC
+
DDDDDCCDFFFFGGGGGGGGGGHHGGGFHGHHHGGGGGGGGHHHHGGGGGGGHHHHHHHGGGGGGGGGGGGHHHHGGGGHGHHHHGGGGGGGGGHHHHHHHHGGHGHHDHHHGGHHGGGGGHHHHHHHHHHHGHHGGGGGHGHHGGGGGGGFGGGGGGGG??FFFFFFFFFFFFFFFFFFFFFFFHHFFFFFFFFFDFFFFFFFAFFFFFFFFFHHHFFHFFFFF.@DFFFFFFFFFFFFFFFFF0BFFF0
@M05620:37:000000000-D9766:1:1101:24689:7585 1:N:0:78
ACCACACCTTCTACAATGAGCTGCGTGTGGCTCCCGAGGAGCACCCCGTGCTGCTGACCGAGGCCCCCCTGAACCCCAAGGCCAACCGCGAGAAGATGCCCAGGTGAGTGGCCCGCTACCTCTTCTGGTGGCCGCCTCCCTCCTTCCTGGCCTCCCGGCGCTGCGCCCTTTCTCACTGGTTCTCTCTTCTGCCGTTTTCCGTAGGACTCTCTTCTCTGCCCTGAGTCTCCTTTGGAACTCTGCAGGTTCTA
+
AAAAAAA>1CCFGFFGGG1AFFGGFAEA0EFCG0FE0EE//FEBGGG//EAFBGBGDHGAE@?>FEE>E//BEHHGGACGFFHHHGGECC/><BF1FGGHHHHGFHGCGFEAGHGGG@CHHHGHHGFHHHFHF-:CE.GGHFFHHFGGGGGGGGGGFA-9A@@?@@F@?FFFFF9BFFFFF/FFFFFF/B9BF@BBFEFF?F;BFFF//FFFFFF9BF/;EFF-;BF/FF///FFFFF/BFFFFFF9BFFB
@M05620:37:000000000-D9766:1:1101:26506:7619 1:N:0:78
ACCACACCTTCTACAATGAGCTGCGTGTGGCTCCCGAGGAGCACCCCGTGCTGCTGACCGAGGCCCCCCTGAACCCCAAGGCCAACCGCGAGAAGATGAACCCAGGTGCGTGGCCCGCTCCCTCTTCTGGTGGCCGCCTCCCTCCTTCCTGGCCTCCCGGCGCTGCGCCCTTTCTCACTGGTTCTCTCTTCTGCCGTTTTCCGTAGGACTCTCTTCTCTGACCTGCGTCTCCTTTGGAACTCTGCCGGTTC
+
AABBBBBBFFFFGGGGGG5FGGHHGGGGGGHHHGGG?FGCEHHHHGGGGGGGBGHHHHHGCF0EFGGGGGGHHHHGGC?GGHHHHGGGGB/<BDHHHHHHHH/CFFGF1>FGGDFA-@C-<CGHHHGHHHHFDHHGGDG?FFGGGGFGGG0FGGGGEEDAGFFCFF>DDADFBFFFF/B9BFFBBBBFFFFFFFFFDFFFFFB9.;DBB9FFFFFFFFFB/;9B..9;-9BFFFF///;//BBFB/;@B..
@M05620:37:000000000-D9766:1:1101:16487:7642 1:N:0:78
AGTGCCAGCTCTCAATCGCACAGGGGACCCAGGGCCTGGCCCCTCCATCCAGAAAACCTATGACCTCACCCGCTACCTGGAGCACCAACTCCGCAGCTTGGCTGGGACCTATGTGAGTATCCAGCGTAGGAATCTGGGAGTTGGGGAGGAGTGAGGAGTTGGGGAAAGACAGTCCTAACCGTGGAGGGTTCTGGTAAATGATGGGGTGAGGAGGGGCTCTTTGGCTCCCACCAGTCCCCCTGTCTGGTCTA
+
BCABBFFFCFFFGGGGGGGGGGHHGGGGGGHHGGGGGGHHHHGHGGHHHHHHHHHHHGHHHHHHHHHHHHHGGGGGHHHHHHHHHHHHGHHHGGGGGHHHGHHGGGHHGHHHHHHHHHHHHHHHHGGGGGHHHHHHHHHGGHHHGGGGGGEGHHHHHGHHHHGGGGHHGHHHHHHHHHHHGGGGGGGGCFGGGGGGGGGGGGGGGGFFFFFFFFFFFFFFFFFFFFFFFFFFFFFFFFFFFFFFFFFFFFB
@M05620:37:000000000-D9766:1:1101:24757:7649 1:N:0:78
AGTGCCAGCTCTCAATCGCACAGGGTACCCAGGGCCTGGCCCCTCCATCCAGAAACCCTATGACCTCACCCGCTACCTGGAGCACCCACTCCGCAGCTTGGCTGGGACCTATGTGAGTATCCAGCGTAGGAATCTGGGAGTTGGGGAGGAGTGCGGCGTTGGGGAAAGCCAGTCCTAACCGTGGAGGGTTCTGGTAAATGATGGGGTGAGGAGGGGCTCTTTGGCTCCCACCAGTCCCCCTGTCTGGTCTA
+
>>>>>DFF@FFFG4GGFFGFE?GAG44BBFFGBEEB2FGH2FEGGGHHBFHGFHH3BEHHFAFGHABGHHH0>>>EHHBB?BFGHH11EGHFEECE>GBGDHHGGGHHEHGHHHHBGHHHHHFHHGGADGFDGHHHHH0?EHHHGG/AD<>>G1<C-A-@CGGGC..C/:9CFGFGFFGGGGGGAEGG;FFFFFFFFFFFFFFFFFABFFFEFFBBBBFFFFFFFFFFFFFFFFFFFFFFBFFFFFFFFFF
@M05620:37:000000000-D9766:1:1101:22716:7659 1:N:0:78
ACCACACCTTCTACAATGAGCTGCGTGTGGCTCCCGAGGAGCACCCCGTGCTGCTGACCGAGGCCCCCCTGAACCCCAAGGCCAACCGCGAGAAGATGCCCAGGTGAGTGGCCCGCTACCTCTTCTGGTGGCCGCCTCCCTCCTTCCTGGCCTCCCGCGGCTGCGCCCTTTCTCACTGGTTCTCTCTTCTGCCGTTTTCTGTAGGACTCTCTTCTCTGACCTGAGTCTCCTTTTGAACTCTGCAGGTTCTA
+
BBBBBBBBFFFFGGGGFGGFGFHFGEEECEHHFGGFGGGGGHHHHGGGGGGGGHGHHHHGGGGGGGGGGGGFHFHGGGGHEEHHHGGEGGBB@GGGGH2?GF/<?FGF<GF/<G-A@<<GDGHDDG=0=<...-;-AE:ECG.:00990/.99;.C9--;B-9.;BAF=/B9BF/F9/./9/BFFFFF/;///-9.9E///99/;//:BFFF//BFF///BB./;9/:FB//B//.9//BF//9/..9BF/
@M05620:37:000000000-D9766:1:1101:24750:7669 1:N:0:78
AGTGCCAGCTCTCAATCGCACAGGGGACCCAGGGCCTGGCCCCTCCATCCAGAAAACCTATGACCTCACCCGCTACCTGGAGCACCAACTCCGCAGCTTGGCTGGGACCTATGTGAGTATCCAGCGTAGGAATCTGGGAGTTGGGGAGGAGTGAGGAGTTGGGGAAAGACAGTCCTAACCGTGGAGGGTTCTGGTAAATGATGGGGTGAGGAGGGGCTCTTTGGCTCCCACCAGTCCCCCTGTCTGGTCTA
+
AAAAAFFFBFFFGFEGGAFAFGHHFEEGGEHHGEGEFFHHHHGHGGHHHHHHEHHGHGHHHHBGHHHHHHHGGFGGHHGFGGGGHHFHGGHHGGCCE?GHFHFFEEGHGHHHHHFHHFHHHHHHHGGGGDGHHHHHHHGGEHHHGGGGGGGHHHHHHDHHHHGGEFHHHHHHCHHHHHHHGCEGFGGGFGGGGGGGGGGGGGGFGGFFFFFFFFFFFFFFFFFFFFFFFFFFFAFFFFFFFFFFFFFFBB/
@M05620:37:000000000-D9766:1:1101:15253:7671 1:N:0:78
AGTGCCAGCTCTCAATCGCACAGGGGACCCAGGGCCTGGCCCCTCCATCCAGAAAACCTATGACCTCACCCGCTACCTGGAGCACCAACTCCGCAGCTTGGCTGGGACCTATGTGAGTATCCAGCGTAGGAATCTGGGAGTTGGGGAGGAGTGAGGAGTTGGGGAAAGACAGTCCTAACCGTGGAGGGTTCTGGTAAATGATGGGGTGAGGAGGGGCTCTTTGGCTCCCACCAGTCCCCCTGTCTGGTCTA
+
BBBBBFFFBFFFGGGGGGGGGGHHGGGGGGHHGGGGGGHGHHGHGGHHFHHHGGFHHGHHHHGHHHHHHHHGGGGGHHHHHHHGHHHHGHHHGGFGGFHHGHHGGGHHGHHHHHHHHHHHHHHHHGGGGGHHHHHHHHHGGHHHGGGGGGGHHHHHHGHHGHGGGGHHHGHHHHHHHHHHGGGGGGGGCFGGGGFGGGGGGGGGGGFFFFFFFFFFFFFFFFFFFFFFFFFFFFFFFFFFFFFFFFFFFFB
@M05620:37:000000000-D9766:1:1101:22774:7688 1:N:0:78
ACCACACCATCTACAATGAGCTGCGTGTGGCTCCCGAGGAGCACCCCGTGCTGCTGACCGAGGCCCCCCTGAACCCCAAGGCCAACCGCGAGAAGATGAACCCAGGTGCGTGGCCCGCTCCCTCTTCTGGTGGCCGCCTCCCTCCTTCCTGGCCTCCCGGCGCTGCGCCCTTTCTCACTGGTTCTCTCTTCTGCCGTTTTCCGTAGGACTCTCTTCTCTGCCCTGCGTCTCCTTTGGAACTCTGCCGGTTC
+
CCCCCCCC@FFFGGGGGGGGGGHHGFGFHGHHHGGGGGGGGHHHHGGGGGGGHHHHHHHGGGGGGGGGGGGHHHHGGGGHGHHHHGGGGGBGGGHHHHHGHHD/GE1G?@=CADHECFD-D<<GHHDGHFGHDHC-C::CGGFGGGFGFFG/F?BFGEGFADFF=.-@FAFFFFFF0:FFBFBB0F09B0:9BFFFDFFFFF.:;A?F9/:BFFFFFFFF0;:FFABD=AF0FFFFFF0BB9FFB0;>FA.
@M05620:37:000000000-D9766:1:1101:21400:7695 1:N:0:78
ACCACACCTTCTACAATGAGCTGCGTGTGGCTCCCGAGGAGCACCCCGTGCTGCTGACCGAGGCCCCCCTGAACCCCAAGGCCAACCGCGAGAAGATGAACCCAGGTGAGTGGCCCGCTACCTCTTCTGGTGGCCGCCTCCCTCCTTCCTGGCCTCCCGGAGCTGCGCCCTTTCTCACTGGTTCTCTCTTCTGCCGTTTTCCGTAGGACTCTCTTCTCTGACCTGAGTCTCCTTTGGAACTCTGCAGGTTC
+
ABBBAABBFFFFGGGGGGGGGGGHGGGGHGGHHGGG2EGEAGGHHGGGEFGF5GHHHHHGFG?EGGGGGGGHHHHGGGGHGHHHGGGGGGGGCGG<GFHDDHGGFFHHHHHHGGHHGGGGGHHHGHHHGGGHFHHGGGGGHGHHGFGGGGGGGGGGGGGA-BAFFGF9DFFFFFFFFFFFFFFFFFFFFFFFFFFF;AFAFFDFFFFFFFFFFFFFEFFFFFFBBBFFFFFFFFF//;;FFFFFFFFF;FB
@M05620:37:000000000-D9766:1:1101:19549:7700 1:N:0:78
ACCACACCTTCTACAATGAGCTGCGTGTGGCTCCCGAGGAGCACCCCGTGCTGCTGACCGAGGCCCCCCTGAACCCCAAGGCCAACCGCGAGAAGATGCCCAGGTGAGTGGCCCGCTACCTCTTCTGGTGGCCGCCTCCCTCCTTCCTGGCATCACGGAGCTGAGCCCTTTCTCACTGGTTCTCTCTTCTGCCGTTTTCCGTAGGACTCTCTTCTCTGACCTGAGTCTCCTTTGGCACTCTGCAGGTTCTA
+
AAA>AAAAFFFFGGGGBGD1F1F1EAAB0AGH1FGECEG/EGGHHGGGFGGGGGHBGHHGGGGEG/EFGEFB11?EGG?F/AGHEGE@CG</<A0FBF1CG1AFGHHHHHGEHACGG?CFDDGHH0<<0<<AG---.AGFHFCH0CFBFFG/;C0CEG-C@G/09BFEFBFGFFFFFFFF/B/9;BFFFFF/99;ABEFFFFFFFFFFFFFFFFFFFBBBFFFBFFFBFFFFFEF//9BFFFF//AAF/F;
@M05620:37:000000000-D9766:1:1101:10051:7717 1:N:0:78
GAGGCTGCTTTGGAAGAAACTCATAGACTAAGGCAACAGTTCCTCCTGGAACTGGACAAGTTTCTTGACCCGCTTAATGAAGCTGAAACAACTGCCAATGGTTTGCAACCATGAAAGCAAGGAGCGTAGAAAACTGGAAGGGAGGAAAAAATGAGAAGATAGAAAAAGAAAGAAGTAACCCAGGAGGGCTCTAGCAAATGATGGGGTGAAAAGGAACACTTTCCATCACTCCAATCTCCAACTCTCAACTC
+
A1>AAAB11BDFEFFGGFGCA1BAAAF13BA1B0BF0B0122DAAF0B0011110B0B00D22D2DD2AAAEEG/?12DBGHBF@11GF0?B1>10B1FH1110/1BBF0/11111B0B00/B??/??@?E>0<B<00BB<//?</0000/0?1F1?0111111?00<CF0F0>0>=G1F..<C.<<@.:GG0<00;CCF0;C0C.CG.00;9;//;/9;BB00;C00C00/;/0/9/;;//999/B/9:/
@M05620:37:000000000-D9766:1:1101:19044:7718 1:N:0:78
ACCACACCTTCTACAATGAGCTGCGTGTGGCTCCCGAGGAGCACCCCGTGCTGCTGACCGAGGCCCCCCTGAACCCCAAGGCCAACCGCGAGAAGATGCCCAGGTGAGTGGCCCGCTACCTCTTCTGGTGGCCGCCTCCCTCCTTCCTGGCCTCCCGGCGCTGCGCCCTTTCTCACTGGTTCTCTCTTCTGCCGTTTTCCGTAGGACTCTCTTCTCTGACCTGCGTCTCCTTTGGAACTCTGCAGGTTCTA
+
CBBBCBCCFFFFGGGGGGFGGGHHGEFBAEHBGFFGDFEFFHGHHGGGGGGGGHGHHGHFGCCFGGGGGGGHBHHGGGGHGGHHHGGGGGCFGGHGHHHHHFHGHHFHHHGGHHGGGCCHHHHHHHHHHHGHHGGGGGHGHHGHHGGGFGGGGGGGDDACGFFFFFFFFFFFFFEFFFFFFFFFFFFHFFFFFFADFFFFFF.DD0BFFFFFFFFFFF0FFFF.;DFFFFFFFFFFFFFFFFFFFFFFFF0
@M05620:37:000000000-D9766:1:1101:26046:7727 1:N:0:78
AGTGCCAGCTCTCAATCGCACAGGGGACCCAGGGCCTGGCCCCTCCATCCAGAAAACCTATGACCTCACCCGCTACCTGGAGCACCAACTCCGCAGCTTGGCTGGGACCTATGTGAGTATCCAGCGTAGGAATCTGGGAGTTGGGGAGGAGTGAGGAGTTGGGGAAAGACAGTCCTAACCGTGGAGGGTTCTGGTAAATGATGGGGTGAGGAGGGGCTCTTTGGCTCCCACCAGTCCCCCTGTCTGGTCTA
+
BCCBCFFFCFFFGGGGGGGGGGHHGGGGGGHHGGGGGGHHHHGHGGHHHHHHHHHHHGHHHHHHHHHHHHHGGGGGHHHHHHHHHHGHGHHHGGGGGHHHGHHGGGHHGHHHHHHHHHHHHHHHHGGGGGHHHHHHHHHGGHHHGGGGGGGHHHHHHGHHHHGGGGHHHHHHHHHHHHHHGGGGGGGGFGGGGGGGGGGGGGGGGGFFFFFFFFFFFFFFFFFEFFFFFFFFFFFFFFFFFFFFFFFFFFF
@M05620:37:000000000-D9766:1:1101:10057:7737 1:N:0:78
AGTGCCAGCTCTCAATCGCACAGGGGACCCAGGGCCTGGCCCCTCCATCCAGAAAACCTATGACCTCACCCGCTACCTGGAGCACCAACTCCGCAGCCTGGCTGGGACCTATGTGAGGATCCAGCGTAGGAAATTGGGAGGTGGGGGGGAGTGAGGAGTTGGGGAAAGACAGGCCTAAACCGGGAGGGTTCTGGTAAATGATGGGGTGGGGAGGGGCCCTTTGGCTCCCACCAGTCCCCCTGTCTGGACTA
+
1>AAAF1CAFFFG1FGGAFFAEBG0AEEAEFGGEFEF/FAAGEGGGBH1FFF101BGEBGF12DBF1BGHHEGGC>FGFBFFF?>/0?EEGG>///>/FGEGE/</BFEGHHGHFH1010BF110//?//@?01<1FG//@C.>-A--;---9//:B--9/;@?EAA-/-9--;9BFF/F/99@=--9--:BFF9FFF////;9:BB;--;--;@=;-;E/B//;/99-;-;9-//;9A-;-9/9///;;/
@M05620:37:000000000-D9766:1:1101:25254:7749 1:N:0:78
AGTGCCAGCTCTCAATCGCACAGGGGACCCAGGGCCTGGCCCCTCCATCCAGAAAACCTATGACCTCACCCGCTACCTGGAGCACCAACTCCGCAGCTTGGCTGGAACCTATGTGAGTATCCAGCGTAGGAATCTGGGAGTTGGGGAGGAGTGAGGAATTGGGGAAAGACAGTACTAACCGTGGAGGGTTCTGGTAAATGATGGGGTGAGGAGGGGCACTTTAGCTCCCACCAGTCCCCCTGTCTGGTCTA
+
>AAAAFFFBFFFGGGFG2FEGGHHDEDEEFAGGGGGD2FH2GGHGGHHHHCF3F3AFFHGHF5FHHHGHHHGGEFGHHHE2FGFHHH1ECGBEE@EGHHH/3GFE0BFFHFHHHHH3BFGFHHHGGCACGBGGFHHEHFGEFHHGGCDGADHHEHHG/<<DGAFGCHHBH/GG0GHBGHHCEAFGGGG;AFGGGGFFFGGGBFFEFGAEFFFDDFFF-;BFF/;;BFFFFFFEF/;B9AAFFFFFBFBF/B
@M05620:37:000000000-D9766:1:1101:14483:7767 1:N:0:78
ACCACACCTTCTACAATGAGCTGCGTGTGGCTCCCGAGGAGCACCCCGTGCTGCTGACCGAGGCCCCCCTGAACCCCAAGGCCAACCGCGAGAAGATGCCCAGGTGAGTGGCCCGCTACCTCTTCTGGTGGCCGCCTCCCTCCTTCCTGGCCTCCCGGAGCTGCGCCCTTTCTCACTGGTTCTCTCTTCTGCCGTTTTCCGTAGGACTCTCTTCTCTGACCTGAGTCTCCTTTGGAACTCTGCAGGTTCTA
+
A>A1AAAACFFFBGGBBF1BF1EBEAAAB0GG1AFEAEG?EHFHHGGE/AEEFGEFGHBEEFGGGAEEGEF0FEGGGEEEE<GFAGC<C@/</C0CB11<?C<F<CGFGHFEFH@CCCCHHHHHHB=DDHGHHGGGG?ECCGC/CBFFGFAFFF?9AA-?@FGB@@A-9BBFFF/BBFFBFFFFFFFEFFFEF@BFFEFFFFFFFFFFFFFFF/BFFF/BFFB/:BFBFEBFFFF/9FBFFBB/FF-BFF/
@M05620:37:000000000-D9766:1:1101:24250:7770 1:N:0:78
ACCACACCTTCTACAATGAGCTGCGTGTGGCTCCCGAGGAGCACCCCGTGCTGCTGACCGAGGCCCCCCTGAACCCCAAGGCCAACCGCGAGAAGATGCCCAGCTGAGTGGCCCGCTACCTCTTCTGGTCGCCGCCTCCCTCCTTCCTGGACTCCCGCCGCTGCGCCCTTTCTCACTGGTTCTCTCTTCTGCCGATTTCCGTCGGCCTCTATTCTCTGCCATGAGTCTCCTTTGGAACTCTGAAGGCTCTA
+
BBCBCCCCFFFFGGGGGGGGGGHHGGGGHGGHHGFFAEEGGHHHHGEEEFGGHHHHHHHGGGGGGGGGGGGHEHHGGCDHGHHHHGGGGG@FGGHHHHHFC2G0111?G1/<<GDCC--<G000=G0<=0-AEFGCGFHG//;9FGGGGG/.BBFGG-9-9ABF-@.;DFFFFF:BFBFF/;BFFFFFFFFFFF-:AEE/DF.99-9:9F//9FF/BB/:/99/;BF//;;FFF/://BFFF/;FF.;A/9
@M05620:37:000000000-D9766:1:1101:25310:7782 1:N:0:78
AGTGCCAGCTCTCAATCGCACAGGGGACCCAGGGCCTGGCCCCTCCATCCAGAAAACCTATGACCTCACCCGCTACCTGGAGCACCAACTCCGCAGCTTGGCTGGGACCTATGTGAGTATCCAGCGTAGGAATCTGGGAGTTGGGGAGGAGTGAGGAGTTGGGGAAAGACAGTCCTAACCGTGGAGGGTTCTGGTAAATGATGGGGTGAGGAGGGGCTCTTTGGCTCCCACCAGTCCCCCTGTCTGGTCTA
+
ABABBFFFCFFFGGGGGGGGGGHHGGGGGGHHGGGGGGHGHHGHGGHHHHHHHHHHHGHHHHHHHHHHHHHGGGGGHHHHHHHHHHHHGGHHGGGGGHHHGHHGGGHHGHHHHHHGHHHHHHHHHGEGCGHHHHHHHHHGGHHHGGGGGGGHHHHHHGHHHHGGGGHHHHHHHHHHHHHGGGGGGGGGGGGGGGFGGGGGGGGFGGFFFFFFFFFFFFFFFFFFFFFFFFFFFFFFFFFFFFFFFFFBBFB
@M05620:37:000000000-D9766:1:1101:23199:7786 1:N:0:78
ACCACACCTTCTACAATGAGCTGCGTGTGGCTCCCGAGGAGCACCCCGTGCTGCTGACCGAGGCCCCCCTGAACCCCAAGGCCAACCGCGAGAAGATGAACCCAGGTGAGTGGCCCGCTACCTCTTCTGGTGGCCGCCTCCCTCCTTCCTGGCCTCCCGGCGCTGCGCCCTTTCTCACTGGTTCTCTCTTCTGCCGTTTTCCGTAGGACTCTCTTCTCTGACCTGCGTCTCCTTTGGAACTCTGCAGGTTC
+
AAAABABAFFFFGGGGGGGFG5GGGGGGGGGHHFGGGGGGGHHHHGGGEGGGHHHHHHHGFGGGGGGGGGGHHHHGGGGHGHHHHGGGGGGGCGHFFHHHHHGGHGHH1GGHGGHHGGGGGHHHHHHHFHHFEGHDGGGGHGHHGGGGGGGGGGGGGGGGA-BFFFFFFFFFFFFFFFFFFFFFFFFFFFFFFFFFDFFEFFFFFFDFFFFFFFFFFFFFFFFFF.BFFFFFFFFFFFFFFFFFF/9FFFF
@M05620:37:000000000-D9766:1:1101:17916:7801 1:N:0:78
AGTGCCAGCTCTCAATCGCACAGGGGACCCAGGGCCTGGCCCCTCCATCCAGAAAACCTATGACCTCACCCGCTACCTGGAGCACCAACTCCGCAGCTTGGCTGGGACCTATGTGAGTATCCAGCGTAGGAATCTGGGAGTTGGGGAGGAGTGAGGAGTTGGGGAAAGACAGTCCTAACCGTGGAGGGTTCTGGTAAATGATGGGGTGAGGAGGGGCTCTTTGGCTCCCACCAGTCCCCCTGTCTGGTCTA
+
CCCCCFFFCFFFGGGGGGGGGGHHGGGGGGHHGGGGGGHHHHGHGGHHHHHHHHHHHGHHHHGHHHHHHHHGGGGGHHHHHHHHHHHHGHHHGGGGGHHHGHHGGGHHGHHHHHHHHHHHHHHHHGGGGGHHHHHHHHHGGHHHGGGGGGGHHHHHHGHHHHGGGGHHHHHHHHHHHHHHGGGGGGGGDGGGGGFGGGGGGGGGGGFFFFFFFFFFFFFFFFFFFFFFFFFFFFFFFFFFFFFFFFFFFFF
@M05620:37:000000000-D9766:1:1101:17421:7817 1:N:0:78
ACCACACCTTCTACAATGAGCTGCGTGTGGCTCCCGAGGAGCACCCCGTGCTGCTGACCGAGGCCCCCCTGAACCCCAAGGCCAACCGCGAGAAGATGAACCCAGGTGCGTGGCCCGCTACCTCTTCTGGTGGCCGCCTCCCTCCTTCCTGGCCTCCCGGCGCTGCGCCCTTTCTCACTGGTTCTCTCTTCTGCCGTTTTCCGTAGGACTCTCTTCTCTGCCCTGCGTCTCCTTTGGAACTCTGCAGGTTC
+
DDDDDDCCFFFFGGGGGGGGGGHHGGGBCEHHHGGGGGGGGGHHHGGGGGGGHHHHHHHGGGGGGGGGGGGHFHHGGGGHGHHHHGGGGGDGGGHHHHHHHHGFGGHH1AFGGGHHCGG-AHHHHHDGGHHHGHHGGGGGHGGGGGGGGGGGGGGGGGGGAFFFFFFFFFFFFFHHFFFFFFFFFFHFFFFFFFFF:DFFFFFF9DFFFFFFFFFFFFFF0FEFF:BFFDFFFFFFFFFFFFFFF;FFFF0
@M05620:37:000000000-D9766:1:1101:23230:7854 1:N:0:78
ACCACACCTTCTACAATGAGCTGCGGGTGGCTCCCCAGGAGCACCCCGTGCTGCTGACCGAGGCCCCCCTGAACCCCAAGGCCAACAGCGAGAAGATGAACCCAGGTGCGTGGCCCGCTACCTCTTCTGGTGGCCGCCTCCCTCCTTCCTGGCCTCCCGGCGCTGCGCCCTTTCTCACTGGTTCTCTCTTCTGCCGTTTTCCGTAGGACTCTCTTCTCTGACCTGCGTCTCCTTTGGAACTCTGCAGGTTC
+
AAAAAAAAFFFFGGGGDGGDG1BAF00AA0B0B/B/BE///B/FHGG///BF1G11DFCF//>EF/EEGGF0F1?EEEAE/?FAGF/0B<</<C0F1?F>GH/?FEGG1@FG?A<F--C-@GFHFHHFDDD/A.G:CG?EHFHGGF0FB0;CF?FA.EE??-@@@B?@-@@BFFFFFFFF-9;FFFFFFFFFFF/;;9FEFB-F?-9BBFFFFFFFFFFF/9FFFE-99BBFFEFFF/BBBBBBF/9AAFB
@M05620:37:000000000-D9766:1:1101:12751:7858 1:N:0:78
ACCACACCTTCTACAATGAGCTGCGTGTGGCTCCCGAGGAGCACCCCGTGCTGCTGACCGAGGCCCCCCTGAACCCCAAGGCCAACCGCGAGAAGATGAACCCAGGTGAGTGGCCCGCTACCTCTTCTGGTGGCCGCCTCCCTCCTTCCTGGCCTCCCGGAGCTGCGCCCTTTCTCACTGGTTCTCTCTTCTGCCGTTTTCCGTAGGACTCTCTTCTCTGACCTGAGTCTCCTTTGGAACTCTGCAGGTTC
+
AA?AA4AAFFFFGGGBDFGGGGFHGGGGA2BGHFGD2EE?EF2GHGEGA1EFGEFGGHHGEGGGEEEEGGGF3?FFGGEGGHHHAFGGGCGC@?G2222FGHDF/FHGHAHHGGHHGGGGGHHGHHHHDGHCEHFGDFEDHGHHGGGGGGFFGGGGGGA??DGFFGFFFF-FFFFFFFFFB9BFFFFFFFFFFFFF9DFEFF.BFDFFFFFFFFFFFFFFFFFFB/:BFFFFFFFB/;FFFFFFFFBFAFB
@M05620:37:000000000-D9766:1:1101:9026:7870 1:N:0:78
ACCACACCTTCTACAATGAGCTGCGTGTGGCTCCCGAGGAGCACCCCGTGCTGCTGACCGAGGCCCCCCTGAACCCCAAGGCCAACCGCGAGAAGATGCCCAGGTGAGTGGCCCGCTACCTCTTCTGGTGGCCGCCTCCCTCCTTCCTGGCCTCCCGGAGCTGCGCCCTTTCTCACTGGTTCTCTCTTCTGCCGTTTTCCGTAGGACTCTCTTCTCTGACCTGAGTCTCCTTTGGAACTCTGCAGGTTCTA
+
CCCCDDDCFFFFGGGGGGGGGGHHGGGEEGHHHGGGGGGGGHHHHGGGGGGGGHHHHHHEGGGGGGGGGGGHHHHGGGGHGHHHHGGGGGCFCGHHHHHHHGHGHHHHHHGGHHGGGGGHHHHHHHHHHHGHHGGGGGHGHHGHHGGGGGGGGGGGGD-<AFGGGGFFFFFFFFFFFHFFFFFFFFFFFFFFFFFFFFFFFFFDFFFFFFFFHHHFFFFFFFFFFFFBFFFFFFFFFFFFFFFFFFFFFFB
@M05620:37:000000000-D9766:1:1101:23216:7871 1:N:0:78
ACCACACCTTCTACAATGAGCTGCGTGTGGCTCCCGAGGAGCACCCCGTGCTGCTGACCGAGGCCCCCCTGAACCCCAAGGCCAACCGCGAGAAGATGAACCCAGGTGAGTGGCCCGCTACCTCTTCTGGTGGCCGCCTCCCTCCTTCCTGGCCTCCCGGCGCTGCGCCCTTTCTCACTGGTTCTCTCTTCTGCCGTTTTCCGTAGGACTCTCTTCTCTGACCTGAGTCTCCTTTGGAACTCTGCAGGTTC
+
AABBCBCAFFFFGGGGGGFEGGHHGGGGFFFGHFGD2EGA?GCGHGGGE?EF5FGFFHHGG?>EGGGGGGGGCFHGGGGHGHHHHGGGGBC@CGH2FFGDFGDF=FGG=GHHGGGHGCGGGHHHGHHHGGHFECHFGGGGHGHHGFGFFFFEGGGGG.;A-;@DFFFFFFFFFFFFFFFBF0:FFFFFFFFFFFFF.9FEFFAFFAABFFFFFFFFFFFFFFFBB/:FFFBFFFF0/0BFFFFFF09A9B0
@M05620:37:000000000-D9766:1:1101:20745:7885 1:N:0:78
AGTGCCAGCTCTCAATCGCACAGGGGACCCAGGGCCTGGCCCCTCCATCCAGAAAACCTATGACCTCACCCGCTACCTGGAGCACCAACTCCGCAGCTTGGCTGGGACCTATGTGAGTATCCAGCGTAGGAATCTGGGAGTTGGGGAGGAGTGAGGAGTTGGGGAAAGACAGTCCTAACCGTGGAGGGTTCTGGTAAATGATGGGGTGAGGAGGGGCTCTTTGGCTCCCACCAGTCCCCCTGTCTGGTCTA
+
AAABBFFFBFFFGGGGGGGGGGHGGGGGGGHHGFGGGGHHHHGHGGHHHHHHGGGGHGHFHFGHHHHHHHHGGGGGHHHHHHHHHHHHGHHHGG?EFHHHGHHFCEHGGHFHHHHHHHHHHHHHHGGGGGBGHHHHHGHFEFGHGGGGGGGHHHHGHGHHGHGGGGHGHHGHHHHHHFHHGGEGDEGGDFGGGGGGEFFGGGGGGGFFFFFFFFFFFFFFFFFFFFFFFFFFEAFFFFFFFFFFFFFFFF/
@M05620:37:000000000-D9766:1:1101:14543:7888 1:N:0:78
AGTGCCAGCTCTCAATCGCACAGGGGACCCAGGGCCTGGCCCCTCCATCCAGAAAACCTATGACCTCACCCGCTACCTGGAGCACCAACTCCGCAGCTTGGCTGGGACCTATGTGAGTATCCAGCGTAGGAATCTGGGAGTTGGGGAGGAGTGAGGAGTTGGGGAAAGACAGTCCTAACCGTGGAGGGTTCTGGTAAATGATGGGGTGAGGAGGGGCTCTTTGGCTCCCACCAGTCCCCCTGTCTGGTCTA
+
ABAACFFFCFFFGGGGGGFGGGHHGGGGGGHHGGGGGGHHHHGHGGHGHHHHHHHHHGHHHHHHHHHHHHHGGGGGHHHHHHHHHHHHGHHHGGGGGHHHGHHGGGHHGHHHHHHHHHHHHHGHHGGGGGHHHHHHHHHGGHHHGGGGGGGHHHHHHGHHHHGGGGHHHHHHHHHHHHHHGGGGGGGGCFGGGGGFFGGGGGGGGGFFFFFFFFFFFFFFFFFFFFFFFFFFFFFFFFFFFFFFFFFFFFB
@M05620:37:000000000-D9766:1:1101:9177:7898 1:N:0:78
AGTGCCAGCCCTCAATCGCACAGGGGACCCAGGGCCTGGCCCCTCCATCCAGAAAACCTATGACCTCACCCGCTACCTGGAGCACCAACTCCGCAGCTTGGCTGGGACCTATGTGAGTATCCAGCGTAGGAATCTGGGAGTTGGGGAGGAGTGAGGAGTTGGGGAAAGACAGTCCTAACCGTGGAGGGTTCTGGTAAATGATGGGGTGAGGAGGGGCTCTTTGGCTCCCACCAGTCCCCCTGTCTGGTCTA
+
AAA?AFFFCCCFGGGGGGGAFCHGFGGEEGHHAEGGFGHHHHGHGGHHHHHHFHHHHGHHHHGHHHHHHHHGG>EGHHHH2FHHHHFEEHHHEGGGFHHHGHHGGGHHGHHHHHHHHHHHHHHHHGEGGGHHHHHHHHHGGHHHGGGGGCEHHFHHHGHFFHGGGGHHHHHHHHHHHHGGGGFGGGGGCFGGGGFGGGGGGGGGGFFFFFFFFFFFFFFFFFFFFFFFFFFFFFFFFFFFFFFFFFFFFFB
@M05620:37:000000000-D9766:1:1101:23855:7920 1:N:0:78
ACCACACCTTCTACAATGAGCTGCGTGTGGCTCCCGAGGAGCACCCCGTGCTGCTGACCGAGGCCCCCCTGAACCCCAAGGCCAACCGCGAGAAGATGAACCCAGGTGCGTGGCCCGCTCCCTCTTCTGGTGGCCGCCTCCCTCCTTCCTGGCCTCCCGGCGCTGCGCCCTTTCTCACTGGTTCTCTCTTCTGCCGTTTTCCGTAGGACTCTCTTCTCTGACCTGCGTCTCCTTTGGAACTCTGCCGGTTC
+
ABCCCCCCFFFFGGGGGGGGGGHHGGGGHGHHHGGGGGGGGHHHHGGGGGGGHHHHGHHGGGGGGGGGGGGHHHHGGGGHGHHHHGGGGGGGGGHHHHHHHHD?FFGG<CGGFFHHGGG-CFHHHGHHHFHHGHHGGGGGGGGGGGGGGGGGGGGGGGGACFFFFFFFFFFFFFFFEFFEFFFFFFFFFFFFFFFFDFFFFFDF?.AFFFFFFFFFFFFF/BFFFAAFFFFFFFFFFFFFFFFFF/-@DF?
@M05620:37:000000000-D9766:1:1101:20373:7930 1:N:0:78
AGTGCCAGCTCTCAATCGCACAGGGGACCCAGGGCCTGGCCCCTCCATCCAGAAAACCTATGACCTCACCCGCTACCTGGAGCACCAACTCCGCAGCTTGGCTGGGACCTATGTGAGTATCCAGCGTAGGAATCTGGGAGTTGGGGAGGAGTGAGGAGTTGGGGAAAGACAGTCCTAACCGTGGAGGGTTCTGGTAAATGATGGGGTGAGGAGGGGCTCTTTGGCTCCCACCAGTCCCCCTGTCTGGTCTA
+
AABABFFFBFFFGGGGGGGFGGHHFEEGGGHHGGGGGGHHHHGHGGHHHHHHFHHHHGHHHHHHHHFEGHHGGGGGHHHHHHHGHHFHGHHHGGFEGHHHGHHGGCHHGHHHHHHHHFHHHHHHHGGGGGHHHHHHHHHGEHHHGGGGGGGHHHHHHGHHHGGFGGGGHHHHHHHHHHHHGGGGGGGG;CFGGGCFG0BGGGGGGGFFFFFFFFFFFFFFFFFFFFFFFFFFFFFFFFFFFFFFFFFFFFB
@M05620:37:000000000-D9766:1:1101:16746:7944 1:N:0:78
AGTGCCAGCTCTCAATCGCACAGGGGACCCAGGGCCTGGCCCCTCCATCCAGAAAACCTATGACCTCACCCGCTACCTGGAGCACCAACTCCGCAGCTTGGCTGGGACCTATGTGAGTATCCAGCGTAGGAATCTGGGAGTTGGGGAGGAGTGAGGAGTTGGGGAAAGACAGTCCTAACCGTGGAGGGTTCTGGTAAATGATGGGGTGAGGAGGGGCTCTTTGGCTCCCACCAGTCCCCCTGTCTGGTCTA
+
AA>AAFFB1FFFGGGGGGGCGCHCGEFA0ECGBEEE/FGH0GEEFGHHGGGHECFGHGHCGHDHHFGHHHHGG>EEHHHHGHHHHH0FEHHHEGGCEHHHGHHGGGHHGHGHHHFHFHFHHHHGHGGGGGHHHHHHGHEGCGHHGGECGCEGHFHHFGHCHHGGAEEFFHHGHHHFHHHHGGGG.EFGEGGGGGGFGGGGGGFFGGF@FFFFFF@@@@FFFFFFFFFFEFFFFFFFFFFF?FFFFFFFFF9
@M05620:37:000000000-D9766:1:1101:24794:7954 1:N:0:78
AGTGCCAGCTCTCAATCGCACAGGGGACCCAGGGCCTGGCCCCTCCATCCAGAAAACCTATGACCTCACCCGCTACCTGGAGCACCAACTCCGCAGCTTGGCTGGGACCTATGTGAGTATCCAGCGTAGGAATCTGGGAGTTGGGGAGGAGTGAGGAGTTGGGGAAAGACAGTCCTAACCGTGGAGGGTTCTGGTAAATGATGGGGTGAGGAGGGGCTCTTTGGCTCCCACCAGTCCCCCTGTCTGGTCTA
+
>>>ABFFFBFFFFGGFFEGGGGHHDGGGGGHHGGGGGEHGHHGHGGHHFHHHHFCGHECHHHHHHHBHHHHGGGEEHGHHHGHFEGHHGFHHGEEGEFHHGHHGCAGHGGHHHHGHHHHHGHHHFC?EGGHHHHGHFFGEEHHG?CGGGGGHFHFHHDGHHHCGGGHHHHHHHHHHHHHG?EFGGGGG.CGGGGFFGGGGGGGGGGFBFFFFFFBBB?FFFFBFFBFFFFFFFFFFFFFF?FFFFFF/BFB
@M05620:37:000000000-D9766:1:1101:21573:7956 1:N:0:78
GAGGCTGCTTTGGAAGAAACTGACAAGCCAGGGACACAAGATCGGAAGATCACACGTCTGAACTCCAGTCACCTGAAGCTATCTCGTATGCCGTCTTCTGCTTGAAAAAAAAAACACACCAACTTCTTTTGTCCGCCTCCCCCATTCCTGGCCTCCCATAGCTGCGCCCTTTCTCACTGGTTCTCTCTTCGTCCGTTTTCCTCCATAATCTCTTCTCGTACCTGATTCTCATTTGTACCTCTGCATTTACT
+
AAABBBFBFFDDGFFCAGGGFGHBFG44AAB4AAF2FGGG2FB2EBAB25BAAB30BA2B5ABDBBCBFB3DBFBBB3B35BBG5B?EF34B/BE1?BB@BB33?BBDEF//E<//0//////22>2@2@222?/<//<C//.-01>1110<010../0<0/00/-:C--GC0C0C;00:::;BB;0;00./;.-;;:.0;00//000000;00;0;.....///9//99/;B///9/9////99////;;
@M05620:37:000000000-D9766:1:1101:25543:7975 1:N:0:78
ACCACACCTTCTACAATGAGCTGCGTGTGGCTCCCGAGGAGCACCCCGTGCTGCTGACCGAGGCCCCCCTGAACCCCAAGGCCAACCGCGAGAAGATGCCCAGGTGAGTGGCCCGCTACCTCTTCTGGTGGCCGCCTCCCTCCTTCCTGGCCTCCCGGAGCTGCGCCCTTTCTCACTGGTTCTCTCTTCTGCCGTTTTCCGTAGGACTCTCTTCTCTGACCTGAGTCTCCTTTGGAACTCTGCAGGTTCTA
+
BBBBBBBAFFFFGGGGFGGGGFHGGGGECEHHGGFEDGGFDHHHHGGGDEGGGHGHHHGGGGGGGGGGGGGHHHHGGGGHGHHHHGGGGFCF@GHFHHEHHF/??<1F<FFCGHD@@@DHFDDGDHHHFCDCGC-C..GGFGGFHBGB9FFGFFGGFG-ABGFGGCDFFFFBB9BFFBFBFBB9//9FBBFBFC:DFFFFD99.DFFFBFFFFFFFFFBBFBBBF/99BF/FF/B/F/B9B/9BFFFFBB/
@M05620:37:000000000-D9766:1:1101:14071:7976 1:N:0:78
AGTGCCAGCTCTCAATCGCACAGGGGACCCAGGGCCTGGCCCCTCCATCCAGAAAACCTATGACCTCACCCGCTACCTGGAGCACCAACTCCGCAGCTTGGCTGGGACCTATGTGAGTATCCAGCGTAGGAATCTGGGAGTTGGGGAGGAGTGAGGAGTTGGGGAAAGACAGTCCTAACCGTGGAGGGTTCTGGTAAATGATGGGGTGAGGAGGGGCTCTTTGGCTCCCACCAGTCCCCCTGTCTGGTCTA
+
ABAABFFFBFFFGGGGGGGGGCHHGGGGGGHHEGGEFFHGGHGDGGGHHHHHFHHHHGHHHHHHHHHHHHHGGFGGHGHHBGHHHHHEGFHHGGCGGFHHGHHGGGHHGHBHHFFFHHHHHHHHHGGDGCEHHHHHHGGEFHHHGGEFGGEGHHHHHGHHHHGGGGHHHHHHHHHHHHHHGGFG?EGGGGGGGGFGGGGGGGGGGGFFFFFFFFFFFFFFFFFFFFFFFFFFFFFFFFFFFFFFFFFFFFB
@M05620:37:000000000-D9766:1:1101:5911:7981 1:N:0:78
ACCACACCTTCTACAATGAGCTGCGTGTGGCTCCCGAGGAGCACCCCGTGCTGCTGACCGAGGCCCCCCTGAACCCCAAGGCCAACCGCGAGAAGATGAACCCAGGGGGGTGGCCCGCTCCTTCTTCTGCTGGCCGCCTCCCTCCTTCCTGGCCTCCCGGCGCTGCGCCATTTCTCACTGTTTCTCTCTTCGGCCGTTTTCCTTGGGACTCTCTTCTCTGCCCTGAGTCTCTTTTGTAACTCTGCGGGTTT
+
ABBAB@AAFFFFGGGDFEFAE5BBEBEBGEHHAFFEFEGCGHHHHGGGEEEEGEFFGGGEGGGGFE>EGGGFHFCEGGGA/EHEEFF/C@>B/?<GGFF1FH//?//<--9;-;.9-9-9;//9/9//;/9;/9.-9-..;A.B.9/;9/B/../:E.;9-;-9-.99;.;F//9B///9/;/99///:/9..;.-;AFAF////;...99//;99B///99./.../9/;/;:/B.////////-9-;..
@M05620:37:000000000-D9766:1:1101:7424:7995 1:N:0:78
AGTGCCAGCTCTCAATCGCACAGGGGACCCAGGGCCTGGCCCCTCCATCCAGAAAACCTATGACCTCACCCGCTACCTGGAGCACCAACTCCGCAGCTTGGCTGGGACCTATGTGAGTATCCAGCGTAGGAATCTGGGAGTTGGGGAGGAGTGAGGAGTTGGGGAAAGACAGTCCTAACCGTGGAGGGTTCTGGTAAATGATGGGGTGAGGAGGGGCTCTTTGGCTCCCACCAGTCCCCCTGTCTGGTCTA
+
ABBBCFFFCFFFGGGGGGGGGGHHFEGGGGHHGGGGGGHHHHGHGGGHHHHHHGHHHGHHHHHHHHHHHHHGGEGGHGHHHHGFFHGHGHHHGGGGGHHHGHHGGGHHGHHHHHHHHHHHHHHHHGEGGEHHHHHHHHHGEHHHGGGGGGGGHHHHHGHHHHGGGGHHHHHHHHHHHHHHGEEGGGGG;AFGGGGGGGGGGGGGGGFFFFFFFFFFFFFFFFFFFFFFFFFFFFFFBFFFFFFFFFFFBFF
@M05620:37:000000000-D9766:1:1101:12493:8002 1:N:0:78
AGTGCCAGCTCTCAATCGCACAGGGGACCCAGGGCCTGGCCCCTCCATCCAGAAAACCTATGACCTCACCCGCTACCTGGAGCACCAACTCCGCCGCTTGGCTGGGACCTATGTGAGTATCCAGCGTAGGAATCTGGGAGTTGGGGAGGAGTGAGGAGTTGGGGAAAGACAGTCCTAACCGTGGAGGGTTCTGGTAAATGATGGGGTGAGGAGGGGCTCTTTGGCTCCCACCAGTCCCCCTGTCTGGTCTA
+
3>AAAFBFAFFFGDGGGFGFECHHGEFGGGFHGGGGFDGCFHGHGGFHFGFGGFBGHGHGHHGHHG3FHHHEFGCGHHGFHGGFBGFHGHGHGE/>E>EGDGH/EEFHGGGHFFHGHFGHHEBGHGGGGGHHFFHHHGHGEFHHGDFCDGGFHFHHFGGHFHGGAEEHHHGHCGCFGGFGG..ADEFG9CAFFGGFBFGFBBFFFFFF?FF/AFFAF9EFF9FBFFFE.BFDEA:BFFFD;AFBBFF/BF/
@M05620:37:000000000-D9766:1:1101:7866:8004 1:N:0:78
ACCACACCTTCTACAATGAGCTGCGTGTGGCTCCCGAGGAGCACCCCGTGCTGCTGACCGAGGCCCCCCTGAACCCCAAGGCCAACCGCGAGAAGATGCCCAGGTGAGTGGCCCGCTACCTCTTCTGGTGGCCGCCTCCCTCCTTCCTGGCCTCCCGGCGCTGCGCCCTTTCTCACTGGTTCTCTCTTCTGCCGTTTTCCGTAGGACTCTCTTCTATGACCTGGGTCCCCTTTGGAACTCTGCAGGTTCTA
+
BBBABBBBFFFFGGGGGGGGGFHHGEEEHDGHFGGGGGGGGHHHHGGGGGGGHHHHHHHGGGGGGGGGGGGHHHHGGGGHGHHHHGGGGGDDFGHHHGHHHHEC11?011F<GHC@<--<<<<DD00<0<CGHC?GDDHGEBFFCFFF0C.CBAEGD-;-9-;.9-AFAFF//B//9;FB;/;BB/9B//;/B@.AFFBFAB:AD/B99BFFFB9//;//B/...;.;.;.AF9B/FBBF9B;/:F.FFF/
@M05620:37:000000000-D9766:1:1101:7412:8009 1:N:0:78
AGTGCCAGCTCTCAATCGCACAGGGGACCCAGGGCCTGGCCCCTCCATCCAGAAAACCTATGACCTCACCCGCTACCTGGAGCACCAACTCCGCAGCTTGGCTGGGACCTATGTGAGTATCCAGCGTAGGAATCTGGGAGTTGGGGAGGAGTGAGGAGTTGGGGAAAGACAGTCCTAACCGTGGAGGGTTCTGGTAAATGATGGGGTGAGGAGGGGCTCTTTGGCTCCCACCAGTCCCCCTGTCTGGTCTA
+
BBAABFDFBFFFGGGGGGGFGEHFGGGGGGHHCEGGAFHHHHGHGGHHHHHFGBGHHGHHHHBHHHHHHHHGGFGGHHHHHGHHHHHHGHHHGGGGGHFHGHHGGGHHGHHHHHGFHHHHHHHHHGGGGGHHHHHHHEFGEHHHGGFGGDGHGFHHHGHGHHGGGGGHHHHHHHHHHHHHGGGGGFGAEFFGGGBFGGGGFFFGGGFFFFFEDFFFCFFFFFFFFFFFFFFFFFFFFFFFFFFFFFFFFF/
@M05620:37:000000000-D9766:1:1101:4414:8015 1:N:0:78
ACCACACTTTCTACAATGCGCTGCGTGTGGCTCCCGAGGAGCACCCCTTGCTGCTGACCGAGGCCCCCCTGAACCCCAAGGCCAACCGCGCGAAGATGCCCAGGTGAGTGGCCCGCTACCTCTTCTGGTGGCCGCCTCCCTCCTTCCTGGCCTCCCGGCGCTGCGCCCTTTCTCACTGGTTCTCTCTTCTGCCGTTTTCCGTAGGACTCTCTTCTCTGACCTGAGTCCCCTTTGGAACTCTGCAGGTTCTA
+
BBBBBBB4BBBFGGGGGGBEFEGGGFG2ABGFF2BE2EEEDHHHHGGAAGGHFHGHHHH0>>@EGGGGGGEHFHHGGGGHGGHHHGGGGGBCFGG/DFGHHHHGHHHGGHGGHHGGG?CHHHHHHHHHHHGHHGCDDGGGGGGGGGGGGFGFFGGGFG-;BCCFFFFFFFFFFFFFFFFFFFFFFFFF9;BFFFFFFFFFFFFFFBFFFFFFFFF9;B/BFFF/9BF/;ABFFFFFFFFFFFFFFFFFFFF
@M05620:37:000000000-D9766:1:1101:14393:8017 1:N:0:78
ACCACACCTTCTACAATGAGCTGCGTGTGGCTCCCGAGGAGCACCCCGTGCTGCTGACCGAGGCCCCCCTGAACCCCAAGGCCAACCGCGAGAAGATGAACCCAGGTGAGTGGCCCGCTACCTCTTCTGGTGGCCGCCTCCCTCCTTCCTGGCCTCCCGGCGCTGCGCCCTTTCTCACTGGTTCTCTCTTCTGCCGTTTTCCGTAGGACTCTCTTCTCTGACCTGCGTCTCCTTTGGAACTCTGCAGGTTC
+
CCDCCCDCFFFFGGGGGGGGGGHHGFGEFGHGHGGGGGGGGHHHHGGGGGGGGHHHHHHGGGGGGGGGGGGHHHHGGGGHGHHHHGGGGGGGGGHHHHHHHHGGHGHHDHHHGGHHGGG?DHHHHHHHGGHHGHHGGGGGHGHHGGGGGGGGGGGGGGGG-BDFFFFFFFFFFFHHFFFFEFFFFFFFFFFFFFFFDFFFFFFFFFFFFFFFFFHHHFHHBFFFF.CDFFFFFFFFFFFFFFFFF1BFFF0
@M05620:37:000000000-D9766:1:1101:17387:8024 1:N:0:78
AGTGCCAGCTCTCAATCGCACAGGGGACCCAGGGCCTGGCCCCTCCATCCAGAAAACCTATGACCTCACCCGCTACCTGGAGCACCAACTCCGCAGCTTGGCTGGGACCTATGTGAGTATCCAGCGTAGGAATCTGGGAGTTGGGGAGGAGTGAGGAGTTGGGGAAAGACAGTCCTAACCGTGGAGGGTTCTGGTAAATGATGGGGTGAGGAGGGGCTCTTTGGCTCCCACCAGTCCCCCTGTCTGGTCTA
+
A?ABBFFFBFFFGFGGGGGGGGHHGEGGGGHHGGGGGGHHHHGHGGHHHHHGHHGHHGHHHHGHHHGHHHHGGGGGHHHGHHGHHHGHGGHHGGGGGHHHGHHGGGHHGHHHHHHHHFHHHHHHHGFGGGHHHHGHHHHGDHHHCGGGGGGHHHHHHGHHHHGGGGHHHHHHHHHHHHHHGGGGGGGG.CGGGGFGGGGGGGGGGGFFFFFFFFFFFFFFFFFFFFFFFFFFFFFFFFFFFFFFFFFFFFF
@M05620:37:000000000-D9766:1:1101:5791:8027 1:N:0:78
ACCACACGTTCTACAATGCGCTGCGTGCGGCTCCCGAGGAGCACCCCTTGCTGCTGACCGAGGCCCCCCTGAACCCCAAGGCCAACCGCGCGAAGATGCCCAGGTGAGTGGCCCGCTACCTCTTCTGGTGGCCGCCTCCCTCCTTCCTGGCCTCCCGGGGCTGCGCCCTTTCTCACTGGTTCTCTCTTCTGCCGTTTTCCGTAGGACTCTCTTCTGTGACCTGAGTCGCCTTTGGAACTCTGCAGGTTCTA
+
BBBBBBB3BBCAGGGGGG4EFEGGGFE22AEAE2BB1EEE?GDFHGG1?BFHFHFHHHH>>EEEGGGGGGEHFHHGGGGHGHHHHGGDGG<BCGG/FGHHHHGFHHF<DHCEFHGC--:GGHFGFHHH;/ACC--@.CFEFGDFFFGB0BAFFGFF?B-9-;?E?<DBBFFFFF/BBFFFFBF/BB/F/9BBFBDDFEFFFFADF/B9BFBFFFF9:9/9BBF/.;9--99AFFFFFEFFFFFFFFAFFB9
@M05620:37:000000000-D9766:1:1101:22571:8032 1:N:0:78
AGTGCCAGCTCTCAATCGCACAGGGGACCCAGGGCCTGGCCCCTCCATCCAGAAAACCTATGACCTCACCCGCTACCTGGAGCACCAACTCCGCAGCTTGGCTGGGACCTATGTGAGTATCCAGCGTAGGAATCTGGGAGTTGGGGAGGAGTGAGGAGTTGGGGAAAGACAGTCCTAACCGTGGAGGGTTCTGGTAAATGATGGGGTGAGGAGGGGCTCTTTGGCTCCCACCAGTCCCCCTGTCTGGTCTA
+
BCBCBFFFCFFFGGGGGGGGGGHGGGGGGGHHGGGGGGHHHHGHGGHHHGHHHHHHHGHHHHHHHHHHHHHGGEGGHHHHFGHHHHHHGHHFEGGGGHHHGHHGGGHHGHHHHHHHHHHHHHHHHGGGGGHHHHHHHHGGGHHHGGFGG?EHHGHHHGHHHHGGGGHHHHHHHHHHHHHHGGGGGGGGEGFGGGGGGGGGGGGGGGFFFFFFFFFFFFFFFFFFFFFFFFFFFFFFFFFFFFFFFFFFFFB
@M05620:37:000000000-D9766:1:1101:27065:8055 1:N:0:78
AGTGCCAGCTCTCAATCGCACAGGGGACCCAGGGCCTGGCCCCTCCATCCAGAAAACCTATGACCTCACCCGCTACCTGGAGCACCAACTACGCAGATTGGCTGGGACCTATATGAGTATCCAGCGTAGGAATCTGGGGGTTGGGGAGGAGTGAGGAGTTGGGGAAAGCCAGTCCTAACCGTGGAGGGTTATGGTAAATGATGGGGTGAGGAGAGGCTCTTTGGCTCCCACAAGTCCCCCTGTCTGGTCTA
+
A?>AAFF11FFFGGGGGGCEG?GHGEGA0EFHGEEF/AFC0FGHGGGF1GHE1B1FGEFCGE2FHHHHHHHGGGGGHHHFHHHGH/CGGB1BEE//>FHH00F/?/<FFHC11>BF12B1FG21C@?C/?FDGHHFDH/A-<<<-<ECC<CHHHFHH.//0/;@..;./;;.0;C9BBFAGGF@BGG@;F.BF//;9BFFBFFFE-A-AFF/--9--;;BFF/;//B-A-A--;9B/;-:@E/BB/;/;/9
@M05620:37:000000000-D9766:1:1101:7121:8055 1:N:0:78
ACCACACCTTCTACAATGAGCTGCGTGTGGCTCCCGAGGAGCACCCCGGGCTGCGGACCGAGGCCCCCCTGAACCCCAAGGCCAACCGCGAGAAGATGCCAAGGTGAGTGGCCCGCTACCTCTTCTGGTGGCCGCCTCCCTCCTTCCTGGCCTCCCGGAGCTGCGCCCTTTCTCACTGGTTCTCTCTTCTGCCGTTTTCCGTAGGACTCTCTTCTCTGACCTGAGTCTCCTTTGGAACTCTGCAGGTTCTA
+
AA1AAAAAFFCFFGGD3AB11EA1EEEGAAFHGFF0AAE/AGEGHGCG/AEE///>FEGGGG/EEEEGGGGHFHEEGGGFFHHHEGGGG/A@C/F1F1GH1<GFD<FG11.<GH-AC-;CHHBGB0;CGGGGH-A-9.;EGG.90;FFFBA9FFGG?@=-@-/B@@F@-BBBBBFFFBF/BFFE/9F/;///B-BBFEFFFFF--/9BFFFFFFFFF/;;/99BBBFBFFBBFF//BFFFFFFFFFFFFFF
@M05620:37:000000000-D9766:1:1101:24330:8059 1:N:0:78
ACCACACCTTCTACAATGAGCTGCGTGTGGCTCCCGAGGAGCACCCCGTGCTGCTGACCGAGGCCCCCCTGAACCCCAAGGCCAACCGCGAGAAGATGCCCAGGTGAGTGGCCCGCTACCTCTTCTGGTGGCCGCCTCCCTCCTTCCTGGCCTCCCGGAGCTGCGCCCTTTCTCACTGGTTCTCTCTTCTGCCGTTTTCCGTAGGACTCTCTTCTCTGACCTGAGTCTCCTTTGGAACTCTGCAGGTTCTA
+
CDDDDCCCFFFFGGGGGGGGGGHHGGGGHGHHHGGGGGGGGHHHHGGGGGGGHHHHHHHGGGGGGGGGGGGGHHHGGGGHGHHHHGGGGGGGGGHHHHGHHHHGHHHHHHGGHHGGGGGHHHHHHHHHHHGHHGGGGGHGHGGHHGGGGGGGGGGGGFGGGGGGGGFFFFFFFFFFFFFFFFFFFFFFHHHHFFFFFFHFFFFFFFFFFFFFFFHFHHHFFHFFFFFFHFFFFFFFFFFFFFFFFFFFFFF
@M05620:37:000000000-D9766:1:1101:11910:8075 1:N:0:78
ACCACACCTTCTACAATGAGCTGCGTGTGGCTCCCGAGGAGCACCCCGTGCTGCTGACCGAGGCCCCCCTGAACCCCAAGGCCAACCGCGAGAGGATGCCCAGGAGAGTCGCCCGCTACCGCTTCTGGTGGCAGCCTCCCTCCTTCCTGGCCTCCCGGGGATGAGCCCTTTCTCACTGGTTATCTCTTCTGCCGTTTTCCGTAGGACTCTATTCTATGACCAGAGTCTCCTTTGGAACTCTGCAGGTTCTA
+
AAAABBABFFFFFGGGFGGFGBFAEBEEEDHHHGGAAEF?FHHHHGGG1AEFHF3GHHHFEGEGFEEEFEC2FGGEGGDHGAGHAFFFGFDGG/?022222??C/FGD<1>@EGGG---C-A-<<BDHH/EHE?.://CEFHD/CFGGGFFFFGE?D---99A/BFFFFFFFFFBB99.BF/BFFFF//;FBB-.:;EBFFB.AFFFFFF/FBB/B///BF/.;./:/:BB/9B/:BBFF//;/FFFFFFF
@M05620:37:000000000-D9766:1:1101:20393:8075 1:N:0:78
ACCACACCTTCTACAATGAGCTGCGTGTGGCTCCCGAGGAGCACCCCGTGCTGCTGACCGAGGCCCCCCTGAACCCCAAGGCCAACCGCGAGAAGATGCCCAGGTGAGTGGCCCGCTACCTCTTCTGGTGGCCGCCTCCCTCCTTCCTGGCCTCCCGGAGCTGCGCCCTTTCTCACTGGTTCTCTCTTCTGCCGTTTTCCGTAGGACTCTCTTCTCTGACCTGAGTCTCCTTTGGAACTCTGCAGGTTCTA
+
CCCDDCCCFFFFGGGGGGGGGGHHGGGGHGHHHGGGGGGGGHHHHGGGGGGGHHHGHHHGGGGGGGGGGGGHHHHGGGGHGHHHHGGGGGGGGGHHHHHHHHHGHHHHHHGGHHGGGGGHHHHHHHHHHHGHHGGGGGHGHHGHHGGGGGGGGGGGGG-CGGGGGGFFFFFFFFHHFFFFFHFFFFFFFHHHFFFFFFHFFFFFFFFFFFFFHHHFHFFFFHFFFFHFFFFFFFFFFFFFFFFFFFFFFFF
@M05620:37:000000000-D9766:1:1101:26266:8080 1:N:0:78
AGTGCCAGCTCTCAATCGCACAGGGGACCCAGGGCCTGGCCCCTCCATCCAGAAAACCTATGACCTCACCCGCTACCTGGAGCACCAACTCCGCAGCTTGGCTGGGACCTATGTGAGTATCCAGCGTAGGAATCTGGGAGTTGGGGAGGAGTGAGGAGTTGGGGAAAGACAGTCCTAACCGTGGAGGGTTCTTGTAAATGATGGGGTGAGGAGGGGCTCTTTGGCTCCCACCAGTCCCCCTGTCTGGTCTA
+
>A>1>FFFAFF3GGGGGFGGEG0GG0FGE0GHFEGGGGHHAGGH/EGHHHHHHGGFGC0BGAGHHGHHHHHGGEGGHHHHFGHHHHHHFHHFGGGGGHHHGHHGGGHHGHHHHHHHHHHHHHHHHGGGGGHHHHHHHHFGGHHHGGGGGCEHHFHHFGHHHHGGGGCHHHHHHHHHGHHHGGGGGGGGEFGG0CFGGGGGGGGGGGF@FFFFFF@@@@FFFFFFFFFFFFFFFFFFFFFF@FFFFFFFFFB
@M05620:37:000000000-D9766:1:1101:9203:8088 1:N:0:78
AGTGCCAGCTCTCAATCGCACAGGGGACCCAGGGCCTGGCCCCTCCATCCAGAAAACCTATGACCTCACCCGCTACCTGGAGCACCAACTCCGCAGCTTGGCTGGGACCTATGTGAGTATCCAGCGTAGGAATCTGGGAGTTGGGGAGGAGTGAGGAGTTGGGGAAAGACAGTCCTAACCGTGGAGGGTTCTGGTAAATGATGGGGTGAGGAGGGGCTCTTTGGCTCCCACCAGTCCCCCTGTCTGGTCTA
+
BBAABFFFBFFFGGGGGGGGGGHDGGGGGGHHGGGGGGHHHHGHGGHHHHHHGHHHHGHHHHGHHHHHHHHGGGGGHHHHHHHHHHHGGHHHGGGGGHHHGHHGGGHHGHHHHHHHHHHHHHHHHGGGGGGHHHHHHHHGGHHHGGGGGGEHHHHHHGHHHHGGGGHHHHHHHHHHHHHHGGGGFGGGCFGGGGCFGGGGGGGGGGFFFFFFFFFFFFFFFFFFFFFFFFFFFFFFFFFFFFFFFFFFFFB
@M05620:37:000000000-D9766:1:1101:20620:8093 1:N:0:78
ACCACACCTTCTACAATGAGCTGCGTGTGGCTCCCGAGGAGCACCCCGTGCTGCTGACCGAGGCCCCCCTGAACCCCAAGGCCAACCGCGAGAAGATGCCCAGGTGAGTGGCCCGCTACCTCTTCTGGTGGCCGCCTCCCTCCTTCCTGGCCTCCCGGCGCTGCGCCCTTTCTCACTGGTTCTCTCTTCTGCCGTTTTCCGTAGGACTCTCTTCTCTGACCTGAGTCTCCTTTGGAACTCTGCAGGTTCTA
+
ABABBBBBFFFDGGGFGGFGGGFFGAE2A2GHHGGGGEEEGFHHHFEEEEGGHGHHGAGEGGGCFGEEGGFHHHHGGGGHGHHHHGGGGG@DGGHGHHHHHHHGHHHHHHGGHHGGGCGHHHHHHHHHHHGHHGGGGGHGHHGHHGGGGGGGGGGGGG?BGBBFBBFBBFFFFFFFFFFFFFFFFFFFFFFFFBFFFFFFFFADFFFFFFFFFFFFFFBFFFF9BFFFFFFFFFFBFFFFFFFFEFFFFF9
@M05620:37:000000000-D9766:1:1101:8643:8094 1:N:0:78
ACCACACCTTCTACAATGCGCTGCGTGTGGCTCCCGAGGAGCACCCCGTGCTGCTGACCGAGGCCCCCCTGAACCCCAAGGCCAACCGCGCGAAGATGCCCAGGTGAGTGGCCCGCTACCTCTTCTGGTGGCCGCCTCCCTCCTTCCTGGCCTCCCGGCGCTGCGCCCTTTCTCACTGGTTCTCTCTTCTGCCGTTTTCCGTAGGACTCTCTTCTCTGACCTGAGTCCCCTTTGGAACTCTGCAGGTTCTA
+
BBBBBBB>BFCDGFFGGD4AEAAEAEEAABF2FBAEDEFEEHGHHGGAEEEGD3FGHGH0>@?EGGGGG@EGHHHGGGGHGGHHHGAD@D/<CGG?DGHHHHHGHHEGGHGGHHGGC?DHHFHFFHHEHHGHGCGGGGGGGGGGGGGGGGGGFGGGG?-;9@BD;BFBBFFFFFFFBFFFFFBFFFFF/99FFBFFFFFFFFF?DFFFBB9FFFF/:F/BFEF/9B//9AFFFFFFFFEBFFFFFFFFEFB
@M05620:37:000000000-D9766:1:1101:19584:8097 1:N:0:78
AGTGCCAGCTCTCAATCGCACAGGGGACCCAGGGCCTGGCCCCTCCATCCAGAAAACCTATGACCTCACCCGCTACCTGGAGCACCAACTCCGCAGCTTGGCTGGGACCTATGTGAGTATCCAGCGTAGGAATCTGGGAGTTGGGGAGGAGTGAGGAGTTGGGGAAAGACAGTCCTAACCGTGGAGGGTTCTGGTAAATGATGGGGTGAGGAGGGGCTCTTTGGCTCCCACCAGTCCCCCTGTCTGGTCTA
+
A?3ABFFFBFFFFGGGGFEG?EFGGGFGEEHHGGGGAAHCCGGHGGFFEGHDDF3GHGBGGHBHHHGHHHHGGG?EFHHHHGGCCGHEGFHHGGEEGFHGGHHGGGHHGHHHHHGHHHHHFHHHHGDGGGHHHHHHHHHGAGHGCDGGGGGHHHHHHGFHHEC?EGHHHHHHHHHHHHHHGEEGGGGGCFFGGGGGGGGGGGGGGGFBFFFFFFBBBBFFFFFFFFFFFFFFFFFFFFFD?FFFFFFFFFF
@M05620:37:000000000-D9766:1:1101:21634:8136 1:N:0:78
AGTGCCAGCTCTCAATCGCACAGGGGACCCAGGGCCTGGCCCCTCCATCCAGAAAACCTATGACCTCACCCGCTACCTGGAGCACCAACTCCGCAGCTTGGCTGGGACCTATGTGAGTATCCAGCGTAGGAATCTGGGAGTTGGGGAGGAGTGAGGAGTTGGGGAAAGACAGTCCTAACCGTGGAGGGTTCTGGTAAATGATGGGGTGAGGAGGGGCTCTTTGGCTCCCACCAGTCCCCCTGTCTGGTCTA
+
>A3AAFFFBFFFDGGCGGGFGGFHGCGGGGHHFGGGGCGHHHGHGGHHHHHHHFHFGFHHHHHHHGHHHHHGGEGGHGHHFHHHHHHHGHHGEGGGGHHHGHHGGGHHGHHGHHHHHHHHHHHHHGDGGGHHHHHHHHHGGHHHGGGGGGGHHHHHHGHHHHGGGGHHHHHHHHHHHHHHGGGGGGGGEGGGGGFGGGGGGGGGGGFBFFFFFFBBBBFFFFFFFFFFFFFFFFFFFFFFBFFFFFFFFFF
@M05620:37:000000000-D9766:1:1101:19005:8138 1:N:0:78
ACCACACCTTCTACAATGAGCTGCGTGTGGCTCCCGAGGAGCACCCCGTGCTGCTGACCGAGGCCCCCCTGAACCCCAAGGCCAACCGCGAGAAGATGCCCAGGTGAGTGGCCCGCTACCTCTTCTGGTGGCCGCCTCCCTCCTTCCTGGCCTCCCGGCGCTGCGCCCTTTCTCACTGGTTCTCTCTTCTGCCGTTTTCCGTAGGACTCTCTTCTCTGACCTGAGTCTCCTTTGGAACTCTGCAGGTTCTA
+
CCBBCCCCFFFFGGGGGGGGGGHHGEGBAEHHHGGGFGGGFHHHHGGGDFGGGHGHHHHGGGGGGGGGGGGHHHHGGGGHGHHHHGGGGGDGGGHGHHGHHHHGHHHGGHGGHHGGGGGHHHHHHHHHHHGHGGGGGGHGHHGHHGGGGGGGGGGGGG-:BCFFFFFFFFFFFFFFFFFFFFFFFFFFFFFFFDFDFFFFFFFFFFFFFFFFFFFFFFFFFFFFFFFFFFFFFFEFFFFFFFFFFFFFFFF
@M05620:37:000000000-D9766:1:1101:24922:8142 1:N:0:78
ACCACACCTTCTACAATGAGCTGCGTGTGGCTCCCGAGGAGCACCCCGTGCTGCTGACCGAGGCCCCCCTGAACCCCAAGGCCAACCGCGAGAAGATGAACCCAGGTGAGTGGCCCGCTACCTCTTCTGGTGGCCGCCTCCCTCCTTCCTGGCCTCCCGGAGCTGCGCCCTTTCTCACTGGTTCTCTCTTCTGCCGTTTTCCGTAGGACTCTCTTCTCTGACCTGAGTCTCCTTTGGAACTCTGCAGGTTC
+
AAA>AABBFFFFGGFGFGBEGFHHGEGEE2GHFGGEGGGGGHHHGGGGAEGGHHHHFHHGFEEEFEGGGGGHHHHGGGGH/GHHHGGCDGGBGGHHHHGHHHGGHGHB1FGHGGHHGGGGGHHHHHHHHHHHGHHGGGGGHGHHGGGGGGGGGGGGGGGG-BGGGGBBFBBFFFFFFFFFFFFFFFFFFFFFFFFBDDFFFFFFFFFFFFFFFFFFFFFFFFFFF/BBFFFFFFFFFFFFFFFFFBFFFFB
@M05620:37:000000000-D9766:1:1101:22186:8152 1:N:0:78
ACCACACCTTCTACAATGAGCTGCGTGTGGCTCCCGAGGAGCACCCCGTGCTGCTGACCGAGGCCCCCCTGAACCCCAAGGCCAACCGCGAGAAGATGCCCAGGTGAGTGGCCCGCTACCTCTTCTGGTGGCCGCCTCCCTCCTTCCTGGCCTCCCGGAGCTGCGCCCTTTCTCACTGGTTCTCTCTTCTGCCGTTTTCCGTAGGACTCTCTTCTCTGACCTGAGTCTCCTTTGGAACTCTGCAGGTTCTA
+
>AAAAABAFFFFGFEGGGGGGFGHGGGGF?FGGFGGAEF22F2GHGGGEFGF5GHFGHHGE>0EFGGGGGGG3BGEGG?GFHGGEFGFGGGB@DH2?FGHHH//FHGHHHAFHHGGG-@GFHHHHHGBGHCGH@CGGGGEHHGHFFGGGGGFGGGGD@??BFFGAGFFCBFFFFFFB9FFFFEFFFFFFFFFFFAABEFFFFA..;FFFFFFFFFFFBFFFFFFFBFFFFFFFF/FFF9FFBFFFFFFFF9
@M05620:37:000000000-D9766:1:1101:25489:8164 1:N:0:78
ACCACACCTTCTACAATGAGCTGCGTGTGGCTCCCGAGGAGCACCCCGTGCTGCTGACCGAGGCCCCCCTGAACCCCAAGGCCAACCGCGAGAAGATCAACCCAGGTGAGTGGCCCGCTACCTCTTCTGGTGGCCGCCTCCCTCCTTCCTGGCCTCCCGGAGCTGCGCCCTTTCTCACTGGTTCTCTCTTCTGCCGTTTTCCGTAGGACTCTCTTCTCTGACCTGAGTCTCCTTTGGAACTCTGCAGGTTC
+
BCCCCBCBFFFFGGGGGGGFGGHHGGGGHGGHHGGGGGGGGHHHHGGGEFGGFHHHEGHGGGCGGGGGGGGHHHHGGGGHGHHHHGGGGCCDG/FGG2?=?=DG/?FGDGHHGGHHGGGGGHHHHHHHHGHGGHHGGGGGHGHHGFGGGGGGGGGGGGGG-ACFGGFFFFFFFFFFFFFFFFFFFFFFFFFFFFFFDFFEFFFFFFFFFFFFFFFF0FFFFFFFFFFFFFFFFFFFFFBFFFFFFF0AAFF
@M05620:37:000000000-D9766:1:1101:13537:8174 1:N:0:78
AGTGCCAGCTCTCAATCGCACAGGGGACCCAGGGCCTGGCCCCTCCATCCAGAAAACCTATGACCTCACCCGCTACCTGGAGCACCAACTCCGCAGCTTGGCTGGGACCTATGTGAGTATCCAGCGTAGGAATCTGGGAGTTGGGGAGGAGTGAGGAGTTGGGGAAAGACAGTCCTAACCGTGGAGGGTTCTGGTAAATGATGGGGTGAGGAGGGGCTCTTTGGCTCCCACCAGTCCCCCTGTCTGGTCTA
+
BCBCCFFFCFFFGGGGGGGGGGHGGGGGGGHHFFGGGGHHHHGHGGHHHHHHHHHHHGHHHHHHHHHHHHHGGEGGHHHHGGHHHHGHGHHHGGGGGHGHGHHGGGHHGHHHHHHHHHHHHHHHHGGGGGHHHHHHHHFGGHHHGGGGGGEHHGHHGGHHHHGGGGHHGHHHHHHHHHHHGGGGGGGGGGGGGGGGGGGGGGGGGGFFFFFFFFFFFFFFFFFFFFFFFFFFFFFFFFFFFFFFFFFFFFF
@M05620:37:000000000-D9766:1:1101:20570:8174 1:N:0:78
ACCACACCTTCTACAATGAGCTGCGTGTGGCTCCCGAGGAGCACCCCGTGCTGCTGACCGAGGCCCCCCTGAACCCCAAGGCCAACCGCGAGAAGATGCCCAGGTGAGTGGCCCGCTACCTCTTCTGGTGGCCGCCTCCCTCCTTCCTGGCCTCCCGGCGCTGCGCCCTTTCTCACTGGTTCTCTCTTCTGCCGTTTTCCGTAGGACTCTCTTCTCTGACCTGAGTCTCCTTTGGAACTCTGCAGGTTCTA
+
CCCCCDCDFFFFGGGGGGGGGGHHGGGEFGHHHGGGGGGGGHHHHGGGGGGGHHHHHHHGGGGGGGGGGGGHHHHGGGGHGHHHHGGGGGGGGGHHHHHHHHHGHHHHHHGGHGGGGGGHHHHHHHGHHHGHHGGGGGHGHHGHHGGGGGGGGGGGGG-AFFFFFFFFFFFFFFFFFFFFFFFFFFFFFFFFFFDFFFFFFFEFFFFFFFFFHHFFFFFFFFFBFFFFHFFFFFFFFFFFFFFFFF?FFFF
@M05620:37:000000000-D9766:1:1101:24115:8190 1:N:0:78
AGTGCCAGCTCTCCATCGCACAGGGTACCCAGGGCCTGGCCCCTCCATCCAGAAAACCTATGACCTCACCCGCTACCTGGAGCACCCACTCCGCAGCTTGGCTGGGACCTATGTGAGTATCCAGCGTAGGAATCTGGGCGTTGGGGCGGTGTGCGGAGTTGGGGAAAGACAGTCCTAACCGTGGAGGGTTCTGGTAAATGATGGGGGGAGGAGGGGCTCTTTGGCTCCCACCAGTCCCCCTGTCTGGTCTA
+
>A1>>BDFAFFFG1FEBAE1E0GAF0ABE1FG0BEAABGHGHGCGGHHHAGGFHFBFECGFDDHHDBGHF0>>/>>GF1BB>BGHH>/?GHB/?@E/GFGEHFGGGFGGHF11FGD>GFDDFDBGGC/<E1GCGHHFH/<<ACGGC.<A-;.;0;@-;.CFGGG..;9/B//:9BB0BFF@9E=-9-@;A9FB9B/F9FB/9FFEF-@@?--:B@@?@FFFBF/9//9--AB-FFFFFEB-A;FFBFFB9/
@M05620:37:000000000-D9766:1:1101:15573:8198 1:N:0:78
ACCACACCTTCTACAATGAGCTGCGTGTGGCTCCCGAGGAGCACCCCGTGCTGCTGACCGAGGCCCCCCTGAACCCCAAGGCCAACCGCGAGAAGATGAACCCAGGTGCGTGGCCCGCTACCTCTTCTGGTGGCCGCCTCCCTCCTTCCTGGCCTCCCGGCGCTGCGCCCTTTCTCACTGGTTCTCTCTTCTGCCGTTTTCCGTAGGACTCTCTTCTCTGACCTGAGTCTCCTTTGGAACTCTGCCGGTTC
+
CCCCCCCDFFFFGGGGGGGGGGHHGFGEHGHHHGGGGGGGGHHHHGGGGGGGHHHHHHHGGGGGGGGGGGGHHHHGGGGHGHHE//?EGGBFGGHGFGHHHEGGHGHF1<?E@CHHGGG-CHHHGHHHFDGHGHHGGGGGHGGGGGGGGGGFGGGGGGGG??DFFFFFFFFFFFHFFFFF/BFFFFFFFFFFFFFFDFFFFFDF:DFFFFFFFFFFFFFF0BFFFFFBFFFFFFFFFFFB0:FFF0@-;..
@M05620:37:000000000-D9766:1:1101:23587:8201 1:N:0:78
AGTGCCAGCTCTCAATCGCACAGGGGACCCAGGGCCCGGCCCCTCCATCCAGAAAACCTATGACCTCACCCGCTACCTGGAGCACCAACTACGCAGCTTGGCCGGGACCTATGTGAGTATCCGGCGTAGGAATCTGGGGGTTGGGGGGGAGTGAGGAGTTGGGGAAAGCAAGTCCTAACCGTGGAGGGTTCTGGTCAATGATGGGGTGAGGAGGGGCTCTTTGGATCCCACAAGACCCCCTGTCTGGTCTA
+
AAAAAFF11CFFGGGGGGCEEAGFFGG00BE0B0EE/AEG/EE/EEGAGH1G1BAFFF01EG2FGGHFH00FE>EEHFHHGHHHHHGHG01BEGG/>BGG/G1>?/C??G1?1F22@12?F1/AC@-<A.11<0<DDG-<@@C--;-9@?@BFFFF;--/9B-9-;E-//;99/B9F:9F=;A-AFF--9AFFFF/9BB/////;-A---A/9---;-9F/9//;/B-9/;--------99-;////9BF/
@M05620:37:000000000-D9766:1:1101:16016:8203 1:N:0:78
AGTGCCAGCTCTCAATCGCACAGGGGACCCAGGGCCTGGCCCCTCCATCCAGAAAACCTATGACCTCACCCGCTACCTGGAGCACCAACTCCGCAGCTTGGCTGGGACCTATGTGAGTATCCAGCGTAGGAATCTGGGAGTTGGGGAGGAGTGAGGAGTTGGGGAAAGACAGTCCTAACCGTGGAGGGTTCTGGTAAATGATGGGGTGAGGAGGGGCTCTTTGGCTCCCACCAGTCCCCCTGTCTGGTCTA
+
AA>AAF1CAFFFFGGB1FGFE0GAFEEGA?AGCEEA/FGF0GEGEG0GGFGF101BFEGGFHBHHHHCHHHGE//EGGHHFFHHHHHEGFHHGGECC>F0EGGGEGHHGGFFHFHFDGBFGHFHH@ECCGHDHHHHBFGEFHFC@CFCGGCGGDFFHGHHHGGGGGEHFFHHHHHHHHHHGFG@GGF@AFFGGGGF0FFGGGGGGGB?E9FF?B;?@@FFFFFFFFFFFFFBFFFFFFFF@FFFFFFFFFB
@M05620:37:000000000-D9766:1:1101:16010:8222 1:N:0:78
AGTGCCAGCTCTCAATCGCACAGGGGACCCAGGGCCTGGCCCCTCCATCCAGAAAACCTATGACCTCACCCGCTACCTGGAGCACCAACTCCGCAGCTTGGCTGGGACCTATGTGAGTATCCAGCGTAGGAATCTGGGAGTTGGGGAGGAGTGAGGAGTTGGGGAAAGACAGTCCTAACCGTGGAGGGTTCTGGTAAATGATGGGGTGAGGAGGGGCTCTTTGGCTCCCACCAGTCCCCCTGTCTGGTCTA
+
BBAABFFFBFFFGGGGGGGGGGHFGGGGGGHHGGGGFGHHHHGHGGGHHHHHEFHGHGHHHFFHHHHHHHHGGEEEHHHHGHHHHHHGGGHHGGEGGHHHGHHGGGHHGHHHHHHHHHGHHHHHHGGGGGHHHHHHHHGGGHGHGGGGGGGHGFHHHGHHHHGGGGHHHHHHHHHHHHHHGGGGGGGGEGGGGGFFGGGGGGGGGGFFFFFFFFFFFFFFFFFFFFFFFFFFFFFFFFFFFFFFFFFFFFF
@M05620:37:000000000-D9766:1:1101:14064:8226 1:N:0:78
ACCACACCTTCTACAATGAGCTGCGTGTGGCTCCCGAGGAGCACCCCGTGCTGCTGACCGAGGCCCCCCTGAACCCCAAGGCCAACCGCGAGAAGATGCCCAGGTGAGTGGCCCGCTACCTCTTCTGGTGGCCGCCTCCCTCCTTCCTGGCCTCCCGGAGCTGCGCCCTTTCTCACTGGTTCTCTCTTCTGCCGTTTTCCGTAGGACTCTCTTCTCTGACCTGAGTCTCCTTTGGAACTCTGCAGGTTCTA
+
ABCCCBBCFFFFGGGFGGGGGGHHGEGGHGHHHGGGGGGGGHHHHGGGFFGFHHHHHHHGGGGGGGGGGGGHHHHGGGGHGHHGGGGGGGGGGGHHHHHGFHHGHHHFGHGGHHGGGGGHHHHHHHFGHHGHHGGGGGHGHHGHHGGGGGGGGGGGGG-BAGGGGGFFFFFFFFFFFFFFFFFFFFFFFFFFFFADFEFFFFFFDBFFFFFFFFFFFFFFFFFFFFFFFFFFFFFFFFFFFFFFFFAFFFB
@M05620:37:000000000-D9766:1:1101:22004:8229 1:N:0:78
ACCACACCTTCTACAATGAGCAGAGGTCTGAACTCCAGTCCCCTCCAGCTATCCCGACTGCCGCCTCCCGCTACCCAAATATAAACCCCGCAACGATGGGTGCCTGTAACACTCCATGTTCGTATCCCAGCCTCCCTCATTCTTTCACTCCCGGCACTCAGTCCCTCTTCACTACTTCTCTCTACTCCCGTTATCCGTCTTCATCCCTTCTACTTTCCACGTCCAATCTGGATACCCACCGGTTCTCTATC
+
BBBBBBBBFFFFGGGGGGGDGGB4B24A5BDA45FBGGBFBFG2222BA3BEAFAAAA0B33EAE1EGE>00002B@GC344444BG1?///////////3//?F334421BFFF111222/<<0021@FG/00//?0?111111111@?0.<->--<</000=/<//=00000/00:;:;000000/..;;..00.....00;C0.CFFG00;0;0000.;.../;9//:////9//;..--;9///;//
@M05620:37:000000000-D9766:1:1101:7903:8245 1:N:0:78
GCGGCTGCTTTGGAAGAAACTGACAAGCCAGGGACAAAAGATCGGAAGCGCACACGTCTGAACTCCAGTCACCTGAAGCTATCTCGTATGCCGTCTTCTGCTTGAAAAAAAAAACAACCAGAGAACCTCTTCATCATCCAACATCCTAACTATCCATCACCTCCTCCCTTTCCGGCCCGTACTCTCTCCAGGATCTGTCAGAACACATTACTACTCGAACCTAAGCATACGTTTATTTGTTCATAATATGC
+
>11>>A@>CFBBFGG11BBBFBBA1BFAFBFGE0FA000BFGHHGEFE/AECGGHEBGHG@FHFHG@EFGGHHGGBFGGGFFFBFFFAGGHHE>ECFGHHFHH1BBGGC?E//////?///0/011/001111111111111.01011100000/=00<0/0..///.;0000.-------..00000=0//.0/;00900009;;-/////////------/;///;//-///-/////9//////////
@M05620:37:000000000-D9766:1:1101:18493:8258 1:N:0:78
AGTGCCAGCTCTCAATCGCACATGGGACCCAGGGCCTGGCCCCTCCATCCAGAAAACCTATGACCTCACCCGCTACCTGGAGCACCAACTCCGCAGCTTGGCTGGGACCTATGTGAGTATCCAGCGTAGGAATCTGGGAGTTGGGGAGGAGTGAGGAGTTGGGGAAAGACAGTCCTAACCGTGGAGGGTTCTGGTAAATGATGGGGTGAGGAGGGGCTCTTTGGCTCCCACCAGTCCCCCTGTCTGGTCTA
+
BCBCCFFFCFFFGGGGGGGGGGGHHHHHGGHHGGGGGGHHGHGHGGHHHHHHHHHHHGHHHHHHHHHHHHHGGGGGHGHHHHHHGHHHGGHHGGGGGHHHGHHGGGHHGHHHHHHHHHHHHHHHHGGGGGGHGHHHHHHGGGHHGGGGGGGHHHHHHGHHHHGGGGHHHHHHHGHHHHGHGGEGGGGGCFGGGGGGGGGGGGGGGGGFFFFFFFFFFFFFFFFFFFFFFFFFFFFFFFFFFFFFFFFFFFF
@M05620:37:000000000-D9766:1:1101:24523:8259 1:N:0:78
AGTGCCAGCTCTCAATCGCACAGGGGACCCAGGGCCTGGCCCCTCCATCCAGAAAACCTATGACCTCACCCGCTACCTGGAGCACCAACTACGCAGCTTGGCTGGGACCTATGTGAGTATCCAGCGTAGGAATCTGGGAGTTGGGGAGGAGTGAGGAGTTGGGGAAAGACAGTCCTAACCGTGGAGGGTTCTGGTAAATGATGGGGTGAGGAGGGGCTCTTTGGCTCCCACCAGTCCCCCTGTCTGGTCTA
+
A1AAAF11>FFFGGGGGGAAE0GGAEEEEEAGGAEECGHHHHGGGGEEFGEGFCGGFEBBGHGHHHHGHHHGGGGGHHHEHHHEHHGHGF1FEG/EEGHHEHHGGGHHGHHHGHHH1B21GHGHHCGGG?FBHHHEHEFFGHGHG?FC?CCHHHHFHGHCGHCCGFHGFGFHHHFHHHHGGBEGGGGGEGGGGGFBGGGGF9F0.;A@FFFFFF==@@FFEFFFFFBEFBAAFFFFFFFF@FFFFF/BFBB
@M05620:37:000000000-D9766:1:1101:24521:8276 1:N:0:78
AGTGCCAGCTCTCAATCGCACAGGGGACCCAGGGCCTGGCCCCTCCATCCAGAAAACCTATGACCTCACCCGCTACCTGGAGCACCAACTCCGCAGCTTGGCTGGGACCTATGTGAGTATCCAGCGTAGGAATCTGGGAGTTGGGGAGGAGTGAGGAGTTGGGGAAAGACAGTCCTAACCGTGGAGGGTTCTGGTAAATGATGGGGTGAGGAGGGGCTCTTTGGCTCCCACCAGTCCCCCTGTCTGGTCTA
+
ABABBFFFCFFFGGGGGGGGGGHCGGGGGGHHGGGGEGHHGHGHGGHHHGHHHHHHHGHHHHGHHHHHHHHGGEGGHHHHHHHHHHHHGHHFEGGGGHHHGHHGGGHHGHHHHHHHHHHHHHHHHGGGGGHHHHHHHHGGEHHHGGGGGGGGHGHHHGHHHHGGGGHHHHHHHHHHHHHHGGGGGGGGCFGGGGFGGGGGGGGGGGFFFFFFFFFFFFFFFFFFFFFFFFFFFFFFFFFFFFFFFFFFFFF
@M05620:37:000000000-D9766:1:1101:11005:8278 1:N:0:78
ACCACACCTTCTACAATGAGCTGCGTGTGGCTCCCGAGGAGCACCCCGTGCTGCTGACCGAGGCCCCCCTGAACCCCAAGGCCAACCGCGAGAAGATGAACCCAGGTGAGTGGCCCGCTCCCTCTTCTGGTGGCCGCCTCCCTCCTTCCTGGCCTCCCGGCGCTGCGCCCTTTCTCACTGGTTCTCTCTTCTGCCGTTTTCCGTAGGACTCTCTTCTCTGCCCTGCGTCTCCTTTGGAACTCTGCCGGTTC
+
BBB@BBBBFFFFGGGGGGG5F5FGGEEBAAGFCFFEDGGGGHHHHGGEEEGGGHHHHHHEGGGGGFGGGGGGFFGGGGGHEGHHHGGECD>B?DCFBGFHHHGFHGFG1?FHFGHHGGG-CGGHHHDGGFHHGGHAGGGGGGHG;FFGGGGGGGGGGEDGBBBBBFBBFBBFFFFF9FFFFFFFFFFFFFFFFFF?AAFFFF?FAFD/BBFFFFFFFFFF/BAFF?BABDFFFFFFFFFFFFFFF/;BBF.
@M05620:37:000000000-D9766:1:1101:12678:8292 1:N:0:78
AGTGCCAGCTCTCAATCGCACAGGGGACCCAGGGCCTGGCCCCTCCATCCAGAAAACCTATGACCTCACCCGCTACCTGGAGCACCAACTCCGCAGCTTGGCTGGGACCTATGTGAGTATCCAGCGTAGGAATCTGGGAGTTGGGGAGGAGTGAGGAGTTGGGGAAAGACAGTCCTAACCGTGGAGGGTTCTGGTAAATGATGGGGTGAGGAGGGGCTCTTTGGCTCCCACCAGTCCCCCTGTCTGGTCTA
+
AAAAAFFFCFFFGGGGGGGGGGHHGGGGGGHHGGGGGGHHHHGHGGHGHHHHHHHHHGHHHHHHHHHHHHHGGEGGHGHHGHHHHHGHGHHHGGGGGHHHGHHGGGHHGHHHHHHHHHHHHHHHHGGGGGHHHHHHHHHGGHHHGGGGGGGHHFHHHGHHHHGGGFHHHHHHHHHHHHHHGGGGDGGGDGGGGG;FFGGGGGGGGGFFFFFFFFFFFFFFFFFFFFFFFFFFFFFFFFFFFFFFFFFFFFB
@M05620:37:000000000-D9766:1:1101:16323:8300 1:N:0:78
AGTGCCAGCTCTCAATCGCACAGGGGACCCAGGGCCTGGCCCCTCCATCCAGAAAACCTATGACCTCACCCGCTACCTGGAGCACCAACTCCGCAGCTTGGCTGGGACCTATGTGAGTATCCAGCGTAGGAATCTGGGAGTTGGGGAGGAGTGAGGAGTTGGGGAAAGACAGTCCTAACCGTGGAGGGTTCTGGTAAATGATGGGGTGAGGAGGGGCTCTTTGGCTCCCACCAGTCCCCCTGTCTGGTCTA
+
ABBBBFFFCFFFGGGGGGGGGGHHGGGGGGHHGGGGGGHHHHGHGGHHHHHHHHEHHGGHHHHHHHHHHHHGGFEGHGHHHHGFGHFHGHHHGGCGGHHHGHHGGGHHGHHHHHHHHHHHHHHHHGGGGGHHHHGHHHGGGGHHGGGGGGGHHHHHHGHHHHGGGGHHHHHHGFHHHHHHGGEGGGGGEGGGGGFGGGGGGGGGGGFFFFFFFFFFFFFFFFFFFFFFFFFFFFFFFFFFFFFFFFFFFFF
@M05620:37:000000000-D9766:1:1101:16306:8308 1:N:0:78
AGTACCAGCTCTCCATCGCACAGGGGACCCAGGGCCTGGCCCCTCCATCCAGAAAACCTATGACCTCACCCGCTACCTGGAGCACCAACTCCGCAGCTTGGCTGGGACCTATGTGAGTATCCAGCGTAGGCATCTGGGCGTTGGGGAGGCGTGAGGAGTTGGGGAAAGACAGTCCTAACCGTGGAGGGTTCTGGTAAATGATGGGGTGAGGAGGGGCTCTTTGGCTCCCACCAGTCCCCCTGTCTGGTCTA
+
>1>1>BB1>FFFG1ABGGGEEEGGFA0EFFHHFAEGGGHHHHGCGGFGHHHHGFF0BEHGHFEHG1FFGHHFG>>EHHFHBFHFHH0FEHHGGFCGEHFGCGHGGGHHGHEHHHH2DHGFHH2FHCE/BC1@FGHFHG/ACC<GC@CCG.<CC.AG0AHHHHGC..;F/F/BGGGGB0CFGGGG.9E@.FFFFFFB//FFFFFFEFF@FFA/A?@-9@FFFFEFFFFFF-FFAFFFFFFF@EFFFFFFFF/
@M05620:37:000000000-D9766:1:1101:24759:8323 1:N:0:78
ACCACACCTTCTACAATGAGCTGCGTGTGGCTCCCGAGGAGCACCCCGTGCTGCTGACCGAGGCCCCCCTGAACCCCAAGGCCAACCGCGAGAAGATGCCCAGGTGAGTGGCCCGCTACCTCTTCTGGTGGCCGCCTCCCTCCTTCCTGGCCTCCCGGAGCTGCGCCCTTTCTCACTGGTTCTCTCTTCTGCCGTTTTCCGTAGGACTCTCTTCTCTGACCTGAGTCTCCTTTGGAACTCTGCAGGTTCTA
+
CDDCCCCCFFFFGGGGGGGGGGHHGEGFHGHHHGGGGGGGGHGHHGGGEEFGHHHHHHHGGGGGGGGGGGGHFHHGGGGHGHHHHGGGGGGGGGHHHHHHHHHGHHHHHHGGHHGGGGGHHHHHHHHHHGGHHGGGGGHGHHGHHGGGGGFGGGGGGG-ACGGGGGFFFFFFFFFFFFFFFFFFFFFFFFFFFFDDFFFFFFFFFFFFFFFFFHFFFFFFFFFEFFFFFFFFFFFFFFFFFFFFFFFFFFB
@M05620:37:000000000-D9766:1:1101:5770:8350 1:N:0:78
AGTGCCAGCTCTCAATCGCACAGGGGACCCAGGGCCTGGCCCCTCCATCCAGAAAACCTATGACCTCACCCGCTACCTGGAGCACCCACTCCGCAGCTTGGCTGGGACCTATGTGAGTATCCAGCGTAGGAATCTGGGAGTTGGGGAGGAGTGAGGAGTTGGGGAAAGACAGTCCTAACCGTGGAGGGTTCTGGTAAATGATGGGGTGAGGAGGGGCTCTTTGGCTCCCACCAGTCCCCCTGTCTGGTCTA
+
>A>>ADFFBFFFG4GFAFGAE2FFF?AAEABGBBEAAFHHHHGHGGHHHHGHHHHFGGHHGHHHHEGGHHHEE/>EHHGH2FGHHH1?EHHB>E/E>FBGGHHGGGHHGHHHHHHHHHHHHHHHHGEFDFGHHHHHHHAFGHHHGG.AD.=CGDHHGGFHHHGGGGHHCGHHHHHHHHHGGGGGEGGGFFFBFG;FGFFGGBFGGFDBFFFFFFBBBBFFFFFFFFFFFFFFEFFFFFFF>EBFFFFFBF/
@M05620:37:000000000-D9766:1:1101:13832:8375 1:N:0:78
ACCACACCTTCACAATGAGCTGCGTGTGGCTCCCGAGGAGCACCCCGTGCTGCTGACCGAGGCCCCCCTGAACCCCAAGGCCAACCGCGAGAAGATGCACCCAGGTGAGTGGCCCGCTACCTCTTCTGGTGGCCGCCTCCCTCCTTCCTGGCCTCCCGGAGCTGCGCCCTTTCTCACTGGTTCTCTCTTCTGCCGTTTTCCGTAGGACTCTCTTCTCTGACCTGAGTCTCCTTTGGAACTCTGCAGGTTCT
+
ABBBBBABFFFFGGGGGAGGGGBEEFEHGHFHFGF2EE2BFGHHGGGGEEFGF3EGHHEEEGCGFGGG@FFHHHEFGGHGHHHECEECF<B<BF<GH2<<FDFHG1FGGGHGGHHGGGGGHGHFHHGHFHHGGHFGGDD.EHGGBFFGBFGGFFFEGGFGGGGGGAFDFFFFFFFFFFFFFFFFFFFFFFFFFFFADFFFFDFFDDFFFFFFFFFFFFFFFFFFFFFFFFFFFFFFFFFFFFFFFFFFFFF
@M05620:37:000000000-D9766:1:1101:13749:8377 1:N:0:78
GAGGCTGCTTTGGAAGAGCACACGTCTGACCTCCAGTCACCTGAAGCTATCTCGTATGCCGTCTTCTGCTTGCAAAAAAAAAAGATGGTCAGATAGGCAATGCCCTGACACAAGCTCACAAAGATCCTATAAATTGCCATCACAACACTCTAACAACTACTACTATGAGAATGATGCCAAGACATACGACATTACACAGATCTCCGACGAACAGCAGATAGCAAAAGGGTGGACCGCAGAACACACGCAGG
+
>>1>>A1AFDFFG1BB11BFBBGC0GEFF1BFBFFGHHBFGGGBCFBBFBADFAFEGGHHEAEHF2D1FGGH/1AAAF>>>//>/@1112201B1101101>1101000110?0/111<1100<1B1122<22221111111111<//1011?111.11>1<>11111111111000000..//000...-.0000:0./0/000.--9----/././;00000/-;-9----/------/-/--------
@M05620:37:000000000-D9766:1:1101:3576:8384 1:N:0:78
ACCACACCTTCTACAATGAGCTGCGGGTGGCTGCCGAGGAGCACCCCGTGCTGCTGACCGAGGCCCCCCTGAACCCCAAGGCCAGCAACGACAGCCTGCCCAGGTGAGTCTCCCGCTACCTCTTCTGGTGACCGCCTCACTCCTTCCTGTCCTCCCGGAGCTGCGCCCTTTCTCACTGGTTCTCTCTTCTGCCGTTTTCCGTAGGACTCTCTTCTCTGACCTGAGTCTCCTTTGGAACTCTGCAGGTTCTA
+
AAA1A1>>CFCFGGGDBF1AD111000AA0GH/BBEEEGCGHHHHGGGEEGFFFG@GBCE/EEGF//EEGG0F1?EGG////F//?00B/?<////0?00?1</GCFF?11>F0.>ACG/00DDGGH0=/0<0<ACCC/:00/0;;/:00/;FFF?.-;;-C/9-@E@-/9;//9F9/9;9/BFFFFFFFBBB>;A/AFFAFEBFFFFF//BFFB9F/BBFFFF-9;BFFFBB///:B:///;BB9:BBF9
@M05620:37:000000000-D9766:1:1101:8529:8405 1:N:0:78
ACCACACCTTCTACAATGAGCTGCGTGTGGCTCCCGAGGAGCACCCCGTGCTGCTGACCGAGGCCCCCCTGAACCCCAAGGCCAACCGCGAGAAGATGCCCAGGTGAGTGGCCCGCTACCTCTTCTGGTGGCCGCCTCCCTCCTTCCTGGCCTCCCGGCGCTGCGCCCTTTCTCACTGGTTCTCTCTTCTGCCGTTTTCCGTAGGACTCTCTTCTCTGACCTGAGTCTCCTTTGGAACTCTGCAGGTTCTA
+
CCCCCCCCFFFFGGGGGGGGGGHHGGGGHGHHHGGGGGFGGHHHHGGGGGGGHHHHHHHFGGGGGGGGGGGHHHHGGGGHGHHHHGGGGGDGGGHHHFHHHHAFGHF=GHGGHHCG@CGHHHFHHDGHHHGHHGGGGGHGHHGHHGGGFGGGFGGGF@--;-;DBAFFFFFFFF9FBFFFFFBBBFBFBFFFFBADFFFFFFF?DFFFFFBFFF09;F9BFFF:/;B0:BBFFFFFFFFFFFFFFFFFFF9
@M05620:37:000000000-D9766:1:1101:4138:8415 1:N:0:78
ACCACACCTTCTACAATGAGCTGCGTGTGGCTCCCGAGGAGCACCCCGTGCTGCTGACCGAGGCCCCCCTGAACCCCAAGGCCAACCGCGAGAAGATGAACCCAGGTGCGTGGCCCGCTCCCTCTTCTGGTGGCCGCCTCCCTCCTTCCTGGCCTCCCGGCGCTGCGCCCTTTCTCACTGGTTCTCTCTTCTGCCGTTTTCCGTAGGACTCTCTTCTCTACCCTGCGTCTCCTTTGGAACTCTGCAGGTTC
+
AABCCCCCFFFFGGGGGGGGGGHHGGGGHGHHHGGGGGGGGHHHHGGGGGGGHHHHHHHGEGGGGGGGGGGGHHHGGGGHGHHHFGGGGGGGCGHHHHHHHHG?GGH11>FGCFHHGDF@EGHHH0==GDGHGHHGGGGGGGGG.;CFFGGGFGGGG;C-?-9;@DFFFFFFFFFFBFFFFFFFFFF;BFFFFF;@DFFFFB?0.;90BFFFFF0;BBFFFF.;/;@;@;FFFFFFFFFFFBBFF0;AFF0
@M05620:37:000000000-D9766:1:1101:13870:8416 1:N:0:78
ACCACACCTTCTACAATGAGCTGCGTGTGGCTCCCGAGGAGCACCCCGTGCTGCTGACCGAGGCCCCCCTGAACCCCAAGGCCAACCGCGAGAAGATGCCCAGGTGAGTGGCCCGCTACCTCTTCTGGTGGCCGCCTCCCTCCTTCCTGGCCTCCCGGCGCTGCGCCCTTTCTCACTGGTTCTCTCTTCTGCCGTTTTCCGTAGGACTCTCTTCTCTGACCTGAGTCTCCTTTGGAACTCCTGCAGGTTCT
+
CCCCCCBCFFFFGGGGGGGGGGHGGGGFEFHHHGGGGGGGGHHHHGGGGGGGHHHHHHHGGGGGGGGGGGGHFHHGGGGHGHHHHGGGGGBFCGHHHHHHHHHGHHHHHHGGHHGGGGGHHHHHHHHHHHGHHGGGGGHGHHGHHGGGGGGGGGGGGG-ADFFFFFFFFFFFFFFFFFFFFFFFFFFFFFFFFFFFFFFFFFFFFFFFFFFFFFFFFFFFFFFBFFFFFFFFFFFFFFFFFFFFFFFFFFF
@M05620:37:000000000-D9766:1:1101:8406:8419 1:N:0:78
AGTGCCAGCTCTCAATCGCACAGGGGACCCAGGGCCTGGCCCCTCCATCCAGAAAACCTATGACCTCACCCGCTACCTGGAGCACCAACTCCGCAGCTTGGCTGGGACCTATGTGAGTATCCAGCGTAGGAATCTGGGAGTTGGGGAGGAGTGAGGAGTTGGGGAAAGACAGTCCTAACCGTGGAGGGTTCTGGTAAATGATGGGGTGAGGAGGGGCTCTTTGGCTCCCACCAGTCCCCCTGTCTGGTCTA
+
ABABCFFFCFFFGGGGGGGGEGGHGFGGGGHHFFGGGGHHHHGHGGFHHHHHHGGHHGHHHHHHHHHHHHHGGEEGHHHH2FGHHHHEGGHHGGGGGFGHGHHGGGHHGHHHHHHHHGHHHHHHHGEGGGHHHHHHHHHGGHHHGGGGGCEHHGHHHGHHHHGGGGHHHHHHHHHHHHHGGEEGDGGGCFGGGGFGGGGGGGGGGGFFFFFFFFFFFFFFFFFFFFFFFFFFFFFFFFFFFFFFFFFBFFF
@M05620:37:000000000-D9766:1:1101:21395:8437 1:N:0:78
ACCACACCTTCTACAATGAGCTGCGTGTGGCTCCCGAGGAGCACCCCGTGCTGCTGACCGAGGCCCCCCTGAACCCCAAGGCCAACCGCGAGAAGATGAACCCAGGTGAGTGGCCCGCTACCTCTTCTGGTGGCCGCCTCCCTCCTTCCTGGCCTCCCGGAGCTGCGCCCTTTCTCACTGGTTCTCTCTTCTGCCGTTTTCCGTAGGACTCTCTTCTCTGACCTGAGTCTCCTTTGGAACTCTGCAGGTTT
+
BCCCCCCCFFFFGGGGGGGGGGHHGGGGHGHHHGGGGGGGGHHHHGGGGGGGHHHHHHHGGGGGGGGGGGGHHHHGGGGHGHHHHGGGGGGGGGHHHHHHHHFCG/1?F==F/?GE<<CCG/0<G0<<D00<<GG-D-.CH.:GAGBFB0F/C.0;EEG?--9:0:-CF-CF000B0:0B/B0:0::0B0::0B:9ADFAFF.:;DF00/:0:F000:0:0FB0:/:0:0B0;F0FBFF00000::BFF00
@M05620:37:000000000-D9766:1:1101:14675:8446 1:N:0:78
ACCACACCTTCTACAATGAGCTGCGTGTGGCTCCCGAGGAGCACCCCGTGCTGCTGACCGAGGCCCCCCTGAACCCCAAGGCCAACCGCGAGAAGATGCCCAGGTGAGTGGCCCGCTTCCTCTTCTGGTGGCCGCTTCCCTCCTTCCTGGCCTCCCGGACCTGCGCCCTTTCTCACTGTTTCTCCCTTCTCCCGTTTTCCGTATGCCTTTCCTCTCTGACCTTATTCTCCTTTGGAACTTCTCAGGTTCTA
+
ABBBBAABFFFFGGGFBGGGGGHHGGGGH?GHHGGCFGGGGHFHHGEGFCEFHHHHHHHGGGGGGGEFGGGHHHGGGGGHGGHHHGGGGGGGGGHHEH2?2?GC1?F?F?/?0?--<.>1GDD0DB00D<.=<-A-CDH/<CG/CGH0G/CF99CE.----;/:-A9>=///;B/;B//;;//;//;F9F/;/.;9/;/9.:..//9///;////////;F//9//9/9B/FFF/99BF//9//9/9///9
@M05620:37:000000000-D9766:1:1101:21251:8454 1:N:0:78
ACCACACCTTCTACAATGAGCTGCGTGTGGCTCCCGAGGAGCACCCCGTGCTGCTGACCGAGGCCCCCCTGAACCCCAAGGCCAACCGCGAGAAGATGCCCAGGTGAGTGGCCCGCTACCTCTTCTGGTGGCCGCCTCCCTCCTTCCTGGCCTCCCGGAGCTGCGCCCTTTCTCACTGGTTCTCTCTTCTGCCGTTTTCCGTAGGACTCTCTTCTCTGACCTGAGTCTCCTTTGGAACTCTGCAGGTTCTA
+
AAAABBBBFFFFGGGGGG5GGFHGGEEAEEHGFEFEEEEEEHHHHGGAAEFFHFFHHHFE0FEGG?EGGEFBHFHGGE?GEAGHHGGCGG/</ACFDGB<C</FGHH0<??/?CCCCACGDGF0GD0DDHAFGC?:..::CGACC0BBF/.C9AAAAB--;AFF@?A-9:9/FFBBB/999FF/B//9BFF/9@FAFEBBDF.DFFBFFFBBFFFFFF/;BFF99FFBFFF//F//;FFFFF///AFFFFB
@M05620:37:000000000-D9766:1:1101:9280:8462 1:N:0:78
AGTGCCAGCTCTCAATCGCACAGGGGACCCAGGGCCTGGCCCCTCCATCCAGAAAACCTATGACCTCACCCGCTACCTGGAGCACCAACTCCGCAGCTTGGCTGGGACCTATGTGAGTATCCAGCGTAGGAATCTGGGAGTTGGGGAGGAGTGAGGAGTTGGGGAAAGACAGTCCTAACCGTGGAGGGTTCTGGTAAATGATGGGGTGAGGAGGGGCTCTTTGGCTCCCACCAGTCCCCCTGTCTGGTCTA
+
AA>1AFFCAFFFGGGFDGG1E?GCGGEEFCHH0AE/FGHFFHGHGGHHHFGHFHGHHGHFHHGHHHHHHHHGG/FEHHHHGFHHHHH/EFGFEEEEECFFEHCFGGHGGHHHHHFHHHHHHHHHHGCGGGHHHGHHHHHGGHHHGGGGGGEGHHHFHGHGHHGGGGHHHHGHHHHHHHHHGGEGFFGGCFFGGGFGFFGGGGGGGGF@FFFFFF@@@=FFFFFFFFFFFFFFFFFFFFFF@FFFFFFFFFF
@M05620:37:000000000-D9766:1:1101:14953:8471 1:N:0:78
GAGGCTGCTTTGGAAGAAACTGACCAAGCCAGGGACAAAATATCGGAAGAGCACACGTCTGAACTCCAGTCACCTGAAGCTATCTCGTATGCCGTCTTCTGCTTGAAAAAAAAAAAATTAAACACACTTCCCATAATACCTAACCCTCTCTTGCAATCACCTACTCCTGCCATACTCCCCCCTCTCTCACAACATCTACCGTACACCCTTTGCCCCTACCCCAACAATGCCCGCATCTCTAACTCTCACCC
+
AABABAFAFFFFGFGFCCGGGE4BBEHGEGGHHFFF2B2B3BGHGEAEE2GHHHHHEFHHFFDFGGFGBDABGGHFCFHHFDFFFHG1>BFGGF?EB?BGFFHH3GGFHHGEE>//<0@22@<20?/0111<110?111111<0F.0.00111100000//0</<<<0//C/00/00/...:-.//990;009./00000-...90/.9//////...........99///:.--.-//9///999///..
@M05620:37:000000000-D9766:1:1101:27660:8479 1:N:0:78
AGTGCCAGCTCTCAATCGCACAGGGGACCCAGGGCCTGGCCCCTCCATCCAGAAAACCTATGACCTCACCCGCTACCTGGAGCACCAACTCCGCAGCTTGGCTGGGACCTATGTGAGTATCCAGCGTAGGAATCTGGGAGTTGGGGAGGAGTGAGGAGTTGGGGAAAGACAGTCCTAACCGTGGAGGGTTCTGGTAAATGATGGGGTGAGGAGGGGCTCTTTGGCTCCCACCAGTCCCCCTGTCTGGTCTA
+
CCCCCFFFCFFFGGGGGGGGGGHHGGGGGGHHGGGGGGHHHHGHGGHHHHGHHHHHHGHHHHHHHHHHHHHGGGGGHHHHHHHHHHGHGHHHGGGGGGHHGHHGGGHHGHGHHHHHHHHHHHHHHGGGGGHGHHHHHHHGGHHHGGGGGGGHHGHHHGHHHHGGGGHHHHHHHHHHHHHHGGGGGGGGGGGGGGGGGGGGGGGGGGFFFFFFFFFFFFFFFFFFFFFFFFFFFFFFFFFFFFFFFFFFFFF
@M05620:37:000000000-D9766:1:1101:17677:8482 1:N:0:78
ACCACACCTTCTACAATGAGCTGCGTGTGGCTCCCGAGGAGCACCCCGTGCTGCTGACCGAGGCCCCCCTGAACCCCAAGGCCAACCGCGAGAAGATGCCCAGGTGAGTGGCCCGCTACCTCTTCTGGTGGCCGCCTCCCTCCTTCCTGGCCTCCCGGCGCTGCGCCCTTTCTCCCTGGTTCTCTCTTCTGCCGTTTTCCGTTGGACTCTCTTCTCTGACCTGAGTCTCCTTTGGAACTCTGCAGGTTCTT
+
CCDDCDCCFFFFGGGGGGGGGGHHGGGEGGHGHGGGGGGGGHGHHGGGGGGGHGHHHHHGGGGGGGGGGGGHGHHGGGGHGHHHHGGGGGBGGGHHHHHHH2/FG=1===F/GH--<-<><<0D000<D/AAG@-A..CECFG/G0C00;.CBAEG.A-9;--A--AF=FFF090//09;F00:0:0;:909B-:DFFBF.009A000/0::F9009909B0/;/:000B0BF0B0BF0000009FFFB00
@M05620:37:000000000-D9766:1:1101:17696:8487 1:N:0:78
ACCACACCTTCTACAATGAGCTGCGTGTGGCTCCCGAGGAGCACCCCGTGCTGCTGACCGAGGCCCCCCTGAACCCCAAGGCCAACCGCGCGAAGATGCCCAGGTGAGTGGCCCGCTACCTCTTCTGGTGGCCGCCTCCCTCCTTCCTGGCCTCCCGGAGCTGCGCCCTTTCTCACTGGTTCTCTCTTCTGCCGTTTTCCGTAGGACTCTCTTCTCTGACCTGAGTCCCCTTTGGAACTCTGCAGGTTCTA
+
AAAAA1AACFFF3GGFGG1AFFGEFEEAAAGGHGFGCFG/BGAEGGGEAEEFFGFGEGFE@E/EGEGGGEFG1GHEGCEGFHHH/FEEGC/>@/>A<1<FC1/F?FF0<<>.<FCC?--<<DFDG<0<<CCC.-:-CAE?FBBBBFGEGF..0FA.CG--99FB@@B?@/BBBFB9B/-:///9//BB/B///;A9B-9/9F9AB9///9BB/B9F////;BFB-BF/BEB-9B///;9BFFF/99:FFF;
@M05620:37:000000000-D9766:1:1101:27664:8497 1:N:0:78
AGTGCCAGCTCTCAATCGCACAGGGGACCCAGGGCCTGGCCCCTCCATCCAGAAAACCTATGACCTCACCCGCTACCTGGAGCACCAACTCCGCCGCTTGGCTGGGACCTATGTGAGTATCCAGCGTAGGAATCTGGGAGTTGGGGAGGAGTGAGGAGTTGGGGAAAGACAGTCCTAACCGTGGAGGGTTCTGGTAAATGATGGGGTGAGGAGGGGCTCTTTGGCTCCCACCAGTCCCCCTGTCTGGTCTA
+
>>AAABD1AFFF1ABFG1AAE0BA0AAEFEGHFAFB//BBBGEHGGEHHGBFFEGFBEGGG12FGD@@BGGEEE?EHFFBBFF?0?0?E0FFA/?/><?F/C1///BFAGFBFG2FGFGHGEGHGGE<>AGGHGHHGHFG?CGCCGEGCCGHHBGFG.CGHH-CEAEGFG/G<0CFFFFFGAE@GGGG?FFFGF00B0BFGFF/ABF@?FFFAB@<@@EFFF/BB9FE-FABF-;9:9EA>EFFFFFFFF9
@M05620:37:000000000-D9766:1:1101:15480:8502 1:N:0:78
ACCCACCTTCTACAATGAGCTGCGTGTGGCTCCCGCGGAGCACCCCGTTCTGCTTACCGAGGCCCCCCTGAACCCCAAGGCCAACCGCGCGAAGATGCCCAGGTGAGTGGCCCGCTACCTCTTCTGGTGGCCGCCTCCCTCCTTCCTGGCCTCCCGGCGCTGCGCCCTTTCTCACTGGTTCTCTCTTCTGCCGTTTTCCGTAGGACTCTCTTCTCTGCCCTGCGTCTCCTTTGGAACTCTGCAGGTTCTAG
+
AAAAAAAFFF1BFGGGG1BF1AAAEEEHGHGHCFGGGG/AAGHHGGAFBFFHH11DGHGGGGGGGCGG/?FCGEGGEGHG/<GHGG@<C/><C>?GD?FGFHGFH>FFGGGHHGGG?CHHHHHHHHHHHGHHGGGGGGGGGGGGGGGGGGGGGGGGG-;@@@F@@F@@FFFFF/FFFFFFFFFFFFFFFFFF@BFFFFFFFFFFBFFFFFFFFFFFFFFFFF9@B@FFFFFFFF/;FFFFFFFFFFFFFFF
@M05620:37:000000000-D9766:1:1101:14230:8517 1:N:0:78
ACCACACCTTCTACAATGAGCTGCGTGTGGCTCCCGAGGAGCACCCCGTGCTGCTGACCGAGGCCCCCCTGAACCCCAAGGCCAACCGCGAGAAGATGCCCAGGTGAGTGGCCCGCTACCTCTTCTGGTGGCCGCCTCCCTCCTTCCTGGCCTCCCGGCGCTGCGCCCTTTCTCACTGGTTCTCTCTTCTGCCGTTTTCCGTAGGACTCTCTTCTCTGACCTGAGTCTCCTTTGGAACTCTGCAGGTTCTA
+
CCCCCCCCFFFFGGGGGGGGGGHHGFGFHGHHHGGGGGGGGHHHHGGGGGGGHHHHHHHGGGGGGGGGGGGHHHHGGGGHGHHHHGGGGGGGGGHHHHHHHHHGGHHHHHGGHHGGGCCHHHHHGHGHHHGHHGGGGGHGHHGHFGGGGGGGGGGGGC-9@DFFFFFFFFFFFFBFFFFFFFFFFFFFFFFFFFFFFFFFFFFFFFFFFFFFFFFFFFFFFFFBBFFFFFBFFFFFFFFFFFFFFFFFFFF
@M05620:37:000000000-D9766:1:1101:15486:8519 1:N:0:78
ACCCACCTTCTACAATGAGCTGCGTGTGGCTCCCGAGGAGCACCCCGTGCTGCTGACCGAGGCCCCCCTGAACCCCAAGGCCAACCGCGAGAAGCTGCCCAGGTGAGTGGCCCGCTACCTCTTCTGGTGGCCGCCTCCCTCCTTCCTGGCCTCCCGGAGCTGCGCCCTTTCTCACTGGTTCTCTCTTCTGCCGTTTTCCGTAGGACTCTCTTCTCTGACCTGCGTCTCCTTTGGAACTCTGCAGGTTCTAG
+
AAAABBBFFFFFGGGGGFGGBFGGEEEHFHFHGGG?EGGEGHHHGGGBAFFGFF3FHHF>EEFGGGGEFGEGHHGGGGHGHHHHGGFGG@DD?F2FGG<?F<F?F1GHHGFHHGGCGGHHHHFHGG<<<EFHDCGGGHGHHGHHGFFB9AGGFGFGGBADGBFAGFAFBFFFFFBBBB/FFFFFFFFFFFFFA;DFFFFFFF..BFFFFBFFFFFEF//;FF.;9@DFFFFEFBFFFFB9FFFBA99BFFB
@M05620:37:000000000-D9766:1:1101:6859:8531 1:N:0:78
ACCACACCTTCTACAATGAGCTGCGTGTGGCTCCCGAGGAGCACCCCGTGCTGCTGACCGAGGCCCCCCTGAACCCCAAGGCCAACCGCGAGAAGATGCCCAGGTGAGTGGCCCGCTACCTCTTCTGGTGGCCGCCTCCCTCCTTCCTGGCCTCCCGGCGCTGCGCCCTTTCTCACTGGTTCTCTCTTCTGCCGTTTTCCGTAGGACTCTCTTCTCTGACCTGCGTCTCCTTTGGAACTCTGCAGGTTCTA
+
ABA3ABBBFFFFGGGGFGGDGDGFGA2EEEGHCFGGGGGCDHHHHGGGFGGGBGH3GGHGCG?EG1EEGGG1@?GGGG/FCAGFEG//BDG//A0GFGBCHH/?FGG0?FCFHF-ACGGFFGHHH0=0=/.CCDGGGGACGGGHHB/;9FEFGGGGG@----;9@BFB-BFF/F/BFBFFF/FFFFFFFFFEFBDDBEFFFFF.AFFFFBBFFF/9;BFFFFF.-;@;BB:BFE///;FFFBBFFEFFFFB
@M05620:37:000000000-D9766:1:1101:21515:8534 1:N:0:78
AGTGCCAGCTCTCAATCGCACAGGGGACCCAGGGCCTGGCCCCTCCATCCAGAAAACCTATGACCTCACCCGCTACCTGGAGCACCAACTCCGCAGCTTGGCTGGGACCTATGTGAGTATCCAGCGTAGGAATCTGGGAGTTGGGGAGGAGTGAGGAGTTGGGGAAAGACAGTCCTAACCGTGGAGGGTTCTGGTAAATGATGGGGTGAGGAGGGGCTCTTTGGCTCCCACCAGTCCCCCTGTCTGGTCTA
+
AABBCFFFCFFFGGGGGGGGGGHHGGGGGGHHGGGGGGHHHHGHGGHHHGHHGHHHHGHHHHHHHHHHHHHGGGGGHHHHHHHHHHHHGHHHGGGGGHHHGHHGGGHHGHHHHHHHHHHHHHHHHGGGGGHHHHHHHHHGGHHHGGGGGGGHHHHHHGHHHHGGGGHHHHHHHHHHHHHHGGGGGGGG;AFGGGGGGGGGGGGGGGFFFFFFFFFFFFFFFFFFFFFFFFFFFFFFFFFFFFFFFFFFFFF
@M05620:37:000000000-D9766:1:1101:25933:8536 1:N:0:78
AGTGCCAGCTCTCAATCGCACAGGGGACCCAGGGCCTGGCCCCTCCATCCAGAAAACCTATGACCTCACCCGCTACCTGGAGCACCAACTCCGCAGCTTGGCTGGGACCTATGTGAGTATCCAGCGTAGGAATCTGGGAGTTGGGGAGGAGTGAGGAGTTGGGGAAAGAAAGTCCTAACCGTGGAGGGTTCTGGTAAATGATGGGGTGAGGAGGGGCTCTTTGGCTCCCACAAGTCCCCCTGTCTGGTCTA
+
A3>AAFFFBFFFGGGGGCGCEEHHGEGGAEHHGGGGCFHHCGGHGGHHFGHGBG3GHE3FGHFHHHGHHHHGGGGCHHHHHHHHF1GGGFHHGGGEEFHHEHHG?/FHGCGHHHDFHFDH222G0<<CD/FGGH1GBB0/?GHHG-.>DFFHFHF.<<CFBHCCCEH.:.;GFBGFHHH.9;EGGGG-.;FFGGFBFGG0=BC9EDFBFFFE.ABB--AFB/////;9EFF.9./:/9.A-.;FFFB/BFB
@M05620:37:000000000-D9766:1:1101:17177:8544 1:N:0:78
ACCACACCTTCTACAATGAGCTGCGTGTGGCTCCCGAGGAGCACCCCGTGCTGCTGACCGAGGCCCCCCTGAACCCCAAGGCCAACCGCGAGAAGATGCCCAGGTGAGTGGCCCGCTACCTCTTCTGGTGGCCGCCTCCCTCCTTCCTGGCCTCCCGGCGCTGCGCCCTTTCTCACTGGTTCTCTCTTCTGCCGTTTTCCGTAGGACTCTCTTCTCTGCCCTGCGTCCCCTTTGGACCTCTGCAGGTTCTA
+
AAAAAAAAFFFFFGDFGFFFFFGHGFGE0EGHHGGG?E//BFFHHGGGAEGGHGGHGHHGGGEEGFGGGGAGCHHGGCGHGHHH/FGGGGGGC/FHG1GHG1CECGHFFDFEHH-C--AHFHDGHHEH0CFHG-?CCCHGHFGGGFFFGGEFGGGGBG-9A@@F;?B@@FEFFF/;9FFFF//99/9FFFB/B@AAFEFFAFAA9;FFFBF/BFFFFB/BAF?-;A?-;E-;BFB//;-;FB///9AFFB9
@M05620:37:000000000-D9766:1:1101:25804:8548 1:N:0:78
AGTGCCAGCTCTCAATCGCACAGGGGACCCAGGGCCTGGCCCCTCCATCCAGAAAACCTATGACCTCACCCGCTACCTGGCGCACCAACTCCGCAGCTTGGCTGGGACCTATGTGAGTATCCAGCGTAGGAATCTGGGAGTTGGGGAGGAGTGAGGAGTTGGGGAAAGACAGTCCTAACCGTGGAGGGTTCTGGTAAATGATGGGGTGAGGAGGGGCTCTTTGGCTCCCACCAGTCCCCCTGTCTGGTCTA
+
>A33>BFFBFFFGFGGEFFAECHFGE2AEEHHAEFFFFHHFHGHGGHHHHHHFHHGHGHHGGFHHBFHHHHEE>>EHHHH1>EGGG1/?GH3EECGEGBGEHHGGGHHGHHHHHHGHHHHHHHHHGGDGGHHHHHHHH0FGHHHGG.CG<<CG0DH0E/GHHGGAEGH/GBGHGGGGGGGGGGGDGGGEGGGGGFGGGGGFFFFFFADFFFEFFFFFFFFFFFFFFFFFFFFFFFFFFFFFFFFFFFFFFF
@M05620:37:000000000-D9766:1:1101:27907:8559 1:N:0:78
GCGGCTGCTTTGGAAGAAACTCATAGATTACTGCAACAGTTCCCCCTGGACCTGGAAAAGTTTCTTGCCTGGCTTACAGAAGCTGAAACAACTGCCACTGCGCACTTAGCAGTCCGCGGACTGTACACGTCTCCGCAAACCCCCCGCTGGCGCACCTGCTTTACATACAACCTTTCTTGTGTCATACCGGTTGCCGCTAGCACTCTCGTGCACCCCGATGACCAATAGTCAGCATTTGAACTGATGACACA
+
A1>AADDAFFFFFGGF11BFFGAGGGHHH1FGHHA1FFFDEGHHHGGFE0FFGGHHH10BBFGHHHHHHHHHHHH1GHHHHHHFH1FGH>?GG0BF@FHH1////>C111>1>11/>>/<///1BB2B/0?@@1<CC//?/??<------.-.-:-//:/0000:0::00/./000;;000;;000;/.--.-9:----:////9//--;--/9-----;9/99A/////9;////////9;//;//9/;-
@M05620:37:000000000-D9766:1:1101:9138:8565 1:N:0:78
AGTGCCAGCTCTCCATCGCACAGGGGACCCAGGGCCTGGCCCCTCCATCCAGAAAACCTATGACCTCACCCGCTACCTGGAGCACCAACTCCGCAGCTTGGCTGGGACCTATGTGAGTATCCAGCGTAGGAATCTGGGAGTTGGGGAGGAGTGAGGAGTTGGGGAAAGACAGTCCTAACCGTGGAGGGTTCTGGTAAATGATGGGGTGAGGAGGGGCTCTTTGGCTCCCACCAGTCCCCCTGTCTGGTCTA
+
>A>3>DFFBFFFG4FGGGGAFCHCGAEFFFHH2AEFFGHHHHGHGGHHHGGHHHHHHGHHGGHHHFGHHHHGG>EEHHHHBFHHHH1?EHHGEGFGGHGHGGHGGGHHGHHHHHHHHHHHHHHHHGGGGGHHHHHHHHFGGHHGGGFGGDEGHDHHGGHHHHGGE?EHHHHHHHHHHHHGGGGGDGGGEFGGGGFFGGGGGGGGGGFFFFFFFFFFFFFFFFFFFFFFFFFFFFFFFFFFFFFFFFFFFFB
@M05620:37:000000000-D9766:1:1101:27047:8568 1:N:0:78
ACCACACCTTCTACAATGAGCTGCGTGTGGCTCCCGAGGAGCACCCCGTGCTGCTGACCGAGGCCCCCCTGAACCCCAAGGCCAACCGCGCGAAGATGAACCCAGGTGCGTGGCCCGCTCCCTCTTCTGGTGGCCGCCTCCCTCCTTCCTGGCCTCCCGGCGCTGCGCCCTTTCTCACTGGTTCTCTCTTCTGCCGTTTTCCGTAGGACTCTCTTCTCTGCCCTGCGTCTCCTTTGGAACTCTGCAGGTTC
+
AAAAAA?A1FBBDGGFFG11F1FBEBE000A0BABE0EE/AGHGHGCEAB/AA11BGHG/>>>EFC>>EECHHGEEGGGFFGHH/F/EC?/<</CCFBGHHHG<GEGC1@.AGGA.A@@-CE/CGFC0GH0/.GFCC-:AEEEFFBBFFFFFFABFGECG@@@->A=>A@>FFFFFFFFFFBBFFFF:BFFFFFB-99F?BBFBABF/BBFBFFFFF:9F/9-:A-@A@-BFB/BFFFBBB:BFF/;-AFB
@M05620:37:000000000-D9766:1:1101:8662:8576 1:N:0:78
AGTGCCAGCTCTCAATCGCACAGGGGACCCAGGGCCTGGCCCCTCCATCCAGAAAACCTATGACCTCACCCGCTACCTGGAGCACCAACTCCGCAGCTTGGCTGGGACCTATGTGAGTATCCAGCGTAGGAATCTGGGAGTTGGGGAGGAGTGAGGAGTTGGGGAAAGACAGTCCTAACCGTGGAGGGTTCTGGTAAATGATGGGGTGAGGAGGGGCTCTTTGGCTCCCACCAGTCCCCCTGTCTGGTCTA
+
AAABAFFFCFFFGGGGGFGCECGHFGGGGGHHGGGGGGGHHHGHGGGHHHHHHFHHHGHHGHHHHHHHHHHGGE@FHGHHHGH1GGFHGFGGGGGG?B?EFFFFFGFHGHHFHFHFHBGFFFHHHGGGGGHFCHHFHHHGGHFHGGFDGGDGFFHFFGGFHHGFEGEGHHHHGHCGHHHGG;C??EGG;FFGFGCFFFFFBCFGGDFCFAABDFFFF=EFFF0FB0FE?F99EFFFFFFA>EFFFFFFBB9
@M05620:37:000000000-D9766:1:1101:22220:8577 1:N:0:78
GAGGCTGCTTTGGAAGAAACTGACAAGCCCGGGACACAAGATCGGAAGAGCACACGTCTGAACTCCAGTCACCTGAAGCTATCTCGTATGCCGTCTGCTGCTTTAAAAAAAAAAAAACTGAAAAATATACATGAATAATAAATAAGGAACAAGAAAACACAAAACCGAAGCGAACGAGCTAAGCAAAAGACAATATCACGCCGCACCTGATACATAGGTGCTATGATTACGAGCATTTGTAACAGTAACGT
+
>>>>>>CAFFBDG4BF4BEBAAB4BFBBB4AAE?A2BF2FBFAFE?1E11BAB210AA2B5DFG5B3BD33@BBGB3FB3BF3B4BFEG3BB/?EG?BFG3B343B?4E@E@@//>//11111100111111=111111=1=111000<./<//////.:;....:----9-9---..-.000/0//;/.././9////...-9---9///9///://///////9/://...-;//;////;9//99/.;
@M05620:37:000000000-D9766:1:1101:24883:8586 1:N:0:78
ACCACACCTTCTACAATGAGCTGCGTGTGGCTCCCGAGGAGCACCCCGTGCTGCTGACCGAGGCCCCCCTGAACCCCAAGGCCAACCGCGCGAAGATGCCCAGGTGAGTGGCCCGCTACCTCTTCTGGTGGCCGCCTCCCTCCTTCCTGGCCTCCCGGAGCTGCGCCCTTTCTCACTGGTTCTCTCTTCTGCCGTTTTCCGTAGGACTCTCTTCTCTGACCTGAGTCTCCTTTGGAACTCTGCAGGTTCTA
+
BCCCCCCCFFFFGGGGGGBGGGHHGGGBFEHGHGGEFGEFGHHHHGGEFEFGHHHHHHHEGGGGGGGGGGGHHHHGGGGHGHHEHGGGGG<@DGGDFHFHHH/FFHHFGHGGHHGGGCCHHHHHHHHHHHGHHGGGGGHGGGGGGGGGGFFGGGGGG?-;CAFFFFFFFFFFFFFFFFFFFFFFFFFFFFFFFFFFFFFFFFFFDFFFFFFFFFFFFFFFFFFBFBB:;FFFFFFFEBFFFFFFF.FFFF;
@M05620:37:000000000-D9766:1:1101:27456:8603 1:N:0:78
ACCACACCTTCTACAATGAGCTGCGTGTGGCTCCCGAGGAGCACCCCGTGCTGCTGAACGAGGCCCCCCTGAACCCCAAGGCCAACCGCGAGAAGATGAACCAAGGTGCGTGGCCCGCTCACTCTTCTGGTGGCCGCCTCCCTCATTCATGGCCTCCAGGCAATGCGCCCTTTCTCCCTGGTTCTCTCTTCTGCCGTTTTCCGTAGGCCTCTCTTCTATGCCTTGCGTCTCCTTTGGAACTATGCAGGTTC
+
>>>AAAA3BCBBBFFFFFBBFEECEAAAAABAAA2A2AAAEA2BBEEAFABAGHHGG3BFEEG>EEE@EGGE3FC1?EEEFHFGE/?>>/<>/<?2F2?>FE0/0?GC?<?C/A0?->--.>=0DG<=D<DG.C.<AAD..;GHCCCB0C0;99CFG/9F...;CFDGG?A/;CFF/9B/;BF/9BB;;9:FFF/;;DFEF/.99.;/9FFF/;F/9/9;/9/:;/-.9.9;BFFBBB9/9;9BF//;9//
@M05620:37:000000000-D9766:1:1101:27439:8624 1:N:0:78
ACCACACCTTCTACAATGAGCTGCGTGTGGCTCCCGAGGAGCACCCCGTGCTGCTGACCGAGGCCCCCCTGAACCCCAAGGCCAACCGCGAGAAGATGAACCCAGGTGAGTGGCCCGCTACCTCTTCTGGTGGCCGCCTCCCTCCTTCCTGGCCTCCCGGCGCTGCGCCCTTTCTCACTGGTTCTCTCTTCTGCCGTTTTCCGTAGGACTCTCTTCTCTGACCTGAGTCTCCTTTTGAACTCTGCAGGTTC
+
>ABBBBBAFFFFGGGGBFDGGFHHGGGGHGHHGGGCAEGGFHHHHGGEBAEGBGHHEGHGFG0EFGGEGGGHHHGGGGGHGHHHHGGGG/B/CDGC2FGDF?CF?FGG1GHHGGFGGGGGGHHHDHGGGGGHGHHGGGGGHGHHE;FFFCBFGGGGGECB-9;@DFFFFF;FFFFFFFFFEBFFFFFFFFFFFFFD9;BAFFA9A;DFFFFFFFFF/FFBFFFFB/;FFF;F9FF//.9BFFFFFB9?.BB
@M05620:37:000000000-D9766:1:1101:16027:8658 1:N:0:78
GAGGCTGCTTTGGAAGAAACTCACAGGCTACGGCAAAAGTTCCCCCTGGGCCTGGGAAAGATTCCCGCCCCCCTTACACAAGCTGAAACACCGGCTAATGCCTGCTACCCACAACGAAAGGCCCCTAGAAGAATCCAAGGGAGTAAAATAGATGATGAAACAATCGCAAGCAAGCAAGGCATTTCCGCTTTAGCACTCTTGTGGAGTAAATCGAACAATTATCAACACTTGTACTTTTAACTTCCAAGCCA
+
AAAAAACAFFFFE1FGGFFGE1F1BEA00BB0AEAACG0B2BD1AA/B//BB///A0A/BAA1D2A/A>>//>ECFG111?BFF11BB10>?/>>//<BB1BBFFBF1BF1/?F//</?<0///>?/0111?01?1<1<.<.<<<1=11<<0<0<000000/<</.;.:-.//:./:/.;.;90;09;;A.0009:;;BF000.0.//009/;-/-9-/9/;99/:9-/////;/9/9/9/9///9//---
@M05620:37:000000000-D9766:1:1101:11611:8665 1:N:0:78
ACCACACCTTCTACAATGAGCTGCGTGTGGCTCCCGAGGAGCACCCCGTGCTGCTGACCGAGGCCCCCCTGAACCCCAAGGCCAACCGCGAGAAGATGCCCAGGTGAGTGGCCCGCTACCTCTTCTGGTGGCCGCCTCCCTCCTTCCTGGCCTCCCGGAGCTGCGCCCTTTCTCACTGGTTCTCTCTTCTGCCGTTTTCCGTAGGACTCTCTTCTCTGACCTGAGTCTCCTTTGGAACTCTGCAGGTTCTA
+
ABA@BBBBFFFFGFGGGCGFGGHHGGGEH?GHHGGGGGGGGHHHHGGGGGGGHGHHHHHG>EFGGCEGGGGGHFHGGGGGGHHHHGGGGGGC/CBF2FFGFHEG1FFHHGEFGHGCGGCHHHHHHBDH0CD.C@@FFDHGHHGHHGGGGGGFGFEGFG-D@FFFGGFFFFFFFFFFFFFBBFFFFFBFFFFFFF;.:AFFF/;ADEBFFFFFFFFFFFEFFFB/9/;/;/FFFFEEBFBFFFFFFF.9/BB
@M05620:37:000000000-D9766:1:1101:20953:8675 1:N:0:78
AGTGCCAGCTCTCAATCGCACAGGGGACCCAGGGCCTGGCCCCTCCATCCAGAAAACCTATGACCTCACCCGCTACCTGGAGCACCAACTCCGCAGCTTGGCTGGGACCTATGTGAGTATCCAGCGTAGGAATCTGGGAGTTGGGGAGGAGTGAGGAGTTGGGGAAAGACAGTCCTAACCGTGGAGGGTTCTGGTAAATGATGGGGTGAGGAGGGGCTCTTTGGCTCCCACCAGTCCCCCTGTCTGGTCTA
+
BBBACFFFCFFFGGGGGGGGGGGCFEGGGGGHGGGGGGHHHHGHGGHHHHHHHHGHHGH3FHHHHHHHHHGEGEFGHBFGHGG?GHFHGHHHFGGGGHHHGHGFEGGHGHHHHHHHHHHHHHHFHGDGDDGFGHHHHHHGGHHHGGGGGGGHHHHGHGHHHHGGGGHHHHHGHHHGHGFEAEFGGGGG;AFFGGFGGGGGGFGFGGFFFFFFFFFFFFFFFFFFFFFFFFFFFFFFFFFFFFFFFFFFFF:
@M05620:37:000000000-D9766:1:1101:20194:8687 1:N:0:78
ACCACACCTTCTACAATGAGCTGCGTGTGGCTCCCGAGGAGCACCCCGTGCTGCTGACCGAGGCCCCCCTGAACCCCAAGGCCAACCGCGAGAAGATGCCCAGGTGAGTGGCCCGCTACCTCTTCTGGTGGCCGCCTCCCTCCTTCCTGGCCTCCCGGAGCTGCGCCCTTTCTCACTGGTTCTCTCTTCTGCCGTTTTCCGTAGGACTCTCTTCTCTGACCTGAGTCTCCTTTGGAACTCTGCAGGTTCTA
+
CCCCCBCCFFFFGGGGGGGGGGHHGGGGHGHHHGGGGGGGGHHHHGGGGGGGGGHHHHHGGGGGGGGGGGGHHHHGGGGHGHHHHGGGGGGGGGHHHHHHHFHGHHHHHHGGHHGGGGGHHHHHHHHHHHGHHGGGGGHGHHGHHGGGFFGGGGGGDD-;BFFGGGFFFFFFFFFFFFFFFFFFFFFFFFFFFFDFFFFFFFFDFFFFFFFFFFFFFFFFFFFFFFFFFFFFFFFFFFFFFFFEFFFFFFB
@M05620:37:000000000-D9766:1:1101:9382:8700 1:N:0:78
ACCACACCTTCTACAATGAGCTGCGTGTGGCTCCCGAGGAGCACCCCGTGCTGCTGACCGAGGCCCCCCTGAACCCCAAGGCCAACCGCGAGAAGATGCCCAGGTGAGTGGCCCGCTACCTCTTCTGGTGGCCGCCTCCCTCCTTCCTGGCCTCCCGGAGCTGCGCCCTTTCTCACTGGTTCTCTCTTCTGCCGTTTTCCGTAGGACTCTCTTCTCTGACCTGAGTCTCCTTTGGAACTCTGCAGGTTCTA
+
CCDDDDDCFFFFGGGGGGAGGGHHGGGBGGHHHGGGGGGGGHHHHGGGGGGGHHHHHHHEGGGGGGGGGGGHHHHGGGGHGHHHHGGGGGBFGGHGHHHHHGEGGHFHHHGGHHGGGGGHHHHHHHHHHHGHHGGGGGHGHHGHHGGGGGGGGGGGGG-ADGGGGGFFFFFFFFFFFFFFFFFFFFFFFFFFFFDFFFFFFFFFFFFFFFFFFFFFFFFFFFFFFFFFFFFFFFFFFFFFFFFFFFFFFF<
@M05620:37:000000000-D9766:1:1101:9888:8718 1:N:0:78
AGTGCCAGCTCTCAATCGCACAGGGGACCCAGGGCCTGGCCCCTCCATCCAGAAAACCTATGACCTCACCCGCTACCTGGAGCACCAACTCCGCAGCTTGGCTGGGACCTATGTGAGTATCCAGCGTAGGAATCTGGGAGTTGGGGAGGAGTGAGGAGTTGGGGAAAGACAGTCCTAACCGTGGAGGGTTCTGGTAAATGATGGGGTGAGGAGGGGCTCTTTGGCTCCCACCAGTCCCCCTGTCTGGTCTA
+
>A>>ADDC3FFFF4GGGFFCECHHECEAAAFGAAE22AFFCGEGGGGHFFGFDFEGHGHBGHEHHDGHHHGEE>EEHGHGFGHHGH1?EGGHFEE?>FGHGHHGG?CGGHFHHGHHGFGGGGDGHCFFGGHHGHHFFHAFFFFHGG.CC.>FCDFHFDCCD<CGGDEFHHHHFFCHCGHH@DEGAADGAFGGGGBBFGGFGGGGGGF?9FFFFFB-@BAFFFFFFFFEAFFDFFFFFFFDBFFFF//BFBB
@M05620:37:000000000-D9766:1:1101:23689:8722 1:N:0:78
AGTGCCAGCTCTCAATCGCACAGGGGACCCAGGGCCTGGCCCCTCCATCCAGAAAACCTATGACCTCACCCGCTACCTGGAGCACCAACTCCGCAGCTTGGCTGGGACCTATGTGAGTATCCAGCGTAGGAATCTGGGAGTTGGGGAGGAGTGAGGAGTTGGGGAAAGACAGTCCTAACCGTGGAGGGTTCTGGTAAATGATGGGGTGAGGAGGGGCTCTTTGGCTCCCACCAGTCCCCCTGTCTGGTCTA
+
BCABCFFFCFFFGGGGGGGGGGHGGGGGGGHHGGGGGGHHHHGHGGHHHHHHHHHHHGHHHHHHHHHHHHHGGGGGHHHHHHHHHHHHGHHHGGGGGHHHGHHGGGHHGHHHHHHHHHHHHHHHHGGGGGHHHHHHHHHGGHHHGGGGGGGHHGHHHGHHHHGGGGHHHHHHHHHHHHHHGGGGGGGGEGGGGGGGGGGGGGGGGGFFFFFFFFFFFFFFFFFFFFFFFFFFFFFFFFFFFFFFFFFFFFF
@M05620:37:000000000-D9766:1:1101:23791:8740 1:N:0:78
ACCACACCTTCTACAATGAGCTGCGTGTGGCTCCCGAGGAGCACCCCGTGCTGCTGACCGAGGCCCCCCTGAACCCCAAGGCCAACCGCGAGAAGATGCCCAGGTGAGTGGCCCGCTACCTCTTCTGGTGGCCGCCTCCCTCCTTCCTGGCCTCCCGGCGCTGCGCCCTTTCTCACTGGTTCTCTCTTCTGCCGTTTTCCGTAGGACTCTCTTCTCTGACCTGAGTCTCCTTTGGAACTCTGCAGGTTCTA
+
ABBBBAABFFCFGGGGGGGGGGHHGEGB4EHBGFGFGGEEDHFHHFGGDEEGHHGGHGHGGGGGGGGGGCGHGHHGGGGHGHHHHGGGFGDDGGHGHHHHHHGGGHGGHHGGHHGGGGGHHHHHHHHHHHGHHGGGGGHGHHGHHGGGGGGGGGGGGG?DGFFFFFFFFFFFFFFFFFFFFFFFFFFFFFFFFFDFFFFFFFFFFBFFFFFFFFFFFF/FFFFBFFFFFFFFFFFFFFFFFFFFFFFFFFB
@M05620:37:000000000-D9766:1:1101:5994:8758 1:N:0:78
ACCACACCTTCTACAATGAGCTGCGTGTGGCTCCCGAGGAGCACCCCGTGCTGCTGACCGAGGCCCCCCTGAACCCCAAGGCCAACCGCGAGAAGATGCACACATGTGAGGGGCCCGCTACCTCTTCTGGGGGCCGCCTCCCTCCTTCCTCGCCTCCCGGAGCTGCGCCCTTTCTCACGGTTTCTCTCTTCTCCCTTTGTGCGTAGGACTCTCTTCTCTCACCTGACTCTCCTTGTAAACTCTGCAGGTTC
+
AAA@BABBFFFFGGGGGGGGGGHHGEGGHGHGHGGGGGFAGHHHHGGFEGGGFHHHHHHGFGCGGGGGGGGHGHHGGGGHGHHHHGGGGGGGGGHHHG2<G2<?1?@FDG0//-A-<<---CGD<D<==</-:-;-9AAF.AB/C/0;=00.-;.9.;;;--;9BF;D.-9/;B/B/9....;;FFFB/99//;B.:F//.;;.;9.9BFFFFBFFF/://;;;FB/;FF//;//////;BF///;/.;9/
@M05620:37:000000000-D9766:1:1101:9800:8770 1:N:0:78
ACCACACCTTCTACAATGAGCTGCGTGTGGCTCCCGAGGAGCACCCCGTGCTGCTGACCGAGGCCCCCCTGAACCCCAAGGCCAACCGCGAGAAGATGCCCAGGTGAGTGGCCCGCTACCTCTTCTGGTGGCCGCCTCCCTCCTTCCTGGCCTCCCGGAGCTGCGCCCTTTCTCACTGGTTCTCTCTTCTGCCGTTTTCCGTAGGACTCTCTTCTCTGACCTGAGTCTCCTTTGGAACTCTGCAGGTTCTA
+
BBCCCCBCFFFFGGGGGGGGGGHHGGGEGGHHHGGGGGGGGHHHHGGGGGGGHHHHHHHGGGGGGGGGGGGGHHHGGGGHGHHHHGGGGGDCGGHHHHHHHHHGHHHHHHGGHHGGGGGHHHHHHHHGHHGHHGGGGGHGHHGHHGGGGGGGGGGGGF-ACGFFFGFFFFFFFFFFFFFFFFFFFFFFFFFFFFDFFFFFDFFADFFFFFFFFFFFFFFFFFFFFFFFFFFFFFFFFFFFFFFFFFFFFF9
@M05620:37:000000000-D9766:1:1101:13607:8786 1:N:0:78
ACCACACCTTCTACAATGAGCTGCGTGTGGCTCCCGAGGAGCACCCCGTGCTGCTGACCGAGGCCCCCCTGAACCCCAAGGCCAACCGCGAGAAGATGCCCAGGTGAGTGGCCCGCTACCTCTTCTGGTGGCCGCCTCCCTCCTTCCTGGCCTCCCGGAGCTGCGCCCTTTCTCACTGGTTCTCTCTTCTGCCGTTTTCCGTAGGACTCTCTTCTCTGACCTGAGTCTCCTTTGGAACTCTGCAGGTTCTA
+
DDDDDDDDFFFFGGGGGGGGGGHHGGGEGGHHHGGGGGGGGHHHHGGGGGGGHHHHHHHGGGGGGGGGGGGHHHHGGGGHGHHHHGGGGGFGGGHHHHHHHHHGHHHHHHGGHHGGGGGHHHHHHHHHHHGHHGGGGGHGHHGHHGGGGEGGGGGGGF-ADGGGGGFFFFFFFFFFFFFFFFFFFFFHFFHFFFFFFFHFFFADDBFFFFFFHHHFFFFFFFFBBFFFFFFFFFFFFFFFFFFFFFFFFFB
@M05620:37:000000000-D9766:1:1101:9162:8804 1:N:0:78
ACCACACCTTCTACAATGAGCTGCGTGTGGCTCCCGAGGAGCACCCCGTGCTGCTGACCGAGGCCCCCCTGAACCCCAAGGCCAACCGCGAGAAGATGCCCAGGTGAGTGGCCCGCTACCTCTTCTGGTGGCCGCCTCCCTCCTTCCTGGCCTCCCGGCGCTGCGCCCTTTCTCACTGGTTCTCTCTTCTGCCGTTTTCCGTAGGACTCTCTTCTCTGACCTGAGTCTCCTTTGGAACTCTGCAGGTTCTA
+
CCCCCCCBFFFFGGGGGGEGGGHHGGGEEEHHHGFGDGFGGHHHHGGGEGGGHHHHHHHEGGGGGGGGGGGHHHHGGGGHGHHHHGGGGGBDGGHGHGHHHHHGHHHHHHGGHHGGGGGHHHHHHHGHHHGHHGGGGGHGHHGHHGGGGGGGGGGGGG-9ADFFFFFFFFFFFFFFFFFFFFFFFFFFFFFFFFFFFFFFFFFFFFFFFFFFFFFFFFBFFFFFFFFBFFFFFFEFFFFFFFFFFFFFFFF
@M05620:37:000000000-D9766:1:1101:21173:8815 1:N:0:78
AGTGCCAGCTCTCAATCGCACAGGGGACCCAGGGCCTGGCCCCTCCATCCAGAAAACCTATGACCTCACCCGCTACCTGGAGCACCAACTCCGCAGCTTGGCTGGGACCTATGTGAGTATCCAGCGTAGGAATCTGGGAGTTGGGGAGGAGTGAGGAGTTGGGGAAAGACAGTCCTAACCGTGGAGGGTTCTGGTAAATGATGGGGTGAGGAGGGGCTCTTTGGCTCCCACCAGTCCCCCTGTCTGGTCTA
+
BBABBFFFCFFFGGGGGGGGGGHHGGGGGGHHGGGGGGHHHHGHGGHGHHHHHHHHHGHGHHHHHHHHHHHGGGGGHHHHFHHHHHHHGHHHGGGGGHHHGHHGGGHHGHHHHHHHHHHHHHHHGGGGGGGHHHHHHHHEGHHHGGEGGDEHHHHHHGHHHHGGGGHHHHGHHHHHHHHHGGGGGGGGDGGGGGGGGGGGGGGGGGFFFFFFFFFFFFFFFFFFFFFFFFFFFFFFFFFFFFFFFFFFFFB
@M05620:37:000000000-D9766:1:1101:17664:8830 1:N:0:78
ACCACACCTTCTACAATGAGCTGCGTGTGGCTCCCGAGGAGCACCCCGTGCTGCTGACCGAGGCCCCCCTGAACCCCAAGGCCAACCGCGAGAAGATGACCAGCCCGCTGCCTCTTCTCCTCTCCTGCTGCCTCCTTCCTTCCTTCCCGGCCCTGCGCCCTTTCTCCCTTGCTCTCTCTTCTTCCGTTTTCCGTTGGTCTCTCTTCTCTTCCCTGCGTACCTTTTGGTCCTCTGCAGGTTCTCAGTCTCTA
+
EEEEEEEEFFFFGGGGGGGGGGHHGGGEHGHHHGGGGGGGGHHHHGGGGGGGHHHHHHHGGGGGGGGGGGGHHHHGGGGHGHHHHGGGGGGGGGHHHH222=?/=///>/.>1><11111>0<0<100=00=00=/DHH1<:C1=GH/CEG--..<<-.--<<F1C:FG1/0<F1CG00<111<1.<B/B1B.009..<11B0:<11011<1/1099..-<11101-.1<F1BF0B0.<00:<11<1111<
@M05620:37:000000000-D9766:1:1101:14636:8837 1:N:0:78
ACCACACCTTCTACAATGAGCTGCGTGTGGCTCCCGAGGAGCACCCCGTGCTGCTGACCGAGGCCCCCCTGAACCCCAAGGCCAACCGCGAGAAGATGCACCCAGGTGAGTGGCCCGCTACCTCTTCTGGTGGCCGCCTCCCTCCTTCCTGGCCTCCCGGCGCTGCGCCCTTTCTCACTGGTTCTCTCTTCTGCCGTTTTCCGTAGGACTCTCTTCTCTGACCTGCGTCTCCTTTTGAACTCTGCAGGTTC
+
CCCCDCCCFFFFGGGGGGGGGGHHGGGGHGHHHGGGGGGGGHHHHGGGGGGGHHHHHHHGGGGGGGGGGGGHHHHGGGGHGHHHHGGGGGGGCGHHHH2?G2<F/?FFDG11/?GH??@-<GHF0DDD0<0/<CG--AAFGECGDCFBFB0/.FBFEFEC-9:>BDAFDBCBFFFFBFF0/0;FFFFFFFB000F9AF/;BF9BA..:FFFFFBFFFFFB0FFFF.-AB9;9BFB00.0BFFFFF009AB0
@M05620:37:000000000-D9766:1:1101:17646:8848 1:N:0:78
ACCACACCTTCTACAATGAGCTGCGTGTGGCTCCCGCGGAGCACCCCGTGCTGCTGACCGAGGCCCCCCTGAACCCCAAGGCCAACCGCGAGAAGATGCCCAGGTGAGTGGCCCGCTACCTCTTCTGGTGGCCGCCTCCCTCCTTCCTGGCCTCCCGGAGCTGCGCCCTTTCTCACTGGTTCTCTCTTCTGCCGTTTTCCGTAGGACTCTCTTCTCTGACCTGAGTCTCCTTTGGAACTCTGCAGGTTCTA
+
>AABBBBBFFFFGFGGGGGGGFHHGGGGCEFHHGGG2EEE0EAGHGGGEFGG5FGHHHHGGF/EFGGGGGGHHHHGGGEHGHHHGGGGGGGGFFH1DGHHHHHAFFGHHF.FGHGGGGGHHHHHHHHGHFDGHGGGGGGGGGGGGGFGGGGGGGGGGFGFCFFFFFFFFFFFFFFFFFFFFFFFFFFFFFFFFFDDFFFFFFFADFFFFFFFFFFFFFFFFFFFBFFFFFFFFFEF/F;FFFFFFFAFFFB
@M05620:37:000000000-D9766:1:1101:18670:8848 1:N:0:78
ACCACACCTTCTACAATGAGCTGCGTGTGGCTCCCGAGGAGCACCCCGTGCTGCTGACCGAGGCCCCCCTGAACCCCAAGGCCAACCGCGAGAAGATGCCCAGGTGAGTGGCCCGCTACCTCTTCTGGTGGCCGCCTCCCTCCTTCCTGGCCTCCCGGCGCTGCGCCCTTTCTCACTGGTTCTCTCTTCTGCCGTTTTCCGTAGGACTCTCTTCTCTGACCTGAGTCTCCTTTGGAACTCTGCAGGTTCTA
+
BBBABBBBFFFFGGGGFGGEGDHFGEEB4AGH3FGEAEEGDHHHHGGGDEGGFHGHHHHGGGGGGEGGG@FB@BGGFE/G/?FHFF//<B/<<DEB1?GCHGH/<FBFFGCFHC@CG@CGDGHHHHHFGHGHHCGCAGHGHHDHFGGGGFF.BFGAE@---->.@BDBBFFFBF/9FFFFF/B/BFFF/BBB/BFFF?FFDF;DF/9/:/9FFEBB/9/B9/B/.;9/BFFFFFFF/F/99/FBF?FFFF;
@M05620:37:000000000-D9766:1:1101:17170:8856 1:N:0:78
AGTTCCAGCTCTCCATCGCACAGGGTACCCAGGGCCTGGCCCCTCCATCCAGAAAACCTATGACCTCACCCGCTACCTGGAGCACCCACTCCGCAGCTTGGCTGGGACCTATGTGAGTATCCAGCGTAGGAATCTGGGAGTTGGGGAGGAGTGCGGAGTTGGGGAAAGACAGTCCTAACCGTGGAGGGTTCTGGTAAATGATGGGGTGAGGAGGGGCTCTTTGGCTCCCACCAGTCCCCCTGTCTGGTCTA
+
>A>3>B@DFFFFGGGGEEF2E?GCGA4B5BGF2BE22BGG2GGEGGEGHFHHFCFAFFHHBB5GG5BFGHF>>>>EGH3B2BBFFG?1?FGB>E?@>GBBEFHGGGFHGHGHHGHHEHHHHHHHHGGBDGHHGHHGHH0?EGGHGC/>@.>>G1>D-AEGHFGG..../:/;CHHHFFGGGGGG.ADGGGGGFGFCFGFGBFGGFFD?.AF/AFBBBBFFFFFFFFFFFBFFEFFFFFFFBFFFFFFFFFB
@M05620:37:000000000-D9766:1:1101:26931:8865 1:N:0:78
ACCACACCTTCTACAATGAGCTGCGTGTGGCTCCCGAGGAGCACCCCGTGCTGCTGACCGAGGCCCCCCTGAACCCCAAGGCCAACCGCGAGAAGATGCCCAGGCGAGTGGCCCGCTACCTCTTCTGGTGGCCGCCTCCCTCCTTCCTGGCCTCCCGGCGCTGCGCCCTTTCTCACTGGTTCTCTCTTCTGCCGTTTTCCGTAGGACTCTCTTCTCTGACCTGAGTCTCCTTTGGAACTCTGCAGGTTCTA
+
CCCBCCCBFFFFGGGGGGGGGGHHGEGGHGHFFFGGGGGGGHGHHGGGAFEFHHHHHHFEEC@EGGFEGGEHFHHGGGGHGHHHHGGCGDFGGGHGHBHHHFGE//>@A.FFHH--@-AHHFHHHHHFGG?AGF@FGGGGGGGGGGGGGF:C0CEGEG-@FCFFF;DFAFFFFFFFFFFBFFFFFFFFFFFFFCDDFFFFFFAA?/FFFFFFFFF/BB9FFFF/BFFFFFBFFFFFFFBBFFFFBF.;FF:
@M05620:37:000000000-D9766:1:1101:5289:8866 1:N:0:78
ACCACACCTTCTACAATGAGCTGCGTGTGGCTCCCGCGGAGCACCCCGTGCTGCTGACCGAGGCCCCCCTGACCCCCAAGGCCAACCGCGAGAAGATGCCCAGGTGGGTGCCCCGATGCCTCGTCTGGTGAACGCCTCCCTCCTTCATGGCCCCCCGCAGCTGCACCCTTTCTCACTGCTTCCCTCTTCTGCCGTTTTCCGTAGGACTCTCTTCTCTCACCTGAGCCTCCTTTGTAATTCTTCAGGTTCTC
+
1A?AA?1>FFC13GG1ABFFFAA1AAAE00BFFFFA0AA//E/FHGAEA?E/1@BEGGHG///>/>>>EGGB0B<EEE//</??/?/<</</</011111?1.><>.->..CCA<--..00:..;C./;:00;CC@GE9.//.:090000;/.;;----99//;/BB--/////B/:////9/9F99/:9///9;9/-;B-;-:-///9/://99BB9//-9;/-/;/99FF/9/9;/;/B/////9////
@M05620:37:000000000-D9766:1:1101:12967:8871 1:N:0:78
ACCACACCTTCTACAATGAGCTGCGTGTGGCTCCCGAGGAGCACCCCGTGCTGCTGACCGAGGCCCCCCTGAACCCCAAGGCCAACCGCGAGAAGATGCCCAGGTGAGTGGCCCGCTACCTCTTCTGGTGGCCGCCTCCCTCCTTCCTGGCCTCCCGGAGCTGCGCCCTTTCTCACTGGTTCTCTCTTCTGCCGTTTTCCGTAGGACTCTCTTCTCTGACCTGAGTCTCCTTTGGAACTCTGCAGGTTCTA
+
CCDCDDCDFFFFGGGGGGGGGGHHGEGBGGHHHGGGGGGGGHHHHGGGFFGGHHHHHHHGGGGGGGGGGGGHHHHGGGGHGHHHHGGGGGBGGGHGHHHHHHHGHHHHHDFGHH-AFFGHHHHHHHHHHFGHHGGGGGHGHHGHHGGGGGGGGGGEGC-;BGBGGGFFFFFBFF0FFFFFFFFFFFFHHFFFFFFFFFHFFFFFFFFFFFFFFHF0BFFFFFFFFFFFFFFFFEFFFFFF0FFFFFFBFFF
@M05620:37:000000000-D9766:1:1101:25038:8871 1:N:0:78
ACCACACCTTCTACAATGAGCTGCGTGTGGCTCCCGAGGAGCACCCCGTGCTGCTGACCGAGGCCCCCCTGAACCCCAAGGCCAACCGCGAGAAGATGCCCAGGTAAGTGGCCCGCTACCTCTTCTGGTGGCCGCCTCCCTCCTTCCTGGCCTCCCGGCGCTGCGCCCTTTCTCACTGGTTCTCTCTTCTGCCGTTTTCCGTAGGACTCTCTTCTCTGACCTGAGTCTCCTTTGGAACTCTGCAGGTTCTA
+
CCCCCCCCFFFFGGGGGGGGGGHHGGGEHDHHHGGFGGGGGHHHHGGGGGGGHHHHHHHGGGGGGGGGGGGHGHHGGGGHGHHHHGGGGC@DGGHHHGGHHGHGF1?FHHGGHHGGFGFHHHHHHGGHHFDHHGGGGGHGHHGHHHGGFFGGGGGGB--;:BDFFFFFFFFFFFFFFFFFFFFFFFFFFFFFFFFFFFFFFF;DDFFFFFFFFFFFF00;BF//;0;BFFFFFFBBFEFFFEFFFFFFFFB
@M05620:37:000000000-D9766:1:1101:9215:8886 1:N:0:78
AGGGCCAGCTCTCAATAGCACAGGGGACCAAGGGCATGGCCCCTCCATCCAGAAGACCTATGACCTCACCCGCTACCTGGAGCACCAACTCCGCAGATTGGCTGGGACCTATGTGAGTATCCAGCGTAGGAATCTGGGAGTTGGGGAGGAGTGAGGAGTTGGGGAAAGACAGTCCTAACCGTGGAGGGTTCTGGTAAATGATGGGGTGAGGAGGGGCTCTTTGGCTCCCACCAGTCCCCCTGTCTGGTCTA
+
111>>>1>>FF3A1F33BBEBFCG0EAA00BGAA0A00BA0BEFGGF110BB101ABB11BF2FFDBFHFFEE>/>FGF>>FGC0?0>E>1BE/E//>BBCHH//<EC/GFDG22BB>D1B>2BC/??/C11G1GD1GFGGFHB@C/<@>>0<11><E/CHECGACEHC/CGFGCGBGFACGH@;=C?CFGGGG9;CFFGFFBFACG@FFFFF?--9@AF/9///BFFFFFB?AFFBBE-@EFFF//;9FB
@M05620:37:000000000-D9766:1:1101:7620:8894 1:N:0:78
ACCACACCTTCTACAATGAGCTGCGTGTGGCTCCCGAGGAGCACCCCGTGCTGCTGACCGAGGCCCCCCTGAACCCCAAGGCCAACCGCGAGAAGATGCCCAGGTGAGTGGCCCGCTACCTCTTCTGGTGGCCGCCTCCCTCCTTCCTGGCCTCCCGGCGCTGCGCCCTTTCTCACTGGTTCTCTCTTCTGCCGTTTTCCGTAGGACTCTCTTCTCTGACCTGAGTCTCCTTTGGAACTCTGCAGGTTCTA
+
BBBBBBBAFFFFFGGGGGFGGFHGGEGBGFHHHGGFGGGGGHHHHGGEGEGGHHHHHHHEEGGGGGGGGGGGHHHGGGGHGHHHHGGGGG/BDGHHHHHHHGEEFGGFHH/CHHGGCDGHHGFFHGHDGGAFHGGGGGHEHHGHHFGGGGGGGGGGGA-;@FFF=@DFAFFFFFFFFFEFFFFFFFFFBFBFFFFFFEFFD9:AABFFFEFFFFFFFFFFFFFFFFFBFBFB/BFBFFFFFFFFFFFFFFB
@M05620:37:000000000-D9766:1:1101:11472:8895 1:N:0:78
ACCACACCTTCTACAATGAGCTGCGTGTGGCTCCCGAGGAGCACCCCGTGCTGCTGACCGAGGCCCCCCTGAACCCCAAGGCCAACCGCGAGAAGATGCCCAGGTGAGTGGCCCGCTACCTCTTCTGGTGGCCGCCTCCCTCCTTCCTGGCCTCCCGGAGCTGCGCCCTTTCTCACTGGTTCTCTCTTCTGCCGTTTTCCGTAGGACTCTCTTCTCTGACCTGAGTCTCCTTTGGAACTCTGCAGGTTCTA
+
CCCCCCCDFFFFGGGGGGGGGGHHGGGGHGHHHGGGGGGGGHHHHGGGGGGGHHHHHHHGGGGGGGGGGGGHHHHGGGGHGHHHHGGGGGGGGGHHHHHHHHHGHHHHHHGGHHGGG?GHHHHHHHHHHHGHHGGGGGHGHHGHHGGGGGGGGGGGGGGGGGFGGGFFFFFFFFFFFFFFFFFFFFFFFFFFFFFFFFHFFBFFF0BFFFFFFFFFFF0FFFFFFFFFFFFFHFFFFFFFFFFFFFFFFFB
@M05620:37:000000000-D9766:1:1101:26251:8912 1:N:0:78
ACCACACCTTCTACAATGAGCTGCGTGTGGCTCCCGAGGAGCACCCCGTGCTGCTGACCGAGGCCCCCCTGAACCCCAAGGCCAACCGCGAGAAGATGCCCAGGTGAGTGGCCCGCTACCTCTTCTGGTGGCCGCCTCCCTCCTTCCTGGCCTCCCGGAGCTGCGCCCTTTCTCACTGGTTCTCTCTTCTGCCGTTTTCCGTAGGACTCTCTTCTCTGACCTGAGTCTCCTTTGGAACTCTGCAGGTTCTA
+
CCCCDDDDFFFFGGGGGGGGGGHHGGGGHGHHHGGGGGGGGHHHHGGGEGGGHHGHHHHGGGGGGGGGGGGHHHHGGGGHGHHHHGGGGGGGGGHHGHHHHHHGHHHHHHGGHHGGGGGHHHHHHHHHHHGHHGGGGGHGHHGHHGGGGGGGGGGGGG9DFGGGGGFFFFFFFFHHFHFFFFFFFFFHHHHFFFDFFFFFFFFFFEFFFFFFHHFFFFFFFHFFFFFHFFFFFFFFFFFFFFFFFFFFFFB
@M05620:37:000000000-D9766:1:1101:23674:8914 1:N:0:78
ACCACCCCTTCTACAATGAGCTGCGTGTGGCTCCCGAGGAGCACCCCGTGCTGCTGACCGAGGCCCCCCTGAACCCCAAGGCCACCCGCGAGAAGATGAACCCAGGTGCGTGGCCCGCTACCTCTTCTGGTGGCCGCCTCCCTCCTTCCTGGCCTCCCGGCGCTGCGCCCTTTCTCACTGGTTCTCTCTTCTGCCGTTTTCCGTAGGACTCTCTTCTCTGACCTGTGTCTCCTTTGGAACTCTGCAGGTTC
+
AAAAA1AAACFF3FFEGGDGGFGEEECEGEGGHGGG?FE//F/BGGGGEGGGFGHFHHFGCE/EFEEGGGEH1GGGGGEGFGHH/FGEC//BCC0FGDFGHHCGHGGG1<FA?CGHGG--@HGB<G<DGHGBCFHC-C.C9AFFCFBBFBFFFFBFEGE@9>@@@B-;:@99FF//9FFBB9BFFFBBFFFFF/9@AABEF/A9:--BFFFFFFFFFFBB//BBF99/;:FFFFFB///;FF9B/;9F-B9
@M05620:37:000000000-D9766:1:1101:18299:8915 1:N:0:78
AGTGCCAGCTCTCAATCGCACAGGGGACCCAGGGCCTGGCCCCTCCATCCAGAAAACCTATGACCTCACCCGCTACCTGGAGCACCAACTCCGCAGCTTGGCTGGGACCTATGTGAGTATCCAGCGTAGGAATCTGGGAGTTGGGGAGGAGTGAGGAGTTGGGGAAAGACAGTCCTAACCGTGGAGGGTTCTGGTAAATGATGGGGTGAGGAGGGGCTCTTTGGCTCCCACCAGTCCCCCTGTCTGGTCTA
+
BCBBCFFBBFFFGGGGGGGGGFHHGGGGGGGHGGGEEGHGHHGHGGHGHHHHGHHHHGHGHHGHHHHHHHHGGFGGHGHHHHHHHHHHGHHHGGGGGHHHGHHGGGHHGHHHHHHHHGHHHHHHHGGGGGHHHHHHHHHGGHHHGGGGGGGHHHHHHGHHHHGGGGHGHHHHHHHHHHHHGGGGGGGGEGGGGGGGGGGGGGGGGGFFFFFFFFFFFFFFFFFFFFFFFFFFFFFFFFFFFFFFFFFFFFB
@M05620:37:000000000-D9766:1:1101:18044:8957 1:N:0:78
ACCACACCTTCTACAATGAGCTGCGTGTGGCTCCCGAGGAGCACCCCGTGCTGCTGACCGAGGCCCCCCTGAACCCCAAGGCCAACCGCGAGAAGATGCCCAGGAGAGTGGCCCGCTACCTCTTCTGGTGGCCGACTCCCTCCTTCCTGGCCTCCCGGCGCTGCGCCCTTTCTCACTGGTTCTCTCTTCTGCCGTTTTCCGTAGGACTCTCTTCTCTGACCTGCGTCTCCTTTGGAACTCTGCAGGTTCTA
+
CCCCCDCCFFFFGGGGGGGGGGHHGGGGHGHHHGGGGGGGGHHHHGGGGGGGGHHHHHHGGGGGGGGGGGGHHHHGGGGHGHHHHGGGGGGGGGHHHHHHHFHG/?GFHHGGHH->><CHFHH0=GGGD<EFHGCFCGHHHHGHHGGGGGGGGGGGGG-ADF;DDFFFFFFFF00BFFFFFFFFFFFHHHFEFFFFFFFFFF.DDBFFFFFFHHFFHF0BFF/.9ADAFFFFFFFFFFFF0;BBF?.BFF;
@M05620:37:000000000-D9766:1:1101:23094:8961 1:N:0:78
ACCACACCTTCTACAATGAGCTGCGTGTGGCTCCCGAGGAGCACCCCGTGCTGCTGACCGAGGCCCCCCTGAACCCCAAGGCCAACCGCGAGAAGATGCCCAGGTGAGTGGCCCGCTACCTCTTCTGGTGGCCGCCTCCCTCCTTCCTGGCCTCCCGGAGCTGCGCCCTTTCTCACTGGTTCTCTCTTCTGCCGTTTTCCGTAGGACTCTCTTCTCTGACCTGAGTCTCCTTTGGAACTCTGCAGGTTCTA
+
>>1AAA1>FF1B3GG1GEGGDGFG?AEEF0BFGGG0EEECC/G0AEGGFGGFGGHHFGHGGGG/FEE@EEFHGHEEEGGEGHHCGEEGGGGGGGHHHDHHHGHGHHHHHHGGHHGGGGGH1DHHHHHHHHGHHGGGGGHGHHGHHGGGGGGGGGGGGG9AGGGGGGF@@FFFFFFFFFFFFFFFFFFFFFFFF@FFFFFFFFFFFFFFFFFFFFFFFFFFFFFFFFFFFFFFFFFFFFFFFFFFFFFFFFF
@M05620:37:000000000-D9766:1:1101:6916:8977 1:N:0:78
ACCACACCTTCTACAATGCGCTGCGTGCGGCTCCCGAGGAGCACCCCTTGCTGCTGACCGAGGCCCCCCTGAACCCCAAGGCCAACCGCGCGAAGATGCCCAGGTGAGTGGCCCGCTACCTCTTCTGGTGGCCGCCTCCCTCCTTCCTGGCCTCCCGGCGCTGCGCCCTTTCTCACTGGCTCTCTCTTCTGCCGTTTTCCGTAGGACTCTCTTCTCTGACCTGAGTCTCCTTTGGAACTCTGCAGGTTCTA
+
BBBABBB>BBFFGGGFDGGGGCGGGBA22AAAAABA1EEE?GHGHGGA1BFGFHFEHHG>>>?EGEGGGEACHGHGGGGHGEHHHGDCGGD/>C//1?110FGGFFF01>.FFCGC@?@GHHFHHHFF<HD.:@-9E9A9FFFFFGEGGFFFGGGE9B;9>B=F;;.B-99/FFFFB99.;BFFFFFFBBF/BBDA/EBF?FFFF/FBB/B/FBF;/B999FF9.;F/;B//BBB9FFFFFFF/FFFFFFB
@M05620:37:000000000-D9766:1:1101:11360:8987 1:N:0:78
ACCACACCTTCTACAATGAGCTGCGTGTGGCTCCCGAGGAGCACCCCGTGCTGCTGACCGAGGCCCCCCTGAACCCCAAGGCCAACCGCGAGAAGATGAACCCAGGTGAGTGGCCCGCTACCTCTTCTGGTGGCCGCCTCCCTCCTTCCTGGCCTCCCGGAGCTGCGCCCTTTCTCACTGGTTCTCTCTTCTGCCGTTTTCCGTAGGACTCTCTTCTCTGACCTGAGTCTCCTTTGGAACTCTGCAGGTTC
+
BBCCCBBCFFFFGGGGGGGGGGHHGGGGHGHHHGGGGGGGGHHHHGGGGGGGHHHHHHHGGGGGGGGGGGGHHHHGGGGHGHHGHGGGGGGGGGHHHHHGGHGGHGHHHHHGFFHHDGCGDHHHHHHHHHHGGFHDCGGGHGHGFFGGGGGGGGGGGGGC?@CGGGFFFFAFFFFFFFFFFFFFFFFFFFFFFFFFAFFFFFDFFFDFFFFFFFFFFFFFFFFFF/FFFEFFFFFBFBFFFFFFFFFFFF0
@M05620:37:000000000-D9766:1:1101:17170:8993 1:N:0:78
AGTGCCAGCTCTCAATCGCACAGGGGACCCAGGGCCTGGCCCCTCCATCCAGAAAACCTATGACCTCACCCGCTACCTGGAGCACCAACTCCGCAGCTTGGCTGGGACCTATGTGAGTATCCAGCGTAGGAATCTGGGAGTTGGGGAGGAGTGAGGAGTTGGGGAAAGACAGTCCTAACCGTGGAGGGTTCTGGTAAATGATGGGGTGAGGAGGGGCTCTTTGGCTCCCACCAGTCCCCCTGTCTGGTCTA
+
AA>ABFFFCFFFGGGGGGGGGGHHGGGGGGHHFGGGGGHHHHGHGGHHHHGHHHHHGGGHHHHHHHHGHHHGGEGGHFHHGHHHGHHHGGHHGGGGFHGHGHHGGGHHGHHHHHHHHHHHHHHHHCEFGGHHHHFHHHHGGHHHGGFGGGGHHHHHHGHHHHGGGGHGHHGHHHHHHHHHGGFGGGGGAFGGGGGGGGGGGGGGGGFFFFFFFFFFFFFFFFFFFFFFFFFFFFFFFFFFFFFFFFFFFFF
@M05620:37:000000000-D9766:1:1101:5954:8993 1:N:0:78
GAGGCTGCTTTGGAAGAAACTGACAAGCCAGGGACACAAGATCGGAAGAGCACACGTCTGCACTCCAGCACTCCTGCGCAGCTCGTAGTCCGTCGTCTGCTTGAAACAAAAAAAAGACCCCACTTCACTACTGCCATTCCGCCCTTCTCTGCACCCTTGCACTCTGTTTTTCTCTTCTGAATATTTCATCTGACATTTCTCATCTTACCTTCTTATTGGGAGTATATCTCCTTGTCCAATCTCGGATTTCA
+
>3AA>>CBCBBDG4BBFGCGGGHBBB4BAFFBBFBAFCFGCGAAE2BA22BBAAA0BBBB5DBFBB3BB2BBBBBFB>>>>/B3B>11?BB??1/>?//3BB3BFG33/FB?B/<?/22////0211<110<1?0<11<10>.--0>11<1<0<<E.=<C000/00:0;/;:::0;;<;;000000;00:000;0;0;0000;0000;900;0;00000.99./00;00://////://:9;/:....//;
@M05620:37:000000000-D9766:1:1101:8922:8996 1:N:0:78
ACCACACCTTCTACAATGAGCTGCGTGTGGCTCCCGAGGAGCACCCCGTGCTGCTGACCGAGGCCCCCCTGAACCCCAAGGCCAACCGCGAGAAGATGCCCAGGTGAGTGGCCCGCTACCTCTTCTGGTGGCCGCCTCCCTCCTTCCTGGCCTCCCGGCGCTGCGCCCTTTCTCACTGGTTCTCTCTTCTGCCGTTTTCCGTAGGACTCTCTTCTCTGACCTGAGTCTCCTTTGGAACTCTGCAGGTTCTA
+
BBBABBBBFFFFGGGGGGFGGGHHGEFBAAGHEFFA?EFGGHHHHGGAEEFGFHGFHHHEEFCGGFGGGGGFHHHGGGEHEGHHHGGEGG<BCGHGBGHHHGHGHHHHHHGGHHGGGGGHHHHHHHHGHGGHHGGGGGHGHHGHHGGGFEFGGGGGGG-ADFFFFFFFFFFFFFFFFFFFFFFFFFFFFFFFFFFFFFFFFFFDFFFFFFFFFFFFFFFFFFFFFFFFFFFFFFFFFFFFFFFFFFFFFF;
@M05620:37:000000000-D9766:1:1101:26595:9006 1:N:0:78
ACCACACCTTCTACAATGAGCTGCGTGTGGCTCCCGAGGAGCACCCCGTGCTGCTGACCGAGGCCCCCCTGAACCCCAAGGCCAACCGCGAGAAGATGCCCAGGTGTATGGCCCCCCACCTCCTCCGGTGGCCGCCCCCCTCCCTCCTGGCCTCCCGGCACCGCGCCCTTTCCCAACGGTTCTCTCCTCCGCCCTTTTCCGCAGGACTCTCTTCCCTGTACCGAATTCTCTTTGGTACTTCGCAGGTTCCA
+
AAAAAAAAFFFFGGFFFFF1FDF1EEFFEEFGBFGG0AEC/FGHHGGEBAEE1F1AFHHEGE/EFGEEGGGBHHGGGGC?AGHHHGGCGCCGCFHCGGBGFG/??111??0/?G/--<.....<//<<--:.;-;:-9;@-9E.:9C/;;../-9A-9;-;-;---@@-;F////9--9-;-/////:-/--A--;9B/9----;99/////9//-//99//---:-////9B/99:B///----99;///
@M05620:37:000000000-D9766:1:1101:15348:9010 1:N:0:78
ACCACACCTTCTACAATGAGCTGCGTGTGGCTCCCGAGGAGCACCCCGTGCTGCTGACCGAGGCCCCCCTGAACCCCAAGGCCAACCGCGAGAAGATGCCCAGGTGAGTGGCCCGCTACCTCTTCTGGTGGCCGCCTCCCTCCTTCCTGGCCTCCCGGAGCTGCGCCCTTTCTCACTGGTTCTCTCTTCTGCCGTTTTCCGTAGGACTCTCTTCTCTGACCTGAGTCTCCTTTGGAACTCTGCAGGTTCTA
+
CCCBCCCCFFFFGGGGGGGGGGHHGGGEHGHHHGGGGGGGGHHHHGGGGGGGHHHHHHHGGGGGGGGGGGGHHHHGGGGHGHHHHGGGGGGGGGHHHHHHHHHGGHHHHHGGHHGGGGGHHHHHHHHHHHGHHGGGGGHGHHGHHGGGGGGGGGGGGG-AFGFGGGFFFFFFFFFFFFFFFFFFFFFFFFFFFFFFFFFFFFFFFBFFFFFFFHFFFFFFFFFFFFFFFFFFFFFFFFFFFFFFFFFFFFB
@M05620:37:000000000-D9766:1:1101:18041:9014 1:N:0:78
ACCACACCTTCTACAATGAGCTGCGTGTGGCTCCCGAGGAGCACCCCGTGCTGCTGACCGAGGCCCCCCTGAACCCCAAGGCCAACCGCGAGAAGATGCCCAGGTGAGTGGCCCGCTACCTCTTCTGGTGGCCGCCTCCCTCCTTCCTGGCCTCCCGGAGCTGCGCCCTTTCTCACTGGTTCTCTCTTCTGCCGTTTTCCGTAGGACTCTCTTCTCTGACCTGAGTCTCCTTTGGAACTCTGCAGGTTCTA
+
BBBBB@BBFFFFGGGGGGGGGGHHGGGEEEHHHGGGDFGCEGGFGGGGAAFFHHFGHHFGCGEGGEFGGEFGHHHGGGGHGHHHHFGGGG@CFCFE22FGHGHG<?GGGFEEGHGGGGGHFHHHHHHHHFDGHCFFGGHGHGGHHGGGGGFGGGGEGG-:BFGGGGFFFFFFFFFFFFFFFFFFFFFFFFFBB@DABEBFAFFFFFFFFFFFFFFFEF/9FFFFBFFBFFFFFFFBFFFFFFFBFF9FFFB
@M05620:37:000000000-D9766:1:1101:28214:9021 1:N:0:78
ACCACACCTTCTACAATGAGCTGCGTGTGGCTCCCGAGGAGCACCCCGTGCTGCTGACCGAGGCCCCCCTGAACCCCAAGACCAACCGCGAGAAGATGCCCACGTGAGTGGCCCGCTACCTCTTCTGGTGGCCGCCTCCCTCCTTCCTGGCCTCCCGGAGCTGCGCCCTTTCTCACTGGTTCTCTCTTCTGCCGTTTTCCGTAGGACTCTCTTCTCTGACCTGAGTCTCCTTTGGAACTCTGCAGGTTCTA
+
@AAAAAAAFFFFGGGGFGFBBD1FAEEEGEHHGEGGG/E/EEHHHGGCAEEE1BGFHHH//>/>FEGGGGG0GHHGGC?A0BFG/EE/>/BC?/?1?1FGGH/>?CFE?1/?GGCCCCCHBGHFFGHHHH.<GCGG?.G.FHGGFFFGGGGFFAEEE??AAFBF@@F-@BBFFFFFBF-/;9FFFFFF/FBFF@FFFFFEBFFBBBFFFFFF/FBBF/9BFBBFBFF/9FFF/F/B/9;FFFFFFAAFFFB
@M05620:37:000000000-D9766:1:1101:19544:9024 1:N:0:78
GCTGCGTCTTGTGAATCCACAGCCCCGCCCTGGCCCACCGAGCTTAAGCGCACACGTCTGAACGCCAGTCACCTGCAGCTATCCCGTATGCCGTCTTCTGCTTGCCAACCACCCCATATATAGCGTCCACCCGGAATATACGTTCATACTTAAAAAGCAGACCCGTGTGATAGGTGGGTTAACAGACTCAAAATCGGCATGCACAAAAGACGACAATGGAGGATGTGAAGAGCCAAATAGGAAAACAAGCC
+
1>>>A11>>A1B1BBAB1BB1B0B00AAEA/BAABE///BA/A/1BDF1EEA>EHG0BFFHFH0BEE/1B1BGB0BBGHHBB>0B//>BBBBE/>FFBBFH1FG?1BF//F/<///0022222?/////10/----<<1<0.0/<<0<0<000000..///...-:..;0000/00.-..;0009/./00/000/..----/9/99--/9--9---////---///9////---/--//:////-;----;
@M05620:37:000000000-D9766:1:1101:25580:9040 1:N:0:78
ACCACACCTTCTACAATGAGCTGCGTGTGGCTCCCGAGGAGCACCCCGTGCTGCTGACCGAGGCCCCCCTGAACCCCAAGGCCAACAGCGAGAAGATGAACCCAGGTGCGTGGCCCACTACCTCTTCTGGTGGCCGCCGCCCTCCTGACTGGCCTCCCGGCGCTGCGACATTGCTCACAGGTTCTCTCTTCTGCCGTTATCAGTAGGACTCTATTCTCTGACCTGCGTCTCCTTTGGAACTCTGCCGGTTC
+
AAA1AAAACFFFG3GD3BBDGBHGE0A000BB1AFA0EEE?HHGHGGG?AEFBHF1FGFE?ECGG/EEGEF0G1GGGG/G//FGHG/0BEB//CCB1B1DFHC?GGFGFGCEGCGH/.>FCHH11==G1>>F..<-<C---;CEGG/0;F0CAC09;9EG-A@@@?-99--//;;F9//9-9BFB/9:BFFFFEF@9;-;B/9B;BFFF/:9/:BFFFFF/9BFFF@F@F-B//;BFFFFFFFFF/;@@B-
@M05620:37:000000000-D9766:1:1101:17470:9064 1:N:0:78
ACCACACCTTCTACAATGAGCTGCGTGTGGCTCCCGAGGAGCACCCCGTGCTGCTGACCGAGGCCCCCCTGAACCCCAAGGCCAACCGCGAGAAGATGAACCCAGGTGAGTGGCCCGCTACCTCTTCTGGTGGCCGAATCCCTCCTTCCTGGCCTCCCGGAGCTGCGCCCTTTCTCACTGGTTCTCTCTTCTGCCGTTTTCCGTAGGACTCTCTTCTCTGACCTGAGTCTCCTTTGGAACTCTGCAGGTTC
+
111>A>1AFF@1AFG13BBG1FA1ABEEG0BGHGA0EAE/EHHHHG?F//E/AA1BG00EEGEG/E/FGGGHHH/>EGG/FHH/<?EEG/<B?<FG1<FGHHGE/FCG1FGG/<GHGGG-@GHHHHBG0<GGGHHC--:EHFGH./C:FGGGGGBFG.;A---;BF@?B@@FFFFFFFFF-BFFFFFFFFFFFFF@BFFFFF-FFFFFFFFFFEFFBBFF/BFFF/-;BFFFFFFFFFEFFFFEFFFFFB/
@M05620:37:000000000-D9766:1:1101:5656:9074 1:N:0:78
ACCACACATTCTACAATGCGCTGCGGGCGGCTCCCGAGGAGCACCCCGTGCTGCTGACCGAGGCCCCCCTGAACCCCAAGGCCAACCGCGCGAAGATGCCCAGGTGAGTGGCCCGCTACCTCTTCTGGTGGCCGCCTCCCTCCTTCCTGGCCTCCCGGCGCTGCGCCCTTTCTCACTGGTTCTCTCTTCTGCCGTTTTCCGTAGGACTCTCTTCTGTGACCTGAGTCCCCTTTGGAACTCTGCAGGTTCTA
+
AAA1AAA1@BDFF3F13FBAE0ECG0A///AA//B//>>E?GFFHGG/>>?FDHFFHHF>/>/EG/EGGC/0C<FCGC/GE/GHHG//>A><-A<.0=00:GFGHHHC0G...:@?A@AGGGFFFGGFFF.A??-@BA-9FFFFFFBBF/9AF-;A-@9;@@@F---9-9//;FFFFFF9FFFF9BBF/;BBF@A?BEFFBFABFBFBBFF/B9F/;B//BFFBBBF/;-BABFFFFFBFFFFFFFAFFFB
@M05620:37:000000000-D9766:1:1101:12790:9074 1:N:0:78
AGTGCCAGCTCTCAATCGCACAGGGGACCCAGGGCCTGGCCCCTCCATCCAGAAAACCTATGACCTCACCCGCTACCTGGAGCACCAACTCCGCAGCTTGGCTGGGACCTATGTGAGTATCCAGCGTAGGAATCTGGGAGTTGGGGAGGAGTGAGGAGTTGGGGAAAGACAGTCCTAACCGTGGAGGGTTCTGGTAAATGATGGGGTGAGGAGGGGCTCTTTGGCTCCCACCAGTCCCCCTGTCTGGTCTA
+
AA>AAFFFBFFFG4FGGGGCGGHGGEEEEGHHAEEFFGHHHHGGGGHHHHHHFHHHGGHHHHHHHHHHHHHGE>>EHHHH2FGHHH1??GHGEG/EEHFHDHFFGGHHGHFHHHHHHHHHHHFGHGE?/EBBGHHHGG0<EHHHGG.<C.>FGDGFGDHFHHGGGGHG/GFHHHHHHFHHGGGA9ADGAFFGGGCFFFGGFGGGGGFFFFFEFFFFFAEFFFFFFFFFFFFFFFFFFFFFFFFFFFFFFF/
@M05620:37:000000000-D9766:1:1101:16073:9078 1:N:0:78
GAGGCTGCTTTGGAAGAAACTGACAAGCCAGGGACAAAAGATCGGAAGAGCACACGTCTGAACTCCAGTCACCTGAAGCGATCTCGTATGCCGTCTTCTGGTTGAAAAAAAAAAGAGTATCCAGCGTAGGAATCTGGGAGTTGGGGCGGCGTGAGGCGTTGGGGACCGACCGTCCTAACCGTGGAGGGTTCTGGTAAATGATGGGGTGAGGAGGGGCTCTTTGGCTCCCACCAGTCCCCCTGTCTGGTCTA
+
>1AAA1C>1D3DEGGGGCB11111AABFFHEGF0FF00A0AAFGEEGAGAF1BA0A0BGE12BBF1BBBFGBGHGFGFB/BFF0FB?EC0BGG/>0/2FG1BFE02FFF/E////?@DGGFB2<F/</<CGGGG1?100/CCBG--.<:-;;-..9.-.;?A-@?--;-@-99AB-//BF-AE@-;A@-AFFFFFFFFFFFFFFFF;9AFE/BB@@??EFFFBFFFFFE-FFEFBFFFFF@E/F//B/;//
@M05620:37:000000000-D9766:1:1101:3308:9080 1:N:0:78
AGTGCCAGCTCTCAATCGCACAGGGGACCCAGGGCCTGGCCCCTCCATCCAGAAAACCTATGACCTCACCCGCTACCTGGAGCACCAACTCCGCAGCTTGGCTTGGACCTATGTGAGTATCCAGCGTAGGAATCTGGGAGTTGGGGAGGAGTGAGGAGTTGGGGAAAGACAGTCCTAACCGTGGAGGGTTCTGGTAAATGATGGGGTGAGGAGGGGCTCTTTGGCTCCCACCAGTCCCCCTGTCTGGTCTA
+
>3AABFBFAFCDGABFGAFFAEBBBAEFGGGHGGGGGAFHHHGHGGBHHGHHHBGHGGHHH3DGGH3GHFGGGE?EGHH?GF2?BF1FFFGHGE?/EBGHGFG0><BGFFCHHHBDD3DGGGGFFF?EGBGFBGGGFGHG?FGHGGECAADHGHHHG.<C0C<DCDHHFHHHC0CGCFGHCCADGFGACAFGF09;FGFFF;FF.;;@.AF9DDAFF-AFF/9//9FEF.AD.;9BFBAD;.B/F/;/;//
@M05620:37:000000000-D9766:1:1101:19589:9083 1:N:0:78
GAGGCTGCTTTGGAAGAAACTGACAAGCCAGGGACAAAAGATCGGAAGACCACATCTTCGCACTAGAGTCATTGAAGTACATCTCGTGTGGCCTCCTCTGTTAAAAAAAAAAAAAAACTAAACATTACAAAAATATTTGTCTTACAGAATTATAATACTCAACGAATACAAAGACTACAAACAAATGATAACGACTCTGTTAACCCTTACTGATGAGTACCAACTTGGCGAGACAACGGATGACAGACACT
+
B@BAABFBFFFFGGFGFGFGGGHGGFFFFFGFGGGCBGFGEHGGA2BAF3BAFA33D551A1EEB33B5BD555D5@55BDFGG@BB1?1?11B11B243BB4@DFBEEG/@D@B///11??111111=110.011111111111000<0000000000000/.....000:///00/000....0000000..-..0000;000../000000000000000./000/----.//.--..-0000/;//0
@M05620:37:000000000-D9766:1:1101:11262:9096 1:N:0:78
ACCACACCTTCTACAATGAGCTGCGTGTGGCTCCCGAGGAGCACCCCGTGCTGCTGACCGAGGCCCCCCTGAACCCCAAGGCCAACCGCGAGAAGATGCCCAGGTGAGTGGCCCGCTACCTCTTCTGGTGGCAGCCTCCCTCCTTCCTGGCCTCCCGGCGCTGCGCCCTTTATCACTGGTTCTCTCTTCTGCCGTTTTCCGTAGGACTCTCTTCTCTGACCTGAGTCTCCTTTGGAACTCTGCAGGTTCTA
+
BBBABBBBFFFFGGGGDGGEG5GHGEEBE2GGAFFEEGGGGHHHHGGGGEGGGHHHHHHGEGGGGEGGGGGFHFHGGGEHCCHHHGE<CGDCCGFGDHFHHHHGHHHHHHGGHHGGC-@0<GH0<<DF0<AG/<ECBH../CDHHHF:CF.CCA.AD--;?BGGBBF--////;BFFF.;9;BFB/BFFFFFFBFFFF/FDBADFFFFF9FFBFFFFB/FFFFFFFFFFFEFFBF/BFFFFFFFFFFFFF:
@M05620:37:000000000-D9766:1:1101:6983:9112 1:N:0:78
ACCACACCTTCTACAATGAGCTGCGTGTGGCTCCCGAGGCGCACCCCGTGCTGCTGACCGAGGCCCCCCTGAACCCCAAGGCCAACCGCGAGAAGATGAACCCAGGTGAGTGGCCCGCTACCTCTTCTGGTGGCCGCCTCCCTCCTTCCTGGCCTCCCGGAGCTGCGCCCTTTCTCACTGGTTCTCTCTTCTGCCGTTTTCCGTAGGACTCTCTTCTCTGACCTGAGTCTCCTTTTGAACTCTGCAGGTTC
+
AAAAA>AAFFFFFFGGFFGGGGHHGGGGAFBGBFGF2FG2AE0EEGGGEGGF5FGHGHHGGC/EGGGGGGGGCHHGGGFHAHGHAFGDFGGGDFH1FDF<?FDGGFHHFGHHGFGHGGGGGHHG;GHGHGHGGHHGGGGDFGGGGGGGFCFGGGGFGGGGCFFFFFFFFF-BFFFFFFBBF;FFFFFFFFFFFFFF99FEFFDF?DDFFFFFFFFFFFFFFFFFF/9BFFFF/FF//.9BFFF/B9BA.;/
@M05620:37:000000000-D9766:1:1101:20327:9117 1:N:0:78
ACCACACCTTCTACAATGAGCTGCGTGTGGCTCCCGAGGAGCACCCCGTGCTGCTGACCGAGGCCCCCCTGAACCCCAAGGCCAACCGCGAGAAGATGAACCCAGGTGAGTGGCCCGCTACCTCTTCTGGTGGCCGCATCCCTCCTTCCTGGCCTCCCGGCGCTGCGCCCTTTCTCACTGGTTCTCTCTTCTGCCGTTTTCCGTAGGACTCTCTTCTCTGCCCTGAGTCTCCTTTGGAACTCTGCAGGTTC
+
>AAAAA1AFFC@3FG1A1BFDEECAEFEH0FGHG00E/E?EHHHHGAEE/E/FABFGBAEEGGG/E>EGGGHHHA?EGG/FHHCCFEEC/>BCAHH11?GGFCGH/CGDGFG<FHE@CG-A/<DHBBGHBGGFHH-A-ACCHFGG/CFFGF9F;BFFGG@-@>;-A@@B;@FBBFF/;FF-/9;//9:B9BFBFF@BFFFFF-B;B?9B/;/9B9BF/BF/B-9:FB99BFBFFFFBFFFB/B/B/;-A9/
@M05620:37:000000000-D9766:1:1101:6972:9127 1:N:0:78
ACCACACCTTCTACAATGAGCTGCGTGTGGCTCCCGAGGAGCACCCCGTGCTGCTGACCGAGGCCCCCCTGAACCCCAAGGCCAACCGCGAGAAGATGAACCCAGGTGTGTGGCCCGCTCCCTCTTCTGGTGGCCGCCTCCCTCCTTCCTGGCCTCCCGGCGCTGCGCCCTTTCTCCCTGGTTCTCTCCTCTGCCGTTTTCCGTACGCCTCTCTTCTCTGCCCTGCGTCTCCTTTGGAACTCTGCGGGTTC
+
CCCDDCCCFFFFGGGGGGGGGGHHGGGGHGHHHGGGGGGGGHHHHGGGGGGGGHHHHHHGGGGGGGGGGGGHHHHGGGGHGHHHHGGGGGGGGGHGHFHHHH//?F1?1?F0/>0>-><CDGHHFH0=GHHBA.C-;A;EEFFF;:;::B:;:C:A?..::-:-@D;DF:@:FFFF0:FF.:BFFFF:/;:BFF0;ADBEF0;B..;.;AFFFBFFFB0BFB.0;.:DF.:0BFFFBB0BFBBFF-;9:EA
@M05620:37:000000000-D9766:1:1101:10620:9142 1:N:0:78
ACCACACCTTCTACAATGAGCTGCGTGTGGCTCCCGAGGAGCACCCCGTGCTGCTGACCGAGGCCCCCCTGAACCCCAAGGCCAACCGCGAGAAGATGCCCAGGTGAGTGGCCCGCTACCTCTTCTGGTGGCCGCCTCCCTCCTTCCTGGCCTCCCGGAGCTGCGCCCTTTCTCACTGGTTCTCTCTTCTGCCGTTTTCCGTAGGACTCTCTTCTCTGACCTGAGTCTCCTTTGGAACTCTGCAGGTTCTA
+
AAAAAA?>CFCFFEGBFGFBG1AAE0A0A0CAGFGG?EEE?GFGHG?EE/EA1G11FGFE/F?EGEEGEEFFGHHGGF/F>?GHCFFEGGGC/BFFBDGHHHGGGHHG<GFECGGCCGGHFHGGHHHBDGCFG?CGCCC.GGFFGF/0BBACBFE?CA--AFGGG@?>-/9:FFBBBBB;BFFFBB/BFFFBF@BABABFBF?FFFFFBBB9/FFFFF/FFFFFEFFFFFFFBFBF/FFFFFFFEFAFFFF
@M05620:37:000000000-D9766:1:1101:27953:9143 1:N:0:78
AGTGCCAGCTCTCAATCGCACAGGGGACCCAGGGCCTGGCCCCTCCATCCAGAAAACCTATGACCTCACCCGCTACCTGGAGCACCAACTCCGCAGCTTGGCTGGGACCTATGTGAGTATCCAGCGTAGGAATCTGGGAGTTGGGGAGGAGTGAGGAGTTGGGGAAAGACAGTCCTAACCGTGGAGGGTTCTGGTAAATGATGGGGTGAGGAGGGGCTCTTTGGCTCCCACCAGTCCCCCTGTCTGGTCTA
+
A3>AAFFFBFFFGGGFGFGEEEHHEGGGGDHHGGA?FFHFHHGHGGHHHHHHHFHHHGFHHHHHHHHHHHHGGEGGHHHGGHGHHGHHG3FHEFGGEFHHGHHGGGHHGHHHHHHHHHHHHHHHHGGGGGHHHHHHGHGGGHHHGGFGGGDGHHHGHGHHHGGGGGHHHHHHHHHHHHHHGDGGGGGG:FFGGGFGGGGGGGGGGGFFFFFFFFFFFFFFFFFFFFFFFFFFFFFFFFFFFFFFFFFFFFF
@M05620:37:000000000-D9766:1:1101:8620:9153 1:N:0:78
ACCACACCTTCTACAATGAGCTGCGTGTGGCTCCCGAGGAGCACCCCGTGCTGCTGACCGAGGCCCCCCTGAACCCCAAGGCCAACCGCGAGAAGATGAACCCAGGTGAGTGGCCCGCTCCCTCTTCTGGTGGCCGCCTCCCTCCTTCCTGGCCTCCCGGCGCTGCGCCCTTTCTCACTGGTTCTCTCTTCTGCCGTTTTCCGTAGGACTCTCTTCTCTGCCCTGCGTCTCCTTTGGAACTCTGCAGGTTC
+
BBBABBBBFFFFGFGGGGGDGGHHGEEBGDCG3FGGGGGGGHGHHGGGEEGGHHHGHFHGGFGGGGGGGGGHGHHGF??FGHHHHGAECGGGGGHGHHGFHGCEHE<F1?GHGGCFCGG-CCGHHH0GH0DGG.GGGG?EHEHG9/;FBFFGGFGGG9.BBFB=BAFFF-@FFFFFFFFFFBFFFFF/9BFFFF9DDFF.BBDF..AFFFBBFFFFFFFF/F;/AAFFF?F/FFFFFFFFFFFFF;;AAF/
@M05620:37:000000000-D9766:1:1101:25100:9159 1:N:0:78
AGTGCCAGCTCTCAATCGCACAGGGGACCCAGGGCCTGGCCCCTCCATCCAGAAAACCTATGACCTCACCCGCTACCTGGAGCACCAACTCCGCAGCTTGGCTGGGACCTATGTGAGTCTCCAGCGGAGGAATCGGGGAGTTGGGGAGGAGTGACGATTTGGGGAAAGACAGTTCTAACCGTCGAGGGCTCTTGTAAATGATGGGGTGAGGAGGCGCTCTTTCTCCCCCACCACTCCCCCTCTCTGGTCTC
+
ABBBBFFFBFFFGGEGG2FGGGHG2EGGGGHHGGGGGFHHHHGHGGGHHHHHFGGHHGHHHHFHHHHGHHHGGGGGHHHHHHHCGHHFGGFHEE/EFHHEFHF??EHHGGEHH3FB3F33?BGHF//<///0?10?-<--./DH-@C-@DFCG00;C...<C9-;.=.;///00;0;B99B..;-AB;AF.////;//////;B.A.;9.ABFF.-@@.EF///;/;;D9.99./;FFDAD.BB///;BF/
@M05620:37:000000000-D9766:1:1101:16101:9161 1:N:0:78
AGTGCCAGCTCTCAATCGCACAGGGGACCCAGGGCCTGGCCCCTCCATCCAGAAAACCTATGACCTCACCCGCTACCTGGAGCACCAACTCCGCAGCTTGGCTGGGACCTATGTGAGTATCCAGCGTAGGAATCTGGGAGTTGGGGAGGAGTGAGGAGTTGGGGAAAGACAGTCCTAACCGTGGAGGGTTCTGGTAAATGATGGGGTGAGGAGGGGCTCTTTGGCTCCCACCAGTCCCCCTGTCTGGTCTA
+
AB>ABFFFBFFFGGGGGGGGGGHDGGGGGGHHEGGGGGHHHHGHGGHGHGHHHHGGHGHHGHGHHHHHHHGGG@EGHGHHGGHHHHHHGHHHGGGGGHEGFHHGGGHHGHHHHHHGHHFHHHHHHGGGGGHHHHHHHHHGGHHHGGFGGGFGHFHGHGHFHHGGGGHHGHHHHHHHHHHHGEEBDGGGCFFFGGFFGFGGGGGGGGDFFFFFFFFFFFFFFFFFFFFFFFFFFFFFFFFFFFFFFFFFFFF
@M05620:37:000000000-D9766:1:1101:27233:9187 1:N:0:78
ACCACACCTTCTACAATGATCTGCGTGTGGCTCCCGAGGAGCACCCCGTGCTGCTGACCGAGGCCCCCCTGAACCCCAAGGCCAACCGCGAGAAGATGCCCAGGTGAGTGGCCCGCTACCTCTTCTGGTGGCCGCCTCCCTCCTTCCTGGCCTCCCGGAGCTGCGCCCTTTCTCACTGGTTCTCTCTTCTGCCGTTTTCCGTAGGACTCTCTTCTCTGACCTGAGTCTCCTTTGGAACTCTGCAGGTTCTA
+
AAAAAAAAFFFFG3GGBGGEGBHGG0AA0AAFAFFAEEGGFHHHHGGF?EEFFHFAGHFECGCGGAEEGGGFHEGGGGEH/CGHHG//>CGCCGHG1?DGHHHG?GHHFH/CGHGCCGGHHHFHHFH0=GA.GGGGGG.CHHGGBG/BF/AFF.CE.9-9A?FG@-9@-;/;FFFFBFFBFFFF/FBFFFFFF@:9BAFFFFFFFEFFFFFFFFFFFFFFFFFFFFFFF/9BBFFFFFFFFFFFFF?FFFF
@M05620:37:000000000-D9766:1:1101:16187:9200 1:N:0:78
AGTGCCAGCTCTCAATCGCACAGGGGACCCAGGGCCTGGCCCCTCCATCCAGAAAACCTATGACCTCACCCGCTACCTGGAGCACCAACTCCGCAGCTTGGCTGGGACCTATGTGAGTATCCAGCGTAGGAATCTGGGAGTTGGGGAGGAGTGAGGAGTTGGGGAAAGACAGTCCTAACCGTGGAGGGTTCTGGTAAATGATGGGGTGAGGAGGGGCTCTTTGGCTCCCACCAGTCCCCCTGTCTGGTCTA
+
AA3>>FFCAFFFG4FFGFGFGEGGF?EA2EAA2ABE2BGH2GE1EGCFFFFG33FEFEACFF5GHFGCG?E>E>>EHFGH2FGHHH1?EGHGFGEEEH3B/GHGGGFFGHHFHGH2BFFGHHGHHGDEGGHFHHFHE<?FGFHGGC.>D<>>C0<C<E/<0CD@EDCGBGGFHHCGGBHHG.;-.:E@:CFGFFFFGGGFFGGGGG9-:AFFFDB?BBEFFFF/FFFFFBADEFFFFFEDBFFFFFEFFFF
@M05620:37:000000000-D9766:1:1101:18587:9203 1:N:0:78
ACCACACCTTCTACAATGAGCTGCGTGTGGCTCCCGAGGAGCACCCCGTGCTGCTGACCGAGGCCCCCCTGAACCCCAAGGCCAACCGCGAGAAGATGCCCAGGTGAGTGGCCCGCTACCTCTTCTGGTGGCCGCCTCCCTCCTTCCTGGCCTCCCGGAGCTGCGCCCTTTCTCACTGGTTCTCTCTTCTGCCGTTTTCCGTAGGACTCTCTTCTCTGACCTGAGTCTCCTTTGGAACTCTGCAGGTTCTA
+
BBBBBBBBFFFFGGGGGGGGGFHHGEEBCEHFHGGEDFGGGHHHHGGGAEFGHHFHHHGGGGGGGFGGGGGGHHHGGGGHGHHHHGGGGG/BCGHFDGHHHGHGHHHHGHGGHHGGGGGHHHHHHHHHHHGHGGFGGGHGHHGHHGGGGGGGGGGGGG-ADGGGGGFFFFFFFFFFFFFFFFFFFFFFFFFBFDFDFEFFFFFFFFFFFFFFFFFFFFFFFFFEFFFFFFFFFFFFFFFFFFFFFFFFFFB
@M05620:37:000000000-D9766:1:1101:18538:9221 1:N:0:78
AGTGCCAGCTCTCAATCGCACAGGGGACCCAGGGCCTGGCCCCTCCATCCAGAAAACCTATGACCTCACCCGCTACCTGGAGCACCAACTCCGCAGCTTGGCTGGGACCTATGTGAGTATCCAGCGTAGGAATCTGGGAGTTGGGGAGGAGTGAGGAGTTGGGGAAAGACAGTCCTAACCGTGGAGGGTTCTGGTAAATGATGGGGTGAGGAGGGGCTCTTTGGCTCCCACCAGTCCCCCTGTCTGGTCTA
+
AAAAAFFFAFFFGGGGGGGGGCF0EEGGGGCHGGGGGCHHHHGAEGHHGHFHHHHHHGHHHHHHHHG1GGHGEGEGHHHHFGHGGHHHGFHHGG/EGGHHGHCFAAFGGHFFEHHBG>GHHHHGGGFGGGHGHHHGHHHGAGHGGGF?CFFHHHGHHGHGBGC-CAGCCGBCHHHHGHGHAGG@.EFGBAFGFFFFFGGFGGGFE.B@F?FFFF?@@@EFFFFBFFFEFBFFFFFFFFFF?AFFF/BBBF/
@M05620:37:000000000-D9766:1:1101:28110:9224 1:N:0:78
ACCACACCTTCTACAATGAGCTGCGTGTGGCTCCCGAGGAGCACCCCGTGCTGCTGACCGAGGCCCCCCTGAACCCCAAGGCCAACCGCGCGAAGATGCCCAGGTGAGTGGCCCGCTACCTCTTCTGGTGGCCGCCTCCCTCCTTCCTGGCCTCCCGGAGCTGCGCCCTTTCTCACTGGTTCTCTCTTCTGCCGTTTTCCGTAGGACTCTCTTCTCTGACCTGAGTCTCCTTTGGAACTCTGCAGGTTCTA
+
BBBBB@AAFFFFGGGFFG5BEFGFGEEBAEFHFEFEAEG?EHHGHGGGEFGGHGGGHHHGFGEGFEEEEGFHHHGGGGGHGHHHAGGFG?/<<CGDEGHHHHGGHHHHGHGGHHGGGGGHHHHHHHGHHHGFHGGGGGHGGGGGGGFGGFFGGGGGGGDGGGFFFFFFFFFFFFFFFFFFFFFFFFFFFFFFFFDFFFFFFFFFFFFFFFFFFFFFFFEFFFFFFFFFFFFFFFFFFFFFFFFFFFFFFF;
@M05620:37:000000000-D9766:1:1101:8097:9228 1:N:0:78
ACCACACCTTCTACAATGAGCTGCGTGTGGCTCCCGAGGAGCACCCCGTGCTGCTGACCGAGGCCCCCCTGAACCCCAAGGCCAACCGCGAGAAGATGAACCCAGGTGCGTGGCCCGCTCCCTCTTCTGGTGGCCGCCTCCCTCCTTCCTGGCCTCCCGGCGCTGCGCCCTTTCTCACTGGTTCTCTCTTCTGCCGTTTTCCGTAGGACTCTCTTCTCTGCCCTGCGTCTCCTTTGGAACTCTGCAGGTTC
+
CCCCBCC>FFFFGGGGGGBFGGHHGGGAAFHFHFFF?EEEGHGHHGGEEFEGHHGHHHHEFCFEGGGGGGGHFHHGGGGHGHHHHGGGDG<BDGHFGHHHHHDFGFHG1>FDCFGGGDFCGGHHHHGHHHHHGHHCGGGGGGGG:;FGGGGGGGGGGEGGGFFCFFFFFFFFFFFF/FFFFFFFFFF;BFFFFFBDAFFFFFFF9AABFFFFFFFFFFFFBF.;F.@.;.;BFFFFFFFFFFFFF9;FFF/
@M05620:37:000000000-D9766:1:1101:24272:9239 1:N:0:78
ACCACACCTTCTACAATGAGCTGCGTGTGGCTCCCGAGGAGCACCCCGTGCTGCTGACCGAGGCCCCCCTGAACCCCAAGGCCAACCGCGAGAAGATGCCCAGGTGAGTGGCCCGCTACCTCTTCTGGTGGCCGACTCCCTCCTTCCTGGCCTCCCGGAGCTGCGCCCTTTCTCACTGGTTCTCTCTTCTGCCGTTTTCCGTAGGACTCTCTTCTCTGACCTGAGTCTCCTTTGGAACTCTGCAGGTTCTA
+
ABBABBBBFFFFGGGGGGGFGFHGGAAEHGHHCFGEFGGGGHHHHGGGEAGGHGHCFGCFGGGGGGGGGGGHFGHGGGGE/?GHHEE<B/><<<?GGFBGHHHG<1FHF1FGHH-ACC?H100=0<0GD/EHHG-C@?/.CGGHF0;CFFFGBA.9CC?AFF/;B?D--/;BBFFFFFF/9BFFEFFFBFFFFD;AFFF/A/ADFFFFFFFF/BFF//BFF/B:./;FFFB/B//99//9/9:BFF.9BFB
@M05620:37:000000000-D9766:1:1101:17049:9258 1:N:0:78
ACCACACCTTCTACAATGAGCTGCGTGTGGCTCCCGAGGAGCACCCCGTGCTGCTGACCGAGGCCCCCCTGAACCCCAAGGCCAACCGCGAGAAGATGCCCAGGTGAGTGGCCCGCTACCTCTTCTGGTGGCCGCCTCCCTCCTTCCTGGCCTCCCGGAGCTGCGCCCTTTCTCACTGGTTCTCTCTTCTGCCGTTTTCCGTAGGACTCTCTTCTCTGACCTGAGTCTCCTTTGGAACTCTGCAGGTTCTA
+
CCDCCEDDFFFFGGGGGGGGGGHHGFGEGGHHHGGGGGGGGHHHHGGGGGGGHHHHHHHGGGGGGGGGGGGHGHHGGGGHGHHHHGGGGGFGGGHHHHHHHHHGHHHHHHGGHHGGGGGHHHHHHHHHHHGHHGGGGGHGHHGHHGGGGGGGGGGGGG-ADGGGGGFFFFFFFFFHFHFFFFFFFFFHHHFFFFDFFFFFFFFFFFFFFFFFHHHFFFFFFFFFFFFFHFFFFHFFFFFFFFFFFFFFFFF
@M05620:37:000000000-D9766:1:1101:14432:9261 1:N:0:78
AGTGCCAGCTCTCAATCGCACAGGGGACCCAGGGCCTGGCCCCTCCATCCAGAAAACCTATGACCTCACCCGCTACCTGGAGCACCAACTCCGCAGCTTGGCTGGGACCTATGTGAGTATCCAGCGTAGGAATCTGGGAGTTGGGGAGGAGTGAGGAGTTGGGGAAAGACAGTCCTAACCGTGGAGGGTTCTGGTAAATGATGGGGTGAGGAGGGGCTCTTTGGCTCCCACCAGTCCCCCTGTCTGGTCTA
+
AAAAAFFFBFFFGGGFGGGCGGHGG22AEFHHAEEABFHHCH?FAEFBHFGHFHHGFEFFEGBGHFHHHHFGG/>EHHGG2FGHHH1?EGH3>ECEEG3BEHHGGGHHGHHHHHHHHHHHHHGGHGGGGGHGHHHHHH0CDFHHGGFFGDC>G0DHGGHHHHGGGGHHHHHHHHHHHHHHGGCDACGGCFFGGGFGGGGGGGGGGGDFFFFBFFFFFFFFFFFFFFFFFFFFFFFFFFFFFFFFFFFFFFB
@M05620:37:000000000-D9766:1:1101:17896:9264 1:N:0:78
ACCACACCTTCTACAATGAGCTGCGTGTGGCTCCCGAGGAGCACCCCGTGCTGCTGACCGAGGCCCCCCTGAACCCCAAGGCCAACCGCGAGAAGATGCCCAGGTGAGTGGCCCGCTACCTCTTCTGGTGGCCGCCTCCCTCCTTCCTGGCCTCCCGGCGCTGCGCCCTTTCTCACTGGTTCTCTCTTCTGCCGTTTTCCGTAGGACTCTCTTCTCTGACCTGAGTCTCCTTTGGAACTCTGCAGGTTCTA
+
CCCCCCCCFFFFGGGGGGGGGGHHGGFBCEHFHGGGFGEFEHHHHGGGEGGGHHFHHHGGGGGGGGGGGFFHHHHGGGGHGHHHHGGGGGDGGGHGFHHHHGHGHHHHHHGGHHGGGGGHHHHHHHHHHHGHHGGGGGHGHHGHHGGGGGGGGGGGGG-ADFFFFFFFFFFFFFFFFFFFFFFFFFFFFFFFFDDDFFFFFFFFFFFFFFFFFFFFFFFFFFFFFFFFFFFFFFFFFFFFFFFFFFFFFFB
@M05620:37:000000000-D9766:1:1101:14631:9293 1:N:0:78
ACCACACCTTCTACAATGAGCTGCGTGTGGCTCCCGAGGAGCACCCCGTGCTGCTGACCGAGGCCCCCCTGAACCCCAAGGCCAACCGCGAGAAGATGCCCAGGTGAGTGGCCCGCTACCTCTTCTGGTGGCCGCCTCCCTCCTTCCTGGCCTCCCGGCGCTGCGCCCTTTCTCACTGGTTCTCTCTTCTGCCGTTTTCCGTAGGACTCTCTTCTCTGACCTGAGTCTCCTTTGGAACTCTGCAGGTTCTA
+
CCCCCCCCFFFFGGGGGGGGGGHHGEGEGGHHEGGFGGGGGHHHHGGGGGGGHHGHHHHGGGGGGGGGGGGHHHHGGGGHGGHHGGGFGGBCFGHHHHHHHHHGHGHHHHGGHHGGGGGHHHHHHHHHHHGHHGGGGGHGHHGHHGGGGGGGGGGGGG-:CFFFFFFFFFFFFFFFFFFFFFFFFFFFFFFFFFFFFFFFFFFFF0FFFFFFFFFFFFBFFFF9FFFFFFFFFFFEFFFFFFFFFFFFFFB
@M05620:37:000000000-D9766:1:1101:4996:9294 1:N:0:78
ACCACACCTTCTACAATGAGCTGCGTGTGGCTCCCGAGGAGCACCCCGTGCTGCTGACCGAGGCCCCCCTGAACCCCAAGGCCAACCGCGAGAAGATGCCCAGGTGAGTGGCCCCCTACCTCTTCCGGTGGCCGCCTCCCTCCTTCCTGGCCTCCCGGCGCCGCGCCCTTTCTCACTGGTTCTCTCTTCTGCCGTTTTCCGTAGGACTCTCTTCCCTGACCTGAGTCCCCTTTGGAACTCTGCAGGTTCTA
+
CCCCCCCCFFFFGGGGGGGGGGHHGGGEHGHHHGGGGGGGGGHHHGGGGGGGHGHHHHHGGGGGGGGGGGGHHHHGGGGHGHHHHGGGGGGGGGHHHHHHHH/??F10?FFFHH-<-.FGHHDHF1<<A-EAGCCG.:GGFHGEFBFFBFEGFFGG?B--;-;:9>DFAFFFB//99BFFFBFB9:/B//:BFCAFFFFFA::.;/BFBBBBF:/.9:9;FB./.;///;9FFEF/FFF/9FFFFFAFB//
@M05620:37:000000000-D9766:1:1101:3859:9300 1:N:0:78
ACCACACCTTCTACAATGAGCTGCGTGTGGCTCCCGAGGAGCACCCCGTGCTGCTGACCGAGGCCCCCCTGAACCCCAAGGCCAACCGCGAGAAGATGAACCCAGGTGAGTGGCCCGCTACCTCTTCTGGTGGCCGCCTCCCTCCTTCCTGGCCTCCCGGAGCTGCGCCCTTTCTCACTGGTTCTCTCTTCTGCCGTTTTCCGTAGGACTCTCTTCTCTGACCTGAGTCTCCTTTGGAACTCTGCAGGTTC
+
AABABBCBFFFFGGGFGGGGGGHHGGGGEGGHHGGG?EGEEGEHHGGGEGGG5F3BFHHG>E?FGGGGGGGFEGHGGGGHGHHHHGGGGGGGGGH2FG??FGCF?FGHGGHHGGHHGGGGGHHHDGGGHGHFDHHGGGGDHGHHGGFFFCFGGGGGGGE?@BDGGGFFFF@FFFFFFFFBBBFFFFFFFFFFFFFF;;BEFFDFFA?FFFFFFFFFFFFBFFFFBBFFFFFFFFF//;:FFFFFFFFFFFF
@M05620:37:000000000-D9766:1:1101:6535:9300 1:N:0:78
AGTGCCAGCTCTCAATCGCACAGGGGACCCAGGGCCTGGCCCCTCCATCCAGAAAACCTATGACCTCACCCGCTACCTGGAGCACCAACTCCGCAGCTTGGCTGGGACCTATGTGAGTATCCAGCGTCGGAATCTGGGCGTTGGGGAGGCGTGCGGAGTTGGGGAAAGACAGTCCTAACCGTGGAGGGTTCTGGTAAATGATGGGGTGAGGAGGGGCTCTTTGGCTCCCACCAGTCCCCCTGTCTGGTCTA
+
>A>3>DFFBFFFGDGG5FFAECHGFEEEGEGHAEGEGFHHHHGHGGHHHHHHHGHGHGFHHGFHHFFHHHHGGEEFHHHHBFGHHH11?GHFFGFG@GGHGHHFGGGHGFHHHGDBGHHFHHHHHGF/B@>?FBHHHH/AFGGHGGADG.;;D.ACFGEFFGGG.E.AFG/CBFGGFGGGCFFF.ADDAFFFFFBBFB/BFBFFFFFFFFFFFFFFFFFFFFFFFEFFFFFF.9BFFFFFFFFFFFFFFFF
@M05620:37:000000000-D9766:1:1101:3842:9307 1:N:0:78
ACCACACCTTCTACAATGCGCTGCGTGTGGCTCCCGAGGAGCACCCCGTGCTGCTGACCGAGGCCCCCCTGAACCCCAAGGCCAACCGCGCGAAGATGAACCCAGGTGCGTGGCCCGCTCCCTCTTTTGGTGGCCGCCTCCCTCATTCCTGGCCTCCGGGCGCTGCGCCCTTTCTCCCTGGTTCTCTTTTCTGCCGTTTTCCGTGGGCCTCTCTTCTCTGCCTTGCGTCTCCTTTGGAACTCTGCTGGTTC
+
BBBBBBB3BFCFGGGGGG4AEEGGGFGBAEHHGBFEAEEEGHGHHGGEFEEGHHHHHHHEEEGGGGGGGGGHFHHGGGGHGHHHHGGGGG/>CDGCGHHHHH/.>>GG<>FDDG<<D<ACGGHFHF0<CCHGGGGGGGGGGGGG.;CF;FGGGGGGG.9;BB-;@DBBFBBFFFFF/BFFEFFFFFF/9;FFFF:;;DFFF/.B.9;.;EFFFFF/;;;FFF/;F/;.9..;FFFFFFFFF:BFF/;BBF/
@M05620:37:000000000-D9766:1:1101:4372:9309 1:N:0:78
ACCACACCTTCTACAATGAGCTGCGTGTGGCTCCCGAGGAGCACCCCGTGCTGCTGACCGAGGCCCCCCTGAACCCCAAGGCCAACCGCGAGAAGATGCCCAGGTGAGTGGCCCGCTACCTCTTCTGGTGGCCGCCTCCCTCCTTCCTGGCCTCCCGGAGCTGCGCCCTTTCTCACTGGTTCTCTCTTCTGCCGTTTTCCGTAGGACTCTCTTCTCTGACCTGAGTCTCCTTTGGAACTCTGCAGGTTCTA
+
BBBAB4ABFFFFGGGGGGGDGDGFGGGGHEFGGGGGGGG2AFAGHGGGEFGGGHHHHHHGEGCEGGGGGGGF3GHGGGEHEHHHEFGGGGGGGGHHHHHHHHHGHHHHHHGGHHGGGGGHHHHHHHHHHFDGHGGGGGHGHHGHHGGGGGGGGGGGGG-BBGGGGGFBBFFFFFFFFFFFFFFFFFFFFFFFFBFFFFFFFFFFFBFFFFFFFFFFFFFFFFFFFFFFFFFFFFFFFFFFFFFFFFFFFFB
@M05620:37:000000000-D9766:1:1101:13420:9314 1:N:0:78
GAGGCTGCTTTGGAAGAAACTGACAAGCCAGGGACACAAGATCGGCGGAGCACACGTCTGAACTCCAGTCACCTGAAGCTATCTCGTATGCCGTCTCCTGCTTTTTAAAATAAAAACTTCCCAGCCCGGGACCCCCGCTCGGCCGCGCCCCCGTCTGCCCTCCCGTCCCTCCTCTAAATCTCGTATGCCGTCTTCTGCTTGAAACAAAACCATCGTGTGCCCTGCCGGATCTATGAACCGCGACGTCTTAT
+
BBBBBBFBFFFFGGGGGBGGE5BBBB4BA444BAFF2GAGB3F2A22A0AAFFF10112B3@F4B3B34@3BBBF3B3B@B4BGF11?33BGE?E02BGH333?33/3BD32333B<F?3B2GHHG/>DGGCGDFGGGCDD-EGFG-;DDGGGGGGG0CEFG;CDFGGFFFF.9/9:BFFFFFADFF/;;.9AEBFFFBBF.:B/;..;9A./9...9./://..;---.-/;/9///.-----9-..9//
@M05620:37:000000000-D9766:1:1101:14930:9337 1:N:0:78
ACCACACCTTCTACAATGAGCTGCGTGTGGCTCCCGAGGAGCACCCCGTGCTGCTGACCGAGGCCCCCCTGAACCCCAAGGCCAACCGCGAGAAGATGAACCCAGGTGAGTGGCCCGCTACCTCTTCTGGTGGCCGCCTCCCTCCTTCCTGGCCTCCCGGCGCTGCGCCCTTTCTCACTGGTTCTCTCTTCTGCCGTTTTCCGTAGGACTCTCTTCTCTGACCTGCGTCTCCTTTGGAACTCTGCAGGTTC
+
CCDCDCCCFFFFGGGGGGGGGGHHGGGFHGHHHGGGGGGGGHHHHGGGGGGGHHGHHHHGGGGGGGGGGGGHHHHGGGGHGHHHHGGGGGGGGGHHHHHHHHGGHGHH=GHGGGHHGGG?DHHHHHHHHHHHGHHGGGGGHGHHGGGGGGGGGGGGGGGG-CFFFFFFFFAFFFFFFFFFFFFFFFFFFFFFFFFFDFFFFFBFFDDFFFFFFFHHFFFF0FFFF.@:CFFFFFFFFFFFFFFFF0BFFF0
@M05620:37:000000000-D9766:1:1101:13203:9337 1:N:0:78
ACCACACCTTCTACAATGAGCTGCGTGTGGCTCCCGAGGAGCACCCCGTGCTGCTGACCGAGGCCCCCCTGAACCCCAAGGCCAACCGCGAGAAGATGCCCAGGTGAGTGGCCCGCTACCTCTTCTGGTGGCCGCCTCCCTCCTTCCTGGCCTCCCGGAGCTGCGCCCTTTCTCACTGGTTCTCTCTTCTGCCGTTTTCCGTAGGACTCTCTTCTCTGACCTGAGTCTCCTTTGGAACTCTGCAGGTTCTA
+
BBBBBBBBFFFFGGGFGGGGGFHHGEGGHGHGHGGGGGGGGHHHHGGGEGGGHHHHGHHGGGGGGGGGGGGHHHFGGGGHGHHHHGGGGGGGGGHHHHHHHHHGHHHHHHGGHHGGGGGHHHHHHHHHHHGHHGGGGGHGHHGHHGGGGGGGGGGGGG?DGGGGGGFFFFFFFFFFFFFFFFFFFFFFFFFFFFD?FEFFDFFFFFFFFFFFFFFFFFFFFFFFFFFFFFFFBFFFFFFFFFFFFFFFFFB
@M05620:37:000000000-D9766:1:1101:26706:9338 1:N:0:78
AGTGCCAGCTCTCAATCGCACAGGGGACCCAGGGCCTGGCCCCTCCATACAGAAAACCTATGACCTCACCCGCTACCTGGAGCACCAACTCCGCAGCTTGGCTGGGACCTATGTGAGTATCCAGCGTAGGAATCTGGGAGTTGGGGAGGAGTGAGGAGTTGGGGAAAGACAGTCCTAACCGTGGAGGGTTCTGGTAAATGATGGGGTGAGGAGGGGCTCTTTGGCTCCCACCAGTCCCCCTGTCTGGTCTA
+
>33>AD5FBFCDAFGFGCGGCGGHFEAE2AFGFEAAFCAFGGGHFE2E5FFEG3FGFE3GHHHHFFEFGHHGGE/>FDHGFHHC1FGGGHHHFGGGEGGHGHHGFGHHGHHHHHHHHHHHHHHHHCEGGGHHHHHHFHFFDHHFGGFDGDEHHGHHHGHHHHGGGGHHHHHHHHHHHHHHGEGGGGGG;AFGGGFGGGGGGGGGGGFBFFFFFFBBB<FFFFFFFFFFFFFFFFFFFFFFBFFFFFFFFFF
@M05620:37:000000000-D9766:1:1101:14945:9353 1:N:0:78
ACCACACCTTCTACAATGAGCTGCGTGTGGCTCCCGAGGAGCACCCCGTGCTGCTGACCGAGGCCCCCCTGAACCCCAAGGCCAACCGCGAGAAGATGAACCCAGGTGAGTGGCCCGCTACCTCTTCTGGTGGCCGCCTCCCTCCTTCCTGGCCTCCCGGAGCTGCGCCCTTTCTCACTGGTTCTCTCTTCTGCCGTTTTCCGTAGGACTCTCTTCTCTGACCTGAGTCTCCTTTGGAACTCTGCAGGTTC
+
AAAAAABAFFFFGFGGGGFGGGHHGFGGAEGHGFGG2EE22AAGHGGEBEFFDGHEEGHGFE0EGGGGGGGFGHHGGGGHGHHHHGGGGGGGDAHCDHH>2/CF???FGHDGFFGH@GCDDGHGHHGHHFGFEGHFGGG?GGHGC;CCFBBFGGGGGEFBDBA;BFD@FF-B9:BFFFFF.BFFFFFFFFFFFFFF99BEFF?BA.AFFFFFFFFFBFFFFBB;BBF/FFBF/9B///::BFFEFFF.;//
@M05620:37:000000000-D9766:1:1101:23197:9354 1:N:0:78
ACCACACCTTCTACAATGAGCTGCGTGTGGCTCCCGAGGAGCACCCCGTGCTGCTGACCGAGGCCCCCCTGAACCCCAAGGCCAACCGCGAGAAGATGCCCAGGTGAGTGGCCCGCTACCTCTTCTGGTGGCCGCCTCCCTCCTTCCTGGCCTCCCGGAGCTGCGCCCTTTCTCACTGGTTCTCTCTTCTGCCGTTTTCCGTAGGACTCTCTTCTCTGACCTGAGTCTCCTTTGGAACTCTGCAGGTTCTA
+
BBBBBBBBFFFFGGGGGGGGGGHGGFGFHFHHGGGEGGGGGHHHHGGGGGGGHHHGHHHGGGGGGGGGGGGGHHHGGGGHEEHHHGGCGGGFCGFHFHHHHHHGHHHHHHGGHHGGGGGHHHHHHHHHHHGHHGGGGGHGHHGHHGGGGGGGGGGGGF-DGGGGGGFFFFFFFFFFFFFFFFFFFFFFFFFFFFFFFFFFFFFFFFFFFFFFFFFFFFFFFFFFFFFFFFFFFFFFFFFFFFFFFFFFFFF
@M05620:37:000000000-D9766:1:1101:24182:9368 1:N:0:78
AGTGCCAGCTCTCAATCGAACAGGGGACCCAGGCCCTGGCCCCTCCATCCAGAAAACCTATGACCTCACCCGCTACCTGGAGCACCAACTCCGCAGCTTGGCTGGGACCTATGTGAGTATCCAGCGTAGGAATCTGGGAGTTGGGGAGGAGTGAGGAGTTGGGGAAAGACAGTCCTAACCGTGGAGGGTTCTGGTAAATGATGGGGTGAGGAGGGGCTCTTTGGCTCCCACCAGTCCCCCTGTCTGGTCTA
+
>>AA>FD1>FFFGGGGGGAGGGHHGGGE0EGHE0BECGHHFHGHGGHBGHFHHHGFGEF1FGBGHGHCHHFEG@EEHHGHGHHEHG>?EF1FEFEEGHGFGH1F?EHHGHFHGFFFF1BGHHGHHCGGGGHFGHHGHH<CGHGG/C.<CC<GFDGG<CHGH/CCE.GAGGHFFGHHHFHHCCE@?ACGAGFGGGFFGGGGGGG0;.C@FFFFFF--@@FFFFFFFFFEFFFFEFFFFFFF@?FFFFFFFFF
@M05620:37:000000000-D9766:1:1101:9146:9375 1:N:0:78
GAGGCTGCTTTGGAAGAAACTGAAAAGCCAGGGACACAAGATCGGAAGACCACACGTCTGCACTCCAGTCACCTGAAGCCATCTCGTATTCCGTCTCCTGGTTGAAAAAAAAAAATAACCTCCTCTTCGGCGCCTCCTCTTTCTTCCCTGCTCTGCTGCTCTGCTCCCCCGTCCTTCCGGTCTTTCCGTTCTCGTCCTCTCTTGGATCCCCTTGGTCTCTTCTGCGCCTCTGCGTCCCTCCGTCAGGTGCC
+
A?BBAAFBFFDFBFBGGGGGFFFABB4BBFBBEDFFFFFFFFFAEABB23BBBAE0BBEF55BBB2BBDB35BFGBFF31BFGFG??B3BBGB3GB1BBB3BB>?F3FGG///>/0111@10?@G1F@//>//>AC.0>1=FG1F1=<0<./=00<0000<000:0:.;E-C:C.;F/99;-;BB00.9:/99C;.;./9//;9F/;9B...;B/;;/;9BF//;-;A9A///-;;=D/;..9....:///
@M05620:37:000000000-D9766:1:1101:20378:9378 1:N:0:78
ACCACACCTTCTACAATGAGCTGCGTGTGGCTCCCAAGGAGCACCCCGTGCTGCTGACCGAGGCCCCCCTGAACCCCAAGGCCAACCGCGAGAAGATGCCCAGGTGAGTGGCCCGCTACCTCTTCTGGTGGCCGCCTCCCTCCTTCCTGGCCTCCCGGAGCTGCGCCCTTTCTCACTGGTTCTCTCTTCTGCCGTTTTACGTAGGACTCTATTCTCTGACCTGAGTCTCCTTTGGAACTCTGCAGGTTCTA
+
ABBBBABBFFFFGGGGFFGGGGGHGGGGHFGGHGG2BEFHHGGHHGGGGGGGFHHHHHHGGGGGGGGFGGGHHHHGGGGHGGGFH?F@GGFGGGGHDHHHFG/CGHHFH1CFHH/C@<CHHHHHHG1G=/.CG-CGFGHGHHGHHHHHHHHFFGGGG-99;FFFAGGG;BFFFFFBFFFFFFFFFFFFFFFFF@A.BE/;E./../;BFF/;BFBFF/9FFFFBBBFFFFBFFBFFFFFFBBBBFFFFBF/
@M05620:37:000000000-D9766:1:1101:9740:9380 1:N:0:78
AGTGCCAGCTCTCAATCGCACAGGGGACCCAGGGCCTGGCCCCTCCATCCAGAAAACCTATGACCTCACCCGCTACCTGGAGCACCAACTCCGCAGCTTGGCTGGGACCTATGTGAGTATCCAGCGTAGGAATCTGGGAGTTGGGGAGGAGTGAGGAGTTGGGGAAAGACAGTCCTAACCGTGGAGGGTTCTGGTAAATGATGGGGTGAGGAGGGGCTCTTTGGCTCCCACCAGTCCCCCTGTCTGGTCTA
+
ABBBCFFFCFFFGFGGGGGGGGHHGGGGGGHHGGGGGGHHHHGHGGHHHHHHGHHHHGHHHHHHHHHHHHHGGGGGHHHHHHHFHHHHGHHHGGGGGHHHGHHGGGHHGHHHHHGHHHHHHHHHHGEGGGHHHHHHHHHGGHHHGGGGGGGHHHHHGGHHHHGGGGHHHHHHHHHHHHHHGGCDGFGGEGGGGGCFFGGGGGGGGGFFFFFFFFFFFFFFFFFFFFFFFFFFFFFFFFFFFFFFFFFFFFF
@M05620:37:000000000-D9766:1:1101:16589:9395 1:N:0:78
ACCACACCTTCTACAATGAGCTGCGTGTGGCTCCCGAGGAGCACCCCGTGCTGCTGACCGAGGCCCCCCTGAACCCCAAGGCCAACCGCGAGAAGATGCCCAGGTGAGTGGCCCGCTACCTCTTCTGGTGGCCGCCTCCCTCCTTCCTGGCCTCCCGGAGCTGCGCCCTTTCTCACTGGTTCTCTCTTCTGCCGTTTTCCGTAGGACTCTCTTCTCTGACCTGAGTCTCCTTTGGAACTCTGCAGGTTCTA
+
CCCCCCCCFFFFGFGFGGGGGGHHGEGBDFHHHGGEGGEFFHGHHGGGEFEGHHHHHHHFGEGGGGGGGGEGHHHGGGGHGHHHHGGGGGGGGGHHHHHHHHHGHGHHHHGGHHGGG-DHHHHHHHHFHHGHHGGGGGHGHHGHHGGGGGGGGGGGGG-@?FFGGGFFFFFFFFFFFFFFFFFFFFFFFFFFFFFFFFFFFF?DFFFFFFFFFFFFFFFFFFF/BFFFFFFFFFFFFFFBFFFFFFFFFF/
@M05620:37:000000000-D9766:1:1101:3311:9405 1:N:0:78
ACCACACCTTCTACAATGAGCTGCGTGTGGCTCCCGAGGAGCACCCCGTGCTGCTGACCGAGGCCCCCCTGAACCCCAAGGCCAACCGCGAGAAGATGAACCCAGGTGAGTGGCCCGCTACCTCTTCTGGTGGCCGCCTCCCTCCTTCCTGGCCTCCCGGAGCTGCGCCCTTTCTCACTGGTTCTCTCTTCTGCCGTTTTCCGTAGGACTCTCTTCTCTGACCTGAGTCTCCTTTGTAACTCTCCAGGTTC
+
AABBBABAFFFFGGGG5FGGGCHGGE2EE2GHFFGE?EGCGHHFHGGFAAEGBGH3FGHGE@0EGDGGGGE?EFHGGC?EF/GCFGFEGGGCDGH22?DGFHDA<<1<101?CFF.CFG?FH<DH0D0G0</<CGGCGF?HEFFEBFFF0;B??FAAE.-9A;A:/-@A9-9FFFFFFFBFFFFBF/BFFFFFFF;A?FEFFDBAD.9B/BF;F9;;B9//BF/.:FFFFFBBF///;9BFFE/;/;//9/
@M05620:37:000000000-D9766:1:1101:18925:9410 1:N:0:78
AGTGCCAGCTCTCAATCGCACAGGGGACCCAGGGCCTGGCCCCTCCATCCAGAAAACCTATGACCTCACCCGCTACCTGGAGCACCAACTCCGCAGCTTGGCTGGGACCTATGTGAGTATCCAGCGTAGGAATCTGGGAGTTGGGGAGGAGTGAGGAGTTGGGGAAAGACAGTCCTAACCGTGGAGGGTTCTGGTAAATGATGGGGTGAGGAGGGGCCCTTTGGCTCCCACCAGTCCCCCTGTCTGGTCTA
+
ABAABFFFBFFFGGGGGGGGGGHHGGGGGEGHGGGGDGHGHHGHGGHHHHHHFHFFHGHHHHHHHHHHHHHGGFCGHFHHGGHHHHHHGHHHGGGGGGHHGHHGGGHHGHHHGGHFFHFFFHHHGGEDGGHFFHHHFGFFC0FHGGFGGDEGHHHHHGGFHHGGEDHHHHHHHHGHHHHHGGFDEGGG;FFGGG=FGGGFGGFGGGFFFFFFFFFFFFFFFFFFFFFFFFFFFFFFFFFFCEFFFFFFFB:
@M05620:37:000000000-D9766:1:1101:17036:9413 1:N:0:78
ACCACACCTTCTACAATGAGCTGCGTGTGGCTCCCGAGGAGCACCCCGTGCTGCTGACCGAGGCCCCCCTGAACCCCAAGGCCAACCGCGAGAAGATGCCCAGGTGAGTGGCCCGCTACCTCTTCTGGTGGCCGCCTCCCTCCTTCCTGGCCTCCCGGAGCTGCGCCCTTTCTCACTGGTTCTCTCTTCTGCCGTTTTCCGTAGGACTCTCTTCTCTGACCTGAGTCTCCTTTGGAACTCTGCAGGTTCTA
+
BBBBBBBBFFFFGGGFGGGFGBGHGEFFHGCFHGGGGGGGCEHAHGGGGGGEFHHFFHHGGGCEGGGFGGGHFHHGGGGHGEHHHGFGGGGGGGHHGFHHHHHGHHHHHHGGHHGGGGGHHHGHHHHE<GCFHGGGGGHGHHGHHGGGGGGGGGGGGDGGGGGGGGFFFFFFFFFFFFFFFFFFFFFFFFFFFFFFFFFFFFFFFFFFFFFFFFFFFFFFFFFFFFFFFFFFEFFFFFFFFFFFFFFFFFF
@M05620:37:000000000-D9766:1:1101:20034:9414 1:N:0:78
ACCACACCTTCTACAATGAGCTGCGTGTGGCTCCCGAGGAGCACCCCGTGCTGCTGACCGAGGCCCCCCTGAACCCCAAGGCCAACCGCGAGAAGATGAATCCAGGTGAGTGTCCCGCTACCTCTTCTGGCGGCCGCCTCCCTCCTTCCTGGCCTCCCCCAGCTTCGCCCGTTCTCACTTCTTCTCTCTTCTGCCGGTCTCCCTACGACTCTCTGCGCTGACCTTAGTATCCTTTGGGACTCTGCACGGTC
+
CCCBCBCBFFFFGGGGGGGGGGHHGGGGHGHHHGGGGGGGGHHHHGGGEGGGFHGHHHHGGGEGGGGGGGGHHHHGGGGHGHHHHGGGGGGGGGHHGHH2222<101110<1<?11/----01>11>1000--;D--A....:CA/;FB0;CF.9A.;..-.99/;9A..-;FFFF/BF//;/B//;:FFF/F/9C---:B//;/....../;B/:-99-::9F/9B////;F//:/9...9/:///;-.:
@M05620:37:000000000-D9766:1:1101:9966:9420 1:N:0:78
ACCACACCTTCTACAATGAGCTGCGTGTGGCTCCCGAGGAGCACCCCGTGCTGCTGACCGAGGCCCCCCTGAACCCCAAGGCCAACCGCGAGAAGATGCCCAGGTGAGTGGCCCGCTACCTCTTCTGGTGGCCGCCTCCCTCCTTCCTGGCCTCCCGGCGCTTCGCCCTTTCTCACTGGTTCTCTCTTCTGCCGTTTTCCGTAGGACTCTCTTCTCTGACCTGAGTCTCCTTTGGAACTCTGCAGGTTCTA
+
CCCCDDDDFFFFGGGGGGGGGGHHGGGEFGHHHGGGGGGGGHHHHGGGGGGGGHHHHHHEGGGGGGGGGGGHHHHGGGGHGHHHHGGGGGCFGGHHHHHHHHHGHHHHHHGGHHGGGGGHHHHHHHHHHHGHHGGGGGHGHHGHHGGGGGGGGGGGGG-ADFFFFFFFFFFFFFHHHFFFFFFFFFFFFHFFFFDFFFHFFFFFFFFFFFFFFFHFHHFFFFFFFFFFFFFFFFFFFFFFHHFHFFFFFFF
@M05620:37:000000000-D9766:1:1101:14303:9424 1:N:0:78
ACCACACCTTCTACAATGAGCTGCGTGTGGCTCCCGAGGAGCACCCCGTGCTGCTGACCGAGGCCCCCCTGAACCCCAAGGCCAACCGCGAGAAGATGAACCCAGGTGAGTGGCCCGCTACCTCTTCTGGTGGCCGCCTCCCTCCTTCCTGGCCTCCCGGCGCTGCGCCCTTTCTCACTGGTTCTCTCTTCTGCCGTTTTCCGTAGGACTCTCTTCTCTGACCTGCGTCTCCTTTGGAACTCTGCAGGTTC
+
BBBBBBBBFFFFGGGGGGFGGFHHGEGEGDHHCGGGGGGCGHHHHGGGFGGGHHHHHHHGGGGGGGGGGGGHHHHGGGGHGGHHHGGFGGBCCGHGBDF2?FFGHGHF1?FFFGHHGGG@FHHHHHGHHHHHFHFCGGGGHFHHGGGGGFGGGGGGGGGG-AFFFFFDFFFFFFFFFFFFFFFFFFFFFFFFFFFB;9FFFF?F.DDFFFFFFFFFFFFF/BFFF.9;DFFFFFFEFFFFFFFFF9;FFF/
@M05620:37:000000000-D9766:1:1101:15147:9424 1:N:0:78
ACCACACCTTCTACAATGAGCTGCGTGTGGCTCCCGAGGAGCACCCCGTGCTGCTGACCGAGGCCCCCCTGAACCCCAAGGCCAACCGCGAGAAGATGCCCAGGTGAGTGGCCCGCTACCTCTTCTGGTGGCCGCCTCCCTCCTTCCTGGCCTCCCGGAGCTGCGCCCTTTCTCACTGGTTCTCTCTTCTGCCGTTTTCCGTAGGACTCTCTTCTCTGACCTGAGTCTCCTTTGGAACTCTGCAGGTTCTA
+
BBBBBBABFFFFGGGGGFGFGGHHGAEBAA2FGGFGGG?EDHHHHGGGDEEEFHFHHGCEFECGEFGGGGGHHHHGGGGHGHHHHGGGGC<BFGHHFHHHHFHGHHHFGBFFHHCGGCGHHHHHHHFFHGGGHGGGGGHGHHGHHGGGGGGGFGGGGG-@DGGEGGFFFFFFFFFFFFFFFFFFFFFFFFFFFFD.FFFFFFFFFFFFFFFFFFFFFFFFFFFFFFFFFFFFFFFFFFFFFFFFFFABFFB
@M05620:37:000000000-D9766:1:1101:3683:9439 1:N:0:78
GAGGCTGCTTTGGAAGAAACTGATAAACCAGGGACACAAGATCGGACGACCACACATCTGTACTCTAGTCAGCTGAAGGGATCTCGTATTCCTTCTCCTGCTTGAAAAAAAAAAATACTACTCAAGAGAAGGCGTCTTATCTGTTTATAGTCATTCGGCGATTAGGCCAAACCTTCCTACTCTTTGCTGCGTCTGGTCCCTGTTGGGTTTCTTCGTGGCTCATTGGTACCCATAAGACCCCGTGGTTGTTT
+
>11A>>BABBB@B11B1A1BF113AADBFAF0BA0AA0FCCGABE//AAAAAFBB/B1DDB2FGDFDDFFD1BD1111B/BB/@BB/BBBBB@BB1@BGG1BB1BB110>><@?<0112@1>1>111<0??0?/?<.<11111>1<11111100000.----;:C0//../../0;;000000;0;0900-.9.;;C0990:0;9---9-;F//-99---;/9/;///;/9////://--------9--9-
@M05620:37:000000000-D9766:1:1101:9258:9445 1:N:0:78
AGTGCCAGCTCTCAATCGCACAGGGGACCCAGGGCCTGGCCCCTCCATCCAGAAAACCTATGACCTCACCCGCTACCTGGAGCACCAACTCCGCAGCTTGGCTGGGACCTATGTGAGTATCCAGCGTAGGAATCTGGGAGTTGGGGAGGAGTGAGGAGTTGGGGAAAGACAGTCCTAACCGTGGAGGGTTCTGGTAAATGATGGGGTGAGGAGGGGCTCTTTGGCTCCCACCAGTCCCCCTGTCTGGTCTA
+
AAAABFFFCFFFGGGGGGGGGGHHGGGGGGHHFFGGGGHHHHGHGGHHHHHHHHGHHGHHHHHHHHHHHHHGGGGGHHHHHHHHHHHHGHHHGGGGGHHHGHHGGGHHGHHHGHGHHHHHHHHHHGEFGGHHHHHHHHHGGHHHGGGGGGGHHHHHHGHHHHGGGGHHHHHHHGHHHHHHGGEGGGGG:FGGGGFFGGGGGGGGGGFFFFFFFFFFFFFFFFFFFFFFFFFFFFFFFFFFFFFFFFFFFFF
@M05620:37:000000000-D9766:1:1101:26805:9457 1:N:0:78
ACCACACCTTCTACAATGAGCTGCGTGTGGCTCCCGAGGAGCACCCCGTGCTGCTGACCGAGGCCCCCCTGAACCCCAAGGCCAACCGCGAGAAGATGCCCAGGTGAGTGGCCCGCTACCTCTTCTGGTGGCCGCCTCCCTCCTTCCTGGCCTCCCGGAGCTGCGCCCTTTCTCACTGGTTCTCTCTTCTGCCGTTTTCCGTAGGACTCTCTTCTCTGACCTGAGTCTCCTTTGGAACTCTGCAGGTTCTA
+
CCCCCCCCFFFFGGGGGG5FGGHHGGGGHGHHHGGGGGGGGHHHHGGGGGGGHHHHHHHGGGGGGGGGGGGHHHHGGGGHGHHHHGGGGGCFGGHHHHHHHHEF1CGHGFGGHHGGGGGHHHHHHHFHFHGHHGGGGGHGHHGHHGGGFGGGGFGGGGGGBGGGGGFFFFFFFFFFFFFFFFFFFFFFFFFFFFAFFFFFFFFFFFFFFFFFFFFFFFFFFFFFFFFFFFFFFFFFFFFFFFFFFFFFFFB
@M05620:37:000000000-D9766:1:1101:19864:9469 1:N:0:78
GAGGCTGCTTTGGACGAACCTCATAGATTACTGAAACAGTTCCCCCTGGACCTGGACAAGTTTCTTGCCTGGCTTACAGAAGCTGAAACACCTGCCAATGTATTCTACCCTTAAGCAAAGGCTCCTATAAGACTCCAAGGGAGTAAAAAAAATGATGAAACAATGGCAAGCAAGTCAGTCATTTCCGCTTTAGCACTCTTGTGTATCCAATGGAACAATTCTCATCATTTGTACTTTTAACTTACAAGCCC
+
A3AA>AF>B5B4F44AAE2AGFHHHFGDDEB5F53B3G2DFADB2BAA22BBGGEB131ADBFDFGFBBBFFCGH3@BBDG@BBG33FBB1BFGGC3GF34BBBB44BBB33?343B?3B?/30/3B4?B4?3?33BBB///?<?B3?2>/<01<?1<1?10?<11<0<..<<F11>10=<=<0=0.<.<<0:0:C0;0;000/;:;000;//:0/:C0;009;0900;9;00;9C0C000;;00;;0;9.
@M05620:37:000000000-D9766:1:1101:15709:9480 1:N:0:78
ACCACACCTTCTACAATGAGCTGCGTGTGGCTCCCGAGGAGCACCCCGTGCTGCTGACCGAGGCCCCCCTGAACCCCAAGGCCAACCGCGAGAAGATGCCCAGGTGAGTGGCCCGCTACCTCTTCTGGTGGCCGCCTCCCTCCTTCCTGGCCTCCCGGAGCTGCGCCCTTTCTCACTGGTTCTCTCTTCTGCCGTTTTCCGTAGGACTCTCTTCTCTGACCTGAGTCTCCTTTGGAACTCTGCAGGTTCTA
+
CCCCCABBFFFFGGGGGGGGGGHHGGGGHGHHHGGGGGGGGHHHHGGGGGGGHHHHHHHGGGGGGGGGGGGHGHHGGGGHGHHHFGGGGGGGGGHHHHEEG2?/?GGG<GAEHHCDG-@<GHHFHH00DGDGCCDFDGHGHHGF0CBB0/CACFFGB--A9F//@BDFAFFFFFFFFB/9BFFFFFFBFFFFFA:.FFFBA:A..9BB:FFFBFFFF//FFF/9::FFFFFFF/B:BB/FF/BBFAFFFF/
@M05620:37:000000000-D9766:1:1101:15460:9492 1:N:0:78
ACCACACCTTCTACAATGAGCTGCGTGTGGCTCCCGAGGAGCACCCCGTGCTGCTGACCGAGGCCCCCCTGAACCCCAAGGCCAACCGCGAGAAGATGCCCAGGTGAGTGGCCCGCTACCTCTTCTGGTGGCCGCCTCCCTCCTTCCTGGCCTCCCGGAGCTGCGCCCTTTCTCACTGGTTCTCTCTTCTGCCGTTTTCCGTAGGACTCTCTTCTCTGACCTGAGTCTCCTTTGGAACTCTGCAGGTTCTA
+
CCCCDDCCFFFFGGGGGGGGGGHHGGGFHGHHHGGGGGGGGHHHHGGGGGGGHHHGHHHGGGGGGGGGGGGHHHHGGGGHGHHHHGGGGGGGGGHHHHHHHHHGHHHHHHGGHHGGGCGHHHHHHHHHHHGHHGGGGGHGHHGHHGGGGGGGGGGGGG-ADGGGGGFFFFFFFFFFFFFFFFFFFFFFFHHFFFFFFFFFFFFFF0BFFFFFFHFFFFBFFFFFFFFFFFFFFFFFFFFFFFFHFFFFFFF
@M05620:37:000000000-D9766:1:1101:15600:9494 1:N:0:78
ACCACACCTTCTACAATGAGCTGCGTGTGGCTCCCGAGGAGCACCCCGTGCTGCTGACCGAGGCCCCCCTGAACCCCAAGGCCAACCGCGAGAAGATGAACCCAGGTGCGTGGCCCGCTACCTCTTCTGGTGGCCGCCTCCCTCCTTCCTGGCCTCCCGGCGCTGCGCCCTTTCTCACTGGTTCTCTCTTCTGCCGTTTTCCGTAGGACTCTCTTCTCTGCCCTGCGTCTCCTTTGGAACTCTGCAGGTTC
+
AABAB@BBFFFFDEGBFG5BFGBHGGGEE2GFGFFEGGG?EHDHHGGGFGGGGHHFHHHGGCGGGFEEGEGFFFGGGGGFFHHHGGGGGG//C/0GH1FGHHGGHFHHGGGGCDHHGGC-CHHHHHHHFHHGGHGCGGGGHGGGGGGGGFGGGGGGGGGG?BBBBFBBFBBFFFFFFFFFFFFFFFFFFFFFFFFB.AFEFF.F.ADFFFFFFFFFFFFF/BAFA.@A@AFFFFFFEBBBFFFBF/;AFFB
@M05620:37:000000000-D9766:1:1101:15592:9513 1:N:0:78
ACCACACCTTCTACAATGAGCTGCGTGTGGCTCCCGAGGAGCACCCCGTGCTGCTGACCGAGGCCCCCCTGAACCCCAAGGCCAACCGCGAGAAGATGAACCCAGGTGAGTGGCCCGCTACCTCTTCTGGTGGCCGCCTCCCTCCTTCCTGGCCTCCCGGCGCTGCGCCCTTTCTCACTGGTTCTCTCTTCTGCCGTTTTCCGTAGGACTCTCTTCTCTGACCTGCGTCTCCTTTGGAACTCTGCAGGTTC
+
BBBBBBABFFFFGGGGFGGGGGHHGGGGHCGHHGGDGGGCGHHHHGGGFEGGHGHHHHHGGGGGGGGGGGGHHHGGGGGHGHHHGGGGGGGGGGHHGHHGGHGGGEHGDHHHFGHH@GG-CHHHHHHHGHHFGHHFGCFGHGHGGGGGGGGGGFGGGGGG-9BDFFFFFFFFFFFFBFFFFFFFFFFFFFFFFFFFDFFFFFDFFFDFFFFFFFFFFFFFBFFFF.@DFFFFFFFFFFFFFFFFF9FFFFB
@M05620:37:000000000-D9766:1:1101:5962:9536 1:N:0:78
AGTGCCAGCTCTCAATCGCACAGGGGACCCAGGGCCTGGCCCCTCCATCCAGAAAACCTATGACCTCACCCGCTACCTGGAGCACCAACTCCGCAGCTTGGCTGGGACCTATGTGAGTATCCAGCGTAGGAATCTGGGAGTTGGGGAGGAGTGAGGAGTTGGGGAAAGACAGTCCTAACCGTGGAGGGTTCTGGTAAATGATGGGGTGAGGAGGGGCTCTTTGGCTCCCACCAGTCCCCCTGTCTGGTCTA
+
>3>>ADFFBFFFFGGGFFGFEGGHGGGF2BGHFGGEFAGFFGGHGGHHEFGGFF3BGGFGHHHHHHHHHHHGGGEEHHHHFGHHFGGHGGHHEFGGEHHHGHHGGGHHGHHHHHHHHHHHHGHHHGDFD/FGFHFHHHFFDHHHGGCDGDEHHFHHHGHHBGDGGGHHHHHCGHHHHHHHGGGGFGGGCFGGGGFGGGGGGGGGGGFFFFFFFFFFF-EFFFFFFFFFFFFFFFFFFFFFFEFFFFFFFFB
@M05620:37:000000000-D9766:1:1101:14596:9546 1:N:0:78
AGTGCCAGCTCTCAATCGCACAGGGGACCCAGGGCCTGGCCCCTCCATCCAGAAAACCTATGACCTCACCCGCTACCTGGAGCACCAACTCCGCAGCTTGGCTGGGACCTATGTGAGTATCCAGCGTAGGAATCTGGGAGTTGGGGAGGAGTGAGGAGTTGGGGAAAGACAGTCCTAACCGTGGAGGGTTCTGGTAAATGATGGGGTGAGGAGGGGCTCTTTGGCTCCCACCAGTCCCCCTGTCTGGTCTA
+
A11>ADBFAFFFEGGFGFFGEGFHCGGGGFGHGGG?FAGFFHGHGGGG1FGGGB1BFEBGHHEHHHHHHHHGGFCGHGHHGHHHAFGHG0GHGGGGGGHHGHHGGGHHGFGHHHGFHHHHHHHHHCECGGFHHHFHHGGFGHGBCC.CGGEHHDGFCFHHHEGGGGHHHHHHHHHHHHHHGGGGGGGG.CFGGGFFGGGGGGGGGGF@FFFFFF;@@@FFFFFFFFFFFFFFFFFFFFFF@FFFFFFFFFF
@M05620:37:000000000-D9766:1:1101:24810:9567 1:N:0:78
AGTGCCAGCTCTCAATCGCACAGGGGACCCAGGGCCTGGCCCCTCCATCCAGAAAACCTATGACCTCACCCGCTACCTGGAGCACCAACTCCGCAGCTTGGCTGGGACCTATGTGAGTATCCAGCGTAGGAATCTGGGAGTTGGGGAGGAGTGAGGAGTTGGGGAAAGACAGTCCTAACCGTGGAGGGTTCTGGTAAATGATGGGGTGAGGAGGGGCTCTTTGGCTCCCACCAGTCCCCCTGTCTGGTCTA
+
3A>AAFDFAFFDFFGGGFGGAEFHDEGGGGHHGGGGGDHFGHGHGGEHFHHGH33FGFHHHHHHHHCHHHHGGG?EHGHGHHHA1GHHGHHHGCGGGHHHGHHEGGHGGGHHHHHHHGHHHFHGHC/?@DHHHEHGHHHGCGHGG@ADCAEFGHGHHFGFGB@DEGHHGHHHFHBGFFHHG.CBFEGG9;FBFGFGFFGGGBBB?..@EFFFFF;=B;EFFFFFFFFFEFADFFFFFFFFBFFFFFFBBFF
@M05620:37:000000000-D9766:1:1101:5679:9585 1:N:0:78
ACCACACCTTCTACAATGAGCTGCGTGTGGCTCCCGAGGAGCACCCCGTGCTGCTGACCGAGGCCCCCCTGAACCCCAAGGCCAACCGCGAGAAGATGAACCCAGGTGAGTGGCCCGCTACCTCTTCTGGTGGCCGCCTCCCTCCTTCCTGGCCTCCCGGCGCTGCGCCCTTTCTCACTGGTTCTCTCTTCTGCCGTTTTCCGTAGGACTCTCTTCTCTGCCCTGCGTCTCCTTTGGAACTCTGCAGGTTC
+
CCCCCCCAFFFFGGGGGGGGGGHHGGGBEEHHHFFGDGGGGHHHHGGGGGGGHHHHHHHEEEGGGGGGGGGHHHHGGGGHGHHHHGGGGG@DGGHGHHHHHHGGHGHHDHHHGGHHGGG-CHHHHHHHHHHHGHHGGGGGHGHH:;FGGGGFGGGGGCFGAGFDFFFFFFFFFFFFFFFFFFFFFFF;BFFFFFFFDDFFFFDF:DFBFFFFFFFFFFFF/B.BF.;A@AFFFFFFFFFFFFFFF:FFFF/
@M05620:37:000000000-D9766:1:1101:18298:9602 1:N:0:78
AGTGCCAGCTCTCAATCGCACAGGGGACCCAGGGCCTGGCCCCTCCATCCAGAAAACCTATGACCTCACCCGCTACCTGGAGCACCAACTCCGCAGCTTGGCTGGGACCTATGTGAGTATCCAGCGTAGGAATCTGGGAGTTGGGGAGGAGTGAGGAGTTGGGGAAAGACAGTCCTAACCGTGGAGGGTTCTGGTAAATGATGGGGTGAGGAGGGGCTCTTTGGCTCCCACCAGTCCCCCTGTCTGGTCTA
+
A3>AAFFFBFFFEGGFGCFGEGHGFGGGGFHHGGFGGFHGEHGHGGFHFHHFHHBGHGBGHHHHHHFHHHHGGGGGHHHGHHHHFHHHGFHHGGGGEGHHGHHGEGHHGHHHHHHHHHHHHHHECGGGGGHHHHBBGGHGGHHBCGGGGGGFGFHHFGHHGHGGGGHGHHHHHHHHHHHHGGEGGGBGCFGGGGFGGGGGGGGGGGFFFFFFFFAFFFFFFFBFFFFFFFFFFFFFFFFFFFFFFFFFFFF
@M05620:37:000000000-D9766:1:1101:12848:9608 1:N:0:78
AGTGCCAGCTCTCAATCGCACAGGGGACCCAGGGCCTGGCCCCTCCATCCAGAAAACCTATGACCTCACCCGCTACCTGGCGCACCAACTCCGCAGCTTGGCTGGGACCTATGTGAGTATCCAGCGTAGGAATCTGGGAGTTGGGGAGGAGTGAGGAGTTGGGGAAAGACAGTCCTAACCGTGGAGGGTTCTGGTAAATGATGGGGTGAGGAGGGGCTCTTTGGCTCCCACCAGTCCCCCTGTCTGGTCTA
+
AAAAAFFFAFCFGGGGG1EFAE0BCEEGGGHHFEE?FGCFHHGHGG0D1FFHH01BGGGGHHHHHHHHGHHGGEGGHHHH0EGGGGF/E0GGGEEGG0BG?HHGGGHHGHGHHHHHBFHHHHHHHGEGGGEHHHHHHHHGGHHHGGGGGCEHHGHHH.GFHHGGGGHHHHHHHBFGGGGG@EGGFEG@:FGGGGFGGGGGFBFFFFF@FFFFFF@@@<FFFFBFFFFFFFFFFFFFFFFF@FFFFFFFFF9
@M05620:37:000000000-D9766:1:1101:17335:9609 1:N:0:78
ACCACACCTTCTACAATGAGCTGCGTGTGGCTCCCGAGGAGCACCCCGTGCTGCTGACCGAGGCCCCCCTGAACCCCAAGGCCAACCGCGAGAAGATGCCCAGGTGAGCGGCCCGCTACCTCTTCTGGTGGCCGCCTCCCTCCTTCCTGGCCTCCCGGAGCTGCGCCCTTTCTCACTGGTTCTCTCTTCTGCCGTTTTCCGTAGGACTCTCTTCTCTGACCTGAGTCTCCTTTGGAACTCTGCAGGTTCTA
+
BBBABBBBFFFFGGGG5GGDGGHHGAABA2FHCFG?EGGGGHHHHGGGDFGGHHGFHHGGGGEGGFGGGGGFHFHGGGGH/CHHHGGEGGG@CGCFGF1FH1FF<1?0F<CCGG@CC@@G0<<GFD0C;/CCG--D?AEGFBFFGBFB;F.FF?EGDB-B@./;9@AB>FF//99F/BFBFB/9:99B/99/;@ADFF/F99..DBFFFFFBFFFF//;FFB.99;B/9B/BF/B9FB/B//9/BF9BBB/
@M05620:37:000000000-D9766:1:1101:12871:9610 1:N:0:78
AGTGCCAGCTCTCAATCGCACAGGGGACCCAGGGCCTGGCCCCTCCATCCAGAAAACCTATGACCTCACCCGCTACCTGGAGCACCAACTCCGCAGCTTGGCTGGGACCTATGTGAGTATCCAGCGTAGGAATCTGGGAGTTGGGGAGGAGTGAGGAGTTGGGGAAAGACAGTCCTAACCGTGGAGGGTTCTGGTAAATGATGGGGTGAGGAGGGGCTCTTTGGCTCCCACCAGTCCCCCTGTCTGGTCTA
+
ACAABFFFCFFFGGGGGGGGGGHHGGGGGGHHGGGGGGHHHHGHGGHHHHHHHHHHHGHHHHHHHHHHHHHGGEEGHHHHHHHHHHHHGHHHGGGGGHHHGHHGGGHHGHHHHHHHHHHHHHHHHGGGGGHHHHHHHHHGGHHHGGGGGGGHHHHHHGHHHGGGGGGHHHHHHHHHHHHHGGGGFGGGEFGGGGFGGGGGGGGGGGFFFFFFFFFFFFFFFFFFFFFFFFFFFFFFFFFFFFFFFFFFFFF
@M05620:37:000000000-D9766:1:1101:12938:9613 1:N:0:78
ACCACCCTTCTACAATGAGCTGCGTGTGGCTCCCGAGGAGCACCCCGTGCTGCTGACCGAGGCCCCCCTGAACCCCAAGGCCAACCGCGAGAAGATGAACCCAGGTGAGTGGCCCGCTACCTCTTCTGGTGGCCGCCTCCCTCCTTCCTGGCCTCCCGGAGCTGCGCCCTTTCTCACTGGTTCTCTCTTCTGCCGTTTTCCGTAGGACTCTCTTCTCTGACCTGAGTCTCCTTTGGAACTCTGCAGGTTCT
+
CCDDDCCCFFDFGGGGGDGFFGHFGGGHGHHHGGG2EG2FGEHHGGGGFGGHHHFHGHGGGGGGGGGGCF?GHHGGGGHGHHHHGGGGGBCDGHHHHDHHHGGGGHHHHHHGGGHGGGGGHHHHHHHHGHHGHHGGGGGHGHHGGGGGGGGGGGGGGGGGGGGGGFFFFFFFFFHHHHFFFFFFHFFFFFFFFFFFFFFFFFFFFFFFFFFFFHHHFHFFFFFFFFFFFFFFFHFFFFFFFFHFFFFFFFF
@M05620:37:000000000-D9766:1:1101:19295:9614 1:N:0:78
AGTGCCAGCTCTCAATCGCACAGGGGACCCAGGGCTTTGCGCGTCCATCCGGAAAACCTATGACCTCAACCGCTAACTGGAGCTCCAAGGGCGCTGGTTGGCGGTGACCTATGTGAGTATTCAGCGTCTGAATCCGGTAGCCGTGTCGGAGCTATGAGTTGCGGATAGATAGTCCTAACCGTGGAGGGCTCTGGTAAATGATGGGGGGAGGAGGGGCTCTTTGGTTCCCACCAGTCCCCCTGTCTGGTCTA
+
>?>AADDFBFCFFGGFGAFGAEGHEEGGGGHHG2E223B5220AAA15AF1AE002313BB3@5@B3B3B1/>//1B3B3F1B0333B3///></E/B1//?///>/11?11?<11?<<11@1<1>....111>1.<--./0..;./.;---.:00000;909---:CF00;FFFBF0CG-..;...;..;B////9//////;EA-9;--..;----;/9B//..//;/.;A./9//9A@9FFFB/9BB/
@M05620:37:000000000-D9766:1:1101:11471:9620 1:N:0:78
ACCACACCTTCTACAATGAGCTGCGTGTGGCTCCCGAGGAGCACCCCGGGCTGCGGACCGAGGCCCCCCTGAACCCCAAGGCCAACCGCGAGAAGATGAACCCAGGCGCGTGGCCCGCTACCTCTTCTGGTTGCCGCATTCCTCCTTTCCGGCCTCCCAGAGCTGCGACCCTTCTCACTTGTTCTGTCTTCTGCCGTATTCCGTTGTTCTCTCTTCTATGACTTCAGTCTCCCTTTGCACTATCCAGGTTC
+
>>1>A11>CFCD3GG13B11A1BAABEEF0FGAFF0EAE/AGAGHGEE//EAF//>EE/EGEEGEE>EGEFGHHEECCC/?FHH/?C@C//<//FG11>11...FC.---<--;G.C-C--/099000C900.;F-;-;.0;C09/00;09@-;--;--/-:B/9/--;@9/BBB/99///9BFF/9;B/:FB/B@B-9/BB/9/---;BFFE//;F//;/;/9///9/9BF/;B//99B//;///;/://
@M05620:37:000000000-D9766:1:1101:18107:9621 1:N:0:78
AGTGCCAGCTCTCAATCGCACAGGGGACCCAGGGCCTGGCCCCTCCATCCAGAAAACCTATGACCTCACCCGCTACCTGGAGCACCAACTCCGCAGCTTGGCTGGGACCTATGTGAGTATCCAGCGTAGGAATCTGGGAGTTGGGGAGGAGTGAGGAGTTGGGGAAAGACAGTCCTAACCGTGGAGGGTTCTGGTAAATGATGGGGTGAGGAGGGGCTCTTTGGCTCCCACCAGTCCCCCTGTCTGGTCTA
+
AAAAAF11>CC@GGGGGAEFEEHA0AEEGAAFC00EAFGHHHEGEGGFHF1FBA1BGEBFGFFGHGGGHHHEEEGGHHGGFGHCGHHHGHHHGGCGGFGHEHFFEGHHGGHHHHHHHBFHHHHHGGCCGGHHHGHHHHHECCGHGGFCGFGFGHHGHGHHHGGGEGHHHHHHHHHHHHHHG9CAGGGG9AFFGGFFGGGGGFFFGGF;EFFFFF@@@@FFFFFFFFFFEFFFFFBFFFFF?FFFFFFFFFF
@M05620:37:000000000-D9766:1:1101:21962:9621 1:N:0:78
ACCACACCTTCTACAATGAGCTGCGTGTGGCTCCCGAGGAGCACCCCGTGCTGCTGACCGAGGCCCCCCTGAACCCCAAGGCCAACCGCGAGAAGATGCCCAGGTGAGTGGCCCGCTACCTCTTCTGGTGGCCGCCTCCCTCCTTCCTGGCCTCCCGGAGCTGCGCCCTTTCTCACTGGTTCTCTCTTCTGCCGTTTTCCGTAGGACTCTCTTCTCTGACCTGAGTCTCCTTTGGAACTCTGCAGGTTCTA
+
CCDCCCCAFFFFGGGGGGGGGGHHGEGBEFHGHGGGGGGGGHHHHGGGGGGGHHHHHHHGGGGGGGGGGGGHGHHGGGGHGHHHHGGGGGBFGGHHHHHHHHHGHHHHHHGGHHGGGGGHHHHHHHHGHHGHHGGGGGHGHHGHHGGGGGGGGGGGGG-<DGGGGGFFFFFFFFFFFFFFFFFFFFFFFFFFFFFFFFHFFFFFFFFFFFFFHHHFFFBFFFFFFFFFFFFFFFFFFFFFFFFFFFFFFFB
@M05620:37:000000000-D9766:1:1101:14341:9624 1:N:0:78
GAGGCTGCTTTGGAAGAAACTCATAGATTACTGCAACAGTTCCCCCTGGACCTGGAAAAGTTTCTTGCCTGGCTTACAGAAGCTGAAACAACTGCCAATGCTACAGGATGCTACCCGTAAGGAAAGGCTCCTAGAAGACTCCAAGGGAGTAAAAGAGCTGATGAAACAATGGCAAGTAAGTCAGGCATTTCCGCTTTAGCACTCTTGTGGATCCAATTGAACAATTCTCAGCATTTGTACTTGTAACTGAC
+
CABCCAFCFFFFGGGGGGGGGGHHHHHHHHHHHHHHFHHGHHHHHGGGHHHHHHHHHHHHGHHHHHHHHHHHHHHHHHHHHHHHHGGHHHHHHHHHGHHH@F@G3BBFCBGGG@2FFE@EGHFFF0BGHHGHHFFDHB3F32BFD/CFCC?GDH2CFGFGHHFHHHFHF1FF0FCF1<GFGHB<GGHCFHDGAEGD.DD0GHHHEHHHF.C00:CGHFHF:GHHHHEH0CFFFF0B0FB0B0CGFGFGGF/
@M05620:37:000000000-D9766:1:1101:21548:9639 1:N:0:78
AGTGCCAGCTCTCAATCGCACAGGGGACCCAGGGCCTGGCCCCTCCATCCAGAAAACCTATGACCTCACCCGCTACCTGGAGCACCAACTCCGCAGCTTGGCTGGGACCTATGTGAGTATCCAGCGTAGGAATCTGGGAGTTGGGGAGGAGTGAGGAGTTGGGGAAAGACAGTCCTAACCGTGGAGGGTTCTGGTAAATGATGGGGTGAGGATGGGCTCTTTGGCTCCCACCAGTCCCCCTGTCTGGTCTA
+
AB>AAFFFBFFFGGGGGGGGGGHFFGGGGGHHGGGGGGHHFHGHGGHHHGHHHHHHHGHHHHHHHHHHHHHGGEGGHHHHHHHHHHHHGHHHFGGGGHHHFFGFGGGFGCGHHH3?F?GHHHHHHGGGCDHHHHHHHHHGGHHHGGGGGDEHHHH.<CGHHHGGGGGHHHHFHGGHHHHHGGFGGGGGDGGGGGFGFGGGGGGFGFFFFFFFFFE.ABFFFFFFFFFFFFFFFFFFFFFF;EFFFBF/;F;
@M05620:37:000000000-D9766:1:1101:17540:9645 1:N:0:78
ACCACACCTTCTACAATGAGCTGCGTGTGGCTCCCGAGGAGCACCCCGTGCTGCTGACCGAGGCCCCCCTGAACCCCAAGGCCAACCGCGAGAAGATGAACCCAGGTGAGTGGCCCGCTACCTCTTCTGGTGGCCGCCTCCCTCCTTCCTGGCCTCCCGGCGCTGCGCCCTTTCTCACTGGTTCTCTCTTCTGCCGTTTTCCGTAGGACTCTCTTCTCTGACCTGAGTCTCCTTTGGAACTCTGCAGGTTC
+
>>3ABBAAFFCFGFGGBFFGGGFGEEGAEG2BF2FAEGEEEHHHEAEEEGGGHHHHH2FEEC0/?FG@EEGFCHHAEEGHGGHHHGGE/<>DDGHHHHGG</DCG/FF<GHHGGHHGGG?DCGHH0=GGHHGGHH-A-;C.CHHGFGGGGFFGGF.EG?B-ABB?FB-DBBFFFFFFFFF./BFF/FFF/BFFFFBDFFFFFFFFFFFFFFFFEFFFFFF9F/BFFBFFFFFFFFFF/BFFBFFF/B..9/
@M05620:37:000000000-D9766:1:1101:26291:9647 1:N:0:78
ACCACACCTTCTACAATGCGCTGCGTGTGGCTCCCGAGGAGCACCCCGTGCTGCTGACCGAGGCCCCCCTGAACCCCAAGGCCAACCGCGCGAAGATGAACCCAGGTGCGTGGCCCGCTCCCTCTTCTGGTGGCCGCCTCCCTCCTTCCTGGCCTCCAGGCGCTGCGCCCTTTCTCGCTGGTTCTCTCTTCTGCTGTTTTCCGTAGGACTCTCTTCTATGCCATGCGCCTCCTTTGGAACTCTGCAGGTTC
+
BBBBBAB>FFFFGGGGGG42EEGGGFGBFEGHHABEAFG0EGGHHGG0AEGGHGHHHHH>EEEEGGGGGGEGHHHGGGGHGHHHEGGGG?<DC?D?GFGGGA/<>.>F1><>AC.<<-<-;CHHHF:GHHGFFHH?BGDDGGGGA/CF9;BBFFBFE;FFEBBB?F==F?BFFBFF.9EDBFFFFFFBFFFFFE/;;FBBF/.9:.A/;FFFFFF:;9/B/9;FF/9.;.99.BB////;/;9BF/;;FF/
@M05620:37:000000000-D9766:1:1101:6373:9655 1:N:0:78
GAGGCTGCTTTGGAAGAAACTCATAGATTACTGCAACAGTTCCCCCTGGACCTGGACAAGTTTCTTGCCTTGCTTACCGAAGCTGAAACAACTGCCAATGGCCTTTGTACTTGTAACTGACAAGCCATGGACAAAAGATCGGAAGAGCACACGCCTCAACTCCAGTCACCCCGCGAAATCTCGTATGCCGTCTTCGGCTTTACCACGAAAATTTTCTTTCCCTTTTCGCCCTCTTCCCTCTTCCTTTGCTT
+
A@AAAABACDDDGF54AABFBCBFBEDGBDEFFHFHECBDFAFGFG2ACB2GHHHFAFFF5FG5D5BFFB5BBF5FF3AAEEGGHGH3GEEC@BBGFFGG3?BFF334@B4@3BBBF4?BBGF0??B333?B??FGFF33?/?F???2BGB0<//0/@CF?FGF11?GG1?/A-C--<.0==.<.//:;-;::.;..-9;/90;C0.-.9-0/0009000;0;00//9.9.-.;://9/;.:9///;B///
@M05620:37:000000000-D9766:1:1101:4812:9662 1:N:0:78
ACCACACATTCTACAATGCGCTGCGTGCGGCTCTCGAGGAGCACCCCTTGCTGCTGACCGAGGCCCCCCTGAACCCCAAGGCCAACCGCGCGAAGATGCCCAGGTGAGTGGCCCGCTACCTCTTCTGGTGGCCGCCTCCCTCCTTCCTGGCCTCCCGGTGCTGCGCCCTTTCTCACTGGTTCTCTCTTCTGCCGTTTTCCGTAGGACTCTCTTCTCTGACCTGAGTCCCCTTTGGAACTCTGCAGGTTCTA
+
AAAAAAA1@BDFGGGDAG1AECGGGEEA0AEEA0BA1BAE?GHHHGG/0BBGBGFGHHG//>?EGCGGGGEFFFHGGGGHFEHHHGCBCG<BCGG/1?DFHHHGHHHFGHEGHHGGGCCHHHHHHHHGGHCCGCCAGGGGGGGGGGGGBFGGGFGGBA;;@FEF??A@@BBFFFBFFFBBFFFFBFFF;;BFF@FFFFFFFFFBF/BFFFFFFFF;;B/;FFF/9BB/;-BFFFFFFFFFFFFFFFFFFFB
@M05620:37:000000000-D9766:1:1101:9018:9664 1:N:0:78
ACCACACCTTCTACAATGAGCTGCGTGTGGCTCCCGAGGAGCACCCCGTGCTGCTGACCGAGGCCCCCCTGAACCCCAAGGCCAACCGCGAGAAGATGCCCAGGTGAGTGGCCCGCTACCTCTTCTGGTGGCCGCCTCCCTCCTTCCTGGCCTCCCGGAGCTGCGCCCTTTCTCACTGGTTCTCTCTTCTGCCGTTTTCCGTAGGACTCTCTTCTATGACCTGAGTCTCCTTTGGAACTCTGCAGGTTCTA
+
3A3ABA3AFFFFDGGFDGGGFGFFEFGFHDGHHGG?FEGCFHHHHGGGEEEEHDEGHHHGGGGGGGEGGGGHHHEEGGGEGHHECFGGGCDGGDHHEDGHHHHAFGGGGHFE0FCC@?<GHHFHHBDD0<AFHGGCAEHEFHGH:BGG0BAFGGGGD-?B-CB9@BD??FFBFFFFFFFFFFFFFFBFFFBBFB9DFFFFFBADD9BBFFFFF/9/:BBFFFB/B/BBFFFFFFFFFFFFFBFFE9FFFF/
@M05620:37:000000000-D9766:1:1101:12244:9669 1:N:0:78
ACCACACCTTCTACAATGAGCTGCGTGTGGCTCCCGAGGAGCACCCCGTGCTGCTGACCGAGGCCCCCCTGAACCCCAAGGCCAACCGCGAGAAGATGCCCAGGTGAGTGGCCCGCTACCTCTTCTGGTGGCCGCCTCCCTCCTTCCTGGCCTCCCGGAGCTGCGCCCTTTCTCACTGGTTCTCTCTTCTGCCGTTTTCCGTAGGACTCTCTTCTCTGACCTGAGTCTCCTTTGGAACTCTGCAGGTTCTA
+
BBBABBBBFFFFGGGGFGGEGDHHGEEBCEGHFGGEGGGGGHHHHGGGGEGGGHHHHHHGGGGGGGGGGGGFHFHGGGFHEEHHHGGEGGGGGGHHFHHHHHHGHHHHHHGGHHGGGGGHHHHHHHHHHHGHHGGGGGHGHHGHHGGGGGGGGGGGGG-AFGGGGGFFAFFFFFFFFFFFFFFFFFFFFFFFFFFFFFFFFFFFFFFFFFFFFFFFFFFFFFFFFFFFFFFFFFFFFFFFFFFFFFFFFFF
@M05620:37:000000000-D9766:1:1101:19826:9680 1:N:0:78
ACCACACCTTCTACAATGAGCTGCGTGTGGCTCCCGAGGAGCACCCCGTGCTGCTGACCGAGGCCCCCCTGAACCCCAAGGCCAACCGCGAGAAGATGAACCCAGGTGAGTGGCCCGCTACCTCTTCTGGTGGCCGCCTCCCTCCTTCCTGGCCTCCCGGCGCTGCGCCCTTTCTCACTGGTTCTCTCTTCTGCCGTTTTCCGTAGGACTCTCTTCTCTGACCTGAGTCTCCTTTGGAACTCTGCAGGTTC
+
CDDCDDCCFFFFGGGGGGGGGGHHGGGGHGHHHGGGGGGGGHHHHGGGGGGGHHHHHHHGGGGGGGGGGGGHHHHGGGGHGHHHHGGGGGGGGGHHHHHHHHGGHGHHBHHHGGHHGGG?GHHHHHHHHHHHGHHGGGGGHGHHGGGGGGGGGGGGGGGG-@DFFFFFFFFFFFFFFFFFFFFFFFFFFFFFHFFFADFFFFFFFFDFFFFFFFHHFFFFBFFFF/;;FFFFFFFFFBFFFFFFF0FFFFB
@M05620:37:000000000-D9766:1:1101:12476:9694 1:N:0:78
GAGGCTGCTTTGGAAGAAACTCATAGATTACTCCAAACGATCCCCCGGGCCTGTGAAACGATTCCTCCCTGGCCCCCAAGGTCAGCTACAACAACCCGTCCTCCCCAGGTCAACACCCCCTAGTATCCTCCTCTCCAACCGACAAGGCATCCAAAAGACACTGAAACATTAGACGGTAAATCTCTATTCACACCTTTTGATCTCCTATGTATCCTCTTCTCTGATTATCAGCTTGTATACTACTATCTCGC
+
AA1AA11AFF3FEBBA1AFEAAF3AGE33BFHBGHF10B0000BFE//AAEA/1BADGGA/BAB@210/01?00>//>///1B1>B11@@1B/>/?//>>>/1<?EB//11<B1B////>/?01@2222@0@010F1?1//<->>0..00<<<00<<<///<G00CCG0:000;.....00:000;0;000;/:90;00.0;;;0;000;000;0;CB;000///////;///;:9//;///////9//--
@M05620:37:000000000-D9766:1:1101:11657:9709 1:N:0:78
AGTGCCAGCTCTCAATCGCACAGGGGACCCAGGGCCTGGCCCCTCCATCCAGAAAACCTATGACCTCACCCGCTACCTGGAGCACCAACTCCGCAGCTTGGCTGGGACCTATGTGAGTATCCAGCGTAGGAATCTGGGAGTTGGGGAGGAGTGAGGAGTTGGGGAAAGACAGTCCTAACCGTGGAGGGTTCTGGTAAATGATGGGGTGAGGAGGGGCTCTTTGGCTCCCACCAGTCCCCCTGTCTGGTCTA
+
AAAAAFFFBFFFGGGGGGGGGGHHGGGGGGHH2FEGEGHHHHGHGGHHHHHHGHGHHGHHHHHHHFHHHHHGG>EEHHHH2FGHHH11?FHHGGGGGHHHGHHGGGHHGHFHHHHHHHHHHHHHHGDAGGBGHHHHHHACGHHHGGFDG.CGH0DHGGHHHHGGADCGFHFHHGHHGFHHGGGGGGGGEGGGGGGFFGGGFFGGGGFFFFFFFFFFFFFFFFFFFFFFFFFFFFFFFFFFFFFFFFFFFF/
@M05620:37:000000000-D9766:1:1101:24582:9717 1:N:0:78
ACCACACCTTCTACAATGAGCTGCGTGTGGCTCCCGAGGAGCACCCCGTGCTGCTGACCGAGGCCCCCCTGAACCCCAAGGCCAACCGCGAGAAGATGAACCCAGGTGAGTGGCCCGCTACCTCTTCTAGTGGCCGCCTCCCTCCTTCCTGGCCTCCCGGCGCTGCGCCCTTTCTCACTGGTTCTCTCTTCTGCCGTTTTCCGTAGGACTCTCTTCTCTGACCTGCGTCTCCTTTGGAACTCTGCAGGTTC
+
AAAABBBBFFFFGGGGGGGFGGHHGEEECECGFFFEGGGGGHHHHGGGAEFFFHGHHHHGGGGGGGGGGGGHHHHGGGGHEHHHHGGEGGCCCGHGHHFFHEFEAEGG1??DFGHHGGG@FHHHHHHH0DGHHGHGGGGGHGHHGGGGGGGGGGGGGGGGAGFFFFFFFFFFFFFFFFFFFFFFFFFFFFFFFFFDA.FFFFFFFFFFFFFFFFFFFFFF/BFFF.@DFFFFFFFFFFFFFFFFF/BFFFB
@M05620:37:000000000-D9766:1:1101:6847:9728 1:N:0:78
AGTGCCAGCTCTCAATCGCACAGGGGACCCAGGGCCTGGCCCCTCCATCCAGAAAACCTATGACCTCACCCGCTACCTGGAGCACCAACTCCGCAGCTTGGCTGGGACCTATGTGAGTATCCAGCGTAGGAATCTGGGAGTTGGGGAGGAGTGAGGAGTTGGGGAAAGACAGTCCTAACCGTGGAGGGTTCTGGTAAATGATGGGGTGAGGAGGGGCTCTTTGGCTCCCACCAGTCCCCCTGTCTGGTCTA
+
ABAABFFFBFFFGGGGGGGGGCHEGGGGGGHHDGGGDGHHHHGHGGHHHHHHGFHHHGHHHHHHHHHCHHHGGEEFHHHHHHHHHHGHGHHHGGGGGHHHGHHGGGHHGHHHHHHHHHHHHHFHHGGGDGHHHHHHHHAFGHHHGGADGGEGHGHHBDHHGHGG.EGHHHHBHHHHFHHHGGGG9EDGGGGGGGBFFGGGFGGGGGFFFFFFFFFFFFFFFFFFFFFFEBFFFFFFFFFFFFFFFFFFFFF
@M05620:37:000000000-D9766:1:1101:24721:9733 1:N:0:78
ACCACACCTTCTACAATGAGCTGCGTGTGGCTCCCGAGGAGCACCCCGTGCTGCTGACCGAGGCCCCCCTGAACCCCAAGGCCAACCGCGAGAAGATGAACCCAGGTGCGTGGCCCGCTACCTCTTCTGGTGGCCGCCTCCCTCCTTCCTGGCCTCCCGGCGCTGCGCCCTTTCTCACTGGTTCTCTCTTCTGCCGTTTTCCGTAGGACTCTCTTCTCTGACCTGCGTCTCCTTTGGAACTCTGCAGGTTC
+
BCCBCCCCFFFFGGGGGGGGGGHHGGGGHGHHHGGGGGGGGHHHHGGGGGGGHHHHHHHGGGFGGGGGGGGHHHHGGGGHGHHHHGGGGGGGGGHHHHHFG/CF//??1>F/>CGHGGFGGHHHGHHHG0GHECHGGGGGHGGGGGGGGG0FFAFGGGGG?DF-BFFAF=-:BFFFFFB0:;BFFFFFFFFFFFFF../;0BDFFDDFFFFFFFFFFFFFBFFFFF@.;./;BB9FB0900000B09..00
@M05620:37:000000000-D9766:1:1101:24577:9735 1:N:0:78
ACCACACCTTCTACAATGAGCTGCGTGTGGCTCCCGCGGAGCACCCCGTGCTGCTGACCGAGGCCCCCCTGAACCCCAAGGCCAACCGCGAGAAGCTGAACCCAGGTGAGTGGCCCGCTACCTCTTCTAGTGGCCGCCTCCCTCCTTCCTGGCCTCCCGCACCTGCGCCCTTTCTCACTGGTTCTCTCTTCTGCCGTTTTCCGTAGGACTCTCTTCTCTGACCTGAGTCTCCTTTTGGACTCTGCAGGTTC
+
AA3AAAA>CCFFGFGGGFB5F5B4EGGECEFGGBBE2AEE?EHHHGGEABEF5BBEFBGE>//>FGGEGGACFGHGGG?GGEHHHGG/>//>/??1<<??1??F<>>>F>FGFE>CA@--</0;0;<;0;;0:EHGGGF.99FGE9BBFBBFFGGGGE;-9-;;BFBBFB-;BFFFFFB9;/;BFFFB/;FFFEFB9.9;BB;9A..;BBFFFB/;/;B/9;B999BF/B/;/;;9/-9//;B9FF/999B
@M05620:37:000000000-D9766:1:1101:3895:9736 1:N:0:78
AGTGCCAGCTCTCAATCGCACAGGGGACCCAGGGCCTGGCCCCTCCATCCAGAAAACCTATGACCTCACCCGCTACCTGGAGCACCAACTCCGCAGCTTGGCTGGGACCTATGTGAGTATCCAGCGTAGGAATCTGGGAGTTGGGGAGGAGTGAGGAGTTGGGGAAAGACAGTCCTAACCGTGGAGGGTTCTGGTAAATGATGGGGTGAGGAGGGGCTCTTTGGCTCCCACCAGTCCCCCTGTCTGGTCTA
+
CCBCCFFFCFFFGGGGGFFGGGHHGGGGGGHHGGGGGGHHHHGHGGHHHHHHHHHHHGHHHHHHHHHHHHHGGGGGHHHHHHHHHHHHGHHHGGGGGHHHGHHGGGHHGHHHHHHHHHHHHHHHGGEGGGHHHGHHHHHGGHHHGGGGGGGHHHHHHGHHHHGGGGHHHHHHHHHHHHHHGGGGGGGGEFGGGGFGFGGGGGGGGGFFFFFFFFFFFFFFFFFFFFFFFFFFFFFFFFFFFFFFFFFFFFF
@M05620:37:000000000-D9766:1:1101:12092:9761 1:N:0:78
AGTGCCAGCTCTCAATCGCACAGGGGACCCAGGGCCTGGCCCCTCCATCCAGAAAACCTATGACCTCACCCGCTACCTGGAGCACCAACTCCGCAGCTTGGCTGGGACCTATGTGAGTATCCAGCGTAGGAATCTGGGAGTTGGGGAGGAGTGAGGAGTTGGGGAAAGACAGTCCTAACCGTGGAGGGTTCTGGTAAATGATGGGGTGAGGAGGGGCTCTTTGGCTCCCACCAGTCCCCCTGTCTGGTCTA
+
AAABCFFFDFFFGFGGGGGGGGHHGGGGGGHHGGGGGGHHHHGHGGHHHHHHHHHHHGHHHHGHHHHHHHHGGGGGHHHHHHHHHHHHGHHHGGGGGHHHGHHGGGHHGHHHHHHHHHHHHHHHHGCGGGHHHHHHHHGGGHHHGGGGGGGHHHHHHGHHGFFGGGHHHHHHHHHHHHHHGGGGGGGGCFGGFGCFGGGGGGGGGGFFFFFFFFFFFFFFFFFFFFFFFFFFFFFFFFFFFFFFFFFFFFB
@M05620:37:000000000-D9766:1:1101:6650:9776 1:N:0:78
AGTGCCAGCTCTCAATCGCACAGGGGACCCAGGGCCTGGCCCCTCCATCCAGAAAACCTATGACCTCACCCGCTACCTGGAGCCCCAACGCCGCAGCTTGGCTGGGACCTATGTGAGTATCCAGCGTAGGAATCTGGGAGTTGGGGAGGAGTGAGGAGTTGGGGAAAGACAGTCCTAACCGTGGAGGGTTCTGGTAAATGATGGGGTGAGGAGGGGCTCTTTGGCTCCCACCAGTCACCCTGTCTGGGCTA
+
>>>>AFFC?F@DFBFGGAFAE2BFB2AAEEGHAAEE2BBFEGF1EGFHFHHHHGCG3B3EEFGHGDGGGECEE>/EHFFG?FG1?E1?E1>//<//>BFGAGF?/?0BE2?<G@@GDGFHHDDFHCC/AGEF1?GHFF0<<0FGGC.<A.<<C0<.:EGGC/--:..C/9:F9FGGG099AFG?.99?;CFB09;BF9F/BBBFA.DF.FFED.-B;;A/F/FFFF/AFFFAAFF///;A.99//;B.;BA
@M05620:37:000000000-D9766:1:1101:14200:9777 1:N:0:78
ACCACACCTTCTACAATGAGCTGCGTGTGGCTCCCGAGGAGCACCCCGTGCTGCTGACCGAGGCCCCCCTGAACCCCAAGGCCAACCGCGAGAAGATGCCCAGGTGAGTGGCCCGCTACCTCTTCTGGTGGCCGCCTCCCTCCTTCCTGGCCTCCCGGAGCTGCGCCCTTTCTCACTGGTTCTCTCTTCTGCCGTTTTCCGTAGGACTCTCTTCTCTGACCTGAGTCTCCTTTGGAACTCTGCAGGTTCTA
+
CCDCCCCDFFFFGGGGGGGGGGHHGGGEHGHHHGGGGGGGGHHHHGGGGGGGHHHHHHHGGGGGGGGGGGGHHHHGGGGHGHHHHGGGGGCGGGHHHHHHHHHGHHHHHHGGHHGGGGGHHHHHHHHHHHGHHGGGGGHGHHGHHGGGGGGGGGGGGG?DFGGGGGFFFFFFFFHFFFFFFFFFFFFFFFHHFFDFFFFFFFFFFEFFFFFFFFFFFFFFFFFFFFFHFFFFFFFFFFFFFFFFFFFFFFB
@M05620:37:000000000-D9766:1:1101:25722:9785 1:N:0:78
ACCACACCTTCTACAATGAGCTGCGTGTGGCTCCCGAGGAGCACCCCGTGCTGCTGACCGAGGCCCCCCTGAACCCCAAGGCCAACCGCGAGAAGATGCCCAGGTGAGTGGCCCGCTACCTCTTCTGGTGGCCGCCTCCCTCCTTCCTGGCCTCCCGGAGCTGCGCCCTTTCTCACTGGTTCTCTCTTCTGCCGTTTTCCGTAGGACTCTCTTCTCTGACCTGAGTCTCCTTTGGAACTCTGCAGGTTCTA
+
AAA?AAAAFFFFGGGBDGFAA1B1EAABFAGGCFFEEEEAFHHHHGAFEAEEHFGGHEEE@EEGCE/FGEFB1>GE/EEHEE<GHEEE///><CCFDBFFGGCEGCHFFHGEFGCCGGGHHHGF0GHHGFCHHCC@FFCEHFGE00F00/9C0CAEB--;@A/CAGF?@FFFEF/FFFF//BFFFFFFFBFBF=;BFF/F?BFABBBFFBF/BFFFFFFFFFFBB;FFFF/BFFFFFFFBBBFFFFABB9/
@M05620:37:000000000-D9766:1:1101:8099:9788 1:N:0:78
ACCACACCTTCTACAATGAGCTGCGTGTGGCTCCCGAGGAGCACCCCGTGCTGCTGACCGAGGCCCCCCTGAACCCCAAGGCCAACCGCGAGAAGATGCCCAGGTGAGTGGCCCGCTACCTCTTCTGGTGGCCGCCTCCCTCCTTCCTGGCCTCCCGGAGCTGCGCCCTTTCTCACTGGTTCTCTCTTCTGCCGTTTTCCGTAGGACTCTCTTCTCTGACCTGAGTCTCCTTTGGAACTCTGCAGGTTCTA
+
CCCCCCCCFFFFGGGGGGGGGGHHGGGFHGHHHGGGGGGGGHHHHGGGGGGGHHHHHHHGGGGGGGGGGGGHHHHGGGGHGHHHHGGGGGGGGGHHHHHHHHHGHHHHHHGGHHGGGFGHHHHHHHHHFFGHHGGGGGHGHHGHHGGGGGGGGGGGGGADFGGGGGFFFFFFFFFFFFFFFFFFFFFFFFFFFFDDFFFFFFFFF9FFFFFFFFFFFFFFFFFFFFFFFFFFFFFFFFFFFFFFFFFFFFF
@M05620:37:000000000-D9766:1:1101:14450:9803 1:N:0:78
ACCACACCTTCTACAATGAGCTGCGTGTGGCTCCCGAGGAGCACCCCGTGCTGCTGACCGAGGCCCCCCTGAACCCCAAGGCCAACCGCGAGAAGATGCCCAAGTGAGTGGCCCCCTACCTCTTCTTGTGGCCGCCTCCCTCCTTCCTGGCCTCCCGGAGCTGCGCCCTTTCCTACTGGGTCTCTCTTCTGCCGGTTTCCGGTAGACTCTCCTCTCTTACCTTAGGCTCCTTTTGGACTCTTGCAGGTCTT
+
BBBBBBBBFFFFGGGGGGGFGDGFGFGGHGHHGGGGGGGGGHHHHGGGGGGGHHHHHHHGGGGGGGGGGGGHHHGGGGGHGHHHHGGGGGGGGGGHHH2?G2/?111<<1?CFH/<-.0>111=111=<0<.<--;..CE/:A/C0C0:C.90.CE.99--.//--;B-BF///9///9.;..//9/;9///;--;DF/F.---;;//////;.///9/9;/9;////9;/;F/9-;////////;.;///
@M05620:37:000000000-D9766:1:1101:9459:9812 1:N:0:78
ACCACACCTTCTACAATGAGCTTCGTGTGGCTCCCGAGGAGCACCCCGTGCTGCTGACCGAGGCCCCCCTGAACCCCAAGGCCAACCGCGAGAAGATGCCCAGGTGAGTGGCCCGCTACCTCTTCTGGTGGCCGCCTCCCTCCTTCCTGGCCTCCCGGAGCTGCGCCCTTTCTCACTGGTTCTCTCTTCTGCCGTTTTCCGTAGGACTCTCTTCTCTGACCTGAGTCTCCTTTGGAACTCTGCAGGTTCTA
+
BCCBCCCCFFFFGGGGGGFGGGHHGHGGGGHHHGGGGGGGGHHHHGGGGGGGHHHHHHHGGGGGGGGGGGGHHHHGGGGHGHHHHGGGGGDGGGHHHHHHHHHGHHHHHHGGHHGGGGGHHHHHHHHHHHGHHGGGGGHGHHGHHHHHGGGGGGGGGGFGGGFGGGGFFFFFFFFFFFFFFFFFFFFFFFFFFFFFFFFFFFFDFEFFFFFFFFFFFFFFFFFFFFFFFFFFFFFFFFFFFFFFFFFFFFB
@M05620:37:000000000-D9766:1:1101:10907:9840 1:N:0:78
ACCACACCTTCTACAATGAGCTGCGTGTGGCTCCCGAGGAGCACCCCGTGCTGCTGACCGAGGCCCCCCTGAACCCCAAGGCCAACCGCGAGAAGATGCCCAGGTGAGTGGCCCGCTACCTCTTCTGGTGGCCGCCTCCCTCCTTCCTGGCCTCCCGGCGCTGCGCCCTTTCTCACTGGTTCTCTCTTCTGCCGTTTTCCGTAGGACTCTCTTCTCTGACCTGAGTCTCCTTTGGAACTCTGCAGGTTCTA
+
CCCABCCAFFFFGGGGGG5BGFHHGEFBAEHGFFFE?FGGGHHHHGGGGGGGGHGHGHHEFFCGGGGGGGGHHHHGGGGHGHHHHGGGGGBDGGHGFHHHHHHGHHHHHHGGHHGGGGGHHHHHHHHGHHGHHGGGGGHGHHGHHGGGGGGGGGGGGG9DGFFFFFFFFFFFFFFFFFFFFFFFFFFFEFFFFFFFFFFFFFFFFFFFFFFFFFFFFFFFFFF9BFFFFFFFFFFFFFFFFFFFFFFFFFB
@M05620:37:000000000-D9766:1:1101:6513:9851 1:N:0:78
ACCACACCTTCTACAATGAGCTGCGTGTGGCTCCCGAGGAGCACCCCGTGCTGCTGACCGAGGCCCCCCTGAACCCCAAGGCCAACCGCGAGAAGATGAACCCAGGTGCGTGGCCCGCTCCCTCTTCTGGTGGCCGCCTCCCTCCTTCCTGGCCTCCCGGCGCTGCGCCCTTTCTCACTGGTTCTCTCTTCTGCCGTTTTCCGTAGGACTCTCTTCTCTGCCCTGCGTCTCCTTTGGAACTCTGCAGGTTC
+
CCCCCCCCFFFFGGGGGGGGGGHHGFGEHGHHHGGGGGGGGHHHHGGGGGGGHHHHHHHGGGGGGGGGGGGHHHHGGGGHGHHHHGGGGGCGGGHHHHHHHHG/GGH?1>FGCGHHG-C@EGHHH00=DDHHGHHFGFDGGGGG:;BFFGGFGGGGG.C-;--;@DFFFDFFFFFF0BFFFFFFFFF9;BFFFF:@ADFFFBA0.;A0BFFFFF0;:BFF0F.:.;;;;:BFFFFFFFFFFBFFF;;FFB0
@M05620:37:000000000-D9766:1:1101:11655:9854 1:N:0:78
AGTGCCAGCTCTCAATCGCACAGGGGACCCAGGGCCTGGCCCCTCCATCCAGAAAACCTATGACCTCACCCGCTACCTGGAGCACCAACTCCGCAGCTTGGCTGGGACCTATGTGAGTATCCAGCGTAGGAATCTGGGAGTTGGGGAGGAGTGAGGAGTTGGGGAAAGACAGTCCTAACCGTGGAGGGTTCTGGTAAATGATGGGGTGAGGAGGGGCTCTTTGGCTCCCACCAGTCCCCCTGTCTGGTCTA
+
CCCCCFFFDFFFGGGGGGGGGGHHGGGGGGHHGGGGGGHHHHGHGGHHHHHHHHGHHGHHHHHHHHHHHHHGGGGGHHHHHHHHHHHHGHHHGGGGGHHHGHHGGGHHGHHHHHHHHHHHHHHHHGEGGGHHHHHHHHHGGHHHGGGGGGGHHGHHHGHHHGGGGGHGHHHHHHHHHHHHGGGGFGGGFGGGGGFFGGGGFGGGGGFAFFEFFFFFFFFFFFFFFFFFFFFFFFFFFFFFFFFFFFFFFF0
@M05620:37:000000000-D9766:1:1101:25555:9854 1:N:0:78
ACCACACCTTCTACAATGAGCTGCGTGTGGCTCCCGAGGAGCACCCCGTGCTGCTGACCGAGGCCCCCCTGAACCCCAAGGCCAACCGCGAGAAGATGCCCAGGTGTGAGGCCCGCTACATCTTCTGGTGGCCGCCTCCCTCCTTCCTGGCCTCCCGGCGATGCGCCCTTTCTCTCTGGTTCTCTCTTCTGCCGTTTTCCGTAGGACTCTCTTCTCTGTCCTGTGACTCCTTTGGAACACTGCAGATTCTA
+
BBCCCCCCFFFFGGGGGGGGGGHHGEGFHGHHHGGGGGGGGHHHHGGGGGGGHHHHHHHGGGGGGGGGGGGHHHHGGGGHGHHHHGGGGGGGGGHHHGHFHHA/?F1?1?0//ECDC--1<DG0=G0<=CA.<<D-.C.EGHA/0;/00/9ABC.C9-;C::..@D.@-/BBFF0B00;;BBFFFFF0;F00;:.:BFF0:0.9.:0/;FFF00FFF0090000;00;BB90B0900B/;F00:00;:;F0
@M05620:37:000000000-D9766:1:1101:12643:9858 1:N:0:78
AGTGCCAGCTCTCAATCGCACAGGGGACCCAGGGCCTGGCCCCTCCATCCAGCAAACCTATGCCCTCACCCGCTACCTGGAGCACCAACTCCGCAGCTTGGCTGGGACCTATGTGAGTATCCAGCGTAGGAATCTGGGAGTTGGGGAGGAGTGAGGAGTTGGGGAAAGACAGTCCTAACCGTGGAGGGTTCTGGTAAATGATGGGGTGAGGATGGGCTCTTTGGCTCCCACCAGTCCCCCTGTCTGGTCTA
+
>1>AADD1ACBDGAFGGGGGGGFG0AEEFE0AAAEEGBGGEGGHGGFBGGFF0EFBFAA1BA1FGBB>FGFEEEEGHHHFGGB?BG0??>FGFE/>EBFGGGHE?AGGGFHGFHHHHFHBHFFGHG/CB?GHHBGHHHGGCCGFGGFGGGGHHHHHHEGHHHGGGGGHFHHGFGHHGHFGGCCABFFG.;FFGGFGGGBFFFFGGFF@FFFB;BEFE-;FFBFBBBBEFF9BEFFFFFFF@FFFFFFBB//
@M05620:37:000000000-D9766:1:1101:23853:9871 1:N:0:78
AGTGCCAGCTCTCAATCGCACAGGGGACCCAGGGCCTGGCCCCTCCATCCAGAAAACCTATGACCTCACCCGCTACCTGGAGCACCAACTCCGCAGCTTGGCTGGGACCTATGTGAGTATCCAGCGTAGGAATCTGGGAGTTGGGGAGGAGTGAGGAGTTGGGGAAAGACAGTCCTAACCGTGGAGGGTTCTGGTAAATGATGGGGTGAGGAGGGGCTCTTTGGCTCCCACCAGTCCCCCTGTCTGGTCTA
+
BBABBFFFBFFFGGGGGGGGGGHHGGGGGGHHGGGGGGHHHHGHGGHHHHHHHHHHHGHHHHHHHHHHHHHGGGGGHHHHGHHHHHHGFHHHGGGGGHHHGHHGGGHHGHHHHHHHHHHHHHGHHGGGGGHHHHHHHHFGGHHHGGCDGAEHHHHHHGHHHHGGGGHHHHHHHHHHHHHHGGGGGGGGGGGGGGGGGGGGGGGGGGFFFFFFFFFFFFFFFFFFFFFFFFFFFFFFFFFFFFFFFFFFFFB
@M05620:37:000000000-D9766:1:1101:13329:9877 1:N:0:78
AGTGCCAGCTCTCAATCGCACAGGGGACCCAGGGCCTGGCCCCTCCATCCAGAAAACCTATGACCTCACCCGCTACCTGGAGCACCAACTCCGCAGCTTGGCTGGGACCTATGTGAGTATCCAGCGTAGGAATCTGGGAGTTGGGGAGGAGTGAGGAGTTGGGGAAAGACAGTCCTAACCGTGGAGGGTTCTGGTAAATGATGGGGTGAGGAGGGGCTCTTTGGCTCCCACCAGTCCCCCTGTCTGGTCTA
+
BBABBFFFCFFFGGGGGGGFGGHGGGGGGGHGFEGGGGHHHHGHGGHHHHGHHHHHHGHHHGHHHHHHHHHGGEGGHHHHCGHHHHHHGHHHFGGGGHHHGGHGGGHHGHHHHHHHHHHHHHHHHGGGGGGHHHHHHHHGGHHHGGGGGEEGHFHHHGHHHHGGGGHHHHHHHHHHHHHHGGGGDGGGDGGGGGFGGGGGHGGGGGDFFFFFFFFFFFFFFFFFFFFFFFFFFFFFFFFFFFFFFFFFFFB
@M05620:37:000000000-D9766:1:1101:12626:9877 1:N:0:78
AGTGCCAGCTCTCAATCGCACAGGGGACCCAGGGCCTGGCCCCTCCATCCAGAAAACCTATGACCTCACCCGCTACCTGGAGCACCAACTCCGCAGCTTGGCTGGGACCTATGTGAGTATCCAGCGTAGGAATCTGGGAGTTGGGGAGGAGTGAGGAGTTGGGGAAAGACAGTCCTAACCGTGGAGGGTTCTGGTAAATGATGGGGTGAGGATGGGCTCTTTGGCTCCCACCAGTCCCCCTGTCTGGTCTA
+
AAAABFFFBFFFGGGGGGGCFEHHFGDGGGGGAEEEFGHHHHGHGGHHHHGHDHGHHGHHHHHHHHGHHHHGGGFGGHGHHHGHHHHHGHHHGGEGGHHHGHHGGGHHGHHHHGHHHHHHHHHHHGGGGGHHGHHHHHHGGHHHGGGGGGGGGGHHGGHHHHGGGGHGHHHHHGHHHHGHGEEGGGGGCFGGGGFFFFFGGGGGGGFF?FFFBFFFFFFFFFFFFFFFFFFFFFFFFFFFFFFFFFFFFF:
@M05620:37:000000000-D9766:1:1101:19585:9897 1:N:0:78
ACCACACCTTCTACAATGAGCTGCGTGTGGCTCCCGAGGAGCACCCCGTGCTGCTGACCGAGGCCCCCCTGAACCCCAAGGCCAACCGCGAGAAGATGCCCAGGTGAGTGGCCCGCTACCTCTTCTGGTGGCCGCCTCCCTCCTTCCTGGCCTCCCGGCGCTGCGCCCTTTCTCACTGGTTCTCTCTTCTGCCGTTTTCCGTAGGCCTCTCTTCTCTGACCTGAGTCTCCTTTGGAACTCTGCAGGTTCTA
+
BBBABABBFFFFGGGGFGGFGFHHGAEA4AGFFFGEDGGGFHHHHGGGDEEFFGFFHHFGCFCGGGGGGEABGFHGGGDHEEHHHGEEDGGFCGFHDGGHH<GEGGFGGGGGHHGGG-AGHHHHHHFHHFGHGCGGGGHGHGGHHGGGGFEFFFGFDC?DGFFDFFDFFFFFFF/BFBFFF/FFFFFFFFFFFDDDFFFFFF9DD//BAFFFFFFFFF/BFFE/;FFFFF9BFFB/BFFFFFFBFFFFFFF
@M05620:37:000000000-D9766:1:1101:9261:9898 1:N:0:78
AGTGCCAGCTCTCAATCGCACAGGGGACCCAGGGCCTGGCCCCTCCATCCAGAAAACCTATGACCTCACCCGCTACCTGGAGCACCAACTCCGCAGCTTGGCTGGGACCTATGTGAGTATCCAGCGTAGGAATCTGGGAGTTGGGGAGGAGTGAGGAGTTGGGGAAAGACAGTCCTAACCGTGGAGGGTTCTGGTAAATGATGGGGTGAGGAGGGGCTCTTTGGCTCCCACCAGTCCCCCTGTCTGGTCTA
+
AAAAAFFFCFFFGGGGGGGCGFHHGGGGGGHHAEFGGGHHHHGHGGHHHHHHHHHHHGHHHHHHHGHHHHHGG>FGHHHHBGHHHH1?EHHGEGFGFHHHGHHGGGHHGHHHHHHHHHHHHHGHHGGGGGGHHHHHHHFGGHHHGGEDGACGH0DHGGHHHHGGGDGHFHHHHHHHHHHHGGGGAFGGEGGGGGFGGGGGGGGGGGFFFFFFFFFFFFFFFFFFFFFFFFFFFFFFFFFFFFFFFFFFFFB
@M05620:37:000000000-D9766:1:1101:22299:9908 1:N:0:78
AGTGCCAGCTCTCAATCGCACAGGGGACCCAGGGCCTGGCCCCTCCATCCAGAAAACCTATGACCTCACCCGCTACCTGGAGCACCAACTCCGCAGCTTGGCTGGGACCTATGTGAGTATCCAGCGTAGGAATCTGGGAGTTGGGGAGGAGTGAGGAGTTGGGGAAAGACAGTCCTAACCGTGGAGGGTTCTGGTAAATGATGGGGTGAGGAGGGGCTCTTTGGCTCCCACCAGTCCCCCTGTCTGGTCTA
+
BBBBBFFFBFFFGGGGFGGGGGBGGAEGGCHHGGFEG2EHHHGHGGHHHHHHHGHHGEHHHHHHHHHHHHHGGEGGHHHHHHHHHHHHGHHHGGGGGHHHGHHGGGHHGHHHHHHHHHHHHHHHHGGGGGHHHGHHHHHGGHHHGGGGGGGHHHHHHGHHHHGGGGHHHHHHHHHHGHHHGGGGGGGGCFAFGGFGGGGGGGGGGGFBFFFFFFBBBBFFFFFFFFFFFFFFFFFFFFFFBFFFFFFFFF/
@M05620:37:000000000-D9766:1:1101:19490:9914 1:N:0:78
ACCACACCTTCTACAATGAGCTGCGTGTGGCTCCCGAGGAGCACCCCGTGCTGCTGACCGAGGCCCCCCTGAACCCCAAGGCCAACCGCGAGAAGATGCCCAGGTGAGTGGCCCGCTACCTCTTCTGGTGGCCGCCTCCCTCCTTCCTGGCCTCCCGGAGCTGCGCCCTTTCTCACTGGTTCTCTCTTCTGCCGTTTTCCGTAGGACTCTCTTCTCTGACCTGAGTCTCCTTTGGAACTCTGCAGGTTCTA
+
BBAABBBBFFFFGGGGGGGDG5GBGEEEEEHFFGGGGGGGGHHHHGGGEGGGHHGHFHHGGGGGGGGGGGGGGFHGGGGHEFHHHGGEGGGGCGGHHHGHHHHGHHHHHHGGGHGGGGGHHHHHHHHGHHGHHGGGGGHGHHGHHGGGGGGGGGGGGB9BBFGFGGFBBFFFFFFFFFFFFFFFFFFFFFFFEBFDFFFFFFFFFFFFFFFFFFFFFFFFFFFFFFFFFFFFFFFFFFFFFFFFFFFFFFB
@M05620:37:000000000-D9766:1:1101:15641:9922 1:N:0:78
AGTGCCAGCTCTCAATCGCACAGGGGACCCAGGGCCTGGCCCCTCCATCCAGAAAACCTATGACCTCACCCGCTACCTGGAGCACCAACTCCGCAGCTTGGCTGGGACCTATGTGAGTATCCAGCGTAGGAATCTGGGAGTTGGGGAGGAGTGAGGAGTTGGGGAAAGACAGTCCTAACCGTGGAGGGTTCTGGTAAATGATGGGGTGAGGAGGGGCTCTTTGGCTCCCACCAGTCCCCCTGTCTGGTCTA
+
BCBBCFFFDFFFGGGGGGGGGGHHGGGGGGHHGGGGGGHHHHGHGGHHHHHHHHHHHGHHHHHHHHHHHHHGGGGGHHHHHHHHHHHHGHHHGGGGGHHHGHHGGGHHGHHHHHHHHHHHHHHHHGGGGGHHHHHHHHHGGHHHGGGGGGGHHHHHHGHHHHGGGGHHHHHHHHHHHHHHGGGGFGGGGGGGHGFFGGGGGGGGGGFFFFFFFFFFFFFFFHHFFFFFFFFFFFFFFFFFFFFFHFFFFFF
@M05620:37:000000000-D9766:1:1101:25706:9922 1:N:0:78
ACCACACCTTCTACAATGAGCTGCGTGTGGCTCCCGAGGAGCACCCCGTGCTGCTGACCGAGGCCCCCCTGAACCCCAAGGCCAACCGCGAGAAGATGCCCACATGAGAGGCCCCCTACATCTTCTCGTGGCCGCCTCCCTCCTCCCTCGCCTCCCGCCGATCCGCCCTTTCTCACTCGTTCTCTCTCCTGCCGCTTTCCGCAGAACACTCTTCTCTGTCATCTGACTCCTTTGGTACTCTCCAGATTCTC
+
CCCCCCCCFFFFGGGGGGGGGGHHGGGGHGHHHGGGGGAGGHHHHGGGAEGGHHHHHHHGGGGGGGGGGGGHFHHGGGGHGHHHHGGGGGGGGGHHHHG2FG//=?1?1?CCFD-A<.0<<GH1=F0<<<A<.-;-.=.C/CD//;.//--9.CAE.-;;--::AE.@-/:BBF0;009;.AAFFFF0/99099-9AEF0..---/:/;BFF0;BFF0090000000;B00099/.0B0;B099000900;
@M05620:37:000000000-D9766:1:1101:16576:9935 1:N:0:78
ACCACACCTTCTACAATGAGCTGCGTGTGGCTCCCGAGGAGCACCCCGTGCTGCTGACCGAGGCCCCCCTGAACCCCAAGGCCAACCGCGAGAAGATGAACCCAGGTGCGTGGCCCGCTACCTCTTCTGGTGGCCGCCTCCCTCCTTCCTGGCCTCCCGGCGCTGCGCCCTTTCTCACTGGTTCTCTCTTCTGCCGTTTTCCGTAGGACTCTCTTCTCTGACCTGCGTCTCCTTTGGAACTCTGCAGGTTC
+
BBBBBBBBFFFFGGGGGGGFGGHHGEEA4EGGGGGEDGGGGHHHHGGGDEGGGHGHHHGGGGGGGGGGGGGHHHHGGGGHGHHHHGGGGGCCFGHHBHHHHHGFHGHH1AFEFFHHGGG?DHHHHHHHHHHHGHHGGGGGHGGGGGGGGGGGGGGGGGGG?FFFFFFFFFFFFFFFFFFFFFFFFFFFFFFFFFFFADFFFFDFFFFFFFFFFFFFFFFF/BBFF.@DFFFFFFFEFFFFFFFFF/9FFF/
@M05620:37:000000000-D9766:1:1101:3995:9937 1:N:0:78
AGACCCAGCTCTCCATCGCACAGGGTACCTAGCGCTTGGCCCCTCCATCCAGAAAACCTATGACCTCACCCGCCACCTGGGGCACCCTCTCAGCAGTTGGGCTGGGACCTATGTGCGTATCCAGCGTAGGAATCTGGGCGTTGGGGCGGCGTGCGGCGTTGGGGCCAGCCAGTCCTAACCGTGGCGGGTTCTGGTAAATGATGGGGTGAGGAGGGGCTCTTTGGCTCCCACCAGTCCCCCTGTCTGGTCTA
+
>>11>>>1CBBDGFFB1A11A0BAFB0BB2DA1AA0BBEHGGGHGGHHH0AFFGH0BEGH11DDF1BBFGG/>//?FG0B//B>EFG/?BF12B1B1B11/B0EGGAFAFFGEBDFEGGGHH2BGCC/>C1@@GHHGHCCCGGHGG?CG-;;A?A@-A@@@F@?---;---;BFFF/BF-@BF@-;@@@EAFFF;/9FFFFBFFFF;@-FF/AB@@@;EBBFFFBBFEF-ABAFF/BFFB=EBFFFFBBB/
@M05620:37:000000000-D9766:1:1101:15774:9938 1:N:0:78
ACCACACCTTCTACAATGAGCTGCGTGTGGCTCCCGAGGAGCACCCCGTGCTGCTGACCGAGGCCCCCCTGAACCCCAAGGCCAACCGCGAGAAGATGCCCAGGTGAGTGGCCCGCTACCTCTTCTGGTGGCCGCCTCCCTCCTTCCTGGCCTCCCGGCGCTGCGCCCTTTCTCACTGGTTCTCTCTTCTGCCGTTTTCCGTAGGACTCTCTTCTCTGACCTGAGTCTCCTTTGGAACTCTGCAGGTTCTA
+
BBBBBBBBFFFFGFBGGGCGGGHHGGGAEEHFGGGGGGAFDHHHHGGGEEFGGHFFHHGEGCCGGGGGGEFGHHHGGGGHGHHHGFGGGGBDFGHHGHHHHEEGHHFHHHGGHHCCG-AGDGHHBHDEGGEFH@FGGDHGHHGHHFGFCFFGFFGGAB-:A>=DACFFFFFFFF/BFFFFFBBF/:BFFFFFFFDFFFFFFFADFBBBBBBBFFBBF9/BFF./:9FBFFFFFFFBFF/9BBBBFFFFFF9
@M05620:37:000000000-D9766:1:1101:27093:9940 1:N:0:78
ACCACACCTTCTACAATGAGCTGCGTGTGGCTCCCGAGGAGCACCCCGTGCTGCTGACCGAGGCCCCCCTGAACCCCAAGGCCAACCGCGAGAAGATGCCCAGGTGAGTGGCCCGCTACCTCTTCTGGTGGCCGCCTCCCTCCTTCCTGGCCTCCCGGAGCTGCGCCCTTTCTCACTGGTTCTCTCTTCTGCCGTTTTCCGTAGGACTCTCTTCTCTGACCTGAGTCTCCTTTGGAACTCTGCAGGTTCTA
+
BCCBCBCCFFFFGGGGFGGGGGHHGEGEHCHGHGGGGGGGGHGHHGGGGEEGHHHHHHHGGGGGGGGGGGGHGHHGGGGHEHHHHGGGGCGGGGHHGBGHHHHGBGFHGGGGHHGGGGGHGHHHHHHHHHGHHGGGGGHGHHGHHGGGGGGGGGGGGG?DDGFGGGFFFFFFFFFFFFFFFFFFFFFFFFFFFFADFFFFFFFFFFFFFFFFFFFFFFFFFFFFFFFFFFFFFFFFFFFFFFFFFFFFFFF
@M05620:37:000000000-D9766:1:1101:11927:9958 1:N:0:78
ACCACACCTTCTACAATGAGCTGCGTGTGGCTCCCGAGGAGCACCCCGTGCTGCTGACCGAGGCCCCCCTGAACCCCAAGGCCAACCGCGAGAAGATGCCCAGGTGAGTGGCCCGCTACCTCTTCTGGTGGCCGCCTCCCTCCTTCCTGGCCTCCCGGAGCTGCGCCCTTTCTCACTGGTTCTCTCTTCTGCCGTTTTCCGTAGGACTCTCTTCTCTGACCTGAGTCTCCTTTGGAACTCTGCAGGTTCTA
+
BCCBCCCCFFFFGGGGGGGGGGHHGGGGHGHHHGGGGGGGGHHHHGGGGGGGHHHHHHHGGGGGGGGGGGGHHHHGGGGHGHHHHGGGGGGGGGHHHHHHHHHGHGHHHHGGHHGGGGGHHHHHHHHHHFFGHGGGGGHGHHFHHGGGGFGGGGGGGD?D@FGGGGFFFFFFFFFFFFFFFFFFFFFFFFFFFFFFFFFFFFFDDBFFFFFFFFFFFFFFFFFFFFFFFFFFFFFFFFFFFFFFFFFFFFB
@M05620:37:000000000-D9766:1:1101:11551:9963 1:N:0:78
ACCACACCTTCTACAATGAGCTGCGTGTGGCTCCCGAGGAGCACCCCGTGCTGCTGACCGAGGCCCCCCTGAACCCCAAGGCCAACCGCGAGAAGATGCCCAGGTGAGTGGCCCGCTCCCTCTTCTGGTGGCCGCCTCCCTCCTTCCTGGCCTCCCGGAGCTGCGCCCTTTCTCACTGGTTCTCTCTTCTGCCGTTTTCCGTAGGACTCTCTTCTCTGACCTGAGTCTCCTTTGGAACTCTGCAGGTTCTA
+
AAAABBABFFFFGGGFDGGGGGHHFFGGHAHHHGGEEEG?EHHHHGGGEEFFHEGHHHHGGGGGFGGGGGGHHHGGGGGFGHHGFGGGGFGGGDHF2<GHHHHE11?FGGAEHECDC-<<<BGF00DGGH?GHD?:::GEFHGHBFBFGBF.BFAEG?--:?BFBDFFFFBBFFBF/BFBBB9FBFFB/FFFFFFFFEFFF/9A?/9BFFFFFFBF/9/;F/.BB999FBFFFFEB//9/FBFFFFF9BFF
@M05620:37:000000000-D9766:1:1101:5592:9965 1:N:0:78
ACCACACCTTCTACAATGAGCTGCGTGTGGCTCCCGAGGAGCACCCCGTGCTGCTGACCGAGGCCCCCCTGAACCCCAAGGCCAACCGCGAGAAGATGCCCAGGTGAGTGGCCCGCTACCTCTTCTGGTGGCCGCCTCCCTCCTTCCTGGCCTCCCGGAGCTGCGCCCTTTCTCACTGGTTCTCTCTTCTGCCGTTTTCCGTAGGACTCTCTTCTCTGACCTGAGTCTCCTTTGGAACTCTGCAGGTTCTA
+
AAAAAAAAFFC@GFGGDFGGD11BEAEBF00BFFGGCEGGGFHHHGGGEEGGHEGHHHHGGCFEGGGGGGGHHHHGGGCHGHHHEFGGGGGGGGGHHF1FHB/FFGDF1?FGHGGGCCGHFGFHDGGFHHGFH??CACHGFHGHHGGFGFGGFFGG?A-=AFGG@AF@?FFFFFFF/BFFFFFFBBBFFFFFF@AFFFFFBFFBFFFBBBBBFFFFF9/BFFFFBBFBBFFFFFFBFBBBFBFFFFFFFF/
@M05620:37:000000000-D9766:1:1101:8952:9971 1:N:0:78
ACCACACCTTCTACAATGAGCTGCGTGTGGCTCCCGAGGAGCACCCCGAGCTGCTGACCGAGGCCCCCCTGAACCCCAAGGCCAACCGCGAGAAGATGAACCCAGGTGAGTGGCCCGCTCCCTCTTCTGGTGGCCGCCTCCCTCCTTCCTGGCCTCCCGGCGCTGCGCCATTTATCACTGGTTCTCTCTTCTGCCGTTTTCCGTCGGACTCTCTTCTCTGACCTGCGTCTCCTTTGGAACTCTGCCGGTTC
+
BBABBABBFFFFGGFFFAFGGCHHEEGE42ABGEEAEEG2EHHHHFEG0AAEHAFEGAGE?EE@?>EGEGGHF3GEGDG?FHGHHF/<>BC</C<GGFHHHHCG//FG1<FGF.0>@-C-EGH/GF0D00=CD.CDGC?DH./;.=9FFGG/FFB.AE.--9-@-:BB..AFF//;/;FFBBFFFFF99FF/9BFBAFFFF/.B.9@-;B/BF//:BFFF9FFFB:@99DFFFFFFFFFF/BBFFF<-@..
@M05620:37:000000000-D9766:1:1101:25180:9974 1:N:0:78
ACCACACCTTCTACAATGAGCTGCGTGTGGCTCCCGAGGAGCACCCCGTGCTGCTGACCGAGGCCCCCCTGAACCCCAAGGCCAACCGCGAGAAGATGCCCAGGTGAGTGGCCCGCTACCTCTTCTGGTGGCCGCCTCCCTCCTTCCTGGCCTCCCGGCGCTGCGCCCTTTCTCACTGGTTCTCTCTTCTGCCGTTTTCCGTAGGACTCTCTTCTCTGACCTGAGTCTCCTTTGGAACTCTGCAGGTTCTA
+
BBBBBBBAFFCFGGGGGG5FGFHHGEGEEEHGGGGEDGFGDHFHHGGGGGFGGHHHHHHEGCCFGGGGGGGGFHHGGGGHGHHHHGGGGGGGGGHHHGGHHH/FFHGFGHGGHHGGGGGHHHHHHHHHHHGHHGGGGGHGHHGHHGGGGGGGGGGGGG-;BFFFFFFFFFFFFFFFFFFFFFFFFFFFFFFFFFDFFFFFFFFDFFFFFFFFFFFFFFBFFFFBBFFBFFFFFFFFFFFFFFFFFFFFFFF
@M05620:37:000000000-D9766:1:1101:4400:9979 1:N:0:78
AGTGCCAGCTCTCAATCGCACAGGGGACCCAGGGCCTGGCCCCTCCATCCAGAAAACCTATGACCTCACCCGCTACCTGGAGCACCAACTCCGCAGCTTGGCTGGGACCTATGTGAGTATCCAGCGTAGGAATCTGGGAGTTGGGGAGGAGTGAGGAGTTGGGGAAAGACAGTCCTAACCGTGGAGGGTTCTGGTAAATGATGGGGTGAGGAGGGGCTCTTTGGCTCCCACCAGTCCCCCTGTCTGGTCTA
+
AABBAFDFBFFFGFGGGGGGGGHHGGGGGGFFGGEEFGHHHGGGGGFHHHEHHEHHGGGHHHHHHHHFGHHGGGCEHGHHHHFFGHFHGHHHFFGGGHHHGHHGGGHHGHHHHHHHHHFHHFHHHGDGGGHHHHHHGHHGEHHHGGFGGEGHHHHHHGHHHGGGGGHHHHHHHHHHHHHHGEECDFGG;FFGFG;FGGGFGGGGGGFFFFFFFFFFFCFFFFFFFFFFFFFFFFFFFFFFFFFFFFFFFFB
@M05620:37:000000000-D9766:1:1101:9289:9987 1:N:0:78
ACCACACCTTCTACAATGAGCTGCGTGTGGCTCCCGAGGAGCACCCCGTGCTGCTGACCGAGGCCCCCCTGAACCCCAAGGCCAACCGCGAGAAGATGCCCAGCTCAGTCGCCCGCTGCCGCTTCTGGCGGCCGCCTCCCTCCTCCCTAGCCTCCCGCCGCTGCGCCCTTTCTCACTGGTTCTCTCTTCTGCAGTTTTCCGTACGCCTCTCTTATCTGCCCTGAGTACCCTTTAGAATTCAGCAGGTTATA
+
BBBBBBBBFFFFGGGGGGGFGFHHGGGFHGHHHGGGGGGGGHHHHGGGGGGGHHHHHHHGGGGGGGGGGGGHHHHGGGGHGHHHHGGGGGFGGGHHHHH2CG/0?1<0?1/>/.-->-.0-<@CD0=00-;AG-9A...;CFAB/;.;0;FBFFFFD--9---:9B.@-BFFFF/BFFBFFFFBFFFFFFFFFF;9/;F/9F..-.9ADFFFF/B/;F/B9F..;/9//;F/9/B///99/;//9;:///;
@M05620:37:000000000-D9766:1:1101:22306:9993 1:N:0:78
ACCACACCTTCTACAATGAGCTGCGTGTGGCTCCCGAGGAGCACCCCGTGCTGCTGACCGAGGCCCCCCTGAACCCCAAGGCCAACCGCGAGAAGATGAACCCAGGTGAGTGTCACGCTACCTCTTCTTGTCGCCGCCTCCCTCCTTCCTGGCCTCCCGGAGCTGCGCCCTTTCTCACTTGTTCTCTCTTCTGCCGTTCTCCGTAGGACTCTCTTCTCTGACCTTAGCCTCCTTTGGAACTCTGCAGGTTC
+
CCCCCCCCFFFFGGGGGGGGGGHHGGGEGGHHHGGGGGGGGHHHHGGGGGGGHHHHHHHGGGGGGGGGGGGHHHHGGGGHGHHHHGGGGG/BDGHHHHHFFC/????11??11@1<>0>C@<DG1==D0<=0<CE---.:;C:GA/0C/90C9AFF?G.----./;AB.;-FFFFF/FF/9BBFBBFBFFF/FB/@../;F/.A...;BFFBFFFF/B9//;/B//;/://;F99/:;99/99FF//;;;F
@M05620:37:000000000-D9766:1:1101:7667:9994 1:N:0:78
ACCACACCTTCTACAATGAGCTGCGTGTGGCTCCCGAGGAGCACCCCGTGCTGCTGACCGAGGCCCCCCTGAACCCCAAGGCCAACCGCGAGAAGATGAACCCAGGAGTGTGGCCCTCTCCCTCTTCTGGTGGCCCCCTCCCTCCTTCCTGGCCTCCCGGCTCTGCGCCCTTTCTCCCTGGTTCTCTCCTCCGCCGTTTTCTGTGGGTCTCTCTTCTCTGCCGTGCGTCTCCTTTGGAACTCTGCGGGCTC
+
BCCCDDDDFFFFGGGGGGGGGGHHGGGGHGHHHGGGGGGGGHHHHGGGGGGGHHHHHHHGGGGGGGGGGGGHHHHGGGGHGHHHHGGGGGGGGGHHHHHHHHC/?F/F0?F1/>0>..0><GHF0F0=DHH/..=.-<-C.C/:./:0/:0;.;0C.9.;C-./;F-AA-9/CF0F0/BB.0;FFFF0/;//:..:;D/.00000/:.;BFFF0FFF;00;09.;.-;C./0;0BFEF0;F00;B----;.
@M05620:37:000000000-D9766:1:1101:20316:10008 1:N:0:78
ACCACACCTTCTACAATGAGCTGCGTGTGGCTCCCGAGGAGCACCCCGTGCTGCTGACCGAGGCCCCCCTGAACCCCAAGGCCAACCGCGAGAAGATGCCCAGGTGAGTGGCCCGCTACCTCTTCTGGTGGCCGCCTCCCTCCTTCCTGGCCTCCCGGAGCTGCGCCCTTTCTCACTGGTTCTCTCTTCTGCCGTTTTCCGTAGGACTCTCTTCTCTGACCTGAGTCTCCTTTGGAACTCTGCAGGTTCTA
+
CDDDDDDCFFFFGGGGGGGGGGHHGGGGHGHHHGGGGGGGGHHHHGGGGGGGHHHHHHHGGGGGGGGGGGGHHHHGGGGHGHHHHGGGGGGGGGHHHHHHHHHGHHHHHHGGHHGGG?DHHHHHHHHHHHGHHGGGGGHGHHGHHGGGGGFGGGGGGA-ADGGGGGFFFFFFFFFFFFFFFFFFHFFHHHHFFDADFFFFFFFFFFFFFFFFHHHFHFFFFFFBFFFFHFFFFFEEFFFFFFFFFFFFFFF
@M05620:37:000000000-D9766:1:1101:28284:10011 1:N:0:78
ACCACACCTTCTACAATGAGCTGCGTGTGGCTCCCGAGGAGCACCCCGTGCTGCTGACCGAGGCCCCCCTGAACCCCAAGGCCAACCGCGAGAAGATGAACCCAGGTGAGTGGCCCGCTACCTCTTCTGGTGGCCGCCTCCCTCCTTCCTGGCCTCCCGGCGCTGCGCCCTTTCTCACTGGTTCTCTCTTCTGCCGTTTTCCGTAGGACTCTCTTCTCTGACCTGCGTCTCCTTTGGAACTCTGCAGGTTC
+
AAAAAAAAFF1DEGGGGABB1B11EBEBFEFHGFF0AE?AEHGHHG?EAEEFGDCHFHHGGGGGGGGGGGFHFHHGGGGHGHHHHGGGG/<>CCHFHHHHHHFFCGFG1?GGGGFGGCG-@GHHHHHHHHHHGHHGGGGGHGHHGGGGGGGGGGGGGGGGGG?@@F@@F@@FFFFFFFFFFFFFFFFFFFFFFFF@:BFFFFFFFFFFFFFFFFFFFFFF9BBFF-@;@A9FFFFFFFFFFFFFF9BFFFF
@M05620:37:000000000-D9766:1:1101:8994:10020 1:N:0:78
ACCACACCTTCTACAATGAGCTGCGTGTGGCTCCCGAGGAGCACCCCGTGCTGCTGACCGAGGCCCCCCTGAACCCCAAGGCCAACCGCGAGAAGATGCCCAGGTGAGTGGCCCGCTACCTCTTCTGGTGGCCGCCTCCCTCCTTCCTGGCCTCCCGGCGCTGCGCCCTTTCTCACTGGTTCTCTCTTCTGCCGTTTTCCGTAGGACTCTCTTCTCTGACCTGAGTCTCCTTTGGAACTCTGCAGGTTCTA
+
AAA1AAAAFFFFGGGG3G1AF1GHGEEAA0FG1BFA0EFGFHHHHGGECAEGFHGHHHHE/ECGGCGGGGGFHFHGGGGH/EHHHGE/>C/<BCGFDGFFHHHGHHHHHHGGHHGGGGGHHHHHHHHHHHGHHGGGGGHGHHGHHGGGGEGGGGGGGG9AA@@F@?F@<FFFFFFFFFFFFFFFFFFFFFFFF@FFFFFFFFFFFFFFFFFFFFFFFFBFFFFFFFFFFFFFFFFFFFFFFFFFFFFFFFB
@M05620:37:000000000-D9766:1:1101:22587:10029 1:N:0:78
ACCACACCTTCTACAATGAGCTGCGTGTGGCTCCCGAGGAGCACCCCGTGCTGCTGACCGAGGCCCCCCTGAACCCCAAGGCCAACCGCGAGAAGATGCCCAGGTGAGTGGCCCGCTACCTCTTCTGGTGGCCGCCTCCCTCCTTCCTGGCCTCCCGGCGCTGCGCCCTTTCTCACTGGTTCTCTCTTCTGCCGTTTTCCGTAGGACTCTCTTCTCTGACCTGAGTCTCCTTTGGAACTCTGCAGGTTCTA
+
BBBBBBBBFFFFGGGGGGGGGFHGGEEEEGHHHGGGGGGGGHHHHGGGGFGGHHGHHHHGGGGGGGGGGGGHGHHGGGGHGHHHHGGGGG<CDGFHHHHHHHHGHHHHHHGGHHCGGGGHHHHHHHHHHHGHHGGGGGHGHHGHHGGGGGGGGGGGGG-ADFCFFFFFFFFFFFFFFFFFFFFFFFFFFFFFFFFFFFFFFFFFFBFFFFFFFFFFFFFFFFFFFFFFFFFFFFFFFFFFFFFFFFFFFFF
@M05620:37:000000000-D9766:1:1101:22554:10033 1:N:0:78
ACCACACCTTCTACAAGAGCTGCGTGTGGCTCCCGAGGAGCACCCCGTGCTGCTGACCGAGGCCCCCCTGAGCCCCAAGGCCAACCGCGAGAAGATGAACCCAGGTGAGTGGCCCGCTACCTCTTCTGGTGGCCGCCTCCCTCCTTCCTGGCCTCCCGGAGCTGCGCCCTTTCTCACTGGTTCTCTCTTCTGCCGTTTTCCGTAGGACTCTCTTCTCTGACCTGAGTCTCCTTTGGAACTCTGCAGGTTCT
+
CDDCCCCCFFFFGGGGG4FGBFFFGGFHGHHHGGG2AEEGHDGHGGGGCEGHHHFHHHGGGGGGGGGGGFG2GHGGGGHGHHHHGGGGG/>@F?GHG>FGHGGHGHHHHHHGGHHGGGGGHHHHHHHHHHHGHHGGGGGHGHHGGGGGGGGGGGGGGGGGGGGGGFFFFFFFFFFFHHFFFFFFFFFFFFFFFFFFFFFFFFFFFFFFFFFFFFFFFFFHFFFFFFFFFFFFFHHFFFFFFFFFFFFFFFF
@M05620:37:000000000-D9766:1:1101:11888:10035 1:N:0:78
ACCACACCTTCTACAATGAGCTGCGTGTGGCTCCCGAGGAGCACCCCGTGCTGCTGACCGAGGCCCCCCTGAACCCCAAGGCCAACCGCGAGAAGATGCCCAGGTGAGTGGCCCGCTACCTCTTCTGGTGGCCGCCTCCCTCCTTCCTGGCCTCCCGGCGCTGCGCCCTTTCTCACTGGTTCTCTCTTCTGCCGTTTTCCGTAGGACTCTCTTCTCTGACCTGAGTCTCCTTTGGAACTCTGCAGGTTCTA
+
CCCCCCCCFFFFGGGGGGFGGGHHGFGBGGHHHGGGGGGGGHHHHGGGGGGGHHHHHHHEGGGGGGGGGGGHHHHGGGGHGHHHHGGGGG>DGGHHHGHHHHHGHHHHHHGGHHGGGGGHHHHHHHHGHHGHHGGGGGHGHHGHHGGGGGGGGGGGGG-ADFFFFFFFFFFFFFFFFFFFFFFFFFFFFFFFFFADFFFFFFFFFFFFFFFFFFFFFFFFFFFBFFFFFFFFFFFFFFFFFFFFFFFFFFB
@M05620:37:000000000-D9766:1:1101:22599:10044 1:N:0:78
ACCACACCTTCTACAATGAGCTGCGTGTGGCTCCCGCGGCGCCCCCCGTGCTTCTGACCGAGGCCCCCCTGAACCCCAAGGCCAACCGCGAGAAGCTGCCCACGTGAGTGGCCCGCTACCTCTTCTGGTGGCCGCCTCCCTCCTTCCTGGCCTCCCGGAGCTGCGCCCTTTCTCACTGGTTCTCTCTTCTGCCGTTTTCCGTAGGACTCTCTTCTCTGACCTGAGTCTCCTTTGGAACTCTGCAGGTTCTG
+
AAAAA4>AFFFFBGGD5FGEGFFHGGGF42BFBFF22AE00A0EEGFGEAEF3FGGGGHGEE/>FEGGGGGF1BGDGG?FFGGH/?D>A/@>>.0/00<GGH.<<AGEHHEEHHCGGGGGGGGGGE0FFG?FF@BGGGGFFFFF/FFFFFF;BFFFFBBBBFFFBBFBBBFFFFFFFF.B/BFFFFFFFFFFFB9ABFFFFFF../BFFFFFFFFFB/BBFF.BB:BFFFFFFF/B/BFFFBFFFFFBBB/
@M05620:37:000000000-D9766:1:1101:16150:10048 1:N:0:78
ACCACACCTTCTAAATGAGCTGCGTGTGGCTCCCGCGGAGCACCCCGTGCTGCTGACCGAGGCCCCCCTGAACCCCAAGGCCAACCGCGAGAAGATGAACCCAGGTGAGTGGCCCGCTACCTCTTCTGGTGGCCGCCTCCCTCCTTCCTGGCCTCCCGGAGCTGCGCCCTTTCTCACTGGTTCTCTCTTCTGCCGTTTTCCGTAGGACTCTCTTCTCTGACCTGAGTCTCCTTTGGAACTCTGCAGGTTCT
+
BBBBBBBBFFFFGGGGG5BFBFBEEGGHGHHHGGF2AE0AEGHHGGGG1EFHHG3FGHGFGGGGGGGG>FGHHHGGGGHGHHHHGGGGG/>>D<FGG1FGHGGHEFGHHHHGGHHGGGGGHHHHHHHHGHFGHHGGGGGGGGGGGGGGGGGGGGGGGGGFFFFFFFFFFFFFFFFFFFFFFFFFFFFFFFFFFFFFFFFFFFFFDFFFFFFFFFFFFFFFFFFFEFFFFFFFFFFFFFFFFFFFFFFFFFF
@M05620:37:000000000-D9766:1:1101:27486:10063 1:N:0:78
ACCACACCTTCTACAATGAGCTGCGTGTGGCTCCCGAGGAGCACCCCGTGCTGCTGACCGAGGCCCCCCTGAACCCCAAGGCCAACCGCGAGAAGATGCCCAGGTGAGTGGCCCGCTACCTCTTCTGGTGGCCGCCTCCCTCCTTCCTGGCCTCCCGGAGCTGCGCCCTTTCTCACTGGTTCTCTCTTCTGCCGTTTTCCGTAGGACTCTCTTCTCTGACCTGAGTCTCCTTTGGAACTCTGCAGGTTCTA
+
11>AAAAAFFC13BG1G1BFDG1G00BBF0ABFFF0BA/AEAEF/BEEEEEEHHHHGHHGGGGCGGGEEGGHFHHGGGGEGHHHHEGGGGGG?CHHH1GHHFFF11<GGHGGGHGGGGGHHHHHHHHHHHCAGGGGGGHGHHGHHGGGFGGGGGGGGGGGGGGGGGF@@FFFFFFFFFFFFFFFFFFFFFFFF@BFFFFFFBFBBEFFFFFFFFFFFFFFFFFFFFFFFFFFFFFFFFFFFFFFFFFFFFF
@M05620:37:000000000-D9766:1:1101:27471:10074 1:N:0:78
ACCACACCTTCTACAATGAGCTGCGTGTGGCTCCCGAGGAGCACCCCGTGCTGCTGACCGAGGCCCCCCTGAACCCCAAGGCCAACCGCGAGAAGATGCCCAGGTGAGTGGCCCGCTACCTCTTCTGGTGGCCGCCTCCCTCCTTCCTGGCCTCCCGGAGCTGCGCCCTTTCTCACTGGTTCTCTCTTCTGCCGTTTTCCGTAGGACTCTCTTCTCTGACCTGAGTCTCCTTTGGAACTCTGCAGGTTCTA
+
BCCCCCCCFFFFGGGGGGGGGGHHGEGEGGHHHGGGGGGGGHHHHGGGEEGGHHHHHHHGGGGGGGGGGGGHHHHGGGGHGHHHHGGGGGDGC/FG22?F2GH/F110=?FEC/DG?->GHHHDHHFHH/..CFGGGGHGFC./;C/;F/FGGGEGACAGA.FFCGDFFFFFFF0F0FFFF0BF090:9090BC;DFA9FDFFDD0BB9FFFFFFFFF00BBF9BFFBF0FFBFFFF0:9F0BFFF90BB;
@M05620:37:000000000-D9766:1:1101:22922:10087 1:N:0:78
AGTGCCAGCTCTCAATCGCACAGGGGACCCAGGGCCTGGCCCCTCCATCCAGAAAACCTATGACCTCACCCGCTACCTGGAGCACCAACTCCGCAGCTTGGCTGGGACCTATGTGAGTATCCAGCGTAGGAATCTGGGAGTTGGGGAGGAGTGAGGAGTTGGGGAAAGACAGTCCTAACCGTGGAGGGTTCTGGTAAATGATGGGGTGAGGAGGGGCTCTTTGGCTCCCACCAGTCCCCCTGTCTGGTCTA
+
AA1AAFFFAFFFG1GDBFGAE?GAFEAEEEGH0AEAFFHHFHGCGGHHGFHHEGEBGGHGFHEHH1FHHGGEE/>EHFFHBBGHHHC?EGHG>ECEEGBEEHHGGGHHGHGHFBGHHGHHHHHHHGGGGGEHFHHHGHAFCHHHGGCCG?EGCDFF<EGGHHGGGGGH:CFHHHHHHHHHGGEGAEFGEGGGFFFFFFGFGGGGGGB@AAFFFF@@@@FEFFFFFFFFFFFFFFFFFFFF@FFFFFFFFFB
@M05620:37:000000000-D9766:1:1101:19983:10087 1:N:0:78
ACCACACCTTCTACAATGAGCTGCGTGTGGCTCCCGAGGAGCACCCCGTGCTGCTGACCGAGGCCCCCCTGAACCCCAAGGCCAACCGCGAGAAGATGCCCAGGTGAGTGGCCCGCTACCTCTTCTGGTGGCCGCCTCCCTCCTTCCTGGCCTCCCGGAGCTGCGCCCTTTCTCACTGGTTCTCTCTTCTGCCGTTTTCCGTAGGACTCTCTTCTCTGACCTGAGTCTCCTTTGGAACTCTGCAGGTTCTA
+
ABCCCCCCFFFFGGGGGGGGGGHHGEGFHDHHHGGGGGGGGEHHHGGGEGGGHHHHFGHGGGGGGGGGGGGHGHHGGGGHGHHHHGGGGGGGGGHHHHHHHHHGHHHHHHGGHHGGGGGHHHHHHHHHHHGHHGGGGGHGHHGHHGGGGGGGGGGGGG?FGGGGGGFFFFFFFFFFFFFFFFFFFFFFFFFFFFDFFFFFFFFFFFFFFFFFFFFFFFFFFFFFFFFFFFFFFFFFFFFFFFFFFFFFFFF
@M05620:37:000000000-D9766:1:1101:3539:10094 1:N:0:78
ACCACACGTTCTACAATGCGCTGCGTGGGGCTCGCGAGGAGCACCCCGTGCTGCTGACCGAGGCCCCCCTGAACCCCAAGGCCAACCGCGCGAAGATGCCCAGGTGAGTGGCCCGCTACCTCTTCTGGTGGCCGCCTCCCTCCTTCCTGGCCTCCCGGCGCTGCGCCCTTTCTCACTGGTTCTCTCTTCTGCCGTTTTCCGTAGGACTCTCTTCTCTGACCTGAGTCCCCTTTGGAACTCTGCAGGTTCTA
+
>>A3>AA3BBBAAFBFFGAAEAEGGAE22A2AG2AA0AAAAF1B1B001B??3GCEB2F/>>?>FGF/EEC?3B?CDDDHGGHGHGGGFG>>CDG.<FGHHGHE<GFGGHGGHHGGG?CHHHHGGGGGFGFFFGCGGGGGGGGGGGFFFFFFFFFFFF-;DCFDFFFFFFFFFFFFFFFFFFFFFFFF99;BFF;AFFFFDBFDF/BFFFFFFFF9;FBFFFF/BBB/9:BFFFFFFEFFFFFFFFAFFFB
@M05620:37:000000000-D9766:1:1101:19825:10099 1:N:0:78
ACCACACCTTCTACAATGAGCTGCGTGTGGCTCCCGAGGAGCACCCCGTGCTGCTGACCGAGGCCCCCCTGAACCCCAAGGCCAACCGCGAGAAGATGCCCAGGTGAGCCGCCCGCTGCCTCTTCTGGTGGCCGCCTCCCTCCTTCCTGGCTTCCCGGTGCTGCACCCTTTCTCACTGGTTCTCTCTTCTGCCGTTTTCCGTTGGATTCTCTTATCTGCCCTGGGTCCCCTGTGGAACCCTGCAGGTTCTA
+
BBBBBBBBFFFFGGGGDGAFGGHHGEFAAEGHGFGEDGGGGHHHHGGGDEGGHHGHHHGEEGGGGGGGGGGFHHHGGGFHEFHHHGGEGG<CCGGFFFG101?/111010/>--<---..0=<0D<000/.<C--;....:C./9C/00;9/.;/9.----90C/;/..:BFFF/BFB.;9F//;/BFF9B//;;./;F/.B/9./////;F///////;.B9.99...;9.//;;99...;A./A9999B
@M05620:37:000000000-D9766:1:1101:14798:10106 1:N:0:78
ACCACACCTTCTACAATGAGCTGCGTGTGGCTCCCGAGGAGCACCCCGTGCTGCTGACCGAGGCCCCCCTGAACCCCAAGGCCAACCGCGAGAAGATGAACCCAGGTGAGTGGCCCGCTACCTCTTCTGGTGGCCGCCTCCCTCCTTCCTGGCCTCCCGGAGCTGCGCCCTTTCTCACTGGTTCTCTCTTCTGCCGTTTTCCGTAGGACTCTCTTCTCTGACCTGAGTCTCCTTTGGAACTCTGCAGGTTC
+
CDDDDCCCFFFFGGGGGGGGGGHHGGGGHGHHHGGGGGGGGHHHHGGGGGGGHHHHHHHGGGGGGGGGGGGHHHHGGGGHGHHHHGGGGGGGGGHHHHHHHHGGHEGGFFFHCFHHCGGGGFDGHDGHHHHHGHHFGCDGHGHHGGGGGGGFGGFGGGGFC9CGGGFFFCFFFFFFFFFFFFFFFFFFFFFFFFFFFFFFFFBBFFFFFFFFFFFFFFFFBFFFFBBBFFFBFFFB/FFFFFFEFFFFFF0
@M05620:37:000000000-D9766:1:1101:9651:10116 1:N:0:78
[truncated: 2,218,203 more chars]
