# Supplementary material for: Fast but not furious: a streamlined selection method for genome-edited cells
Source: Life Sci Alliance. 2021 Apr 26;4(6):e202101051. doi: 10.26508/lsa.202101051 (PMC8127327; doi:10.26508/lsa.202101051)
Supplement: Supplementary file 1 [file LSA-2021-01051_Supplemental_Data_1.zip › SANGER and Deep Sequencing/ACTB/79_S79_L001_R1_001.fastq]

@M05620:37:000000000-D9766:1:1101:16685:1690 1:N:0:79
TGTGCCAGCTCTCAATCGCACAGGGGACCCCGGGCCTGGCCCCTCCATCCCGTATACCTTTTTCCTCCCCCGCTCCCTGTTGCTCCCTCTCCTCCGCTTTTCTTTTTCCTTTTTATTTTTCCTTCTTTTTTTTCTTTTCTTTGTTTCTTTGTTTGGTTTTGTTTTACTCCATTCCTATCCTTTTTTTTTTCTGTTTTTTGTTTTTTTTTGTCTTGGCTCTTTTCCTCCCTCCTTTCCCCCTTTCTTTTCTT
+
1>>A>DDFAFFFGGGGGAC1A000000AAA00//AAF//A0AEAEE0DAB////01@DD1B11B@DE0?///>>/??01111B11B/0BBFB1<0///?/12B1111<1B2B1B/12@2@<112111111//<0>111=1>=110000000=///...<<.////0000//0;;;C000/0;000---;:/;//9/--;--;----;----//////9/;BB//99//-----/9/9/--9-:/9////9/
@M05620:37:000000000-D9766:1:1101:12053:1907 1:N:0:79
ACCACACATTCTACAATGCGCTGCGTGTGGCTCTCGAGGAGCACCCCTTGCTGCTGACCTAGGCCCCCCTGAACCCCAAGGCCAACCGCGCGAAGATGACCCAGGTGCGTGGCCCGCTACCTCTTCTGGTGGCCGCCTCCCTCCTTCCTGGCCTCCCGGTGCTGCGCCCTTTCTCACTGGTTCTCTCTTCTGCCGTTTTCCGTTTGTCTCTCTTCTCTGACCTGCGTCTCCTTTGGAACTCTGCTTTTTCT
+
1AAAAAA1@BBFGGGGGGBEEGGGGFG00BBBF0BB1EE/AGEGHGG/EABGFHFHHFF11BFGG/>EEE/0E@?EE/////?//?EEE?//////11111<///?11/?///0//-A--<11F10=00=/...---;:..:::CGE:G0/.9C.99.-9--;0099.;@FF/F//::/-;B99/9/9F/9///-;9BFBB-B//--9:9BBFF/BBF//9/:---999;/9FF////99/B/////;//9
@M05620:37:000000000-D9766:1:1101:19978:2066 1:N:0:79
ACCACACCTTCTACAATGAGCTGCGTGTGGCTCCCGAGGAGCACCCCGTGCTGCTGACCGAGGCCCCCCTGAACCCCAAGGCCAACCGCGAGAAGATGACCCAGGTGAGTGGCCCGCTACCTCTTCTGGTGGCCGCCTCCCTCCTTCCTGGCCTCCCGGAGCTGCGCCCTTTCTCACTGGTTCTCTCTTCTGCCGTTTTCCGTAGGACTCTCTTCTCTGACCTGAGTCTCCTTTGGAACTCTGCAGGTTCT
+
AAAAB?AAFFFFGGGGGGGGGGHHGFGGHGHHHFGGGGG2EGHHHGGGDGGE5GHHHHGGGG?FGGGGGGGFFHFEGCEHGHHE/FFGGCCF//C2F2FGHHEHGHFHFHDCGHHGGGGGGHHHHHHGHHF.CGCGGGGHGHHGGGGGGBFGGGGGGGAAFGGGGGFFFFFFFFFFFFFFFFFFFFFFFFFFFFFFFFFFFDFAFFFFFFFFFFFFFFFFFFFFFEFFFFFFFFB//BFFFFFFFFFFFFF
@M05620:37:000000000-D9766:1:1101:12599:2095 1:N:0:79
ACCACACCTTCTACAATGCGCTGCGTGCGGCTCCCGAGGAGCACCCCGTGCTGCTGACCGAGGCCCCCCTGAACCCCAAGGCCAACCGCGCGAAGATGACCCAGGTGCGTGGCCCGCTACCTCTTCTGGTGGCCGCCTCCCTCCTTCCTGGCCTCCCGGAGCTGCGCCCTTTCTCACTGGTTCTCTCTTCTGCCGTTTTCCGTAGGACTCTCTTCTCTGACCTGCGTCTCCTTTGGAACTCTGCAGGTTCT
+
BBBBBBB>CFFFGGGGGG4EGGGGGGG22AFFG2BE1EE??GHHHGGEEEEGEHHHGHH>E@?EGGGGGGGFHHHGGGCHGHHHHGGGGG/<CCC.FDGGHHFHGGH1<CDCGH<CFGCDHHHHHFHHHFFGGGGGGGGGGGGGGGGGGFEGFFFFFDF;-99BFFFFFFFFFFFBFFFFFFFFFFFFFFFFFFCFFFFFFAFFFBFFFFFFFF9FFFFFFFEB.@DFFF/FFFFFFFFFFFFFFFFFFFF
@M05620:37:000000000-D9766:1:1101:19663:2147 1:N:0:79
AGTGCCAGCTCTCAATCGCACAGGGGACCCAGGGCCTGGCCCCTCCATCCAGAAAACCTATGACCTCACCCGCTACCTGGAGCACCAACTCCGCAGCTTGGCTGCGACCAATGTGAGTATCCAGCGTAGGAATCTGGGAGTTGGGGAGGAGTGAGGAGTTGGGGAAAGACAGTCCTAACCGTGGAGGGTTCTGGTAAATGATGGGGTGAGGAGGGACTCTTTGGCTCCCACCAGTCCCCCTGTCTGGTCTA
+
?AAABFFFBFFFGGDGGGGGGGHGGGGGGGHHGGFEC2GHCGEHGGHHHHFHFFGFHFBFHHFFHHHHHHHGGGGGHHHHGAGAGHHH?HHHGGEEEFFFE3F///<BC/??FGHGHH2@GDGHGGEGGDGFHHFGHFCEEHHGG-CDGD.<<D0GHGGCFHGGGGHFHHHHGGGGGGGGGGFBGGGG;9FGGGFGFFGFFFFFFDDBFF?FFFB.;;FBFFFFFFFEFFFFFFFFFFFFBFFFFF/FFF/
@M05620:37:000000000-D9766:1:1101:14468:2163 1:N:0:79
ACCACACCTTCTACAATGCGCTGCGTGTGGCTCCCGAGGAGCACCCCGTGCTGCTGACCGAGGCCCCCCTGAACCCCAAGGCCAACCGCGAGAAGATGCCCCAGGGGGGTGGCCCGCTACCTCTTCTGGTGGCCGCCTCCCCCCTTCCTGGCCTCCCGGAGCTGCGCCCTTTCTCACTGGTTCCCGCTTCTGCGGTTTTCCGTAGGCCTCTCTTTTCTGCCCTGCGTCTCCTTTGGAATTCTGCAGGTTCT
+
BBBBBBB>BCFFGGGGGG4AEEGEGFGAAEHGGBFE2EEGFHHHHGGEFEFGFHHHHHHEEECGGGGGGGGHHHHGGGGHGHHHHGGCGG<CDGHEGH1?G//?//<--9;-;F.----;.9/;///;//;.;.9@-.AE..;->.;/9;/A./AA.A@---.//-@D-@F///////;./;///.-;D.//;--;@D.9/./.;.///.//;//9//9/;9/;.-:99FBBF9F/;////////;.A9//
@M05620:37:000000000-D9766:1:1101:11930:2225 1:N:0:79
ACCACACCTTCTACAATGAGCTGCGTGTGGCTCCCGAGGAGCACCCCGTGCTGCTGACCGAGGCCCCCCTGAACCCCAAGGCCAACCGCGAGAAGATGACCCAGGTGCGTGGCCCGCTAACTCTTCTGGTGGCCGGCTCCCTCCTTCCCGGCCTCCCGGAGGTGCGCCCTTTCTCACTGGTTCTCTCTTCTGCCGTTTTCCCTAGGACTCTCTTCTCTGACCCGAGTCTCCTTTGGAACTCCGCAGGTTCT
+
AAA1AAAAFFFFGGGGGG1AG1GBEEEBFCHH1FFEAEGEGHHHHGGGFEFGHGHHHHHE?FCGGAEEGGGEHFHGGCEHCEGHHFE<BCCB/AF1?GFFHHA/?1?1/?/@-FG----.<0D0G00=D<<CAGC--A.:EFB9/00C/.;-:.9CG.A-----/=--@-FF/99//9;F/;/99/9/;//9/;-;AFFEF///-B//:;BFBB//9///:B-9--9-//;9FFBB9B////--9;@FE/B
@M05620:37:000000000-D9766:1:1101:18125:2237 1:N:0:79
GAGGCTGCTTTGGAAGAAACTCACAGGCCACGGCAAAAGTCCCCCCAGGGCCCGCGACTGAACCCCGCCCCCCTTCCGCTATCTGAGACGCCGCCTTATGCCTGTTAACCACCAAACTGACCAGCCAGGGACAACCTATCGGACGAGCACACTTCAGCACACAAGTCCCTCCACGACCTCTATTATCCCGTCTTCTGCGTGAAAAAAATAAAACAAGACAACACTAAGTTATCAAGATGCAAAAGCAAGAC
+
>1AAAAFAFFFFGGGGGGFGG111A1A0AE0AEEAE00BB21B/AA/B//BB///>//>BG@B//?//>>/>E>F0F/B/>/BF221>1//>>/><<1?GG<<<>111>D1.<..<G0=<<<C..<..:.:;.:CA/;:C:-.A-;;-9FFF/;;0;;CF/99-9;9/BBFA---9;--99///9////9:;--/;:9-;-9-9BF-;-;//:/;----/---;://////9///////////-/-//-9-
@M05620:37:000000000-D9766:1:1101:12403:2261 1:N:0:79
AGTGCCAGCTCTCAATCGCACAGGGGACCCAGGGCCTGGCCCCTCCATCCAGAAAACCTATGACCTCACCCGCTACCTGGAGCACCAACTCCGCAGCTTGGCTGGGACCTATGTGAGTATCCAGCGTAGGAATCTGGGAGTTGGGGAGGAGTGAGGAGTTGGGGAAAGACAGTCCTAACCGTGGAGGGTTCTGGTAAATGATGGGGTGAGGAGGGGCTCTTTGGCTCCCACCAGTCCCCCTGTCTGGTCTA
+
CCBCCFFFBFFFGGGGGGGGGGHGGGGGGGHHFGGGGGHHGHGHGGHHHHHHFFHHHGHHHHHHHHHHHHHGGGGGHHHHHHHHHHHHGHHHEFGGGHHHGHHGGGHHGHHHHHHFHHHHHHHHHGEGGGEHHGHHHGGGGGHHGGFDGGGHHHHHGGHHHHGGGGHHHHHHHHHHHHHHGDGGGGGGCFGGGGB9FGGGGGGGGGFFFFFFFFFFFFFFFFFFFFFFFFFFFFFFFFFFFFFFFFFFFF/
@M05620:37:000000000-D9766:1:1101:15643:2286 1:N:0:79
ACCACACCTTCTACAATGAGCTGCGGGTGGCTCCCGGGGAGCACCCCGTGGTGCTGACCGGGGCCCCCCTGAACCCCAAGGCCAACCGGGAGGAGGTGGAGGCAGTGGACCGCTCGCTCATCTGGTCGTTGCCGGCCTCCCTCCCGTCCGCCCGGCCCTAAGCGCTCTCTCTTTTGCCGTTTTCCGTGGCGCTCTCTTTCCGGAACTCTTTCTTCTCCGGACCTTAGCTTTGTCTTCATCGGGATATCGCT
+
AAAAAAAAFFFDGGGFGG11AAA1A00E0AFACFFE/AAA//ABGGE@B//?>B11@BG>//>/>>>EG/?0B<?BCAA/?/?/??C@///</<...........<</0</<-;--:.;.0000009-;=/90;-=;CFG9/9;-9:-;-9A@----9---9:-@99AFFFB//BB//-;9B-//-;---9---;B/////----9;///////////-;----/;////////;///9//9;--;//;--
@M05620:37:000000000-D9766:1:1101:17877:2321 1:N:0:79
ACCACACCTTCTACAATGAGCTGCGTGTGGCTCCCGAGGAGCCCCCCGTGCTGCTGACCGAGGCCCCCCTGAACCCCAAGGCCAACCGCGAGAAGATGACCCAGGAGAGTGGCCCGCTACCTCTTCTGGTGGCCGCCTCCCTCCTTCCTGGCCTCCCGGAGCTGCGCCCTTTCTCACTGGTTCTCTCTTCTGCCGTTTTCCGTAGGACTCTCTTCTCTGACCTGAGTCTCCTTTGGAACTCTGCAGGTTCT
+
>>>>A>AAFFFFGGFG3GG1FGHH?EEE0000BAFFGEEEEH/FGGGGGGEF1FGGHHHG/>/>FEGGEEGBFGGGGEGHFFE/FFCGGGGC/C01???GHB/?F/.FEGDF.FGCCCCCB0GHH:CGHG/AGHGG@.EGGGGG/BFFB0/.CG?EG.;?---;F@@B@-F/BFFFFBB-FFFFFFFBFFBFFF=;BFEF/B;A--BFFFFF/9BBB//;FF/;BBFFFBF/BF//BBFFF;BFFFF-BFB
@M05620:37:000000000-D9766:1:1101:12486:2326 1:N:0:79
AGTGCCAGCTCTCAATCGCACAGGGGACCCAGGGCCTGGCCCCTCCATCCAGAAAACCTATGACCTCACCCGCTACCTGGAGCACCAACTCCGCAGCTTGGCTGGGACCTATGTGAGTATCCAGCGTAGGAATCTGGGAGTTGGGGAGGAGTGAGGAGTTGGGGAAAGACAGTCCTAACCGTGGAGGGTTCTGGTAAATGATGGGGTGAGGAGGGGCTCTTTGGCTCCCACCAGTCCCCCTGTCTGGTCTA
+
AA>AAFFFBFFFGGGGGFGFECFGFGGGDEHHFGGGFCHFFHGHGGGHDGHGFCCGHGHHHHFHHHHHHHHGGEFGHHHHFGGGFHHHGFHHGGGGFFHHGHHGGGHHGHHHHHHHHHHHHHHHHGGGGGHGHHHHHHGGGHHHGGFGGGGHHHHHHGHHHHGGGGHHHHHHHHHHHHHHGFEGGFGGDGGGGGCGGGGGGGGGGGFFFFFFFFFFFFFFFFFFFFFFFFFFFFFFFFFFFFFFFFFFFFB
@M05620:37:000000000-D9766:1:1101:18785:2357 1:N:0:79
ACCACACCTTCTACAATGAGCTGCGTGTGGCTCCCGAGGAGCACCCCGTGCTGCTGACCGAGGCCCCCCTGAACCCCAAGGCCAACCGCGAGAAGATGACCCAGGTGAGTGGCCCGCTACCTCTTCTGGTGGCCGCCTCCCTCCTTCCTGGCCTCCCGGAGCTGCGCCCTTTCTCACTGGTTCTCTCTTCTGCCGTTTTCCGTAGGACTCTCTTCTCTGACCTGCGTCTCCTTTGGAACTCTGCAGGTTCT
+
AABCCCCAFFFFGGGGGGAFGGHHGGGB4EHGHFGF?FEFEHGHHGGGGGGGGHGHHHHAECEGGGGGGGGGGHHGGGGHGHHHHGGGGG/BCGHFHHHHHHHHGHH1FFGGGHHGGGGGHHHHHHHHHHHGHHGGGGGHGHHGHGGGGGGGGGGGGGG9;DGGGGFFFFFFFFFFFFFFFFFFFFFFFFFFFFFFFFFFFFFFFFFFFFFFFFFFFFFFFFFF.CFCFFFFFFFFFFFFFFFFFFFFFFF
@M05620:37:000000000-D9766:1:1101:18147:2399 1:N:0:79
AGTGCCAGCTCTCAATCGCACAGGGGACCCAGGGCCTGGCCCCTCCATCCAGAAAACCTATGACCTCACCCGCTACCTGGAGCACCAACTCCGCAGCTTGGCTGGGACCTATGTGAGTATCCAGCGTAGGAATCTGGGAGTTGGGGAGGAGTGAGGAGTTGGGGAAAGACAGTCCTAACCGTGGAGGGTTCTGGTAAATGATGGGGTGAGGAGGGGCTCTTTGGCTCCCACCAGTCCCCCTGTCTGGTCTA
+
>>1>AFF@1CFDDGGFFFFCEEHGFGE00EGHFAEA/AGF0GE/EGFFEEHG1C1BFFG1FG2GHHFGHGC>EEEEHHHF>FGHAFGCFEFEE/>@/0FGGHFGF/ECEFFHFHFHDB2F222B0@<?C/@BFHHHGH0??FFCCG.ACCCFCGDCCA/<GHGGFGH://;CG0GCHHH.@CCAGGG?9CFFFF;CBFGFFBFBE.A@EFFE-A-9-99BBB9///99EFFBE9////9A-9:FFFEBFF/
@M05620:37:000000000-D9766:1:1101:20998:2403 1:N:0:79
AGTGCCAGCTCTCAATCGCACAGGGGACCCAGGGCCTGGCCCCTCCATCCAGAAAACCTATGACCTCACCCGCTACCTGGGGCACCAGCTCCGCAGCTTGGCTGAGACCTATGTAAGTATCCAACGTAGGAATCAGGGAGTTGGGGAGGAGTGAGGAGTTGGGGAAAGACAGTCCTAACCGTGGAGGGTTCTGGTAAATGATGGGGTGAGGAGGGGCTCTTTAGCTCCCACCAGTCCCCCAGTCTGGTCTA
+
AA1>AD1CAFFFBBG31FG1EAG0FE0E00AF0BE//FGF0GEFEGFHGAFGF0FAGGHFFHFHHDGGHHH?>/>>GHFG/>EEEGH0?1F1///><0BB?0FF001EFHEHHH2>BBFH2B21@?FF</11@G1@?0<CEGHHCCEGGCEFGFHHHGFCGH-ACCHHHHFFF00CFHHHGGGGGAGGGGG0;C0;FFGGGGGGGGF@FFFFBA@?@@EFFF//;/BFEBFFFF/9BFFB-99BF//;99/
@M05620:37:000000000-D9766:1:1101:20553:2458 1:N:0:79
AGTGCCAGCTCTCAATCGCACAGGGGACCCAGGGCCTGGCCCCTCCATCCAGAAAACCTATGACCTCACCCGCTACCTGGAGCACCAACTCCGCAGCTTGGCTGGGACCTATGTGAGTATCCAGCGTAGGAATCTGGGAGTTGGGGAGGAGTGAGGAGTTGGGGAAAGACAGTCCTAACCGTGGAGGGTTCTGGTAAATGATGGGGTGAGGAGGGGCTCTTTGGCTCCCACCAGTCCCCCTGTCTGGTCTA
+
AA>ABFFFBFFFGFGGDFFFECGHDGFFE2FGFEG?AAGHFHGHGGHHFGHGGHEHHGFHHHHHHHHHHHHGGEGGHHHHGGHHHHHHGHHHEFGFEHHHGHHGGGHHGHHHHHHHHHHHHHHHHGGGGGHGHHHHHHHGGHHHGGGGGGEHHFHHHGCHHHGGGGHHHHHHHHHHHHHHGGGGGGGGCFGGGGFGGGGGGGGGGGFFFFFFFFFFFFFFFFFFFFFFFFFFFFFFFFFFFFFFFFEFFFF
@M05620:37:000000000-D9766:1:1101:12183:2463 1:N:0:79
ACCACACCTTCTACAATGAGCTGCGTGTGGCTCCCGAGGAGCACCCCGTGCTGCTGACCGAGGCCCCCCTGAACCCCAAGGCCAACCGCGAGAAGATGACCCAGGGGAGTGGCCCGCTACCTCTTCTGGTGGCCGCCTCCCTCCTTCCTGGCCTCCCGGAGCTGCGCCCTTTCTCACTGGTTCTCTCTTCTGCCGTTTTCCGTAGGACTCTCTTCTCTGACCTGAGTCTCCTTTGGAACTCTGCAGGTTCT
+
3AA3ABBBFFFFGGGGGGGGGFHHGFGEHGFHFGGEFGGGGGHFHGGGEEGGHHGHHHGGGGGGGGGGGGGHCG?EGGGHGEHHHGGECDDFCGFGHF2FHB/F//<</.>CGH.<@A-CCGGHH==G0=C?GFFGCGGGGBGGGFGGBGGGFGGGEDB-@@AFFFFFCFFFFFFFFBFFFFBBFFFFFF//B/9DFFFFF9B.;ABBFFFFF/9BB/BBFF/;/.999FFFFBF/BB/BF/BF/B.FB9B
@M05620:37:000000000-D9766:1:1101:14391:2507 1:N:0:79
AGTGCCAGCTCTCAATCGCACAGGGGACCCAGGGCCTGGCCCCTCCATCCAGAAAACCTATGACCTCACCCGCTACCTGGAGCACCAACTCCGCAGCTTGGCTGGGACCTATGTGAGTATCCAGCGTAGGAATCTGGGAGTTGGGGAGGAGTGAGGAGTTGGGGAAAGACAGTCCTAACCGTGGAGGGTTCTGGTAAATGATGGGGTGAGGAGGGGCTCTTTGGCTCCCACCAGTCCCCCTGTCTGGTCTT
+
>>>AAFFFBFFF4GGGGFGGGGHEFFGGGE2FABEF2FG2AGG1EGGHHG3EAF3F3EEGGHGHHHHCGG1>EEEEHFGGFGGFBGHFGCHHG?>E@3FFAGBFEGH0EFGBG?GGHGGB2GHHHGGGGGHDC1?GFFACAC<GCCEG?.<<CHF.CE</DCCCGGHHHHFHCH:G0GHFBGEGGEEB9CAFGGGB;BG9BFBFEGDBFF?B..-@B-ABBF/FFFF?EBADFFF//BAABF///;F/BF/
@M05620:37:000000000-D9766:1:1101:11545:2532 1:N:0:79
ACCACACCTTCTACAATGAGCTGCGTGTGGCTCCCGAGGAGCACCCCGTGCTGCTGACCGAGGCCCCCCTGAACCCCAAGGCCAACCGCGAGAAGATGACCCAGGTGAGTGGCCCGCTACCTCTTCTGGTGGCCGCCTCCCTCCTTCCTGGCCTCCCGGAGCTGCGCCCTTTCTCACTGGTTCTCTCTTCTGCCGTTTTCCGTAGGACTCTCTTCTCTGACCTGCGTCTCCTTTGGAACTCTGCAGGTTCT
+
AAAAAAA1BCCFGGGGGG1BGGHHGEGA0EGHHBFE0EEECHGHHGGEEEFGEHHHHHHEFC?FFGGGGGGGGHHGGGGHGHHHHGGGGG/>CGHEGHHGHGEHGHH1FGGGGHGCGGGGHHHHHHHHHHHGHHGGGGGHGHHGHGGGGGGGGGGGFGG-9;FGGG@F@@FFFFFFFFFFFFFFFFFFFFFFFF@FFFFFFFFFFBFFFFFFFFFFFFFFFFEFA@F;BFFFFFFFFFFFFFFFFFFFFFF
@M05620:37:000000000-D9766:1:1101:10876:2547 1:N:0:79
ACCACACGTTCTACAATGCGCTGCGTGCGGCTCGCGAGGAGCACCCCTTGCTGCTGACCAAGGCCCCCCTGAACCCCAAGGCCAACCGCGCGAAGATGACCCAGGTGCGTGGCCGGCTACCTCTTGTGGTGGCCGCCTCCCTCCTTCCTGGCCTCCCGGGGGTGCGCCCTTTCTCACTGGTTCTCTCTTCTGCCGTTTTCCGTAGGACTCTCTTGTCTGACCTGCGTCTCCTTTGGAACTCTGCAGGTTCT
+
AAAAAAA1>BBAGGCGGGBAFEGGGEG00AEAE/AA/AAE?GCFGGG?>BB@1GCHHGG1B>/?GGGEGE/G1GHGG?FHGHGHHGGGCC>>ACC/?FGHFHAGG1FFCGGGCH-<:@EFHHHHH0;CECEGFGG@?.EFGGGGBFFGEGGG?FFAFF@-9-9;B@@F@@FFFFFEFFFF/F//BFB/BFFFBB@FFFFFFF9-;BF9FFFFFF/;BFFFFFFFF@F;BFFFFFFBBFFFFBFFBFFFFBF
@M05620:37:000000000-D9766:1:1101:18819:2565 1:N:0:79
ACCACACCTTCTACAATGAGCTGCGTGTGGCTCCCGAGGAGCACCCCGTGCTGCTGACCGAGGCCCCCCTGAACCCCAAGGCCAACCGCGAGAAGATGACCCAGGTGAGTGGCCCGCTACCTCTTCTGGTGGCCGCCTCCCTCCTTCCTGGCCTCCCGGAGCTGCGCCCTTTCTCACTGGTTCTCTCTTCTGCCGTTTTCCGTAGGACTCTCTTCTCTGACCTGCGTCTCCTTTGGAACTCTGCAGGTTCT
+
BBBBBBBAFFFFGGGGGGBFGGHHGEGB4EGFHGGE?EECDGHHHGGGEEEGFHGHHHHEFFCFGGGGGGGHHHHGGGGHGHHHHGGGGG<BDGHEFHHHHHGHGHH1GHHGGHHGGGGGHHHHHHHHHHHGHHGGGGGHGHHGHGGGGGGGGGGGGGGA9BGGGGFFFFFFFFFFFFFFFFFFFFFFFFFFFFFFFFFFFFFFFFFFFFFFFFFFFFFFFFFF?DFFFFFFFFFFFFFFFFFFFFFFFFF
@M05620:37:000000000-D9766:1:1101:14914:2584 1:N:0:79
ACCACACCTTCTACAATGCGCTGCGTGGGGCTCCCGAGGAGCACCCCGTGCTGCTGACCCAGGCCCCCCTGAACCCCAAGGCCAACCGCGAGAAGATGACCCAGGTGGGTGGCCCGCTACCTCTTCTGGTGGCCGCCTCCCTCCTTCCTGGCCTCCCGGAGCTGCGCCCTTTCTCACTGGTTCTCTCTTCTGCCGTTTTCCGTAGGACTCTCTTCTCTGACCTGCGTCTCCTTTGGAACTCTGCAGGTTCT
+
AAB3>ABBFFFFGGGGGGGEGCFFEAE222EEGFFE2E0AAAGB1BE01BBFBGHFD2B2BG1?BEE>EGE?3FG?/EEHCG?FG?E>></><DGB><GHHGEEGGH//?>-GFFC<C-CGFHHF0=GCCCEHF@-:AEGGGGGGBFGFGGGGGFEEFG99-.9BDFDFFFFFFFFFFFFFFFFFFFFFF/:BBAADFEEFDFADFEFFFFFEB/9/;B/;9/F.9:@DFFFFFBFFFFF//BB;BFFFFF
@M05620:37:000000000-D9766:1:1101:15897:2639 1:N:0:79
AGGGCCAGCTCTCCAGAGCACAGGGTACCTAGCGCATGGCCCCTCCATCCAGAAAACCTATGACCTCACCCGCAACCTGGCGCACCCACTCCGCAGATGGGCTGGGACCTATGTGAGTATCCAGCGTAGGAATCTGGGAGTTGGGGCGGAGTGCGGAGTTGGGGAAAGCCAGTCCTAACCGTGGAGGGTTCTGGTAAATGATGGGGTGAGGAGGGGCTCTTTGGCTCCCACCAGTCCCCCTGTCTGGTCTA
+
>>1>>>>AABC@FBF11A11B0BAA00113AB1AAA0ABF0AAFEEH110AB1010B/011B2DBDBBFGF/>//>EF0B0>?>>>E/?0BB///>>B11/B</A<BB/B11BB221BFBGHDGB<<?BE1?FGEBFH0??CGB--.-;-;;;0;9--./0;-A...;/F9AFFFFF/FA@BF@-;--BFFFFFB9/BFF/9BF?A;;-AF/;A@=9-A//;/BB/9-;-;BEFFFBFFF<EFFFBFFBF/
@M05620:37:000000000-D9766:1:1101:18733:2642 1:N:0:79
ACCACACCTTCTACAATGAGCTGCGTGTGGCTCCCGAGGAGCACCCCGTGCTGCTGACCGAGGCCCCCCTGAACCCCAAGGCCAACCGCGAGAAGATGACCCAGGTGAGTGGCCCGCTACCTCTTCTGGTGGCCGCCTCCCTCCTTCCTGGCCTCCCGGAGCTGCGCCCTTTCTCACTGGTTCTCTCTTCTGCCGTTTTCCGTAGGACTCTCTTCTCTGACCTGAGTCTCCTTTGGAACTCTGCAGGTTCT
+
AAAABAABFFFFGGGBGGGGFFFCEAABEAGHFGGEEEG?EHHHHGEGEAEEHDFGGGGGGGGGEE/EGGGCHGEEGGEECCGC/F/<DBBB@DCGF1DFGHFHFHH1FFGGGHHGGGGGHFHHHHHHHHHGHHGGGG?GAGHGHGGGGGFGFFGGGDGGGG?FGGBFBBFFFFFFFFFFFFFFFFFFFFFFFFBADFFFFFFFFFFFFFFFEFFFFFFFFFFF/99FFFFFFFFFFFFFFFFFFFFFFFB
@M05620:37:000000000-D9766:1:1101:18232:2713 1:N:0:79
ACCACACCTTCTACAATGAGCTGCGTGTGGCTCCCGAGGAGCACCCCGTGCTGCTGACCGAGGCCCCCCTGAACCCCAAGGCCAACCGCGAGAAGATGACCCAGGTGCGCGGCCCGCTACCTCTTCTGGTGGCCGCCTCCCTCCTTCCTGGCCTCCCGGCGCTGCGCCCTTTCTCACTGGTTCTCTCTTCTGCCGTTTTCCGTAGGACTCTCTTCTCTGACCTGCGTCTCCTTTGGAACTCTGCAGGTTCT
+
AAAAAAAACFFFGGGFAG1AGDGHG0BAA0FFABFA?EEGEHHHHGGGCEFGHHFGHHGGGGGGGGGGGEFHHCHGGEEHEEHHHG/<BC<<@FFFDHB1?FAGFGF1//><C-ACGCGGHH0<G:CCEGFCEGGG@A?EFGGGFGFGGFGGGFAEGF?-;@-9B@<B@@FFF//;BFFEFFFFFFBBFFFFFB@-AFEFF?F??BFFFFFFFF/;FFFBBBFF-@A=FFF/FBFE/;F/;BFBFF?F/9:
@M05620:37:000000000-D9766:1:1101:20724:2784 1:N:0:79
ACCCACCTTCGACAATGTGCCGCGTGTGGCTCCCGCGGCGCACCCCGTTCTGCATACCGAGGCCCCCCGGAACCCCCAGGCCAACCGCGTGAACATGCCCCAGGTGAGTGGCCCGCTACCTCTTCTGGTGGCCGCCTCCCTCCTTCCTGGCCTCCCGGCGCTGCGCCCTTTCTCACTGGTTCTCTCTTCTGCCGTTTTCCGTAGGACTCTCTTCTCTGACCTGAGTCTCCTTTGGAACTCTGCAGGTTCTA
+
AAAA>AAFFF1>AFGGF3BBB00AAAEB/F0BCFGEGGA/>>EEGG/BBFFFHB@BFHGGGEGGG?GG/>@CGGGG/@CGHEHHGGGGC-<.<0==C0<<CCGGCGHHHHGGHHGGGGGGGGGGGGGGGGGGGGGGFFFFFFFFFFFFFFFFFFFFF@-@@@@F@@F@@FFFFFFFFFFFFFFFFFFFFFFFF@BBFFFFFFFFFFFFFFFFFFFFFFFFFFF:FFFFFFFFFFFEFFFFFFFFFFFFFFF
@M05620:37:000000000-D9766:1:1101:21067:2884 1:N:0:79
ACCACACCTTCTACAATGAGCTGCGTGTGGCTCCCGAGGAGCACCCCGTGCTGCTGACCGAGGCCCCCCTGAACCCCAAGGCCAACCGCGAGAAGATGACCCAGGTGAGTGGCCCGCTACCTCTTCTGGTGGCCGCCTCCCTCCTTCCTGGCCTCCCGGAGCTGCGCCCTTTCTCACTGGTTCTCTCTTCTGCCGTTTTCCGTAGGACTCTCTTCTCTGACCTGAGTCTCCTTTGGAACTCTGCAGGTTCT
+
BBBBBBBBFFFFGGGGGGGGGFHFGEGBCEHHHGGGFGGGGHHHHGGGGEGGGHHHHHHGGGGGGGGGGGGHHHHGGGGHGHHHHGGFGGBCDGHGGFHHHHGHGHHDHHHGGHHGGGGGHHHHHHHHHHHGHHGGGGGHGHHGHGGGGGGGGGGGGGG-BGGGGGFFFFFFFFFFFFFFFFFFFFFFFFFFFFFFFFFFFFFFFFFFFFFFFFFFFFFBFFFFBFFFFFFFFFFFFFFFFFFFFFFFFFF
@M05620:37:000000000-D9766:1:1101:16776:2898 1:N:0:79
ACCACACCTTCTACAATGAGCTGCGTGTGGCTCCCGAGGAGCACCCCGTGCTGCTGACCGAGGCCCCCCTGAACCCCAAGGCCAACCGCGAGAAGATGACCCAGGTGAGTGGCCCGCTACCTCTTCTGGTGGCCGCCTCCCTCCTTCCTGGCCTCCCGGAGCTGCGCCCTTTCTCACTGGTTCTCTCTTCTGCCGTTTTCCGTAGGACTCTCTTCTCTGACCTGCGTCTCCTTTGGAACTCTGCAGGTTCT
+
CCCCCCCCFFFFGGGGGGGGGGHHGFGEEEHHHGFEDGGFGHHHHGGGGFGGHHGHHHGFGGFGGGGGGGGHHHHGGGGHGHHHHGGGGG@DGGHFDHHHGHEHGCG1C<DCF0F@CGGGHFFFB<GFFDG?CGGFC?FEFFHDFBFFEFFGFGFEGGG-9@./CBADF;BF9//9BFFBFFFBFFBBBFFFF/>AFFFBFFB?ADFFFF/FFE/9BFFFFFFF.99@.BFFFBFB/BFFF/FFFFAFFBB
@M05620:37:000000000-D9766:1:1101:11937:2900 1:N:0:79
ACCACACCTTCTACAATGAGCTGCGTGCGGCTCCCGAGGAGCACCCCGTGCTGCTGACCGAGGCCCCCCTGAACCCCAAGGCCAACCGCGCGAAGATGACCCAGGTGAGTGGCCCGCTACCTCTTCTGGTGGCCGCCTCCCTCCTTCCTGGCCTCCCGGAGCTGCGCCCTTTCTCACTGGTTCTCTCTTCTGCCGTTTTCCGTAGGACTCTCTTCTCTGACCTGCGTCTCCTTTGGAACTCTGCAGGTTCT
+
ABB?AAABFFFFGGGFFFGFGFHHG2E22AAAA2BE2EEE?GCGHGGGCEEA5GBGHHB@?E?EGEGEEEA2GFGFGDEHA/GH/F?<CB/</<@/<11?FGAHFFF1>GFGFGECCGGCHHHBC;GGFF/:CHD??AA9EGFAB00:CBFFFFA.AE?-;99FF--99>99FBFFF/B9;FB9B999FFFBBBCA.BEFF9B.DFFF/BB99BB/BFB/BF/B.9;=D.BF/F/9/BFFFFFFBFFFBFF
@M05620:37:000000000-D9766:1:1101:15380:2929 1:N:0:79
ACCACACCTTCTACAATGAGCTGCGTGTGGCTCCCGAGGAGCACCCCGTGCTGCTGACCGAGGCCCCCCTGAACCCCAAGGCCAACAGCGAGAAGATGACCCAGGCGAGAGGCCCGCTGCCTCTTCTGGCGGCCGCCTCCCTCCTTCCTGGCCTCCCGGCGCTGCGCCCTTTCTCACTGGCTCTCTCTTCTGCCGTTTTACGTAGGACTCTCTTCTCTGACCTGAGTCTCCTTTGGAACTCTGCAGGTTCT
+
BBBABBBBFFFFFGGGGGGDG5FEE2ABFAHH3FFEFGGGGHHHHGGGEEFGHHHHHHHGGGGGG1EFGGGFHBGEGG/F?/GGGF/?BED</A?F2D22?FHC//</>/AEGFGCG@-<<00==G0DG0<@G-99BA.;?FGG/C0;CF/;90;EC.@9B-9>D=9.@-/F//BFFBFF..;B9BBBFFFFFFF.DFF/:AB:F.9F9F///FF/99B//B/.9.FBB/F////////:B///;F..;B9
@M05620:37:000000000-D9766:1:1101:19390:2988 1:N:0:79
ACCACACCTTCTACAATGAGCTGCGTGTGGCTCCCGAGGAGCACCCCGTGCTGCTGACCGAGGCCCCCCTGAACCCCAAGGCCAACCGCGAGAAGATGACCCAGGTGCGTGGCCCGCTACCTCTTCTGGTGGCCGCCTCCCTCCTTCCTGGCCTCCCGGAGCTGCGCCCTTTCTCACTGGTTCTCTCTTCTGCCGTTTTCCGTAGGACTCTCTTCTCTGACCTGCGTCTCCTTTGGAACTCTGCAGGTTCT
+
AABBBBBBFFFFGGGGGG5FGGHHGGGEGGHHHGGGGGGGGHHHHGGGFGGGGHHGHHHECGCGGGGGGGGGHHHGGGGHGFHHGGGEGG@DDGHGHHHHHHGHGHH1<FDGGHGGGGGGFHHEHBGHHHFFHHGCFGGHGGGGGGGGGGGGGGGGEG--;?FFFAFDFDFFFFFBFFFFFFBBFFBFFFFFFFFFFFFFFDFFFFFFFFFFFFFFFFF/BFFF.;DFDFFFFFFFFFFFFFFFBFFFFFF
@M05620:37:000000000-D9766:1:1101:13081:3014 1:N:0:79
AGTGCCAGCTCTCAATCGCACAGGGGACCCAGGGCCTGGCCCCTCCATCCAGAAAACCTATGACCTCACCCGCTACCTGGAGCACCAACTCCGCAGCTTGGCTGGGACCTATGTGAGTATCCAGCGTAGGAATCTGGGAGTTGGGGAGGAGTGAGGAGTTGGGGAAAGACAGTCCTAACCGTGGAGGGTTCTGGTAAATGATGGGGTGAGGAGGGGCTCTTTGGCTCCCACCAGTCCCCCTGTCTGGTCTA
+
BBBCCFFFCFFFGGGGGGGGGGHHGGGGGGHHGGGGEGHHHHGHGGHHHHHHHHHHHGHGHHHHHHHHHHHGGFFGHHHHHHHHHHHHGHHHGGGGG3GGGHHGDDHHGHHHHHHHHHGFHGHHHGBDGGHGHHHHHHHGFHHHGGGGGGFGHHHHHGHGHHGGGCHHHHHHHHHHHGHGGFCDGGGGEGGGGGFFGGGGGGGGGGFFFFFFFFFFFFFFFFFFFFEFFFFFFFFFFFFFFFFFFFBFFBB
@M05620:37:000000000-D9766:1:1101:22296:3033 1:N:0:79
ACCACACCTTCTACAATGATCTGCGTGTGGCTCCCGAGGAGCACCCCGTGCTGCTGACCGAGGCCCCCCTGAACCCCAAGGCCAACCGCGAGAAGATGACCCAGGTGAGTGGCCCGCTACCTCTTCTGGTGGCCGCCTCCCTCCTTCCTGGCCTCCCGGAGCTGCGCCCTTTCTCACTGGTTCTCTCTTCTGCCGTTTTCCGTAGGACTCTCTTCTCTGACCTGAGTCTCCTTTGGAACTCTGCAGGTTCT
+
?AAAB?>AFFFFFGGF5FGDGGFFEEEGH2FHHGE22EE2EGCGHGGGG1EC5FGGHHHGGGCGFFGGGGGGGHHGGGCEGHHHAFGGGGGGGDF111?GEGEGGHHHFGGFGHHCGGGGHHHHHHGGGHGDGH?@?AFEGHHGBGHGEFG.AFGGGDG@G@?FG@GFBBFFFFFFFFFFFBFFFFFFFFFFFF?ADFFFFFF?DDFFFFFFFBFFFFFFFFBFBFFFFFFFFFFB9BFFFFFFFFF?BFF
@M05620:37:000000000-D9766:1:1101:12742:3065 1:N:0:79
ACCACACCTTCTACAATGAGCTGCGTGTGGCTCCCGAGGAGCACCCCGTGCTGCTGACCGAGGCCCCCCTGAACCCCAAGGCCAACCGCGAGAAGATGACCCAGGCGCGTGGCCCGCTACCTCTTGTGGCGGCCGTCTCCCTCCTTCCTGGCCTCCCCGCGGTGCGCCCTTTCTCACTGGCTCTCTCTTCTGCCGTTTTCCGGAGCTCTCTCCTCTCTGACCTGCGTCTCCTTTGGATCTCTGCAGGTTCT
+
BBCCCCCBFFFFGGGGGGGGGGHHGFGFHGHHHGGGFGGGGHHHHGGGEGGGGGHHHHHGFGGGGGGGGGGHGHHGGGGHGHHHHGGGGGGGCGHHHHHH22////><A--<><G@----<DD0<0;CF.---A--;.C0FFBD/;9/90/.;9A.;.:@:-.;@-@D@B/BF9F//://.BB/FFB/B//://-ADB9//.-.9-.:BFBB/:F/9////9;B.-;9./:B///9//:::////;..;/9
@M05620:37:000000000-D9766:1:1101:17119:3120 1:N:0:79
AGTGCCAGCTCTCAATCGCACAGGGGACCCAGGGCCTGGCCCCTCCATCCAGAAAACCTATGACCTCACCCGCTACCTGGAGCACCAACTCCGCAGCTTGGCTGGGACCTATGTGAGTATCCAGCGTAGGAATCTGGGAGTTGGGGAGGAGTGAGGAGTTGGGGAAAGACAGTCCTAACCGTGGAGGGTTCTGGTAAATGATGGGGTGAGGAGGGGCTCTTTGGCTCCCACCAGTCCCCCTGTCTGGTCTA
+
ABAABFFFBFFFGGGGGFGCGCHFGGGGGGGFEEGFDGHHHHGHGGHHHHHHHHHHHGHHHFHHHHHHHHHGGEGGHHHHGGGHHHHHGHHHAEEFGHHHGHHGGGHHGHHHHHHHHHHHHHHHHGGGGGHHHHHHHHHGGHHHGGGGGGEFHHHHHGHGHHGGGGHHGHHHHHHHHHHHGEEGGGGGEFGGGGBFGGGGGGGGGGFFFFFFFFFFFFFFFFFFFFFFFFFFFFFFFFFFFFFFFFFFFFF
@M05620:37:000000000-D9766:1:1101:15867:3122 1:N:0:79
ACCACACCTTCTACAATGAGCTGCGTGTGGCTCCCGAGGAGCACCCCGTGCTGCTGACCGAGGCCCCCCTGAACCCCAAGGCCAACCGCGAGAAGATGACCCAGGTGAGTGGCCCGCTACCTCTTCTGGTGGCCGCCTCCCTCCTTCCTGGCCTCCCGGCGCTGCGCCCTTTCTCACTGGTTCTCTCTTCTGCCGTTTTCCGTAGGACTCTCTTCTCTGACCTGCGTCTCCTTTGGAACTCTGCAGGTTCT
+
>AA3AABBFFFFGGGGGGGFGCHFGAEBAAFG3FFEGGGGGHHHHGGEAEGGGHGHHHHGG0EEGGEGGGAHHHHGEG/GEEHHHGE/>BC@CGFFHGEDHF/GFF11??F/FH/-C?-AGGHHHDDG0=G?GGCGD?FHGBGGHFGGFGFGGBFGEF----9-9=BFBBFFFF//BBFFFFFFFFFFBBBFFFBFFFFFFD9.D./BBFFFFB///;//;BB..;999FBFFFFFFFBFFFFFFFFFFFB
@M05620:37:000000000-D9766:1:1101:16335:3128 1:N:0:79
ACCACACCTTCTACAATGAGCTGCGTGTGGCTCCCGAGGAGCACCCCGTGCTGCTGACCGAGGCCCCCCTGAACCCCAAGGCCAACCGCGAGAAGATGACCCAGGTGAGTGGCCCGCTACCTCTTCTGGTGGCCGCCTCCCTCCTTCCTGGCCTCCCGGAGCTGCGCCCTTTCTCACTGGTTCTCTCTTCTGCCGTTTTCCGTAGGACTCTCTTCTCTGACCTGAGTCTCCTTTGGAACTCTGCAGGTTCT
+
ABAABBBBFFFFGGGCFGGGGGGG2EEEH?FHHGGGGFGEGGEHHGGGEGGGFFHHHHHGGGGGGGGGGGGHHHGGGGGHGHHHAFGGGGGGGGHFHBFHHGAGC<FFH1GEFHGGGGGGHHHHGHHHHFHGGHGGGCFHGHHGFFGGFGFGGGGGGGGGAGFFFGFFFFFFFFFFFFFFFFFFFFFFFFFFFFFDFFFFFFB?DDBFFFFFFFFEFFFFFFFFFFFFFFFFFFFEBFBFFBFFFFFFFFB
@M05620:37:000000000-D9766:1:1101:9073:3134 1:N:0:79
ACCACACATTCTACAATGCGCTGCGTGTGGCTCCCGAGGAGCACCCCGTGCTGCTGACCGAGGCCCCCCTGAACCCCAAGGCCAACCGCGCGAAGATGACCCAGGTGCGTGGCCTGCTACCTCTTCTGGTGGCCGCCTCCCTCCTTCCTGGCCTCCCGGGGCTGCGCCCTTTCTCACTGGTTCTCTCTTCTGCCGTTTTCCGTAGGACTCTCTTCTCTGACCTGCGTCTCCTTTGGAACTCTGCAGGTTCT
+
AAAAB@>3BBBDGFG4DF4AEEEGEGGBA2FFB2B22AE0EHHHHGE0B1EFFBFFHHH>>/EEFGEEGGEHGHGGGGFHGHHGFGGGG?</<CC/?1FHHHA?<GH1A<CCDH<<CFDGHHHHH=DGG;GGGHGCGDGGGGGGGGGGGGFFGGGGGGG-;--;ABBFBBFFFFFFFFFFFFFFFFFFFFFFFF?.DFFFFFFED.:FFFFFFF//BFFBFFBB;?D?FFBFFFFBFFFFFFFFFF?FFFF
@M05620:37:000000000-D9766:1:1101:12790:3135 1:N:0:79
AGTGCCAGCTCTCAATCGCACAGGGGACCCAGGGCCTGGCCCCTCCATCCAGAAAACCTATGACCTCACCCGCTACCTGGAGCACCAACTCCGCAGCTTGGCTGGGACCTATGTGAGTATCCAGCGTAGGAATCTGGGAGTTGGGGAGGAGTGAGGAGTTGGGGAAAGACAGTCCTAACCGTGGAGGGTTCTGGTAAATGATGGGGTGAGGAGGGGCTCTTTGGATCCCACCAGTCCCCCTGTCTGGTCTA
+
>AAAAFF11CFFGGGGGG1FGGHGGGGAEGHGG0FGCGHHGHGGGGHBGHFHFHHHHGH1GHFHHHHHHHGGGEFGHHHHGHHFGHFHGB@GEG?EGHHHGH1FEFHCFHHHHH2FGHHHHHHHH?ECGGHHHHHHHHHGFHHGGGGGGGFGHHHHHGH/G/-CGGHHGHGHHHHHHFHHGFEGBFBGFGGGFGFGGGGGFFFBEGF@FFFFFF-@@@FFFFFF/;FFFFFFFFFFFFFF@FFFFFFFFFB
@M05620:37:000000000-D9766:1:1101:17658:3148 1:N:0:79
ACTGCCCCTTCTCAATTGACCGGCGTGCCCTGGCCCAGCACCCTCAAGAGCTCACGCCTGAACCCCAACCACCTGCAGCTATCACCTATGCCGACTTGTGCCTGGCAACTACACCGGTGCCTCTTCTGGTGGCCACGACCCTCCTACATGGAGCCGCAGGGCTGCGCCCTTTTGCACTGGTACTCTCTTACGATGTAATCCGTAGGACTCACGAGGCTGACTTGCGCCTCCTTTGCAACCTGGCAGATTTT
+
1>?1AB1>>BCF1BF331B1FAAAAAAAFA1BABFC//000/A//BAB1FG11BBGABGGG11>BEE/>B/?FF0BBGG012B@@B11BBF>////?1BBB1>F<0BF/<<1<B0//<//011<11@><10?0?1?//>>->..<1</00<<//.-<---;..;.-:9-;;C090000990000;;90000C...://///---;A/////;--9--9-9B//9/;-;--;B//F/9//-/-:-9A-///:
@M05620:37:000000000-D9766:1:1101:20316:3153 1:N:0:79
AGTGCCAGCTCTCAATCGCACAGGGGACCCAGGGCCTGGCCCCTCCATCCAGAAAACCTATGACCTCACCCGCTACCTGGAGCACCAACTCCGCAGCTTGGCTGGGACCTATGAGAATATAGAGCGTAAAAATCTGGGTGGTGGGGGAGAGAGGAGAGTTGGGAAAAGACAGTCATAACCGTGGAGGGTTCTGGTAAATGATGGGGTGAAGAGGGGCTCTTTCGCTCACAACAGTCCCCCTGTCTGCTATA
+
ABBBBFFFBFFFGGGGGGGGGFHHGGGGGGHHGGGGGGHHHHGHGGHHHHEHHHHHHGHHHHHHHHHHHHHGGGGGHHHHHHHHHHHHGHHHGGGGGHHHGHHGGGHHGHHHH3B33B3?F33B3/?///22@2FHBG0///?.----<<<.<..;.;CCGH-.;.;:E//;000000;;B..;.;CA.;ABF09;/9/:9BFFFF.@./;/9A.-BFEF/B/;A.E.B//9;./9BF..9.;BFF/;/B/
@M05620:37:000000000-D9766:1:1101:11171:3161 1:N:0:79
ACCACACCTTCTACAATGAGCTGCGTGTGGCTCCCGAGGAGCACCCCGTGCTGCTGACCGAGGCCCCCCTGAACCCCAAGGCCAACCGCGAGAAGATGACCCAGGTGAGTGGCCCGCTACCTCTTCTGGTGGCCGCCTCCCTCCTTCCTGGCCTCCCGGAGCTGCGCCCTTTCTCACTGGTTCTCTCTTCTGCCGTTTTCCGTAGGACTCTCTTCTCTGACCTGAGTCTCCTTTGGAACTCTGCAGGCTCT
+
CCCCCCCCFFFFGGGGGGGGGGHHGGGGHGHHHGGGGG2EGHHHHGGGEFGGHHHHHHHGGGGGGGGGGGGHHHHGGGGHGHHHHGGGGGGGGGHHHHHFGH/FC1FGHGHFGHGGCDFCHHHEHG<=D0<ACHGGFGGHEGHFCFGGGBFGGFGGG?DGGGFFGGFFFFFFFFFFFF0FFFFFFFFFFFFFFFDA.BEFFFF.;.BFFFFFFFFBFFFFBFFBFFFFFFFFFF0/;BBFB9BFF0A.;FB
@M05620:37:000000000-D9766:1:1101:20311:3171 1:N:0:79
AGTGCCAGCTCTCAATCGCACAGGGGACCCAGGGCCTGGCCCCTCCATCCAGAAAACCTATGACCTCACCCGCTACCTGGAGCACCAACTCCGCAGCTTGGCTGGGACCTATGTGAGTATACAGCGTAGGAATCTGGGTGTTGGGGAGGAGTGAGGAGTTGGGGAAAGACAGTCCTAACCGTGGAGGGTTCTGGTAAATGATGGGGTGAGGAGTGGCTCTTTGGCTCCCACCAGTCCCCCTGTCTGGTATA
+
AAAAAD11AFCFGGFFFFC1EEG0F?EGGGGC00EAAFABAFEEEGGHH0CHF0FAGGBC1GBGHGHEHGH//>//B1@E>0BG0FC/?0F@/>>/>>1C/B1//ACAA0FGF2BF1>FG22F11/////@BGGB11<0?/?/G--.-><C/<DD.0.<<DGC-;EE.CFGBCGGECHG?A..;C.E?AFFFF0;0;0;FEFBBEF--A-;;--;-9;F//://;BF-AFABEF/999AB--99:BFF///
@M05620:37:000000000-D9766:1:1101:19722:3214 1:N:0:79
ACCACACCTTCTACAATGAGCTGCGTGTGGCTCCCGAGGAGCACCCCGTGCTGCTGACCGAGGCCCCCCTGAACCCCAAGGCCAACCGCGAGAAGATGACCCAGGTGAGTGGCCCGCTACCTCTTCTGGTGGCCGCCTCCCTCCTTCCTGGCCTCCCGGAGCTGCGCCCTTTCTCACTGGTTCTCTCTTCTGCCGTTTTCCGTAGGACTCTCTTCTCTGACCTGAGTCTCCTTTGGAACTCTGCAGGTTCT
+
AA?AAA1AFFFFDGG13AFGBGGHEEGEH0FGHGG0EEE/EHHHHGCG/AEEG11GGHHGGGGGEG@EGGGHHHEGGGFEGHHE/FGGG/<BCCHHG1>GFCHHGHHFHGGGGHHGGGCCHHHHHHHHGHHGHHGGGFGFGHHGHGGGFFFFGGGGGGG@GGEFGG@F@@FFFFFFFFFFFFFFFFFFFFFFFF@BFFFFFFFFFFFFFFFFFFFFFFFFFFFFFEFFFFFFFFFFFFFFFFFFFFFABFF
@M05620:37:000000000-D9766:1:1101:12099:3234 1:N:0:79
GAGGCTGGCTTGGAAGAACCTCATAGACTCAGGGACTAGTTCCTCCTTGAACTGGACAAATTTCTTGCCCCGCTTACTGAAGCTGAAACACCTGCGCATGGTTCACACCTATATGAGCATACAGCAAAGCAAAATAGAAATGAAGGAGGAGTGAGAAGTTGGGGAAAAAAAGTGCTAACAAAGGAGGAATCTGGTAAATGATGCGGTTAGGAGGACAACTTAGCCACCCACAAGTCTCCCTCTCTACTCTA
+
11>>>>B>>>B>A1B11BAABFFHFFHB311BBB000B1D2BDD1BA1111A1A0BA100BB1DDDD1B1AAA>B/B1DDGFBBFB1B@BBB0BG/>>EC0111112B/01B1B2B11111111100B00B<101111111111<10//?/00@@1101?<?///?.00-<.00000<</0.///.../00:0;000;0000009-.-../0/...;.;FB00:;0/.;--9--9////;--;/////9//
@M05620:37:000000000-D9766:1:1101:9038:3240 1:N:0:79
AGTGCCAGCTCTCAATCGCACAGGGGACCCAGGGCCTGGCCCCTCCATCCAGAAAACCTATGACCTCACCCGCTACCTGGAGCACCAACTCCGCAGCTTGGCTGGGACCTATGTGAGTATCCAGCGTAGGAATCTGGGAGTTGGGGAGGAGTGAGGAGTTGGGGAAAGACAGTCCTAACCGTGGAGGGTTCTGGTAAATGATGGGGTGAGGAGGGGCTCTTTGGCTCCCACCAGTCCCCCTGTCTGGTCTA
+
AAABBFF4>FFFFGGGGFGCE?GDFEEGGGHHGGG?DEFGHHGHGGHHHFHHFGHHHGHFHHHHHHHHHHHEGEGGHHHHFHHHGHHAEFHGEDEFGGHHGHHFEGHHGHHHHFHHFHHHHGFGHC?C?DHBGHHHGHFE/?FHGG.ACACCGDFGFACCGHGCFDEHHHHHHHGHHFHHGDEDACDF;FCFFGCFGGFFFGGGGGDFEFA9DDFFFFFFEFFEFFFFFFFFEFFFFFFDFEFFFFBFFF/
@M05620:37:000000000-D9766:1:1101:17480:3257 1:N:0:79
ACCACACCTTCTACAATGAGCTGCGTGTGGCTCCCGAGGAGCACCCCGTGCTGCTGACCGAGGCCCCCCTGAACCCCAAGGCCAACCGCGCGAACATGACCCAGGTGCGCGGCCCGCTACCTCCTCTGGTGGCCGCCTCCCTCCTTCCTGGCCTCCCGGTGCTGCGCCCTTTCGCACTGGTTCTCTCTTCTGCCGTTTTCCGTAGGACTCTGTTCTCTGTACTGCGTCACCTTTCGAACTCTGCAGGCTCT
+
AAA1AAAAFFFFGFGGGGGAGGHGG0A00AGH1FGGCGECCHHHHGGGFEGGFHHGHHHGG@CGGFCGGGGHHGHGGGEGFEHHFG//><///>//<111<?GHE1FG---<A--:AG-:CCC.:CCF00/.CF@@?...99BEC00/0B/AFF?A----;;/:/9-A;-9B9--;@@/B/B/;9///9B99//9A-BEB/;F-;-BFBFF/99//;:9///99BBB--9//9//---;AB9/:/B-9--;
@M05620:37:000000000-D9766:1:1101:17741:3287 1:N:0:79
AGTGCCAGCTCTCAATCGCACAGGGGACCCAGGGCCTGGCCCCTCCATCCAGAAAACCTATGACCTCACCCGCTACCTGGAGCACCAACTCCGCAGCTTGGCTGGGACCTATGTGAGTATCCAGCGTAGGAATCTGGGAGTTGGGGAGGAGTGAGGAGTTGGGGAAAGACAGTCCTAACCGTGGAGGGTTCTGGTAAATGATGGGGTGAGGAGGGGCTCTTTGGCTCCCACCAGTCCCCCTGTCTGGTCTA
+
ABBABFFFCFFFGGGGGGGGGGHGGGGGGGHHGGGGGGHHFHGHGGHHHHHHFHGHHGHHHHHHHHGHHHHGGEFGHHHHHHHHGGHHGHGHEGGGFHHHGGHGGGHHGHHHHGHHHHHHHHHHHGGGGGHHHHHHHHFGDHHHGGGGGGDGHGHHHGFHHHGGGGHHHHHHHGHHHHHHGFFGGGGG:FFGGGFFGGGGGGGGGGFFFFFFFFFFFFFFFFFFFFFFFFFFFFFFFFFFFFFFFFFFFFF
@M05620:37:000000000-D9766:1:1101:18493:3323 1:N:0:79
ACCACACCTTCTACAATGAGCTGCGTGTGGCTCCCGAGGAGCACCCCGTGCTGCTGACCGAGGCCCCCCTGAACCCCAAGGCCAACCGCGAGAAGATGACCCAGGTGAGTGGCCCGCTACCTCTTCTGGTGGCCGCCTCCCTCCTTCCTGGCCTCCCGGAGCTGCGCCCTTTCTCACTGGTTCTCTCTTCTGCCGTTTTCCGTAGGACTCTCTTCTCTGACCTGAGTCTCCTTTGGAACTCTGCAGGTTCT
+
AABABABBFFFFGGGGFGGBGBGHGGEFHAGHFGGEFGGGGHGHHGGGEGGGHHHHHHHGGGGGGGGEGGGHFGHGGGGHFFHHHGGGGGC@CGGHFFFHHFHHC1?1F1?<FH/@DG@DCGGHFFGHBGFDG.ACGGGHGHHGHGGFFF/FF9FEED--99;//ABFBBFEFFFFFFFBFFFFFFFFBFFFFF=.DFEFFDBAD?FBFFBFFFB99FBFFFF.99FFBFFFFFFFFFFFFFFFFFF.BF/
@M05620:37:000000000-D9766:1:1101:19855:3365 1:N:0:79
ACCACACCTTCTACAATGAGCTGCGTGTGGCTCCCGAGGAGCACCCCGTGCTGCTGACTGAGGCCCCCCTGAACCCCAAGGCCAACCGCGAGAAGATGACCCAGGTGAGTGGCCCGCTACCTCTTCTGGTGGCCGCCTCCCTCCTTCCTGGCCTCCCGGAGCTGCGCCCTTTCTCACTGGTTCTCTCTTCTGCCGTTTTCCGTAGGACTCTCTTCTCTGACCTGAGTCTCCTTTGGAACTCTGCAGGTTCT
+
3AAABBBBFFFFFFGFFGEFDBGFE22A4AGC3EFEDEG?EHGGHGG01AE1FA3ADF5B3B1FE10>E/?2B31EFF1?1/F//F//EEE//<222B?2?FFG<2?20FB/?0///><-GFD<F1F1GF<.0C---<..;C/./0;/00;..::.;C?-9-9FB-9.--/0;;F////.9;///9//BB9B/BD.9BEB/.99ADFBBBB//9//BFF/9/;F/.;BB/B9999//9BBBFFF/BFFFFB
@M05620:37:000000000-D9766:1:1101:18829:3378 1:N:0:79
ACCACACCTTCTACAATGAGCTGCGTGTGGCTCCCGAGGAGCACCCCGTGCTGCTGACCGAGGCCCCCCTGAACCCCAAGGCCAACCGCGAGAAGATGAGCTAGATGCGTGGCCAGCCAGGTGATCTGCCGGCCACCTCCCTCCTTGCTGGCCTCCCGCCGTCGCGCCCTTTCGGACTGGCTCTCTCTTCTGCCGTTTTCCGCAGGTCTCTCTTCCCTGACGACCCTCTTCTTTGGTACGATGCTGCTTCT
+
AA?1A1>ACFFFGBG13BFEGBH1E00AC0FGCFFE0EE/AG/FGGCGA/BFDFFAEGFE/E?EG/EGGEE011?EGEAGC/GHHG?@GGC<@CCC1F11111?1?11/?///<<.>.>0.1111<=000--<--:....://;/;0/0;;..0CE.:-;-----9-9--/:/------99B/B9B/9/////99--;E//;-9---/:9:/9F//;9:-/-----;99/;//9B/-//--;9-///////
@M05620:37:000000000-D9766:1:1101:13336:3378 1:N:0:79
AGTGCCAGCTCTCAATCGCACAGGGGACCCAGGGCCTGGCCCCTCCATCCAGAAAACCTATGACCTCACCCGCTACCTGGAGCACCAACTCCGCAGCTTGGCTGGGACCTATGTGAGTATCCAGCGTAGGAATCTGGGAGTTGGGGAGGAGTGAGGAGTTGGGGAAAGACAGTCCTAACCGTGGAGGGTTCTGGTAAATGATGGGGTGAGGAGGGGCTCTTTGGCTCCCACCAGTCCCCCTGTCTGGGCTA
+
BBABBFFFCFFFDGGGGGGCGFGCFGGGEFHHEFGGGGHGFHGGGGHHHGHHFHHFEGHHHHHHHHHHHHHGGEGGHHHHFFHHHHHGGGHHAECECHFGFFBFFGCGGH2DHGFFHHHGHFHHHG?EC?HFHHHHFHGFGHFHGGFCFACGHHHFFG/GHFG@EDHFHGFGHHBCGHF:DDC?CEGGDFFBFFFFBBFGGGFFEGFFFFFFFFFF=CFFFFFBBF/9EFFDFFF//FFDAFB/FFB/;BF
@M05620:37:000000000-D9766:1:1101:22589:3382 1:N:0:79
AGTGCCAGCTCTCAATCGCACAGGGGACCCAGGGCCTGGCCCCTCCATCCAGAAAACCTATGACCTCACCCGCTACCTGGAGCACCAACTCCGCAGCTTGGCTGGGACCTATGTGAGTATCCAGCGTAGGAATCTGGGAGTTGGGGAGGAGTGAGGAGTTGGGGAAAGACAGTCCTAACCGTGGAGGGTTCTGGTAAATGATGGGGTGAGGAGGGGCTCTTTGGCTCCCACCAGTCCCCCTGTCTGGTCTA
+
AAAABFFFAFFFGGGGGGGGG2B42AAEEGDHGGGGAFH22FECEGHHGHFGHHFGFGF3FDGGHGFHFHEE0>>E2@FGFFHHHG1FECGHGEGGGHHHGBHGGGHF/FGFGGHHHHHHHHHHHGGGGGHHHGHHHGHGGHHHGGFGGFEHHHHHFGHHHGGGGGHHHHHHHHHHHHHHGGGGGGGGEGFGGGFGGGGGGGGGGGFBEFFEFFBBBBFFFFFFFFFFFFFFFFFFFFFFBFFFFFFFFF/
@M05620:37:000000000-D9766:1:1101:14803:3386 1:N:0:79
AGTGCCAGCTCTCAATCGCACAGGGGACCCAGGGCCTGGCCCCTCCATCCAGAAAACCTATGACCTCACCCGCTACCTGGAGCACCAACTCCGCAGCTTGGCTGGGACCTATGTGAGTATCCAGCGTAGGAATCTGGGAGTTGGGGAGGAGTGAGGAGTTGGGGAAAGACAGTCCTAACCGTGGAGGGTTCTGGTAAATGATGGGGTGAGGAGGGGCTCTTTGGCTCCCACCAGTCCCCCTGTCTGGTCTA
+
BBBCCFFFCFFFGGGGGGGGGGHGGGGGGGHHGGGGEGHGFHGHGGHHHFHHFHHHHGHHHHFHHHHHHHHGGGGGHHHHHHHHHHHHGHHHGGGGGGGHFHHG/<FGFHHHHHHHHHHGFHHHHG<ECFHHHHHHHHHGGGHH/DGGCGGCHHHHHGHHHHGGGGHHHHHHHHHHHHGHGECDGEGG;FFGGGFGGGGGGGGGGGFFFFFFFFFF;CFFFFBFFFFFFFFFFFFFFFFFFEFFF0FBFFF
@M05620:37:000000000-D9766:1:1101:21219:3388 1:N:0:79
ACCACACCTTCTACAATGAGCTGCGTGTGGCTCCCGAGGAGCACCCCGTGCTGCTGACCGAGGCCCCCCTGAACCCCAAGGCCAACCGCGAGAAGATGACCCAGGTGAGTGGCCCGCTACCTCTTCTGGTGGCCGCCTCCCTCCTTCCTGGCCTCCCGGACCTGCGCCCTTTCTCACTGGTTCTCTCTTCTGCCGTTTTCCGTAGGACTCTCTTCTCTGACCTGAGTCTCCTTTGGAACTCTGCAGGTTCT
+
AAAAAAAAFFFFGGGGFGG1G1GFGAAEA0BGEFGEEEGGCHHHHGGGGFGGHHHGHHHEGGEGG/EFGGGFFGHGGGCH/<FHFF//>C?<BCC11<1?<F/</F1<<1FFGHECGC-<0<DGHHFBDGHGGHCGGA.CE::EG90CFFBA90;E.C?--:C/.A?B=@FFFFF/;BFF9/BBFFFF/BFFFF@?-BEFBFFF--/9FFFBFBF/B///BFF-/-9/BFFFFF///FBFFFB/BF--/;:
@M05620:37:000000000-D9766:1:1101:22392:3415 1:N:0:79
ACCACACCTTCTACAATGAGCTGCGTGTGGCTCCCGAGGAGCACCCCGTGCTGCTGACCGAGGCCCCCCTGAACCCCAAGGCCAACCGCGAGAAGATGACCCAGGTGCGTGGCCCGCTACCTCTTCTGGTGGCCGCCTCCCTCATTCCTGGCCTACCGGAGATGCGCCCTTTCTCACTGGTTCTCTCTTCTGCCGTTTTCCGTAGGACTCTCTTCTCTGACCTGCGTCTCCTTTGGAACTATGCAGGTTCT
+
ABABBBB>4BBDGGFGGG5FGGHHGEE24BB2BAFE2EA22BFGHGEE1BBFBFBGGHFAFC?EFFGEE>123BGEEAEGFHGHCFEGCB/>/CB2GF2GHEEH/?<1<?</AHHDFFGGHGH0DD0=<GH?C.AFCEGHG//;B0;0CFGGGG/CFG?-99BFF-DFFFFFBFFFFFBFFFFBFFFF/B;FFFAFFFEFFFFFFDBFBBFFFFFEFFFEFFFF?DFDDB9FFFBFBFF//;BFFFF.9BB
@M05620:37:000000000-D9766:1:1101:13978:3459 1:N:0:79
ACCACACCTTCTACAATGAGCTGCGTGTGGCTCCCGAGGAGCACCCCGTGCTGCTGACCGAGGCCCCCCTGAACCCCAAGGCCAACCGCGAGAAGATGACCCAGGTGAGTGGCCCGCTACCTCTTCTGGTGGCCGCCTCCCTCCTTCCTGGCCTCCCGGAGCTGCGCCCTTTCTCACTGGTTCTCTCTTCTGCCGTTTTCCGTAGGACTCTCTTCTCTGACCTGAGTCTCCTTTGGAACTCTGCAGGTTCT
+
AAAAAAAAFFFFFGGGGGG1F1F1EAABFEHHFGGGGGGEGHHHHGGGGCGGHHHHHGGGGGGGGCEGGGGGHFEEGGFGAEHEEGC<CCGC/CFHHFHGHHHHGHHHHDGFGHFGGGGGFGHHHHHHHGHGGHGGG?AHFFHGH0CFFFBFGGGGGGGGGGFGGG@F@?FFFFFFFFFFFEFFFFFFFFFFFF@FFFFFFFFFFFFFFFFFFFFFFFFFFFFFFFFFFFFFFFFFBFFBFFFFFFFFFFF
@M05620:37:000000000-D9766:1:1101:18749:3467 1:N:0:79
AGTGCCAGCTCTCAATCGCACAGGGGACCCAGGGCCTGGCCCCTCCATCCAGAAAACCTATGACCTCACCCGCTACCTGGAGCACCAACTCCGCAGCTTGGCTGGGACCTATGTGAGTATCCAGCGTAGGAATCTGGGAGTTGGGGAGGAGTGAGGAGTTGGGGAAAGACAGTCCTAACCGTGGAGGGTTCTGGTAAATGATGGGGTGAGGAGGGGCTCTTTGGCTCCCACCAGTCCCCCTGTCTGGTCTA
+
ABAABFFFCFFFGGGGGGGGGGHHGGGGGGHHGGGGGGHHHHGHGGHHHHHHHHHHHGHHHHHHHHHHHHHGGFGGHHHHGGHHHHHHGHHHGGGGGHHHGHHGGGHHGHHHHHHHHHGHHHHHHGGGGGHHHHHHHHGGGHHHGGGGGGEHHHHHHGHHHHGGGGHHHHHHHHHHHHHHGGEGGGGGGGGGGGFGGGGGGGGGGGFFFFFFFFFFFFFFFFFFFFFFFFFFFFFFFFFFFFFFFFFFFF/
@M05620:37:000000000-D9766:1:1101:20864:3471 1:N:0:79
ACCACACCTTCTACAATGAGCTGCGTGCGGCTCCCGAGGAGCACCCCGTGCTGCTGACCGAGGCCCCCCTGAACCCCAAGGCCAACCGCGAGAAGATGACCCAGGTGAGTGGCCCGCTACCTCTTCTGGTGGCCGCCTCCCTCCTTCCTGGCCTCCCGGTGCTGCGCCCTTTCTCACTGGTTCTCTCTTCTGCCGTTTTCCGTAGGACTCTCTTCTCTGACCTGCGTCTCCTTTGGAACTCTGCAGGTTCT
+
AAAAAAA11BCFGGGFEG1BGDGBEEE00A00B/AE/EF//FG0FFE//AAB1B1FFG0//>/EF>EEE//>FGEEG/EHECHHFFACGC/</<<111?<<F<GG1F10><..<.<-AC?GD<<00D=GC::.C:--:9.9F/9:;0/;;C9.:..9C?-;-9FB@--9-99:9F/;//-/B//99//BB/;//9-9/A//9:-ABB9/999/999BFB///9F-9-;99F9/9///BF/9B9F/BFFB/9
@M05620:37:000000000-D9766:1:1101:18614:3499 1:N:0:79
ACCACACCTTCTACAATGAGCTGCGTGTGGCTCCCGAGGAGCACCCCGTGCTGCTGACCGAGGCCCCCCTGAACCCCAAGGCCAACCGCGAGAAGATGACCCAGGTGAGTGGCCCGCTACCTCTTCTGGTGGCCGCCTCCCTCCTTCCTGGCCTCCCGGAGCTGCGCCCTTTCTCACTGGTTCTCTCTTCTGCCGTTTTCCGTAGGACTCTCTTCTCTGACCTGAGTCTCCTTTGGAACTCTGCAGGTTCT
+
ABABBBBBFFFFGGGGGGGGGGHFGEGBFEHHHGGGGGGGGHHHHGGGGEFGHHHHHHHGGGGGGGGGGGGHHHGGGGGHGHHHHGGGGGBCCGGFGDHHHHHHGFHGHFHGGHHGGGGGHHHHGHFHFHHGHHGGCFGHGHHGHGGGGGGGGGGGGGGBDGGGGGFFFFFFFFFFFFFFFFFFFFFFFFFFFFFDFFFFFFFFFFFFFFFFFFFFFFFFFFFFFFFFFFFFFFFFFFFFFFFFFFFFBFF
@M05620:37:000000000-D9766:1:1101:11622:3517 1:N:0:79
ACCACACCTTCTACAATGAGCTGCGTGTGGCTCCCGAGGAGCACCCCGTGCTGCTGACCGAGGCCCCCCTGAACCCCAAGGCCAACCGCGAGAAGATGACCCAGGTGAGAGGCCCGCTACCTCTTCTGGTGGCCGCCTCCCTCCTTCCTGGCCTCCCGGAGCTGCGCCCTTTCTCACTGGTTCTCTCTTCTGCCGTTTTCCGTAGGACTCTCTTCTCTGACCTGAGTCTCCTTTGGAACTCTGCAGGTTCT
+
1>>AAAAAFFF1BGG13BGG1DECABEFF0GFHG00AAE/EGHHHGAE//B/D11BG00AEE@G/E/EEGGHHG//EEF/?GH///?>C<CC//?F11?GHHEG/FHHH1?EGGGGGC->/0DGHHHHH=GG.C-;CFG..;GG/CFB0C/;.CFGG.A@--.;CA@F@@FBBFFFFFF-BFFBFFFFFFFFFF@FFFFFFFFFFFFFFFFF/BFFF/9B/BFFFF/:BFFFFFFFF/BFFBFFFF?9/BF
@M05620:37:000000000-D9766:1:1101:18136:3536 1:N:0:79
ACCACACCTTCTACAATGAGCTGCGTGTGGCTCCCGCGGAGCACCCCGTGCTGCTGACCGAGGCCCCCCTGAACCCCAAGGCCAACCGCGAGAAGCTGACCCAGGTGAGTGGCCCGCTACCTCTTCTGGTGGCCGCCTCCCTCCTTCCTGGCCTCCCGGAGCTGCGCCCTTTCTCACTGGTTCTCTCTTCTGCCGTTTTCCGTAGGACTCTCTTCTCTGACCTGAGTCTCCTTTGGAACTCTGCAGGTTCT
+
>A>>AAA>CFBDFGGGDGABFBGBEGGGAEGGFFFE2E?E0EEFGGEABEEF5GHHEFHE>//>FGGGGGGGGHHGGFGGCHHHHFGGGGCD@DH11?FGGH<.>FC<<=>CFGGFGADCHGHHGC;GCGGGFGGGGGGGGGGGBFFFFGGGGGGGGDB@9BAFFFFFFFFFFFFFFFFFFFFFFFFFFFFFFFFDFFFFFFFA9;FFFFFFFFFBFF/FBF999;BFFFFFFFF/:FFFFFFFFF?AFF;
@M05620:37:000000000-D9766:1:1101:12527:3538 1:N:0:79
AGTGCCAGCTCTCAATCGCACAGGGGACCCAGGGCCTGGCCCCTCCATCCAGAAAACCTATGACCTCACCCGCTACCTGGAGCACCAACTCCGCAGCTTGGCTGGGACCTATGTGAGTATCCAGCGTAGGAATCTGGGAGTTGGGGAGGAGTGAGGAGTTGGGGAAAGACAGTCCTAACCGTGGAGGGTTCTGGTAAATGATGGGGTGAGGAGGGGCTCTTTGGCTCCCACCAGTCCCCCTGTCTGGTCTA
+
AAAABFFFBFFFGGGGGGGGGGHHGGGEGGHHGGGGGGHHHHGHGGHHHGHHFHHHHGHHHFGHHHHHHHCEE>EGFGFGHGHHHHFHGHHHGFGEGHHHEHHGEGHHGHHHHHHHHHHHHHHHHGGGGGHHHGHHHHHFGHHHGGGGGGEGHHHHHGHHHHGGFGHHHHHFHHHHHHHHAGFG9CGGEGGGGGFGGFGGGGGFGGFFFFFFFFFFFFFFFFFFFFFFFFFFFFFFFFFFFEFFFFFFFF/
@M05620:37:000000000-D9766:1:1101:20206:3568 1:N:0:79
AGTGCCAGCTCTCAATCGCACAGGGGACCCAGGGCCTGGCCCCTCCATCCAGAAAACCTATGACCTCACCCGCTACCTGGAGCACCAACTCCGCAGCTTGGCTGGGACCTATGTGAGTATCCAGCGTAGGAATCTGGGAGTTGGGGAGGAGTGAGGAGTTGGGGAAAGACAGTCCTAACCGTGGAGGGTTCTGGTAAATGATGGGGTGAGGAGGGGCTCTTTGGCTCCCACCAGTCCCCCTGTCTGGTCTA
+
111>AD1FAFFFBBF3AAFFEEGHEEFEA0FHGGF/AAGE0FEHGGHHABGF101BGA0BGGBGGHCGHHHGGGG@GHHHFGGFFFGGGEGHGFGG/BBGFHHGCGHHGBGGHHHHDF2B2>BGHGA<CCGH1F1GHH0/?FHHCG.--><>.0DGC<GG0/<CEGHHFHH/CHHHFHH.AFE?CEG@CFGGGGBFFGGGGGGGGGF@FFFF-;@@;-EF/FFFFF/AFFFFFFFFFFFF@AFFFFFF/B:
@M05620:37:000000000-D9766:1:1101:19527:3605 1:N:0:79
ACCACACCTTCTACAATGAGCTGCGTGTGGCTCCCGAGGAGCACCCCGTGCTGCTGACCGAGGCCCCCCTGAACCCCAAGGCCAACCGCGAGAAGATGACCCAGGTGAGTGGCCCACTACCTCTTCTGGTGGCCGCCTCCCTCCTTCCTGGCCTCCCGGAGCTGCGCCCTTTCTCACTGGTTCTCTCTTCTGCCGTTTTCCGTAGGACTCTCTTCTCTGACCTGAGTCTCCTTTGGAACTCTGCAGGTTCT
+
BBCCCCCCFFFFGGGGGGGGGGHHGGGEEGHHHGGGGGGGGHHHHGGGGGGGHHHHHHHEGGGGGGGGGGGHHHHGGGGHGHHHHGGGGGDGGGHGHHHHHHHHGHHHHHHGGHHGGHHHHGHHHHHHHHFFHHCDGGGHGHHGHHHHHGHHGGGGGAF@-AGGGGGGGFFFFFFFFFFFFFFFFFFFFFFFFFFDFFFFFFFFDFFFFFFFFFFFFFFFFFFFFFFFFFFFFFFFFFFFFFFFFFFFFFF
@M05620:37:000000000-D9766:1:1101:16435:3622 1:N:0:79
AGTGCCAGCTCTCAATCGCACAGGGGACCCAGGGCCAGGCCCCTCCATCCAGAAAACCTATGACCTCACCCGCTACCTGGAGCACCAACGCCGCAGCTTGGCTGGGACCTATGTGAGTATCCAGCGTAGGAATCTGGGAGTTGGGGAGGAGTGAGGAGTTGGGGAAAGACAGTCCTAACCGTGGAGGGTTCTGGTAAATGATGGGGTGAGGAGGGGCTCTTTGGCTCCCACCAGTCCCCCTGTCTGGTCTA
+
1>AAAFFFAFFFGGGGGFFFEAA0AA0AEFGHGEFF/ABBAEEHGGHHF0BF1F10BEHG1B2DF@GGHHH/E/EFHH1BFGH/FGFHG/EGGGGGCFGHAFHE/?FG/FGFGHGHHGH1FHHHHGAFCGHHHHHHGHGGCHHH-CEGGGGHHGHHFAGH0:-AEGHHHGGGFGGGFGGGGCEAGGG@999FFGFFEFFFFFFFFFF;FFFFFF@@?@FFFFFFF/BEEFFFFFFFFFEB@FFFFBBFBBB
@M05620:37:000000000-D9766:1:1101:18635:3622 1:N:0:79
ACCACACCTTCTACAATGAGCTGCGTGTGGCTCCCGAGGAGCCCCCCGTGCTTCTGACCGAGGCCCCCCTGACCCCCAAGGCCAACCGCGAGGAGGTGACCCAGGTGAGTGGCCCGCTACCTCGTCTGGTGGCCGCCTCCCTCCTGCCTGGCCTCCCGGAGCTGCGCCCCTTCTCACTGGGTCTCTCTTCCTCCGTTTTCCGTAGGACTCTCTTCGCTGACCTGAATCTCCTTTGGAACTCGGCAGGTCCT
+
>A>>A>A>CFFF3FG1BFG1F1BAEEAA00AFBAFA0AF//B/AEG/E/AB/1B11DG0E/>/>F?EEEEE00B0?E@/?//??/?A/B<<///////111?F.FFF10>>.<0<-<CC-<::..::.C:G.::-999A9EF/9///;00;..99..----9-;9---;----/BBBB/--;--:9//;/////;://9/9-9-;AB9/B/9/9/-;A---//9///;//;BF////;;;/--;--99/;9
@M05620:37:000000000-D9766:1:1101:9580:3673 1:N:0:79
ACCACACCTTCTACAATGAGCTGCGTGTGGCTCCCGCGGAGCACCCCGTGCTGCTGACCGAGTCCCCCCTGACCCCCAAGGCCAACCGCGAGAAGCTGACCCCGGTGAGTGGCCCGCTACCTCTTCTGGTGGCCGCCTCCCTCCTTCCTGGCCTCCCGGAGCTGCGCCCTTTCTCACTGGTTCTCTCTTCTGCCGTTTTCCGTAGCACTCTCTTCTCTGACCTGAGTCTCCTTTGGAACTCTGCAGGTTCT
+
3>>>A>A>CFCFFGGBBGAFGFGFEEGFA2BGBBFEAEGAAE1BGGFEBBEF5DGGGHHE//1BFFGGGGE23BGEGG/EFFGF/FFDDF@>>/?<F1?GBG//>CC.GD<FFHGGG-@AGHHHHHHHHH/AGADGG?CFGFGGG0;FFGFAFGGGFF?F9BFB/DFFFFFFFFFFFFFFFBFBF/FF/;BFFFCADFFFEFF.;.;;FFFFF/B/BF///BF./BF/;/BFFFF/;/;BFFFBFEFAFFB
@M05620:37:000000000-D9766:1:1101:11893:3680 1:N:0:79
ACCACACCTTCTACAATGAGCTGCGTGTGGCTCCCGAGGAGCACCCCGTGCTGCTGACCGAGGCCCCCCTGAACCCCAAGGCCAACCGCGAGAAGATGACCCAGGCGCGTGGCCCGCTACCTCTTCTGGTGGCCGCCTCCCTCCTTCCTGGCCTCCCGGCGCTGCGCCCTTTCTCACTGGTTCTCTCTTCTGCCGTTTTCCGTAGGACTCTCTTCTCTGACCTGAGTCTCTTTTGGAACTCTGCAGGTTCT
+
1A>AA1>AFFFFGGGGBFFGEDFHEGGGHGGHHGGFGGE/EH/GHGEGGGGFHHHHFHHGEEGEGFGGGGGFCGGFGGGHEHHHHGGGGGGGGGGHHHFFCGA//////--<>F.@CG-ABFD0CHHFH:/:CGAC@.9.CFGGGBBGCGFFFG:EA.----9--;@A@-BFBB/9B/:B/BB9FFFFFBFBFF?;AF-9FFB;9-:BFFFFBFFEFF//BFF-/;B:FF/;BF/-/;99:9//B:-A/;9
@M05620:37:000000000-D9766:1:1101:14165:3681 1:N:0:79
AGTGCCAGCTCTCAATCGCACAGGGGACCCAGGGCCTGGCCCCTCCATCCAGAAAACCTATGACCTCACCCGCTACCTGGAGCACCAACTCCGCAGCTTGGCTGGGACCTATGTGAGTATCCAGCGTAGGAATCTGGGAGTTGGGGAGGAGTGAGGAGTTGGGGAAAGACAGTCCTAACCGTGGAGGGTTCTGGTAAATGATGGGGTGAGGAGGGGCTCTTTGGCTCCCACCAGTCCCCCTGTCTGGTCTA
+
AAABBFFFBFFFGGGGGAFGGGFCFGGGFGHHGGGGDFGGFHGDGGGGHFGHFGHHFECFHHGHHHHGHFGGGEGGHHFHHGHHGHHHGGHHFFGGGFHHGHEF?GHHGCGDGGHHH3GHHFGFFG/?CGHFHHFGFHGGEHHGG@GGGD<FHHGHHEGHFHGGCAGFCGHCGHHGFGHHFGE-EEDDEGGGBF;9FFGGGFGFGG?BFFFFFDDFFFFBFBFFFFFE?F?DFFFEFFEDFFFFBFFBBF9
@M05620:37:000000000-D9766:1:1101:11119:3735 1:N:0:79
AGTGCCAGCTCTCAATCGCACAGGGGACCCAGGGCCTTGCCCCTCCATCCAGAAAACCTATGACCTCACCCGCTACCTGGAGCACCAACTCCGCAGCTTGGCTGGGACCTATGTGAGTATCCAGCGTAGGAATCTGGGAGTTGGGGAGGAGTGAGGAGTTGGGGAAAGACAGTCCTAACCGTGGAGGGTTCTGGTAAATGATGGGGTGAGGAGGGGCTCTTTGGCTCCCACCAGTCCCCCTGTCTGGTCTA
+
ABAABFFFCFFFGGGGGGGCGCHGFGGGGGHHFEGGG3FHHHGHGGHHHHHHHHHHHGHHHHHHHHHHHHHGGEEGHHHHHHHHHHHHGHHHEFCGGHHHGHHGGGHHGHHHHHHHHHHHHHHHHGEGGGHHHHHHHHHGGHHHGGFGGGFHHHHHHGHHHHGGGGHHHHHHHHHHHHHHGGEGGGGGCFFGGGCFGGGGGGGGGGGFFFFFFFFFFFFFFFFFFFFFFFFFFFFFFFFFFFFFFFFFFFF
@M05620:37:000000000-D9766:1:1101:15095:3736 1:N:0:79
AGTGCCAGCTCTCAATCGCACAGGGGACCCAGGGCCTGGCCCCTCCATCCAGAAAACCTATGACCTCACCCGCTACCTGGAGCACCAACTCCGCAGCTTGGCTGGGACCTATGTGAGTGTACAGCGTAGGAATCAGGGAGATGGGGAGGAGTGAGGAGTTGGGGAAAGACAGTGCTAACCGTGGAGGGCTCTGGCAAATGATGGGGTGAGGAGGGGCTCTTTCCCCCCAACCGGACCCCCACTCGGCCCAA
+
BBBBBFFFBFFFGGGGGFGG2EFGGEGGGGHHGGGGGGHHHHGHGGHHHHHHHHHHHGHHHHHHHHHHHHHGGGGGHHHHHHHGHHHHGHHHGGGGGGHHCECEGGHFFHHFG3BFG32?33BBGG<A//@F2@1??<FD/0??GD.>-CCFGHHHHGF/0<<<CFHHFFHH000;:;GH-;CDGGGG.9EGG009CAGGG0;0;CDFFFFF??-;B9EFFF//9.;9-.;.---;9D.9-../.;..-..
@M05620:37:000000000-D9766:1:1101:21932:3782 1:N:0:79
ACCACACCTTCTACAATGAGCTGCGTGTGGCTCCCAAGGAGCACCCCGTGCTTCTGACCGAGTCCCCCCTGAACCCCAAGGCCAACCGCGAGAAGCTGACCCAGGTGAGTGGCCCGCTACCTCTTCTGGTGGCCGCCTCCCTCCTTCCTGGCCTCCCGGAGCTGCGCCCTTTCTCACTGGTTCTCTCTTCTGCCGTTTTCCGTAGGACTCTCTTCTCTGACATGAGTCTCCTTTGGAACTCTGCAGGTTCT
+
>AAAA4>>FFFFGGGFGGGGGGHGGGGF4BFGGFG23BB22B2FGGEEEEGF5DFGFHHGEA1BGHHGGGGB3FGFGGEHFHHH?FGEGEGG?/?2B?GFFGEGGFHHHHDF/FGC@CD@H1GGHGGGHG0.FFGGGGFHGFGD/CHGHFGGHHHHGGGGGGFFGGGGGCGGGFGFGGBF/BBFFFFBFFFFFFCAAFEFFBBFDFFFFFFF/BFFFFBFF99BFBFFFFFFEFF//:BFFFFFF/FAFF9
@M05620:37:000000000-D9766:1:1101:14112:3800 1:N:0:79
AGTGCCAGCTCTCAATCGCACAGGGGACCCAGGGCCTGGCCCCTCCATCCAGAAAACCTATGACCTCACCCGCTACCTGGAGCACCAACTCCGCAGCTTGGCTGGGACCTATGTGAGTATCCAGCGTAGGAATCTGGGAGTTGGGGAGGAGTGAGGAGTTGGGGAAAGACAGTCCTAACCGTGGAGGGTTCTGGTAAATGATGGGGTGAGGAGGGGCTCTTTGGCTCCCACCAGTCCCCCTGTCTGGTCTA
+
ABAAAFFFBFFFGGGGGGGGGFHHGGGGGGHHGGGGGGHHHHGHGGHHHHHHHGHHHGHHHHHHHHHHHHHGGGGGHHHHHHHHHHHHGHHHGGGGGHHHGHHGGGHHGHHHHHGFHHHHHHHHHGGGGGHHHHHHHHHGGHHHGGGGGGGHHHHHHGHHHHGGGGHHHHHHHHHHHHHHGGGGGGGGCFGGGGFGGGGGGGGGGGFFFFFFFFFFFFFFFFFFFFFF?BFDEFBFFFFFBFFFBFF9FFB
@M05620:37:000000000-D9766:1:1101:11676:3804 1:N:0:79
ACACACCCCTCAACTCCGGTCAGATTCTGCAACCTCGGGCGCCTCCCTCTGGTCTAACCAAGACCTCACGCGACCCCAGGCGCACCACCTAGACAGCTGGGGGGGGACCTGTGCGCGCTTCCGGCGGACGCCTCCCGCCGTCCGGGCGGACCGCGGCGACGCGGGATCTCAGTCCTTACCTCGGAGGGCTCTGGTAGATGGTGGGCCTCTCTTGCCTTAACTGAGTCTCGGCAGTCCCCCTGTTGGGTCTA
+
AAAAAA11>>>CFFA11AAAA0B12F22D1D1BBBE0/A/AAF/BB/0A01ABD2DDGA1B>0B01B@B/0//>/>//??//>EE/0/?0111110/110///9----;--///-9-----;-99>---;--------9-;-----;-9---;--9-;----------/;//;/99///;//-:----;--/;B9////////------//////9/////://9//9:/----////-9-9///-;9-BB
@M05620:37:000000000-D9766:1:1101:10768:3806 1:N:0:79
AGTGCCAGCTCTCAATCGCACAGGGGACCCAGGGCCTGGCCCCTCCATCCAGAAAACCTATGACCTCACCCGCTACCTGGAGCACCAACTACGCAGCTTGGCTGGGACCTATGTGAGTATCCAGCGTAGGAATCTGGGAGTTGGGGAGGAGTGAGGAGATGGGGAAAGACAGTCCTAACCGTGGAGGGCTCTGGTAAATGATGGGGTGAGGAGGGGCTCTTTGGCTCTCACCAGTCCCCCTGTCTGGCCTA
+
>AA>>B543BBBBFDGGFA2EABC2AE22BCG22BE2ABC2BEGEFFBEGHG3AGBEE33BA5DGHGBFG?E?E/>EGHB?BFF?CG1>G3FECF/>3FF/BB??EGGGHHHGFBGF1212?FFC@?ECDHHB1FFFEFFGBFG?CC??ED0CHFHEC.<<C.AEDGHHGG/:00<GHHHG;:BDEF@..CBFG0CFGGGBFFB..;9EFFFFD<---.B/B//;///;/9AFA99//;.@.9BF///.;9
@M05620:37:000000000-D9766:1:1101:20264:3823 1:N:0:79
ACCACACCTTCTACAATGAGCTGCGTGTGGCTCCCGAGGAGCACCCCGTGCTGCTGACCGAGGCCCCCCTGAACCCCAAGGCCAACCGCGAGAAGATGACCCAGGTGAGTGGCCCGCTACCTCTTCTGGTGGCCGCCTCCCTCCTTCCTGGCCTCCCGGAGCTGCGCCCTTTCTCACTGGTTCTCTCTTCTGCCGTTTTCCGTAGGACTCTCTTCTCTGACCTGAGTCTCCTTTGGAACTCTGCAGGTTCT
+
A11>A11>CFFF3GF13BGAGDF1EAEEA0FGHFFG0AE/ABFEGGGG//BA11ABGHFGEE/>FEF>EEGEGHHGGEEGFHHH/FFGG?CC//01?1>GCGEHGCBGHHEAA0/@@CG?GFHHFGHGH<<AAH?CG.EGFGCCG0FFBBBFFG?AEG??@@.BF?@A@;:BFFF/FF/-/;99FFFBFFFF/9@ABBFFF-;-AFFBF/BFF/B/BF/B/9/9F-BFFFFBF///9/BFF/FFBFFFF/;
@M05620:37:000000000-D9766:1:1101:16897:3824 1:N:0:79
AGTGCCAGCTCTCAATCGCACAGGGGACCCAGGGCCTGGCCCCTCCATCCAGAAAACCTATGACCTCACCCGCTACCTGGAGCACCAACTCCGCAGCTTGGCTGGGACCTATGTGAGTATCCAGCGTAGGAATCTGGGAGTTGGGGAGGAGTGAGGAGTTGGGGAAAGACAGTCCTAACCGTGGAGGGTTCTGGTAAATGATGGGGTGAGGAGGGGCTCTTTGGCTCCCACCAGTCCCCCTGTCTGGTCTA
+
AAAAAFFFBFFFGGGGGGGGGGHDFGEFFGHHFGGGDGHHGHGGGGHHHHHHHHHHHGHHHHHHHGHHHHHGGEFGHHHHGHHHHHHHGHHHEGFGEGFGGHHGGGHHGHHHHHHHHHHHHHHHHGGGGGHHHHHHHHHGGHHHGGGGGGEGHHHHHGHHHHGGGGHHHHHHHHHHHHHHGGEGGGGGEFGGGGFGGGGGGGGGGGFFFFFFFFFFFFFFFFFFFFFFFFFFFFFFFFFFFFFFFFFFFFF
@M05620:37:000000000-D9766:1:1101:20241:3825 1:N:0:79
ACCACACCTTCTACAATGAGCTGCGTGTGGCTCCCGAGGAGCACCCCGTGCTGCTGACCGAGGCCCCCCTGAACCCCAAGGCCAACCGCGAGAAGATGACCCAGGTGAGTGGCCCGCTACCTCTTCTGGTGGCCGCCTCCCTCCTTCCTGGCCTCCCGGAGCTGCGCCCTTTCTCACTGGTTCTCTCTTCTGCCGTTTTCCGTAGGACTCTCTTCTCTGACCTGAGTCTCCTTTGGAACTCTGCAGGTTCT
+
CCCCCCCBFFFFGGGGGGGGGGHHGFGBCEHHHGGGCGGGDGHHHGGGGGGGGHHHHHHGGGGGGGGGGGGHGHHGGGGHGHHHHGGGGGDGGGHHHGHHHHHHGHHGHGGGGHHGGGGGHHHHHHHHHHHGHHGGGGGHGHHGHGGGGGGGGGGGGGG?BGGGGGFFFFFFFFFFFFFFFFFFFFFFFFFFFFFFFFFFFFFFFFFFFFFFFFFFFFFFFFFF/FFFFFFFFFFFFFFFFFFFFFFFFFF
@M05620:37:000000000-D9766:1:1101:10767:3825 1:N:0:79
AGTGCCAGCTCTCAATCGCACAGGGGACCCAGGGCCTGGCCCCTCCATCCAGAAAACCTATGACCTCACCCGCTACCTGGAGCACCAACTCCGCAGCTTGGCTGGGACCTATGTGAGTATCCAGCGTAGGAATCTGGGAGTTGGGGAGGAGTGAGGAGTTGGGGAAAGACAGTCCTAACCGTGGAGGGTTCTGGTAAATGATGGGGTGAGGAGGGGCTCTTTGGCTCCCACCAGTCCCCCTGTCTGGTCTA
+
1>AAAFF1AFFFGGGGGCFGEGFCAEGEAECH0AEA/ABG0GEGGGHHFHGH1A1BEE0AGG2FHHGHHHGGGEEGHGHFGGHGFHHGGEFHGGG/E0GHEHB?//EFEGBGFF2G11B1FHHHHCAECGGGBBGBGFEAA01?@-F-<AA0CDB.GC/<0<-:ECHGHHBCFGHEHHGHGB9@EFG@..FFEF;BBFFBFFG0A.;9AA-FFB???@FFBFFBFF/-E-AFEABBB/AA>99FF/;99FB
@M05620:37:000000000-D9766:1:1101:20363:3895 1:N:0:79
ACCACACCTTCTACAATGAGCTGCGTGTGGCTCCCGAGGAGCACCCCGTGCTGCTGACCGAGGCCCCCCTGAACCCCAAGGCCAACCGCGAGAAGATGACCCAGGTGAGTGGCCCGCTACCTCTTCTGGTGGCCGCCTCCCTCCTTCCTGGCCTCCCGGAGCTGCGCCCTTTCTCACTGGTTCTCTCTTCTGCCGTTTTCCGTAGGACTCTCTTCTCTGACCTGAGTCTCCTTTGGAACTCTGCAGGTTCT
+
BBBBBBBBFFFFGGGGGGDGGGHHGEEB4EHHHGGGGGGGGHHHHGGGGGGGGHHHHHHGGGGGGGGGGGGHHHHGGGGHGGHHHGGEGGBCCGHGHGHGHHHHGHHFHHHGGHHGGGGGHHGHHHHHHHHGHHGGGGDHGHHGHGGFGGGGGGGGFGGGGGGGGAFFFFFFFFFFFFFFFFFFFFFFFFFFFFFFFFFFFFFFFFFFFFFFFFFFFFFFFFFF/FFFFFFFFFFFFFFFFFFFBFFFFFF
@M05620:37:000000000-D9766:1:1101:18030:3912 1:N:0:79
ACCACACCTTCTACAATGAGCTGCGTGTGGCTCCCGAGGAGCACCCCGTGCTGCTGACCGAGGCCCCCCTGAACCCCAAGGCCAACCGCGAGAAGATCACCCAGGCGAGTGGCCCGCTACCTCTTCTGGTGGCCGCCTCCCTACTTCCTGGCCTCCCGGAGCTGCGCCCTTTCTCACTGGTTCTCTATTATGCGGTTTTCGGAAGGACTCTCTTCTCTGACCGGAGCCTCCTTGGGAACCCAGCAGGATCA
+
CCBBCCCCFFFFGGGGGGGGGGHHGEEBGEHHGGGGGGGGGHHHHGGGGGGGHHHHHHHGGGGGGGGGGGGFHHHGGGGHFEHHHGGEGGGG?/?F>2?FGFG/?/@CD@GGGHHGGGGGHHHHHHGHH0GFHHGGGGDGGG0CBFBFGGGGGGGGGF-:;BFFFFFFFFFFFF/BFFFFFFFFFF/FF/BFF.-;CF?F--..9...////;//99/////-----./;.BF//.;/9...:./;..//.
@M05620:37:000000000-D9766:1:1101:19936:3941 1:N:0:79
AGTGCCAGCTCTCAATCGCACAGGGGACCCAGGGCCTGGCCCCTCCATCCAGAAAACCTATGACCTCACCCGCTACCTGGAGCACCAACTCCGCAGCTTGGCTGGGACATATGTGAGTATCCAGCGTAGGAATCTGGGAGTTGGGGAGGAGTGAGGAGTTGGGGAAAGACAGTCCTAACCGTGGAGGGTTCTGGTAAATGATGGGGTGAGGAGGGGCTCTTTGGCTCCCACCAGTCCCCCTGTCTGGTCTA
+
ABABBFFFAFFFGGGGGGGGGGHGGGGG2EHHGGGGEGHHCGGHGGHHHHHHFFFHHGHHHHFHHHHHHHHGGGGGHHHHHGHHHHHHGHHHFFGGGHHHGGHAFGHH/GHHHHHHHHH3BFHHHGAEGGHHHHHHHHHGGHHH?GGGGDEHHHHHHDHH0<-<EGHHHHHHHHHHHHHHGGEGFGGC;FFGGG9FFGGGGGGGEFFFFFFFFFFFFFFF/B9FF/;AEFFFEFFFFFFFFFFFF/BFFFB
@M05620:37:000000000-D9766:1:1101:13544:3945 1:N:0:79
AGGGCCAGCTCTCCATAGCACAGGGGACCAAGGGCATGGCCCCTCCATCCAGAAAACCTATGACCTCACCCGCCACCTGGAGCACCCACTCCGCAGATTGGCTGGGACCTATGTGAGTATCCAGCGTAGGAATCTGGGCGTTGGGGCGGAGTGCGGAGTTGGGGAAAGACAGTCCTAACCGTGGAGGGTTCTGGTAAATGATGGGGTGAGGAGGGGCTCTTTGGCTCCCACCAGTCCCCCTGTCTGGTCTA
+
>1>>>>1AAFCDB1F1ABA1B1EAF00AA0ABAB0AFAFCGFEHGGFHDB1AF0A0BE0GBADFFDBFGHH>E//BGH0B00BCEF/>?>B0///E/>BBBGHGCGFHGHHHHHHHHHHHHHGHHGGEGGHHHHFBGB/>CGCACG.-A-;;G0;A9AAFFFGG.9;F/FGGGGGGFFFF@FE?AAB@BFFBFFBFFFFFFFFFFFF@FFFEBF@<@@FFFF/BFBFFFBFFFFFFFFFF@FFFFB/9BFB
@M05620:37:000000000-D9766:1:1101:13562:3948 1:N:0:79
AGTGCCAGCTCTCAATCGCACAGGGGACCCAGGGCCTGGCCCCTCCATCCAGAAAACCTATGACCTCACCCGCTACCTGGAGCACCAACTCCGCAGCTTGGCTGGGACCTATGTGAGTATCCAGCGTAGGAATCTGGGAGTTGGGGAGGAGTGAGGAGTTGGGGAAAGACAGTCCTAACCGTGGAGGGTTCTGGTAAATGATGGGGTGAGGAGGGGCTCTTTGGCTCCCACCAGTCCCCCTGTCTGGTCTA
+
BBAABFFFCFFFGGGGGGGGGGHGGGGGGGHHFGGGDGHGFHGHGGHGHGHHGGHFHGHHHFHHHHHHHHHGG>EEHHHHHFHHHHEGFHHHFGCGGHHHGGGGGGHHGHHHHHHHHHHHHHHHHGEGGGHHHHHHHGCFGHFHGG<CCDEFFHGGGGHHHHGGEDHGHHHHHHHHHHHHGGGGGGGGCFFFGGFFGGGGGGGGGGFFFFFFFFFFFFFFFFFFFFFFFEFFFFFFFFFFFFFFFFFFFFB
@M05620:37:000000000-D9766:1:1101:11913:3967 1:N:0:79
ACCACACCTTCTACAATGAGCTGCGTGTGGCTCCCGAGGAGCACCCCGTGCTGCTGACCGAGGCCCCCCTGAACCCCAAGGCCAACCGCGAGAAGATGACCCAGGTGAGTGGCCCGCTACCTCTTCTGGTGGCCGCCTCCCTCCTTCCTGGCCTCCCGGAGCTGCGCCCTTTCTCACTGGTTCTCTCTTCTGCCGTTTTCCGTAGGACTCTCTTCTCTGACCTGAGTCTCCTTTGGAACTCTGCAGGTTCT
+
?AABBAAAFFFFGGGDFGGGGGFHGDGEF?GHHGGGG?CFGHDHHGGGFGGGHHHHHHHEGGGGFGEEGGGHHHHGGGGHGHHHHGGGGGGGGGHHHHHHHHAGFHHHHGHGGHHGGGGGHHHHHHHGHHHGHHGGGGGHGHHGHGGGGGGGGGGGGDGA?DGGGGFFFFFFFFFFFFFFFFFFFFFFFFFFFFFDFFFFFFFFFFFFFFFFFFFFFFFFFFFFFFFFFFFFFFFFFFFFFFFFFFFFFFF
@M05620:37:000000000-D9766:1:1101:16527:3981 1:N:0:79
ACCACACCTTCTACAATGAGCTGCGTGTGGCTCCCGAGGAGCACCCCGTGCTGCTGACCGAGGCCCCCCTGAACCCCAAGGCCAACCGCGAGAAGATGACCCAGGTGAGTGGCCCGCTACCTCTTCTGGTGGCCGCCTCCCTCCTTCCTGGCCTCCCGGAGCTGCGCCCTTTCTCACTGGTTCTCTCTTCTGCCGTTTTCCGTAGGACTCTCTTCTCTGACCTGCGTCTCCTTTGGAACTCTGCAGGTTCT
+
CCCCCCCCFFFFGGGGGGGGGGHHGFFBFFHHHGGGFGGGGHHHHGGGGGGGHHHHHHHGGGGGGGGGGGGHHHHGGGGHGHHHHGGGGGDGGGHGHHHHHHGHFHG1FGHGGHHGGGGGHHHHHHHHHHHGGHGGGGGHGHHGHGGGGGGGGGGGGGA-ADGGGGFFFFFFFFFFFFFFFFFFFFFFFFFFFFFFFFFFFFFEAFFFFFFFFFFFFFFFFFFF.;DFFFFFFFFFBFFFFFFFFFFAFFB
@M05620:37:000000000-D9766:1:1101:13328:4004 1:N:0:79
ACCACACCTTCTACAATGAGCTGCGTGTGGCTCCCGAGGAGCACCCCGTGCTGCTGACCGAGGCCCCCCTGAACCCCAAGGCCAACCGCGAGAAGATGACCCAGGTGAGTGGCCCGCTACCTCTTCTGGTGGCCGCCTCCCTCCTTCCTGGCCTCCCGGAGCTGCGCCCTTTCTCACTGGTTCTCTCTTCTGCCGTTTTCCGTAGGACTCTCTTCTCTGACCTGCGTCTCCTTTGGAACTCTGCAGGTTCT
+
BBBBBBB>FFFFGGGGGG5BGDHHGEEA4AGGGFFE2FEGGHHHHGGEEEGGFHHHHHHAEECGGGGGGGGGHHHGGGGHGHHHHGGCDG<BCGHEDGHHHHHHGHH1GGHGGHHGGGGGHHHHHHHHGHHGHHGGGGGHGHHGGGGGGGGGGGGGGGG-AFGGGGFFFFFFFFFFFFFFFFFFFFFFFFFFFFFDFFFFFFFFFFFFFFFFFFFFFFFFFFFF.@DDFFFFFFFFFFFFFFFFFFFFFFF
@M05620:37:000000000-D9766:1:1101:9652:4029 1:N:0:79
AGTGCCAGCTCTCAATCGCACAGGGGACCCAGGGCCTGGCCCCTCCATCCAGAAAACCTATGACCTCACCCGCTACCTGGAGCACCAACTCCGCAGCTTGGCTGGGACCTATGTGAGTATCCAGCGTAGGAATCTGGGAGTTGGGGAGGAGTGAGGAGTTGGGGAAAGACAGTCCTAACCGTGGAGGGTTCTGGTAAATGATGGGGTGAGGAGGGGCTCTTTGGCTCCCACCAGTCCCCCTGTCTGGTCTA
+
AA>AADFFBFFDBGGFCFFEEEGGFEGGGGHGFGGEGEDGHHGHGGHGHHGHGGHHHGHHHGHHHHHHHHHGGGGGHHHHGHHHHHHGGHHHEECGEEGHGHHGGGHHGHHHHHHHHHHHHHHHHGEGGGHHHHHHHHHGGHHHGGFGGGEFGHHHHGHHHHGGGGHHHHHHHHHHHHGHGGEGGFGGDGGGGGGGGGGGGGGGGGFBFFFFFFBBBBFFFFFFFFFFFFFFFFFFFFFFBFFFFFFFFFF
@M05620:37:000000000-D9766:1:1101:14012:4032 1:N:0:79
GAGGCTGCTTTGGACGAAACTCATAAATTAGTGAAACAAGTTAGGCTGGACCTGGACAAGATTCTCGCCTTCCTTACACATCCTGAAGCCACTGCCAAACCTCCAATAAAGAAACGACAAGTCATCAGATGGCCGCATAACACCCCTATGTACTAACAAAGCTGCTCACACAATGACTAGTAATCTATTATGACCTTTTCCCTCACAATCTCTTCTCCAAACTGACATTTCTCAGGATTTCTACAGGTACT
+
>111>>BABBB1FAB11A0AB1B3DDDDB11AB221BB0012220BBA/0BBBB0001BB0BD22AB/AB/1A12211@B110BB111B>001B1B1B0>/00>0@1@1@1100>/?/>/01122B21<21100</>//@111/?//?1?1@11FD111?0?1111=FD11.<<11<00/<0==<0=0000=0</0:;C0000;..:0:/:00000;;0/;.009/00;909000//9;9B00000/00;0
@M05620:37:000000000-D9766:1:1101:14001:4052 1:N:0:79
ACCACACCTTCTACAATGAGCTGCGTGCGGCTCCCGAGGAGCACCCCGTGCTGCTGACCGAGGCCCCCCTGAACCCCAAGGCCAACCGCGCGAAGATGACCCAGGTGAGTGGCCCGCTACCTCTTCTGGTGGCCGCCTCCCTCCTTCCTGGCCTCCCGGAGCTGCGCCCTTTCTCACTGGTTCTCTCTTCTGCCGTTTTCCGTAGGACTCTCTTCTCTGACCTGCGTCTCCTTTGGAACTCTGCAGGTTCT
+
BBBABBBBFFFFGGGGFGBBG5BGGEE22AAAABFAAEE?1EHAGFFG1EEA5GBHFHEEG//>FGGGG?/B3BFEEGGHFCGHEED@CG/</<@/?<1DG0FGF<FHHHFGGHHGGGGGHHHHHHHHHFHGGHGGGGGGGGGGGGGGGGGGGGGGGGG9@@FFFFFFFFFFFFFFFFFFBFFFFFFFFFFFFFFDFFFFFFF?DFFFFFFFFFFFFEFFFFFFFFFCDFFFFFFFEFFFFFFFFFFFFFF
@M05620:37:000000000-D9766:1:1101:15310:4052 1:N:0:79
ACCACACCTTCTACAATGAGCTGCGTGTGGCTCCCGCGGAGCCCCCCGTGCTGCTGACCGAGGCCCCCCTGAACCCCAAGGCCAACCGCGAGAAGCTGACCGAGGTGAGGGGCCCGCCCCCTCCTCTGGTGCCCGCCCCCCCCCTCCCTGGCCCCCCGGAGCTGCGCCCTTTCTCACTGGTTCTCTCTTCTGCCGTTTCCCGTAGCACTCTCTTCTCTGACCTAAGTCCCTTTTGTAACTCTGGAGGCTCT
+
>A>1A>A>FFBD3FGA3F11B1B10EEGH0AAFBEA0EE//A/BFG>EB/A/11B1FHBE/>/>FEGGG/?F1BGFCF?GAGCG/F///<///?011>1>F---<<<0<.<-;-ACC---;@..=;00;9/0/;.-A-9-;----9-9-9--;-;=-----9-9;-@-99/9B//////-9/;BF////////99B?////---9-/9/BB//9;/9//;/9////;////;///-9//9B////---;A/
@M05620:37:000000000-D9766:1:1101:19818:4077 1:N:0:79
ACCACACCTTCTACAATGAGCTGCGTGTGGCTCCCGAGGAGCACCCCGTGCTGCTGACCGAGGCCCCCCTGAACCCCAAGGCCAACCGCGAGAAGATGACCCAGGTGAGAGGCCCGCTACCTCTTCTGGTGGCCGCCTCCCTCCTTCCTGGCCTCCCGGAGCTGCGCCCTTTCTCACTGGTTCTCTCTTCTGCCGTTTTCCGTAGGACTCTCTTCTCTGACCTGAGTCTCCTTTGGAACTCTGCAGGTTCT
+
AAAAB@AAFFFFFGGFGDGGFGHHFEFFH2GHHGG2EEFFGHHHHGGGEGGGGHHHHHHGGGGGGGGGGGGHHHHGGGGHGHHHHGGGGGGGGGHHHHHHHFE//1?FG1<AGGGGGG->GBHHHHHGGDHGHHGGGGGHGHHGGGGGGG/=FFGGGDFGGGGGGGFFFFFFFFFF/FFFFFFFFFFFFFFFFFAFFFFFFFFFDFFFFFFFFFF/BFBFFFFFFFFFFFFFFFFFEFFFFFFFFF?FFFF
@M05620:37:000000000-D9766:1:1101:12232:4078 1:N:0:79
ACCACACCTTCTACAATGAGCTGCGTGTGGCTCCCGAGGAGCACCCCGTGCTGCTGACCGAGGCCCCCCTGAACCCCAAGGCCAACCGCGAGAAGATGACCCAGGTGAGTGGCCCGCTACCTCTTCTGGTGGCCGCCTCCCTCCTTCCTGGCCTCCCGGAGCTGCGCCCTTTCTCACTGGTTCTCTCTTCTGCCGTTTTCCGTAGGACTCTCTTCTCTGACCTGAGTCTCCTTTGGAACTCTGCAGGTTCT
+
CCCCCCCBFFFFGGGGGGFGGGHHGFGBEFHHHGGGFGFGGHHHHGGGGEGGGHHHHHHEGGGGGGGGGGGHHHHGGGGHGHHHHGGGGG<CGGHHFHHHHHHGGBG1C<GEFHHCGGGGHHHHHHHHGGFDFHGGCDGFGFHGHFGGGGGGGGGEEAC?ACGGGFFFFFFFFFFBBB:F;FFFFFFFFFFBBFFDFFFFFFBAADFFFFFFFFFFFFFFFFFEBFFFFFFFFFFF/FFFFFFFFFFFFFF
@M05620:37:000000000-D9766:1:1101:14083:4093 1:N:0:79
ACCACACCTTCTACAATGAGCTGCGTGTGGCTCCCGAGGAGCACCCCGTGCTGCTGACCGAGGCCCCCCTGAACCCCAAGGCCAACCGCGAGAAGATGACCCAGGTGAGTGGCCCGCTACCTCTTCTGGTGGCCGCCTCCCTCCTTCCTGGCCTCCCGGAGCTGCGCCCTTTCTCACTGGTTCTCTCTTCTGCCGTTTTCCGTAGGACTCTCTTCTCTGACCTGAGTCTCCTTTGGAACTCTGCAGGTTCT
+
AAAABBBAFFFFGGDFFGGGGGHHGGGGHGHHHGGGDGGGGHFHHGGFEFGGHHHHGHHGEEGGGGGGGGGGGFHGGGGHGHHHHGGGGGGGDGHHHHHHGHGGFFHHHGHGGHHGG-DGHHHHHHHHHGHGGHGGGDDHGHHGHBFFCFGGGGGGGG-:9AAFGGFFFFFFFFFFFFFFBBFFFFFF/BFFFFFFFFFFFFFFF.BBFFFFFEF/BF/BFFF./BFFFFEFFFFFFFFBFFFFFFFAFFF
@M05620:37:000000000-D9766:1:1101:8293:4110 1:N:0:79
ACCACACCTTCTACAATGAGCTGCGTGTGGCTCCCGAGGAGCACCCCGTGCTGCTGACCGAGGCCCCCCTGAACCCCAAGGCCAACCGCGAGAAGATGAGCCGTCTGATTGGCCCTCTACCTCTTCTGTTGGTCCTCTCCCTCCTTCCGGGCCTGCGGGATCTGCGCCCGTTTTTACTTTTTGTCGCTTCTCGCGGGATCCTTTTGTCTGTCTTGTCTGACCTTTGGCTCCTTGGAGACTCTCGATGGTCA
+
AAA1AAAAFFFFGFGGBGGDG1FCE0ABF0GH1FFEEGGGGHHHHGGGGEGGHHHFHHHGCGGGG/EEGGGBG>GGGG>G>/GHHGE<BC<<<CFFDGB11<///<?1<1100?<.<F1<1FD111>110<..=0000</<GFEF0CHA@--;9.C-9-;.9;00-9C---;/--9//99;;--;--AE-//--9-9---;99/9/9;B/9;/;/;/;//;BFB/;/;/:-/;////;-;FF/-;//;9B/
@M05620:37:000000000-D9766:1:1101:11713:4122 1:N:0:79
ACTGCAACTTCTAAATCGCACAGGTGTGCCCTCCCGTGGCCCCAACCTCCCTCCTAACCCTGCCCTCCCTGGATACCAAGAGCAACAACGCCAACACGTGTGTCTCGCCCCTTTTAGTTTCAAGCGAATACCTCCTGGATGGGCGAACGAGGGAGGAAACTGTAAAAAAGGGTCTTACTCCTGCAGGTTTCTGTACGACTATCTTCTCAGGAATGCGTCTTCTTTGGAAACCAGCCGGCACTCGATAGGAA
+
>>>AA1@11B@B3AB3BFGEE0A0AF10BDFG0AB00AAAFB/EAABF0/BGF/BF10BB00AFB1>BBB1?F12BGF10B>>FG00??/>>/>?/>/B?B>02220?///<01B20122BB221</<//1111/01001<//0/-<-<..--.<-.///00:00;00-....//;0000/0;//;;.9CBCF090.;..-:/99/;9////-/:/--;A-/9////////9----99---;/--/--9:B
@M05620:37:000000000-D9766:1:1101:19858:4137 1:N:0:79
AGTGCCAGCTCTCAATCGCACAGGGGACCCAGGGCCTGGCCCCTCCATCCAGAAAACCTATGACCTCACCCGCTACCTGGAGCACCAACTCCGCAGCTTGGCTGGGACCTATGTGAGTATCCAGCGTAGGAATCTGGGAGTTGGGGAGGAGTGAGGAGTTGGGGAAAGACAGTCCTAACCGTGGAGGGTTCTGGTAAATGATGGGGTGAGGAGGGGCTCTTTGGCTCCCACCAGTCCCCCTGTCTGGTCTA
+
BBABBFFFBFFFGGDGGGGGGFHCG2EFGGHHFFGGGGFHHHGHGGHHHHHHHHHFHGHHGHHHHGHHHHHEG/EEHH3GBFHHHH1FEHHHFGCGGHGGGGHGGGHHGHHFHHHFHHHHHHHHHGG/BFHFHHHGFF0?EGGHGG.@D?CGFGHHFFHHHHGGGGCFHHGHHHHHHGHHGGGGDGGGGGGGGGGGGGGGGGGGGGFFEFFFFFFFFFFFFFFFFFFFFFFF?FFFFFFFFFFFFFFFFFB
@M05620:37:000000000-D9766:1:1101:10381:4162 1:N:0:79
AGTGCCAGCTCTCAATCGCACAGGGGACCCAGGGCCTGGCCCCTCCATCCAGAAAACCTATGACCTCACCCGCTACCTGGAGCACCCACTCCGCAGCTTGGCTGGGACCTATGTGAGTATCCAGCGTAGGAATCTGGGAGTTGGGGAGGAGTGAGGAGTTGGGGAAAGACAGTCCTAACCGTGGAGGGTTCTGGTAAATGATGGGGTGAGGAGGGGCTCTTTGGCTCCCACCAGTCCCCCTGTCTGGTCTA
+
ABABAFFFBFFFGGGGGGGGG2FAFAAAEF2GFEGGGGHCAAF11AGHDAGFGHHBFEHFB3DDGDBCGHE>0/>/B3BBF1FHHE1FEGHHEFFG>GGHGFHGGGHHFHHFHHHHHHHHHHHHHGGDGGHHHHHHHH0FGHHHGG.AD<<CG0DGCGHHHHGGE.:GCHHHHHGHHHHGGGGGAEGGGGGGGGFFGGGGGGGGGFFFFFFFFFFFFFFFFFFFFFFFFEFFFFFFFFFFFFFFFFFFFFB
@M05620:37:000000000-D9766:1:1101:11178:4176 1:N:0:79
ACCACACCTTCTACAATGCGCTGCGTGTGGCTCCCGAGGAGCACCCCGTGCTGCTGACCGAGGCCCCCCTGAACCCCAAGGCCAACAGCGCGAAGATGACCCAGGTGCGTGGCCCGCTACCTCTTCTGGTGGCCGCCTCCCTCCTTCCTGGCCTCCCGGAGCTGCGCCCTTTCTCACTGGTTCTCTCTTCTGCCGTTTTCCGTAGGACTCTCTTCTCTGACCTGCGTCTCCTTTGGAACTCTGCAGGTTCT
+
AAA1AAA>BFFFGFGFBGAAF0EAE0A000BF1ABA/EECCHHHHGGEEAEF1GF@GHG>/E?FG/EGGEE>G1GGGG?G//GHHG/<FC///CC?1?<DCHAGFHG1@FCGGH><CGGGHHHHHCGHGHHCHHGC@BBAFGFEFG0FFFFGGBFEEGG=;;FFF<>B-@BFFFFFFFFFBFFFFFBFFFFFFE@FFFFFFFFEFFFFFFFFBF/BFFFFFFFF-@B@FFFFFFFFFFFFFFFFFFFFFFB
@M05620:37:000000000-D9766:1:1101:10394:4179 1:N:0:79
GAGGCTGCCTTGGAAGAACCTAAGAAACCAGGGACACAAGATCGGCCGACACAAAACCTGTGATCTCGCCCGCTACCTGAAGCTCGAACTCCTTCGCCTGGTCGAACAAAAAAACAGTATCCCTCGTAGGCGTCTGGGCGTTGTGTAGGCGTGCTGCGTTGTGGCAAGACAGTCCTCACCTTGGCGGGTTCTTGTAAATGATGGGGTTCGGAGGCGCTCTTTGGCTCCCACCCGTCCCCCTGTCTGGTCTA
+
>1>>>1>1>B@BBBBBA11AB11BA10BBA00BAB00F0001BB/A/AAE//0/AA0BB0D122D2D0/>/>/>>/B1BB@1B@B//0BFGF11>/????/<1/<<0/B0B/////0@1?FG11?/?AC/1-<-..<0.-<CC<</0000:.;A.C0:..-.9../09/99/;BFB00;90;C//-;-9AAF9:;9BBBBFB//-----;-99--;;@FFFF/9/BBAA-9AA@ABBFFF@AFFFBB9B9/
@M05620:37:000000000-D9766:1:1101:8026:4181 1:N:0:79
GAGGGTGCTCTGGACGAAACTCATAGATTATTGCAACACTTAGGTCTGGACCTGGCTAAGTTTTTTGTTTTGTTTAAAGAAGTTGAAAGAACTGCCAATGATCAACGAAACAAAATACGGGAGCTACCCCTTAACAAATAGGAACAAACCAAATAAACAAAACATAGAAACAGAGCTCATAAATCAAAAAAAATCCCGAATATCCCTACAATAAACACGCAACCACATATGACACTTTGGACATTCCCAAC
+
>1A>1>>ABBB1F11A1E0EGFGHHBDFFB22DD1AEG0BF111D1D0010BFGA0011BDAF2BAA00BABBBB22@DBB0DDD22B1B0BBDGFBGB112B210///?>0/0B1BB?/<///01BB0??<B11B101@111@0000?</<?1111??/00?.111<110000001110=0<00<0<<.---.//0..-..0;0;00.900;9;90;.----.---//:9///;/;9//999/9/;9//-
@M05620:37:000000000-D9766:1:1101:12186:4190 1:N:0:79
ACCACACCTTCTACAATGAGCTGCGTGTGGCTCCCGAGGAGCACCCCGTGCTGCTGACCGAGGCCCCCCTGAACCCCAAGGCCAACCGCGAGAAGATGACCCAGGGGAGGGGCCCGCTACCTCTTCTGGTGGCCGCCTCCCTCCTTCCTGGCCTCCCGGGGCTGCGCCCTTTCTCACTGGTTCTCTCTTCTGCCTTTTTCCGTAGGACTCTCTTTTCTGACCTGGGTCTCCTTTGGAACTCTGCAGGTTCT
+
BBBAABBAFFFFGGGGGGAAGDGGGEEBAEGGCBFE2EEGGHGHHGGEEEEGFGHHHHHGEGCGGGGGGGGGFHHGGGGHGFHHHGGGGG<BCGHEGH1FH0/F//</<-><CG-<<--=/::GGC0<00;.G.:B-AEGA/C9FFGF9C/999CF.A@----..-;D-@FFB9FBB/;.FFB9/99BFB//;//;BF/F/.:.A.//////B9/;9/:;B//9..9..B/FF/B/F/999////;.A//;
@M05620:37:000000000-D9766:1:1101:22797:4207 1:N:0:79
AGTGCCAGCTCTCAATCGCACAGGGGACCCAGGGCCTGGCCCCTCCATCCAGAAAACCTATGACCTCACCCGCTACCTGGAGCACCAACTCCGCAGCTTGGCTGGGACCTATGTGAGTATCCAGCGTAGGAATCTGGGAGTTGGGGAGGAGTGAGGAGTTGGGGAAAGACAGTCCTAACCGTGGAGGGTTCTGGTAAATGATGGGGTGAGGAGGGGCTCTTTGGCTCCCACCAGTCCCCCTGTCTGGTCTA
+
>A>>AF1CAFFFFGGFDFGEG?HAFGGGCEGHFEGCEFHF0GEHGGFHHEFGFFHGHGGEHHHHHHHHHHHEGEEGHHHHFGGGHHHEGFHHGG/@E0GHGHHEAAGGGHGHHHGGHHHHGHHHHGGGGGHHHHHHHGHGGHHHGGGGGGG0GHHHHGHHHGGGGFHHHHHHHHHHGHHHGGGGGGGGEGGGGGGGGGGGGGGGGGF@FFFFFF?@=@FFFFFFFFFFFFFFFFFFFFEF@FFFFBFFFFF
@M05620:37:000000000-D9766:1:1101:9228:4228 1:N:0:79
ACCACACCTTCTACAATGCGCTGCGTGTGGCTCCCGAGGAGCACCCCGTGCTGCTGACCGAGGCCCCCCTGAACCCCAAGGCCAACCGCGCGAAGATGACCCAGGTGCGTGGCCCGCTACCTCTTCTGGTGGCCGCCTCCCTCCTTCCTGGCCTCCCGGTGCTGCGCCCTTTCTCACTGGTTCTCTCTTCTGCCGTTTTCCGTAGGACTCTCTTCTCTGACCTGCGTCTCCTTTGGAACTCTGCAGGTTCT
+
BBBBBBB>BCFFGGGGGG4AFEGGGFG22BGFGBFE?AEGDHHHHGG0AEGGFHGHGHF>EECGGGGGGEEGFHHGGGGHGHHHHGD/BD/</A//?FD1<GEGFGHG-<CC-<.<DGGCHFHFFGCH:CCDGHGGGGBEGGGGGGGFFGBFGGGFG?>-;9/;BDADFFFFFBFFFFFF/BFFFFFEFFFFFBDFAFFFFFFFFDFFFFFBFB/BFFFBB9BFFFFFFFFFB9/BFFFFFFFFFFF.FBF
@M05620:37:000000000-D9766:1:1101:10746:4257 1:N:0:79
AGTGCCAGCTCTCAATCGCACAGGGGACCCAGGGCCTGGCCCCTCCATCCAGAAAACCTATGACCTCACCCGCTACCTGGAGCACCAACTCCGCAGCTTGGCTGGGACCTATGTGAGTATCCAGCGTAGGAATCTGGGAGTTGGGGAGGAGTGAGGAGTTGGGGAAAGACAGTCCTAACCGTGGAGGGTTCTGGAAAATGATGGGGTGAGGAGGGGCTCTTTGGCTCCCACCAGTCCCCCTGTCTGGTCTA
+
ABBBCFFFCFFFGFGGGGGGGGHHGEGGGGHHGEEF2AFCBG2G11A5DF3FFBCFG13F5BF535BF11?EE>/>F33BGHH1BC1?>F3GEF/EEGG3/3B//?00/FB3F333F33BFHDGFFA///22<F1<G00F/?FCFCF-C<<>.D0<0./<G/-:..:GHF/C0:00<;GG-..;;.AD.;CFB90/:90:;FGBAD.-;;AF.A=;A>AB/FBBB/9.;99.AA9FFF.ADEFFFFFFFFF
@M05620:37:000000000-D9766:1:1101:21630:4258 1:N:0:79
ACCACACCTTCTACAATGAGCTGCGTGTGGCTCCCGAGGAGCACCCCGTGCTGCTGACCGAGGCCCCCCTGAACCCCAAGGCCAACCGCGAGAAGATGACACAGGCGCGCGGCCCGCTACGGCTTCCGCCGGCCGCCTTCCTCCCTCCCGGCCTCCCCGCGCTGCGCCATTTCTCACTGGTTCTCTCTTCTGCCGTTTTACGCACGTCTCTCTCCTCTGACCCCTGTCTCATTTGGCAGTCTGCAGGTTCT
+
DDDCCDDDFFFFGGGGGGGGGGHHGGGGHGHFHGGGGGGGGHHHHGGGFGGGEHHHFHHGGGGGGGGGGGGHHHHGGGGHGHHHHGGGGGGGGGHHHHG2?2=FF///>---<@<--A--..<--=0<..--<B?FFF.BFFB:.//<..<-9.B.9.<--<@-.--<.9BF0<00000/<BFF00B0B0BBFFFD./.:BA..--.<BFF000<B/0<0B//..<B0<<:<F00<0<./<<00<:.<<00
@M05620:37:000000000-D9766:1:1101:18984:4283 1:N:0:79
ACCACACCTTCTACAATGAGCTGCGTGTGGGTCCCAAGGAGCACCCCGTACTGGTGACCGAGGCCCCGCTGAACCCCAAGGCCAAACGCGAGAAGATGACCCAGGTGAGTGGCCCGCTACCTCTTCTGGTGGCCGCATCCCTCCTTCCTGGCCTCCCGGAGCTGCGCCCTTTCTCACTGGTTCTCTCTTCTGCCGTTTTCCGTAGGACTCTCTTCTCTGACCTGCGTCTCCTTTGGAACTCTGCAGGTTCT
+
AAAAAA1>BCCF3BFFB1ABGD1FE0BBA00BBAB1B0BAEFAGHEEFE/BAA1BBABBAAEG//BE//>EEFH/?EEG/?GGGE0FEE//>BFHGBGHHHHHHEHH<FFGFGHGCGGGGHHHHH1<GGHHGFHCG-<CHHGHG/CHHHHHHFCGGGG@-:9.9FGGGGGGGFFFBFFFFFFFFFFFFFFFFFB@FFFFFFFF?FFFFFFFFFFBFFBBBFF/B-;B@FFFFFFFFFFFFFF/BBFFFBFF
@M05620:37:000000000-D9766:1:1101:18724:4286 1:N:0:79
AGTGCCAGCTCTCAATCGCACAGGGGACCCAGGGCCTGGCCCCTCCATCCAGAAAACCTATGACCTCACCCGCTACCTGGAGCACCAACTCCGCAGCTTGGCTGGGACCTATGTGAGTATCCAGCGTAGGAATCTGGGAGTTGGGGAGGAGTGAGGAGTTGGGGAAAGACAGTCCTAACCGTGGAGGGTTCTGGTAAATGATGGGGTGAGGAGGGGCTCTTTGGCTCCCACCAGTCCCCCTGTCTGGTCTA
+
BCABCFFFDFFFGGGGGGGGGGHGGGGGGGHHGGGGGGHHHHGHGGHHHHHHHHHHHGHHHHHHHHHHHHHGGFGGHGHHHHHHHHHHGHHHGGGGGHHHGHHGDAHHGBHHHHHHHHHHHHHHHGGGGGHHHHHHHHHGGHHHGGGGGGEGHHHHHGHHHHGGGGHHHHHHHHHHHHHHGEEGGGGGCFGGGGFFGGHGGGGGGG9@..A09DFA@9A/FFFFFBBEFF.DA.::FFFFAFFB0;BBFF0
@M05620:37:000000000-D9766:1:1101:11898:4298 1:N:0:79
ACCACACCTTCTACAATGAGCTGCGTGTGGCTCCCGAGGAGCACCCCGTGCTGCTGACCGAGGCCCCCCTGAACCCCAAGGCCAACCGCGAGAAGATGACCCAGGTGAGTGGCCCGCTACCTCTTCTGGTGGCCGCCTCCCTCCTTCCTGGCCTCCCGGAGCTGCGCCCTTTCTCACTGGTTCTCTCTTCTGCCGTTTTCCGTAGGACTCTCTTCTCTGACCTGAGTCTCCTTTGGAACTATGCAGGTTCT
+
CCCCCCCCFFFFGGGGGGGGGGHHGGGGHGHHHGGGGGGGGHHHHGGGFGGGHHHHHHHGGGGGGGGGGGGHHHHGGGEHGHH///?EGG<CGGFEFGEHHHAHGHF1F1?FGHHGGCGGHHHHHH0D00<CG.AGGGGHGFHGHGGGGGGGGGGFGG?;:BGGGGFFFFFFFFFFFFFF/;FFFFFFFFFFFF=DFFFFFFF..;9BBF9FFFFFFFFFFFFFB/;9FFEFFFFBFBFF/;BBBFF./:B
@M05620:37:000000000-D9766:1:1101:18707:4301 1:N:0:79
AGTGCCAGCTCTCAATCGCACAGGGGACCCAGGGCCTGGCCCCTCCATCCAGAAAACCTATGACCTCACCCGCTACCTGGAGCACCAACTCCGCAGCTTGGCTGTGACCTATGTGAGTATCCAGCGTAGGAATCTGGGAGTTGGGGAGGAGTGAGGAGTTGGGGAAAGACAGTCCTAACCGTGGAGGGTTCTGGTAAATGATGGGGGTGAGGAGGGGCTCTTTGGCTCCCACCAGTCCCCCTGTCTGGTCT
+
AAAAAFFBAFFFGGGGFGGCGFAAF2EEGGHHGGGEDFCEGHGHGGHHHFGFFHGHHGHHHHGHHHHHHHHGGEEEHHHHHGHHHFGGGFHHFFEFGHGC/EHF0B?GHHHGFH3FFFGHHHHDGFGG?GHHHHHH2BGFDHFHC@F?CDGHAGFFHAGHGHGCGGHACHHFHHHHGGHHCDGGGEEG9CCFGG;BBFGGGGGFGGF--.A?BDFF---;9FBF/;//AEFFFE.9BBFE9-.9;/99/9/
@M05620:37:000000000-D9766:1:1101:7199:4313 1:N:0:79
ACCACACCTTCTACAATGAGCTGCGTGTGGCTCCCGAGGAGCACCCCGTGCTGCTGACCGAGGCCCCCCTGAACCCCAAGGCCAACCGCGAGAAGATGACCCAGGTGCGTGGCCCGCCACCTCTTATGGTGGCCGCCTCCCTCCCTCCCGGCCTCCCCGGGCCGCGCCCTTTCTCCCTGGTTCTCTCTTCTGCCGTTTTCCGTAGGACTCTCCTTTCCGACCCGCGTCTCCTTTGGAACTCTGCAGGTTCT
+
BBABBAABFFCDAGB4EGFFGGGHGAEEHDHHHGEEEA2FGGGHHGGGGAEGHHHHGHHGGGGGGGGGGGGGEHHGGGGHGHHEHGGGGGCGGDHHFHHHHH//<?G</<?@DHH@>-<<CGF0=00=<<GGFH?;C?.GGBFG.=BD.;ABGAAEG.=--9-;9;@BBBFFFB//9.BEFFF///9/;BBFFF-ADFFBF.;9.;FB/B/9/;9/9/;.-;-;--;9:.;FFFFFFFFFF/99//;AFBF
@M05620:37:000000000-D9766:1:1101:11895:4315 1:N:0:79
ACCACACCTTCTACAATGAGCTGCGTGTGGCTCCCGAGGAGCACCCCGTGCTGCTGACCGAGGCCCCCCTGAACCCCAAGGCCAACCGCGAGAAGATGACCCAGGTGAGCGGCCCGCTACCTCTTCTGGTGGCCGCCTCCCTCCTTCCTGGCCTCCCGGAGCTGCGCCCTTTCTCACTGGATCTCTCTTCTGCCGTTTTCCGTAGGACTCTCTTCTCTGACCTGCGTCTCCTTTGGAACTATGCAGGATCT
+
CCCCCCCCFFFFGGGGGGGGGGHHGEEBGGHFGFGEFGGGGHGHHGGGGEFGHHHHGGHGGGGGGGGGGGGHFHHFEEGHGHHA//?E<B<>BDHFFHHHHCFFFFH?G1CGGGGGGCGGHGHHHHFG00CEF.CCGGFGGGGGGGGGGGFGGGGGGG--9;ABFFFFFFFFFFFFFFFF/:FFFFFFFFFFF/-ADFFFFFFF.;FFFF/FBFFFFFFFFFF/.-;9AFFFF/BFEFFF//FFFFF./FF
@M05620:37:000000000-D9766:1:1101:19656:4336 1:N:0:79
AGTGCCAGCTCTCAATCGCACAGGGGACCCAGGGCCTGGCCCCTCCATCCAGAAAACCTATGACCTCACCCGCTACCTGGAGCACCAACTCCGCAGCTTGGCTGGGACCTATGTGAGTATCCAGCGTAGGAATCTGGGAGTTGGGGAGGAGTGAGGAGTTGGGGAAAGACAGTCCTAACCGTGGAGGGTTCTGGTAAATGATGGGGTGAGGAGGGGCTCTTTGGCTCCCACCAGTCCCCCTGTCTGGTCTA
+
BBAABFFFDFFFGGGGGGGGGGHGGGGGGGHHGGGGGGHHHHGHGGHHHHHHHHHHHGHHHHHHHHHHHHHGGGGGHHHHHHHHHHHHGHHHGGGGGHHHGHHGGGHHGHHHHHHHHHHHHHHHHGGGGGHHHHHHHHHGGHHHGGGGGGGHHHHHHGHHHHGGGGHHHHHHHHHHHHHHGGGGGGGGEGGGGGFGGGGHHGGGGGFFFFFFFFFFFFFFFHHFFFFFFFFFFFFFFFFFFFFFFFFFFFF
@M05620:37:000000000-D9766:1:1101:17601:4360 1:N:0:79
AGTGCCAGCTCTCAATCGCACAGGGGACCCAGGGCCTGGCCCCTCCATCCAGAAAACCTATGACCTCACCCGCTACCTGGAGCACCAACTCCGCAGCTTGGCTGGGACCTATGTGAGTATCCAGCGTAGGAATCTGGGAGTTGGGGAGGAGTGAGGAGTTGGGGAAAGACAGTCCTAACCGTGGAGGGTTCTGGTAAATGATGGGGTGAGGAGGGGCTCTTTGGCTCCCACCAGTCCCCCTGTCTGGTCTA
+
BBBBBFFFBFFFGGGGGGGGGGHGGGGGGGHHGGGGCGHHHHGHGGHHHHHHGHFHHGHHHHHHHHHHHHHGGGGGHGHHHHHHHFHHGHHHGGEGGHHHGHHGGGHHGHHHHHHHHHHHHHHHHGAEGGHHHHHHHHHGDHHHGGFGGGDGHHHHHGHHHHGGGGHGHHHHHHHHHHHHGEEGGGGGCFFGGGCGGGGGGGGGGGFFFFFFFFFFFFFFFFFFFFFFFFFFFFFFFFFFFFFFFFFFFFF
@M05620:37:000000000-D9766:1:1101:22648:4362 1:N:0:79
ACCACACCTTCTACAATGAGCTGCGTGTGGCTCCAGAGGAGCACCCCGTGCTGCTGAACGAGGCCCCCCTGAACCACAAGGCCAAACGCGAGAAGATGACCCAGGCGAGCGGCAAGCTACCTCTTCTGGTGGACGCCTCCCTACTTCCTGGCCTCACGGAACTACGCCCTTTATCACTGGTTCTCTCTTCTGACGTTTTCCGTAGGACTCTCTTATCAGACCTGAGTCTCCTTTGGAACTATGCAGGATCT
+
1>1>AA1AFFC1AFG13BBFDEE1ABEFG0BGHG11BAF0EGHHHGCG//B/B11BG11BEE/E/E/EEGGHHGA0FHH0?GHE>0?EE/>E//BB11BBGBGHG/>CG/>CG--FGHHC0>GHHHHHHFHG.CCGG.;;EF0CG0<000/=;FG/CE.9.;00;;AGG?FG009CFFFFF/;BFFFFFFFF/BAEFFFFFFFFFFFFFFBFFFB/;/;;BEFFFFFFFFFFFBFF/BFFBFFFFE--:FB
@M05620:37:000000000-D9766:1:1101:9264:4375 1:N:0:79
AGTGCCAGCTCTCAATCGCACAGGGGACCCAGGGCCTGGCCCCTCCATCCAGAAAACCTATGACCTCACCCGCCACCTGGAGCACCAACTCCGCAGCTTGGCTGGGACCTATGTGAGTATCCAGCGTAGGAATCTGGGAGTTGGGGAGGAGTGAGGAGTTGGGGAAAGACAGTCCTAACCGTGGAGGGTTCTGGTAAATGATGGGGTGAGGAGGGGCTCTTTGGCTCCCACCAGTCCCCCTGTCTGGTCTA
+
AAAABFFFBFFFGFGGGFG2E2B4BA2AEEHGBEEE2BGHHHGHGGHHH1FHHHH2FEHH5GHHHAGHHHHCG/EFHHHHGGHHHHEGE3GB>>?E/FFHFHHGGGHHGHHHHHHHHHHHHHHHHGBECGHHGHHHHHFGGHHHCGADCDEGHHHHHGGHHFGGGGHHHHHHHHHHHHHHGFEBEEGG9CFFFFCFGGGGGGGGGGFBFFFFFFB?=BFFFFFFFFFFFFFFFFFFFFFFBFFFFFBBFFF
@M05620:37:000000000-D9766:1:1101:22860:4377 1:N:0:79
ACCACACCTTCTACAATGAGCTGCGTGTGGCTCCCGAGGAGCACCCCGTGCTGCTGACCGAGGCCCCCCTGAACCCCAAGGCCAACCGCGAGAAGATGACCCAGGTGCTTGCCCCTCTACCTCTTCTGTTGGCCGTTTCCCTCCTTCCTGGCCTCCCGCCGCTGCGCCCGGTCTCACTTTTTCTCTCTTCTCCCGGGTTCCTTTGGACTCTCTTCTCTGTCCTTTGGCACCTTTGAGGCTCTGCAGGTGAT
+
BCCCCCCCCFFFGGGGGGGGGGHHGGGAAEHGGGGFDGEEGHDGHGGGEEFGGHHHHHHGGFGGGGGGGGGHFHHGGGGHGHHHHGGGGGDGGGHGHFHG<2//?1?1111/1??.EGB11F11<1F1=11./<--.<<00<CFHBHH0;:.;G.C:.-9--;-.-:C---;-.////99/;//;//;F/////.9-...;//////;B/9B/9/:/;//;BF////9/;./;///./.;AF//;/..///
@M05620:37:000000000-D9766:1:1101:22884:4378 1:N:0:79
ACCACACCTTCTACAATGAGCTGCGTGTGGCTCCCGAGGAGCACCCCGTGCTGCTGACCGAGGCCCCCCTGAACCCCAAGGCCAACCGCGAGAAGATGACCCAGGTGAGTGGCCCGCTACCTCTTCTGGTGGCCGCCTCCCTCCTTCCTGGCCTCCCGGAGCTGCGCCCTTTCTCACTGGTTCTCTCTTCTGCCGTTTTCCGTAGGACTCTCTTCTCTGACCTGAGTCTCCTTTGGAACTCTGCAGGTTCT
+
>A>AAABAFFFFGGGGFGGBGFHHGGGG4EGHGGGE2EEA2FAGHGGGEGGG5FGHFGHGEE0>FFGGGGGBFFFFGGGHFHGHHGGGGGGGCGH2F2GHHHHGFHFHHGFFGHHGGGGGHHHGHGHGHHG?CHGGGGGHGHHGFGGGGFGGGGGGGD?BGGGGGFFFFFFFFFFFFFFFFFFFFFFFFFFFFFFDFFFFFFFFFFFFFFFFFFFFFFBFFFFFFFFFFFFFFFF/BFFFFFFFFBF;;FB
@M05620:37:000000000-D9766:1:1101:20908:4389 1:N:0:79
AGGGCCAGCTCTCAATCGCACAGGGGACCCAGGGCCTGGCCCCTCCATCCAGAAAACCTATGACCTCACCCGCTACCTGGAGCACCAACTCCGCAGCTTGGCTGGGACCTATGTGAGTATCCAGCGTAGGAATCTGGGGGTTGGGGAGGAGTGAGGAGTTGGGGAAAGACAGTCCTAACCGTGGAGGGTTCTGGTAAATGATGGGGTGAGGAGGGGCTCTTTGGCTCCCACCAGTCCCCCTGTCTGGTCTA
+
>A11A>AAABFFG1GFGFACEEHAFE0EGECH0EEEFGHGHHGHGGFHHHHHHHHFHGHHHGHHHHHHHHHGGEGGHGFFBFGHFHG/EFGHGGGGEFGHGHHGGGHHGHGHHHHHHHHHHHD1FCE/BEGHHHHHGH/>ACGGGGEGG<CCG0GHFCFGHHGGG.9ABFFFGGGGFGGGGGGGBEGG-AAFFFFFFBFFFFFFFBB@FFFEBF@@;=FFFFFFFFFFFFFFFFFFFFFF@FFFFFFFFF9
@M05620:37:000000000-D9766:1:1101:20924:4402 1:N:0:79
AGTGCCAGCTCTCAATCGCACAGGGGACCCAGGGCCTGGCCCCTCCATCCAGAAAACCTATGACCTCACCCGCTACCTGGAGCACCAACTCCGCAGCTTGGCTGGGACCTATGTGAGTATCCAGCGTAGGAATCTGGGAGTTGGGGAGGAGTGAGGAGTTGGGGAAAGACAGTCCTAACCGTGGAGGGTTCTGGTAAATGATGGGGTGAGGAGGGGCTCTTTGGCTCCCACCAGTCCCCCTGTCTGGTCTA
+
AAAABFFB?FFFFGGGGGGGGGHGGGDGGGHGGGGGGGHHHHGHGGHHHHHHHHGHHGFHHGHHHHHHHHHGGGGGHHGHGGHHHHHHGHHHGGGGGBGHGGHGGGHHGHGHHHHHGHHHHHHHHGEDGGHHHHHHHH0FEHHHGGGGGGGHHHHHHGHHHHGGGGHHHHHHHHHHHHHHGDEGGGGGEGGGGGFGGGGGGGGGEGFFFFFFFFFFFFFFFFFFFFFFFFFFFFFFFFFFFFFFFFEFFFF
@M05620:37:000000000-D9766:1:1101:20906:4409 1:N:0:79
AGTGCCAGCTCTCAATCGCACAGGGGACCCAGGGCCTGGCCCCTCCATCCAGAAAACCTATGACCTCACCCGCTACCTGGAGCACCAACTCCGCAGCTTGGCTGGGACCTATGTGAGTATCCAGCGTAGGAATCTGGGAGGTGGGGAGGAGTGAGGAGTTGGGGAAAGACAGTCCTAACCGTGGAGGGTTCTGGTAAATGATGGGGTGAGGAGGGGCTCTTTGGCTCCCACCAGTCCCCCTGTCTGGTCTA
+
AABBBFFF?FFFGGGGGGGGGGHDGFGCEGE2F2EF2FGGCGG1EGHEGHCGDGFHHGF3FFDGGHHFH11EGGEGHFHFHHHGGHHHGGBGEGG/E?GHG33?E/00E??323BGH3G?33BBGC?BCDGHCGHH1F0<///?@-F--E?/CBDC0<//=:--..;:///:0:0;;BF.-.;-99EFE..C09;;F9FFFFF9ADD-.../;9--@9.BFFFF//BA...:E.9B/;..-.;/////:B/
@M05620:37:000000000-D9766:1:1101:7780:4430 1:N:0:79
AGTGCCAGCTCTCAATCGCACAGGGGACCCAGGGCCTGGCCCCTCCATCCAGAAAACCTATGACCTCACCCGCTACCTGGAGCGCCAACTCCGCAGCTTGGCTGGGACCTATGTGAGTATCCAGCGTAGGAATCTGGGAGTTGGGGAGGAGTGAGGAGTTGGGGAAAGACAGTCCTAACCGTGGAGGGTTCTGGTAAATGATGGGGTGAGGAGGGGCTCTTTGGCTCCCACCAGTCCCCCTGTCTGGTCTA
+
>>A>>DDFAFFFG1AFG1FEEEA0AAEEGEGHFEAABBF0FHGHGF0FGHGFHBFGGAGHH1FG1D1FGHHGGG/EGHH0FFB////EFFHGE?/EEBGGCBH/?CC0?BGBHH2GF>2FGG2GGC?<A/<GB?FGFHFG>GGFGGEGCFGHHHHHE</;GG-C:CEFHHHH;9FFGEFF@.C?CGB@..CFGG;CBFFFFBFF-BB@FFFFBF@<@@EFFFB/B/9EFBAFF?BFFFFB@EFF////;B/
@M05620:37:000000000-D9766:1:1101:9360:4432 1:N:0:79
GAGGCTGGCTTGGAAGAACCTTACAGGCCAAGGGAAAAGTCACTTCATCGACCAGGCATGATTGCCGACCCCCTTACGCTAGCTCAAACGCCGCCTTCTGCCTGCGACCCACAAGAATATGCAGCGAAAAAATCTGAAGGGAGGAAAAGAGTGAAGAAATGAAGAAAGACAGAGCTAACCATGGAGGGTTCAGGTAAATGATGGAGTGAGGAGAACAACTTTCACAATATCAACTTTTCATGTCTAAACTA
+
A>A>AAC11BBAE1FFGGG0F1BA11AA0B0AB00B0B0122DD1B222A0A//0A/A1012211A/A/>>/>>01B///??BF111B1/>>>////BBB11BFF/>BC/F///0@011@2111?A///<G->1==110<<.<<.///;:/:0:0<;//0000<0///:;B////;0;9C0:;909A-.990;90;CC0F/9//9-99;/-9---/9--/;/////9/////99//9B/9/9;//;//://
@M05620:37:000000000-D9766:1:1101:7765:4440 1:N:0:79
AGTGCCAGCTCTCAATCGCACAGGGGACCCAGGGACTGGGCCCTCGGTCAAGAGAACCTATGACCGGACCCGCTGCCTTAAGCGCGCACTCCGCAGCTTGGTTGGGACCTAAGTGAGTGTCCAGCGTAGCAAACTGGGAGTTGGGGAGGCGTGAGGAGTTGGCGAAAGACAGGACTAACACAGGAGGGTACTGGTAAATGATGGGGTGAGGAGGGGCTCTTTGGCTCCCACCAGTCCCCATGTCTGGTCTA
+
BCBABFFFCFFFGGGGGGGGGGHHGGGGGGHHG2AAAFG2AB2F101A11ABF1BBB1BFBF55300>>EE/E>/1BB43BBG////>EEFB??/B>FBG/2?/>BGHDHH1?@1???1?@GGHHGE.A.<11<<0<C.<<GHHGG.AD.;=CGGG0./;C00;:-ACFG/B..;BFFFF0.;A9:DF./;;BF0:B90BFFFB.;;@EFFFDFF-@@FFFF0;B0F?F/;AF.0;BFF///BFFFFFFFB
@M05620:37:000000000-D9766:1:1101:11318:4446 1:N:0:79
ACCACACCTTCTACAATGCGCTGCGTGTGGCTCCCGAGGAGCACCCCGTGCTGCTGACCGAGGCCCCCCTGAACCCCAAGGCCAACCGCGAGAAGATGACCCAGGTGCGTGGCCCGCTACCTCTTCTGGTGGCCGCCTCCCTCCTTCCTGGCCTCCCGGGGCTGCGCCCTTTCTCACTGGTTCTCTCTTCTGCCGTTTTCCGTAGGACTCTCTTCTCTGACCTGCGTCTCCTTTGGAACTCTGCAGGTTCT
+
ABBAABB>FFFFFGFFFGBEE?EFGEEA22AFGAF22EE??GHHHG?AA1EFBGF3GHE>0E/@F?EGG/CGHCHGGGFHGFHHGGGGGG/><DFB11FBFH/AFFC1<.<CCC.<@@G?FDGFH0CG0CGDCHGGG?.99BBFFB0F90;CF0.AED--99-;EB;A-BF/FFFBBFFFBBFFFFBFFFBBBBBADFEFBFFAFDEBFFFF/B/9B9FBFBBFF?9BDFFF/9FBBBFFFFFFFFFFFFF
@M05620:37:000000000-D9766:1:1101:19711:4454 1:N:0:79
ACCACACCTTCTACAATGAGCTGCGTGTGGCTCCCGAGGAGCACCCCGTGCTGCTGACCGAGGCCCCCCTGAACCCCAAGGCCAACCGCGAGAAGATGACCCAGGTGAGTGGCCCGCTACCTCTTCTGGTGGCCGCCTCCCTCCTTCCTGGCCTCCCGGAGCTGCGCCCTTTCTCACTGGTTCTCTCTTCTGCCGTTTTCCGTAGGACTCTCTTCTCTGACCTGAGTCTCCTTTGGAACTCTGCAGGTTCT
+
CCCCCCCCFFFFFGGGGGGGGGGHGFGECEHHHGGFEGGGGHHHHGGGFEGGHHHHHHHGGGGGGGGGGGGHHHHGGGGHGHHHHGGGGG<BFGHGHGHHHHHHGHHFHHHGGHHGGGGGHHHHHHHHHHHGHHGGGGGHGHHGHGGGGGGGGGGGGGGGGGGGGGFFFFFFFFFFFFFFFFFFFFFFFFFFFFFDFFFFFFFFFFFFFFFFFFFFFFFFFFFFFFFFFFFFFFFFFFFFFFFFFFFFFFF
@M05620:37:000000000-D9766:1:1101:7775:4455 1:N:0:79
AGTGCCAGCTCTCAATCGCACAGGGGACCCAGGGACTGGCCCCTCCATGAAGAGAACCTATGACCTCACCCGCTACCTGGAGCACCAACTCCGCAGCTTGGCTGGGACCTATGTGAGTATCCAGCGTAGGAATCTGGGAGGTGGGGAGGCGTGAGGAGTTGGGGAAAGACCGTCCTAACCGTGGAGGGTTATGGTAAATGATGGGGTGAGGAGGGGCTCTTTGGCTACCACCAGTCCCCCTGTCTGGTCTA
+
1>>AAFFFAFFFF1GDEFF1A0BCFGGGG0AGFEA/0AF/0BEFFGED111B100BGE0BFG2DBF1BFFFGGG//GGH0FGG/0?FHGCDG/?E//>BGEHH/EEFG/F1112B21B2F2>F1<C/C<C11<FG21?G//?FF-AE-A.<<C...;:;CG/-CG...;//-.;.;B;/99..9.9.;;--;9F/;B/BFF/B/-9B@-AAFBF--@-9BFFFBBF/BFBFF--;FFBAB?FBFFFFF/BB
@M05620:37:000000000-D9766:1:1101:13475:4466 1:N:0:79
ACCACACCTTCTACAATGAGCTGCGTGTGGCTCCCGAGGAGCACCCCGTGCTGCTGACCGAGGCCCCCCTGAACCCCAAGGCCAACCGCGAGAAGATGACCCAGGTGAGTGGCCCGCTACCTCTTCTGGTGGCCGCCTCCCTCCTTCCTGGCCTCCCGGAGCTGCGCCCTTTCTCACTGGTTCTCTCTTCTGCCGTTTTCCGTAGGACTCTCTTCTCTGACCTGAGTCTCCTTTGGAACTCTGCAGGTTCT
+
BBBABBBBFFFFGGGFGGFGGFHHGEGBCEHHFFGG?EEGDHHHHGGFEGGGGHHHHHHEGGGGGGGGGGGHHGHGGGGHGHHHHGGFGGDDCFHGG2FGHGHFGHH1GDGGGHEFGGGGHHHHHHHHBGHFHHGGGGGHGHHGHGGGGGGGGGGGGGG-9@AFGGFFFFFFFFFFFFFFFFFFFFFFFFFFFFFADFFFFFFFFDFFFFFFFFFFFFFFFFFF/:BFFFFFFFFFFFFFFFFFFBFFFFF
@M05620:37:000000000-D9766:1:1101:19678:4468 1:N:0:79
ACCACACCTTCTACAATGAGCTGCGCGTGGGTCCCGAGGAGCACCCCGTGCTGCTGACAGAGGCCCCCCTGAACCCCAAGGCCAACCGCGAGAAGATGACCCAGGAGCAAGGCCCGTTACATCTTATGGTGGCCGCATCCCTCCTTCCTGGCCTCCCGGGGCAGCGCCCTTTCTCACTGGTTCCCTCTTCTGCCGTTTTCCGTAGGACTCTCTTCTCTGCCCTGCGTCCCCTTTGGAACTTTGCAGGTTCT
+
AAA?AAAAFFFFGGGGGG1GF1FCF0A00A0BBGHGGG////FHHCGGE/B/@1BB1>1BGHFGGFEGGE/BEGHFGEEHEEHEE/?EG?/>BAGHGHEFHFE//////0???/.--<<>111>0=0=/==.<.-;-.;CC0C:/0;/0;/..09;.CA9---.;-;@=@FF9////9:BFB//9/9BB///9:9BFFEFEAB-AA//////;/9//;:/;9/9;----;-BFFFBBF9//;9/9FFFF//
@M05620:37:000000000-D9766:1:1101:13489:4477 1:N:0:79
ACCACACCTTCTACAATGAGCTGCGTGTGGCTCCCGAGGAGCACCCCGTGCTGCTGACCGAGGCCCCCCTGAACCCCAAGGCCAACCGCGAGAAGATGACCCAGGTGAGTGGCCCGCTACCTCTTCTGGTGGCCGCCTCCCTCCTTCCTGGCCTCCCGGAGCTGCGCCCTTTCTCACTGGTTCTCTCTTCTGCCGTTTTCCGTAGGACTCTCTTCTCTGACCTGAGTCTCCTTTGGAACTCTGCAGGTTCT
+
CCCCCCDCFFFFGGGGGGGGGGHHGGGGHGHHHGGGFGGGGHHHHGGGEGGGHHGHHHHGGGGGGGGGGGGHGHHGGGGHGHHHHGGGGGGGGGHHHHHHHH/GFHHHHHHGGHHGGGGGHHHHHHHHHHHGHHGGGGGHGHHGHGGGGGGGGGGGGGGGGGGGGGFFFFFFFFHHHHFFFFFFFFFFFFFFFFFFFFFHFFFADFFFFFFFFFFFFFFFFFFFFFFFHFFFFFHFFFFFFFFFFFFFFFF
@M05620:37:000000000-D9766:1:1101:11770:4489 1:N:0:79
ACCACACCTTCTACAATGAGCTGCGTGTGGCTCCCGAGGAGCACCCCGTGCTGCTGACCGAGGCCCCCCTGAACCCCAAGGCCAACCGCGAGAAGATGACCCAGGTGAGTGGCCCGCTACCTCTTCTGGTGGCCGCCTCCCTCCTTCCTGGCCTCCCGGAGCTGCGCCCTTTCTCACTGGTTCTCTCTTCTGCCGTTTTCCGTAGGACTCTCTTCTCTGACCTGAGTCTCCTTTGGAACTCTGCAGGTTCT
+
BBBBBBBBFFFFGGGGGGGBGGHHGGGEHGHHHGGGGGGGGHHHHGGGEEECFGEGHHHEFGFFGGGGGCEHHHHGGGGHGHHHHGGGGGCGCFHFHHHHHHHHGHHHHHGGGGHGGGGGHHHHHHHHHHGGHHGFGGGHGHHDCFGGGGGGGGGGGGGAFFGGGGFFFFFFFFFFFFFFFFBBBFF/FFFFFFFDDFFFFFFFFFFBFFBFFFFFFFFFFFFFEFFFFFFFFFFFFFFFFFFFFFFAFFF
@M05620:37:000000000-D9766:1:1101:8386:4529 1:N:0:79
ACCACACCTTCTACAATGAGCTGCGTGTGGCTCCCGAGGAGCACCCCGTGCTGCTGACCGAGGCCCCCCTGAACCCCAAGGCCAACCGCGAGAAGATGACCGACCAGCGTCGTCTGCTGCCTCCTCTGCTGGCCCTCTCCCTCCTTCCTGGCCTCCCCCCTTTGCGCCTGTTCTTATTGTTTGCCGCTTCTGCCGGTTTCCGTATGACTATCCTCTGTGACCTCTGTCACCTTCGGAACTATGCATCGTCT
+
AAAABAABFFFFGGGGGGGEEGFHEAEEGECGABFEGGGGGGHGHGCEEEGFHHHEHHFGCGGGGGEEGCGHHCAEEFEHGFHHHGGE/>>B@DCFFGD22///<<G.-<.>-<<.000<.00./<0:0;0/.....::///;EF0CF0F/.;0.9...;-.00/--;..///////////;//;9--;.////9--../9./..9/;B//9/;////9/;B///;//////9/....-///9/;//....
@M05620:37:000000000-D9766:1:1101:19429:4561 1:N:0:79
ACCACACCTTCTACAATGAGCTGCGTGTGGCGCCCGAGGAGCCCCCAGCGCTTCCGACCGAGCCCCCCCTGAACCCCAAGGCCAACCGCGAGAAGATGCCCATGTGAAAGGCCCCCTACCGCTTCTGGTGGCCGCCTCCCTCCTTCCTGGCCTCCCCACACTGCGCCATTTCTCGCTGGTTCACTCATCTGCCGTTTTCCGTACACCTCTCTTCTCTGACCTGAATATTCTTTGGAATTCTGCAGGTTACA
+
>AAAAAAAFFFFGGGFDGGGG5GFEBB242B2AEGGGGEE1F1AEE0B1AEF1>3B?E/EE//>?E/>E//BB3?DD////?GE//?//<///<01=111><0011=11=..CD-<-.<:-:-..00;0:CFF?B?.9A.:/;/0;B0=C..09......;/99.-;../9///....9;B///9:/9////99.9/A/B.99..///.9BFF://9/////;F///9///;//;/B/;/9BF//9AB///
@M05620:37:000000000-D9766:1:1101:13156:4573 1:N:0:79
AGTGCCAGCTCTCAATCGCACAGGGGACCCAGGGCCTGGCCCCTCCATCCAGAAAACCTATGACCTCACCCGCTACCTGGAGCACCAACTCCGCAGCTTGGCTGGGACCTATGTGAGTATCCAGCGTAGGAATCTGGGAGTTGGGGAGGAGTGAGGAGTTGGGGAAAGACAGTCCTAACCGTGGAGGGTTCTGGTAAATGATGGGGTGAGGAGGGGCTCTTTGGCTCCCACCAGTCCCCCTGTCTGGTCTA
+
AAAABFFFBFBFGDFGG2FFEEBGAAEGGGGHGGGEFBFGHHGHGGGHHHGGHFHGHGHHHAFGGGFGHHHGGGGGHHGBGGG?GHEHGHHHGG@EEFHHGHH/E/BGGHHHHHHGHGHHHHHHHGCECEHHHHHHHHHGDHGHGGGGGGGHHHHHHDGHHHGGFGGHHHHHHGHGHHHHGECCGGGG;CFGGGFGGGGGGFFFFFFFFFFFFDFFFDFFFFBFBFFFFFFFFAFFFFFFFFFFFFFFBBB
@M05620:37:000000000-D9766:1:1101:11402:4579 1:N:0:79
ACCACACCTTCTACAATGAGCTGCGTGTGGCTCCCGAGGAGCACCCCGTGCTGCTGACCGAGGCCCCCCTGAACCCCAAGGCCAACCGCGCGAAGATGACCCAGGTGCGTGGCCCGCTACCTCTTCTGGTGGCCGCCTCCCTCCTTCCTGGCCTCCCGGAGCTGCGCCCTTTCTCACTGGTTCTCTCTTCTGCCGTTTTCCGTAGGACTCTCTTCTCTGACCTGCGTCTCCTTTGGAACTCTGCAGGTTCT
+
BBBBBBB>BCCFGGGGGG5FGGHHGGGB4EGGHBFE2EEF?GHHHGGEAFEGBHGHHHHAE@?EFGGGGGEHFHHGGGGHGHHHHGGFDG/>DGGCDHHHHHFHGHH1>FDGGHFCGGGGHHHHHHHHHHHGHHGFGGGGGGGGGGGGGGGGGGGGGGG-;9FFFFFFFFFFFFFFFFFFFFFFFFFFFFFFFFFFFFFFFFFFFFFFFFFFFF;FFFFFFFFF?DFFFFFFFFFFFFFFFFFFFFFFFFF
@M05620:37:000000000-D9766:1:1101:13903:4597 1:N:0:79
AGTGCCAGCTCTCAATCGCACAGGGGACCCAGGGCCTGGCCCCTCCATCCAGAAAACCTATGACCTCACCCGCTACCTGGAGCACCAACTCCGCAGCTTGGCTGGGACCTATGTGAGTATCCAGCGTAGGAATCTGGGAGTTGGGGAGGAGTGAGGAGTTGGGGAAAGACAGTCCTAACCGTGGAGGGTTCTGGTAAATGATGGGGTGAGGAGGGGCTCTTTGGCTCCCACCAGTCCCCCTGTCTGGTCTA
+
AB>AAFFFBFFFGGGDDFGAE?G4FE2FGGHHBEDGGGHHHHGHGGHHHHBFEHHGHGHHHDGGHFGHHHHGGEEGHHHHFGFHHHFHGHHFAECGEHFGGGHGGGHHGHHHHHHGHHHHHHHHHGEGGGHHHHHHHHHGGHHHGGGGGGEFHHHHHGHHHHGGGGHHHHHHHHHHHHHHGGEGDGGGCFFGGGFGGGGGGGGGGGFFFFFFFFFFFFFFFFFFFFFFFFFFFFFFFFFFFFFFFFFFFFF
@M05620:37:000000000-D9766:1:1101:15730:4601 1:N:0:79
ACCACACCTTCTACAATGAGCTGCGTGTGGCTCCCGAGGAGCACCCCGTGCTGCTGACCGAGGCCCCCCTGAACCCCAAGGCCAACCGCGAGAAGATGACCCAGGTGAGTGGCCCGCTACCTCTTCTGGTGGCCGCCTCCCTCCTTCCTGGCCTCCCGGAGCTGCGCCCTTTCTCACTGGTTCTCTCTTCTGCCGTTTTCCGTAGGACTCTCTTCTCTGACCTGAGTCTCCTTTGGAACTCTGCAGGTTCT
+
CCCCCCCAFFFFGGGGGGFGGGHHGGGBAEHHHGGFCEEGDGHHHGGGGEFGFHGHGHHEGGGGGGGGGGGHFHHGGGGHGHHHHGGGDGDFGGHGHHHHHHHHGHHFHFGEGHHGGGGGHHHHHHHHHHHGHHGGGGGHGHHGHGGGGGGGGGGGGGGAGGGGGGFFFFFFFFFFFFFFFFFFFFFFFFFFFFFDFFFFFFFFDFFFFFFFFFFFFFFFFFFF/BFFFFFFFFFFFFFFFFFFFFFFFFF
@M05620:37:000000000-D9766:1:1101:16447:4614 1:N:0:79
GAGGCTGCTTTGGAAGAACCTCACAAATGAGTGACACAAGATCGGCCGACCAGCTATCCGAGGTCTCGCTAGCGCGCAGGAGCTAGAACGCCTTCACCTGCTAGAAGAAAGAACCGCAACCCATCCTGGTGGCCGCCTAGCTCCTTACTAGCCACCAGGAGCTTAGCCATATCTCCATGCTTCTCTCTTTTGCCGCTCTTCGTAGGACTCTGGTCTCTGTCCTGCCTCTCCTTTTGGACTCTGCAGGTTCT
+
>3A3AAB>@BBBFBFBAFB4B4AAB445555BBDF5BA2A23B22A2A00AA11355B3E10>1B5@31?113///>>/>?/FE?333B?//0/333B1?011B?11100?0?0/<//>/?//00<<1010.<0<@C.<//=0<<00<0;<G/0;..:.:.:./000/000;;9B0009/000C000;;000099---;9/;..9./9/////:B/9///9//;/./9//99/;//-/;/9BFB//9./9/
@M05620:37:000000000-D9766:1:1101:16431:4628 1:N:0:79
ACCACACCTTCTACAATGAGCTGCGTGTGGCTCCCGAGGAGCACCCCGTGCTGCTGACCGAGGCCCCCCTGAACCCCAAGGCCAACCGCGAGAAGATGACCCAGGTGAGTGGCCCGCTACCTCTTCTGGTGGCCGCCTCCCTCCTTCCTGGCCTCCCGGAGCTGCGCCCTTTCTCACTGGTTCTCTCTTCTGCCGTTTTCCGTAGGACTCTCTTCTCTGACCTGAGTCTCCTTTGGAACTCTGCAGGTTCT
+
ABAABBABFFFFDGG45BBFGGFHEAEA42BFGBF2EEEEAFHFCEGGAEGEFHHHHHHFGGGGGGGGGGFFHHHGGGGHGHHHHGGGGGDGGGHGB1FGCFFHCFGBG1FFGHEGGGGGHGHFHFHHHHHGHHGGGGGHGHHGHGGGGGGGGGGGFGG?@BGGGGBFBBFFFFFFFFFFFFFFFFFFFFFFFFBAFFFFFFFADDEFFFFFFFFFFFFFFFFF/BFFFFFFFFFFFFFFFFFFFFFFFFF
@M05620:37:000000000-D9766:1:1101:11434:4668 1:N:0:79
AGTGCCAGCTCTCAATCGCACAGGGGACCCAGGGCCTGGCCCCTCCATCCAGAAAACCTATGACCTCACCCGCTACCTGGAGCACCAACTCCGCAGCTTGGCTGGGACCTATGTGAGTATCCAGCGTAGGAATCTGGGAGTTGGGGAGGAGTGAGGAGTTGGGGAAAGACAGTCCTAACCGTGGAGGGTTCTGGTAAATGATGGGGTGAGGAGGGGCTCTTTGGCTCCCACCAGTCCCCCTGTCTGGTCTA
+
AA1AAFF@>FFFFGGGGCGCECHGFGEEAEHHF0EE/AGFEHGEGGGHFHHHFEAFGGHFHHGHHHHHHHHGGFEGHHHFFGHHFHHEEFGFEECEEGGHGFHGGGHHGHHHHHHHHFHHHHHHHGECGGHHHHHHGHFFGHHHGC<CGGEFHHHFHGCGGHGGGGHHHHHHHHHHHHHHGBC@CCCG.CFGGG;FFGFGGGGGGBB@EFEFFF@<@@EFFFFFFFFFEFFFFFFFFFFF@FFFEFFFBFB
@M05620:37:000000000-D9766:1:1101:8211:4697 1:N:0:79
ACCACACCTTCTACAATGAGCTGCGTGCGGCTCCCGAGGAGCACCCCGTGCTGCTGACCGAGGCCCCCCTGAACCCCAAGGCCAACCGCGAGAAGATGACCCAGGTGAGTGGCCCGCTACCTCGTCTAGTAGCCGCCGCGCTCCCTACTGGCCTCCCGGAGCTGCGCCCTTTCTCACTGTGTCTCTCTTCTGGCGTTTTGAGGAGGACTCTCTTCTCTGACCTGAGTCTACTTTGGAACTCTGCAGGTTCT
+
AAA?AAA1CFFFGGGFAG1AF1GFG00000A0A/BA/EE?AGHEHGEEA/AFGB@@GHC@/E@EG>EEGEE0E>FEGE/GC/?GHG/<CC/</?F11F1<1F/<F1<1<<1.<0<--<--<D0.<.:.<0000;.---9-;A.../0.00;..0----;-9--;/----9//;9F/////9;/9////;/9///--9-;----/;999/////9//9//////;/-:B//B9///;//BF9;9//:-ABFB
@M05620:37:000000000-D9766:1:1101:18397:4699 1:N:0:79
AGTGCCAGCTCTCAATCGCACAGGGGACCCAGGGCCTGGCCCCTCCATCCAGAAAACCTATGACCTCACCCGCTACCTGGAGCACCAACTCCGCAGCTTGGCTGGGACCTATGTGAGTATCCAGCGTAGGAATCTGGGAGTTGGGGAGGAGTGAGGAGTTGGGGAAAGACAGTCCTAACCGTGGAGGGTTCTGGTAAATGATGGGGTGAGGAGGGGCTCTTTGGCTCCCACCAGTCCCCCTGTCTGGTCTA
+
CCBCCFFFCFFFGGGGGGGGGGHGGGGGGGHHFGGGGGHHHHGHGGHHHHHHHHHHHGHHHGHHHHHHHHHGGEFGHHHHHHHHHHHHGHHHEGGGGHHHGGHGGGHHGHHHHHHHHHHHHHHHHGGGGGHHHHHHHHHGGHHHGGGGGGEFHHHHHGHHHHGGGGHHHHHHHHHHHHHHGGFGGGGGCFFGGGCFGGGGGGHGGGFFFFFFFFFFFFFFFHHFFFFFFFFFFFFFFFFFFFFFHFFFFFF
@M05620:37:000000000-D9766:1:1101:8806:4709 1:N:0:79
ACCACACCTTCTACAATGAGCTGCGTGTGGCTCCCGAGGAGCACCCCGTGCTGCTGACCGAGGCCCCCCTGAACCCCAAGGCCAACCGCGAGAAGATGACCCAGGTGAGTGGCCCGCTACCTCTTCTGGTGGCCGCCTCCCTCCTTCCTGGCCTCCCGGAGCTGCGCCCTTTCTCACTGGTTCTCTCTTCTGCCGTTTTCCGTAGGACTCTCTTCTCTGACCTGCGTCTCCTTTGGAACTCTGCAGGTTCT
+
ABCCCCCCFFFFGGGGGGGGGGHHGGGGHGHHHGGGGGGGGHHHHGGGGGGGHHHHHHHGGGGGGGGGGGGHHHHGGGGHGHHHHGGGGGDGGGHHHHGHHHHHGHH1F?GGGHGFG@GGHHHHHGHHHHHGHGGGGGGHGHHGHGGGGGGGGGGGGG--9;CFGGFFFFFFFFFFFFFFFFFFFFFFBFFFFFFFFFFFFFFFF.FFFFFFFFF0FFFFFFFF.@F-DFFFFFFFFFFFFFFFFFFFFFF
@M05620:37:000000000-D9766:1:1101:18942:4714 1:N:0:79
ACTGCCACTTCTCAATCGCACTGAGGAGCCAGGGCCAGCAGATCCCAATCGCACACGTCTGAACTCCCGTCACTCGAAGCGACCCCGAATGCCAGCTTTTGCTTGGAATCTACCCGTATGGATAGTCGGCTACAGGGCTATAAGGCAGCGAACGACGTTAGGGAACGACGGTACGAACAGCAGCGAGTTCTGGTATATGATGGGGTGCGACTGGGCTCAATAGTTCCCACCATTTCCCCTGTCTGCTGTCT
+
>>>>ABB@BDBBBFGF1AF110B1B0B0AF0BG0EA0B/000BB10100BAAAAAG/AF0F12B1A1A/?//B21/>>F//B/>/?//>/11>11?1B111111B/<11F2211BA/>00011@@@FB/<//0<1?/?C0111?D0>>.----<.-<;./.C./;..:--;......:-9.;;/99-;AFF;/;//;//////-;--;;-------;-/////:/B/;:-;-/9////BB9/////;9/:/
@M05620:37:000000000-D9766:1:1101:14891:4722 1:N:0:79
AGTGCCAGCTCTCAATCGCACAGGGGACCCAGGGCCTGGCCCCTCCATCCAGAAAACCTATGACCTCACCCGCTACCTGGAGCACCAACTCCGCAGCTTGGCTGGGACCTATGTGAGTATCCAGCGTAGGAATCTGGGAGTTGGGGAGGAGTGAGGAGTTGGGGAAAGACAGTCCTAACCGTGGAGGGTTCTGGTAAATGATGGGGTGAGGAGGGGCTCTTTGGCTCCCACCAGTCCCCCTGTCTGGTCTA
+
AB3>AFFFBFFFGGGFFGGEGCHHGGGGEEHHCGGDFFHGFHGHGGHHHFHHFEHHHGHHHHFHHHHHHHH@>>>EHHGHGFGHEHHEG3GGE/>>E?BFEHHGGGFFGHHHHFGHHFHFHHHHHGEDGGHFHHHHHHHGABGHGGGGGGDFGGHFGGCCDHFGGGGFGHFFHHFHHHHHGGFGGEGGEGGGGG;FGFGGGFGGGGFFFFFFFFAFF-AFFFFF/FFEFFFFFFFFFFFDFEFFFFFFFFF
@M05620:37:000000000-D9766:1:1101:14423:4728 1:N:0:79
AGTGCCAGCTCTCAATCGCACAGGGGACCCAGGGCCTGGCCCCTCCATCCAGAAAACCTATGACCTCACCCGCTACCTGGAGCACCAACTCCGCAGCTTGGCTGGGACCTATGTGAGTATCCAGCGTAGGAATCTGGGAGTTGGGGAGGAGTGAGGAGTTGGGGAAAGACAGTCCTAACCGTGGAGGGTTCTGGTAAATGATGGGGTGAGGAGGGGCTCTTTGGCTCCCACCAGTCCCCCTGTCTGGTCTA
+
BBAABFFFBFFFGGGGGGGGGCHHGGGGGGHGEGGGGGHHHHGHGGHHHGHHHHHHHGHHHHHHHHHHHHHGFEGGHHHHFGFGHHHFGHHHGGCGGHHHGHHGGGHHGHHHHHHHHGHHHHHHHGEGGGHHHHHHHHHGGHHHGGGGGGFGHHHHHGGHHHGGGGHHHHHHHHHHHHHHGECDGFGGCFGGFG;FGGGGGGGGGGFFFFFFFFFFFDFFFFFFFFFFFFFFFFFFFFFFFFFFFFFFFFF
@M05620:37:000000000-D9766:1:1101:16362:4738 1:N:0:79
ACCACACCTTCTACAATGAGCTGCGTGTGGCTCCCGAGGAGCACCCCGTGCTGCTGACCGAGGCCCCCCTGAACCCCAAGGCCAACCGCGAGAAGATGACCCAGGTGAGTGGCCCGCTACCTCTTCTGGTGGCCGCCTCCCTCCTTCCTGGCCTCCCGGAGCTGCGCCCTTTCTCACTGGTTCTCTCTTCTGCCGTTTTCCGTAGGACTCTCTTCTCTGACCTGAGTCTCCTTTGGAACTCTGCAGGTTCT
+
AABCCCDCFFFFGGGGFGGGGGHHGGGEEFHHHGGGGGGGGHHHHGGGFGGGHHGHHHHGEGGGGGGGGGGHHHHGGGGHGHHHHGGGGGGGGGHHHHHHHHHHFGHHHGHGGHHGGGGGHHHHHHHHHHHGHHGGGGGHGHHGHGGGGGGGGGGGGGGGGGGGGGFFFFFFFFHHHFFFFFFFHFFFFFFFFFFDFFFFFFFFFFFFFFFFFFFFFFFFFFFFFFFFFFFFFHHFFFFFFFFFFFFFFFB
@M05620:37:000000000-D9766:1:1101:18055:4742 1:N:0:79
ACCACACCTTCTACAATGAGCTGCGTGTGGCTCCCGAGGAGCACCCCGTGCTGCTGACCGAGGCCCCCCTGAACCCCAAGGCCAACCGCGAGAAGATGACCCAGGTGAGTGGCCCGCTACCTCTTCTGGTGGCCGCCTCCCTCCTTCCTGGCCTCCCGGAGCTGCGCCCTTTCTCACTGGTTCTCTCTTCTGCCGTTTTCCGTAGGACTCTCTTCTCTGACCTGAGTCTCCTTTGGAACTCTGCAGGTTCT
+
AAAABBAACFFFGGGGFGGGFCGFEBE2AAGCFFGE?EFEFHHHHGG0ABEAGGGGHH3EEEFGGEGGGEEEGHHGGCEHGGHHHGGGGG/<@DHBFGFFGHGHE<?1?<FFEFGC@GGCHHFB00DDGGHDCHF@@ADEGFFGBBFFBFFGGG.EEFAAFGEFF?DDF=F/BBFFFFFF/B99BBFBF//B/;B9A9EFB?99DFFFFFB/BBBFFFFFBF/FFFFFFBF/BBFBFFFFFBFFFFFF/BB
@M05620:37:000000000-D9766:1:1101:21042:4746 1:N:0:79
ACCACACCTTCTACAATGAGCTGCGTGTGGCTCCCGAGGAGCACCCCGTGCTGCTGACCGAGGCCCCCCTGAACCCCAAGGCCAACCGCGAGAAGATGACCCAGGTGAGTGGCCCGCTACCTCTTCTGGTGGCCGCCTCCCTCCTTCCTGGCCTCCCGGAGCTGCGCCCTTTCTCACTGGTTCTCTCTTCTGCCGTTTTCCGTAGGACTCTCTTCTCTGACCTGAGTCTCCTTTGGAACTCTGCAGGTTCT
+
BBBBBBBBFFFFGGGGGGGFGFHHGFGEEGHHHGGGGGGGGHGHHGGGEGFGHHHHGHHGGGGGGGGGGGGHHHHGGGGHGHHHHGGECDCGGGHHHHHHHHHFGHHGGFGEGHHGCFGGHHHGGHHHBGHGHHGGGGEHGHHGGGGGGGGGGGGGGGGGGGGGGGFFFAFFFFFFFFFFFFFFFFFFFFEFFFFDFFFFFFFFDDFFFFFFFFFFFFFFFFFFFFFFFFFFFFFFFFFFFFFFFFFFFFF
@M05620:37:000000000-D9766:1:1101:14388:4762 1:N:0:79
ACCACACCTTCTACAATGAGCTGCGTGTGGCTCCCGAGGAGCACCCCGTGCTGCTGACCGAGGCCCCCCTGAACCCCAAGGCCAACCGCGAGAAGATGACCCAGGTGAGTGGCCCGCTACCTCTTCTGGTGGCCGCCTCCCTCCTTCCTGGCCTCCCGGAGCTGCGCCCTTTCTCACTGGTTCTCTCTTCTGCCGTTTTCCGTAGGACTCTCTTCTCTGACCTGAGTCTCCTTTGGAACTCTGCAGGTTCT
+
BBABBBB?FCCFGGGFEGGGGGHHGG2B42BA3AF2EFAAAC2FHGGEGGGCD3FGHHHAFE0EEGGGGGGGGHHGGGGFGHHHGGGGG/<BGGHHBGEHHHAGGFGEHDHGGHHGGGGGHHHHHHHHHHHGHHCGCGGHGHGGHGGGGGGGGGGGGGGG?B.9BBBFBBFFFFFFFFFFFFFFFFFFFFFFFFBDDFFFFFFFFFFFFFFFFFFFFFFFFFBFFFFFFFFFFFFFFFFFFFFFFFFFFFF
@M05620:37:000000000-D9766:1:1101:12107:4776 1:N:0:79
ACCACACCTTCTACAATGAGCTGCGTGTGGCTCCCGAGGAGCACCCCGTGCTGCTGACCGAGGCCCCCCTGAACCCCAAGGCCAACCGCGAGAAGATGACCCAGGTGAGTGGCCCGCTACCTCTTCTGGTGGCCGCCTCCCTCCTTCCTGGCCTCCCGGAGCTGCGCCCTTTCTCACTGGTTCTCTCTTCTGCCGTTTTCCGTAGGACTCTCTTCTCTGACCTGAGTCTCCTTTGGAACTCTGCAGGTTCT
+
BBBBBBBAFFFFGGGFGGDGGGHHGFGAA?GGHFGEDFGFFHHHHGGGGEGGGHHHHHHEGCFGGGEGGGGHHHHGGGGHGHHHHGGGGG/BDGHFHHGHHHGHEGHFHGHFGHECGFGGHFHHHHHHGHHGHHFFFGGHGHHGHGGGGGGGGGGGGGG99@FGGGFFFFFFFFFFFFFFFFFFFFFFFFFFFEDFFFFFFFFFFFFFFFFFFFBFFFFFFF/F9BFFFFFFFFFFFFFFFFFFFFFFFFF
@M05620:37:000000000-D9766:1:1101:9229:4779 1:N:0:79
ACCACACGTTCTACAATGCGCTGCGTGCGGCGCGCGAGGAGCACCCCTTGATGCTGACCAAGGCCCCACTGAACCCCAAGGCCAACCGCGCGAAGATGACCCAGGTGCGTGGCCGGCTACCTCTTGTGGTGGCCGCCTCCCTCCTTCCTGGCCTCCCGGTGGTGCGCCCTTGCTCACTGGTTCTCTCTTCTGCCGTTTTCCGTAGGACTCTCTTGTCTGACCTGCGTCTCCTTTGGAACTCTGCAGGTTCT
+
AAAAAA111BCABEFFGGGEGE?EEAA00AA/A/AA///>/?/0BEE/0B1B211FGG0B?E/?FEE/E01FDGGGG?EHGHHHHGGBCG<ACC@.<>FGCG.>F<<<<C.--<-;-AE/CG0:;0;:BCAA.F?--9;AAFB./0;/;BFFAF9--9@;99AEB>;-9@F-9;F//999/;//;9//9B/B//@;-/E/9B/-;B/////;/B//;FBBB//9--;;A-BB//BBBFFB;9BB/FFAFBF
@M05620:37:000000000-D9766:1:1101:14393:4785 1:N:0:79
ACCACACCTTCTACAATGAGCTGCGTGTGGCTCCCGAGGAGCACCCCGTGCTGCTGACCGAGGCCCCCCTGAACCCCAAGGCCAACCGCGAGAAGATGACCCAGGTGAGTGGCCCGCTACCTCTTCTGGTGGCCGCCTCCCTCCTTCCTGGCCTCCCGGAGCTGCGCCCTTTCTCACTGGTTCTCTCTTCTGCCGTTTTCCGTAGGACTCTCTTCTCTGACCTGAGTCTCCTTTGGAACTCTGCAGGTTCT
+
BBBABBBBFFFFGGGGGGGGGGHHGEF24AEEEFFEFGEGAFHHHGGGAFGGFHGHFHFEGCCEGGGGGGFHCHHGGGGHGHHHHGGFGGB@CGGEDGGFHHHHGGHHHDGGGHHGGGGGHHHHHHHHHHHGHHGGGGGHGHHGHGGGGGGGGGGGGGG--BGGGGFFFFFFFFFFFFFFFFFFFFFFFFFFFFFFFFFFFFFFFFFFFFFFFFFFFFFFFFFFBFFFFFFFFFFFFFFFFFFFFFFFFFF
@M05620:37:000000000-D9766:1:1101:17626:4813 1:N:0:79
AGTGCCAGCTCTCAATCGCACAGGGGACCCAGGGCCTGGCCCCTCCATCCAGAAAACCTATGACCTCACCCGCTACCTGGAGCACCAACTCCGCAGCTTGGCTGGGACCTATGTGAGTATCCAGCGTAGGAATCTGGGAGTTGGGGAGGAGTGAGGAGTTGGGGAAAGACAGTCCTAACCGTGGAGGGTTCTGGTAAATGATGGGGTGAGGAGGGGCTCTTTGGCTCCCACCAGTCCCCCTGTCTGGTCTA
+
A3>AAFDFBFFFEGGGGCGGGGHHGGGGGGHHGGEFGGHFHHGHGGHHHHHHHGFHGEHHHHHHHHHHHHHGGGGGHHHHHHHHGHHHGCGHGGGGGHHHGHHGDGHHGHHHHHHHHHHHHHHHHGGGGGHHHHGHGGHGGHHHCGGGGGGGHHHHHGHHHHGGGGHHHHHHHHHHHHHHGGFGGGGG;FFGGGCFGGGGGGGGGGFBFFFFFFBBBBFFFFFFFFFFFFFFFFFFFFFFBFFFFFFFFFF
@M05620:37:000000000-D9766:1:1101:8784:4827 1:N:0:79
AGGGCCAGCTCTCCATCGCACAGGGGACCCAGTGCCTGGCCCCTCCATCCAGAAAACCTATGACCTCACCCGCTACCTGGGGCACCCACTCCGCAGCTTGGCTGGGACCTATGTGAGTATCCAGCGTAGGAATCTGGGCGTTGGGGCGGCGTGCGGAGTTGGGGAACGACAGTCCTAACCGTGGCGGGTTCTGGTAAATGATGGGGTGAGGAGGGGCTCTTTGGCTCCCACCAGTCCCCCTGTCTGGTCTA
+
>>3>>>AAAFFFG4GA5AE2E2FCF22AAABAABB5ABGFFHGHGGHGGAFGD3GBBEFGBBBGHAB3FGF>E0>EGHBB1>?>EGG1?FGB>E///B?BAGHGGGHHGHFDGGF?FFFHFHFDHGD/CD?1FGHHBG/>CDGHCG.-;-;A-.AB-ACFG/BB...:.@-9BFFFB/BFBFFB-;@B9AAFFFF;FFFFBFFFFFD=.:?BAF;@BBFFFFFFFFFEF.FFEFFFFFFDBFFFFFFFFFB
@M05620:37:000000000-D9766:1:1101:23856:4839 1:N:0:79
AGTGCCAGCTCTCAATCGCACAGGGGACCCAGGGCCTGGCCCCTCCATCCAGAAAACCTATGACCTCACCCGCTACCTGGAGCACCAACTCCGCAGCTTGGCTGGGACCTATGTGAGTATCCAGCGTAGGAATCTGGGAGTTGGGGAGGAGTGAGGAGTTGGGGAAAGACAGTCCTAACCGTGGAGGGTTCTGGTAAATGATGGGGTGAGGAGGGGCTCTTTGGCTCCCACCAGTCCCCCTGTCTGGTCTA
+
ABBBCFFFDFFFGGGGGGGGGGHHGGGGGGHHGGGGGGHHHHGHGGHHHHHHHHHHHGHHHHHHHHHHHHHGGGGGHHHHHHHHHHHHGHHHGGGGGHHHGGHGGGHHGHHHHHHHHHHHHHHHHGGGCGHGHHHHHHGGGHHHGGGGGGGHHHHHHGHHHHGGGGHHHHHGHHHHGHHHGGGGGGGGEFFGGGFGGGGGGGGGGGFFFFFFFFFFFFFFFFFFFFFFFFFFFFFFFFFFFFFFFFFFFFF
@M05620:37:000000000-D9766:1:1101:20411:4858 1:N:0:79
ACCACACCTTCTACAATGAGCTGCGTGTGGCTCCCGAGGAGCACCCCGTGCTGCTGACCGAGGCCCCCCTGAACCCCAAGGCCAACCGCGAGAAGATGACCCCGGTGGGTGGCCCGCTACCTCCTCTGGTGGCCGCCTCCCTCCTTCCTGGCCTTCCAGACATGCGCCCTTTCTCCCTGGATCTCTCTTCTGCCGTTTTCCGTTGGACTCTCTTTTTTGACCTGGGTCTCCTTTGGAACTCTGCCGGTTCT
+
1>>>A>>AFF@@3BG1AFGB11B1ABABG0GGAFAAEEG/EHHHHGAEEAEAGAFGHBBFGGGGEE/EGGGHHG/?EGGE/EG/<??<B<>@/AFG1<G1GH/<<<<.-..>0>C<---</00.=/00<0/;.C---..;C//=/00;009.;0/;C0;0.-///--9@-BB////9-/;-;//////;9///;--;FF/;-//-;///9///////---;B/---/-9/;/FF/F/;///////-99;9/
@M05620:37:000000000-D9766:1:1101:21626:4885 1:N:0:79
AGTGCCAGCTCTCAATCGCACAGGGGACCCAGGGCCTGGCCCCTCCATCCAGAAAACCTATGACCTCACCCGCTACCTGGAGCACCAACTCCGCAGCTTGGCTGGGACCTATGTGAGTATCCAGCGTAGGAATCTGGGAGTTGGGGAGGAGTGAGGAGTTGGGGAAAGACAGTCCTAACCGTGGAGGGTTCTGGTAAATGATGGGGTGAGGAGGGGCTCTTTGGCTCCCACCAGTCCCCCTGTCTGGTCTA
+
>A3>AFFFAFFFGGGGFFGGGCHHGGGG2EGHGGGDEEHC2FEFGGHHBGHB3E3BGE3BGH5FGHGHHHHGGE?EHGHFGFHGC?GFGFHHGCEGCGHHF3F/E/GHGHHFHHHHHHHEG2FGH//C@GHHFFH1D0GG/CGFC-FDGGDGFG0.CF/CDBGCGGHFGHHGHBBCFHGH-.;@E9AB9.::FGGGGGGGGGGGGFFBEFFFF.9BB-9BFF//9/99EFFFEFFFEFEAB.9BFFF/BFB
@M05620:37:000000000-D9766:1:1101:9768:4888 1:N:0:79
AGTGCCAGCTCTCAATCGCACAGGGGACCCAGGGCCTGGCCCCTCCATCCAGAAAACCTATGACCTCACCCGCTACCTGGAGCACCAACTCCGCAGCTTGGCTGGGACCTATGTGAGTATCCAGCGTAGGAATCTGGGAGTTGGGGAGGAGTGAGGAGTTGGGGAAAGACAGTCCTAACCGTGGAGGGTTCTGGTAAATGATGGGGTGAGGAGGGGCTCTTTGGCTCCCACCAGTCCCCCTGTCTGGTCTA
+
ABAAAFFCBFFFGGGGGGGAE?GCGEFEEEHHAEFFEGGHFHGHGGHHHGHHHHHHHGHEHHHHHHHHHHHGG>EGHHHHFGHGHHHAEFHHEGGGGHHHGHHGGGHHGHHHHHHHHHHHHHHHHGGGGGHHHHHHHHHGGHHHGGGGGAEHHHHHHGFHHHGGGGHHHHHHHHHHHHHHGGGGGGGGAFFGGGCGGGGGGGGGGFFFFFFFFFFFFFFFFFFFFFFFFFFFFFFFFFFFFFFFFFFFFFB
@M05620:37:000000000-D9766:1:1101:8340:4899 1:N:0:79
ACCACACCTTCTACAATGCGCTGCGTGTGGCTCCCGAGGAGCACCCCGTGCTGCTGACCGAGGCCCCCCTGAACCCCAAGGCCAACCGCGAGAAGATGACCCAGGTGCGTGGCCCGCTACCTCTTCTGGTGGCCGCCTCCCTCCTTCCTGGCCTCCCGGCGCTGCGCCCTTTCTCACTGGTTCTCTCTTCTGCCGTTTTCCGTAGGACTCTCTTCTCTGACCTGCGTCTCCTTTGGAACTCTGCAGGTTCT
+
AAA>AAA>FFFFGGGGFG11A0EEEAEBFAHGCBFAEEG/EHHHHGGEEEGGHFGFHHHECGGGECEGGGGFFEFFGGCH/FGHGGG@CC<B@CHFHHHHHHEAFFG1AFE?CH.<<@CCFGHFHGGHHFHGHHCCGGGGGFGGGFGGGFBFFFGGGG@---99A@@F@@FFFFFBFFFFFFFBFBFFFFEFFF@FFFFFFFFFF?BFBFBBBB/99FFBFF/F9@B?BFBFFFFFFFFFFFEFFFFFFFF
@M05620:37:000000000-D9766:1:1101:10515:4940 1:N:0:79
ACCACACCTTCTACAATGAGCTGCGTGTGGCTCCCGAGGAGCACCCCGTGCTGCTGACCGAGGCCCCCCTGAACCCCAAGGCCAACCGCGAGAAGATGAACCCAGGTAGGTGGCCCCCTCCCTCTCTTGGTGGCCCCCTCCCTCTTTCTTGGCCTCCAGACCCTGCGCCCTTTCTCCCTGGTTCTCTTTTCTGCGGTTTTCGTCAGGCCTCTCTCCTCTGCCTTGCGCTCCCTTTGGAACCTTGCGGGTTC
+
BBBABBBBFFFFGGGFGGGFG5F4EEEEHGHHHGGEGGGGGHHHHGGGGDGGHHHHHHHGGGGGGGEGGGGHFHFGGGGHGHHHHGGGGGGGGGHHFHHEHHA///?11??F/?F.--->E.0<//<=D0<C.C..=--;C./C:;0C00;9;009E:;0.:.//.-9C-;C00009/;F.F/9/9//;////;--ABFEF-...;./././/;///.9/;B/://---.;.;FFFFF//..9//9;@B..
@M05620:37:000000000-D9766:1:1101:23645:4941 1:N:0:79
ACCACACCTTCTACAATGAGCTGCGTGTGGCTCCCGAGGAGCACCCCGTGCTGCTGACCGAGGCCCCCCTGAACCCCAAGGCCAACCGCGAGAAGATGACCCAGGTGAGTGGCCCGCTACCTCTTCTGGTGGCCGCCTCCCTCCTTCCTGGCCTCCCGGAGCTGCGCCCTTTCTCACTGGTTCTCTCTTCTGCCGTTTTCCGTAGGACTCTCTTCTCTGACCTGAGTCTCCTTTGGAACTCTGCAGGTTCT
+
BBBABBBBFFFFGGGGGGGGGFHHGFFGHGHHHGGGGGGGGHHHHGGGGGGGHHGFFHHGGGGGGGGGGGGHHHHGGGGHEHHHHGG@GCGGGGHHFHHHHHF/FGFHGFFGGHHGGGGGHHHHHHHHFHFDHHGGGGGHGHHGHGGGGFFGGGGGGGAGGFFGGGFFFFFFFFFFFFBFFFFFFFFFFFFFFFFFFFFFFFFFDFFFFFFFFFFFFBFFFFFFFFFFFFFFFFEEFFFFFFFFFFFF/FF
@M05620:37:000000000-D9766:1:1101:13296:4948 1:N:0:79
ACCACACCTTCTACAATGAGCTGCGTGTGGCTCCCGAGGAGCACCCCGTGCTGCTGACCGAGGCCCCCCTGAACCCCAAGGCCAACCGCGAGAAGATGACCCAGGTGCGTGGCCCGCTACCTCTTCTGGTGGCCGCCTCCCTCCTTCCTGGCCTCCCGGAGCTGCGCCCTTTCTCACTGGTTCTCTCTTCTGCCGTTTTCCGTAGGACTCTCTTCTCTGACCTGCGTCTCCTTTGGAACTCTGCAGGTTCT
+
CCCCCCCBFFFFGGGGGGDGGGHHGGGBCEHHHFFGCFGGGHHHHGGGGFGGFHGHHHHEECCGGGGGGGGHHHHGGGGHGHHHHGGGGGCGGGHGHHHHHHHHGHH1A=DGGHHGGGGGGHHHHHHHHHHGHHFCGDEHGBFGGFGGBB:FFGGGGG?;-A:CFCFFFFFFFFFFFFFF0FFFFFFFFFFFFFFDFFFFFFFFFFFFFFFFFFFFFFFFFFFFFDFFFFFFFFBFFFFFFFFFFFFFFFF
@M05620:37:000000000-D9766:1:1101:20647:4994 1:N:0:79
AGTGCCAGCTCTCAATCGCACAGGGGACCCAGGGCCTGGCCCCTCCATCCAGAAAACCTATGACCTCACCCGCTACCTGGAGCACCAACTCCGCAGTTTGGCTGGGACCTATGTGAGTATCCAGCGTAGGAATCTGGGAGTTGGGGAGGAGTGAGGAGTTGGGGAAAGACAGTCCTAACCGTGGAGGGTTCTGGTAAATGATGGGGTGAGGAGGGGCTCTTTTGCGCCCACCAGTCCCCCTGTCTGGTCTA
+
>>1>AD@CAFFFDAGG11AEEEEG0AEGGF0GFGG/F/F0CGGCEGBHBGGFG01GGGHHHHHHHG1@FFFEE>@EHHH0FFG>0FBFE0FFEEEE/121FGGEE/0FFFF1FB22BFF1B221B<EEGCF1<FF2DC0?AGBG/-.<<.C>F0DCC?=CGB??F.GCCF/C0:CG:G/.AC.-9A?A;CFF0C;FB0BFB00;EFB-A99F-99=@@FFF//;;-;A-;E9-AFFEBEB>:FFBBFB9//
@M05620:37:000000000-D9766:1:1101:13877:5007 1:N:0:79
ACCACACCTTCTACAATGAGCTGCGTGTGGCTCCCGAGGAGCACCCCGTGCTGCTGACCGAGGCCCCCCTGAACCCCAAGGCCAACCGCGAGAAGATGACCCAGGTGAGTGGCCCGCTACCTCTTCTGGTGGCCGCCTCCCTCCTTCCTGGCCTCCCGGAGCTGCGCCCTTTCTCACTGGTTCTCTCTTCTGCCGTTTTCCGTAGGACTCTCTTCTCTGACCTGAGTCTCCTTTGGAACTCTGCAGGTTCT
+
ABBBBBBBFFFFGGGGGGGGGGHGEBEFHFHHGGGEDGGGGHHHHGGGAEEFHHGHHFHGGGGGGGGGGGGHHHHGGGGCEHHHHFGFGCCCCAGGBDGGHH/F/1?<G?FFGHFCGC-CGD<G0DDGG<GEHC@FD?ACEHHGF0BFGGGGGGFGGFG-BFFGGGFAD-FFFBFFFFFB/BFFFFFFFFFFFFF9DFFFFA;.;.BFFFFFBFFB/9FFFF/.;9FFFFFEF9/////B/9FFFF?.:FB
@M05620:37:000000000-D9766:1:1101:17308:5036 1:N:0:79
ACCACACCTTCTACAATGAGCTGCGTGTGGCTCCCGAGGAGCACCCCGTGCTGCTGACCGAGGCCCCCCTGAACCCCAAGGCCAACCGCGAGAAGATGACCCAGGTGAGTGGCCCGCTACCTCTTCTGGTGGCCGCCTCCCTCCTTCCTGGCCTCCCGGAGCTGCGCCCTTTCTCACTGGTTCTCTCTTCTGCCGTTTTCCGTAGGACTCTCTTCTCTGACCTGAGTCTCCTTTGGAACTCTGCAGGTTCT
+
BBBBBBBBFFFFGGGGGGGGGFHHGGGEHGHHHGGGGGGGGHHHHGGGFGGGFHHHFHHGGGGGGGGGGGGHHHGGGGGHGHHHHGGGGGGGCFHGGHHGFHHEGGHHF?GEFHHGCDGCBDHHHHHHHHHGGGCCGGDEEGFGFGFFFFFFFGGGGDA???AFGDFFFFFFFFFFFFFFFFFFFFFFFFFFFFFFDF?BFFFF.9BBFFFFFFFFFFFFEFFFFFFFFFFFFFFFFFFFFFFFFFF99FB
@M05620:37:000000000-D9766:1:1101:8463:5037 1:N:0:79
ACCACACCTTCTACAATGAGCTGCGTGTGGCTCCCGAGGAGCACCCCGTGCTGCTGACCGAGGCCCCCCTGAACCCCAAGGCCAACCGCGAGAAGATGACCCAGGTGAGTGGCCCGCTACCTCTTCTGGTGGCCGCCTCCCTCCTTCCTGGCCTCCCGGAGCTGCGCCCTTTCTCACTGGTTCTCTCTTCTGCCGTTTTCCGTAGGACTCTCTTCTCTGACCTGAGTCTCCTTTGGAACTCTGCAGGTTCT
+
AAAAAA3AFFFDBGGB5GGGGGGHGDGEH?GHHGDEGGECGHHFHGGGEFGGH3GHFHHGGGGGFFEEGGGGHHHGGGGGGHHHHGGGGGGGGDHHHHHHHHGHGHHEHGGGGHHGGGGGHHHHHHHHHHHGHHGGGGGHGHHGHGGGGFGGGGGGGGGGGGGGGGBFBBFFFFFFFFFFFFFFFFFFFFFFFFBFDFFFFFFFFFFFFFFFFFFFFFFFFFFFBFFFFFFFFFFFFFFFFFFFFFFFFFF
@M05620:37:000000000-D9766:1:1101:12084:5038 1:N:0:79
GAGGCTGCTTTGGAAGAAACTCACAGGCTACGGCAAAAGTTGCTTCAGGACCTGGGAAAGATTGTCGTTCCCCTTACGCAAGCTGAAATAACGTCTTATGCGTGACAAACACCAAAACGAGAGAACAGCATCATAAAAGAAGATAAGAACATACAACAAAACAACAAAGACAAGGAGCAAAACAGAACAAAAAACTGGAAGCCCACGACAAGAAAAAACCAACCAAAACTGACAATTTGAACATTCAAGCG
+
BAAABBFBFFFFGGFGGGGGG4G4B5424B4BBEGCHH3B55D35B5D33BB221A1B1BB3533D111B23BFGFG1?1>>1B333BB4BB?BF11FB3B>??/?FG0/0?EG///0<///</?10B0B1<12221@1?00@1<?<110<11?<11//>00<<...<00/</..<<..//<<:/:;///...:.00//:/;;.9.-----.//99.-;..9.......9/////:;9B////;/:99//:
@M05620:37:000000000-D9766:1:1101:22031:5050 1:N:0:79
ACCACACCTTCTACAATGAGCTGCGTGTGGCTCCCGAGGAGCACCCCGTGCTGCTGACTGAGGCCCCCCTGAACCCCAAGGCCAACCGCGAGAAGATGACCCAGGTGCGTGGCCCGCTACCTCTTCTGGTGGCCGCCTCCCTCCTTCCTGGCCTCCCGGAGCTGCGCCCTTTCTCACTGGTTCTCTCTTCTGCCGTTTTCCGTAGGACTCTCTTCTCTGACCTGCGTCTCCTTTGGAACTCTGCAGGTTCT
+
BBA?AAAACFFFGGGFDGEGGCHFEAEA4AFGFFGEAGGCEHHHHGGGDEEFHHFEGH5BBGEFGDGGGGGGBGHGGGGHGHHHHGFEGGE@@DHF1??1BFF/<?F1/FDC@GHG@DG?GGFFGHGDHH/CFH?@?.ACFHH?GFBGBCGAFB9A.:A?B?9F/99E?-/BFFF9B/BF9FBFFEB/FBBFFB=;9FEB/AF9DDBBFFFBFBFFF/B//BBF.9;@D.FFFFFEB/BFF//:/BFAFFF
@M05620:37:000000000-D9766:1:1101:24581:5051 1:N:0:79
AGTGCCAGCTCTCAATCGCACAGGGGACCCAGGGCCTGGCCCCTCCATCCAGAAAACCTATGACCTCACCCGCTACCTGGAGCACCAACTCCGCAGCTTGGCTGGGACCTATGTGAGTATCCAGCGTAGGAATCTGGGAGTTGGGGAGGATTGAGGAGTTGGGGAAAGACAGTCCTAACCGTGGAGGGTTCTGGTAAATGATGGGGTGAGGAGGGGCTCTTTGGCTCCCACCAGTCCCCCTGTCTGGTCTA
+
>A>>AFFFBFFFGGGGFFFAE?FAFEFGAEFHAEGFECHH2GGHGGHHFHHGDGEGHGHHHHEHHGFHHHHGG>EGHHHHBGHHHHHHGEHHAEEGGGGHG3FF/EHHG2FGHH3BFGHHGHHHHGGGG/FGHHHHHHFFEHHHGGFGG?0FHFH/<CCGHHGGGGHHHHGF0C0:GHHHGAEGDGGGCFGGGGFGGGGGGGGGGGFFFFFFFFF--;AFF/BFFFFFFFFFF?9FFFED-.;BFFB/;B;
@M05620:37:000000000-D9766:1:1101:19576:5061 1:N:0:79
AGTGCCAGCTCTCAATCGCACAGGGCACCCAGGGCCTGGCTCCTGCATCCAGAAAACCTATGACCTCGCCCGCTACCTGGAGCACCTACTCCGCAGCTTGGCTCGGACCTATGTGAGTATACAGCGTAGGAATCTGGGAGTTGGGGAGGAGTGAGGAGTTGGGGAAAGACAGTCCTAACCGTGGAGGGTTCTGGTAAATGATGGGGTGAGGAGGGGCTCTTTGGCTCCCACCAGTCCCCCTGTCTGGTCTA
+
ABAABFFFBFFFGGGGGGGGGGHAF2A22AA2FFDFG2AF2FFG3BBFGBHHH3FC31335BDGHDG10>AEE0>/BBBF?BFGF13BGGH311>EFEGGD3E3>//>D2B3FHFE3B3222>22/??DGHGHHHFHFA<EGFFCG.@DAA<<<GCCDHHFHGG.DHFFFGFHGGHFFGFFGEC?EDG;.9CFGGGGGGFFFFFFFFFEFABADFAFFFFB/BFFFFFEFFFFFFFFFFFFFFFFFEFFF/
@M05620:37:000000000-D9766:1:1101:15853:5076 1:N:0:79
ACCACACCTTCTACAATGAGCTGCGTGTGGCTCCCGAGGAGCACCCCGTGCTGCTGACCGAGGCCCCCCTGAACCCCAAGGCCAACCGCGAGAAGATGACCCAGGTGAGTGGCCCGCTACCTCTTCTGGTGGCCGCCTCCCTCCTTCCTGGCCTCCCGGAGCTGCGCCCTTTCTCACTGGTTCTCTCTTCTGCCGTTTTCCGTAGGACTCTCTTCTCTGACCTGAGTCTCCTTTGGAACTCTGCAGGTTCT
+
BCBCCCCCFFFFFGGGGGGGGGHHGFGEGGHHHGGFGGGGGHHHHGGGGEGGHHHHGHHGGGGGGGGGGGGHFHHGGGGHGHHHHGGGGGCDGGHHFHHHHHEGGFFGFFGEGHHGGGGGHGHHHHHHGHEDHHGCCDGHGHHGGGGGGGGGGGGGGGGGGGGGGCFFFFFFFFFFFFFFBFFFFFFFFFFFFFFDFFFFFFFFFFFFFFFFFFFFFFFFFFFFEFFFFFFFFFFFBFFFFFFFFFFFFF/
@M05620:37:000000000-D9766:1:1101:24044:5107 1:N:0:79
AGTGCCAGCTCTCCATCGCACAGGGGACCCAGGGCCTGGCCCCTCCATCCAGAAAACCTATGACCTCACCCGCTACCTGGAGCACCAACTCCGCAGCTTGGCTGGGACCTATGTGAGTATCCAGCGTAGGAATCTGGGAGTTGGGGAGGAGTGAGGAGTTGGGGAAAGACAGTCCTAACCGTGGAGGGTTCTGGTAAATGATGGGGTGAGGAGGGGCTCTTTGGCTCCCACCAGTCCCCCTGTCTGGTCTA
+
>A3>>FFCAFFFG4G5BEE2E2GAF2AEEEEGA2EAAFGFFHGGGGFHHGHGFCHFGEHHHGHHHFGHHGHGGE/EGHHHBBGHHH1??G@GDFGEEGHHGHHGGGGHGHBGFHFDGHHHHHBFHG<?BFBGHHHHGH0FEHHHCD.C@>C<CDGF0ECHGFCGC.:C/CGGHHHGC0/CB9CB.EDG9AF0FGFBFFGGGBFGGGFBF..FDAB?B?FFFFFFFFFFFFF9.9BFFFFDBFFFFFFBFFB
@M05620:37:000000000-D9766:1:1101:11683:5111 1:N:0:79
ACCACACCTTCTACAATGAGCTGCGTGTGGCTCCCGAGGAGCACCCCGTGCTGCTGACCGAGGCCCCCCTGAACCCCAAGGCCAACCGCGAGAAGATGACCCAGGTGAGTGGCCCGCTACCTCTTCTGGTGGCCGCCTCCCTCCTTCCTGGCCTCCCGGAGCTGCGCCCTTTCTCACTGGTTCTCTCTTCTGCCGTTTTCCGTAGGACTCTCTTCTCTGACCTGCGTCTCCTTTGGAACTCTGCAGGTTCT
+
CCCCCCC>FFFFGGGGGGFGGFHHGGGBAEGFHFFE2EECDHHHHGGEEEGGGHHHHHHAFECGGGGGGGGHGHHGGGGHGHHHHGGGGG/BCFHBGGHHHHHHGHHGGGHGGHHGGGGGHHHHHHHHHHHGHHGGGGGHGHHGHGGGGGGGGGGGGGG:-;FGGGFFFFFFFFFFFFFFFFFFFFFFFFFFFFFFFFFFFFF?ADFFFFFFFFFFFFFFFFFF.@FAFFFFFFFFFFFFFFFFFFFFFFF
@M05620:37:000000000-D9766:1:1101:24038:5123 1:N:0:79
AGTGCCAGCTCTCAATCGCACAGGGGACCCAGGGCCTGGCCCCTCCATCCAGAAAACCTATGACCTCACCCGCTACCTGGAGCACCAACTCCGCAGCTTGGCTGGGACCTATGTGAGTATCCAGCGTAGGAATCTGGGAGTTGGGGAGGAGTGAGGAGTTGGGGAAAGACAGTCCTAACCGTGGAGGGTTCTGGTAAATGATGGGGTGAGGAGGGGCTCTTTGGCTCCCACCAGTCCCCCTGTCTGGTCTA
+
>AAABFFFCFFFGGGFGFGGGGGCFEGGGGHHGGGGGGHHHHGHGGHHHFGHHHHHHGHHHFHHHHHHHHHGGCGGHHHHHGG?GHHGGHHHGGGGGHHHGHHGDGHHGHHHHHHHHHHHHHHHHGDDGGHHHHHHHHHGGHHHGGGGGGGHHHHHHGHHHHGGGGHHHHHHHHHHHHHHGGGGGGGGEGGGGGFGGGGGGGGGGGFFFFFFFFFFFFFFFFFFFFFFFFFFEFFFFFFFFFFFF9BFBF;
@M05620:37:000000000-D9766:1:1101:11078:5131 1:N:0:79
ACCACACCTTCTACAATGAGCTGCGTGTGGCTCCCGAGGAGCACCCCGTGCTGCTGACCGAGGCCCCCCTGAACCCCAAGGCCAACCGCGAGAAGATGACCCCGGTGAGTGGCCCGCTACCTCTTCTGGTGGCCGCCTCCCTCCTTCCTGGCCTCCCGGAGCTGCGCCCTTTCTCACTGGTTCTCTCTTCTGCCGTTTTCCGTAGGACTCTCTTCTCTGACCTGAGTCTCCTTTGGAACTCTGCAGGTTCT
+
CCCBBCCCFFFFGGGGGGGGGGHHGEGFHGHGHGGGGGGGGHHHHGGGGGGGHHHHHHHGGGGGGGGGGGGHHHHGGGGHGHHHHGGGGGGGGGHHHGHGHH/C<ADFGFGFGHHGG@GFHHHGFHHFHGFGGHFD?AEGGGFGFFFF0CFFGG.EGD?;CDFFFFFFFFFFFFFFFFFFFFFFFBFFFFFBBFFA.BEFFFFFFAFFFFFFFFFFFFFFFFFF9FFFFFFFFFFFFFFFBFFFFFFAFFF
@M05620:37:000000000-D9766:1:1101:14638:5169 1:N:0:79
ACCACACCTTCTACAATGAGCTGCGTGTGGCTCCCGAGGAGCACCCCGTGCTGCTGACCGAGGCCCCCCTGAACCCCAAGGCCAACCGCGAGAAGATGACCCAGGGGAGTGGCCCGCTACCTCTTCTGGTGGCCGCCTCCCTCCTTCCTGGCCTCCCGGAGCTGCGCCCTTTCTCACTGGTTCTCTCTTCTGCCGTTTTCCGTAGGACTCTCTTCTCTGACCTGAGTCTCCTTTGGAACTCTGCAGGTTCT
+
BBAABABBFFFFGGGGFGGCGFGFGED2AEGHFFGGEFGEAGHHHGGGAEGFFHFHHHHGFE?FGGGFGGGHHHHGGGGHFFHHHGGCGGGGDGGCDBGGHHEGG/>ADEHGGHHCCCGGHHHHHGGHBDCFHHGGGDGFGFGGFBFFFFGGGGGG?FB-9@AFFFCFFFFFFFFFFFFFFF9FFFFFFFFFFFF9DFEFFFFFFDF/FFFFFFBFF/BFFFFF/B9BFFFFFFFFFBFFFBFBFFFFFFF
@M05620:37:000000000-D9766:1:1101:14948:5189 1:N:0:79
ACCACACCTTCTACAATGAGCTGCGTGTGGCTCCCGAGGAGCACCCCGTGCTGCTGACCGAGGCCCCCCTGAACCCCAAGGCCAACCGCGAGAAGATGACCCAGGTGAGTGGCCCGCTACCTCTTCTGGTGGCCGCCTCCCTCCTTCCTGGCCTCCCGGAGCTGCGCCCTTTCTCACTGGTTCTCTCTTCTGCCGTTTTCCGTAGGACTCTCTTCTCTGACCTGCGTCTCCTTTGGAACTCTGCAGGTTCT
+
BBBBBBB>BCCFGGGGGGBFGGHHGEGB4EFFFFFF2EEE?GFGHGGE?EEFBHEHHHGAE@?>FGGGGECGFHHGGGGHGHHHHGGGGG>CGGHB2FGHHHGHGGF1?FGGGHHGGGGGHHHHHHHHHHHGGHGGGGGHGHHGHGGGGGGGGGGGGGG;AAGGGGFFFFFFFFFFFFFFBFFFFFFFFFFFFFFDFFFFFFFFFFFFFFFFFFFFFFFFFFFF.;DFFFFFFFFFFFFFFFFFFFFFFFF
@M05620:37:000000000-D9766:1:1101:22361:5191 1:N:0:79
ACCACACCTTCTACAATGAGCTGCGTGTGGCTCCCGAGGAGCACCCCGTGCTGCTGACCGAGGCCCCCCTGAACCCCAAGGCCAACCGCGAGAAGATGACCCAGGTGAGTGGCCAGCTACCTCTTCTGGTGGCCGCATCCCTCCTTCCTGGCCTCCCGGAGCTGCGCCCTTTCTCACTGGTTCTCTCTTCTGCCGTTTTCCGTAGGACTCTCTTCTCTGACCTGAGTCTCCTTTGGAACTCTGCAGGTTCT
+
>A?>A1?A>FCDGGGFFGEFFBG1EAAAEAGHFGCAAEG/EGHGHGAFAAEEHEBCHHBECFEGCA/>EGGFHC/>EGFE/CHF/</<BC><//FF>DFGHHHHA?G?G<GGGH1FFH1FFFHGB11FGGHGHH-A-.;/CHHGB0<GHHHH.C.9E.9-AA.FF?A.AAFFFFFFFFF-/;BFFFFF/BFFFF@FFFFFFFFFFFFFFFFFFFFF/9BBF//;/-;FFFFFFFFFEBFFBFFFFFE-BFF
@M05620:37:000000000-D9766:1:1101:17589:5193 1:N:0:79
ACCACACCTTCTACAATGAGCTGCGTGTGGCTCCCGAGGAGCACCCCGTGCTGCTGACCGAGGCCCCCCTGAACCCCAAGGCCAACCGCGAGAAGATGACCCAGGTGAGTGGCCCGCTACCTCTTCTGGTGGCCGCCTCCCTCCTTCCTGGCCTCCCGGAGCTGCGCCCTTTCTCACTGGTTCTCTCTTCTGCCGTTTTCCGTAGGACTCTCTTCTCTGACCTGAGTCTCCTTTGGAACTCTGCAGGTTCT
+
?AABBAAAFFFFEGGFBBGGGGEFABEAF2FGHGGAEAE?FHHHHGGGEAEFGFHHHHHGGGGGGG?FGGGHHHHGGGGHGHHHFFGGG/CGGGHHD1?GHHHHGHGGHFGFEHGGGGGGGHGGHGHHHHHGHHGGGGGHGGHDHGGGGGGGFGGGGGGG?B.BFGBFBBFFFFFFFFFF/FFFFFF/BFFFFFBFFFFFFFFFDFFFFFFFFFFF//FFFFFFFFFFEFFFFFFFFFFFBFFFFFFFFFF
@M05620:37:000000000-D9766:1:1101:14335:5199 1:N:0:79
ACCACACCTTCTCCAATGAGCTGCGTGTGGCTCCCGCGGAGCCCCCCGTGCTGCTGACCGAGGCCCCCCTGAACCCCAAGGCCACCCGCGAGAAGCTGACCCCGGTGAGTGGCCCGCTACCTCTTCTGGTGGCCGCCTCCCTCCTTCCTGGCCTCCCGGAGCTGCGCCCTTTCTCACTGGTTCTCTCTTCTGCCGTTTTCCGTAGGACTCTCTTCTCTGACCTGAGTCTCCTTTGGAACTCTGCAGGTTCT
+
AAAAAAAAFFFF1FGE3F1BFGH1AE0EGBG0GFCB0AE//A/BEGEEBEE/1DGFFHFE>E>EGGGGGGGH1FHGGGCGFGCG/G/>/>/>A.01111FCG.>AC?EHHGEGHGGGGG@GGFFB;C;CFF.9F@G@AEGGGGGBBFFFFFFFEFFFB=9@@AFF?@B@?BFFFFBBBBFFFFFFFFFFFFBB9@9ABEFFBF-;BFFFFFFFFB9BFBB/9/BFFBFFFF/;/;///;BFFBFFFFA/B;
@M05620:37:000000000-D9766:1:1101:16040:5207 1:N:0:79
AGTGCCAGCTCTCAATCGCACAGGGGACCCAGGGCCTGGCCCCTCCATCCAGAAAACCTATGACCTCACCCGCTACCTGGAGCACCAACTCCGCAGCTTGGCTGGGACCTATGTGAGTATCCAGCGTAGGAATCTGGGAGTTGGGGAGGAGTGAGGAGTTGGGGAAAGACAGTCCTAACCGTGGAGGGTTCTGGTAAATGATGGGGTGAGGAGGGGCTCTTTGGCTCCCACCAGTCCCCCTGTCTGGTCTA
+
AA>ABFFFBFFFGGGGFFGCGEHEFGGGGGHHDEGDEEHFFHGEGGHHHHHHFFBGHGHGHHEHHHHHHHHFEEEGHHGFGGHHFHHFGGHHEEGFG3BBEHHGGFHHGHHHHHGGHHHGHHHHHGBEGGHHHHHHGHHGEHHHGGGFGGFFFFHGHGGFGFGGGGHHHHGGHHHHHHHHGDEBGGGGGGGGFF;FFGGGFFGGGGDCFFFFFFFFFFFFFFFF/BFFFFFFFFFFFFFFFFFFFFFFFF;
@M05620:37:000000000-D9766:1:1101:11631:5210 1:N:0:79
AGTGCCAGCTCTCAATCGCACAGGGGACCCAGGGCCTGGCCCCTCCATCCAGAAAACCTATGACCTCACCCGCTACCTGGAGCACCAACTCCGCAGCTTGGCTGGGACCTATGTGAGTATCCAGCGTAGGAATCTGGGAGTTGGGGAGGAGTGAGGAGTTGGGGAAAGACAGTCCTCACCGTGGAGGGTTCTGGTAAATGATGGGGTGAGGAGGGGCTCTTTGGCTCCCACCAGTCCCCCTGTCTGGTCTA
+
AAAAAFBFAFFFGGGGGGGEE0G0FEGGGGFHGGGGGFHHEHGHGGFHFHGGBFGGHGHHHHHHHHHHHGHGGGEGHHHGHHHHHHHHGHHHGGCEEGHHEGHFGCHHGFHF1>FDFHHHDFGH0CCECG1FGHHFBFG?<FGFGGGGG<C>CDGHHECGGGCGG..:C//:GFH00<..CFEA;EFA.9AFGG;;0BFBB0FGGGF@FFFBBF@?@@EFFFFFFFF?EBFF-9;FFFFF?EBFFFFFF//
@M05620:37:000000000-D9766:1:1101:14678:5214 1:N:0:79
AGTGCCAGCTCTCATCGAACACGGGGACCCTGGCCTGGGCCCTCCCTCCCGCAAAACACGGTCCTCACCCGCCACCTGGAGCACCCAATACGCAGCTTTGCAGGGTCCTCTGAGCGTATCCCGCGTAGGAATCTGGGCGTTGGGGCAGCGTGCGGCGTTGGGGCAAGAACGTCCTAACCGTGGCGGGCTCTGGCAAATGATGGGGTGAGGCGGGGCTCTTTGGATCCCACCAGTCCCCCTGTCTGGTCTAT
+
AAAAAFFFAFFBEGFB1BBFEFEEE?AAAE0BFFG1AAAAAE/FEEB0A/AAAA>0F/0>//?E11BBGFE/>/?>0BBB00?B?>??011//</>0B1B12BB/00?FGFF11@</?CCDF/<<A-<.<>1FGFFC.--<-CC@.-..-.;99------;=>-;AA-/-----;9BBF;-A@;99@-9AF/F/;9FB///BFF-;@---;-;-9@--BFFF/9:F--;-A--/;;BE---;9BF//9;//
@M05620:37:000000000-D9766:1:1101:8101:5229 1:N:0:79
AGTGCCACCTCTCCATCGAACAGGGGACCCAGCCCCTGGCCCCTCCATCCAGAAAACCTATGACCTCACCCGCCACCTGGAGCACCCCCTCCGCAGCTTGGCTGGGACCTATGTGAGTATCCAGCGTAGGACTCTGGGCGTTGGGGAGGCGTGCGGAGTTGGGGACAGACCGTCCTAACCGTGGAGGGCTCTGGTAAATGATGGGGTGAGGAGGGGCTCTTTGGCTCCCACCAGTCCCCCTGTCTGGTCTA
+
>>>>>DF1>CFFGGGEBEA1F0B0F00000AA00B//BFG0GGAFEH1E0AF1GH0BEE11B2FH1BBGFF>>/>BGE0B0>BFHHG/>>/>/E///B1B?FGGG?GFCFBG1GF2B1>FFH2GB@C<BE11<0F?FB/@ACCA-A.-A.;CC.;C:A./;BA-.-;./;.;9A?CBFFF>BA;-9-@-A9FBBFFBBBF///FF-;-A--/-A@-9--999B///B-;;AAAFFFFFFB=F;FFFFFFF9
@M05620:37:000000000-D9766:1:1101:16965:5254 1:N:0:79
ACCACACCTTCTACAATGAGCTGCGGGTGGCTCCCGAGGAGCACCCCGTGCTGCTGACCGAGGCCCCCCTGAACCCCAAGGCCAACAGCGAGAAGATGACCCAGGTGAGTGGCCCGCTACCTCTTCTGGTGGCCGCCTACCTCCTTCCTGGCCTCCCGGAGCTGCGCCCTTTCTCACTGGTTCTCTCTTCTGCCGTTTTCCGTAGGACTCTCTTCTCTGACCTGAGTCTCCTTTGGAACTCTGCAGGTTCT
+
AAA1>AAAFFFFFAGFDGGFGBHFG00AA0FG1AFA?EEGCHHHHGGGCEGCFHFCGGHEEGGGGCEGGGE0B1?EGC/F//??GFE0BB@@/CCB?F1DGHEGECGGH<GFGHH?CCCGFFGDGHHHGFHFFHGGGF.;CGHHFG0FFBFFG0FGAB@GGGGFG9-9>9//BFFFFFFFBFFFFFFFFFFFFF@ABFFFFB;AABFFBF/FFFFFFFFFFFFF/BBFFFFFFFFFFFFEFFFFFFF9BFB
@M05620:37:000000000-D9766:1:1101:25174:5291 1:N:0:79
ACCACACCTTCTACAATGAGCTGCGTGTGGCTCCCGAGGAGCACCCCGTGCTGCTGACCGAGGCCCCCCTGAACCCCAAGGCCAACCGCGAGAAGATGACCCAGGTGAGTGGCCCGCTACCTCTTCTGGTGGCCGCCTCCCTCCTTCCTGGCCTCCCGGAGCTGCGCCCTTTCTCACTGGTTCTCTCTTCTGCCGTTTTCCGTAGGACTCTCTTCTCTGACCTGCGTCTCCTTTGGAACTCTGCAGGTTCT
+
BBBBBBBACFFFGGGGGGF5GFHFGBEA4EEBFAFG?FE2AGHFHGGG1EGAADBGHHFE@E?FGEEGG@1BGHHGG?EHGHHHGEFGG@<DC?C222??2F?GG1F1CHF//FA@<AD-GFHFD0D=G<<E.G---.CAECCEGBFB099.CCF.9E--;?.FFBF?C-BBB/F/BFBB/;B/FF99BF////-;9/A/;9/9ADB/B9:B9BB/BF///9/B.-:@.9F9///9//BBFF9F/FFFFBB
@M05620:37:000000000-D9766:1:1101:21791:5294 1:N:0:79
ACCACACCTTCTACAATGAGCTGCGTGTGGCTCCCGAGGAGCACCCCGTGCTGCTGACCGAGGCCCCCCTGAACCCCAAGGCCAACCGCGAGAAGATGACCCAGGTGAGTGGCCCGCTACCTCTTCTGGTGGCCGCCTCCCTCCTTCCTGGCCTCCCGGAGCTGCGCCCTTTCTCACTGGTTCTCTCTTCTGCCGTTTTCCGTAGGACTCTCTTCTCTGACCTGAGTCTCCTTTGAACTCTGCAGGTTCTA
+
CCCCCCCCFFFFGGGGGGGGGGHHGFGEDGHHHGGGGGGGGHHHHGGGEGGGHHHHHHHGGGGGGGGGGGGHGHHGGGGHGHHHHGGGGGGGGGHHGHHHHHHHGHHHHHHGGHHGGGGGHHHHHHHHHHHGHHGGGGGHGHHGHGGGGGGGGGGGGGGGGGGGGGFFFFFFFFFFFFFFFFFFFFFFFFFFFFFFFFFFFFFFFFFFFFFFFFFFFFFFFFFFFFFFFFFFFFFFFFFFFFFFFFEFFF;
@M05620:37:000000000-D9766:1:1101:9707:5302 1:N:0:79
ACCACACCTTCTACAATGAGCTGCGTGTGGCTCCCGAGGAGCACCCCGTGCTGCTGACCGAGGCCCCCCTGAACCCCAAGGCCAACCGCGAGAAGATGACCCAGGTGAGTGGCCCGCTACCTCTTCTGGTGGCCGCCTCCCTCCTTCCTGGCCTCCCGGAGCTGCGCCCTTTCTCACTGGTTCTCTCTTCTGCCGTTTTCCGTAGGACTCTCTTCTCTGACCTGAGTCTCCTTTGGAACTCTGCAGGTTCT
+
CCCCCCCBFFFFGGGGGGFGGGHHGGGEGGHHHGGEGGGGGHDHHGGGGGGGHHHHGHHFGGGGGGGGGGGHFHHGGGGHGHHHHGGGCD>CGFHGHHHHHHGEGFGDC?GAFHHFCC@DFHHHHHGHGHHGHGCGFGGHGHHGHGGFFGGGGGGGEGGADCFGGGFFFFFFFFFFFFFFFFFFFFFFFFFFFFFFFFEFFDFFF?BFFFFFFFFFFFFFFFFFEFFFFFFFFFFFFFFFFFFFFFFFFFF
@M05620:37:000000000-D9766:1:1101:16499:5303 1:N:0:79
AGTGCCAGCTCTCAATCGCACAGGGGACCCAGGGCCTGGCCCCTCCATCCAGAAAACCTATGACCTCACCCGCTACCTGGAGCACCAACTCCGCAGCTTGGCTGGGACCTATGTGAGTATCCAGCGTAGGAATCTGGGAGTTGGGGAGGAGTGAGGAGTTGGGGAAAGACAGTCCTAACCGTGGAGGGTTCTGGTAAATGATGGGGTGAGGAGGGGCTCTTTGGCTCCCACCAGTCCCCCTGTCTGGTCTA
+
BCBBCFFFDFFFGGGGGGGGGGHGGGGGGGHHFGGGGGHHHHGHGGHHHHHHHHHHHGGHHHHHHHHHHHHGGEGGHHHHGHHHHHHHGHHHEGGGGHFGGHHGGGGHGHHHHHHHHHHHHHHHHGGGGGHHHHHHHHHGGHHHGGGGGGGHHHHHHGHHHHGGGGHHHHHHHHHHHHHHGGEGFGGGEGGGGGGGGGGGGGGGGGFFFFFFFFFFFFFFFHFFFFFFFFFFFFFFFFFFFFFFFFFFFFF
@M05620:37:000000000-D9766:1:1101:22717:5305 1:N:0:79
ACCACACGTCTAACTCCAGTCAACTGAAGCTATCTCGTCAGCCTTCCTCTGCTGTAACCAAAAATAGAAACAACTACAAAGCCTGACGCAGGAAGAAGACCCAGACGAGTGGCCAGCTACCTCTACTGGTGGCCAACTCACTAAAACCTGGCATCACAGCACTGCGCCCTTTCTCACTGGTTCTCTCTTCTGCCGTTTTCCGTAGGACTCTCTTATCTGACATGCGTCTCCTTTGGAACTCTGCCGGTTCT
+
A>>AAAADBA1>AGG11BBBA13BAGEFF1BB3B12B000ABB0BB0BA1B111D1DDAFG//B0111D10A/A1B1BA10B01000///>>?00>0B@B0/>///>/>/?/?0F//B1101B<1B2B1B0?FF1?/BB@1@@F11@/<0@@?10CB11?0<101.-.>-0>D10=DDDC<0<DF00<D00D00:;CGECBCCC;CFFGFFG0CF00;90BF0009.9CBFBF0;/;FFBF/9:/-99-9B
@M05620:37:000000000-D9766:1:1101:21336:5306 1:N:0:79
AGTGCCAGCTCTCAATCGCACAGGGGACCCAGGGCCTGGCCCCTCCATCCAGAAAACCTATGACCTCACCCGCTACCTGGAGCACCAACTCCGCAGCTTGGCTGGGACCTATGTGAGTATCCAGCGTAGGAATCTGGGAGTTGGGGAGGAGTGAGGAGTTGGGGAAAGACAGTCCTAACCGTGGAGGGTTCTGGTAAATGATGGGGTGAGGAGGGGCTCTTTGGCTCCCACCAGTCCCCCTGTCTGGTCTA
+
BCABCFFFCFFFGGGGGGGGGGHGGGGGGGHHGGGGGGHHHHGHGGHHHHHHHHHHHGHHHHHHHHHHHHHGGGGGHHHHHHHHHHHHGHHHGGGGGBGHGHHGGGHHGHHHHHHHHHHHHHHHHGGGGGFHHHHHHHHGGHHHGGGGGFEHHEHHHGHHHHGGGGHHHHHHGHHHHHHHGGGGFGGGEGFGGGGGGFGGGGGGGGFFFFFFFFFFFFFFFFFFFFFFFFFFFFFFFFFFFFFFFFFFFFF
@M05620:37:000000000-D9766:1:1101:22701:5314 1:N:0:79
ACCACACCTTCTACAATGAGCTGCGTGTGGCTCCCGAGGAGCACCCCGTGCTGCTGACCGAGGCCCCCCTGAACCCCAAGGCCAACCGCGAGAAGATGACCCAGGTGAGTGGCCCGCTACCTCTTCTGGTGGCCGCCTCCCTCCTTCCTGGCCTCCCGGCGCTGCGCCCTTTCTCACTGGTTCTCTCTTCTGCCGTTTTCCGTAGGACTCTCTTCTCTGACCTGCGTCTCCTTTGGAACTCTGCAGGTTCT
+
ABBBAAB>B@BDFFDGGGBFGGHHGEG24EB2BAEE2EAEAFCBBEEF1EAFBGFHHHGEE??>FGFEEEFF3FGEEEEHGHGHHGGE>B>BDGHFGHHHHHHHGHH<GGGGGHHGGGGGHHHHHHHHHHHGHHGDDEGHGHHGHGGGGGGGGGGGGGG-;DFFFFFFFFFFFFFFFFFFFFFFFFFFFFFFFFFFFFFFFFFFFFFFFFFFFFFFFFF/BBFFADDFFFFFFFFFFFFFFFFFFFFFFFF
@M05620:37:000000000-D9766:1:1101:13604:5316 1:N:0:79
ACCACACCTTCTACAATAAGCTGCGTGTGGCTCCCGAGGAGCACCCCGTGCTGCTGACCGAGGCCCCCCTGAACCCCAAGGCCAACCGCGAGAAGATGCCCAGGTGAGTGGCCAGCTACCACTTCAGGAGGCCGCCTCCCTCCTACCAGGCATCACGGAGCTAAGCCCTTTCTCACTGGTTCTCTCTTCTGCCGTTTTCCGTAGGACTCTCTTCCCTGACCTCAGCCTCCTTTCGAACTCTGCAGTCTCTA
+
AAA1AAAAFFFFGGGGG1B1F1GFGEEEGEGHFGGEGGGGGHHHHGGGCEGFHHFHHHHGGGGGGGGGGGGHHGHGGGGHGHHHHGGGGGCCCGHGHHDCC1?FHHB<11/F01/<11>011>1<1>11..<.-AG.;;.::EH0;C00.;.0/09..-.;C000/9AF/:;C00BB0/9BF///;/;B99//---/9/99;9--/9BF/;9FB/;9/-B/F//9//-;--///--;:99//;9B/9//;/
@M05620:37:000000000-D9766:1:1101:24347:5330 1:N:0:79
AGTGCCAGCTCTCAATCGCACAGGGGACCCAGGGCCTGGCCCCTCCATCCAGAAAACCTATGACCTCACCGGCTACCTGGAGCACCAACTCCGCAGCTTGGCTCGGGCTGATGCGAGTATCAAGCGAATGAATGTGGGAGATGGGGAGGAGCAAGGGATGGTGGAAAGACAGTCCTAACGGTGGAGGGTTCTGGTAAATGATGGGGTGAGGAGGGGCTGTTTGGTTCCCACCAGTCGCCCTTGCTGGTGTA
+
3>>AAFFFAFFFGGGGGGGGGGCDFEGGDGHFGGGGFEBA2FE1EEBF5FGFD33GCEB3FD5FGH3BG11>FE1BG3F1FFH?1?FHG3BGG//>>?GH/B33/>/<//B111<<>CH122F1<E///11111=11....011..<--....<;...;..00.;CG.G//999000;F.-..;...-;.F0C9F//;//;//9...-.;./..9--;..//9..;;/BF.AE.B9.-.;9/.////;../
@M05620:37:000000000-D9766:1:1101:8409:5349 1:N:0:79
ACCACACCTTCTACAATGAGCTGCGTGTGGCTCCCGAGGAGCACCCCGTGCTGCTGACCGAGGCCCCCCTGAACCCCAAGGCCAACCGCGAGAAGATGACCCAGGTGAGTGGCCCGCTACCTCTTCTGGTGGCCGCCTCCCTCCTTCCTGGCCTCCCGGAGCTGCGCCCTTTCTCACTGGTTCTCTCTTCTGCCGTTTTCCGTAGGACTCTCTTCTCTGACCTGCGTCTCCTTTGGAACTCTGCAGGTTCT
+
ABBABBA3BCFFGGGGGG5BGFGHGFGBAEHGGBFB2EEEFHFHHGGEFEEGFHHHFGHAEFGGGFGGGGGHGHHGGGGHGHHHHGGGGD/>BDGBFGHHHHGCFGH?G<GGGHFDGGGGHHHHHDGHF0GGHHGGGGGHGHGGHGGGGGGGGGGGGGG9;A.FGGFFFFFFFFFFFFFFFFFFFFFFFFFFFFFFFFFFFFFF??FFFFFFFFFFFFFFFFFFFDFFFFFFFFFFFFFFFFFFFFFFFFF
@M05620:37:000000000-D9766:1:1101:20687:5350 1:N:0:79
AGTGCCAGCTCTCAATCGCACAGGGGACCCAGGGCCTGGCCCCTCCATCCAGAAAACCTATGACCTCACCCGCTACCTGGAGCACCAACTCCGCAGCTTGGCTGGGACCTATGTGAGTATCCAGCGTAGGAATCTGGGAGTTGGGGAGGAGTGAGGAGTTGGGGAAAGACAGTCCTAACCGTGGAGGGTTCTGGTAAATGATGGGGTGAGGAGGGGCTCTTTGGCTCCCACCAGTCCCCCTGTCTGGTCTA
+
BAABBFFFAFFFGGGGGGGGG2F4FEGEGGDHGGGGCGHHHHGHGGHGHGHHHHGGHFHBBEHHGGHHHHHEE>EFFFFHHHHGHHHHGHHHGGGGGHHHGBHGGGHFFHHHHHGHHHHGHHHHHGDDGGHHFHHGHHFGGHHHGGFGGEEGHHHHGGHHHHGGGGHFHHHHCGHHHH/GGDEGDGGGFGFGGGFFGGGGGGGGGGFFFFFBFFFFFFFFFFFFFFFFFFFFFFFFFFFFFFFFFFFFFF/
@M05620:37:000000000-D9766:1:1101:15936:5359 1:N:0:79
AGTGCCAGCTCTCAATCGCACAGGGGACCCAGGGCCTGGCCCCTCCATCCAGAAAACCTATGACCTCACCCGCTACCTGGAGCACCAACTCCGCAGCTTGGCTGGGACCTATGTGAGTATCCAGCGTGGAATCTGGGCGTTGGGGCGGCGTGCGGCGTTGGGGCAAGACAGTCCTAACCGTGGAGGGTTCTGGTAAATGATGGGGTGAGGAGGGGCTCTTTGGCTCCCACCAGTCCCCCTGTCTGGTCTAT
+
BBAABFFFAFFFGGGGGGGGGGHGGGGGEGHHGDGGAFHHFHGHGGHHHHHHHGHHHGHFGHHHHHHHHHHGGFGGHGHHHHHHHHHHGHHHGGGEFGHHGHGGGGHHGHHHHHFGHGHHHHHHHGCEF<FGHHHHG/CCDDHGG.DC-;;@.AF-A@DCFFF.@EF.BFFFFFFFFFFFDFF.EFF;AFFFF:BFFFFFFFFFFA@EFFFFFFFFFFFFFFFF/BEEFFFFFFFFFFFFFFFFFFFFFFF
@M05620:37:000000000-D9766:1:1101:17590:5367 1:N:0:79
ACCACACCTTCTACAATGAGCTGCGTGTGGCTCCCGAGGAGCACCCCGTGCTGCTGACCGAGGCCCCCCTGAACCCCAAGGCCAACCGCGAGAAGATGACCCAGGTGAGTGGCCCGCTACCTCTTCTGGTGGCCGCCTCCCTCCTTCCTGGCCTCCCGGAGCTGCGCCCTTTCTCACTGGTTCTCTCTTCTGCCGTTTTCCGTAGGACTCTCTTCTCTGACCTGAGTCTCCTTTGGAACTCTGCAGGTTCT
+
?BAABAABFFFFGGGGGGGGFFHGFBEAAEHHHFGG?EECEHHHHGFGABEFEEFGHHFEEEEEFEEGGEFCGHFGGGGEGHHEAFGGGC>CDDHFHHHHHHFHAF1<F?GFFFHGGGGGGHHHHHEHHHHGHHGG?ACHGGHGBBFGGGGGGGGGGDBFDA?FGGFFFFFFFFFFFFFF/BFFFFFFFFFFFFFFDFFFFFFFFFFFFFFFFFFFFFFFFFFFFFFFFFFFFFFFFFFFFFFFFFFFFFF
@M05620:37:000000000-D9766:1:1101:8995:5375 1:N:0:79
ACCACACCTTCTACAATGCGCTGCGTGTGGCTCCCGAGGAGCACCCCGTGCTGCTGACCGAGGCCCCCCTGAACCCCAAGGCCAACCGCGCGAAGATGACCCAGGTGCGTGGCCCGCTACCTCTTCTGGTGGCCGCCTCCCTCCTTCCTGGCCTCCCGGAGCTGCGCCCTTTCTCACTGGTTCTCTCTTCTGCCGTTTTCCGTAGGACTCTCTTCTCTGACCTGCGTCTCCTTTGGAACTCTGCAGGTTCT
+
AAA1AAA1BBCFGFGGAG1AE0FGGAAA0AFFAAB//EEA?HHHHGG/AAEFBHFFHHH>/E?EG/EGGGE>GEHGGGCHACHHHG//BC<<<CC/1?FGFHEGGHH1@FGGGH.ACGGGHHHHHGHHHHGGHHGGGGGGGGGGGGGGGGGGGFFEAC@-;;9FF@@F@@FFFFFFFFFFFFFFFFFFFFFFFF@ABFFFFFFEFFFFFFFFFF;BFFFFFFEFF@F?FFFFFFFFFFFFFFFFFFFFFFF
@M05620:37:000000000-D9766:1:1101:20495:5382 1:N:0:79
ACCACACCTTCTACAATGAGCTGCGTGTGGCTCCCGAGGAGCACCCCGTGCTGCTGACCGAGGCCCCCCTGAACCCCAAGGCCAACCGCGAGAAGATGACCCAGGTGAGTGGCCCGCTACCTCTTCTGGTGGCCGCCTCCCTCCTTCCTGGCCTCCCGGAGCTGCGCCCTTTCTCACTGGTTCTCTCTTCTGCCGTTTTCCGTAGGACTCTCTTCTCTGACCTGAGTCTCCTTTGGAACTCTGCAGGTTCT
+
CCCCCCCCCFFFGGGGGGGGGGHHGEGA4EGGHGGGCEGFDHHHHGGGGEFGGHGHGGHFGGGGGGGGGGGHFHHGGGGHGHHHHGGGGGCGGGHGGHHHHHHHGHHGHHHGGHHGGGGGHHHHHHHHHHHGHHGGGGGHGHHGHGGGGGGGGGGGGGGGGGGGGGFFFFFFFFFFFFFFFFFFFFFFFFFFFFFFFFFFFFFFFFFFFFFFFFFFFFFFFFFFBFFFFFFFFFFFFFFFFFFFFFFFFFF
@M05620:37:000000000-D9766:1:1101:21234:5386 1:N:0:79
ACCACACCTTCTACAATGAGCTGCGTGGGGCTCCCGAGGAGCACCCGGTGCTGCTGAGCGAGGCCCCCCTGAACCACAAGGCCAACCGCGAGAAGATGACCCAGGTGAGTGGCCCGCTACCTCTTCTGGTGGCCGCCTCCCTCCTTCCTGGCCTCCCGGAGCTGCGCCCTTTCTCACTGGTTCTCTCTTCTGCCGTTTTCCGTAGGACTCTCTTCTCTGACCTGAGTCTCCTTTGGAACTCTGCAGGTTCT
+
1AA1A11AFFF13FG1EG11F1A1E0BE?0EGEGFE?//AAAGG/B///AEGE1G@10B///>//B//>E/0FFH0?FGA/FHHHGEBCCCCCFFFFFHHHHHHGHFHHGHGGHHGGGGGHEHHGHHGDGHGGHGCGG?EGFGGGGFGGGGGGFGGEGGGGGGGF<@F@?FEFEFFFFFFFFFFFFFFFFEFFE?BBFFFFFFFFFFFFFFFBFFFFFFFFFFFFFFFFFFFFFFFFFFFFFFFFFFFFFB
@M05620:37:000000000-D9766:1:1101:7079:5386 1:N:0:79
AGTGCCAGCTCTCAATCGCACAGGGGACCCAGGGCGTGGCCCCTCCATCCAGAAAACCTATGACCTCACCCGCTACCTGGAGCACCAACTCCGCAGCTTGGCTGGGACCTATGTGAGTATCCAGCGTAGGAATCTGGGAGTTGGGGAGGAGTGAGGAGTTGGGGAAAGACAGTCCTAACCGTGGAGGGTTCTGGTAAATGATGGGGTGAGGAGGGGCTCTTTGGCTCCCACCAGTCCCCCTGTCTGGTCTA
+
AA1>AFF1AFFFGGGDAFF1E0F0FE0A00FG00B//AE?0GGHGGFHH0BB1FG0GGHB1FBGHFGEGHH>>/>EGHFH0>FH0G0/?>F1///<<0<FFH1?CC00EHHHHH>GGHFHFHDGHC</AEBGHHHHHGCFGHHH?CECGCFGHFHHBAG/:/CGFAGG/CGFHGGGBFGFGGGGBEBG9C.;FFGGFFGEBFFBEBF?E-AFFB-@@@F/BBFFBFFEFFFFFFFFFFFF@F9FFF/FBF/
@M05620:37:000000000-D9766:1:1101:24193:5422 1:N:0:79
ACCACACGTCGTACCTCTAGCCCCCTGAAGCTATCTCGTAGGCCTTCTTCTGCATGACCAAAAAAACAAAAAACCCACCTCCCCCTCTCTCTCCCTGCCTGCCCACTTCCAAATGTATCATGATACAATTAAAGTTTGTACACTTATATTTCTAATCAACTTAACCCTACCCTCATTAATTCTCAGCCATGATGCACACTGTATCCTTACGCATTCCAATCTATCTATCGTCCCATTCAACGTCTCTACGC
+
AAAAAAADBA1>B1FGG1BB1B0B0ABB1BFGHHHHHFAFA/FG1BBFFFFHG2BDBFCFHAFCE>/>/00/>B//>//00//?///0BB1110001/01100/1/0111<21112222221222B1111111122210222111111111111111?10111111.00000<..000000000<<//.000000000./00000000:/..:..90000/00009090./..900000;0.../-///--
@M05620:37:000000000-D9766:1:1101:14386:5429 1:N:0:79
AGTGCCAGCTCTCAATCGCACAGGGGACCCAGGGCCTGGCCCCTCCATCCAGAAAACCTATGACCTCACCCGCTACCTGGAGCACCAACTCCGCAGCTTGGCTGGGACCTATGTGAGTATCCAGCGTAGGAATCTGGGAGTTGGGGAGGAGTGAGGAGTTGGGGAAAGACAGTCCTAACCGTGGAGGGTTCTGGTAAATGATGGGGTGAGGAGGGGCTCTTTGGCTCCCACCAGTCCCCCTGTCTGGTCTA
+
BBAAABFFBFFFGGGGGGGCGEHEGGGGDEHHGGGE2FHFFHEHGGHHHFHHDGHBHGHHHHGHHHHHHHHEEEEGHHHHFGFHEHHEGEHCF//>E3FGEHGGGGHHGHHHHHHHHHHHHHHHHGEFGGHHHHHHHHHGEHHHGGGGGGE>GHHHHGCFGHGGGGHHHHGHHHHGHHHHGGEGGFGGAFFGFG;FFFGGGFGGGGDBFFFFFFBBBBEFFFFFFFFFFFFFFFFFFFFFBFFFFFFFFFB
@M05620:37:000000000-D9766:1:1101:18538:5442 1:N:0:79
ACCACACCTTCTACAATGAGCTGCGTGGGGCTCCCGAGGAGCACCCCGTGCTGCTGACCGAGGCCCCCCTGAACCCCAAGGCCAACCGCGAGAAGATGACCCAGGTGAGTGGCCCGCTACCTCTTCTGGTGGCCGCCTCCCTCCTTCCTGGCCTCCCGGAGCTGCGCCCTTTCTCACTGGTTCTCTCTTCTGCCGTTTTCCGTAGGACTCTCTTCTCTGACCTGAGTCTCCTTTGGAACTCTGCAGGTTCT
+
BBBBBBBBFFFFGGGGGGFGGFHHGEG22AFGHGGGDGFGCHAFGGGGDEGGGHHHGFHFGGFGGGGGGGGGHHHGGGGHGHHHHGGGGGCFGGHGFHHHHHHHGGHFGHHGGHHGGGGGHHHHHHHHHHHGHHGGGGGHGGGGGGGGGGGGGGGGGGGGFGFFFFFFFFFFFFFFFFFFFFFFFFFFFFFFFFFFFFFFFFFFFFFFFFFFFFFFFFFFFFFFFFFFFFFFFFFFFFFFFFFFFFFFFFF
@M05620:37:000000000-D9766:1:1101:18203:5446 1:N:0:79
ACCACACCTTCTACAATGAGCTGCGTGTGGCTCCCGAGGAGCACCCCGGGCTGCGGACCGAGGCCCCCCTGAACCCCAAGGCCAACCGCGAGAAGATGACCCAGGTGAGTGGCCCGCTACCTCTTCTGGTGGCCGCATCCCTCCTTCCTGGCCTCCCGGAGCTGCGCCCTTTCTCACTGGTTCTCTCTTCTGCCGTTTTCCGTAGGACTCTCTTATCTGACCTGAGTCTCCTTTGGAACTCTGCAGGTTCT
+
1AAAAAAAFF1DEGGBE1BG1B11ABEEGAHHHGF0AAEAGHHHHGCG/AEAEA/>E>>EEGGGFG/EEGGGHHE?CGGFGHHE<?CCG/>@@CFE11GHHHHH.>FDG1FF.<GC@CCG/CGHHH0CFCHGHGGG-99C?0CG/0C/CFGGGG.AE--@=--BF@@A@@F/9/BFFFFF/;FFFFFFFFFBFF@AFFFFFFFFFFFFFFFFF//;//BBFFFB/B/9FFFFFFFFFFFFFFFFFBFFFFF
@M05620:37:000000000-D9766:1:1101:9095:5456 1:N:0:79
ACCACACCTTCTACAATGAGCTGCGTGTGGCTCCCGAGGAGCACCCCGTGCTGCTGACCGAGGCCCCCCTGAACCCCAAGGCCAATCGCGAGAAGATGACCCAGGTGAGTGGCCCGCTACCTCTTCTGGTGGCCGCCTCCCTCCTTCCTGGCCTCCCGGAGCTGCGCCCTTTCTCACTGGTTCTCTCTTCTGCCGTTTTCCGTAGGACTCTCTTCTCTGACCTGAGTCTCCTTTGGAACTCTGCAGGTTCT
+
BBBBBBBBFFFFGGGGGGFGGGHHGFFBGFHHHGGGGGGGGHHHHGGGFFGGHHHHHHHGGGGGGGGGGGGHHHHGGGGHGHHHH3B?FGCFGGHGHHHHHHHHGHHHHHHGGHHGGGGGHHHHHHHHHHHGHHGGGGGHGHHGHHHHHHHGGGGGGGGGGGGGGGGGFFFFFFFFFFFFFFFFFFFFFFFFFFFFFFFFFFFFFFFFFFFFFFFFFFFFFFFF/FFFFFFFFFFFFFFFFFFFFFFFFFF
@M05620:37:000000000-D9766:1:1101:13734:5464 1:N:0:79
ACCACACCTTCTACAATGAGCTGCGTGTGGCTCCCGAGGAGCACCCCGTGCTGCTGACCGAGGCCCCCCTGAACCCCAAGGCCAACCGCGAGAAGATGACCCAGGTGAGTGGCCCGCTACCTCCTCTGTTGGCCGCCTCCCTCCTTCCTGGCCTCCCGGAGCGGCGCCCTTTCTCACTGGTTCGCTCTTCCGCCGGTTTCCGTAGGACTCTCTTCTCTGACCGGAGTCTCCTTTGGAACTCTGCAGGTTCT
+
CCCEECCDFFFFGGGGGGGGGGHHGEGEHGHHHGGGGGGGGHHHHGGGGGGGHHHHHHHGGGGGGGGGGGGHHHHGGGGHGHHHHGGGGGGGGGHGHHHEH2/???11??GC/0=CG-->GHD./<<01=0<0<A:C.<GFHHG<CGGG1/CA0:<E.-A-<------<-:0<F11BF1/<<1-<<EF011..B9--..:<.<.<B0B/:0<F1<1:<11BB-<<-</11:1<<B/<B00B<1010<<00:
@M05620:37:000000000-D9766:1:1101:20316:5478 1:N:0:79
ACCACACCTTCTACAATGAGCTGCGTGTGGCTCCCGAGGAGCACCCCGTGCTGCTGACCGAGGCCCCCCTGAACCCCAAGGCCAACCGCGAGAAGATGACCCAGGTGAGTGGCCCGCTACCTCTTCTGGTGGCCGCCTCCCTCCTTCCTGGCCTCCCGGAGCTGCGCCCTTTCTCACTGGTTCTCTCTTCTGCCGTTTTCCGTAGGACTCTCTTCTCTGACCTGAGTCTCCTTTGGAACTCTGCAGGTTCT
+
BBBBBBBBFFFFGGGGFGGGGGHHGEEAGEHHGGGGGGGGGHHHHGGGEGGGHGHHHHHGGGGGGGGGG@FHHHHGGGGHFHHHHGGGGG?DFGHGGHHHHHE<FGH1GGFGGHHGGGFCG0GDHHGGHDBEGHG@FAAGGGHGCFBG0;CCFGGAE?FBBC.CFGFFF-FFFFFFFFBF9FFFFFFFFFBBBF=ADFFBFDFF?DB/FFFFFFFFFFFBFFFF9FFF/BF/FFFE;BFFFB/BBBFAFFF
@M05620:37:000000000-D9766:1:1101:21799:5559 1:N:0:79
GAGGCTGCTTGGTAATAAACTCACAGGCCCCGGCACAAGTCCCTCCAGCGCCTGCGAATGATCTTCCCCCCCCTTCCGCAAGCGCAAACGACGGCCAATGCGCGCAACCCAACGAAAGGCACCAAAAAGACTCAAAAGGAGAAAAAGAACTAATAAAACAAAGACAAGTAAGTAAGGCAATACCGCTATAGCACCCTTGTGGATCCAATTAAACAAACCTAAACATTTGTACTTTTTTCTGACAAAACAGG
+
BABBBBFBFFFBBBBABFGG544A45422B2AFEGGH2BD55B32B2FBAEA11BAAA0FDD55555?2>>/>EBBB///><//<//<0//><>>///??1</->---<.<<..<::.;:.:C.:..;.;;;90/:0/;99.;9B..;.9009009900AE.//./../9;////9BF..9;//.9@-.////9.9.;.//.;/;B/9///;;9;A...//9/;;//9/;///////-99/9//;99;...
@M05620:37:000000000-D9766:1:1101:17254:5561 1:N:0:79
AGTGCCAGCTCTCAATCGCACAGGGGACCCAGGGCCTGGCCCCTCCATCCAGAAAACCTATGACCTCACCCGCTACCTGGAGCACCAACTCCGCAGCTTGGCTGGGACCTATGTGAGTATCCAGCGTAGGAATCTGGGAGTTGGGGAGGAGTGAGGAGTTGGGGAAAGACAGTCCTAACCGTGGAGGGTTCTGGTAAATGATGGGGTGAGGAGGGGCTCTTTGGCTCCCACCAGTCCCCCTGTCTGGTCTA
+
AAAAAFFFBFFFG4FFGGGCFGHAFEEEFGFHAAEAFFHFFHGAEGHHHGHHHHFHCEAEGGFHHGHHHFFEG/EEHBGG2BGHHHGAEFD3>E/EEE3BE3GGFDHHGHCF23BBDFFGEHE2GC/<BDDFCFG<1?0FA0FBC@FCGGD0<=<.0A<<0/@CEAE:C//B:CCCGF/GGGGG.;CBEGGBCB;;;9FFFGGGGG.9EAABD.-@D;AF/BFEF/;9ABADEFFFBFEDAEFF/BEFB/F
@M05620:37:000000000-D9766:1:1101:18867:5566 1:N:0:79
AGTGCCAGCTCTCAATCGCACAGGGGACCCAGGGCCTGGCCCCTCCATCCAGAAAACCTATGACCTCACCCGCTACCTGGAGCACCAACTCCGCAGCTTGGCTGGGACCTATGTGAGTATCCAGCGTAGGAATCTGGGAGTTGGGGAGGAGTGAGGAGTTGGGGAAAGACAGTCCTAACCGTGGAGGGTTCGGGTAAATGATGGGGTGAGGAGGGGCTCTTTGGCTCCCACCAGTCCCCCTGTCTGGTCTA
+
>AAAADFFBFFFGGGGGFEEE2GFEAEFFG2BABEEABFFGGGFEGFHHHHHFHBFHGFBGDFGGHF3FGHEGGEGHGFBGHH?FHGHGEGHEE/>EBGH/FBF/<BGGBGBDHHHFBFHH2GF0B/C@GHHFHFGGHEG?FGHGGGGG?EHGGBGH./<DH-ACFHGBBGGGGHBFFHH@GGGGGD?DFG--9;-9BFFFBFF.AA-...BDD?B@BE/FFFFFB9A?F?AE.B9;BEFBF/B;9BBB;9
@M05620:37:000000000-D9766:1:1101:10984:5573 1:N:0:79
AGTGCCAGCTCTCAATCGCACAGGGGACCCAGGGCCTGGCCCCTCCATCCAGAAAACCTATGACCTCACCCGCTACCTGGAGCACCAACTCCGCAGCTTGGCTGGGACCTATGTGAGTATCCAGCGTAGGAATCTGGGAGTTGGGGAGGAGTGAGGAGTTGGGGAAAGACAGTCCTAACCGTGGAGGGTTCTGGTAAATGATGGGGTGAGGAGGGGCTCTTTGGCTCCCACCAGTCCCCCTGTCTGGTCTA
+
>11>AF1FAFFFEGGFBFGCGGFHGGGGG?GHFGEGGC/GHHGHGGHHHHHHHBGGHGHHHHHHHHHHHHHGGEEGHHHHHHHHHHHHGHHHFGGGGHHHGHHGGGHHGHHHHHHHHHHHHHHHHGEGGGHHHHHHHHHGGHHHGGGGGCEHHHHHHGHHHHGGGGHHHHHHHHHHHHHHGGGGEGGGEGGGGGFGGGGGGGGGGGF@FFFFFF@@@@FFFFFFFFFFFFFFFFFFFFFF@FFFFFFFFFB
@M05620:37:000000000-D9766:1:1101:13781:5582 1:N:0:79
ACCACACCTTCTACAATGAGCTGCGTGTGGCTCCCGAGGAGCACCCCGTGCTGCTGACCGAGGCCCCCCTGAACCCCAAGGCCAACCGCGAGAAGATGACCCAGGAGAGAGGCCCGCTACCTCTTCTGGTGGCCGCCTCCCTCCCACCTGGCATCCCGGAGATGCGCACTTTCTCACTGGTTCTCTCTTCTGCCGTTTTCCGTAGGACTCTCTTCTCTGACCTGAGTCTCCTTTGGAACTCTGCAGGTTCT
+
1>1>A1AAFF@1BGG13BGG11B1AABEC0FGAFAAAAF/EHHHHG?G//B/BA1BF00AEECGEA/>EGGEHF//EEA>/?G///?<><B@//?F11?D<GHH//?<C/CCFGGGGGGG/0<0=G0DGGHGHCCGG.:CE//../:;;BFG/0C/9C@A@9/;F@F-9@FF/BBFFFF-;:B/F////:/BFF@BBF-BFBBA-AFFFF/BFFFF/BFF/FFBFFFFFFFFFFFFFFF/BFFFFFF9FFB
@M05620:37:000000000-D9766:1:1101:16208:5599 1:N:0:79
AGTGCCAGCTCTCAATCGCACAGGGGACCCAGGGCCTGGCCCCTCCATCCAGAAAACCTATGACCTCACCCGCTACCTGGAGCACCAACTCCGCAGCTTGGCTGGGACCTATGTGAGTATCCAGCGTAGGAATCTGGGAGTTGGGGAGGAGTGAGGAGTTGGGGAAAGACAGTCCTAACCGTGGAGGGTTCTGGTAAATGATGGGGTGAGGAGGGGCTCTTTGGCTCCCACCAGTCCCCCTGTCTGGTCTA
+
BCABCFFFDFFFGGGGGGGGGGHHGGGGGGHHGGGGGGHHHHGHGGHHHHHHHHHHHGHHHHHHHHHHHHHGGEGGHGHHHHHHHHHHGHHHGGGGGHHHGHHGGGHHGHHHHHHHHHHHHHHHHGEGGGHHHHHHHHHGGHHHGGGGGGGHHHHHHGHHHHGGGGHHHHHHHHHHHHHHGGEGGGGGCFGGGGFGGGGGGGGGGGFFFFFFFFFFFFFFFFFFFFFFFFFFFFFFFFFFFFFFFFFFFFF
@M05620:37:000000000-D9766:1:1101:16640:5608 1:N:0:79
AGTGCCAGCTCTCAATCGCACAGGGGACCCAGGGCCTGGCCCCTCCATCCAGAAAACCTATGACCTCACCCGCTACCTGGAGCACCAACTCCGCAGCTTGGCTGGGACCTATGTGAGTATCCAGCGTAGGAATCTGGGAGTTGGGGAGGAGTGAGGAGTTGGGGAAAGACAGTCCTAACCGGGGAGGGTTCTGGTAAATGATGGGGTGAGGAGGGGCTCTTTGGCTCCCACCAGTCCCCCTGTCTGGCCTA
+
>1AAAFF1>FFFGGGGGFCCEEHHGGGEGG0BF0EFAFGFFGG/EGGDGGFGGHHH0EA1GFHGHHFFHCFEGFEGH1GGHGHFGHHHGH1GG//EEBFG/01?/?<0E01FG>>21FFGFGBDGG?</C<11@F<10GEGB11@-FC@CF<.0<<C?H/0<<-..::GHCG;G00:CGHG-;@@@?-;.9F99/;FFFFF/9/9AB-AF-B--9;---99/B/9F9E9F--;F/9FFEA--/B/9//9//
@M05620:37:000000000-D9766:1:1101:15995:5643 1:N:0:79
AGTGCCAGCTCTCAATCGCACAGGGGACCCAGGGCCTGGCCCCTCCATCCAGAAAACCTATGACCTCACCCGCTACCTGGAGCACCAACTCCGCAGCTTGGCTGGGACCTATGTGAGTATCCAGCGTAGGAATCTGGGAGTTGGGGAGGAGTGAGGAGTTGGGGAAAGACAGTCCTAACCGTGGAGGGTTCTGGTAAATGATGGGGTGAGGAGGGGCTCTTTGGCTCCCACCAGTCCCCCTGTCTGGTCTA
+
BAABBFFFAFFFGGGGGGGGGGHGGGGGAEHHGGGGDGHHAGGHGGHHFGHHFHHHHGHHHHFHHHHHHHHGGEGGHHHHHHHHHHHHGHGHFGGEFGHHGHHGGGHHGHHHHHHHHHHHHHHHHGCGGGHHHHHHHGHGEHHHGGGGGGDGHHHHHG/<GHGGGGHHHHGHHHHHHHHHGGGGGGGGCFGGFGFGGGGGGGGGGGFFFFFFFFFFFFFFFFFFFFFFFFFFFFFFFFFFFFFFFFFFFFF
@M05620:37:000000000-D9766:1:1101:11299:5667 1:N:0:79
ACCACACCTTCTACAATGCGCTGCGTGGGGCTCCCGAGGAGCACCCCGTGCTGCTGACCGAGGCCCCCCTGAACCCCAAGGCCAACCGCGAGAAGATGACCCAGGTGAGTGGCCCGCTACCTCTTCTGGTGGCCGCCTCCCTCCTTCCTGGCCTCCCGGAGCTGCGCCCTTTCTCACTGGTTCTCTCTTCTGCCGTTTTCCGTAGGACTCTCTTCTCTGACCTGCGTCTCCTTTGGAACTCTGCAGGTTCT
+
AAAAAAAAFFFFGGGFDGA1E0EAEEEA0AEEHFGF/A/ECH/FEFE//EFG1GHFFFG//E/>FFGGGGG0EFFGEGGHFHHHHGGGCC/>CGHBFGHHHHFGFGG1GGHGGHGCGGGGHHHHHHHHHHHGHHGGGGGGGGGGGGGGGGGGGGGGGGG;@@FFF@@F@@FFFFFFFFFFFFFFFFFFFFFFFF@FFFFFFFFFFFFFFFFFFFBFFFFFFFFF-@B@FFFFFFFFFFFFFFFFFFFFFFF
@M05620:37:000000000-D9766:1:1101:16189:5675 1:N:0:79
ACCACACCTTCTACAATGAGCTGCGTGTGGCTCCCGAGGAGCACCCCGTGCTGCTGACCGAGGCCCCCCTGAACCCCAAGGCCAACCGCGAGAAGATGACCCAGGTGAGTGGCCCGCTACCTCTTCTGGTGGCCGCCTCCCTCCTTCCTGGCCTCCCGGAGCTGCGCCCTTTCTCACTGGTTCTCTCTTCTGCCGTTTTCCGTAGGACTCTCTTCTCTGACCTGAGTCTCCTTTGGAACTCTGCAGGTTCT
+
CCCCCCCCFFFFGGGGGGGGGGHHGEGBCFHHHGGGGGGGGHHHHGGGGGGGHHHHGHHGGGGGGGGGGGGHGHHGGGGHGHHHHGGGGGDGGGHHHHHHHEHHG<GHHGHEGHHGGGGGHHHGHHHHHHHGHHGGGGGHGHHGFFGGGGGGGGGGGDG-AC.FGGFFFFFFFFFFFFFFFFFFFFFFFFFFFFFDFFFFFFFFFDFFFFFFFFFFFFFFFFFFBBFFFFFFFFFFFFFFFFFFFFFAFFB
@M05620:37:000000000-D9766:1:1101:21897:5690 1:N:0:79
GAGGCTGCTTTGGAAGAAACTCATAGATTACTGCAACAGTTCCCCCTGGACCTGGAAAAGATTCTTGCCTGGCTTACAGAAGCTGAAACAACTGCCAATGATATCTGAGCTGAACGAAGGGTCATCAGAATGCTGCAAGAGACAAACAAGAACTACCAAAAAATCGCACTTAAGCACTGGATCTCTCCTCTACCGCTTTCCGTAATACTATCTAATAATACAAAAAACTCTTTCGTTTCAATGTCAAATCT
+
>3>33>B3BBB4F4A44BBBBEFGGAADD545D544AB2DDA5B2AA2222BBFAA332B1BDBDDDA3B31ABB3BB3DB33BB3333B1?@B@B3BB33444B44B4BB3B@31??1//0304443BB433443B330000000/B/00001B1011?///0<//<>/11?>11010001<111101<00=0--<..00:;.;.0:CC0000:00:0=090;..-.0000;0.;:./000900;90000
@M05620:37:000000000-D9766:1:1101:21879:5705 1:N:0:79
ACCACACCTTCTACAATGAGCTGCGTGTGGCTCCCGCGGATCCCCCCGTGCTTCTGACCGAGTCCCCCCTGACCCCCAAGGCCAACCGCGAGAAGCTGACCCAGTTGAGGTGCCCGCTACCTCTTCGGGTGGCCGCCTCCCTCCTTCCTGCCCTCCCGGAGCTGCGCCCTTTCTCACTGGTTCTCTCTTCTGCCGTTTTCCGTATGACTCTCTTCTCTTATCCGAGTCTCCTTTTGAAATCTGCATGTTCT
+
>A>>>4>>FFFFFGGBBDG5GFCHGGDE4BBGFFFE2EE00A2BFGEEA>EB3FGFFGHG>/1BFBGGGGGB3BGEGGEF/??F/?F/B/B>//?1?<1CC0/<<FDDGC0.F0<>A---=DH0GG.;..--.C-A@.:.;/9C/0090C/.;C9.;.-;-@FFE-9D;FB/FFFF//9;FFFBFBFFF//BFF-;9BEB/:;A.//9;BFB//;BFF/9/;/.;9;9F///9B/:.B//://;B//////
@M05620:37:000000000-D9766:1:1101:10183:5712 1:N:0:79
AGTGCCAGCTCTCAATCGCACAGGGGACCCAGGGCCTGGCCCCTCCATCCAGAAAACCTATGACCTCACCCGCTACCTGGAGCACCAACTCCGCAGCTTGGCTGGGACCTATGTGAGTATCCGGCGTAGGAATCTGGGAGTTGGGGGGGAGTGAGGAGTTGGGGAAAGCCAGTCCTAACCGTGGAGGGTTCTGGTAAATGATGGGGTGAGGAGGGGATCTTTGGCTCCCACAAGTCCTCCTCTCTGGTCTA
+
>A>AAFFCAFFFGGGGGFEGEGGHEEGEEEHHGAEE2AGGCHGGGGGDFHHHBCFHHGC3FHBHHHFHHGFGGGEEHHHFHHHECGHHGF@GGFG>EBGH?F3///FC?F1FGHB2?12F2?/>/>/>A/1??11@1F0.<FGG?--@BBBF?F/9;99/;F;;.AE./.;F9/BBF9B.-9;@DFF=.;AFFF;/9BF/;/9/AAFBEFF/9D9-..:B///////.;.F.../////9..;/BFB/;F/
@M05620:37:000000000-D9766:1:1101:21929:5720 1:N:0:79
AGTGCCAGCTCTCAATCGCACAGGGGACCCAGGGCCTGGCCCCTCCATCCAGAAAACCTATGACCTCACCCGCTACCTGGAGCACCAACTCCGCAGCTTGGCTGGGACCTATGTGAGTATCCAGCGTAGGAATCTGGGAGTTGGGGAGGAGTGAGGAGTTGGGGAAAGACAGTCCTAACCGTGGAGGGTTCTGGTAAATGATGGGGTGAGGAGGGGCTCTTTGGCTCCCACCAGTCCCCCTGTCTGGTCTA
+
BBBCBFFFCFFFGGGGGGGGGGHGGGGGGGHHGGGGGGHHHHGHGGHHHHHHHHHHHGHHHHHHHHHHHHHGGGGGHHHHHGHHHHHHGHHHGFGGGHHHGHHGGGHHGGHHHHGHHHHHHHHHHGGGGGHHHHHHHHHGGHHHGGGGGGGHHHHHHGHHHHGGGGHHHHHHHHHHHHHHGGGGGGGG:FFGGGFFGGGGGGGGGGFFFFFFFFFFFCFFFFHFFFFFFFFFFFFFFFEDFFFFFFFFFFB
@M05620:37:000000000-D9766:1:1101:16350:5731 1:N:0:79
ACCACACCTTCTACAATGAGCTGCGTGTGGCTCCCGAGGAGCACCCCGTGCTGCTGACCGAGGCCCCCCTGAACCCCAAGGCCAACCGCGAGAAGATGACCCAGGTGAGTGGCCCGCTACCTCTTCTGGTGGCCGCCTCCCTCCTTCCTGGCCTCCCGGAGCTGCGCCCTTTCTCACTGGTTCTCTCTTCTGCCGTTTTCCGTAGGACTCTCTTCTCTGACCTGAGTCTCCTTTGGAACTCTGCAGGTTCT
+
BBBBB4AAFFFFGGGGGGGGGGHHGGGGHGHHHGGGGGGG?HHHHGGGEGGGEGHHHHHGGGEGGGGGGGGGHHHGGGGHGHHHHGGGGGGGGGHHGFHHHHHHGFHGHGHGGHHGGFGGHHHHHHHHHHHGHHGGGGGHGHHGHGGGGGGGGGGGGGGGGGGGGGFFFFFFFFFFFFFFFFFFFFFFFFFFFFFDFFFFFFFFFFFFFFFFFFFFFFFFFFFFFFFFFFFFFFFFFFFFFFFFFFFFFFF
@M05620:37:000000000-D9766:1:1101:21918:5734 1:N:0:79
AGTGCCAGCTCTCAATCGCACAGGGGACCCAGGGCCTGGCCCCTCCATCCAGAAAACCTATGACCTCACCCGCTACCTGGAGCACCAACTCCGCAGCTTGGCTGGGACCTATGTGAGTATCCAGCGTAGGAATCTGGGAGTTGGGGAGGAGTGAGGAGTTGGGGAAAGACAGTCCTAACCGTGGAGGGTTCTGGTAAATGATGGGGTGAGGAGGGGCTCTTTGGCTCCCACCAGTCCCCCTGTCTGGTCTC
+
>AAAAFFFAFFFGFAGGAFFF0AGFEEGGGHHGGGFFEHHHHGHGGHHHHHHFF1FGGGHHHGHHHHHHHHGGGCGHFHGGHH?GHFHGHHHGE//EGHHEHHF/EFHGHHGGHFHHHHHHGHHHGCF/AFHFFBGHHHG/GHFCCGG-EFHHHGHH.CGHC?CECEFGHHHFHHHFHHFGFGGGGGG.C?FGGFEFFFGGFGBEBB?EFFFFF;@@@FFFFFBBBFFFFFFFFFFFFFF@EFFFB//BB/
@M05620:37:000000000-D9766:1:1101:24538:5761 1:N:0:79
ACCACACCTTCTACAATGAGCTGCGTGTGGCTCCCGAGGAGCACCCCGTGCTGCTGACCGAGGCCCCCCTGAACCCCAAGGCCAACCGCGAGAAGATGACCCAGGTGAGTGGCCCGCTACCTCTTCTGGTGGCCGCCTCCCTCCTTCCTGGCCTCCCGGAGCTGCGCCCTTTCTCACTGGTTCTCTCTTCTGCCGTTTTCCGTAGGACTCTCTTCTCTGACCTGAGTCTCCTTTGGAACTCTGCAGGCTCG
+
AAAABAABFFFDEGG45FFGFGFGEFGFH2GHHGD2B2E2EHHHHGEGE?EFHFGHHHHGGGGGEG@EGGGHHHEGGGGHGHHGEGGGG?DGGGHHFDHHGHHHFGHHHFHGGHHGGGGGHHHHGHHHHHHGHHCD?AEHGHHGEFGGGGGGGGGGGD?BGGGGGGBFBBFFFFFFFFFFFFFFFFFFFFFFFFBFFFFFFFFFFFFFFFFFFFFFFFFFFF/BFFFFFFFFFFFFFFFFFFFFFFF.AF;
@M05620:37:000000000-D9766:1:1101:17549:5767 1:N:0:79
ACCACACCTTCTACAATGAGCTGCGTGTGGCTCCCGAGGAGCACCCCGTGCTGCTGACCGAGGCCCCCCTGAACCCCAAGGCCAACCGCGAGAAGATGACCCAGGTGAGTGGCCCGCTACCTCTTCTGGTGGCCGCCTCCCTCCTTCCTGGCCTCCCGGAGCTGCGCCCTTTCTCACTGGTTCTCTCTTCTGCCGTTTTCCGTAGGACTCTCTTCTCTGACCTGAGTCTCCTTTGGAACTCTGCAGGTTCT
+
ABCBCBBCFFFFGFGGGGGGGGHHGGGGHGHHHGGGGGGGGHGHHGGGEFGGHHHHHHHGGGGGGGGGGGGHHHHGGGGHGHHHHGGGGGGGGGHHHHHHHHHHGHHFHGHGGHHGGGGGHHHHHHHHGHHFHHGGGGGHGHHGHGGGGGGGGGGGGGAB-BGFFGFFFFFFFFFFFFFFFFFFFFFFFFFFFFFFFFFFFFFFFFFFFFFFFFFFFFFFFFFFBFFFFFFFFFFFFFFFFFFFFFFFFFF
@M05620:37:000000000-D9766:1:1101:24902:5769 1:N:0:79
ACCACACCTTCTACAATGAGCTGCGTGTGGCTCCCGAGGAGCACCCCGTGCTGCTGACCGAGGCCCCCCTGAACCCCAAGGCCAACCGCGAGAAGATGACCCAGGTGAGTGGCCCGCTACCTCTTCTGGTGGCCGCCTCCCTCCTTCCTGGCCTCCCGGAGCTGCGCCCTTTCTCACTGGTTCTCTCTTCTGCCGTTTTCCGTAGGACTCTCTTCTCTGACCTGCGTCTCCTTTGGAACTCTGCAGGTTCT
+
?BBBBAA>BBBDFFGGFG5FGGGFE2EA4AFFFFFB2EGC2FGFEEGGDEEFBHFFGHGEEECEGDGGGEC?GGHGGEEGGEGHHGGECD<BCGHBFGHFHHGHGHH<FGFFGFF@DGGGHHHHHHHGHHFD.GDA@E?GFHHGHGGFGGGGGGGEEDG?BBFGGGBD??FFFFFFFFFFFFFFFFFFFFFF/9BFDFFFFFFFFFFFFFFFFFFFFFF99FFF.@DBDFFFFFFEFFFFFFFFFFFFFFF
@M05620:37:000000000-D9766:1:1101:7431:5790 1:N:0:79
AGTGCCAGCTCTCCATCGCACAGGGGACCCAGCGCCTGGCCCCTCCATCCAGAAAACCTATGACCTCACCCGCAACCTGGGGCACCCACTCAGCAGCTTGGCTGGGACCTATGTGAGTATCCAGCGTAGGAATCTGGGCGTTGGGGCGGAGTGCGGAGTTGGGGACCGACAGTCCTAACCGTGGAGGGTTCTGGTAAATGATGGGGTGAGGAGGGGCTCTTTGGCTCCCACCAGTCCCCCTGTCTGGTCTA
+
>>>3>BDFBFFFGGGF5AE2E2FCF22ABABF2AEABBGHHHGGGGHHHEGHHHH2BEGHB@FGH5BFHHH>>/>>GHBB1/?EGGG??FG33B3FBF3B?GHGGGHHGHGHHFHFHHHHHHHHHGF?BG?FFHHHHH/>CDGHGG.<C-;;A0BB-AEGFBBGE-.;-9-;FFFF/BFFBDFB.;ABAFFFFFBBFFFFFFFFFFFBEF?/ADBBB<FFFFFFFFFFFFFFFFFFFFFFBFFEFFFFFFF
@M05620:37:000000000-D9766:1:1101:14019:5792 1:N:0:79
ACCACACCTTCTACAATGAGCTGCGTGTGGCTCCCGAGGAGCACCCCGTGCTGCTGACCGAGGCCCCCCTGAACCCCAAGGCCAACCGCGAGAAGATGACCCAGGTGAGTGGCCCGCTACCTCTTCTGGTGGCCGCCTCCCTCCTTCCTGGCCTCCCGGAGCTGCGCCCTTTCTCACTGGTTCTCTCTTCTGCCGTTTTCCGTAGGACTCTCTTCTCTGACCTGAGTCTCCTTTGGAACTCTGCAGGTTCT
+
BBCBBCCCFFFFGGGDGGGGGGHHGGGA4EHHHGGGDGGGGHHHHGGGDFGGGHGHHHHGGGCFGGGGGGGHHHHGGGGHGHHHHGGGGGGGGGHGHHHHHHHGGHHGHGGGGHHGGGGGHHHHHHGHHHHGHHGGGGGHGHHGHGGGGGGGGGGGGGGGGGGGGGFFFFFFFFFFFFFFFFFFFFFFFFFFFFFFFFFFFFFFFFFFFFFFFFFFFFFFFFFFBFFFFFFFFFFFFFFFFFFFFFFFFFF
@M05620:37:000000000-D9766:1:1101:13854:5796 1:N:0:79
ACCACACCTTCTACAATGAGCTGCGTGTGGCTCCCGAGGAGCACCCCGTGCTGCTGACCGAGGCCCCCCTGAACCCCAAGGCCAACCGCGAGAAGATGACCCAGGTGCGTGGCCCGATACCTCTTATGATGGCCGCATCCCTCCTTCCTGGCCTCCCGGCGCTGCGCCCTTTCTCACTGGTTCTCTCTTCTGCAGTTTTCCGTAGGACTCTCTTCTCTGACCTGCGTCTCCTTTGGAACTCTGCAGGTTCT
+
AAA@AAA1BCCFFGGGGG1BF1GHGEEB0AG0BAAA0AEE?GHHHGG/AAEFBHFGHHGA>E?FGEGGGEAEGHHGGGGHGHGHHGCECC/<CGGE1GFHHHHHGGG1A?CCG0>@->@C00DDFFHH0<DGFHGC-ECHEHFG/;B/;FF.CB.;EEG--@--9;@A@@EFFFFFFFEFBF/;FFFFFFFFF/;FFFFFFFFFFFFFB/FFFFFFFFFFFFFF-;B<FFFFFFFFFFFFFFFFFF-9/FF
@M05620:37:000000000-D9766:1:1101:11901:5796 1:N:0:79
ACCACACCTTCTACAATGAGCTGCGTGTGGCTCCCGAGGAGCACCCCGTGCTGCTGACCGAGGCCCCCCTGAACCCCAAGGCCAACCGCGAGAAGATGACCCAGGTGAGTGGCCCGCTACCTCTTCTGGTGGCCGCCTCCCTCCTTCCTGGCCTCCCGGAGCTGCGCCCTTTCTCACTGGTTCTCTCTTCTGCCGTTTTCCGTAGGACTCTCTTCTCTGACCTGAGTCTCCTTTGGAACTCTGCAGGTTCT
+
ABBABABCFFFFGGGGGGGGGGHHGGGGHGHHHGGGGGGGGHHHHGGGGGGGHHGHHHHGGGGGGGGGGGGHHHHGGGGHGHHHHGGGGGGGGGHHHHHHHHEFFHHHHFHGGHHGGGGGHHHHHHHHGHGGHHGGGGGHGGHGHGGGFEFGGFGGGDGAADGGGAFFFFFFFFFFFFFF;FFFFFFFFFFFFFFFDFFFFFFFDFBFFFFFFFFFFFFFFFF/BFFFFFFFFFFFFFFFFFFFFFFFFFB
@M05620:37:000000000-D9766:1:1101:22311:5804 1:N:0:79
ACCACACGTCATACCTCTAGCCGCATGACGCTATCTCGTATGCCTTCTTCTGCGTGACCAACAAAACAAAGCAAACCACTTCACACCTCTCTGGTCGAACATCGGAGTCGCCCGCTACAGCTTCTCGGCGCAGCATCCATCCCTCCTGTCCTCCCGCAGCGGCGACCTAGTGCATAGTTTCTCTCTTCTGCCCATATCCCGACGACTCTCTACTCGTACCTGAGTCTCTGTCGTAATTTAGCAGCTTCCAG
+
AAAAAAADFA1>B1FFB1BB100A0BBB1BEEGGHHFFFEAADG1DBFFBFHF/BBBCGHH/AAF00?/0>0@0B0/?B11121@1>001>1111B///0>1B???/?0/</?/>///11111<@1///////-0=<>1<1<.10></0/<00<..---;------9.00000000;0;;C0;////;////-///9///-99---;-//;/;//--;-:/99-:/;///;/--9--;////9/;9/;///
@M05620:37:000000000-D9766:1:1101:12850:5806 1:N:0:79
AGTGCCAGCTCTCAATCGCACAGGGGACCCAGGGCCTGGCCCCTCCATCCAGAAAACCTATGACCTCACCCGCTACCTGGAGCACCAACTCCGCAGCTTGGCTGGGACCTATGTGAGTATCCAGCGTAGGAATCTGGGAGTTGGGGAGGAGTGAGGAGTTGGGGAAAGACAGTCCTAACCGTGGAGGGTTCTGGTAAATGATGGGGTGAGGAGGGGCTCTTTGGCTCCCACCAGTCCCCCTGTCTGGTCTA
+
AABBBFFFBFFFGFGGGGGGGGHHGGGGGGHHGGGGGFHHHHGHGGHHHHHHHHGHHGHHHHHHHHHHHHHGGEEGHHHHHHHHHHHHGHHHGGGGGHHHGHHFGGHHGHHHHHGHHHHGHHHHHGADGGHHHHHHHHHGGHHHCGGGGGGGHHHHHFHHEHGGGGHHHHHHHHHHHHHHGGGGGGGGCFGGGGCFGGGGGGGGGGFFFFFFFFFFFAFFFFFFFBFFFFFFFFFFFFFFF?FFFFFFFFB
@M05620:37:000000000-D9766:1:1101:19069:5809 1:N:0:79
ACCACACCTTCTACAATGAGCTGCGTGTGGCTCCCGAGGAGCACCCCGTGCTGCTGACCGAGGCCCCCCTGAACCCCAAGGCCAACCGCGAGAAGATGACCCAGGTGAGTGGCCCGCTACCTCTTCTGGTGGCCGCCTCCCTCCTTCCTGGCCTCCCGGAGCTGCGCCCTTTCTCACTGGTTCTCTCTTCTGCCGTTTTCCGTAGGACTCTCTTCTCTGACCTGAGTCTCCTTTGGAACTCTGCAGGTTCT
+
ABBBBABAFFFFGGGGGGGGGGHHGGGGHGGHHGGGGGGGEHHHHGGGEGGGBGHHHHHGGG?FGGGGGGGHHHHGGGGHGHHHHGGGGGGGGGHHFHHHHHHHFHFFH?GEGGHCGCFGFHFHHHGHDDCAGCCGG.EHGFGFFEGFFGFGGBFGEC---:9BB?FFFFFFFFFFFBFFFBB/B/::BFFFFFFFFFEFFFBFD.BFFFBBFBF/BFBFFFFBFFFFFFFFFEFFFF/FBFB/BFFFFFF
@M05620:37:000000000-D9766:1:1101:25803:5819 1:N:0:79
ACCACACCTTCTACAATGAGCTGCGTGTGGCTCCCGAGGAGCACCCCGTGCTGCTGACCGAGGCCCCCCTGAACCCCAAGGCCAACCGCGAGAAGATGACCCAGGTGAGTGGCCCGCTACCTCTTCTGGTGGCCGCCTCCCTCCTTCCTGGCCTCCCGGAGCTGCGCCCTTTCTCACTGGTTCTCTCTTCTGCCGTTTTCCGTAGGACTCTCTTCTCTGACCTGAGTCTCCTTTGGAACTCTGCAGGTTCT
+
AAAAA1AAFFCFAGG13AGGBGEGEFGGH0BGHGG?EEGEGHAHHGGGFAGCAAGGGHHGGGEEEEEGGGGHHHFGGGGHGHHCGGGEG/>BCGHHHBHHHHHHGHHGHGFFGHHGGGGGHHHHHHHHHHBEHHGGGGGHGHHGHGGGGGGFGGGGGBGGGGGGGG@F@@FFFFFFFFFFFFFFFFFFFFFFFF@FFFFFFFFFF?FFFFFFFFFFFFBBFFFFFFFFFFFFFFFB/FFFFFFFFBFFFFB
@M05620:37:000000000-D9766:1:1101:17552:5868 1:N:0:79
AGTGCCAGCTCTCAATCGCACAGGGGACCCAGGGCCTGGCCCCTCCATCCAGAAAACCTATGACCTCACCCGCTACCTGGAGCACCAACTCCGCAGCTTGGCTGGGACCTATGTGAGTATCCAGCGTAGGAATCTGGGAGTTGGGGAGGAGTGAGGAGTTGGGGAAAGACAGTCCTAACCGTGGAGGGTTCTGGTAAATGATGGGGTGAGGAGGGGCTCTTTGGCTCCCACCAGTCCCCCTGTCTGGTCTA
+
>>>AAFF@1CFFGBGGFFFCEEGHGGGA0BFGFAEE/AGF0GEEGGHBAFGG1G1AFFF1GH2GGFFGHHHGGEEGHFHGEGHFFGHHGHBHEECEECGHEFHGCEGFGGHHHHHHHHHHHHHFHGAEGGHHGFGFHEFFGHFF/<FGGGCFC0GGCF/<GB<CECHHHHHHHHFHHHHHGFEGEEBG.CFGGG=FGGGGGGGGGGF@FFFFFF@=@@EFFFF/BFFFFFFFFFFFFFFF@FFFFFFBFFB
@M05620:37:000000000-D9766:1:1101:21823:5874 1:N:0:79
AGTGCCAGCTCTCAATCGCACAGGGGAGCCAGGGCCTGGCCCCTCCATCCAGAAAACCTATGACCTCACCCGCTACCTGGAGCACCAACTCCGCAGCTTGGCTGGGACCTATGTGAGTATCCAGCGTAGGAATCTGGGAGTTGGGGAGGAGTGAGGAGTTGGGGAAAGACAGTCCTAACCGTGGAGGGTTCTGGTAAATGATGGGGTGAGGAGGGGCTCTTTGGCTCCCACCAGTCCCCCTGTCTGGTCTA
+
AA>ABFFF3FFFGGGGGGGGGGFHDE?2AFGCEEGFGEGHFG01A1BBGFGHHHGHB1GG5BGFHGGFHFHGG>FGHFHHHHHHHHHHGHHHGGGGGHHHGGHGGGHHGHHHHHHHHHHHHHHHHGGGGGHHHHHHGHHGGHHGGGGGGGFGHHHHHGHHHHGGGGHHHHHHHHHHHHHGGGGGGGGGGGFGGGGGGGGGGGGGGFFBFFFFFFBBBBFFFFFFFFFFFFFFFFFFFFFFBFFFFFFFFFB
@M05620:37:000000000-D9766:1:1101:17559:5892 1:N:0:79
GAGGATGGCTTGGACGAACCTCATAGACTAATGGAACAGTTCCGGCTTGAACTGGACAACTTTCTTGACCCGCTTAATGAAGCTGAAACACCTGAGAATGACTACAACAAATGTGAGTATAGAAAGAAGGAATAAAGAAGGTAAAAGGAAGTAAGAAGTTGAAAAAAAACAGACCTAACAAGGAAAAAAGATGGTCAATGATGGGGTGAGACAGAGAGCTAAAGATCCCACCAGACTTCGAATCTGGAAGG
+
>1>A1>B111B>111AAEAABBAGH2AB1AA1D11B1BA12A2///A//01A1B0A010/112ADDD21@0>/>B/B2B@BBBBB11BB0>?>>001@BB11>1>>BB?/0B1222112122B11B00000B111111000112121/0001221110?<?111??--<..//..00</<0/..;//.-.:00:00000000;0...-.900/9//9..00009///:-/-----9///---/-9/////-
@M05620:37:000000000-D9766:1:1101:7236:5913 1:N:0:79
ACCACACCTTCTACAATGAGCTGCGTGTGGCTCCCGAGGAGCACCCCGTGCTGCTGACCGAGGCCCCCCTGAACCACAAGGCCAACCGCGAGAAGATGACCCCAGTGGAGGGCCCCGCTACCCCTCCGGTGGACGGCCCCCTCCCTCCCGGCCCTCCGGGGGCGGGCACTTATCCCACGGTTCTCCCCTCCGCCCTTTTCCCTAGGAACACCTTTCTCGTACCGGGTCCTCTTTGGAAATTCGCCGGTTCT
+
AAAAAAAAFFFFGGGGFG1AF11BEEEAAAGGAAFEFGGGCHHHHGGGEEE/GHHGHHFECGGGGGCGGGGHGH/0?FFHHHHHHGF<><<<>/FGG11<F0//?11<1////>@----<A/..<..;---;:C--:---;-.:.9/.:;--9--9A-;--;------;-://////-;@-A-////-;----;-99FF/B///-;//----/;;//9---;-:-----/;/;FFE/:////-9--;@B-/
@M05620:37:000000000-D9766:1:1101:11112:5926 1:N:0:79
ACCACACCTTCTACAATGAGCTGCGTGTGGCTCCCGAGGAGCACCCCGTGCTGCTGACCGAGGCCCCCCTGAACCCCAAGGCCAACCGCGAGAAGACGACCCAGGCGTGTGGCCCGCGACCTCTTCTGGCGGCCGCCTCCCGCCTTGCTGGCCTCCCGGCGCTGCGCCCTTTCTCACTGGTTCTCTCTTCTGCCGTTTTCCGTAGGACTCTCTTCTCTGAACTGTGTATCCTTTGAACTCTGCAGGCTCTA
+
AAAAAAAAFFFFGGGGGGFEGAFEGEEAEEHHCFGEAEEGGHHHHGGGFGGGGHHHGHHAEGGGGGGGGGGGHHHGGGGHFHHHHGGEGGGG/AGH0//>/></</<.->FFE0.<A--A@FH0CH0000----9A@9BF--99-;/;;9/AFFAF---9--;@-@-A@;FFFF//BFFFFFFF/B9/9BBFFB-;B/9F/A99--///:BFB//;BFFF/FF//;:///;B/B//F///;//9BF--;/9
@M05620:37:000000000-D9766:1:1101:13461:5927 1:N:0:79
ACCACACCTTCTACAATGAGCTGCGTGTGGCTCCCGAGGAGCACCCCGTGCTGCTGACCGAGGCCCCCCTGAACCCCAAGGCCAACCGCGAGAAGATGACCCAGGTGAGTGGCCCGCTACCTCTTCTGGTGGCCGCCTCCCTCCTTCCTGGCCTCCCGGAGCTGCGCCCTTTCTCACTGGTTCTCTCTTCTGCCGTTTTCCGTAGGACTCTCTTCTCTGACCTGAGTCTCCTTTGGAACTCTGCAGGTTCT
+
ABABAABBFFFFGGG4FGGGFFHFGGGGHCGHHGGGGGGGGHHHHGGGE?FGHHHHFHHGGGGGGGGGGGGHHHHGGGGHGHHHHGGGGGGGGGHGHHHHHH/FFGHHHGHGGHHGGGGGHHHHFGHHHHHGHHGGGGGHGHHGFFGGGGGGGGGGGGGGGGFGGGFFFFFFFFFFFFFFFFFFFFFFFFFFFFFAFFFFFFFFDFFFFFFFFFFFFFFFFFFFFFFFFFFFFFFEFFFFFFFFFFFFFFF
@M05620:37:000000000-D9766:1:1101:8386:5938 1:N:0:79
AGTGCCAGCTCTCCATCGCACAGGGGACCCAGGGCATGGCCCCTCCATCCAGAAAACCTATGACCTCACCCGCTACCTGGAGCACCCACTCCGCAGCTTGGCTGGGACCTATGTGAGTATCCAGCGTAGGAATCTGGGAGTTGGGGAGGAGTGCGGAGTTGGGGAAAGACAGTCCTAACCGTGGAGGGTTCTGGTAAATGATGGGGTGAGGAGGGGCTCTTTGGCTCCCACCAGTCCCCCTGTCTGGTCTA
+
>>11>DFFAFFFG1FFAAE1E0GAF00AE0BF0BE/BBGGHHGGGGHHGCHHFHHBAEGH1EFHHDBGHHH>E/>EGF@F00FGHH//?AG0/?/E>BBBEGFGGGGGGHHHFGHEGGHFHGFHHGC/@CFFGFHHHH0FAFDFCC.<C.>CG0<<<ACGHHGGFCEG/CB9BFGFGFEAAAE@.CBGEGFFGFCBBBFFFFFFFFF@FFFFBF@?@<FBF/BBBFFFFFFFEFFEFFFF?FFBBFFFFFF
@M05620:37:000000000-D9766:1:1101:15251:5946 1:N:0:79
ACCACACCTTCTACAATGAGCTGCGTGTGGCTCCCGAGGAGCACCCCGTGCTGCTGACCGAGGCCCCCCTGAACCCAAAGGCCAACCGCGAGAAGATGACCCAGGTGCGCGGCCCGCTACCTCTTCTGCCGGCAGCCTCCCTCCTTCCCGGCCTCCCGCCGCTGCGCCCTTTCTCACTGGTTCTCTCTTCTGCACTTTTCCGTCCGACTCACTTCTCTGACCTGAGTATCCTTAGGAACTACGCAGGAACT
+
CCCCCCCCFFFFGGGGGGGGGGHHGGGFHGHHHGGGGGGGGHHHHGGGGGGGHHHHHHHGGGGGGGGGGGGHHHHGA?0FGE/F?/?/ED/>CG222?2?22?FF?11>//@CGGGG--<GGHGEG0<00-<--AE9:FEEBFDGGGF/.---.AAFF----<-.@DF-DFFFFF0:0FF00:0<0<B0<BFF000<<0<<.<..<.9-<000<FFB00<0<<///:0<FB0<0<00B.B00<-.<C./<<
@M05620:37:000000000-D9766:1:1101:13018:5948 1:N:0:79
ACCACACCTTCTACAATGCGCTGCGTGTGGCTCCCGAGGAGCACCCCGTGCTGCTGACCGAGGCCCCCCTGAACCCCAAGGCCAACCGCGAGAAGACGACCCAGGTGAGTGGCCCGCTACCTCTTCTGGTGGCCGCCTCCCTCCTTCCTGGCCTCCCGGAGCTGCGCCCTTTCTCACTGGTTCTCTCTTCTGCCGTTTTCCGTAGGACTCTCTTCTCTGACCTGCGTCTCCTTTGGAACTCTGCAGGTTCT
+
AAA1AAAAFCFFGFGFAG1AF0ECGAA00AGF1AFA/EEGGHHHHGGGEAEFFHHFHHH>EECGG?GGGGG0GCGGGGEH//GHHG/<BC/<<CC10/<>@CEHF<FGG=DFEHE-@CGGHHGHHHHFH0:CHHGGGGBEGGGGBF0:BBFGG099.;?9;@FFF@--9=/BFFFFFFFBBF9F/BBFFFFFFF?BBFFFBFFFBBFFFFBFFFFFFFF/BFBF-@B@FFFFFFFFFFFFFEFFFF-AFFF
@M05620:37:000000000-D9766:1:1101:16150:5960 1:N:0:79
ACTGCCCCTTCTCAATCGACCGGCGAGCCCGGGACCAGAGACCGCAAGAGCACACGCCTGAACCCCAGCCACCTGCAGCGATCACGCATGCCGCCGTCTGCTTGGAAAATAAGACAATATCCAGCGTAGGAATCTGGGCCTTGGGGCGGCGTGCGGCGATGGGGCCCGCCCGTCCTCACCGTGGCGGGTTCTGGTAAATGCTGGGGTGAGTCGGGGCTCTCTGGCTCCCACCAGTCCCCCTGTCTGGTCTT
+
>>1>AB1>>FC1FGGFGABAAAAAA/AAEFAEE/AEFA>/B0B//>>EFHF10BEE/?GFG1F/??E/0?FGGG0FGHG/<?FCG/0</?FG@<//>/FFB1>G.<><01>1111</0<0=D0</@C<C.000<0::/:..;;:.-.---;9;9---9-99;----9;;99-9-;AB/;9-9A@-9;?@-;99/;/;/F//99B-9-;--//-9;99>-/9:B//-;9;-;A--/9;/A---;B/FF//;/
@M05620:37:000000000-D9766:1:1101:5837:5964 1:N:0:79
AGTGACAGCTCTCAATCGAACAGGGGAAAAAGGGCCTGACACCTCCATCCAGAAAACCTATGACCTCACCCGCTACCTGGAGCACCAACTCCGCAGCTTGGCTGGGACCTATGTGAGTATCCAGCGTAGGAATCTGGGAGTTGGGGAGGAGTGAGGAGTTGGGGAAAGACAGTCCTAACCGTGGAGGGTTCTGGTAAATGATGGGGTGAGGAGGGGCTCTTTGGCTCCCACCAGTCCCCCTGTCTGGTCTA
+
>>>>>BB@AFFFGGGGGC4BF24BF?2A422A22BAB22B3BBBGHHHHHHGHHHHHGHGHHHHHHHHHHGGGFFGHHHHHGGHHHHHGHHGGGGGGHHHGGHGFGHHFHHHHHEHHHHHHHHHGGGGGEHHHHHHHGHGGHHHGGGGGGGHHHHHHGHHHFGGGGHFHHHHHHHHHHHHCEHGGGGG9FFGGGGGGGGGGGGGGGGFFFFFFFFFFFFFFFFFFFFFFFFFFFFFFFFFFFFFFFFFFF9
@M05620:37:000000000-D9766:1:1101:20929:6011 1:N:0:79
CCTGCCTCTTATTAATCGCACACGTCTGACCTCCCGTCCCCGGAAGCTCTCTCGTAGTCCGTCGGCGTCTTGAAACAAATAAAAAAAAAATATGAAACTTTTAAAACAACCAATATAGCGAACAGAACAACCAAAAACAAACAAAATAAGTAAGAAGAAGTCAATGGAGAGAGAGCTCAATAAAGAAAAGAAATACGCAACAACAACCGCATCAAAAGACAAAATAAGATTACAAATAAGAAAATCAACGT
+
1>>>A11BBF3B3BBBFAFCGC0ABBBFEGHHHHGGH00BB/AAE/FG1FGHH/BB/ADFFBG>/>//>BFHFHHHHHH1B11>1//<//0B222211112121111///?//111111///--0<1<0>....<....<......00:00:0000//;/000000/0//......0009000000.///../000-----;A;---99----9////--;---///////////9///////-/////--
@M05620:37:000000000-D9766:1:1101:22522:6017 1:N:0:79
ACCACACCTTCTACAATGAGCTGCGTGTGGCTCCCGAGGAGCACCCCGTGCTGCTGACCGAGGCCCCCCTGAACCCCAAGGCCAACCGCGAGAAGATGACCCAGGTGAGTGGCCCGCTACCTCTTCTGGTGGCCGCCTCCCTCCTTCCTGGCCTCCCGGAGCTGCGCCCTTTCTCACTGGTTCTCTCTTCTGCCGTTTTCCGTAGGACTCTCTTCTCTGACCTGAGTCTCCTTTGGAACTCTGCAGGTTCT
+
CCCCCCDCFFFFGGGGGGGGGGHHGGGGGGHHHGGGGGGGGHHHHGGGDGGGHHHHHHHGGGGGGGGGGGGHGHHGGGGHGHHHHGGGGGGGGGHHHHHHHHGHGHHHHFHGGHHGGGGGHHHHHHHHHHHGHHGGGGGHGHHGHGGGGGGGGGGGGFDGGGGGGGFFFFFFFFHHFFFFFFFFFFFFFFFFFFFFFFFFFFFFFFFFFFFFFFFFFFFFFFFFFFFFFFFFFFFFFFFFFFFFFFFFFFF
@M05620:37:000000000-D9766:1:1101:15206:6034 1:N:0:79
ACCACACCTTCTACAATGAGCTGCGTGTGGCTCCCGAGGAGCACCCCGTGCTGCTGACCGAGGCCCCCCTGAACCCCAAGGCCAACCGCGAGAAGATGACCCAGGTGAGTGGCCCGCTACCTCTTCTGGTGGCCGCCTCCCTCCTTCCTGGCCTCCCGGAGCTGCGCCCTTTCTCACTGGTTCTCTCTTCTGCCGTTTTCCGTAGGACTCTCTTCTCTGACCTGAGTCTCCTTTGGAACTCTGCAGGTTCT
+
AA3ABAAAFFFFEGGB5FGGFGHHEFGGH?GHHGG?2AE2EGGHHGCGEEEEGA3BGGHGGGGGEG@GGGGHHHFEGGGCFHHEE?EGG<BDGDHHBFHGHHCFEGGFHFGGGHHGGGGGHHHHHHHHHHHGHHGGGGGHGHHGGGGGGGGGGGGGGGGGGGGGGGBFBBFFFFFFFFFFFFFFFFFFFFFFFFBFFFFFFFFADFFFFFFFFFFFFFFFFFFFFFFFFFFFFFFFFFFFFFFFFFF.9FF
@M05620:37:000000000-D9766:1:1101:23472:6062 1:N:0:79
ACCACACCTTCTACAATGAGCTGCGTGTGGCTCCCGAGGAGCACCCCGTGCTGCTGACCGAGGCCCCCCTGAACCCCAAGGCCAACCGCGAGAAGATGACCCAGGTGAGTGGCCCGCTACCTCTTCTGGTGGCCGCCTCCCTCCTTCCTGGCCTCCCGGAGCTGCGCCCTTTCTCACTGGTTCTCTCTTCTGCCGTTTTCCGTAGGACTCTCTTCTCTGACCTGAGTCTCCTTTGGAACTCTGCAGGTTCT
+
BBBABBBBFFFFGGGGDGGFGFHHGEEEGEHHEFGDFGGGGHHHHGGGFEGGHHHHHHHGGGGGGGGGGGGGHFHGGGEHCEHHHGGEDCDCCGGHHHFHHHHHGHHGHHHGGHHGGGGGHHGHHHHHHHHGHHGGGGFHGHHGHGGGGGGGGEGGGGGBGGGGG@BFBBEFFFFFFFFFFFFFFFFFFFFFFFBFFFFFFFFFFFFFFFFFFFFFFFFFFFFFEFFFFFFFFFFFFFFFFFFFFFFFFFF
@M05620:37:000000000-D9766:1:1101:19401:6094 1:N:0:79
ACCACACCTTCTACAATGAGCTGCGTGTGGCTCCCGAGGAGCACCCCGTGCTGCTGACCGAGGCCCCCCTGAACCCCAAGGCCAACCGCGAGAAGATGACCCAGGTGAGTGGCCCGCTACCTCTTCTGGTGGCCGCCTCCCTCCTTCCTGGCCTCCCGGAGCTGCGCCCTTTCTCACTGGTTCTCTCTTCTGCCGTTTTCCGTAGGACTCTCTTCTCTGACCTGAGTCTCCTTTGGAACTCTGCAGGTTCT
+
ABAAB4AAFFFFGGGFGGGGGGHCGGGFHGFHFFGG?FGEEF2BGGGGFGGF5GFGHHHG>E0EFEGGGGGHHHHGGGEHEHHHHGGCGGGFGFGHFDHHFHHHGHHHHHHGGHHGGGGGHHHGHHHGHHHCGHGFFFFHGHHGHGGGGGGGGGGGGGGGGGGGGGFFFFFFFFFFFFFEFFFFFFFFFFFFFFFDFFFFFFFFFFFFFFFFFFFFFFFFFFFFFFFFFFFFFFFFFFFFFFFFFFFFFFF
@M05620:37:000000000-D9766:1:1101:6800:6119 1:N:0:79
ACCACACCTTCTACAATGAGCTGCGTGTGGCTCCCGAGGAGCACCCCGTGCTGCTGACCGAGGCCCCCCTGAACCCCAAGGCCAACCGCGAGAAGATGACCCAGGTGAGTGGCCCGCTACCTCTTCTGGTGGCCGCCTCCCTCCTTCCTGGCCTCCCGGAGCTGCGCCCTTTCTCACTGGTTCTCTCTTCTGCCGTTTTCCGTAGGACTCTCTTCTCTGACCTGCGTCTCCTTTGGAACTCTGCAGGTTCT
+
AAA1AAA>BFFFGGGGDG11B1FFGEEA0AFG1BBA0EEGFHHHHGGEEEGGGHHHHHH//EEGGAEGGGGHHFHGGGGH>EHHHGE<BC/<<CFBDGFHHHGHGHH1FGHGGH/ACGGGHHHHHHGHHGHGHHGGGGGHGHHGHGGGGGGGGGGGGGG--;FGFG@F@@FFFFFFFFFFFFFFFFFFFFFFFF@BFFFFFFFFFFFFFFFFFF;BFFFFFFFFF@F@FFFFFFFFFFFFFFFFFFFFFFF
@M05620:37:000000000-D9766:1:1101:18495:6134 1:N:0:79
ACCACACCTTCTACAATGAGCGGCGTGTGGCTCCCGAGGAGCACCCCGTGCTGCTGACCGAGGCCCCCCGGAACCCCAAGGCCAACCGCGAGAAGATGACCCAGGTGAGTGGCCCGCTACCTCTTCTGGTGGCCGCCTCCCTCCTTCCTGGCCTCCCGGAGCTGCGCCCTTTCTCCCTGGTTCTCTCTTCTGCCGTTTTCCGTAGGACTCTCTTCTCTGACCTGCGTCTCCTTTGGAACTCTGCAGGTTCT
+
BBBBBBBBFFFFGGGGGGGFG2AEGGG2FFAFHGGEGGGEEHHHHGEGFGGGHGHHHHFE?GEGGGGGG//<>BFG/CDHCGCHHGCC@@<<DDGEDBGHGBGEEGC0.=D.EHH@C--;:CFHFFFHFFGAFF?DC.DGFBFDF0FFFGBFF/AFAA-9-999/-@DAFFFFFF/;.FEFBB////99FFBFFDDFF?FBD/;A.BBBB//B/9/9B99BF/..-;;.BBFFFFFF/99FFFEBFFFFFF
@M05620:37:000000000-D9766:1:1101:10727:6137 1:N:0:79
ACCACACCTTCTACAATGAGCTGCGTGTGGCTCCCGAGGAGCACCCCGTGCTGCTGACCGAGGCCCCCCTGAACCCCAAGGCCAACCGCGAGAAGATGACCCAGGTGAGTGGCCCGCTACCTCTTCTGGTGGCCGCCTCCCTCCTTCCTGGCCTCCCGGAGCTGCGCCCTTTCTCACTGGTTCTCTCTTCTGCCGTTTTCCGTAGGACTCTCTTCTCTGACCTGCGTCTCCTTTGGAACTCTGCAGGTTCT
+
ABBBBBBBFFFFGGGGGGGGGGHHGEEEGGHHHGGGGGGGGHHHHGGGGGGGHHHHHHHG?GGGGGEGGEF2GGFGGGGHGHHHHGGECC>BCDGFHHGHHFHACGHDGFGGGHHGGG-AHHHEDHHHFDGGF.@DGGGHGHHGHGFFGGEFGGGGGEA;-:FFFBFFFFFFFFFBFFFFFFFFFFFBFFFFFFFAAFFFFFFFDDFFFFFFFFFFFFF/FFFF.;AADFFFFFFFFEFFFFFEFBFFFFF
@M05620:37:000000000-D9766:1:1101:15770:6162 1:N:0:79
ACCACACCTTCTACAATGAGCTGCGTGTGGCTCCCGAGGAGCACCCCGTGCTGCTGACCGAGGCCCCCCTGAACCCCAAGGCCAACCGCGAGAAGATGACCCAGGTGAGTGGCCCGCTACCTCTTCTGGTGGCCGCCTCCCTCCTTCCTGGCCTCCCGGAGCTGCGCCCTTTCTCACTGGTTCTCTCTTCTGCCGTTTTCCGTAGGACTCTCTTCTCTGACCTGAGTCTCCTTTGGAACTCTGCAGGTTCT
+
BCCCBCB>BFCFGFFGGG5BGGHHGEGA4EGFHFEF?EEEDFCGHGEEDEEFFHGHHGHAE@CFGGGGGFGHGHHGGGGHGHGHHFGE>C<BDDHEFGHHHHHGGHH1G?FEGHHGGGFFHHHHHHHHHHHFHHGGGGGHGHHGHGGGGGGGGGGGGGG-;CGGGGFFFFFFFFFFFFFFFFFFFFFFFFFFFFFFFFFFFFFFDFFFFFFFFFFFFFFBFFFF/BFFFFFFFFFEEFFFFFFFBFFFFFF
@M05620:37:000000000-D9766:1:1101:15647:6193 1:N:0:79
ACCACACCTTCTACAATGAGCTGCGTGTGGCTCCCGAGGAGCACCCCGTGCTGCTGACCGAGGCCCCCCTGAACCCCAAGGCCAACCGCGAGCAGATGACCCAGGTGAGTGGCCCGCTACCTCTTCTGGTGGCCGCCTCCCTCCTTCCTGGCCTCCCGGAGCTGCGCCCTTTCTCACTGGTTCTCTCTTCTGCCGTTTTCCGTAGGACTCTCTTCTCTGACCTGCGTCTCCTTTGGAACTCTGCAGGTTCT
+
ABBBBBBBFFFFGGGGGGGGGGHHGGGEEFHHHGGGGGGFGHHHHGGGGGGGHHHHGHHGGGGGGGGGGGGHHHHGGGGHGHHHGGGGGG?D/<GCGG2GHHEHGGGDFHHGFHHGGG?FHGHFHGHHDGHGHHGGGGGHGHHGGGGGGFGGGGGGGD?-?AFGGFFFFFFFFFFFFFBFFFFFFFFFFFFFFFDAFFFFFFBADFFFFFFFFFFFFEFFFFFF.9ADFFFFFFFBFBFFFFFFFFFFFF/
@M05620:37:000000000-D9766:1:1101:25670:6194 1:N:0:79
ACCACACCTTCTACAATGAGCTGCGTGTGGCTCCCGAGGAGCACCCCGTGCTGCTGACCGAGGCCCCCCTGAACCCCAAGGCCAACCGCGAGAAGATGACCCAGGTTAGCGCCCCGCGACCTCTTCTGCTTGCCGCCTCCCTCCTTCCTGCCCTCCCCGAGCTGCGCCCTTTCTTACTGGTTCTCTCTTCTGCCGTTTTCCGTCTGACTCTCTTCTCTGACCTGAGTCTCCGTTGGAACTCTGCAGGTTCT
+
BBBBBBBBFFFFCGGF5FGGGGBFGGGGH2FGHGG?FGGGGHHHHGGGGCFGHHHHHHHGGGGGGGGGGGGHHHHGGGGHGHHHHGGGGGGGGGHHHHGGHH//?11?<1//<->-<----:C:;GH00000;/-;BG.9E//;/0090C/.9/:;E.---;D/;--9-;F/////9;//;/;9/B/BBF//9/@;.;./;.;.../99B////;FFF//:9BF999;FF/../;F//BBB9///;F;///
@M05620:37:000000000-D9766:1:1101:24507:6197 1:N:0:79
AGTGCCAGCTCTCAATCGCACAGGGGACCCAGGGCCTGGCCCCTCCATCCAGAAAACCTATGACCTCACCCGCTACCTGGAGCACCAACTCCGCAGCTTGGCTGGGACCTATGTGAGTATCCAGCGTAGGAATCTGGGAGTTGGGGAGGAGTGAGGAGTTGGGGAAAGACAGTCCTAACCGTGGAGGGTTCTGGTAAATGATGGGGTGAGGAGGGGCTCTTTGGCTCCCACCAGTCCCCCTGTCTGGTCTA
+
1>>AAFFFAFCDFGGGB1FF?EFFEEGGEACGFGE/FAGFEGGHGGGHDFGEE01FGGBFHHEHGHFFHHHGGEGGHHHHGFHFHHFFE0FHGGGGGHHHGHHG?EHHGGHHHHHHHHHHHGHHHGFGGGHGHHFHFHGFAGHHGGFGC.CGHFHHHGHHFF-CFGHHHHHHHHHHHHHHGGGGGGGGCFGGGGGGGGGGGGGGGGF@FFFFFF@@@;EFFFFFBFFFFFFFFFFFFFFF@FFFFFFFFFB
@M05620:37:000000000-D9766:1:1101:24093:6200 1:N:0:79
ACCACACCTTCTACAATGAGCTGCGTGTGGCTCCCGAGGAGCACCCCGTGCTGCTGACCGAGGCCCCCCTGAACCCCAAGGCCAACCGCGAGAAGATGACCCAGGAGAGTGGCCCGCTACCTCTTCTGGTGGCCGCCTCCCTCCTTCCTGGCCTCCCAGAGCTGCGCCCTTTCTCACTGGCTCTCTCCTCTGCCGTTTTCCGTAGGACTCTCTTCTCAGACCAGAGTCCCCTTTAGAACTCTGCAGTCTCT
+
ABCCCCCCFFFFGGGGGGGGGGHHGGGGHGHHHGGGGGGGGHHHHGGGGGGGHHHHHHHGGGFGGGGGGGGHHHHGGGGHGHHHHGGGGGCGGGHHHHHHB2/?F/FAG11/?0F--<-<CGD0DDG0DD/.<G@-=:E.EF::/00;C0/.;0C?A/;.:/0=F-C99D/BF0;09:0/.;BFFFB/B990009AFB.B0.0...0BFFFB0BFFB00909/...;B00:FAB0;00;BB0;0B009;B:
@M05620:37:000000000-D9766:1:1101:6018:6202 1:N:0:79
AGTGCCAGCTCTCAATCGCACAGGGGACCCAGGGCCTGGCCCCTCCATCCAGAAAACCTATGACCTCACCCGCTACCTGGAGCACCAACTCCGCAGCTTGGCTGGGACCTATGTGAGTATCCAGCGTAGGAATCTGGGAGTTGGGGAGGAGTGAGGAGTTGGGGAAAGACAGTCCTAACCGTGGAGGGTTCTGGTAAATGATGGGGTGAGGAGGGGCTCTTTGGCTCCCACCAGTCCCCCTGTCTGGTCTA
+
AAAAAFFFBFFFGGGCGGGGGGHGGGGGGGEHGGGGFGHHHHGFGGHHHHHHHHHHHGHFGHFHHHHFHHHGGG/EHFHHHHHHHHHGGHHHEG?FGHHHCGHGGGHHGH2GHHFHFHGHHHBHHGGDDDG2GGHHHHCGGHFFFG.ADAEHFDHHFDHHHHGGEFEAGHHHHHHHGGHHAEGGGGGG.CFGGGGBF090FGGFFGF;.9FFFFFFFFFFEFFFFFFFFFFFFFFFFFFFFFFFFFFFFF;
@M05620:37:000000000-D9766:1:1101:13134:6231 1:N:0:79
ACCACACCTTCTACAATGAGCTGCGTGTGGCTCCCGAGGAGCACCCCGTGCTGCTGACCGAGGCCCCCCTGAACCCCAAGGCCAACCGCGCGAAGATGACCCAGGTGCGTGGCCCGCTACCTCTTCTGGTGGCCGCCTCCCTCCTTCCTGGCCTCCCGGCGCTGCGCCCTTTCTCACTGGTTCTCTCTTCTGCCGTTTTCCGTAGGACTCTCTTCTCTGACCTGCGTCTCCTTTGGAACTCTGCAGGTTCT
+
ABBAABB>BBCFGGGGGG5BGEHFGAEB4EGFEBFE2EFGGHDFHGGFEEEGFHGHHHHAEECFGGGGGGGFFFHGGGGHGFGHHGGEFG/>/DCDGHFHHHHHGHH1AFEGGHGGGGGGHHHHHHHGGHHGHHGGGGGGGGGGGGGGGGGGGGGGGGG-9BDCFFFFFFFFFFFFFFFFFFFFFFFFFFFFFFFFFFFFFFFFFFFFFFFFFFFFFFFFFFFF.@DFFFFFFFFFFFFFFFFFFFFFFFF
@M05620:37:000000000-D9766:1:1101:16637:6237 1:N:0:79
AGTGCCAGCTCTCAATCGCACAGGGGACCCAGGGCCTGGCCCCTCCATCCAGAAAACCTATGACCTCACCCGCTACCTGGAGCACCAACTCCGCAGCTTGGCTGGGACCTATGTGAGTATCCAGCGTAGGAATCTGGGAGTTGGGGAGGAGTGAGGAGTTGGGGAAAGACAGTCCTAACCGTGGAGGGTTCTGGTAAATGATGGGGTGAGGAGGGGCTCTTTGGCTCCCACCAGTCCCCCTGTCTGGTCTA
+
ABAAAFFFCFFFGGGGGGGGGGHGGGGGGGHHFGGGGGHHHHGHGGHHHHHGHHHHHGHGHHHHHHHHHHHGGEEEHHHHBFHGHHC?EHHHEGFGGHFHGHHGGGHHGHHHHHHHHHHHHHHHHGGGGGHGHHHHHHHGGHHHGGCDGDEGHHHHHGHHHHGGGGHHHHHHHHHHHHHHGGGGDGGGFGGGGGFFGGGGGGGGGGFFFFFFFFFFFFFFFFFFFFFFFFFFFFFFFFFFFFFFFFFFFFB
@M05620:37:000000000-D9766:1:1101:25906:6247 1:N:0:79
ACCACACCTTCTACAATGAGCTGCGTGTGGCTCCCGAGGAGCACCCCGTGCTGCTGACCGAGGCCCCCCTGAACCCCAAGGCCAACCGCGAGAAGATGACCCAGGTGAGTGGCCCGCTACCTCTTCTGGTGGCCGCCTCCCTCCTTCCTGGCCTCCCGGAGCTGCGCCCTTTCTCACTGGTTCTCTCTTCTGCCGTTTTCCGTAGGACTCTCTTCTCTGACCTGAGTCTCCTTTGGAACTCTGCAGGTTCT
+
ABAAAAABFFFFGGGGFGGGGFH4EEGGHGFFFGGGGGGGGHAGHGGGFGGGFHHHGHHGEGCEGGGGGGGGHHHGGGGHGHHHGGGGGBBD/?GFH1GGHHHHFHCGHDGFGHHGGGGGHHHHFHHHGHFDFHGGGGFHGHHGHGGGGGGGGGGGGGGGGGGGGGBFBBFFFFFFFFFFFFFFFFFFFFFFFFBFFFFFFFFFDDFFFFFFFFFFFFFFFFFFEFFFFFFFFFFEBFFFFFFFFFFABFF
@M05620:37:000000000-D9766:1:1101:6948:6269 1:N:0:79
ACCACACCTTCTACAATGAGCTGCGTGTGGCTCCCGAGGAGCACCCCGTGCTGCTGACCGAGGCCCCCCTGAACCCCAAGGCCAACCGCGAGAAGATGACCCAGGTGCGCGGCCCGCTACCTCTTCTGGTGGCCGCCTCCCTCCTTCCTGGCCTCCCGGAGCTGCGCCCTTTCTCACTGGTTCTCTCTTCTGCCGTTTTCCGTAGGACTCTCTTATCTGACCTGCGTCTCCTTTGGAACTCTGCAGGTTCT
+
1>>1>1>AFFCDFGG1BGF1F1BBEAEFFEGFAFFEGAE/EHGHHGGG?EGGGBGHHHGGEGCEEE?EGGGFHFEEGE?GCEHEEGG?GG@C/ACCGG1?FGGHFHF1@/<A--<C@-CCFHHHHCGGHCFCFCCA@BAEAFGGGFFFFFGGGG.AEB@-@@-9F@@F?@FB9/9BFFFFFFFFFFF/BFFFFF?BFFFFFFF?9BFFFBFFFF/99BFFFF/;--;-;99BF/BB/:F/;FFFFF-ABFF
@M05620:37:000000000-D9766:1:1101:13418:6276 1:N:0:79
AGTGCCAGCTCTCAATCGCACAGGGGACCCAGGGCCTGGCCCCTCCATCCAGAAAACCTATGACCTCACCCGCTACCTGGAGCACCCACTCCGCAGCTTGGCTGGGACCTATGTGAGTATCCAGCGTAGGAATCTGGGCGTTGGGGAGGAGTGCGGAGTTGGGGAAAGCCAGTCCTACCCGTGGAGGGTTCTGGTAAATGATGGGGTGAGGAGGGGCTCTTTGGCTCCCACCAGTCCCCCTGTCTGGTCTA
+
A1>AAFFF?FFFGFGGGGGGGGHGG?AAEE0BBAEEFFHHGHG/EEGGEG1FF01GFE0BGHHGHHH1G>EEGEEEHFGHFGHHHH/??GHHGGCECGGFCGFG/EGFFCF1FF221121BFD1FBC//C111?1?10/</>-FC?.<-../.0----:/;C@-..;./9/.:CBF009C.:9-.9.9.;AFFFF;9B//////-9--9--/-9--@@F/FFBBF/;-9--;9-FFFFFF;EBFBFFFFB/
@M05620:37:000000000-D9766:1:1101:10319:6286 1:N:0:79
ACCACACCTTCTACAATGCGCTGCGTGTGGCTCCCGAGGAGCACCCCGTGCTGCTGACCGAGGCCCCCCTGAACCCCAAGGCCAACCGCGAGAAGATGACCCAGGTGAGTGGCCCGCTACCTCTTCTGGTGGCCGCCTCCCTCCTTCCTGGCCTCCCGGAGCTGCGCCCTTTCTCACTGGTTCTCTCTTCTGCCGTTTTCCGTAGGACTCTCTTCTCTGACCTGCGTCTCCTTTGGAACTCTGCAGGTTCT
+
AAAAAAA1BCFFGGGGGG1EFEGGGGGAAEGGHEFE/EFGGHHHHGGAEEEGFHGHHHG>EECGGGGGGGFHHHHGGGGHGHHHHGGGGG/BCGF1FFHHHHGGGGG1?GHGGHECGGGGHHHHGFHHHHHGFHGGGGGHGGGGGGGGGGGGGFGFGGG9:AFFF@@F@@FFFFFFFFFFFFFFFFFFFFFFEF@FFFFFFBFFFFFFFFFFFFBFFFFFFFFF?@B@BFFFFFBFFFFBFFFFFFFFFFF
@M05620:37:000000000-D9766:1:1101:7415:6297 1:N:0:79
ACCACACCTTCTACAATGAGCTGCGTGTGGCTCCCGAGGAGCACCCCGTGCTGCTGACCGAGGCCCCCCTGAACCCCAAGGCCAACCGCGAGAAGATGACACAGGTGAGCGACCCGCTACCTCTTCTGGTGGCCGCCTCCCTCCTTCCTGGCATCCCGGCGCTGCGCCCTTTGTCACTGGTTCTCTCTTCTGCCGTTTTACGTAGGACTCTCTTCTCTGACCTGCGTCTCATTTGGAACTCTGCAGGTTCT
+
ABAABAAAFFFFGGGFFGA5F5GCEBEAAAGFFGGE2EEGGGHHHGGGGEGGDGBGHFHEGGGGGFGGGGGHHHHGGGGHGGHHGGGGGG>CDGHHHHH111?FC111?1//>>-<>DCC/0<<0D0GB0<EHHGGCA:CEFFF/;CF09B9/99/C.B--@B;DB<A--BB/;9BFFFBFFFFFBFFFFFBFFB?9BE/BE9B.9/FFFF//;BFFBFBFF/..;:-.9/:F/;BBF//9BF/FF?AFB/
@M05620:37:000000000-D9766:1:1101:25312:6306 1:N:0:79
ACCACACCTTCTACAATGAGCTGCGTGTGGCTCCCGAGGAGCACCCCGTGCTGCTGACCGAGGCCCCCCTGAACCCCAAGGCCAACCGCGAGAAGATGACCCAGGTGAGTGGCCCGCTACCTCTTCTGGTGGCCGCCTCCCTCCTTCCTGGCCTCCCGGAGCTGCGCCCTTTCTCACTGGTTCTCTCTTCTGCCGTTTTCCGTAGGACTCTCTTCTCTGACCTGAGTCTCCTTTGGAACTCTGCAGGTTCT
+
?AAAAA>AFFFDFFFD3GFGFGHGGEGEH0GGHGF0EEE/EHFHHGEG//EFHAFGHGFGGGGGCF/EGGGHGHAEGGGHGHHE/FFGGCCGGCHHBGHHHFHGC?GFF1FFGHACGGGGHHHHFDHHHHHGHHGGGACHECGCHFGGGGBFGG?EFAAAGGGBFG@F@@FFFFFFFFFFFFFFFFFBFFFFFF@BFFFFFFFFFFFFFFFFFFFFFFFFFFBF/FFFFFFFFFFFEFFFFFFFFFAAFFF
@M05620:37:000000000-D9766:1:1101:6534:6320 1:N:0:79
ACCACACCTTCTACAATGAGCTGCGTGTGGCTCCCGAGGAGCACCCCGTGCTGCTGACCGAGGCCCCCCTGAACCCCAAGGCCAACCGCGAGAAGATGACCCAGGTGAGTGGCCAGCTACCTCTTATGGTGGCCGCCTCCCTCCTTCCTGGCCTCCCGGCGCTGCGCCCTTTCTCACTGGTTCTCTCTTCTGCCGTTTTCCGTAGGACTCTCTTCTCTGACCTGAGTCTCCTTTGGAACTATGCAGGTTCT
+
>11>A11AFF@@AGG13BBB1AA1ABEEF0FHFGA0EAF/EGHHHGAF//EAB11BGB0EGG?E/E/EGGGHHG//EEG/FHHC/?EEC<<BCGHF11FGHHGHA1G<GDHGGH1FGH1F01FGB11=G<GGHG-<-.:.CHHGB0CHHHHH.9..;.;-;A-AF@@-;-BFFFFFFFF-/;FFFFFF/BFFFF@FFFFFFFF-B9FFFFFFBFFF//;/F//-;-;9BFFFFF/9//9B/9FFFF--9BF
@M05620:37:000000000-D9766:1:1101:6010:6339 1:N:0:79
ACCACACCTTCTACAATGAGCTGCGTGTGGCTCCCGAGGAGCACCCCGTGCTGCTGACCGAGGCCCCCCTGAACCCCAAGGCCAACCGCGAGAAGATGACCCAGGTGAGTGGCCAGCTACCTCTTCTGGTGGCCGCCTCCCTCCTTCCTGGCCTCCCGGAGCTGCGCCCTTTCTCACTGGTTCTCTCTTCTGCCGTTTTCCGTAGGACTCTCTTCTCTGACCTGAGTCTCCTTTGGAACTCTGCAGGTTCT
+
>1>1>>>>FFB@AFG1ABB111B1AAAAB0GH1BAAEAE/EGGHHGCGEEGAF111FFCECG?EE/>FGGG0G1>EFEAF/<G/<?</>/></<CFDFFFHGFHEFH1FGHEGH1>AHFGHHHHFHFGHDCAHH?-AE..EH/.:0;CHBGGABG?F.A@99FFF@AGG-:FFFFFFFFF;FFFFFFFFEFF/F@ABFFFFFFF?BFFFFFF/F//BFFFF/FF/BFFFFFFFFFFFFFFFFFFFF?A/FF
@M05620:37:000000000-D9766:1:1101:17984:6347 1:N:0:79
ACCACACCTTCTACAATGAGCTGCGTGTGGCTCCCGAGGAGCACCCCGTGCTGCTGACCGAGGCCCCCCTGAACCCCAAGGCCAACCGCGAGAAGATGACCCAGGTGAGTGGCCCGCTACCTCTTCTGGTGGCCGCCTCCCTCCTTCCTGGCCTCCCGGAGCTGCGCCCTTTCTCACTGGTTCTCTCTTCTGCCGTTTTCCGTAGGACTCTCTTCTCTGACCTGAGTCTCCTTTGGAACTCTGCAGGTTCT
+
BBBBBBBBFFFFGGGGGGGGGGHHGEGEFGHHHGGGGGGGGHHHHGGGGFGGHHHHHHHGGGGGGGGGGGGHHHHGGGGHGHHHHGGGGGGGGGHHGGHHHHEGGHHFGFDFGHHCGGC@CDDHFFGHGHHCHHGGGGGHFHHGHGBGF0FGGGFGGFGGAGGGFGF.@F/FFFFFFFFBBBFFBFFFFFFFF/9..:EFFFFF9?FFFBBBBFFFFFBBFFFEBFFFFFFFFF///BFFBFBFFFFFFFF
@M05620:37:000000000-D9766:1:1101:13040:6362 1:N:0:79
AGTCGGAAGAACACACGTCTGAACTCCAGTCACCTGATGCTATCTCGTCTGACGTCCTCTGCTGGAAAAACAAAACAAAAAAAGAAAAGCACTGCCAACCTCCAACAATCTCAACTGCCAAAGCACCTCCTTATAAACGAACAACGAACTAAAAAAGCCCACCAGAAAGAGCAAGAGTGACCACACGCCGTAACCGTTGAGCTCCCCTCAAGTACCACTGAACAAAATATGGGCATTTTAACCTGCACATC
+
AA>AA3>>AF4BBGGGGGGGA55BD5BBBDGFGHHHF5DD5DDFDDAAAGF5BABB1AD5BB5ABABGHF1AFC?11??11//11132313?3BBB3?//33/233//33444B2433322222??/20/22222@2@////<0?///<<11111<>0..<.<.../<C//////:.00000/..:--.--.;.0-9.../009/;....///////////;//..99/;//999;BF/////;;..9//9
@M05620:37:000000000-D9766:1:1101:12176:6381 1:N:0:79
ACCACACCTTCTACAATGCGCTGCGTGTGGCTCCCGAGGAGCACCCCGTGCTGCTGACCGAGGCCCCCCTGAACCCCAAGGCCAACCGCGCGAAGATGACCCAGGTGAGTGGCCCGCTACCTCTTCTGGTGGCCGCCTCCCTCCTTCCTGGCCTCCCGGAGCTGCGCCCTTTCTCACTGGTTCTCTCTTCTGCCGTTTTCCGTAGGACTCTCTTCTCTGACCTGCGTCTCCTTTGGAACTCTGCAGGTTCT
+
>A>AAABAFCFFGGGGDG4AEAEDGEEBAEGH3FFEDEGGFH1GHGGCEEGFFHHHHHHEEECEFDEEGGGHBEHFGGGHFEHHCFGCGC/<//<A<FFHHHHH<FF<F=FFGHHGGGCGHHHGFHHHEGFDHHGCGGGGGGGGEGGGGGG?FFGGGGG-;@FFFBBFBBFFFFFFFFFFFFFFFFFFEFBBBFBF?FFFFBFFDFFBFFFFFFBFFF/BBFB..-9@AFFFFFFF/FFBFFFFFFA:BFF
@M05620:37:000000000-D9766:1:1101:19342:6384 1:N:0:79
AGTGCCAGCTCTCAATCGCACAGGGGACCAAGGGCCTGGCCCCTCCATCCAGAAAACCTATGACCTCACCCGCTACCTGGAGCACCAACTCCGCAGCTTGGCTGGGACCTATGTGAGTATCCAGCGTAGGAATCTGGGAGTTGGGGAGGAGTGAGGAGTTGGGGAAAGACAGTCCTAACCGTGGAGGGTTCTGGTAAATGATGGGGTGAGGAGGGGCTCTTTGGCTCCCACCAGTCCCCCTGTCTGGTCTA
+
AAAAAF1FAF@FG1FGBAFFGCHGG0AEG00FAEFEGGCHHHGHGGEHHEGFHHGFHF0FFDGHFDGHHHHGG/EEFHHFBBGHHH0?EFHFAEEGEHEGGHHGGGHHGHHHHHHHHHHHHHHEHGCECGFHHHHHHF0FEGHHGC.A?<CFA0DA0CGHHHGGEFFHHHHHHHHHHHHHGGGG9EGGGGGGGGFFGGGGGGGGGGF@FFE9BF@@@@FFFFFFFFFFFFFFFFFFFFFF@FFFFFFFFFF
@M05620:37:000000000-D9766:1:1101:24826:6392 1:N:0:79
ACCACACCTTCTACAATGAGCTGCGTGTGGCTCCCGAGGAGCACCCCGTGCTGCTGACCGAGGCCCCCCTGAACCCCAAGGCCAACCGCGAGAAGATGACCCAGGTGAGTGGCCCGCTACCTCTTCTGGTGGCCGCCTCCCTCCTTCCTGGCCTCCCGGAGCTGCGCCCTTTCTCACTGGTTCTCTCTTCTGCCGTTTTCCGTAGGACTCTCTTCTCTGACCTGAGTCTCCTTTGGAACTCTGCAGGTTCT
+
AABBBBBBFFFFGGGGGGGGGGHHGGGBCEHHGGGGDGGGGHGHHGGGDFFGHHGHHHHGGGGGGGGGGGGHGHHGGGGHGHHHHGGGGGGGGGHHGHHHHHHHGHHHHGHGGHHGGGGGHHHHHHHHHHHGHHGGGGGHGHHGHGGGGGGGGGGGGGGGGGGGGGFFFFFFFFFFFFFFFFFFFFFFFFFFFFFDFFFFFFFFFFFFFFFFFFFFFFFFFFFFFFFFFFFFFFFFFFFFFFFFFFFFFFF
@M05620:37:000000000-D9766:1:1101:14986:6396 1:N:0:79
ACCACACCTTCTACAATGAGCTGCGTGTGGCTCCCGAGGAGCACCCCGTGCTGCTGACCGAGGCCCCCCTGAACCCCAAGGCCAACCGCGAGAAGATGACCCAGGTGAGTGGCCCGCTACCTCTTCTGGTGGCCGCCTCCCTCCTTCCTGGCCTCCCGGAGCTGCGCCCTTTCTCACTTGTTCTCTCTTCTGCCGTTTTCCGTAGGACTCTCTTCTCTGACCTGAGTCTCCTTTGGAACTCTGCAGGTTCT
+
BBBBBBBBFFFFGGGFGGGGGGHHGFGEHGGHHGGGGGGFGHHHHGGGGGGGHHHHHHHGGGGGGGGGGGGHHHHGGGGHGHHHHEGGGGCGGGHHGHHHHHCCFHFHHHHGGHHGGGGGHHHHHHHHHHHFHHGGGGGHGHHGHGGGGGGGGGGGGGGGCFGGGGFFFFFFFFFFFFFFFFFFFFFFFFFFFFFDFFFFFFFEDFFFFFFFFFFFFFFFFFFF/.BFFFFFFFFFFFFFFFFFFFFFFFF
@M05620:37:000000000-D9766:1:1101:16323:6400 1:N:0:79
ACCACACCTTCTACAATGAGCTGCGTGTGGCTCCCGAGGAGCACCCCGTGCTGCTGACCGAGGCCCCCCTGAACCCCAAGGCCAACCGCGAGAAGATGACCCAGGTGAGTGGCCCGCTACCTCTTCTGGTGGCCGCCTCCCTCCTTCCTGGCCTCCCGGAGCTGCGCCCTTTCTCACTGGTTCTCTCTTCTGCCGTTTTCCGTAGGACTCTCTTCTCTGACCTGAGTCTCCTTTGGAACTCTGCAGGTTCT
+
CCCCCCCCFFFFGGGGGGGGGGHHGGGAEFHHHGGGGGGGGHHHHGGGEGGGHHGHHHHGGGGGGGGGGGGHHHHGGGGHGHHHHGGGGGGGGGHHHHHGHHHHGHHFHHHGGHHGGGGGHHHHGHHHHHHGGHGGGGGHGHHGHGGGGGGGGGGGGGGFGGGGGGFFFFFFFFFFFFFFFFFFFFFFFFFFFFFFFFFFFFFFFFFFFFFFFFFFFFFFFFFF/FFFFFFFFFFFFFFFFFFFFFFFFFF
@M05620:37:000000000-D9766:1:1101:20086:6404 1:N:0:79
ACCACACCTTCTACAATGAGCTGCGTGTGGCTCCCGAGGAGCACCCCGTGCTGCTGACCGAGGCCCCCCTGAACCCCAAGGCCAACCGCGAGAAGATGACCCAGGTGAGTGGCCCGCTACCTCTTCTGGTGGCCGCCTCCCTCCTCCCTGGCCTCCCGGAGCTGCGCCCTTTCTCACTGGTTCTCTCTTCTGCCGTTTTCCGTAGGACTCTCTTCTCTGACCTGAGTCTCCTTTGGAACTCTGCAGGTTCT
+
1A1AA?>AFFC1AF1131FF1FCGAAEEH0FGHGG00AE/EEGHGGGEEGGGBGGHGHHGEEEEFGGGGGGHHHHGGGGHGHHHHFGGGGGGCFHGHFHHHHHHGHFHHGHGGHHGGGGGHHHHHHHHHHHGHHGGGGGHGHHGHGGGGGGGGGGGGGGGGGGGG@@F@@FFFFFFFFEFFFFFFFFFFFFFFF@FFFFFFFFFFBFFFFFFFFFFFFFFFFFFFFFFFFFFFFFE;BFFFFFFFFFFFFF
@M05620:37:000000000-D9766:1:1101:17929:6409 1:N:0:79
AGTGCCAGCTCTCAATCGCACAGGGGACCCAGGGCCTGGCCCCTCCATCCAGAAAACCTATGACCTCACCCGCTACCTGGAGCACCAACTCCGCAGCTTGGCTGGGACCTATGTGAGTATCCAGCGTAGGAATCTGGGAGTTGGGGAGGAGTGAGGAGTTGGGGAAAGACAGTCCTAACCGTGGAGGGTTCTGGTAAATGATGGGGTGAGGAGGGGCTCTTTGGCTCCCACCAGTCCCCCTGTCTGGTCTA
+
CCABCFFFCFFFGGGGGGGGGGHFGGGGGGHHFGGGGGHHHHGHGGHHHGHHHHHHHGHHHHHHHHHHHHHGGEGGHHHHGGHHHHHGGHHHEGGGGHHHGHHGGGHHGHHHHHHHHHHHHHHHHGGGGGHHHHHHHHHGGHHHGGGGGGGHHHHHHGHHHHGGGGHHHHHHHHHHHHHHGGFGGGGGEGGGGGFGGGGGGGGGGGFFFFFFFFFFFFFFFFFFFFFFFFFFFFFFFFFFFFFFFFFFFF/
@M05620:37:000000000-D9766:1:1101:19934:6434 1:N:0:79
AGTGCCAGCTCTCAATCGCACAGGGGACCCAGGGCCTGGCCCCTCCATCCAGAAAACCTATGACCTCACCCGCTACCTGGAGCACCAACTCCGCAGCTTGGCTGGGACCTATGTGAGTATCCAGCGTAGGAATCTGGGAGTTGGGGAGGAGTGAGGAGTTGGGGAAAGACAGTCCTAACCGTGGAGGGTTCTGGTAAATGATGGGGTGAGGAGGGGCTCTTTGGCTCCCACCAGTCCCCCTGTCTGGTCTA
+
BBBBCFFFCFFFGGGGGGGGGGHHGGGGGGHHGGGGGGHHHHGHGGHHHHHHHHGHHGHHHHHHHHHHHHHGGGGGHGHHHHHHGHHHGGHHGGGGGHHHGHHGGGHHGHHHHHHHHHHHHHHHHGGGGGHHHHHGHHHGGHHHGGGGGGGHHHHHHGHHHGGGGGHHH/CHHHHHHHHGGGGGGGGGCFGGGGGGGGGGGGGGGGFFFFFFFFFFFFFFFFFFFFFFFFFFFFFFFFFFFFFFFFFFFFF
@M05620:37:000000000-D9766:1:1101:5334:6445 1:N:0:79
ACCACACATTCTACAATGCGCTGCGTGTGGCTCCCGAGGAGCACCCCGTGCTGCTGACCGAGGCCCCCCTGAACCCCAAGGCCAACCGCGCGAAGATGACCCAGGTGCGTGGCCTGCTACCTAGTCTGGTGGCCGCCTACCTCCTTACTGGCCTCCAGGGCTTGCGCCATTTCTCACTGGTTCTCTCTTCTGCCGTTTTCAGTAGGACTCTCTTTTCTGACCTGCGTCTCCTATGGAACTCTGCAGGTTCT
+
ABBABBB3BBFFGGGGGGCEGECEFABBAAFGHBBE2AEAEHGHHGG0EBEFGGHGHHH>>>EGGEEGGGGBEEGGG//GF/FGEGD/DD/><C??GG111?CC.<11>>.-<C<.<<00<D00<0=0<</:GHCC-:./;99CFF0/0=9.90;C/;B;...-.@-A../9;FF///;;9B/;FE//:BFF/FBA.BF//B/B//99B9F////;;;////;.;-;BDFB9/;//9B//;B//9B.;9FF
@M05620:37:000000000-D9766:1:1101:12366:6445 1:N:0:79
ACCACACCTTCTACAATGAGCTGCGTGTGGCTCCCGAGGAGCACCCCGTGCTGCTGACCGAGGCCCCCCTGAACCCCAAGGCCAACCGCGAGAAGATGCCCCGGTGGAGGGCCCCGTTACTCCTTCGGGTGCCGCCCCCCTCCTTTCCTGGCCCCCGGCAATTCCGCCCTTTCCCATGGGTTTTTCCTTCGCCGTTTTTCCGTGGACTCTCTTTCCTGTCCCTTGTTCTCTTTTGGACCTCGGCAGTTTCT
+
>A>AAA1AFFFDAGG13BBBDA1AABEFH0GHFGFAF/E/EHHHHG?EAAEAGA1FHGHGGGGGEE/EGGGHHG/EFGGEFHHE<FGGG@BC/<FC1<1<G//<///..<-.<C--...<00/<00.;..;.;--;--9A-.;/;0C000;A--;@-9---/////;B=@F////9//;-;----//9//--;--;BA-B/-9-;-//////999/////;///-////;/BF/F-;/--9----;/;9/9
@M05620:37:000000000-D9766:1:1101:17918:6455 1:N:0:79
AGTGCCAGCTCTCAATCGCACAGGGGACCCAGGGCCTGGCCCCTCCATCCAGAAAACCTATGACCTCACCCGCTACCTGGAGCACCAACTCCGCAGCTTGGCTGGGACCTATGTGAGTATCCAGCGTAGGAATCTGGGAGTTGGGGAGGAGTGAGGAGTTGGGGAAAGACAGTCCTAACCGTGGAGGGTTCTGGTAAATGATGGGGTGAGGAGGGGCTCTTTGGCTCCCACCAGTCCCCCTGTCTGGTCTA
+
AAABAFFFBFFFGGGGGGGGGGHHGGGGGGHHGGGGGGHHHHGGGGHHHHGHHHHHHGHHHHHHHHHHHHHGGGGGHHHHFGHGHHHHGHHHGGGGGHHHGHHGDGHHGHHHHHHHHHHHHHHHHGGGGGHHHHHHHHHGGGHHGGGGGGEGHGHHHGHHHGGGGGHHHHHHHHHHGHHHGGEGEGGGAFGGGGGGGGGGGGGGGGFFFFFFFFFFFFFFFFFFFFFFFFFFFFFFFFFFFFFFFFFFFF/
@M05620:37:000000000-D9766:1:1101:18942:6458 1:N:0:79
ACCACACCTTCTACAATGAGCTGCGTGTGGCTCCCGAGGAGCACCCCGTGCTGCTGACCGAGGCCCCCCTGAACCCCAAGGCCAACCGCGAGAAGATGACCCAGGCGAGAGGCCCGCTACCGCTTCTGGTGGCCGCCTCCCTCCTTCCTGACCTCCCGGAGCTGCGCCCTTTCTCACTGGCTCTCTCTTCTGCCGTTTTCCGTAGGACTCTCTTCACTGACCTGAGTCTCCTTTGGAACTCTGCAGCTTCT
+
>11>AA>AFFF13BGDABFGDEECABEEH0FGHG0A0/E/EGHHHGGGE/B/BABGHA0EEGGEFFGEGGGHHHHGGGGHGGHEH/E<CCCCCCGF1<F110?///>//-->.<.-AC--<---..0::0/..CC--.;../:C/0CF0909;FFGE.--9>-//;=B@-/BB9/BBBFF--/9BFFFFBFF//-9-B-/9B99--/;FF/;9B9/99B/;FFF/-B/;FB/F9/B//9B/;FFFF/9//9
@M05620:37:000000000-D9766:1:1101:6734:6461 1:N:0:79
ACCACACCTTCTACAATGAGCTGCGTGTGGCTCCCGAGGAGCACCCCGTGCTGCTGACCGAGGCCCCCCTGAACCCCAAGGCCAACCGCGAGAAGATGAGCCAGGTGCGCGGCACGCTACCTGTTCTGCTGGCCGCCTCCCTCCTTCCTCGCCTCCCGGCGCTGCGCCCTTTCTGACTGGTTCTCTCTTGTGCCCCTTACCGTACGACTCTCTTCTCTGACCCGCCTCTCGTTCGGTGCACTGCAGGTTCT
+
AAAAB?AAFFFFGGGBDGGDFDGFEFGGDEGHHGGGAEG22GAGHGEEEEGE5BFGHHHGGG0EFFEGGGGHHHEGGGGHGHHHEGGGGCGGGGHCDFF110??/FG1//>--<A.<..-<D00;CC0000/.C:CB?G.9BFGB0CFF0;B9..9C9>=>B--.--A?-/;9///:/9.:9BBFF////;9/9/.9;//9....-..AFFFFE//;FFF//.9--;.B/.....-9.;/9;:/;:../9/
@M05620:37:000000000-D9766:1:1101:17900:6462 1:N:0:79
AGTGCCAGCTCTCAATCGCACAGGGGACCCAGGGCCTGGCCCCTCCATCCAGAAAACCTATGACCTCACCCGCTACCTGGAGCACCAACTCCGCAGCTTGGCTGGGACCTATGTGAGTATCCAGCGTAGGAATCTGGGAGTTGGGGAGGAGTGAGGAGTTGGGGAAAGACAGTCCTAACCGTGGAGGGTTCTGGTAAATGATGGGGTGAGGAGGGGCTCTTTGGCTCCCACCAGTCCCCCTGTCTGGTCTA
+
ABAABFFFBFFFGFGGGGGGGEHHGGGFGGHHGGGGGGHHHHGHGGHHHHHHGHHHHGHHHHHHHHHHHHHGGGEGHHHHHHHHHHHHGHHHGGGGGHHHGHHGGGHHGHGHHHHHHHHHHHHHHGGGGGGHHHHHHHGFGHHHGGGGGGEHHEHHHGHHHHGGGGHHFHHHHHHHGFHHGGGGGGGGGGGGGGGGGGGGGGGGGGFFFFFFFFFFFFFFFFFFFFFFFFFFFFFFFFFFFFFFFFFFFFB
@M05620:37:000000000-D9766:1:1101:19468:6502 1:N:0:79
ACCACACCTTCTACAATGAGCTGCGTGTGGCTCCCGAGGAGCACCCCGTGCTGCTGACCGAGGCCCCCCTGAACCCCAAGGCCAACCGCGAGAAGATGACCCAGGTGAGTGGCCCGCTACCTCTTCTGGTGGCCGCCTCCCTCCTTCCTGGCCTCCCGGAGCTGCGCCCTTTCTCACTGGTTCTCTCTTCTGCCGTTTTCCGTAGGACTCTCTTCTCTGACCTGAGTCTCCTTTGGAACTCTGCAGGTTCT
+
AAAABAAAFFFFFGGBDFBGFGFFCEFBE2GGGGDAEEE?EHHHHGEGFAEFHHHHHHFGGGGGGGEGGEGHHHGGGGGFGHHGFGGGGCBDCGHHHHHHHHGHAHHBGGHGGHHGGGGGHHHHGGFHHHHGHHCD@.CGGHHGBFFGGGGGGGGGGGG@BGFFGGBFBBFFFFFFFFFFFFFFFFFFFFFFFFBDFFFFFFFFFFFFFFFFFFFFFFFFFFFF/BFFFFFFFFFFFFFFFFFFEFF.BFF
@M05620:37:000000000-D9766:1:1101:14609:6513 1:N:0:79
AGTGCCAGCTCTCAATCGCACAGGGGACCCAGGGCCTGGCCCCTCCATCCAGAAAACCTATGACCTCACCCGCTACCTGGAGCACCAACTCCGCAGCTTGGCTGGGACCTATGTGAGTATCCAGCGTAGGAATCTGGGAGTTGGGGAGGAGTGAGGAGTTGGGGAAAGACAGTCCTAACCGTGGAGGGTTCTGGTAAATGATGGGGTGAGGAGGGGCTCTTTGGCTCCCACCAGTCCCCCTGTCTGGTCTA
+
BCABBFFFCFFFGGGGGGGGGGHGGGGGGGHHGGGGGGHHHHGHGGHHHHHHGHHHHGHHHGHHHHHHHHHGGEGGHHHHHHHGHHHHGHHHGGGGGHHHGHHGGGHHGHHHHHHHHHHHHHHHHGGGGGHHHHHHHHHGGHHHGGGGGGGHHHHHHGHHHHGGGGHHHHHHHHHHHHHHGGGGGGGGFGGGGGFFGGGGGGGGGGFFFFFFFFFFFFFFFFFFFFFFFFFFFFFFFFFFFFFFFFFFFF0
@M05620:37:000000000-D9766:1:1101:26512:6515 1:N:0:79
AGTGCCAGCTCTCAATCGCACAGGGGACCCAGGGCCTGGCCCCTCCATCCAGAAAACCTATGACCTCCCCCGCTACCTGGAGCACCAACTCCGCAGCTTGGCTGGGACCTATGTGAGTATCCAGCGTAGGAATCTGGGAGTTGGGGAGGAGTGAGGAGTTGGGGAAAGACAGTCCTAACCGTGGAGGGTTCTGGTAAATGATGGGGTGAGGAGGGGCTCTTTGGCTCCCACCAGTCCCCCTGTCTGGTCTA
+
>>A?AF11AFFFGGFGGF1FEGF0FEEEEG0FF0BEFAGFGHGFGGFFFF1B1B1BFEH1F12FHHH/FEEEGG/EGGHFGGHFHHHHGB>GGGECEGGH?GH</?<BEH1F1BF2BFDGHHFGHC/<</?1?GB<1C0<E01CC@AC?.<<C<0<GG<GHB-CECECFH/CHHGGGFGGGGEGBE?GBFFB0C;0000CCFF/A-A@EFFF-9>-;@FBFFF9BFFEE-;A-FFFFFEB?-FBFB/;9/;
@M05620:37:000000000-D9766:1:1101:24706:6529 1:N:0:79
ACCACACCTTCTACAATGAGCTGCGTGTGGCTCCCGAGGAGCACCCCGTGCTGCTGACCGAGGCCCCCCTGAACCCCAAGGCCAACCGCGAGAAGATGACCCAGGTGCGTGGCCCGCTACCTCTTCTGGTGGCCGCCTCCCTCCTTCCTGGCCTCCCGGCGCTGCGACCTTTCTCACTGGTTCTCTCTTCTGCCGTTTTCCGTAGGACTCTCTTCTCTGACCTGAGTCTCCTTTGGAACTCTGCAGGTTCT
+
ABBBBBBBFFFFGGGFGGGGGGHHGEGFG?GGGGGEFGGGGHGHHGGGGEGGHGHHHHHGGGGGGGEGGGGHGHGGGGGHGHHHEGGGGGGGGGHHHHHHFBC/C?F1A?/<-G.ACG@@GHD0DDD00=/..G@--:DGEGGGGFGGFGFFGGFGE.----;999-@@DFFFB99B9FF/BBBFFFFFFBBB/-;9/ABFD9...9BFFBFBFB/9FF9FFEB/;B/BFFBFF9B9/;BFFBBFB..B9B
@M05620:37:000000000-D9766:1:1101:11993:6532 1:N:0:79
ACCACACCTTCTACAATGAGCTGCGTGTGGCTCCCGAGGAGCACCCCGTGCTGCTGACCGAGGCCCCCCTGAACCCCAAGGCCAACCGCGAGAAGATGACCCAGGTGAGTGGCCCGCTACCTCTTCTGGTGGCCGCCTCCCTCCTTCCTGGCCTCCCGGAGCTGCGCCCTTTCTCACTGGTTCTCTCTTCTGCCGTTTTCCGTAGGACTCTCTTCTCTGACCTGCGTCTCCTTTGGAACTCTGCAGGTTCT
+
CCCCCCCBFFFFGGGGGG5FGGHHGGGBFFHHHGFGGGEFGHHHHGGGGGGGHHHHHHHFGGGGGGGGGCGHHHHGGGFHGHHHEFEGGG/CGGHGBH2FHF=G/1?101?/FHE----A<D0D000D0=<.<<<D@:EHC/C:GBF/9F/FABFFAFC--9:0C-@D->FFB0BB00B/FF:0099FF0;0B0-AFFEFBDBADDB0/90;FF9B99;:FB9B.-::9B9FBBFFFB00909B0B.FBB:
@M05620:37:000000000-D9766:1:1101:21749:6533 1:N:0:79
AGTGCCAGCTCTCAATCGCACAGGGGACCCAGGGCCTGGCCCCTCCATCCAGAAAACCTATGACCCCACCCGCTACCTGGAGCACCAACTCCGCAGCTTGGCTGGGACCTATGTGAGTATCCAGCGTAGGAATCTGGGAGTTGGGGAGGAGTGAGGAGTTGGGGAAAGACAGTCCTAACCGTGGAGGGTTCTGGTAAATGATGGGGTGAGGAGGGGCTCTTTGGCTCCCACCAGTCCCCCTGTCTGGTCTA
+
>>AAABBFAFCFGAFGGAF1A00FAAFEGEFGGEGEFAFCGHECEGBGGGEGDBGBFE0FH1GGFHC/EEEEGGEFHFFFGGG?>F>GG0FGGA/EE<GGC<GFEEGHGHHFHFGHFGGEDHHHHG<CCCF11FDDHHEA/?FC@-.<@F?CC0GCF.<<<CGGGGGHBGFHHHFB0FB99E9-..9@E?.BFFGEFFBFBCFFEFB@-AFFBA@?@?FF/9FFBFFE?BAF?-/;99AB--9/BF9B;/9
@M05620:37:000000000-D9766:1:1101:16513:6542 1:N:0:79
ACCACACCTTCTACAATGAGCTGCGTGTGGCTCCCGAGGAGCACCCCGTGCTGCTGACCGAGGCCCCCCTGAACCCCAAGGCCAACCGCGAGAAGATGACCCAGGTGCGAGGCAAGCTAAGTCTACTGGCGGCCGACTCCCTCCTTCCTGGCCTCCCCGCGCTGCGCCCTTTCTCACTGGTTCTCTCTTCTGACGTTTTCCGTCGGACTCTCTTCTCTGAACTGCGTCTCCTTTGGAACTCAGCAGCTTCT
+
AAABBBBBFFFFGGGGGGFFGGHHGGGG4EFGHGGG2AE22BFHGGGGGGGG5BGGGHHG@?0EFGGGGGGHHHHGGGFHEHHHHGGCGGGGCAHFGHFFC2/??GF1@//<C.F.G<F<00=D0=DD/.--:@@BFDAFGFGEGGGEGFGGGGGGG.9--9@>D-9DDDFFFF//;9/.FFBFFBFFFFFEFF.;AFFFFBFAA-9-9BF/BFBFF/;//;9//:D9A.;;B/:/:/BBF/9//9./;BF
@M05620:37:000000000-D9766:1:1101:24700:6550 1:N:0:79
ACCACACCTTCTACAATGAGCTGCGTGTGGCTCCCGAGGAGCACCCCGTGCTGCTGACCGAGGCCCCCCTGAACCCCAAGGCCAGCCGCCAGAAGATGACCCAGGCGAGCGGCCCGCTACCTCTTCTGGTGGCCGCCTCCCTCCTTCCTGGCCTCCCGGAGCTGCGCCCTTTCTCACTGGTTCTCTCTTCTGCCGTTTTCCGTAGGACTCTCTTCTCTGACCTGAGTCTCCTTTGGAACTCTGCAGGTTCT
+
AAAAAAAAFFFFFGGF31FGFF1FAEGGH0BGGGG0EEEC?GCGHGCGFFFA1BFGFGHGFF?FEFEEGGGF1GEGGGGHGHHH/F/>E//C00B111FGHHAG</><>/<->ACCGA@CHHHHHGC0CGG.CFCGGAAEABFB/09;CBBFF0CFEB@=-@FFF@=F@@FFFBFFFFFBFFB9/9;F/;:BFF@BBFFFF-;AB?BFFFFFB/BFFFFFFF/-::;FBBB//BBFFFBFFB/FFF?A/BB
@M05620:37:000000000-D9766:1:1101:22320:6579 1:N:0:79
AGTGCCAGCTCTCAATCGCACAGGGGACCCAGGGCCTGGCCCCTCCATCCAGAAAACCTATGACCTCACCCGCTACCTGGAGCACCAACTCCGCAGCTTGGCTGGGACCTATGTGAGTATCCAGCGTAGGAATCTGGGAGTTGGGGAGGAGTGAGGAGTTGGGGAAAGACAGTCCTAACCGTGGAGGGTTCTGGTAAATGATGGGGTGAGGAGGGGCTCTTTGGCTCCCACCAGTCCCCCTGTCTGGTCTA
+
ABABBFFFDFFFGGGGGGGGGGHGGGGGGGHHGGGGGGHHFHGHGGHHHHHHHHGHHGHHHHHHHHHHHHHGGEGGHHHHGGHHHHHHGHHHEGGGGHHHGHHGGGHHGHFBHHH3FGHFHHGHHGGG@DFH2GHHHHHFECHHGGGCGGFFHHEGBF/CGHGGEDEGCFHCCGHHGFCFGGEGDEGG::.BFFGBBBFFGGFGGGA@EFFFFDF;@DFFFFFFFFFFEFFFFFFFFFFFFEFFFFBFBF;
@M05620:37:000000000-D9766:1:1101:18951:6633 1:N:0:79
ACCACACCTTCTACAATGAGCTGCGTGTGGCTCCCGAGGAGCACCCCGTGCTGCTGACCGAGGCCCCCCTGAACCCCAAGGCCAACCGCGAGAAGATGACCCAGGTGAGTGGCCCGCTACCTCTTCTGGTGGCCGCCTCCCTCCTTCCTGGCCTCCCGGAGATGCGCCCTTTCTCACTGGTTCTCTCTTCTGCCGTTTTCCGTAGGACTCTCTTCTCTGACCTGAGTCTCCTTTGGAACTCTGCAGGTTCT
+
DDDDDDDDFFFFGGGGGGGGGGHHGGGEHGHHHGGGGGGGGHHHHGGGGGGGHHHHHHHGGGGGGGGGGGGHGHHGGGGHGHHHHGGGGGDGGGHGHHHHHFHH/=FFHGHGGHHGGGGGGHHHHHHHHHHGHHGGGGGHGHHGH0FGGGGGGGGGGGGGG-CFGGGFFFFFFFFFHHHFFFFFHHFFFBFFFFFFFFFFFFFFFFFFFFFFFFFHFFFFFF0;;FFFFFFFFFHFFFFFFFFFFFF.BFF
@M05620:37:000000000-D9766:1:1101:26616:6635 1:N:0:79
ACCACACCTTCTACAATGAGCTGCGTGTGGCTCCCGAGGAGCACCCCGTGCTGCTGACCGAGGCCCCCCTGAACCCCAAGGCCAACCGCGAGAAGATGACCCAGGTGAGTGGCCCGCTACCTCTTCTGGTGGCCGCCTCCCTCCTTCCTGGCCTCCCGGAGCTGCGCCCTTTCTCACTGGTTCTCTCTTCTGCCGTTTTCCGTAGGACTCTCTTCTCTGACCTGAGTCTCCTTTGGAACTCTGCAGGTTCT
+
BCBCCCCCFFFFGGGGGGGGGGHCGEGEAEHFGGGFEEGGGHHHHGGGFGGGGHHHHHHGGGGGGGGGGGGHHHHGGGGHGGHHHGGGGGGGCGHGHFHHHHGHGHHGHHHGGGHGCGGGHHGHHHGHHHFFHGGGFGGHGHHGHGGGGGGGGGGGGGADDGGGGGFFFFFFFFFFFFBFFFFFFFFFFFFFFFFDFFFFFFFFDDFFFFFFFFFFFFFBFFFB//9:FFFFBFFFFFFFFFFFFF?FBFF
@M05620:37:000000000-D9766:1:1101:13969:6636 1:N:0:79
ACCACACCTTCTACAATGAGCTGCGTGTGGCTCCCGAGGAGCACCCCGTGCTGCTGACCGAGGCCCCCCTGAACCCCAAGGCCAACCGCGAGAAGATGACCCAGGTGAGTGGCCCGCTACCTCTTCTGGTGGCCGCCTCCCTCCTTCCTGGCCTCCCGGAGCTGCGCCCTTTCTCACTGGTTCTCTCTTCTGCCGTTTTCCGTAGGACTCTCTTCTCTGACCTGAGTCTCCTTTGGAACTCTGCAGGTTCT
+
AAAAAACBFFFFGGGFGGGGGGHHGGGGHGHHHGGG?EEEEGGHHGGGGGGGHHHHFHHGEEGGGGGGGGGFFGHGGGGHGGHHHGGGGGGGCDHBGH2FFH/?/1?GF11FFHHCCCDGFGHHFDDD0DC?G.-DFAFFGCGGFFGGFBBFF0FEEC@?-:99F?DFFFFFFFFFFFFFFFFFFBFFFFFFFFCFFFFFFDF...///F9:FBBFBBFFFFFBBB:BBFBFFFB/B/FFFFFBFFFFFFF
@M05620:37:000000000-D9766:1:1101:15674:6650 1:N:0:79
ACCACACCTTCTACAATGAGCTGCGTGTGGCTCCCGAGGAGCACCCCGTGCTGCTGACCGAGGCCCCCCTGAACCCCAAGGCCAACCGCGAGAAGATGACCCAGGTGAGTGGCCCGCTACCTCTTCTGGTGGCCGCCTCCCTCCTTCCTGGCCTCCCGGAGCTGCGCCCTTTCTCACTGGTTCTCTCTTCTGCCGTTTTCCGTAGGACTCTCTTCTCTGACCTGAGTCTCCTTTGGAACTCTGCAGGTTCT
+
BBBABBBBFFFFGGGGFGGGGFHHGGGEDEHHHGGGGGGGFHHHHGGGGGGGHHGHHHHGGGCGGGGGGGGHHHHGGGGHGHHHHGGGGGGCFGHHDGHHHHEGGHHHFGFGGHHGGFCGHHHHHHHHHGCGHHGGGGDHGHHGHGFGGGGGGGGGGGGGAFGGGGFFFFFFFFFFFFFFFFFFFFFFFFFFFFFDDFFFFFFEDFFFFFFFFFFFFFEFFFFF/9FFFFFFFF/FFFFFFFFFFFFFFFF
@M05620:37:000000000-D9766:1:1101:18396:6660 1:N:0:79
AGTGCCAGCTCTCAATCGCACAGGGGACCCAGGGCCTGGCCCCTCCATCCAGAAAACCTATGACCTCACCCGCTACCTGGAGCACCAACTCCGCAGCTTGGCTGGGACCTATGTGAGTATCCAGCGTAGGAATCTGGGAGTTGGGGAGGAGTGAGGAGTTGGGGAAAGACAGTCCTAACCGTGGAGGGTTCTGGTAAATGATGGGGTGAGGAGGGGCTCTTTGGCTCCCACCAGTCCCCCTGTCTGGTCTA
+
>>>>AFDFAFFFGBGGGFF1E0F0AAEEFF0AFEGFFFGHGHGFGGFFBG1FACFFGGHHHBGHHGGHHHHEFGEGHHFBFGF?FGGHGGHHGE/EEBFHFHHGEEGHGHHHHHGHHHHGHDFGHGBFGGHHH1GHHHFGEHHGGGGGGGGHHHHHFEGGHHGGGGHGHHHHGFHHHHHHGBE@GGGGGGGGGG;0BFGFGFGGGGB-:FFFFF@@@@FFFFFFBFFEFBABEFFFBB?B@EFFFF/:;9;
@M05620:37:000000000-D9766:1:1101:23176:6678 1:N:0:79
ACCACACCTTCTACAATGAGCTGCGTGTGGCTCCCGAGGAGCACCCCGTGCTGCTGACCGAGGCCCCCCTGAACCCCAAGGCCAACCGCGAGAAGATGACCCAGGTGAGTGGCCCGCTACCTCTTCTGGTGGCCGCCTCCCTCCTTCCTGGCCTCCCGGAGCTGCGCCCTTTCTCACTGGTTCTCTCTTCTGCCGTTTTCCGTAGGACTCTCTTCTCTGACCTGAGTCTCCTTTGGAACTCTGCAGGTTCT
+
BBBABBBBFFFFGGGGGGGGGGHHGGGGHGHHHGGGDGGGGHEHHGGGDFGGHHHHGHHGGFEEGGGGGGGGHHHGGGGHGHHHHGGGGGGGGGHFFGHHHHGGEHHHGGHGGHHGGGGGHHHHHHHHHHHGHHGGGGGHGHHGHGGGGGGGGGGGGDGGGGGGGGFFFAFFFFFFFFFFFFFFFFFFFFFFFFFFFFFFFFFFFFFFFFFFFFFFFFFFFFFFFFFFFFFFFFFEFFFFFFFFFFFAFFF
@M05620:37:000000000-D9766:1:1101:18164:6705 1:N:0:79
ACCACACCTTCTACAATGAGCTGCGTGTGGCTCCCGAGGAGCACCCCGTGCTGCTGACCGAGGCCCCCCTGAACCCCAAGGCCAACCGCGAGAAGATGACCCAGGTGAGTGGCCCGCTACCTCTTCTGGTGGCCGCCTCCCTCCTTCCTGGCCTCCCGGAGCTGCGCCCTTTCTCACTGGTTCTCTCTTCTGCCGTTTTCCGTAGGACTCTCTTCTCTGACCTGAGTCTCCTTTGGAACTCTGCAGGTTCT
+
BBBBBBBBFFFFGGGGGGGFGFHFGEGBAEHHFGGGGGGGFHHHHGGGGFGGHHGHHHHGGGGGGGGGGGGHHFHGGGGHEHHHHGGGGGGFCGHHFFHHHHHHGHHGHHHGGHHGGGGGHHHHHHHHHHHGHHGGGGDHGHHGHGGGGGGGGGGGGGGCGGGGGGFFFFFFFFFFFFFFFFFFFFFFFFFFFFFFFFFFFFFFFFFFFFFFFFFFFFFFFFFF/FFFFFFFFFFFFFFFFFFFFFFFFFF
@M05620:37:000000000-D9766:1:1101:15209:6713 1:N:0:79
ACCACACCTTCTACAATGAGCTGCGTGTGGCTCCCGAGGAGCACCCCGTGCTGCTGACCGAGGCCCCCCTGAACCCCAAGGCCAACCGCGAGAAGATGACCCAGGAGAGTGGCCCGCTACCTCTTCTGGTGGCCGCCTCCCTCCTTCCTGGCCTCCCGGAGCTGCGCCCTTTCTCACTGGTTCTCTCTTCTGCCGTTTTCCGTAGGACTCTCTTCTCTGACCTGCGTCTCCTTTGGAACTCTGCAGGTTCT
+
BBBBBAABFFFFGGGGGGGGGGHHFEFEGGHHHGGGGGG2EHHHHGGGGGGGHHGHHHHGGGGGGGGGGGGHHHHGGGGHGHHHEGGGGGCGGGHHHHHHCCGHG/F/AGGEGFHC-<@DGHHGFFHHHFFAGHGGGDGHGFHD/;BFFFFFFBFGG.?-9A.CBBDFFFFFFBFB9BFFFFFFFF/9FFFFFB=DFFFFF?FF9.FF9FFFFFFFF//9BBBF.-;@.9FFFF//;/BBFB/B9FF.;9/
@M05620:37:000000000-D9766:1:1101:14648:6746 1:N:0:79
AGGGCCAGCTCTCCATCGCACAGGGGACCCAGTGCCTGGCCCCTCCATCCAGAAACCCTATGACCTCACCCGCTACCTGGAGCACCCACTCCGCAGCTTGGCTGGGACCTATGTGAGTATCCAGCGTAGGAATCTGGGAGTTGGGGAGGAGTGCGGAGTTGGGGACAGACCGTCCTAACCGTGGAGGGTTCTGGTAAATGATGGGGTGAGGAGGGGCTCTTTGGCTCCCACCAGTCCCCCTGTCTGGTCTA
+
>>11>>AAA@CFFAFGFC?EEEHC00AAEFHFBBEDBFABBAAGC?GHHHHHEFF00AFH1FFGG1BFGHH>E/>>FFB0>BBEFG?/?BF>>E/@>GBBEGHGGGHHGHCGHFH2GHBHHHHHHGG/CGGHHGHHHG0?EGGHCG.AC.><C0-C-ACHHHGG.-:C/C.;CBCGF0CFGGGG.CAA;CAFFFFFFEFFBFFFFFF@EFF/9B-@@@FFFFFFFFFFFFFF-AFFFFFF@FFFFFBBFF/
@M05620:37:000000000-D9766:1:1101:8482:6758 1:N:0:79
AGTGCCAGCTCTCAATCGCACAGGGGACCCAGGGCCTGGCCCCTCCATCCAGAAAACCTATGACCTCACCCGCTACCTGGAGCACCAACTCCGCAGCTTGGCTGGGACCTATGTGAGTATCCAGCGTAGGAATCTGGGAGTTGGGGAGGAGTGAGGAGTTGGGGAAAGACAGTCCTAACCGTGGAGGGTTCTGGTAAATGATGGGGTGAGGAGGGGCTCTTTGGCTCCCACCAGTCCCCCTGTCTGGTCTA
+
>AABCFFFBFFFGFGGGFGCEEBEBEGGGGHHGGGGGFGGGHGHGGEHHHHHFEGHHGHHHGFHHHGHHHHGGECFHHHGHGG?EGHHGHHHGGGGGGHHGFF?EFHHGHHHHHGHHGHHHGHHHFEGGDHHHHHHGHHGEFHHGGGGGGGHHHHHHGHGFFGGGGHHHHHHHHHHHHHHGGGGGGGG:CFGGGCFGFFGGGGGGGFFFFFFFFFFFBFFFFFFFFFFFFFFFFFFFFFFFFFFFFF9;F:
@M05620:37:000000000-D9766:1:1101:14660:6762 1:N:0:79
AGTGCCAGCTCTCAATCGCACAGGGGACCCAGGGCCTGGCCCCTCCATCCAGAAAACCTATGACCTCACCCGCTACCTGGAGCACCAACTCCGCAGCTTGGCTGGGACCTATGTGAGTATCCAGCGTAGGAATCTGGGAGTTGGGGAGGAGTGAGGAGTTGGGGAAAGACAGTCCTAACCGTGGAGGGTTCTGGTAAATGATGGGGTGAGGAGGGGCTCTTTGGCTCCCACCAGTCCCCCTGTCTGGTCTA
+
ABABBFFFCFFFGGGGGGGGGGHHGGGGGGGHGGGGGGHHHHGHGGHHHHHHGFHHHGHHHHHHHHHHHHHGGEGGHHHHGHHHHHFHFHHHGGGGGHHHGHHGGGHHGHGHHHHHHHHHHHGHHGGGGGHHHHHHHGFGGHHHGGFGGDCGHGHGGGHHHHGGGDEHFHHHHHHHFHHHGGGGDEGGGGGGGGGGGGGGGGGGGGFFFFFFFFFFFFFFFFFFFFFFFFFFFFFFFFFFFFFFFFFFFF/
@M05620:37:000000000-D9766:1:1101:9448:6767 1:N:0:79
ACCACCCCTTCTCCAATGAGCTGCGTGTTGCTCCCGCGGCTCCCCCCGCGCGGCTGCCCGAGACCCCCCTGACCCCCAAGGCCACCCGCTAGGCGCTTACCCCGGGGAGTGGCCCGCTACCTCTTCTGGTGGCCGCCTCCCTCCTTCCTGGCCTCGCGTAGCTGCGCCCCCTCTCACTGGTTCTCTCTTCTGCCGTTTTCCGTAGGAGTCTCTTCTCTCACCTGATTCTCCCTTTTCCCCCTGCAGGTTCT
+
>1>>>>>>1CFFFGGABBA1B1B1ABBA0BBB1BBA0AEE/BFAEFGG/>>//>/>/B/?>>/?F<?<C//??<??C//??/?FCGF>A<A>0<---<.0/<.AC-;;9E...99--@A-C0;90;C;;09--;--99B--;9;-9F///;--/--;@--;A/;F>@-@--;--;/;//-/;/BFBB/B/////--:9;/B-;-;B//9/:B/9;9BF///-/;9//:/;F/-///9/;----;-;FF//9
@M05620:37:000000000-D9766:1:1101:9430:6771 1:N:0:79
ACCACACCTTCTACAATGAGCTGCGTGTGGCTCCCGAGGAGCACCCCGTGCTGCTGACCGAGGCCCCCCTGAACCCCAAGGCCAACCGCGAGAAGATGACCCAGGTGCGTGGCCCGCTACCTCTTCTGGTGGCCGCCTCCCTCCTTCCTGGCCTCCCGGAGCTGCGCCCTTTCTCACTGGTTCTCTCTTCTGCCGTTTTCCGTAGGACTCTCTTCTCTGACCTGCGTCTCCTTTGGAACTCTGCAGGTTCT
+
DDDDDDCCFFFFGGGGGGGGGGHHGGGEHGGGHGGGGAFGGHHHHGGGGGGGHHHHGHHGGGGGGGGGGGGHHHHGGGGHGHHHHGGGGGBDFGHHHHHHGHEGFHH=AFGFGH>@C@CDFHHHH0GHGHHGGFCGDAEHGGGGGFGGGGGGGGGGFD----;:BFFFFFFFFFF0BFFFFFFFFFFFBFFFFFFFFFFFFFBFD.:BFFFFFE:0BFF0FFFB.@D=DFFFFFFFFFFFFFFFFFFFFFF
@M05620:37:000000000-D9766:1:1101:21520:6772 1:N:0:79
AGGGCCAGCTCTCAATCGCACAGGGGACCCAGGGCCTGGCCCCTCCATCCAGAAAACCTATGACCTCACCCGCTACCTGGAGCACCAACTCCGCAGCTTGGCTGGGACCTATGTGAGTATCCAGCGTAGGAATCTGGGAGTTGGGGAGGAGTGAGGAGTTGGGGAAAGACAGTCCTAACCGTGGAGGGTTCTGGTAAATGATGGGGTGAGGAGGGGCTCTTTGGCTCCCACCAGTCCCCCTGTCTGGTCTA
+
>A1>AA?A?FFFG1GGEFFCEEGCF0EEFE0FAEE/EEGACHGCFGBHFGCFG0BFGEHGHHGHHGCFHAEEE?/EHFHHFGHECHCFE0GFAFEGEFGHEHFGGCHHGHHHFFHHFHHHHHFHHCGCGCGHFHHHEF0FAFGCC?>@?.<<.0<<0CGCDG?CEGH./CC/:CC:CCF.9.9-.;99E..0;0;9B00000BFGA-9-AFFFB@@@@?BF/B/BFFFA-FB--BFFFF?--///B/99//
@M05620:37:000000000-D9766:1:1101:22084:6785 1:N:0:79
AGTGCCAGCTCTCAATCGCACAGGGGACCCAGGGCCTGGCCCCTCCATCCAGAAAACCTATGACCTCACCCGCTACCTGGAGCACCAACTCCGCAGCTTGGCTGGGACCTATGTGAGTATCCAGCGTAGGAATCTGGGAGTTGGGGAGGAGTGAGGAGTTGGGGAAAGACAGTCCTAACCGTGGAGGGTTCTGGTAAATGATGGGGTGAGGAGGGGCTCTTTGGCTCCCACCAGTCCCCCTGTCTGGTCTA
+
ABCBCFFFCFFFGGGGGGGGGGHGGGGGGGHHGGGGGGHHHHGHGGHHHHHHFGFHHGHHHHFHHHHHHHHGGGGGHHHHHHHHHHHHGHHHGGGGGHHHGHHGGGHHGHHHHHHHHHHHHHHHHGGGGGHHHHHHHHHGGHHHGGGGGGGHHHHHHGHHHHGGGGHHHHHHHHHHHHHHGGGGGGGGCFGGGGFGGGGGGGGGGGFFFFFFFFFFFFFFFFFFFFFFFFFFFFFFFFFFFFFFFFFFFFB
@M05620:37:000000000-D9766:1:1101:21160:6790 1:N:0:79
ACCACACCTTCTACAATGAGCTGCGTGTGGCTCCCGAGGAGCACCCCGTGCTGCTGACCGAGGCCCCCCTGAACCCCAAGGCCAACCGCGAGAAGATGACCCAGGTGAGTGGCCCGCTACCTCTTCTGGTGGCCGCCTCCCTCCTTCCTGGCCTCCCGGAGCTGCGCCCTTTCTCACTGGTTCTCTCTTCTGCCGTTTTCCGTAGGACTCTCTTCTCTGACCTGAGTCTCCTTTGGAACTCTGCAGGTTCT
+
>ABBBAABFFFFGGGGGGGCGDH4FEDGHGGFHGGGEGGEGGGHHGGGGDGGFHFHHHHGGGGGGGGGGGGGHHHGGGFHFHHHHGGEGGDG/CHHHFHHHHHHGHGHHGDFGHHGGGGGHGHHGHHHHHHGHHGGGGFHGHHGHGGGGGGGGGGGGGGG@GGGGGBFBBFFFFFFFFFFFFFFFFFFFFFFFFBFFFFFFFFFDFFFFFFFFFFFFFFFFFFFFFFFFFFFFFFFFFFBFFFFFFFFBFF
@M05620:37:000000000-D9766:1:1101:25025:6807 1:N:0:79
ACCACACCTTCTACAATGAGCTGCGTGTGGCTCCCGAGGAGCACCCCGTGCTGCTGACCGAGGCCCCCCTGAACCCCAAGGCCAACCGCGAGAAGATGACCCAGGTGAGTGGCCCGCTACCTCTTCTGGTGGCCGCCTCCCTCCTTCCTGGCCTCCCGGAGCTGCGCCCTTTCTCACTGGTTCTCTCTTCTGCCGTTTTCCGTAGGACTCTCTTCTCTGACCTGAGTCTCCTTTGGAACTCTGCAGGTTCT
+
BBBBBBBBFFFFFGGFGGABFGHHGGGGH?GHHGGDGGG?EHHHHGGGEGGGGFHHHHHGGGFGGGGGGGGGHHHGGGGHGHHGFGGGGC@DGDCHHFHHHHGHGHHGHHGGGHHGGGGGHHHHHHHHHHHGHHGGGGGHGHHGHGGGGGGGGGGGGGGGGGGGGGFFFFFFFFFFFFFFFFFFFFFFFFFFFFFFFFFFFFFFFFFFFFFFFFFFFFFFFFFFFFFFFFFFFFFFFFFFFFFFFFFFFFF
@M05620:37:000000000-D9766:1:1101:5051:6809 1:N:0:79
ACCACACCTTCTACAATGCGCTGCGTGGGGCTCGCGAGGAGCACCCCGTGCTGCTGACCGAGGCCCCCCTGAACCCCAAGGCCAACCGCGCGAAGATGACCCAGGTGCGTGGCCAGCTACCTCTTCTGGTGGCCGCCTCCCTCCTTCCTGGCCTCCCGGGGCTGCGCCCTTTCTCACTGGTTCTCTCTTCTGCCGTTTTCCGTAGGACTCTCTTTTCTGACCTGCGTCTCCTTTGGAACTCTGCAGGTTCT
+
AAA1AAA1BBCFGFGG3GBAE?EEGEE000BEF/AA/AAECHHHHGG/?BEGEHGFFFH>/E?EGEGGGGFBGGHGGGGHEHHHHGC/BC<<@CC.<FFHHHEGGHHBCEGGGH/;CHHHHHHHH;CHHGGGGGGGGGGGGGGGGGGGGGGFFFFFFF@-9-9;A@@F?@FFFFFFFFFFFFFFFFFFFFFFFF?BFFFFFBF?B-BFFFFFFF/;BBF/FFEFF?F;BFFFFFFFFFFFFFFFBF?FFFF
@M05620:37:000000000-D9766:1:1101:17745:6817 1:N:0:79
ACCACACCTTCTACAATGAGCTGCGTGTGGCTCCCGAGGAGCACCCCGTGCTGCTGACCGAGGCCCCCCTGAACCCCAAGGCCAACCGCGAGAAGATGACCCAGGTGAGTGGCCCGCTACCTCTTCTGGTGGCCGCCTCCCTCCTTCCTGGCCTCCCGGAGCTGCGCCCTTTCTCACTGGTTCTCTCTTCTGCCGTTTTCCGTAGGACTCTCTTCTCTGACCTGAGTCTCCTTTGGAACTCTGCAGGTTCT
+
ABABBAABFFFFGGGFGGGGFGGHGGGEDGHHHGGGGGGCGHHHHGGGGGGGHDGHHHHGGGGGFFEGGGGHHHFGGGGHGHHFHGGGGCBCCGHGHFHHHH/GC<GGFGFCFHHCCGGGHGHFHHH0<=GG<GC:DDGHGHHGHGGGFFFGGFFFGDGC?DGFFACDDFFFFFFFFFFF/BFFFFFFFFFFFFFADFFFF.BAFFFFBFBFFFFFFFFFFFE9/;9BFFFFFFFFBFFFFFBFFFF.9FF
@M05620:37:000000000-D9766:1:1101:13351:6819 1:N:0:79
ACCACACCTTCTACAATGAGCTGCGTGTGGCTCCCGAGGAGCACCCCGTGCTGCTGACCGAGGCCCCCCTGAACCCCAAGGCCAACCGCGAGAAGATGACCCAGGTGAGTGGCCCGCTACCTCTTCTGGTGGCCGCCTCCCTCCTTCCTGGCCTCCCGGAGCTGCGCCCTTTCTCACTGGTTCTCTCTTCTGCCGTTTTCCGTAGGACTCTCTTCTCTGACCTGAGTCTCCTTTGGAACTCTGCAGGTTCT
+
DCDDDCCDFFFFGGGGGGGGGGHHGFGGHGHHHGGGGGGGGHHHHGGGGGGGHHHHHHHGGGGGGGGGGGGHHHHGGGGHGHHHHGGGGGFGGGHHHHFHHHEHGHHHHHHGGHHGGGGGHHHHHHHHHHHGGHGGGGGHGHHGHGGGGGGGGGGGGGA-ACGGGGFFFFFFFFHFHHFFFFFFFFFFFFFFFFFFFFFFFFFFDDFFFFFFFFFFFHFFFFFFFFFFFHFFFHFFFFFFFFFFFFFFFFF
@M05620:37:000000000-D9766:1:1101:14104:6820 1:N:0:79
AGTGCCAGCTCTCAATCGCACAGGGGACCCAGGGCCTGGCCCCTCCATCCAGAAAACCTATGACCTCACCCGCTACCTGGAGCACCAACTCCGCAGCTTGGCTGGGACCTATGTGAGTATCCAGCGTAGGAATCTGGGAGTTGGGGAGGAGTGAGGAGTTGGGGAAAGACAGTCCTAACCGTGGAGGGTTCTGGTAAATGATGGGGTGAGGAGGGGCTCTTTGGCTCCCACCAGTCCCCCTGTCTGGTCTA
+
BCABCFFFDFFFGGGGGGGGGGHGGGGGGGHHGGGGGGHHHHGHGGHHHHHHGHFHHGHHHHGHHHHHHHHGGEGGHHHHHHHHHHHHGHHHGGGGGHHHGHHGGGHHGHHHHHHHHHHHHHHHHGGGGGHHHHHHHHHGGHHHGGGGGGEGHHHHHGHHHHGGGGHHHHGHHHHHHHHHGGFGDFGGEGGGGGFGGGGGGGGGGGFFFFFFFFFFFFFFFFHFFFFFFFFFFFFFFFFFFFFFFFFFFE0
@M05620:37:000000000-D9766:1:1101:9896:6825 1:N:0:79
GAGGCTGCTTTGGACGAACCTCATAGACTATGGCAAAAGTTGCTTCTGGACCTGGACAAGATTGTCGTGCCGCTTACGCAAGCTGAAATAACGGCTAATGCTTGCCACCCACAAAGACAAGGTCACAGAATAATCAAAGGGAAACAAAAAACAGAAGAAAACAACGGAAACAAAGAAGTGCAAACTGCAAAGACCCCCTAGAGTCCGTAAACAAAATATTGACCACATGTGAAAATTTGAACGAGCAATCA
+
>3A>>AC>4BB@FBBAEE2AFBA5D553AB5DBG3F2B3B55AB5DA535BB2B12131B2353B5AB1B10>EED@E1>>/BB@33BBBBB1EE//BBB44BB/BD3B?//<?03B000?/B11B111B@11@2@<1@0//0/00/00//..><11<<>0<>..--<.-/<..:/::000000:00:0:0//9/:.9-9/;0000.....009;9009=//9;/9.//;//9//;;B////...9;////
@M05620:37:000000000-D9766:1:1101:15339:6832 1:N:0:79
AGTGCCAGCTCTCAATCGCACAGGGGACCCAGGGCCTGGCCCCTCCATCCAGAAAACCTATGACCTCACCCGCTACCTGGAGCACCAACTCCGCAGCTTGGCTGGGACCTATGTGAGTATCCAGCGTAGGAATCTGGGAGTTGGGGAGGAGTGAGGAGTTGGGGAAAGACAGTCCTAACCGTGGAGGGTTCTGGTAAATGATGGGGTGAGGAGGGGCTCTTTGGCTCCCACCAGTCCCCCTGTCTGGTCTA
+
>AAAAFFFBFFFGGGGGGGCG2GCFEGGGFFGF?FFFGHHHHGHGGFHHHBGGGFHHGHHHHHHHHHHHHHGGGCGHHHHHHGHHHHHGHHHGGGGGHHHGHHGGGHHGHHHGHEGHHHHHGHGHGGFGGHHFHHHGGHGFHHGGGFCGGGHEGHHHGHHHHGGGGHEHHFHFHHHHFHHGGGGGGGGEGGGGGFFFFFF0CFGGGFBFFFFFFBBBBFFFFFFFFFFFFFFEFFFFFFFBFFFFFFFFFF
@M05620:37:000000000-D9766:1:1101:9280:6841 1:N:0:79
ACCACACCTTCTACAATGAGCTGCGTGTGGCTCCCGAGGAGCACCCCGTGCTGCTGACCGAGGCCCCCCTGAACCCCAAGGCCAACCGCGAGTAGATGACCCAGGTGAGTGGCCCGCTACCTCTTCTGGTGGCCGCCTCCCTCCTTCCTGGCCTCCCGGAGCTGCGCCCTTTCTCACTGGTTCTCTCTTCTGCCGTTTTCCGTAGGACTCTCTTCTCTGACCTGAGTCTCCTTTGGAACTCTGCAGGTTCT
+
BBBABABBFFFFGGGGGGFBGBGFEEABGEHHFGGGGGG?GHHHHGGGGEGFHHHGHHHGCGGGG1EGGGGCHCGGGG?HFEHHHGAEFGC<>GHHDFFGHHHHEHH<CDDFFHHGGGGGHGHGHHHFGHHGHHGGGG.CEGHGHH0BFFFGGGGGGGGBCGAFGGFF;CFFFFFFFFFFFFFFFFFFFFEFFFFFFF?FFFFFFFFFFBBFFFFFFFFFFFFF/FFFFFFFFFFFFFFFFFFFFFEFFFF
@M05620:37:000000000-D9766:1:1101:14141:6841 1:N:0:79
AGTGCCAGCTCTCAATCGCACAGGGGACCCAGGGCCTGGCCCCTCCATCCAGAAAACCTATGACCTCACCCGCTACCTGGAGCACCAACTCCGCAGCTTGGCTGGGACCTATGTGAGTATCCAGCGTAGGAATCTGGGAGTTGGGGAGGAGTGAGGAGTTGGGGAAAGACAGTCCTAACCGTGGAGGGTTCTGGTAAATGATGGGGTGAGGAGGGGCTCTTTGGCTCCCACCAGTCCCCCGGCCGGGTCTA
+
BBAABFFFBFFFGGGFGGGCG?GGFGGGGEEHFGGE2FHCCGEHGGFHHGGH3AFGHGHHHHBHHHHFHHHEF@EEHHHHFFHHHHHAFFHHDG??EEGGFFHGCGHHGHFHGHH?FDFGFHHHHGBDCGFFHHHHFHEFGGGH?FCCF?EGF0DFFGHHHEGGGGEHHHHHHHGHHHGHCGGCGGGGCFAFFGFFFFGGGGGGGGFFEFFF?DAFF;FFFFFFFFFFFFFFFFFFFFF?-----;-;9./
@M05620:37:000000000-D9766:1:1101:9902:6842 1:N:0:79
GAGGCTGCTTTGGAAGAAACTCACAGGCTACGGCAAAAGTTTCGGCTGGGCCTGGGAAAGATTGCCGGTCCCCTTACGCTAGCTCAAATGACTGCCTATGCGTGCTACCCACAACAACGGGAGCCTACAATAATAAAAGAGAGGAAAAAAAGAGATGAAAAAATAATAGAAAAGAAGTAAAGCAAATCCGCATAACCAATTATCACGAGACAAAACAACTATCCGCATCTGAACATTTTATAACCAACAAG
+
>>AAAAFAFFFFGFGGEFGGG1B1A1000B00BE0AFB0B2AD//A/A//BA///A0A/B011111///>/0BFF1B>//?>FG111BB11B2BG01BFGH??EE/B10B1?EC/?<////////0<<1@1<<F111?</00/?>00<<><.<<<=0=0==<:.00;000:0/;.:/;0;;;0///0;/..-..0/;0:;00;0;09;-9----;;-;-///9/-;---;9//;/9BB://////;-AA;-
@M05620:37:000000000-D9766:1:1101:12602:6842 1:N:0:79
ACCACACCTTCTACAATGCGCTGCGTGCGGCTCCCGAGGAGCACCCCGTGCTGCTGACCGAGGCCCCCCTGAACCCCAAGGCCAACCGCGCGAAGATGACCCAGGTGAGTGGCCCGCTACCTCTTCTGGTGGCCGCCTCCCTCCTTCCTGGCCTCCCGGAGCTGCGCCCTTTCTCACTGGTTCTCTCTTCTGCCGTTTTCCGTAGGACTCTCTTCTCTGACCTGCGTCTCCTTTGGAACTCTGCAGGTTCT
+
AAA?AAAAFCFFFGGF3GC1F0EEEEE000AAABFA/EG//G/BFFGE/>FFBHFFFGC>/E/EGAEGGEA<11<EFEEH/CGH/FC/CC/<>CC?1=1FCFFGFGH1<DFFGFGG@CCGHBGHCCGHHBGCHH@?AFAAGGGGFG0FFFFFFFGGFF?@?@FFF?@F@@BFFBFFFBBFFFBFFFFFFFFBBB@FFFEFBAFFBFFFFFFFFFFFFFBBBFFF-@B@BFFBFF//BFFFFFFFFFFFFFF
@M05620:37:000000000-D9766:1:1101:8343:6844 1:N:0:79
ACCACACCTTCTACAATGAGCTGCGTGTGGCTCCCGAGGAGCACCCCGTGCTGCTGACCGAGGCCCCCCTGAACCCCAAGGCCAACCGCGAGAAGATGACACAGGAGTGTCGCCCGACACCTCCTGTGGTCGCCGCCTCCCTCCCTCCTCGCCTCCCAGCGGCGCGCCCTCTCACAGTGGCTCTCTCCTCTGCCGTTTTCCATAACTCTCTCTTCTCAGACGAGTCTCTTCTTTAGATCTCCACAGGCTAG
+
BBBBBBBBFFFFGFGGGGFGGGHHEEGEHGHHHGGGGGGGGHHHHGGFEEDFHHHHHHHGGGFFFGGGGGGHHHHGGGGGGHHHHGGGGCCFFGHHFHGGG22<?0F<F11/?/>->---<CF.</00C/0--;--:.C.;//..//.:/.-;.;../;F--9-;-@-9B.BF/;//9;/.AFFFFB/9./://9AD/9////////;FFFF/BFF/////--;..;B//:;/://9/:F///.9;.9A/.
@M05620:37:000000000-D9766:1:1101:18702:6873 1:N:0:79
ACCACACCTTCTACAATGAGCTGCGTGTGGCTCCCGAGGAGCACCCCGTGCTGCTGACCGAGGCCCCCCTGAACCCCAAGGCCAACCGCGAGAAGATGACCCAGCCGCGTGGCCCGCTACCTCTTCTGGTGGCCGCCTCCCTCCTTCCTGGCCTCCCGGCGCTGCGCCCTTTCTCACTGGTTCTCTCTTCTGCCGTTTTCCGTAGGACTCTCTTCTCTGACCTGTGTCTCCTTTGGAACTCTGCAGCTTCT
+
CCCCCCCCFFFFGGGGGGGGGGHHGGGFHGHHHGGGGGGGGHHHHGGGGGGGHHHHHHHGGGGGGGGGGGGHHHHGGGGHGHHHHGGGGGDGGGHHHHHHF2F/0/</<---<FG@DG-<C00:;C;0:0/:CH@??.EA.9FGGFGGGG/CFGGGF.:-9@DCA;>FFFBFFFF9BBB/:BFBFFFFFFFFFFA;AFEFFAB..:0BFF0F0FF09BB0BFFE0;:B9BFFFFFF00BFFFFFFF0;9BB
@M05620:37:000000000-D9766:1:1101:18360:6891 1:N:0:79
AGTGCCAGCTCTCAATCGCACAGGGGACCCAGGGCCTGGCCCCTCCATCCAGAAAACCTATGACCTCACCCGCTACCTGGAGCACCAACTCCGCAGCTTGGCTGGGACCTATGTGAGTATCCAGCGTAGGAATCTGGGAGTTGGGGAGGAGTGAGGAGTTGGGGAAAGACAGTCCTAACCGTGGAGGGTTCTGGTAAATGATGGGGTGAGGAGGGGCTCTTTGGCTCCCACCAGTCCCCCTGTCTGGTCTA
+
AAABAFFFBFFFGFGGGGGGGGHFGFGGGGHHGGEEGGHHHHGHGGHHHGHHHFHGGFHHHGHHHHHHHHHGGEFFHHHHGGHGHHEFEHHHEGGGGHHHGHHEGGHHGHHHHHHGGHHHHHHGHGGDGGHHHHHHGGFFFGGHGGFDGDCGHFHHHGHHHGGGEFHHFHHGHHHHHHHHGGGGGGGGCFGGGGGFGGGGGGGGGGFFFFFFFFFFFFFFFFFFFFFFFFFFFFFFFFFFFFFFFFFFFFB
@M05620:37:000000000-D9766:1:1101:20120:6923 1:N:0:79
ACCACACCTTCTACAATGAGCTGCGTGTGGCTCCCGAGGAGCACCCCGTGCTGCTGACCGAGGCCCCCCTGAACCCCAAGGCCAACCGCGAGAAGATGACCCAGGTGAGTGGCCCGCTACCTCTTCTGGTGGCCGCCTCCCTCCTTCCTGGCCTCCCGGAGCTGCGCCCTTTCTCACTGGTTCTCTCTTCTGCCGTTTTCCGTAGGACTCTCTTCTCTGACCTGAGTCTCCTTTGGAACTCTGCAGGTTCT
+
BBBBBBBBFFFFGGGGGGGGGGHHGGGGHGHHHGGGGGGGGHHHHGGGEGGGHGHHHHHGGGGGGGGGGGGHHHHGGGGHGHHHGGGGGGDGGGHHHFEHHHHHGHHFHHHGGGHGGGGGHHHHHHHGHHHGHHGGGGGHGHHGHGGGGGGGGGGGGGGGGGGGGGFFFFFFFFFFFFFFFFFFFFFFFFFFFFFFFFFFFFFFFFFFFFFFFFFFFFFFFFFFFFFFFFFFFFFFFFFFFFFFFFFFFFF
@M05620:37:000000000-D9766:1:1101:7194:6944 1:N:0:79
GAGGCTGCTTTGGAAGAAACTCATAGATTACTGCAACAGTTCACCCTGGACCTGGAAAAGTTTCTTGCCTGGATTACAGAAGCTGAAACAACTGGCAAGTACAGCAGCCATGTCCGCTACAGCATACGGTGGCAGACAACCGAACAACTCGCATCACGGGGACGCGCAATTTATCACTGATGCACAAATGAGCCGTTTACCACCCGACTCACCTCCATGAACTGCGACTCATTTCGTACGCCGCAGGCTCT
+
1A>>A>BAFF3FBFG111BAAA133DAFGDGGFHHBG0B1DG2FGH0FH0FAFAF0BFFH12DF2AABFGEA0DABBBA1B1BAAFG1FEECB>0B0F/1F@B21BB0/B112BBEEG//B1G0>>10?B/?<F//B0B///>BB/@?@</>@//11///<><--<-<-.:0;00;000000<0<0;.0000;99../.;;90.:;-9AA0/-/;-B///;B/9B--9-;/9/;/-:-;-----------9
@M05620:37:000000000-D9766:1:1101:17869:6978 1:N:0:79
ACCACACCTTCTACAATGAGCTGCGTGTGGCTCCCGAGGAGCACCCCGTGCTGCTGACCGAGGCCCCCCTGAACCCCAAGGCCAACCGCGAGAAGATGACCCAGGTGAGTGGCCCGCTACCTCTTCTGGTGGCCGCCTCCCTCCTTCCTGGCCTCCCGGAGCTGCGCCCTTTCTCACTGGTTCTCTCTTCTGCCGTTTTCCGTAGGACTCTCTTCTCTGACCTGCGTCTCCTTTGGAACTCTGCAGGTTCT
+
AAA1AAAAFFFFGGGGFGFEGAGFGEEB0AGHCFFGFGGGFHHHHGGGCEGGGHGFHHHEEGCGGCGGGGFEHFHGGGCHAFHHHGE?CG<<<BGGFF1FHHGHGHH1FHHGGHHGGGGGHFHHHHHGFGHGHHGGGGCGGHHGHGGGGGGGGEGGGG@-;@GGGG@F@@FFFFFFFFFFFFFFFFFFFFFFFF@FFFFFFFFFFFEFFFFFFFFFFFF/FFFF-@;@-FBFFFFFFBFB9BFFFFFFFFF
@M05620:37:000000000-D9766:1:1101:13526:6985 1:N:0:79
ACCACACCTTCTACAATGAGCTGCGTGTGGCTCCCGAGGAGCACCCCGTGCTGCTGACCGAGGCCCCCCTGAACCCCAAGGCCAACCGCGAGAAGATGACCCAGGTGAGTGGCCCGCTACCTCTTCTGGTGGCCGCCTCCCTCCTTCCTGGCCTCCCGGCGCTGCGCCCTTTCTCACTGGTTCTCTCTTCTGCCGTTTTCCGTAGGACTCTCTTCTCTGACCTGAGTCTCCTTTGGAACTCTGCAGGTTCT
+
ABB@A@ABFFFFCGGGFGGFF5FCEEAFHGGFFFGFGEG2EGGHHGCEAEEEHGGFHHHE0EGGG1>EGGGEH3?EEGEFFEHFEG?ED@<<<D2FB<FF2?<</?<<?11?F0/-A<>-CDDDFDFFF0/.<.-::AACFHHGGFBFGBFAABFE?AG---9-9--.B=9BBBFFFFFB/99//99/:9BBFFF.AFF/B.9.9./9/BF99FFEBF///9B./;F///B9B/9///9FFF//;99;9;B
@M05620:37:000000000-D9766:1:1101:14957:6986 1:N:0:79
AGTGCCAGCTCTCAATCGCACAGGGGACCCAGGGCATGGCCCCTCCATCAAGAAAACCTATGACCTCACCCGCTACCTGGAGCACCAACTCCGCAGATTGGCTGGGACCTATGTGAGTATCCAGCGTAGGAATCTGGGAGTTGGGGAGGAGTGAGGAGTTGGGGAAAGACAGTCCTAACCGTGGAGGGTTCTGGTAAATGATGGGGTGAGGAGGGGCTCTTTGGCTCCCACCAGTCCCCCTGTCTGGTCTA
+
>>>AADDCAFF3FFG3AAAFEEFGAAEAA0A0EAA/0AB00FEFEGFH11BB100BFE0BAFDHGF1@GHGEE>/>GHH0BGHE>/0?E0BGFAE@/11BFFHGG/FGG0<FG2>BGGHD2B2FHCGCCA<@1@GHE00FCHDGC/.--.>>>1DC0E/<0<<-..;CG//C00:C0:CGC.;?.::A9AFGBF;;BBBFEGGGGGG@?F-/9B--;-;FFFFFFFFFFFFFFFFFFFFB;EFFFF/9FFF
@M05620:37:000000000-D9766:1:1101:26197:6992 1:N:0:79
AGTGCCAGCTCTCAATCGCACAGGGGACCCAGGGCCTGGCCCCTCCATCCAGAAAACCTATGACCTCACCCGCTACCTGGAGCACCAACTCCGCAGCTTGGCTGGGACCTATGTGAGTATCCAGCGTAGGAATCTGGGAGTTGGGGAGGAGTGAGGAGTTGGGGAAAGAAAGTCCTAACCGTGGAGGGTTCTGGAAAATGATGGGGTGAGGAGGGCCTCTTTGGCTCCCACCAGTCCCCCTGTCTGGTCTA
+
AA>>AFFFBFFFFGGGFGGFEEHCDGFGCEHHD2EAFEHGAGAGGGGHHGHGBGFFHGHHHHGHHHHHHHHGEEEFHGHHHGGHHHHEEB@BEEE?E3GHFGHG?EHHGFGHHHHHFDHHHHHGGGDGFGHHHHHHHHHEEHHHGC.A?<A0C0DGBEGFGHGGGG.:/.:;GG0CG0GG?CA-.CE?.:AFFG0:F/90;CFGF?9-.;./:DD...9;FFF///;...A.;./;/FFFAEFFFFF/BB9
@M05620:37:000000000-D9766:1:1101:25706:7029 1:N:0:79
ACCACACCTTCTACGATGAGCTGCGTGTGGCTCCCGAGGAGCACCCCGTGCTGCTGACCGAGGCCCCCCTGAACCCCAAGGCCAACCGCGAGAAGATGACCCAGGTGAGTGGCCCGCTACCTCTTCTGGTGGCCGCCTCCCTCCTTCCTGGCCTCCCGGAGCTGCGCCCTTTCTCACTGGTTCTCTCTTCTGCCGTTTTCCGTAGGACTCTCTTCTCTGACCTGAGTCTCCTTTGGAACTCTGCAGGTTCT
+
AAAAAAAAFFFFGG1AFF1FFGHHGEGEHGHHHGFGGGGGGHHHHGGGGGGGHHHHHHHGGGGGGGGGGGGHHHHGGGEHGHHHGGGGGGCGGGHHHH1GHHEGFGGFGGFGGH.ACG?CHHHHHHHHGHHGHHGGGGGHGHHGGGGGGGGGGGGGGG@@@AFGG@@F@@FFFFFFFFFFFFFFFFFFFFFFFF@FFFFFFFFEFFFFFFFFFFFFFFEFFFFFFFFFFFFFFFFFFFFBFFFFFFFFFFF
@M05620:37:000000000-D9766:1:1101:25465:7032 1:N:0:79
ACCACACCTTCTACAATGAGCTGCGTGTGGCTCCCGAGGAGCACCCCGTGCTGCTGACCGAGGCCCCCCTGAACCCCAAGGCCAACCGCGAGAAGATGACCCAGGTGAGTGGCCCGCTACCTCTTCTGGTGGCCGCCTCCCTCCTTCCTGGCCTCCCGGAGCTGCGCCCTTTCTCACTGGTTCTCTCTTCTGCCGTTTTCCGTAGGACTCTCTTCTCTGACCTGAGTCTCCTTTGGAACTCTGCAGGTTCT
+
BBBBBBBBFFFFGGGGGGFGGGHHGFGEEEHHHGGGFGGGGHHHHGGGGFFGHHGHHHHGGGGGGGGGGGGHGHHGGGGHGHHHHGGGGGGGFGHHHHGHHHHHFHHFHGHGGHHGGGGGHHHGHHHHHHHGHHGGGGGHGHHGHGGGGGGGGGGGGGGGGGGGGGFFFFFFFFFFFFFFFFFFFFFFFFFFFFFFFFFFFFFFFFFFFFFFFFFFFFFFFFFFBFFFFFFFFFFFFFFFFFFFFFFFFFF
@M05620:37:000000000-D9766:1:1101:4677:7056 1:N:0:79
AGTTCCAGCTCTCCATCGCACAGGGTACCCAGTGCCTGGCCCCTCCATCCAGAAAACCTATGACCTCACCCGCTACCTGGCGCACCCACTCCGCAGCTTGGCTGGGACCTATGTGCGTATCCAGCGTCGGCATCTGGGTGTTGGGGCGGCGTGCGGTGCTGGGGAAAGCCCGTCCTAACCGTGGCGGGATCTGGTAAATGATGGGGTGAGGAGGGGCTCTTTGGCGCCCAACAGTCCCCCTGTCTGCCATA
+
>>11>BF1BFFFGGGGAAA1A0BAFB0AAABF1BB11BGHFHGHGGH1G0FFEHH0BEG1BBFGH1BFHGFA>>>>GHBB0>B>/>/?E0>GE/>E>BGHGH1F//0BE0<BFHF2?F//BGG1G/?/<>//>GHHHF0<ACGH-C.;A-;;ABGG.9-;F/-@---:/A-;---;9;BA-;E?-9@@-9;FF//;9BFFBFFFFFF@EFF/9-;@@@FF/;//B----9-9--/;B/AB@F/;BB///99
@M05620:37:000000000-D9766:1:1101:23748:7072 1:N:0:79
ACCACACCTTCTACAATGAGCTGCGTGGGGCTCCCGAGGAGCACCCCGGGCTGCTGACCGAGGCCCCCCTGAACCCCAAGGCCAACCGCGAGAAGATGACCCAGGTGAGTGGCCCGCTACCTCTTCTGGTGGCCGCCTCCCTCCTTCCTGGCCTCCCGGAGCTGCGCCCTTTCTCACTGGTTCTCTCTTCTGCCGTTTTCCGTAGGACTCTCTTCTCTGACCTGAGTCTCCTTTGGAACTCTGCAGGTTCT
+
BBBBBBBBFFFFGGGFFAB545AAE2A2A22AFFDAAE201FGHHG0A0A>EA13@FHBE?E?EGGGG/>/FHHHGGGEHGHHHHFDCG/<C//?FDHHHHHH.F1<>G1<FFCHGG--AHFHHHHHGH0:AGHCCGGGGGGGGGGFGGGGGGGGGEF@-@B.9B?BFBBFFFFFFFFFFBBFFFFFFFF/FF/@DDFFFBDFFFFFFFFFFFFFFFFFFFFFFEFFFFFFFBFFFFFFB/FFFFFAA9B:
@M05620:37:000000000-D9766:1:1101:12694:7074 1:N:0:79
AGTGCCAGCTCTCAATCGCACAGGGGACCCAGGGCCTGGCCCCTCCATCCAGAAAACCTATGACCTCACCCGCTACCTGGAGCACCAACTCCGCAGCTTGGCTGGGACCTATGTGAGTATCCAGCGTAGGAATCTGGGAGTTGGGGAGGAGTGAGGAGTTGGGGAAAGACAGTCCTAACCGTGGAGGGTTCTGGTAAATGATGGGGTGAGGAGGGGCTCTTTGGCTCCCACCAGTCCCCCTGTCTGGTCTA
+
ABBBBFFFCFFFGGGGGGGGGGHHGGGGGGEHGGGGFEHHHHGHGGHHHHHHHHGHHGHGHHHHHHHFHHHGGEEGHHHHHHHHHHFHGHHHGGGGGHHHGHHFFGHHGHHHHHHFHHHHHHHHHGGGGGGHHHHHHHHGGHHHGGGGGGGHHHFHHGHHHHGGGDHHHHHGHHHHHHHHGGGGGGGGFGGGGGCFGFGGGGGGEGFFFFFFFFFFFFFFFFFFFFFFFFFFFFFFFFFFFFFFFFFFFFB
@M05620:37:000000000-D9766:1:1101:10223:7077 1:N:0:79
ACCACACCTTCTACAATGAGCTGCGTGTGGCTCCCGAGGAGCACCCCGTGCTGCTGACCGAGGCCCCCCTGAACCCCAAGGCCAACCGCGAGAAGATGACCCAGGTGAGTGGCCCGCTACCTCTTCTGGTGGCCGCCTCCCTCCTTCCTGGCCTCCCGGAGCTGCGCCCTTTCTCACTGGTTCTCTCTTCTGCCGTTTTCCGTAGGACTCTCTTCTCTGACCTGAGTCTCCTTTGGAACTCTGCAGGTTCT
+
BBBBBBBBFFCFGGGGGGBEGGHHGEEAFEHGHFGFCGECEHGFHGGGDEEFFHFHHHHEGGGGGGGGGG1FGHHGGCFHGHHHEGGGCC/B?BCBGHHHHHGHGGHFFHHFGHHCCGGFHFHHGHHHHFFGCHCCGGGHGGHFHGGGGFGFFFGGGGGADGGGGGFDFFFFFFFFFFBFFFFFFFFFFFBFBBFADFFFFFFADFFBFFFFFFFFFFFFFFFF/.BFBFFFFFFF9FFFFFFF/FFFFFF
@M05620:37:000000000-D9766:1:1101:9733:7082 1:N:0:79
ACCACACCTTCTACAATGAGCTGCGTGTGGCTCCCGAGGAGCACCCCGTGCTGCTGACCGAGGCCCCCCTGAACCCCAAGGCCAACCGCGAGAAGATGACCCAGGTGAGCGGCCCGCTACCTCTTCTGGTGGCCGCCTCCCTCCTTCCTGGCCTCCCGGAGCTGCGCCCTTTCTCACTGGTTCTCTCTTCTGCCGTTTTCCGTAGGACTCTCTTCTCTGACCTGCGTCTCCTTTTGAACTCTGCAGGTTCT
+
AAAAAAAAFFFFGGGGGG1AG1FFGEGEGGGHFAFEFEE/EHHHHGGG/EEGHHHHHHHEGEGGGGCEGGGGHHGGGGGGCEGHHEE<CC<CCBHHHHHEHHE/F11101/><C??CGGGHHFDHCG0;;/CCG@ACB?EF/BCBFBFF0CCFFFEGAA--@ABB-;B@@FF/FBFFB/BFFFBB9/:BB99BB@-AFFFFBF-;A/FB/9BBB9BBF//;FFB--:@AFFFFF/B99FB/B/99BF-;B/
@M05620:37:000000000-D9766:1:1101:15134:7086 1:N:0:79
ACCACACCTTCTACAATGAGCTGCGTGTGGCTCCCGAGGAGCACCCCGTGCTGCTGACCGAGGCCCCCCTGAACCCCAAGGCCAACCGCGAGAAGATGACCCAGGTGAGTGGCCCGCTACCTCTTCTGGTGGCCGCCTCCCTCCTTCCTGGCCTCCCGGAGCTGCGCCCTTTCTCACTGGTTCTCTCTTCTGCCGTTTTCCGTAGGACTCTCTTCTCTGACCTGAGTCTCCTTTGGAACTCTGCAGGTTCT
+
>AAAAABAFFFFGGGGGGGGGFHHGGGGHGGHHGGGGGGGGHDHHGGEEEGGHHHHHHHG>>EEGGGGGGGGHHHGGGEHGHHHHGGGGGGGCGHFHHHHHHEGCGFHHFFGGHHGGCGGHHHHHHHHHHFDHHGGGGGHGGHGHGGGGGGGGGGGGD?DDFGGGGFFFFFFFFFFFFFFFFFFFFFFFFFFFFFDFFFFFFFE9AFFFFFFFFFFFFEFFFFFFFFFFFFFFFFB:FFFFFFFFFFFFFB
@M05620:37:000000000-D9766:1:1101:11968:7117 1:N:0:79
AGTGCCAGCTCTCAATCGCACAGGGGACCCAGGGCCTGGCCCCTCCATCCAGAAAACCTATGACCTCACCCGCTACCTGGAGCACCAACTCCGCAGCTTGGCTGGGACCTATGTGAGTATCCAGCGTAGGAATCTGGGAGTTGGGGAGGAGTGAGGAGTTGGGGAAAGACAGTCCTAACCGTGGAGGGTTCTGGTAAATGATGGGGTGAGGAGGGGCTCTTTGGCTCCCACCAGTCCCCCTGTCTGGTCTA
+
BB>AAFFFBFFFGGGFDGGAEEHAGGEGGDFH2FF?FFHCFHGHGGGHGFGGFEHFHGHHHHHHHHHHHHHCF>EFHHHH2FGHHHH1ECHGEE?@ECGFEFHGFGHHGHFGHHHHHHGHHHHHHGEGGGGHHGHHHHHGGHHHGGGGGGDGHGHHHGHHGHGGGGHHHHGHHHHHHHHHGGFGGGGGCFFGGGGGGGGGGGGGGGFFFFFFFFFFFCFFFFFFFFFFFFFFFFFFFFFFFFFFFFFFFFF
@M05620:37:000000000-D9766:1:1101:19859:7135 1:N:0:79
AGTGCCAGCTCTCAATCGCACAGGGGACCCAGGGCCTGGCCCCTCCATCCAGAAAACCTATGACCTCACCCGCTACCTGGAGCACCAACTCCGCAGCTTGGCTGGGACCTATGTGAGTATCCAGCGTAGGAATCTGGGAGTTGGGGAGGAGTGAGGAGTTGGGGAAAGACAGTCCTAACCGTGGAGGGTTCTGGTAAATGATGGGGTGAGGAGGGGCTCTTTGGCTCCCACCAGTCCCCCTGTCTGGTCTA
+
>AAAAFFFAFFFGAFGGAF1E0FFEAEEGGEGFEGEFFHHHHGHGGHGHHBGFHHGHGHHGFGHHHGEHHHEGGEGHHGFGGHFGHFHGHHHGE/EEGHHGHH//?EGGHHHHHFFHHFHHHHHHGGCGGHHHGHHHHHGCHHHGGGGGGGHGHHHHGHHFHCGFGHGHHHHHHHHHHHGGEEGGGGGEFGGGGFGBBFFFGGGEFF@FFFFFF@@@@FFFFFFFFFFFFFFEFFFFFFF@FFFFF/:BF/
@M05620:37:000000000-D9766:1:1101:16069:7146 1:N:0:79
ACCACACCTTCTACAATGAGCTGCGTGTGGCTCCCGAGGCGCCCCCCGTGCTGCTGACCGAGTCCCCCCTGAACCCCAAGGCCAACCGCGAGAAGCTGACCCAGGTGAGTGGCCCGCTACCTCTTCTGGTGGCCGCCTCCCTCCTTCCTGGCCTCCCGGAGCTGCGCCCTTTCTCACTGGTTCTCTCTTCTGCCGTTTTCCGTAGGACTCTCTTCTCTAACCTGAGTCTCCTTTGGAACTCTGCAGGTTCT
+
1>>AA>>AFFFFGGG1BBF1B1B1AB0B00BFHGGG0AE/AE/EEGGE>/EF1FGCHHHG/>/BFGHGEGFFGEEEGGGHFHHHGGGGGGCCCCH1?GFHHHAF.><FGG1FFHHCGCCGHHHEHGC0CH/?GHG@GBFGGGFFBFFGGGGGGGGGGB@@@@FFF@@F@?FFFFFFFFFBFFFFFFFFFFFFFF@9AFFFFBF?A-BBFFFFFFFFFFBFFFF-;9FFFFEFFFE//9BFFFFFFFFAFB/
@M05620:37:000000000-D9766:1:1101:8957:7158 1:N:0:79
AGTTCCACCTCTCCATCGAACAGGGTGTTCAGACCGCGGCTCCTCCAGCCAGTAAACCTGTGACCTCACCCGCAACCTGGCGCACCCCCTACGCACCTCGGCCGGGAACTATGTCAGTATCCCGCCTAGGAATCTGGGCGTTGGGGCGGCGTGCGGCGTAGCGGCGCGCCCGTCCTCACCGTGGCGGGTTCTGGTAAATGATGGGGTGAGTCGGCGCTCTTTGGATCCCCCCAGTCCCCCTGTCTGGTCTA
+
>>>1>B311BFFGGGBBAB1B0F0FB00022221B00AEE/BFBGH0BBA0B11D2DB>0DB2DG1B1B00/>//>F>0B0>?EEGG/>E/0/>///B0<<?<BCC/</?11<F111>=GHFBAC->.<<00<=DD</.A:AA:-:.;@;;;;-@@=@@-;-;@----;;--99B-//;;BFE-9@-;@FFFFBF;;BBB//B/;A9@-9//9--99@B99BBF/B/BB-A@-9FBFFFF@FFFFFFFFB/
@M05620:37:000000000-D9766:1:1101:13616:7164 1:N:0:79
ACCACACCTTCTACAATGAGCTGCGTGTGGCTCCCGAGGAGCACCCCGTGCTGCTGACCGAGGCCCCCCTGAACCCCAAGGCCAACCGCGAGAAGATGCCCCAGGTGAGTGGCCCGCTACCTCTTCTGGTGGCCGCCTCCCTCCTTCCTGGCCTCCCGGAGCTGCGCCCTTTCTCACTGGTTCTCTCTTCTGCCGTTTTCCGTAGGACTCTCTTCTCTGACCTGAGTCTCCTTTGGAACTCTGCAGGGTCT
+
ABB@BBBBFFFFGGGGGGFFGGHHGEEEHCHHHGGGGGGCGGHHHGGGEEFGHHHHHHHGGGGGGGGGGGGHFHHGGGGHGHHHGGEGGGGGG<?22<2?2F//FG1F0GGFEHHGGCCDHEGD0=G0<G<<CCCGFCEHGGHGFFGGGGGGGFGEC.-A@?FFGA;DCAFBFFFBFB9BFFFFFBFEFFFBFB;AABEFBAF.99/;BFFFBFFBFF/9BFF./.BFFFFFFF//;/BBFFFEFF9-;B.
@M05620:37:000000000-D9766:1:1101:8881:7174 1:N:0:79
ACCACACGTTCTACAATGCGCTGCGTGCGGCTCCCGAGGAGCACCCCTTGCTGCTGACCGAGGCCCCCCTGAACCCCAAGGCCAACCGCGCGAAGATGACCCAGGTGCGTGGCCCGCTACCTCTTCTGGTGGCCGCCTCCCTCCTTCCTGGCCTCCCGGTGCTGCGCCCTTTCTCACTGGTTCTCTCTTCTGCCGTTTTCCGTAGGACTCTCTTGTCTGACCTGCGTCTCCTTTGGAACTCTGCAGGTTCT
+
BBAABAA3BBCAFGGFDG4EECGFGEF22AEEE2BA1AE01FGEHGG11BBF5GCGHHB>/>/EFEEGG@/FHFHGGAEGFFHHEGGGGG/<<<C/<?=FFHAGGFG1>ED@@..<:CGGFFCCGCGBGGCAFG@@9A.AEFFA/CBCFFG?FFFE?DB-99BF/@>A-@BBFFFB/BBBBFBB:F9/BFFFEBBADBEFFFF?FFFFFFFEFF/;9BF/:BBF.9A?DBFFFFFFBFFBFFFF/9F9BFF
@M05620:37:000000000-D9766:1:1101:12897:7188 1:N:0:79
ACCACACCTTCTACAATGAGCTGCGTGTGGCTCCCGAGGAGCACCCCGTGCTGCTGACCGAGGCCCCCCTGAACCCCAAGGCCAACCGCGAGAAGATGACCCAGGTGAGTGGCCCGCTACCTCTTCTGGTGGCCGCCTCCCTCCTTCCTGGCCTCCCGGAGCTGCGCCCTTTCTCACTGGTTCTCTCTTCTGCCGTTTTCCGTAGGACTCTCTTCTCTGACCTGAGTCTCCTTTGGAACTCTGCAGGTTCT
+
BBCCCCCCFFFFGGGGGGFGGGHHGGGFHGHHHGGGGGGGGHHHHGGGFGGGHHHHHHHGGGGGGGGGGGGHHHHGGGGHGHHHHGGGGGGGGGHHHHHHHHEHGHHHHGHGGHHGGGGGHHHHHHHHGHHGHHGGGGGHGHHGHGGGGGGGGGGGGGGGGGGGGGFFFFFFFFFFFFFFFFFFFFFFFFFFFFFFFFFFFFFFFFFFFFFFFFFFFFFFFFFFFFFFFFFFFFFFFFFFFFFFFFFFFFF
@M05620:37:000000000-D9766:1:1101:20950:7218 1:N:0:79
ACCACACCTTCTACAATGAGCTGCGTGTGGCTCCCGAGGAGCACCCCGTGCTGCTGACCGAGGCCCCCCTGAACCCCAAGGCCAACCGCGAGAAGATGACCCAGGTGAGTGGCCCGCTACCTCTTCTGGTGGCCGCCTCCCTCCTTCCTGGCCTCCCGGAGCTGCGCCCTTTCTCACTGGTTCTCTCTTCTGCCGTTTTCCGTAGGACTCTCTTCTCTGACCTGAGTCTCCTTTGGAACTCTGCAGGTTCT
+
BCCCCCCCFFFFGGGGGGGGGGHHGFGEGGHHHGGGGGGGGHHHHGGGGGGGHHGHHHHGGGGGGGGGGGGHHHHGGGGHGHHHHGGGGGBDGGHHHGHHHHHHGHHHHHHFGHHGGGFGHHHHHHHHHHHGHHGGGFGHGGHGHFGGGGGGGGGGGGG?@DGFGGFFFFFFFFFFFFFFFFFFFFFFFFFFFFFFFFFFFFFFFFFFFFFFFFFFFFFBFFFF/BFFFFFFFFFFFFFFFFFFFFFFFFF
@M05620:37:000000000-D9766:1:1101:16088:7227 1:N:0:79
ACCACACCTTCTACAATGCGCTGCGTGCGGCTCCCGAGGAGCACCCCGTGCTGCTGACCGAGGCCCCCCTGAACCCCAAGGCCAACCGCGAGAAGATGACCCAGGTGCGTGGCCCGCTACCTCTTCTGGTGGCCGCCTCCCTCCTTCCTGGCCTCCCGGCGCTGCGCCCTTTCTCACTGGTTCTCTCTTCTGCCGTTTTCCGTAGGACTCTCTTCTCTGACCTGCGTCTCCTTTGGAACTCTGCAGGTTCT
+
ABBBABB3BBBDGFBFGG4AEGGGGEG22AAABAAB1EAA1F1BBEEA?E?FFHHHHFHEF?C>FGGGGEEFBGHFEEEGGF?GEEDC>C>>CDHBFGHHHHHHGHH1><ECFHGGGGGGHHHHHCGHHHHGHHGA?CEGGGGGGGGGGGGGGGGGGFF;@BDCFFFFFFFFFFFFFFFFFFFFFFFFFFFFFBDFFFFFFFFFDDFFFFFFFFFFFFFBFFFF.@AADFFFFFFFFFFFEFFFFFFFFFF
@M05620:37:000000000-D9766:1:1101:20943:7242 1:N:0:79
ACCACACCTTCTACAATGAGCTGCGTGTGGCTCCCGAGGAGCACCCGGTGCTGCGGACCGAGGCCCCCCTGAACCCCAAGGCCAACCGCGAGAAGATGACCCAGGTGAGTGGCCCGCTACCTCTTCTGGTGGCCGCCTCCCTCCTTCCTGGCCTCCCGGAGCTGCGCCCTTTCTCACTGGTTCTCTCTTCTGCCGTTTTCCGTAGGACTCTCTTCTCTGACCTGAGTCTCCTTTGGAACTCTGCAGGTTCT
+
BBBBBAB@FFFDGGGGGGFDGDFHGF?FH?HC3FF2AE2AAG2BGE0AAAADAF0>F@0>EG?EEEE>/>E03BFEEGGHGGHHHGGGGGGGGGHHHHHHHGHHGHHHHHHGGHHGGGGGHHHHHHHHHHHGHHGGGGGGGGGGGGGGGGGGGGGGGGG?BBFFFBBFBBFFFFFFFFFFFFFFFFFFFFFFFFBDFFFFFFFFFFFFFFFFFFFFFFFFFFFFFFFFFFFFFFFFFFFFFFFFFFFFFFF
@M05620:37:000000000-D9766:1:1101:25265:7244 1:N:0:79
AGTGCCAGCTCTCAATCGCACAGGGGACCCAGGGCCTGGCCCCTCCATCCAGAAAACCTATGACCTCACCCGCTACCTGGAGCACCCACTCCGCAGCTTGGCTGGGACCTATGTGAGTATCCAGCGTATGAATCTGGGAGTTGGGGAGGAGTGAGGAGTTGGGGAAAGACAGTCCTAACCGTGGAGGGTTCTGGTAAATGATGGGGTGAGGAGGGGCTCTTTGGCTCCCACCAGTCCCCCTGTCTGGTCTA
+
AA>AAFFFAFFFG4GFGGGGGGHFG?EEEEHHFEEEEFHHAGGCGGHHHGHHBGHGHGHHHGBGHFGHHHFEF>EEHGGGBGHHHH1?EGHFAFCGEHFGDHHGGGHHGHHHFGGGDGHHHGGHHGGGGHGHHHHHBF0FAGHFGG.ACACFGBDH0EHHHHGGEGEGCHHFHHHHFGHHGGGG.EAFEFGGGFCFFGGGFGGGGGDFFFF9DFFFFFFBBBFFEFFEABFFFFFFFFFFFFFFFFFFFBB
@M05620:37:000000000-D9766:1:1101:9258:7252 1:N:0:79
AGGGCCAGCTCTCCATCGCACAGGGGACCCAGGGCCTGGCCCCTCCATCCAGAAAACCTATGACCTCACCCGCTACCTGGAGCACCCACTCCGCAGCTTGGCTGGGACCTATGTGAGTATCCAGCGTAGGAATCTGGGAGTTGGGGCGGAGTGCGGAGTTGGGGAAAGCCCGTCCTAACCGTGGCGGGTTCTGGTAAATGATGGGGTGAGGAGGGGCTCTTTGGCTCCCACCAGTCCCCCTGTCTGGTCTA
+
>11>>AAAAFFFGGG1AAEAA0FBA0BEABAF0BE//AFFAGGGGGHHGBFBACAAFEBGBB2GGDBFGHHEE>>FHHFBBBFGCGA?EGH0?E?E/B1B?GHFEEFH?FGGHFFFFHHHDG21GGF?<C<FGGHHEH0?A?FG??.-C-=:C0;@-9;BFFGG...9/9.9;AAB/;FF@AA?-;-@@FFFFFB99FFFBFFFFFF@?FF/;A@?@@FFFFFFFFFEEBFFFFFFFFFF@FFFFFFFFF/
@M05620:37:000000000-D9766:1:1101:5354:7256 1:N:0:79
AGTGCCAGCTCTCAATCGCACAGGGGACCCAGGGCCTGGCCCCTCCATCCAGAAAACCTATGACCTCACCCGCTACCTGGAGCACCAACTCCGCAGCTTGGCTGGGACCTATGTGAGTATCCAGCGCAGCAATCTGGGAGTTGGGGAGGAGTGAGGACTTGGGGAAAGACAGTCCTAACCGTGGAGGGTACTGGTAAATGATGGGGTGAGGAGGGGCTCTTTGGCTCCCACCAGTCCCCCTGTCTGCACTA
+
>A>>>BF1AFFFG1FGFFE1A0FCFEBAAABGBAB//BFGCHGHGGHFHGHHFHHFGGHFGHFHHAGHHHHFG>>EHHGH0BGHHH0/?FF@?//>E0BBEH1/?/BFGHHHHHHHHHHHHHHHHC/>B/??GHHHHH0FCH1F->.>A.<CH0DHG./0<CGGGCHHBG/;GH0CGHGGGGGGAE.;;/;;CF0;FGGGGGG0.;A@FFFFFF@@@@FF/;B/BFFFFFFFFF/:B/AA@-9BFF//;B:
@M05620:37:000000000-D9766:1:1101:22087:7287 1:N:0:79
AGTGCCAGCTCTCAATCGCACAGGGGACCCAGGGCCTGGCCCCTCCATCCAGAAAACCTATGACCTCACCCGCTACCTGGAGCACCAACTCCGCAGCTTGGCTGGGACCTATGTGAGTATCCAGCGTAGGAATCTGGGAGTTGGGGAGGAGTGAGGAGTTGGGGAAAGACAGTCCTAACCGTGGAGGGTTCTGGTAAATGATGGGGTGAGGAGGGGCTCTTTGGCTCCCACCAGTCCCCCTGTCTGGTCTA
+
BCABCFFFCFFFGGGGGGGGGGHGGGGGGGHHGGGGGGHHHHGHGGHHHHHHHFHHHGHHHHHHHHHHHHHGGEGGHHHHGHHHHHHHGHHHGGGGGHHHGHHGGGHHGHHHHHHHGHHHHHHHHGGGGGHHHHHHHHHGGHHHGGGGGGGHHHHHHGHHHHGGGGHHHHHHHHHHHHHHGGGGFGGGEGGGGGFGGGGGGGGGGGFFFFFFFFFFFFFFFFFFFFFFFFFFFFFFFFFFFFFFFFFFFFF
@M05620:37:000000000-D9766:1:1101:9566:7293 1:N:0:79
AGTGCCAGCTCTCAATCGCACAGGGGACCCAGGGCCTGGCCCCTCCATCCAGAAAACCTATGACCTCACCCGCTACCTGGAGCACCAACTCCGCAGCTTGGCTGGGACCTATGTGAGTATCCAGCGTAGGAATCTGGGAGTTGGGGAGGAGTGAGGAGTTGGGGAAAGACAGTCCTAACCGTGGAGGGTTCTGGTAAATGATGGGGTGAGGAGGGGCTCTTTGGCTCCCACCAGTCCCCCTGTCTGGTCTA
+
AAAABFFFBFFFGGGGGFFGEGGHEEFGGGGHGGGGGGGCGHGHGGEHHHHFB33GGGHHHHEHHHEHHHHGGGCGHHHFFGGFCGHHGGHHGEEEGHHHGHHFE?GHFHHGHHGHHFFHHHHHHGDDGDGHHHHHHHFG<FHGGCFGGDEGHHHHGDCC0GGCFGHHHHHHHHHHHHGHGGGFGFGG;AFGFG;FFFGGGFGGGGFFFFFFFFABFFFFFFFFFFFFFFFFFFFFFFFFFEFFFFFFFF9
@M05620:37:000000000-D9766:1:1101:16374:7302 1:N:0:79
ACCACACCTTCTACAATGAGCTGCGTGTGGCTCCCGAGGAGCACCCCGTGCTGCTGACCGAGGCCCCCCTGAACCCCAAGGCCAACCGCGAGAAGATGACCCAGGTGAGTGGCCCGCTACCTCTTCTGGTGGCCGCCTCCCTCCTTCCTGGCCTCCCGGAGCTGCGCCCTTTCTCACTGGTTCTCTCTTCTGCCGTTTTCCGTAGGACTCTCTTCTCTGACCTGAGTCTCCTTTGGAACTCTGCAGGTTCT
+
BBCCDECCFFFFGGGGGGGGGGHHGGGEHGHHHGGGGGGGGHHHHGGGGGGGHHHHHHHGGGGGGGGGGGGHGHHGGGGHGHHHHGGGGGGGGGHHHHHHGHHEFGF1F=DCFHH?FGGGHGHFHHHGHHHGECDCGDGHGHHGFFGGGBF?GGGGGGG--@ABF?FFFFFFFFFBFFFFFFFFFFFFFFFFFBBD?FFFFFFFD?0B:FFFFFFFFFFBFFFF/<FFFFFFFFFFF1FFFFFF:B?FFFF
@M05620:37:000000000-D9766:1:1101:22664:7327 1:N:0:79
ACCACACCTTCTACAATGAGCTGCGTGTGGCTCCCGAGGAGCACCCCGTGCTGCTGACCGAGGCCCCCCTGAACCCCAAGGCCAACCGCGAGAAGATGACCCAGGTGAGTGGCCCGCTACCTCTTCTGGTGGCCGCCTCCCTCCTTCCTGGCCTCCCGGAGCTGCGCCCTTTCTCACTGGTTCTCTCTTCTGCCGTTTTCCGTAGGACTCTCTTCTCTGACCTGAGTCTCCTTTGGAACTCTGCAGGTTCT
+
CCDDDDDDFFFFGGGGGGGGGGHHGFGFGGHHHGGGGGGGGHHHHGGGGGGGHHGHHHHGGGGGGGGGGGGHHHHGGGGHGHHHHGGGGGFGGGHHHHHHHHHHGHHHFGHFGHHGGGGGHHHHHHHHHHHGHHGGGGGHGHHGHGGGGGGGGGGGGGGGGGGGGGFFFFFFFFFFFFFFFFFFFFFFFFFFFFFFFFFFFFFFFFFFFFFFFFFFFHFFFFHFEFFFFFFFFFFFFFFFFFFFFFFFFFF
@M05620:37:000000000-D9766:1:1101:7482:7337 1:N:0:79
ACCACACCTTCTACAATGAGCTGCGTGTGGCTCCCGAGGAGCACCCCGTGCTGCTGACCGAGGCCCCCCTGAACCCCAAGGCCAACCGCGAGAAGATGACCCAGGTGAGTGGCCCGCTACCTCTTCTGGTGGCCGCCTCCCTCCTTCCTGGCCTCCCGGAGCTGCGCCCTTTCTCACTGGTTCTCTCTTCTGCCGTTTTCCGTAGGACTCTCTTCTCTGACCTGCGTCTCCTTTGGAACTCTGCAGGTTCT
+
BCCDDDDCFFFFGGGGGGGGGGHHGGGBGGHHHGGGGGGGGHHHHGGGGEGGHHHHHHHGGGGGGGGGGGGHHHHGGGGHGHHHHGGGGGDGGGHHHHHHHHEAEGHDCGHGGHHGGCG-GHHHHHFHHHHGHHGGGGGHGHHGBFGGGGGGGGGGGDG9-;9FGGFFFFFFFFFFFFFFFFFFFFFFFFFFFFCDFFFFFFFFFFFFFFFFFHFFFFFFFF0F.-DFFFFFFHHFFFFFFFFFFFFFFFF
@M05620:37:000000000-D9766:1:1101:18482:7345 1:N:0:79
ACCACACCTTCTACAATGAGCTGCGTGTGGCTCCCGAGGAGCACCCCGTGCTGCTGACCGAGGCCCCCCTGAACCCCAAGGCCAACCGCGAGAAGATGACCCAGGTGAGTGGCCCGCTACCTCTTCTGGTGGCCGCCTCCCTCCTTCCTGGCCTCCCGGAGCTGCGCCCTTTCTCACTGGTTCTCTCTTCTGCCGTTTTCCGTAGGACTCTCTTCTCTGACCTGAGTCTCCTTTGGAACTCTGCAGGTTCT
+
AAAAA?AAFFFFGGGF3GG1G1GFGE0EC0FG1FFAEEGECG/GHGGGE?EFHHGBGHHG/EEEG/FEGGG0@1FEGG?H//FGHF</CCC/<C0F?D1DFHHCFHB1?G1?FHHGGGGGGHHHHHHDHGFCHHCGGC.CEHHFHFFFFFFFFBFFEG?--@ABF@;F@@FFFFFFFFFFFFFFFFFFFFFFFB@B9BEFFFFAFFBFFFFFFFFFFFF/9FFF/;;FFBFFFFF/9BBBFF/BBBF9BFF
@M05620:37:000000000-D9766:1:1101:18465:7349 1:N:0:79
ACCACACCTTCTACAATGCGCTGCGGGTGGCTCCCGAGGAGCACCCCGTGCTGCTGACCGAGGCCCCCCTGAACCCCAAGGCCAACAGCGCGAAGATGACCCAGGTGCGTGGCCCGCTACCTCTTCTGGTGGCCGCCTCCCTCCTTCCTGGCCTCCCGGAGCTGCGCCCTTTCTCACTGGTTCTCTCTTCTGCCGTTTTCCGTAGGACTCTCTTCTCTGACCTGCGTCTCCTTTGGAACTCTGCAGGTTCT
+
AAAAA@A>BBBDFAGDBG11A0E?E000A/FF1AFA/EE?CGGFGGC>?EFABDF1BG0//EEEF/>EEE/0B1/EFE/?//FC/F/0?@///<@?1F11<F.GGG11<EA@@C<<<CGCHFC:C:C:GC/;FF---...ECB9/;;90;C?.0999---;--;9--9-9/99BF//99-999:/B/:FF/:B9-;9BA/9-:9BF//BB9/9/BBFFB/9BBF->B@BBFFFFFEB/BBFF9F/FFFFFF
@M05620:37:000000000-D9766:1:1101:14857:7352 1:N:0:79
ACCACACCTTCTACAATGAGCTGCGTGTGGCTCCCGAGGAGCACCCCGTGCTGCTGACCGAGGCCCCCCTGAACCCCAAGGCCAACCGCGCGAAGATGACCCAGGTGAGTGGCCCGCTACCTCTTCTGGTGGCCGCCTCCCTCCTTCCTGGCCTCCCGGAGCTGCGCCCTTTCTCACTGGTTCTCTCTTCTGCCGTTTTCCGTAGGACTCTCTTCTCTGACCTGCGTCTCCTTTGGAACTCTGCAGGTTCT
+
BBBBBBBACFFFGGGGGGAFGGHHGEEB4EHGGFFE?EEEDHHHHGGFEEGGFHGHHHGAEE?FGGGGGGGHHHHGGGGHGHHHHGGGGG/>BGG?FHHHHHHHGHH1FGGGGHHGGGGGHHHHHHHHGHHGHHGGGGGGGGGGGGGGGGGGGGGGGGG9;BFFFFFFFFFFFFFFFFFFFFFFFFFFFFFFFFFDFFFFFFFFFFFFFFFFFFFFFFFBFFFF.DDFFFFFFFFFFFFFFFFFFFFFFFF
@M05620:37:000000000-D9766:1:1101:20302:7368 1:N:0:79
AGTGCCAGCTCTCAATCGCACAGGGGACCCAGGGCCTGGCCCCTCCATCCAGAAAACCTATGACCTCACCCGCTACCTGGAGCACCAACTCCGCAGCTTGGCTGGGACCTATGTGAGTATCCAGCGTAGGAATCTGGGAGTTGGGGAGGAGTGAGGAGTTGGGGAAAGACAGTCCTAACCGTGGAGGGTTCTGGTAAATGATGGGGTGAGGAGGGGCTCTTTGGCTCCCACCAGTCCCCCTGTCTGGTCTA
+
BBABBFFFBFFFGGGGGGGGGGHGGGGGGGHHGGFGGGHHHHGHGGHHHHHHHHHHHGHHHHHHHHHHHHHGGEGGHHHHFGHHHFCFFHHHEGGGGHHHGHFGGGHHGHHHHHFHHFFHHHHHHGGDGGGHGHHHHHHFDGGHGGGGGDCGHGHFHGGCGHGCFGHHHHHFHHHHHHHHGGGGFGGG9CGGGGC0CFFFGFGGGFFFFFFFFFAFFDFFFFFFFBFEFFFFFFFFFFFFAFFFFFFFFF9
@M05620:37:000000000-D9766:1:1101:16582:7383 1:N:0:79
ACCACACCTTCTACAATGAGCTGCGTGTGGCTCCCGAGGAGCACCCCGTGCTGCTGACCGAGGCCCCCCTGAACCCCAAGGCCAACCGCGAGAAGATGACCCACCCGCGAGGCCCGCTGCCGCTTCTCGTCGCCCCCTCCCTCCTTCCTGGCCTCCCGCCGCTGCGCCCTTTCTCACTCTTTCCCTCTTCTGCCGGTTTCCGTATCTCTTTCTTCACTGGCCTGCGTTTCCTTTCGGCCTCTGCAGGTTCT
+
CCCCCCBCFFFFGGGGGGGGGGHHGGGGHGHGHGGGGGGGGHHHHGGGFGGGFHHHHHHGGGGGGGGGGGGHHHHGGGGHGHHHHGGGGGGGG/222??222/////<----<CD-<C@..---.:00;..-;C.-;-..9//;90;/00/.:9.A:.---;;-.-;.;:/;0B00:B000;0000;BB09009--;.:0;.;...09000000B0000/.;B..-;.-0000;0.--.9.B0:00..;00
@M05620:37:000000000-D9766:1:1101:20306:7385 1:N:0:79
AGTGCCAGCTCTCAATCGCACAGGGGACCCAGGGCCTGGCCCCTCCATCCAGAAAACCTATGACCTCACCCGCTACCTGGAGCACCAACTCCGCAGCTTGGCTGGGACCTATGTGAGTATCCAGCGTAGGAATCTGGGAGTTGGGGAGGAGTGAGGAGTTGGGGAAAGACAGTCCTAACCGTGGAGGGTTCTGGTAAATGATGGGGTGAGGAGGGGCTCTTTGGCTCCCACCAGTCCCCCTGTCTGGTCTA
+
AAAABFFFBFFFGGGGFFGGGCHGGGGGGEGHFEFEFFHHFHGHGGHHHFFGBCCGHGGGGHEHHHHFHHHEGGGGHHHHHHHGHHHHGHHHGGFGGFHHGHHFGGHHGHHHHHGHHHHHHHHHHGEGGGHHHHHHGHHGGHHHGGGGGGGHFHGGHFGFGHCCFGHHHHHHHHHHHHHHGGGGGGGGAFGGGGFGGGGGGGGGEDFFFFFFFFFFFFFFFFFFEFFEFFFFFFFFFFFFFFFFFFEFFFF
@M05620:37:000000000-D9766:1:1101:22960:7394 1:N:0:79
AGTGCCAGCTCTCAATCGCACGGGGGACCCAGGGCCTGGCCCCTCCATCCAGAAAACCTATGACCTCACCCGCTACCGGGAGCACCAACTCCGCAGCTTGGCTGGGACCTATGTGAGTATCCAGCGTAGGAATCTGGGAGTTGGGGAGGAGTGAGGAGTTGGGGAAAGACAGTCCTAACCGTGGAGGGTTCTGGTAAATGATGGGGTGAGGAGGGGCTCTTTGGCTCCCACCAGTCCCCCTGTCTGGTCTA
+
>A1AAFFF1FFFFGGGGGGGE0A0A/AAEF/BF/EEAFA00/A//BFHEAG1BF1B0EGFB1F1F111/F0>EEEEC//EEEGHHA0?/FGHCABC/<FGA0FFCAGE/FHBDFGHHHHHHHHHHGEFGGHHHHHHHHAFGHHGGGEGGCCCG9FGFGFGGGGGGGGGGGGGGGGGGGGF@FF@AEF@AFFFFFFFFFFFFFFFFFF@FFFFFF@@@@FFFFFFFFFFFFFFFFFFFFFF@FFFFFFFFFF
@M05620:37:000000000-D9766:1:1101:12695:7408 1:N:0:79
AGTGCCAGCTCTCAATCGCACAGGGGACCCAGGCCCCGGCCCCCCCATCCAGAAAACCTATGACCTCACCCGCAACCTGGGGCACCAACTCCGCAGCTTGGCTGGGACCTATGTCAGCTACCAGCGCAGGAATCTGGCAGTTGGGGAGGAGTCAGGACTTGGGGAAAGACAGTCCTACCCGTGGAGGGTTCTGGCAAATGATGGGGTGAGGAGGGCCCCTTTGGCTCCCACCAGTCCCCCGCTCGGGTCTT
+
>>>>>FF4AFFFGDGFGGGGGGHGGGGAAE2B22B22AEGEGC0AEE2BG3B3FGFHG33@B4BFBE3??1>E//>F?FH/<E/EF0??F1?<////?<?/G1/CD0?/?11??111111>F>1<<--A<E/0<0=<0/:;GGF--.=-.;//0;//./00=.-;9../;//;C00C0;.9;A-.9A-AA./B//9B.////;B?.9-.:./.A=.9-99.//;//9.;.AF?.BBFFFB--;----9-;/
@M05620:37:000000000-D9766:1:1101:21712:7495 1:N:0:79
ACCACACCTTCTACAATGAGCTGCGTGTGGCTCCCGAGGAGCACCCCGTGCTGCTGACCGAGGCCCCCCTGAACCCCAAGGCCAACCGCGAGAAGATGACCCAGGTGAGTGGCCCGCTACCTCTTCTGGTGGCCGCCTCCCTCCTTCCTGGCCTCCCGGAGCTGCGCCCTTTCTCACTGGTTCTCTCTTCTGCCGTTTTCCGTAGGACTCTCTTCTCTGACCTGAGTCTCCTTTGGAACTCTGCAGGTTCT
+
ABBBBBBBFFFFGGGGGGGGGGHHGFGGHFGHHGGG2EFCEGGHHGGGEEGEFGFHHHHGGG0EFGFGGGGHHHFGGGGHGHHGGGGGGGGGGGHFBGFHHHHEFHGFHGFFGGG@GG@CHFHHHHHHFGFCCGGGGGGHGHHGHGGGBBBFFGGGG??BBGFGFGFDDFBFFFFFFFBFFFFFFFFFFFFFFF=.9BEFFFF...;BFFFFFFFBFBBFFFFBBBFBFFFFFFF//BFFFFFFFF.9BFF
@M05620:37:000000000-D9766:1:1101:16969:7503 1:N:0:79
ACCACACCTTCTACAATGAGCTGCGTGTGGCTCCCGAGGAGCACCCCGTGCTGCTGACCGAGGCCCCCCTGAACCCCAAGGCCAACCGCGAGAAGATGACCCAGGTGCGCGGCCCGCTACCTCTTCTGGTGGCCGCCTCCCTCCTTCCTGGCCTCCCGGCGCTGCGCCCTTTCTCACTGGTTCTCTCTTCTGCCGTTTTCCCTAGGTCTCTCTTCTCTGACCTGCGTCTCCTTTGGAACTCTGCAGCTTTT
+
AA1AAAAAFFFFAGGEGDGFFGFHEAEBG0AGGFF0AEAAAAFC/BEGAEGEGHHHFHHGGGGEGGGEEGGHHHHGGGGFGGHHHCEGGGGGCGFHFDG110?GA1?1</<>A-A-<@--;:G00;000C/..C---C.9EB9E/CFG009A9FFG.A?-;---;@9B9-;9F/FBFF/-/;B/FF//B/9/;/9:B/EBF/;/-//:99F//9/////////99-99-;9/9/9///;B9FF/F//;///
@M05620:37:000000000-D9766:1:1101:15980:7508 1:N:0:79
ACCACACCTTCTACAATGAGCTGCGTGTGGCTCCCGAGGAGCACCCCGTGCTGCTGACCGAGGCCCCCCTGAACCCCAAGGCCAACCGCGAGAAGATGACACAGGAGAGTGGCCCGATACCTCTTCTGGTGGCCGCCTCCCTCCTTCCTGGCCTCCCGGCGCTGCGCCCTTTCTCACTGGTTCTCTCTTCTGCCGTTTTCCGTAGGACTCTCTTCTCTGACCTGCGTCTCCTTTGGAACTCTGCAGGCTCT
+
AAAAABABFFFFFGGDDBFEFDFGE2AA4AAGC2FEAEEEEAGFEFGGAEGEGHGHHHGGCGGCGEGEGEGHHHHGGGGHFEHHHE/EDG@<@DGFDDD?110?C0?/?11?FAH--<C-GHFBGDGHHF/AAG?-A.C.CC/./00/;09.;0C.;.B-A9-@DBB.BB/BF/;//9:./;BFFFF/F//9//@DF/A/9.9.../;FFFFEFFFFF////9F.-;B..://B/99/BFF//:/9A.;9;
@M05620:37:000000000-D9766:1:1101:24200:7512 1:N:0:79
ACCACACCTTCTACAATGAGCTGCGTGTGGCTCCCGAGGAGCACCCCGTGCTGCTGACCGAGGCCCCCCTGAACCCCAAGGCCAACCGCGAGAAGATGACCCAGGTGAGTGGCCCGCTACCTCTTCTGGTGGCCGCCTCCCTCCTTCCTGGCCTCCCGGAGCTGCGCCCTTTCTCACTGGTTCTCTCTTCTGCCGTTTTCCGTAGGACTCTCTTCTCTGACCTGAGTCTCCTTTGGAACTCTGCAGGTTCT
+
AAAAAAAAFFFFGGGGGGGBGFHHGEAGH?GHHGGGCGGGGHHHHGGGEEGGBHHHHHHGEGGGGGGGGGGGHFHGGGGHAFHHHGE/B@/@@CFFF1FFHH/<FGGFHFG/FHGCGGGGHBHHHHHGFGGGHHGCGGGHGEFFHGGGGGE?FGGGGGGAGGFBFA@B@@FFFBFFFFFFFFFFFFFFFFFFFF@ABFF/FFFFBFFFFFFFFFFBFBBF/B9FF-:FBBF/BFFFEFFFFFFFFEF-/FB
@M05620:37:000000000-D9766:1:1101:24373:7540 1:N:0:79
ACCACACCTTCTACAATGAGCTGCGTGTGGCTCCCGAGGAGCACCCCGTGCTGCTGACAGAGGCCCCCCTGAACCCCAAGGCCAACCGCGAGAAGATGACCCAGGTGAGTGGCCCGCTACCTCTTCTGGTGGCCGCATCCCTCCTTCCTGGCATCCCGGAGCTGCGCCCTTTCTCACTGGTTCTCTCTTCTGCCGTTTTCCGTAGGACTCTCTTCTCTGACCTGAGTCTCCTTTGGAACTATGCAGGTTCT
+
>1>AAAAAFFCBAGG13ABGDGACABEEH0FGGG00A/A/FHHHHGEGB/BFGEFGH01BFHGGCG>EGGEGFHFEEGGCFHHHE>EGG/ECCBHH1<FHHH/F/?FGH1GFGHHGGGGGHFHH111>FGHGHH-<-.</;GHG/0CGHHHH/C/:C.AAGG.CFGGBGGGGGGGGFFFB/BFFFFFF/FFFFF@FFFFFFFFFFFFFFFFFFFFF//;BFF/9/;BFFFFFFFBFFFFF/BFFFF99BFF
@M05620:37:000000000-D9766:1:1101:26640:7545 1:N:0:79
AGTGCCAGCTCTCAATCGCACAGGGGACCCAGGGCCTGGCCCCTCCATCCAGAAAACCTATGACCTCACCCGCTACCTGGAGCACCAACTCCGCAGCTTGGCTGGGACCTATGTGAGTATCCAGCGTAGGAATCTGGGAGTTGGGGAGGAGTGAGGAGTTGGGGAAAGACAGTCCTAACCGTGGAGGGTTCTGGTAAATGATGGGGTGAGGAGGGGCTCTTTGGCTCCCACCAGTCCCCCTGTCTGGTCTA
+
>>AAA@DFBFFFG4BFGCFGEFBGAAFGGGGHGGFEAABGGHGHGGFHHHGFFBHHGGHHHFFHHGBFHHHGGGCFHHG1BFB?BF1FE?GGGE/EEFHHGHH/?EFGGHHHHHHGH3FGGHFHHF?CBAGHHHHHHGFG?FHHGGAFDDGGHHHHF<CGHHDGEGEHFGFG:CGHCHHHG;EGDGGG9CGGGG0CFGBFF0BBEBDF9FF/ADCFFDFFFFFBBFFEFFFFE;;FFFFFFFFFFB/:;/;
@M05620:37:000000000-D9766:1:1101:24822:7601 1:N:0:79
ACCACACCTTCTACAATGAGCTGCGTGTGGCTCCCGAGGAGCACCCCGTGCTGCTGACCGAGGCCCCCCTGAACCCCAAGGCCAACCGCGAGAAGATGACCCAGGTGAGTGGCCCGCTACCTCTTCTGGTGGCCGCCTCCCTCCTTCCTGGCCTCCCGGAGCTGCGCCCTTTCTCACTGGTTCTCTCTTCTGCCGTTTTCCGTAGGACTCTCTTCTCTGACCTGAGTCTCCTTTGGAACTCTGCAGGTTCT
+
CCDDDDDCFFFFGGGGGGGGGGHHGGGGHGHHHGGGGGGGGHHHHGGGGGGGHHHHHHHGGGGGGGGGGGGHGHHGGGGHGHHHHGGGGGGGGGHHHHGGHHHGGCC1G1?FFHHCG-<CHED<GFD0<D/CCHCDGDAGGBCECFBFC0CAFBAEG:B?9A:::->DFCFFFFBFFF0FFFE:BBBBBFFFFF>.;FFFFFFFAA0BBFB::BB00:00BBB//:::0BFFFFBF0BFBFFFFFBF:;FB
@M05620:37:000000000-D9766:1:1101:25201:7603 1:N:0:79
ACCACACCTTCTACAATGAGCTGCGTGTGGCTCCCGAGGAGCACCCCGTGCTGCTGACCGAGGCCCCCCTGAACCCCAAGGCCAACCGCGAGAAGATGACCCAGGTGAGTGGCCCGCTACCTCTTCTGGTGGCCGCCTCCCTCCTTCCTGGCCTCCCGGAGCTGCGCCCTTTCTCACTGGTTCTCTCTTCTGCCGTTTTCCGTAGGACTCTCTTCTCTGACCTGAGTCTCCTTTGGAACTCTGCAGGTTCT
+
?AAABBBBFFFFGGGGFGFFGGHGGGGGH?HHHGF?AEGEGGHHHGGGEEFGHGGHHGEEFGGGFGGGGGGHGHFGGGGHGHHHHGGGGCCGGGHHFFHHHHHHEHHGHHHGGHGGGGGGHGHHBHFGFHHGHHGGCDGHGFFFFFGGGGGGGGFGGDGGGGGFGGFFFFFFFFFFFFFFFFFFFFFFFFFFFFFFFFFFFFF.DDFFFFFFFFFFFFFFFFFFFFFFFFFFFFFFFFFFFFFFFFFFFFF
@M05620:37:000000000-D9766:1:1101:20165:7608 1:N:0:79
ACCACACCTTCTACAATGAGCTGCGTGTGGCTCCCGAGGAGCACCCCGTGCTGCTGACCGAGGCCCCCCTGAACCCCAAGGCCAACCGCGAGAAGATGACCCAGGTGAGTGGCCCGCTACCTCTTCTGGTGGCCGCCTCCCTCCTTCCTGGCCTCCCGGAGCTGCGCCCTTTCTCACTGGTTCTCTCTTCTGCCGTTTTCCGTAGGACTCTCTTCTCTGACCTGAGTCTCCTTTGGAACTCTGCAGGTTCT
+
CCCCCCCCFFFFGGGGGGGGGGHHGGGEEGHHHGGGGGGGGHHHHGGGGGGGHHHHHHHGGGGGGGGGGGGHHHHGGGGHGHHHHGGGGGCGGGHHHHHHHHHHGHHHHHHGGHHGGGGGHHHHHHHGHHHGHHGGGGGHGHHGHGGGGGGGGGGGGGG?FGGGGGFFFFFFFFFFFFFFFFFFFFFFFFFFFFFFFFFFFFFFFFFFFFFFFFFFFFFFFFFFFFFFFFFFFFFFFFFFFFFFFFFFFFF
@M05620:37:000000000-D9766:1:1101:10467:7633 1:N:0:79
AGTGCCAGCTCTCAATCGCACAGGGGACCCAGGGCCTGGCCCCTCCATCCAGAAAACCTATGACCTCACCCGCTACCTGGAGCACCAACTCCGCAGCTTGGCTGGGACCTATGTGAGTATCCAGCGTAGGAATCTGGGAGTTGGGGAGGAGTGAGGAGTTGGGGAAAGACAGTCCTAACCGTGGAGGGTTCTGGTAAATGATGGGGTGAGGAGGGGCTCTTTGGCTCCCACCAGTCCCCCTGTCTGGTCTA
+
BCBBCFFFCFFFGGGGGGGGGGHHGGGGGGHHGGGGGGHHHHGHGGHHHHHHHHHHHGHHHHHHHHHHHHHGGGGGHHHHHHHHHHHHGHHHGGGGGHHHGHHGGGHHGHHHHHHHHHHHHHHHHGFGGGHHHHHHHHHGGHHHGGFGGGEHHBHHHGHHHHGGGGHHHHHHHHHHHHHHGGGGGGGGEGGGGGCFGGGGGGGGGGFFFFFFFFFFFFFFFFFFFFFFFFFFFFFFFFFFFFFFHFFFFFB
@M05620:37:000000000-D9766:1:1101:13405:7647 1:N:0:79
ACCACACCTTCTACAATGAGCTGCGTGTGGCTCCCGAGGAGCACCCCGTGCTGCTGACCGAGGCCCCCCTGAACCCCAAGGCCAACCGCGAGAAGATGACCCAGGTGAGTGGCCCGCTACCTCTTCTGGTGGCCGCCTCCCTCCTTCCTGGCCTCCCGGCGCTGCGCCCTTTCTCACTGGTTCTCTCTTCTGCCGTTTTCCGTAGGACTCTCTTCTCTGACCTGCGTCTCCTTTGGAACTCTGCAGGTTCT
+
DDDCDDDDFFFFGGGGGGFGGGHHGFGBFFHHHGGGGGGGGHHHHGGGGGGGHHHHHHHGGGGGGGGGGGGHHHHGGGGHGHHHHGGGGGBDGDHB22?GGFHHFHH1G1??FGEDGGCGHHHHHHHHF<<EHHGGGGGHGHHG/FBFFFEGGGGFEG--<ACAFACFFFFFBFFB<FFFFFFFFFFFFFFFFFDFBFFFFFFFAFFFFFFFFFFFBBBFFBFFECFFFFFFFB0B0BFFFBFFFF.F0BB
@M05620:37:000000000-D9766:1:1101:13176:7657 1:N:0:79
ACCACACCTTCTACAATGAGCTGCGTGTGGCTCCCGAGGAGCACCCCGTGCTGCTGACCGAGGCCCCCCTGAACCCCAAGGCCAACCGCGAGAAGATGACCCAGGTGAGTGGCCCGCTACCTCTTCTGGTGGCCGACTCCCTCCCTCCCGGCCTCCCGGAGCTGCGCCCTTTCTCACTGGTTCTCTCTTATGCCCTTTTCCGTCGGATTCTCCTCTCTGACCTGAGTCTCCTTTGGAACTCTGCAGGATCT
+
AAAAAAAAFFFFFGGCBFG1F1BAEAAE00GHCFGGGEG?/GEGHGGG/AE/1DBFHHBFE?/FE?EGGGFGHCF?EEAAC/GCA<</CCC//<01>111?0F//11FG<1/F<GGG@@?GFHDFD0=GDB..C<-:-:C./;A.//:..---..9.;-;-;A//;=--;B/B//9FFBF//BBBBBF//BFBB//99B/;-;--9---;////;FFFFB/B9-9-9/://////9///99/9;F/9-/9B
@M05620:37:000000000-D9766:1:1101:19058:7660 1:N:0:79
ACCACACCTTCTACAATGAGCTGCGTGTGGCTCCCGAGGAGCACCCCGTGCTGCTGACCGAGGCCCCCCTGAACCCCAAGGCCAACCGCGAGAAGATGACCCAGGTGAGTGGCCCGCTACCTCTTCTGGTGGCCGCCTCCCTCCTTCCTGGCCTCCCGGAGCTGCGCCCTTTCTCACTGGTTCTCTCTTCTGCCGTTTTCCGTAGGACTCTCTTCTCTGACCTGAGTCTCCTTTGGAACTCTGCAGGTTCT
+
BBBABABBFFFFGGGGGGGFGBGHGGGGHGHHHGGGGGGGGHHHHGGFEEGFFHHHHHHGGGFGGGGGGGGHHHHGGGGHGHHGHGGEGFGC@DGBFFFH2FGHGHHDC<?/FGFGCCDCGHFHHHFB0=CEFHCCCDGHGHHGGGFGFGGGFGGEGGAAC?FFBG;DAAFFFFFFFFFFFFFFFFFBBFFFEBBA?FFFFDFFFFBFFFFFFFFFFFFF/BFBB9/9BFFFFFFFB/FFFFBFFFE./::
@M05620:37:000000000-D9766:1:1101:19952:7669 1:N:0:79
ACCACACCTTCTACAATGAGCTGCGTGTGGCTCCCGAGGAGCACCCCGTGCTGCTGACCGAGGCCCCCCTGAACCCCAAGGCCAACCGCGAGAAGATGACCCAGGTGAGTGGCCCGCTACCTCTTCTGGTGGCCGCCTCCCTCCTTCCTGGCCTCCCGGAGCTGCGCCCTTTCTCACTGGTTCTCTCTTCTGCCGTTTTCCGTAGGACTCTCTTCTCTGACCTGAGTCTCCTTTGGAACTCTGCAGGTTCT
+
CCCCCCCCFFFFGGGGGGGGGGHHGGGGHGHHHGGGGGGGGHHHHGGGGGGGHHGHHHHGGGGGGGGGGGGGHHHGGGGHGHHHHGGGGGGGGGHHHGHHHHHHGHHHHHFFGHHGGGGGHHHHHHHHHHHGHHGGGGGHGHHGHGGGGGGGGGGGGGGGGGGGGGFFFFFFFFFFFFFFFFFFFFFFFFFFFFFFFFFFFFFFFFFFFFFFFFFFFFFFFFFFFFFFFFFFFFFFFFFFFFFFFFFFFFF
@M05620:37:000000000-D9766:1:1101:21581:7670 1:N:0:79
AGTGCCAGCTCTCAATCGCACAGGGGACCCAGGGCCTGGCCCCTCCATCCAGAAAACCTATGACCTCACCCGCTACCTGGAGCACCAACTCCGCAGCTTGGCTGGGACCTATGTGAGTATCCAGCGTAGGAATCTGGGAGTTGGGGAGGAGTGAGGAGTTGGGGAAAGACAGTCCTAACCGTGGAGGGTTCTGGTAAATGATGGGGTGAGGAGGGGCTCTTTGGCTCCCACCAGTCCCCCTGTCTGGTCTA
+
>AAABFFFBFFFGGGGGGGGCGHHGGGGGGDHGGGGGGGGHHGFGGGHHHFHHFHHHGHHHHHHHHHBGGHGGGEGHHHHGGHEFGHHGHBEEGEEEG?B/EHGEGHHGHHHFHGGBFFDHHHGFGADCGFFFDGGGFHGAG<1CC.ACFA<CGDGFDCFHBC-CACCCCHFH0:0GFHA9FAFDEDA;;CFGGCFFF9CGGBFFDADEFFFA9@DF>EFFB/BBFFAAFFFEFFFFFED-A9FFBFFB;9
@M05620:37:000000000-D9766:1:1101:13905:7673 1:N:0:79
ACCACACCTTCTACAATGAGCTGCGTGTGGCTCCCGAGGAGCACCCCGTGCTGCTGACCGAGGCCCCCCTGAACCCCAAGGCCAACCGCGAGAAGATGACCCAGGTGCGTGGCCCGCTACCTCTTCTGGTGGCCGCCTCCCTCCTTCCTGGCCTCCCGGCGCTGCGCCCTTTCTCACTGGTTCTCTCTTCTGCCGTTTTCCGTAGGACTCTCTTCTCTGACCTGAGTCTCCTTTGGAACTCTGCAGGTTCT
+
BBBBBBBBFFFFGGGGGGGGGGHHGFGGHGHHHGGGEGGCGHHHHGGGEEGGHHGHHHHGGGGGGGGGGGGHHHGGGGGHGHHHGGGGGGCGGGHHHHHHEFHAC?F1/?<@@H.@DGCCHHGFGBGBB=/<:GC-;:EEEGGFGGGGGGGGFGGGGB--99@-.9BFFFFFFFF/BBBB:FBFFFFFFEFFFFCDDFFBFDB.../BFFFFFFFBFFFBFFFB/;BFFFBFFFEFEFFFFFFFFFFFFBF
@M05620:37:000000000-D9766:1:1101:15860:7700 1:N:0:79
AGTGCCAGCTCTCAATCGCACAGGGGACCCAGGGCCTGGCCCCTCCATCCAGAAAACCTATGACCTCACCCGCTACCTGGAGCACCAACTCCGCAGCTTGGCTGGGACCTATGTGAGTATCCAGCGTAGGAATCTGGGAGTTGGGGAGGAGTGAGGAGTTGGGGAAAGACAGTCCTAACCGTGGAGGGTTCTGGTAAATGATGGGGTGAGGAGGGGCTCTTTGGCTCCCACCAGTCCCCCTGTCTGGTCTA
+
AAAABFFFCFFFGGGGGGGGGGHHGGGGGGHHGGGGGGHHHHGHGGGHHHHHHHHHHGHHHHHHHHHHHHHGGEFGHHHHHHHHHHHHGHHHGGGGGHHHGHHGGGHHGHHHHHHHHHHHHHHHHGGGGGHHHHHHHHHGGHHHGGGGGGEHHHHHHGHHHHGGGGGHHHHHHHHHHHHHGGGGAFGGGGGGGGFGGGGGGGGGGGFFFFFFFFFFFFFFFFFFFFFFFFFFFFFFFFFFFFFFFFFFFFB
@M05620:37:000000000-D9766:1:1101:26390:7704 1:N:0:79
ACCACACCTTCTACAATGAGCTGCGTGTGGCTCCCGAGGAGCACCCCGTGCTGCTGACCGAGGCCCCCCTGAACCCCAAGGCCAACCGCGAGAAGATGACCCAGGTGCGTGGCCCGCTCCCTCTTCTGGTGGCCGCCTCCCTCCTTCCTGGCCTCCCGGAGCTGCGCCCTTTCTCACTGGTTCTCTCTTCTGCCGTTTTCCGTAGGACTCTCTTCTCTGACCTGCGTCTCCTTTGGAACTCTGCAGGTTCT
+
BBCCCCCCFFFFGGGGGGFGGGHHGEGBCEGBFFGEEGFGFGDHHGGGGGFGFHGHHGHGGCCEGGGGGEGHHHHGGGGHGHEHHFEFCCCGGGHBDHHHHB/FFHF1@/<<<G.<-<-<CC/CDBBD00C.:.--::DEEBB9BBFF00/A9BFA.9A--;.BFFFDAFFFFFF/:/;/;BBBFF/B://9//-;DB9B:.B.A?/::B:/;BBFEFF/;/BF.9A-9;/BFBFF//BBB/://;.AB/B
@M05620:37:000000000-D9766:1:1101:19845:7716 1:N:0:79
AGTGCCAGCTCTCAATCGCACAGGGGACCCAGGGCCTGGCCCCTCCATCCAGAAAACCTATGACCTCACCCGCTACCTGGAGCACCAACTCCGCAGCTTGGCTGGGACCTATGTGAGTATCCAGCGTAGGAATCTGGGAGTTGGGGAGGAGTGAGGAGTTGGGGAAAGACAGTCCTAACCGTGGAGGGTTCTGGTAAATGATGGGGTGAGGAGGGGCTCTTTGGCTCCCACCAGTCCCCCTGTCTGGTCTT
+
CCCCCFFFCFFFGGGGGGGGGGHHGGGGGGHHGGGGGGHHHHGHGGHHHHHHHHHHHGHGHHHHHHHHHHHGGGGGHHHHHHHHHHHHGHHHGGGGGHHHGHHGGGHHGHHHHHHHHHHHHHHHHGGGGGHHHHHHHHHGGHHHGGGGGGGHHHHHHGHHHHGGGGHHHHHHHHHHHHHHGGFGGGGGEGGGGGFFGGGGGGGGGGFFFFFFFFFFFFFFFFFFFFFFFFFFFFFFFFFFFFFFFFFFFFF
@M05620:37:000000000-D9766:1:1101:14049:7730 1:N:0:79
ACCACACCTTCTACAATGAGCTGCGTGTGGCTCCCGAGGAGCACCCCGTGCTGCTGACCGAGGCCCCCCTGAACCCCAAGGCCAACCGCGAGAAGATGACCCAGGTGAGTGGCCCGCTACCTCTTCTGGTGGCCGCCTCCCTCCTTCCTGGCCTCCCGGAGCTGCGCCCTTTCTCACTGGTTCTCTCTTCTGCCGTTTTCCGTAGGACTCTCTTCTCTGACCTGAGTCTCCTTTGGAACTCTGCAGGTTCT
+
BCCCCBCCFFFFGGGGGGGGGGHHGGGEGGHHHGGGGGGCGHHHHGGGGFGGHHHHHHHGGGGGGGGGGGGHHHHGGGGHGHHHHGGGGG<BDGHHHHHGGHEEFFHHHGHGGHHGGGGGHHHGHHHHGHHGHHGGGGGHGHHGGGGGGFGGGGGGGGG?FGFGGGFFFFFFFFFFFFFFFFFFFFFFFFFFFFFFDFFFFFFFFFFFFFFFFFFFFFFFFFFF/;BFFFFFFFFBFFFFFFFFFFFFFFF
@M05620:37:000000000-D9766:1:1101:19422:7732 1:N:0:79
AGTGCCAGCTCTCAATCGCACAGGGGACCCAGGGCCTGGCCCCTCCATCCAGAAAACCTATGACCTCACCCGCTACCTGGAGCACCAACTCCGCAGCTTGGCTGGGACCTATGTGAGTATCCAGCGTAGGAATCTGGGAGTTGGGGAGGAGTGAGGAGTTGGGGAAAGACAGTCCTAACCGTGGAGGGTTCTGGTAAATGATGGGGTGAGGAGGGGCTCTTTGGCTCCCACCAGTCCCCCTGTCTGGTCTA
+
AA1AAFBFAFFFGGGGGGGGEEGHGGGGGGHHCEGGGGHGGHGHGGFHGHHFFF1GHGFFHHHHHHFGHHHGG@/EHHHHGFGECHHHG0GHGGGGGEHHCHHGGGHHGHGHHHHHGHHHHHHHHGECGGHHHHHHGGHGCHHGGGFGGGEGHHHHHGHHGHGGGGHHGHHHHHHHHHHH@9CGGEGGCFFGGGFGGGGGGGGGGGF@FFFFFF@@@?FFFFFFFBFFFFFFFFFFFFFF@FFFFFFFFFB
@M05620:37:000000000-D9766:1:1101:25800:7756 1:N:0:79
ACCACACCTTCTACAATGAGCTGCGTGTGGCTCCCGAGGAGCACCCCGTGCTGCTGACCGAGGCCCCCCTGAACCCCAAGGCCAACCGCGAGAAGATGACCCAGGTGGGCGGCACGTTACCTCTTCTGGTGGCCGCCTCCCTCCTTCCTGGCCTACCGGCGCCGCGCCCTTTCTCACTGGTTCTCTCCTCTGCCGCTTTCCGTAGGACTCTCTTATCTGACCCGAGTCTCCATCGGTACTCTGTAGATTCT
+
AAAAAAAAFFFFGGGGBGGDG1FCGGEGHEGHCFGFEGGC/FAGHGGGGGGGBHHBGHHGEG/EFCGEGGGGGEHGGGFH/?GHHGG/C<CC@FHC?1D110?/?GG/<//@@@C.<./.<C0:CHHH0:/.:.-9A.9.EGGG/B9FF0C9FB/C.9@----9--9@@-/;;/99///-9///9F//9-BBBB?-@B-:/-/---9/9/:BFF//;:/;/;--9-;-9/B/9/----9/99/////////
@M05620:37:000000000-D9766:1:1101:9345:7770 1:N:0:79
ACCACACCTTCTACAATGAGCTGCGTGTGGCTACCTAGGAGCCCCCCGTGCTGCTGACCGAGGCCCCCCTGAACCCCAAGGCCAACCGCGAGAAGCTGACCCCGGTGAGTGGCCCGCTACCTCTTCTGGTGGCCGCCTCCCTCCTTCCTGGCCTCCCGGAGCTGCGCCCTTTCTCACTGGTTCTCTCTTCTGCCGTTTTCCGTCGGACTCTCTTCTCTGACCTGAGTCTCCTTTGTAACTCTGCAGGTTCT
+
AAAAAAAAF1CFGFABBAFBBABBEBABBABF1BG1AB0F0/AFEEEGGA/F1BFHHHHGGE/EFFEEGGG01BGEGGEC/GGH/FE/BCCC//G1?11FCG/>>A@FHG1FFEGCGCGGHHHGEDDCGC/.CGCGGGBGGGGGFGGGGBF?FFGGGEAAG@ABF@?F@=BFFFFFFF/FFFFFFFFFFFFFFF@-AFFFFFF-;-@?@FFFFFFFFF/:BFFFFFFFFFFFFF//9/;/BFBFBFFFFFF
@M05620:37:000000000-D9766:1:1101:8805:7770 1:N:0:79
ACCACACCTTCTACAATGAGCTGCGTGTGGCTCCCGAGGAGCACCCCGTGCTGCTGACCGAGGCCCCCCTGAACCCCAAGGCCAACCGCGAGAAGATGACCCAGGTGAGTGGCCCGCTACCTCTTCTGGTGGCCGCCTCCCTCCTTCCTGGCCTCCCGGAGCTGCGCCCTTTCTCACTGGTTCTCTCTTCTGCCGTTTTCCGTAGGACTCTCTTCTCTGACCTGAGTCTCCTTTGGAACTCTGCAGGTTCT
+
AABABBBBFFFFGGGGGGGGGGHHGEFBCEHHFFGFFGGGGHHHHGGGGGGGGHGHHHHGGGGGGGGGGGGHHHHGGGGHGHHHHGGEGGCDGGHHFHHHHHHHEHHHHHFGGHHGGGGGHHHHHHHFGHHGHHGGGGGHGHHGHGGGGFGGGGGGG?DDCGGGGFFFFFFFFFFFFFFFFFFFFFFFFFFFFFFAAFFFFFFFA?FFFFFFFFFFFFFFFFFF/BFFFFFFFFBFFFFFFFFFB9AFFFF
@M05620:37:000000000-D9766:1:1101:9353:7790 1:N:0:79
ACCACACCTTCTACAATGAGCTGCGTGTGGCTCCCGAGGAGCACCCCGTGCTGCTGACCGAGGCCCCCCTGAACCCCAAGGCCAACCGCGAGAAGATGACCCAGGTGAGTGGCCCGCTACCTCTTCTGGTGGCCGCCTCCCTCCTTCCTGGCCTCCCGGAGCTGCGCCCTTTCTCACTGGTTCTCTCTTCTGCCGTTTTCCGTAGGACTCTCTTCTCTGACCTGAGTCTCCTTTGGAACTCTGCAGGTTCT
+
3>3>A?AAFFFFGFFGGGB5GGFHGFFFHEHAFFFGG?ECFFHHHGEAAEE1FGGHFFHG@>EEFFGGGEG2BFGGGGDE/GH/FGG?CDCD@DH2FFHFHH/???FFH?FFEHGGG<>-GFHGBDDF0=C<C<CCGGGGAGGG:BCFFBFGGGGGE9-?D;;;FGAFFFFFFFFFFFBFFFFFFFFEBFFFFFFD.BEFFDB.;;9:FFFFFFFFFFBFB/B9B.FFFFBFFFFBBF//9BF/B9.;;B/
@M05620:37:000000000-D9766:1:1101:18128:7817 1:N:0:79
ACCACACCTTCTACAATGAGCTGCGTGTGGCTCCCGAGGAGCACCCCGTGCTGCTGACCGAGGCCCCCCTGAACCCCAAGGCCAACCGCGAGAAGATGACCCAGGTGAGTGGCCCGCTACCTCTTCTGGTGGCCGCCTCCCTCCTTCCTGGCCTCCCGGAGCTGCGCCCTTTCTCACTGGTTCTCTCTTCTGCCGTTTTCCGTAGGACTCTCTTCTCTGACCTGAGTCTCCTTTGGAACTCTGCAGGTTCT
+
CCCDDDDDFFFFGGGGGGGGGGHHGFGFHGHHHGGGGGGGGHHHHGGGGGGGHHHHHHHGGGGGGGGGGGGHHHHGGGGHGHHHHGGGGGGGGGHHHHHHHHHHGHH1FGHFGGHFGGGGHHHHHHHHBGHGHHGGGGGHGHHGHGGGGGGGGGGGGG-;9AFFFAFFFFFFFFF0BFFFFFFFFFFFFFFFFFAFFFFFFFFFFF0BFFFFFFFFFFF0BFF//;BFFFFFFFFFFFBFFFFFFFFFFFF
@M05620:37:000000000-D9766:1:1101:13496:7817 1:N:0:79
AGTGCCAGCTCTCAATCGCACAGGGGACCCAGGGCCTGGCCCCTCCATCCAGAAAACCTATGACCTCACCCGCTACCTGGAGCACCAACTCCGCAGCTTGGCTGGGACCTATGTGAGTATCCAGCGTAGGAATCTGGGAGTTGGGGAGGAGTGAGGAGTTGGGGAAAGACAGTCCTAACCGTGGAGGGTTCTGGTAAATGATGGGGTGAGGAGGGGCTCTTTGGCTCCCACCAGTCCCCCTGTATGGTCTA
+
BCBBBFFFCFFFGGGGGGGGGGHGGGGGGGHHFGGGGGHHHHGHGGHHHHHHHHHHHGHHHHHHHHHHHHHGGEEFHHHHGHHHHHFGFHHHGGGGGHHHGHHGGGGHGHHHHHHHHHHHHHHHHGGGGGHHHHHHHHGGGHHHGGFGGEEGHDHHFGHHHHGGGGHHFHGHHHHHHGHHGGGGDFGGEGGGGGFFGGGGFGGGGGFFFFFFFFFFFFFFFFHFFFFFFFFFFFFFFFFFFFFFFFFFFF0
@M05620:37:000000000-D9766:1:1101:19002:7818 1:N:0:79
AGTGCCAGCTCTCAATCGCACAGGGGACCCAGGGCCTGGCCCCTCCATCCAGAAAACCTATGACCTCACCCGCTACCTGGAGCACCAACTCCGCAGCTTGGCTGGGACCTATGTGAGTATCCAGCGTAGGAATCTGGGAGTTGGGGAGGAGTGAGGAGTTGGGGAAAGACAGTCCTAACCGTGGAGGGTTCTGGTAAATGATGGGGTGAGGAGGGGCTCTTTGGCTCCCACCAGTCCCCCTGTCTGGTCTA
+
ABAABFFFBFFFFGGGGGGGGGHHGGGGGGHHGGGGGGHHGHGGGGHHHHHHHHGHHGHHHHHHHHHHHHHGGFGGHHHHHHHHHHHHGHHHGGGGGHHHGHHGGGHHGHHHHHHHHHHHHHHHHGGGGGHHHHHHHHHGGHHHGGGGGGGHHHHHHGHHHHGGGGHHHHHHHGHHHHHHGGGGFGGGCFGGGGFGGGGGGGGGGGFFFFFFFFFFFFFFFFFFFFFFFFFFFFFFFFFFFFFFFFFFFFF
@M05620:37:000000000-D9766:1:1101:16227:7850 1:N:0:79
AGTGCCAGCTCTCAATCGCACAGGGGACCCAGGGCCTGGCCCCTCCATCCAGAAAACCTATGACCTCACCCGCTACCTGGAGCACCAACTCCGCAGCTTGGCTGGGACCTATGTGAGTATCCAGCGTAGGAATCTGGGAGTTGGGGAGGAGTGAGGAGTTGGGGAAAGACAGTCCTAACCGTGGAGGGTTCTGGTAAATGATGGGGTGAGGAGGGGCTCTTTGGCTCCCACCAGTCCCCCTGTCTGGTCTA
+
BCABCFFFDFFFGGGGGGGGGGHGGGGGGGHHGGGGGGHHHHGHGGHHHHHHHHGHHGHHHHHHHHHHHHHGGEGGHHHHEGHHHHHHGHHHGGGGGHHHGGHGGGHHGHHHHHHHHHHHHHHHHGGGGGHHHHHHHHHGGHHHGGGGGGEHHHHHHGHHHHGGGGHHHHHHHHHHHHHHGGGGGGGGCFGGGGGGGGGGGGGGGGFFFFFFFFFFFFFFFHFFFFFFFFFFFFFFFFFDFFFFHFFFFFB
@M05620:37:000000000-D9766:1:1101:18646:7858 1:N:0:79
AGTGCCAGCTCTCAATCGCACAGGGGACCCAGGGCCTGGCCCCTCCATCCAGAAAACCTATGACCTCACCCGCTACCTGGAGCACCAACTCCGCAGCTTGGCTGGGACCTATGTGAGTATCCAGCGTAGGAATCTGGGAGTTGGGGAGGAGTGAGGAGTTGGGGAAAGACAGTCCTAACCGTGGAGGGTTCTGGTAAATGATGGGGTGAGGAGGGGCTCTTTGGCTCCCACCAGTCCCCCTGTCTGGTCTA
+
BBABCFFFDFFFGGGGGGGGGGHGGGGGGGHHGGGGGGHHHHGHGGHHHHHHHHHHHGHHHHHHHHHHHHHGGEGGHHHHHHHHHHHHGHHHGGGGGHHHGHHGGGHHGHHHHHHHHHHHHHHHHGGGGGHHHHHHGHHGGHHHGGFGGEEHHHGHHGHHHHGGGGGHGHHHHHHHGHHHGGGGGGGGGGGGGGFGGGGGFGGGGGFFFFFFFFFFFFFFFHFFFFFFFFFFFFFFFFFFFFFFFFFFFFB
@M05620:37:000000000-D9766:1:1101:17264:7862 1:N:0:79
ACCACACCTTCTACAATGAGCTGCGTGTGGCTCCCGAGGAGCACCCCGTGCTGCTGACCGAGGCCCCCCTGAACCCCAAGGCCAACCGCGAGAAGATGACCCAGGTGAGTGGCCCGCTACCTCTTCTGGTGGCCGCCTCCCTCCTTCCTGGCCTCCCGGAGCTGCGCCCTTTCTCACTGGTTCTCTCTTCTGCCGTTTTCCGTAGGACTCTCTTCTCTGACCTGAGTCTCCTTTGGAACTCTGCAGGTTCT
+
CCCCCBCCFFFFGGGGGGGGGGHHGGGEFFHGHGGGGGGFGGHHHGGGEGGGHHHHHHHGGGGGGGGGGGGHGHHGGGGHGHHHHGGGGGGGCGHHHHHHHHHHFHFHHHHGGHHGGGGGHHHHHHHGHHHGHHGGGGGHGHHGHGGGGGGGGGGGGGGGGGGGGGFFFFFFFFFFFFFFFFFFFFFFFFFFFFFFDFFFFFFFFFFFFFFFFFFFFFFFFFFFEFFFFFFFFFFEFFFFFFFFFFFFFFF
@M05620:37:000000000-D9766:1:1101:14628:7878 1:N:0:79
ACCACACCTTCTACAATGAGCTGCGTGTGGCTCCCGAGGAGCACCCCGTGCTGCTGACCGAGGCCCCCCTGAACCCCAAGGCCAACCGCGAGAAGATGACCCAGGTGAGTGGCCCGCTACCTCTTCTGGTGGCCGCCTCCCTCCTTCCTGGCCTCCCGGAGCTGCGCCCTTTCTCACTGGTTCTCTCTTCTGCCGTTTTCCGTAGGACTCTCTTCTCTGACCTGAGTCTCCTTTGGAACTCTGCAGGTTCT
+
CCCBCCCBFFFFGGGGGGGGGGHHGGGFHEHHHGGGGGGGGHHHHGGGGGGGHHHHHHHGGGGGGGGGGGGHFHHGGGGHGHHHHGGGGGGGGGHHHHDGHHEHEHHF0?FFFHHGGG@DBGFHHFHG0=C?GCCGGGGHGHHGHGGGFFFGFFGGGG?B??FFGGFFFFFFFEFBFFF/FFBBFFFFFFFFFFADFFFFFFBAFF/:BFBFFFFBFFFFFBFFFFFFFFFFFFFBFBBBFFFFFFFFBFF
@M05620:37:000000000-D9766:1:1101:22842:7878 1:N:0:79
AGTGCCAGCTCTCAATCGCACAGGGGACCCAGGGCCTGGCCCCTCCATCCAGAAAACCTATGACCTCACCCGCTACCTGGAGCACCAACTCCGCAGCTTGGCTGGGACCTATGTGAGTATCCAGCGTAGGAATCTGGGAGTTGGGGAGGAGTGAGGAGTTGGGGAAAGACAGTCCTAACCGTGGAGGGTTCTGGTAAATGATGGGGTGAGGAGGGGCTCTTTGGCTCCCACCAGTCCCCCTGTCTGGTCTA
+
BCCBCFFFCFFFGGGGGGGGGGHHGGGGGGHHGGGGGGHHHHGHGGGHHHHHFHHHHGHHHHFHHHHHHHHGGGGGHHHHHHGGHHHHGHHHGGGGGHHHGHHGGEHHGHHHHHHHHHHHHHHHHGEGGGFHHHHHGHHGGHHHGGGGGGGHHHHHHGHHHHGGGGHHHHHHHHHHHHHHGGGGGGGGEGGGGGGGGGGGGGGGGGFFFFFFFFFFFFFFFFFFFFFFFFFFFFFFFFFFFFFFFFFFFFB
@M05620:37:000000000-D9766:1:1101:25761:7881 1:N:0:79
ACCACACCTTCTACAATGAGCTGCGTGTGGCTCCCGAGGAGCACCCCGTGCTGCTGACCGAGGCCCCCCTGAACCCCAAGGCCAACCGCGAGAAGATGACCCAGGTGAGTGGCCCGCTACCTCTTCTGGTGGCCGCCTCCCTCCTTCCTGGCCTCCCGGAGCTGCGCCCTTTCTCACTGGTTCTCTCTTCTGCCGTTTTCCGTAGGACTCTCTTCTCTGACCTGAGTCTCCTTTGGAACTCTGCAGGTTCT
+
BBBBBBBBFFFFGGFGFGF5GEHHGGGGFGGHFGGGDGGA?GGHHGGGGGGGBGHBEGHGGG?EGGGGGGGFGGHGGGGGEGHGGGGCGC/<CGGCGHEHHH/?/F110?F<FHA<A@<<FFHHFDFG0=<AGA<-C?DGFFHDHGGGFGGGGGGGEF-;--:9/@BFBBFFFF/9BFFFFB/:FFFFFFFFFFBFFFFFFFB?DA/:BFFFF//9BF/BFFFB9BBFFFFFFFFFFFFFFFFFFFFF/FF
@M05620:37:000000000-D9766:1:1101:9071:7885 1:N:0:79
AGTGCCAGCTCTCAATCGCACAGGGGACCCAGGGCCTGGCCCCTCCATCCAGAAAACCTATGACCTCACCCGCTACCTGGAGCACCAACTCCGCAGCTTGGCTGGGACCTATGTGAGTATCCAGCGTAGGAATCTGGGAGTTGGGGAGGAGTGAGGAGTTGGGGAAAGACAGTCCTAACCGTGGAGGGTTCTGGTAAATGATGGGGTGAGGAGGGGCTCTTTGGCTCCCACCAGTCCCCCTGTCTGGTCTA
+
ABACBFFFCFFFGGGGGGGCGGHGGGGGGGHHBEFGFGHHHHGHGGHHHHHHHHGHHGHHHHHHHHHHHHHGG>EEHHHHGGHHHHCFEHHHEGGGGHHHGHHGGGHHGHHHHHHHHHHHHHHHHGGGGGHHHHHHHHHGGHHHGGFGGDEHHHHHHGHHHHGGGGHHHHHHHHHHHHHHGGFGDFGGEFGGGGFFFGGGGGGGGGFFFFFFFFFFFFFFFFFFFFFFFFFFFFFFFFFFFFFFFFFFFFB
@M05620:37:000000000-D9766:1:1101:9077:7903 1:N:0:79
AGTGCCAGCTCTCAATCGCACAGGGGACCCAGGGCCTGGCCCCTCCATCCAGAAAACCTATGACCTCACCCGCTACCTGGAGCACCAACTCCGCAGCTTGGCTGGGACCTATGTGAGTATCCAGCGTAGGAATCTGGGAGTTGGGGAGGAGTGAGGAGTTGGGGAAAGACAGTCCTAACCGTGGAGGGTTCTGGTAAATGATGGGGTGAGGAGGGGCTCTTTGGCTCCCACCAGTCCCCCTGTCTGGTCTA
+
AAA>AF5FBFFFGFGGGGGAGEBEDFEGGGAHGGGGGGHGHHGHEGFHHHHH33CGHGHBF35DGHHHHHFEGE/EHHHHHHHAHHHHGHHHDG@GGHHHGHH?EEGGGHBGGDHHGHFBGH2GGGFFGCDFHHHEHFHGGHHFGCEGG?ACHEGFBEGHGGGCCDHA/GFBCFGHHBCG@EEB?EDGEFGGEGF0FFFF0;0CA.9-..:/:D?BB?FFF/B/BB/99.;.9FFFFFFFBFFFFFFBB//
@M05620:37:000000000-D9766:1:1101:9056:7905 1:N:0:79
AGTGCCAGCTCTCCATCGCACAGGGTACCCAGGGCCTGGCCCCTCCATCCAGAAAACCTATGACCTCACCCGCTCCCTGGAGCACCCACTCCGCAGCTTGGCTGGGACCTATGTGAGTATCCAGCGTAGGCATCTGGGCGTTGGGGCGGAGTGAGGCGTTGGGGAAAGCCAGTCCTAACCGTGGAGGGTTCTGGTAAATGATGGGGTGAGGAGGGGCTCTTTGGCTCCCACCAGTCCCCCTGTCTGGTCTA
+
>33>3B@BAFFFGFGGGEEFEAGAF4ABDHHHFGDEDBGHHHGHGG2EGHHHH3BBFEGHFADFGDBFHHH>E>0?FFBGBBGGHGE1EHGBEE/>>CBBEGFGGGGHGHFGBFG2?GHHHH2GHGG/CG1@FCD>DF/>DA@<-<.-;-;;C0CC.9:ABG@G...9/9/9FFFF/9FF-DE?.9A?AAFBFFF;:BFF/9FFFF.>.;?/AFB-->E/9BFBFFFEE.FDAFFFFFFFBFFFFFFFFF/
@M05620:37:000000000-D9766:1:1101:14697:7942 1:N:0:79
AGTGCCAGCTCTCAATCGCACAGGGGACCCAGGGCCTGGCCCCTCCATCCAGAAAACCTATGACCTCACCCGCTACCTGGAGCACCAACTCCGCAGCTTGGCTGGGACCTATGTGAGTATCCAGCGTAGGAATCTGGGAGTTGGGGAGGAGTGAGGAGTTGGGGAAAGACAGTCCTAACCGTGGAGGGTTCTGGTAAATGATGGGGTGAGGAGGGGCTCTTTGGCTCCCACCAGTCCCCCTGTCTGGTCTA
+
BCABCFFFDFFFGGGGGGGGGGHGGGGGGGHHFGGGGGHHHHGHGGHHHGHHHHHHHGHHHHGHHHHHHHHGGEFGHHHHGGHHHHF1EHHHGGGGGHHHGHHGGGHHGHHHHHHGHHHHHHHHHGGGGGGHHHHHHHHGGHHHGGGGGDCGFGHGFGFHGHGGGGHHHHFHHHHHHFHHGGGGGGGGEGGGGGGFGGGGGGGGGGFFFFFFFFFFFFFFFFFFFFFFFFFFFFFFFFFFFFFFFFFFFFB
@M05620:37:000000000-D9766:1:1101:18294:7944 1:N:0:79
ACCACACCTTCTACAATGAGCTGCGTGTGGCTCCCGAGGAGCACCCCGTGCTGCTGACCGAGGCCCCCCTGAACCCCAAGGCCAACCGCGAGAAGATGACCCAGGTGAGTGGCCCGCTACCTCTTCTGGTGGCCGCCTCCCTCCTTCCTGGCCTCCCGGAGCTGCGCCCTTTCTCACTGGTTCTCTCTTCTGCCGTTTTCCGTAGGACTCTCTTCTCTGACCTGAGTCTCCTTTGGAACTCTGCAGGTTCT
+
CCCCCCCCFFFFGGGGGGGGGGHHGGGBCEHHHGGGFGGGGHHHHGGGEFGGGHHHHHHGGGGGGGGGGGGHHHHGGGGHGHHHGGGGGGGGGGHHEHHHHHHHGHHFHHHGGHHGGGGGHHHHHHHHHHHGHHGGCDGHGHHFFGGGGGGGGFGGGGGBCGGGGGFFFFFFFFFFFFFFFFFFFFFFFFFFFFFDFFFFFFFFFFFFBFFFFFFFFFFFFFFFFFFFFFFFFFFF//BFFFFFFFFFFFF
@M05620:37:000000000-D9766:1:1101:5452:7948 1:N:0:79
ACCACACCTTCTACAATGAGCTGCGTGTGGCTCCCGAGGAGCACCCCGTGCTGCTGACCGAGGCCCCCCTGAACCCCAAGGCCAACCGCGAGAAGATGACCCAGGTGCGTGGCCCGCTACCTCTTCTGGTGGCCGCCTCCCTCCTTCCTGGCCTCCCGGAGCTGCGCCCTTTCTCACTGGTTCTCTCTTCTGCCGTTTTCCGTAGGACTCCCTTCTCTGACCTGCGTCTCCTTTGGAACTCTGCAGGTTCT
+
BBBAABB>FFFFGGGGEGBBG5GHGEEAAAFFABFA2EEEGHFHHGGGGEFGHHHHHHHE@EGGGFGGGGGGGFHGGGGHAEGHHGG<BD<>BGCB>G2GHHEFCFG1>??<CH>>@C?CFHFHHDFHHHHGHHCGGFGHGBFFGFGGGFBGGGGGEGA--;CFFFFFFDFFFFF/BFFFFFFFFFFFFFFFFFFFFFFFFFBFFDBFFBFEFF999/F/BFFF.@FFFFFFFFFFFFFFFFFFFFFFFFF
@M05620:37:000000000-D9766:1:1101:6346:7953 1:N:0:79
ACCACACCTTCTACAATGAGCTGCGTGTGGCTCCCGAGGAGCACCCCGTGCTGCTGACCGAGGCCCCCCTGAACCCCAAGGCCAACCGCGAGAAGATGACCCAGGTGAGTGGCCCGCTACCTCTTCTGGTGGCCGCCTCCCTCCTTCCTGGCCTCCCGGAGCTGCGCCCTTTCTCACTGGTTCTCTCTTCTGCCGTTTTCCGTAGGACTCTCTTCTCTGACCTGCGTCTCCTTTGGAACTCTGCAGGTTCT
+
BBBABBA3BFFFGGGGGG55BGFHEEGBAEGFGBFEEGGGGHHHHGGG1EEFHHHHGHHFGGGGGGGGGGGHHFHGGGGHGHHHHGGGGG>BCGHFHHHHHHHHGHH1FFGGGHFCDGGGHHHHHGHHHHHGHHGGGGGHGHHGHGGGGGGGGGGGGGG-;@FGGGBFBBFFFFFFFFFFFFFFFFFFFFFFFFBFFFFFFFFFFFFFFFFFFFFFFFFFFFFF.BF?FFFFFFFFBFFFFFFFFFFFFFF
@M05620:37:000000000-D9766:1:1101:14617:7974 1:N:0:79
ACCACACCTTCTACAATGAGCTGCGTGTGGCTCCCGAGGAGCACCCCGTGCTGCTGACCGAGGCCCCCCTGAACCCCAAGGCCAACCGCGAGAAGATGACACAGGAGAGTGGCCCGATACCTCTTCTGGTGGCCGCCTCCCTCCCTCCTGGCCTCCCGGCGCCGCGCCCTTTCTCACTGGTTCTCTCCTCTGCCGTTTTCCGTAGGACTCTCTTCTCAGACCTGTGTCTCCTTTAGATCTCTGCAGGCTCT
+
AAABCBBAFFFFGFGGGGGGGGHHGGGGHGHHHGGGEGGF?GGHHGGGGGGGHHHEHHHGGGGGGGGGGGGGHHHGGGGGGHHHHGGGGGGGDGHHHHFH22?=/0?/C?=CF0F@--<AGHGEHHHH0</.CHG?DAGEEFHG.CFDBF/;FFGGG.-----;@9D>DFFFF0;:099/0;BFFFF/;BF00:CFAB:F0.;;..0;BFBFFFFFF000;;09009B0:BF0F0;00;BF009B0;.9A/
@M05620:37:000000000-D9766:1:1101:5829:7995 1:N:0:79
ACCACACCTTCTACAATGAGCTGCGTGTGGCTCCCGAGGAGCACCCCGTGCTGCTGACCGAGGCCCCCCTGAACCCCAAGGCCAACCGCGAGAAGATGCCCACGTGGAGGGGCCCGCTACCTCTTCTGGTGGCCGCCTCCCTCCTTCCTGGCCTCCCGGAGCTGCGCCCTTTCTCACTGGTTCTCTCTTCTGCCTTTTTCCGTAGAACTCTCTTCTCTGACCGGATTCTCCTTGGTAACTCTGCAGGTTCT
+
BBBABBBBFFFFGGGGGGGFGFHHGGGGHGHHHGGGGGGGGHHHHGGGFGGGGHHHHHHGGGGGGGGGGGGHHHHGGGEHGHHHHGGGGGGGGGHHHHFHH2/>//<///>->D-----</00D0;0;00;.;.-;99CG./;.C9F/0C/C.0;E.C-9-;.//-;A9BF///9B//;.;////99BB9//;//:BF/F/.9.;.//////;9/99/9/;/---..9/B/BF/B/;///9////;.;999
@M05620:37:000000000-D9766:1:1101:23897:7998 1:N:0:79
ACCACACCTTCTACAATGAGCTGCGTGTGGCTCCCGAGGAGCACCCCGTGCTGCTGACCGAGGCCCCCCTGAACCCCAAGGCCAACCGCGAGAAGATGACCCCGGGTAGGTGCCCCCCACCTCCTCTTGTTGCCCCCTCCCTCCCTTCCTGCCTCCCCGACCCTCCCCCCTTCTCCCTTGTTCTCTCTTCTTGCCGTTTCCCTATGGCTCTCTTTCCCTACCTTGCGTTTCTTTTGGACTCTTCAGGGTCT
+
ABCBCCCCFFFFGGGGGGGGGGHHGGGGHGHHHGGGGGGGGHHHHGGGGGGGHHHHHHHGGGGGGGGGGGGHHHHGGGGHGHHHHGGGGFGGGGHFHHF2FGA/<//-..<>1FG.<--<C...;/0;C0:;0C0.;-.;E//;.C0=/0C0=00;E.A----/9..;A-;F/000;/;B0;000000;9090;0-;DF0B000090./0/00;000090:A0000-..-;0;F0:-;00/00900:.;//
@M05620:37:000000000-D9766:1:1101:10876:8000 1:N:0:79
ACCACACCTTCTACAATGAGCTGCGTGTGGCTCCCGAGGAGCACCCCGTGCTGCTGACCGAGGCCCCCCTGAACCCCAAGGCCAACCGCGAGAAGATGACCCAGGTGCGTGGCCCGCTACCTCTTCTGGTGGCCGCCTCCCTCCTTCCTGGCCTCCCGACGCTGCGCCCTTTCTCACTGGTTCTCTCTTCTGCCGTTTTCCGTAGGACTCTCTTCTCTGACCTGCGTCTCCTTTGGAACTCTGCAGGTTCT
+
ABABBBABFFFFGGGFFGBGGGHHGEGBG?GHHGG2EEE2EHHHHGGF1BEFHGBGHHHGGGGGGGGGGGGGHHGGGGGHGHHHGGGGGGBFGGHHHGBGHHHHGHH1CGGGGGG?GFGGHHHHHGGFFHHGHGGGDDGHEBGGGGGGGGGGGGGGGG.-9;ADFFFFFFFFFFFFFFFEFFFFFFFFFBFFFFFFFFFFFFFAD?FFFFFFFF//;FB/BBBBA-D-.BFFFFFFFEFFFBFFBFFFFFF
@M05620:37:000000000-D9766:1:1101:14601:8025 1:N:0:79
GAGGCTGGCTTGGCAGAACCTCAGAAACCAGGGACACAAGATCGGCATACAAACAACCAAGGCTCTCGCGAGCGTCCTGCATCTCGCACTCCTTAGGCTGGTTGAAACAAAAATGAGTACCCCGCGTAGGAATCTGGGCGTTGGTGCGGCGAGTGGAGTCGGGGAAAGCCAGCCCTCCCCGGCGAGGGTTCTGGTGAATGATGGGGTGCGGAGGGGCTCTTTGGCGCCCACTAGTCCCCCTGTCTGGTCTT
+
11>>>>B11BB>EBBA1ABA00BBA1B0B000A0000B/001BB/AAA1A111/0A/AA/0/A1001/////>/?//>11B1B110/>>/<BB1211<BB/01/02<1B/00/01112>1@1///></@A111>11<>.-<--...0---:-:-;.09;/-9A?---;/;---9------;----9---;-//;9-///////:A--------;--9--;99/9/@A-99;-///;/BE99-9B/////:/
@M05620:37:000000000-D9766:1:1101:8974:8034 1:N:0:79
ACCACACCTTCTACAATGAGCTGCGTGTGGCTCCCGAGGAGCACCCCGTGCTGCTGACCGAGGCCCCCCTGAACCCCAAGGCCAACCGCGAGAAGATGACCCAGGTGAGTGGCCCGCTACCTCTTCTGGTGGCCGCCTCCCTCCTTCCTGGCCTCCCGGAGCTGCGCCCTTTCTCACTGGTTCTCTCTTCTGCCGTTTTCCGTAGGACTCTCTTCTCTGACCTGCGTCTCCTTTGGAACTCTGCAGGTTCT
+
BBABBABAFFFFGGGGGGGGGGHGGEGFEEHHHGGG?EG2EGFGHGGG1EEEFFHHHHGGGGGGGGGGGGFGFHGGGGGHGHHHGGGGGGGGC?GCFB2FFF/GG1<FGFFAFAGGGDG-CHHH0DFGFHHCEH<CFGGGEGHD/CFFGFFFGGGGED-A-A9FFGFFFFFFFF//FFFF/B/BF/9B99F/F/-;AF.B9AF.AA/9/;FFFF/BBFB//B/..-9;.9BBFBF/////9//BFF.ABB/
@M05620:37:000000000-D9766:1:1101:9237:8044 1:N:0:79
AGTGCCAGCTCTCCATCGCACAGGGGACCCAGGGCCTGGCCCCTCCATCCAGAAAACCTATGACCTCACCCGCTACCTGGAGCACCCACTCCGCAGCTTGGCTGGGACCTATGTGAGTATCCAGCGTAGGAATCTGGGAGTTGGGGCGGAGTGAGGAGCTGGGGTAAGACAGTCCTAACCGTGGCGGGTTCTGGTAAATGATGGGGTGAGGCGGGGCTCTTTGGCTCCCACCAGTCCCCCTGTCTGGTCTA
+
A1>AAFFC1FFFG1GGFFAFEEGCF0EEFG0FFAEAFFHHCGG/EG01AB1BB01BFE01BBBFH@F1G>>EE>/EGDGG0EGHHH/?EG0B?E?E>GDGCBC///BF<B11B2>21B21BB21FC?//?11?FDD1<0??F11--.-:-;.:0;.0;..;/.9..90;;//CFB000/9-CE--;--@EFEFF//9;/99F/FE-B?-A--9-@=-@FF//B9//B?9--;-F//9/A--9/;/BBBB/B
@M05620:37:000000000-D9766:1:1101:13677:8083 1:N:0:79
ACCACACGCTCTACAATGCGCTGCGTGCGGCGCGCGAGGAGCACCCCTTGCTGCTGACCAAGGCCCCCCTGAACCCCAAGGCCAACCGCGCGAAGATGACCCAGGTGCGTGGCCCGCTACCTCTTCTGGTGGCCGCCTCCCTCCTTCCTGGCCTCCCGGCGCTGCGCCCTTTCTCCCTGGTTCTCTCTTCTGCCGTTTTCCGTAGGACTCTCTTCTCTGCCCTGCGTCTCCTTTGGAACTCTGCAGGTTCT
+
>>AAA1A>>>>>BDBFGGB0EAEEGBE00A//A/AA/>///BF>GEE/0B1B1B1F@C01?>/?GGG/E//BFGHGF/CGGHFGGFGCAC/><@@.1DFHFHAEGCGG-C.--C.:CC-:FFGGG;CB9FGB.AA-@AA.EF-9FFFFB9BF?FF-A-@-;-9-;-;B@<FEFFF/B9/-9BBBBFFFFFBB//@AB/:/FFF-AFF9BF/F//BBBFF/B-B-E;-9-9FFFFF///BFBFFFFF?FBBF
@M05620:37:000000000-D9766:1:1101:23560:8106 1:N:0:79
ACCACACCTTCTACAATGAGCTGCGTGTGGCTCCCGAGGAGCACCCCGTGCTGCTGACCGAGGCCCCCCTGAACCCCAAGGCCAACCGCGAGAAGATGACCCAGGTGAGTGGCCCGCTACCTCTTCTGGTGGCCGCCTCCCTCCTTCCTGGCCTCCCGGAGCTGCGCCCTTTCTCACTGGTTCTCTCTTCTGCCGTTTTCCGTAGGACTCTCTTCTCTGACCTGAGTCTCCTTTGGAACTCTGCAGGTTCT
+
CCDDCDDDFFFFGGGGGGFGGGHHGGGFFGHHHGGGGGGGGHHHHGGEEFGGHHGHHHHGGGGGGGGGGGGHHHHGGGGHGHHHHGGGCGCGGGHHHHHHHHGHGHHHHHHGGHHGGGGGHHHHHHHHHHHGHHGGGGGHGHHGHGGGGGGGGGGGGGGGGGGGGGFFFFFFFFFHFFFFFFFFHHFFFFFFFFFDFFFHFFFFFFFFFFFFFFFFFFFFFFFFFFFFFFFFFHFFFFFFFFFFFFFFFFF
@M05620:37:000000000-D9766:1:1101:16358:8125 1:N:0:79
AGTGCCAGCTCTCAATCGCACAGGGGACCCAGGGCCTGGCCCCTCCATCCAGAAAACCTATGACCTCACCCGCTACCTGGAGCACCAACTCCGCAGCTTGGCTGGGACCTATGTGAGTATCCAGCGTAGGAATCTGGGAGTTGGGGAGGAGTGAGGAGTTGGGGAAAGACAGTCCTAACCGTGGAGGGTTCTGGTAAATGATGGGGTGAGGAGGGGCTCTTTGGCTCCCACCAGTCCCCCTGTCTGGTCTA
+
AAABCFFFCFFFGGGGGGGGGGGHGGGGGGHHGGGGGGHGHHGHGGGHHHHHHGFHHGHHHHHHHHHHHHHGGEGGHGHHHHGGFHHHGHHHGGGGGHHHGHHGGGHHGHHHHHHHHHHHHHHHHGGGGGHHHHHHHHHGGHHHGGGGGGGHHHHHHGHHHHGGGGHHHHHHHHHHHHHHGGEGGGGGEGGGGGFGGGGGGGGGGGDFFFFFFFFFFFFFFFFFFFFFFFFFFFFFFFFFFFFFFFFFFFF
@M05620:37:000000000-D9766:1:1101:9435:8141 1:N:0:79
AGTGCCAGCTCTCAATCGCACAGGGGACCCAGGGCCTGGCCCCTCCATCCAGAAAACCTATGACCTCACCCGCTACCTGGAGCACCAACTCCGCAGCTTGGCTGGGACCTATGTGAGTATCCAGCGTAGGAATCTGGGAGTTGGGGGGGAGTGAGGAGTTGGGGAAAGACAGTCCTAACCGTGGAGGGTTCTGGTAAATGATGGGGTGAGGAGGGGCTCTTTGGCTCCCACCAGTCCCCCTGTCTGGTCTA
+
CCBCCFFFCFFFGGGGGGGGGGHHGGGGGGHHGGGGGGHHHHGHGGHHHHHHHHHHHGHHHHHHHHHHHHHGGGGGHHHHHHHHHHHHGHHHGGGGGHHHGHHGGGHHGHHHHHHHHGHHHHHHHGGGGGHHHHHHHHHGGHHHGG?DFFBFFFFFFFFFFFFFFFFFFFFFFFFFFFFFFFFFFFFFFFFFFFBFFFFFFFFFFFFFFFFFFFFFFFFFFFFFFFFFFFFFFFFFFFFFFFFFFFFFFFB
@M05620:37:000000000-D9766:1:1101:5298:8142 1:N:0:79
AGGGCCACTTCTCCAGAGAACAGGGTGTTAAGGCCACGGCTCCTCCAGCCAGTAACCCTGTGTCCTCACCCGCTACCTCGAGCACCCCCTACGCACATTGGCCGGGAACTATGTCGGTATCCCGCCTCGGAATCTGGGCGTTGGGGCGGCGTGCGGCGTAGCGGCGCGCCCGTCCTCACCGTGGCGGGTTCTGGCAAATGCTGCGGTGAGGCGGCGCTCTTTGGATCCCACCAGTCCCCCTGTCTGGTCTA
+
>111>>111BBBEGGB1ABBB0AB000A03A110B000A//EG1GH0F0/A0112BBAA01B2DB2BBF00>>//>FB1?//B>>/E/>EF0>>///>211BB>EB/>/B<>2>>//<??F21?//?/??<<.>=B10>?-<A.--.:?:;9-.-9@---9-;@@-99@;;---A-//99;F9@;@-9@;-:;B/999;B//;/-------:--99;--99/9/B/9--/;99-9//;A--9/BB9B9;//
@M05620:37:000000000-D9766:1:1101:21326:8150 1:N:0:79
GAGGCTGGCTTGGAAGAACCTCATAGACTACGGGAATAGTTCCTCCTTGAACTGGACAAATTTCTTGACCCGCTTACTGAAGCTGAAACACCTGCGATTGTCTGGGACATATGTGAGGATGAAGCGAAGGAATCAAAAGATTGGAGAGAAGAAAGGAATTGAAGAAAGACAGTCCTAACCGAGGAGGGTTCTGGTAAATGATGGGGTGAGGAGAGGATCTTTACCTCCCACCAATCCCCCAGTCTCAACTA
+
>1>A>>C>>BBAE1BBBAB0BAA1BDGB3FBAAA0E0BBD2DBDEF0A1BAB1B0BA10BB11ABDDDBBBAEGE?B1DBGH@BB11GB00F0B0/>/??1BE10BECFFGG2GDG10B01BBEG?/><<BFF111110/1>@F101//@?10???F011<111=>CC0FGF<<<11F<FC-<<CAE?..CFGB;GB000;;;B.BA@EAFF..9;;:/;0C009909--A;E-/99/-;-9;/////9/9
@M05620:37:000000000-D9766:1:1101:5320:8176 1:N:0:79
GAGGCTGCTTTGGAAGAAACTCATAGATTAGGGCAACAAGTTCGGATGGACATGGATAAGTTTTTTGGTCAGCTGAAGGAAGCTGAAATAACTGCCAATGCTCCCCAAAAAAAAAGGCTACTAGAAAACTCCAAGGGAGTAAAACAGATCATGAAACAATGGCAAGTAAGGCAGGCATTTCCGCTTTAGAAATCTTGTGGATCCACTTGAACAACTCCCAGAATTTGTATGAGCACTTGAAAAGCCACGGC
+
A@BCAAFBFDFDGBBFBGBGG4BDF5D66DA5B4AFEHA25BDAEE2A2AB33323B53BB55BBA0AA55BFG33BBEFH1?BF33B4BFG4BG3EEHH3BBFFA?1BF//</>//?2?22D3?F2@@2@@222/<???==DB1??0=11=1<111>F<1>>0>.=0=00/<<@.<<:0<:.....;0<00000:0;:.00;;CF;00090BF.000./0.:0000;;00000:.0;:B;;9/:;B/9:-
@M05620:37:000000000-D9766:1:1101:23693:8202 1:N:0:79
ACCACACCTTCTACAATGAGCTGCGTGTGGCTCCCGAGGAGCACCCCGTGCTGCTGACCGAGGCCCCCCTGAACCCCAAGGCCAACCGCGAGAAGATGACCCAGGTGAGTGGCCCGCTACCTCTTCTGGTGGCCGCCTCCCTCCTTCCTGGCCTCCCGGAGCTGCGCCCTTTCTCACTGGTTCTCTCTTCTGCCGTTTTCCGTAGGACTCTCTTCTCTGACCTGAGTCTCCTTTGGAACTCTGCAGGTTCT
+
BBCDCCCDFFFFGGGGGGGGGGHHGGGFFGHHHGGGGGGGGHGHHGGGGGGGHHHHHHHGGGGGGGGGGGGHGHHGGGGHGHHHHGGGGGGGGGHHHHHHHHHHGHHGHGHGGHHGGGGGHHHHHHHHHHHGHHGGGGGHGHHGHGGGGGGGGGGGGGGCGGGGGGFFFFFFFFFFFFFFFFFFFFFFFFFHFFFFFFFHFFFFFFFFFFFFFHHFFFFFFFHFFFFHHHFFFFHFFFFFFHHFFFFFFFF
@M05620:37:000000000-D9766:1:1101:11052:8204 1:N:0:79
ACCACACCTTCTACAATGAGCTGCGTGTGGCTCCCGAGGAGCACCCCGTGCTGCTGACCGAGGCCCCCCTGAACCCCAAGGCCAACCGCGAGAAGATGACCCAGGTGAGTGGCCCGCTACCTCTTCTGGTGGCCGCCTCCCTCCTTCCTGGCCTCCCGGAGCTGCGCCCTTTCTCACTGGTTCTCTCTTCTGCCGTTTTCCGTAGGACTCTCTTCTCTGACCTGAGTCTCCTTTGGAACTCTGCAGGTTCT
+
CCCCCCCAFFFFGGGGGGFGGGHHGFGBAEHHHGGFDGGGGHHHHGGGGGGGGHHHGHHEGFCGGGGGGGGHGHHGGGGHGHHHHGGGGGDGGGHFGHHHHHHHGHHHHGHGGHHGGGGGHHHHHHHHHHHGHHGGGGGHGHHGHGGGGGGGGGGGGGGCDGGGGGFFFFFFFFFFFFFFFFFFFFFFFFFFFFFFFFFFFFFFFFFFFFFFFFFFFFFFFFFFBFFFFFFFFFFFFFFFFFFFFFFFFFF
@M05620:37:000000000-D9766:1:1101:23678:8213 1:N:0:79
ACCACACCTTCTACAATGAGCTGCGTGTGGCTCCCGAGGAGCACCCCGTGCTGCTGACCGAGGCCCCCCTGAACCCCAAGGCCAACCGCGAGAAGATGACCCAGGTGAGTGGCCCGCTACCTCTTCTGGTGGCCGCCTCCCTCCTTCCTGGCCTCCCGGAGCTGCGCCCTTTCTCACTGGTTCTCTCTTCTGCCGTTTTCCGTAGGACTCTCTTCTCTGACCTGAGTCTCCTTTGGAACTCTGCAGGTTCT
+
CDDCCDCBCFFFGGGGGGCGGGHHGFGGFGHHHFFGGGFGGHHHHGGEAFEGHHGHHHHFEFGGGGGGGGFHFHHGGGGHGHHHHGGGGG/BCGHHHHHHHH/?FFHDGGHGGHFCCCFGHGHHHGHGHHHGHHGGGGGHGHHGHGGGGGGGGGGGGGGGGGFGGGFFFFFFFFFFFFFFFFFFHFFFFFFFFFFFFFFFFFFAFDFFFFFFFFFFFFFFFFFFFFFB;:FFFFFEFFFFFFFFFFFFFFF
@M05620:37:000000000-D9766:1:1101:19686:8229 1:N:0:79
AGTGCCAGCTCTCAATCGCACAGGGGACCCAGGGCCTGGCCCCTCCATCCAGAAAACCTATGACCTCACCCGCTACCTGGAGCACCAACTCCGCAGCTTGGCTGGGACCTATGTGAGTATCCAGCGTAGGAATCTGGGAGTTGGGGAGGAGTGAGGAGTTGGGGAAAGACAGTCCTAACCGTGGAGGGTTCTGGTAAATGATGGGGTGAGGAGGGGCTCTTTGGCTCCCACCAGTCCCCCTGTCTGGTCTA
+
ABAAAFFFBFFFGAGGGGGGGGHHGGGGGGHHFEFEFFHGGHGFGGHHHHHGFHHEHGHHHHGHHHHHHHHGGEEFHHHHBGHHGHAGEHHHEGGGGHGHGGHGGGHHGHHGHHFHHHHHHHHHHGF/CDGHHHHGHF0FFHHHGGEGGDCFHGGFCGGHHHGCGGGHHHHHHHHHHHHHGGEGDFGGEFGGGGFFFGGGGGGGGGFFFFFFFFFFFFFFFFFFFFFFFFFFFFFFFFFFFFFFFFFFFFB
@M05620:37:000000000-D9766:1:1101:9394:8237 1:N:0:79
ACCACACCTTCTACAATGAGCTGCGTGTGGCTCCCGAGGAGCACCCCGTGCTGCTGACCGAGGCCCCCCTGAACCCCAAGGCCAACCGCGAGAAGATGACCCAGGTGAGTGGCCCGCTACCTCTTCTGGTGGCCGCCTCCCTCCTTCCTGGCCTCCCGGCGCTGCGCCCTTTCTCACTGGTTCTCTCTTCTGCCGTTTTCCGTAGGACTCTCTTCTCTGACCTGCGTCTCCTTTGGAACTCTGCAGGTTCT
+
BBBBBBB>BFCFGGGGFG5BG5GFEFFBAAGFHFFA2EF?EHHHHGGAEEGGGHFHHHHAEECGGGGGGGGFHFFGGGGHFHHHHGFEGG<>CGGF1DGHHHFHGHH1FDFGGFGDCGGGHHHGHGHHFHHGHHGGGGGHGGHGHGGGGGGGGGGGFGG-;ABBFBBF?BFFFFFFFFFFFFFFFFFFFFFFFFBADFFFFFFFFFFFFFFFEFBFFFFFFFFF.@D<AFFFBFBFFFFFFFFFFFFAFFF
@M05620:37:000000000-D9766:1:1101:11368:8254 1:N:0:79
GAGGCTGCTTTGGAAGAAACTCATAGGCCACGGCAACAGTTCCTCCAGGACCTGGACAAGAATCCTGACCCGCTTACGGAATCTGAAACACCGGCCAATGTCTGACAACAAGCTACCCGTAAGGAAAGGCTCATAGAAGAATGAAAGTGAGTACAACATCGGATGACACAATGGCAACCAATGGAGGCATCTGGTCAATAGCACGCTTGTGGAGCCAACTGAACAACTCTCAGCACTTGCACTTTGAACTG
+
A@AAA?FAFFDFCGGGG1FGD11AAA111B0AEEEGH0B122D2100B0/A/00000B0B001A11110B0/>FEF1B//?/BB222B100?EE>//?FH222BB1G1/?/0/B<10B/<>C01B000@/1@111211@10?11<1<111?<11111.0>....-100<<.00/</<..<.://;:.:.:/0000000;00909;-....9.0.9.//.;;09/9/-999FF9//-9:////://://;9/
@M05620:37:000000000-D9766:1:1101:21671:8257 1:N:0:79
ACCACACCTTCTACAATGAGCTGCGTGTGGCTCCCGAGGAGCACCCCGTGCTGCTGACCGAGGCCCCCCTGAACCCCAAGGCCAACCGCGAGAAGATGACCCAGGTGAGTGGCCCGCTACCTCTTCTGGTGGCCGCCTCCCTCCTTCCTGGCCTCCCGGAGCTGCGCCCTTTCTCACTGGTTCTCTCTTCTGCCGTTTTCCGTAGGACTCTCTTCTCTGACCTGAGTCTCCTTTGGAACTCTGCAGGTTCT
+
BCCCCCCCFFFFGGGGGGGGGGHHGGGGHGHHHGGGGGGGGHHHHGGGFGGGHHHHHHHGGGGGGGGGGGGHHHHGGGGHGHHHHGGGGGGGGGHHHHHHHHHHGHHHHHHGGHHGGGGGHHHHHHHHHHHGHHGGGGGHGHHGHGGGGGGGGGGGGGGGGGGGGGFFFFFFFFFFFFFFFFFFFFFFFFFFFFFFFFFFFFFFFFFFFFFFFFFFFFFFFFFFFFFFFFFFFFFFFFFFFFFFFFFFFFF
@M05620:37:000000000-D9766:1:1101:19894:8289 1:N:0:79
ACCACACCTTCTACAATGAGCTGCGTGTGGCTCCCGAGGAGCACCCCGTGCTGCTGACCGAGGCCCCCCTGAACCCCAAGGCCAACCGCGAGAAGATGACCCAGGTGAGTGGCCCGCTACCTCTTCTGGTGGCCGCCTCCCTCCTTCCTGGCCTCCCGGAGCTGCGCCCTTTCTCACTGGTTCTCTCTTCTGCCGTTTTCCGTAGGACTCTCTTCTCTGACCTGAGTCTCCTTTGGAACTCTGCAGGTTCT
+
>AAAAAAAFFFFFGGB3FGFD1BGEAFACE0BGEF?FGEAA/G0AEEGEGGADHFHEHGGGCE/FGG/E>EGHH/?EEFHGGHHH/<E/CCCCCGFG1FGH0?GEFGHHFGFGHHGGGGGHHHHHHHHHHHGHHGGGGGHGHHGHGGGGGGGGGGGGGGGGGGGGG@F@@FFFFFFFFFFFFFFFFFFFFFFFF@FFFFFFFFFFFFFFFFFFFFFFFFFFFFFFFFFFFFFFFFFFFFFFFFFFFFFFFF
@M05620:37:000000000-D9766:1:1101:10217:8293 1:N:0:79
AGCGCCAGCTCTCCATCGCACAGGGGACCCAGCGCCTGGCCCCTCCATCCAGAAACCCTATGACCTCACCCGCCACCTGGGGCACCCACTCCGCAGCTTGGCTGGGACCTATGTGAGTATCCAGCGTAGGAATCTGGGCGTTGGGGAGGAGTGAGGAGTTGGGGAAAGACAGTCCTAACCGTGGAGGGTTCTGGTAAATGATGGGGTGAGGAGGGGCTCTTTGGCTCCCACCAGTCCCCCTGTCTGGTCTA
+
>>1>>>ADAFFFG1ABBAE0EEGAF00AEEEH0AE/EBGFHHEFEFFHHFFHHFH0B>FGG@FGH1BBGHG/E//?GGBB//?EEG/??FGB/E/E/FBBBGHGGGHHCHHHHHHHFHFGHHFFHGGCCGHFFHHHGF.-CCCHCC.<@;;;C:CC0CGHHHGG.C.A/B9FFGGGGFGGGGF@.9C@FFFFFFFFFFFBBFFFFFF@FFFFAB@@@@FFFFFFFFFFFBFFEFFFFFFF@FFFFFEFFF/
@M05620:37:000000000-D9766:1:1101:11933:8300 1:N:0:79
ACCACACCTTCTACAATGAGCTGCGTGTGGCTCCCGAGGAGCACCCCGTGCTGCTGACCGAGGCCCCCCTGAACCCCAAGGCCAACCGCGAGAAGATGACCCAGGTGCGTGGCCCGCTACCTCTTCTGGTGGCCGCCTCCCTCCTTCCTGGCCTCCCGGAGCTGCGCCCTTTCTCACTGGTTCTCTCTTCTGCCGTTTTCCGTAGGACTCTCTTCTCTGACCTGAGTCTCCTTTGGAACTCTGCAGGTTCT
+
DDDDDDCCFFFFGGGGGGGGGGHHGGGEEGHHHGGGGGGGGHHHHGGGGGGGGHHHHHHGGGGGGGGGGGGHHHHGGGGHGHHHHGGGGGGGCGHGHHHHHHAHGHH1<FGCDHHGGGGGHHHFHHHFFDGGCHGDGGGHGGGGGGGGF0FAFGGGGG-<@CGGFFCFFFFFFFFFFFFFFFFFFFFFFFFFFFD<DFFFFFB<AD0FFFFFBFFFFFFFFFFF/FFFFFFFFFFFFF:B<FFEBFFFFFB
@M05620:37:000000000-D9766:1:1101:25388:8329 1:N:0:79
ACCACACTTTCTACAATGAGCTGCGTGTGGCTCCCGAGGAGCACCCCTTGCTGCTGACCGAGGCCCCCCTGAACCCCAAGGCCAACCGCGAGAAGATGAGGCACGCTACCTCTTATGGTGTCCGCCTCCCTCCTTCCTTGCCTCCCTGCGCTGCGCCCTTTCTCACTGGTTCTCTCTTCTGCCGTTTTCCGTCGGACTCTCTTATCTGACCTGCGTCTCCTTTGGGCCTCTGCAGGGTCTCGCTCGGACGA
+
ABBBAAA45BBBBA5BFGBBFGGHA2E24AC2BAAB2EAAAB2BBAE1BB3BFHHHEEG0A0E>BEEGECCG3FG??EEFEH?FFFFE>E/>>BGEHGB<<F/<?/<//0?FD<1@?1>F.FB<@.>C<.</<<==CG0=<CGF.;/:.;AA@DBBF-;CB99C0;FF/;9FGGGFGG;;;0C-ADFF9FA;.9?-;@/FFFF/;//:/;FFFA;FB?FFFFFFB.:9:FFFB/B.-.;;/9..:=B.-;-
@M05620:37:000000000-D9766:1:1101:18316:8341 1:N:0:79
GCGGCTGCTTTGGAAGCGCACACGTCTGACCTCCCGTCACCTGAAGCTATCTCGTATGCCGTCTTCTGCTTGAAACAAAAAAAGTCTAATCATCCCCATTCCGACCCCTACACTTCCTAAAACAATCCTCTTCACCACCCCAAACTACACCGCTCTTAAGAACCCCTATCCAGTCCCTCAAACCTAAACGAAGACGCACTCTTGACGATCCAAAAAACCCCTACTAAGTATTCTTCCTTATACGTACCACT
+
>11>A>>>CF3BBFG11AEEGG0EFFGFF1FHHH/ABAAEGFFGHHHHFGHHHFEEH0GHEEE>BF2@DGHHGGHFCGG0?>>/1222221B22>//>01220//////?<B011<1121B<1/<1<0111112111//////0<<1<100---<.0=00=D/..<..00/000:0/0:.000./;/0/..9..;99-=-F00900..;-B///---9;-99--9////////////;/////-//--///
@M05620:37:000000000-D9766:1:1101:4887:8346 1:N:0:79
ACCACACCTTCTACAATGAGCTGCGTGTGGCTCCCGAGGAGCACCCCGTGCTGCTGACCGAGGCCCCCCTGAACCCCAAGGCCAACCGCGAGAAGATGACCCAGGTGCGTGGCCCGCTACCTCTTCTGGTGGCCGCCTCCCTCCTTCCTGGCCTCCCGGCGCTGCGCCCTTTCTCACTGGTTCTCTCTTCTGCCGTTTTCCGTAGGACTCTCTTCTCTGACCTGCGTCTCCTTTGGAACTCTGCAGGTTCT
+
BBBBBBBAFFFFGGGGGG5FGGHHGGDBGGFEGFFFGGGGGHHHHGGCAEFFGHHHHHHEEEEFGGGGGGGHHHHGGGGHGHHHHGGGGG/CGGHHGBHHHHHECGH1A?EGGHHDGGGGHHHHHHHGGDGGHHGGGGGHGGGGGGGGGGGGGGGGGD?-;;BDFFFFFFFFFFFFFFFFFFFFFFFFFFFFFFFADFFFFFFFFFFFFFFFFFFFFFFFFFFF?BFFFFFFFFFFFFFFFFFFFFFFFFF
@M05620:37:000000000-D9766:1:1101:20117:8354 1:N:0:79
ACCACACCTTCTACAATGAGCTGCGTGTGGCTCCCGCGGAGCACCCCGTGCTGCTGACCGAGGCCCCCCTGAACCCCAAGGCCAACCGCGAGAAGATGCCCCAGGTGAGTGGCCCCCTACCCCTCTTGGTGGCCCCCTCCCTCCTTCCTGGCCTCCCGGACTTGCCCCCTTTTCCACTGGTTCCCCTTTCTGCCGTTTTCCGTAGGACTCTCTTCCTTGACCTGATTCTCCTTTGGAACTCTGCAGGTTCT
+
ABBBBABAFFFFGGGEA4GGFFFG?F?EH?FGGGG22AEE0E1FHGGGGGGE5BGHHHHGGG/EFGGGGGGHFGGGGGGEFGGGGGGGGCDDCFG1<D1?F//..1110>1.>GC---.<...<./:000;.;:.-:-9C./;A90;909/.C0.C?.-;--/;//;;--.B//9////.;B///..9;///;/-;AFEB/A/.:9B9//99//:9/;/;B//./////;BBFFF///B//;///B.A//9
@M05620:37:000000000-D9766:1:1101:9741:8355 1:N:0:79
ACCACACCTTCTACAATGAGCTGCGTGTGGCTCCCGAGGAGCACCCCGTGCTGCTGACCGAGGCCCCCCTGAACCCCAAGGCCAACCGCGAGAAGATGACCCAGGTGAGTGGCCCGCTACCTCTTCTGGTGGCCGCCTCCCTCCTTCCTGGCCTCCCGGAGCTGCGCCCTTTCTCACTGGTTCTCTCTTCTGCCGTTTTCCGTAGGACTCTCTTCTCTGACCTGAGTCTCCTTTGGCACTCTGCAGGTTCT
+
ABABB4AAFFFFGGGCFGGBF5FFGFGEFFFFGGGGGGG2EHCGHGGGEEGGHGGFGHHGFGGGGGGGGGGHFHGGGGGHGHHHHGGGGGGGCGHCF2DHHGCGGHGFHHGGGHGGGGGGHHHHHHHF0DC?GH?AFFGHECCFHGGGGGGFGFGGGF?@-AGGGGFFF@BFFFFFFFFFFFFFFFFFFFFFFFFDBFFFFFFFFFFFFFFFFFFFFFFFFFFF/BFFFFFFFF///;BFFFFFFFFFFFF
@M05620:37:000000000-D9766:1:1101:5205:8361 1:N:0:79
ACCACACCTTCTACAATGAGCTGCGTGTGGCTCCCGAGGAGCACCCCGTGCTGCTGACCGAGGCCCCCCTGAACCCCAAGGCCAACCGCGAGAAGATGACCCAGGTGAGTGGCCCGCTACCTCTTCTGGTGGCCGCCTCCCTCCTTCCTGGCCTCCCGGAGCTGCGCCCTTTCTCACTGGTTCTCTCTTCTGCCGTTTTCCGTAGGACTCTCTTCTCTGACCTGCGTCTCCTTTGGAACTCTGCAGGTTCT
+
BBBBBBBAFFFFGGGGGGBFGGHHGGGBAEGGHFFE?EGGGHHHHGGEEEGGHHHHHGHEGFGGGGGGGGGHGHHGGGGHGHHHHGGGGG<BDGHEHHHHHHGHGHH1?FGGGH?ADGGGHHHHHHHHHHHGHHGGGGGHGHHGHGGGGGGGGGGGGGG;9;CFGGFFFFFFFFFFFFFFFFFFFFFFFFFFFFFDFFFFFFFFFFFFFFFFFFFFFFFFFFFF?FFFFFFFFFFFFFFFFFFFFFFFFFF
@M05620:37:000000000-D9766:1:1101:17763:8369 1:N:0:79
AGTGCCAGCTCTCAATCGCACAGGGGACACAGGGCCTGGCCCCTCCATCCAGAAAACCTATGACCTCACCCGCTACCTGGAGCACCAACTCCGCAGCTTGGCTGGGACCTATGTGAGTATCCAGCGTAGGAATCTGGGAGTTGGGGAGGAGTGAGGAGTTGGGGAAAGACAGTCCTAACCGTGGAGGGTTCTGGTAAATGATGGGGTGAGGAGGGGCTCTTTGGCTCCCACCAGTCCCCCTGTCTGGTCTA
+
AAAABFFFAFFFGGGGGGGGGGHHGCAE2BGHFFGGGF2GCHGF?1BA5FGHFHHHFDHFBHHHHHHGHHGGGEFGHHHHHHHHFHHGGHHGEGGGGHHHGHHGGGHHGHHGHHHHHHHHHHHHHGGGGGHHHHHHHHHGGHHHGGFGGGGGHHHHHGHHHHGGGGHHHHHHHHHHHHHHGGFGGGGGCFGGGGFFFGGGGGGGGGGFFFFFFFFFFFFFFFFFFFFFFFFFFFFFFFFFFFFFFFFFFFF
@M05620:37:000000000-D9766:1:1101:25117:8379 1:N:0:79
AGTGCCAGCTCTCAATCGCACAGGGGACCCAGGGCCTGGCCCCTCCATCCAGAAAACCTATGACCTCACCCGCTACCTGGAGCACCAACTCCGCAGCTTGGCTGGGACCTATGTGAGTATCCAGCGTAGGAATCTGGGAGTTGGGGAGGAGTGAGGAGTTGGGGAAAGACAGTCCTAACCGTGGAGGGTTCTGGTAAATGATGGGGTGAGGAGGGGCTCTTTGGCTCCCACCAGTCCCCCTGTCTGGTCTA
+
BCBBCFFFDFFFGGGGGFGGGGHGGGGGGGHHGGGGGGHHHHGHGGHHHHHHHHGHHGHHHHGHHHHHHHHGGEGGHHHHGGGGHHHHGHFHGGGGGHHHGHHGGGHHGHGGHHHHHHHHHHHHHGGGGGHHHHHHHHHGGHHHGGGGFEGHHHHHHGFHHHGGGGGHHHHHHHHHHGHHGGGGGGGGCFGGGGCFGGGGGGGGGGDFFFFFFFFFFFFFFFFFFFFFFFFFFFFFFFFFFFFFHFFBFFF
@M05620:37:000000000-D9766:1:1101:8617:8407 1:N:0:79
ACCACACCTTCTACAATGAGCTGCGTGTGGCTCCCGAGGAGCACCCCGTGCTGCTGACCGAGGCCCCCCTGAACCCCAAGGCCAACCGCGAGAAGATGAACCAGGTGGGTGGCCCGCTACCTCTTCTTGTGGCCGCCTCCCTCCTTCCTGGCCTCCCGGGGCTGCGCCCTTTCTCACTGGTTCTCTCTTCTGCCGTTTTCCGTAGGACTCTCTTCTCTGACCTGGGTCTCCTTTTGGACTCTGCAGGTTCT
+
CCCCCCC>FFFFGGGGGGAGGGHHGEGBAEHHHFFFDFGGGHHHHGGGGGGGGHGHHHHEGGFGGGGGGGGHHHHGGGGHGHHHHGGGGGBDGGHGHHH2GH0/F?1/>//>>FG<CC-CHD00=<D0DD0C.C@:CA.EG/9C;C0C;0;:C0.CF9D--999:-9DF-FFB900B90;;F00009;BB090B@.;FF9FAB.;DBF9/000;0;0;00;FF/.;/;9BFBFF0B-;:09;0:0;F9FBB
@M05620:37:000000000-D9766:1:1101:12914:8412 1:N:0:79
ACCACACCTTCTACAATGAGCTGCGTGTGGCTCCCGAGGAGCACCCCGTGCTGCTGACCGAGGCCCCCCTGAACCCCAAGGCCAACCGCGAGAAGATGACCCAGGTGAGTGGCCCGCTACCTCTTCTGGTGGCCGCCTCCCTCCTTCCTGGCCTCCCGGAGCTGCGCCCTTTCTCACTGGTTCTCTCTTCTGCCGTTTTCCGTAGGACTCTCTTCTCTGACCTGAGTCTCCTTTGGAACTCTGCAGGTTCT
+
BBBBBAABFFFFFGGGGGGGGFHHGEGEFFHHHGGGCGG2EHHHHGGGEFGGHHFHHHHGGGEGGGGGGEFGHHHGGGGHGHHHEGGGGGGGCFGGHFGHHHEHGHHHGHHGGHHGGGGCHHHHHHHHFHHDHHGGGGGHEHHGHGGGGGGGGGGGGGGGGGGGGGBFB?FFFFFFFFFFFFFFFFFFFFBFFFBAABFFFFFFFFFFFFFFFFFFFFFFFFFFFFFFFFFEFFF/BFFBFFFFFFFFFFF
@M05620:37:000000000-D9766:1:1101:8619:8425 1:N:0:79
ACCACACCTTCTACAATGAGCTGCGTGTGGCTCCCGAGGAGCACCCCGTGCTGCTGACCGAGGCCCCCCTGAACCCCAAGGCCAACCGCGAGAAGATGACCCAGGTGAGTGGCCCGCTCCCTCTTCTGGTGGCCGCCTCCCTCCTTCCTGCCCTCCCGGAGCTGCGCCCTTTCTCACTGGTTCTCTCTTCTGCCGTTTTCCGTAGGACTCTCTTCTCTGACCTGAGTCTCCTTTGGAACTCTGCAGGTTCT
+
CCCCDDCCFFFFGGGGGGGGGGHHGGGBFGHGHGGGGGGGGHHHHGGGGGGGGHHHHHHGGGGGGGGGGGGHHHHGGGGHGHHHHGGGGGDGGGHHHHFHHFEE/?11???/FG/<--->.<CG0=DG00<.C.-C-:EHC/C.F0F/0;0=99ED.C?:--.09:@F;DF0;B0009BFF0::B09B0:B0FB>FFF:F0:0.D.099:B9F090::9:FFB//90::F0BFBFBFB0;FF0B0FAFBFF
@M05620:37:000000000-D9766:1:1101:8230:8465 1:N:0:79
ACCACACCTTCTACAATGAGCTGCGTGTGGCTCCCGAGGAGCACCCCGTGCTGCTGACCGAGGCCCCCCTGAACCCCAAGGCCAACCGCGAGAAGATGCCCACGTGGATGGGCCCCCAACCCCTCCGGGTGCCGCCCTCCCCCCTTCCTGCCTCCCCGGACCTCCCCCCTTCCCCACGGTTCCTCTCTTCGCCCGTTTCCCGTCGACTCTTCTTCTCTTCCCTGATTCTCCTTTGTACCTCTGAGGTTTCT
+
3A?AAAAAFFFFGFGF5GGGGFFGEFGGDEFGFFFG?EGEEGCHHGGGFGGGBGGHHHHGEE0EFEGEGGGF3BEFGGGHGEGHEFEEGGGGCFH2?GB2C2/>////1?//<C>---.>...<...<-.;.C-----C?..;--.;/0;/900;E.;----./..;;9;9./.9..-@99./////9//..9.--9////...;--..///;/9/////;.//9////99////////9:////9/;//;
@M05620:37:000000000-D9766:1:1101:8212:8478 1:N:0:79
ACCACACCTTCTACAATGAGCTGCGTGTGGCTCCCGAGGAGCACCCCGTGCTGCTGACCGAGGCCCCCCTGAACCCCAAGGCCAACCGCGAGAAGATGACCCAGGTGAGTGGCCCGCTACCTCTTCTGGTGGCCGCCTCCCTCCTTCCTGGCCTCCCGGAGCTGCGCCCTTTCTCACTGGTTCTCTCTTCTGCCGTTTTCCGTAGGACTCTCTTCTCTGACCTGCGTCTCCTTTGGAACTCTGCAGGTTCT
+
AA>>AAAAFFCDFGGBFFF5E5BEEBEBGEHHCFFEEGGCGHHHHGGGFEFEFECHHGGGGGGGGE@EGGGHHFEEGGGHFFHHEFE/B<>C@DGHGFGHFFCCFGHGHHHGGHHGGGGGH0GHHBDHHHHGHHG-D.CHEHHGB0CFGGEGGGGEGGG-:BGBFGBABBF/B9BFFFFF//FFFBFFF9FFFFBDFFFFFFFFDFFFFFFFFFFFFFFFFFBF.9.9AFFFFFFFEBFFFBFFFFF?/BB
@M05620:37:000000000-D9766:1:1101:22675:8483 1:N:0:79
ACCACACCTTCTACAATGAGCTGCGTGTGGCTCCCGAGGAGCACCCCGTGCTGCTGACCGAGGCCCCCCTGAACCCCAAGGCCAACCGCGCGAAGATGACCCAGGTGAGTGGCCCGCTACCTCTTCTGGTGGCCGCCTCCCTCCTTCCTGGCCTCCCGGAGCTGCGCCCTTTCTCACTGGTTCTCTCTTCTGCCGTTTTCCGTAGGACTCTCTTCTCTGACCTGCGTCTCCTTTGGAACTCTGCAGGTTCT
+
AAA1AAAAFFFFGGGFFG1BEDGFEBAAAEGHFFFEAEEEGHHHHGGAEEFGHDFGHHHGCGGGEE>EGGGFHFCGGGGHFFHGEGE<C@/<<<<CFHGHHHEHGHG1FFGFGHFCGGGGGHHHHHHGHHHGHHGGGGAEGGGGGGGGBFGGGFGGEFG-A-;BF;;F;@FFFFFFFFFFFFEFFFFFFFFFFF?ABFFFFFFFFBFFFFFFFFFEFFFBFFFF->B@FFFFFFFFFEFFFFFFBFFAFFF
@M05620:37:000000000-D9766:1:1101:26742:8486 1:N:0:79
ACCACACCTTCTACAATGAGCTGCGTGTGGCTCCCGAGGAGCACCCCGTGCTGCTGACCGAGGCCCCCCTGAACCCCAAGGCCAACCGCGAGAAGATGACACAGGTGAGTGGCCCGACACCTCTTCTGGTGGCCGCCTCCCTCCCTCCTGGCCTCCCGGCGCCGCGCCCTTTCTCACTGGCTCTCTCCTCTGCCGTTTTCCGTAACACTCTCTTCTCTGACCCGACTCTTCTTTAGAACTCTGCAGGCTAT
+
ABBBBAAAFFFFFGGFBGGGFGGHFGGGH?GHHGG?EGG?FHHHHGEEFEGFHFHHHHHGGGGGEGEGGGGHHHFGGGGHGHHEEGGGGGGGGGHHHHHHF22FG<G1?<<<FCG<@-><EHF0G0DHH0/<<C--;:ECGE/..9/9C/9.C9F?A.?----;B9B==F/BF/;//;9..;FFFFB/;B/BBBDFF/.9/.99../;FFFB/BFFF/B/B9.;--9A//;F/B//:/;B////99A.A//
@M05620:37:000000000-D9766:1:1101:17044:8498 1:N:0:79
AGTGCCAGCTCTCAATCGCACAGGGGACCCAGGGCCTGGCCCCTCCATCCAGAAAACCTATGACCTCACCCGCTACCTGGAGCACCAACTCCGCAGCTTGGCTGGGACCTATGTGAGTATCCAGCGTAGGAATCTGGGAGTTGGGGAGGAGTGAGGAGTTGGGGAAAGACAGTCCTAACCGTGGAGGGTTCTGGTAAATGATGGGGTGAGGAGGGGCTCTTTGGCTCCCACCAGTCCCCCTGTCTGGTCTA
+
ABAABFFFBFFFGFGGGFGGGGHHGFGGGGHHGGGEAFHHHHGHGGHHHHHHHGHHHGHFHHGHHHHHHHHGGFGGHEGHHGHHHHGHGHHHGGGGGHHHGHHGGGHHGHHHHHHFHHHHHHHHHGGGGGHHHHHHHHHGGHHHGGGGGGGHHHHHGGHHHHGGGGHHFHGHHHHGHHHGGGEGGGGGEGGGGGCFGGGGGGGGGGFFFFFFFFFFFFFFFFFFFFFFFFFFFFFFFFFFFFFFFFFFFFF
@M05620:37:000000000-D9766:1:1101:17611:8500 1:N:0:79
GAGGCTGCTTTTGAAGAGCACACGTCTGAACTCCAGTCACCTGAAGCTATCTCGTATGCCGTCTTCTGCTTGAAAAAAAAAAACAAAAAATACGTCAAGGTTCATATAACTAGATTTGGATAGGGAAAACAAAAAAGATATATAAAAAAAAGAGAATTAGAAAAGTATTGACGAGGGGAACAAGGACGAGGATAAGGAGAGAACACTGGAAGAATAAAAGAACAGCAGAGGAGATAGGAGTCATTATAATG
+
A>AAAAFAFFFFGGGGFGFEFFHGGHGFFAGHBGGHHHFFHGGFCGFGFDBDFGFGHHHGEAEGFGFHFHHH13FG1>>/>//11/00//033/30//33B332333333332233333222220@0?22//00/<//1>11111111<-<..<</0000000//0000000..----...///.9.-----//////..9.///.//.///.///////..99/.../.....//////.//////////
@M05620:37:000000000-D9766:1:1101:14019:8501 1:N:0:79
ACCACACCTTCTACAATGAGCTGCGTGTGGCTCCCGAGGAGCACCCCGTGCTGCTGACCGAGGCCCCCCTGAACCCCAAGGCCAACCGCGAGAAGATGACCCAGGTGAGTGGCCCGCTACCTCTTCTGGTGGCCGCCTCCCTCCTTCCTGGCCTCCCGGAGCTGCGCCCTTTCTCACTGGTTCTCTCTTCTGCCGTTTTCCGTAGGACTCTCTTCTCTGACCTGCGTCTCCTTTGGAACTCTGCAGGTTCT
+
CCCCCBCCFFFFGGGGGGGGGGHHGFGEHGHHHGGGGGGGGHHHHGGGGFGGHHHHHHHFGGGGGGGGGGGHHHHGGGGHGHHHHGGGGGFGGGHHHHHHHH/F/GHGG1GFGHHGGC-DFHHHGHHHHHHGHHGGGGGHGFGGHGGGGGGGGGGGGGG-9AFGGGFFFFFFFFFBFFFFFFFFFFFFFFFFFFFAAFFFFFFFDD0BFFFFFFFFFFFFFFFF.9DFFFFFFFFFFFFBFFFFFFFFFFF
@M05620:37:000000000-D9766:1:1101:6514:8526 1:N:0:79
AGTGCCAGCTCTCAATCGCACAGGGGACCCAGGGCCTGGCCCCTCCATCCAGAAAACCTATGACCTCACCCGCTACCTGGAGCACCAACTCCGCAGCTTGGCTGTGACCTATGTGAGTATCCAGCGTAGGAATCTGGGAGTTGGGGAGGAGTGAGGAGTTGGGGAAAGACAGTCCTAACCGTGGAGGGTTCTGGTAAATGATGGGGTGAGGAGGGGCTCTTTGGCTCCCACCAGTCCCCCTGTCTGGTCTA
+
ABAABFFFCFFFGGGGGGGGGGHHGGGGGGHHGGGGGGHHHHGHGGHHHGHHHHHHHGHHHHGHHHHHHHHGGEGGHHHHGHHHHHHHGHHHGGGGGHHHGHHGHHHHHHHHHHHHHHHHHHHHHGGGGGHHHHHHHHGGGHHHGGCDGEEGHHHHHGHHHHGGGDHHGHHHHHHHHHHHGGGGDGGGEGGGGGFGGGGGGGGGGGGFFFFFFFFFFFFFFFFFFFFFFFFFFFFFFFFFFFFFFFFFFFB
@M05620:37:000000000-D9766:1:1101:10963:8530 1:N:0:79
ACCACACCTTCTACAATGAGCTGCGTGTGGCTCCCGAGGAGCACCCCGTGCTGCTGACCGAGGCCCCCCTGAACCCCAAGGCCAACCGCGAGAAGATGACCCAGGTGAGTGGCCCGCTACCTCTTCTGGTGGCCGCCTCCCTCCTTCCTGGCCTCCCGGAGCTGCGCCCTTTCTCACTGGTTCTCTCTTCTGCCGTTTTCCGTAGGACTCTCTTCTCTGACCTGAGTCTCCTTTGGAACTCTGCAGGTTCT
+
DDDDDDCBFFFFGGGGGGGGGGHHGGGBAEHHHFGFDGGGGHHHHGGGGGGGGHHHHHHGGGGFGGGGGGGHHHHGGGGHGHHHHGGGGGBDGGHGHHHHHHGHEHHFGFGGGHHGGGCGHHHHHHHHGGHGHHGGGGGHGHHGHGGGGGGGGGGGGGG??DGGGGFFFFFFFFFFFFFFFFFFFFFFFFFFFFFFFFFFFFFFFFFFFFFFFFFHFFFFFFFFBFFFFFFFFFFFFFFFFFFFFFFFFFF
@M05620:37:000000000-D9766:1:1101:7293:8534 1:N:0:79
ACCACACCTTCTACAATGAGCGGCGTGCGGCTCCCGAGGAGCACCCCGTGCTGCTGACCGAGGCCCCCCTGAACCCCAAGGCCAACCGCGAGAAGATGACCCAGGTGAGTGGCCCGCTACCTCTTCTGGTGGCCGCCTCCCTCCTTCCTGGCCTCCCGGAGCTGCGCCCTTTCTCACTGGTTCTCTCTTCTGCCGTTTTCCGTAGGACTCTCTTCTCTGACCTGAGTCTCCTTTGGAACTCTGCAGGTTCT
+
AAAAAAAAFFFFFFGFBGG1F0AEE?F/////A/BEFGC///B0/>>E/EF/1B1FBGCEE///?E//<E/BF1<CA/?F</FGH/<</A//-C01><1<F0<GFGFGHDGCEGHGGGGGHHHHHHHHHHGGGGGGGGGGGGGGGGGGGGGGFFFFFF@@@@FFF@@F@@FFFFFFFFFFFFFFFFFFFFFFFF@FFFFFFFFFFFFFFFFFFFFFFFFFFFFF/BFFFFFFFFFFFFFFFFFFFFFFFFF
@M05620:37:000000000-D9766:1:1101:20966:8543 1:N:0:79
ACCACACCTTCTACAATGAGCTGCGTGTGGCTCCCGAGGAGCACCCCGTGCTGCTGACCGAGGCCCCCCTGAACCCCAAGGCCAACCGCGAGAAGATGACCCAGGTGAGTGGCCCGCTACCTCTTCTGGTGGCCGCCTCCCTCCTTCCTGGCCTCCCGGAGCTGCGCCCTTTCTCACTGGTTCTCTCTTCTGCCGTTTTCCGTAGGACTCTCTTCTCTGACCTGAGTCTCCTTTGGAACTCTGCAGGTTCT
+
AAAAA11AFFFF3GG13BFDBFFFAEEEA0FFHGG00AE/AFAGHGGG//EEGBAFHHBEEGCEEEEEGEFFHHEGGGFFFFHE/FFEG/>>B/FGF1FGHGHHE1GFHHGGGHGGGGGCHGHHHGHGHHFGGH?@:.C:EHHGB0FGGFFFFBFGGG@@GG?FGG@F@@FFFFFFFFBBBFFFFFFFBFBFEF@ABFFFFBFFFFFFFFFFFFFFFFBFBFBBFBBFFFFFFE//9:BFFFBFFFFFBFF
@M05620:37:000000000-D9766:1:1101:6520:8544 1:N:0:79
AGTGCCAGCTCTCCATCGCACAGGGGACCCAGGGCCTGGCCCCTCCATCCAGAAAACCTATGACCTCACCCGCTACCTGGAGCACCCACTCCGCAGCTTGGCTGTGACCTATGTGCGTATCCCGCGTAGGACTCTGGGCGTTGGGGCGGCGTGCGGAGTTGGGGCCAGCCCGTCCTCCCCGTGGCGGGTTCTGGTCAATGCTGGGGTGAGGAGGGGCTCTTTGGCTCCCCCCCGTCCCCCTGTCTGGTCTA
+
>>11>BB1AFFFGCGBBAEAAABBFA0A0AAA00BA/BEG0GGHGG01DB1B10B0BEC1BB2FHDB1FGFEE>/>GGGB0BFGGG//?F0BEEE/>B<B/BGGHHFHHG1<<BF2///?GH<CCGG/>E??GGGBBBGCGGCFC-<--AAA@B@@-;-9B/?;B?-99EB-;AFF//;B>BB@-;>?@EFFFFB//;;F/FFFF=A--:-/-;--9@FFFFFFFFF?F-A@-@BBFFFF@FFFFFFFFFF
@M05620:37:000000000-D9766:1:1101:17111:8548 1:N:0:79
ACCACACCTTCTACAATGAGCTGCGTGTGGCTCCCGAGGAGCACCCCGTGCTGCTGACCGAGGCCCCCCTGAACCCCAAGGCCAACCGCGAGAAGATGACCCAGGTGAGTGGCCCGCTACCTCTTCTGGTGGCCGCCTCCCTCCTTCCTGGCCTCCCGGAGCTGCGCCCTTTCTCACTGGTTCTCTCTTCTGCCGTTTTCCGTAGGACTCTCTTCTCTGACCTGAGTCTCCTTTGGAACTCTGCAGGTTCT
+
CDCDDCCCFFFFGGGGGGGGGGHHGGGGHGHHHGGGGGGGGHHHHGGGGGGGGHHHHHHGGGGGGGGGGGGHHHHGGGGHGHHHHGGGGGGGGGHHHHHHHHHHGHHGGGFGGHHGGGGGHHHHHHHGGHFGGFGGGGGHGGHGHGGGGGGGGGGGGGCGAGGGGGFFFFFFFFFFFFFFFFFFFFFFFFFFFFFFFFFFFFFFFFEFFFFFFFFFFFFFFFFFFFFFFFFFFFFFFFFFFFFFFFFFFFF
@M05620:37:000000000-D9766:1:1101:27002:8555 1:N:0:79
AGTGCCAGCTCTCAATCGCACAGGGGACCCAGGGCCTGGCCCCTCCATCCAGAAAACCTATGACCTCACCCGCTACCTGGAGCACCAACTCCGCAGCTTGGCTGGGACCTATGTGAGTATCCAGCGTAGGAATCTGGGAGTTGGGGAGGAGTGAGGAGTTGGGGAAAGACAGTCCTAACCGTGGAGGGTTCTGGTAAATGATGGGGTGAGGAGGGGCTCTTTGGCTCCCACCAGTCCCCCTGTCTGGTCTA
+
>A>AAF@FAFFFGGGFGFGGEEHGGGGGGGHHGGEFGFHGHHGHGGFH1FHFH01BGEFHHHFHFH1FHHGGGG@EHHHGHHHE0FGHG0FHGAEG?>GHGHHGCEHFGHFHFHGHHHGHFHHHE@<EGGHHHHFD1F???GHF/@FGGGGHGDDCC.GHHH?CGGEHHHHHGHHHHHHC-CF@GGGG.CFGGGFFGGGGGGFGGGF@FFFFFF@?<-EFFF/BFBBEFFFFFFFFFFFF@FFFFFFBFFB
@M05620:37:000000000-D9766:1:1101:22883:8558 1:N:0:79
AGTGCCAGCTCTCAATCGCACAGGGGACCCAGGGCCTGGCCCCTCCATCCAGAAAACCTATGACCTCACCCGCTACCTGGAGCACCAACTCCGCAGCTTGGCTGGGACCTATGTGAGTATCCAGCGTAGGAATCTGGGAGTTGGGGAGGAGTGAGGAGTTGGGGAAAGACAGTCCTAACCGTGGAGGGTTCTGGTAAATGATGGGGTGAGGAGGGGCTCTTTGGCTCCCACCAGTCCCCCTGTCTGGTCTA
+
AA>AAFFFBFFFG4GGGFGCGGHGG2EEEGHHBEEEGFHHGHGEGGHHHHHHHHGFGFHHHHFHHGHHHHHGG>EEHEGGBFGHHH1FEHHGDGGGGHFGEHHGGDHHGBGFGGFHHHHHFHHHHGDDCDHHGHHHHHAFDGHHGG.CG.>>C0DGGGHHHHGGGFEFHHHHHHHHHHHHGGGGDGGGEGGGGGFGGGGGGGGGGGFFFFFFFFFFF;FFFFFFFFFEFFFFFFFFFFFFFFFFFFBFFFF
@M05620:37:000000000-D9766:1:1101:14248:8558 1:N:0:79
ACCACACCTTCTACAATGAGCTGCGTGTGGCTCCCGCGGAGCACCCCGTGCTGCTGACCGAGGCCCCCCTGAACCCCAAGGCCAACCGCGAGAAGCTGACCCAGGTGAGTGGCCCGCTACCTCTTCTGGTGGCCGCCTCCCTCCTTCCTGGCCTCCCGGAGCTGCGCCCTTTCTCACTGGTTCTCTCTTCTGCCGTTTTCCGTAGGACTCTCTTCTCTGACCTGAGTCTCCTTTGGAACTCTGCAGGTTCT
+
AAA3A?AAFFFFGFGB5FEBGGB4AEAFDAGG3BFE2AEA0A1BGGEEEEE?5GFHFGHGEE/EFAEEGGGGCGHFGGEEFGGHHGGCGGFDAFHBFGFGBG/<FG1GH1>FFFGGGFGGHHHHFCCCCCBEHHGGGDGEGGGGFBFGBFFAFGFGFD?D;B.9BBBFF;BFFFFFFEFF/BFFFFFFFFFFFFA;AFEFFFF?D?FFFFFBFFF/F//B/BBBFFFFFFBFFEF/9B/9B9BBFBF.9F9
@M05620:37:000000000-D9766:1:1101:5005:8566 1:N:0:79
AGTACCAGCTCTCCATCGCACAGGGTACCTAGCGCTTGGCCCCTCCATCCAGAAAACCTATGACCCCACCCCCAACCTGGGGCACCCGCTCTGCAGCTAGGCTGGGACCTATGTGCGTATCCAGCGTAGGAATCTGGGCGTTGGGGCGGCGTGCGGCGTTGGGGAAAGTCAGTCCTAACCGTGGCGGGTTCTGGTAAATGATGGGGTGAGGCGGGGCTCTTTGGCTCCCACCAGTCCCCCTGTCTGGTCTA
+
>>>>>BDFAFFFGGFBBAE1E0FAFB0BB3DB1AA0BBEGHHGGGGHFHABFGHH0BEGHB1FGH0BEFGF/>/BEEH>B//?/EFG/>EE/1B2B1B1B0F1B<E0G?GFGHHH2CGCG022F0C//>C11??FHHH/>@-->--.<:---;;---;99@F@@--9-///;/B/FFFB-@BE@-;@@;A-9;99://;BFFFFEF--99A-9-;@@--;/BFFFFFFABAA999BFF-;@FFFBFFFFFF
@M05620:37:000000000-D9766:1:1101:24511:8580 1:N:0:79
AGTGCCAGCTCTCAATCGCACAGGGGACCCAGGGCCTGGCCCCTCCATCCAGAAAACCTATGACCTCACCCGCTACCTGGAGCACCAACTCCGCAGCTTGGCTGGGACCTATGTGAGTATCCAGCGTAGGAATCTGGGAGTTGGGGAGGAGTGAGGAGTTGGGGAAAGACAGTCCTAACCGTGGAGGGTTCTGGTAAATGATGGGGTGAGGAGGGGCTCTTTGGCTCCCACCAGTCCCCCTGTCTGGTCTA
+
ABAABFFFAFFFGGGGGGGCGGHHGGGGGGHHGDGGGGHHHHGHGGGGHHHHHHHHHGHFHHGHHHHHHHHGGGGGHHHHHGHHHHHHGHFHEFGGGHHHGHFGGGHHGHHHHHFHHHHHHHHHHGGGGGHHHHHHHHHGGHHHGGGGGGGHHHHHHGHHHHGGGGHHHHHHHHHHHHHHGGGGGGGGCFGGGGFGGGGGGGGGGGFFFFFFFFFFFFFFFFFFFFFFFFFFFFFFFFFFFFFFFFFFFFF
@M05620:37:000000000-D9766:1:1101:14453:8585 1:N:0:79
AGTGCCAGCTCTCAATCGCACAGGGGACCCAGGGCCTGGCCCCTCCATCCAGAAAACCTATGACCTCACCCGCTACCTGGAGCACCAACTCCGCAGCTTGGCTGGGACCTATGTGAGTATCCAGCGTAGGAATCTGGGAGTTGGGGAGGAGTGAGGAGTTGGGGAAAGACAGTCCTAACCGTGGAGGGTTCTGGTAAATGATGGGGTGAGGAGGGGCTCTTTGGCTCCCACCAGTCCCCCTGTCTGGTCTA
+
AAAAAFFFBFFFGGGFFFGCGGHGGGFGGGFHEEEEFFHHGHGAEGGGGHFHGFHHHGHHHHEHHHHCGHHCG//>FEGHCFFEFE??FHHFEE/EEHHHFFHGGGCFECCGHGBFFG3FHHFGFC<CC/@>CFDHGHHGGHHHGGEDCEGHH0GEG<GGHHGCGGGFEHH/CGCBGFHECGE?AEGFFFGGGG;0FF0FFGGGGDDFFFFFFFFFFDFFFFFFBFFFFFFFFFFFFFFFFFFFFFFFFF9
@M05620:37:000000000-D9766:1:1101:16901:8588 1:N:0:79
ACCACACCTTCTACAATGAGCTGCGTGTGGCTCCCGAGGAGCACCCCGTGCTGCTGACCGAGGCCCCCCTGAACCCCAAGGCCAACCGCGAGAAGATGACCCAGGTGAGTGGCCCGCTACCTCTTCTGGTGGCCGCCTCCCTCCTTCCTGGCCTCCCGGAGCTGCGCCCTTTCTCACTGGTTCTCTCTTCTGCCGTTTTCCGTAGGACTCTCTTCTCTGACCTGAGTCTCCTTTGGAACTCTGCAGGTTCT
+
DDCDDDCCFFFFGGGGGGGGGGHHGGGFFGHHHGGGGGGGGHHHHGGGFGGGHHHHHHHFGGGGGGGGGGGHHHHGGGGHGHHHHGGGGGFGGGHHHHHHHHHHGHHHHHHGGHHGGGGGHHHHHHHHHHHGHHGGGGGHGHHGHGGGGGGGGGGGGGFCGGGGGGFFFFFFFFHFFFFFFFFFFFFFFHFFFFFFFFFFFFFFFFFFFFFFFFFHFHFFFFFFBFFFFFFFFHFFEFFFFFFFFFFFFFF
@M05620:37:000000000-D9766:1:1101:14792:8595 1:N:0:79
AGTGCCAGCTCTCAATCGCACAGGGGACCCAGGGCCTGGCCCCTCCATCCAGAAAACCTATGACCTCACCCGCTACCTGGAGCACCAACTCCGCAGCTTGGCTGGGACCTATGTGAGTATCCAGCGTAGGAATCTGGGAGTTGGGGAGGAGTGAGGAGTTGGGGAAAGACAGTCCTAACCGTGGAGGGTTCTGGTAAATGATGGGGTGAGGAGGGGCTCTTTGGCTCCCACCAGTCCCCCTGTCTGGTCTA
+
ABAABFFFCFFFGGGGGGGGGGHHGGGGGGHHGGGGGGHHHHGHGGHHHHHHHHHHHGGHHHHHHHHHHHHGGGGGHHHHHHHHHHHHGHHHGGGGGHHHGHHGGGHHGHHHHHHHHHHHHHHHHGGGGGHHHHHHHHHGGHHHGGGGGGGHHHHHHGHHHHGGGGHHHHHHHHHHHHHHGGEGGGGGCFGGGGFGGGGGGGGGGGFFFFFFFFFFFFFFFFFFFFFFFFFFFFFFFFFFFFFFFFFFFFB
@M05620:37:000000000-D9766:1:1101:18567:8608 1:N:0:79
AGGGCCAGCTCTCAATCGCACAGGGGACCCAGGGCCTGGCCCCTCCATCCAGAAAACCTATGACCTCACCCGCTACCTGGAGCACCAACTCCGCAGCTTGGCTGGGACCTATGTGAGTATCCAGCGTAGGAATCTGGGAGTTGGGGAGGAGTGAGGAGTTGGGGAAAGACAGTCCTAACCGTGGAGGGTTCTGGTAAATGATGGGGTGAGGAGGGGCTCTTTGGCTCCCACCAGTCCCCCTGTCTGGTCTA
+
111>AA1AAFC@AGG3B1AFAE0G0EEGG0GHGG?/A/FCBGGHGGFH1AFAF01BFA0BGHHHFH1GHHHGGG?>GHH>FHH/0?FHG0BGGCEG>>FHGHHGAFHHGBGHHHHHHHHHHHHHHGGGGGHHFHBFHHGA<GHH?CFCCCACCDGHHCHHFB-AEGHHHHHHHHHHHHGFGGFGGGGGAFGGGGFGGGGGGGGGGFF@FFFFBF@@<;EFFFFFFFFFFFFFFFFFFFFF@FFFFFFFFFB
@M05620:37:000000000-D9766:1:1101:15726:8617 1:N:0:79
AGTGCCAGCTCTCAATCGCACAGGGGACCCAGGGCCTGGCCCCTCCATCCAGAAAACCTATGACCTCACCCGCTACCTGGAGCACCAACTCCGCAGCTTGGCTGGGACCTATGTGAGTATCCAGCGTAGGAATCTGGGAGCTGGGGAGGAGTGAGGAGTTGGGGAAAGACAGTCCTAACCGCGGAGGGTTCTGGTAAATGATGGGTTGAGGAGGGGCTCTTTGGCTCCCACCAGTCCCCCTGGCTGGTCTA
+
>>AAAFFBAFFFGGGGGFEEEEHHGEFGGE2BFEEGFFBBBGG1EGFFFG3BFGGH3EAAGDFGEHE3FB?EE>EEH3FBGGH?FFHHGHFHGG/EEFGHCHEFAE0F/22B??33BFGHGEG2GG//<<2>@2<<F00//0?0CD.@C.><<<G.0.</0/A@EGECHC:G:CCC0CG:--;A--:9CFF/B/B//B//;//9./.-9B./..->-B.//////;F9EF.DF.FB/;A;D....99B///
@M05620:37:000000000-D9766:1:1101:13657:8630 1:N:0:79
ACCACACCTTCTACAATGAGCTGCGTGTGGCTCCCGAGGAGCACCCCGTGCTGCTGACCGAGGCCCCCCTGAACCCCAAGGCCAACCGCGAGAAGATGACCCAGGTGAGTGGCCCGCTACCTCTTCTGGTGGCCGCCTCCCTCCTTCCTGGCCTCCCGGAGCTGCGCCCTTTCTCACTGGTTCTCTCTTCTGCCGTTTTCCGTAGGACTCTCTTCTCTGACCTGAGTCTCCTTTGGAACTCTGCAGGTTCT
+
CCCCCCCCFFFFGGGGGGGGGGHHGGEBAEGHHGGGGGG2EHHHHGGGFGGGHHGHHHGEGGGGGGGGGGGHHHHGGGGHGHHHEFGGGGCFGGHGFFHHHHCGGHHFHGFGGHHGGGGGHHHHHHHGHHHGHHGGGGGHGHHGHGGGGFGGGGGGGGGCFGGGGGFFFFFFFFFFFFFFFFFFFFFFFFFFFFFFFFFFFFFFFFFFFFFFFFFFFFEFFFFF/;FFFFFFFFFFBFFFFFFFFFFFFFF
@M05620:37:000000000-D9766:1:1101:9879:8640 1:N:0:79
AGTGCCAGCTCTCAATCGCACAGGGGACCCAGGGCCTGGCCCCTCCATCCAGAAAACCTATGACCTCACCCGCTACCTGGAGCACCAACTCCGCAGCTTGGCTGGGACCTATGTGAGTATCCAGCGTAGGAATCTGGGAGTTGGGGAGGAGTGAGGAGTTGGGGAAAGACAGTCCTAACCGTGGAGGGTTCTGGTAAATGATGGGGTGAGGAGGGGCTCTTTGGCTCCCACCAGTCCCCCTGTCTGGTCTA
+
A?>AAFDFBFFFGGGGGGGGGGHHFGGGGGHHGGGGGCHFGHGHGGHG5FGFGA3FGGFHHHHHHHHHHHHGGGGGHHHFGGHGCGHHGGHHGGGGGFHHGHHGGGHHGHHHHGGHHHHHHHHHGCEGGGHHHHHHHEHGDFFFGGGGGGFHHHHGHGFHHHGGGGHGHHHHFHHHHHHHGGGGGGGG;AFGGGFGGGGGGGGGGGFBFFFFBDBBBBFFFFFFFFFFFFFFFFFFFFFFBEFFFFFFFFF
@M05620:37:000000000-D9766:1:1101:26067:8645 1:N:0:79
ACCACACCTTCTACAATGAGCTGCGTGTGGCTCCCGAGGAGCACCCCGTGCTGCTGACCGAGGCCCCCCTGAACCCCAAGGCCAACCGCGAGAAGATGAACCAGGTGAGTGGCCCGCCAACTCTTCTGGTGGCCGCCTCCCTCCCTCCTGGCCTCCCCGGGCTGCGCCCTTTCTCACTGGTTCTCTCTTCTGCCGTTTTCCCTAAGACTCTCTTCTCCGAACCGCGTCTCCTTTGGAACTCCGCAGGTTCT
+
BBBBBBBBFFCFGGGGG4FGBGEFGBFEFEFHHGG2BFAEEHHHHGEG1EEGHFEGHHHGGGGGGGGGEGAGFHHGGGGHGHHHHGGGD/CDDAGHH1F1FG</?<C10?FFCHHC----<C<0=00=D=CE.CC-;..CFGCE.C9E/9C.FB9EG.@-9--.;--;@-BFFF////;B/;9BFFF/;9/9/B-9;BEBF///.;//;;9B/B//9/;;.@--9-9-9.;9BFFF9F/:B/.9--@9;BB
@M05620:37:000000000-D9766:1:1101:12221:8664 1:N:0:79
AGTGCCAGCTCTCAATCGCACAGGGGACCCAGGGCCTGGCCCCTCCATCCAGAAAACCTATGACCTCACCCGCTACCTGGAGCACCAACTCCGCAGCTTGGCTGGGACCTATGTGAGTATCCAGCGTAGGAATCTGGGAGTTGGGGAGGAGTGAGGAGTTGGGGAAAGACAGTCCTAACCGTGGAGGGTTCTGGTAAATGATGAGGTGAGGAGGGGCTCTTTGGCTCCCACCAGTCCCCCTGTCTGGTCTA
+
AAABAFFFBFFFGFGGGGGGGGHHGGGGGGGHFGEGGGGHFHFEEGGHHHFHGHHHHGHHHHGHHHHFHHHGGEEEHGHHFGHHHHH1EFHHGGGEGHHH/GG/?EG0?GFGGHH33BFGHHFGHFB/CA22<@FGGFFFAFD1CDFCGACGHDFCCD//0CA-.AHH/CGFFHHFHGFGDA9-CEGC.=CFBF;09;CFBFF9:CF.B.AFFA@CF@AF/9F/9//9ABFD..9BFFFD-9B99//9;F/
@M05620:37:000000000-D9766:1:1101:19100:8667 1:N:0:79
ACCACACCTTCTACAATGAGCTGCGTGTGGCTCCCGAGGAGCACCCCGTGCTGCTGACCGAGGCCCCCCTGAACCCCAAGGCCAACCGCGAGAAGATGACCCAGGTGAGTGGCCCGCTACCTCTTCTGGTGGCCGCCTCCCTCCTTCCTGGCCTCCCGGAGCTGCGCCCTTTCTCACTGGTTCTCTCTTCTGCCGTTTTCCGTAGGACTCTCTTCTCTGACCTGAGTCTCCTTTGGAACTCTGCAGGTTCT
+
CCDDDCDDFFFFGGGGGGGGGGHHGFGBCFHHHGGGGGEGDHHHHGGGGGGGHHGGHHHGGGGGGGGGGGGHFHHGGGGHGHHHHGGGGGCGGGHHHHHHHHHHGHHFHHGGGHHGGGGGHHHHHHHHHHHGHHGGGGGHGHHGHGGGGGGGGGGGGGFBDGGGGGFFFFFFFFHFFHFFFFFFHFFFFFFFFFFFFFFHFFFFFFFFFFFFFFHFFFFEFFFFFFFFFFFFFFHFFFFFFFHFFFFFFFF
@M05620:37:000000000-D9766:1:1101:7860:8685 1:N:0:79
AGTGCCAGCTCTCCATCGCACAGGGGACCCAGGGCCTGGCCCCTCCATCCAGAAAACCTATGACCTCACCCGCTACCTGGAGCACCCACTCCGCAGCTTGGCTGGGACCTATGTGCGTATCCCGCGTCGGAATCTGGGCGTTGGGGCGGAGTGCGGCGTTGGGGCCAGCCCGTCCTACCCGTGGCGGGTTCTGGTAAATGATGGGGTGAGGAGGGGCTCTTTGGCTCCCCCCCGTCCCCCTGTCTGGTCTA
+
>>>>>DDCAFFFGGGBBEEEEAGBF22AAAAB2ABB2BGHAGGAEF2FHFAFF3FBBEFEABDFH5B3FEF>>//>FGBB2BBFGHG??GHB>E?>>F33?F3FFGGHGG2BGFG3?FDDHH2/<<<<>@-.>FGHFF.@DG-CCC.@--=;CB?D-@D;DF;C.9..;A.9@DAFF/;.AFD;-;>AFFFFFFB/BFFF//FFFF.@9A./ADFAFFEFFFBFFFFFF.AD-9ADFFFFFEFFFFFFFF/
@M05620:37:000000000-D9766:1:1101:7877:8695 1:N:0:79
AGTGCCAGCTCTCCATCGCACAGGGGACCCAGGGCCTGGCCCCTCCATCCAGAAAACCTATGACCTCACCCGCTACCTGGAGCACCAACTCCGCAGCTTGGCTGGGACCTATGTGAGTATCCAGCGCAGGAATCTGGGAGTTGGCGCGGCGTGCGGCGTTGGGGAAAGCCAGTCCTAACCGTGGAGGGTTCTGGCAAATGATGGGGTGAGGAGGGGCTCTTTCGCTCCCACCAGTCCCCCTGTCTGGTCTA
+
>A>1>FF1AFFFGEGBBE11EAHCF0AAABBFA0B//BFHFHGHGGFAGF1FGHG0FFHFFFGHHBBFHHG>E>>EGGBF0BFGHH0/?FGB>E?>>FB<EHC/EEHH/FCGHHB2FBB1BFBFGG//>CF0FGHHHH0?EHHH1<.>--;;C.:A--;@-:-9..-A9F9AFFFFF/FF@FF@-AB-AFFFFF/;BFFFF9FFEFF--AF/BB@-@-AF/B/;A-A-E-AFAFFFBFEB@-FFFBFBFF/
@M05620:37:000000000-D9766:1:1101:12886:8712 1:N:0:79
ACCACACCTTCTACAATGAGCTGCGTGTGGCTCCCGAGGAGCACCCCGTGCTGCTGACCGAGGCCCCCCTGAACCCCAAGGCCAACCGCGAGAAGATGACCCAGGTGAGTGGCCCGCTACCTCTTCTGGTGGCCGCCTCCCTCCTTCCTGGCCTCCCGGAGCTGCGCCCTTTCTCACTGGTTCTCTCTTCTGCCGTTTTCCGTAGGACTCTCTTCTCTGACCTGCGTCTCCTTTGGAACTCTGCAGGTTCT
+
BBBBBBBBFFFFGGGGGGGFGFHHGGGEEGHHHGGGGGGGGHHHHGGGGGGGGHHHHHHEGGGGGGGGGGGHHHHGGGGHGHHHHGGGGGDGGGHE2?FGHGHHEHFFG11?FHHFGC?CGHHHHHHHHF/DHHGGGGDHGHHGBFFGFB/FGGGGFG?-ABFFF?=DDFFFFFFBBFBBFFFFFFFFFFFFFFDF?BAFFFFFDDFFFFFFFFFFF9BBFFFF.9DDFBFFFFFF/FBBFFFFFFFFFFF
@M05620:37:000000000-D9766:1:1101:18773:8713 1:N:0:79
ACCACACCTTCTACAATGAGCTGCGTGTGGCTCCCGAGGAGCACCCCGTGCTGCTGACCGAGGCCCCCCTGAACCCCAAGGCCAACCGCGAGAAGATGACCCAGGTGAGTGGCCCGCTACCTCTTCTGGTGGCCGCCTCCCTCCTTCCTGGCCTCCCGGAGCTGCGCCCTTTCTCACTGGTTCTCTCTTCTGCCGTTTTCCGTAGGACTCTCTTCTCTGACCTGAGTCTCCTTTGGAACTCTGCAGGTTCT
+
BBBABBBBFFFFGGGGFGGGGFHHGEFECEHHHGGEEGGGFHHHHGGGDEGGHHFHHHHGGGGGGFGGGGGGHHHGGGGHGHHHHGGGGGBCDGHGFGHHHHHHGHHFHHHGGHHGGGGGHHHHHHHHHHHGHHGGGGGHGHHGHGGGGGGGGGGGGGGGGGGGGGFFFFFFFFFFFFFFFFFFFFFFFFFFFFFDFFFFFFFFFFFFFFFFFFFFFFFFFFFFFFFFFFFFFFFFFFFFFFFFFFFFFFF
@M05620:37:000000000-D9766:1:1101:7490:8753 1:N:0:79
ACCACACCTTCTACAATGAGCTGCGTGTGGCTCCCGAGGAGCACCCCGTGCTGCTGACCGAGGCCCCCCTGAACCCCAAGGCCAACCGCGAGAAGATGACCCAGGTGAGTGGCCCGCTACCTCTTCTGGTGGCCGCCTCCCTCCTTCCTGGCCTCCCGGAGCTGCGCCCTTTCTCACTGGTTCTCTCTTCTGCCGTTTTCCGTAGGACTCTCTTCTCTGACCTGCGTCTCCTTTGGAACTCTGCAGGTTCT
+
BBB?ABBAFFFFGGGGGGG5F5GHGFEBAAACCFFGDGGGGHHHHGGGEEGFHHHHHHGAEEEGGGGGGGGGFHHGGGGHGHHHHGGGGG/BCGHHHHHHHHGHGHHFGFFGGG/<DDGGHFFHHHHHHDHCFCCDGGDHGHHGHGFGGGGGGGGGGGG--BFGGG?FB;BFFFFFFFFFFFFFFFFFFFFFFFBDFFFFFFFFFFFFFFFFFFFBFFFFFFFE.9ABFFFFEFFEFFFFFFFEFFF.BFF
@M05620:37:000000000-D9766:1:1101:11800:8776 1:N:0:79
ACCACACCTTCTACAATGAGCTGCGTGTGGCTCCCGAGGAGCACCCCGTGCTGCTGACCGAGGCCCCCCTGAACCCCAAGGCCAACCGCGAGAAGATGACCCAGGTGAGTGGCCCGCTACCTCTTCTGGTGGCCGCCTCCCTCCTTCCTGGCCTCCCGGAGCTGCGCCCTTTCTCACTGGTTCTCTCTTCTGCCGTTTTCCGTAGGACTCTCTTCTCTGACCTGAGTCTCCTTTGGAACTCTGCAGGTTCT
+
BBBABBBBFFFFGGGGGGGFGDHGGGGECEHGGGGEFGGGGHHHHGGGGGGGGHHHHHHGGGGGGGGGGGGHHHHGGGGHEHHHHGGEGGBFGGHHHHHHHHGHGHHDHHHGGHHGGGGGHHHHHHHGHHHGFHGGGGGHGHHGHGGGGGGGGGGGGGG?DGGGGGFFFFFFFFFFFFFFFFFFFFFFFFFFFFFFFFFFFFFFFFEFFFFFFFFFFFFFFFFF/BFFFFFFFFFFFEFFFFFFFFFFFFF
@M05620:37:000000000-D9766:1:1101:11826:8778 1:N:0:79
AGTGCCAGCTCTCAATCGCACAGGGGACCCAGGGCCTGGCCCCTCCATCCAGAAAACCTATGACCTCACCCGCTACCTGGAGCACCAACTCCGCAGCTTGGCTGGGACCTATGTGAGTATCCAGCGTAGGAATCTGGGAGTTGGGGAGGAGTGAGGAGTTGGGGAAAGACAGTCCTAACCGTGGAGGGTTCTGGTAAATGATGGGGTGAGGAGGGGCTCTTTGGCTCCCACCAGTCCCCCTGTCTGGTCTA
+
ABABAFFFBFFFGDGGGGGCGGHGGFEEEEHHCEGGCFHHFHGHGGHHHHHHFHFGHGHGHHFHHFHHHHHGG>FGHHHHFGGHHHFHFHHHGGGGGFGHGHHGGGHGGHHHHHHHHHHHHHFGHGGGGGHGHHHHHHHGGHHHGGGGGFEHHDHHHGHHHHGGFGHHGHHHHHHHHHHHGGEGDFGGCFFGGG;FFGGGGGGGGGFFFFFFFFFFFFFFFFFFEFFFFFFFFFFFFFFFFFFFFFFFFFB
@M05620:37:000000000-D9766:1:1101:17294:8780 1:N:0:79
AGTGCCAGCTCTCAATCGCACAGGGGACCCAGGGCCTGGCCCCTCCATCCAGAAAACCTATGACCTCACCCGCTACCTGGAGCACCAACTCCGCAGCTTGGCTGGGACCTATGTGAGTATCCAGCGTAGGAATCTGGGAGTTGGGGAGGAGTGAGGAGTTGGGGAAAGACAGTCCTAACCGTGGAGGGTTCTGGTAAATGATGGGGTGAGGAGGGGCTCTTTGGCTCCCACCAGTCCCCCTGTCTGGTCTA
+
BCABBFFFCFFFGGGGGGGGGGHGGGGGGGHHGGGGGGHHHHGHGGHHHHHHHHHHHGHHHHHHHHHHHHHGGFGGHHHHHHHHHHHHGHHHGGGGGHHHGHHGGGHHGHHHHHHHHHHHHHHHHGGGGGHHHHHHHHHGGHHHGGGGGGGHHHHHHGHHHHGGGGHHHHHHHHHHHHHHGGGGGGGGFGGGGGFGGGGGGGGGGGFFFFFFFFFFFFFFFFFFFFFFFFFFFFFFFFFFFFFFFFFFFFF
@M05620:37:000000000-D9766:1:1101:12313:8788 1:N:0:79
AGTGCCAGCTCTCAATCGCACAGGGGACCCAGGGCCTGGCCCCTCCATCCAGAAAACCTATGACCTCACCCGCTACCTGGAGCACCAACTCCGCAGCTTGGCTGGGACCTATGAGAATCTAGCGCATGAATCTCTGAGTTGGGGGGGAGAGAGGAGTGTTGGAAAAAGAGAGTCCTCCCCGGAGGGGGCTCTGAAAAGAGGTGGGGTGGAGGGGCGCTCTGTCGCCCACCAGACTCCCCCTCTCTGCTATA
+
ACBACFFFCFFFGGGGGGGGGGHHGGGGGGHHGGGGGGHHHHGHGGHHHHHHHHHHHGHGHHHHHHHGHHHGGGGGHGHHHHHHHHHHGHHHGGGGGHHHGHHGGGHHGHGHHBG33D33B33></</222@?11F1?11?1AG-@--;9;.;..;/.90;E00;/;9;//.999009:9@--:-@---;9/:0090/./.0;A=D.@-.;.@F--;C.A000.;.;.A.....0;BF..;.;/0:0;0:0
@M05620:37:000000000-D9766:1:1101:26701:8815 1:N:0:79
ACCACACCTTCTACAATGAGCTGCGTGTGGCTCCCGAGGAGCACCCCGTGCTGCTGACCGAGGCCCCCCTGAACCCCAAGGCCAACCGCGAGAAGATGACCCAGGTGAGTGGCCCGCTACCTCTTCTGGTGGCCGCCTCCCTCCTTCCTGGCCTCCCGGAGCTGCGCCCTTTCTCACTGGTTCTCTCTTCTGCCGTTTTCCGTAGGACTCTCTTCTCTGACCTGAGTCTCCTTTGGAACTCTGCAGGTTCT
+
CCCCCCCCFFFFGGGGGGGGGGHGGFGGHGHHHGGGGGGGGHHHHGGGGEGGHHHHGHHGGGGGGGGGGGGHHHHGGGGHGHHHHGGGGGGGGGHHHGHHHHHHGHHHHHHGGHHGGGGGHHHHHHHHHHHGHHGGGGGHGHHGHGGGGGGGGGGGGGGGGGGGGGFFFFFFFFFFFFFFFFFFFFFFFFFFFFFFFFFFFFFFFFFFFFFFFFFFFFFFFFFFFFFFFFFFFFFFFFFFFFFFFFFFFFF
@M05620:37:000000000-D9766:1:1101:12725:8828 1:N:0:79
ACCACACCTTCTACAATGAGCTGCGTGTGGCTCCCGAGGAGCACCCCGTGCTGCTGACCGAGGCCCCCCTGAACCCCAAGGCCAACCGCGAGAAGATGACCCAGGTGAGTGGCCCGCTACCTCTTCTGGTGGCCGCCTCCCTCCTTCCTGGCCTCCCGGAGCTGCGCCCTTTCTCACTGGTTCTCTCTTCTGCCGTTTTCCGTAGGACTCTCTTCTCTGACCTGAGTCTCCTTTGGAACTCTGCAGGTTCT
+
BCCCCCCCFFFFGGGGGGGGGGHHGGGEGGHHHGGGGGFGGHHHHGGGGGGGGHHHHHHGGGGGGGGGGGGHHHHGGGGHGHHHHGGGGGFGGGHHHHHHHHEGGHHGHHHGGHHGGGGGHHHHHHHHHHHGHHGGGGGHGHHGHGGGGGGGGGGGGGGCGGGGGGFFFFFFFFFFFFFFFFFFFFFFFFFFFFFFFFFFFFFFFFFFFFFFFFFFFFFFFFFFBFFFFFFFFFFFFFFFFFFFFFFFFFF
@M05620:37:000000000-D9766:1:1101:24860:8843 1:N:0:79
ACCACACCTTCTACAATGAGCTGCGTGTGGCTCCCGAGGAGCACCCCGTGCTGCTGACCGAGGCCCCCCTGAACCCCAAGGCCAACCGCGAGAAGATGACCCAGGTGAGTGGCCCGCTACCTCTTCTGGTGGCCGCCTCCCTCCTTCCTGGCCTCCCGGAGCTGCGCCCTTTCTCACTGGTTCTCTCTTCTGCCGTTTTCCGTAGGACTCTCTTCTGTGCCCTGTGTCCCCTTTGGAACTCTGCAGGTTCT
+
BBBABBBBFFFFG5EGGGGAGFHHG2EEFEHHGFFEFGGGFHHHHGGGGEEGFHHFHHHGGGGGGGGGGGGHHHHGEGDHGHHHHGGEDCDCGGHHFGHHHHHGGGGHHHHGGHHGGCDCFFHHHHHHFHHGHGGGCGGHGHHGHGGGGGGGGFGGGA@:9-AFF@BF?BFFFFFEFFBFFFFFFFFFFFFFFFBDFFFFFFFFF.BFFFFFFFF//;/////99/;//9.;9BF/9/;9/9///9.9;/9
@M05620:37:000000000-D9766:1:1101:14828:8861 1:N:0:79
ACCACACCTTCTACAATGAGCTGCGTGTGGCTCCCGAGGAGCACCCCGTGCTGCTGACCGAGGCCCCCCTGAACCCCAAGGCCAACCGCGAGAAGATGACCCAGGTGAGTGGCCCGCTACCTCTTCTGGTGGCCGCCTCCCTCCTTCCTGGCCTCCCGGAGCTGCGCCCTTTCTCACTGGTTCTCTCTTCTGCCGTTTTCCGTAGGACTCTCTTCTCTGACCTGAGTCTCCTTTGGAACTCTGCAGGTTCT
+
AAAAB?>AFFFFAEG4AFGGFGFFEEFFH2GHHGFAEEG?GHHHHGGGEAEFH3AGFGGGGGGGEG@GGGGHHHEEGGGHGHHHCFGGGCCGGDHHGHGHHHEEGHHGHGHGGHHGGGGGHHHHHHHHEHHGHHGGGGGFGHHDHGGGFFGFGGGGGGGB@9FFGGBFBBFFFFFFFFFFFFFFFFFFFFFFFFBFFFFFFFFFFFFFFFFFFFFEFFFFFFFFFFFFFFFFFFFFFFFFFFFFFFF.BFF
@M05620:37:000000000-D9766:1:1101:24546:8872 1:N:0:79
AGTGCCAGCTCTCAATCGCACAGGGGACCCAGGGCCTGGCCCCTCCATCCAGAAAACCTATGACCTCACCCGCTACCTGGAGCACCAACTCCGCAGCTTGGCTGGGACCTATGTGAGTATCCAGCGTAGGAATCTGGGAGTTGGGGAGGAGTGAGGAGTTGGGGAAAGACAGTCCTAACCGTGGAGGGTTCTGGTAAATGATGGGGTGAGGAGGGGCTCTTTGGCTCCTACCAGTCCCCCTGTCTGGTCTA
+
AAAAAFFFBFFFGGGGGGGGGGHGGGGGGGECGGGGGGHHHHGAEGGHHHFHHHGHFFHHHHFGHHHBGC1EEEEFHDHHHHHHHHHHGFGHGGGGGFHHGFHGE/FGGH2F2?F3?3BFGHDFHCD/BD2@2F<1?FFFCCGBC-<@DAE0.00<0CCC0CD@C..:;/:::CGCG0/C@FA-.9CBGGFFF09000;;0CFGGB.-A?./;.-@@@AF/FB/9BFE/9:9FFFF/BED>.///;;:B9;
@M05620:37:000000000-D9766:1:1101:20969:8876 1:N:0:79
ACCACACCTTCTACAATGAGCTGCGTGTGGCTCCCGAGGAGCACCCCGTGCTGCTGACCGAGGCCCCCCTGAACCCCAAGGCCAACCGCGAGAAGATGACCCAGGTGAGTGGCCCGCTACCTCTTCTGGTGGCCGCCTCCCTCCTTCCTGGCCTCCCGGAGCTGCGCCCTTTCTCACTGGTTCTCTCTTCTGCCGTTTTCCGTAGGACTCTCTTCTCTGACCTGAGTCTCCTTTGGAACTCTGCAGGTTCT
+
BCCBBCCDFFFFGGGGGGFGGGHHGEEBCFHFGGGGGGGGGHGHHGGEEFEGHHGHHHHGGGGGGGGGGGGHHHHGGGGHGHHHHGGGGGGGDGHHHHHHHHGFGGHGHGHGGHHFGGGGHHHHHHHFGHHGHHGGGGGHGHHGHGGGGGGGGGGGGGGGGGGGGGFFFFFFFFFFFFFFFFFFFFFFFFFFFFFFFFFFFFFAADFFFFFFFFFFFFFFFFFFFFFFFFFFFFFFFFFFFFFFFFFFFFF
@M05620:37:000000000-D9766:1:1101:12922:8878 1:N:0:79
ACCACACCTTCTACAATGAGCTGCGTGTGGCTCCCGAGGAGCACCCCGTGCTGCTGACCGAGGCCCCCCTGAACCCCAAGGCCAACCGCGAGAAGATGACCCAGGTGAGTGGCCCGCTACCTCTTCTGGTGGCCGCCTCCCTCCTTCCTGGCCTCCCGGAGCTGCGCCCTTTCTCACTGGTTCTCTCTTCTGCCGTTTTCCGTAGGACTCTCTTCTCTGACCTGAGTCTCCTTTGGAACTCTGCAGCTTCT
+
DDCDDDDDFFFFGGGGGGGGGGHHGFGEGGHHHGFGGGGGGHHHHGGGGFGGHHGHHHGFGGGGGGGGGGGHHHHGGGGHGHHHHGGGGGDGCGHHHHHB22C//1?1011?/F/@DG--<0000=00<0/..=-::.AG.CHGHEFGB0/:FFFEE.----C0CDAD9=/BFFB09:9/0;0:;00BFB0:0B-9AFEFF.9...:BBFBF0:090F00:9B9//009B00BB0F00099BFFFF0/0;B
@M05620:37:000000000-D9766:1:1101:5186:8881 1:N:0:79
ACCACACTTTCTACAATGCGCTGCGTGTGGCTCTCGAGGAGCACCCCTTGCTGCTGACCGAGGCCCCCCTGAACCCCAAGGCCAACCGCGCGAAGATGACCCAGGTGCGTGGCCGGCTACCTCTTCTGGTGGCCGCCTCCCTCCTTCCTGGCCTCCCGGAGCTGCGCCCTTTCTCACTGGTTCTCTCTTCTGCCGTTTTCCGTAGGACTCTCTTGTCTGACCTGCGTCTCCTTTGGAACTCTGCAGGTTCT
+
AAAAAAA1@BBFGFFGGG1AEGGGGEG00BGBG0BE1EAECHHHHGGBAFGHFHFHGGG/>//FGGGGGGFHFHHGGGGHGHHHGEGGGG>@CGG/?FHHHHEHGHHFCFCGGH->ACGHHHHHH0DGHHHGHHGGGGGGGGGGGGGGGGFGGGGGGGG-9-;;F@@F@@FFFFFFFFFFFFFFFFFFFFFFFF@FFFFFFFF?BFFFFFFFFF9;BFFFFFFFF@B-BFFFFFFFEFFFFFFFFFFFBFF
@M05620:37:000000000-D9766:1:1101:24649:8881 1:N:0:79
AGTGCCAGCTCTCAATCGCACAGGGGACCCAGGGCCTGGCCCCTCCATCCAGAAAACCTATGACCTCACCCGCTACCTGGAGCACCAACTCCGCAGCTTGGCTGGGACCTATGTGAGTATCCAGCGTAGGAATCTGGGAGTTGGGGAGGAGTGAGGAGTTGGGGAAAGACAGTCCTAACCGTGGAGGGTTCTGGTAAATGATGGGGTGAGGAGGGGCTCTTTGGCTCCCACCAGTCCCCCTGTCTGGTCTA
+
AA>AAFFFAFFFGGGGFFFAE?GAFEEEAEHHAFGEFFHH2GGAEGGHHHHHFGG2BFHHHHFHHGHHHHHGG>EEHGHHBGHHHH1?EHHCAECFEHGHFHHGCAHHGHHFHHHHHGHHHHHHHGGGFGFHFHHHHG<FCFHHGG.CGD<FG<DHFGHHFGGGGGHHHGFHHHHHGHHHGDEFFEGGEFFGFG;FGGGGGGFGGDADFFFFFDFFFFFFFF/BFFF?EFFDFFFFFFFFCFFFEFFFFFF
@M05620:37:000000000-D9766:1:1101:13042:8886 1:N:0:79
ACCACACCTTCTACAATGAGCTGCGTGTGGCTCCCGAGGAGCACCCCGTGCTGCTGACCGAGGCCCCCCTGAACCCCAAGGCCAACCGCGAGAAGATGACCCAGGTGAGTGGCCCGCTACCTCTTCTGGTGGCCGCCTCCCTCCTTCCTGGCCTCCCGGAGCTGCGCCCTTTCTCACTGGTTCTCTCTTCTGCCGTTTTCCGTAGGACTCTCTTCTCTGACCTGAGTCTCCTTTGGAACTCTGCAGGTTCT
+
DDCCCCCCFFFFFGGGGGGGGGHHGGGEHGHHHGGGGGGGGHHHHGGGGFGGHHHHHHHGGGGGGGGGGGGHHHHGGGGHGHHHHGGGGGDGGGHHHHHHHHHEGHHGHGHGGHHGGGGGHHHHHHHHHHHGHHGGGGGHGHHGHGGGGGGGGGGGGGGDGGGGGGFFFFFFFFFHHHFFFFFFHHFFFFHFFFFFFFFFFFFFFFFFFFFFFHHFFHFFHFHFFFFFFHFFFFFFFFFFFFFFFFFFFFF
@M05620:37:000000000-D9766:1:1101:11280:8901 1:N:0:79
ACCACACCTTCTACAATGAGCTGCGTGTGGCTCCCGAGGAGCACCCCGTGCTGCTGACCGAGGCCCCCCTGAACCCCAAGGCCAACCGCGAGATGATGACCCAGCTGAGTGGCCCGCTGCCTCTTCTGGTGGCCGCCTCCCTCCTTCCTGGCCTCCCGGCGCTGCGCCCTTTCTCACTGGCTCTCTCTTCTGCCGTTTTCCGTAGGACTCTCTTCTCTGACCTGTGTCTCCTTTGGAACTCTGCAGCTTCT
+
CCCCCCCCFFFFGGGGGGGGGGHHGGGEHGHHHGGGGGGGGHHHHGGGGGGGHHHHHHHGGGGGGGGGGGGHHHHGGGGHGHHHHGGGGGDGG/?FFGHF22G/01?1?1=?=GCCFG-.<100=D00<0/<CHC-DDGC./;CGGGGGG/.AFGGG.-9--;@.@=DC=/FFFFBF9BF.BBFFFFFFFFFE0-9.BFBFDFA.90FFF0;0B;09:B9FFFF0;:00:BBFFBF00;BBF00BB0909;
@M05620:37:000000000-D9766:1:1101:17106:8901 1:N:0:79
AGTGCCAGCTCTCAATCGCACAGGGGACCCAGGGCCTGGCCCCTCCATCCAGAAAACCTATGACCTCACCCGCTACCTGGAGCACCAACTCCGCAGCTTGGCTGGGACCTATGTGAGTATCCAGCGTAGGAATCTGGGAGTTGGGGAGGAGTGAGGAGTTGGGGAAAGACAGTCCTAACCGTGGAGGGTTCTGGTAAATGATGGGGTGAGGAGGGGCTCTTTGGCTCCCACCAGTCCCCCTGTCTGGTCTA
+
BCBCCFFFDFFFGGGGGGGGGGHHGGGGGGHHGGGGGGHHHHGHGGHHHHHHHHHHHGHHHHHHHHHHHHHGGGGGHHHHHHHHHHHHGHGHGGGGGHHHGHHGGGHHGHHHHHHHHHHHHHHHHGGGGGHHHHHHHHHGGHHHGGGGGGGHHHHHHGHHHHGGGGHHHHHHHHHHHHHHGGFGGGGGCFGGGGFGGGGGGGGGGGFFFFFFFFFFFFFFFFHFFFFFFFFFFFFFFFFFFFFFHFFFFFB
@M05620:37:000000000-D9766:1:1101:22457:8901 1:N:0:79
ACCACACCTTCACAATGCGCTGCGTGTGGCTCCAGCGGCGCACCCCGTTCTGCTTACCGAGGCCCCCCTGAACCCCAAGGCCAACCGCGCGAAGATGCCCCAGGTGAGTGGCCCGCTACCTCTTCTGGTGGCCGCCTCCCTCCTTCCTGGCCTCCCGGAGCTGCGCCCTTTCTCACTGGTTCTCTCTTCTGCCGTTTTCCGTAGGACTCTCTTCTCTGACCTGAGTCTCCTTTGGAACTCTGCAGGTTCTA
+
1111AA1AFFB1BGGFGGEGAAAA0AEF0BBGGCF0A//A//AE/>>>0BF1@B1FBGGEGC//E@>EEG0FGGGEGGGFGGHHGGCCC/>/A><FG1>GGGGGHHHHHHGGHHGGGGGHHHHHHHHHHHGGGGGGGGGGGGGGGGGGGGGGFFFFF@=@@FFF@@F@@FFFFFFFFFFFFFFFFFFFFFFFF@FFFFFFFFFFFFFFFFFFFFFFFFFFFFFFFFFFFFFFFFFFFFFFFFFFFFFFFFB
@M05620:37:000000000-D9766:1:1101:17050:8912 1:N:0:79
ACCACACCTTCTACAATGAGCTGCGTGTGGCTCCCGAGGAGCACCCCGTGCTGCTGACCGAGGCCCCCCTGAACCCCAAGGCCAACCGCGAGAAGATGACCCAGGTGAGTGGCCCGCTACCTCTTCTGGTGGCCGCCTCCCTCCTTCCTGGCCTCCCGGAGCTGCGCCCTTTCTCACTGGTTCTCTCTTCTGCCGTTTTCCGTAGGACTCTCTTCTCTGACCTGAGTCTCCTTTGGAACTCTGCAGGTTCT
+
DECCDCCCFFFFGGGGGGGGGGHHGGGGHGHHHGGGGGGGGHHHHGGGGGGGHHHHGHHGGGGGGGGGGGGHHHHGGGGHGHHHHGGGGGGGGGHHHH2GHHHH/?F10=F/FHG--><C000D11DG0DG?GC<D-:EH./C.C<F:FGBF.0<E<EBG--:0B-CF=FFFBBFFBFFFFF10:::BB:B1FB9DFF?FBABFFF00//0:B1<1<BBBFFFFB/<:1B<FFFFFFB0::<BEB:..<BB
@M05620:37:000000000-D9766:1:1101:25869:8917 1:N:0:79
ACCACACCTTCTACAATGAGCTGCGTGTGGCTCCCGAGGAGCACCCCGTGCTGCTGACCGAGGCCCCCCTGAACCCCAAGGCCAACCGCGAGAAGATGACCCAGGTGAGTGGCCCGCTACCTCTTCTGGTGGCCGCCTCCCTCCTTCCTGGCCTCCCGGAGCTGCGCCCTTTCTCACTGGTTCTCTCTTCTGCCGTTTTCCGTAGGACTCTCTTCTCTGACCTGAGTCTCCTTTGGAACTCTGCAGGTTCT
+
BBBABABBFFFFGGGGGGGGGGHHGGGGHGHHHGGGGGGFGHHHHGGGGGGGHHHHHHHGGGGGGGGGGGGHHHHGGGGHFHHHHGGGGGGGGGHHHHGHHHHHGHHGHGHGGHHGGGGGHHHHHHHHHHHGHHGGGGGHGHHGHGGGGGGGGGGGGDCGAGGGGGFFFFFFFFFFFFFFFFFFFFFFFFFFFFFDFFFFFFFFF?BFFFFFFFFFFFFFFFFFFFFFFFFFFFFFFFFFFFFFFFFFFFF
@M05620:37:000000000-D9766:1:1101:19662:8922 1:N:0:79
ACCACACCTTCTACAATGAGCTGCGTGTGGCTCCCGAGGAGCACCCCGTGCTGCTGACCGAGGCCCCCCTGAACCCCAAGGCCAACCGCGAGAAGATGACCCAGGTGAGTGGCCCGCTACCTCTTCTGGTGGCCGCCTCCCTCCTTCCTGGCCTCCCGGAGCTGCGCCCTTTCTCACTGGTTCTCTCTTCTGCCGTTTTCCGTAGGACTCTCTTCTCTGACCTGAGTCTCCTTTGGAACTCTGCAGGTTCT
+
>A>1A?>AFFFFFGGBDFGDDAB1EBEEHAHHCFGEFEG/FHHHHGAG/AEAFEEFHGFECGEGCE>EGGGHHHCEGGGGGHHEAFGEGGCC?CGHBGHHHHHHEGHHHHHGGHHGGGGGHHHHHHHHHHHGHHGC@EGHGGHGBBFGBFGGGGGGGGGGGGGGGG@F@@FFFFFFFFFFFFFFFFFFFFFFFF@ABBFFFFFFFFFFFFFFFEFFFFFFFFFFBFFFFFFFFFFEFFFFFFFFFFFFFFF
@M05620:37:000000000-D9766:1:1101:12299:8925 1:N:0:79
ACCACACCTTCTACAATGAGCTGCGTGTGGCTCCCGAGGAGCACCCCGTGCTGCTGACCGAGGCCCCCCTGAACCCCAAGGCCAACCGCGAGAAGATGACCCAGGTGAGTGGCCCGCTACCTCTTCTGGTGGCCGCCTCCCTCCTTCCTGGCCTCCCGGAGCTGCGCCCTTTCTCACTGGTTCTCTCTTCTGCCGTTTTCCGTAGGACTCTCTTCTCTGACCTGAGTCTCCTTTGGAACTCTGCAGGTTCT
+
BBBABBBBFFFFGGGGBGFFGCHHGEEAAAFGAFFE2EGGDHHHHGGGGEEGFHGHHHGE?ECGGDGGGGGFHGHGGGGHGEHHHGD<DGBBCGHF1FBGHHHHGHHFFGHGGHGGGGGGHFFHFHHGHHHGHHGGGGFGGHHGHEFGGEGGGGGGAEGBGGGGGGBF;BFFFFFFFFFFFFFFFFFFFFFFFFBDFFFFFFFFFFFFFFFFFFFFFFFFFFFF/BFFFFFFFFFFFEFFFFFFFFFFFFF
@M05620:37:000000000-D9766:1:1101:21359:8931 1:N:0:79
ACCACACCTTCTACAATGAGCTGCGTGTGGCTCCCGAGGAGCACCCCGTGCTGCTGACCGAGGCCCCCCTGAACCCCAAGGCCAACCGCGAGAAGATGACCCAGGTGAGTGGCCCGCTACCTCTTCTGGTGGCCGCCTCCCTCCTTCCTGGCCTCCCGGAGCTGCGCCCTTTCTCACTGGTTCTCTCTTCTGCCGTTTTCCGTAGGACTCTCTTCTCTGACCTGAGTCTCCTTTGGAACTCTGCAGGTTCT
+
3AAABAAAFFFDFGGFDFGGBGFCEEGEH?HHHGFEEEE2EH2GHGEGE1EAFABGHHHGGGGG?E@GGGGHHHEEGGGGGHH//FGGGCDGCFHHBFGGHHHHEGHFGFDGGHGCGGGGHHHHGGFFHHGCHF?C-:EHGHHGBFGGGFGGFFGGGFG-AB?FGGBFBBFFFFFFFFFF/FFFFFFFFFFFFFBFFFFFFFF9ADFFFFFFFFFFFFFBFFBF/;FFFFFFFFFFFFFFFF/FFFFFBFF
@M05620:37:000000000-D9766:1:1101:15730:8937 1:N:0:79
ACCACACCTTCTACAATGAGCTGCGTGTGGCTCCCGAGGAGCACCCCGTGCTGCTGACCGAGGCCCCCCTGAACCCCAAGGCCAACCGCGAGAAGATGACCCAGGTGAGTGGCCCGCTACCTCTTCTGGTGGCCGCCTCCCTCCTTCCTGGCCTCCCGGAGCTGCGCCCTTTCTCACTGGTTCTCTCTTCTGCCGTTTTCCGTAGGACTCTCTTCTCTGACCTGAGTCTCCTTTGGAACTCTGCAGGTTCT
+
BBBABBBBFFFFGGGGGGGGGGHGGEGGHGHHHGGGGGGCGHHHHGGGEGGGFGHHHHHGGGCFGGGGGGGHHHHGGGGHGHHHHGGGGGGGGGHGHHGHHHEHGHHHHGGGGHHGGGGGHHHHHHHHHGGGHFGGGGGHGHHGGGGGGGGGGGGGGGGGGGGGGGFFFFFFFFFFFFFFFFFFFFFFFFFFFFFAFFFFFFFFFBFFFFFFFFFFFFFFFFFFFFFFFFFFFFFFFFFFFFFFFFFFFFF
@M05620:37:000000000-D9766:1:1101:8060:8939 1:N:0:79
ACCACACCTTCTACAATGAGCTGCGTGTGGCTCCCGAGGAGCACCCCGTGCTGCTGACCGAGGCCCCCCTGAACCCCAAGGCCAACCGCGAGAAGATGACCCAGGTGAGTGGCCCGCTACCTCTTCTGGTGGCCGCCTCCCTCCTTCCTGGCCTCCCGGAGCTGCGCCCTTTCTCACTGGTTCTCTCTTCTGCCGTTTTCCGTAGGACTCTCTTCTCTGACCTGCGTCTCCTTTGGAACTCTGCAGGTTCT
+
DCCDDDCAFFFFGGGGGGFGGGHHGEGBEEHHHFFE?FGGGHHHHGGEEFGGHHHHHHHEFFGGGGGGGGGHHHHGGGGHGHHHHGGGGG/BDGHGHHHHHHHHGHHBHHHGGHHFGGGGHHHHHHHHHHHGHHGGGGGHGHHGHGGGGGGGGGGGGGG-;DGGGGFFFFFFFFFFFHFFFFFFFHFFFFFFFFFFFFFFFFFFFFFFFFFFFHFFFFFFFFFF.DFFFFFFFFFFFFFFFFFFFFFFFFF
@M05620:37:000000000-D9766:1:1101:7886:8957 1:N:0:79
ACCACACCTTCTACAATGAGCTGCGTGTGGCTCCCGAGGAGCACCCCGTGCTGCTGACCGAGGCCCCCCTGAACCCCAAGGCCAACCGCGAGAAGATGACCCAGGTGCGTGGCCCGCTACCTCTTCTGGTGGCCGCCTCCCTCCTTCCTGGCCTCCCGGGGCTGCGCCCTTTCTCACTGGTTCTCTCTTCTGCCGTTTTCCGTAGGACTCTCTTCTCTGACCTGCGTCTCCTTTGGAACTCTGCAGGTTCT
+
BBBBBBB3FFFFGGGGGG5AFEHFFEGAAEGFHFFEDFGGGHHHHGGEEEGGHHGHHHHAEFGGGGGGGGGHHHHGGGGHGHHHHGGGGG/BCGHGHHHHHHHHEHH1AFGGGH.<DD-AC<GHGHHHHHC?GHGGGGGHGGFGFFGGGGFGFFGFGGA---;.ABFFFFFFFFFEFFFFFFFFFFFFFFFFEFF?.BFFFFFFA.9BFFFFFE9BFFFFFFFF.9;@FFFFFFFFFE/FFFFFFFEFBFF
@M05620:37:000000000-D9766:1:1101:13820:8966 1:N:0:79
AGTGCCAGCTCTCAATCGCACAGGGGACCCAGGGCCTGGCCCCTCCATCCAGAAAACCTATGACCTCACCCGCTACCTGGAGCACCAACTCCGCAGCTTGGCTGGGACCTATGTGAGTATCCAGCGTAGGAATCTGGGAGTTGGGGAGGAGTGAGGAGTTGGGGAAAGACAGTCCTAACCGTGGAGGGTTCTGGTAAATGATGGGGTGAGGAGGGGCTCTTTGGCTCCCACCAGTCCCCCTGTCTGGTCTA
+
BCABBFFFDFFFGGGGGGGGGGHGGGGGGGHHEGGGGGHHHHGHGGHHHHHHHHHHHGHHHHFHHHHHHHHGG>EGHHHH?FHHHHHHGHHHGGGGGHHHGHHG?/GHGHHHHHHHHHDHHHHHHGGGGGHHHHHHHHFGEHHHGGFGGFAFGDGHHGHHHHGGGGHHGHEHHHHHHHHHGGGGGGGGDGGGGGFFGGGGGGHGGGFFFFFFFFF;FFFFFFFFFFFFFFFFFFFFFFFFFFFFFFFFFFB
@M05620:37:000000000-D9766:1:1101:27052:8971 1:N:0:79
ACCACACCTTCTACAATGAGCTGCGTGTGGCTCCCGAGGAGCACCCCGTGCTGCTGACCGAGGCCCCCCTGAACCCCAAGGCCAACCGCGCGAAGATGACCCAGATGAGTGGCCAGCTACCTCATCTGGTGGCCACCTCCCTCCTTCCTGGCCTCCCGGAGCTGCGCCCTTTCTCACTGGTTCTCTCTTCTGCCGTTTTCCGTAGGACTCTCTTCTCTGACCAGAGTCTCCTTTGGAACTATGCAGGTTCT
+
BCCCCCCCFFFFGGGGGGFGGGHHGGGGHGHHHFGGGGGCEHHHHGGGGEGGFHHHHHHGG@0EGGGGGGG2GFHGGEE?FGGCHGGE/>///>//<11?F0<</1?1?1<FEFHAEGHHFHG/===<G<<.CG/<<<:CEHHGHHGHGCG.C:AGGCF?-A.9FDGGF;FFFB:FEF/B;:FFFFB9BFB/9F>9DFFFFFFFADFFFFFFBFBFFFBFFF/..;;FFFFBFF/BBFF//;/BFBAABFF
@M05620:37:000000000-D9766:1:1101:25482:8978 1:N:0:79
AGGGCCAGCTCTCAATCGCACAGGGGACCCAGGGCCTGGCTCCTCCATCCAGAAGACCTATGACCTCACCCGCTACCTGGAGCACCAACTCCGCAGATTGGCTGGGACCTATGTGAGTATCCAGCGTAGGAATCTGGGAGTTGGGGAGGAGTGAAGAGTTGGGGAAACCCATGCCAACCGAGGCAGGTTCTGGCAAATGCTGGGGGGTGGGGGGGCTCTTTAGCCCCCCCCAGCACCCCTGGTTGGAATTT
+
1>1>>>1>1F@3ABG31AFCAEEFCEBE00AAAEE///F00BF1FG0G1BBA101BBBAFGH2FAD1BG>0EE>/>FBG0BFG/0?B>?0FF/EC?/11B>0<E//FEE01F<2>21B2FDF2G0//?<?<F1F2F100/?FD1//.AC?CGC10==<==GH-?<E./...;/:0;C..--99A.;A.00;;90/0;0000=/9@---9---;=----/;//////9;--;----999@---//9;/////
@M05620:37:000000000-D9766:1:1101:13115:8982 1:N:0:79
AGTGCCAGCTCTCCATCGCACAGGGGACCCATGGCCCGGCCCCTCCATCCCGAAAACCTATGACCACACCCGCTACCTCGGGCACCCACTCTGCAGCGTGGCTGGGACCTATGTGAGTATCCCGCGTAGGAATCTGGGCGTTTGGGCGGCGTGCGGAGTTGGGGAAAGACAGTCCTAACCGTGGAGGGTTCTGGTAAATGATGGGGTGAGGAGGGGCTCTTTGGCTCCCACCAGTCCCCCTGTCTGGTCTA
+
>1>>>FF1>FFFG1FEFEEFEEGEG0000A0000BA/AEE/EE/EF0BAF/E//>@BEFG@F2FF1F/E/E>E>/EG11?/EEEFGA/?F01BGF1B/?/<B0FFG00EH1<?2@11<<?<F1<CC--<C110D<G0B.-<<-;...;9-:;A.;--9A/B/--;---/-9-;FFF//;-=A9--9-9B--;B//9BBFFFFB/:-;9---;9-----;9/;/F/;FEABFFFFFFFBEB-9/B/;B/BF/
@M05620:37:000000000-D9766:1:1101:12600:8990 1:N:0:79
AGTGCCAGCTCTCAATCGCACAGGGGACCCAGGGCCTGGCCCCTCCATCCAGAAAACCTATGACCTCACCCGCTACCTGGAGCACCAACTCCGCAGCTTGGCTGGGACCTATGTGAGTATCCAGCGTAGGAATCTGGGAGTTGGGGAGGAGTGAGGAGTTGGGGAAAGACAGTCCTAACCGTGGAGGGTTCTGGTAAATGATGGGGTGAGGAGGGGCTCTTTGGCTCCCACCAGTCCCCCTGTCTGGTCTA
+
AAAAAFDFAFFFGGGGFGGCGEHAGGGGGGHHGGECAFHHHHGHGGGHHGHHGGFFHGGFHHFHHHHHHHHGGEEEHHHHFFHHHHHHGHHHFGE?CFGGCHHGGGHHGHHHHHHHGHHGHHHHHGGGGGHHHHHHHGGECGGFCCFCGGEGFHHHHGHHHHGGGGHHHHHHHHHHGHHHGGGGAEGGFGGGGGCFFGGGGGGGGGF@FFFFFF@?@@FFFFFFFFFFFFFFFFFFFFFF@FFFFFFFFF/
@M05620:37:000000000-D9766:1:1101:10386:8998 1:N:0:79
GAGGCTGCTTTGGAAGAAACTGACAAGCGAGTGACACAAGATCGGACGAGCACCCGTCCGAACTCCAGTCACCTGAAGAGACCTCGCATGCCATCATCTCCTAGAAGAAAGAAAAGCTACCTCTTCTGGTGGCCGCCTCCCTCCTTCCTGGCCTCCCGGCGCTGCGCCCTTTCTCACTGGTTCTCTCTTCTGCCGTTTTCCGTAGGACTCTCTTCTCTGACCTGCGTCTCCTTTGGAACTCTGCAGGTTCT
+
>A11>1>ABD3B1B111ABC1AAFB10A000AAAF1B0AB011/AAAE/AA/0B//AE/>>//>BG1@B111110>B11B00?11>///?B11111BB21BB1B111B00B0B00B0G1GFGHBH>B1@FF/GHCGCFFHGGHCGHGHGFGHFFHHGC--<:;@ACGE9AFGGGG0CFFBFFGGGGFFGGGGGGGGGGEFFAF?BFFFFFFFFF9BFFB/BBBFA?F@FFFFFFFFB/;BFBFF//-9;BB
@M05620:37:000000000-D9766:1:1101:6140:9013 1:N:0:79
ACCACACCTTCTACAATGAGCTGCGTGTGGCTCCCGAGGAGCACCCCGTGCTGCTGACCGAGGCCCCCCTGAACCCCAAGGCCAACCGCGAGAAGATGACCCAGGTGAGTGGCCCGCTACCTCTTCTGGTGGCCGCCTCCCTCCTTCCTGGCCTCCCGGCGCTGCGCCCTTTCTCACTGGTTCTCTCTTCTGCCGTTTTCCGTAGGACTCTCTTCCCTGACCTGCGTCTCCTTTGGAACTCTGCAGGTTCT
+
DDEDECCCFFFFGGGGGGGGGGHHGFGGHGHHHGGGEGGGGHHHHGGGGGGGHHHHHHHGGGGGGGGGGGGHHHHGGGGHGHHHHGGGGGGGGGHHHHGHHHGHFH11?FGEGH/-<-->GGHHF1GHHHH.C.-A@AEHECHDHFGGFFFGFBFFFG-<-9<<A>DFFFFFFF1:BFFFFFFFFFFF1:FFFFFFFFFFFD<FF.B0<BFFF1<1<<::FBB/.<9-<BFFFFFFFF0:BFFFFFFF0<B
@M05620:37:000000000-D9766:1:1101:10392:9016 1:N:0:79
ACCACACCTTCTACAATGAGCTGCGTGTGGCTCCCGAGGAGCACCCCGTGCTGCTGACCGAGGCCCCCCTGAACCCCAAGGCCAACCGCGAGAAGATGACCCAGGTGAGTGGCCCGCTACCTCTTCTGGTGGCCGCCTCCCTCCTTCCTGGCCTCCCGGAGCTGCGCCCTTTCTCACTGGTTCTCTCTTCTGCCGTTTTCCGTAGGACTCTCTTCTCTGACCTGAGTCTCCTTTGGAACTCTGCAGGTTCT
+
CCCCCCCBFFFFGGGGGGGGGGHHGEGEEEHHHGGGGGGGGHHHHGGGGGGGHHHHGHHEGGGGGGGGGGGHGHHGGGGHGHHHHGGGGGDGGGHHHHHHHHHHGHHHHHHGGHHGGGGGHHHHHHHHHHHGHHGGGGGHGHHGHGGGGGGGGGGGGGG?BGGGGGFFFFFFFFFFFFFFFFFFFFFFFFFFFFFFFFFFFFFFFFFFFFFFFFFFFFFFFFFF/FFFFFFFFFFFFFFFFFFFFFFFFFF
@M05620:37:000000000-D9766:1:1101:6618:9022 1:N:0:79
GAGGCTGCTTTGGAAGAAACTGACAAGCCAGGGACACAAGATCGGAAGAGCACACGTCTGCACTCCAGTCACCTGAAGCTATCTCGTATGCCGTCTTCTGCTTTAAAAAAAAAAAAACCAAATATCATAATGAGGCTTCCCGTCATAACGACCCACCCGGCTGTGCCATATACGCATTAGTACCGCTCTCGCATGTGTCACGTACCACCACGTTCTGAGCCTTTGCTCTGTTCAAGAACTGACAAGGGTCT
+
A?AB>AFACBD@GBBBCGBGGDFAB54BBBFBEFBEFHDGBFBCE22AC2BAB2F0BBFBADBGB23BDB35BBF33BBBBDBFDBBEF3BF/B>1?BFGBB@4BB34DE>EEC@/<?////1=1=1==1?1=F0..<010....0100..<--...:-----./00000000....:000;00.---.0..-..090009../..00..;...9.00;0:/00000000990009;//9000009...//
@M05620:37:000000000-D9766:1:1101:23535:9044 1:N:0:79
ACCACACCTTCTACAATGAGCTGCGTGTGGCTCCCGAGGAGCACCCCGTGCTGCTGACCGAGGCCCCCCTGAACCCCAAGGCCAACCGCGAGAAGATGACCCAGGTGAGTGGCCCGCTACCTCTTCTGGTGGCCGCCTCCCTCCTTCCTGGCCTCCCGGAGGTGCGCCCTTTCTCACTGGTTCTCTCTTCTGCCGTTTTCCGTAGGACTCTCTTCTCTGACCTTATTCTCCTTTTGAACTCTGCAGGTTCT
+
AAAAAAAAFFFFGFGFAG1AGDAFE0AAA0GHAFFAE/EEECGHHGGGAEGGHHGGHHGE@EGEEEEGGGGCGFHGGG?GC<GHGGE/CC@/BCHGBFDBHHE?F<11011</FH?-<>CG000=0D0<0/..C@@@.:CEHEF/C0;00;;C0CAA.9---990--A>-/B//9:///:9BBBBFFBFB/9/B-;AFEFFB9-;BB/BF///;//;9//BF/////999B/FF/B-;B99;/BFBFAFB9
@M05620:37:000000000-D9766:1:1101:20783:9049 1:N:0:79
ACCACACCTTCTACAATGAGCTGCGTGTGGCTCCCGAGGAGCACCCCGTGCTGCTGACCGAGGCCCCCCTGAACCCCAAGGCCAACCGCGAGAAGATGACCCAGGAGAGTGGCCCGCTACCTCTTCTGGTGGCCGCCTCCCTCCTTCCTGGCCTCCCGGAGCTGCGCCCTTTCTCACTGGTTCTCTCTTCTGCCGTTTTCCGTAGGACTCTCTTCTCTGACCTGAGTCTCCTTTGGAACTCTGCAGGTTCT
+
CDDCCCDDFFFFGGGGGGFGGGHHGEGEGGHHHGGGGGEGGHHHHGGGGGGGHHHHHHHGGGGGGGGGGGGHHHHGGGGHGHHHGGGGFGCFGGHHHHHHFCHHG/?=EFGGGHHGCCGGHHHHGHHHHHHGHHGGGGGHGHHGGGGGGGGGGGGGG.;99DFGGFFFFFFFFFFFFFFFFFFFFHFFFFFFFFFDFFFFFAFFFFFFFFFFFHHFF0BBFF0::BFFFFFFFH0FFFFFFFFFFFF.BBF
@M05620:37:000000000-D9766:1:1101:9388:9053 1:N:0:79
AGTGCCAGCTCTCAATCGCACAGGGGACCCAGGGCCTGGCCCCTCCATCCAGAAAACCTATGACCTCACCCGCTACCTGGAGCACCAACTCCGCAGCTTGGCTGGGACCTATGTGAGTATCCAGCGTAGGAATCTGGGAGTTGGGGAGGAGTGAGGAGTTGGGGAAAGACAGTCCTAACCGTGGAGGGTTCTGGTAAATGATGGGGTGAGGAGGGGCTCTTTGGCTCCCACCAGTCCCCCTGTCTGGTCTA
+
ACAABFFFCFFFGGGGGGGFGGHGGEEEGGHH2BEFGFHHHHGHGGHHHHHHHHHHFGHHHHHHHGHHHHHGF>>EHFHGBGHHHH11?GHFEFCGEHDHGHHGGGHHGHHHHHHHHHHHHHHHHGGFGGFGHHHHGHCFGHHFGGFGGDCGF=GHCFHHHHGGEDHGGHHHHHHHHFHHGGGGDEGGEGGGGGGGGGGGFFGGGGFFFFFFFFFFFFFFFFFFFFFFFFFFFFFFFFFFFFFFFFFFFFB
@M05620:37:000000000-D9766:1:1101:22569:9060 1:N:0:79
AGTGCCAGCTCTCAATCGCACAGGGGACCCAGGGCCTGGCCCCTCCATCCAGAAAACCTATGACCTCACCCGCTACCTGGAGCACCAACTCCGCAGCTTGGCTGGGACCTATGTGAGTATCCAGCGTAGGAATCTGGGAGTTGGGGAGGAGTGAGGAGTTGGGGAAAGACAGTCCTAACCGTGGAGGGTTCTGGTAAATGATGGGGTGAGGAGGGGCTCTTTGGCTCCCACCAGTCCCCCTGTCTGGTCTA
+
BBAABFFFCFFFGGGGGGGFGGHHGGGGGGHHFGGGGGHHHHGHGGHGHHHHHHHHHGHGHHHHHHHHHHHGGFGGHHGHGGHHHHGHGHHHGGGGGHHHGHHGGGHHGHHHHBHDFHGHHHHHGG<<BDBGG2=GGHFFFHHHGGECGDEFHFGHF./<GHECGCHFHHFCGGHFHF/:@ACDDGGG.;.9CB;FF9BB9CGGEGDFFFFFFFFAFFFFFBFBBBFFFFFDEFFFFFFFFFFFFBFFFF0
@M05620:37:000000000-D9766:1:1101:11980:9071 1:N:0:79
ACCACACCTTCTACAATGAGCTGCGTGTGGCTCCCGAGGAGCACCCCGTGCTGCTGACCGAGGCCCCCCTGAACCCCAAGGCCAACCGCGAGAAGATGACCCAGGTGAGTGGCCCGCTACCTCTTCTGGTGGCCGCCTCCCTCCTTCCTGGCCTCCCGGAGCTGCGCCCTTTCTCACTGGTTCTCTCTTCTGCCGTTTTCCGTAGGACTCTCTTCTCTGACCTGAGTCTCCTTTGGAACTCTGCAGGTTCT
+
BCCCCCCCFFFFGGGGGGGGGGHHGGGEHGHHHGGGGGGFGHHHHGGGGGGGHHHGHHHEGEFGGGGGGGGGHHHGGGFHFHHHHGGGGGFGGGHHFGHHHHEHFHHHHHHGGHHGGGGGHHHHHHHHHHHGHHGGGGGHGHHGHGGGGGGGGGGGGGC?DGGGGGFFFFEFFFFFFFFFFFHFHFFFFFFFFFFFFFFFFFFFFFFFFFFFFFFFFFFFFFFF/BFFFFFFFFFFFFFFFFFFFFFFFFF
@M05620:37:000000000-D9766:1:1101:20883:9085 1:N:0:79
ACCACACCTTCTACAATGAGCTGCGTGTGGCTCCCGAGGAGCACCCCGTGCTGCTGACCGAGGCCCCCCTGAACCCCAAGGCCAACCGCGAGAAGATGACCCAGGTGAGTGGCCCGCTACCTCTTCTGGTGGCCGCCTCCCTCCTTCCTGGCCTCCCGGAGCTGCGCCCTTTCTCACTGGTTCTCTCTTCTGCCGTTTTCCGTAGGACTCTCTTCTCTGACCTGAGTCTCCTTTGGAACTCTGCAGGTTCT
+
AAAAA43>CFFFCGGDFGGGGFGFEEE242FGHEFG?EG22F2AGFGG1BECFFCCGG3E>E@EGEFEGEEFEGGGGFFHGHHHAFGEGCCG@AFFF1FGFGEHGFHHHHHFFA?CDGG@HBGHHHHGHHHGFH@CCFGGGHHGFFGGGFGFFGGGGG-?BGGGGGBFB;/BB/F/FF/;9FFFFFFFFFFFBFB;D/E9FFFFADFFFFFFBBFFFFBB9BBBFFFFFFFFFFFB///BFFFFFFFFFFF
@M05620:37:000000000-D9766:1:1101:21088:9092 1:N:0:79
AGTGCCAGCTCTCAATCGCACAGGGGACCCAGGGCCTGGCCCCTCCATCCAGAAAACCTATGACCTCACCCGCTACCTGGAGCACCAACTCCGCAGCTTGGCTGGGACCTATGTGAGTATCCAGCGTAGGAATCTGGGAGTTGGGGAGGAGTGAGGAGTTGGGGAAAGACAGTCCTAACCGTGGAGGGTTCTGGTAAATGATGGGGTGAGGAGGGGCTCTTTGGCTCCCACCAGTCCCCCTGTCTGGTCTA
+
CCABCFFFCFFFGGFGGGGGGGHHGGGGGGHHGGGGGGHHHHGHGGHHHHHHHHHGHGHHHHHHHHHHHHHGGGGGHHHHHHHHHHHHGHHHGGGGGHHHGHHGGGHHGHHHHHHHHHHHHHHHHGGGGGHHHHHHHHHGGHHHGGGGGFEHHHHHGGHHHHGGGGHHHHGHHHHHHHHHGGGGGGGGFGGGGGGGGGGGGGGGGGFFFFFFFFFFFFFFFFFFFFFFFFFFFFFFFFFFFFFFFFFFFFF
@M05620:37:000000000-D9766:1:1101:10820:9124 1:N:0:79
AGTGCCAGCTCTCAATCGCACAGGGGACCCAGGGCCTGGCCCCTCCATCCAGAAAACCTATGACCTCACCCGCTACCTGGAGCACCAACTCCGCAGCTTGGCTGGGACCTATGTGAGTATCCAGCGTAGGAATCTGGGAGTTGGGGAGGAGTGAGGAGTTGGGGAAAGACAGTCCTAACCGTGGAGGGTTCTGGTAAATGATGGGGTGAGGAGGGGCTCTTTGGCTCCCACCAGTCCCCCTGTCTGGTCTA
+
BCBCCFFFCFFFGGGGGGGGGGHHGGGGGGHHGGGGGGHHFHFGGGHHHHHHFHHGHGHGHHGHHGHHHHHGGFGGHEGHFGHFFHHHGHHHGGGGGHHHGHHGGGHHGHHHHHGHHFHEHHHHHGDDGGHHGHHHHHHGFHHHGGGGGGGHHHHHHGHHHHGGGGHHHHHHHFHHHHHGGEEGGGGG9AGGGGFGBFGGGGGGGGFFFFFFFFFFFFFFFFFFFEFEFFFFFFFFFFFFF.BFFFFBBFF
@M05620:37:000000000-D9766:1:1101:17590:9134 1:N:0:79
AGTGCCAGCTCCACTCGCACAGGGGTCCCCCGGCCTGGCCCCTCCACCCCGTAAACCTCTGACCCCACCCGCTACCTGGCGCACCCCCTCCGCAGCTTGACCGAGCCCTCTGTGCGTATACCGCGTCGGCATCTGGGCTTTGGGCCTGCGTGCGGCGCTGGGGTAAGCCCGTCCTAACCGTGGCGGGCTCTGGCCAATGATGGGGTGAGGCGGGGCTCTTTGGCTCCCACCCGTCCCCCTGCCTGATCTAT
+
>>>1>DDC1F1BBABGG1AAEGHAE0B00A0A/AEE/F0B/A/EE00BAAA//>?BGFG@FE@GBBEEG/EG/EEH11B>>?<EGGGG/?CCFGCGHHG0?1//>/</0.>F>FG...>1FD.=CCG@C--:/C0C/E/9/0/..:.9CAECG??A@-;@-;---/;BF9@@BFF/FF-@99@@;-@-@AFFF/-/:BF/;/;AA-;A-99--;=@@FFB///9;/----A-;:9--E-9A--;:-9/;/9
@M05620:37:000000000-D9766:1:1101:8140:9140 1:N:0:79
ACCACACCTTCTACAATGAGCTGCGTGTGGCTCCCGAGGAGCACCCCGTGCTGCTGACCGAGGCCCCCCTGAACCCCAAGGCCAACCGCGAGAAGATGACCCAGGTGAGTGGCCCGCTACCTCTTCTGGTGGCCGCCTCCCTCCTTCCTGGCCTCCCGGAGCTGCGCCCTTTCTCACTGGTTCTCTCTTCTGCCGTTTTCCGTAGGACTCTCTTCTCTGACCTGAGTCTCCTTTGGAACTCTGCAGGTTCT
+
BBBBBBBBFFFFGGGGGGGGGGHHGFGEHGHHHGGGGGGGGHHHHGGGGEGGHHHHHHHGGGGGGGGGGGGHHHHGGGGHGHHHHGGGGGFGGGHHHHHHHHFEGHHHHHHGGHHGGGGGHGHHHHHHHGHGHHGGGGGHGHHGGGGGGGGGGGGGGGGAGGGGGGFFFFFFFFFFFFFFFFFFFFFFFFFFFFFADFFFFFFFDFFFFFFFFFFFFFFFFFFF/FFFFFFFFFFFFFFFFFFFFFFFFFF
@M05620:37:000000000-D9766:1:1101:7774:9156 1:N:0:79
AGTACCAGCTCTCCATCGCACAGGGGACCCAGCGCCTGGCCCCTCCATCCAGAAAACCTATGACCTCACCCGCTACCTGGGGCACCCGCTCCGCAGCTTGGCTGGGACCTATGTGAGTATCCAGCGTAGGAATCTGGGCGTTGGGGCGGAGTGAGGAGTTGGGGAAAGACAGTCCTAACCGTGGAGGGTTCTGGTAAATGATGGGGTGAGGAGGGGCTCTTTGGCTCCCACCAGTCCCCCTGTCTGGTCTA
+
AA>>ABFFAFFFFCGF1FG1A0F0F0AEA0GH0AE/AFH00F/AEGHHGAGHDCBABE0GEDEHH1GHHHF/>/>EGF@F/>EEEF//>EE//</</B10?GFGGCFHCHBGDFGFFHHFHFEGHGGCCEDFCHHHHG.<<C@GCG.:@-;9C;9.9CFGFFGGEEGF99BFFFFFFFFF@FE@AEA@B?FF9F:BBFFFFFFFFFF9A-ABFF@@@@FF/BFFFFFFEBFBAFFFBFFB;EBFFFFFFF/
@M05620:37:000000000-D9766:1:1101:12686:9172 1:N:0:79
AGTGCCAGCTCTCAATCGCACAGGGGACCCAGGGCCTGGCCCCTCCATCCAGAAAACCTATGACCTCACCCGCTACCTGGAGCACCAACTCCGCAGCTTGGCTGGGACCTATGTGAGTATCCAGCGTAGGAATCTGGGAGTTGGGGAGGAGTGAGGAGTTGGGGAAAGACAGTCCTAACCGTGGAGGGTTCTGGTAAATGATGGGGTGAGGAGGGGCTCTTTGGCTCCCACCAGTCCCCCTGTCTGGTCTC
+
>3>AAFFBAF4DGFFGGAFGGGBHAEEEGEACFAEFEBFFFGGCEGHHHHHHBGFGHGFGHBDGFHF3F1FEEEEEHDGFGGH1FGHHGGHHGG?EGFGH/CG///BGGF?BDGFDF12??2FGHGDGCGGDGHDGHHHFGC1<A-F@G?DGFFH.GD/CFFGGGGHAHHHC0::FHHHH@..9A.AB;.CFFE;BBBG00CFFF9;BEFFBF?;-B?AFFFFBFFFEFFFFFF/BBFE.9E/BF/BFBB/
@M05620:37:000000000-D9766:1:1101:23968:9198 1:N:0:79
ACCACACCTTCTACAATGAGCTGCGTGTGGCTCCCGAGGAGCACCCCGTGCTGCTGACCGAGGCCCCCCTGAACCCCAAGGCCAACCGCGAGAAGATGACCCAGGTGAGTGCCCCGCTACCTCTTCTGGTGGCCGCCTCCCTCTTTCCTGGCCCCCCGGACCTGCGCCCTTTCTCCCTGGTTCTCTCTTCTGCCGTTTTCCGTCGGCCCCTCTTCTCTGCCCTGAGTCCCCTTTGGAACTCTGCAGGTTCT
+
CCCCCCCCFFFFGGGGGGGGGGHHGGGGHGHHHGGGGGGGGHHHHGGGGGGGHHHGHHHGGGGGGGGGGGGHHHHGGGGHGHHHHGGGGGGGGGHHHH2GGC/GGC1101?1?GF---->000<00=GBDH.C.-A:.;G./;/;0;00;/C..;B-A---9:/.-;A-CF09000/9B.;000000;B0:0B0-;DF.B090.:--.--..;00:000:B.:.//0:09.;FBF/9000000:099;000
@M05620:37:000000000-D9766:1:1101:11122:9211 1:N:0:79
AGTGCCAGCTCTCAATCGCACAGGGGACCCAGGGCCTGGCCCCTCCATCCAGAAAACCTATGACCTCACCCGCTACCTGGAGCACCAACTCCGCAGCTTGGCTGGGACCTATGTGAGTATCCAGCGTAGGAATCTGGGAGTTGGGGAGGAGTGAGGAGTTGGGGAATGACAGTCCTAACCGTGGAGGGTTCTGGTAAATGATGGGGTGAGGAGGGGCTCTTTGGCTCCCACCAGTCCCCCTGTCTGGTCTA
+
AAAABFFFBFFFGGGGGGGGGGHHGGEGGFHGGGGGAFHHHHGHGGHHHGHHHHFEHGHHHHHHHHHHHHHGGFGGHHHHHGHEHHHHGHHHGGCGGHHHGHGGGGHHGHHHHHHHHFHHHHHHHGGGGGHHHHHHHHHGGHHHGG.DGGGHHHHHHGHHHHGGGG/CHHHHHHHHHHHHGGFGFFGGEGGGGGCFGGGGGFGGGGGFFFFFFFFFFFFFFFFFFFFFFFFFFFFFFFFFFFFFFFFFFFB
@M05620:37:000000000-D9766:1:1101:11273:9216 1:N:0:79
ACCACACCTTCTACAATGAGCTGCGTGTGGCTCCCGAGGAGCACCCCGCGCTGCGGACCGAGGCCCCCCTGAACCCCAAGGCCAACCGCGAGAAGATGACCCAGGTGAGTGGCCCGCTACCTCTTCTGGTGGCCGCCTCCCTCCTTCCTGGCCTCCCGGAGCTGCGCCCTTTCTCACTGGTTCTCTCTTCTGCCGTTTTCCGTAGGACTCTCTTCTCTGACCTGCGTCTCCTTTGGAACTCTGCAGGTTCT
+
>11>A1>>>FCD3GG13BBBE1B1ABAA00FCCFFE0AE//F/BGG?G/AE/E//>EE/>>E/EF>>EE@ECFE/ACCC??FHH/?CCG/<<<.FF111F1FFHGBGDCDGAEFEGGGG@GHHHFGHH0<:C?F@@G.EC.;BBBFGGGFF..:A?E----;-;F?@B@@F///B9BB/B99BBFF;/9//://-;ABEFFFF-A-/BFFFFBFFBFF/9///B-99@-:F/BB////;B///B9B?A//:
@M05620:37:000000000-D9766:1:1101:19663:9251 1:N:0:79
ACCACACCTTCTACAATGAGCTGCGTGTGGCTCCCGAGGAGCACCCCGTGCTGCTGACCGAGGCCCCCCTGAACCCCAAGGCCAACCGCGAGAAGATGACCCAGGTGAGTGGCCCGCTACCTCTTCTGGTGGCCGCCTCCCTCCTTCCTGGCCTCCCGGAGCTGCGCCCTTTCTCACTGGTTCTCTCTTCTGCCGTTTTCCGTAGGACTCTCTTCTCTGACCTGAGTCTCCTTTGGAACTCTGCAGGTTCT
+
BBBBBBB3CFFFGGGGGGGGGFHFGEEFFFHHHGGGGGGGGHHHHGGGAEGGHHGHHHHGGGGGGFGGGGGFHFHGGGGHGGHHHGGGGGGC?DFHFFFHHHGHGHHHHGHGGHHGGGGGHHHHHHHHHHHGHHGGGDDHGHHGGFGGGGGGGGGGGGGGGGGGGGBFBBFFFFFFFFFFFFFFFFFFFFFFFFBDAFFFFFFFFFFFFFFFFFFFFFFFFFFEFFFFFFFFFFFEFFFFFFFFFFFFFFF
@M05620:37:000000000-D9766:1:1101:7706:9252 1:N:0:79
AGTGCCAGCTCTCAATCGCACAGGGGACCCAGGGCCTGGCCCCTCCATCCAGAAAACCTATGACCTCACCCGCTACCTGGAGCACCAACTCCGCAGCTTGGCTGGGACCTATGTGAGTATCCAGCGTAGGAATCTGGGAGTTGGGGAGGAGTGAGGAGTTGGGGAAAGACAGTCCTAACCGTGGAGGGTTCTGGTAAATGATGGGGTGAGGAGGGGCTCTTTGGCTCCCACCAGTCCCCCTGTCTGGTCTA
+
>A>ABFFFBFFFGGGGGFFCEFGHGGGGGGGHAEEGGGHHHHGHGGFGHHHHHGHHHGHHHHHHHHHHHHHGGFEGHHHHCFGHHHHHGHFFFFGGGHHHGHHGGGHHGHHHHHHHHHHHHHHHHGEGGGHHHHHHHGGGGHHHGGFGGCEGHHHHHGHHHHGGGGHHHHHHHHHHHHHHGEEFGGGG;CFGGGFGGGGGGGGGGGFFFFFFFFFFFDFFFFFFFFFFFFFFFFFFFFFFFFFFFFFFBFB
@M05620:37:000000000-D9766:1:1101:12742:9252 1:N:0:79
ACCACACCTTCTACAATGAGCTGCGTGTGGCTCCCGAGGAGCACCCCGTGCTGCTGACCGAGGCCCCCCTGAACCCCAAGGCCAACCGCGAGAAGATGACCCAGGTGAGTGGCCCGCTACCTCTTCTGGTGGCCGCCTCCCTCCTTCCTGGCCTCCCGGAGCTGCGCCCTTTCTCACTGGTTCTCTCTTCTGCCGTTTTCCGTAGGACTCTCTTCTCTGACCTGAGTCTCCTTTGGAACTCTGCAGGTTCT
+
CCCDCDCDFFFFGGGGGGGGGGHHGGGGHGHHHGGGGGGGGHHHHGGGGGGGHHHHHHHGGGGGGGGGGGGHHHHGGGGHGHHHHGGGGGGGGGHHHHHHHHFHGHHHHHHGGHHGGGGGHHHGHHHGGHEGHHGGGGGHGHHGHGGGGGGGGGGGGGGGGDGGGGFFFFFFFFHFFFFFFFFFFFFFFFHFFFFFFFFFFFFEFFFFFFFFFFFFFFFFFFFFBFFFFFFFFFFFFFFFFFFFFFFFFFF
@M05620:37:000000000-D9766:1:1101:6166:9258 1:N:0:79
ACCACACCTTCTACAATGCGCTGCGTGTGGCTCCCGAGGAGCACCCCTTGCTGCTGACCGAGGCCCCCCTGAACCCCAAGGCCAACCGCGCGAAGATGACCCAGGTGCGTGGCCCGCTACCTCTTCTGGTGGCCGCCTCCCTCCTTCCTGGCCTCCCGGGGCTGCGCCCTTTCTCACTGGTTCTCTCTTCTGCCGTTTTCCGTAGGACTCTCTTCTCTGACCTGCGTCTCCTTTGGAACTCTGCAGGTTCT
+
AAAAAAA11BCFGGGFFGGCFEGGGEF00BGFG0BE/EEEEHHGHGG/0FGHFHFHHHG/>ECGGGGGG>/GHHHGGGGHGHHHFGGGGGCGGGG?<GHHHHFHG<<1<FGCGH.--<-@C0DG00;CHCF?FGCG?EGG?FG?FGGF0CFFE0AAAF@-9--;9-@A@@FFB/B/;FBBFFBBFFFFFEFFF/-;AFFFF-9-;ABB//FFFB/:BB/9BB/BF9-;-BFFF/B/B/:///99/BAF//9
@M05620:37:000000000-D9766:1:1101:19662:9268 1:N:0:79
CCTTCCTCTTGTCCATCGCACATGTATGCCCTCCCGTTCCCCGAATCTCTCTCCTCTTCCGTCGGCATCTTGAAACAAACCAAAACGCGTATCGCCCTGAATCATCTAGGTGTGCTCGGAAGCCACCCTATTCGCCCTCTCGCCCCTCTCATATGACCCAACCACCTACACTGTGGTTTATACTCAAAGCAAACCCGCACACCCAAACGAACAACTGCTAACCCTAGTACTAGCCTTGGGCAACACCCTAG
+
1>1>>11BBD1B1BB3BAE1E?11D3D33ABGGGGFA00BB0AAAABFGHFHH0B01BDAEAF//A//BDG@2FGHCHH/>/>/>B>////>0?/?//0B<2B12221111<1/BB1</////00@0//<1110///</00..-.->.//0000000//......../://0000//;./000000/00////..9---;-..;----9-9-99-9/;;///---9-////////////------;-----
@M05620:37:000000000-D9766:1:1101:28046:9272 1:N:0:79
ACCACACCTTCTACAATGAGCTGCGTGTGGCTCCCGAGGAGCACCCCGTGCTGCTGACCGAGGCCCCCCTGAACCCCAAGGCCAACCGCGAGAAGATGACCCAGGTGAGTGGCCCGCTACCTCTTCTGGTGGCCGCCTCCCTCCTTCCTGGCCTACCGGAGCTGCGCCCTTTATCACTGGTTCTCTCTTCTGCCGTTTTCCGTAGGACTCTCTTCTCTGACCTGAGTCTACTTTGGAACTCTGCAGGTTCT
+
ABBAABBBFFFFG5FGAGFEGCHHGEEB4AFFBEFAAFEGFHGHHGGGCEEFGHG3GGGGGGCEGEEFGGGGFGHGGGEH/GGHHGA/>BCBCGHC>GFGHHHG/1?F0?FFGHHGGGGGHHGHHHFHFHHGHHGGGGG.C/;EHG0/;0CF.C/;FGGGG-.FGGBF<BFF/BFFFFF.///BBFFFF/FFFFBFFFFFFFFFFFFFFB/BBBFFFFFFFFFFFFFFFFFFFFFFFFFFFFFFFFFFFFF
@M05620:37:000000000-D9766:1:1101:16958:9276 1:N:0:79
AGTGCCAGCTCTCAATCGCACAGGGGACCCAGGGCCTGGCCCCTCCATCCAGAAAACCTATGACCTCACCCGCTACCTGGAGCACCAACTCCGCAGCTTGGCTGGGACCTATGTGAGTATCCAGCGTAGGAATCTGGGAGTTGGGGAGGAGTGAGGAGTTGGGGAAAGACAGTCCTAACCGTGGAGGGTTCTGGTAAATGATGGGGTGAGGAGGGGCTCTTTGGCTCCCACCAGTCCCCCTGTCTGGTCTA
+
BBABCFFFCFFFGGGGGGGGGGHHGGGGGGHHFGGGGFHHHHGHGGHGHHHHHHHHHGHHHHHHHHHHHHHGGEGGHFHHGHHHHHHHGHHHFGGGGHHHGHHGGGHHGHHHHHHHHHHHHHHHHGGGGGHHHHHHHHHGGHHHGGGGGGEGHHHHHGHHHHGGGGHHHHHHHHHHHHHHGGGGGGGGCFGGGGFGGGGGGGGGGGFFFFFFFFFFFFFFFFFFFFFFFFFFFFFFFFFFFFFFFFFFFFB
@M05620:37:000000000-D9766:1:1101:19569:9278 1:N:0:79
ACCACACCTTCTACAATGAGCTGCGTGTGGCTCCCGAGGAGCACCCCGTGCTTCTGACCGAGTCCCCCCTGAACCCCAAGGCCAACCGCGAGAAGATGACCCACCCGAGAGGCCCGCTGCCGCTTCTGGCGGCCGCCTCCCTCCTTCCTGACCTCCCCGAGCTGCGCCCTTTCTCACTTGTTCTCTCTTCTGCCGTTTTCCGTAGGACTCACTTCACTGACCTGAGTCTCCTTTGGAACTCTGCAGCTTCT
+
AAAAAAAAFFFFGGGGG1B1FBGHEEGG0ABFGFGGAAEE/FEGHGGGEEEF1DGFFHHGG//BFHHGGGGHFHHGGGEGFHHHHGGGGGGGGGB1BBG110?/</</<<///FA-A@-.>---<A0000--:9-9A.A9./CABBCFC00/9CFFE-9--9A;/--;=;/;BFB/99///;9/FFFFFFFFFF---9ABFA/---/;FF/9/;F/99;//;9-/-9//;/;FF/;//9:BB//B;////:
@M05620:37:000000000-D9766:1:1101:15207:9278 1:N:0:79
AGTGCCAGCTCTCAATCGCACAGGGGACCCAGGGCCTGGCCCCTCCATCCAGAAAACCTATGACCTCACCCGCTACCTGGAGCACCAACTCCGCAGCTTGGCTGGGACCTATGTGAGTATCCAGCGTAGGAATCTGGGAGTTGGGGAGGAGTGAGGAGTTGGGGAAAGACAGTCCTAACCGTGGAGGGTTCTGGTAAATGATGGGGTGAGGAGGGGCTCTTTGGCTCCCACCAGTCCCCCTGTCTGGTCTA
+
BBBACFFFDFFFGGGGGGGGGGHHGGGGGGHHGGGGGGHHHHGHGGHHHHHGHHHHHGHHHHHHHHHHHHHGGGGGHGHHHHHHHHHHGHHHGGGGGHHHGHGGGGHHGHHHHHHHHHHHHHHHGGGGGGHHHHHHHHHGGHHHGGGGGGEGHHHHHGHHHHGGGGHGHGGHHHHHHHHHGGEGGEGGEGGGGGBFGGGGGGGGGGFFFFFFFFFFFFFFFFFFFFFFFFFFFFFFFFFFAFFFFFFFFFB
@M05620:37:000000000-D9766:1:1101:10045:9284 1:N:0:79
ACCACACCTTCTACAATGCGCTGCGTGCGGCTCCCGAGGAGCACCCCGTGCTGCTGACCGAGGCCCCCCTGAACCCCAAGGCCAACCGCGCGAAGATGACCCAGGTGCGTGGCCCGCTACCTCTTCTGGTGGCCGCCTCCCTCCTTCCTGGCCTCCCGGAGCTGCGCCCTTTCTCACTGGTTCTCTCTTCTGCCGTTTTCCGTAGGACTCTCTTCTCTGACCTGCGTCTCCTTTGGAACTCTGCAGGTTCT
+
A@AAA@A>1BCFGGGFDG11EAEEGFG00AEEE/AE/AE//GGEHGG//?EFEGEGDGB/>>/EGEGEG>/BGHHGG/EHGHHHEFGGGG<@C@C?=FFFGHHHGHH1<EC-CFECCCGCHGFGFCHGHHFA?F@?@EBEAFBAFFBFFFGF?B?AAF;-;@FFF@=A@99B9/B/:99-;F/BBF/BFF999/@A99EFB9:;BBFB/9BBFFFBFF//:BFF-@9@A9FB/BB9//BBB//F:FFF/BB
@M05620:37:000000000-D9766:1:1101:28042:9290 1:N:0:79
ACCACACCTTCTACAATGAGCTGCGTGTGGCTCCCGCGGAGCACCCCGTGCTTCTGACCGAGGCCCCCCTGAACCCCAAGGCCAACCGCGAGAAGCTTACCCCGGTGAGTGGCCCGCTACCTCTTCTGGTGGCCGCCTCCCTCCTTCCTGGCCTCCCGGAGCTGCGCCCTTTCTCACTGGTTCTCTCTTCTGCCGTTTTCCGTAGGACTCTCTTCTCTGAACTGAGTCTACTTTGTAACTCTGCAGGTTCT
+
AAA1AA1>BFFDGGGDBGG1G1F1A00B0ABEFBFE0AE//E/FFFAEA?EF1@FBFGHE>E/>FGGGEGEBCFEEFGGG//?FCFG/>/<><CG1111?0F/>>AC<<>D.EG<-<@C:CGHCF<;;CC/.CH@@ABAEGGFGB0FFBFFFFFGEGA-;@@:BF?@F@;;;9BFFFFBBFFFFFFF/FFFFFF?A-;AFF-9--;/B/BFFFB;9BB/9/;/9;//;//:99;:/;BBFF//;FBA99B;
@M05620:37:000000000-D9766:1:1101:23737:9297 1:N:0:79
ACCACACCTTCTACAATGAGCTGCGTGTGGCTCCCGAGGAGCACCCCGTGCTGCTGACCGAGGCCCCCCTGAACCCCAAGGCCAACCGCGAGAAGATGACCCAGGTGAGTGGCCCGCTACCTCTTCTGGTGGCCGCCTCCCTCCTTCCTGGCCTCCCGGAGCTGCGCCCTTTCTCACTGGTTCTCTCTTCTGCCGTTTTCCGTAGGACTCTCTTCTCTGACCTGAGTCTCCTTTGGAACTCTGCAGGTTCT
+
BBBBBBBBFFFFGGGGGGGGGBHFGFGEGEHHHFGFGGGGGHHHHGGGGGGGFHHHFHHGGGGGGGGGGGGHGHHGGGGHGGHHHGGGGGGFCGFGHGHHEHHHGHHHHGFEFHGCFGGGHHHGHFHGGHHGGHGGGGGHGHGGHGGGGGGGGGGGGGGGGGGGGFFFFFFFFFFFFFFFFFFFFFFFFFFFFFFD?BEFFFFFDDFFFFFFFFFFFFFFFFFFEFFFFFFFFFFFFFFFFFFFFFFFFFF
@M05620:37:000000000-D9766:1:1101:19044:9316 1:N:0:79
ACCACACCTTCTACAATGAGCTGCGTGTGGCTCCCGAGGAGCACCCCGTGCTGCTGACCGAGGCCCCCCTGAACCCCAAGGCCAACCGCGAGAAGATGACCCAGGTGAGTGGCCCGCTACCTCTTCTGGTGGCCGCCTCCCTCCTTCCTGGCCTCCCGGAGCTGCGCCCTTTCTCACTGGTTCTCTCTTCTGCCGTTTTCCGTAGGACTCTCTTCTCTGACCTGAGTCTCCTTTGGAACTCTGCAGGTTCT
+
>AAAAA1AFFFDAGG1BAGEEGEGE0EEG0FFGFGEFEEEECGHAEGGAEGEDGEHDGGGGG?EFGG@EEFGHHHGGGGHGHHGHEGGGGGGCGHFHBGHGHGHFGFHHFFFGHHGGGGGHHHHHHHHHHHGHHGGGGGHGHHGHGGGGGGGGGGGGGGGGGGGGG@F@@FFFFFFFFFFFFFFFFFFFFFFFF@ABFFFFFFFFFFFFFFFFFFFFFFFFFFFFFFFFFFFFFFFFFFFFFFFFFFFFFF
@M05620:37:000000000-D9766:1:1101:12917:9318 1:N:0:79
AGTGCCAGCTCTCAATCGCACAGGGGACCCAGGGCCTGGCCCCTCCATCCAGAAAACCTATGACCTCACCCGCTACCTGGAGCACCAACTCCGCAGCTTGGCTGGGACCTATGTGAGTATCCAGCGTAGGAATCTGGGAGTTGGGGAGGAGTGAGGAGTTGGGGAAAGACAGTCCTAACCGTGGAGGGTTCTGGTAAATGATGGGGTGAGGAGGGGCTCTTTGGCTCCCACCAGTCCCCCTGTCTGGTCTA
+
>ABABFFFBFFFGFGGGFFGGGGGGEGGGGHHGGGGGFHHHHGHGGGHHHHHFGHHHGHFHHGHHHHHHHHGGGGGHHHGHHHHFHHHGGHHGGCEGHHHGHHEGGHHGHHHHHHHHGHBGHHHHGDGGGHHHGHHHHGGEHHHGGGGGGGHHHHHHGHHBGCGGGHGHHHHHGHHHHHHGEEGGGGF;AFGGGCFGGGGGGGGGGFFFFFFFFFFFFFFEFFFFBFFFFFFFFFFFFFDFFFFFFFFBFF
@M05620:37:000000000-D9766:1:1101:24923:9323 1:N:0:79
ACCACACCTTCTACAATGAGCTGCGTGTGGCTCCCGAGGAGCACCCCGTGCTGCTGACCGAGGCCCCCCTGAACCCCAAGGCCAACCGCGAGAAGATGACCCAGGTGAGTGGCCCGCTACCTCTTCTGGTGGCCGCCTCCCTCCTTCCTGGCCTCCCGGAGCTGCGCCCTTTCTCACTGGTTCTCTCTTCTGCCGTTTTCCGTAGGACTCTCTTCTCTGACCTGAGTCTCCTTTGGAACTCTGCAGGTTCT
+
BBBABABBBCCFGGGGGGFFGEGGEBEBEEFFFFGEDEGEEHHHHGGGAEACDFFGHHFEGEEEFEEEGEEFHHHGGGGGEHHHGGGGCCGGGGBF?FFHCGHHGFGHFGFGGHGGGGGGHGHHGHHHGHHFFGGCDD:CGHHGHGFGGGGGGGGGGGGGGG?GGGBFBBFFFFFFFFFFBFFFFFFFFFFFFFBDDF.BFFFFFFFFFFEFFFFFFFFF9FFFFFBFBFFFFFFFFFFFFFFFFFFFFFF
@M05620:37:000000000-D9766:1:1101:5290:9354 1:N:0:79
ACCACACCTTCTACAATGAGCTGCGTGTGGCTCCCGAGGAGCACCCCGTGCTGCTGACCGAGGCCCCCCTGAACCCCAAGGCCAACCGCGAGAAGATGACCCAGGTGAGTGGCCCGCTACCTCTTCTGGTGGCCGCCTCCCTCCTTCCTGGCCTCCCGGAGCTGCGCCCTTTCTCACTGGTTCTCTCTTCTGCCGTTTTCCGTAGGACTCTCTTCTCTGACCTGAGTCTCCTTTGGAACTCTGCAGGTTCT
+
ABBCCCCBFFFFGGGGGGGGGGHHGGGGGGHHHGGG2EGCDHHHHGGEEFGG5GHHHHHG0F0EGGGGGGGEHHHGGGGHGHHHGGGGGG/BBFHFGHHHHH/??GHFHFHGGHGFGCGFHHHHGGHDGGGDFHGGGGGHGHHGFGGGGGGGGGGGGFGGGDFFGGFFFFFFFFFFFFFFFFFFFFFFFFFFFFFAFFFFFFF.;AFFFFFFFFFFFFFFEFFFFFFFFFFFFFF/;FFFFFFFFFFFBFF
@M05620:37:000000000-D9766:1:1101:12529:9372 1:N:0:79
AGTGCCAGCTCTCAATCGCACAGGGGACCCAGGGCCTGGCCCCTCCATCCAGAAAACCTATGACCTCACCCGCTACCTGGAGCACCAACTCCGCAGCTTGGCTGGGACCTATGTGAGTATCCAGCGTAGGAATCTGGGAGTTGGGGAGGAGTGAGGAGTTGGGGAAAGACAGTCCTAACCGTGGAGGGTTCTGGTAAATGATGGGGTGAGGAGGGGCTCTTTGGCTCCCACCAGTCCCCCTGTCTGGTCTA
+
AABBCFFFCFFFGGGGGFGGGGHHGGGGGGHHGGGGGGHHHHGHGGHHHHHHGHHHHGHHHHHHHHHHHHHGGGGGHHHHHHHEHHHHGHHHGGCGGHHHGHHGGGHHGHHHHHGHHHHHHGHHHGGGGGHGHHHHHHHGGHHHGGGGGGGHHHHHHGHGHH?DGGHHHHGGHFHHHHHGGGEFGEGGGGGGGGGGGGGGEGGGGGFFFFFFFFFFFFFFFFFFFFFFFFFFFFFFFFFFFFFFFFFBFF9
@M05620:37:000000000-D9766:1:1101:15278:9374 1:N:0:79
GAGGCTGCTTTGGAAGAGCCCCCTTCTGAACTCCAGTCACCTGAAGCTATCTCGTATGCCGTCTTCTGCTTGAAAAAAAAAACCAACGCATGAAGCTGACTGCATCTCTCCCTCCTCGCATATCTACGTTCCTCCTTCCACTCCTCCCAGCCCTACTCACTCTTTTCCTTTTTGTCTCTTCCCCCTCTTCGGCCCTGTTTCTTCTCTCTTCCCGCCTCGACCCTTCGGTCGTTGCAGTTGCTCGCTCGTCG
+
>AAA1>CAFBD1G1BB11BB1AA00BBD3ABF1B112BB1ABBBBBB11AB1BBAABBBBAEABFADFDDDF0BA10>/>>////>?/////11>111101<0B111121000B/0B/////2222@/@0001100110111?<10><010<><00100<00<0<0=<GG000-/:00<0G0//:-./0:..-.-9C0000000090090;0:.------;@;;/--;--9-;-://////9/----;---
@M05620:37:000000000-D9766:1:1101:18155:9374 1:N:0:79
ACCACACCTTCTACAATGAGCTGCGTGTGGCTCCCGAGGAGCACCCCGTGCTGCTGACCGAGGCCCCCCTGAACCCCAAGGCCAACCGCGAGAAGATGACCCAGGTGAGTGGCCCGCTACCTCTTCTGGTGGCCGCCTCCCTCCTTCCTGGCCTCCCGGAGCTGCGCCCTTTCTCACTGGTTCTCTCTTCTGCCGTTTTCCGTAGGACTCTCTTCTCTGACCTGAGTCTCCTTTGGAACTCTGCAGGTTCT
+
BBBBBBBBFFFFGGGGGGGGGGHHGEGEHGHHHGGGGGGGGHHHHGGGEGGGGHHHHHHGGGFGGGGGGGGHHHHGGGGHGHHHHGGGGGGGGGHHGHHHHHHHGHHHHHHGGGHGGGGGHHHHHHHHHHHGHHGGGGGHGHHGHGGGGGGGGGGGGGGGGGFFGGFFFFFFFFFFFFFFFFFFFFFFFFFFFFFFFFFFFFFFFFFFFFFFFFFFFFFFFFFFBFFFFFFFFFFFFFFFFFFFFFFFFFF
@M05620:37:000000000-D9766:1:1101:8676:9390 1:N:0:79
ACCACACGTTCTACAATGCGCATAATTCGGAACTCTAGTCCCCTCCATCTATCACGACTACCGCCATCCGCTCAACCAACCAAAACCCCACAAGCGCAAACCAACCTTCCTGCCGTGGTCCTAGCATACTCCCCGGGCTTCCCCGCGCTGCTGACCCGCTGGCCAGTCAGGCCTTCCTTTCCGCTTCAGCCGCCTTGTGGAACACATTGCACCCTTCTCAGCGTTTTGACAGGTCACTTCCAAGCCTGGGC
+
BBBBBBB>BBCAFFFGGGAEF22BADDD2BAAEGG55DDFDBGC2A25FFGH555BAAB0BB00A01B1B?1/1@BBFH11???FFE1?/?//0//////0/?///01B011BF/////@F1@@C111?1?F/AAC@--.<1/CC--;C-:C00;B/--;:-../;;B00/9;/;0/;09;BD..;.///;-9;9;/;/AB//9.;9B/////;.;9F9//9.;.;...;//.9//////;//9../.;;:
@M05620:37:000000000-D9766:1:1101:23292:9407 1:N:0:79
AGTGCCAGCTCTCAATCGCACAGGGGACCCAGGGCCTGGCCCCTCCATCCAGAAAACCTATGACCTCACCCGCTACCTGGAGCACCAACTCCGCAGCTTGGCTGGGACCTATGTGAGTATCCAGCGTAGGAATCTGGGAGTTGGGGAGGAGTGAGGAGTTGGGGAAAGACAGTCCTAACCGTGGAGGGTTCTGGTAAATGATGGGGTGAGGAGGGGCTCTTTGGCTCCCACCAGTCCCCCTGTCTGGTCTA
+
AAAABFFFBFFFGFGGGGGGGGHHGGCGGGHHGGGGGGHHGHGHGGHHHHHHHFGHHGGHHHHHHHHHHHHGGEEGHHHHGHHHHHFHGHHHGGGGGHHHGHHGGGFHGHHFHHHGHGHHHHHHHGGDGGFHFHHHEHHGDCGGGFEGGGDHHFHHFGHHGHGGG?GHHHHFHHHHFHHFGDEGFFGGEFGGGGFGFGBFFGFGGGFFFFFFFFFFFFFFFFFFFFFFFFADEFFFFFFFFFFFFFFFFFF
@M05620:37:000000000-D9766:1:1101:11914:9433 1:N:0:79
AGTGCCAGCTCTCAATCGCACAGGGGACCCAGGGCCTGGCCCCTCCATCCAGAAAACCTATGACCTCACCCGCTACCTGGAGCACCAACTCCGCAGCTTGGCTGGGACCTATGTGAGTATCCAGCGTAGGAATCTGGGAGTTGGGGAGGAGTGAGGAGTTGGGGAAAGACAGTCCTAACCGTGGAGGGTTCTGGTAAATGATGGGGTGAGGAGGGGCTCTTTGGCTCCCACCAGTCCCCCTGTCTGGTCTA
+
AAAAAFFFBFFFGFGGGFFFGCGAFEEGGGHHCEGE2FHGHHGHGGHHHHGHBGFGHGHHHHEHHGHHHHHEEEEGHHHHGCFFGHHFGGHFGD?CEBFFEHHGD?GHGHGHHHGHHDGHHHGHHGCDCGHHHGHHHHHFGEHHGGGGGGGFHHGHHGHHHHGGFGHHHHFHHHHHFHHHGFEGGGGGEFGGGGFFGGGGGGGGGGF?FFFFFFBB?BFFFFFFFFFFFFFBFFFFFFFFBFFFFFFFFFB
@M05620:37:000000000-D9766:1:1101:19300:9434 1:N:0:79
ACCACACCTTCTACAATGAGCTGCGTGTGGCTCCCGAGGAGCACCCCGTGCTGCTGACCGAGGCCCCCCTGAACCCCAAGGCCAACCGCGAGAAGATGACCCAGGTGAGTGGCCCGCTACCTCTTCTGGTGGCCGCCTCCCTCCTTCCTGGCCTCCCGGAGCTGCGCCCTTTCTCACTGGTTCTCTCTTCTGCCGTTTTCCGTAGGACTCTCTTCTCTGACCTGAGTCTCCTTTGGAACTCTGCAGGTTCT
+
>A>1A>AAFFFFGGGF3G11F1GHG00AGEBGBFFEEGGEEGGHHGGGGFGGGGHCGHHGEGEEG?EGGGGCEFHGGGAG//FHGGE@CC///CCGFGFHHHECFHH1FGEFGHHGGGGGHHHGHHHHHHHGHFGCGG?HGHHGHGGGGFGGGBGGFG@GG@GGG@?F@@FFFFFFFFFFFFFFFFFFFFFFFF@A-FFFFFFFF?FFFFFFFFFFFFFFFFFF/BFFFFFFFFFB9FFFFFFFFFFFFFF
@M05620:37:000000000-D9766:1:1101:19283:9441 1:N:0:79
ACCACACCTTCTACAATGAGCTGCGTGTGGCTCCCGAGGAGCACCCCGTGCTGCTGACCGAGGCCCCCCTGAACCCCAAGGCCAACCGCGAGAAGATGACCCAGGTGAGTGGCCCGCTACCTCTTCTGGTGGCCGCCTCCCTCCTTCCTGGCCTCCCGGAGCTGCGCCCTTTCTCACTGGTTCTCTCTTCTGCCGTTTTCCGTAGGACTCTCTTCTCTGACCTGAGTCTCCTTTGGAACTCTGCAGGTTCT
+
CCCCCABAFFFFGGGGGGGGGGHHGEGGHGHHHGGGGGGGGHHHHGGEBEEFGHHFHHHGGFGGGGGGGGGHHHHGGGGHGHHHHGGGGGGFGGHGHHHGHHAGFHHFHGFGGHHGGGGGHHHHHHHFHHGGHHGGGGGHGHHGHGGGGGGGGGGGGGGGGGGGGGFFFFFFFFFFFFFFFFFFFFFFFFFFFFFFFFFFFFFEADFFFFFFFFFFFFBFBFFFFFFFFFFFFFF/BFFFFFFFFFF;BFB
@M05620:37:000000000-D9766:1:1101:22208:9446 1:N:0:79
ACCACACCTTCTACAATGAGCTGCGTGTGGCTCCCGAGGAGCACCCCGTGCTGCTGACCGAGGCCCCCCTGAACCCCAAGGCCAACCGCGAGAAGATGACCCAGGTGAGTGCCCCGCTACCTCTTCTGGTGGCCGCCTCCCTCCTTCCTGGCCTCCCGGAGCTGCGCCCTTTCTCCCTGGTTCTCTCTTCTGCCGTTTTCCGTAGGACTCTCTTCTCTGCCCTGAGTCTCCTTTGGAACTCTGCAGGTTCT
+
ABBBBBBBFFFFGGGFGGFGFGHHGEGEGCHHHGGFFGFGGHHHHGGGGGGGHHGHHHHFGGGGGGGGGGGHHHHGGGGHGHHHHGGGGGCGGGHHHHBHHBCGEHF10?F1?GE---<A<<<GDGHH0DHDGC-C-.CGE/C:G0F/CF/F.0CEAE?--;A9B-@D>FFB/9//;9F.F9//9/9BFFF9F/@FFF.BF9:9A.///;/;F/999B//B.B..:BF/B/FFFFFF///9F/9/BFFBBB
@M05620:37:000000000-D9766:1:1101:26541:9456 1:N:0:79
ACCACACCTTCTACAATGAGCTGCGTGTGGCTCCCGAGGAGCACCCCGTGCTGCTGACCGAGGCCCCCCTGAACCCCAAGGCCAACCGCGAGAAGATGACCCAGGTGCGTGGCCCGCTACCTCTTCTGGTGGCCGCCTCCCTCCTTCCTGGCCTCCCGGCGCTGCGCCCTTTCTCACTGGTTCTCTCTTCTGCCGTTTTCCGTAGGACTCTCTTCTCTGACCTGCGTCTCCTTTGGAACTCTGCAGGTTCT
+
BABBB?AA4CFFGGGCFGGCGFHGGFE24AFFGEFG?EG22FGAGGGA1BEADGEGGH3A0ECGGEGGG/1BGFHGG/EGGFHHAFEGGCDD@/G1111<<G/?FCC1/?//-<<CC-A-G0<00=GDF</A.C---.E.CFEA/BFB0FG?.B..EG@-B?;BDB=.B-BFB/B/;//./;9/BB//://9/9=AA/E/B./.ADBFF9BFFF/BBFB/99:F.-.9..B//:99/9FFFEFF/:FF9BB
@M05620:37:000000000-D9766:1:1101:16741:9469 1:N:0:79
ACCACACCTTCTACAATGAGCTGCGTGTGGCTCCCGAGGAGCACCCCGTGCTGCTGACCGAGGCCCCCCTGAACCCCAAGGCCAACCGCGAGAAGATGACCCAGGTGAGTGGCCCGCTACCTCTTCTGGTGGCCGCCTCCCTCCTTCCTGGCCTCCCGGAGCTGCGCCCTTTCTCACTGGTTCTCTCTTCTGCCGTTTTCCGTAGGACTCTCTTCTCTGACCTGAGTCTCCTTTGGAACTCTGCAGGTTCT
+
CCCCCCBCFFFFGGGGGGGGGGHHGGGFHGHHHGGGGGGGGHHHHGGGGGGGHHHHHHHGGGGGGGGGGGGHHHHGGGGHGHHHHGGGGGGGGGHHHHHHHHHHGHHHHHHGGHHGGGGGHHHHHHHHGHGGHHGGGGGHGHHGHGGGGGGGGGGGGGGDGGGGGGFFFFFFFFFFFFFFFFFFFFFFFFFFFFFFFFFFFFFFFFFFFFFFFFFFFFFEFFFFFFFFFFFFFFFFFFFFFFFFFFFFFFF
@M05620:37:000000000-D9766:1:1101:11832:9471 1:N:0:79
AGTGCCAGCTCTCAATCGCACAGGGGACCCAGGGCCTGGCCCCTCCATCCAGAAAACCTATGACCTCACCCGCTACCTGGAGCACCAACTCCGCAGCTTGGCTGGGACCTATGTGAGTATCCAGCGTAGGAATCTGGGAGTTGGGGAGGAGTGAGGAGTTGGGGAAAGACAGTCCTAACCGTGGAGGGTTCTGGTAAATGATGGGGTGAGGAGGGGCTCTTTGGCTCCCACCAGTCCCCCTGTCTGGTCTA
+
AAAAAFFFAFFFGBGGGGGGGEHGGFGAEEFG2BEEFFHHHHGHGGHHHG3G3B3BBEHGFB5FGDFFGHH?E>>EHH3BB?FGFH11?GHHGGEC/G3GFHHGG?FHGFCGG?GFHHHHHH3DGFGDFGHHHHHEFHCFDGHHGGECG<>FC0<G0CGHEFGG..:.:G//GGCH0CGHGDE?9CDFCFGGGGFFBFFFBFGGGGFF.;A/9AC-BBEFFFEFFFFFF.ADEFFBFFFDDEFFFFFFF//
@M05620:37:000000000-D9766:1:1101:8187:9474 1:N:0:79
ACCACACCTTCTACAATGAGCTGCGTGTGGCTCCCGAGGAGCACCCCGTGCTGCTGACCGAGGCCCCCCTGAACCCCAAGGCCAACCGCGAGAAGATGACCCAGGTGAGTGGCCCGCTACCTCTTCTGGTGGCCGCCTCCCTCCTTCCTGGCCTCCCGGAGCTGCGCCCTTTCTCACTGGTTCTCTCTTCTGCCGTTTTCCGTAGGACTCTCTTCTCTGACCTGAGTCTCCTTTGGAACTCTGCAGGTTCT
+
BBCCCCCCFFFFGGGGGGGGGGHHGEGGHGHHHGGGGGGFGHHHHGGGGGGGHHHHHHHGGGGGGGGGGGGHHHHGGGGHGHHHHGGGGGGGGGHHHHHHHHEGFFHHHFFGGHHGGGGGHHHHHHHHHHHGHHGGGGGHGHHGHGGGGFGGGGGGGGGGGGGGGGFFFFFFFFFFFFFFFFFFFFFFFFFFFFFFFFFFFFFFDFFFFFFFFFFFFFFFFFFFFFFFFFFFFFFFFFFFFFFFFFFFFFF
@M05620:37:000000000-D9766:1:1101:23392:9474 1:N:0:79
ACCACACCTTCTACAATGAGCTGCGTGTGGCTCCCGAGGAGCACCCCGTGCTGCTGACCGAGGCCCCCCTGAACCCCAAGGCCAACCGCGAGAAGATGACCCAGGTGAGTGGCCCGCTACCTCTTCTGGTGGCCGCCTCCCTCCTTCCTGGCCTCCCGGAGCTGCGCCCTTTCTCACTGGTTCTCTCTTCTGCCGTTTTCCGTAGGACTCTCTTCTCTGACCTGAGTCTCCTTTGGAACTCTGCAGGTTCT
+
ABABCBBCFFFFGGGGGGGGGGHHGGGGHGHHHGGGEGGGGHHHHGGGEEGGFGHHHHHGGGGGGGGGGGGHHHGGGGGHGHHGHGGGG@GGGGGHHHGHHHHHGFHFHGHGGHHGG?FGHHHHFGHHHHHGHHGGGGGHGHHGHGGGGGGGGEFGGG?DGGGGGGFFFFFFFFFFFFFFFFFFFFFFFFFFFFFFFFFFFFFFFFFFFFFFFFFFFFFFFFFFFFFFFFFFFFFFFFFFFFFFFFFFFFB
@M05620:37:000000000-D9766:1:1101:6765:9489 1:N:0:79
ACCACACCTTCTACAATGAGCTGCGTGTGGCTCCCGAGGAGCACCCCGTGCTGCTGACCGAGGCCCCCCTGAACCCCAAGGCCAACCGCGAGAAGATGACCACGTGGAGGGGCCCGCTACCCCTCCTGGTGCCCCCCTCCCCCCTTCTTGCCTCCCCGGACCGCCGCCCTTTCTCACGGGTTTTCTCTTCTGCCTTTTTCCGTCGGATCCTCTTCCCTGACCTGATTCTCCTTTGAACCTCTCCAGTTTCT
+
AA>AA4AAFFFFFGGGGFGGGFGGEE2E4EAGHGGG2EG2EGHHHGGGEEEG5GGGHHHGEG?EGGGGGGG2GFGFGGGHEHHHEGGEGGGGGGGFBFFFH2/?///////->-<----</..<../;//;0;/.;--;9..9-9.;00;09//.A.9---9----9@=@B///;//.;-;...///;///////9/B/B/./.;--.-.//;/9/.//.9//./////;/BF/B/9/../////;/;///
@M05620:37:000000000-D9766:1:1101:7692:9527 1:N:0:79
ACCACACCTTCTACAATGAGCTGCGTGTGGCTCCCGAGGAGCACCCCGTGCTGCTGACCGAGGCCCCCCTGAACCCCAAGGCCAACCGCGAGAAGATGACCCAGGTGAGTGGCCCGCTACCTCTTCTGGTGGCCGCCTACCTCCTTCCTGGCCTCCCGGAGCTGCGCCATTTCTCACTGGCTCTCTCTTCTGCCGTTTTCCGTAGGACTCTCTTCTCTGACCTGAGTCTCCTTTGGAACTCTGCAGGTTCT
+
AAA1AAAAFFFFGFGFFGGAD1FCE0ABF?GH1FFEGGGGGHHHHGGGGEGEGHHCGGCE?EEGG/>FGGG0G1?EGG/F//FEFF//>BB//?<F1D1<?CGHGCGHC1?FE0/>@CG@<<GHHHH0G</=.GCGGG./.0::C0090C/9FGF9AF?A-A.9C@@F-9:F///BF/;F--BFFFFFFFFFBF@-:FFFFFFFFFFFF//;FF9/FBFFFFFF/BFBFFFFF/////B//9BFFBA-BFB
@M05620:37:000000000-D9766:1:1101:8457:9528 1:N:0:79
GAGGCTGCTTTGGAAGAAACTGACAACCCAGGGACACAAGATCGGAAGATCACACCTCTGCACTCAAGTCATCTGAAGCTATCTCGTATGCCGTCTTCTGCTTTAAAAAAAAAAAAACTCCTCCTACTCACGCGATCCCCCATAACATTTACCTCCTTCATTTCCTCCTTCTCCTCCTTTTTTCTCCTCCTGTAGCTTCCTCTTTATCTTTTTTTTTCTATCTACGTACACTTACCAACTCTCGGTTGCCC
+
>3AA>>FBBBB4F4BBFGCGGFH4BA4AABABB2ABCGDGBF5AA22A25ABB3A1BAAB35BBA33BD555DDD55@33BDBDDB??B3BB/B>?1BBF4B34DBB4FE/E/B<///=22222==11111/0/--..0.<-//0<00000<<00<<000000;:0://:;0<0:/:/0090-90000/:/00009000:9900000900000---:/0000009.90..00:00900./:00...9-.;0
@M05620:37:000000000-D9766:1:1101:16703:9537 1:N:0:79
AGTGCCAGCTCTCAATCGCACAGGGGACCCAGGGCCTGGCCCCTCCATCCAGAAAACCTATGACCTCACCCGCTACCTGGAGCACCAACTCCGCAGCTTGGCTGGGACCTATGTGAGTATCCAGCGTAGGAATCTGGGAGTTGGGGAGGAGTGAGGAGTTGGGGAAAGACAGTCCTAACCGTGGAGGGTTCTGGTAAATGATGGGGTGAGGAGGGGCTCTTTGGCTCCCACCAGTCCCCCTGTCTGGTCTA
+
BCABBFFFCFFFGGGGGGG2EFHGGGGGGGHHFEFGGGHHHHGHGGHGHHHHHHHHHGHGHHHHHHHHHHHGGEGGHHGH2FGHHH11EHHHFGGGGHHHGHHGGGHHGHHHHHHHHHHHHHHHHGGGGGHHHHHHHHFGGHHHGGEGGGEGHGHHHGHHHHGGGGHHHHGHHHHHGHHHGGFGGGGGEGGGGGFFGGGGGGGGGGFFFFFFFFFFFFFFFFFFFFFFFFFFFFFFFFFFFFFFFFFFFFB
@M05620:37:000000000-D9766:1:1101:19425:9560 1:N:0:79
ACCACACCTTCTACAATGAGCTGCGTGTGGCTCCCGAGGAGCACCCCGTGCTGCTGACCGAGGCCCCCCTGAACCCCAAGGCCAACCGCGAGAAGATGACCCAGGTGAGTGGCCCGCTACCTCTTCTGGTGGCCGCCTCCCTCCTTCCTGGCCTCCCGGAGCTGCGCCCTTTCTCACTGGTTCTCTCTTCTGCCGTTTTCCGTAGGACTCTCTTCTCTGACCTGAGTCTCCTTTGGAACTCTGCAGGTTCT
+
ABBAAABBFFFFGGGGGG5DGFHGGFGEAEGHHGGGGGG?ACGHHGGEAEGGEHHFHHHEEG?EGGGGGGGFHFHGGGGHGHHHHGGGGG<CC?GFFGHHHGEEFFHFHHGGGHHGGGGGHHHGHHHFFHHFHEGGGGGHGFHGGGGGGEFAFGGGGGGGGGGGGGBFBBFFFFFFFFFFFFFFFFFFFFFFFEBFFFFFFFFFFFFFFFFFFFFFFFFFFFFFFFFFFFFFFFFFFFFFFFFFFFFAFFF
@M05620:37:000000000-D9766:1:1101:14634:9562 1:N:0:79
AGTGCCAGCTCTCAATCGCACAGGGGACCCAGGGCCTGGCCCCTCCATCCAGAAAACCTATGACCTCACCCGCTCCCTGGAGCACCAACTCCGCAGCTTGGCTGGGACCTATGTGAGTATCCAGCGTAGGAATCTGGGCGTTGGGGAGGAGTGCGGAGTTGGGGAAAGACAGTCCTAACCGTGGAGGGTTCTGGTAAATGATGGGGTGAGGAGGGGCTCTTTGGCTCCCACCAGTCCCCCTGTCTGGTCTA
+
>A111BDCAFFFG1FGG1EAEG000AAAEECABEE?C//BFBEGEGFDEG1G1010BAB1BBGHHFFFHAHGGE/EF0FG0BBFFF0>EFF1/E/>EBB0/0FFF/0BCGFHHGHBDHHHHB2BC<BC?AFHHHGHGE/><ACF--.<-<<<G<A@--CCHG?CC.;F/9C/CCFFFBFGGCAABEFGCFFBBB9/BFF//9BBEBA=AFF/-9>-99EFBFFFFFBAA-FB-;FBFFEF@?/BFF/F/B/
@M05620:37:000000000-D9766:1:1101:8352:9571 1:N:0:79
ACCACACCTTCTACAATGAGCTGCGTGTGGCTCCCGAGGAGCACCCCGTGCTGCTGACCGAGGCCCCCCTGAACCCCAAGGCCAACCGCGAGAAGATGACCCAGGTGAGTGGCCCGCTAACTCTTCTGGTGGACGCCTCCCTCCTTCCTGGCCTCCCGGAGCTGCGCACTTACTCACTGGTTCTCTCTTCTGCCGTTTTCCGTAGGACTCTCTTCTCTGACCTGAGTCTCCTTTGGAACTCTGCAGGTTCT
+
AAAAAAAAFFFFGGGGFGEAF1GGGAEBAAGGABFECGGGGHHHHGGGFEGGHHGHHHHAEGGGGGGGGGGGHGHGGGGHCEHHHGA<CC/<BFFFDHHHHHHHGHHFHHHGGHHG-<A.>GHBGGHH0=CC./<CGH...=GGHHF/;F/:FF.;E.A-AAGGGGG==-///;BBFF/B/;FFF/FFFFFFFF@FBF-FF?FFFFFFF/BF/;;FF/FFFFFF/9BFFFBFB/;/BFFFFFFFFFFFFFF
@M05620:37:000000000-D9766:1:1101:20480:9572 1:N:0:79
ACCACACCTTCTACAATGAGCTGCGTGTGGCTCCCGAGGAGCACCCCGTGCTGCTGACCGAGGCCCCCCTGAACCCCAAGGCCAACCGCGAGAAGATGACCCAGGTGAGTGGCCCGCTACCTCTTCTGGTGGCCGCCTCCCTCCTTCCTGGCCTCCCGGAGCTGCGCCCTTTCTCACTGGTTCTCTCTTCTGCCGTTTTCCGTAGGACTCTCTTCTCTGACCTGAGTCTCCTTTGGAACTCTGCAGGTTCT
+
DDDCDDDDFFFFGGGGGGGGGGHHGEGFHGHHHGGGGGGGGHGHHGGGGGGGHHHHHHHGGGGGGGGGGGGHHHHGGGGHGHHHHGGGGGCGGGHHHHHHHHHHGHHHHHHGGHHGGGGGHHHHHHHHHHHGHHGGGGGHGHHGHGGGGGGGGGGGGGGGGGGGGGFFFFFFFFFFFHFFFFFFFFFFFFFHFFFFFFFFFFFFFFFFFFFFFFFFFHHFFFHFFFFFFFFFFFFFFFFFFFFFFFFFFFF
@M05620:37:000000000-D9766:1:1101:13064:9577 1:N:0:79
ACCACACCTTCTACAATGAGCTGCGTGTGGCTCCCGAGGAGCACCCCGTGCTGCTGACCGAGGCCCCCCTGAACCCCAAGGCCAACCGCGAGAAGATGCCCCAGGTGAGTGGCCCGCTACCCCTCCTGTTGGCCGCCTCCTCCCTTCTTGGCTCCCCGGACCTGCGCCCTTTTCCACTGGTTTTCCCTTCTGCCGTTTTCCGTAGGACCTTCTCCCTTCACCGGATCCCCCTTTGTACTCCTGCAGGTTCT
+
AABBA4AAFFFFFFGFGGGGGGHHGGGGGGFGHGGGAAE2AB2GHGGGEGGGFGHGHHHGEE?EGGGGGGGGFHHGGGGHGHHHEGGGGGGGGGHGHH2FGF/C/1?1<11/?GG---->/..<../<0=<.<:-;-.;G//;.;0C00;0C/0;A.--9--...-;D-BF///:9//:.;/..///9/.9/;/-;DF.9/./.;9//..//;///././;/.--.-..:.;A/9/9//////9.B.A///
@M05620:37:000000000-D9766:1:1101:19332:9590 1:N:0:79
ACCACACCTTCTACAATGAGCTGCGTGTGGCTCCCGAGGAGCACCCCGTGCTGCTGACCGAGGCCCCCCTGAACCCCAAGGCCAACCGCGAGAAGATGACCCAGGAGAGTGGCCCGCTACCTCTTCTGGTGGCCGCCTCCCTCCTTCCTGGCCTCCCGGAGCTGCGCCCTTTCTCACTGGTTCTCTCTTCTGCCGTTTTCCGTAGGACTCTCTTCTCTGACCTGAGTCTCCTTTGGAACTCTGCAGGTTCT
+
CCCCCCCCFFFFGGGGGGGGGGHHGGGGHGHHHGGGGGGGGHHHHGGGGGGGHHHHHHHGGGGGGGGGGGGHHHHGGGGHGHHHH/EED/<></?=FGHHHHH/F/?/C1?FFHHGG@-CHFHHHHGFG<CDHHGGGGGHGHHGGGGGGGGGGGGGGGGGGG.;CAFFFFFFFFFFFFFF:FFFFFFFFF0BF0:ADFFFFFFFFFFFFFFFFFFFFFFFFFFFFFFFFFFFFFFFFBFF0BFFFB.;0FF
@M05620:37:000000000-D9766:1:1101:7452:9616 1:N:0:79
ACCACACCTTCTACAATGAGCTGCGTGTGGCTCCCGAGGAGCACCCCGTGCTGCTGACCGAGGCCCCCCTGAACCCCAAGGCCAACCGCGAGAAGATGACCCAGGTGCGCGGCCCGCTACCTCTTCTGGTGGCTGCCTCCCTCCTTCCTGGCCTCCCGACCCTGCGCCATTTCTCACTGGTTCTCTCTTCTGCCGTTTTCCGTAGGACTCTCTTCTCTGACCTACGTTTCGTTTGGAACTCTGCAGGTTCT
+
BBBBBBBBFFFFGGGGGGGGGFHGG2EEHGHHHGGGGGGGGHHHHGGGGFGGDGGHHHGGGGFGGEGGGGGGHGFFGGGHGEHHHGEEDCC@@D<GFF222F/??G1?//<A<--<@-;:::;0;0;CCCH?G..;C9:..9/:B00CFFGGF0:.9:.--:/.ADFD.:FBBF9//:F./;BFFB/9/9FFFFA.A/ABBDB.A.;;/:BF////:9//BBB//.9/;/.;/.../9;9FFFE/BF9:FB
@M05620:37:000000000-D9766:1:1101:5872:9630 1:N:0:79
ACCACACCTTCTACAATGAGCTGCGTGTGGCTCCCGAGGAGCACCCCGTGCTGCTGACCGAGGCCCCCCTGAACCCCAAGGCCAACCGCGAGAAGATGACCCCGGTGAGTGGCCCGCTACCTCTTCTGGTGGCCGCCTCCCTCCTTCCTGGCCTCCCGGAGCTGCGCCCTTTCTCACTGGTTCTCTCTTCTGCCGTTTTCCGTAGGACTCTCTTCTCTGACCTGAGTCTCCTTTGGAACTCTGCAGGTTCT
+
CCCCCCCCFFFFGGGGGGGGGGHHGGGEHGHHHGGGGGGFGHHHHGGGGGGGHHHHHHHGGGGGGGGGGGGHHHHGGGGHGHHHHGGGGGCGGGHHHHGHHG/>>>C/F=GGGHHGGGGGHHHHHGHHGHH?GFCGGGGGGGGGGGGGGGGGGGGGGGAFGFFFFFFFFFFFFFFFFFFFFFFFFFFFFFFFFFFFFFFFFFF?FFFFFFFFFFFFFFFBFFEFFFFFFFFFFFF/FFFFFFFFEFFFFFF
@M05620:37:000000000-D9766:1:1101:5627:9634 1:N:0:79
ACCACACCTTCTACAATGAGCTGCGTGTGGCTCCCGAGGAGCACCCCGTGCTGCTGACCGAGGCCCCCCTGAACCCCAAGGCCAACCGCGAGAAGATGACCCAGGTGAGTGGCCCGCTACCTCTTCTGGTGGCCGCCTCCCTCCTTCCTGGCCTCCCGGAGCTGCGCCCTTTCTCACTGGTTCTCTCTTCTGCCGTTTTCCGTAGGACTCTCTTCTCTGACCTGCGTCTCCTTTGGAACTCTGCAGGTTCT
+
CCCCCCC3BFFFGFGGGGBFGGHHGGGAAEHGHBFE?EEGFHFHHGGFEEFGGHGHGHHAFCEGGGGGGGGGGHHGGGGHGHHHHGGGGG/<DGHEGHHHHHHGGHH1FFHGGHFCGGGGHHHHHHHHHHHGHHGGGGGHGHHGHGGGGGGGGGGGGGG-:AFFGGFFFFFFFFFFFFFFFFFFFFFFFFFFFFFFFFFFFFFFFFFFFFFFFFFFFFFFFFFF.@DFFFFFFFFFFFFFFFFFFFFFFFF
@M05620:37:000000000-D9766:1:1101:19916:9650 1:N:0:79
ACCACACCTTCTACAATGAGCTGCGTGTGGCTCCCGAGGAGCACCCCGTGCTGCTGACCGAGGCCCCCCTGAACCCCAAGGCCAACCGCGAGAAGATGACCCAGGTGAGTGGCCCACTACCTCTTCTGGTGGCCGCCTCCCTCCTTCCTGGCCTCCCGGAGCTGCGCCCTTTCTCACTGGTTCTCTCTTCTGCCGTTTTCCGTAGGACTCTCTTCTCTGACCTGAGTCTCCTTTGGAACTCTGCAGGTTCT
+
AABBB@ABFFFFFGGGFGGGFGHFGEGGH2GHHGG?EFG?EHHHHGEGA1EEFFGHHGFGGGGGEGEGGGGHHHEEGGGEGHHECFGGG@BDCFHHF2FGHHHHFHHHHFHFGHHGGGHHGHHHHHHGHHHGHFG@DGGHGEHGHFHHFFHCFFGGGGCGC?.9FCGGGFFFFFFFFFFFBFFFFFFFFFFFFFFDFFFFFFFFFFFFFFFFFFFFFFBBFEFBFFFFFFFFFFFEFFFFFFFFFFFFFFF
@M05620:37:000000000-D9766:1:1101:13813:9657 1:N:0:79
ACCACACCTTCTACAATGAGCTGCGTGTGGCTCCCGAGGAGCACCCCGTGCTGCTGACCGAGGCCCCCCTGAACCCCAAGGCCAACCGCGAGAAGATGAACCAGGTGAGTGGCCCGCTACCTCTTCTGGTGGCCGACTCCCTCCTTCCTGGCCTCCCGGAACCGCGCCCTTTCTCACTGGTTCTCTCTTCTGCCGTTTTCCGTAGGAATCTCTTCTCTGACCTGCATCTCCTTTGGAACTCTGCAGGTTCT
+
>1>AA1>ACFFF3GGCFAFFGDFFEEEAEEHHFFGA?EG/AGAFHGGG/EEAGE1FGH0EEE?EFEEEGGFGEGEGGEEFEFHHAGGEG/<<</FCD1?11?0/?1<10?1//?F--<>-F0<<<00<<=/<.GC---.C.C/./0:CC;;.FB.EEB@---.9;9-9@-B/999////;9B//9///B////;--;BEBB-/;-:///9//B/9BF////;:---/9//B/;B/////9///://;AB//
@M05620:37:000000000-D9766:1:1101:15955:9660 1:N:0:79
AGTGCCAGCTCTCAATCGCACAGGGGACCCAGGGCCTGGCCCCTCCATCCAGAAAACCTATGACCTCACCCGCTACCTGGAGCACCAACTCCGCAGCTTGGCTGGGACCTATGTGAGTATCCAGCGTAGGAATCTGGGAGTTGGGGAGGAGTGAGGAGTTGGGGAAAGACAGTCCTAACCGTGGAGGGTTCTGGTAAATGATGGGGTGAGGAGGGGCTCTTTGGCTCCCACCAGTCCCCCTGTCTGGTCTA
+
BCBBCFFFCFFFGGGGGGGGGG4FFFGGG?GGFGEEGC2BFGGHGGHHEHHHHGBHHEHHHHHHHGGFEHHGGEFGHHHHFHHHHHHFFGHHEGGGG3BGDHHGGGHHGHHHHHHHFHHHHHHHHGGGGGHHHHHHHHHGGHHHFGGGGGGHHHHHHGHHHHGGGGHHHHHHHGHHHHHHGGGGFGGGCFGGGGFGGGGGGGGGGGFFFFFFFFFFFFFFFFFFFFFFFFFFFFFFFFFFFFFFFFFFFFB
@M05620:37:000000000-D9766:1:1101:17229:9675 1:N:0:79
ACCACACCTTCTACAATGAGCTGCGTGTGGCTCCCGAGGAGCACCCCGTGCTGCTGACCGAGGCCCCCCTGAACCCCAAGGCCAACCGCGAGAAGATGACCCAGGTGAGTGGCCCGCTACCTCTTCTGGTGGCCGCCTCCCTCCTTCCTGGCCTCCCGGAGCTGCGCCCTTTCTCACTGGTTCTCTCTTCTGCCGTTTTCCGTAGGACTCTCTTCTCTGACCTGAGTCTCCTTTGGAACTCTGCAGGTTCT
+
BCCCCDCCFFFFGGGGGGGGGGHHGGGGHGHHHGGGGGGGGHHHHGGGFGGGHHHHHHHGGGGGGGGGGGGHHHHGGGGHGHHHHGGGGGGGGGHHHHGHHHHHGHHHHHHGGHHGGGGGHHHHHHHHHHHGHHGGGGGHGHHGHGGGGGGGGGGGGGGGGGGGGGFFFFFFFFFFFFFFFFFFFFFFFFFHFFFFFFFFEFFFFFFFFFFFFFFFFFFEFFFFFFFFFFFFFFHEFFFFFFFFFFFFFFF
@M05620:37:000000000-D9766:1:1101:20698:9683 1:N:0:79
ACCACACCTTCTACAATGAGCTGCGTGTGGCTCCCGAGGAGCACCCCGTGCTGCTGACCGAGGCCCCCCTGAACCCCAAGGCCAACCGCGAGAAGATGACCCAGGTGAGTGGCCCGCTACCTCTTCTGGTGGCCGCCTCCCTCCTTCCTGGCCTCCCGGAGCTGCGCCCTTTCTCACTGGTTCTCTCTTCTGCCGTTTTCCGTAGGACTCTCTTCTCTGACCTGCGTCTACTTTGGAACTCTGCAGGTTCT
+
CCDDDDDCFFFFGGGGGGGGGGHHGGGGHGHHHGGGGGGGGHHHHGGGGGGGHHHHHHHGGGGGGGGGGGGHHHHGGGGHGHHHHGGGGGGGGGHHHHHHHHHHGHHDGHHGGHHGGGGGHHHHHHHHHHHGHHGGGGGHGHHGHGGGGGGGGGGGGGG-@DFGGGFFFFFFFFFFFFFFFFFFFFFFFFFFFFCBFFFFFFF.ADFFFFFFFFFFFFFBFFFF.<B9DAFFFFFFFFFFFFFFFFFFFFF
@M05620:37:000000000-D9766:1:1101:23259:9685 1:N:0:79
ACCACACCTTCTACAATGAGCTGCGTGTGGCTCCCGAGGAGCACCCCGTGCTGCTGACCGAGGCCCCCCTGAACCCCAAGGCCAACCGCGAGAAGATGACCCAGGTGAGTGGCCCGCTACCTCTTCTGGTGGCCGCCTCCCTCCTTCCTGGCCTCCCGGAGCTGCGCCCTTTCTCACTGGTTCTCTCTTCTGCCGTTTTCCGTAGGACTCTCTTCTCTGACCTGAGTCTCCTTTGGAACTCTGCAGGTTCT
+
AAA1AAAAFFFFGBGGAGABGBHGGAABAAGG1FFEAEGGGHHHHGGGGEGGGHGFHHHFEGGGGAGGGGGFHFHGGG?HA/GHHG//BC<>CGHFDGFHHHFHGHH1FGGGGHHCGGGGHHHHHHHFHHFGHHGGGGGHGHHGHGFGGFGGGBFG?FGAAGGGFG@F;@FFFFFFFFFFFFFFFFFFFFFFFF@FFFFFFFFFFFFFBFFFFFFFFFFFFFFF/BFFFFFFFFFFFFFFFFFFFFFFFFF
@M05620:37:000000000-D9766:1:1101:18165:9735 1:N:0:79
ACCACACCTTCTACAATGAGCTGCGTGTGGCTCCCGAGGAGCACCCCGTGCTGCTGACCGAGGCCCCCCTGAACCCCAAGGCCAACCGCGAGAAGATGACCCAGGTGAGTGGCCCGCTACCTCTTCTGGTGGCCGCCTCCCTCCTTCCTGGCCTCCCGGAGCTGCGCCCTTTCTCACTGGTTCTCTCTTCTGCCGTTTTCCGTAGGACTCTCTTCTCTGACCTGCGTCTCCTTTGGAACTCTGCAGGTTCT
+
AAA3AAAACFFFGGGF5FFBG5GCEA2BA2FFCFFE2FG?EGEFHGAEAAEADDCCGHFG0F0EG1EGGEA13??EGE?GA/GEGG/<DDC//<FC1<1?1F?CF?B10?1//0F<-CG-GBDBGGGBGG/<.G?-:A.;CG:.:90/90;990...C??B@?FB->A@=//9BF9/B/./;/:/9BBFF9///999BAFF.9.AFEBF9B/9B9FB99999/B.-;@..B9BBB/;//9B9B99BAFBBB
@M05620:37:000000000-D9766:1:1101:8558:9738 1:N:0:79
ACCACACCTTCTACAATGAGCTGCGTGTGGCTCCCGAGGAGCACCCCGTGCTGCTGACCGAGGCCCCCCTGAACCCCAAGGCCAACCGCGAGAAGATGACCCAGGTGAGTGGCCCGCTACCTCTTCTGGTGGCCGCCTCCCTCCTTCCTGGCCTCCCGGAGCTGCGCCCTTTCTCACTGGTTCTCTCTTCTGCCGTTTTCCGTAGGACTCTCTTCTCTGACCTGAGTCTCCTTTGGAACTCTGCAGGTTCT
+
CCCABCCCFFFFGGGGGGGGGGHHGFGEGGHHHGGGGGGGGHHHHGGGFGGGHHHHGHHGGGGGGGGGGGGHHHHGGGGHGHHHHGGGGGGGGGHHHHHHHHGHGHHHHGHGGHHGGGGGHHHHHHHHHHHGHHGGGGGHGHHGHGGGGGGGGGGGGGGGGGGFGGFFFFFFFFFFFFFFFFFFFFFFFFFFFFFFFFFFFFFFDFFFFFFFFFFFFFFFFFFFFFFFFFFFFFFFFFFFFFFFFFFFFFF
@M05620:37:000000000-D9766:1:1101:13101:9738 1:N:0:79
ACCACACCTTCTACAATGAGCTGCGTGTGGCTCCCGAGGAGCACCCCGTGCTGCTGACCGAGGCCCCCCTGAACCCCAAGGCCAACCGCGAGAAGATGACCCAGGTGAGTGGCCCGCTACCTCTTCTGGTGGCCGCCTCCCTCCTTCCTGGCCTCCCGGAGCTGCGCCCTTTCTCACTGGTTCTCTCTTCTGCCGTTTTCCGTAGGACTCTCTTCTCTGACCTGAGTCTCCTTTGGAACTCTGCAGGTTCT
+
BBBABBBACFFFFGGCDGGFGBHFEEE2AAGGBEGE?EGCEHHHHGGGAEEGFFGGHHFG@ECGGDEGG?F?FEGGGE/G/CGH/F/<<//<BDFF222FFHFHGCB10FGAFHFCCFCFHFGHFGGGDGF.GGCGAFGFEGHEHGGFGGFFFFGGGD--;B?FBFFF->FFF/FBFFFFFFFFFFEFFFBBF/-;AFFFF.FAFFFFFFEBFFFFFFFBFB/F/.9:9BFFFFBBFBB9/B/9;FFF/99
@M05620:37:000000000-D9766:1:1101:19963:9755 1:N:0:79
AGTGCCAGCTCTCAATCGCACAGGGGACCCAGGGCCTGGCCCCTCCATCCAGAAAACCTATGACCTCACCCGCTACCTGGAGCACCAACTCCGCAGCTTGGCTGGGACCTATGTGAGTATCCAGCGTAGGAATCTGGGAGTTGGGGAGGAGTGAGGAGTTGGGGAAAGACAGTCCTAACCGTGGAGGGTTCTGGTAAATGATGGGGTGAGGAGGGGCTCTTTGGCTCCCACCAGTCCCCCTGTCTGGTCTA
+
>A>AAFFFBFFFGGGGGGGGGGHHGGGGEGFHFGGGFFHHEHGHGGHHHHFHGHFHHGHHHHHHHHHHHHHGGEGGHHHHEGHHHHFGFHHHGGGGGHGHGHHGGGHHGHHGHHHFGGHHHHHHHGDFGGHHHHHHHHHGGHHHGGGGGDEGFGFHGG/GHHGGFDHHFHHGHHHHHHHHGDECFEGGEFGGGGGGGGGGGGGGGFF>FFFFFFFFFFFFFFFFFFFFFFFFFFFFFFFFFFFFFFFFFFB
@M05620:37:000000000-D9766:1:1101:18541:9758 1:N:0:79
ACCACACCTTCTACAATGAGCTGCGTGTGGCTCCCGAGGAGCACCCCGTGCTGCTGACCGAGGCCCCCCTGAACCCCAAGGCCAACCGCGAGAAGATGACCCAGGTGAGTGGCCCGCTACCTCTTCTGGTGGCCGCCTCCCTCCTTCCTGGCCTCCCGGAGCTGCGCCCTTTCTCACTGGTTCTCTCTTCTGCCGTTTTCCGTAGGACTCTCTTCTCTGACCTGAGTCTCCTTTGGAACTCTGCAGGTTCT
+
BBBBBBBBFFFFGGGGGGGGGDHGGAEECEGHEFGEEGGGGHHHHGGGGGGGHHGHHHHGGGGGGEGGGGGHHFHGGGGHACHHHGE<DGGCDGGHHHDFHHEHGGFGHGGEGHHGGGDGFGHHFFHHFHHGHGGGGFDHEHHFHGGFGGGGFFGFEGFF99FFGGFFFFFFFFFBFFFFFFFFFFFFFFFFFBAFFFFFFFFFFFBBBFFFFFFFFFFBFFFFFBBFBFFFFFFFFFFFFFFFFFFFFFF
@M05620:37:000000000-D9766:1:1101:3112:9774 1:N:0:79
AGTGCCAGCTCTCAATCGCACAGGGGACCCAGGGCCTGGCCCCTCCATCCAGAAAACCTATGACCTCACCCGCTACCTGGAGCACCAACTCCGCAGCTTGGCTGGGACCTATGTGAGTATCCAGCGTAGGATCTGGGCATTGGGGCAGGGTGCGGCGTTGGGGCAAGCACGTCCTAACCGTGGCGGGTTCTGGTAAATGCTGGGGTGCGGCGGGGCTCTTTGGGTCCCACCCGTCCCCCTGTCTGGTCTAT
+
>A>>AFFFBFFFG4FGGFEFGEGBFEEGGGGHGGGEEFGHGHGHGGHGHHGHH3FHHGHHHDGHHHHHHHHGGGEEHHHGBGHHHHHHGHHHGGGGGHHGGHHGGGFHGH1FHHHHHGHHHHHFHGGGG/@@G@FFF/0??DGG?.-><-0><-<<:-ADHGG.-..;//9;CCEG0B.-E9B--@BBEFFFFB/;BFF/;FFFB.9.;>9>BBB9;.9:FFF.;.;FFFF.-9.;AEFBFBBFFFF/;9B
@M05620:37:000000000-D9766:1:1101:20660:9777 1:N:0:79
ACCACACCTTCTACAATGAGCTGCGTGTGGCTCCCGAGGAGCACCCCGTGCTGCTGACCGAGGCCCCCCTGAACCCCAAGGCCAACCGCGAGAAGATGACCCAGGTGAGTGGCCCGCTACCTCTTCTGGTGGCCGCCTCCCTCCTTCCTGGCCTCCCGGAGCTGCGCCCTTTCTCACTGGTTCTCTCTTCTGCCGTTTTCCGTAGGACTCTCTTCTCTGACCTGAGTCTCCTTTGGAACTCTGCAGGTTCT
+
CCCCCCCCFFFFGGGGGGGGGGHHGGGGHGHHHGGGGGGGGHHHHGGGGGGGHHHHHHHGGGGGGGGGGGGHHHHGGGGHGHHHHGGGGGBFGGHHHHGHHHEFFHHFHFGGGHGFGGGGHHHHHHHHHHHGHHGGGGGHGHHGHGGGGGGGGGGGGF?ACDFFFGFFFFFFFFFFFFFFFFFFFFFFFFFFFFFDFFFFFFFFF?FFFFFFFFFFFFFFFFFFBFFFFFFFFFFFFFFFFFFFFFFFBFF
@M05620:37:000000000-D9766:1:1101:6051:9782 1:N:0:79
AGTTCCAGCTCTCCATCGCACAGGGTGCCCAGTGCCTGGCCCCTCCATCCAGAAAACCTATGACCACACCCGCCACCTGGCGCACCCCCTCCGCAGCTTGGCTGGGACCTATGTGAGTATCCAGCGTCGGAATCTGGGCGTTGGGGCGGCGTGCGGCGTTGGGGCCAGCCCGTCCTAACCGTGGCGGGTTCTGGTAAATGATGGGGTGAGGAGGGGCTCTTTGGCTCCCACCAGTCCCCCTGTCTGGTCTA
+
>>>1>BDFFFFFGGGB1AA1E0FAF00AA0BB1BB11BFH0FEFEEFHHBGG1GF0BEFFAB2GG1BBEEE/>/>BGFBBB>BEEGG/>EE??E/E/B1<<F1FCGG<BFFGGGD>FGHHHHBGHCF/>A</?GHHEF.CGCGGGG.@A9;;?AA@-@@?@F@@---99E-;@FFFBBBF@FF@-;@@@EFFFFB:BFFF/FFFFFF@AFF/;B9@@?FFFFFF/BFFFBFF-FFFFFFF@FFFFFFFFFF
@M05620:37:000000000-D9766:1:1101:12511:9785 1:N:0:79
AGTGCCAGCTCTCAATCGCACAGGGGACCCAGGGCCTGGCCCCTCCATCCAGAAAACCTATGACCTCACCCGCTACCTGGAGCACCAACTCCGCAGCTTGGCTGGGACCTATGTGAGTATCCAGCGTAGGAATCTGGGAGTTGGGGAGGAGTGAGGAGTTGGGGAAAGACAGTCCTAACCGTGGAGGGTTCTGGTAAATGATGGGGTGAGGAGGGGCTCTTTGGCTCCCACCAGTCCCCCTGTCTGGTCTA
+
>AAABFFFCFFFGGGGGEFGGGHHGGGGGGDHGGGGGGHHHHGEGGHFHHFHHHHHHGHEHHHHHHHHFHHGGGFGHHHHGGHGGHHHGHHHGGGGGHHHGHHFFEHGGHHHEHHHFFHHHHHHHGBDDFHHHHHHHHHGGGHHGGGGGGGGFFHFHGGGHGGCGGHHHHFFHHHFHHHHGGGGGGGGGGGFGFCFGGGFFGGGGBDFFFFFFFFFFBEFFFFFFFFFFFFFFFFFFFFFFEFFFBF:;9/
@M05620:37:000000000-D9766:1:1101:21661:9788 1:N:0:79
AGTGCCAGCTCTCAATCGCACAGGGGACCCAGGGCCTGGCCCCTCCATCCAGAAAACCTATGACCTCACCCGCTACCTGGAGCACCAACTCCGCAGCTTGGCTGGGACCTATGTGAGTATCCAGCGTAGGAATCTGGGAGTTGGGGAGGAGTGAGGAGTTGGGGAAAGACAGTCCTAACCGTGGAGGGTTCTGGTAAATGATGGGGTGAGGAGGGGCTCTTTGGCTCCCACCAGTCCCCCTGTCTGGTCTA
+
AAAABFFFBFFFGFGGGGGGGGHHGGGGGGHHGGGGGGHGFHGHGGFFHHHGHEGHHGHHHHGHHHHHHHHGGGFGHHHHHHHHFHHHGHHHGGCFGHHHGHHGGGHHGHHHHHHHHHHHHHHHHGGGGGHHHHHHHHHGEHHHGGGGGGGHHHHHHGHHHHGGGGHHHHHHHHHHHHHHGGEGGGGGAFGGGGGGGGGGGGGGGGFFFFFFFFFFFCFFFFFFFFFFFFFFFFFFFFFFFFFFFFFFFFB
@M05620:37:000000000-D9766:1:1101:9875:9797 1:N:0:79
ACCACACCTTCTACAATGAGCTGCGGGTGGCTCCCGAGGAGCACCCCGGGCTGCGGACCGAGGCCCCCCTGAACCCCAAGGCCAACCGCGAGAAGATGACCCAGGTGAGTGGCCCGCTACCTCTTCTGGTGGCCGCCTCCCTCCTTCCTGGCCTCCCGGAGCTGCGCCCTTTCTCACTGGTTCTCTCTTCTGCCGTTTTCCGTAGGACTCTCTTCTCTGACCTGAGTCTCCTTTGGAACTCTGCAGGTTCT
+
AAAAAAAAFF@FG3GFF1B11111E0A0A0AFEFG/EE//EHHHHGCE/>EEE//>EFGE@EGGGAEG@CF<GFHGAG/FAEHHHGG<C/>-<.<<F11>GC<<.<CGHGHGFEGCGGGGHHHHFGGE0FFGFAGGGGAEEFF?FFBFFFFFFFFFFF@?@@-/9@@F9@FF/9BFFFFFFFFFFFFFFFBFFF@FFFFFFFF-9ABFF/:FBFFFFFFFFFFFFFFFFFFFFFFFFFFBFBFFFFFFFFF
@M05620:37:000000000-D9766:1:1101:22654:9799 1:N:0:79
AGTGCCAGCTCTCAATCGCACAGGGGACCCAGGGCCTGGCCCCTCCATCCAGAAAACCTATGACCTCACCCGCTACCTGGAGCACCAACTCCGCAGCTTGGCTGGGACCTATGTGAGTATCCAGCGTAGGAATCTGGGAGTTGGGGAGGAGTGAGGAGTTGGGGAAAGACAGTCCTAACCGTGGAGGGTTCTGGTAAATGATGGGGTGAGGAGGGGCTCTTTGGCTCCCACCAGTCCCCCTGTCTGGTCTA
+
ABABBFFFCFFFGGGGGGGGGGHHGGGGGGHHGGGGGGHHHHGHGGHHHHHHHHHHHGHHHHHHHHHHHHHGGEGGHHHHHHHHHHHHGHHHGGGGGHHHGHHGGGHHGHBGHHHHGHHHHHHHHGGGGGHHHHHHHHHGGHHHGGEGGDEHHFHHHGHHHHGGGDHHHHHHHHHHHHHHGGGGGGGGFGGGGGGGGGGGGGGGGGFFFFFFFFFFFFFFFFFFFFFFFFFFFFFFFFFFFFFFFFFFFFF
@M05620:37:000000000-D9766:1:1101:6011:9803 1:N:0:79
ACCACACCTTCTACAATGAGCTGCGTGTGGCTCCCGAGGAGCACCCCGTGCTGCTGACCGAGGCCCCCCTGAACCCCAAGGCCAACCGCGAGAAGATGACCCAGGTGAGTGGCCCGCTACCTCTTCTGGTGGCCGCCTCCCTCCTTCCTGGCCTCCCGGAGCTGCGCCCTTTCTCACTGGTTCTCTCTTCTGCCGTTTTCCGTAGGACTCTCTTCTCTGACCTGCGTCTCCTTTGGAACTCTGCAGGTTCT
+
AAABBCCCFFFFGGGGGGGGGGHHGEGAEEGFHFFGGGGGGHHHHGGGEFGGHHHHHHHEEGGGGGGGGGGHHHHGGGGHGGHHHGGFGG<DFGHHHHHHHHGGGHHHHHHGGHHGGGGGHHHHHHHHGHFGHHGGGGGHGHHGHGGGGGGGGGGGGFGDGGGGGGFFFF/BFFFFFFFFFFFFFFFFFFFFFFFDDFFFFFFFFFFFFFFFFFFFFFFFBFFF.@DDFFFFEFFFFFFFFFFFFFFFFFF
@M05620:37:000000000-D9766:1:1101:16400:9806 1:N:0:79
ACCACACCTTCTACAATGAGCTGCGTGTGGCTCCCGAGGAGCACCCCGTGCTGCTGACCGAGGCCCCCCTGAACCCCAAGGCCAACCGCGAGAAGATGACCCAGGTGAGTGGCCCGCTACCTCTTCTGGTGGCCGCCTCCCTCCTTCCTGGCCTCCCGGAGCTGCGCCCTTTCTCACTGGTTCTCTCTTCTGCCGTTTTCCGTAGGACTCTCTTCTCTGACCTGAGTCTCCTTTGGAACTCTGCAGGTTCT
+
CCCDDCCCFFFFGGGGGGGGGGHHGGGGHGHHHGGGGGGGGHHHHGGGFGGGGHHHHHHGGGGGGGGGGGGHHHHGGGGHGHHHHGGGGGGGGGHHHHGHHHGHGHHHHHHGGHHGGGGGHHHHHHHGHHFFHHGGGGGHGHHGHGGGGGGGGGGGGFFGGGGGGGFFFFFFFFHHHFFFFFFFFFFFFFFFFFFFFFFFFFFFDFFFFFFFFFFFFFFFFFFFFFHFHHFFFFFFFFFFFFFFFFFFFFF
@M05620:37:000000000-D9766:1:1101:5992:9819 1:N:0:79
ACCACACCTTCTACAATGAGCTGCGTGTGGCTCCCGAGGAGCACCCCGTGCTGCTGACCGAGGCCCCCCTGAACCCCAAGGCCAACCGCGAGAAGACGACCCAGGTGCGTGGCCCGCTACCTCTTCTGGCGGCCGCCTCCCTCCCTCCTGGCCTCCCGGCGCTGCGCCCTTTCTCACTGGTTCTCTATTATGCCGTTTTCCGTACGACTCTCTTCTCTGAACTGCGTCTCCTTTGGAACTCTGCAGCATCT
+
BBBABBBAFFFFGGGFGG5AGEGHGAEAAEHAGFGEDFEGGHGHHGGGEBEFHHGHHHGE>EGGGGGGGGGFFGHGGGGHGGHHHGFECF/>//GB2//>/AG/?1?1->>DCF<<ADGGHHHEHH0CG0:;@9D@-A9CAB/..9.;FFFFFFFE..-;;-;BD--A@@9BFF/9B/FFFFFFEF/;FBFFFB-;AFFFFFF..;ADDFFFBF:FFFFF/BF//AD-DBBFFF/9;/BBF/99BF/.;;;
@M05620:37:000000000-D9766:1:1101:18660:9826 1:N:0:79
ACCACACCTTCTACAATGAGCTGCGTGTGGCTCCCGAGGAGCACCCCGTGCTGCTGACCGAGGCCCCCCTGAACCCCAAGGCCAACCGCGAGAAGATGACCCAGGTGAGTGGCCCGCTACCTCTTCTGGTGGCCGCCTCCCTCCTTCCTGGCCTCCCGGAGCTGCGCCCTTTCTCACTGGTTCTCTCTTCTGCCGTTTTCCGTAGGACTCTCTTCTCTGACCTGAGTCTCCTTTGGAACTCTGCAGGTTCT
+
CCCCCCCCFFFFGGGGGGGGGGHHGGGGHGHHHGGGGGGGGHHHHGGGEGGGHHHHHHHGGGGGGGGGGGGHHHHGGGGHGHHHHGGGGGGGGGHHHHHHHHHHGHHHHHHGGHHGGGGGHHHHHHHHHHHGHHGGGGGHGHHGHGGGGGGGGGGGGG?AGGGGGGFFFFFFFFFFFFFFFFFFFFFFFFFFFFFFFFFFFFFFFFFFFFFFFFFFFFFFFFFFFFFFFFFFFFFFFFFFFFFFFFFFFFF
@M05620:37:000000000-D9766:1:1101:8760:9841 1:N:0:79
ACCACACCTTCTACAATGAGCTGCGTGTGGCTCCCGAGGAGCACCCCGTGCTGCTGACCGAGGCCCCCCTGAACCCCAAGGCCAACCGCGAGAAGATGACCCAGGTGAGTGGCCCGCTACCTCTTCTGGTGGCCGCCTCCCTCCTTCCTGGCCTCCCGGAGCTGCGCCCTTTCTCACTGGTTCTCTCTTCTGCCGTTTTCCGTAGGACTCTCTTCTCTGACCTGAGTCTCCTTTGGAACTCTGCAGGTTCT
+
CCCCCCCCFFFFGGGGGGGGGGHHGGGBFGHHHGGGGGGGGHHHHGGGGGGGHHHHHHHGGGGGGGGGGGGHHHHGGGGHGHHHHGGGGGGGGGHHHHHHHHHHGHHHHHHGGHHGGGGGHHHHHHHHHHHGHHGGGGGHGHHGHGGGGGGGGGGGGGGDGGGGGGFFFFFFFFFFFFFFFFFFFFFFFFFFFFFFFFFFFFFFFFFFFFFFFFFFFFFFFFFF/FFFFFFFFFFFFFFFFFFFFFFFFFF
@M05620:37:000000000-D9766:1:1101:23558:9842 1:N:0:79
ACCACACCTTCTACAATGAGCTGCGTGCGGCTCCCGAGGAGCACCCCGTGCTGCTGACCGAGGCCCCCCTGAACCCCAAGGCCAACCGCGCGAAGATGACCCAGGTGCGTGGCCCGCTCCCTCTTCTGGTGGCCGCCTCCCTCCTTCCTGGCCTCCCGGCGCTGCGCCCTTTCTCACTGGTTCTCTCTTCTGCCGTTTTCCGTAGGACTCTCTTCTCTGCCCTGAGTCTCCTTTGGAACTCTGCAGGTTCT
+
AABBBBBBBCFFFFBGGGBEGFHHG2E22AA2EAFB?E0AAFCBFEE0ABAFBGFFGHH0>/EEFEGEG?F23GHGGEAGGHHHHGGD>B/>/ADFHF1DGHECFGF1<>>CCH<<DF-CEHGGHGHF0<GFHHGGGFGGGGGGGGGGGGBFGGGEFDF-;-;9A-@DFFFFFFF/FFFFFFFFFFFFFFFFFFFFBFFFFFF?ADBBFFFFFF/BFBF/FFFA.;FFFFFFFFFEFBFFFFFF/BFFFFF
@M05620:37:000000000-D9766:1:1101:23559:9867 1:N:0:79
ACCACACCTTCTACAATGAGCTGCGTGTGGCTCCCGAGGAGCACCCCGTGCTGCTGACCGAGGCCCCCCTGAACCCCAAGGCCAACCGCGAGAAGATGACCCAGGTGAGTGGCCCGCTACCTCTTCTGGTGGCCGCCTCCCTCCTTCCTGGCCTCCCGGAGCTGCGCCCTTTCTCACTGGTTCTCTCTTCTGCCGTTTTCCGTAGGACTCTCTTCTCTGACCTGAGTCTCCTTTGGAACTCTGCAGGTTCT
+
ABB?ABBBFFFFGGGGGGGFGGHHGGGFHGHHHGGGGGGGDHHHHGGGEEGGFHHHHHHGG?EFGGGGGGFHHHHGGGGHEHHHHGGGGCCGGGHHHHHHHHHHGHHHGGHGGHHGGGGGHHHHHHHGHHGCHHGGGGGHGHHGHGGGGGGGGGGGGGGFGGGGGGFFFFFFFFFFFFBFFFFFFFFFFFFFFFFFFFFFFFFFDFFFFFFFFFFFFFFFFFFFBFFFFFFFFFFFFFFFFFFFFFFFFFB
@M05620:37:000000000-D9766:1:1101:19186:9873 1:N:0:79
AGTGCCAGCTCTCAATCGCACAGGGGACCCAGGGCCTGGCCCCTCCATCCAGAAAACCTATGACCTCACCCGCTACCTGGAGCACCAACTCCGCAGCTTGGCTGGGACCTATGTGAGTATCCAGCGTAGGAATCTGGGAGTTGGGGATGAGTGAGGAGTTGGGGAAAGACAGTCCTAACCGTGGAGGGTTCTGGTAAATGATGGGGTGAGGAGGGGCTCTTTGGCTCCCACCAGTCCCCCTGTCTGGTCTA
+
>>1>ADDFAFFDEGGBFEFGEGFGCEGGEEHHGGFAFAGCFHGEGGFHEFGEEA1FHGCHHHFHHHCGHHHGGG@EHHHFHHHC>GHHGCHHGGGGE0FGFHHGFGHHGGHHHFHGHHHGGHHGFGAACGHHHHHGFB?FE0GH@?CCFHGHHGEHFCHHH/-@ECGHHGHHGGHHHHHH?CHGGGGGGGGGGGFFGGGGGGGGGGG@FFFF?B-@@?FFFFFFFFFFFFFFFFFFFFFF@FFFFFFFFFF
@M05620:37:000000000-D9766:1:1101:4700:9876 1:N:0:79
ACCACACCTTCTACAATGAGCTGCGTGCGGCTCCCGAGGAGCACCCCGTGCTGCTGACCGAGGCCCCCCTGAACCCCAAGGCCAACCGCGCGAAGATGACCCAGGTGAGTGGCCCGCTACCTCTTCTGGTGGCCGCCTCCCTCCTTCCTGGCCTCCCGGAGCTGCGCCCTTTCTCACTGGTTCTCTCTTCTGCCGTTTTCCCTCCCACTCTCTTCTCTGACCTGAGTCTCCTTTGGAACTCTGCAGGTTCT
+
AAAAAAAA1FFFGFGDDG1ABAFCE0E000AAAAB//EFE?GHHHGGC/ABFFHEHHHH/E@?EFGGGGECCHHFGGGGHG<GEEGGCGG/<BCC/<F1?GHFG.<F10>>.FF.@@C-</000CCGG0:/.C.-@AB.AA//.:0B/9B/9AB9CE.--;--9/=?F@@FFE/;/BBFFF/BB//BFB/BFFF-9AFFFE/;---;FA/BF9/B/;/9/FB/-/-;9B99B9BFFFFFB/9///BFA/9;
@M05620:37:000000000-D9766:1:1101:17832:9881 1:N:0:79
ACCACACCTTCTACAATGAGCTGCGTGTGGCTCCCGAGGAGCACCCCGTGCTGCTGACCGAGGCCCCCCTGAACCCCAAGGCCAACCGCGAGAAGATGACCCAGGTGAGTGGCCCGCTACCTCTTCTGGTGGCCGCCTCCCTCCTTCCTGGCCTCCCGGAGCTGCGCCCTTTCTCACTGGTTCTCTCTTCTGCCGTTTTCCGTAGGACTCTCTTCTCTGACCTGAGTCTCCTTTGGAACTCTGCAGGTTCT
+
DDDDDDDDFFFFGGGGGGGGGGHHGGGGHGHHHGGGGGGGGHHHHGGGFGGGHHHHHHHGGGGGGGGGGGGHGHHGGGGHGHHHHGGGGGGGGGHHHHHHHHHHGHHHHHHGGHHGGCGGHHHHHHHHHHHGHHGGGGGHGHHGHGGGGGGGGGGGGGGGGGGGGGFFFFFFFFFFHHFFFFFFHHFFFFHHFFFFFFFFFFFFFFFFFFFFFHHHFHFFHFHFFFFFHHFFFFHFFFFFFFFFFFFFFFF
@M05620:37:000000000-D9766:1:1101:6373:9889 1:N:0:79
ACCACACCTTCTACAATGAGCTGCGTGTGGCTCCCGAGGAGCACCCCGTGCTGCTGACCGAGGCCCCCCTGAACCCCAAGGCCAACCGCGAGAAGATGACCCAGGTGAGTGGCCCGCTACCTCTTCTGGTGGCCGCCTCCCTCCTTCCTGGCCTCCCGGAGCTGCGCCCTTTCTCACTGGTTCTCTCTTCTGCCGTTTTCCGTAGGACTCTCTTCTCTGACCTGAGTCTCCTTTGGAACTCTGCAGGTTCT
+
BCBCCCBCFFFFGGGGGGGGGGHHGEGBFEHHGGGGEGGFGGHHHGGGEGGGHHHHHHHGGGGGGGGGGGGHHHHGGGGHGHHHHGGGGG@DGGHHHHHFHHFHGGHHHGHGGHHGGGGGHHHHHHHHHHHGHHGGGGGHGHHGHGGGGGGGGGGGGGGGFGGGGGFFFFFFFFFFFFFFFFFFFFFFFFFFFFFDFFFFFFFFFFFFFFFFFFFFFFFFFFFF/BFFFFFFFFFFFFFFFFFFFFFFFFF
@M05620:37:000000000-D9766:1:1101:26765:9897 1:N:0:79
ACCACACCTTCTACAATGAGCTGCGTGTGGCTCCCGAGGAGCACCCCGTGCTGCTGACCGAGGCCCCCCTGAACCCCAAGGCCAACCGCGAGAAGATGACCCAGGTGAGTGGCCCGCTACCTCTTCTGGTGGCCGCCTCCCTCCTTCCTGGCCTCCCGGAGCTGCGCCCTTTCTCACTGGTTCTCTCTTCTGCCGTTTTCCGTCGGACTCTCTTCTCTGACCTGAGTCTCCTTTGGAACTCTGCAGGTTCT
+
@ABABBBBFFFFFGGGBGGGGFHGGEGGDEGHHGFFGGGGGHHHHGGGEAFGHHHHHHHGGGGGGGGGGGFHHHHGGGGHEGHHHGGGGGGGGGHFHFHHEH/?FCHFHHHGGA?AC?FCHHHHHHHHHHHGGHGGGGGHGHHGHFGGGGFGGGGGGGADADAFGGFFFFFFFFFFFFFFFFFFFFFFFFFFFFFFFFFFFFB.;-BF=FFFFFFFFFFFEFBFF;:;BFFFFFFEFFFB/BFFFFFAFFF
@M05620:37:000000000-D9766:1:1101:3959:9907 1:N:0:79
AGTGCCAGCTCTCAATCGCACAGGGGACCCAGGGCCTGGCCCCTCCATCCAGAAAACCTATGACCTCACCCGCTACCTGGAGCACCAACTCCGCAGCTTGGCTGGGACCTATGTGAGTATCCAGCGTAGGAATCTGGGAGTTGGGGAGGAGTGCGGAGTTGGGGACAGCAAGTCCTAAACGTGGCGGGTTCTGGTAAATGATGGGGTGAGGAGGGGCTCTTTGGCTCCCACCAGTCCCCCTGTCTGGTCTA
+
AA>AAFFFBFFFGBFFGFFFE2BAEEEFE?GHGEE2AAFGCHGHGGGHHAHFFFFGHE3FGHFHHHFHHHHGGGGGHHH?FCGGFHGGGHHHGG?EEG3B<FGEGGFF?F2BGHFHGFH3?33?FB</<?@GB@GHHHH/?FHBCG.-<>C<C<@D-CEHC/@-;;..:CG/F0CFB09;;F.C--AD@FFFFFF9FFFF/BFFFFAD.9./.AFFBBEFFF9FFFFEA.AD9:9FFFEF;EFFFFEF/FB
@M05620:37:000000000-D9766:1:1101:22873:9934 1:N:0:79
AGTGCCAGCTCTCAATCGCACAGGGGACCCAGGGCCTGGCCCCTCCATCCAGAAAACCTATGACCTCACCCGCTACCTGGAGCACCAACTCCGCAGCTTGGCTGGGACCTATGTGAGTATCCAGCGTAGGAATCTGGGAGTTGGGGAGGAGTGAGGAGTTGGGGAAAGACAGTCCTAACCGTGGAGGGTTCTGGTAAATGATGGGGTGAGGAGGGGCTCTTTGGCTCCCACCAGTCCCCCTGTCTGGTCTA
+
ABAABFFFCFFFGGGGGGGGGFHFGGGGGGHHGGGGGGHHHHGGGGHHHGHHHHHHHGHHHHHHHGHHHHHGGEGGHHHHGHHHHHHHGHHHGGGGGHHHGGHGGGHHGHHHHHHHHHHHHHHHHGGGGGHHHHHHHHGGGHHHGGGGGFEHHHHHHGHHHHGGGGHHHHHHHHHHHHHHGGGGGGGG;FFGGGGGFGGGGGGGGGFFFFFFFFFFFFFFFFFFFFFFFFFFFFFFFFFFFFFFFFFFFFF
@M05620:37:000000000-D9766:1:1101:19511:9935 1:N:0:79
AGTGCCAGCTCTCAATCGCACAGGGGACCCAGGGCCTGGCCCCTCCATCCAGAAAACCTATGACCTCACCCGCTACCTGGAGCACCAACTCCGCAGCTTGGCTGGGACCTATGTGAGTATCCAGCGTAGGAATCTGGGAGTTGGGGAGGAGTGAGGAGTTGGGGAAAGACAGTCCTAACCGTGGAGGGTTCTGGTAAATGATGGGGTGAGGAGGGGCTCTTTGGCTCCCACCAGTCCCCCTGTCTGGTCTA
+
BCAABFFFCFFFEGGGGGGGGGHHGGGGGGHHGGGGGGHHHHGHGGHHHHHHHHHHHGHHGHHHHHHHHHHGGFFGHGHHGHHHHHHHGHHHGGGGGHHHGHHGGGHHGHHHHHHHHGHHHHHHHGGGGGHHHHHHHHHGGHHHGGGGGGGHHHHHHGHHHHGGGGHHHHHHHHHHHHHHGGGGGGGGEFGGGGFGGGGGGGGGGGFFFFFFFFFFFFFFFFFFFFFFFFFFFFFFFFFFFFFFFFFFFFB
@M05620:37:000000000-D9766:1:1101:8868:9936 1:N:0:79
AGTGCCAGCTCTCAATCGCACAGGGGACCCAGGGCCTGGCCCCTCCATCCAGAAAACCTATGACCTCACCCGCTACCTGGAGCACCAACTCCGCAGCTTGGCTGGGACCTATGTGAGTATCCAGCGTAGGAATCTGGGAGTTGGGGAGGAGTGAGGAGTTGGGGAAAGACAGTCCTAACCGTGGAGGGTTCTGGTAAATGATGGGGTGAGGAGGGGCTCTTTGGCTCCCACCAGTCCCCCTGTCTGGTCTA
+
BCABCFFFCFFFGGGGGGGGGGHHGGGGGGHHGGGGGGHHHHGHGGHHHHHHHHGHHGHHHHHHHHHHHHHGGEGGHHHHHHHHHHHHGHHHGGGGGHHHGHHGGGHHGHHHHHHHHHHHHHHHHGGGGGHHHHHHHHHGGHHHGGGGGGEHHHHHHGHHHHGGGGHHHHHHHHHHHHHHGGGGGGGGEGGGGGGGGGGGGGGGGGFFFFFFFFFFFFFFFFFFFFFFFFFFFFFFFFFFFFFFFFFFFFB
@M05620:37:000000000-D9766:1:1101:14639:9937 1:N:0:79
ACCACACCTTCTACAATGAGCTGCGTGTGGCTCCCGAGGAGCACCCCGTGCTGCTGACCGAGGCCCCCCTGAACCCCAAGGCCAACCGCGAGAAGATGACCCAGGTGAGTGGCCCGCTACCTCTTCTGGTGGCCGCCTCCCTCCTTCCTGGCCTCCCGGAGCTGCGCCCTTTCTCACTGGTTCTCTCTTCTGCCGTTTTCCGTAGGACTCTCTTCTCTGACCTGAGTCTCCTTTGGAACTCTGCAGGTTCT
+
CDCCDCCCFFFFGGGGGGGGGGHHGGGGHGHHHGGGGGGGGHHHHGGGGGGGHHHHHHHGGGGGGGGGGGGHHHHGGGGHGHHHGGGGGGGGGGHHHHHHHHAGGHHGHHHGGHHGGGGGHHHHHHHHHHHGHHGGGGGHGHHGHGGGGGGGGGGGGGGGGGGGGGFFFFFFFFFFFFFFFFFFHHFFHHHFFFFFFFFFFFFFFFFFFFFFFFFFFFFFFFFFFFFFFHFFFHFBFFFFFFFFFFFFFFF
@M05620:37:000000000-D9766:1:1101:7897:9943 1:N:0:79
ACCACACCTTCTACAATGAGCTGCGTGTGGCTCCCGAGGAGCACCCCGTGCTGCTGACCGAGGCCCCCCTGAACCCCAAGGCCAACCGCGAGAAGATGACCCAGGTGAGTGGCCCGCTACCTCTTCTGGTGGCCGCCTCCCTCCTTCCTGGCCTCCCGGAGCTGCGCCCTTTCTCACTGGTTCTCTCTTCTGCCGTTTTCCGTAGGACTCTCTTCTCTGACCTGAGTCTCCTTTGGAACTCTGCAGGTTCT
+
BBCCDDCCFFFFGGGGGGGGGGHHGGGEGGHHHGGGGGGGGHHHHGGGGGGGHHHHHHHGGGGGGGGGGGGHHHHGGGGHGHHHHGGGGGDGFGHHHHHHHHEGGHHHHGHFGHHGGGGGHHHHHHHHHHHGHHGGGGGHGHHGHGGGGGGGGGGGGGGACFGGGGFFFFFFFFHEFFFFFFFFFFFFFFHHFFFDFFFFFFF?DFEFFFFFFFFFFFFEFFFF/FFFFFFFFFHFFFFFFFFFFFFFFFF
@M05620:37:000000000-D9766:1:1101:12794:9950 1:N:0:79
ACCACACCTTCTACAATGAGCTGCGTGTGGCTCCCGAGGAGCACCCCGTGCTGCTGACCGAGGCCCCCCTGAACCCCAAGGCCAACCGCGAGAAGATGACCCAGGTGAGTGGCCCGCTACCTCTTCTGGTGGCCGCCTCCCTCCTTCCTGGCCTCCCGGAGCTGCGCCCTTTCTCACTGGTTCTCTCTTCTGCCGTTTTCCGTAGGACTCTCTTCTCTGACCTGAGTCTCCTTTGGGAACTCTGCAGGTTC
+
1A1>AA>AFFFDBGG1AFGFFDGFEBEEHAHHFGCEEAE?EHHHHGEGAAECHEAGHGGGGGGGCE>EGGGHHFCEGGGEFFHF/FEEC@<B@AGGFDFHHGHHGHGBCGHGGHHGGGGGHHHHHHHHGHHGFFC-CFCH.C/EGGGBBFGG?FGGGB@@GGGFGG@F@;FFF/FFFFFFFBFFFFFFFFFFBF@FFFFFFFFFFBFFFFFFFFF/FFFFFFFF/-FFFFFFFFFFFEFFFFFFFFF-9B/
@M05620:37:000000000-D9766:1:1101:28043:9952 1:N:0:79
ACCACACCTTCTACAATGAGCTGCGTGTGGCTCCCGAGGAGCACCCCGTGCTGCTGACCGAGGCCCCCCTGAACCCCAAGGCCAACCGCGAGAAGATGACCCAGGTGAGTGGCCCGCTACCTCTTCTGGTGGCCGCCTCCCTCCTTCCTGGCCTCCCGGAGCTGCGCCCTTTCTCACTGGTTCTCTCTTCTGCCGTTTTCCGTAGGACTCTCTTCTCTGACCTGAGTCTCCTTTGGAACTCTGCAGGTTCT
+
3AAABBBBFFFFGFDGDGGDGBGHGEEEGEHHFGGEGGGGGHHHHGGGGGGGHHHFHHHGGGGGGEEGGGGHHGHGGGFHAEHHHGA<BDCC?DHHBGHHHG/FFF<1??F/FHHGCCDDHHGHFGHHFHFGHC@GCAAGGGHAHFBFFBBFGFGG.C?B9-FBFGBF99FFFFF/;BFFFFFFB9BFFFFFFB-DFFFFFF/...99FFFFFBBF/FB/;BFF/;BBB/BFFFFFFFBBBFFFFFFFFFF
@M05620:37:000000000-D9766:1:1101:11753:9965 1:N:0:79
AGTGCCAGCTCTCAATCGCACAGGGGCCCCAGTGCCTCGCCCCTCCAGCCAGAAAACCTATGACCTTACCCTCTACCTGCCGCGCCACCTCCGCAGCTTGGCTGGGACCTATGAGAGTATCCAGCGTAGGAATCTGGGAGTTGGGGAGGAGTCAGGAGTTGGGGAAAGACAGTCCTAACCGTGGAGGGTTCTGGTAAATGATGGGGTGAGGAGGGGCTCTTTGGCTCCCACCAGTCCCCCTGTCTGGTCTA
+
>AAABFFFBFFFGEGGGEFGGGF4F222AA2AG35BG3222BE111B33A1B13GF313B@35B3D35B3BBFB3433B11/>/EE//0FGA///</G33A32///0B??2?222@2@F22>GHFGGDC?1GGFFHHFA.AGBGGCE?FGDHHFF/:CCHBCCCGGHFHFFFFGGFBB9FDG?CG?.@AAFFGGGBFBFFFFB/;.ADF..BDDCFFFFF//9BFFFFFFFDEAFFB/;D=EFF/9B/9B/
@M05620:37:000000000-D9766:1:1101:13916:9969 1:N:0:79
AGTGCCAGCTCTCAATCGCACAGGGGACCCAGGGCCTGGCCCCTCCATCCAGAAAACCTATGACCTCACCCGCTACCTGGAGCACCAACTCCGCAGCTTGGCTGGGACCTATGTGAGTATCCAGCGTAGGAATCTGGGAGTTGGGGAGGAGTGAGGAGTTGGGGAAAGACAGTCCTAACCGTGGAGGGTTCTGGTAAATGATGGGGTGAGGAGGGGCTCTTTGGCTCCCACCAGTCCCCCTGTCTGGTCTA
+
CCBCCFFFDFFFGGGGGGGGGGHHGGGGGGHHGGGGGGHHHHGHGGHHHHHHHHHHHGHHHHHHHHHHHHHGGFGGHHHHHHHHHHHHGHHHGGGGGHHHGHHGGGHHGHHHHHHHHHHHHHHHHGGGGGHHHHHHHHHGGHHHGGGGGGGHHHHHHGHHHHGGGGHHHHHHHHHHHBHHGAEGDEGGEGGGGGFFGGGGGGGGGGFFFFFBFFFFFFFFFFFFFFFFFFFFEFFFFFFFFFFFFFFFFFB
@M05620:37:000000000-D9766:1:1101:16102:9980 1:N:0:79
ACCACACCTTCTACAATGAGCTGCGTGTGGCTCCCGAGGAGCACCCCGTGCTGCTGACCGAGGCCCCCCTGAACCCCAAGGCCAACCGCGAGAAGATGACCCAGGTGAGTGGCCCGCTACCTCTTCTGGTGGCCGCCTCCCTCCTTCCTGGCCTCCCGGAGCTGCGCCCTTTCTCACTGGTTCTCTCTTCTGCCGTTTTCCGTAGGACTCTCTTCTCTGACCTGAGTCTCCTTTGGAACTCTGCAGGTTCT
+
DDDDDDDDFFFFGGGGGGGGGGHHGFGFGGHHHGGGGGGGGHHHHGGGFGGGHHHHHHHGGGGGGGGGGGGHGHHGGGGHGHHHHGGGGGGGGGHHHHHHHHHHGHHHHHHGGHHGGGGGHHHHHHHHHHHGHHGGGGGHGHHGHGGGGGGGGGGGGGGGGGGGGGFFFFFFFFHHFFFFFFFFFFFFFFFFFFFFFFFHFFFFFFFFFFFFFHHHFHHHFFHFFFHFHHFFFHFFFFFFFHHFFFFFFFF
@M05620:37:000000000-D9766:1:1101:17430:9982 1:N:0:79
ACCACACCTTCTACAATGAGCTGCGTGTGGCTCCCGAGGAGCACCCCGTGCTGCTGACCGAGGCCCCCCTGAACCCCAAGGCCAACCGCGAGAAGATGACCCAGGTGAGTGGCCCGCTACCTCTTCTGGTGGCCGCCTCCCTCCTTCCTGGCCTCCCGGAGCTGCGCCCTTTCTCACTGGTTCTCTCTTCTGCCGTTTTCCGTAGGACTCTCTTCTCTGACCTGAGTCTCCTTTGGAACTCTGCAGGTTCT
+
AAABBBBBFFFFFGGCBEGGGGHHEEEEH2GHHGG2EAEEGEHHEGGGGGGGHHHHHHHGGGGGGGGGGGGHHHHGGGGHGHHHHGGGGGGGGGHHHHHHHHHHGHHHHHHGGHHGGGGGHHHHHHHGHHHGHHGGGGGHGHHGHGGGGGGGGGGGGGGGGGGGGGFFFFFFFFFFFFFFFFFFFFFFFFFFFFFFFFFFFFFFFFFFFFFFFFFFFFFFFFFFFFFFFFFFFFFFFFFFFFFFFFFFFFF
@M05620:37:000000000-D9766:1:1101:7062:9984 1:N:0:79
ACCACACCTTCTACAATGAGCTGCGTGTGGCTCCCGAGGAGCACCCCGTGCTGCTGACCGAGGCCCCCCTGAACCCCAAGGCCAACCGCGAGAAGATGACCCAGGTGAGTGGCCCGCTACCTCTTCTGGTGGCCGCCTCCCTCCTTCCTGGCCTCCCGGAGCTGCGCCCTTTCTCACTGGTTCTCTCTTCTGCCGTTTTCCGTAGGACTCTCTTCTCTGACCTGAGTCTCCTTTGGACTCTGCAGGTTCTA
+
AABCCCCBFFFFFFGGGGGGGGHHGGGBAEHHHGGEDEAEEFGHHGGGDGGGHHHGFHHEGCEFGGGGGGGHFHHGGGGHGHGFHGGGBDBCFGHEHHGHHHGHGHGGHGGEGHHGGG@CHHGHHHHHHHHGHHGGGGGHGHHGHGGGGGGGGGGGFDBDDGGGGGAFFFFFFFFFFFFFFFFFFFFFFFFFFFFFFFFFFFFFADFFFFFFFFFFFFFEFFFFFFFFFFFFFFFFFFFFFBFFFFFFFFB
@M05620:37:000000000-D9766:1:1101:28149:9995 1:N:0:79
AGTGCCAGCTCTCAATCGCACAGGGGACCCAGGGCCTGGCCCCTCCATCCAGAAAACCTATGACCTCACCCGCTACCTGGAGCACCCACTCCGCAGCTTGGCTGGGACCTATGTGAGTATCCAGCGTAGGAATCTGGGAGTTGGGGAGGAGTGAGGAGTTGGGGAAAGACAGTCCTAACCGTGGAGGGTTCTGGTAAATGATGGGGTGAGGAGGGGCTCTTTGGCTCCCACCAGTCCCCCTGTCTGGTCTA
+
>A>>ADFFAFFFG1FAFAAAA0FBF0AEEEHHCEGFCFHHCGEHGGBHFFHHBAECGGHHBABFGDFFGGHEE//>GD1B0BBGHH//ECG>EE/E/B1BEF<FCGBF?B1FFFF2FGFHHHGFHCEACG1FGFHHGF0FGFFFCC.<AAC<C<GC0<<CFFCGA..;/;GFGHHH0CC?ABGGGGGGGGFGBFFF0CFF0FFGGF9@-AF/AB@@?;EBFFFFBFFFFBFFAABBBFFF@FFFFFFFFFB
@M05620:37:000000000-D9766:1:1101:23462:9998 1:N:0:79
AGTGCCAGCTCTCAATCGCACAGGGGACCCAGGGCCTGGCCCCTCCATCCAGAAAACCTATGACCTCACCCGCTACCTGGAGCACCAACTCCGCAGCTTGGCTGGGACCTATGTGAGTATCCAGCGTAGGAATCTGGGAGTTGGGGAGGAGTGAGGAGTTGGGGAAAGACAGTCCTAACCGTGGAGGGTTCTGGTAAATGATGGGGTGAGGAGGGGCTCTTTGGCTCCCACCAGTCCCCCTGTCTGGTCTA
+
BBABCFFFCFFFGGGGGGGGGGHGGGGGGGHHGGGGGGHHHHGHGGHHHHHHHHHHHGHHHHHHHHHHHHHGGFGGHGHHHHHHHHHHGHHHGGGGGHHHGHHGGGHHGHHHHHHHHHHHHHHHHGGGGGHHHHHHHHHGGHHHGGGGGGGHHHHHHGHHHHGGGGHHHHHHHHHHHHHHGGGGGGGGEFFGGGFGGGGGGGGGGGFFFFFFFFFFFFFFFFFFFFFFFFFFFFFFFFFFFFFFFFFFFFF
@M05620:37:000000000-D9766:1:1101:9920:10011 1:N:0:79
AGTGCCAGCTCTCAATCGCACAGGGGACCCAGGGCCTGGCCCCTCCATCCAGAAAACCTATGACCTCACCCGCTACCTGGAGCACCAACTCCGCAGCTTGGCTGGGACCTATGTGAGTATCCAGCGTAGGAATCTGGGAGTTGGGGAGGAGTGAGGAGTTGGGGAAAGACAGTCCTAACCGTGGAGGGTTCTGGTAAATGATGGGGTGAGGAGGGGCTCTTTGGCTCCCACCAGTCCCCCTGTCTGGTCTA
+
BBAABFFFBFFFGGGGFFCEGFHFFGGGGGGHAEEF2FHHHHGHGGHGHGHHEHBGHGHFHHFHHHHHHHHGGEFGHHGHHGGEHHHFGFHHGGGEGGHHGHHGGGHHGHHHHFGHGHHHHHHHHGGGGGGHHHHHHHHGGHHHGGGGGGEHHHHHHGHHHHGGGGHHHHHHHHHHHHHHGGGGGGGGEFGGGGFGGGGGGGGGGGFFFFFFFFFFFFFFFFFFFFFFFFFFFFFFFFFFFFFFFEFFFF/
@M05620:37:000000000-D9766:1:1101:14287:10028 1:N:0:79
AGTGCCAGCTCTCAATCGCACAGGGGACCCAGTGCCTGGCCCCTCCATCCAGAAAACCTATGACCTCACCCGCTACCTGGCGCACCAACTCCGCAGCTTGGCTGTGACCTATGTGAGTATCCAGCGTAGGAATCTGGGAGTTGGGCAGGAGTGAGGAGTTGGGGAAAGACAGTCCTAACCGTGGAGGGCTCTGGTAAATGATGGGGTGAGGAGGGGCTCTTTGGCTCCCACCAGTCCCCCTGTCTGGTCTA
+
>1>>>BF11FCFF1FFGFFCEEF0FCG00B00A1BF11FG0FE/BEF1BGCA1FGF0EC1B1AFHEG1F00>>>>EH1FG0>EEEG0>?B1FEGG/>0BFEF1/0B>FB1BFG222112B2FGFEB?BCGBF1@G1<0?FC0<1<0<<C..<<1<0<C/<0/<-...:CGH/CGH0<G/.-.;?..;@.9.F099000B0C00;C..9-;FBB---;9-;F/;/;;F-9--;EA9//9--@-/9:F//9//
@M05620:37:000000000-D9766:1:1101:4032:10030 1:N:0:79
ACCACACCTTCTACAATGAGCTGCGTGTGGCTCCCGAGGAGCACCCCGTGCTGCTGACCGAGGCCCCCCTGAACCCCAAGGCCAACCGCGAGAAGATGACCCAGGTGAGTGGCCCGCTACCTCTTCTGGTGGCCGCCTCCCTCCTTCCTGGCCTCCCGGAGCTGCGCCCTTTCTCACTGGTTCTCTCTTCTGCCGTTTTCCGTAGGACTCTCTTCTCTGACCTGAGTCTCCTTTGGAACTCTGCAGGTTCT
+
ABCCBCCCFFFFGGGGGGGGGGHHGGGFFGHGHGGFGGEGGHGHHGGGGGEGHHHHGHHGGGGGGGGGGGGHFHHGGGGHGHHHHGGGGGCGGGHHHHFHGHHEFGH?F?GEGHHGGC-CFHHHHHHHGHGFHGGGGGGHGHHGHGGGGGFGGGGGGD---AFFFFFFFFFFFFFFFFFFFFFFFFFFFFFFFFFFFFFFFFFFF?BFFFFFFFFFFFFFFFFF/;FFFFFFFFFFFFFFFFFFFFFFFFF
@M05620:37:000000000-D9766:1:1101:14289:10047 1:N:0:79
AGTGCCAGCTCTCAATCGCACAGGGGACCCAGGGCCTGGCCCCTCCATCCAGAAAACCTATGACCTCACCCGCTACCTGGAGCACCAACTCCGCAGCTTGGCTGGGACCTATGTGAGTATCCAGCGTAGGAATCTGGGAGTTGGGGAGGAGTGAGGAGTTGGGGAAAGACAGTCCTAACCGTGGAGGGTTCTGGTAAATGATGGGGTGAGGAGGGGCTCTTTGGCTCCCACCAGTCCCCCTGTCTGGTCTA
+
AAAAAFFBAFFFGFGGGEGAE000FEFEEE0AFAEEFFGHGHGGGGGHHGAG10GFGGHHHFDGHHHBGCFEG>>EHGFGFCH/FHAHEFHHCG/EEGDGE<G/?EGHFH1FGG2BF1FGGFGG0/?ECAGHEDDGHHFGGH1F@CC-<.CFFGF.C<GHBGGGEAGGGCFHCCHCHF/G-;;A?EA@G.AFGBF0CF0C00F0AB-;-9A/;A>@?-EBBFBBFBF-99F---:BFFFB@EFB/9//99:
@M05620:37:000000000-D9766:1:1101:13347:10052 1:N:0:79
AGTGCCAGCTCTCAATCGCACAGGGGACCCAGGGCCTGGCCCCTCCATCCAGAAAACCTATGACCTCACCCGCTACCTGGAGCACCAACTCCGCAGCTTGGCTGGGACCTATGTGAGTATCCAGCGTAGGAATCTGGGAGTTGGGGAGGAGTGAGGAGTTGGGGAAAGACAGTCCTAACCGTGGAGGGTTCTGGTAAATGATGGGGTGAGGAGGGGCTCTTTGGCTCCCACCAGTCCCCCTGTCTGGTCTA
+
ABAAAFFFCFFFFEGGGGGGGGHHGGGGDFHHFGGGGGHHFHGHGGHHHHHHHHHGFGHHHHGHHHHHHHHGG>EGHEFHGHHHHHFGGHHHGGGGGHEGGHHGGGHHGHFHHHHHGHHHHHHHHGGGGGFHHHHHHHFGGHHHGGFGGDEGHHHHFDHHHHGGFGHHHHHHHHHHHHHHGGFGDEGGGGGGGGGGGGGGGGGGGG?DFFFFFFFFFFFFFFFFFFFFFFFFFFFFFFFFFFFFFFFFFFF
@M05620:37:000000000-D9766:1:1101:22769:10061 1:N:0:79
AGTGCCAGCTCTCAATCGCACAGGGGACCCAGGGCCTGGCCCCTCCATCCAGAAAACCTATGACCTCACCCGCTACCTGGAGCACCAACTCCGCGGCTTGGCTGGGACCTATGTGAGTATCCAGCGTATGAATCTGGGAGTTGGGGAGGAGTGAGGATTTGGGGAAAGACAGTCCTAACCGTGGAGGGCTCTGGTAAATGATGGGGTGAGGAGGGGCGCTTTGGCTCCCACCAGTCCCCCTGTCTTTTCTA
+
>1>AADDC?CBFGGGGGAFFEA0B0AEEFE00F0BEFBBBFGE/EEEFDG1BBF1FAE01F12DBGF1B0>EEEEEHFG0BFH?FGHHGFFHGE/>E>EC/01/?<<0CFFG122>1F2GGGFGH<<//?111FG110><EG11<-<--<<<.00.0/<000.-..:.:G/C0CFC0BFGGCE-9.AA..CF0C;FFFFFB9/9AAF--A-B----;-----B/;/;A9FFFF-99F99B--/9////99/
@M05620:37:000000000-D9766:1:1101:5361:10064 1:N:0:79
ACCACACCTTCTACAATGAGCTGCGTGTGGCTCCCGAGGAGCACCCCGTGCTGCTGACCGAGGCCCCCCTGAACCCCAAGGCCAACCGCGAGAAGATGACCCAGGTGAGCGGCCCGCTACCTCTTCTGGTGGCCGCCTCCCTCCCTCCTGGCCTCCCCGAGCTGCGCCCTTTCTCACTGGTTCTCTCTTCTGACGTTTTCCGTAGGACTCTCTTCTCTGACCTGCGTCTCCTTTGGAACTCTGCAGGTTCT
+
BCCCCCCCFFFFGGGGGGGGGGHHGGGGHGHHHGGGGGGGGHHHHGGGGGGGHHHHHHHGGGEGGGGGGGGHHHHGGGGHGHHHHGGGGGGGGGHGHHHHHH</?1?GH1>ADDDGGGGC/DHHHHHG00;CH.CDGG.CEGGG.C9EBFGGGGGGG.;-;@DFFFFFFFFFFFFFFFFFFFFFFFFFBFFF/FFA.BFFFFF?D.9FFFFFF/:BFFFFFFFFE-.;;FFFB/BB//;F/B9FFFF./::
@M05620:37:000000000-D9766:1:1101:3747:10078 1:N:0:79
AGTGCCAGCTCTCAATCGCACAGGGGACCCAGGGCCTGGCCCCTCCATCCAGAAAACCTATGACCTCACCCGCTACCTGGAGCACCAACTCCGCAGCTTGGCTGGGACCTATGTGAGTATCCAGCGTAGGAATCTGGGAGTTGGGGAGGCGTGCGGAGTTGGGGAAAGACAGTCCTAACCGTGGAGGGTTCTGGTAAATGATGGGGTGAGGAGGGGCTCTTTGGCTCCCACCAGTCCCCCTGTCTGGTCTA
+
>A>>AFFFBFFFGGGFFFFCECFHGEEFFEGHFGG?FFHGGHGHGGHHHHHGHHHGHGHHHHHHHGGHHHHGGEEGHHHHEGHGHHA1EFHGFGCG>3FEEHHGGGHHGHHGHHH3GHHHHHHHGGG/>BFGHHHHHGFGFHHHGG.>C.<<<.<@-;EHHEGGGD?F/;/CFFGGGGGGGGGGDFGGDFFFFFFFFFFFFFFFFFDDEAA/DFFFFFFFFFFFFFFFFFFFFFFFFFFFFFFFFFFFFFF
@M05620:37:000000000-D9766:1:1101:16887:10080 1:N:0:79
AGTGCCAGCTCTCAATCGCACAGGGGACCCAGGGCCTGGCCCCTCCATCCAGAAAACCTATGACCTCACCCGCTACCTGGAGCACCAACTCCGCAGCTTGGCTGGGACCTATGTGAGTATCCAGCGTAGGAATCTGGGAGTTGGGGAGGAGTGAGGAGTTGGGGAAAGACAGTCCTAACCGTGGAGGGTTCTGGTAAATGATGGGGTGAGGAGGGGCTCTTTGGCTCCCACCAGTCCCCCTGTCTGGTCTA
+
>A3AAFFFBFFFFGGGGGGGGGHHGGGEG?GHFEGGGFDHHFEGGGHHGHHHFGHHHGHHHHGHHFGFHHHGGEEGHHHHGHHHHHGGEHHHGGGGGHHHGHHGGGFHGHHHHHHHHHHHHHHHHGEGGGHHHHHHHHFGGHHHGGG@GDCGHBGHGGFHHHGGGDCHHHFHHHHHHGHHGGGGF.CBDFGGGGGGGGGGGGGGGGFBEFFFFFBBBBFFFFFFFFFFFFFFFFFFFFFFBFFFFFFFFFB
@M05620:37:000000000-D9766:1:1101:12951:10098 1:N:0:79
AGTGCCAGCTCTCAATCGCACAGGGGACCCAGGGCCTGGCCCCTCCATCCAGAAAACCTATGACCTCACCCGCTACCTGGAGCACCAACTCCGCAGCTTGGCTGGGACCTATGTGAGTATCCAGCGTAGGAATCTGGGAGTTGGGGAGGAGTGAGGAGTTGGGGAAAGACAGTCCTAACCGTGGAGGGTTCTGGTAAATGATGGGGTGAGGAGGGGCTCTTTGGCTCCCACCAGTCCCCCTGTCTGGTCTA
+
ABABBFFFBFFFGFGGGGGGGFHHGGGGGGHHCEGGGGHHHHGHGGHHHHHHHHHHHGHHHHHHHHHHHHHGG>EFHHHH?FHHHHAFEHHGGGGGGHHHGHHGGGHHGHHHHHHFHHHHHHGHHGGDGGHHHHHHHHHGGHGHGGEFGDCGHDHHFGHHHHGGGGEHHHHHHHHHHHHHGGGGDEGGEGGGGGFFFGGGGGGGGGDFFFFFFFFFFFFFFFFFFFFFFFFFFFFFFFFFFFFFFFFFFF/
@M05620:37:000000000-D9766:1:1101:19870:10102 1:N:0:79
AGTGCCAGCTCTCAATCGCACAGGGGACCCAGGGCCTGGCCCCTCCATCCAGAAAACCTATGACCTCACCCGCTACCTGGAGCACCAACTCCGCAGCTTGGCTGGGACCTATGTGAGTATCCAGCGTAGGAATCTGGGAGTTGGGGAGGAGTGAGGAGTTGGGGAAAGACAGTCCTAACCGTGGAGGGTTCTGGTAAATGATGGGGTGAGGAGGGGCTCTTTGGCTCCCACCAGTCCCCCTGTCTGGTCTA
+
ACAABFFFCFFFGGGGGGGFGGHFGEGGGGHGFFGGGGHHHHGHGGHHHHGHHHHFHGHHGHHHHGHHHHHGGEEGHHHHBGHHHG?FFHHGEGFGGHGHGHHGGGHHGHHHHHHHHHHHHHHHHGGGGGHHHHHHHHHGGHHHGGFDGGEHHHHHFGHHHHGGGGHHHHHHHHHHHHHHGGGGGGGGEGGGGGGGGGGGGGGGGGDFFFFFFFFFFFFFFFFFFFFFFFFFFFFFFFFFFFFFFFFFFFF
@M05620:37:000000000-D9766:1:1101:17288:10115 1:N:0:79
ACCACACCTTCTACAATGAGCTGCGTGTGGCTCCCGAGGAGCACCCCGTGCTGCTGACCGAGGCCCCCCTGAACCCCAAGGCCAACCGCGAGAAGATGACCCAGGTGAGTGGCCCGCTACCTCTTCTGGTGGCCGCCTCCCTCCTTCCTGGCCTCCCGGAGCTGCGCCCTTTCTCACTGGTTCTCTCTTCTGCCGTTTTCCGTAGGACTCTCTTCTCTGACCTGAGTCTCCTTTGGAACTCTGCAGGTTCT
+
DCCCCCDDFFFFGGGGGGGGGGHHGEGEEGHHHGGGGGGG2BGHHGGGFGGGHHGHHHHGGGGGGGGGGGGHHHHGGGGHGHHHHGGGGGGGGGHHHHHHHHHHGHHHHHHGGHHGGGGGHHHHHHHHHHHGHHGGGGGHGHHGHGGGGGGGGGGGGGGGGGGGGGFFFFFFFFFFFFHFFFFFHHFFFFFFFFFFBFFFFFFFFFFFFFFFFFFFFFFBFFFFBFFFFHFFFHHFFFFFFFFFFFFFFFF
@M05620:37:000000000-D9766:1:1101:9291:10153 1:N:0:79
AGTGCCAGCTCTCAATCGCACAGGGGACCCAGGGCCTGGCCCCTCCATCCAGAAAACCTATGACCTCACCCGCTACCTGGCGCACCAACTCCGCAGCTTGGCTGGGACCTATGTGAGTATCCAGCGTAGGAATCTGGGAGTTGGGGAGGAGTGAGGAGTTGGGGAAAGACAGTCCTAACCGTGGAGGGTTCTGGTAAATGATGGGGTGAGGAGGGGCTCTTTGGCTCCCACCAGTCCCCCTGTCTGGTCTA
+
AAAAADFFCFFFGGGGGGGAFCHGGGGEEGHH2BEE2FHHHHGHGGGHHHHHGFHHFGHHHHFHHFHHHHHGE>EEHGEH1>EFFGH/EGHHEFGEEHFGGHHE//FGGGHHHHHHHH2FH2FGHG<?D??GHHHHHHHG<GHHGGFGGA<<GGHHHDCGHHGGGGHHHHHHHGGGGGGG?CEGEEGG;AFGGG9FGGGGFFFFFFFFFF.BDFF-CBFFFFFFFFFFFFFFFFFFFBEDFFFFFF/BBFF
@M05620:37:000000000-D9766:1:1101:20141:10157 1:N:0:79
AGTGCCAGCTCTCAATCGCACAGGGGACCCAGGGCCTGGCCCCTCCATCCAGAAAACCTATGACCTCACCCGCTACCTGGAGCACCAACTCCGCAGCTTGGCTGGGACCTATGTGAGTATCCAGCGTAGGAATCTGGGAGTTGGGGAGGAGTGAGGAGTTGGGGAAAGACAGTCCTAACCGTGGAGGGTTCTGGTAAATGATGGGGTGAGGAGGGGCTCTTTGGCTCCCACCAGTCCCCCTGTCTGGTCTA
+
BCABCFFFCFFFGGGGGGGGGGHHGGGGGGHHGGGGGGHHHHGHGGHHHHHHHHHHHGHHHHHHHHHHHHHGGGGGHGHHHHHHHHHHGHHHGGGGGHHHGHHGGGHHGHHHHHHHHHHHHHHHHGGGGGHHHHHHHHHGGHHHGGGGGGGHHHHHHGHHHHGGGGHHHHHHHHHHHHHHGGGGGGGGEGGGGGGGGGGGGGGGGGFFFFFFFFFFFFFFFFFFFFFFFFFFFFFFFFFFFFFFFFFFFFB
@M05620:37:000000000-D9766:1:1101:24346:10164 1:N:0:79
GAGGCTGATTTGGAAGAACCTCATAGATTACTGAAACAGTTCCCCCTTGACCTGGAAAACATTCTTGCCTGGATTACAAAATCTGAAACACCTGCCAATGCCATACGCTACGACACCTGCAACTAAACCCCCCTACAAGAATACAACCTAGCATAACATATAATCGCACACTCTCACCTAATTTCTCTACTTCCTCTCTACCTATTTCCATGACATAACACAACCATCTCCACCATTTCCACTCACAATCC
+
33>A>>B4B5B5ABA44CFFFBHBHD56D54BAA44ABBDDEFGCE22A33FFAA233231BDDADFBBBAB2D33B55BA3BDE5@E3GAEEEA13@333@3@B21111/111//??30B3333??33//////0B11@0111111/@11?<1?1111111<1</..<-000=11<00//000=0=00=<000000/0:0;00000000000/00<0/0/;..;.0:9900/..0;900;00;;/90;9/
@M05620:37:000000000-D9766:1:1101:12194:10167 1:N:0:79
ACCACACCTTCTACAATGAGCTGCGTGTGGCTCCCGAGGAGCACCCCGTGCTGCTGACCGAGGCCCCCCTGAACCCCAAGGCCAACCGCGAGAAGATGACCCAGGTGAGTGGCCCGCTACCTCTTCTGGTGGCCGCCTCCCTCCTTCCTGGCCTCCCGGAGCTGCGCCCTTTCTCACTGGTTCTCTCTTCTGCCGTTTTCCGTAGGACTCTCTTCTCTGACCTGAGTCTCCTTTGGAATCTGCAGGTTCTA
+
CCDCDDDCFFFFGGGGGGGGGGHHGFGGHGHHHGGGGGGGGHHHHGGGEGGGHHHHHHHGGGGGGGGGGGGGHHHGGGGHGHHHHGGGGGGGGGHHHHHHHHHHGHHHHHHGGHHGGGGGHGHGHHHHHHHGHHGGGGGHGHHGHGGGGGGGGGGGGGGGGGGGGGFFFFFFFFHHFFFFFFFFFFFFFFFFFFFFFFFFFFFFFFFFFFFFFFFFFFFFFFFFFFFFHFFFFFHFFFFFFFFFFFFFFFB
@M05620:37:000000000-D9766:1:1101:17773:10196 1:N:0:79
ACCACACCTTCTACAATGAGCTGCGTGTGGCTCCCGAGGAGCACCCCGTGCTGCTGACCGAGGCCCCCCTGAACCCCAAGGCCAACCGCGAGAAGATGACCCAGGTGAGTGGCCCGCTACCTCTTCTGGTGGCCGCCTCCCTCCTTCCTGGCCTCCCGGAGCTGCGCCCTTTCTCACTGGTTCTCTCTTCTGCCGTTTTCCGTAGGACTCTCTTCTCTGACCTGAGTCTCCTTTGGAACTCTGCAGGTTCT
+
CCCDDDCCFFFFGGGGGGGGGGHHGGGEFGHHHGGGGGGGGHHHHGGGEGGGHHGHHHHGGGGGGGGGGGGHGHHGGGGHGHHHHGGGGGGGGGHHHHHHHHHHGHHHHHHGGHHGGGGGHHHHHHHHHHHGHHGGGGGHGHHGHGGGGGGGGGGGGDGGGGGGGGFFFFFFFFHFFFFFFFFFFFFFFFFFFFFDFFFFFFFFFFFFFFFFFHHHFFFFFFFFFFFFFHFFFFFFFFFFFHHFFFFFFFF
@M05620:37:000000000-D9766:1:1101:13331:10214 1:N:0:79
ACCACACCTTCTACAATGAGCTGCGTGTGGCTCCCGAGGAGCACCCCGTGCTGCTGACCGAGGCCCCCCTGAACCCCAAGGCCAACCGCGAGAAGATGACCCAGGTGAGTGGCCCGCTACCTCTTCTGGTGGCCGCCTCCCTCCTTCCTGGCCTCCCGGAGCTGCGCCCTTTCTCACTGGTTCTCTCTTCTGCCGTTTTCCGTAGGACTCTCTTCTCTGACCTGAGTCTCCTTTGGAACTCTGCAGGTTCT
+
BBBBBBBBFFFFGGGDGGFGGFGGEEFEHGHFGGGFEGGGGEEFHGGGEEEGHHHGFHHGGGGEFEEGGGGHFGFGEEGHFHGGCFGGCFBCDGHGDGFGHHHGGFHGHHHGGHHCGGGGHGHHHHHHHHHGGHGGGFGHGGHGHGGGGGGGGGGGGGGGGGGGGGFFFFFFFEFFFFFEFFFFFFFFFFFFFFFADFFFFFFFFFFFFFFFFFFFFFFFFFFFFFFFFFFFFFFFFFFFFFFFFFFFFFF
@M05620:37:000000000-D9766:1:1101:2823:10239 1:N:0:79
ACCACACCTTCTACAATGAGCTGCGTGTGGCTCCCGAGGAGCACCCCGTGCTGCTGACCGAGGCCCCCCTGAACCCCAAGGCCAACCGCGAGAAGATGACCCCGGTTAGTTGCCCGCTACCTCTTCTGGTTGCCGCCTCCCTCCTTCCTGGCCTCCCGTAGCTGCGCCCTTTCTCACTGTTTCTCTCTTCTGCCGTTTTCCTTATGACTCTCTTCTCTCACCTGAGTCTCCTTTGGCACTCTGCAGGTTCT
+
BBBBBBBBFFFFGGGGGGFGGFHHGFGEGGHHHGGGGGGGGHHHHGGGGGGGHHHHHHHGGGGGGGGGGGGHGHHGGGGHGHHHHGGGGGDGGGHHHHH?2?/>A>/?CFD11FG.@FC@/<DGDDG0<=<.<;-ADG;;C/;C:0;/;F/;;09;E;.;.;F9F--;-=FB/9///;/99;;BBF/FBF//;9D;;B.9;/;//;999B9/BBFFFF//;;BB/.;;FF/9;9BF//;;F////;FFBFB
@M05620:37:000000000-D9766:1:1101:5882:10246 1:N:0:79
AGTGCCAGCTCTCCATCGCACAGGGGACCCAGTGCCTGGCCCCTCCATCCAGAAAACCTATGACCTCACCCGCTACCTGGCGCACCCCCTCCGCAGCTTGGCTGGGACCTATGTGAGTATCCAGCGTAGGAATCTGGGAGTTGGGGAGGCGTGAGGAGTTGGGGAAAGACAGTCCTAACCGTGGAGGGTTCTGGTAAATGATGGGGTGAGGAGGGGCTCTTTGGCTCCCACCAGTCCCCCTGTCTGGTCTA
+
>A>1>BFFAFFFG1GGBEE1E0GCG0BAEBBGABFBDFHHHHGHGGHHHHGHHHHBFGHHGEHHHDFGHHH>E>>EHHFG0>EEGGE/>EG>>E?E>FBGGHHGGGHHGHHHHHHFHHHHHHHHHGGACGDGGHHHHH0FEHHHGG.AC.<CG.CG0EHHHHGGE.9F/C9FGGGGGFGGGGGG.CGGBFFFFFFFFFFFFFFFFFF@FFFFFF@@@@FFFFFFFFFFFFFFFFFFFFFF@FFFFFFFFFF
@M05620:37:000000000-D9766:1:1101:20674:10264 1:N:0:79
ACCACACCTTCTACAATGAGCTGCGTGTGGCTCCCGAGGAGCACCCCGTGCTGCTGACCGAGGCCCCCCTGAACCCCAAGGCCAACCGCGAGAAGATGACCCAGGTGAGTGGCCCGCTACCTCTTCTGGTGGCCGCCTCCCTCCTTCCTGGCCTCCCGGAGCTGCGCCCTTTCTCACTGGTTCTCTCTTCTGCCGTTTTCCGTAGGACTCTCTTCTCTGACCTGAGTCTCCTTTGGAACTCTGCAGGTTCT
+
DCCDDCCCFFFFGGGGGGGGGGHHGGGFFGHHHGGGGGGGGHHHHGGGGGGGHHGHGHHGGGGGGGGGGGGHGHHGGGGHGHHHHGGGGGDGGGHHGHHGHHHGGFGFHGHGGHHGGGGGHGHHGHHHHHHGHHGGGGGHGHHGFGGGGGGGGGGGGGGGGGGGGGFFFFFFFFFFFFFFFFFFFFFFFFFFFFFFFFFFFFFFFFFFFFFFFFFFFHHFFFFFFFFFFFFFFHHFFFFFFFFFFFFFFFF
@M05620:37:000000000-D9766:1:1101:8401:10264 1:N:0:79
AGTGCCAGCTCTCCATCGCACATGGGACCCAGTGCCTGGCCCCTCCATCCAGAAAACCTATGACCTCACCCGCTACCTGGCGCACCCACTCCGCAGCTTGGCTGGGACCTATGTGAGTATCCAGCGTAGGAATCTGGGAGCTGGGGAGGAGTGAGGAGTTGGCGAAAGCCAGTCCTAACCGTGGAGGGTTCTGGTAAATGATGGGGTGAGGAGGGGCTCTTCGGCTCCCACCAGTCCCCCTGTCTGGTCTA
+
>>>1>DF@>FFFG1BDFEE1E?FD000BAAFG11BAAEFFCGG/EEHDECGHBF1BBE01BFFGFFCAGA0/>>>EG@1F0>EE/>>FE0FGE/EEEFGHGH1?/<B0/0111B2>1B2BGH2GH/?//?1@1?1F100//?10/-.<A.>>.<0.<./<<</<:;-./;:.0000:0/C-;C-.;:A.;9C090;00=0;;BBA9B@?FFF---;@-9B//--;:--9BFFEA/BFFA--;BB///9;B/
@M05620:37:000000000-D9766:1:1101:7014:10266 1:N:0:79
AGTGCCAGCTCTCAATCGCACAGGGGACCCAGGGCCTGGCCCCTCCATCCAGAAAACCTATGACCTCACCCGCTACCTGGAGCACCAACTCCGCAGCTTGGCTGGGACCTATGTGAGTATCCAGCGTAGGAATCTGGGAGTTGGGGAGGAGTGAGGAGTTGGGGAAAGACAGTCCTAACCGTGGAGGGTTCTGGTAAATGATGGGGTGAGGAGGGGCTCTTTGGCTCCCACCAGTCCCCCTGTCTGGTCTA
+
>ABBCFFFBFFFGGGGGFFFFGHHGGGGGGHHGGGGGGHHHHGHGGGHHHGHHFHHHGHHHHGHHHHHHHHGGGGGHHHHHGGFHHHHGHHHGGGGGHHHGHHGGGHHGHHHHHHHHHHHHHHHHGCGGGHHHHHHHHHGGHHHGGGGGGGHHGHHHGHHHHGGGGHHHHHHHHHHHHHHGEFGGGGG.CFGGGFGGGGGGGGGGGFFFFFFFFFFFFFFFFFFFFFFFFFFFFFFFFFFFFFFFFFFFFB
@M05620:37:000000000-D9766:1:1101:6997:10273 1:N:0:79
AGTCCCAGCTCTCCATCGCACAGGGTCCCCAGTGCCTGGCCCCTCCATCCAGAAAACCTATGACCTCACCCTCAACCTGGCGCACCCCCTCCGCAGCTTGGCTGGGACCTATGTGCGTATCCAGCGTCGGACTCTGGGCGTTGGGGCGGCGTGCGGCGTTGGGGCCCGCCCGTCCTAACCGTGGAGGGTTCTGGTAAATGCTGGGGTGAGGCGGGGCTCTTTGGCTCCCCCCAGTCCCCCTGTCTGGTCTA
+
>>>1>BB1CCFFGFGA1AA1E0GCFB0A00BB1BB11BBF0FEGGGFHH0ABAAF0BEGCBBAFG1BBGHG/?01BFG>B>>BEEGG/>EE/>E///B10EFGC//BGFF1BFFG2?F/CGD2@FC</><//>GHGHGACCCCFCG?@G@9;AAAG-9@@@F@@----9@->@FFF/9FF@FF@-;A@FFFFFFF9//FF/BFFF?A@-F--;@@-@@FFFFFFFFFFF-A@-BFFFFFF@FFFFFBFFFB
@M05620:37:000000000-D9766:1:1101:14840:10275 1:N:0:79
ACCACACCTTCTACAATGAGCTGCGTGTGGCTCCCGAGGAGCACCCCGTGCTGCTGACCGAGGCCCCCCTGAACCCCAAGGCCAACCGCGAGAAGATGACCCAGGTGAGTGGCCCGCTACCTCTTCTGGTGGCCGCCTCCCTCCTTCCTGGCCTCCCGGAGCTGCGCCCTTTCTCACTGGTTCTCTCTTCTGCCGTTTTCCGTAGGACTCTCTTCTCTGACCTGAGTCTCCTTTGGAACTCTGCAGGTTCT
+
AAAAA?AAFFFFGGGGGGGGGGHHGGGGHGGHHGGG2EFAAG2GHGGEEGGFGFHHGHHGEE@EFEGEGGGHBGHEGGEHFHGHHGGGGDFC//F2??222F?<FG1FH<1FFHHGG@DGHFHHGGHGGGFEHH?DGFDHGGHGHFGGBFFFFGGGEG-B-;99/B>FF;FFFFFFFFFF/B9FBBFF/BFFFB-9AB9FBDF?F./BFFFFFFFBFB/BFFF.:FFFFB9BFF/////9BB/9F9999B9
@M05620:37:000000000-D9766:1:1101:21214:10281 1:N:0:79
AGTGCCAGCTCTCAATCGCACAGGGGACCCAGGGCCTGGCCCCTCCATCCAGAAAACCTATGACCTCACCCGCTACCTGGAGCACCAACTCCGCAGCTTGGCTGGGACCTATGTGAGTATCCAGCGTAGGAATCTGGGAGTTGGGGAGGAGTGAGGAGTTGGGGAAAGACAGTCCTAACCGTGGAGGGTTCTGGTAAATGATGGGGTGAGGAGGGGCTCTTTGGCTCCCACCAGTCCCCCTGTCTGGTCTA
+
AA>AAFFFAF@3BGGGGCGFAE0AF0BEEG0B0AEGGGHHCFEH/AGGHHGHHBFGHC0BFGHHHHHHHHHGG>FGHHHHFGHHHHCFEHHHFGGGGHHH/GHGGGGHGHHHHHGGFGHHHHHHHGGGGGGHHHHHHHFFFHHHCGACG.CGHDHHHGHHHH@GGAGFHHGHHHHHHHHHGGEGFGGGEGGGGGGGGGGGFFGGGGF@FFFFFF@@@@FFFFFFFFFFFFFFFFFFFFFF@FFFFFFBFFB
@M05620:37:000000000-D9766:1:1101:8207:10304 1:N:0:79
ACCACACCTTCTACAATGAGCTGCGTGTGGCTCCCGAGGAGCACCCCGTGCTGCTGACCGAGGCCCCCCTGAACCCCAAGGCCAACCGCGAGAAGATGACCCAGGTGAGTGGCCCGCTACCTCTTCTGGTGGCCGCCTCCCTCCTTCCTGGCCTCCCGGAGCTGCGCCCTTTCTCACTGGTTCTCTCTTCTGCCGTTTTCCGTAGGACTCTCTTCTCTGACCTGAGTCTCCTTTGGAACTCTGCAGGTTCT
+
DDDDDDDDFFFFGGGGGGGGGGHHGGGEFGHHHGGGGGGGGHHHHGGGGGGGHHGHHHHGGGGGGGGGGGGHGHHGGGGHGHHHHGGGGGDGGGHGHHHHHHFHGHHHHHHGGHHGGGGGHHHHHHHHHHHGHHGGGGGHGHHGHGGGGGGGGGGGGGGGGGGGGGFFFFFFFFFHHFFFFFFFFHFFFFFFFFFFFFFFFFFFFFFFFFFFFHHHFHHHHFHFBFFFFFFFFHHFFFFFFFHFHFFFFFF
@M05620:37:000000000-D9766:1:1101:6014:10325 1:N:0:79
ACCACACCTTCTACAATGAGCTGCGTGTGGCTCCCGAGGAGCACCCCGTGCTGCTGACCGAGGCCCCCCTGAACCCCAAGGCCAACCGCGAGAAGATGACCCAGGTGAGTGGCCCGCTACCTCTTCTGGTGGCCGCCTCCCTCCTTCCTGGCCTCCCGGCGCTGCGCCCTTTCTCACTGGTTCTCTCTTCTGCCGTTTTCCGTAGGACTCTCTTCTCTGACCTGCGTCTCCTTTGGAACTCTGCAGGTTCT
+
BBB3ABBAFFFFGGGGDGBBGBHHGEEB4AFGABFA2FEGGHHHHGGGEEEGHHGHHHHE@EGGGEGGGGGFHFHGGGGHEEHHHGA/BD<@CFGE1FDGHHGEFGH1F?DFGH/>DCCGH00<GDDHH0CEHCDACD.CECHGHFFGBFGF.FG?EGB-;;@9ABB.@-9BFFFFFFFFFFFBFFFFFFFFFF-9;FF/BDFFFFFFFF/FFF9/FBFFFFFF?9D??FFFFFBFFFFFFFFFFFF.BFF
@M05620:37:000000000-D9766:1:1101:21469:10329 1:N:0:79
AGTGCCAGCTCTCAATCGCACAGGGGACCCAGGGCCTGGCCCCTCCATCCAGAAAACCTATGACCTCACCCGCTACCTGGAGCACCAACTCCGCAGCTTGGCTGGGACCTATGTGAGTATCCAGCGTAGGAATCTGGGAGTTGGGGAGGAGTGAGGAGTTGGGGAAAGACAGTCCTAACCGTGGAGGGCTCTGGTAAATGATGGGGTGAGGAGGGGCTCTTTGGCTCCCACCAGTCCCCCTGTCTGGTCTA
+
AAAAAFFFAFFFGGGGGGGGGGGGGGFEEGHHBAEE2FHHFHGHGGFFHGHHFGHHHGHFHHFHHHHHHHHGGEEFHHHH2FHHHHHHFFGGEGGEEFGHGHCFGGHHGHHGHHHHHHGHHHHHHGDDGDHHHHHHHHGGGHHGFGC@GAEGH0GHCA/CGBCFGAGHHHHFHHHHHHHHGDEGEGGG.CEGGGFFGGGGGGFEGDD;?FFFFBA=DFEFFFFEFFFFFFFFFFFFFFFDFEFFFFFFFFF
@M05620:37:000000000-D9766:1:1101:16396:10340 1:N:0:79
ACCACACCTTCTACAATGAGCTGCGTGTGGCTCCCGAGGAGCACCCCGTGCTGCTGACCGAGGCCCCCCTGAACCCCAAGGCCAACCGCGAGAAGATGACCCAGGTGAGTGGCCCGCTACCTCTTCTGGTGGCCGCCTCCCTCCTTCCTGGCCTCCCGGAGCTGCGCCCTTTCTCACTGGTTCTCTCTTCTGCCGTTTTCCGTAGGACTCTCTTCTCTGACCTGAGTCTCCTTTGGAACTCTGCAGGTTCT
+
DDDDDDCCFFFFGGGGGGGGGGHHGGGGHGHHHGGGGGGGGHHHHGGGGGGGHHHHHHHGGGGGGGGGGGGHHHHGGGGHGHHHHGGGGGGGGGHHHHHHHHGHGHFHHHGGGHHGGGGGHHHHHHHHHHHGHGGGGGGHGHHGHGGGGGGGGGGGGGGGGGGGGFFFFFFFFFFFFFFFFFFFFFFFFFFHHFFDDFFFFFFFDDFFFFFFFFFFFFFEFFFFFFFFFFFFFFFFFFFFFFFFFFFFFFF
@M05620:37:000000000-D9766:1:1101:20961:10347 1:N:0:79
AGTGCAGCTCTCAATCGCACAGGGGACCCAGGGCCTGGCCCCTCCATCCAGAAAACCTCTGACCTCACCCGCTACCTGGAGCACCAACTCCGCAGCTTGGCTGGGCCCTATGTGAGTATCCAGCGTAGGAATCTGGGCGTTGGGGCGGCGTGAGGAGTTGGGGCAAGACAGTCCTAACCGTGGCGGGTTCTGGTAAATGATGGGGTGAGGAGGGGCTCTTTGGCTCCCACCAGTCCCCCTGTCTGGTCTAT
+
AA>ABFFFFFFFFGGGGAFGEGFFEAEEE22FFGGGEE2FEFFEGBFGF3BABFFHGF3GHFGGFG@GHCEF@EEH3DGFGHGFG11E3BGEDCEFFDGGB3FAC/?EFBGH3?G33BFGHFHHC</BE2>@FHFHH//<<A0-A.<A-;@B.;F0;CBFBDD.9AE.BBFFFBBFBBAA.AA-9BF9AAFF//;/9BFFFFFF?A>.AABD?-@DFFFFFEFFFF.9FFFFF/BFBEF@?;BFF/BB/BB
@M05620:37:000000000-D9766:1:1101:24877:10351 1:N:0:79
ACCACACCTTCTACAATGAGCTGCGTGTGGCTCCCGAGGAGCACCCCGTGCTGCTGACCGAGGCCCCCCTGAACCCCAAGGCCAACCGCGAGAAGATGACCCAGGTGAGTGGCCCGCTACCTCTTCTGGTGGCCGCCTCCCTCCTTCCTGGCCTCCCGGAGCTGCGCCCTTTCTCACTGGTTCTCTCTTCTGCCGTTTTCCGTAGGACTCTCTTCTCTGACCTGCGTCTCCTTTGGAACTCTGCAGGTTCT
+
AAB3>AB>BFCFGGGGFGBFGFHHGAAB42BBBABA2EEGDGDGHGGAEEFGGHGGHAFA@ECGGDGGGGGCFFHGGGEH/EFHHG/<>B/<BDGF2GGHHHEGGHH1?FFFGH?>DGGGHHHGHGHHHHCDHHGGGGFHGHHGHGFGGFFGGBGEEGG?B?FFG-@F-@BFFFFFFFFFFFFFFFFFFFFFFFFFFFFFFFFFFFFFFFFFFFBFFFFBFFFF.;ADFFFFFFFEFFFFFFFFFFFFFFF
@M05620:37:000000000-D9766:1:1101:24275:10354 1:N:0:79
ACCACACCTTCTACAATGAGCTGCGTGTGGCTCCCGAGGAGCACCCCGTGCTGCTGACCGAGGCCCCCCTGAACCCCAAGGCCAACCGCGAGAAGATGACCCAGGTGAGTGGCCCGCTACCTCTTCTGGAGGCCGCCTCCCTCCTTCCTGGCCTCCCGGAGCTGCGCCCTTTCTCACTGGTTCTCTCTTCTGCCGTTTTCCGTAGGACTCTCTTCTCTGACCTGAGTCTCCTTTGGAACTCTGCAGGTTCT
+
AAAABAAAFFFFFGGF5FGGFFGCEEGGH2GHHGGAEEECGHHHHGGGEAEFGFHHHHHGGGGGGGCGGGGHHHFGGGGHGHHGEGGGG?DGGGHGB1>FGFGGGF<GH<FFFHHGCCGGHHHHHHHDG0<EDGCGGGGHGHHGGFGGFGGFFGFGEFGGGG?//BBFBBFFFFFFFFFFFFFFBFFFFFFFFFBA.F.99DF?DBFFBFFFFFFFFBB//BFFFFBFFFFBFFFFFFFFFFFFFFF99F/
@M05620:37:000000000-D9766:1:1101:9699:10361 1:N:0:79
GAGGCTGCTTTGGAAGAAACTGACAAGCCAGGGACACAAGATCGGAAGAGCACACGTCTGAACTCCAGTCACCTGAAGCTATCTCGTATGCCGTCTTCTGCTTGAAAAAAAAAAACCTACCCTTCTCCTAGCCGCCTCCCCTCTTTTCTCCCCTCCGTTGCCTCCCTGTCCCTTCCTTCTTTCCTTTTTCCTCTTGTTCTCTTTTGCCTCCCCTTTCTCACTTTCTCGCCTTTTGACCTTTGCCTGTTCTT
+
CCCCCAFAFFFFGGGGGGGGGDB4BBBFFHGHGGGGHHGHGFHCEEEGABFFGEGABF2FADFBBBABBF3BBGGGHGBBFHHHH?1B3BBGGEFH?BFGHG@FFEEGA@E/<</<?22@<<2@FF2<<1?1?/<AEDGG.>.0111>1<0/<<A...<<C:00;E/0:CGHF0//0;C0;FCBFBF;0/9900090090;FF0000;;0AE.BA//:BFF////;/..-.9B//.////9/;9/9;/://
@M05620:37:000000000-D9766:1:1101:11174:10362 1:N:0:79
ACCACACCTTCTACAATGAGCTGCGTGTGGCTCCCGAGGAGCACCCCGTGCTGCTGACCGAGGCCCCCCTGAACCCCAAGGCCAACCGCGAGAAGATGACCCAGGTGAGTGGCCCGCTACCTCTTCTGATGGACGCCTCCCTCCTTCCTGGCCTCCCGGAGCTGCGCCCTTTCTCACTGGTTCTCTCTTCTGCCGTTTTCCGTAGGACTCTCTTCTCTGACCTGAGTCTCCTTTGGAACTCTGCAGGTTCT
+
ABB?AABBFFFFGGGGGGGFGDHHGEEBAEHHABFBAEFGGHHHHGGGFEEGFHGHHHHGEGCGGGGGGGGCFGHGGGEHEEGHHGFEDDCCCGHEDHHHHHHHGHHGHGGFGHHG?@D-FGH0GHHH0=DG/<CCGH.:.CHGHHFBGGBFFGAEEDB?BGGGGGG.9-9/9;BBFF/F9FFFFBFFFFFFFFBFFFEFFDFFFFFFFBFFBFFFFFFFFFFF:9FFFFFFF/BFFFFFFFFFFFFFFFF
@M05620:37:000000000-D9766:1:1101:17428:10364 1:N:0:79
ACCACACCTTCTACAATGAGCTGCGTGTGGCTCCCGAGGAGCACCCCGTGCTGCTGACCGAGGCCCCCCTGAACCCCAAGGCCAACCGCGAGAAGATGACCCAGGTGAGTGGCCCGCTACCTCTTCTGGTGGCCGCCTCCCTCCTTCCTGGCCTCCCGGAGCTGCGCCCTTTCTCACTGGTTCTCTCTTCTGCCGTTTTCCGTAGGACTCTCTTCTCTGACCTGAGTCTCCTTTGGAACTCTGCAGGTTCT
+
CCDCDCCCFFFFGGGGGGGGGGHHGGGGHGHHHGGGGGGGGHHHHGGGEGGGHHHHHHHGGGGGGGGGGGGHHHHGGGGHGHHHHGGGGGGGGGHHHHHHFBGGG1GDHHGCFGHGCFGGHHHDHHHFHHFCGHGGGDGHGHHGCFFGGBFFGFGGG.A??DAFGAFFFFFFFBFFBFFFBFFFFFF0FFFFFFFFFFFFFAFAADFFFFFFFFFFF0B0;F0:/:BFFFFFFF0B::FFFFFBFFF.BFF
@M05620:37:000000000-D9766:1:1101:11233:10368 1:N:0:79
AGTGCCAGCTCTCAATCGCACAGGGGACCCAGGGCCTGGCCCCTCCATCCAGAAAACCTATGACCTCACCCGCTACCTGGAGCACCAACTCCGCAGCTTGGCTGGGACCTATGTGAGTATCCAGCGTAGGAATCTGGGAGTTGGGGAGGAGTGAGGAGTTGGGGAAAGACAGTCCTAACCGTGGAGGGTTCTGGTAAATGATGGGGTGAGGAGGGGCTCTTTGGCTCCCACCAGTCCCCCTGTCTGGTCTA
+
AA>>AFFFAFFFGGGGGGGCGGHHGFGGFGFHAEEFFGHHHHGHGGHHHHHHHGHHHGHGFGGHHGHHHHHGE>EEHFFGBGHHHHA?EGHHGGGGGHFHGHHGGGHHGHGHHHHHHHHHHHFHHGGGGGHHHHHHHHCGGGHHGGEFGGEHHHHHHGHHHHGGGGFHCHGHHHHHGHHGGGGGDEFGEGGGGGFFGGGGGGGGGGFFFFFFFFAADFFFFFFFFFFFFFFFFFFFFFFFFFFFFFFFFFF
@M05620:37:000000000-D9766:1:1101:14726:10371 1:N:0:79
ACCACACCTTCTACAATGAGCTGCGTGTGGCTCCCGAGGAGCACCCCGTGCTGCTGACCGAGGCCCCCCTGAACCCCAAGGCCAACCGCGAGAAGATGACCCAGGTGAGTGGCCCGCTACCTCTTCTGGTGGCCGCCTCCCTCCTTCCTGGCCTCCCGGAGCTGCGCCCTTTCTCACTGGTTCTCTCTTCTGCCGTTTTCCGTAGGACTCTCTTCTCTGACCTGAGTCTCCTTTGGAACTCTGCAGGTTCT
+
CCCCCCCCFFFFGGGGGGGGGGHHGGGFHGHHHGGGGGGCGHHHHGGGGGGGHHHHHHHGGGGGGGGGGGGHHHHGGGGHGHHHHGGGGGGGGGHHHHHHHHEFECHFH=GGGHHGGGFGHGHHHHHHHDFGHHGGGGGHGHHGHGGGGGBFGGGGGGGAGGGGGGFFFFFFFFFFFFFFFFFFFFFFFFFFFFFFFFFFFFFFFFFFFFFFFFFBFFFFFFFFFFFFFFFFFFFFFFFFFFFFFFFFFFF
@M05620:37:000000000-D9766:1:1101:9170:10410 1:N:0:79
AGTGCCAGCTCTCAATCGCACAGGGGACCCAGGGCCTGGCCCCTCCATCCAGAAAACCTATGACCTCACCCGCTACCTGGAGCACCAACTCCGCAGCTTGGCTGGGACCTATGTGAGTATCCAGCGTAGGAATCTGGGAGTTGGGGAGGAGTGAGGAGTTGGGGAAAGACAGTCCTAACCGTGGAGGGTTCTGGTAAATGATGGGGTGAGGAGGGGCTCTTTGGCTCCCACCAGTCCCCCTGTCTGGTCTA
+
>A>>AFFFBFFFGGGGGGGGGGHFFGGGGGHHGGGGFFHHHHGHGGHHGFHHFFFHHGFHHHFHHHFHHHHGGEGGHGGGHHHHEGHHGHHHGGGGGGGHGHHGGGHHGHGHHHHHHHHHHHHHHGAE/?GHFHHFHEHGDHHHGGFGGGDHFHHHHGFHHHGGGGHGHHH/CHHHHHHHGFCDGGGG9CFGGGGGGGGGGFGGGGFFFFFFFFAFFAFFFFFFFFFFFFFFFFFFFFFFFAFFFFB9BF/
@M05620:37:000000000-D9766:1:1101:23677:10410 1:N:0:79
AGTGCCAGCTCTCAATCGCACAGGGGACCCAGGGCCTGGCCCCTCCATCCAGAAAACCTATGACCTCACCCGCTACCTGGAGCACCAACTCCGCAGCTTGGCTGGGACCTATGTGAGTATCCAGCGTAGGAATCTGGGAGTTGGGGAGGAGTGAGGAGTTGGGGAAAGACAGTCCTAACCGTGGAGGGTTCTGGTAAATGATGGGGTGAGGAGGGGCTCTTTGGCTCCCACCAGTCCCCCTGTCTGGTCTA
+
ABAABFFFCFFFGGGGGGGGGGHHGGGGGGHHGGGGDGHHHHGHGGHHHHHHGFGHGGGHHHHHHHHHHHFGGFEGHFHHHHHHHHHHGFHHGGGGGHHGEH3FGEFHGHHHFFHHDGHFHFDBGGGGGGHGHHHHFHAF?GGFCDCCCDEFFDFCGGCGHHGGGFFFFHHHCCHHHFHGGGFADEDCGFGGFFCFFFGFFFGBEGA@AAFFFFFFFFFBB9BFFFBE.9FDEAFFFFFD=EBFFFFFF/9
@M05620:37:000000000-D9766:1:1101:24639:10411 1:N:0:79
ACCACACGTCCTACCTTGAGCTGCGTGTCGCTACCTCGTAGGCCCTCGTCTGCCTGACCGAGAAACCCCTTAACCCCAAGGCCAACCGCGAGAAGCTGTCCCCGGTTAGTGGCCCGCTACCTCTTCTGGTGGCCGCCTCCCTCCTTCCTTGCCTCCCCGAGCTGCGCCCTTTCTCACTGTTTCTCTCTTCTGCCGTTTTCCGTCGCACTCTCTTCTCTTACCTCAGTTCCCTTTGTAACTCTGCAGGTTCT
+
AAAAAAA1BA>AFFG131BBBB1B0BB00BFEE0GE1BBE//1BA/BAG//A1FBGGHH/F///10B??FG1GHHGE/////?>/FE/>////?01BBFGHF?//>?/0?1????>//>A0<111>=>1F0.0<-<<.<GFFHF/;0:B0:;/CBCA.-;;A9/B-;A9AF0C0BFBB//;9BF/9BF/BFFBF-ABFEFF-/;-----///F/;////9;B//9/////:9/F;///9/;//;//-;9B9
@M05620:37:000000000-D9766:1:1101:22400:10428 1:N:0:79
AGTGCCAGCTCTCAATCGCACAGGGGACCCAGGGCCTGGCCCCTCCATCCAGAAAACCTATGACCTCACCCGCTACCTGGAGCACCAACTCCGCAGCTTGGCTGGGACCTATGTGAGTATCCAGCGTAGGAATCTGGGAGTTGGGGAGGAGTGAGGAGTTGGGGAAAGACAGTCCTAACCGTGGAGGGTTCTGGTAAATGATGGGGTGAGGAGGGGCTCTTTGGCTCCCACCAGTCCCCCTGTCTGGTCTA
+
BBBBBFFFBFFFGFGGGGFGGGFHGGGCGGHHFFGGGGHHHHGHGGHGHHHHHHHHHGHFHHHHHHHHHHHGGEGGHHHHHHHHHHHHGHHHGGGGGHHHGHHGGGHHGHHHHHHHHHHHHHHHHGGGGGHHGHHHHHHGGHHHGGGGGGGHHHHHHGHHHHGGGGHHHHHHHHHHHHHHGGEGGGGG;AFGGGFGGGGGGGGGGGFFFFFFFFFFFFFFFFFFFFFFFFFFFFFFFFFFFFFFFFFFFFB
@M05620:37:000000000-D9766:1:1101:12038:10428 1:N:0:79
ACCACACCTTCTACAATGAGCTGCGTGTGGCTCCCGAGGAGCACCCCGTGCTGCTGACCGAGGCCCCCCTGAACCCCAAGGCCAACCGCGAGAAGATGACCCAGGTGAGTGGCCCGCTACCTCTTCTGGTGGCCGCCTCCCTCCTTCCTGGCCTCCCGGAGCTGCGCCCTTTCTCACTGGTTCTCTCTTCTGCCGTTTTCCGTAGGACTCTCTTCTCTGACCTGAGTCTCCTTTGGAACTCTGCAGGTTCT
+
AAAAAAAAFFFFGGGGGGG1F1FCFAEEHEGHCFGGGGGCGHHHHGGGGGGGHHHHHHHGGGGGGGGGGGGFHFEGGGGH/EHHHGG/BCCC/CCGFHFHHBGEFFFGHGEFGHGCG@@@HFGGHHHHHH/AGHG-CC..C:/A/;0;FFFFFFFGAB@GG@FFFA??-@F9FFFFFFFFFBFFFFFBFBFFBB@BBBEFFFFF?ABFFFFFBFFFFBFFFFFF/-/BFFFFFFFFBBFBFFFEFFF99BB
@M05620:37:000000000-D9766:1:1101:26224:10441 1:N:0:79
AGTGCCAGCTCTCAATCGCACAGGGGACCCAGGGCCTGGCCCCTCCATCCAGAAAACCTATGACCTCACCCGCTACCTGGAGCACCAACTCCGCAGCTTGGCTGGGACCTATGTGAGTATCCAGCGTAGGAATCTGGGAGTTGGGGAGGAGTGAGGAGTTGGGGAAAGACAGTCCTAACCGTGGAGGGTTCTGGTAAATGATGGGGTGAGGAGGGGCTCTTTGGCTCCCACCAGTCCCCCTGTCTGGTCTA
+
>11>AD1FAFF3AFGGFCFGEEHFEGGGCCHHGGG?EEGA0GGEGGFH1FGFF01BG/AGHHEHHHEGHHHGGGEEHHHFGHHEE>GHGCGHGAEGC0FGCHFC//<G/0GFFFHHDBGHEFDDB@/C<CGHHGHG1GHGCBHE@CE@C<CFF0<.FA<GHHGGGGHEH/CB0CFH:C/.AG?AGEB?E?9BFGFFBFGGGBFGGGF@EFFBFF@-@@FFF/FFFF/:AFFBFFFFFFEF?EFFFFBF//;
@M05620:37:000000000-D9766:1:1101:28744:10457 1:N:0:79
AGTGCCAGCTCTCCATCGCACAGGGGACCCAGGGCATGGCCCCTCCATCCAGAAAACCTATGACCTCACCCGCTACCTGGCGCACCCACTCCGCAGCTTGGCTGGGACCTATGTGAGTATCCAGCGTAGGAATCTGGGCGTTGGGGAGGCGTGCGGAGTTGGGGACAGACAGTCCTAACCGTGGAGGGTTCTGGTAAATGATGGGGTGAGGAGGGGCTCTTTGGCTCCCACCAGTCCCCCTGTCTGGTCTA
+
>>1>>DF1AFFFG1FG1A11E0FCF00AE0BGBAB/BBGHGHGGGGHHGBGGHHC0BEFEFFFHHDBGHHHEE>>FHHDG0>EEGG//?A0B?E?E>F<BAHFGGCHGCHFHHHHFHGHHHHGHHGECCG1FGHHHHH/>CCGHGG.A@.;;C.CC:-CFFFAGE-:C/C/;FFGGGGGGGFF@?EF@9FFFFFFFFFFFFFFFFFF@FFFFFF@@@<FFFF/BFFFFFFFFFFFFFFFF@FFFFFFFFFF
@M05620:37:000000000-D9766:1:1101:15609:10482 1:N:0:79
ACCACACCTTCTACAATGAGCTGCGTGTGGCTCCCGAGGAGCACCCCGTGCTGCTGACCGAGGCCCCCCTGAACCCCAAGGCCAACCGCGAGAAGATGACCCAGGTGAGTGGCCCGCTACCTCTTCTGGTGGCCGCCTCCCTCCTTCCTGGCCTCCCGGAGCTGCGCCCTTTCTCACTGGTTCTCTCTTCTGCCGTTTTCCGTAGGACTCTCTTCTCTGACCTGCGTCTCCTTTGGAACTCTGCAGGTTCT
+
ABBAAABBFFFFGGGFDGGGGFHHGEEGH?GHHGG?FGGCGHEHHGGGEEGGHHHGHHHGGGGGGGGGGGFBGGHGGG?HFCHHFGGGGGF@CDFHFFFHHHHHGHG1<FHFGHGGGGGGHFHHFHHHDGHGHHGGGGGHGHHGHGGGGGGFGFGGEGAB?DGGGGFFFFFFFFFFFFFFFFFFFFFFFFFBFFFFFFFFFFFFFFFFFFFFFFFFFFF/FFFF.-;@AFFFFFFFFBF/BFFFFFFFFFF
@M05620:37:000000000-D9766:1:1101:15435:10483 1:N:0:79
AGTGCCAGCTCTCAATCGCACAGGGGACCCAGGGCCTGGCCCCTCCATCCAGAAAACCTATGACCTCACCCGCTACCTGGAGCACCAACTCCGCAGCTTGGCTGGGACCTATGTGAGTATCCAGCGTAGGAATCTGGGAGTTGGGGAGGAGTGAGGAGTTGGGGAAAGACAGTCCTAACCGTGGAGGGTTCTGGTAAATGATGGGGTGAGGAGGGGCTCTTTGGCTCCCACCAGTCCCCCTGTCTGGTCTA
+
>A>>AFFFBFFFGGGGGFGGGGHFGGGGGGHHGGGGAFHHHHGHGGHHHHHHFHGFHGHHFHHHHHHHHHHGGCGGHHFHGGG?GHGHGHHHEEGGEGHHGHGGGGGHGHHHFGGHHHHHHHGHHGCFGGHHHHHHHGHGDHHHGGGGGDGHHGHHHGGHHHCGGGHHGHFHCFHHHGHHGAEBGGGG:CFFGGBFGGGGGGGGGGFBFFFFFFBBBBFFFFFFFFEFFFFFFFFFFFFF?EFFFFFF;B/
@M05620:37:000000000-D9766:1:1101:9020:10488 1:N:0:79
ACCACACCTTCTACAATGAGCTGCGTGTGGCTCCCGAGGAGCACCCCGTGCTGCTGACCGAGGCCCCCCTGAACCCCAAGGCCAACCGCGAGAAGATGACCCAGGTGAGTGGCCCGCTACCTCTTCTGGTGGCCGCCTCCCTCCTTCCTGGCCTCCCGGAGCTGCGCCCTTTCTCACTGGTTCTCTCTTCTGCCGTTTTCCGTAGGACTCTCTTCTCTGACCTGAGTCTCCTTTGGAACTCTGCAGGTTCT
+
CDDDCCDDFFFFGGGGGGGGGGHHGGGGHGHHHGGGGGGGGHHHHGGGFGGGHHHHHHHGGGGGGGGGGGGHHHHGGGGHGHHHHGGGGGGGGGHHHHHHHHAGFHHHHHHGGHHGGGGGHHHHHHHHGHHGHHGGGGGHGHHGHGGGGGGGGGGGGGGGGGGGGGFFFFFFFFHHHHFFFFFFHFFFFFHFFFFFFFFHFFFFFFFFFFFFFHFFFFFFFFHFFFFFFFFFFHHFFFFFFFFFFFFFFFF
@M05620:37:000000000-D9766:1:1101:16371:10491 1:N:0:79
ACCACACCTTCTACAATGAGCTGCGTGTGGCTCCCGAGGAGCACCCCGTGCTGCTGACCGAGGCCCCCCTGAACCCCAAGGCCAACCGCGAGAAGATGACCCAGGTGAGTGGCCCGCTACCTCTTCTGGTGGCCGCCTCCCTCCTTCCTGGCCTCCCGGAGCTGCGCCCTTTCTCACTGGTTCTCTCTTCTGCCGTTTTCCGTAGGACTCTCTTCTCTGACCTGAGTCTCCTTTGGAACTCTGCAGGTTCT
+
DDDDDDDDFFFFGGGGGGGGGGHHGGGGHGHHHGGGGGGGGHHHHGGGGGGGHHHHHHHGGGGGGGGGGGGHHHHGGGGHGHHHHGGGGGGGGGHHHH2FHGEHA??1==?/FHE-<@-A00<D0<=G0DB.<<<C-.CHC/G.G0F:BB/FA0CE.E?--9:00-<D=FF::0B0:<B/FB00:00<BBF0FB-<DFAFF.:<D.0<:/:0B00::0<0<::::/::0<:FFBFBF0::0B0BBF.F00<
@M05620:37:000000000-D9766:1:1101:16161:10505 1:N:0:79
AGTGCCAGTCTCAATCGCACAGGGGACCCAGGGCCTGGCCCCTCCATCCAGAAAACCTATGACCTCACCCGCTACCTGGAGCACCAACTCCGCAGCTTGGCTGGGACCTATGTGAGTATCCAGCGTAGGAATCTGGGAGTTGGGGAGGAGTGAGGAGTTGGGGAAAGACAGTCCTAACCGTGGAGGGTTCTGGTAAATGATGGGGTGAGGAGGGGCTCTTTGGCTCCCACCAGTCCCCCTGTCTGGTCTAT
+
BBBBBFFFCFFDDGGEACFAEAFFGGGGGGFFEAEFFHHHHGA1EHFEGHFBGHHHG3EBGFEHDFGGHHCE0>/F3GHFGGGHHHHE?EGE?/>>?3BEBBFFGGHG?GGHHHHHHHFFHHGH@/?BEFHHHDFHHFCAGHHGGECDDGCFGFHFG<CDGCGEDHHFHHGHHHHEHHHG.AB.EGG.;.FFG0;CF0F0FFFGG.9:AFFFFBBB>E/FFFFBFFFFFFFFF/BFFFF-A99;BF/BBB9
@M05620:37:000000000-D9766:1:1101:7219:10511 1:N:0:79
ACCACACCTTCTACAATGAGCTGCGTGTGGCTCCCGAGGAGCACCCCGTGCTGCTGACCGAGGCCCCCCTGAACCCCAAGGCCAACCGCGAGAAGATGACCCCGGTGAGTGGCCCGCTACCTCTTCTGGTGGCCGCCTCCCTCCTTCCTGGCCTCCCGGAGCTGCGCCCTTTCTCACTGGTTCTCTCTTCTGCCGTTTTCCGTAGGACTCTCTTCTCTGACCTGAGTCTCCTTTGTAACTCTGCAGGTTCT
+
ABBBAAAAFFFFGGGFFGGGGGHHGGFGGFBGFFG?2EEA2FAGHGGEBEEF5BGGGHHG0E0EFEGFGGGF3?FEGGEHFHHH/FFEDDG?<AG<GFFFHH/>CGGFGGDFGH>CGGFCHHHHHDD=GGB?GHGGCGGEGGGFFFFGFFFFGEGGGGGGGFFFFFFFF-/BFFFFFB:FFFFFFFFFFFFFFFF;.BEFFDF.;DFFFFFFFFFFFFBFFFFFFFFFFFFFFFB0:;FFFFFFFFFFFF;
@M05620:37:000000000-D9766:1:1101:20801:10517 1:N:0:79
AGTGCCAGCTCTCAATCGCACAGGGGACCCAGGGCCTGGCCCCTCCATCCAGAAAACCTATGACCTCACCCGCTACCTGGAGCACCAACTCCGCAGCTTGGCTGGGACCTATGTGAGTATCCAGCGTAGGAATCTGGGAGTTGGGGAGGAGTGAGGAGTTGGGGAAAGACAGTCCTAACCGTGGAGGGTTCTGGTAAATGATGGGGTGAGGAGGGGCTCTTTGGCTCCCACCAGTCCCCCTGTCTGGTCTA
+
BBAAAFFFCFFFGGGGGGGGGGHHGGGGGGHHFGGGGGHHGHGHGGHGHHHHHHHHGGHHHHHHHHHHHHHGGEEGHHHHFGHHGHFEFHGHGGGGGHHFGHHGGGHHGHHHHHHHHHHHHHHHHGGGGGGHHHHHHHFGGHHHGGADGDCFHGHHFGHHHHGGGGHHFHHHHHHHHHHHGGGGGGGGCFGGGGCFGGGGGGGGGGFFFFFFFFFFFFFFFFFFFFFFFFFFFFFFFFFFFFFFFFFFFFB
@M05620:37:000000000-D9766:1:1101:18702:10524 1:N:0:79
ACCACACCTTCTACAATGAGCTGCGTGTGGCTCCCGAGGAGCACCCCGTGCTGCTGACCGAGGCCCCCCTGAACCCCAAGGCCAACCGCGAGAAGATGACCCAGGTGAGTGGCCCGCTACCTCTTCTGGTGGCCGCCTCCCTCCTTCCTGGCCTCCCGGAGCTGCGCCCTTTCTCACTGGTTCTCTCTTCTGCCGTTTTCCGTAGGACTCTCTTCTCTGACCTGAGTCTCCTTTGGAACTCTGCAGGTTCT
+
CCCCCCCCFFFFGGGGGGGGGGHHGGGGHGHHHGGGGGGGGHHHHGGGGGGGHHHHHHHGGGGGGGGGGGGHHHHGGGGHGHHHHGGGGGCGFGHHHHHHHHHHGHGGHHHGGHHGGGGGHHHHHHHGHHHGHHGGGGGHGHHGHGGGGGGGGGGGGGGGGGGGGGFFFFFFFFFFFFFFFFFFFFFFFFFFFFFFFFFFFFFFFFFFFFFFFFFFFFFFFFFFFFFFFFFFFFFFFFFFFFFFFFFFFFF
@M05620:37:000000000-D9766:1:1101:17883:10524 1:N:0:79
ACCACACCTTCTACAATGAGCTGCGTGTGGCTCCCGAGGAGCACCCCGTGCTGCTGACCGAGGCCCCCCTGAACCCCAAGGCCAACCGCGAGAAGATGACCCAGGTGAGTGGCCCGCTACCTCTTCTGGTGGCCGCCTCCCTCCTTCCTGGCCTCCCGGAGCTGCGCCCTTTCTCACTGGTTCTCTCTTCTGCCGTTTTCCGTAGGACTCTCTTCTCTGACCTGAGTCTCCTTTGGAACTCTGCAGGTTCT
+
CCCBCCCCFFFFGGGGGGGGGGHGGEFEGGHGHGGGGGGGGHHHHGGGEFGGHHHHHHHGGGGGGGGGGGGHHHHGGGGHGHHHHGGGGGGGGGHHFHHHGHHHGHBGHHFGGHHGGGGGHHHHHHHGHHHGHHGGGGGGGHHGHGGGGGGGGGGGGGGGGGGGGGFFFFFFFFFFFFFFFFFFFFFFFFFFFFFDDFFFFFFFDFFFFFFFFFFFFFFFFFFFFFFFFFFFFFFFFFFFFFFFFFFFFFF
@M05620:37:000000000-D9766:1:1101:7212:10530 1:N:0:79
ACCACACCTTCTACAATGAGCTGCGTGTGGCTCCCGAGGAGCACCCCGTGCTGCTGACCGAGGCCCCCCTGAACCCCAAGGCCAACCGCGAGAAGATGACCCAGGTGCGTGGCCCGCTACTTCTTCTGGTGGCCCCCTCCCTCCTTCCTGGCCTCCCTGCGCTCCGCCTTTTCTCATTTTTTCTCTCTTCTGCCGTTTTCCGCAGTTCTCCCTTCTCTGACCTGTGTCTCCTTTGGGACTCTCCAGGGTCT
+
BBBBBBBBFFFFGGGGFGGDGGHHGEE2AA22B2FE?EEEEEHHHGGEEEAFFHHHHHHAEFGEFEGGG?AG3GGGGEGHGHHHHG?E@D<BBDGFFFB22?/?/<?1/?//-<<->C@C0<=000==0=/.<C.-:-C..;C:F0;F;C/99CFE./0.--;.:ADD.ABBBFB//;//;;B/FF/9;/9//99..;9/9..--./;BF/;.9.;/B/BFBF./:/;BB//9/;/.;.;9F//B/9..9.
@M05620:37:000000000-D9766:1:1101:15925:10531 1:N:0:79
ACCACACCTTCTACAATGAGCTGCGTGTGGCTCCCGAGGAGCACCCCGTGCTGCTGACCGAGGCCCCCCTGAACCCCAAGGCCAACCGCGAGAAGATGACCCAGGTGAGTGGCCCGCTACCTCTTCTGGTGGCCGCCTCCCTCCTTCCTGGCCTCCCGGAGCTGCGCCCTTTCTCACTGGTTCTCTCTTCTGCCGTTTTCCGTAGGACTCTCTTCTCTGACCTGAGTCTCCTTTGGAACTCTGCAGGTTCT
+
CCCBCCCCFFFFGGGGGGGGGGHHGGGECEHHHGGGGGGGGHHHHGGGGGGGHHGHHHGGGGGGGGGGGGGHHHHGGGGHGHHHHGGGGGDGGGHHHHHGHHHHGHFHHFHGGHHGGGGGHHHHHHHHHHHGHHGGGGGHGHHGHGGGGGGGGGGGGGGGGGGGGGFFFFFFFFFFFFFFFFFFFFFFFFFFFFFADFFFFFFFFFFFFFFFFFFFFFFFFFFFFFFFFFFFFFFFFFFFFFFFFFFFFFF
@M05620:37:000000000-D9766:1:1101:16381:10536 1:N:0:79
AGTGCCAGCTCTCAATCGCACAGGGGACCCAGGGCCTGGCCCCTCCATCCAGAAAACCTATGACCTCACCCGCTACCTGGAGCACCAACTCCGCAGCTTGGCTGGGACCTATGTGAGTATCCAGCGTAGGAATCTGGGAGTTGGGGAGGAGTGAGGAGTTGGGGAAAGACAGTCCTAACCGTGGAGGGTTCTGGTAAATGATGGGGTGAGGAGGGGCTCTTTGGCTCCCACCAGTCCCCCTGTCTGGTCTA
+
AABAAFFFBFFFGGGGGGGGGGBG2E2EGGGH2AEAFFHHGHGDGGFHHHGGEHFHHGFBHHEHHHGHHHFGGFGGHGHHHHHHHHHHGGGHGGFGGHHHGHHGGGHHGHHHHHHHHGHHHHHHHGDGGGHHHHHGHHGGGHHHGGGGGGGHHHHHHGHHGHGGGGHHHHHHHHHHHHHHGEEGGGGG9FGGGGFGGGGGGGGGGGFFEFFFFFFFFAEFFFFFFFFFFFFFFFFFFFFFFFFFFFFFBF/
@M05620:37:000000000-D9766:1:1101:5901:10537 1:N:0:79
ACCACACCTTCTACAATGAGCTGCGTGTGGCTCCCGAGGAGCACCCCGTGCTGCTGACCGAGGCCCCCCTGAACCCCAAGGCCAACCGCGCGAAGATGACCCAGGTGCGTGGCCCGCTACCTCTTCTGGTGGCCGCCTCCCTCCTTCCTGGCCTCCCGGAGCTGCGCCCTTTCTCACTGGTTCTCTCTTCTGCCGTTTTCCGTAGGACTCTCTTTTCTGACCTGCGTCTCCTTTGGAACTCTGCAGGTTCT
+
BBBBBBB>BCCFGGGGGG5BGGHHGGGA4EGGGABE2EEEGHGHHGGAEEEGHHHHHHHA>@EGGGGGGGGHFHHGGGGHGHHHHGGGGG/>DGG?GHHHHHGHGHH1AFGGGH>AFGGGHHHHHGHHHHHGHHGGGGGGGGGGGGGGGGGGGGGGGGG-9-;FFFFFFFFFFFFFFFFFFFFFFFFFFFFFFFFFFFFFFFFFFFFFFFFFFF/;FFFFFFFFFFFFFFFFFFFFFFFFFFFFFFFFFFF
@M05620:37:000000000-D9766:1:1101:6423:10552 1:N:0:79
ACCACACCTTCTACAATGAGCTGCGTGTGGCTCCCGAGGAGCACCCCGTGCTGCTGACCGAGGCCCCCCTGAACCCCAAGGCCAACCGCGAGAAGATGACCCAGGTGAGTGGCCCGCTACCTCTTCTGGTGGCCGCCTCCCTCCTTCCTGGCCTCCCGGAGCTGCGCCCTTTCTCACTGGTTCTCTCTTCTGCCGTTTTCCGTAGGACTCTCTTCTCTGACCTGCGTCTCCTTTGGAACTCTGCAGGTTCT
+
CCCCCCCCFFFFGGGGGGFGGGHHGGGEFEHHHGGGGGGGGHHHHGGGEEFGHHHHHHGGGGGGGGGGGGGHHHHGGGGHGHHHHGGGGGGGGGHHHHHHHHGHGHF<?GHGGHHGGCGGHHHHHGHHHHHGHHGGGGGHGHHGHGGGGGGGGGGGGG-::AFGGGFFFFFFFFFFFFFFFFFFFFFFFFFFFFFFFFFFFFFFF?FFFFFFFFFFFFFFFFFF.@DADFFFFFFFFFFFFFFFFFFFFFF
@M05620:37:000000000-D9766:1:1101:6187:10557 1:N:0:79
GAGGCTGCTTTGGAAGAAACTCATAGATTACTGCAACAGTTCCCCCTGGACCTGGAAAAGTTTCTTGCCTGGCTTACAGAAGCTGAAACAACTGCCAATGCCAGCGGCTCTTAAGCACAGGCCCCTACAATACGCCAAGGGACCAAAAGACCCCACGAAACAACCCCAATTAAGACTACGACCGTCGCTTCAGCACTCTCCTTCACGTAACTGAACAAGTCCCATTATCTGTACTTGTAATTGTAAATGCC
+
AAAABAFBFFDFGGGGCGGGGGHBGHHFFFHGFFHHGHHHHHGHHGGEEGGGHFHHAGBFGHHHDGFHHF3FGGHGHFGHHFHHFGHGHHGHFHHEHHHH3B33B>/>//33??4B3000?//?>//03?B1B/?</>/////////?0/0?///<<@<.-0.>..=.EB00<00000/..:--;;--;;.0000.;;00/00000.9/.9=09BF/..///;B//;;9/:////9/;/9:;F//;B////
@M05620:37:000000000-D9766:1:1101:19665:10563 1:N:0:79
ACCACACCTTCTACAATGAGCTGCGTGTGGCTCCCGAGGAGCACCCCGTGCTGCTGACCGAGGCCCCCCTGAACCCCAAGGCCAACCGCGAGAAGATGACCCAGGTGAGTGGCCCGCTACCTCTTCTGGTGGCCGCCTCCCTCCTTCCTGGCCTCCCGGAGCTGCGCCCTTTCTCACTGGTTCTCTCTTCTGCCGTTTTCCGTAGGACTCTCTTCTCTGACCTGAGTCTCCTTTGGAACTCTGCAGGTTCT
+
CCCCCCCCFFFFGGGGGGGGGGHHGEGEGEHHHGGGGGGFGHHHHGGGGGGGHHGFHHHGGGGGGGGGGGGHHHHGGGGHFHHHHGGGGGGGGGHHFGHHHHAGEF?1FGFGGHF?CCGGHBDG0DGHHDCCGHGGGGGHEGHGHGFGGGGGGFFGEGB?::.CFDFFA=FFFBFFFFFFFFFFBBFFFFFFFFFFFFFFEDB.DDFFFFFFFEFBFFFFFB/BBB9BBFFFFFFFF/FFB9BFEFFFB9:
@M05620:37:000000000-D9766:1:1101:9672:10564 1:N:0:79
ACCACACCTTCTACAATGAGCTGCGTGTGGCTCCCGAGGAGCACCCCGTGCTGCTGACCGAGGCCCCCCTGAACCCCAAGGCCAACCGCGAGAAGATGACCCAGGTGAGTGGCCCGCTACCTCTTCTGGTGGCCGCCTCCCTCCTTCCTGGCCTCCCGGAGCTGCGCCCTTTCTCACTGGTTCTCTCTTCTGCCGTTTTCCGTAGGACTCTCTTCTCTGACCTGAGTCTCCTTTGGAACTCTGCAGGTTCT
+
BBBBBBBBFFFFGGGGGGGGGGHHGEGAAEHGHGGGGGGGGHHHHGGGDGGGFHFHHHHGGGEGGGGGGGGHHHHGGGGHGGHHHGGGGGCFGGHHHHHHHHHHGHHHHHHGGHGGGGGGHHHHHHHHHHHGHHGGGGGHGHHGHGGGGGGGGGGGGGGGGGGGGGFFFFFFFFFFFFFFFFFFFFFFFFFFFFFDFFFFFFFFFFFFFFFFFFFFFFFFFFFFFFFFFFFFFFFFFFFFFFFFFFFFFFF
@M05620:37:000000000-D9766:1:1101:6119:10564 1:N:0:79
AGTGCCAGCTCTCCATCGCACAGGGGACCCAGGGCATGGCCCCTCCATCCAGAAAACCTATGACCTCACCCGCTACCTGGCGCACCCACTCCGCAGCTTGGCTGGGACCTATGTGAGTATCCAGCGTAGGAATCTGGGAGTTGGGGAGGCGTGCGGAGTTGGGGACAGCCCGTCCTAACCGTGGCGGGTTCTGGTAAATGATGGGGTGAGGCGGGGCTCTTTGGCTCCCACCAGTCCCCCTGTCTGGTCTA
+
>>>3>BDFAFFFG4EAAAE2E?GDG2AAA2BB2BB2ABGHHHGHGGHHHFGGGFFBBEGHBBFHH5BFGHH>>/>>GH@B1>EEEGG/?FH0>E?E<BBBEHHGGGHHGHCGGHH2GHHHHHHHHGE/>C11?GHHHH0?EHHHGG.<D<AEG.@D-;AHHGGG.-.C.C.;BGGG00CFGFFB-@BB@EFFFFFFBFFF/FFFFFFBFFF.@BBBBBFFFFFFFFFFF.FFFFFFFFFFBFFFFFFFFFB
@M05620:37:000000000-D9766:1:1101:13764:10567 1:N:0:79
GAGGCTGCTTTGGAAGAGCACTGACAAGCCAGGGACCAAAGATCGGAAGAGCACACGTCTGAACTCCAGTCACCTGAAGCTATCTCGTATGCCGTCTTCTGCTTGAAAAAAAAAATATCAAGGCCGCCTCCCTCCTTCCTGGCCTCCCGTAGCTGCGCCCTTTCTCACTGGTTCTCTCTTCTGCCGTTTTCCGTAGGACTCTCTTCTCTGACCTGCGTCTCCTTTGGAACTCTGCCGGCTCTAGATCGGAA
+
AAAAAACAFFFFGFGFA1BA1BAF1FGH000FFEF00BFAF0FGFEBF/FEBBEGHGFHHGDFHHHBFFFFGHHFFFGHHFGF0FFG/?0GGBE/EB>2B@1FE1FGHDG/E/B/01222211?F<////<FCG/GFGFB<00>FCF...-.<=0/--<AC/:0:<CGC0C0C0CGECFGGFB0B-.;9.CFAFFG.9FFFG0CFGBFF/99FFB--99A9F/;B////9;;;/9/---9-///:FEE-9-
@M05620:37:000000000-D9766:1:1101:10640:10571 1:N:0:79
ACCACACCTTCTACAATGAGCTGCGTGTGGCTCCCGAGGAGCACCCCGTGCTGCTGACCGAGGCCCCCCTGAACCCCAAGGCCAACCGCGAGAAGATGACCCAGGTGAGTGGCCCGCTACCTCTTCTGGTGGCCGCCTCCCTCCTTCCTGGCCTCCCGGAGCTGCGCCCTTTCTCACTGGTTCTCTCTTCTGCCGTTTTCCGTAGGACTCTCTTCTCTGACCTGAGTCTCCTTTGGAACTCTGCAGGTTCT
+
DDDDDDCCFFFFGGGGGGGGGGHHGGGFFGHHHGGGGGGGGHHHHGGGGGGGHHHHHHHGGGGGGGGGGEGHHHHGGGGHGHHHHGGGGGCGGGHHHHHHHHHHGHHHHHHGGHHGGFGGHHHHHHHHFHHGHHGGGGGHGHHGHGGGGGGGGGGGGGG?@DFGGGFFFFFFFFFFFFFFFFFFFFFFFFFFFFFFFFFFFFFFFBFFFFFFFFFFFFFFFFFFEFFFFFFFFFFFFFFFFFFFFFFFFFF
@M05620:37:000000000-D9766:1:1101:20627:10595 1:N:0:79
ACCACACCTTCTACAATGAGCTGCGTGTGGCTCCCGAGGAGCACCCCGTGCTGCTGACCGAGGCCCCCCTGAACCCCAAGGCCAACCGCGAGAAGATGACCCAGGTGAGTGGCCCGCTACCTCTTCTGGTGGCCGCCTCCCTCCTTCCTGGCCTCCCGGAGCTGCGCCCTTTCTCACTGGTTCTCTCTTCTGCCGTTTTCCGTAGGACTCTCTTCTCTGACCTGAGTCTCCTTTGGAACTCTGCAGGTTCT
+
3AABBBBBFFFFGGGGGGGGGCHHGEF24AABGFFGDCEE?FGGGGFG1EEFBG3FGHCEG??EFFGEE/1B3GHGEG?GGHHHAEGGCCBDCGHFHHFHHHFHGHF1FFFCFHHGGGGGHHGEHHHHHHHGHHGGGGGHGHHGHGGGGGFGGGGGGGG-BDFFGGFFFFFFFFFFFFFFFFFFFFFFFFFFFFFFFFFFFFFFDFFFFFFFFFFFFFFBFFFFFFFFEFFFFFFFFFFFFFFFFFFFFFF
@M05620:37:000000000-D9766:1:1101:20643:10607 1:N:0:79
ACCACACCTTCTACAATGAGCTGCGTGTGGCTCCCGAGGAGCACCCCGTGCTGCTGACCGAGGCCCCCCTGAACCCCAAGGCCAACCGCGAGAAGATGACCCAGGTGAGTGGCCCGCTACCTCTTCTGGTGGCCGCCTCCCTCCTTCCTGGCCTCCCGGAGCTGCGCCCTTTCTCACTGGTTCTCTCTTCTGCCGTTTTCCGTAGGACTCTCTTCTCTGACCTGAGTCTCCTTTGGAACTCTGCAGGTTCT
+
CDDDDDDDFFFFGGGGGGGGGGHHGGGEHGHHHGGGGGGGGHHHHGGGGGGGHHGHHHHGGGGGGGGGGGGHHHHGGGGHGHHHHGGGGG@GGGHHHHHHHHGHGHHDHHHGGHHGGGGGHHHHHHHHHHHGHHGGGGGHGHHGHGGGGGGGGGGGGGGGGGGGGGFFFFFFFFHHHHFFFFFFHHFFFFHFHFFFFFFHFFFFFFFFFFFFFHHFFFFFFFHFFFHFFFFFFHHFFFFFFFHFHFFFFFF
@M05620:37:000000000-D9766:1:1101:13711:10612 1:N:0:79
AGTGCCAGCTCTCAATCGCACAGGGGACCCAGGGCCTGGCCCCTCCATCCAGAAAACCTATGACCTCACCCGCTACCTGGAGCACCAACTCCGCAGCTTGGCTGGGACCTATGTGAGTATCCAGCGTAGGAATCTGGGAGTTGGGGAGGAGTGAGGAGTTGGGGAAAGACAGTCCTAACCGTGGAGGGTTCTGGTAAATGATGGGGTGAGGAGGGGCTCTTTGGCTCCCACCAGTCCCCCTGTCTGGTCTA
+
BCABBFFFCFFFGGGGGGGGGGHHGGGGGGHHFEGGGGHHHHGHGGHHHHHHHHHHHGHHHHHHHHHHHHHGGFGGHHHHGHHHHHHHGHHHGGGGGHHHGHHGGGGHGHHHHHHHHHHHHHHHHGGGGGHHHHHHHHHGGHHHGGGGGGGHHHHHHGHHHHGGGGGHHHHHHHHHHHHHGGGGGGGGGGGGGGGGGGHHGHHGGGFFFFFFFFFFFFFFFFFFFFFFFFFFFFFFFFFFFFFFFFFFFFB
@M05620:37:000000000-D9766:1:1101:11415:10623 1:N:0:79
ACCACACCTTCTACAATGAGCTGCGTGTGGCTCCCGAGGAGCACCCCGTGCTGCTGACCGAGGCCCCCCTGAACCCCAAGGCCAACCGCGAGAAGATGACCCAGGTGAGCGGCCCGCTACCTCTTCTGGTGGCCGCCTCCCTCCTTCCTGGCCTCCCGGAGCTGCGCCCTTTCTCACTGGTTCTCTCTTCTGCCGTTTTCCGTAGGACTCTCTTCTCTGACCTGAGTCTCCTTTGGAACTCTGCAGGTTCT
+
111>AA1AFFC1AFGB31BE11AAABAEC0FGFG0AAAF//GHHHG/F/AE/D1AFG00A@E?G/>/>EEGFHF//EEC/CCHC/?EEG/B<//?GG1??C0FFF1?GC1/A@--<@CG-/<DHFFHFH0BE.CCGG.:;.9/;F09/0;/9CFF.9A---;-/9@@F;=FFB//9BBFF//;BFFFFFFFF/B-99FEFBFFEB?/BFF/;FF//;/:/9BFFBFFBF/:FFBBF//;///:BF/--;99
@M05620:37:000000000-D9766:1:1101:26430:10630 1:N:0:79
ACCACACCTTCTACAATGAGCTGCGTGTGGCTCCCGAGGAGCACCCCGTGCTGCTGACCGAGGCCCCCCTGAACCCCAAGGCCAACCGCGAGAAGATGACCCAGGTGAGTGGCCCGCTACCTCTTCTGGTGGCCGCCTCCCTCCTTCCTGGCCTCCCGGAGCTGCGCCCTTTCTCACTGGTTCTCTCTTCTGCCGTTTTCCGTAGGACTCTCTTCTCTGACCTGCGTCTCCTTTGGAACTCTGCAGGTTCT
+
BBBABBBBFFFFGFGG5GABGBGGGEAAAAFGCFFEAEECDHHHHGGGFEGGGHGFHHHGCGCGG?EGGGGFHFHGGEDH/CGHHGE/BD/<<DCF1GBGHH/GFHHDHHHGGHHGGGGGHHHHHHHGHHBDHHGGGGGHGHHGHGGGGFFGGBGGEDG@BGGGG??F?B/FFFFFFFFFFFFFFFFFFFFFFFBDFFEFFFFFDFFFFFFFFFFFFFFFFFFF?BFBFFFFFFFFFFFFFFFFFFFFFFF
@M05620:37:000000000-D9766:1:1101:22636:10634 1:N:0:79
ACCACACCTTCTACAATGAGCTGCGTGTGGCTCCCGAGGAGCACCCCGTGCTGCTGACCGAGGCCCCCCTGAACCCCAAGGCCAACCGCGAGAAGATGACCCAGGTGAGTGGCCCGCTACCTCTTCTGGTGGCCGCCTCCCTCCTTCCTGGCCTCCCGGAGCTGCGCCCTTTCTCACTGGTTCTCTCTTCTGCCGTTTTCCGTAGGACTCTCTTCTCTGACCTGAGTCTCCTTTGGAACTCTGCAGGTTCT
+
CCCCCCCCFFFFGGGGGGGGGGHHGGGEHGHHHGGGGGGGGHHHHGGGGGGGHHHHHHHEGGGGGGGGGGGHHHHGGGGHGHHHHGGGGG@GGGHHHHBGHFEGF1GHHGHGGHHCCGGGHHHHHFHHHHGGGGDGGGGHGFHGHGGGGGFGGFGGGGCA?@FFGGFFFFFFFFFFFFFFFFFFFFFFFFFFFFFFFFFFFFFFFDFFFFFFFFBFBB/FFF/BFFFFFFFFFFFFFFFFFFFFFFFFFFF
@M05620:37:000000000-D9766:1:1101:9928:10636 1:N:0:79
AGTGCCAGCTCTCAATCGCACAGGGGACCCAGGGCCTGGCCCCTCCATCCAGAAAACCTATGACCTCACCCGCTACCTGGAGCACCAACTCCGCAGCTTGGCTGGGACCTATGTGAGTATCCAGCGTAGGAATCTGGGAGTTGGGGAGGAGTGAGGAGTTGGGGAAAGACAGTCCTAACCGTGGAGGGTTCTGGTAAATGATGGGGTGAGGAGGGGCTCTTTGGCTCCCACCAGTCCCCCTGTCTGGTCTA
+
ABAABFFFBFFFGGGGGGGGGGHHGGGGGGHHGGGGGGHHHHGHGGFHHHHHHHHHHGHHHHHHHHHHHHHGGGFGHGHHHHHHHHHHGHHHGGGGGHHHGHHGGGHHGHHHHHHHHHHHHHHHHGGGGGHHHHHHHHHGGHHHGGGGGGGHHHHHHGHHHHGGGGHHHHHHHHHHHHHHGGGGGGGGGGGGGGGGGGGGGGGGGGFFFFFFFFFFFFFFFFFFFFFFFFFFFFFFFFFFFFFFFFFFFFF
@M05620:37:000000000-D9766:1:1101:5131:10651 1:N:0:79
AGTGCCAGCTCTCAATCGCACAGGGGACCCAGGGCCTGGCCCCTCCATCCAGAAAACCTATGACCTCACCCGCTACCTGGAGCACCAACTCCGCAGCGTGGCTGGGACCTATGTGAGTATCCAGCGTAGGAATCTGGGAGTTGGGGAGGAGTGAGGAGTTGGGGAAAGACAGTCCTAACCGTGGAGGGTTCTGGTAAATGATGGGGTGAGGAGGGGCTCTTTGGCTCCCACCAGTCCCCCTGTCTGGTCTA
+
AAAAAFFFAFFFGGGG1AFCE0B00E0AE0GAAEFG/BBGGHGHGGFHH0FHHHE0BEGHHHHHHHHHHHHGG/>EHHHHGEHHCG0FEHHH/E?/>/?E</<FECHHCH1BBGHGHHFGHFHHHGGGGCF1F1FHHGFGFFFGGGCCGFC<GBGCCEHHHHGGEGHFHGHGHFGGGGGA@GGGGGGGGEFFBFGFGGFBGGFFEBA@EFFFFF?@@@FFFFFFB/BEFFFFFF//9/;B@EB/9999;FF
@M05620:37:000000000-D9766:1:1101:10437:10652 1:N:0:79
ACCACACCTTCTACAATGAGCTGCGTGTGGCTCCCGAGGAGCACCCCGTGCTGCTGACCGAGGCCCCCCTGAACCCCAAGGCCAACCGCGAGAAGATGACCCAGGTGAGTGGCCCGCTACCTCTTCTGGTGGCCGCCTCCCTCCTTCCTGGCCTCCCGGAGCTGCGCCCTTTCTCACTGGTTCTCTCTTCTGCCGTTTTCCGTAGGACTCTCTTCTCTGACCTGAGTCTCCTTTGGAACTCTGCAGGTTCT
+
CCCABCCCFFFFGGGGGGGGGGHHGGGGHGHHHGGGGGGGGHHHHGGGGEFGHHHHHHHGGGGGGGGGGGGHHHHGGGGHGHHHHGGGGGGGGGHHHHHHHHHGGHHHHHHGGHHGGGGGHHHHHHHHHHHGHHGGGGGHGHHGHGGGGGGGGGGGGGGGGGGGGGFFFFFFFFFFFHHFFFFFFFFFFFFFFFFFFFFFFFFFFFFFFFFFFFFHFFFFFFFFFFFFFFFFFFFFFFFFFHFFFFFFFFF
@M05620:37:000000000-D9766:1:1101:14835:10657 1:N:0:79
AGTGCCAGCTCTCAATCGCACAGGGGACCCAGGGCCTGGCCCCTCCATCCAGAAAACCTATGACCTCACCCGCTACCTGGAGCACCAACTCCGCAGCTTGGCTGGGACCTATGTGAGTATCCAGCGTAGGAATCTGGGAGTTGGGGAGGAGTGAGGAGTTGGGGAAAGACAGTCCTAACCGTGGAGGGTTCTGGTAAATGATGGGGTGAGGAGGGGCTCTTTGGCTCCCACCAGTCCCCCTGTCTGGTCTA
+
>A>AAFFFBFFFFGGGGFFFCEFEEGGGGGHHGGGGGAHFHHGHGGHGFHHDGG3FHGBGHHGHGHHHHHHGGG@EGHFFGHHEC1FHG3FHGEGGG3GHGHHGGGHHGHHHHHHHHHHHHHHHHGCGFGHHGHHHFFHGFHHHCCFDGGGHHHGHHGFHHECGGGHHHHHHFHHHHHHHGEFGGGGG9CFFGGFGGGGGGGGGGGFFFFFFFFAFA=EFFFFFFFFFFFFFFFFFFFFFFFFFFFFFFFF
@M05620:37:000000000-D9766:1:1101:18691:10660 1:N:0:79
ACCACACCTTCTACAATGAGCTGCGTGTGGCTCCCGAGGAGCACCCCGTGCTGCTGACCGAGGCCCCCCTGAACCCCAAGGCCAACCGCGAGAAGATGACCCAGGTGAGTGGCCCGCTACCTCTTCTGGTGGCCGCCTCCCTCCTTCCTGGCCTCCCGGAGCTGCGCCCTTTCTCACTGGTTCTCTCTTCTGCCGTTTTCCGTAGGACTCTCTTCTCTGACCTGAGTCTCCTTTGGAACTCTGCAGGTTCT
+
ABA3AAAAFFFFDFEFGGFGGDEFEAAFHGHHHGGG2EEEAHCHHGEEBEFFGHHHFGHEECEGGDGGGGGFFFGGGEAFFGHHHGGEGGC@@DC1?DB1FGEHEHGHF<FF/0FDCCC-FGHFHGGHEDGDH.CGGGAC.CCEGF9C09/FFB.999-A?BABFBBF-9BB//:B//BB/BFFFFF/BBF/;F=9AFEBBD/A..FFB/FFFFF/:9BBFF/:/./////BB/F//9B/9FFFF/.;BB9
@M05620:37:000000000-D9766:1:1101:24248:10660 1:N:0:79
AGTGCCAGCTCTCAATCGCACAGGGGACCCAGGGCCTGGCCCCTCCATCCAGAAAACCTATGACCTCACCCGCTACCTGGAGCACCAACTCCGCAGCTTGGCTGGGACCTATGTGAGTATCCAGCGTAGGAATCTGGGAGTTGGGGAGGAGTGAGGAGTTGGGGAAAGACAGTCCTAACCGTGGAGGGTTCTGGTAAATGATGGGGTGAGGAGGGGCTCTTTGGCTCCCACCAGTCCCCCTGTCTGGTCTA
+
A1>>A1BBAFFFBGGFAFE1E0G0FGEEEEAGEEEAABG00F/AEGHHFC1F101BBEGCFH2GHHHHHHHE/>>FHHGHC>FG0GHAF01@?///>0><EHFGFAFHFHEHGGHHHHHHHHHHFGGFG/@FGHHHGFFF?FGF?CGCCCFGGFGAGGGHH/-AFGHHHHHHCCGHHFBGGGG@GGGGBGGFFGFGGGFFGCFFGGF@FFFFFF@<@@EFFFFFF9FFEFFFFFFFFFFB@FFFFFFFFB9
@M05620:37:000000000-D9766:1:1101:13441:10674 1:N:0:79
ACCACACCTTCTACAATGAGCTGCGTGTGGCTCCCCAGGAGCACCCCGTGCTGCTGACCGAGGCCCCCCTGAACCCCAAGGCCAACCGCGAGAAGATGACCCAGGTGAGTGGCCCGCTACCTCTTCTGGTGGCCGCCTCCCTCCTTCCTGGCCTCCCGGAGCTGCGCCCTTTCTCACTGGTTCTCTCTTCTGCCGTTTTCCGTAGGACTCTCTTCTCTGACCTGAGTCTCCTTTGGAACTCTGCAGGTTCC
+
BCBBBCCCFFFFGGGGGGGGGGHHGEGEHGHHHGGFFGGHGHHHHGGGFGGGHHGHHHHGGGGGGGGGGGGHHHHGGGGHGHHHHGGGGGGGGGHHFHHHHHHHGHHGHHHGGHHGGGGGHHHHHHHHFGHAGHGGGGGHGHHGHHHHHHFGGGGGGGGGGGGGGGGGFFFFFFFFFFFFFFFFFFFFFFFFFFFFFFFFFFFFFFFFFFFFFFFFFFFFFFFFEFFFFFFFFFFFFFFFFFFFFFFFFFF
@M05620:37:000000000-D9766:1:1101:26105:10695 1:N:0:79
ACCACACCTTCTACAATGCGCTGCGTGTGGCTCCCGAGGAGCACCCCTTGCTGCTGACCGAGGCCCCCCTGAACCCCAAGGCCAACCGCGCGAAGATGACCCAGGTGCGTGGCCCGCTACCTCTTCTGGTGGCCGCCTCCCTCCTTCCTGGCCTCCCGGAGCTGCGCCCTTTCTCACTGGTTCTCTCTTCTGCCGTTTTCCGTAGGACTCTCTTCTCTGACCTGCGTCTCCTTTGGAACTCTGCAGGTTCT
+
CCCCCCC3BFFFGGGGGGBEGGGGGFGBAEHHH2BE?EEEFHHHHGGABFGHGHHHHHH>EECGGGGGGGGHGHHGGGGHGHHHHGGGGGBDFGGDHHHHHHAGF?G1CFEGGH.<@DCGHHHHHGHFFFHGGHGGGGGGGGFGGGGGGGBFGGGGGAD-;9;BFCFDBFFFFFFFFFFFFFFFFFFFFFFFFFFFFFFFFFFED.:FFFFFFF/FFFFBFFFB?DFCFFFFFFFEBFFFFFFFB/:9;FF
@M05620:37:000000000-D9766:1:1101:18476:10698 1:N:0:79
ACCACACCTTCTACAATGAGCTGCGTGTGGCTCCCGAGGAGCACCCCGTGCTGCTGACCGAGGCCCCCCTGAACCCCAAGGCCAACCGCGAGAAGATGACCCAGGTGAGTGGCCCGCTACCTCTTCTGGTGGCCGCCTCCCTCCTTCCTGGCCTCCCGGAGCTGCGCCCTTTCTCACTGGTTCTCTCTTCTGCCGTTTTCCGTAGGACTCTCTTCTCTGACCTGAGTCTCCTTTGGAACTCTGCAGGTTCT
+
BCBCCCBCFFFFGGGGGGGGGGHHGEGGHGHHHGGGGGGGGHHHHGGGGEGGHHHHHHHGGGGGG1EGGGGHHHHGGGGHGHHHHGGGGGGGGGHGHHHHHHHHEHHHHGHGGHHGGGGGHGHHHHHHHHHGHHGGGGEHGHHGHGGGGGGGGGGGGGGGGGGGGGFFFFFFFFFFFFFFFFFFFFFFFFFFFFFFFFFFFFFFFFFFFFFFFFFFFFFFFFFFFFFFFFFFFFFFFFFFFFFFFFFFFFF
@M05620:37:000000000-D9766:1:1101:24918:10698 1:N:0:79
ACCACACCTTCTACAATGAGCTGCGTGTGGCTCCCGAGGAGCACCCCGTGCTGCTGACCGAGGCCCCCCTGAACCCCAAGGCCAACCGCGAGAAGATGACCCAGGTGCGTGGCCCGCTACCTCTTCTGGTGGCCGCCTCCCTCCTTCCTGGCCTCCCGGCGCTGCGCCCTTTCTCACTGGTTCTCTCTTCTGCCGTTTTCCGTAGGACTCCCTTCTCTGACCTGAGTCTCCTTTGGAACTCTGCAGGTTCT
+
ABB3ABBBFFFFGGGGFGGFGDHHGAAB4AGGEFGEEGGGDHHHHGGGDEGGGHGCGHHGGGCGGAEGGGGCGFHGGGFHCCHHHG//CG/<<D<11FBGHHHEGGG1A<CCGF.>DCCGHFHFHHFFDDCFFHGCCF?GGGGGGG0C0BFGFBFFADB??B9@D=;D;BBFFFFFFFFF/9BFFFFBFFFFFF-;9BEFFAF..AFFFF/9FFFFF/B:BFFFF.FFFFFFFFFEBBF/FFFFFFF.99;
@M05620:37:000000000-D9766:1:1101:17751:10698 1:N:0:79
AGTGCCAGCTCTCAATCGCACAGGGGACCCAGGGCCTGGCCCCTCCATCCAGAAAACCTATGACCTCACCCGCTACCTGGAGCACCAACTCCGCAGCTTGGCTGGGACCTATGTGAGTATCCAGCGTAGGAATCTGGGAGTTGGGGAGGAGTGAGGAGTTGGGGAAAGACAGTCCTAACCGTGGAGGGTTCTGGTAAATGATGGGGTGAGGAGGGGCTCTTTGGCTCCCACCAGTCCCCCTGTCTGGTCTA
+
BBABBFFFCFFFGGGGGGGGGGHHGCGGGGHHGGGGGEHHHHGHGGHHHHHHHHHHHGGHHHHHHHHHHHHGGEEGHHHHHHHHGHHHGFHHGGGGGHHHGHHGGGGHGHHHHHHHHHGHHHHHHGGGFGHHHHHHGGHGGHFHGGFGFGGGHHHGHGHHGGGGGGHHHHHHHHHHHHHHGGGGGGGGDGGGGGGGGGGGGGGGGGFFFFFFFFFFFAFFFFFFFFFFFFFFFFFFFFFFFFFFFFFFFFB
@M05620:37:000000000-D9766:1:1101:23319:10702 1:N:0:79
ACCACACCTTCTACAATGAGCTGCGTGTGGCTCCCGAGGAGCACCCCGTGCTGCTGACCGAGGCCCCCCTGAACCCCAAGGCCAACCGCGCGAAGATGACCCAGGTGCGTGGCCCGCTACCTCTTCTGGTGGCCGCCTCCCTCCTTCCTGGCCTCCCGGAGCTGCGCCCTTTCTCACTGGTTCTCTCTTCTGCCGTTTTCCGTAGGACTCTCTTCTCTGACCTGCGTCTCCTTTGGAACTCTGCAGGTTCT
+
BBBBBBBACFFFGGGGGGBFGGHHGEEAAEHGGFFEDGEFDHHHHGGAAEGGFHGHHHHEFG?FGGGGGGGHGHHGGGGHGHHHHGGGGG/BCGGCGHHHHHHHGHH1AFFGGHFDGGGGHHHHHHHHHHHGHHGGGGGGGGGGGGGGGGGGGGGGGGGAAFFFFFFFFFFFFFFFFFFFFFFFFFFFFFFFFFFFFFFFFFFFFFFFFFFFFFFFFFFBFFFF.@FFDFFFFFFFFFFFFFFFFFFFFFF
@M05620:37:000000000-D9766:1:1101:17854:10710 1:N:0:79
ACCACACCTTCTACAATGAGCTGCGTGTGGCTCCCGAGGAGCACCCCGTGCTGCTGACCGAGGCCCCCCTGAACCCCAAGGCCAACCGCGAGAAGATGACCCAGGTGAGTGGCCCGCTACCTCTTCTGGTGGCCGCCTCCCTCCTTCCTGGCCTCCCGGAGCTGCGCCCTTTCTCACTGGTTCTCTCTTCTGCCGTTTTCCGTAGGACTCTCTTCTCTGACCTGAGTCTCCTTTGGAACTCTGCAGGTTCT
+
CCCCCCDCFFFFGGGGGGGGGGHHGGGGHGHHHGGGGGGGGHHHHGGGGGGGHHHHHHHGGGGGGGGGGGGHHHHGGGGHGHHHHGGGGGCGGGHGHGGFHHHHGHGHHHHGGHHGGGCGHHHHGHHHHHG?GHGFG?AEGHHGHEGGGBBFFGGGEGGGGGGGGGFFFABFFFFFFFBFBFFFFFFFFFFFFFFDFFFFFFFFFFFFFFFFFFFFFFFFFFFFFBFFFFFFFFFFFFFFFFFFFFFFFFF
@M05620:37:000000000-D9766:1:1101:16639:10717 1:N:0:79
AGTGCCAGCTCTCAATCGCACAGGGGACCCAGGGCCTGGCCCCTCCATCCAGAAAACCTATGACCTCACCCGCTACCTGGAGCACCAACTCCGCAGCTTGGCTGGGACCTATGTGAGTATCCAGCGTAGGAATCTGGGAGTTGGGGAGGAGTGAGGAGTTGTGGAAAGACAGTCCTAACCGTGGAGGGTTCTGGTAAATGATGGGGTGAGGAGGGGCTCTTTGGCTCCCACCAGTCCCCCTGTCTGGTCTA
+
BBBBCFFFDFFFGGGGGGGGGGHHGGGGGGHHFGGGGGHHHHGHGGHHHHHHHHHHHGHHHHHHHHHHHHHGGEFGHHHHHHHHHHGHGHHHGGGGGHHHGHHGGGHHGHHHHHHHHHHHHHHHHGGGGGHHHHHHHHHGGHHHGGGGGGGHHHHHHGHHHHGGHHHHHHHHHHHHHHHHGGGGGGGGFGGGGGGGGGGHHGGGGGGFFFFFFFFFFFFFFHHFFFFFFFFFFFFFFFFFFFFFFFFFFFF
@M05620:37:000000000-D9766:1:1101:20282:10728 1:N:0:79
ACCACACCTTCTACAATGAGCTGCGTGTGGCTCACGAGGAGCACCCCGTGCTGCTGACCGAGGCCCCCCTGAACCCCAAGGCCAACCGCGAGAAGATGACCCAGGTGAGTGGCCCGCTACCTCTTCTGGTGGCCGACTCCCTCCTTCCTGGCCTCCCGGAGCTGCGCCCTTTCTCACTGGTTCTCTCTTCTGCCGTTTTCCGTAGGACTCTCTTCTCTGACCTGAGTCTCCTTTGGAACTCTGCAGGTTCT
+
AA1AAAAAFFCFGFGG3B1BGGAFABEEGG0FGAF0EEGGGHHHHECEEEGGHHHHH0FEEE@/>EGCEGGHGHHAEFGHEEHHHEFGEEBCGCHHH1FGHGFE/FG<01FFGHHGGGGGBGHHHHHHFHHGFGG---;CCHHGH0GHBG/;.;FGGGGGGG./;AG?@@FFFFFFFFFFFF/BF/FFFFFFFF@FFFFFFFFFBFFFFFFFFF/FFBFFFFFF/FFEFFFFFFFFFFFFFFFFFFF99FF
@M05620:37:000000000-D9766:1:1101:5746:10732 1:N:0:79
AGTTCCAGCTCTCCATCGCACAGGGGACCCAGTGCCTGGCCCCTCCATCCAGAAAACCTATGACCTCACCCGCAACCTGGCGCACCCCCTCCGCAGCTTGGCTGGGACCTATGTGAGTATCCAGCGTAGGAATCTGGGCGTTGGGGCGGCGTGCGGCGTTGGGGAAAGCCAGTCCTAACCGTGGAGGGTTCTGGTAAATGATGGGGTGAGGAGGGGCTCTTTGGCTCCCACCAGTCCCCCTGTCTGGTCTA
+
>>>3>BFFFFFFGGGFBAE2E2GCF2BAEBBF3BFBDFHHHHGHGGHHHBFGHHH2BEHHBAFGH5BFGHH>>0>>GH1B1>?EEGG/>EE/>?/E<BBBEGHGGGHHGHHHHHH>GHHHHHFHHGD/>E?FGHHHHH.ADGGHGG.AF-;;@.AG-@BFFFFF..9A/F.:FFFFFFFFFFFF.;DFFFFFFFFFFFFFBFFFFFFFEFF/AFFFFFFFFFFFFFFFFFFFEFFFFFFFFFFFFFFFFFB
@M05620:37:000000000-D9766:1:1101:8783:10737 1:N:0:79
ACCACACCTTCTACAATGCGCTGCGTGTGGCTCCCGAGGAGCACCCCTTGCTGCTGACCGAGGCCCCCCTGAACCCCAAGGCCAACCGCGCGAAGATGACCCAGGTGAGTGGCCCGCTACCTCTTCTGGTGGCCGCCTCCCTCCTTCCTGGCCTCCCGGAGCTGCGCCCTTTCTCACTGGTTCTCTCTTCTGCCGTTTTCCGTAGGACTCTCTTCTCTGACCTGCGTCTCCTTTGGAACTCTGCAGGTTCT
+
CCCCBCCACFFFGGGGGG4EEGGGGGGAAEHGGBFE2F2EEHHHHGG1AFGHEHGHHHG0>0?EGGGGGFGFFHHGGGGHGHHHHGGGGG<CFCFDHGFHHHEHGHH1>GHGFH<CGGGGHHHHHFHHFHHGHHGGGGGGGGGGGGGGGGBFGGGGGGG99;FBFFFFFFFFFFF/FFFFFFFFFFFFFFFFFFFFFFFFFFF?DFFFFFFFFFBFFFFEFFFF?DDFFFFFFFFFBFFFFFFFEFFFBFF
@M05620:37:000000000-D9766:1:1101:28881:10739 1:N:0:79
ACCACACCTTCTACAATGAGCTGCGTGTGGCTCCCGAGGAGCACCCCGTGCTGCTGACCGAGGCCCCCCTGAACCCCAAGGCCAACCGCGAGAAGATGACCCCGGTGAGTGGCCCGCTACCTCTTCTGGTGGCCGCCTCCCTCCTTCCTGGCCTCCCGGAGCTGCGCCCTTTCTCACTGGTTCTCTCTTCTGCCGTTTTCCGTAGGACTCTCTTCTCTGACCTGAGTCTCCTTTGTAACTCTGCAGGTTCT
+
ABBBBBBAFFFFGGGGGGGGGFGHGFGGH?HHHFFDFGGCGHHHHGGFEEGGHHHHHHHGGGGGGGGGGGGGHHHGGGGHGHHHGGGEGGCDGFHFFFGHHH/><>AFHGDFGHFAD?DCHHHHFGGDDGGGHHCCDDGGGGGGGGGGGFFFGGGGGGADGDFFFFFFFDFFFFFFFFFFFFFFFFFFFFFFFFFDAFFFFFF.;.FFFFFFFFFFFF:FBFFEFBFBBFFFFFF/9BFFFFFFFFFFFFF
@M05620:37:000000000-D9766:1:1101:21669:10749 1:N:0:79
ACCACACCTTCTACAATGAGCTGCGGGTGGCTCCCGAGGAGCACCCCGTGCTGCTGACCGAGGCCCCCCTGAACCCCAAGGCCAACAGCGAGAAGATGACCCAGGTGAGTGGCCCGCTACCTCTTCTGGTGGCCGCCTACCTCCTTACTGGCCTCCCGGAGCTGCGCCATTTCTCACTGGTTCTCTCTTCTGCCGTTTTCCGTAGGACTCTCTTCTCTGACCTGAGTCTCCTTTGGAACTCTGCAGGTTCT
+
AAA1>AAABCFFGAGB3GGDGFGFG00000B01AF//AEE?EHCGGGG/A?FBGC1FHBE/E?EG/EEG//0B1FEG?/F//FHHG<0BB>//CCB1F11<GEHGHC10F1CCAG-<CCCHH0<DGH0DD<<CG@--:./;CB:BB09;0;A9099.;-?A?FG/--9-://;FFF/999;FBB/9/;BFFFFB@A-BEFBB:9AB/F/9//BBBFFFF//BFFBFFFB/FFBFFFFFFFFFFFBFFFFBF
@M05620:37:000000000-D9766:1:1101:12614:10752 1:N:0:79
ACCACAACTTCTACAATGAGCTGCGTGTGGCTCCCGAGGAGCACCCCGTGCTGCTGACCGAGGCCCCCCTGAACCCCAAGGCCAACCGCGAGAAGATGACCCAGGTGAGTGGCCCGCTACCTCTTCTGGTGGCCGCCTCCCTCCTTCCTGGCCTCCCGGAGCTGCGCCCTTTCTCACTGGTTCTCTCTTCTGCCGTTTTCCGTAGGACTCTCTTCTCTGACCTGAGTCTCCTTTGGAACTCTGCAGGTTCT
+
CCCCCC4AFFFFGGGGGGGGGGHHGGGEHGHHHGGGGGGGGHHHHGGGGGGGHHHHHHHGGGGGGGGGGGGHHHHGGGGHGHHHGGGGGGGGGGHHHHHHHHHHGHHHHHHGGHHGGGGGHHHHHHHHHHHGHHGGGGGHGHHGHHGGGGGGGGGGGGGGGGGGGGFFFFFFFFFFFFFFFFFFFFFFFFFFFFFFFFFFFFFFFFFFFFFFFFFFFFFFFFFFFFFFFFFFFFFFFFFFFFFFFFFFFFF
@M05620:37:000000000-D9766:1:1101:7273:10754 1:N:0:79
ACCACACCTTCTACAATGAGCTGCGTGTGGCTCCCGAGGAGCACCCCGTGCTGCTGACCGAGGCCCCCCTGAACCCCAAGGCCAACCGCGAGAAGATGACCCAGGTGAGTGGCCCGCTACCTCTTCTGGTGGCCGCCTCCCTCCTTCCTGGCCTCCCGGAGCTGCGCCCTTTCTCACTGGTTCTCTCTTCTGCCGTTTTCCGTAGGACTCTCTTCTCTGACCTGAGTCTCCTTTGGAACTCTGCAGGTTCT
+
BBBABBBBFFFFGGGGGGGAG5GHGFGGHGHHFGGGGGGGGHHHHGGGGGGGFHHHHHHGGGGGGGGGGGGHHHHGGGGHAGHHGGG?DGGGGGHHHHHHHH/GGHHHHHHGGHHGGGGGHHHHHHHHHHGGHHGGGGGHGHHGHGGGGGFGGGGGGFGGGGGGGGBFBBFFFFFFFFFFFFFFFFFFFFFFFFBFFFFFFFFFFFFFFFFFFFFFFFFFFFFFFFFFFFFFFFFFFFFFFFFFFFFFFFF
@M05620:37:000000000-D9766:1:1101:21691:10775 1:N:0:79
AGTGCCAGCTCTCAATCGCACAGGGGACCCAGGGCCTGGCCCCTCCATCCAGAAAACCTATGACCTCACCCGCTACCTGGAGCACCAACTCCGCAGCTTGGCTGGGACCTATGTGAGTATCCAGCGTAGGAATCTGGGAGTTGGGGAGGAGTGAGGAGTTGGGGAAAGACAGTCCTAACCGTGGAGGGTTCTGGTAAATGATGGGGTGAGGAGGGGCTCTTTGGCTCCCACCAGTCCCCCTGTCTGGTCTA
+
ABAABFFFBFFFGGGGGGGGGGHGGGGGGGHHFEGGGGHHHHGHGGHHHHHHGHHHHGHHHHGHHHHHHHHGGEFGHHHHFHHHHHAEEHHHGGGGGHHHGHHGGGHHGHHHHHHHHHHGHHHHHGEGGGHHHHHHHHFGGHHHGGGGGDGHHHHHHGHHHHGGGGGHHHHHHHHHHHHGGGGGGGGGGGGGGGGGGGGGGGGGGGFFFFFFFFFFFFFFFFFFFFFFFFFFFFFFFFFFFFFFFFFFFFF
@M05620:37:000000000-D9766:1:1101:11668:10790 1:N:0:79
ACCACACCTTCTACAATGAGCTGCGTGTGGCTCCCGAGGAGCACCCCGTGCTGCTGACCGAGGCCCCCCTGAACCCCAAGGCCAACCGCGAGAAGATGACCCAGGTGAGTGGCCCGCTACCTCTTCTGGTGGCCGCCTCCCTCCTTCCTGGCCTCCCGGAGCTGCGCCCTTTCTCACTGGTTCTCTCTTCTGCCGTTTTCCGTAGGACTCTCTTCTCTGACCTGAGTCTCCCTTTGGAACTCTGCAGGTTC
+
BBBBBBBBFFFFGGGGGGGGGGHHGGGAGEHHHGGGGGGGGHHHHGGGDEGGGHGHHHGGGGGGGGGGGGFHHHHGGGGHGHHHHGGGGGFDGGHHGHHHHHHHGHHHHHHGGHHGGGGGHHHHHHHHFHGGGHGGGGGHGHHGHGGGGGGGGGGGGGG?DCGGFGFFFFFFFFFFFFFFFFFFFFFFFFFFFFFFFFFFFFFFFFFFFFFFFFFFFFFFFFFFEFFFFFFFFFFFFFFFFFFFFFFFFFB
@M05620:37:000000000-D9766:1:1101:13814:10792 1:N:0:79
AGTGCCAGCTCTCAATCGCACAGGGGACCCAGGGCCTGGCCCCTCCATCCAGAAAACCTATGACCTCACCCGCTACCTGGAGCACCAACTCCGCAGCTTGGCTGGGACCTATGTGAGTATCCAGCGTAGGAATCTGGGAGTTGGGGAGGAGTGAGGAGTTGGGGAAAGACAGTCCTAACCGTGGAGGGTTCTGGTAAATGATGGGGTGAGGAGGGGCTCTTTGGCTCCCACCAGTCCCCCTGTCTGGTCTA
+
BCBBBFFFCFFFGGGGGGGGGGHHGGGGGGHHFGGGGGHHHHGHGGHHHHHHHHHHHGHHHHHHHHHHHHHGGEFGHHHHHHHHHHCGFHHHGGGGGHHHGHHGGGHHGHHHHHHHHHHHHHHHHGGGGGGHHHHHHHHGGHHHGGGGGGGHHHHHHGHHHHGGGGHHHHHHHHHHHHHHGGGGGGGGGGGGGGGGGGGGGGGGGGFFFFFFFFFFFFFFFFFFFFFFFFFFFFFFFFFFFFFFFFFFFFF
@M05620:37:000000000-D9766:1:1101:5113:10792 1:N:0:79
AGGGCCAGCTCTCCATCGCACAGGGTACCCAGGGCATGGCCCCTCCATCCAGAAAACCTATGACCTCACCCGCTACCTGGCGCACCCCCTCCGCAGCTTGGCTGGGACCTATGTGAGTATCCAGCGTAGGAATCTGGGCGTTGGGGCGGCGTGCGGCGTTGGGGCAAGCCAGTCCTAACCGTGGCGGGTTCTGGTAAATGATGGGGTGAGGAGGGGCTCTTTGGCTCCCACCAGTCCCCCTGTCTGGTCTA
+
>>11>>AAAFFFGGGGAAE1E?GFG0AB11BBBAB0ABFGEGGHGGGHFBFFDGF0BEGG1BDGH1BFHHH>>>>EGH@BB>FEEGE/>EE/>?/E/BBBEHHGGGHHGGFHHGH2F@GHHH2GHGE<>C11?GHHHG/ACCGHGC.AC9AAG9?@-@-@@F?@---;-A-AFFFFB/BF@BF@-@@@@FFFFFBFFFFFFFFFF?;@AFF/AB@@@@FFFFFFFFFFFBFFEFBFFFEF@EFFFFFFFFB
@M05620:37:000000000-D9766:1:1101:4915:10796 1:N:0:79
GAGGCTGCTTTGGAAGAAACTGACAACCCAGGGACACAAGATCGGAAGAGCACACGTCTGCACTCCAGTCACCTGAAGCGATCTCGTATACCGTCTTCTGCTTCAAAAAAAAAACGACCAGACCAAATCCCTAGAATACCCCAATCCAGGAATCACGCGCATGACGCATTTTCAACTCGGTCATGCATTGTCCCGTTTGAGCTCGCGTCAATCCCATGGCACAAGGGTCCGCTGGTTTATTTGACACTGAT
+
>3AA>ACABBBDGBBBGFFGF5E4AB4AAFGFFGBFCFFGFHGGE?2EA1BAF2B0BABFAABGBB3BDGDDBFFBBGB0BBBF@BBAF34B??E11BFDBB34BFBDCEECCC///<//00?/0//1111110?111<11...000<1/./000/.<<-:.:0/..;..00;;;000...9;9900000;000-9.9./.99:.--;-..//9/////.99;9...:;.;-9--//9///99/99;////
@M05620:37:000000000-D9766:1:1101:14850:10797 1:N:0:79
ACCACACCTTCTACAATGAGCTGCGTGTGGCTCCCGAGGAGCACCCCGTGCTGCTGACCGAGGCCCCCCTGAACCCCAAGGCCAACCGCGAGAAGATGACCCAGGTGAGTGGCCCGCTACCTCTTCTGGTGGCCGCCTCCCTCCTTCCTGGCCTCCCGGAGCTGCGCCCTTTCTCACTGGTTCTCTCTTCTGCCGTTTTCCGTAGGACTCTCTTCTCTGACCTGAGTCTCCTTTGGAACTCTGCAGGTTCT
+
BAA3ABBBFFFFGGGFEGGDGCHHGAAA42BFCFGAEEGGDHHHHGGG?EEFFHGHHHFGCGCGGAGGGGEFHCGGGGGHEEHHHGGEDGC<<DFH1GFFGHHHGHGHFHFGGHHGGGGCGHEHGHHFHHFDFHGG?EDGGHHGFFFFGFFFGBAEGGGGGGGGGB?D=BFFFFFFFFFFFFFFFFFFFFFFFFBDDFFFEFFFFFFBFBBBBFFFFFFBBFFFBFFFFFFFFFFFFFFFFFFFFFFFFFF
@M05620:37:000000000-D9766:1:1101:13638:10799 1:N:0:79
ACCACACCTTCTACAATGAGCTGCGTGTGGCTCCCGAGGAGCACCCCGTGCTGCTGACCGAGGCCCCCCTGAACCCCAAGGCCAACCGCGAGAAGATGACCCAGGTGAGTGGCCCGCTACCTCTTCTGGTGGCCGCCTCCCTCCTTCCTGGCCTCCCGGAGCTGCGCCCTTTCTCACTGGTTCTCTCTTCTGCCGTTTTCCGTAGGACTCTCTTCTCTGACCTGAGTCTCCTTTGGAACTCTGCAGGTTCT
+
CCCCCCCCFFFFGGGGGGGGGGHHGGGGHGHHHGGGGGGGGHHHHGGGGGGFHHHHGHHGGGGGGGGGGGGHGHHGGGGHGHHHHGGGGGGGGGHHHHHHHHHHGHHHHHHGGHHGGGGGHHHHHHHHHHHGHHGGGGGHGHHGHGGGGGGGGGGGGGGGGGGGGGFFFFFFFFFFFFFFFFFFFFFFFFFFFFFFFFFFFFFFFFFFFFFFFFFFFFFFFFFFFFFFFFFFFFFFFFFFFFFFFFFFFFF
@M05620:37:000000000-D9766:1:1101:28596:10802 1:N:0:79
AGTGCCAGCTCTCAATCGCACAGGGGACCCAGGGCCTGGCCCCTCCATCCAGAAAACCTATGACCTCACCCGCTACCTGGAGCACCAACTCCGCAGCTTGGCTGGGACCTATGTGAGTATCCAGCGTAGGAATCTGGGAGTTGGGGAGGAGTGAGGAGTTGGGGAAAGACAGTCCTAACCGTGGAGGGTTCTGGTAAATGATGGGGTGAGGAGGGGCTCTTTGGCTCCCACCAGTCCCCCTGTCTGGTCTA
+
AAAAAFFFBFFFGGGGGGFEECHDFGGGGGHHG2ABFFEAGHEHGGHHHHHHGGGHHGHBGGGHGHHHHHHGGGGGHHHHHHHHHHGHGGGHGGGGGHHHGHCFGG0FEFHHHBG2DGBGHHGHHGDEGGHDGEHHHHHGGHHGCCACGAEGG0GHGGHHHHGGG...CCGHHHEGF0:CBGF@9CFG9CAFFGF9;0CFFBBFGGFBEFE/DFBB?BFFFFFFFFFAE.FFEFFFFFFFBFFFFFFFFF/
@M05620:37:000000000-D9766:1:1101:28582:10814 1:N:0:79
[truncated: 1,970,993 more chars]
