# Supplementary material for: Fast but not furious: a streamlined selection method for genome-edited cells
Source: Life Sci Alliance. 2021 Apr 26;4(6):e202101051. doi: 10.26508/lsa.202101051 (PMC8127327; doi:10.26508/lsa.202101051)
Supplement: Supplementary file 1 [file LSA-2021-01051_Supplemental_Data_1.zip › SANGER and Deep Sequencing/ACTB/7_S7_L001_R1_001.fastq]

@M05620:37:000000000-D9766:1:1101:19224:2013 1:N:0:7
AGTGCCAGCTCTCAATCGCACAGGGGACCCAGGGCCTGGCCCCTCCATCCAGAAAACCTATGACCTCACCCGCTACCTGGAGCACCCACTCCGCAGCTTGGCTGGGACCTATGTGAGTATCCAGCGTAGGAATCTGGGAGTTGGGGAGGAGTGAGGAGTTGGGGAAAGACAGTCCTAACCGTGGAGGGTTCTGGTAAATGATGGGGTGAGGAGGGGCTCTTTGGCTCCCACCAGTCCCCCTGTCTGGTCTT
+
3>AAAFFFBFFFGGGGGFGAFCHCEE2EFG2G2BE?FFHG2BA1EEGGHFFGEGFHHGH3GHDGHFHHHFFEEC/>FGBE2?F1BE11?GFCEC//EGHE/GG///0B/G2?2G3FBHFHDGBDGCG/@/22?FHBBBAAEGBB@-.--<.C.DDA0.GGHGGG.EEFHHEGHHHH:0:9-EE?A.A-DFGFGFGFF0FFFFBFEDFFEFFFFFFFFFFFFFBBFFFFE.AA.AFFFFFFC?FFFB/FFF/
@M05620:37:000000000-D9766:1:1101:19476:2038 1:N:0:7
AGTGCCAGCTCTCAATCGCACAGGGGACCCAGGGCCTGGCCCCTCCATCCAGAAAACCTATGACCTCACCCGCTACCTGGCGCACCCACTCCGCAGCTTGGCTGGGACCTATGTGAGTATCCAGCGTAGGAATCTGGGAGTTGGGGAGGAGTGAGGAGTTGGGGAAAGACAGTCCTAACCGTGGAGGGTTCTGGTAAATGATGGGGTGAGGAGGGGCTCTTTGGCTCCCACCAGTCCCCCTGTCTGGTCTT
+
AA>>AFFFCFFFGEFGGGGAECHCGAAEEEHHFEGGGFCGGHGHGGHHHGHHHHFGHGGHHFHHHGGHHHHEEE@EHH3G1>E//E//?FGFE?>EEHFGGGHFCC0BCG2GHHHHFHGHHHHEHFDA?DGGGHHHEF0?EFGFC?.<@.CGF0DH0CHHFGGGEAACFHFHGGGGFBFFBGGG.CFGGGGGGGGFFEGFFFFFFFFF?FFFFFFFFFFFFFFFFFFEEBFF.FFFFFFFFFFFFFEFFF/
@M05620:37:000000000-D9766:1:1101:18345:2049 1:N:0:7
AGTGCCAGCTCTCAATCGCACAGGGGACCCAGGGCCTGGCCCCTCCATCCAGAAAACCTATGACCTCACCCGCTACCTGGAGCACCAACTCCGCAGCTTGGCTGCCACCTATGTGAGTATCCAGCGTAGGAATCTGGGAGTTGGGGAGGAGTGAGGAGTTGGGGAAAGACAGTCCTAACCGTGGAGGGTTCTGGTAAATGATGGGGTGAGGAGGGGCTCTTTGGCTCCCACCAGTCCCCCTGTCTGGTCTA
+
AAAAAFFBAFFFGFGGGGGGGGHFGGGE2EHHGGGGCFHH2GGHGGHBGFCHFHEGHGHFHHFHHHHHHGGGGEGGHHHGFGH11F1?EGHHG?EEFHHHGBH//0BBG0?FGHEFBH3BF3BDGG/<//@FFHHHHBGFDCGHC?FGFG.FGGHGG.<<GHCDEGHHHHHHHHHHHGHF?GGGDEG?GFGGGGCBGFGGGGGGEDGFFFEFDDF-@FFFFFFFFFFFFFFFFFFFBBEDFEFFFB//;B/
@M05620:37:000000000-D9766:1:1101:12409:2051 1:N:0:7
AGTGCCAGCTCTCAATCGCACAGGGGACCCCGGGCCTGGCCCCTCCATCCAGAACACCTATGGCCTCCCCCGCTACCTGGAGCACCCACTCCGCAGCTTGGCTGGGACCTATGTGATTATCCAGCGTAGGAATCTGGGAGTTGGGTAGGAGTGAGGAGTTGGGGAAAGACAGTCCTAACCGTGGTGGGTTCTGGTAATTGATGGGGTGAGGAGGGCCTCTTTGGCTCCCACCTGGCCCCCTGTCTGGTCTA
+
AAAAAFDCAFFFGDGGGFG1E0FAAE0AEE0AAAEE/BFAAGE/EEEDGH111B0BBE01BG1BG1G/F/?EE//>F1B0B0F/GH//?GHGCCE//0<0/0FF/<00/C<D1@F222@?1F1<?/?<<A111<<110>.><1/-.0.<0/<.0<.:;/:C/;@...;://:CFFB09/.-;.-.;.-9;.;09B///;//;;9AAB----/--@-99-B/9F:/9B-A----9-:-A-9@EB//9BBFF/
@M05620:37:000000000-D9766:1:1101:12702:2084 1:N:0:7
AGTGCCAGCTCTCAATCGCACAGGGGACCCAGGGCCTGGCCCCTCCATCCAGAAAACCTATGACCTCACCCGCTACCTGGAGCACCAACTCCGCAGCTTGGCTGGGACCTATGTGAGTATCCAGCGTAGGAATCTGGGAGTTGGGGAGGAGTGAGGAGTTGGGGAAAGACAGTCCTAACCGTGGAGGGTTCTGGTAAATGATGGGGTGAGGAGGGGCTCTTTGGCTCCCACCAGTCCCCCTGTCTGGTCTA
+
1>>AAFFFAFFFFGGGGAFGCEGHAEFGAEFHGGGGFFGCCGGHGGHHHHHGF0FHHE0FGFBGGHEGHHGGGGCEHHHFGGH/0>GHGFHHGG?EEFHF?HHFE/BBEFFGHH2DGHBHFGGGC@?EGAGGGH1FFFAFGGHHG-.-AGGHCHF.<<GHHHCGGGHFHHHH:GHHHHHA-CC@BEG@.9CFFGBBFFGGGFBBEFF?EFFFBB@@??FFF/B/FBBEFFFFFF/BB/AB;EFFFFB9BF:
@M05620:37:000000000-D9766:1:1101:19244:2173 1:N:0:7
ACCACACCTTCTACAATGATCTGCGTGTGGCTCCCGAGGAGCACCCCGTGCTGCTGACCGAGGCCCCCCTGAACCCCAAGGCCAACCGCGAGAAGATGAGAGTGGGCCGCTCCCTCTTCTTGTGGCCGCCTCCCTCCTTCCTGGCCTCCCGGCGCTGCGCCCTTTCTCACTGGTTCTCTCTTCTGCCGTTTTCCGTAGGACTCTCTTCTCTGCCCTGCGTCTCCTTTGGAACTCTGCAGGTTCTAGCTCGG
+
CCCCCCCCFFFFGGGGGGF5BGHHGEGB4FHHHGGGDGGGDHHHHGGGGGGGGHHHHHGEGGFGGGGGGGGHHHHGGGGHGHHHHGGGGGBDCFHFFHHH?F2G///?@>@DDGHHHHHH10=GDE.<<-;ACECGDGCFFBC/.:BFEGD9?FGAA?FD:DDFFFFFBFFB/FFFFFFFFFFFF//DA.FFFFDB9ADB9FFFBFFFFFFB/9EF..>ACDF99FFF//BFFFFBB:B.9/BFB//;BD-
@M05620:37:000000000-D9766:1:1101:20577:2218 1:N:0:7
ACCACACCTTCTACAATGAGCTGCGTGTGGCTCCCGAGGAGCACCCCGTGCTGCTGACCGAGGCCCCCCTGAACCCCAAGGCCAACCGCCCGTGACCTCTTCTGATGGACGCCTCCCTCCTTCATCACCTCCCGGCGCTGCGAACTTTCTCCCTAGTTCTCTCTTCTGCCGTTTTCCGTCGGCCTACCTTCTCTGACCTGAGTCTCCTTTGGCCCTCTGCAGGCTCTAGATCGGCAGAGGCCACGTCTGCA
+
ABAABBBBFFFFGGGGGFGFGBG4E2AEHGHHBFGGGGGCGHHHHGGGFGGGFHHHHHHGEE?EF1EEGGGBG3GGGGDGC?GHHGAED//<///??111??F12@110?>/>0E.<00><FH1<11>/<G.C.CG-:--;----.099009;90/;C0000;9909B99-DAB?/B99.-9;DA9.9///;B/;/;FFB/9B//;//9BBF/;EEEBBB//9...9/9;;/..-99......;9..../;
@M05620:37:000000000-D9766:1:1101:16006:2326 1:N:0:7
AGTGCCAGCTCTCAATCGCACAGGGGACCCAGGGCCTGGCCCCTCCATCCAGAAAACCTATGACCTCACCCGCTACCTGGAGCACCAACTCCGCAGCTTGGCTGGGACCTATGTGAGTATCCAGCGTAGGAATCTGGGAGTTGGGGAGGAGTGAGGAGTTGGGGAAAGACAGTCCTAACCGTGGAGGGTTCTGGTAAATGATGGGGTGAGGAGGGGCTCTTTGGCTCCCACCAGTCCCCCTGTCTGGTCTA
+
ABABBFF@AFFFG4FGGGGAECHFGEEEEEHHBAEEAFHHFHGHGGH5GFHHFGHHHGHBFGFHHFGHHHGGG>EFHHHH?GHHHHHHGHEG>ECE>FBFEFHGGGHHGHHHGHHHHFHHHHHHHGEGGGHHHHHHHHHGGHHHGFEGGGDGHBGHGGCGFHGGGGHHHGHHHGHHHFHHGAECDEGG.AFGGGFGGGGGGGGGGGFFFFFFFD;-9@.BFFFBFFF?FFFAAA9F/FA.@.BFFFBF/;B
@M05620:37:000000000-D9766:1:1101:12128:2336 1:N:0:7
GAGGCTGCTTTGGACGAAACTGATAAGCCAGGGACACAAGATCGGAATAGCACACGTCTGAACTCCAGTCACATTACTGGATCTCGTATGCCGTCGTCTGGTTGAAAAAAAAAATAATTTAAAGGGAAGGCCTCTTTGAATTGACGAGGGAGCTGGACTTATGGTCAAAGGGTCTCACTTGTGGCGGGTTCTGGTGGACGATATGTTCTGCGGTGAGTCTTAGGCAGCCCCCAGTAGCTTTGCGTGAGCTA
+
11>A>AFAF@BFG1AAFECEFF13A31BABGABAAAFAAB0FBAA?AB11B1A00/B/0B121DAB1BDF1B1D@1@F21B@@12B?ECBGF//>//?/FBB1/B>BFCEE?/<@1@222221>1</@//??1<<11<111?11=..->-....</..0<0=0/;0;000/../;000000;099-99;9F/;/9--9/9----//;//9/--;9-9/9://////---;-9-://;////:/----;//;
@M05620:37:000000000-D9766:1:1101:10897:2343 1:N:0:7
ACCACACCTTCTACAATGAGCTGCGTGCGGCTCCCGAGGAGCACCCCGTGCTGCTGACCGAGGCCCCCCTGAACCCCAAGGCCAACCGCTCGCCAGCTCTTCTGGTGGCTGCCTCCCTCCTTCCTGGCCTCCCGGCGCTGCGCCATTTCTCACTGGTTCTCTATTCTGCCGGTTTCCGTCGTGCTCGGTTCTCTGACCTGAGTCTGCGTTGTCCCTCTGCCGGTTCTCGATCGGCAGAGCCGCCGTCTGAA
+
AAAAAAA1BCFFGGGGGGAFGFHCGGG00A00AAFE?EGGCCHFEGGGCFEC@FCGHH0/>>//FGGCEEAHHBCAFAFHGHHHHGGCG<>///?/<?C111?FGDGCC0..0>1>.FB?/D0/<0<C.<<CCC----;A.--...;0;C000;0C;09CB090;BFFFF<;@FFBB-/9>9--;9-9;AFF///;9B/BB-//B/9-:-@-/9//9BFF/-9-;-9/9BFF?F9>@--;9--9--;AE:F
@M05620:37:000000000-D9766:1:1101:16099:2349 1:N:0:7
ACCACACCTTCTACAATGAGCTGCGTGTGGCTCCCGAGGAGCACCCCGTGCTGCTGACCGAGGCCCCCCTGAACCCCAAGGCCAACCGCCCGCCACCTCTTCTGGTGGCCGCCTCCCTCCTTCCTGGCCTCCCGGCGCTGCGCCCTTTCTCCCTGGTTCTCTCTTCTGCCGTTTTCCGTCGGCCTCTCTTCTCTGACCTGAGTCTCCTTTGGCCCTCTGCCGGTTCTAGATCGGCAGAGCCCACGTCTGAA
+
CCCCCCCCFFFFGGGGGGGGGGHHGGGEGGHHHGGEEGGCGHHHHGGGGGGGHHHHHHHGGFGGGGGGGGGHHHHGGGGHGHHHHGGGG/><B/<?FGGDGGHH11?AG?<-<CGHFHHGBFFHHHGHHHHHGGGFGGFGGGGGGGGGGGG0;FGG;BFFGGFFFFFBFFFADFFFFFFFFFCADFF9BFFFFFFFFFFFFFFFFBBFFFFE/BEF.BFF/;-9;AF/BFFFFF-@DEEFFEFFF.;;E/B
@M05620:37:000000000-D9766:1:1101:16778:2427 1:N:0:7
AGTGCCAGCTCTCAATCGCACAGGGGACCCAGGGCCTGGCCCCTCCATCCAGAAAACCTATGACCTCACCCGCTACCTGGAGCACCAACTCCGCAGCTTGGCTGGGACCTATGTGAGTATCCAGCGTAGGAATCTGGGAGTTGGGGAGGAGTGAGGAGTTGGGGAAAGACAGTCCTAACCGTGGAGGGTTCTGGTAAATGATGGGGTGAGGAGGGGCTCTTTGGCTCCCACCAGTCCCCCTGTCTGGTCTA
+
AA>ABFFFBFFFGGGGGGGGGFHCEFGGGGHHGGGGDGHHHHGHGGHHHGHHHHHHHGHHHHHHHHHHHHHGGFGGHHHHGGHHHHHHGGHHFGGGGHHHGHHGGGHHGHHHHHHHHHHHHHHHHGGGGGHHHHHHHHHGGHHHGGGGGGGHHHHHHGHHHHGGGGHHHHHHHHHHHHHHGGGGGGGGEGGGGGGGGGGGGGGGGGFFFFFFFFFFFFFFFFFFFFFFFFFFFFFFFFFFFFFFFFFFFFF
@M05620:37:000000000-D9766:1:1101:17639:2572 1:N:0:7
ACCACACCTTCTACAATGAGCTGCGTGTGGCTCCCGAGGAGCACCCCGTGCTGCTGACCGAGGCCCCCCTGAACCCCAAGGCCAACCGCGAGAAGATGCCCAGGTGAGTGGCCCGCTACCTCTTCTGGTGGCCGCCTCCCTCCTTCCTGGCCTCCCGGCGCTGCGCCCTTTCTCACTGGTTCTCTCTTCTGCCGTTTTCCGTAGGACTCTCTTCTCTGACCTGAGTCTCCTTTGGAACTCTTCAGGTTCTA
+
AAA>A1>AFFFDGGG1FFFG1FF1AAEBG0FHHGGAAEE?FHHHHGCG//B/DB1BGEGGEGEGCE>EGGGHFF>>EGGEEHHE/?EECCCG//FFHFHHGHHGHGHHGHGGHH-CCGGHGGHHHHHHGHGHGC?CC?GEGGGHHGGGFFFFFGGGGG-9?=@B@@F@@FFFFFFFFFFFFFFFFFFFFFFFF@BFFFFFFFFFFFFFFFFFFFFFFFFFFFFBFFFFFFFFFFFFFFFFF/FFFFB/FFB
@M05620:37:000000000-D9766:1:1101:21131:2640 1:N:0:7
ACCACACCTTCTACAATGAGCTGCGTGTGGCTCCCGAGGAGCACCCCGTGCTGCTGACCGAGGCCCCCCTGAACCCCAAGGCCAACCGCGAGAAGATGAGGCGAGTGGCCCGCTCCCTCTTCTGGTGGCCGCCTCCCTCCTTCCTGGCCTCCCGGCGCTGCGCCCTTTCTCCCTGGTTCTCTCTTCTGCCGTTTTCCGTCGGACTCTCTTCTCTGCCCTGCGTCTCCTTTGGAACTCTGCCGGTTCTCGAT
+
BBBBBAABBFFFGGGGGGGGGGHHGEGBFDHGHGGEEGECGHHHHGGGGEEGHHHHHHHGGGGGGGGGGGGHGHHGGGGHGHHHHGGGGGDGGGHHHHHHG/>>>CGFF0>>CDGDGHHHHHHHHFHGG.;;CFGGGGGGGGGGGGBFGGFGGGGGFFFBFF9DFFFFFFF/BF/:BFFFFFFFFFFFBFDAAFFFFFF.@D>@DFFFFFFFFFFBFFFFEDDBDFFFF/BFF/BFF///BAC;A:;;:BB
@M05620:37:000000000-D9766:1:1101:20200:2720 1:N:0:7
ACCACACCTTCTACAATGAGCTGCGTGTGGCTCCCGAGGAGCACCCCGTGCTGCTGACCGAGGCCCCCCTGAACCCCAAGGCCAACCGCGAGAAGATGAGGTGAGTGCCCCGCTTCCTCTTCTGCGGCCCCCTCCCCTCGTTCCTGGCCTCCCTGGGCTTCGCCCTTGCTCATCTGTACTCTGGTGTGTCCTGGTCCATAATACTCTCTGCTCTGGCCCTCGTCTCCCCTGCAGCTCTGCCGTGTCGCGAA
+
BAAAB@?ACFCFFGGFDG5FFGHGEEEAA2FAEAFA?EE?EHGFHGG01AECDBFEHHB00E>EFAEEEE??FFAGGA/FF/FHAFGEG//</??1?1>FC<<1<1<11??/--..1>1FGF1F0<-----:-.:../;-;E./0;/..0..9/;.9././-.9.-/.//9/////;//:/B///..9.///:/;///////////;/;/9/9/B/9..9.-9.;.9/...../9//9://-.-;...999
@M05620:37:000000000-D9766:1:1101:21928:2823 1:N:0:7
ACCACACCTTCTACAATGAGCTGCGTGTGGCTCCCGAGGAGCACCCCGTGCTGCTGACCGAGGCCCCCCTGAACCCCAAGGCCAACCGCGAGAAGATGCCCAGGTGAGTGGCCCGCTACCTCTTCTGGTGGCCGCCTCCCTCCTTCCTGGCCTCCCGGCGCTGCGCCCTTTCTCACTGGTTCTCTCTTCTGCCGTTTTCCGTAGGACTCTCTTCTCTGACCTGAGTCTCCTTTGGAACTCTGCAGGTTCTA
+
AAB3AAABFFFFGGGGGGFEG5GHGEGFAEHHHGGGGGG2AGHHHGGGAEGGGHHGHHHGGGGGGGGGGGGHHHHGGGGHGHHFEGGGGCDGGGHHHEHHHHHFHHGHHHGGHHGGGGGHHHHHHHHHHHGHHGGGGGHGHHGHHGGGGGGGGGGGGB-ABBBFBBFBBFFFFFFFFFFFFFFFFFFFFFFFFBFFFFFFFFFFFFFFFFFFFFFFFFFFFFFFFFFFFFFFFFFFEFFFFFFFFFFFFF;
@M05620:37:000000000-D9766:1:1101:11795:2866 1:N:0:7
ACCACACGTTCTACAATGCGCTGCGTGTGGCTCGCGAGGAGCACCCCTTGCTGCTGACCGAGGCCCCCCTGAACCCCAAGGCCAACCGCGAGAAGATGAGCCACGTCTTTTGGTGGCCTCCTCCCTCCTTCCTGGCCTCCCGGCGCTGCGCCCTTTCTCTCTGGTTCTCTCTTCTGCCGTTTTCCGTGGGCCTCTCTTCTCTGACTTGAGTCTCCTTTGGCCGTCTGCCGTTTCTAGATCGGCAGTGTCCA
+
AAAAAAA3BBCAFGGGGGG2ECGGGGD22AGFG2AE0EF?DHHHHGG?BGHFBGGHHGF/>//EGFGGGGEHHHHGGGGHGHHHGGGGGF/<@DF1FGHFF00<<><0<1>F<CE?C<<<C/</CG;;CGHH0B:FHHHHG?-??BAC.--C==//FF//;/9F/BF/FFFFFFF///99.BEBFD/.9-:E.;9:FFF/9FFF//;9B/9BFF/B/B/BFF9;-A.B/9..B/;//9B;9A--@/:9;//
@M05620:37:000000000-D9766:1:1101:9153:2966 1:N:0:7
ACCACACCTTCTACAATGAGCTGCGTGTGGCTCCCGAGGAGCACCCCGTGCTGCTGACCGAGGCCCCCCTGAACCCCAAGGCCAACCGCGAGAAGGTGAGGCGGGTGGGTAGCTCTCTCTTCTGGCGGTCTCGCCCCTCCTTCCGGGCCTCCCGGGACTACCTCCTTTCTCCCTCAGTCTTTCTTGCTTCGTTTTCCTTCGGACTTTCTTCGCTCCCTTGTCTGTCCCTGTGATTTCCACCGGCATTCGAT
+
>AAAAABBFFFFGGGGGFGGGGHHG2EFHGGHCFGGGGGEGHEHHGGGGEGGHHHBHHHG0>EEFDGEGGGC3FGGD/>??CGGHGGGGG@DBAG0?GHGA?/-<A---;;;CG00:<G00CC000--;-.;/.-;AEFFFFFF.@-99.9...----./:.;/.9/9/B/;BF../9;/;;/9/////9-./.9/;/;/9;.-;//;/;/.9:..;9;;//;9/9//;:;//;//9//9.;@--9///:/
@M05620:37:000000000-D9766:1:1101:14743:2994 1:N:0:7
AGTGCCAGCTCTCAATCGCACATGTGTCGCCTGTCCTGTCCCCTCCATTCGGAATACCCCTGGCCTCAACCGCTACCAGGTGACCCGACTCCGCATGTCGTCTTGTGCTTGCCCGACAATCCAGCGTAGGAATCTGGGAGTTGGGGAGGAGTGAGGAGTTGGGGAAAGACAGTCCTAACCGTGGAGGGTTCTGGTAAATGATGGGGTGAGGAGGGGCTCTTTGGCTCCCACCAGTCCCCCTGTCTGGTCTA
+
BBABBFFFBFFFGGGGGGGGGGFHAE6A24222BF35BBBBGHHBEB55FBGEF1B3B3A111BBFBF3FA0>0>>B33B3B3BBB/>>>1BE?>//B4???G/BB3F?G3/33/>//>1BBFGHCCC@DHEBGF1GHFE/?FGC?.<-AE<CGGGHACC0GC?EDA.C/:C:C0C:FF.99.9AAAB;..BFF009BF0FFBBAFFBE.9FADBBB;99BB/BBFB.AFAAF?9BBF.9=.BFBBFBBBB
@M05620:37:000000000-D9766:1:1101:16804:3008 1:N:0:7
AGTGCCAGCTCTCAATCGCACAGGGGACCCAGGGCCTGGCCCCTCCATCCAGAAAACCTATGACCTCACCCGCTACCTGGAGCACCAACTCCGCAGCTTGGCTGGGACCTATGTGAGTATCCAGCGTAGGAATCTGGGAGTTGGGGAGGAGTGAGGAGTTGGGGAAAGACAGTCCTAACCGTGGAGGGTTCTGGTAAATGATGGGGTGAGGAGGGGCTCTTTGGCTCCCACCAGTCCCCCTGTCTGGTCTA
+
AB>ABFFFCFFFG4GGGGGAFCHGGFEFGGHGFFGGGGHHHHGHGGHHHGHHHHHGHGHHHFHHHHHHHHHGGFGGHHHHFHHHHHHHGHHHDFEGGGGHGHHGGGHHGHHHHHHHHHHHHHHHHGGGGGHHHHHHHHHGGHHHGGFGGGGGHHHHHGHHHHGGGGHHHHHHHHHHGHHHGGFGGGGGEGFGGGFGGGGGGGGGGGFFFFFFFFFFFFFFFFFFFFFFFFFFFFFFFFFFFFFFFFFFFFF
@M05620:37:000000000-D9766:1:1101:9487:3054 1:N:0:7
ACCACACCTTCTACAATGCGCTGCGTGTGGCTCGCGAGGAGCACCCCGTGCTGCTGACCGAGGCCCCCCTGAACCCCAAGGCCAACCGCGCGAAGATGCCCAGGTGAGTGGCCCGCTACCTCTTCTGGTGGCCGCCTCCCTCCTTCCTGGCCTCCCGGAGCTGCGCCCTTTCTCACTGGTTCTCTCTTCTGCCGTTTTCCGTAGGACTCTCTTCTGTGACCTGAGTCTCCTTTGGAACTCTGCAGGTTCTA
+
11>AAAA>>C@BAFFAAA1AAEEE0AE0AAGFF/AA/AE/EHGHHGCE/BB/E11BGB>>>EEGCE/>EEAGFGE?EC?//?G//?B@C<<>?/C.FDGHHHHGHBDCGHGGAG-CC?CFHHHHH0;GCG?GF@?-.AEEFGCE00FFBFFGFGFEB--;@-/;>@F;@FFFFFFFFFFFFFFFFFFB;;FFB?BBFFFFFFF?B/FFFFBFB/B/9//;FF-/-/;/:;FFFFFFFFFFFFFFBAFFFFB
@M05620:37:000000000-D9766:1:1101:22221:3120 1:N:0:7
ACCACACCTTCTACAATGAGCTGCGTGTGGCTCCCGAGGAGCACCCCGTGCTGCTGACCGAGGCCCCCCTGAACCCCAAGGCCAACCGCGAGAAGATGAGCAAGCTCTTGTGGTGGCCTCCTCCCTCCTTCCTGGCCTCCCGGCGCTGCGCCCTTTCTCACTGGTTCTCTCTTCTGCCGTTTTCCGTCCGCCTCTCTTCTCTGACCTGAGTCTCCCTTGGCCCTCTGCCGGTTCTAGATCGGCAGCGCCCA
+
AABBCCCBFFFFGGGGGGGGGGHHGGGEEGHHHGGGGGGGGHHHHGGGDEGGGGFHHHHGGGGGGGGGGGGCGHHGGGAGGHHHAFGGGG<CCGHHHF2?G22?/?11?1?1<??/001<.<00>G0>GHGGDF/C<<CGE.--:;A-.@AFD?BBBFB0;CB/9CFBBFFBFF//9BDFF/EF9.F9.;9;9:BBFFFFFF/;;::9//9:/B:/;B/:/B9.9BF//;-@D9;FB9BB..-@F.--;9.
@M05620:37:000000000-D9766:1:1101:19126:3152 1:N:0:7
ACCACACCTTCTACAATGAGCTGCGTGTGGCTCCCGCGGAGCACCCCGTGCTGCTGACCGAGGCCCCCCTGACCCCCAAGGCCAACCGCGAGAAGATGAGCAAAGTCTTCTGGTGGCCTCCTCCCTCCTTCCTGGCCTCCCGGCGCTGCGCCCTTTCTAACTGGTTCTCTCTTCTGCCGTTTTCCGTCGGCCTCTCTTCTCTGACCTGAGTCTCCTTTAGCCCTCTGCAGGTTCTAGATCGGAAGCGCACC
+
>AA1AAA>FFFFFGGFAGGAF1GHGGAF0ABGFFGG0AAE/EFHHGEEBEEF1FGFGHHGE>/>?>EEEGGF0BFEEG/?/<GFGGG/BBC@//?1<F1?D1?10>FGHHHF1=0><00<.<</<GGC/<<CF::CG0:GGG-:@@@@B@ABG@FFGF/FFF////;//FF/9/B/BF@F-/9BF?F-;--:--B//BF/FF//9BFBB-BBBBFFFE///;/-99FBFF--;/B9:BFBAA-:-;--;@-
@M05620:37:000000000-D9766:1:1101:22449:3155 1:N:0:7
ACCACACCTTCTACAATGAGCTGCGTGTGGCTCCCGAGGAGCACCCCGTGCTGCTGACCGAGGCCCCCCTGAACCCCAAGGCCAACCGCGAGACGCTGCCCAGGTGAGTGGCCCGCTACCTCTTCTGGTGGCCGCCTCCCTCCTTCCTGGCCTCCCTGAGCTGCTCCCTTTCTCACTAGTTCTCTCTTCTGCCGTTTTCCGTAGTACTCTCTTCTCTGACCTTATTCTCGTTTTGAGCTCGGCATGGTCTA
+
CBCCCCCCFFFFGGGGGGGGGGHHGGGGDGHHHGGGGGGGDHHHHGGGGGGGHHGHHHHGGGGGGGGGGGGHHHHGGGGHGHHHHGGGGGGGGG///?/F/FG/1?10=F..GG----<<GDGHE000<<..;-A@:C::/;:/0;FF9/;.:CAE/9/;F0;009;9B000;009000;;0;FFB0:0;900-:.;99B.9..:09BFFFF0FBFFFF0/00:0::B0.;::.::.;9:.-.--..:000
@M05620:37:000000000-D9766:1:1101:22436:3205 1:N:0:7
ACCACACCTTCTACAATGAGCTGCGTGTGGCTCCCGAGGAGCACCCCGTGCTGCTGACCGAGGCCCCCCTGAACCCCAAGGCCAACCGCGAGAAGATGAGAGTGGCCCGCTCCCTCTTCTTGTGGCCGCCTCCCTCCTTCCTGGCCTCCCGGCGCTGCGCCCTTTCTCACTGGTTCTCTCTTCTGCCGTTTTCCGTAGGACTCTCTTCTCTGCCCTGCGTCTCCTTTGGAACTCTGCAGGTTCTAGCTCGG
+
BBBBCBCBFFFFGGGGGGGGGGHFGEGGGGHHHGGGGGG?EHGHHGGGEGGGHHGHHHHGGGGGGGGGGGGHHHHGGGGHGHHHEFGGGGGGCDHFHHHGHHHHE??GFGG?GGHHHHHH1=DGFHHFGGEGHGHHGHHHHHHHHGGGGGGGGGGGAGFFFFFFFFFFFFFFFFFFFFFFFFFFFFFFFFFFFFDFFFFFFFFFFFFFFFFF/BFFFFADFFFFFFFFFFFFFFFFFFFFAFFFFFFFFFF
@M05620:37:000000000-D9766:1:1101:21419:3224 1:N:0:7
AGTGCCAGCTCTCAATCGCACAGGGGACCCAGGGCCTGGCCCCTCCATCCAGAAAACCTATGACCTCACCCGCTACCTGGAGCACCAACTCCGCAGCTTGGCTGGGACCTATTGGGTATCCAGCGTCGGAATCTGGGCGTTGGGGCGGCGGGCGGGGTTGGGGCAAGACAGTCCTAACCGTGGAGGGGTCTGGGAAATGATGGGGTGAGGAGGGGCTCTTTGGCTCCCACCAGTCCCCCTGGCTGGTCTAT
+
ABAABFFFCFFFGGGGGGGGGGHHGGGGGGHHGGGGGGHHHHGHGGHHHHHHHFHHHGHFHHHHHHHHHHHGGGGGHHHHFGHHHHHHGHHHGGGGGHHHGGHGGGHHGHHH3B2//?B3G3FGC///>/FFGD1GFGG<A@GGF.AD-A-:;BF-9-;-@DF.;EE/FFF09BFBFFFA9:;9.9@-;DFBB/:BF009;0BFF.-:AFFFFFFCCFBFFFF0BFFFFFFAA0;FFFF-..;;.A/;BFF
@M05620:37:000000000-D9766:1:1101:16510:3255 1:N:0:7
AGTGCCAGCTCTCAATCGCACAGGGGACCCAGGGCCTGGCCCCTCCATCCAGAAAACCTATGACCTCACCCGCTACCTGGAGCACCAACTCCGCAGCTTGGCTGGGACCTATGTGAGTATCCAGCGTAGGAATCTGGGAGTTGGGGAGGAGTGAGGAGTTGGGGAAAGACAGTCCTAACCGTGGAGGGTTCTGGTAAATGATGGGGTGAGGAGGGGCTCTTTGGCTCCCACCAGTCCCCCTGTCTGGTCTA
+
CCCBCFFFCFFFGGGGGGGGGGHAFGGFFGHHGGGGAFFHFGFHGGHHHFGHEHBGHGHHHFBGHGFHHHHGGEGGHHHHGHHHHHHHGHHHEGGGGHHHEGHE//BGG2BFGHHHHH3GHFHHHGCFGDHHHHHHHHHGDGHHGGGGGG<FHHHHHFHHHHGGGGHHHHHHHHHHHHHHGGEGGGGGEGGGGGFGGGGGGGGGGGFFEFFFFFF-@@FFFFFFFFFEFFFFFFFFFFFFFFFFFFFFFFE
@M05620:37:000000000-D9766:1:1101:15025:3269 1:N:0:7
AGTGCCAGCTCTCAATCGCACAGGTGTGTCCTCCCGCGGCCCTACTCGCTCTCATACCCCGTCCCCCCCTTGAAACCAAGAGCAAAAACCACGGCCCATGGCCGGGCACTATGTCGAGTAGGCCGCGTATGAATCTGGGAGTTGCGGAGGAGCGAGGCAATCCGGAAAGACAGTACTAACCGTGGAGGGTTGACGTAAATGATCGCGTGAGGAGCCGCTCACCCACTTCCACCAGTCTCACCGTCCGCTCT
+
AAAAAFF@AFFFGFGGGGCCE?00BBB00DFGDGGE0/AA//ABF1BEA//A11DF10B/>?>>>//>>>0B1>FHAC/000<1B1B/E/?F////</??000</>/>/0111=<><->F11<1-=<-:./0;;000;GC.;/00---9-.9.---;--;//-----;AFF/-////;9/;9-;9----:9-//-;---///B;-:9-;;9-/-;------/-----////;---;////;9-99--;---
@M05620:37:000000000-D9766:1:1101:11432:3334 1:N:0:7
ACCACACCTTCTACAATGAGCTGCGTGCGGCTCCCGAGGAGCACCCCGTGCTGCTGACCGAGGCCCCCCTGAACCCCAAGGCCAACCGCGCGAAGATGAGGAGGGTGGCACGCTCCCTCTTCTGGTGGCCGCCGCCCTCCTTCCTGGCCTCCCGGCGTTGCGGCCTTTCTCCCTTGTTCTTTCTTCTGCCGGTTTCCGTCGGAGTATCTTCTCTGCCCTGCGTATCCCTCTGAACCCCTCCGGTTTTTGAT
+
>>1AA@>>BFB1AFF13B1BFGGGEAE000AAEAB//AA//FGHHGGEAEEF1FFHHHH>E>/EFGGGGGEFFHHGGGGGGHHHAFGGGC/BCCC?GBD101>.->C<./<<<..<.<G/CHHHHHHG:.;;@-9A;9ABFBF/B0/9-9;EAA->@-;@B@;;@AB/BF/BFFBBBB/B9;//BFFFBB@-;AB//;/-9@@-;//;FFFF//B/9-;;?@A--:;/9:-;///-;;;-999;--;;--;
@M05620:37:000000000-D9766:1:1101:16388:3384 1:N:0:7
AGTGCCAGCTCTCAATCGCACAGGGGACCCAGGGGCTGGCCCCTCCATCCAGAAAACCTATGACCTCACCCGCTACCTGGAGCACCAACTCCGCAGCTTGGCTGGGACCTATGTGAGTATCCAGCGTAGGAATCTGGGAGTTGGGGAGGAGTGAGGAGTTGGGGAAAGACAGTCCTAACCGTGGAGGGTTCTGGTAAATGATGGGGTGAGGAGGGGCTCTTTGGCTCCCACCAGTCCCCCTGTCTGGTCTA
+
AA3>AFFFBFFFGGGFFFFCFAHEGEAFGEHHAEGCAEEEFHEHGGHHHGHHHHHGHGHHGGFGHFGHHHHGE/EFHHHG2BGGFH?1??G??E/EE3BFEHGGGGHHGHFGHHHHHHHHGHHFHGDGGGHHHHHHHH0FFHHHGGAFGGGHHGHHHGGHHHGGGGHHGHHHHHHHHGGGGGGGDGGGDGFGGGCFFGGGGGGGFFDFFFFFFFFFFAEFFFFFFFFFFFFFFF/FFFFFFFFFFFFFFFF
@M05620:37:000000000-D9766:1:1101:14737:3401 1:N:0:7
AGTGCCAGCTCTCAATCGCACAGGGGACCCAGGGCCTGGCCCCTCCATCCAGAAAACCTATGACCTCACCCGCTACCTGGAGCACCAACTCCGCAGCTTGGCTGGGACCTATGTTGAGTATCCAGCGTAGGAATCTGGGAGTTGGGGAGGAGTGAGGAGTTGGGGAACGACAGTCCTAACCGTGGAGGGTTCTGGTAAATGATGGGGTGAGGAGGGGCTCTTTGGCTCCCACCAGTCCCCCTGTCTGGTCT
+
BBABBFFFCFFFGGGGGGGGGGHGGGGFGGHHGGGGGGHHGHGHGGHHHHHHHHHHHGHHHHHHHHHHHHGGGEGGHHHHHGHHHHHHGHHHGGGGGFGHGHHGGGFGGHHHHHHHD2F3FHHBFGGEEGGD2FGHHHG0=CHHHGD.@E.CGG0<C0<<GHHGGGG...A-EHGGGGFGGGEEF.CEGEGFFFFCFFBFFFFFFFFA@.FFBDDFFFFFFFFFFFFFFFBFFEFBFFFFFFFFFFFFFFF
@M05620:37:000000000-D9766:1:1101:14833:3402 1:N:0:7
AGTGCCAGCTCTCAATCGCACAGGGGACCCAGGGCCTGGCCCCTCCATCCAGAAAACCTATGACCTCACCCGCTACCTGGAGCACCAACTCCGCAGCTTGGCTGGGACCTATGTGAGTATCCAGCGTAGGAATCTGGGAGTTGGGGAGGAGTGAGGAGTTGGGGAAAGACAGTCCTAACCGTGGAGGGTTCTGGTAAATGATGGGGTGAGGAGGGGCTCTTTGGCTCCCACCAGTCCCCCTGTCTGGTCTA
+
AA3>AFFF@FFFGFGGGGCCEGHHG22EEEGE2EF2FFHHHHGHGGHHHHGHGHHGHGHHHHHHHHHHHHHGGEEGHHHHEGHHHHEGEGFFEEFGEGBGFGHGGGGHGHHHHHHHHHHHGHHHHGFFGGHHHHHHHF<FEHHHGG.AD.CGGGHHCDHHGHGGFGHHBHHHHHHHHHHHFDEG.AEGCGFFGGCFGGGGGFGGGGFFFFFFFFFFF;EEFFFFBFFEEFFFFF/FFFFFFFFFFFFBFFF
@M05620:37:000000000-D9766:1:1101:22506:3446 1:N:0:7
CCTGCCCCTTGTTAAGAAACGCACAGATTCCTGCCCCAGTTCCCCCGGTCCCTCTAACAGTTTCTTTCCTGGCTGCCAGAAGCACCAACTACTCCCTCCAGTAAGGTACCCGCCACGTACTGCGCCGACCATCGCCCCAGGGCCTCGCCTCCCTGATCTGCCCCTGTCATGACCGGTAAGCCCTTCCGCTTTGGCACTCATGTCTCTCCAATCGCACCATACTCTCCATTGGAACTTTGAACTTACCCGAC
+
1>>>A11>>CFBBGGGBBGGGGEAA01BAFAFBFG0BAEFDFFBGE/AAAEAB0BFAG1BDFDD2BF@GHHGFF/BGGGBFGH1>BBEE0BBB1B?>0?0B2B>1111>BF?/<<///</<BB/<//>//<1F//?C<A...>..0.<<.<.=/</0;00<0;C..::C000;/::-;.9;;.//;;.;9..0//0;-//;//:///////;;--9-;-//:/;//;/;B///;BF/9/B/9//9;9/:-;
@M05620:37:000000000-D9766:1:1101:20462:3472 1:N:0:7
ACCACACCTTCTACAATGAGCTGCGTGTGGCTCCCGAGGAGCACCCCGTGCTGCTGACCGAGGCCCCCCTGAACCCCAAGGCCAACCGCGAGAAGATGATGTGAGTGGCCCGCTCCCTCTTCTGGTGGCCGCCTCCCTCCTTCCTGGCCTCCCGGCGCTGCGCCCTTTCTCCCTTGTTCTCTCTTCTGCCGTTTTCCGTCGGACTCTCTTCTCTGCCCTGCGTCTCCTTTGGACCTCCGCCGGTTATCGAT
+
DCCDDBCCFFFFGGGGGGGGGGHHGGGFDGHHHGGGGGGGGHHHHGGGGGGGHHGHHHHGGGGGGGGGGGGHHHHGGGGHGHHHHGGGGGGGGDGHHGHHH2?2DGD/F0?C/AD.FHHHH11DGD/<<G--;:ECCBCDGHFGH:/:CBFEEDGADC??DBD?FFFFF0B:::0/:BFFFFFBFFB:;:@DDFABBAF.--9:-FFFFFFFF0:FFE:A.9ADAFFFFFB/;0;BF..:;@F9A.;0:..
@M05620:37:000000000-D9766:1:1101:15819:3473 1:N:0:7
AGTGCCAGCTCTCAATCGCACAGGGGACCCAGGGCCTGGCCCCTCCATCCAGAAAACCTATGACCTCACCCGCTACCTGGAGCACCAACTCCGCAGCTTGGCTGGGACCTATGTGAGTATCCAGCGTAGGAATCTGGGGGTTGGGGAGGAGTGAGGAGTTGGGGAAAGACAGTCCTAACCGTGGAGGGTTCTGGTAAATGATGGGGTGAGGAGGGGCTCTTTGGCTCCCACCAGTCCCCCTGTCTGGTCTA
+
A>>ABFFFBFFFGGGGGFGGGGHHGGFGGGHHGGGGAEGHHHGHGGHHHHHHHHHGHGHHHHHHHHHGHHHGGFGGHHHHEGHHHHHHFGHHGGGGGHHHGHHGGGHHGHHHHHHHHHHHHHHHHGGGGGHHHHHHHH?DFFGGGGGGGGGHHHHHHGHHHHGGGGGGGGGGGGGGGGGGGGGGGGGGGGFFFFFFFFFFFFFFFFFFFFFFFFFFFFFFFFFFFFFFFFFFFFFFFFFFFFFFFFFFFFB
@M05620:37:000000000-D9766:1:1101:19642:3478 1:N:0:7
ACCACACCTTCTACAATGAGCTGCGTGTGGCTCCCGAGGAGCACCCCGTGCTGCTGACCGAGGCCCCCCGAACCCCAAGGCCAACCGCGCGAAAGTGCGTGGCCCGCTCCCTCTTCTGGGGGCCGCCTCCCTCCTTCCTGGCCTCCCGGAGCTGCGCCCTTTCTCACTGGTTCTCTCTTCTGCCGTTTTCCGTCGGACTCTCTTCTCTGACCTGCGTCTCCTTTGGAACTCTGCAGGTTCTCGATAGGTAG
+
BBBABBBBFFFFGGGGGGGGGFHFGEG2FEHHHGGGGGGGGHFHGEGGEGGGFHHHGHHGGGCGFGGG///>/>EGEGCF/GHHAA//</</>>/<1<//>-><F-<-<..<<<D<DG;/:-A--A-...99FD9;FB00/AFF?.E.-@-BABB@F?;-/999FFFBB.FFFFFFFFB99/B/9A9BEF9A999--9BFBBFFFBF/B9/BF..-999BFFFBFF/B9BBFB//;;A//9/;B/.9//;:
@M05620:37:000000000-D9766:1:1101:19374:3507 1:N:0:7
AGTGCCAGCTCTCAATCGCACAGGGGACCCAGGGCCTGGCCCCTCCATCCAGAAAACCTATGACCTCACCCGCTACCTGGAGCACCAACTCCGCAGCTTGGCTGGGACCTATGTGAGTATCCAGCGTAGGAATCTGGGAGTTGGGGAGGAGTGAGGAGTTGGGGAAAGACAGTCCTAACCGTGGAGGGTTCTGGTAAATGATGGGGTGAGGAGGGGCTCTTTGGCTCCCACCAGTCCCCCTGTCTGGTCTA
+
BBBBBFFFBFFFGGGGGGGGGGHHGGGGGGHHGGGGGGHHHHGHGGHFHHHHHHHHHGHFHHHHHHHHHHGGGGGGHHHHHHHHHHHHGHFHGGGGGHHHGHHGGGHFEHBGFHGFHGBGHH3FGFBDGFBDGDDGGH0FAFGFCC.CGGGHHHHHHGHFFHFC.EHCC:GF0:GFHHGFA.EBGGGGCFGGGGFFFGGFFF0BEDFFEFFEFFAFCDFFFFBB/BFEF9F?..;9999DDEFFFFFFFF/
@M05620:37:000000000-D9766:1:1101:22685:3602 1:N:0:7
ACCACACCTTCTACAATGAGCTGCGTGTGGCTCCCGAGGAGCACCCCGTGCTGCTGACCGAGGCCCCCCGCACCCCCAGGCCAACCGCGTGAACATGGGTGGCCTGCTCCCTCTTCTGTTTTCCGCCTCCCTCCTTCCTGGCCTCCCGGAGCTGCGCCCTTTCTCACTGGTTCTCTCTTCTGCCGTTTTCCGTCGGACTCTCTTCTCTGCCCTGCGTCTCCTTTGGCACTCTGCCGGCTCTCGATCGGCAG
+
CCCCCCCACFFFGGFGGGGGGGHHGGGB4EGFGDGE?GAEAGHHHGGGGGGGGHGHHGGEGCCFGGGG/>/>EGGG/E??/?GHGGC<</>/??1?F0???/F<1>FCG1>FGHHHH0==G/=DDDCC<<::GGHHHHHF/:GHGGGGF-ADGGGGGDFGGG;CFBFF0BFFFFFFFFFFFBFFFADFFFFFB.:CFFFFFFFF9FFFF0BEFFFFFFFFFFFFFFB0BFFFBB0;=-;AF;D0F.-ABD@
@M05620:37:000000000-D9766:1:1101:14599:3643 1:N:0:7
AGTGCCAGCTCTCAATCGCACAGGGGACCCAGGGCCTGGCCCCTCCATCCAGAAAACCTATGACCTCACCCGCTACCTGGAGCACCAACTCCGCAGCTTGGCTGGGACCTATGTGAGTATCCAGCGTAGGAATCTGGGAGTTGGGGAGGAGTGAGGAGTTGGGGAAAGACAGTCCTAACCGTGGAGGGTTCTGGTAAATGATGGGGTGAGGAGGGGCTCTTTGGCTCCCACCAGTCCCCCTGTCTGGTCTA
+
BBBBBFFBAFFFGGGGGGGGGGHGGGGEEEHHGGGGCGHHCHGHGGH5GFFHBGHHHGHFHHBHHHGHHHGGGEGGHHHHHHHHHHHHGHHHGGGGGHHHGGHGGGHHGHHHHHHHHFHHHHHHHGDGGGHHHHHHHHHGGHHHGGGGGGGGHHHHHG/CHHGGGGHHHHHHHHHHHHHHGCCDGEGG.;FGGGCFGGGGGGGGGFFFFFFFFFF;FFFFFFFEFFFFEFFFFFFFFFFFFFFFFFFFFFF
@M05620:37:000000000-D9766:1:1101:17304:3658 1:N:0:7
AGTGCCAGCTCTCAATCGCACAGGGGACCCAGGGCCTGGCCCCTCCATCCAGAAAACCTATGACCTCACCCGCTACCTGGAGCACCAACTCCGCAGCTTGGCTGGGACCTATGTGAGTATCCAGCGTAGGAATCTGGGAGTTGGGGAGGAGTGAGGAGTTGGGGAAAGACAGTCCTAACCGTGGAGGGTTCTGGTAAATGATGGGGTGAGGAGGGGCTCTTTGGCTCCCACCAGTCCCCCTGTCTGGTCTA
+
BCBBCFFFCFFFGGGGGGGGGGHGGGGGGGHHGGGGGGHHHHGHGGHHHHHHHHHHHGHHHHHHHHGHHHHGGGFGHHHHHHGHHHHHGHHHGGGGGHHHGHHGGGHHGHHHHHHHHHHHHHHHHGEGGGHHHHHHHGHGGHHHGGGGGGGHHHHHHGGHHHGGGGHHHHHHHHHHHHHHGFEGGGGGDFFGGGFGGGGGGGGGGGFFFFFFFFFFFFFFFFFFFFFFFFFFFFFFFFFFFFFFFFFFFFF
@M05620:37:000000000-D9766:1:1101:19935:3687 1:N:0:7
ACCACACCTTCTACAATGAGCTGCGTGTGGCTCCCGAGGAGCACCCCGTGCTGCTGACCGAGGCCCCCCTGAACCCCAAGGCCAACCGCACGCGACCTCTTCTGGTGGCGGCCTCCCTCCTTCCTGGCCTCCCGGCGCTGCGCCCTTTCTCCCTGGTTATCTCTTCTGCCGTTTTCCGTCGGCCTCTCTTCTCTGACCTGAGTCTCCTTTGGCCCTCTGCCGGTTCTAGATCGGCAGATCCCACGTCTGAA
+
BBBBBBBBFFFFGGAFGF5BGGHHGFEBFEHGGFGGGGGGGHDHHGGGGEFGHHHGHAGEFGEEFGGGGGGGFHHGGEEHGHHHHG?EG/>>D//>>DHFGHHHHHGGH-<<AEHHGHHGGHHHHHHHCCGHGGGBGGGGGGGGBBFFBFFFFFFF/FBBFF;FFFFFFFBADFFFFFFFBBBFFFF9:FFFFFFBFFFFBFFFFFFFFFFE//AEFFFFFB<-AAF/BFFFFF=B=E/BF;/:@A;;A;B
@M05620:37:000000000-D9766:1:1101:13029:3701 1:N:0:7
AGTGCCAGCTCTCAATCGCACAGGGGACCCAGGGCCTGGCCCCTCCATCCAGAAAACCTATGACCTCACCCGCTACCTGGAGCACCAACTCCGCAGCTTGGCTGGGACCTATGTGAGTATCCAGCGTAGGAATCTGGGAGTTGGGGAGGAGTGAGGAGTTGGGGAAAGACAGTCCTAACCGTGGAGGGTTCTGGTAAATGATGGGGTGAGGAGGGGCTCTTTGGCTCCCACCAGTCCCCCTGTCTGGTCTA
+
>A1>A11CAFFFCGGBDEFFEAGFFGAGFFHHGGG?EEG0EHEFFGFHEGHFG0AFFGHHGHHHHFFHHHHGEEEEHHHHFCGHAHHEG0GGEEEEGFHFEHFGGGHHGHHHHHHFHHHGHFHHGGGGGCHHHHGHGFFFCGFHGGGGGGGGFFFHFGGHHHGGGGHHHGGHGHHHHGHHGGAAGGGGEFGGFF;FFFGGGGGGGGF?EFFFFB@@@?FFFFFFFBFFFFFFFFFFFFEF@FFFFFFFFF/
@M05620:37:000000000-D9766:1:1101:19925:3706 1:N:0:7
ACCACACCTTCTACAATGAGCTGCGTGTGGCTCCCGAGGAGCACCCCGTGCTGCTGACCGAGGCCCCCCTGAACCCCAAGGCCAACCGCGCGCCACCTCTTCTGGTGGCCGCCTCCCTCCTTCCTGGCCTCCCGGCGCTGCGCCCTTTCTCCCTGGTTCTCTCTTCTGCCGTTTTCCGTCGGCCTCTCTTCTCTGACCTGAGTCTCCTTTGGCCCTCTGCCGGTTCTAGATCGGCAGATCCCACGTCTGAA
+
CCDDCDDCFFFFGGGGGGGGGGHHGGGEEGHHHGGGGGGGDHHHHGGGGGGGHHGHHHHGGGGGGGGGGGGHHHHGGGGHGHHHHGGGG>>BD</?=GH1FBHHHHHGA0>CGDDGEGHGHHFFF0GF<GFHGG@F:C9-A-CD?<<FBFFGGFBA0BFFFFBBBFFBFF-<DFEFFF<A9-<BDFF/<BFBFFF0FBB/BBBBFFFFFFF/0<<AEFFFFAF9AAB0<<FBAD-@-.0BFB0<CE<<.0B
@M05620:37:000000000-D9766:1:1101:21131:3716 1:N:0:7
AGTGCCAGCTCTCAATCGCACAGGGGACCCAGGGCCTGGCCCCTCCATCCAGAAAACCTATGACCTCACCCGCTACCTGGAGCACCAACTCCGCAGCTTGGCTGGGACCTATGTGAGTATCCAGCGTAGGAATCTGGGAGTTGGGGAGGAGTGAGGAGTTGGGGAAAGACAGTCCTAACCGTGGAGGGTTCTGGTAAATGATGGGGTGAGGAGGGGCTCTTTGGCTCCCACCAGTCCCCCTGTCTGGTCTA
+
AAAABFFFBFFFGGGGBFGGGFH4FGEEEGHHGEFG2FHFHHGHGGHHHF3FGHFEGEHAAFDGGEFGHHFF?EEFHHFGFGHHHHFFGFHHGGGGGHHHG3GGEGHGEFHDGGGHHGFHGFHHHDEDGDGFGHHGHF<FDGHHGGGGGGGHFFHHHGGHHHGGEDEAGHHHHHHC0CCHG.CBDGFGAFGGGGGFFGFGGGGGGGD9AFFFFFFFFFFFBFFFFFFFFFFDEFFFFFEDFFBFFFFFFBB
@M05620:37:000000000-D9766:1:1101:9517:3720 1:N:0:7
ACCACACCTTCTACAATGAGCTGCGTGTGGCTCCCGAGGAGCACCCCGTGCTGCTGACCGAGGACCCCCTGAACCCCAAGGCCAACCGCGAGAAGATGAGCAACTTCTTCTGGTGGCCTCCTCCCTCCTTCCTGGCCTCCCGGCTCTTCGCCCTTTCTCACTGGTTCTCTCTTCTGCCGTTTTCCGTTGGCCTCTCTTCTCTGACCTGCGTCTCCTTTGGCCGTCTGCAGGTTCTAGATCGGCAGGGCCCA
+
AAAAAAA1BFFFGGGGGGAFGGHHGGGA0EGFH0FF?EEECHHHHGGEEGGEBGFHHHHAEE?/BFFGGGGHGHHGGGGHGGHHHGGGGG<BCGHFHG11?1?00??>G>>?11?AC?1?/??0<G0<FGDGGFHGFGHHE.---<<0;CCGCCH0GBG0<CC/9FFFFGBFGGGFFEGGGGGGFA90.;/;:9B/BFF//F;9/:/---;-AF/;F/B9BB-;9AFFFF-;F9/;9/BF9A-@@----;A
@M05620:37:000000000-D9766:1:1101:21146:3727 1:N:0:7
AGTGCCAGCTCTCAATCGCCCAGGGGACCCCGGGCCTGGCGCCCCCCTCCAGAAAACCTATGACCTCCCCCGCTACCTGGAGCACCAACTCCGCAGCGTGGCTGGGACCTATGTGAGTATCCAGCGTAGGAATCTGGGAGTTGGGGAGGAGTGAGGAGTTGGGGAAAGACAGTCCTACCCGTGGAGGGTTCTGGTAAATGATGGGGTGAGGAGGGGCTCTTTGGCTCCCACCAGTCCCCCTGTCTGGTCTA
+
>>>>AD11>CFF1FGBECF?F0CAEEEE0B00AAAE/FGB/AA/AE/>//01101B0B0BBG2BFGF/F>/>>//>GDEGFGHH0FGEGFHHC?//</<//@G</<0<AC11DGGGF1<1FD1FG<ECGCH0CGFHHEF.;C0/@-;-9?;99BBF9C//9FG@.C.AFG/B9F//;/;ABFB?BE?@FFFFFB;///BBBFFFFFB@??AFBF?=--9///:///;EEBFFFFB999AA@FFFBFEB///
@M05620:37:000000000-D9766:1:1101:19164:3794 1:N:0:7
ACCACACCTTCTACAATGAGCTGCGTGTGGCTCCCGAGGAGCACCCCGTGCTGCTGACCGAGGCCCCCCTGAACCCCAAGGCCAACCGCCCGCGACCTCTTCTGGTGGCAGCCTCCCTCCTTCCTGGCCTCCCGGCGCTGCGCCCTTTCTCCCTGGTTCTCTCTTCTGCCGTTTTCCGTCGGCCTCTCTTCTCTGACCTGAGTCTCCTTTGGCCCTCTGCAGGATCTAGATCGGCAGAGCCCACGTCTGAA
+
AAAAAAAAFFFFGGGGG1FDGDHFG0AFH0BFCFGGGGECGHHHHG/EE/E/1GHHHH0EEE@GAEEGGGGHHFHGGGG/CEHHH/?ECCCC@/<ACCCDG1??11<<00>.FF0FEGH.C0=GHB/CGGHHGGCGG??AGGGGG-BFBFGFFFB.BF/:BFF/FFF/BF@9A/9FFFF--=>BB9B///9FFFBBFFFBFFFF/BFFFFFF/;AEEB///;;-:BB/BBFFFF;@---/;A--@9E--/;
@M05620:37:000000000-D9766:1:1101:11562:3834 1:N:0:7
ACCACACCTTCTACAATGCGCTGCGTGCGGCGCCCGAGGAGCACCCCGTGCTGCTGACCGAGGCCCCCCTGAACCCCAAGGCCAACCGCGCGCAACCTCTTCTGGTGGCCGCCTCCCTCCTTCCTGGCCTCCCGGCGCTGCGCCGTTTCTCCCTGGTTCTCTGTTCTGCCGTTTTCCGTCGGCCTCTGTTCTCTGACCTGAGTTTTCTTTGGCCTTCTGCCGGTTCTAGATCGGCAGAGCCCACGTTTGAA
+
AAAAAAA1BCCFGGGGFG1AEGGGGFGB0AA/AAAE/EEE?GHFHGG>/EFGBDCHHHC>>//>FGGGG?/GFHHGGGGHFFHHHGGCC/@@----.<<0=FGGGHCCG.-@CC.CEHGGGGGGGGFG;0AAEB@@G@@<B-=B-;;FBFFFFFFE;BFFFF/:9BFFEF@ABFFFFFBF?@@BFF//;9BFFBB9FFFFFFB/;/;:BFFBBF/9;/9FB@@=A-B/9BFFFF-;=AA/F-9:?E-;99B
@M05620:37:000000000-D9766:1:1101:22247:3842 1:N:0:7
ACCACACCTTCTACAATGAGCTGCGTGTGGCTCCCGAGGAGCACCCCGTGCTGCTGACCGAGGCCCCCCTGAACCCCAAGGCCAACCGCGAGAAGATGCCCAGGTGAGTCGCCAGCTACCTCTTCTGGTGGCCGCCTCCCTCCTTCCTGGCCTCCCGGCGCTCCGCCCTTTCTCGCTGGTTCTCTCTTCTGCCGTTTTCCGACGGACTCTCTTCTCTGACCTCAGTCTCCTTTGGAACTCTGCAGGTTATA
+
BCCCCCCCFFFFGGGGGGGGGGHHGEGGHGHHHGGGGGGGGHHHHGGGGGGGHHHHHHHGGGGGGGGGGGGHHHHGGGGHGHHHHGGGGGGGGGHHHHHFB2GEHHHHH1>AD.<FH1<GHFDHHHHF0<.CCDGGGGHEHHGHHHHHFBFGGG.AD?9:CD.CD?DFFFFFF/.;EDBFFFFFFFF/FFFFFF:AFFFFF.-:-.;CFFFFFF/FFF/BBF/9:9:FFFF/;9/F/9F/BFFFFF?F/B:
@M05620:37:000000000-D9766:1:1101:19710:3844 1:N:0:7
AGTGCCAGCTCTCAATCGCACAGGGGACCCAGGGCCTGGCCCCTCCATCCAGAAAACCTATGACCTCACCCGCTACCTGGAGCACCAACTCCGCAGCTTGGCTGGGACCTATGTGAGTATCCAGCGTAGGAATCTGGGAGTTGGGGAGGAGTGAGGAGTTGGGGAAAGCCAGTCCTAACCGTGGAGGGTTCTGGTAAATGATGGGGTGAGGAGGGGCTCTTTGGCTCCCACCAGTCCCCCTGTCTGGTCTA
+
AAAAAFF11CFFGGGGGG1FEEHGGGG0AE0AFAEE/FHH0GG/EGH1EHFG1FGH0EE1BF2GHHHEHAAEFEEEHFHHHHHHHHHHGH1GGGG/EGHH/GC<EE0BEF<DD>FH1BDFGE210<<E/CGDGHD1<G0?<FHECCGGCC<GHHGHHA//=/-C..;:/;C.0:G0;CHH@GG?.;.;EG.B99;;;BFGFFGFG99-;9-/-9-9>@E:F/BFFBBA9BF-9AFFBB-A@FBF//9/;9/
@M05620:37:000000000-D9766:1:1101:10146:3922 1:N:0:7
AGTGCCAGCTCTCAATCGCACAGGGGACCCAGGGCCTGGCCCCTCCATCCAGAAAACCTATGACCTCACCCGCTACCTGGAGCACCAACTCCGCAGCTTGGCTGGGACCTATGTTGAGTATCCCGCGTAGGACTCTGGGAGTTGGGGAGGCGTGAGGAGTTGGGGAAAGACAGTCCTAACCGTGGCGGGTTCTGGTAAATGATGGGGTGAGGAGGGGCTCTTTGGCTCCCACCAGTCCCCCTGTCTGGTCT
+
BCBCBFFFCFFFGGGGGGGFGGHGFGGGGGHHGGGGGGHHHHGHGGHHHHHHGHGHHGHHHHGHHHHHHHHGGFGGHHHHHGHHHHHHGHHHGGGGGHHHGGHFGGHHGHHHHHHG3GHBGHG2CBCC?CCH1FGGHHF0<CGHHGG.A?.ACE.CF;AGGHHGGGG.;/;/;FGGFGBFFGEEG-;CB;EFFFFBFFFFFFFFFFFA@AFFEFFFFFFFFFFFFFFFFFFFFEFFFFFFFFFFFFFFFFF
@M05620:37:000000000-D9766:1:1101:10125:3924 1:N:0:7
AGTGCCAGCTCTCAATCGCACAGGGGACCCAGGGCCTGGCCCCTCCATCCAGAAAACCTATGACCTCACCCGCTACCTGGAGCACCAACTCCGCAGCTTGGCTGGGACATATGTTGCGGCTCCCGCGTGGGACGATGGGCTTTGGGTAGGCATGCGGAGTTGGGGAACGCCCTGCCTAACGGTGGCGGGTTCTGGTAACTGATGGGGTGCGTCGGGGCTCTTTGGCTCCCCCCCGGCCCCCTGTCTGGTCT
+
>A>AAFFFBFFFGDGGGGCFFEGCFABEEEHHGGGGGGHHFHGHGGFHHGHFB3AAFEHHHFFHHGHGHFHGGGEGHHGBBFGGHHEEGGFGFGCF>FBGGHHEG/B?/F333BBFB////?F/?/></>>>F--<C.../<CGG..0C.00;.:CDC-9;FFFGE..A.--:..9C9/;.-;;;.;@--;A/;B9/;/B;//;F?D9-:-.--;9=@9E;BFFE/BBEF9.9-;-;--;-9E:BF/BFFF
@M05620:37:000000000-D9766:1:1101:14401:3947 1:N:0:7
ACCACACCTTCTACAATGAGCTGCGTGTGGCTCCCGAGGAGCACCCCGTGCTGCTGACCGAGGCCCCCCTGAACCCCAAGGCCAACCGCGAGAAGATGAGAGTGGCCCGCTCCCTCTTCTTGTGGCCGCCTCCCTCCTTCCTGGCCTCCCGGCGCTGCGCCCTTTCTCACTGGTTCTCTCTTCTGCCGTTTTCCGTAGGACTCTCTTCTCTGCCCTGCGTCTCCTTTGGAACTCTGCAGGTTCTAGCTCGG
+
BCCCACCAFFFFGGGGGGGGGGHHGEGBAEHGHFGGDGGGGHGHHGGGGGGGGHHHHHHFGGFFGGGGGGGHFHHGGGGHGHHHHGGGGGDGGGHGHHHE2F2?C=0FFC?-EFHHFHGB1<<0.CCC<;..CGBGGHFHHG0:.:0=CED?DAD-:A@DFFFFFFFFBBF0:BFFFFFEFFFFFBF;F?FAFFFFF.D0;BFFBBFFFFFF0;AFFFCAD.::B0FFB0B0F00BBF0::BBFFF0FFFF
@M05620:37:000000000-D9766:1:1101:22479:3987 1:N:0:7
AGTGCCAGCTCTCAATCGCACAGGGGACCCAGGGCCTGGCCCCTCCATCCAGAAAACCTATGACCTCACCCGCTACCTGGAGCACCAACTCCGCAGCTTGGCTGGGACCTATGTGAGTATCCAGCGTAGGAATCTGGGAGTTGGGGAGGAGTGAGGAGTTGGGGAAAGACAGTCCTAACCGTGGAGGGTTCTGGTAAATGATGGGGTGAGGAGGGGCTCTTTGGCTCCCACCAGTCCCCCTGTCTGGTCTA
+
AAAAADFFAFFFGBGFBFG1EAG0FEAE0AFHCFGA/FGA0FEGGGGHG0BE1AF0GGHHFH2GHGH1GHHGG/>EHFHH0BFH0F0/E0F@E////0><<GHGGG0GEHEHFFFGHHHHHBFDCCGCG/1>GGFFH00?CFGH?@F@CAEFGHEG0ECGHH-C.ACCB:CCGHHHGFCF@GA?AAB-EFGBBFF00;FFBBBBEBB?AA-;-B?-@@EFBF/BF/BEA-FB?AF9/BEF?-9BFFFFFF/
@M05620:37:000000000-D9766:1:1101:15910:4012 1:N:0:7
ACCACACCTTCTACAATGAGCTGCGTGTGGCTCCCGAGGAGCACCCCGTGCTGCTGACCGAGGCCCCCCTGAACCCCAAGGCCAACCGCGAGAAGATGAGCTACCTCTTCTGGTGGCCTCCTCCCTCCTTCCTGGCCTCCCGGCGCTGCGCCCTTTCTCACTGGTTCTCTCTTCTGCCGTTTTCCGTCGGCCTCTCTTCTCTGACCTGAGTCTCCTTTGGCCCTCTGCAGGTTCTAGATCGGAAGGGCCCA
+
ABBAABBAFFFFFGGGGGFFGFHHGFFBAAGGFFFE?FGGFHHHHGGGGEGGGHHHHHHAEEFGGGGGGGGHHHHGGGGGFHHHHGGGGGDDGGHFG2GHH>F???FGGGHHHHHGHG1>GGHHGHHGHHGHHHFHHHHHGGGGGF?ADCFGGGGGGGGFFFGGFGFGGGGGGGF/FBFFFFFFFFF;;@-;.FFFFFFFFFFFFFFFFFFFFFBFFFFF/B9AAFBFFF.FFFFBFFFFFF?EA..:.9.
@M05620:37:000000000-D9766:1:1101:19274:4026 1:N:0:7
ACCACACCTTCTACAATGAGCTGCGTGTGGCTCCCGAGGAGCACCCCGTGCTGCTGACCGAGGCCCCCCGAACCCCCAGGACAACCGCGGGAAAATGGGTGGCCTGCTCGCTCTTCTGTTTGCCGCCTCCCTCCTTCCTGGCCTCCCGGAGCTGCGCCCTTTCTCACTGGTTCTCTCTTCTGCCGTTTTCCGTCGGACTCTCTTCTCTGACCTGCGTCTCCTTTGGCACTCTGCCGGCTCTCGATCGGCAG
+
AAA>AAA>BCCFGDGFDG1AF1FCEAAA0AFF1AFA0FEGCHHGHGGECEFGEHHFHHHEEECGGAEG>>/>>>EG/EEF/<FGHG//</>/<?011<00<-<01>><G.<CGHEHGG0=C/;CCC-C:.:9CCFGGGGF/CFG.CEGGGGGGGF@@?@@FF/BFFFFF-BBFFFFBFEFFFFF@BFFFFF-9:@-@@@FF/BB/BFFFBFFBF?@B@FFFFBFFF/9B-9FFB/@<-;BF/-FB--9---
@M05620:37:000000000-D9766:1:1101:18188:4033 1:N:0:7
ACCACACCTTCTACAATGAGCGGCGTGGGGCTCCCGAGAGGCACCCGGGGCTGCTGACCGAGGCCCCCTGAACCCCAAGGCCAACCGCGAGAAGATGAGGTGAGTGGCCGGCTCCCTCTTCTGGTGGCCGCCTCCCTCCTTCCTGGCCTCCCGGCGCTGCGCCCTTTCTCACTTATTCTCTCTTCTGCCGTTTTCCGTAGGACTCTCTTCTCTGCCCTGAGTCTCCTTTGGAACTCTGCCGGTTCTCGATC
+
AAAAAAAAFF1BGAGFGAE11000E0AEF//AFFF//E///BFHGG/>/>EEC/1@BGF>>E?GGGGG@FFHHHGGGGHGHHHHGGGGG/@CGHHHHGGHGCGHHHGGH-<ACFGGHHHHHHHHHHGG;A@GGFEFGGGGGGGGF/CFFFFFF@@?@@--9@9;9BFFFFFFF//9;:FFFFFEFBF9B@;AFFFFFF-ABBBF9/FFFFFFFFFFFF-::BB/BFFFFFB/BBFF9B//;@>BEF9;/;-
@M05620:37:000000000-D9766:1:1101:13507:4060 1:N:0:7
ACCACACCTTCTACAATGAGCTGCGTGTGGCTCCCGAGGAGCACCCCGTGCTGCTGACCGAGGCCCCCCTGAACCCCAAGGCCAACCGCGAGAAGATGCCCAGGTGAGTGGCCCGCTACCTCTTCTGGTGGCCGCCTCCCTCCTTCCTGGCCTCCCGGAGCTGCGCCCTTTCTCACTGGTTCTCTCTTCTGCCGTTTTCCGTAGGACTCTCTTCTCTGACCTGAGTCTCCTTTGGAACTCTGCAGGTTCTA
+
CCCCCCCCFFFFGGGGGGFGGGHHGEGEGGHHHGGGGEGGGHHHHGGGGFGGHHGHHHHGGGGGGGGGGGGHGHHGGGGHGHHHHGGGGGDGGGHHHHEHHHHFCHHHHHFFHHGGG-CHHHHHHHHBDHD.GCGGGGHGHHFHHFGGGBFGGGGGG;-ACFFFGGFFFFFFFFFFFFB9BFFFFFFFFFFFFFFFFFFFFFEAD0FFFFFFFFFFFBFFFFFFFFBFFFFFFF/090BFFFFFFFAFBB9
@M05620:37:000000000-D9766:1:1101:19846:4099 1:N:0:7
ACCACACCTTCTACAATGAGCTGCGTGTGGCTCCCGAGGAGCACCCCGTGCTGCTGACCGAGGCCCCCCTGAACCCCAAGGCCAACCGCGAGAAGATGCCCAGGTGAGTGGCCCGCTACCTCTTCTGGTGGCCGCCTCCCTCCTTCCTGGCCTCCCGGCGCTGCGCCCTTTCTCCCTGGTTTTCTCTTCTGCCGTTTTCCGTAGGCCTCTCTTCTCTGCCCTGAGTCTCCTTTGGAACCCTGCAGGTTCTA
+
CCCCCCCCFFFFGGGGGGGGGGHHGFGAEEHHHGGGFGGGFHHHHGGGGGGGHHHHHHHGGGEGGGGGGGGHHHHGGGGHGHHHEGGGGG<DFDHFHEHHBGHFGCGAGG/FGC@C--A<1DGFHFGFDH.C.---:EHECC.C0CCBF/A.:CG?DA---9-9-;D-BF/9B///:B.F/..///B//;/:/@FFF?FBA/.:9//:99/F/9:/BF/BAFF/;9:/;9BFFF/:/;.:A/.9BFF9B9:
@M05620:37:000000000-D9766:1:1101:16056:4116 1:N:0:7
ACCACACCTTCTACAATGAGCTGCGTGTGGCTCCCGAGGAGCACCCCGTGCTGCTGACCGAGGCCCCCCTGAACCCCAAGGCCAACCGCGAGAAGATGAGGTGAGTGGCCCGCTCCCTCTTCTGGTGGCCGCCTCCCTCCTTCCTGGCCTCCCGGCGCTGCGCCCTTTCTCCCTGGTTCTCTCTTCTGCCGTTTTCCGTAGGACTCTCTTCTCTGCCCTGAGTCTCCTTTGGAACTCTGCCGGTTCTCGAT
+
BBBABBBBFFFFGGGGFGGGGGHHGFEA4AGGHFFE?EEGDHHHHGGGDEFGFHFHHHGEEGCGGGGGGGGHHHHGGGGHGHHHHGEFGG<BCGHE2FFHH2??GHHEF0FCFG->FHHHHHHHD=GDF<@CC?;EEFGFHHGHGFBCFFFFGDGGCFGFFFAFFFFFFFF/;B/ABFFFFFFFFFFFFFDAAFFFFFFFDDFFFFFFFFFFFFF/:;9A.BFBFBF/BB/BFFFBF//;BDF9D?B/;F:
@M05620:37:000000000-D9766:1:1101:19682:4129 1:N:0:7
GAGGCTGCTTTGGACGAAACTCATAGAGTACTGCAACACTTCTACTTGGACCTGGACAAGGTTCTCGCCTTGCTTACAGAAGTTGAAAGAACTGCTCCTAAATCATGCTACAAGACAGGAAAGAAACCTAGCATACTCCAAGAAAACAACAGAGATGATCAAAAAATAGACAGAAAGTCAAGAACAACAGAGTAACCCATGATCCCGATAACAGTAAACAAAACTAAGATTACAAATTGGTAACGAACAAG
+
>3A>>>CACBB@GA4A2EA2B4BGGA55D5DB5F333B2BA3D5DDAB33BBABFB13111BB3B5B1ABBF35D53B3DB35DD55BBB1B@B343BB34344B4433B333B1B30?0030?B3B?3BB?343343333?00?00////000011>2121@@//0????100111111<1>0000>.0//00<0<<.//<000/..-;:0:0000000...;000/00000;000;0/;;00..;9-9/
@M05620:37:000000000-D9766:1:1101:14594:4152 1:N:0:7
AGTGCCAGCTCTCAATCGCACAGGGGACCCAGGGCCTGGCCCCTCCATCCAGAAAACCTATGACCTCACCCGCTACCTGGAGCACCAACTCCGCAGCTTGGCTGGGACCTATTGCGTATCCCGCGTCGGAATCTGGGCGTTGGGGCGGCGTGCGGCGTTGGGGCAAGCCAGTCCTAACCGTGGAGGGTTCTGGTAAATGATGGGGTGAGGAGGGGCTCTTTGGCTCCCACCAGTCCCCCTGTCTGGTCTAT
+
AAABBFFFBFFFGGGGGGGGGGHGGGGGGGHHFEGGGGHHHHGHGGHHHHHHGHHHHGHHHHHHHHHHHHHGGGGGHHHHHHHHHHHHGHHHEGGEEHHHGHHGGGHHGHGHHHFFFGGHH2ACGC/>C>FFHHHHHE?@CGHGGFCG??ABFFF@B;BFFFFABFE.A.AFFFFFFFFFDFF.ADF9AFFFF9FFFFFBFFFFFABFFF/9DFFAFFFFFFF:FFFFFFF?FBFFFFFFFFFFFFFFFFF
@M05620:37:000000000-D9766:1:1101:22641:4177 1:N:0:7
ACCACACCTTCTACAATGAGCTGCGTGTGGCTCCCGAGGAGCACCCCGTGCTGCTGACCGAGGCCCCCCTGAACCCCAAGGCCAATCGCGAGAAGATGAGGTGAGTGGCCCGCTCCCTCTTCTGGTGGCCGCCTCCCTCCTTCCTGGCCTCCCGGCGCTGCGCCCTTTCTCACTGGTTCTCTCTTCTGCCGTTTTCCGTAGGACTCTCTTCTCTGCCCTGAGTCTCCTTTGGAACTCTGCCGGTTCTCGAT
+
ABABCCCBFFFFGGGGGGGGGGHHGGGGHGHHHGGGGGGGGHHHHGGGEGGGFHHHHHHGGGGGGGGGGGGHHHHGGGGHGHHHH3BFFGGGGGHGHFHGH2?G=GHGGHHGGGGGGHHHHHHHHHHGHH?GGGGHGHHGHHHHFHHHHHGGGGGDACGGGFFFFFFFFFFFFFFFFFFFFFFFFFFHFFFDFFFFFFFF?DFFFFFFFFFHFFFFFFFFFFFFFFFFFFFFFFFFFFFFFFA@DFFFFFB
@M05620:37:000000000-D9766:1:1101:18914:4207 1:N:0:7
ACCACACCTTCTACAATGAGCTGCGTGTGGCTCCCGAGGAGCACCCCGTGCTGCTGACCGAGGCCCCCCTGAACCCCAAGGCCAACCGCGAGAAGATGCCCAGGTGAGTGGCCCGCTACCTCTTCTGGTGGCCGCCTCCCTCCTTCCTGGCCTCCCGGCGCTGCGCCCTTTCTCACTGGTTCTCTCTTCTGCCGTTTTCCGTAGGACTCTCTTCTCTGACCTGCGTCTCCTTTGGAACTCTGCAGGTTCTA
+
BBBBBBBBFFFFGGGGGGFGGGHFGEEBGGHHHGGEEGGGGHHHHGGGFEEGHHHHHHHGGGGGGGGGGGGHGHHGGGGHGHHHHGGGGGDDFGHHHHHHHHGGGFHGHHGGGHGGCGGHHHGHFHHHHHGHHGGFAAGGHHGHHGGGGGFGGGGGGG;?GFFFFFFFAFFFFFBFFFFBFFFFFFFFBBFFFFDFFFFFFBADFFFFFFFFFFFFFF/FFFF.9;@AFFFFFFFFFFEFFFFFFFFFFFB
@M05620:37:000000000-D9766:1:1101:10605:4267 1:N:0:7
ACCACACCTTCTACAATGAGCTGCGTGTGGCTCCCGAGGAGCACCCCGTGCTGCTGACCGAGGCCCCCCGCACCCCCAGGCCAACCGCGCGAAGACGCGGGTCCCCCTCACTCTTCTGGGTGCCGCCTCCCTCCTTCCTGGCCTCCCGGCACTGCGCCCTTTCTCACTGGTTCTCTCTTCTGCCGTTTTCCGTCAGACTCTCTTTTCTGCACTGCATCTCCTTTGGCACTCTGCCGGGTCTCGATGCGCAG
+
ABBAABBBCFFFGGGGGGGGGGHHGEEAFEDHFFGGGGEFGHGHHGGEEEEEGHHFHFHEGGGGGGGG/>/>>EGGEE??/?FHG//BCB@/A//0<<<-<--=C.A-.;::CCGHG00/99.;A9;A9;EGGAFGGGB099;F;;;A---999:.@DF-BF:/B/;//.:BFFFEFBF99;FF-DDFFFFFB9.;/9B9B9FF//://9/9BB//;FFFFFFBB9///.9;B/9@--;9F9//9/.9.9-
@M05620:37:000000000-D9766:1:1101:15714:4277 1:N:0:7
GCTGCTGCTTTTGAATCAACTGACACGCCCTGGCCCACCGCGCGTAAGCGCACACGGCTGAACGCCAGGCACATTCCTCGATCTCAGATGCCGGCTTATGCTTGCAAACAACAAAAAAAAGAGAAAACACAAATAAAAGAAAAAAAATAAATACAAAATAGAAATCCAGTCAGACCTTTACAATTAACAAATAACAAGGATCCCAATAAATAATTCACATCATCCAAACTGGTAAATTGCAAGCCCAACAC
+
>>>>A1BBCFB11ABAGABGAB1BA1BAFE0BFBGH00B///A///AB1AE/>>FE/>/EGFF0?>>//??FGH2BFGHEEB0B>22BBBFHG/>>B1BFGBBF?1??00?/</00?//>.<0><1>/.<.<.000000<<//.---.00000000:;0000;;;0/00;;900/.00;000;////9//-/////9---/B-:9/-//;//9//9//9/99//////-;;/////;//99//--9---;-
@M05620:37:000000000-D9766:1:1101:13743:4295 1:N:0:7
ACCACACCTTCTACAATGAGCTGCGTGTGGCTCCCGAGGAGCACCCCGTGCTGCTGACCGAGGCCCCCTGAAACCCAAGGCCAAACGCGGGGAGGTGAGTGGCCCGCGACCTCTTCTGGTGGCCGCCTCCCTCCTTCCTGGCCTCCCGGAGCTGCGCCCTTTCTCACTGGTTCTCTCTTCTGCCGTTTTCCGTAGGACTCTCTTCTCTGACCTGAGTCTCCTTTGGAACTCTGCATTTTCTAGAGCTGAAG
+
ABABCCCAFFFFGGGGGGFGGGHHGEEEHGHHHGGG?EEEGHHHHGGGEEGGHHHHFHHGFGGGGGGGFG2BBFHGGH?F/?/F2?E///>/><//<1011..<>>@-<<-.<C0;GFC0;A..:-:.;C.:F.9CBF00;FFF;ECDF=@DFBF--;;-;BB;/;F/B/;///;/9//;BB/BF.;F?//.:.9./9/:9B;/::FF//;/:;/;F/;9:F/BB/;/;F9/;;////:FFEBB/://;//
@M05620:37:000000000-D9766:1:1101:13723:4300 1:N:0:7
ACCACACCTTCTACAATGAGCTGCGTGTGGCTCCCGAGGAGCACCCCGTGCTGCTGACCGAGGCCCCCTGAACCCCCAGGCCAACCGCGCGAAGATGAGTGGCCCGCTCCCTCTTCTGTTTGCCGCCTCCCTCCTTCCTGGCCTCCCGGAGCTGCGCCCTTTCTCACTGGTTCTCTCTTCTGCCGTTTTCCGTCGGACTCTCTTCTCTGACCTGCGTCTCCTTTGGCACTCTGCCGGTTCTCGATCGGCAG
+
BBBBBBB>FFFFGGGGGG5BGGHHGEGB4EGGGFFF?FGGCGHHHGGGGEGGFHFHHHGEGGCFGGGG/?2BGHGG/>EG??GHGGC>@>><B/<?F2???CFF/>A@<>>GGHHHHH1>1/=<A@AAD<CGHGHHHHFHGHHF:;AFDGFGGFFGCDGGGGFFFFFFFFBFFFFFFFFFFFFFFA.FEFFF:.@-D=FFFFFF/FFB//;9FF.@DFFFFFFFFFFFF.FFFB/;D-;AF/;FF.>FAF-
@M05620:37:000000000-D9766:1:1101:12910:4359 1:N:0:7
ACCACACCTTCTACAATGAGCTGCGTGTGGCTCCCGAGGAGCACCCCGTGCTGCTGACCGAGGCCCCCCTGAACCCCAAGGCCAACCGCGAGAAGATGAGGCGGGTGGCACGCTCCCTCTTCTGGCGGCCGCCTCCCTCCTTCCTGGCCTCCCGGCGCTGCGCCCTTTCTCCCTTGTTCTCTCTTCTGCCGTTTTCCGTCGGACTCTCTTCTCTGCCCTGCGTCTCCTTTGGACCTCTTCCGGTTCTCGAT
+
CCBCCCCCFFFFGGGGGGGGGGHHGEFEHGHHHGGGGGGFGHHHHGGGEGGGHGHHHHHGGGGGGGEGGGGHHHHGGGGHGHHHHGGGGGGGGGHHHGHFG///<AC-</;;CDGDGHEFHHHGG0@D--9-@ADEFFFFFFFFFF/::B9EFA=FC@>-.--;;BFFFFF/BF/:;BBFBFFFFFFF/BD9D/AFFFF?BDFCF:BFFFFBBF/:;./..;A-.:9/;:/://9;F;/:BAD99.;:::;
@M05620:37:000000000-D9766:1:1101:8668:4391 1:N:0:7
ACCACACCTTCTACAATGAGCTGCGTGTGGCTCCCGAGGAGCACCCCGTGCTGCTGACCGAGGCCCCCCTGAACCCCAAGGCCAACCGCGAGAAGATGCCCAGGGGAGAGGCCCGCGACATCTTCTTGTGGCCGCGTCCCTCCTCCCTCGCCTCCCGCAGATGCGCCCTTTCTCACTGGTTCTCTCTTCTGCCGTTTTCCGTAGGACGCTCTTCTCTGACCTGAGTCTCCTTTGGAACTCTGCAGGTTCTA
+
BBAABB@AFFFFFGGGFFGGGBFGEEFEEDGHHFFE?EGFGHHHHGGG1AE15B3GHHHEEGCGGGG/EEFHHHFGGGGFFGHHEFGGGGGG/DF222?CG2///>?</>.A.>-A----:CG0CB0;:<CA.:?-:9-.CB;//;9C/;--;DAAA-;;-///;DA;99F/BFFF/9BB//99FB//;;B//;..;AF/A/.;./:-;99EB99BF//9/9./;/9BFBBBFFBFBFF/F//:/..;BF9
@M05620:37:000000000-D9766:1:1101:20366:4395 1:N:0:7
AGGGCCAGCTCTCAATCGCACAGGGGACCCAGGGCCTGGCCCCTCCATCCAGAAAACCTATGACCTCACCCGCTACCTGGAGCACCAACTCCGCAGCTTGGCTGGGACCTATGTGAGTATCCAGCGTAGGAATCTGGGAGTTGGGGAGGAGTGAGGAGTTGGGGAAAGACAGTCCTAACCGTGGAGGGTTCTGGTAAATGATGGGGTGAGGAGGGGCTCTTTGGCTCCCACCAGTCCCCCTGTCTGGTCTA
+
>11>AA??AFCFAFGF11EFEGCG0EEGGAGHGGA/FAFGHHGHGGHGBGHGHFBGHG0FGHHHHHFHHHHGGGGGHHHFGHHHHHHHG0FFEEGGGFHHGHHGGGHHGGHHHHHHHHHHHHHHHGGGGGHHHHFHHBFFCHFHGGGGGGGHFGGHGGHHGBCGEGHHHHHHHHHHHHGGGGGGGGG@CFFGGGFGGGGGGGGGGFF@FFFFFF@@@@FFFFFFFFFFFFFFFFFFFFFF@FFFFFFBFF9
@M05620:37:000000000-D9766:1:1101:21086:4406 1:N:0:7
ACCACACCTTCTACAATGAGCTGCGTGTGGCTCCCGAGGAGCACCCCGTGCTGCTGACCGAGGCCCCCCGCACCCCAAGGCCAACCGCGCGAAAATGCGTGGCCCGCTCCCTCTTCTGTTTGCCGCCTCCCTCCTTCCTGGCCTCCCGGAGCTGCGCCCTTTCTCACTGGTTCTCTCTTCTGCCGTTTTCCGTCGGACTCTCTTCTCTGACCTGCGTCTCCTTTGGCACTCTGCCGGTTCTCGATCGGCAG
+
BBBBBBBBFFFFGGGGFGGGGCHGGAEA4EGGAFGE?EGGGHHGHGGGDEFGFHFFGHHGCFCGG?GG/>//>>EF/<FG//FHGG@@@/>><<>?<1..>A@<<<<@@DEHHHHHEH:;0;C0@CCDDFEFGGGGGGGGFFFFFEEEGGGFFFFFAFFFFFFFFFFFFF9BFFFFFFFFFFFFFFDFFFFFB;BDFFFFFFFFBFFFFBFFFBAF9BDFFFFFFF/FFFFFFF/;9-;AF;EFF;DB-B-
@M05620:37:000000000-D9766:1:1101:11440:4407 1:N:0:7
ACCACACCTTCTACAATGAGCTGCGTGTGGCTCCCGAGGAGCACCCCGTGCTGCTGACCGAGGCCCCCCTGAACCCCAAGGCCACCCGCGGGAAAGTGAGCTACTTCTTCTGCTGGCCGCCTCCCTCCTTCCTGGCCTCCCGGCGCTGCTGCCTTTCTCACTGGTTCTCTCTTCTGCCGTTTTCTGCAGGAGGCTCTTCTCTTACCTGAGTCGCCTTTGTAGCTCTGCAGGTTCTAGATCGTAGGAGCACC
+
CCCCCCCBFFFFGGGGGGGGGGHHGGGBEEHHHGGGGGGGGHGHHGGGFGGGGHHHHHHGGGGGGGGGGGGHFHHGGGGHGHHHEGF/>//>///0?D?1?11?1?F1FGH11>GH?0-CGGGH.<<EHGHFG0/..0;C.:--;-9AE00;9000;C09B;;/;00;0000;FFBF0@.;/:0000;;....;;./;FFBB900/909/00-:AD.;00000;;:0B0B..00;;0;0099:..:;.9;.
@M05620:37:000000000-D9766:1:1101:11423:4412 1:N:0:7
ACCACACGCTCTACAATGCGCTGCGTGCGGCGCGCGAGGAGCACCCCTCGCTGCTGACTAAGGCCCCCCTGAACCCCAAGGCCAACCGCGCGAAGATGAGCCACGTCTTTTGGTGGCTGCCTCCCTTCTTCCTGGCCTCCCTGGGATGGGCCCTTTCTTTCTGGATCTCTCTTCTTCCGTTTTCCGTGGGCCGCTATTCTCTGACGTGAGTCTGCTTTGGCCATCTGCCGCTTGTAGATCGGCAGAGTCCA
+
11>AAA?>1>>AFGF1AB1AAAAEEAEA0//AA/AA/>>/?FE0FE///>////1BB>11B>0B?E</>//BFH/CC/C?FHHC/?CCC/<>-@C.00=<0<//-<:/:;:0:CEC....;90.;/0;0;09C0/..;CA./B...9C.:-9-A//;/////;B/9;/;BF/BFB/9999/F9/;9/;---9--;-9/9/9BF//-;;AB/9////9;//9//:;/9B/-----;//F/99B-9@-;9;/9
@M05620:37:000000000-D9766:1:1101:20484:4483 1:N:0:7
AGTGCCAGCTCTCAATCGCACAGGGGACCCAGGGCCTGGCCCCTCCATCCAGAAAACCTATGACCTCACCCGCTACCTGGAGCACCAACTCCGCAGCTTGGCTGGGACCTATGTGAGTATCCAGCGTAGGAATCTGGGAGTTGGGGAGGAGTGAGGAGTTGGGGAAAGACAGTCCTAACCGTGGAGGGTTCTGGTAAATGATGGGGTGAGGAGGGGCTCTTTGGCTCCCACCAGTCCCCCTGTCTGGTCTA
+
AA>>AFFFBFFFGDGGFGGCEEGAFEEEDFHH2AEEEFHGCHEEGGFGHFHHFHHGCFHHFFDHHFGHHHGEC/>EHBGGBEHHHH1?EBGEAE?EEC?GGHHGFFHCEHHHHHHGGHHHHFFHHCFG@?GHHHHGGE<FGHHFDG<CCD>FHDGHBECGGFGGE.CFFG/GHHHHFHGG@EEBAAEBGGGGGGFGFFGGFFFFGG9@EFFFDD?BB@EFFFFFFFFAFFFF..BFBFEDBEFFFFFBBFF
@M05620:37:000000000-D9766:1:1101:12429:4500 1:N:0:7
ACCACACCTTCTACAATGAGCTGCGTGTGGCTCCCGAGGAGCACCCCGTGCTGCTGACCGAGGCCCCCCTGAACCCCAAGGCCAACCGCGAGAAGATGAGCTACCTCTTCTGGTGGCCGCCTCCCTCCTTCCTGGCCTCCCGGCGCTGCGCCCTTTCTCACTGGTTCTCTCTTCTGCCGTTTTCCGTAGGACTCTCTTCTCTGACCTGAGTCTCCTTTGGCCCTCTGCAGGTTCTAGATCGGAAGGGCACA
+
BBABBBABFFFFAGGFGGGGGGFHEAF24BGHHAFEEEEEAEHFEEEGAFGABHGHHHGGGGCCGGGEGEEHBHHGGGGEGHHHHEGGDG<BCGHEGGFCHFH10??FD11???GGHC<DGEGEEHFEHHFGGHHHHHHHGGC@-9ABGG@GGGGGGFFFFGBG/FFFFFFFFBBFFFBFFFEFFD9.:.//9B9BFFFFFF/FBBFBFFFFFFFFEFFB/:.9A.BFFFFFFF//:FFFF..E?.AE.AF
@M05620:37:000000000-D9766:1:1101:20937:4643 1:N:0:7
AGTGCCAGCTCTCAATCGCACGGGGGACCCAGGGCCTGGCCCGTCCATCCAGAAAACCTATGACCTCACCCGCGACCTGGAGCACCAACTCCGCAGCTTGGCTGGGACCTATGTGAGTATCCAGCGTAGGAATCTGGGAGTTGGGGAGGAGTGAGGAGTTGGGGAAAGACAGTCCTAACCGTGGAGGGTTCTGGTAAATGATGGGGTGAGGAGGGGCTCTTTGGCTCCCACCAGTCCCCCTGTCTGGTCTA
+
AAAAAFFF1FFFGFGGFFFFE0AAEE/EF//FBAFECFHHFH/>BE?EFHHHHHFBGE0FF@2GH1FBHHHGG/E@/<<F0B0FGGFFCCHFCGCCCG1?A<F?CCHG?FHFFGHFFGFHHHHHHGCFGGHHHHHHGH.ECFHGGGCCGECFF0CF9ACFFFG@C9AGFGFBFGFFFFF?@AE=9AF@AFFFFFFFFFFFFFFFFF9@EFFFFB@@@<FBFFFFFEFEFFFFFFFFFFFF@FFFFFFFFFF
@M05620:37:000000000-D9766:1:1101:23681:4655 1:N:0:7
ACCACACCTTCTACAATGAGCTGCGTGTGGCTCCAGAGGAGCACCCCGTGCTGCTGACCGAGGCCCCCCTGAACCCCAAGGCCAACCGCGAGAAGATGAGCGTGGCCCGATCCCTCTTCTTGTGGCCGCCTCCCTCCTTCCTGGCCTCCCGGCGCTGCGCCCTTTCTCCCTGGTTCTCTCTTCTGCCGTTTTCCGTAGGACTCTCTTCTCTGCCCTGCGTCTGATTTGGAACTCTGCATGTTCTAGCTCGG
+
>11>111AFFBBA3B1311F1FGFCAEA00EGHGGBGCE0EA/BBA/EGEB/BGFHE00A/EE>/>>@E?FGEHE?EA?CFHHG///EEE/BCAHH1FFF1>??//?/</<-CFGHHEGF11>1...<-<<AGC/;./GHH00/.::F.CA?@??-;.-99-;9/FFF/;99EFFFF/F/;BFBFFF@BBFAFFBFAB-/;B/FB9/9BF/9/9-/:9-9-;-/:/BFF//BB9;B/F/:9FF/:/9//;@
@M05620:37:000000000-D9766:1:1101:20810:4655 1:N:0:7
ACCACACCTTCTACAATGAGCTGCGTGTGGCTCCCGAGGAGCACCCCGTGCTGCTGACCGAGGCCCCCCTGAACCCCAAGGCCAACCGCGAGAAGATGCCCAGTTGAGTGGCCCGCTACCTCTTCTGGTGGCCGCCTCCCTCCTTCCTGGCCTCCCGGAGCTGCGCCCTTTCTCACTGGTTCTCACGTCTGCCGGTTTCCGCACGACTCTCTTCTCTGACCTGAACCTCCTTTGGAACTCTGCAGGTTCTG
+
>A1>A>AAFFFB3GGF3BGF1A1FA0EFGEGHFGGC0/AABFFHHGGGEEGA1FHFEHHG>>/EB/EEEGG>B>FEGGEEECGGHGFCCGG@BC<11?<<<F/1<?@F1?//?/->--<FGHD0G00D</.=G-A-.;.C::C/0<90C/.99.=EG----.//;--;-9/9:////;-9/9BF/9-9AFE/B---;B//;-;-9--A-B//99/B;///9/-///-;;--///////9/////;-99BF/
@M05620:37:000000000-D9766:1:1101:17658:4663 1:N:0:7
ACCACACCTTCTACAATGAGCTGCGTGTGGCTCCCGAGGAGCACCCCGTGCTGCTGACCGAGGCCCCCCGAACCCCAAGGACAACCGCGCGAACATGCGTGGCCCGCTCCCTCTTCTGTTTGCCGCCTCCCTCCTTCCTGGCCTCCCGGAGCTGCGCCCTTTCTCACTGGTTCTCTCTTCTGCCGTTTTCCGTCGGACTCTCTTCTCTGCCCTGCGTCTCCTTTGGCACTCTGCCGGTTCTCGATCGGCAG
+
AAA1AAAAFFFFG3GF3GAAG1FBE00BAAGG1BFECGGCGHHHHGGGFFGGHHH1FHHGGGGGGGGG>>/>EEEG/EGF00FGHG/////></>1<</.>-@<.><<C<<GHHHFGH<;0/;G?@-;:.;9FCGGGGBFFFFGFE?EGGGGF/F@>A@@FFFFFFFFBF/BFFFFFFFFFFFF@AFFFFFFBA@@@@@FFFFF/FFFF/;9BFF@B@BFFFFFFFFFFFFFFF/;@9;AF/EFF9;B@@-
@M05620:37:000000000-D9766:1:1101:23667:4673 1:N:0:7
ACCACACCTTCTACAATGAGCTGCGTGTGGCTCCCGAGGAGCACCCCGTGCTGCTGACCGAGGCCCCCCTGAACCCCAAGGCCAACCGCGAGAAGATGAGAGGGGGCCGGTCCCTCTTCTTGTGGCGGCCTCCCTCCTTCCTGGCCTCCCGGCGCTGCACCCTTTCTCACTGTTTCTCTCTTCTGCCGTTGTCCGTATGACTCTCTTCTCTGTCCTGCGTCTCCTTTGGAACTCTGCAGGTTCTAGCTCGG
+
BBBBBBBBFFFFGGGCBFGGGGFFEBFEHGHHHGGFFGGFGHHHHGGGGGGGHHHHHHHGGGGGGGGGGGGHHHHGGGGHGHHHHGGGGGGGGGHHHHG222/?/<>----<AH0GHFH0;0<0:.-;--.=C.9C./9C/00/.=0.999---;-@.//;9.//;9F/9B///;BF9//;99//;/99;.:B/.;..///;/9:9B/9////;:///-.;A.9/;////99B//9///:A/B/9F/;B.-
@M05620:37:000000000-D9766:1:1101:21842:4679 1:N:0:7
ACCACACCTTCTACAATGAGCTGCGTGTGGCTCCCGAGGAGCACCCCGTGCTGCTGACCGAGGCCCCCCTGAACCCCAAGGCCAACCGCGAGAAGATGAGGAGTGTGGCTCGCTCCCTCTTCTGGTGGAGGCCCCCCTCCTTCCTGTCCTCCCGGCGCTGCGTCCTTTCTCCCTTTTTCTCTCTTCTGCCGTTTTACGTCGGCATCTCTTCTCTGCCCTGCGTCTCCTTAGGATCTCAACCGGTTCTGGAT
+
AB@AABBA4BCFGGGGFGCGGGHHGEEB4BFBFFDEAEEG?GFGHGGEEEEFBHGHHFG0EECEGGGGGGFGCHHGGEEGGH?GHFFEBC>>CGHE2GH<22/0<?F//01>>.><FGFHB=GB00<C..<<<.-:C@DDFBBFFF0;09BFA.-9;--9.-.;;./9BFB/BF///;/;/;BFFF/9BBB../;//.;F----;BFFFB///FB//.9..9A-9BB99/9/////::/.9->9..;///:
@M05620:37:000000000-D9766:1:1101:13380:4684 1:N:0:7
AGTGCCAGCTCTCAATCGCACAGGGGACCCAGGGCCTGGCCCCTCCATCCAGAAAACCTATGACCTCACCCGCTACCTGGAGCACCAACTCCGCAGCTTGGCTGGGACCTATGTGAGTATCCAGCGTAGGAATCTGGGAGTTGGGGAGGAGTGAGGAGTTGGGGAAAGACAGTCCTAACCGTGGAGGGTTCTGGTAAATGATGGGGTGAGGAGGGGCTCTTTGGCTCCCACCAGTCCCCCTGTCTGGTCTA
+
BBBCCFFFCFFFGGGGGGGGGGHGGGGGGGHHGGGGGGHHHHGHGGHHHGHHHHHHHGHHHHHHHHHHHHHGGFGGHHHHHHHHHHHHGHHHGGGGGHHHGHHGGGHHGHHHHFHHHHHHHHHHHGEGCGHHHHHHHHHGGHHHGGGGGGGHHHHHHGHHHHGGGGHHHHHHHEBHHHHHGCEGGGGG;FFGGGCFGGGGGGGGGGFFFFFFFFAFFDFFFFFFFFFFFFFFFFFFFFFFFFFFFFFFFFF
@M05620:37:000000000-D9766:1:1101:21849:4696 1:N:0:7
ACCACACCTTCTACAATGAGCTGCGTGTGGCTCCCGAGGAGCACCCCGTGCTGCTGACCGAGGCCCCCCTGAACCCCAAGGCCAACCGCGAGAAGATGAGGTGAGTGGCCCGCTCCCTCTTCTGGTGGCCGCCTCCCTCCTTCCTGGCCTCCCGGCGCTGCGCCCTTTCTCACTGGTTCTCTCTTCTGCCGTTTTCCGTAGGACTCTCTTCTCTGCCCTGAGTCTCCTTTGGAACTCTGCCGGTTCTCGAT
+
CCCCCCDDFFFFGGGGGGGGGGHHGGGGHGHHHGGGGGGGGHHHHGGGGGGGHHHHHHHGGGGGGGGGGGGHGHHGGGGHGHHHHGGGGGGGGGHHHHHGH??DGHHGGHHGGGGGGHHHHHHHHGHGHHGGGGGHGHHGHHHHHGGGGGGGGGGGGGGFFFFFFFFFFFFFFFBFFFFFFFFFFFFFFFFDDFFFFFFFDFFFFFFFFHHHFFFFFFFFFFFFFFFFFFFFFFFFFFBFFFF@DFFFEFB
@M05620:37:000000000-D9766:1:1101:7121:4702 1:N:0:7
AGTGCCAGCTCTCAATCGCACAGGGGACCCAGGGCCTGGCCCCTCCATCCAGAAAACCTATGACCTCACCCGCTACCTGGAGCACCAACTCCGCAGCTTGGCTGGGACCTATGTGAGTATCCAGCGTAGGAATCTGGGAGTTGGGGAGGAGTGAGGAGTTGGGGAAAGACAGTCCTAACCGTGGAGGGTTCTGGTAAATGATGGGGTGAGGAGGGGCTCTTTGGCTCCCACCAGTCCCCCTGTCTGGTCTA
+
AA>>AFFFAFFFCGFGFFF2A2BAFEBAEAGGABE2BFFGHGFGEFHHHGFHHGHFFEHHGFHHHHHGHHHGE>>EGGHH2BBGHG11?GHF>??EEHGHGFHGGGHHGHGHHHHHHHHHHHGHHGCDFGHGHHHHHHAFEHHGGGFGGGEHHHHHGEGHHHGGGGHHHHHHHHHHHHHHGGGCFGGG;CFGGGCFGGGGFFFGGGFFFFFFFFFFFCFFFFFFFFFFFFFFFFFFFFFFFFFFFFFFFFB
@M05620:37:000000000-D9766:1:1101:7122:4720 1:N:0:7
AGTGCCAGCTCTCAATCGCACAGGGGACCCAGGGCCTGGCCCCTCCATCCAGACAACCTATGACCTCACCCGATCCCTGGGGCACCAACTCCAAGACTTGGCTGGTACCTATGTGAGTATCCATCGTAGGAATCTGGGAGTTGGTGAGTAGTGAGGAGTTGGGGAAAGACAGTCCTCACCGTGTAGGTTTCGGGGAAATGCGGGGGTGAGGAGTGGCTCTTTGGCGCCCACCATGCCCCCTTGCTGGTCTA
+
AA1>A1DCAFFFDAG3BFG1E0FAFEAE0A0AAAB//FGF0G/BEE0GHCA11/00AEF11B2DGEG1FGC////BGB1B//?E/FF/E0F11110>12B1B1FG01B1F11BB>2BBGGH222B??0?/11@F2@@00<?@F1//1011???1FC<C0>F1->...<<<//<<C000...;;./0<0<:;.:.--9.C00.--;@@--A-/9-;-;A/:9;/;B-9@@-A--///99A=@--B/FFF9B/
@M05620:37:000000000-D9766:1:1101:7107:4768 1:N:0:7
ACCACACCTTCTACAATGAGCTGCGTGTGGCTCCCGAGGAGCACCCCGTGCTGCTGACCGAGGCCCCCCTGAACCCCAAGGCCAACCGCGAGAAGATGCGCGGGTGCCGGGCCCTCTTCCTCTTGCGGGGGCCCCCCGTCTTCGTCTCCCCGCGCCGCGGCCGGTCTGACTGGCACTCGCTTCCGCTTTTGCCCTTTTGAGTATGTTCCTCGTCCCTGATCTGCGTTGGAACTCGACATGCTCTAGCTCGG
+
>>ABCCBCFFFFGGGGGGGGGGHHGGGFHGHHHGGGGGGGGHHHHGGGGGGGHHHHHHHGGGGGGGGGGGGHHHHGGGGHGGHHHGGGGGGGGGHHHHB////-<<>/<-----.;:0;000:000-9----;--;--:9../.;;.//:.-----9-:-;-:--;.///9/.:/:/B.-;9./;D..;/;/;//F///..////////:/..;..;///;B9/-;9>?B//B/;.-../////://;BD@
@M05620:37:000000000-D9766:1:1101:23526:4820 1:N:0:7
AGTGCCAGCTCTCATCGAACAGGGGCCCCCGGGCCTGGCCCCTCCAACCCGGAAACCTCTGACCCCACCCGCTACCTGGGGCACCCACTCCGCAGCTTGGCTGGGACCTCTGTGCGTATCCAGCGTCGGAATCTGGGCGTTGGGGCGGCGTGCGGCGTTGGGGAAAGACAGTCCTAACCGTGGAGGGGTCTGGTAAATGATGGGGTGAGGAGGGGCTCTTTGGCTCCCACCAGGCCCCCTGTCTGGGCTAT
+
AA>AAFFFAFFFGG3FF1AB110E00AAFG0AEAA//A0FGGHGG01BEEC/>E/0>FE1F1@F0BA?E?EEC?/BEFG//<E/F/<?BFF//</<0<CC0F/BC0?CF1?FDF1<FCFHH1<GC<C@CCEEHFHGGE@CCCHGGB@@--;@-;999-@=F?@-9AA9:B9BFFFFFBF?9A@FEB@-ABFFF/;BF/BFFBFFF-@AFF/BB@?--ABBFFFEFFEEFEF-;-:EF@@--/;BFF-9B?/
@M05620:37:000000000-D9766:1:1101:20849:4856 1:N:0:7
ACCACACCTTCTACAATGAGCTGCGTGTGGCTCCCGAGGAGCACCCCGTGCTGCTGACCGAGGCCCCCCTGAACCCCAAGGCCAACCGCGAGAAGATGCCCAGGTGAGTAGCCCGCTACCTATTCTGGTGGCAGACTCCATCCTTCCTGGACTCCCGACGATGCGCCCTTTATCACTGGATCTATCTTCTGCCGTTTTCCGTAGGACTCTCTACTCTAACCTGCGTATCCTTTGGAACTCTACAGGATATA
+
>>11AA1AFFF1AGG13BG111A1AAAAA0AG1FA0EAEAEFHFHGEG//E/111BE00AE@/@EEEEEGGFG1>/??EE/AGA////><B<//<<111?GFGG1?D0?1??GHCC---0111>=<0DD/<<<CEHHFH/0:GG:CH00;;G0:GGC.:;-..;9CGG?FGF0;B/BFF/;;9/BFF/BBFBF@9BFFFFBFFABFFFFFFB/99;//;/-99--:--AFBFFBFFF/BFB/;/BF-9;99
@M05620:37:000000000-D9766:1:1101:17255:4860 1:N:0:7
ACCACACCTTCTACAATGAGCTGCGTGTGGCTCCCGAGGAGCACCCCGTGCTGCTGACCGAGGCCCCCCGAACCCCAAGGCCAACCGCGTGAAGATGTGGGGCCCGCTCCCTCTTCTGGTGGCCGCCTCCCTCCTTCCTGGCCTCCCGGAGCTGCGCCCTTTCTCACTGGTTCTCTCTTCTGCCGTTTTCCGTCGGACTCTCTTCTCTGACCTGCGTCTCCTTTGGCACTCTGCAGGCTCTCGATCGGCAG
+
AAAAAAAACFFFGFGD3FBDGBHFG0A000BB1AFA0EFE?HHFHGGE?AEA1GBBHHEA/E?EG/FG/>E>E>EFA?GG//FHGG/<///?/1??1211?/A</><--<<CGHHHDG0D/<.<-::.C:;:CGGFGG0FFFFFAAAEGGGGA9CA@A@@FFFFBFFBFF;/FFFFFFFFFFFF@99BEFFF9-@-@=@FFFFFBFFFFBB/9F-@A@?BFFFFFE/;F-FFFBBBF-;AF/;FF9@F---
@M05620:37:000000000-D9766:1:1101:8912:4867 1:N:0:7
ACCACACCTTCTACAATGAGCTGCGTGTGGCTCCCGAGGAGCACCCCGTGCTGCTGACCGAGGCCCCCCTGAACCCCAAGGCCAACCGCCCGCCACCTCTTCTGGTGGCCGCCTCCCTCCTTCCTGGCCTCCCGGCGCTGCGCCATTTCTCCCTGGTTCTCTATTCTGCCGTTTTCCGTCGGCCTCTCTTCTCTGACCTGAGTCTCCTTTGGACCTCTGCCGGTTCTAGATCGGCAGAGCCCACGTCTGAA
+
AA1AAA1>FFCD3GG13B1BDEAE0EEBF0FGHFF0AEE/EHHHHGCEE/EEG1BGHHHGGGGGCFEGGGGHHHCEGGGAFHHFEGGGG<>CG//??CGFGHHGFHGGH<<ACCGHGHHGHHHHHHFHHHHHGGGG-AA?B@@E9;FGFGG0FGFFFFBFFG0;FFFFFF?FFFFFFFFF?@?BFFF;;BFFFFFFFFFFFFFFFFFFFFF//B9FFFFF/=@?BFF/;BFFFF-@@E-;---;;A-;AFB
@M05620:37:000000000-D9766:1:1101:24039:4914 1:N:0:7
GAGACTGCTTTGGCAGAGAGCTCCGCGTTACTCCAGACAATCACGCCGTGCTTGTGACCGATTCTCTGCTGCACCACAAAGCCAACCGCGAGAAGATGAGCTACCTCTTCTGGTGGCCGCCTCCCTCCTTCCTGGCCTCCCGGCGCTGCGCCCTTTCTCACTGGTTCTCTCTTCTGCCGTTTTCCGTCGGACTCTCTTCTCTGACCTGAGTCTCCTTTGGAACTCTGCAGGTTCTAGATCGGAAGAGCACA
+
>>1>>@BCFFDFFGG11AB11BB100AA00BDDBFAFA00AB1B/B/AAEEB11AB22BEF//12D21BBE101BFGF?0BGG00>EEEC@E/?C1B11B1FBFGHHHHHHG1B0CF0>/<<?GFHFEGHGHFGHHHF>GC<--<AC?ECCCC@FGGGGGFF0=FCFBFFGF0;FB;:AEF/CFFFF-@==>@FFFFFFFFFFFFFF9BBFFFFFFFB/BBBFBF//99BA9/;BF//BF?-AEBA9;/A-
@M05620:37:000000000-D9766:1:1101:23059:4921 1:N:0:7
AGTGCCAGCTCTCAATCGCACAGGGGACCCAGGGCCTGGCCCCTCCATCCAGAAAACCTATGACCTCACCCGCTACCTGGAGCACCAACTCCGCAGCTTGGCTGGGACCTATGTGAGTATCCAGCGTAGGAATCTGGGAGTTGGGGAGGAGTGAGGAGTTGGGGAAAGACAGTCCTAACCGTGGAGGGTTCTGGTAAATGATGGGGTGAGGAGGGGCTCTTTGGCTCCCACCAGTCCCCCTGTCTGGTCTA
+
BBAABFFFBFFFGGGGFGGGGGHFGGGGGGHHGGGGGGHHHHGHGGHHHHHHHHFHHGHHHHHHHHHHHHHGGGGGHHHHHHHHHHHHGHHHGEEEGHHHGHHGGGHHGHHHHHHHHHHHHHHHHGGGGGHHHHHHHHHGGHHHGGGGGGGHHHHHHGHHGHGGGGHHHHHHHGHHHHHHGGEGGGGGCFGGGGGGGGGGGGGGGGFFFFFFFFFFFFFFFFFFFFFFFFFFFFFFFFFFFFFFFFFFFFF
@M05620:37:000000000-D9766:1:1101:23048:4935 1:N:0:7
AGTGCCAGCTCTCAATCGCACAGGGGACCCAGGGCCTGGCCCCTCCATCCAGAAAACCTATGACCTCACCCGCTACCTGGAGCACCAACTCCGCAGCTTGGCTGGGACCTATGTGAGTATCCAGCGTAGGAATCTGGGAGTTGGGGAGGAGTGAGGAGTTGGGGAAAGACAGTCCTAACCGTGGAGGGTTCTGGTAAATGATGGGGTGAGGAGGGGCTCTTTGGCTCCCACCAGTCCCCCTGTCTGGTCTA
+
AAAABFFFBFFFGGGGGGGGGGH4FF2EGGHHGGGG2BBGGGGHGGHHH1FHHHH2GEHF5GHHHGHHHHHCGFGGHHHEHHHHHHGHG3GGEFGG?CGHGEHGEAGHGHHFGHGHHHHHHHHHHGGGGGHHGHHHGHHGGGHHGGGGGGGHGHGFHGHHHHGGFGGHHHHHHHHHHHHHGAEAFGGGFGFGGGGGGGGGGGGFGGFFFFFFFFFFFFFFFFFFFFFFFFFFFFFFFFFDFEFFFFFFFF9
@M05620:37:000000000-D9766:1:1101:15248:4970 1:N:0:7
AGTGCCAGCTCTCAATCGCACAGGGGACCCAGGGCCTGGCCCCTCCATCCAGAAAACCTATGACCTCACCCGCTACCTGGAGCACCAACTCCGCAGCTTGGCTGGGACCTATGTGAGTATCCAGCGTAGGAATCTGGGAGTTGGGGAGGAGTGAGGAGTTGGGGAAAGACAGTCCTAACCGTGGAGGGTTCTGGTAAATGATGGGGTGAGGAGGGGCTCTTTGGCTCCCACCAGTCCCCCTGTCTGGTCTA
+
A>AAAFFFBFFFGGGFGFGGGGHHGGGGGGHHGGGGGGHHHHGHGGHHHHHHHHHHHGHHHHHHGHHHHHHGGGGGHHHHHHHHHHHHGHHHGGCGGFHHGHHGGGHHGHHHHHHHHHHHHHHHHGEGGGHHGHHHGHHGGHHHGGGGGGGHHHHHHGGHHHGGGGHHHHHHHHHHHHHHGDEGGFGG;FFGGGCFGGGGGGGGGGFCFFFFFFFFFFEFFFFFFFFFFFFFFFFFFFFFFFFFFFFFFFB
@M05620:37:000000000-D9766:1:1101:13561:4973 1:N:0:7
ACCACACCTTCTACAATGAGCTGCGTGTGGCTCCCGAGGAGCACCCCGTGCTGCTGACCGAGGCCCCCCTGAACCCCAAGGCCAACCGCGAGAAGATGCCCAGGTGAGTGGCCCGCTACCTCTTCTGGTGGCCGCCTCCCTCCTTCCTGGCCTCCCGGAGCTGCGCCCTTTCTCACTGGTTCTCTCTTCTGCCGTTTTCCGTAGGACTCTCTTCTCTGACCTGAGTCTCCTTTGGAACTCTGCAGGTTCTA
+
ABBABBBBFFFFFGGGGGGGGGHHGFGBFEHGHGGGGGGGGHHHHGGGGGGGHHHHHHHGGGGGGGGGGGGHHHHGGGGHGHHHHGGGGGBCGGHGHHHHHHHFHHHHHHGGHHGGGGGHHHHHHHGHHHGHHGGGDFGGHHGHGGGGGGGGFGGGGG-:AFGGGGFFFFFFFFFFFFFFFFFFFFFFFBFFFFDFFFFFFFFFFFFFFFFFFFFFFFFFFFFFFFFFFFFFFFFFFEFBBFFFFFFFFFB
@M05620:37:000000000-D9766:1:1101:21045:5013 1:N:0:7
AGTGCCAGCTCTCAATCGCACAGGGGACCCAGGGCCTGGCCCCTCCATCCAGAAAACCTATGACCTCACCCGCTACCTGGAGCACCAACTCCGCAGCTTGGCTGGGACCTATGTGAGTATCCAGCGTAGGAATCTGGGAGTTGGGGAGGAGTGAGGAGTTGGGGAAAGACAGTCCTAACCGTGGAGGGTTCTGGTAAATGATGGGGTGAGGAGGGGCTCTTTGGCTCCCACCAGTCCCCCTGTCTGGTCTA
+
AA>ABFDF?FCDEGGFDAFGEGFHDGGE2AFGGG2A2AFF2BEEGGGG5BGF3BBGHA3BGG5FHHGHHFFEGEEEHHHEFHHHH1GHGCHHGGGE/?GHGHHG?EHHGEHFHHBGH1DG2BGFC/<CDGHHHH1F1C</CGHG?@>CGGDH.<0<<</<DF@CCFH.CCGFHHCHHFHC?AEGDEGB.CFFGGFGGGGGGGFGGDABFFFFB?>?--9BF/9/;/;AFFFFFFFFFFFD-AFFFFBBFFF
@M05620:37:000000000-D9766:1:1101:20216:5044 1:N:0:7
AGTGCCAGCTCTCAATCGCACAGGGGACCCAGGGCCTGGCCCCTCCATCCAGAAAACCTATGACCTCACCCGCTACCTGGAGCACCAACTCCGCAGCTTGGCTGGGACCTATGTGAGTATCCAGCGTAGGAATCTGGGAGTTGGGGAGGAGTGAGGAGTTGGGGAAAGACAGTCCTAACCGTGGAGGGTTCTGGTAAATGATGGGGTGAGGAGGGGCTCTTTGGCTCCCACCAGTCCCCCTGTCTGGTCTA
+
ABABCFFFCFFFGGGGGGGGGGHHGGGGGGHHGGGGGGHHFHGHGGHHHHHHGHGHHGGHHHHHHHHHHHHGGGGGHHHHHHHHHHHHGHHHGGGGGHHHGHHGGGHHGHHHHHHHHHHHHHHHHGFGGGHHHHHHHHHGGHGHGGGGGGGHHHHHHGHHHHGGGGHGHHHHHHHHHHHHGGEGGGGGCFGGGGGGGGGGGGGGGGFFFFFFFFFFFFFFFFFFFFFFFFFFFFFFFFFFFFFFFFFFFFF
@M05620:37:000000000-D9766:1:1101:7765:5045 1:N:0:7
ACCACACCTTCTACAATGAGCTGCGTGTGGCTCCCGAGGAGCACCCCGTGCTGCTGACCGAGGCCCCCCTGAACCCCAAGGCCAACCGCGAGAAGATGAGCCAGGTCTTGTGGCCGCTTCCTCCCTCCTTCCCGGCCTCCCTCCGCTGCGCCCTTTCTCACTGGCTCTCTCTTCTGCCGTTTTCCGTTGGCCTCTTTTCTCTGAGGTGAGTCTCCTTTGGCCTTATGCTGTTTTTAGATCGGCAGGGGCCA
+
AA>AA1AAFFFFGFGGGG1AGGFBEEEBEEGHHGFEGEG/EGEHHGGGGGGGHHFHHHHGGEEEGEEGGGGFBGHEGGGHGGHHCFFEC?CCCGFGGFG1D<<?<?<1<1??//0>C-.><DG/C//<<DDF/.-ACGFHG//;ACB-.;-CAA/0;;0;;00;./FB90BBB9B/;/@BFF?/F-/9--/9/;9/;B/BFB9B/-/-/-;B/9FF/BF//F/:/9/B/99;B;-9/B//9:@@--;--;-
@M05620:37:000000000-D9766:1:1101:13658:5097 1:N:0:7
ACCACACCTTCTACAATGAGCTGCGTGTGGCTCCCGAGGAGCACCCCGTGCTGCTGACCGAGGCCCCCCTGAACCCCAAGGCCAACCGCGAGAAGATGCCCAGGTGAGTGGCCCGCTACCTCTTCTGGTGGCCGCCTCCCTCCTTCCTGGCCTCCCGGCGCTGCGCCCTTTCTCACTGGTTCTCTCTTCTGCCGTTTTCCGTAGGACTCTCTTCTCTGACCTGAGTCTCCTTTGGAACTCTGCAGGTTCTA
+
BBBBBBBAFFFFGGGGFGAFGDHHGEEAAAGFFBFE?EEGGHHHHGGEEEFGFHHHGHHAEECFGGGGGGGHFHHGGGGHGFHHHGGCGG/BCGHBDFHHHHHGHHHGHHGGHHGGGGGHHHHHHHHHHHGHHGGGGGHGHHGHHGGGGGGGGGGGGG-BCCFFFFFFFFFFFFFFFFFFFFFFFFFFFFFFFFDDFFFFFFFFFFFFFFFFFFFFFFBFFFFFFFF9FFFFFFFFFFFFFFFFFFFFFFF
@M05620:37:000000000-D9766:1:1101:7764:5103 1:N:0:7
AGTGCCAGCTCTCAATCGCACAGGGGACCCAGGGCCTGGCCCCTCCATCCAGAAAACCTATGACCTCACCCGCTACCTGGAGCACCAACTCCGCAGCTTGGCTGGGACCTATGTGAGTATCCAGCGTAGGAATCTGGGAGTTGGGGAGGAGTGAGGAGTTGGGGAAAGACAGTCCTAACCGTGGAGGGTTCTGGTAAATGATGGGGTGAGGAGGGGCTCTTTGGCTCCCACCAGTCCCCCTGTCTGGTCTA
+
>33>ADDBAFFFFFGGAFF2E?FGEEEE2AFGFABAAAGF2FEHGGFH5BFEA3ABGFFAGHDHGFFHHHHGG>E>GHHFBGHGFGHGGFDHEEC>>BBGGHHGGFAGGHFHHHHHG1FHHHHHHGCECFHHHHFHFG?FEHHHGGFGGCEHHDGG<A/CGHGGGGHHHHHHHGHHHHHHGEEGEGG@9CFGFGFGGGGGGGGFG?DBFFFFFFBBB;EFFFFEFEF?EFFFFFFFFFFF?EFFFFE/BFB
@M05620:37:000000000-D9766:1:1101:16081:5105 1:N:0:7
ACCACACCTTCTACAATGAGCTGCGTGTGGCTCCCGAGGAGCACCCCGTGCTGCTGACCGAGGCCCCCTGAACCCCAAGGCCAACCGCGCGAAGATGCGTGGCCCGCTCCCTCTTCTGGTGGCCGCCTCCCTCCTTCCTGGCCTCCCGGAGCTGCGCCCTTTCTCACTGGTTCTCTCTTCTGCCGTTTTCCGTCGGACTCTCTTCTCTGACCTGCGTCTCCTTTGGCACTCTGCAGGTTCTCGATCGGAAG
+
CCDDCCDDFFFFGGGGGGGGGGHHGEGBCEHGHGGGDGGGGHGHHGGGGGGGHHHHHHHGGGGGGGGG/?BFGHGGGGHGHGHHGGCEE/>>B>??F?>?DCGF?>CD@DFGHHHHHF0=/<GHGGGDGGEHHGHHHHHHHFGGGGGGGGFGGGGGGGGFFFFFFFFFFFFFFFFFFFHFFFFFFDFFFFFFF.@DFFFFFFFFFFFFFBFFFF?DFFFFFFFHFF0FFFFFFF0<F<BFF0<FFADF.B9
@M05620:37:000000000-D9766:1:1101:20052:5172 1:N:0:7
ACCACACCTTCTACAATGAGCTGCGTGTGGCTCCCGAGGAGCACCCCGTGCTGCTGACCGAGGCCCCCCTGAACCCCAAGGCCAACCGCGAGAAGATGCACAGGTGAGTGGCCCGCTACCTCTTCTGGTGGCCGCCTCCCTCCTTCCTGGCCTCCCGGAGCTGCGCCCTTTCTCACTGGTTCTCTCTTCTGCCGTTTTCCGTAGGACTCTCTTCTCTGACCTGAGTCTCCTTTGGAACTCTGCAGGTTCTA
+
ABAAABBBFFFFGGGGGGGFGGHFGFGGHAHHHGGFEGGFGHHHHGGE1EFFFHHHFGHFFEEGGGEGGGEHGHHGGGGHGHHHHGGGGGGGGGHHHHHHHFHC?<GGG1CFHGGGGGGHHHHHGHGHGHGHHG?DGGHGHHGHHHGGGGFFFGGGGDAGGGGGGGFFFFFFFFFFFFFBFFFFFFFFFFFFFFFFFFFFFFFDFFFFFFFFFFFFFFFFFFFFFFFFFFFFFFFFFFFFFFFFFF;FFFF
@M05620:37:000000000-D9766:1:1101:10336:5177 1:N:0:7
AGTGCCAGCTCTCAATCGCACAGGGGACCCAGGGCCTGGCCCCTCCATCCAGAAAACCTATGACCTCACCCGCTACCTGGAGCACCAACTCCGCAGCTTGGCTGGGACCTATGTGAGTATCCAGCGTAGGAATCTGGGAGTTGGGGAGGAGTGAGGAGTTGGGGAAAGACAGTCCTAACCGTGGAGGGTTCTGGTAAATGATGGGGTGAGGAGGGGCTCTTTGGCTCCCACCAGTCCCCCTGTCTGGTCTA
+
AAAABFFCAFFFGGGGGGGCECGDFGGEEGHHFEFG2FGHFHGHGGGBGHHHHGFHHGHHHHGHHHHHHHHGGFFGHHHHGGHHHHHHGHHHEGGGGHHHGHHFEGHHGHHHHHEHHHHHHHHHHGEGGGHHHHHHHHHGEHHHGGGGGGGHHHHHHGHFHHGGGGHHHHHHHHHHHHHHGGEGFGGGEGGGGGFGGGGGGGGFGGFFFFFFFFCFFFFFFFFFFFFFFFFFFFFFFFFFFFFFFFFFFFF
@M05620:37:000000000-D9766:1:1101:18412:5178 1:N:0:7
AGTGCCAGCTCTCAATCGCACAGGGGACCCAGGGCCTGGCCCCTCCATCCAGAAAACCTATGACCTCACCCGCTACCTGGAGCACCAACTCCGCAGCTTGGCTGGGACCTATGTGAGTATCCAGCGTAGGAATCTGGGAGTTGGGGAGGAGTGAGGAGTTGGGGAAAGACAGTCCTAACCGTGGAGGGTTCTGGTAAATGATGGGGTGAGGAGGGGCTCTTTGGCTCCCACCAGTCCCCCTGTCTGGTCTA
+
BABBCFFFCFFFGGGGGGGGGGHHGGGGGGHHGGGGGGHHHHGHGGHHHHHHHHHHHGHHHHHHHHHHHHHGGGGGHHHHHHHHHHHHGGHHGGGGGHHHGHHGGGHHGHHHHHHHHHHHHHHHHGGGGGHHHHHHHHHGGHHHGGGGGGGHHHHHHGHHHHGGGGHHHHHHHHHHHHHHGGGGGGGGEFGGGGBFGGGGGGGGGGFFFFFFFFFFFFFFFFFFFFFFFFFFFFFFFFFFFFFFFFFFFFF
@M05620:37:000000000-D9766:1:1101:13624:5212 1:N:0:7
ACCACACCTTCTACAATGAGCTGCGTGTGGCTCCCGAGGAGCACCCCGTGCTGCTGACCGAGGCCCCCCTGAACCCCAAGGCCAACCGCGAGAAGATGAGGTGAGTGGCCCGCTCCCTCTTCTGGTGGCCGCCTCCCTCCTTCCTGGCCTCCCGGCGCTGCGCCCTTTCTCACTGGCTCTCTCTTCTGCCGTTTTCCGTAGGACTCTCTTCTCTGCCCTGAGTCTCCTTTGGAACTCTGCCGGTTCTCGAT
+
AAAAAAAA1FFFGGGGFGA1F1F1EEEA0AGFFFGEEGGEFHHHHGGE?EFGFHHHHHGEEGCGGGGGGGGHHFHGGGGHGHHHHGGEGG///??GGBGGF?/?FGHCF0<ACC-AFHHFHEBDB=<AGCC-;:;GGFGFHHHHFEGGGFFGGGG-9AA@A@?B@</FFFF/FF/B-;99/FFFFFFFFF@-AF-BFBF?--F/;BBFFFFEFFFFFFF9-BBF/B/BFBFFBFFF9BFB/@@@F?FFFFB
@M05620:37:000000000-D9766:1:1101:17448:5221 1:N:0:7
AGTGCCAGCTCTCAATCGCACAGGGGACCCAGGGCCTGGCCCCTCCATCCAGAAAACCTATGACCTCACCCGCTACCTGGAGCACCAACTCCGCAGCTTGGCTGGGACCTATGTGAGTATCCAGCGTAGGAATCTGGGAGTTGGGGAGGAGTGAGGAGTTGGGGAAAGACAGTCCTAACCGTGGAGGGTTCTGGTAAATGATGGGGTGAGGAGGGGCTCTTTGGCTCCCACCAGTCCCCCTGTCTGGTCTA
+
ABAAAFFFAFFFGGGGGGGCG?E4A22AABGHFAFE2FHHAGFGGGHGG1FHEGB2FFGBAGBHG5EGHHH?E/EFHHDGBFHGHFGGG3GG>EEE/FGGGHHGGGHHGHHFHHHHHHGHHHHHHGEGGGHHHHHGHHHFCGGFGGGGGGGGHHHHHD/<GGFFGGHHHHHHHGFHHHHHGACCGGGG.CFFGGFGGGGGGGGGGGFFFFFFFFFFFFEFFFFEFFFFFFFFFFFFFFFFFFFFFFEFFFF
@M05620:37:000000000-D9766:1:1101:19629:5254 1:N:0:7
ACCACACCTTCTACAATGAGCTGCGTGTGGCTCCCGAGGAGCACCCCGTGCTGCTGACCGAGGCCCCCCTGAACCCCAAGGCCAACCGCGAGAAGATGAGAGTGGACCGCTCCCTCTTCTGGTGGCCGACTCACTCCTTCCTGGCCTCCCGGCGCTGCGCCCTTTCTAACTGGTTCTCTCTTCTGCCGTTTTCCGTAGGACTCTCTTCTCTGCCCTGCGTCTCCTTTGGAACTATGCAGGTTCTAGATCGG
+
AAAAAAABFFFDFGGGFGFAG5B4EAABFAHH3FAAEEEEGHGHHGGGEAEFHFGEGGFEEGGGGEEGGGGCFBG?EGEGEGHFFE<<><></?FF1FDFGHF1/<FGGCCCD.FH0>FF11>/.<<<--<C0/0;:GGHF0CF..0C.9E@@B@-;C--;@9//BB/9BFF//;FFF/BFFFFFFFBDFF.BFFBFFFFF/;B/BFFFF/9//;BAE=:BFFBB//;/FFFF/;BBFF?9/;FF/;B/:;
@M05620:37:000000000-D9766:1:1101:9871:5273 1:N:0:7
ACCACACCTTCTACAATGCGCTGCGGGCGGCTCCCGAGGAGCACCCCGTGCTGCTGACCGAGGCCCCCTGCACCCCCAGGACAACCGAGCGAACATGCGTGGCCCGCTCCCTCTTCTGTTTGCCGCCTCACTCCTTCCTGGCCTGCCGGAGCTGCGCCCTTTCTCACTGGTTCTCTCTTCTGCCGTTTTCCGTCGGACTCTCTTCTCTGCCCTGCGTCTCCTTTGGCACTCTGCCGGTTCTCGATCGGCAG
+
AAA1AAA1BCCFGDGGDG11A0EAG0A///AE/AB//>E@?GHHHGGEEEGGFHGFHHH/>E?EG/EG/?/<F<CGBCGG//FGHG</<<>>@-<D<<..<@C<.;=@@:;GHGGGGBCFB/;BAA-;;/:;FGGGGGGG/AFF-;9@@@@@FFF@?-;@FF/;BFFFBFBFFFFFFFFFFBFF?BFFFFFFFF@@@@@FFFFF/;FFFFFFEF-;A;9BFFFFFFF/;9BFF//;@9;AF9EFF-@B@@=
@M05620:37:000000000-D9766:1:1101:13093:5280 1:N:0:7
ACCACACCTTCTACAATGAGCTGCGTGTGGCTCCCGAGGAGCACCCCGTGCTGCTGACCGAGGCCCCCTGAACCCCCAGGCCAACCGCGAGAAGATGAGTGGCCCGCTCCCTCTTCTGTTTGCCGCCTCCCTCCTTCCTGGCCTCCCGGAGCTGCGCCCTTTCTCACTGGTTCTCTCTTCTGCCGTTTTCCGTCGGACTCTCTTCTCTGCCCTGCGTCTCCTTTGGCACTCTGCAGGTTCTCGATCGGCAG
+
BBABABBBFFFFDGGFGGBFFGHHGEFBFEHHHGGEEFFFGHHHHGGGGEGEHHFHHHHGGGGGGGGG>?2BFGFG/>????GGGGCE@<</CB22F2?>FFFF/>>@/?FGHHHHHG1>10>DDF-<C<<GHGHHHHHHBCGH.CEGC9;DGFGGGCDCFG0BFGGG0BCFFFFFFFFFFFFFFDFFFFFF;:DFFFFFFFFB/BFFF/BEFF?DDDFFFFFFFFBBF:BFFB/;F99BF/;FF;@D-D>
@M05620:37:000000000-D9766:1:1101:6491:5291 1:N:0:7
ACCACACATTCTACAATGCGCTGCGTGGGGCTCTCGAGGAGCACCCCTTGCTGCTGACCAAGGCCCCCCTGAACCCCAAGGCCAACCGCGCGAAGATGAGGAGGGTGGCGCGCTTCCTCTTCTGGTGGTTGCCTCCCTCCTTCCTGTCGTCCCGGCGGTGCGGCCTTTCTCCCTTGTTCTTTCTTCTGTCGTTTTCCGTCGGAATTTCTTCTCTGTCTTGCGTATTCGTATGATTCCCTCCGGTTTTTGAT
+
AAABAAB3@BBDGGBGGGBEEFGGGEE22AEAB3BB3AAEDGDFGGGBCBFGEHGHHHG3B?CFGEGGGEAGBGHGGGGHGHGGHGEEEGEDGGG/2FF222?/>?FC0->>D-<</<=<DG<=0=CA:.::=0;C.CHDHGGGFG9;9;AFG-:BF-;@D--;-.;B9F9/;F/9BBFF;:B99FF/9;;..;A/9.:A99-.;/::99FFFFF999/9BBF../9.;.;/;////9;;..@9;.;.9.;
@M05620:37:000000000-D9766:1:1101:19898:5310 1:N:0:7
AGTGCCAGCTCTCAATCGCACAGGGGACCCAGGGCCTGGCCCCTCCATCCAGAAAACCTATGACCTCACCCGCTACCTGGAGCACCAACTCCGCAGCTTGGCTGGGACCTATGTGAGTATCCAGCGTAGGAATCTGGGAGTTGGGGAGGAGTGAGGAGTTGGGGAAAGACAGTCCTAACCGTGGAGGGTTCTGGTAAATGATGGGGTGAGGAGGGGCTCTTTGGCTCCCACCAGTCCCCCTGTCTGGTCTA
+
>A>AAFFFBFFFGGGFGFFGFGGHGGGGEEGHFGDEFEHFFGGHGGHHFFGGFFHGHA3FGGFGHHGHHHHGGFEEGHHHFGHHGFHGGFHHGGGGEGGHGGHGGGHHGHHHHHHHHHHHHHHHHGGGGGHHGHHHHHHGDCDHGGGGGGD<CDDG<DGHHGC@EGGFHHHEGGGHHHHHFCEFDGFGGGGGFG;FGGGGGGGGGGFFFFFFDDFFFFFFF/FFFFFFFFFFFFFFFFFFAFFFFFFFFFF
@M05620:37:000000000-D9766:1:1101:12450:5341 1:N:0:7
ACCACACCTTCTACAATGAGCTGCGTGTGGCTCCCGAGGAGCACCCCGTGCTGCTGACCGAGGCCCCCCTGAACCCCAAGGCCAACCGCGAGAAGATGAGGCGAGTGGAGCGCTCCCTCATCTGGTCGCCGCCTCCCTCCTTCCCGTCCTCCCGGCGCTGAGCCCTTTCTCCCTTGTTCTCTCTTCTGCCGTTTTCCGTCGCACTCTCTTCTCTGCCCTGAGCCTACTTTTGACCTCCTCCGGTTATGGAT
+
BBBBBBBBFFFFGGGGGGDGGFHGGEEAAEGFGEGEDFGGGHHHHGGGEEGFGHHHHHHGGGGGGGGGGGGHHHHGGGGHGHHHHGGFGGGGGGGFGHG2B//<A<GF1.>>->DD./<.=DGDD00;-.::-.;.CFFGGGFF/.9:EGFBE.?C;BBF.AFFFF//F/BFFF/.//9B/;BFFFF//99;9B.:;AF.-----/9//FFFFFFFFEBFBF////BB9F/9A//9/..:9.--9.;////
@M05620:37:000000000-D9766:1:1101:21004:5341 1:N:0:7
ACCACACCTTCTACAATGAGCTGCGTGTGGCTCCCGAGGAGCACCCCGTGCTGCTGACCGAGGCCCCCAGCACCCCCAGGCCAACCGCGTGAACATGTGTGGCCTGCTCCCTCTTCTGTTTGCCGCCTCCCTCCTTCCTGTCCTCCCGGAGCTGCGCCCTTTCTCACTGGTTCTCTCTTCTGCCGTTTTCCGTCGGACTCTCTTCTCTGCCCTGCGTCTCCTTTGGCACTCTGCCGGCTCTCGATCGGCAG
+
AAAAAAAA1BBDGGGGGG1BGFHFGEE00AB0BAFE0EEE?GEFGGG//ABFBGFFGHFA>E?EGCGG//B0BFEG>>EF//?GFF?///>?<B>BB22>?/?0???1???FCGEFF1<?1?<<-A<><.<0<EHHFF<G0<<F0CEGCGGGHHHG@;@ABF0;BFEFBF9BFFGGGFFGG0BB@ABFFFFFB;?=@@@FFBFF/BFFFFFEFFE@B@9BFFFFFFF/F9FFF//9-9;;B9AFF9@B@@-
@M05620:37:000000000-D9766:1:1101:21022:5345 1:N:0:7
ACCACACCTTCTACAATGAGCTGCGTGTGGCTCCCGAGGAGCACCCCGTGCTGCTGACCGAGGCCCCCCGAAACCCAAGGCCAAACGGGGGAAGGTGAGCGGCCCGCTACCTCTTCTGGCGGCCGCCTCCCTCCTTCCTCGCCTCCCCGAGCTGCCCCCTTTCTCACTGGTTCTCTCTTCTGCCGTCTTCCGCAGTTCTCTCTTCTCTGACCTGCTTCTCCTTTGGAACTCTGCAGGTTCTAGATCGGAAG
+
CCCCCDDDFFFFGGGGGGGGGGHHGGGFFGHHHGGGGGGGGHHHHGGGGGGGHHHHHHHGGGGGGGGG/E/EEFHG/G/F/?/F?F//////??/1F1?1-<>A-<-<@-/0;C0<0C00::CF-CAF?AFGG./0:;00;9C.A.;.;--@A00.;AC-;0:FFB:00/BFFF00B0B0B0BFDF-:AFFD.-9.0;BFF0F0BF00;BFB:/.0:00:B0;:0BBF0:BFB0:B.;0000::00;.:..
@M05620:37:000000000-D9766:1:1101:19749:5347 1:N:0:7
AGTGCCAGCTCTCAATCGCACAGGGGACCCAGGGCCTGGCTCCTCCATCCAGAAAACCTATGACCTCACCCGCTACCTGGAGCACCAACTCCGCAGCTTGGCTGGGACCTATGTGAGTATCCAGCGTAGGAATCTGGGAGTTGGGGAGGAGTGAGGAGATGGGGAAAGACAGTCCTAACCGTGGAGGGTTCTGGTAAATGATGGGGTGAGGAGGGGCTCTTTGGCTCCCACCAGTCCCCCTGTCTGGTCTA
+
>AAAAFF11CFFGGGFFGGGGGHCGGG?0BEEA0EE/BFH0BF1GHHFDHHH1F10FEF1FG2GHFHHH0GEG/EGHEFGFBGGHHHEFBFHEEEE?FGFEHHGFGHHGHHHGHHHGFHGHHHHGCCCCGHHHFHHDGFE??BCCGGCCGEFFFFHHF.<<C.CGGHGHHCGCCFHHFHHGGGGGGGGCFGGFFFGGGGGFFGBEGG?EFFFFF?@@@FFFFFFBFBEFFFBE-BFFFFF-AFFFFFFFF/
@M05620:37:000000000-D9766:1:1101:12444:5407 1:N:0:7
AGTGCCAGCTCTCAATCGCACAGGGGACCCAGGGCCTGGCCCCTCCATCCAGAAAACCTATGACCTCACCCGCTACCTGGAGCACCAACTCCGCAGCTTGGCTGGGACCTATGTGAGTATCCAGCGTAGGAATCTGGGAGTTGGGGAGGAGTGAGGAGTTGGGGAAAGACAGTCCTAACCGTGGAGGGTTCTGGTAAATGATGGGGTGAGGAGGGGCTCTTTGGCTCCCACCAGTCCCCCTGTCTGGTCTA
+
ABAABFFFCFFFGGGGGGGGGGHHGGGGGGHHGGGGGGHHHHGHGGHHHHHHHHHHHGHHHHHHHHHHHHHGGFFGHHHHHHHHAGHHGFHHFEGGGHHHGHHG?GHHGHHHHHHHHHBGHHHHHGDFCGHHHHHHHHHGGHHHGGG?DGGHHHHHHGHHHHGCFGHHHHHHHHHHHHHHGEEGGGGGEFGFFGFGGFGGGGGGGGFFFFFFFFFFFFFFFFFFFEFFFFFFFFFFFFFDFFFFFFF0FFF
@M05620:37:000000000-D9766:1:1101:22927:5485 1:N:0:7
AGTGCCAGCTCTCAATCGCACAGGGGACCCAGGGCCTGGCCCCTCCATCCAGAAAACCTATGACCTCACCCGCTACCTGGAGCACCAACTCCGCAGCTTGGCTGGGACCTATGTGAGTATCCAGCGTAGGAATCTGGGAGTTGGGGAGGAGTGAGGAGTTGGGGAAAGACAGTCCTAACCGTGGAGGGTTCTGGTAAATGATGGGGTGAGGAGGGGCTCTTTGGCTCCCACCAGTCCCCCTGTCTGGTCTA
+
AA>ABFFFCFFFGEGGGFGGGGHGGGEGFGGHFFGGGFHHFHGHGGHHHHGHHHHHHGHHHHGHHHHGHHHGGGGGHHHHGHHHHHHHGHHHEGGGFHFGG?BFEFHHGHHHHFFHHHHHHHHGHGGGCFHHH2GHHHHGGFFFGGGGGFEGHGFHGGHHHHGGGGGHHHHGHGHHHHHHGGGGEGGGAFFFGGFFGGGGGGGGGGFFFFFFFFAFFFFFFFFFFFFEFFFFFFFFFFFFFFFFFFFFFFF
@M05620:37:000000000-D9766:1:1101:15741:5486 1:N:0:7
AGTGCCAGCTCTCAATCGCACAGGGGACCCAGGGCCTGGCCCCTCCATCCAGAAAACCTATGACCTCACCCGCTACCTGGAGCACCAACTCCGCAGCTTGGCTGGGACCTATGTGAGTATCCAGCGTAGGAATCTGGGAGTTGGGGAGGAGTGAGGAGTTGGGGAAAGACAGTCCTAACCGTGGAGGGTTCTGGTAAATGATGGGGTGAGGAGGGGCTCTTTGGCTCCCACCAGTCCCCCTGTCTGGTCTA
+
AAABBFFFBFFFGGGGGGGGGGHGGGGGGGHHGGGGGGHHHHGHGGHHHHHHHHHHHGHHHHHHHHHHHHHGGEGGHHHHHGHHHHHHGHHHGGGGGHHHGHHGGGHHGHHHHHHHHHHHHHHHHGCGGGHHHHHHHHHGGHHHGGGGGGGGHHHHHGGHHHGGGGHHHHHHHGHHHHHHGGFGGGGGCFGGGGCGGGGGGGGGGGFFFFFFFFFFFFFFFFFFFFFFFFFFFFFFFFFFFFFFFFFFFFF
@M05620:37:000000000-D9766:1:1101:22717:5492 1:N:0:7
AGTGCCAGCTCTCAATCGCACAGGGGACCCAGGGCCTGGCCCCTCCATCCAGAAAACCTATGACCTCACCCGCTACCTGGAGCACCAACTCCGCAGCTTGGCTGGGACCTATGTGAGTATCCAGCGTAGGAATCTGGGAGTTGGGGAGGAGTGAGGAGTTGGGGAAAGACAGTCCTAACCGTGGAGGGTTCTGGTAAATGATGGGGTGAGGAGGGGCTCTTTGGCTCCCACCAGTCCCCCTGTCTGGTCTA
+
BAABCFFFCFFFGGGGGGGGGGHGGGGGGGHHGGGGGGHHHHGHGGHHHHHHHHHHHGHHHHHHHHHHHHHGGGGGHHHHHHHHHHHHGHHHGGGGGGHHGHHGGGHHGHHHHHHHHHHHHHHHHGGGGGHHHHHHGHHGGHHHGGGGGGGHHHHHHGHHHHGGGGHHHHHHHHHHHHHHGGGGGGGGEFFGGGGGGGGHHHGGGGFFFFFFFFFFFFFFFHFFFFFFFFFFFFFFFFFFFFFFFFFFFFF
@M05620:37:000000000-D9766:1:1101:13317:5506 1:N:0:7
ACCACACCTTCTACAATGCGCTGCGTGTGGCTCCCGAGGAGCACCCCGTGCTGCTGACCGAGGCCCCCCTGAACCCCAAGGCCAACCGCGCGAAGATGCCCAGGTGAGTGGCCCGCTACCTCTTCTGGTGGCCGCCTCCCTCCTTCCTGGCCTCCCGGCGCTGTGCCCTTTCTCACTGGTTCTCTCTTCTGCCGTTTTCCGTAGGACTCTCTTCTCTGACCTGCGTCTCCTTTGGAACTCTGCAGGTTCTA
+
AAAAAAA>BBBFGGGGGG1AEEGGGFGBAEGFGBFE/EEECHCGHGG/EEEGFHHHHHH/>E?EGGGGGEEGFHHGGGGHGHHHHGGGGG/>BCCCFGHHHHHEGHHFHHGGHHGGGGGHHHHGHHHHHHGHHGGGGGGGGGBGGGGGGGGGGGGGGGA@@@@FFFFFFFFFFFFFFFFFFFFFFFFF;BFFF@BFFFFFFFFFBEFFFFFFFFFBFFBFFFF-;B@;BFFFFFFFFFFFFFFFFFFFFFB
@M05620:37:000000000-D9766:1:1101:16477:5547 1:N:0:7
GAGGCTGCTTTGGAAGAAACTGACAAGCCAGGGACACAAGATCGGAAGAGCACACGTCTGAACTCCAGTCACCTTACTCGATCTCGTATTCCGTCGTCTGCTTGAAAAAAAAAAACATATCCAGCGTCGGAATCTGGGCGTTGGGGCGGCGTGCGGCGTTGGGGCACGCCAGTCCTAACCGTGGCGGGTTCTGGTAAATGCTGGGGAGAGGCGGGGCTCTTTGGTTCCCCCCAGTCCCCCTGTCTGGTCTA
+
>1AA>>B>CBB@F11BGBGGEAA1ABBABFBAB0BFCAFB0BBAE?/B00A10B0ABFGAD2ADBBBBDB1A1BB1B@1BFG>0BB?BB1BFCFE/>???BBBB0BBB>@<//////112@221<>?//>-<.>1>GG.---<.--E-9-:-;99>@999-A;??---99--9;9B//;99-A@-9-@=E-999B//;BBBF/::@-9-9-A-9=---A//9BF--;9/:A@-A/;;FFF@E/9FFB/;//
@M05620:37:000000000-D9766:1:1101:16523:5552 1:N:0:7
ACCACACCTTCTACAATGAGCTGCGTGTGGCTCCCGAGGAGCACCCCGTGCTGCTGACCGAGGCCCCCCTGAACCCCAAGGCCAACAGCGAGAAGATGAGGCGAGTGGCTCGCTCCCTCTTCTGGTGGCTGCCTCCCTCCTTCCTGGCCTCCCGGCGCTGCGCCCTTTCTCACTGGTTCTCTCTTCTGCCGTTTTCCGTAGGACTCTCTTCTCTGCCCTGCGTCTCCTTTGGAACTCCGCCGGTTCTCGAT
+
BBAAABBBCFFFGGGGDG5BGBHGGAA24AFBAAFE?EEGCHHHHGGGDEFGEHGGHHGEEECGGAGGGEEEHFHGGGEH//FHGG/0FE/</?BC111??///>CC/F0?@?C<<.FGH0GGF0DG?G..<.;CGECCEFHHHCGCG:0AEED?@--;-C@;DB=B//BF/BF/.;/BFFF9FFFFFFFBA.9AFFDF...99//:FFFFFFBFFBE/9.-.-.BFB9;B/B//9B/.;:@=-9.;BAF:
@M05620:37:000000000-D9766:1:1101:11520:5571 1:N:0:7
ACCACACCTTCTACAATGCGCTGCGTGTGGCTCCCGAGGAGCACCCCGTGCTGCTGACCGAGGCCCCCCGCACCCCCAGGACAACCGAGCGAAAATGCGTGGCCCGCTCTCTCTTCTGTTTGCCGCCTCCCTCCTTCCTGGCCTGCCGGAGCTGCGCCCTTTCTCACTGGTTCTCTCTTCTGCCGTTTTCCGTCGGACTCTCTTTTCTGCCCTGCGTCTCCTTTGGCACTCTGCCGGCTCTCGATCGGCAG
+
AAA1AAA>BBCFGEGF3G1AE0FEGAA000FFAABA/EEECHHHHGG/AEEGEHGFHHH/>E?EGAEG>>/>>/EG@CGG//BGHG////<></>??1<<>@C0.<<@?.<DGHGGHG;<C/;C:@;;;9;BFGGGGGBG/:FG.=9AGGG@FEF@?9;@FF/;FFFF/B9FFFFFFFFFFFFF@ABFFFFFFA?@@@@FFFFF/BBFF/BEFF9@A@AFFFFFFFEBF-;FF9/;=-;AF/AFF-;B?@-
@M05620:37:000000000-D9766:1:1101:18327:5617 1:N:0:7
GAGGCTGCTTTGGAAGAAACTGATAGCCACGTGAAACAGCTCGGAAGAGCACCAGACGGCTCTCCTGTCAAGTTAATCGAAGTGGTAATCCCTCCTCCTGTTTAAAAAAACAAAAAAAGAAAAAAAAAACAAAAAAAAAGGAAGATAGAATTAAAAAAATGGAAGAAACAAAAGCAGAACAAAAAAAGAACTTAAACATGAAGTCATGAAAAAAAGATATTGAACGAGCACAAATGTCGCAATCTAACTGA
+
>3>A>>>>B5B4B45BFEBBB5B5D554B4A4422D3BB2B3B222BB223B111B101001B33BBB355BDD555DBBBBF3B4444B4BB2?BBF13BBB4BF43>E///00/////?000>>/A-.<.00.----..//:.0000:0000009--.9000/.///;;../9////./...9--....////:////9///////////.--..//;//9//.9.--:...////.9-.99//////;
@M05620:37:000000000-D9766:1:1101:17977:5657 1:N:0:7
ACCACACCTTCTACAATGAGCTGCGTGTGGCTCCCGAGGAGCACCCCGTGCTGCTGACCGAGGCCCCCTGAACCCCAAGGCCAACCGCGCGAAGATGCGTGGCCCGCTACCTCTTCTGGTGGCCGCCTCCCTCCTTCCTGGCCTCCCGGAGCTGCGCCCTTTCTCACTGGTTCTCTCTTCTGCCGTTTTCCGTAGGACTCTCTTCTCTGACCTGCGTCTCCTTTGGAACTCTGCAGGTTCTAGATCGGAAG
+
BBAABABBFFFFGGGGGGGGGGHHGGGGDGHHHGGGGGGGGHHHHGGGDEGFHHHHGHHGGGGGGGGG>?EGHHGGGGHGHHHHGGEGG/<BC/??G?BDFGGHGGGG@GHHHHHHHHF<GGHHGGGGGHGHHGHHHHGHHHGGGGGFGGGGGGGGGGGFFFFFFFFFFFFFFFFFFFFFFFFFFDFFFFFD9.ADFFFFFFFFFFFFFFFFFF.DDDFFFFFFFFBBFFFFFFFFF9BFFBFFFFFF.ED
@M05620:37:000000000-D9766:1:1101:15552:5668 1:N:0:7
AGTGCCAGCTCTCAATCGCACAGGGGACCCAGGGCCTGGCCCCTCCATCCAGAAAACCTATGACCTCACCCGCTACCTGGAGCACCAACTCCGCAGCTTGGCTGGGACCTATGTGAGTATCCAGCGTAGGAATCTGGGAGTTGGGGAGGAGTGAGGAGTTGGGGAAAGACAGTCCTAACCGTGGAGGGTTCTGGTAAATGATGGGGTGAGGAGGGGCTCTTTGGCTCCCACCAGTCCCCCTGTCTGGTTCT
+
AB>AAFFFAFFFGDGGGGGCGGHGGEFEEFHHBEFEDFHHHHGHGGHHHHHHGHHHHGHGHGFHHHHHHHHGG>EGHHGHBGHHHHHGEHGG?ECFEGFGGHHGGGGHGHHHGFFGHHHHHHHHHGEDGGHHHGHHGH0FEHHHGGCFGGE>GDGHCGGFHHGGFDHHHHHHHHHHHHHHGGGGFGGGEGGGGF;FGGGGGGGGGGDFFFFFFFFFFFFFFFFFEFFFFFFFFFFFFFFFFFFFFFFFFFB
@M05620:37:000000000-D9766:1:1101:17954:5673 1:N:0:7
ACCACACGCTCTACAATGCGCTGCGTGCGGCTCGCGAGGAGCACCCCCTGATGCTGACCAAGGCCCCCCCCACCCCCAGGACAACCGCGTGAACAGGTTTGCCTTGCTCTCTCTTCTTCTTCCCCCTTCTCCTCTTCCCGTCCTTCCGGCGCTGCGCGCTTTTTCCCTTCTTCTCTCTCCTTCCGTTTTCCGTCGGACTCCTTTTTCTCCCCTGTGTTCCCTTTGGCCCCCTCGTGGCCCTGGATGGTCAG
+
AAAAAAA11>>AGG1F3F1AE0EEGEAB0A//A/AA/AA//?G0FEE///0@1B1@BF01>B/?FEEE>/<>CCGGC/<??<?0FG/>/<-<><10.1<1<=D00<<0=0<DGHHG00:;00;//.-./0000;=B00/;;.9C0099A-?-@-;@@--;A-/;B/9//-/;//;BFB/9B///:BF/ABF-/---@@@EB/BF//:////;--/9://99B9B/9BFE9@--;-----;A-;-;/9/:/-
@M05620:37:000000000-D9766:1:1101:19593:5680 1:N:0:7
ACCACACCTTCTACAATGAGCTGCGTGTGGCTCCCGAGGAGCACCCCGTGCTGCTGACCGAGGCCCCCCTGAACCCCAAGGCCAACCGCACGCGACCTCTTCTGCCGGCAGCCTCCCTGCTTCCTGGCCTCCCGGCGCTGCGCCCTTTCTCCCTGGTTCTCTCTTCTGCCGTTTTCCGTCGGCCTCTCTTCTCTGACCTGAGTCTCCTTTGGCCCTCTGCCGGTTCTAGATCGGCAGAGCCCACGTCTGAA
+
AAAAAABBFFFFGGGGFGGGGGFGFGGGHGHHGFGFGGGCFHGHHGGGGGGFEGHHGHHGGGGGFGGEGGGHHHHGGGGHGHHHHGGGG/<BD/>BC/GHGFF111><@CCEGHFHGH0<<0=CHC:GFBHHGF?CDDGDADCGG?BFGF/;FFFF/9F/BB9BFFFFFB@9DFFFBDFF--@AA9B9FFFBFFB/FFFFFFFFFFF/FF/B/BE.AFFF/9@9;EFFFFFFFF;-9AAF???ECAEFAFF
@M05620:37:000000000-D9766:1:1101:22525:5721 1:N:0:7
AGTGCCAGCTCTCAATCGCACAGGGGACCCAGGGCCTGGCCCCTCCATCCAGAAAACCTATGACCTCACCCGCTACCTGGAGCACCAACTCCGCAGCTTGGCTGGGACCTATGTGAGTATCCAGCGTAGGAATCTGGGAGTTGGGGAGGAGTGAGGAGTTGGGGAAAGACAGTCCTAACCGTGGAGGGTTCTGGTAAATGATGGGGTGAGGAGGGGCTCTTTGGCTCCCACCAGTCCCCCTGTCTGGTCTA
+
AA3AAFFFAFFFGDGFFFGAECHCG?EEDAGH2EEEGGHHFHGGGGHHHGHHFHFGGGHHGGFHHFGHHHHGG/EEHHHH2FHHGH1?EFHGAECEEGFGGHHA/EFG/0FGHHHGHD2F2?FFHGAEC<GFFHHHGF0FCCGHGCADGGGHFHHGGDCHHFCGGGHHHFHHHHHHHHFHGGE@GGGGGGGGGFFGGGGGGFGGGGDBFFFFFF-BBBFFFFFFFFFFFFFFFFFFFFFFBAFFFFFFBFB
@M05620:37:000000000-D9766:1:1101:16544:5727 1:N:0:7
ACCACACCTTCTACAATGAGCTGCGTGTGGCTCCCGAGGAGCACCCCGTGCTGCTGACCGAGGCCCCCCTGAACCCCAAGGCCAACCGCGAGAAGATGAGTGGCGCGCTCCCTCTTCTTGTGGCCGCCTCCCTCCTTCCTGGCCTCCCGGCGCTGCGCCCTTTCTCACTGGTTCTCTCTTCTGCCGTTTTCCGTAGGACTCTCTTCTCTGACCTGCGTCTCCTTTGGAACTCTGCAGGTTCTAGATCGGAA
+
BBBBBABBFFFFGGG4GGGGGGHHGGGFHGHHHGGGGGGGGHHHHGGGGGGGHHHHHHHGGGGGGGGGGGGHHHHGGGGHGHHHHGGGGGGGGGHHHHHFFHGG//<<@.>FGHHHFH0=D0EHHG@DGAGEHHGHHHHHGGGGFFGGGGGGGGFFF;FFFFFFFFFFFFFFFFFFFFFFFFFFFFDAFFFFF/ADFFFFFFFFFFFFFF/B;FB9=.@AFFFFFFFFFFFFFFFFFFFFFFFFFFFFBFE
@M05620:37:000000000-D9766:1:1101:17833:5783 1:N:0:7
ACCACACCTTCTACAATGAGCTGCGTGTGGCTCCCGAGGAGCACCCCGTGCTGCTGACCGAGGCCCCCCTGAACCCCAAGGCCAACCGCGAGAAGATGAGCGTGGGCCGCTCCCTCTTCTTGTGGCCGCCTCCCTCCTTCCTGGCCTCCCGGCGCTGCGCCCTTTCTCACTGGTTCTCTCTTCTGCCGTTTTCCGTAGGACTCTCTTCTCTGCCCTGCGTCTCCTTTGGAACTCTGCAGGTTCTAGCTCGG
+
BBBBBBBBBFCFGGGGGGDGGGHHGEFBAEGFFFGGCFGGDHDGGGGEFFEGFHFHHHHEGEGGGGGGGEFGFHHGGGGHGHHHHGGGGGBCGGHFGHHHB@DFG/?FD<>CGGHHHHHH<0=GGHCC;;;EHGHHGGGGGGGGFGGGGGGGGGFFFFFFFFFFFFFFEFFF.BFFFFFFFFFFFFFFFFFFFFFFFFFBFFFFFFFFFFFFFFFFFFFDFFFFFBFFFFBFFFFFFB/9;FFFFF/BFFB
@M05620:37:000000000-D9766:1:1101:19865:5790 1:N:0:7
AGTGCCAGCTCTCAATCGCACAGGGGACCCAGGGCCTGGCCCCTCCATCCAGAAAACCTATGACCTCACCCGCTACCTGGAGCACCAACTCCGCAGCTTGGCTGGGACCTATGTGAGTATCCAGCGTAGGAATCTGGGAGTTGGGGAGGAGTGAGGAGTTGGGGAAAGACAGTCCTAACCGTGGAGGGTTCTGGTAAATGATGGGGTGAGGAGGGGCTCTTTGGCTCCCACCAGTCCCCCTGTCTGGTCTA
+
>>AAAD1BAFFFGGGFGFGGGCH0FEEFEE0FFBEE/BG0AFEEEGHHGFAF1C1BFFHFGFEHHDG@GFH>>EEEHFFFFFGGBGHEF0FFA///>0FFABFEAEGHG0FDGFFHH1GGBFDFFCCABEHHHGHGHGHGGGFHGCGGGCCFFGGGEEC/DBCCACEFB/CCGGFG0:;CA9:9.AE@.;9FBFFFFFFFFGFGGBB-9--/9A;?=-ABBFF/BFFEFF??AFB/FFFF@FFFFFFFFFB
@M05620:37:000000000-D9766:1:1101:6729:5792 1:N:0:7
ACCACACCTTCTACAATGAGCTGCGTGTGGCTCCCGAGGAGCACCCCGTGCTGCTGACCGAGGCCCCCCTGAACCCCAAGGCCAACCGCGAGAAGATGAGGGGGGTGGCGCGCTTCCTCTTCTGGTGGGCGCCTCCCTCCTTCCTGTCCTCCCGGCGCTGCGGCCTTTCTCCCTTGTTCTCTCTTCTGCCGGTTTCCGTCGGAATCTCTTCTCTGCCCTGCGTCTCCTTTTGAACTCCTCCGGTTTTTGAT
+
BBBABAABFFFFGGGGGGGGGGHHGEFEGGHHHGGGGGGGGHHHHGGGEGGGHHHFHHHGFGGGGFGGGGGHHHHGGGGHGEHHHGGGGG@FCDH22<2<C///9--;A-.;99.:B9FFFFF/F/;D-.--9ADFFFFFFFBB;B/;B/BFEAB-9--9;;9;BDFFEBBFFFFBBF/B/9/9B/BBFFF-;DD/;9/9=AD.;99B/:FFFFFBF:BFAC.-.9FBF;/B.;;/B9BBFD9-;.;.-;/
@M05620:37:000000000-D9766:1:1101:17824:5799 1:N:0:7
ACCACACCTTCTACAATGAGCTGCGTGTGGCTCCCGAGGAGCACCCCGTGCTGCTGACCGAGGCCCCCCTGAACCCCAAGGCCAACCGCGAGAAGATGAGCGTGGCCCGCTCCCTCTTCTTGTGGCCGCCTCCCTCCTTCCTGGCCTCCCGGCGCTGCGCCCTTTCTCACTGGTTCTCTCTTCTGCCGTTTTCCGTAGGCCTCTCTTCTCTGCCCTGCGTCTCCTTTGGAACTCTGCACGTTCTAGCTCGG
+
BBBBBBBAFFFFGGGGGGGGGGHHGEGBAEGFGFGE?EEGFHGHHGGGFEGGGHGHHHHAEEFGGGGGGGGHFHHGGGGHGHHHHGGGGF<CFGHGHHHG2>?CC<???<-->FFHFHHB=0=GDG<<-:.;GEHHGHHHFG09.CFFEEDGGGF9-AFFFFFF/:FBBFFB.:BFFFB/BFFF/FBAF.FEFFDFFFF/FF9B/;:BFFBF/:AFAEBAFD.BFFFFBBBFFFFFFB/.:AFEFF/;BA-
@M05620:37:000000000-D9766:1:1101:8243:5805 1:N:0:7
ACCACACCTTCTACAATGCGCTGCGTGTGGCTCCCGAGGAGCACCCCTTGCTGCTGACCGAGGCCCCCCTGAACCCCAAGGCCAACCGCACGCAAACTCCTCTGGTGGCGGCCTCCCTCCTTCCTGGCCTCCCGGCGCTGCGCCTTTTCTCCCTGGTTCTCTCTTCTGCCGTTTTCCGTCGGCCTCTGTTCTCTGACCTGAGTTTACTTTGGCCCTCTGCCGGTTCTCGATCGGCAGATCCGCCGTTTGAA
+
AAAAAAA1BCCFGFGGGG1AEGGGGGGA0BGFGAAE/AEECHHHHGG/BGGHEHFHHHH>>?CFGGGGGGFHHHHGGGGHGHHHHGGCG/><C///0??1?F1GHHHGF/>ACC<<CGHGHHHHHHHG::CGGFGGGGG@G?AG.:;F;FFFFFFFFF9BFF/;9FFFFF@FFFFFFFFF?=@BFFF/;9BBFFFFFFFBFFF/:/;;FFF//B-;ABFFF@?@BEB/;/;A@F-9-E/9F--99@-;99:
@M05620:37:000000000-D9766:1:1101:9857:5840 1:N:0:7
AGTGCCAGCTCTCCATCGCACAGGGGACCCAGGGCCTGGCCCCTCCATCCAGAAAACCTATGACCTCACCCGCTACCTGGAGCACCCACTCCGCAGCTTGGCTGGGACCTATGTGAGTATCCAGCGTAGGAATCTGGGAGTTGGGGCGGCGTGCGGAGTTGGGGAAAGACAGTCCTAACCGTGGAGGGTTCTGGTAAATGATGGGGTGAGGAGGGGCTCTTTGGCTCCCACCAGTCCCCCTGTCTGGTCTA
+
3>>3>DFFBFFFGGGGGFGAECHCG2BAEBBGBBE2AFHHHHGGGGHEHFFGGHHBFEGFFFGHH5BGHHG0E/>EHG@GBBGHHHD??GGB>E/E>FBBEBGGGGHHGHHHHGH33BDG3B3FH/?//?22?FFFBC0?EGFF@C<-C-;-9.-;-ADGGGA?..;F/;/9BFBFB/BFFFAB.;9D.:FFFFB99FFFFFFFFFFF.9F/:D=BFCEFFFBBBFFEFFFFFAFFEFFFFFFFFFBF/FB
@M05620:37:000000000-D9766:1:1101:8982:5842 1:N:0:7
CCTGCCAGCTCTCAATCGCACAGGGGACCCCGGGCCTGGCCCCCCCATCCCGAATAACTATTACCTCCCCGGCTACCAGGAGCCCCAACTCCGCCGCTTGGCTTGGACCTGTTTGAGTACCCAGCGGAGGAACCTGGGAGCTGTGGACTATTGACCAGTTGGGGAAACACAGTCCCAACCGTGCGGGTTTCTCCTTATTGATGGGATGACCAGGTGCTCATCTTCTCCCATCATTCCCCCCGCCTGTCCTA
+
11>>A11B1B1BBBBGGAAAAA0A0ABEEE00E/AEABB0BBE/EE>F0F/B///B@F1BB2@BBB1/?//>EE/GH1F??FG//??CCBBF??//>/?F/01?<?1???0111>1>1<1F1F.<A-<<-.=.:/..;..../09/0/0/00;C00::CFG/?@E.;/;F.99;//B/-----9-9--;-////9//////;9/--/-;///;-//;/;///////9;/-/;B/////:-----;-/////
@M05620:37:000000000-D9766:1:1101:21998:5851 1:N:0:7
AGTGCCAGCTCTCAATCGCACAGGGGCCCCAGGGCCTGGCCCCTCCATCCAGAAAACCTATGACCTCACCCGCTACCTGGAGCACCAACTCCGCAGCTTGGCTGGGACCTATGTGAGTATCCAGCGTAGGAATCTGGGAGTTGGGGAGGAGTGAGGAGTTGGGGAAAGACAGTCCTAACCGTGGAGGGTTCTGGTAAATGATGGGGTGAGGAGGGGCTCTTTGGCTCCCACCAGTCCCCCTGTCTGGTCTA
+
>>>>>DFFAFFFFGGGGGG2EFHCGC2A2AEE2BEB2BEG2FECFGHHHHFHFHFBGEHHFGDGH5FGHFHEE>>EHHDGBBGGFH1??GH3>ECEEHBFAHHGGGHHGHHGHHGHHHHHHHGHHGGCGGHHHGHGHH0FDHHGGGEGGACCFGHHCFHEFHGGGDHFFHHHHHHEBHGGGGFGDGGGFFFGFFCBFGGGGGGGGFDFFFFFFFFFFFFFFFFFBFFFFFFFFFFFFEFFFFFFFFFFFFF
@M05620:37:000000000-D9766:1:1101:13568:5885 1:N:0:7
ACCACACCTTCTACAATGCGCTGCGTGTGGCTCCCGAGGAGCACCCCGTGCTGCTGACCGAGGCCCCCCTGAACCCCAAGGCCAACCGCGAGAAGATGAGCCAGGTCTTTTGGTGGCCACCTCCCTCCTTCCTGGCCTCCCTGCGCTGCGCCCTTTCTCACTGGCTCTCTCTTCTGCCGTTTTCCGTTGGCCTCTCTTCTCTGAGGTGAGTCTCCTTTGGCCGTCTGCCGCTTGTAGATCGGCAGGGTCCA
+
BBBABBB>CCFFGGGGFG4AF?EGGEEAAAGGFFFE?EGGGHHHHGGEEEGGGHGHHHHEEGCGGGGGGEEGHHHGGGGHFHHHHGGCGG<<CGHFFHD1F0<???11?11>-<.<F0>>GGF.C//.<=<<00<GHHHHG/0;-:-9.;-;BBF0000;90;F./;99FBFGG///B@ADFFEFF9/..9//99/;F9BFB/B:.;.9.BFFBFF/FFBFF---:AF/--;A..;/9//99-99-BFBEB
@M05620:37:000000000-D9766:1:1101:12196:5904 1:N:0:7
AGTGCCAGCTCTCCATCGCACAGGGGACCCAGGGCCTGGCCCCTCCATCCAGAAAACCTATGACCTCACCCGCTACCTGGAGCACCCACTCCGCAGCTTGGCTGGGACCTATGTGAGTATCCAGCGTAGGAATCTGGGAGTTGGGGAGGAGTGAGGAGTTGGGGAAAGACAGTCCTAACCGTGGAGGGTTCTGGTAAATGATGGGGTGAGGAGGGGCTCTTTGGCTCCCACCAGTCCCCCTGTCTGGTCTA
+
>11>>DDFAFFFG1GGAEACEEFGFC?EAABGBBE/AAGFCHGHGGEHFBGGG0FBGGHHFGFHHDBFHHHEE>>FHHFF0FGHHH/??0GBAE?E>BBB/GHGGGHHGHHHHHH2DFGGHHDGHGGCGGHDGHHHGH0FGHHEGG.@C<CCH0<CCGHHHGGGAC.GFHGGHHGHHHGGGGGGAEFG9FFGGGGFFGFGGGGGGFF@FFFEFF?@?@FFFFFFFFFEFFFFFFFFFFFF@FFFFFFFFFB
@M05620:37:000000000-D9766:1:1101:22599:5920 1:N:0:7
AGTGCCAGCTCTCAATCGCACAGGGGACCCAGGGCCTGGCCCCTCCATCCAGAAAACCTATGACCTCACCCGCTACCTGGAGCACCAACTCCGCAGCTTGGCTGGGACCTATGTGAGTATCCAGCGTAGGAATCTGGGAGTTGGGGAGGAGTGAGGAGTTGGGGAAAGACAGTCCTAACCGTGGAGGGTTCTGGTAAATGATGGGGTGAGGAGGGGCTCTTTGGCTCCCACCAGTCCCCCTGTCTGGTCTA
+
AAAAAFFFBFFFGGGGGGGGGGHGGFGGGGHHGGGGGGHGFHGHGGHHHFGHHHGHHGHHHHHHHHHHHHHGGGGGHHHHHHHHHHHHGHHHGEGGGGHHGFHGDFHHGHHHHHHHHGHHHHGHHGDGGGHHHHHHHHHGGHHHGGGGGGGGGHHHGGGHHHGGGGHHFHHHHGHHGHHHGDEGGGGG.9.FGGFGGGGGGGGGGGFFFFFFFFFFFFFFFFFFFFFFFFFFFFFFFFEDFFFFFFFFFFF
@M05620:37:000000000-D9766:1:1101:14871:5986 1:N:0:7
AGTGCCAGCTCTCAATCGCACAGGGGACCCAGGGCCTGGCCCCTCCATCCAGAAAACCTATGACCTCACCCGCTACCTGGAGCACCAACTCCGCAGCTTGGCTGGGACCTATGTGAGTATCCAGCGTAGGAATCTGGGAGTTGGGGAGGAGTGAGGAGTTGGGGAAAGACAGTCCTAACCGTGGAGGGTTCTGGTAAATGATGGGGTGAGGAGGGGCTCTTTGGCTCCCACCAGTCCCCCTGTCTGGTCTA
+
BAAABFFF?FFFGGGGGGGGGGHDFGGGGGEGGAGGCFHHGHGGGGHHGHHHFHHHHGFFHHGHHHHHHGHGGGGGHHGHHHHHHHHHGFDHGGGEGHBF/?G/EGGF<0?BFGFHHBG1F2BBB</?/BHHFBDGGFHG/<FGGGGG?EG>CDGGHGC/D<-:EAGHFFHHHBC0CGFFB9ABDFDB..CFGFCBGGGFFFGGGG;BEFAFFFBB<-.;;FBFFFFF?9FFFFEFBFEFBEBFBFF//99
@M05620:37:000000000-D9766:1:1101:22588:6059 1:N:0:7
ACCACACCTTCTACAATGAGCTGCGTGTGGCTCCCGAGGAGCACCCCGTGCTGCTGACCGAGGCCCCCCTGAACCCCAAGGCCAACCGCGAGAAGATGAGCTACCTCTTCTGGTGGCCTCCTCCCTCCTTCCTGGCCTCCCGGCGCTGCGCCCTTTCTCACTGGTTCTCTCTTCTGCCGTTTTCCGTCGGCCTCTCTTCTCTGACCTGAGTCTCCTTTGGACCTCTGCAGGTTCTAGATCGGAAGAGCCCA
+
BBB3ABBBFFFFGGGGFGGDE5GFGAEEGDHH3FGEEGGGGHHHHGGGGGGGHHGHHHHGCGGGGDGGGGGFHFHGGGFHAEHHHG?/BDC@CGGHFHFHH>FF???GGGHHHGHGHF10FFCGFHHGHHHHHFGHHHFHGGCDGGCGGGGGGGGGGGFFFGFFFFGBFGGGGGFFFFBFFFFFFFFFBB=DFFFFFFFFFFFFFFFFFFFFFFFFFFFF/FFFFFFFFFFAFFFFFFFFFFDFF.AF.A.
@M05620:37:000000000-D9766:1:1101:22573:6069 1:N:0:7
ACCACACCTTCTACAATGAGCTGCGTGTGGCTCCCGAGGAGCACCCCGTGCTGCTGACCGAGGCCCCCCTGAACCCCAAGGCCAACCGCGAGAAGATGAGCAACTTCTTGTGGTGGTCCCTTCCCTCCTTCCTGGCCTCCCCGCGCTGCGCCCTTTCTCACTGGGTCTCTCTTCTCCCGTTTTCCGTCGGGCTCTCTTCTCTGACCTGAGTCTCCTTTGGCCCTCTGCAGGTTCTAGATCGGAAGGGCCCA
+
BBBBBBBBFFFFGGGGGGGG4BFFGEFEEEHHHGGGGGGGGHHHHGGGGGGGHHHHHHHGGGGGGGGGGGGHHHHGGGGHGHHHHGGGGGGGFGHHHH22F220<??1?111/0?/.11>1100>F0<FG0G0D/<.0<G..---;--99BG--900990;CF/.9;99F00CF///9AEF/AF/.B.---;-9;9FFFB9F/:;9/././9;FB/B/////...BF/99?FF/9F/;FF9A.9A...;9D
@M05620:37:000000000-D9766:1:1101:11077:6069 1:N:0:7
AGTGCCAGCTCTCAATCGCACAGGGGACCCAGGGCCTGGCCCCTCCATCCAGAAAACCTATGACCTCACCCGCTACCTGGAGCACCAACTCCGCAGCTTGGCTGGGACCTATGTGAGTATCCAGCGTAGGAATCTGGGAGTTGGGGAGGAGTGAGGAGTTGGGGAAAGACAGTCCTAACCGTGGAGGGTTCTGGTAAATGATGGGGTGAGGAGGGGCTCTTTGGCTCCCACCAGTCCCCCTGTCTGGTCTA
+
AAAAAFFFBFFFGFGGGGGGGFHEFGGGGGDHGGGGFGHHHHGHGGHHHHEGGGBEGGHHHHHHHHHHHHHGGGGEHHFGHGGFFGFHGFHHGGEFGGHHGHHGGGHHGHHGHHHFHGHHHGHHHG<C@GHHHHHHHHHGEHHHGGGGGDGHHHHHGDHFHHGGGFFHGHGHHGFHHHHGAEADFEGG;CFGGGFGGGFGGGGFGGFFFFFFFFFFF@EFFFFFFFEEFFFDFEFFFFFFFEFFFFFFFBB
@M05620:37:000000000-D9766:1:1101:14391:6110 1:N:0:7
ACCACACCTTCTACAATGAGCTGCGTGTGGCTCCCGAGGAGCACCCCGTGCTGCTGACCGAGGCCCCCTGAACCCCAAGGCCAACCGCGCGAATATGCGTGGCCCGCTCCCTCTTCTGTTTGCCGCCTCCCTCCTTCCTGGCCTCCCGGAGCTGCGCCCTTTCTCACTGGTTCTCTCTTCTGCCGTTTTCCGTCGGACTCTCTTCTCTGCCCTGCGTCTCCTTTGGCACTCTGCCGGTTCTCGATCGGCAG
+
AAAAAAABFFFF5GGGGGGGGGHHGGGGHGGGHGGGGGGGGHDHHGGGGGFGHHHFFGHG>EEGGGGG/?1BFGGG1E?FFFGHGG?<@/<<B//2@??<B@C0/>>>@>>0GHHHH11>=/=DCG@FEGC/GGGGHHGFCGHHCGFG@@?BGFG@GE--9CCCF/FB/FB9FFFFFFFFFFFFB.AFAFFF9ABBBB<FFFFF//BFF/FEFFE9DBDFFFF/FFFEFFFFFBB-@-;AFBEFF;@D-@-
@M05620:37:000000000-D9766:1:1101:12493:6114 1:N:0:7
AGTGCCAGCTCTCAATCGCACAGGGGACCCAGGGCCTGGCCCCTCCATCCAGAAAACCTATGACCTCACCCGCTACCTGGAGCACCAACTCCGCAGCTTGGCTGGGACCTATGTGAGTATCCAGCGTAGGAATCTGGGAGTTGGGGAGGAGTGAGGAGTTGGGGAAAGACAGTCCTAACCGTGGAGGGTTCTGGTAAATGATGGGGTGAGGAGGGGCTCTTTGGCTCCCACCAGTCCCCCTGTCTGGTCTA
+
BBAABFFFBFFFGGGGGGGCGGHCFGGGGGFHCFEGFGHHGHGHGGHHHHEFGFFHHGHGHHFGHHHHHHHGGEFGHHHHGGHHHHHHGHHHGGGFGHFBEHEFGDFGGHHHHHGHHHHHHHHHHGGGGGFDGHHHHGHFEGHHCGGGGGGFGHFHHGEFHHGGGEHHHHHHGBHH0CGHCGGGGGGGGFGGGG9FGGGGGGGEGGDAE..BDDFC@@EFFFFFFFFFFFFFFF9BFBEDAEFFFFFFFBB
@M05620:37:000000000-D9766:1:1101:7882:6143 1:N:0:7
ACCACACCTTCTACAATGAGCTGCGTGTGGCTCCCGAGGAGCACCCCGTGCTGCTGACCGAGGCCCCCCTGAACCCCAAGGCCAACCGCTAGCCACCTCGTCTGGTGGCTGCCTCCCTCCTTCGTCGCATCCAGGCCCTTCGCCCTTTCTCCCTGGTTGACCTTTCTACAGTTTTCCGTCGGCCTCTTTTCTCTGACCTGGGTCTGCTTTGGACCTCTGCCGGTTCTCGCTCGGCAGCTCCCCCGTCTGAA
+
ABBBBBB3FFFFGGD4FGFDGFHFGAE242ABFCFF?FGGGHHHHGGEA1E1BFFAFGEA?ECEGEGGEEAFCB/EGF>GE/GHHGF?C<<<?010B?F/<?/?GF0/??</<1<//FG?CGH.F<A-<<-<0<C..<./:C.;.:/00C0<C/0990:/90090909;0000=00;C0.:;B...9//;/99/;////..;9..9/9//9///BFFFBFFBB@9A//9...-9.--.;/9..99;.;./;
@M05620:37:000000000-D9766:1:1101:15615:6146 1:N:0:7
GAGGCTGCTTTGGAAGAAACTCATAGGTTACGGCAAAAGTTCCCCCTGGGCCTGGGAAAGATTCTCGCCCCCATTACTCAAGCTGAAACAACGGCCAATTCCTACAAGACACTACCCGTAAGGAAAGGCCCCTAGAAGACTCAACGGGAGAAAAAGATCTGATAAAACAATGGAAAGTAAGACAGGCATTTCCGCTTTAGCACTCTTGGGGACCCAATTGAACAATTCTCAGCATTTGTACTTGTACCTGA
+
>1AAAAFAFFFFGFGGGGGGGBG3DA111B10BEAEGFFH22D10B/B//BF////BB/B011222/AA///>BEHH211BBBG111BB0??/EE//?F1FBB>FG1<F00B<BGBEABCCBCGGH0@?/?>?<<@G1??111?0/>/><.>F>F.<0=00000==G0<<<0/00<C::C;0;:;.;;00;:0.99;.;00;C0;;C00.-;-99;A/C;9BB/B//:/99::/9BF///9/9/99/////
@M05620:37:000000000-D9766:1:1101:8575:6150 1:N:0:7
ACCACACCTTCTACAATGAGCTGCGTGTGGCTCCCGAGGAGCACCCCGTGCTGCTGACCGAGGCCCCCCGCACCCCCAGGACAACCGAGGGAAAATGGGTGGCCAGCTCCCTCTTCTGTTTTCCGCTTCCCTCCTTCCTGGCCTTCCGGAGCTGCGCCCTTTCTCACTGGTTCTCTCTTCTGCCGTTTTCCGTCGGACTCTCTTCTCTGCCCTGCGTCTCCTTTGGCACTCTGCCGGCTCTCGATCGGCAG
+
AAA1>AA1BCFFGFGFBG1AB1GCE0B00AGG1BBA0EEECHHHHGGGEEFGFHHFHHHA/FCGF/EG/>/>>/?E/<?F//FG/C//</>/</011?00?A<<1<<<11<FGHFHGF000/=<.<.<./;;:CBGHHG0:CGF/0:C?AAGGGGGG9;AFG0CF0CBF-BBFFFFFFFFFBFF@FBFFFFF;9@;--@FF;BF/:BFFEFFFE--9>AFFFFFFF/:B;9FF/9;=--;F/;:B--A;@@
@M05620:37:000000000-D9766:1:1101:25875:6175 1:N:0:7
AGTGCCAGCTCTCAATCGCACAGGGGACCCAGGGCCTGGCCCCTCCATCCAGAAAACCTATGACCTCACCCGCTACCTGGAGCACCAACTCCGCAGCTTGGCTGGGACCTATGTGAGTATCCAGCGTAGGAATCTGGGAGTTGGGGAGGAGTGAGGAGTTGGGGAAAGACAGTCCTAACCGTGGAGGGTTCTGGTAAATGATGGGGTGAGGAGGGGCTCTTTGGCTCCCACCAGTCCCCCTGTCTGGTCTA
+
>>AABFBFBFFFFGGGGFFGCFFGFEEEFGGHGGGGGAGFAHGFGGBD5GFHF33GFGHGF3AGGGBCGHHGGFCGHHHFHGH1?FFHGHHHGE/EFGHHGHHFEGHHGHGHHHHHHFFGHHHHHGEGDGHHHHHHHHHGFHHHGGGGGGGHHHHHHGHHHHGGGGHHHHHHHHHHHHHFGCEGGGGGEAFFGGFFFFFGGGGGGGFFFFFFFFFFFFFFFFFFFFFFFFFFEFFFFFFDFFFFFBBB;BB
@M05620:37:000000000-D9766:1:1101:16956:6191 1:N:0:7
AGTGCCAGCTCTCAATCGCACAGGGGACCCAGGGCCTGGCCCCTCCATCCAGAAAACCTATGACCTCACCCGCTACCTGGAGCACCAACTCCGCAGCTTGGCTGGGACCTATGTGAGTATCCAGCGTAGGAATCTGGGAGTTGGGGAGGAGTGAGGAGTTGGGGAAAGACAGTCCTAACCGTGGAGGGTTCTGGTAAATGATGGGGTGAGGAGGGGCTCTTTGGCTCCCACCAGTCCCCCTGTCTGGTCTA
+
>A>ABFFFBFFFFGGFGFGGAEFHGGGGEGHHFGGDFCHF2GGHGGFHHHHFDCFGHEFFHHBGFHFHHHHGGGEEHHHHHHHCCFHHGFHHGGGGEBGHG3GEDFHHGHHHFHHHHHHHHHHHGGGGGAGHHHFFHGFGGHFGGGCCGGDFCGHHGGHHGHGCEGHHHHGHHHHEHHHHGGCBEGFGE?FGFGFFGGGGGGGGGGFBFFFFFFB?BBFFFFEFFFFFFFFFFFFFFFFFBFFFFFFFFFF
@M05620:37:000000000-D9766:1:1101:10660:6202 1:N:0:7
ACCACACCTTCTACAATGAGCTGCGTGTGGCTCCCGAGGAGCACCCCGTGCTGCTGACCGAGGCCCCCTGAAACCCAAGGCCCAACCCCGGGAAGAGGGCCGCCCTCTACCTCTTCTGGCGGCCTCCTCCCTCCTTCCTCGTCTCTCCTAGCCGCCCCCTTTCTCACCGTTTCTCTCTTCTGCTCTCTTCTGCAGTTCTCTCTTCTCTGATCTGATCCTCCTTTCGAACTCTGCAGTTTTCAGCTCGTAAT
+
BBBBBBBBFFFFGGGGGGGGGGFHGGGEAEHHHGGGGGGGGHHHHGGGGGGGHHHHHHHGGGGGGGGG/?23BFGGFE/?/F/?/?////>/>//00//////////01<11>1111=11--<-.;./:/./;E/0=/00..;.90;/;0;F/.;-A??99///;/B..9;BFFFBFF//;/;//;/;FF/;//;///;F/9B//9///;/;F////9//;.;//;.:.9BF//////////;///9-...
@M05620:37:000000000-D9766:1:1101:10896:6223 1:N:0:7
AGTTCCAGCTCTCCATCGCACAGGGTACCCAGCGCATGGCCCCTCCATCCAGAAAACCTATGACCTCACCCGCCACCTGGGGCACCCACTCCGCAGCTTGGCTGGGACCTATGTGCGTATCCAGCGTCGGAATCTGGGCGTTGGGGCGGCGTGCGGCGTTGGGGCAAGCCAGTCCTAACCGTGGCGGGTTCTGGTAAATGATGGGGTGAGGAGGGGCTCTTTGGCTCCCACCAGTCCCCCTGTCTGGTCTA
+
>>>>>B@FFFFFGGGB5AE2A2A4FBBBFBBF2AA2BBBGGHGHGFCGGABFF3F2BEFFAADFH5BBFGH0>>>BGHBB1/?>EFG1?FGB/?/E>F3B<B3FEFGFFH1GFDF2?FADGH21F@F/>C//?GHGB0.-AC@.-<<-A?@;-9B=-=@BBE;B.-...;.;BFFF//BFBFF;-9-@;EFFFFF9BB;//BFBEFA@.../;AB?B=EFBFFFBFFFF.;D.AFFFFFFBEFFFFFFFF/
@M05620:37:000000000-D9766:1:1101:18445:6269 1:N:0:7
ACCACACCTTCTACAATGAGCTGCGTGTGGCTCCCGAGGAGCACCCCGTGCTGCTGACCGAGGCCCCCTGAACCCCAAGGCTAACCGCGAGAAGATGCGTGGCCCGCTACCTCTTCTGGTGGCCGCCTCCCTCCTTCCTGGCCTCCCGGAGCTGCGCCCTTTCTCACTGGTTCTCTCTTCTGCCGTTTTCCGTAGGACTCTCTTCTCTGACCTGAGTCTCCTTTGGAACTCTGCAGGTTCTAGATCGGAAG
+
AAAAAABAFFFFGGGGGGGGGFHHGFGGHGFHHGGDEFEEFHHHHGGEAEFBAGHHFHHE@E?EFGGEEF2BBFEE>EHEFGFFF0EEF/BDFG2GH2BCDCGHHACGGGHGHHHHHFH><EHGDAFFGHGHHGFHHGHHGHHHGHEDB9B?GFGFGEGAGGGGGGGGGG9BFFFFFFFFFFFFFADFFFFFBA;AFFFFFFFFFFFFFFFFFFFEFFFFFFBFFFFFFFFFFFFF?FBFFFFFFFEFFF9
@M05620:37:000000000-D9766:1:1101:22480:6287 1:N:0:7
ACCACACCTTCTACAATGAGCTGCGTGTGGCTCCCGAGGAGCACCCCGTGCTGCTGACCGAGGCCCCCCTGAACCCCAAGGCCAACCGCGAGAAGATGAGCTACCTCTTCTGGTGGCCGCCTCCCTCCTTCCTGGCCTCCCGGCGCTGCGCCCTTTCTCACTGGTTCTCTCTTCTGCCGTTTTCCGTCGGACTCTCTTCTCTGACCTGAGTCTCCTTTGGACCTCTGCAGGTTCTAGATCGGAAGAGCACA
+
CCDEDEDEFFFFGGGGGGGGGGHHGGGFHGHHHGGGGGGGGHHHHGGGGGGGHHGHHHHGGGGGGGGGGGGHGHHGGGGHGHHHHGGGGGGGGGHHHHGHHHHH??GHHGHHHGHGHH-@GEGHGHHGHHHHHHHHHHHHGGGGGDGGGGGGGGGGGGGGGGGGFFFFFFFFFFFFFFFFFFFHFFFFFF-@FFFFFHFFFFFFFFFFFFFFHHFFFHHFBFFFFFFFFFFFFFFFFFFFFDDFF.<FFF/
@M05620:37:000000000-D9766:1:1101:19880:6289 1:N:0:7
ACCACACCTTCTACAATGAGCTGCGTGTGGCTCCCGAGGAGCACCCCGTGCTGCTGACCGAGGCCCCCCTGAACCCCAAGGCCAACCGCGAGAAGATGCCCAGGTGAGTGGCCCGCTACCTCTTCTGGTGGCCGCCTCCCTCCTTCCTGGCCTCCCGGCGCTGCGCCCTTTCTCACTGGTTCTCTCTTCTGCCGTTTTCCGTAGGACTCTCTTCTCTGACCTGAGTCTCCTTTGGAACTCTGCAGGTTCTA
+
AAA@AAAAFFFFGGGGFGG1G1B1E0ABFAGH1FGEEGGCGHHHHGGGGGGGHHHHHHHGCEGGG/EGGGGFHFHGGGGHAAGHHEE@CC@<<C0F1GHHHHHAHHHHHHGGHHGGGGGHHHFFGHHHHHGHHGCCGGEFHHGHHFFGFFGGGGGGG@-AA@@B@?F@<FFFFFEFFFFFFFFFFFFFFFFFF@FFFEFFBFFFBFFFFFFFFFFFFBFFFFF/BFFFFFFFFFFFFFFFFFFFFFFFFF;
@M05620:37:000000000-D9766:1:1101:24851:6297 1:N:0:7
ACCACACCTTCTACAATGAGCTGCGTGTGGCTCCCGAGGAGCACCCCGTGCTGCTGACCGAGGCCCCCCGCACCCCAAGGCCAACCGCGCGAAAATGCGTGGCCCGCTCCCTCTTCTGGTTGCCGCCTCCCTCCTTCCTGGCCTCCCGGAGCTGCGCCCTTTCTCACTGGTTCTCTCTTCTGCCGTTTTCCGTCGGACTCTCTTCTCTGACCTGCGTCTCCTTTGGCACTCTGCAGGTTCTCGATCGGCAG
+
CCCCCCCCFFFFGGGGGGGGGGHGGFGEDGHGHGGGGGGGGHHHHGGGEEGGHHGHGHHGGGGGGGGG/>/>>EGG<E/F??GHGGC>@></A//=F=>>C?F<.<<C@<<CGGHHHC0;0.:CA:::=:CBFGGGGGGFEGGGFGGGG-AFFFFFFFAFFFFFFFFFFFFFFFBFFFFFFFFFFADFEFFFB;@DDFFFFFFFBFFFF0BFFFE9DD?FFFFFFFEBFFFFFB0:A.:BF;EFFADD;C>
@M05620:37:000000000-D9766:1:1101:24961:6365 1:N:0:7
ACCACACCTTCTACAATGAGCTGCGTGTGGCTCCCGAGGAGCACCCCGTGCTGCTGACCGAGGCCCCCCGAACCCCAAGGCCAACCGCGCGAATATGCGTGTCCCCCTCCCTCTTCTGTTTGCCGCCTCCCTCCTTCCTGGCCTCCCAGAGCTGCGCCCTTTCTCACTGGTTCGCTCTTCTGCCGTTTTCCGTCGGACTCTCTTCTCTGACCTGCGACTCCTTTGACACTCTGCCGGCTCTCGATAAGTAC
+
CBCCCCCCFFFFGGGGGGGGGGHHGGGGHGHHHGGGGGGGGHGHHGGGGGGGHHHHHHHGGGGGGGGG/>/>EEGGGEFF?FGHGGCDCBC<CFAGHG/<><G=F.>-E<C/GHHHH00<==<GC:A.C.CCGDFHHGFBBAAFFAE/0.;BFFG?CGGAGGFFFFFFF/BBF-;:.;0BF00;BDDFFFF.:.9@DAFFFFBF00:FBFFF0BFF-;;AFBFFF00990;0B00;9--;/BA09..0000
@M05620:37:000000000-D9766:1:1101:21268:6365 1:N:0:7
ACCACACCTTCTACAATGAGCTGCGTGTGGCTCCCGAGGAGCACCCCGTGCTGCTGACCGAGGCCCCCCGCACCCCCAGGACAACCGCGTGCACCTGCTGGGCCCGCCCTCTCTTCTGCTTGCCGCCTCCCTCCTTCCTGGCCTCCCGGAGCTGCGCCCTTTCTCACTGGTTCTCTCTTCTGTCGTTTTCCGTCTGACTCTCTTTTCTGACCTGCGTCTCCTTTGGCACTCTGCAGGCTCTCGATCGGCAC
+
BBA?ABBBFFFFGGGGFGGGGFHGGAABCEHHFFGEEGGCFHHHHGGGAEGGHHGGHHHGCGEGGAGGEC//>>EG@EEG//2BGG//////?20?001<?////<>->-<<GHFGH00<0<.G--:.;.;//CH0C/99/..;C.CE--=-;/F-A.;BFB/9B//BB.BFFFF/BBBBF/9BAE.E./;./A.9BBFFFFEF/B/9/;B9/99-.-9./9;BB////99/B9//9..;/;./9;-.---
@M05620:37:000000000-D9766:1:1101:14021:6397 1:N:0:7
AGTGCCAGCTCTCAATCGCACAGGGGACCCAGGGCCTGGCCCCTCCATCCAGAAAACCTATGACCTCACCCGCTACCTGGAGCACCAACTCCGCAGCTTGGCTGGGACCTATGTGAGTATCCAGCGTAGGAATCTGGGAGTTGGGGAGGAGTGAGGAGTTGGGGAAAGACAGTCCTAACCGTGGAGGGTTCTGGTAAATGATGGGGTGAGGAGGGGCTCTTTGGCTCCCACCAGTCCCCCTGTCTGGTCTA
+
BBAABFFFCFFFGGGGGGGGGGHGGGGGGGHHGGGGGGGHGHGHGGHHHHHHHHHHHGHHHHHHHHHHHHHGGEGGHHHHHHHHHHHHGHHHGGGGGGHHGHHGGGHH?GHHHHHHHHHGHHHHHGGGGGHHHHHHHHFGGHHHGGGGGGGHHHHHHGHH0C@FGGHHHHHHHHHHHHHHGGFGGGGGCFGGGGFGGGGGGGGGGGFFFFFFFFFFFFFFFFFFF/FEFFFFFFFFFFFFFFFFFBFFFFF
@M05620:37:000000000-D9766:1:1101:17638:6406 1:N:0:7
ACCACACCTTCTACAATGAGCTGCGTGTGGCTCCCGAGGAGCACCCCGTGCTGCTGACCGAGGCCCCCCTGAACCCCAAGGCCAACCGCCCGCGACCTCTTCTGGTGGCCGCCTCCCTCCTTCCTGGCCTCCCGGCGCTGCGCCCTTTCTCCCTGGTTCTCTCTTCTGCCGTTTTCCGTAGGCCTCTCTTCTCTGACCTGAGTCTCCTTTGGACCTCTGCAGGTTCTAGATCGGAAGAGCACACGTCTGAA
+
AAAAAAAAFFFFGGGFFGGAE1F1EAAEHFGH1FGGGGGGFHHHHGGGEFGGFFHHHGHGGG?EFEEGGGGEGFFGGGGFAAGGEGG/C/B////>CF1?FGGFF<GFH<@CGC<CEHFGGFGHFC/GG:GHGF?C-@@-B@GGG@GGGFFF/F/9B9FFFFFFFFFBFF@F?BEFFFF--B/;FFFFFFFFFFFBFFFFFFFFFFFFFFFFFBFFF/99/;-9BBF/BBFFF?-AA-AF/AFF@FEFEBB
@M05620:37:000000000-D9766:1:1101:16990:6411 1:N:0:7
AGTGCCAGCTCTCAATCGCACAGGGGACCCAGGGCCTGGCCCCTCCATCCAGAAAACCTATGACCTCACCCGCTACCTGGAGCACCAACTCCGCAGCTTGGCTGGGACCTATTGCGTATCCAGCGTCGGAATCTGGGCGTTGGGGCGGCGTGCGGCGTTGGGGCAAGACAGTCCTAACCGTGGAGGGTTCTGGTAAATGATGGGGTGAGGAGGGGCTCTTTGGCTCCCACCAGTCCCCCTGTCTGGTCTAT
+
>AAABFFFBFCFGGGGGFFEEEHHGGGGGFDHGGGGFGHGFGGGGGHHHGGHHGHGHGGFHFHHHHG@GHHEGGGGHFGHHHHFGHHHGGHHGF/EFFGHGHHGGGHHGHGHHH3DEGGHFDDB<?/<C/FEHHHHGADGFGFGG.CG-A:B.?D9=>CFFFFD@EF9BFFFFFFFFFFFAEC.ADF9FFFFFBFFFFFFFFFFFDDEFABD.DFFFFFFFFBFFFFFFFAEFBFFFFF-EBFFFBBFFFB
@M05620:37:000000000-D9766:1:1101:17474:6415 1:N:0:7
ACCACACCTTCTACAATGAGCTGCGTGTGGCTCCCGAGGAGCACCCCGTGCTGCTGACCGAGGCCCCCCTGAACCCCAAGGCCAACCGCGAGAAGATGAGGTGAGTGGCCCGCTACCTCTTCTGGTGGCCGCCTCCCTCCTTCCTGGCCTCCCGGCGCTGCGCCCTTTCTCACTGGTTCTCTCTTCTGCCGTTTTCCGTAGGACTCTCTTCTCTGCCCTGAGTCTCCTTTGGAACTCTGCAGGTTCTTGTT
+
CDDCCDDDFFFFGGGGGGGGGGHHGGGEFGHHHGGGGGGGGHHHHGGGGGGGHHGHHHHGGGGGGGGGGGGHHHHGGGGHGHHHGEGGGGGGGGHHHH2==2F===?FEF/<C@-><FG1FHH00GHGC.DGGCGHC/GGH0GCHG/.:0FG..-;C??FF--D==:B0F00:0;:FB:B0BBBFFF0BBC../;00.:.A.B0/BB00BFFBB000.:./:;B0FFF000/0:0:B0:F0B.:00;0;0:
@M05620:37:000000000-D9766:1:1101:22362:6436 1:N:0:7
ACCACACCTTCTACAATGAGCTGCGTGTGGCTCCCGAGGAGCACCCCGTGCTGCTGACCGAGGCCCCCCTGAACCCCAAGGCCAACCGCCCGCTACCTCTTCTGGTGGCCGCCTCCCTCCTTCCTGGCCTCCCGGCGCTGCGCCCTTTCTCCCTGGTTCTCTCTTCTGCCGTTTTCCGTCGGCCTCTCTTCTCTGACCTGAGTCTCCTTTGGACCTCTGCAGGTTCTAGATCGGCAGAGCCCACGTCTGAA
+
CCCCDDDDFFFFGGGGGGGGGGHHGGGGGGHHHGGGGGGGGHHHHGGGGGGGHHHHHHGGGGGGGGGGGGGHHHHGGGGHGHHHHGGGG/>CG/<CFHHGHFHHFHHGHGGGGGGHGHHGHHHHHHHHHHHHGGGGGGGGGGGGGGGGGGGBFGGGGGGGGGFFFFFFFFFDFFFFFFFFAFABFFFFFFFHFFFFFFFFFFFFFFFFFHFF00<FFFFFBFFBFFFFFFFFFF-@DEEF.EEFFFFFFFF
@M05620:37:000000000-D9766:1:1101:20606:6438 1:N:0:7
AGTGCCAGCTCTCAATCGCACAGGGGACCCAGGGCCTGGCCCCTCCATCCAGAAAACCTATGACCTCACCCGCTACCTGGAGCACCAACTCCGCAGCTTGGCTGGGACCTATGTGAGTATCCAGCGTAGGAATCTGGGAGTTGGGGAGGAGTGAGGAGTTGGGGAAAGACAGTCCTAACCGTGGAGGGTTCTGGTAAATGATGGGGTGAGGAGGGGCTCTTTGGCTCCCACCAGTCCCCCTGTCTGGTCTA
+
ACABBFFFCFFFGGGGGGGGGGHGGGEGGGHHFGGGGGHHHHGHGGHHHHHHHHGHHGHHHFHHHHHHHHHGGEFGHHHHBFHHHHEGFHHHEGGGGHHHGHHGGGHHGHHHHHHHHHHHHHHHHGGDGGHHHHHHHHFGGHHHGGFGGGEHHFHHFGHHHGGGGDCHHHHHHHHHHHHHGGGGGGGGGGGGGGGGGGGGGGGGGGFFFFFFFFFFFFFFFFFFFFFFFFFFFFFFFFFFFFFFFFFFFFF
@M05620:37:000000000-D9766:1:1101:13393:6443 1:N:0:7
GAGGCTGCTTTGGAAGAAACTGACAAGCCAGGGACAAAAGATCGGAAGAGCACACGTCTGAACTCCAGTCACACATGTGGATCTCGTATGCCGTCTTCTGCTTGAAAAAAAAAAAATCTACATATCCCATCCGCCCTACTTCCATTCCTCCCTACACTCCAAAATATCTAACGATATCTCTTGCTTAGCCACATCTCTCTAGCTTTCATATATCAATGGATATTGATCAATCACTCCCACTATCGTGGTGC
+
ABAABAFBFFFFGGGGGGGGGGHHHHHHGHHHEGGGHGCGGHHHGFGGGHHHHHHGFGHGHHHHHHHHHHGH53133553BB@FGHFEHHHHGEEHGHHHHHHHGHHHHGGGF@</022@22222221110?//</C001111111>1110.<0.//0//</0.<0000000..:.:0:000:0000009:/.0;00900000;00;09000000000/:00000;0///9////:.....///....../
@M05620:37:000000000-D9766:1:1101:4984:6472 1:N:0:7
AGTGCCAGCTCTCCATCGCACAGGGGACCCAGGGCCTGGCCCCTCCATCCAGAAAACCTATGACCTCACCCGCTACCTGGAGCACCCACTCCGCAGCTTGGCTGGGACCTATGTGAGTATCCAGCGTAGGAATCTGGGCGTTGGGGCGGCGTGCGGCGTTGGGGAAAGCCAGTCCTAACCGTGGAGGGTTCTGGTAAATGATGGGGTGAGGAGGGGCTCTTTGGCTCCCACCAGTCCCCCTGTCTGGTCTA
+
>A>1>DF1AFFFGCGG1AF1E0BAF0AAA0AB0AA/AFGHHHGHGGFHHBFGFC10BEGBB1FGH1BFHHH/>>>>EGGH00BFGHF/?FH0>?/>>BBBEHFFEEGHGHFHHHEBGHHHHHFGHCE/>C1@FGHHHG/<C@C0CCACG-;AA.AA-@@@@-@@--99/ABFFFFFB:FF?FF@-:A@FFFFFFFFFFFFFFFFFFF@FFFFBF-;@?FFFFFFFFFFFFFFEFFFFFFF@FFFFFFFFFF
@M05620:37:000000000-D9766:1:1101:19955:6473 1:N:0:7
ACCACACCTTCTACAATGAGCTGCGTGTGGCTCCCGAGGAGCACCCCGTGCTGCTGACCGAGGCCCCCCTGAACCCCAAGGCCAACCGCGAGAAGATGAGCTACCTCTTCTGGTGGCCGCCTCCCTCCTTCCTGGCCTCCCGGCGCTGCGCCCTTTCTCACTGGTTCTCTCTTCTGCCGTTTTCCGTCGGACTCTCTTCTCTGACCTGAGTCTCCTTTGGACCTCTGCAGGTTCTAGATCGGAAGAGCACA
+
DDDDDDCCFFFFGGGGGGGGGGHHGEGEFGHHHGGGGGGGGHHHHGGGGGGGHHHHHHHGGGGGGGGGGGGHHHHGGGGHGHHHHGGGGGGGGGHHHHFFHFGF0?FFGGHHFHHGGH-><<>CEHHGHHHHFHFHHHHHEGF-CGCGGGGGGGGGGGGGGGGGFFFFFFFFFFFFFFFFFFFFFFF9CC@BB:FFFFFFFFFFFFFEFFFFFFFFFFBFBBFFFFFFFFFFFFFFFFFBEDAEF.9B0;B
@M05620:37:000000000-D9766:1:1101:25688:6479 1:N:0:7
ACCACACCTTCTACAATGAGCTGCGTGTGGCTCCCGAGGAGCACCCCGTGCTGCTGACCGAGGCCCCCCTGAACCCCAAGGCCAACCGCGAGAAGATGAGCTACTTCTTCTGGTGGCCGCCTCCCTCCTTCCTGGCCTCCCGGCGCTGCGCCCTTTCTCACTGGTTCTCTCTTCTGTCGTTTTCCGTTGGGCTCTCTTCTCTGACCTGAGTCTCCCTTGGCTCTCTGCCGGTTGTAGATCGGCAGGGCTCA
+
AAA3AB@BFFFFGGGFFGGGGGHHGEEAAEGHFGGEEGGCFHHHHGGGEEGGHGHFHHHGEGGGGFEGGGGFHGHGGGGHEGHHHGE/D?@BCGHHHH11G1111<1???DD11F/00->-...<C<.CD0C0D<GA0GG..---A-9.:@G@?/009C0;FGB0/B//;//;FB//;;ADAEF/.;/..-;..;/BFFF/B9//999/.9/BF//;9.9///;BF///--;A-;BB/BB9D-@B-9A..:
@M05620:37:000000000-D9766:1:1101:15695:6479 1:N:0:7
ACCACACCTTCTACAATGAGCTGCGTGTGGCTCCCGAGGAGCACCCCGTGCTGCTGACCGAGGCCCCCCTGAACCCCAAGGCCAACCGCGAGAAGAAGAGCTACCTCTTCTGGTGGCCTCCTCCCTCCTTCCTGGCCTCCCGGAGCTGCGCCCTTTCTCACTCGTTCTCTCTGCTGCCGTTTTCCGTCGGACTCTCTTCTCTGACCTGAGTCTACTTTGGCCCTCTGCAGGTTCTAGATCGGAAGAGACCA
+
AAAABAAAFFFFFGGAAEBFGECBAEFFF2GHFGFAAEG2EHHHHGGG?EFEHFBGHHGGGGGGGEEGGGGHHHHGGGGHGGHHEGGGGCCCCD0?001?011<0?F1?1?F1?0/C010.0<0.<FDHDGF0F/CGBAGE<--;:./C-C.@BFFFGG0;0099CF.B0;900;9BFBD.;EFFB999=-9@FFFFFFFFF///;FB/9;/B/;F/BFF/;.9EBFF;B../;9/99:FFB.9D9F..;.
@M05620:37:000000000-D9766:1:1101:20136:6518 1:N:0:7
ACCACACCTTCTACAATGAGCTGCGTGTGGCTCCCGAGGAGCACCCCGTGCTGCTGACCGAGGCCCCCCTGAACCCCAAGGCCAACCGCGAGAAGATGCCCAGGTGAGTGGCCCGCTACCTCTTCTGGTGGCCGCCTCCCTCCTTCCTGGCCTCCCGGCGCTGCGCCCTTTCTCACTGGTTCTCTCTTCTGCCGTTTTCCGTAGGACTCTCTTCTCTGACCTGAGTCTCCTTTGGAACTCTGCAGGTTCTA
+
CCCCCCCCFFFFGGGGGGGGGGHHGGGEGGHHHGGGGGGGGHHHHGGGGGGGHHHHHHGGGGGGGGGGGGGHHHHGGGGHGHHHHGGGGGGGGGHHHHHHHFHGHHHHHHGGHHGGGCGHHHHHHHGHHHGGHGGGEGHGHHGHHGGGGGGGGGGGGG-;DFFFFFFFFFFFFFBFFFFFFFFFFFFFFFFFFFFFFFFFFFFFFFFFFFFFFFFFFFFFFFFFFFFFFFFFFFFFFFFFFFFFFFFFFF;
@M05620:37:000000000-D9766:1:1101:16700:6556 1:N:0:7
ACCACACCTTCTACAATGAGCTGCGTGTGGCTCCCGAGGAGCACCCCGTGCTGCTGACCGAGGCCCCCCTGAACCCCAAGGCCAACCGCGAGAAGGGGAGTGGCTCGCTGCCTCTTCTTGTCTCCGGCTCCCTCCTTCCTTCCCTCCCGGCGCTCCGCCCTTTCTCCCTGGCTCTCTCTTCTGCCGTTTTCCCGTGGACTCTCTTCTCTGCCCTGCGTACCCTTTTGTCCTCTGCAGGTTCTCGATTGCTA
+
BBABB@BBFFFBEGGG5GGFGGHGGEFGHGGFHFFGGGGFGH2FHGEGGFFFEGGGFHFGEE@EGGGGGGAG3FGGGGEHAGHHEFF@@C@@DGHH///<<0?/0<-->.<>1>C00000=0=0<.--;..=//=/GHH000;/CFG.CDG---.;A..--;/;/F/BF/..:B/BF//B///;9-;D/;/;/..9-.;//B/;B/////;/./.;-;.-;///9//./;B/;F/B/.;////.///.//;
@M05620:37:000000000-D9766:1:1101:14702:6634 1:N:0:7
ACCACACCTTCTACAATGAGCTGCGTGTGGCTCCCGAGGAGCACCCCGTGCTGCTGACCGAGGCCCCCCTGAACCCCAAGGCCAACCGCGCGAAGATGAGCGTGGCCCGCTCCCTCTTCTTTTGGCCGCCTCCCTCCTTCCTGGCCTCCCGGCGCTGCGCCCTTTCTCACTGGTTCTCTCTTCTGCCGTTTTCCGTAGGCCTCTCTTCTCTGCCCTGCGTCTCCTTTGGAACTCTGCATGTTCTAGCTCGG
+
BBAABBAAFFFFFGGBEG5BGFFHGEGB42FFGFGFC?EEDFHHHGEAAEFGEGGHGFHEFE?EFGGGGGGHHHHGGDGFGHHHHGGGGG/>CCGDHHHF1@DGG-FGF<A@DGHHHHHHD0=DFHCC@;;CHGGGGGGGGGFFCFGGEGG?GGFFFDCBDFFFFFFFBFFF.BFFFFFFFFFFFFFFFFFFFFDFFDF/BFFF/BFFFFFFFFEFFEFFFFFBBFFFFB/BFFFFFE/;9BFFFF/;BDB
@M05620:37:000000000-D9766:1:1101:11641:6635 1:N:0:7
AGTGCCAGCTCTCAATCGCACAGGGGACCCAGGGCCTGGCCCCTCCATCCAGAAAACCTATGACCTCACCCGCTACCTGGAGCACCAACTCCGCAGCTTGGCTGGGACCTATGTGAGTATCCAGCGTAGGAATCTGGGAGTTGGGGAGGAGTGAGGAGTTGGGGAAAGACAGTCCTAACCGTGGAGGGTTCTGGTAAATGATGGGGTGAGGAGGGGCTCTTTGGCTCCCACCAGTCCCCCTGTCTGGTCTA
+
ABABCFFFCFFFGGGGGGGGGGHHGGGGGGHHGGGGGGHHHHGHGGHHHHHHHHGHHGHHHHHHHHHHHHHGGGGGHHHHHHHHHHHHGHHHGGGGGHHHGHHGGGHHGHHHFGHHFGHHHHHHHGGGGGFFHHHHHHGAGHHHGGGGGGGGH0GHGDHFHHGGGGGGBGFFGGFHH0GFCEE?.CEGGGGGGGFFGGFGGGGGGGAB?FFFFFFFFFFFFEFFFFFFFFFF?FFFFFFFCFFFFFFFFF0
@M05620:37:000000000-D9766:1:1101:12512:6643 1:N:0:7
GCTGCTGCTTTTGAATCAACTCATAGATTCCTGCCCCAGTTCCCCCTGTCCCTGTAACCGTTTCTTGCCTGGCTTCCAGAAGCTGCAACAACTGCCCATACAGGCTGCTCCCCGTACGGACCGGCTCCTAGACGCCTCCCCGGGAGTCCACGCGCTGATGCCCCAATGGCACGTAAGTCCGGCATTTCCGCTTTAGCACTCTTGTGGATCCACTTGCCCACTTCTCCGCATTTGTACTTGTAACTGACCAG
+
1>1>AB1BCFB1BABBFBBBBB1A3DDDBDFHHGGHFAB1ADDGHG0BBBG1BBBDGHFGGGBB2D1BFHHHHH0BFGGBFGH1BBBFH0BF@BFFG1BBGHHH/BFFH1BFFGGG/E//<//>CCEFG<FH1C?CFGA/?@CG/>.01>FC?-ACC.<GB0/;CCFFBGH0CGFGGFG0CGA--BF;CCCGGGGGGGGFFFFFBFFFFFFF/BFF//FF-AFFFF/AB@FFFFFFF;BFF/:BFF/;/;;
@M05620:37:000000000-D9766:1:1101:18294:6686 1:N:0:7
ACCACACCTTCTACAATGAGCTGCGTGTGGCTCCCGAGGAGCACCCCGTGCTGCTGACCGAGGCCCCCCTGAACCCCAAGGCCAACCGCGAGAAGATGAGTCACCCGCTACCTCTTCTGGCGGCCGCCTCCCTCCTTCCTGTCCTCCCGGAGCTCCCCCCGTTCTCACCGGTCTTCCCGTCTCCCGTTTTCGCTAGTACTCTCTTCTCTCACCTGAGTCTCCTGTGGAACTTTTCAGGTTCTACAGCTGAT
+
BBBBBABAFFFFFGGGGGGGGGHHGGGGHGHHHGGGGGG2EG2GHGGGEGGE5GCHHHHGGG0EFEEGGGGHHHHGGGGHGHHHEGGGGGGGGGHHFBG<222210>C///<1F11FGD11A---;--..../;./00=000;FF0CE.A--;A09...;-;A..//B..-;-.///...9A./:..;B./-..999///;/////;;F//;.B//.;//;BF/99./9B//;///;//:BF//;/9////
@M05620:37:000000000-D9766:1:1101:13573:6743 1:N:0:7
ACCACACCTTCTACAATGAGCTGCGTGTGGCTCCCGAGGAGCACCCCGTGCTGCTGACCGAGGCCCCCCGAACCCCAAGGCCAACCGCGGGAAAGTGGGTTGCCCGCTACCTCTTCTGGTGCTCCTCTCCCTCCCTCCTGGCCTCCCTGAGCTGCGGCCTTTCTCACCGGTTCTCCCTTCTGCCGCTTTCCGTATGTCTCTCTTCTCTGACCTGCCTCTCCTCTGGAACTCTGCAGGCTCTGGATCTGCAG
+
AAAABBBBFFFFGGGGFGGGGFHHGEEFE2GHFGGFFGGGGHHHHGGGGEGGHHHFHHGGEGCGGEGG///>/>EG/E/F/?/F/?//////>/0111/..-011.----/<D00=G000/0000/:0/://;../:;///C9FAFA/;:/CFBF--;A;/99B//;..-@.9/B//./9;//;--;.A//./.9///9://9/:FFF//;/;...;:BFFF.9;///::/B/9//..;;B/99///////
@M05620:37:000000000-D9766:1:1101:24063:6770 1:N:0:7
AGTGCCAGCTCTCAATCGCACAAGTTTGCCCTCCCGTACCCGTACTCGCTCTCCTAGTCCGTCGCCCTCTTGAAACAAACAAAACAACACACCGCCAACACGATAACCAACAATCCGTGAAGGCAACTCACAAATGAGTAAAAACACACTAAAGAACTTTTCAAAAGTGGGAAGTAGCACAAAACTAACTGAACTCACGATCCCTATGTATGAGAACGTAGAATAAGCGTAAGCACCACACATTAACCTGA
+
>A>AAFFFBFFFG4BFBAF2E244D5DD5BFGHGGFHA2B32BAFHHG?FFHH3BBA5DFEAF00B10BBF@FHHHHHE11B11111?1?111>////////////222/?//222///</22/00/0111110<11111<111..0..00><11.<000000000/000../::00000//:..00:/0000/000/...9./000009000000/.9...909;/;-.9../9.......///////./
@M05620:37:000000000-D9766:1:1101:19118:6788 1:N:0:7
ACCACACCTTCTACAATGAGCTGCGTGTGGCTCCCGAGGAGCACCCCGTGCTGCTGACCGAGGCCCCCCTGAACCCCAAGGCCAACCGCGAGAAGATGAGGTGAGTGGCCCGCTACCTCTTCTGGTGGCCGCCTCCCTCCTTCCTGGCCTCCCGGCGCTGCGCCCTTTCTCACTGGTTCTCTCTTCTGCCGTTTTCCGTAGGACTCTCTTCTCTGACCTGAGTCTCCTTTGGAACTCTGCCGGTTCTCGAT
+
BBBBBBABFFFFGGGCGGGFGGGFFEGFHGHHHGGGGGGGGHHHHGGGGFGGHGHHHHHGGGGGGGGGGGGHHHHGGGGHGHHHHGGGGGGGGGHHHGHHB?GHGGHE/GHC?<--FGGFGHHFB<<..C-A::E..:GAHHHHFC/FFFGEF.D-DF?-9--A=@FFBBBBBF9.F//;FFB9/9F//9@99BEBBD/...99BFFFFFFBFFF/999999B9F/9:B//9/9FF/9F//9;;A9F/AF/
@M05620:37:000000000-D9766:1:1101:13397:6821 1:N:0:7
AGTGCCAGCTCTCAATCGCACAGGGGACCCAGGGCCTGGCCCCTCCATCCAGAAAACCTATGACCTCACCCGCTACCTGGAGCACCAACTCCGCAGCTTGGCTGGGACCTATGTGAGTATCCAGCGTAGGAATCTGGGAGTTGGGGAGGAGTGAGGAGTTGGGGAAAGACAGTCCTAACCGTGGAGGGTTCTGGTAAATGATGGGGTGAGGAGGGGCTCTTTGGCTCCCACCAGTCCCCCTGTCTGGTCTA
+
BCABBFFFCFFFGGGGGGGFGGHGGGGEEEHHFGGGDGHHEGGHGGHHHHHHFHGHHGHHHHEHHHHHHHHGGEGGHHHHFGHHHHG1EHHHFGGGGHHHGHHGGGHHGHHHHHGHHHHHHHHHHGEDGGGHHHHHHHHGGHHHGGGGGGGHHHHHHGFHHHGGGGHHHHHHHHHHHHHHGGGGGGGGEGGEGGFGGGGGGFGGGGDFFFFFFFFFFFFFFFFFFFFFFFFFFFFFFFFFCEFFFFFFFF0
@M05620:37:000000000-D9766:1:1101:12400:6869 1:N:0:7
ACCACACCTTCTACAATGCGCTGCGTGTGGCTCCCGAGGAGCACCCCGTGCTGCTGACCGAGGCCCCCTGCACCCCAAGGCCAACCGCGAGAAGATGAGTGGCCCGCTCCCTCTTCTGGTTGCCGCCTCCCTCCTTCCTGGCCTACCGGAGCTGCGCCCTTTCTCACTGGTTCTCTCTTCTGCCGTTTTCCGTCGGACTCTCTTCTCTGACCTGCGTCTCCTTTGGCACTCTGCAGGTTCTCGATCGGCAG
+
AA1AA?>>BFCDFGG13B1AAAEAEEGBE0FFGGE/EEG/BFAGHGEAA/BAFBBF@GFEEEEGFE>E>?/BFGEE/>F>FGHHCEEEG@BCC0FDD>?FGFGG//>@@>FGHHGHHH1>1.<DC-<<<GCGHGFHFCGB/GHG/;CAA9AGAFB-A.;AGG0CFFGFFF:FFFFFFFFFBBFF@BFFEFFFF-9@@@@FFFFF/BFFF/BFBF-@9>BFFFFFF/BFFFFFBF//A-;FF999B:--9@@
@M05620:37:000000000-D9766:1:1101:25983:6907 1:N:0:7
AGTGCCAGCTCTCAATCGCACAGGGGACCCAGGGCCTGGCCCCTCCATCCAGAAAACCTATGACCTCACCCGCTACCTGGAGCACCAACTCCGCAGCTTGGCTGGGACCTATGTGAGTATCCAGCGTAGGAATCTGGGAGTTGGGGAGGAGTGAGGAGTTGGGGAAAGACAGTCCTAACCGTGGAGGGTTCTGGTAAATGATGGGGTGAGGAGGGGCTCTTTGGCTCCCACCAGTCCCCCTGTCTGGTCTA
+
>A>AAFFFBFFFG4GGGFGCECHGGEBEFEHHAEFEFGHHHHGHGGGHHGHHBFHGHGHHHFGHH5GHHHHGG>@EHHHH2FGGHHE1?GHGEFEGEHFGGHFGGGEGGHFHHHGFHHHHHHHHHGEEGGHFHHHHHG0FFHHHGGCCGFEGHGHH<EGHHFGGE..CCH/GGHHHFGHHGGGG?EGGEGGGGGGGGEGGEGGGGB.BEFFFFFBBBBFFFFFFFFFFFFFFFFFFFFFFBFFFFFFFFFB
@M05620:37:000000000-D9766:1:1101:25962:6912 1:N:0:7
AGTGCCAGCTCTCAATCGCACAGGGGACCCAGGGCCTGGCCCCTCCATCCAGAAAACCTATGACCTCACCCGCTACCTGGAGCACCAACTCCGCAGCTTGGCTGGGACCTATGTGAGTATCCAGCGTAGGAATCTGGGAGTTGGGGAGGAGTGAGGAGTTGGGGAAAGACAGTCCTAACCGTGGAGGGTTCTGGTAAATGATGGGGTGAGGAGGGGCTCTTTGGCTCCCACCAGTCCCCCTGTCTGGTCTA
+
AABBBFFBAFFFGGGGFFFGGGGA2A2EGGFHGCGE2BAGHHGHGGHFHAFGGGB2FEHHFBFHHHHGHHHCGGGGHHH1FGGHHGCGE3BGGGGGEFGH/GHF/?FGEGHHHHFGGGGHHHHHHG?C</@GHHHHGGGGEHFHGGGGGEGHHHHGH.CGGH?CE:CCGHHGGGFHHHHHBCEGFGGGCFAFFFFBFEFGFBF9ADDBA;AFFBBB?BFFFFFFBFFEFFFFF;FFFFFFB?FFFFB/;:B
@M05620:37:000000000-D9766:1:1101:10016:6923 1:N:0:7
AGTGCCAGCTCTCAATCGCACAGGGGACCCAGGGCCTGGCCCCTCCATCCAGAAAACCTATGACCTCACCCGCTACCTGGAGCACCAACTCCGCAGCTTGGCTGGGACCTATGTGAGTATCCAGCGTAGGAATCTGGGAGTTGGGGAGGAGTGAGGAGTTGGGGAAAGACAGTCCTAACCGTGGAGGGTTCTGGTAAATGATGGGGTGAGGAGGGGCTCTTTGGCTCCCACCAGTCCCCCTGTCTGGTCTA
+
>>AABFFFBFFFGGGGGCFFGGCHAAEFGGHHGGGGGGHHHHGHGGHHHHHHHHHHHGHFHHHHHHHHHFHGGGGGHHGFGGGEGHHHGGHHGGEEGHHHGHHEEEHHGHHHHHHHHDGHHHHHHGEGGGGHHHGHHHGGDHHHGCEGGGGHHHHHEEGHHHGFGGGHFHHHGHGGHHHHGAEBGGGG.AFFGGCFGGGGGGGGEEFFFFFFFFFFF>AFFFFFFBFFFFFFFFFFFFFFFFFFFFFFFF9
@M05620:37:000000000-D9766:1:1101:16698:6938 1:N:0:7
AGTGCCAGCTCTCAATCGCACAGGGGACCCAGGGCCTGGCCCCTCCATCCAGAAAACCTATGACCTCACCCGCTACCTGGAGCACCAACTCCGCAGCTTGGCTGGGACCTATGTGAGTATCCAGCGTAGGAATCTGGGAGTTGGGGAGGAGTGAGGAGTTGGGGAAAGACAGTCCTAACCGTGGAGGGTTCTGGTAAATGATGGGGTGAGGAGGGGCTCTTTGGCTCCCACCAGTCCCCCTGTCTGGTCTA
+
BBABCFFFDFFFGGGGGGGGGGHGGGGGGGHHFGGGGGHHHHGHGGHHHHHHHHGEHGHHHHHHHHHHHHHGGFFGHHHHGHHFHHHGFHHHGGGGGHHHGHHGGGHHGHHHHHHHHHHHHHHHHGGGGGHHHHHHHHHGGHHHGGGGGGGHHHHHHGHHHHCGGGHHGHHHHHHHHHHHGGGGGGGGGGGGGGGGGGGGHGGGGGFFFFFFFFFFFFFFFHHFFFFFFFFFFFFFFFFFFFFFHFFFFFB
@M05620:37:000000000-D9766:1:1101:12231:6988 1:N:0:7
GAGGCTGCTTTGGAAGAAACTCATAGGTTACGGCAAAAGTTCCCCCTGGACCTGGGCAAGATTCTTGCCTGGATTACTGAAGCTGAAACAACTGCCAATGCCCGACACTACCCGAACCGCAAGGAAACTCTACTACAAGACGGGAAGCCACGAGAAGATCTCACAATACAACGGCAGTCAAGCCATTCAGCTTTACCACACCTCTCTAGCCGATCCAACAGAACAATTCTTAGCATTTGGACATTTAACAG
+
BBBBBBFBFFFFGGGGGGGGGCH5DF4B5FB2BEGG2GFHDDDABE2F22BF2A111B1B23AA55ABB5312DGGH555BBGH333GB31B3FG33FHC3331>>>E3B3BF///><>/>BFCGFG@@F22>@F@2F2G0/?/?/<.0>0-><>./<=D00=00<<0/=C/;A-:-/:<:C:./00;C;0;0000;0F.../9090000;.;99.;B/..//;/;//;/;//;/99FF//B//;/;9/;;
@M05620:37:000000000-D9766:1:1101:8934:7031 1:N:0:7
ACCACACCTTCTACAATGAGCTGCGTGTGGCTCCCGAGGAGCACCCCGTGCTGCTGACCGAGGCCCCCCTGAACCCCAAGGCCAACCGCGAGAAGATGTGCTCCCTCTTCTGGTGGCCTCCTCCCTCCTTCCTGGCCTCCCGGCGCTGCGCCCTTTCTCACTGGTTCTCTCTTCTGCCGTTTTCCGTAGGCCTCTCTTCTCTGACCTGAGTCTCCTTTGGACCTCTGCAGGTTCTAGATCGGAAGAGCCCA
+
CCCCCABCFFFFGGGGGGGGGGHHGGGGHGHHHGGGGGGGGHHHHGGGGGGGHHHHHHHGGGGGGGGGGGGHHHHGGGGHGHHHHGGGGGGGGGHHHH?GGB22/?F0F=GF1=0/F01G.FGFC0>CFHHF00/CGFGEGA-@DGC-E??DGGG0;BFGG0;/;CFGGFGGGBFFFB:DFFFFFF0;:;09BFFBFFFFFF000/;9:B:0BFFFF00B0:/;9F0B0FFAF0B;F9B0A..:...;.;.
@M05620:37:000000000-D9766:1:1101:20820:7092 1:N:0:7
ACCACACCTTCTACAATGAGCTGCGTGTGGCTCCCGCGGAGCACCCCGTGCTGCTGACCGAGGCCCCCCTGAACCCCAAGGCCAGCTGCCAGTTGATGCCCAGGCCAGTCGCCCGCTAGCTCTTCTGGAGGCCGCCTCCCTCCTACCTGGCCTCCCTGCGCTCCGCCCTTTCAGGCTGGTTCTCTCTTATGCCATTTTCCGTAGGACTCTCGTATCTGACATACGTCTCCTGTGGAACTCTGCAGGCTATA
+
BBBCCCBBFFFFGGFFGGGGGGHHGEGGFGHGFGGG2AEF?EHHHGGG1EEF5FGFHFFGGG/>FGEGGGFHGHHGGFFEGGHA??2220222>2@@?2BCBC/<?/??1/>?A@D--.1>>DDHBBH0.<<.<=C?D:CGHGH0:.9:..9CGEF/:9?FA.9...;-B/B////:;;F/;FFFFFFB/;BF/9;/:BF.;9:DBFFBFF.9;;AFF//////;;./99//9//;B//;BB/9:?../9:
@M05620:37:000000000-D9766:1:1101:4836:7094 1:N:0:7
AGGGCCAGCTCTCCATCGCACAGGGTCCCAAGGGCATGGCCCCTCCATCCAGAAAACCTATGACCTCACCCGCAACCTGGGGCACCCACTCCGCAGCTTGGCTGGGACCTATGTGAGTATCCAGCGTAGGAATCTGGGCGTTGGGGCGGCGTGCGGCGTTGGGGCCAGCCAGTCCTAACCGTGGCGGGTTCTGGTAAATGATGGGGTGAGGAGGGGCTCTTTGGCTCCCACCAGTCCCCCTGTCTGGTCTA
+
>>11>>>1>FFFFBGA1AA1A0FCEA0A0BBB00A00BBE0FEHGGEHDBFB10A0BEFFFB2FG1BFGHH>E//>GHBB/>?>EFG/?BFB>?/>/B1B/F1FGGFHCFBGHHF2FGBGHH2FH@E/>E<??FHEHB/CGGGEGGCCG-;AAAAG-;;>@-9@9--;-;-AFFFFBFFF@FF@-@@;@FFFFF/BFFFFBFFFEA:@-FF/AB@@@?FFFFFFFEFFFFFFFFFFFFFF@FFFFFFFFFF
@M05620:37:000000000-D9766:1:1101:26772:7111 1:N:0:7
AGTGCCAGCTCTCAATCGCACAGGGGACCCAGGGCGTGGCCCCTCCATCCAGAAAACCTATGACCTCACCCGCTACCTGGAGCACCAACTCCGCAGCTTGGCTGGGACCTATGTGAGTATCCAGCGTAGGAATCTGGGAGTGGGGGAGGAGTGAGGAGTTGGGGAAAGACAGTCCTAACCGGGGAGGGTTCTGGTAAATGATGGGGTGAGGAGGGGCTCTTTGGCTCCCACCAGTCCCCCTGTCTGGTCTA
+
AABBAFFFBFFFGFGGGGGCGCBC2A2EFFHH22E2AAEEHHGHGGHHHFHHGHFHHGHFHHHHHGHHHHHGEEEFHHG1FFGGHHHGGHHHGGGGGHGHEHHFBEHHGHHH2?33@22@F2222/<<AAG1?<<GHEAFG0FHGF-C-<A:A:GF::GBGHGCEG?AFG/99C90CFGGB-A--;BBDF9BFF:BFF///9;B.ADA.AA/ADFFA99FFBBF/;;E.FFF..9BFFFFAE9//://:/:
@M05620:37:000000000-D9766:1:1101:25829:7135 1:N:0:7
ACCACACCTTCTACAATGAGCTGCGTGTGGCTCCCGAGGAGCACCCCGTGCTGCTGACCGAGGCCCCCCGGACCCCAAGGCCAACCGCGCGAAGATGCGTGGCCTGCTCCCTCTTCTGTTGGCCGCTTCCCTCCTTCCTGGCCTCCCGGAGCTGCGCCCTTTCTCACTGGTTCTCTCTTCTGCCGTTTTCCGTCGGACTCTCTTCTCTGACCTGCGTCTCCTTTGGCACTCTGCCGGTTCTCGATCGGCAG
+
1AAAAAAAFFFFGGGGGGGFGFH1EAAEFEHHGGGEGGGCGHHHHGGGEEGGHHHHHHHG?EGGG/EE>>//E/EE<EGF//FGFC/</<</</?<<?>.>CC01<0<D0=CFFHGH0=00<<0:C-;:;;CFGGFGG0FFFGGFGECGGGGFBF@;B=@FBBBBBFFFF/;BBFFFFFFFF//;-:FEF9B/99=@@@FFBFFBB/9B/;9FF?@B@--99FFFFEF/B////9;@-:AFFEFBF@F9--
@M05620:37:000000000-D9766:1:1101:19886:7144 1:N:0:7
ACCACACCTTCTACAATGAGCTGCGTGTGGCTCCCGAGGAGCACCCCGTGCTGCTGACCGAGGCCCCCCTGAACCCCAAGGCCAACCGCGAGAAGATGAGCTACCTCTTCTGGTGGCCGCCTCCCTCCTTCCTGGCCTCCCGGCGCTGCGCCCTTTCTCACTGGTTCTCTCTTCTGCCGTTTTCCGTCGGCCTCTCTTCTCTGACCTGAGTCTCCTTTGGACCTCTGCAGGTTCTTGATCGGAAGCGCCCA
+
CCDDCCCCFFFFGGGGGGGGGGHHGGGECFHHHGGGGGGGGHGHHGGGEGGGGHGHHHHGGGGGGGGGGGGHGHHGGGGHGHHHHGGGGGGGGGHGHHHHHFHG??FGGFGHHHHGHH-ADGGHGHHGHHHHHHHHHHHHGGGGGGGGGGGGGGGGGGGBFGGGFFFFFFFFFFHFFFFFFFFFFFF;@B-ADFFFFFFFFHFFFFFFFFFFFFFFFFFF0BFFFFFFFFFFFFFFFFFBED.AD.;@-;9
@M05620:37:000000000-D9766:1:1101:19905:7148 1:N:0:7
ACCACACCTTCTACAATGAGCTGCGTGTGGCTCCCGAGGAGCACCCCGTGCTGCTGACCGAGGCCCCCCTGAACCCCAAGGCCAACCGCGAGAAGATGAGCTACCTCTTCTGGTGGCCGCCTCCCTCCTTCCTGGCCTCCCGGAGCTGCGCCCTTTCTCACTGGTTCTCTCTTCTGCCGTTTTCCGTAGGACTCTCTTCTCTGACCTGAGTCTCCTTTGGAACTCTGCAGGTTCTTGATCGTAAGAGCACC
+
AAAABABBFFFFGFGGGGCGGGHHGGGGDDFGFGGGFGGGEGAGHGGGGFEF5FGGHHHGGF?FGGGGGGGBFHHGGGGHGHHHHGGGGGCF<<F2??2?F?FGGFFHHGFG110AF<>C<CGHC<CAHHHFHBCGGFHHED-:--;9C?BGGFG0;0CFGGB/C9;0;90B00CBB/-ADF.FBA99DDFB/;B/BBF9B9//;/B./:9;9BFFFF/B/;B999FF/FFFFBFFB/99A.9:;:/;BF.
@M05620:37:000000000-D9766:1:1101:11861:7170 1:N:0:7
AGTGCCAGCTCTCAATCGCACAGGGGACCCAGGGCCTGGCCCCTCCATCCAGAAAACCTATGACCTCACCCGCTACCTGGAGCACCCACTCCGCAGCTTGGCTGGGACCTATGTGAGTATCCAGCGTAGGAATCTGGGAGTTGGGGAGGAGTGAGGAGTTGGGGAAAGACAGTCCTAACCGTGGAGGGTTCTGGTAAATGATGGGGTGAGGAGGGGCTCTTTGGCTCCCACCAGTCCCCCTGTCTGGTCTA
+
AA>AADFFCFFFGEGGFGGAFCHCGEEEGGHHBEEEFGHHHHGHGGHHHGHHHHHHGEHHHFHHHGGHHHHGG>EEHHHHBFHHHF11?1GBAFCGGHFGEHHGGGHHGHHHHHHFGHHGHHGHHGGGGGFGHHHHHHACGGHHGG.CGAEGHDGH0DHHHHGGCDHFBGCHHHHHFGHGGGEGDFGGGGGGGGGGGGGGGGGGGFFFFFFFDFFFFFFFFFFFFFFFFFFFFFFFFFFFFFFFFFFFFFF
@M05620:37:000000000-D9766:1:1101:10080:7174 1:N:0:7
ACCACACCTTCTACAATGCGCTGCGTGTGGCTCCCGAGGAGCACCCCGTGCTGCTGACCGAGGCCCCCCTGAACCCCAAGGCCAACCGCGAGAAGATGACCCAGGTGCGTGGCCCGCTACCTCTTCTGGTGGCCGCCTCCCTCCTTCCTGGCCTCCCGGCGCTGCGCCCTTTCTCACTGGTTCTCTCTTCTGCCGTTTTCCGTAGGACTCTCTTCTCTGACCTGCGTCTCCTTTGGAACTCTGCAGGTTCT
+
BBBBBBB>BFFFGGGGGG4AEFGGGGGB2EGFGAFE2EEGDHHHHGGEEEFGFHHHGHH>EECGGGGGGGGHFHHGGGGHGHHHHGGGGG/>CDHEDFFHHHHFGHH1CFEGGHHGGGGGHHGGHFHHHHHGHHGGGGGGGGGGGGGGGGGGGGGGEGG-;@BFFFFFFFFFFFF/FFFFFFFFFFFFFFFFFFFFFFFFFFFFFFFFFFFFFF9FFFFFFFFFFFFFFFFFFFFFFFFFFFFFFFFFFFF
@M05620:37:000000000-D9766:1:1101:21249:7195 1:N:0:7
AGTGCCAGCTCTCAATCGCACAGGGGACCCAGGGCCTGGCCCCTCCATCCAGAAAACCTATGACCTCACCCGCTACCTGGAGCACCAACTCCGCAGCTTGGCTGGGACCTATGTGAGTATCCAGCGTAGGAATCTGGGAGTTGGGGAGGAGTGAGGAGTTGGGGAAAGACAGTCCTAACCGTGGAGGGTTCTGGTAAATGATGGGGTGAGGAGGGGCTCTTTGGCTCCCACCAGTCCCCCTGTCTGGTCTA
+
BCCCCFFFCFFFGGGGGFGGGGHGGGGGGGHHGGGGGGHHHHGHGGHHHHHHHHHHHGHHHHHHHHHHHHHGGGGGHHHHHHHHHHHHGHHHGGEGGHHHGHHGGGHHGHHHHHHGHHHHHHGHHGGDGGHHHHHHGGGGGHHHGGFGGGGHHHHHHGHHHHGGGGHHHHGHHHHHHHHHGGGGDGGGGGGGGGGGGGGGGGGGEGFFFFFFFFFFFFFFFFFFFFFFFFFFFFFFFFFFFFFFFFFFFFB
@M05620:37:000000000-D9766:1:1101:22961:7217 1:N:0:7
ACCACACCTTCTACAATGAGCTGCGTGTGGCTCCCGAGGAGCACCCCGTGCTGCTGACCGAGGCCCCCCTGAACCCCAAGGCCAACCGCGAGAAGATGCGCTGATTGGCCCCCTCCCTCTTCTGGTGGCCGCCTCCCCCCTCCTTCGTCTCCCCCCGCTGCGCCCCCTTTCACTGGTGGTCTCCTCTTCCGCTGTTCTCAGTACTCTCTTCTCTGATGTCAGGCTCCTCTGTTACTCTGCTGCTTCTTGAT
+
DDDCDDDDFFFFGGGGGGGGGGHHGGGGHGHHHGGGGGGGGHHHHGGGFGGGHHHHHHHGGGGGGGGGGGGHHHHGGGGHGHHHHGGGGGDGGGHHHH2///>/111?01/->-.>.<>0=GH00DGGA.CGC.EH..=BG.E/;0./9.;C/..;:--:A--;----.;0:00:/:/.;0:00;BF0F0;..-;00000:0;00:000;FFB000000000/:..;B/0000000000;0B0000;0000
@M05620:37:000000000-D9766:1:1101:20757:7219 1:N:0:7
ACCACACCTTCTACAATGAGCTGCGTGTGGCTCCCGAGGAGCACCCCGTGCTGCTGACCGAGGCCCCCCTGAACCCCAAGGCCAACCGCGAGAAGATGAGCTACCTCTTCTGGTGGCCGCCTCCCTCCTTCCTGGCCTCCCGGCGCTGCGCCCTTTCTCACTGGTTCTCTCTTCTGCCGTTTTCCGTCGGACTCTCTTCTCTGACCTGAGTCTCCTTTGGACCTCTGCAGGTTCTAGATCGGAAGAGCACA
+
DDDDDDDDFFFFGGGGGGGGGGHHGGGGHGHHHGGGGGGGGHHHHGGGGGGGHHHHHHHGGGGGGGGGGGGHHHHGGGGHGHHHHGGGGGFGGGHHHHHHHHHHHGHHHHHHGHHGHF-<<.AGGHHGHHHHGFGHHHHHFGC@ADGCGGGGGGGGGGGGGGGFBBFFFFFFFFFFFFFFFFEFFDF.@<@DFFFFFFFFFHFFFFFFBFBFFFFFFFBFF0<FFFFFFFFBFFFFFFFFEDDFFFFFFFB
@M05620:37:000000000-D9766:1:1101:18331:7222 1:N:0:7
AGGGCCAGCTCTCAATCGCACAGGGGACCCAGGGCCTGGCCCCTCCATCCAGAAAACCTATGACCTCACCCGCTACCTGGAGCACCAACTCCGCAGCTTGGCTGGGACCTATGTGAGTATCCAGCGTAGGAATCTGGGAGTTGGGGAGGAGTGAGGAGTTGGGGAAAGACAGTCCTAACCGTGGAGGGTTCTGGTAAATGATGGGGTGAGGAGGGGCTCTTTGGCTCCCACCAGTCCCCCTGTCTGGTCTA
+
>>3>AAAAAFFFAFGDFCGGEEGHDGGEAEFGFEFDEAGH2GEGGGHGD13F3A3GHGFGHHBGFGFFHFGGGECEGHHGFHHHFFFGE3GHGEGC>3FGGHHGGCHHGHHHHHHHFHHHHHHHH?CDGGHHHHHBGCGGAGHHGCFGGGDGHGGGGGFHHHGCEFEFGHHGHHHHHHGG@DEGDEGGEFFGGGGGGGGGGGGGGFFBFFFFFFBBB?FFFF/FFBFEEFFFFFFFFFFFBEFFFFFFFF/
@M05620:37:000000000-D9766:1:1101:9192:7253 1:N:0:7
AGTGCCAGCTCTCAATCGCACAGGGGACCCAGGGCCTGGCCCCTCCATCCAGAAAACCTATGACCTCACCCGCTACCTGGAGCACCAACTCCGCAGCTTGGCTGGGACCTATGTGAGTATCCAGCGTAGGAATCTGGGAGTTGGGGAGGAGTGAGGAGTTGGGGAAAGACAGTCCTAACCGTGGAGGGTTCTGGTAAATGATGGGGTGAGGAGGGGCTCTTTGGCTCCCACCAGTCCCCCTGTCTGGTCTA
+
AAA>AFFFAFFFGAGFFGGCECHCGGEGFCHH0EEEFFHHFHGHGGHHHFHHBFFEHGHGFHFHHHHHHHHCEEEGHHHH0BGHHHA?EFHFCE@CEBFGCGFGGGHHGHGHHHHGHHHHHHHHHGGGGGFHHHHHFHCFGHFHGGECGGEHHFHGGFHHHHGGGGHGHHGHHHHHHHHHGGGGGGGGFGGGGGGGGGGGGGGGGGF@FFFFFF@@@?FFFFFFFFFFFFFFFFFFFFFF@FFFFFBFFFB
@M05620:37:000000000-D9766:1:1101:19752:7286 1:N:0:7
AGTGCCAGCTCTCAATCGCACAGGGGACCCAGGGCCTGGCCCCTCCATCCAGAAAACCTATGACCTCACCCGCTACCTGGAGCACCAACTCCGCAGCTTGGCTGGGACCTATGTGAGTATCCAGCGTAGGAATCTGGGAGTTGGGGAGGAGTGAGGAGTTGGGGAAAGACAGTCCTAACCGTGGAGGGTTCTGGTAAATGATGGGGTGAGGAGGGGCTCTTTGGCTCCCACCAGTCCCCCTGTCTGGTCTA
+
A>AAAFFFBFFFGGGGGGGGGEHHGGGGGGDHG2EGEFGHGHGEGGHHHHBGHHGHHGHHHHHHHHHCGGFGGFEEHHHHHHHHHHHHGHDGGGGCGHHHDF?FEE0FEHHFHHBGHHHHFHFDGGBEGGDFCHHFHHGEEGFFCCFCG?CGCFHAH?<CD/CGCFHHGHHHHHFHHCGC?FF@CEGGGGFFGGGBFFFFGGGGG.ABEFFFFF>@?BFFFFFFFFF?ABFFEFFFFFFF>EFFFFFBFF9
@M05620:37:000000000-D9766:1:1101:16618:7304 1:N:0:7
ACCACACCTTCTACAATGAGCTGCGTGTGGCTCCCGAGGAGCACCCCGTGCTGCTGACCGAGGCCCCCTGAACCCCAAGGCCAACCGCGCGAAGATGCGTGGCCCGCTCCCTCTTCTGGTGGCCGCCTCCCTCCTTCCTGGCCTCCCGGAGCTGCGCCCTTTCTCACTGGTTCTCTCTTCTGCCGTTTTCCGTAGGACTCTCTTCTCTGACCTGCGTCTCCTTTGGCACTCTGCAGGTTCTCGATCGGCAG
+
DCCDDDCDFFFFGGGGGGGGGGHHGGGBEFHHHGGGGGGGGHHHHGGGGGGGHHHHHHHGGGGGGGGG>FGHHHGGGGHGHHFHGGGGG>>BD>?FG?>?DDDG?CDG-<FHHHHHHH0=/<CGC<AEAGFHHGHHHHHHBCFGGGGGGGDGGGGGGGGFFF0BFFFFFFFFFFFHFFHFFFFFFFFFFFFFF.;DFFFFFFFHBFFFF0BFFF?ADFFFFFFFFF0:FFFFFFFFF;FFF0AFFFDF-;>
@M05620:37:000000000-D9766:1:1101:20841:7323 1:N:0:7
AGTGCCAGCTCTCAATCGCACAGGGGACCCAGGGCCTGGCCCCTCCATCCAGAAAACCTATGACCTCACCCGCTACCTGGAGCACCAACTCCGCAGCTTGGCTGGGACCTATGTGAGTATCGCGCGTAGGTATCTGGGTGGTGGGGGGGAGTGGGGTGTTGGGGAAAGACAGTCCTCACCGGGGGGGGCTCTGGTAAAAGATGGGGAGAGGAGGGGCTCTTTGGCTCACAACAGTCCCCCTGTCTGGTCTA
+
CCBCCFFFCFFFGGGGGGGGGGHGGGGGGGHHGGGGGGHHHHGHGGHGHHHHHHHHHGHGHHHHHHHHHHHGGEGGHGHHHHHHHHHHGHHHGGGGGHHHGHGGGGHHGHHHH3F33D3?3//>//>///11@1?GDG0.-.>D-A-9@-<.<.9<.<9.BFABF.B.B/::::00009:<-9<-<<=-<9:F00<<000<<BFED.<..<.BD--@F.F000:<0F0B00../<<FFA.@.B::</<0<0
@M05620:37:000000000-D9766:1:1101:22283:7323 1:N:0:7
AGTGCCAGCTCTCAATCGCACAGGGGACCCAGGGCCTGGCCCCTCCATCCAGAAAACCTATGACCTCACCCGCTACCTGGAGCACCAACTCCGCAGCTTGGCTGGGACCTATGTGAGTATCCAGCGTAGGAATCTGGGAGTTGGGGAGGAGTGAGGAGTTGGGGAAAGACAGTCCTAACCGTGGAGGGTTCTGGTAAATGATGGGGTGAGGAGGGGCTCTTTGGCTCCCACCAGTCCCCCTGTCTGGTCTA
+
>3>>ADDCAFFFEAGFFFFCAEGHGEEEAAFGE??2AAFCEGGHGGGG5AFFGB3BBE3FGHFHFF@GHHHGGE/EHHHF2BGC1FE1EBFFEEEG?FFGGFHGGGHHGHHH1FDHHHHHHHHHGCGGGGHHHHHHGE?FAFFBC@>CGGDGHFHC<AGHHFGGGGHHGHHHHHHHHHHHGGEGDGG@CFGGGGGGGGGGGGGGGGFBFFFFF.B?BBFFFFFFFFFFFFFFFFFFFFFFBFFFFFFBFFF
@M05620:37:000000000-D9766:1:1101:22292:7345 1:N:0:7
AGTGCCAGCTCTCAATCGCACAGGGGACCCAGGGCCTGGCCCCTCCATCCAGAAAACCTATGACCTCACCCGCTACCTGGAGCACCAACTCCGCAGCTTGGCTGGGACCTATGTGAGTATCCAGCGTAGGAATCTGGGAGTTGGGGAGGAGTGAGGAGTTGGGGAAAGACAGTCCTAACCGTGGAGGGTTCTGGTAAATGATGGGGTGAGGAGGGGCTCTTTGGCTCCCACCAGTCCCCCTGTCTGGTCTA
+
>1>>AFFFAFFFGFEGGFFFG?H0AEEGGFEGFEFEFFGFHHEGEGFHFGEGGHBFGGHGGFHHHHHHHHHGGGCEHHGGHHG?GHHHGHHHEF/EEFHHFHHFEGHHGHFHHHHHHFGHHFHFHGEGGGGHHHHGHHHGEHHHGGGGGGGHFHFFHGHHEFGCEEHAGHHHHHHHHHHHGAE@GEGGAFFGFGFBBFFFFFGGGGF<?FFFFF@@@@EFFFFBFFFEEFFFFFFFFFFF@FFFFFFFFB9
@M05620:37:000000000-D9766:1:1101:19167:7415 1:N:0:7
AGTGCCAGCTCTCAATCGCACAGGGGACCCAGGGCCTGGCCCCTCCATCCAGAAAACCTATGACCTCACCCGCTACCTGGAGCACCAACTCCGCAGCTTGGCTGGGACCTATGTGAGTATCCAGCGTAGGAATCTGGGAGTTGGGGAGGAGTGAGGAGTTGGGGAAAGACAGTCCTAACCGTGGAGGGTTCTGGTAAATGATGGGGTGAGGAGGGGCTCTTTGGCTCCCACCAGTCCCCCTGTCTGGTCTA
+
BCBBCFFFCFFFGGGGGGGGGGHHGGGGGGHHFGGGGGHHHHGHGGHHHHHHHHHHHGHHHHHHHHHHHHHGGGGGHHHHFHHHHHHHGHHHGGGGGHHHGHHGGGHHGHHHHHHHHHHHHHGHHGGGGGHHHHHHHHHGGHHHGGGGGGDHHHHHHGHHHHGGGGGHHHHHHHHHHFHHGGGGGGGGGGGGGGGGGGGGGGGGGDFFFFFFFFFFFFFFFFFFFFFFFFFFFFFFFFFFFFFFFFFFFFB
@M05620:37:000000000-D9766:1:1101:11799:7417 1:N:0:7
GAGGCTGCTTTGGAAGAAACTCATAGATTACTGCAACAGTTACTCTTGGAGCTGGAGAAGTTTATTGCATGGGTTATAGAAGCTGAAACAACTGCCAATGTTCCCACACATTTTAACCGGGAGAAAAAACCTATAAGAGAACTACAGAAAAGAAAAAAACAGCATAAACAAAGGGAAGAAAAGTAAGCCATTTCCCCTAAGCCCCCGTGAAGGACCTAATGAAAAAATATGAACATTTGGAACTTACAACG
+
>3AA>>CBB5B4F45BCGBGGGHHGCDGAFAABF4F4FAFB5ABDAD33A3BFGBG232A5DA5DADA555B1BB13BDFFG3BG33BBB1BEHHBGFHBBFGG3@BB1134B@4@4B/>/>//0BBB///33?333B22??3BB?222<22/@<20>///00011111<>0<<...../<//<0<00//=00000//.///:;:;-9...;/..9/;/000;00;-;09/;///9;;///;/:;9/;9/;
@M05620:37:000000000-D9766:1:1101:5538:7434 1:N:0:7
ACCACACCTTCTACAATGAGCTGCGTGCGGCTCCCGAGGAGCACCCCGTGCTGCTGACCGAGGCCCCCCTGAACCCCAAGGCCAACCGCGCGAAGATGCCCAGGTGAGTGGCCCGCTACCTCTTCTGGTGGCCGCCTCCCTCCTTCCTGGCCTCCCGGCGCTGCGCCCTTTCTCACTGGTTCTCTCTTCTGCCGTTTTCCGTAGGACTCTCTTCTCTGACCTGAGTCTCCTTTGGAACTCTGCAGGTTCTA
+
AAA1>AA>FFFFGG1F3F1AB1FGGEA000A0/BB//EEECHCGHGGEEAAFFHFFHHF>/EEGG/EGGEA>G1GGGEAG/<GHHG//<B/<<CC/1?DGHHHGHHHHHHEGHHGGGGGHHHHGHHHGGHGHHGGGGGGGGGGGGGGGFBFGGGGGGG-;@@?F@@F@;FFFFFFFFFFFFFFFFFFFFBFFF@BFFFFFFFEFFFFFFFFFFFFBFFBFFFFFF/B/;BFFFFFFFFFFFFFFFFFFFFF
@M05620:37:000000000-D9766:1:1101:14769:7438 1:N:0:7
ACCACACCTTCTACAATGAGCTGCGTGTGGCTCCCGAGGAGCACCCCGTGCTGCTGACCGATGCCCCCCTGAACCCCAAGGCCAACCGCGAGAAGATGAGAGTGGCCCGCTACCTCTTCTGGTGGCCGCCTCCCTCCTTCCTGGCCTCCCGGCGCTGCGCCCTTTCTCACTGGTTCTCTCTTCTGCCGTTTTCCGTAGGACTCTCTTCTCTGCCCTGCGTCTCCTTTGGAACTCTGCAGGTTCTAGCTCGG
+
CCCBCCCCFFFFGGGGGGGGGGHHGGGBEEHHHGGGGGGGGHHHHGGGDEGGGHHHHHHGGEEGHHGGGGGHHHHGGGGHGHHHHGGGGGCDGGHHFHHHEHHHGFGHDA@/>GHHHHHH11FGEHHC@<<EGFFHGHHHHHFFHHHHFEDG?DGGGFGGFFFFFFFF/FFFFFFFFFFFFFFFFFFDFFFEFBDFFFF/FFFFFFFFFFFF/BFFF:@ACDFFFFFFFFFFFFFFFFFF.BFFFB:FFDF
@M05620:37:000000000-D9766:1:1101:5308:7447 1:N:0:7
AGTGCCAGCTCTCCATCGCACAGGGGACCCAGGGCCTGGCCCCTCCATCCAGAAAACCTATGACCTCACCCGCGACCTGGAGCACCCACTCCGCAGCTTGGCTGGGACCTATGTGAGTATCCAGCGTAGGAATCTGGGCGTTGGGGCGGCGTGCGGCGTTGGGGACAGCCCGTCCTAACCGTGGCGGGTTCTGGTAAATGATGGGGTGAGGAGGGGCTCTTTGGCTCCCACCAGTCCCCCTGTCTGGTCTA
+
>>>1>BDFAFFFG1FGAAA1E?GCG0BAEBAG0BE/BFGHHHGHGGEHHFHHHHGFGECHAAFGH1BBGHH>E/>EEGGF0>BFGHE/?FGB<E?E>BBBCGHGGGHHGHGHHHH2@GDHHHFGHGG/>C1?FGHHHG.<CCGHGG.AA-;A@AA@-@@@@F@@---9-A-;@FFFB:FF@FF@-@@@@FFFFF/;BFFF/FFFFFF@?FF/AB@@@?EFFFFFFBFFFBFF9FFFFFFF@FFFFFFFFFF
@M05620:37:000000000-D9766:1:1101:17216:7457 1:N:0:7
AGTGCCAGCTCTCAATCGCACAGGGGACCCAGGGCCTGGCCCCTCCATCCAGAAAACCTATGACCTCACCCGCTACCTGGAGCACCAACTCCGCAGCTTGGCTGGGACCTATGTGAGTATCCAGCGTAGGAATCTGGGAGTTGGGGAGGAGTGAGGAGTTGGGGAAAGACAGTCCTAACCGTGGAGGGTTCTGGTAAATGATGGGGTGAGGAGGGGCTCTTTGGCTCCCACCAGTCCCCCTGTCTGGTCTA
+
>AAAAFDFAFFFGGGGGFEGGGHFGEEGGGHHGGGGGGHHHHGHGGGHHHHHGFGGHGHHHHGHHHHHHHHEGGGGHHHHHHHHHHHHGHHHGGGGGHHHGHHGGGHHGHHHHHHHHHHHHHHHHGGGGGHHHHHHHHHGGHHHGGGGGGGHHHHHHGHHHHGGGGHHHHHHHHHHHHHHGGGGGGGGEFGGGGFFGGGGGGGGGGF@FFFFFF@@@@FFFFFFFFFFFFFFFFFFFFFF@FFFFFFFFFB
@M05620:37:000000000-D9766:1:1101:8289:7461 1:N:0:7
AGTGCCAGCTCTCAATCGCACAGGGGACCCAGGGCCTGGCCCCTCCATCCAGAAAACCTATGACCTCACCCGCTACCTGGAGCACCAACTCCGCAGCTTGGCTGGGACCTATGTGAGTATCCAGCGTAGGAATCTGGGAGTTGGGGAGGAGTGAGGAGTTGGGGAAAGACAGTCCTAACCGTGGAGGGTTCTGGTAAATGATGGGGTGAGGAGGGGCTCTTTGGCTCCCACCAGTCCCCCTGTCTGGTCTA
+
ABAAAFFFCFFFG4GGGGGCGFHGGGGGGGHH2EEEFGHHHHGHGGHHHHHHHHHHHGHHHFHHHHHHHHHGG>FGHHHHFGHHHHFFEHHGEGGGGHGGGHHGGGHHGHHHHHHHHHHHHHHHHGEGGGFHHHHHHHGGGHHHGGGGG?EGHGHHHGHHHHGGEGHHHHHHHHHGHHHHGGGGFGGGGGGGGGGFGGGGGGGGGGFFFFFFFFFFFFFFFFFFFFFFFFFFFFFFFFFFFFFFFFFFFFB
@M05620:37:000000000-D9766:1:1101:7606:7484 1:N:0:7
ACCACACCTTCTACAATGAGCTGCGTGTGGCTCCCGAGGAGCACCCCGTGCTGCTGACCGAGGCCCCCCTGAACCCCAAGGCCAACCGCGAGAAGATGCCCAGGTGAGTGGCCCGCTACCTCTTCTGGTGGCCGCCTCCCTCCTTCCTGGCCTCCCGGCGCTGCGCCCTTTCTCACTGGTTCTCTCTTCTGCCGTTTTCCGTAGGACTCTCTTCTCTGACCTGAGTCTCCTTTGGAACTCTGCAGGTTCTA
+
BBBBBBB3BFCFGGGGGG5FGGHHGGGAAEHHHAFE?EGGGHHHHGGAEEEGGHHHHHHAECFGGGGGGGGHHHHGGGGHGHHHHGGGGG/BDGHBFHHHHHHGHHHHHHGGHHGGGGGHHHHHHHHHHHGHHGGGGGHGHHGHHGGGGGGGGGGGGG-ABFFFFFFFFFFFFFFFFFFFFFFFFFFFFFFFFFFFFFFFFFFFFFFFFFFFFFFBFFFFFFFBFFF;BFFFFFFFFFFFFFFFFFFFFFF
@M05620:37:000000000-D9766:1:1101:22084:7486 1:N:0:7
ACCACACCTTCTACAATGAGCTGCGTGTGGCTCCCGCGGAGCCCCCCGTGCTTCTGACCGAGTCCCCCTGAACCCCAAGGCCAACCGCGCGAAGATGCGTGGCCCGCTACCTCTTCTGGTGGCCGCCTCCCTCCTTCCTGGTCTCCCGGAGCTGCGGCCCTTCTCACTGGATCTCTCTTCTGCCGGTTTCCGCAGGACTCTCTTCTCTGACCTGAGTCTCCTCTGGAACTCTGCAGTTTCTCTAGCAACAG
+
>>>>>>>>FFFFGGGABEFBFGBC2EAEA2BGBFFA2AA00A1BEG>EE?EB3BFFFHHG>/1BB3??/?0?B/??EGHFG/??FF?G//<BA<?111<?/->0>-<--</0=0=D000=/..:-AD?:E./;./0CFF0//=0;F9ABGG-.//--;9-;/BF/;B//./;;/F/9/;F/F/F;-9.;//..-;-.9;FBF/////;F//9/.999;F///.:9///;FFBFF//9;9/////////..;
@M05620:37:000000000-D9766:1:1101:26582:7508 1:N:0:7
GAGGCTGGCTTGGAAGAACATAAGAGACCAAGGGCATAGTCCCTGCTTCCAGAGGACCTATTACCTCGCCCGCTAACTGGAGCTGGAACTCCGGCGCCTGGCTTAAACCTATGTGAGTATCCAGCGAAGGAATCTGGGAGTTGGGGAGGAGTGAGGAGTTGGGGAAAGACAGTCCTAACCGTGGAGGGATCTGGTAAATGATGGGGTGAGGAGGGGCTCTTTAGCTCCCACCAGTCCCCCTGTCTGAACTA
+
>1>>A>>1>CBDEF1ABGGAA1D1F1BBAG00B00BBB12A2B11A1D1B111//B//ABB1221D1/AAAEEG//BBB0BFFG10>BG1FG///>//EHAFH01111B0<FGH2B1>2B>2>D0///<<FGFG1@100/?FF1--.>@CAHAGBAF.<GFH--.EEFHCFH0::C:0/9-.;-9CB@.;9FBF;BBBBBF900--;@?FFB99@?---;://9;///-B-B9-9;//-;-9;/;9//;/9
@M05620:37:000000000-D9766:1:1101:23002:7528 1:N:0:7
ACCACACCTTCTACAATGAGCTGCGTGTGGCTCCCGAGGAGCACCCCGTGCTGCTGACCGAGGCCCCCCTGAACCCCAAGGCCAACCGCGAGAAGATGCCCAGGTGAGTGGCCCGCTACCTCTTCTGGTGGCCGCCTCCCTCCTTCCTGGCCTCCCGGAGCTGCGCCCTTTCTCACTGGTTCTCTCTTCTGCCGTTTTCCGTAGGACTCTCTTCTCTGACCTGAGTCTCCTTTGGAACTCTGCAGGTTCTA
+
BBBBBBBBFFFFGGGFGFBE4GFFGEGEHGGHHGG2EEEAEFHHHGCFAEGGHD3GHHHGGGGGGGGGEGGGHHHGGGGHGHHHHGGGGCCGGDFHHDGHHHHFHHHHHHGGHHGGGGGHHHHHHHHGHHGHHGGGGGHGHHGHHGGGFGGGGGGGGG-BBGFGGGFBBFFFFFFFFFFFFFFFFFFFFFFFFBFFFFFFFFFFFFFFFFFFFFFFFFFFFFFFFFFFFFFFFFFFFFFFFFFFFFFFFFB
@M05620:37:000000000-D9766:1:1101:22989:7542 1:N:0:7
ACCACACCTTCTACAATGAGCTGCGTGTGGCTCCCGAGGAGCACCCCGTGCTGCTGACCGAGGCCCCCCTGAACCCCAAGGCCAACCGCGAGAAGATGCCCAGGTTAGTGGCCCGCCTCCTCTTCTGGTGGCCGCCCTCCTCCTTCCCGTCCTCCCGCAGCTGCCCCCCTTCTCACTTGTTCCCTCTTCCGCCGTTTTCCGTAGTACTCTCTTCTCTGAGCTTAGTCTCCTTTGGACCTCTGCATGTTCTA
+
AAAAAAAAFFFFGGGGGBGG1F1FGFGGHGHHHGG0BE/AEHHHHGGGAEGGHDAGHHHGGGGGGGGGGGGHHHHGGGGHGHHHHGGGG/>CCCHHH1110?F/111??<0/??-A-.><FHHF0GHG=/<GH-AC--;EH/G/=09/.9;E.09CE--;A9/;.----;-B//99B//;B///;FF9F/A-9-@9/-/;B/:--/9//;FF///;////:////;;F/://:////;BF/F///9;:///
@M05620:37:000000000-D9766:1:1101:14942:7575 1:N:0:7
AGTGCCAGCTCTCAATCGCACAGGGGACCCAGGGCCTGGCCCCTCCATCCAGAAAACCTATGACCTCACCCGCTACCTGGAGCACCAACTCCGCAGCTTGGCTGGGACCTATGTGAGTATCCAGCGTAGGAATCTGGGAGTTGGGGAGGAGTGAGGAGTTGGGGAAAGACAGTCCTAACCGTGGAGGGTTCTGGTAAATGATGGGGTGAGGAGGGGCTCTTTGGCTCCCACCAGTCCCCCTGTCTGGTCTA
+
ACABCFFFDFFFGGGGGGGGGGHHGGGGGGHHGGGGGGHHHHGHGGHHHHHHHFGHHGHHHHHHHHHHHHHGGFFGHHHHHHHHHHHHGHHHGGGGGFHHGHHGGGHHGHHHHHHHHHHHHHHHHGGGGGHHHHHHHHGGGHGHGGGGGGGHHHHHHGHHHHGGGGHHHHHHHHHHHHHHGGGGGGGGGGGGGGFFGGGGGGGGGGFFFFFFFFFFFFFFFFHFFFFFFFFFFFFFFFFFFFFFFHFFFFF
@M05620:37:000000000-D9766:1:1101:17156:7599 1:N:0:7
ACCACACCTTCTACAATGAGCTGCGTGTGGCTCCCGAGGAGCACCCCGTGCTGCTGACCGAGGCCCCCCTGAACCCCAAGGCCAACCGCGAGAAGATGAGGTGAGTGGCCCGCTCCCTCTTCTGGTGGCCGCCTCCCTCCTTCCTGGCCTCCCGGCGCTGCGCCCTTTCTCCCTGGTTCTCTCTTCTGCCGTTTTCCGTAGGACTCTCTTCTCTGCCCTGCGTCTCCTTTGGAACTCTGCCGGTTCTCGAT
+
CCCCCCCCFFFFGGGGGGGGGGHHGGGEEEHHHGGGGGGGGHHHHGGGGGGGHHGHHHHGGGGGGGGGGGGHHHHGGGGHGHHHHGGGGGGGGGHHHHHFF2?1GFGGG=FAF@CGGHHFHHHFH=<EF<CFDD.GFGHGHHHHH0/;CBFEFDCGF-?DFFCDFFFFFFF0BF0ABFFFBFFFFFFFFFFAABFFFDF.ADFBFFFFFFFFBFFBF9BF.;DFFFFFBBBBB;9BF0;;0@D:D.B0.0;
@M05620:37:000000000-D9766:1:1101:25440:7606 1:N:0:7
ACCACACCTTCTACAATGCGCTGCGTGTGGCTCCCGAGGAGCACCCCGTGCTGCTGACCGAGGCCCCCCTGAACCCCAAGGCCAACCGCGCGAAGATGCCCAGGTGAGTGGCCCGCTACCTCTTCTGGTGGCCGCCTCCCTCCTTCCTGGCCTCCCGGAGCTGCGCCCTTTCTCCCTGGTTCTCTCTTCTGCCGTTTTCCGTAGGACTCTCTTCTCTGACCTGAGTCTCCTTTGGAACTCTGCAGGTTCTA
+
AAAAA@?>>FFFG3FFFG1AEAE0EAAAAAFGAAFEAEGCEHHHHGGAAEEEFFHFHHF@?ECGG/EEGGEBGFEGGGCGECHHFGC@CC/<//@CBHFCFCGGGFBC<<..AC-<A?CFBGDHHHF0;G.:.--;:..9CFBFGGFB0BFFB.AEBGA@-AF/--A@-9BBFF/;99EBF/;B/FFFBFB/B@B-9AFF?F9BFFFFFFFFFFB/9:/9/BB/-BF/99B/FBFBFFFF/B/BFF-BFFB
@M05620:37:000000000-D9766:1:1101:27291:7612 1:N:0:7
AGTGCCAGCTCTCAATCGCACAGAGGACCCAGGGCCTGGCCCCTCCATCCAGAAAACCTATGACCTCACCCGCTACCTGGAGCACCAACTACGCAGCTTGGCTGGGACCTATGTGAGTATCCAGCGTAGGAATCTGGGAGTTGGGGAGGAGTGAGGAGTTGGGGAAAGACAGTCCTAACCGTGGAGGGTTCTGGTAAATGATGGGGTGAGGAGGGGCTCTTTGGATCCCACCACTCCCCCTGTCTGGTCTA
+
ABBBBFFFAFFFGGGGGGGGGGHFHGHGGGHHGDGG2AGFGHGFGGHBGHHHHHHHHGHGHHHHHHHHHHHGGGGGHHHHHGHHHHHHGF3BFGF/EGHHGHB/EFHFGHFHHH3FG?FHHHHFHFCACDHHHHHHHHHGGHHH/DFGGGGHHHHHHDG<DH?DGGHHGHHHHHFHHHHH@EHGDGGA9AFFGGFGGGGFGBF0C.CDFFFFFF=-@-AFFF///9B.B9FDF.F9FEFFF.FFFFB9BFF
@M05620:37:000000000-D9766:1:1101:6105:7612 1:N:0:7
ACCACACCTTCTACAATGAGCTGCGTGTGGCTCCCGAGGAGCACCCCGTGCTGCTGACCGAGGCCCCCTGAACCCCAAGGCCAACCGCGAGAAGATTAGTGGCCCGCTACCTCTTCTGGTGGCCGCCTCCCTCCTTCCTGGCCTCCCGGAGCTGCGCCCTTTCTCACTGGTTCTCTCTTCTGCCGTTTTCCGTAGGACTCTCTTCTCTGACCTGAGTCTCCTTTGGCACTCTGCAGGTTCTAGATCGGAAG
+
ABAABBCCFFFFFGGGGGGGGGHHGGGEDGGHHGGGGGG2EGCHHGGGGGGGGHGHHHHGGGGGGGGGGFFFGGGGGGHGFHGHGGGGG<<//B?FG?FFGHGH<BDG?DGHHHHHHH1FFDHHGG?EDHEHHGHHHHHHHHHH.;EGGAFGGGGGGGGGGGGFGGGGGG;FFFFFFFFFFFFFFDFFFFFFFADDFFFFFFFF0FFFFBFFFF9BFFFFFFFFFF0:FFFFFF0;F9;FF0;FFBEF.AA
@M05620:37:000000000-D9766:1:1101:7326:7617 1:N:0:7
ACCACACGTTCTACAATGCGCTGCGTGGGGCTCCCGAGGAGCACCCCGTGCTGCTGACCGAGGCCCCCCTGAACCCCAAGGCCAACCGCGCGAAGATGAGCTACTTCTTCTGGTGGCCTCCTCCCTCCTTCCTGGCCTCCCGGCGCTGCGCCCTTTCTCACTGGTTCTCTCTTCTGCCGTTTTCCGTAGGCCTCTCTTCTCTGACCTGAGTCTCCTTTGGCCTTCTGCAGTTTCTAGATCGGCAGTGGCCA
+
AAAAAAA11BCAGGGBGGF1E0EFGGG00EE?G/AE/AECCHHHFAE/>EFGFHEGHGH/E//EGGGGGEA0GHHGEGGHGHHHHFGGGG@?CGGCGFBFD1<11>>>F1>FF=CCH.<<CCHFEH:;CG0GGFHHHHHHGC@@-A@?CAGG@@FFFF;;;FBFFFFFFFFFFFFFFF@FFFFFFFB--;FFFFFBFFFFFFFE//;9/-FFFF9;/FFFFF9;BFFFBB/9;/;/BBFBF?-@?/;/9;B
@M05620:37:000000000-D9766:1:1101:6092:7625 1:N:0:7
ACCACACGTTCTACAATGCGCTGCGTGGGGCTCGCGAGGAGCACCCCTTGCTGCTGACCGAGGCCCCCAGCACCCCCAAGGCAACCGTGTGAAAAGTGAAGGTGGGCTCTCTCTTCTTTTTTCCGGGTCGCTCCTTCCTGTCCTGCCGGCGCTTCGCTCTTTTTCCCTTGTTCTCTCTTCTTCCGTTTTCCGTCGGACTCTCTTGTCTTCCCTGGGTGTCCTTTGGCCCGCTGGTGGATCTTGATTGGCAG
+
AABB>AB3BBBAGFBGGG4AEEGGGEGA2AAAB2AA0AAE?FABFEEB?FBBDGFHGGG/>/>>FEEE/?BBBFFEE@??/?BFHH?<<0?12110?122<111/<<?/0><>>FGHE11<<GD.--<-;-::A:GGC00<;FG0;C---;BG.ABD..99;/9;;FF/.BFFFFFFFF/B/BB.;FFFFFF/9BB---:;/;B//:9/9B.FF;;B.;BFFFFFFBBE-;@--/9..;;F/;/;;;A//.
@M05620:37:000000000-D9766:1:1101:20308:7635 1:N:0:7
ACCACACCTTCTACAATGAGCTGCGTGTGGCTCCCGAGGAGCACCCCGTGCTGCTGACCGAGGCCCCCCTGAACCCCAAGGCCAACCGCCCGCTACCTCTTCTGGTGGCCGCCTCCCTCCTTCCTGGCCTCCCGGCGCTGCGCCCTTTCTCCCTGGTTCTCTCTTCTGCCGTTTTCCGTCGGCCTCTCTTCTCTGACCTGAGTCTCCTTTGGACCTCTGCAGGTTCTAGATCGGAAGAGCCCACGTCTGAA
+
CCCCCBBCFFFFGGGGGGGGGGHHGGGFGGHHHGGGGGGCGHHHHGGGGGGGHHHHHHHGGGGGGGGGGGGHHHHGGGGHGGHHHGGGG/>CG/>DHHHGHHHHGHHGHGCGGCEHGHHGHHHHHHFGHHHHGGGFGGGGGGGGGGGGGGG0FGFGGGGGGGFFFFFFFFFFFFFFFFF.@C-ADFFFFFFFFFFFFFFFFFFFFFFFFFFF00;FFFFF0BFFFFFBFFFFFF.EDFFF.AFFFFFFFFB
@M05620:37:000000000-D9766:1:1101:12720:7643 1:N:0:7
ACCACACCTTCTACAATGAGCTGCGTGTGGCTCCCGAGGAGCACCCCGTGCTGCTGACCGAGGCCCCCCTGAACCCCAAGGCCAACCGCGAGAAGATGAGGCGCGTGACCCGCTCCCGCGTCTGGCGGCCGCCTCCCTCCTTCCCGGCCTCCCGGCGCTGCCTCCTTTCTCCCTTGTTCTCTCTTCTGCCGTTTTCCGTCGGACTCTCTTCTCTGCCCTGCGTCTCATTTTGCACTCTTCCGGTTTTCGAT
+
BBCCCDCEFFFFGGGGGGGGGGHHGGGEFGHHHGGGGGGGGHHHHGGGGGGGHHHHHHHGGGGGGGGGGGGHHHHGGGGHGHHHHGGGGGGGGGHHHHGHH?/<><-.>F0--<D.<.<--=CF:0--<D-DGGFFFF/9::<F/.-<-9B9A.@D-@D=..0<.:BF1<1BFFF/BFFF11<BFFF1BFFD.BEBFA0.9--<@FFFFFFFF1B0<.0.9<D-</11<1:<:B0:/<111.<9..<:<E1
@M05620:37:000000000-D9766:1:1101:14780:7645 1:N:0:7
ACCACACCTTCTACAATGAGCTGCGTGTGGCTCCCGAGGAGCACCCCGTGCTGCTGACCGAGGCCCCCCGAAACCCAAGGGCAACCGCGGGAAAGTGGGCCGCCCTCTACCTCCTCTGGCGTCTTCTTCCCTCCGCCTCCCCCTCTCCTGGCTTCCCCCTTTCTCGCTGTTTCTCACTTCTGCTGTCTTCTGCCGGTTTCTCTTCTCTGCTCTTCTCCTCCTTTGGAATCCTGTGGGATTCTGATCGGTAG
+
BBBBBBBBFFFFGGGGGGGFGGHHGGGAEEDFHGGGGGGGGHHHHGGFEGGGHHGHHGHEGGFGGGGG/>/E/>FF/F/?/??F/F////>/><011<///-----./0<00<.//0000-.;..<0000/0;C..=..9..;-./:/0/;A/.;/BB9-.//9;.;...;;BFF/;B9/;/;//;/;FF/F//;--.;B//;//://///;B///9//;:.;//:////;B///9..////;///;....
@M05620:37:000000000-D9766:1:1101:18552:7662 1:N:0:7
ACCACACCTTCTACAATGAGCTGCGTGTGGCTCCCGAGGAGCACCCCGTGCTGCTGACCGAGGCCCCCTGAACCCCAAGGCCAACCGCGAGAAGATGAGTGGCCCGCTACCTCTTCTGGTGGCCGCCTCCCTCCTTCCTGGCCTCCCGGAGCTGCGCCCTTTCTCACTGGTTCTCTCTTCTGCCGTTTTCCGTAGGACTCTCTTCTCTGACCTGAGTCTCCTTTGGAACTCTGCAGGTTCTAGATCGGAAG
+
BBBBBAABFFFFGGGGGGGGGGHHGGGGHGGHHGGGDGGCEGCHHGGGEGGGDGHHHHHGGGCGGGGGGGBBGFEGGGHGHHHHGGGGG/CGGHHHH2GGHEGHHFGGGGHHHHHHHHHGHGHHGCGGGHGHHGHHHHHHHHHHHHGGGGGGGGGGGGGGGGGGGGGGGGBFFFFFFFFFFFFFFDFFFFFFFF9DFFFFFFFFFFFFFFFFFFFFFFFFFFFFFFFFFFFFFFFFFFFFFFFFFFFFFFD
@M05620:37:000000000-D9766:1:1101:17210:7663 1:N:0:7
AGTGCCAGCTCTCAATCGCACAGGGGACCCAGGGCCTGGCCCCTCCATCCAGAAAACCTATGACCTCACCCGCTACCTGGAGCACCAACTCCGCAGCTTGGCTGGGACCTATGTGAGTATCCAGCGTAGGAATCTGGGAGTTGGGGAGGAGTGAGGAGTTGGGGAAAGACAGTCCTAACCGTGGAGGGTTCTGGTAAATGATGGGGTGAGGAGGGGCTCTTTGGCTCCCACCAGTCCCCCTGTCTGGTCTA
+
>11>AF1FAFFBAFGG1FGGGGBGGAFGG?GHGGEEEA/FFGGHGGGGHGHHHEHHFEHHHFFHHHHHHHHGGEGGHHHHHHHHHHHHGHHHGGGGGHHHGHHGGGHHGHHHHHHHHHHHHHHHHGGGGGHHHHHHHHHGGHHHGGGGGGGHHHHHHGHHHHGGGGHHHHHHHHHHHHHHGGGGGGGGCFFGGGGGGGGGGGGGGGF@FFFFFF@@@@FFFFFFFFFFFFFFFFFFFFFF@FFFFFFFFFF
@M05620:37:000000000-D9766:1:1101:25620:7699 1:N:0:7
ACCACACCTTCTACAATGAGCTGCGTGTGGCTCCCGAGGAGCACCCCGTGCTGCTGACCGAGGCCCCCCTGAACCCCAAGGCCAACCGCGAGAAGATGAGCTACCTCTTCTGGTCGCCGCCTCCCTCCTTCCTGGCCTCCCGGCGCTGCGCCCTTTCTCACTGGTTCTCTCTTATGCCGTTTTCCGTCGGACTCTCTTCTCTGACCTGAGTCTCCTTTGGACCTCTGCAGGTTCTAGATCGGAAGAGCACA
+
AAA>AAAAFFFFGGGGGGG1FFHHGGEGGGFHFGGGGGGGGHHHHEGEEGGGHHHEHFHGG/>EFGGEGGGHHHGGGGGHGHHHHG?EC/BGGGHFHHHHHHFG0GGDHEHH111/CAC-<CA<.<GG/=DF00CGHHFHGG--9@AGFGGGGGGFFGBFF/9-/9F9FFFFB/BFFB@FFFFFFFF-@?-99B/BFFFFFFFFFFFEFFFFFFFFFFBF//9999/9BFA:BBFBFFF/9-;AB-AF/F-
@M05620:37:000000000-D9766:1:1101:25465:7716 1:N:0:7
ACCACACCTTCTACAATGAGCTGCGTGTGGCTCCCGAGGAGCACCCCGTGCTGCTGACCGAGGCCCCCCTGAACCCCAAGGCCAACCGCCCGCTACCTCTTCTGGTGGCCGCCTCCCTCCTTCCTGGCCTCCCGGCGCTGCGCCCTTTCTCCCTGGTTCTCTCTTCTGCCGTTTTCCGTCGGCCTCTCTTCTCTGACCTGAGTCTCCTTTGGAACTCTGCAGGTTCTAGATCGGAAGAGCCCACGTCTGAA
+
BBBABBBBFFFFGGGGFGGFFEG4EEFGH2FGGGGGGGGEGHCGHGEGEGGGGHHHHHHGGGGEGDGEGGGGGGHGGGGHCEGHHGGEDGGC@/>BGHHHHHHGGHHGHHGGGEEGGHHGHGHHHHFHHHHHGGGCCDGBGGGGG?FG0CFB/CF.;FFEFGFBFFFEFFBFFFFFFFF.-@-:DFFFFFFFFFFEFFFFFFFFFFFFFFFFF/FFFFFFFFFABFFFFFFFFFFFFFFF.AEEBEFFFFF
@M05620:37:000000000-D9766:1:1101:16449:7799 1:N:0:7
AGTGCCAGCTCTCAATCGCACAGGGGACCCAGTGCCTGGCCCCTCCATCCAGAAAACCTATGACCTCACCCGCAACCTGGAGCACCCACTCCGCAGCTTGGCTGGGACCTATGTGAGTATCCAGCGTAGGAATCTGGGAGTTGGGGAGGAGTGAGGAGTTGGGGAAAGCCAGTCCTAACCGTGGAGGGTTCTGGTAAATGATGGGGTGAGGAGGGGCTCTTTGGCTCCCACCAGTCCCCCTGTCTGGTCTA
+
>A>>ADFFBFFFG4FGGGG2F?GAFABAEAFD33FBGHFGGHGHGGGFGGHHHHG2BEHGGFHHHDFGHHH0>0>EGHBG2BBGFG?1?EG21ECEEGBGGGFG//0BE2BGHHHHHHBFHHHHFBFBDDHFGHHFFG0?EGHGGGA@DA.>GDGH0CGGHGGGAE.:/=/:CGHHE0CFGEEF.CGGFFFGGG;CFGFGGGFGFF;9:FFBDFF-@@EFFFFFFFFFEFFFEFFFFFFFCEFFFFEFFB/
@M05620:37:000000000-D9766:1:1101:14617:7803 1:N:0:7
AGTGCCAGCTCTCAATCGCACAGGGGACCCAGGGCCTGGCCCCTCCATCCAGAAAACCTATGACCTCACCCGCTACCTGGAGCACCAACTCCGCAGCTTGGCTGGGACCTATGTGAGTATCCAGCGTAGGAATCTGGGAGTTGGGGAGGAGTGAGGAGTTGGGGAAAGACAGTCCTAACCGTGGAGGGTTCTGGTAAATGATGGGGTGAGGAGGGGCTCTTTGGCTCCCACCAGTCCCCCTGTCTGGTCTA
+
BBABCFFFCFFFGGGGGGGGGGHGGGGGGGHHFEGGGGHHHHGHGGHHHHHHGGGHHGHHHHGHHFHHHHHGGEEGHHHH2GHHHHEFFHHHGGGGGHHHGHHGGGGHGHFHHHHHHHHHHHHHHGGGGGHHHHHHHHCFGGHHGGFGGDEGHGHHGGHHGHGGGGHHBHBGHHHHHHHHGGGGDGGGDGGGGGGGGGGGGGGGGGFFFFFFFFFFFFFFFFFFFFFFFFFF?FFFFFFFFFFFFFFFFF9
@M05620:37:000000000-D9766:1:1101:6080:7810 1:N:0:7
ACCACACCTTCTACAATGCGCTGCGTGTGGCTCCCGAGGAGCACCCCGTGCTGCTGACCGAGGCCCCCCTGAACCCCAAGGCCAACCGCGAGAAGATGAGCCACCTCTTCTGGTGGCCTCCTCCCTCCTTCCTGGCCTCCCGGCGCTGCGCCCTTTCTCACTGGTTCTCTCTTCTGCCGGTTTCCGTAGGCCTCTCTTCTCTGACCTGAGTCTCTTTTGGCCTTCTGCAGGTTTTGGATCGGCAGGGCCCC
+
AAAAAAA1BFFFGGGGGG1AEAEGGEFBAAGFBABB/AEECGEHHGGEEEEGHHHHHHH/>EEEGEGGGGGHFGHGGGGHEFGHHGG<BC<>BGHB?FF1G0??0?01F1?FG<FCH>1GHGBG.G<.<GD/=0<CGDCGGAGGC?@-;-9E@AF9FG00=BCBBBBBFB/BFFFFFF@-@BFFFAF-9;BBFFFBFFFFFFF/;/999F//9//;;9F@FF;;:BFFFF-;B/;-;BBFBA-9--;-9;-
@M05620:37:000000000-D9766:1:1101:16456:7819 1:N:0:7
AGTGCCAGCTCTCAATCGCACAGGGGACCCAGGGCCTGGCCCCTCCATCCAGAAAACCTATGACCTCACCCGCTACCTGGAGCACCAACTCCGCAGCTTGGCTGGGACCTATGTGAGTATCCAGCGTAGGAATCTGGGAGTTGGGGAGGAGTGAGGAGTTGGGGAAAGACAGTCCTAACCGTGGAGGGTTCTGGTAAATGATGGGGTGAGGAGGGGCTCTTTGGCTCCCACCAGTCCCCCTGTCTGGTCTA
+
BCBBCFFFDFFFGGGGGGGGGGHHGGGGGGHHGGGGGGHHHHGHGGHHHHHHHHHHHGHHHHHHHHHHHHHGGGGGHHHHHHHHHHHHGHHHGGGGGHHHGHHGGGHHGHFHHHHHGHHHHHHHHGGGGGHHHHHHHHHGGHHHGGGGGGGHHHHHHGHHHHGGGGHHHHHHHHHHHHHHGGGGGGGGGGGGGGGGGGGGGGHGGGFFFFFFFFFFFFFFFHFFFFFFFFFFFFFFFFFFFFFFHFEFFF0
@M05620:37:000000000-D9766:1:1101:19139:7858 1:N:0:7
ACCACACCTTCTACAATGAGCTGCGTGTGGCTCCCGAGGAGCACCCCGTGCTGCTGACCGAGGCCCCCTGAACCCCAAGGCCAACCGCGCGAAGATGCGTGGCCCGCTACCTCTTCTGTTGGCCGCCTCCCTCCTTCCTGGCCTCCCGGAGCTGCGCCCTTTCTCACTGGTTCTCTCTTCTGCCGTTTTCCGTCGGACTCTCTTCTCTGACCTGCGTCTCCTTTGGCACTCTGCAGGTTCTCGATCGGCAG
+
DDDDDDCDFFFFGGGGGGGGGGHHGGGGHGHHHGGGGGGGGHHHHGGGGGGGHHHHHHHGGGGGGGGG>FFGHHGGGGHGHGHHGGEEE/><C<?FG2>?CDCC?ACF->GHHHHHHB<=0CGHG@FGEHGHHGHHHHHHFGFFFFGG--AFGFGGGGGGFFFFFFFFFFFFFFFFFFFFFFBFF:DFFFFFF.9BDFFFFFFHFFFFF0FFFF?BFFFFFFFFFF0;FFFFFF0;F:BFFBFFFFFF-@@
@M05620:37:000000000-D9766:1:1101:4286:7870 1:N:0:7
AGTGCCAGCTCTCCATCGCACAGGGTACCCAGTGCCTGGCCCCTCCATCCAGAAAACCTATGACCTCACCCGCTACCTGGAGCACCCACTCCGCAGCTTGGCTGGGACCTATGTGAGTATCCAGCGTAGGAATCTGGGAGTTGGGGAGGCGTGAGGAGTTGGGGAAAGACAGTCCTAACCGTGGAGGGTTCTGGTAAATGATGGGGTGAGGAGGGGCTCTTTGGCTCCCACCAGTCCCCCTGTCTGGTCTA
+
>A>>>DFFBFFFG4FGBAE2E2FDF44BFABF3BB5DFGHHHGHGGHHHEFHHHHBFEHHGDGHH5BFGHHA>0>EGHBG2BBGHHE1?FG2>E/E>FBBEHHGGGHHGHHHHHHFHHHHHHFHHGFECDDHHHHHHH0?EHHHGG/AD.>EG.CG0<GHHHGGEA:G/C:CHHHHHHHGGGGGAEGGFGGGGGFGGGGGGGGGGGFFFFFFFFFFFFFFFFFFFFFFFFFFFFFFFFFFFFFFFFFFFFB
@M05620:37:000000000-D9766:1:1101:8914:7881 1:N:0:7
ACACACCTTCGACCATGAGGCTAGTTTGGGTCCCGTGGCACACCCCCTTCTGCGTGCCGAGGCCCCCCCGCACCCCCAAGGCAACCGGGGGAATATGGCCTACCTTTTCTGGTGGCCGCCTCCCTCTTTTCTGGCCTCCCTTCGTTTCGCCCTTTCTTCCTGGTTCTCTCTTCTTCCGTTTTCCGTCGGCCTCTTTTCTCTGAATTGCTTCTCCTTTGGACCTTTGCCGGTTCTGGAACTGTCGAGTGCCC
+
AA1AAAAF1B1>1EE1B1100A10B3AA000BBBE0A/A01BBEEC//B0BDD/B/AFA///>FEEGG/>>EEEEECC/?/?BFGH?<</<-.01==0.<0<<.<0<<0DGF0:AGF-;AEGG;FF/=C;;090FFFFGG/0;./;.;.9:B@F/:9;9/;//9B9BFF/BFFF9BF-FFFFFFBFF?-@-9F//;B/FFFF///;///9999:9BBFFBFFF/99/F9-;A9F//9;:/99;9A@/-;/9
@M05620:37:000000000-D9766:1:1101:8923:7898 1:N:0:7
ACACACCTTCTACCATGAGCTGCGTGTGGCTCCCGCGGAGCACCCCGTTCTGCTTACCGAGGCCCCCCTGAACCCCCAGGCCAACCGCGAGAAGATGGGCTACCTCTTCTGGTGGCCGCCTCCCTCCTTCCTGGCCTCCCGGCGCTGCGCCCTTTCTCCCTGGTTCTCTCTTCTGCCGTTTTCCGTCGGCCTCTCTTCTCTGACCTGAGTCTCCTTTGGACCTCTGCAGGTTCTCGATCGGACGAGCACAC
+
AAAAAAAFFF1BF1FGG1B11B10B0BE?BGGFFE0AA/AAFGHGG/EBGFHH1D2BFEC@CEGGGGG>?0FHHGG/E/???FGGGC/</>//01?F1/?GFH0?<>FGHHHHHGHH?CCCFHGHHEGH;CGHGHHHHHG?AG@:;-;@ACG@FFFFB/FBFEFFFFFFFFFFF/BF@FFFFFFBFA>@?BFFFFFFFFFFF/;BFFFFFFFFFFFFFFFFFF/9;F:BFFEFF/;F;-9A--;@@--;:A
@M05620:37:000000000-D9766:1:1101:9554:7903 1:N:0:7
AGTGCCAGCTCTCAATCGCACAGGGGACCCAGGGCCTGGCCCCTCCATCCAGAAAACCTATGACCTCACCCGCTACCTGGAGCACCAACTCCGCAGCTTGGCTGGGGGGGAATCTGGGAGTTGGGGAGGAGTGAGGAGTTGGGGAAAGACAGTCCTAACCGTGGAGGGTTCTGGTAAATGATGGGGTGAGGAGGGGCTCTTTGGCTCCCACCAGTCCCCCTGTCTGGTCTATCTCCTGCCCTTAGATCGGA
+
>AAABFBFBFFFGGGGGFGGGGGHGGGGGGHHGGGGGGHHHHGHGGFHHHHHHBGHHGHHHHHHHHFHHHHGGGGGHHHGFGHFGHHHGHHHGGGGGHHHGHHFFGCDGFFFFFFFFFAA;BFFFB;DFFDFFFFF/DFFFFFFA.EFFFFFFFFFFBFFFDFFFFFF;:;FFFFFFFFFBFFFFF;B?;;:DFBFFCEFFFFFFFFFFFFF?FFFFFFFFFBFFFFFFFFFFBFFFFFFFFFFFFFFFFA
@M05620:37:000000000-D9766:1:1101:18719:7911 1:N:0:7
ACCACACCTTCTACAATGAGCTGCGTGTGGCTCCCGAGGAGCACCCCGTGCTGCTGACCGAGGCCCCCCTGAACCCCAAGGCCAACCGCGAGAAGATGAGGTGAGTGGCCCGCTTCCTCTTCTGGTGGCCGCCTCCCTCCTTCCTGGCCTCCCGGCGCTGCGCCCTTTCTCCCTGGTTCTCTCTTCTGCCGTTTTCCGTAGGACTCTCTTCTCTGCCCTGAGTCTCCTTTGGAACTCTGCCGGTTCTCGAT
+
DDDDDDCCFFFFGGGGGGGGGGHHGGGEFGHHHGGGGGGGEHGHHGGGGGGGHHGHHHHGGGGGGGGGGGGHHHHGGGGHGHHHHGGGGGGGGGHHHHHHH?FDHHHGGHHGGG.CGHHHHHHHHGHGHHGGGGGHGHHGHHHHHH/FGGGGG?DGGGGGFFFFFFFFFFF0BF:EFFFFFFFFFFFFFFFADFFFFFF.DFFFFFFFFFFFFFFBFFFF/BFFFFFFFFFFFFFFFFFF0CFDFFFBEFF
@M05620:37:000000000-D9766:1:1101:23400:7945 1:N:0:7
ACCACACCTTCTACAATTGAACTCTGCAGGTTCTCGATCCGAATATCACCCGTCTGACCTCCAGCCCCATTACTCACTCTCGAACTCCGTCTGCTGCTTGCAAACCACCTACCAGATCAACCAGCGTATGAAATAGAAAGTGGTGCAGAAATAAAGACATCAATACAAACACTCCTAACACCTACAGGCTCATGCAAACGAAAGACTTAGCATGTCTGCTATCACACTCAACACACCCCCACACGCACCAC
+
CCCBCCCCFFFFGGGGGGGDG4DGHAB5AB4BFFHFFHBAABBAB5D5DBGFAAEFFGHHHFH33B1BEFFHHBD53DBFBE3B11BB1BBG1BFGBGFG1@F@11?1?0B303303BB330//?/??/2B333323??23323/2222@222222<2@1111111??1?001<01>1011.01011/...<00<<GD......//0:000<00;:000000/0;0/////;9...;.:;-.;9----;..
@M05620:37:000000000-D9766:1:1101:7294:7946 1:N:0:7
ACCACACCTTCTACAATGAGCTGCGTGTGGCTCCCGAGGAGCACCCCGTGCTGCTGACCGAGGCCCCCCTGAACCCCAAGGCCAACCGCGAGAAGATGAGCGTGGCCCGTTCCCTCTTCTTCTGGCGGGGTCCCTCCTTCCTGGGCTCCCGGCGCTGGGGCCTTTCTCACTGTTTCTCTCTTCTGCCGCTTTCCGTAGGCCTCTTTTCTCTGCCCCGCGTCTGATTTGGAACTGTGCATGTTCTAGCTCGG
+
BBBABBBBFFFFGGGFFGGGGGHHG?EAAAGHHGGGFGGGGHHGHGGGAEEFHHGHHHGGCGGGGEGGGGFGHHHGGG?HGEHHHG/EFGDCFGGGFHFF2/DGG/<?<<<<FHHHF1GGG1<D<0-<-999CFBFAB9CBFGG.;/A..:;--@-@-.-;-:;B9FFBFBB9/9BF/9FFFFF/FBB-@AEF/A9ADFFBF.B//9;BB///;..;9-99A./9B9B/B/9B9;/FBB9FFFFBF/;BA-
@M05620:37:000000000-D9766:1:1101:18850:7964 1:N:0:7
AGTGCCAGCTCTCAATCGCACAGGGGACCCAGGGCCTGGCCCCTCCATCCAGAAAACCTATGACCTCACCCGCTACCTGGAGCACCAACTCCGCAGCTTGGCTGGGACCTATGTGAGTATCCAGCGTAGGAATCTGGGAGTTGGGGAGGAGTGAGGAGTTGGGGAAAGACAGTCCTAACCGTGGAGGGTTCTGGTAAATGATGGGGTGAGGAGGGGCTCTTTGGCTCCCACCAGTCCCCCTGTCTGGTCTA
+
111>AFDFAFCFDGGDFCFG?EFECEGGCEHHGGCCFCHF0GGHGGFH1EGEFF1BGE0EGHEHEHEHHHHGGG@EHHHGHHHA0FGHGFHHGGGGEFHHGHHGCEHHGHHHHHBGHHHHHHHHE/<CCGHHHHFG1<FAEHHHC?FGGGGHEHFCC.GHHHGGGGHFHHHHHHHHHHHE-=EGGGGG.CFGGGFFGGGGGGGGGGF@FFFFFF@@@-EFFBBBFFFFFFFFFFFFFFFF@FFFFFFFFFF
@M05620:37:000000000-D9766:1:1101:18002:7966 1:N:0:7
ACCACACCTTCTACAATGAGCTGCGTGTGGCTCCCGAGGAGCACCCCGTGCTGCTGACCGAGGCCCCCCTGAACCCCAAGGCCAACCGCGAGAAGATGAGCTACCTCTTCTGGTGGCCGCCTCCCTCCTTCCTGGCCTCCCGGCGCTGCGCCCTTTCTCACTGGTTCTCTCTTCTGCCGTTTTCCGTCGGACTCTCTTCTCTGACCTGAGTCTCCTTTGGACCTCTGCAGGTTCTAGATCGGAAGACCCAC
+
BBBBBBBBFFFFGGGGGGFGGGGHGEFEGFGHHGGGGGGGGHHHHGGGEFGGHHHHHHGGGGGGGGGGGGGHHHHGGGGHGHHHHGGGGFCDGGGFHHHHHHFHBFHFHHHHHGHGHF->AEGHFHHGHHHHHHGHHGHHGGG-ACGGGGGGGGGGGGGGGGGGFFFFFFFFFFFFFFFFFFFFFFF.@F-@DFFFFFFFFFFFFFFFFFFFFFFFFFFFF/BFFFFFFFFFFFFFFBFFFFDFFFFBEFF
@M05620:37:000000000-D9766:1:1101:20793:7974 1:N:0:7
ATTGCCAGCTCTCAATCGCACAGGGGACCCAGGGCCTGGCCCCTCCATCCAGAAAACCTATGACCTCACCCGCTACCTGGAGCACCAACTCCGCAGCTTGGCTGGGACCTATGTGAGTATCCAGCGTAGGAATCTGGGAGTTGGGGAGGAGTGAGGAGTTGGGGAAAGACAGTCCTAACCGTGGAGGGTTCTGGTAAATGATGGGGTGAGGAGGGGCTCTTTGGCTCCCACCAGTCCCCCTGTCTGGTCTA
+
CCCCCFFFCFFFGGGGGGGGGGHGGGGGGGHHGGGGGGHHHHGHGGHHHHHHHHHHHGHHHHHHHHHHHHHGGEGGHHHHHHHHHHHHGHHHGGGGGHHHGHHGGGHHGHHHHHHHHHHHHHHHHGGGGGHHHHHHHHHGGHHHGGGGGGGHHHHHHGHHHHGGGGHHHHHHHHHHHHHHGGGGGGGGGGGGGGGGGGGGGGGGGGFFFFFFFFFFFFFFFFFFFFFFFFFFFFFFFFFFFFFFFFFFFFB
@M05620:37:000000000-D9766:1:1101:16691:7982 1:N:0:7
ACCACCCCTTCTACAATGAGCTGCGTGTTGCTCCCGCGGATCACCCCGTGCTTCTGACCGATTCCCCCCTGAACCCCAAGGCCAACCGCGAGAAGCTGAGGTGAGTGGCCCGCTACCTCTTCTGGTGGCCGCCTCCCTCCTTCCTGGCCTCCCGGAGCTGCGCCCTTTCTCACTGGTTCTCTCTTCTGCCGTTTTCCGTAGGACTCTCTTCTCTGACCTGAGTCTCCTTTGGAACTCTGCAGGTTCTAGAT
+
>A11A1>>AFFFCFFB3ABBG1B1EF?E0ADEBBF00AEA/A0BGHGEB/B?DGH1EGHE///BFEHGGEG01BCEFG/??/FEHEECC<C//?011?1?/FFG0?1FE?GC@C@CHDHGFHEH0=<CCH<@-C?.CGHFHGEF9FB.CFFAE?A9-;CBF@@A;>FFFBFFB9BF;/BFFBBFFFFFFB@BFFFFFF/9--;FBFFFFFEFFFFFFFFBFF/BFBBFFFFF;;BFBBFFF;;FFFBBFFB
@M05620:37:000000000-D9766:1:1101:20776:7984 1:N:0:7
ATTGCCAGCTCTCAATCGCACAGGGGACCCAGGGCCTGGCCCCTCCATCCAGAAAACCTATGACCTCACCCGCTACCTGGAGCACCAACTCCGCAGCTTGGCTGGGACCTATGTGAGTATCCAGCGTAGGAATCTGGGAGTTGGGGAGGAGTGAGGAGTTGGGGAAAGACAGTCCTAACCGTGGAGGGTTCTGGTAAATGATGGGGTGAGGAGGGGCTCTTTGGCTCCCACCAGTCCCCCTGTCTGGTCTA
+
AABBBFFFBFFFE4BGFGGGGFHHGCFFGGHHCEGGGGHGHHGHGGGGHHHHHEHHHGHGFGGHHFGHHHHEE>EEHHFHFHHHHHCFFHHHGGGGGHHHGHHGGGHHGHFGHHGHHHGHHHHGHGGCGGBGHHHGHF0FEGHHC?FCG?EGFFHFEGHHHHGGF.CGHGGHHHHHHGHHGGGGBFGGGGGGGGGGGEGGGGGGGGFFFFFFFFFFFFFFFFFFFFFFFFFFEFFFFFFFFFFFFFFFFFB
@M05620:37:000000000-D9766:1:1101:16673:7984 1:N:0:7
ACCACACCTTCTACAATGAGCTGCGTGTGGCTCCCGAGGAGCACCCCGTGCTGCTGACCGAGGCCCCCCTGAACCCCAAGGCCAACCGCGAGAAGATGAGGTGAGTGGCCCGCTCCCTCTTCTGGTGGCCGCCTCCCTCCTTCCTGGCCTCCCGGCGCTGCGCCCTTTCTCCCTGGTTCTCTCTTCTGCCGTTTTCCGTAGGACTCTCTTCTCTGCCCTGAGTCTCCTTTGGAACTCTGCCGGTTCTCGAT
+
BBB?ABBBFFFFGGGGGGGFGFHGGAEB4EGHFGGEDFGGDHHHHGGGFGGGHHHHHHHEGGFGGFGGGGGGHGHGGGGHCEHHHG/<CGDC@GFHGHFHHFGFGHHGGFGGGGCGGHHHHHHHHGGGFCDGGGGHGHHGHHHHHGBFGGGGGGGFGGGFFFDFFFFFFFF/BF/EBFFFFFFFFFFFFFFDFFFFFFF?DFFFFFFFFFFFFFF/FFFF.BFFFFFFFFFFFBFFFFFFBDFFFEF9EFF
@M05620:37:000000000-D9766:1:1101:8611:8002 1:N:0:7
ACCACACCTTCTACAATGAGCTGCGTGTGGCTCCCGAGGAGCACCCCGTGCTGCTGACCGAGGCCCCCCTGAACCCCAAGGCCAACCGCGAGAAGATGAGCTACATCTTCTGGTGGCCGCCTCCCTCCTTCCTGGCCTCCCGGCGCTTCGCCCTTTCTAACTGGTTCTCTCTTCTGCCGTTTTCCGTAGGCCTCTCTTCTCTGACCTGCGTCTCCTTTGGCACTCTGCAGTTTCTAGATCGGCAGAGACCA
+
AB3AAAAAFF4FGFGGFGFGGGHHGDGEEEGHHFGEEGG?EGGHHGGGEEEGHFFHHHHEGGCCEFGGGGGHFHHGGGGHGHHHHGGGDGCGGFHHBGH1F???1?1?F1?11??/C0---<A<<//<<GDGBGE.<<GC..;--;A..:CGGBFFFB00;C999CFFFFB/BFF//BBFFFEFB.B..;9;99B/BFFFFF;9999..-99DF///;9////.;;B/;;/;B/BBFFFBEF-@B.A.;AB
@M05620:37:000000000-D9766:1:1101:16501:8026 1:N:0:7
ACCACACCTTCTACAATTGAACTCTGCAGGTTCTCGATCGGAATAGCACCCGCCTGACCTCCAGACACATTACGCGATCTCGAACGCCGTCTCCTGCTTGCAAATCACCAACCCCTTCCCTCGCGTGCAGTGCGCTCGCCTTCTTCCCCCCCCCTCAGCCGCGCCTACCTTTCCTACCATTTCCATCTAGAGCCGTGGCCGTAAGTCGTGTCTTCTGTCACGTGTCGCACATTCACCACGGTGCCTTTTAC
+
AABB3AB3BFFFGFFGGGG5FBFGGABGAGBBDGGFFH222A2BB3BDGCEE0AAGBEGDGEFB3BBFFGFHH1B>>>1B4F3B1/1/>>@C2BFF3GB3/?F343B3B3?/?<//0B2B32///////1111//-.-->..00000//.-:---..///-9-9-....///9////.9/9/9///////9//.-.---.--...//.:...///;/////...;...-;-/////:9..-9.-///////
@M05620:37:000000000-D9766:1:1101:15424:8055 1:N:0:7
ACCACACCTTCTACAATGAGCTGCGTGTGGCTCCCGAGGAGCACCCCGTGCTGCTGACCGAGGCCCCCCTGAACCCCAAGGCCAACCGCGAGAAGATGAGAGTGGCCCGCTCCCTCTTCTTGTGGCCGCCTCCCTCCTTCCTGGCATCCCGGCGCTGCGCCCTTTCTCCCTGGTTCTCTCTTCTGCCGTTTTCCGTAGGTCTCTCTTCTCTGCCCTGCGTCTCCTTTGGAACTCTGCAAGTTCTAGGTCGG
+
>11>A>1AFFCDAGG13BBFDBAAABEFG0FGHGC0EEG/EHHHHG/E//BAFA1FGB0EEGGGCF>EGGGHHHA?EFG>FHHC<FGGG@>CCCHG1?F11F11?/?/</>-CFEGHDB11==CA.C--:::.C/FC:CFHC0/;/;FGFGG--9--:@=---BBFB//FFB-:;FFFF9BFFF///99BBEBF-/9;B/;9/F/BB///B/999/-;@--;B/B/9BF/9BF9BB/B/99//;/9;:99=
@M05620:37:000000000-D9766:1:1101:14052:8085 1:N:0:7
ACCACACCTTCTACAATGAGCTGCGTGTGGCTCCCGAGGAGCACCCCGTGCTGCTGACCGAGGCCCCCCTGAACCCCAAGGCCAACCGCGAGAAGATGAGGTGAGTGGCCCGCTACCTCTTCTGGTGGCCGCCTCCCTCCTTCCTGGCCTCCCGGCGCTGCGCCCTTTCTCACTGGTTCTCTCTTCTGCCGTTTTCCGTAGGACTCTCTTCTCTGACCTGAGTCTCCTTTGGAACTCTGCCGGTTCTCGAT
+
DDDCDDDCFFFFGGGGGGGGGGHHGFGEFGHHHGGGGGGGGHHHHGGGGGGGHHHHHHHGGGGGGGGGGGGHHHHGGGGHGHHHHGGGGGDGGGHHHHHHHGGHHHHGGHHGGG-AHHHHHHHHHGHGHHGGGGGHGHHGHHHHHHFGGGGGGGG-AFGGFFFFFFFFFFF0FFBFBFFFFFFFFFHHHFFDFFFHFFFFFFFFFFFFFHFFFHH0BFFFFFFFFFFFFHFFFFFFFEFF0@DDFEF0AFF
@M05620:37:000000000-D9766:1:1101:5819:8102 1:N:0:7
AGGGCCAGCTCTCCAGAGCACAGGGTCCCCAGTGCCTGGCCCCTCCATCCAGAAACCCTATGACCGCACCCGCTACCTGGCGCACCCCCTCCGCAGCTGGGCTGGGACCTATGTGCGTATCCAGCGTAGGAATCTGGGCGTTGGGGCGGCGTGCGGCGTTGGGGAAAGCCCGTCCTAACCGTGGAGGGTTCTGGTAAATGATGGGGTGAGGAGGGGCTCTTTGGCTCCCACCAGTCCCCCTGTCTGGTCTA
+
>>>>>>>1>CFFGFB11AB1GF0CF0BA00BE1ABBB10FFFEHGGFH10FFD0F0BEHFABDGF/AAEGE>E/>>GHBB>>?EEGG>>EG//?/<<B1B<FHGGGHGGHHHGGH2CCEGGHFHHGF/>E?=CGHHHH.ACCGHGG.AA-;;A.A@-;;@@F?@:--;/A-9@FFFEFFF@?E@-;B@9FFFFFFFFFFFFFFFFFF@FFFBBF@?@@EBFFFFFFFEFBFFEFFFFFFF@FFFFFFFFFB
@M05620:37:000000000-D9766:1:1101:12636:8105 1:N:0:7
AGTGCCAGCTCTCAATCGCACAGGGGACCCAGGGCCTGGCCCCTCCATCCAGAAAACCTATGACCTCACCCGCTACCTGGAGCACCAACTCCGCAGCTTGGCTGGGACCTATGTGAGTATCCAGCGTAGGAATCTGGGAGTTGGGGAGGAGTGAGGAGTTGGGGAAAGACAGTCCTAACCGTGGAGGGTTCTGGTAAATGATGGGGTGAGGAGGGGCTCTTTGGCTCCCACCAGTCCCCCTGTCTGGTCTA
+
>AAABFFFBFFFGFGGGFFGGGHHGEGGGGHHGGGFGGHHHHGHGGHHHHHHHHHHHGHHHHGHHHHHHHHEGGGGHHHHHHGFGHFHGHHHGGEGGHHHGHHGGGHHGHHHGHHHHGHHHHHHHGEGGGHHHGHHHHHGEGHHGGGGGGGHHHHHHGHHHHGGGGGHHHGHHFHGHHHHGCEGFGGGCFGGGGBFGFFFGGGGGGFFEFFFFFFFFBFFEFFEFFFFEFFFFFFFFFFFFFFFFFFFFF;
@M05620:37:000000000-D9766:1:1101:25798:8115 1:N:0:7
ACCACACCTTCTACAATGAGCTGCGTGTGGCTCCCGAGGAGCACCCCGTGCTGCTGACCGAGGCCCCCCTGAACCCCAAGGCCAACCGCGAGAAGATGCCCAGGTGAGTGGCCCGCTACCTCTTCTGGTGGCCGCCTCCCTCCTTCCTGGCCTCCCGGAGCTGCGCCCTTTCTCACTGGTTCTCTCTTCTGCCGTTTTCCGTAGGACTCTCTTCTCTGACCTGAGTCTCCTTTGGAACTCTGCAGGTTCTA
+
BBBBBBBBFFFFFGGGFGGGGGHHEEEEEGGHHGGGGGGCGHHHHGGEEGGFHHHHHHHGGGGGGGGGGGGHHHHGGGGHGHHHHGGGGGGGGGHHGHHHHHHGHHHHHHGGHHGGGGGHHHHHHHHHHHGHHGGGGGHGHHGHHGGGGGGGGGGGGG?DFGGGGGFFFFFFFFFFFFFFFFFFFFFFFFFFFFAFFFFFFFFFFFFFFFFFFFFFFFFFFFFFFFFFFFFFFFFFFFFFFFFFFFFFFFF
@M05620:37:000000000-D9766:1:1101:12620:8117 1:N:0:7
AGTGCCAGCTCTCAATCGCACAGGGGACCCAGGGCCTGGCCCCTCCATCCAGAAAACCTATGACCTCACCCGCTACCTGGAGCACCAACTCCGCAGCTTGGCTGGGACCTATGTGAGTATCCAGCGTAGGAATCTGGGAGTTGGGGAGGAGTGAGGAGTTGGGGAAAGACAGTCCTAACCGTGGAGGGTTCTGGTAAATGATGGGGTGAGGAGGGGCTCTTTGGCTCCCACCAGTCCCCCTGTCTGGTCTA
+
>A>>ADFFAFFFG1GGDAFAECFGGEEGEEGHFFG/EFHGGHGGGGHGDFGGHF1FGGGHHFFHHGFGHHHGG>/EHFFGBFHFEH0>EFGCEEEGEFFGGHHGGGHHGHHHHHHHHHHHHHFGHGG/CGGHHHHGHHCFGHHGCC<CGCEHHHHH0EHHHEGGAAEGBGBGHHHHHGHHGGGG?EBGGGGGGGFFGGGGGGGGGGF@FFFFFF@?@@FFFFFFFFFFFFFFFFFFFFFF@FFFFFFFFF/
@M05620:37:000000000-D9766:1:1101:25812:8127 1:N:0:7
ACCACACCTTCTACAATGAGCTGCGTGTGGCTCCCGAGGAGCACCCCGTGCTGCTGACCGAGGCCCCCCTGAACCCCAAGGCCAACCGCGAGAAGATGACCACGGTGGGGGCCCCCTAACTCTTCCGGGTGCCGCCTCCCTCCTTCCTGGCCTCCCGGAGCCTCGCCCCTTCTCACTGGGTCTCTCTTTTTCCGTTTTCCGTACGACTCTCTTCCCTTACCTTAAGCCCCTTTTGGAATCTTCAGGGTCTT
+
CCCCCCCCFFFFGGGGGGGGGGHHGFGGHGHHHGGGGGGGGHHHHGGGFGGGGHHHHHHGGG@GGGGGGGGHHHHGGGGHGHHHHGGGGGGGGGHHHH2GH2/E/////-><CD?--./<000=00.;-.:.;--;..;E//C/B0C00:.C0.CE.9---.//.-;D-AF/00;9009.B9:B090;000/;.0BFF0B.09.;.:.9000B90/0900B0000000.;.:F0B-;09000999FEF/90
@M05620:37:000000000-D9766:1:1101:16769:8167 1:N:0:7
ACCACACCTTCTACAATGAGCTGCGTGTGGCTCCCGAGGAGCACCCCGTGCTGCTGACCGAGGCCCCCCGAACCCCAAGGCCAACCGCGAGAAGATGAGCGGCCCGCTACCTCTTCTGCTGGCCGCATCCCTCCTTCCTGGCCTCCCGGAGCTCCGCCCTTTCTCACTGGTTCTCTCTTCTGCCGTTTTCCGTAGGACTCTCTTCTCTGACCTGAGTCTCCTTTGGAACTCTGCAGGTTCTCGATCGGCAG
+
A>1AAA1AFFC1AFG13ABGDG1FAEFFH0FGHGA0A/A/EHHHHGAGA/B/BA1BGE0EGGCGCE/E/>/E>E/??E//<?F//<<</<</?0111111//-<>CC--<C0<DGDHB000/.:---.-990CA/B0900/;FF..A.A;-;F/::9---////9/BB/-99;//:9/;///9B;-AFEB/;/9--/9/;BFBFFBFFB/B/B-/9///BFFF/B///;B/B////;-;FF/-;/;---9-
@M05620:37:000000000-D9766:1:1101:9887:8177 1:N:0:7
ACCACACCTTCTACAATGAGCTGCGTGTGGCTCCCGAGGAGCACCCCGTGCTGCTGACCGAGGCCCCCCTGAACCCCAAGGCCAACCGCGAGAAGATGACCCGGGTGGTTGCCCCCCTCCTTCTCTTGTTGCCCCCTCCCCCCCTCCCGGCCCCCCGGAGCTTCCCCCTTTTTTACTTGTTTCCCCCTCTTCCCGTTTCCCTCTGCACTTCCTCTCTTACCCTATGCTCCTTTGGAAATTCTCCAGGTTCA
+
BBCDCDEDFFFFGGGGGGGGGGHHGGGGHGHHHGGGGGGGGHHHHGGGEGGGHHGHHHHGGGGGGGGGGGGHGHHGGGGHGHHHHGGGGGGGGGHGHHFHGF/>/</<...0<G.---.</11:011<<1.:C0.:-.<E..<-A.C..<-@--<@-9---.::0/<D-AF00-.:11<:B/110/.<./11</.<.<0<01//00100000<11<011:</0<0001<<01F1/010:11<1110/0000
@M05620:37:000000000-D9766:1:1101:9870:8178 1:N:0:7
ACCACACCTTCTACAATGAGCTGCGTGTGGCTCCCGAGGAGCACCCCGTGCTGCTGACCGAGGCCCCCCTGAACCCCAAGGCCAACCGCGAGAAGATGCCCAGGTGAGTGGCCCGCTACCTCTTCTGGTGGCCGCCTCCCTCCTTCCTGGCCTCCCGGAGCTGCGCCCTTTCTCACTGGTTCTCTCTTCTGCCGTTTTCCGTAGGACTCTCTTCTCTGACCTGAGTCTCCTTTGGAACTCTGCAGGTTCTA
+
BCCBCCCBFFFFGGGGGGGGGGHHGFEBEEHHFFFEEGGGGHHHHGGGGEGGGHHHHHHFGGFGGGGGGGGFHHHGGGGHGHHHHGE@DGBCGGHFBGHHHHHGHGHHHHGGHHGGGGGHHHHHHHHGHHGHHGGGGGHGHHGHHGGGGFGGGGGGGG-ADGGGGGFFFFFFFFFFFFFFFFFFFFFFFFFFFFFFFFFFFFFFFFFFFFFFFFFFFFFFFFFFFFFFFFFFFFFEFFFFFFFFFFFFFFB
@M05620:37:000000000-D9766:1:1101:8639:8201 1:N:0:7
AGTGCCAGCTCTCAATCGCACAGGGGACCCAGGGCCTGGCCCCTCCATCCAGAAAACCTATGACCTCACCCGCTACCTGGAGCACCAACTCCGCAGCTTGGCTGGGACCTATGTGAGTATCCAGCGTAGGAATCTGGGAGTTGGGGAGGAGTGAGGAGTTGGGGAAAGACAGTCCTAACCGTGGAGGGTTCTGGTAAATGATGGGGTGAGGAGGGGCTCTTTGGCTCCCACCAGTCCCCCTGTCTGGTCTA
+
ABAABFFFCFFFGFGGGGGAECGGGGGGGGHGBEEEFGHHHHGHGGHGHHHHHHHHHGHHHFHHHFHHHHHGG>EFHHHH?FGHHHFCFHH3EFCFEHFHGGHGGGHHGHHHHHHHHHHHHHHHHGGGGGHHHHHHHHHGGHHHGGGGGGGGHEHHHGHHHHGGGGHHHHHHHHHHHHHHGFFGFGGGCFGGGGCGGGGGGHGGGGFFFFFFFFFFFFFFFHFFFFFFFFFFFFFFFFFFFFFFHHFFFFF
@M05620:37:000000000-D9766:1:1101:20292:8207 1:N:0:7
ACCACACCTTCTACAATGAGCTGCGTGTGGCTCCCGAGGAGCACCCCGTGCTGCTGACCGAGGCCCCCCTGAACCCCAAGGCCAACCGCGAGAAGATGAGTGGCTCGCTCCCTCTTCTTGTGGCCGCCTCCCTCCTTCCTGGCCTCCCGGCGCTGCGCCCTTTCTCACTGGTTCTCTCTTCTGCCGTTTTCCGTAGGACTCTCTTCTCTGCCCTGCGTCTCCTTTGGCACTCTGCAGGCTCTAGATCGGAA
+
AAA1AAAAFFFFGGGGDGFBG1GCF0A00AFG1BF00EEG?GHFHGGG?EGGBHFCDFFE@GCEG/EEGEE0B>GGGF/G//?GHG/<>CB<@FCB1F1FG1/F01/></<>GFHFGH>==1..CC<<<;:CGHGFGGBG:/.:CFEAG-999-A?9@B@@FFFB9FFBB-;FFFFFFFF;FFFF@AAFFFFFF-ABFFFFFFFFFFFFF/9AFFE@F@FEFFFFFF/;FFFFF//BF-:9F/9BFBE--A
@M05620:37:000000000-D9766:1:1101:15721:8209 1:N:0:7
ACCACACCTTCTACAATGAGCTGCGTGTGGCTCCCGAGGAGCACCCCGTGCTGCTGACCGAGGCCCCCCTGAACCCCAAGGCCAACCGCGAGAAGATGAGGTGAGTGGCCCGCTACCTCTTCTGGTGGCCGCCTCCCTCCTTCCTGGCCTCCCGGCGCTGCGCCCTTTCTCACTGGTTCTCTCTTCTGCCGTTTTCCGTAGGACTCTCTTCTCTGACCTGAGTCTCCTTTGGAACTCTGCAGGTTCTCGAT
+
CCDDDCCDFFFFGGGGGGGGGGHHGGGFHGHHHGGGGGGGGHHHHGGGGGGGHHHHHHHGGGGGGGGGGGGHHHHGGGGHGHHHHGGGGGGGGGHHHHHHHGHHHHHGGHHGGG-AHHHFHHGGHDCEHHGCFDGHGHHGGHHHHFFGGGGGGGD-@DFCFFFFFFFFFFFEFFFF:FBFFFFFFFFEFFFBAFFFFFFFBFFFFFFFFFFFFFF0BFFFFFFFFFFFFFFFFFFFFFFF0BFFFFF0AFF
@M05620:37:000000000-D9766:1:1101:10223:8216 1:N:0:7
AGTGCCAGCTCTCAATCGCACAGGGGACCCAGGGCCTGGCCCCTCCATCCAGAAAACCTATGACCTCACCCGCTACCTGGAGCACCAACTCCGCAGCTTGGCTGGGACCTATGTGAGTATCCAGCGTAGGAATCTGGGAGTTGGGGAGGAGTGAGGAGTTGGGGAAAGACAGTCCTAACCGTGGAGGGTTCTGGTAAATGATGGGGTGAGGAGGGGCTCTTTGGCTCCCACCAGTCCCCCTGTCTGGTCTA
+
AA>AAFFCAFFFGFGGGGGGGGGGGEAEEEHHFAFEGECHGHFGGGHFHHHHHFHHFEHHHGHHHHHHHHHEE>EFHHHH?BGHHHHCEHHHEGGGFHHHGHHGGGHHGHHHHHHHHHHHHHHHHGDGGGHHHHHHHHGFEHHHGGGGGGEGHDGHFGHHHHGGGGHHHHHHHHGHHHHHGGEGEEGGCFGGGGFGGGGGGFGGGGFFFFFFFFFFFFFFFFFFFFFFFFFFFFFFFFFFFFFFFFFFFFF
@M05620:37:000000000-D9766:1:1101:11208:8222 1:N:0:7
ACCACACCTTCTACAATGAGCTGCGTGTGGCTCCCGAGGAGCACCCCGTGCTGCTGACCGAGGCCCCCCTGAACCCCAAGGCCAACCGCGAGAAGATGAGGTGAGTGGCCCGCTACCTCTTCTGGTGGCCGCCTCCCTCCTTCCTGGCCTCCCGGAGCTGCGCCCTTTCTCACTGGTTCTCTCTTCTGCCGTTTTCCGTAGGACTCTCTTCTCTGACCTGAGTCTCCTTTGGAACTCTGCAGGTTCTAGAT
+
AAA>ABBBFFFFGGFGGGGGGGHGGEEEHGHHFGGGGGGGGHHHHGGEEEGFHHHHFHHGEGGGGGGGGGGFHGHGGFFHGHHHHGGEGGCGCGHHHHHHHGGGGFHGGHHGGGCGHHHHHHHHG=CFHFGD?AGHGHHGHGHHHHGGGGGGGGG-ABFFGGGGFFFFFFFFFFFF;FFFFFFFFFFFFFFAFFFFFFFFFFFFFFFFFFFFFFFFFFFFFFFFFFFFFFFFFFFFFFFFFFFFFFFFFF;
@M05620:37:000000000-D9766:1:1101:13594:8255 1:N:0:7
ACCACACCTTCTACAATGAGCTGCGTGTGGCTCCCGAGGAGCACCCCGTGCTGCTGACCGAGGCCCCCCTGAACCCCAAGGCCAACCGCGAGAAGATGCCCAGGTGAGTGGCCCGCTCCCTCTTCTGGTGGCCGCCTCCCTCCTCCCTGGCCTCCCGGAGCTGCGCCCTTTCTCACTGGTTCTCTCTTCTGCCGTTTTCCGTAGGACTCTCTTCTCTGACCTGAGTCTCCTTTGGAACTCTGCAGGTTCTA
+
ABBBCCCCFFFFGGGGGGGGGFHHGGGGHGGHHGGGDGGEFHGHHGFGGGGGFHHHGHHGGGGEFGGGGGGHHHHGGGGHGHHHHGGGGGGGGGFFGHHHHHGAG1FG<GFGHG-AD-<.CGFDFH0<GHGHFCG@AEHGHHGH/CAB0EFGGGGGF--;-9/;CADFAFFFFFFFF/FBFFBFFFF9BBBBB=.:BEBBA/;9./9/BFFFFFFFF/9B/B/;FBFFF/BFFFF/BFFEB/;BF.:;FF:
@M05620:37:000000000-D9766:1:1101:23038:8270 1:N:0:7
AGTGCCAGCTCTCAATCGCACAGGGTACCCAGGGCCTGGCCCCTCCATCCAGAAAACCTATGACCTCACCCGCTACCTGGGGCACCCACTCCGCAGCTTGGCTGGGACCTATGTGAGTATCCAGCGTAGGAATCTGGGCGTTGGGGCGGAGTGCGGAGTTGGGGAAAGACAGTCCTAACCGTGGAGGGTTCTGGTAAATGATGGGGTGAGGCGGGGCTCTTTGGCTCCCACCAGTCCCCCTGTCTGGTCTA
+
>111>B@FAFFFG1BFGE1AE?BEF0BFHHF0BAEFAF0BGGGHGGHFFFCHFGECAEGHHFFHHFGGHHH>E>>EH1BB/>BEAFA?EFFHEE?@EGB0?F1?E?0EF<FGBG22BBGFGHHFHCC/>/1@FFDG1?/>AA?C-<.-;-;CG0A?9?9BFBAGF..A99/9CFFFEBFF@FE@BEB?--:9BFF/BFF/BBFFF?-9-----@@?9@EBB9FBFBF?EFFFEFFFFFFB@F/FBFFFFFB
@M05620:37:000000000-D9766:1:1101:11051:8272 1:N:0:7
ACCACACCTTCTACAATGAGCTGCGTGTGGCTCCCGAGGAGCACCCCGTGCTGCTGACCGAGGCCCCCCTGAACCCCAAGGCCAACCGCGAGAAGATGAGAGTGGGCCGCTCCCTCTTCTCTTGGCGCCGTCCCTCCTTTCCGGCCTCCCGGGGCTGCGCCCTTTCTCACTGTTTCTCTCTTCTGCCGCGTTCCCCAGGGCTCTCTTTTCTGTCCTGTGACTCCCTTGGGACTCTCCGCGGTCTCGATCGG
+
BBBABBBBFFFFGGGGGGEEGDGFGEEBEEGH3FGGCGGCGHHHHGGGEEGGGHHFHHHGGEEGGGGGGGGGHHHGGGGHGGHHFGGEGGGCGGHGHHGH1?1?///?/<-<<<0>F<1D0=0<D/<.<--;.;0;./0000.---.;.A.--;;-..;B9B-99/BF/B//////9BFFF//;///9--;@../.......9BBF//;BF//////9;//;B/..;9/....:;//..-9.9;///9.9.
@M05620:37:000000000-D9766:1:1101:15901:8275 1:N:0:7
AGTGCCAGCTCTCAATCGCACAGGGGACCCAGGGCCTGGCCCCTCCATCCAGAAAACCTATGACCTCACCCGCTACCTGGAGCACCAACTCCGCAGCTTGGCTGGGACCTATGAGTATCCAGCGTAGGAATCTGGGAGTTGGGGAGGAGTGAGGAGTTGGGGAAAGACAGTCCTAACCGTGGAGGGTTCTGGTAAATGATGGGGTGAGGAGGGGCTCTTTGGCTCCCACCAGTCCCCCTGTCTGGTCTATC
+
>>>>AD@CAFCFEGGGGGGGGGFH0EEEGGAGEEG?FCHFBGEAEECAFGGF1BAFG?FEGG2HHG1FGGHFEEEGHHGFHGFF>FFGGEHHGGEGGFHHGHHGGGHHGHHHHHHHGGHHHHHGA/CGHHHHHHFB0<CGHF@CACGGGHHHEHHGGHHHCG.CGHHFFHGHGFHHHHGEGGBGGG:CFBFGCFFFFGFGGGGGB@FFFFFF@@@;EFFFFFEFFFFBFFFFBFFFFF@A;FFFFFFFFB/
@M05620:37:000000000-D9766:1:1101:15380:8276 1:N:0:7
ACCACACCTTCTACAATGAGCTGCGTGTGGCTCCCGAGGAGCACCCCGTGCTGCTGACCGAGGCCCCCCTGAACCCCAAGGCCAACCGCGAGAAGATGAGCGTGGGCCGGTCCCTCTTCTTCTGGCCGTGTCCCCCCTTCCTGTCCTCCCGGCGCTGCGCCCTTTCTCACTGTTTCTCTCTTCTGCCGTTTTCCGTAGGCCTCTCTTCTCTGTCCTGCGCCTCCTTTGGCACTCTGCATGTTCTAGTTCGG
+
CCCDDDCDFFFFGGGGGGGGGGHHGGGGHGHHHGGGGGGGGHHHHGGGGGGGHHHHHHHGGGGGGGGGGGGHHHHGGGGHGHHHHGGGGGGGGGHHHHB22//?//=/--<<AHFHHBG0<0D000.<--;CG0.;9::C:0000;::::.---;-;9--A9>/:B:F00;000:BF::0B0:00;09.;:.B0:B...0:BAB/00:00000;:0::--;D..:B0:/000;/;BF00:BBFF0F0;B.:
@M05620:37:000000000-D9766:1:1101:15935:8280 1:N:0:7
AGTGCCAGCTCTCAATCGCACAGGGGACCCAGGGCCTGGCCCCTCCATCCAGAAAACCTATGACCTCACCCGCTACCTGGAGCACCAACTCCGCAGCTTGGCTGGGACCTATGTGAGTATCCAGCGTAGGAATCTGGGAGTTGGGGAGGAGTGAGGAGTTGGGGAAAGACAGTCCTAACCGTGGAGGGTTCTGGTAAATGATGGGGTGAGGAGGGGCTCTTTGGCTCCCACCAGTCCCCCTGTCTGGTCTA
+
BCBBCFFFDFFFGGGGGGGGGGHGGGGGGGHHGGGGGGHHHHGHGGHHHHHHHHHHHGHHHHHHHHHHHHHGGGGGHHHHHHHHHHHHGHHHGGGGGHHHGHHGGGHHGHHHHHHHHHHHHHHHHGGGGGHHHHHHHHHGGHHHGGGGGGGHHHHHHGHHHHGGGGHHHHHHHHHHHHHHGGGGGGGGGGGGGGFGGGGGGGHGGGFFFFFFFFFFFFFFFHHFFFF.EFFFFFFFFFFFFFFFFHFFFFF
@M05620:37:000000000-D9766:1:1101:22406:8298 1:N:0:7
ACCACACCTTCTACAATGCGCTGCGTGTGGCTCCCGAGGAGCACCCCGTGCTGCTGACCGAGGCCCCCTGCACCCCAAGGCCAACCGCGTGAACATGTGTGGCCCGCTCCCTCTTCTGGTGGCCGCCTCCCTCCTTCCTGGCCTCCCGGAGCTGCGCCCTTTCTCACTGGTTCTCTCTTCTGCCGTTTTCCGTCGGACTCTCTTCTCTGCCCTGCGTCTCCTTTGGCACTCTGCCGGCTCTCGATCGGCAG
+
AAAAA?A>BFCF3GGFFE1AAAEEEBE00AFFGAFE/EE/AGGFFGGG/EEGFGFGHHFE@E?EGFEG/>?EGGGG/AFFFGHHGGC///>?F<>FF2?@FAGF/>@/A<CGGHHHHD1>0.<F@@<CACC<FGHHHHHH/:CHHHGGG@AGGGGGGF@GGGFGGGGGFFBFFFFFFFFFFFFF@BFFFFFFB-;9@@?FFBFF/FFFF/BFFFA@B@BFFFFFFF//;;BFFF/;9-;AF/;FF?>B-@9
@M05620:37:000000000-D9766:1:1101:8086:8332 1:N:0:7
ACCACACCTTCTACAATGAGCTGCGTGTGGCTCCCGAGGAGCACCCCGTGCTGCTGACCGAGGCCCCCCTGAACCCCAAGGCCAACCGCGAGAAGATGCCCAGGTGAGTGGCCCGCTACCTCTTCTGGTGGCCGCCTCCCTCCTTCCTGGCCTCCCGGAGCTGCGCCCTTTCTCACTGGTTCTCTCTTCTGCCGTTTTCCGTAGGACTCTCTTCTCTGACCTGAGTCTCCTTTGGAACTCTGCAGGTTCTA
+
DDDDDDDCFFFFGGGGGGGGGGHHGGGEFGHHHGFGGGGGGHHHHGGGGGGGHHHHHHHFGGGGGGGGGGGHHHHGGGGHGHHHHGGGGGBD/DHBHHHHFHHGGHHFFFEFHGGGGGGHHHHHHHHFDHGHHC?@AAHGHGDHGFGFFB:AFGGED--:;F:C?FAAFFFFFFFFFFB:FFFFFFFFFFFFFFFFFEFFDFF..0;:BFFFFFBFFFFFFF/FFBB0B0B0BFFFFFFFFFFFFFFFFF:
@M05620:37:000000000-D9766:1:1101:18027:8379 1:N:0:7
ACCACACCTTCTACAATGAGCTGCGTGTGGCTCCCGAGGAGCACCCCGTGCTGCTGACCGAGGCCCCCCTGAACCCCAAGGCCAACCGCGAGAAGATGCCCAGGTGAGTGGCCCGCTACCTCTTCTGGTGGCCGCCTCCCTCCTTCCTGGCCTCCCGGAGCTGCGCCCTTTCTCACTGGTTCTCTCTTCTGCCGTTTTCCGTAGGACTCTCTTCTCTGACCTGAGTCTCCTTTGGAACTCTGCAGGTTCTA
+
BBBBBBBBFFFFGGGGGGGGGGGHEFGGHDHHGGGEGFGGGHHHHGGGEDGGFGGHHHHGGGGGGGGGGGGHHHHGGGGHGHHHHGGGGGGGGFHHFFHHHHHGHHHHFGGGHHGGGGGHHHHHHBFHGHGHHGGGGGHGHHGHHGGGGGGGGGGGGG-ADGGGGGFFFFFFFFFFFFFFFFFFFFFFFFFFFFDFFFFFFFFFFFFFFFFFFFFFFFFFFFFFFFFFFFFFFFFFFFFFFFFFFFFFFFB
@M05620:37:000000000-D9766:1:1101:27863:8386 1:N:0:7
CCTGCCACTTCTCAATCGCACAGGTGACCCCGGCCGTAGCGCCCCCATCCCGCATACCTCTTCCCTCACCTGCTACCTGGAGCACCAACTCCGCAGCTTGGCTGGGACCCATGTGAGTATCCAGCGTAGGAATCTGGGAGTTGGGGAGGAGTGAGGAGTTGGCGAAAGACAGTCGTAACCGTGGAGGGTTCTGGTAAAAGAAGGGGTGAGGAGGGGCTCTTTGGCCCCCACAAGTCCCCATGTCTGGCATA
+
>1>AA>111BBBBBBGGGGFGC0ABF11BF0000A/A/BB/////AABG0///>/BB011B11FB100B01B01FHB1B0BBF/BFEHGCGFGE//E0GF<0B??<GGE/??C22@@1>@GG2@FC??/?1?<GFHHEGEFHFHGGGGGFGHHF0CC.C:CB/A?A?EFFFFB0.;A.;CA.C@GGB---;BB/9/9//;9-9--;B-9FFBFF-99-AB/B//;/-9;-----9B//;-;;FBF///-9/
@M05620:37:000000000-D9766:1:1101:7350:8395 1:N:0:7
GAGGCTGCTTTGGAAGAAACTGAGAATCCAGGGACACAAGATCGGAAGAGCACACCTCTGCACTCAAGTCACCTTACTCGATCTCGTATTCCGTCTACTGATTGAAAAAAAAAAAAATTAAACCGAGTCGGCCACTTGTCATTGGATCGGCGTGCGGGATTGGGGTCCGCCCTGCCTCCAATTGGCGGGTTCTGTTAACTGCTGGGGTGCGTAGGGGATCTTTAGATCCCCCCTGTCCCCCTGTCTGGTCT
+
>3AA>>BABBD@G45BFGCGGCG4DA4BBBBBB2BA2EEFBGBAA22AC2BBB211BBBB3ABBB33BDD55BBG5BD5?BFBB5B?EB3BB3BG11BBF4BB3BB33FE><////>02222<2/</<0/</<-<1111111=111<<<.--:-.-:--./;..:...-;?--...0/;.////::9---..9;///;9B/;///:-.;A>..9;.:9;./99////;/..9--./9;BED=.B////;//
@M05620:37:000000000-D9766:1:1101:16555:8434 1:N:0:7
ACCACACCTTCTACAATGAGCTGCGTGTGGCTCCCGAGGAGCACCCCGTGCTGCTGACCGAGGCCCCCCTGAACCCCAAGGCCAACCGCGAGAAGATGAGGTGAGTGGCCCGCTCCCTCTTCTGGTGGCCGCCTCCCTCCTTCCTGGCCTCCCGGCGCTGCGCCCTTTCTCACTGGTTCTCTCTTCTGCCGTTTTCCGTAGGACTCTCTTCTCTGCCCTGAGTCTCCTTTGGAACTCTGCAGGTTCTCGAT
+
BBABBBABFFFFGGGBGGGGGGHFGEFFHAHHHGGEFGGCGHHHHGGGFEGGHHHHHHGGGGGGGGGGGGGHHHHGGGGHGHHGHGGGGGGGCGHHHHHHEFGGHHFGGHGFCGFFGHHHHHHHHDGGGHGGGGGHGHHGHFHHHE/CFGGGGGF-?BCFFFFFFFFFFFF/;F/B;FFFFFFFFFFFFFFDDFFFFFF.ADFFFFFFFFFFFFF/BFFF.BFFFFFFFFFFFFFFFF/B/;FFFFF/EFB
@M05620:37:000000000-D9766:1:1101:24713:8444 1:N:0:7
AGTGCCAGCTCTCAATCGCACAGGGGACCCAGGGCCTGGCCCCTCCATCCAGAAAACCTATGACCTCACCCGCTACCTGGAGCACCAACTCCGCAGCTTGGCTGGGACCTATGTGAGTATCCAGCGTAGGAATCTGGGAGTTGGGGAGGAGTGAGGAGTTGGGGAAAGACAGTCCTAACCGTGGAGGGTTCTGGTAAATGATGGGGTGAGGAGGGGCTCTTTGGCTCCCACCAGTCCCCCTGTCTGGTCTA
+
111>AD@FAFFDAGG3AEFFAEFHCEEGGE0GG?G/FCF0FAE/AFHHHHHFGHHHHGHHHGHFHHG1?GHG@>EGFHHHGHHGH/>GEHHHGGGGGFHHGFHGFEHHGGHHHHHHHHHHHHHHHGGGGGHHHHHHHHHGGHHHGGGGGGGHHHHHHGHHHHGGGGHHHHHHHHHHHHHHGGGGGGGGGGGGGGGGGGGGGGGGGGF@FFFFFF@@@@FFFFFFFFFFFFFFFFFFFFFF@FFFFFFFFFF
@M05620:37:000000000-D9766:1:1101:21838:8465 1:N:0:7
ACCACACCTTCTACAATGAGCTGCGTGTTGCTCCCGAGGAGCACCCCGTGCTGCTGACCGAGGCCCCCCTGAACCCCAAGGCCAACCGCGAGAAGATGAGGTGAGTGGCCCGCTACCTCTTCTGGTGGCCGCCTCCCTCCTTCCTGGCCTCCCGGAGCTGCGCCCTTTCTCACTGGTTCTCTCTTCTGCCGTTTTCCGTAGGACTCTCTTCTCTGACCTGAGTCTCCTTTGGAACTCTGCAGGTTCTAGAT
+
AAA1A1>1BFFFDGGBAF11F1F1EEEA00DFGEFF?EF//FAFGGEE/AE/11FFGHHE?F/EFEGGGGEFCFFEGCEHF/FHAFG@E?/<<?<1111?CG/FFGHFGHHG?C->FGFHGHFHD=C?CG<<C:CGEFF?HHBGCGHHGFA;EBA?-@GBFGGF->BF/9BBFFFF/;:/BFFBBFFFBF@FFFFFFFBAB9BFFFBBFFFFFFFBFFB:BF9FFFF/FFBBFFFBBBFFFFFFFFBFFB;
@M05620:37:000000000-D9766:1:1101:9636:8492 1:N:0:7
ACCACACCTTCTACAATGAGCTGCGTGTGGCTCCCGAGGAGCACCCCGTGCTGCTGACCGAGGCCCCCCTGAACCCCAAGGCCAACCGCACGCTACCTCTTCTGGTGGCCGCCTCCCTCCTTCCTGGCCTCCCGGCGCTGCGCCCTTTCTCCCTGGTTCTCTCTTCTGCCGTTTTCCGTCGGCCTCTCTTCTCTGCCCTGCGTTTCCTTTGTCCCTCTGCCGGTTCTCGATCGGCAGATCCCCCGTCTGAA
+
AAAAAAA1BCFFGDFGGG1FGGHHGGG00EGCHFFGCAEGFHHHHGGEEFGGFHGHFGH/>??EGGGGGGE0GFHGGGGFFEHHHGGGG/>B@///<?F1<D2?1?CEF0/>CECFFHHGHHGGH=GACDFEGCC@-;@-::AC-;9B;BFFGF0;/;0;CG0;BBF/B9=BFFFFFFF;9-=:AAB9;/BFFFF/;AF--;A-;9:F/9////9;FFF/9@-@A9B/A/F?@B->>A/99--9;A:A?9/
@M05620:37:000000000-D9766:1:1101:21868:8515 1:N:0:7
ACCACACGTCATAACTCCAGACCCTTTACTCGATCTCGTAAGCCTTCTTCTGCATGACCAAAAAAAAAACACATGAATCTATGCCGTATTCCGTCTTCTGATTTCACAAAAAAACAACTAAGTAGAACATGTATGAATGTACTAAACTCCTCACATTCAGACTACGCTGACAGGTGTCATAGAAGTACAAAATAACAGAATACACTGCTCCAAATATACATGTAGAAGGGGACAGAGCAGCAAGGTAGTAC
+
ABB3AABDBA2BBBFFGBABBA4B4BBAGFGF2AFGHG2E2BFF33BA5ADAGA5DBB33FHA1A0>0/1?11B33344B@443B/1?1B4BB3B0/BB444?44444B0B?@///?/11112222210112221111111??1111111101.1111<111110.-.../00.0/0/00:0000000000:000000//0;0:0000;00/;0;000000000=000..-.-9./////.....//////
@M05620:37:000000000-D9766:1:1101:12787:8536 1:N:0:7
ACCACACCTTCTACAATGAGCTGCGTGTGGCTCCCGAGGAGCACCCCGTGCTGCTGACCGAGGCCCCCCTGAACCCCAAGGCCAACCGCGAGAAGATGAGGTGAGTGGCCCGCTACCTCTTCTGGTGGCCGCCTCCCTCCTTCCTGGCCTCCCGGCGCTGCGCCCTTTCTCACTGGTTCTCTCTTCTGCCGTTTTCCGTAGGACTCTCTTCTCTGACCTGAGTCTCCTTTGGAACTCTGCCGGTTCTCGAT
+
CCDDDDDDFFFFGGGGGGGGGGHHGGGFFGHHHGGGGGGGGHHHHGGGGGGGHHHHHHHGGGGGGGGGGGGHHHHGGGGHGHHHHGGGGGGGGGHHHHHHHHHHHHHGGHHGGG-CHHHHHHHHHHHGHHGGCEGHGHHGHHHHHHFGGGGGGGG-@FGGFFFFFFFFFFF0BFBFBFFFFFFFFFFHHFFFFFFFFFFADFBFFFFFFHHHFHF0BFFFFFFFFFFFFFFFFFFFFFFF0@FFFFF0AFB
@M05620:37:000000000-D9766:1:1101:7595:8536 1:N:0:7
AGTGCCAGCTCTCAATCGCACAGGGGACCCAGGGCCTGGCCCCTCCATCCAGAAAACCTATGACCTCACCCGCTACCTGGAGCACCAACTCCGCAGCTTGGCTGGGACCTATGTGAGTATCCAGCGTAGGAATCTGGGAGTTGGGGAGGAGTGAGGAGTTGGGGAAAGACAGTCCTAACCGTGGAGGGTTCTGGTAAATGATGGGGTGAGGAGGGGCTCTTTGGCTCCCACCAGTCCCCCTGTCTGGTCTA
+
AABBBFFFBFFFGGGGGGGFFGHHGGGGGGHHGGGGGGHHHHGHGGFHHHHHHGGHHGHHHHHHHHHHHHHGGGGGHHHGHGGGFHHHGGHHGFGGGHHHGHHG<EHHGHHHHHHHHGGHHHHHHGAEGDHHHGHHHHHGEHHHGGGGGGEGHHHHHDGHHHGGGGHHHHHHHHHHHGHHGDGGGGGG;FFGGGFGGGGGGGGGGGFFFFFFFFF;FDFFFFFFFFFFFFFFFFFFFFFFFFFFFFFFFFB
@M05620:37:000000000-D9766:1:1101:10145:8537 1:N:0:7
AGTGCCAGCTCTCAATCGCACAGGGGACCCAGGGCCTGGCCCCTCCATCCAGAAAACCTATGACCTCACCCGCTACCTGGAGCACCAACTCCGCAGCTTGGCTGGGACCTATGTGAGTATCCAGCGTAGGAATCTGGGAGTTGGGGAGGAGTGAGGAGTTGGGGAAAGACAGTCCTAACCGTGGAGGGTTCTGGTAAATGATGGGGTGAGGAGGGGCTCTTTGGCTCCCACCAGTCCCCCTGTCTGGTCTA
+
AAAABFFFBFFFGGGGFGGCGGHDGGEG?AGHAGGA2FGF2GEGGGHHHCGH3FBCGGHHHHEHHHHHHHH@E/EGHGHHFFHHGHHAFGHFFE/@E?GGEHFFGEGHGHEHGHGHHHHHHHHHGGGGGGHHHHHHHGHGEGGHCCGGCGGHHHHHHGGHHHGGGFHHHGHHHFHHHGHHGGFGGGGGGGGGGGFFGGGGGFGFGFFBFFFFFFBBBBFFFFFFFFFFFFFFE?FFBFFFBFFFFFFFFFB
@M05620:37:000000000-D9766:1:1101:19773:8551 1:N:0:7
AGTGCCAGCTCTCAATCGCACAGGGGACCCAGGGCCTGGCCCCTCCATCCAGAAAACCTATGACCTCACCCGCTACCTGGAGCACCAACTCCGCAGCTTGGCTGGGACCTATGTGAGTATCCAGCGTAGGAATCTGGGAGTTGGGGAGGAGTGAGGAGTTGGGGAAAGACAGTCCTAACCGTGGAGGGTTCTGGTAAATGATGGGGTGAGGAGGGGCTCTTTGGCTCCCACCAGTCCCCCTGTCTGGTCTA
+
ABAABFFFBFFFGFGGGGGGGGHGGGGEEGHHFGEGGGHHHHGHGGHHHHHHHHHHHGHHHHHHHHHHHHHGGEFGHHHHGGHHHHHHGHHHEGGGGHGHGHHGGGHHGHHHHHHHFHHHHHHHHGGGGGHHHHHHHHHGGHHHGGGGGGEGFHGHGGHGHHGGGGHGHHHHHHHHHHHHGGGGDGGGGGGGGGFGGGGGGGGGGGDFEFFFFFFFFFFFFFFFFFFFFFFFFFFFFFFFAFFFFFFFFF9
@M05620:37:000000000-D9766:1:1101:20862:8552 1:N:0:7
ACCACACCTTCTACAATGAGCTGCGTGTGGCTCCCGAGGAGCACCCCGTGCTGCTGACCGAGGCCCCCCTGAACCCCAAGGCCAACCGCGAGAAGATGAGCTACCTCTTCTGGTGGCCGCCTCCCTCCTTCCTGGCCTCCCGGCGCTGCGCCCTTTCTCACTGGTTCTCTCTTCTGCCGTTTTCCGTCGGACTCTCTTCTCTGACCTGAGTCTCCTTTGGAACTCTGCAGGTTCTAGATCGGAAGAGCACA
+
>AAABACAFFFFGGFGGGFFGBGHGGEGDFGHHGGGFGGE2FAGHGGEEAEF5GHHFHHGEE0EFGGEGGGGGGFGGGDFGGHHHGGGGGCGGGHB>GDGHHHHBGGGHGGFD?0/F0--><AAEHHGHHGHDD/CGFHHGD@-;;B?EGGGA?FGEGFFGGFE/BFFFFFFFFFFBBDDFFEFFBF.-=;BCFFFFFFFFFBBFFFBBFFFFFFFFFB:F/BBFFFBFFFFFFFFB:BFFFFFFFFFFF/
@M05620:37:000000000-D9766:1:1101:13621:8563 1:N:0:7
ACCACACCTTCTACAATGAGCTGCGTGTGGCTCCCGAGGAGCACCCCGTGCTGCTGACCGAGGCCCCCCTGAACCCCAAGGCCAACCGCGAGAAGATGCCCAGGTGAGTGGCCCGCTACCTCTTCTGGTGGCCGCCTCCCTCCTTCCTGGCCTCCCGGCGCTGCGCCCTTTCTCACTGGTTCTCTCTTCTGCCGTTTTCCGTAGGACTCTCTTCTCTGACCTGAGTCTCCTTTGGAACTCTGCAGGTTCTA
+
BBBBBBBBFFFFGGGGGGGGGGHHGGGEDGHGGGGGGGFCFHHHHGGGGGGGGHGHHHHGGGGGGGGGGGGHHHHGGGGHGHHHCFGGGGGGGGHGHEHHHHHGHHHHHHEGHHGGGCGHHHHHHHHHHHGHHGGGGGHGHHGHHGGGGGGGGGGGGG-ADFFFFFFFFFFFFFFFFFFFFFFFFFFFFFFFFFFFFFFFFFFFFEFFFFFFFFFFFFFFFFFFFFFFFFFFFFFFFFFFFFFFFFFFFFB
@M05620:37:000000000-D9766:1:1101:16740:8571 1:N:0:7
ACCACACCTTCTACAATGAGCTGCGTGTGGCTCCCGAGGAGCACCCCGTGCTGCTGACCGAGGCCCCCCTGAACCCCAAGGCCAACCGCGAGAAGATGAGGTGAGTGGCCCGCTCCCTCTTCTGGTGGCCGCCTCCCTCCTTCCTGGCCTCCCGGCGCTGCGCCCTTTCTCCCTGGTTCTCTCTTCTGCCGTTTTCCGTAGGACTCTCTTCTCTGCCCTGCGTCTCCTTTGGGACTCTGCCGGTTCTCGAT
+
BBBABBBBFFFFGGGGFGFFGCHGGAEBCEHHCFGEEFGGFHHHHGGG?EGGHHGHHHGEEGGGGDGGGGG2GFHGGGFHACHHHGE/CGDCCGHF2GDGH??<GHHGGGHGGG@AFHHHHHHHGDFD<<CGGDGGGHHGHHHGHG/AFBFGGDGA?DGFFFFFFFFFFFB/BF/:BFFFBFFFFFFFFFFFFFFFFBF.AAFFFFBFFFFFFFF9BABF.9DFDFFFFFFFF.9:F/9B/@F@F.B9;/;
@M05620:37:000000000-D9766:1:1101:19466:8579 1:N:0:7
AGTGCCAGCTCTCAATCGCACAGGGGACCCAGGGCCTGGCCCCTCCATCCCGAAAACCTATGACCTCACCCGCTACCTGGAGCACCAACTCCGCAGCTTGGCTGGGACCTATGTGAGTATCCAGCGTAGGAATCTGGGAGTTGGGGAGGAGTGAGGAGTTGGGGAAAGACAGTCCTAACCGTGGAGGGTTCTGGTAAATGATGGGGTGAGGAGGGGCTCTTTGGCTCCCACCAGTCCCCCTGTCTGGTCTA
+
AAAABFFFBFFFGGGGGGGGGGHGGGGEFGCFEFEEAFHGCGGEEGHHHF1EAF?FHGHFHHGHHHFFGGHGGGGGHHHHHHHHFGHEFHHHGG/EGFFHEHHGGGGHFHHGHHGHGHHHHGHHGGGGGGHGFHHHHFHGDHHFGCFDGGGHHHHFGDGFHH?@ADFHFHHHHGGEGGGGGDEGD?EGAFGGGGBBFFFFFFFFEDDFFFFBDBBCBFFEFFFFEFFAAFFDF.FFFFFF;AFFFBFFFBB
@M05620:37:000000000-D9766:1:1101:10066:8584 1:N:0:7
AGTGCCAGCTCTCAATCGCACAGGGGACCCAGGGCCTGGCCCCTCCATCCAGAAAACCTATGACCTCACCCGCTACCTGGAGCACCAACTCCGCAGCTTGGCTGGGACCTATGTGAGTATCCAGCGTAGGAATCTGGGAGTTGGGGAGGAGTGAGGAGTTGGGGAAAGACAGTCCTAACCGTGGAGGGTTCTGGTAAATGATGGGGTGAGGAGGGGCTCTTTGGCTCCCACCAGTCCCCCTGTCTGGTCTA
+
AA3AAFFFBFFFGGGGGFGFGGHHGGGGEFHHGGGGGAHHGHGHGGHHBGHHFECGHGFHHHGHHHFHHHHGGGGGHGHHFGHHGHHEFFHHGGGGGFGHGHHGGGHHGHHHHGHHHHHHHHHHHGGGGGHHHHHHHBFFGHFHGGGCGDEGHHHGHGCHDGCGGGHHHHHHFHHHHHHHGDEGGGGGEGFGFFCFGGGGGGGGGGFFFFFFFFABFAFFFFFFFFFFFFFFFFFFFFFFAFFFFFE/FFB
@M05620:37:000000000-D9766:1:1101:19435:8588 1:N:0:7
GAGGCTGCTTTGGACGAACCTCATAGATTACTGAAACAGTTCCTCCTGGACCTGGACAAGTTTCTTGACCCGCTTACTGAAGCTGAAACACCTGCCAATGGTTTGCTACCCGTAACGACAGGCTCATAGAATACTCCAAGGGAGGAAAACAGGCGATAAAAGAATAGAAACGAAGTAAACCATGGGCGCTCTAGTACAGTTTGGGATGCAACGGAACAATTTACATCACTTCAACCTTTAACTCTCAACTA
+
>1>>1>B11BB1AA1AAE0AFGHHHFF2AA1DD21B1B0DADD21BB100BBBB0BA100DDDDDDDDB10AAEE/B12@FF@B@1BFB>>BFBB01@@B1110/B@21B0////>/<<////0011B2>B211B1B1@1??<?//?0<0/0/</--..111.01110==/=.<.<0000/:0;/..---.;0;00000009;.C././000-9..-9/;///99//9//////;-;/////:/;;/9-//
@M05620:37:000000000-D9766:1:1101:26842:8615 1:N:0:7
ACCACACCTTCTACAATGAGCTGCGTGTGGCTCCCGAGGAGCACCCCGTGCTGCTGACCGAGGCCCCCCTGAACCCCAAGGCCAACCGCGAGAAGATGAGGCGAGTGGCCCGCTCCCTCTTCTGGTGGCCGCCTCCCTCCTTCCTGGCCTCCCGGCGCTGCGCCCTTTCTCCCTGGTTCTCTCTTCTGCCGTTTTCCGTCGGACTCTCTTCTCTGCCCTGCGTCTCCTTTGGAACTCTGCCGGTTCTCGAT
+
CCCDCCCACFFFGGGGGGFGGGHHGEGBAEFFGFFEDFEEDGDFGGGGDGGGGHGHHHHGGGGGGGGGGGGGCGHGGGGHGHGHHGGGCGFFFGHGHHHFH/>>>CHGG0<AFDDGGHHHHHHHFGHGC:ACGFGGGGGGGGGGGG/CFGGGGFGGFFFFFFFFDFFFFFF0FFF.BBFFFFFFFFFFFFB;;FFBFFF.@FAFFFFFFFFFFFF0FEFF.@DDDFFFFFF/00::F0B:FDA;9:;:.:B
@M05620:37:000000000-D9766:1:1101:8411:8622 1:N:0:7
ACCACACCTTCTACAATGAGCTGCGTGTGGCTCCCGAGGAGCACCCCGTGCTGCTGACCGAGGCCCCCCTGAACCCCAAGGCCAACCGCGAGAAGATGAGGTGAGTGGCCCGCTACCTCTTCTGGTGGCCGCCTCCCTCCTTCCTGGCCTCCCGGAGCTGCGCCCTTTCTCCCTGGTTCTCTCTTCTGCCGTTTTCCGTAGGACTCTCTTCTCTGACCTGCGTCTCCTTTGGAACTCTGCAGGTTCTCGAT
+
AA@1AAAAFFFFFGGGCGG1F1FEE00BF?GH1FFFGGGGGHHHHGGGFAFGHHHCHHHG/EGGG/EEGGG0@>FFGG?F//GFAF//BC?//CCH1G1?G?<1GDHGGFHGCCCGHHHGHFBGHDC.C<<-:CEHGHFGHHGHFHFGGGFEECA-9AFFGGAC>>FF//B/;BBE99BFFFFF;BBFFE@FFFFFFF/AFBFFFFFFFFF/FFF/;BFF-;B@BFFBFBFFF/B9FFBF/BFFFFF/;B/
@M05620:37:000000000-D9766:1:1101:9354:8625 1:N:0:7
ACCACACCTTCTACAATGAGCTGCGTGTGGCTCCCGAGGAGCACCCCGTGCTGCTGACCGAGGCCCCCCTGAACCCCAAGGCCAACCGCGAGAAGATGAGGTGAGTGGCCCGCTACCTCTTCTGGTGGCCGCCTCCCTCCTTCCTGGCCTCCCGGAGCTGCGCCCTTTCTCACTGGTTCTCTCTTCTGCCGTTTTCCGTAGGACTCTCTTCTCTGACCTGAGTCTCCTTTGGAACTCTGCAGGTTCTAGAT
+
CCBCCCBCFFFFGGGGGGGGGGHHGGGGHGHGHGGGGGGGGHHHHGGGGGGGHHHHGHHGGGGGGGGGGGGHHHHGGGGHGHHHHGGGGGGGGGHHHHGHHHHHHHHGGHHGGG-DHHHHHHHHHDGGHHGGGGGHGHHGHHHHGHGGGGGGGGG9DFGGGGGGFFFFFFF0FFFFBFFFFFFFFFFFFFFADFFFFFBADFFFFFFFFFFFFFFBFFFFFFFFFFFFFFFFFFFFFFFF0FFFFFF0;FB
@M05620:37:000000000-D9766:1:1101:4036:8663 1:N:0:7
ACCACACCTTCTACAATGAGCTGCGGGTGGCTCCCGAGGAGCACCCCGTGCTGCTGACCGAGGCCCCCCTGAACCCCAAGGCCAACAGCGAGAAGATGCCCAGGTGAGTGGCCCGCTACCTCTTCTGGTGGCCGCATCCCTCCTTCCTGGCCTCCCGGAGCTGCGCCCTTTCTCACTGGTTCTCTCTTCTGCCGTTTTACGTAGGACTCTCTTCTCTGACCTGAGTCTCCTTTGGAACTCTGCAGGTTCTA
+
1AA1>>A>BCBDFGG1BE11A1BAE0AAA0GF1/AA/EE?FHHHHGEAEEECGEGEH>>E@ECGE/>EGGG0F1??EG/?//?</F/0B<///?01>1?GFCECGHHH<GGGHHGG-->/00<GHHD0=CGHHG--:-:;0GFHBF/00/:.0;EEG-;=A./;A@A@@F/BFFFFFFFFF/FFBFFF9;BFF@-BFA//AFFFBFFFFFFFFBFF9B/BFFB9;FF;FFFFFB9FFFFF/FFFFFAF/B9
@M05620:37:000000000-D9766:1:1101:17356:8688 1:N:0:7
AGGGCCAGCTCTCAATCGCACAGGGGACCCAGGGCCTGGCCCCTCCATCCAGAAAACCTATGACCTCACCCGCTACCTGGAGCACAAACTCCGCAGCTTGGCTGGGACCTATGTGAGTATCCAGCGTAGGAATCTGGGAGTTGGGGAGGAGTGAGGAGTTGGGGAAAGACAGTCCTAACCGTGGAGGGTTCTGGTAAATGATGGGGTGAGGAGGGGCTCTTTGGCTCCCACCAGTCCCCCTGTCTGGTCTA
+
>>1>AA>>1CCDEGGFGAF1A0B0AEGE0A0FFAEE/AGF0BECEGEGAB1A101FGE0AFF2GEGFGHGHGGG?>GHHGHHHEC0BGHFHHGA/EEBFEEFHGG/BFC0<BG2>GHHH1>2>GHGGGGCHF1FHHF0GGGG1GC-<-->.<CGH.0E</0<--.;GHH/:G000CGGGF9.;A:E?AAFGG0C;FFFGGGGGGGFF@F?-9AB--@-:BFFFF/FFFF-AB?-;B/BEA-9FFFB//:FF
@M05620:37:000000000-D9766:1:1101:17869:8692 1:N:0:7
AGTGCCAGCTCTCAATCGCACAGGGGACCCAGGGCCTGGCCCCTCCATCCAGAAAACCTATGACCTCACCCGCTACCTGGAGCACCAACTCCGCAGCTTGGCTGGGACCTATCCCCAGTACTCAGCTTAGTCATGCCCGTGTCGGGGAGGAGCGACCATCTGGCGTAAGACAGCTCCAACCGCGCAGGGCTGCGGTCTATGATTTGGTGAGGAGGGGCTCTTTGGCTCCCACCAGTCCCCCTGTCTGGTCT
+
BCBBCFFFCFFFGGGGGGGGGGHHGGGGGGHHGGGGGGHHHHGHGGHHHHHHHGGHHGHHHHHHHHHHHHHGGGGGHHHHHHHHHHHHGHHHGGGGGHHHGHH/<<BFF22D222/?<B3?>22=F222>@2DG2220///?0//>A@-<AF.-<---00<;:0-.-:.00;/.0;000;.9-----;-.;:.-@;-.0000000;0..;:.B..-9;@EFF0:/;FFEFFFFE:::;B?A-:BFB0/:B;
@M05620:37:000000000-D9766:1:1101:16129:8706 1:N:0:7
ACCACACCTTCTACAATGAGCTGCGTGTGGCTCCCGAGGAGCACCCCGTGCTGCTGACCGAGGCCCCCCTGAACCCCAAGGCCAACCGCGAGAAGATGAGAGTGGCCCGCTCCCTCTTCTTGTGGCCGCCTCCCTCCTTCCTGGCCTCCCGGCGCTGCGCCCTTTCTCACTGGTTCTCTCTTCTGCCGTTTTCCGTAGGCCTCTCTTCTCTGACCTGAGTCTCCTTTGGAACTCTGCAGGTTCTAGCTCGG
+
>AAABBBBFFFFGGGGGGGFGDFFEEEFHDGHHGGGGCFGCGHHHGGGGGGGHHHHHHHGGGGGGFGGGGGGHHFGGGDHGHHGHGGGGFBC?FHHFHD22C2?//?FFCD->FFFCGFB11=CDHHG<@..CEHHGHHHGFCGGGGGGGBA-;@-A.-;A@FFBBFBBFFF.;BBFFFFFFFFFFFFFFFFFFA9A.?/;FFFFFFEFFFB/;FFF/;BFF/;BBFFF/9FFFFFFF/;:BFFFFFFFFF
@M05620:37:000000000-D9766:1:1101:16560:8709 1:N:0:7
ACCACACCTTCTACAATGAGCTGCGTGTGGCTCCCGAGGAGCACCCCGTGCTGCTGACCGAGGCCCCCCTGAACCCCAAGGCCAACCGCGAGAAGATGAGGTGAGTGGCCCGCTCCCTCTTCTGGTGGCCGCCTCCCTCCTTCCTGCCCTCCCGGCGCTGCGCCCTTTCTCACTGGTTCTCTCTTCTGCCGTTTTCCGCAGGACTCTCTTCTCTGACCTGCGTCTCCTTTGGAACTCTGCCGGTTCTGGAT
+
DDDDDDDDFFFFGGGGGGGGGGHHGGGFHGHHHGGGGGGGGHHHHGGGGGGGHHHHHHHGGGGGGGGGGGGHHHHGGGGHGHHHHGGGGGGGGGHHHHHHGFGFFFGC/FGCD--<>GFHHGH<DD<..G-<:.CCCCHAHFHHHF0<ABFGG.9<CF--.--DCBF::BB0<B0:B:0<FFFB0<F:0:9.<FEBBD.---..<FFFFFFBFFF0:/:B.9B-BB0<B:B/0:BB:0B00-99A.<0<<:
@M05620:37:000000000-D9766:1:1101:11976:8718 1:N:0:7
ACCACACCTTCTACAATGAGCTGCGTGTGGCTCCCGAGGAGCACCCCGTGCTGCTGACCGAGGCCCCCTGAACCCCAAGGCCAACCGCGAGAAGATGAGTGGCCCGCTACCTCTTCTGGTGGCCGCCTCCCTCCTTCCTGGCCTCCCGGAGCTGCGCCCTTTCTCACTGGTTCTCTCTTCTGCCGTTTTCCGTAGGACTCTCTTCTCTGACCTGAGTCTCCTTTGGAACTCTGCAGGTTCTAGATCGGAAG
+
ABAABBBBFFFFGGGFGGGGGGHHGFGFHGHHHGGGGGGFGHHHHGGGGGGGHHHFHHHGGGGGGGGGFFGHHHGGGGHGHHHHGGGGG/BFGFHHH2FGHGGHHFCD@FHGHHHHHHF>GGHHGGGGGHGHHGHHHHHFHHHHHHEGGGGGGGGGGGGGGGGGGGGGGGBFFFFFFFFFFFFFFFFFFFFFFFDFFFFFFFFFFFFFFFFFFFBFFFFFFFFFFFFFFFFFFF/B.;FFFBFFFFEFDED
@M05620:37:000000000-D9766:1:1101:16140:8720 1:N:0:7
ACCACACCTTCTACAATGAGCTGCGTGTGGCTCCCGAGGAGCACCCCGTGCTGCTGACCGAGGCCCCCCTGAACCCCAAGGCCAACCGCGAGAAGATGAGAGTGGCCCGCTACCTCTTCTGGTGGCCGCCTCCCTCCTTACTGGCCTCCCGGAGCTGCGCCCTTTCTCACTGGTTCTCTCTTCTGCCGTTTTCCGTAGGACTCTCTTCTCTGACCTGAGTCTCCTTTGGAACTCTGCAGGTTCTAGATCGG
+
ABABBBABFFFFGGGGGGGGFFHFFEFEHGHHHGGGGGG?EHHHHGFGEEGEEFFHHHHGGGCGEGEGGGGHHHFGGGGHGHHFEGGGGGGGFGHHHHHHEF?2/?FG/D-C<GFD<GGGHGHC?CG--<.C:E//:/00;;0:.:09AE.BF?99BB-A.:BFFFFFF:BB:/;BFFF/;FF/9B9-DA/./9;/;A./;FFFFBFFFFFBFF//B/.;FBFBF/FBB/9FFFFB9/BA.;FFF//9:ED
@M05620:37:000000000-D9766:1:1101:15270:8737 1:N:0:7
GAGGCTGCTTTGGAAGAGCACACGTCCTGACAAGCCCGGGACAAAAGATCGGAAGAGCACACGTCTGAACTCCAGTCACATTACTCGATCTCGTATGCCGTCTTCTGCTTGAAAAAAAAAAAAAATCAAATCATACCCTAAGAAACGAACAAAACATAAAAAACACCATACAGATGTAAACAAATAACCATATACCAGCCACGTCCACGTCTAACAAACCAAACTAAAATTACAACCTGCGAACAAAAAGC
+
BBBBBBFBFFFFGCGGGAGGFGFE4GFG4DGFDGEF2AEE?EAFHFHG3GHC11EGHCHHFG0BFBFGFHHGGBGFGHGHDFG343?GG1FGG?1GFGBEEEHGHHBGHB3FGHFHG/>CDD<-<011<11<<0=0</<<</0<</.:;-@/;...000;;;?.....00900000000000:;0000/9////////....-....9....;;///....;..//;////////9./..-9;--......
@M05620:37:000000000-D9766:1:1101:16608:8758 1:N:0:7
ACCACACCTTCTACAATGAGCTGCGTGTGGCTCCCGAGGAGCACCCCGTGCTGCTGACCGAGGCCCCCCTGAACCCCAAGGCCAACCGCGAGAAGATGAGCTACCTCTTCTGGTGGCCGCCTCCCTCCTTCCTGGCCTCCCGGCGCTGCGCCCTTTCTCACTGGTTCTCTCTTCTGCCGTTTTCCGTAGGACTCTCTTCTCTGACCTGAGTCTCCTTTGGACCTCTGCAGGTTCTAGATCGGAAGAGCACA
+
AAAAAABAFFFFGGGGGGGGGCHHGEFA4BG2GFFDGGGGDHHHHGGG1FGGFGBGFHFFGF@GGGGGGEF?GHHGG?EHGHHEEFGGGGCC?DFFHHGHHHHHFFGFGHHHFFC?HH->DGGGGHHDFGGHFGHHHHHHGGC-@DG?DFGGFFGBFGGBFFFF9FFFFFFFFFFFFFCFFFFFFFF.A9/;BFFFFFFFFFB/;BFBFFFFFFFFEFFF;/9FFFFFFBFFF/BFFBF/EDDEF..:/:.
@M05620:37:000000000-D9766:1:1101:14136:8769 1:N:0:7
AGTGCCAGCTCTCAATCGCACAGGGGACCCAGGGCCTGGCCCCTCCATCCAGAAAACCTATGACCTCACCCGCTACCTGGAGCACCAACTCCGCAGCTTGGCTGGGACCTATGTGAGTATCCAGCGTAGGAATCTGGGAGTTGGGGAGGAGTGAGGAGTTGGGGAAAGACAGTCCTAACCGTGGAGGGTTCTGGTAAATGATGGGGTGAGGAGGGGCTCTTTGGCTCCCACCAGTCCCCCTGTCTGGTCTA
+
BAAAAFFFAFFFGGGGGGFGGGHDFGGGGGHHGG?EDFHHHHGEGGFHHHHHHHFHHGHHHHHHHHHFHHHGGEEGHHHHHFHHHHHHGHHHGGGGGHFGGHHGGGHHGHHHGHFHHHHHHHHHHGGGGGHHHGFHHHHFAGFHGGGGGGGHGHHFHGHHHHGFGGHHHHHHHHHGHHHHGGGGGGGGEFGGGGFGGGGGGGGGGGFFFFFFFFFFFFFFFFFFFFFFFFFFFFFFFFFFFFFFFFFFFFB
@M05620:37:000000000-D9766:1:1101:12580:8793 1:N:0:7
ACCACACCTTCTACAATGAGCTGCGTGTGGCTCCCGAGGAGCACCCCGTGCTGCTGACCGAGGCCCCCTGAACCCCAAGGCCAACCGCGCGAAGATGAGTGGCCCGCTACCTCTTCTGTTTGCCGCCTCCCTCCTTCCTGGCCTCCCGGAGCTGCGCCCTTTCTCACTGGTTCTCTCTTCTGCCGTTTTCCGTAGGACTCTCTTCTCTGCCCTGCGTCTCCTTTGGCACTCTGCAGGTTCTAGATCGGCAG
+
BBBBBBBBFFFFGGGGGGDBGAGHGFEBCEHGCFGGGGGGGHHHHGGGGGGGGHHHHHGEFGCGGGGG/?1BGGGG1EGF/?GHGGG<E/<<B<?DG1?@FFEGFDDC/<GEGHHHHH1>1>FHCC@CC<ECHFHHHHH0/;GHCGG.B-;BFGGGGGGGGGFGG0FGGFFFFFFFFFFFFBFF?AFFFFFD;.;AFFFFFFFFFFFFF/BEFF.9DBFFFFFFFB/9;BFFF9/;F9;BF/:FFFEF--9
@M05620:37:000000000-D9766:1:1101:13103:8801 1:N:0:7
ACCACACCTTCTACAATGAGCTGCGTGTGGCTCCCGAGGAGCACCCCGTGCTGCTGACCGAGGCCCCCCTGAACCCCAAGGCCAACCGCGAGAAGATGAGGTGAGTGGCCCGCTCCCTCTTCTGGTGGCCGCCTCCCTCCTTCCTGGCCTCCCGGCGCTGCGCCCTTTCTCCCTGGTTCTCTCTTCTGCCGTTTTCCGTAGGACTCTCTTCTCTGCCCTGCGTCTCCTTTGGAACTCTGCCGGTTCTCGAT
+
BAAABABAFFFFGFGGGGB5GDGBFEGA4AGGHGEE2EG2AGGGHGGG?EGGBHFHHGGEF@0EFGGGGGGHHHHGGGGHGHHHHGGGGG<@?ACBFFFGH??1FGHGGAGGFG-DGHHGHHHHHDGGFCFFGDGHGHHGHHHHFG/;FGGGGGGADCGFFF=DFFFFFFF/FF/;;FFFFFFFFFFFFFFDFFFFFFF.DFFFFFFFFFFFFFF/BABF.@D@DFFFFFFFF/BBF//B9BFBD.B/;B9
@M05620:37:000000000-D9766:1:1101:7945:8814 1:N:0:7
ACCACACATTCTACAATGCGCTGCGTGCGGCTCCCGAGGAGCACCCCTTGCTGCTGACCGAGGCCCCCCTGAACCCCAAGGCCAACCGCGCGAAGATGAGCTACTTCTTCTGGTGGCCTCCTCCCTCCTTCCTGGCCTCCCGGCGCTGCGCCCTTTCTCCCTGGTTCTCTCTTCTGCCGTTTTCCGTAGGCCTCTCTTCTCTGACCTGAGTCTCGTTTGGCCTTCTGCAGTTTCTAGATCGGCAGCGCCCA
+
BBBAABB>BBDFGGGGGG4AE?GGGEE22AEEE2BB1AEEDHHGHGG11BGHFHGHGHG0>E?EGGGGGEAGCGHGGGGH/GGHHGG/BD<B@GC??GF<F1<11>>>F<>FFFHDH<0<CCGCEH/<CG;GHFHHHHHHG.:B-A9-C@BGGGFFFF99;BFF9BFFFFBFFFFFFFBFFFFFFFF.9;BBFFFBFFFFFFBF//;9/9FFFF/;AEFFFF/;BFFFBB:BF/;/BFFEFD@BB.9-;@A
@M05620:37:000000000-D9766:1:1101:25869:8827 1:N:0:7
ACCACACCTTCTACAATGAGCTGCGTGTGGCTCCCGAGGAGCACCCCGTGCTGCTGACCGAGGCCCCCCTGAACCCCAAGGCCAACCGCGAGAAGATGAGCTACCTCTTCTGGTGGCCGCCTCCCTCCTTCCTGGCCTCCCGGCGCTGCGCCCTTTCTCACTGGTTCTCTCTTCTGCCGTTTTCCGTCGGACTCTCTTCTCTGACCTGAGTCTCCTTTGGACCTCTGCAGGTTCTAGATCGGAAGAGCACA
+
AAA1AAAAFFFFGGGGDGGDGEHHGEFAEAGGCFGEFGGCGHHHHGGGEFGGHHFHHHHGGGGGGGGGGGGHHFHGGGGHEHHHHGGECGCBCGFHHHGHHFFGFFHFHHHHGGHGHHGCCCGHGHHGHHFHHHHHHHHGGGGGGGGGGGGGGGGGGGGGGGGGFFFFFFFFFFFFFF@FFFFFFFFF@@-;@FFFFFFFFFFFFFFFFFFFFFFFFFFFB/BFFFFFFFFFFFFFFFFFEB-AB-AFFF-
@M05620:37:000000000-D9766:1:1101:6172:8835 1:N:0:7
GAGGCTGCTTTGGAAGAAACTGAGAAACCAGGGACACAAGATCGGAAGACCACACATCTGTACTCTAGTCAGCTTACTGGATCTCGTATTCCGTCTCCTGGTTTAAAAAAAAAAAAACATCCAGCGCAGGAATTTGGGAGTTGGGGGGGCGTGAGGAATTGGGGAAAGAAAGTCATAAACGGGGAGGGGTCTGGTAAAAGATGGGGTGAGGGGGGGCCCTTTGGCTCCCAACAGTTCCACTGTCTGGTCTA
+
A3ABAACABBD4G45BFGGBG5B4DAABFEFFGCBF2FFGGHBGE22EFB2AA1AAAFFFDAFG5A5DDGDABFBBBD53B5BB5B?EF3BB3FG1BBFGBBB1BFGHHEG?///<///110110//>//?<11FFB?...0>1-?-----99..;/.:///.;A..99.///9;//9BF.9:------:99/9;BFF/;./:/.;D;..9.9;->--;;/9///99..B/...//9///////9//9;/9
@M05620:37:000000000-D9766:1:1101:10539:8847 1:N:0:7
AGTGCCAGCTCTCAATCGCACAGGGGACCCAGGGCCTGGCCCCTCCATCCAGAAAACCTATGACCTCCCCCGCTACCTGGAGCACCAACTCCGCAGCTTGGCTGGGACCTCTGTGAGTATCCAGCGTAGGCTTCTGGGATTTGGGGAGGAGTGAGGAGTTGGGGAACGACGGTCCTAACCGTGGGTGGTTCTGGTAAATGATGGGGTGAGGAGGGGCTCTTTGGCTCCCACCAGTCCCCCTGTCTGGTCTA
+
A>AAAFFFAFFFGGGGGGG1E0FAFEG?0E0AFEEGFFHH0FE/EGFHFGCHDHFGGGB1GHGFGHH/F?EEEE>FG@GHHHHFGHFHGFHHGGE?EGHH?0</EC0B/B1B1>22BGH@2FF1FGB//?11001<?0010<1<CC<>A.</<DGC<<GCD/A?FG.:E--;.:@0;C9.9.9=-9;-AEF/B9B;/B//;//;---9-;;/-9@--@E///;B/BFEFF-BF?F/999;@?;//99F///
@M05620:37:000000000-D9766:1:1101:11624:8853 1:N:0:7
AGTGCCAGCTCTCCATCGCACAGGGGCCCCAGGGCCTGGCCCCTCCATCCAGAAAACCTATGACCTCACCCGCTACCTGGAGCACCCACTCCGCAGCTTGGCTGGGACCTATGTGAGTATCCAGCGTAGGAATCTGGGAGTTGGGGAGGAGTGAGGAGTTGGGGAAAGACAGTCCTAACCGTGGAGGGTTCTGGTAAATGATGGGGTGAGGAGGGGCTCTTTGGCTCCCACCAGTCCCCCTGTCTGGTCTA
+
>A>>>DDFBFFFGFGGGGGCFEHFG22AFGGG2BEEFFHHHHGHGGEFHHHHF3GFFFHHGFFHG5BFGHH>E//EGGBB2BFGGHE?EGHBEECGEHBGGHHGGGHHGHBGHHH33GFHHH2FHGGDDGF1GFHHGH0<AGHFGG.>C.<<F0<G0CGHHHGGC..G/C//GFHGB0CFGGGG.CDGDFGGGGGFGGGGBFGFFFFFEFF/DFFFFFFFFFFFFFFFFFFF.FFFFFFFFFFFFFFFFFF
@M05620:37:000000000-D9766:1:1101:7241:8877 1:N:0:7
ACCACCCCTTCTACAATGAGCTGCGTGTTGCTCCCGCGGCGCCCCCCGTGCTTCTGACCGAGTCCCCCTGAACCCCAAGGCCAACCGCGAGAAGATGAGTGGCCCGCTACCTCTTCTGGTCGCCGCCTCCCTCCTTCCTGGCCTCCCGGCGCTGCGCCCTTTCTCACTGGCTCTCTCTTCTGCCGTTTTCCGTCGGACTCTCTTCTCTGCCCTGCGTCTCCTTTGGCACTCTGCAGGCTCTAGATCGGCAG
+
>A1>>1AAAFFF3FGBBBG1FBFFEFEF0BDFBBFBAEG//AAEGGGG??E?1BBFEGHG>E/BGGGG/F01B?EC/C?FFGCGFGCC//</<011>1><<F>0.><--<<DHH0DGF0:0:ACCC:9..;BFGGGGGGF/AFFFEGGG-@=@@B@@F@-B/;BF/BFBB-;BBFFFBFFFEFF?FFEFFFB/--9@@@FBFF///BBB/9AFFE;-9ABBF/9///;B-F99///--:;F/9/BBFF-@-
@M05620:37:000000000-D9766:1:1101:5585:8890 1:N:0:7
CGTGCCAGCTCTCAATCGCACAGGGGACCCAGGGCCTGGCCCCTCCATCCAGAATACCTATGACCTCACCCGCTACCTGGAGCCCCAACTCCGCCGCTTGGCTTTGAGCTATGTGAGTATCCAGCGTAGGAATCTGGGAGTTGGGGAGGAGTGAGGAGGTGGGTAAAGACAGTCCTAACCGTGGAGGGTTCTGGGAAATGATGGGGTGAGGAGGGGCTCTTTGGCTCCCACCAGTCCCCCTGTCTGGTCTT
+
1>>>A>B1AFBFGABFG1AAAAAA0AEFGFAFG?FECAFFFGECEFFHFFBB101D1BEDF12DBDB1BG0EGG?EHFHBFGG/??>EF>FGEEE?E>EFGHH001>/1BB>1G2FDB2BGH>GH>?<>?<FGHFHFGH//?11@@CCCCGHFHB.0<.<.;;.0;CCFHHGG0GGG09C?CE??EEG.;AF09/9/.909;;/--;---;BAB@?@@EFFBB/;;9AEFFFF9BFF/-99-;9///;;;/
@M05620:37:000000000-D9766:1:1101:18338:8891 1:N:0:7
ACCACACCTTCTACAATGAGCTGCGTGTGGCTCCCGAGGAGCACCCCGTGCTGCTGACCGAGGCCCCCCTGAACCCCAAGGCCAACCGCCCGCTACCTCTTCTGGTGGCCGCCTCCCTCCTTCCTGGCCTCCCGGCGCTGCGCCCTTTCTCCCTGGTTCTCTCTTCTGCCGTTTTCCGTCGGCCTCTCTTCTCTGACCTGAGTCTCCTTTGGACCTCTGCAGGTTCTAGATCGGAAGAGCACACGTCTGAA
+
ABBABAABFFFFGGGFFGGEDDFCEAABGEGHFGGGGGG?EHHHHGEGFEGFHHHHHHHGGGGGEEEGGGGCHFEEGGFH/CHFGGDEGBD@C/>BHHFGGHHF1GHGHFD@@CFHGHHGHHHHHHBGGGHHGGGG?DG@D-9EBGGGGGGC9F0EFBFGGGBFFFFEFFBDFFFFFFF?B?;AFFFFFFFFFFFFFFFFFFFFFFFFFFFEFBFFFFFF/BFFFFF/BFFFFF.EFFFF/AFFBFFFFBF
@M05620:37:000000000-D9766:1:1101:9972:8903 1:N:0:7
ACCACACCTTCTACAATGAGCTGCGTGTGGCTCCCGAGGAGCACCCCGTGCTGCTGACCGAGGCCCCCCGAACCCCCAGGCCAACCGCGTGAACATGTGTGGCCCGCTACCTCTTCTGTTTTCCGCCTCCCTCCTTCCTGGCCTCCCGGCGCTGCGCCCTTTCTCCCTGGTTCTCTCTTCTGCCGTTTTCCGTCGGACTCTCTTTTCTGCCCTGCGTCTCCTTTGGCACCCTGCTGGCTCTAGATCGGCAG
+
BBBBBBBBFFFFGFGGGGBGGGHHGGGBEFHHHGFGDFFEGHHHHGGEEGGGGHGHHHHFGCCGGGGG/>/>EGGG<E/?/?FGGGC//<>/F22?F11<?/F?/<>@--<FFGGGH0<=0/=0<E.<..;:GGHHHFC;/:CG:;C.9-;DG?DBD.9@B9/;B/BFB?9BFFFFFFFBF/;B;DDFFFFF9;BFBCDFB/FF/:BF//9EFFE9.-;FFFFFFF//9.;A..9;B.;BF/;:F/;A-9-
@M05620:37:000000000-D9766:1:1101:25391:8922 1:N:0:7
ACCACACCTTCTACAATGAGCTGCGTGTGGCTCCCGAGGAGCACCCCGTGCTGCTGACCGAGGCCCCCCTGAACCCCAAGGCCAACCGCGAGAAGATGAGAGTGGCCCGCTCCCTCTTCTGGTGGCCGCCTCCCTCCTTCCTGGCCTCCCGGCGCTGCGCCCTTTCTCACTGGTTCTCTCTTCTGCCGTTTTCCGTAGGACTCTCTTCTCTGCCCTGCGTCTCCTTTGGAACTCTGCGGGTCCTAATTCGG
+
BBBBBBBBFFFFGGGGFGFGGGGHGEEGG?GHHFFC2EFGGGHHHGGEEEEEGHGHHHHFGGGGGGGGGG1GGHHGGGGHGHHHHGGGGD@CGGHFFGBC?FGHG/?FCCC@.FCGHHHH1F<<DGH-<CDGHGHHGHGHHHHHHFBFCEG@A-??FC9BA@-;BFFF//:BF/;FFFFFBFFFFFFAAA/EFF.:;ADFF/B/;/BFFFFFB/;;AE-:BFFFBB////B/9B9//---;-.//////:.
@M05620:37:000000000-D9766:1:1101:4875:8970 1:N:0:7
GAGGCTGCTTTGGAAGAAACTGAGAATCCAGGGACACAAGATCGGAAGAGCACACGTCTGCACTCCAGTCACCTTACTCGATCTCGTATTCCGCCTTCTGCTTGAAAAAAAAAAGAGTATCCCTCGTCGGCCTCTGTTCCTTGCGTCTGTGTGCGGCGTTGGGGCCCGCCCTTCCTCCTGGTGTCGTGTTTCGGTAGATGCTGGGGAGCGTCGGGGCTCACTGGCTCCCCCCCGTGCCCCTGTCTGGTCCT
+
11AAA1CACFDFCFGGGCGE1A111B1BBGEFECGFF0AABBGGAEFFF0B1BFG/ABFFD2BBF0BBBFGDBGEHHGBBGGH0FB>B0BFGH/>//@BF1BBF01BBG/>/<///0B21BGB10/?/>>///?11<1@1<G11-<A..>=0.0.-AC;-:.--=9?-;--9//;9B///9:--;---;--/-;---/9///99B?----;---9-9>-////BE-9A--A---;-9AF--9/9/BFB///
@M05620:37:000000000-D9766:1:1101:20292:8998 1:N:0:7
ACCACACCTTCTACAATGAGCTGCGTGTGGCTCCCGAGGAGCACCCCGTGCTGCTGACCGAGGCCCCCTGAACCCCAAGGCCAACCGCGCGAACATGCGTGGCCCGCTCCCTCTTCTGTTGGCCGCCTCCCTCCTTCCTGGCCTCCCGGAGCTGCGCCCTTTCTCACTGGTTCTCTCTTCTGCCGTTTTCCGTCGGACTCTCTTCTCTGCCCTGCGTCTCCTTTGGCACTCTGCAGGTTCTCGATCGGCAG
+
CCCDBCCCFFFFGGFGGGGGGGHHGGGEDFHFFFFGFCEEDHHHHGGGFGGGHHGHHHGGGGGGGGGG>?2BBFGGFF/F/?GHGGF@E/>/>//?F2/??@A?/>CD-<FGHHFHHD<=0.GHDFDFEGGHHGHHHHHHBCFGGGGGG-AFGGGGGGGFFFFFFBFFFFFFFFFHFFFFFFFFFFFFFFFFB.;CFFFFFFFFFFFFF0FFFFFFFFFFFFFFFF0;FFFFBB0;F.;BFBFFFFFF-C9
@M05620:37:000000000-D9766:1:1101:13007:9035 1:N:0:7
ACCACACCTTCTACAATGAGCTGCGTGTGGCTCCCGAGGAGCACCCCGTGCTGCTGACCGAGGCCCCCCTGAACCCCAAGGCCAACCGCCCGCCACCTCTTCTGGTGGCCGCCTCCCTCCTTCCTGGCCTCCCGGCGCTGCGCCCTTTCTCCCTGGTTCTCTCTTCTGCCGTTTTCCGTCGGCCTCTCTTCTCTGACCTGAGTCTCCTTTGGCCCTCTGCCGGTTCTAGATCGGCAGAGCCCACGTCTGAA
+
CCCCCCCCFFFFGGGGGGGGGGHHGGGBAEHHHGGGDEGGGHHHHGGGEEGGFHGHHHHEEECFGGGGGGGHHHHGGGGHGHHHHGGGG>>CF/<?GHHFHHHHHHHGF?@CDGGHGHHGHHHHHHHHHHFHFGC?CGGGGFGGC@FGFGGFFGFE;FFFFGFFFFFFFFFFFFFFFFF?BC>ADFF;BFFFFFF:FFFFFFFFFFFFFFFB//EFFFFFB@F@AEF9FBFFFF-;BA.B.E.ACA.;A9B
@M05620:37:000000000-D9766:1:1101:12052:9056 1:N:0:7
AGTGCCAGCTCTCAATCGCACAGGGGACCCAGGGCCTGGCCCCTCCATCCAGAAAACCTATGACCTCACCCGCTACCTGGAGCACCAACTCCGCAGCTTGGCTGGGACCTATGTGAGTATCCAGCGTAGGAATCTGGGAGTTGGGGAGGAGTGAGGAGTTGGGGAAAGACAGTCCTAACCGTGGAGGGTTCTGGTAAATGATGGGGTGAGGAGGGGCTCTTTGGCTCCCACCAGTCCCCCTGTCTGGTCTA
+
ABCCCFFFCFFFGGGGGGGGGGHHGGGGGGHHGGGGGGHHHHGHGGHGHHHHHHFHHGHHHHHHHHHGHHHGGGGGHHHHHHHHHHHHGHGHGGGGGFHHGHHGGGHHGGHHHHHHHGHHHHHHHGEGGGHHHGHHHHHGDHHHGGGGGGGHHHHHHGHHHHGGGGHHHHHHHHHGHHHHGEEGAEGGCAGGGGFGGGGGGGGGGGFFFFFFFFFFFFFFFFFFFFFFEFFFFFFFFFFFFFFFHFFFFFB
@M05620:37:000000000-D9766:1:1101:10721:9096 1:N:0:7
ACCACACCTTCTACAATGAGCTGCGTGTGGCTCCCGAGGAGCACCCCGTGCTGCTGACCGAGGCCCCCTGAACCCCAAGGCCAACCGCGAGAAGATGAGTGGCCCGCTCCCTCTTCTGTTGGCCGCCTCCCTCCTTCCTGCCCTCCCGGAGCTGCGCCCTTTCTCACTGGTTCTCTCTTCTGCCGTTTTCCGTCGGACTCTCTTCTCTGCCCTGCGTCTCCTTTGGAACTCTGCAGGTTCTAGATCGGCAG
+
CCCCCCCCFFFFGGGGGGGGGGHHGGGBGFHHHGGGGGGGGHHHHGGEEEGGGHHHHHGEEECGGGGG/?GHHHGGFGHGFHHHGGEEE/>/DB2FG2?@FFGF?BCF/CFHHHHHHH111.>GGCCEGHGHHGHHHHHH0GHHHGGGG-AFGFGGGGGGGGFFG0CFGGFFFFFFFFFFFFFFFFFFFFFFF.@DCFFFFFFF9BFFE0;EFF.:DFFFFFFFFF009BFFFF0;F;FFF0:FFBED-@-
@M05620:37:000000000-D9766:1:1101:8785:9111 1:N:0:7
ACCACACCTTCTACAATGAGCTGCGTGTGGCTCCCGAGGAGCACCCCGTGCTGCTGACCGAGGCCCCCCTGAACCCCAAGGCCAACCGCCCGCTACCTCTTCTGGTGGCCGCCTCCCTCCTTCCTGGCCTCCCGGCGCTGCGCCCTTTCTCCCTGGTTCTCTCTTCTGCCGTTTTCCGTCGGCCTCTCTTCTCTGACCTGAGTCTCCTTTGGCCCTCTGCCGGTTCTAGATCGGCAGAGCCCACGTCTGAA
+
111>>11AFFB1AFG1A1BB1FAGA0BBAAFGAFFEEAEAEEHGEFEGEEGEFHHHGHHGGGGCGGEEEEGHHFHGGGGG>CHFGFE/C<><@/>BGGF<GGHHHGFGC0A<@CEEFHHGHHHHHHHHHGHHGGG-ACAAGGGGAAGGFGGFGGGGFGFGGGFFFFFEFF@BFFFFFFF?=;=AFFF;FFFFFFFFFFFFFFFFFFFFFFFFB/;AEBFF/@?@BEF/FFFFFF-@@F-:-;-;@FABE/F
@M05620:37:000000000-D9766:1:1101:17761:9131 1:N:0:7
ACCACACCTTCTACAATGAGCTGCGTGTGGCTCCCGAGGAGCACCCCGTGCTGCTGACCGAGGCCCCCTGAACCCCAAGGCCAACCGCGAGAAGATGAGTGGCCCGCTACCTCTTCTGGTGGCCGCCTCCCTCCTTCCTGGCCTCCCGGAGCTGCGCCCTTTCTCACTGGTTCTCTCTTCTGCCGTTTTCCGTAGGACTCTCTTCTCTGACCTGAGTCTCCTTTGGAACTCTGCAGGTTCTAGATCTGAAG
+
CCCCCBCCFFFFGGGGGGGGGGHHGGGEGEHGHGGGGGGGGHHHHGGGFGGGHHFHHHHGGGGGGGGGGFHGHHGGGGHGHGHHGGGGG/>BF?FHG222?FFGE/@/@CHGHHHHHD1F0CCHF<@EDGGGFGHHHHGFCGCGHHCGGG??FBFGBGC?FFGGGGGGGG0;FBFFFFF/FFFF@DFFFFF?99.ABFBBFFFFF99BFFB:BF/99B9FBFFFB/:9FFBFFFBF?ABBB/;B/9/:/;B
@M05620:37:000000000-D9766:1:1101:16655:9215 1:N:0:7
ACCACACCTTCTACAATGAGCTGCGTGTGGCTCCCGAGGAGCACCCCGTGCTGCTGACCGAGGCCCCCCTGAACCCCAAGGCCAACCGCGAGAAGATGAGGTGAGTGGCCCGCTACCTCTTCTGGTGGCCGCCTCCCTCCTTCCTGGCCTCCCGGAGCTGCGCCCTTTCTCACTGGTTCTCTCTTCTGCCGTTTTCCGTAGGACTCTCTTCTCTGACCTGAGTCTCCTTTGGAACTCTGCAGGTTCTAGAT
+
AAAAA4>>FFCFGFGGGGGFGGFHGG?ECEGFHGFD2EEAAG2BGGGGGEEFFHHHFHHAEE0EFGGGGGGF3FHEGGEHEHGHEGG/BB@//DBFHGF?GHHH0?1FGFGFGFFGHHHHHHHHFDC.GH-@GFGHGGHGHGHHHHGGGGGGGGGGGGGFG-AGFFFFFFFFFFFFBBFFFFFFFFFFFFFDFFFFFFFF.ABFFFFFFBFFFBBFFFFFFFBFFFFFFFFFFFFFFFFFFFFFFFBBFF/
@M05620:37:000000000-D9766:1:1101:16638:9221 1:N:0:7
ACCACACCTTCTACAATGAGCTGCGTGTGGCTCCCGAGGAGCACCCCGTGCTGCTGACCGAGGCCCCCCTGAACCCCAAGGCCAACCGCGAGAAGATGAGGTGAGTGGCCCGCTACCTCTTCTGGTGGCCGCCTCCCTCCTTCCTGGCCTCCCGGCGCTGCGCCCTTTCTCACTGGTTCTCTCTTCTGCCGTTTTCCGTAGGACTCTCTTCTCTGACCTGAGTCTCCTTTGGAACTCTGCAGGTTCTAGAT
+
CDDEEECDFFFFGGGGGGGGGGHHGGGFHGHHHGGGGGGGGHHHHGGGGGGGHHHHHHHGGGGGGGGGGGGHHHHGGGGHGHHHHGGGGGGGGGHHHHFHHFGGGHHGGHHGGGCGHHHFHHHHFGHGHGGGGGGHGHHGHHHHHHEGGGGGGDA-<DFGFFFFFFFFFFFBFFFFFFFFFFFFFFFFFFD<9FFFFFFFFDFFFFFFFFFFFFFBBFFF<FFFFFFFFFFFFFFFFFFFBFFFFFF1<:<
@M05620:37:000000000-D9766:1:1101:9554:9236 1:N:0:7
GAGGCTGCTTTGGAAGAAACTGACAAGCCAGGGACAAAAGATCGGAAGAGCACACGTCTGAACTCCAGTCACATTACTAGATCTCGTATGCCGTCTTCTGCTTGAAAAAAAAAAAAATATCCCTCGTCTGCCTCTTTTCTTTTGTTCTTCGTGCGGCGTTGTGGCCCGCCCATCCTCCCCCTGTCTGGTTCTGTTCCATGCTGGGGTGCGTCGGGGCTCTTTGGCTCCCCCCCCTCCCCCTGTCTGGTCTC
+
>>AAA1C>FF3DAGGGGFGG1BABBFGHGFGHEFGFHCFBFGHHGGGG0GH1FGHG0GHGGAFFHHHHFGFGGG@1DG2FFHFBDF>EFHHHG/>FEEGHGHHH0FGHGEECE//</<12@F11?/?///F11?1<1<11FF11<0=>1<.<.<----::-...:9A-;A@.;CFFGGG?.99/;://99/9;/;///9;////;9-@-9--9-@---://BBB/BFFE-A@@-;9AEFB?-FFBBB/9//
@M05620:37:000000000-D9766:1:1101:23706:9250 1:N:0:7
AGTGCCAGCTCTCAATCGCACAGGGGACCCAGGGCCTGGCCCCTCCATCCAGAAAACCTATGACCTCACCCGCTACCTGGAGCCCCAACGCCGCAGCGTGGCTGGGACCTATGTGAGTATCCAGCGTAGGAATCTGGGAGTTGGGGAGGAGTGAGGAGTTGGGGAAAGACAGTCCTAACCGTGGAGGGTTCTGGTAAATGATGGGGTGAGGAGGGGCTCTTTGGCTCCCACCAGTCCCCCTGTCTGGTCTA
+
>>AAAFFFAFFFGGGGGAFFEE4FAAFEGFAGGAEFFBBFGHGCFGGHFGBGDG3GGEFGGADFGHH3G1G>>ECGHHHHHHH1FE1EF1EGGG//>/?DFGHFB?FCE2FHHF2>F@GBHHBHHC/CD/GH1F1<GHHCGHFC@FGC?.:C:GBFH.C:CGGC?EGFG//C9FGGG0/F-;.ADED?FFFFB/FBBFB9/9;;;A9-9AFFFD=DB;E/:F;F/;FAEFFFFAB/BF?D;99B///:;;B
@M05620:37:000000000-D9766:1:1101:25809:9255 1:N:0:7
AGTGCCAGCTCTCAATCGAACAGGGGACCCAGGGCCTGGCCCCTCCATCCAGAAAACCTATGACCTCACCCGCTACCTGGAGCACCAACTCCGCCGCTTGGCTGGGACCTATGTGAGTATCCAGCGTAGGAATCTGGGAGTTGGGGAGGAGTGAGGAGTTGGGGAAAGACAGTCCTAACCGTGGAGGGTTCTGGTAAATGATGGGGTGAGGAGGGGCTCTTTGGCTCCCACCAGTCCCCCTGTCTGGTCTA
+
>>AAADF1AFBFGGGGG11BFE000AEEFG0FG0EEE/BFGHGEGGGFGHAG1CEGHGH1F12DBFB1FGGFGGCGHHG0BFG?BFFGG0@FEE/>E<EF?G1//?<BC0FHFG2FG1GHHHHHHG?E/CBDGBFHHGHG/?<CCGGGGGGHHHHEB.CGGGGGGGHGHFHHCGHHGGGGG;AGCGGG9AFGGFGEFFB9FFF/--9@AFFFBF-9-99FFB/99BB-AF:AF-BF/9-A@:BBF:99;B/
@M05620:37:000000000-D9766:1:1101:18942:9277 1:N:0:7
ACCACACCTTCTACAATGAGCTGCGTGTGGCTCCCGAGGAGCACCCCGTGCTGCTGACCGAGGCCCCCCTGAACCCCAAGGCCAACCGCGAGAAGATGAGCTACCTCTTCTGGTGGCCTCCTCCCTCCTTCCTGGCCTCCCGGCGCTGCGCCCTTTCTCACTGGTTCTCTCTTCTGCCGTTTTCCGTCGGCCTCTCTTCTCTGACCTGAGTCTCCTTTGGCCCTCTGCAGGTTCTAGATCGGAAGCGCCCA
+
BCCCBCCCFFFFGGGGGGGGGGHGGEEAAEGAGFGGFGEEFHHHHGFGEFEGHHFHHHHGGGGGGGGGGGGHFHHGGGGHGHHHHGGGGG/BDGHGBGG?F?DF0?F=F?GGDFGEHG1FGHHHGHHGHHFHHFHHHHHHGADGCGFBDGGGGGGGGGGBFG0FGEGGGGGGGGFBFFCDFFFFFFB9:CFFAFFFFFFFFF0BFBFFBBFFFFFFFFFF0BEEFFFFFFFAF0B0BFFBED.:A.9@BB.
@M05620:37:000000000-D9766:1:1101:23669:9296 1:N:0:7
ACCACACCTTCTACAATGAGCTGCGTGTGGCTCCCGAGGAGCACCCCGTGCTGCTGACCGAGGCCCCCCTGAACCCCAAGGCCAACCGCCCGCTACCTCTTCTGGTGGCCGCCTCCCTCCTTCCTGGCCTCCCGGCGCTGCGCCCTTTCTCCCTGGTTCTCTCTTCTGCCGTTTTCCGTCGGCCTCTCTTCTCTGACCTGAGTCTCCTTTGGAACTCTGCAGGTTCTAGATCGGCAGAGCCCACGTCTGAA
+
BBBBBBBBFFFFGGGGGGGGGFHHGGGEEEHHHGGGGGGGGHHHHGGGFGGGHHHHHHHGGGGGGGGGGGGHHHHGGGGHEHHHHGF@DDGGG/>CGGFFGHHHHHHGGHGAGFGHGHHGHHHHHHHHHHHHGGGGGGBDGGGGGGGGGGGFGGGGCFGGGGFFFFFFFFFFFFFFFFFFFFAFFFFFFFFFFFFFFFFFFFFFFFFFFFFF//;FFFFFBBFAFFFFFFFFFF-9@EFF.AEFFEFFFFF
@M05620:37:000000000-D9766:1:1101:6877:9306 1:N:0:7
ACCACACCTTCTACAATGAGCTGCGTGTGGCTCCCGAGGAGCACCCCGTGCTGCTGACCGAGGCCCCCCTGAACCCCAAGGCCAACCGCGAGAAGATGAGCTACCTCTTATGGTGGCCGGCGGCCTCCTTCCTGCCCTCCCGGCGCTGCGACCTTTCTCCCTGGTTCTCTCTTCTGCCGTCTTCCGTCGGCCTCACTTCTCTCACCTGAGTCTCCATTCGCCCTCTGCAGGCTCTAGGTCGGAAGCGCGCA
+
CCDDEEEEFFFFGGGGGGGGGGHHGGGGHGHHHGGGGGGGGHHHHGGGGGGGHHHHHHHGGGGGGGGGGGGGHHHGGGGHGHHHHGGGGGGG><FH222???2?G=?1?11?111??0>-A--<CGHHB<GHG10<9CCD.<-A9DG;<---<901<:<:BF:.0<1<BFFFB1<F1B-.-:<<1<B<-<9BD.0<F1B:BF00:<B///1:1:01<:1:.9.9<BF0BF..<./<10<BFD-.B.-----
@M05620:37:000000000-D9766:1:1101:17049:9350 1:N:0:7
ACCACACCTTCTACAATTGAACTCTGCAGGTTCTCGATCGGAAGAGCACCCGTCTGAACTCCAGTCACATTACTCGATCTCGTATGCCGTCTTCTGCTTGAAAAAAAAAAAAATACGACTCCCACAGAAACCTCCTTGATTTGTGTAGACGTTAATCATTACGACACGAAAAGCCCCACCGTAGAGGGTTCTAGTACCTAATGCTTTTATGAATTACACTTTCGCACGCACCACGCGTCATGTTTATTCTA
+
BCBABCCCFFFFGGGGGGGGFGHHHGHHGHGHEH5AFEGEEDFGGHHFG2EEAEFFG5BDFHHGBB3DBFFFHHHGEE1FGFBBBFGHG>E?FHDGHFHHFGGF?>EE/>>//022////??F00/011?F000.01111111100=000<..<.=000000...-;;-..-/...;9C....9.;99.9.90000://///9/://////:////;/;/B//..9---:--...;-;-.;/;/;//////
@M05620:37:000000000-D9766:1:1101:14610:9352 1:N:0:7
AGTGCCAGCTCTCAATCGCACAGGGGACCCAGGGCCTGGCCCCTCCATCCAGAAAACCTATGACCTCACCCGCTACCTGGAGCACCAACTCCGCAGCTTGGCTGGGACCTATGTGAGCATCCAGCGTAGGAATCTGGGAGTTGGGGAGGAGTGAGGAGTTGGGGAAAGACAGTCCTAACCGTGGAGGGTTCTGGTAAATGATGGGGTGAGGAGGGGCTCTTTGGCTCCCACCAGTCCCCCTGTCTGGTCTA
+
BBABBFFFCFFFGDGGGGGGGGHGGGGGGGHHGGGGGGHHHHGHGGHHHHHHHFHHHGHHHHHHHHHHHHHGG@EFHHHHGGHHHHHHFHHHGGGGGHGHGHHGGGHHGHHHHHHHHHHHHHGGHGGDGGHHHHHHGHHGGHHHGGGGGGEHHHHHFGHHHHGGGFHHHHHHHHHHHHHGGGGGGGGGEFGGGGFGGGGGGGGGGFFFFFFFFFFFFFFFFFFFFFFFFFFFFFFFFFFFFFFFFFFFFFF
@M05620:37:000000000-D9766:1:1101:17929:9367 1:N:0:7
AGTGCCAGCTCTCAATCGCACAGGGGACCCAGGGCCCGGCCCCTCCATCCAGAAAACCTATGACCTCACCCGCTACCTGGAGCACCAACTCCGCAGCTTGGCCGCCAGCAATGTGAGCGTCCAGCGCAGCAATTTGGGAGTTGGGGAGGAGTGAGGAGTCGGGGAAAGACAGTCCTAACCGTGGAGGGATCTGGTAAATGACGGGGTGAGGAGGGGCTCTTTGGATCTCACCAGACTTGCTGTCTGGTCTA
+
>AAABFF4>C4DGFGGGGCGGGHHEEG22BFCF2EG2AEE0EE1EFF5BF3B3A3F3EF3GF5FBG@FG11EEE?EHEFFGGGFCFGHGE3EE/E/<3BF/G1///<//001<F2@>1/?<//?0/-<A-00110=0..<<<0/--.ADG.C.GEE0.//-;---;A?B9C/90;09/..-:9-AFF-.;9BBB9:/9F/9/.-9-;@.AFB.A--9-.9////////;/;.9...////9/;//;//9B/
@M05620:37:000000000-D9766:1:1101:19762:9368 1:N:0:7
AGTGCCAGCTCTCAATCGCACAGGGGACCCAGGGCCTGGCCCCTCCATCCAGAAAACCTATGACCTCACCCGCTACCTGGAGCACCAACTCCGCAGCTTGGCTGGGACCTATGTGAGTATCCAGCGTAGGAATCTGGGAGTTGGGGAGGAGTGAGGAGTTGGGGAAAGACAGTCCTAACCGTGGAGGGTTCTGGTAAATGATGGGGTGAGGAGGGGCTCTTTGGCTCCCACCAGTCCCCCTGTCTGGTCTA
+
BCABCFFFDFFFGGGGGGGGGGHHGGGGGGHHGGGGGGHHHHGHGGHHHHHHHHHHHGHHHHHHHHHHHHHGGEGGHHHHGGHHHHHHGHHHGGGGGHHHGHHGGGHHGHHHHHHHHHHHHHHHHGGGGGHHHHHHHHHGGHHHGGGGGGGHHHHHHGHHHHGGGGHHHHHHHHHHHHHHGGGGGGGGEFGGGGGGGGHGGGHGGGFFFFFFFFFFFFFFFHHFFFFFFFFFFFFFFFFFFAFFFFFFFFB
@M05620:37:000000000-D9766:1:1101:26765:9411 1:N:0:7
AGTGCCAGCTCTCAATCGCACAGGGGACCCAGGGCCTGGCCCCTCCATCCAGAAAACCTATGACCTCACCCGCTACCTGGAGCACCAACTCCGCAGCTTGGCTGGGACCTATGTGAGTATCCAGCGTAGGAATCTGGGCGTTGGGGAGGAGTGAGGAGTTGGGGAAAGACAGTCCTAACCGTGGAGGGTTCTGGTAAATGATGGGGTGAGGAGGGGCTCTTTGGCTCCCACCAGTCCCCCTGTCTGGTCTA
+
>A>3>BFFBFFFGFGB5AE2ECHCGEEEEAFGAEE2FFGHCGFGGGHHHFHGFHG2FEHHDEEGHDFGHHHEF>EEHH3B2BFGHH11?GH@>E?E>GBFDHHGGGFHGHHGHGGGHHHHHHFHHFDDGGGHHHHHHH/>CFGGGG.CGAC<C0<G0CGHHHGGEACG/GGGHHGGGGGGGGGG.EDGEFGGFFFFFFGGGFFFFFDAEFFBDFFFFFFFFFFFFFFFEFFFFFFFFFFFFFFFFFFFFFB
@M05620:37:000000000-D9766:1:1101:22316:9413 1:N:0:7
ACCACACCTTCTACAATGAGCTGCGTGTGGCTCCCGAGGAGCACCCCGTGCTGCTGACCGAGGCCCCCCTGAACCCCAAGGCCAACCGCGAGAAGATGCCCAGGTGAGTGGCCCGCTACCTCTTCTGGTGGCCGCCTCCCTCCTTCCTGGCCTCCCGGAGCTGCGCCCTTTCTCACTGGTTCTCTCTTCTGCCGTTTTCCGTAGGACTCTCTTCTCTGACCTGAGTCTCCTTTGGAACTCTGCAGGTTCTA
+
AAA1AAAAFFFFGGGGAGGDGBHGG00BEAFG1FGEEGGGGHHHHGGGCEGGGHGBGHHGCGGGGAGGGGGCHFHGGGAH//GHHG//>CG<@GCF1FDCGHHGHHHHGHEFHHGGGGGHHHHHHHHFGFAGHGGGGG.CHHGFHGBFG/AFG.EG?A-AAGGG@?B@-B/BFFFFFFFFFFFFFFFFFFFFF@FFFFFFFFFFFFFFFFFFFFFFFFFFFFFEFFFFFFFFFFFFFFFFFFFFFFFFFFB
@M05620:37:000000000-D9766:1:1101:23170:9421 1:N:0:7
AGTGCCAGCTCTCAATCGCACAGGGGACCCAGGGCCTGGCCCCTCCATCCAGAAAACCTATGACCTCACCCGCTACCTGGAGCACCAACTCCGCAGCTTGGCTGGGACCTATGTGAGTATCCAGCGTAGGAATCTGGGAGTTGGGGAGGAGTGAGGAGTTGGGGAAAGACAGTCCTAACCGTGGAGGGTTCTGGTAAATGATGGGGTGAGGAGGGGCTCTTTGGCTCCCACCAGTCCCCCTGTCTGGTCTA
+
A1AAAFF@>FFFGGGGGGAFGGHHGGGAEEE0F0BEAFHHHGG/EGHDGF1GFHFHHEH1GHGHHHHBGFFGGEFGHHHHHGHHFGHHGFDGEGEEGHHHGHGGGGHAAGHHHF2B>GHHHHHHF@EGGFHGFHHHFHGGAGHFCGGGGGFGFHFGCEBCGBCCAAGFBGHHHHHFFHBGGGE?CEBGAFGGGF;CFBFFGFFBF.A@EF-BBA-;@@FFFFFF/9FEFFFFFFFFFFFF=EFFFFFFF/9
@M05620:37:000000000-D9766:1:1101:26754:9427 1:N:0:7
AGTGCCAGCTCTCAATCGCACAGGGGACCCAGGGCCTGGCCCCTCCATCCAGAAAACCTATGACCTCACCCGCTACCTGGAGCACCAACTCCGCAGCTTGGCTGGGACCTATGTGAGTATCCAGCGTAGGAATCTGGGAGTTGGGGAGGAGTGAGGAGTTGGGGAAAGACAGTCCTAACCGTGGAGGGTTCTGGTAAATGATGGGGTGAGGAGGGGCTCTTTGGCTCCCACCAGTCCCCCTGTCTGGTCTA
+
?AAABFBFAFFFFGGGGCFCAEFEFEGG?FHHGGGGGDHFAGEHGGBFFHFHH3FGHFBGHHFHGFGFHHHGGE?EGFHHHHHGGHHHGFGFEEGGGGFHGHHGGGGHGHFHHHHDGBFHHHHHHGGGCGHFGHHHGGHG?GGGCCGGGGGHGHHHHGHHHGCGEFEHHHHHGHHHHHHHGCEGGGGGCFGFGGCFGGGGGBFGGGFCFFFFFFFFFBFFFFFFFFFF?BFFFFFBFFFFFFFFFFFFFFF
@M05620:37:000000000-D9766:1:1101:13442:9433 1:N:0:7
ACCACACCTTCTACAATGAGCTGCGTGTGGCTCCCGAGGAGCACCCCGTGCTGCTGACCGAGGCCCCCTGAACCCCAAGGCCAACCGCGAGAAGATGAGTGGCCCGCTACCTCTTCTGGTGGCCGCCTCCCTCCTTCCTGGCCTCCCGGAGCTGCGCCCTTTCTCACTGGTTCTCTCTTCTGCCGTTTTCCGTAGGACTCTCTTCTCTGACCTGAGTCTCCTTTGGAACTCTGCAGGTTCTAGATCGGAAG
+
BBBABBBBFFFFGGGGFGGGGGHHGGGB4EHHFGGEECGGGHHHHGGGGGGGGHGHHHGEGGCGGGGG>F2FGHGG>EHGFCHHGGGEE/<<C?BFF>?2?FFHEGGG?CGHHHHHHH1><<GG?DFEFGEHHGHHHHHFFGHHGHGGGGFGGGGGGGGGGGGGGEGGGGBFFFFFFFFFFFFFFDFFFFFFFADFFFFFFFFFEFFFF/FFFF/9FFBFFFFFFF/;FFFFFB/;F.;BF/:FFEEF.AA
@M05620:37:000000000-D9766:1:1101:12343:9474 1:N:0:7
ACCACACCTTCTACAATGAGCTGCGTGTGGCTCCCGAGGAGCACCCCGTGCTGCTGACCGAGGCCCCCCTGAACCCCAAGGCCAACCGCGAGAAGATGCCCAGGTGAGTGGCCCGCTACCTCTTCTGGTGGCCGCCTCCCTCCTTCCTGGCCTCCCGGAGCTGCGCCCTTTCTCACTGGTTCTCTCTTCTGCCGTTTTCCGTAGGACTCTCTTCTCTGACCTGAGTCTCCTTTGGAACTCTGCAGGTTCTA
+
BBBBBABAFFFFGGGGGGEFGFHGGGGEGFHGHGGGDGGCDHHFHGGG1EEEGHHHHHHEEGGGGGGGGEFGHHHGGDFHFHHHHGGGGG@CGDGGHFH1GFGFHHFFHFGEHHGGGGGFFGFHHHFHHHGFA<-:CEHGGCEBGGGGGGFFFGGGGB--@AFFBGFBBBFFFFBBFFEBB9BBBBFF/FBBBBDDFFBFDF?DFBFFFFFBFFFFFB/9FFFEBFF/BF9/BFBFFFBFFFFFFFFFFFF
@M05620:37:000000000-D9766:1:1101:11219:9476 1:N:0:7
AGTGCCAGCTCTCAATCGCACAGGGGACCCAGGGCCTGGCCCCTCCATCCAGAAAACCTATGACCTCACCCGCTACCTGGAGCACCAACTCCGCAGCTTGGCTGGGACCTATGTGAGTATCCAGCGTAGGAATCTGGGAGTTGGGGAGGAGTGAGGAGTTGGGGAAAGACAGTCCTAACCGTGGAGGGTTCTGGTAAATGATGGGGTGAGGAGGGGCTCTTTGGCTCCCACCAGTCCCCCTGTCTGGTCTA
+
BCAABFFFCFFFGGGGGGGGGGHHGGGGGGHHGGGGGGHHHHGHGGHHHHHHHHHHHGHHGHHHHHHHHHHGGGGGHGHHHHHHHHHHGHHHGGGGGHHHGHHGGGHHGHHHH3FG3FGG33BFG/?C<AGFHFHHFHFF<?GH/DF@FEE0GGGHBEGHHHC?FGHHHGHFHHCBGFGHGA:CDEGG:F.FGB9CFFFGGGGGGGDDEAFFFFA>FFFFFFFFFEF?EFA:EABFFFF.DEFFF9/;9F:
@M05620:37:000000000-D9766:1:1101:11238:9485 1:N:0:7
AGTGCCAGCTCTCAATCGCACAGGGGACCCAGGGCCTGGCCCCTCCATCCAGAAAACCTATGACCTCACCCGCTACCTGGAGCACCAACTCCGCAGCTTGGCTGGGACCTATGTGAGTATCCAGCGTAGGAATCTGGGAGTTGGGGAGGAGTGAGGAGTTGGGGAAAGACAGTCCTAACCGTGGAGGGTTCTGGTAAATGATGGGGTGAGGAGGGGCTCTTTGGCTCCCACCAGTCCCCCTGTCTGGTCTA
+
AABBAFFFBFFFGFGGGGGGGGHHGGGGGGHGGGGGGGHHHHGFGGHGHHHHHGHHHGGGHHHHHHGHHHHGGGGGHHHHHHGHHHFHGHHHGGGGGGHH?GHGGGHHGHHHHHHHHGHHHHHHHGCDGGHHGGHHHHGGGHHHGGGGGGGHHGHHHGHHHHGGGGGHGHHHHFFFFHGHGCEGGGGG;AFGGGCFFGGFGGGGGGFFFFFFFFFFFFFFFFFFFFFFFFFFFFFFFFFDFFFFFFFBFFF
@M05620:37:000000000-D9766:1:1101:14551:9494 1:N:0:7
ACCACACCTTCTACAATGAGCTGCGTGTGGCTCCCGAGGAGCACCCCGTGCTGCTGACCGAGGCCCCCTGAACCCCAAGGCCAACCGCGAGAAGATGCGTGGCCCGCTACCTCTTCTGGTGGCCGCCTCCCTCCTTCCTGGCCTCCCGGAGCTGCGCCCTTTCTCACTGGTTCTCTCTTCTGCCGTTTTCCGTAGGACTCTCTTCTCTGACCTGCGTCTCCTTTGGAACTCTGCAGGTTCTCGATCGGAAG
+
BBBBBBBBFFFFGGGGGGGAFEGHGEEBG2CFHGDFGGGGGHHHHGGGGEEFDGHHHHGFGGCGGGGGFFHHHHGGGGHGGHHHGGGGG/BDGFHHH2@?//CGF@CG/AGGHHHHFF1>0.0FFFGGEHGFHGHHHHH0;GGHHHFFG-ABFFGGGGG?FGGGG0FFFF9FFFFFFFFFBBFFCFFFFFFFF.9DFFBFFFFFFFFFF/BFFF.-AADFFFFFFE/BFFFFFFFFFFFFF/AFFA=A.;A
@M05620:37:000000000-D9766:1:1101:16832:9503 1:N:0:7
AGTGCCAGCTCTCAATGCACAGGGGACCCCGGGCCTGGCCCCTCCATCCCGAAAACCTCTGACCTCACCCGCTACCTGGAGCACCCACTCCGCAGCTTGGCTGGGCCCTATGTGCGTATCCCGCGTCGGAATCTGGGCGTTGGGGCGGCGTGCGGCGTTGGGGCAAGCCAGTCCTAACCGTGGAGGGTTCTGGTAAATGATGGGGTGAGGAGGGGCTCTTTGGCTCCCACCAGTCCCCCTGTCTGGTCTAT
+
AB>ABFFFCFFFGGGGGBFFGGHFG2EFGEECAEGGFHFHHGHGGH5FGFEAEEEGGHHHHHHHDFFGHHGGGGGHHHH2BFGHH/?EHGGFGGGGHHHFHHGGG/?CG2?GGH2CFGGHH1?@@A-AD-CEGHHHHECDADGGG.AG-@@D.@D9CDCFFFFDFFF.E;AFFFFFFFFFFFF.EFFAFFFFFBFFFFFFFFFFFDDFFF/AFFFFFFFFFFFFFFFFFFFFFFFFFFFFFFFFFFFFFFF
@M05620:37:000000000-D9766:1:1101:18347:9531 1:N:0:7
AGTGCCAGCTCTCAATCGCACAGGGGACCCAGGGCCTGGCCCCTCCATCCAGAAAACCTATGACCTCACCCGCTACCTGGAGCACCAACTCCGCAGCTTGGCTGGGACCTATGTGAGTATCCAGCGTAGGAATCTGGGAGTTGGGGAGGAGTGAGGAGTTGGGGAAAGACAGTCCTAACCGTGGAGGGTTCTGGTAAATGATGGGGTGAGGAGGGGCTCTTTGGCTCCCACCAGTCCCCCTGTCTGGTCTA
+
>33>AFFFBFFFFGGGGCFFCEFHEGGGGDHHGGDDGEGGGHGHGGGHEFHEGB3GGE3FGHHHHHFHHHHGGG/>GGHFGHHEEEGHGCGHGFEGEGHHGHHGGGHHGGHHHHGHHHHHHHHHHGGGGGHHHFHHHHHEEHHBDGGC@FGFHHHHHGHHE/@-CGHHHHHHHEHHHHHHGGABDGGGCFGGGFFGGGGGGGGGGGFBFFFFFFB;=BFFFFFFFEFFFFFFFFFFFFFF<AFFFFF/BFF
@M05620:37:000000000-D9766:1:1101:17773:9557 1:N:0:7
AGTGCCAGCTCTCAATCGCACAGGGGACCCAGGGCCTGGCCCCTCCATCCAGAAAACCTATGACCTCACCCGCTACCTGGAGCACCAACTCCGCAGCTTGGCTGGGACCTATGTGAGTATCCAGCGTAGGAATCTGGGAGTTGGGGAGGAGTGAGGAGTTGGGGAAAGACAGTCCTAACCGTGGAGGGTTCTGGTAAATGATGGGGTGAGGAGGGGCTCTTTGGCTCCCACCAGTCCCCCTGTCTGGTCTA
+
AAAAAFFFBFFFGGGGGGFGGGHHGGGGGGHHGGGGGFHGFHGHGGHGHHHHHHGHHGHGFHHHHHGHHHGGGEFGHGHHHHHHFHHHGFHHGGFFFGFHGHHGGFHHGHHHHHHHHHHHHHHHGGDGGGHHHHHHHHHGGHHHGGGGGGGHHHHHHGHHHHGGGGHHHHHHHHHHHHHFGGEGGGGG;CFGGGFFGGGGGGGGGGFFFFFFFFFFFFFFFFFFFFFFFFFFFFFFFFFFFFFFFFFFFFF
@M05620:37:000000000-D9766:1:1101:14332:9559 1:N:0:7
ACCACACCTTCTACAATGAGCTGCGTGCGGCTCCCGAGGAGCACCCCGTGCTGCTGACCGAGGCCCCCCTGAACCCCAAGGCCAACCGCGCGAAGATGCCCAGGTGAGTGGCCCGCTACCTCTTCTGGTGGCCGCCTCCCTCCTTCCTGGCCTCCCGGCGCTGCGCCCTTTCTCACTGGTTCTCTCTTCTGCCGTTTTCCGTAGGACTCTCTTCTCTGACCTGAGTCTCCTTTGGAACTCTGCAGGTTCTA
+
ABBBBBBBFFFFGGGBEGEGGGHHGAEA2222AFFAEE0A1AFB1EAA1BEF5B3FDF3>>//>?E@EE//?3FGF/<?GFAHHCA?C@D<<<D@/?F1CHGCCGFHCGHCFHHGGG-CGHHHFHHHHHHGHHGGGEDGGGGGGGGGGBFFGGGGGCD=@D>ADB@FFFFFFFFBFFFFFFFFFFFFFFFFFFFDDFFFFFF.9D/BFFFFFFFFFFF/BFFF/;BFFFFFFFFFFFFFFFFFBFFFFFFF
@M05620:37:000000000-D9766:1:1101:14354:9559 1:N:0:7
ACCACACCTTCTACAATGAGCTGCGTGTGGCTCCCGAGGAGCACCCCGTGCTGCTGACCGAGGCCCCCCTGAACCCCAAGGCCAACCGCGAGAAGATGACCCGGTTAGTGGCCCCCTTCCTCTTCTGGTGGCCGCCCTCCTCCCTCCCGGCCCCCCGGAGCTGCCCCCCTTCCTACTGGTTTCTTCTTCCGCCGTTTTTCGTAGGACCTTCTTCTCTGACCTTCTCCTTCTTTGGAATTCCGGATGTTTCT
+
ABABBBBBFFFFFGGFGGGGGGHGGEGGH?GHHGGCEEECFHHHHGEGAAEFHGGHHHHGGGGGGGGGGGGGHHGGGGGGGHHGEGGGGCCFCGHHHD2??2<C///?110<><->-0</DD0G0=0<=<<<C--;--CDF/C.9/9.;-9B--;9---9;./;..9--;..//9B//99/.9//9BBB/;..-;9/..;-....//..:;/;//;////;/////;9/:/BF/;////9//-..9/////
@M05620:37:000000000-D9766:1:1101:7423:9583 1:N:0:7
ACCACACCTTCTACAATGAGCTGCGTGTGGCTCCCGAGGAGCACCCCGTGCTGCTGACCGAGGCCCCCCTGAACCCCAAGGCCAACCGCGAGAAGATGCCCAGGTGAGTGGCCCGCTACCTCTTCTGGTGGCCGCCTCCCTCCTTCCTGGCCTCCCGGCGCTGCGCCCTTTCTCACTGGTTCTCTCTTCTGCCGTTTTCCGTAGGACTCTCTTCTCTGACCTGAGTCTCCTTTGGAACTCTGCAGGTTCTA
+
CCCCCCC>FFFFGGGGGGBFGGHHGFGB4FHHHBFF?EGGGHHHHGGGEGGGGHHHHHHAECFGGGGGGGGHGHHGGGGHGHHHHGGGGG/DGGHFHHHHHHHGHHHHHHGGHHGGGGGHHHHHHHHHHHGHHGGGGGHGHHGHHGGGGGGGGGGGGC-CCFFFFFFFFFFFFFFFFFFFFFFFFFFFFFFFFFFFFFFFFFFFFFFFFFFFFFFFFFFFFFFFFFF;FFFFFFFFFFFFFFFFFFFFFFF
@M05620:37:000000000-D9766:1:1101:19568:9585 1:N:0:7
GAGGCTGCTTTGGAAGAAACTGATAGACCAGGGAAAACAGATCGAAGAGGCACTGGTATGATCTCCAGTCACATTGGTCGATCTGGTATACCGTCTTCTTCTTGCCAAAAAAACAATTCTAAGCATATGTACTTGTAACTGACAAGCCACGGACAAAAGATAGGAAGAGCACACGTCTTAACTCCAGTCACATTCAGCAATATCTTATGACGTATTATGCTTAAAAAAACAACAACTGCAAATCATAAGAC
+
AAAAAAFAFFFFGGGG1GAFG1B3A31BBF00A00AB00B0BGF/B//0//AB000BDDBF21AF11BD1B11DA111A>/BB0@@B1D22FE?B0FE2122B1BBFG0/?>>/>/11BB22>0<11222>B2BBFB>>BB1BB<B?/@0//<<<0<?0<1110<?00>0<F<<>><<.=<000</<000<0=0=0000/0:0;00;CC00;..0:000;009;909-99.99CA.//00;/9////9///
@M05620:37:000000000-D9766:1:1101:5770:9604 1:N:0:7
AGTGCCAGCTCTCAATCGCACAGGGGACCCAGGGCCTGGCCCCTCCATCCAGAAAACCTATGACCTCACCCGCTACCTGGAGCACCCACTCCGCAGCTTGGCTGGGACCTATGTGAGTATCCAGCGTAGGAATCTGGGAGTTGGGGAGGAGTGAGGAGTTGGGGAAAGACAGTCCTAACCGTGGAGGGTTCTGGTAAATGATGGGGTGAGGAGGGGCTCTTTGGCTCCCACCAGTCCCCCTGTCTGGTCTA
+
>A>>>BFFBFFFG4FGGFGCGCHHG22AEEHFBEGFFFHHHHGHGGFHHHHHHHHGGGHHGGHHHBGHHHHEF>EEHHGG2BGHHH1??GHFEFCGEGFGGHHGGGHHGHHHHHHHHHGHHHHGHGGGFGFGHHHHHH0FEGHHGG.CG<CGH0DH0CGHHHGGE.:GCHBGHHHHHHHGGGGGAEGGGGGGGGFGGGGGEGGGGFFFFFFBFFFFFFFFFFFFFFFFFFFFEFFFFFFFFFFFFFFFFFF
@M05620:37:000000000-D9766:1:1101:3266:9610 1:N:0:7
AGTGCCAGCTCTCAATCGCACAGGGGACCCAGGGCCTGGCCCCTCCATCCAGAAAACCTATGACCTCACCCGCTACCTGGAGCACCAACTCCGCAGCTTGGCTGGGACCTATTGTGAGTACCCAGCTGGGCTATGTGCGAGTGGGCGAGGAGCGACGATGGGGCCAAACACAGCTACAAGCGGCGAGGTCTGGTAAATACTGGGGTGCGACGAGGGTCTTTGGGTCCCCCACGAGTCCCTGTCTGGTGTCT
+
ABAAAFFFCFFFGGGGGGGGGGHHGGGGGGGHGGGGGGHHHHGHGGHHHHHHHHHHHGHGHHGHHHHHHHHGGGGGHHHHHHHHHHHHGHHHGGGGGHHHGHHGGGGHGHHH33BB33B33B22/@2@2//2@F22@1?////?F.>--<-<<<--;-;E.CG.:A.;.:....;0:0;09;--;-;-9BFB/;//;///;//;;999:.-:-:@::;B;;BB.:;.:.A-:---9;BFF/;FFB/B9;/;
@M05620:37:000000000-D9766:1:1101:26908:9627 1:N:0:7
ACCACACCTTCTACAATGAGCTGCGTGTGGCTCCCGAGGAGCACCCCGTGCTGCTGACCGAGGCCCCCCTGAACCCCAAGGCCAACCGCGAGAAGATGAGGCCAGTGGCCCGCTCCCTCTTCTGGTGGCCGCCTCCCTCCTTCCTGGCCTCCCGGCGCTGCGCCCTTTCTCACTGGTTCTCTCTTCTGCCGTTTTCCGTAGGACTCTCTTCTCTGCCCTGAGTCTCCTTTGGAACTCTGCCGGTTCTCGAT
+
BBBBB?AACFFFGGGGGGGFGFHFGFGECEHCGCFGGGGGDHHFHGGGAEFCFGBGFGFFEGCGGGGGG@1FGHHGGEEHGHHHEFGGG/DGCDFFDFGHH//<?<GFG0C@CFCDFHHHFHGHB0/<..<@-...:CGDHHGE0FC?9C.AADG-?@D@D--9@BFBFBF/99B.99FFBFFBFFFFB9;A.9EBFDFA?.99//BFB/BFFE//;9/:.999BBF99B//B//9B/9B/@B-A.B/9/9
@M05620:37:000000000-D9766:1:1101:22979:9632 1:N:0:7
ACCACACCTTCTACAATGAGCTGCGTGTGGCTCCCGAGGAGCACCCCGTGCTGCTGACCGAGGCCCCCCTGAACCCCAAGGCCAACCGCGAGAAGATGCCCAGGTGAGTGGCCCGCTACCTCTTCTGGTCGCCGCCTCCCTCCTTCCTCGCCTCCCGCTGCTCCGCCCTTTCTCACTGGTTCTCTCTTCTGCCGTTTTCCGTACGCCTCTCTTCTCTGACCTGCGTCTCCGTTGGAACTCTGCAGGTTCTA
+
BBBBBBBBFFFFGGGGGGGGGFHHGFGFFGHHHGGGGGGGGHHHHGGGGGGGHHHHHHHGGGGGGGGGGGGHHHHGGGGHGHHHHGGGGGGGFGHHHHH2<FH/?1?F?1<?GE-C@-CGHHHE0GHH00=CG-CFFDHGHGGGGE/;0.;BD?AFG--;CB/;AD.@BFF/BF/:FBBF/99BFFFFFFFFB@FA/AFBFBF.-.-:AFFFFFFFF//::/9.9.:DF/.;99./9//;BFFFF.AFB//
@M05620:37:000000000-D9766:1:1101:10370:9636 1:N:0:7
AGTGCCAGCTCTCAATCGCACAGGGGACCCAGGGCCTGGCCCCTCCATCCAGAAAACCTATGACCTCACCCGCTACCTGGAGCACCAACTCCGCAGCTTGGCTGGGACCTATGTGAGTATCCAGCGTAGGAATCTGGGAGTTGGGGAGGAGTGAGGAGTTGGGGAAAGACAGTCCTAACCGTGGAGGGTTCTGGTAAATGATGGGGTGAGGAGGGGCTCTTTGGCTCCCACCAGTCCCCCTGTCTGGTCTA
+
ABBABFFFBFFFGBGGGFGGGGHHGCGGGGGHGGGEFFGHHGFHGGHFHHHHGHFGGGHHHHGGHHHHHHHGGGGGFFFGHHGGHGAGFFHHGG@EGHHHGHHGGGHHGHHHHHHHHFHHHHFHHGEFGGHGHHHHHHHGGHHHGGGGGGGHHHHHGGHHHHGGGGGHGHFHFHBHFHHHGAEGGGGGCAFGGG;FFGGGGFGGGGFFFFFFFFFFFAFFFFFFFFFFFFFFFFFFFFFFFFFFFFFEFFF
@M05620:37:000000000-D9766:1:1101:22970:9650 1:N:0:7
ACCACACCTTCTACAATGAGCTGCGTGTGGCTCCCGAGGAGCACCCCGTGCTGCTGACCGAGGCCCCCCTGAACCCCAAGGCCAACCGCGAGAAGATGCCCAGGTGAGTGGCCCGCTACCTCTTCTGGTGGCCGCCTCCCTCCTTCCTGGCCTCCCGGAGCTGCGCCCTTTCTCACTGGTTCTCTCTTCTGCCGTTTTCCGTAGGACTCTCTTCTCTGACCTGAGTCTCCTTTGGAACTCTGCAGGTTCTA
+
DDCDDEDCFFFFGGGGGGGGGGHHGGGGHGHHHGGGGGGGGHHHHGGGGGGGGHHHHHHGGGGGGGGGGGGHHHHGGGGHGHHHHGGGGGGGGGHGHHHHHHHGHHHHHHGGHHGGGGGHHHHHHHHHHHGHHGGGGGHGHHGHHGGGGGGGGGGGGCCGGGGGGGFFFFFFFFHHHFFFFFFFHFFHFFHHFFFFFFFFFFFFFFFFFFFFHFHFHFFHFHFFFFFHHFFFHFFFFFFFFFFFFFFFFFB
@M05620:37:000000000-D9766:1:1101:14918:9653 1:N:0:7
ACCACACCTTCTACAATGAGCTGCGTGTGGCTCCCGAGGAGCACCCCGTGCTGCTGACCGAGGCCCCCCTGAACCCCAAGGCCAACCGCGAGAAGATGAGCTACCTCTTCTGGTGGCCGCCTCCCTCCTTCCTGGCCTCCCGGCGCTGCGCCCTTTCTCACTGGTTCTCTCTTCTGCCGTTTTCCGTCGGACTCTCTTCTCTGACCTGAGTCTCCTTTGGACCTCTGCAGGTTCTAGATCGGAAGAGCACA
+
BBBBBBBBFFFFGGGGGGGGGGHHGGGEHGHHHGGGGGGGGHHHHGGGGGGGHHHHHHHGGGGGGGGGGGGHHHHGGGGHGHHHHGGGGGGGGGHHHHHHHHFHHGHHHFGHGGHGHH?@FEGHGHHGHHHHHHHHHHHHGGG-CDGGGGGGGGGGGGGFGGFGFFFFFFFFFFFFFFFFFFFFFFF.;B-@BFFFFFFFFFBBFFFFFFFFFFFFFFFFF/FFFFFFFFFFFFFFFFFFFFFFF:AFBF.
@M05620:37:000000000-D9766:1:1101:19242:9658 1:N:0:7
AGTGCCAGCTCTCAATCGCACAGGGGACCCAGGGCCTGGCCCCTCCATCCAGAAAACCTATGACCTCACCCGCTACCTGGAGCACCAACTCCGCAGCTTGGCTGGGACCTATGTGAGTATCCAGCGTAGGAATCTGGGAGTTGGGGAGGAGTGAGGAGTTGGGGAAAGACAGTCCTAACCGTGGAGGGTTCTGGTAAATGATGGGGTGAGGAGGGGCTCTTTGGCTCCCACCAGTCCCCCTGTCTGGTCTA
+
ACABCFFFCFFFGGGGGGGGGGHHGGGGGGHHGGGGGGGHHHGHGGHHHHHHHHHHHGHHHHHHHHHHHHHGGFGGHHHHHHHHHHHHGHGHGGGGGHHHGHHGGGHHGHHHHHHHHHHHHHHHHGGGGGHHHHHHHHHGGHHHGGGGGGGHHHHHHGHHHHGGGGHHHHHHHHHHHHHHGGFGGGGG;FGGGGFFFGGGGGGGGGFFFFFFFFFFFFFFFFFFFFFFFFFFFFFFFFFFFFFFFFFFFFF
@M05620:37:000000000-D9766:1:1101:21271:9675 1:N:0:7
AGTGCCAGCTCTCAATCGCACAGGGGACCCAGGGCCTGGCCCCTCCATCCAGAAAACCTATGACCTCACCCGCTACCTGGAGCACCAACTCCGCAGCTTGGCTGGGACCTATGTTGAGTATCCAGCGTAGGAATCTGGGAGTTGGGGAGGAGTGAGGAGTTGGGGAAAGACAGTCCTAACCGTGGAGGGTTCTGGTAAATGATGGGGTGAGGAGGGGCTCTTTGGCTCCCACCAGTCCCCCTGTCTGGTCT
+
CCBBCFFFCFFFGGGGGGGGGGHHGGGGGGHHGGGGGGHHHHGHGGHHHHHHHHHHHGHHHHHHHHHHHHHGGGGGHHHHHHHHHHHHGHHHGGGGGHHHGHHGGGHHGHHHHHEHFHHHFHHEFF/?CGFGHFHHHHHHGGHHHGC<CCDFHGGHF0.<CDHFCGGHHHHHHFHHHFHHGGEGCGGGGEAFFGF;FEBFFGFFGEFFFFFFFFFFFFFFFFFFEFFFFFFFFFABFFFFFFF9FBFFFFF
@M05620:37:000000000-D9766:1:1101:6428:9683 1:N:0:7
ACCACACCTTCTACAATGAGCTGCGTGTGGCTCCCGAGGAGCACCCCGTGCTGCTGACCGAGGCCCCCCTGAACCCCAAGGCCAACCGCGAGAAGCCTACCAGGTGAGCGTCCCGCTACCTCTTCTGGTGGCCGCCTCCCTCCTTCCTGGCCTCCCGGCGCTGCGCCCTTTCTCACTGGTTCTCTCTTCTGCCGTTTTCCGTAGGACTCTCTTCTCTGACCTGATTCTCCTTTGTACCTCTGCAGGTTCTA
+
AAA1AAAAFFFFGGGG3FAAG1GGGACA00FG1BF0?EEEFHHHHGGGCEGGHHFFHHHE@EGGG?FGGGGGHFHGGGGH/EHHHGG/CCB<CAG1011?01?/<11?1/</><AA--A/DGHHHHHH=FGGH-CC..CFH/E/BCF0F/;CBFEGGG-@;-@F--:--:9;//B///;;9///;FFEF/B//;B;9-/;A9AB?B///BFF//9B////;B-//;B99BF//;//9FFFFF///:AFBB/
@M05620:37:000000000-D9766:1:1101:19514:9691 1:N:0:7
AGTGCCAGCTCTCAATCGCACAGGGGACCCAGGGCCTGGCCCCTCCATCCAGAAAACCTATGACCTCACCCGCTACCTGGAGCACCAACTCCGCAGCTTGGCTGGGACCTATGTGAGTATCCAGCGTAGGAATCTGGGAGTTGGGGAGGAGTGAGGAGTTGGGGAAAGACAGTCCTAACCGTGGAGGGTTCTGGTAAATGATGGGGTGAGGAGGGGCTCTTTGGCTCCCACCAGTCCCCCTGTCTGGTCTA
+
AAAABFFFBFFFGGGGGGGGGGHHGGGGGGHHGGGGGGHHHHGHGGHHHHHHGEGHHGHHHHFHHHHHHHHGGGGGHHHHHHHHHHHHGHHHGGGGGHHHGHHFGGHHGHHHHHGHHHHHHHHHHGGGGGHHHHHHHHHGGHHHGGGGGGGHHHHHHGHHHHGGGGHHHHHHHHHHHHHHGGGGGGGGFGGGGGGGGGGGGGGGGGFFFFFFFFFFFFFFFFFFFFFFFFFFFFFFFFFFFFFFFFFFFF9
@M05620:37:000000000-D9766:1:1101:18132:9696 1:N:0:7
AGTGCCAGCTCTCAATCGCACAGGGGACCCAGGGCCTGGCCCCTCCATCCAGAAAACCTATGACCTCACCCGCTACCTGGAGCACCAACTCCGCAGCTTGGCTGGGACCTATGTGAGTATCCAGCGTAGGAATCTGGGAGTTGGGGAGGAGTGAGGAGTTGGGGAAAGACAGTCCTAACCGTGGAGGGTTCTGGTAAATGATGGGGTGAGGAGGGGCTCTTTGGCTCCCACCAGTCCCCCTGTCTGGTCTA
+
BCBBCFFFCFFFGGGGGGGGGGHHGGGGGGHHGGGGGGHHFHGHGGHGHHHHHHGHHGHHHHHHHHHHHHHGGEFGHHHHFGHHFHHHGHHHFGGGGHGHGHHGGGHHGHHHHHHHHHHHHHHHHGGGGGHHHHHHHHHGGHHHGGGGGGGHHHHHHGHHHHGGGGHHHHHHHHHHHHHHGGFGGGGGEGFGGGGGGGGHHHHGGGFFFFFFFFFFFFFFFHHFFFFFFFFFFFFFFFFFFFFFFFFFFFF
@M05620:37:000000000-D9766:1:1101:18140:9712 1:N:0:7
AGTGCCAGCTCTCAATCGCACAGGGGACCCAGGGCCTGGCCCCTCCATCCAGAAAACCTATGACCTCACCCGCTACCTGGAGCACCAACTCCGCAGCTTGGCTGGGACCTATGTGAGTATCCAGCGTAGGAATCTGGGAGTTGGGGAGGAGTGAGGAGTTGGGGAAAGACAGTCCTAACCGTGGAGGGTTCTGGTAAATGATGGGGTGAGGAGGGGCTCTTTGGCTCCCACCAGTCCCCCTGTCTGGTCTA
+
>>AAAFFFAFFFFF3FGFE1E0BEAAEEGFCHGEGFFFHHHHGHGGHGHHHHHHHGGGHBGGFHHHHHHHHFGGGEHHFBGHG?FHCGEGFHCE/EGEFHEHHEE?GGGHGHHHFHGGGHHHHHGGCGCCGHHHHHHHFGGHFHGGGGCGGHHHGFG?GHHHGGGGHEGFHHFGHHHHHEAAEABGGG9AFFGFFFFFF0B9FFEGF?EFFFFF@?@@FFFFFFFFFFFFF-AFFFFFFF@FFFFFEBFF/
@M05620:37:000000000-D9766:1:1101:25043:9729 1:N:0:7
ACCACACCTTCTACAATGAGCTGCGTGTGGCTCCCGAGGAGCACCCCGTGCTGCTGACCGAGGCCCCCCTGAACCCCAAGGCCAACCGCGAGAAGATGAGCGTGGCCCGCTCCCTCTTCTGGTGGCCGCCTCCCTCCTTCCTGGCCTCCCGGCGCTGCGCCCTTTCTCACTGGTTCTCTCTTCTGCCGTTTTCCGTAGGCCTCTCTTCTCTGACCTGCGTCTCCTTTGGAACTCTGCAGGTTCTAGCTCGG
+
AAA1AAAAFFFFGDGG3FGGGFHHG00A00FEAFFEEGGGCHHHHGGGCEGGGHHAGHGGCGGGG?EGGGFCHCGGGGAHC<GHGGC/BCC@CGHF1GFF1/CEC/<F?<--<FFCGHHH0<0CAG.<;:..;EHGGHBGGGFGGFFFFAAAA-9--;-@B>@F//9BFF/B-9BF/;BFFFFFBFF@BFFFFEBFFBB//;9/BFFFFFB//9B9BA?F@FFFFFFFFFFFBBFFFB/9;BFFFF/;BA@
@M05620:37:000000000-D9766:1:1101:17733:9732 1:N:0:7
ACCACACCTTCTACAATGAGCTGCGTGTGGCTCCCGAGGAGCACCCCGTGCTGCTGACCGAGGCCCCCCTGAACCCCAAGGCCAACCGCGAGAAGATGAGGTGAGTGGCCCGCTCCCTCTTCTGGTGGCCGCCTCCCTCCTTCCTGGCCTCCCGGCGCTGCGCCCTTTCTCCCTGGTTCTCTCTTCTGCCGTTTTCCGTAGGACTCTCTTCTCTGCCCTGAGTCTCCTTTGGAACTCTGCCGGTTCTCGAT
+
BBB3ABBBFFFFGGGFFGGFGDGFGAAA4AHHCFGEEEGGFHHHHGGGDEGGHHFGHHGGCGGGGEGGGGGGHGHGGGEHEEHHHGA<CGGCCGHHFGFHH?FFGHHGGHHGGG-EGHHHHHHHFDGGHHGGGFGHGHHGHHHHHGBFGGGGGGGB-BGBFBBFBBFFFFF/BFBEFFFFFFFFFFFFFFBFFFFFFFFFFFFFFFFFFFFFFFFBFFFF.FFFFFFFFFFFFFFFFFFF/BBBFFF;EFF
@M05620:37:000000000-D9766:1:1101:12772:9744 1:N:0:7
AGTGCCAGCTCTCAATCGCACAGGGGACCCAGGGCCTGGCCCCTCCATCCAGAAAACCTATGACCTCACCCGCTACCTGGAGCACCAACTCCGCAGCTTGGCTGGGACCTATGTGAGTATCCAGCGTAGGAATCTGGGAGTTGGGGAGGAGTGAGGAGTTGGGGAAAGACAGTCCTAACCGTGGAGGGTTCTGGTAAATGATGGGGTGAGGAGGGGCTCTTTGGCTCCCACCAGTCCCCCTGTCTGGTCTA
+
ABBBCFFFCFFFGGGGGGGGGGHHGGGGGGHHGGGGGGHHHHGHGGHHHHHHHHHHHGHHHHHHHHHHHHHGGGGGHHHHHHHHHHHHGHHHGGGGGHHHGHHGGGHHGHHHHHHHHHHHHHHHHGEGGGHHHGHHGHHGGHHHGGGGGGGHHHHHHGHHHGGGGGHHHHHHHHHHHHHHGGGGGGGG9FFGGGGFGGGGGGGGGGFFFFFFFFFFFFFFFFFFFFFFFFFFFFFFFFFFFFFFFFFFFFB
@M05620:37:000000000-D9766:1:1101:3970:9755 1:N:0:7
ACTGCCCGCTCTCAATCGCACAGGGGACCCCTGGCCTGGCCCCCCCCTCCCTCCTAACCGTGACCTCCCGCGCTCCCAGGAGAACCAACTCAGCATCTTGGGTCGGCCCTCTCTTATGATCCCCCCTAGGCACCTTCCTGTTCTGCAGGAGTTACGCGCTTTGTCAATACATCCCTCACCTGCCGTGGTCCGTGGAACTGTCTTGTCTGGCCTGAGCCCTCTTTCTCACACCACTGGCTCTCGCTCGGCAG
+
111>AF111>DAA1FADFGAE0GAA00AEE//A/B01BGE0FE/EE///>?00/0B1B0/??/?FFHH///>E//??0FF??/0BG0//?1?<<F1112??//0/<//<..>0><1111>11/..-<./:/0.;C0:/0<:000:00;;EF//009.--;;.0;0;900/////;B---;//------;/;----9;/B///;////////-/;-;//---;9;//;/;/B9--//-;9;B/9-;------
@M05620:37:000000000-D9766:1:1101:16478:9814 1:N:0:7
ACCACACCTTCTACAATGAGCTGCGTGTGGCTCCCGAGGAGCACCCCGTGCTGCTGACCGAGGCCCCCCTGAACCCCAAGGCCAACCGCGAGAAGATGAGAGTGGCCCGCTGCCTCTTCTCGCTGCCGCCTCCCTCCTTCCTGGCCTCCCGGCTCTGCGCCCTTTCTCCCTGGTTCCCTCTTCTGCCGTTTTCCGTAGGACTCTCTTCTCTGTCCTGCGTCTCCTTTGGCACTCTGCAGGCTCTAGCTCCG
+
BCCBBBCCFFFFGGGGGGGGGGHHGGGGHGGHHGGGDGG2EGFHHGGGFFGGDGHHHHHGGGCGGGGGGGGH3GHGGGFHGHHHAFGGGGGGC/F<G2B<22?2?FFF??C->G<1<G111<..<<.<-<C:CEGHGHBGHH0:CABFEADDC-C/00;-:ABF0//B/;B/.:///::/;FFF/9;>AAFFFF.B.../;:/B/BBFBFF///;B//-;:.///;;/////;:B9B/9F.../B//9//9
@M05620:37:000000000-D9766:1:1101:22615:9816 1:N:0:7
ACCACACGTCTTAACTCAAGTCCCCTTACTCGATCTCGTATGCCCTCTTCTGCGTGACCAACAAATGACCCGCTTACTGAAGCTGAAACACCTGCGCATGGTTCATACCAAATTAAGGTTCCAGCAAAGCAATATGGCAGTAAGGCAGAAATGAAGAATTAGATAAAGACAGACATAACCAATGAAGGTTATCGTAACTGATGTATTGATGAGGGGCATTTTACTCACCAAAACTCCTCCTATGTACTCGA
+
AAA1AAADBA>>BFGGG11ABBDABBABFBHG0BFCFBBEBAGG01BFGHHHH/B/BADGA/B/0111B10A>E/BBDDDBFBBBB1@1BBE0BF///?/01B1B2BBB1B/1B1BB1>B11B1000<00BB112B1?0/012>100//@@><11<10<1?1<@?<1?10>0000<1>1>1<<<000//00<0.<C..0000;<0000;0000:.---/:;0000009;0..9.0;009/90;0;0000.-
@M05620:37:000000000-D9766:1:1101:9428:9836 1:N:0:7
AGTGCCAGCTCTCAATCGCACAGGGGACCCAGGGCCTGGCCCCTCCATCCAGAAAACCTATGACCTCACCCGCTACCTGGAGCACCAACTCCGCAGCTTGGCTGGGACCTATGTGAGTATCCAGCGTAGGAATCTGGGAGTTGGGGAGGAGTGAGGAGTTGGGGAAAGACAGTCCTAACCGTGGAGGGTTCTGGTAAATGATGGGGTGAGGAGGGGCTCTTTGGCTCCCACCAGTCCCCCTGTCTGGTCTA
+
AA3>AFFFBFFFGGGFFFECEAGEFEEFDEHH2FFGGFHCFHGHGGGHDFHGFG3FGGFHHHFHHGFHHHHGG@EGHHHHBFHEGHGGGFHHEECGEGGCFHHGEEHHGHHHHFHHHHHHHHHHHCEFGGHHHGHGFHGGGHHGGGGGGFEGFDGGCGHHHEGGFGHHHGHHHHHHHHHHGGFGDGGG;FFGGGFGGGGGGGGGGGFFFFFFFFFA=DFFF/BFFFFFFFFFFFFFFFFDFFFFFFFFFFF
@M05620:37:000000000-D9766:1:1101:8010:9839 1:N:0:7
ACCACACCTTCTACAATGCGCTGCGTGTGGCTCCCGAGGAGCACCCCTTGCTGCTGACCGAGGCCCCCTGCACCCCCAAGGCAACCGCGTGAACATGTGTGGCCCGCTCTCTCTTCTTTTTTCCGCCTGGCTCCTTCCTGTCCTGCCGGCGCTGCGCGCTTTGTCCCTTGTTCTCTCTTCTTCCGTTTTCCGTCGGACTCTCTTTTCTGCCCTGGGTCTCCTTTGGCCCTCTGGTGGCTCTGGATCGGCAG
+
ABBBBBB>BCCFGGGGGG4AECGGGEG22EFBF2BE2EEFDHGGHGG1AFGGFHFHHHG0>@@EFGGG/??BBFGGGE/?/?BFHHC//<>/?B2BB>2@?/?0/>>/</?F?FFGH1<>1-><...<.<<CFGHHGFGCCCCH0;C:@@AGGGGGG-99AE/;B9FF/9FFFFFFFFFFF9BF.BFFFFFF;9>D9BDBB/BF/;BFBBBFFF.;:..;FFFFFFFBE.;F//99..;;F9;9F/;.;--
@M05620:37:000000000-D9766:1:1101:13173:9867 1:N:0:7
ACCACACCTTCGACAATGAGCTGCGTGTGGCTCCCGAGGAGCACCCCGGGCTGCGGAACGAGGCCCCCCTGAACCCCAAGGCCAACCGCGAGAAGATGCCCAGGCGAGTGGCCCGCTACCTCTTCTGGTGGCCGCCTCCCTCCTTCCTGGCCTCCCGGAGCTGCGCCCTTTCTCACTGGTTCTCTCTTCTGCCGTTTTCCGTAGGACTCTCTTCTCTGACCTGAGTCTCCTTTGGAACTCTGCAGGTTCTA
+
>>1>AA1AFFF1AFE111BF1EACABEEE0BGHG0/AEEEFCHHHGCG/EGGG//>E/>EEECGGGGEEGGHHHHGGGGHGHHH/FFGG/>ACGHHHHHHGHHE.->ACHAE.<-@C?CHHBGFBHHFHHGGG@GG..;CFFG/0;:C09F?9F-9-9@@@FFB@@F;@FFFEFFFFFFB9FFFFFFFF/;FB=ABFFFFBFFBB/FBFFFFFFFFFFFFFFFFFB/FFFFFEFFFFFFFFFFFFAFFFFF
@M05620:37:000000000-D9766:1:1101:12394:9879 1:N:0:7
GCGGCTGCTTTGGAAGAGCACACGTCTGAACTCCAGTCACATTACTCGCTCTCGTATGCCGTCTTCGGCTTGAAAAAAAAAAATGAAAAACGTGCGAAACATCCTATAGACTCCTACCCGTAGGTAATTGCGCGCATAACACCACACCGCACCAAACAACCCTATCCACTTACGGCCTATAACACACACACTCACTCGCTATCCCACCTCTGTACATACACTAACAACTCCACAACTTCCCACCCGCAACG
+
>1>AADDAFFFFGCFGFBGGFGAEAAFF1DFGDH1BDABDBADGHHFG//BAEF/EB0DGEEA0BF//>FGGHB1BFGEGGEEFE11>B<//0<?//>//<?<?1?212>111<11?<0/?///?1=1111.<--<..=/<<..;..;-----.;......../=0;9;090099A-.////9//------///;//-----//;/---::/;;/////;///////-////;/--99//-/--;--;--9
@M05620:37:000000000-D9766:1:1101:8183:9881 1:N:0:7
ACCACACCTTCTACAATGAGCTGCGTGTGGCTCCCGAGGAGCACCCCGTGCTGCTGACCGAGGCCCCCCGTACCCCCAGGCCAACCGCGAGAAGACGAGTGGCTAGCTCACTCTTCTCGTTTCCGCATGCCTCCTTCCTGCCCTACCGGCGCTGCGCCCTTTATCCCTCGTTCTCTCTTCTGCCGTTTTCCGTCGGACTCTCTTTTCTGCCCTGCGTCTCCTTTGGCTCTCTGCCGGTTCTCGATCGGCAG
+
AB3AABABFFFFEGGF5FFGFFGHEEEFF?GHHGG?AEFCFHHHHGGG11EEBA3FGHHGGGCGEGEG>>?>EFFFEG/?/??FC?////</?010/<<??/?0<0<==11>FF1FD1.>..<<..-<.00;=G/CC/:0/:C/;CG--?BG@-99B.--;//;B/B/.;.;FAF9FFF///;B=FD/:B/D:FB@;;@F/FF////9/;FFFAE-.-:FF///////;/BFFF/9-;../9A/:.-99-9
@M05620:37:000000000-D9766:1:1101:14877:9897 1:N:0:7
ACCACACCTTCTACAATGAGCTGCGTGTGGCTCCCGAGGAGCACCCCGTGCTGCTGACCGAGGCCCCCCTGAACCCCAAGGCCAACCGCCCGCTACCTCTTCTGGTGGCCGCCTCCCTCCTTCCTGGCCTCCCGGCGCTGCGCCCTTTCTCCCTGGTTCTCTCTTCTGCCGTTTTCCGTAGGACTCTCTTCTCTGACCTGAGTCTCCTTTGGCCCTCTGCAGGTTCTAGATCGGAAGAGCCCACGTCTGAA
+
CCDCCCDEFFFFGGGGGGGGGGHHGGGEEGHHHGGGGGGGGHHHHGGGGGGGGHGHHHHGGGGGGGGGGGGHGHHGGGGHGHHHHGGGG@DGG/<CFHHGHHHHHHFGHFDGGDGHGHHGHHHHHGHHHHHHGGG@FGGFGGGGGGGGGGGBFGGGGGGFGGFFFFFFFFFDFFFFFFF.AD0<FFFFFFFFFHFFFFFFFFFFFFFFFFFF00BEFFFF1FFFFFFFFFFFFF.BDFFF.BAFFEFFFFF
@M05620:37:000000000-D9766:1:1101:27547:9919 1:N:0:7
ACCACACCTTCTACAATGAGCTGCGTGTGGCTCCCGAGGAGCACCCCGTGCTGCTGACCGAGGCCCCCCTGAACCCCAAGGCCAACCGCGCGCAACTGCCTCTGGTGGCGGCCTCCCTCCTCTCTTGCCTCCCGCCTCTCCCCCCTTTCTCCCTGGTTCGCTCTTCTCCCTCTTTCCGGTGGTCTCTCTTCTCGTTCCTGAGTCCCCTCTGTTCCTTGGCAGGTGCTAGATCTGGAAAGCTCACGTCTGAA
+
CCCBCCCCFFFFGGGGGGGGGGHHGGGFHGHHHGGGGGEGGHHHHGGGGGGGHHHHHHHGGGGGGGGGGGGHHHHGGGGHGHHHHGG?C/BC///<00?01<1?1<<?0->AF.<G./<EH/0/00:0/00;EG-@.;////;.--.=C0;F//0.//:-:AA./;//////;/;B/;---9.;BFF/;F//;..../////9///;F.B///9///9/;/.:9//////B/9B/B//.:/9:/A..;./;
@M05620:37:000000000-D9766:1:1101:20837:9928 1:N:0:7
AGTGCCAGCTCTCAATCGCACAGGGGACCCAGGGCCTGGCCCCTCCATCCAGAAAACCTATGACCTCACCCGCTACCTGGAGCACCAACTCCGCAGCTTGGCTGGGACCTATGTGAGTATCCAGCGTAGGAATCTGGGAGTTGGGGAGGAGTGAGGAGTTGGGGAAAGACAGTCCTAACCGTGGAGGGTTCTGGTAAATGATGGGGTGAGGAGGGGCTCTTTGGCTCCCACCAGTCCCCCTGTCTGGTCTA
+
>AAAAFFFBFFFGGFGGGGCG?FAFGGGGGEHGDEGGGHHHHGFGGHGHHFHHHGHHGHFHHHHHHHBGHHGGGFGHEHGHHHAHHHHGHHHGGCEGHHHGHHGEEFFEHBGHHHBFFDGHHFFHGGA<E11GHHHHHHFGGGHGGGGGGGHHBGHGGHHGBCCE?:FCGHHHHHHGFHGGGG@GGGGGGGGGGGGFBFFFGFFAAFBFFFFFFBB?BFFFFFFFFFFFFFFFFFFFFFFBEFFFBBFFF/
@M05620:37:000000000-D9766:1:1101:3384:9947 1:N:0:7
AGTGCCAGCTCTCAATCGCACAGGGGACCCAGGGCCTGGCCCCTCCATCCAGAAAACCTATGACCTCACCCGCTACCTGGAGCACCAACTCCGCAGCTTGGCTGGGACCTATGTGAGTATCCAGCGTAGGAATCTGGGAGTTGGGGAGGAGTGAGGAGTTGGGGAAAGACAGTCCTAACCGTGGAGGGTTCTGGTAAATGATGGGGTGAGGAGGGGCTCTTTGGCTCCCACCAGTCCCCCTGTCTGGTCTA
+
>AAABFDFBFFFGGGGGEFAE2BFAEAEAAEHFGG?EFHH2FEHGGHHHFHHFFHBHGHHHGFHHHHHHHHGG/@FHHEGGGHCGGH1ECGG?FCCFBFHGHH//EGHGFHHHHFGHGHHHHHHGGDGGBGFHHHHHHHGGHHHGGGGCDGHHGHHHFGHHHGGFGHHHHHHFHHHHHHHGEGGGGGGAFGGGGFFGGGGGFFFGGFFEFFFFFFFFDFFFFEFFFFEEFFFFFFBFFEFFFFFFFFFBB9
@M05620:37:000000000-D9766:1:1101:21267:10005 1:N:0:7
AGTGCCAGCTCTCAATCGCACAGGTGTCCCCGCCCGTGGCCCCCCCACCCAGAAAACCCCTGACCCCACTCGCTACCTGGAGCACCAACTCCGCAGCTTGGCTGGGACCTATGTGAGTATCCAGCGTAGGAATCTGGGAGTTGGGGAGGAGTGAGGAGTTGGGGAAAGACAGTCCTAACCGTGGAGGGCTCTGGTAAATGATGGGGTGAGGAGGGGCTCTTTGGCTCCCACCAGTCCCCCTGTCTGGTCTA
+
AA>AAFFFBFFFGFGGGGGGEE4A4B44DG4222A2A2EE2B00AA>1E111?B3?F111B?2G31??E13?//?EG33BEBEFFGGEGFHHFDDGGHHH?G1</?GHDHHGHHHHHHHHHHFGHGAEDDHFHGHHFHEGCGHGCGGCGGGFHHHHHFGGG/ABGDGGFGGGGEGGGGGGBCCGFFFB..AFFFFFFFFFFFFBADFBFFFFFFB?B-;FFFFFFFFEE.:AFFBF/BEAB?FFFBFFFFF
@M05620:37:000000000-D9766:1:1101:22608:10016 1:N:0:7
ACCACACCTTCTACAATGAGCTGCGTGTGGCTCCCGAGGAGCACCCCGTGCTGCTGACCGAGGCCCCCCTGAACCCCAAGGCCAACCGCCCGCTACCTCTTCTGGTGGCCGCCTCCCTCCTTCCTGGCCTCCCGGCGCTGCGCCCTTTCTCACTGGTTCTCTCTTCTGCCGTTTTCCGTAGGACTCTCTTCTCTGACCTGAGTCTCCTTTGGAACTCTGCAGGTTCTAGATCGGAAGAGCACACGTCTGAA
+
CDCCDDDDFFFFGGGGGGGGGGHHGGGEHGHHHGGGGGGGGHHHHGGGGGGGHHHHHHHGGGGGGGGGGGGHHHHGGGGHGHHHHGGGGGGGGCCFHHHGHHHHHHHGHHGGGGGHGHHGHHHHHHHHHHHHGGG-;AC@GGGGGGGGGGGBFGGGFGGGGGGGFFFFFFFFFFFFFFF.ADFFFFFFFHFFFFFFFFFFFFFFFFFFFFFF0BFFFFFFEFFFFFFFFFFFFFDFFFFFFFFFFFFFFFF
@M05620:37:000000000-D9766:1:1101:16340:10044 1:N:0:7
ACCACACCTTCTACAATGAGCTGCGTGTGGCTCCCGAGGAGCACCCCGTGCTGCTGACCGAGGCCCCCCTGAACCCCAAGGCCAACCGCGAGAAGATGCCCAGGCCAGTGGCCCGCTACCTCTTCTGGTCGCCGCCTCCCTCCTTCCTGGCCTCCCGGAGCTGCGCCCTTTCTCACTGGTTCTCTCTTCTGCCGTTTTCCGTAGGCCTCTCTTCTCTGACCTGAGTCTCCTTTGGAACTCTGCAGGCTCTA
+
BBBACABBFFFFGFGFGGGGGGHHGGDFHGHHHGGGGGGGGHHHHGGGFFGFDGHHHHHGGGGGGGGGGGGGHHGGGGGHGGHHHGGGGGGGGGHFFGHH22F/////?10?0?<----0D<0<GB00=0-<<--:AEFA:/:BBFGBCF..0.:E?---:A0C-@AD;/09FFBFF0;B0;BFFBBFFFFFFFA./AF0.;...000:9/000:0:B00B0//:9:::BF9FF/B00;9:0000..:A/;
@M05620:37:000000000-D9766:1:1101:24486:10057 1:N:0:7
AGTGCCAGCTCTCAATCGCACAGGGGACCCAGGGCCTGGCCCCTCCATCCAGAAAACCTATGACCTCACCCGCTACCTGGAGCACCAACTCCGCAGCTTGGCTGGGACCTATGTGAGTATCCAGCGTAGGAATCTGGGAGTTGGGGAGGAGTGAGGAGTTGGGGAAAGACAGTCCTAACCGTGGAGGGTTCTGGTAAATGATGGGGTGAGGAGGGGCTCTTTGGCTCCCACCAGTCCCCCTGTCTGGTCTA
+
AAAABFFFCFFFGGGGGGGGGGHHGGGGGGHHGGGGGGHHHHGHGGHGHHHHHHHHHGGHHHHHHHHHHHHGGGGGHHGHHHHHGHHGGHHHGGGGGHHHGHHGGGHHGHHHHHHHHHHHHHHHHGGFGGGHHHHHHHHGGHHHGGGGGGGHHHHHHGHHHHGGGGHHHHHHHHHHHHHHGGGGGGGGEGGGGGGGGGGGGGGGGGFFFFFFFFFFFFFFFFFFFFFFFFFFFFFFFFFFFFFFFFFFFFF
@M05620:37:000000000-D9766:1:1101:6418:10064 1:N:0:7
ACCACACCTTCTACAATGAGCTGCGTGTGGCTCCCGAGGAGCACCCCGTGCTGCTGACCGAGGCCCCCTGAACCCCAAGGCCAACCGCGAGAAGATGAGTGGCCCGCTACCTCTTCTGGTGGCCGCCTCCCTCCTTCCTGGCCTCCCGGAGCTGCGCCCTTTCTCACTGGTTCTCTCTTCTGCCGTTTTCCGTAGGACTCTCTTCTCTGCCCTGAGTCTCCTTTGGCACTCTGCCGGTTCTCGATCGGCAG
+
DDDDDDDDFFFFGGGGGGGGGGHHGFGEHGHHHGGGGGGGGHHHHGGGGGGGHHHHHHHGGGGGGGGGEF2FGHGG1E?F??GHGGF>E/>/CB2?F?F?FFF0?BDGCCHFHHFHHF110>FHGGGGDGGGHGHHHHHHFHHHHHGGC-AAGGGGGGGG/CFGGFGGGG<FFFFFFFHHHHFFFFFBFFFFF.<BFFFFFFFF0BFFF0BEFF/:BFFFFF0BFB0<FFFFFF0<@-<EF0BBF.@D-<@
@M05620:37:000000000-D9766:1:1101:13101:10072 1:N:0:7
AGTGCCAGCTCTCAATCGCACAGGGGACCCAGGGCCTGGCCCCTCCATCCAGAAAACCTATGACCTCACCCGCTACCTGGAGCACCAACTCCGCAGCTTGGCTGGGACCTATGTGAGTATCCAGCGTAGGAATCTGGGAGTTGGGGAGGAGTGAGGAGTTGGGGAAAGACAGTCCTAACCGTGGAGGGTTCTGGTAAATGATGGGGTGAGGAGGGGCTCTTTGGCTCCCACCAGTCCCCCTGTCTGGTCTA
+
BCABCFFFCFFFGGGGGGGGGGHHGGGGGGHHGGGGGGHHHHGHGGHHHHHHHHHHHGHHHFHHHHHHHHHGGEGGHGHHGHHHHHGGGHHHFGGGGHHHGHHGGGHHGHHHHHHHHHHHHHHHHGGGCDHHFHGHHHFGFGHHGGGGGGEGH=GHGGHHFBFGGGHHHHHHHFHHHGHHGGGGGGGGFGGGGGFGGGGGGGGGGGFFFFFFFFFFFFFFFFFFFFFFFFFFFFFFFFFFFFFFFFFFFFF
@M05620:37:000000000-D9766:1:1101:21679:10088 1:N:0:7
ACCACACCTTCTACAATGAGCTGCGTGTGGCTCCCGAGGAGCACCCCGTGCTGCTGACCGAGGCCCCCTGAACCCCAAGGCCAACCGCGCGAAGATGCGTGGCCCGCTACCTCTTCTGGTGGCCGCCTCCCTCCTTCCTGGCCTCCCGGAGCTGCGCCCTTTCTCACTGGTTCTCTCTTCTGCCGTTTTCCGTAGGACTCTCTTCTCTGACCTGAGTCTCCTTTGGAACTCTGCAGGTTCTAGATCGGAAG
+
BBCCDCDCFFFFGGGGGGGGGGHHGGGGHGHHHGGGGGGGGHHHHGGGGGGGFHHHHHHGGGCGGGGGFGFHHHGGGGHGHHHHGGEEE/</CCDFH2>CBFGHH@CDCGHHHHHHHFD0<DHHG@DFGHGFHGHHHFBCFHGGGGEG?ADGGGGGGGG=FFFFFEFFFB0;FFFFFFFFFFEFFADFFFFFFFDFFFFFFFFFFFFFFEFFFF/BFFFFFFFF0BFFFFFFFFFFFFFFFFBFFFFFBF?
@M05620:37:000000000-D9766:1:1101:17419:10090 1:N:0:7
GCGGCTGCTTTGGAAGCAACTGACAAGCCCGGGACCAAAGATCGGAAGAGCACACGTCTGAACTCCAGTCACATTACTCGATCTCGTATGCCGTCTTCTGCTTGACAAACAAAAAAAGAGGAAAACACCCTAATAAAAGTAAAACAGTAGAATAAATCACTACAAATAGTCAGAAGGGAAACAAGTACAATCATTCCCATGATCCTTTATAGAAAAAACCTGAATAACTGGGGAATTTGGAAATCTCAAGG
+
111>A1>>BF@11BB111BFAB1B1BFHF0AEGEE/F//B0BFGECFEGHHGHGHGFHHFG@F@FGCFFG@FFGB@FGGGGF00B>FFHHHHG?ECFHGHHHHF01BGG/F/0<</<//0<0<@00/@<??001?@1111<111<.011111111=>11111</0000<0=0000<.<...//./000000/0000;000/0000000000;0;;9.-..;./099090//--9--:9/;9//////;///
@M05620:37:000000000-D9766:1:1101:13131:10094 1:N:0:7
ACCACACCTTCTACAATGAGCTGCGTGTGGCTCCCGAGGAGCACCCCGTGCTGCTGACCGAGGCCCCCCTGAACCCCAAGGCCAACCGCACGCGACCTCTTCTGGTGGCCGCCTCCCTCCTTCCTGGCCTCCCGGCGCTGCGCCCTTTCTCCCTGGTTCTATCTTCTGCCGTTTTCCGTAGGCCTCTCTTCTCTGACCTGAGTCTCCTTTGGACCTCTGCAGGTTCTAGATCGGCAGAGCACACGTCTGAA
+
>>1>AA1AFFC13GFDADGAA1A1ABEFHAGFCF0ABAEAEHHHHGAE/AE/F11BGA0FCGEG/>/EEGGEHB/>EFC/>EH//<?@C/<<//BC@AG<FDDDG1?AFHC-@A.<EGHCFHHHF0CGHFHEEFC--9;-9A-.9-;0;B009FF?FFB//;:BFFFBF/;AA/AFFFB-9;/;FFFFFFFF/9B/B/BFBFFFFFFFFF////--;9BB/:9-/BFFF/BFF?9-9-9//;BF;99BA/;
@M05620:37:000000000-D9766:1:1101:21692:10100 1:N:0:7
ACCACACCTTCTACAATGAGCTGCGTGTGGCTCCCGAGGAGCACCCCGTGCTGCTGACCGAGGCCCCCCTGAACCCCAAGGCCAACCGCGAGAAGATGAGCTACCTCTTCTGGTGGCCGCCTCCCTCCTTCCTGGCCTCCCGGCGCTGCGCCCTTTCTCACTGGTTCTCTCTTCTGCCGTTTTCCGTCGGACTCTCTTCTCTGACCTGAGTCTCCTTTGGACCTCTGCAGGTTCTAGATCGGAAGAGCACA
+
CCCCCCCAFFFFGFFGGGFGGGHHGFGEGGHHHFGFGGGGGHGHHGGGGGGGHHHHGHHGGGGGGGGG@EEHFHHGGGGHFHHHHGGEC//>B/=CG2??FHFHHHHHFHFHGGHGGA?DCEGGGHHGHHHHHHHHHHHHGGGCFCGFGGGGGGGGGGGGGGGGFFFFFFFFFFFFFFFFFFFFFFF.;@-@BFFFFFFFFFFFFFFFFFFFFF0BFFFF00BFFFFFFFFFFFFFFFFFF?.AD.:FEF/
@M05620:37:000000000-D9766:1:1101:17256:10120 1:N:0:7
ACCACACCTTCTACAATGAGCTGCGTGTGGCTCCCGAGGAGCACCCCGTGCTGCTGACCGAGGCCCCCTGAACCCCAAGGCCAACCGCGAGAAGATGAGGTGAGTGGCCCGCTACCTCTTCTGGTGGCCGCCTCCCTCCTTCCTGGCCTCCCGGAGCTGCGCCCTTTCTCACTGGTTCTCTCTTCTGCCGTTTTCCGTAGGACTCTCTTCTCTGACCTGAGTCTCCTTTGGAACTCTGCAGGTTCTAGATC
+
CCCCCCCCFFFFGGGGGGGGGGHHGGGGHGHHHGGGGGGGGHHHHGGGEGGGHHHHHHHGGGGGGGGGGGFGHHGGGGHGHHEHGGGGG/BCGHHHHFGHHEHGHHGGHHGGGGGHHHHHHHHHFGGHHGGGGGHGHHGHHHHHHHHHHHHGGGCGGGGGGGGGGGGGGGFFFFF;FFFFFFFFFFFFFDADFFFFFFFFFFFFFFFFFFFFFFFFFFFFFFFFFFFFFFFFFFFFFBFFFFFFFF0BFFB
@M05620:37:000000000-D9766:1:1101:2799:10121 1:N:0:7
ACCACACCTTCTACAATGAGCTGCGTGTGGCTCCCGAGGAGCACCCCGTGCTGCTGACCGAGGCCCCCCTGAACCCCAAGGCCAACCGCGAGAAGATGCCCAGGTGAGTGGCCCGCTACCTCTTCTGGTGGCCGCCTCCCTCCTTCCTGGCCTCCCGGCGCTGCGCCCTTTCTCACTGGTTCTCTCTTCTGCCGTTTTCCGTAGGACTCTCTTCTCTGACCTGAGTCTCCTTTGGAACTCTGCAGGTTCTA
+
AAAAAAA1BFFFGGGGGG11FEHHGGGAAEGFGAFF0EECEHHHHGGGEGGGFHHHGHGEFCEGGGGGGGEHHHHGGGGHGHHHHGGGGG/B/CF1GGHHHHHGHHGHHHCFHHGGGCGHHHHHHHHHGFGHFCCCGGHGHHGHHGGGGGGGGGGGGG-;A@@F@@F@@FEFFFFFFFFFFFFFFFFF:BBFF@FBFEFFFFFFFFFFFFFFFFF:;BBFFFFFFFF:BBFFFFFFFFFFFFFFFFFFFFB
@M05620:37:000000000-D9766:1:1101:6538:10144 1:N:0:7
ACCACACCTTCTACAATGAGCTGCGTGTGGCTCCCGAGGAGCACCCCGTGCTGCTGACCGAGGCCCCCCTGAACCCCAAGGCCAACCGCGAGAAGATGCCCAGGTGAGTGGCCCGCTACCTCTTCTGGTGGCCGCCTCCCTCCTTCCTGGCCTCCCGGAGCTGCGCCCTTTCTCACTGGTTCTCTCTTCTGCCGTTTTCCGTAGGACTCTCTTCTCTGACCTGAGTCTCCTTTGGAACTCTGCAGGTTCTA
+
BBBBBBBBFFFFGGGGGGFGGGHHGGGBGEHHHGGGGGGGGHHHHGGGGGGGHHGHHHHGGGGGGGGGGGGHGHHGGGGHGHHHHGGGGGFGGGHHFHHHHFHGHHEGHHEGHEFFFCCGDDGGFFHHGHDHF?G?AEHGFHFHGGFFG9F90FG?DB-99.BB9BF=FF///FFBBFFFF//:99BFB/:FFFFFFEFB?BAFF/:///9BFB/9/;BFB:9BF///;FFFFFFFFF///:BFF?FF/;/
@M05620:37:000000000-D9766:1:1101:16152:10187 1:N:0:7
AGTGCCAGCTCTCAATCGCACAGGGGACCCAGGGCCTGGCCCCTCCATCCAGAAAACCTATGACCTCACCCGCTACCTGGAGCACCAACTCCGCAGCTTGGCTGGGACCTATGTGAGTATCCAGCGTAGGAATCTGGGAGTTGGGGAGGAGTGAGGAGTTGGGGAAAGACAGTCCTAACCGTGGAGGGTTCTGGTAAATGATGGGGTGAGGAGGGGCTCTTTGGCTCCCACCAGTCCCCCTGTCTGGTCTA
+
ABAAAFFFBFFFGGGGGGGGGCGHGGGGGGHHGGGGGGHHHGGFGGHHHHHHHGHHHGGHHHHHHHHHHHHGGGFGHHHHHHHGHGHHGHHHGGGGGFHHGGHGGGHHGHHHHHHHHFHEFHHHHGGGGGHHHHHHHHHGGHGHGGGGGGEGHHHHHGGHHHGGGGHHHHHHHHHHHHHHGGFGGGGGCFGGGGFFGGGGGGGGGGFFFFFFFFFFFFFFFFFFFFFFFFFFFFFFFFFFFFFFFFFFFFB
@M05620:37:000000000-D9766:1:1101:11922:10193 1:N:0:7
AGTGCCAGCTCTCAATCGCACAGGGGACCCAGGGCCTGGCCCCTCCATCCAGAAAACCTATGACCTCACCCGCTACCTGGAGCACCAACTCCGCAGCTTGGCTGGGACCTATGTGAGTATCCAGCGTAGGAATCTGGGAGTTGGGGAGGAGTGAGGAGTTGGGGAAAGACAGTCCTAACCGTGGAGGGTTCTGGTAAATGATGGGGTGAGGAGGGGCTCTTTGGCTCCCACCAGTCCCCCTGTCTGGTCTA
+
ABAAAFFFBFFFG4FFGFGCFCHFGAEEGGHHFEFEGFHHHHGHGGHGHHHHHGHHGGHHHFGHHDFGHHHEE>EEHHHFBFHGHH1?EHHHEGCGEHFHGHHGGGHHGHHHHHHHHHHHHHFHHGGDGGHHHHHHHH0FGHHHGGADG?CGFBHH0EHHHHGGEDGH/GHHHHHHHHHHGGGGDEGGEGGGGGGGGGGGGGGGGGFFFFFFFFFFFFFFFFFFFFFFFFFFFFFFFFFFFFFFFFFFFFF
@M05620:37:000000000-D9766:1:1101:25304:10201 1:N:0:7
AGCCAGCTCTCAATCGCACAGGGGACCCAGGGCCTGGCCCCTCCATCCAGAAAACCTATGACCTCACCCGCTACCTGGAGCACCAACTCCGCAGCTTGGCTGGGACCTATGTTGAGTATCCAGCGTAGGAATCTGGGAGTTGGGGAGGAGTGAGGAGTTGGGGAAAGACAGTCCTAACCGTGGAGGGTTCTGGTAAATGATGGGGTGAGGAGGGGCTCTTTGGCTCCCACCAGTCCCCCTGTCTGGTCTAT
+
ABCBAFCFFFFFGGGFFGGEAAFEEEGGCGDGGGGGHFGHGCEGHGHH3FGHHGHGHHHHHHHFHHHHHGGGGGHHHGGHGGHHHHGHHGGEEGGHHHGHHGGGFHGHHHHHHHHHHGHHHHHHGEBGGHHHHHHHH0FGGHHGG.DGDGHHBGHCGGHHHGG.EHH:GHGHHHHHHHHGGGGBFGG=CGGGGGGGGGGFGGGGGDDFFFFFFFFDFFFFFFFFFFFFFFFFFFFFFFFFFFFFFFFFFFF
@M05620:37:000000000-D9766:1:1101:7923:10205 1:N:0:7
AGTGCCAGCTCTCCATCGCACAGGGGACCCAGTGCCTGGCCCCTCCATCCAGAAAACCTATGACCTCACCCGCTACCTGGCGCACCCCCTCCGCAGCTTGGCTGGGACCTATGTGAGTATCCAGCGTAGGAATCTGGGCGTTGGGGAGGCGTGAGGAGTTGGGGAAAGACAGTCCTAACCGTGGAGGGTTCTGGTAAATGATGGGGTGAGGAGGGGCTCTTTGGCTCCCACCAGTCCCCCTGTCTGGTCTA
+
>>>1>BFFAFFFG1BGBEF1E?GEG0AAABBG1BBBBFHHFHGHGGHHHFGHHFHBBEHFFGGHHDFFHHH>>>>EGHBF>>EEGGG>>EGEEGCE><BB/FGGG?GCCF1FGFHF1@FHHGHFHGC/AC<DGHHHHG/<<A@H-C.AC.AGG.CG:.GCFH?A..;C/;/;C0CFFGGG?EE@?EB@;AFFFFFFFFFFFBFFEBF@FFFFFF?@@-EBFF/FFFFFFBFFFFBFFFFB@EFFFFF9FFF
@M05620:37:000000000-D9766:1:1101:7454:10227 1:N:0:7
ACCACACCTTCTACAATGAGCTGCGTGTGGCTCCCGAGGAGCACCCCGTGCTGCTGACCGAGGCCCCCCTGAACCCCAAGGCCAACCGCGAGAAGATGAGATCCCTCTTCTGGTGGCCGCCTCCCTCCTTCCTTGCCTCCCGGAGCTGCGCCCTTTCTCACTGGTTCTCTCTTCTGCCGTTTTCCGTAGGACTCTCTTCTCTGCCCTGAGTCTCCTTTTGAACTCTGCAGGTTCTATCTCGGAAGAGCACC
+
ABBBB@AAFFFFGGGGGGGGGGHHGGGGHGHHHGGG2EGGEGFHHGGEEEGGBGHHHHHGFGCEGGGGGGGHHHHGGGGHGHHHHGGGGGGGGGH2FGD?FG2FHFGGGFGDBHHGHHD>ADAGGHCECGHHF00<<<GCC:;@@DHGG:D=B-9F;BFGGGGGFFFGFFCCBGFCCF-;AFFFFFFFFFFFFFFFB9BFFFFBFFFFBB;9BFBB:///9;F/:9/;99F;/;9///9;AA;.;A.;;..
@M05620:37:000000000-D9766:1:1101:19638:10230 1:N:0:7
AGTGCCAGCTCTCAATCGCACAGGGGACCCAGGGCCTGGCCCCTCCATCCAGAAAACCTATGACCTCACCCGCTACCTGGAGCACCAACTCCGCAGCTTGGCTGGGACCTATGTGAGTATCCAGCGTAGGAATCTGGGAGTTGGGGAGGAGTGAGGAGTTGGGGAAAGACAGTCCTAACCGTGGAGGGTTCTGGTAAATGATGGGGTGAGGAGGGGCTCTTTGGCTCCCACCAGTCCCCCTGTCTGGTCTA
+
AA>AAFFFBFFFG4GFFGGAECHAGAEEGGHH2EEECFHHHHGHGGHHHGHHHHHEGGHGFGFHHGHHHHHGG>EEHHFG?BGHHH1??GGGEECEEHBGGHHA//BGECGFFGHGFHDFH2BBGG//B/1@GHHHHGAF?FGHGG.CGF<>GFGGCA<<DGGGA:GHHFGHHHGHHHHG@GGB9EGGEGGGGGBFFFGGGFFGGAABFFAFDFB?BBFFFFFFFFFEEFFFFFFFE/EFBF/FFF/BBFB
@M05620:37:000000000-D9766:1:1101:7431:10234 1:N:0:7
ACCACACCTTCTACAATGCGCTGCGTGGGGCTCCCGAGGAGCACCCCTAGCTGCTGACCGAGGCCCCCCTGAACCCCAAGGCCAACCGCGCGAAGATGAGCTACCTCTTATGGTGGCCTCCTCCCTCCTTCCTGGCCTCCCGGCGCTGCGCCCTTTCTCCCTGGTTCTCTCTTCTGCCGTTTTCCGTAGGCCTCTCTTCTCTGACCTGAGTCTCCTTTGGCCTTCTGCAGTTTGTAGATCGGCAGCGGCCA
+
AAAAAAA1BBBDGFFGGG1EEAFGGEF0AAEAFBBE?EA/AGHHHGG//BBGFGFHHHH/>EEEGGGGGGGGBGHGGGEEGHHHHEFGCC/BCGG?FGGF11<>0>>1>1<>1>=CF.0<GCGHGG<EGHHHHFHGHHHHG.;C-AA?CAAGGGG;FFB/;BFFFFFFFFFFFFF/FF@FFFFFFFF99;FFBFFBFBFFFFFB/::;/9BFFF/;BFFFFF/:BFFF//99B/99BFFBEF@@@-;;99-
@M05620:37:000000000-D9766:1:1101:7445:10246 1:N:0:7
ACCACACCTTCTACAATGAGCTGCGTGTGGCTCCCGAGGAGCACCCCGTGCTGCTGACCGAGGCCCCCCTGAACCCCAAGGCCAACCGCGAGAAGATGAGATACCTCTTCTGGTGGCCGGCTCCCTCCTTCCTGGCCTCCCGGCGCTGCGACCTTTCTCACTGGTTCTCTCTTCTGCCGTTTTCCGTAGGCCTCTCTTCTCTGACCTGAGTCTCCTTTGGACCTCTGCAGGTTCTAGATCGGAAGAGCACA
+
CCCCCCCCFFFFGGGGGGGGGGHHGEFGHGHHHGGGGGGGGHHHHGGGGGGGHHHHGHHGGGGGGGGGGGGHHHHGGGGHGHHHHGGGGGGGGGHHHHHHEGFHHBFDG1?G1??EHHG---.<EHHGG<GHHHHHHHHHAEC-;ADCEG-ADGGFF0F0CFFFFFBFFFFFFFFFFFFF.;EFFFF.;A9FFF/BFFFFFFFFFFFFFF/;BFF/;BFF//;BFFFBFFA;BF:FB/BFFFFFF;.;/A/
@M05620:37:000000000-D9766:1:1101:7809:10253 1:N:0:7
GAGGCTGCTTTGGAAGAAACTCACAGGTTACTGCAAAAGTTCCCCCTGGACCTGGGAAAGATTCCCGCCCTGATTACTGAAGCTGAAACAACTGCCAATGATTCTACCCGAAAGGAACGGCACCCAGAAGACCCCAAGGGAGCAAAAGATATGATGAAACAAGAGCAAGTAAGCAAGGCATTTCCACTCTACCACTCTTCTTGCACCAATTGAACAATACTAACCAATCTTACGTTTCACTGACCATCAAG
+
A>AAAAFAFFFFGGGGGGGGGBG1BD0BBGA3DGHH1GBFG2D10B/B/0BAA00/0B/B0ADB21//A//0BBFFH222B1@F111@10?B1FGB1BB@1FF2BB2BF//>>/0B00/////</<//B1BB0/??////////0FG?<1111?111=FGFE0><>G<<11==00//.<.00=<0000/;00:0<;/;000;0<0</../0;0;CFB00:00;/;:.;/00009/;;/00;0;:/9/;99;
@M05620:37:000000000-D9766:1:1101:11322:10276 1:N:0:7
ACCACACCTTCTACAATGAGCTGCGTGTGGCTCCCGAGGAGCACCCCGTGCTGCTGACCGAGGCCCCCCTGAACCCCAAGGCCAACCGCGAGAAGATGCCCAGGTGAGTGGCCCGCTACCTCTTCTGGTGGCCGCCTCCCTCCTTCCTGGCCTCCCGGCGCTGCGCCCTTTCTCACTGGTTCTCTCTTCTGCCGTTTTCCGTAGGACTCTCTTCTCTGACCTGAGTCTCCTTTGGAACTCTGCAGGTTCTA
+
BBBBBBBAFFFFGGGGGGAGGGHHGGGA4EHGHFFFCFEGDHHHHGGGAEGGEHGHHHHEFECFGGGGGGGHHHHGGGGHGHHHHGGGGGDGGGHGGHHHHHHGHHHHHHGGHHGGGGGHHHHHHHHHHHGHHFGFEGHGHHGHHGGGGFGGGGGGGG-ABFFFFFFFFFFFFFFFFFFFFFFFFFFFFFFFFFFFFFFFFFFFFFFFFFFFFFFFFFBFFFFFFFF/FFFFFFFFFFFBFFFFFFFFFFB
@M05620:37:000000000-D9766:1:1101:7643:10278 1:N:0:7
AGTGCCAGCTCTCAATCGCACAGGGGACCCAGCGCCTGGCCCCTCCATCCAGAAAACCTATGACCTCACCCGCTACCTGGAGCACCACCTCCGCAGCTTGGCTGGGACCTATGTGAGTATCCAGCGTAGGAATCTGGGAGTTGGGGAGGAGTGAGGAGTTGGGGAAAGACAGTCCTAACCGTGGAGGGTTCTGGTAAATGATGGGGTGAGGAGGGGCTCTTTGGCTCCCACCAGTCCCCCTGTCTGGTCTA
+
>A>>>FFFBFFFGGGGGGG2E2FAFEEEEEHH2AEEEHHHHHGHGGHHHGHHHHGGHGHHHHHHHFGHHHHGG/>EHHHH2BGHHH11?GHGAFCGEHGGGHHGGGHHGHHHFHFHHHHHHGHHHG/CD?GHHHHHHGAFEHHHGGACCACGHHHHHGHHHH-AEGHHF/GHHFHHGGGGAEGFCFG?CFGGGG0CFGGGGGGFFFFFFFFFF.@AFFFFFFFFFFFFFFFFFFFFFFFFFFFFB/F/BFF
@M05620:37:000000000-D9766:1:1101:13948:10288 1:N:0:7
AGTGCCAGCTCTCAATCGCACAGGGGACCCAGGGCCTGGCCCCTCCATCCAGAAAACCTATGACCTCACCCGCTACCTGGAGCACCAACTCCGCAGCTTGGCTGGGACCTATGTGAGTATCCAGCGTAGGAATCTGGGAGTTGGGGAGGAGTGAGGAGTTGGGGAAAGACAGTCCTAACCGTGGAGGGTTCTGGTAAATGATGGGGTGAGGAGGGGCTCTTTGGCTCCCACCAGTCCCCCTGTCTGGTCTA
+
11>>AFDFAFFDBGGCGAFGCGCGCGGGEEHHGGEEE/BABGGHGGFH1BGAEA1BGE0FHHBHFHCHHHHGGGC>GHHFGHH/0?GGG0GHGGGE?0FHGHHGGGHHGHHHHHHHHHHHHFHHHGCGGGHHHHB1F0<CEGHH?CFGCCECFHHHHCCGHB@CEGHHHHHHHGHHHHHHG.CAGGGGEGGGGGFGGGGGGGGGGGF@FFFFFB@@@@FFFF/BFFFFFFFFFFFFFFFF;EFFFFE/BFB
@M05620:37:000000000-D9766:1:1101:23120:10308 1:N:0:7
ACCACACCTTCTACAATGAGCTGCGTGTGGCTCCCGAGGAGCACCCCGTGCTGCTGACCGAGGCCCCCCTGAACCCCAAGGCCAACCGCGAGAAGATGAGAGTGGCCCGCTACCTCTTCTGGTGGCCGCCTCCCTCCTTCCTGGCCTCCCGGCGCTGCGCCCTTTCTCACTGGTTCTCTCTTCTGCCGTTTTCCGTAGGCCTCTCTTCTCTGACCTGCGTCTCCTTTGGAACTCTGCAGGTTCTAGCTCGG
+
BCCCCCCCFFFFGGGGGGGGGGHHGEGEGGFHHGGGGGGGEEGHHGGG1EECHHHHHHHGGEFGGGGGGGEHFHHGGGGHGHHHHGGGGGGGGGHHHHHHEH<GF<?GCFG?FGHHHHHHG1FGEHHGGGEGHGHHGHHHHHHHHHGGGGGGGGGDGGFFFFFFFFFFFFFF/FFFFFFFFFFFFFFFDFFFFFFFFFF/BFFFFBFFFFFF/BFFF?AADFFFFFFFFFFFFFFFFFFF:FFFFFBFFDC
@M05620:37:000000000-D9766:1:1101:14984:10344 1:N:0:7
GAGGCTGCTTTGGAAAGTAACTGACAAGCCAGGGCCAAAAGATCGGAAGGGCACAGGTCTGAACTCCAGTCACATTACTTGATCCCGTAGGCCGTCTTCTGCTTGAAAAAAAAAAAAAAATATAGTACTATCCTAAATTTCATAATGACGATAGACTCAAACTAGTGTGATACGTACGAATACACATAAGAGCAACGTATGCATACGAGATGAAATGGTAAGTAAGTAGGGATACAGTATGAATGATGTGG
+
A1AAAAFAFFDDGGG1B3BBBAF1FG1AFFFGH?0AEAAAB01BEEE/A//A/B00B1110D2B1B1BB2B11122D1F2B11D1>B///>F1>>/B?@@11B1B>FGHHGG@//</>/>01@11111111101111111>11100000.....00000/00000:0000000.0:.:....0000009000//:.-..0/00000.;-9-:///////9///9//9///-/--/////////////////
@M05620:37:000000000-D9766:1:1101:21584:10350 1:N:0:7
ACCACACCTTCTACAATGAGCTGCGTGTGGCTCCCGAGGAGCACCCCGTGCTGCTGACCGAGGCCCCCCTGAACCCCAAGGCCAACCGCGAGAAGATGCCCAGGTGAGTGGCCCGCTACCTCTTCTGGTGGCCGCCTCCCTCCTTCCTGGCCTCCCGGAGCTGCGCCCTTTCTCACTGGTTCTCTCTTCTGCCGTTTTCCGTAGGACTCTCTTCTCTGACCTGAGTCTCCTTTGGAACTCTGCAGGTTCTA
+
CCCCCCDCFFFFGGGGGGGGGGHHGGGEGGHHHGGGGGGGGHGHHGGGGGGGHHHHGHHGGGGGGGGGGGGHGHHGGGGHGHHHHGGGGGGGGGHHHHHHHHHGHHHHHHGGHHGGGGGHHHHHHHHHHHGHHGGGGGHGHHGHHGGGGGGGGGGGGG?FGGGGGGFFFFFFFFFFHHFFFFFFFFFHFFFFFFFFFFFFFFFFFFFFFFFFHHHFHFFFFHFFFFFFFFFFHHFFFFFFFFFFFFFFFFF
@M05620:37:000000000-D9766:1:1101:23155:10374 1:N:0:7
AGTGCCAGCTCTCAATCGCACAGGGGACCCAGGGCCTGGCCCCTCCATCCAGAAAACCTATGACCTCACCCGCTACCTGGAGCACCAACTCCGCAGCTTGGCTGGGACCTATGTGAGTATCCAGCGTAGGAATCTGGGAGTTGGGGAGGAGTGAGGAGTTGGGGAAAGACAGTCCTAACCGTGGAGGGTTCTGGTAAATGATGGGGTGAGGAGGGGCTCTTTGGCTCCCACCAGTCCCCCTGTCTGGTCTA
+
ABAABFFFCFFFGGGGGGGFGGHGGEFFGGHHAEGGGGHHHHGHGGHHHHHHHHHHHGHHHHHHHGHHHHHGGEEGHHHHBGHHHHF?EHHHEGGGGHGHGHHGGGHHGHHHHHHHHHHHHHHHHGGGGGHHHHHHHHCFGHHHGGFGGGGHHGHHFGHHHHGGEGHHHHHHHHHHHHHHGGGGGGGGGGGGGGFGGGGGGGGGGGFFFFFFFFFFFFFFFFFFFFFFFFFFFFFFFFFFFFFFFFFFFFF
@M05620:37:000000000-D9766:1:1101:27990:10379 1:N:0:7
ACCACACCTTCTACAATGAGCTGCGTGTGGCTCCCGAGGAGCACCCCGTGCTGCTGACCGAGGCCCCCCTGAACCCCAAGGCCAACCGCGAGAAGCTGAGCTACCTCTTCTGGTCGCTGCCTCCTTCCTTCCTCGCCTCCCGGAGCTGCGCCCTTTCTCACCGGTTCTCTCTTCTGCCGTTTTCCGCAGGACTCTCTTCTCTGACCTGAGTCTCCTTTGGAACTCTGCAGGTTCTAGATCGTAAGAGCACA
+
CCCCCCBCFFFFGGGGGGGGGGHHGGGGEGHHHGGGGGGGGHHHHGGGFGGGBGHHHHHGGGGGGGGGGGGHHHHGGGGHGHHHHGGGGBGGG/<22???GF2?FFFDD<?G11</>.<A0>F.01>C0=F/00<AA.:CED?@DG./FBBADGB0;0;CF..--;CBFFBFF/BFB/9A;F9BBF.-@A.EBF:/;:BFFB/B9;;BF.9BBFF;B//:/;/99B/9BB.;9:BBF/:/...9.;FB/A.
@M05620:37:000000000-D9766:1:1101:23238:10381 1:N:0:7
ACCACACCTTCTACAATGAGCTGCGTGTGGCTCCCGAGGAGCACCCCGTGCTGCTGACCGAGGCCCCCCTGAACCCCAAGGCCAACCGCGAGAAGATGAGGTGAGTGGCCCGCTACCTCTTCTGGTGGCCGCCTCCCTCCTTCCTGGCCTCCCGGAGCTGCGCCCTTTCTCACTGGTTCTCTCTTCTGCCGTTTTCCGTAGGACTCTCTTCTCTGACCTGAGTCTCCTTTGGAACTCTGCAGGTTCTAGAT
+
BBBBBBBBFFFFGFGCFGGGGGHHGGGGH?GHHGGGGGCEGFHHHGGGGGGGFHHHHHHGGGGGGGGGGGGHHHHGGGGHGHHHHGGGGFFGGGHHHHFGFFGHHHHGGHHGGGCGHHHHHHHHGHHGHHGGGGGHGHHGHHHHHGGGGGGGGGF9DGGGGGGGFFFFFFFFFFFFFFFFFFFFFFFFFFFADFFFFF/ADDFFFFFFFFFFFFFFBFFFFFFFFFFFFFFFFFFFFFFFBFFFFFF/FF;
@M05620:37:000000000-D9766:1:1101:19027:10386 1:N:0:7
AGTGCCAGCTCTCAATCGCACAGGGGACCCAGGGCCTGGCCCCTCCATCCAGAAAACCTATGACCTCACCCGCTACCTGGAGCACCAACTCCGCAGCTTGGCTGGGACCTATGTGAGTATCCAGCGTAGGAATCTGGGAGTTGGGGAGGAGTGAGGAGTTGGGGAAAGACAGTCCTAACCGTGGAGGGTTCTGGTAAATGATGGGGTGAGGAGGGGCTCTTTGGCTCCCACCAGTCCCCCTGTCTGGTCTA
+
ABAABFFFCFFFGGGGGGGGGGHHGGGGGGHHGGGGGGHHHHGHGGHHHHHHHHHHHGHHHHHHHHHHHHHGGEGGHHHHHHHHHHHHGHHHGGGGGHHHGHHGGGHHGHHHHHHHHHHHHHHHHGGGGGHHHHHHHHHGGHHHGGGGGGGHHHHHHGHHHHGGGGHHHHHHHHHHHHHHGGEGGGGGCGGGGGGGGGGGGGGGGGFFFFFFFFFFFFFFFFFFFFFFFFFFFFFFFFFFFFFFFFFFFFF
@M05620:37:000000000-D9766:1:1101:13241:10396 1:N:0:7
ACCACACCTTCTACAATGAGCTGCGTGTGGCTCCCGAGGAGCACCCCGTGCTGCTGACCGAGGCCCCCCTGAACCCCAAGGCCAACCGCCCGCTACCTCTTCTGGTGGCCGCCTCCCTCCTTCCTGGCCTCCCGGAGCTGCGCCCTTTCTCACTGGTTCTCTCTTCTGCCGTTTTCCGTAGGACTCTCTTCTCTGACCTGAGTCTCCTTTGGAACTCTGCAGGTTCTAGATCGGAAGAGCACACGTCTGAA
+
BBBBBBBBFFFFGGGGGGGGGGHHGGGEHGHHHGGGGGGGGHHHHGGGFGGGHHHHHHHGGGGGGGGGGGGHHHHGGGGHGHHHHGGGGGGFGBDGHHHHHHHHHHHGHHGFGGGHGHHGHHHHHHHHHHHHGGG-CDHHHGGGGGGGGGGBFGGGGGGGGGGGGGGGGGGGFFFFFFF?DFFFFFFFFFFFFFFFFFFFFFFFFFFFFFFFFBFFFFFFFFFFFFFFFFFFFFDFFAFF/AFFFFFFFFF
@M05620:37:000000000-D9766:1:1101:6941:10424 1:N:0:7
AGTGCCAGCTCTCAATCGCACAGGGGACCCAGGGCCTGGCCCCTCCATCCAGAAAACCTATGACCTCACCCGCTACCTGGAGCACCAACTCCGCAGCTTGGCTGGGACCTATGTGAGTATCCAGCGTAGGAATCTGGGAGTTGGGGAGGAGTGAGGAGTTGGGGAAAGACAGTCCTAACCGTGGAGGGTTCTGGTAAATGATGGGGTGAGGAGGGGCTCTTTGGCTCCCACCAGTCCCCCTGTCTGGTCTA
+
ABAAAFFFCFFFGDGGGGFAFCGHGGGGGGHHBEEFGGHHHHGHGGHGHHHHHHHHHGHHHHHHHGHHHHHGG>EGHHHH2FHHHH1??GHFEGGGFHHHGHHGGGHHGHHHHHHHHHHHHHHHHGGGDDDHHHHHHHAFGHHHGGGGGDEHHBGHGGHHHHGGFFHHFHHHHHHHHHHHGGGGFGGGEGGGGGFFGGGGHGHGGGFFFFFFFFFFFFFFFFFFFFFFFFFFFFFFFFFFFFFFHFFFFFF
@M05620:37:000000000-D9766:1:1101:2777:10455 1:N:0:7
ACCACACGTTCTAAAATGCGCTGCGGGCGGCGCGCGAGGAGCACCCATTGATGCTGACCAAGGCCCCCCTGAACCCCAAGGCCAACAGCGCGAAGATGCCCAGGTGAGTGGCCCGATACCTCTTCTGGTGGACGTGTGACTCCTTGCTGGCCTACCGGTGCTGCGAACTTTGTCACTGGTTCTCTCTTCTGCCGTTTTCCGTAGGACTATCTTCTGTGCCCTGAGTCGCATTAGGAACTCTGCAGGTTCTA
+
>1>1>A?>1BBAFBD13FAAA0E0E0AA/A/>/>>>/>>E?FE0?E/01>BB2B11>F01/B/?G<C/B@/0<</?C//??/??GF<<>A><-@C.0<00/;GECHFF:G....;---::CF00;0F0;9.9/-.-/-//;9//////;/-99;---;;99/BF-9---///;;;///9//;///////;9/9@A-/-;:-;-AB/://///////:;//9BF-9;B-;-;A/;FFFFFFFF/FFF:FFFF
@M05620:37:000000000-D9766:1:1101:27819:10465 1:N:0:7
ACCACACCTTCTACAATGAGCTGCGTGTGGCTCCCGAGGAGCACCCCGTGCTGCTGACCGAGGCCCCCTGGACCCCAAGGCCAACCGCGCGAAGATGCGTGGCCCGCTCCCTCTTCTGGTGGCCGCCTCCCTCCTTCCTGGCCTCCCGGAGCTGCGCCATTTCTCACTGGTTCTCTCTTCTGCCGTTTTCCGTCGGACTCTCTTCTCTGCCCTGCGTCTCCTTTGGAACTCTGCAGGTTCTAGATCGGAAG
+
CCCCCCCCFFFFGGGGGGGFGGHHGGGGCEHHHGGGGGGGGHHHHGGGGGGGGHHHHHHGGGGGGGGG/?1BFGGG1??F/?GHGGGE@EB/B>/2??B?/@FH<>@@-<<FFCGHFGD0<.CC-DGGAGFHHGFFHHHCCFGFFG?9@-AGFGFCFG..:FFFFBFBFBFFFF/BFFFBFBFFAFBFFBBD/.--9;DFFBF/BFFFF/;AFF.:ABFF/:B/FF/B/9FFFBFFF;BBBF/;9B.9.;:
@M05620:37:000000000-D9766:1:1101:14454:10466 1:N:0:7
AGTGCCAGCTCTCAATCGCACAGGGGACCCAGGGCCTGGCCCCTCCATCCAGAAAACCTATGACCTCACCCGCTACCTGGAGCACCAACTCCGCAGCTTGGCTGGGACCTATGTGAGTATCCAGCGTAGGAATCTGGGAGTTGGGGAGGAGTGAGGAGTTGGGGAAAGACAGTCCTAACCGTGGAGGGTTCTGGTAAATGATGGGGTGAGGAGGGGCTCTTTGGCTCCCACCAGTCCCCCTGTCTGGTCTA
+
BCBBCFFFCFFFGGGGGGFFGGHHGGGGDFHH2AEGGGHHHHGHGGHHHHHHHHHHHGHHHHGHHHHHHHHGGEGGHFHHGGHHFHHHGHHHGGGGGHHHGHHGGGHHGHHHHHHHHHHHHHHHHGGGGGHHHHHHHHGGGHHHGGGGGGGHHHHHHGHHHHGGGGHHHHHHHHHHHHHHGGGGFGGGCFGGGGFFGGGGGEGFGGFFFFFFFFFFFFFFFFFFFFFFFFFFFFFFFFFFFFFFFFFFFFF
@M05620:37:000000000-D9766:1:1101:22032:10491 1:N:0:7
AGTGCCAGCTCTCAATCGCACAGGGGACCCAGGGCCTGGCCCCTCCATCCAGAAAACCTATGACCTCACCCGCTACCTGGAGCACCAACTCCGCAGCTTGGCTGGGACCTATGAGTATCCAGCGTAGGAATCTGGGAGTTGGGGAGGAGTGAGGAGTTGGGGAAAGACAGTCCTAACCGTGGAGGGTTCTGGTAAATGATGGGGTGAGGAGGGGCTCTTTGGCTCCCACCAGTCCCCCTGTCTGGTCTATC
+
ABAABFFFDFFFGGGGGGGGGGHGGGGGGGHHGGGGGGHHHHGHGGHHHGHHGHHHHGHHHHHHHHHHHHHGGEGGHHHHGHHHHHHHGHHHGGGGGHHHGHHGGGHHGHHHH3GHHHHHFGHGE/BFFFFHHHHH0FEHHHGG.ACDGHHDGH0CCHHHGG..=GHHHHHHHHHHHHGGGGBEGGEGFGGGFFFFFFFGGGGGADFFFBDFFFFFFFFFFFFFFFFFFFFFFFFFFFFFFFFFFFFFFFB
@M05620:37:000000000-D9766:1:1101:11929:10498 1:N:0:7
ACCACACCTTCTACAATGAGCTGCGTGTGGCTCCCGAGGAGCACCCCGTGCTGCTGACCGAGGCCCCCCTGAACCCCAAGGCCAACCGCGAGAAGATGAGGTGAGTGGCCCGCTACCTCTTCTGGTGGCCGCCTCCCTCCTTCCTGGCCTCCCGGAGCTGCGCCCTTTCTCACTGGTTCTCTCTTCTGCCGTTTTCCGTAGGACTCTCTTCTCTGACCTGAGTCTCCTTTGGAACTCTGCAGGTTCTAGAT
+
BBBBBBBBFFFFGGGGFGGGGGHHGGGEG2GHHGGGGGGGGHHHHGGGDEGGHHGHHHHGGGGGGGGGGGGHHHHGGGGHGHHHHGGGGGGGGGHHFHGHHGHHHHHGGHHGGGGGHHHHHHHHHHHGHHGGGGGHGHHGHGHHHHGGGGGGGGG9BDGGGGGGFFFFFFFBFFFFBFFFFFFFFFFFFFFFFFFFFFFFFFFFFFFFFFFFFFFBFFFFFFFFFFFFFFFFFFFFFFFFBFFFFBF/;B;
@M05620:37:000000000-D9766:1:1101:20902:10514 1:N:0:7
ACCACACCTTCTACAATGAGCTGCGTGTGGCTCCCGAGGAGCACCCCGTGCTGCTGACCGAGGCCCCCTGAACCCCAAGGCCAACCGCGAGAAGATGAGTGGCCCGCTACCTCTTCTGGTGGCCGCCTCCCTCCTTCCTGGCCTCCCGGAGCTGCGCCCTTTCTCACTGGTTCTCTCTTCTGCCGTTTTCCGTAGGACTCTCTTCTCTGACCTGAGTCTCCTTTGGAACTCTGCAGGTTCTAGATCGGAAG
+
CCCCCCCCFFFFGGGGGGGGGGHHGGGFHGHHHGGGGGGGGHHHHGGGGGGGHHHHHHHGGGGGGGGGGFHHHHGGGGHGHHGHGGGGG/>@FFGHH>FFHGGHHGGGGGHHHHHHHHHGHGHHFAFGGHGHHGHHHHHHHHHHHHGGGGGGGGGGGGGGGGGGGGGGGG;FFFFFFFFFFFFFFADFFFFFFFFFFFFFFFFFFFFFFFFFFFBFFFFFFFFFFFFFFFFFFFFFFAFFFFFFFFFF?FA
@M05620:37:000000000-D9766:1:1101:3025:10515 1:N:0:7
ACCACACCTTCTACAATGAGCTGCGTGTGGCTCCCGAGGAGCACCCCGTGCTGCTGACCGAGGCCCCCCTGAACCCCAAGGCCAACCGCGAGAAGATGAGGTGAGTGGCTCGCTCCCTCTTCTGGTGGCCGCCTCCCTCCTTCCTGTCCTCCCGGCGCTGCGCCCTTTCTCCCTTGTTCTCTCTTCTGCCGTTTTCCGTCGGACTCTCTTCTCTGCCCTGCGTCTCCCTCTGATCTCTGCCGGTTTTTGAT
+
AAAAAAAAFFFFGGGGGGG1GAFHGGGE0AFGHGFGGEGEEHHHHGGG/EFGGHHHHHHEGGGGGGGGGGGHHHHGGGGHGHHHHGGGGGCCCCHHHHH?00/1??G//0?>A<CEFHHFFGF000<C..<<AEEHGHHGHHHHH09;0C9FG.;A--;9A--;;@FFFFBFFF:;;B9B9;BFFFF99;>;;9E/:;FF@??-@9FBFFFFFFF/;-;9A@F-9;9/;-;;/;9;B///;>@-:-;-99;
@M05620:37:000000000-D9766:1:1101:23040:10522 1:N:0:7
ACCACACCTTCTACAATGAGCTGCGTGTGGCTCCCGAGGAGCACCCCGTGCTGCTGACCGAGGCCCCCCTGAACCCCAAGGCCAACCGCGAGAAGATGAGCTACCTCTTCTGGTGGCCGCCTCCCTCCTTCCTGGCCTCCCGGCGCTGCGCCCTTTCTCACTGGTTCTCTCTTCTGCCGTTTTCCGTCGGCCTCTCTTCTCTGACCTGAGTCTCCTTTGGACCTCTGCAGGTTCTAGATCGGAAGAGCCCA
+
AAAAAAAACFFFGGGGBG1BG1G1FEE0AEGGEFGEAEEECHHGHGGEAEGGHHFHHHGE/ECGG?EGGGFFHCHGGGEHEEHHHGFECG/<<CFC1G1FG11???F<FDFHFHHGHG-<CCAGEHFCHHHHHHHHHHFHGCGCGG@GG@@BG?FFFGGFGGGGBFFFFFFFFFFEFF@FFFFFFFF-9@-ABFFFFFFFFFEFBBFFFFFFFFFFFFBF/;-BFFFFBFFFFFFBBFFFFF-AB-AF-A9
@M05620:37:000000000-D9766:1:1101:14440:10535 1:N:0:7
ACCACACCTTCTACAATGAGCTGCGTGTGGCTCCCGAGGAGCACCCCGTGCTGCTGACCGAGGCCCCCTGAACCCCAAGGCCAACCGCGAGAAGATGAGTGGCCCGCTACCTCTTCTGGTGGCCGCCTCCCTCCTTCCTGGCCTCCCGGAGCTGCGCCCTTTCTCACTGGTTCTCTCTTCTGCCGTTTTCCGTAGGACTCTCTTCTCTGACCTGAGTCTCCTTTGGAACTCTGCAGGTTCTAGATCGGAAG
+
DDDDDDDDFFFFGGGGGGGGGGHHGGGFHGHHHGGGGGGGGHHHHGGGGGGGHHHHHHHGGGGGGGGGGGHHFHGGGGHGHHHHGGGGG/>BGBGGH?GFHEGHGGFFCCHHHHFHHH1<FFHHFGGGGHGHHGHGHHHHHHHHHHGGGGGGGGGGGGGGGGGGGGGGGG:FFFFFFFFFFFFFFFFFFFFFF.DFFFFFFFFFFFFFFFFFFFBFFFFFFFFFFFEFFFFFFFFFF<BFFBFFFFEF.BB
@M05620:37:000000000-D9766:1:1101:13731:10546 1:N:0:7
ACCACACCTTCTACAATGAGCTGCGTGTGGCTCCCGAGGAGCACCCCGTGCTGCTGACCGAGGCCCCCTGAACCCCAAGGCCAACCGCGAGAAGATGAGTGGCCCGCTACCTCTTCTGGTGGCCGCCTCCCTCCTTCCTGGCCTCCCGGAGCTGCGCCCTTTCTCACTGGTTCTCTCTTCTGCCGTTTTCCGTAGGACTCTCTTCTCTGACCTGAGTCTCCTTTGGAACTCTGCAGGTTCTAGATCGGAAG
+
BBBCCCCCFFFFGFGGGGGGGGGHGGGGHGHGGFGGGGGFGHHHHGGGGGGGGHHHHHHGGGGGGGGGGGHHHHGGGGFFFHGHGGFFGGGGGH2GHHHFGEEHHFGGGGHHHHHHHHG>FEHHGGGGGHGHHGHHHHHHHHHHGHEFFGGGGGGGGEG@FGGGGGGGGG:FFFFFFFFFFFFFFDFFFFFFFFDFFFFFFFFFFFFFFFFFFFFFFFFFFFFFFFFFFFFFFFFF.AFBFFFFFFEFFFD
@M05620:37:000000000-D9766:1:1101:18350:10558 1:N:0:7
ACCACACCTTCTACAATGAGCTGCGTGTGGCTCCCGAGGAGCACCCCGTGCTGCTGACCGAGGCCCCCTGAACCCCAAGGCCAACCGCGAGAAGATGAGTGGCCCGCTACCTCTTCTGGTGGCCGCCTCCCTCCTTCCTGGCCTCCCGGAGCTGCGCCCTTTCTCACTGGTTCTCTCTTCTGCCGTTTTCCGTAGGACTCTCTTCTCTGACCTGAGTCTCCTTTGGAACTCTGCAGGTTCTAGATCGGAAG
+
CCCDEEEEFFFFGGGGGGGGGGHHGGGEHGHHHGGGGGGGGHHHHGGGGGGGHHHHHHHGGGGGGGGGFGHHHHGGGGHGHHHHGGGGG/BCGFGHH?GFHGGHHGGGGGHHHHHHHHHGGGHHGGDEGHGHHGHHHHHHHHHHHHGGGGGGGGGGGGGGGGGGGGGGGGFFFFFFFFHHHFFFFFFFFFFFFFFFFFFFFFFFFFFFFFFFFF:FFFFFFFFHHFFFFFFFHFFFFFFFFFFFFFFFFFD
@M05620:37:000000000-D9766:1:1101:23745:10572 1:N:0:7
ACCACACCTTCTACAATGAGCTGCGTGTGGCTCCCGAGGAGCACCCCGTGCTGCTGACCGAGGCCCCCTGAACCCCAAGGCCAACCGCGAGAAGATGAGTGGCCCGCTACCTCTTCTGGTGGCAGCCTCCCTCCTTCCTGGCCTCCCGGAGCTGCGCCCTTTCTCACTGGTTCTCTCTTCTGCCGTTTTCCGTAGGACTCTCTTCTCTGACCTGAGTCTCCTTTGGAACTCTGCAGGTTCTAGATCGGAAG
+
?AAAA?>AFFC@AFG13BBGBGFFAEEEH0BGHGC0EEE?FHHHHGEFE/EEHGHHHHHGGGGGFGEGEF0FGHEEEGFFFGHEFEEEGGC?CGFFH1??GGGHHGGG@CHHHHGHHHFFGAH0C..>CHFHHGGHHHHHHFH0.;EGGGGGGGGGGAA@F0CFGGGFFGCFGGGGGGGGFFFF@FFFEFFFFFBFFFFFFFFFFFFFF/FFFF/FFFFFFFFFFFFEF/FFFFBFFABFFFFFFFFF-AA
@M05620:37:000000000-D9766:1:1101:4010:10573 1:N:0:7
ACCACACCTTCTACAATGAGCTGCGTGTGGCTCCCGAGGAGCACCCCGTGCTGCTGACCGAGGCCCCCCTGAACCCCAAGGCCAACCGCGAGAAGATGACCGGGTGGCTGCCCCGTCTCCTCTCCTGCTGCCTCCTTCCCTCCCTCCCGGCGCCGCGGAGCTTCTCCCTGTTTCTCTCTTTTTCCCTTTTCCGGTGGCCTCTCTTACCTTCCCCTCGTACCTTATGGTCCTTTGCAGCTTCTCGATTGCTA
+
BCDCCCCBFFFFGGGGGGBFGGHHGFGBEEHHHFFFEGFGGHGHHGGGGFGGGHGHHHHEEGGGGGGGGGGHFHHGGGGHGHHHHGGGGG>CGGHHHHH22/>/?<-0>..>.>-<../0=<=/=1<<<<0<00</=GH/<:<.CFGEGGG--<-<@---<<0F1BFFF0:1<F1<F0<B110<00BF0<1<.-<9..<0.</01:1/1:B////<-<.9<111<F01<BF1<F1<00<01<<.0/:<01<
@M05620:37:000000000-D9766:1:1101:14511:10583 1:N:0:7
AGTGCCAGCTCTCAATCGCACAGGGGACCCAGGGCCTGGCCCCTCCATCCAGAAAACCTATGACCTCACCCGCTACCTGGAGCACCAACTCCGCAGCTTGGCTGGGACCTATGTGAGTATCCAGCGTAGGAATCTGGGAGTTGGGGAGGAGTGAGGAGTTGGGGAAAGACAGTCCTAACCGTGGAGGGTTCTGGTAAATGATGGGGTGAGGAGGGGCTCTTTGGCTCCCACCAGTCCCCCTGTCTGGTCTA
+
AAAAAFFF?FFFFGGGGFGGGGHFFFGAAEGEFEF?2BGFCGGEFGHHGHCGBGHHHEHEHHFHHHHHHACFGEEFHGHHHHHHFHFHGFFHGGE@FHH3/EGFFGEFEHEG2FGGHGHFGDGGGFDAG/<FCHHGHGFEGF1FDGFG-<CGHHHHHGHCDG?CEDHCCFGGGCHHHGHH-EEF.ED-;:9FFF0CFGGGGGGFEDFFFFFFB.-BCAEBFFB/9FFAEFFFFFFFFF?ADEFFF/B/;B:
@M05620:37:000000000-D9766:1:1101:3997:10587 1:N:0:7
ACCACACCTTCTACAATGAGCTGCGTGTGGCTCCCGAGGAGCACCCCGTGCTGCTGACCGAGGCCCCCCTGAACCCCAAGGCCAACCGCGCGAAGATGCCCAGGTGAGTGGCCCGCTACCTCTTCTGGTGGCCGCCTCCCTCCTTCCTGGCCTCCCGGCGCTGCGCCCTTTCTCACTGGTTCTCTCTTCTGCCGTTTTCCGTAGGACTCTCTTCTCTGACCTGAGTCTCCTTTGGAACTCTGCAGGTTCTA
+
BCCCCCC>CFFFGGGGGG5BGGHHGGGB4EHGHABE?FGGGHHHHGGEEGGGGHGHHHHEE?CGGGGGGGGHGHHGGGGHGHHHHGGGGG/<CGGFHHHHHHHGGHHHHHGGHHGGG?DHHHHHHHHHGHGHHGGGGGHGGGGGGGGGGGGGGGGGGG-:@BFFFFFFFFFFFFFFFFFFFFFFFFFFBBFFFFFFFFFFFFFFF/FFFFFFFFFBBFFFFFFBFFF;:BFFFFFFF/FFFFFFFFFFFFF
@M05620:37:000000000-D9766:1:1101:6154:10594 1:N:0:7
ACCACACCTTCTACAATGAGCTGCGTGTGGCTCCCGAGGAGCACCCCGTGCTGCTGACCGAGGCCCCCCTGAACCCCAAGGCCAACCGCGAGAAGATGAGCGTGGCCCGCTCCCTCTTCTTGTTGCCGCGTCCCTCCTTCCTGTTCTCCCGGCGCTGCGCCCTTTCTCCCTGTTTCTCTCTTCTTCCTTTTTCCGTAGGCCTCTCTTCTCTTCCCTGGGTCTCCTTTGGCACTCTGCATGTTCTAGTTCGG
+
AAA1>AA>BFCFFBGFFG1BGBFHG?EA0ABBFABE0/AECHFHEAE//BEFEGHFGFHA>E?EFGGEGGGHBGHGGGGHFHGHHGGGGG/>BFHEFHE11//?//??A-A@EGBGHFH0=0=DA00<--;ACC:CCGBFF;0;0;9;;B.---;-;-9-;99/FFFF/9;/:9BFFFF/;BFF/;B/;BF9BBAF-9-:FFFF/;/B9B9/9;-;/-99;9///;9/////;/;9////;/F:FF/9BA9
@M05620:37:000000000-D9766:1:1101:14523:10596 1:N:0:7
AGTGCCAGCTCTCAATCGCACAGGGGACCCAGGGCCTGGCCCCTCCATCCAGAAAACCTATGACCTCACCCGCTACCTGGAGCACCAACTCCGCAGCTTGGCTGGGACCTATGTGAGTATCCAGCGTAGGAATCTGGGAGTTGGGGAGGAGTGAGGAGTTGGGGAAAGACAGTCCTAACCGTGGAGGGTTCTGGTAAATGATGGGGTGAGGAGGGGCTCTTTGGCTCCCACCAGTCCCCCTGTCTGGTCTA
+
BBBBBFFFBFFFGGGGGGGGGGHHGGGGGGDHGGGEFFHHHHGHGGHGHHFHFHEHHGHHHHFHHHHHHHHGGGGGHFHHHHHHHHHHGGHHGGFGGHHHGHHGGGGHGHHHHHHHHGHHHHHHHGGGGGHHHHHHHHHGGHHHGGGGGGGHHHHHHGHHHHGGGGHHHHHHHHHGHHHHGGEGGGGGGGGGGGGGGGGGGGGGGGFFFFFFFFFFFFFFFFFFFFFFFFFFFFFFFFFFFFFFFFFFFFB
@M05620:37:000000000-D9766:1:1101:16838:10639 1:N:0:7
ACCACACCTTCTACAATGAGCTGCGTGTGGCTCCCGAGGAGCACCCCGTGCTGCTGACCGAGGCCCCCCTGAACCCCAAGGCCAACCGCGAGAAGATGAGGTGAGTGGCCCGCTACCTCTTCTGGTGGCCGCCTCCCTCCTTCCTGGCCTCCCGGAGCTGCGCCCTTTCTCACTGGTTCTCTCTTCTGCCGTTTTCCGTAGGACTCTCTTCTCTGACCTGAGTCTCCTTTGGAACTCTGCAGGTTCTAGAT
+
BCBBCCCCFFFFGGGGGGGGGGHHGDEFHGHFHGGGGGGGGHHHHGGGEGGGFHHHHHHGGEFGGGGGGGGGGHHGGGGHGHHHHGGCDDGGGGHGHHGHHHHHHHHGGGHGGGGGHHHHHHHGHDGGHHCDCFGHGHHGHHGHGHGGGGGGGGGCGGGGFGGGFFFFFFFBFFFFBFFFFFFFFFFFFFFADFFFFFFFDFFFFFFFFFFFFFFFFFFFFFFFFFFFFFFFFFFFFFFFFFFFFFFFFFB
@M05620:37:000000000-D9766:1:1101:14655:10685 1:N:0:7
ACCACACCTTCTACAATGAGCTGCATGTGGCTCCCGAGGAGCACCCCGTGCTGCTGACCGAGGCCCCCCTGAACCCCAAGGCCAACCGCGAGAAGATGAGCTACCTCTTCTGGTGGCCGCCTCCCTCCTTCCTGGCCTCCCTGCGCTGCGCCCTTTCTCACTGGTTCTCTCTTCTGCCGTTTTCCGTCGGCCTCTCTTCTCTGACCTGAGTCTCCTTTGGCCCTATGCCGGTTCTAGATCGGCAGGGCCCA
+
BBBBBBBBFFFFGGGGGGGGGGHH4DFGHHHHHGGGGGGGGHHHHGGGGGGGHHHHHHHGGGGGGGGGGGGHHHHGGGGFGHHHGFGGGG/C@CGFFHH?G22<2??<G?FGF?CDGG/@D.DEFGGGGHHH0D<GHFHHG/0:;ADCACDDGGG0FGGFGGFG;99BFFFGGGG0;FGGGFFFF?FF-9-;9FFFFFFFFB:FFFFB/.;FFFFFBFFE/9.;.;/B/99;A.BB/9B/;A-;---A?;.
@M05620:37:000000000-D9766:1:1101:10995:10692 1:N:0:7
ACCACACCTTCTACAATGAGCTGCGTGTGGCTCCCGAGGAGCACCCCGTGCTGCTGACCGAGGCCCCCTGAACCCCAAGGCCAACCGCGAGAAGATGAGTGGCCCGCTACCTCTTCTGGTGGCCGCCTCCCTCCTTCCTGGCCTCCCGGAGCTGCGCCCTTTCTCACTGGTTCTCTCTTCTGCCGTTTTCCGTAGGACTCTCTTCTCTGACCTGAGTCTCCTTTGGCACTCTGCAGGTTCTAGATCGGAAG
+
BBB?BBBBFFFFGGGGGGGEGGHHGEGEEGGGFGGGGGGGGHHHHGGGAEGGHHGHHHHGGGGGGGGGGGHGHHGGGGHGGHHHGGGEG<>CGGHHH2FGHGGHGGGGGGHHHHHHHEDGGGHHGGGGGHGHHGHHHHHHFHHHHHGGGGGGGGGGGGGGGGGGGGGGGGGGFFFFFFFFFFFFFFFFFFFFF.DDFFFFFFFFFFFFF/FFFF/FBFFFFFFFFF/;BFFFFF/BFAFFF/FFFFFF.A9
@M05620:37:000000000-D9766:1:1101:19339:10710 1:N:0:7
GAGGCTGGCTTGGAAGAACCTCATAGACCACGGGAATAGTTCCTCCTTGAACAGGACAAATGTCTTGACCCGCTTACTGAAGCTGAAACACCTGCGAATGGCTGAGACCAATGAAAGGATACAGCGCCGCAATATGAGAATTGGGGAGAAAAGATAAGTTGAGGAAAGACAGGCCTAACCAAGGGAGAATCTGGTAAATAATGGGGTGAGGAGGAGAACTTTGGCTCCCACCAATCCCCCAGTCTGATCTA
+
11>>>1>>AB>>1BBGG1E00B1BAFGF1B0AAAAE0BBB2DDDFH0B1BAB1B/BBF00BA2D2D1DBBFFEGEEFFF@FFFB@FEHG0BE0B0/>/EF1BB/>BB1F0/BB111100111>BG///</<//@211<111??1<<?-.<100.<1>11=00//<</<CHE/.C.:CCG.0.:...:..09;0009C000;0;0.ACA...C...;;-;;9/9:BB/A?F-9--9BF/-9--/9/9////:
@M05620:37:000000000-D9766:1:1101:13953:10722 1:N:0:7
ACCACACCTTCTACAATGAGCTGCGTGTGGCTCCCGAGGAGCACCCCGTGCTGCTGACCGAGGCCCCCCTGAACCCCAAGGCCAACCGCGAGAAGATGAGAGTGGCCCGCTACCTCTTCTGGTGGCCGCCTCCCTCCTTCCTGGCCTCCCGGAGCTGCGCCCTTTCTCACTGGTTCTCTCTTCTGCCGTTTTCCGTAGGACTCTCTTCTCTGACCTGAGTCTCCTTTGGAACTCTGCAGGTTCTAGATCGG
+
BBBABBBBFFFFGGGGFGGGGFHHGEEEHAHHFGGEGGGGGHHHHGGGEEGGHHGHHHHGGGGGGFGGGGGGHHHGGGGHGHHHHGGGGGGGGGHHHHGHHHHHGGHHGGGGGHHHHHHHHHHHGHHGCGEGHGHHGHHHHHHHHHGGGGGGACGGGGGGGGGFFFFFFFFFFFFFFFFFFFFFFFFFFFFFFFFFFFFFFFFFFFFFFFFFFFFFFBFFFFFFFFFFFFFFFFFFFFFFAFFFFFFFFFF
@M05620:37:000000000-D9766:1:1101:22070:10734 1:N:0:7
ACCACACCTTCTACAATGAGCTGCGTGTGGCTCCCGAGGAGCACCCCGTGCTGCTGACCGAGGCCCCCCTGAACCCCAAGGCCAACCGCTAGCAGATGCCCAGGTGAGTTGCCCCCTACCTCTTCTGCTGGCCGCCTCCCTCCTTCCTCTCCTCCCGTATCCTCGCCCTTTCTCACTGGCTCTCTCTTCTGCCCTTTTCCGTATTACTCTCTCCGCTGACCTTAGTCCCCTTTGGAACTCGTCAGGTTCTC
+
DDDDDDDDFFFFGGGGGGGGGGHHGFGFHGHHHGGGGGGGGHHHHGGGGGGGHHGHHHHGGGGGGGGGGGGHHHHGGGGHGHHHHGGGG?C<?2?2B2?=2?FEF?20?22?F=/>D/FGHGF=FH111>G.0---..CE//<<00=000//</C:.<-.:0009<9.AFGG000<FG/.<CGGGB0BFFFFF.B/00:<.0<:<000<<BF0/.<9@.</00<F0000./.00<0BFBF..<9D<00000
@M05620:37:000000000-D9766:1:1101:14720:10736 1:N:0:7
GAGGCTGCTTTGGAAGAAACTGACAAGCCAGGGACACAAGATCGGAAGAGCACACGTCTGAACTCCAGTCACCTTACTCGATCTCGTATGCCGTCTTCTGCTTGAAAAAAAAAAAAAAAAAAACAGACATCACTAAATCTACTAATGTCAATAAATCGTGATGTCCCTCCACCCCTCCCATCCAGTCATGCCAATTTAACACCTATGCATTCTACTTACTAGCCCGCTCAACATACACACTTCTATCACCC
+
A?AA>ACACDD4F4BBCGBFGFHBBFABBBBBB2BABFFGFHFAE?BB2ABBB2FAFGHF5BBDB33BDBAD3BF5BD5>BG1BBBBEGBFG/FGF1BFGBFB3BGDGCE<<BB<<</<>-<-<.//./0<000000000;0000000000000000.9.//000000/.:/.;-.:../0/90:00000;00000000000./000000000:90000000///---:.0/0/00000./0000090:/.
@M05620:37:000000000-D9766:1:1101:24940:10743 1:N:0:7
ACCACACCTTCTACAATGAGCTGCGTGTGGCTCCCGAGGAGCACCCCGTGCTGCTGACCGAGGCCCCCCGGACCCCAAGGCCAACCGCGGGAAAATGCGTGGCCCGCTCCCTCTTCTGGTGGCCGCCTCCCTCCTTCCTGGCCTCCCGGAGCTGCGCCCTTTCTCACTGGTTCTCTCTTCTGCCGTTTTCCGTTGGACTCTCTTCTCTGACCTGCGTCTCCTTTGGTACTCTGCAGGTTCTCGATCGGCAG
+
BBBBBBBBFFFFGGGGGGGFGFHHGEEEGEHHGFGGGGGGGHHHHGGGGFGGHHHFHHHGGGCGGFGG///>/>EFEF/F/?FG?D?///</>/?1>1<.>->>><-<-.<GBCGFFH0:C..C@D-9E../;;/CFFG0/CAFFEEADBBF.//--;9;9B9:9999/;B/;BFFEBB/F///;.;FF9/A//;9F/BFFFFFFFFFF/B/9B?@FBF.;9FF//.9;BB/////..9/99;B999A-9-
@M05620:37:000000000-D9766:1:1101:19542:10749 1:N:0:7
AGTGCCAGCTCTCCATCGCACAGGGGCCCCAGTGCCTGGCCCCTCCATCCAGAAAACCTATGACCTCACCCTCTACCTGGGGCACCCACTCCGCAGCTTGGCTGGGACCTATGTGAGTATCCAGCGTAGGAATCTGGGCGTTGGGGAGGAGTGCGGAGTTGGGGAAAGACAGTCCTAACCGTGGAGGGTTCTGGTAAATGATGGGGTGAGGAGGGGCTCTTTGGCTCCCACCAGTCCCCCTGTCTGGTCTA
+
>A>>>B1CACFFG1BFGFCAECHCG00AEEEE1BEBGFFGHHGHGGCHHGFFHHH0BEHGFAFGHDFGHHH/B0BFFG1B/>B>EFA/?FHB/E/EEGBBEFHGGGFGEH1GHHHBHHHHHHBFHGG/BGGFGHHHBF/<ACCAC-.>C.CHH0<C-;EGHHGG..:GCC/CFGGGE0FGGGGGAFBAFGGGGGGGFFFF/FFFFFB@FFF/AF@@@@FFFFFFFFFFFFFBEFFFFFFF@EFFFFFFFFB
@M05620:37:000000000-D9766:1:1101:5879:10770 1:N:0:7
GAGGCTGCTTTGGAAGAAACTGCCAAGCCAGGGACAAAAGATCGGAAGAGCACACGTCTGAACTCCAGTCACCTTACTCGATCTCGTATGCCGTCTTCTGCTTGAAAAAAAAAAAATAATCCCTCTTTGGCCTCGATTCGTTTTTTCTTGCTTCGCCGATGTGGCCCTCTTTTCCTCAGCTTTTCTTTTTGTAGTTGACCCTTGGGTTCTTCTTTTTGCGCTGGGTGCCCCCAGGCCACCTGGCGGGTTTA
+
AAAAAACAFFFFGGGGG1GG1A1AA1AA0FGH0BFA00BBADGHG/FG0BFGG0GABEHGDAGHF1BFDGDD1B@F@GGEBBB0BF>BF0B1>/>B?@FGHHHH0CGHHEGC/<//0<12@211?01110111<//01>.<0..<-/00=00=<-..:--.:00.;:../00;;C000//9900;;9990-/;0000000/;//:9-9-//9/////-;--;-9-9-999------9-9A9/-9-;-9--/
@M05620:37:000000000-D9766:1:1101:12838:10774 1:N:0:7
AGTGCCAGCTCTCAATCGCACAGGGGACCCAGGGCCTGGCCCCTCCATCCAGAAAACCTATGACCTCACCCGCTACCTGGAGCACCAACTCCGCAGCTTGGCTGGGACCTATGTGAGTATCCAGCGTAGGAATCTGGGAGTTGGGGAGGAGTGAGGAGTTGGGGAAAGACAGTCCTAACCGTGGAGGGTTCTGGTAAATGATGGGGTGAGGAGGGGCTCTTTGGCTCCCACCAGTCCCCCTGTCTGGTCTA
+
AAAABFFFCFFFGGGGGGGGGGHHGGGGGGHHGGGGGGHHHHGHGGHHHHHHHHHHHGHHHHHHHHHHHHHGGGGGHHHHHHHGHHHHGHHHGGFGGHHHGHHE</GHGHHHGHHHHH3GHFFFHGBEFDHHHHHHHHHGCGHFGGGGGG?GGHHHHGHHHHGGGGHHHHHHHGHHHHHHGEGGGGGGEGGGGGFFGGGGGGGGGGFFFFFFFFFFFFFFFFFFFFFFFFFFFFFFFFFFFFFFFFFFBBB
@M05620:37:000000000-D9766:1:1101:11956:10780 1:N:0:7
AGGCTGCTTTGGACGAAACTGACAAGCCAGGGACAAAAGATCGGAAGAGCACACGTCTGAACTCCAGTCACATTACTCGATCTCGTATGCCGTCTTCTGCTTGAAAAAAAAAAAAACATAAAAATAAACAAACAAATATCTGGAATAACAAAAGATAAAAAAAAAGAGCAAAAGGGTAGATAAATAAAAAAATGACATCCATATAAGAAAGACAACAGAGATACAAGTGAAGAAAGGGTGTACTTAAGGTT
+
AA>AAFAFFFFBG1EFA0EGGBGG1AAF0B0EFG0A00BFBGGEEAAB0CGFHFABFBFFFGFGGHCDGGHHFBFGHHE>G0BBBB/BF2BE/>GF2F1GFGHHCFGHGEE///<///111111011?11.0.0.011111110<<00000../.000000----..///////.../.00000000000---///////////////9///-/----//-///////////////-----////9;////
@M05620:37:000000000-D9766:1:1101:19783:10798 1:N:0:7
AGTGCCAGCTCTCAATCGCACAGGGGACCCAGGGCCTGGCCCCTCCATCCAGAAAACCTATGACCTCACCCGCTACCTGGAGCACCAACTCCGCAGCTTGGCTGGGACCTATGTGAGTATCCAGCGCAGGAATCTGGGAGTTGGGGAGGAGTGAGGAGTTGGGGAAAGACAGTCCTAACCGTGGAGGGCTCTGGTAAATGATGGGGTGAGGAGGGGCTCTTTGGCTCCCACAAGTCCCCCTGTCTGGTCTA
+
A3>AAFFCAFFFGGGGGGGGGGHHGGGEGGHHGDEFCGHHHHGDFGFDGHCHHHHHHGHCGHHHHHHCGFFGGEEEHGHHFFGHHHCFEHHHE?//@3BGEBHF//BBEHBGGG3BFHHHH3B?FB/</>FGFHHHFHGGDGF1-<F--<CGHHHGHD<GH/@FCD.:GHHHH0CFFG/CB9.;DEDG.CE/;BFGGGGGE///9AFFF.9;:AF=-@EFFFFBF/BEEF....9BFFFFFFFBB///:9/
@M05620:37:000000000-D9766:1:1101:17254:10825 1:N:0:7
ACCACACCTTCTACAATGAGCTGCGTGTGGCTCCCGAGGAGCACCCCGTGCTGCTGACCGAGGCCCCCCTGAACCCCAAGGCCAACCGCGAGAAGATGCCCAGGTGAGTGGCCCGCTACCTCTTCTGGTGGCCGCCTCCCTCCTTCCTGGCCTCCCGGAGCTGCGCCCTTTCTCACTGGTTCTCTCTTCTGCCGTTTTCCGTAGGACTCTCTTCTCTGACCTGAGTCTCCTTTGGAACTCTGCAGGTTCTA
+
CCCCCBBCFFFFGGGGGGGGGGHHGGGGHGHHHGGGGGGEGHHHHGGGEGGGHHHFHHHGGGGGGGGGGGGHHHHGGGGHGHHHHGGGGGGGGGHGHHHHHHHGHHHHHHGGHHGGGGGHHHHHHHHGHHGHHGGGGGHGHHGHHGGGGGGGGGGGGDGGGGGGGGFFFFFFFFFFFFFFFFFFFFFFFFFFFFFFFFFFFFFFFFFFFFFFFFFFFFFFFFFFFFFFFFFFFFFFFFFFFFFFFFFFFFF
@M05620:37:000000000-D9766:1:1101:23184:10832 1:N:0:7
ACCACACCTTCTACAATGAGCTGCGTGTGGCTCCCGAGGAGCACCCCGTGCTGCTGACCGAGGCCCCCCTGAACCCCAAGGCCAACCGCGAGAAGATGAGCTACCTCTTCTGGTGGCCGCCTCCCTCCTTCCTGGCCTCCCGGCGCTGCGCCCTTTCTCACTGGTTCTCTCTTCTGCCGTTTTCCGTCGGACTCTCTTCTCTGACCTGAGTCTCCTTTGGACCTCTGCAGGTTCTAGATCGGAAGAGCACA
+
AABCACCCFFFFGGGGGGFGGGHHGEFECEGFGGFGGGGGGGHHHGGGFGGGGHGHHGHGGGFGGGGGGGGHGHHGGGGHGHHHHGGGGGCGGGHHGHGHH??F??GGHGHHHHHGHHCGGGGHGHHGHHHHHHHHHHHHGGGGGGGGGGGGGGGGGGGGGGGGFFFFFFFFFFFFFFFFFFFFFFF.@D-@DFFFFFFFFFFFFFFFFFFFFFFFFFFFBBFFFFFFFFFFFFFFFFFBFDAEFAFF0AB
@M05620:37:000000000-D9766:1:1101:12304:10861 1:N:0:7
ACCACACCTTCTACAATGAGCTGCGTGTGGCTCCCGAGGAGCACCCCGTGCTGCTGACCGAGGCCCCCCTGAACCCCAAGGCCAACCGCGAGAAGATGAGCTACCTCTTCTGGTGGCCGCCTCCCTCCTTCCTGGCCTCCCGGAGCTGCGCCCTTTCTCACTGGTTCTCTCTTCTGCCGTTTTCCGTAGGACTCTCTTCTCTGACCTGAGTCTCCTTTGGAACTCTGCAGGTTCTAGATCGGAAGAGCACA
+
BBBBBBBBFFFFGGGGGGGGGFHHGEGEGEHHHGGFGGGGGHHHHGGGGGGGHHHHHHHGGGGGGGGGGGGHHHHGGGGHGHHHHGGGGGGGGGHHHHGHHHHHFGHHHHHHHGHGHHGCGGGHGHHGHHHHHHHHHHHHGGG-CFHGGGGGGGGGGGGGGGGGGGGGGGGGGGGGFFFFFFFFFFF?FFFFFFFFFFFFFFFFFFFFFFFFFFFFFFFFF/FFFFFFFFFFFFFFFFFFFFFFFFFFBF.
@M05620:37:000000000-D9766:1:1101:22701:10864 1:N:0:7
ACCACACCTTCCACAATGAGCTGCGTGTGGCTCCCGAGGAGCACCCCGTGCTGCTGACCGAGGCCCCCTGCACCCCAAGGCCAACCGCGCGAACATGAGTGGCCCGCTCCCTCTTCTGGTGGCCGCCTCCCTCCTTCCTGGCCTCCCGGAGCTGCGCCCTTTCTCACTGGTTCTCTCTTCTGCCGTTTTCCGTCGGACTCTCTTCTCTGACCTGCGTCTCCTTTGGCACTCTGCAGGGTCTCGATCGGCAG
+
BBBBAABBFFFFDGFGGGBFGGGFEEFBCEGFGGGEDGGGGHABFEGGFEEGFHGHGGHGGCGEGGGG>?1BFGGGEG?F/FFGGGCE</>/B//?F2?@?AFG?ACG-<FGGHHHHF<FGDHHGGCEDCEHHGHHHHHGBGFGGGGGGBDGGGGGGGGFFFFFFFFFFFBFFFFFFFFFFFFFFFFFFFFFB.@DAFFFFFFFFFFFF09BFF.CDFFFFFFFFF0:FFFFEF0::-;BF:BFF9CF-@>
@M05620:37:000000000-D9766:1:1101:3859:10902 1:N:0:7
ACCACACCTTCTACAATGAGCTGCGTGTGGCTCCCGAGGAGCACCCCGTGCTGCTGACCGAGGCCCCCCTGAACCCCAAGGCCAACCGCGAGAAGATGAGCTACCTCTTCTGGTGGCCGCCTCCCTCCTTCCTGGCCTCCCGGCGCTGCGCCCTTTCTCACTGGTTCTCTCTTCTGCCGTTTTCCGTAGGCCTCTCTTCTCTGACCTGAGTCTCCTTTGGCCCTCTGCAGGTTCTAGATCGGCAGCGCCCA
+
BCBBBCC>CFFFGGGGGGBBFGHHGGGBFEGEHGGE?EEGDHGHHGGAEEEGFFHHGHHAECCFGGGGGGGHFHHGGGGHGHHHHGGGGG/>CDHEDGH?F>????FGG?GG??FCG?<AFEFHGHGFCGDGFFHHHHHHG?@C-AD?EFGGGGGFGFF0;F0F9FFFFFFFFFF/FFFFFFFFFFF..AFFBFF/BFFFFFFFBFBF/FFFFFBFFFFEBF.;AFFFFF.;B9BBBFFBEFCB@.;--9:
@M05620:37:000000000-D9766:1:1101:15597:10929 1:N:0:7
ACCACACCTTCTACAATGAGCTGCGTGTGGCTCCCGAGGAGCACCCCGTGCTGCTGACCGAGGCCCCCTGAACCCCAAGGCCAACCGCGAGAAGATGAGTGGCCCGCTACCTCTTCTGGTGGCCGCCTCCCTCCTTCCTGGCCTCCCGGAGCTGCGCCCTTTCTCACTGGTTCTCTCTTCTGCCGTTTTCCGTAGGACTCTCTTCTCTGACCTGAGTCTCCTTTGGAACTCTGCAGGTTCTAGATCGGAAG
+
BBBABBBBFFFFGGGGFGGFGFHGGEEBCAHHAFGEFGGGGHHHHGGGEEGGHHGFHHHGGGGGGDGG>FG@GCEGGGHG/?GHGGE@E/>BDBFGG?2?FFGHGGGGCDHHHHHHHFFGGGHHGGCEEHGHHGHHHHGHGHHHHHGGGGGGGGGGGGGGGGGGGGGGGFFFFFFFFFFFFFFFFFFFFFFFF.DFFFFFFFFFFFFFFBFFFF/FFFFFFFFFFF/FFFFFFFBFF;FFF/BFFFFF?EA
@M05620:37:000000000-D9766:1:1101:26554:10944 1:N:0:7
ACCACACCTTCTACAATGCGCTGCGTGTGGCTCCCGAGGAGCACCCCGTGCTGCTGACCGAGGCCCCCCTGAACCCCAAGGCCAACCGCGCGAAGATGAGCGTGGCCCGCTCCCTCTTCTGGTGGCCGCCTCCCTCCTTCCTGGCCTCCCGGCGCTGCGCCCTTTCTCCCTGGTTCTCTCTTCTGCCGTTTTCCGTAGGCCTCTCTTCTCTGCCCTGAGTCTCCTTTGGAACTCTGCAGGTTCTAGATCGG
+
3ABBBAB>CFFFGFGGGG4AEGGGGGGABEFGHEFEFGG?EGFHHGG0EAEFFGHFHHH0>EEGGGGGGGGFHHHGGG?GGHHHGGGCGGCCDGGFHHFH1A<E@CFHCGG-EGHHHHHH00CGEGG?CDCDGGGGGGGGGGFFFCFGAEAB--B?<DBBA-;BFFFF/BBBEFFFFFFFFFFFFFFBDDFFFFDF?DF/BFFF/:FFFFFF/B9BF:BFFFBFBFFBF//9FFFFFF/;;FFFFB;FFEF
@M05620:37:000000000-D9766:1:1101:17259:10954 1:N:0:7
ACCACACCTTCTACAATGAGCTGCGTGTGGCTCCCGAGGAGCACCCCGTGCTGCTGACCGAGGCCCCCTGAACCCCAAGGCCAACCGCGAGAAGATGAGTGGCCCGCTACCTCTTCTGGTGGCCGCCTCCCTCCTTCCTGGCCTCCCGGAGCTGCGCCCTTTCTCACTGGTTCTCTCTTCTGCCGTTTTCCGTAGGACTCTCTTCTCTGACCTGAGTCTCCTTTGGAACTCTGCAGGTTCTAGATCGGAAG
+
BBBBBBBBFFFFGGGGGGGFGFHHG2EEGEHHHGGGGEEGGGHHHGFGEGGGFHHHFHHGGGGGGGGGEFBHHHGGGGAFHHHHGGEEG/><DBCGH2??GGGHG?DFFGHHHHHHHHE=FEHHFFGDGHGHHGHHHHFHHHHHHHGG?DCGGGGGGGGGGGGGGGGGGGCFFFFFFFFFFFFFFFFFFFFFBADFFFFFFFFFBFFFFFFFFF/;FFFFFFFFFBFFFFFFB/9FFFFF//;BBBF.AE9
@M05620:37:000000000-D9766:1:1101:26728:10981 1:N:0:7
ACCACACCTTCTACAATGAGCTGCGTGTGGCTCCCGAGGAGCACCCCGTGCTGCTGACCGAGGCCCCCTGCACCCCAAGGCCAACCGCGCGAAGATGTGTGGCCCGCTACCTCTTCTGGTGGCCGCCTCCCTCCTTCCTGGCCTCCCGGAGCTGCGCCCTTTCTCACTGGTTCTCTCTTCTGCCGTTTTCCGTCGGACTCTCTTCTCTGCCCTGCGTCTCCTTTGGAACTCTGCAGGTTCTAGATCGGCAG
+
CCCDBCCCFFFFGGGGGGGGGGHHGGGBEFHHHGGGGGGGGHGHHGGGGGGGGHGHHHHGGGGGGGGG>?1B@FEG?E/?/?GHGGGEE<>/B//?F2?>??FCFCGF/-FGHFHHHDBF0.<GF@FGGAEGHGFFFH0CGCHHHHGGG-@BAFG?GGGGGGGFFBFFBFBFFFFFFFFFFFFFFFFFFFFFB.@D=DFFFFFFFFFFF0:EFFEFFFFFFFFFFFBFFFFFFF0:F:;FB0BFFBFD;@9
@M05620:37:000000000-D9766:1:1101:28120:10989 1:N:0:7
ACCACACCTTCTACAATGAGCTGCGTGTGGCTCCCGAGGAGCACCCCGTGCTGCTGACCGAGGCCCCCCTGAACCCCAAGGCCAACCGCGAGAAGATGAGGCCGGTGACTCGCTCCCTATTCTGGCGGGCGCCCCCCTCCTTCCTGGCCTCCCGGCGGTACGCCCTTTCTCCCTCGCTCTCTCTTCTGTCGTTTTCCGTCGGACTGTCTTCTCTGACCTGCGTCACCCTCCGATCTCTGCCGGTTCTTGCT
+
BBBBBAAAFFFFGGGGGGG5GDHBEEGGDGHHHGFEEGG22FFGHGGGEFGA5FGHHHHGGG?EGGGGGGGHFHHFGGGHGHHHFGGED@/BBDFBG2?CB//<>AD/<1=>?F.AFG100=0DGC-C--;9A--;@DFFFFFFFF/;.9.;E?B---9....-;;/;B:;/BF.--;AE/BBF/9/;9;.;9.A;9AFA-----;:;FF//9F//;/9..-9-../;;..;;.-;9///99--9.:/;/;
@M05620:37:000000000-D9766:1:1101:8832:10994 1:N:0:7
ACCACACCTTCTACAATGAGCTGCGTGTGGCTCCCGAGGAGCACCCCGTGCTGCTGACCGAGGCCCCCTGAACCCCAAGGTCAACCGCGAGAAGATGAGTGGCCCGCTACCTCTTCTGGTGGCCGCCTCCCTCCTTCCTGGCCTCCCGGAGCTGCGCCCTTTCTCACTGGTTCTCTCTTCTGCCGTTTTCCGTAGGACTCTCTTCTCTGACCTGAGTCTCCTTTGGAACTCTGCAGGTTCTAGATCGGAAG
+
CCCCCCCCFFFFGGGGGGGGGGHHGGGGHGHHHGGGGGGGGHHHHGGGGGGGHHHGHHHGGGGGGGGGGGHHHHGGGGHGBFGHHHGGGFFFGHHHHHHHHGGHHGGGGGHHHHHHHHHHHGHHGCGGGHGHHGHHHHHHHHHHHHGGGGGGGGGGGGGGGGGGGGGGGGGGGGGFFFFFFFFFFFFFFFFFFFFFFFFFFFFFFFFFFFFFFFFFFFFFFFFFFFFFFFFFFFFFFFFFFFFFFFFFDFD
@M05620:37:000000000-D9766:1:1101:5623:10996 1:N:0:7
ACCACACCTTCTACAATGAGCTGCGTGTGGCTCCCGAGGAGCACCCCGTGCTGCTGACCGAGGCCCCCTGAACCCCAAGGCCAACCGCGAGAAGATGAGTGGCCCGCTACCTCTTCTGGTGGCCGCCTCCCTCCTTCCTGGCCTCCCGGCGCTGCGCCCTTTCTCACTGGTTCTCTCTTCTGCCGTTTTCCGTAGGACTCTCTTCTCTGACCTGAGTCTCCTTTGGCACTCTGCAGGTTCTAGATCGGAAG
+
CCCCCCCCFFFFGGGGGGGGGGHHGGGEFGHHHGGGGGGGGHHHHGGGGGGGHHHHHHHGGGGGGGGGEFFGEGGGEG/F/?GHGGE/E/@/CC2?GB2>?EEHHGGGGGHHHHHHHHG<<.FF?DCDDHEHHGHHHGGCCHHGGGGD@-ADAFGCGFGGFFFFFFFFFB9BFFFFFFFFFFFFFFFFFFFFF.:AFFFFFFFFEFFFF0BFFFBFFFFFFFFFFFBFFFFFFFFFF9;FFBFFFFEF.AD
@M05620:37:000000000-D9766:1:1101:16855:10997 1:N:0:7
GAGGCTGCTTTGGAAGTACCTGACAAGCCAGGGACACAAGATCGGAAGAGCACACGTCTGAACTCCAGTCACATTACTCGATCTCGTATGCCGTCTTCTGCTTGAAAAAAAAAAATCACAATCCTATCTATTACAACTCCCTCCATCCACTCCTGCCTTCACTACCCACATACTCCCTTTATACCTATTCACCTTGTCTCCATCTTCCGCTCTTCTATCCCCACCCTTTACACTTCCCCTCTTCCTTTACT
+
A?AA>AF3BBB@FBBABB5BFGHBGDBBABBBA2BABBFGBFBAE?A222BBBBF0BFGB5DBFFF3FFF3A5DD5D5@??E1?@BBEG?BFEFGHFFGFFFF3BGG3?E<EE><02222<2222222>2@2@1<1<?1?/?C/011<11><0<1101=>1<00//.0..000=0<:/0000000000;00000:0:009900;00;;...-.009000//;/..9.///9//9///.9.../9//////;
@M05620:37:000000000-D9766:1:1101:22671:11001 1:N:0:7
ACCACACCTTCTACAATGAGCTGCGTGTGGCTCCCGAGGAGCACCCCGTGCTGCTGACCGAGGCCCCCTGAACCCCAAGGCCAACCGCGCGAAGATGCGTGGCCCGCTACCTCTTCTGGTGGCCGCCTCCCTCCTTCCTGGCCTCCCGGAGCTGCGCCCTTTCTCACTGGTTCTCTCTTCTGCCGTTTTCCGTAGGACTCTCTTCTCTGACCTGAGTCTCCTTTGGAACTCTGCAGGTTCTAGATCGGAAG
+
ABABBBABFFFFFGGFBFGGFGHHEAEBGDGHHGG2EEGGGDHFCFGGGGGGHHHHGHHGGGGCGGGGEF?FGHGGGGHGHHHHGGGEF/><C<?GH2BCDGGHFFGGCGHHHHHHHHGGGGHHGGGGGHGHHGHHHHHHHHGGGGGGGGGGGGGGGGGFFFFFFFFFFFBFFFFFFFFFFFFFFFFFFFFFF.AFFFFFFFFFFFFFF/FFFF/BFFFFFFFFFFFFFFFFFFBFF;BFF/FFFFFF.ED
@M05620:37:000000000-D9766:1:1101:14991:11007 1:N:0:7
ACCACACCTTCTACAATGAGCTGCGTGTGTCTCCCGAGGAGCACCCCGTGCTGCTGACCGAGGCCCCCCTGAACCCCAAGGCCACCCGCGAGAAGATGAGGTGAGTGGCCCGCTACCTCTTCTGGTGGCCGCCTCCCTCCTTCCTGGCCTCCCGGAGCTGCGCCCTTTCTCACTGGTTCTCTCTTCTGCCGTTTTCCGTAGGACTCTCTTCTCTGACCTGAGTCTCCTTTGGAACTCTGCAGGTTCTAGAT
+
>A>>>>AAFFFFGGGF3BAFGGHHGFEA00DG2FFEEGGE/G/BGFGG/EEF1F1FHHFEGG/EGGGGGCE01@?EGGEGFGFG/FE/EC/<<CCGGD1FF0?1FFG/FCH@CCCGHHDG1G1D0<<A.<@CC.CEGBHGHE0C:GHGG0;AE?@?-?AFB@G?A-/;F/F/BF/B;//B9FFF/:BB/9@9AFFFF?BA9?B9/9BFFF//BFFFF9/;/F/9BFF//9/;BFF/BF/B/FFFFBBB9/9
@M05620:37:000000000-D9766:1:1101:3190:11011 1:N:0:7
AGTGCCAGCTCTCAATCGCACAGGGGACCCAGGGCCTGGCCCCTCCATCCAGAAAACCTATGACCTCACCCGCTACCTGGAGCACCAACTCCGCAGCTTGGCTGGGACCTATGTGAGTATCCAGCGTAGGAATCTGGGAGTTGGGGAGGAGTGAGGAGTTGGGGAAAGACAGTCCTAACCGTGGAGGGTTCTGGTAAATGATGGGGTGAGGAGGGGCTCTTTGGATCCCACCAGTCCCCCTGTCTGGTCTA
+
AA>ABFFFBFFFGGGGGGGGGGHHGGGGFGGHFDEFAEHAGGGHGGHHFHHHFHFHHGGFHHFHHHHHHHHGGGGGHHHGHHHHGCFHGGFHGGGFFHHHGHFGCAHHGFHHHHGHHF3G3BFGCC<DD<GHHHFHHHFCCGHH?C.CGGGHHGGGGDHCGHGGGGHAG/CHH0GHHHHHGGGGGGG-9AFGGGGGGGGFFFGFG.DFFFFF9A-@--;FFBB///BBFBF.E./:9/.;99FFFFE/BFB
@M05620:37:000000000-D9766:1:1101:27936:11024 1:N:0:7
ACCACACCTTCTACAATGAGCTGCGTGTGGCTCCCGAGGAGCACCCCGTGCTGCTGACCGAGGCCCCCTGCACCCCAAGGCCAACCGCGCGAAGATGAGCTACCTCTTCTGGTGGCCGCCTCCCTCCTTCCTGGCCTCCCGGCGCTGCGCCCTTTCTCACTGGTTCTCTCTTCTGCCGTTTTCCGTCGGACTCTCTTCTCTGACCTGAGTCTCCTTTGGAACTCTGCAGGTTCTAGATCGGAAGAGCACAC
+
BBCCCCCBFFFFGGGGGGGGGGHHGGGEHGHHHGGGGGGGGHHHHGGGGGGGHHHHGHHGGGGGGGGG>F1BGHGGGGFFGGHHGGGEF/>/C><GH2?GHHHHHDGFHHHHHHGHHCGGGGHGHHGHHHHHHHHHHHHGGF-ADGBEFGGGGGGGGGFGGGGGFFFFFFFFFFFFFFDFFFFFFFFDF-:DFFFFFFFFFFFFFFFFFFFFFFFFFFFFFFFFFFFFFA;BFFBFFFFFF.9DFFF0:BF
@M05620:37:000000000-D9766:1:1101:12415:11029 1:N:0:7
AGTGCCAGCTCTCAATCGCACAGGGGACCCAGGGCCTGGCCCCTCCATCCAGAAAACCTATGACCTCACCCGCTACCTGGAGCACCAACTCCGCAGCTTGGCTGGGACCTATGTGAGTATCCAGCGTAGGAATCTGGGAGTTGGGGAGGAGTGAGGAGTTGGGGAAAGACAGTCCTAACCGTGGAGGGTTCTGGTAAATGATGGGGTGAGGAGGGGCTCTTTGGCTCCCACCAGTCCCCCTGTCTGGTCTA
+
ACAABFFFCFFFGGGGGGGGGGHHGGGGGGHHGGGGGGHHHHGHGGHHHHHHHHHHHGHHHHHHHHHHHHHGGGGGHHHHHHHHHHHHGHHHGGGGGHHHGHHGGGHHGHHHHHHHHHHHHHHHHGGGGGHHHHHHHHHGGHHHGGGGGGGHHHHHHGHHHHGGGGHHHHHHHHHHHHHHGGGGGGGGGGGGGGGGGGGGGGGGGGFFFFFFFFFFFFFFFFFFFFFFFFFFFFFFFFFFFFFFFFFFFFF
@M05620:37:000000000-D9766:1:1101:16476:11034 1:N:0:7
AGTGCCAGCTCTCAATCGCACAGGGGACCCAGGGCCTGGCCCCTCCATCCAGAAAACCTATGACCTCACCCGCTACCTGGAGCACCAACTCCGCAGCTTGGCTGGGACCTATGTGAGTATCCAGCGTAGGAATCTGGGAGTTGGGGAGGAGTGAGGAGTTGGGGAAAGACAGTCCTAACCGTGGAGGGTTCTGGTAAATGATGGGGTGAGGAGGGGCTCTTTGGCTCCCACCAGTCCCCCTGTCTGGTCTA
+
BCCCCFFFCFFFGGGGGGGGGGHHGGGGGGHHGGGGDGHHHHGGGGHHHHHHHHHHHGHHHHHHHHHHHHHGGEEGHGHHFGHGHHHHGGHHGGGGGGHHGHFFGGHHGHHHHHHHH3HHHHHHGGDGGGHHHHHHHHHGDHFHCGGGGGGHHHHHHGHHHHGGGGHHHHHHHHHHHHHHGDEGGGGG:FGGGGFFGGGGGGGFGGFFFFFFFFFFFDEFFFFFFFFAFFFFFFFFFFFFFFFFFFFFFF9
@M05620:37:000000000-D9766:1:1101:14181:11046 1:N:0:7
ACCACACCTTCTACAATGAGCTGCGTGTGGCTCCCGAGGAGCACCCCGTGCTGCTGACCGAGGCCCCCTGAACCCCAAGGCCAACCGCGAGAAGATGAGTGGCCCGCTACCTCTTCTGGTGGCCGCCTCCCTCCTTCCTGGCCTCCCGGAGCTGCGCCCTTTCTCACTGGTTCTCTCTTCTGCCGTTTTCCGTAGGACTCTCTTCTCTGACCTGAGTCTCCTTTGGAACTCTGCAGGTTCTAGATCGGAAG
+
CCCCCCCCFFFFGGGGGGGGGGHHGGEFDGHHHGGGGGGGGHHHHGGGEEGGHHHHHHHGGGGGGGGGGGGHGHGGGGHGHHGHGGGGGGGGGHHHHHHGHGGHHGGGGGHHHHHHHHHGHGHHGGGGGHGHHGHHHHHHHHHHHHGGGGGGGGGGGGGGGGGGGGGGGGCFFFFFFFFFFFFFFFFFFFFFFFFFFFFFFFFFFFFFFFFFFFFFFFFFFFFFFFFFFFFFFFFFFFFFFFFFFFFFFFF
@M05620:37:000000000-D9766:1:1101:12031:11056 1:N:0:7
ACCACACCTTCTACAATGAGCTGCGTGTGGCTCCCGAGGAGCACCCCGTGCTGCTGACCGAGGCCCCCTGAACCCCAAGGCCAACCGCGAGAAGATGAGTGGCCCGCTACCTCTTCTGGTGGCCGCCTCCCTCCTTCCTGGCCTCCCGGAGCTGCGCCCTTTCTCACTGGTTCTCTCTTCTGCCGTTTTCCGTAGGACTCTCTTCTCTGACCTGAGTCTCCTTTGGAACTCTGCAGGTTCTAGATCGGAAG
+
BBBBBBBAFFFFGGGGGGFGGGHHGGGEEFHHGGGGFGGGGHHHHGGGGGGGHHHHHHHGGGGGGGGGEFBFFHGGGGGGGHHHGGGGG/CCDFGGG?GFHGGGHGGGGGHHHHHHHHF1>EHHGFGGGHGHHGHHHHHHHHHHHHGGGGGGGGGGGGGGBFGGGGGGGGFFFFFFFFFFFFFFFFFFFFFFF.AFFFFFFFFFFFFFFFFFFFBFFFFFFFBFFF/BFFFFFFFFFAFFF/FFFFFFDFD
@M05620:37:000000000-D9766:1:1101:14182:11064 1:N:0:7
ACCACACCTTCTACAATGAGCTGCGTGTGGCTCCCGAGGAGCACCCCGTGCTGCTGACCGAGGCCCCCTGAACCCCAAGGCCAACCGCGAGAAGATGAGTGGCCCCCTACCTCTTCTGGTGGCCGCCTCCCTCCTTCCTGGCCTCCCGGAGCTGCGCCCTTTCTCACTGGTTCTCTCTTCTGCCGTTTTCCGTAGGACTCTCTTCTCTGACCTGAGTCTCCTTTGGAACTCTGCAGGTTCTAGATCGGAAG
+
BBBBBBABFFFFGGGCGFGGGGHHGGGGCGGFHGGGAEGF2GDGHGGGEEGF5FAGHHHGGG?FGGGG@F2FFGGGGGGGEHHHGGE@/<C@FF2BF2<2?/CFG//</?GGH1GDDD110<<F-C-.<<./C</<DFB0/:C0.CEAD-@C?//--;9-/0;F;0B0C/FFGGGGBBF/B///9..;./9.999./9BFFFFFBFFBFF/BB.9.BFFFB///99//:B9/B/BBFAFB9BFFBF.AAF.
@M05620:37:000000000-D9766:1:1101:16430:11067 1:N:0:7
ACCACACCTTCTACAATGAGCTGCGTGTGGCTCCCGAGGAGCACCCCGTGCTGCTGACCGAGGCCCCCCTGAACCCCAAGGCCAACCGCCCGCTACCTCTTCTGGTGGCCGCCTCCCTCCTTCCTGGCCTCCCGGCGCTGCGCCCTTTCTCCCTGGTTCTCTCTTCTGCCGTTTTCCGTCGGCCTCTCTTCTCTGACCTGAGTCTCCTTTGGCCCTCTGCAGGTTCTAGATCGGCAGAGCCCACGTCTGAA
+
CCCCCCCCFFFFGFGGGGGGGGHHGAEBGEGFHGGGGGGFFCFHEGGFEEGFHHHHHHHGGFGGGGGEGGGHGHHDEGEFGHHHEEEEC>BCF<@CF2GDDH2FGHHGGF@ADGCFG<CFHHHHG<CGHHHHGGC-:AB?ECGGGGGGFGGFGB09CFGBFBBBFFFFFFFD.FFFFFF.---;AFFFFFFFFFF;FFF9/9BBFFFFF99/0;AAEFEF0;AABBF0BBFFEF-;9AEF.;.AFAFFFBB
@M05620:37:000000000-D9766:1:1101:15732:11070 1:N:0:7
AGTGCCAGCTCTCAATCGCACAGGGGACCCAGGGCCTGGCCCCTCCATCCAGAAAACCTATGACCTCACCCGCTACCTGGAGCACCAACTCCGCAGCTTGGCTGGGACCTATGTGAGTATCCAGCGTAGGAATCTGGGAGTTGGGGAGGAGTGAGGAGTTGGGGAAAGACAGTCCTAACCGTGGAGGGTTCTGGTAAATGATGGGGTGAGGAGGGGCTCTTTGGCTCCCACCAGTCCCCCTGTCTGGTCTA
+
1>>AAFFFAFFFGGGGGFFAEAFHFEGGGGCGGGGFGGHHHHGHGGHGHHHHHHHHHGHGHFGHHHHHHHHGGGGGHGHHHHG>FHHHGHHHGG?EEHHHGGHGGGFGGHFGHHHHGGHHHGHHHGEFGGHHHHHHHHHGGHHHGGGGGGGHGHHGGCGHHHGGGGHHHGHHHHCGHFHHGGFGGGGGGGGGGGFFGGGGGGGGFBF@FFFFFF?@@@FFFFF9BFFFEFFFFFFFFFFF?FFFF//B;;B
@M05620:37:000000000-D9766:1:1101:5378:11072 1:N:0:7
ACCACACCTTCTACAATGAGCTGCGTGTGGCTCCCGAGGAGCACCCCGTGCTGCTGACCGAGGCCCCCCTGAACCCCAAGGCCAACCGCCCGCTACCTCTTCTGGTGGCCGCCTCCCTCCTTCCTGGCCTCCCGGCGCTGCGCCCTTTCTCACTGGTTCTCTCTTCTGCCGTTTTCCGTCGGACTCTCTTCTCTGACCTGAGTCTCCTTTGGCACTCTGCAGGTTCTAGATCGGAAGAGCACACGTCTGAA
+
CCCCCCCCFFFFGGGGGGFGGGHHGGGEHGHHHGGGGGGGGHHHHGGGGGGGHHHHHHHGGGGGGGGGGGGHHHHGGGGHFHHHHGGGG>CDG//B?FH?GHHHHHHGH?ADGGGHGHHGHHHHHHHHFHHHGGG-ACGGGGGGACGGGGG0FGGGGGGGGGFGFFFFFFFFFFFFFFF.;B-;CFFFFFFFFFFFFFFFFFFFFFFFFFFF00;FFFFF0;FAFFF0FFFFFF.;DA?B0AFFFFEFFFF
@M05620:37:000000000-D9766:1:1101:10953:11078 1:N:0:7
CGTGCCAGCTCTCAATCTCACATGGGACCCAGGGCCTGGCCCCTCCATCCAGAAAACCTATGACCTCACCCGCTACATGGAGCCCCAACTCCGCAGCTTGGCTGGGACCTATGTGAGTATCCAGCGTAGGAATCTGGGAGTTGGGGAGGAGTGAGGAGTTGGGGAAAGACAGTCCTAACCGTGGAGGGTTCTGGTAAATGATGGGGTGAGGAGGGGCTCTTTGGCTCCCACCAGTCCCCCTGTCTGGTCTA
+
>>AA1ABFAB1BFBFFGBB3BB3BBB0BEECE0A?EFF0FFA/FAE01FGBFHFHF0AF1B1ADGFFE/BG/@/@>1B@>1>B>/EECEFECEAEEEBGEEHH/?EFHG0FGHHGHHBHGGFHGH???//@FGHHHHGGFCHHGCCEG<.<GHGHAF.<GHHGC..CGHHGGGHCFHHHHC:CCBFB@9.CBFFBBFGCFFFBFFBAACFFFBF@@@?FFFFBBF;;9?BABEAFFFFFF@AFFB9/99//
@M05620:37:000000000-D9766:1:1101:2406:11081 1:N:0:7
AGTGCCAGCTCTCAATCGCACAGGGGACCCAGGGCCTGGCCCCTCCATCCAGAAAACCTATGACCTCACCCGCTACCTGGAGCACCAACTCCGCAGCTTGGCTGGGACCTATGTGAGTATCCAGCGTAGGAATCTGGGAGTTGGGGAGGAGTGAGGAGTTGGGGAAAGACAGTCCTAACCGTGGAGGGTTCTGGTAAATGATGGGGTGAGGAGGGGCTCTTTGGCTCCCACCAGTCCCCCTGTCTGGTCTA
+
>AAAAFFFACFFGFFGGEEFEABFBEGGGGCDGGEEFFFCFFEHFGBGHHEFEBHHAEFHHGHGGGCFGGHGGGCEGGHFHHBEGHFGFFHHGEEFGGHHGGHAEEGHEHHHHHHHHFHHHHFHHG?</<FHHGHHHHFFCHFH?DFGFFGHHHHHGDCFFHGGGGHGHHGHGHGGHGHHGFGGGGGG;C?FGF0BFFGGGGGFGFFFFFFFDFAFCDFFFFBFFEFEEFFFFFFFFFFFFFFFFFF9FFB
@M05620:37:000000000-D9766:1:1101:2421:11094 1:N:0:7
AGTGCCAGCTCTCAATCGCACAGGGGACCCAGGGCCTGGCCCCTCCATCCAGAAAACCTATGACCTCACCCGCTACCTGGAGCACCAACTCCGCAGCTTGGCTGGGACCTATGTGAGTATCCAGCGTAGGAATCTGGGCGTTGGGGAGGAGTGCGGAGTTGGGGACAGACAGTCCTAACCGTGGAGGGTTCTGGTAAATGATGGGGTGAGGAGGGGCTCTTTGGCTCCCACCAGTCCCCCTGTCTGGTCTA
+
AAABBFFFBFFFGGGGGGGGGGHHGCAEEGHHGGGGGGHHHHGHGGHHHHHHHHEGFEGFGHHHHHHHHHFEEEGGHHFHFHHHHH?FFHHHGGGGGHG3/G3FEG0FE22GBGFDGHHFFF3FGGA/BBDGGDGDBG/A<CCACC.AC<AGG0@?-@EFH/AC.-.;9./9FFFGG0FA9E9A.9A?FGGFFFFFBFFF/BBF.DADEFFBDFFFAF.9:BFF/FFFF.FFFFFFFFFFFF9FFFFFBF/
@M05620:37:000000000-D9766:1:1101:10952:11096 1:N:0:7
AGTGCCAGCTCTCAATCGCACAGGGGACCCAGGGCCTGGCCCCTCCATCCAGAAAACCTATGACCTCACCCGCTACCTGGAGCACCAACTCCGCAGCTTGGCTGGGACCTATGTGAGTATCCAGCGTAGGAATCTGGGAGTTGGGGAGGAGTGAGGAGTTGGGGAAAGACAGTCCTAACCGTGGAGGGTTCTGGTAAATGATGGGGTGAGGAGGGGCTCTTTGGCTCCCACCAGTCCCCCTGTCTGGTCTA
+
>A>>>FFFBFFFGGGGGGGCGFHHGAEEGGHHAEEGGGHHHHGHGGHHHHHHHHHGHGHHHGHHHGHHHHHGGEEGHHHH?GHHHHC?EHHHGGCGGHGHGHHGGGHHG2GHHHHHHHHHHHHHHGGGGGHHHHHHHHHGGHHHGGGGGGGHHHHHHGHHHHGGGGHHHHHHHHHHHHHHGGGGGGGGFGGGGGGGGGGGGGGGGGFFFFFFFFFFFFFFFFFFFFFFFFFFFFFFFFFFFFFFFFFFFFF
@M05620:37:000000000-D9766:1:1101:6042:11100 1:N:0:7
ACCACACCTTCTACAATGAGCTGCGTGTGGCTCCCGAGGAGCACCCCGTGCTGCTGACCGAGGCCCCCCTGAACCCCAAGGCCAACCGCGAGAAGATGCCCAGGTGAGTGGCCCGCTACCTCTTCTGGTGGCCGCCTCCCTCCTTCCTGGCCTCCCGGAGCTGCGCCCTTTCTCACTGGTTCTCTCTTCTGCCGTTTTCCGTAGGACTCTCTTCTCTGACCTGAGTCTCCTTTGGAACTCTGCAGGTTCTA
+
CCCCCCCBFFFFGGGGGGGGGGHHGGGEGGHHHGGFGGGGGHGHHGGGGGGGHHHHGHHGGGGGGGGGGGGHGHHGGGGHGHHHHGGGGGGGGGHHHHGHHHGGGHHHHHGGHHGGGGGHHHHHHHHHHHGHHGGGGGHGHHGHHGGGGGGGGGGGGG-BDFGGGGFFFFFFFFFFFFFFFFFFFFFFFFFFFFFFFFFFFFFFFFFFFFFFFFFFFFFFFFFFFFFFFFFFFFFFFFFFFFFFFFFFFFF
@M05620:37:000000000-D9766:1:1101:18756:11107 1:N:0:7
GAGGCTGCTTTGGAAGAAACTGACAAGCCAGGGACAAAAGATCGGAAGAGCACACGTCTGAACTCCAGTCACATTACTCGATCTCGTATGCCGTCTTCTGCTTGAAAAAAAAAAACATACATACAAACTCCTCACCAACTCCCCAATCATCCCCAAGATGCTACACCCCTAGCCATTACATCCGTCCTTTCCCCTTTCGCACCATTGTTTCACCCCTTGCCCACTTCTCCTCCTTAGACCTTGTACCTTCC
+
BABBCBFBFFFFGGGGGGGGGGHHHHGHGHFGGGGGFHGFCFGEEC2EABGHHEGGEHHFFABDBF3FDG3DBDGHHFGFHHAGHB?EGFHHGFGHGHHGHHHHHHGHCEEE</>//22@2222222/>1?1F1/?1//=F=FA0.0>11>D.F0..<<=<D0D0</<EE./0C0000:000;.:9.900000;B990:;.--.:0000/;0;0ABAAB0:90..;90::0;//00;0:9:;09000;0;/
@M05620:37:000000000-D9766:1:1101:26564:11113 1:N:0:7
AGTGCCAGCTCTCAATCGCACGGGGGACCCAGGGCCTGGCCCCTCCATCCAGAAAACCTATGACCTCACCCGCTACCTGGAGCACCAACTCCGCAGCTTGGCTGGGACCTATGTGAGTATCCAGCGTAGGAATCTGGGAGTTGGGGAGGAGTGAGGAGTTGGGGAAAGACAGTCCTAACCGTGGAGGGTTCTGGTAAATGATGGGGTGAGGAGGGGCTCTTTGGCTCCCACCAGTCCCCCTGTCTGGTCTA
+
>A1>AFDFAFFFGGGFAFF1EEE0AEAGAAFH/EE?FFHHFHGCEGHHGFEG1EBFHFEFFHHHHBGHHHFGG/>EHFFHGBGHHHFCEFHHGGGC@FDG/GHGE/CGGHGHF?FF<GHHHDGHHGGGGGHHFHHFHHFE<GDBCGC@CGFGCCCCCEGCHH@GGGGAFFFGBFGFGGFFGGEGBFB@BFFFFFBBFFFFFFFFFFF?EFFFFF@@@@FF/99FBFBE-BFBEFFFFFFF-AFFFFFFFE/
@M05620:37:000000000-D9766:1:1101:16050:11116 1:N:0:7
AGTGCCAGCTCTCAATCGCACAGGGGACCCAGGGCCTGGCCCCTCCATCCAGAAAACCTATGACCTCACCCGCTACCTGGAGCACCAACTCCGCAGCTTGGCTGGGACCTATGTGAGTATCCAGCGTAGGAATCTGGGAGTTGGGGAGGAGTGAGGAGTTGGGGAAAGACAGTCCTAACCGTGGAGGGTTCTGGTAAATGATGGGGTGAGGAGGGGCTCTTTGGCTCCCACCAGTCCCCCTGTCTGGTTTA
+
AABABFFFBFFFGGGGGGGGG?GAFFAFGGEHFFEG2FGFAG2GEGHBGFHFH3FCG13GA3BGH5FFGCHGG/>E2GDG2EFEFEHEEHGFEGC@EHHF/GFEECHHGHHHGHHHHFHHHHFHHGGGGGHHHHHHHHHGGHHGGGGGGGGGHHHHHGHHHHGGGGHHHHHHHHHHHHHHGGGGGGGGGGGGGGGGGGGGGGGGGGDFFFFFFFFFFFFFFFFFFFFFFFFDFFFFFFFFFFFFFFFFFFF
@M05620:37:000000000-D9766:1:1101:28366:11136 1:N:0:7
ACCACACCTTCTACAATGAGCTGCGTGTGGCTCCCGAGGAGCACCCCGTGCTGCTGACCGAGGCCCCCCTGAACCCCAAGGCCAACCGCGAGAGGTTAAAGGAGCGCTGCCGCCTGCGTCGTCTGCTGGCCGCCTCCCTCCTCTCCCGTCGCCGCGCGCTGTCTCGCTGGTTCTCTCTTCTGCCGTCTTCCGTAGTCCTCTGTACTCTGCTCTCAGTCTCCTTTCGCCTTCTGCAGTATCCAGATGGTACG
+
AA1AAA1AFF11BFFA3ABF1GEAEEEEG0FGHGG0EAEAFHHHHGEGE/EAGGHHHGCFGGGGCFEE//>FGHCEFG/FCG/<?F/<///<</<10112?10////</><-<->..-.<-<C..0;0/:::AA..;.9/9/909//...9;9---9@@@--//;/9---BBFFB9BF//;//9-A-FEFBB/-;;/99;//B/99B////;F//:/://;/99;A-99-9B9/////;/9/;///////-
@M05620:37:000000000-D9766:1:1101:20044:11185 1:N:0:7
AGTGCCAGCTCTCAATCGCACAGGGGACCCAGGGCCTGGCCCCTCCATCCAGAAAACCTATGACCTCACCCGCTACCTGGAGCACCAACTCCGCAGCTTGGCTGGGACCTATGTGAGTATCCAGCGTAGGAATCTGGGAGTTGGGGAGGAGTGAGGAGTTGGGGAAAGACAGTCCTAACCGTGGAGGGTTCTGGTAAATGATGGGGTGAGGAGGGGCTCTTTGGCTCCCACCAGTCCCCCTGTCTGGTCTA
+
AA>>AF@@AFFFGGGFAFGFEEHEGGEEAECG0AECFFHAFGECEGCFFFGGH0AGHGFGFGEHHFHHHHHEG/EEHFFHCFHHHHGEFHHHGGGGGHHECHBGGGHHGHHHGHDGDGHFHGHHGCGGGGHHHHHFFFFF<GFFCGGCCGGFGGGFGGGFH<CGEFHFHFGHHHHHHGHHGGGGFEB@GEFGFFFGFFGGFGGGGGB-A-FFFF;@@@FFFFFFFFFFFFFFFEFFFFFF@FFFFFFFFF9
@M05620:37:000000000-D9766:1:1101:17293:11191 1:N:0:7
ACCACACCTTCTACAATGAGCTGCGTGTGGCTCCCGAGGAGCACCCCGTGCTGCTGACCGAGGCCCCCCTGAACCCCAAGGCCAACCGCGAGAAGATGAGAGTGGCCCGCTACCTCTTCTGGTGGCCGCCTCCCCCCTTCCTCGCCTCCCGGTCCCGCGCCCTTGCCCACTGTCCCTCTCTTTCTCCGTTTTCCGTAGGCCTCTCCTTTTTGACCCGCGTCTCCTTTTCAACTCTGCAGGTTCTGGTTCGG
+
ABBBBABAFFFFGGGGGGGGGGHHGGGGGGHHHFGDEFG?GGEHHGGGDEGFHHHHHHHGGGGGGGGGGGGHGFHGGG?GFGHHEFEEGGGGGGHE2G2<222</<<///>-><1>G11111=/.<.<-<CCGA.C:9.;/00.9A...99---;.;-99B-9B.;/B/.;////;9..9B9///;/..;/.;/.9...///.///9////9.99.9;;-99BF:9//////:9////9.;/9B///9;--
@M05620:37:000000000-D9766:1:1101:12012:11212 1:N:0:7
AGTGCCAGCTCTCAATCGCACAGGGGACCCAGGGCCTGGCCCCTCCATCCAGAAAACCTATGACCTCACCCGCTACCTGGAGCACCAACTCCGCAGCTTGGCTGGGACCTATTGAGTATCCAGCGTAGGAATCTGGGAGTTGGGGAGGAGTGAGGAGTTGGGGAAAGACAGTCCTAACCGTGGAGGGTTCTGGTAAATGATGGGGTGAGGAGGGGCTCTTTGGCTCCCACCAGTCCCCCTGTCTGGTCTAT
+
A?1>AFFFAFFFBGGBBFF1E?G0EC0EE?GH0EE/AFH00GEECFFHGAAGFH1AGEBFFG2GHDHHHHHG>/EEHHFH0>BGFHHCFCGFC/>>>0BFEBGGGGHHGFFDGFHHHHHGHBGHCCCCCGHHHGHFHFEEGF?CCGGGGF0<GGHFFGBGHCGAACGC:GFCGCGGCHFGGFGBAFG;AAFGGGGGGGGGEFFGBA-EFA/AA@@@@FBFFFFFFFAE-ABFF:BFFFF?F/FFFFBFFFB
@M05620:37:000000000-D9766:1:1101:26396:11218 1:N:0:7
AGTGCCAGCTCTCAATCGAACAGGGGACCCAGGGCCTGGCCCCTCCATCCAGAAAACCTATGACCTCACCCGCTACCTGGAGCACCAACTCCGCAGCTTGGCTGGGACCTATGTGAGTATCCAGCGTAGGAATCTGGGAGTTGGGGAGGAGTGAGGAGTTGGGGAAAGACAGTCCTAACCGTGGAGGGTTCTGGTAAATGATGGGGTGAGGAGGGGCTCTTTGGCTCCCACCAGTCCCCCTGTCTGGTCTA
+
AAAAAFF1AFFFGGGGGG1CGEHGGGEGGGHHF0EE/BGHGHGHGGHGHHGHGHHBGGH1FGFHHHHHHHFEG@EGHFHHFFGHFHH/EFGFEE?EEHGHGHHGGGHHGHHHHHHHHHHHHHHHHGFGGGHGHHHHHHGGGHHHGGGGGGGHHHHHGFHHHHGGGGHHHHHHHHHHHHHHGGEGGGGGEFGEFGFGGGGGGGGGGGG@FFFFFF@@@@FFFFFFFFFFFFFFFFFFFFFF@FFFFFFFFFF
@M05620:37:000000000-D9766:1:1101:8068:11229 1:N:0:7
ACCACACCTTCTACAATGAGCTGCGTGTGGCTCCCGAGGAGCACCCCGTGCTGCTGACCGAGGCCCCCCTGAACCCCAAGGCCAACCGCGAGAAGATGACCAGGTGAGTGGCCCGCTACCTCCTCTGGTGGCCGCCTCCCTCCTTCCTGGCCTCCCGGAGCTGCGCCCTTTCTCACTGGGTCTCTCTTCTGCCGTTTTCCGTAGGACTCTCTTCTCTGACCTGAGGCTCCTTTGGAAATCTGCAGGTTCTA
+
CCCCCABBFFFFGGGGGGGGGGHHGGGEHGHHHGGGFGGGGHEHHGGGEGGGHGHHHHHGGGGGGGGGGGGHHHHGGGGHGHHHHGGGGGGGGGHHHH2?G20?==??1??/FHC@-<DH1<.<<=0<=<C.C--=..CEC/E:F0FBBFFFBAGG.A-=@.BF-@DF-BF0000B00B.;:99000BB000;9.AFFFF.::.AB0/:000BBB:999:FBFFF...9A0BFBF0B0:000009F.;990
@M05620:37:000000000-D9766:1:1101:12451:11244 1:N:0:7
ACCACACCTTCTACAATGAGCTGCGTGTGGCTCCCGAGGAGCACCCCGTGCTGCTGACCGAGGCCCCCTGAACCCCAAGGCCAACCGCGAGAAGATGAGTGGCCCGCTACCTCTTCTGGTGGCCGCCTCCCTCCTTCCTGGCCTCCCGGAGCTGCGCCCTTTCTCACTGGTTCTCTCTTCTGCCGTTTTCCGTAGGACTCTCTTCTCTGACCTGAGTCTCCTTTGGAACTCTGCAGGTTCTAGATCGGAAG
+
BCBCCCCBFFFFGGGGGGGGGGHHGFGGHGHHHGGGGGGGDHHHHGGGEGGGHHHHHHHGFGGGGGGGGGGFHHGGGGHGHHHHGGGGGGGGGHHHHHHHHGGHHGGGGGHHHHHHHHHGHGHHGGGGGHGHHGHHHHHHHHHHHHGGGGGGGGGGGGGGGGGGGGGGGG;FFFFFFFFFFFFFFFFFFFFFFFDFFFFFFFFFFFFFFFFFFFFFFFFFFFFFFFFFFFFFFFFFFFFFFFFFFFFFFFD
@M05620:37:000000000-D9766:1:1101:8213:11249 1:N:0:7
AGTGCCAGCTCTCAATCGCACAGGGGACCCAGGGCCTGGCCCCTCCATCCAGAAAACCTATGACCTCACCCGCTACCTGGAGCACCAACTCCGCAGCTTGGCTGGGACCTATGTGAGTATCCAGCGTAGGAATCTGGGAGTTGGGGAGGAGTGAGGAGTTGGGGAAAGACAGTCCTAACCGTGGAGGGTTCTGGTAAATGATGGGGTGAGGAGGGGCTCTTTGGCTCCCACCAGTCCCCCTGTCTGGTCTA
+
>A>3>FFFAFFFGBGGGFGGGGHHGG?EEGHHAEEE2FHHHHGGGGHHHHHHHHHBGFHHBGGHHGHHHHHGE>EEHEBG2FHHFH1?EHHHGGGGCHHHGHHGGGHHGHGHHHHBGHHHHHHHHGGACGDGHHHHHH0FFHHHGGEGG.CGH0DGCEGHHHGGA..C/;/;GHHHFGHHGGGGDFGGDGGGGGGGGGGGGGGGGGFFFFFFFFFFFFFFFFFFFFFFFFFFFFFFFFFFFFFFFFFFFFF
@M05620:37:000000000-D9766:1:1101:5639:11278 1:N:0:7
AGTGCCAGCTCTCCGTCGCACAGGGTCCCCAGTGCCTGGCCCCTCCATCCAGAAAACCTATGACCTCACCCGCTACCTCGCGCACCCACTCCGCAGCTTGGCTGGGACCTATGTGCGTATCCCGCGTCGGCCTCTGGGCGTTGGGGCGGCGTGCGGCGTTGGGGCCCGCCAGTCCTAACCGTGGCGGGTTCTGGTAAATGATGGGGTGAGGAGGGGCTCTTTGGCTCCCACCAGTCCCCCTGTCTGGTCTA
+
>>3>>BDFBFFFGGGABAE2EAGDFB3BFBBA3BBBDBFGHHGHGGFFGAGHH3GABEFGBADGH5BBGHH>>0/>FG3B>>>EEGG??GH2/?/E<F3B?FGGGGGHGHGHHDH2?F<BGH1?ADG->C-.<CGHGGEGGDFC@CCFG?DDFFDF-@DFFFFF.----:-:BFFF/:BFFFFF-@=DFFFFFFFBBFFF/FFFFFFF?F?/;AABDFFFFFFFFFFFF.FFAFFFFFFFFFFFFFFFFFF
@M05620:37:000000000-D9766:1:1101:5011:11342 1:N:0:7
AGTGCCAGCTCTCCATCGCACAGGGGACCCAGGGCCTGGCCCCTCCATCCAGAAAACCTATGACCTCACCCGCTACCTGGCGCACCCACTCCGCAGCTTGGCTGGGACCTATGTGAGTATCCAGCGTCGGACTCTGGGCGTTGGGGCGGCGTGCGGCGTTGGGGACAGCCAGTCCTAACCGTGGAGGGTTCTGGTAAATGATGGGGTGAGGAGGGGCTCTTTGGCTCTCACCAGTCCCCCTGTCTGGTCTA
+
>A>>>BDFBFFFGEGGFEGAECHDG2BAE2BFABEAAFGHHHGHGGGHHBFGHCH2BEGFBBGHHDBBGHH>E>/>FGBB1>?EEGG??GH?>E/E>GBFFGHGGGHHGHGHHHH2@GDGHHBGGFG/AD>->GHHFB.@DCGAC@.:B-AFGFFF-@DFFFAF.-.:.;.:BFFFF/FFCFFF.;ABFFFFFFFBFFFF/FFFFFFF?FFBDFFFFFFFFFFFFFF/F/BF/AFFFFFFFFFFFFFFFF/
@M05620:37:000000000-D9766:1:1101:14024:11342 1:N:0:7
ACCACACCTTCTACAATGAGCTGCGTGTGGCTCCCGAGGAGCACCCCGTGCTGCTGACCGAGGCCCCCCTGAACCCCAAGGCCAACCGCGAGAAGATGAGGTGAGTGGCCCGCTACCTCTTCTGGTGGCCGCCTCCCTCCTTCCTGGCCTCCCGGAGCTGCGCCCTTTCTCACTGGTTCTCTCTTCTGCCGTTTTCCGTAGGACTCTCTTCTCTGACCTGAGTCTCCTTTGGAACTCTGCAGGTTCTAGAT
+
BBBBBBBBFFFFGGGGGGGFGGHHGGGGHGHHHGGFFGGGGHHHHGGGEGGGGHGGHHHGFGGGGGGGGGGGHHEGGGGHGHHHGGGGGGCFCGGEDGHGHHGHHHHGGHHGGGGGHHHHHHHHHGHGHHCFGDGHGHHGHHHHHHGGGGGGGGGDGGGGGGGGFFFFFFFFFFFF9BFFFFFFFFFFFFFFFFFFFFFFFFFFFFFFFFFFFFFFFFFFFFFFFFFFFFFFFFFFFFFFBFFFFFF/BF;
@M05620:37:000000000-D9766:1:1101:5301:11349 1:N:0:7
GAGGCTGCTTTGGAAGAAACTGACAAGCCAGGGACACAAGATCGGAAGATCACACCTCTGAACTCCAGTCACCTTACTCGATCTCGTATTCCGTCTTCTGCTTTAAAAAAAAAAAAACCAAATTATGCATTCCAATCACCTCCTATCTACACATCCCTTGAATACCCCCACATTCCTCTATGACCATTTTGACTATTTGCGCACTACACACTATATTACCCTATCTTCCCGTCAGCCCTGTTACGATATTC
+
A?AB>AFB4DDDGBABFGGFGGHBBFABFEFCECBFGHGHHHBAE22BF5BBF3E1BBBF5ABGB33BDF35BBFBBF5?BBBBDBBEG3BB?BFB1BFG4BF4BGFHHGGGGEB/////</22111111?11111011?1<.0111111101110.00/000000/.--..000;00000000/:00009.;0000;00;----0/9/0.//000009///.//:///......;/...;/999.:.-//
@M05620:37:000000000-D9766:1:1101:11929:11350 1:N:0:7
AGTGCCAGCTCTCAATCGCACAGGGGACCCAGGGCCTGGCCCCTCCATCCAGAAAACCTATGACCTCACCCGCTACCTGGAGCACCAACTCCGCAGCTTGGCTGGGACCTATGTGAGTATCCAGCGTAGGAATCTGGGAGTTGGGGAGGAGTGAGGAGTTGGGGAAAGACAGTCCTAACCGTGGAGGGTTCTGGTAAATGATGGGGTGAGGAGGGGCTCTTTGGCTCCCACCAGTCCCCCTGTCTGGTCTA
+
ABAABFFFBFFFGGGGGGGGGGHHGGGGGGHHGGGGGGHHHHGHGGHHHHFHHHHHHGHHHHHHHHHGHHHGGGGGHHHHFHHHHHHHGHHHGGGGGHHGGHHGGGHHGHHHHGHB3G3GDF3FFCGA//22@GHHEH0<<?FHCG.-A>E<G00C0<GHHHF?E.GHHGHHHHHHC0CGGFEG.CABFFGGGFBFFGBFFGGGGGFFEAF/ADFFFFFFFFFFFFFFF.AD.9FFFFFDFFFFFFFFFF/
@M05620:37:000000000-D9766:1:1101:24096:11356 1:N:0:7
AGTGCCAGCTCTCAATCGCACAGGGGACCCAGGGCCTGGCCCCTCCATCCAGAAAACCTATGACCTCACCCGCTACCTGGAGCACCAACTCCGCAGCTTGGCTGGGACCTATGTGAGTATCCAGCGTAGGAATCTGGGAGTTGGGGAGGAGTGAGGAGTTGGGGAAAGACAGTCCTAACCGTGGAGGGTTCTGGTAAATGATGGGGTGAGGAGGGGCTCTTTGGCTCCCACCAGTCCCCCTGTCTGGTCTA
+
BCBBCFFFDFFFGGGGGGGGGGHHGGGGGGHHGGGGGGHHHHGHGGHHHHGHHHHHHGHHHHHHHHHHHHHGGGGGHHHHHHHHHHHHGHHHGGGGGHHHGHHGGGHHGHHHHHHHHHHHHHHHHGGGGGHHHHHHHHHGGHHHGGGGGGGHHHHHHGHHHHGGGGHHHHHHHHHHHHHHGGGGGGGG;FFGGGFGGGGGHGGGGGFFFFFFFFFFFFFFFFHFFFFFFFFFFFFFFFFFFFFFFFFFFFF
@M05620:37:000000000-D9766:1:1101:14012:11357 1:N:0:7
ACCACACCTTCTACAATGAGCTGCGTGTGGCTCCCGAGGAGCACCCCGTGCTGCTGACCGAGGCCCCCCTGAACCCCAAGGCCAACCGCGAGAAGATGAGGTGAGTGGCCCGCTACCTCTTCTGGTGGCCGCCTCCCTCCTTCCTGGCCTCCCGGAGCTGCGCCCTTTCTCACTGGTTCTCTCTTCTGCCGTTTTCCGTAGGACTCTCTTCTCTGACCTGAGTCTCCTTTGGAACTCTGCAGGTTCTAGAT
+
BBBBBBBBFFFFGGGGGGGGGGHHGGGGHGHHHGGGGGGGGHHHHGGGEGGGHHHHGHHGGGGGGGGGGGGHGHHGGGGHGHHHHGGGGGGGFGHGHHHHHHHHHHHGGHHGGGGGHHHHHHHHHHHGHHGGGGGHGHHGHHHHGHGGGGGGGGGGGGGGGGGGFFFFFFFFFFFFFFFFFFFFFFFFFFFDFFFFFFFFFFFFFFFFFFFFFFFFFFFFFFFFFFFFFFFFFFFFFFFFFFFFFFFFFFB
@M05620:37:000000000-D9766:1:1101:7905:11357 1:N:0:7
ACCACACCTTCTACAATGAGCTGCGTGTGGCTCCCGAGGAGCACCCCGTGCTGCTGACCGAGGCCCCCCTGAACCCCAAGGCCAACCGCGAGAAGATGAGGTAAGTGGCCCGCTACCTCCCTCGGTTGCCGCCTCCCTCCTTCCTGGCCGCCCGGACCTGCGCCCTTTCTCACTGGCTCTCTCTCTCGCCTTTTTCCTTACGACTCTCTTTCCTGACCTGAGTCTCTTTTGGAACTCTGTATGTTCTATAT
+
AAA?AAAAFFFFGGGGGGG1B1GGGFFEHGFGAFGGGGGGGHHHHGGGGGGGFFFHHHHEGGGGGCGGGGGHHGHGGC?H/GHHEGG?CGCC?CFGHGH10012?F11/?/AC---FHH..0/-..<AC0--;:.:CGGG/CHGF0/;.-;;A----;--;9-;;-//BF9/;F/--;///;FF///--9--//////;//;-;-99FF////;:/;9/;/-;B/://;//-/////9/9//;9//////;
@M05620:37:000000000-D9766:1:1101:24080:11371 1:N:0:7
AGTGCCAGCTCTCAATCGCACAGGGGACCCAGGGCCTGGCCCCTCCATCCAGAAAACCTATGACCTCACCCGCTACCTGGAGCACCAACTCCGCGGCTTGGCTGGGACCTATGTGAGTATCCAGCGTAGGAATCTGGGAGTTGGGGAGGAGTGAGGAGTTGGGGAAAGACAGTCCTAACCGTGGAGGGTTCTGGTAAATGATGGGGTGAGGAGGGGCTCTTTGGCTCCCACCAGTCCCCCTGTCTGGTCTA
+
>AAABFFFBFFFGEGGG2AAEEBFBEEGGGCGGGGGGEGCGGGHGGGHHHGHFFBGCEHHHD5GFGFGHHFGGGFGHHHBGGH?FGHHGHHHEE//</<>BHHFGDGHA2GDGHHHHGGFHHHGHF??>EGHF1FGHHHG>FHHGGEGFAEGGHHAHA:/CH@CCEHGEGGGGGFGGFGGG;CCFGDF;9CBFFFFFFFFFFF/.99@EFFFAAC-@;.;BF9//BFFEFFFFAFF//ADCFFFFFF/;/B
@M05620:37:000000000-D9766:1:1101:17744:11373 1:N:0:7
AGTGCCAGCTCTCAATCGCACAGGGGACCCAGGGCCTGGCCCCTCCATCCAGAAAACCTATGACCTCACCCGCTACCTGGAGCACCAACTCCGCAGCTTGGCTGGGACCTATGTGAGTATCCAGCGTAGGAATCTGGGAGTTGGGGAGGAGTGAGGAGTTGGGGAAAGACAGTCCTAACCGTGGAGGGTTCTGGTAAATGATGGGGTGAGGAGGGGCTCTTTGGCTCCCACCAGTCCCCCTGTCTGGTCTA
+
CCBBCFFFDFFFGGGGGGGGGGHHGGGGGGHHGGGGGGHHHHGHGGHHHHHHHHHHHGHHHHHHHHHHHHHGGGGGHHHHHHHHHHHHGHHHGGGGGHHHGHHGGGHHGHHHHHHHHHHHHHHHHGGGGGHHHHHHHHHGGHHHGGGGGGGHHHHHHGHHHHGGGGHHHHHHHHHHHHHHGGGGGGGGEGGGHGGGGGGGGGGGGGFFFFFFFFFFFFFFFFFFFFFFFFFFFFFFFFFFFFFFFFFFFFF
@M05620:37:000000000-D9766:1:1101:12691:11376 1:N:0:7
ACCACACCTTCTACAATGAGCTGCGTGTGGCTCCCGAGGAGCACCCCGTGCTGCTGACCGAGGCCCCCTGAACCCCAAGGCCAACCGCGAGAAGATGAGTGGCCCGCTACCTCTTCTGGTGGCCGCCTCCCTCCTTCCTGGCCTCCCGGAGCTGCGCCCTTTCTCACTGGTTCTCTCTTCTGCCGTTTTCCGTAGGACTCTCTTCTCTGACCTGAGTCTCCTTTGGAACTCTGCAGGTTCTAGATCGGAAG
+
AAAAAAAAFFFFGGGGGGGGGGHHGGGGGGFGEFFEEFEEEG2FHGGGGGEFEHGHHHHGEGGGGEGE/FBFF?EE1EFFHHEHGE/E//>BDGC2F2F?D=FGH@DCCFF?FGDHDDD1<<CF-@G?AGC/<C/CGHH0/.G0CCCEG-@B.;B-:CA-=CFFC0;0;90=;BFBFBFF099B>:D/A0:A0.:.00BFFFFF000;B:BF09/B0FF9F0BFF/0:BFF00B0BF.B000;BF09A..:
@M05620:37:000000000-D9766:1:1101:21760:11376 1:N:0:7
ACCACACCTTCTACAATGAGCTGCGTGTGGCTCCCGAGGAGCACCCCGTGCTGCTGACCGAGGCCCCCCTGAACCCCAAGGCCAACCGCCAGCCACCTCGTCTGGTGGCCGCCTCCCTCCTTCCTGGCCTCCCGGCGCTGCGCCCTTTCTCCCTGGTTCTCTCTTCTGCCGTTTTCCGTCGGCCTCTCTTCTCTGACCTGAGTCTCCTTTGGACCTCTGCAGGTTCTTGATCGGCAGAGCCCACGTCTGAA
+
>A11AA>AFFFFDAGB3FG1A1BFE0AAA0EF1BFEGGE/ECG0FEGEAEGC1FABEG0FCGC?FE/>EE?0@1CEEE/>//FGHF//<<////??<?0/?<<FF??/F0//>ECCF<GCHFFCH0/<CGGHFFGCC?-AB-AFG@BFFFGGG/:9/;F0F0:CFBFB/9@-;B-BBFF-=-@BFFFF99FFFFBBFFFFFFFFFFFFFFFF//:;FFFF/BF-/;;/;9;F-;-@@EEB-AFF@E9;EBF
@M05620:37:000000000-D9766:1:1101:26000:11380 1:N:0:7
ACCACACATTCTACAATGAGCTGCGTGTGGCTCCCGAGGAGCACCCCTTGCTGCTGACCGAGGCCCCCAGCACCCCCACGACAACCGAGAGAAAATGCGTGGCCCGCTCGCTCTTCTTGTTTCCGAATCCCTCCTTCCCGGCCTACCGGCGCTGCGCCCTTTATCCCTTGTTCTCTCTTCTGCCGTTTTCCGTCGGACTCTCTTCTCTGCCCTGCGTCTCCTTTGGCACTCTTCCGGTTCTCGATCGGCAG
+
>AAB>>A>45BBGFB4FFBBAFGHGEG24EA2B2BB2E2AAB2FFEE1BBBFDFHHGFHAE??>?ECE/BBBB?EE>E/>/>><F?@/<>>/B22?B2/?///?/><>//>>><FFG111>011<..<.0<<CEGHHG/;-;AE/;G-B-ADB-D?D99;BF/;B/;9/.BFFFFFFFF/B/BF;DDFEFFD;99D-;;BF/;99/BB//;AFF.;A;9BF;BFFF//99;B///.9-;;B/;BB;9A---
@M05620:37:000000000-D9766:1:1101:11068:11382 1:N:0:7
ACCACACCTTCTACAATGAGCTGCGTGTGGCTCCCGAGGAGCACCCCGTGCTGCTGACCGAGGCCCCCCTGAACCCCAAGGCCAACCGCGAGAAGATGCCCAGGTGAGTGGCCCGCTACCTCTTCTGGTGGCCGCCTCCCTCCTTCCTGGCCTCCCGGAGCTGCGCCCTTTCTCACTGGTTCTCTCTTCTGCCGTTTTCCGTAGGACTCTCTTCTCTGACCTGAGTCTCCTTTGGAACCTGCAGGTTCTAG
+
BBBABBBBFFFFGGGGGGGFGGHHGGGGHGHHCFGGGGGGGHHHHGGGGGGGFHHGHHHGGGGGGGGGGGGHHHHGGGGHEGHHFGGCGGFCFDHHHHHGHHHGHHHHHHGGHHGGGGGHHHHHHHHHFHGHHGGGGGHEGHGHHGGGGGGGGGGGGGGGGGGGGGFFFEFFFFFFFFFFFFFFFFFFFFFFFFFFFFFFFFFFFFFFFFFFFFFFFFFFFFFFFFFFFFFFFFFFFF...../A.;/9/9
@M05620:37:000000000-D9766:1:1101:16690:11386 1:N:0:7
AGTGCCAGCTCTCAATCGCACAGGGGACCCAGGGCCTGGCCCCTCCATCCAGAAAACCTATGACCTCACCCGCTACCTGGAGCACCAACTCCGCAGCTTGGCTGGGACCTATGTGAGTATCCAGCGTAGGAATCTGGGAGTTGGGGAGGAGTGAGGAGTTGGGGAAAGACAGTCCTAACCGTGGAGGGTTCTGGTAAATGATGGGGTGAGGAGGGGCTCTTTGGCTCCCACCAGTCCCCCTGTCTGGTCTA
+
BCBBBFFFCFFFGGGGGGGGGGHHGGGGGGHHFGGGGGHHHHGHGGHHHHHHHHHHHGHHHHHHHHHHHHHGGEEGHHHHGGHHHHHEGHHHGGGGGHHHGHHGGEHHGGFHHHHHHHHHHHHHHGEDGGHHHHHHHHHGGHHHGGGGGGGHHHHHHGHHHHGGGGHHHHHHHHHHHFHHGGGGGGGGGGGGGGGGGGGGGGGGGGFFFFFFFFFFFFFFFFFFFFFFFFFFFFFFFFFFFFFFFFFFFFF
@M05620:37:000000000-D9766:1:1101:24364:11405 1:N:0:7
AGTGCCAGCTCTCAATCGCACAGGGGACCCAGGGCCTGGCCCCTCCATCCAGAAAACCTATGACCTCACCCGCTACCTGGAGCACCAACTCCGCAGCTTGGCTGGGACCTATTGAGTATCCAGCGTAGGAATCTGGGAGTTGGGGCGGAGTGCGGAGTTGGGGCAAGACAGTCCTAACCGTGGAGGGTTCTGGTAAATGATGGGGTGAGGAGGGGCTCTTTGGCTCCCACCAGTCCCCCTGTCTGGTCTAT
+
BBABCFFFCFFFGGGGGGGGGGHHGGGGGGHHGGGGGGHHHHGHGGHHHHHHHHHHHGHHHGHHHHHHHHHGGGGGHHHHGHHHHHFHGHHHGGGGGHGHGHHGGGHHGHHHHHHHHHHHHBGGFECDGFGHHHHHH0?CGHHGG.<C-:AG0=A-=CFGGGG.AEE/C9CFGGGGGGFFFFF.ADFAFFFFFBFFFFF0BFFFFFDFFF0ADFFDFFFFFFFFFFFFFFF?FFFFFFFFFFFFFFFFFFF
@M05620:37:000000000-D9766:1:1101:17396:11406 1:N:0:7
ACCACACCTTCTACAATTGAACTCTGCAGGTTCTCGATCGGAAGAGCACCCGTCTGACCTCCAGCCACATTACTCGATCTCGTATCCCGTCTTCTGCTTGAAAAAAAACCACTCCACCTTCCCTCGTAGCCCTCTCCCTGCTTCCCGGCCTTCCGGACCTGCCCCCTTACTCACCGGTTCTCTCATTCGCCTTTTTCCGTATGCCCTTAGTCCCGGACCTGACTCTCTCTTGGAACTTTGCATTTCCTATC
+
BBBBBBBBFFFFGGGGGGGCG4FHHDGHFG4BGHHFHHB2ABF2B2FGGGGGBFFGHHGHHCGCABBGGHFHHDG1?F1FGG1B31BB1BEG1BGFH4BB?33@G/>/?E//33?BBBB2?2232/?//?222?F220?1/?1<F0//<-.110.->-@G<.<..:-./;000=.:--..000;00009.;:.000/;.;9;:;B/////9//;9-9::.9/99;9///;///:;://;///:/;/;9;/;
@M05620:37:000000000-D9766:1:1101:20213:11408 1:N:0:7
AGTGCCAGCTCTCAATCGCACAGGGGACCCAGGGCCTGGCCCCTCCATCCAGAAAACCTATGACCTCACCCGCTACCTGGAGCACCAACTCCGCAGCTTGGCTGGGACCTATGTGAGTATCCAGCGTAGGAATCTGGGAGTTGGGGAGGAGTGAGGAGTTGGGGAAAGACAGTCCTAACCGTGGAGGGTTCTGGTAAATGATGGGGTGAGGAGGGGCTCTTTGGCTCCCACCAGTCCCCCTGTCTGGTCTA
+
ABAABFFFBFFFGGGGGGGGGGHHGGGGFGGGGGGGGGHHFHGHGGHHGHGHGFFHHGHHHHHHHHHHHHHGGFGGHHHHFGHHGHHHGHHHGGEEGHHHGHHGFGHHGHHHHHHHHHHHHHHHHGEGGFHHHFHHHHHGGHHGGGGGGGGHHHHHHGHHHHGGGGHHHHHHHGHHFHHHGGGGGGGGDGGGGGGGGGGGGGGGGGDFFFFFFFFFFFFFFFFFBFFEEBAFFFFFFFFF;EFFFFFFFFF
@M05620:37:000000000-D9766:1:1101:13076:11412 1:N:0:7
ACCACACCTTCTACAATGAGCTGCGTGTGGCTCCCGAGGAGCACCCCGTGCTGCTGACCGAGGCCCCCCTGAACCCCAAGGCCAACCGCGAGAAGATGAGCTACCTCTTCTGGTGGCCGCCTCCCTCCTTCCTGGCCTCCCGGAGCTGCGCCCTTTCTCACTGGTTCTCTCTTCTGCCGTTTTCCGTAGGACTCTCTTCTCTGACCTGAGTCTCCTTTGGAACTCTGCAGGTTCTAGATCGGAAGAGCACA
+
CCCCCCCCFFFFGGGGGGGGGGHHGGGGHGHHHGGGFGGGGHHHHGGGFGGGHHHHHHHGGGGGGGGGGGGHHHHGGGGHGHHHHGGGGGGGGGHFHHFHHHHHHHHHHHHHHHHGHGC>@CGHGHHGHHGHHHHHHHHHGGGGGGHGGGGGGGGGGGGGGGGGGFGGGGGGGGGGFFFFFFFFFFFFFFFFFFFFFFFFFFFFFFFFFFFFFFFFFFFFFFFFFFFFFFFFFFFFFFFFFFFFFFFFFFB
@M05620:37:000000000-D9766:1:1101:7764:11443 1:N:0:7
ACCACACCTTCTACAATGAGCTGCGTGTGGCTCCCGAGGAGCACCCCGTGCTGCTGACCGAGGCCCCCCTGAACCCCAAGGCCAACCGCCCGCTACATCTTCTGGTGGCCGCCTCCCTCCTTCCTGGCCTCCCGGCGCTGCGCCCTTTCTCCCTGGTTCTCTCTTCTGCCGTTTTCCGTCGGCCTCTCTTCTCTGCCCTGCGTCTCCTTTTTGACTCTGCCGGTTCTCGCTCGGCAGAACCCCCGTCTGCA
+
BBBBBBBBFFFFGGGGGGGGGGHHGGGGHGHHHGGGFGGGGHHHHGGGGGGGHGHHHHHGGGGGGGGGGGGGHHHGGGGGGHHHGGGGG<>BC/<B2?F2>FGHBHG?GFG/<.C<FF<EHFHHF0<CCD<CED?@:AFGG-999@BFFGBBFFC.;C90;0:BFFB/;/>DDFFFFFF?@--..A/FFFBBBBB/:AF..;:@D.;BBB//-.9/:BFFB@-:9AFB..9A-9.-;;/;:.9:9:.;.:B
@M05620:37:000000000-D9766:1:1101:21962:11449 1:N:0:7
AGTGCCAGCTCTCAATCGCACAGGGGACCCAGGGCCTGGCCCCTCCATCCAGAAAACCTATGACCTCACCCGCTACCTGGAGCACCAACTCCGCAGCTTGGCTGGGACCTATGTGAGTATCCAGCGTAGGAATCTGGGAGTTGGGGAGGAGTGAGGAGTTGCGGAAAGACAGTCCTAACCGTGGAGGGTTCTGGTAAATGATGGGGTGAGGAGGGGCTCTTTGGCTCTCACCAGTCCCCCTGTCTGGTCTA
+
BBABBFFBAFFFGGGGGGCGGGHHGGGGGGHHG2EGFGHHHHGHGGH5GHHHHHHHHGH3FGGHHHHHHHHGGEGGHHHHHHHHHHHHGH3FEFGEGHHHGHHGGGHHGHHHHH2FHHHHHFGHHGDGGGHHHHHHGHGGGHHHGGGGCDGHHHHHHG/GH0<ADGGHHHHHHEHHGGGG@GGGGGG@EGGGGGBFGGGGGFG/E.ABFFFFFF-9@BFFFFFFFFF/9/BFFFFBFFFFBFFFFFFFFFF
@M05620:37:000000000-D9766:1:1101:23713:11484 1:N:0:7
AGTGCCAGCTCTCAATCGCACAGGGGACCCAGGCCCTGGCCCCTCCATCCAGAAAACCTATGACCTCACCCGCTACCTGGAGCACCAACTCCGCAGCTTGGCTGGGACCTATGTGAGTATCCCGTGTAGGAATCTGGGAGTTGGGGAGGAGTGAGGAGTTGGTGACAGACAGTCCTAACCGTGGAGGGTTCTGGTAAATGATGGGGTGAGGAGGGGCTCTTTGGCTCCCACCCGTCCCCCTGTCTGGTCTA
+
1>>AAFF11BFFFGGFGF1FE?GHFEGECE0FG0BE/BBBBGE/EGF1AFCF10CE0EA1BE2FGHC1F>0EEE?FHFHCFGHFAG0CEF1FEC@/EGHHCF<F/?0BE01<122B1121B21///0@1GHDGH2@1F0F/<11/>FC-..>GG<C0<//=/.=00=C/:CCC0C:;0CF-EG:.;.-;AF00;0000;C00C0...-;9-99---9@9/;/9BF:/----9--;----;@FBF/:;/;//
@M05620:37:000000000-D9766:1:1101:11041:11508 1:N:0:7
AGTGCCAGCTCTCAATCGCACAGGGGACCCAGGGCCTGGCCCCTCCATCCAGAAAACCTATGACCTCACCCGCTACCTGGAGCACCAACTCCGCAGCTTGGCTGGGACCTATGTGAGTATCCAGCGTAGGAATCTGGGAGTTGGGGAGGAGTGAGGAGTTGGGGAAAGACAGTCCTAACCGTGGAGGGTTCTGGTAAATGATGGGGTGAGGAGGGGCTCTTTGGCTCCCACCAGTCCCCCTGTCTGGTCTA
+
AAAABFFFAFFFFGGFFFFFGGHHGGGGEDGHFEFEFGHAGHEDEGHGHFGGFHHHHGFHHHGHHHHHHHFEGCFGHHHHHGGGFGHGGGGHFE?EEFGGGFHGGGHHGHHHHHHHHGHHHHFHHGCDCGFHHFGFHFHGGHHHGCGGGGGHHHGHFGGHHHGGEGHFBCFFHHGHFFGHG9EADEGG;CFFGGGFFFFGFFFGGFDFFFFFFACCFFEFFFFFFFF?FFFFEFFFFFEDFFFFFFFFFFB
@M05620:37:000000000-D9766:1:1101:21274:11524 1:N:0:7
AGTGCCAGCTCTCAATCGCACAGGGGACCCAGGGCCTGGCCCCTCCATCCAGAAAACCTATGACCTCACCCGCTACCTGGAGCACCAACTCCGCAGCTTGGCTGGGACCTATGTGAGTATCCAGCGTAGGAATCTGGGAGTTGGGGAGGAGTGAGGAGTTGGGGAAAGACAGTCCTAACCGTGGAGGGTTCTGGTAAATGATGGGGTGAGGAGGGGCTCTTTGGCTCCCACCAGTCCCCCTGTCTGGTCTA
+
>A>AAFFFAFFFGGGGFGGCGGHHGGGGEECEFGGGAFHHCGFDFGEHFHHHFH3AGGEHFGFHHFGGHHGGE>>EHHGH2FGHFHC1EGHFEEGCFFGHGGHGGGGHGHGGHHHHHHHHHHGHHGGFGGHHHHHHHGHGGHHHGGGGGGGHHGHHHGGBHHGGEGHGHHHGHHHHHHHHGGGGGGGGFFGGGGGGGGGGGGGGGGDFEFFFFFFFFBFFFFFFFFFFFFFFFFFFFFFDFFFFFFFFFF/
@M05620:37:000000000-D9766:1:1101:10374:11533 1:N:0:7
AGTGCCAGCTCTCAATCGCACAGGGGACCCAGGGCCTGGCCCCTCCATCCAGAAAACCTATGACCTCACCCGCTACCTGGAGCACCAACTCCGCAGCTTGGCTGGGACCTATGTGAGTATCCAGCGTAGGAATCTGGGAGTTGGGGAGGAGTGAGGAGTTGGGGAAAGACAGTCCTAACCGTGGAGGGTTCTGGTAAATGATGGGGTGAGGAGGGGCTCTTTGGCTCCCACCAGTCCCCCTGTCTGGTCTA
+
BCBBCFFFCFFFGGGGGGGGGGGHGGEGFEHHGGGGGGHHHHGHGGHGHHHHHHHHHGHHHHHHHHHHHHHGGEGGHGHHGHHHHHHHGHHHGGGGGHHHGHHGGGHHGHHHHHHHHHHHHHHHHGGGGGHHHHHHHHFGGHHHGGGGGGGHHHHHHGHHHHGGGGHHHHHHHHHHHHHHGGGGGGGGGGGGGGGGGGGGGGGGGGFFFFFFFFFFFFFFFFFFFFFFFFFFFFFFFFFFFFFFFFFFFFB
@M05620:37:000000000-D9766:1:1101:16332:11552 1:N:0:7
ACCACACCTTCTACAATGAGCTGCGTGTGGCTCCCGAGGAGCACCCCGTGCTGCTGACCGAGGCCCCCTGAACCCCAAGGCCAACCGCGAGAAGATGAGTGGCCCGCTACCTCTTCTGGTGGCCGCCTCCCTCCTTCCTGGCCTCCCGGAGCTGCGCCCTTTCTCACTGGTTCTCTCTTCTGCCGTTTTCCGTAGGACTCTCTTCTCTGACCTGAGTCTCCTTTGGAACTCTGCAGGTTCTAGATCGGAAG
+
AABCCCBCFFFFGGGFGGGGGGHHGGGGHGHHHGGGGGGGGHHHHGGGGGGGFGHHHHHGGGGGGGGGGGEHHHGGGGHGGHHHGGGGGCGCGHGHFFCDDFCGG@DGCGHHHHHHHDB1>AGFCGCDDGGHHGHHHFH:CGHHHHG.@ADDFBF?DGGCFGGGG0FF0/FFFFFFFFFFF0BF-DDFFFBFBADA0:FFFFFFFFFB09:FFF/9;FFFFFFFFFFFFFFF0FBFEAFFFFFFFFFDBEF
@M05620:37:000000000-D9766:1:1101:4337:11560 1:N:0:7
AGTTCCAGCTCTCCATCGCACAGGGGGCCCAGTGCCTGGCCCCTCCATCCAGAAAGCCTAAGACCCCACCCGCCACCTGGCGCACCCCCTCCGCAGCTTGGCTGGGACCTATGTGAGTATCCAGCGTCGGAATCTGGGCGTTGGGGCGGCGTGCGGCGTTGGGGCCCGCCCGTCCTAACCGTGGCGGGTTCTGGTAAATGATGGGGTGAGGAGGGGCTCTTTGGCTCCCACCAGTCCCCCTGTCTGGTCTA
+
>>11>BF1CFFFGGG11AE1E0F0F0000/BB11BAABGHGHGHGGBHH0BG10B1BFGH1B@GH/BBEFE/>/>?FG0B>>?EEEG/>EG/??/</B1B?GHGGGHHGH1FHHH1FFFGHH1?GGG.>@-.=DHHHH.-ACC.@C.AAG@@@F@@-@-@@F?@-----@-@@FFF/9BF@FF?-@=@99FFFFF9FFFF/FFFF?F@?FE/AB@-;@FFFFFFFFF?FBFF-FFFFFFF@FFFFFFFFFF
@M05620:37:000000000-D9766:1:1101:5413:11561 1:N:0:7
ACCACACCTTCTACAATGAGCTGCGTGTGGCTCCCGAGGAGCACCCCGTGCTGCTGACCGAGGCCCCCTGAACCCCAAGGCCAACCGCGAGAAGATGAGTGGCCCGCTACCTCTTCTGTTTGCCGCCTCCCTCCTTCCTGTCCTCCCGGCGCTGCGCCCTTTCTCCCTGGTTCTCTCTTCTGCCGTTTTCCGTCGGACTCTCTTCTCTGCCCTGAGTCTCCTTTGGCACTCTGCTGGCTCTAGATCGGCAG
+
BCCCCCCAFFFFGFFGGGBGGFHHGGGBAEHHHCFFDGGGGHHHHGGGGGGGGHGHHHHEGCGGGGGG>F2FGHGG1?/?/??GFGF/</>/?22BG?2>?/FG/>DDA<FGGGHHH11>10>FDA@C..<GGGHHHHH:0;GG0;C:@@BGGAGGF;AFGG;CFFFFBEFFFFFFFFFFF/BFFFFFFFFFF.DFBFCFFFFF/BFFBFFFFF:/F:BFFFFFFFF/B/;BB//:9.;BF/;BF/:9@D-
@M05620:37:000000000-D9766:1:1101:3571:11563 1:N:0:7
ACCACACCTTCTACAATGAGCTGCGTGTGGCTCCCGAGGAGCACCCCGTGCTGCTGACCGAGGCCCCCCTGAACCCCAAGGCCAACCGCGAGAAGATGAGCTACCTCTTCTGGTGGCCGCCTCCCTCCTTCCTGGCCTCCCGGCGCTGCGCCCTTTCTCACTGGTTCTCTCTTCTGCCGTTTTCCGTAGGCCTCTCTTCTCTGACCTGAGTCTCCTTTGGCCCTCTGCAGGTTCTAGATCGGAAGAGCCCA
+
3AAABBABFFFFFGGFGGAFFGHCEAABFEHHEFGEEEGGGHHHHGGGGGGFGFGBHHHGCGGGGEEEGGGBGFEGGG?GE?GGAFEEGG/B/ACGHHBGF?<F0?GHH1<1?GFDHF-->CE.EG/CCG0<GHHHHHHHE?---ABBG-@EGGGGGGF9BFFGFFFFFFFFFFFFFFBADFFFB?B9A.BFFFFBFFFFFFFF;BBBBFFFFFFFFFFF//.;AFFFFB.;BBBBFFFFFF.:D;:..;9
@M05620:37:000000000-D9766:1:1101:22564:11566 1:N:0:7
ACCACACCTTCTACAATGAGCTGCGTGTGGCTCCCGAGGAGCACCCCGTGCTGCTGACCGAGGCCCCCTGAACCCCAAGGCCAACCGCGAGAAGATGAGTGGCCCGCTACCTCTTCTGGTGGCCGCCTCCCTCCTTCCTGGCCTCCCGGAGCTGCGCCCTTTCTCACTGGTTCTCTCTTCTGCCGTTTTCCGTAGGACTCTCTTCTCTGACCTGAGTCTCCTTTGGAACTCTGCAGGTTCTAGATCGGAAG
+
CCCCCCCAFFFFGGGGGGFGGGHHGEEGHGHHHFFGDEGEGHHHHGGEAFFGHHHHHHHGEGGGGGGGGEFFGGGGDEHGHHEHGGGGG/BDGHHHHFGGGGFGHDGGGGHHHHHHHHHHHGHHGGGGGHGHHGHHHHHHHHHHGGCGFGGGGGGGGFGDGGGGGGGGGFCFFFFFFFFFFFFFFFFFFFFFFFFDFFFFFFFFFFFFFFFFFFBFFFFFFFFFFFFFFFFFFFFFFAFFFFFFFFFFFFD
@M05620:37:000000000-D9766:1:1101:24167:11577 1:N:0:7
ACCACACCTTCTACAATGCGCTGCGTGTGGCTCCCGAGGAGCACCCCTTGCTGCTGACCGAGGCCCCCCTGAACCCCAAGGCCAACCGCCCGCTACCTCTTCTGGTGGCCGCCTCCCTCCTTCCTGGCCTCCCGGCGCTGCGCCCTTTCTCACTGGTTCTCTCTTCTGCCGTTTTCCGTAGGACTCTCTTCTCTGACCTGAGTCTCCTTTGGACCTCTGCCGGTTCTAGATCGGAAGAGCACACGTCTGAA
+
BBBBBBBAFFFFGGGGGGAEEGGGGGGBFFHHHFFFDGGCGHHHHGG1BGHHHHHHHHH>EEGGGGGGGGGHHHHGGGGHGHHHHGGGGGGGGDCBGGHFHHHHHHHGHFDGGG>GGHHGHHHHHHHHHHHHGGG-ABGGGGGGGGGGGGG0CGGGGGFGFFFFFFFFFFDDFFFFFFF.AFBBFFFFFFFFFFFFFFFFFFFBF/;FFFFB//;;BFFF/;@;AEFFFBFFEF9ADF?F/;.;DAEFEBB
@M05620:37:000000000-D9766:1:1101:16255:11578 1:N:0:7
ACCACACCTTCTACAATGAGCTGCGTGTGGCTCCCGAGGAGCACCCCGTGCTGCTGACCGAGGCCCCCCTGAACCCCAAGGCCAACCGCGAGAAGATGCCCAGGTGAGTGGCCCGCTACCTCTTCTGGTGGCCGCCTCCCTCCTTCCTGGCCTCCCGGAGCTGCGCCCTTTCTCACTGGTTCTCTCTTCTGCCGTTTTCCGTAGGACTCTCTTCTCTGACCTGAGTCTCCTTTGGAACTCTGCAGGTTCTA
+
DCDDDDDCFFFFGGGGGGGGGGHHGGGGHGHHHGGGGGGGGHHHHGGGGGGGHHHHHHHGGGGGGGGGGGGHHHHGGGGHGHHHHGGGGGGGGGHHHHHHHHHGHHGHHHGGHHGGGCGHHHHHHHHHHHGHHGGGGGHGHHGHHGGGGGGGGGGGGG-ADFGGGGFFFFFFFFFFFFFFFFFFHFFHHHHHFFFFFFHFFFFFF0FFFFFFHHHFHFFFFHFBFFFFFFFFFHFFFFFFFHFFFFFFFFB
@M05620:37:000000000-D9766:1:1101:26570:11586 1:N:0:7
AGTGCCAGCTCTCCATCGCACAGGGGACCCAGGGCCTGGCCCCTCCATCCAGAAAACCTATGACCTCACCCGCTACCTGGCGCACCCACTCCGCAGCTTGGCTGGGACCTATGTGAGTATCCAGCGTAGGAATCTGGGAGTTGGGGAGGCGTGAGGAGTTGGGGAAAGACAGTCCTAACCGTGGAGGGTTCTGGTAAATGATGGGGTGAGGAGGGGCTCTTTGGCTCCCACCAGTCCCCCTGCCTGGTCTA
+
AA>>AFFFBFFFG4FGGFEAECFCG22AEEHHFDFEFGHHFHGHGG2FGFHHGHE2BEHHHHBHHDFGHHHEG>EFHHHHBEFGFG//?FH?>E?EEGBGGHHGGGFHGHHHHHHGHHHHHHHHHGF/CGGGHHHHHH0>CHHHGG.AG.<CD.;G0;CHHHGGA.9C9F/;FGGGGGGGGGGG;EGGDFFFFFFFFFFFFFFFFFFFFFFFDFFFFFFFFFFFFFFFFFFFFFFFFFFFFFFFFFFFFFF
@M05620:37:000000000-D9766:1:1101:7321:11604 1:N:0:7
ACCACACCTTCTACAATGAGCTGCGTGTGGCTCCCGAGGAGCACCCCGTGCTGCTGACCGAGGCCCCCTGAACCCCAAGGCCAACCGCGAGAAGATGAGTGGCCCGCTACCTCTTCTGGTGGCCGCCTCCCTCCTTCCTGGCCTCCCGGCGCTGCGCCCTTTCTCACTGGTTCTCTCTTCTGCCGTTTTCCGTAGGACTCTCTTCTCTGACCTGAGTCTCCTTTGGCACTCTGCAGGTTCTAGATCGGAAG
+
CDCCDCCCFFFFGGGGGGGGGGHHGGGGHGHHHGGGGGGGGHHHHGGGGGGGHHHHHHHGGGGGGGGGGFHHFHGGGGEFFGGHFGGGG@CCGFFGHFG@GGGHHGGGGGHHHHHHHH1>GFHHGFCEEHEHHGHHHHHHBHHHHHGGG-CGGGGGGGGGFFFFF0FFFFFFFFFHFFHHHFFFFFFFFFFFFFADFFFFFFFFFFFFF0BFFFBFFFFFFFFFFF0BFFFFFF0BF;FFF:BFFFFF.AD
@M05620:37:000000000-D9766:1:1101:5741:11624 1:N:0:7
ACCACACCTTCTACAATGAGCTGCGTGTGGCTCCCGAGGAGCACCCCGTGCTGCTGACCGAGGCCCCCCTGAACCCCAAGGCCAACCGCGAGAAGATGAGCGTGGCCCGCTCCCTCTTCTTTTTGCCGTCTCCCTCCTTCCTGTCCTCCCGGCGCTGCGCCCTTTCTCCCTGTTTCTCTCTTCTTCCGTTTTCCGTAGGCCTCTCTTCTCTTCCCTGAGTCTCCTTTGGCCCTCTGCATGTTCTAGCTCGG
+
ACCCABBAFFCFGGFGGGBBGGHHGGGBAFHCGBFE?FEEFHDGHGGEEEGGHHHHHHHEEEGFGGGGGGGHBGHEEGGHGHGHHGGGFG>B@GHGHHH2<<<?C@GHCAA@EGGHHHHGF0=0<0<<.:;;CHHGGHHHHH;0;<<FCEE-C-;9@;@:ACDFFFFFF:;;/;BFFFF9BFFF/BF.BFFEFFFF.;DFFFFF/;BBFFF//B;BF/;;;B9:;FFF///9A.:BFF//:BFFFF/;9A-
@M05620:37:000000000-D9766:1:1101:24738:11627 1:N:0:7
AGTGCCAGCTCTCATCGCACAGGGGACCCAGGGCCTGGCCCCTCCATCCCGAAAACCTCTGACCTCACCCGCTACCTGGAGCACCAACTCCGCAGCTTGGCTGGGACCTATGTGAGTATCCAGCGTAGGAATCTGGGCGTTGGGGCGGCGTGCGGCGTTGGGGCAAGACAGTCCTAACCGTGGAGGGTTCTGGTAAATGATGGGGTGAGGAGGGGCTCTTTGGCTCCCACCAGTCCCCCTGTCTGGTCTAT
+
BCBBCFFFCFFFGGGGGEGGEGHGGEEGG2AAEGGGGH2GGGHGGHFFG1BBEEGHGHBGHFHHFGHHHHGGGGGHHHHBBGFHH1?EGHHGGGGGHHHGHHGGGBFGH2GHHH3GHHHHHFHHGE/AGGGHFHHHH/<ACGHGG.-C-A@D.AD-<@DFFFF.@FE<B:BFFFFFFFFFFFF.BDFBFFFFFBFFFFF0FFFFFDCFFFFDFFFFAFFFFFFFFFFFFFFEFFFFFFFFFFFFFFFFFFF
@M05620:37:000000000-D9766:1:1101:24299:11682 1:N:0:7
GAGGCTGCTTTGGAAGAAACTGACAGGCCAGGGACAAAAGATCGGAAGGGCACACGTCTGAACTCCAGTCACATTACTCGATCTCGTATGCCGTCTTCTGCTTGACAAACAAAAAAACAAGGCAACTAAAACAAGACAAGGGAGTAAAACAGAGTATTAAACAATTGAAACTAAGTCAAGCAGTGAATCAATAACACCATTATCACTACAAGTAAATAATAACCACAACTGGGACTTGCAACATACAAACC
+
AAAAAAFAFFFFFFGGFG1FG1B1A10AA00BFA000B0B/BFG/E/E//B/A0A/BA0A12ADA111DFB11DFGHH1/B0>B20/BB02BE/>0/2BFBGG10>B>0>>?0B?//?/<<//B<?0<1@@1//000<00/////?1111/00011=1>>1>1.>1>=100000<=<=00<//0/000;00000;:;..:;00;;;;0//9000;;0;0;000;0....;//.9;CFF000C-9/;;B/;;
@M05620:37:000000000-D9766:1:1101:22006:11684 1:N:0:7
ACCACACCTTCTACAATGAGCTGCGTGTGGCTCCCGAGGAGCACCCCGTGCTGCTGACCGAGGCCCCCCGCACCCCCAGGCCAACCGCGCGAAGATGAGTGGCCCGCTACCTCTTCTGGTGGCCGCCTCCCTCCTTCCTGGCCTCCCGGAGCTGCGCCATTTCTCCCTGGTTCTCTCTTCTGCCGTTTTCCGTCGGACTCTCTTCTCTGACCTGAGTCTCCTTTGGCTCTCTGCAGGTTCTCGATCGGCAG
+
BBBBBBBBFFFFGGGGGGGFGFHHGGGGHGHGHGGGGGGGGHHHHGGGGGGGFHHHHHHGGGGGGGGG/>/>EEGG<E?F??GHGGC><>/<>/<1F1<1<<<0.><@-<<<<DGHH000/...---:.;;/;A;BBFC;/;FG9CF.B-9@FBF>BA.:/B;BB/;B9.BBFFB9BFFFF//BB.DF.;9A9.;-999FF;BF9/FFF/;:FB/.;//BFFFEFB//BBFFB9/9A9;FF/9B/.9A;D>
@M05620:37:000000000-D9766:1:1101:15254:11685 1:N:0:7
AGTGCCAGCTCTCAATCGCACAGGGGACCCAGGGCCTGGCCCCTCCATCCAGAAAACCTATGACCTCACCCGCTACCTGGAGCACCAACTCCGCAGCTTGGCTGGGACCTATGTGAGTATCCAGCGTAGGAATCTGGGAGTTGGGGAGGAGTGAGGAGTTGGGGAAAGACAGTCCTAACCGTGGAGGGTTCTGGTAAATGATGGGGTGAGGAGGGGCTCTTTGGCTCCCACCAGTCCCCCTGTCTGGTCTA
+
3AAAAFFCAFFFGGGCGGGEE?GCFGGGGGGHGEGGFFHGGHGDGGFHFHGGHEFGHGHHHHHHHHHGHHHEGGEEHHHHHHHHFHHHGHHHGG/ECFHHGHHGGGHHGHHHH2FGHGHHBDDGH/?B//FGFHHHGGHG?GHH?CG-@EG0CFDGGGHHFH--;AGHHG/GGF0CGHHHGAABDGGGGGGGG0CFFGGGGGGGGGFBF?FFFFB?B-AFFFFFFFFFFFFFFFFFFFFF<9FFFFFFFFB
@M05620:37:000000000-D9766:1:1101:9109:11704 1:N:0:7
GAGGCTGCTTTGGAAGAGCACACGTCCTTACACGCCCGGGACCCCAGATCGGAAGAGCACACTTCTGCATGACAGTCACAGTCCTCGATAACGTCTACAGCCTTCTGCTTGAAAAAAGAAAGGAAAGGCTCCTAGAATCCTCCAATCGAGTACTACCGCTGATGAACCCTTTGCAAGTGATTCAGTCATTTCCGCTTTAGCACTCTTGTCGCTCCAATTGCACAATTCTCAGCATGTGTACTTGTAACTGA
+
AAAAAAFAFFFFGGGGAAABCAC00ABF3BF110000/A//E///A//1A////AB0BF0BB011DD12121B111FG1B1B112@/?0//B/0/0/11B1?F1F1F11BFC1F1<///<B1B00FCHHH0<@FG<121?FGH0110/0??01111<><AC.DH000<<.<0=0DGBH000;C000;:C0C0C;:EGG00;900:F00C0..;CBBBF0000909:FGGGF///////;/BF/999//;9/
@M05620:37:000000000-D9766:1:1101:6387:11716 1:N:0:7
ACCACACCTTCTACAATGAGCTGCGTGTGGCTCCCGAGGAGCACCCCGTGCTGCTGACCGAGGCCCCCCTGAACCCCAAGGCCAACCGCGAGAAGATGCCCAGGTGAGTGGCCCGCTACCTCTTCTGGTGGCCGCCTCCCTCCTTCCTGGCCTCCCGGAGCTGCGCCCTTTCTCACTGGTTCTCTCTTCTGCCGTTTTCCGTAGGACTCTCTTCTCTGACCTGAGTCTCCTTTGGAACTCTGCAGGTTCTA
+
BBBBBBBBFFFFGGGGGGGFGGHHGGGEEEHHHGGDGGGGGHHHHGGGGGGGHHHHHHHEGGGGGGGGGGGHFHHGGGFHGHHH/FGGGG/>CDHHHHHFCFGGHC1?G1?/FHFGGCGC1<DDFG000/CGHF-A:DCFHHGBGGGGB/;ABAEAG--9AFGGGGFF-/;/9FFFFBF/;BFF/FFFFFFBFFFFEFF/AFFD.//;BFF/9FBBFFF/FF./BFFFFBB/B/;/BFF/FFF9FFFFFF/
@M05620:37:000000000-D9766:1:1101:13055:11717 1:N:0:7
AGTGCCAGCTCTCAATCGCACAGGGGACCCAGGGCCTGGCCCCTCCATCCAGAAAACCTATGACCTCACCCGCTACCTGGAGCACCAACTCCGCAGCTTGGCTGGGACCTATGTGAGTATCCAGCGTAGGAATCTGGGAGTTGGGGAGGAGTGAGGAGTTGGGGAAAGACAGTCCTAACCGTGGAGGGTTCTGGTAAATGATGGGGTGAGGAGGGGCTCTTTGGCTCCCACCAGTCCCCCTGTCTGGTCTA
+
BBABBFFFCFFFGGGGGGGGGGHHGGGGGGGHGGGGGGHHHHGGGGHHHHHHHHHHHGHHHHHHHHHHHHHGGGGGHGHHGGHHHHHGGGHHGGCGGHGHGHHGGGHHGHHHHHHHHHHHHHHGHGGGGGHHHHHHHHGGDHHHGGGGFEGHHHHGHGGHHGGGGGHHHHHHHHHHHHHHGGGG?EGGGGGGGGFGFGGGGFGGGGFFFFFFFFFFFFFFFFFFFFFFFFFFFFFFFBEDFFFFFBFFFFB
@M05620:37:000000000-D9766:1:1101:13506:11754 1:N:0:7
AGTGCCAGCTCTCAATCGCACAGGGGACCCAGGGCCTGGCCCCTCCATCCAGAAAACCTATGACCTCACCCGCTACCTGGAGCACCAACTCCGCAGCTTGGCTGGGACCTATGTGAGTATCCAGCGTAGGAATCTGGGAGTTGGGGAGGAGTGAGGAGTTGGGGAAAGACAGTCCTAACCGTGGAGGGTTCTGGTAAATGATGGGGTGAGGAGGGGCTCTTTGGCTCCCACCAGTCCCCCTGTCTGGTCTA
+
BCBBCFFFCFFFGGGGGGGGGGHGGGGGGGHHGGGGGGHHHHGHGGHHHHHHHHHHHGHHHHHHHHHHHHHGGFGGHHHHGHHHHHHHGHHHGGGGGHHHGHHGGGHHGHHHHHHHHHHHHHHHHGGGGGHHHHHHHHHGGHHHGGGGGGGHHHHHHGHHHHGGGGHHHHHHHHHHHHHHGGGGGGGGGGGGHGGHHHHHGHGGGGFFFFFFFFFFFFFFFFFFFFFFFFFFFFFFFFFFFFFFHFFFFHF
@M05620:37:000000000-D9766:1:1101:8469:11760 1:N:0:7
AGTGCCAGCTCTCAATCGCACAGGGGACCCAGGGCCTGGCCCCTCCATCCAGAAAACCTATGACCTCACCCGCTACCTGGAGCACCAACTCCGCAGCTTGGCTGGGACCTATGTGAGTATCCAGCGTAGGAATCTGGGAGTTGGGGAGGAGTGAGGAGTTGGGGAAAGACAGTCCTAACCGTGGAGGGTTCTGGTAAATGATGGGGTGAGGAGGGGCTCTTTGGCTCCCACCAGTCCCCCTGTCTGGTCTA
+
CCBACFFFBFFFGGGGGGEGGCGHGGFGGGFHFEGGDGGHHHGHFGHHHHHHHHHHGGHHFFHHHHHFGHGGG>@EEFHHFGGHHHGEGHHHGGGGGHHHGHHGGGHHGHHHHHHHHHHHGHHHHGEGGGHHHHGHHHGGGHHHGGGGGGGHHHHHHGHHHHGGGGHHHHHHHGFHHHHHGFFGGGGGEFGFGGFGGGGGGGGGGGDFFFFFFFFFFFFFFFFFFFFFFFFFFFFFFFFFAFFFFFFFFFF
@M05620:37:000000000-D9766:1:1101:20319:11764 1:N:0:7
AGTGCCAGCTCTCAATCTGGTCTATCTCCTGCCCTTAGATCGGAAGAGCACACGTCTGCACTCCAGTCACATTACTCGATCTCGTATGCCGTCTTCTGCTTGAAAAAAAAAAAAAACGTATTCCACCCCATTCAGACTTAATTTCTCATCTAATAACTCCACCTGTGTCGCTATTAGCTGAAACTACAGAAATTACCCATCCTCTAAACCACCACACGGGGAATAGAGAGAAGAGGGGGACCAGCTCAAAG
+
BBABCFFFCFFFGGGGGGGGBBGFHBFGHHHHHHHHGH5DDEEEFFHHH3GGHEHHGC5FGHHHHHDGGHGHHHHGHGGGFFGHB>GFFFEEEBFGHHHHHHHF3@FE/>E//<////002111110///0?11111111111111111>11100000000/../=000:....0<0/;000:00000000000000/0/9.000;000/.......-----./00000.;0/0...----....000000
@M05620:37:000000000-D9766:1:1101:11201:11764 1:N:0:7
ACCACACCTTCTACAATGAGCTGCGTGTGGCTCCCGAGGAGCACCCCGTGCTGCTGACCGAGGCCCCCTGAACCCCAAGGCCAACCGCGGGAAGATGAGTGGCCCGCTACCTCTTCTGGTGGCCGCCTCCCTCCTTCCTGGCCTCCCGGAGCTGCGCCCTTTCTCACTGGTTCTCTCTTCTGCCGTTTTCCGTCGGACTCTCTTCTCTGACCTGCGTCTCCTTTGGAACTCTGCAGGTTCTAGATCGGTAG
+
BBBABBBBFFFFGGGGGGGBGEHFGFGGHGHHCFGGGGGGGHHHHGGGGGGFHGHHHHHGGGGGGGGG>F2BGGEGAGFGEGFHGG?/E//<B/<>?22??//0?/<@-><<FFDFF11=<.<.<A-.:.;:CGFFHFC;/:C0.9C.--;BA/C9DA??F/9BBBFFB.FFFFFFFFFFF/B/9A.BEF/A99@--9@FB9FF/BF///9BFF.;.9.9F/BF/F////;B///;..;/9/;///AA..9
@M05620:37:000000000-D9766:1:1101:24950:11765 1:N:0:7
AGTGCCAGCTCTCAATCGCACAGGGGACCCAGGGCCTGGCCCCTCCATCCAGAAAACCTATGACCTCACCCGCTACCTGGAGCACCAACTCCGCAGCTTGGCTGGGACCTATGTGAGTATCCAGCGTAGGAATCTGGGAGTTGGGGAGGAGTGAGGAGTTGGGGAAAGACAGTCCTAACCGTGGAGGGTTCTGGTAAATGATGGGGTGATGAGGGGCTCTTTGGCTCCCACCAGTCCCCCTGTCTGGTCTA
+
ABABCFFFCFFFGGGGGGGCGGHHGGGGGGHHGGGGGDHHHHGHGGGHHHHHHGHHHGHHHHHHHHHHHHHGGGFGHHHHHHHHHHHHGHFHFFGGGHGHGHHGGGHHGHHHHHHHHDHHHGHHHGAGGGHHHHHHHHHGDHGHGGGGGAEHHHGHHDG/DHGGGGHHHHHHHHGHHHHHGCEGDGGG;?FFGGFFGGGGGGGGGDDDF/BFFFFFFFFFFFFFFFFFFFFFFFFFF/EDFFFFFFFFFFF
@M05620:37:000000000-D9766:1:1101:25558:11798 1:N:0:7
AGTGCCAGCTCTCAATCGAACAGGGGACCCAGGGCCTGGCCCCTCCAGCCAGAAAACCTATGACCTCACCCGCTACCTGGAGCACCAACTCCGCAGCTTGGCTGGGACCTATGTGAGTATCCAGCGTAGGAATCTGGGAGTTGGGGAGGAGTGAGGAGTTGGGGAAAGACAGTCCTAACCGTGGAGGGTTCTGGTAAATGATGGGGTGAGGAGGGGCTCTTTGGCTCCCACCAGTCCCCCTGTCTGGTCTA
+
AAAAAFF1>FFFGGGGGGCCG?GCGGGGGGHHGEGG/FHHCHGHGGG1FFHHHHHCHGH1BEFHHHHHHHHGGEGG0FGHGGHHHHCGEHHHGGGGGHHHGHHGCEH0EGHHHHHHHHHHHHHHHGGGGGHHHHHHHHCFFHHHGGCGGCCGHDHHGGHHHHGGEGHHGHHHHHHHHHHHGCEGGGGG;FGGGGGGGGGGGGGGGGF@FFFFFF@;@@FFFFFFFFFEFFFFFFFFFFFF@FFFFFFFFFB
@M05620:37:000000000-D9766:1:1101:22972:11798 1:N:0:7
ACCACACCTTCTACAATGAGCTGCGTGTGGCTCCCGAGGCGCCCCCCGTGCTGCTGACCGAGGCCCCCTGAACCCCAAGGCCAACCGCGAGAAGATGAGTGGCCCGCTACCTCTTCTGGTGGCCGCCTCCCTCCTTCCTGGCCTCCCGGAGCTGCGCCCTTTCTCACTGGTTCTCTCTTCTGCCGTTTTCCGTAGGACTCTCTTCTCTGACCTGAGTCTCCTTTGGAACTCTGCAGGTTCTAGATCGGAAG
+
AAAAA1>ACFFFBGGEBG1EFFGGGGG00AFGCFFE0EE//A/AEEE>>BEF1BB1FGEFEE/EFEEG/FFFF?EG/EGFHFGHGGCC?/ACACGGGDGGFAFAG?C@C@HHHHHHHHG0<CGHCCCCFHEFGGGGGGFGG?FGGGGGG@GGGGF?@F=@/BFFFFFFF9/;BBFFFFFFFFFF>ABFEFFAFF?AFFFFFFFFFFFFFFBFFFFFBFFB/B/B//:BFFFFFFFF?-BFFFFFFFEFBAA
@M05620:37:000000000-D9766:1:1101:4102:11802 1:N:0:7
ACCACACCTTCTACAATGAGCTGCGTGTGGCTCCCGAGGAGCACCCCGTGCTGCTGACCGAGGCCCCCCTGAACCCCAAGGCCAACCGCGAGAAGATGCCCAGGTGAGTGGCCCGCTACCTCTTCTGGTGGCCGCCTCCCTCCTTCCTGGCCTCCCGGAGCTGCGCCCTTTCTCACTGGTTCTCTCTTCTGCCGTTTTCCGTAGGACTCTCTTCTCTGACCTGAGTCTCCTTTGGAACTCTGCAGGTTCTA
+
BBBBBBBAFFFFGGGGGGGFGGHHGGGBGDHHHGGGGGGGGHHHHGGGGGGGHHHFHHHGECGGGGGGGGGGHHHGGGDHGHHHGGGGGGCGGGHHHHHHHHHGHHHHHHGGHHGGGGGHHHHHHHHHHGGGHGGGGGHGHHGHHGGGFFGGGGGGGG-;AFGGGGFFFFFFFFFFFFFFFFFFFFFFFFFFFFFFFFFFFFFDFFFFFFFFFFFFFFFFFFFFFFFFFFFFFFFFFFFFFFFFFFFFFFB
@M05620:37:000000000-D9766:1:1101:19769:11805 1:N:0:7
ACCACACCTTCTACAATGAGCTGCGTGTGGCTCCCGAGGAGCACCCCGTGCTGCTGACCGAGGCCCCCCTGAACCCCAAGGCCAACCGCCCGCTACCTCTTCTGGTGGCCGCCTCCCTCCTTCCTGGCCTCCCGGAGCTGCGCCCTTTCTCACTGGTTCTCTCTTCTGCCGTTTTCCGTAGGACTCTCTTCTCTGACCTGAGTCTCCTTTGGAACTCTGCAGGTTCTAGATCGGAAGAGCACACGTCTGAA
+
BBBABBBBFFFFGGGGGGDFGGHHGGGGHGGHHGGGGGGGAGHHHGGEFGGGFHHHHHHGGGFGGGGGGGGHHHHGGGGHGHHHHGGGGGGGGGGGHHHHHHHFFHHGHHGGGE>FGHHGHHHHHHHHHHHHGGGGGGHHGGFGGGGGGGGGGGGGGGFGGGGGGGGGGGGEFFFFFFFFFFFFFFFFFFFFFFFFFFFFFFFFF9BFFFFFFFBFFFFFFFFFFFFFFFFFFDFFFFFFFFFFFFFFFFF
@M05620:37:000000000-D9766:1:1101:16498:11847 1:N:0:7
ACCACACCTTCTACAACGCGCTGCGTGTGCCTCCCGAGGAGCACCCCTTGCTGCTGACCGAGGCCCCCTGAACCCCAAGGCCAACCGCGAGAAGATGAGTGGCCCGCTACCTCTTCTGGTGGCCGCCTCCCTCCTTCCTGGCCTCCCGGAGCTGCGCCCTTTCTCACTGGTTCTCTCTTCTGCCGTTTTCCGTAGGACTCTCTTCTCTGACCTGAGTCTCCTTTGTAACTCTGCAGGTTCTAGATCGGAAG
+
AA11A1A>>FFFFGG11A1AE0EEEEE//1DBAAF//EE/AB/0BEG/00B11@11@F0//>>EF?EG@/G1F>EEA>?FEAGHGGG@///</??111??G//<?C@/@<CHGG<GFHFHF..<---::.:BCEHFE:CG/..:99AEGGG@./9A?.-A9B//:FFFFB//9/;FFF/FBFBB@-9BE/F-9---;BF/BBB9///BBBB/99BF9B/;9BB////9B/F/BB//-9/BF/B/F/E--9-
@M05620:37:000000000-D9766:1:1101:18554:11881 1:N:0:7
AGTGCCAGCTCTCAATCGCACAGGGGACCCAGGGCCTGGCCCCTCCATCCAGAAAACCTATGACCTCACCCGCTACCTGGAGCACCAACTCCGCAGCTTGGCTGGGACCTATGTGAGTATCCAGCGTAGGAATCTGGGAGTTGGGGAGGAGTGAGGAGTTGGGGAAAGACAGTCCTAACCGTGGAGGGTTCTGGTAAATGATGGGGTGAGGAGGGGCTCTTTGGCTCCCACCAGTCCCCCTGTCTGGTCTA
+
BBABCFFFCFFFGGFGGGGCGFHGGEGGGGHFFFGGGGHHHHGHGGHHHHHHHHHHHGHHHFHHHHHHHHHGGEFGHHHHFGHHHHGGGHHHEGFGGHHHGHHGGGHHGHHHHHHHHHHHHHHHHGGGGGHHHHHHHHGGGHHHGGFGGGGHHHHHHGHHHHGGGGHHHHHHHHHHHHHHGGGGGGGGEGGGGGGGGGGGGGGGGGFFFFFFFFFFFFFFFFFFFFFFFFFFFFFFFFFFFFFFFFFFFFE
@M05620:37:000000000-D9766:1:1101:9650:11904 1:N:0:7
AGTTCCAGCTCTCCATCGCACAGGGTACCCAGTGCCTGGCCCCTCCATCCAGAAAACCTATGACCTCACCCGCTACCTGGCGCACCCCCTCCGCAGCTTGGCTGGGACCTATGTGAGTATCCAGCGTAGGAATCTGGGAGTTGGGGCGGAGTGAGGAGTTGGGGAAAGACAGTCCTAACCGTGGAGGGTTCTGGTAAATGATGGGGTGAGGAGGGGCTCTTTGGCTCCCACCAGTCCCCCTGTCTGGTCTA
+
>>>>>BDFFFFFGAGFFFEAECGHG44BFBFG3BFAGGHHHHGGFECGHHHHGGH2BEHHFFFHHDBFHHHAE>0>GF3B1>EEEGE>>EG/?E?EEHBFFHHGGGHHGHHHHHHHHHHHHHFHHGG?FGHHHHHHHH0FGGHHGG.<C-AFHCHHBEGGGGGGE.9FBCBFGGGGGGGGGGFFFFFFFFFFFFFFFFFFFFFFFFFFFFFEFFFFFFFFFFFFFFFFFFFFFFFFFFFFFFFFFFFFFF/
@M05620:37:000000000-D9766:1:1101:11859:11916 1:N:0:7
ACCACACCTTCTACAATGAGCTGCGTGTGGCTCCCGAGGAGCACCCCGTGCTGCTGACCGAGGCCCCCCTGAACCCCAAGGCCAACCGCGAGAAGATGAGGTGAGTGGCCCGCTACCTCTTCTGGTGGCCGCCTCCCTCCTTCATGGCCTCCCGGAGCTGCGCCCTTTCTCACTGGTTCTCTCTTCTGCCGTTTTCCGTAGGACTCTCTTCTCTGACCTGAGTCTCCTTTGGAACTCTGCAGGTTCTAGAT
+
AAAAAAAAFFFFGGGFAGGGGAGHGEAEHCHHCFGGGGGGGHHHHGGGGEGGHHHHHHHGGGGGGGGGGGGGHFHGGGGHEHHHHGGEGGGGGGHHHHEHHFFFHHHEGHHGGGCGHHFHHGHHBDGG.<CCCCEHGHFAC:G000BFGGFAAFA-AGGGFGGG@@FFFFFFBFFFFFFFFFFFFFBFFF@BBFFFFFB-BBBFBFFFFFFFFFF/FFFF/FFFF/BFFFFFF/FF9FBFFFFFFFB:/9;
@M05620:37:000000000-D9766:1:1101:15129:11931 1:N:0:7
ACCACACCTTCTACAATGAGCTGCGTGTGGCTCCCGAGGAGCACCCCGTGCTGCTGACCGAGGCCCCCCTGAACCCCAAGGCCAACCGCGAGAAGATGAGGTGAGTGGCCCGCTACCTCTTCTGGTGGCCGCCTCCCTCCTTCCTGGCCTCCCGGAGCTGCGCCCTTTCTCACTGGTTCTCTCTTCTGCCGTTTTCCGTAGGACTCTCTTCTCTGACCTGAGTCTCCTTTGGAACTCTGCAGGTTCTAGAT
+
CCCCCCCCFFFFGGGGGGGGGGHHGEGFHGHHHGGGGGGGGHHHHGGGFGGGHHHHHHHGGGGGGGGGGGGHHHGGGGGHGHHHHGGGGGGGGGHHHHHHHHHHHHHGGHHGGGGGHHHHHHHHHDGGHHGGGFDHGHHGHHHHHHGGGGGGGGGGGGGGGGGGFFFFFFFFFFFF;FFFFFFFFFFFFFFDFFFFFFFFFFFFFFFFFFFFFFFFFFFFFFFFFFFFFFFFFFFFFFFFFFFFFFFFFFF
@M05620:37:000000000-D9766:1:1101:20154:11943 1:N:0:7
ACCACACCTTCTACAATGAGCTGCGTGTGGCTCCCGAGGAGCACCCCGTGCTGCTGACCGAGGCCCCCCTGAACCCCAAGGCCAACCGCGAGAAGATGCCCAGGTGAGTGGCCCGCTACCTCTTCTGGTGGCCGCCTCCCTCCTTCCTGGCCTCCCGGAGCTGCGCCCTTTCTCACTGGTTCTCTCTTCTGCCGTTTTCCGTAGGACTCTCTTCTCTGACCTGAGTCTCCTTTGGAACTCTGCAGGTTCTA
+
CCCCCCCCFFFFGGGGGGGGGGHHGGGGHGHHHGGGGGGGGHHHHGGGGGGGHHHHHHHGGGGGGGGGGGGGHHHGGGGHGHHHHGGGGGGGGGHHHHHHHHHGHHHHHHGGHHGGGGGHHHHHHHHHHHGHHGGGGGHGHHGHHGGGGGGGGGGGGGAFGGGGGGFFFFFFFFFFFFFFFFFFFFFFFFFFFFFFFFFFFFFFFFFFFFFFFFFFFFFFFFFFFFFFFFFFFFFFFFFFFFFFFFFFFFB
@M05620:37:000000000-D9766:1:1101:6365:11970 1:N:0:7
AGTGCCAGCTCTCAATCGCACAGGGGACCCAGGGCCTGGCCCCTCCATCCAGAAAACCTATGACCTCACCCGCTACCTGGAGCACCAACTCCGCAGCTTGGCTGGGACCTATGTGAGTATCCAGCGTAGGAATCTGGGAGTTGGGGAGGAGTGAGGAGTTGGGGAAAGACAGTCCTAACCGTGGAGGGTTCTGGTAAATGATGGGGTGAGGAGGGGCTCTTTGGCTCCCACCAGTCCCCCTGTCTGGTCTA
+
AA>>ADDFAFFFFGGFEFF2E?GCFGAE22AGEAE22FG2BGECEG2GEAA3333BBEGGFHBHHHHBGFFE0>/EHFGHEGHH1GHCGCGEE>//>3BBEHFGGGFHEHHHFDFGFHHGHFHHECFDGDFDGHHHGHF??GDCCCFCCDFGCDD<CGCGHC@DEAEFHECGCGHHHFCHGGEBDEABFFGGFFFFFBFGFBFFGGA>A?FFF?>;BBEFFBFFFFFF?FFBEA:BBFEFBAFFFFFFFF/
@M05620:37:000000000-D9766:1:1101:13131:11990 1:N:0:7
AGTGCCAGCTCTCAATCGCACAGGGGACCCAGGGCCTGGCCCCTCCATCCAGAAAACCTATGACCTCACCCGCTACCTGGAGCACCAACTCCGCAGCTTGGCTGGGACCTATGTGAGTATCCAGCGTAGGAATCTGGGAGTTGGGGAGGAGTGAGGAGTTGGGGAAAGACAGTCCTAACCGTGGAGGGTTCTGGTAAATGATGGGGTGAGGAGGGGCTCTTTGGCTCCCACCAGTCCCCCTGTCTGGTCTA
+
BBABBFFFBFFFGGGFFGGGGFHHGGCGGGHHFEEECFHHHHG1EGGGHHGHHHHHHGECGGFHHHHBGHHGG@EEFFHHFGHHHFCFFCHHFGGFFHHHGHGGGGHHGHHHHHFFGGGGHHGHHGDGGGHGGHHHHHGFGFHHGGGGGCGFGFHFFFHFHHGGGGGHFHFHGG0GHGHHGDEGFGGGGGGGGGGGGFGGGGGGGGFFFFAFFFFAC-AFFFFFFFFFEFFFEF/FFFFFFFBFFFF/BF9
@M05620:37:000000000-D9766:1:1101:13113:11996 1:N:0:7
AGTGCCAGCTCTCAATCGCACAGGGGACCCAGGGCCTGGCCCCTCCATCCAGAAAACCTATGACCTCACCCGCTACCTGGAGCACCCACTCCGCAGCTTGGCTGGGACCTATGTGAGTATCCAGCGTAGGAATCTGGGAGTTGGGGAGGAGTGAGGAGTTGGGGAAAGACAGTCCTAACCGTGGAGGGTTCTGGTAAATGATGGGGTGAGGAGGGGCTCTTTGGCTCCCACCAGTCCCCCTGTCTGGTCTA
+
>A>1>D1FAFFFG1B3BFFAFCHCGEBEAEGHABEA/BEGGHGCFGEFFFGHG0FFGFFHFFFHHABFGGG/E//>GGFG0BFEFGE>EHHB>>/>E0<BEGF<E/BGGHFHHHHFH1FFFHGDGC//B/1@<GFGFB0FCG1?<A>CG.CGHGGHBA/<DHGGFACC/CFFCGBCGCGFAGG@.C.;9.;;FF;9FFFBBFGG9AA>EFFFFF;;>@FFBFFBBFFEE-FFEF/FFFFF@-;;FFB/9;:
@M05620:37:000000000-D9766:1:1101:10703:11997 1:N:0:7
AGTGACAGCTCTCAATCGCACAGCGGGCCCAGGGCCAGGCCCCTCCATCGAGAAAGCCTATGACCTCACCCGATACCTGGAGCACCAACGCCGCAGCTTGGCTGGGACCTATGTGAGTATCCAGCGTAGGAATCTGGGAGTTGGGGAGGAGTGAGGAGTTGGGGAAAGACAGTCCTAACCGTGGAGGGTTCTGGTAAATGATGGGGTGAGGAGGGGCTCTTTGGCTCCCACCAGTCCCCCTGTCTGGTCTA
+
A1>AAFB@>CCFFFGGGCFGE0B0A00AEECHAAEG//A/F/AGAEGGG/A/?E11>BGB1B@FF1BFGHH//>EEFD1BBFHEF?CEE/>EECC?/BFHAFGGFCHHGHHHHHHHHGHHHHHHHGCFGGHHGHHHHGGGCHHGCGGGGGGHHHHHHGHGGGGGGGGGGGGGFFFGFGGG@AE@FFF?AF?BFFBFFFFFFFFFFFF@FFFFFF@?@?FFFFFFFFFFFFFFFFFFFFFB@FFFFFF9BFF
@M05620:37:000000000-D9766:1:1101:16396:12000 1:N:0:7
AGTGCCAGCTCTCAATCGCACAGGGGACCCAGGGCCTGGCCCCTCCATCCAGAAAACCTATGACCTCACCCGCTACCTGGAGCACCAACTCCGCAGCTTGGCTGGGACCTATGTGAGTATCCAGCGTAGGAATCTGGGAGTTGGGGAGGAGTGAGGAGTTGGGGAAAGACAGTCCTAACCGTGGAGGGTTCTGGTAAATGATGGGGTGAGGAGGGGCTCTTTGGCTCCCACCAGTCCCCCTGTCTGGTCTA
+
ABAABFFFBFFFGGGGGGGGGGHHGGGGGGHHGGGGGFHHFHGHGGHHFHHHGHFHHGHHHHFHHHHHHHHGGGGGHGHHHHHHFHHHGHHHGGGGGFFGGHHGGGGHGHHHHHHHHHHHHHHHHGEGGFHHHHHHHHHGGHHHGGGGGGGHHHHHGGHHGHGGEGHFHHHHHHHHHHHHGGGGGGGGEGGGGGGGGGFGGGGGGGFFFFFFFFFFFFFFFFFFFFFFFFFFFFFFFFFFFFFFFFFFFFF
@M05620:37:000000000-D9766:1:1101:14236:12027 1:N:0:7
GAGGCTGCTTTGGAAGAAATTGACAAGCCAGGGACAAAAGATCGGAAGAGCACACGTCTGAACTCCAGTCACATTACTCGATCTCGTATGCCGTCTTCTGCTTGAAAAAAAAAAAAGAATCCAACTTAAGAATCTGGGAGTTGGGGAGTAGTGAGGAGTTGGGGAAAGACAGTCCTAACCGTGGAGGTATCTGGTAAATGATGGGGGGAGGAGGAGCTCTTTGGCTCCCACCAGTCCCCCTGTCTGTTCTC
+
AAABB?FACFFFCFGFFGGGGGHHHFGHGGFGEAFFCGGGGHHHGEGG2BFEFHFG1GFFDDFGHFFGFGGFHGDGHHGGG3B?DFBBFGHHG1EGEGHHHHHHFFHHHCGE@</<</<<1@F1?0??1?FGG1<1100<E<F1--<-./<=/D0<0</<0:@-.:../;F/0;0;;B/C-9.-C...09900;CB000;9B9B..---;B.AD.;A./FB;9/9:FA?FFD..;F/FEFB.9;///99B/
@M05620:37:000000000-D9766:1:1101:19341:12051 1:N:0:7
AGTGCCAGCTCTCAATCGCACAGGGGACCCAGGGCCTGGCCCCTCCATCCAGAAAACCTATGACCTCACCCGCTACCTGGAGCACCAACTCCGCAGCTTGGCTGGGACCTATGTGAGTATCCAGCGTAGGAATCTGGGAGTTGGGGAGGAGTGAGGAGTTGGGGAAAGACAGTCCTAACCGTGGAGGGTTCTGGTAAATGATGGGGTGAGGAGGGGCTCTTTGGCTCCCACCAGTCCCCCTGTCTGGTCTA
+
ABAABFFFBFFFGGGGGGGGGGHHGGGGGGHHGGGGGGHHHHGHGGHHHHHHHHHGHGHHHHHHHHHHHHHGGGGGHGHHHHHHGHHHGHHHGGGGGHHHGHGGGGHHGHHHHHHHHHHHHHHHHGGGGGHHHHHHHHHGGHHHGGGGGGGHHHHHHGHHHHGGGGHHHHHHHHHHHHHHGGGGGGGGCFGGGGGGGGGGGGGGGGFFFFFFFFFFFFFFFFFFFFFFFFFFFFFFFFFFFFFFFFFFFFF
@M05620:37:000000000-D9766:1:1101:3298:12065 1:N:0:7
ACCACACCTTCTACAATGCGCTGCGTGTGGCTCCCGAGGAGCACCCCGTGCTGCTGACCGAGGCCCCCTGAACCCCAAGGCCAACCGCGAGAAGATGAGTGGCCCGCTACCTCTTCTGGTGGCCGCCTCCCTCCTTCCTGGCCTCCCGGCGCTGCGCCCTTTCTCACTGGTTCTCTCTTCTGCCGTTTTCCGTAGGACTCTCTTCTCTGCCCTGAGTCTCCTTTGGCACTCTGCAGGTTCTAGATCGGCAG
+
CCCCCCCAFFFFGGGGGG4AEFGGGGFAFEHHHFGEDFGEGHFHHGGGGGGGHHHHHHHGGFGGGGGGGF2FGHGG/E?F??FGGGG>B<>/C?2GH??@FFGHGGFD@DHHHHHHHF1=0<GFF<CEEC=GHGHHHHHHBGHHHHGGGADGGGGGGFBDFFFFF0FFFFFFFFFFFFFFFFFFFFFFFFFFF.:DFFFFFFFF0FFFF0FFFF/BFFFFFFFFFFBBFFFFFB9BF;;FF0BFFFFFAF;
@M05620:37:000000000-D9766:1:1101:3041:12065 1:N:0:7
AACACACCTTCTACAATGAGCTGCGTGTGGCTCCCGAGGAGCACCCCGTGCTGCTGACCGAGGCCCCCCTGAACCCCAAGGCCAACCGCGAGAAGATGCCCAGGTGAGTGGCCCGCTACCTCTTCTCGTGGCCGCCTCCCTCCTTCCTGGCCTCCCGGAGCTGCGCCCTTTCTCACTGGTTCTCTCTTCTGCCGTTTTCCGTAGGACTCTCTTCTCTGACATGCGTATCCTTTGGAATTCTGCAGGTTCTA
+
>1>>AAAAFFFFGGGFFGGFGBGCEAEFGCHHCGFECEGC/FGHHGCGEEGA1AAEG0FGC@/E/?@EGGGFHBCEFGGAAEHGEF/<CCG@@C<FDBDFHHHGCGHGHB<FHHGG-@-0>0DGHH0<<.<C.@-CFGHAGHGG0;FB09.FFGGEG--;-9/;9@A@@FF//BFFFFFFFFF/BFF/BFFFF@?FFFFBBFFFFFF/FFFF/;F99/9B9FF/----ABFFFFFFF/;FF//9BFA//;:
@M05620:37:000000000-D9766:1:1101:24460:12083 1:N:0:7
ACCACACCTTCTACAATGAGCTGCGTGTGGCTCCCGAGGAGCACCCCGTGCTGCTGACCGAGGCCCCCCTGAACCCCAAGGCCAACCGCGAGAAGATGAGAGTGGCCCGCTCCCTCTTCTGGTGGCCGCCTCCCTCCTTCCTGGCCTCCCGGCGCTGCGCCCTTTCTCACTGGTTCTCTCTTCTGCCGTTTTCCGTAGGACTCTCTTCTCTGACCTGAGTCTCCTTTGGAACTCTGCAGGTTCTAGATCGG
+
CDDCCDCCFFFFGGGGGGEGGGHHGGGFHGHHHGGGGGGGGHHHHGGGGGGGHHHHHHHGGGGGGGGGGGGHGHHGGGGHGHHHHGGGGG<CGGHHHHHHHGFFFFHH?FG-CGHHHHHBGGGGFHHDCCCFHGHHGHGHHHHHHGGGGGGG-CGGGGFFDF>FFFFFFFFFFFFFFFFFFFFFFFFFFFFFFFDFFFF9FFFFFFFFFFFHBFFFF/;B0FFFFFFFFBFFFFFFFFF;;;FFFFBFFEF
@M05620:37:000000000-D9766:1:1101:24446:12096 1:N:0:7
ACCACACCTTCTACAATGAGCTGCGTGTGGCTCCCGCGGAGCACCCCGTGCTGCTGACCGAGGCCCCCCTGACCCCCAAGGCCAACCGCGAGAAGATGAGAGGTCCCCGCTACCTCCTTTGGGGCCCGCCTCCCCTCCTCCTCCCCTCCCGGCCCCGCCCTCTTTCACACGTGCTCTCTCCTGCCGGCTTTTGCGGTTCAGTCTCCTCTTGGATCCGATTCCCCTGTTCTACTCCTGGGTCTTTATAGCTG
+
>AAAAAA>FFFFGGGGFGFGGGHFFGGECAFGEBFA2AA0EECGHGEEEEE?5FGGGHHG/>/EF>EEFGGF3BGEGGEGGGGGFFGCFDGFCDF1?F1F11.<<>0.-><--/<0<<00=/.:.:A--;9E.9;/.;///9::AE/...99---9;B-;B..//;/;//-;9..9//;/;9/9.B--9;////--.-.9//://:;.////9B9;AA.;/;;:.;////9:9////;E/:.///;/99//
@M05620:37:000000000-D9766:1:1101:21716:12107 1:N:0:7
ACCACACCTTCTACAATGAGCTGCGTGTGGCTCCCGAGGAGCACCCCGTGCTGCTGACCGAGGCCCCCCTGAACCCCAAGGCCAACCGCGAGAAGATGACCAGGTGAGTGGCCCGCTACCTCTTCTGGTGGCCGCCTCCCTCCTTCCTGGCCTCCCGGAGCTGCGCCCTTTCTCACTGGTTCTCTCTTCTGCCGTTTTCCGTAGGACTCTCTTCTCTGACCTGAGTCTCCTTTGGAACTCTGCAGGTTCTA
+
CCCCCCCBFFFFGGGGGGGGGGHHGGGGHGHGHGGGFGGGGHHHHGGGEGGGHHHHHHHGGGGGGGGGGGGHHHHGGGGHGHHHHGGGGGGGGGHHHF2GHFAFHHGHHHGGHH-AF-<GHHHFHHHHFHGHHFGGGGHGHHGHHHGGGGGGGGGGD-@-:.9C@BFFFFFFFFFFFFBBBFFFFFFFFFFFFC9AFFFFFFF?9BFFFFFFFFFFFBFFFFFFFFFFFF0B90/BF0B0FFFFFAFFFF0
@M05620:37:000000000-D9766:1:1101:12216:12115 1:N:0:7
GAGGCTGCTTTGGAAGAAACTGACAAGTCAGTGACAAAAGACCGGCAGCGCACACGACCGAACCCCAGCGACAGGCCACGCTCCCGGCAGCCGCCATGGGCGTAAAAAAGCTGATGAAACAATGGCAAGTAAGTCAGGCATTTCCGCTTTCGCACTCTTGTGGCTCCCATTGCACAATTCTCAGCATTTGTACTTGTAACTGACAAGCCCGGGACACCAGATCGGCAGAGCACACGCCTGCACTCCAGTCA
+
>1>>>>C>FFFDC1F11FBAFFG1G1011B13B1DD1A0B00B0/AAA//AA/A0//>/>////B/>/0>//>//////>??EE/////>/?//B//1?F0/A->GD1A..0000=0DGH/.0<<G/0CGHG0;;0;/C.::CG0CB.CE0CEB@-;BF0FFB..CFG/CFFB/;BBBFBFF/FFFFFF/B/;;F/;BBFFFBF/BFEE-;99-;---99-/9AB--;A-B/F-9@-;----;FFF//BF/
@M05620:37:000000000-D9766:1:1101:9097:12133 1:N:0:7
ACCACACCTTCTACAATGAGCTGCGTGTGGCTCCCGAGGAGCACCCCGTGCTGCTGACCGAGGCCCCCCTGAACCCCAAGGCCAACCGCGAGAAGATGAGAGTGGCCCGCTACCTCTTCTGGTGGCCGCCTCCCTCCTTCCTGGCCTCCCGGCGCTGCGCCCTTTCTCACTGGTTCTCTCTTCTGCCGTTTTCCGTAGGACTCTCTTCTCTGACCTGAGTCTCCTTTGGAACTCTGCAGGTTCTAGATCGG
+
BBBBBABBFFFFGGGGGGGGGGHHGGGGHGHHGGGGGGGCGHHHHGGGFGGGHGHHHHHGGGGGGGGGGGGHHHHGGGGHGGHHEGGGGGFGGFHGHHGFHHHHGGHHGGGFGHHHHHHFDGHHFGHGGCAEGGFHGFHHHHFFFGGGGGGG-BG?GGFFFFFFBFFF/BFFFFFFFFFFFFFFBFFFFFFFFFFFFFF/BFFF/BFFFFFB/BFBFB.;FFFFFFFFFFFFFBFFFFFF;BFFFF/FBEA
@M05620:37:000000000-D9766:1:1101:10275:12135 1:N:0:7
ACCACACCTTCTACAATGAGCTGCGTGTGGCTCCCGAGGAGCACCCCGTGCTGCTGACCGAGGCCCCCCTGAACCCCAAGGCCAACCGCGAGAAGATGAGCTACCTCTTCTGGTGGCCGCCTCCCTCCTTCCTGGCCTCCCGGAGCTGCGCCCTTTCTCACTGGTTCTCTCTTCTGCCGTTTTCCGTAGGACTCTCTTCTCTGACCTGAGTCTCCTTTGGAACTCTGCAGGTTCTAGATCGGAAGAGCACA
+
BBBABBBBFFFFGGGGGGGFGGHHGGGFFEGHFGGGGGGGGHHHHGGGAEGGHHHHGHHGGGGGGGGGGGGHHHHGGGGHGFHHHGGGGGDFGGHHHHHHHHHGFGHHHHHHHHHGHH-CGGGHGHHGHHHHHHHHHHHHGGGCGGHGGGGGGGGGGGGGGGGGFGGGGGGGGGGGFFFFFFFFFFFFFF9FFFFFFFFFFFFFFFFFFFFFFFFFFFFFFBFFFFFFFFFFFFFFFFFFFFDFFAFFBFB
@M05620:37:000000000-D9766:1:1101:14193:12144 1:N:0:7
ACCACACCTTCTACAATGAGCTGCGTGTGGCTCCCGAGGAGCACCCCGTGCTGCTGACCGAGGCCCCCCTGAACCCCAAGGCCAACCGCGAGAAGATGAGCTACCTCTTCTGGTGGCCGCCTCCCTCCTTCCTGGCCTCCCGGAGCTGCGCCCTTTCTCACTGGTTCTCTCTTCTGCCGTTTTCCGTAGGACTCTCTTCTCTGACCTGAGTCTCCTTTGGAACTCTGCAGGTTCTAGATCGGAAGAGCACA
+
DDDDCDDDFFFFGGGGGGGGGGHHGFGFFGHHHGGGGGGGGHGHHGGGGFGGHHHHHHHGGGGGGGGGGGGHGHHGGGGHGHHHHGGGGGDGGGHHHHHHHHHGHGHHHHHHHHHGHHGGGGGHGHHGHHHHHHHHHHHHGGG-DGHGGGGGGGGGGGGGGGGGGGGGGGGGGGGGFFFFFFFFFFFFFFBFFFFFFFFFFHFFFFFFFFFFFFFFFFHFF0FFFFFBFFFFFFFFFFFFFFDFF?FFFFF
@M05620:37:000000000-D9766:1:1101:7636:12157 1:N:0:7
AGTACCAGCTCTCCATCGCACAGGGTACCCAGTGCCTGGCCCCTCCATCCAGAAAACCTATGACCTCACCCGCTACCTGGCGCACCCCCTCCGCAGCTTGGCTGGGACCTATGTGAGTATCCAGCGTCGGAATCTGGGCGTTGGGGCGGAGTGCGGCGTTGGGGAACGCCCGTCCTAACCGTGGCGGGTTCTGGTAAATGATGGGGTGAGGCGGGGCTCTTTGGATCCCACCAGTCCCCCTGTCTGGTCTA
+
>>>1>B@@>FFFGGGFGE?1EEHCFABBBAAFB1BA1BGHFHGGGGF1GF1FG0F0BEF1BBDGHDBAGFF/>//>FG1BB>BFGGG/>EE?>E?E@G<B?F1FEGFCCGCGGG221FGHHH2<G/C/>A/<?FGG1F.>@AA0?-.:?-;;A0A@-9@-;-;@---9-9-;@BFA//BF@FF?-99=@FFFFFFBFFFF/FBBEFA@-AF--9-9@@FFFFFF/BFFF/FBAFFFFFFF?FFFFFFFFB9
@M05620:37:000000000-D9766:1:1101:15303:12159 1:N:0:7
ACCACACCTTCTACAATGAGCTGCGTGTGGCTCCCGAGGAGCACCCCGTGCTGCTGACCGAGGCCCCCCTGAACCCCAAGGCCAACCGCCCGCTACCTCTTCTGGTGGCCGCCTCCCTCCTTCCTGGCCTCCCGGAGCTGCGCCCTTTCTCACTGGTTCTCTCTTCTGCCGTTTTCCGTAGGACTCTCTTCTCTGACCTGAGTCTCCTTTGGAACTCTGCAGGTTCTAGATCGGAAGAGCACACGTCTGAA
+
BBBBB4AAFFFFCGGGGGEGGGHHGEGEHGGHHGGGGGGGEGGHHGGGEGGGGGGHHHHGGGGGGGGGGGGHHHHGGGGHGHHHGGGED?BBC/BDHHFHHHFHHFHDHFC?DCEHGHHGFGHHFHHHHHHHGFC:CGFHHGBGGGGGFFFFGFGGBG09BFFFFFFGGG?;DFEBFDB.DFFFBFFFFFFFFFBFFFFFFBFEBB9BFFFFBBBFFFBFFFFFF/B/FFFFEFFFF.AFFFFFBFAFEBF
@M05620:37:000000000-D9766:1:1101:18566:12184 1:N:0:7
ACCACACCTTCTACAATGAGCTGCGTGTGGCTCCCGAGGAGCACCCCGTGCTGCTGACCGAGGCCCCCCTGAACCCCAAGGCCAACCGCGAGAAGATGAGGTGAGTGGCCCGCTACCTCTTCTGGTGGCCGCCTCCCTCCTTCCTGGCCTCCCGGCGCTGCGCCCTTTCTCACTGGTTCTCTCTTCTGCCGTTTTCCGTAGGACTCTCTTCTCTGACCTGAGTCTCCTTTGGAACTCTGCAGGTTCTAGAT
+
BBBBBBBBFFFFGGGGGGBGGGHHGFGBEEHHHGGEFGGGGHHHHGGGGEGGHHGHHHHGGGGGGGGGGGGGHHHGGGGHGHHHHGGGGGFCGGHHGHFHHFGGHHHGGGHGGG-@GHHHHHHHHHHGHGCCGFGHGHHGHHHHHHBFGFGGGGF-9BGGFFFFFFFFFFFFFFFFBFFFFFFFFFFFFFFFFFFFFFFFFFFFFFFFFFFFFFFBBBFFEFFFFFFFFFFFFFFFFFFF/BFFFFF/;BB
@M05620:37:000000000-D9766:1:1101:16420:12189 1:N:0:7
AGTGCCAGCTCTCAATCGCACAGGGGACCCAGGGCCTGGCCCCTCCATCCAGAAAACCTATGACCTCACCCGCTACCTGGAGCACCAACTCCGCAGCTTGGCTGGGACCTATGTGAGTATCCAGCGTAGGAATCTGGGAGTTGGGGAGGAGTGAGGAGTTGGGGAAAGACAGTCCTAACCGTGGAGGGTTCTGGTAAATGATGGGGTGAGGAGGGGCTCTTTGGCTCCCACCAGTCCCCCTGTCTGGTCTA
+
AAAAADFFBFFFGAGGGGGFGGHHG?FFGGHHCEGGGGHHHHGHGGGHHHHHHHGHHGHHHHHHHGGHHHHGE>EEHHGH2FGHHH11?GHHGGGGGHHHGHHGGGHHGHHHHHHHHHHHHHFHHGGGGGHHHHHHHHFGGHHHGGGGGGGHHHHHHGHHHHGGEGHHCHHHHHHHHHHHGGGGGGGGGGGGGGGGGGGGGGFGGG:=EFFBADFFFFFFFFFFFFFFFFFFFFFFFFFFFFFFFFFFFFF
@M05620:37:000000000-D9766:1:1101:4119:12199 1:N:0:7
AGTGCCAGCTCTCAATCGCACAGGGGACCCAGGGCCTGGCCCCTCCATCCAGAAAACCTATGACCTCACCCGCTACCTGGAGCACCAACTCCGCAGCTTGGCTGGGACCTATGTGAGTATCCAGCGTAGGAATCTGGGAGTTGGGGAGGAGTGAGGAGTTGGGGAAAGACAGTCCTAACCGTGGAGGGTTCTGGTAAATGATGGGGTGAGGAGGGGCTCTTTGGCTCCCACCAGTCCCCCTGTCTGGTCTA
+
33>AAFBCBFFFDGGGGGGGCABGAEGGEGHHGGEEFAGFFFGHGGBHHHGDFBBGHECGHFFGHHFGHHFGGGCEGFHEHHF??11FEFHHEEGEGFHHGEFF?EHHGHHHBFFHHHHB2FGHGGEDD/FH<FFDHFFFEH1FCGACGAAFCGHAC.CGDGD?EGH.CGGHH0CGHH/GGF.BGGDG=FFGGGFGGGGGGGGFGGFBFFFFFF<?BBAF/B/;FFF?FFFFFFFFBBEDBFFFFB/;BFB
@M05620:37:000000000-D9766:1:1101:9483:12201 1:N:0:7
AGTGCCAGCTCTCAATCGCACAGGGGACCCAGGGCCTGGCCCCTCCATCCAGAAAACCTATGACCTCACCCGCTACCTGGAGCACCAACTCCGCAGCTTGGCTGGGACCTATGTGAGTATCCAGCGTAGGAATCTGGGAGTTGGGGAGGAGTGAGGAGTTGGGGAAAGACAGTCCTAACCGTGGAGGGTTCTGGTAAATGATGGGGTGAGGAGGGGCTCTTTGGCTCCCACCAGTCCCCCTGTCTGGTCTA
+
>>>3>@5@AFFFBGGGGFFFEEF4AAAE2EGHAEFD2AFCFGEFEEHHHCGBBEG2CEFEDA5GH5GFHHH0>/>>GGDF2BG1B?E1EBGHE?@//?EGDHGFD?GHGGHHFHGHFFFH2FFF??<CG?DHHFHGEGFFAGHGCCCCCGGHFFFFGDHHHFCGGDEGGHHHCCGHHFHA?:CBGGG@9CFGGFFFGGGBFCFBEFFBFFFFDF<?B>EFFFF//BFFFFF.AA9BBBAD?AFFFFF9BFB
@M05620:37:000000000-D9766:1:1101:17670:12202 1:N:0:7
ACCACACCTTCTACAATGAGCTGCGTGTGGCTCCCGAGGAGCACCCCGTGCTGCTGACCGAGGCCCCCCTGAACCCCAAGGCCAACCGCGAGAAGATGAGCTACCTCTTCTGGTGGCCGCCTCCCTCCTTCCTGGCCTCCCGGCGCTGCGCCCTTTCTCACTGGTTCTCTCTTCTGCCGTTTTCCGTAGGACTCTCTTCTCTGACCTGAGTCTCCTTTGGAACTCTGTAGGTTCTAGATCGGAAGAGCACA
+
CCCCCCCCFFFFGGGGGGGGGGHHGGGGHGHHHGGGGGGGGHHHHGGGEGGGHHHHHHHGGGGGGGGGGGGHHHHGGGGHGHHHHGGGGGGGGGHHHHHHHHE2??GDGH1GBH0/F=-<<<.CEHHDCDDG0D/GHHHHAD--:AC?E?FGGGGGFB0;CF09:BBFFFFFBBBFFF>FAFAB99F;.99FFFFFBFBFFF90;BF//:9B9:F0B09FFF000900;0;BFFF0009B.A.;9..;:A/
@M05620:37:000000000-D9766:1:1101:6109:12205 1:N:0:7
ACCACACCTTCTACAATGAGCTGCGTGTGGCTCCCGAGGAGCACCCCGTGCTGCTGACCGAGGCCCCCTGAACCCCAAGGCCAACCGCGAGAAGATGAGTGGCCCGCTACCTCTTCTGGTGGCCGCCTCCCTCCTTCCTGGCCTCCCGGCGCTGCGCCCTTTCTCCCTGGTTCTCTCTTCTGCCGTTTTCCGTAGGACTCTCTTCTCTGCCCTGAGTCTCCTTTGGCACTCTGCAGGTTCTAGATCGGCAG
+
CCCCCCCAFFFFGGGGGGGGGGHHGGGBCEHGHGGGDEGGGHGHHGGGGGGGHHHHHHHFGFGGGGGGGFFGHHGG?E?F?FEGGGG<E>B/CB2GG?C@FFGHHGGGGGHHHHHHHH1>0.FFDCAECGEGHGHHHHHGCGHHCGGGG-ACFGGGGEGGFFFFF0BFFFBFFFFFFFFFFFFFFFFFFFFFF.ADBFFFFFFF0FFFFBFFFFBFFFFFFFFFFF0BFFFFFF9;F;;FF;BFF9EF-9@
@M05620:37:000000000-D9766:1:1101:16427:12208 1:N:0:7
AGTGCCAGCTCTCAATCGCACAGGGGACCCAGGGCCTGGCCCCTCCATCCAGAAAACCTATGACCTCACCCGCTACCTGGAGCACCAACTCCGCAGCTTGGCTGGGACCTATGTGAGTATCCAGCGTAGGAATCTGGGAGTTGGGGAGGAGTGAGGAGTTGGGGAAAGACAGTCCTAACCGTGGAGGGTTCTGGTAAATGATGGGGTGAGGAGGGGCTCTTTGGCTCCCACCAGTCCCCCTGTCTGGTCTA
+
ABBAAFFFCFFFGBGGGFEGGEGFFEGGGGHHGGGGGGHHHHGHGGGGGHHHGFGHHGGHHHHHHHHHHHHEGGGGHGGGHGFFFHFHGGHHGGGGGHHHGHHGGGHHGHHHHHHHHFHHHHHHHGEGGGHHHHHHHHHGGHHHGGGGGGGHHHHHHGHHHHGGGGHHHHHHHHHHHHHHGEFGGGGGCFFGGGFGGGGGGGGGGGFFFFFFFFFFFFFFFFFFFFFFFFFFFFFFFFFFFFFFFFFFFFF
@M05620:37:000000000-D9766:1:1101:15402:12214 1:N:0:7
ACCACACCTTCTACAATGAGCTGCGTGTGGCTCCCGAGGAGCACCCCGTGCTGCTGACCGAGGCCCCCCTGAACCCCAAGGCCAACCGCGAGAAGATGCCCAGGTGAGTGGCCCGCTACCTCTTCTGGTGGCCGCCTCCCTCCTTCCTGGCCTCCCGGAGCTTCGCCCTTTCTCACTGGTTCTCTCTTCTGCCGTTTTCCGTAGGACTCTCTTCTCTGACCTGAGTCTCCTTTGGAACTCTGCAGGTTCTA
+
CCCDDCACFFFFGGGGGGGGGGHHGGGGHGHHHGGGFGGGGHHHHGGGGGGGGGHHHHHGGGGGGGGGGGGHHHHGGGGHGHHHHGGGGGGGGGHHHHHHHHHCGHGGHGGGGH@C?@DHHHGHHHHFHCAGG@G?FGHFHHGHHGGGGGGGFFGGG?DDAG0;?EFFFBBFFFFFFFFFFFFFFFFFFFFFF;FDFFFFAFF..BFFFFFBFFFFFFFFFF/9BFFFFFFFFFFFFFFFF0FFF?FFFFF
@M05620:37:000000000-D9766:1:1101:3649:12254 1:N:0:7
GAGGCTGCTTTGGAAGAGCACACGTCTGAACTCCTACCTGACCAGCCAGTGACAAAAGATCGTAAGAGCACACGTCTGCACTCCCGTCACATTCCTCTATATCGTATGCCGTCTTCTGCTTGAAAAAACCAAAAAAAAACAAAAAAACAGTAAGATTAACACATAAAGATCCAGAAAAGAAACAAAAAAAAAACCATGATACCAATGCGCCGAAAGTAGCCAAAAGTGTGAAGAGGAGTAGCAAACATTAG
+
BBCBCCFCFFFFGFGGFFE4B4FEBFBF55FG5FFFBGFGHFBFBBAFG3BFG5GGBBEFBB21FB5GBEF2BABBFFDDBGGH1BBE1EG@B4BFH43B4BF?FGF3FH/?>BFHHFGH?BGHHHHG//???//<>////=00?--.</00<000000000<000000000000/0//:.///....9--9-9..;::000000000.:9----.:00000/:./00090:00....//090009:0000
@M05620:37:000000000-D9766:1:1101:2483:12257 1:N:0:7
ACCACACCTTCTACAATGCGCTGCGTGTGGCTCCCGAGGAGCACCCCGTGCTGCTGACCGAGGCCCCCCTGAACCCCAAGGCCAACCGCGAGAAGATGCCCAGGTGAGTGGCCCGCTACCTCTTCTGGTGGCCGCCTCCCTCCTTCCTGGCCTCCCGGAGCTGCGCCCTTTCTCACTGGTTCTCTCTTCTGCCGTTTTCCGTAGGACTCTCTTCTCTGACCTGAGTCTCCTTTGGAACTCTGCAGGTTCTA
+
ABBBBBBBFFFFGGGGGG4AEGEGGEEA2EGHHGGGCEF?EGCHHGGEAEFGFGHHGHH@EFCGGGGGGGGHHHHGGGGHGHHHHGGGGGDGGGHHHHFHHHHGHHGHHHGEHHGGGGGHHHGHHHHHHHGHHGGGGGHGGGGGGGGGGGGGGGGGGG-AFGGFFFFFFFFFFFFFFFFFFFFFFFFFBBFFFFFFFFFFFFFFFFFFFFFFFFFBFFFFFFFFFFF:BFFFFFFFFFFFFFFFFFFFFFB
@M05620:37:000000000-D9766:1:1101:25490:12265 1:N:0:7
AGTTCCAGCTCTCCATCGCACAGGGTACCCAGGGCCTGGCCCCTCCATCCAGAAAACCTATGACCTCACCCGCTACCTGGCGCACCCACTCCGCAGCTTGGCTGGGACCTATGTGAGTATCCAGCGTAGGAATCTGGGCGTTGGGGCGGCGTGCGGAGTTGGGGACAGACAGTCCTAACCGTGGCGGGTTCTGGTAAATGATGGGGTGAGGAGGGGCTCTTTGGCTCCCACCAGTCCCCCTGTCTGGTCTA
+
>>>1>BFFFFFFGEFFAE?1E?GCFA0BB1FG0EEE0FCGFHGHGGHGHGHHGFH0FEHGFFGHHABGHHH>E/>EHH1B>>BEGGE/?FFB>E?E>GBBEGBFGGFGGH1GHHHDGFGHHHFHGGG<CG1?FGHHHH/ACGGGGG.@C-;AA.AA-ACGGG@@---;/;-;FFFFBFFF@FF@-@@@@FFFFFFFFBBFBFFFFFF@EFEFFB@;@?FFFFFFFFFFFBFF?FFFFFFF@FFEFFFFFFF
@M05620:37:000000000-D9766:1:1101:19390:12281 1:N:0:7
ACCACACCTTCTACAATGAGCTGCGTGTGGCTCCCGAGGAGCACCCCGTGCTGCTGACCGAGGCCCCCCTGAACCCCAAGGCCAACCGCGAGAAGATTAGTGGCCCGCTACCTCTTCTGGCGGCCGCCTCCCTCCTTCCTGGCCTCCCGGAGCTGCGCCCTTTCTCACTGGTTCTCTCTTCTGCCGTTTTCCGTAGGACTCTCTTCTCTGACCTGAGTCTCCTTTGGAACTCTGCAGGTTCTAGATCGGAA
+
BBBCCCCCFFFFGGGFGFGGGGGHGGGEGEGHHGFFGCGGGHHHHGGGFGGGFGFHHHHGGCEGGGGGGGGBGHHGG?>/E/?FFFE/CF/<B/222?2?GHGFHH@DCCGCDHGGHHHB1<<C--A-.;EEBFD/FFFGE/FAFAF.:-?9@AB0-9A@-BFFFFBF0FBFFFFFFFFFFF0B9:DDFEFBDBF..99BFFFFFBB0:BFFFFFBF9B00BFFF0BF0BFB;;FFFE.0BBFBBFFFDD:
@M05620:37:000000000-D9766:1:1101:11230:12294 1:N:0:7
GAGGCTGCTTTGGAAGTAACTGACAAGCCAGGGACAAAAGATCGGAAGCGCACACGTCTGAACTCCAGTCACATTACTCGATCTCGTATGCCGTCTTCTGCTTGAAAAAAAAAAAAAAGCATTCCAACATTCTAAAAGGGAGTAAAAGATTTTAATAAACAATTAATAGAAAGTGCTTCATCTGAGCTATATCACCCGTGTCCTTCTAAAAAAATAATTTTCACCATCTTCACCTCTCCCTACTCACCACC
+
AAABBBFBFFFFGGGGGGGGGBGGGDFFEGGHGFGFHFFFFHHHG2BF2AEGEAAABGFGHFCGGFBFFGH@GHHHHFDEG3?F@F1BBBGHG?EGFFGHGHHH?BGHAEFGGB<>///011111<11.01>1>1111..<.</=0=0<0000000;0000.00:00000;0/0000009;00000990000900/9;9.9/0000000900;-.99/////;/:;B////9///./;B/././/9B99..
@M05620:37:000000000-D9766:1:1101:21567:12295 1:N:0:7
ACCACACCTTCTACAATGAGCTGCGTGTGGCTCCCGAGGAGCACCCCGTGCTGCTGACCGAGGCCCCCCTGAACCCCAAGGCCAACCGCGCGAAGATGAGGTGAGTGGCCCGCTACCTCTTCTGGTGGCCGCCTCCCTCCTTCCTGGCCTCCCGGCGCTGCGCCCTTTCTCCCTGGTTCTCTCTTCTGCCGTTTTCCGTAGGACTCTCTTCTCTGACCTGAGTCTCCTTTGGAACTCTGCAGGTTCTAGAT
+
BBBBBBBBFFFFGGGGGG5FGGHHGFGBGEHHHFFEFGGGGHHHHGGEEFGGHHGHHHHGGGGGGGGGGGGHHHHGGGGHGHHHHGGGGG/>CGGGFHHHH?FFHHHGGHHGGGGGHHHHHHHHHHHGHGGGGGGHGHHGGGGGGGFGGGGGGGG-AFFFFFFFFFFFFFF/BFFFFFFFFFFFFFFFFFFDFFFFFFF?DFFFFFBFFFFFFFFFFFFF/FFFFFF;FB/BFFFFFFEF/BFAFFFBFFB
@M05620:37:000000000-D9766:1:1101:11248:12297 1:N:0:7
GAGGCTGCTTTGGAAGTAACTGACAAGCCAGGGACACAAGATCGGAAGAGCACACGTCTGAACTCCAGTCACCTTACTCGATCTCGTATTCCGTCTTCTGGTTGAAAAAAAAAAACTTCCTGGCCTCCCGTAGCTGCGCACTTTCTCACTGGTTTTCTCTTCTGCCGTTTCCCGTAGAACTCTCTTCTCTGACCTGAGTCTCCTTTGGAACTCTGCCGGTTCTCTCACGGACGAGCCCACGTCTGACCTCC
+
>3AA>>FAFFFFGFFF4ABFFGFAB54B2BBAB2BFGB2FBFFAA?AA22BBBCF0BA2B55BFB33BDB3D3BB5BBD???1?@B?>B3BB?BFE?BGHBBB1FFFHH?EEE//?2BF222@<0@C?F//<//11?@<-ACGDGG1FGD1/=0.<=D0DDG00DHC.:;/;;;C:A.;;<B0B0;000;0;0/0/;90;C0CFFGBB/F/09CB0F-9@DAF////999=----;@E?.@.EF.//;;9A
@M05620:37:000000000-D9766:1:1101:27410:12303 1:N:0:7
ACCACACCTTCTACAATGAGCTGCGTGTGGCTCCCGAGGAGCACCCCGTGCTGCTGACCGAGGCCCCCCTGAACCCCAAGGCCAACCGCGAGAAGATGCCCAGGTGAGTGGCCCGCTACCTCTTCTGGTGGCCGCCTCCCTCCTTCCTGGCCTCCCGGAGCTGCGCCCTTTCTCACTGGTTCTCTCTTCTGCCGTTTTCCGTAGGACTCTCTTCTCTGACCTGAGTCTCCTTTTGAACTCTGCAGGTTCTA
+
BBBBBBBBFFFFGGGGGGGGGGHHGGGGHGHHHGGGDGGGGHHHHGGGGGGGHHHHHHHGGGGGGGGGGGGHHHHGGGGHGHHHHGGGGGGGGGHHHH2FHH/F1<?F<1FFHHGCCCGHDDDG0D0GD/CCG--AC.GEB/EFHFGBCF.F09EG?DFFGFBF?GFF-FFFFFFF//B9B//BBB/FFBB/BB9DFF/FDBA9DBFFFFFBFFFFF//;FF.9;/99BFBFF/;9FBFFF/9BFF.BBB/
@M05620:37:000000000-D9766:1:1101:16305:12315 1:N:0:7
ACCACACCTTCTACAATGAGCTGCGTGTGGCTCCCGAGGAGCACCCCGTGCTGCTGACCGAGGCCCCCCTGAACCCCAAGGCCAACCGCGAGAAGATGCCCAGGTGAGTGGCCCGCTACCTCTTCTGGTGGCCGCCTCCCTCCTTCCTGGCCTCCCGGAGCTGCGCCCTTTCTCACTGGTTCTCTCTTCTGCCGTTTTCCGTAGGACTCTCTTCTCTGACCTGAGTCTCCTTTGGAACTCTGCAGGTTCTA
+
CCCCCCCCFFFFGGGGGGEGGGHHGGGECEHGHGGGFEFGGHGHHGGGDFGGHHGHHHHGGGGGGGGGGGGHGHHGGGGHGHHHHGGGGGBGGGHHHHHHHHHGHHHHHHGGHHGGGGGHHHHHHHHHHHGHHGGGDGHGHHGHHGGGGGGGGGGGGG-ADGGGGGFFFFFFFF0FFFFFFFFFFFFFBFFFFFFFFFFFFFFFFBFFFFFFFFFFFFFFFFFFFFFFFFEFFFFFFFFFFFFFFFABFF:
@M05620:37:000000000-D9766:1:1101:9784:12330 1:N:0:7
GAGGCTGCTTTGGAAGAGCACACGTCTGAACTCCAGTCACATTACTCGATCTCGTATGCCGTCTTCTGCTTGAAAAAAAAAGAAAAAAAATCTACACATGCAGTCTTCTACCCGTAAGGAAAGGCACCTAGAAGACTCCAAGGGAGTAAAACAGCTGATGAAACAATGGCAAGTAAGTCAGGCAATACCGCTTTATCAACCATGTCTATCCAACTGTACCATTCTCAGCATGTGTAATTGCAACAGACAGG
+
AAAAAAFAFFFFGGGGGFG1B0BEFAAFDGHH1GFCDFE1FHHHHHGEBBBAGBBEHGHFFEEHGEGHGHHHF1BACE/EE/?0000>//0B22>1B1BB1111112B22B10?<//0<<0@00/00?0<1<<1101111?<.<<..<11>>.>.</<D0<DBD<.00<//:.0;;00<00//;./0/09--..00900/9.909000;0900///090000;:/:B/////;/;//;F/////--/;9--
@M05620:37:000000000-D9766:1:1101:16128:12336 1:N:0:7
ACCACACCTTCTACAATGAGCTGCGTGTGGCTCCCGAGGAGCACCCCGTGCTGCTGACCGAGGCCCCCCTGAACCCCAAGGCCAACCGCGAGAAGATGAGAGTGGCCCGCTACCTCTTCTGGTGGCCGCCTCCCTCCTTCCTGGCCTCCCGGCGCTGCGCCCTTTCTCACTGGTTCTCTCTTCTGCCGTTTTCCGTAGGACTCTCTTCTCTGACCTGAGTCTCCTTTGGAACTCTGCAGGTTCTAGATCGG
+
BCCAABCBFFFFGGGGGGGGGGHHGEGBGFHGHGGGGGFGEHGHHGGGGGGGGHGHHHHGGGGGGGGGGGGHGHHGGGGHGHHHHGGGGGCFGGHHHHHHEHFHGGHHGGGCGHHHHHHHH<GHFHCCADEGHGHHGHHHHHHHHHGGGGGG-BFGGGFFFFFFFFFFFFFFBFFFFFFFFFFFFFFFFFFFFFFFFFFFFFFFBFFFFFHHFFFFF/;BFFFFFFFFFFFFFFFFFFFFAFFFFFBBFFA
@M05620:37:000000000-D9766:1:1101:15377:12345 1:N:0:7
AGTGCCAGCTCTCAATCGCACAGGGGACCCAGGGCCTGGCCCCTCCATCCAGAAAACCTATGACCTCACCCGCTACCTGGAGCACCAACTCCGCAGCTTGGCTGGGACCTATGTGAGTATCCAGCGTAGGAATCTGGGAGTTGGGGAGGAGTGAGGAGTTGGGGAAAGACAGTCCTAACCGTGGAGGGTTCTGGTAAATGATGGGGTGAGGAGGGGCTCTTTGGCTCCCACCAGTCCCCCTGTCTGGTCTA
+
BCBCCFFFCFFFGGGGGGGGGGHHGGGGGGHHGGGGGGHHHHGHGGHHHHHHHHHHHGHHHHHHHHHHHHHGGGGGHHHHHHHHHHHHGHHHGGGGGHHHGHHGGGHHGHHHHHHHHHHHHHHHHGGGGGHHHHHHHHHGGHHHGGGGGGGHHHHHHGHHHHGGGGHHHHHHHHHHHHHHGGGGGGGGFGGGGGGGGGGHHHHGGGFFFFFFFFFFFFFFFFHFFFFFFFFFFFFFFFFFFFFFFFFFFFF
@M05620:37:000000000-D9766:1:1101:22606:12352 1:N:0:7
ACCACACCTTCTACAATGAGCTGCGTGTGGCTCCCGAGGAGCACCCCGTGCTGCTGACCGAGGCCCCCCTGAACCCCAAGGCCAACCGCGAGAAGATGAGCTACCTCTTCTGGTGGCCGCCTCCCTCCTTCCTGGCCTCCCGGCGCTGCGCCCTTTCTCACTGGTTCTCTCTTCTGCCGTTTTCCGTCGGACTCTCTTCTCTGACCTGAGTCTCCTTTGGAACTCTGCAGGTTCTAGATCGGAAGAGCACA
+
CDDCCCCDFFFFGGGGGGFGGGHHGEGEEGHGHGGGFGEGFHGHHGGGDFEGGHGHHHHGGGGEGGGGGGGHFHHGGGGHGHHHHGGGGGCGDGHHFHHGHFGGGFHHHHHHHHHGHFCDGDGHGHHGHHHHHHHHHHHHGGG-@DGGGGGGGGGGGGGGGFFGFFFFFFFFFFHFFFFFFFFFFFF.<D@@DFFFFFFHFFFFFFFFFFFFFFFFFFFF00BFFFFBFFFFFFFFFFFBED<ED<FF0BB
@M05620:37:000000000-D9766:1:1101:22618:12366 1:N:0:7
ACCACACCTTCTACAATGAGCTGCGTGTGGCTCCCGAGGAGCACCCCGTGCTGCTGACCGAGGCCCCCCTGAACCCCAAGGCCAACCGCGAGAAGATGAGCTACCTCTTCTGGTCGCCGACTCCCTCCTTCCTGGCCTCCCGGAGCTGCGCCCTTTCTCACCGGTTCTCTCTTCTGCCGTTTTCCGTAGGACTCTCTTCTCTGACGTGAGTCTCCTTTGGAACTCTGCAGTTTCTAGATCGGAAGAGCACA
+
BAA3ABBAFFFFGGGGGGGFGGHHGEEGEEGHFGGG?EGG?GHHHGGGEEGFBGHHHHHGGG0EFEEGGGGGHFHGGGFFEEHHGGG/DGGCCDF1FGDFGFH<BGGFFEHHFH1<-.>-<<.<C/<DHDFGBDCHHHHFEF?@CBFBFB-E@GFFGF000.;A9;EFFFFFB:BBFFBADFFEFFB..ABBFFEFFFFFFFFF9.;;:.BF/BBF//BFFFB/B///;//9/9BFF/BBF?DFF?9BBF9
@M05620:37:000000000-D9766:1:1101:2113:12388 1:N:0:7
ACCACACCTTCTACAATGAGCTGCGTGTGGCTCCCGAGGAGCACCCCGTGCTGCTGACCGAGGCCCCCCTGAACCCCAAGGCCAACCGCGAGAAGATGAGCTACCTCTTCTGGTGGCCGCCTCCCTCCTTCCTGGCCTCCCGGCGCTGCGCCCTTTCTCACTGGTTCTCTCTTCTGCCGTTTTCCGTAGGCCTCTCTTCTCTGACCTGAGTCTCCTTTGACCTCTGCAGGTTCTAGATCGGTCGAGCACAC
+
BCCCABCAFFFFGGFGGGBFGGHHGGGBFEHGHAFE?EFGGHHHHGGGGGEGGHHHHHHFGFGGGGGGGGGHFHHGGGGHGHHHHGGGGG>CDGHGHHH?F><????FG?GHGFGGH?<@FCEHGHCEGHDGHFHHHHHHG?C@?CGFDGGGGGGFGFF9;FGGFFFFFFFFFFFBFFFFFFFFFFF:;ABBFFF;FFFFFFFF;BFF/:FFFF:BFFFFBFF:;BF/;?FFFF/;F;B9A..9;>.-9:;
@M05620:37:000000000-D9766:1:1101:7379:12391 1:N:0:7
AGTGCCAGCTCTCAATCGCACAGGGGACCCAGGGCCTGGCCCCTCCATCCAGAAAACCTATGACCTCACCCGCTACCTGGAGCACCAACTCCGCAGCTTGGCTGGGACCTATGTGAGTATCCAGCGTAGGAATCTGGGAGTTGGGGAGGAGTGAGGAGTTGGGGAAAGACAGTCCTAACCGTGGAGGGTTCTGGTAAATGATGGGGTGAGGAGGGGCTCTTTGGCTCCCACCAGTCCCCCTGTCTGGTCTA
+
AA>AAFFFBFFFGGGGFGGCGGHGGGFGGGHFAEFEFFHHHHGHGGHHHGHHHHHHFGGHHHHHHHHHHHHGG@FGHEHGBFHHHFA1EFHHEEFGGHHHGHHGGGHHGHHHHHHHHHHHHHGHHGFDGGHHHHHHHHCFEGHHGGGGCAEHGDHHFFHHHHGGGGHHHHHHHHHGHHHHGGGGFGGGCFGGGGFFGGGGGGGGGGFFFFFFFFFFFFFFFFFFFFFFFFFFFFFFFFFFFFFFFFFFFF/
@M05620:37:000000000-D9766:1:1101:10273:12436 1:N:0:7
ACCACACCTTCTACAATGAGCTGCGTGTGGCTCCCGAGGAGCACCCCGTGCTGCTGACCGAGGCCCCCCTGAACCCCAAGGCCAACCGCGAGAAGATGAGGTGAGTGGCCCGCTACCTCTTCTGGTGGCCGCCTCCCTCCTTCCTGGCCTCCCGGAGCTGCGCCCTTTCTCCCTGGTTCTCTCTTCTGCCGTTTTCCGTAGGACTCTCTTCTCTGACCTGAGTCTCCTTTGGAACTCTGCAGGTTCTAGAT
+
BBBABBBBFFFFGGGGDGFGGGHHGEEAAAGGAFGEEGGGGHHHHGGGDEGGHHGHHHHGGGGGGGGGGGGFHHHGGGEHCFHHHGGEGGDCGGHHFHFHHCGGHHHGGGHGGG-CHHHHHHHHHHHGHC@CGGGHGHHGHHHHHH/AFFFGGBG-:BFGGGDGFFFFFFF/FF/ABFFFFFFFFFFFFFFFFFFFFFFAFFFFFFFFFFFFFFF/BBFF/9FFFFFFFFFFFBB9FB/B/;FAFBB/9;B
@M05620:37:000000000-D9766:1:1101:13730:12445 1:N:0:7
AGTGCCAGCTCTCAATCGCACAGGGGACCCAGGGCCTGGCCCCTCCATCCAGAAAACCTATGACCTCACCCGCTACCTGGAGCACCAACTCCGCAGCTTGGCTGGGACCTATGTGAGTATCCAGCGTAGGAATCTGGGAGTTGGGGGGGGTGAGGGGGTGGGGGAAGGCCGTCCTAACCGTGGAGGGGTCTGGGAAATGATTGGGGGAGGGGGGGCTCTTTGGGTCCCACCCGTCCCCCCGGCTGGTCTTT
+
AA>AAFFFBFFFGFGGGGGCGGHDGCEEGFHHFGFFGGHHHHGHGGGHHGHHHFHHHGHHGHHHHHHHHHHGG@EEHHHHFGHHHHCFFHHHGGGGGHHHGHHGGGHHGHHHHHHGHHHHHHHHHGGGGGGHGHHHGFFFGHHHG-<@----..;.--;--DF-@A....99-;./;9F-:.;.99B-;..;B..;E/////;AE---9;--;BF--./;B/F.9.;A/.A.-..;AFF;-----;;////
@M05620:37:000000000-D9766:1:1101:15001:12462 1:N:0:7
AGTGCCAGCTCTCAATCGCACAGGGGACCCAGGGCCTGGCCCCTCCATCCAGAAAACCTATGACCTCACCCGCTACCTGGAGCACCAACTCCGCAGCTTGGCTGGGACCTATGTGAGTATCCAGCGTAGGAATCTGGGAGTTGGGGAGGAGTGAGGAGTTGGGGAAAGACAGTCCTAACCGTGGAGGGTTCTGGTAAATGATGGGGTGAGGAGGGGCTCTTTGGCTCCCACCAGTCCCCCTGTCTGGTCTA
+
BCAABFFFCFFFGGGGGGGGGGHHGGGGGGHHGGGGGGHHHHGHGGHHHHHHHGHHHGHHHHHHHHHHHHHGGGGGHGHHHGHHHHHHGHHHGGGGGHHHGHHGGGHHGHHHHHHHHHHHHHHHHGGGGGHHHHHHHHHGGHHHGGGGGGGHHHHHHGHHHHGGGGHHHHHHHHHHHHHHGGGGGGGGGGGGGGGGGGGGGGGGGGFFFFFFFFFFFFFFFFFFFFFFFFFFFFFFFFFFFFFFFFFFFFF
@M05620:37:000000000-D9766:1:1101:25922:12475 1:N:0:7
AGTGCCAGCTCTCAATCGCACAGGGGACCCAGGGCCTGGCCCCTCCATCCAGAAAACCTATGACCTCACCCGCTACCTGGAGCACCAACTCCGCAGCTTGGCTGGGACCTATGTGAGTATCCAGCGTAGGAATCTGGGAGTTGGGGAGGAGTGAGGAGTTGGGGAAAGACAGTCCTAACCGTGGAGGGCTCTGGTAAATGATGGGGTGAGGAGGGGCTCTTTGGCTCCCACCAGTCCCCCTGTCTGGTCTA
+
AAAAAFF1AFFFGGGGGGAGGGHHGGGGGGHHG0EGGGHHHHGHGGH1GHHHHHHHHGHBHHHHHHHHHHFGGGGGHHHHHGHHHHHHGH1FEGGGGHHHGHHGGGHHGHHHHHHHH1GHHHHHHGEGGGHHHHHHHHHGGHHHGGGGGGGHHHHHEGFHHHGGGGHHHHHHHHHHHHHHGGGGCGGG..EGGGFGGGGGGGGGG.A@FFFFFF@;@@FFFFFFFFF?EFFFFFFFFFFF@FFFFFFFFFF
@M05620:37:000000000-D9766:1:1101:3520:12477 1:N:0:7
ACCACACCTTCTACAATGAGCTGCGTGTGGCTCCCGAGGAGCACCCCGTGCTGCTGACCGAGGCCCCCCTGAACCCCAAGGCCAACCGCGAGAAGATGACAAAGTGATTTGGCCGCCTCCTCCTTCTTTGGCCGCCTCCCTTCTTTCCGGCCTTCCCGAACCGCGCCCTTTTCTACCGGTTTCCCCCTCCTGCGTTTTTCCGAGGAATCTCTTCTTTGAACTGAGGCCCCTTTTGGACTCCGCAAGTTCTA
+
CCDBBBCCFFFFGGGGGGGGGGHHGGGEGGHHHGGGGGGGGHGHHGGGGGGGHHHHGHHGGGGGGGGGGGGHEGHGGGGHGHHHHGGGGGGG</?=2?2?F22=11111=?1?F/--..>00<F00<0=</00<-A..CE:0<0<0:0<-9A.0<C/<.---<--9<D-<B000000<-<B.0:0/.<../0<-<<DF.<0..-<</00::0<0000<0<B00009...-.BF0B-B00/0..--<0<:00
@M05620:37:000000000-D9766:1:1101:3501:12483 1:N:0:7
ACCACACCTTCTACAATGAGCTGCGTGTGGCTCCCGAGGAGCACCCCGTGCTGCTGACCGAGGCCCCCCTGAACCCCAAGGCCAACCGCGAGAAGATGCCCAGGTGGGTGGCCCCCTACCTCTTTTGGTGGGCGACTTCCTCCTTTCTGGCCTCCCGGGGTCGCGCCCTTTCTCACTGGTTTTCTTTTTTGCCGTTTTCCGTAGGACTCTCTTCCTTGACCTGGGGCCTCTTTGGAAATCTGCAGGTTTTT
+
AAAA>AAAFFFFEFFGGGFGGGHHGEEBBEGFHFGEEGEEAFAFBFFEEEEFHHHHHHHE>EG/FGGGG?FEBFGEEGFHGGHHFFGE<B<B</FFDD2F2F//?F///?AF0F---.<<D00=000<..<-::-A-.;C00//;090;00CB.CE.9---.::--;D-;F////9//;/F..////;9-:/BAADFE/;./..;///////;////;;/;//;.-.-.;/;99B/;///:////;.;/..
@M05620:37:000000000-D9766:1:1101:11408:12493 1:N:0:7
GGAACTCTGCAGGTTCTAGATCGGAAAGAGCACACGTCTGAACTCCAGTCACATTACTCGATCTCGTATGCCGTCTTCTGCTTGAAAAAAAAAAAAGGAAAGAAAATAAAAACGCCCGTATAGAAAGCGTCTAAGTTCAAAGAAGCCGAGTGATCAACCGAGCAATGTCTCGGAGGTACTCATAGGAAGATGTACAGACATGCACATACTCAATCTTCGCGCGTAACAAATGTCAAAGCCACATAGTAGTT
+
AAAAACFFDFFFGGGGGGB5BBBEBFEBBFGFGFHGFGHAGFGGHHHGGFHHHHHFHHHGHB1BGHEFHFFHFBAGGGFGBGHHH3F5B>E//>////23?03022323332///<////01111110///..11111111100010<--..0000</.-----/000000/..--.0000000000;..0;000000./000000000000000000..-----..00.00000000/.//.00000000
@M05620:37:000000000-D9766:1:1101:5857:12508 1:N:0:7
AGTGCCAGCTCTCCATCGCACAGGGTCCCCAGTGCCTGGCCCCTCCATCCAGAAACCCTATGACCTCACCCGCTACCTGGCGCACCCCCTCCGCAGCTTGGCTGGGACCTATGTGCGTATCCAGCGTCGGCCTCTGGGCGTTGGGGCGGCGTGCGGCGTTGGGGCCCGCCCGTCCTCACCGTGGCGGGTTCTGGTAAATGCTGGGGTGAGGAGGGGCTCTTTGGCTCCCACCAGTCCCCCTGTCTGGTCTA
+
>>>3>B54AFFFGGGBBAF2EEGCFB4A4ABA3AB55BFGFGEBEGCGHBAGB3F3BEFG3BFGH5BBGHG0>0>>FG3BB/B>EEG>>EG/>E///B3B?BGGGGHHFH1FGFG2BFAEHH2@FBC/>C/.CGGFFH.<AD-CCC.@BBGGGGB??B-@BFBB.99B>B;BBFFF//AFDFEB-;9B9AFFFFF/;BFF/:BFF;F?.A.9;.B-BBFFFFFEFFFEF.AD.;FFFFFFBFFFFFFFFFB
@M05620:37:000000000-D9766:1:1101:2872:12509 1:N:0:7
ACCACACCTTCTACAATGAGCTGCGTGTGGCTCCCGAGGAGCACCCCGTGCTGCTGACCGAGGCCCCCCTGAACCCCAAGGCCCCCCTCTTTGCACGGGGGTCCCTCCTCTCGTTGCTGCCCCCCTCCTGCCGTGCCCTCTGTAGCTGCTCCTCTTCTCACTGGTTTTCTCTCCTGCCCTTTTCCGTAGCACTCGCTTCTCTTGCCTCACTTCCCGTTTTAACTCGGCAGGTCCTACCTCTGAACAGCACT
+
A?AAAA11BFFFGGGFGGD1G1F1EFGEGGC0F0FF?EGEAGCFHG/AAEF/11AFGHF/>F/EFEEEEEFBCF/?EEEHGGGEEEC/?B111B21?//>/<>.>>0./<D/.C</<0=<:C.:@-:.9/;.-.-:.//:;000;9CB/009//;0/;B///;BBF-;B/;9//9//--;//;//-;-9-9:/B----;/9B///////-///;--:;/-//;:BA?E-@-9/;/9;99;//;B///99-/
@M05620:37:000000000-D9766:1:1101:2857:12520 1:N:0:7
ACCACACCTTCTACAATGAGCTGCGTGTGGCTCCCGAGGAGCACCCCGTGCTGCTGACCGAGTCCCCCCTGAACCCCAAGGCCAACCGCGAGAAGATGAGCTACCTCTTCTGGTGGCCGCCTCCCTCCTTCCTGGCCTCCCGGCGCTGCGCCCTTTCTCACTGGTTCTCTCTTCTGCCGTTTTCCGTAGGCCTCTCTTCTCTGATATGAGTCTCCTTTGGCCTTCTGCAGTTTCTAGATCGGCAGAGGCCA
+
BBBBABB>FFFFGGFGGGBFGGHHGFEAAEGGGBFEAEEGGHHHHGGGGGGGHHGGGGHFFCBBFGHGGGGFEHHGGGGHGHGHHGGGGG/<BFHFGHH2?2222?<?F>?GDFGGH0/><CEGGG>>FG0GHEHHHHHHG.@--;AB;ADGGGGFGG;0;BFF;FGGGGGGGGFBFFFFFFFFFF9.;AFFFFF:BFFFFFFE//:;/;FFFF/;BFFFBB/9BFFF///;F/;9BFFFFF9BF.:99;E
@M05620:37:000000000-D9766:1:1101:19326:12545 1:N:0:7
AGTGCCAGCTCTCAATCGCACAGGGGACCCAGGGCCTGGCCCCTCCATCCAGAAAACCTATGACCTCACCCGCTACCTGGAGCACCCACTCCGCAGCTTGGCTGGGACCTATGTGAGTATCCAGCGTAGGAATCTGGGAGTTGGGGAGGAGTGAGGAGTTGGGGAAAGACAGTCCTAACCGTGGAGGGTTCTGGTAAATGATGGGGTGAGGAGGGGCTCTTTGGATCCCACCAGTCCCCCTGTCTGGTCTA
+
3>3>AFD4AFFFGGGGGGFGEGHHGGGAA2AGF2EA2BGGCHGHGGFFEGHHB3A2GGFBHHDHHGCGHFFGGE?EHHHHFC?FEF11?FFBAE/EEC3BE33??/BB/FGFHH2F1B2DD2BB<<?<<E1GF1GHB0FF<<FHGGG-DA.<C0D.<C//=CCCC?.:GFHHG0GHC0GG@GF?9AG?.;FF000CFGGFF0CF..;@FFFFDF?BB?FBFFF///;FFF.;AA;BFFFA9AFFFFFFFFB
@M05620:37:000000000-D9766:1:1101:23442:12564 1:N:0:7
ACCACACCTTCTACAATGCGCTGCGTGTGGCTCCCGAGGAGCACCCCTTGCTGCTGACCGAGGCCCCCCTGAACCCCAAGGCCAACCGCGCGAAGATGCCCAGGTGAGTGGCCCGCTACCTCTTCTGGTGGCCGCCTCCCTCCTTCCTGGCCTCCCGGAGCTGCGCCCTTTCTCACTGGTTCTCTCTTCTGCCGTTTTCCGTAGGACTCTCTTCTCTGACCTGAGTCGCCTTTGGAACTCTGCAGGTTCTA
+
BBBBBBB>BFFFGFGGGGGGGGGGGGGBFEGGH2BADFGCGGHHHGGAGGHHHHHHHHH0>EFGGGGGGGEGHHHGGGGHGHHHHGGDGGFGGGG?GGHHHFHGHHHHHHGGHHCGG?FHHHHHHHHHHFGHHGGGGGGGGGGGGGGGGGGGGGGGGD;BBFFFFFFFFFFFFFFFFFFFFFFFFFFF;BFFFFFFFFFFFFFFF/BFFFFFFFF:BFFFFFFFFFF-99DFFFFEFFFFFEFFFFFFFFF
@M05620:37:000000000-D9766:1:1101:15556:12565 1:N:0:7
AGTGCCAGCTCTCAATCGCACAGGGGACCCAGGGCCTGGCCCCTCCATCCAGAAAACCTATGACCTCACCCGCTACCTGGAGCACCAACTCCGCAGCTTGGCTGGGACCTATGTGAGTATCCAGCGTAGGAATCTGGGAGTTGGGGAGGAGTGAGGAGTTGGGGAAAGACAGTCCTAACCGTGGAGGGTTCTGGTAAATGATGGGGTGAGGAGGGGCTCTTTGGCTCCCACCAGTCCCCCTGTCTGGTCTA
+
CCBCDFFFCFFFGGGGGGGGGGHHGGGGGGHHGGGGGGHHHHGHGGHHHHHHHGHHHGHHHHHHHHHHHHHGGGGGHHHHHHHHHHHHGHHHGGGGGHHHGHHGGGHHGHHHHHHHHHHHHHHHHGGGGGHGHHHHHHHGGHHHGGGGGGGHHHHHHGHHHHGGGGHHHHHHHHGHHHHHGGGGGGGGGGGGGGGGGGGGGGGGGGFFFFFFFFFFFFFFFHHFFFFFFFFFFFFFFFFFFFFFFFFFFF1
@M05620:37:000000000-D9766:1:1101:18979:12578 1:N:0:7
AGTGCCAGCTCTCAATCGCACAGGGGACCCAGGGCCTGGCCCCTCCATCCAGAAAACCTATGACCTCACCCGCTACCTGGAGCACCAACTCCGCAGCTTGGCTGGGACCTATGTGAGTATCCAGCGTAGGAATCTGGGAGTTGGGGAGGAGTGAGGAGTTGGGGAAAGACAGTCCTAACCGTGGAGGGTTCTGGTAAATGATGGGGTGAGGAGGGGCTCTTTGGCTCCCACCAGTCCCCCTGTCTGGTCTA
+
>>>AAFDFAFFFFGGAFEFGEGGEFGGG00AGFGCAFCGCAGGCFGFHFCGEDCEGHGFHHHEHFHHHHHHGGECGHHHGBGHECGEFEGHHGFGGGHHHGHHGCFFHGHHHHHHHHHHHHHHHHCECGGFHHHGHHGCFGHHHCCFGGGGHGFFFGFHHHHCGGGHHHHHHHHHHHHHHGGGGFGGGB?AGGGGGGGGGGGGFGBB@FFFFFF@@@@FFFFFFFFFEEFFFFFFFFFFF?FFFFFFFFFB
@M05620:37:000000000-D9766:1:1101:13239:12581 1:N:0:7
AGTGCCAGCTCTCAATCGCACAGGGGACCCAGGGCCTGGCCCCTCCATCCAGAAAACCTATGACCTCACCCGCTACCTGGAGCACCAACTCCGCAGCTTGGCTGGGACCTATGTGAGTATCCAGCGTAGGAATCTGGGAGTTGGGGAGGAGTGAGGAGTTGGGGAAAGACAGTCCTAACCGTGGAGGGTTCTGGTAAATGATGGGGTGAGGAGGGGCTCTTTGGCTCCCACCAGTCCCCCTGTCTGGTCTA
+
AB>ABFFFBFFFGFGGFGGFGGHFGGGGGGHHFEGEGGHHHHGHGGFHGHHHHFGGHGHHHHHHHHHGHHGGG@EEHHHHFGHHHHFFGHHHGGGGGHFGGHHGGGHHGHHHHHHHHHHFHHHFHGEGGGHHHHHHHHGFGHHFFGGCGGGHHHHGHGHHHHGGGGHHGHHHHHHGFFHHGGEBEFGGDGGGGGGGGGGGFGGGGGFFFFFFFFFFF=EFFFFFFFFFFEFFFFFFFFFFFFFFFFFFFFB
@M05620:37:000000000-D9766:1:1101:18556:12610 1:N:0:7
ACCACACCTTCTACAATGAGCTGCGTGTGGCTCCCGAGGAGCACCCCGTGCTGCTGACCGAGGCCCCCTGAACCCCAAGGCCAACCGCGAGAAGATGAGTGGCCCGCTACCTCTTCTGGTGGCCGCCTCCCTCCTTCCTGGCCTCCCGGAGCTGCGCCCTTTCTCACTGGTTCTCTCTTCTGCCGTTTTCCGTAGGACTCTCTTCTCTGACCTGAGTCTCCTTTGGAACTCTGCAGGTTCTAGATCGGAAG
+
CCCCCCBCFFFFGGGGGGGGGGHHGGGEHGHGHGGGGGGGGHHHHGGGGGGGHHHHHHHGGGGGGGGGGGFGHHGGGGHGHHHHGGGGG<BCFGHGHFGGHEFHHGGGGGHHHHHHHHFGBAGHGCGDGHGHHGHHHHHHHHHHHHGGGGGGGFGGGGGGGGGGGFGGGGGGFFFFFFFFFFFFFFFFFFFFFADFFFFFFFFFFFFFFBFFFFFFFFFFFFFFFFFFFFFFBFFFFAFFFBFFFFEFFED
@M05620:37:000000000-D9766:1:1101:24761:12619 1:N:0:7
AGTGCCAGCTCTCCATCGCACAGGGTACCCAGGGCCTGGCCCCTCCATCCAGAAAACCTATGACCTCACCCGCTACCTGGCGCACCCACTCCGCAGCTTGGCTGGGACCTATGTGAGTATCCAGCGTAGGAATCTGGGTGTTGGGGAGGCGTGCGGAGTTGGGGACAGACAGTCCTAACCGTGGAGGGTTCTGGTAAATGATGGGGTGAGGAGGGGCTCTTTGGCTCCCACCAGTCCCCCTGTCTGGTCTA
+
>>>>>DFF?FFFG4FFBAF2E?GAF44BBBBG2BE2AFGHEGGEGGHHGGHGDGF2BEGHFFDGHDBGHHF>E0>EGFBF1>EEGGD1?GH0>E/E>GBB?3GGG/0FA01BF?D2FHGHGHFGCCC</?1?<FHF1G0?>CHHG@.<@.<<@.:A-AEH:CBB.-.:CF/FBFFGF09ABG?B.;:@;FFFFF;BFFBFBFFFEDF?.9./;A-=B-EFFFFFFFF9AF.D..FFFFF.@E/9:F/BF//
@M05620:37:000000000-D9766:1:1101:20860:12634 1:N:0:7
ACCACACCTTCTACAATGCGCTGCGTGTGGCTCCCGAGGAGCACCCCGTGCTGCTGACCGAGGCCCCCCTGAACCCCAAGGCCAACCGCGCGAAGATGAGAGTGGCCCGCTACCTCTTCTGGTGGCCGCCTCCCTCCTTCCTGGCCTCCCGGCGCTGCGCCCTTTCTCACTGGTTCTCTCTTCTGCCGTTTTCCGTAGGACTCTCTTCTCTGACCTGAGTCTCCTTTGGAACTCTGCAGGTTCTAGATCGG
+
BBB?BBBBFFFFGGGGEG4AEEGGGEEAAAGGCFFE?GGGGGHHHGGEEEFGGHFFHHHE@EGGGAGGGGGFHFHGGGGHGEHHHGGGGG/>BGC?1GFFFFGHGGHHCDG-CHHHHHHH0<DGECCC=-;EHGGGGGGGGGGGGGGGGGGG-;BBBFBBDBBFFFFFFFFFFBFFFFFFFFFFFFFBFFFFFFFFFFFFFFFFBFFFFFFFFF;FF/;BFFFFBFFBFBFFFFFFFFB;;BFFFF/;BED
@M05620:37:000000000-D9766:1:1101:14243:12636 1:N:0:7
GAGGCTGCTTTGGAAGAAACTCATAGATTACTGCAACAGTTCCCCCTGGACCTGGAAAAGTTTCTTGCCTGGCTTACAGAAGCTGAAACAACTGCCAATGTTCCTACAGGATGTTACCCGTAAGGAAAGGCCCCTAGAAGATTCCAAGGGAGTAAAAGAGTTGATGAAACAATGGAAAGTAAGCCAGGCATTTCGGCTTTAGCACTTTGGGGGATCCAATTGAACAATTCTCACCATTTGTATTTGTAATG
+
AABBB?FAFFFFFGGGGG4FGGHHHHHDGFHHHAGHFHHHHHHHHGGGGHHHHHGHGHHHHHHHHHHHHHGHHHHGHHGHHGHHHHGHHH1GHHHHCHHHH@B4BG3@F3?33344BB?>/>/F3FG3F0//?/?/0B3BG11GHHBGG///<@FF>1/@121222@F<1G/<?11?101?11110>...>F=F0--<A/0=0=0</<0/.;--.;;F0C00;09C/;000000.0=FFG0C0CB0;;000
@M05620:37:000000000-D9766:1:1101:21190:12639 1:N:0:7
ACCACACCTTCTACAATGAGCTGCGTGTGGCTCCCGAGGAGCACCCCGTGCTGCTGACCGAGGCCCCCCTGAACCCCAAGGCCAACCGCGAGAAGATGAGCTACCTCTTCTGGTGGCCGCCTCCCTCCTTCCTGGCCTCCCGGAGCTGCGCCCTTTCTCACTGGTTCTCTCTTCTGCCGTTTTCCGTAGGACTCTCTTCTCTGACCTGAGTCTCCTTTGGAACTCTGCAGGTTCTAGATCGGAAGAGCACA
+
DDDCDEEEFFFFGGGGGGGGGGHHGGGFHGHHHGGGGGGGGHHHHGGGGGGGHHHHGHHGGGGGGGGGGGGHHHHGGGGHGHHHHGGGGG<CGGHHHHHHHHGHHHHHHHHHHHHGHGGGGGGHGHHGHHHHHHHHHHHHGGG-CDHGGGGGGGGGGGGFGGGGGGGGGGGGGGGGFFFFFFFFFFFFFFFFFFFFFFHFFHFFFFFFFFFFHHFFFFFFFBFFFFFFFFFFFFFFFFFFFFDFFFFFFFB
@M05620:37:000000000-D9766:1:1101:4590:12712 1:N:0:7
ACCACACCTTCTACAATGAGCTGCGTGTGGCTCCCGAGGAGCACCCCGTGCTGCTGACCGAGGCCCCCTGAAACCCAAGGCCAAACTCTATGAGGTTAGTGGCCCGCTACCTCTTCTGGTGGCCGCCTCCCTCCTTCCTGGCCTCCCGGAGCTGCGCCCTTTCTCACTGGCTCTCTCTTCTGTCGTTTTCCGTAGGACTCTCTTCTCTGACCTGAGTCGACTTTGGAACTCTGCATGTTCTATATCGGAAG
+
BBBBBBBBFFFFGGGGGGG5GBGHGGGGHEHGHGGGGGGGFHHHHGGGEFGGHHHHHHHGGGGGGGGGG12BBFGGGH/?//?G2E334444B333230BFF/0?B<>CG22?@@GHFEHBDC?@C/.>>FC>E0<1F0DHHHHHCG.-;-;GGGGGG-;BCF9B09;C9./9;FFB0CFGB009;9;909.B...99/;/;BFFFFFEF/FFFFF/;-.;;;B///9/9//9;9//;9B/9//999@A.9
@M05620:37:000000000-D9766:1:1101:8202:12714 1:N:0:7
AGTGCCAGCTCTCAATCGCACAGGGGACCCAGGGCCTGGCCCCTCCATCCAGAAAACCTATGACCTCACCCGCTACCTGGAGCACCAACTCCGCAGCTTGGCTGGGACCTATGTGAGTATCCAGCGTAGGAATCTGGGAGTTGGGGAGGAGTGAGGAGTTGGGGAAAGACAGTCCTAACCGTGGAGGGTTCTGGTAAATGATGGGGTGAGGAGGGGCTCTTTGGCTCCCACCAGTCCCCCTGTCTGGTCTA
+
AA3>AFFFBFFFGGGFGFGGGGHHGGGGEEHHGGGGEFHHFHGHGGHHFGHHHGFGHGHHHHFHHHHHHHHGGEEGHGHHFHHHGHHGFHHHGGGGEHHHGHHGGGHHGHHHHHHHHHHHHHGHHCDBCDFGHHGHHHAFGHHHGGFFGDGHHFHHCDHHHHGGADH./::GHFHHHHHHGGGGGGGFCFGGGGGGGGGGGGGGGFFFFFFFFFAFCFFFFFFFF/FFFFFFFFFFFFEFAEFFFFFFFFF
@M05620:37:000000000-D9766:1:1101:4472:12716 1:N:0:7
AGTGCCAGCTCTCAATCGCACAGGGGACCCAGGGCCTGGCCCCTCCATCCAGAAAACCTATGACCTCACCCGCTACCTGGAGCACCAACTCCGCAGCTTGGCTGGGACCTATGTGAGTATCCAGCGTAGGAATCTGGGAGTTGGGGAGGAGTGAGGAGTTGGGGAAAGACAGTCCTAACCGTGGAGGGTTCTGGTAAATGATGGGGTGAGGAGGGGCTCTTTGGCTCCCACCAGTCCCCCTGTCTGGTCTA
+
AA>>A1FFAFFFGGGFDFF1EEGCFGCGAAGH0FG//BG00B/BEGHHHFGHBGBFFGHHGH2GHFHHHHHC//EEHHHHBBFGEFH/E>GCE>//>0BFGHFFEGGHGHGGHHHHHHHHHFGHHG?EGGHHHHHGHHGGGGFHGGGGCGGGHHHHHGHHHGGGGGHHFHHHHHHHGHGHGFGGGGGG;FGGGGGGGGGGGGGGFGB@EFFFFF@@@@FFFFFFFFFEEFFFFFFFFFFF@FFFFFFFFF9
@M05620:37:000000000-D9766:1:1101:21489:12721 1:N:0:7
ACCACACCTTCTACAATGAGCTGCGTGTGGCTCCCGAGGAGCACCCCGTGCTGCTGACCGAGGCCCCCCTGAACCCCAAGGCCAACCGCGAGAAGATGAGCTACCTCTTCTGGTGGCCGCCTCCCTCCTTCCTGGCCTCCCGGCGCTGCGCCCTTTCTCACTGGTTCTCTCTTCTGCCGTTTTCCGTCGGTCTCTCTTCTCTGACCTGACTCTCCTTTGGACCTCTGCAGGTTCTAGATCGGAAGAGCACA
+
?ABABBABFFFFDGGFGGGGGGGFEEGGHFHHHGGEEEGCGHHHHGGGGEFFHGHHHHHGGGGGFGEGGGGHHHFGGGGHGHHGHGGGGGCGGGHFHHH2F2FF0?11?FDF11??GF<DCEG../<<CGD/00<GHHHGG.---9--.A?D@FFBGGFGG90F//B/BF/F/9B/;9B:DFA/;./.---9.B/9BFFFFF/BFF/.//;BFBBF/;B9999BFFFF//9;F/B9BFF/...9.9;B/;.
@M05620:37:000000000-D9766:1:1101:21026:12724 1:N:0:7
GAGGCTGCTTTGGAAGTAACTGACAAGCCAGGGCCAAAAGATCGGAAGAGCACACGTCTGAACTCCAGTCACATTACTCGATCTCGTATGACGTCTTCTGATTGAAACAAACCCCCACTCCTCCTCCTCGCCGGCCCCCTCCTTCCTGCCCCCCCGGCCCTCCCTCCCTTCCCACCGGCTCTCGCCTCCGCCGGCTTCCGGATCACTCCTTCCTCCGACCTGCGACTTCTCCTGACATCTGCAGGTCCTAA
+
A1AAA>FAFFDDG1FGB3BGDDDGFEF0AFACE0BE000BFBGF//AE0BBGGHF?AFAFFDGAGHCCBB1F1FF1FFGGGEFCG>/B>021>>/0FDE12BF1BBE10?0/>/?//?<BBB0BF0000?//////A/>A//0>>0>11>..AC--;-:=..;.:9=./;B//0...--:.CF-;-;9--------9:B------;/;-/;///;/;---99------/;///9;;/;///;//--/;///
@M05620:37:000000000-D9766:1:1101:21008:12729 1:N:0:7
GAGGCTGCTTTGGAAGTAACTGACAAGCCAGGGACACAAGATCGGAAGAGCACACGTCTGAACTCCAGTCACATTACTCGATCTCGTATGCCGTCTTCTGCTTGAAAAAAAAAACAACTAAAAAACAACAGGAGAAGGGAGTGTCTGACGCGCTTAACCAGCACAATCTAACATAGTAAAATGAGCCACAAGAAACACCACTTCGCGACATCGACGACGGTATCGGGTAACATGCCACAACTACCAAGCGA
+
A@ABAAFABBD@GBBFBB5FGFHBBD4BBBBBBFBFGHGGBFBEE22A22BBB2BABB2BD5BDBB3BF3355DB555D>BFBB@BBBE3@B/EE??BFG@B@3BFG3CE>@??///?2B2=@2/?/?//0/=//000.<..011111>.<---<.;0<G.././/00000000000000000;00///9..9////....000.;----.0.9:-----.;.;.--;-/00000000...000/00....
@M05620:37:000000000-D9766:1:1101:4149:12733 1:N:0:7
ACCACACCTTCTACAATGAGCTGCGTGTGGCTCCCGAGGAGCACCCCGTGCTGCTGACCGAGGCCCCCTGAACCCCAAGGACAACCGCGAGAAGATGAGTGGCCCGCTACCTCTTCTGGTGGCCGCCTCCCTCCTTCCTGGCCTCCCGGCGCTGCGCCCTTTCTCCCTGGTTCTCTCTTCTGCCGTTTTCCGTCGGACTCTCTTCTCTGCCCTGAGTCTCCTTTGGCACTCCGCCGGTTCTAGATCGGCAG
+
CDDDCDDAFFFFGFGGGGGGGGHHGGGAAEHGHAFFDGGGGHGHHGGGGGGGHHHHGHHFGCGGGGGGEFBFGHGG1?/?BBBGHGG/>>>/CB2FGB2@?FEGGCGGA/FGGHHHHF1>0<FCDA<=<<CCGGHHHHHG/CGH<<C?C9DBGGGGG<ACFF:BF0BFFFFFFFFFFFFFFBFFFDFFFFFFF.@DAFFFFFFF:FFFFBFFFFFFFFFFFFFFFFFBF/BFF<.<>-<BF<BFF<AF-9@
@M05620:37:000000000-D9766:1:1101:17838:12743 1:N:0:7
ACCACACCTTCTACAATGAGCTGCGTGTGGCTCCCGAGGAGCACCCCGTGCTGCTGACCGAGGCCCCCCTGAACCCCAAGGCCAACCGCGAGAAGATGAGCTACCTCTTCTGGTGGCCGCCTCCCTCCTTCCTGGCCTCCCGGAGCTGCGCCCTTTCTCACTGGTTCTCTCTTCTGCCGTTTTCCGTAGGACTCTCTTCTCTGACCTGAGTCTCCTTTGGAACTCTGCAGGTTCTAGATCGGAAGAGCACA
+
CCCBCCCCFFFFGGGGGGGGGGHHGGGGHGHHHGGGGGGGGHHHHGGGFFGGHHHHHHHGGGGGGGGGGGGHHHHGGGGHGHHHHGGGGGGGGGHHHHHHHHGHHHHHHHHHEGHGHHGGGGGHGHHGHHHHHHHHHHHHGGCCCGHGGGGGGGGGGGGGGGGGGGGGGGGGGGGGFFFFFFFFFFFFFFFFFFFFFFFFFFFBFFFFFFFFFFFFFFFFFFFFFFFFFFFFFFFFFFFF.DDFFFFFFF/
@M05620:37:000000000-D9766:1:1101:20280:12745 1:N:0:7
ACCACACCTTCTACAATGAGCTGCGTGTGGCTCCCGAGGAGCACCCCGTGCTGCTGACCGAGGCCCCCCTGAACCCCAAGGCCAACCGCGAGAAGATGAGAGTGGCCCGCTACCTCTTCTGGTGGCCGCCTCCCTCCTTCCTGGCCTCCCGGAGCTGCGCCCTTTCTCACTGGTTCTCTCTTCTGCCGTTTTCCGTAGGACTCTCTTCTCTGACCTGAGTCTCCTTTGGAACTCTGCAGGTTCTAGATCGG
+
BBBBBBBBFFFFGGGGGGDBGGHHGGDGDDFFHGGEGCE??FGHHGGGGGEF5FGGHHHGGECEGGGGGGGFHHHGGGFGFHHFHGG@FGBDCGGFHFFGGHG?<?GHGGGGCHHHHHGHHHHHGHHCFGFGHGHHGGHHHHHHHHGGGGCDFGGGGGCGGGCFFFFFFFFFBBFFFFFFFFFFFFFFFFFFFFDFA?DFFFFFFFFFFFFFFFFFFFBFFFFFFFFFF/BFFFFFFFFA.;FFFBFFFFF
@M05620:37:000000000-D9766:1:1101:17127:12747 1:N:0:7
ACCACACCTTCTACAATGAGCTGCGTGTGGCTCCCGAGGAGCACCCCGTGCTGCTGACCGAGGCCCCCCTGAACCCCAAGGCCAACCGCGAGAAGATGAGAGTGGCCCGCTACCTCTTCTGGTGGCCGCCTCCCTCCTTCCTGGCCTCCCGGAGCTGCGCCCTTTCTCACTGGTTCTCTCTTCTGCCGTTTTCCGTAGGACTCTCTTCTCTGACCTGAGTCTCCTTTGGAACTCTGCAGGTTCTAGATCGG
+
CCCCCCBCFFFFGGGFGGGGGGHHGFGGHGHHHGGEGGGGGHHHHGGGGEGFFGGHHHHGGGFGGGGGGGGHHHHGGGGHGHHFHGGGGGFGGGHGHHGHEHGGGGHHGGGGGHHHHHHHHHHHGHHGFGGGHGHHGHHHHHHHHHGGGGGGGGGGGGGGGFGFFFFFFFFFFFFFFFFFFFFFFFFFFFFFFFFFFFFFFFFFFFFFFFFFFFFFFBFFFFFFFFFFFFFFFFFFFFFFFFFFFFFFFFF
@M05620:37:000000000-D9766:1:1101:3202:12766 1:N:0:7
ACCACACCTTCTACAATGAGCTGCGTGTGGCTCCCGAGGAGCACCCCGTGCTGCTGACCGAGGCCCCCTGAAACCCAAAGGCAAACGGTGGAAGATTAGCGGACCGCTACCTCTTCTGGTGGCCTCTGCCCTCCTTCCTGGCCTCCCGGCGCTGCGCCCTTTCTCACTGGTTCTCTCTGCTGCCGTTTTCCGTAGTACTCTCTTCTCTGCCCTGAGTCTCCTTTGGCACTCTGCAGAATCTAGATCGGTAG
+
CCCCCCCCFFFFGGGGGGGGGGHHGFGFHGHHHGGGGGGGGHHHHGGGGGGGGHHHHHHGGGGGGGGGEF2BBGHGFH0G?GGH0G//////B3033432/</////>/<01??G1GDB1=<G01>1111.1>E/=G/<0/<C0..C.--;@9:E?FA-;FFFBF0FBB/CFGGGGGF00BBF.:D.BEFFF9.;.0:BFF0F00909900;F?FB9900;BF0;B0;0;FF00090/09;9F090;....
@M05620:37:000000000-D9766:1:1101:21309:12778 1:N:0:7
ACCACACCTTCTACAATGAGCTGCGTGTGGCTCCCGAGGAGCACCCCGTGCTGCTGACCGAGGCCCCCTGAACCCCAAGGCCAACCGCGAGAAGATGAGTGGCCCGCTACCTCTTCTGGTGGCCGCCTCCCTCCTTCCTGGCCTCCCGGAGCTGCGCCCTTTCTCACTGGTTCTCTCTTCTGCCGTTTTCCGTAGGACTCTCTTCTCTGACCTGAGTCTCCTTTGGAACTCTGCAGGTTCTAGATCGGAAG
+
BBBBBBBBFFFFGGGGFGEGGGHHGGGEHGHHHGGGGGGGGHHHHGGGGFGGHGHHHHHEGGGGGGGGEFFHHHGGGGHGHHHGGGGGGBCDGHHHHGHHHGGHHGGGFGHHHHHHHGFGFFHHFADGDHGHHGHGHHHHHHGHHHGGGGGGGGGGGGGGGGGGGGGGGGFGFFFFFFFFFFFFFFFFFFFFFFFFFFFFFFFFFFFFFFFFFFFFFFFFFFFFFFFFFFFFFFFFFFFFFFFFFFFFDFD
@M05620:37:000000000-D9766:1:1101:9411:12783 1:N:0:7
ACCACACCTTCTACAATGAGCTGCGTGTGGCTCCCGAGGAGCACCCCGTGCTGCTGACCGAGGCCCCCTGAACCCCAAGGCCAACCGCGAGAAGATGAGTGGCCCGCTACCTCTTCTGGTGGCCGCCTCCCTCCTTCCTGGCCTCCCGGAGCTGCGCCCTTTCTCACTGGTTCTCTCTTCTGCCGTTTTCCGTAGGACTCTCTTCTCTGACCTGAGTCTCCTTTGGCACTCTGCAGGTTCTAGATCGGAAG
+
CCCCCCDDFFFFGGGGGGGGGGHHGGGBEEHHHGGGGGFGGHGHHGGGGGGGGHGHHHHEGCGGGGGGGGBGHHGG>E??/FGHGGF<E/>/DB2GG?C?FFFGGGGG@CHHHGHHHHBGF?GHGDCCEHGHHGHHHHHG/CHHCGGDD-ACGEGFGDGGGGFFG0FFGGFGFFFFFFFFFFFFFFFFFFFFF.AFFFFFFFFF:FFFF0BFFFFFFFFFFFFHHF00BFFFFFBBF<BFF<BFFBEF.B.
@M05620:37:000000000-D9766:1:1101:4278:12784 1:N:0:7
ACCACACCTTCTACAATGAGCTGCGTGTGGCTCCCGAGGAGCACCCCGTGCTGCTGACCGAGGCCCCCCTGAACCCCAAGGCCAACCGCGAGAAGATGAGGTGCCTCGTCTGGTGCCCGTTCTCCTCCTTCCTTCCCTCCTGGAGCTGCTCCCTTTCTCACGGGCTCTCTCTTCTGCCCTTTTTCGTAGCACTTTCCGCTCTGCCCTGAGCTCTCTCTTGAACTCTCCAGGTTCTCCCTCGGACTATCACT
+
CCCCCABCFFFFGGGGGGGGGGHHGGGFHGHHHGGGEGGFGGGHHGGGEGGGHHHHHHHGGGFGGGGGGGGHGHHGGGGHGHHHFGGGGGGGGGHFGHFG2?/<0?1/??</0F01>0.-00.<1><<<<0<0=0CGHHG/</;./G0C0CHG/:;0;;0C.:--;.CFBC000;C00.;9=00/-=B..00;0;B0..9-.0:;EF.//0000:09;BFF09:990;00;0;;;00::;-;.;-;9B0;0
@M05620:37:000000000-D9766:1:1101:13179:12794 1:N:0:7
ACCACACCTTCTACAATGAGCTGCGTGTGGCTCCCGAGGAGCACCCCGTGCTGCTGACCGAGGCCCCCTGAACCCCAAGGCCAACCGCGAGAAGATGAGTGGCCCGCTACCTCTTCTGGTGGCCGCCTCCCTCCTTCCTGGCCTCCCGGAGCTGCGCCCTTTCTCACTGGTTCTCTCTTCTGCCGTTTTCCGTAGGACTCTCTTCTCTGACCTGAGTCTCCTTTGGAACTCTGCAGGTTCTAGATCGGAAG
+
DDDCDDDDFFFFGGGGGGGGGGHHGGGEHGHHHGGGGGGGGHHHHGGGGGGGHHHHHHHGGGGGGGGGGGGHHHGGGGHGHHHHGGGGGDGGGHHHHHHGHGGHHGGGGGHHHHHHHHHGHGHHGGGGGHGHHGHHHHHHHHHHHHGGGGGGGGGGGGGGGGGGGGGGGGGGFFHFFFHHHFFFFFFFFFFFFFFFFFFFFFFHFFFFFFFFFFFFFFFFFFFHHFFFFFFFFFHFEAFFFFFFFFFFFED
@M05620:37:000000000-D9766:1:1101:4265:12804 1:N:0:7
ACCACACCTTCTACAATGAGCTGCGTGTGGCTCCCGAGGAGCACCCCGTGCTGCTGACCGAGGCCCCCCTGAACCCCAAGGCCAACCGCGAGAAGATGAGCTACCTCTTCTGGTGGCCGCCTCCCTCCTTCCTGGCCTCCCGGCGCTGCGCCCTTTCTCACTGGTTCTCTCTTCTGCCGTTTTCCGTAGGCCTCTCTTCTCTGACCTGAGTCTCCTTTGGCCCTCTGCAGGTTCTAGATCGGCAGGGCCCA
+
ABCCAABAFFFFGGGGGGFGGGHHGGGBAEHFGFFEAEEEDGDGFEFFFEEGGHGHHHHEFEGEGGGGGCGHEHHGGGGHGHGHHGGG/C/>CGHGFHH2????<?1FG?FHF1?CG<->AAEHGHGDCHGHFFHHHHHHG.;--;A-:CGGGGFFGGGFFGGFFFFFFFFFFFFFFBDFFFFFF.:::DFFFFF/BFFFFFFFFFFB/:BFFFFFFFFFBB.;AFFF:B.;F/9/9BFBEF-;9-;..;:
@M05620:37:000000000-D9766:1:1101:2969:12822 1:N:0:7
AGTGCCAGCTCTCAATCGCACAGGGGACCCAGGGCCTGGCCCCTCCATCCAGAAAACCTATGACCTCACCCGCTACCTGGAGCACCCACTCCGCAGCTTGGCTGGGACCTATGAGTCTCCCGCGTAGGCCTCTGGGAGTTGGGGAGGAGTGCGGAGTTGGGGACAGACCGTCCTAACCGTGGAGGGTTCTGGTAAATGCTGGGGTGAGGCGGGGCTCTTTGGCTCCCACCAGTCCCCCTGTCTGGTCTCTC
+
>A>>>DFFBFFFG4BFBAFAECHHGEAEEABFBBEAABGHHHGHGGHHHAFFFHHBFFHHAFDGHDFGHHHEE>>EHHGF?BGGHHA1?FG2?E?E/FBFEHHEGGGHGHGHH3FGBGHH2/CDFF@E???GHHHH0FCH<CDG.A-.<<C0<@-A:CHHGGA-.=CF.;EGGGGGGGGGGG.ADFAAFFFFF//;BF/;FFFF9@FFE.@-9B@DEFFFEFFFF;EFFFAFBBFFEFFFFFFFFFFF/;9
@M05620:37:000000000-D9766:1:1101:5669:12834 1:N:0:7
ACCACACCTTCTACAATGAGCTGCGTGTGGCTCCCGAGGAGCACCCCGTGCTGCTGACCGAGGCCCCCCTGAACCCCAAGGCCAACCGCGAGAAGATGAGCTACCTCTTCTGGTGGCCGCCTCCCTCCTTCCTGGCCTCCCGGAGCTGCGCCCTTTCTCACTGGTTCTCTCTTCTGCCGTTTTCCGTAGGACTCTCTTCTCTGACCTGAGTCTCCTTTGGAACTCTGCAGGTTCTAGATCGGAAGAGCACA
+
CCCCCCCCFFFFGGGGGGGGGGHHGGGGHGHHHGGGGGGGGHHHHGGFEGGGHHHHHHHGGGGGGGGGGGGHHHHGGGGHGHHHFGGGGGGGGGHFHHFHGGFHHHHHHHHHHHHGHHGCFGGHGGHGHHHHHHHHHHHHGGGGGGHGGGGGGGGGGGGGGGGGGGGGGGFFGGGGFFFFFFFFFFFFFFFFFFFFFFFFFFFFFFFFFFFFFFFFFFFFFFFFFFFFFFFAFFFFFFFFFFFFFFFFFFF
@M05620:37:000000000-D9766:1:1101:17801:12840 1:N:0:7
AGTGCCAGCTCTCAATCGCACAGGGGACCCAGGGCCTGGCCCCTCCATCCAGAAAACCTATGACCTCACCCGCTACCTGGAGCACCAACTCCGCAGCTTGGCTGGGACCTATGTGAGTATCCAGCGTAGGAATCTGGGAGTTGGGGAGGAGTGAGGAGTTGGGGAAAGACAGTCCTAACCGTGGAGGGTTCTGGTAAATGATGGGGTGAGGAGGGGCTCTTTGGCTCCCACCAGTCCCCCTGTCTGGTCTA
+
BCAABFFFCFFFGFGGGGGGGGHHGGGGGGHHGGGGGGHHHHGHGGHHHHHHHHHHHGHHHHHHHHHHHHHGGGGGHHHHHHHHHHGHGHHHGGGGGHHHGHHGGGHHGHHHHHHHHHGHGHHHHCEGGGHHHHHHGHGGGHHHFGGGGGGFHHGHHGHHHHCCGGHHHHHHHHHHHHHHGGEGGGGGGGGGGBCFGGGGGGGGGGFFFFFFFFFFFFFFFFFFFFFFFFFFFFFFFFFFFFFFFFFFFFF
@M05620:37:000000000-D9766:1:1101:7323:12842 1:N:0:7
ACCACACCTTCTACAATGAGCTGCGTGTGGCTCCCGAGGAGCACCCCGTGCTGCTGACCGAGGCCCCCCTGAACCCCAAGGCCAACCGCGAGAAGATGAGGTGAGTGGCCCGCTACCTCTTCTGGTGGCCGCCTCCCTCCTTCCTGGCCTCCCGGAGCTGCGCCCTTTCTCACTGGTTCTCTCTTCTGCCGTTTTCCGTAGGACTCTCTTCTCTGACCTGAGTCTCCTTTGGAACTCTGCAGGTTCTAGAT
+
BBBBBBBBFFFFGGGGGGGFGFHHGGGEGEHHHGGGGGGGGHHHHGGGGGGGHHHHHHHGGGGGGGGGGGGHHHHGGGGHGHHHHGGGGGFGGGHHGHHHHHHHHHHGGHHGGGGGHHHHHHHHHGHGHHGGGGGHGHHGHHGHHHBFGGGGGGG?DGGGGGGGFFFFFFF/BFFFFFFFFFFFFFFFFFFDFFFFFFF.ADFFFFFFFFFFFFFFFFFF/FFFFFFFFFFFFFFFFFFFFFFFFFFBFFB
@M05620:37:000000000-D9766:1:1101:2471:12846 1:N:0:7
AGTGCCAGCTCTCAATCGCACAGGGGACCCAGGGCCTGGCCCCTCCATCCAGAAAACCTATGACCTCACCCGCTACCTGGAGCACCAACTCCGCAGCTTGGCTGGGACCTATGTGAGTATCCAGCGTAGGAATCTGGGAGTTGGGGAGGAGTGAGGAGTTGGGGAAAGACAGTCCTAACCGTGGAGGGTTCTGGTAAATGATGGGGTGAGGAGGGGCTCTTTGGCTCCCACCAGTCCCCCTGTCTGGTCTA
+
AA>AAFFFCFFFGFGGFFG2ECGFGGEEGBFHBEFEFFHHHHGHGGHHHHHHHHHHHGHHHHHHHGGHHHHGG>EEHHHHBGHHHHC?EGHFEGCGEHHHGHHGGGHHGHHHHHHHHHHHHHHHGGGGGFHHHHHHHHFGGHHHGGFGGAEHHHHHFGHHHHGGGGHHHHHHHHHHHHHHGGGGGGGGGGGGGGGGGGGGGGGGGGFFFFFFFFFFFFFFFFFFFFFFFFFFFFFFFFFFFFFFFFFFFFF
@M05620:37:000000000-D9766:1:1101:11752:12860 1:N:0:7
AGTGCCAGCTCTCAATCGCACAGGGGACCCAGGGCCTGGCCCCTCCATCCAGAAAACCTATGACCTCACCCGCTACCTGGAGCACCAACTCCGCAGCTTGGCTGGGACCTATGTGAGTATCCAGCGTAGGAATCTGGGAGTTGGGGAGGAGTGAGGAGTTGGGGAAAGACAGTCCTAACCGTGGAGGGTTCTGGTAAATGATGGGGTGAGGAGGGGCTCTTTGGCTCCCACCAGTCCCCCTGTCTGGTCTA
+
ABAABFFFBFFFGGGGGGGCGGGDFGGGGGHGFGGGFGHFHHGHGGHHHGHHHHHHHGHGHHHHHHHHHHHGGGGGHHHHHGHHHHHGGHHHGGGGGHHHGHHGGGHHGHHHHHGHHHHHHHGHHGEGGGHHHHHHGHHGGHHHGGGGGGGHHHHGHDHHHHGGGGHHHHHHHHHHHHHHGGGGGGGGGGGGGGFGGGGGGGGGGGFFFFFFFFFFFFFFFFFFFFFFFFFFFFFFFFFFFFFFFFFFFF/
@M05620:37:000000000-D9766:1:1101:20822:12875 1:N:0:7
ACCACACCTTCTACAATGAGCTGCGTGTGGCTCCCGAGGAGCACCCCGTGCTGCTGACCGAGGCCCCCTGAACCCCAAGGCCAACCGCGCGAAGATGAGTGGCCCGCTACCTCTTCTGGTGGCCGCCTCCCTCCTTCCTGGCCTCCCGGAGCTGCGCCCTTTCTCACTGGTTCTCTCTTCTGCCGTTTTCCGTAGGACTCTCTTCTCTGACCTGCGTCTCCTTTGGAACTCTGCAGGTTCTCGATCGGAAG
+
DDDDDDDDFFFFGGGGGGGGGGHHGGGFHGHHHGGGGGGGGHHHHGGGGGGGHHHHHHHGGGGGGGGGEFFFGHGGGGGGFGFHGGGEE/><B/<?G2???FGHH?CG/>FGHHHHH1GG0.>CDGCDGGGHHGHHHHHHFHHHHHGGG-CGGGGGGEG-FGBGFEFFFF<FFFFFFFFFFFFFFDFBEFFFF.<9BFFFFFFF<BFFFFFFFF.<DFFFFFE0BFFFFFFHFF:BA<0<00<FFF=9.BA
@M05620:37:000000000-D9766:1:1101:23356:12885 1:N:0:7
ACCACACCTTCTACAATGAGCTGCGTGTGGCTCCCGAGGAGCACCCCGTGCTGCTGACCGAGGCCCCCCTGAACCCCAAGGCCAACCGCGCGAAGATGAGGTGAGTGGCCCGCTACCTCTTCTGGTGGCCGCCTCCCTCCTTCCTGGCCTCCCGGAGCTGCGCCCTTTCTCACTGGTTCTCTCTTCTGCCGTTTTCCGTAGGACTCTCTTCTCTGACCTGAGTCTCCTTTGGAACTCTGCAGGTTCTAGAT
+
DDDCCCDCFFFFGGGGGGGGGGHHGEGAFFHHHGGGGGGGGHHHHGGGEFGGHHHHHHHGGGGGGGGGGGGHGHHGGGGHGHHHEGGGGG/<DDGCGBGCH?GFHHGGGHHGGGGGHHHHHHHHHGHGHHGGGGGHGHHGGGGGGG/FGGFEGGG-AGGGGFFFFFF0FFF0FFBBBFFFFFFFFFFFFFFDDBFFFFF..DFFF/;BFFFFFFHFFFFF/BFFFFF;;00;BFFFFFFF0;FAFFFBBFB
@M05620:37:000000000-D9766:1:1101:8038:12896 1:N:0:7
ACCACACCTTCTACAATGAGCTGCGTGTGGCTCCCGAGGAGCACCCCGTGCTGCTGACCGAGGCCCCCCTGAACCCCAAGGCCAACCGCGAGAAGATGAGAGTGGCCCGCTCCCTCTTCTTGTTGCCGCCTCCCTCCTTCCTGGCCTCCCGGCGCTGCGCCCTTTCTCCATGGTTCTCTCTTCTGCCGTTTTCCGTCGGCCTCTCTTCTCTGCCCTGAGTCTCCTTTGGCACTCTGCAGGTTCTAGATCGG
+
BCCCCCCCFFFFGGGGGGGGGGHHGGGFHGHHHGGGGGGGGHHHHGGGGGGGHHHHHHHGGGGGGGGGGGGHHHHGGGGHGHHHHGGGGGGGGGHGGHH22?FGFA=GC@<-<FCFHHH111=0<=D@-<ACHE/CDGGGFC0/:;:CAE.:--;-AA-=AD-:FF0BF000/0;FFFFB9B0B0BF-:DFEFF?F.;>FFFFBB0B90:B00;A0A9:0;90FFFBBB9BFB99BFB0:AFFFFF0;FAA
@M05620:37:000000000-D9766:1:1101:23861:12910 1:N:0:7
ACCACACCTTCTACAATGAGCTGCGTGTGGCTCCCGAGGAGCACCCCGTGCTGCTGACCGAGGCCCCCCTGAACCCCAAGGCCAACCGCGAGGAGAGTGGCTGACTGCCCCGCCAGCTCTCCTGGTCCCCCCTTCCCGCCTTCCTGGCCCCCCGCCCCTTCTCCCTTTCTCACTGGTCTTCTCTTCTGCGTCTTTCCGTATTACTCTCCTCTCTGATCTTATGCTCCTCTGGAACTCTGCGGTCTCTAGAT
+
CCDDDDCCFFFFGGGGGGGGGGHHGGGGHGHHHAFEGGGGGHHHHGGGGGGGHHHHHHHGGGGGGGGGGGGHHHHGGGGHGHHHHGGGGGCG//?GA22?/0/00?11?/F-----<<<D0<=0/=00=..;-;GH/.:=.CFG0C/.:.--;@-9-9;.B0;FFFF00BF0BF0/F000;00;B0B:B-.-..:;0.;.::000:0:/0/:B000:;0000:0;BFF/BF0000;:00:--.-.0:0:F0
@M05620:37:000000000-D9766:1:1101:3113:12921 1:N:0:7
AGTGCCAGCTCTCAATCGCACAGGGGACCAAGGGCATGGCCCCTCCATCCAGAAAACCTATGACCTCACCCGCTACCTGGAGCACCAACTCCGCAGATTGGCTGGGACCTATGTTGAGTATCAAGCGTCGGAATCTGGGAGTTGGGGAGGAGAGAGGAGTTGGGGAACGCCCGTCCTACCCGTGGAGGGTTCTGGTAAATGATGGGGTGCGGCGGGGCTCTTTGGCTCCCACCAGTCCCCCTGTCTGGTCT
+
>11>A@1FAFC@AFGB1AFFAEE0AEEGA0AFFG0/00F0FGGHGGFHD0B1AA1FG/0BFGBGCGAGHHHGGG@EHHHFHHH/0/BGG0GHGEGE/1FHFHHA/EHGF<GHHHHHHH12FG2211<<?<<</?GH11?0/?F1>C-.>-<E.<<CC<C<CG:-;.:.:CA-9AGGGG0CFEFFGGG.AA-;;FF/;B/9FFFFFFF-@-;9-;@-@-@E/FFBFF/;AEFFFF-/;BFFF?FFFFEB/;;
@M05620:37:000000000-D9766:1:1101:18826:12950 1:N:0:7
AGTGCCAGCTCTCAATCGCACAGGGGACCCAGGGCCTGGCCCCTCCATCCAGAAAACCTATGACCTCACCCGCTACCTGGAGCACCAACTCCGCAGCTTGGCTGGGACCTATGTGAGTATCCAGCGTAGGAATCTGGGAGTTGGGGAGGAGTGAGGAGTTGGGGAAAGACAGTCCTAACCGTGGAGGGTTCTGGTAAATGATGGGGTGAGGAGGGGCTCTTTGGCTCCCACCAGTCCCCCTGTCTGGTCTA
+
BBABCFFFCFFFGGGGGGGGGGHHGGGGGGHHGGGGGEHCGHGHGGHHHHHHHHHHHGHHHHHHHHHHHHHGGFGGHGHHFGHHGHHHGHHHGGGGGHHHGHHGGGHHGHHHHHHHHHHHHHHHHGGGGGHHHHHHHHHGGHHHGGGGGGGHHHHHHGHHHHGGGGHHHHHHHHHHHHHHGGGGGGGGAFGGGGGGGGGGGGGGGGFFFFFFFFFFFFFFFFFFFFFFFFFFFFFFFFFFFFFFFFFFFFF
@M05620:37:000000000-D9766:1:1101:25322:12962 1:N:0:7
ACCACACCTTCTACAATGAGCTGCGTGTGGCTCCCGAGGAGCACCCCGTGCTGCTGACCGAGGCCCCCTGTACCCCCAGGCCAACCGGGGGAAGATGGGTGGCCCGCTCCCTCTTCTCGTTGCCGCCTCCCTCCTTCCTGGCCTCCCGGAGCTGCGCCCCTTCTCACTGGTTCTCTCTTCTGCCGTTTCCCGTAGGACTCTCTTCTCTGACCTGCGTCTCCTCTGGATCTGTGCAGGTTCTCGATAGGCAG
+
BBBAABBBFFFFGGGGGGGEGAGGGEEEHGHHEFGGGGGGGHHHHGGEEEGGHHHGGHHGGGGGGDGG/?3@4BFH/E/F/?FH/E//////?/01?1/<?>00>ACC-<<CGFFHH0...<.:;@-.;GCGF.BBFFFBFFGGFGGG-99@GGG?99--:.;BBFF//B9BFF/BFBBF9FBF=.A9/;9;99..9FFFFFFFFFFFF/FFFF.9:9.FFF.//;//;;/;://BA.99F/9BB.99/;9
@M05620:37:000000000-D9766:1:1101:5391:12963 1:N:0:7
ACCACACCTTCTACAATGAGCTGCGTGTGGCTCCCGAGGAGCACCCCGTGCTGCTGACCGAGGCCCCCTGAACCCCAAGGCCAACCGCGAGAAGATGAGTGGCCCGCTACCTCTTCTGGTGGCCGCCTCCCTCCTTCCTGGCCTCCCGGAGCTGCGCCCTTTCTCACTGGTTCTCTCTTCTGCCGTTTTCCGTAGGACTCTCTTCTCTGCCCTGAGTCTCCTTTGGCACTCTGCAGGTTCTAGATCGGAAG
+
CDCDCDDDFFFFGGGGGGGGGGHHGGGFHGHHHGGGGGGGGHHHHGGGGGGGHHHHHHHGGGGGGGGGGFGHHHGGGGGF?GFHGGGEECD/DGBGHGF@GGGHHGGGGGHHHHHHHHHGGFHHGGFGGHGHHGHHHHHHHHHHHHGGG-ADGGGGGGGGGGGGGBFGGGFGFFFFFFHFFFFFFFFFFFFFFFDFFFFFFFFFFFFFF0FFFFFFFFFHFFFHFF0BFFFFFFFFF.;FFFFFFFFFDEA
@M05620:37:000000000-D9766:1:1101:22556:12974 1:N:0:7
GAGGCTGCTTTGGAAGAAACTGCCTCGGCACGGCAAACAGTACATCAGCGCCCGCGTGTGGTCTCCAGCCCCATTACTCGAGATCAAATGACGGCCTATGCTTGCCAACCACAACAACGAGAGCACATAATAATAAAAGAGATAAAAAAAAAAGATTAAAAAATTTGAAACAAGGCATAAAAAGCAACCATAGAACCCATTCCCACAAGAAGAAACAATTAACCTAATGTGAACATTTGAAAAGCAACACC
+
AAAAAAFAFFFFGGGGGBB111A011B00A00AEE/00B01212D2AA1/AA////>//?/0@@1B1B0///B01BB2B/?///11112>BB?EE//BBFG2BGG1BB/?A??E///?///?<?10?1??111?1<<1>.001=>111-<---;.00;;00;A./9;0099/.;9..000;00..//:;-////99---/////;9-9--////;B/A////:////;/;/////;;B//////-;;----
@M05620:37:000000000-D9766:1:1101:22561:12992 1:N:0:7
GAGGCTGCTTTGGAAGAAACTGACAAGCCAGGGACACAAGATCGGAAGAGCACACGTCTGAACTCCAGTCACCTTACTCGATCTCGTATGACGTCTTCTGCTTGAAAAAAAAAAAAACAAAAGAAACTCAAAATAACCTAAGTGCATCCAACAGTGTCACACAATAATGTCTCACAGTCACGGAAGAACATGAACATGAATCACCCAGCGAGAACCGCCGAATCACGTGTGAGCATCGGATCACACCACAC
+
A?ABAAFCFFFDGBBBFGBGGGHBBA44BFGGGGBABGGHFHGFE2ABE2BBB2F0BAGEDBFGBB3BDF3A3BFBBDD1GH1FEBBEG3@BEFGF?BFHBFF3BGHGHGCFE<B<<?//000/0001?1111<1111111011=111000<./000=0=0<..000000<0:0;000;00:.;AA./;/0/90;;0/000;0;:;...----.:;------.;//.;.;.////9/....;.//9A....
@M05620:37:000000000-D9766:1:1101:4060:13010 1:N:0:7
ACCACACCTTCTACAATGAGCTGCGTGTGGCTCCCGAGGAGCACCCCGTGCTGCTGACCGAGGCCCCCCTGAACCCCAAGGCCAACCGCCCGCTACCTCTTCTGGTGGCCGCCTCCCTCCTTCCTGGCCTCCCGGCGCTGCGCCCTTTCTCCCTGGTTCTCTCTTCTGCCGTTTTCCGTCGGCCTCTCTTCTCTGACCTGAGTCTCCTTTGGCACTCTGCCGGTTCTCGATCGGCAGAGCCCACGTCTGAA
+
AAAAAAAAFFFFGGGFAGFDGBHGGEAAC0FHAFFAEEGGGHHHHGGGGAEGHHHFHHFG?FGGG/FGGGG0GCGGGGEH/<GHHGE/B<<<</<CHHD1?F2GFHHGG?A@CCG<FGFGFHHHH0/<<<<CCCC-:C?AF?@B99BBBBF0C/:A;B09F09BBBBFB/-AAFEFF-9-@--9AFBBBFFFFFFBBBBFFFFFFFFFF/B///;BFFFF/@;;-;B/;:FF-?-99E?/-9-A@EAFEBB
@M05620:37:000000000-D9766:1:1101:9267:13010 1:N:0:7
GAGGCTGCTTTGGAAGAGCACACGTCTGAACTCCAGTCACATTACTCGATCTCGTATGCCGTCTTCTGCTTGAAAAAAAAAAAAAACAAAAATTCACCTTCTATCATTCCTTTAACCCGCGATAAACTAATCGTCACAGTCCTCCATACCCATCGATCAACACAGCCATACAAGTCTGGTACCAGAGCGATCTACTGGCCGAATATACGCAGCCATGCTCCACTGAATATAACAATTTGTACGTCACCGAA
+
CCCCCCFCFFFFGGGGGGGGGFHGGHHFDGHHGHFFGHEFHHHGHHHGFBBGGGBEHFGGEBAFFFHHGHHHFBDFEEEE///>/////00/0?B22222222333333D222>222/////</.11>1<11.....1000000<<00//00//./::.;:0:.....00/0:00000/;00000..;-;...00000..---..000...--.90000000/09000000000000;0000./..;0.9-
@M05620:37:000000000-D9766:1:1101:8918:13013 1:N:0:7
AGTGCCAGCTCTCAATCGCACAGGGGACCCAGGGCCTGGCCCCTCCATCCAGAAAACCTATGACCTCACCCGCTACCTGGAGCACCAACTCCGCAGCTTGGCTGGGACCTATGTGAGTATCCAGCGTAGGAATCTGGGAGTTGGGGAGGAGTGAGGAGTTGGGGAAAGACAGTCCTAACCGTGGAGGGTTCTGGTAAATGATGGGGTGAGGAGGGGCTCTTTGGCTCCCACCAGTCCCCCTGTCTGGTCTA
+
BBABCFFFCFFFGGGGGGGCGGGGGGGGGGHHAEEFGGHHHHGHGGHHHHHHHHHHHGHHHHHHHHHHHHHGGEEGHHHHFGHHHHH?EHHHGGGGGHHHGHHGGGHHGHHHHHHHHHHHHHHHHGGGGGHHHHHHHHHGGHHHGGGGGGGHHHHHHGHHHHGGGGHHHHHHHHHHHHHHGGGGGGGGGGGGGGGGGGGGGGGGGGFCFFFFFFFFFFFFFFFFFFFFFFFFFFFFFFFFFFFFFFFFFFB
@M05620:37:000000000-D9766:1:1101:14892:13017 1:N:0:7
AGTGCCAGCTCTCAATCGCACAGGGGACCCAGGGCCTGGCCCCTCCATCCAGAAAACCTATGACCTCACCCGCTACCTGGAGCACCAACTCCGCAGCTTGGCTGGGACCTATGTGAGTATCCAGCGTAGGAATCTGGGAGTTGGGGAGGAGTGAGGAGTTGGGGAAAGACAGTCCTAACCGTGGAGGGTTCTGGTAAATGATGGGGTGAGGAGGGGCTCTTTGGCTCCCACCAGTCCCCCTGTCTGGTCTA
+
ABAABFFFBFFFGGGGGFGGGGHHGGGGGGHHGGGGGGHHHHGHGGHHHHHHHFHHHGHHHHGHHHHHHHGGGGGGHFHHHHHHHHHHGHHHGGGGGHHHGHHGGGHHGHHHHHGHHHHHHHHHHGEGGGHHHHHHHHHGGHHHGGGGGGGHGHHHHGHHHGGGGGHHHHHHHHHFHHHHGGGGGGGGDGGGGGGGGGGGGGGGGGFFFFFFFFFFFFFFFFFFFFFFFFFFFFFFFFFFFFFFFFFFFFB
@M05620:37:000000000-D9766:1:1101:22584:13024 1:N:0:7
ACCACACCTTCTACAATGAGCTGCGTGTGGCTCCCGAGGAGCACCCCGTGCTGCTGACCGAGGCCCCCCTGAACCCCAAGGCCAACCGCCCGCTACCTCTTCTGGTGGCCGACTCCCTCCTTCCTGGCCTCCCGGCGCTGCGCCCTTTCTCACTGGTTCTCTCTTCTGCCGTTTTCCGTAGGACTCTCTTCTCTGACCTGAGTCTCCTTTGGAACTCTGCAGGTTCTAGATCGGAAGAGCACACGTCTGAA
+
A>AAA@AAFFCD3FG13BFEDFAEABEEF0FGFG000AE/AGHHHGGG//E/1BAFHE0AEG?G>E@FGGGHHFEEGGGCFFHCF?E?C/BB@/BCFDFHGHHFDGHG0?//>ACHA<GGBFH/DG/GCGHHGGG--:A-;-:EAAG0FGFFGFB/;0BFFFGGGGFBF/;:-;EFFFB---9FFF/BFF9FFFEFFFFFFFFFFFFFBFFFF/9FFFFFEFF-FFFFFFFFFFBFFFFFFFFF@FEFABF
@M05620:37:000000000-D9766:1:1101:13983:13024 1:N:0:7
GAGGCTGCTTTGGAAGAAACTGACAAGCCAGGGACAAAAGATCGGAAGGGCACACGTCTGAACTCCAGTCACATTACTCGATCTCGTATGCCGTCTTCTGCTTGAAAAAAAAAAAGCTCCTAGAAGACTCCAAGGGAGTAAAAGAGCTGATGAAACAATGGAAAGTAAGACAGGCATTTCCGCTTTAGCACTCTTGGGGATCCCATTGAACAATTCTCAGCATTTTTACTTGTAACTTACAAGCCAGGGCC
+
AAAAAAFAFFFFGFBFGGGGG1G1F10A0BB0BCAF0BCF0FFCEE/E//BF/00/0/0B121D111BDB11BFHFG21/F00>2B/BB0FH/>EFEFHH1GG10B>GGC>>CC//<1@11@@FGFBG<CCFG1//GF?0FFGDEB0F1<GDG0D0/<00/0<<<0=DG0;:;:::;0;GHC.CCE;9090;/B009;-9A:C/9;;;B0;9B9;0;0///:/9B:BA/BF9/;B9///:;F/9:-----;
@M05620:37:000000000-D9766:1:1101:6768:13060 1:N:0:7
AGTGCCAGCTCTCAATCGCACAGGGGACCCAGGGCCTGGCCCCTCCATCCAGAAAACCTATGACCTCACCCGCTACCTGGAGCACCAACTCCGCAGCTTGGCTGGGACCTATGTGAGTATCCAGCGTAGGAATCTGGGAGTTGGGGAGGAGTGAGGAGTTGGGGAAAGACAGTCCTAACCGTGGAGGGTTCTGGTAAATGATGGGGTGAGGAGGGGCTCTTTGGCTCCCACCAGTCCCCCTGTCTGGTCTA
+
AABBBFFFCFFFGFGGGFGGGEFGFEGGGGHHGGGGGGHFHHGHGGFHHHHHHGHHHGHHHHHHHHHGHHHGGGGGHHHHHHGFGHCHGHHHGGGGGHHHGHHGGGHHGGHHHHHHHGHHHHHHHGEGG?HHHHHHHHHGEHHHGGGGGGGHHHHHHGHHHHGGGGHHHHHHHGFHHHHHGEGGGGGGCFFGGGGGGGGGGGGGGGFFFFFFFFFFFDFFFFFFFFFFFFFFFFFFFFFFFFFFFFFFBFF
@M05620:37:000000000-D9766:1:1101:23877:13067 1:N:0:7
AGTGCCAGCTCTCAATCGCACAGGGGACCCAGGGCCTGGCCCCTCCATCCAGAAAACCTATGACCTCACCCGCTACCTGGAGCACCCACTCCGCAGCTTGGCTGGGACCTATGTGAGTATCCAGCGTAGGAATCTGGGAGTTGGGGAGGAGTGAGGAGTTGGGGAAAGACAGTCCTAACCGTGGAGGGTTCTGGTAAATGATGGGGTGAGGAGGGGCTCTTTGGCTCCCACCAGTCCCCCTGTCTGGTCTA
+
>A>>AFFFAFFFGAFGFFGCECHGG22AAAAFBEE22BAF2FGHFGHHHHHHBGH2FEHHGGBGHDGHHHHEE>>FHHGG?FHHGH11?GHEEEC/>F?FDHHFGGHGFHFGHHHFHGHFHHFHHGDEGGHHHHHHHH0FGFHE?F.<@<CGH0<G<CGGFHCGC.:G/GGGHHHHHGHGGDGGAEGD;FGGGGBFGGGGGFFGGFFCAAFFFFFAFFFFFFFFFFFEFFFFFFFFFFFFFFFFFFFFFFF
@M05620:37:000000000-D9766:1:1101:6752:13069 1:N:0:7
AGTGCCAGCTCTCAATCGCACAGGGACCCAAGGGCCTGGCCCCTCCATCCAGAAACCCTAGGACCTCACCCGCAACCTGGCGCACCCCCTCCGCAGCTGGGCTGGGACCTATGTGAGTATCCGGCGTCGGAATCTGGGGGTTGGGGCGGCGTGCGGCGTTGGGGAACGCCCGTCCTAACCGTGGCGGGTTCTGGTAAATGATGGGGTGAGGAGGGGCTCTTTGGCTCCCCCCAGTCCCCCTGTCTGGTCTA
+
>A>>>DFFBFFFG4FFFFGCFGHHG2BFG22B2AB2BBAGHHEFE?BBG1FFGFHFG112233BF2B3BGC0>/>>1BFB1>?>EE/E>>F?/E/</B3BA/FGGDCH/<2??>@2@DFGHD/<<@<-><>.<<DHGF-<A@DGGG.;9-@;9.@=-9@=BFFAE...9--9;AAAB/BA@AE--;@CFFFFFF/BFFFB9BFFFFD-.:./ADF;D9AFFFFFBBFF..;>-;BFFFFFFE9BBFF9::/
@M05620:37:000000000-D9766:1:1101:22686:13076 1:N:0:7
ACCACACCTTCTACAATGAGCTGCGTGTGGCTCCCGAGGAGCACCCCGTGCTGCTGACCGAGGCCCCCCTGAACCCCAAGGCCAACCGCGAGAAGATGAGCTACCTCTTCTGGTGGCCGCCTCCCTCCTTCCTGGCCTCCCGGCGCTGCGCCCTTTCTCACTGGTTCTCTCTTCTGCCGTTTTCCGTAGGACTCTCTTCTCTGACCTGAGTCTCCTTTGGAACTCTGCAGGTTCTAGATCGGAAGAGCACA
+
BBBBBBA>FFFFGGGGGGAGGGHHGGGEGFHFHFFGFGGGGHHHHGGGGGGGHHHHHHHGGGGGGGGGGGGHGHHGGGGHGHHHHGGG?G<CGGHGHHHGHGDFFFGHHGHHHGHGHGGGGFGGGHHGHHHHGFHHHHHHGGG?CDGGGGGGGGGGGGGGGGGGBFFFFFFFFFFFFFFFFFFFFFF.;A/BFFFFFFFFFFFFFFFFFFFFFFBFFFFF///BFFFFFFFFFFFFFFFBFFAEFAFF/FF
@M05620:37:000000000-D9766:1:1101:9823:13079 1:N:0:7
AGTGCCAGCTCTCAATCGCACAGGGGACCCAGGGCCTGGCCCCTCCATCCAGAAAACCTATGACCTCACCCGCTACCTGGAGCACCAACTCCGCAGCTTGGCTGGGACCTATGTGAGTATCCAGCGTAGGAATCTGGGAGTTGGGGAGGAGTGAGGAGTTGGGGAAAGACAGTCCTAACCGTGGAGGGTTCTGGTAAATGATGGGGTGAGGAGGGGCTCTTTGGCTCCCACCAGTCCCCCTGTCTGGTCTA
+
>AAAAFFFAFFFGBGGFFCCEEFGBA2FFGGF2EFGGGHHHGGHGGHGHHGHHGHHGEHHFHHHHHHHHHHGGEEGHHGHFGG1GHHEGHGHGGGGGHHHGHHFGFHHGHHHHHGHHHHGGHFHHGGGGGHHHHHHHGHGEHHHGGGGGGGHHHHHHGHHHHGGGGGHHHHHFHHHHHHHGEEGGGGG;AFGGGCFGGGGGGGGGGFFFFFFFFFFFBFFFFFFFFFFFFFFFFFFFFFFFFFFFFFBBB:
@M05620:37:000000000-D9766:1:1101:12772:13083 1:N:0:7
AGTGCCAGCTCTCAATCGCACAGGGGACCCAGGGCCTGGCCCCTCCATCCAGAAAACCTATGACCTCACCCGCTACCTGGAGCACCAACTCCGCAGCTTGGCTGGGACCTATGTGAGTATCCAGCGTAGGAATCTGGGAGTTGGGGAGGAGTGAGGAGTTGGGGAAAGACAGTCCTAACCGTGGAGGGTTCTGGTAAATGATGGGGTGAGGAGGGGCTCTTTGGCTCCCACCAGTCCCCCTGTCTGGTCTA
+
AAABADDFBFFFGGGGGGGGGGHGGGGGGGHHGGGGGGHHHHGHGGHHHHHHGHHFHGHGHHHHHHHHHHHFG>EGHFFHFGHGHHAGFHHHFGGGGHHHGHHGGGHHGHHHHHHHHHHHHHGHHGGGGGHHHGHHHHHGGHHHGGGGGGGHHHHHFGHHGHGGGGHHGHHHHHHHHHHHGGGGGGGGGFGGGGFGGGGGGGGGGGDFFFFFFFFFFFFFFFFFFFFFFFFFFFFFFFFFFFFFFFFFFFB
@M05620:37:000000000-D9766:1:1101:14384:13116 1:N:0:7
ACCACACCTTCTACAATGAGCTGCGTGTGGCTCCCGAGGAGCACCCCGTGCTGCTGACCGAGGCCCCCTGAACCCCAAGGCCAACCGCGAGAAGATGAGTGGCCCGCTACCTCTTCTGGTGGCCGCCTCCCTCCTTCCTGGCCTCCCGGAGCTGCGCCCTTTCTCACTGGTTCTCTCTTCTGCCGTTTTCCGTAGGACTCTCTTCTCTGACCTGAGTCTCCTTTGGAACTCTGCAGGTTCTAGATCGGAAG
+
CDEDCDDEFFFFGGGGGGGGGGHHGGGFHGHHHGGGGGGGGHHHHGGGGGGGHHHHHHHGGGGGGGGGGGHHHHGGGGHGHHFHGGGGGBCCGGFHHGHGHGGHHGGGGGHHHHHHHHHGHGHHGGGGGHGHHGHHHHHHHHHHHHGGGGGGGGGGGGGGGGGGGGGGGGFGFFHHFFHHHFFFFFFFFFFFFFFFFFFFFFFHFFFFFHFFFFFFFFFHFFFHHFFFFFFFFFFFFBFFFFFFFFFFFFD
@M05620:37:000000000-D9766:1:1101:9077:13131 1:N:0:7
ACCACACCTTCTACAATGAGCTGCGTGTGGCTCCCGAGGAGCACCCCGTGCTGCTGACCGAGGCCCCCCTGAACCCCAAGGCCAACCGCGAGAAGATGAGCTACCTCTTCTGGTGGCCGCCTCCCTCCTTCCTGGCCTCCCGGAGCTGCGCCCTTTCTCACTGGTTCTCTCTTCTGCCGTTTTCCGTAGGACTCTCTTCTCTGACCTGAGTCTCCTTTGGAACTCTGCAGGTTCTAGATCGGAAGAGCACA
+
BBBBBBBBFFFFGGGGGGGGGGHHGGGEE?GHHGGGGGGGGHHHHGGGEGGGHHGHHHHGGGGGGGGGGGGHHHHGGGGHGHHHHGGGGGGGGGHHHHHHHHHGHGHHHHHHHHHGHHGCGGGHGHHGHHGHHHHHHHHHGGGGGGHGGGGGGGGGGGGGGGGGFFGGGGGGGGGGFFFFFFFFFFFFFFBFFFFFFFFFFFFFFFFFFFFFFFFFFFFFBFFFFFFFFFFFFFFFFFFFFFDFFFFFBF9
@M05620:37:000000000-D9766:1:1101:7288:13143 1:N:0:7
ACCACACCTTCTACAATGAGCTGCGTGTGGCTCCCGAGGAGCACCCCGTGCTGCTGACCGAGGCCCCCCTGAACCCCAAGGCCAACCGCGAGAAGATGCCCAGGTGAGTGGCCCGCTACCTCTTCTGGTGGCCGCCTCCCTCCTTCCTGGCCTCCCGGAGCTGCGCCCTTTCTCACTGGTTCTCTCTTCTGCCGTTTTCCGTAGGACTCTCTTCTCTGACCTGAGTCTCCTTTGGAACTCTGCAGGTTCTA
+
BBAABBBBFFFFGGGGGGGFGFHHGGGGGGEFFFGGGGGGGHHHHGGGEFGGHHHHHHHGGGGGGGGGGGGHHHHGGGGHGHHHHGGGGGGGGGHFHHHHEHHFGGHHHE/EAF@@CGGHHHGGHHHBGG.GGGG?DGHGHHGHGGGGFGGGFGGGG?AAAGFGADFF;FFFFFFFF/FFBFFFFFFFFFFFFFFFFFFFFFFDDBFFFFFFFFFFFFFFFFFFFFFFFFFFEFFFFFFFFFFFFFFFFF;
@M05620:37:000000000-D9766:1:1101:4763:13152 1:N:0:7
AGTGCCAGCTCTCAATCGCACAGGGGACCCAGGGCCTGGCCCCTCCATCCAGAAAACCTATGACCTCACCCGCTACCTGGAGCACCAACTCCGCAGCTTGGCTGGGACCTATGAGTATCCAGCGTAGGAATCTTGGAGTTGGGGAGGAGTGAGGAGTTGGGGAAAGACAGTCCTAACCGTGGAGGGTTCTGGTAAATGATGGGGTGAGGAGGGGCTCTTTGGCTCCCACCAGTCCCCCTGTCTGGTCTATC
+
>>AABFFFBFCFG4FGGAFAAEBF22EEGGCHFGGGGBGHGFEHEF2FHHEHHBGHHGHHHFHGGH3@FGHGGG?EGHHBCFF1BG?FEHGHGEEGGGHHGHHFEGHHGHHHHHHBGGGFGFFC??>?11@GG1??FF?GHHGGGGGGG<GFHHFGGHGCCCGFHFF;CC0;:CGFFG:99BGGG@999BCFG9CG0;BFB9EG9@EAFFFFBBB-ABBFFFFBFFEBFAEF9BFFFFB9BFFF/:;B9BB
@M05620:37:000000000-D9766:1:1101:8602:13157 1:N:0:7
GAGGCTGCTTTGGAAGAGCACACGTCTGAACTCCAGTCACATTACTCGATCTCGTATGCCGTCCTCTGCTTGCAAAAAAAAACACCAACTCCACCTCTTGCCACCTGCCTCTCCTCTTCCTCCCCGGCTCCTCCCTGCCTCCCCTCCCGTTCCCGCGCTGCTGTCCACCTGTCCCTTCCCTTCCTGTTTTCCGCTTTATCCTTTTTTTTGCCCCGCTTCTCCTTTTCCCCCCCTTCGCCCTTGCATTTCCC
+
AAAAAAFBFFFFFFGGFGGFGFHGFAFA5DGHGHHGGF3DB5ADGDHG23BFFBFEBBFFEBE11D53BD5BFFH5??>//>11FE11>33B32000B33333B003B03BB3??B3F33332?/<//B/?10?/01?FD1/?.0....<0<00.---;-.<000:00../;/:990///;0//00;=F9F0.....00;00;0;C-@--///.---;./:/;9/9/;/..;-;.;...;99.////:///
@M05620:37:000000000-D9766:1:1101:4751:13175 1:N:0:7
AGGTCCAGCTCTCCATAGCACAGGGTACCTAGTGCATGGCCCCTCCCTCCAGACATCCTATGACCTCACCCGCCACCTTGGGCACCCCCTCGGCAGCTCGGCTGGGACCTCTGCGTCTCCCGCGTAGGCCTCTGGGCGTTGGGGAGTCGTGCGGCGTTGGGGACCGCCCGTCCTAACCGTGGCGGGTTCTGGTCAATGCTGGGGTGAGGCGTGGCTCTTTGGCTCCCACCCGTCCCCCTGTCTGGTCTCTC
+
>>1>>BBBCFCFGGGB3BB1B1FBFB0BB3DB1DD32DFHFHGBEG/FG/0BF/B1BBFHDADDG1BBGGHAA//BFF1BB/BBEFG/>EE//?/>>B1/>??EGGGGEH1BF1CGCAHH0/><C/AG???FGHF0.>@C-<A-.-./<EGA@@-AAAGGG@.9CA-@>@@FFFFFFF@FA--99@@EFFFF;///9B/FFFA@-@EA?E=---@FFFFBFB;9FEA-AB--A9-9AF@F/99BFF9B/;/
@M05620:37:000000000-D9766:1:1101:11636:13175 1:N:0:7
ACCACACCTTCTACAATGAGCTGCGTGTGGCTCCCGAGGAGCACCCCGTGCTGCTGACCGAGGCCCCCTGAACCCCAAGGCCAACCGCGAGAAGATGAGTGGCCCGCTACTTTTTCTGGTGGCAGCCTTCCTCCTTCCTGTCCTCCCTTAGCTGCGTCCTTTCTCACTGGTTCTCTCTTCTGCCGTTTTCCGCAGGACTCTCTTCTCTGACCTGAGTCTCCTTTGGAACTCTGCAGGTTCTAGACCGGAAG
+
>A>AAAAAFFFFFGGFFFG11ACBEEEGA?FG1FFE0AE//B/FHG/F?EE/AAFFGHHGC@/>///E//01F/EEAEHFHACGGG/E//>CAG111>FFF//?F//</<1?111<=<1>0AH0..>F00/00/C0DG<00/<0=:E/0/0;0CG-.--.;09C000;B/C0F0;0000;000F-99BE009--;-9-///9//:9///9FB/-/-//:BF/FB//:9//9////;9-;///;///----9
@M05620:37:000000000-D9766:1:1101:19310:13183 1:N:0:7
ACCACACCTTCTACAATGCGCTGCGTGTGGCTCCCGAGGAGCACCCCGTGCTGCTGACCGAGGCCCCCCTGAACCCCAAGGCCAACCGCGCGAAGATGAGCCACCTCTTCTGGTGGCCGCCTCCCTCCTTCCTGGCCTCCCGGCGCTGCGCCCTTTCTCACTGGTTCTCTCTTCTGCCGTTTTCCGTCGGCCTCTCTTCTCTGACCTGAGTCTCCTTTGGACCTCTGCAGGTTCTAGATCGGCAGGGCCCA
+
BBBABBBAFFFFGGGGFG4EFGGGGEEAA2FGFAFE2EGEGHHHHGG0ABFGGHGGHHG>>ECGGDGGGGGFHFHGGGGHGEHHHGFCGGC@@CCCDFDGF0000>>1F1>FGGHGH0<-AEDEGH/CGHFHGBFFHHHGG?BBGB?B9??ABBFFFFBBBFFF/BFFFFFFFFF/BFBADFE/BDB.-9-ADFFFFFFFFFFB//;:BFFFFFFF/FFF//9BBFFFB/.;//;/BFFBEDBB?;9..;9
@M05620:37:000000000-D9766:1:1101:7228:13188 1:N:0:7
ACCACACCTTCTACAATGAGCTGCGTGTGGCTCCCGAGGAGCACCCCGTGCTGCTGACCGAGGCCCCCTGAACCCCAAGGCCAACCGCGAGAAGATGAGTGGCCCGCTACCTCTTCTGGTGGCCGCCTCCCTCCTTCCTGGCCTCCCGGCGCTGCGCCCTTTCTCACTGGCTCTCTCTTCTGCCGTTTTCCGTAGGACTCTCTTCTCTGCCCTGAGTCTCCTTTGGCACTCTGCAGGTTCTAGATCGGAAG
+
BBBABBBBFFFFGGGGFGGFGGHHGEFFG?GFFGGCEEGGGHHHHGGGGGGGHHHHHHHGGGGGGGGGGGGGHHGGEG??/FGHGGG/E<</A2CFG?G>FCFGHGCC@DHHHHHHHFH10.<GC@DAECEGHACGGHCB/CHHGG.AD-?B@FGGGDDGFFFBF/9BFF.;FFFFFFFF/9BFDFFBABB.:9..BFFFFFFFFFFF//;A/AB.FFBBFFFFB///;FBBFB/9.9;/BFFBFFE..;A
@M05620:37:000000000-D9766:1:1101:16765:13206 1:N:0:7
AGTGCCAGCTCTCAATCGCACAGGGGACCCAGGGCCTGGCCCCTCCATCCAGAAAACCTATGACCTCACCCGCTACCTGGAGCACCAACTCCGCAGCTTGGCTGGGACCTATGTGAGTATCCAGCGTAGGAATCTGGGAGTTGGGGAGGAGTGAGGAGTTGGGGAAAGACAGTCCTAACCGTGGAGGGTTCTGGTAAATGATGGGGTGAGGAGGGGCTCTTTGGCTCCCACCAGTCCCCCTGTCTGGTCTA
+
AABABFFFBFFFGGGGGAFGGGFHAEFGGGHHGFGFFEHGHHGHGGHHHHHHHGHHHGHHHHHHHHGHHHHGGGGGHGHEHHHHHFHHGFHHGGGGGBGHGHCFGGHHGHHHHHBFHFGHHHHHHGFGGGHHHHGHHHGGGHHHCGGFFGGHHHGHHGHGFHGGGGHGHHHHHHHHHHHHGGGGGGGGA?GGGGGGGGGGFBFBGAFFFFFFFFCFFAEFFFB/BBF9AFFFFFFFFFFFAEFFFFFFFF/
@M05620:37:000000000-D9766:1:1101:27757:13215 1:N:0:7
GAGGCTGCTTTGGAAGCACCTGACAGACCCGGGCCAAACGCTCGGCATCCCACACATCTGTCCTCCAGTCCGCTTACTGGAGCTCGAATGCCGTCTTCTGCTTGACAAAAAAATCACGGAGTCGGCAAATATCTAGCAGACGCGAAAACAAAGAAATAAATCCTGAGGGACAGGGAAAAGAAAGCTGCGATGACACGCTATCGCACTATCACCACTACTAAACTACTGTTCACCCTTTGAACTTAAACTGG
+
>1>>A>F1CFFFGBFACA1FG0B0B10BF00AE0A/AF/B/EA/A///00BAB/E/@BF122BDF0BBBB1//B//BG21BB0BG//B>1BFE>EG/BGHB>>1BBB1B0/<>0<11//</?0//<</01>1111=11>00<-----::..://./000000/0009......;..;.//9.///00/--9-////9---A/-:---//9//-/-;:;/9//9/9///99///;-9/;9//;/;//;;//;
@M05620:37:000000000-D9766:1:1101:8538:13246 1:N:0:7
ACCACACCTTCTACAGTGAGCTGCGTGTGGCTCCCGAGGAGCACCCCGTGCTGCTGACCGAGGCCCCCCTGAACCCCAAGGCCAACCGCGAGAAGATGCCCAGGTGAGTGGCCCGCTACCTCTTCTGGTGGCCGCCTCCCTCCTTCCTGGCCTCCCGAAGCTGCGCCCTTTCTCACTGGTTCTCTCTTCTGCCGTTTTCCGTAGGACTCTCTTCTCTGACCTGAGTCTCCTTTGGAACTCTGCAGGTTCTA
+
BBBBBBBBFFFFGGGCGGGGGGHHGGGEHGHFGGGGGGGGGHHHHGGGGGGGHHHHHHHGGGGGGGGGGGGHHHHGGGGHGHHHHGGGGGGGGGHHHHHHHHHG<CGFHHGGHHCCC<CHFGFGGHHHDGFHHGAGDAHGHHGHHGGGFGGGGGGGD.;DFFFFACGFCFFFFFFFFFFFFFFFFFFFFFFFFFFFFFFFFFFFFFFFFBBBFFFFFFFFFFFFFFF/FFBFFFFFFFFBBBFFFFFFFF/
@M05620:37:000000000-D9766:1:1101:26330:13254 1:N:0:7
GAGGCTGCTTTGGAAGAACCTGACAAGCCAGGGACACAAGATCGGAATAGCACACGTCTTAACTCCAGTCACCTTACTCGATCTCGTATGCCGTCTTCTGCTTGAAACAAAAAAAAAAGGGAGAGAAGAAACAGAAAGTAAGAGAAAGAATAAGTAGAGTAAAGAAGGATAAAGTTGCCAAGAGAGGAGAAGAAACAACAGATCCACAGACAAAAGAATCTGGAAGAGAAAGGCAGTGACAACGGCTAAAG
+
A?ABAAF3BDFDGB5BFGGGGGHBBG4BFHHHG2BFBBCFFGGHG?22FBBDG2FAFBAA5DBGBB3BFGG53BGBGH5?BG1F@BBEG3@FEEGH?BFGBBG3BGH3FHHHHE/</////?////1010?000011111111101110>11<1111110=0000./..00<0000000:0.../.:;...//////...:;0/90//././//./..000000//...///....//////.--9-.;//
@M05620:37:000000000-D9766:1:1101:26315:13264 1:N:0:7
GAGGCTGCTTTGGACGAAACTGAAAATCCAGCGAAACAAGATTGGAGGACCACGGATATTCACTTCAGTCACGTTAAGTTATCTGGTATACCTTCTACTGATTTAAAAAAAAAAAAACGAAATAAAAAAAAAAAAAAAGAGAAAAACGTATAAAAAAAAGAAGAACCCTATTGGCCTATATTACTATTAAGCCAATGTACTGAATAATCTCTTATATACCCAACAACTACTATTAGAAGTAAGAATATAGT
+
>3>A3>B>B5B4B4AAAE2AF5B4BB5BBBB3A22AAFGGBF53B3B1111BA100115A555D535DDD351BB21444BB4B4BBBBB4BB@G@4BBB4BB4BBB43></</<//?<////11111-------;--../99//..-.90/00;0---.9.///9..../////////////9////9////../////:9://////:////////////.;...///;////////////////////
@M05620:37:000000000-D9766:1:1101:29205:13268 1:N:0:7
AGTGCCAGCTCTCCATAGCACAGGGGACCAAGGGCCTGGCCCCTCCATCCAGAAAGCATATGACCTCACCCACCACCTGGAGCACCGACTCCGCAGGTTGGCTGGGGCCTATGTGAGTATCCAGCGTCGGAATCTGGGCGTTGGGGCGGGGTGCGGAGTTGGGGATAGACCGTCCTAACCGTGGAGGGTTCTGGTAAATGATGGGGCGAGGAGGGGCGCTTTGGCTCCCACCAGTCCCCCTGTCTGGTCTA
+
>A>1>BDFAFFFF1F1FFFCFFHCF0AAE0AB0AA0A0FG0/AGEEFHDB1BB01BA1DFABD1B1B1BGA/B/BFFF0000BBG>/////1?E/>/B10<<1?/?///<0<FBF2GGG12B2@0B///>//FFD<G0/->-<0A-.-;-:--9-9;@AFF/@9---;///;BFBBF/FF@?-@-99@AAAFFB;//B///BFBEF--9>--9A@@;-;@-EFF/:/-;B--AFFEFFFF@FFBFFBFFFF
@M05620:37:000000000-D9766:1:1101:29226:13273 1:N:0:7
AGAGCCAGCTCTCCATCGCACAGGGTACCCAGGGCCTGGCCCCTCCATCCAGAAACCCTATGACCTCACCCGCTACCTGGAGCACCCACTACGCAGCTTGGCTGGGACCTATGTGAGTATCCAGCGTAGGAATCTGGGCGTTGGGGCGGAGTGCGGAGTTGGGGACCGCCAGTCCTAACCGTGGCGGGTTCTGGTAAATGATGGGGTGAGGAGGGGCTCTTTGGCTCCCACCAGTCCCCCTGTCTGGTCTA
+
>>11>B1CABFDGFGG1AA1A0GGE00BFABFABE0ABGHGHFHGGHHFABBBFG0BB0FF1DFHABGGGFEF/>>GHBF0>FGHHG/?G00>>/E>B>>/FGF?FGHEC1BFBG2FHDFFHHHHGE/BE11@FHHFH/CGGGHGG.AG-;;G:A@-=EBFBG@.-.;-;-;FFFFBBBF@BA@-9@@9AFFFFB/BBBF/BFFFFB@-FF/AB@@@@FFFFFFFFFEE-AFEFFBFFEB@FFBFFFFFF9
@M05620:37:000000000-D9766:1:1101:14861:13274 1:N:0:7
AGTGCCAGCTCTCAATCGCACAGGGGACCCAGGGCCTGGCCCCTCCATCCAGAAAACCTATGACCTCACCCGCTACCTGGAGCACCAACTCCGCAGCTTGGCTGGGACCTATGTGAGTATCCAGCGTAGGAATCTGGGAGTTGGGGAGGAGTGAGGAGTTGGGGAAAGACAGTCCTAACCGTGGAGGGTTCTGGTAAATGATGGGGTGAGGAGGGGCTCTTTGGCTCCCACCAGTCCCCCTGTCTGGTCTA
+
BCBCCFFFCFFFGGGGGGGGGGHHGGGGGGHHGGGGGGHHHHGHGGHHHHHHHHHHHGHHHHHHHHHHHHHGGGGGHGHHHHHHHHHHGHGHGGGGGHHHGGHGGGHHGHHHHHHHHHGHHHHHHGGGGGGHHHHHHHHGGHHHGGEGGGGHHHHHHGHGHGGGGGHHHHGHHHHHHHHHGGGGGGGGGGGGGGGGGGGGGGGGGGFFFFFFFFFFFFFFFFFFFFFFFFFFFFFFFFFFFFFFFFFFFFB
@M05620:37:000000000-D9766:1:1101:8542:13277 1:N:0:7
ACCACACCTTCTACAATGAGCTGCGTGTGGCTCCCGAGGAGCACCCCGTGCTGCTGACCGAGGCCCCCCTGAACCCCAAGGCCAACCGCGAGAAGATGCCCAGGTGAGTGGCCCGCGACCTCTTCTGGTGGCCGCCTCCCTCCTTCCTGGCCTCCCGGAGCTGCGCCCTTTCTCACTGGTTCTCTCTTTTGCCGTTTTCCGTAGGACTCTCTTCTCTGACCTCAGTCTCCTTTGGAACTCTGCAGGTTCTA
+
CDCDCCCDFFFFGGGGGGGGGGHHGGGFHDHHHGGGGGGGGHHHHGGGGGGGHHHHHHHGGGGGGGGGGGGHHHHGGGGHGHHHHGGGGGGGGGHHHHG2GC//1?1F=GEE0F-A-<-<.CH00C;0;GCA.-A-9C.C/C./;0/00/..0=.C.--;9.00;C.C-/B0BF0;00/B00;FFFF90;000-99BE00.0..900/;FFFB9FFF000:900;00BFF00;0/09:0;F00:0;;99B0
@M05620:37:000000000-D9766:1:1101:11253:13288 1:N:0:7
GAGGCTGCTTTGGAAGAAACTGACAAGCCAGGGACAAAAGATCGGAAGAGCACACGTCTGAACTCCAGTCACATTACTCGATCTCGTATGCCGTCTTCTGCTTGAAAAAAAAAGCAAGGCAAGGTCCCTAGAACACCTCCAGGGAGTAAAACAGCCCATCAAACAATCGTAAGTACCTAAGGCACTCCTCCTTCATTACTCTTGCGCCTCCAATCGAACACCTCTCACTACTTTTAATCGCAACCTCCACC
+
BBAABAFBFFFFGGGFCGGGFBGHH54AAFB4AFFFEHFHCFGAEB2BABGFFCAEGHGFE5BFG3FBDB35BDFGH55?E3BFEB1>??GHE?>1?FGDGGGHH33FCE<E</02BB?/B0/?2220<2@2@22@A00/0?0//<<0111<.00.<F0/D000<.</.....;0000;/;/;..::/://:0;9C00;0;;900--.9;.;9C/;./.-99FA/9///;/;B//////9...-.//..:.
@M05620:37:000000000-D9766:1:1101:12498:13291 1:N:0:7
AGTGCCAGCTCTCAATCGCACAGGGGACCCAGGGCCTGGCCCCTCCATCCAGAAAACCTATGACCTCACCCGCTACCTGGAGCACCAACTCCGCAGCTTGGCTGGGACCTATGTGAGTATCCAGCGTAGGAATCTGGGAGTTGGGGAGGAGTGAGGAGTTGGGGAAAGACAGTCTTAACCGTGGAGGGTTCTGGTAAATGATGGGGTGAGGAGGGGCTCTTTGGCTCCCACCAGTCCCCCTGTCTGGTCTA
+
BBAABFFFCFFFGGGGGGGGGGHHGGGGGGHHGGGGGGHHHHGHGGHGHHHHHHHHHGHGHHHHHHHHHHHGGEGGHHHHHHHHGHHHGHHHGGGGGHHHGHHGGGHHGHHHHHHHHHHHHHHHHGGGGGHHHHHHHHHGGHHHGGGGGGGHHHHHHGHHHHGGGGHHHHHHHHHHHHHHGGGGGGGGDFGGGGGGGGHHHGGGGGFFFFFFFFFFFFFFFHHFFFFFFFFFFFFFFFFFFFFFHFFFFFF
@M05620:37:000000000-D9766:1:1101:27423:13310 1:N:0:7
ACCACACCTTCTACAATGCGCTGCGTGTGGCTCCCGAGGAGCACCCCGTGCTGCTGACCGAGGCCCCCTGAACCCCAAGGCCAACCGCGAGAAGATGAGTGGCCCGCTACCTCTTCTGGTGGCCGACTCCCTCCTTCCTGGCCTCCCGGAGCTGCGCCCTTTCTCACTGGTTCTCTCTTCTGCCGTTTTCCGTAGGACTCTCTTCTCTGACCTGAGTCTCCTTTGGAACTCTGCAGGTTCTAGATCGGAAG
+
?A>AA?A1BFCFDGGB31B1A00A0E0B00BEG0A/EAF//BFGHGE/A/B/BFF@E>B/EECGCE@EEF0@GC>E/?G/?FGCC<>ECGCGGHHHFGHGHG?F</AC<CHHHHEHHHHG0AGHC-ACGHGHFCFFHHHHHHCF;:CAAA-@FGG-A.9A;FBFFFGFFFBFFFFFFFFFFFBF@BFFFFFFFABBFFFFFBFFBFFFF/BFFFFFFFFFFFFFFFBFF9BBBBBFF;;FFFFFFBEB-;A
@M05620:37:000000000-D9766:1:1101:3942:13342 1:N:0:7
ACCACACCTTCTACAATGAGCTGCGTGTGGCTCCCGAGGAGCACCCCGTGCTGCTGACCGAGGCCCCCCTGAACCCCAAGGCCAACCGCGAGAAGATGAGGTGAGTGGCCCGCTACCTCTTCTGGTGGCCGCCTCCCCCCTTCCTGGCCTCCCGGCGCTGCGCCCTTTCTCCCTGGTTCTCTCTTCTGCCGTTTTCCGTCGGACTCTCTTCTCTGACCTGAGTCTCCTTTGGAACTCTGCCGGTTCTAGAT
+
CCCCCCCCFFFFGGGGGGFGGGHHGGGEHGHHHGGGGGGGGHHHHGGGGGGGHHHHHHHGGGGGGGGGGGGHHHHGGGGHGHHHHGGGGGDFGGHHHHHFGFFGHHHGGGHGGG-CHHHHHHHHHHHGHHGGGDFHGGGGGGGGGG/=FGGGGGD-;CFFFFFFFFFFFFFFFF0ABFFFFFFFFFFFFFFDDFFBFFFFFFCCFFFFFFFFFFFBFFFF/BFFFFFFFF0FBBFFFF9B0@FDFAF;FBF
@M05620:37:000000000-D9766:1:1101:7049:13355 1:N:0:7
ACCACACCTTCTACAATGAGCTGCGTGTGGCTCCCGAGGAGCACCCCGTGCTGCTGACCGAGGCCCACCTGAACCCCAAGGCCAACCGCGAGAAGATGATAGTGGCCCGCTACCTCTTCTGGTGGCCGCCTCCCTCCTTCCTGGCCTCCCGGAACTGCGCCCTTTCTCCCTGGTTCTCTCTTCTGCCGTTTTCCGTAGGCCTCTCTTCTCTACCCTGAGTCTCCTTTGGAACTCTGCAGGTTCTAGATCGG
+
ABBABABBFFFFDBGFFGGEFDGFGEABFEHHCFGEEGGGGHHHHGGGGEGEHHHFHHHGGGGGGAEFGHH3GCEEGGAGC/GGGG/<EG/<BDHHHHH2FFFFHG0FGG@C@GHHHHHH1D10>>GCGG..<CGC<G0CGFH/.;G.:CD@--;009;@E-;9C09;0;:FGBFFGFFFFFFFF//-9AFFFFDF.D./;BFFFFFFFF///;AF.BF;BFFFFBBB///B9;:FFF/..BFFFF:BFFF
@M05620:37:000000000-D9766:1:1101:9051:13358 1:N:0:7
ACCACACCTTCTACAATGAGCTGCGTGTGGCTCCCGAGGAGCACCCCGTGCTGCTGACCGAGGCCCCCCTGAACCCCAAGGCCAACCGCGAGAAGATGCCCAGGTGAGTGGCCCGCTACCTCTTCTGGTGGCCGCCTCCCTCCTTCCTGGCCTCCCGGAGCTGCGCCCTTTCTCACTGGTTCTCTCTTCTGCCGTTTTCCGTAGGACTCTCTTCTCTGACCTGAGTCTCCTTTGGAACTCTGCAGGTTCTA
+
CCCCCABBFFFFGGGGGGGGGGHHGGGGHGGHHGGGDGGGGHHHHGGGGGGGGHHHHHHGGGGGGGGGGGGGFHHGGGGHGHHHHGGGGGGGGGHHHHHHHHHGHHHHHHGGHHGGGGGHHHHHHHHHHHGHHGGGGGHGHHGHHGGGGGGGGGGGGGGGGGGGGGFFFFFFFFFFFFFFFFFFFFFFFFFFFFFFFFFFFFFFFFFFFFFFFFFFFFFFFFFFFFFFFFFFFFFFFFFFFFFFFFFFFFF
@M05620:37:000000000-D9766:1:1101:21894:13382 1:N:0:7
AGTGCCAGCTCTCAATCGCACAGGGGACCCAGGGCCTGGCCCCTCCATCCAGAAAACCTATGACCTCACCCGCTACCTGGAGCACCAACTCCGCAGCTTGGCTGGGACCTATGTGAGTATCCAGCGTAGGAATCTGGGAGTTGGGGAGGAGTGAGGAGTTGGGGAAAGACAGTCCTAACCGTGGAGGGTTCTGGTAAATGATGGGGTGAGGAGGGGCTCTTTGGCTCCCACCAGTCCCCCTGTCTGGTCTA
+
ABAABFFFCFFFGGGGGGGGGGHGGGGGGGHHGGGGGGHHGHGHGGHHHHHHHHHHHGHHHHHHHHHHHHHGGEEGHHHHGGGHHHHHGHHHGGGGGHHHGHHGGGHHGHHHHHHHHHHHHHHHHGGGGGHHHHHHHHHGGHHHGGGGGGGHHHHHHGHHHHGGGGHHHHHHHHHHHHHHGGGGGGGGEFGGGGGGGGGGGGGGGGFFFFFFFFFFFFFFFFFFFFFFFFFFFFFFFFFFFFFFFFFFFFF
@M05620:37:000000000-D9766:1:1101:14256:13405 1:N:0:7
AGTGCCAGCTCTCAATCGCACAGGGGACCCAGGGCCTGGCCCCTCCATCCAGAAAACCTATGACCTCACCCGCTACCTGGAGCACCAACTCCGCAGCTTGGCTGGGACCTATGTGAGTATCCAGCGTAGGAATCTGGGAGTTGGGGAGGAGTGAGGAGTTGGGGAAAGACAGTCCTAACCGTGGAGGGTTCTGGTAAATGATGGGGTGAGGAGGGGCTCTTTGGCTCCCACCAGTCCCCCTGTCTGGTCTG
+
CCBCCFFFCFFFGGGGGGGGGGHHGGGGGGHHGGGGGGHHHHGHGGHHHHHHHHEHHGHHHHHHHHHHHHHGGGGGHHHHHHHHHHHHGHHHGGGGGHHHGHHGGGHHGHHHHHHHHHHHHHHHHGGGGGHHHHHHHHHGGHHHGGGGGGGHHHHHHGHHHHGGGGHHHHGHHHHHHHHHGGGGGGGGGGGGGGGGGGGGGGGGGGFFFFFFFFFFFFFFFFFFFFFFFFFFFFFFFFFFFFFFFFFFFF/
@M05620:37:000000000-D9766:1:1101:29113:13408 1:N:0:7
AGTGCCAGCTCTCAATCGCACAGGGGACCCAGGGCCTGGCCCCTCCATCCAGAAAACCTATGACCTCACCCGCTACCTGGAGCACCAACTCCGCAGCTTGGCTGGGACCTATGTGAGTATCCAGCGTAGGAATCTGGGAGTTGGGGAGGAGTGCGGAGTTGGGGAAAGACAGTCCTAACCGTGGAGGGTTCTGGTAAATGATGGGGTGAGGAGGGGCTCTTTGGCTCCCACCAGTCCCCCTGTCTGGTCTA
+
>A1>>BDFAFFFG1BFBFF1E?GGG00AEEGHBEFEFFHGHHGHGGHHHGHHGHHBGGHHGGHHHFFGHHH>F>>FHHGG0BGFFH0>?GHFEFCGEHFGGHHGGGHHGHFHHHHHGHHHHHFHHGF?GGHHHHHHHH0FGHHHGG.CG.CGH0AC-AEHHHGGE.:C/C/;FFGGBFFGGGGGCGBGEGGGGGCGFGFFFFFFFFF@FFFFFF@@@@FFFFFFFFFFFFFFEFFFFFFF@FFFFFFFFFB
@M05620:37:000000000-D9766:1:1101:14941:13416 1:N:0:7
AGTGCCAGCTCTCAATCGCACAGGGGACCCAGGGCCTGGCCCCTCCATCCAGAAAACCTATGACCTCACCCGCTACCTGGAGCACCAACTCCGCAGCTTGGCTGGGACCTATGTTGAGTATCCAGCGTAGGAATCTGGGAGTTGGGGAGGAGTGAGGAGTTGGGGAAAGACAGTCCTAACCGTGGAGGGTTCTGGTAAATGATGGGGTGAGGAGGGGCTCTTTGGCTCCTACCAGTCCCCCTGTCTGGTCT
+
3AAABFFFBFFFFGGGGFGGGGHFFGGGGGHHGGDEGEGAGHGHGGHHFHHFHF3GHE3GHHHHGHFHHHHGGGCEHHHFHHHE1?GHGBGHGFGGGFHHGEHGAAFGEFHHFGBGGHHFHHHGF2>?/CEGH1GHHDG0</?<F-A.AFGGHHHGHHCHHHG-AEDHH/GF/;CGHHHHGGGGGDE?D;.;FGGFFFGGF0BFGEDA@EFFF?DDFFCFFFBFFFFFFFFFFFB;BB9EF-;BFB9BB9F
@M05620:37:000000000-D9766:1:1101:18673:13424 1:N:0:7
AGTGCCAGCTCTAATCGCACAGGGGACCCAGGGCCTGGCCTCTCCATCCAGAAAACCTCTGACCTCACCCGCTACCTGGAGCACCAACTCCGCAGCTTGGCTGGGACCTATGTGAGTATCCAGCGTAGGAATCTGGGAGTTGGGGAGGAGTGAGGAGTTGGGGCAAGACAGTCCTAACCGTGGAGGGTTCTGGTAAATGATGGGGTGAGGAGGGGCTCTTTGGCTCCCACCAGTCCCCCTGTCTGGTCTAT
+
BCABBFFFCFFFGGGGGGFGGGHGGAFFG2BEEFEGGHAGFHHHHFGGH3FAFGHHGH3FGDGHFGHHHHGGGGGHHHHBFGHHH1FFHHHGGGGEHHHGHHGGGEGGHGHHHHEHHHHHHHHHGGEDGFGHHHHHH0FGGHHGG/AGDEHHBHH0CGHHHGG.AEG/CGHHHHHGHHHGGGGBGGGEFFGGFGGGGGGGGGGGGGFFFF0AFFFFFFFFFFFFFFFFFFFFFFFFFFFFFFFFFFFFFFF
@M05620:37:000000000-D9766:1:1101:9816:13430 1:N:0:7
ACCACACCTTCTACAATGAGCTGCGTGTGGCTCCCGAGGAGCACCCCGTGCTGCTGACCGAGGCCCCCTGAACCCCAAGGCCAACCGCGAGAAGATGAGTGGCCCGCTACCTCTTCTGGTGGCCGCCTCCCTCCTTCCTGGCCTCCCGGAGCTGCGCCCTTTCTCACTGGTTCTCTCTTCTGCCGTTTTCCGTAGGACTCTCTTCTCTGACCTGAGTCTCCTTTGGAACTCTGCAGGTTCTAGATCGGAAG
+
CCDDDDCDFFFFGGGGGGGGGGHHGGGFHGHHHGGGGGGGGHHHHGGGGGGGHHHHHHHGGGGGGGGGGGGHGHGGGGHGHHHHGGGGGCDCGHHHHGHGHAFHHGGGGGHHHHHHHHDGFGHHGGGEGHGHHGHHHHHH/CHHGHGGG?DGGGGGGGGGGGGGGFGGGGGGFFFFFFFFFFFFFFFFFFFFFFFFFFFFFFFFFFFFF9FFFFFFFFFHFFFHHF0BFFFFFFBFFFFFFBFFFFFF.A:
@M05620:37:000000000-D9766:1:1101:16534:13434 1:N:0:7
ACCACACCTTCTACAATGAGCTGCGTGTGGCTCCCGAGGAGCACCCCGTGCTGCTGACCGAGGCCCCCCTGAACCCCAAGGCCAACCGCGAGAAGATGCCCAGGTGAGTGGCCCGCTACCTCTTCTGGTGGCCGCCTCCCTCCTTCCTGGCCTCCCGGAGCTGCGCCCTTTCTCACTGGTTCTCTCTTCTGCCGTTTTCCGTAGGACTCTCTTCTCTGACCTGAGTCTCCTTTGGAACTCTGCAGGTTCTA
+
DDDDDDDDFFFFGGGGGGGGGGHHGGGFHGHHHGGGGGGGGHHHHGGGGGGGHHGHHHHGGGGGGGGGGGGHGHHGGGGHGHHHHGGGGGGGGGHHHHHHHHHGHHHHHHGGHHGGGCGHHHHHHHGHHHGHGGGGGGHGHHGHHGGGGGGGGGGGGG?@CGGGGGFFFFFFFFFFHFFFFFFFFFFFHHFFFFFFFFFFFFFFDFFFFFFFHHFFFFFFFFFFFFFFFFFFFFFFFFFFFFFFFFFFFFB
@M05620:37:000000000-D9766:1:1101:15585:13445 1:N:0:7
ACCACACCTTCTACAATGAGCTGCGTGTGGCTCCCGAGGAGCACCCCGTGCTGCTGACCGAGGCCCCCCTGAACCCCAAGGCCAACCGCGAGAAGATGAGCTACCTCTTCTGGTGGCCGCCTCCCTCCTTCCTGGCCTCCCGGAGCTGCGCCCTTTCTCACTGGTTCTCTCTTCTGCCGTTTTCCGTAGGACTCTCTTCTCTGACCTGAGTCTCCTTTGGAACTCTGCAGGTTCTAGATCGGAAGAGCACA
+
BBBBBBBBFFFFGGGGGGGGGGHHGEGEHGHHHGGGGGGGGHHHHGGGGGGGHHHHHHHGGGGGGGGGGGGHHHHGGGGHGHHHHGGGGGF<BD<?FF2?2G?GHHGFFDDDBGHFFH-@CGGAEHHGHHGFD</.CCGGG.--;:.BF-@D?AFFGGGBFFBF;BBFFGGGFFGEBFA.AFFFFA9.:./;9FFBBBBFBF//;9BBF.;FFFFFFFF/B/:BFFFFBFF9/FFBFBB9ED..DFFF/F.
@M05620:37:000000000-D9766:1:1101:18309:13451 1:N:0:7
ACCACACCTTCTACAATGAGCTGCGTGTGGCTCCCGAGGAGCACCCCGTGCTGCTGACCGAGGCCCCCCTGAACCCCAAGGCCAACCGCGAGAAGATGAGCTACCTCTTCTGGTGGCCGCCTCCCTCCTTCCTGGCCTCCCGGAGCTGCGCCCTTTCTCACTGGTTCTCTCTTCTGCCGTTTTCCGTAGGACTCTCTTCTCTGACCTGAGTCTCCTTTGGAACTCTGCAGGTTCTAGATCGGAAGAGCACA
+
BBBBBAAAFFFFFGFGGGGGGGHHGDGEHEHFHGFEACGGGHGHHGGGAFGGHHGHHHHGGGGGGGGGGGGHHHHGGGGHGHHHHGGGGGGGGGGGHHHHHHHHHHHHHHHHHHHGHHGDFGGHGHHGHHHHHHHHHHHHGGGGGGHGGGGGGGGGGGGGGGGFFFGGGGGGGGGGFFFFFFFFFFFFFFFFFFFFFFFFFFF/FFFFFFFFFFFFFFFFFFFFFFFFFBFAFFFFFFFFADFFFFFFFFB
@M05620:37:000000000-D9766:1:1101:15633:13467 1:N:0:7
ACCACACCTTCTACAATGAGCTGCGTGTGGCTCCCGAGGAGCACCCCGTGCTGCTGACCGAGGCCCCCCTGAACCCCAAGGCCAACCGCGCGCAGCCTCTTCTGGTGGCCGCCCCCCTCCCTCCTGGCCTCCCCGCTCCTCGCCCTCCTTCCCTCGCTCTCTCTTCTCCCGTTTTCCGTATTACCTTCTTCTCTGCCCTGCGTCTCCTTCTCTACTCTGCAGGTTCTATATCGGAAGACCACACGTCTGAA
+
BBBBBBBBFFFFGGGGGGGGGGHHGEGEAEHHHGGGGGFGGHHHHGGGAEGGHHHHHHHGGGGGGGGGGGGHHHHGGGGHGHHHHGGGG/>B/////001??1?1<F/<<AC@-<C--.:.=;.GC/:CCCFA.-9-;.//.;-.9.../:/./9--A..//:/:/://9..::.//.:.9//////9://9/;;//.9..;:-..9BF/////;9FFF///.9/;B9////.-..../....:-:.9://
@M05620:37:000000000-D9766:1:1101:22701:13487 1:N:0:7
AGTGCCAGCTCTCAATCGCACAGGGGACCCAGGGCCTGGCCCCTCCATCCAGAAAACCTATGACCTCACCCGCTACCTGGAGCACCAACTCCGCAGCTTGGCTGGGACCTATGTGAGTATCCAGCGTAGGAATCTGGGAGTTGGGGAGGAGTGAGGAGTTGGGGAAAGACAGTCCTAACCGTGGAGGGTTCTGGTAAATGATGGGGTGAGGAGGGGCTCTTTGGCTCCCACCAGTCCCCCTGTCTGGTCTA
+
CCCBCFFFDFFFGGGGGFFGGGHHGGGGGGHHGGGGGGHHHHGHGGHHHHHHHHHHHGHHHHHHHHHHHHHGGGGGHHHHHHHHHHHHGHHHGGGGGHHHGHHGGGHHGHHHHHHHHHHHHHHHHGGGGGHHHHHHHHHGGHHHGGGGGGGHHHHHHGHHHHGGGGHHHHHHHGHHHHHHGGGGGGGGEGGGGGGGGGHHHHGGGGFFFFFFFFFFFFFFFHHFFFFFFFFFFFFFFFFFFFFFHFFFFFB
@M05620:37:000000000-D9766:1:1101:11352:13492 1:N:0:7
ACCACACCTTCTACAATGAGCTGCGTGTGGCTCCCGAGGAGCACCCCGTGCTGCTGACCGAGGCCCCCCTGAACCCCAAGGCCAACCGCCCGCTACCTCTTCTGGTGGCCGCCTCCCTCCTTCCTGGCCTCCCGGAGCTGCGCCCTTTCTCACTGGTTCTCTCTTCTGCCGTTTTCCGTAGGACTCTCTTCTCTGACCTGAGTCTCCTTTGGAACTCTGCAGGTTCTAGATCGGAAGAGCACACGTCTGAA
+
CCCCCCCCFFFFGGGGGGGGGGHHGGGGHGHHHGGGGGGGGHHHHGGGGGGGHHHHHHHGGGGGGGGGGGGHHHHGGGGHGHHHHGGGGGGGGCCGHHHHHHHHHHHGHHGFGEGHGHHGHHHHHHHHHHHHGGGGGGHHHGGGGGGGGGGGGGGGGGGGGGGGGGGGGGGFFFFFFFFFFFFFFFFFFFFFFFFBFFFFFFFFFFFFFFFFFFFFFFFFBFFFFFFFFFFFFFFFFFFFFFFFFFFFFFF
@M05620:37:000000000-D9766:1:1101:5307:13497 1:N:0:7
AGTCCCAGCTCTCCATCGCACAGGGGCCCCAGTGCCTGGCCCCTCCATCCAGAAAACCTATGACCTCACCCTCGACCTGGCGCACCCCCTCCGCAGCTTGGCTGGGACCTATGAGTCTCCCGCGTAGGCCTCTGGGAGTTGGGGAGTAGTGAGGAGTTGGGGACAGACCGTCCTAACCGTGGAGGGTTCTGGTAAATGCTGGGGTGAGGCGGGGCTCTTTGGCTCCCACCAGTCCCCCTGTCTGGTCTCTC
+
>>>3>BFCFFFFGFGDAEE2E?GGG22AA2BE3BF55BFGFHGGGGHHH1FGHFFABEHH5FGHH5BFGFH1?0B>EF2B1>?EEFG/>EG/?E?<<B3BEGFGGGHHGHFHH2FG2FGH2?CGF/AGFF>FGHHH0>CF0CCGAC./<CG0CF0CCGHFGGC-.9/;.ADFGGFGGGGGGA.;AFDFFFFFB9/9;B/BBFDA.@FF..@-BDFFEFFFFFFFFFFBFF.ABBFFFFFFFFFFFF;B/;/
@M05620:37:000000000-D9766:1:1101:15336:13498 1:N:0:7
AGTGCCAGCTCTCAATCGCACAGGGGACCCAGGGCCTGGCCCCTCCATCCAGAAAACCTATGACCTCACCCGCTACCTGGAGCACCAACTCCGCAGCTTGGCTGGGACCTATGTGAGTATCCAGCGTAGGAATCTGGGAGTTGGGGAGGAGTGAGGAGTTGGGGAAAGACAGTCCTAACCGTGGAGGGTTCTGGTAAATGATGGGGTGAGGAGGGGCTCTTTGGCTCCCACCAGTCCCCCTGTCTGGTCTA
+
BBAABFFFCFFFGGGGGGCFGGHHGGGGGGHHGGGGGGHHHHGHGGHGHHHHHHHHHGHGHHHHHHHHHHHGGFGGHHHHHHHHHHHHGHHHGGGGGHHHGHHGGGHHGHHHHHHHHHHHHHHHHGGGGGHHHHHHHHHGGHHHGGGGGGGHHHHHHGHHHHGGGGHHHHGHHHHHHHHHGGGGGGGGGGGGHGGHHHHGHHHGGGFFFFFFFFFFFFFFFHFFFFFFFFFFFFFFFFFFFFFFFFFFFFF
@M05620:37:000000000-D9766:1:1101:26879:13508 1:N:0:7
AGTGCCAGCTCTCAATCGCACAGGGGACCCAGGGCCTGGCCCCTCCATCCAGAAAACCTATGACCTCACCCGCTACCTGGAGCACCAACTCCGCAGCTTGGCTGGGACCTATGTGAGTATCCAGCGTAGGAATCTGGGAGTTGGGGAGGAGTGAGGAGTTGGGGAAAGACAGTCCTAACCGTGGAGGGTTCTGGTAAATGATGGGGTGAGGAGGGGCTCTTTGGCTCCCACCAGTCCCCCTGTCTGGTCTA
+
>A>AA@FFAFFFGGGGGGGCGGBF0A?FEGHH0EE/AAFCEGEHGGHHHGHHEFEHHGHHHHHHHFGHHHHG@>EGHGHGHGFFGHFHGHHHGEE?GGHHGHHG?EGHGFFFGGGGHFDDGBDGHG/?<<GGH1FGFHFEEHHFGGGGCCCGFHFHFCGCHGCGGGHHGHHHHHHGBHGHGEAAGGGGCCFBFFBFFGGGGGGBE.A@AFFFFF@@?@FFFFFFFFFFFFABFF;FFFFF@FFFFFFFBBF
@M05620:37:000000000-D9766:1:1101:16854:13517 1:N:0:7
AGTGCCAGCTCTCAATCGCACAGGGGACCCAGGGCCTGGCCCCTCCATCCAGAAAACCTATGACCTCACCCGCTACCTGGAGCACCAACTCCGCAGCTTGGCTGGGACCTATGTGAGTATCCAGCGTAGGAATCTGGGAGTTGGGGAGGAGTGAGGAGTTGGGGAAAGACAGTCCTAACCGTGGAGGGTTCTGGTAAATGATGGGGTGAGGAGGGGCTCTTTGGCTCCCACCAGTCCCCCTGTCTGGTCTA
+
>A3AAFFFBFFFGGFGGFFCEGHGFEEEGGHHFEGGGFHHHHGHGG2FHHBGHBGCGFHHHHHHHHGHHHHGG>EEHHHH?FHGHH1?EGHHGGGGGHHHGHHGGGHHGHHHHHHFHHHHHHHHHGGDGGHHGHHHHHCFGHHHGGFCGAFHHEHHFGHHHHCGE?.GGH/GHHHHHHHHGGGGGGGGGGGGGGGGGGGGGGGGGGFBFFFEDFBBBBFFFFFFFFFFFFFFFFFFFFFFBFFFFFFFFFB
@M05620:37:000000000-D9766:1:1101:16867:13529 1:N:0:7
AGTGCCAGCTCTCAATCGCACAGGGGACCCAGGGCCTGGCCCCTCCATCCAGAAAACCTATGACCTCACCCGCTACCTGGAGCACCAACTCCGCAGCTTGGCTGGGACCTATGTGAGTATCCAGCGTAGGAATCTGGGAGTTGGGGAGGAGTGAGGAGTTGGGGAAAGACAGTCCTAACCGTGGAGGGTTCTGGTAAATGATGGGGTGAGGAGGGGCTCTTTGGCTCCCACCAGTCCCCCTGTCTGGTCTA
+
BBAACFFFCFFFGGGGGGGGGGHHGGGGGGHHGGGGGGHHHHGHGGHHHHHHHHHHHGHHHHHHHHHHHHHGGGGGHHHHHHHHHHHHGHHHGGGGGHHHGHHGGGHHGHHHHHHHHHHHHHHHHGGGGGHHHHHHHHHGGHHHGGGGGGGHHHHHHGHHHHGGGGHHHHHHHHHHHHHHGGGGGGGGGGGGHGGGHGGGGGGGGGFFFFFFFFFFFFFFFFFFFFFFFFFFFFFFFFFFFFFFHFFFFFF
@M05620:37:000000000-D9766:1:1101:17796:13533 1:N:0:7
ACCACACCTTCTACAATGAGCTGCGTGTGGCTCCCGAGGAGCACCCCGTGCTGCTGACCGAGGCCCCCCTGAACCCCAAGGCCAACCGCGAGAAGATGAGTGGCCCGCTACCTCTTCTGGTGGCCGCCTCCCTCCTTCCTGGCCTCCCGGAGCTGCGCCCTTTCTCACTGGTTCTCTCTTCTGCCGTTTTCCGTAGGACTCTCTTCTCTGACCTGAGTCTCCTTTGGAACTCTGCAGGTTCTAGATCGGAA
+
BBBBBAABFFFFFGGGGGEFGGHGGEGBGEHHHGGGGGGCGHHHHGGEEAECFFFHHHHGGGGGFGGGGGGHHHGGGGGHGHHHHGGGGG/B@DHFHFGHHHEGHHGFGGGHHHHHHHHHHHGFGG?CDEHGHHGHFHHHHFHHHHGGGG-@DGFFGAGGGGGFFFFFFFF:FFFFFFFFFFFFFFDDFFFFFFFFFFFFFFFFFFBFFFFFFFFFFFFFFFFFFFFBFFFFFFFFFFFFFFFFFFFFFFF
@M05620:37:000000000-D9766:1:1101:20285:13566 1:N:0:7
ACCACACCTTCTACAATGAGCTGCGTGTGGCTCCCGAGGAGCACCCCGTGCTGCTGACCGAGGCCCCCCTGAACCCCAAGGCCAACCGCGAGAAGATGAGCTACCTCTTCTGGTGGCCGCCTCCCTCCTTCCTGGCCTCCCGGCGCTGCGCCCTTTCTCACTGGTTCTCTCTTCTGCCGTTTTCCGTAGGACTCTCTTCTCTGACCTGAGTCTCCTTTGGAACTCTGCAGGTTCTAGATCGGAAGAGCACA
+
BCCCCCCCFFFFGGGGGGGGGGHGGFGEHGHHHGGGGGGGGHHHHGGGGGGGHHGHHHHGGGGGGGGGGGGGHHHGGGGHGHHHHGGGGG/BFGHHHHHHHHHHHGGHHHHHHHHGHG?AFEGHGHHGHHHHHHHHHHHHGGG-ABGGGGGGGGGGGGFGGGGGFFFFFFFFFFFFFFFFFFFFFFF9DF0FFFFFFFFFFFFFFFFBFFFFFFFFFFFFB0BFFFFFFFFFBFFFFFFFFF?EFFFF0F/
@M05620:37:000000000-D9766:1:1101:26859:13581 1:N:0:7
ACCACACCTTCTACAATGAGCTGCGTGTGGCTCCCGAGGAGCACCCCGTGCTGCTGACCGAGGCCCCCCTGAACCCCAAGGCCAACCGCGAGAAGATGAGCTACCTCTTCTGGTGGCCGCCTCCCTCCTTCCTGGCCTCCCGGCGCTGCGCCCTTTCTCACTGGTTCTCTCTTCTGCCGTTTTCCGTAGGGCTCTCTTCTCTGACCTGAGTCTCCTTTGGCCCTCTGCAGGTTCTAGATCGGCAGAGCCCA
+
AABA>AAAC@BDFBBFGGFFGEHHGBEBAAABBBFB?EEEEGAFFEEEFEEFFHHHFGHEEFCEFEGGGGGH3FGEEGEHEHFGHGE<>B>BDGHFHHG2F22?0??1F1<F1?<DHCFG@EFHGH/CHH0CFGGHHHHHGDGCCAADGCGGGGGGGGGBFFGF/BFFFFFFFFF///@DFFFFFFF.9..;;AB/FFFFEFFFBFFFFFFFFFFFFBFFB9;AAFF/BF..B/9FFFFBAF-;B.;B.;A
@M05620:37:000000000-D9766:1:1101:8197:13616 1:N:0:7
AGTGCCAGCTCTCAATCGCACAGGGGACCCAGGGCCTGGCCCCTCCATCCAGAAAACCTATGACCTCACCCGCTACCTGGAGCACCAACTCCGCAGCTTGGCTGGGACCTATGTGAGTATCCAGCGTAGGAATCTGGGAGTTGGGGAGGAGTGAGGAGTTGGGGAAAGACAGTCCTAACCGTGGAGGGTTCTGGTAAATGATGGGGTGAGGAGGGGCTCTTTGGCTCCCACCAGTCCCCCTGTCTGGTCTA
+
BAABBFFFBFFFGGGGGGGGGGHHGEEGGGGHGGEGGFHHHHGAFGHHGHHHGH3FGFBFHHHHHHHHHHHGGEGGHEHHFHHHHHAGFHGHGGGGGGHHGHHGGGHHGGHHHHHFHHHHHHGHHGEGFGHEGGFHGHFCEHHGGGFGG.EHHBFHGGHHHGGGGDCFCG/GHHHGHHHHGGGGFGGGGFGGGGGGGGGGGGGGGGFFEFFFFFFFFFFFFFFFFFFFFFFFFFFFFFFFAFFFFFFFFF/
@M05620:37:000000000-D9766:1:1101:20289:13633 1:N:0:7
ACCACACCTTCTACAATGAGCTGCGTGTGGCTCCCGAGGAGCACCCCGTGCTGCTGACCGAGGCCCCCTGAACCCCAAGGCCAACCGCGAGAAGATGAGTGGCCCGCTACCTCTTCTGGTGGCCGCCTCCCTCCTTCCTGGCCTCCCGGAGCTGCGCCCTTTCTCACTGGTTCTCTCTTCTGCCGTTTTCCGTAGGACTCTCTTCTCTGACCTGAGTCTCCTTTGGAACTCTGCAGGTTCTAGATCGGAAG
+
AAAABBABFFFFFGGEEFBFEGGGFFGEH?HHHGF2EEG?EHHHHGGGEAEEGFGHHHGFGGGGFGGGGGGHGHEEGGHGHHHHEEFGGGGGGHHHFFHFHGGHECGGGGHHHHGHHHHGBEHH?-<CEHGHHGBHGFHBHHHHHHGGGGGGAFB?FGGGGGGGGGGGGGCFFFFFFFFFFFFFFFFFEFFFFFDFFFFFFFFFFFFFFFFFFFFFFFFFFFFFFFFFFFFFFFFFFFFFFFFFFFFFFED
@M05620:37:000000000-D9766:1:1101:20313:13650 1:N:0:7
ACCACACCTTCTACAATGAGCTGCGTGTGGCTCCCGAGGAGCACCCCGTGCTGCTGACCGAGGCCCCCCTGAACCCCAAGGCCAACCGCCCGCTACCTCTTCTGGTGGCCGCCTCCCTCCTTCCTGGCCTCCCGGAGCTGCGCCCTTTCTCACTGGTTCTCTCTTCTGCCGTTTTCCGTAGGACTCTCTTCTCTGACCTGAGTCTCCTTTGGAACTCTGCAGGTTCTAGATCGGAAGAGCACACGTCTGAA
+
BBAABABAFFFFGGGF5FGFGGHFGEEEG2GGFFGA2EGAEGFFHGGG1AFFHHGFHHFF?FGGGEGGGGGFHFHGGGGHEEHHHGEEGCC@C<DDHHFHHHFFFGFGHHGC@>EHGFHGHGHGFHGHHHHHGGG@DDHFGGGG?AFGGGG0FFFGBFFBF0CFGGGFGGAFFFFFFFF.;DFFFFFFFFFFFF/:FFFFFFFFFFFFFFFFFFFBFFFFFFFFFFFFF/;FFFFEDFFBFFFFF.EFEFF
@M05620:37:000000000-D9766:1:1101:27506:13662 1:N:0:7
AGTGCCAGCTCTCAATCGAACAGGGGACCCAGGGCCTGGCCCCTCCAGCCAGAAAACCTATGACCTCACCCGCTACCTGGAGCACCAACTACGCAGCTTGGCCGGGACCTATGTGAGTATCCAGCGTAGGAATCTGGGAGTTGGGGAGGAGTGAGGAGTTGGGGAAAGACAGTCCTAACCGTGGAGGGTTCTGGTAAATGATGGGGTGAGGAGGGGCTCTTTGGCTCCCACCAGTCCCCCTGTCTGGTCTA
+
>A1>AFF1>CFFGGGGGFA1GGHHGEE0AEGHF0EF/FGHFHGHGGHB0FHHEFHHHGH1BFFHHGGHHHFEGEFGHHHG0GHHHHHHGHGHFGF>>FBFFH1<EEG@GHHHHG2@GHGDGFHHFGCAGGFFCGFGHF0FEHFFCC.-@ECCCDH.0.;GCGGGGGA.:CFGGGGGGG/FGGFGAFBA;.FFGGFFGGFFFFF/ABA@FFFFFF-=@@FF/;/9BFF-AF-AEFF/FFFF@FFFF//BFFB
@M05620:37:000000000-D9766:1:1101:24490:13684 1:N:0:7
AGTGCCAGCTCTCAATCGCACAGGGGACCCAGGGCCTGGCCCCTCCATCCAGAAAACCTATGACCTCACCCGCTACCTGGAGCACCAACTCCGCAGCTTGGCTGGGACCTATGTGAGTATCCAGCGTAGGAATCTGGGAGTTGGGGAGGAGTGAGGAGTTGGGGAAAGACAGTCCTAACCGTGGAGGGTTCTGGTAAATGATGGGGTGAGGAGGGGCTCTTTGGCTCCCACCAGTCCCCCTGTCTGGTCTA
+
AAAAAFFFBFFFGFGGGGGFEGGHFEGGGGGHGGGGGGHHHHGHGGFHHHGHHFHHGGHHHHHHHHHGHHHGGGCFHHHHHGFGHHAHGHHHGGGGGHHHGHHGGGHHGHHHHHHHHGHHHHHHHGCDCGHHHHHHHHHGEHHHGGGGGGGHHHHHHEHHHHGGGGHHGHHHHHHHHHHHGFEGGGGGCAFGGGFGGGGGGFGGGGFFFFFFFFFFFFFFFFFFFFFFFFFFFFFFFFFBFFFFFFFFFFF
@M05620:37:000000000-D9766:1:1101:10807:13686 1:N:0:7
ACCACACCTTCTACAATGAGCTGCGTGTGGCTCCCGAGGAGCACCCCGTGCTGCTGACCGAGGCCCCCCTGAACCCCAAGGCCAACCGCCCGCAGACTCTTCTGGTGGCCGCCTCCCTCCTCCCCGGCTTCCCGGCGCCGTGCCCCCTCTCCCCGGTTCTCTCTTCTGCCTCTCTCCGGAGGACTCTCTTCTCTTACCCGAGTCTCCTTTGGAACCCTCCCTGTTTCTGATCGGAAACTCTCCCGTCTCTA
+
BBBBBABBFFFFFGGGGGGGGGHHGGGGHGGGHGFGFGGEEFAGHGGGEGGFGGHFFGHGFGEEGGGGGEGE3BFEGEEHGGGH?FG@D/<<////?2?2221?11?C00/CG..>.>FGH//.<-<---/;GD---;--9-C./.-=..9//.--9.99BF/9/B///9//99/;/A-.-9.;BBF//;:/B///99/.9-9./9B:/;/////...9;..B9//////;/.9.9-9/;////;..;./9
@M05620:37:000000000-D9766:1:1101:7533:13700 1:N:0:7
ACCACACCTTCTACAATGAGCTGCGTGTGGCTCCCGAGGAGCACCCCGTGCTGCTGACCGAGGCCCCCCTGAACCCCAAGGCCAACCGCGAGAAGATGAGCTACCTCTTCTGGTGGCCGCCTCCCTCCTTCCTGGCCTCCCGGAGCTGCGCCCTTTCTCACTGGTTCTCTCTTCTGCCGTTTTCCGTAGGACTCTCTTCTCTGACCTGAGTCTCCTTTGGAACTCTGCAGGTTCTAGATCGGAAGAGCACA
+
AAA1>AAAFFFFGGGF3GGDGBHHGEAAF0BFAFFAEEFGGHHHHGGGCEEGHHGGGHGGEGGGG?GGGGGGHFHGGGGHFFHHHGE<CCC@CGFHBGFHHHHHHHHHHHHHDGHGHHGCGECHGHHGGBDHHHHHHHHHGGGCCCFFGGGGGGGGGGGGGGGGGBGGGFFGGGGGFF@BFFFFFFFFFF/BFFFFFFFFFFFFFFFFFFFFFFFFFFFFBFFFFFFFFFFFFFFFFFFFFFFFFFFFFF-
@M05620:37:000000000-D9766:1:1101:10792:13701 1:N:0:7
ACCACACCTTCTACAATGAGCTGCGTGTGGCTCCCGAGGAGCACCCCGTGCTGCTGACCGAGGCCCCCCTGAACCCCAAGGCCAACCGCCCGCTACCTCTTCTGGTGGCCGCCTCCCTCCTTCCTGGCCTCCCGGAGCTGCGCCCTTTCTCACTGGTTCTCTCTTCTGCCGTTTTCCGTAGGACTCTCTTCTCTGACCTGAGTCTCCTTTGGAACTCTGCAGGTTCTAGATCGGAAGAGCACACGTCTGAA
+
BBBBBBBBFFFFGGGGGGGGGGHHGGGGHDHHCFGFGGFGGHHHHGGGFEGGHHHHHHHGGGGGGGGGGGGHHHHGGGGHGHHHHGGCGGFCFCGGHHHHHHHHHHHGHHGGGGGHGHHGHHHHHHHHHHHHGGGGGGHHHGGGGGGGGGGEGGGGFGGGGGGGGGGGGGG?DFFFFFFFFFFFFFFFFFFFFFFFFFFFFFFFFFFFFFFE9BFFFFFFBFFFFFF/FFFFFFFFFFFFFFFFFAFFFFF
@M05620:37:000000000-D9766:1:1101:11360:13703 1:N:0:7
AGTGCCAGCTCTCAATCGCACAGGGGACCCAGGGCCTGGCCCCTCCATCCAGAAAACCTATGACCTCACCCGCTACCTGGAGCACCAACTCCGCAGCTTGGCTGGGACCTATGTGAGTATCCAGCGTAGGAATCTGGGAGTTGGGGAGGAGTGAGGAGTTGGGGAAAGACAGTCCTAACCGTGGAGGGTTCTGGTAAATGATGGGGTGAGGAGGGGCTCTTTGGCTCCCACCAGTCCCCCTGTCTGGTCTA
+
ABAABFFFCFFFGGGGGGGGGGHHGGGGGGHHGGGGGGHHHHGHGGHHFHHHHHHHHGHHHHHHHHHHHHHGGEFGHHHHHHHHHHFHGHHHGGGGGHHHGHHGGGHHGHHHHHHHHHHHHHHHHGGGGGHHHHHHHHHGGHHHGGGGGGGHHHHHHGHHHHGGGGHHHHHHHHHHHHHHGGGGGGGGGGGGGGGGGGGGGGGGGGFFFFFFFFFFFFFFFFFFFFFFFFFFFFFFFFFFFFFFFFFFFFB
@M05620:37:000000000-D9766:1:1101:12284:13705 1:N:0:7
ACCACACCTTCTACAATGAGCTGCGTGTGGCTCCCGAGGAGCACCCCGTGCTGCTGACCGAGGCCCCCTGAACCCCAAGGCCAACCGCGAGAAGATGAGTGGCCCGCTACCTCTTCTGGTGGCCGCCTCCCTCCTTCCTGGCCTCCCGGAGCTGCGCCCTTTCTCACTGGTTCTCTCTTCTGCCGTTTTCCGTAGGACTCTCTTCTCTGACCTGAGTCTCCTTTGGAACTCTGCAGGTTCTAGATCGGAAG
+
DDDDCCCCFFFFGGGGGGGGGGHH2EFEGGHHHGGGGGGGGHHHHGGGGGGGHHHHHHHGGGGGGGGGGGHHGHGGGGHGHHGHGGGGG/CCGGHHHGHFHGGHHGGGGGHHHHHHHHHFHFHHGGGGGHGHHGHHHHHHHHHHHHGGGGGGGGGGGGGGGGGGGGGGGGFGFFFFFFFFFFFFFFFFFFFFFFDFFFFFFFFFFFFFFFFFHFFFFHHHFFFHHFFFFFFFFFFFFBFFFBFFFFFFFFD
@M05620:37:000000000-D9766:1:1101:7459:13715 1:N:0:7
ACCACACCTTCTACAATGAGCTGCGTGTGGCTCCCGAGGAGCACCCCGTGCTGCTGACCGAGGCCCCCTGAACCCCAAGGCCAACCGCGAGAAGATGAGTGGCCCGCTACCTCTTCTGGTGGCCGCCTCCCTCCTTCCTGGCCTCCCGGAGCTGCGCCCTTTCTCACTGGTTCTCTCTTCTGCCGTTTTCCGTAGGACTCTCTTCTCTGACCTGAGTCTCCTTTGGAACTCTGCAGGTTCTAGATCGGAAG
+
DDDCDDDCFFFFGGFGGGGGGGHHGEGAGGHHHGGGGGGGGHGHHGGGEGGGHHHHHHHGFGGGGGGGGGGHHHGGGGGGEHGHGGGGGGGCGHFHHHGFGGGHHGGGGGHHHHHHHHHHHGHHGDCFGHGHHGHHHHHHHHHHHHGGG-AFGGGGGGGGGGGGGFGGGGCFFFFHFFHHHFFFFFFFFFFFFFDFFFFFFFFHFFFFFFFFFFFFFFFFFFFHFFEFFFFFFFFFFFFFFFFFFFFFFFD
@M05620:37:000000000-D9766:1:1101:6950:13721 1:N:0:7
ACCACACCTTCTACAATGAGCTGCGTGTGGCTCCCGAGGAGCACCCCGTGCTGCTGACCGAGGCCCCCCTGAACCCCAAGGCCAACCGCGAGAAGATGAGCTACCTCTTCTGGTGGCCGCCTCCCTCCTTCCTGGCCTCCCGGAGCTGCGCCCTTTCTCACTGGTTCTCTCTTCTGCCGTTTTCCGTAGGACTCTCTTCTCTGACCTGAGTCTCCTTTGGAACTCTGCAGGTTCTAGATCGGAAGAGCACA
+
BBBAABAAFFFFGFGFAGGFGCHGGAAAAAGGCFGEEGGGFHHHHGGGAAEFEFHFHHFE0ECGGAEGGGGBGCFGGGDHC/GHHGD<DGGCCGFFDGBGBGHHGHHHGDFGFGH/0FCCDGACFHHDCGDCHFFFFHHGGGG--@.CF?BDB-FF9F009BFGB990BBB0BFFFEFBADFFFFF/ADDFFFBB/9BFFBFFEFFFFFFFFBBFBFFFF//;FFFFFFFFAFBBBFFFFEFBEDFFF/9.
@M05620:37:000000000-D9766:1:1101:25007:13736 1:N:0:7
AGTGCCAGCTCTCCATCGCACAGGGGACCCAGGGCCTGGCCCCCCCATCCAGAAAACCTATGACCTCACCCGCTACCTGGAGCACCCACTCCGCAGCTTGGCTGGGACCTATGTGAGTATCCAGCGTAGGAATCTGGGAGTTGGGGAGGCGTGAGGAGTTGGGGAAAGACAGTCCTAACCGTGGAGGGTTCTGGTAAATGATGGGGTGAGGAGGGGCTCTTTGGCTCTCACCAGTCCCCCTGTCTGGTCTA
+
>1>>>FF11CFFG1BBAEA1EAGCG0BA0EGFF0AB/BGF0FG/AEC00FCGBG1>BE01BBBGGBG1FB0EE>EEHBFG0FFGGG/??F0<EAC/B<<GCH1F//0?<G1FHHBFFHHHHHGGHGC/@EHFCHHEF00.>FDF@C<-C.:.=...0.//;BA??..999//=FBFBFFG?.;?--;@;-9/9/9/;BFBFFFF?-99AAFFFF--@@FFFFF//9B/BFF9FFBBFFFF=AFFFFFFFBF
@M05620:37:000000000-D9766:1:1101:6078:13744 1:N:0:7
ACCACACCTTCTACAATGAGCTGCGTGTGGCTCCCGAGGAGCACCCCGTGCTGCTGACCGAGGCCCCCCTGAACCCCAAGGCCAACCGCGAGAAGATGAGCTACCTCTTCTGGTGGCCGCCTCCCTCCTTCCTGGCCTCCCGGAGCTGCGCCCTTTCTCACTGGTTCTCTCTTCTGCCGTTTTCCGTAGGCCTCTCTTCTCTGACCTGAGTCTCCTTTGGAACTCTGCAGGTTCTAGATCGGAAGAGCACA
+
BCBBBCCCFFFFGGGGGGGDGGHGFEGBGAGHHGGEGGGGGHHHHGGGGFGGHHHHGHHGGCGGGGGGGGGHGHHGGGGHGHHHHGGGGGDGGGHHFGH?GHFGHGHHHHHHHGHGHHCFGGGHGHHGHHHHGHHHHGHHGGGC@DHGGFGGGGGGGGGGGGGF:CGGGGGGGGGGFFFDFFFFFFFFFFBFFFFFFFFFFFFFFFFFBFFFFFFFFFBF0:FFFFFFFFFABFFBFFFFFF9EF:AF0F/
@M05620:37:000000000-D9766:1:1101:23239:13760 1:N:0:7
ACCACACCTTCTACAATGAGCTGCGTGTGGCTCCCGAGGAGCACCCCGTGCTGCTGACCGAGGCCCCCCTGAACCCCAAGGCCAACCGCGAGAAGATGAGGCGAGTGGCCCGCTCCCTCTTCTGGCGGCCGCCTCCCTCCTTCCTGTCCTCCCGGCGCTGCCCCCTTTCTCCCTGTTTCTCTCTTCTGCCGTTTTCCGTCGGACTCTCTTCTCTGCCCTGCGTCTCCCTTGTACCTCTGCCGGTTCTCGCT
+
BCCCCCCCFFFFGGGGGGGGGGHHGGGGHGHHHGGGGGGGGHHHHGGGGGGGHHHHHHHGGGGGGGGGGGGHHHHGGGGGGHHHHGGGGGGGGGHHHHG?2///>>F..0.>A-<EFCGFDBBGC0:-D@D?-9:CEFGGEGGFG0;BFFEFFA-@--9-D.A.CD?FFFF;BF//;;FFFFFFFFFFFF;.;9?//AB.-9C-@BBFFBFEFF//;;B..@D;./;/;9/9B/;FF///;@--.9;9..;
@M05620:37:000000000-D9766:1:1101:8803:13767 1:N:0:7
ACCACACCTTCTACAATGAGCTGCGTGTGGCTCCCGAGGAGCACCCCGTGCTGCTGACCGAGGCCCCCTGAACCCCAAAGCCAACCGCGAGAAGATGAGCGGCCCGCTACCTCTTCTGGTGGCCGCCTCCCTCCTTCCTGGCCTCCCGGAGCTGCGCCCTTTCTCACTGGTTCTCTCTTCTGCCGTTTTCCGTAGGACTCTCTTCTCTGACCTGAGTCTCCTTTGGCACTCTGCAGGTTCTAGATCGGCAG
+
CCCCCCCCFFFFGGGGGG5GGGHHGGGBCEHHHGFGGGGGGHHHHGGEEFGGGGFHHHGEEEFGGGGGCG2GFHGG1?0B2BFGEEE/</</?222?2?2</<</ADF?@0FGDGHHD1</.<.<<-:A.:GGGHEHFC0/;CF9CF?D-;CF/F9D.:CFF/BFFFFFFFFFFFFFFEFF/;BBFFFFFFF9.A.//BFFFFF/BFFB/BBFFB/B//FFFFFFF//9/BF//9B..9;B/;/;/A.---
@M05620:37:000000000-D9766:1:1101:17145:13772 1:N:0:7
ACCACACCTTCTACAATGAGCTGCGTGTGGCTCCCGAGGAGCACCCCGTGCTGCTGACCGAGGCCCCCCTGAACCCCAAGGCCAACCGCGAGAAGATGCCCAGGTGAGTGGCCCGCTACCTCTTCTGGTGGCCGCCTCCCTCCTTCCTGGCCTCCCGGAGCTGCGCCCTTTCTCACTGGTTCTCTCTTCTGCCGTTTTCCGTAGGACTCTCTTCTCTGACCTGAGTCTCCTTTGGAACTCTGCAGGTTCTA
+
BCCABCCCFFFFGGGGGGGGGGHHGGGEHGHHHGGGGGGGGHHHHGGGEFGGHHHHHHHGGGGGGGGGGGGHGHHGGGGHGGHHHGGGGGGGGGHFHHHHHHHGHHHHHGGGHHGGGCGHGHGHHHHHHHGHHGGCGGHGHHGHHGGGGGGGGGGGGGGGGGGGGGFFFFFFFFFFFFFFFFFFFFFFFFFFFFFFFFFEDFFFD0:FFFFFFEFFFFFFFFFFFFFFFEFFFFFFFFFFFEFFFFFFBB0
@M05620:37:000000000-D9766:1:1101:18294:13777 1:N:0:7
AGTGCCAGCTCTCAATCGCACAGGGGACCCAGGGCCTGGCCCCTCCATCCAGAAAACCTATGACCTCACCCGCTACCTGGAGCACCAACTCCGCAGCTTGGCTGGGACCTATGTGAGTATCCAGCGTAGGAATCTGGGAGTTGGGGAGGAGTGAGGAGTTGGGGAAAGACAGTCCTAACCGTGGAGGGTTCTGGTAAATGATGGGGTGAGGAGGGGCTCTTTGGCTCCCACCAGTCCCCCTGTCTGGTCTA
+
CCBCCFFFCFFFGGGGGGGGGGHHGGGGGGHHGGGGGGHHHHGHGGHHHHHHHGHHHGHHHHHHHHHHHHHGGGGGHHHHHHHHHHHHGHHHGGGGGHHHGHHGGGHHGHHHHHHHHHHHHHHHHGGGGGHHHHHHHHHGGHHHGGGGGGGHHHHHHGHGHHGGGGHHHHHHHHHHHHHHGGGGGGGGGGGGGGGGGGGGGGGGGGFFFFFFFFFFFFFFFFFFFFFFFFFFFFFFFFFFFFFFFFFFFFB
@M05620:37:000000000-D9766:1:1101:5256:13780 1:N:0:7
AGAGCCAGCTCTCCATCGCACAGGGGACCCAGGGCCTGGCCCCTCCATCCAGAAAACCTATGACCTCACCCGCCACCTGGCGCACCCACTCCGCAGCTTGGCTGGGACCTATGTGAGTATCCAGCGTCGGACTCTGGGAGTTGGGGCGGCGTGCGGAGTTGGGGAAAGCCCGTCCTAACCGTGGAGGGTTCTGGTAAATGATGGGGTGAGGAGGGGCTCTTTGGCTCCCACCAGTCCCCCTGTCTGGTCTA
+
>>3>>BCFAFFFGCGFBAE2E?GCF2AAEABF2BABFBFGHHGHGGHHHBFGHFF2BE3CBADGH5BFGHH>E/>BGG3B1>?EEGA/?FG0>?/E/B3B?FFFGGHHGHGFHFHBGHHGHHDFHGF<>@>->FHHBG0FEFHECG.A@@BBG?@B9@AFFFBBE..A/A.;BDFFFFFFBFFB?ADBDFFFFFFFFFEFBFFFFFDBEFFEFFBBBBFFBFFFFFFFFFFFFFFFFFFFBFFFFFFFFFB
@M05620:37:000000000-D9766:1:1101:21334:13786 1:N:0:7
ACCACACCTTCTACAATGAGCTGCGTGTGGCTCCCGAGGAGCACCCCGTGCTGCTGACCGAGGCCCCCCTGAACCCCAAGGCCAACCGCGAGAAGATGAGCTACCTCTTCTGGTGGCCGCCTCCCTCCTTCCTGGCCTCCCGGCGCTGCGCCCTTTCTCACTGGTTCTCTCTTCTGCCGTTTTCCGTAGGACTCTCTTCTCTGACCTGAGTCTCCTTTGGACCTCTGCAGGTTCTAGATCGGAAGAGCACA
+
BBBBBBBBFFFFGGGGGGGGGGHHGEGGHGHHHGGGGGGGGFHHHGGGGGGGHHHHHHHGGGGGGGGGGGGHHHHGGGGHGHHHHGGGGGDGGGHHHHHHHHHHHGHHHHHHHHBDHHCCGGGHGHHGHHHHHHHHHHHHGGG-@BGFGGGGGGGGGGGGGGGGFFFFFFFFFFFFFFFFFFFFFFF.AD/;FFFFFFFFFFFFFFFFFFFFFFFFFFFFB/;FFFFFFFFFFFFFFFFFFF9EFAFFBFB
@M05620:37:000000000-D9766:1:1101:14691:13790 1:N:0:7
ACCACACCTTCTACAATGAGCTGCGTGTGGCTCCCGAGGAGCACCCCGTGCTGCTGACCGAGGCCCCCTGAACCCCAAGGCCAACCGCGAGAAGATGAGTGGCCCGCTACCTCTTCTGGTGGCCGCCTCCCTCCTTCCTAGCCTCCCGGAGCTGCGCCCTTTCTCACTGGTTCTCTCTTCTGCCGTTTTCCGTAGGACTCTCTTCTCTGACCTGAGTCTCCTTTGGAACTCTGCAGGTTCTAGATCGGAAG
+
CCCCDCCCFFFFGGGGGGGGGGHHGGGGHGHHHGGGGGGGGHHHHGGGGGGGHHHHHHHGGGGGGGGGGGGHHHGGGGHGHHHHGGGGGGGGGHHHHGHGHGGHHGGGGGHHHHHHHHHHGGHHGGGGGHGHHGHHHHH0GHHHHHGGGGGGGGGGGGGGGGGGGGGGGGGGGFHHFFHFFFFFFFFFFFFFFFFFFFFFFFFHFFFHHFFFHFFFFFFFFFFHHFFFFFFFFFFFFFFFFFFFFHFFFFD
@M05620:37:000000000-D9766:1:1101:20489:13811 1:N:0:7
[truncated: 1,193,522 more chars]
