# Supplementary material for: Fast but not furious: a streamlined selection method for genome-edited cells
Source: Life Sci Alliance. 2021 Apr 26;4(6):e202101051. doi: 10.26508/lsa.202101051 (PMC8127327; doi:10.26508/lsa.202101051)
Supplement: Supplementary file 1 [file LSA-2021-01051_Supplemental_Data_1.zip › SANGER and Deep Sequencing/ACTB/80_S80_L001_R1_001.fastq]

@M05620:37:000000000-D9766:1:1101:17340:1858 1:N:0:80
ACCACACCTTCTACAATGAGCTGCGTGGGGCTCCCGAGGAGCACCCCGTGCTGCTGACCTAGGCCCCCCTGAACCCCAAGGCCACCCGCGCGACGATTCCCCGTTTTGTTGCCCGCTTCCTCTTCTTGTTGCCGCCTCCCTCCTTCCTTGCCTCCCGGCGCTTCGCCCTTTCTCACTGGTTTTCTCTTTTGCCGTTTTCCGTTGTACTCTCTTCTCTTCCCTTTGTCTCCTTTTTACCTCTGCATGTTCTT
+
1>AAA1A1CFFFGGGGGG1BGFHFEFG00EEGHFFG/F?/AFCFGEA/AEEFFGGFFFC11@0FB>>EEE/01@>?E////>?//BE/E/</////</1<10//<0/0>00111.->.<<=0=D0D00=0.<0---:.:.C/::F09900//9999.----;---999@FF/9://:/-9B-:/;/;B/;///-AAFE/9-;/--////9/:99F/////-9/9/;///9999//-//9/9/////9;/B/
@M05620:37:000000000-D9766:1:1101:16726:1912 1:N:0:80
TCCACACCTTCTACAATGAGCTGCGTGTGGCTCCCGAGGAGCACCCCGTGCTTCTGACCGATTCCCCCCTGACCCCCAATCCCTCCCGCTACTATCTTTACCCTTTTGCGTGTCCCGCTCCCTCTTCTGTTTGCCTCCTCCCTCCTTCCTTTCCTCCCGTCCCTGCGCCCTTTCTCCCTTTTTCTCTCTTCTGCCGTTTTCCTTTTTACTCTCTTCTCTTCCCTACTTCTCCTTTTTTACTCTTCTTTTTC
+
3>AAAFAAFFFFGGGCGFGGGGGHGGGGFGHHHGGF22A22B2BGGEEFGGG5EF5FGGF001DB3BEEE12332?E//23?B32?F/<///3442B22222B222??2/?//2@@////?/<0F11>11<101<1<.<0<.<C<C0</<00=<==<..;...;0:--C-9BBB9B0/90099/;9;0:C0;090-;99AB//////./;9BBF/9F/9///.//.//////:9B//-./99B////;/9/
@M05620:37:000000000-D9766:1:1101:16779:1988 1:N:0:80
ACCACACCTTCTACAATGAGCTGCGTGTGGCTCCCGAGGAGCACCCCGTGCTGCTGACCGAGGCCCCCCTGAACCCCAAGGCCAACCGCGCGAAGATGCCCAGGTGAGTGGCCCGCTACCTCTTCTGGTGGCCGCCTCCCTCCTTCCTGGCCTCCCGGCGCTGCGCCCTTTCTCACTGGTTCTCTCTTCTGCCGTTTTCCGTAGGACTCTCTTCTCTGACCTGAGTCTCCTTTGGAACTCTGCAGGTTCTT
+
>A1AAAAAFFFD3GG1EGFGDFFBEFFAB0FGGEGA0EG?EHHHHGAEE/FEGA1FGHHECGEE>E/EGGG0GC/?E/>CEEF//FEEG?///<CFF1<FF1FAF11FFDACCC?CG-CGHFHHHH00G<.:.-:CGCHFGFCGGEFG0/.9FFEE?9--9@-;-@B@@FFFFFFFF/-BF/BBFFFFFF//:?BFFFFFFFA9-BBFFFFFFFEBF//:9F-/;;B99BFFF//9/;BFFFB//-9BBF/
@M05620:37:000000000-D9766:1:1101:17360:1992 1:N:0:80
ACCACACCTTCTACAATGAGCTGCGTGTGGCTCCCGAGGAGCACCCCGTGCTGCTGACCGAGGCCCCCCTGAACCCCAAGGCCAACCGCGAGAAGCCCAGGTGAGTGGCCCGCTCCCTCTTCTGGTGGCCGCCTCCCTCCTTCCTGGCCTCCCGGCGCTGCGCCCTTTCTCCCTGGTTCTCTCTTCTGCCGTTTTCCGTAGGACTCTCTTCTCTGCCCTGTGTCTCCTTTGGAACTCTGCCGGTTCTCGAT
+
BBBBBBBAFFFFGGGGGGGGFFHHEEGEFEGGHGG2EEEEFHDHHGEEEGF1FEGHHHGCEECEGEEGGGGB3BFEG?///?F//FE/B/<//?01<//?/?110?1/?0?-@DCGEGH<GFH0B</.<.-:::;CCGGD/G0:00/9ABA9..----@-.--;@-BFFFB/;B/;/;/9/99/;/9/9/-:9/ABB.F...//;/;9FFFFFFFFFAF.//:/BB/9BB////99;/9BB--@D9B9.//
@M05620:37:000000000-D9766:1:1101:18104:2008 1:N:0:80
AGTGCCAGCTCTCAATCGCACAGGGGACCCAGGGCCTGGCCCCTCCATCCAGAAAACCTATGACCTCACCCGCTACCTGGAGCACCAACTCCGCAGCTTGGCTGGGACCTATGTGAGTATCCAGCGTAGGAATCTGGGAGTTGGGGCGGAGTGAGGAGTTGGGGAAAGACAGTCCTAACCGTGGAGGGTTCTGGTAAATGATGGGGTGAGGAGGGGCTCTTTGGCTCCCACCAGTCCCCCTGTCTGGTCTT
+
1>1>A@BFAFFFF1GGGAFCECFCCEEEEEFHAGG/BABACGGHGGFHFHHFG01BGGHGHHHHGFBFHHHEG?/EGGHE0BG/0F0/EFFFEC/E/CGBFHHFECFF<GFDDGBF1GHGHHB1C/E/@/FDFGH1DF0FEHFB/@.-:;;EFFF.0AFFFE-A?EGEGGGGFGGGFBFA@E.;--A-BFFFBBF/BBFBFFFFEFF<FFEFFF@@@@FFFFFFFFFEEBABE-FFFFFF@EFFF/9FFF/
@M05620:37:000000000-D9766:1:1101:15486:2060 1:N:0:80
AGTGCCAGCTCTCAATCGCACAGGGGACCCAGGGCCTGGCCCCTCCATCCAGAAAACCTATGACCTCACCCGCTACCTGGAGCACCAACTCCGCAGCTTGGCTGGGACCTATGTGAGTATCCAGCGTAGGAATCTGGGAGTTGGGGAGGAGTGAGGAGTTGGGGAAAGACAGTCCTAACCGTGGAGGGTTCTGGTAAATGATGGGGTGAGGAGGGGCTCTTTGGCTCCCACCAGTCCCCCTGTCTGGTCTA
+
33>AAFDCAFFFGGGGGAFFFGGHFEFEAEHHGGEGCFGH2BFHGGG5DGHG333FC133BF5FGHFHHHGGEG?EHHHFHHHAC1FHGE@GED?E@3FGGEH/E/0BE22BG?3?FGHB33?BFCGGGDB22FHHHFHF<FDG?-.--..<<0<.0C/<0<--;:.CG//C000;:0CG99C?.;C?:CFF0F0;;BGGFBFGGFFF...;.A;-@-AFFFB////;9.;AA.99//9.99F/F:9/;F/
@M05620:37:000000000-D9766:1:1101:17649:2086 1:N:0:80
ACCACACCTTCTACAATGAGCTGCGTGTGGCTCCCGAGGAGCACCCCGTGCTGCTGACCGAGGCCCCCCTGAACCCCAAGGCCAACCGCGAGAAGATGCCCAGGTGAGTGGCCCGCTACCTCTTCTGGTGGCCGCCTCCCTCCTTCCTGGCCTCCCGGGGCTGCGCCCTTTCTCACTGGTTCTCTCTTCTGCCGTTTTCCGTAGGACTCTCTTCTCTGACCTGAGTCTCCTTTGGAACTCTGCAGGTTCTA
+
BBB@BBBAFFFFGGGGGG5FGFGFGAEBAEHHAFFE?EGGFHHHHGGGGGGGHHGHHHHGGGGGGDGGGGGBHCGGGG?HAEHHHGE<DGBB@GHHGGE1CHHGGHGGGGGFHHGGGCGHHH0DGHHHGFFHHGGGGGAEHHGHHGBFGFFFF?EGGB-;:9AFB;DBBFFFBBBFFFFFFBFFFFFFFFFBFBDDFFFFFFFFFFBFBFFBFFFFFFFFBFB99/;FFBFFFBFEFFFFFFEBFFFFFF/
@M05620:37:000000000-D9766:1:1101:13138:2156 1:N:0:80
AGTGCCAGCTCTCCATCGCACAGGGGACCCAGGGCCTGGCCCCTCCATCCAGAAAACCTATGACCTCACCCGCTACCTGGAGCACCAACTCCGCAGCGAAGGAGTTGGGGAGGCGTGATGCGTTGGGGGAAGCCCGTCCTCCCCGTGGCGGGTTCTGGTACCTGATGGGGTGCTGAGGGGCTCTTTGGCTCCCCCCAGTCCCCCTGTCTGGTCTCTCTCCTGCCCTTAGATCGGCAGAGCCCCCGTCTGAA
+
AA>AAFFFAFFFG1FA1EFCAABAFEAEEAGHCEG/FFHHFHGFGGHHHAHHFFGCGGHHFGFHHGHHHHGGG@>FHHHHFGHHHHFAGHHHGGCE/E/<>EFHHGHGGG/B//<?CC01</?EGACC--<C.<GCGGCCBCECGC.9-;:A;EFFFF:B/9;BBFFF?-9;-//9-;B@@?EFFFFFFBBEE;;@?BFFF/;-;AFFF/BFFF//BBFFFF/99BF/9/FB?-;9@A-/;--;@:-;9/:
@M05620:37:000000000-D9766:1:1101:12198:2191 1:N:0:80
AGTGCCAGCTCTCAATCGCACAGGGGACCCAGGGCCTGGCCCCTCCATCCAGAAAACCTATGACCTCACCCGCTACCTGGAGCACCAACTCCGCAGCTTAGGTGTTGGGTAGGTGAGAAGCGTTGGGGGGAGTCCGTCCTTTCCGTGGGGGGTTCTGGTACCTGATGGGGAGTGCTGGGGCTCTTTGGCTCCCGTCAGTCCCCCGGTCTGGTCTGTCTCCTGGGCTTACACCGGTCCCCCTGACTGGTGAA
+
BCABCFFFCFFFGGGGGGGGFGHGGGGGGGHHGGGGGGHHHHGHGGHHHHHHHHHHHGHGHHHHHHHHHHHGGGGGHHHHHHHHHHHHGHHHGGGGG?B3B33B3/////D/F3B3B33?B////@///-;-.:0;9..90000;09C--;---.9;BF0000;FB0B?..;..0000.-.;./00;B0;F....9A.B000..-;@-.;F000/0;FF0;0/.;B.00;0;-@---..9-./;00.;/0;
@M05620:37:000000000-D9766:1:1101:12184:2204 1:N:0:80
AGTGCCAGCTCTCAATCGCACAGGGGACCCAGGGCCTGGCCCCTCCATCCAGAAAACCTATGACCTCACCCGCTACCTGGAGCACCAACTCCGCAGCGTGGGAGTTGGGGAGGCGTGATTCTTTGGGGGGAGCCCGTCCTCCCCGGAGGGGGGTCGGGTTCGTGATGGGGTGCTTAAGGGGTCGTTGGTTCCCCTCAGTCCTCGTGTCTGGTCTGTCTCCTGGGCTTCGATCGGTAGACCCGCCGTGTGAA
+
ABAABFFFBFFFGFAGGGGGAAGGGGGGGGHHGGGGGGHHHHGHGGHHHHGHHFHHHGHHHHHHHHHHHHHGGFGGHGHHFHHHHHFHGHHHFGGGEGF/E//?CGFB<@FFG/><A/0<F@111?E-<;;;.;.@9.9.;/..;--;--;--9.--@A..;;A9//9.9.9.;///9/9-;.--.;F.;B//...;9F/9//..;A./;F9/9;;BFF/BB/.;;AF-./A-;.9./9;.;-;-9-;9/;
@M05620:37:000000000-D9766:1:1101:19541:2227 1:N:0:80
AGTGCCAGCTCTCAATCGCACAGGGGACCCAGGGCCTGGCCCCTCCATCCAGAAAACCTATGACCTCACCCGCTACCTGGAGCACCAACTCCGCAGCTTGGCTGGGACCTATGTGAGTATCCAGCGTAGGAATCTGGGAGTTGGGGAGGAGTGAGGAGTTGGGGAAAGACAGTCCTAACCGTGGAGGGTTCTGGTAAATGATGGGGTGAGGAGGGGCTCTTTGGCTCCCACCAGTCCCCCTGTCTGGTCTA
+
33>>AFFFBFFFFGGGGCFCEGHGDGGGGGHHGGGEGFHHHHGHGGHHHHHHHFFHHGFHHHHHHHFHHHHGGGGGHHHHGGHHHHHHGBGGEGGGG3GHGHHGGGHHGGHHHHHHHHHHHHHHHGFDGGGHHHHHHHGFEHHHGGFFGDEHGFFHHGHHHHGGGGHHHHHHHHHHHHHHGGGGDGGGAGGGGGFGFGGGGGGGGGFFFFFFFFFFFFFFFFFFFFFFFFFFFFFFFFFFFFFFFFFFFF9
@M05620:37:000000000-D9766:1:1101:14269:2270 1:N:0:80
ACCACACCTTCTACAATGAGCTGCGTGTGGCTCCCGAGGAGCACCCCGTGCTGCTGACCGAGGCCCCCCTGAACCCCAAGGCCAACCGCGAGAAGATGAACCCAGGTGCGTGGCCCGCTCCCTCTTCTGGTGGCCGCCTCCCTCGTTCCTGGCCTCCCGGCGCTGCGCCCTTTCTCACTGGTTCTCTCTTCTGCAGTTTTCCGTAGGACTCTCTTCTCTGCCTTGCGACGCCTTTGGAACTCTGCAGGTTC
+
BBBBBBB>>CFFGGGGGGBFGGHHGEEB4EFFFAFB2EGGFHFHHGGGEEBFFHGHHHHEEGCEFEGGGGGGFFHGGGAHFEFGHGDE>B>BCFHEGHFGGC//?F<?1><A<-<<<AC-.<CGCG0DDE0CACCGCG.C.CCG-;CF9FBBFFFFE.:BBF@BDFFFFCFFFFBFFFFFFFFF//B/;9FFFF/;9BFFF/A;.9A/BFFFFFFFFBBFBF/9;/9-;-99:AFFFFB9F/FFB/;AFF/
@M05620:37:000000000-D9766:1:1101:10753:2296 1:N:0:80
ACCACACCTTCTACAATGCGCTGCGTGTGGCTCCCGAGGAGCACCCCGTGCTGCTGACCGAGGCCCCCCTGAACCCCAAGGCCAACAGCGCGAAGACGAGGTTGGGGGCCCGCTCCCTCTTCTGGGGGCCTCCTCCCTCCTTCCTGACGTGCCGGCGGTGCGTCATTTATAGCTTGTTCTCTCTTCGGTCGTCGTCCGTCGTCTTTTCTTGTCTGGCCTTCTTGTCCGTACCAGCGCCTCCGTTTGTTCTT
+
AAA1AAAACFFFGDFGBG1AE?EEEA0A000A10BA/EG?CHHHHGCEEAECFBB@GHC//E?EG/>EEEE0B>>EG?////??/F/0GC///<@/0//>A/00>--<----:--:.CGHEHFG0/----9.;/9/./99/;0/////----:-------;;----///////;//-////;//:/-9-9-;--9---;-99---/;9:////9;/9;//////;//-;--9//--;--9---:9-9:///
@M05620:37:000000000-D9766:1:1101:11700:2309 1:N:0:80
AGTGCCAGCTCTCAATCGCACAGGGGACCCAGGGCCTGGCCCCTCCATCCAGAAAACCTATGACCTCACCCGCTACCTGGAGCACCAACTCCGCAGCTTGGCTGGGACCTATGTGAGTATCCAGCGTAGGAATCTGGGAGTTGGGGAGGAGTGAGGAGTTGGGGAAAGACAGTCCTAACCGTGGAGGGTTCTGGGAAATGATGGGGTGAGGAGGGGCTCTTTGGCTCCCACCAGTCCCCCTGTCTTGTCTA
+
1>AAAFF1>FFFGDGGGGGFECHHGGG0AEGFF0EF/FGHAGGFFGGHDGGF1CFHFGH1GH2FHHC@GGFGGEEFHHHFGGH/FH0FE>GGGGGGEFHHFHC/?E<0?FG11F2BDFDFFHBFG/?/BB<1FHHHHHHFCFFF?C.ACCCFCDDC0C//0<<-.;G.CGF/GFHHF0CGA.A-ACC@;FFFFF/:/:C00;00.9A;--;9A---;9AFF/BB/BBEF-FFEFFFFFFB@EFF//99;F/
@M05620:37:000000000-D9766:1:1101:14365:2349 1:N:0:80
GAGGCTGCTTTGGAAGAAACTCATAGATTACTGCAACAGTTCACCCTGGACCTGGAAAAGTTTCTTGCCTGGATTACAGAAGCTGAAACAACTGCCAGTGCTAATGGAAGCTACCCGTAAGGAGCGGCTCCTAGAAGACTCCCCGGGAATAAAAGGGAAGCAACAACAACGGCAAGTAAGTAAGGCGCTGCCGCTTGAGAACTCATGTGGATCACCATGAACAATTCTAAGCATTTGTACAGGTACAAGAC
+
>>1>>ACAFF@F1BBA1AE1BB1A3F1FA1FGAGF1AAG1AFFHHHGHH0F00BF0BEGG122FE1ABFGH/0AAEFGBA1AB1AFG1B0?/1>10B1@B1BB21BBG1B/@1@BG////B1>//>/>//?FE1BG1B011B///>/C/01<?1?/?<0?.1000<....-<-<<CDFD0C00://----;.--9:.9B.0;CF00;BCCB0:.;/0;BC90/-:BBF//;;F/9B9/BF/:/;B////--
@M05620:37:000000000-D9766:1:1101:13560:2368 1:N:0:80
ACCACACCTTCTACAATGAGCTGCGGGTGGCTCCCGAGGAGCACCCCGTGCTGCTGACCGATGCCTCCCTGGACCCCAGGGGCAACAGCGAGAAGCTGTGCTACCCGATGCTCCCCGTAGCGACCGCCTCCTCGCCGCCTCCCCGGGCGTCCCAGCGCCCCTGCAACCATGGCTAGCACGTCCGGCCTTTCCGCTTTAGCACTCCTGTGGACCCCCTTGACCCATTCTCAGCATCTGTACTTGTACCTGAC
+
>AA1AA>AFFFFFGGFFGGFF1FCE0AECCGH1FFEEEEAEGCGHGEEE?GC1BG1FHHG//?EE1@?FHH/00>EEG////><<F00B@C///0111>?122100?////1??<///-..-<A@---CFA:/:-;---.A.CF-?-@9@=@-/BF-9--;9A--B/--9;/A-9A///--9-;=-@B/BF/ABF--/;///;F-/9/;BF/-;-;=FBB//-:9//9//;F///;/9/////B////99/
@M05620:37:000000000-D9766:1:1101:17361:2371 1:N:0:80
ACCACACCTTCTACAATGAGCTGCGTGTGGCTCCCGAGGAGCACCCCGTGCTGCTGACCGAGGCCCCCCTGAACCCCAAGGCCAACCGCGAGAAGATGCCCAGGTGAGTGGCCCGCTACCTCTTCTGGTGGCCGCCTCCCTCCTTCCTGGCCTCCCGGCGCTGCGCCCTTTCTCACTGGTTCTCTCTTCTGCCGTTTTCCGTAGGACTCTCTTCTCTGACCTGAGTCTCCTTTGGAACTCTGCAGGTTCTA
+
ABBABAAAFFFFGGGGFGBBGDHHGEEB4EGHCBFE2EGCDHHHHGGFFGGGGHHHHHHAEECGGGGGGGGHHGHGGGGHGHHHHGGEFG/B@FHEHHGHHHGGHHFGHHGGHHGGGGGHHHHHHHHGGFGHHGGGGGHGHHGGEGGGBFGGGGGGGA-;;>BDFFFFFFFFFFFFFFFFFFFFFFFFFFFFFFFFFFFFFFFD?/FFFFFFFFFFFFBFFFF/BFF;FFFFFFBFFEFFFFFFFFABFF:
@M05620:37:000000000-D9766:1:1101:17951:2381 1:N:0:80
AGTGCCAGCTCTCAATCGCACAGGGGACCCAGGGCCTGGCCCCTCCATCCAGAAAACCTATGACCTCACCCGCTACCTGGAGCACCAACTCCGCAGCTTGGCTGGGACCTATGTGAGTATCCAGCGTAGGAATCTGGGAGTTGGGGAGGAGTGAGGAGTTGGGGAAAGACAGTCCTAACCGTGGAGGGTTCTGGTAAATGATGGGGTGAGGAGGGGCTCTTTGGCTCCCACCAGTCCCCCTGTCTGGTCTA
+
1A>AAFF11CFFBGGEGGCGEEHHGGGEEGCHGAFECEHHFHGCGGHFFHHFEFGHHGHFHHHHHHGEHGHGGFGGHHHHHHHEGGHHGHHHGFGEEGHHFFHECFHHGHHHFFFBGHHFGHHHHGEFGGBFHHHHHGCFCGGHGGCCGAC>CGHGGAGHFHGGGGHFFHHHHFGHHHHHGAAACAFGEGGGGGCFFGGGGFGGGGF@FFFFAA@@@@FFFFFBFFFFFFFFFFFFFFFB@FFFFFFFFFF
@M05620:37:000000000-D9766:1:1101:20142:2383 1:N:0:80
ACCACACCTTCTACAATGAGCTGCGTGTGGCTCCCGAGGAGCACCCCGTGCTGCTGACCGAGGCCCCCCTGAACCCCAAGGCCAACCGCGAGAAGATGCCCAGGTGAGTGGCCCGCTACCTCTTCTGGTGGCCGCCTCCCTCCTTCCTGGCCTCCCGGAGCTGCGCCCTTTCTCACTGGTTCTCTCTTCTGCCGTTTTCCGTAGGACTCTCTTCTCTGACCTGAGTCTCCTTTGGAACTCTGCAGGATCTA
+
1AAAAAAAFFFFGGGGGGGGGFF1EEFGHCHHHGGGGGGCFHHHHGCGE/EFEBFHH00EEE@GEE>EGGGHHGC?EGGHGHHHFEFEGCCGCAGGBDFGHHH/?1FGF1/?GH-<@C->100=0=0DG/<GH@-;:A..CGGHFB9CBFFG0;9..--;AF9BAGF--/B//9BFFFF//;BFFFFB/BFFF@ABFFFFF9F--;FFFFFFBFFF/99BF/999/;FF/9B///////://;BFF-9BF/
@M05620:37:000000000-D9766:1:1101:18203:2401 1:N:0:80
ACCACACCTTCTACAATGAGCTGCGTGTGGCTCCCGAGGAGCACCCCGTGCTGCTGACCGAGGCCCCCCTGAACCCCAAGGCCAACCGCGAGAAGATGCCCAGGTGAGTGGCCCGCTACCTCTTCTGGTGGCCGCCTCCCTCCTTCCTGGCCTCCCGGGGCTGCGCCCTTTCTCACTGGTTCTCTCTTCTGCCGTTTTCCGTAGGACTCTCTTCTCTGACCTGAGTCTCCTTTGGAACTCTGCAGGTTCTA
+
BBBABBB>>BFFGGGGGG5FGFHGGEEA4AFFGFFE2EEECHHHHGGGDFGGEHHHHHHE@ECGGGGGGEFHHHHGGGEHGFHHHGGGGG/>CGHBFFGFFHHGGHGFGGGEHGCDCDGGHHHHHHFF=CEHGGGFGGHEHCGHFFFFFF.AFFGGGF-AA-DEDFFFCBFFFFBFBFFFFFFFFBFFFFF/FF9;FFFFFBAA?BFFFFBFFFFFFFB/BFF/9;B;BF/:FFFFFFFBFFBFFF.FFF9
@M05620:37:000000000-D9766:1:1101:17140:2414 1:N:0:80
ACCACACCTTCTACAATGAGCTGCGTGTGGCTCCCGAGGAGCACCCCGTGCTGCTGACCGAGGCCCCCCTGAACCCCAAGGCCAACCGCGAGAAGATGCACCGGTGGGCGGGGCGCGCTCCCTCTTGTGGGGGGCGCCTCCCTCTTTCCGGGCCTCCGGGCGGTGCGCCCTTTCTCTCGGTTTCTCTTTTCTGGCGTTTTCCGGGGGACTCTCTTCTCTGCCGTGCGTCCCCTTGGAAACTGTGCGGTTTC
+
BBBBBBBAFFFFGGGGGGBGGGHHGEGBFEHHHFGE?EGFGHHHHGGEFEFGHHHHHHHEGGGGGGGGGGGHGHHGGGGHGHHHHGGGGGBDGGHFHH22?2///>/<.>---=-;---:.;F..;///;.---;9-;.A.A.:.;/9/.---;.A..-;B9-:;D-@.-;/BFBF//...:;;FFF/BF/////-.;-.//.---;:@FFFB:FFF/:/:/9;@.9.;-:.:..///;;F/::/.-.-:/
@M05620:37:000000000-D9766:1:1101:16591:2414 1:N:0:80
ACCACACCTTCTACAATGAGCTGCGTGTGGCTCCCGAGGAGCACCCCGTGCGGCTGACCGAGGCCTCCCTGAACCCCAAGGCCAACCGCGAGGAGCCTAGGTGGGTGGCCCGCTCCCTCTTCTGGGGGCCGCCTCCCTCCTTCCTGGCCTCCCGGCGCTGCGCCCTTTCTCACTGGTTCTCTCGTCTGCCGTGTTCCGTAGGACTCTCTTCTCTGCCCTGAGGCTCCTTTGGAACTCTGCCGGTTCTCGAT
+
AA>1>1>>BFFFGGGCDGF1G1F1E0AA0ABE10FE0EE//GAFGGAE?AF//A>>GHC>/E/>F1B/FGF011/?E>/?//FGCF//>@C/////?01?F<?/</?<F<.@-C-<<GBHHHFGB/::--9-ABBA9/;.;FB90;:9AB.999@---;>A@---9F//9F/BFFB9/FF9F9-:--;B9@F-9AFFBFFFA////;/;/9B/9F/;E9-:9--;AEFFB/BF/;/F/9F/@@9B-99A/9
@M05620:37:000000000-D9766:1:1101:16657:2428 1:N:0:80
GAGGCTGCTTTGGAAGAAACTCATAGATTACTGCAACAGTTCCCCCTGGACCTGGAAAAGTTTCTTGCCTGGCTTACAGAAGCTGAAACAACTGCCAATGCTACAGGATGCTACCCGTAAGGACAGACTCCTAGACGACTCCCCGGGAGTAAAAGAGCTGCTGCAACAATGGCAAGTAAGACAGGCATTTCCGCTTTAGCACTCTTGTGGATCCCCTTGAACAATTCTCAGCATTTGTACTTGTAACTGAC
+
A1AAA1CAFF3FGBBGG1GGFG1GAGHGFHHHHHHH1AG1FGHFHGGGEHGAEFCB1B0FFFGHDHDABF1GHHGHHFGBGHHFEHHHHFFHEBG0FFHH1B21@1>FG1BG2B0FEF/ECFG0>/0B<BGHBFFF/<>/<B////<<>/01<?1??0?C1?11>FGFHFGHB0GF=GG00</<CE.00=<=AAE.CGH0CHCC00CGGGGBBF/./.;:F00/;0;CFFGGG0BFBBFF00;9F0//://
@M05620:37:000000000-D9766:1:1101:19441:2573 1:N:0:80
ACCACACCTTCTACAATGAGCTGCGTGTGGCTCCCGAGGAGCACCCCGTGCTGCTGACCGAGGCCCCCCTGAACCCCAAGGCCAACCGCGAGAAGATGCCCAGGTGAGTGGCCCGCTACCTCTTCTGGTGGCCGCCTCCCTCCTTCCTGGCCTCCCGGCGCTGCGCCCTTTCTCACTGGTTCTCTCTTCTGCCGTTTTCCGTAGGACTCTCTTCTCTGACCTGAGTCTCCTTTGGAACTCTGCAGGTTCTA
+
CCCDCCDDFFFFGGGGGGGGGGHHGGGEDGHHHGGGGGGGFHHHHGGGGGGGHHGHHHHGGGGGGGGGGGGHHHHGGGGHGHHHHFGGGGGGGGHHHGHHHHHGHHHHHGGGHHGGGGGHHHHHHHHHHHGHHGGGGGHGHHGHHGGGGGGGGGGGGF-ACFFFFFFFFFFFFFFFFFFFFFFFFFFFFFFFFFDFFFFFFFFFFFFFFFFFHFFFFFFFFFFBFFFFFFFFHFFFFFFFFFFFFFFFFF<
@M05620:37:000000000-D9766:1:1101:19457:2582 1:N:0:80
ACCACACCTTCTACAATGAGCTGCGTGTGGCTCCCGAGGAGCACCCCGTGCTGCTGACCGAGGCCCCCCTGAACCCCAAGGCCAACCGCGAGAAGATGCCCAGGTGAGTGGCCCGCTACCTCTTCTGGTGGCCGCCTCCCTCCTTCCTGGCCTCCCGGAGCTGCGCCCTTTCTCACTGGTTCTCTCTTCTGCCGTTTTCCGTAGGACTCTCTTCTCTGACCTGAGTCTCCTTTGGAACTCTGCAGGTTCTA
+
CBBCCCCBFFFFGGGGGGGGGGHHGGGGHGHHHGGG?FGGGHHHHGGGEGGGFHHHFGHGEGEGGGGGGGGHHHHGGGGHGHHHHGGEFGDGGGHHHHHHHHHGGHDGHHGGHHGGGGGHHHHHHHHHHHGHHCGGGGHGHHGHHGGGFGGGGGGGGGGGGGGGGGFFFFFFFFFFFFFFFFFFFFFFFFFFFFDFFFFFFFFFFFFFFFFFFFFFFFFFFFFFFFFFFFFFFFFFFFFFFFFFFFFFFF:
@M05620:37:000000000-D9766:1:1101:16432:2584 1:N:0:80
GAGGCTGCTTTGGAAGAGACTCCTAGATGACTGCACCAGTTCCCCCTGTCCTTGTAAACGTTTCCTGCCTGGCTTCCAGAAGCAAAAACAACTTCCCATGCTACCGGATGCTCCCCGTAAGGAAAGGCTCCTAGCCGCCTCCCCGGGAGTCCCAGCGCTGCTGCAACCATGGCAAGTAAGTCCGGCCTTTCCGCTTTAGCACTCTTGTGGATCCCCTTGAACCATTCTCAGCATTTGTACTTGTAACTGAC
+
AABAB@FBFFFFGGGGA4BBBBBB4ABDA5BFGHGFFFBF5DFHHGAB3AF555BAFAGEFF3B5DBGHHHFGG1BGHHFFFH333B?EEGCE3BBGBGGHFHG2EEEEGHH3FFGEEE/0FG3300FGHEHDHCG??DGGHEDGGG/AA0<<FCGGGGG?HHFHHH.CGHHHCHGGFGHHH0CCD-CFGEGGGGGGGGGGGGGFGGGFGFGGG/9BAFFBF9FFFFFFFFFFFFFFBFFFFFFF/;FFFB
@M05620:37:000000000-D9766:1:1101:15201:2590 1:N:0:80
ACCACACCTTCTACAATGAGCTGCGTGTGGCTCCCGAGGAGCACCCCGTGCTGCTGACCGAGGCCCCCCTGAACCCCAAGGCCAACCGCGAGAAGATGCCCAGGTGAGTGGCCCGCTACCTCTTCTGGTGGCCGCCTCCCTCCTTCCTGGCCTCCCGGAGCTGCGCCCTTTCTCACTGGTTCTCTCTTCTGCCGTTTTCCGTAGGACTCTCTTCTCTGACCTGAGTCTCCTTTGGAACTCTGCAGGTTCTA
+
AAABBBBAFFFFGGGDGG5FGFHHGEGAAEHGGEFE?EEEFHHHHGGGGEGGFHFHHHGGEECGGGEFGGEFGGHGGGGHGFHGEGGEDC<>CDH1FDFGHHHG<GHFGHFGHHCGGGGHHHGHHHHHHHGHHGGGG?HEHHGHGGGGGFGGGGGGGG-;BGBFGGFBBFFFFFFFFFFFFFFFFFFFFFFFFBDDFFFFFFFFFFFFFFFFFFEBFFFFFFF9BFF/BFFFFFFFFFFFFFFFFFFFFFB
@M05620:37:000000000-D9766:1:1101:20901:2601 1:N:0:80
AGGGCCAGCTCTCAATCGCACAGGGGACCCAGGGCCTGGCCCCTCCATCCAGAAAACCTATGACCTCACCCGCTACCTGGAGCACCAACTCCGCAGCTTGGCTGGGACCTATGTGAGTATCCAGCGTAGGAATCTGGGAGTTGGGGAGGAGTGAGGAGTTGGGGAAAGACAGTCCTAACCGTGGAGGGTTCTGGTAAATGATGGGGTGAGGAGGGGCTCTTTGGCTCCCACCAGTCCCCCTGTCTGGTCTA
+
>11>A>>>AF@3BFGB1AFFAEAAAFGEA0FHGGE/AAFF0GGHGGFHDAFFDGBGHG0FHHFHHHFHHHHGGGGGHHHFGHHHF>GHGFHHGGGE?GHHGHHC//BG/FGGHDGFHHHD2>F1@<CC/CGHH1FDFHHGGGH1CG.CCCE<CGBHGGGHHFGGGGHHH/CGFHFHHH/9AGC-;;B?CFGGGGFGGGGGGFFGEFF@FFFFFF@--@EFF/99BFFFFFFB-9BFFFF-@FFFFFF9FFB
@M05620:37:000000000-D9766:1:1101:11964:2610 1:N:0:80
ACCACACCTTCTACAATGAGCTGCGTGTGGCTCCCGAGGAGCACCCCGTGCTGCTGACCGAGGCCCCCCTGAACCCCAAGGCCAACCGCGAGAAGATGAACCCAGGTGAGTGGCCCGCTACCTCTTCTGGTGGCCGCCTCCCTCCTTCCTGGCCTCCCGGCGCTGCGCCCTTTCTCACTGGTTCTCTCTTCTGCCGTTTTCCGTAGGACTCTCTTCTCTGACCTGCGTCTCCTTTGGAACTCTGCCGGTTC
+
AAA>A1AAFFFFDGGFAGGFGCHGG0AA00FHBFF00EG?CHCGHGGGCAEFFHGFHHGG/E?EG?EGGGGB@1GFGG/G//FGAF/<CCB//CBG1?1>?GCFGGHH1GGGGGHHGGG-CHGGDGHHHGHHCHHGGGCAHCFHAFFFGFGGG?FFFGFGG@?@@F@?B@@FFFFFFFFFFFFFBBFBFFFFFFF@9AFFFFFF9ABFFFFFFFFFFFFF/:FFFF@F@FFFFFFBFBFFFFFFF/;@@FA
@M05620:37:000000000-D9766:1:1101:10168:2659 1:N:0:80
ACCACACATTCTACAATGCGCTGCGTGTGGCTCCCGAGGAGCACCCCTTGCTGCTGACCGAGGCCCCCCTGAACCCCAAGGCCAACCGCGCGAAGATGCCCAGGTGAGTGGCCCGCTACCTCTTCTGGTGGCCGCCTCCCTCCTTCCTGGCCTCCCGGCGCTGCGCCCTTTCTCACTGGTTCTCTCTTCTGCCGTTTTCCGTATGACTCTCTTCTCTGACCTTAGTCCCCTTTGGAACTCTGCAGGTTCTA
+
BBBBBBB3BBDFGGFGGGAEEEEG?EE22BGFF2BB2AAA?GHHHGG11FFGBHGGHGG0>0/FGGGGGGEHCGGGGGGCCGHHHGGGGC/><DC/?1F<0?GCGCF?11<FH.>AD-<GHGGHHHG0=GF..---:.=EBBAFFBFB0/.9CAE..---9;-9@B.-BFFFFFBF/BF/9FFFFF/F9;FFF?D9/.;FD9A./////;BFFFB;/;/;9///::///..:/;BBBFBF//;9FAFFFF9
@M05620:37:000000000-D9766:1:1101:15983:2677 1:N:0:80
AGTGCCAGCTCTCAATCGCACAGGGGACCCAGGGCCTGGCCCCTCCATCCAGAAAACCTATGACCTCACCCGCTACCTGGAGCACCAACTCCGCAGCTTGGCTGGGATCTGGGCGTTGGGTCGGCGTGAGGAGTTGGGGCCCGCCCGTCCTCCCCGTGGAGGGTTCTGGTAACTGATGGGGTGAGGCGGGGCTCTTTGGCTCCCACCAGTCCCCCTGTCTGGTCTCTCTCCTGCCCTTAGCTCGGACGAGC
+
BCACCFFFCFFFGGGGGGGGGGHGGFGGGGHHFGGGGGHHHHGHGGHHHHHHHHHHHGHHHHHHHHHHHHHGGEGGHHHHGHHHHHHHGHHHEGGGGHHHGHHGGGHGGHHHH?BBCB0B/2>C/CACCEHHG<FHHG?<@DGGGCGGGGGFGGGGCFGCCEGCFGGGFBF00CFGFFFFFFD9FF.@DFFFAEFFFFFFFFFEFFDFFFFFFFFFFFFFFFBFF0BFFFFFFFFFBBFFFFFFF.-;-:9
@M05620:37:000000000-D9766:1:1101:11163:2743 1:N:0:80
ACCACACCTTCTACAATGCGCTGCGTGTGGCTCCCGAGGAGCACCCCGTGCTGCTGACCGAGGCCCCCCTGAACCCCAAGGCCAACCGCGAGAAGATGAACCCAGGTGCGTGGCCCGCTCCCTCTTCTGGTGGCCGCCTCCCTCTTTCCTGGCCTCCGGGCGCTGCGCCCTTTCTCACTGGTTCTCTCTTCTGCCGTTTTCCGTAGGACTCTCTTCTCTGCCTTGCGTCTCCTTTGGAACTCTGCCGGTTC
+
BAAABBA3BCCFFGGFFG4AE?ADEEEBAAHGEAFE?EGCEHHHHGGGGGGGGHHHHHHEEGCGGEGGGGGHHFHGGGGHGHHHHGGCGG<B@FHEFHHHHHD?FF1?1>>EGGHHGCGCGGHHHH:;CGHHGHHGGGGGGEGG/;CF;FFGGGGGG.;ABB-;@FBBFBBFFFFFBFFFFFFFFFF;;BFFFF/@ADFFF:AB.;DFFFFFFFFBF9FF/F/;//@;;.9;FFFFFFFFFFFFF/;@BF.
@M05620:37:000000000-D9766:1:1101:19135:2747 1:N:0:80
AGTGCCAGCTCTCAATCGCACAGGGGACCCAGGGCCTGGCCCCTCCATCCAGAAAACCTATGACCTCACCCGCTACCTGGAGCACCAACTCCGCAGCTTGGCTGGGACCTATGTGAGTATCCAGCGTAGGAATCTGGGAGTTGGGGAGGAGTGAGGAGTTGGGGAAAGACAGTCCTAACCGTGGAGGGTTCTGGTAAATGATGGGGTGAGGAGGGGCTCTTTGGCTCCCACCAGTCCCCCTGTCTGGTCTA
+
CBCCCFFFCFFFGGGGGGGGGGHGGGGGGGHHGGGGGGHHGHGHGGHHHHHHHHFHHGHHHHGHHHHHHHHGGGGGHHHHHHHHHHGHGHHHGGGGGHHHGHHGGDHHGHHHHHHGHHHHHHHHHGGGGGHHHHHHHHHGGHHHGGGGGGGHHHHHHGHHHHGGGGHHHHHHHHHHHHHHGGGGGGGGGGGGGGFGGGGGGGGGGGFFFFFFFFFFFFFFFFBFFFFFFFFFFFFFFFFFFFFFFFFFFFF
@M05620:37:000000000-D9766:1:1101:15282:2781 1:N:0:80
ACCACACCTTCTACAATGAGCTGCGTGTGGCTCCCGAGGAGCACCCCGTGCTGCTGACCGAGGCCCCCCTGAACCCCAAGGCCAACCGCGAGAAGATGCCCAGGTGAGTGGCCCGCTACCTCTTCTGGTGGCCGCCTCCCTCCTTCCTGGCCTCCCGGAGCTGCGCCCTTTCTCACTGGTTCTCTCTTCTGCCGTTTTCCGTAGGACTCTCTTCTCTGACCTGAGTCTCCTTTGGAACTCTGCAGGTTATA
+
ABBBBABBFFFFGGGGGGGGGGHGGEEGHGHHGGGGFGGFGHHHHGGGFGGGHHHHHHHGGEEGGE@FGGGFHGEGGGEHGHHEEGGEGCFC?/?CGFGFHHHE1?GGFHGGHHCGFCGH1GHFHHGGDHGHHGGGGGEE/CGH0FFBFGFFFG?EGA?DAFEFDGD>DBBB/F/9FFFFFF/BFFBFFF/BFFADFFFFFFF?./BFFFFFFFFFFBFFFFFFF///;/BFFBFFF/FFFFFFF?F9///
@M05620:37:000000000-D9766:1:1101:13095:2846 1:N:0:80
GAGGCTGCTTTGGAAGAAACTCATAGATTACTGCAACAGTTCCCCCTGGACCTGGAAAAGTTTCTTGCCTGGCTTACAGAAGCTGAAACAACTGCCAATGCTACGCTATGCTCAACGAAAGGATCGTCTACTAGCCGACTCCACGAGAGGAGCAGAGGTGATAAAACCATGGAAAGTAAGTACGGCCTTTCCGCTTCTGCACTCTTGTGGATCCAATAGAACTATTCTTAGCATTTGTACTTGTACAAGAC
+
CBCCCCFCFFFFGGGGGGEGGGHHHHHFGHHHHH4FHHHFFGHHHGEFH2GHGHFHHF2GHHHGGHHHHHHHHHHFHHHHHHHHHFHHHHHH3FHH3F@@3@B31/1?13D43432?/?/EG?3B/2?//B4443B/<//<2BB///?//@/=/?=//1?1=1111<<>1>011<F1=0==00..<<.<GG0...:.00000;/00000:0B0/9900000;000090000:000;000;0000;;90:/;
@M05620:37:000000000-D9766:1:1101:19930:2858 1:N:0:80
ACCACACCTTCTACAATGAGCTGCGTGTGGCTCCCGAGGAGCACCCCGTGCTGCTGACCGAGGCCCCCCTGAACCCCAAGGCCAACCGCGAGAAGATGCCCAGGTGAGTGGCCCGCTACCTCTTCTGGTGGCCGCCTCCCTCCTTCCTGGCCTCCCGGCGCTGCGCCCTTTCTCACTGGTTCTCTCTTCTGCCGTTTTCCGTAGGACTCTCTTCTCTGACCTGAGTCTCCTTTGGAACTCTGCAGGTTCTA
+
CCBBCCCBFFFFGGGGGGGGGGHHGEGA42GGHGGFEGGGDHHHHGGGGGGGGHGHHHHEGGGGGGGGGGGHFHHGGGGHGHHHHGGGGGBDGGHGHHHHHHHGHHHHHHGGHHGGGGGHHHHHHHHHHHGGHGGGGGHGHHGHHGGGGGGGGGGGGC-ADFFFFFFFFFFFFFFFFFFFFFFFFFFFFFFFFFDFFFFFFFFFFFFFFFFFFFFFFFFFFFFFFFFFFFFFFFFFFFFFFFFFFFFFFFF
@M05620:37:000000000-D9766:1:1101:15233:2893 1:N:0:80
AGTGCCAGCTCTCAATCGCACAGGGGACCCCGGGCCTGGCCCCTCCATCCAGAAAACCTATGACCTCCCCCGCTACCTGGAGCACCAACTCCGCAGCGTGGCTGGGACCTATGTGAGTATCCAGCGGAGGAATCTGGGAGTTGGGGAGGAGTGAGGAGTTGGGGAAAGACAGTCCTAACCGTGGAGGGTTCTGGTAAATGATGGGGTGAGGAGGGGCTCTTTGGCTCCCACCAGTCCCCCTGTCTGGTCTA
+
1>>AADBFAFCFAGGGGEFFAGFH0AEGEC0AEGGGGEFGFGGCEGCHDG1GG01G0EFHHFFFFH1/BE/EEE>EHBGBFFG/0FFHG0BGGA/>E/?<<<0?BC00?G1<FFGHFHH11FFGHG/<>CCHFHGHGH.<E/DGGGE@CGC::::C09;C99A?9999///990CF00CAAE-;-9A@B--/B9;FFFFFFBB/9-B?-99;AA----;//;/BB9FF9:FBFF/;F/EF-A///;//;B/
@M05620:37:000000000-D9766:1:1101:20184:2911 1:N:0:80
ACCACACCTTCTACAATGAGCTGCGTGTGGCTCCCGAGGAGCACCCCGTGCTGCTGACCGAGGCCCCCCTGAACCCCAAGGCCAACCGCGAGAAGACGAGGCGGGTGGCTCGCTCCCTCTTCTGGTGGGTGGCCCCCTCCTTCCTGCCCTCCCGGCGCTGCGTGCTTTCTCCCTCGCTCTCTCTTCTGTCGTTTTCTGTCGGAATCTCTTCCCTGTCCTGCGTGTCCCTCGGATCTCAGTCTGCTGTCGCT
+
BBBBBBB>CFFFGGGGGGBGGFHHGGGB4EGHGFFGCGGGDHHHHGGFFGGGEHGHHHHEGGGGGGGGGGGHHHHGGGGHGHHHHGGEGGCGGGH22?>//<--<CGC..0;@.C.;F//000000/=-.;-;..;BFFF.BFFFB/;.:.AE?-;---:9-9.;./:BF//;B.9-;.;9BBF/////;A;..://:BBAC-..//;FB//.;;/;///B-D.9;//;.-...-//://;/:///;/..;
@M05620:37:000000000-D9766:1:1101:13706:2933 1:N:0:80
ACCACACCTTCTACAATGAGCTGCGTGTGGCTCCCGAGGAGCACCCCGTGCTGCTGACCGAGGCCCCCCTGAACCCCAAGGCCAACCGCGAGAAGATGCCCAGGTGAGTGGCCCGCTACCTCTTCTGGTGGCCGCCTCCCTCCTTCCTGGCCTCCCGGAGCTGCGCCCTTTCTCACTGGTTCTCTCTTCTGCCGTTTTCCGTAGGACTCTCTTCTCTGACCTGAGTCTCCTTTGGAACTCTGCAGGTTCTA
+
BBAABBABFFFFFFG45FGFGFFHGEGBF?GGHGGDGFGEEFHHHGGGGGGGGHHHHFGEGGGGEGFGGGGHHHHGGGGHGHHGHEGGGG/CCBHFHHEHGHEF?<<<11F/<?@@@@@GH0GGDDGH=CDFHGCGGGHGHGGFHGGGBG.FGGGGGA---.//?@FCFFFEFFFFFFF/BBFFFFFFFFFFFF;DFFFFB9AAFFFFFFFF/BB///9BFFFFF/9;;F/FFBBFFBFFF/BFFFAFFFF
@M05620:37:000000000-D9766:1:1101:20352:2979 1:N:0:80
AGTGCCAGCTCTCAATCGCACAGGGGACCCAGGGCCTGGCCCCTCCATCCAGAAAACCTATGACCTCACCCGCTACCTGGAGCACCAACTCCGCAGCTTGGCTGGGACCTATGTGAGTATCCAGCGTAGGAATCTGGGAGTTGGGGAGGAGTGAGGAGTTGGGGAAAGACAGTCCTAACCGTGGAGGGTTCTGGTAAATGATGGGGTGAGGAGGGGCTCTTTGGCTCCCACCAGTCCCCCTGTCTGGTCTA
+
>?>AAFBFBFFFGGGGF2FFEEHCFCEGGECHGGG2FCAGHFGHGGHHHHHHHHHGHGHHHHHHHHHHHHHGGGCGHHHHHHHHHEGHGHHHGGGGGHHHGHHGEGHHGHHHHHHHGHHHHHHHHGGGGGHGHHHHHHHGGHHHGGFGGGEHHHHHHGHHHHGGGGHHGHHGHHHHHHHHGGGGGGGGEFGGGGFGGFGGGGGGGGFBFFFFFFBBBBFFFFFFFFFFFFFFFFFFFFFFBFFFFFFFFFF
@M05620:37:000000000-D9766:1:1101:12776:2988 1:N:0:80
ACCACACCTTCTACAATGCGCTGCGTGAGGCTCCCGAGGAGCACCCCGTGCTGCTGACCGAGGCCCCCCTGAACCCCAAGGCCAACCGCGCGAAGATGCCCAGGTGAGTGGCCCGCTACCTCTTCTGGTGGCCGCCTCCCTCCTTCCTGGCCTCCCGGCGCTGCGCCCTTTCTCACTGGTTCCCTCTTCTGCCGTTTTCCGTAGGACTCTCTTCTCTGACCTGAGTCCCATTTGGAACTCTGCAGGTTCTA
+
AAAAAAA11BBFGGGGGG1AFEGGGGG00BFBFABE/EE??GHHHGG/ABEGFHGHHGH/>E?EGGGGG@AHHHHGGGGHGHHHHGGGGG/>@CG?GFHHHHHGGHHHHHGGHHGGG?CHHHHHHGHHHFGHHGGGGGGGGGGGGGGGFGGGGGGGB@-;@@?F@@F@@FFFFFBFFFFFFFBFFFFF;:BBF@FFFFFFFFFBFBFFFFFFFFF/;B/BFFF/;BF/:/BFFFFFFFFFFFFFFFFFFF:
@M05620:37:000000000-D9766:1:1101:17636:3004 1:N:0:80
ACCACACCTTCTACAATGAGCTGCGTGTGGCTCCCGAGGAGCACCCCGTGCTGCTGACCGAGGCCCCCCTGAACCCCAAGGCCAACCGCGAGAAGCCGAGGTGAGTGGCCCGCTCCCTCTTCTGGTGGCCGCCTCCCTCCTTCCTGGCCTCCCGGCGCTGCGCCCTTTCTCACTGGTTCTCTCTTCTGCCGTTGTCCGTAGGACTCTCTTCTCTGCCCTGAGGCTCCTTTGGAACTCTGCCGGTTCTCGAT
+
ABCCCCCBFFFFGGGGGGGGGGHHGGGGHGHHHGFGDGGGGHHHHGGGEEGGDGHHFFHGGG?FGGGGGGGHGHHGGGGHGHHHHGGGGGGGGGHEC//<</?101?>.<.<CD-EC<G/DGH00GHGG.CGGAFHE/CDGBFGGB/.;0;E?9-@B=9BD--A-@BF9F90B:FFF0:FB0B0FFF0B0;...;0:.9:D.FB/;BF9BFFFB090.99//.;.:;FBB0/000:909B0;9;.9B0A0/
@M05620:37:000000000-D9766:1:1101:21170:3025 1:N:0:80
AGTGCCAGCTCTCAATCGCATAGGGGACCCAGGGCCTGGCCCCTCCATCCAGAAAACCTATGACCTCACCCGCTACCTGGAGCACCAACTCCGCAGCTTGGCTGGGACCTATGTGAGTATCCAGCGTAGGAATCTGGGAGTTGGGGAGGAGTGAGGAGTTGGGGAAAGACAGTCCTAACCGTGGAGGGTTCTGGTAAATGATGGGGTGAGGAGGGGCTCTTTGGCTCCCACCAGTCCCCCTGTCTGGTCTA
+
BCABCFFFCFFFGGGGGGGG2AFFHGGGGGHHFGGGGGHHHHGHGGHHHHHHHHHHHGHHHHHHHHHHHHHGGEGGHHHHHHHHHHHHGHHHGGGGGHHHGHHGGGHHGHHHGHHGHHHHHHHHHGGGGGHHHHHHHHHGGHHHGGGGGGGGHHHHGGHHHGGGGGHHHHHHHHHHHHHHGFGGGGGGEFGGGGFGGGGGGGGGGGGFEFFFFFFFFFFFFFFFFFFFFFFFFFFFFFFFFFFFFFFFFFF
@M05620:37:000000000-D9766:1:1101:13270:3025 1:N:0:80
ACCACACCTTCTACAATGAGCTGCGTGTGGCTCCCGAGGAGCACCCCGTGCTGCTGACCGAGGCCCCCCTGAACCCCAAGGCCAACCGCGAGAAGATGAACCCAGGTGAGTGGCCCGCTACCTCTTCTGGTGGCCGCCTCCCTCCTTCCTGGCCTCCCGGCGCTGCGCCCTTTCTCACTGGTTCTCTCTTCTGCCGTTTTCCGTAGGACTCTCTTCTCTGACCTGCGTCTCCTTTGGAACTCTGCAGGTTC
+
AAAABBBCFFFFGGGGGGGGGGHHGGGGFGHHHGGGGGGFGHHHHGGGGGGGHHHHHHHGEGGGGGGGGGGHHHHGGGGHGFHHHGGGGGGGDGHFHGHFGHFFGFHH1GGHFGHHGGGGGHHGGHHHHGHGGHHGGGGGHGHHGGGGGGGGGGGGGGGG-CFFFFFFFFFFFFFFFFFFFFFFFFFFFFFFFFFFDDFFFF?BFDFFFFFFFFFFFFFFBFFFF.CDFFFFFFFFFFFFFFFFF/BFFF/
@M05620:37:000000000-D9766:1:1101:9257:3060 1:N:0:80
ACCACACCTTCTACAATGCGCTGCGTGTGGCTCCCGAGGAGCACCCCGTGCTGCTGACCGAGGCCCCCCTGAACCCCAAGGCCAACCGCGCGAAGATGAACCCGGGTGCGTGGCCCGCTCCCTCTTTTGGTGGCCGCCTCCCTCTTTCCTGGCCTCCGGGCGCTGCGCCCTTTCTCACTGGTTCTCTTTTCTGCCGTTTTCGGTGGGACTCTCTTCTCTGCCTTGCGTCTCCTTTGGAACTCTGCGGGTTC
+
AAAAAAA1BBCFGGGGFGFAE0AAEEEAAAGHFBBB?EGGGHHHHGGGGFGGGHHHHHH/EECGGFGGGGGHHFHGGGGHGHHHHGGGGG/><C@CGHFHHH/-><.-.<<E@CGCC-;AFGFGH00;C?EEGGF@A@GGGEGG/;CF/;FFFFFFF-;9;9-;;A@?F@@FFFFB/:BFBFFFFFB/;:BFFF/;9AFFF--;;9@-;FFFEFF;99BFBF9;9;----;:FFFFFFFFF:BFF-;@@F-
@M05620:37:000000000-D9766:1:1101:19438:3071 1:N:0:80
AGTGCCAGCTCTCAATCGCACAGGGGACCCAGGGCCTGGCCCCTCCATCCAGAAAACCTATGACCTCACCCGCTACCTGGAGCACCAACTCCGCAGCTTGGCTGGGACCTATGTGAGTATCCAGCGTAGGAATCTGGGAGTTGGGGAGGAGTGAGGAGTTGGGGAAAGACAGTCCTAACCGTGGAGGGTTCTGGTAAATGATGGGGTGAGGAGGGGCTCTTTGGCTCCCACCAGTCCCCCTGTCTGGTCTA
+
CCBCCFFFCFFFGGGGGGGGGGHGGGGGGGHHGGGGGGHHHHGHGGHHHHHHHHHHHGHHHHHHHHHHHHHGGGGGHHHHHHHHHHHHGHHHGGGGGHHHGGHGGGHHGHHHHHHHHHHHHHHHHGGGGGHHHHHHHHHGGHHHGGGGGGGHHHHHHGHHHHGGGGHHHHHHHHHHHHHHGGGGGGGGEGGGGGFFGGGGHGGGGGFFFFFFFFFFFFFFFHF/FFFFFFFFFFFFFFFFFFFFFFFFFF9
@M05620:37:000000000-D9766:1:1101:14460:3126 1:N:0:80
ACCACACCTTCTACAATGAGCTGCGTGTGGCTCCCGAGGAGCACCCCGTGCTGCTGACCGAGGCCCCCCTGAACCCCAAGGCCAACCGCGAGAAGATGCCCAGGTGAGTGGCCCGCTACCTCTTCTGGTGGCCGCCTCCCTCCTTCCTGGCCTCCCGGAGCTGCGCCCTTTCTCACTGGTTCTCTCTTCTGCCGTTTTCCGTAGGACTCTCTTCTCTGACCTGAGTCTCCTTTGGAACTCTGCAGGTTCTA
+
ABBBCCCCFFFFGGGGGGGGGGHHGGGEFGHHHGGGGGGGGHHHHGGGGGGGHHHHHHHGGGGGGGGGGGGHHHHGGGGHGHHHHGGGGGGGGGHHHGHHHHHGHHHHHHGGHHGGGGGHHGHHHHHHHHGHHGGGGGHGHHGHHGGGGGGGGGGGGG:DFGGGGGFFFFFFFFFFFHFFFHFHHFFFHHHFFFDDFFFFFFFFFFFFFFFFHFFFFFFFFFFFFFFFHFFFFFFFFFFFFFFFFFFFFFB
@M05620:37:000000000-D9766:1:1101:13832:3141 1:N:0:80
ACCACACCTTCTACAATGAGCTGCGTGTGGCTCCCGAGGAGCACCCCGTGCTGCTGACCGAGGCCCCCCTGAACCCCAAGGCCAACCGCGAGAAGCCAAGGGGGGTGGCCCGCACCCTCTTCTGGTGGCCGCCCCCCTCCTTCCTGCCCTCCCGGCGGTGCGCCCTTTCTTCCGGGTTCTTTCTTCTGCCGTCTTCCGTCGGACCCTCTTCTTTGCCCTGCGCGTCCTTGGGACTCCGTCCGGTTGTGGAT
+
BBCAABBCFFFFGGGGGGGGGGHHGEGEGGHFFFGFGEEFGHDGHGGGGEGGHHHHHHHFGGGGGGGGGGGFBGHGGGGHGHGGHGGG@D>BDGF2022/<//<;9>:.9.-;-;=A.A/::99/;:;;.::B-:@:9AFF/B;BF/F./;D:A-9-----:-AAF/99B/;B.--;9.;/99B//:///@9-;A9/./;=B;:-./9/:9/://;9//..;---99.B/9.9..//..9:;=;.-..:/;
@M05620:37:000000000-D9766:1:1101:15450:3142 1:N:0:80
AGTGCCAGCTCTCAATCGCACAGGGGACCCAGGGCCTGGCCCCTCCATCCAGAAAACCTATGACCTCACCCGCTACCTGGAGCACCAACTCCGCAGCTTGGCTGGGACCTATGTGAGTATCCAGCGTAGGAATCTGGGAGTTGGGGAGGAGTGAGGAGTTGGGGAAAGACAGTCCTAACCGTGGAGGGTTCTGGTAAATGATGGGGTGAGGAGGGGCTCTTTGGCTCCCACCAGTCCCCCTGTCTGGTCTA
+
AB>AAFFFCFFFGGGGGGGCGCHFGEGGGGHHCEGEGFHHHHGHGGHHHHGHHHHHHGHHHGHHHHHHHHHGG>EFHHHHEGGHHHGGGHHF>ECGEHGGGHHGGGHHGHHHHHHHHHHGHHHHHGGGGGHHHHHHHHGGGHHHGGFGGGEGHHHHFGHHHHGGGGHHGHHHHHHHHHHHGGEGEEGGCFGGGGFGGGGGGGGGGGFFFFFFFFFFFAFFFFFFFFFFFFFFFFFFFFFFFFFFFFFFFFB
@M05620:37:000000000-D9766:1:1101:10192:3145 1:N:0:80
ACCACACCTTCTACAATGCGCTGCGTGTGGCTCCCGAGGAGCACCCCGTGCTGCTGACCGAGGCCCCCCTGAACCCCAAGGCCAACCGCGAGAAGATGCCCAGGTGAGTGGCCCGCTACCTCTTCTGGTGGCCGCCTCCCTCCTTCCTGGCCTCCCGGCGCTGCGCCCTTTCTCACTGGTTCTCTCTTCTGCCGTTTTCCGTAGGACTCTCTTCTCTGACCTGAGTCTCCTTTGGAACTCTGCAGGTTCTA
+
BBCCDDDAFFFFGGGGGG4EEGGGGGGB2EHHHFFFCEGGDHHHHGGEEGGGGHHHHHH>ECCGGGGGGGGHHHHGGGGHGHHHHGGGGG/<CDFBGHHHHHHGHHGHHHGGHHGGGGGHHHHHHHHHHHGHHGGGGGHGGGGGGGGGGFFGGGGGG?-;@FDFFFFFFFFFFFFFFFFFFFFFFFFFFFFFFFFFFFFFFFFFFFFFFFFFFHHBFFBFFFFBFFF0:FFFFFFFFFFFFFFFFFFFFFB
@M05620:37:000000000-D9766:1:1101:14451:3147 1:N:0:80
ACCACACCTTCTACAATGAGCTGCGTGTGGCTCCCGAGGAGCACCCCGTGCTGCTGACCGAGGCCCCCCTGAACCCCAAGGCCAACCGCGAGAAGATGCCCAGGTGAGTGGCCCGCTACCTCTTCTGGTGGCCGCCTCCCTCCTTCCTGGCCTCCCGGAGCTGCGCCCTTTCTCACTGGTTCTCTCTTCTGCCGTTTTCCGTAGGACTCTCTTCTCTGACCTGAGTCTCCTTTGGAACTCTGCAGGTTCTA
+
BCCCCCCCFFFFGGGGGGGGGGHHGGGEFGHHHGGGGGGGGHHHHGGGGGGGHHHHHHHGGGGGGGGGGGGHHHHGGGGHGHHHHGGGGGGGGGHHHHFHH2G?1?1F1F/FH/<--<C0<<G00<D00<<G.<D-.CH./CAHGF90;/;90CE.E---9.:9:AFBFF/B/FBBBFBFF///99FF//:B/-ADFFFB9:.;DBF/BB;FFFFB99/FB//9;://;:FF/FBF9BB//99/B.A9://
@M05620:37:000000000-D9766:1:1101:20325:3189 1:N:0:80
ACCACACCTTCTACAATGAGCTGCGTGTGGCTCCCGAGGAGCACCCCGTGCTGCTGACCGAGGCCCCCCTGAACCCCAAGGCCAACCGCGAGAAGATGAACCCAGGTGCGTGGCCCGCTCCCTCTTCTGGTGGCCGCCTCCCTCCTTCCTGGCCTCCCGGCGCTGCGCCCTTTCTCACTGGTTCTCTCTTCTGCCGTTTTCCGTAGGACTCTCTTCTCTGCCCTGCGTCTCCTTTGGAACTCTGCCGGTTT
+
ABBBBBBBFFFFFGGGGG55FGHHGGG242GFBFEFDEGCAGFFEFGGFGGGFHGHHFGE?E?EGEGGGGGGHHEFGGGGGHFGHGGE?D/B@DF1?FGGHHG?C<F?FGEGC@FHGGGCAFHHHGHHBDGHGGHGCCGGGGGGCFGGFGEFFGGFGE.9BBB;-ABBDBBFFFFFFFF/9FBFFFF/BFFFFBF-ADFFFF?F9ADFBFFFFFFFFFFF/9.9AEB.@DFFFFFFFFBBBFFFB/-@BF.
@M05620:37:000000000-D9766:1:1101:14544:3193 1:N:0:80
GAGGCTGCTTTGGAAGAAACTCATAGATGACTGCCACAGTACCCCCTGTCCCTGTAACCGGTTCGTCCCTGGCTTCCAGCAGCTACAACCACTTCCCCTGCTACAGGATGCTCCCCGTACTGACCGGCTCCTCGCCGCCTCCCCGGGCGTCCCAGCGCTGCTGCAACCATGGCCAGTAAGTCCGGCCTTTCCGCTTTAGCACTCTTGTGGCTCCCCTTGACCCATTCTCAGCATTTGTACTTGTACCTGAC
+
A1>AAAFAFFFFGBGG1FAGGGHADDGF33BDG0FFGGBB2BDF0E/BBFG111BDBFGEGA/A/B/ABFGFG00BBGH0BBGB@B1BF/?B@@B1FGHEHBFBBBF>FGHHHHGFGGGG/2FGHCGGG/?CGFGGGGGGGHFCGGCGGCGGGHHHGAECCHHGGGGGGGGFF/CEGG0CFGGGGGGGGGFFFFFFFFFFFFF/FFFFFB-9FF-;;AFFFF;ABFF;FFFFFFF9B/;;FFFFF/:;FB9
@M05620:37:000000000-D9766:1:1101:16637:3218 1:N:0:80
ACCACACCTTCTACAATGAGCTGCGTGTGGCTCCCGAGGAGCACCCCGTGCTGCTGACCGAGGCCCCCCTGAACCCCAAGGCCAACCGCGAGAAGATGAACCCAGGTGCGTGGCCCGCTACCTCTTCTGGTGGCCGCCTCCCTCCTTCCTGGCCTCCCGGCGCTGCGCCCTTTCTCACTGGTTCTCTCTTCTGCCGTTTTCCGTAGGACTCTCTTCTCTGCCCTGCGTCTCCTTTGGAACTCTGCGGGTTC
+
ABBAABBBFFFFGGGGGGEGGGHHGEEA4AGGFFFE?EFGCHHHHGGGGEFGFHFHHHHGFGFGGDGGGGGHHGHGGGGHGGHHHGEEGG/<CGGBDGDGDHGFHGHHCGFE@DGHGGG-CHHGHHHFHHHCGHHGGGDDHEFGCFFFFGFFGGGGGGGGGGDDFFFFFFFFFFFFFFFFFFFFFFF/;BFFFFFDDFFFFFFF;ADFFFFFFFFFFFFF/999AEF;@9BFFFFFFFFFFFFFF-;@BF.
@M05620:37:000000000-D9766:1:1101:19038:3222 1:N:0:80
ACCACACCTTCTACAATGAGCTGCGTGTGGCTCCCGAGGAGCACCCCGTGCTGCTGACCGAGGCCCCCCTGAACCCCAAGGCCAACCGCGAGAAGATGAACCCGGGTGCGTGGCCCGCTCCCTCTTCTGGTGGCCGCCTCCCTCCTTCCTGGCCTCCCGGCGCTGCGCCCTTTCTCACTGGTTCTCTCTTCTGCCGTTTTCCGTAGGACTCTCTTCTCTGCCCTGCGTCTCCTTTGGAACTCTGCAGGTTC
+
>>>>AA?A>FFFGFGFDBBDFAA4EBA2AA2EECFGDEG22GGCHGCE1EA1AF3FGHBEEG0FFE>>EEE1CC/?EEEGF/GG/F<EDC<B@/?<1FHEDG?/>@D-E?.>C?<GC--<<EFGBB0CHHHC?CCC--99A99CAF0F/B;/.;F.E.9--99-=D=-9=@FBBB/FFF9FFF/BBB/;FFFFE/;99FEF/A;.;A/B//9/:B99//9/99BA.999.;BBBFBB//;B/;9B/;.9B/
@M05620:37:000000000-D9766:1:1101:20237:3223 1:N:0:80
GGTGCCAGCTCTCAATCGCCCATGGGACCCAGGGCCTCGCCCCTCCATCCAGAACACATATTACCTCACCCGCTAACTGAAGCCCAAACTCCGCAGCTTGGCTTGAACCTATGTGAGGATCCAGCGTAGGAATCTGGGAGTTGGGGAGGAGTGAGGAGTTGGGGAAAGACAGTCCTAACCGTGGAGGGTTCTGGTAAATGATGGGGTGAGGAGGGGCTCTTTAGCTCCCACCATTCCCCCTGTCTCGTCTA
+
11>>>1@BAFF3D13BBAA1A0000ABFAEAAFEEB00B//AACEGEG1CAB100BA/1AF22D1B1@FFEFEG?/B@B1BBB0///B?1BF>//>/0BG/0F<<0B</BBD1B2BB0B<00BD0@/C//@FC121<00//01<<-.-->.0.00.<</<0<<-CAA:C/GF00C0CB/.;.9-A9?-..9;09;;090099;0:C;@-?-/;-@?@-AFFF/9;///9--9-//9//-9--;BF//-;--
@M05620:37:000000000-D9766:1:1101:14621:3225 1:N:0:80
GAGGCTGCTTTGGAAGAAACTCATAGATTACTGCAACAGTTCCCCCTGGACCTGGAAAAGTTTCTTGCCTGGCTTACAGAAGCTGAAACAACTGCCAATGCTACGGGATGCTCCCCGTACGGACCAGCTCCTCGCAGACTCCCCGAGCGTACCAGAGCTGCTGAAACAATGGCAAGTAAGTCCGGCCTTTCCGCTTTAGCACTCTTGTGGATCCACTTGAACAATTCTCAGCATTTGTACTTGTAACTGAC
+
>>1>A1BAFFDF1BGF1AGBBA1DAF1GE1FHDHH1FFGAAGGHHGEFCAFA0BA0F1BG1A2FF1AFHHHAFFBFGHDAAAG11B11F0F/101B@1@@GHHH//>?EGFF1GGCCGG///////0?1BB<0??/?/GH1@CA////<<.-<<1<<F1F1FC0<0G/<G</</GEFGBG000.-:-;G0;CCCCBFBFFB9FG0CGFFA09::0:B0;C0CBFE///;BFFBFE/BBFFF/F;B/9/9;B
@M05620:37:000000000-D9766:1:1101:12272:3238 1:N:0:80
ACCACACCTTCTACAATGAGCTGCGTGTGGCTCCCGAGGAGCACCCCGTGCTGCTGACCGAGGCCCCCCTGAACCCCAAGGCCAACCGCGAGAAGATGCCCAGGCCAGTAGCCCGCTACCTCTTCTGGTCGCCGCCTCCCTCCTTCCTGGACTCCCGCCGCTGCGCCCTTTCTCACTGGTTCTCTCTTCTGCCGTTTTCCGTAGGACTCTCTTCTATGACCTGAGTCTCCTTTGGAACTCTGCAGGCTCTA
+
BBCBBCCCFFFFGGGGGGGGGGHHGEEBGEHHGGGEEGGGGHHHHGGGGEFGHHGHGHHGGGGGGEGGGGGFFFHGGGEHFGGHHGGEBB>BBFFGFF2<?<F///?FH1??GGGGFF-<>11DDG0DD0<DGGGGGGEGEHGGBB9FFG/FFGGGG-;-9CBDFFFADFFFBFBFFFFFB9FFFFFFFFFFFFAAFFFEF:AD?BFFBF0BFFFBFF0BBB9/;BB0;BFBFB/000;FFFFFFF.FFF0
@M05620:37:000000000-D9766:1:1101:12047:3242 1:N:0:80
GAGGCTGCTTTGGAAGAAACTCATAGATTACTGCAACAGTTCCCCCTGGACCTGGAAAAGTTTCTTGCCTGGCTTACAGAAGCTGAAACAACTGCCAATGCTACACGATGCTACCCGTAAGGACAGACTCCTAGAAGCCTCCAAGGGAGTCCAAGAGCTGATGCAACAATGGCAAGTAAGTCAGGCCTTTCCGCTTTAGCACTCTTGTGGATCCAATTGAAACATTCTCAGCATTTGTACTTGTAACTGAC
+
AABBABFBFFFFGFGGGGGGGGFHFGHHHHHHHHHHFHHFHHHHHGGGEGHHHHHHHHHHGHHHHHHHHHHHHHHGHHGHHHGFHHGFGHGHHHHHFBBFFG4BF2BEGEG34@2B>>/?BGH0GG3FG3GH3GGDHH02?FGF2/?FFC222@GHH2@<FHH1FFC?G1FGHHGGFGHHHH1GHH<GH1>D.<CDEGFHFHHH0;GHHDFB0;GCGHHHF00;0CCFFFFGGGGGFFFGF0FGGBCFBF9
@M05620:37:000000000-D9766:1:1101:16194:3252 1:N:0:80
ACCACACCTTCTACAATGAGCTGCGTGTGGCTCCCGAGGAGCACCCCGTGCTGCTGACCGAGGCCCCCCTGAACCCCAAGGCCAACCGCGAGAAGCCGAGGGGAGTGGCCCGCTCCCTCTTCTGGTGGCCGCCTCCCTCCTTCCTGGCCTCCCGGCGCTGCGCCCTTTCTCCCTTGTTCTCTCTTCTGCCGTTTTCCGTCGGACTCTCTTCTCTGCCCTGCGTCTCCTTTTGAACTCTTCCGGTTCTCGAT
+
BBBBBBB>CFFFGGGGGGAFGGHHGEGAAEHFGFFE?EGCDGEGHGGGDEEGGHGHHHHAEEGGGGGGGGFHFHHGGGGHGHHHHGGGGGBDGGH?F/><C/><>CGFF0<<CFADGHHHHHHHHHHG:.;BDAEGGGGGGGGGGG/CCFFGGGFFF;BFFF9AFDFFFFFFFF/;FFFFBFFFFFFFFFB;;BFFFFFF@DF9@/:FFFFFFFFBF;BFABF@DFFBF//;;/:;B//;BDF;A.;/9;9
@M05620:37:000000000-D9766:1:1101:21875:3284 1:N:0:80
ACCACACCTTCTACAATGAGCGGCGTGTGGCTCCCGAGGAGCACCCCGTGCTGCTGACCGAGGCCCCCCTGAACCCCAAGGCCAACCGCGAGAAGCCAAGGTGAGTGGCCCGCACCCTCTTCTGGTGGCCGCCTCCCTCCTTCCTGGCCTCCCGACGCTGCGCCCTTTCTCCCGGGTTCTCTCTTCTGCCGTTTTCCGTCGGCCTCTCTTCTCTGCCCTGCGTCTCCTTTGGACCTCTTACGGTTCTCGAT
+
?AAABBBBFFFFGGGGGFGF42AEEAFAGEDHFGGEEEECEDHGGGGGE1ECFGHHGEFEEE?/FGGCEECHFCEEE/CFEEHGHC/B/BB@CGHF0?0>FGH10>GCF<GCG-<A<CEHCGFG0:GAH::BBGAEABGDGGGGBF/999FGA..;99;.ABBFBBFFFFFFF.;-:9;;;;FFFFF//B@;AFAFFF9.;--..9BFFFFFFF/;/9:9;9.-;9BFFBF/BFFF/////;AFA./;.9;
@M05620:37:000000000-D9766:1:1101:12817:3304 1:N:0:80
ACCACACCTTCTACAATGAGCTGCGTGTGGCTCCCGAGGAGCACCCCGTGCTGCTGACCGAGGCCCCCCTGAACCCCAAGGCCAACCGCGAGAGGATCCCCAGGTGAGTGGCCCGCTACCTCTTCTGTTGGCCGCCTCCCTCCTTCCTGGCCTCCCGGAGCTGCGCCCTTTCTCACTGGTTCTCTCTTCTGCCGTTTTCCGTAGGACTCTCTTCTCTGACCTTAGGCTCCTTTTGGACTCTGCAGGCTCTA
+
CCCDDDDCFFFFGGGGGGGGGGHHGGGEG2BGHGGGGGGGGHHHHGGGGGGGHHHHHHHGGGGGGGGGGGGHGHHGGGGHGHHHHGGGGGCG//?022=?FGC/F110?1?/>FDG@CFHHH000<00=0.0<AFGGGHGFCAB00;0;:;FG..CC--9-:BF?DDFF:F0009;0;/BF00;099BB000B-9;F9:F.0;9.00:9BFFBFFFFF00;:0900;0.:BFB00-;00/0;900A..;90
@M05620:37:000000000-D9766:1:1101:22565:3305 1:N:0:80
ACCACACCTTCTACAATGAGCTGCGTGTGGCTCCCGAGGAGCACCCCGTGCTGCTGACCGAGGCCCCCCTGAACCCCAAGGCCAACCGCGAGAAGACCAGGTGAATGGCCCGCTCCCTATTCTGGTGGCCGGCTCCCTCCTTCCCTGCCTCCCGGCGCTGCGCCCTTTCTCCATGGGTTTCTCTTCTTCCGTCTTCCGTACGACTCTCTTCTCTGCACTGCATCTCCCTTGGAAATCTGTCAGTTCCCGAT
+
CCCCCCBCFFFFGGGGGGGGGGHHGGGGHGHHHGGGGGGGGHHHHGGGGGGGHHHHHHHGGGGGGGGGGGGHHHHGGGGHGHHHHGGGGGGGG/?22??=?=?11@110?//-->CF011>1<0<=/.GC--;:AEGHFFFH0;/0;CA00EG.-=;---.-9:9@B0BF9B99;/.9.;BFF000900::0.::0090..:;9.AB0000;0F09;F0:;009009/;FBB0:0;000900;0;000..;
@M05620:37:000000000-D9766:1:1101:14824:3316 1:N:0:80
AGTGCCAGCTCTCAATCGCACAGGGGACCCAGGGCCTGGCCCCTCCATCCAGAAAACCTATGACCTCACCCGCTACCTGGAGCACCAACTCCGCAGCGTAGGAGTTGGGGAGGCGTGATGCGTTGGGGAAAGCCCGTCCTCCCCGTGGCGGGTTCTGGTACCTGATGGGGTGCGGAGGGGCTCTTTGGCTCCCCCCAGTCCCCCTGTCTAGTCTCTCTCCTGCCCTTAGATCGGCAGAGCCCACGTCTGAA
+
AAAAAFF1>FFFGBGGGGGCAAFCGGGAABGHBAFF/FHHCGGGGGH1GHHH1GFHHGH1GH2GHGHHHHGGG>EEHHHHGGHHHHHHGHHHCFCE>@?EEE1<FGHF?@FCC/</>E0?1<<CCECG.<>F<GHGGGCGHFGGGCEC?@AGAGGGGF;B;FFGFFFFEFA@B-;@>@??@@FFFFFFFFFEF?9@@FBFFFFF=FFFF/B/FBFFBBFFFEF-9/B/FFFFFF-9@?EFFE?F?EAB-B9
@M05620:37:000000000-D9766:1:1101:16802:3349 1:N:0:80
ACCACACCTTCTACAATGAGCTGCGTGTGGCTCCCGAGGAGCACCCCGTGCTGCTGACCGAGGCCCCCCTGAACCCCAAGGCCAACCGCGAGAAGATGCCCAGGTGAGTGGCCCGCTACCTCTTCTGGTGGCCGCCTCCCTCCTTCCTGGCCTCCCGGCGCTGCGCCCTTTCTCACTGGTTCTCTCTTCTGCCGTTTTCCGTAGGACTCTCTTCTATGACCTGAGTCTCCTTTGGAACTCTGCAGGTTCTA
+
BABCCCCBFFFFGGGGGGBFGGHHGGGAAEHHHFFEDGGGGHHHHGGFFEFGHHHHHHHEEGGGGGGGGGGHHHHGGGGHGHHHHGGGGG/BDGHFGFHHHHHG11FGG1?FHHGGGG?HHHHHHHHHHFDHHG@DGGHGHHGHHGGGGGAGGGGGGG?DGFFFFFFFFFFFFFFFFFFFFFFFFFFFBFFFFFDFFFFFFFFFFFFFFFFFFFF/BFBFFFF;BFFBFFFFFFFFFFFFFFFFFFFFFFB
@M05620:37:000000000-D9766:1:1101:16672:3350 1:N:0:80
GAGGCTGCTTTGGAAGAAACTCATAGATTACTGCAACAGTTCCCCCTGGACCTGGAAAAGTTTCTTGCCTGGCTTACAGAAGCTGAAACAACTGCCAATGCTACAGGATGCTACACGTAAGGACAGGCTCCTAGACGACTCCCCGGGCGTCCAAGAGCTGCTGCAACAATGGCAAGTAAGTCCGGCCTTTCCGCTTTAGCACTCTTGTGGATCCCCTTGAACAATTCTCAGCATTTGTACTTGTAAATGAC
+
>>AAAAFAFFDFFGGGFFGGDFDFEGGHHGHHHHHHHCHAEHHHHGGGHGHGHFHGHFFGFAFHDGDFHHHHHHGHHGHFFHHBFHHFHFHHFFFHHGHHGHHBE@CGH1FG2F1BEH0>01G0>//?BGFF1GHH//>/?F/?//</>//<<F1>G0GHBH11>FHHHHGHHEHGGHF00=0<@C-A/;CCGGGGGGGGGGGGBFGGFGEGFG/:/.;CC9FFG0=CFGFFFE/FFFFF/;BBF///9;/
@M05620:37:000000000-D9766:1:1101:20164:3351 1:N:0:80
GAGGCTGCTTTGGAAGAAACTCATAGATTCCTGCACCAGTTCCCCCTGGACCTGTAACCGTTTCTTGCCTGGCTTACAGAAGCTGAAACAACTGCCCCTGCTACCCTATGCGACCCGGAATGACAACCTCCTAGCCGCCTGGAACGGCGTACCAGAGCAGCTGAAACAATGGCAGGTAAGTCCGGCATTTCTCCTTTAGCACTCCTGTGGATCCCCTTGAACAATGCTCAGCATATGTACTAGTACCTGAC
+
11>>A1B>FFBBBGGC1BFFBBBFGGHHH3DFHH01BBFBDFHHHGAB/0B0BF1AF21ABEGHDFDFGHHHHH01BFGFBGHB@BGEH0FHHHHH/?/B/F1FFE1>11B//>/>>/E//B11B</CGFGBD11FC/BE//@<1/?<A--->11<.<///</00<0<G0<//:.-.0;;CG0ACGG-0000000;9000000;/C/0990F0/99C.;:BF/9;/B////9/9///;B9:///;99/9BF
@M05620:37:000000000-D9766:1:1101:14139:3355 1:N:0:80
ACCACACCTTCTACAATGAGCTGCGTGTGGCTCCCGAGGAGCACCCCGTGCTGCTGACCGAGGCCCCCCTGAACCCCAAGGCCAACCGCGAGAAGATGCCAAGGTGAGTGGCCCGCAACCTCTTCTGGTGGCCGCCTCCCTCCTCCCTGGCCTCCCGGGGCTCCGCCCTTTCTCACTGGTTCTCTCTTTTGCCGTTTTCCGAAGGACTCTCTTCTCTGACCTGGGTCCCCTTTGGAACTCTGCAGGTTCTA
+
CCBBBCCCFFFFGGGGGGGGGGHGGEGBEEHHGFGEDFFGGHGHHGGGGEFGGHGHGHHGGGGGGGGGGGGHHHHGGGGHGHHHHGGGDG<CGGHFGHFH22?F111<<F/FH/---->0<CGB=0DH<C.C.-C-.EHCCGDG/CE/C.F.;FG.D-----...ADBCFBFB//9/;BF//;/9/;////;/CDFFEFBF..@.../:/:FBB//9//;B//.://.;.;A/B/BF//:9///;AA//9/
@M05620:37:000000000-D9766:1:1101:13723:3368 1:N:0:80
GAGGCTGCTTTGGAAGAAACTCATAGATTACTGCCACAGGACCCCCTGTCCATGTAACCGTTTCGTGCCTGGCTGCCAGCAGCTGCAACCACTTCCCCTGCTACAGGATGCTCCCCGTACTGACCGGCTCCTCGCCGCCTCCCCGGGCGTCCCAGCGCTGCTGCAACCATGGCAAGTAAGTCCGGCCTTTCCGCTTTAGCACTCTTGTGGCTCCCCTTGACCCATTCTCAGCATTTGTACTTGTACCTGAC
+
AAABBBFBFFFFGGFGGGGGGGHBD5DD6D4FG5FGHHA22ABA2A2B3BF5A5DDBFGGEG3B1BB1BDFHHG1?BGG?GHHB33BGGBBFG3B@FHHFHGHGG@GG33F33FFEGEG//4FGEGGGGDFHFEGGGGGGGHFGGGGCG?CDGHHGGDGGGHHHHHFFGGGGGFGGGG0FFFFEGGGGGGGGGFFFFFFFFFFFFFFFFF.9FF:AFFFF/B;EFFFBFFFFFFFFF/BFFFFFF/;;FF9
@M05620:37:000000000-D9766:1:1101:21043:3379 1:N:0:80
AGTGCCAGCTCTCAATCGCACAGGGGACCCAGGGCCTGGCCCCTCCATCCAGAAAACCTATGACCTCACCCGCTACCTGGAGCACCAACTCCGCAGCTTGGCTGGGACCTATGTGAGTATCCAGCGTAGGAATCTGGGAGTTGGGGAGGAGTGAGGAGTTGGGGAAAGACAGTCCTAACCGTGGAGGGTTCTGGTAAATGATGGGGTGAGGAGGGGCTCTTTGGCTCCCACCAGTCCCCCTGTCTGGTCTA
+
AAAAAFFC?FFFGGGGGGGGGGHGGGGEEGDHFEEGAFGG2GGAGGHFFH3GBGFHHGFFHHGHHHHHHFFGGEEGHFHHHHHHHHFHEHHHGFGEGHHHEEHGDGHGGBFFFF3BFFHDHHHHHGBGFFHHFHGHHCGGGFGHGCGGGDAGHFDCCDCGHHC@EFHGHHECHHGFHEGCG9;999AGAFGFGGGFFFGGGGFGGGFCFFAFFD=-;BEBFFFBFFF?FFADE.BFFFEA-;:BFBB/;FB
@M05620:37:000000000-D9766:1:1101:19187:3442 1:N:0:80
ACCACACCTTCTACAATGAGCTGCGTGTGGCTCCCGAGGAGCACCCCGTGCTGCTGACCGAGGCCCCCCTGAACCCCAAGGCCAACCGCGAGAAGCGGAACCCAGTTGAGTGGCCCGCTACCTCTTCTTGTCGCCGCCTCTCTCCTTCCTCGCCTCCCGGCGCTGCGCCCTTTCTCACTTGTTCTCTCTTCGGCCGTTTTCCGGATCACTCTCTTCTCTGACCTGGGTCTCCTTTCGAACTCTGCTGGTTC
+
DDDDDDDDFFFFGGGGGGGGGGHHGFGGHGHHHGGGGGGGGHHHHGGGGGGGHHHHHHHGGGGGGGGGGGGHHHHGGGGHGHHHHGGGGGGGG/22/>/<A/?F=11>1>F<.>0.<A-<-CGH0=0C0<<0:C:C@-CG0<FGBG:0<00<--C.EGG-=D-9-.--<-</<FFBFF00<00<000<FF:.BDD9C.F.FFF-9.-./0<FF00<:0<F0<FB<..///:B0B:0..:<.BF0<0<B/00
@M05620:37:000000000-D9766:1:1101:12144:3456 1:N:0:80
ACCACACCTTCTACAATGAGCTGCGTATGGCTCCCGAGGAGCACCCCGTGCTGCTGACCGAGGCCCCCCTGAACCCCAAGGCCAACCGCGAGAAGCCCAGGTGTGTGGCGCGCTCCCTCTTCTGGTGGCTGCCTCCCTCCTTCCTGGCCTCCCGGCGCTGCGCCCTTTCTCCCTTGTTCTCTCTTCTGCCGTTTCCCGTCGGACTCTCTTCTCTGCCCTGCGTATCCTTCTGATCTCTTCCGGTTCTCGAT
+
>1>AAAAAFFFBFGG1AABBGDAGEA0BFGGGGFFEGGGCGHHHHGGGEEGGHHHHHHHGCGGGGCGGGGGHHGHGGGGHGFHHHGEEGGCCCGF<C/??A1<1??FCE/<>C-AEGCGFGFFG<0=A..:=G0CGECGCFCHHG0/C.0;AEB?@@9-@B@-;--99//BFFF/-;F/;99/9FFFBB9@-99///;-;9-@-;/;/BFFFFBFFF-/-9@A---;///;//9;/;//;F?;9--;/;9;
@M05620:37:000000000-D9766:1:1101:15073:3457 1:N:0:80
GAGGCTGCTTTGGAAGAAACTCCTAGATTACTGCAACAATTCCCCCTGGACCTGGAAAAGTTTCTTGCCTGGCTTACAGAAGCTGAAACAACTGCCAATGCTCCAGGATGCTACCCGTGAGGAAAGGCTCCTAGAAGACTCCACGGGAGTAAAAGAGCTGCTGAAACAATGGCAAGTAAGACAGGCATATCCGCTTTAGCACTCTTGTGGATCCCATAGAACCATTCTCAGCATTTTTACTTGTAACTGAC
+
>3A>>>CACBB@G4BB4B4GGG4GF5BFGABDGH44A22ADDDBBAEEFHHHGBCB33BGFFH5DFD5BBAFFGF33BBFGH@GHBFHGHGHHHHGHHHHBFDGF3B?G3FFG32B>?/?/0B2F00?BFFHH4G33B33BBF2//><><FDFF2<F0?G1F11<DFGH1GGH<>F=FG11>FGGGH00=<D.EFCEHH00GGH0:GFGDG00C/00/0;;0.:00;9;9C/;00;0CAB09CBGE00;B;
@M05620:37:000000000-D9766:1:1101:21542:3484 1:N:0:80
ACCACACCTTCTACAATGAGCTGCGTGTGACTCCCGAGGAGCACCCCGTGCTGCTGACAGAGGCCCCCCTGAACCCCAAGGCCAAACGCGAGAAGCCTAGGTGAGTGGCACGCTACCTCTTCTGGTGGCCGCCTCCCTCCTTCCTAGCATCCAGGAGCTGCGCACTTTCTCCCTGGTTCTCTCTTCTGCCGTTTTCCGTAGGACTCTCTTCTCTGCCCTGCGTCTCCTTTGGAACTCTGCCGGTTCTCGAT
+
AAAAAAAAFFFFGFGGF1BAF1GBE0E0032D1BGE?F/EAHHHHG/AA/B/BGFFHGHHHHEG/BFGGGGH1FHGGGE/?CHHH0/EE/>>EFHGF1BBFGH1F1<FFGHCGCGGGHHHH1?GDG0><0<@CGGHG/<CGBGFG0=:CCFHGFGC.CCGHG;-9AGBBFB0F909/CFFFGG0FGGGGGA99BEFFFF?B?BBFF:BFFFFFFFFFEFF-9;@BFFFFFFFFFFFF/9;/@=@F-;BEF9
@M05620:37:000000000-D9766:1:1101:13580:3532 1:N:0:80
ACCACACCTTCTACAATGAGCTGCGTGTGGCTCCCGAGGAGCACCCCTTCTGCATACCGATGCCCCCCCGCACCCCCAGGACAACCGCCTGAACCCCTGGTGAGTGGCCTGCTTCCTGTTCTGGTGGCCGCCTCCCTCCTTCCTGGGCTCCCGGCGCTGCGGGCTTTCTCACTTGTTCTCTCTTCTGGCGCTTTCCGTTGGGCTCTCTTCTCTGCCCTGAATTTCCTATGGCAGTCCGCCGGTTCTCGCTC
+
AAA?A?AAFFFFG3GGBG1AFBGFEAA000FG1CFE0EG?AGGGHG//BB1B12DABG/A/B/FGCEEE//>EEEGGE?F//0BGG/////01?//?/???01??F//F??0<11<111>F11<>0.0.-<-CACEBGC/00:00/.:/.9;A--;--;?--99-ABBFF/B9//:/;9/9//99/9B/9-;-:9B-9/:-----/////9//://;:--////;//:/;/;/-;9/-;-9@---//-;-:
@M05620:37:000000000-D9766:1:1101:8265:3555 1:N:0:80
GAGGCTGCTTTGGAAGAAACTCATAGATTACTGCAACAGTTCCCCCTGGACCTGGAAAAGTTTCTTGCCTGACGTACAGTCTCATACACAACTACCACGGCTAAAGGCTGCTCAGCATACAACCCGACTGCTCGCAGCCACCCCCGTCGTACCCGCGCTGCTGACCCACTGGACAGTACGTCAGGACTTTCAGCTTTAGCACTCACGTGACTCACATAGAACCATAATCATCATTGGTACTTGTACATGAC
+
A?A>AAFABDDFG4BA4BBGGGGHH5ADF5FFDGB4FGHHHHFHHGGGG2BGFFH2AAGGADFGG5DBFGG2B11A1E55ADD5DD@3F3B1@3BF331>/>1@B3@13B1BB43B33?B33B/?///>/BB??>C</F0<@C<//?<</FG.<.AC<<AEHHD//CC:C0;:.C.=00;CCEG/9:CFFFGGBFGGCFF0;;C//:F..;=CFFF//:://.;//9/;//;//;///;;//::/BFFF//
@M05620:37:000000000-D9766:1:1101:9238:3557 1:N:0:80
ACCACACCTTCTACAATGAGCTGCGTGTGGCTCCCGAGGAGCACCCCGTGCTGCTGACCGAGGCCCCCCTGAACCCCAAGGCCAACCGCGAGAAGATGCCCAGGTGAGTGGCCCGCTACCTCTTCTGGTGGCCGCCTCCCTCCTTCCTGGCCTCCCGGAGCTGCGCCCTTTCTCACTGGTTCTCTCTTCTGCCGTTTTCCGTAGGACTCTCTTCTCTGACCTGAGTCTCCTTTGGAACTCTGCAGGTTCTA
+
CCCCCCCCFFFFGGGGGGGGGGHHGGGGHGHHHGGGGGGGGHHHHGGGGGGGHHHHHHHGGGGGGGGGGGGHHHHGGGGHGHHHHGGGGGGGGGHHHHHHHHGGHHHFHHGGHHCGGGGHHHHHHHHHHHGHHGGGGGHGHHGHHGGGGGFGGGGGGF;?BFGGGGFFFFFFFFFFFFFFFFFFFFFFFFFFFFDFFFFFFFFADFFFFFFFFFEFFF0FFFFB/BFFFFFFFFFFFFFFFFFFFFFFFFB
@M05620:37:000000000-D9766:1:1101:16467:3578 1:N:0:80
ACCACACCTTCTACAATGAGCTGCGTGTGGCTCCCGAGGAGCACCCCGTGCTGCTGACCGAGGCCCCCCTGAACCCCAAGGCCAACCGCGAGAAGATGCCCAGGTGAGTGGCCCGCTACCTCTTCTGGTGGCCGCCTCCCTCCTTCCTGGCCTCCCGGAGCTGCGCCCTTTCTCACTGGTTCTCTCTTCTGCCGTTTTCCGTAGGACTCTCTTCTCTGACCTGAGTCTCCTTTGGAACTCTGCAGGTTCTA
+
BBBBBBBBFFFFGGGGGGGGGGHFGEGFFFHGHGGGGGGGGHHHHGGGEEGGHHHHHHHGGGGGGGGGGGGHHHGGGGGHGHHHHGGGGGGGCGHHHHHHHHHFGGHHFHGGHHGGGGGHHHGHHHHHGGGHHGGGGGHGHHGHHGGGGGGGGGGGGD@DBFGGGGFFFFFFFFFFFFFFFFFFFFFFFFFFFFDFFFFFFFFFFFFFFFFFFFFFFFFFFFFFFFFFFFFFFFFFFFFFFFFFFFFFFFF
@M05620:37:000000000-D9766:1:1101:13148:3580 1:N:0:80
AGTGCCAGCTCTCAATCGCACAGGGGACCCAGGGCATGGCCCCTCCATCCAGAAAACCTATGACCTCACCCGCTACCTGGCGCACCAACTCCGCAGCTTGGCTGGGATCTGGGCGTTGTGTCGGCGTGAGGAGTTGGGGCCCGCCCGTCCTCCCCGTGGAGGGTTCTGGTACCTGATGGGGTGCGGCGGGGCTCTTTGGCTCCCGCCAGTCCCCCTGTCTGGTCTCTCTCCTGCCCTTAGCTCGGGCGCGC
+
AAAAAFFFAFFFGFGGG1FF100BFGEEEGEHBAEAGH00FGGHGG0D1BBGG01BFEHHHHHHHGGHCGGGG>EEGHHH0EEGGGHEE0FGE/EGE0BFFHHGGGHGGHHHH/B>BC/?02?C@CCG.CGHC<GHHG?.<-CC:ACGCGGBFFGA9E-9;EA..CFGG;BBBFFFFFFFFF@-@@-@=;@@@-BBFFFFFF?---@@=BFFFFB@EFFFFF//FFFFFFFFFBFE//99//BB@----9-
@M05620:37:000000000-D9766:1:1101:22583:3592 1:N:0:80
GAGGCTGCTTTGGAAGAAACTCATAGATTACTGCCACAGTTCCCCCTGGACCTGGAACCGTTTCTTGCCTGGCTTCCAGAAGCTGCAACAACTGCCCATGCTACAGGATGCTCCCCGTAAGGACCGGCTCCTCGCCGCCTCCCCGGGCGTCCCAGCGCTGCTGCAACCATGGCAAGTAAGTCCGGCCTTTCCGCTTTAGCACTCTTGTGGATCCCCTTGAACCATTCTCAGCATTTGTACTTGTAACTGAC
+
A1>AAAFAFF3@F1BB1BFGGGHFFFFGHBFGGH0BBFF1BFHHHGEF/BBFGF0GG1/AAEEGFHFHHHHHHHG0GHH1GGHGHFHHHFFGFFGGGFHHHGHH1BFGGHHHDHGGGGG/0BGHH/>BCCFHFCCGGCGCFHC/<AC<CGGCGHHGGGGGCH0GHHH.CFGGG9FGGGGG0FGGGG@BBFGGGGFFFFFFFFFFFFFFFFFFFF-E-AFFBFFFFFFFFFFFFFFFFFFFFFFFF/:BBFB
@M05620:37:000000000-D9766:1:1101:17540:3593 1:N:0:80
GAGGCTGCTTTGGAAGAAACTCATAGATTACTGCAACAGTTCCCCCTGGACCTGGAAAAGTTTCTTGCCTGGCTTACAGAAGCTGAAACAACTGCTAACGCTAAGGGATGCTCCCCATAAGAACCGGCTGCTCGACGACTCCCCGGGAGACACAGCGAAGCTGCACACATGGCCCGGACGTACGGCCTTTCCGCTTTAGCACTAACGAGGCTCAGCATGACCACTTCTCAGCATTAGTACTTGTACATGAC
+
>>ABAAFBFFFFGGGGAGGGGGHHGHHHHGHHHHFEGHHDFGHHHGEGHHHHFGFHHF2FFHGHGHHHHHHHHHEGHHHGHHHFGBHHHGHHGHG4B431>1EE3B1F2??33BF/22BB?332?/////?23?///<///@?///><-.>000><C--<<00<:/0:.00/.:.--9-9;.9-.=-.;C09C..;.9////;9//..99BFFB;;/;B//9/9BF9B/;//////9//;//;;FFFB/;/
@M05620:37:000000000-D9766:1:1101:11250:3616 1:N:0:80
ACCACACCTTCTACAATGAGCTGCGTGTGGCTCCCGAGGAGCACCCCGTGCTGCTGACCGAGGCCCCCCTGAACCCCAAGGCCAACCGCGAGAAGATGCCCAGGTGAGTGGCCCGCTACCTCTTCTGGTGGCCGCCTCCCTCCTTCCTGGCCTCCCGGCGCTGCGCCCTTTCTCACTGGTTCTCTCTTCTGCCGTTTTCCGTAGGACTCTCTTCTCTGACCTGAGTCACCTTTGGAACTCTGCAGGCTCTA
+
BABBBBBBFFFFGGGGGGEGGGHHGEGBEEHHHFFFDGEFF2BBGGGGGEGGFHHHHHGEGGGGGGGGGGGHHHHGGGGHGHHHHGGGGG/BDGHFGFHHFFFFGHGFG1<FFGCGG?-<FHFHHH0<0<<CGCCGGGEEHHGH0;FG0FFGGGGGGG--=D-;@DF-@FFFF/;FFFFFFBF/BFFF9BBFFD9AFFFFF/9A?/BFFFFFFF/;BB/FFF./;;F/;FFFFFFFFFFFFFFFF..;FF;
@M05620:37:000000000-D9766:1:1101:19926:3619 1:N:0:80
ACCACACCTTCTACAATGAGCTGCGTGTGGCTCCCGAGGAGCACCCCGTGCTGCTGACCGAGGCCCCCCTGAACCCCAAGGCCAACCGCGAGAAGATGCCCAGGTGAGTGGCCCGCTACCTCTTCTGGTGGCCGCCTCCCTCCTTCCTGGCCTCCCGGAGCTGCGCCCTTTCTCACTGGTTCTCTCTTCTGCCGTTTTCCGTAGGACTCTCTTCTCTGACCTGAGTCTCCTTTGGAACTCTGCAGGTTCTA
+
ABABBBBBFFFFGGGGGGGGGDBGGGGGHGHHHGGGGGGGGHHHHGGGEGGGHHHHGHHGGGGGGGGGGGGHHHHGGGGHGHHHHGGCGGGGGGHHGHHHHHHGGFGFGHGGHH@CGGGHHHHHHHBGHHGHHCCGGGHGHHGHHGGFCFFGGGGGGG-DDFFFGGFFFFFFFFFFFFFFFFFFFFFFFFFFFFDDFFFBDBADDFFFFFFFFFFFFBFFFFBFFFFBFFFFE9BFFFFFFBBFFFFFFFF
@M05620:37:000000000-D9766:1:1101:20412:3665 1:N:0:80
ACCACACCTTCTACAATGAGCTGCGTGTGGCTCCCGAGGAGCACCCCGTGCTGCTGACCGAGGCCCCCCTGAACCCCAAGGCCAACCGCGAGAAGATGAACCCAGGTGCGTGGCCCGCTCCCTCTTCTGGTGGCCGCCTCCCTCCTTCCTGGCCTCCCGGCGCTGCGCCCTTTCTCACTGGTTCTCTCTTCTGCCGTTTTCCGTAGGACTCTCTTCTCTGCCCTGCGTCTCCTTTGGAACTCTGCCGGTTC
+
CCCCCCCCBFFFGGGGGGADGGHHGGGA4EHFHGGG?FGGCHHHHGGGDEGGEHGHHHHAFCCGGGGGGGGHHHHGGGGGGHHHHGGGGGBDGGHGFHHHHGG=GEHHGGGGGGGHGGG?EGHHHHHHGHHHGHHGGGGGGFGGFGGGGGGFGGGGGEGGGFFFFFFFFFFFFFFFFFFFFFFFFFF:BFFFFFFFDFFFFFFF;DDFFFFFFFFFFFFF0B.BFADAFDFFFFFFFFBFFFFFF;@DFF.
@M05620:37:000000000-D9766:1:1101:20257:3675 1:N:0:80
ACCACACCTTCTACAATGAGCTGCGTGTGGCTCCCGAGGAGCACCCCGTGCTGCTGACCGAGGCCCCCCTGAACCCCAAGGCCAACCGCGAGAAGCCGAGGTGCCCGGCACGCTCCCTGTTGTGGTCGCCGCCTCCCTCCTGCCTGGCCTACCGGCGCTGCGCCCTTTCTCACTGGTTCTCTCTTCTGCCGTTTTCCGTAGGACTCTCTTATCTGACCTGCGTCTCCTTTGGAACTCTGCCGGTTCTCGAT
+
BBBBBBBBFFFFGGGGGGGBGEHFFGGGHGGHHGGGGGGGGHHHHGGGGGGGDGHHGHHGGG?EGGGGGGGHHHHGGGGHGHHHHGGGGGFGGGHHC/<>@DGB?<<@-ACC-CDDCG00=0/.::0:;;;BBDDGG/FD/9/FF0CFFFFFGGDFFF--ABBDBDFB/99/;:/9B9:FFFFFFFFFFFD.9B.BBD/.AD/;BFFFFF//BFFFFFFF.-;@ABB//:/;/9;F///9/=-;.;/99B9
@M05620:37:000000000-D9766:1:1101:21797:3680 1:N:0:80
ACCACACCTTCTAAAATGAGCTGCGTGTGGCTCCCGAGGAGCACCCCGTGCTGCTGACCGAGGCCCCCCTGAACCCCAAGGCCAACCGCGAGAAGCCCAGGTGAGTGGCCCGCTCCCTCTTCTAGTGGACGCATCCCTCCTTCCTGGCCTCCCGACGCTGCGCCCTTTCTCACTGGTTATCTCTTATGCCGTTTTCCGTAGGACTCTCTTCTCTGCCCTGAGTCTCCTTTGGAACTCTGCCGGTTCTCGAT
+
AA@1AAAACFFFG3B13EE1E1BCE00AA0GH1FFCE/E?EHGHHGCGEEGGHBB1FHFE?EGGF/EGGGG0G>FEGGCC//GF/FA/B/>//<?FG?<FF??DGHHGGFGCGG?C.0</=GG0=0=C0<C@-=CCHH/./:;CGHH.CF.E?C.=:-CAC@=B@@F/9/;F/BBBBB/BFFFFF/BFBF@9BFFFFF/---:;FFFFE/;B/BFBFEFF-BFFFFFBFB/B9;FFFFFFF@@@BEFBEFB
@M05620:37:000000000-D9766:1:1101:11519:3684 1:N:0:80
ACCACACCTTCTACAATGCGCTGCGTGTGGCTCCCGAGGAGCACCCCGTGCTGCTGACCGAGGCCCCCCTGAACCCCAAGGCCAACCGCGAGAAGATGAACCCAGGTGCGTGGCCCGCTCCCTCTTCTGGTGGCCGCCTCCCTCTTTCCTGGCCTCCCGGCGCTGCGCCCTTTCTCACTGGTTCTCTTTTCTGCCGTTTTCCGTGGGCCTCTCTTCTCTGCCGTGCGTCCCCTTTGGAACTCTGCGGGTTC
+
BBBBBBB>CFFFGGGGGG4AFGGGGGGAAEGFGFEE?EEGDHHHHGG0EEEGEHGHHHG>>E?FGGGGGGGHFHHGGGGHGHHHHGGFDG/<BGF2FGHHHG//?F1?1>>A-C0>-<<CDGHGHH0C0GGGGGH@CDAEGFFF/9;C0C9BAFFFG.:AFD--;DBFFAFFFFFF/BFF.BFFFFF9;BFBFF/;ADFFF/;B;99.;EFFFFFFFBFFFF-;@.9;;-9:BFFFBBBBF/:BF;9-:E.
@M05620:37:000000000-D9766:1:1101:22237:3685 1:N:0:80
ACCACACCTTCTACAATGAGCTGCGTGTGGCTCCCGAGGAGCACCCCGTGCTGCTGACCGAGGCCCCCCTGAACCCCAAGGCCAACCGCGAGAAGATGACCCGCTCCCTCTTCTGGTGTCCGCCTCCCTCCTTCCTGGCCTCCCGGAGCTGCGCCCTTTCTCCCTGGTTCTCTCTTCTGCCGTTTTCCGTCGGCCTCTCTTCTCTGACCTGAGTCTCCTTTGGAACTCTGCAGGTTCTAGCTCGGACGCGC
+
BBBBBBBBFFFFGGGGGGGGGFHFGAEB4EGHCFGGDGGGDHHHHGGGGGGGGHGFHHHGGEFGGFGGGGGFHFHGGGGHGFHHHGFFGGFC@GFHFGDGHHG>A/??GFGGHHHFHHHHGDFGAEHGH<EGHHGGGHHHHHHEDGGGGGGGGGGGGGGGGF;CFFGGFFFFFFFFFFFFFFDDFFFBDF.;@-;DFFFFFFFBFFBBFFFFFFFFFFFFFFEFBFFFFFFBFFFFF//:BFBD-.;9-9-
@M05620:37:000000000-D9766:1:1101:20243:3690 1:N:0:80
ACCACACCTTCTACAATGAGCTGCGTGTGGCTCCCGAGGAGCACCCCGTGCTGCTGACCGAGGCCCCCCTGAACCCCAAGGCCAACCGCGAGAAGATTAGGGGGCCGGCACGCTCCCTCTTCTGTTGCCCGCCTCCCCCCTCCCTGCCCTCCCGGCGCGCCGCCCTTTCTCCCTTGTCCTCTCTTCTGCCGTTTTCGGTAGGATTCTCTTTTCTGACCGGCGTTTCTTTGGCACCTCGCCCGGTTTTGGAT
+
CDCDCCCDFFFFGGGGGGGGGGHHGFGEGGHHHGGGGGGGGHHHHGGGGGGGHHHHHHHGGGGGGGGGGGGHGHHGGGGHGHHHHGGGGGDGGGH222?F20<//->-@F-.-.<E.:/C000<00:0<:.=-.;E..=-A.C./;.C.0.;9D--------;;-;FB009B/B0/;0090:/B000;B0:ADFAF--..;;00:90;B00000:0;/--;---:B00;0/0;;./..--.;-;.:..;00
@M05620:37:000000000-D9766:1:1101:17717:3726 1:N:0:80
ACCACACCTTCTACAATGAGCTGCGTGTGGCTCCCGAGGAGCACCCCGTGCTGCTGACCGAGGCCCCCCTGAACCCCAAGGCCAACCGCGAGAAGATGACCAGGGGAGTGGCCCGCTACCTCTTCTGGGGGCCGCCTCCCTCCTTCCTGGCCTCCCGGAGCTGCGCCCTTTCTCACTGGTTCTCTCTTCTGCCGTTTTCCGTAGGACTCTCTTCTCTGACCTGAGTCTCCTTTGGAACTCTGCAGGGTCTA
+
CCCCCCCCFFFFGGGGGGGGGGHHGGGGHGHHHGGGGGGGGHHHHGGGFGGGHHGHHHHGGGGGGGGGGGGHHHHGGGGHGHHHHGGGGGGGGGHHHH2?GGG=<CGA?G<<0G<A---<0DG0<GD0/;--:-A9:C9E/CA/;990;/.;0=;E.;-;@.;9@FAC-/BFFFBF;0/00:BFFFF;BFB09:;.;EB0.::.9:0:BFFFFFFFFB00F09:B00;F;90;0/000:;F:00:9-//;0
@M05620:37:000000000-D9766:1:1101:17740:3733 1:N:0:80
ACCACACCTTCTACAATGAGCTGCGTGTGGCTCCCGCGGAGCACCCCGTGCTGCTGACCGAGGCCCCCCTGAACCCCAAGGCCAACCGCGAGAAGCTGAACCCAGGTGAGTGGCCCGCTACCTCTTCTGGTGGCCGCCTCCCTCCTTCCTGGCCTCCCGGAGCTGCGCCCTTTCTCACTGGTTCTCTCTTCTGCCGTTTTCCGTAGGACTCTCTTCTCTGACCTGAGTCTCCTTTGGAACTCTGCAGGTTC
+
>A>AAAB>FFCFGGGGGGDBFAGFEEEG4ABGFFFF2EFE0EGGHGGEBEEF5BGGGGHE>>/>FFGGGGGGFGHGGGDGFHHHH/DGGGCCCDG1?<F<<<CFC.>FHGFGFFGGGCCG@/;;::CGCCCFDGFGGCF.AEGGE9CFGFFFFGGGGF??-@@AFFFCFFFFFFFFFFFFF;BFFFFFBBBFFFFF.ABEFF.9A9ABBFBFB9BFFFFFEFFBFBBFBFBFFBB/////B;FFFB/..9/
@M05620:37:000000000-D9766:1:1101:15077:3736 1:N:0:80
AGTGCCAGCTCTCCATCGCACAGGGGACCCAGCGCCTGGCCCCTCCAGCCAGAAAACCTATGACCTCACCCGCTACCTGGAGCACCCACTCCGCAGCGTAGGAGGTGGGGAGACGTGATGCGTTGGGGGAAGCCCGTCCTCCCCGTGGCGGGCTCTGGTACCCGATGGGGTGCGCAGGGGCTCTTGGGCTCCCCCCAGTCCCCCTGTCTGGTCTCTCTCCTCCCCTTAGACCGGCAGAGCCCACGAGTGAA
+
>A>>>FF11CFFGCGFFEAAE?FAF0B0AA0A00AA/BFG0FG/EFG1AE0B0FCCGG01BB2FHDB1F00>E>/>G1FF0BFHHH/?E00B/E?/>/?///10/??/C?/>//////01?>/?<<-@--<<.GHG-;:AH/CCC:.A--;A--;/9F/;/9/;99-------9-9-@@-@@E///;--9--:--9--;//BEB--BBFBF///;/;;9/;-/9;-A/9//9@;@----/;--:@----//
@M05620:37:000000000-D9766:1:1101:17183:3751 1:N:0:80
ACCACACCTTCTACAATGAGCTGCGTGTGGCTCCCGAGGAGCACCCCGTGCTGCTGACCGAGGCCCCCCTGAACCCCAAGGCCAACCGCGAGAAGATGCCCAGGTGAGTGGCCCGCTACCTCTTCTGGTGGCCGCCTCCCTCCTTCCTGGCCTCCCGGAGCTGCGCCCTTTCTCACTGGTTCTCTCTTCTGCCGTTTTCCGTAGGACTCTCTTCTCTGACCTGAGTCTCCTTTGGAACTCTGCAGGTTCTA
+
BCBCCBCBFFFFGGGGGGGGGGHHGGGEHGHHHGGGGGGGGHHHHGGGFGGGHHHHHHHGGGGGGGGGGGGGHHHGGGGHGGHHHGGGGGGGGGHHHHGHHHHFHHHHGHGGHHGGGGGHHHHHHHHHHHGHHGGGGGHGHHGHHGGGGGGGGGGGGGAGGGFFGGFFFFFFFFFFFFFFFFFFFFFFFFFFFFADFFFFFFFDFFFFFFFFFFFFFFFFFFFFFFFFFFFFFFFFFFFFFFFFFFFFFFF
@M05620:37:000000000-D9766:1:1101:19512:3781 1:N:0:80
AGTGCCAGCTCTCAATCGCACAGGGGACCCAGGGCCTGGCCCCTCCATCCAGAAAACCTATGACCTCACCCGCTACCTGGAGCACCAACTCCGCAGCTTGGCTGCCACCAATGTGAGTATCCAGCGTAGGAATCTGGGAGTTGGGGAGGAGTGAGGAGTTGGGGAAAGACAGTCCTAACCGTGGAGGGTTCTGGTAAATGATGGGGTGAGGAGGGACTCTTTGGCTCCCACCAGTCCCCCTGTCTGGTCTA
+
A3>>AFFFBFFFGGGGFEGEEGF4AE2EAEGHDFGGFFHH2GEGGGFHFFBED33AGECEEH5GHHFEHHH@?>/FHHGFCBGG1GHCF3GFA?E@E3GGEFH//0BFG/?BBGHHHH2?BBGBGC/BC?BFHHGHHHFFDHFCCCGGGG.><=GGHDGGBBDGGGHHHHHHHHHHHHGHGECGDGGGDFFGGGFGGGGGGGGGGGFBEF.BAFB.;9BFFFFFBFFEFFFFFFFFFFFFBFFFFF/FFF9
@M05620:37:000000000-D9766:1:1101:11615:3800 1:N:0:80
ACCACACCTTCTACAATGAGCTGCGGGTGGCTCCCGAGGAGCACCCCGTGCTGCTGACCGAGGCCCCCCTGAACCCCAAGGCCAACAGCGAGAAGATGCCCAGGTGAGAGGCCCGCTACATCTTCTGGTGGCCGCCTCCCTCCTCCCTGGCCTCCCGCCGATGCGCCCTCTCTCACTGGTTCTCTCTTCTGCCGTTTTCCGTAGGACTCTCTTCTCTGACCTGAGTCTCCTTTGGAACTCTGCAGGTTCTA
+
AAAAAAAAFFFFGGGD3FBEGCHHG0AAA0BG1FF?AEG?EHHHHGEEE/BFGHFCHHGE?FEGG/EEGGG0GCHGGG/G//FGHG/<FC///?BF111<<C//?FHF1??ACE-<-AC0DHFFHH00=G.<<@@:.A.;GFAB//.90..:B.99A--;-;---99@-A-9BFBFBFFBFFF9/99//;9/9@999A9B?9-;-/9/BFFFFFFFF//9/;-/;9;;B/;99FE//FFBFB/BF-;FFFB
@M05620:37:000000000-D9766:1:1101:11632:3807 1:N:0:80
ACCACACCTTCTACAATGAGCTGCGTGTGGCTCCCGAGGAGCACCCCGTGCTGCTGACCGAGGCCCCCCTGAACCCCAAGGCCAACCGCGAGAAGATGCCCAGGTGAGTGGCCCGCTACCTCTTCTGGTGGCCGCCTCCCTCCTTCCTGGCCTCCCGGAGCTGCGCCCTTTCTCACTGGTTCTCTCTTCTGCCGTTTTCCGTAGGACTCTCTTCTCTGACCTGAGTCTCCTTTGGAACTCTGCAGGTTCTA
+
CCCCCCCCFFFFGGGGGGGGGGHHGEGGHFHHGGGFFGGGGHHHHGGGGGGGHHHHHHHGGGGGGGGGGGGFHHHGGGGHGGHHHGGGGGDCCGGGHHHHHHHGHHHHHHGGHHGGGGGHHHHHHHHHHHGHHGGGGGGGHHGHHGGGGGGGGGGGGG?DDGGGGGFFF/BFFFFFFFFFFFFFFFFFFFFFFFDFFFFFFFFFFFFFFFFFFFFFFFFFFFFFFFFFFFFFFFFFFFFFFFFFFFFFFFF
@M05620:37:000000000-D9766:1:1101:18801:3813 1:N:0:80
ACCACACCTTCTACAATGAGCTGCGTGTGGCTCCCGAGGAGCACCCCGTGCTGCTGACCGAGGCCCCCCTGAACCCCAAGGCCAACCGCGAGAAGATGACCCAGGTGAGTGGCCCGCTACCTCTTCTGGTGGCCGCCTCCCTCCTTCCTGGCCTCCCGGAGCTGCGCCCTTTCTCACTGGTTCTCTCTTCTGCCGTTTTCCGTAGGACTCTCTTCTCTGACCTGAGTCTCCTTTGGAACTCTGCAGGTTCT
+
CCBCCCCCFFFFGGGGGGGGGGHHGGGEFGHHHGGGGGGGGHHHHGGGGGGGHHHHHHHGGGGGGGGGGGGHGHHGGGGHGHHHHGGGGGFGGGHHHHHHHHHGFGHHHGHGGHGGGGGGHGEHHHHHGHHGHHGGGGGHGHHGHGGGGGGGGGGGGGGGGGGGGGFFFFFFFFFFFFFFFFFFFFFFFFFFFFFFFFFFFFFFFDFFFFFFFFFFFFFFFFFFFFFFFFFFFFFFFFFFFFFFFFFFFFF
@M05620:37:000000000-D9766:1:1101:22569:3853 1:N:0:80
ACCACACCTTCTACAATGAGCTGCGTGTGGCTCCCGAGGAGCACCCCGTGCTGCTGACCGAGGCCCCCCTGAACCCCAAGGCCAACCGCGAGAAGATGAACCCAGGTGAGTGGCCCGCTACCTCTTCTGGTGGCCGCCTCCCTCCTTCCTGGCCTCCCGGAGCTGCGCCCTTTCTCACTGGTTCTCTCTTCTGCCGTTTTCCGTAGGACTCTCTTCTCTGACCTGAGTCTCCTTTGGAACTCTGCAGGTTC
+
AAAABBBBFFFFGGGGFGCDG5GHGEEFH?GHCFGCEGG2EGGHHGGGG?GGBHHFHHHGEGGEGEGGGGGHEEHGGFGH/EGHHG?/CCGCCGFBD<?>1FACFFFHB0FGC/FG-CG--CGGFHHFGGHGACG@--.C.EHHGGFGGFF/..CAGGA--ABG//9-;-9BFFFFFFF/.B/B9FFFFFF//BFB;DFEF9ABA..9FFFFFFEFFF/:/9B/BBFBBFFFF9FFFFFFFFFFFBFF.9/
@M05620:37:000000000-D9766:1:1101:20544:3970 1:N:0:80
ACCACACCTTCTACAATGAGCTGCGTGTGGCTCCCGAGGAGCACCCCGTGCTGCTGACCGAGGCCCCCCTGAACCCCAAGGCCAACCGCGAGAAGATGCCCAAGGTGGGTGCCCGGTAACTCTTTTTGGTGGCGGCTTCCTCCTTTCCTGGCTCCCGGGGGTTCGCCCCTTCCTACCTGGTTCTCTTTTCTGCGGTTTCCGGTGGGCCCTTCTCTTCTGCCTTGGGTCTCCTTTGGAACTTTGAGGTTTCT
+
AAABAAA>BCBFGFFGGFGGFGGHGEFABEGBBBF2AEAEGHDBFEGGABEFHGAGHHH0>@FEGGGGGEGG3GHEEFEHGHGHHGGGDB<BGDHFH22?F2/</11///?.>F<---.<=00==<0<-.<.C--;--9F00;9;0;00;/;/0;C.:-9---.--;A-;F.///;./;.B//////;////;--;DF/;.---;-..-./.9/;/////B9/9/....;/BF/B/B///////../9//9
@M05620:37:000000000-D9766:1:1101:22763:3984 1:N:0:80
ACCACACCTTCTACAATGAGCTGCGTGTGGCTCCCGAGGAGCACCCCGTGCTGCTGACCGAGGCCCCCCTGAACCCCAAGGCCAACCGCGAGAAGATGCCCAGGTGAGTGGCCCGCTACCTCTTCTGGTGGCCGCCTCCCTCCTTCCTGGCCTCCCGGAGCTGCGCCCTTTCTCACTGGTTCTCTCTTCTGCCGTTTTCCGTAGGACTCTCTTCTCTGACCTGAGTCTCCTTTGGAACTCTGCAGGTTCTA
+
AAABB??ACFFFGGFGFGFGGFGHGEGEEDGHHGGGGEG2EG2GGGEGEEGFGFHFHHBG0ECEFGGGGGGFHHHGGGFHGHHH/FGGGGGGGGHFHHHHHHHEGCFGHHGGHHGGGGGHHHHHHHGHHGCHHCGGGGHGHHGHHGGGGGGGGGGGGBB@BGGF@@FBBFFFFFFFFFFFFFFFFFFFFFFFFBFDFFFFFF?:DFFFFFFFFFFFFFBFFFFFFFFFFFFFF/BF/BFFFFF/BFFFFF;
@M05620:37:000000000-D9766:1:1101:23015:3994 1:N:0:80
AGTGCCAGCTCTCAATCGCACAGGGGACCCAGGGCCTGGCCCCTCCATCCAGAAAACCTATGACCTCACCCGCTACCTGGAGCACCAACTCCGCAGCTTGGCTGCGATCTGGGAGTTGGGGAGGAGTGAGGAGTTGGGGACAGACCGTCCTAACCGTGGAGGGTTCTGGTAAATGATGGGGTGAGGAGGGGCTCTTTGGCTCCCACCAGTCCCCCAGTCTGGTCTATCTCCTGCCCTTAGATCGGACTAGC
+
A?AAAFDFBFFFGGGGGFGGGCHCGGGGGEFGFFGEFGHGFHGHGGHHHFGFHHFHHGHHHHFHHHHHHHHGGGEGHGHHHHHHHHHHGHHHGGCFGGGH?FH///EGG03BFGGGGHEGG/BD/AFFFD01EGHHHCG.->F0<.<<AG.00;;CDH-AGGG.;FFBF;;CBF;B;;;AEF@AFFBDGFFF;9F/BBFFFFFEFFFFFB/BB?D-;;BFF//;;/BFFFFFFFFFFBFF//:A.;9-9;;
@M05620:37:000000000-D9766:1:1101:16350:4009 1:N:0:80
ACCACACCTTCTACAATGAGCTGCGTGTGGCTCCCGAGGAGCACCCCGTGCTGCTGACCGAGGCCCCCCTGAACCCCAAGGCCAACCGCGAGAAGATGCCCAGGTGAGTGGCCCGCTACCTCTTCTGGTGGCCGCCTCCCTCCTTCCTGGCCTCCCGGAGCTGCGCCCTTTCTCACTGGTTCTCTCTTCTGCCGTTTTCCGTAGGACTCTCTTCTCTGACCTGAGTCTCCTTTGGAACTCTGCAGGTTCTA
+
BBBBBBBBFFFFGGGGFGGFGDHFGBEBAEHHGGGGDEGGGHHHHGGGGEGGHHHHGGHGGGGGGGGGGGGHHHHGGGGHGHHHHGGGGGGGCGHHHHHHHHHGGHHGGGGGHHGGFCGBGHHBGFHHFGGGCGGGGGEEFGGHHGGBCGFFFFAEF--;AFFFGGF=CFFB9FFFFFFBFFFFFFFFFFFFFFFFFFFFFFFDDFFFFFFFBFFFFFFFFFFFFFFFFFFFFFFFFFFFFFFFFFFFFF;
@M05620:37:000000000-D9766:1:1101:21101:4037 1:N:0:80
ACCACACCTTCTACAATGAGCTGCGTGTGGCTCCCGAGGAGCACCCCGTGCTTCTGACCGAGTCCCCCCTGAACCCCAAGGCCAACCGCGAGAAGATGAACCCAGGTGAGTGGCCCGCTACCTCTTCTGGTGGCCGCCTCCCTCCTTCCTGGCCTCCCGGCGCTGCGCCCTTTCTCACTGGTTCTCTCTTCTGCCGTTTTCCGTAGGACTCTCTTCTCTGACCTGCGTCTCCTTTGGAACTCTGCAGGTTC
+
AAAAA1AAFFFFBGGGGGGDGEGHGGGG0EGHHGGG0FG//B/FGGGGEEGE1DFGFHHG>E/BGHHGGGGGCEHFGGGHGGHHEGGGGGGG??01B1FFGHGFGFHH10GHGGHHGGGGGHHHGHGHGHHHCHHGGGGGHGGHGCHHHFBGHGGGGG.9-AAAGG@@F@=FFFFFFFFFFFFFFFFFFFFFFFF@BFFFFFFFFF?BFFFFFFFFFFFFFFFFF-@A@FFFBFF//9BFFFFFF/9AAFB
@M05620:37:000000000-D9766:1:1101:15722:4046 1:N:0:80
AGTGCCAGCTCTCAATCGCACAGGGGACCCAGGCCTCTGAGAGTTGGGTCGGAATGAGGAGTGGGGAAAAGACAGACCTAACCGTAGAGGGTTCTGGTAAATGATGGGGTGCGGCGGGTCTCTTTGGCTCCCCCCCGTCCCCCTGTCTGGTCTATCTCCTGCCCTTAGATCGGCAGAGCCCCCGTCTGCCCTCCAGTCACCTGAAGCTATCTCGTCTGCCGTCTTCTGCTTGAACAAAAACAAAAGGCAAA
+
BCBBCFFFCFFFGGGGGGGGGGHHGGGGGGHHG2FBABG5ADBB5DAAABAEE1ABB5BFEB11101?BFF?GE23BB33BBF/11>?@FD/0BFFGBED44BDFGHHGECADG?<C--<CGGFHHGGH=CEAFGGGGGGGEGGGGFGGGBFGEFGFBFFFF<<FFFFFFFF.-<-EFFF?D@BAAFF0:EFFFFFFF0FBFFF<BFFEBFFFFE.BEFFFF-BAFFFFBFFF0<<BFF.<..../.<:..
@M05620:37:000000000-D9766:1:1101:10646:4064 1:N:0:80
ACCACACCTTCTACAATGCGCTGCGTGTGGCTCCCGAGGAGCACCCCGTGCTGCTGACCGAGGCCCCCCTGAACCCCAAGGCCAACCGCGAGAAGACGAGGCGAGGGGCGCGCTCCCTCTTCTGTTGGCGTGCTCCCTCCTTCCTTTCCTCCCGGCGCTGCGCCCTTTCTCCCTTGTTCTGTCTTCTGTCGTTTTCCTTCGGATTGTCTTCTCTGCCCTGCGTTTCCTTTTGATTGCATCCGGTTGTGGAT
+
BBBBBBB3BCFFGGGGGG4AEEGGGEEA2AGGGABE2EECDHHHHGGAEFGGEHHHHHG>EECEGGGGGGGHHHHGGGGHGHHHHGGGGG/BCGHC0<A//>-->--=@-;;9-.;9BF/9FF90=;./9.-..;:EFFDF//FB//;9B/;E;-;---;AB-9-9BBFF//99:.:;/9/;/9FFF9/9.A..A/9/B/...;9.9;BFFFFF//9./AE-.9-///;///.//////;/9--.-...//
@M05620:37:000000000-D9766:1:1101:13482:4069 1:N:0:80
ACCACACCTTCTACAATGAGCTGCGTGTGGCTCCCGAGGAGCACCCCGTGCTGCTGACCGAGGCCCCCCTGAACCCCAAGGCCAACCGCGAGAAGATGCCCAGGTGAGTGGCCCGCTACCTCTTCTGGTGGCCGCCTCCCTCCTTCCTGGCCTCCCGGCGCTGCGCCCTTTCTCACTGGTTCTCTCTTCTGCCGTTTTCCGTAGGACTCTCTTCTCTGACCTGAGTCTCCTTTGGAACTCTGCAGGTTCTA
+
3AAABBAACFFFGGGFGGFGGGHHGEGBAEHHHFGE?EGCGHHHHGGEEBEFFGHHHHHEFEFGGGEGGEGHHHHGGGGHGHHHHGGGGC/BDFHFB2GHHHHGHHHHHHGGGHGGGGGHHHHHHHHHHHGHHGGGGGHGHHGHHGGGGGGGFGGGGG;ADFAFFFFFFFFFFFFFFFFFFFFFFFFFFFFFFFDFFFFFFFFFFFFFFFFFFFFBFBBFFFF;FFFFFFFFFFFFFFFFFFFFFFFBFFB
@M05620:37:000000000-D9766:1:1101:18509:4075 1:N:0:80
ACCACACCTTCTACAATGAGCTGCGTGTGGCTCCCGAGGAGCACCCCGTGCTGCTGACCGAGGCCCCCCTGAACCCCAAGGCCAACCGCGAGAAGATGCCCAGGTGAGTGGCCCGCTACCTCTTCTGGTGGCCGCCTCCCTCCTTCCTGGCCTCCCGGAGCTGCGCCCTTTCTCACTGGTTCTCTCTTCTGCCGTTTTCCGTAGGACTCTCTTCTCTGACCTGAGTCTCCTTTGTAACTCTGCAGGTTCTA
+
CCCCCCCCFFFFGGGGGGGGGGHHGGGECFHHHGGGGGGGGHHHHGGGEGGGGHGHHHHGGGGGGGGGGGGHHHHGGGGHGHHHHGGGGGGGGGGHGH2CHCGE1FGGGHAFGH@GGCCHEHHFHHHG0<?.CCFGDECE/GE/CF/9BBAFFFGGB;-;CFFGGGFFFFFFFFFFFBB0;BFFFFFFFFFFF=A9FFBFD:F?AFBBFFFFFFFFFFFBFBFFFFBFFFFFFF09;FFFF0BFF?.B0B9
@M05620:37:000000000-D9766:1:1101:9994:4078 1:N:0:80
AGTGCCAGCTCTCAATCGCACAGGGGACCCAGGGCCTGGCCCCTCCATCCAGAAAACCTATGACCTCACCCGCTACCTGGAGCACCAACTCCGCAGCTTGGCTGGGACCTATGTGAGTATCCAGCGTAGGAATCTGGGAGTTGGGGAGGAGTGAGGAGTTGGGGAAAGACAGTCCTAACCGTGGAGGGTTCTGGTAAATGATGGGGTGAGGAGGGGCTCTTTGGCTCCCACCAGTCCCCCTGTCTGGTCTA
+
AAAABFF4>BFFGGGFFCCCEEHCFGEAEEHHF2BE2BFHAGGHGGHFHFHHBGFHHGHBHHBHHHHHHHGGGEEGHHHHHHHHHHHEGHFHEGG?EGHHGHHGGGHHGHHHHHHHH?FGHHHHHGFGGDFFHHHHHHHGGHHHGGFGGDGHHHHHHD/<DGGGGGHHHHHHGHHHHEHHGCCGDFGB9AFGGGCFGGFGGGGGG.ABFFFEFFB?BBFFFFEFFFF.EFFFFFFFFFFFBFFFFFFFBF/
@M05620:37:000000000-D9766:1:1101:18492:4090 1:N:0:80
ACCACACCTTCTACAATGAGCTGCGTGTGGCTCCCGAGGAGCACCCCGTGCTGCTGACCGAGGCCCCCCTGAACCCCAAGGCCAACCGCGAGAAGATGCCCAGGTGAGTGGCCCGCTACCTCTTCTGGTGGCCGCCTCCCTCCTTCCTGGCCTCCCGGCGCTGCGCCCTTTCTCACTGGTTCTCTCTTCTGCCGTTTTCCGTAGGACTCTCTTCTCTGCCCTGAGTCTCCTTTGGAACTCTGCAGGTTCTA
+
BBBABBBBFFFFGGGGGG5BGAGFGEEB4BGGGFGE?FGGFHHHHGGGGEGGGHHHHHHEEGGGGGGGGGGGHHHGGGGHEGHHHGGEGGBCCGHFDGHFFCHAFFGHDFFGFEGGC-CGFHFHHHFGHCDHHGGC:ECEFHGFFFGFBFFGGFFGD?G?B-BFBBFBBFFFFFBFFFFFBBFFFFBFFFFBF@DDFEFBDF.A./;:9BFFFFFFFF/:EFFBB//9/BFFFF//;B/9BFFFB.;9BF/
@M05620:37:000000000-D9766:1:1101:18511:4096 1:N:0:80
ACCACACCTTCTACAATGAGCTGCGTGTGGCTCCCGAGGAGCACCCCGTGCTGCTGACCGAGGCCCCCCTGAACCCCAAGGCCAACCGCGAGAAGCTGCCCAGGTGAGTGGCCCGCTACCTCTTCTGGTGGCCGCCTCCCTCCTTCCTGGCCTCCCGGAGCTGCGCCCTTTCTCACTGGTTCTCTCTTCTGCCGTTTTCCGTAGGACTCTCTTCTCTGACCTGAGTCTCCTTTGGAACTCTGCAGGTTCTA
+
AAAAABBAFFFFGGGGCGBBGGHHGGGGAAFGHFGD2EGG?GHHHGGFEEFF5FGHHHHFEE0EFGGGGGGHFHHGGGGHGGHEHGGGGGGGGGH2<?GHHGHF<?GGHHGFHHGGGGGGGHHHHHGHHEGHFGGGGGHGHHGH0FFGGGGGGGGGG?DDFFFFFFFFFFFFFFFFFFFBFFFFFFFFFFFFFFDFFFFFFFFDDBFFFFFFFFFFFFFFFFFFFFFFFFFFFFFFEBFFBBFFFF;BBFB
@M05620:37:000000000-D9766:1:1101:15507:4099 1:N:0:80
GAGGCTGCTTTGGAAGAAACTCATAGATTACTGCAACAGTTCCCCCTGGACCTGGAAAAGTTTCTTGCCTGGCTTACAGAAGCTGAAACAACTGCCAATGATACAAGATGCTCCTCGCAGTAAGGAAATACTCGCAGAATACCCCAAGGTACCAAAGAAGCTGAAACAATGACGGGTAAGAACGGAGTCACCGCTTTAGCACTCCTGTGGAGAACCTAGAACAATAATCATCATTTTTACTAGTAGAAACC
+
CCCCCCFCFFFFGGGGGGFGGGHHHHHHHHHGHHHGHHHFHHHHHGGFHHHHHHHHGHHHFFHHHHHHHGHHHHHGGGHHHHHHHGGHGFEHHGHHHHHHFH4D333B3@@B3G321////3D4333334DF?E/>E/233D2B////=>D2@F2?220@=2CF111?GF11=/---<0111<..<.</0<<<A-..0:0G00;/;0C0C0.0.0;/:0:00:C:0;B0:0:CB000;.0;00CF0000/.
@M05620:37:000000000-D9766:1:1101:21546:4117 1:N:0:80
GAGACTGCTTTGGCAGAAAGTTACAAGTGAGTCAAACAAGGTAGGCCGGGCCGCGGTAAGAGGTTCCGTTGAACCACCAAGCCTAGCGCGAGATGCACACGTGCAAGGAACGAAACCTCTTCTGTAGGTTGCAACCAACCAAAATGTCATCCCGAACAAGATCACTTTCTCCAGTATTTTCTCTTCTGACGTTTTTAGTCGGCCTATCTTATATGTGATGAGTGTTCTTGTGCGATCTTCAGGTCTTGGCT
+
>33>3BBBB5BB4BA22ABBB5D5A5BD554DDD55BA222BA32B3AA2A000AA>B?FGB1B2B3?@@1B4B11111?BF?33?3>>>/>//BB33B0/B/?/B1/?00/??C/0<0111?111@111?<1110>.......<0000=00.<.---/:/0<0;C0CCB0CC/00000;;F0;;;900;..:/;9.;009--..///9//;/9://9///9//9//9//:9/...9./9/9//////9//
@M05620:37:000000000-D9766:1:1101:22691:4132 1:N:0:80
GAGGCTGCTTTGGAAGAAACTCATAGATTACTGAAACAGTTTCGGCTGGACCTGGATAAGTTTTTTGGCTGGCTGACAGAAGCTGAAACAACTGCCAATGCTACAAGAAACTACCCGTAAGGAAAGGCTCCTAGAAGACTCCAAGGGAGTAAAAGAGCTGATGAAACAATGGCAAGTAAGTCAGGCAGTTCCGCTTTAGCACTCTTTTGGATCCAATTGAACAATTCTCAGCATTTTTACTTGTAACTGAC
+
A3AA>AF>BBB@FAABAGBBFGHFF5DDFE4DF54A4G25B5B22ABE2FFBGGEHB5BGGHH5BEFA3BBB?G11BBB3FFBBB33B@B1BF3GFH3FG@B@BF33B33B3B32B??//BEFBGBB?BBFGD3BFFG23B2<@@?CF<<2<FG?/0????1??FGGCC1<>G<>F<=F11>0=<C..<=00.<AA:0000;<G;C0;CC::;CBB;;0;00;BCCCFFFBBF0;;0CEFB;B;C=F;BFC
@M05620:37:000000000-D9766:1:1101:9941:4133 1:N:0:80
AGTGCCAGCTCTCAATCGCACAGGGGACCCAGGGCCTGGCCCCTCCATCCAGAAAACCTATGACCTCACCCGCTACCGGGAGCACCAACTCCGCAGCTTGTCTGGGACCTATGTGAGTATCCAGCGTAGGAATCTGGGAGTTGGGGCGGAGTGAGGAGTTGGGGAAAGACAGTCCTAACCGTGGAGGGTTCTGGTAAATGATGGGGTGAGGAGGGGCTCTTTGGCTCCCACCAGTCCCCCTGTCTGGTCTA
+
AABBAFFFBFFFGGGGGGGGG?GGGGDAEEGGFEEGFFHGHHGGGGF5FFGHHHFFG13BB3DGH5GCG1FEG/>EH//EEEE1GGHFDHG?EF?/EH3B0BBFCHGHGHHHHHHHFHHHHHHHHGGFGGHGHHHHHHFGGHHHGG.<@;;CFBFGGGGGGBGGG..CGG/FFFGGGGGFFFFFAADFFFFFFF;BFFFFBFFFFFFFFFFFFFFFFFFFFFFFFFFFFFFFFFFFFFFFFEFFFFFFFFF
@M05620:37:000000000-D9766:1:1101:23951:4151 1:N:0:80
ACCACACCTTCTACAATGAGCTGCGTGGGGCTCCCGAGGAGCACCCCGTGCTGCTGACCGAGGCCCCCCTGAACCCCAAGGCCAACCGCGAGAAGATGCCCAGGTGAGTGGCCCGCTACCTCTTCTGGTGGCCGCCTCCCTCCTTCCTGGCCTCCCGGCGCTGCGCCCTTTCTCACTGGTTCTCTCTTCTGCCGTTTTCCGTAGGACTCTCTTCTCTGCCCTGCGTCTCCTTTGGAACTCTGCAGGTTCTA
+
>>AA>AA3>BBBFF5GGGABFFGHGEF22A2ABAEA2EAE?FABBBEEEE1B5GFHFGG0E/?>FEG?EEEF3GGEE??FFHFHFEDB<C@CCFHFHHHHHHHGFHFFGHFFHHGCGCGHHHHHGHHHGHGCGCCDGAGGGGGGFCFGGGGGGGGGGGBGBBBDBBFBBFFFFF/FFFEFF;FBFFFFFFB9B@DDFEFFFF:AF9BFFFFFFFFFFF/9AFF.;;>DFFFFFFFFFFFFFFFBFFAFFF/
@M05620:37:000000000-D9766:1:1101:23958:4170 1:N:0:80
ACCACACCTTCTACAATGAGCTGCGTGTGGCTCCCGAGGAGCACCCCGTGCTGCTGACCGAGGCCCCCCTGAACCCCAAGGCCAACCGCGAGAAGATGCCCAGGTGAGTGGCCCGCTACCTCTTCTGGTGGCCGCCTCCCTCCTTCCTGGCCTCCCGGAGCTGCGCCCTTTCTCACTGGTTCTCTCTTCTGCCGTTTTCCGTAGGACTCTCTTCTCTGACCTGAGTCTCCTTTGGAACTCTGCAGGTTCTA
+
BBCCCCCDFFFFGGGGGGGGGGHHGGGGHGHHHGGGGGGGGHHHHGGGGGGGHHGHHHHGGGGGGGGGGGGHHHHGGGGHGHHHHGGGGGGGGGHHHGHHHHHGHHGHHHGGHHGGGGGHHHHHHHHHHHGHHGGGGGHGHHGHHGGGGGGGGGGGGABGGGGGGGFFFFFFFFFHFHFFFFFHFFFFHHFFFFFFFFHFFFFFFFFFFFFFHHHFH0FFFFFFFFFFFFFFHFFFFFFFFFFFFFFFFF;
@M05620:37:000000000-D9766:1:1101:23948:4185 1:N:0:80
ACCACACCTTCTACAATGAGCTGCGTGTGGCTCCCGCGGAGCACCCCGTGCTGCTGACCGAGGCCCCCCTGACCCCCAAGGCCACCCGCTAGGAAATTCCCAGGTGAGTTGCCCGCTACCTCTTCTGGTGGCCGCCTCCCTCCTTCCTGGCCTCCCGGAGCTGCGCCCTTTCTCACTGGTTCTCTCTTCTGCCGTTTTCCGTAGGACTCTCTTCTCTGACCTGAGTCTCCTTTGGAACTCTGCATGTTCTA
+
AAAAA?1>FFFFGGGGDFG1BABG0B0BA00FHFEA0AE/AA/BGGEE/?E/1B11DFB/>>/>FEG/EE/B0B0EE//??/?F/FC<B/<?0110?1?F1<1/1?F0?11?1FC@--@C1D0=D0000<.<.-:;::::C/.:0;CBC9.;0:A9.;@-9.C/-9;@@//9BFFB9/-9/9/;;/9/;F///;A-/-9/-;-;BBB/9/9//;/;//;9/B-B:B;BF///::///;BBFFF//9/;;B;
@M05620:37:000000000-D9766:1:1101:24161:4188 1:N:0:80
GAGACTGCTTTGGCAGAAAGTTACAAGTGACTCCCACAAAGTACGCCGTGCAGCTGACCGAGGTCCCGCTGAACCACAACGCCAAGCGCGAGAAGATCAACCCAAATGAATGGCCCGCTACCTCTTCTGGTGGCCGCCTCCCTCCTTCCTGGCCTCCCGGCGCTGCGCCCTTTCTCACTGGTTCTCTCTTCTGCCGTTTTCCGTAGGACTCTCTTCTCTGACCTACGTCTCCTTTGGAACTCTGCAGGTTC
+
1A1>>@@CBB3B1BF11B1BAB3D31BDD33DD1B0000001B20AAA/AA/1F011BGEECE/BB0//>/?F1/B?FA?>?E///?>E><>@/B1>BFG00??/01?112210@FCC?CCHFG?1FFG1FBEHF@C-..<ECCC/C;C;GC.GHEHGA@-?A@?B@@;AAF/BFFFF/BF/;BBFFF/BFFFBB9-9BEBB9;-:BBFFFBFFEB/BFBFFF9//-;AFFF/B///;9BB;F/;//9;BF
@M05620:37:000000000-D9766:1:1101:21554:4200 1:N:0:80
ACCACACCTTCTACAATGAGCTGCGTGTGGCTCCCGAGGAGCACCCCGTGCTGCTGACCGAGGCCCCCCTGAACCCCAAGGCCAACCGCGAGAAGATGACCCGCTACCTCTTCTGGTGGCCGTCTCCCTCCTTCCTGGCCTCCCGGAGCTGCGCCCTTTCTCCCTGGTTTTCTCTTCTGTCGTTTTCCGTAGCACTCTCTTCTCTGACCTGAGTCTCCTTTGGAACTCTGCAGGTTCTAGATCGGACGAGC
+
AAABCCCCFFFFGGGGGGGGGGHHGGGGHGHHHGGGGGGGGHHHHGGGGGGGHHHHHHHGGGGGGGGGGGGHHHHGGGGHGHHHHGGGGGGGGGHHHH2FH2ACG/<?F<F1G1F1FB.G0<--.<<<GCAC<0=00/;GHHHA.---9C/C-;EGC/0C009;B0.9C.;BFFB//:;/99A.;.9/.;A9./:FBFF/BFBBB//:;F////99/99//99F/FB99B//;F.9/9/:/9B.DA---@-
@M05620:37:000000000-D9766:1:1101:16711:4206 1:N:0:80
ACCACACCTTCTACAATGAGCTGCGTGTGGCTCCCGAGGAGCACCCCGTGCTGCTGACCGAGGCCCCCCTGAACCCCAAGGCCAACCGCGAGAAGATGCCCAGGAGAGAGGCCCGCTACCGCTTCTGGTGGCCGCCTCCCTACTTCCAGGCCTCACGGCGCTGCGCCCTTTCTCACTGGTTCTCTCTTATGCCGTTTTCCGTAGGACTCTCTTCTCTGACCTGAGTCTCCTTTGGAACTCTGCAGGTTATA
+
>A>1AAAAFFFFGGGFBGGFG1F1E0EA00FHCFGCCAEEEHHHHG?GCGGFFHFGFGHGCECGFE@EGGGGHFGFGGFHEFHHHGGGGGGC@CGHFHGCFHHF/FGC/??CFGGCGGGC---.<00<0;E.C-@CCF.AF0.000:0;;E9FFFGGG-:@--;@@F@<BFF/:BF/FF/BF/BF/9B/9FFF@ABFFFFF/F9-;BFFBFFFFFFFFFFFFFFF9FFFFFFFEFFFFFF/;;BFFF//;9
@M05620:37:000000000-D9766:1:1101:18304:4213 1:N:0:80
GAGGCTGCTTTGGAAGAAACTCATAGATTACTGCAACAGTTCCCCCTGGACCTGGAAACGTTTCTTGCCTGGCTTACAGAAGCTGAAACAACTGCCAATGCTACCGGATACTCCCCGTAAGGACCGGCTCCTAGCCGCCTCCCCGGGAGTACCAGCGCTGATGCAACCATGGCCAGTAAGTCCGGCCTTTCCGCTTTAGCACTCTTGTGGATCCCATTGAACCATTCTCAGCATTTGTACTTGTACCTGAC
+
A1AAAAFAFFDBAFGFAFGGFGADGFGHH1FHHH1ABFFADGHHHGEFF0BFHGHHH10BBGGHFGFHHHHHHHG1FGHFHHHGH1FGHBGHGGHG1EGGGFGH0/E>E/BFBGHGEE/?01<<FG/BC?GHDHBHCCC//<?ECCG@<>F=<FHHGCGGA0DDGHC.:GG/C/;C;G0:;CC:AG-CFGGGGGBEEGGGGGGGGGGFFFFFBFF/9/BFFFEFFF/;FFFFFFFFFFFFF/BFF//;/;/
@M05620:37:000000000-D9766:1:1101:15454:4238 1:N:0:80
ACCACACCTTCTACAATGAGCTGCGTGTGGCTCCCGAGGAGCACCCCGTGCTGCTGACCGAGGCCCCCCTGAACCCCAAGGCCAACCGCGAGAAGACGCGGAGAGTGGCCCGCTCCCTCCTCTGGTGGCCGCCTCCCTCCTCCCTGGCCGCCCGGCGCTGCGCCCTTTCTCCCTGGTTGTCTCTTCTGCCGCTTTCCGTAGGACTCTCTTCTCTGCCCTGAGTCGCCTTTGGAACTATGCAGGTGCTCGAT
+
CCCDDDDCFFFFGGGGGGGGGGHHGGGBCEHHHGGGGGGGGHHHHGGGGGGGGHHHHHHGGGGGGGGGGGGHGHHGGGGHGHHHHGGGGGCGGGH=2////->-.11<...-A--<:/;.;GHB0GHGFCDGG.EGE/CEG/F9F0..:-;C9--;@B;BF9=D--/00;00//:.;0.;:000;FF0F0@--.;00.0.;.B:/:0:0;FFB0000.:.//0:-:AF.00/0:0000:B0B..00;:A-/
@M05620:37:000000000-D9766:1:1101:23750:4274 1:N:0:80
ACCACACCTTCTACAATGAGCTGCGTGTGGCTCCCGAGGAGCACCCCGTGCTGCTGACCGAGGCCCCCCTGAACCCCAAGGCCAACCGCGAGAAGATGCCCAGGTGAGTGGCACGCTACCTCTTCTGGTGGCCGCCTCCCTCCTTCCTGGCCTCCCGGCGCTGCGCCCTTTCTCACTGGTTCTCTCTTCTGCCGTTTTCCGTAGGACTCTCTTCTCTGACCTGAGTCTCCTTTGGAACTCTGCAGGTTCTA
+
CCCCCCCCFFFFGGGGGGGGGGHGGEEEGGHHHGGEFGGGGHGHHGGGGGGGHHHHGHHGGGGGGGGGGGGHGHHGGGGHGHHHHGGFGCFGGGHHHFHGHHHE11<?FGG/0FECDGGFHHHHHHGHH/<<GG?CDGEGHHGHHHHHHGGGGGGGGGCFGGC.@DFFFBFFFFFFFFF09;;BFFFFFFFFFDADFFFFFFAA?9BFFFFFF0BFFF0BFFF/FFFFFFFFFF/B09;:90BFF.:0990
@M05620:37:000000000-D9766:1:1101:23404:4279 1:N:0:80
AGTGCCAGCTCTCAATCGCACAGGGGACCCAGGGCCTGGCCCCTCCATCCAGAAAACCTATGACCTCACCCGCTACCTGGCGCACCACCTCCGCAGCTTGGCTGGGACCTATGTGAGTATCCAGCGTAGGAATCTGGGAGTTGGGGAGGAGTGAGGAGTTGGGGAAAGACAGTCCTAACCGTGGAGGGTTCTGGTAAATGATGGGGTGAGGAGGGGCTCTTTGGCTCCCACCAGTCCCCCTGTCTGGTCTA
+
AA>>AFFFAFFDGGGGGFFGGCGHGGAEEEGFAAEEDFGHHGGHGGEHHHHHHHHHHGGHHHHHHGGHFG1EG>EEFGHHAEGGGGA/??GFEGGGEG3GDFHGGGHHGHHFHGHFHGGHHHHHHGEGGGHFHHHHHF0?EFHHGGADGDC<G0DGGG/CGHGGG.CGHHHGGGGFGGGGGDEGGADG9FFGGGFGGGFFFFFFFFDBEFFFFFBBBBEBFFFFFFFEFFFFFFFFFFFFBFFFFFFFFFF
@M05620:37:000000000-D9766:1:1101:10460:4287 1:N:0:80
ACCACACCTTCTACAATGAGCTGCGTGTGGCTCCCGAGGAGCACCCCGTGCTGCTGACCGAGGCCCCCCTGAACCCCAAGGCCAACCGCGAGAAGATGCCCACCTGAGTGGCCCGCTCCCTATTCTGGTGGCCGCCTCCCTCCTCCCTGGCCTACCGGAGCTGCGCCATTTATGACTGGTTCTCTCTTCTGCCGCTTTCCGTAGGACTCTCTTCTCTGACCTCAGAATCCTTTGGATTTCTGCAGGTTATA
+
>>>1AAAAFFFDAAGEDEGDD1B1A0ABFAHH1FAEEEGEEHHHHGCGAEFEGDABGA0E>E@EC//EGGG0GB//EE///<FC///<><C///0?>11<G1//?0001?<<FHG--->.<0<D=00<=GA.C@--;..;/CAC9/.9;EA9F//.---;-CB/-;A-9/9/B//;9;EF/9BFF/;/F/99/@-;-AB/A/---/;FFFF/F//BF/BB/9/;///;BBFFBF/;//;/;/B/;-;////
@M05620:37:000000000-D9766:1:1101:12548:4288 1:N:0:80
GAGGCTGCTTTGGAAGAAACTCATAGATTACTGCAACAGTTCCCCCTGGACCTGGAAAAGTTTCTTGCCTGGCTTACAGAAGCTGAAACAACTGCCAATGGTACCGTATACGACCCGTAAGGATAATCGCCGAGCCGACTAAAAGGGCGGAGCAGAGCTGCTCAAACAACGTCAAGCAAGCCTGGCCGTTCTGCTTTAGTACTCGTGCGGATAGCCTTGAACCATGCTCAGCATTTGTACTATGACATGAC
+
AAABBAFBFFFFGGGGGGGGGGGHHHFHHHHHHHHHFHHDGHHHHGGGHCHHHHGHHFFFFHHHHHGHHHHHHHH3FGHHHHHHHHHHHGHHFGHHHG333B@F31?113B1?1//>/>/0BG33344/?E/></<//</>??11/<//-<-<./=./0:/:000:0:C.;.:..90;/;.;/..;.-;;:.000000000;C0.;..--9@./99////9B.99/FB//9B/;/:9:/9;//9B9/9;/F
@M05620:37:000000000-D9766:1:1101:13346:4296 1:N:0:80
ACCACACCTTCTACAATGAGCTGCGTGTGGCTCCCGAGGAGCACCCCGTGCTGCTGACCGAGGCCCCCCTGAACCCCAAGGCCAACCGCGAGAAGATGCCCAGGTGAGTGGCCCGCTACCTCTTCTGGTGGCCGCCTCCCTCCTTCCTGGCCTCCCGGCGCTGCGCCCTTTCTCACTGGTTCTCTCTTCTGCCGTTTTCCGTAGGACTCTCTTCTCTGACCTGAGTCTCCTTTGGAACTCTGCAGGTTCTA
+
CCCCCCCAFFFFGGGGGG5FGGHHGGGAAEHGHEFGCGGGDHHHHGGGGGGGGHHHHHHAFFCGGGGGGGGHHHHGGGGHGHHHHGGGGG@CGGHFHHGHHHHGHHHHHHGGHHGGGGGHHHHHHHHHHHGHHGGGGGHGHHGHHGGGGGGGGGGGGC-=CFFFFFFFFFFFFFFFFFFFFFFFFFFFBFFFFFFFFFFFFFFFFFFFFFFFFFFFFFFFFFFEFFF/FFFFFFFFFFFFFFFFFFAFFFB
@M05620:37:000000000-D9766:1:1101:8162:4350 1:N:0:80
AGTGCCAGCTCTCAATCGCACAGGGGACCCAGGGCCTGGCCCCTCCATCCAGAAAACCTATGACCTCACCCGCTACCTGGAGCACCCACTCCGCAGCTTGGCTGGGACCTATGTGAGTATCCAGCGTAGGAATCTGGGAGTTGGGGAGGAGTGCGGAGTTGGGGAAAGACAGTCCTAACCGTGGAGGGTTCTGGTAAATGATGGGGTGAGGAGGGGCTCTTTGGCTCCCACCAGTCCCCCTGTCTGGTCTA
+
>3>>AFFFBFFFFAGGGFGGGCHGGEEEGECHAEF2CFFHHHGHGGFHHGHHGHFFGFHHGGBGHBFFHHHEE>>EHHGG2BGHHH1??FGB/A//>F?3E?FFFGHFACCHHHHHFDDFFHEFHCB<BDGHHEGFBH0?EHHFCG.>C.<CG0AD-CEBHBCC..:GCG/FGGGGFBFG@FEB.E?BEFAFGGCBCFFFEFFFFFFBFFFEDF?B?9AFFFFFFFFFFFFFFFFFFFFFBFBB/FFFFFB
@M05620:37:000000000-D9766:1:1101:22385:4351 1:N:0:80
AGTGCCAGCTCTCAATCGCACAGGGGACCCAGGGCCTGGCCCCTCCATCCAGAAAACCTATGACCTCACCCGCTACCTGGAGCACCAACTCCGCAGCTTGGCTGGGACCTATGTGAGTATCCAGCGTAGGAATCTGGGAGTTGGGGAGGAGTGAGGAGTTGGGGAAAGACAGTCCTAACCGTGGAGGGTTCTGGTAAATGATGGGGTGAGGAGGGGCTCTTTGGCTCCCACCAGTCCCCCTGTCTGGTCTA
+
BBBCBFFFDFFFGGGGGGGGGGHGGGGGFFHHGGGGGGHHAGGHGGHHHHHHGHHHHGHHHHGHHHHHHHHGGEGGHHHHHHHHHHHHGHHGGGGGGHHHGGHGGGHHGHHHHHHHHHHHHHHHHGEDGGGHHHHHGHFGGHHHGGFGGAEGHHHHHGHHGHGGGGHHGHHHHHHHHFHHGGGGFGGGEGGGGGFGGGGGGGGGGGFFFFFFFFFFFFFFFFFFFFFFFFFFFFFFFFFFFFFFFFFFFF0
@M05620:37:000000000-D9766:1:1101:16812:4359 1:N:0:80
ACCACACCTTCTACAATGAGCTGCGTGTGGCTCCCGAGGAGCACCCCGTGCTGCTGACCGAGGCCCCCCTGAACCCCAAGGCCAACCGCGAGAAGATGAACCCTGGAGCGTGCCCCGCGACCTCCCCTGGGGGCCCCCTCCCTCCTACCTGGCCTCCCGGCGCCGCGCCTTTTCTCTCTGGTTCTCTCTTCTGCCGTTTTCCGCAGGACTCTCCTATCTGCCCTGCGTCTCCTTTGGAACTGTGCAGGTTC
+
AAA@AABAFF4BBAFG5GGFG5FEEE2FHDGG3FFG2AFEEHCHHGEEEEGEGHHFFGHG0>0EB1EEGGG13?GFGG?FC?GHHG?<CCGC@DFC1DDDG//00/0?0/?...>.<-<---.0...;C..:--9-9@-;.9/9./0;A//..;/;.9.-9----;=B@.9;/:/;/9B/B//;BFB//9//99B=D.9A//..;-9.:FFF//9/;//B/B./;.-.;:9//9BF/BF/B/9////;://
@M05620:37:000000000-D9766:1:1101:19196:4364 1:N:0:80
AGTGCCAGCTCTCAATCGCACAGGGGACCCAGGGCCTGGCCCCTCCATCCAGAAAACCTATGACCTCACCCGCTACCTGGAGCACCAACTCCGCAGCTTGGCTGGGACCTATGTGAGTATCCAGCGTAGGAATCTGGGAGTTGGGGAGGAGTGAGGAGTTGGGGAAAGACAGTCCTAACCGTGGAGGGTTCTGGTAAATGATGGGGTGAGGAGGGGCTCTTTGGCTCCCACCAGTCCCCCTGTCTGGTCTA
+
ABAABFFFCFFFGGGGGGGGGGHGGGGGGGHHFGGGGGHHHHGHGGHHHHHHHHGHHGHHHHHHHHHHHHHGGEGGHHHHGHHHHHHHGHHHGGGGGHHHGHHGGGHHGHHHHHHHHHHHHHHHHGGGGGGHHHHHHHHGGHHGGGEGGGEGHHHHHGHHHHGGGGHHHHHHHHHHHHHHGGGGFGGGFGGGGGGGGGGGGGGGGGDFFFFFFFFFFFFFFFFFFFFFFFFFFFFFFFFFFFFFFFFFFFF
@M05620:37:000000000-D9766:1:1101:11855:4369 1:N:0:80
ACCACACCTTCTACAATGAGCTGCGTGTGGCTCCCGAGGAGCACCCCGTGCTGCTGACCGAGGCCCCCCTGAACCCCAAGGCCAACCGCGAGAAGATGCCCAGGTGAGTGGCCCGCTACCTCTTCTGGTGGCCGCCTCACTCCTCCCTGGCCTCCAGGAGCTCCGCCATTTATCACTGGTTCTCTCTTCTGCCGTTTTCCGTAGGACTCTCTTCTCTGACCTGAGTCTCCTTTGGAACTCTGCAGGTTCTA
+
1>>1AAAAFFF1ABG1AFG1A1B1EAAEG?GH1FAAEEE?EHHHHGCGAAEEGDBAG00A>>EGC//EGGGBH1>/EG/>//??////>/B///0?11?F<1</<1?0?1FFGH-><CGHE0DDHFFD=/ACHCG@C./;0:/://.;:EFG0F?FGB9:CA0/.AC-.;90;//;9BF//9BFF/BFF/BBF@9;BEFEFB?--;9BBFBFFBB9BBBB/FB/B/BBFBFFFB////9://9BF-://9;
@M05620:37:000000000-D9766:1:1101:8210:4373 1:N:0:80
ACCACACCTTCTACAATGAGCTGCGTGTGGCTCCCGAGGAGCACCCCGTGCTGCTGACCGAGGCCCCCCTGAACCCCAAGGCCAACCGCGAGAAGATGCCCAGGTGAGTGGCCCGCTACCTCTTCTGGGGGCCGCCTCCCTCCTTCCTGGCCTCCCGGAGCTGCGCCCTTTCTCACTGGTTCTCTCTTCTGCCGTTTTCCGTAGGACTCTCTTCTCTGACCTGAGTCTCCTTTGGAACTCTGCAGGTTCTA
+
BBBBBBBBFFFFGGGGGGFGGGHFGFEEGFHHHGFGEGGEGHHHHGGGDAEGHHGHHHHEGGGGGGGGGGGHHHHGGGGHGFHHHGGGGG/BDGHHGHHC2GGECGHF<FFGF/DCCCCHHHGHHHHD/@C-@@CFGGEGFFD/;CFFGBFGGGE9EB;@BFFFFF.-;99FFFFFFFEFFF/F/FFFFFFF/@;:BAFFFF?A:FFFFFFFFF/BFBF/9FBFFFFFF//;9BFFFFFFFFFFFAFFFF;
@M05620:37:000000000-D9766:1:1101:12695:4384 1:N:0:80
ACCGCACCTTCTAAAATGCGCTGCGCGGAGCTCCCGAGGAGCACCCGCAGCTGCTAAGCGGGCCCCCCCTTGACCAAAAGGCCAACCGCGAGAAGATGAACCCAGGTGCGTGGCCCGCTCCCTCTTCTGGTGGCCGCCTCCCTCCTTCCTGGCCTCCCGGCGCTGCGCCCTTTCTCACTGGTTCTCTCTTCTGCCGTTTTCCGTCGGACTCTCTTCTCTGCCTTGCGGCTCCTTTGGAACTCTGCCGGTTC
+
1>11>1>AFFC1AFF13B10E0A0A0AA//AGHH/B/////B/B/B///>FH11F121B//////>//>C00BGG1<FGB/FGHHFCGC@->AAHGHFHHHHC.<C/CC-:C@CFHCC@@FGGGGG;;CFGGGGGGG-.99EFF:;FFFFFFFFFFF-:-;=;@@F@@F@?FFFFFFFFFFFFFFFF9;BFFFB/;;BFFF/9B-9>-;-FFFFF;:/9FBF/;//;-99;EFFFFFFFFF/;B//;9;A-
@M05620:37:000000000-D9766:1:1101:8193:4384 1:N:0:80
ACCACACCTTCTACAATGAGCTGCGTGTGGCTCCCGAGGAGCACCCCGTGCTGCTGACCGAGGCCCCCCTGAACCCCAAGGCCAACCGCGAGAAGATGCCCAGGTGAGTCGCCACCTCCCTCGTCTGGCGGCCGCCTCCCTCCTTCCTGCCCTCACGGGCCCCCGCCCTTTCTGGCTGGTTCTCTCTCCTGCCGCTTTCCGTGGCACTCTCTTCACTGACCTCCGTCTCCGTTCGAACCATGCAGGATATA
+
ABABBBBAFFFFGGGGGGGGGGHHGEGFHGHHHGGGGGGGGHGHHGGGGGGGFHHHGHHGGGFGGGGGGGGHFHHGGGGHGHHHHGGGGGGGGGHHHHH222/?<?10?1>>/>.<F0.FGF-CEEE/0A?D-CFGGGGGGG?/99B00/;E/A....-------9@-@//BB///:..:BF/9/9F/:/B/.;-9;:/:A/.;-;:./;FFFB/;BF/;:F/.;..;;/../.;;..-9:B9//..//9/
@M05620:37:000000000-D9766:1:1101:8555:4391 1:N:0:80
ACCACACCTTCTACAATGAGCTGCGTGTGGCTCCCGAGGAGCACCCCGTGCTGCTGACCGAGGCCCCCCTGAACCCCAAGGCCAACCGCGAGAAGATGCCCAGGTGAGTGGCCCGCTACCTCTTCTGGTGGCCGCCTCCCTCCTTCCTGGCCTCCCGGAGCTGCGCCCTTTCTCACTGGTTCTCTCTTCTGCCGTTTTCCGTAGGACTCTCTTCTCTGACCTGAGTCTCCTTTGGAACTCTGCAGGTTCTA
+
CCCCCCCAFFFFFGGGGGGGGGHHGEGBFGHHHGGGGGGGGHGHHGGGGEGGHHHHHHHGGGGGGGGGGGGHFHHGGGGHGHHHHGGGGGCGGGHGHGHHHHGGHHHFGHGGHHCCDGGHHHHHHFHHHHGHHGGGGGHGHHGHHGGGGGGGGGGGGG9-AAFGGGFFFFFFFFFFFFFFFFFFFFFFFFFFFFAFFFFFFBFDFFFFFFFFFFFFFFEFFFFB;FFBFFFFFFFFFFFFFFFFFFFFFF:
@M05620:37:000000000-D9766:1:1101:12403:4393 1:N:0:80
GAGACTGCTTTGGCAGAAACTCATAAGTTACTCCAACAGTTCACCCTGGACCTGGGAAAGAGTCTCGCCTGAACTACAAAGCCTGACGCAAGAGGCAACCCAGGACAGTGGCCCACTAGCAATTAAAGTGGCCGACAACATCCTAACTGGCCACAAGAAGCTACGCCATTTCTCACTGGAACTCTCTTATGCCGTTTTCCGTACGACTCTCTTCTCAAACCAAAGACTCCTTTGAAATTCAGCAGGAACTA
+
>A11>1BCDDBF1BG111B1A11333BDD3DD1BF11AB12B2F1G0AF0BA00BABFGFF01F1DBBEEHF1A1ABGG10BF1BFF///>>00///0>B?FF///BFG1BFFG/?B01B111BB111B1BF0/></>/?@G0@2@?<?F/?1??F0000>F1>ECCC.00==0=GFHE//<0=DGG0:CGH0C::CEF0:0C.-.:;CGFG0;0=00;;9...///;:///B//9//////;;A---9;/
@M05620:37:000000000-D9766:1:1101:20572:4398 1:N:0:80
GAGGCTGCTTTGGAAGAAACTCATAGATTACTGCAACAGTTCCCCCTGGACCTGGAAAAGTTTCTTGCCTGGCTTACAGAAGCTGAAACAACTGCCAATGCGACCGGATGCTCCCCGTAGGTACCGGCTCCTCGCCGCCTCCCCGGAAGTCCCAGCGATGCTGCAACAATGGCGAGTAAGACCGGCCTTTCAGCTTTAGCACTCTTGTGGCTCCACTTGACCCATTATCAGCATTTGTACTTGTAAATGAC
+
>11>AACAFFFFFGGF1BGFFGGGFGHHH1FFHH11FGFDFGHHHGGGGBGFHHHHHHGGHHEHHHHHHHHHHHHFHHHHHHHHHFHHHHHHHGHG1FGHB/>/>/>/?/>F11?E/?E//BBFG?/<//?@G/CG///?//.<----<0<=<<0.<-..;000;0G.;00//-9-999;099-9A-.CFF/;FB9FFFBBBFB/BB:B--9/-/;//;/:BFFF//;B/BBF/BFFFF/;FF9B//;9/9
@M05620:37:000000000-D9766:1:1101:11155:4424 1:N:0:80
ACCACACCTTCTACAATGAGCTGCGTGTGGCTCCCGAGGAGCACCCCGTGCTGCTGACCGAGGCCCCCCTGAACCCCAAGGCCAACCGCGAGAAGATGCCCAGGTGAGTGGCCCGCTACCTCTTCTGGTGGCCGCCTCCCTCCTTCCTGGCCTCCCGGCGCTGCGCCCTTTCTCACTGGTTCTCTCTTCTGCCGTTTTCCGTAGGACTCTCTTCTCTGACCTGAGTCTCCTTTGGAACTCTGCAGGTTCTA
+
BBBBBBBAFFFFGGGGGGFFGAGHGEGBAEHHGFGGCEGGGHHHHGGGEGGGHHHHHHHGGGGGGGGGGGGHGHHGGGGHGHHHHGGGGGCDGGHFFHHHHHHGGHH?FHGGHHGGGGGHHHHHHHHHHHGHHGGGGGHGHHGHHGGGGGGGGGGGGG9:BFFFFFFFFFFFFFFFFFFFFFFFFFFFFFFFFFDFFFFFFFFFFFFFFFFFFFFFFFFFFFFBFFF/FFFFFFFFFFFFFFFFFFFFFFF
@M05620:37:000000000-D9766:1:1101:9739:4439 1:N:0:80
ACCACACCTTCTACAATGAGCTGCGTGTGGCTCCCGAGGAGCACCCCGTGCTGCTGACCGAGGCCCCCCTGAACCCCAAGGCCAACCGCGAGAAGATGCCCAGGTGAGTGGCCCGCCACCTCTTCTGGTGGCCGCCTCCCTCCGTCCTGGCCGTCCGGCGCTGCGCCCTTTGTCACTGGTTCGCTCTTTTGCCGTTTTCCGTAGGACTCGCTTCTGTGCCCTGGGTCCCCTTTGGAACTCTGCAGGTTCTA
+
AAA1AAAAFFFFGGGD3GGFGBHHGAAB00FGEFFEFGGCFHEHHGE/BAEAGHGFHHGE/EEEG/EEGGGBC1FEGG/G//FFHGA/CGB@CCHC1FD?CG/?FGE01?/<AG-<--<>0<D0G00D<CA.<---..:::CA...9.;/9F--;;?A-----9-9;--F//9:////-;B/-----9//9/B-;-9;/;BFE?A////---9-/:;9/;//F--;------//FBF/////9/FF9/BF/
@M05620:37:000000000-D9766:1:1101:7733:4449 1:N:0:80
AGGGCCAGCTCTCCATAGCACAGGGTCCCAAGACCTCTGCGAGTTGCGTAGGAGTGAAGAGGTGGGCAAAGACACTCCTAACCGCAGCGGGTTCTGGTAACTGCTGGGGTGCGGCGGGTCTCTTTGGCTCCCCCCCGTCCCCCTGTCTGGTCTCTCTCATGCTCTTCGCTCGTCAGCGCCTCCGTCTGCCCTCCAGTCCCCTGACGCTATCTCGTCTGCCGTATTCTGCGTGAACAAAACCTCAAACGCAC
+
>3>3>>3>AFFFGFG55BB5B4B4FBBA44BF2BB3BBG3AA2AA55A1BAB33BBG5D5A1B1101BB1BGHH23BB334BB///>/>>E>/BBGEBGG34B3BBGEGEGDDC<AA--<CHHHHHHHH0:C:DB@GAGGGGGGGGGGGFFFFFFFF;/;;//;;//;.AAB9AED/;B@.;;DEFFF;;EFFF.BBF/BFFFF/:9ADDFFFFA9A?FF?A9;B;;BB-;.;./;;FFFA//9///.---
@M05620:37:000000000-D9766:1:1101:17611:4451 1:N:0:80
ACACACCTTCTACAATGAGCTGAGTGTGGCTCCCGAGGAGCACCCCGTTCTGCGGACCGAGGCCCCCCCGAACCCCAAGGCCAACCGCGAGAAGATGACCAGGTGCGTGGCCCGCTACCTCTTCTGGTGGCCGCCTCCCTCCTTCCTGGCCTCCCGGCGCTGCGCCCTTTCTCACTGGTTCTCTCTTCTGCCGTTTTCCGTAGGACTCTCTTCTCTGCCCTGCGTCTCCTTTGGCACTCTGCAGGTTCTAG
+
AA1AAAAFFF@BFGGF11BF1FAB1FFHG0AFFFE0AA/AAFFGGG/E0BFAFA/AEEEGGGGGEEEG/>EEGGAC/CF/<GECCF/>//<<A011<=>F1CF<F1><C?CGHGGG@-GHHHHHHHH0GFFGGGGGGEGGGBFGGGFGGGGGGFFF?-@@@@A>@F@@FFFFF/BFBF/FFBFFFFFEBFFF@ABFFFFFBFFF9BFFFFF/BFBFF/;ABF-;B-AFFBBBFF/;B-:BFFFFE-/99B/
@M05620:37:000000000-D9766:1:1101:17646:4453 1:N:0:80
ACCACACCTTCTACAATGAGCTGCGTGTGGCTCCCGAGGAGCACCCCGGGCTGCTGACCGAGGCCCCCCTGAACCCCAAGGCCAACCGCGAGAAGATGAACCCTGGTGCGTGGCCCGCTCCCTCTTCTGGTGGCCGCCTCCCTCCTTCCTGGCCTCCAGGCGCTGCGCCCTTTCTCACTGGTTCTCTATTCTGCCGTTTTCCGTAGGACTCTCTTCTCTGTCATGCGACTCCTTTGGAACTCTGCCGGTTC
+
3>>>ABA>CF@DEFGFFBBE4BC4AAAAA2FFABA22AE?EHHHHGG00AAEEC3@GG3E/EEGG1>EGEF0F?FEFG/?//GHHG?/C///<<0<1<FHFE?0?<F0<@.>-@FGCC--CEGHF00:CF0;.CCCG-.9..9/;90;FB9CGG0;E/;BEBBBBFBBABBFFFBF9/;BBFFFFFF/;BFFFBBB.A9AF:A/.;A/FFFFF/BFF/99/B9//99.9;:BFFFFFB9FF/BF/999@A?
@M05620:37:000000000-D9766:1:1101:21076:4497 1:N:0:80
ACCACACCTTCTACAATGAGCTGCGTGTGGCTCCCGAGGAGCACCCCGTGCTGCTGACCGAGGCCCCCCTGAACCCCAAGGCCAACCGCGAGAAGCCCAGGTGAGTGGCCCGCTACCTCTTCTGGTGGCCGCCTCCCTCCTTCCTGGCCTCCCGGCGCTGCGCCCTTTCTCACTGGTTCTCTCTTCTGCCGTTTTCCGTAGGACTCTCTTCTCTGCCCTGAGTCTCCTTTGGAACTCTGCCGGTTCTCGAT
+
CDDDCCCCFFFFGGGGGGGGGGHHGGGECFHHHGGGGGGGGHGHGGGGFGGGHHGHHHHGGGGGGGGGGGGHFHHGGGGHGHHHHGGGGGGGGGH2=//?=1?F?FGFFFH@G@-ACFG1DHHFDHHGFFGGGGGHGHHGHBHFGBB.CBFG?A9?CD@FF-@D@-:BFFB0BBF/FFBFBFFBFFFFFB@..:EB:A0.AAFFFFFFFFFFFFF00<BF/:BFFFFFB:FF0B0B00<F0@=-.9F0<B<
@M05620:37:000000000-D9766:1:1101:16356:4499 1:N:0:80
GAGGCTGCTTTGGAAGAAACTCATAGATTACTGCAACAGTTCCCCCTGGACCTGGAAAAGTTTCTTGCCTGGCTTACAGAAGCTGAAACAACTGCCAATGCTACCGGATGCTACCCGTAAGGAAAGGCTCCTAGAAGACTCCACGGGAGTAAAAGAGCTGATGAAACAATGGCAAGTAAGTCAGGCATTTCCGCTTTAGCACTCTTGTGGATCCAATTGAACAATTCTCAGCATTTGTACTTGTAACTGAC
+
AAABBBFBFFFFGFGGGGGGGGHHHGHGHHHHGGHFHHHFHHHHHGGGGGHHHGHGAGHHHHHHFHDGHHHHHHFHHHGFFHHGFHFHHGHHGFGHHHHG3GGH2EEFGGHHGFGFGGFEHGHFBG?FFHGHHHBB3CFGFGG2///CDCGGBFDCGGHHH11FDHGHHFGFFGGFFGHH1GBGFHGHHHGFFGFDCGHFGHGGHHFFCDH0GGGF00;9BF0FFGFFFFGFFFFGBFGGGGGFGGFFFG/
@M05620:37:000000000-D9766:1:1101:22749:4505 1:N:0:80
AGTGCCAGCTCTCAATCGCACAGGGGACCCAGGCCTCTGGGAGTTGGGTCGGATTGATGAGTTGGGTAAAGACAGTCCTAACCGTGGAGGGTTCTGGTAAATGATGGGGTGAGGAGGGGCTCTTTGGCTCCCACCCGTCCCCCTGTCTGGTCTATCTCCTGCCCTTAGATCGGAAGAGCACCCGTCTGCACTCCAGTCACCTGAAGCTATCTCGTCTGCCGTCTTCTGCTTGAAAAAAAAAAAAGAAAAAA
+
>AAABFFFBFFFGGGGGGGGGGHHGEGGFGDGG2FFGHHA2GAEHHFEA2AEC1ABF5DDFFGFFEBBBGHGGHF3FGH4BFGE11>EHFG>BFHHEBFEFGHHHHHHG<EC0B2?BCCCCEFHHFFGHHGGHGGDGFGGDHGGGHHFFHDGHHHHHHHHH/CGHHHHHFHHGGGGHHFGF.CBEEFGFGGGGGGGFFFFGGFFG:FGFFBFF.;.:9BFFFDAEFFFFFFF?F/BA@=D--99.;9F.;-
@M05620:37:000000000-D9766:1:1101:12906:4511 1:N:0:80
ACCACACCTTCTACAATGAGCTGCGTGTGGCTCCCGAGGAGCACCCCGTGCTGCTGACCGAGGCCCCCCTGAACCCCAAGGCCAACCGCGAGAAGATGAACCCAGGTGCGTGGCCCGCTACCTCTTCTGGTGGCCGCCTCCCTCCTTCCTGGCCTCCCGGCGCTGCGCCCTTTCTCACTGGTTCTCTCTTCTGCCGTTTTCCGTAGGACTCTCTTCTCTGACCTGCGTCTCCTTTGGAACTCTGCCGGTTC
+
AAAAAAAAFFFFFGGGGG5BFFHGGGGB4EHAGFFGGGGCAGEHHGGGF?EFDHGFHGHA0E?EGGGGGGGHHHHGGEGEFHHHFFEEGG??/CGFHHHHHHGFGGHGGGGGGGHHGGC-DHHHFHHHHEHHGHHGGGGGHGGGDGGGGGGGGGGGGCDGGGBBBFBBFBBFFFFFFFFFFBFFFFFFFFFFFFFBA?FFFFFF?DFFFFFFFFFFFFFF/BBFFFB?BDFFFFFFFBFFFFFFF/@B@D.
@M05620:37:000000000-D9766:1:1101:24506:4514 1:N:0:80
ACCACACCTTCTACAATGAGCTGCGTGTGGCTCCCGAGGAGCACCCCGTGCTGCTGACCGAGGCCCCCCTGAACCCCAAGGCCAACCGCGAGAAGATGAACCCAGGTGCGTGGCCCGCTACCTCTTCTGGTGGCCGCCTCCCTCCTTCCTGGCCTCCCGGCGCTGCGCCCTTTCTCACTGGTTCTCTCTTCTGCCGTTTTCCGTAGGACTCTCTTCTCTGACCTGCGTCTCCTTTGGAACTCTGCAGGTTC
+
CBBCCCCCFFFFGGGGGGGGGGHGGEGFDGHHHGGGGGGGDHHHGGGGEGGEGFFHHHHCFFCFGGGGGGGGHHHGGGGHGHHHGGGGG?GGFGHFG2GHBHDFGGGHB@FDGGCGGGC-DHFHF0DGHHGF.GGGGFEDEGFFFBFFFFFFFFBFGEE?DGACFDFAFFFFFFFFFFBFFFFFFFF9FFFFFBFB9AFEFFF9ADDFFFFFFFFFFFF//BFFFF@DCDFFB/BBBFFFFFFFB/;.9BB
@M05620:37:000000000-D9766:1:1101:23074:4522 1:N:0:80
ACCACACCTTCGACAATGAGCTGCGTGTGGCTCCCGAGGAGCACCCCGTGCTGCTGACAGAGGCCCCCCTGAACCCCAAGGCCAACCGCGAGAAGATGCCCAGGTGAGTGGCCCGCTACCTCTTCTGGTGGCCGCCTCCCTCCTTCCTGGCCTCCCGGAGCTGCGCCCTTTCTCACTGGTTCTCTCTTCTGCCGTTTTCCGTAGGACTCTCTTCTCTGACCTGAGTCTCCTTTGGAACTCTGCAGGTTCTA
+
AAAAAAAAFF1>GGGGGABGDF1FE0EBGE0FGGGEFGGGGCHH/EEGFGGGHBGHG01BGHGGGGGGGGGHGHHGGGGHGHHHHGGEGGCGGGHHHHHHHHHGHHHHHHGGHHGGGGGHHHHHHHHHHHGHHGGGGGHGHHGHHHHHHHGGGGGGGG-@AGGGGGGG@FFFFFFFFFFFFFFFFFFFFFFFF@FFFFFFFFFFFFFFFFFFFFFFFFFFFFFFFFFFFFFFFFFFFFFFFFFFFFFFFFB
@M05620:37:000000000-D9766:1:1101:12896:4528 1:N:0:80
ACCACACCTTCTACAATGAGCTGCGTGTGGCTCCCGAGGAGCACCCCGTGCTGCTGACCGAGGCCCCCCTGAACCCCAAGGCCAACCGCGAGAAGATGAACCCAGGTGCGTGGCCCGCTCCCTCTTTTGGTGGCCGCCTCCCTCTTTCCTGGCCTCCGGGCGCTGCGCCCTTTCTCACTGGTTCTCTTTTCTGCGGTTTTCCGTGGGACTCTCTTCTCTGCCCTGCGCCCCCTTTGGAACTCTGCGGGTTC
+
BBBBBBB>BCCFGGGGGG5BGFHHGEEB4BGGFAFE2AEEDHHHHGGAEEFGFHHHHHGAEECGGGGGGGGFHHHGGGGHFEHHHGEEFG/>CGHB2FGFHH?/?FC??C/C@C<GC?<AEFHEGD00DC.::GF:@@.9EA/C/;;C0;F9F.09A.;A-9--9DFCF;DFFFFF/BFFBF//BB//;9BF/F-9ABFEF/./.;9.;AFFFFF/99/BFF./;9--.-;9@FFF/F/B9/9/9-;-@E.
@M05620:37:000000000-D9766:1:1101:23060:4534 1:N:0:80
ACCACACCTTCTACAATGAGCTGCGTGTGGCTCCCGAGGAGCACCCCGTGCTGCTGACCGAGGCCCCCCTGAACCCCAAGGCCAACCGCGAGAAGATGCCCAGGTGAGTGGCCCGCTACCTCTTCTTGTGGCCGCCTCCCTCCTTACTGGCCTCCCGGCGCTGCGCCCTTTCTCACTGGTTCTCTCTTCTGCCGTTTTCCGTAGGACTCTCTTCTCTGACCTGAGTCTCCTTTGGAACTCTGCAGGTTCTA
+
BBBBBBBBBFFFGGGGGGGGGGGFFEEECFHHGGGGGGFGGHGHHGGGEEFGGHHHHHHGGGGGGGGGGGGGCGHGGGGHGHHHHGGGGGGGGGHHHH2GHGCF<?FGFDCFHH?DGGGHDGFHBH0=D0EGH-:AE.CFFHG/C0FF09.;0;CE.;-9BF-A;DFFFFFFFFFF//B/BBBBFFEFFFFFFFDFFFFFD9AAD/FFFFEFFFFFFEBFFF./B9BFFF/BF//BBBBBFFF/BF?FFF/
@M05620:37:000000000-D9766:1:1101:22364:4563 1:N:0:80
GAGGCTGCTTTGGAAGAAACTCATAGATTACTGCAACAGTTCCCCCTGGACCTGGAAAAGTTTCTTGCCTGGCTTACAGAAGCTGAAACAACTGCCAATGCTACAGTAAGCTAACCAGAAGGAAAGACTCCTATAAAACAAAAAAAGAATAAAAAAGCTGAACAAACAAAGGAAAGGAAATCAGGCACTTCAGATTTCGATCTCATGTGGATCCAAATTAACAATAATAAGCAAATTTACAAGTAACAGAC
+
>3AA>>CAFBB4F4BBAEBFFGHHHGFGFDBDGF4BEHAFGDABBBA222ABGGEB332BBBF5DDD53BBFBFF3BBBFFCBBF33BBB?BFGGF3FB33BBBB34444343B3B3?13B00??03B3BBB34?B4B3/?B0?//??0222>>2//01?<11<0??0/00<00<<<<00110<<<.<//<00000=0/:0:;;000000::;/0:000000=;;000009009/;9C09000;;;9;0;.
@M05620:37:000000000-D9766:1:1101:23169:4565 1:N:0:80
AGTGCCAGCTCTCAATCGCACAGGGGACCCAGGGCCTGGCCCCTCCATCCAGAAAACCTATGACCTCACCCGCTACCTGGAGCACCAACTCCGCAGCTTGGCTGGGACCTATGTGAGTATCCAGCGTAGGAATCTGGGAGTTGGGGAGGAGTGAGGAGTTGGGGAAAGACAGTCCTAACCGTGGAGGGTTCTGGTAAATGATGGGGTGAGGAGGGGCTCTTTGGCTCCCACCAGTCCCCCTGTCTGGTCTA
+
AABBBFFFBFFFGGGGGFGAFEHHGEGGGGHHGGGGGGHHHHGHGGHHHHGHHHHHHGHHHFHHHHHHHHHGGGGGHHHHHHHEHHFHGHHHGGGGGGHHGHHFGGHHGHHHHHHHHHHHHHHHHGEGDGHHHHHHHHHGGHHHGGGGGGGHGHHHHGHHHHGFGGHHHHHHHGHHHHHHGGGGGGGG;CFGGGGGGGGGGGGGGGFFFFFFFFFFFFFFFFFFFFFFFFEFFFFFFFFFFFFFFFBB:FB
@M05620:37:000000000-D9766:1:1101:17519:4578 1:N:0:80
ACCACACCTTCTACAATGAGCTGCGTGTGGCTCCCGAGGAGCACCCCGTGCTGCTGACCGAGGCCCCCCTGAACCCCAAGGCCAACCGCGAGAAGATGAACCCAGGTGCGTGGCCCGCTCCCTCTTCTGGTGGCCGCCTCCCTCCTTCCTGGCCTCCCGGCGCTGCGCCCTTTCTCACTGGTTCTCTCTTCTGCCGTTTTCCGTAGGACTCTCTTCTCTGCCCTGCGTCTCCTTTGGAACTCTGCCGGTTC
+
ABCCAAAAFFFFGGGGGGGGGGHHGEGB4EHGGFFGDGGGDHHHHGGGGGGGGHGHHHHFGGGGGGGGGGGHGHHGGGGHGHHHHGGGGG@DGGHGFHHHHHGFHGHGGGFEGGHHGGG-CGHHHHGHHHHHGHHGGGGGGGGGEGGGGGGGGGGGGFGGGF@BFFFFFFFFFFFFFFFFFFFFFFF:BFFFFFFFDFFFFFDF.AAFFFFFFFFFFFFFFF.FFEDADAFFFFFFFFFFFFFFF0:@BF.
@M05620:37:000000000-D9766:1:1101:21877:4587 1:N:0:80
ACCACACCTTCTACAATGAGCTGCGTGTGGCTCCCGAGGAGCACCCCGTGCTGCTGACCGAGGCCCCCCTGAACCCCAAGGCCAACCGCGAGAAGATGCCCAGGTGAGTGGCCCGCTACCTCTTCTGGTGGCCGCCTCCCTCCTTCCTGGCCTCCCGGAGCTGCGCCCTTTCTCACTGGTTCTCTCTTCTGCCGTTTTCCGTAGGACTCTCTTCTCTGACCTGAGTCTCCTTTGGAACTCTGCAGGTTCTA
+
CCCCCCCCFFFFGGGGGGGGGGHHGEGGHGHHHGGGGGGGGHHHHGGGEGGGEHHHHHHGGG?GGGGGGGGHHHHGGGGHGHHHHGGGGGGGGGHGHFHHHHHGFHHHHHGGHHGGGGGHHHHHHHHHHHGHHGGGGGHGHHGGHGGGGGFGGGGGGGGAGGGGGGFFFFFFFFFFFFFFFFFFFFFFFFFFFFFFFFFFFFFFFFFFFFFFFFFFFFFFFFFFFFFFFFFFFFFFFFFFFFFFFFFFFFF
@M05620:37:000000000-D9766:1:1101:16967:4600 1:N:0:80
GAGGCTGCTTTGGAAGAAACTCATAGATTACTGCAACAGTTCCCCCTGGACCTGGAAAAGTTTCTTGCCTGGATCACAGGAGCATAAACGACTACCACTAGCCAAATGAGTGGACCAGTAAATATCATAGTGATCACCGAGCTCCTGACTAGCCACCAGGCGCAGAGACACAGCTCACAGCGACTATCGTCTGCCGTTATCAGTAGGAGACGAATAAATGACCTGAGTCTACTATTGGACAATGCCAGTTC
+
>1>>AAF>BF3DFBF11AB111133D1AB1BA3BA1A0BA2B2AFE0/A0BA0AB0BB0BA2DD211BBAFA011BBB1B0/BB1FD1G?A///0>111010B@00B@B1@1>110/0>>222B22BF2B2>22>200/</<?1B<<FC11@<0100?@/<A//</??0<000.<>1<11.--<-<00.;...:0;.:.;00000;C0/..9--..000009/;F//;CF0C09000/9;/-9/;B/////
@M05620:37:000000000-D9766:1:1101:16951:4620 1:N:0:80
ACCACACCTTCTACAATGAGCTGCGTGTGGCTCCCGAGGAGCACCCCGTGCTGCTGACCGAGGCCCCCCTGAACCCCAAGGCCAACCGCGAGAAGATGAACCCAGGTGCGTGGCCCGCTACCTCTTCTGGTGGCCGCCTCCCTCCTTCCTGGCCTCCCGGCGCTGCGCCCTTTCTCACTGGTTCTCTCTTCTGCCGTTTTCCGTAGGACTCTCTTCTCTGCCCTGCGTCTCCTTTGGAACTCTGCAGGTTC
+
BBBBBBBBFFFFGGGGGGGGGGHHGEGB4EHGGGGECCFGFHHHHGGGGGGGHHGHHHHEFGGGGGGGGGGHHHHGGGGHEHHHHGEGGGGGGGGEFGFHHHGCGG1?<AFD<DGH-ACCCHH000<G0<GC.;GGGC..GEGG9FFBFBBFFF0AFAEGGGF-BFF;D--/BFFFFFFFB9BFFEBBBFFFFFBD9.BFFFFF.ADFFFFFBBFFEFFF/;;;FADA@..BFFFFFBFF/FFFF/;AAB/
@M05620:37:000000000-D9766:1:1101:9996:4636 1:N:0:80
ACCACACCTTCTACAATGAGCTGCGTGTGGCTCCCGAGGAGCACCCCGTGCTGCTGACCGAGGCCCCCCTGAACCCCAAGGCCAACCGCGAGAAGATGCACACATGAGAGGCCCCCTCCATCTTCTCGTGGCCGCCTCCCTCCTCCCTCGCCTCCCGCCGATCCGCCCTTTCTCACTGGTTCTCTCTCTTGCCGCTTTCCGCAGAACACTCTCCTCTCTCATCTGACTCTTTTGGAACTCTCCAGATTCTA
+
BCCCCBCCFFFFGGGGGGGGGGHHGGGGHGHHHGGGGGGGGHHHHGGGGGGGHHHHHHHGGGGGGGGGGGGHHHHGGGGHGHHHHGGGGGGGGGHHHHH2FD0/??1F1F/</C-><..>=GH1<D0<<C<@.<A-.;.;CG.C::.;99--9C.C.:-;-:-.9A.C;/FBFF/B///BF/BFFFF//;9//;-9AE//A.---/9/;BFF//;FF//9:B9::/9;F///B/-//;/;B/////::;F/
@M05620:37:000000000-D9766:1:1101:12256:4647 1:N:0:80
AGTGCCAGCTCTCAATCGCACAGGGGACCCAGGGCCTGGCCCCTCCATCCAGAAAACCTATGACCTCACCCGCTACCTGGAGCACAAACTCCGCCGCTTGGCTGGGACCTATGTGAGTATCCAGCGTAGGAATCTGGGAGTTGGGGAGGAGTGAGGAGTTGGGGAAAGACAGTCCTAACCGTGGAGGGTTCTGGTAAATGATGGGGTGAGGAGGGGCACTTTGGCTCCCACCAGTCCCCCTGTCTGGTCTA
+
>>AAABBBAFFDG13BBAA1A0A0BAEEEEBGFBABABFBAGEHGCFGGBBED0FBBBFFF1DFGD@BFHF>>E?>BFBBBFB/B00B?@BBE>/>E/?FE0G?E/FGFHFGHHHFFBFG>2>FFC??<<GGH?GHHFCF/?FG??CCCCFGFHFHE.</=B--CCEF//CG00:CFFBF-9;?AEB?.=9CFF9;FB;B09;BE?B@9AFBBB???-;FFB//;;B;EBFAE-9;;/AA@?/9FB999B/
@M05620:37:000000000-D9766:1:1101:12239:4660 1:N:0:80
AGGGCCAGCTCTCAATCGCACAGGGGACCCAGGGCATGGCCCCTCCATCCAGAAAACCTATGACCTCACCCGCTACCTGGAGCACCAACTCCGCAGCTTGGCTGGGACCTATGTGAGTATCCAGCGTAGGAATCTGGGAGTTGGGGAGGAGTGAGGAGTTGGGGAAAGACAGTCCTAACCGTGGAGGGTTCTGGTAAATGATGGGGTGAGGAGGGGCTCTTTGGCTCCCACCAGTCCCCCTGTCTGGTCTA
+
111>AA>1AF13BGG31AFGAECEAFGGA0BGGGA/00FC0FGHGGFHDAGA101BGA0BFG2GFF@FHHHGGE>>GHHCGHH/0>FGG0GHGAEE/>BGGHHGGCHHGHHHHHHHFH2>>2FGHGGGGGHHCDF1FHGG/0FGG-.A->./<=GHHGCCG/-:CEHHHHHEC0CGHHHG-;EGGGGGEGGGGGBFGGGGGGGGGGB@FFFF--9@@-ABB/;BFFFFFFFFFFFFFFFF@FFFFFF/BFB
@M05620:37:000000000-D9766:1:1101:22461:4664 1:N:0:80
ACCACACCTTCTACAATGAGCTGCGTGTGGCTCCCGAGGAGCACCCCGTGCTGCTGACCGAGGCCCCCCTGAACCCCAAGGCCAACCGCGAGAAGATGCCCAGGTGAGTGGCCCGCTACGTCTTCTGGTGGCCGCCTCCCTCCTTCCTGGCCTCCCGGCGCTTCTCCCTGGCTCACTCTTTCTCTCTTCTGCCGTGTTCCGTCGGCCTCTCTTCTCTGACCTGATTCTCCTTTGGAGGTCTGCGGGCTCTA
+
BBCCCDDDFFFFGGGGGGGGGGHHGGGGGGHGHGGGGGGGGHHHHGGGGGGGHHGHHHHGGGGGGGGGGGGHHHHGGGGHGHHHHGGGGGGGGGHHHHBF22?/111=?1/?0F-----.=./.=D00=/.<.-;-CDH.:/C:FGG0CFE.:.9CD----@.;0BBFF0.:FF0BF00;000;00;FBFBF0@.-.:;0.;.---...::B0:::000:B0//0000:BF0BB/B/.;::/0-9--;./:
@M05620:37:000000000-D9766:1:1101:23645:4665 1:N:0:80
AGTGCCAGCTCTCAATCGCACAGGGGACCCAGGGCCTGGCCCCTCCATCCAGAAAACCTATGACCTCACCCGCTACCTGGAGCACCAACTCCGCAGCTTGGCTGGGACCTATGTGAGTATCCAGCGTAGGAATCTGGGAGTTGGGGAGGAGTGAGGAGTTGGGGAAAGACAGTCCTAACCGTGGAGGGTTCTGGTAAATGATGGGGTGAGGAGGGGCTCTTTGGCTCCCACCAGTCCCCCTGTCTGGTCTA
+
A?>>AB1CAFFFBFGF1FF1E0G0FEEEAAAF0AE/AFF00FEEFGFHBE1BF0FFFGGHFHFHHGHGHHHEE>EEHHFHFEGHFHHCE0FFE>>EE0BFE0GF?EHHG0<FDGHHHGHHHHHGHCCEGGFFHFHGEHHFEFHGGGFGGGCFFFHHHGGHHGGGGGGHGHFHHHHHHHFG@9C@BGGGCFFGFGBFFFFFGGGGGGF@FFFFFF??;-ABFFFFFFFEEBFBEFFFBFFF@E9/BFFFFFF
@M05620:37:000000000-D9766:1:1101:9574:4680 1:N:0:80
GAGGCTGCTTTGGAAGAAACTCATAGATTACTGCAACAGTTCCCCCTGGACCTGGAAAAGTTTCTTGCCTGGCTTACAGAAGCTGAAACAACTGCCAATGCTCCAGGATGCTACCCGTAAGGAAAGGCTCCTATAAGACTCCAAGGGAGTAAAAGAGCTGATGAAACAATGGCAAGTAAGTCAGGCATTTCCGCTTTAGCACTCTTGTGGATCCAATTGAACAATTCTCAGCATTTTTACTTGTAACTGAC
+
A1AAAAFAFFFFGGGGG1GGBGFHBFAGHGHHFHH1BFH1FDDGHGEFFEGFGHHHFFHGGHHHHHHFGHHHFFGHHHGHHHFGHFBHFGCHHHHHHHHHHF1FGBB/FFFGFBFBE?>?FGHHHBBGBFFHH2BGH11BFGHHFAEHC?FFGHDFFFFFGHBGDB?FE??BGCBF??D<>>1=>FA1>>GHGGGECGH=<D<C<00DC:G0<CGFGC:G:C:GHC0<0CF/C;0;0;AFBCBF0CF;BF;
@M05620:37:000000000-D9766:1:1101:21041:4687 1:N:0:80
ACCACACCTTCTACAATGAGCTGCGTGTGGCTCCCGAGGAGCACCCCGTGCTGCTGACCGAGGCCCCCCTGAACCCCAAGGCCAACCGCGAGAAGATGAACCCAGGTGCGTGGCCCGCTACCTCTTCTGGTGGCCGCCTCCCTCCTTCCTGGCCTCCCGGCGCTGCGCCCTTTCTCACTGGTTCTCTCTTCTGCCGTTTTCCGTAGGACTCTCTTCTCTGACCTGCGTCTCCTTTGGAACTCTGCAGGTTC
+
CCCCCCCCFFFFGGGGGGGGGGHHGEGECFHHHGGGGGGGGHHHHGGGDEGGHHGHHHHGGGGGGGGGGGGHHHHGGGGHGHHHHGGGGGCFGGHGGHHHHHGGHGHG1CFEGGHHGGGCGHHHHHHHHHHHFHHGGGGGHEGGGGGGGGGGGGGGGGGGGGFFFFFFFFFFFFFFFFFFFFFFFFFFFFFFFFFFDFFEFFFFFFFFFFFFFFFFFFFF0FFFF?BDFFFFFFFFFFFFFFFFF0;FFF0
@M05620:37:000000000-D9766:1:1101:19734:4693 1:N:0:80
ACCACACCTTCTACAATGAGCTGCGTGTGGCTCCCGAGGAGCACCCCGTGCTGCTGACCGAGGCCCCCCTGAACCCCAAGGCCAACCGCGAGAAGATGACCACAGGAGCGTGGCGCGCTCCCTCTTCTGGGGGCCGTCTCTCCCCTTCCTGGCCTCCCGGCGCTGCGCCCTTTCTCACTGGTTCTCTCTTCTGGCGTTTTCCGGAGGACTCTCTTCTCTGCTCTGTGTCTCCTTTGGAACTCTGCGGGCTC
+
3AAABA>ACFCFGFGGFGGFFFHHGAEAAEHFEFFEDEG?EHHHHGGGEEFGH3FGHHHGGGGGEE@GGGGHHHGGGGGGFHHFEGAEGCBCCGHGHF11?1//0?0?/>/.->->---..<C//00::C/---;--;9C0;//.9./900/.;9A..9@B;--;A-B.-;/BF/F//9;./;BBFF/;B/////-;B-.//.-.9-.;BFF//;FF//////9;//;B///;/////9;B////----;.
@M05620:37:000000000-D9766:1:1101:15098:4700 1:N:0:80
ACCACACCTTCTACAATGAGCTGCGTGTGGCTCCCGAGGAGCACCCCGTGCTGCTGACCGAGGCCCCCCTGAACCCCAAGGCCAACCGCGAGAAGATGCCCAGGTGAGTGGCCCGCTACCTCTTCTGGTGGCCGCCTCCCTCCTTCCTGGCCTCCCGGCGCTGCGCCCTTTCTCACTGGTTCTCTCTTCTGCCGTTTTCCGTAGGACTCTCTTCTCTGACCTGAGTCTCCTTTGGAACTCTGCAGGTTCTA
+
BBBAABBAFFFFGGGGGGGFGBHFGEEB4EGHFFFE?FGGFHHHHGGGFEGGFHGHHHHEEGCGGGGGGGGFGFHGGGFHEFHHHGFEDG<<@FFEFGHHHHHGFGHHGHGGHHGGGGGHHHHHHHHHGHGHHGFGGGGGHHGHHGGGGGGGGGGGGGGGGFFFFFFFFFFFFFFFFFFFFFFFFFFFFFFFFFADFFFFFFFFFFFFFFFFFFFFFFFFFFFFFFF;BFFFFFFFFFFFFFFFFFFFFFF
@M05620:37:000000000-D9766:1:1101:22023:4779 1:N:0:80
ACCACACCTTCTACAATGAGCTGCGTGTGGCTCCCGAGGAGCACCCCGTGCTGCTGACCGAGGCCCCCCTGAACCCCAAGGCCAACCGCGAGAAGATGAACCCAGGTGAGTGGCCCGCTACCTCTTCTGGTGGCCGCCTCCCTCCTTCCTGGCCTCCCGGCGCTGCGCCCTTTCTCACTGGTTCTCTCTTCTGCCGTTTTCCGTAGGACTCTCTTCTCTGACCTGCGTCTCCTTTGGAACTCTGCAGGTTC
+
CCDDDDDDFFFFGGGGGGGGGGHHGGGEDGHHHGGGGGGGGHGHHGGGDFGGGHGHHHHGGGGGGGGGGGGHFHHGGGGHGHHHHGGGFGCGGGHHHHHHHHGGHGHH1FGHGGHHGGG?DHHHHHHHGHHHGHHGGGGGHGHHGGGGGGGGGGGGGGGGFGFFFFFFFFFFFFFFFFFFFFFFFFHFFFFFFFFFDFFFFFFFFFFFFFFFFFFFFFFHBFFFF.DDFFFFFFFFFFBFFFFFF0BFFF0
@M05620:37:000000000-D9766:1:1101:12062:4781 1:N:0:80
GAGGCTGCTTTGGAAGAAACTCATAGATTACTGCAACAGTTCCCCCTGGACCTGGAAAAGTTTCTTGCCTGGCTTACAGAAGCTGAAACAACTGCCAATGCTACAAGATGATCCCCATGGAAAGGCGCCCATAGCAGCCTAACCGAGCAAAACAGCGCTGCTAACAACGTGAAGAGTACGACCGACCTCTCCGCTTTAACACTCTTGTGGCTACACTAGAAAAATTCACAACATTTGTACTTATATCTGAC
+
A3>AABFAFFFFGGGGGGGGGGGHCGHHHDGHHHH4FGGDGHHHHGGFGFHHHHHHHHHHGHHHHHHHHHHHHHHHHHHHHHHHHHGHHHGHHHHHHHHH3F@333323B44BF2C223333B00/>>///BB33??2FG2220>/B//2@@0FGG/</>/11>0>1.-....1=.000...-:-;;A0<;C?AD.:00=0CF/;FGB9..;0/0/0/0;;0..9BF/9;/;9FFFF:/9/B/9;///;B/
@M05620:37:000000000-D9766:1:1101:22022:4797 1:N:0:80
ACCACACCTTCTACAATGAGCTGCGTGTGGCTCCCGAGGAGCACCCCGTGCTGCTGACCGAGGCCCCCCTGAACCCCAAGGCCAACCGCGAGAAGATGAACCCAGGTGAGTGGCCCGCTACCTCTTCTGGTGGCCGCCTCCCTCCTTCCTGGCCTCCCGGCGCTGCGCCCTTTCTCACTGGTTCTCTCTTCTGCCGTTTTCCGTAGGACTCTCTTCTCTGACCTGCGTCTCCTTTGGAACTCTGCAGGTTC
+
BBBAAABAFFFFGGGGGGG5GGHHGGGGGGGHHGGGGGG?EGFHHGGGGGGGFGFFGHHGGGEGGGGGGGGHHHHGGGGHFHHHEGGGGFGGFDB<GFB>?FDG??FFGHHHGGHHGGGGGHHHGHHFDGHHGHHGGGGGHGGHGFFFGFFGFGGGGG;@-B@BFFAFFF;FFFFFFFFFFFFFFFFFFFFFFFFF:DBEFFDFFDDFFFFFFBFFFFFFFFFBB.@DFFFFFFF/B99/FFFFF//A;BB
@M05620:37:000000000-D9766:1:1101:13429:4798 1:N:0:80
ACCACACCTTCTAAAATGCGCTGCGGGCGGCGCCCGAGGAGCACCCCTTGCTGCTGACCAAGGCCCCCCTGAACCCCAAGGCCAACAGCGCGAAGATGCCCAGGTGAGTGGCCCGATACCTCTTCTGGTGGACGCCTCCCTCCTTCATGGCCTACCGGTGCTGCGCACTTTCTCCCTAGTTCTCTCTTTTGCCGTTTTCCGTAGGACTCTCATGTGTGCCCTGGGTCCCATTTGGAACTCTGCAGGTTCTA
+
A111AAA11BCFG3G13FB1E0E?E00///A///>//EEC?GH>GGG/>0>B1EG1FG<1/B/FH/><C//0?1/CF//?//?FGGC0?C---<-.0<00/<<E:CGA:C...:;---;99F00;0000;../---..--;9--////;/-9//---9999/B9-----///9;//-/-999///////;///;;-/9//-;-;A///////9/9/9-///BA9-;B-;/99/;//9F/;FFB/9F-;FFF
@M05620:37:000000000-D9766:1:1101:9253:4808 1:N:0:80
ACCACACCTTCTACAATGCGCTGCGTGTGGCTCCCGAGGAGCACCCCGTGCTGCTGACCGAGGCCCCCCTGAACCCCAAGGCCAACCGCGAGAAGATGCCCAGGTGAGTGGCCCGCTACCTCTTCTGGTGGCCGCCTCCCTCCTTCCTGGCCTCCCGGAGCTGCGCCCTTTCTCACTGGTTCTCTCTTCTGCCGTTTTCCGTAGGACTCTCTTCTCTGACCTGAGTCTCCTTTGGAACTCTGCAGGTTCTA
+
AAAAABB>BCCFGGGFGG4AEAEEGEEBAEGHFAFE?EGCEHHHHGGCEEFGHHHHHHHEEEGGGGGGGGGFHFHGGGGHGFHHHGGCGG/<<DCFDGFGHHHGHHHGHHGGHHGGGGGHHHHHHHHHHHGHHGGGGGHGGGGGGGGGGGGGGGGGGG-;?FGFFFFFFFFFFFFFFFFFFFFFFFFFFFFFFDDDFFFFFFFFFFFFFFFFFFFFFFFFFFF;BFFFFFFFFFFFFFFFFFFFFFFFFF;
@M05620:37:000000000-D9766:1:1101:18366:4839 1:N:0:80
AGTGCCAGCTCTCAATCGCATAGGGGACCCAGGGCCTGGCCCCTCCATCCAGAAAACCTATGACCTCACCCGCTACCTGGAGCACCAACTCCGCAGCTTGGCTGGGATCTGGGCGTTGGGGAGGAGTGAGGAGTTGGGGACCGCCCGTCCTCCCCGTGGAGGGTTCTGGTAAATGATGGGGTGAGGCGGGGCTCTTTGGCTCCCACCAGTCCCCCTGTCTGGTCTATCTCCTGCCCTTAGCTCGGACGAGC
+
AA>AAFFFBFFFGGGGGGGGA2FGHGGGGGEHGGGGGFHCFGGGGGFHFGHGHGEFHGGHHHHHHHHHHHFGGGEFHGGFHHHFFHHGGBHHGGGGGHHHEHHFE?HHGHHHH/<>DFFC@/BD/???GHFHGFGHHCF.-.A@DC@CFFG0/:CD:EGGGFA..;FEFCB00;CFFFGGDDAFFF.@FFFA@EBFFFFFFBEEFFFFFFFFFFFBEFFFFFFFF/BBFFFFFFFFFFFF//BA-.-;9=@
@M05620:37:000000000-D9766:1:1101:24063:4860 1:N:0:80
ACACACCTTCTACAATGCGCTGCGTGTGGCTCCCGCGGATCACCCCTTTCTGCGTACCGAGGCCCCCCTGAACCCCAAGGCCAACCGCGCGAAAATGCACCCAGGTGAGTGGCCCGCTACCTCTTCTGGTGGCCGCCTCACTCCTTCCTGGCCTCCCGGAGCTGCGCCCTTTCTCACTGGTTCTCTCTTCTGCCGTTTTCCGTAGGACTCTCTTCTCTGACCTGAGTCTCCTTTGGAACTATGCAGGTTCT
+
AAAAAAAFFF1BBFGGF1AE000AAFF0EGFBFGE/EE///BBGHG/B1DFGF>/BE/>EEG>FEGEG/?0BFGCEGGHGHGHHC/<<@GGCG/<>1=<FCCC..FCG.<D...<CGGGGH0:::GCC0;;ACFA@-AC/.00C0;FFGGFF.C.CA--;@@A/F=@B?@B9//;FFFBF99BFFFFBFFBFFB=ABF-9;B:F-ABFFBFF/FFFFF/9F/BFFFFFFFF/;//;/;BB/9BFB/F9/9;
@M05620:37:000000000-D9766:1:1101:13465:4864 1:N:0:80
GAGGCTGGCTTGGAAGAGCACACGGCACCAAGGGACTCACCCCTCCATCCACAAAACCTATGACCTGACCCGCTAACTGGAGCACCAACTCCGAAGCGTAGGAGTTGGGGAGGCGTGATGCGTTGGGGCAAGCCCGTCCTCCCCGTGGCGGGTTCTGGTACCTGATGGGGTGCGGAGGGGCTCTTTGGCTCCCTCCAGTCCCCCTGTCTGGTCTCTCTCCTGCCCTTAGATCGGCAGAGCCCACGTCTGAA
+
>1>>A1>11B>AAFGGGBFGGGAA00AEEFHHCEFEFA1B0BEFGGGGHHH1B/BBFEGFHG21BF0B>FFEGEE/G1G0FFHGHGHHGFGHF/E//>/<EE1BGHHG/BFCG<B?>C0?F?C<AFCG.<>>.CHG@ACC0GGGGCCCA-;9AAFBFCCFFF//BFFFEB-9---99-9--9;//;B/FBBEF-;-BFF9/;9B@-:BBFF/BB9BFFFFBFFA:FF/9F/9AB-@---;;A9A@;;B;F;
@M05620:37:000000000-D9766:1:1101:19148:4868 1:N:0:80
ACCACACCTTCTACAATGAGCTGCGTGTGGCTCCCGAGGAGCACCCCGTGCTGCTGACCGAGGCCCCCCTGAACCCCAAGGCCAACCGCGAGAAGATGCCCAGGTGAGTGGCCCGCTACCTCTTCTGGTGGCCGCCTCCCTCCTTCCTGGCCTCCCGGCGCTGCGCCCTTTCTCACTGGTTCTCTCTTCTGCCGTTTTCCGTAGGACTCTCTTCTCTGACCTGAGTCTCCTTTGGAACTCTGCAGGTTCTA
+
BBBABBBBFFFFGGGGFGFGGBHFGAEB4AGHCFFEAFGGDHHHHGGGGFGGGHGFHHHEEGGGGEGGGGGCHFHGGGEHAEHHHGAEFGD@?FFFFGFFHHHGHHHHHHGGHHGGGGGHHHHGHHHHHHGHHGGGGGGGHHGHHGGGGGGGGEGGDF-BDFFFFFFF;FBFFFFFFFFFFFFFFFFFFFFFFFADFFFFFFFFFFFFFFFFFFFFFFFFFFFFFFFFFFFFFFFFFFFFFFFFFFFFFFF
@M05620:37:000000000-D9766:1:1101:12249:4897 1:N:0:80
ACCACACCTTCTACAATGAGCTGCGGGTGGCTCCCGAGGAGCACCCCGTGCTGCTGACCGAGGCCCCCCTGAACCCCAAGGCCAACCGCGAGAAGATGCCCAGGTGAGTGGCCCGCTACCTCTTCTGGTGGCCGCCTCCCTCCTTCCTGGCCTCCCGGCGCTGCGCCCTTTCTCACTGGTTCTCTCTTCTGCCGTTTTCCGTAGGACTCTCTTCTCTGACCTGAGTCTCCTTTGGAACTCTGCAGGTTCTA
+
AAA1AAA1CFFFG3GF3GF1G1GBE00A00BG1BF/AEGCCHCGHGEGCFGGFHFBGHHEEGCEGEGGGGG0>>GGGG/?//FGHG//><///CCFDFFCHHHEGHGHHHEGHHGGGGGHHHHHHHHHHHGHHGGGGGGGGGGGFGGEGFFGGGGFF?;@@@@F@?F@?FFFFFFFFFFFFFFFFFFFFFFFF@BBFFFFBBFFFFFFFFFFFFFFFBFFFFFFFFFFFBFFFFBFBFFFFFFFFAFFFFB
@M05620:37:000000000-D9766:1:1101:23999:4907 1:N:0:80
GAGGCTGCTTTGGACGAACCTCATAGATTACTGCAACAGTTCCCCCTGGACCTGGACAAGTTTCTTGCCTGGCTTACAGAAGCTGAAACAACTGCCACTGATACCGGAAGCTACCCGTCAGGAAAGACTCCTAGAAAACACAAAAGGAATAAAAGAGATGAAAAAACAATGGCAAGTAAGTAATGCACATCAGCTTACGAACTCTTTTGGATCAAAATGAACAATTATCAGCATATTTACAGGTAACAGAC
+
>1AA>>CAFFBDGB1AA00A0FGGHFHFGHGHFF1BEC0DFFDBBEA//ABFEGAG0100DFGDFGHBBB1B0BG1@@BDGG@BG11BB>>BFGHCFHHG1B2B1//>//?B>100<?//?0BBF00B1BBB<1<<1<0/0/<@00<<0111<11/0<11?11??@<.>111</<<0=<0<==0=0000<00000000...;.<:;0::-/0;;CF090;90;9;00;0900000;;C9C00/9;;C/:9;
@M05620:37:000000000-D9766:1:1101:6517:4908 1:N:0:80
ACCACACCTTCTACAATGAGCTGCGGGTGGCTCCCGAGGAGCACCCCGTGCTGCTGACCGAGGCCCCCCTGAACCCCAAGGCCAACCGCGAGAAGATGCCCAGGTGAGTGGCCCGCTACCTCTTTCGGTGGGCGCCTTCCTCCTTTCTGGCCTCCCGGGGGCGCGCCCTTTCTCACTGGTTTTCTCTTTTGCCGTTTTCCGTACGACTCTCTTTCTTGGCCTGCGTCCCCTTTGGAACTCTGCAGGTTCTA
+
?AA>AAABFFFFFGGGFGGAGAGFG2AEFGGFFGFEGGFGGHGHHGGGEEEFHFGGFFGG?EGEGDEEECGFCCGEEGEHCEFFE?/<><<>/ACFFG1?FH/<?<1<=>F.>C-----<<0<D00.::.E-.:-;..0;09CB;0;0;B09CFEGG-----;9--@B-/B/999/B/F/B..;://;:/B/B99AFF/9.9..-9.999//B/9//;////A.-.--.9.AFFF/B////;999A.B///
@M05620:37:000000000-D9766:1:1101:9841:4924 1:N:0:80
ACTGCACCTTCTAAATCGCCCCGCGGATGCCTGCCCAGGAGCCCCCAGTCCTGCTAACCGTTGCCTCCCTGGCTACCAGGAGCAACAACGCCTACACGTGCTACAGGCTGCTCCCCGTACTTACCGGCTGCTCGCCGCCTCCCCGGGCGTCCCAGCGCTGCTGCAACCATGGCCAGTACGTCCGGCCTTTCCGCTTTAGCACTCTTGTGGCTCCGCTTGACCGATTCTCAGCATTTGCACTTGTACCTGAC
+
>>1>A1@1BBBFBBG3E111A0A0AAA//BFGDBFABBBAABAFEG/>BBF211@DFHF>E//B@BBFFHFEGE1BFFF>?FG?BBFGH//<0/<1B/B?C/>B1BB/?GEHHH//BEGFG1@1FEC-C-<<<ACGCG?ACEEAC@-:A-;;AFFF-9;@AFFFFF/-AF/B-BFE/F/-9F-@--;;FFFFFFFBFFFFF/B/BBBFBB?-9A99;BEFFF-99AF/BF/;B/B/9/9;FFEFF9/;9:/
@M05620:37:000000000-D9766:1:1101:22110:4958 1:N:0:80
ACCACACCTTCTACAATGAGCTGCGTGTGGCTCCCGAGGAGCACCCCGTGCTGCTGACCGAGGCCCCCCTGAACCCCAAGGCCAACCGCGAGAAGATGCCCAGGTTAGTGGCCCGCTACCTCTTCTGGTGGCCGCCTCCCTCCTTCCTGGCCTCCCGGCGCTGCGCCCTTTCTCACTGGTTCTCTCTTCTGCCGTTTTCCGTAGGACTCTCTTCTCTGACCTGAGTCTCCTTTGGAACTCTGCAGGTTCTA
+
?AAABAABFFFFDGGFDGGGFFHFGEEEG2GGHGFEEGG?GHGHHGCGE1EEGABGHCAEGGGGCF/EFGGHGHEEFGGFGHHEC?EGG@>CDAHH2<<FGBCFF1FCF10??G-CC@DHFGHHDGHHGC.<<-DGG.CCGH.;C0900/.CFAFE.--;-A-;-9ADCFFFBFFFFB./;/9BBBFFFFFFF=9.;EFB.B.../;:B/BFFFBBFB//B/BB.;;99FBFF/BF9FFFBFF//:;9/B/
@M05620:37:000000000-D9766:1:1101:12853:4962 1:N:0:80
AGTGCCAGCTCTCAAATCGCACAGGGGACCCAGGGCCTGGCCCCTCCATCCAGAAAACCTATGACCTCACCCGCTACCTGGAGCACCAACTCCGCAGCGTAGGAGTTGGGGAGGAGTGAGGAGTTGGGGAAAGACAGTCCTAACCGTGGAGGGTTCTGGTAACTGATGGGGTGAGGAGGGGCTCTTTGGCTCCCACCAGTCCCCCTGTCTGGTCTATCTCCTGCCCTTAGATCGGAAGAGCACACGTCTGA
+
AABCCFFFCFFFGGGGFDEFFGAFHGGGGGGHHGGGGGGFHHHGHGGHHHHFHHGHHHGH3FFHHHHGHHHHEE//EGHHHFGGFGHHHGHHGGF/EGGEEEEFFHGHHGGGGG/DGGGGHHGFGHHGGGGHHHHBHHGHHBFHHGEHDGHGGEHHHHHB000<GHHGHGGCCEGGFGFGGGGGGGGGGGGFFFFFFFFFFFFFFFFFFFFFBFF0FFFFFFFFFFFFFFFFFEDDEDFFF09BF9AABE0
@M05620:37:000000000-D9766:1:1101:11392:4962 1:N:0:80
ACCACACCTTCTACAATGAGCTGCGTGTGGCTCCCGAGGAGCACCCCGTGCTGCTGACCGAGGCCCCCCTGAACCCCAAGGCCAACCGCGAGAAGATGAACCCAGGTGCGTGGCCCGCTCCCTCTTCTGGTGGCCGCCTCCCTCTTTCCTGGCCTCCCGGCGCTGCGCCCTTTCTCACTGGTTCTCTCTTCTGCCGTTTTCCTTGGGCCTCTCTTCTCTGCCCTGCGTCTCCTTTGGAACTCTGCGGGTTC
+
CCCCCCCBFFFFGGGGGGBGGGHHGGGBEFHHHGGFEGGGGHHHHGGGGGGGGHHHHHHEGGGGGGGGGGGHGHHGGGGHGHHHHGGGGGBDGGHGHHHGHGC/FFG==>/?<AGF-<@@FGHGH00=DD0CDGF-CC:CGGFG/;;FB0F:FFBCG.E----9:9-@D:BFFFFF0:0B/FBFFF00;9BBBB0-;AFFFB0909..;AF0:FBB900B0B.:.99.9.:9BFBFEFFB0999B--@D9.
@M05620:37:000000000-D9766:1:1101:12832:4965 1:N:0:80
AGTACCAGCTCTCCAATAGCACAGGTGACCCACGGCCTGACCCCTCCCTCCTGAAAACCGATGACCACACCCGCCCCCTGGAGCACCGCGTCCCCAGCGTCGGGGTTGGGGCGGCGTGAGTCTTTGGGGTAAGCCCGTCCTCCCTGTGGCGGGTTCTGGTCCTTGATGGGGTTCTGAGGGGCTCTTTGGCTCCCACCAGTCCCCCTGTCTGTTCTCTCTCCTGCCCTTAGCTCGGAAGAGCTCACGTCTGA
+
>>>1>BF1AFFFGGGGG1B1B11ABBB1BABB0AAAABF0AFGGABE/BABBB1B1BFE/AAADGH1BBEEE/>/>>E/??0>FFHG/>//<>//<?0//?<//>BC/CGG.@@CC@-C9CF0CC0FGG.9/;FFGGGGFFFFF-9;BF-;9@@FFFFF/;B/;B/BFBA?F-9F//:AB@@@FFFEFEFFFFF-9AAFFF/999;-;BFF/;B9;;//9FFF/--;//9/;BB@BF---:/;;BEF-;;B
@M05620:37:000000000-D9766:1:1101:12845:4979 1:N:0:80
AGTGCCAGCTCTCAAATCGCACAGGGGACCCAGGGCCTGGCCCCCCCATCCAGAAAACCTATGACCTCACCCGCCCCCTGGAGCACCACCTCCGCAGGGAAGGAGTTGGGGCTGGGTGAGTCGTTGGGGAAAGCCCGTCCTCTCCGAGGAGGGTTCTGGACCCTGATGTGGCGAGGAGGGGCTCTTTGTCTCCCACCAGGCCCCCTGTCTGGTCTATCTCCTTCCCTTAGACAGGAAGAGCACACGTCTGC
+
>>AAADF1>BCFGCGFDB1FFGEGHFG?0EEAF00EEFFA0BGE/AE/GHH1F10BBGE>1FG2FE1B@/0>/>/>>E/FE>0BGGHH/?0BGECC//</0?C??G<?1///<///?>G011-<.<FC<.<<./<.--;.:;0/;.---;.;A.9;00;0././;990000.9-----9;;;99/BFF///;/B--------A>@@-////;/;B/;/B/FF///;///;B//-AA--9:-/;FA-9---/
@M05620:37:000000000-D9766:1:1101:19556:4992 1:N:0:80
GAGGCTGCTTTGGAAGAAACTCATAGATTACTGCAACAGTTCCCCCTGGACCTGGAAAAGTTTCTTGCCTGGCTTACAGAAGCTGAAACAACTGCCAATGCTACCGGATGCTCCCCGTAAGGAAAGGCTCCTAGCCGACTCCAAGGGCGTACCAGAGCTGCTGAAACAATGGCAAGTAAGTCCGGCCTTTCCGCTTTAGCACTCTTGTGGATCCCCTTGAACAATTCTCAGCATTTGTACTTGTAACTGAC
+
>3AABAFAFFFFFFGGGGGGGGHHHHHHHHHHHHHHHHHAGHHHHGFGHHHHHGFFHHHHGHHHGGFHHHHHHHHHHHHGHHHHHHHHHGHHHHHHHHHHHHHHGGGGG/FG3BFEGGG/0BG3?0BGHHGH23?CGCFG?GGHH/?/>A///@1?GCDG11F1FGHHHHHGFFHGHHHGHHBCFG-.:=CGGGGGGGGGGGGGGGGGGGGGBB9.9=FFFG0BFGGGGGGGFFFFFFFFFBFFF/9BFFF
@M05620:37:000000000-D9766:1:1101:11721:5004 1:N:0:80
AGGGCCAGCTCTCAATCGCACAGGGCACCCAGGGCCTGGCCCCTCCATCCAGAAAACCTATGACCTCACCCGCTACCTGGAGCACCAACTCCGCAGCTTGGCTGGGACCTATGTGAGTATCCAGCGTAGGAATCTGGGAGTTGGGGAGGAGTGAGGAGTTGGGGAAAGACAGTCCTAACCGTGGAGGGTTCTGGTAAATGATGGGGTGAGGAGGGGCTCTTTGGCTCCCACCAGTCCCCCTGTCTGGTCTA
+
AA1>AAAAAFFDGAGGGCFAECHGC0BEFEFHBEEEF/FHHHGHGGHGHGFEGFHGHGHHHGHHHFFGHHHGG>EEHHHHBGHHHHCFEGHCEFCGEHFHGHHGGGHHGHHHHHHHHHHHHHHHHGEGGGGHHHHHHHAFGHHHGGACGACGHDHHHGHHHHGGGGHHHHHHHHHHHHHHGGGGGGFGCGGGGGFGGGGGGGGGGGF@FFFFFF@@@@FFFFFFFFFFFFFFFFFFFFFF@FFFFFFFFF/
@M05620:37:000000000-D9766:1:1101:11440:5014 1:N:0:80
AGTGCCAGCTCTCAATCGCACAGGGGACCCAGGGCCTGGCCCCTCCATCCAGAAAACCTATGACCTCACCCGCTACCTGGAGCACCAACTCCGCAGCTTGGCTGGGACCTATGTGAGTATCCAGCGTAGGAATCTGGGAGTTGGGGAGGAGTGAGGAGTTGGGGAAAGACAGTCCTAACCGTGGAGGGTTCTGGTAAATGAGGGGGTGAGGAGGGGCTCTTTGGCGCCTACCAGTCCCCCTGTCTGGTCTA
+
>A1AAB1FAFBFGFGGGCFGEE0C0AEFGG0EFGGGA/F0EGG/FGFGEH1FE0AF0E0GGGGGGGB1GFCEEE?EHBFBEFGFBGHHG0GHGCEGGBGHG0</?<0FE<111B2>11F12BFGGCGGGAG11@G11<GFGH<G?@F-A..<.0=.<C<C0GC-C...CGHG0;0CGFBF@;A-.9:A999CBB;BB09B00:C@-@-;F-/-A@@@;AFFF/;9-A@-9-:;9;FFFF;-;B//;/;/9/
@M05620:37:000000000-D9766:1:1101:20954:5021 1:N:0:80
AGTGCCAGCTCTCAATCGCACAGGGGACCCAGGGCCTGGCCCCTCCATCCAGAAAACCTATGACCTCACCCGCTACCTGGAGCACCAACTCCGCAGCTTGGCTGGGACCTATGTGAGTATCCAGCGTAGGAATCTGGGAGTTGGGGAGGAGTGAGGAGTTGGGGAAAGACAGTCCTAACCGTGGAGGGTTCTGGTAAATGATGGGGTGAGGAGGGGCTCTTTGGCTCCCACCAGTCCCCCTGTCTGGTCTA
+
ABAABFFFBFFFGGGGGGGGGGHGGGGGGGHHGGGGGGHHHHGHGGHHHGHHHHHHHGHHHHHHHHHHHHHGGFGGHHHHHHHHHHGHGGHHGGGGGHHHGHHGGGHHGHHHHHHHHHHHHHHHHGGGGGGHHHHHHHGGGHHHGGGGGGEHHHHHHGHGHHGGGGHHHHHHHHHHHHHHGGGGGGGGGGGGGGFGGGGGGGGGGGFFFFFFFFFFFFFFFFFFFFFFFFFFFFFFFFFFFFFFFFFFFFB
@M05620:37:000000000-D9766:1:1101:11517:5026 1:N:0:80
ACCACACCTTCTACAATGAGCTGCGTGTGGCTCCCGAGGAGCACCCCGTGCTGCTGACCGAGGCCCCCCTGAACCCCAAGGCCAACCGCGAGAAGATGCCCAGGTGAGAGGCCCGCTACATCTTCTCGTGGCCGCCTCCCTCCTCCCTGGCCTCCCGCGGATCCGCCCTTTCTCACTGGTTCTCTCTTTTGCCGCTTTCCGCAGGACTCTCTTCTCTGACCTCAGTCTCCTTTGGAACTCTGCAGGTTCTA
+
BBBABBBBFFFFGGGFFG5FGCHHGEEAEEHGEFFEEGGGGHHHHGGGFEFGGHGHHHHE?EGGGEGGGGFFHFHGGGGHGFHHHG?EGGBBCGHFFGHHHH//<?DF1?C?AE-<@<C1GHHGHH0<<CEGHCG-EDGGHHBF/9=C09.9FFEFA--;9--9;A.BFBFFFFBF/9FFFBBFFFF//;9//B-;AEFBA.-;-.9/BFFFF:FFF//9/;/:;/;9FB:/FFEEBFBBF//BF.:BFF;
@M05620:37:000000000-D9766:1:1101:21567:5036 1:N:0:80
ACCACACCTTCTACAATGAGCTGCGTGTGGCTCCCGAGGAGCACCCCGTGCTGCTGACCGAGGCCCCCCTGAACCCCAAGGCCAACCGCGAGAAGATGCCCAGGTGAGTGGCCCGCTACCTCTTCTGGTGGCCGCCTCCCTCCTTCCTGGCCTCCCGGCGCTGCGCCCTTTCTCCCTGGTTCTCTCTTCTGCCGTTTTCCGTAGGCCTCTCTTCTCTGCCCTGTGTCTCCTTTGGAACTCTGCAGGTTCTA
+
A>AA>AA>1BBBFFBBFG1BFDHHGBEB0BF0BBFB0EAECFCBGEEAEBAFFHHHHHHEEECEGEGEE/FBCEHE?EAHGH?GHGE>BC>>BFHFGHHHHGEEGHDFHHAFGHG?A-AGHHHHHHHHHFGHGGGGGCGGHHGHHBFGEFFGGGGGGG@GG??F@@B@@FFFFF/FFFFFF;BFFFFFBFFFF@FFFFFFFF99B/BFAFFFFFFFFF/BEFF/;BFFFFFFFFFFFFFFFFF/BFFFFF/
@M05620:37:000000000-D9766:1:1101:22812:5047 1:N:0:80
GAGGCTGCTTTGGAAGAAACTCATAGATTACTGCAACAGTTCCCCCTGGACCTGGAAAAGTTTCTTGCCTGGCTTACAGAAGCTGAAACAACTGCCAATGCTACAGGATGCTACCCGTAAGGACCGGCTCCTAGACGCCTACCCGGGAGTACAAGCGCTGATGCAACAATGGCAAGTAAGTCCGGCCTTTCCGCTTTAGCACTCTTGTGGATCCCCTTGAACCATTCTCAGCATTTGTACTTGTAACTGAC
+
>>>>A>B>FFBFBFGFF4FGBFFGFFGHH5GGHHD4FFF5DGHHHGEF2AGHHHFHHH2BBGHHDGFHHHHHHHFAGHHGHHHFFGFHHHHHHHHHFEHHHHHH3GHHH3FG4BGH?EEE03B??EEFGEGHFG2FFFG0/@<@/><@/???1FGED-FGA11<>GH.CGH/C<GGGHH0=G0.;C-:GHGHGGGGGGGGGGGGGGGGGGGG0C/./.;CFGGGFF/FFFFFFFFFFFFFF/;FF/99;B;
@M05620:37:000000000-D9766:1:1101:21580:5050 1:N:0:80
ACCACACCTTCTACAATGAGCTGCGTGTGGCTCCCGAGGAGCACCCCGTGCTGCTGACCGAGGCCCCCCTGAACCCCAAGGCCAACCGCGAGAAGATGCCCAGGTGAGTGGCCCGCTACCTCTTCTGGTGGCCGCCTCCCTCCTTCCTGGCCTCCCGGAGCTGCGCCCTTTCTCACTGGTTCTCTCTTCTGCCGTTTTCCGTAGGACTCTCTTCTCTGACCTGAGTCTCCTTTGGAACTCTGCAGGTTCTA
+
CCDEEDDDFFFFGGGGGGGGGGHHGGGGGGHHHGGGGGGGGHHHHGGGEGGGHHHHHHHGGGGGGGGGGGGHHHHGGGGHGHHHHGGGGGGGGGHHHHHHHHHGHHHHHHGGHHGGGGGHHHHHHHHHHHGHHGGGGGHGHHGHHGGGGGGGGGGGGC-ADGGGGGFFFFFFFFFHHFFFFHFHHFFFFFFFFFFFFFFFFFFDFFFFFFFFHHHFHHFFFHFFFFFHHFFFHFFFFFFFFFFHFFFFFFB
@M05620:37:000000000-D9766:1:1101:17198:5050 1:N:0:80
AGTGCCAGCTCTCAATCGCACAGGGGACCCAGGCCTCTGTGAGTTGTGTCGGAGTGAAGAGTTGTGGAAAGACATACCTAACCGGAGAGGGCTCTGGTAAACGATGGGGTGCGGCGGGGCTCTTTGGCTCCCCCCCGTCCCCCTGTCTGGTCTATCTCCTGCACTTAGATCGGCAGAGCCCCCGTCTGCCCTCCAGTCACCTGAAGCTATCTCGTCTGCCGTATTCTGCTTGAACAAAACCCAATGAACTA
+
>11>ADDFAFF@1FGDAAFGCGCH0EGGGEHHGBA1B1B2AABF2BDABDAAEAAAA2ADED211A/BBGF>G011BBB1FBH////>>///0?>FC11211?//?EEE?BBCG/<@A-:AGCCFC/CC:CE.C@G9..;99E@A//;FF/FBFEBB/BFFF-;BBFFFFBAA;@?FFFF-B@@-AAE/BAFAAFF9BFFFFFF/;FFB/99BA9--9FF?B--/9;BF/B9A/:B9A--;----;/:;//
@M05620:37:000000000-D9766:1:1101:14808:5058 1:N:0:80
GAGACTGCTTTGGCAGAAACTCATATATTACTGCAACAGTTCCCCCTGGACCTGGAAAAGTTTCTCGCCTGGCTTACAGAAGCTGACACAAGCGCCAACACAGGAGAGTACCCCGCGAGCAACTCTGGTACCAGACGCCAACCTACCAAGACACCCGAAGCAACGGCCTTGACCACTGGATCTATCCTCTGCCGTTTTCCGCAGGAGTCGCTACCCAAACCCTAGTCTCCTGTTTAATTCTATAACATGCC
+
>>11>DCFFFFFGAG?1CG1B1AB333DF3FGABG1FCGDDGFGHGGEH0FFFBF0BFFG122DG2AFEGH/B0BBGH1@11B@BF01B0E0/?/>/>???/0?0?//B2111F///<///0B0@1@11>2121<?/>></?C01<0110<>0<.>-----//<:--;.;/0;0/./0;/;;;00;/99FGE09.;/.;9..-:-9--:9-;-9-;/----;--9///9/9/9/////;9////9///9//
@M05620:37:000000000-D9766:1:1101:12710:5060 1:N:0:80
AGTGCCAGCTCTCAATCGCACAGGGGACCCAGGGCCTGGCCCCTCCATCCAGAAAACCTATGACCTCACCCGCTACCTGGAGCACCAACTCCGCAGCTTGGCTGGGACCTATGTGAGTATCCAGCGTAGGAATCTGGGAGTTGGGGAGGAGTGAGGAGTTGGGGAAAGACAGTCCTAACCGTGGAGGGTTCTGGTAAATGATGGGGTGAGGAGGGGCTCTTTGGCTCCCACCAGTCCCCCTGTCTGGTCTA
+
ABAABFFFCFFFGFGGGGGCGCHHFGGGGGFHFEAEAFHFGHEHGE2F5BFGH3GFGEHHGHDGC5@BGHHEG>>>GHF?FGH1?11?EGH3?E?EEHBFACGFFGHHGHHHHHBGHH3GHHHHHGGDGDHHCGHBHH0FGHHHGG.AF<>GHDHHGGHHHHCGGEGHHHGHHGHHHHHFGAEGDGGG..CFGGCFGGGGGGGGGGFFFFFFFFF;DAFFFFFFFFFFFFFFFFFFFFFFFEFFFFFFFFF
@M05620:37:000000000-D9766:1:1101:12671:5064 1:N:0:80
AGTGCCAGCTCTCAATCGCACAGGGGACCCAGGACTCTGGGAGTTGGGTCGGAGTGAGGAGTTGGGAAAAGACAGTCCTAACCGTGGAGGGTTCTGGTAAATGATGGGGTGCGGCGGGTCTCTTTGGCTCCCCCCCGTCCCCCTGTCTGGTCTATCTCCTGCCCTTAGATCGGCAGAGCCCCCTTCTGCCCTCCAGTCACCTGAAGCTATCTCGTCTGCCGTCTTCTGCTTGAACAAAAACCAAATACCAA
+
AA>AAFFFCFFFGGGGGGGAECHCGEGGGGHHF2BBEFGABFFFGHFEEGEEEAABGABGGGBBBE1BBGHGHH?3BFGBBFGE?1>1?EGEBBGHHFHH4BFDFFHHGEF/CG/BDF-<GHHHHHHHHCEG?EGGGGGGGGGGGGGGGGGGGFFGFFFFFF:;FFFFFFFF.-@BEFFEED@FFFFF:BEFFFFFFF0FFFFFBFEFFFFFFFF.EFFFFFFFFFFFFBFFF90;BFF.A;;.;000000
@M05620:37:000000000-D9766:1:1101:9593:5106 1:N:0:80
ACCACACCTTCTACAATGAGCTGCGTGTGGCTCCCGAGGAGCACCCCGTGCTGCTGACCGAGGCCCCCCTGAACCCCAAGGCCAACCGCGAGAAGATGCCCAGGTGAGTGGCCCGCTACCTCTTCTGGTGGCCGCCTCCCTCCTTCCTGGCCTCCCGGAGCTGCGCCCTTTCTCACTGGTTCTCTCTTCTGCCGTTTTCCGTAGGACTCTCTTCTCTGACCTGAGTCTCCTTTGGAACTCTGCAGGTTCTA
+
CBCCCCCCFFFFGGGGGGGGGGHHGGGFHGHHHGGGCGGGGHHHHGGGDFGFGHFHHHHGEGEGGGGGGGGHHHHGGGGHGHHHHGGGGGGGFGHFHHHHGHHGHHGHHHGGHHGGF-AHHHHGHHHHHHGHHCGFGGHGHHGHGFGGGGFGGGGEGGBGGGGGGGFFFFFFFFFFFFFFFFFFFFFFFFFFFDDDFFFFFFFFFFFFFFFFFFFFFFFFFFFFFFFFFFFFFFFFFFFFFFFFFFFFFFB
@M05620:37:000000000-D9766:1:1101:9576:5110 1:N:0:80
ACCACACCTTCTACAATGCGCTGCGTGTGGCTCACGAGGAGCACCCCGTGCTGCTGACCGAGGCCCCCCTGAACCCCAAGGCCAACCGCGCGAAGATGCCCAGGTGAGTGGCCCGCTACCTCTTCTGGTGGCCGCCTCCCTCCTTCCTGGCCTCCCGGCGCTGCGCCCTTTCTCACTGGTTCTCTCTTCTGCCGTTTTCCGTAGGACTCTCTTCTCTGACCTGAGTCTCCTTTGGAACTCTGCAGGTTCTA
+
AAA?ABB3BBCFGGGFFG4AEEEGGEE22AAFB3BA2AEEDFGHHGGAAEEFBHGHGHH>>E?EGEGGGEAGFFGGGGGHFEHHHFE@DG<<BDC/<?DFHHHGHHHGHFGGHHCGGCGHHHHHHHHGHHGHHGGGGGGGGGGGGGGGGFGGGGGGGG-;BBBFBBFB?FFFFFFFFFFFFFFFFFFF9BFFFBDFFFFFFFFFF/FFFFFFFFFBBF/FFFF/;FF/;BFFFFFFFFFFFFFFFFFFFFF
@M05620:37:000000000-D9766:1:1101:18597:5128 1:N:0:80
AGTGCCAGCTCTCAATCGCACAGGGGACCCAGGGCCTGGCCCCTCCATCCAGAAAACCTATGACCTCACCCGCTACCTGGAGCACCAACTCCGCAGCTTGGCTGGGACCTATGTGAGTATCCAGCGTAGGAATCTGGGAGTTGGGGAGGAGTGAGGAGTTGGGGAAAGACAGTCCTAACCGTGGAGGGTTCTGGTAAATGATGGGGTGAGGAGGGGCTCTTTGGCTCCCACCAGTCCCCCTGTCTGGTCTA
+
3A>ABFBFBFFFGGGGGGGGGGHHGGGGGGHHGGGGADHGFHGHGGHHHHHFFCFHHGHHHHHHHHGHHHHGGFGGHHHGHHHECGHHGFGHGGGEEGHFEHGFEEHHGHHHFGHFHHHHGHHHGGBEGGGHHGFHHGAF?FFHGGADGGDFFHHHFDHGHHGGGGHFHHHHHFGGGHHGA;:BEEGGAGGGGFFFFGGFGBFFGGADEFFFFFFFFFEFFFFFFFFFFFFFFFFFFFEDCEFFBFFFFFB
@M05620:37:000000000-D9766:1:1101:9445:5146 1:N:0:80
AGTGCCAGCTCTCAATCGCACAGGGGACCCAGGGCTCTGCGAGTTGAGTCGGAATGAGGAGTAGGTAAAAGACAGCCCGCACCGAGGAGGGTGCTGGTAACTGGTGGGGTGCGGCGGGTCTCTTTGGATCCCCCCCGTCCCCCTGTCTGGTCTATCTCCTGCGCTTAGATCGTCAGAGCCGCCGTCTGCCCTCCAGTCCCCTGAGGCTATCTCGTGTGCCGTGTTCTGCATGAGCAAAACCGTCTGGGCTA
+
>AAAAFFFBFFFGGGGGFGAECGDFE2EEEHH22B22BBBAA2E155AADAEE1AABB3F123535DDD55?FC21B1//>/>/////>/E/?EHF?BD432B2BFBCCE//B@/->--:GG00;C:/;0//9C@?D..9;9A-A//9B/9::FF//9/9;/-;-9DFF//;.9A.B/FF-;9@--.A99AFE?;9///:9FF.9;A.B////;9.:AFF-D-;AB9/B/BBF:/;/;FF.-..../.;.9
@M05620:37:000000000-D9766:1:1101:11620:5156 1:N:0:80
ACCACACCTTCTACAATGAGCTGCGTGTGGCTCCCGAGGAGCACCCCGTGCTGCTGACCGAGGCCCCCCTGAACCCCAAGGCCAACCGCGAGAAGATGCCCAGGTGAGTGGCCCGCTACCTCTTCTGGTGGCCGCCTCCCTCCTTCCTGGCCTCCCGGCGCTGCGCCCTTTCTCACTGGTTCTCTCTTCTGCCGTTTTCCGTAGGACTCTCTTCTCTGACCTGAGTCTCCTTTGGAACTCTGCAAGGTTCT
+
CCCDCDDBFFFFFGGGGGGGGGHHGGGBEFHHHFFFDEFGGHHHHGGGGGGGHHHHHHHGGGGGGGGGGGGHFHHGGGGHGHHHHGGGGGBDGGHFGHHHHHGGFHHGHHGGHHGGGGGHHHHHHHHHHHGHHGGGGGHGHHGHHGGGGGGGGGGGGG-<CFFFFFFFFFFFFFFFFFFFFFFFFFFFFFFFFFBFFFFFFFFFFFFFFFFFHFFFFFFFFFF:<FF0<FFFFFFFFFFFFFFFFFFFFFF
@M05620:37:000000000-D9766:1:1101:10205:5167 1:N:0:80
ACCACACCTTCTACAATGAGCTGCGTGTGGCTCCCGAGGAGCACCCCGTGCTGCTGACCGAGGCCCCCCTGAACCCCAAGGCCAACCGCGAGAAGCCCAGGTGAGTGGCCCGCTCCCTCTTCTGGTGGCCGCCTCCCTCCTTCCTGGCCTCCCGGCGCTGCGCCCTTTCTCACTGGTTCTCTCTTCTGCCGTTTTCCGTAGGACTCTCTTCTCTGCCCTGCGTCTCCTTTGGAACTCTGCCGGTTCTCGAT
+
AAAAAAAAFFFFGGGGGGDBG1GFGEEBCAGH1FFEEGGGGHHHHGGGGGGGGHHHHHH/EECGGGGGGGGHHGHGGGGHEHHHHGGEGGCC@FFHH?GGF?FFGHFGG<FCGG?CFHHHHHHHHDHCHF-CGGGEGHHGHHHGFGGGGGGGGGG-AAA@B@9A@@FFFFF/FF/;;9FFFFFFFFFFFB@BBFFFFFF-BBFBFF;FFFFFFFF/FFFF-;A=FFBBF/9FFFFFF9/;B@@@FAFFEFB
@M05620:37:000000000-D9766:1:1101:15755:5171 1:N:0:80
AGTGCCAGCTCTCAATCGCACAGGGGACCCAGGGCCTGGCCCCTCCATCCAGAAAACCTATGACCTCACCCGCTACCTGGAGCACCAACTCCGCAGCTTGGCTGGGACCCATGTGAGTATCCAGCGAAGGAATCTGGGAGTTGGGGAGGAGTGAGGAGTTGGGGAAAGACAGTCCTAACCGTGGAGGGTTCTGGTAAATGATGGGGTGAGGAGGAGCTCTTTGGCTCCCACCAGTCCCCCTGTCTACTCTA
+
AA>>AFF@1FFFG1GFGFE1E?GCGEEAAEGHA0E//BGH0GECFGHHGHHHBGFGHGG1BF2GHDFGHFGGG>>EHHHHBFHHHH0?EG1F>EC>>FBFEEFGGGGHG/?FGGHHHH21BGHHHG/>/?FCHHHHHH0FCGHH-<>C-CCCGGHFCGHBFF-;;CE.:CHHH0=CFFGG?EE-9;EGEGGGGG9;CGGGG0FFFFF@FFFFFF-;A-BFFF/BFFFEFFFFFFFF/FFF@FFFF//;;F;
@M05620:37:000000000-D9766:1:1101:17441:5183 1:N:0:80
ACCACACTTCTACAATGAGCTGAGTGTGGCTCCCGCGGAGCACCCCGTTCTGCCTACCGAGGCCCCCCTGAACCCCAAGGCCAACCGCGCGAAAATGCCCCGGTGAGTGGCCCGCTCCCTCTTCTGGTGGCCGCCTCCCTCCTTCCTGGCCTCCCGGCGCTGCGCCCTTTCTCCCTGGTTCTCTCTTCTGCCGTTTTCCGTAGGACTCTCTTCTCTGCCCTGCGTCTCCTTTGGCACCCTGCAGGTTCTAG
+
BBBBBBBFFF@BBBGGF5BB544BDBGG2A4BAFE2EE2AAAGHGG0BAFFGH3BDGHGGGGGGGGGG/?BFGGGG/EGF??GHGG?<</<<></?F??F/ADAD<<>DFFHHGGG-DEHHHHHHGHHHGHGGGGGGGGGGFGGFFBFFGGGGGGGB;@BB?ABBFBBFFFFF/BFFEFFFFFFFFF;BFFFBADFFFFFFFFF/;;FFFFFFFFFFFFFFFABFBFFFBFFFF/BF.;;FE.FFFFBBF9
@M05620:37:000000000-D9766:1:1101:18538:5185 1:N:0:80
AGTGCCAGCTCTCAATCGCACAGGGGACCCAGGGCCTGGCACCTCCATCCAGAAAACCTATGACCTCACCAGCTACCTGGAGCACCAACTCCGCAGCTTGGCTGGGACCTATGTGAGTATCCAGCGTAGGAATCTGGGAGTTGGGGAGGAGTGAGGAGTTGGGGAAAGACAGTCCTAACCGTGGAGGGTTCTGGTAAATGATGGGGTGAGGAGGGGCTCTTTGGCTCCCACCAGTCCCCCTGTCTGGTCTA
+
AA>AAFF11CFFGGGGGGAFE0B0F0AAEGAHGEGGCGC00BF0C/B110BAFGFAGEH1A1DDFB1BFG1BE1B10@BGGGHHHG>GGHHHEGEEEBGGCFHGGCHCEHHHFEGHHHHHHHHHHGGGGGHHHHHHHHFFFHHHGGFGGGEGHFFHFC<GHHGGGGEHGHHHHHHHHHHHGGHGGGGGGGGGGGFGGGGFGFGGGGGGGGFFFF@@@?FFFFFFFFFFFFFFFFFFFFFF@FFFFFFFFFB
@M05620:37:000000000-D9766:1:1101:15739:5226 1:N:0:80
GAGGCTGCTTTGGAAGAAACTCATAGATTACTGCAACAGTTCCCCCTGGACCTGGAAAAGTTTCTTGCCTGGCTTACAGAAGCTGAAACAACTGCCAATGGCTGATGACCCCATGGCAAGTCAGTCCGGCATTTAAGATTTCGACCTCTTGTGGCACCAATTGAACAATTCTCAGCATTTGTACTTGTCCCTGACAAGCCAGGGACAAACGATCGGCCGAGCACACGTCTGAACTCCAGTCAATTACTCGA
+
A3AABAFBFFFFGGGGGGGCEADBDGFGFHHHHHFFEHGAAG5BGFEGGBHHBHHGFFCFBFAGGGGHHHHHHGHEGHGHHHHGHHHFHHGHHGHHFHFGG2B1FGHG33B??GHHHHHA33F34B3?EEGG3B4?F4BGGH0//>?1@G111?<0@F0?1?FGHHH0GHHHHHBHGHGHHHHHHH1>>1FGH0CGHHGGGGGGCEEHH.AEHH-.-.9;9AB.CF@:EFEGFFGGFFFBF/9BFFFFFFF
@M05620:37:000000000-D9766:1:1101:18410:5239 1:N:0:80
AGTGCCAGCTCTCAATCGCACAGGGGACCCAGGGCCTGGCCCCTCCATCCAGAAAACCTATGACCTCACCCGCTACCTGGAGCACCAACTCCGCAGCTTGGCTGGGACCTATGTGAGTATCCAGCGTAGGAATCTGGGAGTTGGGGAGGAGTGAGGAGTTGGGGAAAGACAGTCCTAACCGTGGAGGGTTCTGGTAAATGATGGGGTGAGGAGGGGCTCTTTGGCTCCCACCAGTCCCCCTGTCTGGTCTA
+
AAAABFFFCFFFGGGGGGGGGGHGGGGGGGHHGGGGGGHHGHGHGGHHHHHHHHHHHGHHHHHHHHHHHHHGGEGGHHHHGHHHHHHHGGHHGGGGGHHHGHHGGGHHGHHHHHHHHHHHHHHHHGEGGGHHHHHHHHHGGHHHGGGGGGGHHHHHHGFHHHGGGGHHHHHHHHHHHHHHGGEGGGGGFGGGGGFGGGGGGGGGGGFFFFFFFFFFFFFFFFFFFFFFFFFFFFFFFFFFFFFFFFFFFFF
@M05620:37:000000000-D9766:1:1101:23037:5242 1:N:0:80
AGTGCCAGCTCTCAATCGCACAGGGGACCCAGGCCCAGGCGACTTCAGCCGGAATGATGAGTCGCTCAAAGACAACCCTGACCAACGAGGGTGCTGGTAAACGATGGGGTGCGGGGGGCCTCTTTGGCTCCCCCCCGTCCCCCTGTCTGGGATATCTCCTGCAATTAGATCGTCAGAGCCCCAGTCTGCCCTCAAGTCACCTGAAGCTATCACGTCTGCCGTCTTCTGCTTGAACAAAACTCTCTGCTATA
+
AAAAAFDCAFFFFGGBGFFAEEEGFGCEGGHHEAF///BB/A/A/1BA1BAE/A/1B2@F1D1/>/BEGF10B00??/0B>0B1?//?/////?111B1211//?F<//?//>//<---9-99////://;--;----9-;----/9/;/-:/;///9/BFEBB;BFFF//A9---99/A---;///;:/;F--/;9:///;F/////;/9/9:AAF-;/-;@FABF/BB9/A///--9-///;////;//
@M05620:37:000000000-D9766:1:1101:10739:5282 1:N:0:80
ACCACACCTTCTACAATGAGCTGCGTGTGGCTCCCGAGGAGCACCCCGTGCTGCTGACCGAGGCCCCCCTGAACCCCAAGGCCAACCGCGAGAAGATGAGGGGGGTGGCCCGCCCCCTCTTCTGGTGGTCCCCTCCCCCCTTCCTCCCCTCCCGGCGCTGCGTCCCTTCTCCCTTGTTCTCTCCTCTGCCGCGTTGCGCCGGCTTCTCTTCTCTGCCTTGCGTTTCCTTCTGAGCTCTTTCTGGTTTGGAT
+
BCBCCCCCFFFFGGGGGGGGGGHHGEEEFEHHHGGGGGGGGHGHHGGGEEEGGHFHHHHGGGGGGGGGGGGHGHHGGGGHGHHHHGGGGGDGGGH22<FCF/>/=;;-..;-----;;.:;BF/://..//;./;...;-;FBFF//:./;.;.@DF---.9.@-.9///////;/;//;9;////;///---;;-.;-.---:@BFFF/B/BBBF//9/;-9.;/////////;///9/;///:9A..:/
@M05620:37:000000000-D9766:1:1101:6693:5286 1:N:0:80
ACCACACCTTCTACAATGAGCTGCGTGTGGCTCCCGAGGAGCACCCCGTGCTGCTGACCGAGGCCCCCCTGAACCCCAAGGCCAACCGCGAGAAGATGCCCAGGTGAATGGCCCCCTACCTCTTCCGGTGGCCGCCTCCCTCCTTCCTGGCCTCCCGCCACCGCGCCCTTTCTCACTGGTTCTCTCTTCTGCCGTTTTCCGTACGACTCTCTTCCCTGACCTGAGTCTCCTTTGGAACTCTGCAGGTTCTA
+
BCCCCAABFFFFGGGGGGGGGGHHGFGGHGHHHGGGGGGGGHHHHGGGEGGGBGHHFHHGEGCGGGGGGGGHHHHGGGGHGHHHHGGGGGGGGGHHHHHHHH/<1?11<?FCGH/<-FFGHHDHF1<A<CGFGFGG.AGGHHGFFFGG0B9FFFGG9---9.;9--@F-BBFBF///;FBFFFF/B9F/:BBF>ADFFFFF/..;E?DDFFFFF/;/B;BFFB:/9/:9:;FF/B/B/BB9FFFFFFFFB/
@M05620:37:000000000-D9766:1:1101:22222:5286 1:N:0:80
AGTGCCAGCTCTCAATCGCACAGGGGACACAGGGCCTGGCCCCTCCATCCAGAAAACCTATGACCTCACCCGCTACCTGGAGCACCAACTCCGCAGCTTGGCTGGGATCTGGGCGTTGTGTCGGCGTGAGGAGTTGGGACCCGCCCGTCCTCCCCGTGGAGGGTTCTGGTACCTGATGGGGTGCGGCGGGGCTCTTTGGCTCCCACCAGTCCCCCTGTCTTGTCTCTCTCCTGCCCTTAGCTCGGCCGCGC
+
ABAABFFFCFFFGGGGGGGGGGHHGGGG2BGHHGGGGGHHHHGHGGHH5FGHHHHHHGHHHHHHHHHHHHHGGEGGHHHHHHHHHHHHGHHHGGGGGHHHGHHGGGH3FDDBH/CBB/?<=@/>BFGC/?0GE0>GHG.0<<C-<<-;;..:/.:A.C?.;EGA.90BB9C0;C0999BEGGD::B-@--9-;AFBBF/BB;A./9AAF000:.AAEFFF0B:9:9BFB9FF90;;0/0;9BFAB..9;-;
@M05620:37:000000000-D9766:1:1101:20655:5308 1:N:0:80
ACCACACCTTCTACAATGAGCTGCGTGTGGCTCCCGAGGAGCACCCCGTGCTGCTGACCGAGGCCCCCCTGAACCCCAAGGCCAACAGCGAGAAGATGCCCAGGTGAGTGGCCCGCTACCTCTTCTGGTGGCCGCCTCCCTCCTTCCTGGCCTCCCGGCGCTGCGCCCTTTCTCACTGGTTCTCTCTTCTGCCGTTTTCCGTAGGACTCTCTTCTCTGACCTGAGTCTCCTTTGGAACTCTGCAGGTTCTA
+
ABBAABBBCFFFGFGGDGGAG5GFGA2A42GF3AFA2EGGCHHHHGGGDEEGFHFEHHHG?ECGGAGGGEF1G3GGGGFH/CGHHG/0BEB<@DFF?GDFHHHGHHHGGHFFHGGGGGGHHHHGHHHGHHGHHGGGGG.EHHGHHHEHHFGHHCGGGG?BGGGGGB?B?FBFFFFFFFFFFFFFFFFFFFFFFBDDFFFFFFFFFFFFFFFFFFFFFFEFFFFBBFFFFFFFFFFFFFFFFFFFFFFFFFF
@M05620:37:000000000-D9766:1:1101:22251:5316 1:N:0:80
ACCACACCTTCTACAATGAGCTGCGTGTGGCTCCCGAGGAGCACCCCGTGCTGCTGACCGAGGCCCCCCTGAACCCCAAGGCCAACCGCGAGAAGATGCCCAGGTGAGTGGCCCGCTACCTCTTCTGGTGGCCGCCTCCCTCCTTCCTGGCCTCCCGGAGCTGCGCCCTTTCTCACTGGTTCTCTCTTCTGCCGTTTTCCGTAGGACTCTCTTCTCTGACCTGAGTCTCCTTTGGAACTCTGCAGGTTCTA
+
BCCDDCCCFFFFGGGGGGGGGGHHGGGFGGHHHGGGGGGGGHHHHGGGGGGGHHGHHHHGGGGGGGGGGGGHHHHGGGGHGHHHHGGGGGGGGGHHHHHHHHHGHHHHHHGGHHGGGGGHHHHHHHHHHHGGHGGGGGHGHHGEGFGGGGGFFGGGGABGGGGGGGFFFFFFFFFHFHFFFHFFHFFFHHHFFFFFFFFFFFFFDFFFFFFFFFFFHFFFFFFFFHFFFFFFFFFFFFFFFFFHFF?FFFB
@M05620:37:000000000-D9766:1:1101:16577:5319 1:N:0:80
AGTGCCAGCTCTCAATCGCACAGGGGACCCAGGGCCTGGCCCCTCCATCCAGAAAACCTATGACCTCACCCGCTACCTGGAGCACCAACTCCGCAGCTTGGCTGGGACCTATGTGAGTATCCAGCGTAGGAATCTGGGAGTTGGGGAGGAGTGAGGAGTTGGGGAAAGACAGTCCTAACCGTGGAGGGTTCTGGTAAATGATGGGGTGAGGAGGGGCTCTTTGGCTCCCACCAGTCCCCCTGTCTGGTCTA
+
AAABBFFFCFFFGGGGGFFGGGHGDFGGGGHHGGGGEGHHHHGCGGHHHHGHFGBHHFHHHHGHHHHHHHFGGEGGHGHHHGHGHHHHGHHHGGGGGH33?F?F/FFHGHHFHHHHHHHFHHHFFGEDGGHHGHHHHGHCEHHHGCFCCGG0GGFHG.<CDGG-EDFHFHHHHHGHGFHCF9:B?99DA.CFGF0;FBF0FGGGGG.9A99FDDFFFBEBFFEFFF/AAFFFFFFFBFFDAF/:/FFB;B9
@M05620:37:000000000-D9766:1:1101:18812:5335 1:N:0:80
AGTGCCAGCTCTCCATCGCACAGGGGACCCAGGGCCTGGCCCCTCCATCCAGAAAACCTATGACCTCACCCGCTACCTGGAGCACCCACTCCGCAGCTTGGCTGGGACCTATGTGAGTATCCAGCGTAGGAATCTGGGAGTTGGGGAGGAGTGAGGAGTTGGGGAAAGACAGTCCTAACCGTGGAGGGTTCTGGTAAATGATGGGGTGAGGAGGGGCTCTTTGGCTCCCACCAGTCCCCCTGTCTGGTCTA
+
>A>>ADFFAFFFG1GGGEAFE?GAF00AAEGHBAFA/ABF0FEHGGGH1FHFGHEBFEHFB12DF1BCFGF/>>>EGDGGFGHHFH>FEHHEAECE>FFGFHHGGGHHCHHHFFHHHHHHHHHHHGFEGGHHHHHHHH0FFGHHGG.CGAC<G0DHGGHHHHGGFCCHFF:GHHHHHHGGGGGGAEGGCGGGGGFFFGGGFGGGGFF@FFFFFF@@@@FFFFFFFFFFFFFFFFFFFFFF@FFFFFFFFFF
@M05620:37:000000000-D9766:1:1101:19072:5339 1:N:0:80
ACCACACCTTCTACAATGAGCTGCGTGTGGCTCCCGAGGAGCACCCCGTGCTGCTGAACGAGGCCCCCCTGAACCCCAAGGCCAACCGCGAGAAGATGACCCGCTCCCTCTTCTGGTGGCCGCCTCCCTCCTTCCTGGCCTCCCGGAGCTGCGCCCTTTCTCCCTGGTTCTCTCTTCTGCCGTTTTCCGTCGGCCTCTCTTCTCTGACCTGAGTCTCCTTTGGAACTCTGCAGGTTCTAGCTCGGCCGAGC
+
A>1>AAAAFFFFEGG1ADGAAAB1AAABF0FGHG0AAEGGGFHHHGCGAEEGGFFGH1FGGGGGGGGCGECCCGHEEFGHGEHHEGGGC@><CGHHHHHHHHG<//EGHGH11?1><F.>F-><.=CFHFGHHHHH0/;GHAH.:ACG-FFG-A.-;/;BFG9FGGG/90FF/BFFFFF//;ABF-B;A/-9;-;BFFFFFFFFFFFFFFFFFFFFFFFFFFFFFBBFFFFFFFFBF9BFBFFF?-;@;@@
@M05620:37:000000000-D9766:1:1101:18816:5362 1:N:0:80
AGTGCCAGCTCTCAATCGCACAGGGGACCCAGGGCCTGGCCCCTCCATCCAGAAAACCTATGACCTCACCCGCTACCTGGAGCACCAACTCCGCAGCTTGGCTGGGACCTATGTGAGTATCCAGCGTAGGAATCTGGGAGTTGGGGAGGAGTGAGGAGTTGGGGAAAGACAGTCCTAACCGTGGAGGGTTCTGGTAAATGATGGGGTGAGGAGGGGCTCTTTGGCTCCCACCAGTCCCCCTGTCTGGTCTA
+
ABA>AFDFBFFFGGGGGGGGEEHDGGFGGGHHGGGGAFHHHHGHGGHHHFHHG3BAGGHHFHHHHHHHHHHGGEEEHHHHGGHHHHHEGFHHGGGGGFEGFGHG/AHHGHHHHHHGGF2FGHHGHGEFGGFFHHHHHHHEGEHHGGACCGGHHEHGHGGHHHGGGGHHFHHHHHHHHHHHGGGGGGGGCFFGGGGGGGGGGGGGGGFBFFFFFF??B?FFFFFFFFFFFBFFFFFFFFFFBFFFBBFFFFB
@M05620:37:000000000-D9766:1:1101:24078:5385 1:N:0:80
GAGGCTGCTTTGGAAGAAACTCATAGATTCCTGCAACAGTTCCCCCTGGACCTGGAAAAGTTTCTTGCCTGGCTTACAGAAGCTGAAACCACTGCCAATGCTACAGGATGCTACCCGTAAGGAAAGGCTCCTAGAAGAATCCAAGGGAGTAAAAGAGCTGATGAAACAATGGCAAGTAAGTCAGGCATTTCCGCTTTAGCACTCTTGTGGATCCAATTGAACAATTATCAGCATTTGTACTTGTAACTGAC
+
A>AABAFAFFFFGFGF4BFGGGFHFFFHH5FGHHGBFFGDFGHHHGGGH2FGHGHHHG2BFGHHDGHHHHHHHHHGHHHHHHHFHHHHH1GGHHHHFFHHHGFHFGGHHHHHGGGCEEEFHCFFH00?FGGHGGF3GC3FGHHB1F/FEDHFGGFE0FDG<FGGFHHHHG11??FF1FDGFGGDF0C1F1>G.EFGGGFGFHFHFHHFHFHBGCHCC00<GH0CCB0CCFBFFFBF0;BBFBFGGGGF0FB
@M05620:37:000000000-D9766:1:1101:8194:5386 1:N:0:80
AGTGCCAGCTCTCAATCGCACAGGGGACCCAGGGCCTGGCCCCTCCATCCAGAAAACCTATGACCTCACCCGCTACCTGGAGCACCCACTCCGCAGCTTGGCTGGGACCTATGTGAGTATCCAGCGTAGGAATCTGGGCGTTGGGGAGGAGTGAGGAGTTGGGGAAAGACAGTCCTAACCGTGGAGGGTTCTGGTAAATGATGGGGTGAGGAGGGGCTCTTTGGCTCCCACCAGTCCCCCTGTCTGGTCTA
+
>3>>ADFFBFFFG4F5FFF2E?GGGFAEABFGAAE2AAGFCHGHGGHHHBEFFG3BFFFGFGFHHABGHHHEE>>EHHGFBGHHEG1?EBBB?E?E>BBFFHHF//BGGBGHHHGDHHBHHHHHFDB?BA@GHHFHHE/<CGGHGC.>D.<CC0<C0<<:GHGGA.:C/CCGHFGGFGGGGGGGDGGG;FGGGGCFGGGGFFFFFFFFFFFBDFF;FAFFFFFFFEFFFFFFFFFFFFEFCFFFFFEFFFB
@M05620:37:000000000-D9766:1:1101:12078:5400 1:N:0:80
GAGGCTGCTTTGGAAGAAACTCATAGATTACTGCAACAGTTCCCCCTGGACCTGGAAAAGTTTCTTGCCTGGCTTACAGAAGCTGAAACAACTGCCAATATCCAACTGAATGCTACGCGAAAGCAAATGCTGGTAGAAGACCTCAATACTGGACAACAGCAGATGCGACACTGGTAACTAAGTCTCTCATCTGCCCTTTACCGCACGACTCTATCCAATGAAACAAGTCTCATCATTTGCACTGCCAAGTG
+
>3A3>>CAFBDDGBBA4BBBGFGHHDAFG5BBFG44FGBDGDDBBEAAC2ABGFE2B32F3DDDDDDBBBABAFB3BBADB3BBB3B@BB1?BBBF3E3344B4BB3?@@BB34BB1>E>EE/F33?443B422BBBG3B22?BB222<22<@@20/?<000??<1<<<C>110>11>111>=0000<0=0==0D.=/<00<.:-;-.-9.0;0;C0;0/0;;B/C/;0;0;0999BF000;9/:/::.;/
@M05620:37:000000000-D9766:1:1101:8828:5410 1:N:0:80
AGTGCCAGCTCTCAATCGCACAGGGGACCCAGGGCCTGGCCCCTCCATCCAGAAAACCTATGACCTCACCCGCTACCTGGAGCACCAACTCCGCAGCTTAGGAGTTGGGGAGGCGTGATGCGTTGGGGGCAGCCCGTCCTCCCCGTGGCGGGTTCTGGTACGTGATGGGGAGTGCAGGGGCTCTTTGGCTCCCGCCAGTCCTCGTGTCTGGTCTGTCTCCTGGCCTTCGATCGGCAGCCCCGCCGTGTGAA
+
>1>AAFDFAFFFGGGGGGGG1EFHGGGGFEHHFGGGGEHFHHGHGGGHDGHGGC1FHGHHHHHHHHFHHHHGGGGGHHHHHHHEFHHHGHHHGGGGE0B1F<1B<F>B//F<C/>/B/02F/<?/G//-->..<.<<..<:/..;..;--;9-.909BF//-:;E99F---;--//:9---;9/9/;B/;F----9;@F/B/:--;EFBBF/////;BF/B9/-;B//;E/A?F-----;9--;;9-;-;B
@M05620:37:000000000-D9766:1:1101:14474:5415 1:N:0:80
ACCACACCTTCTACAATGAGCTGCGTGTGGCTCCCGAGGAGCACCCCGTGCTGCTGACCGAGGCCCCCCTGAACCCCAAGGCCAACCGCGAGAAGATGCCCAGGTGAGTGGCCCGCTACCTCTTCTGGTGGCCGCCTCCCTCCTTCCTGGCCTCCCGGCGCTGCGCCCTTTCTCACTGGTTCTCTCTTCTGCCGTTTTCCGTAGGACTCTCTTCTCTGACCTGAGTCTCCTTTGGAACTCTGCAGGTTCTA
+
AAAAAAAAFFFFGGGGGG1AF1GCEAEAAAGHCFFE?EGGGHHHHGGGFEEFFGHFHGGECGCGGCGGGGGFFFGEGGEHCCGGHF/<BC/<<CFB1FDGHHHG<GHFGHGEGHGCGGGHFHHFHHHF0CCHHGGCCGEFGHGGHGEGFFGGFGGGGG;9@@@F@@F@?FFFFFFFFFFFFFFFFFFFBFFFF@;AFFFFFFFFFFFFFFEFFFFFFFBFFFF99FF;FFBFFBFFFFFFFFFFFFFFFFB
@M05620:37:000000000-D9766:1:1101:14769:5415 1:N:0:80
AGTGCCAGCTCTCAATCGCATAGGGGACCCAGGGCCTGGCCCCTCCATCCAGAAAACCTATGACCTCACCCGCTACCTGGAGCACCAACTCCGCAGCTTGGCTGGGACCTATGTGAGTATCCAGCGTAGGAATCTGGGAGTTGGGGAGGAGTGAGGAGTTGGGGAAAGACAGTCCTAACCGTGGAGGGTTCTGGTAAATGATGGGGTGAGGAGGGGCTCTTTGGCTCCCACCAGTCCCCCTGTCTGGTCTA
+
BBBBBFFFBFFFGGGGGGGG2EHHHGGGGGHHGGGGFFHHHHGHGGHHHHHHHHHHHGHHHHHHHHHHHHHGGGGGHHGHHHGGHHFHFGHHGGGGGFHHGHHGGGHHGHHHHHHHHHHHHHHHHGEGGGHHHHHHHHGGGHHHGGGGGGGHHHHHHGHHHHGGGGGHGHHHHHHHHHHHGEEGGGGG:CFGGGCFGGGGGGGGGGGFFFFFFFFFFFFFFFFFFFFFFFFFFFFFFFFFFFFFFFFFFFF
@M05620:37:000000000-D9766:1:1101:14741:5419 1:N:0:80
AGTGCCAGCTCTCCATCGCAAAGGGTACCCAGCGCCTGGCCCCTCCATCCAGAAAACCTATGACCTCACCCGCTACCTGGGGCACCCACTCCGCAGCTTGGCTGGGACCTATGTGAGTATCCAGCGTAGGAATCTGGGCGTTGGGGCGGAGTGAGGAGTTGGGGAAAGACAGTCCTAACCGTGGAGGGTTCTGGTAAATGATGGGGTGAGGAGGGGCTCTTTGGCTCCCACCAGTCCCCCTGTCTGGTCTA
+
>>>1>BDBAFCFGAB1BA1100B0E0ABBABC0AA0AFGHHHEHGG0FFFCGFEH0BEHHG1FFGDBFGHH>>/>>GHBB//?>EE?/?FG0/E/>>BBB?CBFGGGHGHHEHHHHHHHHHFHHFGGEGGFGHHHHHG/>CCGGCG.<C-;;C0FF0:CFFGGG..9C/;/CFGGGGGFF?FF@AAB@;FAFFFBBFFFFBFFFFFA@FFEBBF@@??FFFFFFFFFFFFFFFFFEFFFF@FFFFFFFFFF
@M05620:37:000000000-D9766:1:1101:22195:5440 1:N:0:80
AGTGCCAGCTCTCAATCGCACAGGGGACCCAGGGCCTGGCCCCTCCATCCAGAAAACCTATGACCTCACCCGCTACCTGGAGCACCAACTCCGCAGCTTGGCTGGGATCTGGGAGTTGGGGAGGCGTGAGGAGTTGGGGCCCGCCCGTCCTCCCCGTGGAGGGTTCTGGTAAATGATGGGGTGAGGAGGGGCTCTTTGGCTCCCACCAGTCCCCCTGTCTGGTCTCTCTCCTGCCCTTAGCTCGGACGAGC
+
CCBBCFFFDFFFGGGGGGGGGGHGGGGGGGHHGGGGGGHHHHGHGGHHHHHHHHHHHGHHHHHHHHHHHHHGGFGGHHHHHGHHHHHHGGHHGGGGGHHHGGHGGGHHGHHHH0FGHH2BC/BD/AEGEGHHCFGHHGG.<-<<<:CGGGGCCFGGGGGGGGGDFGGGGCFB0;FGGGGGGFD?FF0ADFFFFFFFFFFFFFFFFFFFFFFFFFFFFBFFFFFFF0BFFFFFFFFFFFFF0BFFDD=F=DC
@M05620:37:000000000-D9766:1:1101:11423:5468 1:N:0:80
AGTGCCAGCTCTCATCGGACAGGGGGCCCCGGGCCTGGCCCCTCCATCCCGAAAACCTCTGACCTCACCCGCTACCTGGAGCACCCACTCCGCAGCTTGGCTGGGACCTATGTGCGTATCCAGCGTCGGAATCTGGGCGTTGGGGCGGCGTGCGGCGTTGGGGCAAGCCAGTCCTAACCGTGGCGGGTTCTGGTAAATGATGGGGTGAGGCGGGGCTCTTTGGCTCCCACCAGTCCCCCTGTCTGGTCTAT
+
AAAAAFFFAFFFGGGF11AAE0FCE0EEEA/AEEEGFH0GGGHGE01DBGE?>>EFFHHFGFHHB1BGHG@/>EEC1BF00BGEEFGGFGHGGGGGGHHGHFEEG??CH<<FGHBEFGGHH1GHC..<<-CEHHHHHG-CCCHGGB@@-@@@-@@@@@@@F@@F@FF-A-AFFFFFFFF?BF@-@@@9EFFFF9BFFFFBFFFFFB@FFF-@@@@@@FFFFFFFFFFFFFFEFFFFFFF@FFFFFFFFFFF
@M05620:37:000000000-D9766:1:1101:22538:5492 1:N:0:80
AGTGCCAGCTCTCAATCGCACAGGGGACACAGGGCCTGGCACCTCCATACAGAAAACCTATGACCTCACCCGCTACCTGGAGCACCAACTCCGCATCGTAGGAGTTGGGGAGGCGTGAGGCGTTGGGGAAAGCCCGTCCTCCCCGTGGCGGGTTCTGGTACCTGATGGGGTGCGGAGGGGCTCTTTGGCTCCCCCCAGTCCCCCTGTCTGGTCTCTCTCCTGCCCTTAGATCGGCAGAGCCCACGTCTGAA
+
>1>>AFFF1FFFDGGDGGGGAABCF0000BG0AA0AFC/F0BF0GCHH201GFFF0FE0FGGFFGGHHH0>EE>EEHB1CCCHHHHFGEHHBAE@EGGFGFCFGHHHHCGFC//@E<B/@/AACGFGGGCEHCHHG@ECCH/CFGGFC-CAG9AFFGGGFCFGFFFFBABA@-99@@@@@@@FF/BBFB/9AE-;@?FFFFFFF@EFFFFF9FFFFFFFFB/FFFFFFFFBFEF?9@-9/AEEE?AEFEF/
@M05620:37:000000000-D9766:1:1101:23234:5502 1:N:0:80
AGTGCCAGCTCTCCATCGCACAGGGGACCCAGGGCCTGGCCCCTCCATCCAGAAAACCTATGACCTCACCCGCTACCTGGAGCACCAACTCCGCAGCTTGGCTGGGATCTGGGCGTTGTGTCGGCGTGAGGAGTTGGGGCCCGCCCGTCCTCCCCGTGGAGGGTTCTGGTACCTGATGGGGTGCGGCGGGGCTCTTTGGCTCCCACCAGTCCCCCTGTCTGGTCTCTCTCCTGCCCTTAGCTCGGACGCGC
+
>111ADFFACCFFAFBBAE1E0F0E00AE0BC0AF/ABFFGHEHGGHHHHGGFGHCGGHHGFHHHDFGHHH?E/EGHHFG>FGHHH0?E0BB/ECEEBBBEFHGGGHFGHHHHHGGGBFC0F?CC/AC/EHHE<GFHG-EGGGCCGCGGGGHHGGGCFGAEFGFFFGGFCFBBCBFGGGGFF@-@@;@@@@@?EFFFFFFFFFFFFFFFFFFFFF@FFFBBFBFBBBFFFFFB9FF/99FFFFF=--;-9@
@M05620:37:000000000-D9766:1:1101:13051:5531 1:N:0:80
AGTGCCAGCTCTCAATCGCACAGGGGACCCAGGGCCTGGCCCCTCCATCCAGAAAACCTATGACCTCACCCGCTACCTGGAGCACCAACTCCGCAGCTTGGCTGGGACCTATGTGAGTATCCAGCGTAGGAATCTGGGAGTTGGGGAGGAGTGAGGAGTTGGGGAAAGACAGTCCTAACCGTGGAGGGTTCTGGTAAATGATGGGGTGAGGAGGGGCTCTTTGGCTCCCACCAGTCCCCCTGTCTGGTCTA
+
AAAABFFFAFFFGGGGGGGGGGHHGGGGAEHHFEGGAFGH2GGHGGHHGHHHFGGHHGHHHHDHHHHHHHHGGFEGHHHGGHHHHHHHGHHHEGGEFHHHGHHGGGHHGHHHHHHHHHHHHHHHHGEGGGHHHHHHHHHGGHHHGGGGGGEGHHHHHG/G0CDGGGHHHHHHHHHHHHHHGDEFGEGG:CFGGGCFGGGGGGGGGGFFFFFFFFFFFFFFFFFFFFFFFFFFFFFFFFFFFFFFFFFFFFF
@M05620:37:000000000-D9766:1:1101:25485:5532 1:N:0:80
ACCACACCTTCTACAATGAGCTGCGTGTGGCTCCCGAGGAGCACCCCGTGCTGCTGACCGAGGCCCCCCTGAACCCCAAGGCCAACCGCGAGAAGATGCCCAGGTGAGTGGCCCGCTACCTCTTCTGGTGGCCGCCTCCCTCCTTCCTGGCCTCCCGGAGCTGCGCCCTTTCTCACTGGTTCTCTCTTCTGCCGTTTTCCGTAGGACTCTCTTCTCTGACCTGAGTCTCCTTTGGAACTCTGCAGGTTCTA
+
BCCCCBCCFFFFGGGGGGGGGGHHGGGGEGHHGGGGGGGGDHHHHGGGEGGGBGHHHHHGGC?FGGGGGGFEGHHGGG?GGHHFHGGGGGGGCGHGHGGHHHHGHHHHHHGGHHGGGGGHGHHHHHHHHHGHHGGGGGHGHHGHHGGGGGGGGGGGGD?@GGGGGGFFFFFFFFFFFFFFFFFFFFFFFFFFFFFFFFFFFFFFFFFFFFFFFFFFFFFFFFFFBFFFFFFFFFFFFFFFFFFFFFFFFFB
@M05620:37:000000000-D9766:1:1101:22828:5541 1:N:0:80
ACCACACCTTCTACAATGAGCTGCGTGTGGCTCCCGAGGAGCACCCCGTGCTGCTGACCGAGGCCCCCCTGAACCCCAAGGCCAACCGCGAGAAGCCCAGGTGAGTGGCCCGCTCCCTCTTCTGGTGGCCGCCTCCCTCCTTCCTGGCCTCCCGGCGCTGCGCCCTTTCTCCCTGGTTCTCTCTTCTGCCGTTTTCCGTCGGACTCTCTTCTCTGCCCTGCGTATCCTTTGGACCTCTTCCGGTTCTCGAT
+
ABBBBBBBFFFFGGGGGGGGGFHHGEFAGFHHHGGEGGGCEHHHHGGFAFGGFHHHGHHGGGCFGGGGGGGGFGHGGGGHEHHHHGGGFGGGGGHH???CA1???GFFC0?-A>DGGHHGHHHHGHHGF.<CCDGHGFHGHGHGGB/;FGGGG?CGGG-;A@BDFFFFFFFFFF/;BBBBBBFBFFFFFFD99BEFFFB.;BFFFFFFFFFFFEFFFE/F.@D.;;FFFFFB/;BFF9/;:DA-;;;;AFB
@M05620:37:000000000-D9766:1:1101:10414:5545 1:N:0:80
AGTGCCAGCTCTCAATCGCACAGGGGACCCAGGGCCTGGCCCCTCCATCCAGAAAACCTATGACCTCACCCGCTACCTGGAGCACCAACTCCGCAGCTTGGCTGGGACCTATGTGAGTATCCAGCGTAGGAATCTGGGAGTTGGGGAGGAGTGAGGAGTTGGGGAAAGACAGTCCTAACCGTGGAGGGTTCTGGTAAATGATGGGGTGAGGAGGGGCTCTTTGGCTCCCACCAGTCCCCCTGTCTGGTCTA
+
ABAABFFFBFFFGGGGGGGGGGHHGGGGGGHHGGGGGGHGHHGHGGHHFHHHHFFHHGGHHHHHHHFHHHHFGGGGHHHHHHGGGHHHGGHHGGGGGFHHGHHGGGHHGHHHHHHHHHHHGHHHHGGGGGHHHHHHHGHGGHHHGGGGGGGHHHHHHGHHFHGGGGHHHHHHHHHHHHHHGGFGGGGGCFGGGGFGGGGGGGGGGGFFFFFFFFFFFFFFFFFFFFFFFFFFFFFFFFFFFFFFFFFFFF/
@M05620:37:000000000-D9766:1:1101:18911:5547 1:N:0:80
GAGGCTGCTTTGGCAGAGCACAAGTTTGCACTCCAGTATCCAGAATCTGTCTCGGACAACGTCGTCGTCTTGAAAAAAAACAATGAGCGAAAAGAAGAAGTTCGACGCCCAGAAAGAGTGAGTCGAAGTGGAAGAAAACAACAAAACAACAAAGCACAACAAAAGCTATATTAAAGTCCTAAGCAGACAGAGAAGTAGTCCACTACCCACATAAAATACAGAACGAGGTGTCTAGAGACGAAGTCAAACGT
+
>>>1>AFAFFFFGCFEA1B1A0BB13DD1DFGGF11DD2BB2BBB1AD2222DF/A//0BEBB/ABE/BBFB2B11>>EE///1B111/>///0/00>B0112//////////011@0@11111<//</1111000000><...000....../////<...../.0000000000000000//0//./://///000090000///;0..00900;0////9---:---///9////9-----/////-9
@M05620:37:000000000-D9766:1:1101:15522:5555 1:N:0:80
ACCACACCTTCTACAATGAGCTGCGTGTGGCTCCCGAGGAGCACCCCGTGCTGCTGACCGAGGCCCCCCTGAACCCCAAGGCCAACCGCGAGAAGATGCCCAGGTGAGTGGCCCGCTACCTCTTCTGGTGGCCGCCTCCCTCCTTCCTGGCCTCCCGGCGCTGCGCCCTTTCTCACTGGTTCTCTCTTCTGCCGTTTTCCGTAGGACTCTCTTCTCTGACCTGAGTCTCCTTTGGAACTCTGCAGGTTCTA
+
AAAAAAAAFFFFGGGG3GG1G1GFG0A000BF1AFA0EGECHHHHGGGCEFGEHFAGHGE/F?FG/EGGGG0G1FFGG?G//FHHG//>C<</CCB1?D?GHHGFHHFFHFGFHGCCGGHHHGHHHHGGH?GFGCCCF.:GHGHFF/BGBFFGFGFBG-;A@@F@=B@;BBBFFFFFFFFFFFFFBBFFFFFF@BBFFFFFFFFFFFFFFFEBFFFFFFFFFFFB:FBFFFFFFFFFFFFFFFFFFFFFFF
@M05620:37:000000000-D9766:1:1101:23160:5563 1:N:0:80
ACCACACCTTCTACAATGAGCTGCGTGTGGCTCCCGAGGAGCACCCCGTGCTGCTGACCGAGGCCCCCCTGAACCCCAAGGCCAACCGCGAGAAGATGCCCAGGTGAGTGGCCCGCTACCTCTTCTGGTGGCCGCCTCCCTCCTTCCTGGCCTCCCGGAGCTGCGCCCTTTCTCACTGGTTCTCTCTTCTGCCGTTTTCCGTAGGACTCTCTTCTCTGACCTGAGTCTCCTTTGGAACTCTGCAGGTTCTA
+
>AABBBBBFFFFGGGGFGGGGGHFGGGGHDHHHGGEGGGCGHHHHGGGFAFGHHHHHGHGGGGGGGGGGGGHHHGGGGGHGHHHHGGGGGGGGFHHFGHHHHHGGGGHHFGEHHCGGGGGHHHHHHGHHGGHHGGGGGHEHHGHHGFFFGGGGGGGGFDGGGGGGGFFFFFFFFFFFFFFFFFFFFFFFEFFFFFFFFFFFFFFFFFFFFFFFFFFFFFFFFFFFFFEFFFFFFFFFFFFFFFFF?;FFFF
@M05620:37:000000000-D9766:1:1101:20020:5565 1:N:0:80
ACCACACCTTCTACAATGAGCTGCGTGTGGCTCCCGAGGAGCACCCCGTGCTGCTGACCGAGGCCCCCCTGAACCCCAAGGCCAACCGCGAGAAGATGAACCCAGGTGAGTGGCCCGCTACCTCTTCTGGTGGCCGCCTCCCTCCTTCCTGGCCTCCCGGCGCTGCGCCCTTTCTCACTGGTTCTCTCTTCTGCCGTTTTCCGTAGGACTCTCTTCTCTGCCCTGCGTCTCCTTTGGAACTCTGCAGGTTC
+
DCDEDEEEFFFFGGGGGGGGGGHHGGGEEGHHHGGGGGGGGHHHHGGGGGGGHHHHGHHGGGGGGGGGGGGHGHHGGGGHGHHHHGGGGGGGGGHGFHGFHCDFHGHF1F??=FGHGF<-<GHHHHHHFHFGGFHC@FAEEECGDFFFGGFBAFFFFGGGGGF=DFFFFAFBFFFFBFFFFBFFFFF0BFFFFFBBDFFEFFFFFF?FFFFFFFFFFFFF0:.BF.@DFDFFFFBFFBFFFFBBF::A:B0
@M05620:37:000000000-D9766:1:1101:14250:5575 1:N:0:80
AGTGCCAGCTCTCAATCGCACAGGGGACCCAGGGCCTGGCCCCTCCATCCAGAAAACCTATGACCTCACCCGCTACCTGGAGCACCAACTCCGCAGCTTGGCTGGGATCTGGGGGTTGGGGAGGAGTGAGGAGTTGGGGACCGCCAGTCCTCACCGTGGAGGGTTCTGGTAACTGATGGGGTGAGGCGGGGCTCTTTGGCTCCCACCAGTCCCCCTGTCTGGTCTCTCTCCTGCCCTTAGACCGGGAGCGC
+
>>1>AF1CAFFFDGG3GFFGCEHCCFGGGGAGGCGCCEGAFGGCFGCFDA1ABB1FGFGGHHFHFG11FGFEGE/EH1FEFGHA>GHHGCHHGCGG?0GGEFGGF/GCE11BF//>B@C@/?A@.<0<FG01C00>1<-.<<@@@-ACFCCF0;C.:.AAEG@..;9000;000;0;B:..;>-9A-;-@--9-B//:BBBFEEFFAEA/;//AA@A/B99/9/9/9BFBFFBFFFE9//:/;@@----;-
@M05620:37:000000000-D9766:1:1101:15152:5576 1:N:0:80
ACCACACCTTCTACAATGAGCTGCGTGTGGCTCCCGAGGAGCACCCCGTGCTGCTGACCGAGGCCCCCCTGAACCCCAAGGCCAACCGCGAGAAGATGCCCAGGTGAGTGGCCCGCTACCTCTTCTGGTGGCCGCCTCCCTCCTTCCTGGCCTCCCGGAGCTGCGCCCTTTCTCACTGGTTCTCTCTTCTGCCGTTCTCCGTAGGACTCTCTTCTCTGACCTGAGTCTCCTTTGGAACTCTGCAGGTTCTA
+
AA3AAAAAFFFD5GGGBFGGGGHHGFGGHGHHHGGFGGG?FHHHHGGGEEGGH3GHFGHGGGGGEGGGGGGHHHHGGGGEGHHGHGEFG/BDGGHHFHHHHGHFGFHHHFGGHHCGGGGHHHGHHFHHHHGHHG-DGFHGHHDHCFGGGGGGGGGGGFGGGGGGGGFFFFFFFFFFFFFFFFFFFFFFFFFFFFDFFFFFFAFFDBFFFFFFFFFFFFFFFFFFFFFFFFFFFFFFFFFFFFFFFFFFFFF
@M05620:37:000000000-D9766:1:1101:25771:5587 1:N:0:80
GAGGCTGCTTTGGAAGAAACTCATAGATTACTGCAACAGTTCCCCCTGGACCTGGAAAAGTTTCTTGCCTGGCTTACAGAAGCTGAAACAACTGCCAATGCTACACGATGCTACACGTACAGACAAACTCCTCGACGACACCCCAAGCGTCCAAGAGATGCTACAACAATGGCAAGTAAGACCGGCCTATCCGCTTTAGCACTCTTGTGGATACCCTAGAAAAATTCTCAGCATTTGTACATGTAAATGAC
+
11>>AAFAFFFF1GGGAFGFBBBFGGGHHCHHHHGBGFG1DGFGHG?FEGHFGBEBGHHHGHFHEFDGHHHHFFCGHHHFGGHE@GHFHBHEFFHHHHHHGFGHH0?EG/?B2BFHGH0//2BBB00?BGGH0EEG/<</>?<>//?/?/?CEH1<?<GHGG1=<GHHE1DGHFHGGGB00</--C-./;:CEGGGGFGFFGGGFFFFGGBFBF990/;;;0;FF/=;CFGBFF9F/BFB/:;BF////B9
@M05620:37:000000000-D9766:1:1101:18505:5595 1:N:0:80
ACCACACCTTCTACAATGAGCTGCGTGTGGCTCCCGAGGAGCACCCCGTGCTGCTGACCGAGGCCCCCCTGAACCCCAAGGCCAACCGCGAGAAGCCGAGGCGAGTGGCGCGCTCCCTCTTCTGGTGGCCGCCTCCCTCCTTCCTGGCCTCCCGGCGCTGCGCCCTTTCTCCCTTGTTCTCTCTTCTGCCGTTTTCCGTCGGACTCTCTTCTCTGCCCTGCGTCTCCTTTGGACCTCGTCCGGTTCTCGAT
+
BBBCCCCAFFFFGGGGGGGGGGHHGEGB4EGBFEGE?ECFDHDGHGGGEEGGFHGHHHGEGGGGGGGGGEGGHHHGGGGHGHHHHGGGGGFGGGH20/>/</<>ACHFG-<<@:EGEGHECHHCBGBF..;?A.;EFFGGF9BFBF/AFFEFFA;A;ADFFAADC;/0BB00:B0/;BFFBFF0FFFF0B@:./999DF.-:;:@BFFBFFFFFFFF?FFA-::9FFB:0:/;0//9..;9@D-..;0:0:
@M05620:37:000000000-D9766:1:1101:13148:5611 1:N:0:80
AGTGCCAGCTCTCAATCGCACAGGGGACCCAGGGCCTGGCCCCTCCATCCAGAAAACCTATGACCTCACCCGCTACCTGGAGCACCAACTCCGCAGCTTGGCTGGGACCTATGTGAGTATCCAGCGTAGGAATCTGGGAGTTGGGGAGGAGTGAGGAGTTGGGGAAAGACAGTCCTAACCGTGGAGGGTTCTGGTAAATGATGGGGTGAGGAGGGGCTCTTTGGCTCCCACCAGTCCCCCTGTCTGGTCTA
+
AB>AAFFFCFFFGGGGGGGAE?CAFEEFGGHGBEEFGGHHHHGHGGHGHGHHHHHHHGHHHFHHHHHHHHHGG>EEHHHHBFGHHGA?EGHG>E/EEGGHGHHGGGGHGHHHHHHHHHHHHHHHHGEGGGHHHHHHHGFFGHHHGGFGGGDGHH0CGGHHHHGGGGHHHGHHHHHHHHHHGGGGGGGGCFGGGGFGGGGGGGGGGGDFFFFFFFFFFFFFFFFFFFFFFFFFFFFFFFFFFFFFFFFFFFF
@M05620:37:000000000-D9766:1:1101:23947:5624 1:N:0:80
AGTGCCAGCTCTCAATCGCACAGGGGACCCAGGGCCTGGCCCCTCCATCCAGAAAACCTATGACCTCACCCGCTACCTGGAGCACCAACTCCGCAGCTTGGCTGCGATCTGGGAGTTGGGGAGGAGTGAGGAGTTGGGGACAGCCCGTCCTCCCCGTGGAGGGTTCTGGTAAATGATGGGGTGAGGAGGGGCTCTTTGGCTCCCACCAGTACCCCTGTCTGGTCTATCTCCTGCCCTTAGCTCGGACGAGC
+
AAAAAFFF?FFFGGGGGCGFGEFHGEEEEECGEGGFEGGHFHEGGGHHHHFGDHHHHFHHHGEHHHHHHHHGGEGGHHEHBFGGHHH1FGGHGGGGGHHHGFH///>?F0BDF0FFHHHFG/></?<F?<CB???FHGG.<.FCGACDGG.0/CEGGGGGHGGDFGFFF;000;CFFGGGBCF.FG0CDABCFFFFFFFFFFFFFFFFFF/BFFF.;;BFFF9FF/B/BBFFFFFFFFFF/;/A;A=9@@-
@M05620:37:000000000-D9766:1:1101:25585:5635 1:N:0:80
GAGGCTGCTTTGGAAGAAACTCATAGATTCCTGCACCAGTTCCCCCTGGACCTGGAAAAGTTTCTTGCCTGGCTTACAGAAGCTGAAACAACTGCCAATGCTACAGTATGCTACCCGTAAGGAAAGGCTCCTATAAGAATCCAAGGGAGTAAAAGAGCTGATGAAACAATGGCAAGTAAGTCAGGCATTTCCGCTTTAGAACTCTTGTGGATCCAATTTAACAATTCTCAGAATTTTTACTTGTAACTGAC
+
333A>4BAFF5@445B44BB5BBD55DFGBDFFB44FBBBBBA3A2AFABAFBFEF332FGFHD5DBA3BGBFGB3BBBFFGB3B33BB3?BGGHGHHHH3B4BF@44BBFD@@B??>>>BCDGFB??3B?B?4BBBG3BB3?B1/??<?01F2@/<@@@@@1@>1@0F1???0<?1?<??@<>0>.11111.<><<=000<=D=D0=CA<0;:CC;00;0;;:000;;000;:9CBFA0;00;C;F0;;;
@M05620:37:000000000-D9766:1:1101:12615:5641 1:N:0:80
ACCACACCTTCTACAATGAGCTGCGTGTGGCTCCCGAGGAGCACCCCGTGCTGCTGACCGAGGCCCCCCTGAACCCCAAGGCCAACCGCGAGAAGATGAACGCAGGTGAGCGGCCCACTACCTCTTCTGGCGGCCGCCTCCCTCCTTCCTGTCCTCCCGCTGCGGCGCCCCTTATCGCTGCTTCTCTCTGCTGCCGTTTGCCGGACGATCCTCTCCTCCGTCCTGAGCCTCCTTTGGTATTCAGCAGGTAC
+
A>1AA?1>CFFFBFGGB1GGBDFGAAE0AEHHHGFEEAE?EHHHHGGG/EE/G11FDBBEEGGGCEEEGGGHGHEEGGGCFHHHAGGGGCCCCGHHHGHH10////01?A1<-->-.<</</<DG0==DB0:-C@--9;.;EEFC/F0:000BF//;9A--;9--;--=@-A-///-:9--;//;9FFF/BFFB-99-/-//;-;-9---9;BF///-/9---9//-/;F9A-//B/-///;/9B/--;//
@M05620:37:000000000-D9766:1:1101:22441:5641 1:N:0:80
ACCACACCTTCTACAATGAGCTGCGTGTGGCTCCCGAGGAGCACCCCGTGCTGCTGACCGAGGCCCCCCTGAACCCCAAGGCCAACCGCGAGAAGATGAACCCAGGTGCGTGGCCCGCTCCCTCTTCTGGTGGCCGCCTCCCTCCTTCCTGGCCTCCCGGCGCTGCGCCCTTTCTCACTGGTTCTCTCTTCTGCCGTTTTCCGTAGGACTCTCTTCTCTGCCCTGCGTCTCCTTTGGAACTCTGCCGGTTC
+
BBBBBBBBFFFFGGGGGGGGGGHHGFGECFHHGGGFGGGGGHHHHGGGGGGGHHHHHHHGGGGGGGGGGGGHGHHGGGGHGHHHHGGFGGDGGGHHGHHHHHGFHGF?1AFEADHHGGG-EFHHHGGHHHFHGHHFGGGGGEGGGGGGGGGFGGGGGGGFGFFFFFFFFFFFFFFFFFFFFFFFFFFFFFFFFFFFDFFFFFFFADDFFFFFFFFFFFFF/BEFFECABDFFFFFFFFFFBFFFB/;BF?.
@M05620:37:000000000-D9766:1:1101:15926:5649 1:N:0:80
AGTGCCAGCTCTCAATCGCACAGGGGACCCAGGGCCTGGCCCCTCCATCCAGAAAACCTATGACCTCACCCGCTACCTGGAGCACCAACTCCGCAGCGTAGGAGTTGGGGAGGCGTGATGCGTTGGGGGGAGCCCGTCCTCCCCGTGGCGGGTTCTGGTACCTGATGGGGTGCGCAGGGGCTCTTTGGCTCCCCCCAGTCCCCTGGCCTGGCTTTTCTCTTCGCCTTCGACCGGCAGACCCCCCGTTTCAA
+
>A>1AFFFAFFFGAFFFFF1A0FAFEEGGCHH0EEAFFGHGHGGGGHHHGHHHHHGHGHHFFFHHFGHHHHEG/EEHFFG0>FGHH0/E0GF/E?EEE??E/1GGGFB@CGCG/C?B/01?//?<?@<--;9-;:@-9A-9/9A@9-;-9;9--9/9FB/:/BFF//F-9-;---9-9-9-;9///;F/BFA-:--@-FB//9;-;--/;----//;BF///--;;-/-99--;----;99-9----////
@M05620:37:000000000-D9766:1:1101:8663:5661 1:N:0:80
ACCACACCTTCTACAATGAGCTGCGTGTGGCTCCCGAGGAGCACCCCGTGCTGCTGACCGAGGCCCCCCTGAACCCCAAGGCCAACCGCGAGAAGATGAACCCAGGAGCGTGGCGCGATCCCTCTTGTGGTGGCCGCCTCCCTCTTTCGTGGCCTCCGGGCGGTGCGCCCTTTCTCACTGGTTCTCTGTTCTGCTGTTTTCTGTGGGTCTCTCTTCTCTGCCCTGTGTCCCCTTTGGATCTGTGCGGGCTC
+
BBBABBBBFFFFGGGGFGFDGFHGGA22AA2B3AFA2EEGCHCFGGGG11BBBFF3GHCAEE?EGFGGEECFF3FGGGCHEEGHHGEEBD/<@DFF2GF2DC///?/??>.>-C>>C--CCHF//=:0;D/.?.C--;9;.;///0;0.;9.-:09C.99BA-9;-999-9/BF/F/;/9B//;FFF//;999/99BFB.;/9;/...;:BF//;/B///9/./:;9;B9/.;FFE///;F/://.;--;.
@M05620:37:000000000-D9766:1:1101:13971:5684 1:N:0:80
GAGGCTGCTTTGGAAGAAACTCATAGATGACTGACACAGGACCCCCGGACCATGTAACCGTTTCGTGCCTGGCTGACAGCAGCTTGAACAACTTCCCCTGCTACAGGATGCACCACGTACTTACCGGCTCCTAGCCGCCTCCCCGGGCGACCCAGCGCTGCTGCAACCATGGCCAGTACGTCCGGCCTTTCCGCTTTAGCACTCTTGTGGCTCCCCTTGACCCATTCGCAGCATTTGTACTTGTACCTGAC
+
ABBBBAFAFFFFGGGGFGGGGFHDF5DD5B4DFABGFGAA2AB222AA0AABBDFGA5FFB1BABBB1BF@FFBF1GHH1GHH333?BG4BFG3BFGCGCGHH?B3F033B3?30?/??/?333BD/CG<F22@G<EGGGGECADD->@-<<CEEACDGGGC0CFGF.AB0;./;.0CF.9.C?-?@DF/BBDF.AAFFFFFFBBFF/;9..9;9.:.9F/B.:;9B/;D.9AFB/99:/B//9;9;/:F/
@M05620:37:000000000-D9766:1:1101:23349:5685 1:N:0:80
ACCACACCTTCTACAATGAGCTGCGTGTGGCTCCCGAGGAGCACCCCGTGCTGCTGACCGAGGCCCCCCTGAACCCCAAGGCCAACCGCGAGAAGATGCCCAGGTGAGTGGCCCGCTACCTCTTCTGGTGGCCGCCTCCCTCCTTCCTGGCCTCCCGGAGCTGCGCCCTTTCTCACTGGTTCTCTCTTCTGCCGTTTTCCGTAGGACTCTCTTCTCTGACCTGAGTCTCCTTTGGAACTCTGCAGGTTCTA
+
CCCCCCDCFFFFGGGGGGGGGGHHGGGEHGHHHGGEGGGGGHGHHGGGFGGGHHHHHHHGGGGGGGGGGGGHHHHGGGGHGHHHHGGGGGGGGGHHHHHHHHHFHHHHHHGGHHGGGGGHHHHHHHHHHHGHHGGGGGHGHHGHHGGGGGGGGGGGGG?FFGGGGGFFFFFFFFFFFFFFFHFHHFFFHHHHFFDFFFFFFFFFFFFFFFFFHHHFHFFFFHFFFFFFFFFFHFFFFFFFFFFHFFFFFFF
@M05620:37:000000000-D9766:1:1101:14567:5702 1:N:0:80
ACCACACGTTCTACAATGAGCTGCGTGCGGCGCGCGAGGAGCACCCCTTGCTGCTGACCAAGGCCCCACTGAACCCCAAGGCCAACCGCGCGAAGATGAACCCGGGTGCGTGGCGCGTTCCCTCTTCTGGTGGCCGCGTCCCTCGTTCCTGGCCGCCGGGCGGTGCGCCCTTTCTCACTGGTTCTCTGTTCTGCCGTTTGCCGGGGGACTCTCTTGTCCGCCGTGGGCCACCTTTGGAACTCTGCGGGTTC
+
A1AAAAA>1CBAGGGGGG11B1FCEBEB0E0/AAAE/A>>/FGCGGG/0B@11B1FHH01?0/?FEE/?01B1GGFF/EGGHGGHGGGCC/>/<//<?GHFH.-<@.<<-.<@C-CC-:.;GF/B00;FGCB.9.;--9---/9-;;A-9;/-;--@;@?-@--9@@-A@?BFFB//;/;FF//;//9;FFFF//;--9-//;-;9@-;-9///9/;//-;---9---;9;AA/B//B/9B/;//-;-9A-
@M05620:37:000000000-D9766:1:1101:15582:5734 1:N:0:80
GAGGCTGCTTTGGAAGAAACTCATAGATTACTGCAACAGTTCCCCCTGGACCTGGAAAAGTTTCTTGCCTGGCTTACAGAAGCTGAAACAACTGCCAATGCTACAGGATGCTCCACGTACAGACAAGCTCCTCGACGACTCCCCAGGCGTCCAAAAGATGCTGCAACAATGGCAAGTAAGACCGGCCTTTCCGCTTTAGCACTCTTGTGGATACACTAGAAAAATACTCAGCATTTGTACTTGTAAATGAC
+
ABBBBAFAFFFFGGGGGGFGGGHHHHHHHHHGHHHHHHHDGHHHHGGFGHHHHHHHGHHHBHHHHHGHHHHHHHHHHHHHHHHGGHHHHHGHHHHHGHHHHHBFG3GGH3BB@G3GGG2//4B?B20?BFGG2EEE//</?F?C2/?/><<@<G1?F<FFGH1<FHHHC1>FF0FFGH000</<<C-:/::CDGGGGGH0FGGGFFGFGG0C0;0;0/;;00;9.0;;9CF/FB0;/;;F//;;F///;;9
@M05620:37:000000000-D9766:1:1101:9304:5738 1:N:0:80
GCTGCTTCTTTTTAATCAACTGCTCTCTCCCTGCCACCGGACCCCCGGGCCAGTGCACCGTACCGTACCTGCCGGCCAACAGCTGCCACAACTGCCCATGCTACCGGATGCTCCCCGTACTTACCGGCTCCTCGCCGCCTCCCCGGTCGTCCCCGCGCTGCTGCACCCATGGCCAGTACGTCCGGCCTTTCCGCTTTAGCACTCTTGTGGCTCCACTTGACCAATTCTCATCATTTGTACTTGTATCTGAC
+
>>>>ABBBDDFFBABBGG4BG4FA55444B4BFAFG32AA2AAAAE0A0AA11AB5ABG>B11?1B1>1B@1B>//>>//?0BB330BB?/E3BF3?3BFFFDB0>B/?C???G?E?EDGG11<FADCD<>FGFGG@CGGGHED@C-:9BG?E.9BGA?BDFFF//;D.BFBF9FFF//;BFFBBBBFFFFFFFFFFFFFFBF/BFFFFFEFFF/9;BFFFF/:BFF9BB/BBFF/:99BFFF;F//;;/;
@M05620:37:000000000-D9766:1:1101:11067:5738 1:N:0:80
ACCACACCTTCTACAATGCGCTGCGTGCGGCTCCCGAGGAGCACCCCGTGCTGCTGACCGAGGCCCCCCTGAACCCCAAGGCCAACCGCGCGAAGATGCCCAGGTGAGTGGCCCGCTACCTCTTCTGGTGGCCGCCTCCCTCCTTCCTGGCCTCCCGGCGCTGCGCCCTTTCTCACTGGTTCTCTCTTCTGCCGTTTTCCGTAGGACTCTCTTCTCTGACCTGAGTCCCCTTTGGAACTCTGCAGGTTCTA
+
BBBBBBB>>CFFGGGGFG4EEEGGGGG22AFEEABE1AEE1GHGHGG0>BEF5GFGHHF/>E/EGGGGGEAGHHHGGGGHGHHHHGGGGG/ACGG.1FGGFHHGHHHCDFGFFHGGGCGHHHHHHHHGHHGHHGG@GGGGGGGGGGFGGGFFGGGFFB-9@BBFBBFBBFFFFFFFFFFFFFFFFFFFFFFFFBADFFFFFFFFFEFFFFFFFFFBBFBFFFF/9FF/;ABFFFFFFFFFFFFFFAFFFFB
@M05620:37:000000000-D9766:1:1101:25006:5757 1:N:0:80
ACCACACCTTCTACAATGAGCTGCGTGTGGCTCCCGAGGAGCACCCCGTGCTGCTGACCGAGGCCCCCCTGAACCCCAAGGCCAACCGCGAGAAGATGCCCAGGTGAGTGGCCCGCTACCTCTTCTGGTGGCCGCCTCCCTCCTTCCTGGCCTCCCGGAGCTGCGCCCTTTCTCACTGGTTCTCTCTTCTGCCGTTTTCCGTAGGACTCTCTTCTCTGACCTGAGTCTCCTTTGGAACTCTGCAGGTTCTA
+
BCBCCCCBFFFFGGGGGGGGGGHHGGGGHGHHHGGGGGG?EHHHHGGGGGGEBFHHHHHGGGCFGGGGGGGHGHGGGGEHGFHHHGGGG<CDCGHBGEGFB<FFFGGFF1FGFHG?D?@FBGGHHHGH<<DHGCGGGGHEHHFHEGGGGG?GGGGGGA---AFGGCFFAFFFFFFFFFFFFFFFFFBFBFBFF@ADFFFFFFFFFFFBFFFFFFFFFBFFFFFFFFFFBFBFFFEFFFFFFFEFF?;:FF;
@M05620:37:000000000-D9766:1:1101:20256:5757 1:N:0:80
AGTGCCAGCTCTCAATCGCACAGGGGACCCAGGGCCTGGCCCCTCCATCCAGAAAACCTATTACCTCACCCGCTACCTGGAGCATCAACCCCGCCGCTTGGCTGCGACCTATGTGAGTATCCAGCGTAGGAATCTGGGAGTTGGGGAGGAGTGAGGAGTTGGGGAAAGACAGTCCTAACCGTGGAGGGTTCTGGTAAATGATGGGGTGAGGAGGGGCTCTTTGGCTCCCACCAGTCCCCCTGTCTGAACTA
+
>AAAAFDFACBBFF3GGAF1A0BE0AEEEE0AFBEE/ABB0BE/EGBFDGFF1EBBEAGGG12DFD@1BGHFGG?FHFFBBBF/1B1FG0EE///>E>EGGCG////<B/GBFGHFH1FDF2FGGC/C</FF>FGGGGCC.FGFCCE<AEGFGBCGB;;/;G--;9EABBBF0:FFFGFA?9;?CGB@.;A//FB9/BB/;/BFEFF?--AB-;;@-9AFFFFF:/9;EF--E-BFFFFA--;BF9//;/;
@M05620:37:000000000-D9766:1:1101:20234:5760 1:N:0:80
AGTGCCAGCTCTCAATCGCACAGGGGACCCAGGGCCTGGCCCCTCCATCCAGAAAACCTATGACCTCACCCGCTACCTGGAGCACCAACTCCGCAGCTTGGCTGGGACCTATGTGAGTATCCAGCGTAGGAATCTGGGAGTTGGGGAGGAGTGAGGAGTTGGGGAAAGACAGTCCTAACCGTGGAGGGTTCTGGTAAATGATGGGGTGAGGAGGGGCTCTTTGGCTCCCACCAGTCCCCCTGTCTGGTCTA
+
AABBAFFFBFFFGGGGGGGGGGHHGGGGGGHHGGGGGGHHHHGHGGHHHHGHHGHHHGHHHHHHHHHHHHHGGGGGHHHHHHHHHHHHGHHHGGGGGGFGGHHFGEHHGHHHGHHFHGHHHFHFHGGGGGHFHHHHHHHGGHHHFGGGGFGHGBGHHGHHHHGGGGHHHHHGHHHHGHEGGEECGGGGCFGGGGFGGGGGGFFGGGFFFFFFFFFFFBFFFFBFF/FFAFFFFFFFFFFD=EFFFFFFFF/
@M05620:37:000000000-D9766:1:1101:15896:5768 1:N:0:80
ACCACACCTTCTACAATGAGCTGCGTGTGGCTCCCGAGGAGCACCCCGTGCTGCTGACCGAGGCCCCCCTGAACCCCAAGGCCAACCGCGAGAAGATGAACCCAGGTGCGTGGCCCGCTCCCTCTTCTGGTGGCCGCCTCCCTCATTCCTGGCCTCCCGGCGCTGCGCCCTTTCTCACTGGTTCTCTCTTCTGCCGTTTTCCGTTGGACTCTCTTCTCTGCCATGCGTCTCCTTTGGAACTCTGCCGGTTC
+
BBBBB?AAFFFFGGGBGGAGGFHHGEEBAEHGGFGE?EAEDHHHHGGEEEGGGHHHHHHAEEGGGGGGGEFHHHHGGGGHGHHHHGGECG/CCGHFFHGFHHG/?CFFC/?D-CGH?DGGGGHHHG0DGBHCAAGGGC?EGGFG.;;B;FFBFGFFG9;B?@-;@F?BF?BFFFFFBBFFEBFFFFF;;FFFBF9@ADFEFFDB/.;/;BFF/FFFFBFFBF/;/9.9;9BFFEFFFFB9FFFFF/;B9A.
@M05620:37:000000000-D9766:1:1101:19535:5780 1:N:0:80
AGTGCCAGCTCTCAATCGCACAGGGGACCCAGGGCCTGGCCCCTCCATCCAGAAAACCTATGACCTCACCCGCTACCTGGAGCACCAACTCCGCAGCTTGGCTGGGACCTATGTGAGTATCCAGCGTAGGAATCTGGGAGTTGGGGAGGAGTGAGGAGTTGGGGAAAGACAGTCCTAACCGTGGAGGGTTCTGGTAAATGATGGGGTGAGGAGGGGCTCTTTGGCTCCCACCAGTCCCCCTGTCTGGTCTA
+
AAAABFFFCFFFGGGGGGGGGGHGGGGGEGHHGGGGGGHHEHG1EGHHGHHHHHHHHGHHHHGHHHHHHHHGGGGGHHHHHGHHHHHHGHHHGGGGGHHHGHHGGGHHGHHHHHHHHHHHHHHHHGFGGGHHHGHHHHHGGHHHGGGGGGGHHHHHHGHFHHGGGGHHHHHHHGHHHHHHGGGGDGGGCFFGGGFGGGGGGGGGGGFFFFFFFFFFFFFFFFFFFFFFFFFFFFFFFFFFFFFFFFFFFFF
@M05620:37:000000000-D9766:1:1101:23337:5781 1:N:0:80
GAGGCTGCTTTGGAAGAAACTCATAGATTACTGAAACAGTTCCCCCTGGACCTGGAAAAGTTTCTTGCCTGGCTTACAGAAGCTGAAACACCTTCCAATGCTACACGATCCTAAACGTCAGGCAAGGCTCCTAGCAGACTCCAAGAGAATAAAAGAGCAGATAACACAATGGAAAGTAAGTAAGGCATATCCACTTTAGCACTCTTGTGGATCCAATAGAACAATACTCAGCAATTTTACATGTAAAAGAC
+
>3>>3>B>BBB4BBBA4F4ABABGH5D6D54BD5444BBDG55BB2AAA22BBBC2332B3DDAD5D5BBB1BFB3BBBDBB3BB33B331?B3BB@B4B3B4B32B>E1?4@B3B1B/??F3?B//?F0?FB?333?B111B1B00B111B>1@/0@1@<11@@@<?/1?1?11??1?11>11>>G11>=11>>11D=D=00/=<D0<.<0CF:0:00:00/;G0:00<:/;/000;;C00;;0;;0;9;
@M05620:37:000000000-D9766:1:1101:23318:5793 1:N:0:80
GAGGCTGCTTTGGAAGAAACTCATAGATTACTGCAACAGTTCCCCCTGGACCTGGAAAAGTTTCTTGCCTGGCTTACAGAAGCTGAAACAACTGCCAATGATACCAGATACTCCCCGTAAAGAACGGCTCCTCGCCGACTCCAAGAGAGTCCAAGAGCTGCAGCAACAATGGAAAGGAAATCCGGAAAATACGCTTTAGCACTCTTGTGGATCCCCATGAACCATTATCAGCATTTGTACTTGTACCTGAC
+
BABCCCFCFFFFGGGGGGGGGGHHHHHHHHHHHHGHHHHGHHHHHGGGHGHHHHHHHHHHGHHHHHHHHHHHHHHGHHHHHHHHHGHHHHHHHHGHHHFH34BFF3BFG4BFDFGGGGG//DDFBE/EGFFHB/>>BCBFGFGHB0?0/???FBFGGHHHC01<>GGHHHHHB0DF.<</<0<.<.:-/;0;:EGGGHEHG0CFFGGGGGFGGG/./;;;FGGGGG0CFGFFGGGFFFBBBBFFF099FFF
@M05620:37:000000000-D9766:1:1101:18248:5799 1:N:0:80
ACCACACCTTCTACAATGAGCTGCGTGTGGCTCCCGAGGAGCACCCCGTGCTGCTGACCGAGGCCCCCCTGAACCCCAAGGCCAACCGCGAGAAGATGCCCAGGGGAGTGGCCCGCTACCTCTTCTGGTGGCCGCCTCCCTCCTTCCTGGCCTCCCGGAGCTGCGCCCTTTCTCACTGGTTCTCTCTTCTGCCGGTTTCCGTAGGACTCTCTTCTCTGACCTGAGTCTCCTTTGGAACTCTGCAGGGTCTA
+
ABBABABBFFFFGGGGFGGGGFHFGBEECEHHHGGGGGGGDHHHHGGGDEGGHHHHHHHGGGGGGGGGGGGHHHHGGGGHGHHHHGGGGGFGFGHHHH2FGH<F//?<<0FFGHC@---=<0<D0=<G0<E.CC:D..CE/9E9C0F00C.C09CGA@9@?C//9-AD-FFF//;F//B/;9/:/99BB/9/;9-@DFFF./9.A/B99/9/;B99B//;F9././//;F/BF9F/B///:9/;9F-;/./
@M05620:37:000000000-D9766:1:1101:7652:5826 1:N:0:80
GAGGATGCTCTGGACGAAACTCATAGATTACTGCAACAGTTCCCCCTGGACCTGGAAAAGTTTCTTGCATTGCTTACAGAAGCTGAAACAACTGCCAATGGTTTCTACCCTTAAGGACAGGAGCCTAGAAGAATCCAAGAGAGTAAAACAAATGATTAAAAAATTGCAAGCAAGTCAGACATTTCCGCTGTAGAACCCTTGCGCACCACATTGAACAATTATCAGCATGTGAACATTTAACTAACAAGACC
+
>1>A1BCFD1B1B1BAAE?EGGHGHGGHGHE2DG1EFH0DF2ABBBAAAB0BGFFA110BBDG2D1D11AD11DD21BBDGF1BF11B1B/BGGHGFHGB11B0B2@21B10B@@B1B0/>0/?/0B0BB<10B11<<F00<?1B>2>1</0<B>>2@@G1@B01?<<?1/0<F??<?1>>111>=.>.<<0000<.=.///--;--:.:;00:<G0C;;90;;090;0=90;;0;9F00;009/;;////
@M05620:37:000000000-D9766:1:1101:6270:5832 1:N:0:80
GAGGCTGCTTTGGAAGAAACTCCTAGATAACTGCACCCGTTCCCCCTGACCCTGGATAAGTTTCTTGCCTGGCTTACAGAAGCTGAAACAACTGCCCATGCTACAGGATGCTACCCGTAAGGAAAGGCTCCTAGAAGCCTCCAAGGGAGTAACAGAGCTGCTGAAACAATGGCAAGTAAGTCAGGCATTTCCGCTTTAGCACTCTTGTGGATCCACTTGAACAATTCTCAGCATTTGTACTTGTAACTGAC
+
A3ABABFAFFFFGCAFFBBFBBAG45BD6DBGHHC4AA22BBBAFE2A23B2ABAF55BBGG55DG55BG3FGG13AABGHHHBGG@GHFGHBFHF1BFFBF4BBGBGHFFFFDGHGEFEHHH3FH?FFGFGH433B2??BG22BCDAECFF2@F<22F21?GDDG?0?11FGHHG1>=>>>1GFGHCGHHGGGG.<=GFDH<C0G0CCEFBCGF/<GBCGG0;FFGGGBFGGFFF9;;FG;BBF0CFFF9
@M05620:37:000000000-D9766:1:1101:20161:5834 1:N:0:80
AGTGCCAGCTCTCAATCGCACAGGGGACCCAGGGCCTGGCCCCTCCATCCAGAAAACCTATGACCTCACCCGCTACCTGGAGCACCAACTCCGCAGCTTGGCTGGGACCTATGTGAGTATCCAGCGTAGGAATCTGGGAGTTGGGGAGGAGTGAGGAGTTGGGGAAAGACAGTCCTAACCGTGGAGGGTTCTGGTAAATGATGGGGTGAGGAGGGGCTCTTTGGCTCCCACCAGTCCCCCTGTCTGGTCTA
+
AAAABFFFBFFFGFGGGGGGGGHGGFGGGGGHGDGGEFGGAFFHEGHHBGHFHHHHHGHHHFGHHHGHHHFGGEEEHHHHHHHHHGFHGHHHGGGGGFHHGHHGGGHHGHHHHHHHHHHHHHHHHGGGGGHHHHHHHHHGGHHHGGGGGGGGHHHHHGHHHHGGGGHGHHHHHHHHHHHHGGGGGGGGEGGGGGFGGGGGGGGGGGFFFFFFFFFFFFFFFFFFFFFFFFFFFFFFFFFFFFFFFFFFFFF
@M05620:37:000000000-D9766:1:1101:7701:5859 1:N:0:80
AGTGCCAGCTCTCAATCGCACAGGGGACCCAGGGCCTGGCCCCTCCATCCAGAAAACCTATGACCTCACCCGCTACCTGGAGCACCAACTCCGCAGCTTGGCTGGGACCTATGTGAGTATCCAGCGTAGGAATCTGGGAGTTGGGGAGGAGTGAGGAGTTGGGGAAAGACAGTCCTAACCGTGGAGGGTTCTGGTAAATGATGGGGTGAGGAGGGGCTCTTTGGCTCCCACCAGTCCCCCTGTCTGGTCTA
+
AA>AAFFFBFFFGDGGGGGCFCHGFEGEEEHHBBEEAFHHFHGHGGHHHHHHFHFHHGHHHHGHHGHHHHHGG>EEHHHHFGHHHHHFGHHHEFFGEHGHGHHGGGHHGHHHHGHHHHHHHHHHHGGGFGHHHHHHHHFGGHHHGGGGGGEGHGHHHGCGHHGGGGHHHHHHHHHHHHHHGGGGGGGGAFGGGGFGGGGGGGGGGFFFFFFFFFFFFFFFFFFFFFFFEFFFFFFFFFFFFFFFFFFFFFF
@M05620:37:000000000-D9766:1:1101:6185:5864 1:N:0:80
ACCACACCTTCTACAATGCGCTGCGTGTGGCTCCCGAGGAGCACCCCTTGCTGCTGACCGAGGCCCCCCTGAACCCCAAGGCCAACCGCGCGAAGATGAACCAAGGTGCGTGGCACGCTCCCTCTTTTGGTGGCCGCCTCCCTCTTTCCTGGCCTCCGGGCGCTGCGCCCTTTCTCCCTGGTTCTCTGTTCTGCCGTTTTCGGTGGGCCTCTCTTCTATGCCTTGGGCCCCCTTTGGAACTTTGCTGGTTC
+
AB?ABBB>BFFFGGGGGG4EEEEGGGG2AEGHHBFF?EF?EHHHHGG1BFGHHGHHHHH>>@EGGGGGGEEHHHHGGGGHGHHHHGGGGGBDCGG/FGGFFEF/??FG<CFE>A0<<-<CAEHHHH0GG:CC:GH-@B.EEEFF;;BF;0;BFF0FG:ABB--9;9BBFBBFFFFF/B.B.;BBFFB9BFBFF9/;;ABEF--99.-.;9FFB9F;;9/9;B/BF/..9--9@FFFFFFBF;;9:/;/;;/
@M05620:37:000000000-D9766:1:1101:10246:5865 1:N:0:80
AGTGCCAGCTCTCAATCGCACAGGGGACCCAGGGCCTGGCCCCTCCATCCAGAAAACCTATGACCTCACCCGCTACCTGGAGCACCAACTCCGCAGCTTGGCTGGGACCTATGTGAGTATCCAGCGTAGGAATCTGGGAGTTGGGGAGGAGTGAGGAGTTGGGGAAAGACAGTCCTAACCGCGGAGGGTTCTGGTAAATGATGGGGTGAGGAGGGGCTCTTTGGCTCCCACCAGTCCCCCTGTCTGGTCTA
+
3>>AAFFFBFFFGGGGGFFFEGGFFAEFGGAGGEFGFDFGGGGEEFFHFHEFF3BGHGFBGGFFFGC@GG1EFEEFH3F?FGH?BFGHGFGHGECEE??EF33/?/0BEF2B23B3F3B33?B?G@EGGCG2<FG<?FGGFHFG/<F->.<0<0=.0E<<0<?-....CHBC0=0CCG/.9------;;;9F/F;B/9/////;A.D-.../.;;;@;AFF//9;/;E.;.:9;;:9/.;-9;//;;B9//
@M05620:37:000000000-D9766:1:1101:10663:5899 1:N:0:80
ACCACACCTTCTACAATGAGCTGCGTGTGGCTCCCGAGGAGCACCCCGTGCTGCTGACCGAGGCCCCCCTGAACCCCAAGGCCAACCGCGAGAAGCCCAGGTGAGTGGCCCGCTCCCTCTTCTGGTGGCCGCCTCCCTCCTTCCTGGCCTCCCGGCGCTGCGCCCTTTCTCCCTGGTTCTCTCTTCTGCCGTTTTCCGTCGGACTCTCTTCTCTGCCCTGCGTCTCCTTTGGAACTCTTCCGGTTCTCGAT
+
AAB?A4>AFFFFGFGGFGGGGGHHGGGGHGGHHGGGGGG?EG2GHGGGEFGGHGHFHHHGCFEGGFGGGGGHCFHGGGGHGHHHHGGEGGGGGGFHF</FF1?1??1FC0?ACGGGGFHHHHHHHGHGH.-CFGGHGHHGHGHGGG/;CFFFG?@DCC?DD>9;BBFFFFFFFF/;/9FFFFFFFFFFFFF9AFFFFBB.9;=;@FFFFFFFFFFFFFFF.-.-;BFFF//;B/;FF//;BFFFF9BBAF;
@M05620:37:000000000-D9766:1:1101:19399:5925 1:N:0:80
AGTGCCAGCTCTCAATCGCACAGGGGACCCAGGGCCTGGCCCCTCCATCCAGAAAACCTATGACCTCACCCGCTACCTGGAGCACCAACTCCGCAGCTTGGCTGGGACCTATGTGAGTATCCAGCGTAGGAATCTGGGAGTTGGGGAGGAGTGAGGAGTTGGGGAAAGACAGTCCTAACCGTGGAGGGTTCTGGTAAATGATGGGGTGAGGAGGGGCTCTTTGGCTCCCACCAGTCCCCCTGTCTGGTCTA
+
ABABAFFFCFFFGGGGGGGGGGHCGGGGGGHHFGGGGGHHHHGHGGHHHGHHHHHHHGHHHHHHHHHHHHHGGEFGHHHHHHHHHHHHGGHHGGGGGHHHGHHGGGHHGHHHHHHHHHHHHHHHHGGGGGGHHHHHGHHGGHHHGGGGGFEHHFHHHGHHHHGGGGHHHHHHHHHHHHHHGGGGGGGGEGFGGGFGGGGFGGGGGGFFFFFFFFFFFFFFFFFFFFFFFFFFFFFFFFFFFFFFFFFFFFB
@M05620:37:000000000-D9766:1:1101:13618:5949 1:N:0:80
ACCACACCTTCTACAATGAGCTGCGTGTGGCTCCCGAGGAGCACCCCGTGCTGCTGACCGAGGCCCCCCTGAACCCCAAGGCCAACCGCGAGAAGCAAAGGCGGGTGGCACGCTCCCTCTTCTGGCGGCCGCCTCCCTCCTTCCTGCCCTCCCGGCGCTGCCACCTTTCTCCCTTGTTCTATCTTCTGTCGTTTTCCGTCGGACTCTCTTCTCTGCCTTGCGTCTCCTTTGGATCTCTTCCGGTTCTTGAT
+
ABBBBAABFFFFGGGBDGGGDGHHGGGEHDHHHGGDGGGCGHHHHGEGEAEFHFGHHHHGGGGGGGEGGGGHGHHGGGGEGHHHEGGGG?CGGGHH22?22?//<<D-</<<C.AAEHBBFG0G00-A--=-B..AABFDBFFFF//;9;ADE.-;9-9-9./:;9/BFFFFFF/./;/B/;BFFF///;;;9.;FF?FA@BB@BBBFF/99/F//;/9//-A-..9/;///9//9;///;AB-.:9/99;
@M05620:37:000000000-D9766:1:1101:18243:5955 1:N:0:80
AGTGCCAGCTCTCAATCGCACAGGGGACCCAGGGCCTGGCCCCTCCATCCAGAAAACCTATGACCTCACCCGCTACCTGGAGCACCAACTCCGCAGCTTGGCTGGGCTATGGGCGTTGTGTGGGCGTGCGGAGGTGGGTCGAGCCCATCCTCCCAGTGGAGGGCTCTGGTAACTGAGGGGGTGCGGCGGGGCTCTTTGGCTCCCACCAGACCCCATGTCTGGTCTCTCTCCTGCCCTTAGCTCGGCAGCGC
+
ACABBFFFCFFFGGGGGGGGGGHGGGGFGGHHGGGGGFHHHHGHGGHHHHHHHHHHHGHHHHHHHHHHHHHGGEGGHHHHGHHHHHHHGHHHGGGGFHHHGHHG///20BFCC0/<>DF/F0?CFG/@ACC<--<>.<./--:;-../:.:C/C::0;/;;9-..;/0:;0;CF:00;.A:-;.---9-;@C-:FFFFFF0B:;/.9:.......;F:FF0B:0:;BFFFFFE0;A0:0::FBDC;;@9C-
@M05620:37:000000000-D9766:1:1101:9852:5977 1:N:0:80
AGTGCCAGCTCTCCATCGCACAGGGGACCCAGGGCCTGGCCCCTCCATCCAGAAAACCTATGACCTCACCCGCTACCTGGAGCACCCACTCCGCAGCTTGGCTGGGACCTATGTGAGTATCCAGCGTAGGAATCTGGGAGTTGGGGAGGAGTGAGGAGTTGGGGAAAGACAGTCCTAACCGTGGAGGGTTCTGGTAAATGATGGGGTGGGGAGGGGCTCTTTGGCTCCCACCAGTCCCCCTGTCTGGTCTA
+
>A>>>FFFBFFFG4FFGFEAECHCG2BAEAEH2BEAFGHHHHGHGGHGHGHHGHHFHEHHHFHHHDGHHHHEG>>EGHBGBFHHHH11?GHB>E?EEHFGGGHGGGHHGHHHHHHHHHGHHHHHHGGGGGFFGHHHHHAFG<GHGG.ADACCG0DG0EGHHHGGGDHGFHHHHHHHHHGGGGGG.CEGGGGGGGFGFGGGGGGGGFFFFFFFFFFFFFFFFFFFFFFFFFFFFFFFFFFFFFFFFFFFFFB
@M05620:37:000000000-D9766:1:1101:23640:5977 1:N:0:80
ACCACACCTTCTACAATGAGCTGCGTGTGGCTCCCGAGGAGCACCCCGTGCTGCTGACCGAGGCCCCCCTGAACCCCAAGGCCAACCGCGAGAAGATGCCCAGGTGAGTGGCCCGCTACCTCTTCTGGTGGCCGCCTCCCTCCTTCCTGGCCTCCCGGAGCTGCGCCCTTTCTCACTGGTTCTCTCTTCTGCCGTTTTCCGTAGGACTCTCTTCTCTGACCTGAGTCTCCTTTGGAACTCTGCAGGTTCTA
+
ABBAAAAAFFFFFGGGFGGFB5FHEEEEHGGHHGGGGGGEGHHHHGGGAFGEFGFGHHGGGEGGGGGGGGGFGGHGEGDGAGHFHGF@CGGG?GHBGGFGHHAFFHHHHHGGHHCGGCGHHHHHHHGHHFGHHCGCGGHGHHGHHGGGGGFGGGGGG??@BGFFG@DBBBFFFFFFFFFFFFFFFFFFFFFFFBFFFFFEF9F.A9FFFFFFFFFFFFFFFFFFB9BFFFF/FFFFFFFFFFFFFFFFFFF
@M05620:37:000000000-D9766:1:1101:15099:5978 1:N:0:80
AGTGCCAGCTCTCAATCGCACAGGGGACCCAGGGCCTGGCCCCTCCATCCAGAAAACCTATGACCTCACCCGCTACCTGGAGCACCAACTCCGCAGCTTGGCTGGGACCTATGTGAGTATCCAGCGTAGGAATCTGGGAGTTGGGGAGGAGTGAGGAGTTGGGGAAAGACAGTCCTAACCGTGGAGGGTTCTGGTAAATGATGGGGTGAGGAGGGGCTCTTTGGCTCCCACCAGTCCCCCTGTCTGGTCTA
+
BBABBFFFBFFFGGGGGGGGGGHGGGGGGGFHGGGGGGHHHHGHGGHHHHHHHHHHHGHHHHHHHHHHHHHGGGGGHHHHHHGHHHHHGHHHFGGGGHHHGHHGGGHHGHHHHHHHHHHHHHHHHGCGGGHHHHHHHHHGGHHHGGGGGGGHHHHHHGHHHHGGGGHHHHHHHHHHHHHHGGEGGGGGCFFGGGCFGGGGGGGGGGFFFFFFFFFFFFFFFFFFFFFFFFFFFFFFFFFFFFFFFFFFFFF
@M05620:37:000000000-D9766:1:1101:23733:6010 1:N:0:80
AGTGCCAGCTCTCAATCGCACAGGGGACCCAGGGCCTGGCCCCTCCATCCAGAAAACCTATGACCTCACCCGCTACCTGGAGCACCAACTCCGCAGCTTGGCTGGGATCTGGGCGTTGTGGCGGCGTGAGGAGTTGGGGCCCGCCCGTCCTCCCCGTGGAGGGTTCTGGTACCTGATGGGGTGAGGCGGGGCTCTTTGGCTCCCACCAGTCCCCCTGTCTGGTCTCTCTCCTGCCCTTAGCTCGGACGAGC
+
AA>>AFFFCFFFG4GGGFGAECHCG2BEGGHHFEGEGFHHHHGHGGHGHGGHHHHHHGHHHFGHHGGHHHHGG>EEHHHG?BGHHH1FEBGG/FCFEFFEFHHGGGHHGHHHH/BDGC/?//>CCDDG.EHHE<CHHG@AD?DCGGGGGGGGGGGGDGGDGGGDAFFFFFF/9BFFFFFFFDF.AFADFFFF@EFFFFFFFFFFFFFFFFFFFFFFFFFFFFFFF/;FFFFFFFFFFFFF/FFFF:;@-;@
@M05620:37:000000000-D9766:1:1101:25624:6015 1:N:0:80
ACCACACCTTCTACAATGAGCTGCGTGTGGCTCCCGAGGAGCACCCCGTGCTGCTGACCGAGGCCCCCCTGAACCCCAAGGCCAACCGCGAGAAGATGCCCAGGTGAGTGGCCCGCTCCCTCTTCTGGTGGCCGCCTCCCTCCTTCCTGGCCTCCCGGCGCTGCGCCCTTTCTCACTGGTTCTCTCTTCTGCCGTTTTCCGTAGGCCTCTCTTCTCTGACCTGAGTCTCCTTTGGAACTCTGCAGGTTCTA
+
AAAAAABCCFFFGGGGGGGGGGHHGFFB4EG2BFFEEGEEAFEFGGEEEEEFEHGHHGGGGCCEGGGGGGAF3GHGEDGHGHCGHGFEBD?DGGHHHHHHHGFGCGGHHHGGHHFGG->FFHFFHHHHGHGHHGCCDGHGHHGHGGFGGGGGGGGGGGGGGFFFFFFFFFFFFFFFFFFFFFFFFFFFFFFFFFDFFFFFFFFFF0BFFFFFFFFFFF0FFFF/:BFFFF:FFFFFFFFFFFFFFFFFFF;
@M05620:37:000000000-D9766:1:1101:10531:6024 1:N:0:80
GAGGCTGCTTTGGAAGAAACTCATAGATTCCTGCACCAGTTCCCCCTGGACCTGGAAAAGTTTCTTGCCTGGCTTACAGAAGCTGAAACAACTGCCAATGCTCCAGGATGCTACCCGTGAGGAAAGACTCCTATAAGACTCCCCGGGAGTAAAAGAGATGCTGCAACAAAGGCAAGTAAGACAGGCATTTCCGCTTTAGCACTCTTGTGGATACCCTAGAACCATTCTCAGCACTTTTACTCGTACCTGAC
+
>3>AAACAFFFFGCGG4BGFFGFHHGFHH5GFHHG4F2GGGHHHHGGGCCGHHHHHFEGHHHHHGHHHHHHGHHHGHHGGHHGHGGBGB3FGHHHHC3GH@F3FG3??C3B@4B1BE//?/0??F03B3FGHH4B44333BB////><>/@>@@1??0?F1F110<?FH0<0.0>F>=G11>FCEFG00=DGGGG.ECG:0C<G;0:<CDHB0CBB0//;C0..00;;C0C/B.0;0;0B009CA..09B;
@M05620:37:000000000-D9766:1:1101:11628:6035 1:N:0:80
AGTGCCAGCTCTCAATCGCACAGGGGACCCAGGGCCTGGCCCCTCCATCCAGAAAACCTATGACCTCACCCGCTACCTGGAGCACCAACTCCGCAGCTTGGCTGGGACCTATGTGAGTATCCAGCGTAGGAATCTGGGAGTTGGGGAGGAGTGAGGAGTTGGGGAAAGACAGTCCTAACCGTGGAGGGTTCTGGTAAATGATGGGGTGAGGAGGGGCTCTTTGGCTCCCACCAGTCCCCCTGTCTGGTCTA
+
BCABAFFFCFFFGGGGGGGCGFHGGGDEGGFHFFFEGGHHHHGHGGGHHGFHFGFHHGHHHHHHHHHHHHHGG>EFHHHHHGHHHHHHGHHHEGGGGHHHGHHGGGHHGHHHHHHHHHHHHHHHHGDGCGHHHHHHHHHGGHHHGGGGGGGHHHHHHDHHHHGGGGHHHHHHHHHHHHHHGEEGGGGGEGGGGGCFGFFGGGGGGGFFFFFFFFFFFAFFFFFFFFFFFFFFFFFFFFFFFFFFFFBFFFB
@M05620:37:000000000-D9766:1:1101:10520:6039 1:N:0:80
GAGGCTGCTTTGGAAGAAACTCATAGATTACTGCAACAGTTCCCCCTGGACCTGGAAAAGTTTCTTGCCTGGCTTACAGAAGCTGAAACAACTGCCAATGCTACAGGATGCTCCCCGTACAAACAGGCTCCTCGACGACTCCCCGGGCGTCCAAGAGATGCTGCAACAATGGCGAGTACGTCCGGCCTTTCCGCTTTAGCACTCTTGTGGCTACCCTTGAACACTTCTCAGCATTTGTACTTGTACATGAC
+
BBBCCEFCFFFFGGGGGGGGGGHHHHFE6BGHGGGHFAFFHFHAGG2F22FGHHHHG3EGGHHHHHHDHHHHHHHHHHHHHHHHHHHHHHHHHHHHHHHHHFBDB3GBF3BDFG1EE//>/43?02/?G?FG2?EB//>//@?A/////-<A.110><F<011<<GG.<0D0<-<:<G1./<<-<@<.0<FFGGGGGGGFGGGGG1FGFF..0BBF0/<B00</01<<BB::F11<BFBB11BFF<<1BF0
@M05620:37:000000000-D9766:1:1101:10357:6046 1:N:0:80
ACCACACCTTCTACAATGAGCTGCGTGTGGCTCCCGAGGAGCACCCCGTGCTGCTGACCGAGGCCCCCCTGAACCCCAAGGCCAACCGCGAGAAGCCGAGGTGAGTGGTCCGCTCCCTCTTCTGGCGGCCGCCTCCCTCCTTCCTGGCCTCCCGGCGCTGCGCCCTTTCTCCCTTGTTCTCTCTTCTGCCGTTTTCCGTAGGACTCTCTTCTCTGCCCTGCGTCTCCTTTGGACCTCTGCCGGTTCTCGAT
+
CCDCBBCCFFFFGGGGGGGGGGHHGGGFHGHHHGGGGGGAEHCGHGGGEGGGHHHHHHHGGGGGGGGGGGGHHHHGGGGHGHHHHGGGGGGGGGHHC/<<@//10?GF=<FDGGGGGHGGHHHHH0<DDDGGGGGGGGGGGGGG0F/CFGGGFFFFFFFFF;@DFFFFFFFFFF0BBFFFFFFFFFFFFFF;DFFFFFF.ADFFBFBFFFFFFFF0BAFF.@A@:FFFFB:BB0/;BB0;F>DFFEF0ABF
@M05620:37:000000000-D9766:1:1101:21120:6048 1:N:0:80
ACCACACCTTCTACAATGAGCTGCGTGTGGCTCCCGAGGAGCACCCCGTGCTGCTGACCGAGGCCCCCCTGAACCCCAAGGCCAACCGCGAGAAGATGCCCAGGTGAGTGGCCCGCTACCTCTTCTGGTGGCCGCCTCCCTCCTTCCTGGCCTCCCGGAGCTGCGCCCTTTCTCACTGGTTCTCTCTTCTGCCGTTTTCCGTAGGACTCTCTTCTCTGACCTGAGTCTCCTTTGGAACTCTGCAGGTTCTA
+
BCCCCBBBFFFFGGGGGGGGGGHHGGGGHCGGHGGCEFGCGHGHHGGGE?EGEGHHHHHGGGGGGGGGGGGHGGHGGGGHGHHHHGGGGGFGCFHHHHHHHGHAFHHHFFEGHGGGGGGHGHHHGHFGFHGHHGGGGGHGHHGHHGGGGEGGGGGGG-9DDGGGGGFFFFFFFFFFFFFFFFFFFFFFFFFFFFADFFFFFBF.ABFFFFFFFFFFFFFFFFFFFFFFFFFFFFFFFFFFFFFFFAFFFFF
@M05620:37:000000000-D9766:1:1101:16223:6067 1:N:0:80
GAGGCTGCTTTGGAAGAAACTCATAGATTACTGCAACAGTTCCCCCTGGACCTGGAAAAGTTTCTTGCCTGGCTTACAGAAGCTGAAACAACTGCCAATGCTACAGGATGCTCCACGTACAAACAAGCTCCTCGACAACACCCCAAGCGTCCAAAAGATGCTGCAACACTGGCGAGTACGACCGGCCTTTCCGCTTTAGCACTCTTGTGGATACCCAAGACAAATACTCAGCATTTGTACATGTACAAGAC
+
BABCCDFDFFFFGFGGGGGGGGHHHHHHHHHHHHHHHHHGHHHHHGGGHHHHHHHFHHHHFHHHHHGHHHHHHHHHHHHHGHHHHHHGHGHHGHHHGHHHH4BBF3B?F3BDFGHHGE2?/43?B/2?BFGHFFGG/<//??CC//?=?/?E<G1?FCGF?G1??GGH.1<>F-A?AH0..<<;;A-:0;;CDGGGGGGEGGGGGFGGGG0FBGGG0.;;/:F900;;BFB0B0009;090;;;F;B09//
@M05620:37:000000000-D9766:1:1101:18622:6107 1:N:0:80
AGTGCCAGCTCTCAATCGCACAGGGGACCCAGGGCCTGGCCCCTCCATCCAGAAAACCTATGACCTCACCCGCTACCTGGAGCACCAACTCCGCAGCTTGGCTGGGATCTGGGCGTTGAGGCGGCGTGGGGAGCTGGGGCCCGCCCGTCCTCCACGAGGAGGGTTCTGGTAGCTGATGGGGTGGGGCGGGGCTCTTTGGCTCCCACCAGTCCCCCTGTCTGGTCTCTCTCCTGCCCTTAGCTCGGACGCGC
+
AAABAFFCAFFFGGGGGGGGGGH4BFAEFGHHFFEGCFHHFHGFGGHHHF3FAAF2GEHGGHBGHFHHHHHGG/EFHFHHHGHGHHHHGFHHEEFGCHHHEGHGGGH3FF3GG?B//>/@2?<ACG<--<-<:.;CFG-.=-;99-99:..0://;-=@@DDF9../;999//9////;AF9;--@.;@A=--9B/9999/9A..:A../;999D>.:FFFF/9B/9B99FFBBFFB//9//:9-.---;-
@M05620:37:000000000-D9766:1:1101:21577:6124 1:N:0:80
ACCACACCTTCTACAATGAGCTGCGTGTGGCTCCCGAGGAGCACCCCGTGCTGCTGACCGAGGCCCCCCTGAACCCCAAGGCCAACCGCGAGAAGATGCCCAGGTGAGTGGCCCGCTACCTCTTCTGGTGGCCGCCTCCCTCCTTCCTGGCCTCCCGGCGCTGCGCCCTTTCTCACTGGTTCTCTCTTCTGCCGTTTTCCGTAGGACTCTCTTCTCTGACCTGAGTCTCCTTTGGAACTCTGCAGGTTCTA
+
BBBBBBBBFFFFGGFGFGEDGEHCEEEBAAEFGGGGGGEEGHHHHGGEEGGGHHFHHHHCEGGGGGGGGGGBHHHGGGGHGGHHHGGGGG/B@CGFHGHHHHHGGFFCGGGFHHCGCDGHHGHHFGHHHHGGHCCGGGHGHHGFHGGFBFFGGFGG?B-@BB<FB?FBBFFFF//;9BFFFFBFFFBFF/BFFBDFFFFFB/.;D///9/::FFFFFF9FFFF9.B9BFF9FFBFBFFB9B/BFFFFFBB9
@M05620:37:000000000-D9766:1:1101:14731:6128 1:N:0:80
AGTGCCAGCTCTCAATCGCATAGGGGACCCAGGGCCTGGCCCCTCCATCCAGAAAACCTATGACCTCACCCGCTACCTGGAGCACCAACTCCGCAGCGTAGGAGTTGGGGAGGAGTGAGGCGTTGGGGAAAGACCGTCCTCCCCGTGGAGGGTTCTGGTACCTGATGAGGTGCGGAGGGGCTCTTTGGCTCCCCCCAGTCCCCCTGTCTGGTCTCTCTCCTGCCCTTAGATCGGCAGAGCCCACGTCTGAA
+
>1>>AD1CAFFFFGGFGFFFEEFFCGGG0AFHGG?EE/GFAGGHGGBG1FFA101BGE0AGH2GFH1BGHHGGG?EGHHGHHHEF/FHGEGHGGGE>EEAEGFHHHHH/<?CG//@@GF0//?>CC?CF>FGGG0-<AEG0/.<A:CC.C.@:CFHH0;B9FFBBFG0CFBF0-9@A@@?@@EFBFFFFFFFF-A@@FFFFFFF@FFFFFFFFF/FFFFFFFFFAFFFFFFFFF-;@FEFAA9E@EAFEFF
@M05620:37:000000000-D9766:1:1101:10396:6130 1:N:0:80
ACCACACCTTCTACAATGAGCTGCGTGTGGCTCCCGAGGAGCACCCCGTGCTGCTGACCGAGGCCCCCCTGAACCCCAAGGCCAACCGCGAGAAGATGCACCCAGGTGCGGGGCCCGCTCCCTCTTCTGGGGGCCGCCTCCCTCTTTCCTGGCCTCCCGGCGCTGCGCCCTTTCTCACTGGTTCTCTCTTCTGCCGTTTTCCGTGGGACTCTCTTCTGTGCCCTGCGTCTCCTTGGGAACTCTGCCGGTTC
+
CCCCCCCCFFFFGGGGGGFGGGHHGGGEFEHHHGGGDGGGGHHHHGGGGEGGHHHGHHHGGGGGGGGGGGGFHHHGGGGHGHHHHGGGGGCGGGHGHG2?G2///<1?1//--<-A---;.CG//;00;:/---;--;.A9A////9/9/;/.;/A.;99B-:9@D-C.-;/;FBF///:/9;FFFF/:F/////-AD/.99.:9--.;FFFB9B9B/:9::/:;.-;@.//;///../;F//;//---9.
@M05620:37:000000000-D9766:1:1101:7818:6140 1:N:0:80
ACCACACGTTCTACAATGCGCTGCGTGCGGCTCGCGAGGAGCACCCCGTGCTGCTGACCGAGGCCCCCCTGAACCCCAAGGCCAACCGCGCGAAGATGCCCAGGTGAGTGGCCCGCTACCTCTTCTGGTGGCCGCCTCCCTCCTTCCTGGCCTCCCGGCGCTGCGCCCTTTCTCACTGGTTCTCTCTTCTGCCGTTTTCCGTAGGACTCTCTTCTCTGCCCTGAGTCTCCTTTGGAACTCTGCAGGTTCTA
+
BABBBBB3BCCAGGGGGGA2E2E?EFD22AAAB0AE0AEE?GHEHGG01??F3B@FGGC//>/EFGGEG@/FGHEGG?DHGEFHHGGGGG/A-A?.<=DCCHHG<GFC=G.::GGGC-CHHGGBFGGGFBFFFB@9A9AAFFA/FBFFFF9F/AEEDB-;@>-A-BDBBFFFFFBFBFFFFBF//;BFFFFFFBD?FEFFF99AA/B/;FBBFFF/;B/;ABF..;B/:BBFFFF//BFFFFFFFFFFFF9
@M05620:37:000000000-D9766:1:1101:9319:6173 1:N:0:80
ACCACACCTTCTACAATGAGCTGCGTGTGGCTCCCGAGGAGCACCCCGTGCTGCTGACCGAGGCCCCCCTGAACCCCAAGGCCAACCGCGAGAAGATGCCCAGGTGAGTGGCCCCCTACCTCTTCTGGTGGCCGCCTCCCTCCTTCCTGGCCTCCCGGCGCTGCGCCCTTTCTCCCTGGTTCTCTCTTCTGCCGTTTTCCGTAGGACTCTCTTCCATGACCTGAGTCTCCTTTGGAACTCTGCAGGTTCTA
+
AA1AAA>AFFFFFGG13BFGGFEFEEFFH0GHHGGAEAF?EHHHHGEGA/EEGEAGHHHGEGGGEGEGGGGGFHEEGGCFFHHG/FFEGCBC//F11<FHHB/??F??<<FFHH-<-<FHHF1GD10<=<EFHCCGC.CCCFFFHFHHBFFFFAEFAAA-9--;-9A@-FFBFF/99BFFFF9B99B99:BFF@BFFFFF?/--;9FF9BBBFB//99/;FB-/-;99BB/FF/F/BF/9B/FBFF?BB//
@M05620:37:000000000-D9766:1:1101:9208:6196 1:N:0:80
AGTGCCAGCTCTCAATCGCACAGGGGACCCAGGGCCTGGCCCCTCCATCCAGAAAACCTATGACCTCACCCGCTACCTGGAGCACCAACTCCGCAGCGTAGGCGTTGGGGAGGAGTGAGGCGTTGGGGACAGACCGTCCTCACCGTGGAGGGTTCTGGTACCTGATGGGGTGAGGAGGGGCTCTTTGGCTCCCACCAGTCCCCCTGTCTGGTCTATCTCCTGCCCTTAGATCGGAAGAGCACACGTCTGAA
+
AABBBFFFBFFFGGGGGFGFGGGGFGGGEFHHGGGGFGGHFHGHGGHHHHFHFGEHHGHHHHEHHHHHHHHGGEFGHHHH2FHGHHH1EGHHGGFEGGGEGF3/?<>GF?F@D/<GHGFH/>ADFFCG.->C/G.@DECE00;G.;:@.CDGFFGGG0FFB0FFGGGFEE9B.9FFGFDFCFEFFFFFFFFFA.ADAFFFFFFF>.FFFFFFB//;FFFFFFFFEBFBFFFFFA.:..AF/FFFBAF.EB/
@M05620:37:000000000-D9766:1:1101:19591:6212 1:N:0:80
AGTGCCAGCTCTCAATCGCACAGGGGACCCAGGGCCTGGCCCCTCCATCCAGAAAACCTATGACCTCACCCGCTACCTGGAGCACCAACTCCGCAGCTTGGCTGGGACCTATGTGAGTATCCAGCGTAGGAATCTGGGAGTTGGGGAGGAGTGAGGAGTTGGGGAAAGACAGTCCTAACCGTGGAGGGTTCTGGTAAATGATGGGGTGAGGAGGGGCTCTTTGGCTCCCACCAGTCCCCCTGTCTGGTCTA
+
ABAAAFFFCFFFGFGGGGGCGGHFGGGGGGHHFEGGGGHHHHGHGGHHHHHHHHHHHGHHHHHHHHHHHHHGG>EEHHHH2FHHHHCEEHHFEGGGGHFHGHHGGGHHGHHHHHHHHHHHHHHGHGGDGGHHHHHHHGGGGHHHGGFCGECGHGHGHGHHHHGGFGHHHHHHHHHHHHHHGFEGEFGGEGGGGGGGFGGGGGGGGGFFFFFFFFFFFFFFFFFFFFFFFFFFFFFFFFFFFFFFFFFFFF9
@M05620:37:000000000-D9766:1:1101:18592:6219 1:N:0:80
GAGGCTGCTTTGGAAGAAACTCATAGATTACTGCAACAGTTCCCCCTGGACCTGGAAAAGTTTCTTGCCTGGCTTACAGAAGCTGAAACAACTGCCAATGCTACCCGATCCTCAACGTAAGGACCGGCTCCTAGCCGACTCCACGAGAATACCAGAGCTGATAAAACCATGGAAGGTAAGTACGGCCTTTCCACTTTAGCACTCTTGTGGATCCAATAGACCCATTCTCAGCATTTGTACATGTACAAGAC
+
AAABABFBFFFFGGGGFGGGGGHHHHHHHGHHHHHGHHHGHHHHHGGGHEGHHGHFGFHHFHHHHGHHHHHHHHHHHHHHHHHHHHHHHHHHHHHHGFHHHFDB211>E/?FH3??EGHHHHHGF/@EG/FHGGFHDD<CA<FGG/>?/???GCGHEH1<>>1><GFGH1><0</<<=DH0=GGFGGGHHHG0<;GGCGHBGGGGGGBF.CBBFFGF0;;0CA./;;BFFGGF0;;0;;F/9;;FF//;..
@M05620:37:000000000-D9766:1:1101:14210:6229 1:N:0:80
AGTGCCAGCTCTCAATCGCACAGGGGACCCAGGGCCTGGCCCCTCCATCCAGAAAACCTATGACCTCACCCGCTACCTGGAGCACCAACTCCGCAGCGTAGGAGTTGGGGAGGCGTGATGCTTTGGGGAAAGCCCGTCCTCCCCGTGGAGGGATCTGGTACCTGATGGGGTGCTGAGGGGCTCTTTGGCTCCCCCCAGTCCCCCTGTCTGGCCTCTCTCCTGCCCTTAGATCGGCAGAGCCCACGTCTGAA
+
AA1>AFFFAFFFGFGGFFG1EEHEGGCG?ECGAFFECFHGCHGHGGEHFFGGBCGEGGFGFHFHHFH@GGHGG//EGHGHBBGCGH0>E0GFCG/EEGA/<EFHHGHHGG/B@C/?B/?FF11?F?/>..>FFGGC@.<AGGGGG..:.CEC.;E0CGC9FGF0/;B0..:??00;:.EG@@FF/FFFFB99A:-;-9FFFFF?@FFFFF//-;FFFFFFBB9AEFF/B/;;-B@?-A-9F--A@9A999/
@M05620:37:000000000-D9766:1:1101:13195:6237 1:N:0:80
ACCACACCTTCTACAATGAGCTGCGTGTGGCTCCCGAGGAGCACCCCGTGCTGCTGACCGAGGCCCCCCTGAACCCCAAGGCCAACCGCGAGAAGATGCCCAGGTGAGTGGCCCGCTACCTCTTCTGGTGGCCGCCTCCCTCCTTCCTGGCCTCCCGGAGCTGCGCCCTTTCTCACTGGTTCTCTCTTCTGCCGTTTTCCGTAGGACTCTCTTCTCTGACCTGAGTCTCCTTTGGAACTCTGCAGGTTCTA
+
BAAABABBFFFFGGGFAGGFGDHFGAEAA2FGCFFEAEGCDHHFHGGG1AFGGHEFHHFE0ECGG?FGGEFBHFHGGFEHGAHHCFECGC//>/?F111CGCCFGHHC?DEFHHGGG?DHFHHHHHFFHHGHHC?CGGHGHGGHGGGGGGFAFGGGGG--BFGGGGFBBFFFFFBBBFB:FFFFFFFFFFFBBBDDFEFFFFFFFBBFFFFFFFFFFF/BBFFBBFFBFF/99FF//;BFFFF/9AFFFF:
@M05620:37:000000000-D9766:1:1101:18429:6246 1:N:0:80
ACCACACCTTCTACAATGAGCTGCGTGTGGCTCCCGAGGAGCACCCCGTGCTGCTGACCGAGGCCCCCCTGAACCCCAAGGCCAACCGCGAGAAGATGCCCAGGCGAGTGGCCCGCTACCTCTTCTGGTGGCCGCCTCCCTCCTTCCTGGCCTCCCGGCGCTGCGCCCTTTCTCACTGGTTCTCTCTTCTGCCGTTTTCCGTAGGACTCTCTTCTCTGACCTGAGTCTCCTTTGGAACTCTGCAGGTTCTA
+
BCCBCBBBFFFFGGGGGGGGGGHHGGGGHGHHHGGGDGGCFHHHHGGGGGGGFGHHHHHGGGGGGGGGGGGGFHHGGG?HGHHH/FFEBCCDCDF2FGFHHB<//>@D-.<>GHCGGC-CBDHHHH<GG/:CGDGGGEEGGGGGFGGGGFAFGGGGG--:@F=DFFFFAFFFFFFFFFFFFFFFFFFFFFFFFA9AFFFFF:AD./BFFFFFFF/BFFFFFFFFFFFFFFFFFFBFFFFFFBFBF?9FBF:
@M05620:37:000000000-D9766:1:1101:19680:6262 1:N:0:80
ACCACACCTTCTACAATGAGCTGCGTGTGGCTCCCGAGGAGCACCCCGTGCTGCTGACCGAGGCCCCCCTGAACCCCAAGGCCAACCGCGAGAAGATGAACCCAGGTGCGTGGCCCGCTACCTCTTCTGGTGGCCGCCTCCCTCCTTCCTGGCCTCCCGGCGCTGCGCCCTTTCTCACTGGTTCTCTCTTCTGCCGTTTTCCGTAGGACTCTCTTCTCTGACCTGCGTCTCCTTTGGAACTCTGCCGGTTC
+
BBBABBBBFFFFGGGGFGGFGFHHGEEEHAGHGGGEGGGGGHHHHGGGEGGGHHHHHHHGGGGGGEGGGGGHHHHGGGGHGHHGHGGGGGCC?DCFGBGHHHG/CGHHECGGC@HH?CC-<CGHFHHHB<GGGGHCGGGGHGGGGBFFGGF/FFFGEGDG@G?>BFBBFBBFFFFFFFFFFF/FFFFFFFFFFEFB;DFFFFFFADDEFFFFFFFFFFFF/BFFFEBABDBFFFFFFBBFFFFFF9-=9A.
@M05620:37:000000000-D9766:1:1101:18264:6267 1:N:0:80
AGTGCCAGCTCTCAATCGCACAGGGGACCCAGGGCCTGGCCCCTCCATCCAGAAAACCTATGACCTCACCCGCTACCTGGAGCACCAACTCCGCAGCTTGGCTGGGACCTATGTGAGTATCCAGCGTAGGAATCTGGGAGTTGGGGAGGAGTGAGGAGTTGGGGAAAGACAGTCCTAACCGTGGAGGGTTCTGGTAAATGATGGGGTGAGGAGGGGCTCTTTGGCTCCCACCAGTCCCCCTGTCTGGTCTA
+
CCBCCFFFCFFFGGGGGGGGGGHGGGGGGGHHGGGGGGHHGHGHGGHGHHHHHHHGHGHHHHHHHHHHHHHGGEGGHGHHHGGGHHHHGHHHGGGGGHHHGHHGGGHHGHHHHHHHHHHHHHHHHGGGGGHHHHHHHHHGFHHHGGFGGGGHHHHHHGHHHHGGGGHHHHHHHHHHHHHHGGGGGGGG;FGGGGGGGGGGHGHGGGFFFFFFFFFFFFFFFFFFFFFFFFFFFFFFFFFFFFFFHFFFFFF
@M05620:37:000000000-D9766:1:1101:6886:6273 1:N:0:80
GAGGCTGCTTTGGACGAAACTCATAGATTACTGCAACAGTTCCCCCTGGACCTGGACAAGTTTCTTGCTGTGGGTAGTGCAGTTTGAATCACTGCCCCTGATCAAAAAACTCTTCGACTACACAAAGAGAATAAAAGCGCAGTAAAAAAAATGGAAAAAAACACAGGAATATGAGCTCTCACACTCTTGTATATACAATAGAACAATTCACAACCGTATTACCCAACTCTGACACTCTGGACACCAAAGAG
+
>3>A3>CA@@B4B44AAE2EGGHHHBGHHHB5DB3BCH2DGD5BB2AAAGABGHAG131BDFH5DGHB55D32115B3?@D5B55D555B3BB4B?BFBF13@BBB31/?BB4BB/?//<33BB/B33001?11B1?0<//</12>2</>/>11<11<0<-.<...../0::00=00000:;</::000:00000;;C000;0=//;0;00;0..-9..9000//..//999;;9////:/./..;.9/9.
@M05620:37:000000000-D9766:1:1101:23510:6298 1:N:0:80
ACCACACCTTCTACAATGAGCTGCGTGTGGCTCCCGAGGAGCACCCCGTGCTGCTGACCGAGGCCCCCCTGAACCCCAAGGCCAACCGCGAGAAGATGAACCCAGGTGCGTGGCCCGCTACCTCTTCTGGTGGCCGCCTCCCTCCTTCCTGGCATCCCGGTGCTGCGCCATTTCTCACTGGTTCTCTCTTCTGCCGTTTTCCGTACGACTCTCTTCTCTGCCCTGCGTCTCCTTTGGAACTCTGCTGGTTC
+
AAAAAAAAFFFFFFGFFGG1E1FGEE0EHEHHCGFEEGG?GHHHHGGGGGGEHHHGHHHGGGGGEEEGGGGGHFEGGGFHCEHEGGC/B@CCCGGHHFGD<GG/F<1?1/?A-<CG<@C-</<DDBHHF0=/;.C@-C.:CE9FC/0FB0BBC/;FFGB--:;BFB-99--;BFFFFFFF-;FFB9FFFFFFFFB@9A9-9B99----9ABFFFFFBFFF/;A9--;A@BB/B/9B//;9FFFFF//99B;
@M05620:37:000000000-D9766:1:1101:13734:6308 1:N:0:80
AGTGCCAGCTCTCAATCGCACAGGGGACCCAGGGCCTGGCCCCTCCATCCAGAAAACCTATGACCTCACCCGCTACCTGGAGCACCAACTCCGCAGCGTAGGAGTTGGGGAGGCGTGATGCGTTGGGGAAAGACCGTCCTCCCCGTGGCGGGTTCTGGTACCTGATGGGGTGCGGAGGGGCTCTTTGGCTCCCCCCAGTCCCCCTGTCTGGTCTCTCTCCTGCCCTTAGATCGGCAGAGCCCACGTCTGAA
+
ABAAAFFFBFFFGDGGGGGCGGHGGGGGGGHHFGGGGGHHHHGHGGFHHHHHHFHHGGHGHHHHHGHHHHHGG>EEHHHHBGHHHH1?EHHHEGCGGG?EFGGHHHHHGGGGG/BGGG0F1<EEGHGG..>G0FCFGGGGF<EGGG.C-ABGGGGGGGGGFBFFFFFFFFFF.9-9BFFFFFFFFFFFFFFFF.;BDDFFFFFFFFFFFFFFFF/BFFFFFFFFEFF/FBFFFF-@DE.;AE.EFFFFFFF
@M05620:37:000000000-D9766:1:1101:13066:6308 1:N:0:80
ACCACACCTTCTACAATGAGCTGCGTGTGGCTCCCGAGGAGCACCCCGTGCTGCTGACCGAGGCCCCCCTGAACCCCAAGGCCAACCGCGAGAAGATGCCCAGGTGAGTGGCCCGCTACCTCTTCTGGTGGCCGCCTCCCTCCTTCCTGGCCTCCCGGAGCTGCGCCCTTTCTCACTGGTTCTCTCTTCTGCCGTTTTCCGTAGGACTCTCTTCTCTGACCTGAGTCTCCTTTGGAACTCTGCAGGTTCTA
+
DDDDDDDBFFFFGGGGGG5FGGHHGGGBEFHHHGGGCGGGGHHHHGGEEEEGFHHHHHHEEEFGGGGGGGGHHHHGGGGHGHHHHGGGGG/BDGHFHHHHHHHGHHHHHHGGHHGGGGGHHH0DHHHHHHGHHGGGGGHGHHGHHGGGGGGGGGGGGG-<DGGGGGFFFFFFFFFFFFFFFFFFFFFFFFFFFFFFFFFFFFADFFFFFFFFFFFFFFBFFFF:BFFFFFFFFHFFFFFFFFFFFFFFFF:
@M05620:37:000000000-D9766:1:1101:25152:6325 1:N:0:80
ACCACACCTTCTACAATGAGCTGCGTGTGGCTCCCGAGGAGCACCCCGTGCTGCTGACCGAGGCCCCCCTGAACCCCAAGGCCAACCGCGAGAAGATGCCCAGGTGAGTGGCCCGCTACCTCTTCTGGTGGCCGCCTCCCTCCTTCCTGGCCTCCCGGAGCTGCGCCCTTTCTCACTGGTTCTCTCTTCTGCCGTTTTCCGTAGGACTCTCTTCTCTGACCTGAGTCTCCTTTGGAACTCTGCAGGTTCTA
+
ABAAAABAFFFFGGGGGGGFGFHHGGGGHGGHHFG2EEF2BFAGHGGGEEFF5FFHHHHGFG@EGGGGGGGHFHHEGGGHGGHH/FGEC/B@?/?2F2?GHHHGHHHHHFEFHHCFGCGHHHFHHFDDGHGGHCGGGGHGHHGHGGGGGFAFFGFEGG?BAFGGGGFFFFFFFFFFFFFFFFFFFFFFFFFFFD:ABEFFFBFDDFFFFFFFFFFFFBFFFFFFFFFFFFBFFFBFFFFFFFFFFE9;BFF
@M05620:37:000000000-D9766:1:1101:11249:6334 1:N:0:80
AGTGCCAGCTCTCAATCGCACAGGGGACCCAGGGCCTGGCCCCTCCATCCAGAAAACCTATGACCTCACCCGCTACCTGGAGCACCCACTCCGCAGCTTGGCTGGGACCTATGTGAGTATCCAGCGTAGGAATCTGGGAGTTGGGGAGGAGTGAGGAGTTGGGGAAAGACAGTCCTAACCGTGGAGGGTTCTGGTAAATGATGGGGTGAGGAGGGGCTCTTTGGCTCCCACCAGTCCCCCTGTCTGGTCTA
+
>A>>>FFCAFFFG4FEGFGCGEHGGEEEEGAGBAEA2FGHFGGEEGFHHGFHD3EGGFGHGGFHHFHFHFFGF>>EGGFGBFHHHH1?EGHFEGCEEGFGGFHGGGHHFHHHHGGDFDFHFHFFHCA<@E11FGFFFF0?EGHEC@.<A.<<<0<<<ECGGCDC....CFGGHHFHFGHGG9C?9;.B.;FFGGFCFFGGGGGGGFD?EFFFF??-BBFFFFFFFFFEFFFFAFFFFFFDBFFFFFFFFFF
@M05620:37:000000000-D9766:1:1101:10579:6338 1:N:0:80
ACCACACCTTCTACAATGAGCTGCGTGTGGCTCCCGAGGAGCACCCCGTGCTGCTGACCGAGGCCCCCCTGAACCCCAAGGCCAACCGCGAGAAGATGCCCAGGTGAGTGGCCCGCTACCTCTTCTGGTGGCCGCCTCCCTCCTTCCTGGCCTCCCGGCGCTGCGCCCTTTCTCACTGGTTCTCTCTTCTGCCGTTTTCCGTAGGACTCTCTTCTCTGACCTGAGTCTCCTTTGGAACTCTGCAGGTTCTA
+
CCCCCCC>CFFFGGGGGG5FGGHHGGGBAEGHHFFF?EEFGHGHHGGGGGGGFHHHHHHEEGFGGGGGGGGHHHHGGGGHGHHHHGGGGG/>CGHFGHHHHHHGHHHHHHGGHHGGGGGGHHHHHHHHHHGHHGGGGGHGHHGHHGGGFGGGGGGGGG-AFFFFFFFFFFFFFFFFFFFFFFFFFFFFFFFFFFFFFFFFFFFFFFFFFFFFFFFBFFFFFFF;;FB9;FFFFFFFFFFFFFFFFFFFFFF
@M05620:37:000000000-D9766:1:1101:17187:6340 1:N:0:80
ACCACACCTTCTACAATGAGCTGCGTGTGGCTCCCGAGGAGCACCCCGTGCTGCTGACCGAGGCCCCCCTGAACCCCAAGGCCAACCGCGAGAAGATGCCCAGGTGAGTGGCCCGCTACCTCTTCTGGTGGCCGCCTCCCTCCTTCCTGGCCTCCCGGGGCTGCGCCCTTTCTCACTGGTTCTCTCTTCTGTCGTTTTCCGTAGTACTCTCTTCTCTGACCTGAGTCTCCTTTGTAACTCTGCAGGTTCTA
+
AAAAAAAAFFFFGGGGEGG1G1GFGFCEFCGHFGGEGGGGGHHHHGGGFFGFHHFGHHHE?EGGF/EEEGGEC>GEGGCHEEHHHGFCGGG@/CCBBG1FC1/?GGFGD<<<C/<----><DD0GD0D</<<CCG-AE.E/:C/0099;BAGBFFGBA--:99--@A@-9B//B/9BB-B//;B//9/BF//9AEBFE/B-/;-99/9BFFFFFFFF9/F/;-/9/:FFFFBB9/;BB/9B//BF-;;BF:
@M05620:37:000000000-D9766:1:1101:15088:6374 1:N:0:80
AGTGCCAGCTCTCATCGCACAGGGGACCCAGGGCCTGGCCCCTCCATCCAGAAAACCTATGACCTCACCCGCTACCTGGAGCACCAACTCCGCAGCTTGGCTGGGACCTATGTGAGTATCCAGCGTAGGAATCTGGGAGTTGGGGAGGAGTGAGGAGTTGGGGAAAGACAGTCCTAACCGTGGAGGGTTCTGGTAAATGATGGGGTGAGGAGGGGCTCTTTGGCTCCCACCAGTCCCCCTGTCTGGTCTAT
+
AAAABFFFBFFFGGGGGGGGFGGFGEEEEDHGGGGGDHHHHGHGGHFHHBGGGHHHGH3FGHFHGHFHHHGGECEHHGHBFGHFHHHGHHHEGEEGGFGGHHGFEGHGHHHHHH3FGHGGHHHHGA<CDFGHHHHHH0FEGFFDF.>DAGHH0GG0CCHHHGGEGHHCGHHHFHHHGHABCEGGGGG:CFGFGCFCFGFGGFFGGFFFFFFFDDBFAFFFFF/BFFFFFFFFFBFFFFFFEFFFFFFFFFB
@M05620:37:000000000-D9766:1:1101:25314:6393 1:N:0:80
GAGACTGCTTTGGAAGAAAATAATATATTACTGCAACAGTTCCCCCTGGACCTGGAAAAGTTTCTTGCCTGACTTACAGACGCTGACCCAAATGCCAATGTGGCATTACAAGCCTGCATCCTCTGAACGTCTCTGAAATCCCCCAACTGCCGAGAATTGCTTACCTCGGCCCTTTCTTGGATCCTCCCAGCTGCTACCCGTGAGGAAAGGCTCCTCGAAGCCACCACGGGTGTCCAAGAGCTGATGAACCA
+
>1111BBBB1B1G11A1B11BABDF333D3DA3111ABBFDGEGHFABB0BFBBF0AABFBAFFD1DBBBG0BBD1BE1D0/ABEEB0B//0@B1B1@B@22@?>1BB@11FGG1FG01>011B1BBBF//BF2112B211B?A///BC10>/<//11@11?1<<FG//??<<GFHGHHE111<D0/./0.<<GHDD/<A:.::.;:/.C.C..9/9;/9-:/9;;9C?--;99:;B/-;B//;;B/9/A;
@M05620:37:000000000-D9766:1:1101:13734:6397 1:N:0:80
AGTGCCAGCTCTCAATCGCACAGGGGACCCAGGGCCTGGCCCCTCCATCCAGAAAACCTATGACCTCACCCGCTACCTGGAGCACCAACTCCGCAGCTTGGCTGGGACCTATGTGAGTATCCAGCGTAGGAATCTGGGAGTTGGGGAGGAGTGAGGAGTTGGGGAAAGACAGTCCTAACCGTGGAGGGTTCTGGTAAATGATGGGGTGAGGAGGGGCTCTTTGGCTCCCACCAGTCCCCCTGTCTGGTCTA
+
BAABBFFFCFFFGGGGGGGGGGHGGGGGGGHHFGGGGGHHHHGHGGHHHGHHHHHHHGHHHHGHHHHHHHHGGEGGHHHHHHHHHHHHGHHHGGGGGHHHGHHGGGGHGHHHHHHHHHHHHHHHHGGGGGHHHHHHHHHGGHHHGGEGGEEGHFHHHGHHFHGGGGHHHHHHHHHHHGHHGGGGGGGGGGGGGGFGGGGGGGGGGGFFFFFFFFFFFFFFFFFFFFFFFFFFFFFFFFFFFFFFFFFFFFF
@M05620:37:000000000-D9766:1:1101:13922:6416 1:N:0:80
ACCACACCTTCTACAATGAGCTGCGTGTGGCTCCCGAGGAGCACCCCGTGCTGCTGACCGAGGCCCCCCTGAACCCCAAGGCCAACCGCGAGAAGATGCCCAGGTGAGTGGCCCGCTACCTCTTCTGGTGGCCGCCTCCCTCCTTCCTGGCCTCCCGGCGCTGCGCCCTTTCTCACTGGTTCTCTCTTCTGCCGTTTTCCGTCGGACTCTCTTCTCTGACCTGCGTCTCCTTTGGAACTCTGCAGGTTCTA
+
BBBBBBBBFFFFGGGGGGFGGGHHGGGFGGHHHGGGGFGGGHHHHGGGGGGGHHHHHHHGGGGGGGGGGGGHHHHGGGGHGHHHGGGGGGDFCGGHHHHCHHHC1FDGHGFEHCCC@--FHBDDFD00=/CHHDCGGGHGHHGHHGGGB9CFFFGGD-9-:B;FCADF=99BFB/FF/99B/FFFFF/999/FBAA9EFBAF.-9-9@FBFFBBBBB//;:FB.-A=.BBBF///////:9/B/9A.9/B/
@M05620:37:000000000-D9766:1:1101:17912:6431 1:N:0:80
ACCACACCTTCTACAATGAGCTGCGTGTGGCTCCCGAGGAGCACCCCGTGCTGCTGACCGAGGCCCCCCTGAACCCCAAGGCCAACCGCGAGAAGATGCCCAGGTGAGTGGCCCGCTACCTCTTCTGGTGGCCGCCTCCCTCCTTCCTGGCCTCCCGGCGCTGCGCCCTTTCTCACTGGTTCTCTCTTCTGCCGTTTTCCGTAGGACTCTCTTCTCTGACCTGAGTCTCCTTTGGAACTCTGCAGGTTCTA
+
CCCCCCCCFFFFGGGGGGGGGGHHGGGBCEHHHGGGDGGCDHHHHGGGDEGGGHGHHHGGGGFGGGGGGGGHHHHGGGGHGHHHHGGGGGFGGGGFDGHHHHHGHHHHHHGGHHGGGGGHHHHHHHHHHHGHHGGGGGHGHHGHHGGGGGGGGGGGGC-ABFFFFFFFFFFFFFFFFFFFFFFFFFFFFFFFFFFFFFFFFFFFFFFFFFFFFFFFFFBFFFFFFFFFFFFFFFFFFFFFFFFFFFFFFFB
@M05620:37:000000000-D9766:1:1101:21551:6433 1:N:0:80
GCGGCTGCTTTGGAAGAAACTCATAGATTACTGCAACAGTTCCCCCTGGACCTGGAAAAGTTTCTTGCCTGGCTTACAGAAGCTGAAACAACTGCCAATGCTACAGGATGCTACCCGTAAGGAAAGGCTCCTAGAAGCCTCCAAGGGAGTAACAGAGCTGATGAAACAATGGCAAGTAAGTCAGGCATTTCCGCTTTAGCACTCTTGTGGATCCAATTGAACCATTCTCAGCATTTGTACTTGTAACTGAC
+
>1>AA>D>FFBBBGGG11BGFG1GAFGHH1BGHH11BABBDGFHHGEF/0BBGG0GG10BBFHHGHGGHHHHHHFBGHHFHHHFHFHHH0GHHHHH1BFGHHHH1FGHHHHHFHHHGGGGHHHHBGHHHHGHFH11B1BFGHC1FFG<EGC@2FG0FGHHBGH1GHHFHHHGHHHGFHHHHHHHHHHHHHHHGGGGGHHHGHHHHHHHHGHHHHBCHHHHHH.CFGGGGGGGGGGGGGGGGGGGGGGGGGF
@M05620:37:000000000-D9766:1:1101:11923:6452 1:N:0:80
ACCACACCTTCTACAATGAGCTGCGTGTGGCTCCCGAGGAGCACCCCGTGCTGCTGACCGAGGCCCCCCTGAACCCCAAGGCCAACCGCGAGAAGATGCCCAGGTGAGTGGCCCGCTACCTCTTCTGGTGGCCGCCTCCCTCCTTCCTGGCCTCCCGGCGCTGCGCCCTTTCTCACTGGTTCTCTCTTCTGCCGTTTTCCGTAGGACTCTCTTCTCTGACCTGAGTCTCCTTTGGAACTCTGCAGGTTCTA
+
BBBBBBBAFFFFGGGGGG5BGFHHGFGB4EHGGFFFCFGFDHHHHGGGGGGGGHGHHHHAEGCGGGGGGGGHHHHGGGGHGHHHHGGGGG<CGGHGHHHHHHHGHHHHHHGGHHGGGGGHHHHHHHHHHHGHHGGGGGHGHHGHHGGGGGGGGGGGGG-ABFFFFFFFFFFFFFFFFFFFFFFFFFFFFFFFFFFFFFFFFFADFFFFFFFFFFFFFF/FFFFBFFFBFFFFFFFFFFFFFFFFFFFFFFB
@M05620:37:000000000-D9766:1:1101:21551:6452 1:N:0:80
GAGGCTGCTTTGGAAGAAACTCATAGATTACTGCAACAGTTCCCCCTGGACCTGGAAAAGTTTCTTGCCTGGCTTACAGAAGCTGAAACAACTGCCAATGCTACACGATGCTACCCGTAAGGAAAGGCTCCTAGAAGACTCAAAGAGAGTAAAAGAGCTGATGAAACAATGGCAAGTAAGTCAGGCATTTCCGCTTTAGCACTCTTGTGGATCCAATTGAACAATTATAAGCATTTTTAATTGTAACTGAC
+
A3AB>AFAFDD4G45BGGEFFGHHHFGGGFDFG54BEHBGHDDBBBAAEBBFHHEG332BABGDDGF5BBFFGHH33BBFHH3FG33FBB?FGHHGFFHH3B@BF21/11?FB3BB?//>BBBBFB0??BFFB4BG3B?3?2BB32BB/B2>FD2/2@@F@<2@>1?<?1?<C01?1?11><1>>0.<1111..<.<==00<0<000=<:::;/C:;00;0:=C:00;00C0;00F0C.0000;9CF00B:
@M05620:37:000000000-D9766:1:1101:19257:6453 1:N:0:80
ACCACACCTTCTACAATGAGCTGCGTGTGGCTCCCGAGGAGCACCCCGTGCTGCTGACCGAGGCCCCCCTGAACCCCAAGGCCAACCGCGAGAAGATGCCCAGGTGAGTGGCCCGCTACCTCTTCTGGTGGCCGCCTCCCTCCTTCCTGGCCTCCCGGCGCTGCGCCCTTTCTCACTGGTTCTCTCTTCTGCCGTTTTCCGTAGGACTCTCTTCTCTGACCTGAGTCTCCTTTGGAACTCTGCAGGTTCTA
+
@BBBBBABFFFFGGGFFGGGGGHHGEGFCEFGHGGGGGGGGGHCGGGGGGGGHHGHGHHGGGGGGGGGGGGHGHFGGGGHGHHHHEGGGGFGGGHHHHHHHGHGHHHHHHGGHHGGGGGHHHHHHHHHHHGHHGGGGGHGHHGHHGGGGGGGGGGGGG-BGFFFFFFFFFFFFFFFFFFFFFFFFFFFFFFFFFFFFFFFFFFFFFFFFFFFFFFFFFBFFFFBBFFFFFFFFFFFFFFFFFFFFFFFFFB
@M05620:37:000000000-D9766:1:1101:21135:6464 1:N:0:80
CCACACCTTCGACCATGGGCCGGGTTTTGCCCCCGCGGGACACCCCCTTCTGCCTACCGAGGCCCCCCCGGACCCCCAGGCCAACCGCGGGAAAATGTCCCGGTGTGTGGCCCGCTCCCTCTTCTGGTGGCCGCCTCCCTCCTTCCTGGCCTCCCGGCGCTGCGCCCTTTCTCCCTTGTTCTCTCTTCTGCCGTTTTCCGTAGGACTCTCTTCTCTGCCCTGCGTCTCCTTTTGCACTCTGCAGGTTCTCG
+
AAAAAAACFF1>AAFEG0ABA000B0B0FA1ABEA//E///BFFGG>/BFBF11BBBF//>E/FGGGG<//>CGGG/C/?/><GGG----<-;./0<0<C:-;;A9C.9;..C-AAGEGBFFFBF//;BBEF-@@9BEFFFBB/9B//BFFBFAFA-9@->>?@@B@9BFFFFBF-/-9;/;FFFFB/;B/B99AFF/BAB-;9/;BFFFFF9FFFF/9;/9-@-9AF//9B/9/:F/;BB//;99B9;/-
@M05620:37:000000000-D9766:1:1101:21148:6476 1:N:0:80
CCACACCTTCTACAATGAGCTGCGTGTGGCTCCCGAGGAGCACCCCGTGCTGCTGACCGAGGCCCCCCTGAACCCCAAGGCCAACCGCGAGAAGATGCCCAGGTGAGTGGCCCGCTACCTCTTCTGGTGGCCGCCTCCCTCCTTCCTGGCCTCCCGGAGCTGCGCCCTTTCTCACTGGTTCTCTCTTCTGCCGTTTTCCGTAGGACTCTCTTCTCTGACCTGAGTCTCCTTTGGAACTCTGCAGGTTCTAG
+
BBBCCCCFCFFFGFGGFFGGFBBABEBB2BGFFFE2EEEEFGHHGGEAFGGHHHHHHHGEE0EFFEGEFFBBF?EEEEHFG?F?FFEG//<D/F2FGGGCFG???GHHHGFHHGGGGGHHHHHHHHHHHGHHGGGGGHFHHGHHGGGGFGGGGGGGA?@BGGFDGFFFFFFFFFFFFFFFFFFFFFFFFFFFFDFFFFFFFF?;FFFFFFFFFFFFF0FFFFB9FFFFFFFFFFFBFFFFFFFFA;BFFFF
@M05620:37:000000000-D9766:1:1101:22695:6484 1:N:0:80
ACCACACCTTCTACAATGAGCTGCGTGTGGCTCCCGAGGAGCACCCCGTGCTGCTGACCGAGGCCCCCCTGAACCCCAAGGCCAACCGCGAGAAGATGCCCAGGTGAGTGGCCCGCTACCTCTTCTGGTGGCCGCCTCCCTCCTTCCTGGCCTCCCGGCGCTGCGCCCTTTCTCACTGGTTCTCTCTTCTGCCGTTTTCCGTAGGACTCTCTTCTCTGACCTGAGTCTCCTTTGGAACTCTGCAGGTTCTA
+
BBBBBBBBFFFFGGGFGGGGGGHHGGGGHDGHHGGGGGGEGHHHHGGGEGGGHHHHGHHGEGGFGEGGGGGGHHHGGGFHEFHHHGGGGGGGGGHHFBFGHH/FGHHFHHGAGH?@DCFHHHFHHHHFHHDEHC-CDGHEHHDHFGGGGGGGGGGGGG-AFFFFFFFFF/BFFFFFFFFFFFFFFFFFFFF/9@:A:EFBDFFFDEFFFFFFFFFFFFFF/FFFBFFFFFF//FBFFFFFFFFFFFFFFFB
@M05620:37:000000000-D9766:1:1101:20260:6486 1:N:0:80
ACCACACCTTCTACAATGAGCTGCGTGTGGCTCCCGAGGAGCACCCCGTGCTGCTGACCGAGGCCCCCCTGAACCCCAAGGCCAACCGCGAGAAGATGACCCGCTACCTCTTCCGGTGGCCGCTTCCCTCCTCCCCGTCCTCCCTTCGCTGCTCCCTTTCTACCTGCCTTTCTCTCCTGCCGTTTTCTGTAGCACTTTCCTCTCTGACCTGCTTCTCCTTCGGAACTCTGCTGGGTATAGATCGGAATAGC
+
BBABBBABFFFFGGGFBGGGGGHHGEGFH?GHHGGCFGGGGHHHHGGGGDGGHHHHHHHGGGGGGGGGGGGHHHGGGGGHGHHHHGGGGGGGGGHHHD2GGH@/<//01<11>1<-<>.C.---<A//:/.//;;.-.;C9;F./0/....90;CE/00;000000..0/;/9///99B/.-..9;B//;/;/9/B/BB///99//999:../999////9..:9-9BF/9///./////9/B.:...///
@M05620:37:000000000-D9766:1:1101:6281:6492 1:N:0:80
ACCACACCTTCTACAATGAGCTGCGTGTGGCTCCCGAGGAGCACCCCGTGCTGCTGACCGAGGCCCCCCTGAACCCCAAGGCCAACCGCGAGAAGATGAACCCAGGTGCGTGGCCCGCTCCCTCTTCTGGTGGCCGCATCCCTCCTTCCTGGCCTCCCGGCGCTGCGCCCTTTCTCACTGGTTCTCTCTTCTGCCGTTTTCCGTCGGACTCTCTTCTCTGCCATGAGTCTCCTTTGGAACTATGCAGGTTC
+
1A>>A?>>FFCDGGG1BF1BAAFCEEEBFEHHEFFAEEG/EHHHHGEEE/EEGABGHHGGGGGGCE/EGGGHHF/?EGGC/GH//?E/B<<><?GHFDGGH/A/F/FC1AFGGGGGCGG?G.GHHF0=GHHHGHH-A-;CBFGGG/FGGGBFGGF?E..;9@;9@F?-B@@/BB9FBFFF-/BFF/B9;/FFFFF@BFFFFB-B;@@-@@FFFEFFF/BF/F/BFF/9;9BFFFFFB/BFF/;9F/;--;/
@M05620:37:000000000-D9766:1:1101:12703:6496 1:N:0:80
GAGGCTGCTTTGGAAGAAACTCATAGATTCCTGCACCAGTTCCCCCTGGACCTGGAAAAGTTTCTTGCCTGGCTTACAGAAGCTGAAACAACTGCCAATGCTACAGGATGCTACCCGTAAGGAAAGGCTCCTAGAAGACTCCAAGGGAGTAAAAGAGCTGATGAAACAATGGCAAGTAAGTCAGGCATTTCCGCTTTAGCACTCTTGTGGATCCAATTGAACCATTCTCAGCATTTGTACTTGTAACTGAC
+
AA1AAAFAFFFFGFGA11BFGGFGGFGHH3GFHHH1BBFBFGHHHGGFG0GHHGHHHGHHHHHHHHHHHHHFHHFGHHGFHHGGHHFGH0GHHGHH1BGHBF2F@FEGHHHHHGHHGEGGHHHHFG0?GHGHHB1BG1BFFGHFHGGHGGHHHHGFHHHHHHHHHHHHH?FHHHFF?FGFFGFHHHGHHHHHGGGGEFGFFHHHHHGHHGHCGH0GCGBHGG.;GHGHEFFFFFGF0CFGGGGGGGGFGGG
@M05620:37:000000000-D9766:1:1101:12713:6512 1:N:0:80
GAGGCTGCTTTGGACGAAACTCATAGATTACTGCAACAGTTCCCCCTGGACCTGGAAAAGTTTCTTGCCTGGCTTACAGAAGCTGAAACAACTGCCAATGCTCCAGGATGCTAACCGTAAGGAAAGGCTCCTAGAAGAATACAAGGGAGTAAAAGAGCTGATGAAACAATGGCAAGTAAGTCAGGCACTTCCGCTCTAGAACTCTTTTGGATCCAATTGAACAATTCTCAGAATTTTTAATTGTAACTGAC
+
A3AA>AFBFBB4G44AEE?GGGHHHGGHGFBDFG3FCGBGGDABBBAA2EBBFGABB32BBDFDFFGBABABBFF33BBDFGBBG33BBB1GHHHGFHG33BBFGB3133BB@4B0>??>B??3BB0?3B?B?4?3BB2?3D2B2/?=/<2>>@2/2@>1?11??1?0???=F0>>1><=1111>>.0<00<..<-.0000:;=0;0;;-::0/<C000009;/900;0090;00;;F90;00;C;C;0:0
@M05620:37:000000000-D9766:1:1101:22702:6536 1:N:0:80
ACCACACCTTCTACAATGAGCTGCGTGTGGCTCCCGAGGAGCACCCCGTGCTGCTGACCGAGGCCCCCCTGAACCCCAAGGCCAACCGCGAGAAGATGCCCAGGTGAGTGGCCCGCTACCTCTTCTGGTGGCCGCCTCCCTCCTTCCTGGCCTCCCGGCGCTGCGCCCTTTCTCACTGGTTCTCTCTTCTGCCGTTTTCCGTAGGACTCTCTTCTCTGACCTGAGTCTCCTTTGGAACTCTGCAGGTTCTA
+
3AA>AAABFFBDGGGDFGGGGGHFGFGACEHFGFFEEEE2AGHHFGEEAAEADGGHHF3EECEGFG/EGGGHHF??EGEHFEHEECEECCCCCDFFGHHHHHHGHFFHHFFGHHGGGGGHHHHGGHHHHHGHHGCDDDHGFHGHF0FG0CFGGGEFGG?BGBBBBBFBBFFFFFFFFFFFF/BFFFFFFFFFFB;DFFFFFFFFF/FFFFFFFBFFFF/BFFF/B9FFFFFFFFFFFFFFFFFFFFFFFFF
@M05620:37:000000000-D9766:1:1101:4918:6540 1:N:0:80
GAGGCTGCTTTGGAAGAAACTGAGAAACCACTGACACAGGACCCCCTGACCACGTAACCGTACCTTGCCTGGCTTCCAGAAGCTGCCACACCTTCCCCTGCTACAGGATGCTCCACGTACTTACCGGCTCCTCGCCGCCTCCCCGGTCGTCCCAGCGCTGCTGCAACCATGGCCAGTACGTCCGGCCTTTCCGCTTTAGCACTATTGTGGCTCCACTTGACCAATTCTCAGCATTGGAACTTGTATTTGAC
+
AAABBBFBFFFFGGGGGGGGGCH4D5B44B2BG3GFFH2222B2222B2BBB1B1B1BBEA111D5533BA11BBB@FDG?3BGB31BBB?BBEG32BFFHHG3B3BF33F3333B?GHH/4B3FFGGG??FGGGGGCGGGHGGGG<ADCEEG0GHG-;CDHHHGBGH.GGHHFGGGGBCFFEBGGGGGGGGGGGFFFFFF/B/;BFFFFEFFF/.;;FFFF/::BF/;B/;FFF/:/;:FFFFF9/;;9/
@M05620:37:000000000-D9766:1:1101:9202:6544 1:N:0:80
ACCACACCTTCTACAATGAGCTGCGTGCGGCTCCCGAGGAGCACCCCGTGCTGCTGACCGAGGCCCCCCTGAACCCCAAGGCCAACCGCGAGAAGATGCCCAGGTGAGTGGCCCGCTACCTCTTCTGGTGGCCGCCTCCCTCCTTCCTGGCCTCCCGGCGCTGCGCCCTTTCTCACTGGTTCTCTCTTCTGCCGTTTTCCGTAGGACTCTCTTCTCTGACCTGAGTCTCCTTTGGAACTCTGCAGGTTCTA
+
BBBBBBB3CFFFGGGGFG5FGFHGGEE22AEED2FE2EGC?HGFHGGA1EFFBFBGHHEEEE?GGGGGGECGFGHGGGGHGHHHEGGGGG/@@FHEGEDFF1?F?GHC<1CAFHGGGGGHFHHHHHHHHGFHHC?CDDGGFFGGFGGGGGFGGGGGGG-9;@BFBBFBBFFFFFFFFFFFFFFFFFFB/FFBBBFFFFFFFFFFFFFFFFFFFFFFFFBBBFFBBFFFFFFBFFF/BFBFFFEFEFFFFF/
@M05620:37:000000000-D9766:1:1101:9186:6553 1:N:0:80
ACCACACGCTCTACAATGCGCTGCGTGCGGCTCTCGAGGAGCACCCCTTGCTGCTGACCAAGGCCCCCCTGAACCCCAAGGCCAACCGCGCGAAGATGCCCAGGTGAGTGGCCCGCTACCTCTTCTGGTGGCCGCCTCCCTCCTTCCTGGCCTCCCGGTGCTGCGCCCTTTCTCACTGGTTCTCTCTTTTGCCGTTTTCCGTAGGACTCTCTTCTTTGCCCTGAGTCCCCTTTGGAACTCTGCAGGTTCTA
+
AAAAAAA11>>AGFFGGGBEEEGGGEGA0AEAE0BB1B/AAGEGHGGAAFGHEHHHHHH1B>AGHGGEG//FCGHGGFGHGHHHFGGGGG>CCGG/DFGHHFGFF1?<?1CFHHCGG-AGGGDGFHBGHFGHF--AE.GEGBGGG0BF0/.CFFGGA@-99B099@B@@FFFFF/;9/BFF/BB9/;F/9;BF@FFFFFF-B9--/;/;BFBFBB//9/BFF?-9;9/9A-AF/9/BF//B/9/BFFF/B/
@M05620:37:000000000-D9766:1:1101:20214:6554 1:N:0:80
AGTGCCAGCTCTCAATCGCACAGGGGACCCAGGGCCTGGCCCCTCCATCCAGAAAACCTATGACCTCACCCGCTACCTGGAGCACCAACTCCGCAGCGTAGGAGTTGGGGAGGCGTGATGCGTTGGGGAAAGCCCGTCCTCCCCGTGGCGGGTTCTGGTACCTGATGGGGTGCGGAGGGGCTCTTTGGCTCCCCCCAGTCCCCCTGTCTGGTCTCTCTCCTGCCCTTAGATCGGCAGAGCCCACGTCTGAA
+
BCBCCFFFCFFFGGGGGGGGGGHHGGGGGGHHGGGGGGHHHHGHGGHHHHHHHHHHHGHHHGHHHHHHHHHGGEGGHGHHGHHHHHHHGHHHGGGGGGFDGGHGHGHHGGGFGCDDG?=DG/CECGFG<<>FFGHGGGGGHHGGGGCGFCGGDEGGGGGGGGGGFFFFFF?=D----9DFFFFFFFFFFFFFF.DFCDFFFFFFFFFFFFFFFFFFFFFFFFFFFFF0BBFFFF@BBEFFFFFFFEEFFBB
@M05620:37:000000000-D9766:1:1101:21537:6556 1:N:0:80
ACCACACCTTCTACAATGAGCTGCGTGTGGCTCCCGAGGAGCACCCCGTGCTGCTGACCGAGGCCCCCCTGAACCCCAAGGCCAACCGCGAGAAGCCTAGGCGAGTGGCACGCTCCCTCTTCTGGTGGCCGCCTCCCTCCTTCCTGGCCTCCCGGCGCTGCGCCCTTTCTCCCTTGTTCTCTCTTCTGCCGTTTTCCGTCGGTCTCTCTTCTCTGCCCTGCGTCTCCTTTGTACCTCTTCCGGTTCTCGAT
+
CCCCCCCCFFFFGGGGGGGGGGHHGGGEGEHHHGGGGGGGGHHHHGGGGGGGGHHHHHHGGGGGGGGGGGGHHHHGGGGHGHHHFGGGGGGGGGHHF=??F2<<>CACG0<CC.<EFHHBGFG00=CA<C@FGGGGEHFGGGGGGG/=AFFGG?9B@CCBF=:ADFBFFFFFFF0/;BBFFFFBBFFB9FD..9A90AFFA9-9DFFFFFFFFFF0FEFF.:DCA9BFFFE099:FF000BDF@A.;B.;B
@M05620:37:000000000-D9766:1:1101:9999:6565 1:N:0:80
GAGGCTGCTTTGGAAGAAACTCATAGATTACTGCAACAGTTCCCCCTGGACCTGGAAACGTTTCTTGCCTGGCTTACAGAAGCTGAAACAACTGCCAATGCTACAGGATGCTCCCCGTAAGGAACGGCTCCTAGCCGACTCCACGGGAGTACCAGAGCTGATGAAACCATGGCAAGTAAGTCCGGCCTTTCCGCTTTAGCACTCTTGTGGATCCAATTGACCCATTCTCAGCATTTGTACTTGTACATGAC
+
A>AAAAFAFFFFGGGGGGGGGGFHCGFHHHHHHHDGFGGDFHHHHGGGHHHHHHHFG33BBFGHGHHHHHHHHHGCGHHHHHHHH3FGGGHHHHHHFHHHHHFF3@BFGCHH33?EEEG?FFH3??EGG/FGDGFFG/DDGHBFD/@</E01FGH0FG1><G<1FGHFHGHHAC0EGHDGG00<DG-CGHHH.EDGGHHGGGGFGGGGGDBFGGGFF0FG0C/99CFBFGGGGGGGFFFF/BFFF9/9BBB
@M05620:37:000000000-D9766:1:1101:25589:6565 1:N:0:80
ACCACACCTTCTACAATGAGCTGCGTGTGGCTCCCGAGGAGCACCCCGTGCTGCTGACCGAGGCCCCCCTGAACCCCAAGGCCAACCGCGAGCACATGTACCGAGGTGCGCGGCCCGCTCCCTCTTCTCGTGGCCGCCTCCCTCCTTCCTGGCCTCCCCGTCTTGCGCCCTTTCTCACTGTCTCTCTCTTCTGCCGTTTTCCGTTGGACTCTCTTCTCTGTCCTGCGCCTCCTTTGGCACTCTGCAGGTTC
+
ABABB@AAFFFFFGGB5FGGFGGFAFGGH2BGHGG2AEF2EGFHHGEEE1EEGAGGGHHGGGGGEGEGGGGHHHEGGGGFGHHECGGCG/>///001<222?/<<</?1<----=C----.:/;/CH00;..;@A@G-9EF?FBEFFGGFFFF?/.A..-...9/;@-.-;///;/;/9///;BFB///;9//;/;.9;9/B.B/.;9//;FFFFFF/;F/B//9/9-.9..:9B/9/:B.///9:/.;/;
@M05620:37:000000000-D9766:1:1101:16374:6569 1:N:0:80
GAGGCTGCTTTGGAAGAAACTCATAGATTACTGCAACAGTTCCCCCTGGACCTGGAAAAGTTTCTTGCCTGGCTTACAGAAGCTGAAACAACTGCCAATGCTACAGGATGCTACCCGTAAGGAAAGGCTCCTAGAAGACTCCAAGGGAGTAAAAGAGCTGATGAAACAATGGCAAGTAAGTCAGGCATTTCCGCTTTAGCACTCTTGTGGATCCAATTGAACAATTCTCAGCATTTGTACTTGTAACTGAC
+
A3AABBFBFFFFGGGGGGGGGGHHHHHHHHHHHHHGHHHFGHHHHGGGHGHHHHHGHHFFBGHHHHHHHHH1GGFGHHHHHHHHHHHGHHHHHHHHHGHHHGFGBFGHGHFHFGHHEEGGFG3BFE0?FFGHD4GDGBGGFG?2FFA?A?GF222<<FHFHHHGFHHHGHGFHFFC?GHFGFGHEFHHHHGHGGGGGGFHHGHHHHFDC.C0:C0;:GHHHH0CFGHHHHF/FGGGFFGGGGGFFGGGF0/
@M05620:37:000000000-D9766:1:1101:16405:6594 1:N:0:80
GAGGCTGCTTTGGAAGAAACTCATAGATTACTGCAACAGTTCCCCCTGGACCTGGAAAAGTTTCTTGCCTGGCTTACAGAAGCTGAAACAACTGCCAATGCTACAGGATGCTACCCGTAAGGAAAGGCTCCTAGAAGACTCCAAGGGAGTAAAAGAGCTGATGAAACAATGGCAAGTAAGTCAGGCATTTCCGCTTTAGCACTCTTGTGGATCCAATTGAACAATTCTCAGCATTTGTACTTGTAACTGAC
+
B@BBBAFBFFFFGFFFGGGGGGHHHGHHHHHHHHGHFHHHHGFHHGGGHHHHHHGGADFHFGHHHHHGHHHHHHHGHHHHHHHHHGGHHHGHHHHGEGHHGFFHG3?F3FHHGFGH?FGG0GGHF0?FFGGHH43?G3?3BBFGFCFHDDC@2@@FGHHHHH2FGHHHHFGGHHFF?FF11>DFF0C11<>GGGGGEHGBGHHHHHFGHDC0GHHH00;GH00CGFGGGHFFGGFGBFGG0;CFGGGFGF/
@M05620:37:000000000-D9766:1:1101:16935:6600 1:N:0:80
ACCACACCTTCTACAATGAGCTGCGTGTGGCTCCCGAGGAGCACCCCGTGCTGCTGACCGAGGCCCCCCTGAACCCCAAGGCCAACCGCGAGAAGCCCAGGTGAGTGGCCCGCTACCTCTTCTGGTGGCCGCCTCCCTCCTTCCTGGCCTCCCGGCGCTGCGCCCTTTCTCACTGGTTCTCTCTTCTGCCGTTTTCCGTAGGACTCTCTTCTCTGACCTGAGTCTCCTTTGGAACTCTGCCGGTTCTCGAT
+
BCCCCCCCFFFFGGGGGGGGGGHHGGGEHGHHHGGGGGGGGHHHHGGGGGGGHHHHHHHGGGGGGGGGGGGHHHHGGGGHGHHHHGGGGGGGGGHHHHGHGGHHHHHGGHHGGG-AHHHHHHHHHGHGHHGGGGGHGHHGHHHHGGEGGGGGGBF?DGGFFFFFFFFFFFF0FFFFFFFFFFFFFFFFFFFDFFFFFFFFFFFFFFFFFFFFFFF0BFFF/FFFFFFFFFFFFFFFFFFF0CFFFFF0ABB
@M05620:37:000000000-D9766:1:1101:22887:6601 1:N:0:80
ACCACACCTTCTACAATGAGCTGCGTGTGGCTCCCGAGGAGCACCCCGTGCTGCTGACCGAGGCCCCCCTGAACCCCAAGGCCAACCGCGAGAAGCCCAGGTGAGTGGCCCGCTCCCTCTTCTGGTGGCCGCCTCCCTCCTTCCTGGCCTCCCGGCGCTGCGCCCTTTCTCACTGGTTCTCTCTTCTGCCGTTTTCCGTAGGACTCTCTTCTCTGACCTGAGTCTCCTTTGGAACTCTGCAGGTTCTCGAT
+
AAAAAAAAFFFFGGGGGGG1G1FEEAEEHGHHAFFEEEGGGHHHHGGGFEFGHHHHHHHGGGGGGCEGGGGGHFHGGGGH>EHHHGE/BCCC@CGHH/?GG?F?GFGFGHHGG?-CFHH/DGHHHDHCH.AC-EGHGF:EHHBFGF/.AFFGGGG9@G@@-@@9@@FFFBF/9/9F9FFFFFFFFFFFFF@A-BEFFFB-:BFFFFFFFB/FFFF/BFFFBFFFFFFFFFFFFFFFFFFF/9FAFFFBAFB
@M05620:37:000000000-D9766:1:1101:9808:6614 1:N:0:80
ACCACACCTTCTACAATGAGCTGCGTGTGGCTCCCGAGGAGCCCCCCGCGCTGCTGACCGAGGCCCCCCTGAACCCCAAGGCCACCCGCGAGGAGATGCCCAGGTGAGTGGCCCGCTACCTCTTCTGGTGGCCGCCTCCCTCCTTCCTGGCCTCCCGGAGCTGCGCCCTTTCTCACTGGTTCTCTCTTCTGCCGTTTTCCGTAGGACTCTCTTCTCTGACCTGAGTCTCCTTTGGAACTCTGCAGGTTCTA
+
>AAAA1>>CFFFFGGBBDF1BAFGEEF00BC0FFF??EG//B//BE?E/>E/>/1FGG0EEE/EFEEEE//0BFCCGCCHG/GG/HGGGC@C--..>1<FF1.F/CG.0<.<<CGG??-CCHFFHEC00;AAF@@-9.A.CFC/9;BBFF.9BF?-A@=>-9FB-=B?=FBBFFFBBFFBBB//;/99BFB/:@FABAF/-F-AF/;99/FFBFFFFBBBFFFF-;FFFFFFBF///9BBFFFBFF-:FF9
@M05620:37:000000000-D9766:1:1101:24139:6626 1:N:0:80
GAGGCTGCTTTGGAAGAAACTCATAGATTACTGCAACAGTTCCCCCTGGACCTGGAAAAGTTTCTTGCCTGGCTTACAGAAGCTGAAACAACTGCCAATGTTCCAGAGTGCTATCCGCTAGGAAACGGGCCCATAACATCCTAAGCGAGTAAAACAGCGCAGCAAACAACGTCACGAGACCCACGCACCTTTCCGCTTGCGCTCTCTTGTATCTAACCTAACAATCTTCTCCATTTTTATCCTTGACTCAC
+
BAABBBFBFFFFGGFGFGGGGGHHFHHHHHHHHHHFHCFFGHHHHGGGHGHHHHHFGHGHHHHHHHHHHHHHHHHGHHHHGFHGHHHGHGHHHHHHHHHH4@BBF4314B44B4BG1?1//03?B3///>//?3B22?32B2B322>/B/02@@<FGHC<//-00<0>.>-<<....-......-.---;000C..;..;-;-;E90CG000;0;C0.;//BFF//9BF//9///;/;.///;B//B////
@M05620:37:000000000-D9766:1:1101:13245:6663 1:N:0:80
AGTGCCAGCTCTCAATCGCACAGGGGACCCAGGGCCTGGCCCCTCCATCCAGAAAACCTATGACCTCACCCGCTACCTGGAGCACCAACTCCGCAGCTTGGCTGGGACCTATGTGAGTATCCAGCGTAGGAATCTGGGAGTTGGGGAGGAGTGAGGAGTTGGGGAAAGACAGTCCTAACCGTGGAGGGTTCTGGTAAATGATGGGGTGAGGAGGGGCTCTTTGGCTCCCACCAGTCCCCCTGTCTGGTCTA
+
BBABCFFFDFFFGGGGGGGGGGHHGGGGGGHHGGGGGGHHHHGHGGHHHHHHHHHHHGHHHHHHHHHHHHHGGGGGHHHHHHHHHHHHGHHHGGGGGHHHGHHGGGHHGHHHHHHHHHHHHHHHHGGDGGHHHHHHHHHGGHHHGGGGGGFHHHHHHGHHHHGGGGHHHHHHHHHHHHHHGGGGFGGGEGGGGGGFGGGGGGGGGGFFFFFFFFFFFFFFFHFFFFFFFFFFFFFFFFFFFFFFHFFFFFB
@M05620:37:000000000-D9766:1:1101:17796:6670 1:N:0:80
GAGGCTGGCTTGGAAGAACCTAAGAAACCAGTGACACAAGATCGGAATACAACGGACCTATAATTTGGCCAGCTTGCTGAAGCTGGAACACCGGCGCCTGGTTTAAACATATGTGAGTATCCAGCGTAGGAATCTGGGAGTTGGGGAGGAGTGAGGAGTTGGGGAAAGACAGTCCTAACCGTGGAGGGTTCTGGTAAATGATGGGGTGAGGAGGGGCTCTTTGGCTCCCACCAGTCCCCCTGTCTGGACTA
+
>1>>A>B11BBAEABFGFB0F1B0B1AB0B01B11D1B00A1BA///B11111A/B//0BB1222D211BBFAG10/DB@FFGG100FF0BE////>>EH<<F0121B111>2222B>2122>10</C@GFHGHHFFG0//?11<?F?-.<0FHDGFA/<</--<CHCCCGCCBC0;CGH-C.:.EB@FGG00C;00;;B00;F.A.-A--999>;@@9BF/;BB99-A-:A?-;/;B?A-A;FB;F/A;/
@M05620:37:000000000-D9766:1:1101:5942:6687 1:N:0:80
AGTGCCAGCTCTCCATCGCACAGGGTGCCCAGGGCGTGGCCCCTCCATCCAGAAAGCCTATGACCTCACCCGCCACCTGGGGCACCCGCTCCGCAGCTTGGCTGGGACCTATGTGAGTATCCAGCGTAGGCATCTGGGCGTTGGGGCGGCGTGCGGCGTTGGGGCCCGCCCGTCCTCACCGTGGCGGGTTCTGGTAAATGATGGGGTGAGGCGGGGCTCTTTGGCTCCCACCAGTCCCCCTGTCTGGTCTA
+
>A>1>DFFAFFFGGG11AEAE0FBFB0BA0BFABE/AAEEGHEHGGHHH0BFDEG1BGHHAABFGDBBFGH>>//BGH0B//?EEGG/>EE/<E/E<B1<?FBEGGGHEG1FGGH2@GGHHH2@GCG/>A11?FHHFHEGGGGHCCCCG-;;AAA@-@@@@F@@-9-@-;>@@FFF//;FBFF@-@@@@FFFFFB:9FFF/BFFFFB@-A9-;>@@?<FBFFFFFFFFF-AB-ABFFFFF@FFFFFFFFF9
@M05620:37:000000000-D9766:1:1101:14736:6696 1:N:0:80
GAGGCTGCTTTGGAAGAAACTCATAGATTACTGCAACAGTTCCCCCTGGACCTGGAAAAGTTTCTTGCCTGGCTTACAGAAGCTGAAACAACTGCCAATGATACCATCTGCAACCGAAACTGACCATCACCGCGCAACCTAGCAAAGCAGCCCAGCTAACAAGCAAGAATGACCAGCAAATCTTGCCTTTACCACTCTGTACTCTTGTGGCTAACAATTATCACCACTTAGAATTTTGACTTTTAACCGAC
+
BABBCCFCFFFFGGGGGGGGGGHHHHHHHHHHHHHHHGHGHHHHHGGGHHHHHHHHHHHHGHHHHHHHHHHHHHHHHHHHHHHHHHHHHHHH3GHH3B3B@FBF3@433BB4BBB/////3333B3?3332/<//</>0=@22>222=22@///??1110=1=?000<01>11110.>/0<<000<C0<D000000/00000;:00000...00;G09000;00/0:0000;0;;F00.;9900;;;9---
@M05620:37:000000000-D9766:1:1101:12231:6703 1:N:0:80
AGTGCCAGCTCTCAATCGCACAGGGGACCCAGGGCCTGGCCCCTCCATCCAGAAAACCTATGACCTCACCCGCTACCTGGAGCACCAACTCCGCAGCTTGGCTGGGACCTATGTGAGTATCCAGCGTAGGAATCTGGGAGTTGGGGAGGAGTGAGGAGTTGGGGAAAGACAGTCCTAACCGTGGAGGGTTCTGGTAAATGATGGGGTGAGGAGGGGCTCTTTGGCTCCCACCAGTCCCCCTGTCTGGTCTA
+
AA>AAFFFBFFFGFGGGGGCFCHGGGGEAEGHBEG22BGFAGFHGGHHFHHH3G3GGGHHHHBGHHHHHHHGG>EGHHHH?FHHFHE1EGHHFGGCEHHHGHHGGGGHGHHHHHHGHHHHHHHHHGFDGGGGHHHHHHCFGHHHGGGGGGGHHFHHHGCFBHGGGGHHGHHHHHHHHHHHGGGGAFGGEGGGGGGGGGGGGGGGGGFFFFFFFFFFFFFFFFFFFFFFFFFFFFFFFFFFFFFFFFFFFFF
@M05620:37:000000000-D9766:1:1101:23292:6745 1:N:0:80
AGAACCAGCTCTCCATCGCACAGGGTGCCCAGAGCGTGGCCCCTCCATCCAGAAACCCTATGACCTCACCCGCCACCTAGGGCACCCGCTCCGCAGCTACGCTGGGACCTATGTGAGTATCCAGCGTAGGAATCTGGGCGTTGGGGCGGCGTGCGGCGTTGGGGCCCGCCCGTCCTCACCGTGGAGGGTTCTGGTAAATGATGGGGTGAGGCGGGGCTCTTTGGCTCCCACCAGTCCCCCTGTCTGGTCTA
+
>>>>>>BABBBDGBF5AAA2A2B4FB2BA33A2BA2ABAECBEEGG2DF1FB33B3BAGF3A5DB5BBFGG0>/>?BG@BB1??EE?/>/E//?/>/BB3?>?DGG0GDG2FGHB22FGFHF22@BE<AF1<1GHGB0.>CDG0<@.:D=;;9.9B-;;BDFFF.9---9;BBDFF/99FDF?B.9;DFFAFFFB9BFFFBFFFFF.@FFA.9@AFFFFFFFFFFFB?E.AF.AFBBFFFFFFFFFFFFF9
@M05620:37:000000000-D9766:1:1101:19307:6759 1:N:0:80
AGTGCCAGCTCTCAATCGCACAGGGGACCCAGGGCCTGGCCCCTCCATCCAGAAAACCTATGACCTCACCCGCTACCTGGAGCACCAACTCCGCAGCTTGGCTGGGATCTGGGCGTTGTGGCGGCGTGAGGAGTTGGGGCCCGCCCGTCCTCCCCGTGGAGGGTTCTGGTACCTGATGGGGTGAGGCGGGGCTCTTTGGCTCCCACCAGTCCCCCTGTCTGGTCTCTCTCCTGCCCTTAGCTCGGACGCGC
+
AAAABFFFBFFFGGGGGGGFGGHGGGGGGGHHGGGGGGGHHHGHGGHHHHHHHGHHHGHGHHHHHHHHHHHGGEGGHHHHFGHHHHGHGHHHGGGGGHHHGGHGGGHGGHHHH/BDG@/C/?BFCGGG.<GHG<GHHG-:CDDCGG?DGGGBFEGGDGG.CEGFFFFFFFF//;/BFFFFFFB.9F.@DFFFFFFFFFFFFFFF.FDFFFFFFFFFFFFFBFFFF/BFFFFFFFFFFB/BBFFFF;-@-@D
@M05620:37:000000000-D9766:1:1101:23302:6760 1:N:0:80
AGTGCCAGCTCTCAATCGCACAGGGGACCCAGGGCCTGGCCCCTCCATCCAGAAAACCTATGACCTCACCCGCTACCTGGAGCACCAACTCCGCAGCTTGGCTGGGACCTATGTGAGTATCCAGCGTAGGAATCTGGGAGTTGGGGAGGAGTGAGGAGTTGGGGAAAGACAGTCCTAACCGTGGAGGGTTCTGGTAAATGATGGGGTGAGGAGGGGCTCTTTGGCTCCCACCAGTCCCCCTGTCTGGTCTA
+
BCABCFFFDFFFGGGGGGGGGGHGGGGGGGHHGGGGGGHHHHGHGGHHHGHHFGHHHGHHHHHHHHHHHHHGGGGGHHHHGGHHHHHHGHHHGGGGGHHHGHHGGGHHGHHHHHHHHHHHHHHHHGGGGGHHHHHHHHGGGHHHGGGGGEEHHHHHHGHHHHGGGGHHHHHHHHHHHHHHGGGGGGGGEGGGGGGGGGHHGHHGGGFFFFFFFFFFFFFFFFFFFFFFFFFFFFFFFFFFFFFFFFFFFFF
@M05620:37:000000000-D9766:1:1101:18935:6775 1:N:0:80
ACCACACCTTCTACAATGAGCTGCGTGTGGCTCCCGAGGAGCACCCCGTGCTGCTGACCGAGGCCCCCCTGAACCCCAAGGCCAACCGCGAGAAGATGCCCAGGTGAGTGGCCCGCTACCTCTTCTGGTGGCCGCCTCCCTCCTTCCTGGCCTCCCGGCGCTGCGCCCTTTCTCACTGGTTCTCTCTTCTGCCGTTTTCCGTAGGACTCTCTTCTCTGACCTGAGTCTCCTTTGGAACTCTGCAGGTTCTA
+
BBBABBBBFFFFGGGGFGGFGGHHGGGEDEHGFGGGGGGGGHHHHGGGFFGGHHGHHHHGGGGGGGGGGGGHHHHGGGGHGHHHHGGGGGCDGGHHGHHHHHHGFGHHHHGGHHGGGGGHHHHHHHHGHHGHHGGGGGHGHHGHHGGGGGGGGGGGGF-BGFFFFFFFFFFFFFFFFFFFFFFFFFFFFFFFFFFFFFFFFF.ADBFFFFFFFFFFFFBFFFF9FFFFFFFFFFFFFFFFFFFFFFFFFF;
@M05620:37:000000000-D9766:1:1101:18954:6782 1:N:0:80
ACCACACCTTCTACAATGAGCTGCGTGTGGCTCCCGAGGAGCACCCCGTGCTGCTGACCGAGGCCCCCCTGAACCCCAAGGCCAACCGCGAGAAGATGCCCAGGTGAGTGGCCCGCTACCTCTTCTGGTGGCCGCCTCCCTCCTTCCTGGCCTCCCGGAGCTGCGCCCTTTCTCACTGGTTCTCTCTTCTGCCGTTTTCCGTAGGACTCTCTTCTCTGACCTGAGTCTCCTTTGGAACTCTGCAGGTTCTA
+
AAABB?ABFFFFGGGGGGGGGGHHGE2E4EHHHGGGGGGGCHHHHGGGFFGGAFGHFGHGFE0EFGGGGEFBFHHGFGDHAHHHEFA?CF/BCGHHHHGHHFHGFHHHHHGGHHGGGGGHHHGHFHFGHHGHHGGGGGHGHHGHHGGGFFGGGFAF?@BCDGGGGGFDFFFFFFFFFFFFFFFFFFFFFFFFFFDFFFFFFFADDFFFFFFFFFFFFE/BFFFFEFFBFFFFFFFFFFFFFFF/FFFFEF;
@M05620:37:000000000-D9766:1:1101:6888:6827 1:N:0:80
ACCACACATTCTACAATGCGCTGCGTGGGGCTCCCGAGGAGCACCCCTTGCTGCTGACCGAGGCCCCCCTGAACCCCAAGGCCAACCGCGCGAAGACCAGGGGAGTGGCTCGCTCCCTCTTCTGGTGGCCGCCTCCCTCCTTCCTGTCCTCCCGGCGCTGCGGCCTTTCTCCCTTGTTCTCTCTTCTGCCGTTTTCCGTCGGACTTTCTTCTCTGTCCTGCGTTTCCCTGTGAACCCCTCCGGTTTTCGAT
+
BBBBBBB>BBBFGGGGGGAEEGGGGFG22AEAF2AB2AEEDHGHHGG1BBBGBHHGHHF>>@?FGGGGGGEHGHHGGGGHGHHHHGGGGG/>DGG/00??<.>.>CGGE.<ADE.=CGHHHHHGHHHG..;;B:;EGGGGGGGGGG;:;CFGGGDCF-;@FF-;@FFFFFFFFFBFBFBF9BFFFFFF9;@;;FE;:AFFFA--;/;BFFFFFFF/;/;BFFF.;:B/;/999/;.;..;ADF@D.;/-.9
@M05620:37:000000000-D9766:1:1101:26302:6843 1:N:0:80
ACCACACCTTCTACAATGAGCTGCGTGTGGCTCCCGAGGAGCACCCCGTGCTGCTGACCGAGGCCCCCCTGAACCCCAAGGCCAACCGCGAGAAGATGCCCAGGTGAGTGGCCACCTACCTCTTCTGGTGGCCGCCTCCCTCCTACCTGGCCTCACGGCGCTGAGCCCTTTCTCACTGGTTCTCTCTTCTGCCGTTTTCCGTGGGACTCTCTTCTCTGACCTGCGTCTCCTTTGGCACTCTGCAGGTTCTC
+
AAAAABBBCFFFGFGBDGGEGBHGGEE24BB2AAFA2EEA2ACBBEGEEEAFBGHCGHGE@CCEGDGGGG1B@BGEG/?G/FGHGGE<<BCC?FHGHHEHHF/<?F?<?GA/?1/>01>F11<==1>>10CCGGG@.::EFGDH00.00...;A/CC.-;B?-EFGF?FFFFFF9B9/FBF//;;BFFBFFB/-.9FF9BAB.9-...9BFBFFFFFF/;/FB.9;@AFB/9FFF/;FBBBB/;BF9;/9/
@M05620:37:000000000-D9766:1:1101:16675:6854 1:N:0:80
ACCACACCTTCTACAATGAGCTGCGTGTGGCTCCCGAGGAGCACCCCGTGCTGCTGACCGAGGCCCCCCTGAACCCCAAGGCCAACCGCGAGAAGATGAACCCAGGTGCGTGGCCCGCTCCCTCTTCTGGTGGCCGCCTCCCTCCTTCCTGGCCTCCCGGCGCTGCGCCCTTTCTCACTGGTTCTCTCTTCTGCCGTTTTCCGTAGGACTCTCTTCTCTGCCCTGCGTCTCCTTTGGAACTCTGCGGGTTC
+
CCBBCCCBFFFFGGGGFGEGGGHHGEEBAAGGHGGG?EE?2ACGHGFFAFEGGHGHGGHEGEFEGGGGGGGHGHHGGGGHGHHHHGGGGG<CDGHGHHGHHHGAGGFHFGGGCDHHGGG?DGHHHHDGHGHHGHHGGGGGGGGG;CFGGGGFGGGGGAEGFF;:DFFFFFFFFFFFBFFFFFFFFFF9BFFFFF;@AFFFFFDF.;D9BFFFFFFFFFFFFF.BF.@;BAFFFFFFFFBBB/FBF-;-CF.
@M05620:37:000000000-D9766:1:1101:5337:6879 1:N:0:80
ACCACACCTTCTACAATGAGCTGCGTGTGGCTCCCGAGGAGCACCCCGTGCTGCTGACCGAGGCCCCCCTGAACCCCAAGGCCAACCGCGCGAAGCCGAGGTGAGTGGCCCGCTCCCTCTTCTGGTGGCCGCCTCCCTCCTTCCTGTCCTCCCGGCGCTGCGGCCTTTCTCCCTTGTTCTCTCTTCTGCCGTTTTCCGTCGGATTTTCTTCTCTGCCCTGCGTCTCCTTGTGAACTCGTCCGGTTTTCGAT
+
AAAAAAA1BFFFGGGGGG1FGGHHGFGA0BGHHAFE?EGGGHHHHGGEEGGGGHHHHHHAEEEGGGGGGGGGHFGGGGGHGHHHHGGGGG/BCCG/?/<>@.><FGHGG0>AC@-<CFHFGHHHFHHG..;AACEEGGGGGGGGGG0;;FFGGB@@@-@@F@;;@BFFFFFFFF/;BFFF/;FFFFFF/;@9;FFFFFF?@@@-;/;;FFFFFFF/;;;AE@F-;BB/;//;//9;;--9A@@@A-;;-;;
@M05620:37:000000000-D9766:1:1101:24669:6912 1:N:0:80
ACCACACCTTCTACAATGAGCTGCGTGTGGCTCCCGAGGAGCACCCCGTGCTGCTGACCGAGGCCCCCCTGAACCCCAAGGCCAACCGCGAGAAGATGAACCCAGGTGAGTGGCCCGCTACCTCTTCTGGTGGCCGCCTCCCTCCTTCCTGGCCTCCCGGCGCTGCGCCCTTTCTCACTGGTTCTCTCTTCTGCCGTTTTCCGTAGGACTCTCTTCTCTGACCTGCGTCTCCTTTGGAACTCTGCAGGTTC
+
1>1>AA>AFFF@3FG1ABBGFGFHE0EBC00BGFF0EEEEA/G0/BEGEFGEHHGHFHHGGGG/FGG/>EFHHHC?EEGHGHHFH/?ECGCCCCHHH1GGHAFFCAGH1CGGEGHHGGGCGHHHHHHHHHHHGHHGGGGGHGHHGGGGGGGGGGGGGGGG@G@@@F@@F@@FFFFFFFFFFFFFFFFFFFFFFFF@BFFFFFFFFFFFFFFFFFFFFFFF/FFFF-@F@FFFFFFFFFFFFFFFF9FFFF/
@M05620:37:000000000-D9766:1:1101:23275:6945 1:N:0:80
ACCACACCTTCTACAATGAGCTGCGTGGGGCTCCCGAGGAGCACCCCGTGCTGCTGACCGAGGCCCCCCTGAACCCCAAGGCCAACCGCGAGAAGATGCCCAGGTGAGTGGCCCGCTCCCTCTTCTGGTGGCCGCCTCCCTCCTTCCTGGCCTCCCGGCGCTGCGCCCTTTCTCACTGGTTCTCTCTTCTGCCGTTTTCCGTAGGCCTCTCTTCTCTGACCTGCGTCTCCTTTGGAACTCTGCAGGTTCTA
+
>1>>AAAAFFF1AGGBGGAFGFGFAAE000AEHFG/AE/EEFH0A/AEAEFEDDHHF>GE/FC/FEE?EEEGHHHGGGGHGHHHHGGGGGGGCGHHHBGHHHHG<11??1.<0FC?C-<CGHHHHHHFHHCHFCG@EGHGGGGFGGGFGGGGGFFFGGG@@@-B-@F@@FFFFF/FFB-BF/BFFFFFFFFFF@AB/AFFBF---/9;AFFFFFFFEF/9BFB--;>BBFFBFFFF/FF/9/BFF?ABBFF
@M05620:37:000000000-D9766:1:1101:19940:6956 1:N:0:80
ACCACACCTTCTACAATGAGCTGCGTGTGGCTCCCGAGGAGCACCCCGTGCTGCTGACCGAGGCCCCCCTGAACCCCAAGGCCAACCGCGAGAAGATGAACCCAGGTGCGTGGCCCGCTACCTCTTCTGGTGGCCGCCTCCCTCCTTCCTGGCCTCCCGGCGCTGCGCCCTTTCTCACTGGTTCTCTCTTCTGCCGTTTTCCGTAGGACTCTCTTCTCTGACCTGCGTCTCCTTTGGAACTCTGCAGGTTC
+
BCCCCCCCFFFFGGGGGGGGGGHHGFGFHGHHHGGGGGGGGHHHHGGGGGGGHHHHHHHGGGGGGGGGGGGHHHHGGGGHGHHHHGGGGGDGGGHHHHHHHHGCHGHHCGGGGGHHGGG-@HHHHHHHHHHHGHHGGGGGHGGGGGGGGGGGGGGGGGGGCCFFFFFFFFFFFFFFFFFFFFFFFFFFFFFFFFFFAFFFFFFF.DFFFFFFFFFFFFFF0B:FF?BFFFFFFFFFFFFFFFFFF0;AFF0
@M05620:37:000000000-D9766:1:1101:13432:6964 1:N:0:80
ACCACACCTTCTACAATGAGCTGCGTGTGGCTCCCGAGGAGCACCCCGTGCTGCTGACCGAGGCCCCCCTGAACCCCAAGGCCAACCGCGAGAAGATGCCCAGGTGAGTGGCCCGCTACCTCTTCTGGTGGCCGCCTCCCTCCTTCCTGGCCTCCCGGAGCTGCGCCCTTTCTCACTGGTTCTCTCTTCTGCCGTTTTCCGTAGGACTCTCTTCTCTGACCTGAGTCTCCTTTGGAACTCTGCAGGTTCTA
+
CCCCCCCCFFFFGGGGGGGGGGHHGGGEGGHHHGGGGGGGGHHHHGGGGFGGHHHHHHHGGGGGGGGGGGGHHHHGGGGHGHHHHGGGGGGGGGHHHHHHHHHGHHGHHHGGHGGGGGGHHHHHHHHGHHGHHGGGGGHGHHGHHGGGGGGGGGGGGD-BFGGGGGFFFFFFFFFFFFFFFFFFFFFFFFFFFFDFFFFFFFFDFFFFFFFFFFFFFFFFFFFFFFFFFFFFFFFFFFFFFFFFFFFFFF;
@M05620:37:000000000-D9766:1:1101:24428:6966 1:N:0:80
ACCACACCTTCTACAATGAGCTGCGTGTGGCTCCCGAGGAGCACCCCGTGCTGCTGACCGAGGCCCCCCTGAACCCCAAGGCCAACCGCGAGAAGATGCCCAGGTGAGTGGCCCGCTACCTCTTCTGGTGGCCGCCTCCCTCCTTCCTGGCCTCCCGGCGCTGCGCCCTTTCTCACTGGTTCTCTCTTCTGCCGTTTTCCGTAGGACTCTCTTCTCTGACCTGAGTCTCCTTTGGAACTCTGCAGGTTCTA
+
BCCCCCCCFFFFGGGGGGGGGGHHGGGEEEHHHGGGGGGGGHHHHGGGGGGGHHGHHHHGGGGGGGGGGGGHGHHGGGGHGHHHHGGGGGGGGGHHHHHHHHHGHHHHHHGGHHGGGGGHHHHHHHHHHHGHHGGGGGHGHHGHHGGGGGGGGGGGGG-AFFFFFFFFFFFFFFFFFFFFFFFFFFFFFFFFFFFFFFFFFFFFFFFFFFFFFFFFFFFFFFFFFFFFFFFFFFFFFFFFFFFFFFFFFFB
@M05620:37:000000000-D9766:1:1101:25343:6967 1:N:0:80
GAGGCTGCTTTGGAAGAACCTCATAGATTACTGCAACAGTTCCCCCTTGACCTGGAAAAGTTTCTTGCCTGGCTTACAGAAGCTGAAACACCTGCCAATGCTACAGGATGCTACCCGTAAGGAAAGGCTCATAGAAGACTCCAAGGGAGTAAAAGAGCTGATGAAACAATGGCAAGTAAGTCAGGCATTTCCGCTTTAGCACTCTTGTGGATCCAATTGAACAATTCGCAGCATTTGTACTTGTAACTGAC
+
11>AA1>1@D@FEFGF1BAA10BEGFHAA1BFGAB11EF1DGHFHG?0A1BBBBAGBB0AGGFHFHGDHD1GHHFFHFGHHHHFGHHHHF0EFGF01BGHEF2B1@00110F2100??EAB1G0BFB/FF1BBD1EHE0BB<<1FF?EG/<12GH/<@GHBBHGGH10?11?<GCF1?111>>>0<.<FGH1<AC..=DBH0</=<<=<C00:/:00;0:0:C:CGF.;E.@F9F0BCFGGCF9900CBB/
@M05620:37:000000000-D9766:1:1101:20130:6975 1:N:0:80
AGTGCCAGCTCTCAATCGCACACGTCTGACCTCCCGTCACCTGAAGCTATCTCGTATGCCGTCTTCTGCTTGCAAAAAAAAACACCAACTCCGCAGCTTGGCTGGGACCTATGTGAGTATCCAGCGTAGGAATCTGGGAGTTGGGGAGGAGTGAGGAGTTGGGGAAAGACAGTCCTAACCGTGGAGGGTTCTGGTAAATGATGGGGTGAGGCGGGGCTCTTTGGCTCCCACCAGTCCCCCTGTCTGGTCTA
+
>AAABFFFBFFFGGGGGGGGGGCFFEBABAFG3FEAHAEEHFB3BFAFB535BAAB3FBAEAAA1555FDAB13D5B?//>/1?FEEHEGFBFEEGGHF3<FGFC?GHGHEHGHGG>FDFFDFGHFEFCGHGHHHHBGFFGBGHGGG?DFGHHFGFBCGCCF-::ACCGHGHHGGGGGFGG.C?AGGGCFFGGGFFG0FFFFFFFF.=?F..-;=9B>ABBFFFEFFEFEF.A?99FFEA@A/;/9//;/;
@M05620:37:000000000-D9766:1:1101:25914:7010 1:N:0:80
ACCACACCTTCTACAATGAGCTGCGTGTGGCTCCCGAGGAGCACCCCGTGCTGCTGACCGAGGCCCCCCTGAACCCCAAGGCCAACCGCGAGAAGATGCCCACGTGAGTGGCCCCCTAACTCTTCTGGTGGCCGCCTCCCTCCTTCCTGGCCTCCCGGTGCTGCGCCCTTTCTCACTGGTTCTCTCTTCTGCCGTTTTCCGTTGGACTCTCTTCCCTGCCCTGAGTCTCCGTTGGTACTCTGCAGGTTCTC
+
AAA@AAAA1FFFGCGD3FFFF1GBE00A00BB1BFEEGGGCHHGHGGGCAEFEHFGHHHG/ECEF/FGGGE0FCGGGGCFFEHEHF/<B@/<<CFC1F1<GG/<?F?<?GA/FG-><.0>GG1BFHH0G<..<CGGAFFCGHGFC0CBFFFFB.9;C--;AFGF--;@-FF/9FBFF/BFF;//;FBB/;/F/@BBF-9F-//--//;//BFFF/;F9--;:--9FFFF/--/---/;/;B9/;/FA;///
@M05620:37:000000000-D9766:1:1101:14666:7015 1:N:0:80
AGTGCCAGCTCTCAATCGCACAGGGGACCCAGGGCCTGGCCCCTCCATCCAGAAAACCTATGACCTCACCCGCTACCTGGAGCACCAACTCCGCAGCGTAGGAGTTGGGGAGGAGTGAGGAGTTGGGGAAAGACAGTCCTAACCGTGGAGGGTTCTGGTAAATGATGGGGTGAGGAGGGGCTCTTTGGCTCCCACCAGTCCCCCTGTCTGGTCTATCTCCTGCCCTTAGATCGGAAGAGCACACGTCTGAA
+
BABCCFFFCFFFGGGGGFGGGGHHGGGGGGHHGGGGGGHHHHGHGGHHHHHHHHFHHGHHHHHHHHHHHHHGGGGGHHHHHHHHHHHHGHHHGGGGGGGGGD3?GGHHGGGGGDGHHFDGCDGGGFDFGDHFHH0GHHHH1<FHGGHG.CDGEHHHHHGG00<GHHHHGG;A.CFGEDAACBFGFGGGGGGFFFFFFFFFFFFFFFFFFFFFFFBFFFFFFFFFFFFFFFFFFD?EAAAFBFFFDAEFFF/
@M05620:37:000000000-D9766:1:1101:5962:7020 1:N:0:80
GAGGCTGCTTTGGAAGAAACTCATAGATTACTGCAACAGTTCCCCCTGGACCTGGAAAAGTTTCTTGCCTTGCTTACCGAAGCTGAAACAACTGCCAATGTTCCACTATACTATCCGCGAGGAAAGACTCCTATAAGAGTCCAAGAGAGAAAAAAATCTTATAAAACAAAGGCAAGTAAACCAGGCACATCCTCCCTAGAACTCTTTTGGAGCCAATTTTACAATCATCAGAACATTTAAACTTAACTGAC
+
A3AB>>FBCBB4G45BFGCGGGHHHFGHHHBBFG4FFHFGHDDBB2AACGBBGGEF332BFGHDFHHBABFBBDG5B3BBEG0BG33BBB1FGHHFHHHG4BGHH343DBDD@4BB?//><<<B?03B3BBDDGDD?B2322?@20@C//2<<C//0?@1<<1<1<1.>0<<.0.<0==00/.<...</0;/0:/./0/:0<:=0:<;;-9:9;9;000000;0000;00:9;/;;;C00000;0;;00;0
@M05620:37:000000000-D9766:1:1101:25942:7021 1:N:0:80
GAGGCTGCTTTGGAAGAACCTCATAGATTACTGCAACAGTTCCCCCTGGACCTGGAAAAGTTTCTTGCCTGGCTTACAGAAGCTGAAACACCTGCCAATGCTACAGGATGCTACCCGTAAGGAAAGGCTCCTAGAAGACTCCAAGGGAGTAAAAGAGCTGATGAAACAATGGCAAGTAAGTCAGGCATTTCCGCTTTAGCACTCTTGTGGATCCAATTGAACAATTCTCAGCATTTGTACTTGTAACTGAC
+
A1AAA?FAFFDFFGGG1B11BFGGHFFGG11FFB1AFGGFGHHHHGG/F0FGGHHBBGFFHHHHHHHHHHHHHFHHHHHHHHGFGHHHH00BCEGCGEHHHGDGEF0FGGHHFHBBE/>AFGH0FFFGHHGHGB1DH1BBGHF1BCCCE/CGFDGGGE1FDFGBGHHBGGDFHHHFD1G=FGHHGHHFGHHHGEGCE0DHGHEGHBDGCC00GGEFHG0;GHGHGHG0;C0CFFGF0FFGGFFFFGGGFCB
@M05620:37:000000000-D9766:1:1101:15485:7038 1:N:0:80
ACCACACCTTCTACAATGAGCTGCGTGTGGCTCCCGAGGAGCACCCCGTGCTGCTGACCGAGGCCCCCCTGAACCCCAAGGCCAACCGCGAGAAGATGCCCAGGTGAGTGGCCCGCTACCTCTTCTGGTGGCCGCCTCCCTCCTTCCTGGCCCCCCGGCGTTGTGCCCCTTCTCCCTGGCTGTCAGTTCTGCCGTCTTTCGTAGGACTCTCTTCTCTGTCCTGCGTCTCCCTTGGTACTCTGCAGGTTCTT
+
BBBBBBBABFCFGGGGGGABGFHFGEFAA2FBGFGE2E22AHHHHGGAEEFFBGGFEHHA>ECGGCGGGEFFGFGGGGGHGGHHHGEEFG<BCFCF2F2222//<1<FD?C/F/-A---01<00G<0D=/.C.-;-.C:C:/C/0F/0;/...-;-BB-----.;//;.9..////.;E.9.;B//9//:B/B-.-:A//..;9.//;9B//B//;/;//:BB/-99AB//./.99BB//////9.9;FF/
@M05620:37:000000000-D9766:1:1101:13934:7049 1:N:0:80
ACCACACCTTCTACAATGAGCTGCGTGTGGCTCCCGAGGAGCACCCCGTGCTGCTGACCGAGGCCCCCCTGAACCCCAAGGCCAACCGCGAGAAGACGAAGTGAGTGGCGCGCTCCCTCTTCTGGTGTCCTCCTCCCTCCTCCCTGTCCTCCCGGCGCTGCGCCCTTTCTCTCTTGTTCTCTCTTCTGCCGTTTTCCGTAGGACTCTCTTCTCTGCCCTGACTCTCCTTTGGTACTCTGCCGGTTCTCGCT
+
DDDDDCCDFFFFGGGGGGGGGGHHGGGEHGHHHGGGGGGGGHHHHGGGGGGGHHHHHHHGGGGGGGGGGGGHHHHGGDEHGHHHGGGGGGGGCFH22/<///1??=1?F-.AC-CEE<</<DG00=/.0000//;:C/:C///;/00;CFB9C.-A-A-;DAF.9-/0;0009000;00;0F00;BF000-99/:00.:...9;:/900BFFFF0F0EFF//000;/B0;B/.00:990:0---.:;0..:
@M05620:37:000000000-D9766:1:1101:13928:7065 1:N:0:80
ACCACACCTTCTACAATGAGCTGCGTGTGGCTCCCGAGGAGCACCCCGTGCTGCTGACCGAGGCCCCCCTGAACCCCAAGGCCAACCGCGAGAAGACCAGGTGAGTGGCCCGCTCCCTCTTCTGGTGGCCGCCTCCCTCCTTCCTGGCCTCCCGGCGCTGCGCCCTTTCTCACTGGTTCTCTCTTCTGCCGTTTTCCGTAGGACTCTCTTCTCTGACCTGCGTCTCCTTTGGAACTCTGCCGGTTCTCGAT
+
CCCCCCCCFFFFGGGGGGGGGGHHGGGBCEHHHGGGFGFGGHHHHGGGGFGGGHHHHHGFEECGGGGGGGGHHHHGGGGHGHHHHGGGGGGGGGH2==2?/2???FFF/C/CDC-><GHFHHHGFHHDHFDGG?GHGHHGHBHFGF/AFFFG?E9@FABCF;>DFFFFFFB0:09BFFFFBFFFFFFBFF@999EBBDB.A.FFBFFFFFFFFFF00:::.:DFDBFBB00/090900;B0;9-9.F0;99
@M05620:37:000000000-D9766:1:1101:15572:7074 1:N:0:80
AGTGCCAGCTCTCAATCGCATAGGGGACCCAGGGCCTGGCCCCTCCATCCAGAAAACCTATGACCTCACCCGCTACCTGGAGCACCAACTCCGCAGCGTAGGAGTTGGGGAGGAGTGAGGCGTTGGGGAAAGACCGTCCTCCCCGTGGCGGGTTCTGGTACCTGATGGGGTGCGGAGGGGCTCTTTGGCTCCCACCAGTCCCCCTGTCTGGTCTCTCTCCTGCCCTTAGATCGGAAGAGCCCACGTCTGAA
+
AA>AAFFFBFFFGGGGGFGGAAFFA?EEGGHHFDFEFFEHGGGHEGHHHHHHHHHHHGHHHGHHHGHGHHHGGEEEHHHHGHHHHGFHGHHHGGGGGGEEGGFHHGHHGGFDG/?GHHDH/<ECGHGGF<FG0F0CGGGGF<EGGGGG-@DGBGGGGGFGBBCGGGGFFFDB.9-;BBBBBBFFFFFFFFFFF.AFFFFFFFFFBFFFFFFFFF/BFFFFFFFFFFFBFFFFFF.AD?FF.EEFBFFFFFF
@M05620:37:000000000-D9766:1:1101:18323:7078 1:N:0:80
AGTGCCAGCTCTCCATCGCACAGGGGACCCAGGCCTCTGCGAGTCCCGTCGGACTGACGAGTTGCGCAAAGACACCCCTGACCCCCGAGGGTGCTGGTAACAGATGGGGTGCGGCGGGTCTCTTTGGCTCCCCCCCGTCCCCCTGTCTGGTCTATCTCCTGCCCTTAGATCGTCAGAGCCCCCGTCTGCCCTCCAGTCACCTGAAGCTATCTCGTCTGCCGTCTTTTGCTTGACTAAAACCCCAGTTTCTA
+
>A>>>FF11FFFG1FEFFFAE?GCG00AAA0BABFHHHHBE//A01BAAAAE/AEFG1?/>>?1@>/>>/FGGG0??/??>BF0?////><?/?FDGFGH11?0?GCGACCFC@<CC?;=FGGGFFGFG0;CEBGG?AFF?EF@E9FFFFBFF/9FB9/99/-;BB//9BFA--;-9FFF?B=>BFFFF/-BE-9BFFBFFFBB9/BFBFFFFAEFEE/B-:--9///B9B/9//;;///---:-///;;;
@M05620:37:000000000-D9766:1:1101:18279:7114 1:N:0:80
ACCACACCTTCTACAATGAGCTGCGTGTGGCTCCCGAGGAGCACCCCGTGCTGCTGACCGAGGCCCCCCTGAACCCCAAGGCCAACCGCGAGAAGATGACCCGCTCCCTCTTCTGGTGTCCGCCTCCCTCCTTCCTGGCCTCCCGGAGCTGCGCCCTTTCTCCCTGGTTCTCTCTTCTGCCGTTTTCCGTCGGCCTCTCTTCTCTGACCTGAGTCTCCTTTGGAACTCTGCCGGTTCTAGCTCGGACGCGC
+
BBCCCCCCFFFFGGGGGGGGGGHHGEGB4EGGHGGFDGAAAGFHHGGGEFGGEHGHHHGEFCCGGGGGGFGHFHHGGGGHGHHHHGGGGG>CDGHFHHHHHHG@C/?FGFGHHHGEHHCGH.CGGGEEH<EGHHHHFHHHHHHGGGCCGGGGGGGGGGGGGG;CFGGGGGFFFFFFFFFFFFFFFFF;AFF9D-DFFFFFFFFFFFFFFFFFFFFFFFFFFFF90BFFFFF0@F@DFFFFEFFFF.:C-@C
@M05620:37:000000000-D9766:1:1101:20711:7131 1:N:0:80
GAGGCTGCTTTGGAAGAAACTCAGAAATCAGTGACACAAGATCGGCAGACCACATATCCGTACTCTGCCTAGCGTCCAGAAGCTGCAACCACTCCCCCTGCTACAGGCTGCTCCCCGTACTCACCGGCTCCTCGCCGCCTCCCCGGACGTCCCAGCGCTGCTGCAACCATGGCCCGTACGTCCGGCCTTTCCGCTTTAGCACTCTTGTGGCACCCCTTGACCCCTTCTCAGCATTTGCACTTGTACGTGAC
+
A?ABBBFBFFFFGGGGGGEGG4ABB5B5DB4DDFHHFF2A23B22A2A2BFE113B5D5AB111ADB3B353B0B1E?BDHEC3B33F3B?B33B1?1EFCF43?33/00?33B?/EFG/?3B2BE@@@?<2@D/@@/</>...AC--<....CGA-:C@:CG0FFB9AF0BAF.:9A9@;;.A9@-9FFF/A;D.9FBBFFFBFFFF/A..9.:9AAF99/..;;FFFFFFFFFBB/9;FFF9//.;9..
@M05620:37:000000000-D9766:1:1101:16811:7158 1:N:0:80
AGTGCCAGCTCTCAATCGCACAGGGGACCCAGGGCCTGGCCCCTCCATCCAGAAAACCTATGACCTCACCCGCTACCTGGAGCACCAACTCCGCAGCTTGGCTGGGATCTGGGCGTTGTGTCGGCGTGCGGAGTTGGGACCCGCCCGTCCTCCCCGTGGAGGGTTCTGGTACCTTATGGGGTGCGGCGGGGCTCTTTGGCTCCCACCAGTCCCCCTGTCTTGTCTCTCTCCTGCCCCTAGCTCGGCCGCGC
+
ABAAAFFFBFFFGGGGGGGGGGHCGGGGGGHHAFFEGGHHGHGHGGHHHGHHHHHHHGHHHHHHHHHHHHHGGEEFHHHHCGHHHHF1EFHHFGGGGHHHGHHGGGHFGHHGH/B@C@?/<@/>CFD?/>@CC<CFHG..<CC-:;-;:;ECF.CB9E-.;CGAFFFG09C9B0090;F.DFD.;B-@;--@=AFFBFFFFBE9:;.AFFFFFFFFEFFF/;;;BBFF/BFFF9.9..../BB?A..9-9;
@M05620:37:000000000-D9766:1:1101:15021:7165 1:N:0:80
AGTGCCAGCTCTCAATCGCACAGGGGACCCAGGACTCTGGGAGGTGGGTCGGACTGAGGAGTTGGGAAAAGACAGCCCTGACCGTGGAGGGCTCTGGTAAATGATGGGGTGAGGTGGGGCTCTTTGGCTCCCACCCGTCCTCCTGTCTGGTCTATCTCCTGCCCTTAGATCGGAAGAGCCCCCGCCTGTGCTCCAGTCACCTGAAGCTATGTCGCATGCCGTCTTCTGCTTGAACAAAAACCATCCCGTCA
+
1>>AADD@1CCFBGGFGGG1A0FGEAEEEE0BFFHBGFD1B0///AAA/AAAA//>F1?1BB>@1//1/00?F0G//E00B0B//?>EGEC/FG0FF112BBFGGF1F?///FA0F///?<GH111<1?1<<0<C.C<CF.0/<<<CGDB0<0D00;00:::.;G//;GHFGA..9CA/...;A-;EE000;B//;B/BF///;BB//////9:----//-A@--B/B/9//-:/9B---9--9;-;-9A-
@M05620:37:000000000-D9766:1:1101:21774:7169 1:N:0:80
AGTGCCAGCTCTCAATCGCACAGGGGACCCAGGGCCTGGCCCCTCCATCCAGAAAACCTATGACCTCACCCGCTACCTGGAGCACCAACTCCGCAGCGTAGGAGTTGGGGAGGCGTGAGGCGTTGGGGAAAGCCCGTCCTCCCCGTGGCGGGTTCTGGTACCTGATGGGGTGCGGAGGGGCTCTTTGGCTCCCACCAGTCCCCCTGTCTGGTCTCTCTCCTGCCCTTAGATCGGCAGAGCCCACGTCTGAA
+
ABABBFFFCFFFGGGGGGGCGGHFGGGGGGHHFEGGGGHHHHGHGGHHHGHHHHHHHGHHHHHHHHHHHHHGGEFGHFHHFGHHHHHHGHHHEGGGEG?EGGGHHHHHGGGGG/CGGG/F/@GGGHGG<<CG/<GGGGGGF:EGGGGG@BDGDGGFFFFFFFFFFFFFFFAD.;-@DFFFFFFFFFFFFFFFF9FFFFFFFFFFFFFFFFFFFFFFFFFFFFFFFFFFFFFFFF-@BE?F?EFFFEFFFFF
@M05620:37:000000000-D9766:1:1101:23873:7169 1:N:0:80
ACTGCCACTTCTCAATCGACCCGTGGATTCCTGCCCCGGCTCCCCCCGCCCGTCTAACCGTGTCCTCCCTGGCTCCCAGGAGCACCAACTACTCCCCTTGCTACGGGCTTCTACCCGTAAGGAACGTCTCCTAGCCGCCTCTGCGGGAGTGACAGGGCTGATGAAACAATGGCAAGTAAGTCAGGCATTTCCGCTTTAGCACTCTTGTGGATCCCCCTGAACCATTCTCAGCATTTGTACTTGTAACTGAC
+
>1>>AB1@BDBFBFGAFFFEEAE0AAAEBGDGHCHHFAE//EFEEG/A/>E/>/0B2F0>E/0BBF@FFE1GGG1?F>G>GGH?0?FHE0BG11<<?0FG<1>>/?////?G2>1?EAC/01<<<E.>0<FG1110<<<../0<:@?-;;.00;B.:9;..0;0;CF/99;9//990CB0000;-/-/FFF/AAB9-9//B/9///9/9A///----9--9/--;BFBFFBFF/BF/9/;B///;/9B/9/
@M05620:37:000000000-D9766:1:1101:15177:7193 1:N:0:80
ACCACACTTCTACAATGCGCTGCGTGTGGCTCCCGCGGCGCACCCCGTTCTGCTTACCGAGGCCCCCCTGAACCCCAAGGCCAACCGCGCGAAGATGAACCCAGGTGAGTGGCCCGCTACCTCTTCTGGTGGCCGCCTCCCTCCTTCCTGGCCTCCCGGAGCTGCGCCCTTTCTCACTGGTTCTCTCTTCTGCCGTTTTCCGTAGGACTCTCTTCTCTGACCTGAGTCTCCTTTGGAACTCTGCAGGTTCT
+
AAAAAAAFFF@BFBGFG1AA0A0ABEFHCGGGGGE/EF/A>>EGGG>BBGFHHBBBGGGGGGGGGGGG<?BFGHGGACFFGGHHGGGCC/>-A-<FG1>DGGGHGHHFHHHGGHHGGGGGHGGGGGGGGGGGGGGGGGGGGGGGFFFFFFFFFFFFFF@?@@FFF@@F@@FFFFFFFFFFFFFFFFFFFFFFFF@FFFFFFFFFFFFFFFFFFFFFFFFFFFFF/;FFFFFFFFFFFFFFFFFFFFFFFFF
@M05620:37:000000000-D9766:1:1101:14550:7198 1:N:0:80
ACCACACCTTCTACAATGAGCTGCGTGTGGCTCCCGAGGAGCACCCCGTGCTGCTGACCGAGGCCCCCCTGAACCCCAAGGCCAACCGCGAGAAGATGCCCAGGCGAGTGGCCCGCTACCTCTTCTGGTGGCCGCCTCCCTCCTTCCTGGCCTCCCGGCGCTGCGCCCTTTCTCACTGGTTATCTCTTCTGCCGTTTTCCGTAGGACTCTCTTCTCTGACCTGAGTCTCCTTTGGAACTCTGCAGGTTCTA
+
AAA1AAAAFFFFGGGF3GFAG1GFE00BA0FG1FF0EGGEGHHHHGGGFEFGGHGCHHHG/F?EGAEGGGGBH>GGGGCH/FGHHGE/CG?/<CBC1?BFHFFG///>->.FHH?GG?CHH0<DGF0<</CCGGGGGCA.;/;FBFG0;/.A0C.C??9@@--A-@F--;//B//B/B-F//;FFFFFBFFFF@AFFFFBF9--;/B9FB/99BBFFFFFFFEBBFFFFFFFFFFFFFFFFFFFFFFFFF/
@M05620:37:000000000-D9766:1:1101:20515:7208 1:N:0:80
AGTGCCAGCTCTCAATCGCACAGGGGACCCAGGGCCTGGCCCCTCCATCCAGAAAACCTATGACCTCACCCGCTACCTGGAGCACCAACTCCGCAGCTTGGCTGGGACCTATGTGAGTATCCAGCGTAGGAATCTGGGAGTTGGGGAGGAGTGAGGAGTTGGGGAAAGACAGTCCTAACCGTGGAGGGTTCTGGTAAATGATGGGGTGAGGAGGGGCTCTTTGGCTCCCACCAGTCCCCCTGTCTGGTCTA
+
BBABCFFFCFFFGGGGGGGGGGHGGGGGGGGHFGFGGGHHHHGEGGHHHHHHHHFHHGHHHHHHHHHHHFHGGGGGHFGHHHHHHHHHGHHFFGGGGHHGEHHGGGGHGHHGGGHHFHHHFHHHHGGGGGHHHHHHHHGFGGHHGGGCGGGGHHGGHGHHHHGGGGHHGFCGHHHHHFHHGGADAEGGFGGGGGFGGGGGGGGGGGFBAAFFFFFFFFFFFFFFEFFF?BFFFFFFFFFFFFFFFFFFFF/
@M05620:37:000000000-D9766:1:1101:16313:7220 1:N:0:80
AGTGCCTGCTCTCAATCGCACAGGGGACCCAGGGCCTGGCCCCTCCATCCAGAAAACCTATGACCTCACCCGCTACCTGGAGCACCAACTCCGCAGCTTGGCTGGGACCTATGTGAGTATCCAGCGTAGGAATCTGGGAGTTGGGGAGGAGTGAGGAGTTGGGGAAAGACAGTCCTAACCGTGGAGGGTTCTGGTAAATGATGGGGTGAGGAGGGGCTCTTTGGCTCCCACCAGTCCCCCTGTCTGGTCTA
+
BCBBBFBBCFFFGGGGGGGGGGHHGGGGGGHHGGGGGGHHHHGHGGHHHHHHHHHHHGHHHHHHHHHHHHHGGGGGHHHHGGHHHHHHGHHHGGGGGHHHGHHGGGHHGHHHHHHHHHHHHHHHHGGGGGHHHHHHHHHGGHHHGGGGGGEHHHHHHGHHHHGGGGHHHHHHHHHHHHHHGGGGGGGGEGFGGGFGGGGGGGGGGGFFFFFFFFFFFFFFFFFFFFFFFFFFFFFFFFFFFFFFFFFFFFF
@M05620:37:000000000-D9766:1:1101:20526:7252 1:N:0:80
ACCACACCTTCTACAATGAGCTGCGTGTGGCTCCCGAGGAGCACCCCGTGCTGCTGACCGAGGCCCCCCTGAACCCCAAGGCCAACCGCGAGAAGATGCCCAGGTGAGTGGCCCGCTACCTCTTCTGGTGGCCGCCTCCCTCCTTCCTGGCCTCCCGGAGCTGCGCCCTTTCTCACTGGTTCTCTCTTCTGCCGTTTTCCGTAGGACTCTCTTCTCTGACCTGAGTCTCCTTTGGAACTCTGCAGGTTCTA
+
AAAAA1>AFFFF3FG13AFGFBEGEEFGC0FHFGF00AE/BFAGHGGGA/EA1ACGHHHGEG?EFGGGGGGFCGHGGGEGFFHH<FEEGGGGG?C1GFGHHHGGBFGHHHGGHHGGGGGHHHGGHHDGHHGHHCCGGGHGHHGHGGGGGEFFGGFGBAGGGGGGGGF@?FFFFFFFFFBFFFFFFFFFFFFFF@BBFFFF?FFFFFFFFFFFFFFFFFFFFFFFFFFFFFFFFFFFFFFFFFFFFFFFFFF
@M05620:37:000000000-D9766:1:1101:20987:7252 1:N:0:80
GAGGCTGCTTTGGAAGAAACTCATAGATTACTGCAACAGTTCCCCCTGGACCTGGAAAAGTTTCTTGCCTGGCTTACAGAAGCTGAAACAACTGCCAATGCTACAGGATGCTACCCGTAAGGAAAGGCTCCTAGAAGACTCCAAGGGAGTAAAAGAGCTGATGAAACAATGGCAAGTAAGTCAGGCATTTCCGCTTTAGCACTCTTGTGGATCCAATTGAACAATTCTCAGCATTTGTACTTGTAACTGAC
+
A@BBBAFBFFDFFGGGGGGGFGGHHHHHHHHHHGHHFFHDGHHFHGGGHGHCFGGHHHHGGGHHFHDGGHHHHHGGHHGGHHHBCGHHHHHHHHHFHCHHCFFGGGHHHFGHGFGHGGGEFFGHHH?GGGGHHBGHGHHGF2FGHGGHGG2GHHBFHHHGHHGGHHHGHGFGHHGF?GHFFG1FGHA<GHHBEFGDEFHGHHHHHHGHHGFCGHHHEHFGCCGHHHHHHHGGGFGFFFGGGGGFFFGGGGB
@M05620:37:000000000-D9766:1:1101:15342:7252 1:N:0:80
ACCACACCTTCTACAATGAGCTGCGTGTGGCTCCCGAGGAGCACCCCGTGCTGCTGACCGAGGCCCCCCTGAACCCCAAGGCCAACCGCGAGAAGATGCCCAGGTGAGTGGCCCGCTACCTCTTCTGGTGGCCGCCTCCCTCCTTCCTGGCCTCCCGGCGCTGCGCCCTTTCTCACTGGTTCTCTCTTCTCCCGTTTTCCGTAGGACTCTCTTCTCTGACCTGCGTCTCCTTTGGAACTCTGCAGGTTCTA
+
AA>A3AABFFFFGG5FFGDFGGGHCBEAFEA2F2FBEEEE2CFFHEEEAEGEGFHHGHHGGEGEGGGGGGGHFHHGGGGHGHHEH/EECC?DC?HHEFHHHGA/<F1FDDFGEHGGGCGHFDGHHHHHGHFHHGGGDDHEHHGGGFGGGGGGGGGGGB?B-BBFBBFBBFFFFFFFFFFFF/;FFFFFFFFFFD;FFFFFFF9A9/;BFFFFFFEFFF/BFFF.-.;.;FFFF/FBBFBBFFFFFFFF//9
@M05620:37:000000000-D9766:1:1101:26882:7266 1:N:0:80
GAGGCTGCTTTGGAAGAAAATCATAGATTACTGCAACAGTTCCCCCTGGACCTGGAAAAGTTTCTTGCCTGGCTTACAGAAGCTGAAACAACTGCCAATGCCCTTGACGAATGATAACCGAGCGTACAGGTCACACGCCAACTCACGAAGAAACACTGCGAAACTGACAGTCTTACCCGTCGGACCGGCTTTTACGTTATAGCATTCTGGTGGCTCAATTTGCACCCTCCAGAGCACTTGTACGTGTCACT
+
11A1AAFA1FDFGFGGAFG1BBBFGHF331F3DEHB1BGB2FG1GGCF/CABABAB1B0ABADFDFEFH11AFGEGH1BFBGHGHF@1B0?F1BF0F1FG1@01001B>//?F122BBF////<////20111111//////@1@1///</0000011??<---1><F11000000//<..-------9--::F0:/9/;0C0;0;;900;;.:99C//;//B/;F-:9A-/9-;/-/;9FE/-99/9;/;
@M05620:37:000000000-D9766:1:1101:4375:7273 1:N:0:80
GAGGCTGCTTTGGACGAAACTCCTAGATTACTGCAACAGTTCCCCCTGGACCTGGAAAAGTTTCTTGCCTGGCTTACAGAAGCTGAAACAACTGCCAATGCTCCAGGATGCTACCCGCAAGGAAAGCCTCCTATAAGACTCCAAGGGAGTAAAAGAGCTGATGAAACAATGGCAAGGAAGTCAGGCATTTCCGCTTTAGAACTCTTGTGGATCCAATTGAACAATTCTCAGCATTTGTACTTGTAACTGAC
+
A?ABAAFAFFFFGC4AEEGEFG4FFABG6BFGHHB3F2BGGEFFGGGGGFGHHHHH3AAGHHHHGGFDBGFFAGFBB5BDGG@BF33B3BGHHHHGFGGH3BFGBB3?F3BBG3BGE/>EEFFHCF3B3FGHF2BG?11B11BFFAD?A/<FGDF<0<FF1<1G1D1?<1<1<G>F.<F>11DGFBC0<DG0A.<;.=C00<=CCGC;:.C0<CCFFB09C0;FGFFF00;9F00C09;0F0BCC0CF9B:
@M05620:37:000000000-D9766:1:1101:10803:7277 1:N:0:80
GAGGCTGCTTTGGAAGAAACTCATAGATTACTGCAACAGTTCCCCCTGGACCTGGACAAGTTTCTTGCCTGGCTTACAGAAGCTGAAACAACTGCCAATGCTCCAGGATACTACCCGTAAGGAAAGGCTCCTAGCAGCCTCCAAGGGAGTAAAAGAGCTGATGAAACAACGGCAAGAAAGTCAGGCATTTCAGATTTAGCACTCATGTGGATCCAATTCAACACTTCTCAGCATTTGTACTTGTACCTGAC
+
11>AA1CA@D3D1FGGGFEG1C1GFFHDGGDGGFHFB0F1AFG1GGGFAEGFCFAG0GAFHFFHEHA1G11BGHAGH1BBGGH11BGHHH/FGFHC1BGHBB1@110?F1BDG1B>>EEEA1GGHH0?10?GH11<B0/00/<BBFC?E?0GGDG/00@C@11@?F?0<///<@->0>F<1>1=C/.0<DG0D0D<0=D==DCB/0;;C:C::;:C000;:0;.CFF9CGBFF0;;0;90;CBB;00;FB/
@M05620:37:000000000-D9766:1:1101:17389:7283 1:N:0:80
AGTGCCAGCTCTCAATCGCACAGGGGACCCAGGCCTGGGCCCCCCCTCCCGCAAAACTCTGACCCTACCCGCCTCCCGGAGCACCCAACACGCAGCTTTGCTTGGATCTGGGCGTTGGGGCAGGGTTCGGAGTTGGGGACCGCCCGTCCTACCCGGGGCGGGTTCTGGGCACTGATAGGGAGGGGGGGGGCTCTTTGGATCCCACCAGTTCCACTGTCTGGACTCTCTCCTTCCCTTATCTCGGACGCGCA
+
1>>AADDFAFCDFGGDFFGEAEEAFE0A0B0BFCF1/A/A/E/AE////>//>>/0B111111B000BFG/////?/>E////0<?F///?/////0<1F1?1?E1?C111<///>-0-<.-.--/..-:CC./;/-@CC.--9---...009.;--9--;-9-;///-;9-99/9/;FA/;-----;9@---;B9F/://;-/---;;/;B/;BF//////-;/BF/:F//9/-///////;-:-9----
@M05620:37:000000000-D9766:1:1101:25801:7304 1:N:0:80
ACCACACCTTCTACAATGAGCTGCGTGGGGCTCCCGAGGAGCACCCCGTGCTGCTGACCGAGGCCCCCCTGAACCCCAAGGCCAACCGCGAGAAGATGCCCAGGCGAGTGGCCCGCTACCTCTTCTGGCGGCCGCCTCCCTCCTTCCTGGCCTCCCGGAGATGCGCCCTTTCTCACTGGTTCTCTCTTCTGACGTTTTCCGTAGGACTCTCTTCTCTGACCTGAGTCTCCTTTGGAACTCTGCAGGTTCTA
+
3A3AAAABFFFFGGGFBGGGGGFHGEF2AAEGHGGFDEE?EHEHCEEEAEGGHEGHF?GG@FGE?E?>EGGGHHHGGGGHGHHGFGGGGCGGG?GFH1<GHHH///><CGAFGGGGGCGGHHHHHGHB0;DGGGG@FGGGGGGG/9FFFFFFFFFEF----9FFBFFBBFFFFFFFFFEFFFFFFFFF/BF/:A9;9AFFF9;A?/BFF/;BBFFFFFFFF/./B;FFFFBFFF//FFBFFFFFFF9FFBB
@M05620:37:000000000-D9766:1:1101:19676:7335 1:N:0:80
GAGGCTGCTTTGGAAGAAACTCATAGATTACTGCAACAGTTCCCCCTGGACCTGGAAAAGTTTCTTGCCTGGCTTACAGAAGCTGAAACAACTGCCAATGCTACAGGATGCTACCCGTAAGGAAAGGCTCCTAGAAGACTCCAAGGGAGTAAAAGAGCTGATGAAACAATGGCAAGTAAGTCAGGCATTTCCGCTTTAGCACTCTTGTGGATCCAATTGAACAATTCTCAGCATTTGTACTTGTAACTGAC
+
>>AABAFAFFFFGGGGAFGGGGGHGGHHHHHHHHFGGGGDFHHHHGGGGGHFHHHHGGAFFHHHGHHHHHHHHHHHHHHHHHHFHHHHHHHHHHHHHHHHHGHHHHHHHHHHFHHHGGGGHGHHHHGHHHGHHH3FHEGHHHF1GGGHGGHHHHHGHHHHHHHHHHHHHFHHHHHF?GHHHHFHHHHHHHHHGGGGGHHGHHHHHHHHHGHHHHHHGHHHHHHHHHHHFFFFFFGGFFFGGGGGGGGGGGB
@M05620:37:000000000-D9766:1:1101:9821:7338 1:N:0:80
AGTGCCAGCTCTCAATCGCACAGGGGACCCAGGGCCTGGCGCCTCCATCCAGAAAACCTATGACCTCACCCGCTACCTGGAGCACCAACTCCGCAGCTTGGCTGGGACCTATGTGAGTATCCAGCGTAGGAATCTGGGAGTTGGGGAGGAGTGAGGAGTTGGGGAAAGACAGTCCTAACCGTGGAGGGTTCTGGTAAATGATGGGGTGAGGAGGGGCTCTTTGGCTCCCACCAGTCCCCCTGTCTGGTCTA
+
>A>AAFFFCFFFGGGGGGGGGGHHGGGGGGHHFGGGGGHGGGGGGHHHHHHHEFHHHGHHHHHHHHHHHHHGGEEGHHHHFFGGHHHGGHHHGGGGGHHHGHHGGGHHGHHHHHGHHHHHHHHHHGGGGGGHHHHHHHHGGGHHGGGGGFGHHGHHHGHHHHGGGGHHHHHHHHHHHGGGGGEFEFGGCFGGGGGBBFGGGGGGFFFFFFFFFFFFFDFFFFFFFFFFFFFFFFFFFFFBFFFFFFFFBFF
@M05620:37:000000000-D9766:1:1101:25523:7344 1:N:0:80
AGTGCCAGCTCTCAATCGCACAGGGGACCCAGGGCCTGGCCCCTCCATCCAGAAAACCTATGACCTCACCCGCTACCTGGAGCACCAACTCCGCAGCTTGGCTGGGATCTGGGAGTTGGGGAGGAGTGAGGAGTTGGGGAAAGCCCGTCCTACACGTGGAGGGTTATGGTAAATGATGGGGTGAGGAGGGGCTCTTTGGCTCCCACCAGTCACCCTGTCTGGTCTATCTCCTGCCCTTAGATCGGAACAGC
+
ABBBBFFFBFFFGFGGGAFFEFGHEAEGGGHHGGGGGFHHHHGHGGHHHHHHHHHHHGHHHFGHHHHHHHHGGGGGHHGBFGG?FHFHGGHHGG/EGGHHGFH/EGHGFHBGF0//B3BCF/<B/C?0110?CFHHHG->.<F0F.-<E.C=0/C<.;AAGGGA..0C:0;90;FF09:EGCA.CF9CGC-B>FB//;F/B9E.B9.;F///;;..;/;FFFBFF/BFF/FFFFFFFFFB/BFFBA.99B:
@M05620:37:000000000-D9766:1:1101:14673:7347 1:N:0:80
ACCACACCTTCTACAATGAGCTGCGTGTGGCTCCCGAGGAGCACCCCGTGCTGCTGACCGAGGCCCCCCTGAACCCCAAGGCCAACCGCGAGAAGATGACCCGCTCCCTCTTCTGGTGGCCGCCTCCCTCCTTCCTGGCCTCCCGGAGCTGCGCCCTTTCTCACTGGTTCTCTCTTCTGCCGTTTTCCGTAGGCCTCTCTTCTCTGACCTGAGTCTCCTTTGGAACTCTGCAGGTTCTAGATCGGAAGAGC
+
AA1AA?1AFFB@BGG1ABGGDFGFEFGGH0GHGGFAEEG?EHHHHGAEA/ECG1BGHGGGGGGGEF/EGGGHHHAEGGGEFHH<<FEEG@BCCAGHB1FGFHGC@/CFHBGGHHBBFGCHF-ACCAEGHHGHHGCGB/:CGHHGC??AGGGG-AB??BFGGG0BFFF/B/BFFFFFFFFEF@ABFFFF?B-AA/;BAFFFFFFFFEFFFFFB-FFFBBFFFB9/9BFFFFFFFFAFFFFF/9BAB--;-AF
@M05620:37:000000000-D9766:1:1101:23095:7349 1:N:0:80
ACCACACCTTCTACAATGAGCTGCGTGTGGCTCCCGAGGAGCACCCCGTGCTGCTGACCGAGGCCCCCCTGAACCCCAAGGCCAACCGCGAGAAGCCCAGGCGAGTGGCCCGCTCCCTCTTCTGGTGGCCGCCTCCCTCCTTCCTGGCCTCCCGGCGCTGCGCCCTTTCTCCCTGGTTCTCTCTTCTGCCGTTTTCCGTCGGACTCTCTTCTCTGCCCTGCGTCTCCTTTGGAACTCTGCCGGTTCTCGAT
+
CCCDDCDDFFFFGGGGGGGGGGHHGGGEFGHHHGGGGGGGGHHHHGGGGGGGHHGHHGHGGGGGGGGGGGGHHHHGGGGHGHHHHGGGGGGGGGHHH/??C/>>ADHGFFG@DCDGGHHFGHHGHGHGGCDGGGGGGFGGGFGGGB:AFGGGGGAFFFFFFF@DFAFFFFF0BF0.BFFFFFFBFFFFFFD9.BEFBD<.<;DFFF0BFFFFFBFFFEFF.@DFFFFFFFF/:0<FF00<BBAFFEB<AFB
@M05620:37:000000000-D9766:1:1101:12947:7362 1:N:0:80
AGTGCCAGCTCTCAATCGCACAGGGGACCCAGGGCCTGGCCCCTCCATCCAGAAAACCTATGACCTCACCCGCTACCTGGAGCACCAACTCCGCAGCTTGGCTGGGACCTATGTGAGTATCCAGCGTAGGAATCTGGGAGTTGGGGAGGAGTGAGGAGTTGGGGAAAGACAGTCCTAACCGTGGAGGGTTCTGGTAAATGATGGGGTGAGGAGGGGCTCTTTGGCTCCCACCAGTCCCCCTGTCTGGTCTA
+
AAABAFFFAFFFGGGGGGGGGGHHGGGGEGHHFEFGEFHHGHGHGGHHHGGHDHHHHGHFHHFHHHHHHHHGGEEGHHHHHHHHHHHHGHHHGGGGGHHHGHHGGGHHGHHHHHHGHDGHHHHHHGGGGGHHHHHHHHHGGHHHGGEDGFEGHGHHHGCHHHGGGFHHHHHHHHFHHHHHGGFFEEGGDFGGGGFFGGGGGGGGGGFFFFFFFFFFFFFFFFFBFFFFFFFFFFFFFFFFFFFFFFFFFFB
@M05620:37:000000000-D9766:1:1101:11639:7362 1:N:0:80
ACCACACCTTCTACAATGAGCTGCGTGTGGCTCCCGAGGAGCACCCCGTGCTGCTGACCGAGGCCCCCCTGAACCCCAAGGCCAACCGCGAGAAGATGAACCCAGGTGCGTGGCCCGCTCCCTCTTCTGGTGGCCGCCTCCCTCCTTCCTGGCCTCCCGGCGCTGCGCCCTTTCTCACTGGTTCTCTCTTCTGCCGTTTTCCGTAGGACTCTCTTCTCTGCCCTGCGTCTCCTTTGGAACTCTGCCGGTTC
+
CCCCCCCCFFFFGGGGGGFGGGHHGEGEHGHHHGGGGGGGGHHHHGGGGGGGHHHHHHHCFGGGGGGGGGGHHHHGGDGHGHHHHGGGGG/CGGHHHHHHHHG?FFHG?CFGGGHHGGGGGGHHHF=GHHHHGHHFGGGGGGGG:CGGGGGGGGGGGEDGGAFFFFFFFFFFFFFFFFFFFFFFFFF;BFFFFFBCADFFFF?F;;DBFFFFFFFFFFFF0F.BFE@ABAFFFFFFFFFFFFFFF0;@DF.
@M05620:37:000000000-D9766:1:1101:16079:7365 1:N:0:80
ACCACACCTTCTACAATGAGCTGCGTGTGGCTCCCGAGGAGCACCCCGTGCTGCTGACCGAGGCCCCCCTGAACCCCAAGGCCAACCGCGAGAAGATGAACCCAGGTGCGTGGCCCGCTCCCTCTTCTGGTGGCCGCCTCCCTCCTTCCTGGCCTCCCGGCGCTGCGCCCTTTCTCACTGGTTCTCTCTTCTGCCGTTTTCCGTAGGACTCTCTTCTCTGCCCTGCGTCTCCTTTGGAACTCTGCCGGTTC
+
AAA>AAAAFFFFGGGGFG1AG1GCFAAA0AFG1FFE0EEECHHHHGGG?EFGFHFCHHFE@FCGGAEGGEE0G1GGGG/G//GHHG/<BCC@@CFB111>FH?/GGGF<CFEGGHFGGG-CEHHHH<DGHHGGHHGC?:AFAFF9CFFBBFBCFFF?9C@A@?@?B?@B;@FFFFFFFFFFFFFFFF/;FFFFFB@BFFFFFFF-ABFFFFFFFFFFB/F/;-B?A>-99BBFFFB/9BFFFFFB/;@-B-
@M05620:37:000000000-D9766:1:1101:14219:7392 1:N:0:80
GAGGCTGCTTTGGAAGAAACTGACAAGCCAGGGACACAAGATCGGAAGAGCACACGTCTGAACTCCAGTCACCTGAAGCTATCTCGTATGCCGTCTCCTGCTTGAAGAAAAACGTAAGTCCCTGCTCCTCGACGCCTCCCCTGGCGTCCCCTCGCTGCTGCCCCCCTGGCCCTTCAGTCCGGCCTTTCCGCTTTAGCACTCTTGTGGCTCCACTTGCCCACTTCTCCGCATTTGTACCTGTTACTGTTCAG
+
>1>>A>CAFFDFGGGG1FFGEAB1B1AFF0A0BFGC0BAB0AFCAEBEC0B1BF0?AB0B12BAF1BA2B11BGF>B11BBFGBG0/B0BBFE?EE0BFGE@1B011>0B00//B00022BF1BGG1FF0?//</<GCHFGBFA0<?A@/F0>@CGG.CCDG.<--:..C.;::/00;CGG-A@CFF909CCBG0999FGFGGBBFF-9F?9-FFFF/;FEFF/:/BAF-999BFFF9//;//;;B9/::/
@M05620:37:000000000-D9766:1:1101:18606:7399 1:N:0:80
ACCACACCTTCTACAATGAGCTGCGTGTGGCTCCCGAGGAGCACCCCGTGCTGCTGACCGAGGCCCCCCTGAACCCCAAGGCCAACCGCGAGAAGATGAACCCAGGTGAGTGGCCCGCTACCTCTTCTGGTGGCCGCCTCCCTCCTTCCTGGCCTCCCGGCGCTGCGCCCTTTCTCACTGGTTCTCTCTTCTGCCGTTTTCCGTAGGACTCTCTTCTCTGACCTGCGTCTCCTTTGGAACTCTGCAGGTTC
+
BCCDCCCCFFFFGGGGGGGGGGHHGGGGHGHHHGGGEGGEGHHHHGGGGGGGHHHHHHHGGGGGGGGGGGGGHHHGGGGHGHHHHGGGGGGGGGHHHHHHHHGGHGHHEHHHGGHHGGGGGHHHHHHHHHHHGHHGGGGGHGHHGGGGGGGGGGGGGGGG-AFFFFFFFFFFFFFFFFFFFFFFFFHFFFHFHFFFAFFFFFFFFFFFFFFFFFFHHFHHFFFFF.@DFFFFFFFFFBFFFFFFFBFFFF0
@M05620:37:000000000-D9766:1:1101:27034:7418 1:N:0:80
AGTGCCAGCTCTCAATCGCACAGGGGACCCAGGGCCTGGCCCCTCCATCCAGAAAACCTATGACCTCACCCGCTACCTGGAGCACCAACTACGCAGCTTGGCTGGGACCTATGTGAGTATCCAGCGTAGGAATCTGGGAGTTGGGGAGGAGTGAGGAGTTGGGGAAAGACAGTCCTAACCGTGGAGGGTTCTGGAAAATGATGGGGTGAGGAGGGGCTCTTTGGCTACCACCAGTCCCCATGTCTGGTCTA
+
>AAAA1F1AFFFGGGGGF1AE0GHFEGCFFGHF0EECFGHFHGHGGFGHH1GGHHGHGHGHFGHHHHGHHGEEEFGHHHFHGBFGHCGE01BEE/>E0GHGHHFE?GHGFGHFDHG1>BGGHHHHG<B//@F1@GHHH0F/?GHCGGGGGGGHHHGHCF/=/<@AEHFGGB/;0<CF0CG?EGGGGG9;FG0CC09:/CFFGGG..B@F-FFFB;-;-AFFF//B/9-://9A-FBFBA--BFFF/99;FF
@M05620:37:000000000-D9766:1:1101:17043:7455 1:N:0:80
ACCACACCTTCTACAATGAGCGGCGTGTGGCTCCCGAGGAGCAGCCCGTGCTGCTGACCGAGGCCCCCCTGAACCCCAAGGCCAACCGCGAGAAGATGCCCAGGTGAGTGGCCCGCTACCTCTTCTGGTGGCCGCCTCCCTCCTTCCTGGCCTCCCGGCGCTGCGCCCTTTCTCACTGGTTCTCTCTTCTGCCGTTTTCCGTAGGACTCTCTTCTCTGACCTGAGTCTCCTTTGGAACTCTGCAGGTTCTA
+
AAA1AAAAFFFFGFGFFGGAF0AEG0E////BABFGGGC///B00ABE/BE/@GEGDHHGG///FEE/EE/B1BGE?EAHCFHHH/?<<CB<?CCCGGFFHFHGHFHHGFFGHHGGGGGHHHHHHHHHHHGHHGGGGGGGGGGGGGGGGGGGGGGGGG-@@@@F@@F@@FFFFFFFFFFFFFFFFFFFFFF/B@BBFFFFFFFFFFFFFFFFFFFFFFEFFFFFFFFFFFFFFFFFFFFFFFFFFFFFFFF
@M05620:37:000000000-D9766:1:1101:24094:7456 1:N:0:80
AGTGCCAGCTCTCAATCGCACAGGGGACCCAGGGCCTGGCCCCTCCATCCAGAAAACCTATGACCTCACCCGCTACCTGGAGCACCAACTCCGCAGCTTGGCTGGGACCTATGTGAGTATCCAGCGTAGGAATCTGGGAGTTGGGGAGGAGTGAGGAGTTGGGGAAAGACAGTCCTAACCGTGGAGGGCTCTGGTAAATGATGGGGTGAGGAGGGGCTCTTTGGCTCTCACCAGTCCCCCTGTCTGGTCTA
+
>>AAAFF4>CFFFFGGGAAFGCA4BEEADG2AF2BEAFFE2FG1EGG5BF3GBGEHCEC3GGFGGHH3FBCEF>EEHFHEFFGFGGFGEB3@>EE>EGHHFH?//?F?/FC11F2BG1FGHHEHHC</BE1>1<1@F0F//F1FD-FDCEDFAD0.0./<=GC?.CE.CHHEHHH0G0/C?.9-;CEB.CAFBB9;00C00;9B9.A9EFFBDB--9;.BFFFBF/F/BFFFFFBBFFEA-AFFB/9B;F/
@M05620:37:000000000-D9766:1:1101:27111:7460 1:N:0:80
GAGGCTGCTTTGGAAGAAACTCATAGATTACTGCAACAGTTCCCCCTGGACCTGGAAAAGTTTCTTGCCTGGCTTACAGAAGCATAAACCACTGCCAATGCTACCAGATGCTACCCGTAAGGAAAGACTCCTCGCCGACTAACCGGGAGTAACAGAGCTGATGCAACAATGGCAAGTACGTCCGGCCATTCCGCTTTAGCACTCTTGTGGATCCAATTGAACAATTCTCAGCATTTGTACTTGTAAATGAC
+
BBBABBFBFFFF4GGGGGGGGGGHHHHHHFHFHHHGHHHBDGFHHGGGEFHHHHFHHHHHHHHHGHGHHHHGFHHFHHG5BBC35@B5FGHGEFHHHFHHGHBG23B13BFB4B2?1?>/0BBFG03B33B?2/<</>/>/@20<BCD@/FGHGHBGHGH11><FFG0.F11CCCE<=0<CGC-;:--/<<C/..;:FFF09C/;BF0CC00;B0:B09CFFFBF0;;BFFFF/;/BFFF///:BF/9:B:
@M05620:37:000000000-D9766:1:1101:8036:7473 1:N:0:80
ACCACACCTTCTACAATGAGCTGCGTGTGGCTCCCGAGGAGCACCCCGTGCTGCTGACCGAGGCCCCCCTGAACCCCAAGGCCAACCGCGAGAAGCCCAGGCGAGTGGCCCGCCACCTCTTCTTGTGGCTGCCTCCCTCCTTCCTTTCCTCCCGCCGCTGCGCCCTTTCTCCCTGGTTCTCTCTTCTGCCGTTTTCCGTCGGACTCTCTTCTCTGTCCTGCGTCTCTCTTTGAACTCTGCCGGATCTTGAT
+
AAA?AAA1CFFFGGGGGG11B1FHGFGA0AFFGABE0AEECHHHHGGEEGGGGHHFFHHA>EEEGEGEGGGHHHHGGGGF/GHHHFG/BC@CCFG1<//?</</ACHF.0.>A--<<CA0==D00=<;..;:C0;GGHFF/0FFB00;0;9CE.-A@9-AC;-;;>//BF//BF/-99/;9BFF/9///9---/-//-;A@@=--:/;BF/BFFB/;9B9B9B--;//;//9///9////;99---;9///
@M05620:37:000000000-D9766:1:1101:20600:7501 1:N:0:80
AGTGCCAGCTCTCAATCGCACAGGGGACCCAGGGCCTGGCCCCTCCATCCAGAAAACCTATGACCTCACCCGCTACCTGGAGCACCAACTCCGCAGCTTGGCTGGGACCTATGTGAGTATCCAGCGTAGGAATCTGGGAGTTGGGGAGGAGTGAGGAGTTGGGGAAAGACAGTCCTAACCGTGGAGGGTTCTGGTAAATGATGGGGTGAGGAGGGGCTCTTTGGCTCCCACCAGTCCCCCTGTCTGGTCTA
+
ABAAAFFFCFFFGDGGGGGCGGHGGGFGGGHHFGGGFGHHGHGHGGHHHGHHFHHEHGHHHHGHHHHHHHHGG>FEHHHHFFHHHHC1EHHFEGGEEHFGGHHGGGHHGHHHHHHGHHHHHHHHHGGGGGHHHHHHHHFFGGHHGGFGGECFHGHHGGGHHHGGGGHGHHHHHHHHHHHHGDEDEEGGCFGGGGFFFGGGGGGGGGADFFFFFFFFFFFFFFFFFFFFFFFFFFFFFFFFFFFFFFFFFFF
@M05620:37:000000000-D9766:1:1101:19211:7513 1:N:0:80
GCGGCTGCTTTTGAAGCAACTCCTAGATTCCTGCCACAGTTCCCCCTGGACCTGGAAACGTTTCTTGCCTGGCTTACAGAAGCTGAAACAACTGCCAATGCTACAGGATGCTCCCCGTAAGGACCGGCTCCTAGACGCCTCCCCGGGAGTACCAGCGCTGATGCAACCATGGCAAGTAAGTCCGGCCTTTCCGCTTTAGCACTCTTGTGGATCCCCTTGAACCATTCTCAGCATTTGTACTTGTAACTGAC
+
>11AA>A>FFF1BABAAGFGGG1F1DGHH3DGHH0BF0BBDFGHHGEFABFFGBGGF10BBFGHBGGHHHHHHHH1FGHDGHHGF1FHHGGHHFGH1@GHHHGG1FHHHFHH1GFGGGEA0BG0/E@CGGGH1F1<E?CC/F//<CC-->0<1FGEGCGG.000DHH.CHHEHFHGHHHGHH0ACG-CFFGGGGGGGGGGGGGGGGGFGGFGFFF?-9FFFFEFFFBFFFFFFFFFFFFFFFFFF/9BBBB
@M05620:37:000000000-D9766:1:1101:20967:7522 1:N:0:80
ACCACACCTTCTACAATGAGCTGCGTGTGGCTCCCGAGGAGCACCCCGTGCTGCTGACCGAGACCCCCCTGAACCCCAAGGCCAACCGCGAGAAGATGCCCAGGTGAGTGGCCCGCTACCTCTTCTGGTGGCCGCCTCCCTCCTTCCTGGCCTCCCGGAGCTGCGCCCTTTCTCACTGGTTCTCTCTTCTGCCGTTTTCCGTAGGACTCTCTTCTCTGACCTGAGTCTCCTTTGGAACTCTGCAGGTTCTA
+
CCCCCCCCFFFFGGGGGGGGGGHHGGGGHGHHHGGGGGGFGHHHHGGGGGGGGGHGHHHGGGGGGHGGGGGEHHHGGGGHGGHHHGGGGGGGGGHHHHFFHBFEGHFGFH/CGHGFG@-FDHHDFHD0DH?CA@D;AE:EGH?F;F/CB/CFFFAE?-;-@FBBBGDFAFFFFF/FF//;BFFFFFFFFFBBB@:.BFFEA9:A;FBFFFFFBBFFFB/9:B///9/FFFFFFF/;/B/FFBFF/9A/:F/
@M05620:37:000000000-D9766:1:1101:27034:7537 1:N:0:80
GCTGCATCTTTTGAATCAACTCCTAGATTCCTGCCACTGGTCCCCCGGGCCTTTGAACCGTTGCATACCTGGCTACCAGGCGCGTCACCCACTGCCCCTGCTACCGGATGCTCCCCGTAATGACCGGCTCCTCGCCGCCTCCCCGGGCGTCCCAGCGCTGCTGCAACCATGGCAAGTACGTCCGGCCTTTCCGCTTTAGCACTCTTGTGGATCCCCTTGAACCATTCTCAGCATTTGTACTTGTACCTGAC
+
1>1>>11BBDB@1ABGFD1FF1F1BDBD3DEGHFG1G1BB1DBGHGAE/AE/1B1DFGHEBE/B1D2B>F1BBB1BBFG/>>E>/>//B0>?01BB/F/FC11BB/>/?@GDFFFG/?C//@FGHGC@CFGHHGGGGGGGFHGGGGGGGG@GGGFGG-CABFFFGGGAAFGFFFFEFF/;FFF@?@@BFFFFFFFFFFFFFFFFFFFFFF/9FFEFF-FFFB-FFFFFFEFEFFFFFFFFFFFFF/BBFFB
@M05620:37:000000000-D9766:1:1101:14734:7537 1:N:0:80
ACCACACCTTCTACAATGAGCTGCGTGTGGCTCCCGAGGAGCACCCCGTGCTGCTGACCGAGGCCCCCCTGAACCCCAAGGCCAACCGCGAGAAGCCGAGGTGAGTGGCCCGCTCCCTCTTCTGGTGGCCGCCTCCCTCCTTCCTGGCCTCCCGGCGCTGCGCCCTTTCTCCCTCGTTCTCTCTTCTGCCGTTTTCCGTCGGACTCTCTTCTCTGCCCTGCGTCTCCTTTGGACCTCTGCCGGTTTTCGAT
+
AAA1AAAAFFFFGFGF3FG1G1FCGAAAA0FH1FFAEGGGGHHHHGGGGEFFFHHFHHHG?ECGG/EGGGG0GCGGGG/G//GHHG?<CGC/BCCFG//>A/?10?1>F<<AC@<CEGHHGHHHFDGC..:@CCGHGFGGGGGGF0/.999CEB?@@@->A@@B=;BBFFFFFF-9AA999BBBFBFFF/@A-BFFBAF-;-=@@FFBFFFFFFFFFFFF-9B@BFFF/;//;/:BF///;@@@A-;F9-9
@M05620:37:000000000-D9766:1:1101:23736:7539 1:N:0:80
AGTGCCAGCTCTCAATCGCACAGGGGACCCAGGGCCTGGCCCCTCCATCCAGAAAACCTATGACCTCACCCGCTACCTGGAGCACCAACTCCGCAGCTTGGCTGGGATCTGGGAGTTGGGGAGGCGTGAGGAGTTGGGGAAAGCCAGTCCTACCCGTGGAGGGGTCTGGTAAATGATGGGGTGAGGAGGGGCTCTTTGGCTCCCACCAGTCCCCCTGTCTGGTCTATCTCCTGCCCTTAGATCGGACGAGC
+
BBABBFFFBFFFFGGGGGGGGGGGGGGGGGHHGGGGGFHHHHGHGGHHHHHHHHHHHGHHHHHHHHHHHHHGGEFGHHHHFHHHHHHHGEHGEGGGGHHHGHFGGGH3FHBBC0FCCGCC//<@/>EC<E0G?0<GHGC...</<<<CGH000<CE.C?.GGG-:A/C/0;900000009CEA?.F0C9=---.;////9BB?.9.;9A9/B/9A-.;FFFB//9/9BB9F/B/.E///9/99...--9--
@M05620:37:000000000-D9766:1:1101:22533:7557 1:N:0:80
GAGGCTGCTTTGGAAGAAACTCATAGATTACTGCAACAGTTCCCCCTGGACCTGGAAAAGTTTCTTGCCTGGCTTACAGAAGCTGAAACAACTGCCAATGCTACCGGATGCTACCCGTAAGGAACGGCTCCTAGCAGACTACACGGGAGTAACAGAGCTGCTGAAACAATGGCAAGTAAGTCAGGCATTTCCGCTTTAGCACTCTTGTGGATCCCATTGAACAATTCTCAGCATTTGTACTTGTAACTGAC
+
A>AABBFBFFFFGGGGFGGGGGFHFGHHHFHHHHHBF2GFGHHHHGGGHHHHHHHHHHFGGGHHHHHHHHHHHHHHHHHFHHHGHHHHHHHHHHHHHGHHBGGH2//EEGHHEHHHGGGGF3G30//>EEGH1GB?GCBG1F1<?/B/AEHBFF1FGHFH1FHDFGHHHHHBHFFGDHHH000=C/<CG0=DDGGGGHHGHHHHHHGHHGGGG//0;0=BFFBFG0;FFGGGGGGG0FFFG0CFGBF0;FB
@M05620:37:000000000-D9766:1:1101:18800:7565 1:N:0:80
GAGGCTGCTTTGGAAGAAACTCATAGATTACTGCCACAGTTCCCCCTGGCCCTGTAACCGTTTCTTGCCTGGCTGACAGAAGCTGGAACAACTGCCACTGCTACAGGATGCTACCCGTAAGGAAAGGCTTCTAGACGCCTCCAAGGGAGTAACAGAGCTGATGCAACAATGGCAAGTAAGTCAGGCATTTCCGCTTTAGCACTCTTGTGGATCCAATTGAACCATTCTCAGCATTTGTACTTGTAACTGAC
+
ACCCCBFBFFFFGFGGGGGGGGHGG5DGGHGFHFFHFGA35BFA2B2B22B2BB3DF53EBEHFDDDABGHHHH1BGHHGHHHFB2BFG2BFGFFG33B@FHFGHGHHHHGGFGHH??>E0GH33?0GHHHHFH43?/BHGG22BF//?C22@F>2FGFHFHF11DG0GGGGCG1F<FHFHFFHGHHHHHHFFGGGGGHGHHHHGHFC:.C0;G00::09FG.FFGGGFGGGBBFFEFFFGFGGGGGGGB9
@M05620:37:000000000-D9766:1:1101:7977:7570 1:N:0:80
ACCACACCTTCTACAATGAGCTGCGTGTGGCTCCCGAGGAGCACCCCGTGCTGCTGACCGAGGCCCCCCTGAACCCCAAGGCCAACCGCGAGAAGATGCCCAGGTGAGTGGCCCGCTACCTCTTCTGGTGGCCGCCTCCCTCCTTCCTGGCCTCCCGGCGCTGCGCCCTTTCTCACTGGTTCTCTCTTCTGCCGTTTTCCGTAGGACTCTCTTCTCTGACCTGAGTCTCCTTTGGAACTCTGCAGGTTCTA
+
AAA1A>AAFFCFEGG1BEF1EDFCEAABGFHHAFFEEEG?GHHHHGEGE?EEFFFGHEGGGGGGFE>EGGGGHFCEGG?E/FH//FE/<@>B/<GGF<DFFHHGFCHHHFGGHHGGGGGH1DHFHFGHHHGHHCGGG?HGHHACC0CFGGGG09E9A@-AA;@B@@F?@FFFEFFFFFF/BFFFFBBF/B/FB@BFFFFFFFFBBFFFFFFFFFFFBB9FFFFFFB/BFFFFFFFFFFFFFFFFFFFFFFB
@M05620:37:000000000-D9766:1:1101:13337:7577 1:N:0:80
ACCACACCTTCTACAATGAGCTGCGTGTGGCTCCCGAGGAGCACCCCGTGCTGCTGACCGAGGCCCCCCTGAACCCCAAGGCCAACCGCGAGAAGATGAACCCAGGTGCGTGGCCCGCTCCCTCTTCTGGTGGCCGCCTCCCTCCTTCCTGGCCTCCCGGCGCTGCGCCCTTTCTCACTGGTTCTCTCTTCTGCCGTTTTCCGTAGGACTCTCTTCTCTGCCCTGCGTCTCCTTTGGAACTCTGCCGGTTC
+
BBBABBBAFFFFGGGGFGBFGDHGGEEB4AGHFFFE?EFGDHHHHGGGFEGGFHGHHHGAEECFGGGGGGGFHHHGGGGHGEHHHGG<CG/>BFHFFHHFHHGFHGHGFFFGGGHHGGG@EGHHHHHHGHHHGHHGGGGGGGGG:FGGGGGFFGGGGCFGGFFDFFFFFFFFFFFFFFFFFFFFFFFBFFFFFFFDAFFFFFFF.AAFFFFFFFFFFFFFBFAFF.@;DDFFFFFFFFFFFFFFF/;@BF.
@M05620:37:000000000-D9766:1:1101:21246:7578 1:N:0:80
AGTGCCAGCTCTCAATCGCACAGGGGACCCAGGGCCTGGCCCCTCCATCCAGAAAACCTATGACCTCACCCGCTACCTGGAGCACCAACTCCGCAGCTTGGCTGGGACCTATGTGAGTATCCAGCGTAGGAATCTGGGAGTTGGGGAGGAGTGAGGAGTTGGGGAAAGACAGTCCTAACCGTGGAGGGTTCTGGTAAATGATGGGGTGAGGAGGGGCTCTTTGGCTCCCACCAGTCCCCCTGTCTGGTCTA
+
BCBBCFFFCFFFGGGGGGGGGGHHGGGGGGHHGGGGGGHHHHGHGGHHHHHHHHGHHGHHHHHHHHHHHHHGGGGGHHHHHHHHHHHHGHHHGGGGGHHHGHHGGGHHGHHHHHHHHHHHHHHHHGGGGGHHHHHHHHHGGHHHGGGGGGGHHHHHHGHHHHGGGGHHHHHHHHHHHHHHGGGGGGGGEFGGGGGGGGGGGGGGGGFFFFFFFFFFFFFFFFFFFFFFFFFFFFFFFFFFFFFFFFFFFFB
@M05620:37:000000000-D9766:1:1101:23835:7594 1:N:0:80
GAGGCTGCTTTGGAAGCACCTCATAGATTACTGCAACAGTTCCCCCTTGCCCTGGAAAAGTTTCTTGCCTGGCTTACAGAAGCTGAAACCCCTGCCCCTGCTACAGGATGCTACCCGTAAGGAAAGGCTCCTAGCAGCCTCCAAGGGAGTAAAAGAGCTGATGAAACAATGGCAAGTAAGTCAGGCATTTCCGCTTTAGCACTCTTGTGGATCCAATTGAACAATTCTCAGCATTTGTACTTGTAACTGAC
+
A@AAAAF1CFFFCBAB1F1FGGHHB3GDEEHHHABA1FGGHDFGEEEBC1BGGHEFH10BFGFEADDAGH1BGHABGHG1FGGFGF@GG0/BFFHB//BFGG1B1@F0BGGHGB0B>?/EG1GH0GG/GHGHBH11B0/BFG01GE/GCA0G2@D/@@FG1DG1GH1FCG?1FGHF1FFGHHHEFGHFHFFF?CCFF0DFH<G;GGHFGEBBGFCGFGHGFHGFBFF09C0BFFG90CFFGFGGGBFGFFF
@M05620:37:000000000-D9766:1:1101:27220:7611 1:N:0:80
AGTGCCAGCTCTCAATCGCACAGGGGACCCAGGGCCTGGCCCCTCCATCCAGAAAACCTATGACCTCACCCGCTACCTGGAGCACCAACTCCGCAGCTTGGCTGGGATCTGGGCGTTGGGTCGGCGTGCGGAGTTGGGGCCCGCCCGTCCTCCACGTGGAGGGTTCTGGTACCTGATGGGGTGCGGCGGGGCTCTTTGGCTCCCACCAGTCCCCCTGTCTGGTCTCTCTCCTGCCCTTAGCTCGGCCGCGC
+
1>>AAFDFAFFFFGG3G1FGCGGHFEGGGGHHGFEGGCHAGHGHGGCHBGHHHE1FHG0FHHHHFHFGHHHGGGCEHHHHHHHECGHHGHHHGGGGGHHHGHHGGGHFGHDGH/B<</0</0/><@A-.>-CGEHHHG-<;@C:A@-9:.9;B/BC.;.AEB@;.90;09;/;FFFB9FEFF@-99-@-9@@=9FBFB///99EFFFFF/9/BFA@FFFF/B;FFBFFFFFFB/;A9B/BFFFB;-9-9-9
@M05620:37:000000000-D9766:1:1101:25859:7638 1:N:0:80
ACCACACCTTCTACAATGAGCTGCGTGGGGCTCCCGAGGAGCACCCCGTGCTGCTGACCGAGGCCCCCCTGAACCCCAAGGCCAACCGCGAGAAGATGCCCAGGTGATTGGCCCGCTACCTCTTCTGGTGGCCGCCTCCCTCCTTCCTGGCCTCCCGGAGCTGCGCCCTTTCTCACTGGTTCTCTCTTCTGCCGTTTTCCGTAGGACTCTCTTCTCTGACCTGAGTCTCCTTTGGAACTCTGCAGGTTCTA
+
BBBBBBBBFFFFGGGGGGGGGGGHGEE2AAEFHGGGCCE?1A1FG1EEEFGGEGHHDGHG0>>EFGGEFGGFHHHGGGGHGHHHHGGGGGGGGGHGHHBGH1//<<111?0>G.-->-C/<0G000D00<.<.-;-:CG.CF9F0C/9B/;.:CF.E:---./9-;D-@B///;FB/B.;/:9//9;/9/9;/;AFF.B9./99.//9999F9BB;/9;B9/.9.99BF;FF/;/;/9///;;/B.;//;/
@M05620:37:000000000-D9766:1:1101:8427:7638 1:N:0:80
GAGGCTGCTTTGGAAGAAACTCATAGATTACTGCAACAGTTCCCCCTGGACCTGGAAAAGTTTCTTGCCTGGCGGACAGGCGCTTACACTACTCCCATGGAGAAAGGTTGCTCACCGTACAAGCCCACTGAACGCAGCCACCCCCGACGTACCATCGTTGCTGAATCAATGGAAAGTCCGTCATTACTTTCAGCTTTCGCTTTCATGTCACTCACAAAGAACCTTAACATTAGTTTGTACAAGTACATGAC
+
DCCDDDFCFFFFGGGGGGGGGGHHHHHHHHHHHHHHHHHGHHHHHGGGHHHHHHHHHHHHHHHHHHHHHHH1BAEF0EF1B/>/??3B@3BFG3B?FG3?323B?30?3BF334D?/0??/32/??//B2222@C</</000/>/-->>-.<.000.<<<EFH:00000;0;CC0.C0;A:;E.0;;C00:0:CFB00.;..9:00:C00;00;:C0./;./;/00:0000;00000;00000;:FFFF0B
@M05620:37:000000000-D9766:1:1101:24291:7641 1:N:0:80
ACCACACCTTCTACAATGAGCGGCGTGTGGCTCCCGAGGAGCACCCCGTGCTGCTGACCGAGGCCCCCCTGAACCCCAAGGCCAACCGCGAGAAGATGCCCAGGTGAGTGGCCCGCTACCTCTTCTGGTGGCCGCCTCCCTCCTTCCTGGCCTCCCGGAGCTGCGCCCTTTCTCACTGGTTCTCTCTTCTGCCGTTTTCCGTAGGACTCTCTTCTCTGACCTGAGTCTCCTTTGGAACTCTGCAGGTTCTA
+
1AAAAAAAFFFFFGGDFGGGF0AEGEGEA/AGHGGCGGE/AAG0AEGGCEGGFFFHGHHGGCC?FGEEE@FF1B<EEEGHGHHFHEAC?CCCGFHGHHHGHFGGGFHHHGGGHHGGGGGHHHHHHGHHHHGHHGGGGGGGGGGGGGGGGGGGGGGGGG@@@FFF@@F@@FFFFFFFFFFFFFFFFFFFFFFFF@BFFFFFFFFFFFFFFFFFFFFFFFFFFFFFFFFFFFFFFFFFFFFFFFFFFFFFFFF
@M05620:37:000000000-D9766:1:1101:16763:7652 1:N:0:80
GAGGCTGCTTTGGAAGAAACTCATAGATTACTGCAACAGTTCCCCCTGGACCTGGAAAAGTTTCTTGCCTGGCTTACAGAAGCTGAAACAACTGCCAAGGATACCAGGTACTCCCCGTACAGAACGCCTCCTCACCGAATCGAACAACGTCCAAGAGCTGCTGCAACAATGGCCAGTACATCCGGAATATACGCTTTAGCAATCTTGTGGATCCCCATGAACCATTCTCAGCATTTGTACTTGTACCTGAC
+
A3AABAFAFFFFFGGGFGGGGGFHHHHHHBGHHHBFFGGDGHHHHGGGHFHHHHHHHHFGGHHHHHHHHHHHHHHFHHHGHHHHHHHHHHHHFHBG@31113B@B3B1B43B3FGCEG/>/?4BGE/>G<?FG3?F<</?<0<F0/0?/</?C11?0<FGB11101<0FGFG0>G.1100=0<.-<<.0000::EEAB000;000<::0CF0CBFG/9/0;F.CBFFB90090C0B0;9099CFF0:99/:
@M05620:37:000000000-D9766:1:1101:26401:7653 1:N:0:80
AGTGCCAGCTCTCAATCGCACAGGGGACCCAGGGCCTGGCCCCTCCATCCAGAAAACCTATGACCTCACCCGCTACCTGGAGCACAAACTCCGCAGCGTAGGAGTTGGGGAGGAGTGAGGCGTTGGGGACAGCCCGTCCTCACCGTGGCGGGTTATGGTACATGATGGGGTGAGGAGGGGCTCTTTGGCTCCCACCAGTCCCCCTGTCTGGTCTATCTCCTGCCCTTAGATCGGCAGAGCCCACGTATGAA
+
>1>>AD1FAF1BAFGBF1FF?ECH0EEG0AGHGG0A//FF0BEHGGFG10FA101FG/0BGD2FGHFHHHHGGGC/BGH0GHHC00BGHBGHF/@@//E/EA1<0BEGC/CC?EE<G11@/>/ACH/AC->A.<>C-.<CGFGH...-=:-@;9.:0/0;000CF0C9-;:-:A-F??@@--AF/9BFBFF9;-;AEF/9/;EF?FFEF/;/;/:://9;FFFFEFF/9FBFAA-9=EEF-;AE-9-9B/;
@M05620:37:000000000-D9766:1:1101:25021:7661 1:N:0:80
GAGGCTGCTTTGGAAGAACCTCATAGATTACTGAAACAGTTCCCCATTGACCTGGAAAAGTTTCTTGCCTGGCTTACAGAAGCTGAAACACCTGCCAATGCTACACGATGCTACACGTAAGGAAAAACTCCTAGAAAACTCCAAAAGAGTAAAAAAGATGATAAAACAATGGCAAGTAAATCAGGCATATCCGCTTTAGCACTCTTGTGGATCCAATTGAACAATTCTCAGCATTTGTACATGTAACTGAC
+
A?ABABF>CFDDGBBFGG4AGBGHHF5DAF4DGD4FFHBF55DA2BB55ABBBFABB32AB5DDDDBA3B3BAGG33BFGHAABG33B@BBEGHHACFHGBB4BF21>11?3BBDGEFBG03B3B20?BFHHHGBB4B?3BBFC3/BF?FHHF?2<//@DGH2@FHGG/1?CBGHF?1F11<>><GHF1>1F.FDGC<D<DFGGHGHFHGF00C0G000;;0;;:0;0<C0/0BB;0CBF0;;;FG00;9C
@M05620:37:000000000-D9766:1:1101:20435:7662 1:N:0:80
AGTGCCAGCTCTCAATCACATAGGGGACCCAGGGCCTGGCCCCTCCATCCAGAAAACCTATGACCTCACCCGCTACCTGGAGCACCAACTCCGCAGCTTGGCTGGGACCTATGTGAGTATCCAGCGTAGGAATCTGGGAGTTGGGGAGGAGTGAGGAGTTGGGGAAAGACAGTCCTAACCGTGGAGGGTTCTGGTAAATGATGGGGTGAGGAGGGGCTCTTTGGCTCCCACCAGTCCCCCTGTCTGGTCTA
+
A?AAAFFFBFFFG4FGGBFFBAFFGAFGGFHHGCFEFFHHHHGHGGHHHHGHGHFGHGHHHGHHHHHHHHHFFGGGHHGHHH?FGHFHGHGHGGEGGHHH?HHGFGHHGHHHHHGHHGHHHHHHHGCDDGHHHGHHHHGGGHHHGGGGGGGHHHHHHGHHHHGGGGHGHHHHHGHGGHHHGDCDGGGGEFGGGGGGGGFGGGGGGGGFFFFFFFAFFDFFFFFFFFFFFFFFFFFFFFFFFFFFFFFBBB;
@M05620:37:000000000-D9766:1:1101:11973:7662 1:N:0:80
ACACACCTTCTACAATGAGCTGCGTGTGGCTCCCGCGGCGCACCCCGTGCTGCGGACCGAGGCCCCCCTGAACCCCAAGGCCAACCGCGAGAAGATGCCCAGGTGAGTGGCCCGCTACCTCTTCTGGTGGCCGCCTCCCTCCTTCCTGGCCTCCCGGAGCTGCGCCCTTTCTCACTGGTTCTCTCTTCTGCCGTTTTCCGTAGGACTCTCTTCTCTGCCCTGCGTCTCCTTTGGCACTCTGCAGGTTCTAG
+
?AAAAAAFFFF@EFGFFBAFF11ABEEG?GHHCG?0AE//AAEGGG/E/BF@@//>EE/EEE@FEEEC<F0FGGACACHECFHFC?A@C->C?CGFF0=C0GEGHHFH0.CHHGGG-@FGGGGFGGFF/9FGG@@GG.9FBBFFFFFFFFFF-EFF@@@@-BF?@F@@FFF/BFFFFBFFFBFFFFFFBFFF@BFFFFFFFFFF/BBFFFFFFFFEFFFFFF-@F@FFFFFFFF//9BFFFFFFFABFFBB
@M05620:37:000000000-D9766:1:1101:16309:7667 1:N:0:80
GAGGCTGCTTTGGAAGAAACTCATAGATTACTGCAACAGTTCCCCCTGGACCTGGAAAAGTTTCTTGCCTGGCTTACAGAAGCTGAAACAACTGCCAATGCTACCGGCTGCTCCCCGTAATGAACGGCTCCTCGCAGCCTCCCAGGGCGTCAAAGCGCTGCTGCAACCATGGCCAGTAAGTCAGGCCTTTCCGCTTTAGCACTCTTGTGGCTCCCATTGAACCATTCTCAGCATTTGTACTTGTAAATGAC
+
AAAAAAFAFFFFF1GGGFCGFCFEEFGFAGFHHH1GCGGADDGFHGEF/BFFECFHF10BFFGF2F1FGGGHHHG1FFGDGHHHF1@GH0FHCCGF11FGGEB@0/>/>>EG11FEEGG//2BF10?<C<<C0C///<?FGEFB1?<//<-.<1<<<AFC.0C<GHG.CGHHE/:::G0:;G0;;G./CHHFEAGGEFBCGBFBFGGGGG.;9E9B;FFB00-;;FFFFFFFFFFBF9/;FBFBB9/;9//
@M05620:37:000000000-D9766:1:1101:9211:7672 1:N:0:80
ACCACACCTTCTACAATGAGCTGCGTGTGGCTCCCGAGGAGCACCCCGTGCTGCTGACCGAGGCCCCCCTGAACCCCAAGGCCAACCGCGAGAAGATGCCCAGATGAGTCGCCCGCTACCTCTTCTGGCCGCCGCCTCCCTCCTTCCTCGCCTCCCGCTGCTCCGCCCTTTATCGCTGGTTCTCTCTTCTGCCGTTTTCAGTACGACTCTCTTCTATGACATGCGCCTCTGTTACTATGCTGCAGCTTCTA
+
CCCCCCCCFFFFGGGGGGGGGGHHGGGEGGHHHGGGGGGGGHHHHGGGGGGGHHHHHHHGGGGGGGGGGGGHHHHGGGGHGHHHHGGGGGBGGGHHGHH222?/??=?11/<?/-><-A<GHHB0=GH0.<CG-AF?.EGGFGFG0/;09AGD.9.;--;A00BA..-@F00:9..;:-F00:0FFFFFFFB0:D./9;0F;F0...:;FFF099:0009000BA.;DD09:0000:00;0;0/;0;0009
@M05620:37:000000000-D9766:1:1101:19564:7679 1:N:0:80
AGTGCCAGCTCTCAATCGCACAGGGGACCCAGGGCCTGGCCCCTCCATCCAGAAAACCTATGACCTCACCCGCTACCTGGAGCACCAACTCCGCAGCGTAGGAGTTGGGGAGGAGTGAGGAGTTGGGGAAAGACCGTCCTCACCGTGGCGGGTTCTGGTACCTGATGGGGTGAGGAGGGGCTCTTTGGCTCCCACCAGTCCCCCTGTCTGGTCTCTCTCCTGCCCTTAGATCGGAAGAGCACACGTCTGAA
+
BCBCBFFFDFFFGGGGGGGGGGHHGGGGGGHHGGGGGGHHHHGHGGHHHHHHHHHHHGHHHHHHHHHHHHHGGEGGHHHHHHHHHHHGGHHHGGGGGGFGGGHHHHHHGGGDG<EHHGBG=EGHG1ADFDGHCGCFAEGG00CH?GHG-EEAAEFGGGGGFBBFFGGGGGED.<AFFFFFFFFFFFFF0BFFFFFFFFFFFFFFFFFFFFFFFF0BFFFFFFFFFFFFFFFFFF?EFFFF0BFFFFFFFF0
@M05620:37:000000000-D9766:1:1101:16319:7683 1:N:0:80
GAGGCTGCTTTGGAAGCAACTCATAGATTCCTGCACCAGTTCCCCCTGGACCTGGAAAAGTTTCTTGCCTGGCTTACAGAAGCTGAAACAACTGCCAATGCTACAGGATGCTACCCGTAAGGAAAGGCTCCTAGAAGAATCCAAGGGAGTAAAAGAGCTGATGAAACAATGGCAAGTAAGTCAGGCATTTCCGCTTTAGCACTCTTGTGGATCCAATTGAACAATTCTCAGCATTTGTACTTGTAACTGAC
+
>>1>>>BAFFFFBAF11BGBBBBFDDGFF3GHFGBAGFGFFHHGHGGGGGHBGHHHGHHGHHHHGFEGHHHGHHBFGHBFGHG1BF1FF0FGHHHH1@FH1B2BFFFEFHFHHFHGEAEEGEHHHG>E1FFHHGFHHH0<1FFGGF?EFBCGFDFF0GHHHHHHHFGGH???FGGG<DGD>GFGGF<<FHF1ECC.EF0DDFGHFGEGFGF0CHGH0FG00;0CGFCGCFFFGFFF0CF0FCBFGFGFGG9
@M05620:37:000000000-D9766:1:1101:18004:7684 1:N:0:80
ACCACACCTTCTACAATGAGCTGCGTGTGGCTCCCGAGGAGCACCCCGTGCTGCTGACCGAGGCCCCCCTGAACCCCAAGGCCAACCGCGAGAAGATGAACCCAGGTGCGTGGCCCGCTACCTCTTCTGGTGGCCGCCTCCCTCCTTCCTGGCCTCCCGGCGCTGCGCCCTTTCTCACTGGTTCTCTCTTCTGCCGTTTTCCGTAGGACTCTCTTCTCTGACCTGCGTCTCCTTTGGAACTCTGCAGGTTC
+
DCDDDDDDFFFFGGGGGGGGGGHHGGGEGGHHHGGGGGGGGHHHHGGGGGGGHHHHHHHGGGGGGGGGGGGHGHHGGGGHGHHHHGGGGGGGGGHHHHHHHHGGHGHH1AFGGGHHGGG@GHHHHHHHHHHHGHHGGGGGHGGGGGGGGGGGGGGGGGGGAGFFFFFFFFFFFFHHFFFFFFFFFFFFFFFFFFFFADFFFFFFADFFFFFFFFHHHFFH0BFFF.CDFFFFFFHFFFFFFFFFF:BFFF0
@M05620:37:000000000-D9766:1:1101:7577:7689 1:N:0:80
GAGGCTGCTTTGGAAGAAACTCATAGATTACTGCAACAGTTCCCCCTGGACCTGGACAAGTTTCTTGCCTGGCTTACAGAAGCTGAAACAACTGCCAATGCTCCAGGATTCTACCCGTAAGGAAAGGCTCCTATAAGACTCCAAGGGAGTAAAAGAGCTGATGAAACAACGGCAAGTAAGTCAGGCATTTCTGCTTTAGCACTCTTTTGGACCCAATTGAACAATTCTCAGCATTTTTACTTGTAACTGAC
+
A3AAB4CACFDFFGGGGFFGGGFFHHBGHHEGGGHHFHHEFGGAGGEFECBABFABAB1BDDFG5DB5BB3AFHFHG5F5FHGGBDDHGCEHFF33EGGH3BBBFB3?33BG@4BBEEG>FBBEHF0?3BFE34?4BEBB3111B??CC/0B>FF/0@@1@1@>@FG0?//>/<->>=F<1=1>0<.0<=G0=0=00=00<<0<0000;@:/;:::/<0000<9:B9;0CB/;0;;09;BF00;0;;;BB/
@M05620:37:000000000-D9766:1:1101:13172:7709 1:N:0:80
ACCACACCTTCTACAATGAGCTGCGTGTGGCTCCCGAGGAGCACCCCGTGCTGCTGACCGAGGCCCCCCTGAACCCCAAGGCCAACCGCGAGAAGATGACCCGCTCCCTCTTCTGGTGTCCGCCTCCCTCCTTCCTGGCCTCCCGGAGCTGCGCCCTTTCTCCCTGGTTCTCTCTTCTGCCGTTTTCCGTCGGCCTCTCTTCTCTGACCTGAGTCTCCTTTGGACCTCTGCAGGTTCTAGCTCGGCCGCGC
+
BBBBBBB>CFFFGGCFGG5BGFHHGGGB4AGGGFFGCEEGDHHHHGGAAEEGFHGHHHH0EE?EGGGGGGGHGHHGGGGHGHHHHGGGGG/BFGHEFGHHHHG<A/?FG>>GHHHHHFFGH.AFGGCEH<CHHHHHHHHHHHHGGG-AGFGGGGGFGGGFFG;;FGGGGFFFFFFFFFFFFFDFFFF/;;ADFCDFFFFFFFF/BFFFFFFFFFFFFFBFFFF;/BFFFFF/BFFFF//9/FFFF9;;-@=
@M05620:37:000000000-D9766:1:1101:13668:7711 1:N:0:80
ACCACACCTTCTACAATGAGCTGCGTGTGGCTCCCGAGGAGCACCCCGGGCTGCTGACCGAGGCCCCCCTGAACCCCAAGGCCAACCGCGAGAAGCAAAGGTGAGTGGCACGCTACCTCTTCTGGAGGCCGCCTACATCCTTCCTGGCCTCCCGGAGATGCGACCTTTCTCACTGGTTCTATCTTCTGACGTTTTCCGTAGGACTCTCTTCTCTGCACTGAGTCTACTTTGGAACTCTGCAGGTTCTAGAT
+
1>1>A>1AFFF1AFG13BBEDBA10BEEF0FGFF000/A/AGFHHG/A//AAA/1BG0>EEGCG/E/EEGGGHH/>EEG/FHHE//?/B/>B@/GH10?GH?FG0?FFF0>EGGGGHH0D0<=G00.<<CCGGG.C/0;/;CFG009AFGGG.C-;;-;BFG.@@FF/B/B/99/BBFF//;FFFFFB/BBAEFFFFFFFBB/FFFFFFFFF/FFB//9;///:9/BFFFF/://;/BFFFFFFFF/;FFB
@M05620:37:000000000-D9766:1:1101:21089:7733 1:N:0:80
AGTGCCAGCTCTCAATCGCACAGGGGACCCAGGGCCTGGCCCCTCCATCCAGAAAACCTATGACCTCACCCGCTACCTGGAGCACCAACTCCGCAGCTTGGCTGGGATCTGGGCGTTGTGTCGGCGTGAGGAGTTGGGGCCCGCCCGTCCTCCCCGTGGAGGGTTCTGGTACCTGATGGGGTGCGGCGGGGCTCTTTGGCTCCCACCAGTCCCCCTGTCTGGTCTCTCTCCTGCCCTTAGCTCGGCCGCGC
+
A?AAAFD1AFFFGGGGGGGGGCHH0ECGGG0G00E/FFHH0BFGGGEFHFBF1ECGHGHFHHEHHFHEHHCEECEGHFHHHHHHHHHHGHHHGGGGGHHHGHHGCGHHGHHHGFGGGC/?02/B@CCG/>GCEFGHHG?CGGGGGGCCFCFHH.CA9B@AEGGGFFFFBCF0BFBFFFGGFF@-;>=@@@@@@FFFFFEFFBEEBF9-ABFFFFF?EBFFBFBFFBFFFFFFFBFEFFFFFFFB@--@-@=
@M05620:37:000000000-D9766:1:1101:8512:7739 1:N:0:80
GAGGCTGCTTTGGAAGAAACTCATAGATTACTGCAACAGTTTCTCCTGGACCTGGACAAGTTTCTTGGCTTGCTTAATGAAGCTGAAACAACTGCCAATGGTCCAGCACCCTATCAGTAAGGAAAGCCTCCTATAAGAAGACAAGGGAGAAAAAGATCTTATGAAACAAAGGCAAGAAACGCAGGCAGTTCTGCTAAAGAACTCTTTTGGATCGAATTTAACAATTCTCAGCATTTTTAATTGTAACTGAC
+
A3>A>ABA@BD@G45BFGBGGFHFF5E66F4DDB4GBGA5555555BB322B2A2A232BDF55DEG3331AAF55D5D5BG3BE33B331GFFFBG3GF3BBGH33B11??2@B4B44443B?FB3?3B/?34?4BB33BB3?0?//</022?//2@@2>22>@>22?022/?0???B0?/-<-...<>110=<0<000.<0=00000:/00.;:0.0000<:0009000/;00;09.0;00;0;C;0:9
@M05620:37:000000000-D9766:1:1101:24676:7750 1:N:0:80
ACCACACCTTCTACAATGAGCTGCGTGTGGCTCCCGAGGAGCACCCCGTGCTGCTGACCGAGGCCCCCCTGAACCCCAAGGCCAACCGCGAGAAGATGCCCAGGTGAGTGGCCCGCTACCTCTTCTGGTGGCCGACTACCTCCTTACTGGCATCCCGACGCTGCGCCCTTTCTCACTGGTTATCTCTTCTGCCGTTTTCCGTAGGACTCTCTTATCTGACCTGAGTCTCCTTTGGAACTCTGCAGGATCTA
+
AAAAAAAAFFFFGGGGGGG1FGGBEAEBAAEGGGGECEEECHHHHGGGGEEFDGHFHHHGGGEGGGGGGG/GFHGGGGGHGHHHHGGEC?></CGHGFHHHHHGG1?F?BF/0?<CC?<G1GHHHHHHDCFHHGGGGCFHGFHHHGG09=E/CBGEB.-=ACBGA@F@@FF/FFFFFFFBFBBFFFFFF/FFB@BFFFFFFFFBBFFFFFFFF/BBFF/BFFF/BBBFFFFFFFFFFBFFBFFFFA-;BF;
@M05620:37:000000000-D9766:1:1101:4934:7759 1:N:0:80
ACCACACCTTCTACAATGAGCTGCGTGTGGCTCCCGAGGAGCACCCCGTGCTGCTGACCGAGGCCCCCCTGAACCCCAAGGCCAACCGCGAGAAGATGCCCAGGTGAGTGGCCCGCTACCTCTTCTGGTGGCCGCCTCCCTCCTTCCTGGCCTCCCGGAGCTGCGCCCTTTCTCACTGGTTCTCTCTTCTGCCGTTTTCCGTAGGACTCTCTTCTCTGACCTGAGTCTCCTTTGGAACTCTGCAGGTTCTA
+
BCBCCCCAFFFFGGGGGGBGGGHHGGGBF?GGHFFECEG?FHHHHGGAEEFGHHHGHHHFEEGGGGGGGGGHHHHGGGGHGHHHHGGGGG/BDGGFHGGHHHHGHGHHHHGGHHGGGGGHHHHHHHHHGGGHHGGGGGHGHHGHHGGGGGGGGGGGGD-;BAFGGGFFFFFFFFFFFFFFFFFFFFFFFFFFFFDFFFFFFFFFFFFFFFFFFFF:BFFFFFFBFFF/;FFFFFFFFFFFFFFFFAFBFF;
@M05620:37:000000000-D9766:1:1101:13681:7766 1:N:0:80
ACCACACCTTCTACAATGAGCTGCGTGTGGCTCCCGAGGAGCACCCCGTGCTGCTGACCGAGGCCCCCCTGAACCCCAAGGCCAACCGCGAGAAGCCCAGGTGAGTGGCCCGCTACCTCTTCTGGTGGCCGCCTCCCTCCTTCCTGGCCTCCCGGCGCTGCGCCCTTTCTCACTGGTTCTCTCTTCTGCCGTTTTCCGTAGGACTCTCTTCTCTGACCTGAGTCTCCTTTGGAACTCTGCAGGTTCTAGAT
+
BCCDDCCCFFFFGGGGGGGGGGHHGFGEDFHHHGGGGGGGGHHHHGGGFGGGHHHHHHHGGGGGGGGGGGGHHHHGGGGHGHHHHGGGGGGGGGHGHHGHGHHHGHHGGGHGGG-AHHHGHHHHHGHGHHGGGGGHGHHGHHHHGGBFGGGGGGA-:BGCDBFFFFFFFFFBFFFFFFFFFFFFFFHFFFFDDFFFFF;.ADBFFFFFFFHHFHF0BFFFBFFFFFFFFFFFFFFFFFBF0BFFF0B0;B;
@M05620:37:000000000-D9766:1:1101:22704:7769 1:N:0:80
ACCACACCTTCTACAATGAGCTGCGTGTGGCTCCCGAGGAGCACCCCGTGCTGCTGACCGAGGCCCCCCTGAACCCCAAGGCCAACCGCGAGAAGATGCCCAGGTGAGTGGCCCGCTACCTCTTCTGGTGGCCGCCTCCCTCCTCCCTGGCCTCCCGGCGCTGCGCCCTTTCTCACTGGTTCTCTCTTCTGCCGTTTTCCGTAGGACTCTCTTCTCTGACCTGAGTCTCCTTTGGAACTCTGCAGGTTCTA
+
BCCCCCCCFFFFGGGGGGGGGGHHGGGGHGHHHGGGGGGGGHHHHGGGFGGGHHHHHHHGGGGGGGGGGGGHHHHGGGGHGHHHHGGGGGGFGDFGG2?GGBHF=1FGGHFGHHGGGGGHHGHHHHBD<CDHHGGGGGHGHHGHHGG/0CFGGGGGGA-;BFFFFFFFFFFFFFFFFF/BFFFFFFFFFFF0FFFFFFFFFBA9:FFFF0;FFFFF0BFFFFFFF:FFFFF0B0BFFFFFFFFFFF.:FF:
@M05620:37:000000000-D9766:1:1101:20555:7773 1:N:0:80
AGTGCCAGCTCTCAATCGCACAGGGGACCCAGGGCCTGGCCCCTCCATCCAGAAAACCTATGACCTCACCCGCTACCTGGAGCACCAACTCCGCAGCTTGGCTGGGACCTATGTGAGTATCCAGCGTAGGAATCTGGGAGTTGGGGAGGAGTGAGGAGTTGGGGAAAGACAGTCCTAACCGTGGAGGGTTCTGGTAAATGATGGGGTGAGGAGGGGCTCTTTGGCTCCCACCAGTCCCCCTGTCTGGTCTA
+
ABABBFFFCFFFGGGGGGGGGGHHGGGGGGHHGGGGGGHHHHGHGGHHHHHHHHHHHGHHHHHHHHHHHHHGGFGGHHHHHHHHHHHHGHHHGGGGGHHHGHHGGGHHGHHHHHHHHHHHHHHHHGGGGGHHHHHHHHHGGHHHGGGGGGFHHHHHHGHHHHGGGGHHHHHHHHHHHHHHGGGGGGGGEFGGGGFGGGGGGGGGGGFFFFFFFFFFFFFFFFFFFFFFFFFFFFFFFFFFFFFFFFFFFFB
@M05620:37:000000000-D9766:1:1101:13072:7786 1:N:0:80
AGTGCCAGCTCTCCAGAGCACAGGGGACCCAGGGCCCGGCCCCTCCATCCAGAAAACCTATGACCTCACCCGCTACCTGGAGCACCCACTCCGCAGCTTGGCTGGGACCTATGTGAGTATCCAGCGTAGGAATCTGGGAGTTGGGGAGGAGTGAGGAGTTGGGGAAAGACAGTCCTAACCGTGGAGGGTTCTGGTAAATGATGGGGTGAGGAGGGGCTCTTTGGCTCCCACCAGTCCCCCTGTCTGGTCTA
+
AA>AAFFF1@1BB1F11AB1AB0000A0AAAF00AB//AAAEGCEE0DHEEB1AG0AA011@DFG@BBGFA>/>/>GHEB00BGHHA/?GFB/E/E>G1BEGHGGGHHGHHHHHG>FGHHHHGHHGGACGDFGHHHHH0FFHHHGG.<C.<CG0<G<ECGHHGGC.:C:GCFGGGGGGGGGGGG9CEGAFGGGGFFFFFFFFFFFFB@EFFBBF@?@?FFFFFFFFFFFBFFFFFFFFFF@FFFFFFFFFB
@M05620:37:000000000-D9766:1:1101:13095:7788 1:N:0:80
AGTGCCAGCTCTCAATCGCACAGGGGACCCAGGGCCTGGCCCCTCCATCCAGAAAACCTATGACCTCACCCGCTACCTGGAGCACCAACTCCGCAGCTTGGCTGGGACCTATGTGAGTATCCAGCGTAGGAATCTGGGAGTTGGGGAGGAGTGAGGAGTTGGGGAAAGACAGTCCTAACCGTGGAGGGTTCTGGTAAATGATGGGGTGAGGAGGGGCTCTTTGGCTCCCACCAGTCCCCCTGTCTGGTCTA
+
>ABABFFFBFFFGFGGGFGGGGHHGGGGGGHHGGGGGFHHHHGHGGHHHHHHHHHHHGHGHHHHHHHHHHHGGGGGHHHGHHGGFHFHGHHHGGGGGHHHGHHGGGHHGHHHHHHHHGHHHHHHHGGGGGHHHHHHHHGGGHHHGGGGGGGHHHHHHGHHHHGGGGHHHHHHHHHHHHHHGGGGGGGGCFGGGGFGGGGGGGGGGGFFFFFFFFFFFFFFFFFFFFFFFFFFFFFFFFFDFFFFFFFFFF;
@M05620:37:000000000-D9766:1:1101:20768:7808 1:N:0:80
AGTGCCAGCTCTCAATCGCACAGGGGACCCAGGGCCTGGCCCCTCCATCCAGAAAACCTATGACCTCACCCGCTACCTGGAGCACCAACTCCGCAGCTTGGCTGGGACCTATGTGAGTATCCAGCGTAGGAATCTGGGAGTTGGGGAGGAGTGAGGAGTTGGGGAAAGACAGTCCTAACCGTGGAGGGTTCTGGTAAATGATGGGGTGAGGAGGGGCTCTTTGGCTCCCACCAGTCCCCCTGTCTGGTCTA
+
111>A11CAF1B1BB3AAFF1ABGAAEEEAFHFGE/F/F0BGGFGGFH1FGBGA1FGA0EGGFHHHFGHHHGGEEEHFGHFHHACGCEE0GHGFEGG0FGGHHGGAFGEHFGFGHBGHHHFHHHF@C?CGFHFFGHHHGACGB<AC.<C><0C<DGCCGHHH-@ECHFHHFGHHHHHHHG-EFGA?C-.;FGGGFFFGGGGGGGGGF@FFFBFF@@->EFFBFFFFFFFFFFFFFFFFFF;EFFFFFFFF/
@M05620:37:000000000-D9766:1:1101:17491:7821 1:N:0:80
ACCACACCTTCTACAATGAGCTGCGTGTGGCTCCCGAGGAGCACCCCGTGCTGCTGACCGAGGCCCCCCTGAACCCCAAGGCCAACCGCGAGAAGATGCCCAGGTGTGTGGCCCTCTACCTCTTCTGGTGGCCGCCTCCCTCCTTCCTGGCCTCCCGGCGCTGCGCCCTTTCTCACTGGTTCTCTCTTCTGCCGTTTTCCGTAGGACTCTCTTCTCTGCCCTGAGTCTCCTTTGGAACTCTGCAGGTTCTA
+
AB3ABAABFFCFGGGFGGGGFGHHEEEAAEHHFGG?AEE?DHHHHGEAEEEEFHHHHHHEG??@FGGGGEFHCHHGGFGHGHHHHGGGGGDGCCBFH1FHF1GF?G1<GCFFHHHHH1DHHHHHHH1GGHGHHGGCDDHGGHGHGHHHGFHHGGGGGG-??A?DBBDBBFFFFFFFBFFFFFFFFFFFFFFFFBADFFFFFF;DFBFFFFFFFFFFFF/BFFE.:BFBFFBFFFFBBFFFFFF/BFFFFFB
@M05620:37:000000000-D9766:1:1101:20350:7838 1:N:0:80
ACCACACCTTCTACAATGAGCTGCGTGTGGCTCCCGAGGAGCACCCCGTGCTGCTGACCGAGGCCCCCCTGAACCCCAAGGCCAACCGCGAGAAGATGAACCCAGGTGCGTGGCCCGCTACCTCTTCTGGTGGCCGCCTCCCTCCTTCCTGGCCTCCCGGCGCTGCGCCCTTTCTCACTGGTTCTCTCTTCTGCCGTTTTCCGTAGGACTCTCTTCTCTGACCTGCGTCTCCTTTGGAACTCTGCAGGTTC
+
CCCCCCCDFFFFGGGGGGGGGGHHGGGFFGHGHGGGGGGGGHHHHGGGGGGGHHHGHHHGGGGGGGGGGGGHHHHGGGGHGHHHHGGGGGCGGGHHHHGHHHGGHGHH1AFGGGHHGGG-AHHHHHHHGGHHGHHCGGGGHGGGGGGGGGGFGGGGGGGGGAFFFFFFFFFFFFFFBFFFFFFFFHFFFFFFFFFFFFFFFFDFFDFFFFFFFFHHHFFF0BFFF.CDFFFFFFFFFFFFFFFFF00FFF0
@M05620:37:000000000-D9766:1:1101:24667:7839 1:N:0:80
AGTGCCAGCCTCAATCGAACAGGGGCCCCCTGGCCTGGCCCCTCCATCCCGCAAACCTCTGACCTCACCCGCTACCTGGAGCACCAACTCCGCAGCTTGGCTGGGCCCTCTGTGCGTATCCAGCGTCGGAATCTGGGCGTTGGGGCGGCGTGCGGCGTTGGGGCAAGACAGTCCTAACCGTGGAGGGTTCTGGTAAATGATGGGGTGAGGAGGGGCTCTTTGGCTCCCACCAGTCCCCCTGTCTGGTCTAT
+
A3>AADFFBBB>AGGDF4BGEGFFE2AEA22BFGF3AA2BAEGGGH5DBAB0AAAFF3?FGBFHBBBGHHGGGGGGHGHBBGFFHCHGHFGGGEGGBDHGHHGG//?BG/FGGH2EGGGFH2FHG</>C<FFDHHHHGG-A@G-CDDG?F?99DFBCFAF?-9AFFF.;BFFFFFFFFFFDF-9AAF;AFFFFBFFFFFFFFFFFDBFFE/ADF-B-99FFFFFFFFFFFFFFFBFFFFFFFFFFF/BFFB
@M05620:37:000000000-D9766:1:1101:12301:7863 1:N:0:80
ACCACACCTTCTACAATGAGCTGCGTGTGGCTCCCGAGGAGCACCCCGTGCTGCTGACCGAGGCCCCCCTGAACCCCAAGGCCAACCGCGAGAAGCCAAGGCGAGTGGCCCGCTCCCTCTTCTGGTGGCCGCCTCCCTCCTTCCTGGCCTCCCGGCGCTGCGCCCTTTCTCCCTTGTTCTCTCTTCTGCCGTTTTCCGTCGGACTCTCTTCTCTGCCCTGAGTCTCCTTTGGACCTCTTCCGGTTCTCGAT
+
BBBBBBBBFFFFGGGGGGGGGFHGGEFGHGHHHGGGFGGGFHHHHGGGFEGGHHGHHHHGGGGGGDGGGGGGHFHGGGGHGFHHHGGGGGGCCGFGH2??C/<<<AG.F<CCGGGGGHHEHHHFD0:CA.;:AAEGGGGGGGGF0B/;AB?FGGA?DFB-A-;ABFBFFFFBFF/B9BB9BFFFFFFF/;B;A9EFFAF.B;@BAB9FFFFFFF/;BEFF.;/;/9FBFFFFF9.;B//;BDF;.;B/./9
@M05620:37:000000000-D9766:1:1101:6312:7867 1:N:0:80
ACCACACATTCTACAATGCGCTGCGTGTGGCTCCCGAGGAGCACCCCTTGCTGCTGACCTAGGCCCCCCTGAACCCCAAGGCCAACCGCGCGAAGCCCAGGCGTGTGGCACGCTGCCTCTTCTGGTGGTAGCCTCCCTCCTTCCTGTCCTCCCGGCGTTGCGGCCTTTCTCCCTTGTTCTCTCTTCTGCCGTTTTCCGTCGGATTATCTTCTCTGCCCTGCGTCTCCCTGTGATTCCCTCCGGTTTTCGAT
+
AAA>AAB>BBDFGFGFFGAAE2EEGEEA2AFB3BBA2EEEDGHHHGG1ABFGFHHHHHH5BFFHHEGGGGEEFEHGGGGHCEHHHGE>EE<<<DC<?/???/>/>?<E?0??AC.>FGHFGHH=DHHG.0=<DDCHGHHGHHHHHH:G0:<GEGBGG-;AE@-;@DFFFFFFFF;FFFBB;;BFFFFF;9;9;;E;;A:FBBB.;9:;BFFFFFF/B.;AEBF-;.;/;9;99///;/9;AAB-;.;:;.;
@M05620:37:000000000-D9766:1:1101:9248:7870 1:N:0:80
ATTGCCAGCTCTCCATCGCACAGGGGACCCAGGGCCTGGCCCCTCCATCCAGAAAACCTATGACCTCACCCGCGACCTGGCGCACCCACTCCGCAGCGTAGGAGTTGGGGAGGAGTGATGCTTTGGGGAAAGCCCGTCCTCCCCGTGGCGGGTTCTGGTACCTGATGGGGTGATTAGGGGCTCTTTGGCTCCCCCCAGTCCCCCTGTCTGGTCTCTCTCCTGCCCTTCGATCGGCAGATCCCCCGTCTGAA
+
AAAAAFFFAFFFG1GDFEGFE0F0FE0AEEGHFGGA/FGCFHGGGGBHH0GGFBG0GFFH1FBHG@FHHHG/E/>EGGHH0>EEEGAEE0GFEGCG/C<?BCHFHGHHGGFCG/CGGGFG11>FHFCC.<<<CGECGGGGHGGGGG.--;9AAEGFFFF9F/;F9BFF?BB@-/99BFFF@@?FF/BFBFFFFF:@@BBFF;EA=FFFFFFFFF/BBFFFFFF9AFF-A-F?@-;@@F//:--;@9-;A/9
@M05620:37:000000000-D9766:1:1101:17145:7883 1:N:0:80
GAGGCTGCTTTGGAAGAAACTCATAAATTACTGAAACAATTTCGGCTGGACCTGGATAAGTTTCTTGCTTGGCTTACAGAAGCTGATATAACTGCCAATGCTGCCCAGAATAAAACTACCTATTAAGGCCCCAACCTAGTAAAAAAGTGGATTCAAGAAGCTCAGCCATTGCAGGCTGTTACTCTCTACAACAGTTCTCAGTACAATTGAATAATCAAAAGAAATAATCCTTGTATTTGAAAATGCATAGG
+
>3A>>>BACBB@FBBA4FBBB4FBG55DD455DB44BF2B5552222AA2AAGFF255AG5DD5FBD55D31B3B3353AB3B@B33D5BB5@@B33BB33B4BB1311B4BB@33333234B4B4433//><///3B3344F42>/2B2B22@@222<<222@<<0?1111110?000111111<1<111<.0=>00=0000<0D0=00=0<D=000:0/.:/:0000<0:;:000;90090900;0000
@M05620:37:000000000-D9766:1:1101:17115:7884 1:N:0:80
ACCACACCTTCTACAATGAGCTGCGTGTGGCTCCCGAGGAGCACCCCGTGCTGCTGACCGAGGCCCCCCTGAACCCCAAGGCCAACCGCGAGAAGATGCCCTGCTGCGTGTTCTGCTGCCTCTTTTGCTCCTTGCTTCCCTCCTTCCTCTGCTCCCGTTCTTCCTCGTTTTCTCTCCGGTCGTCTTTTGTGCCGTTTTCTTCTCTGCTCTCTTCTTCCTCTGGAGCTCTCCTGGGTATACTTCAGGCTCTC
+
BBBBBBBBFFFFGGGGGGGGGGHGGGGAGEEFGGGGGGGGGHHHHAGGEFGGHHHHHHHGGGFGGEGGGGGHHFHGGGGHGHHHHEFGGGGGFGHHHG2GH2?/111/?//0>1=1F11>11111111>00/00<0<0<GHHG/00::000<0<GG.../.00;00..:.;FGG00/.=---:.;.///;.//-.;/;F/////////;B//9/////////;;...//////;.///////;/;//;.//
@M05620:37:000000000-D9766:1:1101:25628:7901 1:N:0:80
GAGGCTGCTTTGGAAGAAACTCATAGATTACTGCAACAGTTCCCCCTGGACCTGGAAAAGTTTCTTGCCTGGCTTACAGAAGCTGAAACAACTGCCAATGCTACAGGATGCTACCCGTAAGGAAAGGCTCCTAGAAGACTCCAAGGGAGTAAAAGAGCTGATGAAACAATGGCAAGTAAGTCAGGCATTTCCGCTTTAGCACTCTTGTGGATCCAATTTAACAATTCGCAGCATTTTTACTTGTAACTGAC
+
A?AA>AF>BDD@G4BBEGBGGGHHHGHDGDBFHB4BCGCGGDDFGGE2AABFGGEBB323BDGBFHGBBBGFGHHBBBFGHHGHHB3FBF?BGGHFCGHH3BBDG@3BBBFHBB2B?1>>BFFGGB??3BFHF4BFBFBDBBBFB/?C/<2>GF>/@@F2@@D@D<?FG1?FG<?F??F1>>=>>>.>1<>>.>A.<=DDBFGGFFDFGDC:GH:C000;:C<<<;0..:.-99BF0CE0CB0;BFF0;F:
@M05620:37:000000000-D9766:1:1101:16768:7913 1:N:0:80
AGTGCCAGCTCTCAATCGCACAGGGGACCCAGGGCCTGGCCCCTCCATCCAGAAAACCTATGACCTCACCCGCTACCTGGAGCACCAACTCCGCAGCTTGGCTGGGACCTATGTGAGTATCCAGCGTAGGAATCTGGGAGTTGGGGAGGAGTGAGGAGTTGGGGAAAGACAGTCCTAACCGTGGAGGGTTCTGGTAAATGATGGGGTGAGGAGGGGCTCTTTGGCTCCCACCAGTCCCCCTGTCTGGTCTA
+
CCBBCFFFDFFFGGGGGGGGGGHHGGGGGGHHGGGGGGHHHHGHGGHHHHHHHHHHHGHHHHHHHHHHHHHGGGGGHHHHHHHHHHHHGHHHGGGGGHHHGHHGGGHHGHHHHHHHHHHHHHHHHGGGGGHHHHHHHHHGGHHHGGGGGGGHHHHHHGHHHHGGGGHHHHHHHHHHHHHHGGGGGGGGEGGGGGFGGGGGHHHGGGFFFFFFFFFFFFFFFHHFFFFFFFFFFFFFFFFFFFFFHFFFFFF
@M05620:37:000000000-D9766:1:1101:15044:7921 1:N:0:80
ACCACACCTTCTACAATGAGCTGCGTGTGGCTCCCGAGGAGCACCCCGTGCTGCTGACCGAGGCCCCCCTGAACCCCAAGGCCAACCGCGAGAAGATGCCCAGGTGAGTGGCCCGCTACCTCTTCTGGTGGCCGCCTCCCTCCTTCCTGGCCTCCCGGCGCTGCGCCCTTTCTCACTGGTTCTCTCTTCTGCCGTTTTCCGTAGGACTCTCTTCTCTGACCTGAGTCTCCTTTGGAACTCTGCAGGTTCTA
+
CCCCCCCCFFFFGGGGGGGGGGHHGGGFHGHHHGGGGGGGGHHHHGGGEFGGHHHHHHHGGGGGGGGGGGGHHHHGGGGHGHHHHGGGGGGGGGHHHGHHHHHGHHHHHHGGHHGGGGGHHHHHHHHGHHGHHGGGGGHGHHGHHGGGFFGGGGGGGG-;CFFFFFFFFFFFFFFFFFFFFFFFFFFFFFFFFFDFFFFFFFFFFFFFFFFFFFFFFFFFFFFEFFFFFFFFFFFFFFFFFFFFFFFFFFF
@M05620:37:000000000-D9766:1:1101:20307:7950 1:N:0:80
AGTGCCAGCTCTCAATCGCACAGGGGACCCAGGGCCTGGCCCCTCCATCCAGAAAACCTATGACCTCACCCGCTACCTGGAGCACCAACTCCGCAGCTTGGCTGGGATCTGGGAGTTGGGGAGGCGTGAGGAGTTGGGGCCCGCCCGTCCTCCCCGTGGAGGGTTCTGGTAACTGATGGGGTGAGGCGGGGCTCTTTGGCTCCCACCAGTCCCCCTGTCTGGTCTCTCTCCTGCCCTTAGCTCGGACGAGC
+
AA>>AFFFAFFFGFGCFFGCGCHCGCDEFGDHCEEDFFHGCHGHGGFHHGHHHHFFHFHHHHFHHHHGHHHGG>EEHHHHGGHHHHGCFHHHDGFGGHHHGGHGGGGHGHGGG0?EHD2<//>B/ACCAEGFEFGFFGC.A<@-A?@CDGGCCFGGGFG.EGGCCGGFGCF00;FGGGGFGFD.FF.;BDCFCFFFFFFFFFFFFFFAFFFFFFDFF9FFBFBFF/FFFFFFFFFFFFFB/;9DF:-9-;>
@M05620:37:000000000-D9766:1:1101:16561:7981 1:N:0:80
ACCACACCTTCTACAATGAGCTGCGTGTGGCTCCCGAGGAGCACCCCGTGCTGCTGACCGAGGCCCCCCTGAACCCCAAGGCCAACCGCGAGAAGATGCCCAGGTGAGTGGCCCGCTACCTCTTCCGGTGGCCGCCTCCCTCCTTCCTGGCCTCCCGGAGCTGCGCCCTTTCTCACTGGTTCTCTCTTCTGCCGTTTTCCGTAGGACTCTCTTCTCTGACCTGAGTCTCCTTTGGAACTCTGCAGGTTCTA
+
DDDDDCDCFFFFGGGGGGGGGGHHGGGGHGHHHGGGGGGGGHHHHGGGGGGGHHHHHHHGGGGGGGGGGGGHHHHGGGGHGHHHHGGGGGGGGGHHHHFHH2CF??FFGFFFHH?C@@CGFGFH00<<<-<CGFDGFDHGFFGFGFGB<FAGFAFG.C---:0B9=DF-FFFFFFF0BFFFFBBBFBFFFBFFFDFFFFF.B.<DFFFFBFFFFFFFBFFFBBFFFFBBF0FF0BBFFFFB0B0BFFFFB0
@M05620:37:000000000-D9766:1:1101:11084:8001 1:N:0:80
ACCACACCTTCTACAATGAGCTGCGTGTGGCTCCCGAGGAGCACCCCGTGCTGCTGACCGAGGCCCCCCTGAACCCCAAGGCCAACCGCGAGAAGATGCCCAGGTGAGTGGCCCGCTACCTCTTCTGGTGGCCGCCTCCCTCCTTCCTGGCCTCCCGGAGCTGCGCCCTTTCTCACTGGTTCTCTCTTCTGCCGTTTTCCGTAGGACTCTCTTCTCTGACCTGAGTCTCCTTTGGAACTCTGCAGGTTCTA
+
CCCCDCCCFFFFGGGGGGGGGGHHGFGBGGHHHGGGGGGGGHHHHGGGGGGGHHHHHHHFGGGGGGGGGGGHGHHGGGGHGHHHHGGGGGFGGGHHHHHHHHHGHGHHHHGGHGGGGGGHHHHHHHHHHFGHHGGGGGHGHHGHHGGGFGFGGGGGGG-ADGGGGGFFFFFFFFFHFFFFFFFFFFFFFFFFFFFFFFFFFFFDFFFFFFFFFFFFFFFFFFFFFFFFFFFFFFFFFFFFFFFFFFFFFF0
@M05620:37:000000000-D9766:1:1101:20249:8028 1:N:0:80
ACCACACCTTCTACAATGAGCTGCGTGTGGCTCCCGAGGAGCACCCCGTGCTGCTGACCGAGGCCCCCCTGAACCCCAAGGCCAACCGCGAGAAGATGAAACCAGGTGCGTGGCCCGCTCCCTCTTCTGGTGGCCGCCTCCCTCCTTCCTGGACTCCCGGCGCTGCGCCCTTTCTCACTGGTTCTCTCTTCTGCCGTTTTCCGTCGGACTCTATTCTCTGCCCTGCGTCTCCTTTGGAACTCTGCCGGTTC
+
CCCCCCCCFFFFGGGGGGGGGGHHGFGGHGHHHGGGGGGGGHHHHGGGGGGGHHHHHHHGGGGGGGGGGGGHHHHGGGGHGHHHHGGFGGGGGGHHHHHH22?/?/<??/?/->FG?FG-..<GGFHHE0DCEHH-DCDGHEGGGFGGGFFF/;FBFGG?DACB-A->DFFF/:FFBFFFBFFFFF/9;F/FFFFFADFEFB.B.-:-@DF//99/B/:F/FFBAABDFF/BFBFFFFB/F:B///-;:..
@M05620:37:000000000-D9766:1:1101:18313:8028 1:N:0:80
ACCACACCTTCTACAATGAGCTGCGTGTGGCTCCCGAGGAGCACCCCGTGCTGCTGACCGAGGCCCCCCTGAACCCCAAGGCCAACCGCGAGAAGATGCCCCGGTGAGTGGCCCGCTACCTCTTCTGGTGTCCGCCTCCCTCCTTCCTGGCCTCCCGGAGCTGCGCCCTTTCTCACTGGTTCTCTCTTCTGCCGTTTTCCGTAGGACTCTCTTCTCTGACCTGAGTCTCCTTTGTAACTCTGCAGGTTCTG
+
ABBBB?AAFFFFFGGFGGGFGFHHGEFGHGGHHGGG?FG2AF2FGGGGGGGG5FHCGHHGEE?EGEGGGGGB3FHGGG?HFFGG/FFCGGGFC/F2?DGCG///</?F1<.<FC-A@-<GGHFFGH0<0:.;C.DA.ECFCCF/9BCFF/.;0;EFD---;9//;@AF-/99BF/BBF.://BFBBFBBFB/FA9.FFBBD9A..//;FFFFFF/FF//:B9B/.9;BFB/9B//9/9/9B///;.:;BF/
@M05620:37:000000000-D9766:1:1101:22893:8042 1:N:0:80
GAGGCTGCTTTGGAAGAAACTCATAGATTACTGCAACAGTTCCCCCTGGACCTGGAAAAGTTTCTTGCCTGGCTTACAGAAGCTGAAACAACTGCCAATGCTACAGGATGCTACCCGTAAGGAAAGGCTCCTAGAAGACTCCAAGGGAGTAAAAGAGCTGATGAAACAATGGCAAGTAAGTCAGGCATTTCCGCTTTAGCACTCTTGTGGATCCAATTGAACAATTCTCAGCATTTTTACTTGTAACTGAC
+
A?AAAAFAFFF@GBBFGGFFGGHHHGHGHHFFGF4GGHGHHFEGGFEFACBGHHEFB32BBBHFHHHEBFGGHHHBBBGGHHBGHB3GBF?FHHHGGHHH@B4DF@3?3BFEB@BBE?E?FEFFGBB?BFFHE?GH3FBFBBBFB?CG<??@GF>/=@FFFFD@DDDFG1FCG=?F??=?=11>><.<>=<<.<CECDD0BGGHHH0GC:C:CGGG:<0;:CCGGC0C00F0CFFF0CEFGB0=BFG;0CC
@M05620:37:000000000-D9766:1:1101:19497:8056 1:N:0:80
ACCACACCTTCTACAATGAGCTGCGTGTGGCTCCCGAGGAGCACCCCGTGCTGCTGACCGAGGCCCCCCTGAACCCCAAGGCCAACCGCGAGAAGATGAACCCAGGTGCGTGGCCCGCTACCTCTTCTGGTGGCCGCCTCCCTCCTTCCTGGCCTCCCGGCGCTGCGCCCTTTCTCACTGGTTCTCTCTTCTGCCGTTTTCCGTAGGACTCTCTTCTCTGACCTGCGTCTCCTTTGGAACTCTGCAGGTTC
+
DCCCCDCCFFFFGGGGGGGGGGHHGGGEDGHHHGGGGGGGGHHHHGGGFGGGHHGHHGGEGGGGGGGGGGGHFHHGGGGHGHHHHGGGGGDGGGHHHHHHHHGGHGHH1AFGGGHHGGG-@GHHHHHHHHHHGHHGGGGGHGGGGGGGGGGFGGGGGGGGCFFFFFFFFFFFFFHFFFFFFFFFFFFFFFFFFFFFDFFFFFFFADDFFFFFFFFHFFFF0BFFF.@DFFFFFFFFFFFFFFFFF0;FFF0
@M05620:37:000000000-D9766:1:1101:16016:8074 1:N:0:80
ACCACACCTTCTACAATGAGCTGCGTGTGGCTCCCGAGGAGCACCCCGTGCTGCTGACCGAGGCCCCCCTGAACCCCAAGGCCAACCGCGAGAAGATGCCCAGGTGAGTGGCCCGCTACCTCTTCTGGTGGCCGCCTCCCTCCTTCCTGGCCTCCCGGAGCTGCGCCCTTTCTCACTGGTTCTCTCTTCTGCCGTTTTCCGTAGGACTCTCTTCTCTGACCTGAGTCTCCTTTGGAACTCTGCAGGTTCTA
+
DCDEEEDDFFFFGGGGGGGGGGHHGEGEFGHHHGGGGGGGGHHHHGGGGGGGHHGHGHHGGGGGGGGGGGGHGHHGGGGHGHHHHGGGGGDGGGHHHHHHHHHGHHHHHHGGHHGGGGGHHHHHHHHHHHGHHGGGGGHGHHGHHGGGGGGGGGGGGG-ADGGGGGFFFFFFFFFFFFFFFFFFFFFHHHFFFFFFFFHFFFFFFFFFFFFFFFFFFFFFFFFFFFFFFFFFHFFFFFFFFFFHFFFFFF<
@M05620:37:000000000-D9766:1:1101:5037:8078 1:N:0:80
AGTGCCAGCTCTCCATCGCACAGGGTGCCCAGTCCTCTGGGAGTTGGGTCGGACTGAGGAGTTGGGCAAAGACAGTCCTAACCGCGGCGGGTTCTGGTAACTGATGGGGTGCGGCGGGTCTCTTTGGCTCCCCCCCGTCCCCCTGTCTGGTCTCTCTCCTGCCCTTCGCTCGGCAGAGCCCCCGTCTGCCCTCCAGTCCCCTGAAGCTATCTCGTCTGCCGTCTTCTGCTTGATCAAAACCCCAAAGCTCT
+
>>>>>BF4AFFFGGGF5AEAE?FAF422ABBB3BBF5FG3BBFEB53A2AAA00AFG3FAEFF@@01BB1BFGH2BBF4@@BB>////<>@<??F<G?GHB?11@FF/ECCDGGGFF--;CFGGG0CFG0;CEGFFFFFFFFFFFFFFFFFFFFFFF;;9BF.;BF.;ADFF-:B-.AFA9;@DDDFF/;EFFF;BFFFFFFFF/;FFFFFFFF.9;AFFFA9A.;FFF/;F9/;9;BF9A...9;/9//9
@M05620:37:000000000-D9766:1:1101:14724:8095 1:N:0:80
AGTGCCAGCTCTCAATCGCATAGGGGACCCAGGGCCTGGCCCCTCCATCCAGAAAACCTATGACCTCACCCGCTACCTGGAGCACCAACTCCGCAGCTTGGCTGGGACCTATGTGAGTATCCAGCGTAGGAATCTGGGAGTTGGGGAGGAGTGAGGAGTTGGGGAAAGACAGTCCTAACCGTGGAGGGTTCTGGTAAATGATGGGGTGAGGAGGGGCTCTTTGGCTCCCACCAGTCCCCCTGTCTGGTCTA
+
BCABBFFFDFFFGGGGGGGGEEHHHGGGGGHHGGGGGGHHHHGHGGHHHHHHHHHHHGHHHHHHHHHHHHHGGEEGHHHHHHHHHHHHGHHHGGGGGHHHGHHGGGHHGHHHHHHHHHHHHHHHHGGGGGHHHHHHHHHGGHHHGGGGGGGHHHHHHGHHHHGGGGHHHHHHHHHHHHHHGGGGGGGGEGGGGGGFGGGGFGGGGGGFFFFFFFFFFFFFFHFFFFFFFFFFFFFFFFFFFFFFFFFFFFB
@M05620:37:000000000-D9766:1:1101:14983:8096 1:N:0:80
AGTGCCAGCTCTCAATCGCACAGGGGACCCAGGGCCTGGCCCCTCCATCCAGAAAACCTATGACCTCACCCGCTACCTGGAGCACCAACTCCGCAGCTTGGCTGGGACCTATGTGAGTATCCAGCGTAGGAATCTGGGAGTTGGGGAGGAGTGAGGAGTTGGGGAAAGACAGTCCTAACCGTGGAGGGTTCTGGTAAATGATGGGGTGAGGAGGGGCTCTTTGGCTCCCACCAGTCCCCCTGTCTGGTCTA
+
AA1>AF1FAFFFGGGGGGGCE0F0FGEGEE0G0EEE/FHFCGEFEG0GHCFD10AFGFHEEGBGHHHCGHHEE/>EHHHHEFHHHHHCE0GFEG/EEFGGGHGGGCHHGHBHFHHEHHDHFHFGHCECCGF1GHHHG0<?EHFGCCFCGCC<GGHHGGHHHHGGECHACHGGGHHHGHHFGGFGBEBG;C.FFFGFFFGGEGGGGGF@FFFFFF@@@@FFFFBFFFFFFFFFFFFFFFFB@FFFFF/BBF9
@M05620:37:000000000-D9766:1:1101:14323:8100 1:N:0:80
GAGGCTGCTTTGGAAGAAACTCATAGATTACTGCAACAGTTCCCCCTGGACCTGGAAAAGTTTCTTGCCTGGCTTACAGAAGCTGAAACAACTGCCAATGCTACAGGATGCTACCCGTAAGGAAAGGCTCCTAGAAGACTCCAAGGGAGTAAAAGAGCTGATGAAACAATGGCAAGTAAGTCAGGCATTTCCGCTTTAGCACTCTTGTGGATCCAATTGAACAATTCTCAGCATTTGTACTTGTAACTGAC
+
AABAAAFBFFFFGFGGGGGGGGHHHFHHHGHHHHGHFFHFGHHHHGGGHHHHHHHHHGHHGGHHHHHHGHHHHHHGGHFGHHHHHHGHHFHHHHHHHFHHFF4FGFEFHHHHGFHHGEGEHHHFHGGHHHGHHFHHHFFGFGHHHGGHGGHHHHHGHHHHHHHHHHHHHFGHHF?F?GGGFF1GGHEGGHHHGGGGGHHBFHHHHHHGGEGCHHHHHHHHGGGHHHHHFHG0FFGF0FFGGGGGGGGGGGF
@M05620:37:000000000-D9766:1:1101:20518:8107 1:N:0:80
ACCACACCTTCTACAATGAGCTGCGTGTGGCTCCCGAGGAGCACCCCGTGCTGCTGACCGAGGCCCCCCTGAACCCCAAGGCCAACCGCGAGAAGATGCCCAGGTGAGTGGCCCGCTACCTCTTCTGGTGGCCGCCTCCCTCCTTCCTGGCCTCCCGGAGCTGCGCCCTTTCTCACTGGTTCTCTCTTCTGCCGTTTTCCGTAGGACTCTCTTCTCTGACCTGAGTCTCCTTTGGAACTCTGCAGGTTCTA
+
CCCDDCCCFFFFGGGGGGGGGGHHGGGGHGHHHGGGGGGGGHHHHGGGGGGGHHHHHHHGGGGGGGGGGGGGHHHGGGGHGHHHHGGGGGGGGGHHHHHHHFHGHHHHHHGGHHGGGDGHHHGHHHHHHHGHHGGGGGHGHHGHHGGGFFGGGGGGB@9@DGGGAGFFFFFFFFFFFEFFFFFFFFFFFFFFFFDFFFFFDFFDFFFFFFFFFFFFFFFFFFFFFFFFFFFFFEFBFFFFFFFFFFFFFF:
@M05620:37:000000000-D9766:1:1101:8593:8136 1:N:0:80
GAGGCTGCTTTGGAAGAAACTCATAGATTACTGCAACAGTTCCCCCTGGACCTGGAAAAGTTTCTTGCCTGGCTTACAGAAGCTGAAACAACTGCCAATGCTACAGGATGCTACCCGTAAGGAAAGGCTCCTAGAAGACTCCAAGGGAGTAAAAGAGCTGATGAAACAATGGCAAGTAAGTCAGGCATTTCCGCTTTAGCACTCTTGTGGATCCAATTGAACAATTCTCAGCATTTGTACTTGTAACTGAC
+
A3ABBACA@FFFCFGGGGGFGGFGFHHFDGFFGFHHBGHEFGHAGGAFAFAABFCG3F2FFGFHHHF5FD3FHHFHHEFFHHHHHHHHHFGHFGG3GHHH3B4BEGGHFCFHB3BGGGGEFFHBHHBG3FEH?4??GHFD??BFGGGFGC0FFGH/@GHFF1FDGHHCH1FHBG1F1FGD<F1><<.1>GH1EAGA<GD0GFCGD0D<CF::0::C0GGC;:;:CHHHHHFBG0FF0CBFGFGFBFFGGFB
@M05620:37:000000000-D9766:1:1101:4877:8141 1:N:0:80
AGTGCCAGCTCTCAATCGCACAGGGGACCCAGGGCCTGGCCCCTCCATCCAGAAAACCTATGACCTCACCCGCGACCTGGAGCACCAACTCCGCAGCTTGGCTGGGACCTATGTGAGTATCCAGCGTAGGAATCTGGGAGTTGGGGAGGAGTGAGGAGTTGGGGAAAGACAGTCCTAACCGTGGAGGGTTCTGGTAAATGATGGGGTGAGGAGGGGCTCTTTGGCTCCCACCAGTCCCCCTGTCTGGTCTA
+
AA>AAFFFBFFFFAGGBFFAE2FDF2BAEAAGFEGEFGHHHHGHGGGHHHHGHGHBGGHHGDHHH5FGHHHGG/>EGGHHFGHHHG0??GHC?ECG>GGHGHHGGGHHGHHHHHHHHHHHHHHHHGGGDGHHHHHHHH0FCGHHGG.CG<CGG<DH:EHHHHGGGDEHFGBFGGGGGGGGGGGGDGGGEGGGGFFFFFFFFFFFFFFFFFFFFFFFFFFFFFFFFFFFFFFFFFFFFFFFFFFFFFFFFFB
@M05620:37:000000000-D9766:1:1101:15349:8144 1:N:0:80
GAGGCTGCTTTGGAAGAAACTCATAGATTACTGCAACAGTTCCCCCTGGACCTGGAAAAGTTTCTTGCCTGGCTTACAGAAGCTGAAACAACTGCCAATGCTACAGGATGCTACCCGTAAGGAAAGGCTCCTAGAAGACTCCAAGGGAGTAAAAGAGCTGATGAAACAATGGCAAGTAAGTCAGGCATTTCCGCTTTAGCACTCTTGTGGATCCAATTGAACAATTCTCAGCATTTGTACTTGTAACTGAC
+
AAAABBFBFFFFGGGGCFGGGGGHFGHHHDHFHHG4FCGDGHHHHGGGHFHHHHHHHHHGGGHHHHHHHHHHHHHHHHHHHHHFHHGHHGHHHHHHHGHHHG4GGHGGHHHHHHHHGGGGHHGHHHHHHHGHHFGFH3FGHHHFHGGHGGHHFHHGHHHHFHHGHHHHHGHFHHHGGHHHHGGHHHGHHHHHGGGGGHHHHHHHHHHFHFHHHHHHHHGHHHFHHHHHHHGEGGGGEFGGGGGGGGGGGGG
@M05620:37:000000000-D9766:1:1101:24451:8157 1:N:0:80
AGTGCCAGCTCTCAATCGCACAGGGGACCCAGGCCTCTGGGAGTTGGGTCGGAGTGATGAGTTGGGAAAAGACAGTCCGAACCGTAGAGGGTTCTGGTAAATGATGGGGTGCGGCGGGGATCTTTGGCTCCCACCCGTCCCCCTGTCTGGTCTATCTCCTGCCCTTAGATCGGAAGAGACCCCGTCTGCCCTCCAGTCACCTGAAGCTATATCGTATGCCGTCTTCTGCTTGAACAAAAACCAAAACTGAC
+
AA>ABFFFAFFFGGGGGG2FGGHHGGGEAFHHGHGFGFHABBFBA5AA1BAE0AB1D5DAFGG5B01BBEG?G3B3BB11?/E>11/???>/BBBBEB?44BB3BGHAFCC//BCGG?:-..0;;GHHHHGGGGGDGDGDGGDGGF/0FG0BFFGFGGFF99AA////BFFF.AFFF..;AE.@.A.A;/;FADBFFFBF//B/;BFFE//;BE..;BFB-999EFFEF//;F///;9A...9.;9A;///
@M05620:37:000000000-D9766:1:1101:15743:8164 1:N:0:80
ACCACACCTTCTACAATGAGCTGCGTGTGGCTCCCGAGGAGCACCCCGTGCTGCTGACCGAGGCCCCCCTGAACCCCAAGGCCAACCGCGAGAAGATGCCCAGGTGAGTGGCCCGCTACCTCTTCTGGTGGCCGCCTCCCTCCTTCCTGGCCTCCCGGAGCTGCGCCCTTTCTCACTGGTTCTCTCTTCTGCCGTTTTCCGTAGGACTCTCTTCTCTGACCTGAGTCTCCTTTGGAACTCTGCAGGTTCTA
+
BBABBBBBFFFFGGGGGGGGGGHHGFGFHDHHHGGDGGGGGHHHHGGGGEGGHGHHHHHGGGGGGGGGGGGHHHGGGGGHGHHHHGGGGGGGGGHHHFHHHHHGHHHHHHGGHHGGGGGHHHHHHHHGHHGHHGGGGGHGHHGHHGGGGGGGGGGGGD-ADGGGGGFFFFFFFFFFFFFFFFFFFFFFFFFFFFFFFFFFFFFFFFFFFFFFFFFFFFFFFFFFFFFFFFFFFFFFFFFFFFFFFFFFFFB
@M05620:37:000000000-D9766:1:1101:23009:8172 1:N:0:80
ACCACACCTTCTACAATGAGCTGCGTGTGGCCCCCGAGGAGCACCCCGTGCTGCTGACCGAGGCCCCCCTGAACCCCAAGGCCAACCGCGAGAAGCCCAGGTGAGTGGCCCGCTCCCTCTTCTGGTGGCCGCCTCCCTCCTTCCTGGCCTCCCGGCGCTGCGCCCTTTCTCACTGGTTCTCTCTTCTGCCGTTTTCCGTCGGACTCTCTTCTCTGCCCTGAGTCTCCTTTGGAACTCTGCCGGTTCTCGAT
+
AAAAA?AAFCFF3GGGBG1FFDGHEFEB0EG0BE0E/E/A//FGHGCEAE/AAFGHHHG>EE/EFGGGG//FGGHGEEGHGH<FFF/>/>/>CCGHH/?CF1??FHHGGFGCGCGGGHHFHHHGHGHGHFCGGGGHGHGGGGGGGGFGGGGGGGGGG@?@F@@F@@FFFFF/FF/9FFFFFFFFFFFFFF@ABFFFFFF-@@@?@FFFFFFFFFFEFFBF-BFFFFFFBFF/B/FFFBFFB@@;BEB;-FF
@M05620:37:000000000-D9766:1:1101:16991:8179 1:N:0:80
ACCACACCTTCTACAATGAGCTGCGTGTGGCTCCCGAGGAGCACCCCGTGCTGCTGACCGAGGCCCCCCTGAACCCCAAGGCCAACCGCGAGAAGATGCCCAGGTGAGTGGCCCGCTACCTCTTCTGGTGGCCGCCTCCCTCCTTCCTGGCCTCCCGGCGCTGCGCCCTTTCTCACTGGTTCTCTCTTCTGCCGTTTTCCGTAGGACTCTCTTCTCTGACCTGAGTCTCCTTTGGAACTCTGCAGGTTCTA
+
BCCCCCCBFFFFGGGGGGGGGGHHGFGBCEHGHGGFEGGGGGEHHGFGEEEGHHGHGGHGGGGGGGGGGGGHBGHGGGFHGGGHHGFGCDCFGGHGHHGHHHHGHHHHHHGGHHGGGGGHHHHHHHHHHHGHHGGGGGHGHHGHHGGGGGGGGGGGGG-CGFFFFFFFFFFFFFFFFFFFFFFFFFFFFFFFFFFFFFFFFFFFFFFFFFFFHHHFFFFFFFFEFFFFFFFFFFFFFFFFFFFFFFFFFFB
@M05620:37:000000000-D9766:1:1101:17723:8184 1:N:0:80
AGTGCCAGCTCTCAATCGCACAGGGGACCCAGGGCCTGGCCCCTCCATCCAGAAAACCTATGACCTCACCCGCTACCTGGAGCACCAACTCCGCAGCGTAGGAGTTGGGGAGGCGTGAGGCGTTGGGGAAAGACCGTCCTCACCGTGGCGGGTTCTGGTACCTGATGGGGTGAGGAGGGGCTCTTTGGCTCCCACCAGTCCCCCTGTCTGGTCTATCTCCTGCCCTTAGATCGGAAGAGCACACGTCTGAA
+
BCBCBFFFDFFFGGGGGGGGGGHGGGGGGGHHGGGGGGHHHHGHGGHHHHHHHHHHHGHHHHHHHHHHHHHGGEGGHHHHGGHHHHHHGHHHGGGGGGEEGGGHHHHHGFFGG/>CGGDH/>EGCGGGFCGHBG<DGGGG00CHGHHG-ACGAEGGGGFF::FFFFFFFFBD.<AFFFFFFFFFFFFFFFFFFFFFFFFFFFFFFFFFHHFFFF0BFFFFFFFFFFFBFFFFFFDFFFFF0BFFFFFFFFF
@M05620:37:000000000-D9766:1:1101:19141:8188 1:N:0:80
GAGGCTGCTTTGGAAGAAACTCATAGATTACTGCAACAGTTCCCCCTGGACCTGGAAAAGTTTCTTGCCTGGCTTACAGAAGCTGAAACAACTGCCAATGCTACAGGATGCTACCCGTAAGGAAAGGCTCCTAGAAGACTCCAAGGGAGTAAAAGAGCTGATGAAACAATGGCAAGTAAGTCAGGCATTTCCGCTTTAGCACTCTTGTGGATCCAATTGAACAATTCTCAGCATTTGTACTTGTAACTGAC
+
CBCCCDFCFFFFGGGGGGGGGGHHHHHHHHHHHHHHGHHGHHGHHGGGHHHHHHHHHHHHGGHHHHHHHHH1GHHHHHHHHHGHHGGHHHHHHHHHHHHHHGHHHHHHHHHHHGHHGGGGHHHHHHGHHHGHHGFFHHHHHHHFHGGHGGHHHHHGHHHHHHHHHHHHHHHHHHHGGFHHHHHHHHHHHHHHGGGGGHHHGHHHHHHGHGHHHGHHGHHHHHHHHHHHFHGGGGGGFGFGGGGGHHGGGGF
@M05620:37:000000000-D9766:1:1101:22003:8189 1:N:0:80
ACCACACCTTCTACAATGAGCTGCGTGTGGCTCCCGAGGAGCACCCCGTGCTGCTGACCGAGGCCCCCCTGAACCCCAAGGCCAACCGCGAGAAGATGCCCAGGTGAGTGGCCCGCTACCTCTTCTGGTGGCCGCCTCCCTCCTTCCTGGCCTCCCGGAGCTGCGCCCTTTCTCACTGGTTCTCTCTTCTGCCGTTTTCCGTAGGACTCTCTTCTCTGACCTGAGTCTCCTTTGGAACTCTGCAGGTTCTA
+
AAAAAAAAFFFFGGGD3GFFB1BGEBAEG0FA1FFC0EEGEH/GHGGGG?A/1GGGHHHGGE/EGEGGGGGFHGHGGGAG/?GHHG//BCCGGGH11<?F0?GGGHHHHFEFHHCG-@C0FHHHHFHHHECHHCGGGGAFHHGHHG/C0/;AFGGGG?A?@GGG??B@;FFFFFFFFFFFFFFFFFFFFFFFF@AAFFFFFBF--;FFFFFEFFFFFFFF/9BFFF//FBF/:B/BFFFFFFBFFFAFF/;
@M05620:37:000000000-D9766:1:1101:25842:8190 1:N:0:80
ACCACACCTTCTACAATGAGCTGCGTGTGGCTCCCGAGGAGCACCCCGTGCTGCTGACCGAGGCCCCCCTGAACCCCAAGGCCAACCGCGAGAAGATGCCCAGGTGAGTGGCCCGCTACCTCTTCTGGTGGCCGCCTCCCTCCTTCCTGGCCTCCCGGCGCTGCGCCCTTTCTCACTGGTTCTCTCTTCTGCCGTTTTCCGTAGGACTCTCTTCTCTGACCTGAGTCTCCTTTGGAACTCTGCAGGTTCTA
+
1>1AAA1>FFF@AGGCDGBGFFHBEBEBFEGGEFEBEEE?FHGHHGCFAABFHA1FHFGGGGGGAE/>EGGGGHC>EEFFGHHE/?EECC>B//GF1<GGHHHG1<1FF1F/?GGC---<10<0GHFHHEG.G<@C..CEGC./G0FFFFAG0.EA.A-;@-@---9@@FFFBBFB/9B/B/BB/9///;:BF@9BFEFFB/--;9F/99BFBFFF/;/;B/B/9BFBFF;FFBFBFFFFFFFFBFFF///
@M05620:37:000000000-D9766:1:1101:15636:8202 1:N:0:80
ACCACACCTTCTACAATGAGCTGCGTGTGGCTCCCGAGGAGCACCCCGTGCTGCTGACCGAGGCCCCCCTGAACCCCAAGGCCAACCGCGAGAAGATGAACCCAGGTGCGTGGCCCGCTACCTCTTCTGGTGGCCGCCTCCCTCCTTCCTGGCCTCCCGGCGCTGCGCCCTTTCTCACTGGTTCTCTCTTCTGCCGTTTTCCGTAGGACTCTCTTCTCTGCCCTGCGTCTCCTTTGGAACTCTGCAGGTTC
+
BBBABBABFFFFGGGGGGDFGDGFGEEBFEHHCFGGGGGCFHHHHGGGGEGGHHHHHHHGGGGGGDEGGGGCGCGGGGAG/EHHHGA<CG/<@FFFGHFFGHGFGGHH1AFDGGHHGGG-AHHFHHHHHHHHGHHGGGGGHGGGFFGGGGGFFGGGGGGG?GBBBDBBFBBFFFFFFFFFFFFFFFFFFFFFFFFBADFFFFFF;DFFFFFFFFFFFFFF/;EFF?BFBFFFFFFFFFFFFFFEF/;AFF/
@M05620:37:000000000-D9766:1:1101:23421:8203 1:N:0:80
GAGGCTGCTTTGGAAGAGCACACGTCTGAACTCCAGTCACCTGAAGCTATCTCGTATGCCGTCTTCTGCTTGAAAAAAAACAATGAGCAAAATGCCCCGTTGCCACCTACCTTTCCACCACCTCGACAACCATTAATAAAGGAACAGTCTAATCTGTCACTACATCTCGCCAACGCCCTTCAAAGCAACACAAACCACGCTCCCCCTAGAAACCCCTCTCACCCGCATATGCACATCTAGTAATAACAAAC
+
AAA?AAFAFFFFGGGGG1FG1GFG0FFBAFGHAGH12B11FHFFFG1B12B1DB/ABEFFAAEFFGHFFHHH0A1BGE///>?1B11B1010B11BB?>/B/?B1B0B10011B11210//<00//>//?//11@@2@211100?001111??111>1=11101111F0<-.-<.-<--/::::;///...........:...;;.-9/000/..;---///:------/////;9/////;:////;/--
@M05620:37:000000000-D9766:1:1101:5109:8233 1:N:0:80
ACCACACCTTCTACAATGAGCTGCGTGTGGCTCCCGAGGAGCACCCCGTGCTGCTGACCGAGGCCCCCCTGAACCCCAAGGCCAACCGCGAGAAGATGCCCAGGTGAGTGGCCCGCTACCTCTTCTGGTGGCCGCCTCCCTCCTTCCTGGCCTCCCGGCGCTGCGCCCTTTCTCACTGGTTCTCTCTTCTGCCGTTTTCCGTAGGACTCTCTTCTCTGACCTGAGTCTCCTTTGGAACTCTGCAGGTTCTA
+
BBBBBBB3BFFFGGGGGG5BFAGHGGGBA2GHFBFE?EGCGHHHHGGEEFGGHHHHHHHAEEGGGGGGGGGHHFHGGGGHGHHHHGGCGG/BDGGFFHHHHHHGHHHHHHGGHHGGGGGHHHHHHHHHHFGGHGGGGGHGHHGHHGGGGGGGGGGGGB-;BBBFBBFBBFFFFFFFFFFFFFFFFFFFFFFFFBDFFFFFFFFDFFFFFFFFFFFBFFFFFFFFFFF;BFFFFFFFFFFFFEFFFFFFFFF
@M05620:37:000000000-D9766:1:1101:15112:8241 1:N:0:80
AGTGCCAGCTCTCAATCGCACAGGGGACCCAGGGCCTGGCCCCTCCATCCAGAAAACCTATGACCTCACCCGCTACCTGGAGCACCAACTCCGCAGCTTGGCTGGGACCTATGTGAGTATCCAGCGTAGGAATCTGGGAGTTGGGGAGGAGTGAGGAGTTGGGGAAAGACAGTCCTAACCGTGGAGGGTCCTGGTAAATGATGGGGTGAGGAGGGGCTCTTTGGCTCCCACCAGTCCCCCTGTCTGGTCTA
+
AA1>ADDFAFFFGGGGDFGGGCH0FGGGGECH0EEC/FHHFGGAEGGHHFFF1FACGGCFGHBGHHHFHHHEE@@EHHGHFFGEGHHGGCGFGE@E@EFF/GHGGFHHGHHHGFHHHHGDFFHHGGGCGGHHHHHHHGHEGEDGCGGGGCC0CGD.GEHFHHGGGGHFFB/GGHHHGHGH@FCAGGG@;/;CCFBFF0FFFFGGGGA@FFFFFF@@@@FFFFFFFFFFFFFFEFFFFFFF<FFFFFBBFF/
@M05620:37:000000000-D9766:1:1101:17285:8261 1:N:0:80
CCTGCCTCTTTTTAATCAACTCCTCGATTCCTGCCACCGGTCCCCCGGGCCCTTGAACCGTTTCGTACCTGGCTTCCAGCCGCTTCAACAACTGCCCCTGCTACCGGATGCTCCCCGTAATGACCGGCTCCTCGCCGCCTCCCCGGGCGTCCCAGCGCTGCTGCAACCATGGCAAGTAAGTCCGGCCTTTCCGCTTTAGCACTCTTGTGGCTCCCCTTGAACCATTCTCAGCATTTGTACTTGTACCTGAC
+
1>>AA11BBDDB1ABBGBGGG1C10BAFFGGH1BG1G0A0AAEHHGAFEGGABFGHHHHG/EBF/B0B>FD0FB0BBGH0/>>//?11B1?C10FGGGGEHGF1B<<BCGHH1GGGGFG//@@DG@@CGGGHFGGGGGGGGHFGGC--AGG@EFGG@?EGBFBFGGFFFFFFF/BABFBFBFBA@@?FFFFFFFFFFFFFFFFFFFFFFF-;FEFBFEFF/F-:9FFFFFFFFFFFFFFFFFFFF/;BF/9
@M05620:37:000000000-D9766:1:1101:21267:8266 1:N:0:80
GAGGCTGCTTTGGAAGCAACTCATAGATTCCTGCCCCAGTTCCCCCTGGACCTGGAAAAGTTTCTTGCCTGGCTTCCAGAAGCTGAAACAACTGCCAATGCTCCAGGATGCTACCCGTAAGGAAAGCCTCCTAGAAGCCTCCAAGGGAGTAAAAGAGCTGATGAAACAATGGCAAGTAAGTCAGGCATTTCCGCTTTAGCACTCTTGTGGATCCAATTTAACCATTCTCAGCATTTTTACTTGTAACTGAC
+
>1>AAAFAFF@DGGGC11BFFF1FEFGHH3FGHH00BABBFGHHHGEFFAGGHHGHHF0BGHHHHGFGHFHHGH00BBFEGHHFBFFGH0BGHFGH11BG1B111B0/1101BBBF/?>/F1EHBG0<FF/EB111110BF<01<FCCC/<@2>1/@FGB1111<F1FG<<CHF1F1=1<1>1F0>.<FGH1.<AAEDH0<D0CHG0CG.00</:;0;0::C00<00;;00/9FFF0;A0900;90C;00/
@M05620:37:000000000-D9766:1:1101:21289:8272 1:N:0:80
GAGGCTGCTTTGGAAGAAACTCATAGATTACTGAAACAGTTCCCCCTGGACCTGGATAAGTTTCTTGCCTGGCTTACAGAAGTTGAAACAACTGCCAATGATACAGCATGCTACCCGTAAGGCAAGGCTCCTAGAAGACTCAAAGGGAGCAAAAAAGCTGATAAAACAATGGAAAGTAAGACAGGAATTTCAGCTTAAGCACTCTTGTGGATCCAATAGAAAAATCATCAGCATTTTTACACGTAACTGAC
+
>3A>3>C>B@B4F4BB4F4BBFGHHBDDF5BDD5444F2DFAAB22AA222BFFA25533ADD5D5DA353B1FF33ABDB3ADF55B3B1BBFGB3GB33B4BF33?@333B32B?1/1??300?/?3B?B?4?33B333BB332<?///??@///0@21<11?11/?11?111<>1<11100.001110000<<=0=00<</0=00:::0</0::00;0;:../0900;0009;0;A000.9;CA090;
@M05620:37:000000000-D9766:1:1101:23752:8282 1:N:0:80
ACCACACCTTCTACAATGAGCTGCGTGTGGCTCCCGAGGAGCACCCCGTGCTGCTGACCGAGGCCCCCCTGAACCCCAAGGCCAACCGCGAGAAGATGCCCAGGTGAGTGGCCCGCTACCTCTTCTGGTGGCCGCCTCCCTCCTTCCTGGCCTCCCGGAGCTGCGCCCTTTCTCACTGGTTCTCTCTTCTGCCGTTTTCCGTAGGACTCTCTTCTCTGACCTGAGTCTCCTTTGGAACTCTGCAGGTTCTA
+
BCCCCBBBFFFFGGGGGGGGGGHHGGGGHGHHHGGGGGGFGHHHHGGGEEGFFHHHHHHGGGCGGGGGGGGGHHHGGGGHGHHHHGGGGCGGGGHGHGHHHHHGHHFHFGGGHHGGGGGHHHGHHHHHHHGHHGCGGGHGHHGHHGGGGGGGGGGGFB?AGFGFFGFFFFFFFFFFFFFFFFFFFFFFFFFFFBADFFFFDFFDABFFFFFBFFFFFFEFFFFFFFFFFFBFFFEFFFFFFFBFFFFFFFB
@M05620:37:000000000-D9766:1:1101:21567:8285 1:N:0:80
ACCACACCTTCTACAATGAGCTGCGTGTGGCTCCCGAGGAGCACCCCGTGCTGCTGACCGAGGCCCCCCTGAACCCCAAGGCCAACCGCGAGAAGATGAACCCAGGTGAGTGGCCCGCTACCTCTTCTGGTGGCCGCCTCCCTCCTTCCTGGCCTCCCGGAGCTGCGCCCTTTCTCACTGGTTCTCTCTTCTGCCGTTTTCCGTAGGACTCTCTTCTCTGACCTGAGTCTCCTTTGGAACTCTGCAGGTTC
+
BBBBBBBBFFFFGGGGGGGGGGHHGGGGFGHHHGGGGGGGGHHHHGGGGGGGHHHHHHHGGGGGGGGGGGGHHHHGGGGHGGHHHGGGGGBDGGHHHHHHHHGEHGHHHHHHFGHHGGGGGHHHHHHHDGHGDCH@FGGGHGHHGGGGGGGGGGGGGGGG?BDGFFAFFFFFFFFFFFFFFFFFFFFFFFFFFFFFADFFFFBFFFFFFFFFFFFFFFFFEFFFBBFFFFFFFFFFFFFFFFFFFFFFFF/
@M05620:37:000000000-D9766:1:1101:7755:8287 1:N:0:80
ACCACACCTTCTACAATGAGCTGCGTGTGGCTCCCGAGGAGCACCCCGTGCTGCTGACCGAGGCCCCCCTGAACCCCAAGGCCAACCGCGAGAAGCACAGGCGTGTGGCCCGCTCCCTCTTCTGGTGGCCGCCTCCCTCCTTCCTGGCCTCCCGGCGCAGCGCCCTTTCTCCCTGGTTCTCTCTTCTGCCGTTTTCCGTCGGACTCTCTTCTCTGCCCTGCGTCTCCTTTTGACCTCTTCCGGTTCTCGAT
+
AAAAAAABFFFFCGGFEGGGGBF4EEEGEDFGFFGG2EEA2F2FHGCFBEEF5BEGHHFGE>0EFEEEEGGFFGEGGGEFGGGHFGGGGCGC@/<F22??F/<<<EEDAF<A<C-<CC//D0DG00<C.<:;-:.;EBCDBB09B0/CF0CEGDC-B---9-@9;AFBFBFB/9/99;/B9/9;BFFFFBDAAF9:B.9.;9B9-/B/9BFFBFFFF.9A.;A-.9BBF//;;/;;B:/;FFFBD9;;;;/
@M05620:37:000000000-D9766:1:1101:10498:8288 1:N:0:80
GAGGCTGCTTTGGAAGAAACTCATAGATTACTGCAACAGTTCCCCCTGGACCTGGAAAAGTTTCTTGCCTGGCTTACAGAAGCTGAAACAACTGCCAATGCTCCAGGATGCTATCCGTAAGGAAAGGCTCCTATAAGACTCTAAGGGAGTAAAAGAGCTGATGAAACAATGGCAAGCAAGTCAGGCATTTCTGCTTTAGCACTCTTGTGGATCCAATTTAACAATTCTCAGCATTTTTACTTTTAACTGAC
+
AABBAAFBFFFFGFBFGGGGGGHHGHHHHHHGHHGHFGHGHFGHHGGGGHHHHHGFBACGFHHHHHHGHHFGHHHGHDFFHHHHHGGHHHGHHHHGHHHH3B3FHB31@B?3B4BF?11/B3?3F0B?3B?3B4B44B?BB3BF?BB/?<2?FH3<2F2@22>2>@GHH1110<1?/<00<?110<.<1>>1>FG1>1100<<CGG0DC.00</<G0<0;0<CG0;0<G00/;0;<0;.0990;9;CC00;
@M05620:37:000000000-D9766:1:1101:23336:8290 1:N:0:80
GAGGCTGGCTTGGAAGAACCTCATAGACTAATGGAACAGTTCCTCCTTGACCTGGACAAATTTCTTGCCCCGCTTACTGAAGCTGAAACACCTGCGAATGTCTTACACCAATGTACGTGTAAGGAAAAGCACTCAGAAGATTGGAAGGGAGTAAAAAATTTGAGAAAACAAGGCCTAACAAGGGAGGCATCTGGTCAATAATGCGTTTAGGAAGGGAACTTAACAACCCACACCACTTGCAGTCTAAACTA
+
>33>>>C33BC>E4BABFGGGGHHGFH45F45D5A33BB55ADBEGFF5BB35B2FBA1BBD5G5DBABCEAEE11BDDDHHB3333GB?BEB?F/>EGH@FH4B4GBH//?3B4B/?0BFG43?3303030100B11111B??110<?F?D0@21</?11<1/>>F00>><..FCFB/<0/..<.<..0/;:;C000;00000..:-.0;0099.;..;009000;;9:.....9/9/;//;/9/99;/;
@M05620:37:000000000-D9766:1:1101:17753:8292 1:N:0:80
AGTGCCAGCTCTCAATCGCACAGGGGACCCCGGGCCTGGCCCCCCCATCCAGAAAACCTATGACCTCCCCCGCTACCTGGAGCACCAACTCCGCAGCTTGGCTGGGACCTATGTGAGTATCCAGCGTAGTAATCTGGGAGTCGGGGAGGAGTGAGGAGTTGGTGAAAGACAGTCCTAACCGTGGAGGGTTCTGGTATATGATGGGGTGAGGAGGGGCTCTTCGGCTCCTACCAGTCCCCCTGTCTGGTCTA
+
11>AADB@1BBFGGGGGGEAEAFGCEGE0E00A/EE/EGE0BE/AE>F>F1B1F1F0E01FGBFGHH/F/>>EEEEH1GGHGHGHGEGCCGHGC/<B0G0/?G??A00?G1111111?11>111F@..-.00=D000<C.</--:;:@:.;/.;0;FG/;F/.;BFG0;F/CBFF0099F@F---;-9BF-//;/////;/9//--;@-AFF----;@-///--;A-;//9-//B999-;--;/B;////9
@M05620:37:000000000-D9766:1:1101:19041:8300 1:N:0:80
AGTGCCAGCTCTCAATCGCATAGGGGACCCAGGGCCTGGCCCCTCCATCCAGAAAACCTATGACCTCACCCGCTACCTGGAGCACCAACTCCGCAGCGTAGGAGTTGGGGAGGAGTGAGGAGTTGGGGAAAGACAGTCCTAACCGTGGAGGGTTCTGGTAAATGATGGGGTGAGGAGGGGCTCTTTGGCTCCCACCAGTCCCCCTGTCTGGTCTATCTCCTGCCCTTAGATCGGAAGAGCACACGTCTGAA
+
ACCCCFFFCFFFGGGGGFGGGGHHHEGGGGHHGGGGGGHHHHGHGGHHHHHHHHHHHGHHHHHHHHGFHHHEGGGGHGHHHHH?GHFHGHHHGGECGGFEGGGGHHHHGGGFGCFHHHHHHGGHG@ACGGHHHHFHHHHH<GHHGGGGGHGG<GHHHHHFCGHHHHHGGE:EACFFGG?DGGGGGFGGEFGGGFFFFFBFFFFFCFFFFFFFFFFFFFFFFFFFFFFFFFFFFFFFFFFFFFFFFFEFFF0
@M05620:37:000000000-D9766:1:1101:25927:8303 1:N:0:80
GAGGCTGCTTTGGAAGAAACTCATAGATTACTGCAACAGTTCCCCCTGGACCTGGAAAAGTTTCTTGCCTGGCTTACAGAAGCTGAAACAACTGCCAATGCTACAGGATGCTACCCGTAAGGAAAGGCTCCTAGAAGACTCCAAGGGAGTAAAAGAGCTGATGAAACAATGGCAAGTAAGTCAGGCATTTCCGCTTTAGCACTCTTGTGGATCCAATTGAACAATTCTCAGCATTTGTACTTGTAACTGAC
+
CBBCCCFCFFFFGGGGGGFGGGHHHHHHHHHHHHHHGHHGHHHHHGGGHHHHHHHGGHHHHHHHHHHHHHHHHHHHHHHHHHHHHGHHHHCGHHHHHHHHGGFHHFHHHHHHHHGHGGGGHHHFHHHHHHGHHHHFHHHHHHHGHGGHGFHGHHHGHHHHHHHHHHHHHHHHHHHGGHHHHHHGHHHHHHHHGGGGGHHHHGHHHHHFHGHGHHGHFHHHHHHHGHHFHHGGGGGGGGGGGGGGGGGGGGF
@M05620:37:000000000-D9766:1:1101:26301:8315 1:N:0:80
AGTGCCAGCTCTCCATCGCACAGGGGACCCAGGGCCTGGCCCCTCCATCCAGAAAACCTATGACCTCACCCGCTACCTGGAGCACCCACTCCGCAGCTTGGCTGGGACCTATGTGAGTATCCAGCGTAGGAATCTGGGAGTTGGGGAGGAGTGAGGAGTTGGGGAAAGACAGTCCTAACCGTGGAGGGTTCTGGTAAATGATGGGGTGAGGAGGGGCTCTTTGGCTCCCACCAGTCCCCCTGTCTGGTCTA
+
AA>>AFFFCFFFG4FGGFEAFCHCGEAAEEGHFEGEFFHHHHGHGGHHHHHHHHHGGGHHFFHHHGGHHHHGG>FEHHHH?BGHHH1??FH?>E?FEHGHGHHGGGHHGHHHHHHGHHHHHHHHHGGDGGHHHHHHHH0FGHHHGG.CG.CCH0DHCFHHHHGGEDHHFHBGHHHHHHGGGGGGGGGGAFGGGGFGGGGGGGGGGFFFFFFFFFFFFFFFFFFFFFFFFFFFFFFFFFFFFFFFFFFFFF9
@M05620:37:000000000-D9766:1:1101:25908:8320 1:N:0:80
GAGGCTGCTGTGGAAGAAACTCATAGATTACTGCAACAGTTCCCCCTGGATCTGGAAAAGTTTCTTGTGTTGCTTACCGAAGCTGAAACAACTGCCAATGCTCCACGATGCTAACCGTAAGGAAAAACTCCTATAAAACTCCAAAAGAGTAAAAGATCTGATAAAACAATGGCAAGTAAAACAGGCATATCAGCTTCAGCACTCTTGAGGATCCAAATGAACACAAATCAGCATTTTTACTTGTAACTGAC
+
>1>>1>1AF@B111BBFG1FGGGGHFHFFH13DB1FCGBBDAFF0BA//G1BFGBHB10BBEHDDDF1100BDBGB10BAEE/BF11F1B>FGHFHHHHH1F1FF0/>//?1B2>0/?//>FG0<00<1B1B12B221111<<11/BC0@@@@21/112@@22><11</111?0??1<<111><..>>11>11<0<<0000<<<0=00<<0///00000000;/...<;090;0;;0CA0000;;000;;;
@M05620:37:000000000-D9766:1:1101:18635:8326 1:N:0:80
ACCACACCTTCTACAATGAGCTGCGTGTGGCTCCCGAGGAGCACCCCGTGCTGCTGACCGAGGCCCCCCTGAACCCCCAGGCCAACCGCGAGAAGATGCCCAGGTGAGTGGCCCGCTACCTCTTCTGGTGGCCGCCTCCCTCCTTCCTGGCCTCCCGGCGCTGCGCCCTTTCTCTCTGGTTCTCTCTTCTGCCGTTTTCCGTAGGCCTCTCTTCTCTGCCCTGAGTCTCCTTTGGAACTCTGCAGGTTCTT
+
AAAAAAAABCBDGG1GGG1FGGHHGEGA0EGAGGGGCGAE?GCFHGEFAEEFEGFHHGHAE/?FGGGGGE>FEHHGGEEEGHFHHGGGCG>BCGHGGFFHH1/FFGFGGHGFHH-CC->GGHHHHHBGGHCFH?CGGFEFHHGGGFFF0/AFFGGE99@??=@F@@F@@FFFFF/;BFFFF/:FFFFFFFFFF@BFFFFFA9-;B/:B9FFFFFFFFF/BEFF9;BFFFF/BFFF;BB/;FFFBFFFFFF/
@M05620:37:000000000-D9766:1:1101:19280:8331 1:N:0:80
GAGGCTGCTTTGGAAGAAACTCATAGATTACTGCAACAGTTCCCCCTGGACCTGGAAAAGTTTCTTGCCTGGCTTACAGAAGCTGAAACAACTGCCAATGCTACATGATGCTACCCGCTAGGAAAGGCTCCTAGAAGATTCCAAGGGAGTAAAAGAGCTGAGGAAACAAGGGCAAGTAAGTCAGGCATTTGCGCTTTCGGACTCTTGTGGATCCAAGTTAACAATTCTCAGCATTTGTACTTTTAACTGAC
+
BBBBBAFBFFFFGG5FGGGGGGGHHHHHHHHHHFDGFHHHHHHHHGFGHHHHHHHHHFHHGHHHHHHHFHHHHHHGHHHHHHFFHDFHHHHHHHHGHHHH3B4BFF4@B4B3@3B1?//>>0??300/3B?33BFD3B33?BB32/<?//B?D22/2@<2@0/2<00?/0//?FFAGF111=110>.<>11>-<ADE0.-.:A/0:000.=C0/:0000;;9;0B0;0;FB/00;00;BFGG099CFG00/
@M05620:37:000000000-D9766:1:1101:17931:8333 1:N:0:80
GAGGCTGCTTTGGAAGAAACTGATAGATTAGTGCCACAGGACCCGCTGACCATTTAACCGTTTCCTACCTGGCGCCCAGCAGCTCGAACCACTTCCCCTGCTACAGGATGCTCCCCGTACTGACCGGCTCCTCGCCGCCTCCCCGGGCGTCCCAGCGCTGCTGCAACCATGGCCAGTAAGTCCGGCCTTTCCGCTTTAGCACTCTTGTGGCTCCCCTTGAACCATTCTCAGCATTTGTACTTGTAACTGAC
+
A>AAAAFAFFFFBGGC11FGG11D33BDA11DD3B1FA0000B00A/A/BBBF12D2DGFA/A12D21AB10B//>>EE0BBG01//B>/BF11BFFHHGHHHB11BF>>GF1BFGGGG//BFFCGGGGFGHBECGGGGGGHGCGG@?CCCCGGHHCGGGFGGGGGGGGGGGG/CFGGFGGGBCA@@FFFFFFFFFFFFFFFFFFFFFFF-9FFEBFFFF/FEFFFFFFFFFFFFFFBFFFFFFF/;FFBB
@M05620:37:000000000-D9766:1:1101:10745:8335 1:N:0:80
GAGGCTGCTTTGGAAGAAACTCATAGATTACTGCAACAGTTCCCCCTGGACCTGGAAAAGTTTCTTGCCTGGCTTACAGAAGCTGAAACAACTGCCAATGCTACAGGATGCTACCCGTAAGGAAAGGCTCCTAGAAGACTCCAAGGGAGTAAAAGAGCTGATGAAACAATGGCAAGTAAGTCAGGCATTTCCGCTTTAGCACTCTTGTGGATCCAATTGAACAATTCTCAGCATTTGTACTTGTAACTGAC
+
A3ABBBFAFFFFGFGGGGGGGGHHHHHHHHHHHHHHGHGDFGHHHGGGHEHHHHHHHD2BBHHHGHHHHHHHHHHHHHHHHHHHHGHHHHHHGHHHHGHHHHHHHHHGHHHHFGHHGGFCGHBGBGHHHHGHFH33G3EGHHHFHFGCFGBF2@@/GGHH2GHFGHHC?FHEGHHGDGHHHFHBHHAGHHHHGGGGGHHHGHHHHHHHHCFHHHHFHHGHHHHHHHHHHGGG0FGGGGFGGGFGGGGGGGB
@M05620:37:000000000-D9766:1:1101:6844:8337 1:N:0:80
ACCACACCTTCTACAATGAGCTGCGTGTGGCTCCCGAGGAGCACCCCGTGCTGCTGACCGAGGCCCCCCTGAACCCCAAGGCCAACCGCGAGAAGATGACCCAGGGGAGTGGCCCCGTACCTCTTCTGGTGTCCGCGTCTCTCCGGCCGGGCCTCCCGGAGCTGCGCCCTGTCTCGCAGGTTCGGTCTTCTGCCGTTAGCAGTCTTGCGCTCTTCTCTGACCTGATTCCACCTTGGAACTCTGCAGGTGCT
+
BCBBCBBAFFFFGGGGGGGGGGHHGAEEHGHHHGGGEEFEGHHHHGGGGFGGFHHHHHHGCE@FGFGGGGGHHHHGGGGHGEGGHGGGGGGGCGHFDFB2F<////>C/.0.>FG-->CG.<00<<<00=/.;0.;-:A.;0CF.--;---;B..;..----.//-;D9B./;://.-.;F/B--:;DF////;-AD..;//;/////---9.9B9:BFFFFB9///:///..;///:///;F/;/.;///
@M05620:37:000000000-D9766:1:1101:15391:8339 1:N:0:80
GAGGCTGCTTTGGAAGAAACTCATAGATTACTGCAACAGTTCCCCCTGGACCTGGAAAAGTTTCTTGCCTGGCTTACAGAAGCTGAAACAACTGCCAATGCTACAGGATGCTACCCGTGAGGAAAAACTCCTAGAAGACTCCAAAAGAGTAAAAGAGCTGATAAAACAATGGCAAGTAAGTCAGGCATATCCGCTTTAGCACTCTTGTGGATCCAATTGAACAATTCTCAGCATTTGTACTTGTAACAGAC
+
A?AA>AFAFFB4G4BBCGBGGGHHHGGHGFADGG4DFHFGHDDFGEAFCBBFGGFBB32FBFGDDDFBBAFGGHG33BFFGHAFG33FBB1BGGGFBGFG3B4BF331F3BEDB2BA?/?/03BF20?3BBGF4BD3B333?BF3/BFBD?GGD3/2@@FDF2@@GF??1?100?F?FD11=1>>C<11=1=.<<CF0=00<CGGHHDCAD0:;CG00:=;0;:000;0;C0;00;0;0;09;CFGB0=C.
@M05620:37:000000000-D9766:1:1101:17789:8341 1:N:0:80
ACCACACCTTCTACAATGAGCTGCGTGTGGCTCCCGAGGAGCACCCCGTGCTGCTGACCGAGGCCCCCCTGAACCCCAAGGCCAACCGCGAGAAGATGCCCAGGTGAGTGGCCCGCTACCTCTTCTGGTGGCCGCCTCCCTCCTTCCTGGCCTCCCGGCGCTGCGCCCTTTCTCACTGGTTCTCTCTTCTGCCGTTTTCCGTAGGACTCTCTTCTCTGCCCTGCGTCTCCTTTGGAACTCTGCAGGTTCTA
+
BBBBBAAABFCFGFGGGGFGGGHHGEGECEHGGFFE?AE?EGAGGFG0AEFGFGGHHHH00@EEFGGGGGF?CGHGGEEHGGHHHGGFGGBDGGHGF2FHGGHCGGBGFBGGHHGGG-@GHHHHGH0DD/CFGGGGGGHGHHGHEFGGBBFGGGGGA??AGFFFABDFFFFFFFBFFFFFFFFFFFFFFFFFFCAFFEFFDBAD9;;FFFFFFFFFFF/;EFF.;ADDFFFFFEFFFBB;FFFBFFFFFF/
@M05620:37:000000000-D9766:1:1101:9708:8343 1:N:0:80
AGTGCCAGCTCTCAATCGCATAGGGGACCCAGGGCCTGGCCCCTCCATCCAGAAAACCTATGACCTCACCCGCTACCTGGAGCACCAACTCCGCAGCGTAGGAGTTGGGGAGGAGTGAGGAGTTGGGGAAAGACAGTCCTAACCGTGGAGGGTTCTGGTAAATGATGGGGTGAGGAGGGGCTCTTTGGCTCCCACCAGTCCCCCTGTCTGGTCTATCTCCTGCCCTTAGATCGGAAGAGCACACGTCTGAA
+
AABBBFFFAFFFGGGGGGGGEEHHHGGGGGHHGEGGGGHHHHGHGGHHHHHHHHHHHGHFHHGHHHGHHHHGGFGGHHHFGGGGHHHHGHHHGGGGGGGDFE33?BFHGGGGGGGHHB2G@EFCFF<CC/?FGH0GHHGH<FHHCDHGAECGEHHHHH0C00CCHHHHHG;AAAFFEAA@A@EGGGFGGGGGGFFFFFFFFFFF;AFFFFFBFFBFFFFFFFFFFFFFFBBFFB.;..;BFFFFFFFFEF/
@M05620:37:000000000-D9766:1:1101:18645:8346 1:N:0:80
ACCACACCTTCTACAATGAGCTGCGTGTGGCTCCCGAGGAGCACCCCGTGCTGCTGACCGAGGCCCCCCTGAACCCCAAGGCCAACCGCGAGAAGATGCCCAGGTGAGTGGCCCGCTACCTCTTCTGGTGGCCGCCTCCCTCCTTCCTGGCCTCCCGGAGCTGCGCCCTTTCTCACTGGTTCTCTCTTCTGCCGTTTTCCGTAGGACTCTCTTCTCTGACCTGAGTCTCCTTTGGAACTCTGCAGGTTCTA
+
CCCCCCCAFFFFGGGGGGGGGGHHGGGGHGHHHGGG2EGGGHHHHGGGEGGFHHHHHHHGFGGGGGGGGGGHHHHGGGGHGFHGHGGGGGGGGGHHHHHHHHHGGHHHHHGGHHGGGGGHGHHHHHHHFHGHGGGGGGHGHHGHHGGGGGGGGGGGGGGCGGGGGGFFFFFFFFHHHFFFFFFFHFFHHHHFFFFAFFFFFFFFFFFFFFFFFFFFFFFFFHFFFFFFFFFFFFFFFFFFFFFFFFFFFFF
@M05620:37:000000000-D9766:1:1101:11397:8365 1:N:0:80
AGTGCCAGCTCTCAATCGCACAGGGGACCCAGGAATCTGGGAGTTGGGGAGGAGTGAGGAGTTGGGGAAAGACAGTCCTAACCGTGGAGGGTTCTGGTAAATGATGGGGTGAGGAGGGGCTCTTTGGCTCCCACCAGTCCCCCTGTCTGGTCTATCTCCTGCCCTTAGATCGGAAGAGCACACGTCTGAACTCCAGTCACCTGAAGCTATCTCGTATGCCGTCTTCTGCTTGAAAAAAAACAAACAACAGA
+
A?>AAFFFBFFFGGGGGFFCFGGHGGEEEEHHGAF3GBGDGGFBGHHFEFEE1E2FFGGFEBFBGFEFEHHGHFH3FGHEFHHG11>?G?E?BBGGF3BBGHHGHHHHGECAGF?E?CCCCHHHHHHHHGGGGHG.FFHHGHGGEGHFHHHHHEHHHGHHHFFHHHHHHHHEGDGGHHHEF/;B;CFE90CBGGGG;CFGGGGGFGGGGGFFFFA9/:BBAAB?FFFFFFFFFFBFFFFF.;9.......;
@M05620:37:000000000-D9766:1:1101:13455:8371 1:N:0:80
ACCACACCCTACTACACTGAGCTGCGTGTGGCTCCCGAGGAGCACCCCTTGCTGCTGCCCGAGGCCCCCCTGAACCCCACGGCCACCCGCGAGAAGCTGCCCAGGTGAGTGGCACGCTACCTCTTCTGGTGGCCGCCTCCCTCCTTCCTGGCCTCCCGGAGCTGCGCCCTTTCTCACTGGTTCTCTCTTCTGCCGTTTTCCGTAGGACTCTCTTCTCTGACCTGCGTCTCCTTTGGAACTCTGCAGGTTCT
+
ABBBBBBBBB4BABBFAFGFBBFGAAEEEG2BBBFFB2A22AAGHHGG11FBD5BAFGGHG0E?FGGGGGGGHFHHGGG/>EEEGFHGC/BCCCDG2FGFGFGGGHHDG<FFG0FEGGGGHHGHHHHHFHHGHHGGGGGHGHHGGGGGGGGGGG?EGGG-?D9FGFFFFFFFFFBFFFFFFFFFFFFFFFFFFFFFFFFFFFFFDFFFFFFFFF/BFFFFFFFF.BFFFFFFFFFFBFF/FFFFFF.ABFF
@M05620:37:000000000-D9766:1:1101:22358:8376 1:N:0:80
GAGGCTGCTTTGGAAGAAACTCATAGATTACTGCAACAGTTCCCCCTGGACCTGGAAAAGTTTCTTGCCTGGCTTACAGAAGCTGAAACAACTGCCAATGCTAACGGAAGCTCCCCGGAAGAATCGACTCCTCGAAGACTCCCCAGGAATCAATGCGAAGCAACAACCATGGCCAGGAAGTACGGCCTTTCCGCTTTAGAACTCTTGAGGATCACCTTGAACAATTCTCAGCATTTGTACATGTACAAGAC
+
AABBBBFBFFFFGGGGGGGGGGFHCHHHHHHGHHHHHGHGHHHHHGGGGHHHHHGHHHFGFGHHHHHHHHHHHHHHHHHHHHHHHHHHHHHHHHHHHHHH3FE43?/?11?33@?E///>E033B?0/<CGG2//2/<222@/?2/?<011<11?<///<<1000<<<.0</./<C.</.<0=..;::GB0;CEA:.0900;;000;00/0CFFC/0:900;C/;CFG0;/F///;/:B9/:9;FF//:B;
@M05620:37:000000000-D9766:1:1101:7952:8395 1:N:0:80
ACCACACCTTCTACAATGAGCTGCGTGTGGCTCCCGAGGAGCACCCCGTGCTGCTGACCGAGGCCCCCCTGAACCCCAAGGCCAACCGCGAGAAGATGAACCCAGGTGAGTGGCCCGCTACCTCTTCTGGTGGCCGCCTCCCTCCTTCCTGGCCTCCCGGAGCTGCGCCCTTTCTCACTGGTTCTCTCTTCTGCCGTTTTCCGTAGGACTCTCTTCTCTGACCTGAGTCTCCTTTGGAACTCTGCCGGTTC
+
BBBBBBBBFFFFGGGGGGGGGGHHGEGGHGHHHGGGGGGGGHCHHGGGEGGGFHHHHHHGGGGGGGGGGGGHHHHGGGGHGHHHHGGGGGGGGGHFHHGFFGGAG/GH1??GEGHHGGG-DHFHHHHHHDDFDHHGGGGGHGHFGGGGGFGGGGGGGGGC-:BGGGFDFF;FFFFFFFFFFFFFFFF/BFFFEFFF.AFEFF?9.::FFFFFFBFFFFFB/FFFFFFFFFFFFFF//:FFFFFEF/;-;A.
@M05620:37:000000000-D9766:1:1101:24845:8449 1:N:0:80
ACCACACCTTCTACAATGAGCTGCGTGTGGCTCCCGAGGAGCACCCCGTGCTGCTGACCGAGGCCCCCCTGAACCCCAAGGCCAACCGCGAGAAGATGACCAGGGGAGGGGCCCGCTACCTCTTCTGGTGGCCGCCTCCCTCCTTCCTGGCCTCCCGGAGCTGCGCCCTTTCTCACTGGGTCTCTCTTCTGCCGTTTTCCGTAGGACTCTCTTCTCTTACCTGAGGCTCCTTTGGAACTCTTCAGGTTCTA
+
BBCCCCCCFFFFGGGGGGGGGGHHGGGFHGHHHGGGGGGGGHHHHGGGGFGGHHHHGHHGGGGGGGGGGGGHHHHGGGGHGHHHHGGGGGGGGGHHHH2FGF0F///>/->-CG<<<-<C00:C000=0/=.;:9C99EG/BE/F9F09C.F0.CE.B-:9.0099AF-BFB00;B00F.B9/0000B0000;9.;FFBF.0..;00//000;000000;B00/9....A0BF0;0B00000000B0;0:0
@M05620:37:000000000-D9766:1:1101:20049:8475 1:N:0:80
AGGGCCAGCTCTCAATCGCACAGGGGACCCAGGGCCTGGCCCCTCCATCCAGAAAACCTATGACCTCACCCGCTACCTGGAGCACCAACTCCGCAGCTTGGCTGGGACCTATGTGAGTATCCAGCGTAGGAATCTGGGAGTTGGGGAGGAGTGAGGAGTTGGGGAAAGACAGTCCTAACCGTGGAGGGTTCTGGTAAATGATGGGGTGAGGAGGGGCTCTTTGGCTCCCACCAGTCCCCCTGTCTGGTCTA
+
>33>>>ABBFFFGAGB5AFCEEGGCABFG2FGFFE2F2BFFHGHGGGHFFHFGBEBGF3GGGHHHGGHHHHGGEEGHHHG?GHFFH1?E3FFEEEG/?BGGHHGGGHHGHHHHHHHHHHHHHHHHGGGGGHHHHHHHE?FGHHHGC<@@.CCHGHHGGGHGH?CEGHHHHHHHHHHHHGGGGEGDEGGGGGGGGFGGGGGGGGGGFDBFFFFFF?<BBFFFFFFFFFFFFFFFFFFFFFF<FFFFFEFFFB
@M05620:37:000000000-D9766:1:1101:24663:8475 1:N:0:80
ACCACACCTTCTACAATGAGCTGCGTGTGGCTCCCGAGGAGCACCCCGTGCTGCTGACCGAGGCCCCCCTGAACCCCAAGGCCAACCGCGAGAAGATGCCCAGGTGAGTGGCCCGCTACCTCTTCTGGTGGCCGCCTCCCTCCTTCCTGGCCTCCCGGAGCTGCGCCCTTTCTCACTGGTTCTCTCTTCTGCCGTTTTCCGTAGGACTCTCTTCTCTGACCTGAGTCTCCTTTGGAACTCTGCAGGTTCTA
+
CDDDDDDDFFFFGGGGGGGGGGHHGGGEHGHHHGGGGGGGGHHHHGGGGGGGHHHGGHHGGGGGGGGGGGGHGHHGGGGHGHHHHGGGGGGGGGHHHHHHHHHGGHHHHHGGHHGGGGGHHHHHHHHHHHGHHGGGGGHGHHGHHGGGGGGGGGGGGGGGGGGGGGFFFFFFFFFHHFFFFFFHFFFFFFFFFFDFFFHFFFFFFFFFFFFFHFFFFFFFFFFFFHHFFFFFFFFFFFFFFFFHFFFFFFF
@M05620:37:000000000-D9766:1:1101:10203:8476 1:N:0:80
AGTGCCAGCTCTCCATCGCACAGGGGGCCCAGGGCCTGGCCCCTCCATCCAGAAAACCTATGACCTCACCCGCCACCTGGGGCACCCACTCCGCAGCTTGGCTGCGCTCTGGGAGTTGTGGCGGCGTGCGGCGTTGGGGCCGGCCCGTCCTACCCGTGGCGGGTTCTAGTGCCTGATGGGGTGCGGGGGGGCTCTTTGGCTCCCACCAGTCCCCCTGTCTGGCCTCTCTCCTGCCCTTAGCTCGGAACCGC
+
>1>1>DF1>FFFGGG1BE11A0FAF000A//AB/A//BGHFGGAEFF1FC1B1010BE>1BBBGH@B1GGF>>/>EB>0B//?EEG?/?CE0<E?/>B<FC0BF///>CGFHF0/?G11?E/>C--<<<:@-9A-;9?-9--;-;-9@AABF/FFBAB--;--@FFF/;;///;9BBFFF?9@-@9-9=@@@@AFB/;/9BFEF-;B--FB/;AB@-9;/9B/9;-;///;B//AE://9//99@F---;-
@M05620:37:000000000-D9766:1:1101:25471:8478 1:N:0:80
ACCACACCTTCTACAATGAGCTGCGTGTGGCTCCCGAGGAGCACCCCGTGCTGCTGACCGAGGCCCCCCTGAACCCCAAGGCCAACCGCGAGAAGATGCCCAGGTGAGTGGCCCGCTACCTCTTCTGGTGGCCGCCTCCCTCCTTCCTGGCCTCCCGGCGCTGCGCCCTTTCTCACTGGTTCTCTCTTCTGCCGTTTTCCGTAGGACTCTCTTCTCTGACCTGAGTCTCCTTTGGAACTCTGCAGGTTCTA
+
AAABAAAABFFFGGGGGFG5FBGGEEEEAEGCGFFG?EG2AG2AFEEE1AEEAFBFGF3AEE0EGGGEG@1GHHHFGEEHFGHGEFGEG@CDCDFG2<?GHH/F?GHHFDFECG<CC-@C1D<DGBDGDGDH.-::A.GEHBAGFBF0CB.;9FA.AD--9-;?BFF=@/FBFFFFFFB;/99:BBF/BFB//;;;;;BBAFAFF///;9BB9BB:B//9FFFFFFFFFF//9BF/FF/BFF/::FABFFF
@M05620:37:000000000-D9766:1:1101:20772:8483 1:N:0:80
AGTGCCAGCTCTCAATCGCACAGGGGACCCAGGGCCTGGCCCCTCCATCCAGAAAACCTATGACCTCACCCGCTACCTGGAGCACCAACTCCGCAGCTTGGCTGGGACCTATGTGAGTATCCAGCGTAGGAATCTGGGAGTTGGGGAGGAGTGAGGAGTTGGGGAAAGACAGTCCTAACCGTGGAGGGTTCTGGTAAATGATGGGGTGAGGAGGGGCTCTTTGGCTCCCACCAGTCCCCCTGTCTGGTCTA
+
?A>ABFFFBFFFFGGFGEFGGGHHEGGGEEHHGGGGEAGHEHGHGGGHFHHGGCFHHGFHHHGHHHGHHHHGGGGGHHHEFHHEFGFHGFHHGGGGEEGGFHHGD?GHGGFHHHGGGFHHDFGHFBCDGDFHHFFHFF<?CGGHDDFGGDCGF0<C<DGFGHCGEDECFGHFHGHGHHHH?GGGDGGG.CFGFGFGFFGFFFFFGGFFFFFFFFFD=AEFFFFFFBFAFFFDF.9BBFFF-AFFFFFFFFB
@M05620:37:000000000-D9766:1:1101:17175:8487 1:N:0:80
GAGGCTGCTTTGGAAGAAACTCATAGATTACTGCAACAGTTCCCCCTGGACCTGGAAAAGTTTCTTGCCTGGCTTACAGAAGCTGAAACAACTGCCAATGCTACAGGATGCTACCCGTAAGGAAAGGCTCCTAGAAGACTCCAAGGGAGTAAAAGAGCTGATGAAACAATGGCAAGTAAGTCAGGCATTTCCGCTTTAGCACTCTTGTGGATCCAATTGAACAATTCTCAGCATTTGTACTTGTAACTGAC
+
A@ABBBFBFFFFGFGGFFGGGGHHHHHHGHHHHDFHFHHGHGHHHGGGFHGGHGGFBFFHFGHHHHGBFHHHHHHGHHFGHHHHFFFHHHHHHHHGHHHHEBBFHGFGHHHHFBFHGGGGHGHGHGBGGGGHHFGHHHGHFGGGGFAHGFCGHHGEBHHHHHHHHHHHHGFHHHHG?GG?=F1FGHEFFHHHGGGFEHHFHHHHGGDGGGFGHHGFBCCGG:CGHHHHHHGGGCFG0BFGF00CF9FFFF/
@M05620:37:000000000-D9766:1:1101:19833:8496 1:N:0:80
GAGGCTGCTTTGGAAGAAACTCATAAATTACTGACACAGGACCCGCTGACCATTTAACCGTTTCTTACCTGGCTTCCAGCAGCTTGCACCACTTCCCCTGCTACAGGATGCTCCCCGTACGGACCGGCTCCTCGCCGCCTCCCCGGGCGTCCCAGCGCTGCTGCAACCATGGCCAGTACGTCCGGCCTTTCCGCTTTAGCACTCTTGTGGCTCCCCTTGACCCATTCTCAGCATTTGTACTTGTACCTGAC
+
BBBBBBFBFFFFGGGGFGBGGGH5F55D6B5DDFGHFG2222B22AAA2BBGBDDAADGEE133DD55AD31AB1?BFG?B1FCB31BB3BFF3FGHGHGHHGG33?1@3F33B?FGGG//?EFGGGGGDGG<EGGGGGGGHFGGG@?DGGCGFHHGGGGGGGGGEGFAFGGG/9EGG0CFGEFGF;DFFFFFFFFFFFFFFFFFFFFFF.AFFE?BFFF/BFFFFFFFFFFFFFFF;BFFFFFF/;FF/B
@M05620:37:000000000-D9766:1:1101:24390:8509 1:N:0:80
AGTGCCAGCTCTCAATCGCACAGGGGACCCAGGGCCTGGCCCCTCCATCCAGAAAACCTATGACCTCACCCGCTACCTGGAGCACCAACTCCGCAGCTTGGCTGGGATCTGGGAGTTGGGGAGGCGTGAGGAGTTGGGGAAAGCCAGTCCTAACCGTGGAGGGTTCTGGTAAATGATGGGGTGAGGAGGGGCGCTTTGGCTCCCACCAGTCCCCCTGTCTGGTTCCTGCCCTTAGATCGGAAGAGCACACG
+
CCACCFFFCFFFGGGGGGGGGGHGGGGGGGHHGGGGGGHHHHGHGGHHHHHHHHHHHGHHHHHHHHHHHHHGGGGGHHHHHGGHHHHHGHHHEGGGGHHHGHHGGGHFGHBBGCF<?FF?@/<D/A?>/C>GD<FHHGGC.<</</<<<G<00CCA:G-:GGG.;CFGF0;000;0:B:.;CDGFGFFDF-=--;..:/0;B?.:.9:A;0F0999.FFFFF00;;::F:EBB0000B.:...../::B.:
@M05620:37:000000000-D9766:1:1101:19839:8513 1:N:0:80
GAGGCTGCTTTGGAAGAAACTCATAGATTACTGCAACAGTTCCCCCTGGACCTGGAAAAGTTTCTTGCCTGGCTTACAGAAGCTGAAACAACTGCCAATGCTACAGGATGCTACCCGTAAGGAAAGGCTCCTAGAAGACTCCAAGGGAGTAAAAGAGCTGATGAAACAATGGCAAGTAAGTCAGGCATTTCCGCTTTAGCACTCTTGTGGATCCAATTGAACAATTCTCAGCATTTGTACTTGTAACTGAC
+
BAABBBFBFFFFGGGGFGGGGGGHHHHHHHHHHHHHFHGFHHHHHGGGHHHHHHHHHHHHHHHHHHHHHHHHHHHHHHHHHHHHHHGHHHHHHHHHHHHHGGHHGHGHHHHHHHHHGGGGHHHHHHHHHHGHHHEFHFGHHHHFHGGGGGHHHHHGHHHHGHHHHHHHHHHFHHHFFGHHHHGHHHGHHHHHGGGGGHHHHHHHHHHHHGHHHHHHHHHHHHHHHHGGHHGGGGGGGGFGGGGGGGGGGGF
@M05620:37:000000000-D9766:1:1101:3782:8529 1:N:0:80
ACCACACATTCTACAATGCGCTGCGTGCGGCTCGCGAGGAGCACCCCGTGCTGCTGACCGAGGCCCCCCTGAACCCCAAGGCCAACCGCGCGAAGATGCCCAGGTGAGTGGCCCGCTACCTCTTCTGGTGGCCGCCTCCCTCCTTCCTGGCCTCCCGGCGCTGCGCCCTTTCTCACTGGTTCTCTCTTCTGCCGTTTTCCGTAGGACTCTCTTCTCTGACCTGAGTCTCCTTTGGAACTCTGCAGGTTCTA
+
AAA?AAA1BBFFGGGFEG1AE?GGGEG00AEAA/AA/AEECHHHHGG/>BEGEHGHHHG>/E?GGCGGGGEHHFHGGGGHGHHHHGGCGG<>CGC.<FDFHHHGHHHCGHGGHHGGGCGHHHHGGGGGGGGGFGGGGGGGGG?FGGFFBBFFFFFFB@99;@;B-@F@@FFFFFFFFFFFFFFFFFFF;9BFF@BFFFFFFFFBF/FFFFFFFFF/9B/BFFFBBFF/99FFFFFFFFFFFFFFFFFFFFB
@M05620:37:000000000-D9766:1:1101:21231:8540 1:N:0:80
ACCACACCTTCTACAATGAGCTGCGTGTGGCTCCCGAGGAGCACCCCGTGCTGCTGACCGAGGCCCCCCTGAACCCCAAGGCCAACCGCGAGAAGATGAACCCAGGTGAGTGGCCCGCTCCCTCTTCTGGTGGCCGCCTCCCTCCTTCCTGGCCTCCCGGCGCTGCGCCCTTTCTCACTGGTTCTCTCTTCTGCCGTTTTCCGCAGGACTCTCTTCTCTGACCTGCGTCTCCTTTGGAACTCTGCCGGTTC
+
AAAAAAAAFFFFFGGEFGG1FAFGEBEGHEHHGFFEAEEAFHHHHGGGFFGEFEHHHHHGEGEGEE@EGGFHHCCEGGCF/CHEFG//>BC@/?CHDG11F<C///?F<FFGECGGGCG-EEB/C<GHD00<<.CG::.CEEGBCF0FBFG/AAF?EGGGA@@@=F<=--@FFBBFFBFB-;FFFFFBFB99/B/;AAFEFF--;9@-AB/9BFFFFFBB/;FFF-;B-AFFFFBFF////B99F99@@B?
@M05620:37:000000000-D9766:1:1101:18538:8541 1:N:0:80
AGTGCCAGCTCTCCATCGCACAGGGGACCCAGGGCCTGGCCCCTCCATCCAGAAAACCTATGACCTCACCCGCTACCTGGAGCACCCACTCCGCAGCTTGGCTGGGACCTATGTGAGTATCCAGCGTAGGAATCTGGGAGTTGGGGAGGAGTGAGGAGTTGGGGAAAGACAGTCCTAACCGTGGAGGGTTCTGGTAAATGATGGGGTGAGGAGGGGCTCTTTGGCTCCCACCAGTCCCCCTGTCTGGTCTA
+
>A>>>FFF?FFFG4GGGEGAECHCG2AABBFG2BEAAFGHCHGDGGHHHGFHFFHGGGHHGHFHHDGFHFHEG/>EGGFG2BGHHH1??FHF/EEEEGFGGBG?EGHFG01BGH2BBFFHGHFHBDCE//@@F?FGHH0?EGGGGG.@<.<<.<G.<<CFGH?C..C.:C//<G00:CGF?EE@AADGCFFGGGGBBFGECFFBEDFBE?FB9DB-;9AB/BF/B9FEE.9AE./9B/.A-;BFF///99/
@M05620:37:000000000-D9766:1:1101:18754:8550 1:N:0:80
AGTGCCAGCTCTCAATCGCACAGGGGACCCAGGGCCTGGCCCCTCCATCCAGAAAACCTATGACCTCACCCGCTACCTGGAGCACCAACTCCGCAGCTTGGCTGGGACCTATGTGAGTATCCAGCGTAGGAATCTGGGAGTTGGGGAGGAGTGAGGAGTTGGGGAAAGACAGTCCTAACCGTGGAGGGTTCTGGTAAATGATGGGGTGAGGAGGGGCTCTTTGGCTCCCACCAGTCCCCCTGTCTGGTCTA
+
BCABBFFFCFFFGGGGGGGGGGHHGGGGGGHHGGGGGGHHHHGHGGHHHHHHHHHGHGHHHHHHHHHHHHHGGEGGHHHH2GHHHHFEGHHHGGGGGHHHGHHGGGHHGHHHHHHHHHHHHHHHHGGGGGHHHHHHHHHGGHHHGGFGGGGHHHHHHGHHHHGGGGHHHHHHHHHHHHHHGGGGGGGGGGGGGGFGGGGGGGGGGGFFFFFFFFFFFFFFFFFFFFFFFFFFFFFFFFFFFFFFFFFFFFF
@M05620:37:000000000-D9766:1:1101:14190:8550 1:N:0:80
AGTGCCAGCTCTCAATCGCACAGGGGACCCAGGGCCTGGCCCCTCCATCCAGAAAACCTATGACCTCACCCGCTACCTGGAGCACCAACTCCGCAGCTTGGCTGGGACCTATGTGAGTATCCAGCGTAGGAATCTGGGAGTTGGGGAGGAGTGAGGAGTTGGGGAAAGACAGTCCTAACCGTGGAGGGTTCTGGTAAATGATGGGGTGAGGAGGGGCTCTTTGGCTCCCACCAGTCCCCCTGTCTGGTCTA
+
CCBACFFFCFFFGGGGGGGGGGHHGGGGGGHHGGGGGGHHHHGHGGHHHHHHHHHHHGHHHHHHHHHHHHHGGGGGHGHHHHHHHHHHGHHHGGGGGHHHGHHGGGHHGHHHHHHHHHHHHHHHHGGGGGHHHHHHHHHGGHHHGGGGGGGGHHHHHGHHHHGGGGHHGHHHHHHHHHHHGGGGGGGGEGGGGGFGGGGGGGGGGGFFFFFFFFFFFFFFFFFFFFFFFFFFFFFFFFFFFFFFFFFFFFB
@M05620:37:000000000-D9766:1:1101:4250:8573 1:N:0:80
AGTGCCAGCTCTCAATCGCACAGGGGACCCAGGGCCTGGCCCCTCCATCCAGAAAACCTATGACCTCACCCGCTACCTGGAGCACCACCTCCGCAGCTTGGCTGGGACCTATGTGAGTATCCAGCGTAGGAATCTGGGAGTTGGGGAGGAGTGAGGAGTTGGGGAAAGACAGTCCTAACCGTGGAGGGTTCTGGTAAATGATGGGGTGAGGAGGGGCTCTTTGGCTCCCACCAGTCCCCCTGTCTGGTCTA
+
>A>>>FFCBFFFG4GGBEF2A2BCCE?EEAFGBBEBAFHHHHGHGGHHHGHHHHHFHGHHHHHHHFGHHHHGG>>EHHHH2BFGGH11?GH?>E?EEGGHGHHGGGHHGBHHHF3GHGHHHHHHHGGF<AGHHHHHHHAFGHHHGG.CF.>CHB<GCDHFHH-AEFHHFHHHHC0GHHHGGGGGGGGA:FGGGG9FGGGGGGGGEFFFFFFFFFABFFFFFFBFFFF?EFFFFFFFBFF?FFFFFFBFFFB
@M05620:37:000000000-D9766:1:1101:6051:8574 1:N:0:80
ACCACACCTTCTACAATGAGCTGCGTGTGGCTCCCGAGGAGCACCCCGTGCTGCTGACCGAGGCCCCCCTGAACCCCAAGGCCAACCGCGAGAAGATGCCCAGGTGAGTGGCCCGCTACCTCTTCTGGTGGCCGCCTCCCTCCTTCCTGGCCTCCCGGCGCTGCGCCCTTTCTCACTGGTTCTCTCTTCTGCCGTTTTCCGTAGGACTCTCTTCTCTGACCTGAGTCTCCTTTGGAACTCTGCAGGTTCTA
+
BBBBBBB@FFFFGGGGGGGBGFHHGGGB4EHHHEFGCGGGGHHHHGGGAEEFHHFHHHHAECCGGGGGGGFHHHHGGGGHGHHHHGGGGG/B@GHBGHHHHHHGHHHGGHEGHHGGGGGHHHHHHHHHHHFHHGGCGFHGHHGHEFGGGGGGGGGGGG-;DBFFFFFFFFEFFFFFFFFFFFFFFFFFFFFFFFDABEFFFFFDFFFFFFFFFFFFFFFFFFFFFFFBBFFFFFFFFFFFFFFFFFFFFF/
@M05620:37:000000000-D9766:1:1101:25401:8605 1:N:0:80
ACCACACCTTCTACAATGAGCTGCGTGTGGCTCCCGAGGAGCACCCCGTGCTGCTGACCGAGGCCCCCCTGAACCCCAAGGCCAACCGCGAGAAGATGAACCCAGGTGCGTGGCCCGCTACCTCTTCTGGTGGCCGCCTCCCTCCTTCCTGGCCTCCCGGCGCTGCGCCCTTTCTCACTGGTTCTCTCTTCTGCCGTTTTCCGTAGGACTCTCTTCTCTGACCTGCGTCTCCTTTGGAACTCTGCCGGTTC
+
>AABB4AAFFFF5GGFBGGGGGHHGGGGH2GHHGGGFEGEGFEHHGGGGGGGEGHHHHHGGG@EFGGGGGGHHHHGGGGHGHHHHGGGGGGGGGHGHH1FHHG?FGF1<>FF?DHGCGG-AC0DG0=GHHHHGHGCD@DGHEFGGGGGFFGGGGFFGGG?;9@BBF-BF??FFBBB/;FFFFFFBBBBBBBFFFBBAFFEFF?/9.9B9BBFFF/B9FFB/;;B..;ABAFFFFFFEFFE/BFFB/;@BA.
@M05620:37:000000000-D9766:1:1101:16435:8612 1:N:0:80
ACCACACCTTCTACAATGAGCTGCGTGTGGCTCCCGAGGAGCACCCCGTGCTGCTGACCGAGGCCCCCCTGAACCCCAAGGCCAACCGCGAGAAGATGCCCAGGTGAGTGGCCCGCTACCTCTTCTGGTGGCCGCCTCCCTCCTTCCTGGCCTCCCGGCGCTGCGCCCTTTCTCACTGGTTCTCTCTTCTGCCGTTTTCCGTAGGACTCTCTTCTCTGACCTGAGTCTCCTTTGGAACTCTGCAGGTTCTA
+
CCCCDCDDFFFFGGGGGGGGGGHHGFGEEGHHHGGGGGGGGHHHHGGGGGGGHHHHHHHGGGGGGGGGGGGHHHHGGGGHGHHHHGGGGGCGGGHHHHHHHHHGHHHHHHGGHHGGGGGHHHHHHHHHHHGHHGGGGGHGHHGHHGGGGGGGGGGGGG-ADFFFFFFFFFFFFFFFFFFFFFFFFFFHFFFFFFFFFFHFFFFDFFFFFFFFHFHFFFFFFFFFFFFFFFFFFFFFFFFFFFFFFFFFFFB
@M05620:37:000000000-D9766:1:1101:24128:8612 1:N:0:80
AGTGCCAGCTCTCAATCGCACAGGGGACCCAGGGCCTGGCCCCTCCATCCAGAAAACCTATGACCTCACCCGCTACCTGGAGCACCAACTCCGCAGCTTGGCTGGGACCTATGTGAGTATCCAGCGTAGGAATCTGGGAGTTGGGGAGGAGTGAGGAGTTGGGGAAAGACAGTCCTAACCGTGGAGGGTTCTGGTAAATGATGGGGTGAGGAGGGGCTCTTTGGCTCCCACCAGTCCCCCTGTCTGGTCTA
+
A?>AAFFFBFFFGGGGGGGGGGHGGGGGGGHHGGGGGGHHGHGHGGHHHHHHHHHHHGHHHHHHHHHHHHHGGGGGHHHHHHHHHHHGGHHHGGGGGHHH?GFFGGHFGHHHHHHHHHHHHFHHHGDGGGFHHHHHHGHGGHHHCGGGGAAGHHFHHGFHHHGGGDHAHHHBGFHHHHHHGGGGG?FGG.CGGGFGFFGGGGGGGGFFFFFFFBFFFFFFFFFFFFBEFFFFFFFFFFFFFFFFFFFFFFF
@M05620:37:000000000-D9766:1:1101:21364:8649 1:N:0:80
AGTGCCAGCTCTCAATCGCACAGGGGACCCAGGGCCTGGCCCCTCCATCCAGAAAACCTATGACCTCACCCGCTACCTGGAGCACCAACTCCGCAGCTTGGCTGGGACCTATGTGAGTATCCAGCGTAGGAATCTGGGAGTTGGGGAGGAGTGAGGAGTTGGGGAAAGACAGTCCTAACCGTGGAGGGTTCTGGTAAATGATGGGGTGAGGAGGGGCTCTTTGGCTCCCACCAGTCCCCCTGTCTGGTCTA
+
ABABAFFFCFFFGGGGGGGGGGHGGGGEGGHHFEEFGGHHHHGHGGGHHGHHHHHFGGHHHHHHHHHHHHHGG>EFHHFHBGHHHHA?EHHHGGGGGHHHGGFGGGHHGHHHHHEHHHHHHHGGHGGGGGHHHHHHHHFFGHHHGGCD-CCGFBHHHGHHHHGGGGHHHHGHHHHHHFHHGGGGFGGGEGGGGGGGGGGGGGGGGGFFFFFFFFAFFFFFFFFFFFFEFFFFAFFFFFFFFFFFFFFFFF0
@M05620:37:000000000-D9766:1:1101:16989:8659 1:N:0:80
GAGGCTGCTTTGGAAGAAACTCATAGATTACTGCAACAGTTCCCCCTGGACCTGGAAAAGTTTCTTGCCTGGCTTACAGAAGCTGAAACAACTGCCAATGCTACAGGATGCTACCCGTAAGGAAAGTCTCCTAGAAGACTCTAAGTGAGTAAAAGAGCTGATGAAACAATGGCAAGTAAGTCAGGCATTTCCGCTTTAGCACTCTTGTGGATCCAATTGAACAATTCTCAGCATTTGTACTTGTAACTGAC
+
>3A3AACACFBFFBBEAFBFAFDGGHFGHBGHHGFFFFGEGGFHGGGGEBBFGFFBBDCGBDGHAADBBGGHHHECBEHBFCGGFFFFG?BBGFGGBFFFFBBBF3?BB3BGB@BBEEE??F3??04B?BFGE43F?3BB?3BF?22BBB2BGBB/0BFF<<1>11FFF@GBG<1?<<<?@11<00/?>=F>ADDDFH1GFHHH0DG=<<00</<00:<;GF::0:;00:CB0CGF0:CBBBF;FBFFFB/
@M05620:37:000000000-D9766:1:1101:15105:8663 1:N:0:80
AGTGCCAGCTCTCAATCGCACAGGGGACCCAGGGCCTGGCCCCTCCATCCAGAAAACCTATGACCTCACCCGCTACCTGGAGCACCAACTCCGCAGCTTGGCTGGGACCTATGTGAGTATCCAGCGTAGGAATCTGGGAGTTGGGGAGGAGTGAGGAGTTGGGGAAAGACAGTCCTAACCGTGGAGGGTTCTGGTAAATGATGGGGTGAGGAGGGGCTCTTTGGCTCCCACCAGTCCCCCTGTCTGGTCTA
+
ABCBCFFFCFFFGGGGGFGGGGHHGFGGGGHHGGGGGGHHHHGHGGHHHHGHHHHHHGHHHHHHHHFHHHHFGGGGHHHGHHGGHHFHGHHHGGCGGFGHGHHGGGHHGHHHHGHHHDHHHGHHHGGGGGHHHHHHHHHGGHHHGGGGGGGHHHHHGGGHHH@EEGGHHHHHHHHHHHHGG:;DDGGGCFGGGGCFGGGGGFGGGGFFFFFFFFFFFFFFFFFFFFFFEFFFFFFFFFFFFFFFFFFFBFF
@M05620:37:000000000-D9766:1:1101:12199:8667 1:N:0:80
ACCACACCTTCTACAATGAGCTGCGTGTGGCTCCCGAGGAGCACCCCGTGCTGCTGACCGAGGCCCCCCTGAACCCCAAGGCCAACCGCGAGAAGATGCCCAGGTGAGTGGCCCGCTACCTCTTCTGGTGGCCGCCTCCCTCCTTCCTGGCCTCCCGGAGCTGCGCCCTTTCTCACTGGTTCTCTCTTCTGCCGTTTTCCGTAGGACTCTCTTCTCTGACCTGAGTCTCCTTTGGAACTCTGCAGGTTCTA
+
ABABBBBBFFFFDEGGGGGGGGHHEECEGGHHHFGGFEGGEHFHHGGGFGGGHHHHHHHGCEEGGFGGGGGFBFGFGG?GEEHH/FEEGGGG?<B1FFHGHHHA1GHHHHGGHHC@G-CFHHHHHHHEHHGHHGGGGGGGHHGHGGFGGEFGGGGGG@BGGGGGGGFB?FFFFFFFFFFFFFFFFFFFFFFFFBFDFFFFFFFBF/9FFFFFFFBFBBFFFFFFFFFFFFFF/FBFFFFFFFFFBFAFFFB
@M05620:37:000000000-D9766:1:1101:14973:8670 1:N:0:80
GAGGCTGCTTTGGAAGAAACTCATAGATTACTGCAACAGTTCCCCCTGGACCTGGAAAAGTTTCTTGCCTGGCTTACAGAAGCTGAAACAACTGCCCATGCTACCCGATCCTCAACGTAAGGACCGGCTACTAGCCGAATCCACGAAAATACCAGAGCAGATAAAACCAAGGAAGGTAAGTACGGCCTTTCCGCTTTAGCACTCTTGTGGATCCAATAGAACCCTTCTCAGCATTTGTACATGTACATGAC
+
BCCDCCFCFFFFGGGGGGGGGGHHGHHHHHHHHHHHHHHGHHHHHGGGHHHHHHHHHHHHGHHHHHHHHHHHHHHHHHHHHHHHHHHHHHHHHHHHBGB3@3B3211>>/?B@@3BE?GGGHDBG/><BACGGGHHDC/?/2@=C//?/??1FFHHCG10><1=1<<EH.>..<.<<D0D0==CAECGCGFF.;:CCFGGE0FFFFFF0.;CFFGGG00;0;:..=;0:000;00B00;000:;FFF0B0;
@M05620:37:000000000-D9766:1:1101:14990:8677 1:N:0:80
GAGGCTGCTTTGGAAGAAACTCATAGATTACTGCAACAGTTCACCCTGGACCTGGAAAAGTTTCTTGCCTGGATTACAGAAGCTGAAACAACTGCCAATGCTACAGGATGCTACCCGTAAGGAAAGTCTCCTAGAAGACTCCAAGGGAGTAAAAGAGCTGATGAAACAATGGCAAGTAAGTCAGGCATTTCGGCTTTAGCACTCTTGTGGACCCAATTGAACAATTCTCAGCATTTGTACTTGTAACTGAC
+
AA11AA>AFF@F1BG111F1A1A3AG1GG1GFAGH1FFG1EH2FGH0FH0FABAG0BFGH1ADHA1BBFGHC01ABGHFFB1FCAGG1F0F>1B1>1BB@FB2BF1BFC1>FBBGFAEGFFFE0>>1B>BB>F1<GB<FFG1FG1/<?</0BG>1F0@<<@@>>@@GHEHG1G01/111?@1<100<>G110-><CH0<DDGHF0000<.0//:C./;CGGGCGC0000;:/0;0909B00;F0CBFFFG/
@M05620:37:000000000-D9766:1:1101:25996:8682 1:N:0:80
ACCACACCTTCTACAATGAGCTGCGTGTGGCTCCCGAGGAGCACCCCGTGCTGCTGACCGAGGCCCCCCTGAACCCCAAGGCCAACCGCGAGAAGATGACCCGATACCTCTTCTGGTTGCCTCCTCCCTCCTTCCTGGCCTCCCGGCGCTGCGCCCTTTCTCCCTGGTTCTCTCTTCTGCCGTTTTCCGTCGGCCTCTCTTCTCTCACCTGAGTCTCCTTTGGACCTCTGCCGGTTCTAGCTCGGCTGCGC
+
AABAABBBFFFFGGGGGGGBGGHHGAFE4E2BAFFEGGGC2AF1CAEG1EEEDGFHGHHGG00EFGGGGG1F3FGGEGGHCEGHHFGEBGGBCDHH1<FBF0A<A/>F?1<1FG1GD1.<>1>.<</<<<CCG0CFBCGHHHHGDG-ABGBGB@GGG/0;FCFFFF.FB99BFFFFFFF/F=9DFFF:.;A@=-99FFFBB;BFF/;BFF//9B//;FFB/BF//;B/FB/9-99DFFBBBFFFB?.;.-@
@M05620:37:000000000-D9766:1:1101:21086:8688 1:N:0:80
ACCACACCTTCTACAATGAGCTGCGTGTGGCTCCCGAGGAGCACCCCGTGCTGCTGACCGAGGCCCCCCTGAACCCCAAGGCCAACCGCGAGAAGATGACCCGCTACCTCTTCTGGTGGCCGCCTCCCTCCTTCCTGGCCTCCCGGAGCTGCGCCCTTTCTCCCTGGTTCTCTCTTCTGCCGTTTTCCGTAGGACTCTCTTCTCTGACCTGAGTCTCCTTTGGAACTCTGCAGGTTCTAGCTCGGACGAGC
+
DCDDDECDFFFFGGGGGGGGGGHHGGGEEGHHHGGGGGGGGHHHHGGGGGGGHHHHHHHGGGGGGGGGGGGHGHHGGGGHGHHHHGGGGGCGGGHHHHHHHHGGG/AGHHGHHHHGHH.GHGGGGGHGHHGHHHHHHHHHHHHGGG?BFGGGGGGGGGGGGGFGGFFFFFFFFFFFFFFFFFFFFFFFFF.BD0BFFFFFFFFFFFFFFFFFFFFFFFFFFFEBFFFFFFFFFFFFFFFFBFFFF.=D-DF
@M05620:37:000000000-D9766:1:1101:15161:8689 1:N:0:80
ACCACACCTTCTACAATGAGCTGCGTGTGGCTCCCGAGGAGCACCCCGTGCTGCTGACCGAGGCCCCCCTGAACCCCAAGGCCAACCGCGAGAAGATGCCCAGGTGAGTGGCCCGCTACCTCTTCTGGTGGCCGCCTCCCTCCTTCCTGGCCTCCCGGAGCTGCGCCCTTTCTCACTGGTTCTCTCTTCTGCCGTTTTCCGTAGGACTCTCTTCTCTGACCTGCGTCTCCTTTGGAACTCTGCAGGTTCTA
+
CCCCDCCCFFFFGGGGGGGGGGHHGGGEHGHHHGGGGGGGGHHHHGGGGGGGHHHGHHHGGGGGGGGGGGGHHHHGGGGHGHHHHGGGGGGGGGHHHHGHHFH/?GHHH1FEHH-A@CGHHHHHHHHHD/CGHCGGDGHGHHGHHGGGBFGGGGG.E--<AF0CBCDFFFF1FF1FFFFFFFFFFFFFFFFFFFDDFFFBAFFDD0<FFFFFFFF0B11BBFF.9ADFFEFFF1:BF:0<1<FFFFF0FFB
@M05620:37:000000000-D9766:1:1101:19124:8713 1:N:0:80
GAGGCTGGCATGGACGAACCTCATAGACCAAGGGAATATTTCCTCATTGAACAGGACAACTGTCTTGACCCGCTTTGTGAAGTGTTAACACCGCCGCATGTCTGCCACCAAAGTGAGTATAAAGAGGCGGAATCTGAGAGTTAGGAAGAAGTGAAGAATTAAGGAAAAACAGTCCTAACAGTGGAGGGGTATGATCAATGATGCGGTGAGGAGAGAAGCTTTAGCACCCACCAGTCCCCCTGTCTAATCTC
+
>1>>1>>111BBB11AEA00B0B1D2D11B00B0/B0BA2222111D22D1B1B/B/00/A021ADBB110>>//B1@BGFF21222B@11B>/>///>?12211B<B</?/011>1121>2B>B0////>//11111111111011>00011=11>0000000<<//..</<00000//:00/0..--..0;0;0;00000;0-;A??.?F.---://;://///:9-9--99/;:/-9--/;////:/;
@M05620:37:000000000-D9766:1:1101:10068:8730 1:N:0:80
ACCACACCTTCTACAATGCGCTGCGTGTGGCTCCCGAGGAGCACCCCGTGCTGCTGACCGAGGCCCCCCTGAACCCCAAGGCCAACCGCGAGAAGATGAACCCAGGTGCGTGGCCCGCTCCCTCTTCTGGTGGCCGCCTCCCTCTTTCCTGGCCTCCCGGCGCTGCGCCCTTTCTCACTGGTTCTCTCTTCTGCCGTTTTCCGTAGGCCTCTCTTCTCTGCCTTGCGTCTCCTTTGGAACTCTGCAGGTTC
+
BBBBBBB3BCCFGFGGGGBFGGGGGEGA2BGFHAFE2EEGCHHHHGG0AEEGFHGHGHH>>@?EGGGGGGGHGHHGGGGHGHHHHGGGGG<<@DFEHHHGHG/?FFHG?DFGGGGGC-ACGGHHHH<CCGHHGHHGGGGGGGGG/;CFFGGGGGGGG.;BGB-;@DBBFBBFFFFF/FFFFFFFFFF/;BFFFF;BDFFFFF?F.;A/;FFFFFFFF/BFFF/;FBB99.;;FFFFFFFFF::FF/;AFF/
@M05620:37:000000000-D9766:1:1101:17254:8745 1:N:0:80
AGTGCCAGCTCTCAATCGCACAGGGGACCCAGGGCCTGGCCCCTCCATCCAGAAAACCTATGACCTCACCCGCTACCTGGAGCACCAACTCCGCAGCTTGGCTGGGACCTATGTGAGTATCCAGCGTAGGAATCTGGGAGTTGGGGAGGAGTGAGGAGTTGGGGAAAGACAGTCCTAACCGTGGAGGGTTCTGGTAAATGATGGGGTGAGGAGGGGCTCTTTGGCTCCCACCAGTCCCCCTGTCTGGTCTA
+
CCBCCFFFCFFFGGGGGGGGGGHHGGGGGGHHGGGGGGHHHHGHGGHHHHHHHHHHHGHHHHHHHHGHHHHGGGGGHHHHHHHHHHHHGHHHGGGGGHHHGHHGGGHHGHHHHHHHHHHHHHHHHGGGGGHHHHHHHHHGGHHHGGGGGGGHHHHHHGHHHHGGGGHHHHHHHHHHHHHHGGEGGGGGEFGGGGGGGGGGGGGGGGFFFFFFFFFFFFFFFFHFFFFFFFFFFFFFFFFFFFFFHFFFFFB
@M05620:37:000000000-D9766:1:1101:6519:8754 1:N:0:80
AGTGCCAGCTCTCAATCGCACAGGGGACCCAGGACTCTGGTCGTTGGGTCGGAGTGAGGAGTTGGGGCCAGCCAGTCATAAACGTGGACTAATCTGGTCCATAATGTGGGGAGGCTGGTCTCCTCGACTCCCACCCGCCCCCTTGTCTGCCCCATCTCCTGCCCTCAGACCGGTAGACCTCCCGCCTGTTCTCCATCCACTTGAAGATATCTCGTCTTTTGTCTTCTGCTCGAACAAGACCGGGACACCAG
+
>>>AA1111B@B1FGGGC1A1A0BBAEEEGCFA000B1DB1AA/A0BE/0A/AEE0DB>1BBB1EE////B>?0BBF1B2BBB?B//?1101B12B>BB11F>BBG2BB/////</0?<@@G1G0//>//?F0??/--->-<<<BG00000<..;/0<<0/;::C.;GB:;----.00000...-;=A000;//;/;;BF/BFF/////;9BF-----//;BB9B//9/9/---;@B--99--9;99--99
@M05620:37:000000000-D9766:1:1101:20547:8757 1:N:0:80
AGTGCCAGCTCTCAATCGCACAGGGGACCCAGGGCCTGGCCCCTCCATCCAGAAAACCTATGACCTCACCCGCTACCTGGAGCACCAACTCCGCAGCTTGGCTGGGACCTATGTGAGTATCCAGCGTAGGAATCTGGGAGTTGGGGAGGAGTGAGGAGTTGGGGAAAGACAGTCCTAACCGTGGAGGGTTCTGGTAAATGATGGGGTGAGGAGGGGCTCTTTGGCTCCCACCAGTCCCCCTGTCTGGTCTA
+
BCABBFFFCFFFGGGGGGGGGGHHGGGGGGHHGGGGGGHHHHGHGGHHHHHHHHHHHGHHHHHHHHHHHHHGGFGGHHHHHHHHHHHHGHHHGGGGGHHHGHHGGGHHGHHHHHHHHHHHHHHHHGGGGGHHHHHHHHHGGHHHGGGGGGGHHHHHHGHHHHGGGGHHHHHHHHHHHHHHGGGGGGGGFGGGGGFGGGGGGGGGGGFFFFFFFFFFFFFFFFFFFFFFFFFFFFFFFFFFFFFFFFFFFF0
@M05620:37:000000000-D9766:1:1101:19609:8762 1:N:0:80
AGTGCCAGCTCTCAATCGCACAGGGGACCCAGGGCCTGGCCCCTCCATCCAGAAAACCTATGACCTCACCCGCTACCTGGAGCACCAACTCCGCAGCTTGGCTGGGATCTGGGAGTTGGGGAGGCGTGAGGAGTTGGGGACAGCCCGTCCTAACCGTGGAGGGTTCTGGTAAATGATGGGGTGAGGAGGGGCTCTTTGGCTCCCACCAGTCCCCCTGTCTGGTCTATCTCCTGCCCTTAGATCGGAAGAGC
+
>>>>AFFFBFFFEGGDB2CFCGCHDGAEE2FGEGGCF2GFGHGDGGHEB1FFEAFGFA33FGHHHHHHHHGGG@EGHGHFBFGEFEEEE?DGFEGG/FHHGHHEFGHHGHHHH0FDFHBDCFDG/A<A?EHHGHB11--F<<E.<.-<<DGF0GHGGEGDG.;;CFFFF;B00;FGGGGGG.A?AF0ADB?BBFFFFFFFFFFFFFDFFFFFF?DBEBFFBF/;F/;BFFFFFFFFFFFFBFFED9.AFFF
@M05620:37:000000000-D9766:1:1101:6478:8776 1:N:0:80
AGTGCCAGCTCTCAATCGCACAGGGGACCCAGGGCCTGGCCCCTCCATCCAGAAAACCTATGACCTCACCCGCTACCTGGAGCACCAACTCCGCAGCTTGGCTGGGACCTATGTGAGTATCCAGCGTAGGAATCTGGGAGTTGGGGAGGAGTGAGGAGTTGGGGAAAGACAGTCCTAACCGTGGAGGGTTCTGGTAAATGATGGGGTGAGGAGGGGCTCTTTGGCTCCCACCAGTCCCCCTGTCTGGTCTA
+
>A>>AFF11BFFGGFGFF11AABFCEGAAEHHG0BA/AEC0FFHGGF1AFGFFE1GHEG1BFFHHHFHHHHGGEEGHHHG0BFGFHHEEF1GECG?EFHHGH1???GFGHHHHHBFGFGHBGHHH?BEG?GFHHGHFHHG?GHF?CFCCGGHGFHHHCGFF/@GGFHHHHHHHHHHHHHGGFEGGGF?;AFGGGCFGGGGGGG0;.B@EFFFFF-9>@FFFFFE/9B-EBABFFF/BFFF@EFFFFE9BFB
@M05620:37:000000000-D9766:1:1101:19632:8779 1:N:0:80
GAGGCTGCTTTGGAAGAAACTCATAGATTACTGCAACAGTTCCCCCTGGACCTGGAAAAGTTTCTTGCCTGGCTTACAGAAGCTGAAACAACTGCCAATGATACAAGGTCCTCTCCATAAGGACAGGCTACTAAAAGACTCGAAGAAACTAAAAGAGCTGATGCAACCATGGCAAGTAAGTCAGGCATTTCCGCTTTAGCAATCATGTGGATCCAATTGAACAATTAACTGACATTGTACTTGTAACTGAC
+
>3>AAAFAFFFFGGGGCGGGFGAGGGFHHDGHHH4FFFGAFHHHHG?FF2FFHHGHHF2FFHHHHHHHHHHHHHHFHHHHHHGGHHHHHGHHHHHHHCHHHH44D331B3333433344B3330B/?F030FG433B/0?3/?0?/0B01B1111?0<@11@11@110?FF0F01<?111?@G<0F.G1F11.....=<0000<000=00000<<0:GHBCH0/0<00<0C0/00000=90;00=C00CF/
@M05620:37:000000000-D9766:1:1101:6510:8779 1:N:0:80
AGTGCCAGCTCTCCATCGCACAGGGGACCCAGGACTCTGGGAGTTGGGTGGGAGTGAGGAGTGGGCCAAAGACAGTCCTAACCGAGGAGGGTACTGGTAACTGATGGGGTGCGGGGGGGCTCTTTGGCTCCCCCCCGTCCCCCTGTCTGGTCTCTCTCCTGCGCTTCGATCGTCAGAGCCCCCGTCTGACCTCCAGTCCCCTGAGGCTATCTCGTCTGCCGTGTTCTGCCTGAGCAAAACCGCAGGTTCTA
+
AA>>AF1FAFCFGGG1AAEFA0B0B0AA0A0B0AB00BDA0BABA11AE/A///ABFBFB/>0>>///B0BBFB>BBG2@@BB/////>EE/0BF2<BFG12B1BFHHG?CCBC/<---;@EFFFBFBF/:ABB@@-ABFFFF@-;FFFFBFFBFFF/;//9-;9B---;9-9AEA/B9--;;9BFF-/;;BBA-9BBBBEF;9--;E/BFFFFF-;EFF-9;;ABBFF/;9--9;FFFFB--@-@-///9
@M05620:37:000000000-D9766:1:1101:15727:8784 1:N:0:80
ACCACACGCCCTAACTCGAGCCGCGTGACGCTATCTCGTACGCCCCCTTCTGCATGACCAAAAAATCACCCGCTACCTGGAGCACCAACTCCGCAGCTTGGCTGGGACCTATGTGAGTATCCAGCGTAGGAATCTGGGAGTTGGGGAGGAGTGAGGAGTTGGGGAAAGACAGTCCTAACCGTGGAGGGTTCTGGTAAATGATGGGGTGAGGAGGGGCTCTTTGGCTCCCACCAGTCCCCCTGTCTGGTCTA
+
AAAAAAAD1>>>BGGGG0AAA0AA0AE///AAAAB12BBAA/BA//>E0FEGB21D1B1F//B?/01B10CEGCCEFGHGHGHGHEFCEHFF?GCCCHFCCGH/C/?FAGHHGHFFFFGHHHHHHG?.-.DDCGHFGFHGG/DBC-:C@EEHHHHGHG/9CB?@FGGGGGGGFFFFGGGG?EG@BEB@--ABFF:BFFEFFFFFFFB@EF?FF--@;;EBFFFBBFFFFFFFFFFFFFAB@EFFF/9BBF/
@M05620:37:000000000-D9766:1:1101:16523:8795 1:N:0:80
ACCACACCTTCTACAATGAGCTGCGTGTGGCTCCCGAGGAGCACCACGTGCTGCTGACCGAGGCCCCCCTGAACCCCAAGGCCAACCGCGAGAAGATGAACCCAGGTGAGTGGCCCGCTCCCTCTTCTGGTGGCCGCCTCCCTCCTTCCTGGCCTCCCGGCGCTGCGCCCTTTCTCACTGGTTCTCTCTTCTGCCGTTTTCCGTAGGACTCTCTTCTCTGCCCTGCGTCTCCTTTGGAACTCTGCAGGTTC
+
BBBBBBABFFFFGGGGGFF5GFHHG22BA22B3FFGGG2AEFEHH1AAA1FAFGFHHEF0>0>E1E>EGEFHBGHGDEGEGHGHHEE</<>D?FHHHHBGF/??F/FG1<FGCCFG??D->.FG<G0G=0DFFAF@GCADHAHHGEGGEGGGAFGGFGGGACGABFF;D>CFFFFFFFFFFFFBFFFFFFFFFFFFADF9BFFF;AAFFF9BFFFFFFFF/B.9.9DDBDF//FFFFBFFFFF/B//.9B/
@M05620:37:000000000-D9766:1:1101:18169:8815 1:N:0:80
TTCTACAATGATCTGCGTGTGGCTCCCGAGGAGCCCCCCGTGCTGCTGACCGAGTCCCCCCTGAACCCCAAGGCCCACCGCGAGACGATGCCCAGGTGAGTGGCCCGCTACCTCTTCTGGTGGCCGCCTCCCTCCTTCCTGGCCTCCCGGCGCTGCGCCCTTTCTCACTGGTTCTCTCTTCTGCCGTTTTCCGTAGGACTCTCTTCTCTGACCTGCGTCTCCTTTGGAACTCTGCAGGTTCTAGATCGGAA
+
1>>AAFFFFFF3BF1BEEEE1ABABBBEAEEEEHFGGA/AEAEFAF1BFHHGG/>BFGHGGEGHGHHGGGGHGHHEGGGGGGG@C/B<FFGGGHHGFHHHHHGGGHCCG-AHHHHHHH1>GGGHHGGGGCHGHHGHHHHHFFHGGGGGGG@GGGGG@@F@@FFFFFFFFFFFFFFFFFFFFFFFF@BFFFFFFFFBFFFFFFFFFFFFFF/FFFF?@B@FFFFFFFF/BFFFFFFFFFAFFFFFFFFFFAE
@M05620:37:000000000-D9766:1:1101:22809:8818 1:N:0:80
AGTGCCAGCTCTCAATCGCATAGGGGACCCAGGGCCTGGCCCCTCCATCCAGAAAACCTATGACCTCACCCGCTACCTGGAGCACCAACTCCGCAGCGTAGGAGTTGGGGAGGAGTGAGGAGTTGGGGAAAGACAGTCCTAACCGTGGAGGGTTCTGGTAAATGATGGGGTGAGGAGGGGCTCTTTGGCTCCCACCAGTCCCCCTGTCTGGTCTATCTCCTGCCCTTAGATCGGAAGAGCACACGTCTGAA
+
AABABFFCAFFFGDFGGFF2EEGHHEFGGGGHGDGEFFFHGHGHGGHHFGEHBFGHHGHHHB5GHHHHHHHGGGGGHHHGHHGCGHFHEHHHGG/EEEEGGEFEHHHFGGGGCFFHHEGHHGGHHGDCGFHEGGFGHHGGHFGHGDGDGEGGEHHHHGGGHHGHHHHHCE;AEGGGE9-9B?EFGGGGGGGGGFFFFFBFFFFFBAFFFFFFBFFFFFFFFFFFFFFFFFFFFADF9?AFFFFFB;;BFF/
@M05620:37:000000000-D9766:1:1101:6046:8826 1:N:0:80
ACCACACCTTCTACAATGAGCTGCGTGTGGCTCCCGAGGAGCACCCCGTGCTGCTGACCGAGGCCCCCCTGAACCCCAAGGCCAACCGCGAGAAGCCCAGGGGAGTGGCCCGCTACCTCTTCTGGTGGCCGCCTCCCTCCTTCCTGGCCTCCCGGCGCTGCGCCCTTTCTCCCTTGTTCTCTCTTCTGCCGTTTTCCGTCGGACTCTCTTCTCTGCCCTGCGTCTCCTTGTGAACTCTTCCGGTTCTCGAT
+
AAAAAAAAFFFFGGGGDGF1B1FBEFEBAEFGCFFEEEGCEHEHHGGGEFFGGFFGHHHECEEGGFGGGGGGFGHGGFGHAEGHHGG?CB/<BCG?F?F?C/>?ACAFF0>C-A-<CHHHHHHHHGHG.;;@CGGHGGGGGGGGCF/;FFFGG.A-;;;@B@-;@@FFF/BBBFBF9FFFFFFFFFFF9B@9AFFFFFB--@@-;/;9BFFFFFF;BAFF9@B;-9F/;//9//;;F;/99B@@B-;/;B/
@M05620:37:000000000-D9766:1:1101:12849:8830 1:N:0:80
AGTGCCAGCTCTCAATCGCACAGGGGACCCAGGGCCTGGCCCCTCCATCCAGAAAACCTATGACCTCACCCGCTACCTGGAGCACCAACTCCGCAGCTTGGCTGGGACCTATGTGAGTATCCAGCGTAGGAATCTGGGAGTTGGGGAGGAGTGAGGAGTTGGGGAAAGACAGTCCTAACCGTGGAGGGTTCTGGTAAATGATGGGGTGAGGAGGGGCTCTTTGGCTCCCACCAGTCCCCCTGTCTGGTCTA
+
ABAAAFFFCFFFGGGGGGGCFGHGGGGGGGHHFFGGGGHHHHGHGGHHHHHHHHHHHGHHHHHHHHHHHHHGGEGGHHHHFGHHHHHEFHHHGGGGGHHHGGHFGGHHGHHHHHHHHHHHHHHHHGGGGGHHHHHHHGHGGHHHGGGGGDGHHEFHHGHHHHGGGGHHHHHHHHHHHFHHGGFGDGGGCFGGGGFGGGGHGGGGGGFFFFFFFFFFFFFFFFFFFFFFFFFFFFFFFFFFFFFFHHFFFFB
@M05620:37:000000000-D9766:1:1101:14082:8833 1:N:0:80
GAGGCTGCTTTGGAAGAAACTGATAAATCAGTGACACAGGATCGGAAGACCACATAACCGTACTGTAGCTAGGTATCAGCAGCTGGTACCACTTCCCCTGCTACAGGATACAACCCGTACTGACCGGCTCCTCGCCGCCTCCCCGGGCGTCCCAGCGCTGCTGCAACCATGGCCAGTACGTCCGGCCTTTCCGCTTTAGCACTCTTGTGGCTCCCCTTGACCCATTCTCAGCATTTGTACTTGTACCTGAC
+
BBBBBBFBFFFFGGGGGGGGG5GDD5D65B4DDGGHGH2F23B22A2B2BBFA23B5BAEB1115D555D5315555AD3B1BG323D5@5B@FGGFFHGHGFBG3BF33B33B?E?FG//4B?FEFGGBGHFGGGGGGGGHGGGG-<CCGGGHHHGGGGGHHHHHHHGHHGHBFGGG0CGGGGGGGGGGGGGGGFFFFFEFFFFFFFFF.;FF.DFFFF/F;ABFFFFFFFFFFFF9BBFFFFF/;;BB/
@M05620:37:000000000-D9766:1:1101:12840:8849 1:N:0:80
AGTGCCAGCTCTCAATCGCACAGGGGACCCAGGGCCTGGCCCCTCCCTCCCGAAAACCTATGACCTCACCCGCTACCTGGAGCACCAACTCCGCAGCTTGGCTGGGACCTATGTGAGTATCCAGCGTAGGAATCTGGGAGTTGGGGAGGAGTGAGGAGTTGGGGAAAGACAGTCCTAACCGTGGAGGGTTCTGGTAAATGATGGGGTGAGGAGGGGCTCTTTGGCTCCCACCAGTCCCCCTGTCTGGTCTA
+
>1>AAF@FAFFFG1FGGGGCGAGAGGGGGG0FFGEFFFHHGHG/EF/FFF/EB//AFEBGFGHHHHH1FBBFEE/EGFFHHHHHHH0CGHHHGGGGGHG0/G<FFFCG/<<F12@>@GHG>GDGHGC<<E11F1F1FB0.<0<1@CC@C.A<.0GC0CH/GFCC.CA:/::B0CFFFFFF-;9A9:.-EGG0FFGB09B9BB/FEA-;9AF/;?@@-@-9//BF/FFFFBFFF-FFFFEF@-9B;F/BB/;
@M05620:37:000000000-D9766:1:1101:16164:8857 1:N:0:80
ACCACACCTTCTACAATGAGCTGCGTGTGGCTCCCGAGGAGCACCCCGTGCTGCTGACCGAGGCCCCCCTGAACCCCAAGGCCAACCGCGAGAAGATGACCCGCTACCTCTTCTGGTGGCCGCCTCCCTCCTTCCTGGCCTCCCGGAGCTGCGCCCTTTCTCCCTGGTTCTCTCTTCTGCCGTTTTCCGTCGGCCTCTCTTCTCTGACCTGAGTCTCCTTTGGAACTCTGCAGGTTCTAGCTCGGACGCGC
+
ABB3AABBFFFFGGGFBGGFGCHGEAEB42FG3FFEEGGFDHHHHGGGDEGGGHGGHHHGCGCGGAFGGGGCHFHGGGDHACGHHGA?DG<<@GHHBFFGHHGFF/>FGFGHHHHGDG.FG-DCEGHGHHGHHHFHHHHHHHHGGGGGGGGGGAGGGGFGGF;CFFFBFFFFFFFFFFFFFFDFFFFBDF.;@-ADFFFFFFFFFEFFFFFFFFFFFFFFFFF9/;FFFFF/BFFFFFFB/BFFA.-;-;@
@M05620:37:000000000-D9766:1:1101:10195:8870 1:N:0:80
ACCACACCTTCTACAATGAGCTGCGTGTGGCTCCCGAGGAGCACCCCGTGCTGCTGACCGAGGCCCCCCTGAACCCCAAGGCCAACCGCGAGAAGATGAACCCAGGTGCGTGGCCCGCTCCCTCTTCTGGTGGCCGCCTCCCTCCTTCCTGGCCTCCCGGCGCTGCGCCCTTTCTCACTGGTTCTCTCTTCTGCCGTTTTCCGTAGGACTCTCTTCTCTGACCTGCGTCTCCTTTGGAACTCTGCAGGTTC
+
BBBBBBBBFFFFGGGGFG5GGGHHGGGECEGHHGGGGGGGGHHHHGGGDEGGGHHHHHHGGGGGGGGGGGGHHHHGGGGHGHHHGGGGGGCFGGHGFHHHHHGGHGHH1>FGGGHHGGG-CGHHHHGHFFGHGHHGGGGGGGGGCFGGGGGGGFGGGCDG99@BFFFFFFFFFFFFFFFFFFFFFFF;BFFFFFFF9AFFFFFF;AFFFBFFFFFFFFFF/B9BF9-;9DFFFFFFFFFFFFFFF/;FFF/
@M05620:37:000000000-D9766:1:1101:16894:8907 1:N:0:80
ACCACACCTTCTACAATGAGCTGCGTGTGGCTCCCGAGGAGCACCCCGTGCTGCTGACCGAGGCCCCCCTGAACCCCAAGGCCAACCGCGAGAAGATGACCCGCTCCCTCTTCTGGTGGCCGCCTCCCTCCTTCCTGGCCTCCCGGAGCTGCGCCCTTTCTCCCTGGTTCTCTCTTCTGCCGTTTTCCGTCGGACTCTCTTCTCTGACCTGAGTCTCCTTTGGAACTCTGCAGGTTCTAGCTCGGACGAGC
+
BBB?ABBBFFFFGGGGFGGDGDGFGAEBCAGHCFGEEGGGGHHHHGGGDEGGGHGFHHGGCGEGG?EGGGGCGEGGGGGHACHHHG?<CGC@CGGHDFDGHHGCD/?FGGHHHHHHHH?GHDGGGGHGHHGHHHHHHHHHHHHGGGGGGGGGGGGGGGGGGGFFFFFFFFFFFFFFFFFFFBFFFFFFFF.;B-@BFFFFFFFFFFFFFFFFFFFFFFFFFFFFFFFFFFFFFFFFFFFF/BFFBD=B-@=
@M05620:37:000000000-D9766:1:1101:8838:8909 1:N:0:80
GAGGCTGCTTTGGAAGAAACTCATAGATTACTGCAACAGTTCCCCCTGGACCTGGAAAAGTTTCTTGCCTGGCTTACAGAAGCTGAAACAACTGCCAATGGTACAGAATGCTACCCGTAAGGAAAGGCTCCTAGAAGAATCCAAGGGAGAAAAAGAGCTGATGAAACAACGGTAAGTAATTCAGGCAGTTCTGCTTAAGCACTCTTGTGGATCCAATTGAACAATTCTCAGCATTTTTACTGGTAACTGAC
+
B?ABBBFACFFFGGGGGGGFGGHHHHHDFGGGGHHHFHHHHHHFHGCGFFGGFFFG3F2FHHGHHHHFHFDGHHHHHFGHHHHHHHHHHGHHCHHFHHF@3B4B@G4B4B3B43B1??E/F3G3FFB?3?/3343BFB333?3?2/</?/B?F0A/@@@2<2@2@G<0<//>/?.<1><1>G1<1<..>F10D0=00=0<0/0<=0000:C::/CC0<000:<CCG0CCF0/;0;90;;CF09C0FF000/
@M05620:37:000000000-D9766:1:1101:8882:8944 1:N:0:80
GAGGCTGCTTTGGAAGAACCTCATAGATTCCTGCACCAGTTCCCCCTGGACCTGGAAAATTTTCTTGCCTGGCTTCCAGAAGCTGAAACAACTGCCAATCCTACAGGCTGCTACCCGTAAGGAAAGGCTCCTAGAAGACTCCAAGGGAGTACAAGAGCTGATGAAACAATGGCAAGTAAGTCAGGCATTTCCGCTTTAGCACTCTTGTGGATCCAATTGAACACTTCTCAGCATTTGTACTTGTAACTGAC
+
>>1>>>C1@FFFFFGG1FBABB1DDGHA33D3BB010BB11DFGHGG/A0BFGF0BGHB1BF2DFHHHHHGA0BF0BEFAF1GG1FH1FCF?FBF>11F>BGHHBGH/FGFFEHGHCG/>F11B0GGHHGGHHH11GBHHHH1FGEGEGGH1>FCBGHHHHHGHBGH0GGGFHHFFHHHHH1DGFHHHHHGHFGGGGHGHD<CCFGFGHCFFGHF0CGF00;:/<FG;C0C/FGFFFF0CBGGFB0;BB09
@M05620:37:000000000-D9766:1:1101:8907:8946 1:N:0:80
GAGGCTGCTTTGGAAGAAACTCATAGATTACTGCAACAGTTCCCCCTGGACCTGGAAAAGTTTCTTGCCTGGCTTACAGAAGCTGAAACAACTGCCAATGCTACAGGATGCTACCCGTAAGGAAAGGCTCCTAGAAGACTCCAAGGGAGTAAAAGAGCTGATGAAACAATGGCAAGTAAGTCAGGCATTTCCGCTTTAGCACTCTTGTGGATCCAATTGAACAATTCTCAGCATTTGTACTTGTAACTGAC
+
A>ABBAFAFFFFGGGGFGGGGGGFFGFHHHHHHHFFGHHADGGHHGGGEGHHHGHFHHHGGHHHGHHHHHHHHHHFHHHGHHHGHHHHHHHHHHHHHHHHHH4FGFFHHFGHGGHHGGGGHHHHHHFFHHGHHBEFHEGGHHHBHGGGGGHE2FFFGGHHFHHHHHHFHDGHGHFF?GGHGHHHHHHHHHHHGGGGGHHHHHHHHHHFHGHHHHHGFHHHHHHGFHHHHHGGGGGG0CFGGGGGGFFGGGF
@M05620:37:000000000-D9766:1:1101:14699:8950 1:N:0:80
ACCACACCTTCTACAATGAGCTGCGTGTGGCTCCCGAGGAGCACCCCGTGCTGCTGACCGAGGCCCCCCTGAACCCCAAGGCCAACCGCGAGAAGATGCCCAGGTGAGTGGCCCGCTACCTCTTCTGGTGGCCGCCTCCCTCCTTCCTGGCCTCCCGGAGCTGCGCCCTTTCTCACTGGTTCTCTCTTCTGCCGTTTTCCGTAGGACTCTCTTCTCTGACCTGAGTCTCCTTTGGAACTCTGCAGGTTCTA
+
BCCDDDDDFFFFGGGGGGGGGGHHGGGFHGHHHGGGGGGGGHHHHGGGGGGGHHHHHHHGGGGGGGGGGGGHHHHGGGGHGHHHHGGGGGGGGGHHHHHHHGHGHHHHHHGGHHGGGGGHHHHHHHHHHHGHHGGGGGHGHHGHHGGGGGGGGGGGGG-ADGGGGGFFFFFFFFHHFFFFFFFFFFFHHHHHFFDFFFFFFFFFFFFFFFFFHHHFHFFFFFFBFFFFFFFFHFFFFFFFFFFFFFFFFFF
@M05620:37:000000000-D9766:1:1101:16499:8958 1:N:0:80
GAGGCTGCTTTGGAAGAAACTCATAGATTCCTGCAACAGTTCCCCCTGGACCTGGAAAAGTTTCTTGCCTGGCTTACAGAAGCTGAAACAACTGCCAATGCTACAGGATGCTACCCGTAAGGAAAGGCTCCTAGAAGCCTCCAAGGGAGTAACAGCGCTGATGCAACAATGGCAAGTAAGTCAGGCATTTCCGCTTTAGCACTCTTGTGGATCCAATTGAACCATTCTCAGCATTTGTACTTGTAACTGCA
+
>>AAB4CAFFFFGGGB4FGGBGFHFFGGG5FGHH44BFGADGFHHGEFFAFGHHHHHF2FGGHHHHHHHHHHHHGCGHHGFHHCG3FGHFGGCFFG3@FGHHHGHFGHGHHHFHHHGGGE0GH33GFHHHGHDF?3F3BFBG01BFA?BEC12FG0CGGG/DD1?GG0FGHEHFFGHHHHHHHHHG.CHHHHGGGGFHHHFFHHGHHHHGFGHH00:CFHGG.FFFGGGGGFFGGGGFFGGFFGG9FFGGG
@M05620:37:000000000-D9766:1:1101:7224:8959 1:N:0:80
AGGGCCAGCTCTCCATCGCACAGGGGACCCAGGGCCTGGCCCCTCCATCCAGACAACCTATGACCTCACCCGCTCCCTGGAGCACCCACTCCGCAGCTTGGCTGGGACCTATGTGAGTATCCAGCGTAGGACTCTGGGCGTTGGGGCGGCGTGCGGCGTTGGGGCCCGCCCGTCCTAACCGTGGCGGGTTCTGGTAAATGATGGGGTGAGGAGGGGCTCTTTGGCTCCCACCAGTCCCCCTGTCTGGTCTA
+
>A1>AAA??FFFGFG11AEEEAFAF0AEE00FBEE/ABEGGHGFEF0FGCE1G/0BFEBA1BBFG1B1FGG/>//BF>B?BBGGGHA?EGHBEE?E>GBBAGGGGGGHGG1BFFF2BGFHGF2<GCF<>E?1?GHH1CECCCG0@?C<@;A;?.AA?>;@@F@@-9-99@-@@BBFEBFF=BF<-;--@EFFFFF;;BFF/BFFFFA?-A-/-B?@@@F9BFFFFFFFF-FBAFFFFFFF@FFFFFFFFFB
@M05620:37:000000000-D9766:1:1101:11669:8967 1:N:0:80
ACCACACCTTCTACAATGAGCTGCGTGTGGCTCCCGAGGAGCACCCCGTGCTGCTGACCGAGGCCCCCCTGAACCCCAAGGCCAACCGCGAGAAGATGCCCCGGTGAGTGGCCCGCCCCCCCTTCCGGTGGCCTCCCCCCCTCCTCCTGGGCCCCCGGACCTGCGCCCCTTTTTCCTGGTTCTCACTTCTTCCGGTTTTCGCAGGCCTCTCTTCTCTGACCCGACCTTCCCTTTGTATTTCCTAGTTTCTG
+
>AAABABAFFFFGGGBAFGGGGHHGGGGD?FGHFGG2EFE?GAGHGFGF?EFBGHHHHHGE>@EFEGEEGGG3FGGGG?GFGHGHGG@DCGCCDG2>?2?2///</?>1<..><-<---<---.:/.;--..;09..:.;--;.9./.9/...-@DA----...--9;-.9//////9////:B///9;B//;.--;D.99.;.-..;.9//9//;////:.----9;F/.9////9/9/;///:///9;/
@M05620:37:000000000-D9766:1:1101:11649:8967 1:N:0:80
ACCACACCTTCTACAATGAGCTGCGTGTGGCTCCCGAGGAGCACCCCGTGCTGCTGACCGAGGCCCCCCTGAACCCCAAGGCCAACCGCGAGAAGATGCCCAGGTGAGTGGCCCGCTACCTCTTCTGGTGGCCGCCTCCCTCCTTCCTGGCCTCCCGGAGCTGCGCCCTTTCTCACTGGTTCTCTCTTCTGCCGTTTTCCGTAGGACTCTCTTCTCTGACCTGAGTCTCCTTTGGAACTCTGCAGGTTCTA
+
BBBABBBBFFFFGGGGFG5FGFHHGEEBAAGGAFFE?EFGFHHHHGGGDEGGGHFHHHHEFGCGGEGGGGGEHFHGGGGHEFHHHGF@FG/<CGHFDGHHHHHGHHGHHHGGHHGGGGGHHHHHHHHGHHGHHGGGGGHGHHGHHGFGGEGGGGGGFF-;BGGGGGFFFFFFFFFFFFFFFFFFFFFFFFFFFFFFFFFFFFFFFFFFFFFFFFFFFFBFFFF99FFFFFFFFFFFFFFFFFFFFFFFFFB
@M05620:37:000000000-D9766:1:1101:14693:8967 1:N:0:80
ACCACACCTTCTACAATGAGCTGCGTGTGGCTCCCGAGGAGCACCCCGTGCTGCTGACCGAGGCCCCCCTGAACCCCAAGGCCAACCGCGAGAAGATGCCCGGGTGAGTGGCCCGCTACCTCTTCTGGTGGCCGCCTCCCTCCTTCCTGGCCTCCCGGAGCTGCGCCCTTTCTCACTGGTTCTCTCTTCTGCCGTTTTCCGTAGGACTCTCTTCTCTGACCTGAGTCTCCTTTGGAACTCTGCAGGTTCTA
+
BBBBBABBFFFFFFGGGGGGGGHHGGGGHGHHHGGGGGGGGHHHHGGGEGGGHHHHHHHGGGGGGGGGGGGHHHHGGGFHGHHHHGGGGGGGGGHHGHGHEDG?C@H?GFAFCH?@@--CGFFBGH<0G<ACHGGCGGGGGGGFFFFBCFGGFGGGG-9-:F/F;FFFFBBFFFFFF/.B9BFFFFFFFFFFFFDABEFFDB..9/BFFFFFBF/BFFEFFB.BFFFFFFFFFFBFFFFFF///B..;BBB
@M05620:37:000000000-D9766:1:1101:8041:8972 1:N:0:80
ACCACACCTTCTACAATGAGCTGCGTGTGGCTCCCGAGGAGCACCCCGTGCTGCTGACCGAGGCCCCCCTGAACCCCAAGGCCAACCGCGAGAAGCCCAGGTGAGTGGCCCGCTACCTCTTCTGGTGGCCGCCTCCCTCCTTCCTGGCCTCCCGGAGCTGCGCCCTTTCTCACTGGTTCTCTCTTCTGCCGTTTTCCGTAGGACTCTCTTCTCTGACCTGAGTCTCCTTTGGAACTCTGCAGGTTCTAGAT
+
ABBAABBBFFFFGGGGFGG5GDHHGEEBGAGHCFGGGGGGGHHHHGGGGEGGHHHHHHHGGGGGGEGGGGGHHHHGGGGHGGHHHGG@GGGGGGHHHHEHGGFFHHHGGHHGGGCGHHHHHHHGHGGDHHGGGGGHGHHGHHHHFGGGGGGGGGB-ABGFGGGFBBFFFFF/BFFFBFFFFFFFFFFFFFBDFFFFFFF.DFFFFFFFFFFFFFF/FFFF/BFFFFFFFFFFFFFFFFFF/FFFFFF/;F;
@M05620:37:000000000-D9766:1:1101:5945:8974 1:N:0:80
ACCACACCTTCTACAATGAGCTGCGTGTGGCTCCCGAGGAGCACCCCGTGCTGCTGACCGAGGCCCCCCTGAACCCCAAGGCCAACCGCGAGAAGATGACCCGCTACCTCTTCTGGTGGCCGCCTCCCTCCTTCCTGGCCTCCCGGCGCTGCGCCCTTTCTCACTGGTTCTCTCTTCTGCCGTTTTCCGTCGGCCTCTCTTCTCTGACCTGAGTCTCCTTTGGACCTCTGCCGGTTCTAGCTCGGAAGCGC
+
BBBBBBBAFFFFGGGGGGGGFDGHGEGAAEGGGGGFFGG?EHHHHGGGGEGGFHGHHHHGGGCGGGGGGGGFFHHFGAEHGHHHHGEEFG<B@GHEGHHHHHGCG/>FGFGHHHHHHB.>F-<CEEHGFCFHHHHHBCGHHHHGGF?DGGGGGGGGFFFFFF9BFFBBFFFFFFFFFFFFFFFFFFF;9BFDFC9DFFFFFBF9FFFFFFB/.;BFF::BFFFF/BFFFFF/@F>AE;B//FFFF;9;.99
@M05620:37:000000000-D9766:1:1101:4523:8984 1:N:0:80
AGTACCAGCTCTCCATCGCACAGGGTACCCAGCGCGTGGCCCCTCCATCCAGAAAACCTATGACCTCACCCGCCACCTGGAGCACCCGCTCAGCAGCTCGGCTGGGACCTATGTGCGTATCCAGCGTAGGAATCTGGGCGTTGGGGCGGCGTGCGGCGTTGGGGCCCGCCAGTCCTAACCGTGGCGGGTTCTGGTAAATGATGGGGTGAGGAGGGGCTCTTTGGCTCCCACCAGTCCCCCTGTCTGGTCTA
+
>>11>BDCAFFFGGGBBAA1A0FAFBBBB1BB0AA/AAEGAGGFEGHHHABFFGHABEGFB@@GHBBBGHG>>/>BFG0B00B?GHG/>EE/0B1B0B1?>?ECGGHHEG?FFFF2/?CCHH1<GCE<>E<1>DGGFFCCCGG.-<A@A9;;@9@@-@@@?A@@-9-9-@-9BFFF//;A>BF>-;@?@FFFFFF9;BFFBFFFFF;@9AF/9B@@@?FFFFFFFFFFF-ABAFFFFFFF@FFFFFFFFFF
@M05620:37:000000000-D9766:1:1101:8328:9001 1:N:0:80
GAGGCTGCTTTGGCAGAAACTCATAGATTACTGCAACAGTTCCCCCTGGACCTGGAAAAGTTTCTTGCCTTGCTTACTGGAGCTGAAACAAGTGACAATGGCACCTAAATTAACCCACCTGCGAGGACACCCCCGCACTAGAATCCCAGTGACCAAAATGTCAGGCCATACAACGATAACCAACTTATCAATCTTCTTGCTCACATTTCCGCATATGCACTTGTACAACTCCCAACATACCAAAAGGTACG
+
>AA>A?CAFDDFC4BA2EFGGFFGBFBGGBGFHHGCFGHEHGHHHGGGHEGFHFF2BBGGBDFHGBDGH5BFEF5DB5A33BB13333@B12D5554B3B3B3B?B33BBEB4BB1?1?03B/>////00??/<<///<11112@1?<1<11<FG//??11>11<0>.<1>F11<.<..0/<../D0;00;;C000;00CC000;00;;G.;-;.0;;;00/090999//00./;;./009//../;///.
@M05620:37:000000000-D9766:1:1101:13273:9006 1:N:0:80
ACCACACCTTCTACAATGAGCTGCGTGTGGCTCCCGAGGAGCACCCCGTGCTGCTGACCGAGGCCCCCCTGAACCCCAAGGCCAACCGCGAGAAGATGAACCCAGGTGAGTGGCCCGCTACCTCTTCTGGTGGCCCCCTCCCTCCTTCCTGGCCTCCCGGCGCTGCGCCCTTTCTCCCTGCTTCTCTCTTCTGCCGTTTTCCGTAGGACTCTCTTCTCTGACCTGCGTCTCCTTTGGAACTCTGCAGGTTC
+
BBBBBBBBFFFFGGGGFGGDG5FCFEEBGEGHFGGFGFGGGHHHHGGGGEGGHHHHHHHGGGGGGAFGGGGGHCGGGGGHGGHHHGGGGGDC@GBG2F2GHGGE<FGG1<1F/?FF-----CG00<<D<DG/.CC.-;:D?E/:./0:FFEB9F0C?A.@--;9=D9D.--9FFFF/;BB.;;BFFF//;/://B=.A/9/99/.../;BFFBBBFFFFB/;//;.;AB../B9/B/B/99FFFF//;9BB
@M05620:37:000000000-D9766:1:1101:7915:9017 1:N:0:80
ACCACACCTTCTACAATGAGCTGCGTGTGGCTCCCGAGGAGCACCCCGTGCTGCTGACCGAGGCCCCCCTGAACCCCAAGGCCAACCGCGAGAAGATGCCCAGGTGAGTGGCCCGCTACCTCTTCTGGTGGCCGCCTCCCTCCTTCCTGGCCTCCCGGCGCTGCGCCCTTTCTCACTGGTTCTCTCTTCTGCCGTTTTCCGTAGGACTCTCTTCTCTGACCTGAGTCTCCTTTGGAACTCTGCAGGTTCTA
+
AAA1AAAAFFFFGGGFFGBAB1BEE0ABFCGH1FFEFGGCGHHHHGGEGEFFHFGFHGGGEGCGGEEGGGGCHCEEGGAG/<GHGG//>B<</?<FFDDCFCGCGGHHHHGECGGG@CCBGHHHHFHB<CCHHGG@CF.CFCEBC09FBFGGGGGG?--9--@B@@F-=FB/9BFFFFF9FFFFFFFFFF/BF-9;/EFFFFFBBFBBFFFF9///9:/FFFF/;9FFFFF//B//9FFFFFFFFFF/9B/
@M05620:37:000000000-D9766:1:1101:26044:9018 1:N:0:80
AGTGCCAGCTCTCAATCGCACAGGGGACCCAGGCCTCTGGGAGTTGGGGCGGACTGATGAGTTGGGCAAAGACACTCCTGACCGAGGAGGGTTCTGGTAAATGATGGGGTGAGGAGGGGCTCTTTGGCTCCCACCCGTCCCCCTGTCTGGTCTATCTCCTGCCCTTAGATCGGAAGAGCACACGTCTGCACTCCAGTCACCTGAAGCTATCTCGTATGCCGTCTTCTGCTTGAAAAAAAACAACAGGTTCT
+
BAAABFFCAFFFGGGGFGGGG?HDGGGEGE2GF2BFGHGB22AAB53A0AAEE/EHH4BBFBDD3>1BF0FFGF03BFG3BGG?//<<</B<?GFFHFHHFD2DG>GHGFGEAF<E.CGG@</GHFB<CGGEHHD.:EGGGCF?EGGGFGFGBBBGGGBFG;CAFBGFGGBA9.ADF.B/A.;-.;.A/;9/FFFBB//BFFFFFFFBB//9/A;.:9//-:;9ABFB/99/.9B/ABB-9......9:BF
@M05620:37:000000000-D9766:1:1101:14123:9021 1:N:0:80
AGTGCCAGCTCTCAATCGCACAGGGGACCCAGGAATCTGGGAGTTGGGGAGGAGTGAGGAGTTGGGGAAAGACAGTCCTAACCGTGGAGGGTTCTGGTAAATGATGGGGTGAGGAGGGGCTCTTTGGCTCCCACCAGTCCCCCTGTCTGGTCTATCTCCTGCCCTTAGATCGGAAGAGCACACGTCTGAACTCCAGTCACCTGAAGCTATCTCGTATGCCGTCTTCTGCTTGAAAAAAAAAAAAAAAAGAA
+
AABBBFFFAFFFGFFGGGGGGGHHGGGGGFHHGGGHGHHHHHFBFGGGE1AEEEFGHFGFEFGHHG>FAEHGFFHFGHHGHFGEEFEGFGG?FCHGH?E4GHHHHHFHGECGHHFDGGGCCEFGFHHHHHGGHGGGHHHGHHGGGHHBHHHHHHHHHHHHHHHHHHHHHCGHGGGGHHGGGGGG;CFEBFGGGGGG;FF;CFGBFFGGFB/:BFADBFFFFDDFFFFFEFFFFFFFFFFF--:;--:9...
@M05620:37:000000000-D9766:1:1101:27101:9032 1:N:0:80
ACCACACCTTCTACAATGAGCTGCGTGTGGCTCCCGAGGAGCACCCCGTGCTGCTGACCGAGGCCCCCCTGAACCCCAAGGCCAACCGCGAGAAGATGCCCAGGTGAGTGGCCCGCTACCTCTTCTGGTGGCCGCCTCCCTCCTTCCTGGCCTCCCGGAGCTGCGCCCTTTCTCACTGGTTCTCTCTTCTGCCGTTTTCCGTAGGACTCTCTTCTCTGACCTGAGTCTCCTTTGGAACTCTGCAGGTTCTA
+
BBBBBBBBFFFFGGGFGGGGGGHHGGGGHGHHHGGGGGGGGHHHHGGGGFGGHHHHHHHGGGGGGGGGGGGHHHHGGGGHGHHHHGGGGGGGGGHHHHDGHHGGFBDGGHGGCH?DGCGHHFEHGHHHHBDGHGGGGGHGHHGHHGGGFGGGGGGGBG?CG./CBCFFA/BFFEFFFFFFFFFFFFFB;BFFFFAFFFFFF/A.;BFFFFFFFF/BFB:FFFFFFFFFFFF/FBFFFFFFFFFFFF9BFF/
@M05620:37:000000000-D9766:1:1101:7253:9035 1:N:0:80
ACCACACCTTCTACAATGAGCTGCGTGTGGCTCCCGAGGAGCACCCCGTGCTGCTGACCGAGGCCCCCCTGAACCCCAAGGCCAACCGCGAGAAGATGCCCAGGTGAGTGGCCCGCTACCTCTTCTGGTGGCCGCCTCCCTCCTTCCTGGCCTCCCGGCGCTGCGCCCTTTCTCACTGGTTCTCTCTTCTGCCGTTTTCCGTAGGACTCTCTTCTCTGACCTGAGTCTCCTTTGGAACTCTGCAGGTTCTA
+
BBBBBBBAFFFFGGGGGGFEGFHHGGGBAEGFHFFEDGGGGHHHHGGGEEFGHHHHHHHEEGGGGGGGGGGHHHHGGGGHGHHHHGGGGG>CCGHFHHHHHHHGGHHHHHGGHHGGGGGHHHGHHHHHHGGHHGGGGGHGHHGHHGGGGGGGGGGGGG-ADFFFFFFFFFFFFFFFFFFFFFFFFFFFFFFFFFDFFFFFFFFFFFFFFFFFFFFFFFFFFFFFFFFBBFFFFFFFFFFFFFFFFFFFFFB
@M05620:37:000000000-D9766:1:1101:21132:9036 1:N:0:80
GAGGCTGCTTTGGAAGAAACTCATAGATTACTGCAACAGTTCCCCCTGGACCTGGAAAAGTTTCTTGCCTGGCTTACAGAAGCTGAAACAACTGCCAATGCTACAGGATGCTACCCGTAAGGAAAGGCTCCTAGAAGACTCCAAGGGAGTAAAAGAGCTGATGAAACAATGGCAAGTAAGTCAGGCATTTCCGCTTTAGCACTCTTGTGGATCCAATTGAACAATTCTCAGCATTTGTACTTGTAACTGAC
+
A3AABAFBFFFFGGGGCGGGGGHHCHHHH5FGGH44F2FDFGHHHGGGC2FGHHHHHE2BBHHHHHHHHHHHHHHAGHHHHHHFHHHHHFHHHHHHCCGHHHGHFHHHGHHHGHHHGEGGHHHF3FGGHHGHFH33B3BGHHC2BFG/EGHF2GH/@GHH2GH2FGH<GHGHHHHFFHHHHHGHHHHHHHHHGGGGGHHHHHHHHHGHHGHHHHHFEHHHHH0GHHFHGHGGGGGGGGFGGGGGGGGGGGF
@M05620:37:000000000-D9766:1:1101:16575:9062 1:N:0:80
ACCACACCTTTACAATGAGCTGCGTGTGGCTCCCGAGGAGCACCCCGTGCTGCTGACCGAGGCCCCCCTGAACCCCAAGGCCAACCGCGAGAAGATGCCCAGGTGAGTGGCCCGCTACCTCTTCTGGTGGCCGCCTCCCTCCTTCCTGGCCTCCCGGAGCTGCGCCCTTTCTCACTGGTTCTCTCTTCTGCCGTTTTCCGTAGGACTCTCTTCTCTGACCTGAGTCTCCTTTGGAACTCTGCAGGTTCTAG
+
BBBBBBBBFFFDGGGGGFGFEFBEEEFGGHHHGGG2EG?EFFHHGGGEEGGHHFFGHHGEEEGGGGGGGGFGHHGGGGHGHHHHGGGGG/BDDHHHHHHHHHGFGHGHHGFHHGGGGGHHHHHHHHHHHGHHGDGGGHGHHGHHHGGGFGGGGGGGG-BGGGGGGFFFFFFFFFFFFFFFFFFFFFFFFFFFFDFFFFFFFFFFFFFFFFFFFFFFF/BFFFBFFFFFFFFFFFFFFFFFFFFFFFFFFFF
@M05620:37:000000000-D9766:1:1101:15776:9075 1:N:0:80
ACCACACCTTCTACAATGAGCTGCGTGTGGCTCCCGAGGAGCACCCCGTGCTGCTGACCGAGGCCCCCCTGAACCCCAAGGCCAACCGCGAGAAGATGAACCCAGGTGAGTGGCCCGCTACCTCTTCTGGTGGCCGCCTCCCTCCTTCCTGGCCTCCCGGAGCTGCGCCCTTTCTCACTGGTTCTCTCTTCTGCCGTTTTCCGTAGGACTCTCTTCTCTGACCTGAGTCTCCTTTGGAACTCTGCAGGTTC
+
CCCCCCCCFFFFGGGGGGGGGFHHGFGGHGHHHGGGDEGFGHHHHGGGGGGGHHHHHHHGGGGGGGGGGGGHHHHGGGGHGHHHHGGGGGGGGGHHHHHGFHGGHGGFGHHHGGGHGGGGGHGHHHHHHHHHGHHGGGGGHGHHGGGGGGGGGGGFGGGG?DGFFGFFFAFFFFFFFFFFFFFFFFFFFFFFFFFFDFFFFFFFFFFFFFFFFFFFFFFFFFFFF9FFFFFFFFFFFFFFFFFFFFFFFF0
@M05620:37:000000000-D9766:1:1101:13441:9077 1:N:0:80
ACCACACCTTCTACAATGAGCTGCGTGTGGCTCCCGAGGAGTACCCCGTGCTGCTGACCGAGGCCCCCCTGAACCCCAAGGCCAACCGCGAGAAGATGCCCAGGTGAGTGGCCCGCTACCTCTTCTGGTGGCCGCCTCCCTCCTTCCTGGCCTCCCGGAGCTGCGCCCTTTCTCACTGGTTCTCTCTTCTGCCGTTTTCCGTAGGACTCTCTTCTCTGACCTGAGTCTCCTTTGGAACTCTGCAGGTTCTA
+
CDDBCCDDFFFFGGGGGGGGGGHHGEGEHGHHGGGGGGGGG2FGHHHGGGGGHHHHHHHGGGGGGGGGGGGHHHHGGGGHGGHHHGGGGGGGGGHHHHHHGHHGHHGHHHGGHHGGGGGHHHHHHHHGHHGHHGGGGGHGHHGHHHHHHGGGGGGGGF-@FGGGGGGFFFFFFFFHFFFFFFFFFFFFFHHHFFFFFFFFFFFFFBFFFFFFFFFFFFFFFFFFFFFFFFFFHHFFFFFFFFFHFFFFFFB
@M05620:37:000000000-D9766:1:1101:6394:9094 1:N:0:80
ACCACACCTTCTACAATGAGCTGCGTGTGGCTCCCGAGGAGCACCCCGTGCTGCTGACCGAGGCCCCCCTGAACCCCAAGGCCAACCGCGAGAAGATGAACCCAGGTGCGTGGCCCGCTGCCTCTTCTGGTGGCCGACTCCATCGTTCCTGGCCTCCTGACGATGCGCCCTTTCGCACTGCTTCCCTTTTCTGCTGTTTTCCGTTGGACTCTCATCTCTGCAATGCGCCTCCTTTGGAACTCTGCCGGATC
+
11>>AA1AFFC1AFG13AFEB1A1AAAEF0FHFG0A0AE/EGHHHG/F/AE/111BF00A>E/E>//EEGGEGC//EEA/><G</<?<C/B<//<111111?CGHG?F1/?/<@GEGC?-..0<<GHH00=/A..=-;CEH/0;.;;A/00/.;0.C/=0/;...;-.;--///--;=@F//9//-;/;/BFFB/;/;/-;/-;:A-/B/9/;///;;/;9/9BFF?-9-A-BFFFBF9FF/;B/;9@---
@M05620:37:000000000-D9766:1:1101:16246:9105 1:N:0:80
GCGGCTGCTTTGGAAGAAACTCATAGATTACTGCAACAGTTCCCCCTGGACCTGGAAAAGTTTCTTGCCTGGCTTACAGAAGCTGAAACAACTGCCAATGCTACAGGATGCTACCCGTAAGGAAAGGCTCCTAGAAGACTCCAAGGGAGTAAAAGAGCTGATGAAACAATGGCAAGTAAGTCAGGCATTTCCGCTTTAGCACTCTTGTGGATCCAATTGAACAATTCTCAGCATTTGTACTTGTAACTGAC
+
>1>>A>1AFFDFFGGG1FFFBABADFGHFFGHHHE1GHG1AGGHHGCFCGGFGCFFGDAFBFFHEGGHHHHHHFCFHHHHHHHBGFHFHFGHFHFHFCGGHHHHGHHHHHGHFHHHGEEEGHHHFEHHHHGHHHF1F1FGHHFBHGGEGGHDBGH/GHHHHHHGHHHHHHHHHHHGHHHHHHGHHHHHHHHHGGGGGHHHHHHHHHHHFCHHGHHFHHHHHHGHGGGGGGGEFGGGGGGGGGGGGGGGGGB
@M05620:37:000000000-D9766:1:1101:7991:9115 1:N:0:80
GAGGCTGCTTTGGAAGAAACTCATAGATTACTGCAACAGTTCCCCCTGGACCTGGAAAAGTTTCTTGCCTGGCTTACAGAAGCTGAAACAACTGCCAATGCTACAGGATGCTACCCGTAAGGAAAGGCTCCTAGAAGACTCCAAGGGAGTAAAAGAGCTGATGAAACAATGGCAAGTAAGTCAGGCATTTCCGCTTTAGCACTCTTGTGGATCCAATTGAACAATTCTCAGCATTTGTACTTGTAACTGAC
+
A>ABAAFBFFFFGGGGGGGGGGHHHHHHHGHHHHFHGFGDGHHHHGGGHHHHHHHHHFGGFHHHGGGHHHHHHGHGHHHHHGHHHHHHHHHHHHHHHHHHHH4GHHHHHHHHGHHHGGGDGHHGFHHHGHGHFF?3F3FGGHFCHGGAFGHD2GHGHHHHFHHFHHH0FDGHHHHGFHFHHHHHHHHHHHHHGGGGGHHHHHHHHHHHHGFHHHHHHHHHGHHHHHHHHHGGGGGGGFGGGGGGGBFGGG9
@M05620:37:000000000-D9766:1:1101:16827:9133 1:N:0:80
ACCACACCTTCTACAATGAGCTGCGTGTGGCTCCCGAGGAGCACCCCGTGCTGCTGACCGAGGCCCCCCTGAACCCCAAGGCCAACCGCGAGAAGATGCCCAGGAGAGTGGCACGCTACCTCTTATGGTGGCAGAATCCCTCATTCCTGGCCTCCCGGCGCTGAGCCCTTTCTAACTGGTTCACTCTTCTGCCGTTTTCCGCAGGACTCTCTTCTCTGACCTGAGTCTCCTTTGGAACTCTGCAGGTTCTA
+
1>11A1>AFFF13FG1ABGA11B1AAAFH0FH1FCAAAE/AGFHHGCGAAE/B1BBGGCGCE/E/>>EEGGFHB>EEG?//<G///E<C/B///<?111?G1///?/?GG//<G.AEAC0<<<00=D/D0../<</<0;CGH.0;;;0C/..0.;.:--;-AA..9F.9CFB9/:9FF/;BF//9B/BFF/FF@FFF?FFB------BBB/B9F//9B99/;9:-BFBFF/F/BF//9/;F9/BF--BBFB
@M05620:37:000000000-D9766:1:1101:13450:9172 1:N:0:80
ACCACACCTTCTACAATGAGCTGCGTGTGGCTCCCGAGGAGCACCCCGTGCTGCTGACCGAGGCCCCCCTGAACCCCAAGGCCAACCGCGAGAAGATGAACCCAGGTGAGTGGCCCGCTACCTCTTCTGGTGGCCGCCTCCCTCCTTCCTGGCCTCCCGGAGCTGCGCCCTTTCTCACTGGTTCTCTCTTCTGCCGTTTTCCGTAGGACTCTCTTCTCTGACCTGAGTCTCCTTTGGAACTCTGCAGGTTC
+
BBBBBBBBFFFFGGGGGGGGGGHHGGGEGGHHHGGGFGGGGHHHHGGGDFGGHHGHHHHGGGGGGGGGGGGHHHHGGGGHGHHHEGGGGGGGGGHHHHHHGHGGHGHHHFGHGGHHGGGGGHHHGHHHHHHHGHHGGGGGHEHHGGGGGGGGGGGGGGGGGGGGGGFFFFFFFFFFFFFFFFFFFFFFFFFFFFFFADFFFFFFFFFFFFFFFFFFFFFFFFFFFFF9FFFFFFFBB/FFFFFFFFFFAF/
@M05620:37:000000000-D9766:1:1101:10608:9183 1:N:0:80
GAGGCTGCTTTGGAAGAAACTCATAGATTACTGCAACAGTTCCCCCTGGACCTGGAAAAGTTTCTTGCCTGGCTTACAGAAGCTGAAACAACTGCCAATGCTACAGGATGCTACCCGTAAGGAAAGGCTCCTAGAAGACTCCAAGGGAGTAAAAGAGCTGATGAAACAATGGCAAGTAAGTCAGGCATTTCCGCTTTAGCACTCTTGTGGATCCAATTGAACAATTCTCAGCATTTGTACTTGTAACTGAC
+
ABA>ABFCFFFFGAFGFFGGGFFFHHHHDDGHHHHGGFHAGGHHHGGG2CGFHFFBF3EFBFHHHGGFHHHHHGFHHHHHHHHHHHBFGHGGGHHHGGHHHH4FGGHHHHGHFGGHGGGGGHBGHFGHHHGHHHGHH3FGHFFCGFFGDDGH2@@FHHHHGHHHHHHFGGHFHHHGDGHHHHHFCGHHHGHHGGGGGHFHHHHHHHHHHGHHHHHHFHGHHHHHGHFHHHGGGGGGGFFGEFGGGGGGGGB
@M05620:37:000000000-D9766:1:1101:24822:9187 1:N:0:80
GAGGCTGCTTTGGAAGAACCTCATAGATTACTGCAACAGTTCCCCCTTGACCTGGAAAAGTTTCTTGCCTGGCTTACAGAAGCTGAAACACCTGCCAATGCTACAGGATGCTACCCGTAAGGAAAGGCTCCTAGAAGACTCCAAGGGAGTAAAAGAGCTGATGAAACAATGGCAAGTAAGTCAGGCATTTCCGCTTTAGCACTCTTGTGGATCCAATTGAACAATTCTCAGCATTTGTACTTGTAACTGAC
+
A3ABBAC>BD@FEFGGGF4AAGEFFHHAAG4GGBGFBCGDGHHFHGG2ABBEFBCFBFB3FGHHFHE5FFFGHHHHHGGFHHHEFHGHHBFFHHHAGFHHBGBFHGF1FBFHFB?BEEGGHGHHHHB?CCEEGDFGHH3D1FBGHGGHGDBGHHHEGCHHGFHGHHHFH??GHHHG1FGDDG=FCGA>>GHGDDG.<GFGGDG<GGHHCDH0GH:C0CCCGGCCCGG0CCCFGFGBFFFFGFFFFGGGGGB
@M05620:37:000000000-D9766:1:1101:20969:9191 1:N:0:80
ACCACACCTTCTACAATGAGCTGCGTGTGGCTCCCGAGGAGCACCCCGTGCTGCTGACCGAGGCCCCCCTGAACCCCAAGGCCAACCGCGAGAAGCCCAGGTGAGTGGCCCGCTACCTCTTCTGGTGGCCGCCTCCCTCCTTCCTGGCCTCCCGGCGCTGCGCCCTTTCTCACTGGTTCTCTCTTCTGCCGTTTTCCGTAGGACTCTCTTCTCTGACCCGAGTCTCCTTTGGAACTCTGCAGGTTCTAGAT
+
CCCCCCCCFFFFGGGGGGGGGGHGGGGFHGHHHGGGGGGGGHHHHGGGGGGGHHHHHHHGGGGGGGGGGGGHGHHGGGGHGHHHHGGGGGCGGGHGGHHHGGGHHHHGEHHFGC@DHHHHHHHGD=<AGHCGGGGHGHHGHHHHGGBFFGGGGGG-BGGFFFFFFFFFFFFFFFFFFFBFFFFFFFFFBFD9AFFFFF/A9DF/FFFFFFFFFFFFFFFF->EBFFF;B/9B/FFFFFFB//AAFFF/BF;
@M05620:37:000000000-D9766:1:1101:5740:9216 1:N:0:80
AGTGCCAGCTCTCAATCGCACAGGGGACCCAGCGCCTGGCCCCTCCATCCAGAAAACCTATGACCTCACCCGCTACCTGGCGCACCAACTCCGCAGCTTGGCTGGGACCTATGTGAGTATCCAGCGTAGGAATCTGGGAGTTGGGGAGGAGTGAGGAGTTGGGGAAAGACAGTCCTAACCGTGGAGGGCTCTGGTAAATGATGGGGTGAGGAGGGGCTCTTTGGCTCCCACCAGTCCCCCTGTCTGGTCTA
+
>>>1>BD@AFFFGCFDFFF1A0B0AA0AA0FG0AEA/AGHFHGFGGEGHEHHGBFBFFEEFGHHH1GHHHFEE/>EHHFH0>EEEE>/?FHHEECEEGGGGHHECGHHACGHFHHHF1FGHHHHHG?CC/DGCFGHFFCF<GFFC@>CC.CGC=<CG./:;F@GGGHCCGBFGGGGGGFG@CE@;EG@.;AFFF;BFFFFFFBBE-A@EFFFBF?;@@AFFFFBF/B-EEFFFF:BBFFF=EFFFFF;;B/
@M05620:37:000000000-D9766:1:1101:5222:9237 1:N:0:80
ACCACACCTTCTACAATGAGCTGCGTGTGGCTCCCGAGGAGCACCCCGTGCTGCTGACCGAGGCCCCCCTGAACCCCAAGGCCAACCGCGAGAAGATGCCCAGGTGAGTCGCCAGCTACCTCTTCTGGTGGCCGCCTCCCTCCTTCCTGGCCTCCCGGCGCTGCGCCCTTTCTCACTGGTTCTCTCTTCTGCCGTTTTCCGTAGGACTCTCTTCTCTGACCTGAGTCTCCTTTGGAACTATGCAGGTTCTA
+
BBBBB4ABFFFFGGGGGGGGGBHFGGGGCGBGGGGGGGG2AF2FHGGGEFFGBGHHHHHGGGCGGEFGGGGHFHHGGGEHEHGHAFGGGGCFGGHFHBHB<CCFHHHHH1>@<.<FHEHFHH1GHHHD<<.CGGGGGGHEHHGHHHHHHCFFFF.:ED-9BC-ADFFFFF/;F//;99B;BFFFFFFBFFFFFD9.;./:./AD.:FFFFFFFFBFFFFFFF.;B9BFFF//9/99//;/;FFFFF?F/;;
@M05620:37:000000000-D9766:1:1101:4089:9238 1:N:0:80
AGTGCCAGCTCTCAATCGCACAGGGGACCCAGGGCCTGGCCCCTCCATCCAGAAAACCTATGACCTCACCCGCTACCTGGAGCACCAACTCCGCAGCTTGGCTGGGATCTGGGCGTTGTGTCGGCGTGCGGAGTTGGGGCCCGCCCGTCCTCCCCGTGGAGGGTTCTGGTACCTGATGGGGTGCGGCGGGGCTCTTTGGCTCCCACCAGTCCCCCTGTCTGGTCTCTCTCCTGCCCTTAGCTCGGAAGCGC
+
AAA3AFF@AFFFGEGGGGG2E?GHGEEEEEGHBAEEEFHHGHGHGGHHHHHHGHGHHGHHHHHHHFGHHHHGG>EEHHHHBFHHHHH1?GHGEFCCEHGHGH3FEGHFGHFHH/<C/C//@><//<>C<ADGCCGFHG-.--:--:::AGD0CCDBEFGAE.B9F?00C;09/:/9F//;.99.@-9BBBBBBFFFFF/;F/AE99A.A/B/BEFBFBFFBFBB/:BFFFFFB/:9;;9B/FFFB.;;.;>
@M05620:37:000000000-D9766:1:1101:27464:9241 1:N:0:80
ACCACACCTTCTACAATGAGCTGCGTGTGGCTCCCGAGGAGCACCCCGTGCTGCTGACCGAGGCCCCCCTGAACCCCAAGGCCAACAGCGAGAAGATGCCCAGGTGAGTGGCCCGCTACATCTTCTGGTGGCCGCCTCCCTCCTTCCTGGCCTCCCGGAGCTGCGCCATTTATCACTGGTTCTCTCTTCTGCCGTTTTACGTAGGACTCTCTTCTCTGACCTGAGTCTCCTTTGGAACTCTGCAGGTTCTA
+
1>>>AA?AFFCFF3GGFGFBGFHHGAAAAAG0BAFE0EEECCHHHGCGEEEFFFHFGG0EEGEEGEG@GEFECGCEGGGH/?FGHG/0BEB<@CHBFGGGHHHGHHHHHH/FGGGG/@C1>GHHHFHH1>E..<CCCC.CCHGHGG/CGHHGHHGGG@-@A?FFG-..;0000BFFFB-99BFFFFFFBFFFF@;BBE/;E9;FBFFFF/:BBFFFFFFFFFFFFBFFFFBFF/B/FFFFFFFFFFFFFFB
@M05620:37:000000000-D9766:1:1101:23179:9252 1:N:0:80
ACCACACCTTCTACAATGAGCTGCGTGTGACTCCCGAGGAGCACCCCGTGCTGCTGACCGAGGCCCCCCTGAACCCCAAGGCCAACCGCGAGAAGATGAACCCAGGTGAGTGGCCCGCTACCTCTTCTGGTGGCCGCCTCCCTCCTTCCTGGCCTCCCGGAGCTGCGCCCTTTCTCACTGGTTCTCTCTTCTGCCGTTTTCCGTAGGACTCTCTTCTCTGACCTGAGTCTCCTTTGGAACTCTGCAGGTTC
+
AAAAAA?AFFBFFGGFBDFGGGHGE00EG3DDFGE?AECCEGGHHG/FE/B/1BFFFG0AEE?F/EEGGGGHBHFGGGCAFGHHF<ECG/>@CCG1DGDDFECC?/?GHFGHFF<FA?GCGHHGHHBHGHHE<CGCC@FGHGHH?/CF90;C.CFGGGB@??@FGGG@F@;BFFFFFFFFFFFFFFFFFFFFFFF@AAFFFFBFF-AFFFFFFFFFFEFFFFFFBFFFFFFFFFFFFFBFFFFFFFBFABF
@M05620:37:000000000-D9766:1:1101:23814:9263 1:N:0:80
AGTGCCAGCTCTCAATCGCACAGGGGACCCAGGGCCTGGCCCCTCCATCCAGAAAACCTATGACCTCACCCGCTACCTGGAGCACCAACTCCGCAGCTTGGCTGGGACCTATGTGAGTATCCAGCGTAGGAATCTGGGAGTTGGGGAGGAGTGAGGAGTTGGGGAAAGACAGTCCTAACCGTGGAGGGTTCTGGTAAATGATGGGGTGAGGAGGGGCTCTTTGGCTCCCACCAGTCCCCCTGTCTGGTCTA
+
CCBCCFFFCFFFGGGGGGGGGGHGGGGGGGHHGGGGGGHHHHGHGGHHHGHHHHHHHGHHHHHHHHHHHHHGGEGGHHHHHGHHHHHHGGHHFGGGGHHHGHHGGGHHGHHHHHHHHHHHHHHHHGGGGGHHHHHHHGHGGHHHGGGGGGGGHHHHHGHHHHGGGGHHHHHHHHHHHHHHGGGGGGGGEFGGGGFGGGGGGGGGGGFFFFFFFFFFFFFFFFFFFFFFFFFFFFFFFFFFFFFFFFFFFFF
@M05620:37:000000000-D9766:1:1101:17100:9265 1:N:0:80
ACCACACCTTCTACAATGAGCTGCGTGTGGCTCCCGAGGAGCACCCCGTGCTGCTGACCGAGGCCCCCCTGAACCCCAAGGCCAACCGCGAGAAGATGCCCAGGTGAGTGGCCCGCTACCTCTTCTGGTGGCCGCCTCCCTCCTTCCTGGCCTCCCGGAGCTGCGCCCTTTCTCACTGGTTCTCTCTTCTGCCGTTTTCCGTAGGACTCTCTTCTCTGACCTGAGTCTCCTTTGGAACTCTGCAGGTTCTA
+
CCDDDDDDFFFFGGGGGGGGGGHHGGGEHGHHHGGGGGGGGHHHHGGGFGGGHHHHGHHGGGGGGGGGGGGHHHHGGGGHGHHHHGGGGGFGGGHHHHHHHHHGHHHHHHGGHHGGGGGHHHHHHHHHHHGHHGGGGGHGHHGHHGGGGGGGGGGGGGBGGGGGGGFFFFFFFFFHHHFFFHFFHFFHFHHFFFFDFFFFFFFFFFFFFFFFHHFFFFFFFFFFFFFFFFFFHHFFFFFFFFFFFFFFFFF
@M05620:37:000000000-D9766:1:1101:7872:9266 1:N:0:80
ACCACACCTTCTACAATGAGCTGCGTGTGGCTCCCGAGGAGCACCCCGTGCTGCTGACCGAGGCCCCCCTGAACCCCAAGGCCAACCGCGAGAAGATGCCCAGGTGAGTGGCCCGCTACCTCTTCTGGTGGCCGCCTCCCTCCTTCCTGGCCTCCCGGCGCTGCGCCCTTTCTCACTGGTTCTCTCTTCTGCCGTTTTCCGTAGGACTCTCTTCTCTGACCTGAGTCTCCTTTGGAACTCTGCAGGTTCTA
+
AAAAA4AAFFFFGFGGFGGFF5FGE2AEG?GHAFGGEGG2AFAGHGGGBAGF5BF3GHHECE0EG?EEGGG1@?EEGG/F//FGEFA<CGG//<0??1BCGG/FGGHHHFCFHEC@-@@010<DHHD<G/EA<@-@EGH.:/;CFFG0B/:A0FGEG@-9A-=D=-DB>/B//BFFFFE9FFFBBFFFFFFFF@9;;EFFDFF?DFFBFFFBBFBF//BF/BB/.9/9BFFFBF//BBFFFFFFFFF/9B/
@M05620:37:000000000-D9766:1:1101:23689:9268 1:N:0:80
AGTGCCAGCTCTCAATCGCACAGGGGACCCAGGGCCTGGCCCCTCCATCCAGAAAACCTATGACCTCACCCGCTACCTGGAGCACCAACTCCGCAGCTTGGCTGGGACCTATGTGAGTATCCAGCGTAGGAATCTGGGAGTTGGGGAGGAGTGAGGAGTTGGGGAAAGACAGTCCTAACCGTGGAGGGTTCTGGTAAATGATGGGGTGAGGAGGGGCTCTTTGGCTCCCACCAGTCCCCCTGTCTGGTCTA
+
BBBBBFFFBFFFGGGGGGGGGFHGGGGGGGHHG?EGGGHHHHGHGGHGHFHHHHHHHGHGHHGHHHHHHHGGGGFGHHHHHHHHHHHHGHHHGGGGGHHHGHHGGGHHGHHHHHHHHGHHHHHHGGDGGGHHHHHHHHGGGHHHGGFCGGDHHHHGHGHHHHGGGGHHHHHHHHHHHGHHGGGGGGGGGGGGGGGGGGGGGGGFG.AFFFFFFF--@>FFFFFFFFFFFFFFFFFFFFFFFFFFFFFFFFF
@M05620:37:000000000-D9766:1:1101:5205:9302 1:N:0:80
GAGGCTGCTTTGGAAGAAACTCATAGATTACTGCAACAGTTCCCCCTGGACCTGGAAAAGTTTCTTGCCTGGCTTACAGAAGCTGAAACAACTGCCAATGCTCCAGGATGCTACCCGTAAGGAAAGGCTCCTAGAAGACTCCAAGGGAGTAAAAGAGCTGATGAAACAATGGCAAGTAAGTCAGGCATTTCCGCTTTAGCACTCTTGTGGATCCAATTGAACAATTCTCAGCATTTGTACTTGTAACTGAC
+
AAAAA?FAFFFFBBBEAGGGGGHHHFFGHCHHGHFFGHHEGFFGHGGGGHHHHHHHBDCGGHHHHHHGGF3BFGHFFGBFFFBGFFBBGFHFBGHHHHHHBF3FGF3?BBBGG3FGE?EEHHGHHFB??FFHH4FFFG?F2?FHFEGHF?CGHFGE2FHFGGFFDF?FG??CGFFG<?G>><FGFHE>>1GGADDEEDG=0D<GDGFD:CH0GGHFC;0;<CCGBCGCG0FFF9;;0;BBF0BFBFFFFGF
@M05620:37:000000000-D9766:1:1101:27353:9307 1:N:0:80
AGTGCCAGCTCTCAATCGAACAGGGGACCCAGGGCCTGGCCCCTCCATCCAGAAAACCTATGACCTCACCCGCTACCTGGAGCACCAACTCCGCAGCTTGGCTGGGACCTATGTGAGTATCCAGCGTAGGAATCTGGGAGTTGGGGAGGAGTGAGGAGTTGGGGAAAGACAGTCCTAACCGTGGAGGGTTCTGGTAAATGATGGGGTGAGGAGGGGCTCTTTGGCTCCCACCAGTCCCCCTGTCTGGTCTA
+
AA>AAFF1AFFFGFGGGG1FGEHHGGGAEFHHG0FEAFHHFHGHGGHDGHHHHHHHHGH1GHHHHHHHHHHGGEGGHHHHHHHHHHGHGHHHGGGGGHHHGHC/AEFHGCGHHHHHH1BGHHHGHG?ACGBGGHHHHGCFEHHHGGFC@<CFGFHGFG</=GGGGGGHHHBHHHHHHFHHGGGGGGG@;C.CFGFFGGGGGGGE..C@FFFFFF-@@@FF/;/BFFFF?B-AE9FFFFFF@F/;B9F9/;F
@M05620:37:000000000-D9766:1:1101:15990:9307 1:N:0:80
ACCACACCTTCTACAATGAGCTGCGTGTGGCTCCCGAGGAGCACCCCGTGCTGCTGACCGAGGCCCCCCTGAACCCCAAGGCCAACCGCGAGAAGATGCCCAGGTGAGTGGCCCGCTACCTCTTCTGGTGGCCGCCTCCCTCCTTCCTGGCCTCCCGGCGCTGCGCCCTTTCTCACTGGTTCTCTCTTCTGCCGTTTTCCGTAGGACTCTCTTCTCTGACCTGAGTCTCCTTTGGAACTCTGCAGGTTCTA
+
1A?AAAAAFFFFFEF1GFGGFFHH0EEGHGFFGGGGAEECGGHHHGGGGGGEHHGHHHHGEEEEGGGEGEEGHHFGGGCGEEHGHGEECG?CCCBCD11GGFECHHHHGF/FFGCGGCCHFHHFFHFHF/EGH?CGGGEGHHGHHGGFC/AFBFGGB--AA@>F@@F?@FFFFF/9FFFFFFFFFFFFFFFBF@AAFFFFF9FA-/;FFEB/9BFFFB/BFFF/BBFFFF/BFFE//BFFFEFFE?AF9F9
@M05620:37:000000000-D9766:1:1101:10844:9309 1:N:0:80
AGTGCCAGCTCTCCATCGCACAGGGGACCCAGGGCCTGGCCCCTCCATCCAGAAAACCTATGACCTCACCCGCTACCTGGCGCACCCACTCCGCAGCTTGGCTGGGACCTATGTGAGTATCCAGCGTAGGAATCTGGGAGTTGGGGAGGAGTGAGGAGTTGGGGAAAGACAGTCCTAACCGTGGAGGGTTCTGGTAAATGATGGGGTGAGGAGGGGCTCTTTGGCTCCCACCAGTCCCCCTGTCTGGTCTA
+
>A>3>B@BAFFFG4GGGFFAECHDG22EEGHH2AEEFFHHHHGHGGHGGGHHHHHGFEHHHGGHH@GGHHHEE>>EGGFG1>EEGG//?GHFAF?EEHBGGHHGGGHHGHBHHHHFHHHHHHFGHGGDGG1FGHHHGE0>EHHGGG.<C.<CG0DGCEHHHGGG.AGF/GCFGGGGFFGGGGGGA9DG;AFGGGFFBFFFFFFFFFDBFFFEFFBBBBFFFFFFFFFFFFFFFFFFFFFFBFFFFFFFFF/
@M05620:37:000000000-D9766:1:1101:5725:9314 1:N:0:80
ACCACACCTTCTACAATGAGCTGCGTGTGGCTCCCGAGGAGCACCCCGTGCTGCTGACCGAGGCCCCCCTGAACCCCAAGGCCAACCGCGAGAAGATGACCCAGGGAGGTGCCCGCTACCTCCTCTTGGGGCCCCCTCCCTCCTTCCTGGCCTCCCGGAGCTGCGCCCTTTCTCACTTGGTCTCTCTTCTTGCGGTTTCCGGAGGACTCTCTTCTCTTACCTGAGGCTCCTTTTGGAATCTTCAGGGTCTA
+
CCDDDCCCFFFFGGGGGGGGGGHHGGGFHGHHHGGGGGGGGHHHHGGGGGGGFGHHHHHGGGCGGGGGGGGHHHHGGGGHGHHHHGGGGGDF?FHHHHDHH2/?//////?1FFA->->G00.</=0<0.<.=--;-.;E//EFB0C0;C.F09EF.;--:=00--;C-;B000;B00;9B000000;9000;--;BD0F.-:-:..//000;:B:;000;009/.:9;ABFF0F-9000:0000;.;/;0
@M05620:37:000000000-D9766:1:1101:8931:9315 1:N:0:80
AGTGCCAGCTCTCAATCGCACAGGGGACCCAGGACTCTGGGAGTTGGGGAGGAGTGAGGAGTTGGGGAAAGACAGTCCTAACCGTGGAGGGTTCTGGTAAATGATGGGGTGAGGAGGGGCTCTTTGGCTCCCACCAGTCCCCCTGTCTGGTCTATCTCCTGCCCTTAGATCGGAAGAGCACACGTCTGAACTCCAGTCACCTGAAGCTATCTCGTATGCCGTCTTCTGCTTGAACAAAAACAAAACACCCA
+
>?>>AFFFBFFFGFGGGFFCEEHHGCEFGFHHBF2BFGGBFGGEGHGG01AEB1FGHHHGEBBDFE>FEHHHGGHGHGG@FFGG?FE1?EGEBGHHHBGHGHHGHHHHGFGEHH?CDG/CFHHHHHHHHHGGHHG.FHHHHHGGGHHHHHHHHDGHHHHHHHHHHHHFGHHHF.CGGHGFG/CGFGGG00;FGGGGFGGGGGGGFGGGGGGFFFF.BFFFFDFFFFFFFFFFFB/FFFF..9.:;.....;
@M05620:37:000000000-D9766:1:1101:15123:9318 1:N:0:80
AGTGCCAGCTCTCAATCGCACAGGGGACCCAGGGCCTGGCCCCTCCATCCAGAAAACCTATGACCTCACCCGCTACCTGGAGCACCAACTCCGCAGCTTGGCTGGGACCTATGTGAGTATCCAGCGTAGGAATCTGGGAGTTGGGGAGGAGTGAGGAGTTGGGGAAAGACAGTCCTAACCGTGGAGGGTTCTGGTAAATGATGGGGTGAGGAGGGGCTCTTTGGCTCCCACCAGTCCCCCTGTCTGGTCTA
+
BCABBFFFDFFFGGGGGGGGGGHHGGGGGGHHGGGGGGHHHHGHGGHHHHHHHHHHHGHHHHHHHHHHHHHGGEFGHHHHFHHHHHFHGHHGGGGGGHHHGHHGGGHHGHHHHHHHHHHHHHHHHGGGGGHHHHHHHHHGGHHHGGFDGECGHDGHHGHHHHGGEGHHHHHHHHHHHHHHGGGGGFGGEFGGGGFFGGGGGGHGGGFFFFFFFFFFFFFFFHHFFFFFFFFFFFFFFFFFFFFFHFFFFFF
@M05620:37:000000000-D9766:1:1101:4386:9325 1:N:0:80
ACCACACCTTCTACAATGAGCTGCGTGTGGCTCCCGAGGAGCACCCCGTGCTGCTGACCGAGGCCCCCCTGAACCCCAAGGCCAACCGCGAGAAGATGCCCAGGTGAGTGGCCCGCTACCTCTTCTGGTGGCCGCCTCCCTCCTTCCTGGCCTCCCGGAGCTGCGCCCTTTCTCACTGGTTCTCTCTTCTGCCGTTTTCCGTAGGCCTCTCTTCTCTGACCTGAGTCTCCTTTGGAACTCTGCAGGTTCTA
+
AAAABBBAFCFFGFG4FGFGFGHHGG?ECGHHHGGG22E2EHHHHGGEAAEG5FGBGHHF0>0EFGGGGGGEHHHGGGDHGEHGFGFGGGC?/<C2DGGHHHHGHGFHHHEFHHCDG-CHHHHHHHFBDCDCGCGGGGHGHHGGBCFGBFCFGFFGA;-:;A/C9DFFFFFFFFFFFFFFFFFFFFFFFFFFFFFFFFFFFF9AA/;FFFFFFFFFFBFFFFFFFFFFFFFFFFFFFFFFFBFFFFFFFF:
@M05620:37:000000000-D9766:1:1101:5711:9329 1:N:0:80
ACCACACCTTCTACAATGAGCTGCGTGTGGCTCCCGAGGAGCACCCCGTGCTGCTGACCGAGGCCCCCCTGAACCCCAAGGCCAACCGCGAGAAGATGCCCAGGTGAGTGGCCCGCTACCTCTTCTGGTGGCCGCCTCCCTCCTTCCTGGCCTCCCGGCGCTGCGCCCTTTCTCACTGGTTCTCTCTTCTGCCGTTTTCCGTAGGACTCTCTTCTCTGACCTGAGTCTCCTTTGGAACTCTGCAGGTTCTA
+
AAA1AAA>FFFFGEGG3FBBGBHHGE0AA0BF1BAA0EEECHGHHGG/EAEFHHGFFHGE/EGGG>EGGGG0E>GGGGCH//FHHG/<>B/<<C<1>FDFHHHGGHHGGHFGHHGCGGGHHHHHHHHGGGAGHGGGGGGGHHGHHGGGGFGGGGGGBA-;A@@F?@F@;FBFFFFFFFFFFFFFFFFFFFFFF@BBFFFFFFFFFFFFFFFFFFFBFFBFFFFBFFF9BFFFFFFFFFFFFFFFFFFFFFB
@M05620:37:000000000-D9766:1:1101:7536:9336 1:N:0:80
AGTGCCAGCTCTCAATCGCACAGGGGACCCAGGGCCTGGCCCCTCCATCCAGAAAACCTATGACCTCACCCGCTACCTGGAGCACCAACTCCGCAGCTTGGCTGGGACCTATGTGAGTATCCAGCGTAGGAATCTGGGAGTTGGGGAGGAGTGAGGAGTTGGGGAAAGACAGTCCTAACCGTGGAGGGTTCTGGTAAATGATGGGGTGAGGAGGGGCTCTTTGGCTCCCACCAGTCCCCCTGTCTGGTCTA
+
>AABCFFFCFFFGFGGGFGGGGHHGEGGGGHHGGGGGGHHHHGHGGGHHHGHHGHHHGHHHHHHHHHHHHHGGGGGHHHGHHGGHHFHGHHHGGFGGHHHGHHGGGHHGHHHHHHHHHHHHHGHHGEGGEHHHHHHHHHGEHHHGGGGGGGHHHHHHGHHHHGGGGHHHHHHHHHHHHHHGGGGGGGG;CFGGGFGGGGGGFGGGGFFFFFFFFFFFDFFFFFFFFFFFFFFFFFFFFFDFFFFFFFFFFF
@M05620:37:000000000-D9766:1:1101:14806:9345 1:N:0:80
GAGGCTGCTTTGGAAGAGCACACGTCTGAACTCCAGTCACCTGAAGCTATCTCGTATGCCGTCTTCTGCTTGAAAAAAAAAAATGACGCAACTGCAAATCTCCTAACGTCGACCACCCCACCGGAACGGATCCTAACACCCTACTACAGGACCCCACAACATCTGAACCTTTGTCCAGTACGACCGCCCTTCCCGCTTTCTCCCTCCTCTCGTTACACTCCACCCCTTCCCATCATTTGCCCTCCAAACCC
+
AAAAAAFAFFFFGGGGFAGGFF0A0EGF1FGHGHHCB1A1EBFGHHFF12BA2A/AFBFEAE/0BG211FBGGF1GGG/E/>/01B1//>>>001B1B1<2BBB<F0/0?//</><////////<>-..<<<0=F0/</.<./<0<0/0/....:;.;.:.:90000/./09;0000/;;09.;------9-::-----///99-;---//----9////-/;-----;/:////////////---;;---
@M05620:37:000000000-D9766:1:1101:15584:9350 1:N:0:80
AGTGCCAGCTCTCAATCGCACAGGGGACCCAGGGCCTGGCCCCTCCATCCAGAAAACCTATGACCTCACCCGCTACCTGGAGCACCAACTCCGCAGCTTGGCTGGGACCTATGTGAGTATCCAGCGTAGGAATCTGGGAGTTGGGGAGGAGTGAGGAGTTGGGGAAAGACAGTCCTAACCGTGGAGGGTTCTGGTAAATGATGGGGTGAGGAGGGGCTCTTTGGCTCCCACCAGTCCCCCTGTCTGGTCTA
+
ABBBBFFFBFFFGGGGGGGGGGHHGGGGGGAGGEEGEGHHHHGCFGHGFH3GGHHHHEFGHHHHHHHEHFEGFEFGHHHHHHHFHHGHGHHHGGGEG3GH?HF?AEHEECC3?HGFDDGGHHHHH??AFA2FC@FGFEGGAGBCDFEDGGEGFGHFCA<<0C--CEHH/CGFGHHHHFBH-;EABEGF9CAFFF;0;BFFBFFFE.DCEFFBDD>@B-9F/BFBB/99EBFDEFB9FBED@.FB99B9;F/
@M05620:37:000000000-D9766:1:1101:7523:9351 1:N:0:80
AGTGCCAGCTCTCCATCGCACAGGGGACCCAGGGCCTGGCCCCTCCATCCAGAAAACCTATGACCTCACCCGCTACCTGGAGCACCCCCTCCGCAGCTTGGCTGGGACCTATGTGAGTATCCAGCGTAGGAATCTGGGCGTTGGGGCGGCGTGCGGAGTTGGGGACAGCCAGTCCTAACCGTGGAGGGTTCTGGTAAATGATGGGGTGAGGAGGGGCTCTTTGGCTCCCACCAGTCCCCCTGTCTGGTCTA
+
>>33>BDFBFFFGGGGBAE2E2FAF2AAEBFGABEBBFGHHHGHGGHHHEGGHHHBFEHHFEGHH5BFHHHEE>>>GHBF2BBGHHE/>EF?>E?E>G?BEHHGGGHHGHFHHHHDHHHHHHDFHGG/>D??GHHHHH/AFGGGGG.AG-;AD.AF-ADFFFFF.-.;.;.9BFFFBBFFFFFF.ADFFFFFFFFFFFFFEFFFFFFFFFFEFFFFFFFFFFFFFFFFFEFFFFFFFFFFFFFFFFFFFFF
@M05620:37:000000000-D9766:1:1101:24049:9353 1:N:0:80
ACCACACCTTCTACAATGAGCTGCGTGTGGCTCCCGAGGAGCACCCCGTGCTGCTGACCGAGGCCCCCCTGAACCCCAAGGCCAACCGCGAGAAGATGCCCAGGTGAGGGGCCCGCTACCTCTTCTGGTGGCCGCCTCCCTCCTTCCTGGCCTCCCGGAGCTGCGCCCTTTCTCACTGGTTCTCTCTTCTGCCGTTTTCCGTAGGACTCTCTTCTCTGACCTGAGTCTCCTTTTGAACTCTGCAGGTTCTA
+
CCCDDDCCFFFFGGGGGGGGGGHHGGGGHGHHHGGGGGGGGHHHHGGGGGGGHHHHHHHGGGGGGGGGGGGHHHHGGGGHGHHHHGGGGGGGGGHHHH2FHC/?11=?0/><AGC@--@GDD0D0<0<=/=.C:-A.:GFB/E/F0F00C:FB:EG.:-@B.:B99AF-FFB00BF00;0;0::0:0B0000;-.;FF:F90:;A00/::B0BB:BB00;B0/:;0;0BF0BF0B.B00:0000;A.;:00
@M05620:37:000000000-D9766:1:1101:27698:9354 1:N:0:80
ACCACACCTTCTACAATGAGCTGCGTGTGGCTCCCGAGGAGCACCCCGTGCTGCTGACCGAGGCCCCCCTGAACCCCAAGGCCAACCGCGAGAAGATGAACCCAGGTGAGTGGCCCGCTACCTCTTCTGGTGGCCGCCTCCCTCCTTCCTGGCCTCCCGGCGCTGCGCCCTTTCTCACTGGTTCTCTCTTCTGCCGTTTTCCGTAGGACTCTCTTCTCTGACCTGAGTCTCCTTTGGAACTCTGCAGGTTC
+
AAABBBBBFFFFGGGGGGGFGFHHGFGACEHFGFFFFGGGGHHHHGGGEFGGHFHHGHHGGGGGGGFGGGGHFHHGGGGHGHHHGGGGGG/CCGHFHHHHHH?/?F1?1?1F/FGFDCD@DFHFHFDDGG=GDFHGGGDGHFFHFGEGGFGFFGFGGGGC-BC;>DFFFFFFFFFFFFFFFFFFFFFFFFFFFF/-AFFFFFDF?FFFFFFFFFFFFFFFBBBBF/B/;9FFFFBF/FFFFFFFFBF.FB/
@M05620:37:000000000-D9766:1:1101:6343:9360 1:N:0:80
AGTGCCAGCTCTCAATCGCACAGGGGACCCAGGGCCTGGCCCCTCCATCCAGAAAACCTATGACCTCACCCGCTACCTGGAGCACCAACTCCGCAGCTTGGCTGGGACCTATGTGAGTATCCAGCGTAGGAATCTGGGAGTTGGGGAGGAGTGAGGAGTTGGGGAAAGACAGTCCTAACCGTGGAGGGTTCTGGTAAATGATGGGGTGAGGAGGGGCTCTTTGGCTCCCACCAGTCCCCCTGTCTGGTCTA
+
111>A11CAF1DAGGFD1FF?E0G0EGGAEGHGG0A//FCAGEHGGBGEFGAE0AFHEEGHHFHFHBHHHHGGG?EGHHAEGG/0/FGG0GHGC?E@CHHGGGGGGFHGGHEHHHHHDGHE2GGHG<ECAFFHHFHFH0FEHFHGGGGG.<FGGHHHGHHFFCCGGHACHHF:GFHHHHF?AEGCEFG;FFGGG;FGGGGGGGGGGF@FFFFF??@@?FFF//FFFFFFFF?EFFF/FEF@FFFFEFFFFB
@M05620:37:000000000-D9766:1:1101:11153:9376 1:N:0:80
ACCACACCTTCTACAATGAGCTGCGTGTGGCTCCCGAGGAGCACCCCGTGCTGCTGACCGGGGCCCCCCTGAACCCCATGGCCAACCGCGAGAAGATGCCCAGGTGAGTGGCCCGCTACCTCTTCTGGTGGCCGCCTCCCTCCTTCCTGGCCTCCCGGAGCTGCGCCCTTTCTCACTGGTTCTCTCTTCTGCCGTTTTCCGTAGGACTCTCTTCTCTGACCTGAGTCTCCTTTGGAACTCTGCAGGTTCTA
+
DDEEECDDFFFFGGGGGGGGGGHHGGGFHGHHHGGGGGGGGHHHHGGGGGGGHHHHHHHGGGGGGGGGGGGHHHHGGGHHHHHHHGGGGGGGGGHHHHHHHHHGHHHHHHGGHHGGGGGHHHHHHHHGHHGHHGGGGGHGHHGGGGGGGGGGGGGGGG-AFFGGFFFFFFFFFFFFFFFFFFFFFFFFFFFFFFDFFFFFFFFFFFFFFFFFFFFFFHFFFFFFFFFFFFFFFFFFFFFFFFFFFFFFFFB
@M05620:37:000000000-D9766:1:1101:27610:9379 1:N:0:80
ACCACACCTTCTACAATGAGCTGCGTGTGGCTCCCGAGGAGCACCCCGTGCTGCTGACCGAGGCCCCCCTGAACCCCAAGGCCAACCGCGAGAAGATGAACCCAGGTGCGTGGCCCGCTACCTCTTCTGGTGGCCGCCTCCCTCCTTCCTGGCCTCCCGGCGCTGCGCCCTTTCTCACTGGTTCTCTCTTCTGCCGTTTTCCGTAGGACTCTCTTCTCTGACCTGCGTCTCCTTTGGAACTATGCAGGTTC
+
BABBBBBBFFFFGGGGGGGGGFHGGAEBAEHGFFGGGGGGEHHHHGGGAEFGHHFHHHGGCGGGGFGGGGGFHGHGGGFHGEHHHGGGGCGCCGHFDGHHHHG/</??1AF/A@GEF<@-AGDFHBFDHF=GGHHGCDGGGFGFDFFGBGFGFFFFG.E?:-9-9.=>DFCFFFEFFFF/9BFFFFF9FFFFFF9BAFFEFBDB9DFFFF/BFF//;:BF/999;.;9;AFFEFFFFEBBB/BBF9;..;9
@M05620:37:000000000-D9766:1:1101:23369:9379 1:N:0:80
AGTGCCAGCTCTCAATCGCATAGGGGACCCAGGGCCTGGCCCCTCCATCCAGAAAACCTATGACCTCACCCGCTACCTGGAGCACCAACTCCGCAGCGTAGGAGTTGGGGAGGCGTGAGGCGTTGGGGAAAGCCCGTCCTCACCGTGGCGGGTTCTGGTACCTGATGGGGTGCGGAGGGGCTCTTTGGCTCCCACCAGTCCCCCTGTCTGGTCTCTCTCCTGCCCTTAGATCGGCAGAGCCCACGTCTGAA
+
AB>AAFFFBFFFG4GGGFGGAAFFHEEEGGHHFGGEGFHHHHGHGGHHHHHHHGHHHGHHHGHHHGGHHHHGGEEEHHHH2BGHHH1?EGHHEGCGGG?EGGHHHHHHGGFGG/BEGGDH/<EDGFGG..>G/CEGGGGGD0CGGGEG-ADGBGGGGGGG0;FFFFFFEFAF.@;BDFFFFFFFFFFFFFFFF9FFFFFFFFFFFFFFFFFFFF/FFFFFFFFFFFFFFFFFFF-;9E.FAEFFFEFFFFF
@M05620:37:000000000-D9766:1:1101:10033:9393 1:N:0:80
GAGGCTGCTTTGGAAGAAACTCATAGATTACTGCAACAGTTCCCCCTGGACCTGGAAAAGTTTCTTGCCTGGCTTACAGAAGCTGAAACAACTGCCAATGCTACAGGATGCTACCCGTAAGGAAAGGCTCCTAGCAGACTCCAAGGGAGTAACAGAGCTGATGAAACAATGGCAAGTAAGTCAGGCATTTCCGCTTTAGCACTCTTGTGGATCCAATTGAACAATTCTCAGCATTTGTACTTGTAACTGAC
+
>33AA>4AFFDDFEGB4FFGGGFFFFFHHHGFFH4BFFF5FGHHHG?F2BFAC22FG32BBGDGFGGGHHHHHGA3BGHGGHHHGDGHHGHHHGHGFFGHHHFHGHHHHHHHHHHHGGGDFHHH3GGHHHGHFH33B3BGGHF1FFG/DGHF2@GFGHGHBHHBGHH0GDGHHHHFFGHHHHGHHHFHHHHHGGGGGHHHHHHGHHHHGDCHHHF0GHHHHHBGGHHHHHGGGGGGGFGGGGGGGBFGGGF
@M05620:37:000000000-D9766:1:1101:10467:9400 1:N:0:80
GAGGCTGCTTTGGCAGAAACTCATATATTACTGCAACAGTTCCCCCTGGACCTGGAAAAGTTTCTTGCCTGGCTTACAGACGCTGACACAACCGCCAATGCTACAGGCTGCAACCCGTGCTGCCCAGCACCTCGCAACCTACCAAATCGTCCCCGCGATGATGCCCCACTGACCAGTCCGTCCGGCCTTTACGCTTTAGCCCTCTTGTGGCTAACATTGACCAATTCTCCGCATTTGTACTTGTAACTGAC
+
3>A>>AFBFFFFC4A22BEFFFFEG666F6DEGHHBFGHGFHHHHGGGH2GHHGH2BF2FADFFH5DFGHHBG2BAFGDG1>>EE1GBGFF?BE>E/E3B3FHH33B/BFF33FB?/?/</41??1?B00?BBF@@//<<1?GF1/1?/??<EEACG--.=0=0<<E.DCB0;/:;C00.;CD?-A-CFGBFE.9EF;0C/;;EB9FB/99.//;;/9BFFFE:B/;9B/.;-;A:B;/:BFF;FB/;;/9
@M05620:37:000000000-D9766:1:1101:26931:9401 1:N:0:80
AGTGCCAGCTCTCAATCGCACAGGGGACCCAGGGCCTGGCCCCTCCATCCAGAAAACCTATGACCTCACCCGCTACCTGGAGCACCAACTCCGCAGCTTGGCTGGGACCTATGTGAGTATCCAGCGTAGGAATCTGGGAGTTGGGGAGGAGTGAGGAGTTGGGGAAAGACAGTCCTAACCGTGGAGGGTTCTGGTAAATGATGGGGTGAGGAGGGGCTCTTTGGCTCCCACCAGTCCCCCTGTCTGGTCTA
+
BBABCFFFCFFFGGGGGGGGGGHGGGGGGGHHGGGGGGHHHHGHGGHHHHGHHHGHHGHHHHHHHHHGHHHGGGGGHHHHHHHHHHHHGHHHFGGGGHHHGH3FGGHHGHHHHHHHHHHHHHHHHGEGGGHHHHHHHHHGGHHHGGGGGGGGHHHHHGHHHFGGGGHHHHHHHHHHHHHHGGGGGGGG=AFGGGFGGGGGGGGGGGFFFFFFFFFFFCFFFFFFFFFFFFFFFFFFFFFFFFFFFFFFFFF
@M05620:37:000000000-D9766:1:1101:15234:9408 1:N:0:80
AGTGCCAGCTCTCAATCGCACAGGGGACCCAGGGCCTGGCCCCTCCATCCAGAAAACCTATGACCTCACCCGCTACCTGGAGCACCAACTCCGCAGCGTAGGAGTTGGGGAGGAGTGAGGAGTTGGGGAAAGACAGTCCTAACCGTGGAGGGTTCTGGTAAATGATGGGGTGAGGAGGGGCTCTTTGGCTCCCACCAGTCCCCCTGTCTGGTCTATCTCCTGCCCTTAGATCGGAAGAGCACACGTCTGAA
+
AAAABFFFBFFFGFGGGGGGGCHGGGFGGGHHGGGGEGHHFHGGGGHHHHHHFHFHHGHHHHHHHHHHHHHEEEFGHHFGGGFGHHFHGFHHGEFEGGEEG??GGHHHGGGGGFFHFHHFHG@GGC@DGGGHHHHHHHHHFFHHGGHFGHGGCGHFHHGCGHHHHHHHEG;BEFGGGDDGGGGG0FBFGFFFFFFFFFFFFFFFCFFFFFFBFFFFFFFFFFFFFFFFFFFFFFFEDAFFFFFFBAAFFFF
@M05620:37:000000000-D9766:1:1101:9208:9411 1:N:0:80
ACCACACCTTCTACAATGAGCTGCGTGTGGCTCCCGAGGAGCACCCCGTGCTGCTGACCGAGGCCCCCCTGAACCCCAAGGCCAACCGCGAGAAGATGCCCAGGTGAGTGGCCCGCTACCTCTTCTGGTGGCCGCCTCCCTCCTTCCTGGCCTCCCGGAGCTGCGCCCTTTCTCACTGGTTCTCTCTTCTGCCGTTTTCCGTAGGACTCTCTTCTCTGACCTGAGTCTCCTTTGGAACTCTGCAGGTTCTA
+
AA>1AA1ACFFFGGGCFGFFFBFCEBEA0AGHCEGG0EF/EHEFHGCE/BE/F11FGH0E@FCGE?>EEE>0F>/EGFFEAEGE/FGCGC@<@/CGDB<FFFEF?FGF<1<CCGGGCCCF1DDGFFFF0<.CC@-@..CCCCCBGBFFF/.9BFEAE@9-9A9/--B;@99/BFBBFBFBF9/9BBBFBFB//;AA99:9BFFFFFFFFFFFEFF///9FBBF/-;9/BB/;FF/;BFFFFFFFBFFFFFF
@M05620:37:000000000-D9766:1:1101:16579:9414 1:N:0:80
ACCACACCTTCTACAATGAGCTGCGTGTGGCTCCCGAGGAGCACCCCGTGCTGCTGACCGAGGCCCCCCTGAACCCCAAGGCCAACCGCGAGAAGCCCAGGTGAGTGGCCCGCTACCTCTTCTGGTGGCCGCCTCCCTCCTTCCTGGCCTCCCGGCGCTGCGCCCTTTCTCACTGGTTCTCTCTTCTGCCGTTTTCCGTAGGACTCTCTTCTCTGCCCTGAGTCTCCTTTGGAACTCTGCCGGTTCTCGAT
+
BCCCCCCCFFFFGGGGGGGGGFHHGGGFHGHHHGGGGGGCFHHHHGGGGGGGGGHHHHHGGGGGGGGGGGGHHHHGGGGHGHHHHGGGGGGGGGHHHFFHGFGFGHHGGHGGGG-AHHHHHHHHHGGGGHFGGGGHGHHGHHHHFGBAGGFEEDC-ACGFFFFFFFFFFFF0;F0;;FBFFFFFFFFFEFFFFFFFFFFFFDFFFFFFFFFFFFF0;EFF/BFFFFFFFFFFF0;BBFFF0;@FFEF0AFF
@M05620:37:000000000-D9766:1:1101:7207:9418 1:N:0:80
GAGGCTGCTTTGGAAGAAACTCATAGATTACTGCAACAGTTCCCCCTGGACCTGGAAAAGTTTCTTGCCTGGCTTACAGAAGCTGAAACAACTGCCAATGCTCCAGGATGCTACCCGTAAGGAAAGGCTCCTAGAAGACTCCAAGGGAGTAAAAGAGCTGATGAAACAATGGCAAGTAAGTCAGGCATTTCCGCTTTAGCACTCTTGTGGATCCAATTGAACAATTCTCAGCATTTGTACTTGTAACTGAC
+
AAAABAFAFFFFGGGGGGGGGGGFHGGHHHHHCHHFHHHDGHAGHGGGHFHHHHHHHHHHFHHHHFGHHHHEHFGHHHHHHHHHGHHHHHHFFHFGH3FFBG33BGHHBFGHFGGHEEFGHFHHBG0FEHGHF4FFFB3FFGC22CFHGEHGHGG?GF<FDDBFFFG0FGHHHHHF?F1FGDFGGGH1FGHHEDGFGGHFFHHHB0DDGDHCH/C00CHHHHGFHHHHFFGGGFFGFFGG0;FFG000;FC
@M05620:37:000000000-D9766:1:1101:26521:9430 1:N:0:80
ACCACACCTTCTACAATGCGCTGCGTGTGGCTCCCGAGGAGCACCCCGTGCTGCTGACCGAGGCCCCCCTGAACCCCAAGGCCAACCGCGCGAAGCCCAGGAGAGTGGCCCGCTCCCTCTTCTGGTGGCCGCCTCCCTCCTTCCTGTCCTCCCGGCGCTGCGACCTTTCTCCCTGGTTCTCTCTTCTGCCGTTTTCCGTCGGACTCTCTTCTCTGCCCTGCGTCTCCTTTTTAACTCTTCCGGTTCTCGAT
+
>AAAA@1>CFFFGGF1BG1AAEEAEEGAG0GHHFGEEEG?GHHHHGEEEAEEHD1GHHHGGGGGCE>EGGGGFH/EFGGGGHHE/FGGG@/>/>C/?FH//.>><>F<.0>-A--<EBF/;GHGBHHC.:ACGAAEE/FCEBFG0B0C0;0C?A----;@B--;;-FFEFFFFF/9/;BB;BF/FFFFFB@;BFF/FB/--9--;:BFFFFFFFF/:-/--;B@A;B/9///-///;BB//A--;-;;A/;
@M05620:37:000000000-D9766:1:1101:13626:9431 1:N:0:80
ACCACACCTTCTACAATGAGCTGCGTGTGGCTCCCGAGGAGCACCCCGTGCTGCTGACCGAGGCCCCCCTGAACCCCAAGGCCAACCGCGAGAAGATGCCCAGGTGAGTGGCCCGCTACCTCTTCTGGTGGCCGCCTCCCTCCTTCCTGGCCTCCCGGAGCTGCGCCCTTTCTCACTGGTTCTCTCTTCTGCCGTTTTCCGTAGGACTCTCTTCTCTGACCTGAGTCTCCTTTGGAACTCTGCAGGTTCTA
+
AAABBBAAFFFFEGGBDGGGFGHHEFGGH?GHHGG2FEGCGHHHHGEGA1EEHFAGHHHGGGGGFGEGGGGHHHEEGGGFGHHG/FGGGCBGGGHHGFHHHHHGGHHHHGGGHGGGGCGHHHHHHHHHHHGHHGGGGGHGHH?GFGGGGGGGGGGGGG@GGGGGGGFBBFFFFFFFFFFFFFFFFFFFFFFFFBFFFFFFFFFFFBFFFFFFFFFFFFFFFFFFFFFFFFFFFFFFFFFFFEFFFFFFFFF
@M05620:37:000000000-D9766:1:1101:17432:9438 1:N:0:80
AGTGCCAGCTCTCAATCGCACAGGGGACCCAGGACTCTGGGAGTTGGGGCGGAGTGAGGAGTTGGGCAAAGACAGTCCTAACCGTGGAGGGTTCTGGTAAATGATGGGGTGAGGAGGGGCTCTTTGGCTCCCACCCGTCCCCCTGTCTGGTCTATCTCCTGCCCTTAGATCGGAAGAGCACACGTCTGAACTCCAGTCACCTGAAGCTATCTCGTATGCCGTCTTCTGCTTGAAAAAAACTGTCAGGTCTA
+
BCBCCFFFCFFFGGGGGGGGGGHGGGEGGGHHFAAGGFHBGFFBFGBF01AEE>?FEDGHE?BB3E1BFHHGGHE?GFH4BGH?/?>?FDG<BFDFHGGF2FFDHGHGGGGAGH?EGGGGGHHHFHBGHFGGFHG.AEGGDGGGGHHHHHGGFGFFGFEGGFFEGFGGGEGGB.CDFGG0F/:@AEFF0;BFFBBF;FFFFFFFBFFFFBFFFF;.9BFFAFFFEF0;F;FFF900A--.000900::B00
@M05620:37:000000000-D9766:1:1101:7291:9445 1:N:0:80
ACCACACCTTCTACAATGAGCTGCGTGTGGCTCCCGAGGAGCACCCCGTGCTGCTGACCGAGGCCCCCCTGAACCCCAAGGCCAACCGCGAGAAGATGAACCCAGGTGAGTGGCCCGCTACCTCTTCTGGTGGCCGCCTCCCTCCTTCCTGGCCTCCCGGAGCTGCGCCCTTTCTCACTGGTTCTCTCTTCTGCCGTTTTCCGTAGGACTCTCTTCTCTGACCTGCGTCTCCTTTGGAACTCTGCAGGTTC
+
BBBBBAABFFFFFEGGGGGCGBHGGGGGFGFFHGGGGGGEGHGHHGGGFGEFFGGHHHHGGGCGGGGGGGGE3GGEGGCHGHHHCFEGGGGGGDF2>FBD2GAFGFBGFFHHGGHHGGGCGFBDDGHEHDGBEHHGFDAAGGGHFGBFF00FGGGGGGGF-@?GFF=@DF-BFFFFFFBBFFFF/BFFFFFFFFFC..BEFFDFFFFFFFF/9FFFBFFBBFFFF.@.B.FF/BFB//BFFFFBF9FFFB/
@M05620:37:000000000-D9766:1:1101:13611:9454 1:N:0:80
ACCACACCTTCTACAATGAGCTGCGTGTGGCTCCCGAGGAGCACCCCGTGCTGCTGACCGAGGCCCCCCTGAACCCCAAGGCCAACCGCGAGAAGATGCCCAGGTGAGTGGCCCGCTACCTCTTCTGGTGGCCGCCTCCCTCCTTCCTGGCCTCCCGGAGCTGCGCCCTTTCTCACTGGTTCTCTCTTCTGCCGTTTTCCGTAGGACTCTCTTCTCTGACCTGAGTCTCCTTTGGAACTCTGCAGGTTCTA
+
CCCCCBCCFFFFGGGGGGGGGGHHGGGGHGHHHGGGGGGGGHHHHGGGGGGGHHHHHHHGGGGGGGGGGGGHHHHGGGGHGHHHHGGGGGDGGGHHHHHHHHHGHHHHHHGGHHGGGGGHHHHHHHHHHHFHHGGGGGHGHHGHHGGGGGGGGGGGGF?DGGGGGGFFFFFFFFFFFFFFFFFFFFFFFFFFFFDFFFFFFFFFFBFFFFFFFFFFFFFFFFFFFFFFFFFFFFFFFFFFFFFFFFFFFFB
@M05620:37:000000000-D9766:1:1101:7745:9459 1:N:0:80
ACCACACCTTCTACAATGAGCTGCGTGTGGCTCCCGAGGAGCACCCCGTGCTGCTGACCGAGGCCCCCCTGAACCCCAAGGCCAACCGCGAGAAGATGCCCAGGTGAGTGGCCCGCTACCTCTTCTGGTGGCCGCCTCCCTCCTTCCTGGCCTCCCGGAGCTGCGCCCTTTCTCACTGGTTCTCTCTTCTGCCGTTTTCCGTAGGACTCTCTTCTCTGACCTGAGTCTCCTTTGGAACTCTGCAGGTTCTA
+
CCBCCCCDFFFFGFGGGGGGGGHHGGGGHGGGHGGGGGGGGHHHHGGGGGGGHHHGHHHGGGGGGGGGGGGHHHHGGGGHGHHHHGGGGGGGGGHHHHHHHHHGHHHHHHGGHHGGGGGHHHHHHHHHHHGHHCGGGGHGHHGHHGGGGGGGGGGGGD:CBGGGGGFFFFFFFFFHFFFFFFFHFFFFFFFFFFDFFFFFFFFFFBFFFFFFFFFFFFFFFFFFFFFFFFFFFFFFFFFFFFFFFFFFFFB
@M05620:37:000000000-D9766:1:1101:24086:9470 1:N:0:80
ACCACACCTTCTACAATGCGCTGCGTGTGGCTCCCGAGGAGCACCCCGTGCTGCTGACCGAGGCCCCCCTGAACCCCAAGGCCAACCGCGAGAAGATGCCCAGGTGAGTGGCCCGCTACCTCTTCTGGTGGCCGCCTCCCTCCTTCCTGGCCTCCCGGAGCTGCGCCCTTTCTCACTGGTTCTCTCTTCTGCCGTTTTCCGTAGGACTCTCTTCTCTGACCTGAGTCTCCTTTGGAACTCTGCAGGTTCTA
+
AAAAAAAACFFFGFGG3G1AEAEEEA0AA0FGBAFE?EG/EHHGHGGEEEGGGGHCHHFGCGGGGAEEGEE>GCEGGGEHE<GGEGA/CB/<<CFFDFFFFHHGHHHHFH.FHGGCCGGHHH0GHHHFGHCFGCG?ECEEGGBFGGBFGFFGGAEFA@;@?FGF@-99-9/BFFFFFFF/BFFFBFFFFFFFF@BBFEFFBFFFFBBFFFFFFFFFBFBFFFFFFFF/FBBFFFFFFFFFFFFFFFFFFFF
@M05620:37:000000000-D9766:1:1101:13609:9474 1:N:0:80
ACCACACCTTCTACAATGAGCTGCGTGTGGCTCCCGAGGAGCACCCCGTGCTGCTGACCGAGGCCCCCCTGAACCCCAAGGCCAACCGCGAGAAGATGCCCAGGTGAGTGGCCCGCTACCTCTTCTGGTGGCCGCCTCCCTCCTTCCTGGCCTCCCGGAGCTGCGCCCTTTCTCACTGGTTCTCTCTTCTGCCGTTTTCCGTAGGACTCTCTTCTCTTACCTGAGTCTCCTTTTGAACTCTGCAGGTTCTA
+
CCCCCCCCFFFFGGGGGGGGGGHHGFGGHGHHHGGGGGGGGHHHHGGGGGGGHHHHHHHGGGGGGGGGGGGHHHHGGGGHGHHHHGGGGGGGGGHHHHHHHB/F?1??FDFFHH-A--<G1<0DG00D</CFG@CFDAHG/:ECGFG90C9FFFGG.A--9.::-9AF-FF0000;00;9B090:90B909BF>:DFFBF.:.;A0;:/0:0FB0:00:;F00;B:00:B0BF0:9900000;BFF.;000
@M05620:37:000000000-D9766:1:1101:25993:9474 1:N:0:80
GAGGCTGCTTTGGAAGAAACTCATAGATTACTGCACCAGTTCCCCCTGGACCTGGAAAAGTTTCTTGCCTGGCTTACAGAAGCTGAAACCACTGCCAATGCTACAGGATGCTACCCGTAAGGAAAGGCTCCTAGAAGACTCCACGGGAGTAAAAGAGCTGATGAAACAATGGCAAGTAAGTCAGGCATTTCCGCTTTAGCACTCTTGTGGATCCAATTGAACAATTCTCAGCATTTGTACTTGTAACTGAC
+
>AAAAACAFFDFFGGGA1BBBB1DBDGGGCHHGGG1GFG1DGFFGGAFH0GFFGHHHFFGFHGH2F1GHHHGGGABGGFFGHH11FGFGCGFHGHHFFGGBBBGF@FHB1BEGBGHGGGEGHH0GG0F1FFFG1B1FBFGH1B0?@@GCC0FD@FCCFHCFFGHGFHGHFFGHCGF1>F>=FFFBCGGHHHDEGGEGBDGGHGFHFGHGCF0CGGF0CGFFG0CBFGFGGFGGGGF0FFGGGGFFFGGGGF
@M05620:37:000000000-D9766:1:1101:26673:9474 1:N:0:80
ACCACACCTTCTACAATGCGCTGCGTGTGGCTCCCGAGGAGCACCCCGTGCTGCTGACCGAGGCCCCCCTGAACCCCAAGGCCAACCGCGAGAAGATGCCCAGGTGAGTGGCCCGATACCTCTTCTGGTGGCCGCCTCCCTCCTTCCTGGCCTACCGGAGCTGCGCCCTTTCTCACTGGTTCTCTCTTCTGCCGTTTTCCGTAGGACTCTCTTCTCTGACCTGAGTCTCCTTTGGAACTCTGCAGGTTCTA
+
AAA1AAA1>CFFG3GG3G1AE0EEGA00A00AAABA/EGEEHHFHGEC/AAFEEE1FGF//E@FGCG@GE>0FEFEGG/G//FHHG//>B/<<CF11?1?GC/FFHGC1?..>CG----<DF0=GGF0=C..;:-@.:.9FFBFFF/0C/.90/;.-;--9;FF---9-9/9;BB///9/;9/B/9/9/9BBB@A-/99B-F;AFFFB//B/;BFF9:/9BFFB9FF//9/9/;F/FF/9BFFFFFFFFFF
@M05620:37:000000000-D9766:1:1101:15984:9479 1:N:0:80
ACCACACCTTCTACAATGAGCTGCGTGTGGCTCCCGAGGAGCACCCCGTGCTGCTGACCGAGGCCCCCCTGAACCCCAAGGCCAACCGCGAGAAGATGCCCAGGTGAGTGGCCCGCTACCTCTTCTGGTGGCCGCCTCCCTCCTTCCTGGCCTCCCGGAGCTGCGCCCTTTCTCACTGGTTCTCTCTTCTGCCGTTTTCCGTAGGACTCTCTTCTCTGACCTGAGTCTCCTTTGGAACTCTGCAGGTTCTA
+
1AA>AAAAFFFFGGGBBGFAF1ECEBEEHCHHBFGCEEGEGHHHHGGGEEGFHHHGHHHGCGGGFA@EGGGFH1FEGGCFAAHEEGEEGG@</BCGDDBGFHHECGHC<FFEFHGCCGGHFHHFHHFHHFCFHCCGFCCEHHGHFFFFGGFGGEGGGG-9AGGGGGB?@FFFFFFFFFFFFFFFFFFFFFFFF?ABFFFFFFFFBFFFFFFFFFFFFFFFFFFFFFFFFFB9FFF/FFFFFFFFBF;BFFF
@M05620:37:000000000-D9766:1:1101:19377:9482 1:N:0:80
ACCACACCTTCTACAATGAGCTGCGTGTGGCTCCCGAGGAGCACCCCGTGCTGCTGACCGAGGCCCCCCTGAACCCCAAGGCCAACCGCGAGAAGATGCCCAGGTGAGTGGCCCGCTACCTCTTCTGGTGGCCGCCTCCCTCCTTCCTGGCCTCCCGGAGCTGCGCCCTTTCTCACTGGTTCTCTCTTCTGCCGTTTTCCGTAGGACTCTCTTCTCTGACCTGAGTCTCCTTTGGAACTCTGCAGGTTCTA
+
DCCCDCCDFFFFGGGGGGGGGGHHGGGFHGHHHGGGGGGGGHHHHGGGDGGGHHGHHGGGGGGGGGGGGGGHHHHGGGGHGHHHHGGGGGFGGGHHHHHHHHHGHHHHHHGGHHGGGGGHHHHHHHGGHHGHHGGGGGHGHHGHHGGGGFFGGGGGGA-DFGGGGGFFFFFFFFEFFFFFFFFHFFFHHHFFFFFFFFFFFFFFDFFFFFFFHHFFFFFFFFFFFFFFFFFFFFFBFFFFFFFFFFFFFFB
@M05620:37:000000000-D9766:1:1101:26827:9485 1:N:0:80
ACCACACCTTCTACAATGCGCTGCGTGTGGCTCCCGAGGAGCACCCCGTGCTGCTGACCGAGGCCCCCCTGAACCCCAAGGCCAACCGCGAGAAGATGACCAAGGTAGGGGCCCGCTACCTCTTCTTGTGGCCGCCTCCCTCCTTCCTGGCCTCCCGGAGCTGCGCCCCTTCTCACTTGGTCTCTCTTTTTCCGTTTTCCGTAGGACTCTCTTCTTCTACCTTATGCCCCTTTTGGACTCTGCAGGGTCTT
+
BBBBBBBAFFFFGGGGGG4EFGGGGGGFHGHHHFFFGGGGGHHHHGGEFFGGEHHHHHHCGGCGGGGGGGGHHHHGGCGHGHHHHGGGGF/BDGHHHH1FG1/?/11?//>-CG<<--<G00<D000<:0;.:-:A..;E//C/F0F00C.C09;E.;-9::/:-9AF-AF.//;B//;/BB/////B////:.::FFBF?/99;/;/:///;9;//9/;B//9/9///;.AFBB-;///9///;A-;/./
@M05620:37:000000000-D9766:1:1101:3700:9517 1:N:0:80
ACCACACCTTCTACAATGAGCTGCGTGTGGCTCCCGAGGAGCACCCCGTGCTGCTGACCGAGGCCCCCCTGAACCCCAAGGCCAACCGCGAGAAGATGCCCAGGTGAGTGGCCCGCTACCTCTTCTGGTGGCCGCCTCCCTCCTTCCTGGCCTCCCGGCGCTGCGCCCTTTCTCACTGGTTCTCTCTTCTGCCGTTTTCCGTAGGACTCTCTTCTCTGACCTGAGTCTCCTTTGGAACTCTGCAGGTTCTA
+
CCCCCCCAFFFFGGGGGGEGGGHHGFGBGGHHHCFF?EGCGHHHHGGGGGGGGGGHHHHEGGGGGGGGGGGHHHHGGGGHGHHHHGGGGG/BCDHFHHHHHHHGHHHHHHGGHHGGGGGHHHHHHHHHHHGHHGGGGGHGHHGHHGGGFGGGGGGGGG-9-CFFFFFFFFFFFFFFFFFFFFFFFFFFBFFFFFDFFFFFFFEDDFFEFFFFFFFBFFFFFFFFFFF/BFFFFFFFFFFFFFFFFEFFFFB
@M05620:37:000000000-D9766:1:1101:17476:9528 1:N:0:80
GAGGCTGCTTTGGAAGAAACTCATAGATTACTGCAACAGTTCCCCCTGGACCTGGAAAAGTTTCTTGCCTGGCTTACAGAAGCTGAAACAACTGCCAATGCTACAGGATGCTACCCGTAAGGAAAGGCTCCTAGAAGACTCCAAGGGAGTAAAAGAGCTGATGAAACAATGGCAAGTAAGTCAGGCATTTCCGCTTTAGCACTCTTGTGGATCCAATTGAACAATTCTCAGCATTTGTACTTGTAACTGAC
+
A>AABAFAFFFFGGGGFFGGGGHHHGHHHBGHHHFBFEGDGHHHHGGGE2FGHHHHHFGFGHHHHHHHHHHHHHHHHHHHHHHHHHHHHHHHHHHHCGHHHHHHHHHHHHHHHHHHGGGGGHHHGHHHHHGHGHFFHCHHHHFGHGGEGGFF2GHEHHHHEHHDHHHFHHHHHHHGHHHHHHHHHHHHHHHHGGGGGHHHHHHHHHHHHGHHHHFCGHHHHHCHHHHHHHGGGGGGGGGGGGGGGGGGGFF
@M05620:37:000000000-D9766:1:1101:17537:9529 1:N:0:80
ACCACACCTTCTACAATGAGCTGCGTGTGGCTCCCGAGGAGCACCCCGTGCTGCTGACCGAGGCCCCCCTGAACCCCAAGGCCAACCGCGAGAAGATGCCCAGGTGAGTGGCCCGCTACCTCTTCTGGTGGCCGCCTCCCTCCTTCCTGGCCTCCCGGAGCTGCGCCCTTTCTCACTGGTTCTCTCTTCTGCCGTTTTCCGTAGGACTCTCTTCTCTGACCTGAGTCTCCTTTGGAACTCTGCAGGTTCTA
+
BBBBBBBBFFFFGGGGGGGGGFHHGFGFHGGHHGGGGGGGGHHHHGGGGGGGHHHHHHHGGGGGGGGGGGGHHHHGGGGHEEHHHGGEGGGGCGFHHHHHHHHGGHHHHHGGHHGGGCGHHHHHHHHHHHCHHGGGGGHGHHGHHGGGGGGGGGGGGG-DGGGGGGFFFFFFFFFFFFFFFFFFFFFFFFFFFFFFFFFFFFFDFFFFFFFFFFFFFFFFFFFFFFFFFFFFFFFFFFFFFFFFFFFFFFF
@M05620:37:000000000-D9766:1:1101:17492:9541 1:N:0:80
GAGGCTGCTTTGGAAGAAACTCATAGATTACTGCAACAGTTCCCCCTGGACCTGGAAAAGTTTCTTGCCTGGCTTACAGAAGCTGAAACAACTGCCAATGCTACAGGATGCTACCCGTCAGGAAAGGCTCCTAGAAGACTCCAAGGGAGTAAAAGAGCTGATGAAACAATGGCAAGTAAGTCAGGCATTTCCGCTTTAGCACTCTTGTGGATCCAATTGAAAAATTCTCAGCATTTGTACTTGTAACTGAC
+
A?AA>>CACBB@GB5A4F4BFFHHHGFDGBBBDB44BFBFGB5BBAAAA2AFGFFBB32BBDFFFDFBBBFE1BB3BBFDCEBBGB3DB?1?BFFB3FFF@BBBFB31BBFFB31B11/??BB??00?3BFGG4BDBBBB1BB??/????0@BD1/<<@1<@>>@FGC/1?1F0???111<=11>0.>>>=>.>...0=<0<<<<DDFG;;00;00::0:<0;:.:0<CFB/;;BF0C0CB;;B;9C00C;
@M05620:37:000000000-D9766:1:1101:26880:9543 1:N:0:80
GCGGCTGCTTTGGAAGAAACTCATAGATTACTGCAACAGTTCCCCCTGGACCTGGAAAAGTTTCTTGCCTGGCTTACAGAAGCTGCCACAACTGCCCATGCTACTGGATGCTCCCCGTACTGACCGGCTCCTCGCCGACTCCCCGAGAGTCCCCGAGCTGATGCACCCATGGCCAGTACGTACGGCCTTTCCGCTTTAGCACTCTTGTGGCTCCCCTTGAACCATTCTCAGCATTTGTACTTGTACATGAC
+
>AAAAD3AFFFFB4BFFGFGFGHFHHGGHHGFAB3BFGG5DGGHHGEF2BFGHF1AG32BBDFGGFDGHHHFGGF3FHGDGHGFF31@F?FEFGFHAG?3B3B3333?F@CBGCEFGAE//B43F?@EGACG0?DCC/BCCG/<</<-->1>1.<-<<.C0000<<=DEF/C./;.<C0;:0.9.;;AFGFFFGDGGF0CBF0FF0BF9..ABE..B..//9;AFFFFF/:B/;/BB;/B/;9;;//9;/;
@M05620:37:000000000-D9766:1:1101:5132:9559 1:N:0:80
ACCACACCTTCTACAATGAGCTGCGTGTGGCTCCCGAGGAGCACCCCGTGCTGCTGACCGAGGCCCCCCTGAACCCCAAGGCCAACCGCGAGAAGATGCCCAGGTGAGTCGCCCGCTACCTCTTCTGGTGGCCGCCCCTCTCCTTCCTCGCCTCCCGCCCCCGCGCTCTCTCTCACTGTCTCTCTCTTCTGCCGTTTTCCGTCGCACCTCCTTCCTTGACCTGCGTCGCCTTTGGAACTCTGCAGGTTCTG
+
BBBBB@BBFFFFGGGGGGFBGGHHGGGB4FGHHGFGGGGGGHHHHGGGDFGGGHFHHHGGGGGGGGGGGGGGHHHGGGGHGHHHGGGGGGCCCDHGFH2222/F11<011/<CE@FG-CC00<GD00<0/.<C--;--.;/99;0;/00.--.9;.C---;----;-;.//9/B/BF///;///;B/;/;//B-9;/:BB9F.9----/..9/;/9///;BF..-;---...;//9////;9F//99;FB/
@M05620:37:000000000-D9766:1:1101:15260:9563 1:N:0:80
ACCACACCTTCTACAATGAGCTGCGTGTGGCTCCCGAGGAGCACCCCGTGCTGCTGACCGAGGCCCCCCTGAACCCCAAGGCCAACCGCGAGAAGATGCCCAGGTGAGTGGCCCGCTACCTCTTCTGGTGGCCGCCTCCCTCCTTCCTGGCCTCCCGGAGCTGCGCCCTTTCTCACTGGTTCTCTCTTCTGCCGTTTTCCGTAGGACTCTCTTCTCTGACCTGAGTCTCCTTTGGAACTCTGCAGGTTCTA
+
CCCCCCCCFFFFGGGGGGGGGGHHGFGFEGHHHGGGGGGGGHGHHGGGGGGGHHHHHHHGGGGGGGGGGGGHGHHGGGGHGHHHHGGGGGGGGGHHHHHHHHHFGHHHHHGGHHGGGFGHHHHHHHHHHHGHHGGGGGHGHHGHHGGGGGGGGGGGGB-ADGGGGGFFFFFFFFFFFFFFFFFFFFFFFFFFFFFFFFFFFFFFF0FFFFFFFFFFFFFFFFFFFFFFFFFFFFFFFFFFFFFFFFFFFFB
@M05620:37:000000000-D9766:1:1101:26804:9565 1:N:0:80
AGTGCCAGCTCTCAATCGCACAGGGGACCCAGGGCCTGGCCCCTCCATCCAGAAAACCTATGACCTCACCCGCTACCTGGAGCACCAACTCCGCAGCTTGGCTGGAATATGGGAGTTGGGGCGGCGAGCGGAGTTGGGGACAGCCCGTCCTAACAGTGGAGGATTCTGGTAAATGATGGGGTGAGGAGGGGCTCTTTGGCTCCGAGCAGTCCCCATGTCTGGTCTATCTCCTGCCCTTAGCTCGGAAGCGC
+
CCCCCFFFCFFFGGGGGGGGGGHHGGGGGGHHGGGGGGHHHHGHGGHHHHHHHHHHHGHHHHHHHHHHHHHGGGGGHHHHHHHHHHHHGHHHGGGGGHHHGHHG/0BB3D4GH2F/?G2////>-=-;-=-DD9CFGG-:-;E...--..;0;;0B:FF0:..900;0;0;00BFFB99A..;9.A0;.;;@-:F900BFB;:.--;:B0000.//:BFFFFF0;:;BF0BFB:;A;9B00:FFA..;.;9
@M05620:37:000000000-D9766:1:1101:17962:9566 1:N:0:80
ACCACACCTTCTACAATGAGCTGCGTGTGGCTCCCGAGGAGCACCCCGTGCTGCTGACCGAGGCCCCCCTGAACCCCAAGGCCAACCGCGAGAAGCCCAGGTGAGTGGCCCGCTACCTCTTCTGGTGGCCGCCTCCCTCCTTCCTGGCCTCCCGGCGCTGCGCCCTTTCTCACTGGTTCTCTCTTCTGCCGTTTTCCGTAGGACTCTCTTCTCTGCCCTGAGTCTCCCTTGGAACTCTGCCGGTTCTCGAT
+
>A>AAAAAFFFFGGGG3FBFGFHB0EEEHGFG1AFA0EE?AG/G//AE//B/DGF1EFHEE>>E/BEEEGGG1B//EE//??FGCFEECGGC@/?GHH/<FGHBG<FF/0?-->-<GGH1DGDDB0/.<G@?C?CHGFHGHHHGGF/CGFFEG?AA?@-9A>@F@@FFFFFBFFBF/;/BFEFFFFFFFF@F-BEFFF/--BB;/BFFFBFFFFB/;E/9-;FFFBF/;FBF//BBFFFB/@=@BFF/A//
@M05620:37:000000000-D9766:1:1101:26880:9571 1:N:0:80
GAGGCTGCTTTGGACGAAACTCATAGATTACTGCAACAGTTCCCCCTGGACCTGGAAAAGTTTCTTGCCTGGCTTACAGAAGCTGAAACAACTGCCAATGATACAGTATGCTAACCGGAAGGAAAGCCTCCTATAAGAATCAAAGGGAGTAAAAGAGCTGATCAAACAAAGGCAAGTAAGCCAGGCACTTCAGCTTTAGAACTCTTGTGGATCCAATTTAAAAATTATAAGAAACTTTAATATTAACTGAC
+
>1>A1>BAFFFDG11AEEAAFFGHHDGFGFBDDB11BFBDDDAB0//B/FBFFHEH110BBFHDDGG11B1BABE111BFGH1@B11B1>BBGGHGHHHG1B2BFB2222B@2BB0>/>/>/<FCB0B<B?012<2><111B1<10<<//01>2@/0@<?<11111?0/<0?.00>1><111<0<...//<000000=0<0<0;0;0;0C0::/;C000:0<<0./0;009;0//;;C90;00;;;;0099
@M05620:37:000000000-D9766:1:1101:17943:9571 1:N:0:80
ACCACACCTTCTACAATGAGCTGCGTGTGGCTCCCGAGGAGCACCCCGTGCTGCTGACCGAGGCCCCCCTGAACCCCAAGGCCAACCGCGAGAAGCCCAGGTGAGTGGCCCGCTCCCTCTTCTGGTGGCCGCCTCCCTCCTTCCTGGCCTCCCGGCGCTGCGCCCTTTCTCCCTGGTTCTCTCTTCTGCCGTTTTCCGTAGGACTCTCTTCTCTGCCCTGAGTCTCCTTTGGAACTCTGCCGGTTCTCGAT
+
BBCABBCCFFFFGGGGGGGGGFHHGEEBCEHGGGGFGGGGGHGHHGGGEEEGHHHHHHHGGGGGGGGGGGGHFHHGGGGHGHGHHGGGDGGGGGHHH?GHG1??GHGGGGGGGGGGGHHHHHHHGDGGGHFGGGGGGHHGHHHGGG/FFGGGGGGGGGGFFFFFFFFFFFF0BF0EFFFFFFFFFFFFFFF;DFFFFDF.ADFFFFFFFFFFFFFBFFFF/BFFFFFFFFFEFBFFF0BB0@BBD.B;AFF
@M05620:37:000000000-D9766:1:1101:17082:9576 1:N:0:80
GCGGCTGCTTTGGAAGAAACTCATAGATTACTGCCACAGTTCCCCCTGGACCTGGAACCGTTTCTTGCCTGGCTTCCAGAAGCTGAAACAACTGCCAATGCTACAGGATGCTACCCGTAAGGAAAGGCTCCTAGAAGACTCCACGGGCGTAACAGCGCTGATGAAACCATGGCAAGTAAGTCAGGCATTTCCGCTTTAGCACTCTTGTGGATCCAATTGAACAATTCTCAGCATTTGTACTTGTAACTGAC
+
>33AA>>>FFBBBCFB4BBFBFBDFDFHH5BGFHC3BBB3BFHHHGEF2ABBGG1FG3AEBFHGAFFFHHHHHGB2BGHBGHHBB3BFGBFGGGHH33BFHHHHFGHGHFHFBGHGAGG/03FC?FFGHGGH1?11?1BGGH10??@/>AA?/?10ADEC.FG0DDH.<GGHHB0CD<DGGH0://.CGHFHGGFGG9CFGGGGFGG00.9FFGB0;FFG0C09BFG00CBFGFFFFFFFFFFFFFFFFEB
@M05620:37:000000000-D9766:1:1101:19705:9588 1:N:0:80
GAGGCTGCTTTGGAAGAAACTCATAGATTACTGCCACAGTTCCCCCTGGACCTGGAAACGTTTCTTGCCTGGCTTACAGAAGCTGAAACAACTGCCAATGCTACAGGATGCTACCCGTAAGGAAAGGCTCCTAGAAGACTCCAAGGGAGTAAAAGAGCTGATGAAACAATGGCAAGTAAGTCAGGCATTTCCGCTTTAGCACTCTTGTGGATCCAATTGAACAATTCTCAGCATTTGTACTTGTAACTGAC
+
>1>AA1CAFF@BBGGG11BGFGAFDFHHH1FFHH0ABAB1FGHHHGEFG0FFGFFHH10BBFHHAHFHHHHHHHC1GHHGHHHBEEGHHCGHHHHHG1BGEGEH1BGCGFHHEHFFGGGGHHG00GFGHHGHHH11F1BGFG11BFC/EGHHBGF/GHDF1GHBGHHFHHGFHHHFFGHHGHHHGHGHHHHHGGGGGHHBHHHFHDGFGCHCHHHHHHGFHHBGFHHFFGGGGGGFFFFFGGGFGGFFGGF
@M05620:37:000000000-D9766:1:1101:16818:9590 1:N:0:80
ACCACACCTTCTACAATGAGCTGCGTGTGGCTCCCGAGGAGCACCCCGTGCTGCTGACCGAGGCCCCCCTGAACCCCAAGGCCAACCGCGAGAAGATGCCCAGGTGAGTGGCCCGCTACCTCTTCTGGTGGCCGCCTCCCTCCTTCCTGGCCTCCCGGCGCTGCGCCCTTTCTCACTGGTTCTCTCTTCTGCCGTTTTCCGTAGGACTCTCTTCTCTGACCTGAGTCTCCTTTGGAACTCTGCAGGTTCTA
+
BCCCCCCCFFFFGGGGFGGGGGHHGGGFHGHHHGGGGGGGGHHHHGGGFGGGHHHHHHHGGGGGGGGGGGGGHHHGGGGHGHHHHGGGGGGGGGHHHHHGFHHA<1FGH1CFHHCCC@<FFHHHHHFBHB?CGCFGGGHGHHGHHGGGGEAFFGGGF--9@DDF;FFFFFFFFFFFFFFFFBFFFFFFFFFFFFDDFFFFFFAA?/BFFFFFFFFFFB/FFFF/FFFFFFFFFFFFFFFFFFFFFFFFFFB
@M05620:37:000000000-D9766:1:1101:13696:9618 1:N:0:80
ACCACACCTTCTACAATGAGCTGCGTGTGGCTCCCGAGGAGCACCCCGTGCTGCTGACCGAGGCCCCCCTGAACCCCAAGGCCAACCGCGAGAAGATGACCCGCTACCTCTTCTGGTGGCCGCCTCCCTCCTTCCTGGCCTCCCGGAGCTGCGCCCTTTCTCCCTGGTTCTCTCTTCTGCCGTTTTCCGTAGGACTCTCTTCTCTGACCTGAGTCTCCTTTGGAACTCTGCAGGTTCTAGATCGGAAGAGC
+
CCCDDDDDFFFFGGGGGGGGGGHHGGGGHGHHHGGGGGGGGHHHHGGGGGGGHHHHHHHGGGGGGGGGGGGHHHHGGGGHGHHHHGGGGGGGGGHHHHGHHHGGG/CHHHHHHHHHHH.GHGGGGGHGHHGHHHHHHHHHHHHGGGGGGGGGGGGGGGGGGG0CFFFFFFFFFFFFFHFFFFDFFFFFFFFFFFFFFFFFFFFFFFFFFFFFFFFFFFFFFFFFFFFFFFFFFFFFFFFF0BFFFD.BFFF
@M05620:37:000000000-D9766:1:1101:9091:9628 1:N:0:80
GAGGCTGCTTTGGAAGAAACTCATAGATTACTGCAACAGTTCCCCCTGGACCTGGAAAAGTTTCTTGCCTGGCTTACAGAAGCTGAAACAACTGCCAATGCTACAGGCTGCTCCCCGTACTTACCGGCTCCTAGCAGCCTACACGGAAGTCCAAGCGCTGCTGAAACCATGGCAAGTACGTACGGCCTTTCAGATTTAGCAATCTTGTGGCTCCAATTGACCAATTCTCAGCATTTGTACTTGTAACTGAC
+
AAABBAFBFFFFGGGGAGFFGFFHHHHD65FHHGHFFHGAAGHFHGEGEFHHHGHHHDEGHHHHGHFHHGFHHHEBGDHHHHHFHFHHHFHHFHHHCHHHE4@33BB??FFHHHGGGEEE/4?3BEEEE</??11?BB/F1FF0/>///@F111@//C/A?GHDFGBAG<1FCCGCDGDA/<.-.<-;GH0000<;:G0CF0;:00;<0DE9:EGGFGBF0C/;;0;;=;0CFGGBF9;BFBFFFF//999
@M05620:37:000000000-D9766:1:1101:18535:9636 1:N:0:80
ACCACACCTTCTACAATGAGCTGCGTGTGGCTCCCGAGGAGCACCCCGTGCTGCTGACCGAGGCCCCCCTGAACCCCAAGGCCAACCGCGAGAAGATGACCCGGGGAGTGGCCCGCCACCCCTTCCTGTTGCCGCCTCCCCCCTTCCTTGCCTCCCGGAGCCTCGCCCCTTCTCACTGGTTCTCTCTTTTTCCGTTTTCCCTAGGACTCTCTTCTCTGACCTTAGGCTCCTTTTGAACTCTGCAGGTTCTT
+
DCCDDDDDFFFFGGGGGGGGGGHHGGGGHGHHHGGGGGGGGHHHHGGGEGGGHHHHHHHGGGGGGGGGGGGHHHHGGGGHGHHHHGGGGGFGGGHHHH2FH2/>//-<.0>.FH----.=.-.<//0<00<0=--=..=E..<-</<00<0C00<E.<---./:.9<D-<F/000<00<0<000000<000/<.0<FF0F00:/<0::<0:0<00000:<B00:0000<<0<F0F.B0:000<0:F.<0:0
@M05620:37:000000000-D9766:1:1101:12922:9645 1:N:0:80
GAGGCTGCTTTGGAAGAAACTCATAGATTACTGCAACAGTTCCCGCTGGACCTGGAAAAGTTTCTTGCTTGGCTTACAGAAGCTGAAACAACTGCCAATGCTACAGGATGCTACCCGTAAGGAAAGGCTCCTAGAAGACTCCAAGGGAGTAAAAGAGCTGATGAAACAATGGCAAGTAAGTCAGGCATTTCCGCTTTAGCACTCTTGTGGATCCGATTGAACAATTCTCAGCATTTTTACTTGTAACTGAC
+
B@BCBBFCFFFFGC5BGGGGGGHHHBFDDG4FF5BFCHEBE5D322AE?GGFFF1G3A2FFDG5FGF55BBB3FGB3BB5FFBFH33F33?FHFHFG3FGBB4DF33B33B3B3BBE?E?FEFFHF0FBFGHG4GHHH?GB2?F2/EHDCCGHHGACGGHFGBGFF?FE1?1F??F1>=>=11=GGA><=BHAEFAEDD0DDGHGGHHGEC<CGHG<C.C:00<0<0B0:C0C:<C0<A0C<:FGFFCFF0
@M05620:37:000000000-D9766:1:1101:10639:9652 1:N:0:80
ACCACACCTTCTACAATGAGCTGCGTGTGGCTCCCGAGGAGCACCCCGTGCTGCTGACCGAGGCCCCCCTGAACCCCAAGGCCAACCGCGAGAAGATGCCCAGGTGAGTGGCCCGCTACCTCTTCTGGTGGCCGCCTACCTCCTTCCTGGCCTCCCGGAGCTGCGCCCTTTCTTACTGGTTATCTCTTCTGCCGTTTTCCGTAGGACTCTCTTCTCTGACCTGAGTCTCCTTTGGAACTCTGCAGGATCTA
+
AA>>AA1AFFFFFGGFFGGEF1BEEBEEHEHHCFFEEEE?GHHHHGEGAAECHABFHFGGGGGGEE@EGGGHHFCEEGGEEFHEEFE>C<BB@AGHFD1?GF/FF110<1F<GG@--<CCB<<D000<=/<.<--A:.CG0C::G0CB0:.=9.CEAA---.//--A@@BFB///;:/;9B//9999BB/;//9-;FFBF?99-AFB/9//;FB/////;B/9/:9///B/BF/F/B///9;//99-////
@M05620:37:000000000-D9766:1:1101:15008:9654 1:N:0:80
ACCACACCTTCTACAATGAGCTGCGTGTGGCTCCCGAGGAGCACCCCGTGCTGCTGACCGAGGCCCCCCTGAACCCCAAGGCCAACCGCGAGAAGATGACCCGCTACCTCTTCTGGTGGCCGCCTCCCTCCTTCCTGGCCTCCCGGAGCTGCGCCCTTTCTCACTGGTTCTCTCTTCTGCCGTTTTCCGTAGGACTCTCTTCTCTGACCTGAGTCTCCTTTGGAACTCTGCAGGTTCTAGATCGGAAGAGC
+
ABABBABAFFFFGGGGDFGGGGHHGGGGHGFHHGGG2EEEAGGHHGGGEFGFDHHHHHHGGG@EGGGGGGGG3BGFGGGHGHHHAFFGGGGG@DH2FGHGGHGGGCGHHHHHHHHHHGGHHGGGFGHGHHGHHHHHHGHHHHHGGGGGGGGGGGGGGGGGGGBGGGFFFFFFFFFFFFFFFC9AFFFFFFFFFFFFFEFFFFFFFFFFFFFFFFFFFFFFFFBFFFFFFFFFFFFFFFFFFBBADF?DFFB
@M05620:37:000000000-D9766:1:1101:14989:9655 1:N:0:80
ACCACACCTTCTACAATGAGCTGCGTGTGGCTCCCGAGGAGCACCCCGTGCTGCTGACCGAGGCCCCCCTGAACCCCAAGGCCAACCGCGAGAAGATGACCCGCTACCTCTTCTGGTGCCCCCCTCCCTCCTTCCTTGCCTCCCGGAGCTGCGCCCTTTCTCCCTGGTTCTCTCTTCTGCCGTTTTCCGTCGGCCTCTCTTCTCTGACCTGAGTCTCCTTTGGAACTCTGCAGGTTCTAGCTCGGACGCGC
+
BBBBBBBBFFFFGGDGGGGGGGHHGGG2AEHFHFFGGGGGGHHHHGGGGEDFFHHHHHHGGGGGGGGGGGGHHHHGGGGHGHHHHGGGGGBDFGHHHHHHHHG/A//?F1<1F=GFH01><.---<<EG:A/;CG000=GHHHE:---;99C-AFGBF0B900;99.:99FFFFF/BFFBB-D.BAB/9B9@--:AABFB/:BFFFB9BFB/./:/BB99/BBB/9;B/BB/;FA:F:/9/BFDF.----9
@M05620:37:000000000-D9766:1:1101:23316:9657 1:N:0:80
GAGGCTGCTTTGGAAGAAACTCATAGATTACTGCAACAGTTCCCCCTGGACCTGGAAAAGTTTCTTGCCTGGCTTACAGAAGCTGAAACAACTGCCAATGCTACAGGATGCTACCCGTAAGGAAAGGCTCCTAGACGACTCCACGGGAGTAAAAGAGCTGATGCAACAATGGCAAGTAAGTCAGGCATTTCCGCTTTAGCACTCTTGTGGATCCAATTGAACAATTCTCAGCATTTGTACTTGTAACTGAC
+
AAAABAFBFFFFFGGGGGGGGGHHGHHHHHHHHHFHGGGDGHHHHGGGHHHHHHHHHBAFFGHHFHEHHHHHHHFAGHHHHHHGF3GHHFHHHHHHFHHHHHGHFHHHHFHHBHFGGGGGHHH3300GHHGHBH3B//BDDH10//</BE012FFFGFHH1F11FGHGEGHGGGHGDHHFDG1FHGEHBGHHGGGGGHHGHHHHHHHHHGFHHHGCFFFGGGFGGGGCFGGGGGGGGGGGGGGGGGGGGGF
@M05620:37:000000000-D9766:1:1101:6661:9661 1:N:0:80
ACCACACCTTCTACAATGAGCTGCGTGTGGCTCCCGAGGAGCACCCCGTGCTGCTGACCGAGGCCCCCCTGAACCCCAAGGCCAACCGCGAGAAGATGCCCAGGTGAGTGGCCCGCTACCTCTTCTGGTGGCCGCCTCCCTCCTTCCTGGCCTCCCGGCGCTGCGCCCTTTCTCACTGGTTCTCTCTTCTGCCGTTTTCCGTAGGACTCTCTTCTCTGACCTGAGTCTCCTTTGGAACTCTGCAGGTTCTA
+
BBBBBBB3BFFFGGGGGGFGGGHHGGGBCEHFHGFGDGGFGHHHHGGEGGGGHHHHHHHEFCFGGGGGGGGFHHHGGGGHGHHHHGGGGGCCGGHFHHHHHHHGHHHHHHGGHHGGGGGHHHHHHHHHHHGHHGGGGGHGHHGHHGGGGGGGGGGGGF-;BFFFFFFFFFFFFFFFFFFFFFFFFFFFFFFFFFFFFFFFFFFFFFFFFFFFFFFFFFFFFFFBFFF9;FFFFFFFFFFFFFFFFFFFFFF
@M05620:37:000000000-D9766:1:1101:3799:9669 1:N:0:80
ACCACACCTTCTACAATGCGCTGCGTGTGGCTCCCGAGGAGCACCCCGTGCTGCTGACCGAGGCCCCCCTGAACCCCAAGGCCAACCGCGAGAAGATGACCCAGTGAGTGGCCCGCTACCTCTTCCGGTGGCCGCCTCCCTCCTTTCTGGCCTCCCGGCGCTGCGCCCCTTCTCACTGGTTCTCTCTTTCGCCGTTTTCCGTAGGACTCTCTTCTTTTACCTGGGTCCTCTTTGGAAACTTGCAGGTTTTT
+
AAA>AAAAFFFFGFGFDG11EAAAF0EA0AFHHGGG//AAFHH0//A/AEEG1FHGB0G/>E/>?EE?EGGGHHHGGGGHGHHHHGGGGGBCCGHFHH1FG0/?111?11<.FG---<<<000=00.<--:.;--;..;E/9;/00;00;BA0.;C.;--;@----;9-;F-//9;//;/;//////;;/--;-;AFF/;-/--;///////;/;9////;//--/--/;/BF/B/;////////999/--
@M05620:37:000000000-D9766:1:1101:23720:9670 1:N:0:80
ACCACACCTTCTACAATGAGCTGCGTGTGGCTCCCGAGGAGCACCCCGTGCTGCTGACCGAGGCCCCCCTGAACCCCAAGGCCAACCGCGAGAAGATGCCCAGGTGAGTGGCCCGCTACCTCTTCTGGTGGCCGCCTCCCTCCTTCCTGGCCTCCCGGCGCTGCGCCCTTTCTCACTGGTTCTCTCTTCTGCCGTTTTCCGTAGGACTCTCTTCTCTGACCTGAGTCTCCTTTGGAACTCTGCAGGTTCTA
+
A1>1>AA?1FFFGFGDFGFBGDHFGE000A001AFA?EGC?GHGHGEG/AAC1GBEGHFE?E?FGCGEGEEEHFEEGEEHA<GHHGE/CCBBCCGB1?FGGFHGFHHA<GAA<<@--@-C<GF0GBG0=C.<<<-:CACCHHACHB/9C/.C0AE.9?-999@B;-9--//9FFBB9B-/99BB9B/BBFBB/@B?9-9B9F-AF/B/9B999FFB/F/:FFF/BFF/FB/9/BBBFFBFFFFFFF;FFFF
@M05620:37:000000000-D9766:1:1101:28505:9688 1:N:0:80
ACCACACCTTCTACAATGAGCTGCGTGTTGCTCCCGAGGATCACCCCGTGCTTCTGACCGAGGCCCCCCTGAACCCCAAGGCCAACCGCGAGAAGATGAACCCAGGTGAGTGGCCCGCTCCCTCTTCTGGTGGCCGCCTCCCTCCTTCCTGGCCTCCCGGCGCTGCGCCCTTTCTACCTGGTTCTCTCTTCTGCCGTTTTCCGTAGGACTCTCTTCTCTGCCCTAAGCCTCCTTTGGAACTCTGCAGGTTC
+
>AAAA>AAFFFFGGGGFFGBGGHHGGGG4ADGGGFEAEF23B2BGHEFFFEF5FGDFGHGEE0EFGGGGGGB@GHGGGEGFEGHHGG/><<>BGH2G2FBGH/??FH11?FG/?FE----<<<CH0=<G0GB.GHFDCGGFECC.:<G/CFBFFBCG;;---;;9ADFF@BFB/B///BF?BBFBB/FFF/FFF/;ADFEF/A/.;9//9B9FF/99BBB9;.9../9//;.BFFFFBF//:;B9/;999/
@M05620:37:000000000-D9766:1:1101:14200:9720 1:N:0:80
AGTGCCAGCTCTCAATCGCACAGGGGACCCAGGGCCTGGCCCCTCCATCCAGAAAACCTATGACCTCACCCGCTACCTGGACCACCAACTCCGCAGCTTGGCTGGGACCTATGTGAGTATCCAGCGTAGGAATCTGGGAGTTGGGGAGGAGTGAGGAGTTGGGGAAAGACAGTCCTAACCGTGGAGGGTTCTGGTAAATGATGGGGTGAGGAGGGGCTCTTTGGCTCCCACCAGTCCCCCTGTCTGGTCTA
+
AA>AAFFFBFFFGGGGBFGGGEGEGCEGCEGHAEGDCFHHHHGHGGHHHFHHFHHFHGHHGHFHHFHHHHHGGEGGHHHHFHHHHFGEGEHHEGCCGEHHGHHGGGHHGHHHHHHHEHHHHHHHHGGGGGHHHHHHHHHGGHHGGGGGGGFHHGHHGGHHHHGGGGHHHHHGHHHHHHHHGGFGGGGGCFFGGGFGGGGGGGGGGGFBFFFFFFBBBBFFFFBFFFFFFFFFFFFFFFFFBFFFFFFFFFB
@M05620:37:000000000-D9766:1:1101:13413:9720 1:N:0:80
ACCACACCTTCTACAATGAGCTGCGTGTGGCTCCCGAGGAGCACCCCGTGCTGCTGACCGAGGCCCCCCTGAACCCCAAGGCCAACCGCGAGAAGATGAACCCAGGTGCGTGGCCCGCTACCTCTTCTGGTGGCCGCCTCCCTCCTTCCTGGCCTCCCGGCGCTGCGCCCTTTCTCACTGGTTCTCTCTTCTGCCGTTTTCCGTAGGACTCTCTTCTCTGACCTGCGTCTCCTTTGGAACTCTGCAGGTTC
+
AABABBBBFFFFGGGGGGGEGDGFGFEBCEHGFGGEEF?EEHHHHGGGDEGGGHGHHHHCEGCGGGGGGGGHHHHGGGGHGHHHHGGFGG@CCGFFHHHHGHGAGGFH1ACGDGHHGGG-CHHHHHHGDFHFEHHGGGGFHFGGGGGGGGGGGGGGGGGG-?CFFFAFFFFFFFFFEFFFFFFFFFFFFFFFFFFB.9FFFFDF9DFFFFFFFFFFFFFF/BFFF.@AD?FFFFFFFFFFFFFFF9BFFF/
@M05620:37:000000000-D9766:1:1101:17029:9725 1:N:0:80
ACCACACCTTCTACAATGAGCTGCGTGTGGCTCCCGAGGAGCACCCCGTGCTGCTGACCGAGGCCCCCCTGAACCCCAAGGCCAACCGCGAGAAGATGACCCGCTACCTCTTCTGGTGGCCGCCTCCCTCCTTCCTGGCCTCCCGGAGCTGCGCCCTTTCTCCCTGGTTCTCTCTTCTGCCGTTTTCCGTAGGACTCTCTTCTCTGACCTGAGTCTCCTTTGGAACTCTGCAGGTTCTAGATCGGAAGAGC
+
BBBBBBABFFFFGGGGFGGGGBHHGEEBGEHHFFGGEGGGGHHHHGGGEEGGGHHHHHHGGGGGGEGGGGGGHFHGGGFHGEHHHGGEGG<BBGGHFHHHHHGGGCDHGGGHHFGHGGDFHFGGGGEGHHGHHHHGHFFHF.GGGGGFBFFGG-ECAFGFGG0;9B?;:BBBBF/FFFFFFF9DBEFFD9.9AFFFFFBFFBFBFBBFFFFFFFFFFFEFFFBB/BFFFFFFFFFBFBBB/;;..9.:.9:
@M05620:37:000000000-D9766:1:1101:26050:9744 1:N:0:80
ACCACACCTTCTACAATGAGCTGCGTGTGGCTCCCGAGGAGCACCCCGTGCTGCTGACCGAGGCCCCCCTGAACCCCAAGGCCAACCGCGAGAAGCCCAGGTGAGTGGCCCGCTCCCTCTTCTGGTGGCCGCCTCCCTCCTTCCTGGCCTCCCGGCGCTGCGCCCTTTCTCACTGGTTCTCTCTTCTGCCGTTTTCCGTAGGACTCTCTTCTCTGACCTGAGTCTCCTTTGGAACTCTGCCGGTTCTCGAT
+
CCCCCCCCFFFFGGGGGGFGGGHHGEFBFGHHHGFGEGGGGHHHHGGGGGGGHHGHHHHGGGGGGGGGGGGHHHHGGGGHGHHHHGGGGFDGGGHHGGGHG??1GHHGGHHGGG-CGHHHHHHHHHHGGHGGGGGHGHHGHHHGGGGGGGGGGGGAGGGFFFFFFFFFFFF0FFFFFFFFFFFFFFFFFFF9AFFFFFF.AFFFFFFFFFFFFFF0BFFF/BFFFFFFFFFFFFFFFFFF0CA@DFF9AB;
@M05620:37:000000000-D9766:1:1101:14020:9752 1:N:0:80
ACCACACCTTCTACAATGAGCTGCGTGTGGCTCCCGAGGAGCACCCCGTGCTGCTGACCGAGGCCCCCCTGAACCCCAAGGCCAACCGCGAGAAGCCCAGGTGAGTGGCCCGCTACCTCTTCTGGTGGCCGCCTCCCTCCTTCCTGGCCTCCCGGAGCTGCGCCCTTTCTCACTGGTTCTCTCTTCTGCCGTTTTCCGTAGGACTCTCTTCTCTGACCTGAGTCTCCTTTGGAACTCTGCAGGTTCTAGAT
+
CCDDDCCCFFFFGGGGGGGGGGHHGGGGHGHHHGGGGGGGGHHHHGGGGGGGHHHHHHHGGGGGGGGGGGGHHHHGGGGHGHHHHGGGGGGGGGHHHHCHGHHHGHHGGHHGGGGGHHHHHHHHHHHGHHGGGGGHGHHGHHHHGGEGGGGGGGDDGFFGGGGFFFFFFFFFFFFFFFFFFFFFFFHFFFFDDFFFFFBFDDFFFFFFFHHFFFFFFFFFEFFFFFFFFFFFFBFFFFFFFFFFFFFBFFB
@M05620:37:000000000-D9766:1:1101:23401:9755 1:N:0:80
ACCACACCTTCTACAATGCGCTGCGTGTGGCTCACGAGGAGCACCCCTTGCTGCTGACCGAGGCCCCCCTGAACCCCAAGGCCAACCGCGCGAAGATGCCCAGGTGAGTGGCCCGCTACCTCTTCTGGTGGCCGCCTCCCTCCTTCCTGGCCTCCCGGAGCTGCGCCCTTTCTCACTGGTTCTCTCTTCTGCCGTTTTCCGTAGGACTCTCTTCTCTGACCTGAGTCCCCTTTGGAACTCTGCAGGTTCTA
+
AAABBAB3BFBDGF5BG4FEFGGG?EE2BAGHG3BF?2AEGHHHHGG1BFGHHGHGHHHA>>EEFFGGG@ECHHHGGG/?CFGEHGGGGCCC?DGGGGFHHGHFHH1FGFFGHHADC?CHHHHHHHHGHBAFGGGGGGHGGFGGGGGGB/;FFGGGG--ABG/;>BFBBFFFFFFFFFBFFFFFFFFF//9FFBDFFFFF?FF../:BFFFFFFF/://BFFF9B/9/99;FF/BBFFFFF/BFF.AFFF/
@M05620:37:000000000-D9766:1:1101:9408:9763 1:N:0:80
ACCACACCTTCTACAATGAGCTGCGTGTGGCTCCCGAGGAGCACCCCGCGCTGCTGACCGAGGCCCCCCTGAACCCCAAGGCCAACCGCGAGAAGATGCCCTGGGGAACGGCCCCTCACCGCTTCTGGGGGCGGCACCCCTCTTTCCTGGCCCCCGGGAGTGGGACCTTTTTTCCCGGTTTCGCACTTTTGCGGTTTCCCTTGGGCACTTCTCCTCCTCCCTGATTCTCCCTGGCAACCCTGCGGGTTCTA
+
>>1AAA?A>FFFFGGCFFGFF1B1EEAE00FGGEGF0EE?/GEAGG?E/AE///1BGHEE/E/EE>EEEEC0F</EEE?EECGEAFGCG?C//<011?1F01</.CC..<.<<@-...<..:-;C0:0/:-9@----99@?:9///;::/:----9--9---;--;--////;//9---;9/9---9/9;//9;A@-/;/9B-/-----/9:/B/;/--/-;/-/;//://;/;-;/99;;FA--9@?F//
@M05620:37:000000000-D9766:1:1101:23380:9765 1:N:0:80
ACCACACCTTCTACAATGAGCTGCGTGTGGCTCCCGAGGAGCACCCCGTGCTGCTGACCGAGGCCCCCCTGAACCCCAAGGCCAACCGCGAGAAGATGCCCAGGTGAGTGGCCCGCTACCTCTTCTGGTGGCCGCCTCCCTCCTTCCTGGCCTCCCGGAGCTGCGCCCTTTCTCACTGGTTCTCTCTTCTGCCGTTTTCCGTAGGACTCTCTTCTCTGACCTGAGTCTCCTTTGGAACTCTGCAGGTTCTA
+
DCCDEEEDFFFFGGGGGGGGGGHHGGGEFGHHHGGGGGGGGHHHHGGGEGGGHHHHHHHGGGGGGGGGGGGHHHHGGGGHGHHHHGGGGGGGGGHHHHHHHHHGHHHHHHGGHHGGGCGHHHHHHHHHHHGHHGGGGGHGHHGHHGGGGGGGGGGGGG-CDGFGGGFFFFFFFFFFFFFFFFFHHFFHHHHHFFDFFFHFFFFFFFFFFFFFHFHFHHFFFFFFFFFFHFFFHFFFFFFFFFFFFFFFFFF
@M05620:37:000000000-D9766:1:1101:8488:9770 1:N:0:80
ACCACACCTTCTACAATGAGCTGCGTGTGGCTCCCGAGGAGCACCCCGTGCTGCTGACCGAGGCCCCCCTGAACCCCAAGGCCAACAGCGAGAAGACGCCCAGGGTGGTGCCCCGCCTCCTCTGCTGGTGGCCGCCCCCCTCCTTCCTCTCCTGCCGGTGCGGCCTTTTTTCCCCCTTGTTTCCTCTTCTGCCTTTTGCCGGAGTATTTTCTTTGCTCTGCGTCTCCTCCTGTGCACCTCTGGATGTTGTT
+
AAA1AAA>BFFFGAGF3F1AB1FGG0A000BB1AB00AEECHHHHGGECAEGEHHFHHGA>E?FG>EGGEAEGBGGGG/F>CFHHG/<BE/<<CF10////<?//0/>/<10?.---.<.<GD00=GE</<<G-AC--;@A?F/C0/000;;0//:?9-;9--;--///;-B//9-9--;/-//;BF/;/;///;////;@-;;-////;BB////////;-9---;9-9;//////;:;/B////;;/--
@M05620:37:000000000-D9766:1:1101:20274:9781 1:N:0:80
AGTGCCAGCTCTCAATCGCACAGGGGACCCAGGCCTCTGGGAGTTGGGTCGGATTGAGGAGTTGGGAAAAGACAGTCCTCACCGTGGAGGGTTCTGGTAAATGATGGGGTGCGGCGGGGCTCTTTGGCTCCCCCCCGTCCCCCTGTCTGGTCTATCTCCTGCCCTTAGATCGGCAGAGCCCCCGTCTGCCCTCCAGTCACCTGAAGCTATCTCGTCTGCCGTCTTCTGCTTGAAAAAAAACCAAAACATAC
+
ABAABFFFCFFFGBGGGGGCGGHGGEAEFGHHF2FBFGH3FFFEF5EEABAEEABBF3BFEFFFBE1BBGHGFHB3BGG3B?GEB1>1?EFFBBGHHFGHFGGHHHHHGFG/BD?@FG-@CHHHHHGHHHGG.EFFGGGGGGFFFFFFFFFFF0FFFFFFFFFFFFFF0FFED-BCEFF?E.@DDFFFF0AFFFFFFFFFFFFFFFFFFFFFFFF?EFFFDFFFFFFFHHHFF00;FDFFB.;9....000
@M05620:37:000000000-D9766:1:1101:20490:9783 1:N:0:80
GAGGCTGCTTTGGAAGAAACTCATAGATTACTGCAACAGTTCCCCCTGGACCTGGAAAAGTTTCTTGCCTGGCTTACAGAAGCTGAAACAACTGCCAATGCTACAGGATGCTACCCGTAAGGAAAGGCTCCTAGAAGACTCCAAGGGAGTAAAAGAGCTGATGAAACAATGGCAAGTAAGTCAGGCATTTCCGCTTTAGCACTCTTGTGGATCCAATTGAACAATTCTCAGCATTTGTACTTGTAACTGAC
+
B?ABBAFAFFFFGFGGGGGGGGHHHHHGFHHGHGFHFHHFGGHFHGGGCGGGHGFFBFFHFHHHHHGFGHGHHHHGFFHHHHHHHGHHHH1FGHHHHHHHFBBGHB3BGEGGFBBGEEEEGHGGHBBFGGGHHBGHHHGHGFGHGFGHEC?DHHFA2FGGHHHFHHHHH1?CFF?F?FGF=F1>CG.><FGGDGGC<GGEHHHHHHHHGFC:FG:F0C;GHGC:GGG;CHGFBBFF0FGGGGGGGGGFGFF
@M05620:37:000000000-D9766:1:1101:11580:9783 1:N:0:80
AGTGCCAGCTCTCAATCGCACAGGGGACCCAGGGCCTGGCCCCTCCATCCAGAAAACCTATGACCTCACCCGCTACCTGGAGCACCAACTCCGCGGCGTAGGCGTTGGGGAGGAGTGAGGAGTTGGGGAAAGACAGTCCTAACCGTGGAGGGTTCTGGTAAATGATGGGGCGAGGAGGGGCTCTTTGGCTCCCACCAGTCCCCCTGTCTGGCCTATCTCCTGCCCTTAGATCGGACAAGCACACGTCTGAA
+
>>AAAFFFAFFFGFGGGAFCE0BEFEEGGEFGGFGGCBBBGHGHGGHHHHFGFF1FFGHHH12FGGFGHHHGGGEGHHGBFFG/B?EGGFGHC?/><><//<1/?BCC@//<//C00D1FFG0>=F--CA<GH//<DDHGFBG.A:;@;C?:;.::FFFFB;BFBFFFGG.99@;9-A--;@EF/999FFF-:-:A-9/;B99A;-9B;/B/9;B/;:B/;FBFFFF/;F/;--A--9AA9FB?@-;--;/
@M05620:37:000000000-D9766:1:1101:11182:9790 1:N:0:80
GAGGCTGCTTTGGAAGAGCACACGTCTGACCTCCAGTCACCTGAAGCTATCTCGTATGCCGTCTTCTGCTTGCAAAAAAAAAAGTCCCTCGACTGAGGCCAAACGTACACAGTACTCTGCGTTCTCGCCTTTGGGCTTTCTCCCTCGTGTGACTCCCGTTGCCCCCGTCTTCTCTGTTGTGGTCTTCTGTGCCCCGCCCGGGCATGACTCTCGGTCGGGCCGACGTCGGCCCTACAGAGGAAGGCTCTGCT
+
>>1>>A1A@FFFG1AB11BBBBGGB00BF1FG1BB1DFFAEGF0BBBA1DB1DBAB0FFGEAEHEABF1GHGA1AA0///>///12111>/////11//<//0/<<0//1101B12121</?<//2///<?110/0<F0=1=G000-.>..0==0/..<...0<.--;.:.<00;0;09C;./000;00;0;09.9-9--9-9---///9//------9-;---9-------:--///9------/-////
@M05620:37:000000000-D9766:1:1101:12843:9792 1:N:0:80
ACCACACCTTCTACAATGAGCTGCGTGTGGCTCCCGAGGAGCACCCCGTGCTGCTGACCGAGGCCCCCCTGAACCCCAAGGCCAACCGCGAGAAGATGAACCCAGGTGAGTGGCCCGCTACCTCTTCTGGTGGCCGCCTCCCTCCTTCCTGGCCTCCCGGAGCTGCGCCCTTTCTCACTGGTTCTCTCTTCTGCCGTTTTCCGTAGGACTCTCTTCTCTGACCTGAGTCTCCTTTGGAACTCTGCAGGTTC
+
BCCDCCCCFFFFGGGGGGGGGGHHGGGGHGHHHGGGGGGGGHHHHGGGGGGGHHHHHHHGGGGGGGGGGGGHHHHGGGGHGHHHHGGGGGGGGGHHHHHGGHGGHGHHGHHHFFHHGGGGGHHHHHHHGHHHGHHGGGGGHGHHGGGGGGGGGGGGGGGG-ACGGGFFFFFFFFHHFFFFFFFFFFFFFHHFFFFFADFFFFFFFFDFFFFFFFFFHFFFFFFFF/BFFFFFFFFBF;BFFFFFFFFFFF0
@M05620:37:000000000-D9766:1:1101:11569:9797 1:N:0:80
AGTGCCAGCTCTCAATCGCACAGGGGACCCAGGGCCTGGCCCCTCCATCCAGAAAACCTATGACCTCACCCGCTACCTGGAGCACCAACTCCGCAGCGTAGGAGTTGGGGAGGAGTGAGGAGTTGGGGAAAGACCGTCCTAACCGTGGAGGGTTCTGGTAAATGATGGGGTGAGGAGGGGCTCTTTGGCTCCCACCAGTCCCCCTGTCTGGTCTCTCTCCTGCCCTTAGATCGGAAGAGCACACGTCTGAA
+
AAAAAFFFBFFFGGGGGGGGGEHGGGGGGGDGGGGGGGHHHHGGGGFHHHFHF3FGGFHHHHHHHHHFHHHGGE>FHGHHHHHHHHHHGHHHGGGGGGFFGE3GHHHHGGFDD/CHHHGH2?@GHGGG//?FBG0>EGGG0=GHGGHG.CEGEFHHHHGFB0CGGGHFFGC?..:FDABGGGGGGFFFFFFFFFFFEFFFFFFFFFFFFF//BF/BFFFFFFFFFFFBF;FFFFDFFFFF/;BFCFFFFF9
@M05620:37:000000000-D9766:1:1101:20286:9800 1:N:0:80
AGTGCCAGCTCTCAATCGCACAGGGGACCCAGGAATCTGGGAGTTGGGGAGGAGTGAGGAGTTGGGGAAAGACAGTCCTAACCGTGGAGGGTTCTGGTAAATGATGGGGTGAGGAGGGGCTCTTTGGCTCCCACCAGTCCCCCTGTCTGGTCTATCTCCTGCCCTTAGATCGGAAGAGCACACGTCTGAACTCCAGTCACCTGAAGCTATCTCGTATGCCGTCTTCTGCTTGAAAAAAAAAAAAAACTCAC
+
>1>AADF1AFFFGGGGGGGFGCHGGEFEGE0FFCFAGGHF0ABABFGEEFEE/BBFGBBBBBGHHGG/EFHGHGFGGHHHHGHEE?>??E@?BFGHHGFGGGFGHFGHEECFFFHGC?CCCHHHEEFGHHGGFFFHG=GHHHGGGHHHHHHFHHHHHHHHFC<CHHFBGFHHGCCC.CBCFGGGGGGGGGFGGGFGFFBCFFFFGFFGFGBFFF9AB;FF?F@FFFFFFFFF-FF9--;@@@-----/;9/
@M05620:37:000000000-D9766:1:1101:11171:9805 1:N:0:80
GCGGCTGCTTTGGCAGAGCACACGTCTGCACTCCCGTCACCGGAAGCCCTCTCGTATGCCGTCTTCTGCTTGAAACAAAAAAAAAGGTAGTAAAAAAAAAAACATAAGTTTCAAATACGTTAAATGAAAACGAAAAGATTAAGAAAGAAATTAGGTTAAACGACTGAAGGTAGAACGGCAAAGACAAGAGAAAATAGAAGTAATCTGGAGATCGAAGACTGGAATAATAAAAAGCTATTAGCATTAGACAG
+
>>33>>>>FFB4BBBAAAF4G4BAGBFF5BBGHHABBBEEG22A0AG1AFEHHEFABBFHFB>1?DDDFGHFCGH3FFHB1>/>>//34334??43//<///</1111@11111111<.100.111<111/-...-/.000000;///./0;000000000.:-../00//00000..---./;./9....//.///////////////.///../..///.//9//;9////..///////;//;////.
@M05620:37:000000000-D9766:1:1101:19493:9815 1:N:0:80
ACCACACCTTCTACAATGAGCTGCGTGTGGCTCCCGAGGAGCACCCCGTGCTGCTGACCGAGGCCCCCCTGAACCCCAAGGCCAACCGCGAGAAGCCCAGGTGAGTGGCCCGCTACCTCTTCTGGTGGCCGCCTCCCTCCTTCCTGGCCTCCAGGAGCTGCGCCCTTTCTCACTGGTTCTCTCTTCTGCCGTTTTCCGTAGGACTCTCTTCTCTGCCCTGAGTCTCCTTTGGAACTCTGCAGGTTCTCGAT
+
BBBABBBBFFFFGGGGFGDAGFHHGAAEGEHHCFGEFGGGGHHHHGGGFEGGHHHFHHHGGGGGGEGGGGGFHFHGGGEHCCHHHGE/B<B//C<CF?<FF?CFFGH/FGHGGGCGHHGFH000<=/<CCCCCEGHG/:AHFFHF09F.FFC/;CAE?AFBBG.@@/0:/99BF9FFBFFFFF//FFFFFBADFAFFFFF.9/9B999BF//BFF/BEFF.FFFBFFFBFF/9/B9FBFF/BFFFFFFEF;
@M05620:37:000000000-D9766:1:1101:14827:9827 1:N:0:80
ACCACACCTTCTACAATGAGCTGCGTGTGGCTCCCGAGGAGCACCCCGTGCTGCTGACCGAGGCCCCCCTGAACCCCAAGGCCAACCGCGAGAAGCCCAGGTGAGTGGCCCGCTACCTCTTCTGGTGGCCGCCTCCCTCCTTCCTGGCCTCCCGGAGCTGCGCCCTTTCTCACTGGTTCTCTCTTCTGCCGTTTTCCGTAGGACTCTCTTCTCTGACCTGAGTCTCCTTTGGAACTCTGCAGGTTCTAGAT
+
DDDCCCCCFFFFGGGGGGGGGGHHGGGFHGHHHGGGGGGGGHHHHGGGGGGGHHHHHHHGGGGGGGGGGGGHHHHGGGGHGHHHHGGGGGGGGGHHHHHHGHHHGHHGGHHGGGCFHHHHHHHHHGHGHHGGGGGHGHHGHHHHGGFGGEGGGGG9DAFFGGGFFFFFFFF0FFEFFFFFFFFFFFFFHFF;DFFFFFFFFFFFFFFFFHFFFFFBFFFFBFFFFFFFFFFFFFFFFFFF0FFFFFF0BFB
@M05620:37:000000000-D9766:1:1101:16629:9831 1:N:0:80
AGTGCCAGCTCTCAATCGCACAGGGGACCCAGGCCTCTGGGAGTTGGGTCGGAGTGAGGAGTTGGGGAAAGACAGTCCTAACCGTGGGGGTTCTGGTAAATGATGGGGTGAGGCGGGGCTCTTTGGCTCCCACCCGTCCCCCTGTCTGGTCTCTCTCCTGCCCTTAGCTCGGCAGAGCACCCGTCTGCCCTCCCGTCACCTGAAGCTATCTCGTCTGCCGTCTTCTGCTTGAAACAAAAACCTGAACCTCC
+
AAABBFFC3FFFGGGFGGGGGGHGGGGGCEAGF2FGGHH3FFF23DBABBAEA0BBGAAFEGFE@E01B?FHGH?BBGF4@BG/>?>>EF>EHBB?B?BFGHHHHGFGGGEGG/ACCGGGHHGGH/CGFEGGGGEAAEGGGGGGGGGFFFFGFGGFFFFFFFFFFFFBFFFAA--A.BFF.DBDFFE/;AFFF.;AAAFFFFFFFFFFFFFFFF?EAFFFFFFFBFBFFFF.B//;EFF?DA/.///.9:.
@M05620:37:000000000-D9766:1:1101:9800:9836 1:N:0:80
ACCACACCTTCTACAATGAGCTGCGTGTGGCTCCCGAGGAGCACCCCGTGCTGCTGACCGAGGCCCCCCTGAACCCCAAGGCCAACCGCGAGAAGATGAACCCAGGTGATTGCCCCGCTACCTCTTCTGTTGGCCCCTTCCCTCCTTCCTGGCCTCCCGGAGCTGCGCCCTTTCTCACTTGTTCTCTCTTCTGCCGGTTTCCTTAGGACTCCCTTCTCTGACCTTAGTCTCCTTTTGCACTCTGCAGGTTC
+
CDDDDDCCFFFFGGGGGGGGGGHHGGGFHGHHHGGGGGGGGHHHHGGGGGGGHHHHHHHGGGGGGGGGGGGHHHHGGGGHGHHHHGGGGGGGGGHHHHGHBG<=????F1@11??/-<CC<<<B00=0=0<0.<<.-..<//<GCH0CG0C/<AFFEA.-<-9C00-<E--BF00<00<000<00<BBFF0000B@--..<<0:<00<:FB0<<FF0:B0<FFF00B:F:F0<B0000<0<BF0:00:.0:
@M05620:37:000000000-D9766:1:1101:14892:9837 1:N:0:80
AGTGCCAGCTCTCAATCGCACAGGGGACCCAGGGCCTGGCCCCTCCATCCAGAAAACCTATGACCTCACCCGCTACCTGGAGCACCAACTCCGCAGCTTGGCTGGGACCTATGTGAGTATCCAGCGTAGGAATCTGGGAGTTGGGGAGGAGTGAGGAGTTGGGGAAAGACAGTCCTAACCGTGGAGGGTTCTGGTAAATGATGGGGTGAGGAGGGGCTCTTTGGCTCCCACCAGTCCCCCTGTCTGGTCTA
+
AAAABFFFBFFFGGGGGFGFG?H4BEEFGGEHGEFG2FGHHHEHGGHHHGAF3E3AGEFHFH5GGEHGHHH@EE/EGHGHHHHGFFCGGHGHGG/EEFHH?HHGGGHHGHFHGHHHHHHHHHGHHGDGGGHHHHHHHHGGEFHHGGGGGGGHHHHHGGGHGHGGGGGGHGGHHGHGHGGHGGCGFGGG;AFGGGBFFGEFGGGGGGABEFFBDFFFFFFFFFFFFFFFFFFDEFFFFFFFAEFFFFFFB9:
@M05620:37:000000000-D9766:1:1101:7796:9841 1:N:0:80
GAGGCTGCTTTGGAAGAAACTCATAGATTACTGCAACAGTTCCCCCTGGACCTGGAAAAGTTTCTTGCCTGGCTTACAGAAGCTGAAACAACTGCCAATGCTACAGGATGCTACCCGTAAGGAAAGGCTCCTAGAAGACTCCAAGGGAGTAAAAGAGCTGATGAAACAATGGCAAGTAAGTCAGGCATTTCCGCTTTAGCACTCTTGTGGATCCAATTGAACAATTCTCAGCATTTGTACTTGTAACTGAC
+
AAABBAFAFFFFGGGGGCGGGGFHHHHHHFGHHHFGFGGDFGHHHGEFGGGGHHEHHBGGGHHHHHHHHHHHHHH3FHHGFGHHHHHHHHHHHHHHGHHHHH4FGHHHHHHHFGHHGGG?CGHHCHHHHHGH3F33B3BFHHC2GGG/FGF22FHEHHHHBGHBGHH0FGHHHFHGGHFGHHEHHHHHHHHHGGGGGHHHHHHHHHHHHGFGHHCGHHHHEHHHHHHHHHGGGGGGGFGGGGGGG0CFGFF
@M05620:37:000000000-D9766:1:1101:22001:9853 1:N:0:80
ACCACACCTTCTACAATGAGCTGCGTGTGGCTCCCGAGGCGCACCCCGTGCTGCTGACCGAGGCCCCCCTGAACCCCAAGGCCAACCGCGAGAAGATCCCCAGGTGAGTGGCCCGCTACCTCTTCTGGCGGCCGCCTCCCTCCTTCCTGGCCTCCCGGAGCTGCGCCCTTTCTCACTGGTTCTCTCTTCTGACGTTTTCCGTAGGACTCTCTTCTCTGACCTGAGTCTCCTTTGGAACTCTGCAGGTTCTA
+
AAAAA1AAFFFFGGGGFGDDGEGGFGGFHGGHHGGG?EG/AEAEEGGGEEGG1FGHHHHGEG/EFGGGGGGGCHHGGGGHGHHHAFGCGGG/>/01F110F0<F1<F0=1<FGC-AC-CGHF<GHH0:0;@?@@?9CCGGGGGG0FG//9-AFFFEF@-;@AFF@@F@@FFFFFFEFFB/BFFFFFFFFFF/BBEEFFBFF9ABB/BBF/;FBFBFBBFFFFFFB9B/;;B/;///9FFFFFFEB?;:FF9
@M05620:37:000000000-D9766:1:1101:20133:9856 1:N:0:80
ACCACACCTTCTACAATGAGCTGCGTGTGGCTCCCGAGGAGCACCCCGTGCTGCTGACCGAGGCCCCCCTGAACCCCAAGGCCAACCGCGAGAAGCCCAGGTGAGTGGCCCGCTACCTCTTCTGGTGGCCGCCTCCCTCCTTCCTGGCCTCCCGGCGCTGCGCCCTTTCTCACTGGTTCTCTCTTCTGCCGTTTTCCGTAGGACTCTCTTCTCTGACCTGAGTCTCCTTTGGAACTCTGCAGGTTCTCGAT
+
CCCCDCCDFFFFGGGGGGGGGGHHGGGEGGHHHGGGGGGGGHHHHGGGGGGGHHHHHHHGGGGGGGGGGGGHHHHGGGGHGHHHHGGGGGGGGGHHHHHHGGGGHHHGGHHGGG-CHHHHHHHHGGGGHHGGGGGHGHHGHHHHGGFGGGGGGGG9BGGFFFFFFFFFFFFFFFFFFFFFFFFFHHHHFFFDFFFFFFFFFFFFFFFFFFHHFHF0BFFFBFFFFFFFFFFFFFFFFFFF0BFFFFF0;FB
@M05620:37:000000000-D9766:1:1101:20227:9868 1:N:0:80
AGTGCCAGCTCTCAATCGCACAGGGGACCCAGGGCCTGGCCCCTCCATCCAGAAAACCTATGACCTCACCCGCTACCTGGAGCACCAACTCCGCAGCTTAGCTGGGACCTATGTGAGTATCCAGCGTAGGAATCTGGGAGTTGGGGAGGAGTGAGGAGTTGGGGAAAGACAGTCCTAACCGTGGAGGGTTCTGGTAAATGATGGGGTGAGGAGGGGCTCTTTGGCTCCCACCAGTCCCCCTGTCTGGTCTA
+
ABAABDFFCFFFGGGGGGGGGGHHGGGGGGGHGGGGGFHHHHGHGGHHHHGHHHHHHGHHHFHHHHHHHHHGGGGGHHHHFGHHHHHHGHHHGGGGGHHHHHHHHGHHGHHHHHHGHHGHHHHHHGGGGGHHHHHHHHFGGHHHGGGGGGEGHFHHGGHHHHGGFGHHHHGHHHHHHHHHGGGGDGGGEGGGGGFFGGGGGGGGGGGFFFFFFFFFFFFFFFFFFFFFFFFFFFFFFFFFFFFFFFFFFF/
@M05620:37:000000000-D9766:1:1101:20244:9874 1:N:0:80
AGTGCCAGCTCTCAATCGCACAGGGGACCCAGGGCCTGGCCCCTCCATCCAGAAAACCTATGACCTCACCCGCTACCTGGAGCACCAACTCCGCAGCTTAGCTGGGACCTATGTGAGTATCCAGCGTAGGAATCTGGGAGTTGGGGAGGAGTGAGGAGTTGGGGAAAGACAGTCCTAACCGTGGAGGGTTCTGGTAAATGATGGGGTGAGGAGGGGCTCTTTGGCTCCCACCAGTCCCCCTGTCTGGTCTA
+
CCBCCFFFCFFFGGGGGGGGGGHHGGGGGGHHGGGGGGHHHHGHGGHHHHHHHHHHHGHHHHHHHHHGHHHGGFGGHHHHHHHHHHHHGHHHGGGGGHHHHHHHHGHHGHHHHHHHHHHHHHHHHGGGGGHHHHHHHHHGGHHHGGGGGGGHHHHHHGHHHHGGGGHHHHHHHHHHHHHHGGGGGGGGGGGGGGGGGGGGGGGGGGGAEFFFFFFFFFFFFHFFFFFFFFFFFFFFFFFFFFFFHFFFFF0
@M05620:37:000000000-D9766:1:1101:23704:9881 1:N:0:80
AGTGCCAGCTCTCAATCGCACAGGGGACCCAGGGCCTGGCCCCTCCATCCAGAAAACCTATGACCTCACCCGCTACCTGGAGCACCAACTCCGCAGCTTGGCTGGGACCTATGTGAGTATCCAGAGTAGGAATCTGGGCGATGAGACGGCGAACGGAGTTGGGGACCGACAGTCCTAACCGTGGAGAGTTCTGGTAAATGATGGGGTGAGGAGGGGCTCTTTGGCTCCCACCAGTCCCCCTGTCTGATCTA
+
BBABBFBFBFFFGGGGGGGGG?GEGGGGGGDHDFFEGGHHHHGHGGFHHHHHDBCHGGHGHHFHHHHFHHHGGG?FHGHHHFHHHHHHGHHHGGGGGHHHGHHGGGHFGH1GH2B2B12F222B1FF21@11FGHHGF////<1111>>-<---<;.CFGFFGG.-.;9A?-0;0C0;FFGGG-.;/;/;BFFFFFFFFFEFFFFFF<EFF/DF<<B?FFFFFFF/;AF.FFA9BF//AD-;;FFF/;//9
@M05620:37:000000000-D9766:1:1101:4955:9881 1:N:0:80
ACCACACCTTCTACAATGAGCTGCGTGTGGCTCCCGCGGAGCACCCCGTGCTGCTGACCGAGGCCCCCCTGAACCCCAAGGCCAACCGCGAGAAGATGCCCAGGTGAGTGGCCCGCTACCTCTTCTGGTGGCCGCCTCCCTCCTTCCTGGCCTCCCGGAGCTGCGCCCTTTCTCACTGGTTCTCTCTTCTGCCGTTTTCCGTAGGACTCTCTTCTCTGACCTGAGTCTCCTTTGGAACTCTGCAGGTTCTA
+
AAA?AAAAFFFFGGGBEFG5E5EGAAEBGDGHFGGD2AEAAAFHHGGGAEGEDGGHFHHEEE/EFEEGEGGHFHGFGGGECGHHFFG/BD/BCDGHHFHHHHHGGFHH1DFFGGGGGGGHHHHHHHHHHGGHHGGGGGGGGGGGGGGGGGGGGGGGGGBBBFFFBBFBBFFFFFFFFFFFFFFFFFFFFFFFFBDDFFFFFFFFFFFFFFFFFFFFFFFFFFFFFFFFFFFFFFFFFFFFFFFFFFFFFFB
@M05620:37:000000000-D9766:1:1101:17003:9889 1:N:0:80
GAGGCTGCTTTGGAAGAAACTCATAGATTACTGCAACAGTTCCCCCTGGACCTGGAAAAGTTTCTTGCCTGGCTTACAGAAGCTGAAACAACTGCCAATGCTACAGGATGCTACCCGTAAGGAAAGGCTCCTAGAAGACTCCAAGGGAGTAAAAGAGCTGATGAAACAATGGCAAGTAAGTCAGGCATTTCCGCTTTAGCACTCTTGTGGATCCAATTGAACAATTCTCAGCATTTGTACTTGTAACTGAC
+
>3AABACAFFFFGGGGFCFGFFFGFFGHHGHFFHFFFGFBDGHHHGEF2GHGHHFGH32BBFHHGGHHHHHHHHCGHGHGHHHGGFHGHGGHHHHHFEHHHHHHHHHGHHHHHHHHGGGGFHHHHHGHHHGHHHFBG3FHHHG2GGGAGGHH2FH/GHHHFHHEHHHGHHHGHHHFFGGHHHFHHHHHHHHHGGGGGHHGHHHHHHHFHGHHHHHCHGEHHH0GHHHHHHGGGGGGGGGGGGGGGGGGGGB
@M05620:37:000000000-D9766:1:1101:20234:9890 1:N:0:80
AGTGCCAGCTCTCAATCGCACAGGGGACCCAGGGCCTGGCCCCTCCATCCAGAAAACCTATGACCTCACCCGCTACCTGGAGCACCAACTCCGCAGCTTAGCTGGGACCTATGTGAGTATCCAGCGTAGGAATCTGGGAGTTGGGGAGGAGTGAGGAGTTGGGGAAAGACAGTCCTAACCGTGGAGGGTTCTGGTAAATGATGGGGTGAGGAGGGGCTCTTTGGCTCCCACCAGTCCCCCTGTCTGGTCTA
+
>ABAAFFFBFFFGFFGGFGGF2GHGEEFEFGHGGGGGGHHHHGHGGHHHHGHHHHHHGGHHHHHHHHHHHHEGGEGHHGGHHGFGHAGGGHHGG/EGHHFGHHGHGHHGHHHHHHHHHHHHFHHHGEGGGHHHHHHHHGGCHHHGGGGGGGHHHHHHGHHHHGGGGHHHHHHHFHHHHHHGGGGGGGGCAGGGGGGGGGGGGGGGGGFFFFFFFFFFFFFFFFFFFFFFFFDFFFFFFFBFFFFFFFBFFF
@M05620:37:000000000-D9766:1:1101:10308:9890 1:N:0:80
GAGGCTGCTTTGGAAGAAACTCATAGATTACTGCAACAGTTCCCCCTGGACCTGGAAAAGTTTCTTGCCTGGCTTACAGAAGCTGAAACAACTGCCAATGCTCCAGGATGCTACCCGTAAGGAAAGGCTCCTAGAAGACTCCAAGGGAGTAAAAGAGCTGATGAAACAATGGCAAGTAAGTCAGGCATTTCCGCTTTAGCACTCTTGTGGATCCAATTGAACAATTCTCAGCATTTTTACTTGTAACTGAC
+
A?AB>AFBFBD@GBBBGGFGGGHHHGGHHHFDFG4GFHGHHGFGGGFFEHFHHGFGB32GBGHFHHHBBGHFGHHBBBFGHHBGGBBGBFAGHHHGHHHHBF3FHBB?FCGGBBBBE?E?GGGCHBBFEGGHE?FGFHBB2BBFB?EGC?<FHHFA2FFFG@DFGFFGE<GCG??F1FF>><1>>G.>>=1=ADGGEHG00DGGDGHGGDC:CFCGC;0C;<CGFC0CCBF/CBBC0;?0B;BFGCF;FG9
@M05620:37:000000000-D9766:1:1101:25238:9891 1:N:0:80
ACCACACCTTCTACAATGAGCTGCGTGTGGCTCCCGAGGAGCACCCCGTGCTGCTGACCGAGGCCCCCCTGAACCCCAAGGCCAACCGCGCGAAGATGCCCAGGTGAGTGGCCCGCTACCTCTTCTGGTGGCCGCCTCCCTCCTTCCTGGCCTCCCGGAGCTGCGCCCTTTCTCACTGGTTCTCTCTTCTGCCGTTTTCCGTAGGACTCTCTTCTCTGACCTGAGTCTCCTTTGGAACTCTGCAGGTTCTA
+
BBBBBBB>FFFFGGGGGG5FGGHHGEGBEFHHHFFFCFGGGHGHHGGEEEEGHHHHHHHEFFGGGGGGGGGHFHHGGGGHGHHHHGGGGG/BDGGGHHHHHHHGGHHHHHGGHHGGGGGHHHHHHHHHHHGHHGGGGGHGGGGGGGGGGGGGGGGGGG-ADGFFFFFFFFFFFFFFFFFFFFFFFFFFBBFFFFDFFFFFFFFFFFFFFFFFFFFFFF/FFFFFFFF/BFFFFFFFFFFFFFFFFFFFFFF
@M05620:37:000000000-D9766:1:1101:19689:9902 1:N:0:80
GAGGCTGCTTTGGAAGAAACTCATAGATTACTGCAACAGTTCCCCCTGGACCTGGAAAAGTTTCTTGCCTGGCTTACAGAAGCTGAAACAACTGCCAATGCTACACGATGCTACACGTAAGGACAGGCTCCTAGACGACTCCACGAGAGTAAAAGAGCTGATAAAACAAAGGCAAGTAAGTAAGGCATTTCCGCTTTAGCACTCTTGTGGATCCAATAGAACAATTCTCAGAATTTGTACATGTAAAAGAC
+
CBCCCCFCFFFFGGGGGGGGGGHHHHHHHHHHHHHHHHHHHHHHHGGGHHHHHHHHHGHHFGHHHHHHHHHHHHHGHHHHHHHHHGHHHHHHHHHHHHHHCGG3D2>>G1?@433BEF2F0?30B//?GFFHFE?F/<//?B?2//>C/@FD2@2?0?1GD1111DFGH0><.>>F>GF<111><GAC0=0=<EGDEBG00<GHHHCCC<C00<<CC0<<B0//<0<C0FF0<00C0=0C0:<FGB00<9/
@M05620:37:000000000-D9766:1:1101:4248:9907 1:N:0:80
GAGGCTGCTTTGGAAGAAACTCATAGAATACTTCAACGGCTTCCCAGAGCCGATGAAACATTTCCAAGCAAGTGAGGATACTCAGCTATAACTCTCATGTGTCTCCAATTCAACAAGTATCAGCAGGCTTATTTCTAACTGACAAGTCATCGACAAAATGTTGCAACAGCACACGTCACGACTGCAGTCACATCTATAAAACTCTTGTGGCGCCACTTGATCAATTCACAACATTTGTACTTGTAACTGAC
+
BABBBBFBFFFFGGGGGGGGGGFHFHHDDGGH5DFG52A2A2BF2FF2BG2A0EEG5GA33DD5A553123B5D5B13333DB5BF534B@B434B34@B4444@33FG344BBEF2F44444FD?/>?3B444B444BB43BB3F3?3B322B/>20@222@2@G202000<?/0/??..>.<011>11==0<000=0=0<GHDHBGG;.;:C../<:C0;0=;0000=09;/;0;;;CFGGGG;;;C0/
@M05620:37:000000000-D9766:1:1101:25235:9910 1:N:0:80
ACCACACCTTCTACAATGAGCTGCGTGTGGCTCCCGAGGAGCCCCCCGTGCTGCTGACCGAGTCCCCCCTGAACCCCAAGGCCAACCGCGAGAAGCTGCCCAGGTGAGTGACCCGCTACCTCTTCTGGTGGCCGCCTCCCTCCTTCCTGGCCTCCCGGAGCTGCGCCCTTTCTCACTGGTTCTCTCTTCTGCCGTTTTCCGTAGGACTCTCTTCTCTGACCTGAGTCTCCTTTGGAACTCTGCAGGTTCTA
+
AAAABAA>FFFBGGGGEGGGGBGHGGGG42BGGGGG2EEA2B2FEGEEBEEF5FGGBGHGG@1FGGHEGGGHHGHGGGGHFHGEGGGEB>>/BDH2?2FFHHEFGHGHFG1?GHGGGGGHFHHHHHGGGHGGH?DDGGHGHHGHHFGGGGGGGGGGGADFGGGGGGFF=FFFFFFFFFFBFFFFFFFFFFEFFFDDFFFFFFFA9BFFFFFFFFFFFBBFFFFFFFFFFFFFFFFFFFFFFFFFFAFFBBB
@M05620:37:000000000-D9766:1:1101:12955:9919 1:N:0:80
ACCACACCTTCTACAATGAGCTGCGTGTGGCTCCCGAGGAGCACCCCGTGCTGCTGACCGAGGCCCCCCTGAACCCCAAGGCCAACCGCGAGAAGATGCCCAGGTGAGTGGCCCGCTACCTCTTCTGGTGGCCGCCTCCCTCCTTCCTGGCCTCCCGGCGCTGCGCCCTTTCTCACTGGTTCTCTCTTCTGCCGTTTTCCGTAGGACTCTCTTCTCTGACCTGAGTCTCCTTTGGAACTCTGCAGGTTCTA
+
BBB?BBBBFFFFGGGGGGGEG5GFGBEBGEHH3FGGGGGGGHHHHGGGFFGGHHHGHHHGGGGGGDGGGGGFHCHGGGGHAEHHHGGEGGDC?FHGHHGHHHHGHHHHHHGGHHGGGGGHGHHHHHHHHBEHHGGGGGEGHHDHFGGGGGGGFGGGGG-;BBBFBBFBBBFFFFBFFFFFFFFFFFFFFFFFFBFFFFFFFFADFFFFFFFFFFFFFF9FFFFFFFFFFFFFFFFFFFFEFFFFFFFFFFB
@M05620:37:000000000-D9766:1:1101:25972:9922 1:N:0:80
ACCACACCTTCTACAATGAGCTGCGTGTGGCTCCCGAGGAGCACCCCGTGCTGCTGACCGAGGCCCCCCTGAACCCCAAGGCCAACCGCGAGAAGATGAACCCAGGTGCGTGGCCCGCTACCTCTTCTGGTGGCCGCCTCCCTCCTTCCTGGCCTCCCGGCGCTGCGCCCTTTCTCACTGGTTCTCTCTTCTGCCGTTTTCCGTAGGACTCTCTTCTCTGCCCTGCGTCTCCTTTGGAACTCTGCAGGTTC
+
BBBBBBBBFFFFGGGGFGGFGGHGGEEEDEHFHGGEFGGGDHHHHGGGGGGGGHGGHHHGGGGGGGGGGGGHHHHGGGGHGHHHHGGGGGGGFGHGGHHGHHGFHGHG1A/CCDFHGGG-@HHHFHHHHHHHGHHGGGGGHGGFGGGGGGE9AFGGGGGGA?-9@DFFFFFFFFFFFFFFFFFFFFFFFFFFFFFDAAFFFBFFFFAFFFFFFFFFFFFF/FAFA.9;BFFFFFFFFBFFFBFFF/;:;B9
@M05620:37:000000000-D9766:1:1101:19323:9932 1:N:0:80
GAGGCTGCTTTGGAAGAAACTCATAGATTACTGCAACAGTTCCCCCTGGACCTGGAAAAGTTTCTTGCCTGGCTTACAGAAGCTGAAACAACTGCCAATGCTACAGGATGCTACCCGCAAGGAAAGGCTCCTAGAAGACTCCAAGGGAGCAAAAGAGCTGATGAAACAATGGCAAGTAAGTCAGGCATTTCCGCTTTAGCACTCTTGTGGATCCAATTGAACAATTCTCAGCATTTTTACTTGTAACTGAC
+
A?ABAAFBFDDDGBABEGFGGGHHHGHHHFFFHG4EFHFFHFFGHGEFEFBGHGFBA32BBFHGHHGBBFGGGHHBBBFGGHFGHBBGBG?GHHHGGHGH@B4BG3??@BFGBBBGE/>>>EB?E00?BBFFF4BF3FBBBBBF2/?FC//<FF@<<F<1<??<<FFCG<?<G0><>>==>>1><>.>0<00.<CCE0=00DCHGCCGH?:;CCCG000;:0;/0;9;C0FFF09;0;ABF9BFFFF;BB;
@M05620:37:000000000-D9766:1:1101:19897:9934 1:N:0:80
AGTGCCAGCTCTCAATCGCACAGGGGACCCAGGACTCTGGGAGTTGGGTCGGAGTGAGGAGTTGGGTAAAGACAGTCCTAACCGTGGAGGGTTCTGGTAAATGATGGGGTGAGGCGGGGCTCTTTGGCTCCCACCCGTCCCCCTGTCTGGTCTATCTCCTGCCCTTAGATCGGCAGAGCCCCCGTCTGCACTCCAGTCACCTGAAGCTATCTCGTCTGCCGTCTTCTGCTTGAAAAAAAACCAAACTCAAT
+
ABBBBFFFCFFFGGGGGFFAFCHFGEEGGGHHFAFFGHGACFFBFGFEABAEEAAFF3BFEBBBBE1BBGHHGHBBFGFBBFGC??>>?EG?BBGHHFGHGHHHHHHHGED/FH/<DDCDGHHHHHGHHHGG/GGAGGGGGGGGGGGGGGGGGGGGGGGGGGGGGGGGGGGGB-<DEFF.B.<CDFFFB0<FFFFFFFFFFFFFFFFFFFFFFFE.BFFFADCFFFFHHHFFFB0FFFFFA<<<..:<00<
@M05620:37:000000000-D9766:1:1101:16667:9941 1:N:0:80
GAGGCTGCTTTGGAAGAAACTCATAGATTACTGCAACAGTTCCCCCTGGACCTGGAAAAGTTTCTTGCCTGGCTTACAGAAGCTGAAACAACTGCCAATGCTACAGGATGCTACCCGTAAGGAAAGGCTCCTAGAAGACTCCAAGGGAGTAAAAGAGCTGATGAAACAATGGCAAGTAAGTCAGGCATTTCCGCTTTAGCACTCTTGTGGATCCAATTGAACAATTCTCAGCATTTGTACTTGTAACTGAC
+
CCCCDDFDFFFFGGGGGGGGGGHHHHHHHHHHHHHHHHHGHHHHHGGGHHHHHHHHHHHHGHHHHHHHHHHHHHHHHHHHHHHHHHHHHHHHHHHHHHHHHHHHHHHHHHHHGHHHGGGGHHHHFHHHBHGHGH33FGGHFHC2GGGHGGFFFHHCGGHHHHH2GHHFHHHBHHHGGHHH1<GDHHHH1HHHGGGGGHHGGHHHHHHHHGHHHHGHHHHHHHGHHHHHHHGGGGGHGGGGFFGGGHGGGGF
@M05620:37:000000000-D9766:1:1101:12140:9943 1:N:0:80
ACCACACCTTCTACAATGAGCTGCGTGTGGCTCCCGAGGAGCACCCCGTGCTGCTGACCGAGGCCCCCCTGAACCCCAAGGCCAACCGCGAGAAGATGCCCAGGTGAGTGGCCCGCTACCTCTTCTGGTGGCCGCCTCCCTCCTTCCTGGCCTCCCGGAGCTGCGCCCTTTCTCACTGGTTCTCTCTTCTGCCGTTTTCCGTAGGACTCTCTTCTCTGACCTGAGTCTCCTTTGGAACTCTGCAGGTTCTA
+
ABB3AABBFFFFGGGGGGGFGFHHFEEGHGHHFGGGGGGGEHHHHGGGEEGFFHHHHHHGGGGGGGEGGGGHHHFGGGGHGGHHHGGEGGGGGGHBGHHHGHHGHHHHHHGGHHGGGCGHHHHHHHHHHHGHHCCCDGHGHHGHHGGGGGGFFGGGGAGGGGGGGGFFFFFFFFFFFFFFFFFFFFFFFFFFFFFFFFFFFFFFD/FFFFFFFFFFFFFFFFFFFFFFFFFFFFFFFFFFFFFFFFFFFFF
@M05620:37:000000000-D9766:1:1101:15082:9954 1:N:0:80
ACCACACCTTCTACAATGAGCTGCGTGTGGCTCCCGAGGAGCACCCCGTGCTGCTGACCGAGGCCCCCCTGAACCCCAAGGCCAACCGCGAGAAGATGAACCCAGGTGAGTGGCCCGCTACCTCTTCTGGTGGCCGCCTCCCTCCTTCCTGGCCTCCCGGAGCTGCGCCCTTTCTCACTGGTTCTCTCTTCTGCCGTTTTCCGTAGGACTCTCTTCTCTGACCTGCGTCTCCTTTGGAACTCTGCAGGTTC
+
CCBCCCCCFFFFGGGGGGGGGGHHGGGFHGHHHGGGGGGGGHHHHGGGGGGGHHHHHHHGGGGGGGGGGGGHHHHGGGGHGHHHHGGGGG@FGGHHHHHFGHGGHGHHBHHHGGHHGGGGGHHHFHHHHHHHGHHGGGGGHGHHGGGGGGGGGGGGEGGG-CFGGGFFFFAFFFFFFFFEFFFFFFFFFFFFFFFFADFEFF.BFDDFFFFFFFFFFFFFFFFFF.@AFFFFFFFFFBFFFFFFFFFFFF0
@M05620:37:000000000-D9766:1:1101:16077:9968 1:N:0:80
AGTGCCAGCTCTCAATCGCACAGGGGACCCAGTGCCTGGCCCCTCCATCCAGAAAACCTATGACCTCACCCGCTACCTGGAGCACCAACTCCGCAGCTTGGCTGGGACCTATGTGAGTATCCAGCGTAGGAATCTGGGAGTTGGGGAGGAGTGAGGAGTTGGGGAAAGACAGTCCTAACCGTGGAGGGTTCTGGTAAATGATGGGGTGAGGAGGGGCTCTTTGGCTCCCACCAGTCCCCCTGTCTGGTCTA
+
AAAAAFFFBFFFGGGGGGGGGGHGGGGGGGHHGHHHHGHHGHGGGGHHHHHHHHHHHGHHHHHHHHHHHHHGGGGGHHGHHHHHHHGHGHHHGGGGGHHHGHFFFGHHGGHHHHHHHHHHHHGFHG<CGGHHFHHHGHGGEHHHFGEGGGGFHHHHHGHGGHFCEGGHHHGHHHHHHHGHGDEGFGGACFGGGGCFGGGGGFGGGGGFFFFFFFFFFCEFFFFBFFFFFFFFFFFFEFFFFFFFFFFBBFB
@M05620:37:000000000-D9766:1:1101:3656:9990 1:N:0:80
ACCACACCTTCTACAATGAGCTGCGTGTGGCTCCCGAGGAGCACCCCGTGCTGCTGACCGAGGCCCCCCTGAACCCCAAGGCCAACCGCGAGAAGCTCAGCCGGGTGAATAGCCCGCTACTCTTTCGGGTGCCCCCCTCCCTCCTTTCTTCCCTCCGCTACCTCCTTTCTCCCTCACTCTTTCTTCTTTCGTCTTTTGTCCGTCTGTCTCCTCTCTCTTGCGTGTGCCTCTTTTTTCCTTCGGCTTTCGCT
+
>AA1AAAAFFFDFAGDDFG11GFHE0EBC?0B1BFEEEEE/AGB/AEE/EG/BGCHFHGGG///FGG@EEAGH1>EGCCF//GCHAA/@CG@@CCF11?010//>?A.111>>1>->C--000=0=<<E;A.;;.AAGGG.CGGGF0;0;0;F09A..9--9:9;-//;B//;F9--;/99;BF////9;9----//9;B/;---:/:B///-;/;;9//;-;--9/;;;///9/;B//9;-:---9/-9;
@M05620:37:000000000-D9766:1:1101:21835:9993 1:N:0:80
GAGGCTGCTTTGGAAGAAACTCCTAGATTACTGCAACAGTTCCCCCTGGACCTGGAAAAGTTTCTTGCCTGGCTTACAGAAGCTGAAACAACTGCCAATGCTACAGGATGCTACCCGTAAGGAAAGGCTCCTAGAAGACTCCAAGGGAGTAAAAGAGCTGATGAAACAATGGCAAGTAATTCAGGCATTTCCGCTTTAGCACTCTCGTGGATCCAATTGAACAATTCTCAGCATTTGTACTTGTAACTGAC
+
BABBBCFBFFFFGFFFG4FGBF4BA5BG6FGHGHD4F22DDBG3BE2F2BGGHFGGC32BFHH5GFABFHHHHHFCHHHHHHHGGHHHHHGHHHHFHH33BFGHBG3BFGC3FHH1?EEEG?3330?FFGCGFE33B3BEFGCG2/B//?2@22FF<G2FF2@DFGHFF1<10<F<?F<1>GB1DGA1FG11CEFGEDGHB<CG<0<.:::GHHBH0G0CGHGHHG0FFG0/CC000;FFF9FGGGGFBF;
@M05620:37:000000000-D9766:1:1101:22465:9997 1:N:0:80
AGTGCCAGCTCTCAATCGCACAGGGGACCCAGGGCCTGGCCCCTCCATCCAGAAAACCTATGACCTCACCCGCTACCTGGAGCACCAACTCCGCAGCTTGGCTGGGACCTATGTGAGTATCCAGCGTAGGAATCTGGGAGTTGGGGAGGAGTGAGGAGTTGGGGAAAGACAGTCCTAACCGTGGAGGGTTCTGGTAAATGATGGGGTGAGGAGGGGCTCTTTGGCTCCCACCAGTCCCCCTGTCTGGTCTA
+
ABAAAFFFBFFFGGGGGGCCEFHGGGGGGGHHFEEGEFHHHHGHGGHFHHHHHHHFHGHHHHHHHGHHHHGGG>EGHHHHFHHHHHFFEHGGEGFFGHGHGHBFGGHHGHHHHGDGHHHHHHHHHGGGGGHHHHHHHHGGGHHHGGGGGGGHHHHHHGHHHEGGGGHHHHHHHHHHHHHHGGGGGGGGEFGGGGFGGGGGGGGGGGFFFFFFFFFFFFFFFFFFFFFFFFFFFFFFFFFFFFFFFFFFFFF
@M05620:37:000000000-D9766:1:1101:10816:10005 1:N:0:80
ACCACACCTTCTACAATGAGCTGCGTGTGGCTCCCGCGGAGCACCCCGTGCTGCTGACCGAGGCCCCCCTGACCCCCAAGGCCAACCGCGAGAAGCTGACCCAGGGGATGGCCCCCTTCCCCCTCGTGTGGCCGCCTCCCCCCCTCCCGGCCCCCCGGAGCTGCCCCCCTTTCCACCTGGTCCTCCCTTTCCCCTTTTTCCTTCGCACTCCTTCCCCTGACCTATTCTCCCTTTGGACCCTTGCAGGTCTA
+
3>AAA4A>CFFFBGGFGGGBFDGFEEGF4EFGGFGG2AE00E1BGGEF1EEA53FGGHGE/E/EF?EEGGGF3B0EEE??FGGG/FFCDCD></?1<11?FFE...-...<//<---./<//.;.-.:..:.;-;9.9C...9--.;..-9---9@-----.9/..9@99F/9/99..9.B/////9;/////..;FB/B//;/9.9--/.//9/9.;..9//9//:99//.99////.99/://B9A///
@M05620:37:000000000-D9766:1:1101:5327:10015 1:N:0:80
ACCACACCTTCTACAATGAGCTGCGTGTGGCTCCCGAGGAGCACCCCGTGCTGCTGACCGAGGCCCCCCTGAACCCCAAGGCCAACCGCGAGAAGATGACCAGGTGAGTGGCCCGCTACCTCTTCTGGTGGCCGCCTCCCTCCTTCCTGGCCTCCCGGAGCTGCGCCCTTTCTCACTGGTTCTCTCTTCTGCCGTTTTCCGTAGGACTCTCTTCTCTGACCTGAGTCTCCTTTGGAACTCTGCAGGTTCTA
+
BBBBBBBBFFFFGGGGGGGGGGHHGGGBGGHHHGGGGGGGGHHHHGGGGGGGHHHHHHHGGGGGGGGGGGGHHHHGGGGHGHHHHGGGGG<CFGHGGH2?G20F?F1F<<FEHHGCGGGHHFDGDG<GGGGCHC?FFDHGFGGHHFGFFGGGGGGGBD-;AFFFFFFFAFFFFBFFFBF/BFFFFBBFFBBBFFAFFFFFBBF?DFFFFFFFFFFFF//;FFFF.9;BFFFFF/B/B/:BFBBFFF:FBF/
@M05620:37:000000000-D9766:1:1101:23251:10028 1:N:0:80
ACCACACCTTCTACAATGAGCTGCGTGTGGCTCCCGAGGAGCACCCCGTGCTGCTGACCGAGGCCCCCCTGAACCCCAAGGCCAACCGCGAGAAGATGCCCAGGTGAGTGGCCCGCTACCTCTTCTGGTGGCCGCCTCCCTCCTTCCTGGCCTCCCGGCGCTGCGCCCTTTCTCACTGGTTCTCTCTTCTGCCGTTTTCCGTAGGACTCTCTTCTCTGACCTGAGTCTCCTTTGGAACTCTGCAGGTTCTA
+
CCCCCCCBFFFFGGGGGGGGGGHHGGGGGGHHHFGGGGGGGHHHHGGFEGGGHHGHHHHGGGGGGGGGGGGHGHHGGGGHGHHHHGGGGGGGGGHHGHHHHH/?FHHFGHGGHHCGGGGHHHHFHFHHHHGHHGGGGGHGHHGHHGGGGGGGGGGGFF-;B-@FFFFFFFFFFFFFFFFFFFFFFFFFFFFFFFDFFFFFFFF.;FFFFFFFFFBFFF/FFFFFBFFFFFFFFFFFFFFFFFFFFFFFFFB
@M05620:37:000000000-D9766:1:1101:8014:10034 1:N:0:80
AGTGCCAGCTCTCCATCGCACAGGGGGCCCAGTGCCTGGCCCCTCCATCCCGAACACCTATGACCTCACCCGCCACCTGGCGCACCCACTCCGCAGCTTGGCTGGGACCTATGTGAGTATCCAGCGTCGGAATCTGGGCGTTGGGGCGGCGTGCGGCGTTGGGGACAGCCAGTCCTAACCGTGGCGGGTTCTGGTAAATGATGGGGTGAGGAGGGGCTCTTTGGCTCCCACCAGTCCCCCTGTCTGGTCTA
+
>>>1>BDCAFFFG1GGFEEAE0B0F00AAAAB1BBADFGFGCEAAEHHH0///A//BBGB112DB11BBGE/>/>E>B0B0/?EEC//?BG<<E@?/BBG/FGGGFHHGHHHHHH1FGHHHHBGHGG.>@-.>GHHGH.ACGGFGG.:A-;;@-@@-@@?@F?@---A-E-AFFFFF/BF@FF@-@=@@EFFFFFFFFFF/BFFFFF@-F-/9-@-@?FBFFFFFFFFF-FFAFFFFFFF@FFFFFFFFFF
@M05620:37:000000000-D9766:1:1101:21082:10039 1:N:0:80
AGTGCCAGCTCTCAATCGCACAGGGGACCCAGGGCCTGGCCCCTCCATCCAGAAAACCTATGACCTCACCCGCTACCTGGAGCACCAACTCCGCCGCCTGGCTGGGACCTATGTGAGTATCGAGCGTAGGACTCTGGGAGGTGGCGGGGAGTGAGGAGTTGGGGAAAGACAGTCCTAACCGGGGAGGGTTCTGGTAAATGATGGGGTGGAGGGGCGCTCTTTCGCTCCCACAACTCCCCCTCTCTGCTCTC
+
A1>AAD1@>FFFCGFCGCFCG?CGAEGEEEFEFEEA/EHHFHGEFGHFGFAGFHHHHGFCGGGHHHHFGGHEGEEGHHHFHGHHHHHHGBDFE?/EE/EGCE0?//BFEHHHHD>21@2>2//?</////11?0?G1F0.-<>F0@--;9ACF09;0.9/;F--A-A-BBBB///9//--9--9-;---;-///////////;/------;-999--;-A///---;-;---99//;EB-;-B//////9/
@M05620:37:000000000-D9766:1:1101:23844:10040 1:N:0:80
AGTGCCAGCTCTCAATCGCACAGGGGACCCAGGGCCTGGCCCCTCCATCCAGAAAACCTATGACCTCACCCGCTACCTGGAGCACCAACTCCGCAGCTTGGCTGGGACCTATGTGAGTATCCAGCGTAGGAATCTGGGAGTTGGGGAGGAGTGAGGAGTTGGGGAAAGACAGTCCTAACCGTGGAGGGTTCTGGTAAATGATGGGGTGAGGAGGGGCTCTTTGGCTCCCACCAGTCCCCCTGTCTGGTCTA
+
BBABCFFFCFFFGGGGGGGGGGHHGGGGGGHHGGGGFGHHFHGHGGHHHHHHHHHHHGHHHHHHHGHHHHHGGEGGHFHHGGHHHHHHGHHHGGGEGHHHGHC/EFHHGHHHHHFHHBHDHHHHHGFGGGHHHHHGHGHGGHHHCCGGCGGHHHHHHGHHHHCGGGHHHHHHHHHHHGHHGGGGGGGCEFGGGGBFFGGFGFFGGGFFFFFFFFFFFFFFFFFFFFFEEFFFFFFFFFFFFFFFFFFFFF:
@M05620:37:000000000-D9766:1:1101:6579:10058 1:N:0:80
AGTGCCAGCTCTCAATCGCATAGGGTCCCCAGGGCCTGGCCCCTCCATCCAGAAAACCTATGACCTCACCCGCTACCTGGCGCACCCCCTCCGCAGCTTGGCTGGGACCTATGTGAGTATCCAGCGTAGGAATCTGGGCGTTGGGGCGGCGTGCGGCGTTGGGGACAGCCAGTCCTAACCGTGGCGGGTTCTGGTAAATGATGGGGTGAGGAGGGGCTCTTTGGCTCCCACCAGTCCCCCTGTCTGGTCTA
+
>>>>ADFBAFFFFFGFAFFC2AFGH44A4FGA2BB2ABEGCEEHGGGHHFGHDGHHFAGF5BEFG5BBGFFFE0>EGB3B1>BEEGF/>EE/>?///B3BEGHFGGHHGH2GHGG3GHHHHH2FCFF/>C<1?GGHFH/CDGGHGG?DG-=;BADG-@;-BFFF.-.9.;.9FFFFB/BADFFF-@=FDFFFFFFBBFFFFFFFFD9BEFF/ADFFFFFFFFFFFFFFF.FFEFFFFFFFFFFFFFFFFFB
@M05620:37:000000000-D9766:1:1101:13076:10069 1:N:0:80
AGTGCCAGCTCTCAATCGCATAGGGGACCCAGGGCCTGGCCCCTCCATCCAGAAAACCTATGACCTCACCCGCTACCTGGAGCACCAACTCCGCAGCGTAGGAGTTGGGGAGGAGTGAGGAGTTGGGGAAAGACAGTCCTAACCGTGGAGGGTTCTGGTAAATGATGGGGTGAGGAGGGGCTCTTTGGCTCCCACCAGTCCCCCTGTCTGGTCTATCTCCTGCCCTTAGATCGGAAGAGCACACGTCTGAA
+
BCBBBFFFDFFFGGGGGGGGGGHHHGGGGGHHGGGGGGHHHHGHGGHHHHHHHHHHHGHHHHHHHHHHHHHGGGGGHGHHHHHHHHHHGHHHGGGGGGEEGEBFHHHHGGFFGGGGHGHHHGGFHHGGGGHGHHHHHHHHHGFFGDHGGHGGEHHHHHGGHFHHHGHFGG.AFGGGGGFGGFGGEFGGGGGGGFFFEFBFFFFFFEFFFFFFFFFFFFFFFFFFFFFFFFFFEDFFFFFFFFFFFAEFEFB
@M05620:37:000000000-D9766:1:1101:14146:10069 1:N:0:80
ACCACACCTTCTACAATGAGCTGCGTGTGGCTCCCGAGGAGCACCCCGTGCTGCTGACCGAGGCCCCCCTGAACCCCAAGGCCAACCGCGAGAAGATGAACCCAGGTGAGTGGCCCGCTACCTCTTCTGGTGGCCGCCTCCCTCCTTCCTGGCCTCCCGGAGCTGCGCCCTTTCTCACTGGTTCTCTCTTCTGCCGTTTTCCGTAGGACTCTCTTCTCTGACCTGAGTCTCCTTTGGAACTCTGCAGGTTC
+
ABAAAABAFFFFGGGFFGFGGFHFEE?EGEGFGFGFAEGCEHHHHGGGEEGEFFGGHHHGGGGGGGGGGGGGHHGGGGGHGGHHHGGGGGGGGGHFBGH?2FDG?FFGHHHHGGGHGGFGGHFFHHHFDGDCEHHGGGCDHGHHGGFBFFFGGGGGGGGACDDGGGCBDF-BFFFFEFFFFBFFBBFFFFFFFFFF.DFEFF?BFFDFFFFFFFFFFFFFFFFFFFFFFFFFBFFB/9BFFFFFFFFFAF/
@M05620:37:000000000-D9766:1:1101:8354:10071 1:N:0:80
ACCACACCTTCTACAATGAGCTGCGTGTGGCTCCCGAGGAGCACCCCGTGCTGCTGACCGAGGCCCCCCTGAACCCCAAGGCCAACCGCGAGAAGATGCCCAGGTGAGTGGCCCGCTACCTCTTCTGGTGGCCGCCTCCCTCCTTCCTGGCCTCCCGGAGCTGCGCCCTTTCTCACTGGTTCTCTCTTCTGCCGTTTTCCGTAGGACTCTCTTCTCTGACCTGAGTCTCCTTTGGAACTCTGCAGGTTCTA
+
BBBCCCCBFFFFGGGGGGGGGGHHGGGGHGGHHGGGGGGGGHHHHGGGEGGGGHHHHHHGGGGGGGGGGGGHHHHGGGGHGHHHHGGGGGGGGGHHHHGGHHHGHHHHHHGGHHGGGCGHHHHHHHHGFHGHHGGGGGHGHHGHHGGGGFGGGGGGGDFGGGGGGGFFAFFFFFFFFFFFFFFHFFFFFFFFFFDDFFFFFFFDD:BFFFFFFFFFFFFFFFFFFFFFFFFFFFFFFFFFEFFFFFFFFFF
@M05620:37:000000000-D9766:1:1101:15152:10074 1:N:0:80
GAGGCTGCTTTGGAAGAAACTCATAGAGTACTGCAACAGTTCCCCCTGGACCTGGAAGCGGTTCTTGCCTGGCTTACAGAAGCTGAAACAACTGCCAATGCTACAGGATGCTACCCGTAAGGAAAGGCTCCTAGAAGCCTCCAAGGGAGTAAAAGCGCTGATGAAACCATGGCAAGTAAGTCAGGCATTTCCGCTTTAGCACTCTTGTGGATCCAATTGAACCATTCTCAGCATTTGTACTTGTAACTGAC
+
BAABBBFBFFFFGGGGGCGFDB4BAA555DDGDGF4B2B5B55BAAEF2BFFAF2GB31A0EEFHGD5GHHHHCGGFGHHHGHHHHHHHHHHHHHHHHHHHHHH3BCGGHHH4EGHGGGE0FFFFFHHGHGHDG11?1BGHH01BFD/?E012@F0CDGG/?G1??G0>CGGHGHGHHHHHHFHHHACHHHHGGGGGHHHGHHHHHHGHGBHHHBFFFGGGF.CFGGGGGGGGGGGFBFGGGGGGFGGGGF
@M05620:37:000000000-D9766:1:1101:17694:10075 1:N:0:80
GAGGCTGCTTTGGAAGAAACTCATAGATTACTGCAACAGTTCCCCCTGGACCTGGAAAAGTTTCTTGCCTGGCTTACAGAAGCTGAAACAACTGCCAATGCTACAGGATGCTACCCGTAAGGAAAGGCTCCTAGAAGACTCCAAGGGAGTAAAAGAGCTGATGAAACAATGGCAAGTAAGTCAGGCATTTCCGCTTTAGCACTCTTGTGGATCCAATTGAACAATTCTCAGCATTTGTACTTGTAACTGAC
+
AAABBBFBFFFFGGGFACGGGGBGHGHHHHHHHHHFGFGDGHHHHGGGHBGHHHHHHFFHHHHHHHHHHHHHHHHGHHGFHHHGFHHHHHHHHHHHFGHH3FFH33?FGHHHEHGFG?ED?3FC300FHHGH3G3BG?3F3G22??//?DHF2@2?FHFH2FGFGGFGHFFBG0GFFGGH11FGFBCGF1GFGGDDEFHHHGGHFHGHHGGFHHF0:::GGHFHF0:GHHGGGGFGBFFFGFFFGFGFB09
@M05620:37:000000000-D9766:1:1101:23142:10076 1:N:0:80
[truncated: 2,552,360 more chars]
