# Supplementary material for: Fast but not furious: a streamlined selection method for genome-edited cells
Source: Life Sci Alliance. 2021 Apr 26;4(6):e202101051. doi: 10.26508/lsa.202101051 (PMC8127327; doi:10.26508/lsa.202101051)
Supplement: Supplementary file 1 [file LSA-2021-01051_Supplemental_Data_1.zip › SANGER and Deep Sequencing/ACTB/81_S81_L001_R1_001.fastq]

@M05620:37:000000000-D9766:1:1101:19868:1968 1:N:0:81
ACCACACGTCCTAACTCGAGCCGCGTGAAGCTATCTCGTAGGCCCTCTTCTGCGTGACCAAGACTCCCCTCAACCCCTTGTCCTCCCTCTCGTCGTTTTCTTTTTTTCTTTTTTCCTTACCTCTTTTTTTGTTCTTCTCTTTCCTTCTTTTTTTCCCATTGTTGCTCCCTTTTTCTCTTTTTTTCTTTTTTTCTTTTTTCCTTTGGTCTTTCTTCTCTCTCTAGCTTCTCCTTTGCTTCTTTTCTGGTTTT
+
?AAAA?ADFA11AFG11AGEAE0EEEECF1FG1DF12B/A//1B/BABF1F1D/BEAFDBG000111//0/0100///0011@21B>0000/////<//211111//01>1>1/011>21011?11?1/<-001<11>111=000=00=000-:/00000;00:0000.99900/00900;:-:/;09;09-///9BB?///B;//9///9/9;;;///////////////9/;///////;/9////9-9
@M05620:37:000000000-D9766:1:1101:17370:2107 1:N:0:81
AGTGCCAGCTCTCAATCGCACGGGGGACCCAGGGCCTGGCCCCTCCATCCAGAAAACCTATGACCTCACCCGCTACCTGGAGCACCAACTCCGCAGCTTGGCTGGGACCTATGTGAGTATCCAGCGTAGGAATCTGGGAGTTGGGGAGGAGTGAGGAGTTGGGGAAAGACAGTCCTAACCGTGGAGGGTTCTGGTAAATGATGGGGTGAGGAGGGGCTCTTTGGCTCCCACCAGTCCCCCTGTCTGGTCTA
+
BBAABFFFBFFFGGGGGFGGG2EEEFF0ABFGFEEAFFHHHHGD>1?55FHHFBFHHAGH3FFHHHHGHF?EGEEGFGHGHHHHHHHGGFHHDGFGCHFHGHGGGGHHGHHHHHHHGHHHHHFHHGGGGGHGGHHHHHFGGGHHGF.@DFCGHFHHGGHHHHAG?EGGGGGGGGGGGFGGGGGGFGFFFFFFFFFFFFFFFFFFFFDFFFFFFFFFFFFFFFFFFFFFFFFFFFFFFFFFFFFFFFFFFF/
@M05620:37:000000000-D9766:1:1101:17139:2164 1:N:0:81
ACTGCCAGCTCTCAATCGCACAGGGGACCCAGGGCCTGGCCCCTCCATCCAGAAAACCTATGACCTCACCCGCTACCTGGAGCACCAACTCCGCAGCTTGGCTGGGACCTATGTGAGTATCCAGCGTAGGAATCTGGGAGTTGGGGAGGAGTGAGGAGTTGGGGAAAGACAGTCCTAACCGTGGAGGGTTCTGGTAAATGATGGGGTGAGGAGGGGCTCTTTGGCTCCCACCAGTCCCCCTGTCTGGTCTA
+
>>AABFFFBFFFG4GGGFGAECHGGFGGEEGHFGEAFFGHFHGHGGHHFGHHHG3FGGFFHFFHHF@GHHHGG>/EHHHHCGHG?G1FEGHGEE?E>FBFEHHGGFHHGFGHHHHHHHHHHHGFHGGGGGHHGHHHHF?FGHHFG?.CGDEGF0GGGGHHHBDGGGFHHHHHHHHHFHHHGGEGCEDF9FGGGGFGGGGGGGGGGGFFFFFFFFFFFFFFFFFFFFFFFFFFFFFFFFFFFFFFFFFFFFF
@M05620:37:000000000-D9766:1:1101:16395:2368 1:N:0:81
AGTGCCAGCTCTCAATCGCACAGGGGACCCAGGGCCTGGCCCCTCCATCCAGAAAACCTATGACCTCACCCGCTACCTGGAGCACCAACTCCGCAGCTTGGCTGGGACCTATGTGAGTATCCAGCGTAGGAATCTGGGAGTTGGGGAGGAGTGAGGAGTTGGGGAAAGACAGTCCTAACCGTGGAGGGTTCTGGTAAATGATGGGGTGAGGAGGGGCTCTTTGGCTCCCACCAGTCCCCCTGTCTGGTCTA
+
BBABBFFBAFFFGGGGGFGFGGHGGGGFEGHHGGGGGGHHFHGHGGHHGFHHHHBHHGHHHHHHHHHHHHHGGFGGHHHHHHHHHHHHGHHHGGGGGHHHGGHGGGHHGHHHHHHHHHHHHHHHHGGGGGHHHHHHGGHGGHHHGGGGGGDGHHHHHGHHHHGGGGHHHHHHHHHHHHHHGGEBEGGGCFFGGGFGGGGGGGGGGGFFFFEBDDFFFFFFFFFFFFFFFFFF?FFFFFFFFFFFEFFFFFF
@M05620:37:000000000-D9766:1:1101:20230:2496 1:N:0:81
AGTGCCAGCTCTCAATCGCACAGGGGACCCAGGGCCTGGCCCCTCCATCCAGAAAACCTATGACCTCACCCGCTACCTGGAGCACCAACTCCGCAGCTTGGCTGGGACCTATGTGAGTATCCAGCGTAGGAATCTGGGAGTTGGGGAGGAGTGAGGAGTTGGGGAAAGACCGTCCTAACCGTGGAGGGTTCTGGTAAATGATGGGGTGAGGAGGGGCTCTTTGGCTCCCACCAGTCCCCCTGTCTGGTCTA
+
AA>ABFFC?FFFGGGGGGCFEEHHGGGEEGHGGEGG2FHHAHGAEGHHHHGGDGHHFGHFHHEHHHHHHGGGGGGGHHHHHHHHHHHHGH3GGGCE>FBBAGHAEGHHEGHHFHD?FD?BF?G?CB/?/EGHHHHGFHHGGHGHGG.CCGDFHHHHC.<<GHCCE?.:/G/-=CEDBFGGGGGG?A9B9CFGGGFGFFB0BFFFEA99;FF/DA;BB?EFFFFBFFFEFFADEFFFFFFF?EFFFF/B/BB
@M05620:37:000000000-D9766:1:1101:20498:2510 1:N:0:81
AGTGCCAGCTCTCAATCGCACAGGGGACCCAGGGCCTGGCCCCTCCATCCAGAAAACCTATGACCTCACCCGCTACCTGGAGCACCAACTCCGCAGCTTGGCTGGGACCTATGTGAGTATCCAGCGTAGGAATCTGGGAGTTGGGGAGGAGTGAGGAGTTGGGGAAAGACAGTCCTAACCGTGGAGGGTTCTGGTAAATGATGTGGTGAGGAGGGGCTCTTTGGCTCCCACCAGTCCCCCTGTCTGGTCTA
+
ABBBBFFFBFFFGGGGGGGCFGHFGFGFGGHHFEGGGGHHHHGHGGHHHGHHGHHHHGHHHGGHHGGHHHHGGEEGHHHHHHHHHHFHGHHHEGCGGHFHGHHGGGHHGHHHHHHHHHHHHHHHHGGGGGHHHHHHHHHGGHHGGGECGDCHHHHHFGHHHHGGGGHGGHHHHHHHHHHHGGGGGGGGFGGGGGGGGGGGGGGGGGGFFFFFFFFFFFFFFFFBBFFFFFFFFFFFFFFFFFFFFBFFFF/
@M05620:37:000000000-D9766:1:1101:14966:2617 1:N:0:81
ACCACCCCTTCTACAATGAGCTGCGTGTGGCTCCCGAGGAGCCCCCCGTGCTGCTGACCGAGGCCCCCCTGAACCCCAAGGCCAACCGCGAGAAGATGCCCAGGGGAGTGGCCCCCTACCTCTTCCGGGGGCCGCCTCCCTCCTTCCTGGCCTCCCGGCACCGCGCCCTTTCTCCATGGTTCTCTCTTCTGCCGTTTTCCGTAGGACTCTCTTCCCTGAACTGGATCTCCTTTGGAACTCTGCAGGTTCTA
+
AA>AA3>>AFFFEGGGGGGBGGGHGEGE22FFGAFFCGG2AF1BFGEF1EE?@BBGHHFEGGEGGGGEGEF?GFGEGEGHGHHH/FDCGGGD/<0<F1<GB1/?.>.-<0>..G---<.<0C0;G0;A-;B@B?9@..EFB.DB/9F9FF.;/FFF.@---.;---;>-;B/9B///;BFF/9///9B////;99;BE/9.:..9/;;/9BBF99.//./9////;;/9B/;FFFB/9/B/F///9.;99/
@M05620:37:000000000-D9766:1:1101:14958:2636 1:N:0:81
ACCACACCTTCTACAATGAGCTGCGTGGGGCTCCCGAGGAGCACCCCGTGCTGCTGACCGAGGCCCCCCTGAACCCCAAGGCCAACCGCGAGAAGATGCCCAGGGGAGTGGCCCGCTACCTCTTCTGGTGGCCGCCTCCCTCCTTCCTGGCCTCCCGGGGCTGCGCCCTTTCTCACTGGTTCTCTCTTCTGCCGTTTTCCGTAGGACTCTCTTCTCTGACCTGAGGCCCCTTTGGAACTCTGCAGGTTCTA
+
BBBABBBAFFFFGGGGGGFFGFFFG2E2A2BEHG2E?22AEDAGFE0EAFGGGBGHB2B>EFC/1E//EEFFFHH/EEGEGHHHHGGGGG>CDGHGHGFHHHEF//.<.FFFHHC@--AGHFDGB:CG0/;.CC-DDAEGFFGBFBGB0C.FBFGGA@-999AA>BFFCFFFFBBFFFF/B/999:/B//;9B@.AFFFFF999DFFFBFFBFFB/9//BF9./:...9;9FF/F9F9/99//9BF.BBF/
@M05620:37:000000000-D9766:1:1101:18520:2641 1:N:0:81
AGTGCCAGCTCTCAATCGCACAGGGGACCCAGGGCCTGGCCCCTCCATCCAGAAAACCTATGACCTCACCCGCTACCTGGAGCACCAACTCCGCCGCTTGGCTGGGACCTATGTGAGTATCCAGCGTAGGAATCTGGGAGTTGGGGAGGAGTGAGGAGTTGGGGAAAGACAGTCCTAACCGTGGAGGGTTCTGGTAAATGATGGGGTGAGGAGGGGCTCTTTGGCTCCCACCAGTCCCCCTGTCTGGTCTA
+
>AAAA5DFBFFFFEGGGFFCA2B4EAEEEFFGFEEEAFFABGGCGGFGHGFGFHHFGGHEGB5GHGGEHHGEEEEGHBBBGGG?FHHHGFGHGE/>E>EFEHHGG/0G?GHHGHHFHFHHHEBGHCEDGCHGHHBGFFCF?CHFGGCCCDGGHDGFHFBGGFDCGDEFGGHFCGFGGGF??.EBGED;::F0FF0;BB0CF/9/ADAB..ABDF<BBB9BBFBFFB9EAFEDFABB/FEF?.99BFF;///
@M05620:37:000000000-D9766:1:1101:19721:2732 1:N:0:81
GAGGCTGCTTTGGAAGAAACTCATAGATTACTGCAACAGTTCCCCCTGGACCTGGAAAAGTTTCTTGCCTGGCTTACAGAAGCTGAAACAACTGCCAATGTTTGAGCCCTCTACTCCCTTCTCAATTCTGAAACAATAGCCCAACCAACTATATTAGCCTATGAAATAACAGGAATTTGGCCACATATTGACCCGAATATCATGACACCTTTTTAATGAAATAGACGCCTATTTTGAAAGTCTGAAGCCTA
+
AAABBBFABFFFGGGGFG4FGGHHHHHFGHHHHGFHFGHHHHHHHGGGCGGGHGFG3EBGFHHHHHFFGFGGHHHGHGFGHHHHHGGHHF?GFHHGFHHHF4433?3BFHHGGFGB3?G32BB44BB?B4FGFG3?B33BBB?/?/????23B333BB2@2@@>@FF2@2@</C0?<F1D1G1??11@>>11<0-A@FGH0DDD=C<G.G0D<GCGB0<00:0:0::@-;.G0;FF?00CBCFGEF09./;
@M05620:37:000000000-D9766:1:1101:12432:2755 1:N:0:81
ACCACACCTTCTACAATGAGCTGCGTGTGGCTCCCGAGGAGCACCCCGTGCTGCTGACCGAGGCCCCCCTGAACCCCAAGGCCAACCGCGAGAAGATGACCCAGGTGAGTGGCCCGCTACCTCTTCTGGTGGCCGCCTCCCTCCTTCCTGGCCTCCCGGAGCTGCGCCCTTTCTCACTGGTTCTCTCTTCTGCCGTTTTCCGTAGGACTCTCTTCTCTGACCTGAGTCTCCTTTGGAACTCTGCAGGTTCT
+
ABBBBBBBFFFFGGGGGGAFGBGCEBEEGFHHFGGFEGGCGHHHHGGGGEGGHHHHHHGGCGGGGEEGGGGHHFHGGGCFFEHHHGGGGGCB?DGHFHHHHFHHEFGFHGFFGAGCGGGGBBHHHHHHF0GGHFGCDGDHEHFGHFFFFGBAFGGGGG@9BBGFGG?FB?FFFFFFFFFFFFFFFFFFFFFFFFBDFFFFFFFFFFFFFFFFFFFFFFFFFFFFFFFFFFFFFFFF/9FBFFFFFFFFFFF
@M05620:37:000000000-D9766:1:1101:12511:2762 1:N:0:81
GAGGCTGCTTTGGAAGAAACTCATAGATTACTGCAACAGTTCCCCCTGGACCTGGAAAAGTTTCTTGCCTGGCTTACAGAAGCTGAAACAACTGCCAATGAGTATGCCACCTTCACCCTAAGCTTCCCAGAAGATCCCAAGGCACCAAATTACTTTGTCAAACAAGTGAAAGGAATTCGGCCACATTCTGATCAGAATATCATGCAACCTATTTCAACAAATCAAAGCATATTTATTTGGAATTAACAATC
+
BBB@BBFAFFFFGG5GCFFGGGGHHGHHHBAEHHGHFFADGEEGFGFGHHHGHHHGBAFGFGHHHHHFGHGHHHHGHHHGHHHGHFFHHHGHHHHGH3BB33B4@@@3BF?13BB3B1?1BB34?3B03B?33B?F303??/?0B/BGH1?1BFDF1B2>2@@A/0@1>F@F0?<1?1/<>A/.011<11111<1<<1<F0=D000=0<//<0===0<0..0:00;0//=:<0;00<;0:/0;00;C000/
@M05620:37:000000000-D9766:1:1101:17475:2769 1:N:0:81
ACCACACCTTCTACAATGAGCTGCGTGTGGCTCCCGAGGAGCACCCCGTGCTGCTGACCGAGGCCCCCCTGAACCCCAAGGCCAACCGCGAGAAGATGACCCAGGTGAGTGGCCCGCTACCTCTTCTGGTGGCCGCCTCCCTCCTTCCTGGCCTCCCGGGGCTGCGCCCTTTCTCACTGGTTCTCTCTTCTGCCGTTTTCCGTAGGACTCTCTTCTCTGACCTGAGTCTCCTTTGGAACTCTGCAGGTTCT
+
AAAABBBABFCDGGGGGG5BGFHHGEGBAE2BFAFA?EEEEFE1FEEFEFEFGHGHHHHGGCGFGGGEFEFHFGH/EFGHGHHHHAEFGG/BDGHEGGHHHFEFF1F1F1GFEHHCDGGFHGDGGDFFH0CACGC?DGGHGGGGHGFGFBFGGFGGGDG-;@DFEFFFFFFFFFBBFFFFBFB:BFBFFFFFFFCDFFFFFFB.A?/BFBBBFFBFFFFBFFFF/FBFBFFFFFFEBFFFBFFEFFF.;FB
@M05620:37:000000000-D9766:1:1101:15363:2772 1:N:0:81
GAGGCTGCCTTGGAAGAACCTCATAGACTAGGGGAACAGTTCCGCCTGGACCTGGACAAGTTTCTTGGCCCGCTTACTGAAGCTTAAACACCTGCGAATGGTTCGACAATATGTAAGTGTACAGAAAAGGAATATGAAAGATGGGGAGGAGAGAGAAGTTGGGGAAAGACAGGACTAACCGTGGAGGGATCTGGTAAATGATGGGGTGAGGAGGGGCACTTTACCACCCACCAGTCCCCCAGTCTGAACTC
+
A1>A>AC11BBCGBBFG1BAGBFFFFFA3B10B0AB0BB12AD//AA//B0A0B0BAA00D222ADA1AB/AEEEC11D2B@FB111FF1BB0>0/>EEG1B11/?//>112B>2B2B2B>2F2B11B0/BGGFFB22>@011@?/</<?//?<?/>0111<--FCE<<<CC.<<<<D/<:EEGGEC-./990;;00;F0CB09.CE-.990.;@---9;;//////-:AB-9-99999A-9:/9////;/
@M05620:37:000000000-D9766:1:1101:14573:2805 1:N:0:81
AGTGCCAGCTCTCAATCGCACAGGGGACCCAGGGCCTGGCCCCTCCATCCAGAAAACCTATGACCTCACCCGCTACCTGGAGCACCAACTCCGCAGCTTGGCTGGGACCTATGTGAGTATCCAGCGTAGGAATCTGGGAGTTGGGGAGGAGTGAGGAGTTGGGGAAAGACAGTCCTAACCGTGGAGGGTTCTGGTAAATGATGGGGTGAGGAGGGGCTCTTTGGCTCCCACCAGTCCCCCTGTCTGGTCTA
+
AB>AAFFFBFFFGEGGGGG2E?HCGFEEGFHHBEGGGGHHHHGHGGHHHGHHHHHHHGHHHFGHHGGHHHHGGEEGHHHHBFHHHGGFFGHF/E?EEHFGGGHGGGHHGHHHHHHHHHHHHHHHHGGGGGHHHHHHHHGGGHHHGGCDGACFG0GGCGHGHHGGFDEHEHFHHHHHHHHHGGGGCEGGEGFGGGCFGGGGGGGGGGFFFFFFFFFFFFFFFFFFFFFFFFFFFFFFFFFFFFFFFFFFFFB
@M05620:37:000000000-D9766:1:1101:19798:2810 1:N:0:81
AGTGCCAGCTCTCAATCGCACAGGGGACCCAGGGCCTGGCCCCTCCATCCAGAAAACCTATGACCTCACCCGCTACCTGGAGCACCAACTCCGCAGCTTGGCTGGGACCTATGTGAGTATCCAGCGTAGGAATCTGGGAGTTGGGGAGGAGTGAGGAGTTGGGGAAAGACAGTCCTAACCGTGGAGGGTTCTGGTAAATGATGGGGTGAGGAGGGGCTCTTTGACTCCCACCAGTCCCCCTGTCTGGTCTA
+
AABBBFFFBFFFGDGFGAFFEACGDEGGGGGHFEFEGCHFHHGHGGHHFHHHFC3FHGEGHFHHHHBGHHHFGGFEHFGFGGFF1FEGGBGHGGGGGFGHGHHFGGHHGHHHHHHHHDHHHHHHHGEFGGHHHHGHGHHG<FHHGGGGGGGHHHHHHGHHHH?CFGHGHHHHFGHHHHHHGDEGGGGG;FFGGGFGGGGGGGGGGGFFFFFFFFFFFDFFFFFFFFFFFFFFFFFFFFFFFFFFFFFFFFB
@M05620:37:000000000-D9766:1:1101:15965:2835 1:N:0:81
GAGGCTGCTTTGGAAGAAACTCATAGATTCCTGCCACAGTTCCCCCTGTCCCTGTAACCGTTTCTTGCCTGGCTTACAGAAGCTGCAACCACTGCCCCTGTGTGTGCCCTCTCCTCCCTTATCTTTTCTGAACCTCTTGCCCCGACACCTTTCTTTGCATTTGAAATGAAAGGAATTTGGCCGCATTTTGCCCAGAATATCATGACACCTTTTTCCTGAACTGGACGCCTATTTTGAAAGTCTGACGCATA
+
1>>>A>1AFFDBGGGA11FGFGFFHDFGD3DGHHF1CFB1BDFGHGAB11BBDF1DG2FEEGBG2D1FGHHHHH01BFGABGHB@1FGH0BFGGHH//BFGFBGFFHH01FFH01FGG0G111BD2BFFB2GC/EF1BGFFFEG/B///@1<1@11@@@>F?11?FG11FGHH0?FGFH11><-A<CBDH0000<GFHGBHCCG:/0CEFH0CGHHGFFHG909C.??AGFFFBFF.9BF9CGGG0.99BA
@M05620:37:000000000-D9766:1:1101:15360:2859 1:N:0:81
ACCAACCTTCTACAATGAGCTGCGTGTGGCTCCCGAGGAGCACCCCGTGCTGCTGACCGAGGCCCCCCCGAACCCCCAGGCCAACCGCGAGAAGGTGCCCCAGGTGAGTGGCCCGCTACCTCTTCTGGTGGCCGCCTCCCTCCTTCCTGGCCTCCCGGAGCTGCGCCCTTTCTCACTGGTTCTCTCTTCTGCCGTTTTCCGTAGGACTCTCTTCTCTGACCTGAGTCTCCTTTGGAACTCTGCAGGTTCTA
+
ABBBBBACFFFFGGGGGGEGGBGGGGECEG2BFFFE2EA22FGHGG?EEGAA3BEGHHFG@ECFEEGG/>/>E@EG/BDAG/?CFG?@/</ACG0<?FCGFGG.<11><>EAGHGC--ACCGFEGHF0GH...9-B.EGEFFGFCFFG09?FFFEFD--;@FFF??FBBFFBBFFFFF.:/9/:9BBBFFB/BB.9/.F/.9AA?/;:F9BFFFFFF//BFB.;./;/9FFFFBBBFBFFFFFFF.FFFFB
@M05620:37:000000000-D9766:1:1101:19700:2876 1:N:0:81
AGTGCCAGCTCTCAATCGCACAGGGGACCCAGGGCCTGGCCCCTCCATCCAGAAAACCTATGACCTCACCCGCTACCTGGAGCACCAACTCCGCAGCTTGGCTGGGACCTATGTGAGTATCCAGCGTAGGAATCTGGGAGTTGGGGAGGAGTGAGGAGTTGGGGAAAGACAGTCCTAACCGTGGAGGGTTCTGGTAAATGATGGGGTGAGGAGGGGCTCTTTGGCTCCCACCAGTCCCCCTGTCTGGTCTA
+
111>AF1FAFCBDFGFGAGG1EFHEGGGEAGHGGFAF/GAAFEHGGGH1BFAA01BBE0FHHFHFH1BGHHGGG?>GHHFHHG/0?FHG0FHGCEGGHHHGHHGGGHHGFHHH2GHHFHGGHHHHGGGGGHHHHFHHFGG?GFHGGGGGGCCFH0<GGHHHBCGGGHHHHHHHHHHGHHHGEEGGGGG;FGGGGFGGGGGGGGGGGF@FFFFFF-@@@FFFFFFFFFFFFFFFFFFFFFF@FFFFF/BBFF
@M05620:37:000000000-D9766:1:1101:20867:3006 1:N:0:81
AGTGCCAGCTCTCAATCGCACAGGGGACCCAGGGCCTGGCCCCTCCATCCAGAAAACCTATGACCTCACCCGCTACCTGGAGCACCAACTCCGCAGCTTGGCTGGGACCTATGTGAGTATCCAGCGTAGGAATCTGGGAGTTGGGGAGGAGTGAGGAGTTGGGGAAAGACAGTCCTAACCGTGGAGGGTTCTGGTAAATGATGGGGTGAGGAGGGGCTCTTTGGCTCCCACCAGTCCCCCTGTCTGGTCTA
+
>AAAAFFFBFFFGBFGGFFGG2FGCEEGGGFHGGGGDFHHFHGHGFHHHHGGAG3GHDFEGHGHHHHHHHHGGGGGHHHHHGGFGHFHGHHHGGGGGHHHGGHFEEHHDHFHFHHHHHEDDGF1C@CECGGHHHHHFHGGGGFHGGG?CGGHHHFHHGHHFFGGFGFHHHFHBGGHFHHHGACGGGGGCFAFGGFFGFFFFFFFGGFBF?FFFFBBBBFFFFFFFFFFEFFFFFFFFFFF?FFFFFFFFFF
@M05620:37:000000000-D9766:1:1101:8838:3160 1:N:0:81
AGTGCCAGCTCTCAATCGCACAGGGGACCCAGGGCCTGGCCCCTCCATCCAGAAAACCTATGACCTCACCCGCTACCTGGAGCACCAACTCCGCAGCTTGGCTGGGACCTATGTGAGTATCCAGCGTAGGAATCTGGGAGTTGGGGAGGAGTGAGGAGTTGGGGAAAGACAGTCCTAACCGTGGAGGGTTCTGGTAAATGATGGGGTGAGGAGGGGCTCTTTGGCTCCCACCAGTCCCCCTGTCTGGTCTA
+
CCBCCFFFCFFFGGGGGGGGGGHGGGGGGGHHGGGGGGHHHHGHGGFFHHHHBEGHHGHHHHHHHHHHHHHGGGCGHHHHBGHHHHHHGHHHGGGGGHHH?HHGGGHGGHHHHHGFHHHHHHHHHGGGGGHFGHHGHHGGGHHGGGFDGGGHHHHHHFHHHFGFGGHHHHGHHHHHHHHHGEGGGGGGGGGGGG<BFFGGGGFGGGFFFFFFFFFFFFFFFBFFFBFF?FFF.FBFFFFFFFFFFFFBFBB
@M05620:37:000000000-D9766:1:1101:15491:3308 1:N:0:81
ACCACACCTTCTACAATGCGCTGCGTGTGGCTCCCGAGGAGCACCCCGTGCTGCTGACCGAGGCCCCCCTGAACCCCAAGGCCAACCGCGAGAAGATGCCCAGGTGAGTGGCCCGCTACCTCTTCTGGTGGCCGCCTCCCTCCTTCCTGGCCTCCCGGCGCTGCGCCCTTTCTCACTGGTTCTCTCTTCTGCCGTTTTCCGTAGGACTCTCTTCTCTGACCTGAGTCTCCTTTGGAACTCTGCAGGTTCTA
+
BBBBBBB3BCBFFFGFFG4AEEEEEEFBAAGFG2FE2EE0EGHHHGGAEEACDGCEHHH>EE@EGGEEG@?GHHHGGGGHGHHGEGGGGC/BD?<1??GHFHHG<FFHGBFGAGDGGCDHHHHGHHHHHHGHF?CGGDHGGGGGFFGGGGGGGGGGDG-9-BB?>BFBBFFFFFBFFFFFF/BBFBFF;BB:B@AAFEFFFFEFF/B/FFFFFFF/;B9FFFF/9BF/;F9FFFFEFFFFFFEFFF.:FF;
@M05620:37:000000000-D9766:1:1101:20506:3324 1:N:0:81
GAGGCTGCTTTGGAAGAAACTCATAGATTACTGCAACAGTTCCCCCTGGACCTGGAAAAGTTTCTTGCCTGGCTTACAGAAGCTGAAACAACTGCCACTGTGTGAGCCTTCACCTCAGGTCTCTTTTCTAGAACACTTGACCAGAACACTTTATTTGACTATACAATGGAAAGTATGTGGTCGAATTTTGCCACGAATCTCATGACACCTTTATAACAAACTTGACACCTATTTTGAAAGTATGAAGCATA
+
1>>AA1FAFFFFGGGCCFFEFABEFHEHFBHGFHGBGGHABG2GHGCGFCGEFEGBGHHHGHEHEEDGHHHEFE0GHHFECEGG1FG@G0GGCE@01B112@2B111B01B1B110B1B1111B2B1BF22>1>0>B11B111000<B011B2222>B11112>B<FF11<1@1@22@>101///?F1?11111--.<.>G1F00/<0./<=0==0000<.0000000.:/CGHECE00;;;0;900;900
@M05620:37:000000000-D9766:1:1101:19244:3414 1:N:0:81
ACCACACCTTCTACAATGAGCTGCGTGTGGCTCCCGAGGAGCACCCCGTGCTGCTGACCGAGGCCCCCCTGAACCCCAAGGCCAACCGCGAGAAGATGAGGGGGGGGCTTCCTCTTCTTGTGGCCGCCTCCCTCCTTCCTGGCCTCCCGGCGCTGCGCCCTTTCTCACTGGTTCTCTCTTCTGCCGTTTTCCGTAGGACTCTCTTCTCTGCCCTGCGTCTCCTTTGGCACTCTGCAGGTTCTAGATCGGAA
+
BAABBBA3BFFFGGGGGGFFGDHFGEG24BGAFCFE2FGC?GHGHGFAAEEA5EAGHHC0>E0EGEGGGE?EGFFFGEEHEEHHFGGGGG/><BG2?FFH2/</--;;-99//:9BBF/99/..AD-99.99BFFB99B///..:.AADC--99B.>-:99B9/;FFFFF9/;FFFF/BF/BF/BB;9FFFBD/9.9FFBBFB///;9BF/:.BA.9DFFFB9B//99/9.BFF/BB.9;BB/999/...;
@M05620:37:000000000-D9766:1:1101:21509:3446 1:N:0:81
AGTGCCAGCTCTCAATCGCACAGGTCTGACCTCCCGTGCCCCGAATCTATCTCCTACTCCGTCCCCCACTTGAAACAAAGAAAACACCCTAGGCAGACATACCGGGTAGTTTAAAAATATCCCTACTAAAGAACAAATCACTACAACAATAAACAACGAAGAGGCCCACCCAACCTCCCATTAGCTACTACACCTAAATCTGTCGGAGTATCGAAGATCCTAGGAATCCTCCTGGCCCCCAGTCTAGTTCT
+
>A>AAFFFAFFFGGGGGGGGGG0A11D01DGGGGGCAA0BA//AE/BFFFDF21BFAABBEGC/AAB/BBBG@FFHHA0BFF0BFF0/?/00001//0011BB//<///1222211101B22B1101121110<00011<1>20?1?</111?1?/?-.<.>>...<..<.....//.;/0:0</00000://////00000;0.9--./;9../.;000000/0//;////-:/---@--9;;9//://9
@M05620:37:000000000-D9766:1:1101:14944:3507 1:N:0:81
AGTGCCAGCTCTCAATCGCACAGGGGACCCAGGGCCTGGCCCCTCCATCCAGAAAACCTATGACCTCACCCGCTACCTGGAGCACCAACGCCGCAGCTTGGCTGGGACCTATGTGAGTATCCAGCGTAGGAATCTGGGAGTTGGGGAGGAGTGAGGAGTTGGGGAAAGACAGTCCTAACCGTGGAGGGTTCTGGTAAATGATGGGGTGAGGAGGGGCTCTTTGGCTCCCACCAGTCCCCCTGTCTGGTCTA
+
AA>AADDCAFFFFGGFFFGGG0F0BE0A0AFGAAFC/BG00FEEGGHGH01ABBF0BFHC1BAGH1CEHHHC//>EH1DGFBGGFHHHG/EE@/<E/B<F/GGEGCHHGFHHHFHFHDGGFHFGECCCGCHFFHHHHGHFFHHGGGGCGGE<GHHHHG/:;GCGEGHHHGGGGGBFGGGGGGFABEB@CFFGFF;BFFFFFFFFFB-@EFFFFF???@FFFFFFFFFFFFFFFFFFFBEB@FFFFFF/;F/
@M05620:37:000000000-D9766:1:1101:17472:3541 1:N:0:81
AGTGCCAGCTCTCAATCGCACAGGGGACCCAGGGCCTGGCCCCTCCATCCAGAAAACCTATGACCTCACCCGCTACCTGGAGCACCAACTCCGCAGCTTGGCTGGGACCAATGTGAGTATCCAGCGTAGGAATCTGGGAGTTGGGGAGGAGTGAGGAGTTGGGGAAAGACAGTCCTAACCGTGGAGGGTTCTGGTAAATGATGGGGTGAGGAGGGGCTCTTTGGCTCCCACCAGTCCCCCTGTCTGGTCTA
+
AAAACFFFBFFFGGGGGGGGGGHGGGEEAEHHGGGGFGHHCGFHGGHHHHHHFHEHHGHFFGEHHGHHHHHGGEFGHHHHHHHHGHFHGHHHEGFEEGFHGFH///BFF/?BGGHHHH3BG3FGHG?EG/GHHHHHHHHGGHHHGGGGGD.<<DHHHDCGHHGGGGHGHHHHHHHHHHHGGGGGGGGGDGGGGGFFFGGGGGGGGFAFFF.;DDF-;:EFFFFFFFFAEFFFFFFFFFFFFFFFFF/;FFB
@M05620:37:000000000-D9766:1:1101:15904:3604 1:N:0:81
AGTGCCAGCTCTCAATCGCACAGGGGACCCAGGGCCTGGCCCCTCCATCCAGAAAACCTATGACCTCACCCGCTACCTGGAGCACCAACTCCGCAGCTTGGCTGGGACCTATGTGAGTATCCAGCGTAGGAATCTGGGAGTTGGGGAGGAGTGAGGAGTTGGGGAAAGACAGTCCTAACCGTGGAGGGTTCTGGTAAATGATGGGGTGAGGAGGGGCTCTTTGGCTCCCACCAGTCCCCCTGTCTGGTCTA
+
AAAABFFFCFFFGGGGGFGGGGGFFC?EGGH2AE2ABFGHHH21BFHFAFAG3BFEGE3FHHHHHHGCHFFEE>EFHGFGHHGHHHFGFGGHGGGGGFHHGHHGGGHHGHHHHHHHHHHHHHHHHGCEGGHHHHHHHHHGDFHHGGGGGGGGHHHHHEGHHHGGGGHHGGHHHGHHHGHHGEEGGGGG;FFGGGGGGGGGGGGGGGFCFFFFFFFFFAFFFFFFFFFFFFFDFFFFFFFFFFFFFFFFFFF
@M05620:37:000000000-D9766:1:1101:9645:3652 1:N:0:81
GAGGCTGCTTTGGAAGAGCACACGTCTGAACTCCAGTCGCCCCCCCCTTCCTCGTAACCGTTCCTCTCCTGGCAACCAGAAGCACCAACTACGCCCCTTGTGTGTGCCCTCTCCTCCCTTCTCTTTTCTGAACCTCTTGCCCCGCCACCTTTCTTTGCCTTTGCAATGACAGGCATTTGGCCGCATTTTGCCCCGAATATCATGAAACCTTTTTCCTGAACTGGCCGCCTATTTTGAAAGTCTGAGGCCTA
+
>1A1AAFAFFF1E1B1FFFGGGFA000A1DBF1B11BB0AB/////AA00BBD?GE0>B///B>B110BG1GH0B/BFA>B1G1>?0/?>11/>//B/BB<<0FGHHHCGGHHHHHH<FGHHHHHFHGHHHFFFGHHG1=GCGA-<<<<<GGHHHFH00;;:GCGGHHFCGG.:GGHGGG/9;:ABFGGG09B.A@GF?FFBFF//;;-FFFFFF/;FBFFFFF--;@@;:FFFFFFFFFF/;BB/;-9;F
@M05620:37:000000000-D9766:1:1101:12911:3677 1:N:0:81
AGTGCCAGCTCTCAATCGCACAGGGGACCCAGGGCCTGGCCCCTCCATCCAGAAAACCTATGACCTCACCCGCTACCTGGAGCACCAACTCCGCAGCTTGGCTGGGACCTATGTGAGTATCCAGCGTAGGAATCTGGGAGTTGGGGAGGAGTGAGGAGTTGGGGAAAGACAGTCCTAACCGTGGAGGGTTCTGGTAAATGATGGGGTGAGGAGGGGCTCTTTGGCTCCCACCAGTCCCCCTGTCTGGTCTA
+
ABAAAFFFCFFFGDGGGGGCFCHGGFEEGGHHBFGGGGHHHHGHGGHHHHHHHHHHHGHHHGHHHGHHHHHGGEFGHHHHEGHHHH1FEHHGEECGEHGHGHHGGGHHGHHHHHHGHHHHHHHHHGGDGGHHHHHHHHCFGHHHGGADGDEGHFHHGGHHHHGGGGHHHHHHHHHHHHHHGGGGEFGGCFFGGGFGGGGGGGGGGGFFFFFFFFFFFFFFFFFFFFFFFFFFFFFFFFFFFFFFFFFFFFF
@M05620:37:000000000-D9766:1:1101:12025:3712 1:N:0:81
GAGGCTGCTTTGGAAGAAACTGATAAACCAGTGACACAGGACCGGATGAACACGGGACAGTACCTTGGCTGGCTTGCAGAAGCTGGTACACCTGCTACTGTTTGTGCAATCACCTCCCTTCTCTTTTCTGAACCTCTTTCCCCGCCCCATTTCTTTGAATTTGCAATGACCGGCATTTGGTCGCATTTTGCCCCGAATCTCATGACACCTTTTTAATGAACTGGCCGCCTCTTTTGAAAGTCTGAGGTCTA
+
A>AAAAFBFFFFGGGG4GGGG5FAD5544A4BB5B5BGAD22B22A2A35BD21001A1BB555D5533B1112B/B3BFG3FG323B44BF33B343BF44BFC234B4B3B23BF/?3F?DGHHGFGHGH2/?B2?BB3F2<///>/?1FDGGHH?<<FFGFD1FB1<1>--<CHDHH.=;ADGGHHHGFGCFBAAAFG;B00/;C9CFGGG.0;;;FGGGFA.;BA..;BFFFFFF/;/;BF9;/;9B
@M05620:37:000000000-D9766:1:1101:12746:3725 1:N:0:81
GAGGCTGCCTTGGAAGAAACTGAGAAACCAGGGAAACAAGATCGGAAGACAAAGGATATGTAATTTGGTCAGCTAAGTGCAGCTGGAACACCGTCGCCTGGTTGAAACAAAAGTAAGTATACAGCGTAGGAATCTGGGAGTTGGGGAGGAGTGAGGAGTTAGGGAAAGACAGACCTAACCGAGGAGGGTTCTGGTAAATGATGGGGTGAGGAGGGGCTCTTTGGCTCTCACCAGTCCCCCTGTCTGAACTA
+
>1>A>>B1B1B@F11BBG11B1BAD3BB0B00B00B0BB0BB1AAA//0B00B00AA122D22D2D2AB12BB1111DA1FB1B1B0B@00E/0B>/>EHEG@/B@BB0/>00122>>>22>2>1<??//BBCBB2F00</01@@@//<?/FFFGA1/>01>0<0<.00CGF/.<<CGFFC-;A@EFC...:0C9;CF0000;0:BB?.9CBBB-9---/9B//B9F////-/;99/B9A--9;B;//:/;
@M05620:37:000000000-D9766:1:1101:12039:3729 1:N:0:81
GAGGCTGCTTTGGAAGAAACTCATAGATTACTGCAACAGTTCACCCTGGACCTGGAAAAGTTTCTTGCCTGGATTACAGAAGCTGAAACAACTGCCAATGTGTGAGCCACCTCCACCCGTCACTTTACTGAAAAAATAGCCCAACAAAATATCTTTGCATTTCAAATAAAAGGAGTTTGGCCGAATTCTGAAAAGAATATCATCACACCTTTTTAATGAACTGGACGCCTATTTTGAAAGTCTGAAGCATA
+
>1>>>>BACBBDGBBA1B11FBAAD31D31BDABD1BB0B22DDAFBFG0BB0FA0A1EGAAADDBDBBBDA01BDBGBDA1ABB1E1BB/>10@>111122B>11B0>0B00?0B0EE>E/?21121>221BF0<B1B<1<?/??C0BD1@2@2211@2@>2@>221@F11?G/0011/11--<>.1>GB1DD/..<00DG00=D<<E/0;:0:0C00;0<0//.:;;A9CB;FF.FBF0C0;;0C9BC0
@M05620:37:000000000-D9766:1:1101:12503:3810 1:N:0:81
ACCACACCTTCTACAATGAGCTGCGTGTGGCTCCCGAGGAGCACCCCGTGCTGCTGACCGAGGCCCCCCTGAACCCCAAGGCCAACCGCGAGAAGATGACCCAGGTGAGTGGCCCGCTACCTCTTCTGGTGGCCGCCTCCCTCCTTCCTGGCCTCCCGGAGCTGCGCCCTTTCTCACTGGTTCTCTCTTCTGCCGTTTTCCGTAGGACTCTCTTCTCTGACCTGAGTCTCCTTTGGAACTCTGCAGGTTCT
+
BBBBBB3AFFFFGGGGGFGFGGFBEAEEE2AFEFFFEGAEFHHHHG0E11BAGHHHHH3EEGGG1EEGGGGHHHHGGGG/FHHHH/EEGCDGGGHHHHHHHFCGF1GHH1?FGH/AGCCGH0GGFHDGHGFGHHGDG.:GGHHGF0CGBFGGAFGEEDG?BGGFFGB.B-BFFFFFFFFFFFFFFFFFFFFFFF?DFFFFFFFFFFFFFFFFFFFFFFFFFFFFFFFFFFFFFFFFFFFFFFFFFFFAFFF
@M05620:37:000000000-D9766:1:1101:10552:3846 1:N:0:81
AGTGCCAGCTCTCAATCGCACAGGGGACCCAGGGCCTGGCCCCTCCATCCAGAAAACCTATGACCTCACCCGCTACCTGGAGCACCAACTCCGCAGCTTGGCTGGGACCTATGTGAGTATCCAGCGTAGGAATCTGGGAGTTGGGGAGGAGTGAGGAGTTGGGGAAAGACAGTCCTAACCGTGGAGGGTTCTGGTAAATGATGGGGTGAGGAGGGGCTCTTTGGCTCCCACCAGTCCCCCTGTCTGGTCTA
+
>>AAAFFFBFFFGGGGGAFGEGBGCEFEDGHHGGGEFBBFCGEHGEGFFHFHEFGHHGHHHGEHHGHHHHGGGE@FHHHHHHHGGH1GEFHHFGGGEHHHGHHFFGHGEHEGHHHEHHHHHHHHHGGCGDFHHHHHHGFGGGHHCG.CGECGHFFHFD<GDG?@.ACGCHFGHHHGFHHHGGGGDEGGCFGGGG;FFFGGGGGGEGFBFFFFF?BBB=EFFFEFFFFFFFFFFFFFFFFFBFFFF/BFFF/
@M05620:37:000000000-D9766:1:1101:19065:3865 1:N:0:81
AGTGCCAGCTCTCAATCGCACAGGGGACCCAGGGCCTGGCCCCTCCATCCAGAAAACCTATGACCTCACCCGCTACCTGGAGCACCAACTCCGCAGCTTGGCTGGGACCTATGTGAGTATCCAGCGTAGGAATCTGGGAGTTGGGGAGGAGTGAGGAGTTGGGGAAAGACAGTCCTAACCGTGGAGGGTTCTGGTAAATGATGGGGTGAGGAGGGGCTCTTTGGCTCCCACCAGTCCCCCTGTCTGGTCTA
+
>1>>>FF11FFFG1GGFGGFEEEAFC0EE00CFAEECFHHGHGCFGBFGFAGGFFHFFHFFHHHHFHFHGGGG>EEHDGHGFHHHHFGEHHGGGGGE>BFEFFGGGHGFFHHHFGDF>2BBGGBGCCBBCEDCG1<100?/0<<CC<@C.<><0<C0C<CF/CCEC.CFFHFHH0;CGCGG9C?.9CA.F?BFGFFGGFFGGFGGAB=EFAFBA-9@>9:BFF/BFFFFFABEFBFFFEF@FFFFFFFFFF
@M05620:37:000000000-D9766:1:1101:14750:3903 1:N:0:81
GAGGCTGCTTTGGAAGAAACTCATAGATTACTGCAACAGTTCCCCCTGGACCTGGAAAAGTTTCTTGCCTGGCTTACAGAAGCTGAAACAACTGCCAATGTGTGTACCATCTCCTCCCTTCTCTTTTCTGAAAATATTGCACAGCCAAATTTATTTGCATTTGAAATGAAAGGAATTTGGAAGAATTTTGAAAAGAATATCATGACACCTTTTTAATGAACTGGAAGCCTATTTTGAAAGTCTGAAGAATA
+
ABBABCFBFFFFGGGGFGGGGGHHHFGHHFFFHGGFGHG5AEFG2EEFEFHFHHEHHHGFBGHEEHHDGHHHHHFCGHHHHHHHHBHHHHEHFHHHG3FGFFBB14BFG4GBFGFHHGHHHHHHHBHFHGHHGHH3F4?GGF3FFEGB2FGH3GHDBGGDHHHGHHHGGHHEGFHFHGHG22GFHHHGHHEHHEGAAHGHHHHFGHHHGHHHHE.0D0<G<DD<<CCGGGHFHHE0:FFHCGHHHGC0GGC
@M05620:37:000000000-D9766:1:1101:17149:3917 1:N:0:81
ACCACACCTTCTACAATGAGCTGCGTGTGGCTCCCGAGGAGCACCCCGTGCTGCTGACCGAGGCCCCCCTGAACCCCAAGGCCAACCGCGAGAAGATGCCCAGGTGAGTGGCCCGCTACCTCTTCTGGTGGCCGCCTCCCTCCTTCCTGGCCTCCCGGCGCTGCGCCCTTTCTCACTGGTTCTCTCTTCTGCCGTTTTCCGTAGGACTCTCTTCTCTGACCTGAGTCTCCTTTGGAACTCTGCAGGTTCTA
+
AAA1AAAACCFFGDGFDG11F1FFGEEA0AFGCFFE?FEGGHHHHGGGFGGGGHHHHHHFEGGGGGGGGGGGHFHGGGGHEHHHHGGEGGC@CGFFFFHFHHHGGHHFGDFGHHGGGG?HHHGHHHHHGHGHHGGGGGHGHGGHHGGGGG?FGGGGGA9AA@@F@@F@@FFFFFFFFFFFFFFFFFFFFFFFF@BBFFFFFFFFFFFFFFFFFFFBBFFFFFFBBFFBFFFFFFFFFFFFFFFFFFAFFFF
@M05620:37:000000000-D9766:1:1101:7839:3956 1:N:0:81
GAGGCTGCTTTGGAAGAAACTCATAGATTAAGGCAACAGTTCCTCCTGGAACTGGATAAGTTTCTTGACTTGCTTAATGAAGCTGAAACAACTGCCCATGGTCTACAACCATGAAAGCAAGGAGACAAGAAAACTGGAAGGGAGGAAAAAATGAGATAAAACAATAAGAAAGAAGTAACCCAGGAGGCCTTTAGCAAAAGATGGGCTGAAAAGGAAAAATTAACAAAACTGAAACTTTGAACTTTCAAGCC
+
>3>A>ACACBBDG4ABGGCGGGHHHFGFDG55BB4F2GBDDDA5A3AB3B3ABA3B553BDGFBDHH5355BADD55ADBGHABF33B3B1F3GHB1BB?3BB4BB4BBB?B33B33B3321?1??2B02F323333333<//?//2220/0222222@>2@C/2221<?BC00<?1?11/.><<....11<0===0<</.00/..<..000/.//;;.;/00;00:..000009;F0090C00090C00.
@M05620:37:000000000-D9766:1:1101:13728:4051 1:N:0:81
GAGGCTGCTTTGGAAGAAACTCATAGATTACTGCAACAGTTCACCCTGGACCTGGAAAAGTTTCTTGCCTGGATTACAGAAGCTGAAACAACTGCCAATCCTCCAAGATGCTACCCGTAAGGAAAAGCTCCTAGAAGACTCCAAGAGAGGAAAAGAGCTGATGAAACAATGGCAAGTAAGTCAGGCATTTTCGCCTTAGCACTCGTGTGGATCCAATTGAAAAATTATCAGCATGTTTAAGTGTAACAGAC
+
A?AA>ACACBB4ABA44B4BGCEGFGGHHBBBFHB4GFBDGD5DBGB2C2BBFFFA332F3DFDF5DBBB3A2DA3B5BDA3BBB3B@@B1?@B@GC3FBBB3BG3B13333B3BB11/?BE3B32303B33B4?B?BBB33BB?0B?//0BB?2/2@22@<2@2@@F?1?1B0?/1?11<<11><.1<111-<.><0<00<<=<<.<=.:00;;C::00:00.;:<;00;0000;0F0099;C;;000;.
@M05620:37:000000000-D9766:1:1101:13883:4078 1:N:0:81
ACCACACTTTCTACAATGCGCTGCGTGTGGCTCTCGAGGAGCACCCCGTGCTGCTGACCCAGGCCCCCCTGAACCCCAAGGCCAACCGCGCGAAGATGACCCAGGTGCGTGGCCCGCTACCTCTTCTGGTGGCCGCCTCCCTCCTTCCTGGCCTCCCGGCGCTGCGCCCTTTCTCACTGGTTCTCTCTTCTGCCGTTTTCCGTAGGACTCTCTTCTCTGACCTGCGTCTCCTTTGGAACTCTGCAGGTTCT
+
>>AA>>A11BBBBFEGGG1AEEGGGEEA0BAAB0BB1BAA?B/BBEEABBAFFHFHHGG0B//BFFEEE>>B1FEEEEEGGH?FGFEE>E>>CGG??FGHHHEEE1G1C/CACH.>ACGGHGHFH0=DDGGGHHG-;;EHGHHGFGGEFE/F?FGGGBG-:-;;B@@A@@FFFFFBFBFFFFFFFFFFFFFBBB@FFFFFFFF-B-9FFFFFFF9/BBFBFFFF-;B??FFFFFFFFFFFFFFFBFFFFFF
@M05620:37:000000000-D9766:1:1101:9508:4099 1:N:0:81
AGTGCCAGCTCTCAATCGCACAGGGGACCCAGGGCCTGGCCCCTCCATCCAGAAAACCTATGACCTCACCCGCTACCTGGAGCACCAACTCCGCAGCTTGGCTGGGACCTATGTGAGTATCCAGCGTAGGAATCTGGGAGTTGGGGAGGAGTGAGGAGTTGGGGAAAGACAGTCCTAACCGTGGAGGGTTCTGGTAAATGATGGGGTGAGGAGGGGCTCTTTGGCTCCCACCAGTCCCCCTGTCTGGTCTA
+
ABAACFFBACFFGGGGGGG2ECGDGGGEEEFHFEEFAFHHFGGHGGFHHHGHFHHHHGHHHHFHHHHFHHHGGEEGHHHHGHHHHHHHGHHHEFCEEHGHGHHGGGHHGHHHHHHHHFHHHHHHHGGGGGHHHHHHHHHGGHHHGGFGGGEGHHHHHGGHHHGGGGHHHHHHHHHHHHHHGGEGEFGG;FFGGGFFGGGGGGGGGDFFFFFFFFFFFAFFFFFFFFFEFFFFFFFFFFFFFFFFFFFFFFF
@M05620:37:000000000-D9766:1:1101:15381:4103 1:N:0:81
AGTGCCAGCTCTCAATCGCACAGGGGACCCAGGGCCTGGCCCCTCCATCCAGAAAACCTATGACCTCACCCGCTACCTGGAGCACCAACTCCGCAGCTTGGCTGGGACCTATGTGAGTATCCAGCGTAGGAATCTGGGAGTTGGGGAGGAGTGAGGAGTTGGGGAAAGACAGTCCTAACCGTGGAGGGTTCTGGTAAATGATGGGGTGAGGAGGGGCTCTTTGGCTCCCACCAGTCCCCCTGTCTGGTCTA
+
ABAACFFFCFFFGGGGGGGFGGHGGGGGGGHHFGGGGGHHHHGHGGHHHHHHHHHHHGHHHGHHHHHHHHHGGEFGHHHHHHHHHHHGGHHHAFEGGHHHGGHGCF0FF223?3333?3333?BG@?///22@211100//0=1>CF<CGE0.00.0./=G0<:...:/C:/0:C000;::.;9.9CB.=.99CC0909B09;0E?.9AFAFDDCFFDFFFFFFFFFFFFFFFFFFFFEFFFFFFFFFFFF
@M05620:37:000000000-D9766:1:1101:17136:4148 1:N:0:81
GAGGCTGCTTTGGAAGAAACTCATAGATTACTGCAACAGTTCCCCCTGGACCTGGAAAAGTTTCTTGCCTGGCTTACAGAAGCTGAAACACCGTCCATTGTGTGAGCCCTCTCCACACGTCTCTATTCTGAACCAATTGACCAGAAAACTTTATTAGACTATGCAATGAAAGGCATTTGGCCGCATTTTGCCACGAATATCATGCCACCTTTATAATGAACAGGACGCCTATTTTGAAAGTATGACGCATA
+
>>>AA>FAFFFFFGF4FGGGBFFGHHF6BBGGGFG4AFFDDFHGHG?EE2GHHGHFHGFHHHFGDFBHHGHGHHEGHGHFHHHBBG@GHF1B0BEEE4BF@G?G443BFGC1BB3B3>/BGFFF4?44B4BEGH0/3?3?3?B0001001BF2222@@<11@F@GH2@GGHF0<0G1?<F1?>-@?<FG1<<0<@DGEEFB0<G0:CG.C0000;:CG0:<0;.:99@B..F0BGGGG0FFBFFG9..-CD
@M05620:37:000000000-D9766:1:1101:14053:4172 1:N:0:81
ACCACACCTTCTACAATGAGCTGCGTGTGGCTCCCGAGGAGCACCCCGTGCTGCTGACCGAGGCCCCCCTGAACCCCAAGGCCAACCGCGAGAAGATGCCCAGGTGAGTGGCCCGCTACCTCTTCTGGTGGCCGCCTCCCTCCTTCCTGGCCTCCCGGCGCTGCGCCCTTTCTCACTGGTTCTCTCTTCTGCCGTTTTCCGGAGGACTCTCTTCTCTGACCTGAGTCTCCTTTGGAACTCTGCAGGTTCTA
+
BAAABBABFFFFFFGB5FFFGFGEEBEEF2FGHGGEAEE?GHHHHGGGE1BFHGGHHHGGGGGGFGEGGGGHHHHGGFGFGHHHGGGEGCCCCDHGFF1FHF/F111?11F/GG?@CCGHFD0D00DG<<C.C?-;A.CACFDFG0CFFF9FF9AA?--;@?-9>-D=-BF///99/;F/:9BB///9BBF/;9.9FFFF.-9;B.9;BBF/9:9B///:FFE/.//:FBBFFF/9B//:99BFFF.9/B:
@M05620:37:000000000-D9766:1:1101:14042:4193 1:N:0:81
ACCACACCTTCTACAATGAGCTGCGTGTGGCTCCCGAGGAGCACCCCGTGCTGCTGACCGAGGCCCCCCTGAACCCCAAGGCCAACCGCGAGAAGATGCCCAGGTGAGTGGCCCGCTACCTCTTCTGGTGGCCGCCTCCCTCCTTCCTGGCCTCCCGGAGCTGCGCCCTTTCTCACTGGTTCTCTCTTCTGCCGTTTTCCGTAGGACTCTCTTCTCTGACCTGAGTCTCCTTTGGAACTCTGCAGGTTCTA
+
BBBBBBBAFFFFGGGGGGFGGFGCEBEBAEHHGFGE?EGFGHHHHGGGGEEFGHHHHGGEGGGGGGEGGGGHHHHGGGGFEGHFGGG<CCBCFGH2FDGHHHHG?CGGHHGGHHGGGGGHHHHHHGHHGHGHHGG?FFHGHHGHHGGGGGGGGGGGGA-=BFGGGGFFFFFFFFFFFFFFEFFFFFFFFFFFFFAFFFFFFFFDFFFFFFFFFFFFFFFFFFF9BFF/BFFFFFFFFFFFFFFFFFABFFF
@M05620:37:000000000-D9766:1:1101:18070:4214 1:N:0:81
GAGGCTGCTTTGGAAGAAACTCATAGATTACTGCAACAGTTCCCCCTGGACCTGGAAAAGTTTCTTGCCTGGCTTACAGAAGCTGAAACAACTGCCAATGTGTGTGCCACCTCCTCCCTTATCTTTTCTGAAAATCTTGAACCGCCAAATTTCTTTGCATTAGAAATGAAAGGAATTTGGCAGAATTTTGAAAAGAATATCATGACACCTTTTTCATGAACTGGAAGCCTATTTTGAAAGACTGAAGAATA
+
AABBABFCFFFFGGGGFGGGGGHHHGGHHFHGHH4DGHHGHHGHHGGFGFGHHHHGGBGHBGHHHHHHHHHHHHFFGHHHHHHHHFFFGHGHHHHHGHHHFGFEGGHHF3BBGH2BBFHFCFGHHHFHFFFHGHH3FGHF3F//>BDGHHG32DGFHHGF22>DDDGHGFGGHHFHHHEB11/>>FGFHHFFGDGFHHGHHHHHHGHHGG00GH/=0;;C;CGGCGHEGHHHHH0G?BCF//;BFGBCF;C
@M05620:37:000000000-D9766:1:1101:19979:4259 1:N:0:81
AGTGCCAGCTCTCAATCGCACAGGGGACCCAGGGCCTGGCCCCTCCATCCAGAAAACCTATGACCTCACCCGCTACCTGGAGCACCAACTCCGCAGCTTGGCTGGGACCTATGTGAGTATCCAGCGTAGGAATCTGGGAGTTGGGGAGGAGTGAGGAGTTGGGGAAAGACAGTCCTAACCGTGGAGGGTTCTGGTAAATGATGGGGTGAGGAGGGGCTCTTTGGCTCCCACCAGTCCCCCTGTCTGGTCTA
+
@BABBFFFBFFFGGGGGGGGGGH4FGGGGGHHGGGGGGHHHHGHGGHHHFHHHHHHHGHHHHHHHHHHHHHGGGGGHHHFGHHHHEHHGHHHGGGGEHHHGHHGGGHHGGHHHHGFFHHGGGHFFDDGGGHHFHHHGHFEGHHHG-.ADGDFCGBFGAGCHHGGGGG.CCFBGGHHHHH.-CEFA.EG9FFGGGFFGGGGGGGGGGFFFFFFDFFF;DFFFFFFFFFFFFFFEFFFFFFF;EFFFFFFFFF
@M05620:37:000000000-D9766:1:1101:20000:4265 1:N:0:81
AGTGCCAGCTCTCAATCGCACAGGGGACCCAGGGCCTGGCCCCTCCATCCAGAAAACCTATGACCTCACCCGCTACCTGGAGCACCAACTCCGCAGCTTGGCTGGGACCTATGTGAGTATCCAGCGTAGGAATCTGGGAGTTGGGGAGGAGTGAGGAGTTGGGGAAAGACAGTCCTAACCGTGGAGGGTTCTGGTAAATGATGGGGTGAGGAGGGGCTCTTTGGCTCCCACCAGTCCCCCTGTCTGGTCTA
+
ABBCCFFFDFFFGGGGGGGGGGHHGGGGGGHHGGGGGGHGHHGHGGHHHHHHHHGHHGHHHHHHHHHGHHHGGGGGHHHHHHHHHHHHGHHHGGGGGGHHGHHG?FGHGCFFGGHHGGFHHFGHBBBEFGHHHHHFHHFGAGHHGGGGGDDHHHFHHGFFHHCEEGHHFHHHHFHHHFHH-EEFEGGAGGGBBFCBBFGGGFGGGGFFFA?FFDFFFFFFFFFFFFBEEFFFFFF0BBEDFFFFFBFFFF:
@M05620:37:000000000-D9766:1:1101:18222:4269 1:N:0:81
AGTGCCAGCTCTCAATCGCACAGGGGACCCAGGGCCTGGCCCCTCCATCCAGAAAACCTATGACCTCACCCGCTACCTGGAGCACCAACTCCGCAGCTTGGCTGGGACCTATGTGAGTATCCAGCGTAGGAATCTGGGAGTTGGGGAGGAGTGAGGAGTTGGGGAAAGACAGTCCTAACCGTGGAGGGTTCTGGTAAATGATGGGGTGAGGAGGGGCTCTTTGGCTCCCACCAGTCCCCCTGTCTGGTCTA
+
AAAABFFFBFFFGGGGGGGGGCHAFFEFGGHHGGGGAFHHHHGHGGHHHEHHHHHFHGHHGFHHHFFHHHHGGE@EHHHHGHHHHHHHGHHHAFFGCHGGEGHGGGHHGHHFHGGHHHHHHHHHHGGGGGHHHHHHHHHGEHHHGGGGGGEFGFHGHGHGGHGGGGHHHHHHHHHHHHHHGGEGGGGGGGGGGGFGGGGGGGGGGGFFFFFFFFFFFFEFFFFFFFFFFFFFFFFFFFFFFFFFFFFFFFF
@M05620:37:000000000-D9766:1:1101:23106:4300 1:N:0:81
GAGGCTGCTTTGGAAGAAACTCATAGATTACTGCAACAGTTCCCCCTGGACCTGGAAAAGTTTCTTGCCTGGCTTACAGAAGCTGAAACAACTGCCAATGAGTGTACCCTCTCCTCCCTTCACTTAACTGAACCTATAGCACCGCAACCTTTCTAAGCATTTGAAATGAAAGTGATTTGGAAGAAATTTGCACCGAATATCATGACACCTTTTACCTAAACTAGAAGCCTATTTTGAAAGTATGACGAATA
+
AAABBBFBFFFFGGGGGGGGGGHHHHHHHHHHHHHHHHHFGHHHHGGGHHHHHHHHHHHHGHHHHHHHHHHHHHHHHHHHHHHGHHHHHHHHHHHHHHHH33B3B4BF3GHHHHGHGGHFH3BBD43BBBGFGAGEG34BBFE@GGCDGG2BF322@2@@GHHHFDF2@2<1<11<?GBGHGE0<0>>G11<<0>CCCEHHGHBGHHHGFHFH0<;C0::/G0;0<0:.CGGHBCG.09F;0BFF0.CAEF
@M05620:37:000000000-D9766:1:1101:23862:4328 1:N:0:81
AGTGCCAGCTCTCAATCGCACAGGGGACCAAGGGCATGGCCCCTCCATCCAGAAAACCTATGACCTCACCCGCTACCTGGAGCACCAACTCCGCAGATTGGCTGGGACCTATGTGAGTATCCAGCGTAGGAATCTGGGAGTTGGGGAGGAGTGAGGAGTTGGGGAAAGACAGTCCTAACCGTGGAGGGTTCTGGTAAATGATGGGGTGAGGAGGGGCTCTTTGGCTCCCACCAGTCCCCCTGTCTGGTCTA
+
1>>>A@BFAFFFEAGA1AA1AAGGE0AEA0BFBEFBBBGA0FEHGGGF10BBA01BFE0GHGBGFFAGHHHGGE/EHHHHBFG>0?B/?FHB?>@E/BBFEGGFGGHH/EGHHG2BGFHHDGFGHGCFGGBGG1GHHH0?CGHGGG.A-<><G1DG<EHHD/CCECEFBGFGHHHGHHHHGFAACGGGEGGGGGGFGGGGGGGGGG:@FFFFFF@?9@EFFFFFFBFEFFFFFFFFFFFF;EBFFBB/BFB
@M05620:37:000000000-D9766:1:1101:20612:4338 1:N:0:81
ACCACACCTTCTACAATGAGCTGCGTGTGGCTCCCGAGGAGCACCCCGTGCTGCTGACCGAGGCCCCCCTGAACCCCAAGGCCAACCGCGAGAAGATGAGTGGCCCGCTCCCTCTTCTTGTGGCCGCCTCCCTCCTTCCTGGCCTCCCGGCGCTGCGCCCTTTCTCACTGGTTCTCTCTTCTGCCGTTTTCCGTAGGACTCTCTTCTCTGACCTGCGTCTCCTTTGGAACTCTGCAGGTTCTAGATCGGAA
+
BBBBBBBBFFFFGGGGGGGGGFHHGFGBAEHHHGGGDGGGDHHHHGGGEFGGGHFHGHHGGGGGGGGGGGGHHHHGGGGHGHHHHGGGGGCGFGHHHHHHHGGG??>AD<CFHHHHHH1>G1DHHGGGGGHGGHGHHHHHHHHHHGGGGGAGGGGGGFFFFFFFFFFFFFFFFFFFFFFFFFFFFFDFFFFFFFFFFFFFFFFFFFFFFFBFFFFFFFFFFFFFFFFFFFFFFFFFFFFFFFFFFFFFFFF
@M05620:37:000000000-D9766:1:1101:15427:4355 1:N:0:81
ACCACACCTTCTACAATGAGCTGCGTGTGGCTCCCGAGGAGCACCCCGTGCTGCTGACCGAGGCCCCCCTGAACCCCAAGGCCAACCGCGAGAAGATGACCCAGGGGAGTGGCCGGCTACCTCTTCTGGTGGCCGCCTCCCTCCTTCCTGGCCTCCCGGAGCTGCGCCCTTTCTCACTGGTTCTCTCTTCGGCGGTTTTCCGTAGGACTCTCTTCTCTGACCGGCGTCTCCTTTGGAACTCTGCAGGTCCT
+
AAAAAAA1BCFFGAGGFG1AF1GCEA0A00FB1AFA0EEC?HHHHGGEEAEGEHHFHHHA>E?FG/EEGEECG1GGGGCG//FGHG//>C///CB11<1?G0?GG/</<>CFGH--<CAFFDDFB0DDF<CAGACC-C.C.CF?BF0BBBFFFBFE.99-9--9/=@B-@F///9///:-FB//9//BB/--9-9@@B?F/-/-;99///9BB//9////;/-;---;-;9FF/B/F/9//////;AF///
@M05620:37:000000000-D9766:1:1101:15363:4363 1:N:0:81
AGTGCCAGCTCTCAATCGCACAGGGGACCCAGGGCCTGGCCCCTCCATCCAGAAAACCTATGACCTCACCCGCTACCTGGAGCACCAACTCCGCAGCTTGGCTGGGACCTATGTGAGTATCCAGCGTAGGAATCTGGGAGTTGGGGAGGAGTGAGGAGTTGGGGAAAGACAGTCCTAACCGTGGAGGGTTCTGGTAAATGATGGGGTGAGGAGGGGCTCTTTGGCTCCCACCAGTCCCCCTGTCTGGTCTA
+
AA>AAFF@>FFFGGGGGFFCEEHFGCEADEGHEAE2AFGFAHGEFGHFHHHGBFFGHGG3GHFHHHHHHHFGG>EFHFHHGGHHHHHFGGBGEEEEEGEF<FG/EGHHGHCG?BDHGFGHH33FGG<EFDHHHHHHHGFGDGHHGGGGCGDGGHHHHGCCDC-AEFHHG/GFC0:GHHHHAEFDECE?;FFGGG9BFFGGGBGFGDFFFFFFF?99BB.9FFFBFFFEEFA9AFBFFFF?BFFFF/F9BB/
@M05620:37:000000000-D9766:1:1101:23817:4505 1:N:0:81
AGTGCCAGCTCTCAATCGCACAGGGGACCCAGGGCCTGGCCCCTCCATCCAGAAAACCTATGACCTCACCCGCTACCTGGAGCACCAACTCCGCAGCTTGGCTGGGACCTATGTGAGTATCCAGCGTAGGAATCTGGGAGTTGGGGAGGAGTGAGGAGTTGGGGAAAGACAGTCCTAACCGTGGAGGGTTCTGGTAAATGATGGGGTGAGGAGGGGCTCTTTGGCTCCCACCAGTCCCCCTGTCTGGTCTA
+
3AAABFFFBFFFGGGGGGGGGCHFGGGEGEHHGGGGGGHHFHGHGGHHHHHHHHHHH?GHHHGHHHHHHHHGGGGEHGHHHHHHHHHHGHHHGGGGGHHHGHHGGGHHGHHHHHHHHHHHHHHHHGGGGGHHHHHHHHHGEHHHGGGGGGGHHHHHHGHHHHGGGGHHHFHHHHHHHHHHGGGGGGGG;AFGGGFFGGGBFFGGGGFFFFFFFFFFFFFFFFFFFFFFFFFDFFFFFFFFFFFFFFFFFFB
@M05620:37:000000000-D9766:1:1101:10850:4552 1:N:0:81
AGTGCCAGCTCTCAATCGCACAGGGGACCCAGGGCCTGGCCCCTCCATCCAGAAAACCTATGACCTCACCCGCTACCTGGAGCACCAACTCCGCAGCTTGGCTGGGACCTATGTGAGTATCCAGCGTAGGAATCTGGGAGTTGGGGAGGAGTGAGGAGTTGGGGAAAGACAGTCCTAACCGTGGAGGGTTCTGGTAAATGATGGGGTGAGGAGGGGCTCTTTGGCTCCCACCAGTCCCCCTGTCTGGTCTA
+
AA>AAFF@AFFFG1GGGGE1ECHFGG?AEEGH00EAAFHHGHGGGGHFGHGHFHHGHGFAFHHHHGHHHGGGGEEGHHHHGHHFHHFHGH1FEECEEHGHGHCFFGHGGHHHHHDHFGHHHHHHHCECGGHHHHHHHHFGGHHHGGFGGCEFHHHHHGHCF/CGGGHHFHHHHHHHHHHHGGEGBEFGEGGGGFFGGGGGGGGBFGF@FFFFFF;?@@FFFFFFBFFFFFFFFFFFFFFF@FFFFFFFFFB
@M05620:37:000000000-D9766:1:1101:11482:4565 1:N:0:81
GAGGCTGCTTTGGAAGAACCTCATAGATTACTGCAACAGTTCCCCCTTGACCTGGAAAAGTTTCTTGCCTGGCTTACAGAAGCTGAAACACCTGCCAATGTGTGAGCCCTATCTAACCGTCTAGAATATGAACCACAAAACCCGAAACGATTATAAGATTTTACAATAAAAGTCATTTGAACGCATTCTGCTCCGAATCTCTTGGCACATTAATCCAGCACAGGAAGCCACTTTTGAAACACTGAGAACTA
+
>1>AAAC11B@DFGG1AEACFEGGHGH331BAF1F11BF1DFHEGGA0B1BAABBG1B00BAAFEHFBH11BGH0FH1FDGHHFFGFGHE0E0BG0@1FG222B111BF00B1121B0/E/0/2212>B2>F<C0///00B//>///<///?/2222@@@@<11?F11?1?F?11@111111><A..111>000<AC..0000<0/0:/<0000:000//.//.9:.9C//90000.000/;;00009;;C
@M05620:37:000000000-D9766:1:1101:16397:4590 1:N:0:81
GAGGCTGCTTTGGAAGAAACTCATAGATTAGTGAAACAGGTCCCCCTGGCCCTGGAAACGTTTCTTGGCTGGCTTACAGAAGCTGGAACAACTGCCACTGTGTGTGCCATCTCCTCCCTTCTCTTTTCTGAAAATATTGCACAGCCAAATTTCTTTGCATTTGAAATGAAAGGAATTTGGAAGAATTTTGAAAAGAATATCATGACACCTTTTTAATGAACTGGAAGCCTATTTTGAAAGTCTGAAGCATA
+
AABCBCFCFFFFGGGGGGGGGFHDF5FGEG4DF6BDDGC233B22BAB22B2FFGH3A3BBBF3DFD33BFGDHHA3FG5FGGHH2?FGFFHHBGH33FGF@BG11DGGDGB@FDGHGGHGHHHGFHHHHHHGFF3BGHH4GDHHHHF2FFH3?GGHHHHGHHBFFHHHHHHHEGHHHHH11?GGHHHHGFG<FGGFHGGHHHFHHGHEHHHHH.0DGHHFHGHC0:CGHHHGHHHGHHHGFFGGFF0;CF
@M05620:37:000000000-D9766:1:1101:22382:4620 1:N:0:81
AGTGCCAGCTCTCAATCGCACAGGGGACCCAGGGCCTGGCCCCTCCATCCAGAAAACCTATGACCTCACCCGCTACCTGGAGCACCAACTCCGCAGCTTGGCTGGGACCTATGTGAGTATCCAGCGTAGGAATCTGGGAGTTGGGGAGGAGTGAGGAGTTGGGGAAAGACAGTCCTAACCGTGGAGGGTTCTGGTAAATGATGGGGTGAGGAGGGGCTCTTTGGCTCCCACCAGTCCCCCTGTCTGGTCTA
+
CCCCCFFFDFFFGGGGGGGGGGHHGGGGGGHHGGGGGGHHHHGHGGHHHHHHHHHHHGHHHHHHHHHHHHHGGGGGHHHHHHHHHHHHGHHHGGGGGHHHGHHGGGHHGHHHHHHHHHHHHHHHHGGGGGHHHHHHHHHGGHHHGGGGGGGHHHHHHGHHHHGGGGHHHHHHHHHHGHHHGGGGGGGGCFFGGGGGGGGGGGHGGGFFFFFFFFFFFFFFFHHFFFFFFFFFFFFFFFFFFFFFFFFFFFF
@M05620:37:000000000-D9766:1:1101:16803:4681 1:N:0:81
GAGGCTGCTTTGGAAGAAACTCATAGATTACTGCAACAGTTCCCCCTGGACCTGGAAAAGTTTCTTGCCTGGCTTACAGAAGCTGAAACAACTGCCAATGTGTGTGCCATCTCCTCCCTTCTCTTTTCTGAAAATATTGCACAGCCAAATTTATTTGCATTTAAAATGAAAGGAATTTGGAAGAATTTTGAAAAGAATATCATGACACCTTTTTAATGAACTGGAAGCCTATTTTGAAAGTCTGAAGAATA
+
BBCCBBFBFFFFGGGGFGFFGGHHHGHHHFHHHHFHHHHFHHHHHGGGGGGHHHHFGBFHAFHHHHHFGHHHHHHEFGHHHHGFHFFFFGFEHHHGF3FGGGFG1BGGG@GG33FFGFFF2FHHHH4FGBHHGHGF44BBG3FG//BGFFGHHH3BHDGFG33BFGHDGGGBCGGGHHGHFGHFGFGBGHEFGGC.GFGGHHFDGHHHEFFHH0<CB0<D0=<B<C/<;CFHFHFB.0G;:;FGHH0:C;;
@M05620:37:000000000-D9766:1:1101:16816:4748 1:N:0:81
AGTGCCAGCTCTCAATCGCACAGGGGACCCAGGGCCGGGCGCCTCCATCCAGAAAACCTATGACCTCACCCGCTACCTGGAGCACCAACTCCGCAGCTTGGCTGGGACTTATGTGAGTATCCAGCGTAGGAATCTGGGAGTTGGGGAGGAGTGAGGAGGTGGGGAAAGACAGTCCTAACCGCGGAGGGCTCTGGTAAATGATGGGGAGAGGAGGGGCTCTTTGGCTCCCACCAGTCCCCCTGTCTGGTCTA
+
>AAABFFFBFFFGGGGGGGGF2FGGGGC2B222ABE2FG00AA1AGGHFB3BGBBFGF3G3F43B43FGFHGF/E>B3?02BG/FHF/?F3B/E/</F?GG2B?CDFG0F22<22@2FDGHHE1G/E/A.F1F<111<0.<01/-<<-<.;::C:.C:.:..;BGGEA/FG/9C9FB0/=9-9-;9@-..;//9B/9/B/FFBFE?.99:..9.--@BA9FFFFF/BEEFFFFFFFFFFFFFFFFFFFFFF
@M05620:37:000000000-D9766:1:1101:21795:4765 1:N:0:81
ACTGCCACTTCTCAATCGACCCGCGGGCCCTGGCCCAGGCCCCTCCAGCGCGCACGCCTGAACCCCAACCCCCTCCAGCTATCACAAACGCCGCCTTTTGCCTGCCAACCACCCTATTGTGCAGCTTAGAAATCTGTGAGTTAGGGAAAAATAATAAATTAGGAAAAAAAAGTCCTAACCCTGGAAGGTTCTGGTAAATGATGGGTTGCAAAAGGAAACTTTGGCTCCCACCAATCCCCCTGTCTGTCCTA
+
1>>>AB1B@B1BBBFGGABEA0AAAAAAEG/BFCGH?///B/>?/?BFFEG>>EE//?FGB1B/?///???/BC/?0B0FG2B??11?/?BCG>>?<<>GB1>F00F1F<C....<00000<=0:/0;000000;000:00000;.;..;..0900;0090000;9C.9-9-///9B/--9----/9-99/;//;/////:99/-/9-9///-/--///:9/://99---FA9999-/9---999////:B
@M05620:37:000000000-D9766:1:1101:23534:4766 1:N:0:81
ACCACACCTTCTACAATGAGCTGCGTGTGGCTCCCGAGGAGCACCCCGTGCTGCTGACCGAGGCCCCCCTGAACCCCAAGGCCAACCGCGAGAAGATGACCCAGGTGAGTGGCCCGCTACCTCTTCTGGTGGCCGCCTCCCTCCTTCCTGGCCTCCCGGAGCTGCGCCCTTTCTCACTGGTTCTCTCTTCTGCCGTTTTCCGTAGGACTCTCTTCTCTGACCTGAGTCTCCTTTGGAACTCTGCAGGTTCT
+
ABBBBABBFFFFGGGGGGGGGGHHGGGGHGHHHGGGGGGCFHHHHGGGEGGGGHHGHHHGEGGGGGGGGGGHHHHGGGGHEGHHHGGFGBFGCFF2G<GHHHHHGFGHHHHGGHHGGC@CHHHGFHHGFGHGFCCCFGEHEHFGHGGGGGGGGGGGGFCGGGGGGGFFD@BFFFFFFFFFBFFFFFFFFFFFFFFFFFFFFDFFFFBFFFFFFFFFFFFFFFFFFBFFFFFFFFFFFFFFFFFFFFF.:FF
@M05620:37:000000000-D9766:1:1101:14540:4800 1:N:0:81
AGTGCCAGCTCTCAATCGCACAGGGGACCCAGGGCCTGGCCCCTCCATCCAGAAAACCTATGACCTCACCCGCTACCTGGAGCACCAACTCCGCAGCTTGGCTGGGACCTATGTGAGTATCCAGCGTAGGAATCTGGGAGTTGGGGAGGAGTGAGGAGTTGGGGAAAGACAGTCCTAACCGTGGAGGGTTCTGGTAAATGATGGGGTGAGGAGGGGCTCTTTGGCTCCCACCAGTCCCCCTGTCTGGTCTA
+
A3>AADDFBFFFEGGFGEFGEGFHEGGGGFHHGGGFGCHHHHGHGGHH5GHGGC3FHEBGHHHHHHCHHHHGGFFFHHHHHHHHHHHHGGHHGGGGGEGHGHHGGGHHGHHHHHHHHHHHHHHHHCCEGGHHHHHHHHGGFHHHGGGGGGEFHHHHHGHHHHGGGGHHHHHHHHHHHHHHGGEGGGGGCFGGGGCFGGGGGGGGGGFFFFFFFFFFFAEFFFFFFEFFFFFFFFFFFFFFFFFFFFBFFFF
@M05620:37:000000000-D9766:1:1101:13832:4806 1:N:0:81
ACCACACCTTCTACAATGAGCTGCGTGTGGCTCCCGAGGAGCACCCCGTGCTGCTGACCGAGGCCCCCCTGAACCCCAAGGCCAACCGCGAGAAGATGACCCAGGTGAGTGGCCCGCTACCTCTTCTGGTGGCCGCCTCCCTCCTTCCTGGCCTCCCGGAGCTGCGCCCTTTCTCACTGGTTCTCTCTTCTGCCGTTTTCCGTAGGACTCTCTTCTCTGACCTGAGTCTCCTTTGGAACTCTGCAGGTTCT
+
ABBABBBBFFFFGGGGGGFFGDGFGEEAAEGHBFFEDEGGCHHHHGGGFEGGFHGFHHHEGGCGGGGGGGGFHHHGGGGHFHHHHGGEFF>BCGHFDGFGHHHHGHGGHGHGGHHGGGGGHHHHHHHHHHHGHHGGGGGHGHHGHGGGGGGGGGGGEGGDFGGGGGFFFFFFFFFFFFFFFFFFFFFFFFFFFFFADFFFFFFFFFFFFFFFFFFFFFFFFFFF/BFFFFFFFFFFFFFFFFFFFFF.BFF
@M05620:37:000000000-D9766:1:1101:16465:4840 1:N:0:81
AGTGCCAGCTCTCAATCGCACAGGGGACCCAGGGCCTGGCCCCTCCATCCAGAAAACCTATGACCTCACCCGCTACCTGGAGCACCAACTCCGCAGCTTGGCTGGGACCTATGTGAGTATCCAGCGTAGGAATCTGGGAGTTGGGGAGGAGTGAGGAGTTGGGGAAAGACAGTCCTAACCGTGGAGGGTTCTGGTAAATGATGGGGTGAGGAGGGGCTCTTTGGCTCCCACCAGTCCCCCTGTCTGGTCTA
+
CCBCCFFFDFFFGGGGGGGGGGHGGGGGGGHHGGGGGGHHHHGHGGHHHHHHHHHHHGHHHHHHHHHHHHHGGFGGHHHHHHHHHHHHGHHHGGGGGHHHGHHGGGHHGHHHHHHHHHHHHHHHHGGGGGHHHHHHHHHGGHHHGGGGGGGHHHHHHGHHHHGGGGHHHHHHHHHHHHHHGGGGGGGGCFFGGGFGGGGGGGGGGGFFFFFFFFFFFFFFFFFFFFFFFFFFFFFFFFFFFFFFHFFFFFB
@M05620:37:000000000-D9766:1:1101:17031:4852 1:N:0:81
AGTGCCAGCTCTCAATCGCACAGGGGACCCAGGGCCTGGCCCCTCCATCCAGAAAACCTATGACCTCACCCGCTACCTGGAGCACCAACTCCGCAGCTTGGCTGGGACCTATGTGAGTATCCAGCGTAGGAATCTGGGAGTTGGGGAGGAGTGAGGAGTTGGGGAAAGACAGTCCTAACCGTGGAGGGTTCTGGTAAATGATGGGGTGAGGAGGGGCTCTTTGGCTCCCACCAGTCCCCCTGTCTGGTCTA
+
AA3AAFFFBFFFGGGGFFGGGGFHGGGGGGHHGGGFGFHFHHGHGGHHFGHGHFFHHGGHHHHHHHGHHHHGGEEGHHHFGHHFFGHHGFHHGGGGECGHGHGGGDFHGHHHHHHHHHHHHGHHFG/?DGHFGHEFHHHGDFHGFGEGGFDFHHHHHFGCGHGGGGGGFGFHHHEHGHGHGDCDGGGG;..CFFCFGGGGGGGGGGFFFFFFFFFFFAEFFFFFFFFFFFFFFFBFFFFFFFFFFFFBFFF
@M05620:37:000000000-D9766:1:1101:8783:4864 1:N:0:81
GAGGCTGCTTTGGACGAAACTCATAGATTACTGCAACAGTTCACCCTGGACCTGGAAAAGTTTCTTGCCTTGATTACAGAAGCTGAAACAACTGCCAATGATGGCCAGTCGCAAGCACCCGCTTCTAGAAGCATAAAAGCGACTAAGAGACATCACGAAAAAACGCCATACAAGACTGGTAGTCTCTCGTGACGCCTTCTGTAGAACTCACGAAACAACCATCCGTATCTGTGCGTTTGATGCAGAATCTA
+
>3>A3>CABBB@G44A2E2AGFHFHD5FGF35DG33EGBDFB5D3BB2222BFFF2332B3DD5D5DBAB533DD5B5BDB33BB3B@3B1?@BBGBGB334B3B3B?3B?/>/>?00//>//?/3BB?B3111111?10//>//11110001?<<<?A//<<.---<.0/<00//0<<000:<;00;.;;/:..-:.009900009;909..9;;/9...0/...;;.;;//;.99=.:9//9/:B//;/
@M05620:37:000000000-D9766:1:1101:17593:4919 1:N:0:81
AGTGCCAGCTCTCAATCGCACGGGGGACCCAGGGCCTGGCCCCTCCATCCAGAAAACCTATGACCTCACCAGCTACCTGGAGCACCAACTCCGCAGCTTGGCTGGGACCTATGTGAGTATCCAGCGTAGGAATCTGGGAGTTGGGGAGGAGTGAGGAGTTGGGGAAAGACAGTCCTAACCGTGGAGGGTTCTGGTAAATGATGGGGTGAGGAGGGGCTCTTTGGCTCCCACCAGTCCCCCTGTCTGGTCTA
+
A?AAAFF11FFFGEGGGEE1E0A0AEEGEGAHG?EE/FEF0FFEA/F@1>BFBB1BFE01B12BFG1EGH1F/1BFCFB>FFGEG/>FE0GGGA<E/BFGCCHG//F0/?GGF2@GFFGH2FHB0/?ACGHHH1DD1GHGGHHC?CEGCGE/:G0CGCGFGCCGGGGGGGGGGGGGGGG.ACA-;EG@9AFFFFFFFFFFFFFFFFB@FFFFFF?---EFF/99BBFFFFFFFFBFFFFF?FFFF//BFFF
@M05620:37:000000000-D9766:1:1101:11956:4949 1:N:0:81
AGTGCCAGCTCTCAATCGCACAGGGGACCCATGGCCTGGCCCCTCCATCCAGAAAACCTATGACCTCCCCCGCTACCTGGAGCACCAACTCCGCGGCTTGGGTGGGACCTATGTGATTATCCAGCGCAGGAATCTGGGAGGGGGGGAGGAGTGAGGAGTTGTGGAAAGACAGTCTTAACCGTGGAGGGTTCTGGGAAATGATGGGGTGAGGAGGGGCTCTTTTGCTCGCACCAGCCACCCTGTGTGCTCTA
+
>1>AABDFAF@DGBFGGAFCA0FAEAEEEE00B0BGB/BBFFE/EFHHHH1BFFFGCFFGH1FGCGB/B?>EEEEEHBBBBFG/B?GHGB11/?/<///<//?//>/?E0<11@1?1111@1@<<>/---.0>1=<0/<<----;--;@BB-9B/A/:-/;/9-/:;9/-/9B/////B/-;9@AEB;9;;/;B-;/9//;F//--;-99-9--@@@9;FF///9B/--;@@AF-;--;;-;///-//:/;
@M05620:37:000000000-D9766:1:1101:21453:4991 1:N:0:81
AGTGCCAGCTCTCAATCGCACAGGGGACCAAGGGCCTGGCCCCTCCATCCAGAAAACCTATGACCTCACCCGCTACCTGGAGCACCAACTCCGCAGCTTGGCTGGGACCTATGTGAGTATCCAGCGTAGGAATCTGGGAGTTGGGGAGGAGTGAGGAGTTGGGGAAAGACAGTCCTAACCGTGGAGGGTTCTGGTAAATGATGGGGTGAGGAGGGGCTCTTTGGCTCCCACCAGTCCCCCTGTCTGGTCTA
+
ACABCFFFCFFFGGGGGCFGGGHHGGGGG2FGGGGGGGHHHHGHGG2GHGHHHHHHHG3FGHHHEGHHHHHGGFGGHHHGFGHHHHHHGHHHGGGGGHHHGHHGGGHHGHHHHHHHHHHHHHHHHGGGGGHHHHHHHHGGGHHHGGFGGGGHGGHHHGHHHHGGGGHGHHHHHHHHHHHHGGGGGGGGCFGGGGGGGGGGGGGGGGFFFFFFFFFFFFFFFFFFFFFFFFFFFFFFFFFFFFFFFFFFFFB
@M05620:37:000000000-D9766:1:1101:7915:5007 1:N:0:81
AGTGCCAGCTCTCAATCGCACAGGGGACCCAGGGCCTGGCCCCTCCATCCAGAAAACCTATGACCTCACCCGCTACCTGGAGCACCAACTCCGCAGCTTGGCTGGGACCTATGAGAGTATCCAGCGTAGAAATCTGGGCGTTGGGGGGGAGTGAGGCGTTGGGGAAAGACAGTCCTAACCGTGGAGGGCTCTGGTAAATGATGGGGTGAGGAGGCGCTCTTTGGCTCCCACCAGTCCCCCTGTCTGGTCTA
+
AAAAAFF1>FFFG1GGGG1CEEHEGG?EEEHHF0EACFHHFHEEFGHBGHHHGHHFHGHCFHFHHHHHHHFGGEEGHHHHGGHHHHFEEH1FEEEEEBEGEF1FEGC0EGFHH21BBBBF2>2BG/?<</@@>FDGFH/AC<AGCC-9;-;-A/;A-@B-;-9----;/;/;9:BB/BFF@FF@AAA@-;EFFB/;BFFFFBF/;BF@FFF/BB-;@@FEFF/:/BFFFFFF?AFFFFEB=-/BFF/;BFB
@M05620:37:000000000-D9766:1:1101:10610:5040 1:N:0:81
AGTGCCAGCTCTCAATCGCACAGGGGACCCAGGGCCTGGCCCCTCCATCCAGAAAACCTATGACCTCACCCGCTACCTGGAGCACCCACTCCGCAGCTTGGCTGGGACCTATGTGAGTATCCAGCGTAGGAATCTGGGAGTTGGGGAGGAGTGAGGAGTTGGGGAAAGACAGTCCTAACCGTGGAGGGTTCTGGTAAATGATGGGGTGAGGAGGGGCTCTTTGGCTCCCACCAGTCCCCCTGTCTGGTCTA
+
>A>>>FFFBFFFG4FFFFGAE?HCG?BEEEGHAAEAFFHHHHGHGGHHHGHHHHHGGEHHFGHHH5FGHHHEF>>EHH@FBBGHHH11?FHB>E?E>GBFEHFGGGHHGHHHHHEHGHHHHGHHHCGDGDGHHHHHHGAGGGHHGC.>@.<CG0DGGGHHHGGGE.CG:G:GHHHFCFHGGGGG?EDGGGGGGGFFGGGGGGGGGFFFFFE9AD=ADDFFFFFFFFFFFFFFFFFFFFFFFFFFFFFFFFB
@M05620:37:000000000-D9766:1:1101:10183:5158 1:N:0:81
AGTGCCAGCTCTCAATCGCACAGGGGACCCAGGGCCTGGCCCCTCCATCCAGAAAACCTATGACCTCACCCGCTACCTGGAGCACCAACTCCGCAGCTTGGCTGGGACCTATGTGAGTATCCAGCGTAGGAATCTGGGAGTTGGGGAGGAGTGAGGAGTTGGGGAAAGACAGTCCTAACCGTGGAGGGTTCTGGTAAATGATGGGGTGAGGAGGGGCTCTTTGGCTCCCACCAGTCCCCCTGTCTGGTCTA
+
AA>>AFFFBFFFGGGFEGG2E?GAFEEEDDGH2AE2AFHHGHGHGGHHHFHHHHHHHGHFGFHHHBGHHHHEE/EEHHHHEGHHHH1?EGHFAE?EEHGFGGEAGGGH?HHHHHHHHHHFHHHHHGAEGGHHHHHHHHFGGHHG/DFDCDEGHFHHH.GH0C<CGGHHHHHGHHHHHHHHGGGGFEDB;FFGGGFGGGGGGGGGGGFBFFFFFFBBBBFFFFBFF/FEFFFFFFFFFFFFBFFFF/9BFFB
@M05620:37:000000000-D9766:1:1101:11602:5208 1:N:0:81
AGTGCCAGCTCTCAATCGCACAGGGGACCCAGGGCCTGGCCCCTCCATCCAGAAAACCTATGACCTCACCCGCTACCTGGAGCACCAACTCCGCAGCTTGGCTGGGACCTATGTGAGTATCCAGCGTAGGAATCTGGGAGTTGGGGAGGAGTGAGGAGTTGGGGAAAGACAGTCCTAACCGTGGAGGGTTCTGGTAAATGATGGGGTGAGGAGGGGCTCTTTGGCTCCCACCAGTCCCCCTGTCTGGTCTA
+
AAAABFFCAFFFFGGGGGGGGEHHGEGEEGHHGCGGCFHFEHG1EGHFGHHHBEFHHGHBGHFHHHHHHFFEGGGGHHHGHHHHHHHHGGDGGGCEGGGFGHFGGGACFCFFHDGHHGHGFHHHHGGDGDGEFHH1FBHGFHGHGGGCCDDF<0GHBE</0/<@EDGAGGCF00CGGGGGB.CBB99A:FGGFG;CFF0CBBBFGGFBFA.BAD;->@.FF/FB9BFEFBADFF999B?.;AFFF/B9B;/
@M05620:37:000000000-D9766:1:1101:19633:5377 1:N:0:81
AGTGCCAGCTCTCAATCGCACAGGGGACCCAGGGCCTGGCCCCTCCATCCAGAAAACCTATGACCTCACCCGCTACCTGGAGCACCAACTCCGCAGCTTGGCTGGGACCTATGTGAGTATCCAGCGTAGGAATCTGGGAGTTGGGGAGGAGTGAGGAGTTGGGGAAAGACAGTCCTAACCGTGGAGGGTTCTGGTAAATGATGGGGTGAGGAGGGGCTCTTTGGCTCCCACCAGTCCCCCTGTCTGGTCTA
+
BBAABFFFBFFFGGGGGGGGGGHHGGGGGGHHGGGGDFHGHHGHGGHHHHHHHHHHHGHHHHHHHHHHHHHEE@EGHHHHHHHHHHHHGHHHGFEEGFFGGHHGGGHHGHHHHHHHHHHHHHGHHGEFGGHHHHHHHHHGGHHHGGGGGGGGHHHHHGHFGHGGGGHHGHGHFHHHHHHGGGGGGGGGCFFGFGFFFGGGGGGGGGDDFFFFFFFFFAFFFFFFFFFFFFFFFFFFFFFFFFFFFFFFFFF
@M05620:37:000000000-D9766:1:1101:8352:5399 1:N:0:81
AGTGCCAGCTCTCCATCGCACAGGGGACCCAGGGCCTGGCCCCTCCATCCAGAAAACCTATGACCTCACCCGCTACCTGGAGCACCCACTCCGCAGCTGGGCTGGGACCTATGTGAGTATCCAGCGTAGGAATCTGGGCGTTGGGGCGGAGTGAGGCGTTGGGGAAAGCCAGTCCTAACCGTGGAGGGTTCTGGTAAATGATGGGGTGAGGAGGGGCTCTTTGGCTCCCACCAGTCCCCCTGTCTGGTCTA
+
>>11>BFFAFFFGGGG1AEAE?GCG0AAEEFG0BEBFFHHHHGHGGHHHHHGHHHBFEHHGDFHH@FGHHHEF>>EHHFFBBFGHHE?EGHB>E?E>G1BEGHGGGHGFHGHFHH2FGFHHH2GHGF/>C@1FHHHHH/>CGGHGG.AG-;=F0CF.:EA@GGG.99F/;FFFFFFF/BF@FF@BEF@BFFFFFFFFFFFFFFFFFF@FFFBFF@@@@FFFFFFFFFFFFFFFFFFFFFF@FFFFFFFFFB
@M05620:37:000000000-D9766:1:1101:18092:5415 1:N:0:81
AGTGCCAGTCTCAATCGCACAGGGGACCCAGGGCCTGGCCCCTCCATCCAGAAAACCTATGACCTCACCCGCTACCTGGAGCACCAACTCCGCAGCTTGGCTGGGACCTATGTGAGTATCCAGCGTAGGAATCTGGGAGTTGGGGAGGAGTGAGGAGTTGGGGAAAGACAGTCCTAACCGTGGAGGGTTCTGGTAAATGATGGGGTGAGGAGGGGCTCTTTGGCTCCCACCAGTCCCCCTGTCTGGTCTAT
+
1>>>AB1CFFFB3AF11FCEAEAAAEEFEFGFEEA/B/F0BEHGG0DB0FGHH10FE0FGGFGGHC1BFGE?EE>F1BGHHFGA/0>EGGGFGEGEF1GEGGFE?GHGHHHHFHHHFGHHH>GCC?CCCGHHGHHHHHF?F??ACFC@EGFGGHHFE<GHHG-;EHHHHFHCG;GCGGGGBAAAECG;9AFGGCCCFFFB9CCEBC@EFFFFA@@@-AFFFFFFFFEEBFBAF;BFFEF?FF/FFBF9BF;
@M05620:37:000000000-D9766:1:1101:14435:5450 1:N:0:81
AGTGCCCAGCCCACAATGGCACGGGGGACCCAGGGCATGACCCCCCCATCCTGAAAACCGATGACCCCACCCGCCCCCGGGAGCACCACGACCACAGGTAGGCTGGGCCGTCTGTGGGTCTCCCGCGTGGGACCCTGGTCGTTGGGGCGGCGTGCGGCGTTGGGGAACGCCCTTCCTACCGGTGGCGGGTTCTGGTAAATGCTGGGGAGCGGCGGGGCTCTTTGGCTCCCCCCAGTCCCCCTGTCTGGTCT
+
A11>AFFF111>A1AAA1ABFE0AEEA/AEEEGC/EAGFBBFFFAEE/>0G11BBBGHG/>>/BF1>??>?///<>B//><//<FG/?F//>>-<.0.<0<.D0CCG.<-:-:C;0/.;/:CBB?-9;-;AE..;99A/9--;9A@-;---@9--;-;@99@A@@-9A-;-9-/BFBF/;-;@9-;@@@@A-/99/:9/;//9B9B@---;-;@@?@@?A://;BB/BFE-;99;9://;9-A/BBFFFBB
@M05620:37:000000000-D9766:1:1101:24676:5539 1:N:0:81
ACCACACCTTCTACAATGAGCTGCGTGTGGCTCCCGAGGAGCACCCCGTGCTGCTGACCGAGGCCCCCCTGAACCCCAAGGCCAACCGCGAGAAGATGACCCAGGTGGGTGGCCCGCTGCATCTTCTGGTGGCCGCCTCCCTCCTCCCTGGCCTCCCGGGGCTGCGCCCTTTCTCACTGGTTCTCTCTTCTGCCGTTTTCCGTAGGACTCTCTTCTCTGACCTGAGTCTCCTTTGGAACTCTGCAGGCTCT
+
ABABBBBBFFFFGGGCGGGGGGGHGGGGHGGHHGGGEGGEFH2GHGGGEGGF5GGBFHHGGEEEFGGGGGGHHHHGGGGHGHHHEGGGG<BDGGG2?22?C2/?/??////<<GC<@--</0DF00<<00/;:.;AF.;../CD//;./0..;0F...---:-9.;@DBFFEFFBF/99.//;BFFF/;//:F/@DDB.//.::../;FFB;/:B9F///;F/;/BBFBFBFB////BBFF/9/:/..;9:
@M05620:37:000000000-D9766:1:1101:14259:5558 1:N:0:81
AGTGCCAGCTCTCAATCGCACAGGGGACCCAGGGCCTGGCCCCTCCATCCAGAAAACCTATGACCTCACCCGCTACCTGGAGCACCAACTCCGCAGCTTGGCTGGGACCTATGTGAGTATCCAGCGTAGGAATCTGGGAGTTGGGGAGGAGTGAGGAGTTGGGGAAAGACAGTCCTAACCGTGGAGGGTTCTGGTAAATGATGGGGTGAGGAGGGGCTCTTTGGCTCCCACCAGTCCCCCTGTCTGGTCTA
+
>A>3>BFFABCFGFFGGFC2ECHDGEAEFECA2AEEFFFGHHGHGGHGHHGHHHHHHGHHHDGFGFGFHHHFG>EEHHBFBFGHHH11EGHGAFCGEHBFFHHGGGHGGHHHHGHFFHHHHHHHHGEB@GHHHHHHHH0FEHHHCG.AC<>>G0DG0ACGGHGGA.CGCGHHHHHHHHFHDGGGCCEG;:FFFFCFFFFFGFGGGG;BFFFEFDFFFAFFBFFFF/FEEFFFFFFFFFFFFFFFFFFFFFF
@M05620:37:000000000-D9766:1:1101:12185:5604 1:N:0:81
AGTGCCAGCTCTCAATCGCACAGGGGACCCAGGGCCTGGCCCCTCCATCCAGAAAACCTATGACCTCACCCGCTACCTGGAGCACCAACTCCGCAGCTTGGCTGGGACCTATGTGAGTATCCAGCGTAGGAATCTGGGAGTTGGGGAGGAGTGAGGAGTTGGGGAAAGACAGTCCTAACCGTGGAGGGTTCTGGTAAATGATGGGGTGAGGAGGGGCTCTTTGGCTCCCACCAGTCCCCCTGTCTGGTCTA
+
ABAAAFFFDFFFGFGGGGGAECHFGGFFGGHHBEGGGGHHHHGHGGHHHHHHHHHHHGHHHHHHHGHHHHHGG>EFHHHHFHHHHHHHGHHHEECFEHGHGHHE//FHGGHHHHFEFGB3FFGFHG/?C/DHHHFHHHHGAGHHGGFCGEEFGFHHGA/<DG?EEGHGGHHHHHHHCHHH-CCFFEGGCFGFFG0BFFBFFFGGGGFFFF?FAFFAD=EFFFFFFBFFFFFFFF0FFFFFAFBFFF/:;BB
@M05620:37:000000000-D9766:1:1101:13960:5643 1:N:0:81
AGTGCCAGCTCTCAATCGCACAGGGGACCCAGCGCCTGGCCCCTCCATCCAGAAAACCTATGACCCCACCCGCCACCTGGAGCACCAACTCCGCAGCTTGGCTGGGACCTATGTGAGTATCCAGCGTAGGAATCTGGGAGTTGGGGAGGAGTGAGGAGTTGGGGAAAGACAGTCCTAACCGTGGAGGGTTCTGGTAAATGATGGGGTGAGGAGGGGCTCTTTGGCTCCCACCAGTCCCCCTGTCTGGTCTA
+
>3>>AFFFBFFFFDGGGGFCGGHDG22EEGHH2EE22FGHHH0BEEFHH1GHFBCAGFHHFGHHH2BEGGGGE/>EGGFGEGHGHHFGG3GGAECE@GBGGHGGGGGGGHHHHHHGHHGHHHHHHGGDGGBGHFHHHH0FGHHHGG.CGCCCH0DGFGFFHHGGG?GHBHHHGGGGGGGGGGEGDEEGCFFFFGCFGGGFFFFFFFFCFFFFFFFFFCFFFFFFFFFFFFFFFFFFFFFFFFFFFFFFFFF
@M05620:37:000000000-D9766:1:1101:20755:5649 1:N:0:81
ACCACACCTTCTACAATGAGCTGCGTGTGGCTCCCGAGGAGCACCCCGTGCTGCTGACCGAGGCCCCCCTGAACCCCAAGGCCAACCGCGAGAAGATGACCCGGGTAGTTGCCCCCTACCCACTTTGGGTGGCGGCTCCCTTCTTCCTGGGCTCCCCGAGCTGCGCCCCTTCCTACTGGGTCTCTCTTTTGGCGGTTTCCGGAGGACTCTCCTCTCCTACCTGAGGCCTCTTTGGGAATTCGCAGGGTCTT
+
BBBBB?ABFFFFGGGGGGGGGGHBEAEE4AGHHGGE?FEGCHHHHGGGEEFGBHEGGHHGCGCGGDFGGGGHHHHGGGCGGHHHHEGEGGFDFGHHHFDGH2/>/<//11>=FG.--.0<.0.<000<.<C-:--9-.=./0;0;0;00;.EB.AE.;---.//--;--AF.///B/9B.B.9////;///-:--@FF//.-.;;9./9///9./////9;//9..../;/;B/9.;/.//...99;B/./
@M05620:37:000000000-D9766:1:1101:6924:5688 1:N:0:81
GAGGCTGCTTTGGAAGAAACTCATAGATTACTGCAACGGTTCCCCCTGGACCTGGAAAAGTTTCTTGCCTGGCTTACAGAAGCTGAAACAACTGCCAATGTGTGTGCCCTCACCTCACTTCTCTTTTCTGAACCTATTGCACAGAAAAATTTATTTGAATTTGCAATGAAAGGCATTTGGCCGCATTTTGACCAGAATATCATGACAACTTTATCATGAACTGGCAGTCTATTTTGAAAGTCTGAAGCATA
+
BBBCCCFCFFFFGGGGGGGGGGHHHHHHHHHHHHHHF2AEFGHHHGGGHHHHHHHFGHHHFHHHHHHHHHHHHHHGHHHHHHHHHHHHHHGHHHHHHHHH4@B111FG3FG111?FFE44GHHD4?ED44D?3/B3?4?44B32B2220BFG3FH3D@G222D2@2D@>2@20/?FDHF111<--CADHFF>1>.<<G0DHDG00<D0<GGH000;0C0CCC:;.:./:;CCBFFF.CFBF90;F;FF009
@M05620:37:000000000-D9766:1:1101:6946:5691 1:N:0:81
GAGGCTGCTTTGGAAGAAACTCATAGATTAATGCAACGGTTCCCCCTGGACCTGGACAAGTTTCTTGACTTGCTTACTGAAGCTGAAACAACTGCCAATGTTTTGGCCATCTGCTCCCTTCTAGTTTCTGAAAATAGGGGACAGCCAAATTTATTTGCATTTGAAATGAAAGGAATTAGCAAGAATGGTGAAAAGAAAATAATGACACCGGTGGAATGAAATGGAAGCCTATTTGTCAAGTCTGAAGAATA
+
>3AA>>C3BBB@GB5BFFBGGGHHHCGDEGABDD5FCAABFBA3BBAA2F2BBB1B131BDGADDFFBB55BBFE5B5DDGHBBF33G@B1GBGD3FGHH@4B21>BGFB3E44B33?2B23?4B44B44BD3?B333B/<</?//0?22BB?B322@@>22>@DB2D2GHHHGCF1110???00111=111110>>0><1=<=<<00.--<-.;:00:000;00;:;::C;000;;009;;090;9;99;
@M05620:37:000000000-D9766:1:1101:13482:5693 1:N:0:81
AGTGCCAGCTCTCAATCGCACAGGGGACCCAGGGCCTGGCCCCTCCATCCAGAAAACCTATGACCTCACCCGCTACCTGGAGCACCAACTCCGCAGCTTGGCTGGGACCTATGTGAGTATCCAGCGTAGGAATCTGGGAGTTGGGGAGGAGTGAGGAGTTGGGGAAAGACAGTCCTAACCGTGGAGGGTTCTGGTAAATGATGGGGTGAGGAGGGGCTCTTTGGCTCCCACCAGTCCCCCTGTCTGGTCTA
+
BCBCCFFFCFFFGGGGGGGGGGHGGGGGGGHHFGGGGGHHHHGHFGHGHHHHHHHHHGFHHGHHHHHHHHHGG>EFHHHHGHHHHHGHGHHHFGGGGHBGGHHGGGHHGHHHHHHHHGHHHHHHHGGGGGHHHHHHHHHGGHHHGGGGGGEGHHGHHGHHHHGGGGHHHHHHHHHHHGHHGGGGGGGGCFFGGGFFGGGGGGGGGGDFFFFFFFFFFFFFFFFFFFFFFFFFFFFFFFFFFFFFFFFFFFB
@M05620:37:000000000-D9766:1:1101:9643:5704 1:N:0:81
GAGGCTGCTTTGGAAGAAACTCATAGATTACTGCAACAGTTCCCCCTGGACCTGGAAAAGTTTCTTGCCTGGCTTACAGAAGCTGAAACAACTGCCAATGTGTGTGCCATCTCCTCCCTTCTCTTTTCTGAAAATATTGCACAGCCAAATTTATTTGCATTTGAAATGAAAGGAATTTGGAAGAATTTTGAAAAGAATATCATGACACCTTTTTACTGAACTGGAAGCCTATTTTGAAAGTCTGAAGAATA
+
A3AABAFBCFDFFGGGGGFFGGCHFHFAFHG5GHHHHHH5EGHFGGAFFFGFHHEG3FHHHHHBGHABF5FGHHFFHBFGHHHHFHHHHGHH3?FHHHHHHHHG1F4FBBGFHB3FGFFH03BG444BF?GHFG4B44?4?B?F//B?0BFGHH22222BFD22BDGBGGHHHBGHHHH1F1FFGDF11F/111?FFB=FFGG1FFHGGEHHBB.000<</00<CBFHHFHHHH0;.:CG0<GHH0:;C0C
@M05620:37:000000000-D9766:1:1101:23079:5707 1:N:0:81
GAGGCTGCTTTGGAAGAAACTCATAGATTACTGCAACAGTTCCCCCTGGACCTGGAAAAGTTTCTTGCCTGGCGTACAGAAGCTGAAACAACTGCCAATGAGTAAACCATCTCATCACTTATCTTTACTGAAAATATTGAACAGCCAAATATATTTGCATTTGAAATAAAAGGAAATTGGAAAACATTTGAAAAGTATATCATGAAACCATTTAAAAAAAATGGAAGCCTATTATGAAAGAATGAAAAATA
+
>?AA>ACAFFDDGABB4BBBGCGFHFBFF5BFGG4AFGEFGG5BGGEEF2BFFGF2B32BADFDFBDBBGFEA010ABFH33GBB33@3BFEBFFG3BBB33@444BB1@@3BBDGBFG4B4BB?B4BBBF3B?4BB44BGFG3?FBFC23BF?33BFF3BGB@22@2@>22/2@2@?111D100/<?1?11<>>11<>FBFD>>111<.<0=0=<00---;0000/../;0;0;9900;/;:;CF0CF.=
@M05620:37:000000000-D9766:1:1101:23816:5751 1:N:0:81
GAGGCTGCTTTGGAAGAAACTCATAGATTACTGCAACAGTTCCCCCTGGACCTGGAAAAGTTTCTTGCCTGGCTTACAGAAGCTGAAACAACTGCCAATGTGTATGCCATCTCCTCCCTTCTCTTTTCTGAAAATATTGCACAGCCAAATTTATTTGCATTTGAAATGAAAGGAATTTGGAAGAATTTTGAAAAGAATATCATGACACCATTATAATGAACTGTAAGCCTATATTGAAAGTCTGAATAATA
+
A?AA>AFAFBB@FCBBAGBBGFHHHGHHHHHGGB4FFHAFGB5BFFEAACBBGGFBB32FBFHFHFGBB5BB12B3BBBDB3ABF3B@3B1?BFGB3FBFB4B4B44BB4BB3@3BBFHHHF34BGD4FGDF??BBB444?B?2?/BBF?BB?33B3B33B33B33332@22@F<@<@2@@@0?<?11?F/1110?>>F1>>>1>111<.111==<00<=0000=<00<<<00;0000:;0;0;0;0;;0;
@M05620:37:000000000-D9766:1:1101:13892:5780 1:N:0:81
GAGGCTGCTTTGGAAGAAACTCATAGATTACTGCAACAGTTCCCCCTGGACCTGGAAAAGTTTCTTGCCTGGCTTACAGAAGCTGAAACAACTGCCAATGTGTGAGCCCACACCTCAGGAAACTATTCTAAAACAATTGACGAGAACAATATATTAGACTATACAATGGAAAGCATTTGGCCGAATTCTGCCACAAATCTCATGCCAACTTTATAATGAAATGGACACCTATTTTGAAAGTATGAGGCATA
+
BABBBBFBFFFFGGGGGGFGGGHHHHHHHHGHHHHHHHHGHHHHHGGGHGHHHHHGGHHHBDHHHHGHHHHHHHHFGHHHHHHHHFGHHHGHHHHHFHHH444B44@B11F1E13?B333233B3B4BG44BB3//B43B3///?/BB2233?322>@22222>FGHH22@1?0?11@<111>@-<G111=<110<.00DG0=D0<00</000=;0000;00<00;0.;//<CFF0C00;CF09;0/;C00
@M05620:37:000000000-D9766:1:1101:13911:5787 1:N:0:81
GAGGCTGCTTTGGAAGAAACTCATAGATTACTGCAACAGTTCCCCCTGGACCTGGAAAAGTTTCTTGCCTGGCTTACAGAAGCTGAAACAACTGCCAATGTGTGTGCCATCTCCTCCCTTCTCTTTTCTGAAAATATTGCACAGCCAAATTTATTTGCATTTGAAATGAAAGGAATTTGGAAGAATTTTGAAAAGAATATCATGACACCTTTTTAATGAACTGGAAGCCTATTTTGAAAGTCTGAAGAATA
+
AAABAAFBFFFFGFBFGGFGGGHHHGHHHHHGHHBGFHHHHFGFGGFEHFGHHGGBBDFHBFHHHHGFFHGHHHHEBGHHHHGHHBDGFGFHHHHHGHHHGEB??BFGF@FFGHHHHGFHFFHHHHHHHHHHGHBGGGF4DGFHEHFHHF3GHFHFGGHF333DFGHHHHGFFHHGHHHGBGHHHHHGHFAGFHCCCGGHGHHFFGFGGFHB<DGGF0<G<=<FGHGG.CGFGHFBEFCH0:CGHHC;C0;
@M05620:37:000000000-D9766:1:1101:17129:5789 1:N:0:81
AGTGCCAGCTCTCAATCGCACAGGGGACCCAGGGCCTGGCCCCTCCATCCAGAAAACCTATGACCTCACCCGCTACCTGGAGCACCAACTCCGCAGCTTGGCTGGGACCTATGTGAGTATCCAGCGTAGGAATCTGGGAGTTGGGGAGGAGTGAGGAGTTGGGGAAAGACAGTCCTAACCGTGGAGGGTTCTGGTAAATGATGGGGTGAGGAGGGGCTCTTTGGCTCCCACCAGTCCCCCTGTCTGGTCTA
+
AAABBFFFBFFFGGGGGGGGGGHGGGGGGGHHGGGGGGHHHHGHGGHHHHHHHHHHHGHHHHHHHHHHHHHGGEEGHHHHHHHHHHHHGHHHFGGGGFHHGFFGGGHGGHGHHGHFHGHHHHHHHFEDGGHHHHHHGHHGAGHHGGGGGGEFGHHHHGCCGHGGGGHGHHHHHHHHHHHHGEEFGGGGGGGFFGFGGGGGGGGGGGFFFFFFFFFFFBFFEFFFFFFFFFFFFFFFFFEFFFFFEFFFFFF
@M05620:37:000000000-D9766:1:1101:15851:5793 1:N:0:81
AGTTCCAGCTCTCCATCGCACAGGGTACCCAGTGCCTGGCCCCTCCATCCAGAAACCCTATGACCTCACCCGCTACCTGGGGCACCCACTCCGCAGCTTGGCTGGGACCTATGTGAGTATCCAGCGTAGGAATCTGGGAGTTGGGGAGGAGTGCGGAGTTGGGGACAGACAGTCCTAACCGTGGAGGGTTCTGGTAAATGATGGGGTGAGGAGGGGCTCTTTGGCTCCCACCAGTCCCCCTGTCTGGTCTA
+
>>>3>BBFFCCFGBEDBAE2E2G4F44BFBB23BB5DBBFGGEHGGCFHFFGHFH3BEFH3AFFGDBFGHHAE0>>GH3F1/B>EFE??FGB1E/E>F33>FGEGGHHGHHGHGGHHHHHHHHHHGE?CGHHHGHHFH0FEGHHCG/AD.>><1>C-AEHHHGG.-.:/C/CGHHH0FGGGGGG?EGGGGGGGGFFGGGG0CGGFF9@.FFBFFBBBBFFFFFFFFFFFFFFEFFFFFFFBFFFFFFFFFF
@M05620:37:000000000-D9766:1:1101:23687:5802 1:N:0:81
AGTGCCAGCTCTCAATCGCACAGGGGACCCAGGGCCTGGCCCCTCCATCCAGAAAACCTATGACCTCACCCGCTACCTGGAGCACCAACTCCGCAGCTTGGCTGGGACCTATGTGAGTATCCAGCGTAGGAATCTGGGAGTTGGGGAGGAGTGAGGAGTTGGGGAAAGACAGTCCTAACCGTGGAGGGTTCTGGTAAATGATGGGGTGAGGAGGGGCTCTTTGGCTCCCACCAGTCCCCCTGTCTGGTCTA
+
AAAAAFFFBFFFGBGGGGGFGGHGGGGGGGHHGEGGGGHHHHGHGGHHHHHHHHHHHGHHHHHHHHHHHHHGGEFEHHHHGGHHHHCFEFHHEFGGGHHHGGFGGGHHGHHHHHFHHHHHHHHHFFEGGGHHHHHHHHAFEHHHGGCDGDCGHGHGGGHHHGGGGGHGHHHGHHHHHHFFGGGGGGGGAFGGGGFGGGGGGGGGGGDFFFFFFFFFFFFFFFFFFFFFFFFFFFFFFFFFFFFFFFFFFFB
@M05620:37:000000000-D9766:1:1101:21734:5813 1:N:0:81
ACCACACCTTCTACAATGAGCTGCGTGTGGCTCCCGAGGAGCACCCCGTGCTGCTGACCGAGGCCCCCCTGAACCCCAAGGCCAACCGCGAGAAGATGACCCAGGTGAGTGGCCCGCTACCTCTTCTGGTGGCCGCCTCCCTCCTTCCTGGCCTCCCGGAGCTGCGCCCTTTCTCACTGGTTCTCTCTTCTGCCGTTTTCCGTAGGACTCTCTTCTCTGACCTGAGTCTCCTTTGGAACTCTGCAGGTTCT
+
BBBBBBBBFFFFGGGGGGGGGFGHGFGGHGGHHGGA2EGCEHHHHGGGE?EF5GHHHHHGGG?EGGGGGGGHHHHFGGGFGHHHHGGGGGGGGDHHFGGHGFEFEHHDF<FAFCG-@@?DFFFHHHHEGGB.CFCGGDGHGGFGHBGEBBCEGBFGFG---;A/BACFCFFFFF//BBFFFFFFBBFFFFFFFFCFFFEFFFBAD.9B9FFFFBB9FB//;FF./BBFFFBFFFFFFFBFBFFFFFFFFFF
@M05620:37:000000000-D9766:1:1101:21167:5899 1:N:0:81
AGTGCCAGCTCTCAATCGCACAGGGGACCCAGGGCCTGGCCCCTCCATCCAGAAAACCTATGACCTCACCCGCTACCTGGAGCACCAACTCCGCAGCTTGGCTGGGACCTATGTGAGTATCCAGCGTAGGAATCTGGGAGTTGGGGAGGAGTGAGGAGTTGGGGAAAGACAGTCCTAACCGTGGAGGGTTCTGGTAAATGATGGGGTGAGGAGGGGCTCTTTGGCTCCCACCAGTCCCCCTGTCTGGTCTA
+
A?ABBFFFBFFFGGGGGFFCE2GDFEGGGFEGGAEGFFGHHHGFGGHHHHAGBHEHHEFGHHEGHHHGHHHGGFGGHGHHHHHHHHHHGHHHGGGGGHHHGGHCGFHHGFFFHGBFHGGDGHFDGCGGGGH1<GHFGFFGGHHHCCGGCADFF0GFHGCCF/C-EGHFGHGHFHCHCHBCB:C@DEDG.CFGFGCGBBFFGFFGGGFBEFFFAF;?B9EFFFBBF/BEEFFFFFFFFBFABEFBFFFFFFB
@M05620:37:000000000-D9766:1:1101:25272:5924 1:N:0:81
ACCACACCTTCTACAATGAGCTGCGTGTGGCTCCCGAGGAGCACCCCGTGCTGCTGACCGAGGCCCCCCTGAACCCCAAGGCCAACCGCGAGAAGATGACCCAGGTGAGTGGCCCGCTACCTCTTCTGGTGGCCGCCTCCCTCCTTCCTGGCCTCCCGGAGCTGCGCCCTTTCTCACTGGTTCTCTCTTCTGCCGTTTTCCGTAGGACTCTCTTCTCTGACCTGAGTCTCCTTTGGAACTCTGCAGGTTCT
+
DDDDDDDCFFFFGGGGGGGGGGHHGFGFCFHHGGGGGGGGGHGHHGGGEFFGGHGHHGHGGGGGGGGGGGGHGHHGGGGHGHHHHGGGGGGGGGHHHHHHHHHHGHHHHHHGGHHGGGGGHHHHHHHHHHHGHHGGGGGHGHHGHGGGGGGGGGGGGGGGGGGGGGFFFFFFFFHFFHFFFFFFFFFFFFFFFFFFFFFFFFFFFFFFFFFFFHHHFFFFFFFFFFFFFFFFFFHFFFFFFFFFFFFFFFF
@M05620:37:000000000-D9766:1:1101:7382:5953 1:N:0:81
GAGGCTGCTTTGGAAGAAACTCATAGATTACTGCAACAGTTCCCCCTGGACCTGGAAAAGTTTCTTGCCTGGCTTACAGAAGCTGAAACAACTGCCAATGTTACTCCCAGGAAGTCCCTTCTCTAATCTGACAATATAGCAGAACAAAAGATATTAGAATTTCACATAGTAAGAAATTCACAGAAGTTTGACAACACTATTATAACAACTTGAAAATGACCTAGACGTCTATTTTGAAAGTGTGAAACAAA
+
AAABBBFBFFFFGGGGGFGGGGGHHHHHHFHHHHGHHHHHHHHFHGGGHHHHHHHGFFFHFGHHHHHGGHGHHHHGGHHHHHHHHGFHHHGHHHHHBCGG444443BF2@11B1344@@3B?F444B34?B3BB?G44?FF3B323B002/BB?3333B333?3322222>2222222222211?111?1111?//.>0>11=1>F1>.11110000000/00<00...;;00;00.0;0:0:0;00</..
@M05620:37:000000000-D9766:1:1101:18374:5955 1:N:0:81
ACCACACCTTCTACAATGAGCTGCGTGTGGCTCCCGAGGAGCACCCCGTGCTGCTGACCGAGGCCCCCCTGAACCCCAAGGCCAACCGCGAGAAGATGACCCAGGTGAGTGGCCCGCTACCTCTTCTGGTGGCCGCCTCCCTCCTTCCTGGCCTCCCGGAGCTGCGCCCTTTCTCACTGGTTCTCTCTTCTGCCGTTTTCCGTAGGACTCTCTTCTCTGACCTGAGTCTCCTTTGGAACTCTGCAGGTTCT
+
CCCCCCCCFFFFGGGGGGGGGGHHGGGFHGHHHGGGGGGGGHHHHGGGGGGGHHHHHHGGGGGGGGGGGGGHHHHGGGGHGHHHHGGGGGGGGGHHGHHHHHHHGHHHHGHGGHHGGGGGHHHHHHHHFHHGHHGGGGGHGHHGHGGGGGGGGGGGGGGGGGGGGGFFFFFFFFFFFFFFFFFFFFFFFFFFFFFFFFFFFFFFFFFFFFFFFFFFFFFFFFFFFFFFFFFFFFFFFFFFFFFFFFFFFFF
@M05620:37:000000000-D9766:1:1101:9671:5982 1:N:0:81
AGTGCCAGCTCTCAATCGCACAGGGGACCCAGGGCCTGGCCCCTCCATCCAGAAAACCTATGACCTCACCCGCTACCTGGAGCACCAACTCCGCAGCTTGGCTGGGACCTATGTGAGTATCCAGCGTAGGAATCTGGGAGTTGGGGAGGAGTGAGGAGTTGGGGAAAGACAGTCCTAACCGTGGAGGGTTCTGGTAAATGATGGGGTGAGGAGGGGCTCTTTGGCTCCCACCAGTCCCCCTGTCTGGTCTA
+
>>>AADDFAFFFGGGGGCFCE000AEEEEG00BAEGFAGCFHG/EGFHFHCBAFAGFEFHHBGGGHHHHCFEGEEEHEG0FGHGGHHHGHHHCE/>@0EG/FG/</FF/<BF<GHFBFBFHHFFGB??@CD11@DGDGG/<?F1A<.>CCEGAHDCFC/C0<--:CHFHHHHCGHFFGGHA9;9EEG@:CAFBB90;9CFFB;FEBB--AA9A---99-B/9//9//9ABF?--99BBEB-AFBBBB/;B/
@M05620:37:000000000-D9766:1:1101:9651:5986 1:N:0:81
AGGGCCAGCTCTCCAGAGCACAGGGGCCCCAGGGCATGGCCCCTCCATCAAGAGAACCTATGACCTCACCCGCTACCTGGAGCACACACTCCGCAGATTGGCTGGGACCTATGTGAGTATGCAGCGTAGGAATCTGGGAGTTGGGGCGGCGTGCGGCGTTGGGGCCCGACCGTCCTCACCGTGGCGGGTTCTGGTAAATGATGGGGTGAGGAGGGGCTCTTTGGCTCCCACCAGTCCCCCTGTCTGGTCTA
+
11>>>>>>AF1@1BF1BABF1F0AA00A00AAAAA/00B00BEFFGBH11B11001B/0AAB2DA11BBGGEE//>FGB0>BB/00B/?0BBE/EE>111B0BFGA<0E<<FG222BFG12>>BG@C/B/@11@GHF00??F1F/-.-:;-;;.@--;;@-:---9-9-9;@---;/9EF-9A@-;@@9AFFBF/;9B9B9BFFFFA@-;A/9A--@-;/BFF//BFEF-FB99FB//AA=AFFFFB9;:/
@M05620:37:000000000-D9766:1:1101:24732:6014 1:N:0:81
AGTGCCAGCTCTCAATCGCACAGGGGACCCAGGGCCTGGCCCCTCCATCCAGAAAACCTATGACCTCACCCGCTACCTGGAGCACCAACTCCGCAGCTTGGCTGGGACCTATGTGAGTATCCAGCGTAGGAATCTGGGAGTTGGGGAGGAGTGAGGAGTTGGGGAAAGACAGTCCTAACCGTGGAGGGTTCTGGTAAATGATGGGGTGAGGAGGGGCTCTTTGGCTCCCACCAGTCCCCCTGTCTGGTCTA
+
AAAAAFFF@FFFG4GGGGGAECHCFC2A2BGGBEEE2FGH2FEFGGHHFHHHBGGEGGHGFH5GHDGHHHHEE>EFHHGH2BGHFH11?GHB>ECE>FBGDHHEGGHH/FGHHHHHHHHFFHHHHG/?DGGHHHHHHHCFDHHHCG.CC<CFH<GHGGHH0<-CEGHHBGHHHHHHHHHHGFGGGGG?;AFGGGBFFGGGGFGGGGFBFFFFFFBBB-AF/F/FF/FEFFFFFFFFFFFFBEFFFBFFFFF
@M05620:37:000000000-D9766:1:1101:11115:6050 1:N:0:81
GAGGCTGCTTTGGAAGAAACTGAGAAACCAGGGACACAAGATCGGAAGACCACATATCTGTACTCTAGCCAGCGACATGGAGCTCGAACTCCGCCTCCTGGTTGAAACAAGTATGAGAATTCAGCTGAGGAACCCCGGAGTCGGGGAGGAGCTACGAGTTCGGTAAAGACAGCCTCAAGCGTGGACGGTTCCGGTAAATTGTGGGGCCACGAGCGGCTCTCTGGCTCCTATCAGTCGCCCCGGACGGGCCA
+
A3AABAC3@DBDFF5FFG4FG5BBA5AB4A4222A2222AB3BA22222B2A113B5D55D555DD55533B10>>01@?B2F1@1/BB?3B11111F?GG3GEB4F3?/03444433BB4F4BF4310?1B0///</<<?0>/>/>->AF..00..<.<0<;...;0:///.://:00;;;.-;/;:C?./;---.;;//;;A:-.-:.--;--99-.;/;B9/.;./99/;9;;.9.;----9;--;-;
@M05620:37:000000000-D9766:1:1101:18585:6103 1:N:0:81
AGTGCCAGCTCTCAATCGCACAGGGGACCCAGGGCCTGGCCCCTCCATCCAGAAAACCTATGACCTCACCCGCTACCTGGAGCACCAACTCCGCAGCTTGGCTGGGACCTATGTGAGTATCCAGCGTAGGAATCTGGGAGTTGGGGAGGAGTGAGGAGTTGGGGAAAGACAGTCCTAACCGTGGAGGGTTCTGGTAAATGATGGGGTGAGGAGGGGCTCTTTGGCTCCCACCAGTCCCCCTGTCTGGTCTA
+
ABAAAFFFBFFFGFGGGFGCGCHFGFEGGGHGCEGGGFHHHHGHGGBHHHHHHFHHGGHGGFFHHDFHHHHGG>FGHHHHFFGHHHGHGHHHEFCFEGBFEHHGGGHHGHHHHHHHHHHHHHHHHGGGGGHHHHHHHGFGGHHHGGFDGGFGHHHHEGHHHHGGGGGHHHHHHHHHHHHHGGGGCEGGEGGGGGCFGGGGGGGGGGDFFFFFFFFFFFFFFFFFFFFFFFFFFFFFFFFFFFFFFFFFFFF
@M05620:37:000000000-D9766:1:1101:11047:6118 1:N:0:81
ACCACACCTTCTACAATGAGCTGCGTGTGGCTCCCGAGGAGCACCCCGTGCTGCTGACCGAGGCCCCCCTGAACCCCAAGGCCAACCGCGAGAAGATGACCCAGGTGAGTGGCCCGCTACCTCTTCTGGTGGCCGCCTCCCTCCTTCCTGGCCTCCCGGAGCTGCGCCCTTTCTCACTGGTTCTCTCTTCTGCCGTTTTCCGTAGGACTCTCTTCTCTGACCTGCGTCTCCTTTGGAACTCTGCAGGTTCT
+
DCDCDDDCFFFFGGGGGGAGGGHHGGGAAEHHHFFGDGGGGHHHHGGGGGGGGHHHHHHE@ECGGGGGGGGHGHHGGGGHGHHHHGGGGG/BFGHEGHHHHHHHGHGBFFFEFHHGGGGGHHHHGHHHGHFGGHGGGGFHGHHGHGGGGGFGGGGGGGGA?DGGFFFFFFFFFFFFFFFFFFFFFFFFFFFFFFFDFFFFFFFFFFFFFFFFFHFFFFFFFFFF.@DFFFFFFFFFFFFFFFHFFFFFFFF
@M05620:37:000000000-D9766:1:1101:20555:6118 1:N:0:81
GAGGCTGCTTTGGAAGAAACTCATAGATTACTGCAACAGTTCCCCCTGGACCTGGAAAAGTTTCTTGCCTGGCTTACAGAAGCTGAAACAACTGCCAATGTGTGTGCCATCTCCTCCCTTCTCTTTTCTGAAAATATTGCACAGCCAAATTTATTTGCATTTGAAATGAAAGGAATTTGGAAGAATTTTGAAAAGAATATCATGACACCTTTTTAATGAACTGGAAGCCTATTTTTAAAGTCTGAAGAATA
+
AAABAAFCFFFDGBFGFGGGGGHHHFFGHGHHGFFHHHHGGFEGHGFGGHGGHHGGB3GHGHHHHHHFBGHHGHH3BBGHFGBGG33GFFFGHHHHEHFHF4B1BBBDB4BDF@DFFGHHBHHGEHHHHBGHBDDBD4D4DBBBFFCGHFFGFBBB3D3BDFDDGDHDGFG2<C@@@G22FGF<<???FG/1DF0.0F=FGD><>FFHFFB0DGCGF00=0<D<<C<:.;CB;CC0.;;00;C0GG0;/0;
@M05620:37:000000000-D9766:1:1101:9887:6170 1:N:0:81
GCTGCTGCTTTTGAATCGCACACGTGTGCCCTCCCGTCGCCTGAAGCTCTCTCGTAAGCCGTCCTCGCCTTGATACCAGAAGCTGAAACCACTGCCCCTTGGCTTCTACCCGTACGGCAAGGCTCCTAGAATACTCCAAGGGAGCAAAAGAGCTGATTAAACCATGGCAAGTAAGTCAGGCATTGCCGCTTTAGCACTCTTGTGGATCCAATTGAACCATTCTCAGCATTTGCACTTGTAACTTACACGCC
+
1>>AA@1BBD3B11B3BFFGE?0AB0AB3DBGAEFE00/AA//BFBBBA1FGB/BB00B1/B///1//>B/B112BFG100B1B11@110??FFFFE/?GFBGG0BF2GHHEEE//?//>F/?@<?@@11@2?1?1111?CCHG.<0<F0<<<DGEG00=0</CGBCC/<.0=CH0C00/;:0000<-:-9;BB;0C0/;C00;.0;9::;00900:99FB;0;;////9/9/;BFFB/BFFF//;/;:-A
@M05620:37:000000000-D9766:1:1101:16600:6180 1:N:0:81
AGTGCCAGCTCTCAATCGCACAGGGGACCCAGGGCCTGGCCCCTCCATCCAGAAAACCTATGACCTCACCCGCTACCTGGAGCACCAACTCCGCAGCTTGGCTGGGACCTATGTGAGTATCCAGCGTAGGAATCTGGGAGTTGGGGAGGAGTGAGGAGTTGGGGAAAGACAGTCCTAACCGTGGAGGGTTCTGGTAAATGATGGGGTGAGGAGGGGCTCTTTGGCTCCCACCAGTCCCCCTGTCTGGTCTA
+
?AAABFFFBFFFGGGGGGGGECCGGGGGGGHHFFGGGGHGGHGHGGGHHHHHHFHHHGHHHHHHHHHCHHHGGE?GHHHHHHHAFHHHGHHHGG/EGHHHGHHGGGFGGHFFHHHHHHFHHHHHHGE?GGGFHHGHHGHGGHHHGGEGCEEGHHHHHGHHHGCGGGHHHHGHHHHHHGHFGEECAEGGCFGGGGFFFGGGGGGGGGFFFFFFFFFFFFFFFFFEFFFFFFFFEFFFFFFFFFFFFFFFBF/
@M05620:37:000000000-D9766:1:1101:22501:6180 1:N:0:81
ACCACACGTCGTAACTCCAGCCTCCTGAAGCTATCTCGTATGCCTTCTTCTGCGTGACCAAAAAAACAACCGCTCAACGCAGCACAAAACCCTGCTACTGTTCTCTCCACCAATTAAGGAAAGAATAATCCCATATAAAAGAGAGAAAAAATAATAAAGTAGCACAGAGCAAGACTGCTACAATAAAAATATTTCACGATAGCTTCTTCGTGACAACACTGTATCATATGTCCAATTTTCGCGTCCTGCGC
+
AAAAAAADBA1>BFEGG1BB0A0AABBDABGHGHHFGFFE0ADG1DBEHHHHH/ABBFFHE/FGE//??//>>>//10?////0000000/?F<<11BB12B222210100//B11B111000001>12221110111111/00//110>-01111111100000/////<<///00/0;00000000:.0:00000.;9..0000900./9/.00...;00009000000/////99:/-------//99
@M05620:37:000000000-D9766:1:1101:18133:6208 1:N:0:81
GAGGCTGCTTTGGAAGAACCTCATAGATTACTGCAACAGTTCCCCCTGGACCTGGACAAGTTTCTTGCCTGGCTTACAGAAGCTGAAACACCTGCCAATGTGTGTACCCTCTCCTCCCTTCTCTTTTCTGAACCTCTAGAACAGCCAACTTTATAAGCCTTTGCAATGAAAGGAATTTGGCCGCATTATGCCCAGAATATCATGACACCTTTTTCCAGCACTGGCAGCCTCTTTTGAACGTCTGAAGACTA
+
>>AAAAFA@F@FCFEGG11A1FBGDHH3A1EHGBE1CBGAFHHFHGE/AGFFHBGF01ACGGHG2FDGH1AFGGFGHBGEGHHC1GHHHH0EFCHF1@FG22BC>2BFF1?0BBBCGFHBC1BE2BFD12BF1E0B111BB<FHHEAB?C12BB222B1<11@@@1@G>1@D000?CD1<FGC/<CF1>>1101.</00=GBHH0<BGC/0=DCC:00//:CGF./.;GC//;0C0.00.;EFA0;90/;0
@M05620:37:000000000-D9766:1:1101:24141:6233 1:N:0:81
AGTGCCAGCTCTCAATCGCACAGGGGACCCAGGGCCTGGCCCCTCCATCCAGAAAACCTATGACCTCACCCGCTACCTGGAGCACCAACTCCGCAGCTTGGCTGGGACCTATGTGAGTATCCAGCGTAGGAATCTGGGAGTTGGGGAGGAGTGAGGAGTTGGGGAAAGACAGTCCTAACCGTGGAGGGTTCTGGTAAATGATGGGGTGAGGAGGGGCTCTTTGGCTCCCACCAGTCCCCCTGTCTGGTCTA
+
BBABCFFFCFFFGGGGGGFFGGHGGGGGGGHHGGGGGGHHHHGHGGHGHHHHHHHHHGHGHHGHHHGHHHHGGGGGHHHHFGHHHHHHGHGHGGGGGHGHGHHGGGHHGHHHHHHHHHHHHHHHHGGGGGHHHHHHHHHGGHHHGGGGGGFHHHHHHGHHHHGGGGHHHHHHHHHHHHHHGGGGGGGGCFGGGGFFFFGGGGGGGGFFFFFFFFFFFFFFFFFFFFFFFFFFFFFFFFFFFFFFFFFFFFF
@M05620:37:000000000-D9766:1:1101:19287:6333 1:N:0:81
ACCACACCTTCTACAATGAGCACACGTCTGCACTCCCGTCACCTGAAGCTATCTCGTCTGCCGTCTTCTGCTTGACAAAAAAACCCCAACACCCCTCTCCATCAATAAAAGCTCCTCGCCTCCTCCCATGGAGAACCTACGCTGCTGCCACCCTATCCCGTCCTTCCTCCCTTTCCTCTTTCGCCTTATCGTGGTTCCCATTGAATACATCTCTACCGCTCTTCTTGCAACTGCCAATCCCTGCACACCCT
+
>>3>A4>>CFBDBGG4BEBBFBF4BABFGF5D3BFG2BFE2EGB3GFGGF5DBGE1F1FBDF0BAFAFGGEFGH?3BF?1?//?1111111??///>2?B34333BB?333B333??//////BB2/2222@2202?01?/>//?11101F0>.01<>1.<<..0=<==<.:0:FC;0;CB0.;...:90:/.;..0/00;009;09009;000000----.////9//;//////9//;/9;9F;/....
@M05620:37:000000000-D9766:1:1101:11129:6345 1:N:0:81
AGTGCCAGCTCTCAATCGCACAGGGGACCCAGGGCCTGGCCCCTCCATCCAGAAAACCTATGACCTCACCCGCTACCTGGAGCACCAACTCCGCAGCTTGGCTGGGACCTATGTGAGTATCAAGCGTTGGAATCTGGGAGTTGGGGCGGAGTGCGGAGTTGGGGAAAGAAAGTCCTAACCGTGGAGGGTTCTGGTAAATGATGGGGTGAGGAGGGGCTCTTTGGCTCCCACCAGTCCCCCTGTCTGGTCTA
+
AA>ABFFFAFFFGGGGGFGFEFHGGEGGGGGHGGGGGFHHGHGEGGFHHHHGGCGHHGGHHGGHHHHGHHHGGE/FHGHHHHHHHHFHGHHHGGGGGHHHGHHGEEFHGFC3233?BFD3F3?BGD//>0@2@FG2100/?0<1A-.<--;:.0---9;BFBA-A9../.;CBFGGGFFGFFFA.;DDFFF//BF;/9://F/BFFDFFFFBDFFFFDFFFFF/BFFFFFF.AFBFFFFFFFFFFFF9BF9
@M05620:37:000000000-D9766:1:1101:18341:6357 1:N:0:81
GAGGCTGCTTTGGAAGAACCTCATAGACTACGGGAACAGTTCCTCCTGGACCTGGACAAGTTTCTTGACCCGCTTACTGAAGCTGAAACACCTGCGATTGGCTTACACCTAAGGAAAGGTCCAGAGAAGAAATCAAGGGAGTAAAAGAGAGTAAGAAATTAGGGAAAGAAAGTCCGAAACGTGGAGGGTACTAGTCAATGATGGCGTAAGGAAGAACTCTTAGCATCCCAACAGTCCCCCTATCTGCCATG
+
A1>AAAC>1BDFB1BBBEA1AFBEA3F13F00B0AA000A22DBFGA10A0A0B0B0A00DE2FAGD2BA0AEEECFDD@GHGG1EFGG>0B00B/>?>/00@0B>1F>GG1B01B0B0BBF<G<GBGF1001B11BB//<?01>21/@0/121<1?01111??<GHHFAHHGB1<.<<-<<C....@C/::00<0<;00:0:0/-9-.9;C/../9;CFF0;00;0/.09:CCF0;;EB?-////9////
@M05620:37:000000000-D9766:1:1101:25488:6406 1:N:0:81
ACCACACCTTCTACAATGAGCTGCGTGTGGCTCCCGAGGAGCACCCCGTGCTGCTGACCGAGGCCCCCCTGAACCCCAAGGCCAACCGCGAGAAGATGACCCAGGTGAGTGGCCCGCTACCTCTTCTGGTGGCCGCCTCCCTCCTTCCTGGCCTCCCGGAGCTGCGCCCTTTCTCACTGGTTCTCTCTTCTGCCGTTTTCCGTAGGACTCTCTTCTCTGACCTGAGTCTCCTTTGGAACTCTGCAGGTTCT
+
AAAAA?ABCFBFFGFF5EFGFFFHGEEEC2FGHGF2EFFCEHHHHGGFEAEFEGGHHHHEGGEGFGGGGGGHFGFGGGGHGHHHGGGGG/BCGGHGGBHHHHEHGHHHHHHGGHHGGGGGHHHHHHHHHHHGHHGGGCDHGHGGHBFFGGGGGGGGGGGG?F.BFGFFFFFFFFFFFFFFFBFFFFFFFFFFFFFDFEEFFFFFF?FFFFFFFFFFFFFFFFFFFFFFFFFFFFFFFFFFFFFFFFFFFFF
@M05620:37:000000000-D9766:1:1101:14242:6410 1:N:0:81
AGTGCCAGCTCTCAATCGCACAGGGGACCCAGGGCCTGGCCCCTCCATCCAGAAAACCTATGACCTCACCCGCTACCTGGAGCACCAACTCCGCAGCTTGGCTGGGACCTATGTGAGTATCCAGCGTAGGAATCTGGGAGTTGGGGAGGAGTGAGGAGTTGGGGAAAGACAGTCCTAACCGTGGAGGGTTCTGGTAAATGATGGGGTGAGGAGGGGCTCTTTGGCTCCCACCAGTCCCCCTGTCTGGTCTA
+
BCBCCFFFCFFFGGGGGGGGGGHGGGGGGGHHGGGGGGHHHHGHGGHHHHHHHHHHHGHHHGHHHHHHHHHGGEGGHHHHHGHHHHHHGHHHFGGGGHHHGHHGGGHHGHHHHHHHHHHHHHHHHGGGGGHHHHHHHHHGGHHHGGGGGFEGHHHHHGHHHHGGGGHHHHHHHHHHHHHHGGFGDGGGCFGGGGCFGGGGGGGGGGFFFFFFFFFFFFFFFFFFFFFFFFFFFFFFFFFFFFFFFFFFFFB
@M05620:37:000000000-D9766:1:1101:17991:6417 1:N:0:81
ACCACACCTTCTACAATGAGCTGCGTGTGGCTCCCGAGGAGCACCCCGTGCTGCTGACCGAGGCCCCCCTGAACCCCAAGGCCAACCGCGAGAAGATGCCCAGGTGAGTGGCCCGCTACCTCTTCTGGTGGCCGCCTCCCTCCTTCCTGGCCTCCCGGCGCTGCGCCCTTTCTCACTGGTTCTCTCTTCTGCCGTTTTCCGTAGGACTCTCTTCTCTGACCTGAGTCTCCTTTGGAACTCTGCAGGTTCTA
+
CCCCCCCCFFFFGGGGGGGGGGHGGGGBEEHHHGGGGGGGGHHHHGGGFEGGHHHHHHHGGGGGGGGGGGGHGHHGGGGHGHHHHGGGGGBGGGHHHHHHHHHGHHHHHHGGHHGGGGGHHHHHHHHHHHGHHGGGGGHGHHGHHGGGGGGGGGGGGG-DGFFFFFFFFFFFFFFFFFFFFFFFFFFFFFFFFFDFFFFFFFFFFFFFFFFFFFFFFFFFFFF/BFFFFFFFFFFFFFFFFFFFFFFFFFF
@M05620:37:000000000-D9766:1:1101:16336:6417 1:N:0:81
AGTGCCAGCTCTCAATCGCACAGGGGACCCAGGGCCTGGCCCCTCCATCCAGAAAACCTATGACCTCACCCGCTACCTGGAGCACCAACTCCGCAGCTTGGCTGGGACCTATGTGAGTATCCAGCGTAGGAATCTGGGAGTTGGGGAGGAGTGAGGAGTTGGGGAAAGACAGTCCTAACCGTGGAGGGTTCTGGTAAATGATGGGGTGAGGAGGGGCTCTTTGGCTCCCACCAGTCCCCCTGTCTGGTCTA
+
BBBBBFFFBFFFGGGGGGGGGGHHGGGGEGHHGGGGEGHHAGGHGGHHHHGHHHEHHGHHHHFHHHHHHHHGGGEGHGHHHHHHGHHHGGHHGGGGGHHHGHHGGGHHGHHHHHHHHHHHHHHHHGGGGGHHHHHHHHHGGHHHGGGGGGGHHHHHHGHHHHGGGGHHHHHHHHHHHHHGGGEGGGGGEGGGGGFFGEGGGGGGGGFFFFFFFFFFFFFFFFFFFFFFFFFFFFFFFFFFFFFFFFFFFFF
@M05620:37:000000000-D9766:1:1101:23915:6434 1:N:0:81
ACCACCCCTTCTCCAATGAGCTGCGTGTGGCTCCCGAGGCGCCCCCCGTGCTGCTGACCGAGGCCCCCCTGACCCCCAAGGCCAACCGCGAGACGCTGCCTAGGTGACGTGCCGGCTACCTCCTCTGGTGCTCCCCTCCCTTCTTCCTGCTCTCCCGGCGCTGGGCCCTTTGTCAGGCGTTTTCGCTTTTGCCGTTTTGCGTAGGACTCTCTTCTCTTCTCTGCGTCTCCTCTTGAACCCTGCAGGTTCTG
+
>AA>>1>A>FFF1FGBFGA1FAF1EE0A00BG1FF0/AE//A/AEEEG>/EF1BEC@GFE/>/>F/EEGEF000BCCC<F</?F/?C<A///-..-.<..00//=000.<...-;:-./;CH.CF0000;00;09C/.9C/0;09CBBF//000/;-9---;@---9-;///;BB/-/-;@--;-ABF-/;BB9B-;E-/;9A--////;//:;;BB///;/B/-;---9/-;/;/99---99B/A-9///
@M05620:37:000000000-D9766:1:1101:5692:6449 1:N:0:81
AGTGCCAGCTCTCAATCGCACAAGGGACCCAGGGCCTGGCCCCTCCATCCAGAAAACCTATGACCTCACCCGCTACCTGGAGCACCAACTCCGCAGCTTGGCTGGGACCTATGTGAGTATCCAGCGTAGGAATCTGGGAGTTGGGGAGGAGTGAGGAGTTGGGGAAAGACAGTCCTAACCGTGGAGGGTTCTGGTAAATGATGGGGTGAGGAGGGGCTCTTTGGCTCCCACCAGTCCCCCTGTCTGGTCTA
+
>1>>AD1CAFFDEGGGDCFCAEEG0EHFEEGHGGGFE/G0BGGHGGBGEEGDG01FGGFHHHFHFGFGHHHGGE?EHHHECFG/C>GHGFHHGFGGEHHHGGHGGFHHGHHHHHHHHHHHHHHHHGCGGFHHHHHHHHHGGHHFCCFCGFGHHHHHHGHHFHGGGGHHHHHHHHHHHHHHGEGGGGGG=.FFFGCFGGGGGGGGGFG@FFFFFF@@@@FFFFFFFFFFFFFFFFFFFFFF@FFFFFFBFFF
@M05620:37:000000000-D9766:1:1101:17726:6460 1:N:0:81
AGTGCCAGCTCTCAATCGCACAGGGGACCCAGGGCCTGGCCCCTCCATCCAGAAAACCTATGACCTCACCCGCTACCTGGAGCACCAACTCCGCAGCTTGGCTGGGACCTATGTGAGTATCCAGCGTAGGAATCTGGGAGTTGGGGAGGAGTGAGGAGTTGGGGAAAGACAGTCCTAACCGTGGAGGGTTCTGGTAAATGATGGGGTGAGGAGGGGCTCTTTGGCTCCCACCAGTCCCCCTGTCTGGTCTA
+
BCBBBFFFDFFFGGGGGGGGGGHGGGGGGGHHGGGGGGHHHHGHGGHHHHHHHHHHHGHHHHHHHHHHHHHGGEGGHHHHGGGHHHHHGHHHEGGGGHHHGHHGGGHHGHHHHHHHHHHHHHHHGGGGGGHHHHHHHHHGGHHHGGEGGDEHHHHHGGHHHHGGGGHHHHHHHHHHHHHHGGGGFGGGEGGGGGFGGGGGHHHGGGFFFFFFFFFFFFFFFHHFFFFFFFFFFFFFFFFFFFFFFFFFFHF
@M05620:37:000000000-D9766:1:1101:21593:6474 1:N:0:81
AGTGCCAGCTCTCAATCGCACAGGGGACCCAGGGCCTGGCCCCTCCATCCAGAAAACCTATGACCTCACCCGCTACCTGGAGCACCAACTCCGCAGCTTGGCTGGGACCTATGTGAGTATCCAGCGTAGGAATCTGGGAGTTGGGGAGGAGTGAGGAGTTGGGGAAAGACAGTCCTAACCGTGGAGGGTTCTGGTAAATGATGGGGTGAGGAGGGGCTCTTTGGCTCCCACCAGTCCCCCTGTCTGGTCTA
+
BCABCFFFCFFFGGGGGGGGGGHHGGGGGGHHGGGGGGHHHHGHGGHHHHHHHHHHHGHHHHHHHHHHHHHGGGGGHHHHHHHHHHHHGHHHGGGGGHHHGHHGGGHHGHHHHHHHHHHHHHHGHGGGGGHHHHHHHGHGGHHHGGGGGGEHHHHHHGHHHHGGGGHHHHHHHHHHHHHHGGGGGGGGGGGGGGGGGGGGGGGGGGFFFFFFFFFFFFFFFFFFFFFFFFFFFFFFFFFFFFFFFFFFFFF
@M05620:37:000000000-D9766:1:1101:15943:6520 1:N:0:81
ACCACACCTTCTACAATGAGCTGCGTGTGGCTCCCGAGGAGCACCCCGTGCTGCTGACCGAGGCCCCCCTGAACCCCAAGGCCAACCGCGAGAAGATGACCCAGGTGAGTGGCCCGCTACCTCTTCTGGTGGCCGCCTCCCTCCTTCCTGGCCTCCCGGCGCTGCGCCCTTTCTCACTGGTTCTCTCTTCTGCCGTTTTCCGTAGGACTCTCTTCTCTGACCTGCGTCTCCTTTGGAACTCTGCAGGTTCT
+
CCCCCCCCFFFFGGGGGGGGGGHHGGGGHGHHHGGGGGGGGHHHHGGGGGGGGHHHHHHGGGGGGGGGGGGHHHHGGGGHGHHHHGGGGGDGGGHGHHHH2GHHGCH1?FGGGHHC?@CGHHHHHHHHFHHGHGGGGGGHGHHGFGGGGGGGGGGGGB?-9;:@DFFFFFFFFFF/FFFFFFFFFFFFFFFFFFFFFFFFFFFFFFBBBFFFFFFFFFF/FF/:.;A>DFFFFFEFF/FFFFFFFFFFFFF
@M05620:37:000000000-D9766:1:1101:17553:6522 1:N:0:81
AGTGCCAGCTCTCAATCGCACAGGGGACCCAGGGCCTGGCCCCTCCATCCAGAAAACCTATGACCTCACCCGCTACCTGGAGCACCAACTCCGCAGCTTGGCTGGGACCTATGTGAGTATCCAGCGTAGGAATCTGGGAGTTGGGGAGGAGTGAGGAGTTGGGGAAAGACAGTCCTAACCGTGGAGGGTTCTGGTAAATGATGGGGTGAGGAGGGGCTCTTTGGCTCCCACCAGTCCCCCTGTCTGGTCTA
+
CCCCCFFFCFFFGGGGGGGGGGHGGGGGGGHHGGGGGGHHHHGHGGHHHHHHHHHHHGHHHHHHHHHHHHHGGEGGHHHHHHHHHHHHGHHHGGGGGHHHGHHGGGHHGHHHHHHHHHHHHHHHHGGGGGHHHHHHHHHGGHHHGGEGGGEGHHHHHGHHHHGGGGHHHHHHHHHHHHHHGGGGGGGGCFFGGGGGGGGGGGGGGGFFFFFFFFFFFFFFFFFFFFFFFFFFFFFFFFFFFFFFFFFFFFF
@M05620:37:000000000-D9766:1:1101:10817:6564 1:N:0:81
AGTGCCAGCTCTCAATCGCACAGGGGACCCAGGGCCTGGCCCCTCCATCCAGAAAACCTATGACCTCACCCGCTACCTGGAGCACCAACTCCGCAGCTTGGCTGGGACCTATGTGAGTATCCAGCGTAGGAATCTGGGAGTTGGGGAGGAGTGAGGAGTTGGGGAAAGACAGTCCTAACCGTGGAGGGTTCTGGTAAATGATGGGGTGAGGAGGGGCTCTTTGGCTCCCACCAGTCCCCCTGTCTGGTCTA
+
ABABBFFFBFFFGFGGGGFCGGHGGGGEGGHHBEGEFGHHHHGHGGHHHHHHHHGHHGHHHHHHHHHHHHHGGEEGHHHHGGHHHHHHGHHHFGGGGHHHGHHGGGHHGHHHHHHHHGHHFHHHHGGGGGHHHHHHGHGGCGHHGGGGGGGHHHHHGGHHHHGFGGHHFHHHHHHHGHHHGDEGFGGGCFGGGGCFGGGGGGGGGGFFFFFFFFFFFFFFFFFFFFFFFFFFFFFFFFFFFFFFFFFFBFB
@M05620:37:000000000-D9766:1:1101:10450:6591 1:N:0:81
AGTGCCAGCTCTCAATCGCACAGGGGACCCAGGGCCTGGCCCCTCCATCCAGAAAACCTATGACCTCACCCGCTACCTGGAGCACCAACTCCGCAGCTTGGCTGGGACCTATGTGAGTATCCAGCGTAGGAATCTGGGAGTTGGGGAGGAGTGAGGAGTTGGGGAAAGACAGTCCTAACCGTGGAGGGTTCTGGTAAATGATGGGGTGAGGAGGGGCTCTTTGGCTCCCACCAGTCCCCCTGTCTGGTCTA
+
A3>ABFDFAFFFEGGFGEFGEGFFCEGGEEHHGGEG2AGHAGEGGGFHDGHH333FGEBFHHBHHHFGHHHGGGEEHFHFHHHFC?GHGFHHGGGCEGHHFHHGFGHHGHHHHHHHHHFFFGHGHGADGFHHEHFHHHHEAHHHGGG?-A.FFHHHHCFH0C@DEGHHHHHHHHHHHHHHGGEBDGGG;FGGGGFGGGGGGGGGGGFBFFFFFFBB<;EFFFFFFFBEFFFFFFFFFFFFBAFFFF/BBF/
@M05620:37:000000000-D9766:1:1101:16528:6645 1:N:0:81
AGTGCCAGCTCTCAATCGCACAGGGGACCCAGGGCCTGGCCCCTCCATCCAGAAAACCTATGACCTCACCCGCTACCTGGAGCACCCCCTCCGCAGCTTGGCTGGGACCTATGTGAGTATCCAGCGTAGGAATCTGGGAGTTGGGGAGGAGTGAGGCGTTGGGGAAAGACAGTCCTAACCGTGGAGGGTTCTGGTAAATGATGGGGTGAGGAGGGGCTCTTTGGCTCCCACCAGTCCCCCTGTCTGGTCTA
+
AA>>AFF1>FFFG1FG1FFCE?GCF0B00BAGABEA/BGH0FGEGGHFBGBG10BBGEF1BF2FGFGEG0BEE>EEHHGF0BGHHH//>EEE?FE@EH10EFGFGGEFGH1BGGFFGHHFGH2<F@EFGGHHHGHFFE0FFGFHCG.CG.<<C0<C.=;:@CCC.;..9F/9BFCFBFGG@BEG..C@:CFFFFFFFFFEFFFFFFF?-AF/-B@@@@EFFFFFEFFFEBABAFFFFFEF@FFFFFFFFB/
@M05620:37:000000000-D9766:1:1101:11902:6655 1:N:0:81
ACCACACCTTCTACAATGAGCTGCGTGTGGCTCCCGAGGAGCACCCCGTGCTGCTGACCGAGGCCCCCCTGAACCCCAAGGCCAACCGCGAGAAGATGACCCAGGTGCGTGGCCCGCTACCTCTTCTGGTGGCCGCCTCCCTCCTTCCTGGCCTCCCGGAGCTGCGCCCTTTCTCACTGGTTCTCTCTTCTGCCGTTTTCCGTAGGACTCTCTTCTCTGACCTGCGTCTCCTTTGGAACTCTGCAGGTTCT
+
BBBBBBB>BCCFGGGGGGBFGGHHGGG24BGGGAFE?EEEDHHHHGGAEEGGEHGHHHHEFC?EGGGGGGEHGHHGGGGHGHHHHGGGDG/>>DHBFHHHHHHHGHH1CFGGGHGCGGCGHHHHHHHHFHHGHHGGGGGHGGGGGGGGGGGGGGGGGGG-9AFGFBBFBBFFFFFFFFFFFFFFFFFFFFFFFFBFFFFFFFFFFFEFFFFFFFFFFFFFFFFF.@DBFFFFFFFFFFFFFFFFFFFFFFF
@M05620:37:000000000-D9766:1:1101:22979:6671 1:N:0:81
AGTGCCAGCTCTCAATCGCACAGGGGACCCAGGGCCTGGCCCCTCCATCCAGAAAACCTATGACCTCACCCGCTACCTGGAGCACCAACTCCGCAGCTTGGCTGGGACCTATGTGAGTATCCAGCGTAGGAATCTGGGAGTTGGGGAGGAGTGAGGAGTTGGGGAAAGACAGTCCTAACCGTGGAGGGTTCTGGTAAATGATGGGGTGAGGAGGGGCTCTTTGGCTCCCACCAGTCCCCCTGTCTGGTCTA
+
ABABBFFFCFFFGGGGGGGGGGHFFGGGGGHHGGGGGGHHHHGHGGHHHGHHGGHHHGHHHHGHHHHHHHHGGGGGHHHHHHHHHHHHGHHHGGGGGHHHGGGGGGHHGHHHHHGHHHHHHHHHHGGGGGHHHHHHHHHGEHHHGGGGGGGHHHHHHGHHHHGGGGHHHHHHHGHHHHHHGGGGGGGG;FFGGGGGGGGGGGGGGGFFFFFFFFFFFFFFFFFFFFFFFFFFFFFFFFFFFFFFFFFFFE;
@M05620:37:000000000-D9766:1:1101:22705:6692 1:N:0:81
AGTGCCAGCTCTCAATCGCACAGGGGACCCAGGGCCTGGCCCCTCCATCCAGAAAACCTATGACCTCACCCGCTACCTGGAGCACCAACTCCGCAGCTTGGCTGGGACCTATGTGAGTATCCAGCGTAGGAATCTGGGAGTTGGGGAGGAGTGAGGAGTTGGGGAAAGACAGTCCTAACCGTGGAGGGTTCTGGTAAATGATGGGGTGAGGAGGGGCTCTTTGGCTCCCACCAGTCCCCCTGTCTGGTCTA
+
CCBCCFFFCFFFGGGGGGGGGGHHGGGGGGHHGGGGGGHHHHGHGGHHHHHHHHHHHGHHHHHHHHHHHHHGGGGGHHHHHHHHHHHHGHHHGGGGGHHHGHHGGGHHGHHHHGGHHHHHHHHGHGGGGGHHHGHHHHHGGHHGGGGGGGEHHHGHHGHHHHGGGGHHHHHHHHHHHHHHGGGGGGGGDFFFGGFFGGGGGGGGGGFFFFFFFFFFFFFFFHHFFFFFFFFFFFFFFFFFFFFFHFFFFFF
@M05620:37:000000000-D9766:1:1101:25813:6797 1:N:0:81
ACCACACCTTCTACAATGAGCTGCGTGTGGCTGCCGCGGAGCCCCCCGTGCTGCTGACCGAGGCCTCCCTGGCTCCCAGGGGCAACCACGAGAAGCCGTGTGCGTGCCCTCTCCCCCCTTCTCTTTTCTGAACCTCTTGCCCCGCCACCTTTCTTTGCCTTCGCACTGCCAGTCATTTGGCCGCATTTTGCCCCGAATCTCATGACACCTTTTTCCTGAACTGGACGCCTCTTTTGAACGTCTGACGCCTA
+
1>11>>>>BFBDFGG131AAA11B0A0BA0BB0BB00/A/AA/BEG/>?/B/BBB1BFFE/>>>?1B?FGH/00B?FG1///><??0/?/>//?0<<//>0/1CFE<.>FCFCC0..<AGHGHHH0CGGH;0C:CHHH0;CGCAG@-.CA0FBBB9BF0;B0.;;-;B9//99;:BBFFB/;9-9:BF/B9/9;;@-9-BF/9//;//-;9FFFB//;/9;FFFBA9@@A-;BFFFFF/-9--;//;;-;A
@M05620:37:000000000-D9766:1:1101:20707:6823 1:N:0:81
AGTGCCAGCTCTCAATCGCACAGGGGACCCAGGGCCTGGCCCCTCCATCCAGAAAACCTATGACCTCACCCGCTACCTGGAGCACCAACTCCGCAGCTTGGCTGGGACCTATGTGAGTATCCAGCGTAGGAATCTGGGAGTTGGGGAGGAGTGAGGAGTTGGGGAAAGACAGTCCTAACCGTGGAGGGTTCTGGTAAATGATGGGGTGAGGAGGGGCTCTTTGGCTCCCACCAGTCCCCCTGTCTGGTCTA
+
>11>A@1CAFCD1GGF11FFAA0F0EEGGAHHFG0/A/F0FHGHGGEGDGGDG01FHG0EGHHHGGCGHHHGG@/EHHHAFFGAEGHHG0FGGGGGC0FHGHHGGGHHGHHHHHHGHHHHHHHHH?CCGGHHHHHB1FGFCFHF/->CCGGHHHHHHGHHG/<CEGHHHHHHHHHGHHHGGGGGGGGGGGGGGGGFGGGGGGGGGGF?FFFFFB@@@@FFFF/9BFFFFFFFFFFFEFFF?EFFFFFFFFB
@M05620:37:000000000-D9766:1:1101:6436:6825 1:N:0:81
AGTGCCAGCTCTCAATCGCACAGGGGACCCAGGGCCTGGCCCCTCCATCCAGAAAACCTATGACCTCACCCGCTACCTGGAGCACCAACTCCGCAGCTTGGCTGGGACCTATGTGAGTATCCAGCGTAGGAATCTGGGAGTTGGGGAGGAGTGAGGAGTTGGGGAAAGACAGTCCTAACCGTGGAGGGTTCTGGTAAATGATGGGGTGAGGAGGGGCTCTTTGGCTCCCACCAGTCCCCCTGTCTGGTCTA
+
>AAAAFFFBFFFGGGGGGGCGGHGGGGGGGHHFGGGGGHHHHGHGGHHHHHHHHHHHGHHHHHHHHHHHHHGG>EFHHHHFHHHHH1??GHGGGGGGHHHGHHGGDHHGHHHHHHHHHHHHHHHHGG?BEHHHHHHHHAFGHHHGGADG<CFHFHHHGHHHHGGEFEH/CGGHHHHHHHHGGGG?EFGGGGGGGFFGGGGGGGGGGFFFFFFFFFFFFFFFFFFFFFFFFFFFFFFFFFFFFFFFFFFFF/
@M05620:37:000000000-D9766:1:1101:15176:6852 1:N:0:81
ACCACACCTTCTACAATGAGCTGCGTGTGGCTCCCGAGGAGCACCCCGTGCTGCTGACCGAGGCCCCCCTGAACCCCAAGGCCAACCGCGAGAAGATGCCCAGGTGAGTGGCCCGCTACCTCTTCTGGTGGCCGCCTCCCTCCTTCCTGGCCTCCCGGCGCTGCGCCCTTTCTCACTGGTTCTCTCTTCTGCCGTTTTCCGCAGGACTCTCTTCTCTGACCTGAGTCTCCTTTGGAACTCTGCAGGTTCTA
+
DCCDDDDDFFFFGGGGGGGGGGHHGGGECFHHHGGGGGGGGHHHHGGGGGGGGHGHHHHGGGGGGGGGGGGHHHHGGGGHGHHHHGGGGGCGGGHGFGHHHHHGHHHHHHGGHHGGGGGHHHHHHHGHHGGHHGGGGGHGHHGHHGGGFFGGGGGGGG-CDFFFFFFFFFFFFFFFFFFFFFFFFFFFFFFFFFDFFFFFF.;@CFFFFFFFFFFFFFFFFFF/BFFFFFFFHFFFFFFFFFFFFFFFFF;
@M05620:37:000000000-D9766:1:1101:16488:6862 1:N:0:81
AGTGCCAGCTCTCAATCGCACAGGGGACCCAGGGCCTGGCCCCTCCATCCAGAAAACCTATGACCTCACCCGCTACCTGGAGCACCAACTCCGCAGCTTGGCTGGGACCTATGTGAGTATCCAGCGTAGGAATCTGGGAGTTGGGGAGGAGTGAGGAGTTGGGGAAAGACAGTCCTAACCGTGGAGGGTTCTGGTAAATGATGGGGTGAGGAGGGGCTCTTTGGCTCCCACCAGTCCCCCTGTCTGGTCTA
+
AAABBFFFBFFFGGGGGFGGGGHC2EEEGFEGGFGFCEGHHHEH1EHHFAAA3GAFHEHGGGFHGGHFHHHGGGEGHHFEFGHGGHHHGHHHGG@?@BGHGHHGGDHHGHGHHGFHHHHHHHHHGGDGGGHHHHHHHHHGGHHHGGGGGGGHHHHHHGHHHHGGGGHGHHHHHHHHHHHHGGEGGGGGEFGGGGFFFGGGGGGGGGFBFFFFFFBBBBFFFFFFFFFFFFFFFFFFFFFFBFFFFFFFBFB
@M05620:37:000000000-D9766:1:1101:12769:6893 1:N:0:81
AGTGCCAGCTCTCCATCGCACAGGGTACCCAGGGCCTGGCCCCTCCATCCAGAAAACCTATGACCTCACCCGCCACCTGGAGCACCCACTCCGCAGCTTGGCTGGGACCTATGTGAGTATCCAGCGTAGGAATCTGGGCGTTGGGGCGGAGTGCGGAGTTGGGGAACGACAGTCCTAACCGTGGAGGGTTCTGGTAAATGATGGGGTGAGGAGGGGCTCTTTGGCTCCCACCAGTCCCCCTGTCTGGTCTA
+
>A33>BDFBFFFGBB5BAE2ECGDGB4BF4BF2BE2BBGGGHGHGGHHHFGGHBH2BEHHFAGHH5BFHHH>E00BFHBG2BFGGHG1?FF?>E?E>F?B?FGGGGHHGHBGHGG2FGDHHH2FHGG<DG1FFHHHBG//CDCFGC.-@-;CA0AB-AEGGFGG.....;-9FFFF//BFBFFB.;ABFFFFFFBFFFFFFFFFFFFBFFFBDFBBBBFFFFFFFFFFF.FFEFFFFFFFBFFFFFFFFF/
@M05620:37:000000000-D9766:1:1101:9307:6919 1:N:0:81
ACCACACCTTCTACAATGAGCTGCGTGTGGCTCCCGAGGAGCACCCCGTGCTGCTGACCGAGGCCCCCCTGAACCCCAAGGCCAACCGCGAGAAGATGCCCAGGTGAGTGGCCCGCTACCTCTTCTGGTGGCCGCCTCCCTCCTTCCTGGCCTCCCGGAGCTGCGCCCTTTCTCACTGGTTCTCTCTTCTGCCGTTTTCCGTAGGACTCTCTTCTCTGACCTGAGTCTCCTTTGGAACTCTGCAGGTTCTA
+
ACABCBCBFFFFGGGGGGGGGGHHGGGGHGHHHGGGFGGCGHHHHGGGEGGGHHHHHHHGEGGGGGGGGGGHHHHGGGGHGHHHGGGGGGGGGGHHHFHHHHHGHHHHHHGGHHGGGGGHHHHHHHHHHHGHHGGGGGHGHHGHHGGGGGGGGGGGGGCGGGGGGGFFFFFFFFFFFFFFFFFFFFFFFFFFFFFFFFFFFFFFFFFFFFFFFFFFFFFFFFFFFFFFFFFFFFFFFFFFFFFFFFFFFFF
@M05620:37:000000000-D9766:1:1101:23420:6936 1:N:0:81
GAGGCTGCTTTGGAAGAAACTCATAGATTACTGCCACAGTTCCCCCTGGCCCTGGAACCGTTTCTTGCCTGGCTTACAGCAGCTGAAACCACTGCCACTGTGTTTGCCATCTCCTCCCTTCTCTTTTCTGAGAATCTTGCACAGCCAACTTTCTTTGCATTCGAAATGAAAGGAATTTGGCAGAATTGCGAAAACACTATCATGACACCTTTTTAATCAACTGCAAGCCTATTTCTAGAGTCTGAAGAATC
+
ABBBCCFBFFFFGGGGGGGGGGHHHAGHHHFFHH4BFFC3DAGF2EAB22B2BB2FE3AABEGB5DDABGFHHHH3FHH3FGHH@3BGH1GGHFGH3333@B432333BDB3DG323?23BFGH44D?4BD4??F34443BF?FCGH2/23?3D?32>F2@2220/?2DG21<<0G11?G11/?0=111>--<-/<.D/D00GD0/0CGB0GH0.:00=::0/0=:0..=/BBB0000009;FFGB00/00
@M05620:37:000000000-D9766:1:1101:9832:6941 1:N:0:81
GAGGCTGCTTTGGAAGAAACTCATACATTACTGCAACAATTTGCAGTGGACCTGGATGAGGTTTTTGGCTTGCTTAAAGAAGCTGAAACAACTGCCAATGCTCCAGGATGCTACCCGCTAGGAAATGCTCCTATAAGACTACAACAGAGTAAAAAAGCTGATAAAACAATGACAAGTAAGACATGCATCTCAGCCTTCGCACTCTTGTGTATCCAATTGAACAATCATAAGAAATTTTAATTGTAACTGAC
+
AAAB>AFBF@DBGBBFGGG4GBFFB5466DDFFB443G2BAAD55BBE33BB2FFH53BBAFABFB00AB1AB5D5DDDBF3BBF33BBB1BFGDF3GB@3B@FH33133?3B3BB?//>??3B?33B4BB?B4BF4B3B22BB2/BB233BF@2//@22?11?1?1?/1?11110<1=11101<>1111111</<00<..<-=00;0</;0;;;G;00;00<:0/0;00;;0/0;0C00000;0;;;09;
@M05620:37:000000000-D9766:1:1101:14998:7069 1:N:0:81
GAGGCTGCTTTGGAAGAAACTCATAGATTACTGACACAGGACCGCCTGACCATGGAACCGTTTCCTACCTGGCTTGCAGAAGCTCGAACAACTTCCCCTGTGTGTGCCATCTCCTCCCTTCTCTTTTCTGAAAATCTTGCCCCGCCACCTTTCTTTGCATTTGAAATGAAAGGAATTTGGAAGAATTTTGAAAAGAATATCATGACACCTTTTTCATGAACTGGACGCCTATTTTGAAAGTCTGAAGCATA
+
>>AAAAFAFFFFFGGGGGGGG1F3F3DB311DF3BEGF0000B0///B0ABF110B1B/AB/AA2D21A1100B0/B@FFGHHG1//B>/BF@1BD0FGFG1GH00FBG>G1>>FHHGHHHHHHHHHHHHGHF1F1GHFH1B/BCGG/0?GG1FHHHH1FGHH1?GGHG1GHF0FHHHHH10<<CFHHHH.0=0CEHHHHHGHGGHHHGHHHHH/0;GFGGGGGB.AAGGGGGGGFEGFFFFGGF0C09FF
@M05620:37:000000000-D9766:1:1101:14057:7113 1:N:0:81
GAGGCTGCTTTGGAAGAAACTCATAGATTACTGCAACAGTTCCCCCTGGACCTGGAAAAGTTTCTTGCCTGGCTTACAGAAGCTGAAACAACTGCCAATGGGCTTGGTCATTCCACCTGTAACGTAACTGACCAACAAGAGCCGAAGCCTTTATATGACCTTACGTCACACGGCATTTGAACGCATGCTGTCCCGTGTATCATCACACCTTTATCCTAAACAACAAGCCTATTTTGAAAGACTGAAAAGTA
+
CCCCCCFBFFFFGGGGGGGGGGHHGHHHHHHHHHHHFHHGHHHHHGGGHHHHHHHHHHHHGHHHHHHHHHHHHHHHHHHHHHHHHHHHHHHHHHHHHHHH311B1/13344D4443B1?3444/200/B?3333??//2202?//<<C02222@22@>22D222/00=?1?/>---11<11<>.<C.00=0<00-...;;:CC00000./:G0;:C009=C0...9;.CFFFFB0;.000/;00;00;/90
@M05620:37:000000000-D9766:1:1101:20814:7126 1:N:0:81
AGTGCCAGCTCTCAATCGCACAGGGGACCCAGGGCCTGGCCCCTCCATCCAGAAAACCTATGACCTCACCCGCTACCTGGAGCACCAACTCCGCAGCTTGGCTGGGACCTATGTGAGTATCCAGCGTAGGAATCTGGGAGTTGGGGAGGAGTGAGGAGTTGGGGAAAGACAGTCCTAACCGTGGAGGGTTCTGGTAAATGATGGGGTGAGGAGGGGCTCTTTGGCTCCCACCAGTCCCCCTGTCTGGTCTA
+
>AAABDFFBFFFGFGGGFGGCFFHGEGGGGEHGGGGGGGFGHGHGGHHHHGHHHHGHGGGHFDHHHGGHHHEGGEGHHHGHGHGHHHHGHHHGF?EGHHHGHHFFGHHGHHHHHHHHHHHHHHHHGGGGGHHHHHHHHHGFHHHGGGGGGGHHHHHHGHHHHGGGGHHHHHHHHHHHHHHGGGGGGGG9FGGGGGFGFFGGGGGGGFFFFFFFFFFFFFFFFFFFFFFFFFFFFFFFFFFFFFFFFFFFFB
@M05620:37:000000000-D9766:1:1101:23823:7129 1:N:0:81
AGTGCCAGCTCTCAATCGCACAGGGGACCCAGGGCCTGGCTCCTCCATCCAGAAAACCTATGACCTCACCCGCTACCTGGAGCACCCACTCCGCAGCTTGGCTGGGACATATGTGAGTATCCAGCGTAGGAATCTGGGAGTTGGGGAGGAGTGCGGAGTTGGGGAAAGACAGTCCTAACCGTGGAGGGTTCTGGTAAATGATGGGGTGAGGAGGGGCTCTTTGGCACCCACCAGTCCCCCTGTCTGGTCTA
+
>>>>>FFF1FFFG1FGFFFAECHFG?EA0ABFBAFB/BGH0BF1GHHHFHFG1B1BBECFFG2FGDGFH0BEE>>EHEHG0BGHHH/>?EGEEEEE>FFGEHH/EEHHGHHHHFG2BGH1BFDHFG/?CG11<GHHHB0F/0F1<C.>C.>>G1<@-<CC0/-@...:/;:CGHFFGFFF@BFG..C?;CFFGB;;CFFBBBBBAB9>-FFB9A@@@=EFFB//F/;:9A-BEFF/9B-;@E//9/BFFF/
@M05620:37:000000000-D9766:1:1101:6521:7141 1:N:0:81
AGTGCCAGCTCTCAATCGCACAGGGGACCCAGTGCCTGGCCCCTCCATCCAGAAAACCTATGACCTCACCCGCTACCTGGAGCACCCACTCCGCAGCTTGGCTGGGACCTATGTGAGTATCCAGCGTAGGAATCTGGGAGTTGGGGAGGAGTGAGGAGTTGGGGAAAGACAGTCCTAACCGTGGAGGGTTCTGGTAAATGATGGGGTGAGGAGGGGCTCTTTGGCTCCCACCAGTCCCCCTGTCTGGTCTA
+
>A>>>DFFBFFFG4BGFFEAE?GDG2BAEEFG3BBBDFGHHHGHGGHHHFHHHHHGHEHHFEHHH5FGHHHGG0>EGHFG2BFGHHE1?FG21?/E>FBBEHHGGGGHGHHHHHHHHHHHHHFHHGGCBDGGGHHHHH0FGHHHGG.AG.>>G1DGCGHHHHGGE?CG:CCGHHHHGGHHGGGGAFGGFGGGGGFFFGGGGGGGGGEFFFFFFFFFFFFFFFFFFFFFFEFFFFFFFFFFFFFFFFFFFFF
@M05620:37:000000000-D9766:1:1101:14955:7155 1:N:0:81
GAGGCTGCTTTGGAAGAAACTCATAGATTACTGCAACAGTTCCCCCTGGACCTGGAAAAGTTTCTTGCCTGGCTTACAGAAGCTGAAACAACTGCCAATGTGTGTGCCATCTCCTCCCTTCTCTTTTCTGAAAATCTTGAACAGACAAATTTATTTGCATTTGAAATGAAAGGAATTTGGAAGAATTTTGAAAAGAATATCATGACACCTTTTTAATGAACTGGAAGCCTATTTTGAAAGTCTGAAGAATA
+
CBCCCCFCFFFFGGGGGGGGGGHHHHHHHHHHHHHHGHHHHHHHHGGGHHHHHHHFGHHHGHHHHHHHHHHHHHHHHHHHHHHHHHHHHHHHHHHGHHHHHHHF11FGF@GFHH3FGG2D23DG444DGFEHG34344D43B4F30F22DGHHH33B3BFHH33DFH2@GGGH2GHHHH2@?GCGHHF1@?=1?GAGHHHHHHGHHHHGHHH0G.000<DD00<<GHGHHHGHGCG.:CG0<GHH;0;;FB
@M05620:37:000000000-D9766:1:1101:12278:7170 1:N:0:81
AGTGCCAGCTCTCAATCGCACAGGGGACCCAGGGCCTGGCCCCTCCATCCAGAAAACCTATGACCTCACCCGCTACCTGGAGCACCAACTCCGCAGCTTGGCTGGGACCTATGTGAGTATCCAGCGTAGGAATCTGGGAGTTGGGGAGGAGTGAGGAGTTGGGGAAAGACAGTCCTAACCGTGGAGGGTTCTGGTAAATGATGGGGTGAGGAGGGGCTCTTTGGCTCCCACCAGTCCCCCTGTCTGGTCTA
+
ABABAFFFCFFFGGGGGGGGGGHHGGGGGGGHFGGGFGHHHHGHGGEHHHFHHFHHHGHGHHHHHHHHHHHGG/FGHFHHHHHHHHFCEHHHGGGGGHBF/FHFGGHHGHHHHHGGHHHHHHBGHGEDGGHHHHHHHGFGGHHHGGADGDDHHDGHCDHHHHGGGCGHFHHHHHHHG0GHGGGFFGFGGGGGGGGGFFFGBGGFGGFAFFFFFFFFFFFFFFFFFFFFFFFFFFFFFFFFFFFFFFFFFF9
@M05620:37:000000000-D9766:1:1101:19913:7188 1:N:0:81
AGTGCCAGCTCTCAATCGCACAGGGGACCCAGGGCCTGGCCCCTCCATCCAGAAAACCTATGACCTCACCCGCTACCTGGAGCACCAACTCCGCAGCCTGGCTGGCACCTATGTGAGTATCCAGCGTAGGAATCTGGGAGTTGGGGAGGAGTGAGGAGTTGGGGAAAGACAGTCCTAACCGTGGAGGGTTCTGGTAAATGATGGGGTGAGGAGGGGCTCTTTGGCTCCCACCAGTCCCCCTGTCTGGACTA
+
>A>>ADFFAFFFGDGGGFGGEEHDGAAE2BGH2EEA2FHG2GGCGGFHFGGGDFFFGGHHHHBGHDFGHFHEF>/FHHGG2BGFFH1?EGHHF/>>E/0B?GG/?/?BFHHHHHHBD1FGHHGFHG//B/<@<GFHEE0?<F1?/C.AG<>CG0GH0A/<DHGGAAGFHGHHHH0CGHHG@GF@AA.;9.;;BF;CFFGGEGFFADFBFFFFDFBBBBFF/BF/BFF?EFFFFF/:F/EA?.;BFF//;B;
@M05620:37:000000000-D9766:1:1101:20720:7199 1:N:0:81
ACCACACCTTCTACAATGAGCTGCGTGTGGCTCCCGAGGAGCACCCCGTGCTGCTGACCGAGGCCCCCCTGAACCCCAAGGCCAACCGCGAGAAGATGCCCAGGTGAGTGGCCCGCTACCTCTTCTGGTGGCCGCCTCCCTCCTTCCTGGCCTCCCGGCGCTGCGCCCTTTCTCACTGGTTCTCTCTTCTGCCGTTTTCCGTAGGACTCTCTTCTCTGACCTGAGTCTCCTTTGGAACTCTGCAGGTTCTA
+
AAAABBBBFFCFBGFFBFGGFGHHFAFEC?GGHGG?EFECDEHHCFGGFGGGHHGHHHHGGGGGGGGGGGGHGHHGGGGHGHHHHGGGGGGGGGHHHHHHHHHGHHHHHHGGHHGGGGGHHHHHHHHHHHGHHGGGGGHGHHGHHGGGGGGGGGGGGG-AFFFFFFFFFFFFFFFFFFFFFFFFFFFFFFFFFFDFFFFFFFFFFBFFFFFFFFFFFFFFFFF9FFFFFFFFFFFFFFFFFFFFFFFFFFF
@M05620:37:000000000-D9766:1:1101:11746:7210 1:N:0:81
GAGGATGCTTTGGACGAAACTCATAGATTACTGCAACATTTGCCCCTGGACCTGGACAAGTTTCTTGCCTTGCTTACCGAAGCTGAAACAACTGCCAATGTTGCAATAACTAAATTAGGTAAATAACCAACTATAAAAGAAAAACAATACAGAGAATAACTTCACTCTGCCAAACCGTTGTGACCACAGGAAACGACCACTACCACGAGTAGCTCACATTACACCAATGTAGCAACTGAGCATATTAAACG
+
>1A11BBC13B1B11A1E0EGGHHH3DDD112DB11CG0DD2211AB//0ABBFAB010B1AD2DDD111A11DD210AB>//BB11B1B/BFFGF1GB1222BB1211B11112211B122122>BB1?<01>22>BB/<00<?//11B1>>001<11@12@212<11<1110/<///...1111.>0<0///..-<-.:/:;0<.--:.0<0000909000;9..//0000;9.//00/00000;;B0.
@M05620:37:000000000-D9766:1:1101:27148:7251 1:N:0:81
ACCACACCTTCTACAATGAGCTGCGTGTGGCTCCCGAGGAGCACCCCGTGCTGCTGACCGAGGCCCCCCTGAACCCCAAGGCCAACCGCGAGAAGATGACCCAGGTGAGTGGCCCGCTACCTCTTCTGGTGGCCGCCTCCCTCCTTCCTGGCCTCCCGGAGCTGCGCCCTTTCTCACTGGTTCTCTCTTCTGCCGTTTTCCGTAGGACTCTCTTCTCTGACCTGAGTCTCCTTTGGAACTCTGCAGGTTCT
+
?ABBCCCCFFFFGGGGGGGGGGHHGGGEFGHHHGGGGGGGGHHHHGGGGGGGHHGHHHGGFGGGGGGGGGGHHHHGGGGHGHHHHGGFGGGGCGHHFHHHHH/CFHF101?FGHHGG-<DHHHFHHEHHGHGHE@:C.AGGHHGEFFGGFGEFFGFEDG-;:./CABFFFFFFFFFFFFE/BFB//BB/;BFFFFFFFFFFAB.A./BFFFFBFF/B/B/BFBBBFF/:BFFFFFEBFFFFFFFBBF.FFF
@M05620:37:000000000-D9766:1:1101:15000:7258 1:N:0:81
AGTGCCAGCTCTCAATCGCACAGGGGACCCAGGGCCTGGCCCCTCCATCCAGAAAACCTATGACCTCACCCGCTACCTGGAGCACCAACTCCGCAGCTTGGCTGGGACCTATGTGAGTATCCAGCGTAGGAATCTGGGAGTTGGGGAGGAGTGAGGAGTTGGGGAAAGACAGTCCTAACCGTGGAGGGTTCTGGTAAATGATGGGGTGAGGAGGGGCTCTTTGGCTCCCACCAGTCCCCCTGTCTGGTCTA
+
ABAABFFFDFFFGGGGGGGGGGHHGGGGGGHHGGGGGGHHHHGHGGHHHHHHHHGHHGHHHHHHHHHHHHHGGGGGHHHHHGGHHHHHGHHHGGGGGHHHGHHGGGHHGHHHHHHHHHHHHHHHHGGGGGHHHHHHHHHGGHHHGGGGGGGHHHHHHGHHHHGGGGHHHHHHHHHHHHHHGGEGGGGGCFGGGGCGGGGGGGGGGGFFFFFFFFFFFFFFFHHFFFFFFFFFFFFFFFFFFFFFHFFFFFB
@M05620:37:000000000-D9766:1:1101:14976:7260 1:N:0:81
AGTGCCAGCTCTCCATCGCACAGGGTACCCAGTGCCTGGCCCCTCCATCCAGAAAACCTATGACCTCACCCTCTACCTTGAGCACCCCCTCCGCAGCTTGGCTGGGACCTATGTGAGTATCCCGCGTAGGCATCTGGGAGTTGGGGCGGAGTGCGGCGTTGGGGCCCGCCAGTCCTCACCGTGGCGGGTTCTGGTAAATGATGGGGTGAGGAGGGGCTCTTTGGCTCCCACCAGTCCCCCTGTCTGGTCTA
+
>>>>>BDFBCCFGCFBBEE2EAF4F44BFEGF3BBAABGHGHGFGGBFHGHFFCHBFEHHFAAGGDBFGHHABB@DGH5B3BBFGHE/>EEBEE?E/B33>GHGGGGHGHFFGHHDBGBHHH3/@DG@DG22<GHH2G0/CGBGCC.<C-:::0;@-AADG.BG.--9-9-;FFFF//AFFFFF-@-BBFFFFF9;BFFFEFFFFFAD?AA/;AFAFFFBBFFFFFFFFFFF.FFFFFFFFFBFFFFFFF/
@M05620:37:000000000-D9766:1:1101:9951:7297 1:N:0:81
AGTGCCAGCTCTCAATCGCACAGGGGACCCAGGGCCTGGCCCCTCCATCCAGAAAACCTATGACCTCACCCGCTACCTGGAGCACCAACTCCGCAGCTTGGCTGGGACCTATGTGAGTATCCAGCGTAGGAATCTGGGAGTTGGGGAGGAGTGAGGAGTTGGGGAAAGACAGTCCTAACCGTGGAGGGTTCTGGTAAATGATGGGGTGAGGAGGGGCTCTTTGGCTCCCACCAGTCCCCCTGTCTGGTCTA
+
BCABCFFFCFFFGGGGGGGGGGHHGGGGGGHHGGGGGGHHHHGHGGHHHHHHHHHFHGHHHHHHHHHHHHHGGGGGHHHHHHHHHHHHGHHHGGGGGHHHGHHGGGHHGHHHHHHHHHHHHHHHHGGGGGHHHHHHHHHGGHHHGGGGGFEHHGHHHGHHHHGGGGHHGHHHHHHHHHHHGGFGDEGGEFGGGGGFGGGGGGGGGGFFFFFFFFFFFFFFFFFFFFFFFFFFFFFFFFFFFFFFFFFFFFB
@M05620:37:000000000-D9766:1:1101:25986:7302 1:N:0:81
AGTGCCAGCTCTCAATCGCACAGGGGACCCAGGGCCTGGCCCCTCCATCCAGAAAACCTATGACCTCACCCGCTACCTGGAGCACCAACTCCGCAGCTTGGCTGGGACCTATGTGAGTATCCAGCGTAGGAATCTGGGAGTTGGGGAGGAGTGAGGAGTTGGGGAAAGACAGTCCTAACCGTGGAGGGTTCTGGTAAATGATGGGGTGAGGAGGGGCTCTTTGGCTCCCACCAGTCCCCCTGTCTGGTCTA
+
AA>ABFFFBFFFGGGFGFF2ECCCFGGGGGHHEEEEEGHHHHGHGGGHHHHHBGHFGFHHHHHHHHHHHHHGGEGGHHHFFBGFHGGGEFHFEGGFGHHHGHFFEFHHGHHHHHFHHDGHHHHHHGEGGGHHHHHHHHFFDHHHGGGGGGGHGFFAGGHFHHGGGFHHFHGHHHHHHHHHGGGGGGGGAFGGGGGGGGGGGGGGG.ADFFFFFFACFFFFFFFFFFFEFFFFFFFFFFFFFEFFFFBBBF9
@M05620:37:000000000-D9766:1:1101:13425:7304 1:N:0:81
AGTGCCAGCTCTCAATCGCACAGGGGACCCAGGGCCTGGCCCCTCCATCCAGAAAACCTATGACCTCACCCGCTACCTGGAGCACCAACTCCGCAGCTTGGCTGGGACCTATGTGAGTATCCAGCGTAGGAATCTGGGAGTTGGGGAGGAGTGAGGAGTTGGGGAAAGACAGTCCTAACCGTGGAGGGTTCTGGTAAATGATGGGGTGAGGAGGGGCTCTTTGGCTCCCACCAGTCCCCCTGTCTGGTCTA
+
BBBCCFFFDFFFGGGGGGGGGGHGGGGGGGHHGGGGGGHHGHGHGGHHHHHHFHHHHGHHHHGHHHHHHHHGGEFGHGHHHGGHHHHHGFHHGDGGGFHHGHHGGDGHGHHHHHHHFFHHHHHHHGGGGGHHHHHHHHHGGHHHFGGGGGGHHHHHHGHHHHGGGGHHGHHHHGHHHHHHGGEGGGGG;AGGGGFGGGGGGGHGGGFFFFFFFFFFFAFFFFFFFFFFFFFFFFFFFFFFFFFFHFFFFFF
@M05620:37:000000000-D9766:1:1101:25969:7308 1:N:0:81
AGTGCCAGCTCTCAATCGCACAGGGGACCCAGGGCCTGGCCCCTCCATCCAGAAAACCTATGACCTCACCCGCTACCTGGAGCACCAACTCCGCAGCTTGGCTGGGACCTATGTGAGTATCCAGCGTAGGAATCTGGGAGTTGGGGAGGAGTGAGGAGTTGGGGAAAGACAGTCCTAACCGTGGAGGGTTCTGGTAAATGATGGGGTGAGGAGGGGCTCTTTGGCTCCCACCAGTCCCCCTGTCTGGTCTA
+
BCABCFFFBFFFGGGGGGGCGGHFFGGGGGGHGGGGGGHHHHGHGGHHHGGHHHHHHGHHHHHHHHHGHHHGGEFGHHHHGGGHHHHHGHHHAECGGHHHGGHGGGHHGHHHHHHGHHHHHHHHHGGGGGHGHHHHHHHGGHHHGGGGFGEGHHHHHGHHHHGGGGHHHHHHHHHHHHHHGGGGGGGGEFFGGGCFGGGGGGHGGGDDFFFFFFFFFFFFFHHFFFFFFFFFFFFFFFFFFFFFFFFFFFF
@M05620:37:000000000-D9766:1:1101:8363:7331 1:N:0:81
ACCACACCTTCTACAATGAGCTGCGTGTGGCTCCCGAGGAGCACCCCGTGCTGCTGACCGAGGCCCCCCTGAACCCCAAGGCCAACCGCGAGAAGATGCCCAGGTGAGTGGCCCGCTACCTCTTCTGGTGGCCGCCTCCCTCCTTCCTGGCCTCCCGGCGCTGCGCCCTTTCTCACTGGTTCTCTCTTCTGCCGTTTTCCGTAGGACTCTCTTCTCTGACCTGAGTCTCCTTTGGAACTCTGCAGGTTCTA
+
CCCCCCCDFFFFGGGGGGGGGGHHGGGECFHHHGGGGGGGGHHHHGGGGGGGGHGHHHGEGCCGGGGGGGGHGHHGGGGHGHHHHGGGGG<DFGHGHHHHHHCFHHG0FHEGHH?DFGGHHHHHGGHEHHGGHGGGGGHGHHGHHGGGGGGGGGGGGG--;:DFFFFFFFFFFFFFFFFFFFFFFFFFFFFFFFDFFFFFFFFDFFFFFFFFFF00BFFFFFF;/;:;BFFFFFFBFFFFFFFFFFFFFF0
@M05620:37:000000000-D9766:1:1101:19522:7334 1:N:0:81
AGTGCCAGCTCTCAATCGCACAGGGGACCCAGGGCCTGGCCCCTCCATCCAGAAAACCTATGACCTCACCCGCTACCTGGAGCACCAACTCCGCAGCTTGGCTGGGACCTATGTGAGTATCCAGCGTAGGAATCTGGGAGTTGGGGAGGAGTGAGGAGTTGGGGAAAGACAGTCCTAACCGTGGAGGGTTCTGGTAAATGATGGGGTGAGGAGGGGCTCTTTGGCTCCCACCAGTCCCCCTGTCTGGTCTA
+
>1>>ADDFAFF3AFGFEFGGAEHHEGGG0AFGFGAA/ABA0BEGGGFH1AFB101BFA0FHH2FGGEGHHHGGE?EGHFGFGHEA/FGGCGHC/EEECBFEHHGG?FHGF<GHDDBGHHH2FFGHGGGGGFHCGHHGBFFCHFHG?F?-><>C<G.0C/G0<<:.:CFHHEGCCCG:GHHG.CA.ECGCFGGFGFGFGGGEGGGGGF@EF?/BF=-@-;FFFFFFFFFFFFBEAFF/FFF-AFFFF//BF/
@M05620:37:000000000-D9766:1:1101:5727:7361 1:N:0:81
ACCACACCTTCTACAATGAGCTGCGTGTGGCTCCCGAGGAGCACCCCGTGCTGCTGACCGAGGCCCCCCTGAACCCCAAGGCCAACCGCGAGAAGATGACCCAGGTGAGTGGCCCGCTACCTCTTCTGGTGGCCGCCTCCCTCCTTCCTGGCCTCCCGGAGCTGCGCCCTTTCTCACTGGTTCTCTCTTCTGCCGTTTTCCGTAGGACTCTCTTCTCTGACCTGCGTCTCCTTTGGAACTCTGCAGGTTCT
+
BBBBCCCCFFFFGGGGGGGGGGHHGEGGHGGHHGGGEGGGFHHHHGGGAGGGGGHFFHHGEGEEGGGGGGGHHHHGGGGHGHHHHGGGGGGGGGHGFFHHHGCG/GHHHHHGGGHGG-DGHHHHHHHHHGHFHHGGGGGHGHHGHGGGGGGGGGGGGGA-:DFFGGFFFFFFFFFFFFFFFFFFFFFFBFFFFFFDFFFFFFFFD.BFFFFFFFFFFFFFFFFB.@D-DFFFFFFFBFFFFFFFFFFFFFF
@M05620:37:000000000-D9766:1:1101:14515:7372 1:N:0:81
AGTGCCAGCTCTCAATCGCACAGGGGACCCAGGGCCTGGCCCCTCCATCCAGAAAACCTATGACCTCACCCGCTACCTGGAGCACCAACTCCGCAGCTTGGCTGGGACCTATGTGAGTATCCAGCGTAGGAATCTGGGAGTTGGGGAGGAGTGAGGAGTTGGGGAAAGACAGTCCTAACCGTGGAGGGTTCTGGTAAATGATGGGGTGAGGAGGGGCTCTTTGGCTCCCACCAGTCCCCCTGTCTGGTCTA
+
A3>AAFBFAFFFGFGFGGGFGGHGGGGGGEEA2AE2AFHH2GGCEG2GHF333A3FGG3FGHFHHHHBGFFEGEEEHFGHHGHHHHHHGHHHGGGGGHGGEHHE/EHH/GHGGHHHFFGHHHHHHGADDFHFCGFGFFEFGHHG?CACDDACCGHGFFGHDFCGFGGHHHHHHHHHHFGG@GE?AAD@.=AFFFCBFFGGGGGGGGFBFFFFFF?BBBFFFFFFFBFEFBFFFFFFFFFDBFFFFFFFFFB
@M05620:37:000000000-D9766:1:1101:5768:7378 1:N:0:81
AGTGCCAGCTCTCAATCGCACAGGGTCCCCAGGGCCTGGCCCCTCCATCCAGAAACCCTATACCCTAACCCGCAACCGGGGGCACCACCTCCGCAGCGTGGCTGGGACCTATGTGCGTATCCAGCGTAGGATCCTGGGGGTTGGGGGGGCGTGTGGCGCTGGGGAAAGCCCGTCCTACCTTTGGGGGGTCCTGGTAAAGAAGGGGGTGAGGGGGGGTTCTTTGGCTCCCACATGGCAACTGGCATGGCCTA
+
>>>AAFBFBFBFEG5BBAFFE2BAA4ABGA2BFEEAAFABGHE2EA2ABB333CCF111B355DBB22BF1>00>>1/>//></EFFF??F?<C/<>//<>/</?/0?/?11<111<>..0=11<<..<.D0/<0:G.--;---@--9--9--;;..-.;9-D-AD../..9@DADB/F/////.-;-;..////;9///./9.@>9-.;..9-@---;B//:/99/9..A.//.;//;///../;..;//
@M05620:37:000000000-D9766:1:1101:9654:7390 1:N:0:81
AGTGCCAGCTCTCAATCGCACAGGGGACCCAGGGCCTGGCCCCTCCATCCAGAAAACCTATGACCTCACCCGCTACCTGGAGCACCAACTCCGCAGCTTGGCTGGGACCTATGTGAGTATCCAGCGTAGGAATCTGGGAGTTGGGGAGGAGTGAGGAGTTGGGGAAAGACAGTCCTAACCGTGGAGGGTTCTGGTAAATGATGGGGTGAGGAGGGGCTCTTTGGCTCCCACCAGTCCCCCTGTCTGGTCTA
+
>AABBFFFBFFFGGGGGGGGGGHHGEGGGGHHGGGGGGHHFHGHGGGHHHHGHEGHHGHFHHHHHHHHHHHGGGCGHHHHHGGFFHHHGHHHGGFEGHHHGHHGGDEGFGHFHHHGGGFHHFHFGGEDGGHFHHHHHHGGGHHHGGGGGFDHHFHGHGHFHHGGGGHHHHHHGHHFFHFHGCA@DFGG;CFGGG0CFGGGGGGFFFFFFFFFFDFFFFFFFFFFFFFFFFFFEFFFFFFDFFFFFFFFFF9
@M05620:37:000000000-D9766:1:1101:24987:7430 1:N:0:81
AGTGCCAGCTCTCAATCGCACAGGGGACCCAGGGCCTGGCCCCTCCATCCAGAAAACCTATGACCTCACCCGCTACCTGGAGCACCAACTCCGCAGCTTGGCTGGGACCTATGTGAGTATCCAGCGTAGGAATCTGGGAGTTGGGGAGGAGTGAGGAGTTGGGGAAAGACAGTCCTAACCGTGGAGGGTTCTGGTAAATGATGGGGTGAGGAGGGGCTCTTTGGCTCCCACCAGTCCCCCTGTCTGGTCTA
+
BCABCFFFCFFFGGGGGGGGGGHGGFGGGGHHFGGGGGHHHHGHGGHHHHHHHHHHHGHHHHHHHHHHHHHGGEGGHHHHGGHHHHHHGHHHEGGGGHHHGHHGGGHHGHHHHHHHHHHHHHHHHGGGGGHHHHHHHHGGEHHHGGFGGGGHHHHHHGHHHHGGGGHHHHHHHHHHHHHHGGGGGGGGEGGGGGGGGGGGGGGGGGFFFFFFFFFFFFFFFFFFFFFFFFFFFFFFFFFFFFFFFFFFFFF
@M05620:37:000000000-D9766:1:1101:9971:7482 1:N:0:81
GAGGCTGCTTTGGAAGAAACTCATAGATTACTGCAACAGTTCCCCCTGGCCCTGGAAAAGTTTCTTGCCTGGCTTACAGAAGCTGAAACAACTGCCAATGTGTGTGCCATCTCCTCCCTTCTCTCTTCTGAAAATATTGCACAGCCAAATTTATTTGCATTTGAAATGATAGGAATTTGGAAGAATTTTGAAAAGAATATCATGACACCTTTTTAATGAACTGGAAGCCTATTTTGCAAGTCTGAAGAATA
+
A1>AAA1>CFFFGFGA1FEFGCHFFFGEA1BGHFF1AGGDDGHGHGCGF0BFFCGHHD0BGHGHHHGHHHFHHHAAGDGFGHHHHGHHHGC>1B@E1BFH222FGFGDBG11F1B0BFGDHHD21121BG2BFD>1222>><1</?G0B11F2222>>2BD>BDD12<F22@@1@11>211?<<<1?FBG<1?1?>G1DG1FGGHH11FC100<<0=000=D0////;C/:00:CG00<CC0C0CHCFGBB
@M05620:37:000000000-D9766:1:1101:5871:7500 1:N:0:81
AGGGCCAGCTCTCCATCGCACAGGGTTCCCAGCGCGTGGCCCATCCATCTAGAAAACCTATGACCCCACCCGCCACCTAGCGCACCCCCTCCGCAGCTTGGCTGGGACCTATGTGAGTATCCCGCGTCGGCATCTGGGCGTTGGGGCGGCGTGCGGCGTTGGGGACAGCCAGTCCTAACCGTGGCGGGTTCTGGTAAATGATGGGGTGAGGAGGGGCTCTTTGGCTCCCACCAGTCCCCCTGTCTGGTCTA
+
>A>>>>A>AFFFGGGFBAA2A2BAC444A3BFFAEFAEAEAF1BGFCFF5DAAED2BEGF@B5FG2BEGGG>///?GHBB3>>EEGG/>EE???/</B2B?FG///??CF?GHGG1FG1FGF1?@D-->---<CGHHG.ACGGG-A.9B@;;>DFF---;@.@F.;.A.E.;FFFF/9BA9AEF9@@D@EFEFFB;BFBFBFFFF?AFEFE/;DD-B;EFFFFFFBBEFFFFAABFFFEFFFFFFF/9BF:
@M05620:37:000000000-D9766:1:1101:23838:7501 1:N:0:81
ACCACACCTTCTACAATGAGCTGCGTGTGGCTCCCGAGGAGCACCCCGTGCTGCTGACCGAGGCCCCCCTGAACCCCAAGGCCAACCGCGAGAAGATGACCCAGGTGAGTGGCCCGCTACCTCTTCTGGTGGCCGCCTCCCTCCTTCCTGGCCTCCCGGAGCTGCGCCCTTTCTCACTGGTTCTCTCTTCTGCCGTTTTCCGTAGGACTCTCTTCTCTGACCTGAGTCTCCTTTGAACTCTGCAGGTTCTA
+
BBAABBBBBFFFGGGFFGGGGCHFGAEA4EHGCFGGDGGGDHGFHGFGAEEGDGFCHH3E@GCGGDGGG?12B?GGGE/FCAHHHGGFGGF</CFF222<<F/FFC11?GB/FF/--AC@G0<<0<DFHGF?<GC@-A.::CG:CFB/B9CA.9A?.CA?B-AFFABD;DFBB/B/FBBBFFFFFF/BB//9B/;ADFFFF.B9DD/////9FFFFFFE/9/9:/9/9/9FFFFF/BFFFFFFFFFAFFFB
@M05620:37:000000000-D9766:1:1101:18987:7520 1:N:0:81
AGTGCCAGCTCTCAATCGCACAGGGGACCCAGGGCCTGGCCCCTCCATCCAGAAAACCTATGACCTCACCCGCTACCTGGAGCACCAACTCCGCAGCTTGGCTGGGACCTATGTGAGTATCCAGCGTAGGAATCTGGGAGTTGGGGAGGAGTGAGGAGTTGGGGAAAGACAGTCCTAACCGTGGAGGGTTCTGGTAAATGATGGGGTGAGGAGGGGCTCTTTGGCTCCCACCAGTCCCCCTGTCTGGTCTA
+
AAAABFFFCFFFGGGGGGGGGGHGGGGGGGGHGGGGAFHHHHGGGGHHHHHHHHHHHGHHHHHHHHHHHHHGGEGGHHHHHGHHHHHGGHHHGGGGGHGHGGHGGGHHGHHHHHHHHHHHHHHHHGGGGGHHHHHHHHHGGHHHGGGGGGFGHFHHHGHHHHGGGGHHGHHHHHHHHHHHGGFGFGGGGGGGGGFGGGGGGGGGGGDFFFFFFFFFFFFFFFFFFFFFFFFFFFFFFFFFAFFFFFFFFF0
@M05620:37:000000000-D9766:1:1101:25421:7559 1:N:0:81
AGTGCCAGCTCTCAATCGCACAGGGGACCCAGGGCCTGGCCCCTCCATCCAGAAAACCTATGACCTCACCCGCTACCTGGAGCACCAACTCCGCAGCTTGGCTGGGACCTATGTGAGTATCCAGCGTAGGAATCTGGGAGTTGGGGAGGAGTGAGGAGTTGGGGAAAGACAGTCCTAACCGTGGAGGGTTCTGGTAAATGATGGGGTGAGGAGGGGCTCTTTGGCTCCCACCAGTCCCCCTGTCTGGTCTA
+
>>3AAFFFBFFFFGGGFFFEEEGHDG?EGEHHEGEAFAGAFHGHGGHHGFHFFGGGHGCHHHHHHH3GHHHGGEEEHHHHGGGCCGHHGBGGEEEGGFGHGHHGCGHHGHHHHHHHHHHHHHHHHGFGGGHHHGHHFGFFDHHHGGEGGFFGFGHHHGHGHHCGGGHHHHHHHHHHHHGHGFGGGGGGDFFGGGFGGGGGGGGGGGFBFFFFFFBBB?FFFFFFFFFFFFFFFFFFFFFFBFFFFFFFFFF
@M05620:37:000000000-D9766:1:1101:24538:7594 1:N:0:81
AGTGCCAGCTCTCAATCGCACAGGGGACCCAGGGCCTGGCCCCTCCATCCAGAAAACCTATGACCTCACCCGCTACCTGGAGCACCAACTCCGCAGCTTGGCTGGGACCTATGTGAGTATCCAGCGTAGGAATCTGGGAGTTGGGGAGGAGTGAGGAGTTGGGGAAAGACAGTCCTAACCGTGGAGGGTTCTGGTAAATGATGGGGTGAGGAGGGGCTCTTTGGCTCCCACCAGTCCCCCTGTCTGGTCTA
+
CCCBCFFFDFFFGGGGGGGGGGHGGGGGGGHHGGGGGGHHHHGHGGHHHGGHHHHHHGHHHHHHHHHHHHHGGGGGHHHHHHHHHHHGGHHHEFGGGHGHGHHGGGHHGHHGHHHHHHHHGHHHHGGGGGHHHHHHHHHGGHHHGGGGGGFGHHHHHGGHHHGGGGHHHHHHHHHFHHHHGGGGGGGGCFFGGGFFGGGGGGGGGGFFFFFFFFFFFFFFFFFFFFFFFFFFFFFFFFFFFFFFFFFFFFF
@M05620:37:000000000-D9766:1:1101:23189:7617 1:N:0:81
ACCACACCTTCTACAATGAGCTGCGTGTGGCTCCCGAGGAGCACCCCGTGCTGCTGACCGAGGCCCCCCTGAACCCCAAGGCCAACCGCGAGAAGATGCCCAGGGGAGTGGCCCGCTACCTCTTCTGTTGGCCGCCTCCCTCCTTCCTGTCCTCCCGGAGCTGCGCCCTTTCTCACTGTTTCTCTCTTCTGCCGTGTTCCGTGGGACTCTCTTCTCTGACCTGAGTCTCCTTTTTAACTCTGCACGTTCTC
+
BCCCCCCCFFFFGGGGGGGGGGHHGGGGHGHHHGGGGGGGGHHHHGGGGGGGHHHHHHHGGGGGGGGGGGGHHHHGGGGHGHHHHGGGGGGGGGHHHH2=G2/?/>AC<G..<F<A<-<C0GH=<G=00<.::-A:ACGFBF9/;090;00:0;9C.--;C.9:DFDF;BF0BF0F;09000BFFFFB0B090-;-;F90.::-9..;BFFF:0BFF:00;0//;00;F000B00.000;F0000;../;0
@M05620:37:000000000-D9766:1:1101:24454:7634 1:N:0:81
ACCACACCTTCTACAATGAGCTGCGTGTGGCTCCCGAGGAGCACCCCGTGCTGCTGACCGAGGCCCCCCTGAACCCCAAGGCCAACCGCGAGAAGATGCCCAGGTGAGTGGCCCGCTACCTCTTCTGGTGGCCGCCTCCCTCCTTCCTGGCCTCCCGGAGCTGCGCCCTTTCTCACTGGTTCTCTCTTCTGCCGTTTTCCGTAGGACTCTCTTCTCTGACCTGAGTCTCCTTTGGAACTCTGCAGGTTCTA
+
CCCDDDCDFFFFGGGGGGGGGGHHGGGEHGHHHGGGGGGGGHHHHGGGGGGGHHHHHHHGGGGGGGGGGGGGHHHGGGGHGHHHHGGGGGGGGGHHHHGHHHEGFFFGHHGGHHGGGGGHHHHHGEHHHHGHHGGGGAHGHHGHHBFFFGGGGFGGDABCGAFGADFFFFFFFFFFFFFFFFFFFFFFFFFFFFDFFFFFDBAAFFFFFFF0FFBFFB:FFFEFFFFEFFFFFBFFFFFFFFFFFFBFBB0
@M05620:37:000000000-D9766:1:1101:23291:7635 1:N:0:81
GAGGCTGCTTTGGAAGAAACTCATAGATTACTGCAACAGTTCCCCCTGGACCTGGAAAAGTTTCTTGCCTGGCTTACAGAAGCTGAAACAACTGCCAATGTGTGTGCCATCTCCTCCCTTCTCTTTTCTGAACATCTTGCACCGCCAACTTTATTTGCATTTGCAATGAAAGGAATTTGGACGAATTTTGAACAGAATATCATGACACCTTTTTAATGAACTGGAAGCCTATTTTGAAAGTCTGAAGAATA
+
BBCBCCFCFFFFGFGGGGGGGGHHHHHHHHHHHHHHHHHGHHHHHGGGFHHHHHHGHHFGBHHHHHHHHHHHHHHHHHHHHHHHHHGHHHHHHHGHHHFHGEGH?FHG44GFHHEHHGHGGHFHB44FGHHH343?444B3F3</<B//BDHFFGDHFFGGH22FFGHG2FG00FBGHH111<->FHHDHFG1>GCHHFHFHHHFGGHGHHHHH.0:;CFHF0;C/GHHHHHHGGBEGFFBFGFFBFFBFG
@M05620:37:000000000-D9766:1:1101:26731:7652 1:N:0:81
GAGGCTGCTTTGGAAGAAACTCATAGATTACTGCAACAGTTCCCCCTGGACCTGGAAAAGTTTCTTGCCTGGCTTACAGAAGCTGAAACCACTGCCCCTGTGTGTGCCATCTCCTCCCTTCTCTTTTCTGAAAATATTGCACAGCCAACTTTATTTGCATTTGCAATGAAAGGAATTTGGCAGAATTTTGAAAAGAATATCATGACACCTTTTTAATGAACTGGAAGCCTATTTTGAAAGTCTGAAGAATA
+
?BCCCAFBFFFFGGGGGGGGEGGHHHGHHHHHHHHHHHHGHHHHHGGGHGHHHHHEGHHGAGHHHHHHHHBFHHHHHHGHHHHHHHGHHHHGHHHH11BFHHHHHHHHHHH3BGGHHGHHBHH4D4BFHGHHHHHHHHH4F3F2??GH/GHBHHF3DGGHH332@DHHHHGHHFHHHHGF1?DFHFGH1@?DDGGGHHHHHHHGHHHHGHGHHH.<D0GHFHHHGCBGHGHHCGHBEHHH0CGFGGF0CCF
@M05620:37:000000000-D9766:1:1101:21131:7671 1:N:0:81
AGTGCCAGCTCTCAATCGCACAGGGGACCCAGGGCCTGGCCCCTCCATCCAGAAAACCTATGACCTCACCCGCTACCTGGAGCACCAACTCCGCAGCTTGGCTGGGACCTATGTGAGTATCCAGCGTAGGAATCTGGGAGTTGGGGAGGAGTGAGGAGTTGGGGAAAGACAGTCCTAACCGTGGAGGGTTCTGGTAAATGATGGGGTGAGGAGGGGCTCTTTGGCTCCCACCAGTCCCCCTGTCTGGTCTA
+
AA>AADBFAFFFGGGGBFFAE?0AFEGGGGHHECGGGFHHHHGHGGCHHFHHHGHHHGHHHHHHHHHFHHHGG//EHBGHBFHHHH0FEHHGCGEGGHFHGBHGGGHHGHHHHFHHHHHHHHHHHGGGCGHHHHHHHHCFEHHHGGFCGECGHFDGGGHHHHGGGGEHHHHHHHHHHHHHGGEGBGGGBGGGGGGGGGGGFGGGGGF@FFFFFF--@@FFFFFFFFFFFFFFFFFFFFFF@FFFFF/BFF/
@M05620:37:000000000-D9766:1:1101:21598:7681 1:N:0:81
AGTGCCAGCTCTCAATCGCACAGGGGACCCAGGGCCTGGCCCCTCCATCCAGAAAACCTATGACCTCACCCGCTACCTGGAGCACCAACTCCGCAGCTTGGCTGGGACCTATGTGAGTATCCAGCGTAGGAATCTGGGAGTTGGGGAGGAGTGAGGAGTTGGGGAAAGACAGTCCTAACCGTGGAGGGTTCTGGTAAATGATGGGGTGAGGAGGGGCTCTTTGGCTCCCACCAGTCCCCCTGTCTGGTCTA
+
ABBBBFFFBFFFGGGGGGGGGGHHGGGGGGHHGGGGGGHHHHGHGGHHHHHHGHHHHGHHHHHHHHHHHHHGGFEGHHHHHGHFFHHHGGHHGGGGGHHHGGHGGGHHGHHHHHHGHHHHHHHHHGGGGGHHHHHHHHGGGHHHGGFGGDEHHGHHHGHHHHGGGGHHGHHHHHHHGHHHGGGGDEGGEGGGGGGGGGGGGGGGGGFFFFFFFFFFFFFFFFFFFFFFFFFFFFFFFFFFFFFFFFFFFFB
@M05620:37:000000000-D9766:1:1101:18881:7683 1:N:0:81
AGTGCCAGCTCTCAATCGCACAGGGGACCCAGGGCCTGGCCCCTCCATCCAGAAAACCTATGACCTCACCCGCTACCTGGAGCACCAACTCCGCAGCTTGGCTGGGACCTATGTGAGTATCCAGCGTAGGAATCTGGGAGTTGGGGAGGAGTGAGGAGTTGGGGAAAGACAGTCCTAACCGTGGAGGGTTCTGGTAAATGATGGGGTGAGGAGGGGCTCTTTGGCTCCCACCAGTCCCCCTGTCTGGTCTA
+
ABBBBFFFBFFFGGGGGGGFGEHHGEGGGGHHGGGGGGHHHHGHGGHGHHHHHHHHHGHHHHHHHHHHHHHGGGGGHHHHHHGGHHHHGHHHGGGGGHHHGHHGGGHHGHHHHHHHHHHHHHHHHGGGGGHHHHHHHHHGGHHHGGGGGGGHHHGHHGHHHHGGGGHHHHHHHHHHHHHHGGGGGGGGEGGGGGFFGGGGGGGGGGFFFFFFFFFFFFFFFFFFFFFFFFFFFFFFFFFFFFFFFFFFFFB
@M05620:37:000000000-D9766:1:1101:20119:7733 1:N:0:81
AGTGCCAGCTCTCAATCGCACAGGGGACCCAGGGCCTGGCCCCTCCATCCAGAAAACCTATGACCTCACCCGCTACCTGGAGCACCAACTCCGCAGCTTGGCTGGGACCTATGTGAGTATCCAGCGTAGGAATCTGGGAGTTGGGGAGGAGTGAGGAGTTGGGGAAAGACAGTCCTAACCGTGGAGGGTTCTGGTAAATGATGGGGTGAGGAGGGGCTCTTTGGCTCCCACCAGTCCCCCTGTCTGGTCTA
+
BCABCFFFCFFFGFGGGGGGGGHHGGGGGGHHGGGGGGHHHHGHGGHHHHHFHHHHHGHHHGHHHHHHHHHGGGGGHHHHHHHHHHHHGHHHGGGGGHHHGHHGGGHHGHHHHHHHHHHHHHHHHGGGGGHHHHHHHHFGGHHHGGEGGGEGHHHHFGHHHHGGGGHHHHHHHHHHHHHHGGGGFGGGGGGGGGGGGGGGGGGGGGFFFFFFFFFFFFFFFFFFFFFFFFFFFFFFFFFFFFFFFFFFFFB
@M05620:37:000000000-D9766:1:1101:11129:7767 1:N:0:81
GAGGCTGCTTTGGAAGAGCCCTCCGCGGAACTCCAGACAACTGAAGCTAGCTCGTGTGCCATCTTCTGCTTGACCAAAAAACCACCCGCGCGGAGATGCCCAGGTGAGTGGCCCGCTACCTCTTCTGGTTGCCGCCTCCCTCCTTCCTCGCCTCCCGGCGCTGCGCCCTTTCTCGCTGGTTCTCTCTTCTGCCGTTTTCCGTCGGACTCTCTTCTCTGACCTTAGTCTCCTTTGGAACTCTTCAGGTTCTA
+
AA>AA1CAFFFFFAB11BB1A0A00BEE0/AABB111A00/BA1BBA11BBD1//AA/11111D2D2F@111011BB/G///?//>/>/>////>/BBFFGC<C?1<0>1/FGH/>@/<<1<FD1DD<G1<GGCCGA..=/;A;;GGB0.;;?FEEC--;:;-:-@B@;FFF//-;-9-BB/9:/B9B//;BF--;BE/9A/-;9;@-/////9B9;/99B9//9;//;;9;F//99;////:BF////9/
@M05620:37:000000000-D9766:1:1101:14200:7777 1:N:0:81
GAGGCTGCTTTGGAAGAAACTCATAGATTACTGCAACAGTTCCCCCTGGACCTGGAAAAGTTTCTTGCCTGGCTTACAGAAGCTGAAACAACTGCCAATGTGTGTGCCATCTCCTCCCTTCTCTTTTCTGAAAATATTGCACAGCCAAATTTATTTGCATTTGAAACGAAAGGAATTTGGAAGAATTTTGAAAAGAATATCATGACACCTTTTTAATGAACTGGAAGCCTATTTTGAAAGTCTGAAGAATA
+
CBCCCCFCFFFFGGFGGGGGGGHHHHHHHHHHHHHHGHHHHHHHHGGGHHHHHHHHHHHHFHHHHHHHHHHHHHHHHHHHHHHHHHHHHHHHHHHHHHHHHFGAGGGGHGHFHHHHHGHGHHHHHHHHHHHHHHHHHHHHHHHHHHHHHHHHHEHHHHHHHHHGHHHGGGGEGFHHHHHHGFGHGHFHHGEGHFGAFHGHHGGFGHGHAFHHHHHHFGHHFGFCGHHHFHHHHGHBEFFG0CGGGGB9BCC
@M05620:37:000000000-D9766:1:1101:4857:7838 1:N:0:81
AGTGCCAGCTCTCAATCGCACAGGGGACCCAGGGCCTGGCCCCTCCATCCAGAAAACCTATGACCTCACCCGCTACCTGGAGCACCAACTCCGCAGCTTGGCTGGGACCTATGTGCGCATCAGGCGTCGGACTCTGGGGTTTGGGGGGGCGTGCGGCGTTGGGGAACGCCGGTCCTACCCGTGGCGGGTTCTGGAAAATGCTGGGGTGGGAGGGGCCCCTTTGGCTCCACCAGGTCCCCCTGTCTGGCCTA
+
BBAABFF4AFFFGGGGFFG2E?GDGGCEEAHHFAEEAFHHGHGHGGHHHHHHHHHHHGHGHHHHHHHHHHHCGEEFHHHH2GHHHHGAEHHHEGCEEGHHGHHGGGHHGHHHH333//<CD222@B//><A/>0>FH0-.>.<ED--;-;;--.;-9;@BFFF-;:..;--9;BB/F9F;A9A--;@D9AFFFF/;F;F//;;FF-9--;..;BF-9-;AF/F///9./.;9.;/;FFFFFFF/FFF/;9/
@M05620:37:000000000-D9766:1:1101:16666:7841 1:N:0:81
AGTGCCAGCTCTCAATCGCACAGGGGACCCAGGGCCTGGCCCCTCCATCCAGAAAACCTATGACCTCACCCGCTACCTGGAGCACCAACTCCGCAGCTTGGCTGGGACCTATGTGAGTATCCAGCGTAGGAATCTGGGAGTTGGGGAGGAGTGAGGAGTTGGGGAAAGACAGTCCTAACCGTGGAGGGTTCTGGTAAATGATGGGGTGAGGAGGGGCTCTTTGGCTCCCACCAGTCCCCCTGTCTGGTCTA
+
ACAABFFFCFFFGGGGGGGGGGHGGGGGGGHHGGGGGGHHHHGHGGHHHHHHHHHGHGHGHHHHHHHHHHHGGEGGHHHHFGHHHHFGGHGGGGGGGHHHGHHGGGHHGHHHHHHHHHHHHHHHHGGGGGHHHHHHHHGGGHHHGGEDGGEHHFHHHGHHHHGGGGHHHHHHHHHHHHHHGGGGDGGGEGGGGGGGGGGGGHGGGGFFFFFFFFFFFFFFFHHFFFFFFFFFFFFFFFFFFFFFFFFFFFF
@M05620:37:000000000-D9766:1:1101:13725:7884 1:N:0:81
AGTGCCAGCTCTCAATCGCACAGGGGACCCAGGGCCTGGCCCCTCCATCCAGAAAACCTATGACCTCACCCGCTACCTGGAGCACCAACTCCGCAGCTTGGCTGGGACCTATGTGAGTATCCAGCGTAGGAATCTGGGAGTTGGGGAGGAGTGAGGAGTTGGGGAAAGACAGTCCTAACCGTGGAGGGTTCTGGTAAATGATGGGGTGAGGAGGGGCTCTTTGGCTCCCACCAGTCCCCCTGTCTGGTCTA
+
ABAABFFFBFFFGGGGGFGGGGHGFGGGGGHHGGGFGGHHHHGHGGHHHHHHHHHHHGHHHHHHGHHHHHHGGGGGHHHHHGGFFHHHGHHHGGEGGGHHGHHGGGHHGHGHHHHHHGHHHHHHHGDGGGHHHHHHHHHGGHHHGGGGGGGHHGHHHGHHHGGGGGHGHHHHFHHHHHHHGEEGGGGG;FFGGGC0FFFGGFGGGGFFFFFFFFFFFFFFFFFFFFFFFFFFFFFFFFFDFFFFFEFFBFB
@M05620:37:000000000-D9766:1:1101:19306:7911 1:N:0:81
ACCACACCTTCTACAATGAGCTGCGTGTGGCTCCCGAGGAGCACCCCGTGCTGCTGACCGAGGCCCCCCTGAACCCCAAGGCCAACCGCGAGAAGATGCCCCAGTTAGTGGCCCCCTACCTCTTCTTGTTGCCGCCTCCCTCCTTCCTTGCCTCCCCGAGCTTCGCCCCTTTCCACTGGTTCTCTCTTTTTCCGTTTTCCGGAGGACTCTCTTCTCTTACCTTAGTCTCCTTTTGAACTCCTCCGGTTTTT
+
DDDDDDDDFFFFGGGGGGGGGGHHGGGFGGHHHGGGGGGGGHHHHGGGGGGGHHHHHHHGGGGGGGGGGGGHHHHGGGGHGHHHHGGGGGGGGGHHHH2FH//?111?=1F=GH---.0>111>110==0<0=--=:.CE/:E/C0G00<0C00CE.<---.0<-.=E-CF0000<00<0B000000<000/<.0<FF0B.-.-<9./:0:0<000<00<B:00<0000<0<F0B.B00000//<<-<..<
@M05620:37:000000000-D9766:1:1101:16470:7913 1:N:0:81
AGTGCCAGCTCTCAATCGCACAGGGGACCCAGGGCCTGGCCCCTCCATCCAGAAAACCTATGACCTCACCCGCTACCTGGAGCACCAACTCCGCAGCTTGGCTGGGACCTATGTGAGTATCCAGCGTAGGAATCTGGGAGTTGGGGAGGAGTGAGGAGTTGGGGAAAGACAGTCCTAACCGTGGAGGGTTCTGGTAAATGATGGGGTGAGGAGGGGCTCTTTGGCTCCCACCAGTCCCCCTGTCTGGTCTA
+
CCCCCFFFDFFFGGGGGGGGGGHHGGGGGGHHGGGGGGHHHHGHGGHHHHHHHHHHHGHHHHHHHHHHHHHGGEEFHHHHGHHHHHHHGHHHGGGGGHHHGHHGGGHHGHHHHHHHHHHHHHHHHGGGGGHHHHHHHHGGGHHHGGGGGGEHHGHHHGHHHHGGGGHHHHGHHHHHHHHHGGGGGGGGGGGGGGGFGGGGHHGGGGFFFFFFFFFFFFFFFHFFFFFFFFFFFFFFFFFFFFFFHFFFFFB
@M05620:37:000000000-D9766:1:1101:14814:7934 1:N:0:81
GAGGCTGCTTTGGAAGAAACTCATAGATTACTGCAACAGTTCCCCCTGGACCTGGAAAAGTTTCTTGCCTGGCTTACAGAAGCTGAAACAACTGCCAATGTGTGTCCCACCTCAACCCTAGGCTTTTCTAAAAATATAGCACAGCAAAATATATTAGCATATAATATGAAAGGAGTTTGGCAGAATTTTGAAAAGAATATCATGACACCATTTTAATAAACTGCAAGACTATTATTTTAGACTGACAAATA
+
A@ABAAFBFFDDG45BFGFGGGHHHGHHHGGFGGBGFHHHHDDFFEACCCBFGGFB332FBGGFHHHBBBFGFHH3BABGHHFFHBBGBF?GHHHGFHHHH4B1B@B@F1EB1B3?BEH223B?33BBG4B?BBB?D4?443BBFGHGHB2DBFF33BB3322@2>@>F@@D0@/@0?1/1=??=11?1@.=1>0>0FFG1GHFGGGFG.0=DD=C00=000=0:0:;/=0:;000:00/0;CBC0:;/00
@M05620:37:000000000-D9766:1:1101:15359:7936 1:N:0:81
ACCACACCTTCTACAATGAGCTGCGTGTGGCTCCCGAGGAGCACCCCGTGCTGCTGACCGAGGCCCCCCTGAACCCCAAGGCCAACCGCGAGAAGATGACACGGGTGTGGCCCGCTCCCCCTTCTCTTGTCCGCCTCCCTCCCCCCTCGCCTCCCCGGGCTCCGCCCCCTCTCTCTGGTTCTCTCTCTTGTCCCTTTCCCCATAGCTCTCTCCTCTGTCCCGTGTCTCCTTTGTAACTCTCCAGGTTCTAT
+
CCCCCCCCFFFFGGGGGGGGGGHHGGGGHGHHHGGGGGGGGHHHHGGGGGGGHHHHHHHGGGGGGGGGGGGHHHHGGGGHGHHHHGGGGGGGGGHHHHGH22//>/>/>..0>-><-.<.<D./C000<000.<..<.</<....--.---.<.B.--<--..<D.C--<.BF0F000000<FFFF00<000000<F000/://000<FFF0/<FF000<0-.<./BF000<0000<0BF0/00/0:<<00
@M05620:37:000000000-D9766:1:1101:27000:7982 1:N:0:81
AGTGCCAGCTCTCAATCGCACAGGGGACCCAGGGCCTGGCCCCTCCATCCAGAAAACCTATGACCTCACCCGCTACCTGGAGCACCAACTCCGCAGCTTGGCTGGGACCTATGTGAGTATCCAGCGTAGGAATCTGGGAGTTGGGGAGGAGTGCGGAGTTGGGGACAGACAGTCCTAACCGTGGAGGGTTCTGGTAAATGATGGGGTGAGGAGGGGCTCTTTGGCTCCCACCAGTCCCCCTGTCTGGTCTA
+
>A>>AFFFCFFFG4FGGFGCFCHCGEEFGFFGAEGEFGHHHHGHGGHHHFFHHHH2FEHHHFFHHFGHHHHGG>EFHHHHBFGHHH1?EGHB>ECGEH3FEHHGGGHHGHHHHHHFHHHHHHHHHGGGGD@GGHHHHH0FEGHHGG<AF<>FG0AD-AGHHHGGG-.EFHHGGGGGFGGGGGGGDEGGCFFGGGFGGGFFFFFFFFFFFFFFFFFFFFFFFFFFFFFFFFFFFFFFFFFFFFFFFFFFFFB
@M05620:37:000000000-D9766:1:1101:9469:7999 1:N:0:81
AGTGCCAGCTCTCAATCGCACAGGGGACCCAGGGCCTGGCCCCTCCATCCAGAAAACCTATGACCTCACCCGCTACCTGGAGCACCAACTCCGCAGCTTGGCTGGGACCTATGTGAGTATCCAGCGTAGGAATCTGGGAGTTGGGGAGGAGTGAGGAGTTGGGGAAAGACAGTCCTAACCGTGGAGGGTTCTGGTAAATGATGGGGTGAGGAGGGGCTCTTTGGCTCCCACCAGTCCCCCTGTCTGGTCTA
+
ABAACFFFCFFFGGGGGGGGGGHHGGGGGGHHGGGGGGHHHHGHGGHHHHHHHHHHHGHHHHHHHHHHHHHGGGGGHHHHHHHHHHHHGHHHGGGGGHHHGHHGGGHHGHHHHHHHHHHHHHHHHGEGGGHHHHHHHHHGGHHHGGGGGGGHHHHHHGHHHHGGGGHHHHHHHHHHHHHHGGGGFGGGCFGGGGFGGGGGGGGGGGFFFFFFFFFFFFFFFFFFFFFFFFFFFFFFFFFFFFFFFFFFFFB
@M05620:37:000000000-D9766:1:1101:26996:8000 1:N:0:81
AGTGCCAGCTCTCAATCGCACAGGGGACCCAGGGCCTGGCCCCTCCATCCAGAAAACCTATGACCTCACCCGCTACCTGGAGCACCAACTCCGCAGCTTGGCTGGGACCTATGTGAGTATCCAGCGTAGGAATCTGGGAGTTGGGGAGGAGTGAGGAGTTGGGGAAAGACAGTCCTAACCGTGGAGGGTTCTGGTAAATGATGGGGTGAGGAGGGGCTCTTTGGCTCCCACCAGTCCCCCTGTCTGGTCTA
+
AAABBFFFBFFFGGGGGA2FEABFBAEFGGGHGFGGFBGHHCEGGGFHHGFGFFFHHGHHH3BFGGFFHHHGGGCFHGGBFFFFGH1GEBGHGE/EEFGHDGH/?EFGGHHHHHHHHGHHGHHHHG?EBEHHHHHHHGFG/<GHGGECADGHHFGGFCGHFHGGEDACFHHHCGHHFHHHG9CDDGGG99CFGGBFGGFGECFBEBDFEFFFDFFFF=EFFFFFBBFEFFFDFFBFFFFFFFFFFBBF;B;
@M05620:37:000000000-D9766:1:1101:21029:8011 1:N:0:81
GAGGCTGCTTTGGAAGAAACTCATAGATTACTGCAACAGTTCCCCCTGGACCTGGAAAAGTTTCTTGCCTGGCTTACAGAAGCTGAAACAACTGCCAATGTGTGTGCCATCTCCTCCCTTCTCTTTTCTGAAAATATTGCACAGCCAAATTTATTTGCATTTGAAATGAAAGGAATTTGGAAGAATTTTGAAAAGAATATCATGACACCTTTTTAATGAACTGGAAGCCTATTTTGAAAGTCTGAAGAATA
+
AAA3ABCAFFFFGFFFEGGGGGHHHHHHHHGHHFHHHHHGHFHFFGEFHFGHHHHHFHHHFGHFHGHBGHHHGHHHHHHHHHHHHFHFHHHHHHHHHFHFGF4BBFDDFFGGHHHHHGHHHHHFHHFHHHGHHHFHGFFFGHHHHGFH0GHHFGHHEGGGHHBGFHHGDGGHGFFCCG2FHGHHHHHFHHGBDF0<CGD1GFH1GHHHGHGHFHHHH0DG0G0/GCHAGHHFHHHC;CCGGGHHGHCCHF0
@M05620:37:000000000-D9766:1:1101:16991:8035 1:N:0:81
AGTGCCAGCTCTCAATCGCACAGGGGACCCAGGGCCTGGCCCCTCCATCCAGAAAACCTATGACCTCACCCGCTACCTGGAGCACCAACTCCGCAGCTTGGCTGGGACCTATGTGAGTATCCAGCGTAGGAATCTGGGAGTTGGGGAGGAGTGAGGAGTTGGGGAAAGACAGTCCTAACCGTGGAGGGTTCTGGTAAATGATGGGGTGAGGAGGGGCTCTTTGGCTCCCACCAGTCCCCCTGTCTGGTCTA
+
BBABCFFFDFFFGGGGGGGGGGHGGGGGGGHHGGGGGGHHHHGHGGHHHHHHHHHHHGHHHHHHHHHHHHHGGEGGHHHHGHHHHHHHGHHHGGGGGFGHGHHGGGHHGHHHHHHHHHHHHHHHHGGGGGHHHHHHHHHGGHHHGGGGGGEHHHHHHGHHHHGGGGHHHHHHHHHHHHHHGGGGGGGGCFFGGGFGGGGGGGGGGGFFFFFFFFFFFFFFFHHFFFFFFFFFFFFFFFFFFFFFHHFFFFF
@M05620:37:000000000-D9766:1:1101:26420:8057 1:N:0:81
GAGGCTGCTTTGGAAGAAACTCATAGATTACTGCAACAGTTCCCCCTGGACCTGGAAAAGTTTCTTGCCTGGCTTACAGAAGCTGAAACAACTGCCAATGTTTCTGCCATCTCCTCCCTTCTCTTTTCTGAAAATATTGCACAGCCAAATTTATTTGCATTTGAAATAAAAGGAATTTATAAGAATATTGAAAAGAATATCATGACACCTTTTTAATTAAATGGCAGCCTATTTTTAAAGTCTGAACACTA
+
BABBBBFBFFFFGGGGCG4FGGHHHHHHHHHHHHHHGHHHHHHHHGGFGGHHHHHGCGHHHGHHHHHHHHHHHHHHHFHHHHGHHHHHHB1FHH3F3@@@B4@44BGEGH@F333B3?G32?3B44BFG444BBBF444B??B2/?0B?BDGG3F3FG?33BBFFD33@22@/<@22222221?111@?111110<01<<11>1=>1F.011>1<000=0<D=0//..<//000<0:0;;0CF0;C/</::
@M05620:37:000000000-D9766:1:1101:21746:8067 1:N:0:81
ACCACACCTTCTACAATGAGCTGCGTGTGGCTCCCGAGGAGCACCCCGTGCTGCTGACCGAGGCCCCCCTGAACCCCAAGGCCAACCGCGGGAAGATGACCCAGGTGAGTGGCCCGCTACCTCTTCTGGTGGCCGCCTCCCTCCTTCCTGGCCTCCCGGAGCTGCGCCCTTTCTCACTGGTTCTCTCTTCTGCCGTTTTCCGTAGGACTCTCTTCTCTGACCTGAGTCTCCTTTGGAACTCTGCAGGTTCT
+
ABBCCCCCFFFFGGGGGGGGGGHHGEGGGGHHHGGGGGGGGHHHHGGGEGGGHHHHFGHGGGGGGGGGGGGHGHHGGGGHGHHHHGGGGG/BDGGHHHHHHHEHGHHGHHHGGHHGGGGGHHHHHHHHHHGGHHGGGGGGGGGGGGGGGGGGGGGGGGGGGFFFFFFFFFFFFFFFFHFFFFFFFFFFHHFFFFFDFFFFFFFFDFFFFFFFFFFFFFFFFFFFFFFFFFFFFFFFFFFFFFFFFFFFFFF
@M05620:37:000000000-D9766:1:1101:22684:8069 1:N:0:81
GAGGCTGCTTTGGAAGAAACTGACAAGCCAGGGACAAAAGATCGGAAGAGCACACGTCTGAACTCCAGTCACCTGAAGCTATCTCGTATGCCGTCTTCTGCTTGAAAAAAAAAAACTACCCCCCTCTCAGATCGTAAACTATCTTACTACACACTGGCTTGTACCCCCGCCCTCTCCGCTTTATCACTTTCTGGTCACCCCTTGTACCCTTCTCAGCACTTGTACTTGTACCTGTCCCCCCTCCGACTCTC
+
AAAAA1C>CFBFFGGGGC1FEABBBABFFEBFEAFF00BBABGGFFCAA0BABEC/BFFGDAFGDB1FGHHGGHHHHFBBBGHGFHEEG0BGEEEHFGGFHFH1BBGFGG<@E</C11100/<///0?11111.<0>.>11<>BF11<0<<CG<=0/./.<.0000;---;-;.//;.:..90090000900;C000/;-9EAF//:///9BFB//;/-;//9/9///9//;/;;//9-;--------;/;
@M05620:37:000000000-D9766:1:1101:12754:8225 1:N:0:81
AGTGCCAGCTCTCAATCGCACAGGGGACCCAGGGCCTGGCCCCTCCATCCAGAAAACCTATGACCTCACCCGCTACCTGGAGCACCAACTCCGCAGCTTGGCTGGGACCTATGTGAGTATCCAGCGTAGGAATCTGGGAGTTGGGGAGGAGTGAGGAGTTGGGGAAAGACAGTCCTAACCGTGGAGGGTTCTGGTAAATGATGGGGTGAGGAGGGGCTCTTTGGCTCCCACCAGTCCCCCTGTCTGGTCTA
+
BBBCBFFFCFFFGGGGGGGGGGHHGGGGGGHHAEGGGGHHHHGHGGHGHHHHHHGHHGHHHHHHHHHHHHHGGEFGHHHHFGHHGHHHGHHHGGGGGHHHGHHGGGHHGHHHHHHHHHHHHHHHHGGGGGHHHHHHHHHGGHHHGGGGGGGHHHHHHGHHHHGGGGHHHHHHHHHHHHHHGGGGDGGGDGGGGGCFGFGGGGGGGGFFFFFFFFFFFFFFFFFFFFFFFFFFFFFFFFFFFFFFFFFFFF/
@M05620:37:000000000-D9766:1:1101:17989:8226 1:N:0:81
ACCACACCTTCTACAATGAGCTGCGTGTGGCTCCCGAGGAGCACCCCGTGCTGCTGACCGAGGCCCCCCTGAACCCCAAGGCCAACCGCGAGAAGATGCCCAGGTGAGTGGCCCGCTACCTCTTCTGGTGGCCGCCTCCCTCCTTCCTGGCCTCCCGGCGCTGCGCCCTTTCTCACTGGTTCTCTCTTCTGCCGTTTTCCGTAGGACTCTCTTCTCTGACCTGAGTCTCCTTTGGAACTCTGCAGGTTCTA
+
ABAABAABFFFFGGGGBFGGFGGHEEGFEDGHFGG?EFG?AHHHHGGGEGGC5BGFGHHGGG?EEGFGGGGGHHEGGGGGGHHFHGGGGFDGGGHFE<GHHFFGFFF<FDACGHCC-<AHHD<GFBDGHGFGHFFGADHGGFGEHFGBCFFF0.CE?B--;;>D--DF;FFB9B/9/9BFFBB9BB/B/9BBFBADFFFF.F99?BB/9/9/;//B9BBBF/:/.9//9;BFFFFBFFF//9///FFFF/9
@M05620:37:000000000-D9766:1:1101:20698:8257 1:N:0:81
ACCACACCTTCTACAATGAGCTGCGTGTGGCTCCCGAGGAGCACCCCGTGCTGCTGACCGAGGCCCCCCTGAACCCCAAGGCCAACCGCGAGAAGATGCCCAGGTGAGTGGCCCGCTACCTCTTCTGGTGGCCGCCTCCCTCCTTCCTGGCCTCCCGGCGCTGCGCCCTTTCTCACTGGTTCTCTCTTCTGCCGTTTTCCGTAGGACTCTCTTCTCTGACCTGAGTCTCCTTTGGAACTCTGCAGGTTCTA
+
ABBBBBABFFFFGGGCDFFGFGHFEEGBG?GGHGGEFGECGHHHHGEGEEEEHFGHHHHGGGGGEGEGGGGHHHEGGGGGGHHEGGGGGCBDGGHHEGHHHHHGHGHHHHGGHHCGGGGHHHHHHHHHHHGHHGGGDDHGHHGHGFGGGGGGFGGGGG-ADFAFFFFFFFFFFFFFFFFFFFFFFFFFFFFFFFDDFFFFFFFFFFFFFFFFFFFFFFBFFFF9FFFFFFFFFFFFFFFFFFFFFFFEFFF
@M05620:37:000000000-D9766:1:1101:20370:8267 1:N:0:81
ACCACACCTTCTACAATGAGCTGCGTGTGGCTCCCGAGGAGCACCCCGTGCTGCTGACCGAGGCCCCCCTGAACCCCAAGGCCAACCGCGAGAAGATGACCCAGGTGAGTGGCCCGCTACCTCTTCTGGTGGCCGCCTCCCTCCTTCCTGGCCTCCCGGAGCTGCGCCCTTTCTCACTGGTTCTCTCTTCTGCCGTTTTCCGTAGGACTCTCTTCTCTGACCTGAGTCTCCTTTGGAACTCTGCAGGTTCT
+
ABBABBABFFFFFGGCGGGBG5ECEAAEH2BFAF2BEAEEGHHHGGCGEEFFGAFGHFHGGGGGCE@EGGGGHFE/EGDC/FHHHGGEDCGC?DFGGGFHHGHAFHHHGDHGGHHGGGGGHGHF0GGGFDFGHFGC@EFCGHFGHGGGGGGEGGGGGGG-?BFGG@BFBBFFFFFBFFFFFFFFFFFFFFBFFFBFFFFFF?FFFFFFFFFFFFFFFFFFFFFF/:FFFFFFFB/9BFFFFFFFFFA9BFF
@M05620:37:000000000-D9766:1:1101:16115:8291 1:N:0:81
AGTGCCAGCTCTCAATCGCACAGGGGACCCAGGGCCTGGCCCCTCCATCCAGAAAACCTATGACCTCACCCGCTACCTGGAGCACCAACTCCGCAGCTTGGCTGGGACCTATGTGAGTATCCAGCGTAGGAATCTGGGAGTTGGGGAGGAGTGAGGAGTTGGGGAAAGACAGTCCTAACCGTGGAGGGTTCTGGTAAATGATGGGGTGAGGAGGGGCTCTTTGGCTCCCACCAGTCCCCCTGTCTGGTCTA
+
CCCCCFFFDFFFGGGGGGGGGGHGGGGGGGHHGGGGGGHHHHGHGGHHHHHHHHHHHGHHHHHHHHHHHHHGGFGGHHHHGHHHHHHHGHHHGGGGGHHHGHHGGFHHGHHHHHHHHHHHHHHHHGFGGGHHHHHHHHHGGHHHGGGGGGGHGHHHHGHHHHGGGGGHHHGHHHHHHHHHGGGGGGGGCFGGGGFFGGGGGGGGGGFFFFFFFFFFFFFFFHHFFFFFFFFFFFFFFFFFFFFFFHFFFFB
@M05620:37:000000000-D9766:1:1101:14874:8302 1:N:0:81
AGTGCCAGCTCTCAATCGCACAGGGGACCCAGGGCCTGGCCCCTCCATCCAGAAAACCTATGACCTCACCCGCTACCTGGAGCACCAACTCCGCAGCTTGGCTGGGACCTATGTGAGTATCCAGCGTAGGAATCTGGGAGTTGGGGAGGAGTGAGGAGTTGGGGAAAGACAGTCCTAACCGTGGAGGGTTCTGGTAAATGATGGGGTGAGGAGGGGCTCTTTGGCTCCCACCAGTCCCCCTGTCTGGTCTA
+
ABAAAFFFCFFFGGGGGGGGGGHGGGGGGGHHFEGGGGHHFHGHGGHGHHHHHHHHHGHHHHGHHHHHHHHGGEGGHGFHBGHHHH?1EHHFEGGGGHHHGHHGGGHGGHHHHHHGHHHHHHHHHGGGGGHHHHHHHHGGGHHHGGCFGGEHHGHHHGGHHHGGGGHHHHGHHHHHHHHHGGGGGEGGEGGGGGFFGGGGGGGGGGFFFFFFFFFFFFFFFFFFFFFFFFFFFFFFFFFFFFFFFFFFFFB
@M05620:37:000000000-D9766:1:1101:27794:8365 1:N:0:81
AGTGCCAGCTTCAATCGCCCAGGGGGACCATGGCCTGGCCCCTCCATCCAGAAAAACTCTGTCCTCACCCGCTACCTGGAGCACCAAATCCGCAGCTTGGCTGGGACCTATGTGAGTATCCAGCGTAGAAATCTGGGCGTTGGGGAGGAGTGCGGCGTTGGGGCAAGACAGTCCTAACCGTGGCGGGTTCTGGTAAATGATGGGGTGAGGCGGGGATCTTTGGCTACCACCAGTCCCCCTGTCTGGTCTAT
+
>1>>AF@1?F11BFFA11AEE0A0E0AEE/1DF001B/0ABEG?E011B1B1BA00B1B1D2BF21BBGH?/>/>0BBFB00?>EGH/FFF//>//<B0?FGGE/FHGFBFF2FBF12BDF2DGB</</2??G?GD0//@ACF?C.-<<</<0-<---;@.-@.;..CB/900;FCBFG@CF?-9@@99A/;B/;/9BF/BFFFFF@-9A-;--@;-;;FFFB;9/-9B/A-9;/BFEF@FBFFFFFBFF/
@M05620:37:000000000-D9766:1:1101:14081:8372 1:N:0:81
AGTGCCAGCTCTCAATCGCACAGGGGACCCAGGGCCTGGCCCCTCCATCCAGAAAACCTATGACCTCACCCGCTACCTGGAGCACCCACTCCGCAGCTTGGCTGGGACCTATGTGAGTATCCAGCGTAGGAATCTGGGAGTTGGGGAGGAGTGAGGAGTTGGGGAAAGACAGTCCTAACCGTGGAGGGTTCTGGTAAATGATGGGGTGAGGAGGGGCTCTTTGGCTCCCACCAGTCCCCCTGTCTGGTCTA
+
>A>>ADFFCFFFG4FGGGGAECHCGE2EFFHH2BEEFFHHHHGHGGHHHGHHHHHGHGHHGDGHHAGHHHHGG>EEHHHH2BGHHH1?EGH2AFCFEH?FFEHGGGHHGHHHHHHHHHHHHHHHHGGGGGHHHHHHHHAGGHHHGGCDG.CCGDGHGGHHHHGGGGHHHHHHHHHHHHHGGGGGAEGG:CFGGGCFGGGGGGGGGFDFFFFFFFFFFFFFFFFFFFFFFFFFFFFFFFFFFFFFFFFFFFF
@M05620:37:000000000-D9766:1:1101:27777:8381 1:N:0:81
AGTGCCAGCTGCAATCGCACAGGGGACCCCGGGCCTGGCCCCTCCATCCCGAAAACCTCTGACCTCACCCGCTACCTGGAGCACCAACTCCGCAGCTTGGCTGGGACCTATGTGAGTATCCAGCGTAGGAATCTGGGCGTTGGGGCGGAGTGAGGAGTTGGGGAAAGACAGTCCTAACCGTGGAGGGTTCTGGTAAATGATGGGGTGAGGAGGGGCTCTTTGGCTCCCACCAGTCCCCCTGTCTGGTCTAT
+
>AAAAFFFAF1BBAG11AFAECAFAAAEEF0EEAEAE/FGGGHGGF1FGGGBE?EHFGCFGGHHBB1BFGGEGCEGGGH0BB?FFH/EHGF//>/>BBFCFGC/<0?BGBGHHHHHHGGFHFHHGC/>?FGHFGFHH.>>C@<AC.;A-;AF0CA0ACFGGGG.:AFFFFFFFFFFFFF?BE;BFF?9-AFFFFBBFFFFFBFABF=AFAFF;;@@-ABFFF9BFFEEBFAEFBFBFFF@EBBFF9;;BF;
@M05620:37:000000000-D9766:1:1101:25803:8394 1:N:0:81
AGTGCCAGCTCTCAATCGCACAGGGGGACCCAGGGCCGGCCCCCCCCATCCGGAAAACCTAGGACCCCACCCGCACCCTGGAGCACCACCTCCCCAGTTTGGCTGGGACTTCTGTGATTATCCCGCGTAGGACTCTGGGCGTTGGGGCGGCGTGCGGCGTTGGGGAACGCCATCCCTACCCTTGGCGGGTTCTGGTAAATGATGGGGTGAGGCGGGGCTCTTTGGCTCCCACCGGTCCCCCTGTCTGGTCT
+
>A>>ADFFBFFFFAGDBFFAECBGE22AEEEDAE2A20A0EEG?0E@>2F??/?E>2F/?3B3EF/?/<EEE///>B//??F02/FG0//0?/C<<<1?=F.><FD<FG0<0=00000000=D/<@-:-;:G/::FBF;;9ADGGG9.;=-@BA9-9--D=DFF;EF;A.@../;.9B.FF/;;9/;@-;.9/;/;;B/////FFFF.;;;.9;@D;--.;BBF///;EF.FD.-9@DFF.-9/9/;////
@M05620:37:000000000-D9766:1:1101:25606:8407 1:N:0:81
AGTGCCAGCTCTCAATCGCACAGGGGACCCAGGGCCTGGCCCCTCCATCCAGAAAACCTATGACCTCACCCGCTACCTGGAGCACCAACTCCGCAGCTTGGCTGGGACCTATGTGAGTATCCAGCGTAGGAATCTGGGAGTTGGGGAGGAGTGAGGAGTTGGGGAAAGACAGTCCTAACCGTGGAGGGTTCTGGTAAATGATGGGGTGAGGAGGGGCTCTTTGGCTCCCACCAGTCCCCCTGTCTGGTCTA
+
BBABCFFFCFFFGGGGGGGGGGHHGGGGGGHHGGGGGGHHHHGHGGHHHHHHHHHHHGHHHHHHHHHHHHHGGGGGHHHHHHHHHHHHGHHHFGGGGHHHGHFGGGHHGGGHHHHGHHHHHHHHGGEGGGHHHHHHHHAFGHHHGGGGGGGHHHHHHGHGHHGGGGHAG/GHHGHHHHHHGGGGGGGGEFGGGGFFGGGBFGGFGGFFFFFFFFFFAFFFFFFFFFFFFFFAEFFFFFFFFEFFFFFFFFF
@M05620:37:000000000-D9766:1:1101:11286:8411 1:N:0:81
AGTGCCAGCTCTCCATCGCACAGGGGACCCAGTGCCTGGCCCCTCCATCCAGAAAACCTATGACCTCACCCGCTACCTGGAGCACCCACTCCGCAGCTTGGCTGGGACCTATGTGAGTATCCAGCGTAGGAATCTGGGAGTTGGGGAGGAGTGAGGAGTTGGGGAAAGACAGTCCTAACCGTGGAGGGTTCTGGTAAATGATGGGGTGAGGAGGGGCTCTTTGGCTCCCACCAGTCCCCCTGTCTTGTCTA
+
>>>1>BB@AFFFGGGFBAE1EAGAFA0A00AAB1B11BFH0GGGGGB1BBBF1BF0BEH1BB2GH1BFGFFEE/>EGFBBBBFFHH//?EGB/E/E>F1BEGHGGGHHFHFHFFGBGHHHHHFGHGG/BGBGHHHHGH0FEGHHGG.@C.>>GDGG0E/<DGCCC..;:CCGHHHH0CGHGGEG.CFGCFFGGG;C0CFGEGGGGGA@FFE/AB<@?@EBBFFFFFFEFFFBFFBFFFFF@FFFB9FFFFF
@M05620:37:000000000-D9766:1:1101:22727:8423 1:N:0:81
AGTGCCAGCTCTCAATCGCACAGGGGACCCAGGGCCTGGCCCCTCCATCCAGAAAACCTATGACCTCACCCGCTACCTGGAGCACCAACTCCGCAGCTTGGCTGGGACCTATGTGAGTATCCAGCGTAGGAATCTGGGAGTTGGGGAGGAGTGAGGAGTTGGGGAAAGACAGTCCTAACCGTGGAGGGTTCTGGTAAATGATGGGGTGAGGAGGGGCTCTTTGGCTCCCACCAGTCCCCCTGTCTGGTCTA
+
AA>AADFFBFFFG4GGGGGGGGHHGFEEFGFHFEGFGGHHFHGHGGHHHHHHHHHHHGHHHHHHHGHHHHHGG>EGHHHH2FGHGH11EFGGEFEGEGGHGHHGGGHHGHHHHHHHHHHHHHHHHGGDGGGHHHHHHHAGGHHHGGFGGDEGHFHHFGHHHHGGGGHGHHHHHHHHHHHHGGFGEGGGEGGGGGFGGGGGGGGGGGFFFFFFFFFFFFFFFFFFFFFFFFFFFFFFFFFFFFFFFFFFFFF
@M05620:37:000000000-D9766:1:1101:20660:8473 1:N:0:81
AGTGCCAGCTCTCAATCGCACAGGGGACCCAGGGCCTGGCCCCTCCATCCAGAAAACCTATGACCTCACCCGCTACCTGGAGCACCAACTCCGCAGCTTGGCTGGGACCTATGTTAGTATTCAGCGTAGGAATCTGGGAGTTGGGGAGGAGTGAGGAGGTGGGGAAAGACAGTTCTAACCGTGGAGGGTTCTGGTAAATGACGGGGGGAGGAGGGGCCCTTTGGGCCCCACCAGGCCCCCTGGCTGGGCTT
+
AA>3AFFBBFFFGGFGGGFCE?FAFEEEG?GHAEDEGGGHHHGHGGHGHFGHH3FFHDHGHEHHHHHHHHHGG>EEGBGG2BEGGGGGGHHHEGGGGHBGGHHGGGGHGHHHHH333B333BF33////?2@2<22?G0/?G1FGG.--..0<00<0..<.<@DAFE./;CCC0;00<;A?.CB..:B.990;;0;0;0000.@FB-@--;A.;A;---.;B/;...9-;.DA...AACF-..........
@M05620:37:000000000-D9766:1:1101:23902:8474 1:N:0:81
AGTGCCAGCTCTCAATCGCACAGGGGACACAGGGCCTGGCCCCTCCATCCAGAAAACCTATGACCTCACCCGCTACCTGGAGCACCAACTCCGCAGCTTGGCTGGGACCTATGTGAGTATCCAGCGTAGGAATCTGGGAGTTGGGGAGGAGTGAGGAGTTGGGGAAAGACAGTCCTAACCGTGGAGGGTTCTGGTAAATGATGGGGTGAGGAGGGGCTCTTTGGCTCCCACCAGTCCCCCTGTCTGGTCTA
+
AAAAAF11AFFFGDGGGGGGEEHGG0EE0BGFAFEEFFEHGHGEGGHH1EFGFECHHEFGGHHHHFGFHFFGG/>EGFFGBFGHHH0?EGH1>ECGEHFGEHHGGGHHGHHFHGHFHFHHHHHHHGFACGHFCFGFGC0?EFGGGC.<C.>>F0<<<EGHHHGCEA:CGGFCGHGHGHHHGCE@.CEGEFGGFGGFBFFBFGGGGB9@FFFBBB@@@=FFFFFEFFFFFFABFFFFFFEB@FFFFFFFFFB
@M05620:37:000000000-D9766:1:1101:27495:8508 1:N:0:81
AGTGCCAGCTCTCAATCGCACAGGGGACCCAGGGCCTGGCCCCTCCATCCAGAAAACCTATGACCTCACCCGCTACCTGGAGCACCAACTCCGCAGCTTGGCTGGGACCTATGTGAGTATCCAGCGTAGGAATCTGGGAGTTGGGGAGGAGTGAGGAGTTGGGGAAAGACAGTCCTAACCGTGGAGGGTTCTGGTAAATGATGGGGTGAGGAGGGGCTCTTTGGCTCCCACCAGTCCCCCTGTCTGGTCTA
+
3A3>AFFFBFFFGEGGGGG2E?BGFGEEGGFHFFGGGGHHHHGHGGHHHHGHHHGGHGHHHHHHHHHGHHHGGEEGHHHG2BGGHH11?FHHEFGGEGHH/FGFA<FGG0FFHHHHHHHHHHHHHGFDGGHHHHHHHHFFFHHHGGFDG.<FG0DFHFHHHHGGGFHHHHGHHGHHHHHHGGGGDGFG;FFGGGFGGGGGGGGGGGFBFFFFFFB-B@FFFFFFFFFFFFFFFFFFFFFFBFFFFFEFFFF
@M05620:37:000000000-D9766:1:1101:22374:8540 1:N:0:81
AGTGCCAGCTCTCAATCGCACAGGGGACCCAGGGCCTGGCCCCTCCATCCAGAAAACCTATGACCTCACCCGCTACCTGGAGCACCAACTCCGCAGCTTGGCTGGGACCTATGTGAGTATCCAGCGTAGGAATCTGGGAGTTGGGGAGGAGTGAGGAGTTGGGGAAAGACAGTCCTAACCGTGGAGGGTTCTGGTAAATGATGGGGTGAGGAGGGGCTCTTTGGCTCCCACCAGTCCCCCTGTCTGGTCTA
+
BBCCCFFFCFFFGGGGGGGGGGFHGGGGGGGHGGGGGFGHHHGHGGHHHHHHFHHHHGHHHHHHHHHHHHHGGGGGHHHHGHHHHHHHGHHHGGCGGHHHGHHGFGHHGHHHHHGHHFHGHHHHHGEFGGHHHHHHHHHGGHHGGGGGGGGHHHHHHGHHHHGGGGHHHHHHHHHHHHHHGEEGGGGG:CFGGGGGFFGGGGGGGGFFFFFFFFFFFFFFFFFFFFFFFFFFFFFFFFFFFFFFFFFFBFB
@M05620:37:000000000-D9766:1:1101:18382:8548 1:N:0:81
AGTGCCAGCTCTCAATCGCACAGGGGACCCAGGGCCTGGCCCCTCCATCCAGAAAACCTATGACCTCACCCGCTACCTGGAGCACCAACTCCGCAGCTTGGCTGGGACCTATGTGAGTATCCAGCGTAGGAATCTGGGAGTTGGGGAGGAGTGAGGAGTTGGGGAAAGACAGTCCTAACCGTGGAGGGTTCTGGTAAATGATGGGGTGAGGAGGGGCTCTTTGGCTCCCACCAGTCCCCCTGTCTGGTCTA
+
AAAABFFFBFFFGGGGGFFFGCHHGEGGGGGFFEGGGGGHHHGGGGHHGGGHHHHHHGHEHHHHHHHGHHHGGGEGHHHHHHGGHHHHGHHHGGCGGHHHGHHE?EHHGHHHHHHHGHHHHHHHHGGGGGHHHHHHHHHGGHHHGGGGGGGHHHHGHGHHHHGGGGHHHHHHHHHHHHHHGGGGGGGG:FGGGGFFGGGGGGGGGGFFFFFFFFFFFFFFFFFFFFFFFFFFFFFFFFFFFFFFFFFFFFB
@M05620:37:000000000-D9766:1:1101:26703:8562 1:N:0:81
ACCACACCTTCTACAATGAGCTGCGTGTGGCTCCCGAGGAGCACCCCGTGCTGCTGACCGAGGCCCCCCTGAACCCCAAGGCCAACCGCGAGAAGATGACCCAGGTGAGTGGCCCGCTACCTCTTCTGGTGGCCGCCTCCCTCCTTCCTGGCCTCCCGGAGCTGCGCCCTTTCTCACTGGTTCTCTCTTCTGCCGTTTTCCGTAGGACTCTCTTCTCTGACCTGAGTCTCCTTTGGAACTCTGCAGGTTCT
+
ABBBBBBBFFFFGGGFFGD5FDGFGAAAAAGHEAFEEEGGFGHHHGGGFEGGHHFGGHHGGGEGGAEEGGGHFEGFGGDHCCHHHGE<BB/</DCCF?DGHHEEFGGHHFHGGHHGGGGGHHHHHHHHHHHGHHGGGGDHGHHGHGGGGFGGGFGGGGGGGGGGGGBFBBFFFFFFFFFFFFFFFFFFFFFFFFBFFFEFFFFFFFFFFFFFFFFFFFFFFFFFFFFFFFFFFFFFFFFFFFFFFFEFFFF
@M05620:37:000000000-D9766:1:1101:5334:8566 1:N:0:81
AGTGCCAGCTCTCCATCGCACAGGGGACCAAGGGCATGGCCCCCCCATCCAGAAAACCTATGACCTCACCCGCTACCTGGAGCACCCCCTCCGCAGCTTGGCTGGGACCTATGTGAGTATCCAGCGTAGGAATCTGGGAGTTGGGGAGGGGGGAGGAGTTGGGGTGACACAGTCCTCACCGTGGCGGGCTCTGGTACATTATGGGGTGAGGAGGGGCTATTTGGCTCCTATCAGTCCCTCTGTCTGGTCCA
+
>11>>BBC1BCFGBFFAAA1E?GGF0AAA000AAB/0BBFAFE/EEAFCF1BFEFFBF01@F@FGBB1B00>>//>F1BF0BFFFHE/><?/?A@/>BFGFB1??A0?CG1?F2>2<1@F1?1?0/CACA111>F11<0>>/0C--.<@-----;--A-///9---://;--9B/B/;----9----;-;-BFF/:////9/9;F-9--9-/99->@--;F///;/B-///9;B//9//--9B/9;/99//
@M05620:37:000000000-D9766:1:1101:10227:8623 1:N:0:81
ACCACACCTTCTACAATGAGCTGCGTGCGGCTCCCGAGGAGCACCCCGTGCTGCTGACCGAGGCCCCCCTGAACCCCAAGGCCAACCGCGAGAAGATGAGTGGCCCGCTACCTCTTCTTGTGGCCGCCTCCCTCCTTCCTGGCCTCCCGGCGCTGCGCCCTTTCTCACTGGTTCTCTCTTCTGCCGTTTTCCGTAGGACTCTCTTCTCTGCCCTGAGTCTCCTTTGGAACTCTGCAGGTTCTAGATCGGAA
+
BBBABBB>CFFFGGGGGGAFGFHHGFE22AEEEFFE2EFFDHHHHGGEAEFGEHFHHHG>EE?EGGGGGGEHFHHGGGGHGHHHHGGGGG/BDGHEBGGGGHG???<AC<>FHHHHHH0=G0.<GG;CE;CEHHGHHHGG0/CGGGGGGGDGGFFFF9DDDFFFFFFFFFEFFFFFFFFFBFFFFFDFFFFFFF.AFFFFFFFFFBFFFFBFFFF.;BFFFFFFFFB/:FFFFFFFFFFFFF/BFF/AA?A
@M05620:37:000000000-D9766:1:1101:27328:8627 1:N:0:81
ACCACACCTTCTACAATGAGCTGCGTGTGGCTCCCGAGGAGCACCCCGTGCTGCTGACCGAGGCCCCCCTGAACCCCAAGGCCAACCGCGAGAAGATGCCCAGGTGAGTGGCCCGCTACCTCTTCTGGTGGCCGCCTCCCTCCTTCCTGGCCTCCCGGAGCTGCGCCCTTTCTCACTGGTTCTCTCTTCTGCCGTTTTCCGTAGGACTCTCTTCTCTGACCTGAGTCTCCTTTGGAACTCTGCAGGTTCTA
+
1A1AAA>AFFFFDGGD3GBGFGHBEEGEG?HHHFG0EEGEGHHHHGGG/AEFFGGHHHHGGGCGFG/EEGGHHHEEGGGFGHHGC?EEGC/></?GBDHHH1FA<FGGHHFGAGGGGGGF1DGFDHHFHHC..A@:AAGEHHCFFGFFFFF?BFFEF@@A?GGGGGF@@FFFB/F9FFFFFFBF/FBFBFFFB@BFFFBFFFFBFFFFFFBFFFB9FFF/FF-FBFFBFEFFFFFFFBFFFFFFFA;B/:9
@M05620:37:000000000-D9766:1:1101:17017:8638 1:N:0:81
AGTGCCAGCTCTCAATCGCACAGGGGACCCAGGGCCTGGCCCCTCCATCCAGAAAACCTATGACCTCACCCGCTACCTGGAGCACCAACTCCGCAGCTTGGCTGGGACCTATGTGAGTATCCAGCGTAGGAATCTGGGAGTTGGGGAGGAGTGAGGAGTTGGGGAAAGACAGTCCTAACCGTGGAGGGTTCTGGTAAATGATGGGGTGAGGAGGGGCTCTTTGGCTCCCATCAGTCCCCCTGTCTGGTCTA
+
AAAABFFFBFFFGFGGGFGGGGGHFAEGGGGHGEGGFFHHHHGHGGGHHGCGGHFGGGHHHFHHFGFFHHHFGFCGHHGGHHHFFGHHGHHHEE//E3?FEHB?F/GHEGGHHHHHH3FGHGHFCDC<BBGHGFGFHBGA?0FCFGADC.C>CHFFHD<<G<DFGGHHGHHHHHGHFCGHG;CDBEGG;.;9FF9;0CFFFBFF..9@AA.FD.--@-99BF//9BFFEBFFFFFF//AD=EBFBFFBF/F
@M05620:37:000000000-D9766:1:1101:17238:8643 1:N:0:81
AGTGCCAGCTCTCAATCGCACAGGGGACCCAGGGCCTGGCCCCTCCATCCAGAAAACCTATGACCTCACCCGCTACCTGGAGCACCAACTCCGCAGCTTGGCTGGGACCTATGTGAGTATCCAGCGTAGGAATCTGGGAGTTGGGGAGGAGTGAGGAGTTGGGGAAAGACAGTCCTAACCGTGGAGGGTTCTGGTAAATGATGGGGTGAGGAGGGGCTCTTTGGCTCCCACCAGTCCCCCTGTCTGGTCTA
+
CCCCCFFFCFFFGGGGGGGGGGHHGGGGGGHHGGGGGGHHHHGHGGHHHHHHFHHHHGHHHHGHHHHHHHHGGGGGHHHHHHHHHHHHGHHHGGGGGGHHGHHGGGHHGHHHHHHHHHHHHHHHHGGGGGHHHHHHHHHGGHHHGGGGGGGHHHHHHGHHHHGGGGHHHHHHHHHHHHHHGGGGGGGGCFGGGGFGGGGGGGGGGGFFFFFFFFFFFFFFFFFFFFFFFFFFFFFFFFFFFFFFFFFFFFB
@M05620:37:000000000-D9766:1:1101:15440:8650 1:N:0:81
ACCACACCTTCTACAATGAGCTGCGTGTGGCTCCCGAGGAGCACCCCGTGCTGCTGACCGAGGCCCCCCTGAACCCCAAGGCCAACCGCGAGAAGATGACCCAGGTGAGTGGCCCGCTACCTCTTCTGGTGGCCGCCTCCCTCCTTCCTGGCCTCCCGGAGCTGCGCCCTTTCTCACTGGTTCTCTCTTCTGCCGTTTTCCGTAGGACTCTCTTCTCTGACCTGAGTCTCCTTTGGAACTCTGCAGGTTCT
+
ABBBBBBBFFFFGGGGGGGGGGHHGGGGHFHHHGGFGGGGGHHHHGGGGGGGHHHHHHHGGGGGGGGGGGGHGHHGGGGHGHHHHGGGGGGGGGHHHHHHHH/FFHHHHHHGGHHGGGGGHHHHHHHHGHHGHHGGGGGHGHHGHGGGGGGGGGGGGGGGGGGGGGFFFFFFFFFFFFFFFFFFFFFFFFFFFFFFFFFFFFFFDFFFFFFFFFFFFFFFFFFFFFFFBFFFFFFEFFFFFFFFFFFFFFF
@M05620:37:000000000-D9766:1:1101:5866:8676 1:N:0:81
AGTGCCACCTCTCCATCGCACAGGGTACCCAGTGCCCGGCCCCTCCATCCAGTACCCCTATGACCACACCCGCAACCCCGGACACCCTCTTTGCAGAGGCGCGGGGGGCTCTGTGCGTATTCCGCGGGGGTATCTGGGCTTTTGGGCGGCGGGCGGGTTTGTGGGCCGTTTGTCCTTTCGGTCGCTTGTTGTGGTAATTGATGGGTTGTGCAGGTTTGCTCTTGTTCCCACCAGGCCCCCGGCCTGGGCTA
+
>>11>@B1B11DFGG111A1E0B000011B1A11BB0AAA/A//AE0FFB1F2D11BAA/1B2DBB/??>/>>/>>B/?/>/>>0/?/?B1>1E211////</>><---9-/////-;9-/;/;A@--9;--/;/9/;E-;///-9;-9@---;----;-;-;---;-9-/-:BFFB/F99---;--;F/---;;;F/;F/;9/;/9>--//;9-//99////;//;B//:A9F--E-@@-;------;B9
@M05620:37:000000000-D9766:1:1101:3665:8713 1:N:0:81
AGTGCCAGCTCTCAATCGCACAGGGGACCCAGGGCCTGGCCCCTCCATCCAGAAAACCTATGACCTCACCCGCTACCTGGAGCACCAACTCCGCAGCTTGGCTGGGACCTATGTGAGTATCCAGCGTAGGAATCTGGGAGTTGGGGAGGAGTGAGGAGTTGGGGAAAGACAGTCCTAACCGTGGAGGGTTCTGGTAAATGATGGGGTGAGGAGGGGCTCTTTGGCTCCCACCAGTCCCCCTGTCTGGTCTA
+
>A>AAB5FBFFFGGGGGGGGAEGHFGGEGGHHFGFEGD2ABFEHGGBGHHGFHEFHHGEHHFHHGHHFHHHGGG?FHHHHHHHFFHHGGGHHEEEGEFHHGHHGAAHHGHHHHGGHHHGHHHHGHGBE@<@GHFGHHHHGEFGHCGFDG.CGHGGFHAGH0FDGGGHHHBCGGFGHHHHHGGFGFGGG9FGBFG;FGGGGGGGGGGFBFFFFFFBBB@FFFFFFFFFFFFFFFFFFFFFFBFFFFFBBBF;
@M05620:37:000000000-D9766:1:1101:15012:8716 1:N:0:81
AGTGCCAGCTCTCAATCGCACAGGGGACCCAGGGCCTGGCCCCTCCATCCAGAAAACCTATGACCTCACCCGCTACCTGGAGCACCAACTCCGCAGCTTGGCTGGGACCTATGTGAGTATCCAGCGTAGGAATCTGGGAGTTGGGGAGGAGTGAGGAGTTGGGGAAAGACAGTCCTAACCGTGGAGGGTTCTGGTAAATGATGGGGTGAGGAGGGGCTCTTTGGCTCCCACCAGTCCCCCTGTCTGGTCTA
+
ABCCCFFFCFFFGDGGGFGGGGHHGFGGGGHHGGGGGGHHHHGHGGHGHHGHHGHHHGHHHHHHHHHHHHHGGGGGHHHGHHHEGHFHGHHHGG?FGHHHGHHGGGHHGHHHHHHHHHHHHHHHHGEGGGHHHHHHHHHGGHHHGGGGGGGHHHHHHGHHHHGGGGHHHHHHHHHHHHHHGEEGGGGGCFGGGGFGGGGGGGGGGGFFFFFFFFFFFFFFFFFFFFFFFFFFFFFFFFFFFFFFFFFFFF0
@M05620:37:000000000-D9766:1:1101:25928:8717 1:N:0:81
AGTGCCAGCTCTCAATCGCACAGGGGACCCAGGGCCTGGCCCCTCCATCCAGAAAACCTATGACCTCACCCGCTACCTGGAGCACCAACTCCGCAGCTTGGCTGGGACCTATGTGAGTATCCAGCGTAGGAATCTGGGAGTTGGGGAGGAGTGAGGAGTTGGGGAAAGACAGTCCTAACCGTGGAGGGTTCTGGTAAATGATGGGGTGAGGAGGGGCTCTTTGGCTCCCACCAGTCCCCCTGTCTGGTCTA
+
BCABBFFFCFFFGGGGGGGGGGHHGGGGGGHHGGGGGGHHHHGHGGHHHHHHHHHHHGHHHHHHHHHHHHHGGFGGHHHHHHHHHHCEFHHHGGGGGHHHGGHGGGHHGHHHHHHGHHHHHHHHHGGDGGHHHHHHHHFGGHHHGGADGDEHHFHHGGHHHHGGEDHHHHHHHHHHHHHHGGGGBGGGEFGGGGGGGGGGGGGGGGFFFFFFFFFFFFFFFFFFFFFFFFFFFFFFFFFFFFFFFFFFFFF
@M05620:37:000000000-D9766:1:1101:8199:8720 1:N:0:81
ACCACACCTTCTACAATGAGCTGCGTGTGGCTCCCGAGGAGCACCCCGTGCTGCTGACCGAGGCCCCCCTGAACCCCAAGGCCAACCGCGAGAAGATGAGTGGCCCGCTACCTCTTCTGGTGGCCGCCTCCCTCCTTCCTGGCCTCCCGGCGCTGCGCCCTTTCTCACTGGTTCTCTCTTCTGCCGTTTTCCGTAGGACTCTCTTCTCTGCCCTGCGTCTCCTTTGGAACTCTGCAGGTTCTAGATCGGAA
+
CCCCCCDAFFFFGGGGGGGGGGHHGGGAAFHFHGGGDFGGGHHHHGGGGGGGHHGHHHHEGCGGGGGGGGGHHHHGGGGHGHHHHGGGGGBCGGHGHHHGHHGF??>@D<AGHHHHHH1<G<.GHGCFG:CEHHGHHHHHCGHHHHGGDGAGFGGGG@DFDFFFFF0FFFFFFFFHHFFFFFFFFFDFFFFFFFFFFFFFFFFFHFFFFF0FFFF.;AFDFFFFHFF0FFFFFFFFFFFFFFBFFF;ADAE
@M05620:37:000000000-D9766:1:1101:12986:8734 1:N:0:81
ACCACACCTTCTACAATGAGCTGCGTGTGGCTCCCGAGGAGCACCCCGTGCTGCTGACCGAGGCCCCCCTGAACCCCAAGGCCAACCGCGAGAAGATGCCCAGGTGAGTGGCCCGCTACCTCTTCTGGTGGCCGCCTCCCTCCTTCCTGGCCTCCCGGAGCTGCGCCCTTTCTCACTGGTTCTCTCTTCTGCCGTTTTCCGTAGGACTCTCTTCTCTGACCTGAGTCTCCTTTGGAACTCTGCAGGTTCTA
+
CCCDDDDDFFFFGGGGGGGGGGHHGGGFHGHHHGGGGGGGGHHHHGGGGGGGHHHHHHHGGGGGGGGGGGGHHHHGGGGHGHHHHGGGGGGGGGHHHHHHHHHGHHHHHHGGHHGGGGGHHHHHHHHHHHGHHGGGGGHGHHGHHGGGGGGGGGGGGG@FGGGGGGFFFFFFFFFFFFFFFFFFFFFFFFFFFFFFFFHFFFFDF0FFFFFFHHFFFFFFFFFFFFFFFFFFFFFFFFFFFFFFFFFFFFB
@M05620:37:000000000-D9766:1:1101:19875:8757 1:N:0:81
AGTGCCAGCTCTCAATCGCACAGGGGACCCAGGGCCTGGCCCCTCCATCCAGAAAACCTATGACCTCACCCGCTACCTGGAGCACCAACTCCGCAGCTTGGCTGGGACCTATGTGAGTATCCAGCGTAGGAATCTGGGAGTTGGGGAGGAGTGAGGAGTTGGGGAAAGACAGTCCTAACCGTGGAGGGTTCTGGTAAATGATGGGGTGAGGAGGGGCTCTTTGGCTCCCACCAGTCCCCCTGTCTGGTCTA
+
CCBCCFFFDFFFGGGGGGGGGGHHGGGGGGHHGGGGGGHHHHGHGGHHHHHHHHHHHGHHHHHHHHHHHHHGGGGGHHHHHHHHHHHHGHHHGGGGGHHHGHHGGGHHGHHHHHHHHHHHHHHHHGGGGGHHHHHHHHHGGHHHGGGGGGEHHHHHHGHHHHGGGGHHHHHHHHHHHHHHGGGGGGGGFGGGGGGGGGGGGGGGGGFFFFFFFFFFFFFFFHHFFFFFFFFFFFFFFFFFFFFFHFFFFFF
@M05620:37:000000000-D9766:1:1101:16428:8761 1:N:0:81
AGTGCCAGCTCTCAATCGCACAGGGGACCCAGGGCCTGGCCCCTCCATCCAGAAAACCTATGACCTCACCCGCTACCTGGAGCACCAACTCCGCAGCTTGGCTGGGACCTATGTGAGTATCCAGCGTAGGAATCTGGGAGTTGGGGAGGAGTGAGGAGTTGGGGAAAGACAGTCCTAACCGTGGAGGGTTCTGGTAAATGATGGGGTGAGGAGGGGCTCTTTGGCTCCCACCAGTCCCCCTGTCTGGTCTA
+
111>A11FAF131FGBB1FF1E0F0EFGA?GHGGE/C/GC0GEGGGCF10FAF01BFE0GHHFHEGEGHHHGGG?>GHHFGHHC0?GHG>GHGFGE/0FHGHHG?EFHGHHHHHFGHHHHHHHHF/?CCGHHGH1G1?FAEHHH?@FCGGFHEGBCCCGHHHCGGGHFHHHHHHHHHHHG@EEGEGGG.CFGGGFGGGGGGGGGGGF@FFFFFF@@?<FFFF/BFBFEEFFFFFFFFFFF?FFFFFF/FFF
@M05620:37:000000000-D9766:1:1101:16202:8792 1:N:0:81
ACCACACCTTCTACAATGAGCTGCGTGTGGCTCCCGAGGAGCACCCCGTGCTGCTGACCGAGGCCCCCCTGAACCCCAAGGCCAACCGCGAGAAGATGCCCAGGTGAGTGGCCCGCTACCTCTTCTGGTGGCCGCCTCCCTCCTTCCTGGCCTCCCGGAGCTGCGCCCTTTCTCACTGGTTCTCTCTTCTGCCGTTTTCCGTAGGACTCTCTTCTCTGACCTGAGTCTCCTTTGGAACTCTGCAGGTTCTA
+
>A11>>>AFFFFGFGB3G11G1B1FAE000BGHFGG0EA/BGFHCEE?/AEFBGFCBAFA/E/>FEEGGGE0FFFGGGGFEEHHHGGGGGC@CGFC1FGHFFGGGHHFGFEEGCCGCCCFHHHGHHFHHHGGHGCCCACEHHCGGFGGGFFFFGGAEG-;AFGGGGF@?FFFFFBBFFFBFFBBFFFFFFFFF@BBFEFFFFFFFBFBBFFBFBFFFFFFFFF/BFFFFFFBFFFFEFBFFFFFBFFFFFF
@M05620:37:000000000-D9766:1:1101:15664:8793 1:N:0:81
ACCACACCTTCTACAATGAGCTGCGTGTGGCTCCCGAGGAGCACCCCGTGCTGCTGACCGAGGCCCCCCTGAACCCCAAGGCCAACCGCGAGAAGATGAGTGGCCCGCTACCTCTTCTGGTGGCCGCCTCCCTCCTTCCTGGCCTCCCGGCGCTGCGCCCTTTCTCACTGGTTCTCTCTTCTGCCGTTTTCCGTAGGACTCTCTTCTCTGACCTGCGTCTCCTTTGGAACTCTGCAGGTTCTAGATCGGAA
+
BBBBBBBBFFFFGGGGGGGGGGHHGEFEAEHHFGGGGGGGGHHHHGGGGGGGHHGHHHHGGGCGGFGGGGGGHHHGGGGHFHHHHGGGGGDFGGHHFHGHHHGGGHCDD->GHHHHHH1FGFGHHGGGGFHGHHGHHHHHHHHHHHGGGG?GGGGGGFFFFFFFFFFFFFFFFFFFFFFFFFFFFFDFFFFFDFFFFFFFFFFFFFFFFF9FFFF.@DFFFFFFFFFFFFFFFFFFFF9BFFFFFFFFFFE
@M05620:37:000000000-D9766:1:1101:20301:8797 1:N:0:81
AGTGCCAGCTCTCAATCGCACAGGGGACCCAGGGCCTGGCCCCTCCATCCAGAAAACCTATGACCTCACCCGCTACCTGGAGCACCAACTCCGCAGCTTGGCTGGGACCTATGTGAGTATCCAGCGTAGGAATCTGGGAGTTGGGGAGGAGTGAGGAGTTGGGGAAAGACAGTCCTAACCGTGGAGGGTTCTGGTAAATGATGGGGTGAGGAGGGGCTCTTTGGCTCCCACCAGTCCCCCTGTCTGGTCTA
+
BCBBCFFFCFFFGGGGGGGGGGHHGGGGGGHHGGGGGGHHHHGHGGHHHHHHHHHHHGHHHHHHHHHHHHHGGGGGHHHHGHHHHHHHGHHHGGGGGHHHGHHGGGHHGHHHHHHHHHHHHHHHHGGGGGHHHHHHHHHGGHHHGGGGGGGHHHHHHGHHHHGGGGHHHHHHHHHHHHHHGGGGGGGGDGGGGGGGGGGGGGGGGGFFFFFFFFFFFFFFFFFFFFFFFFFFFFFFFFFFFFFFFFFFFF0
@M05620:37:000000000-D9766:1:1101:24183:8842 1:N:0:81
AGTGCCAGCTCTCAATCGCACAGGGGACCCAGGGCCTGGCCCCTCCATCCAGAAAACCTATGACCTCACCCGCTACCTGGAGCACAAACTCCGCAGCTTGGCTGGGACCTATGTGAGTATCAAGCGTAGGAATCTGGGGGTTGGGGAGGAGTGAGGAGTTGGGGAAAGAAAGGCCTAACCGTGGAGGGATCTGGTAAATGATGGGGTGAGGAGGGGCTCTTTGGCACCCACCAGATCCCCAGTCTGGTCTT
+
>11>AFFFAFFFGGGBFFGGEGHGGGGG0BC0FFEC/EHF0BE/EGHH1BEA101BB/BGHG2DGHFHHF0EGGC/FEGCHHHHC0FGHBHHC/>E/>EG/GFF//BFE<BD1G2B1B2B222B1//?B/1DC<2@10//-><<--.<@EEH.D0::.;C0G-::AG./.;9..C/CFG.-9;ACFG-.99BF/::BBF/;B9FFFF@FFF/--9@--9B///99//;AAF-:--99/-;--999B//;F/
@M05620:37:000000000-D9766:1:1101:11523:8873 1:N:0:81
GAGGCTGCTTTGGAAGAAACTCATAGATTACTGCAACAGTTCCCCCTGGACCTGGAAAAGTTTCTTGCCTGGCTTACAGAAGCTGAAACAACTGCCAATGTGCGACCCCTCACAACACGGCTCTATACTACACCAATTGAGAAAAAAAGTTTATTAGACAATGCCATGAAAAACAGTTGGATGCCTTTTACAACGCATCTCATGCCAACTTTATAATGCACAGCACGTCTATTTTGAAAATATGAACCATA
+
CBBCCCFCFFFFGGGGGGGGGGHHHHHHHHHGHHHHFHHGHHHHHGGGHHHHHHHGGHHHGHHHHHHHHHHHHHHGHHHHHHHHHGGHHHHHHHHHHHHH@F4>1/>E11?0/33??/////?F3B4344B2B2/?23B?2/?2@G/A/1??1111=?1101111<11>1110.>00=0<000<0000<000=;-:-:-=0:0:0CG0./;000;;0000;0/./;-..;.;00B0.0;09;:0;;09:00
@M05620:37:000000000-D9766:1:1101:11544:8875 1:N:0:81
GAGGCTGCTTTGGAAGAAACTCATAGATTACTGCAACAGTTCCCCCTGGACCTGGAAAAGTTTCTTGCCTGGCTTACAGAAGCTGAAACAACTGCCAATGTGTGTGCCATCTCCTCCCTTCTCTTTTCTGAAAATATTGCACAGCCAAATTTATTTGCATTTGAAATGAAAGGAATTTGGAAGAATTTTGAAAAGAATATCATGACACCTTTTTAATGAACTGGAAGCCTATTTTGAAAGTCTGAAGAATA
+
BAABBBFBFFFFGGGGGGGGGGHFHHDGGHHHHHHHHHHHFFGGHGGGGFGHGFFBBFCGAGGGFEFBFGFF1FGHHHGHHHHHGFEHGFFHHHHGGHHHHFGGGGHHHFHHHHHHHGHHGHHHHHHHHHHHGGGHGHHHGGHGHHHHHHHHGHHHHHHGHHHHHFHGHHGGHHFGFFGFHGHHHHGHHFFFEF?>GHGHHHHFGHGGGHHHHFGHH<GH0DFCCGFHGGHFFFH0CC;GCGHHHFCCFCB
@M05620:37:000000000-D9766:1:1101:9099:8879 1:N:0:81
AGTGCCAGCTCTCCATCGCACAGGGGACCCAGTGCCTGGCCCCTCCATCCAGAAAACCTATGACCTCACCCGCTACCTGGAGCACCCACTCCGCAGCTTGGCTGGGACCTATGTGAGTATCCAGCGTAGGAATCTGGGAGTTGGGGAGGAGTGCGGAGTTGGGGAAAGACAGTCCTAACCGTGGAGGGTTCTGGTAAATGATGGGGTGAGGAGGGGCTCTTTGGCTCCTACCAGTCCCCCTGTCTGGTCTA
+
>A>>>DFFBFFFGBGGGFGCGCHFG2AEEEGH3BFFGGHHHHGHGGHHHHHHHHH2FEHHHDGHHDGHHHHEE>>EHHGGBBFHHH>??GHB?E?FEGBGGHGGGGHHGHGHHHHGFHHHHHDFHGGAFGBGGHHHHH0FGHHGGG.CG<>FG1AD@DGHHHGG.::C:CGHHHGGGGGGGGGGACEGDGGGGGFFFGGGGGFFFFDFFFFBFFFFFFFFFFFFFFFFEFFFFFFFFFFFFFFFFFFFFF9
@M05620:37:000000000-D9766:1:1101:27821:8884 1:N:0:81
AGTTCCAGCTCTCCATAGCACAGGGTACCCAGCGCATGGCCCCTCCATCCAGAAACCCTATGACCTCACCCGCTACCTGGAGCACCCCCTCCGCAGCTTGGCTGGGACCTATGTGAGTATCCAGCGTAGGAATCTGGGCGTTGGGGCGGAGTGCGGAGTTGGGGACCGCCAGTCCTAACCGTGGCGGGTTCTGGTAAATGATGGGGTGAGGAGGGGCTCTTTGGCTCCCACCAGTCCCCCTGTCTGGTCTA
+
>>>1>BFF1FFFGGGBBBB1B1B10B0A11BA0AA00AFG0FE/EGHHHBAB1EFAABCF1B2FG1BBF0B>>/>>GD1B0>BFGHG/>/E/>E?@/BBB/FFFCGC<?FFGF2BD1FGGHG2BF<CCCGF11GGBFH/@<ACCCG.<@-;;:09A-AEBFGGG.-.9-9-;9FFB9;BF@FA@-99=@A?FF9;/BFFFFFFBEF:@-A-/-A@@@@E/99FF/FFF--FBEFFEFFFF-EFFFFFFFB:
@M05620:37:000000000-D9766:1:1101:25078:8915 1:N:0:81
AGTGCCAGCTCTCAATCGCACAGGGGACCCAGGGCCTGGCCCCTCCATCCAGAAAACCTATGACCTCACCCGCTACCTGGAGCACCAACTCCGCAGCTTGGCTGGGACCTATGTGAGTATCCAGCGTAGGAATCTGGGCGTTGGGGAGGAGTGAGGAGTTGGGGAAAGCCAGTCCTAACCGTGGAGGGTTCTGGTAAATGATGGGGTGAGGAGGGGCTCTTTGGCTCCCACCAGTCCCCCTGTCTGGTCTA
+
AAAAAFFFBFFFGGGGGGGCFGHGGEEEEGHHFEGGGGHG2GEHGGHHFHHHHHHGGGHHHHHHHHHHHHHGF>EFHHHFGHHHGHAFEHHGAEGGEHGHGHHGGGHHGHHHHHD?G3GHHH3DHGDAC/FGFGHHHH/>CFGHGG.>@.<CG0DG0CHHHGGGGGAG/:/;CGFFG0FFGGGG?EGGEGGGGG9FFGGFFFFFFFA;AFFBDFF;>9EFFFFFFFFFFBFA;FFFFFFFFFFFFFFFFFB
@M05620:37:000000000-D9766:1:1101:12947:8919 1:N:0:81
AGTGCCAGCTCTCAATCGCACAGGGGACCCAGGGCCTGGCCCCTCCATCCAGAAAACCTATGACCTCACCCGCTACCTGGAGCACCAACTCCGCAGCTTGGCTGGGACCTATGTGAGTATCCAGCGTAGGAATCTGGGAGTTGGGGAGGAGTGAGGAGTTGGGGAAAGACAGTCCTAACCGTGGAGGGTTCTGGTAAATGATGGGGTGAGGAGGGGCTCTTTGGCTCCCACCAGTCCCCCTGTCTGGTCTA
+
ABAABFFFBFFFGGGGGGECGFHFGGGGGGHHFFGGGGHHHHGHGGGGHGHHHHHGHGHHHHHHHGHHHHHGG>EEHHHHFGHHHH1?EGGGEGFGGHGHGHHGGGHHGHHHHHHHHHHHHHHHHGGGGGHHHHHHHHFGGHHHGGFGGECFHDGHHGHHHHGGGGGHHHHHHHHHHHHHGGEG?EGGEGGGGGGGGGGGGGGGGGFFFFFFFFFFFFFFFFFFFFFFFFFFFFFFFFFFFFFFFFFFFFF
@M05620:37:000000000-D9766:1:1101:13620:8936 1:N:0:81
ACCACACCTTCTACAATGAGCTGCGTGTGGCTCCCGAGGAGCACCCCGTGCTGCTGACCGAGGCCCCCCTGAACCCCAAGGCCAACCGCGAGAAGATGAGTGGCCCGCTACCTCTTCTTGTGGCCGCCTCCCTCCTTCCTGGCCTCCCGGCGCTGCGCCCTTTCTCACTGGTTCTCTCTTCTGCCGTTTTCCGTAGGACTCTCTTCTCTGACCTGCGTCCCCTTTGGAACTCTGCAGGTTCTAGATCGGAA
+
AAAAAAAAFFFFFGGGGGG1E1FCEAEFHGHHGGGGGGGCEHFHHGEGFGGEHGHHHHHGGGGGG?EEGGGHHHFGGGGGEHHHHGG@CGGCCGG1?11GFDFAF/</C-<GGHEHHHD1<1.CCCG-A.../CACBGFF0C.G0CC.9---;?-C-@-=@FF/FBBFFFBFFFFFFFFFFFFFF?-AFEFFFB-BF//9BFFE/BFFFB9FFFF?@A=-9EFFFFF/BFFFFFF/;AFFFB/;/99AAA-
@M05620:37:000000000-D9766:1:1101:26485:8947 1:N:0:81
AGTGCCAGCTCTCAATCGCACAGGGGACCCAGGGCCTGGCCCCTCCATCCAGAAAACCTATGACCTCACCCGCTACCTGGAGCACCAACTCCGCAGCTTGGCTGGGACCTATGTGAGTATCCAGCGTAGGAATCTGGGAGTTGGGGAGGAGTGAGGAGTTGGGGAAAGACAGTCCTAACCGTGGAGGGTTCTGGTAAATGATGGGGTGAGGAGGGGCTCTTTGGCTCCCACCAGTCCCCCTGTCTGGTCTA
+
BCCCCFFFCFFFGGGGGGGGGGHHGGGGGGHHGGGGGGHHHHGHGGHHHHHHGHEHHGGCHHFHHHHHHHHGGGGGHHHHFGHHHHHHGHHHGGFGGHHHGHHGGGHHGHGHHHGHHHHHHHHHHGEDGGHHHHHHHHHGGHHHGGFGGGGHHHHGHGHHHHGGGGHHHHHHHHHHHHHHGGGGGGGGEFFGGGGGGFGGGGGGGGFFFFFFFFFFFFFFFFFFFFFFFFFFFFFFFFFFFFFFFFFFFF:
@M05620:37:000000000-D9766:1:1101:11688:8964 1:N:0:81
ACCACACCTTCTACAATGAGCTGCGTGTGGCTCCCGAGGAGCACCCCGTGCTGCTGACCGAGGCCCCCCTGAACCCCAAGGCCAACCGCGAGAAGATGACCCAGGTGAGTGGCCCGCTACCTCTTCTGGTGGCCGCCTCCCTCCTTCCTGGCCTCCCGGAGCTGCGCCCTTTCTCACTGGTTCTCTCTTCTGCCGTTTTCCGTAGGACTCTCTTCTCTGACCTGAGTCTCCTTTGGAACTCTGCAGGTTCT
+
BBBBBBBBFFFFGGGGGGGGGFHHGEGFHGGHHGGGGGGGGHHHHGGGFGGGHHHHHHHGGGGGGGGGGGGHHHHGGGGHGHHHGGGGGGCFFGHHHHHHHHHHGHHHHHHGGHHGGGGGHHHHHHHHHHGGHHGGGGGHGHHGFFGGGGGGGGGGGGG@FGGGGGFFFDFFFFFFFFFFFFFFFFFFFFFFFFFDFFFFFFFFFFFFFFFFFFFFFFFFFFFFBFFFFFFFEFFBFFFFFFFFFFFFFFF
@M05620:37:000000000-D9766:1:1101:19296:8991 1:N:0:81
AGTGCCAGCTCTCAATCGCACAGGGGACCCAGGGCCTGGCCCCTCCATCCAGAAAACCTATGACCTCACCCGCTACCTGGAGCACCAACTCCGCAGCTTGGCTGGGACCTATGTGAGTATCCAGCGTAGGAATCTGGGAGTTGGGGAGGAGTGAGGAGTTGGGGAAAGACAGTCCTAACCGTGGAGGGTTCTGGTAAATGATGGGGTGAGGAGGGGCTCTTTGGCTCCCACCAGTCCCCCTGTCTGGTCTA
+
BCBCCFFFCFFFGGGGGGGGGGHHGGGGGGHHGGGGGGHHHHGHGGHHHHHHHHHHHGHHHHHHHHHHHHHGGGGGHHHHHHHHHHHHGHHHGGGGGHHHGHHGGGHHGHHHHHHHHHHHHHHHHGGGGGHHHHHHHHHGGHHHGGGGGGGHHHHHHGHHHHGGGGHGGHHHHHHHHHHHGGGGFGGGDGGGGGFGGGGGGGGGGGFFFFFFFFFFFFFFFFFFFFFFFFFFFFFFFFFFFFFFFFFFFFB
@M05620:37:000000000-D9766:1:1101:12851:8996 1:N:0:81
GAGGCTGCTTTGGAAGAAACTCATAGATTACTGCAACAGTTCCCCCTGGACCTGGAAAAGTTTCTTGCCTGGCTTACAGAAGCTGAAACAACTGCCAATGTGTTTCCCATCTCCTCCCTTATCTTTTCTCAAAATATTGAACAGCCAAATTTATTTGCATTTGAAATGAAAGGAATTTGGAAGAATTTTGAAAAGAATATCATGACACCTTTTTAATAAACTGCAAGCCTATTTTTTTAGTCTGAAAAATA
+
A?AA>AFAC@B4G45BAGCGGGGHHGFGGFFFGG4FFHFGHDAFFFAECCBFGGEBB32FBGGDFGGBAABBEHH33ABGHHAFG33FBF?GHHHGGHHHH4@324B@@3?B3B3FCF2B34B?4B4BF4B4B33B44B4BBBBB/0BFBBFB333B3?3BF??BBG3@<@2@@2@@@22@@<<?1111?/11D0/<>=1>GG1>F11.>F1D<=C=0==0000<<0..;:0000:--::09;;0;0;9;0
@M05620:37:000000000-D9766:1:1101:5512:9009 1:N:0:81
GAGGCTGCTTTGGAAGAAACTCATAGATTACTGCAACAGTTCCCCCTGGACCTGGAAAAGTTTCTTGCCTGTCGTACATACTCTGCCACCAATGCCCCTGTGTGTGCCCTCTCCTCCCTTCTCTTTTCTGAAAATATTTCACCGAAAAATTTCTTTGAATTTGCAATGACAGGCATTTGGACGCATTTTGACCAGAATATCATGACACCTTTTTACTGAACTGGAAGCCTATTTTGAAAGTCTGAAGACTA
+
BBBBBBFBFFFFGGGG4GGGGGHHHHHHHGHHHHHHGHHGHHHHHGGGHHHHHHHHHHHHHHHHHHHHHHH3A1BAAE55353DD33@BB11BBBBBBBFGG41F1FG3FGHHHHGHGHHHHHBHHHGGHHHFFHFHH4FEHG////<BGHH332@G2@GHH22@@>G>F<FE/FHHHHHH1<<CFGHHHFF</.CGF00==GB=/<CG/=G0=:0;CGHHHHHEHGCG//0;CFFGEFF0;BFF;FF/BF
@M05620:37:000000000-D9766:1:1101:22620:9012 1:N:0:81
AGTGCCAGCTCTCAATCGCACAGGGGACCCAGGGCCTGGCCCCTCCATCCAGAAAACCTATGACCTCACCCGCTACCTGGAGCACCAACTCCGCAGCTTGGCTGGGACCTATGTGAGTATCCAGCGTAGGAATCTGGGAGTTGGGGAGGAGTGAGGAGTTGGGGAAAGACAGTCCTAACCGTGGAGGGTTCTGGTAAATGATGGGGTGAGGAGGGGCTCTTTGGCTCCCACCAGTCCCCCTGTCTGGTCTA
+
AABBCFFFCFFFGFGGGGGGEGHHGEGGGGHHGGGGGGGFHHGHGGGHHHHGHGHFHGGHHHGHHHHHHHHGGGGGHGGFGGF?FGHHGHHHGGEGGHHHGHHGAEHHGFHHHHHHHFGHHHHHHGCFFGHHGHHHGHHGAGGHGGGGGG.GHHHHHGHHHHGGGGEHHHHHHEHGHHHHGCCFGGGGAFGGGGFGGGGGGGGGGGFFFFFFFFF;DBFFFFFFFFFFFFFFFFFFFFFDFFFFFFFFFFF
@M05620:37:000000000-D9766:1:1101:19092:9057 1:N:0:81
AGTGCCAGCTCTCAATCGCACAGGGGACCCAGGGCCTGGCCCCTCCATCCAGAAAACCTATGACCTCACCCGCTACCTGGAGCACCAACTCCGCAGCTTGGCTGGGACCTATGTGAGTATCCAGCGTAGGAATCTGGGAGTTGGGGAGGAGTGAGGAGTTGGGGAAAGACAGTCCTAAGCGTGGAGGGTTCTGGTAAATGATGGGGTGAGGAGGGGCTCTTTGGCTCCCACCAGTCCCCCTGTCTGGTCTA
+
ABAABFFFBFFFGGGGGGGGGGHHGGGGGGHHGGGGGGHHHHGFGGHHHHHHHHHHHGHHHHHHHHHHHHHGGGGGHHHHHHHHHHHHGHHHGGGGGHHHGGHGGGHHGHHHHHHFHHHHHHHHHGEDGGHHHHHHHHHGEGHHGGGGGGDGHHHHHGHHHHGGGFHHHHHHHHHHHHHHGGFGGGGGGGGGGGFGGGGGGGGGGGFFFFFFFFFFFFFFFFFFFFFFFFFFFFFFFFFFFFFFFFFFFFB
@M05620:37:000000000-D9766:1:1101:26433:9059 1:N:0:81
AGGGCCAGCTCTCAATCGCACAGGGGACCCAGGGCCTGGCCCCTCCATCCAGAAAACCTATGACCTCACCCGCTACCTGGAGCACCAACTCCGCAGCTTGGCTGGGACCTATGTGAGTATCCAGCGTAGGAATCTGGGAGTTGGGGAGGAGTGAGGAGTTGGGGAAAGACAGTCCTAACCGTGGAGGGTTCTGGTAAATGATGGGGTGAGGAGGGGCTCTTTGGCTCCCACCAGTCCCCCTGTCTGGTCTA
+
1>11>>A1AFF3B1BA1AFFAEFAFG?EA0AFA0EEAEHCAGGHGG0GEF1BE01AFEGFHHHHEGCFGHHGGE/>FHHG0BG/>FF/?0GHFC?EEFHHGHF/AEAGCHCGHHBDFGHHHHFFHCF?CCFFFHHGGG0/CGHHGG.@C.<CGDFHCCHGHFGG.EGH/C/CHHHG0CFGGGGGBGGGFGGGGGGGBBFGFFFFEFF@FFFFFF;?@@FFFFFFBFFEFFFFEFFFFFFF@FFFFFFFFB;
@M05620:37:000000000-D9766:1:1101:14744:9100 1:N:0:81
ACCACACCTTCTACAATGAGCTGCGTGTGGCTCCCGAGGAGCACCCCGTGCTGCTGACCGAGGCCCCCCTGAACCCCAAGGCCAACCGCGAGAAGATGCCCAGGTGAGTGGCCCGCTACCTCTTCTGGTGGCCGCCTCCCTCCTTCCTGGCCTCCCGGCGCTGCGCCCTTTCTCACTGGTTCTCTCTTCTGCCGTTTTCCGTAGGACTCTCTTCTCTGACCTGAGTCTCCTTTGGAACTCTGCAGGTTCTA
+
AAA1AAAAFFFFABGDEFG1E1FGE0AA00AF10BAAEEA//F0AEGG?EF/BGFFFHFGCE/@FAEEEE>>B>?EECEE//FGHA//<C<<?CCB>F1CGFHGFBGFD1C/GGCGGCGHHHHHHHHHHHGHHGGGGGGGHHGHHGGGGGGGGGGGGG-@@@@F?@F@@FFFFFBFFFFFFFFFFFFFFFFFF@FFFFFFFFFFFBFFFFFFFFFFFF/BFFFBBFFFFFFBFFFFFFFFFFFFFFFFFF;
@M05620:37:000000000-D9766:1:1101:3810:9128 1:N:0:81
GAGGCTGCTTTGGAAGAGCACACGTCTGCACTCCAGTCAGCTGAAGCTCTAGCGCATGACGTCTTGTGCTTGCAAAACCACGCCGGTCACTCGGCGAATGATCTTATTCCATCTTAGGGTAGACAACACCAAAAAGAAAAACTGCGAAGTGTGAGCACTAGGAGAATGACAGAAGGATACGAGGAGGGGAAAGACAACAGAAGAAGTGGAGAAGAGAAACTGAGTATAAAACAATTGACATCTTGCGAAGC
+
B@ABBBCAFDFFG4BFG4B4AAFE4B4B5DFG3BABDFG5BEB33BB33555D20AAB33BAABA5ABB55BA35B211111B1///>13B311?/EE/33BB444BB?B333333320BB/@DF2////?//////0000/11>.---.1=110/0<000/0/..000000//:..000...--..--....///9..///////////;9.//;.////99///////9/..////////////-----
@M05620:37:000000000-D9766:1:1101:5723:9186 1:N:0:81
AGTGCCAGCTCCCATCCCACAGGGGACCCAGGGCCCTGCCCCTCCATCCAGAAAACCTATGACCTTACCCGCTACCTGGGAGCACAACTCCCGCACCTGGCTTGGACCTATGTGAGTATTCAGCGGAGGGATCTTGGAGTTGGGGAGGAGGGAGGAGTTTGGGAAAGACAGTCCTAACCCGGGAGGGGTCTGGGAAATGATGGGGGGAGGAGGGGCTCTTTGGCTCCCACCAGGCCCCCTGGCTTGGCTAT
+
AAAAAFFFAFF1FGG111FG10BFGCGGG0FFGFG//BAFGG/AEHB1FFB1FFHHG011F2BF11BFHH//>/>B1BG/0>/>BFHA@1F?/>>//BFH0BB>E1FH<BF1>221B2B2FGFH//</>/?CFG1FG?FCGGHGGEGGA..-<:C.:/;0<EF.GHF9F//00C00CFF.-;A-?A@-;99/;-;FF//9:/;EF---9@?BF@@;9;;FFBFB/9AEFFFE--:AB@@---99-;-;///
@M05620:37:000000000-D9766:1:1101:11416:9242 1:N:0:81
AGTGCCAGCTCTCAATCGCACAGGGGACCCAGGGCCTGGCCCCTCCATCCAGAAAACCTATGACCTCACCCGCTACCTGGAGCACCAACTCCGCAGCTTGGCTGGGACCTATGTGAGTATCCAGCGTAGGAATCTGGGAGTTGGGGAGGAGTGAGGAGTTGGGGAAAGACAGTCCTAACCGTGGAGGGTTCTGGTAAATGATGGGGTGAGGAGGGGCTCTTTGGCTCCCACCAGTCCCCCTGTCTGGTCTA
+
ABAAAFFFBFFFGFGGGGGCGGHHGGGGGGHHFFGGGGHHHHGHGGHHHHHHHHHHHGHHHHHHHHHHHHHGGEEGHHHHHHHHHHFGGHHHEGGGGHHHGHHGGGHHGHHHHHHHHHHHHHHHHGGGGGHHHHHHHHHGGHHHGGGGGGGHHHHHHGHHHHGGGGHHHHHHHHHHHHHHGGEGGGGGDFGGGGFGGGGGGGGGGGFFFFFFFFFFFFFFFFFFFFFFFFFFFFFFFFFFFFFFFFFFFFF
@M05620:37:000000000-D9766:1:1101:26514:9246 1:N:0:81
AGTGCCAGCTCTCAATCGCACAGGGGACCCAGGCCCTGGCCCCTCCATCCAGAAAACCTATGACCTCACCCGCTACCTGGAGCACCAACTACGCAGCTTGGCCGGGACCTATGTGAGCATCCAGCGTAGGAATCTGGGAGTTGGGGAGGAGTGAGGAGTCGGGGAAAGACAGTCCTAACCGTGGAGGGCTCTGGTAAATGATGGGCTGAGGAGGGGCTCTTTGGATCTCACCAGTCCCCCTGTCTGGTCTA
+
AAAAAFF1>FFFGGGGGFCFEGFHCEGAAFAGF0BE/FHHFHGAFGH1EGFGBHFHHGH1FEEGHHHBGFEGGEFEHFHHBFHGHHHHGC1FFGA/EGHH/G1/</B@<C<D1G2>11@FHHCGH?/<C/1?11?G<C?F.>11->.<CCEHCGFFF.:/:;--:CFF/;B9C9FFGFFF?CA-CFG?.;EFB9;999FBB/:/9-;:AAFFF?--;99FFF////9/;/;-;-:/99-99-;;//99;F/
@M05620:37:000000000-D9766:1:1101:11986:9247 1:N:0:81
AGTGCCAGCTCTCAATCGCACAGGGGACCCAGGGCCTGGCCCCTCCATCCAGAAAACCTATGACCTCACCCGCTACCTGGAGCACCAACTCCGCAGCTTGGCTGGGACCTATGTGAGTATCCAGCGTAGGAATCTGGGAGTTGGGGAGGAGTGAGGAGTTGGGGAAAGACAGTCCTAACCGTGGAGGGTTCTGGTAAATGATGGGGTGAGGAGGGGCTCTTTGGCTCCCACCAGTCCCCCTGTCTGGTCTA
+
AAAABFFFBFFFGFGGGFGGGGHFFEFGGFGHFGGG2FHHHHGHGGHHHHHHGHHGHGHHHHGHHHHHHHHEGGGGHHGFHFF?GHFHGFHHGGCGGGHHFHHFEGFGGHHHHHHHHGHHHHFHHGGGGGHHHHHHHHGGGGHHGGGGGGGHHHHHHGHHHHGGGGGHGHHHHHHHFHHHGCEGGGGGCFGGGGCFGGGGFFGFGGFFFFFFFFFFFFFFFFFFFFFFFFFFFFFFFFFFFFFFFFFFBF/
@M05620:37:000000000-D9766:1:1101:11970:9254 1:N:0:81
AGTGCCAGCTCTCAATCGCACAGGGGACCCAGGGCCTGGCCCCTCCATCCAGAAAACCTATGACCTCACCCGCTACCTGGAGCACCAACTCCGCAGCTTGGCTGGGACCTATGTGAGTATCCAGCGTAGGAATCTGGGAGTTGGGGAGGAGTGAGGAGTTGGGGAAAGACAGTCCTAACCGTGGAGGGTTCTGGTAAATGATGGGGTGAGGAGGGGCTCTTTGGCTCCCACCAGTCCCCCTGTCTGGTCTA
+
A3>ABFDFBFFFEFGFGFGGEGFHCGGGGFHHGGEDEAGFGHGHGGHHBFHHGC3FGFBHHHGHHHFHHHHGGGEEHGHFGHGEC?GHG3GHGGGGECGHGHHGGGFHGHGHHHHHHHHHHHGHF@BDGFHHHHHHFBFFAGHFGGGGGGFHHFHHHGHHHHGCGGHHGHHHHHHGHHHHGGFGBEGGEGGGGGBFGGFGGGGGGGFBFFFFFFB<B=EFFFFFFFFFFFFFFFFFFFFFBFFFFFEBFFB
@M05620:37:000000000-D9766:1:1101:24279:9301 1:N:0:81
AGTGCCAGCTCTCAATCGCACAGGGGACCCAGGGCCTGGCCCCTCCATCCAGAAAACCTATGACCTCACCCGCTACCTGGCGCACCCACTCCGCAGCTTTGCTGGGACCTATATGAGTATCCAGCGCCGGAATCTGGGTGTTGGGGAGGCGTGAGGAGTTGGGGAAAGAACGTCCTAACCGTGGAGGGGTCTGGTAAATGATGGGGTGAGGAGAGGCTCTTTGGCTCCCACAAGTCCCCCTGTCTGGACTA
+
>A>3>DFFAFFFGFGGFFG2E?GCF2AA2BFF2BA22BFH2FEFEGHHFGHH3FC2BFHHDG5FHDFGHHHGE>>EHHBG1>EEEG//?BG2>E@/<FB4BGHFHG0FEHCH3BBBBD?GH22@FD//>//<>GFHFH0><EHHGG.A-.;:CGGH0CBFGG-@.;.;/./;..:C0FFG-AEF.ED--;AFFF9BFFBFFBFFEFFFFFFFD.9;AAA9FFF/FFFEE..9.;/9/B..@EFFF/;/9:9
@M05620:37:000000000-D9766:1:1101:8996:9351 1:N:0:81
AGTGCCAGCTCTCCATCGCACAGGGTACCCAGTGCCTGGCCCCTCCATCCAGAAAACCTATGACCTCACCCGCTACCTGGAGCACCCACTCCGCAGCGCGGCTGGGACCTATGTGAGTATCCAGCGTAGGAATCTGGGAGTTGGGGAGGCGTGAGGAGTTGGGGAAAGACAGTCCTAACCGTGGAGGGTTCTGGTAAATGATGGGGTGAGGAGGGGCTCTTTGGCTCCCACCAGTCCCCCTGTCTGGTCTA
+
>A>>>BDFBFFFGFGFFGEAECHGG4BBGGHH3BBBFGGHGHGFGGHHFFFHFHFFFE33BEGGHDGCGHFEE0>EGDBG?FFHHG11?FGBEFCFE//>EEFGGGHHGF2<G2F22FF2>G><GGE/CG1<?DDFHF0.E0GCG-.-A.;::.;G0:C/CFGGE..9/C/9CBFFBFB.-;C-.;ABFF.FFF;/BF//:FFBE?9-.A./ADFFFFFFFFFFFFFFFBF.AFFF/BEDAF/BBFFFFBB
@M05620:37:000000000-D9766:1:1101:15962:9375 1:N:0:81
ACCACACCTTCTACAATGAGCTGCGTGTGGCTCCCGAGGAGCACCCCGTGCTGCTGACCGAGGCCCCCCTGAACCCCAAGGCCAACCGCGAGAAGATGCCCAGGTGAGTGGCCCGCTACCTCTTCTGGTGGCCGCCTCCCTCCTTCCTGGCCTCCCGGAGCTGCGCCCTTTCTCACTGGTTCTCTCTTCTGCCGTTTTCCGTAGGACTCTCTTCTCTGACCTGAGTCTCCTTTGGAACTCTGCAGGTTCTA
+
AAAAA4AAFFFFGGGBAFFGGEGGEEEEE?FHGGG?AEG2EGFHHGGGAAEE5B3GGHHEEE0EFEEFGGGFFHHGGGCGFEHHEGEEGCDGDFCGB1FHGFHGEHHHHGGGHHGGGGGHHHHHHGGGHHGHHC-ADAHEHHGHHGGGGGGFFFEE?BGGGGGG@GFBBFBFFFFFBFFFFEFFBFFFBFBBF@DDFEFFAFFFFFFFFFFFFFFFFBFFFFFFEFFBFFF/BFBBFFFFFFFFFFAFFFF
@M05620:37:000000000-D9766:1:1101:15989:9389 1:N:0:81
AGTGCCAGCTCTCAATCGCACAGGGGACCCAGGGCCTGGCCCCTCCATCCAGAAAACCTATGACCTCACCCGCTACCTGGAGCACCAACTCCGCAGCTTGGCTGGGACCTATGTGAGTATCCAGCGTAGGAATCTGGGAGTTGGGGAGGAGTGAGGAGTTGGGGAAAGACAGTCCTAACCGTGGAGGGTTCTGGTAAATGATGGGGTGAGGAGGGGCTCTTTGGCTCCCACCAGTCCCCCTGTCTGGTCTA
+
ACBABFFFCFFFGGGGGGGGGGHHGGGGGGHHGGGGGGHHHHGHGGHHHHHHHHHHHGHHHHHHHHHHHHHGGGGGHHHHHHHHHHHHGHHHGGGGGHHHGHHGGGHHGHHHHHHHHHHHHHHHGGGGGGHHHHHHHHHGGHHHGGGGGGGHHHHHHGHHHHGGGGHHHHHHHHHHHHHHGGEGGGGGDGGGGG9FGGGGGGGGGGFFFFFFFFFFFFFFFFFFFFFFFFFFFFFFFFFFFFFFFFFFFFB
@M05620:37:000000000-D9766:1:1101:12523:9394 1:N:0:81
AGTGCCAGCTCTCAATCGCACAGGGGACCCAGGGCCTGGCCCCTCCATCCAGAAAACCTATGACCTCACCCGCTACCTGGAGCACCAACTCCGCAGCTTGGCTGGGACCTATGTGAGTATCCAGCGTAGGAATCTGGGAGTTGGGGAGGAGTGAGGAGTTGGGGAAAGACAGTCCTAACCGTGGAGGGTTCTGGTAAATGATGGGGTGAGGAGGGGCTCTTTGGCTCCCACCAGTCCCCCTGTCTGGTCTA
+
CCCCCFFFCFFFGFGGGGGGGGHHGGGGGGHHGGGGGGHHHHGHGGHHHHHHHHHHHGHHHHGHHHHHHHHGGFGGHHHHHHHHHHHHGHHHGGGGGHHHGHHGGFHHGHHHHHHHHHFHHHHHHGGGGGHHHHHHHHHGGHHHGGGGGGFHHHHHHGHHHHGGGGHHHHHHHHHHHHHHGGFGGGGGEGGGGGFFGGGGGGGGGGFFFFFFFFFFFFFFFFFFFFFFFFFFFFFFFFFFFFFFFFFFFFB
@M05620:37:000000000-D9766:1:1101:11444:9420 1:N:0:81
ACCACACCTTCTACAATGAGCTGCGTGTGGCTCCCGAGGAGCACCCCGTGCTGCTGACCGAGGCCCCCCTGAACCCCAAGGCCAACCGCGAGAAGATGACCGGGTGGGGCGCCACCTCCTCTTTTTGCCGCCGCCCTCCTTCCTTCCTGCCCTCAGGTGCTCCCGCCCTTACTGGTTGTTTCTTCTTCCGCCCGTTTTAGGACGCACTTCTTTCACTGCCCTCGTCTTCTGTTGCATGCAGGCGGTTTATG
+
DCDDDDDDFFFFGGGGGGGGGGHHGFGFHGHHHGGGGGGGGHHHHGGGGGGGHHHHHHHGGGGGGGGGGGGHHHHGGGGHGHHHHGGGGGGGGGHHHH222///<>---.-<:C:.:.://00000<00<-A--<--=E/0B/B0</<::B.0<.0<00:00<..-9-@F00:000<..<<<0000<0<..<--9./.0/0:0<<-<9000<000000:<.<99.<.9<000000:00000<.----.0<0
@M05620:37:000000000-D9766:1:1101:13775:9422 1:N:0:81
GAGGCTGCTTTGGAAGAAACTCATAGATTACTGCAACAGTTCCCCCTGGACCTGGAAAAGTTTCTTGCCTGGCTTACAGAAGCTGAAACAACTGCCAATGTGTGAGCCATCTCCACCCGTATCTAATCTGAAAAAATAGAACAGAAAAATTTATTAGAATTTAAAATGAAAGGAATTTGGAAGAATTTAGAAAAGAATATCATGACACCTTTATAATAAACAAGAAGCCTATTTTGATAGACTGAAAAATA
+
AAABAAFCFBBDGBBBFGFGGGHHHGHHHGGGFG4FGHHHHFDFGGEFEEBFGGFBB3CGBGHGHHGFFFHHHHHEBGHHHHGGHEBFBFEGFHHHEHGHHH4B44BBG3BBGH3BBF/>>0BB444BB4BHHF0<03B3BFGF22BCFFHHF>2222@>FD22@GH2@@?FGFGFHHH1?1FHFFG11><FFGFAHHH1GGG0DGHCEFFG0=DD00=<00./;;;::CG0;000.00;0;CBFG0;FF0
@M05620:37:000000000-D9766:1:1101:20671:9449 1:N:0:81
ACCACACCTTCTACAATGAGCTGCGTGTGGCTCCCGAGGAGCACCCCGTGCTGCTGACCGAGGCCCCCCTGAACCCCAAGGCCAACCGCGAGAAGATGACCCAGGTGAGTGGCCCGCTACCTCTTCTGGTGGCCGCCTCCCTCCTTCCTGGCCTCCCGGAGCTGCGCCCTTTCTCACTGGTTCTCTCTTCTGCCGTTTTCCGTAGGACTCTCTTCTCTGACCTGAGTCTCCTTTGGAACTCTGCAGGTTCT
+
DCDDDDDCFFFFGGGGGGGGGGHHGGGECGHHHGGGGGGGGHHHHGGGDFFGHHGHHHHGGGGGGGGGGGGHGHHGGGGHGHHHHGGGGGFGGGHGFHHHHHGHGHHHHHHGGHHGGGGGHHHHHHHHHHHGHHGGGGGHGHHGHGGGGGGGGGGGGGGFGGGGGGFFFFFFFFFFFFFFFFFFHFFFFFFFFFFFFFFFFFFFFFFFFFFFFHHFFFFFFFFFFFFFFFFFFFHFFFFFFHFFFFFFFFF
@M05620:37:000000000-D9766:1:1101:15229:9478 1:N:0:81
AGTGCCAGCTCTCAATCGCACAGGGGACCCAGGGCCTGGCCCCTCCATCCAGAAAACCTATGACCTCACCCGCTACCTGGAGCACCAACTCCGCAGCTTGGCTGGGACCTATGTGAGTATCCAGCGTAGGAATCTGGGAGTTGGGGAGGAGTGAGGAGTTGGGGAAAGACAGTCCTAACCGTGGAGGGTTCTGGTAAATGATGGGGTGAGGAGGGGCTCTTTGGCTCCCACCAGTCCCCCTGTCTGGTCTA
+
AA>AAFFC3FFFGGGFFGFGGGHFGGGEEEFGFEEA2FHGAHGCEGF5FF3GFGFFCFFAFHHHHHHGH1BEE>EGHBGHGFHHHHHFGFHHGFCECFGEEHFGGDFE/GCGFB2B?GHHHBDGG@FDG?DDCGHFFCGFAGFCDCF@CAC><0D<CFG/D<DGGDHFGFFGCCHBFCCGBGA@.A9BEFFFBB0;BFGFBBFFGGA9.AFFDF->BBEB9BBF/BFEEFFDEFBFBFFF?FFFBFFFFB/
@M05620:37:000000000-D9766:1:1101:25832:9504 1:N:0:81
AGTGCCAGCTCTCAATCGCACAGGGGACCCAGGGCCTGGCCCCTCCATCCAGAAAACCTATGACCTCACCCGCTACCTGGAGCACCAACTCCGCAGCTTGGCTGGGACCTATGTGAGTATCCAGCGTAGGAATCTGGGAGTTGGGGAGGAGTGAGGAGTTGGGGAAAGACAGTCCTAACCGTGGAGGGTTCTGGTAAATGATGGGGTGAGGAGGGGCTCTTTGGCTCCCACCAGTCCCCCTGTCTGGTCTA
+
BCBBBFFFDFFFGGGGGGGGGGHHGGGGGGHHGGGGGGHHHHGHGGHHHHHHHHHHHGHHHHHHHHHHHHHGGGGGHHHHHHHHHHHHGHHHGGGGGHHHGHHGGGHHGHHHHHHHHHHHHHHHHGGGGGHHHHHHHHHGGHHHGGGGGGGHHHHHHGHHHHGGGGHHHHHHHHHHHHHHGGGGGGGGEFGGGGFGGGGHHGGGGGFFFFFFFFFFFFFFFFHFFFFFFFFFFFFFFFFFFFFFHFFFFFB
@M05620:37:000000000-D9766:1:1101:11094:9510 1:N:0:81
AGTGCCAGCTCTCAATCGCACAGGGGACCCAGGGCCTGGCCCCTCCATCCAGAAAACCTATGACCTCACCCGCTACCTGGAGCACCAACTCCGCAGCTTGGCTGGGACCTATGTGAGTATCCAGCGTAGGAATCTGGGAGTTGGGGAGGAGTGAGGAGTTGGGGAAAGACAGTCCTAACCGTGGAGGGTTCTGGTAAATGATGGGGTGAGGAGGGGCTCTTTGGCTCCCACCAGTCCCCCTGTCTGGTCTA
+
ABAABFFFBFFFGGGGGGGGGGHHGGGGEGHHGGGGGGHHHHGHGGHHHHHHGHHHHGHHHHHHHHHHHHHGGGGGHHHHHHGGHHHHGGHHGGGFGHHHGHHGGGHHGHHHHGHHHHHHHHHHHGEGGDHHHHHHHHHGAGHHGGGGGGGHHHHHGGGHHHGGGGHHHHHFFHHHHHHHGDCDGGGG:.FGGGFGGGGGGGGGGGFFFFFFFFFFFFFFFFFFFFFFFFFFFFFFFFFFFFFFFFFFFFB
@M05620:37:000000000-D9766:1:1101:19947:9548 1:N:0:81
GAGGCTGCTTTGGAAGAAACTGATAAATTAGTGACACAGGATCGGCTGACCATGTAACCGTTTTTTAGCTGGGTTCTAGAAGCTCGTACCACTTCCCCTGTTTGTGCCATCTCCTCCCTTCTCTTTTCTGAACATCTTGCCCCGCCACCTTTCTTTGCCTTTGCAATGAAAGGAATTTGGCCGAATTTTGAACAGAATATCATGACACCTTTTTCCTGAACTGGACGCCTATTTTGAAAGTCTGAAGCATA
+
AAAAAAFAFFFFGGGGGG1GG1BAD3DB3B1DFGHGGH0E01B00/BA00BB11B22DAEB/0//A/01B10/>/B1DBGHBGH1>/B//BB1BFB0BGFG1BF00BFH1F11B1GHGHHHHHHHHHHHHFHE1FGHH2GFGECGGGCCGHHFHHHHH1FGHHDGFGDG1=F00>GHHHH1<<-<EHHHG.=00/CHHHHHHHHHHHHGHHHHHB0;F9FGGGGG.;AGFFGGGGGGGGGGGGGF/F//;F
@M05620:37:000000000-D9766:1:1101:15981:9552 1:N:0:81
GAGGATGTAGTGGTCGAACCTCATAGCATAGAGGAACACTTTTGGATCGATCTGGCGAAGCTTGTTGGTGTTGTTAACTAATATGAAATATCTGACAATTACCACATTAATAAAAGAGGAAGGAAACCAACTAAAAAAGAAAAAAATAATAAAGAACAAAAACTATCACACAAAGCCAGAAAAACAAAACAAAACCCAAATACCAAAAGCACAAAAAATTAAACAAAGTCAACACTTTGGAAATCAAAGCC
+
>3>33BB4B5B4B54A2F4AB4FGG545A54552222B2B535523B3222B1D53000A03A3B5B1111112?5544@344BB44@4B4BBB4@3B@44434B?344??443B3?2/020/B3330?//22222?///0220//0?<11111100<00<..11111=1/...//./..//<....;...;;;.:...;0;0;00.././///9..-./000//;.///////./;////////////..
@M05620:37:000000000-D9766:1:1101:19951:9569 1:N:0:81
GAGGCTGCTTTGGAAGAAACTCATAGATTACTGCAACAGTTCCCCCTGGACCTGGAAAAGTTTCTTGCCTGGCTTACAGAAGCTGAAACAACTGCCAATGTGTTTGCCATCTCCTCCCTTCTCTTTTCTGAAAATATTGCACAGCCAAATTTATTTGCATTTGAAATGAAAGGAATTTGGAAGAATTTTGAAAAGAATATCATGACACCTTTTTAATGAACTGGAAGCCTATTTTGAAAGTCTGAAGAATA
+
AABBABFAFFDDGFFGFGFGGGHHHGHHHFGFHFGGFHHHHGHHHGGFEGGGHHGHBFFGGGHHHHHGHHHHHHHFHGHHHHHHHFFHGHGHHHHGHBHFHFF323D@@4BFG3EGHFFHHHHHFHBHH4G4FD?F44F4D3DBGFAFHFGHH3FDFFFDHFDDFGHFDFH2FC22=>2D@D?GGF?1DG/1?F?.011>=F><>C1>FHE<DGGF=00<000<<</<;FHG0:C0.;:C0<G0::;;CC0
@M05620:37:000000000-D9766:1:1101:16624:9582 1:N:0:81
AGTGCCAGCTCTCAATCGCACAGGGGACCCAGGGCCTGGCCCCTCCATCCAGAAAACCTATGACCTCACCCGCTACCTGGAGCACCAACTCCGCAGCTTGGCTGGGACCTATGTGAGTATCCAGCGTAGGAATCTGGGAGTTGGGGAGGAGTGAGGAGTTGGGGAAAGACAGTCCTAACCGTGGAGGGTTCTGGTAAATGATGGGGTGAGGAGGGGCTCTTTGGCTCCCACCAGTCCCCCTGTCTGGTCTA
+
A>AABFFFAFFFGGGGGGGAEAHHGGGGGEEFGEEGFGHHGHECFGGHHHCGGFFGHEFGHGHHHHH3FEGFEGFGHGHHHHHHHHHHGFHHGGEGE3GHDHHGCFHHGHHHGFDGDDGHBHHHGGDGGGHFFGHHHCHGDGFCDCGGGGG0<GHGHGHBBGGGEDHFHHHGHHHGHHHF@EC@DEFGC.9FGFFBFGGFFFGGGGDBEFFFFDBBB@FFFFFFFBFE.9FFFFBFFFFFBFFFFFFBFF/
@M05620:37:000000000-D9766:1:1101:3698:9637 1:N:0:81
AGTGCCAGCTCTCAATCGCACAGGGGACCCAGGGCCTGGCCCCTCCATCCAGAAAACCTATGACCTCACCCGCTACCTGGAGCACCAACTCCGCAGCTTGGCTGGGACCTATGTGAGTATCCAGCGTAGGAATCTGGGAGTTGGGGAGGAGTGAGGAGTTGGGGAAAGACAGTCCTAACCGTGGAGGGTTCTGGTAAATGATGGGGTGAGGAGGGGCTCTTTGGCTCCCACCAGTCCCCCTGTCTGGTCTA
+
CCCCCFFFCFFFGGGGGGGGGGHGGGGGGGHHGGGGGGHHHHGHGGHHHHHHBGAGHGHHHHHHHHFHHHHGGEEEHFFHFGHHHHHFGHHHEGGCGHHHGGHGGGHHGHHHHHHHHHHHHHHHHGGGGGHGHHHHHHHGGHHHGGGGGGGHHHHHHGHHHGGGGGHHHHHHHHHHHHHHGGGGGGGGEGGGGGFGFGGGGGGGGGFFFFFFFFFFFFFFFFFFFFFFFFFFFFFFFFFFFFFFFFFFFFF
@M05620:37:000000000-D9766:1:1101:8821:9659 1:N:0:81
AGGGCCAGCTCTCAATCGCACAGGGGACCCAGGGCCTGGCCCCTCCATCCAGAAAACCTATGACCTCACCCGCTACCTGGAGCACCAACTCCGCAGCTTGGCTGGGACCTATGTGAGTATCCAGCGTAGGAATCTGGGAGTTGGGGAGGAGTGAGGAGTTGGGGAAAGACAGTCCTAACCGTGGAGGGTTCTGGTAAATGATGGGGTGAGGAGGGGCTCTTTGGCTCCCACCAGTCCCCCTGTCTGGTCTA
+
111>AA>AAFFBEGGB1AFFA0B0AFGGC?EFFEE/CAFA0GGHGGEGAFFDA01BGE0BGHBGCHCFGHHEGE/>GGGAGGHE0FGCE0GGFC?E/0GG<GB/</FGGF1FHHD2GF2G222F0/<?C?<>FD1F1<0/?FFG?-.<CFEHCG0.<.CC0C?@CEH.//CFC0GGHFFF-9:AFEGG.CFFGGC0CFF0CFFFGBF@?AFF-B@99-:F///9//B9E-F9--9999-A9AFFFFB9BF/
@M05620:37:000000000-D9766:1:1101:16949:9664 1:N:0:81
AGTGCCAGCTCTCAATCGCACAGGGGACCCAGGGCCTGGCCCCTCCATCCAGAAAACCTATGACCTCACCCGCTACCTGGAGCACCAACTCCGCAGCTTGGCTGGGACCTATGTGAGTATCCAGCGTAGGAATCTGGGAGTTGGGGAGGAGTGAGGAGTTGGGGAAAGACAGTCCTAACCGTGGAGGGCTCTGGTAAATGATGGGGTGAGGAGGGGCTCTTTGGCTCCCACCAGTCCCCCTGTCTGGTCTA
+
AB>AAFFFCFFFGGGGGGGCGGHGGGGGGGHHGGGGGGHHHHGHGGHHHHHHHHHHHGHHHGHHHGHHHHHGG>EFHHHHGHHHHHFGGHHGEGGGGHHHGHHGGGHHGHHHHGHHHHHHHHHHHGGGGGHHHHHHHHHGGHHHGGEDGGCGHFHHHGHHHHGGGGHHHHHHHHHHHGHHGGGGGGGGDFGGGGFGGGGGGGGGGGDFFFFFFFFFFFFFFFFFFFFFFFFFFFFFFFFFFFFFFFFFFFF
@M05620:37:000000000-D9766:1:1101:21204:9703 1:N:0:81
GAGGGTGGCTTGGGAGAACCTTAAAAGATAGCGACACAAGTTCGGCCTATAACTGTTACAGATTCTTGCCAGGCTTGCAAAAGCTGTAACCACTCCCCATGTGTATGCAATCTCATCCCTTCTCTTTTCTGAAACTATTGCACAGCCAAATTTATTTGCATTTTAAATGAAAGGAATTTGGAAGAATTTTGAAAAGACTATCATGACACCTTTTTAATGAACTGGAAGCCTATTTTGAACGTCTGAAGAAT
+
A11>A1>>CFCDFGA00BBA01111B1AB11B00AAAAFF1DD////A011BDFG22D21B1BDDB2D1B1B/?>0/B11B000BB1B2BFG/F00?>0B>B>B222B2BG1BF2BGB?GHHHH2EFGHHF2>G1B1FG11BB1GGHAHFHHHGHGH@GFFHH1GFG?GBF1?0<GFHGF<11<<<FGHHB.FGFHG/=GHHFF<0<DHGHHHFGE0C0C:0GC///CCCFFFGF0C.;0:CEF.;0CF/0
@M05620:37:000000000-D9766:1:1101:20291:9754 1:N:0:81
AGTGCCAGCTCTCAATCGCACAGGGGACCCAGGGCCTGGCCCCTCCATCCAGAAAACCTATGACCTCACCCGCTACCTGGAGCACCAACTCCGCAGCTTGGCTGGGACCTATGTGAGTATCCAGCGTAGGAATCTGGGAGTTGGGGAGGAGTGAGGAGTTGGGGAAAGACAGTCCTAACCGTGGAGGGTTCTGGTAAATGATGGGGTGAGGAGGGGCTCTTTGGCTCCCACCAGTCCCCCTGTCTGGTCTA
+
11>AAD1FAFFD1FGAFFFGGGBGGAFGGCHHGG?EG/AGGHGAEEHHHHHHH0FHF/GGHHHFFHFCHHHGGGGGHGHHHHHHHHHHGHHHGGGGGHHHGHHGGGGHGHHHHHHHHHHHHHHHHGECGGHHHHHHHHHGGHHHGGGGGGGHHHHHHGHHHHGGGGHGHHHHHHHHHHHHGGFGGGGGFGGGGGGGGGGGGGGGGGF@FFFFFF@@@@FFFFFFFFFFFFFFFFFFFFFF@FFFFFFFFFB
@M05620:37:000000000-D9766:1:1101:7183:9786 1:N:0:81
GAGGCTGCTTTGGAAGAAACTCATAGATTACTGCAACAGTTCACCCTGGACCTGGAAAAGTTTCTTGCCTGGATTACAGAAGCTGAAACAACTGCAACAGTGCATGCAATCTCCTCACTAGTCTTTTCTGAAACTATAGCGCTGATAAATTTATTTGAATTTAAACTGAAAGTAATTTTGCAGCATTCTGCCACAACTATCATCACAACTTTCAACTGAACTACACGTCTCTTTTGAAAGACTGACAAATA
+
1>>1A1BAFFFF1BBA1AGAFAB3BG1GE1FFAGH1BBGA2FAGHHHHH0FAABF0BGFG1FAHG1FHHHH/0BAFHHFEA1FF1FG1F0F/1>@1@1001@12BBC1F2@11B101/B212BBE2121222111>2221/>/>/12BBF>12BFD22B>222B1<BG111112222>2>1@FFH1@1@G?1<?0//?<1=<<1>FG1<11>11110/00<=0//<<..//;;00:.00;/;<GGG0;C00
@M05620:37:000000000-D9766:1:1101:24885:9786 1:N:0:81
AGTGCCAGCTCTCAATCGCACAGGGGACCCAGGGCCTGGCCCCTCCATCCAGAAAACCTATGACCTCACCCGCTACCTGGAGCACCAACTCCGCAGCTTGGCTGGGACCTATGTGAGTATCCAGCGTAGGAATCTGGGAGTTGGGGAGGAGTGAGGAGTTGGGGAAAGACAGTCCTAACCGTGGAGGGTTCTGGTAAATGATGGGGTGAGGAGGGGCTCTTTGGCTCCCACCAGTCCCCCTGTCTGGTCTA
+
ABAABFFFCFFFGGGGGGGGGGHHGGGGGGHHGGGGGGHHHHGHGGHHHHHHHHHHHGHHHHHHHHHHHHHGGGGGHHHHGHHHHHHHGHHHGGGGGHHHGHHGGGHHGHGHHHHHHHHHHHHHHGEGGGGHHGHHHHHGGHHHGGGGGDGHHHHHHGHHHHGGGGHHHHHHHHHHHHHHGGGGGGGGEFGGGGFGGGGGGGGGGGFFFFFFFFFFFFFFFFFFFFFFFFFFFFFFFFFDFFFFFFFFFFF
@M05620:37:000000000-D9766:1:1101:7206:9795 1:N:0:81
GAGGCTGCTTTGGAAGAAACTCATAGATTACTGCAACAGTTCCCCCTGGACCTGGGAAAGATTCTTGCCTGGCTTACAGAAGCTGAAACAACTGCCAATGTGTGTGCCATCTCCTCCCTTCTCTTTTCTGAAAATATTGCACAGCCAAATTTATTTGCATTTGAAATGAAAGGAATTTGGAAGAATTTTGAAAAGAATATCATGACACCTTTTTAATGAACTGGAAGCCTATTTTTAAAGTCTGAAGAATA
+
AABBABFBFFFFGFGGGGGGGFG5FF5DFHGHGHGH4FGHHDFBFEEFE2BGHFA22B1F3BGAB5BBBB31B2A3B5BDGHGF@3BGF3?FHHHG3GHHFEFFBBBGH4GFFFGHHFGBFBGGBGHFEFGFBDFDBBF4BB?BGFAFGBFGH?FHBBGBGFBBDDHFHHHHCG@@@@2F?FF0F???<F<111>><1=F>FG<FG<1>>CFFF<C00==0=<<<C/.:;C<<:C0;0:;;CF0;C:<B90
@M05620:37:000000000-D9766:1:1101:13511:9844 1:N:0:81
AGTGCCAGCTCTCAATCGCACAGGGGACCCAGGGCCTGGCCCCTCCATCCAGAAAACCTATGACCTCACCCGCTACCTGGAGCACCAACTCCGCAGCTTGGCTGGGACCTATGTGAGTATCCAGCGTAGGAATCTGGGAGTTGGGGAGGAGTGAGGAGTTGGGGAAAGACAGTCCTAACCGTGGAGGGTTCTGGTAAATGATGGGGTGAGGAGGGGCTCTTTGGCTCCCACCAGTCCCCCTGTCTGGTCTA
+
BCABCFFFCFFFGGGGGGGGGGHHGGGGGGHHGGGGGGHHHHGHGGHHHHHHHHHHHGHHHHHHHHHHHHHGGEEGHHHHHHHHHHHHGHHGGGGGGHHHGHHGGGHHGHHHHHHHHHHGHHHHHGDFGGHHHHHHHHHGGHHHGGGGGGEHHHHHHGHHBHGGGGHHHHHHHHHHHHHHGGGGGGGGEGGGGGFGGGGGGGGGGGFFFFFFFFFFFFFFFFFFFFFFFFFFFFFFFFFFFFFFHFFFFF:
@M05620:37:000000000-D9766:1:1101:7032:9850 1:N:0:81
AGTGCCAGCTCTCAATCGCACAGGGGACCCAGGGCCTGGCCCCTCCATCCAGAAAACCTATGACCTCACCCGCTACCTGGAGCACCCACTCCGCAGCTTGGCTGGGACCTATGTGAGTATCCAGCGTAGGAATCTGGGCGTTGGGGCGGCGTGCGGCGTTGGGGCAAGCCCGTCCTAACCGTGGCGGGTTCTGGTAAATGATGGGGTGAGGAGGGGCTCTTTGGCTCCCACCAGTCCCCCTGTCTGGTCTA
+
>A>>>FFFBFFFG4FGFGGAE?GGG22AEEGH2BEAFFHHHHGHGGHHHGHHHHFBFFHHFEFHHDFGHHHEG/>>GHFG2BFGHH>1?FGB>E?EEGE?EHHGGGHHGHFHHHHDGHHHHH2BHGG/>E<@GHHGHH/CCDGHGG.AD-;A?9A@-@BBBFBB.-9;.;.@BFFF/FFFBFFB-;BBBFFFFFFFFFFFFFFFFFFBFFFBDFBBBBFFFFFFFFFFF.AF9AFFFFFFBFFFFFFFFF9
@M05620:37:000000000-D9766:1:1101:4828:9851 1:N:0:81
AGTGCCAGCTCTCAATCGCACAGGGGACCCAGGGCCTGGCCCCTCCATCCAGAAAACCTATGACCTCACCCGCTACCTGGAGCACCAACTCCGCAGCTTGGCTGGGACCTATGTGAGTATCCAGCGTAGGAATCTGGGCGTTGGGGAGGAGTGAGGAGTTGGGGAAAGACAGTCCTAACCGTGGAGGGTTCTGGTAAATGATGGGGTGAGGAGGGGCTCTTTGGCTCCCACCAGTCCCCCTGTCTGGTCTA
+
>A>>AFDCAFFFGFGGGGG2E?FEFAEEEEHHAAEEFFHHHHGFGGGHHHHHHFHFEEGHHHHHHDGHHHGFG>>EHHHH2FGHHH11?GHB?ECEE?B3<?3FDE?GAFHG?HHHHHGHHHHHHGCDC/@GF2GFGF/>>CGH-A.>C<<CG0<GCEGHGGGFAAHHFHHGGHGGGFGGGGEC?EGG9FGGGGCBFGFGFFFFFFFCEFFBDFFFFFFFBFFFFFFFFFFD.FFFFFFFFFFFFFFFFFB
@M05620:37:000000000-D9766:1:1101:15822:9856 1:N:0:81
AGTGCCAGCTCTCAATCGCACAGGGGACCCAGGGCCTGGCCCCTCCATCCAGAAAACCTATGACCTCACCCGCTACCTGGAGCACCAACTCCGCAGCTTGGCTGGGACCTATGTGAGTATCCAGCGTAGGAATCTGGGAGTTGGGGAGGAGTGAGGAGTTGGGGAAAGACAGTCCTAACCGTGGAGGGTTCTGGTAAATGATGGGGTGAGGAGGGGCTCTTTGGCTCCCACCAGTCCCCCTGTCTGGTCTA
+
CDCCCFFFCFFFGGGGGGGGGGHHGGGGGGHHGGGGGGHHHHGHGGHHHHHHHHHHHGHHHHHHHHHHHHHGGEGGHGHHHHHHHHHHGHHHGGGGGHFHGHHGGGHHGHHHHHHHHHHHHHHHHGGGGGHHHHHHHHHGGHHHGGGGGGEHHHGHHGHHHHGGGGHHHHHHHHHHHHHHGGGGGGGGEFGGGGFGGGGGGGHGGGFFFFFFFFFFFFFFFHHFFFFFFFFFFFFFFFFFFFFFHFFFFFF
@M05620:37:000000000-D9766:1:1101:17256:9868 1:N:0:81
GAGGCTGCTTTGGAAGAAACTCATAGATTACTGCAACAGTTCCCCCTGGACCTGGAAAAGTTTCTTGCCTGGCTTACAGAAGCTGAAACAACTGCCACTGTGTGACCCATCACCACCCGTCTCTATACTGAACCAATTGAGCAAAAAAATTTATTAGACTATGCAATGAAAGTCATTTGGTCGCATTTTGCCACGAATATCATGCCACCTTTTTAATGAACAGGATGCCTATTTTGAAAGTATGAAGCATA
+
ABAABBFBFFFFGGGGGGGGGGHHHHHHHHHHHHHFHHHFHHGHHGGGHGHHHHHEGHHHFHHHHHHHHHHHHHHHHHHHHHHHHHHHHHHHGFHHH33BB44B44BB1BF3B?3?11/>>0BG4F4B4443B/0?EBG33BB2BB/>/@FGGHH2@@222??11?DG1FDG11@11111.<>--.CGH00<=0--.<.D0;0:0<C0:GBC00;:GF0:G0;.;0//9CFFGGF0EBB0;C90;000;00
@M05620:37:000000000-D9766:1:1101:14352:9886 1:N:0:81
GAGGCTGCTTTGGAAGAAACTCATAGATTACTGCAACAGTTCCCCCTGGACCTGGAAAAGTTTCTTGCCTGGCTTACAGAAGCTGAAACAACTGCCAATGTGTGTGCCATCTCCTCCCTTCTCTTTTCTGAAAATATTGCACAGCCAAATTTATTTGCATTTGAAATGAAAGGAATTTGGAAGAATTTTGAAAAGAATATCATGACACCTTTTTAATGAACTGGAAGCCTATTTTGAAAGTCTGAAGAATA
+
A1>AAAFAFFFFGGGGCEGGG1B3DFD331BAFHD1FFGFDDGFFEAF/0GF0A00B10BA22D2DAAB11/B0B111A1F1GHFDEG@C?GCHH0BGHHHDHHGGFHFGFDFHFHGGHHHHHGHGHHHFGHHHHEHGBGFHE0GAHFBGFHBGHHHGGHGFHGBFGF1FDFGBHHHGHHBGHFHHHFHGFGFGC.CGGHHHHHHHGHGHHHHGHHHHHHHFEHHBFHHHHHHHHFFHHHGGGHHGHGHGG
@M05620:37:000000000-D9766:1:1101:15943:9896 1:N:0:81
ACCACACCTTCTACAATGAGCTGCGTGTGGCTCCCGAGGAGCACCCCGTGCTGCTGACCGAGGCCCCCCTGAACCCCAAGGCCAACCGCGAGAAGATGACCCAGGTGAGTGGCCCGCTACCTCTTCTGGTGGCCGCCTCCCTCCTTCCTGGCCTCCCGGAGCTGCGCCCTTTCTCACTGGTTCTCTCTTCTGCCGTTTTCCGTAGGACTCTCTTCTCTGACCTGAGTCTCCTTTGGAACTCTGCAGGTTCT
+
CCCCCCCCFFFFGGGGGGGGGGHHGGGGHGHHHGGGGGGGGHHHHGGGGGGGHHHHHHHGGGGGGGGGGGGHHHHGGGGHGHHHHGGGGGGGGGHHHHHHHHGHGHGHHGFGGHHGGGGGHHHHHHHGFHHGHHGGGGGGGHHGHGGGGGGGGGGGGGGGGGGGGGFFFFFFFFFFFFFFFFFFFFFFFFFFFFFFFFFFFFFFFFFFFFFFFFFFFFFFFFFFFFFFFFFFFFFFFFFFFFFFFFFFFFF
@M05620:37:000000000-D9766:1:1101:10283:9898 1:N:0:81
AGTGCCAGCTCTCAATCGCACAGGGGACCCAGGGCCTGGCCCCTCCATCCAGAAAACCTATGACCTCACCCGCTACCTGGAGCACCAACTCCGCAGCTTGGCTGGGACCTATGTGAGTATCCAGCGTAGGAATCTGGGAGTTGGGGAGGAGTGAGGAGTTGGGGAAAGACAGTCCTAACCGTGGAGGGTTCTGGTAAATGATGGGGTGAGGAGGGGCTCTTTGGCTCCCACCAGTCCCCCTGTCTGGTCTA
+
AAAAAFFFCFFFGGGGGGFCFGHHGGGGGGHH2BEEGGHHHHGGGGGHHHHHHGHGHGHHFHHHHGHHHHHGF>EFHHHHBGHFFHF1EFHEEEGGGFFGDGFGAEGHFFHHEGHHHHHGHHHHHG<CDGHHHBFDBGFFFHFHGGGGGDAGHBGFGGHHHGGGGGHGHGHHHHHHFGHHGA:ADEDBAFGGGGGGFFGFGGGGGDABEFFFFDFFFFEF0FFFFFFFFFFFFFFFFFFFFFFFFFFFFF0
@M05620:37:000000000-D9766:1:1101:12761:9925 1:N:0:81
GAGGCTGCTTTGGCAGAAACTCATAGATTACTGCAACAGTTCCCCCTGGACCTGGAAAAGTTTCTTGCCTGGCTTACAGAAGCTGAAACAACTGCCAATGTGTGTCCCCTCTCCTCCCTTCTCTTTTCTGCAACTCTTGCGCAGCCAAATTTCTTTGCATTTAAAATGAAAGAAATTTGGCAGCATTTTGCCACGAATATCATGACACCTTTTTAATGAACTGGACGCCTATTTTGAAAGACTGACGACTA
+
>1>>AABAFFFFG1FA1GGGDCG3FGFGHFHFAGA1GHHFFHHHHGAFHEHFHFGAFEBG1GGHG1FGHGHGH0AGHFFHBEGHF11BF>FFC>@G1B@BGFB>B2BF/0?BB01BGFB1>1B>FGDHH212B1BDG11<//<>//00BF1B@GH11F222@2211>11?1<000?FFGFFHGGCDGHHH1<G1-<.C<DGGG00<0GEB0=:GGFF000;CG/CCC-9ACFFB9B.0;0/;FBF/.;-;9
@M05620:37:000000000-D9766:1:1101:20872:9926 1:N:0:81
ACCACCTTCTACAATTCGCACACGTCTGACCTCCCGTCACCTGAAGCTCTCTCTTATGCCGTCTTCTCCTTGAAACAAACCAACACCCTCGATTCACCACTTATCACCTACATGACTACACCCAATCCTACTACCAAACTTGTATTCAAATATCTAGTTGTGTATCCTCCCTTCCTCCCGTGTACATAAGCCTTAGACCAGGTTTTTTCATTTATAGCCTCAATCCCCCCCCCTTCCCCCTTCCGTTTTGC
+
AAAAAA1BCFDFFBG1BAACEG0AE0BFADFGHCGBB0/BBBBBE1FG1FGFH1ABB1BFFAEB/D21BFGFGFHGHFH//??/B//?////0211111/1112122>11>B121121B1B0//?00012B1>1011//1111122222221222212211<01111110/0<0>D<>....001110000//000000/../00..-/00000000000//000/9..-------9-;B---/-///--/
@M05620:37:000000000-D9766:1:1101:22374:9936 1:N:0:81
GAGGCTGCTTTGGAAGAAACTCATAGATTACTGCAACAGTTCCCCCTGGACCTGGAAAAGTTTCTTGCCTGGCTTACAGAAGCTGAAACAACTGCCAATGTGTGTGCCATCTCCTCCCTTCTCTTTTCTGAAAATATTGCACAGCCAAATTTATTTGCATTTGAAATGAAAGGAATTTGGAAGAATTTTGAAAAGAATATCATGACACCTTTTTAATGAACTGGAAGCCTATTTTGAAAGTCTGAAGAATA
+
BAABBBFAFFDFGGGGFGFGGGHHHHGHHGHGHGFFGHHFHHHHHGGGHFHHHGFGFDGHGHHHHHFGHHHHHHHFHHHHHHHHHGGHHH?GHHHHGHHHH44BB?FGGEHFHFHHHGHHHHHHGHHHHFHHHHFHFHGHFBFFFGHHHHHHHHHFHHEBHHGFGHFGHHHEFGFFCH2DF?00FFFGHD/1?D?<CGDFHFG<FFHHAGHHHHGC0=<G=DBFFC/CGHHHFHHBEECGCCHFHHBCF9=
@M05620:37:000000000-D9766:1:1101:6520:9936 1:N:0:81
GAGGCTGCTTTGGAAGAAACTCATAGATTACTGCAACAGTTCCCCCTGGACCTGGAAAAGTTTCTTGCCTGGCTTACAGAAGCTGAAACAACTGCCAATGTGTATGCCATCTCCTCTCTTCTCTTCCCTGAAAATATTGAACAGCCAAATTTATTTGCATTTCAAATGAAAGGAATTTGTAAGAATTTCGAAAAGAACATCATGACAACTTCTCAACAAAATGAAAGCCTATTTTTAAAGTCTGAACAATA
+
AABCABFBFFFFGCBGGGCGGGHHHGGHHHHGGHFHFHHHHGGGHGFFGHFHHHFF3A2GGHHHHHHGGH3BFGHFFGGFHHHHHEEHFGAGFFHHFHFHH4B44D@3F4F3333B4B3D34D4434B3B?3FBFG44B4DBDBG/0?B34DF3DFFDF3DD3D33333DG2GB2@22>2@2>2F11?1?/0//0?>0>>><F1>F1>FCG0=0=0/0...00===0/.;C0<00;.00:0::0:<:<C09
@M05620:37:000000000-D9766:1:1101:23707:9937 1:N:0:81
AGTGCCAGCTCTCAATCGCACAGGGGACCCAGGGCCTGGCCCCTCCATCCAGAAAACCTATGACCTCACCCGCTACCTGGAGCACCAACTCCGCAGCTTGGCTGGGACCTATGTGAGTATCCAGCGTAGGAATCTGGGAGTTGGGGAGGAGTGAGGAGTTGGGGAAAGACAGTCCTAACCGTGGAGGGTTCTGGTAAATGATGGGGTGAGGAGGGGCTCTTTGGCTCCCACCAGTCCCCCTGTCTGGTCTA
+
>A>AADD11CCFAGG3FAFGEGFHCEGGE?FGF0E//AFA0FE/EEFFFFFFFGBGHGEFGHDGHHHGHAFGGE@FHFHGCGHECHHHGBGFEFEE/0BEAGE//EA</B1FG>FFHF2>FHB10</<CFBF1G1F100</0<<<C.<@.C<.0<<G<//0<-@:EAFBGHHHH00:::;AC?-...-;FFGGF9;FBGFB0BBEA---9-/-------/;/////9-AFFFEFFF/F-;@-B///B/9B/
@M05620:37:000000000-D9766:1:1101:6500:9942 1:N:0:81
GCGGCTGCTTTGGAAGAAACTCATAGATTACTGCAACAGTTCCCCCTGGACCTGGAAAAGTTTCTTGCCTGGCTTACAGAAGCTGAAACAACTGCCAATGTGTGTGCCATCTCCTCCCTTCTCTTTTCTGAACATATTGCACAGCCAAATTTATTTGCATTTGAAATGACAGGAATTTGGAAGCATTTTGACAAGAATATCATGACACCTTTTTAATGAACTGGAAGCCTATTTTGAAAGTCTGAAGAATA
+
>1>AA>DAFFDDGGG11BBGFGFHHGHHG1BGHH11BEBDDGHHHGEGC0BBAG0GH10BGHFHFHHHHHHHHHFAGHHFHHHFG1FGGFHHFHFH1FGGGHHHHHHHBHHHHHHHHGHHHHHHHHHHHHHH1BG1BGDG1G1F?FG0<<GG2>GHHGBGHHH2FHHHH1FGG0FHHHHHH1F/?GHHHH.111FFFHBHHHHHGFHHGHHHHHHGHHHHHHHHB/;GHHHHHHHHGHHHGHHHGCFG/FF
@M05620:37:000000000-D9766:1:1101:17606:9980 1:N:0:81
AGTGCCAGCTCTCAATCGCACAGGGGACCCAGGGCCTGGCCCCTCCATCCAGAAAACCTATGACCTCACCCGCTACCTGGAGCACCAACTCCGCAGCTTGGCTGGGACCTATGTGAGTATCCAGCGTAGGAATCTGGGAGTTGGGGAGGAGTGAGGAGTTGGGGAAAGACAGTCCTAACCGTGGAGGGTTCTGGTAAATGATGGGGTGAGGAGGGGCTCTTTGGCTCCCACCAGTCCCCCTGTCTGGTCTA
+
>33>AFDFBFFDBGGFFFFGEEFGCEGGGFHHGGGEGCHCGHGHGGFHFHHGH33FHG3GHHHHHHFHHHHGGGGGHHHFHHHHFGHHGBGHGGGGGFHHGHHGGGHHGHHHGHHHHHHHHHHFFGGGGGHHGHFBGBGGGHGEGGGGGGFCFGHGHGHHGHGGGGHGHHHHHGHHHHHHGGEGGGDGCFGGGGGGGGGGGGGGGGFBFFFFFF<BBBFFFFEFFFFFFFFFFFFFFFFFBFFFFFFFFFF
@M05620:37:000000000-D9766:1:1101:10259:9982 1:N:0:81
AGTGCCAGCTCTCAATCGCACAGGGGACCCAGGGCCTGGCCCCTCCATCCAGAAAACCTATGACCTCACCCGCTACCTGGAGCACCAACTCCGCAGCTTGGCTGGGACCTATGTGAGTATCCAGCGTAGGAATCTGGGAGTTGGGGAGGAGTGAGGAGTTGGGGAAAGACAGTCCTAACCGTGGAGGGTTCTGGTAAATGATGGGGTGAGGAGGGGCTCTTTGGCTCCCACCAGTCCCCCTGTCTGGTCTA
+
>3>AAFDFBFFFFGGGGCGGEGHHEEGGGGHHGGGGGFEHHHGHGGHHDGGFFHHHHGHGHHGGHHHGHHHGGEEGHFHGHHHHHHHHGGHHGG/EE3BGFHHGFDHHGEGGGHHHHHHHHHHHHGDGGGHHHHHHHHHGGHHHGGGGGGFHHHHHHGHHHHGGGGHHHHHHHHHHGHGH@EEGGGGG;AGGGGFFGGGGGGGGGGFBFFFFFFBBBBFFFFFFFFFFFFFFFFFFFFFFBFFFFFFBBF9
@M05620:37:000000000-D9766:1:1101:27418:9997 1:N:0:81
ACCACACCTTCTACAATGAGCTGCGTGTGGCTCCCGAGGAGCACCCCGTGCTGCTGACCGAGGCCCCCCTGAACCCCAAGGCCAACCGCGAGAAGATGCCCAGGTGAGTGGCCCGCTACCTCTTCTGGTGGCCGCCTCCCTCCTTCCTGGCCTCCCGGAGCTGCGCCCTTTCTCACTGGTTCTCTCTTCTGCCGTTTTCCGTAGGACTCTCTTCTCTGACCTGAGTCTCCTTTGGAACTCTGCAGGTTCTA
+
CCCCCCCCFFFFGGGGGGGGGGHHGGGGHGHHHGGGGGGGGHHHHGGGGFGGHHHHHHHGGGGGGGGGGGGHHHHGGGGHGHHHHGGGGGGGGGHHHBGHHHHGHHHHHHGGHHGGGGGHHHHHHHHHHHFHHGGGGGHGHHGHHGGGGGGGGGGGGGCCGGGGGGFFAFFFFFFFFFFFFFFFFFFFFFFFFFDFFFFFFFFFFBFFFFFFFFFFFFFFFBFFFFFFFFFFFFFFFFFFFFFFFFFFFFF
@M05620:37:000000000-D9766:1:1101:9550:10034 1:N:0:81
GAGGCTGCTTTGGAAGAAACTCATAGATTACTGCAACAGTTCCCCCTGGACCTGGAAAAGTTTCTTGCCTGGCTTAAAGAAGCTGAAACAACTGCCAATGTGTGTGCCATCTCCTCCCTTCTCTTTTCTGAAAATATTGCACAGCCAAATTTATTTGCATTTGAAATGAAAGGAATTTGGAAGAATTTTGAAAAGAATATCATGACACCTTTTTAATGAAATAGAAGCCTATTTTTAAAGTCTGAAGAATA
+
>3AA3>CACBD4GABBAGBGGGHHHGDGGF4EGH4EFGFGFDD32AAACCAFGGEB332FBEHDGHF53B3FEFG35ADBGGBBF33FBB1FFHHHHHHGG4BB??BF@4BB33BF3??@C3F44BGFD4BF??B3B4B4B3BB?/0EG23FG3FDHFHB??BB3B22@<22<F<22@>G<??0?<?1FF/1110.<1<=1FF1>G11<<1=D0<<=0==000<0=0/.::<;000.00:;;00;<0<::0
@M05620:37:000000000-D9766:1:1101:14060:10038 1:N:0:81
GAGGCTGCTTTGGAAGAAACTCATAGATTACTGCAACAGTTCCCCCTGGACCTGGAAAAGTTTCTTGCCTGGCTTACAGAAGCTGAAACAACTGCCAATGTGTGTGCCATCTCCTCCCTTCTCTTTTCTGAAAATATTGCACAGCCAAATTTATTTGCATTTGAAATGAAAGGAATTTGGAAGAATTTTGAAAAGAATATCATGACACCTTTTTAATGAACTGGAAGCCTATTTTGAAAGTCTGAAGAATA
+
AAAAB4CAFFDFFBGGGGGGFGHHFF5FGFHHDHH4EGHGHHFGGGAFE2GAFBG2BGHGFGBFH5GGGHHEG2AGGEHFHHGHFGFHHHAFCFHFFHHHFB@?FFEGDFHFHHHGBFHHHHHFFHHHHFF4BG?GFDGDFGGFGHHHHGFHHFHFHFHGHHHHGHFHHHGGFGFCGHHHHFFHGFHHHHAFFF?>CHGHHHHGHHH1FHHGHH<CG=DG=DG<<CGCGHFHHHHCCFFC;CHHGG:CC:;
@M05620:37:000000000-D9766:1:1101:22749:10054 1:N:0:81
AGTGCCAGCTCTCAATCGCACAGGGGACCCAGGGCCTGGCCCCTCCATCCAGAAAACCTATGACCTCACCCGCTACCTGGAGCACCAACTCCGCAGCTTGGCTGGGACCTATGTGAGTATCCAGCGTAGGAATCTGGGAGTTGGGGAGGAGTGAGGAGTTGGGGAAAGACAGTCCTAACCGTGGAGGGTTCTGGTAAATGATGGGGTGAGGAGGGGCTCTTTGGCTCCCACCAGTCCCCCTGTCTGGTCTA
+
AAAAAFFFBFFFGGGGGEFGGGEDFFGGGGHHGGEGGGHHHHGGGGHHHGFHHHBGGECGHHGHHHHFHHGGGEEEHHHHHGHGHGHHGHHHGGGGGGHHFHFE/EGGAFFD2GBFGFGHHHEHHFBDGGFDBGBGFBG</?1?C?CDGFEHFGF.CC/<DGGCCGHEHHHHHGHHHBCGBFGBDGGG.CFGFF;B0BFFFFFGEDFBFFFFFDBFFFFFFFFFFFBAEFFFFFFFFFFD;EFFFBFFBF9
@M05620:37:000000000-D9766:1:1101:5411:10072 1:N:0:81
ACCACACGTCTGAACTCCAGTCACTTGAGCCTATCTCGTATGCCGTCTTCTGCTTGACCAAAAAAAAAAAAGATAAACGCAGACACAAACCCTTCCCATTTTTCCCCGTACTTTTACAGGGGACCACCGCCAAACTCAACGGCCCCACCAATCACCACCCTTCAAAAAAACATAGCGCACCTAATGTGCAACACACCAATACATTCTAGAAACAAACCTTTCCCCAAAATCACCCTTGTACCATGCCCATC
+
ABAABBBBFBB>FFBFFBFBBBBD5D4444B44BGDGFFEABDGEEEHGHHHHABGF3BFFCGHG0>>>//?1B@433?/>>/0000?0???0303BB?1BF10B10/////2@12121</</<</?/.----0>>C0/<.-<-;-.....//0//09=:.//00;:;?:.C0;9/---9;///////9///..;....///////////////.;../;//;/99..9////...9:////////9//9/
@M05620:37:000000000-D9766:1:1101:23374:10077 1:N:0:81
ACCACACCTTCTACAATGAGCTGCGTGTGGCTCCCGAGGAGCACCCCGTGCTGCTGACCGAGGCCCCCCTGAACCCCAAGGCCAACCGCGAGAAGATGACCCAGGTGAGTGGCCCGCTACCTCTTCTGGTGGCCGCCTCCCTCCTTCCTGGCCTCCCGGAGCTGCGCCCTTTCTCACTGGTTCTCTCTTCTGCCGTTTTCCGTAGGACTCTCTTCTCTGACCTGAGTCTCCTTTGGAACTCTGCAGGTTCT
+
BCCCCCCCFFFFGGGGGGGGGGHHGEGGHGHHHGGFGGGGGHHHHGGFEEGGHHHHGHHGGGGGGGGGGGGHHHHGGGGHGHHHHGGGGGCGGGHBGHHHHHHHEHHHHHFFGHHGGCDGHHHHHHHFFHHGHHGGGGGHGHHGHGGGGGGGGFGGGG-ADGGGGGFFFFFFFFFFFFBFFFFFFFFFFFFFFFAADFEFFFFFF.;FFFEFFFFFFFFFFFFBFF;:BFFFFFFFFFFFFFFFFFFFFFB
@M05620:37:000000000-D9766:1:1101:5558:10088 1:N:0:81
AGCCCCAGCTCTCCATTGCACAGGGTGCCGAGCGCGTGGCCCCTCCATCCAGAAAGCCTATGACCCCACCCACCACCTAGGCCACCCGCTCGGCAGCTCGGCTGGGACCTATGTGAGTATCCAGCGTAGGAATCTGGGCGTTGGGGCGGCGTGCGGCGTTGGGGACCGCCCGTCCTAACCGTGGCGGGTTCTGGTAAATGATGGGGTGAGGAGGGGCTCTTTGGCTCCCACCAGTCCCCCTGTCTGGTCTA
+
AA3>AAABFFFFGGG5BBF5B5B4FA2BA2AE2AEAAEFGFHGHGGBHG1BFDGG3BGHH5@@GH2BEEGG11??FFH3BB3B?FHG/>EG//?/>/B2/<FE@ADGHDHGGGFG1GHFHHG1?GDE.>C11>GHHHHEFGGGHGGCGG-;9@ADF-9;BFFFF.-.9-99@DFFFF/FFFFFF-@DADFFFFFBBBFFFBFFFFFDF.A?/;DFFFFFFBFFFFFFFFFFFEABFFFFF;FFBFFF/FFB
@M05620:37:000000000-D9766:1:1101:15497:10094 1:N:0:81
AGTGCCAGCTCTCAATCGCACAGGGGACCCAGGGCCTGGCCCCTCCATCCAGAAAACCTATGACCTCACCCGCTACCTGGAGCACCAACTCCGCAGCTTGGCTGGGACCTATGTGAGTATCCAGCGTAGGAATCTGGGAGTTGGGGAGGAGTGAGGAGTTGGGGAAAGACAGTCCTAACCGTGGAGGGTTCTGGTAAATGATGGGGTGAGGAGGGGCTCTTTGGCTCCCACCAGTCCCCCTGTCTGGTCTA
+
AAAAAFFFBFFFGFGGGGGGGGHFGFEEEEHHFFGFGGHHHHGHGGHGHHFHHHHFGGHHHHFHHFHHHHHGG>EEHHHHBFHHHHC??GHFEFEGGHGGGHHGGGHHGHHHHHHGHHHHHHGHHGGGGGHHHHHHHH<FGHHHGGACGACGH<GHGGHFHHGGEDHHCGCGHHHHFHHHGGGG.EGGEGGGGGFFGGGGGGGGGGFFFFFFFFFFFFFFFFFFFFFFFFFFFFFFFFFFFFFFFFFFFFB
@M05620:37:000000000-D9766:1:1101:22966:10098 1:N:0:81
AGTGCCAGCTCTCAATCGCACAGGGGACCCAGGGCCTGGCCCCTCCATCCAGAAAACCTATGACCTCACCCGCTACCTGGAGCACCAACTCCGCAGCTTGGCTGGGACCTATGTGAGTATCCAGCGTAGGAATCTGGGAGTTGGGGAGGAGTGAGGAGTTGGGGAAAGACAGTCCTAACCGTGGAGGGTTCTGGTAAATGATGGGGTGAGGAGGGGCTCTTTGGCTCCCACCAGTCCCCCTGTCTGGTCTA
+
>1>1ADF1>FFFGBGGGGGCGGHHGCEEAE0AF0BBAFGHGHGGGGGEGH1FFHHHGEHAFHHHHHHFHHGGGEFEHHHHGHHHHHAFEGGHGGEGG0GHEHFAECHAEHGHHH2FDGGHHHEHH/?/CF1FGHHHFF<FCHFHGG.CG<CGH0DGCCH/GCCG.::C/:CHGHHG0CGHGGE@.EBGEGGGGGGGGGFFGGGFFFF@FFAFBF--@@FFFFFF/FFFFEFF-AFFFFFF@FFFFFFFF/9
@M05620:37:000000000-D9766:1:1101:22948:10107 1:N:0:81
AGTGCCAGCTCTCAATCGCACAGGGGACCCAGGGCCTGGCCCCTCCATCCAGAAAACCTATGACCTCACCCGCTACCTGGAGCACCAACTCCGCAGCTTGGCTGGGACCTATGTGAGTATCCAGCGTAGGAATCTGGGAGTTGGGGAGGAGTGAGGAGTTGGGGAAAGACAGTCCTAACCGTGGAGGGTTCTGGTAAATGATGGGGTGAGGAGGGGCTCTTTGGCTCCCACCAGTCCCCCTGTCTGGTCTA
+
AAAAAFFFBFFFGFGGGGGGGGHHGEGGGGHHGGGGEGHHHHGHGGHGHHHHHHHHHGHHHHHHHHHHHHHEGGGGHFGHHHHHHHGHGHHHGGGGGHHHFHFGGGFHGHGHFGHFDDHHHFHHHGGGGGHFFHHHFHHG/?FGGGGGCGGGFBGGHGGGHHGGGCEFHHHHHHHHHGHHGGADGGBGA?FGGF9FGGGGGGGFGGFFFFFFFFFFFDFFEFFFFFFFEFFFFFFFFFFFAFFFFFFFFB:
@M05620:37:000000000-D9766:1:1101:19066:10118 1:N:0:81
AGTGCCAGCTCTCAATCGCACAGGGGACCCAGGGCCTGGCCCCTCCATCCAGAAAACCTATGACCTCACCCGCTACCTGGAGCACCAACTCCGCAGCTTGGCTGGGACCTATGTGAGTATCCAGCGTAGGAATCTGGGAGTTGGGGAGGAGTGAGGAGTTGGGGAAAGACAGTCCTAACCGTGGAGGGTTCTGGTAAATGATGGGGTGAGGAGGGGCTCTTTGGCTCCCACCAGTCCCCCTGTCTGGTCTA
+
AA>AADFFBFFFG4B5GFGGAGGHGGDFGGGFCEGGGGHFGGGHGGHHHHGHHHHHFGHHHHHHHGGHHHHFFEEGHEHG2FHEHHG1EHHHGGGGGHHHGHHGGGHHGHHHHHHHHHHHHHHHHGFGGGHHHHGHHGFGGHHHGGEGGGGHHGHHHGGHHGCGGGGHHHGHHHHHHGHHGGGGGGGGDFGGGGFGGGGGGGGGGGFFFFFFFFFFFFFFFFFFFFFFFFFFFFFFFFFFFFFFFFFFFFE
@M05620:37:000000000-D9766:1:1101:10499:10122 1:N:0:81
ACCACACCTTCTACAATGAGCTGCGTGTGGCTCCCGAGGAGCACCCCGTGCTGCTGACCGAGGCCCCCCTGAACCCCAAGGCCAACCGCGAGAAGATGACCCAGGGGGGGGCCCCCTTCCCCCTTTGGGTGGCCCCCCCCCCCCTTCCTGCCCCCCCGGGCTCCGCCCCTTCTTCCCTGGTTTCCTTTTTGGCCGTTTTCCGTTGGCCCTTCTTTCCTGCCCTGGGTCCCCTTTGGAACCTTGCAGGTTTT
+
ABBABBABFFFFGGGFDGGDGFGHEA2EGGHHHGGGGGGGGHHHHGEFEEGGHHHHHHHGGGGGGGEGGGGHHHGGGGGFGGHHHGGEGGGGGGHHHDD2GB/<///<----;@---..;...-.9//..9-:..;--;@-9@--.:////A..9B------....9@-99.////.//.;/.////9//--;/-99B.;/.//99//../.:///////;./.../....9.9//B//../////9A//.
@M05620:37:000000000-D9766:1:1101:7027:10127 1:N:0:81
AGTGCCAGCTCTCCATCGCACAGGGGCCCCAGGGCCTGGCCCCTCCATCCAGAAAACCTATGACCTCACCCGCTACCTGGCGCACCCACTCCGCAGCTTGGCTGGGACCTATGTGAGTATCCAGCGTAGGAATCTGGGCGTTGGGGCGGCGTGCGGAGTTGGGGACAGACAGTCCTAACCGTGGCGGGTTCTGGTAAATGATGGGGTGAGGAGGGGCTCTTTGGCTCCCACCAGTCCCCCTGTCTGGTCTA
+
>A3>>BFFBFFFGEGGFEFAECHGG22AEAEFABEBFFHHHHGHGGHHHFGGHHG2BEHHGFGHH5BGHHH>E>EEHH3F1>EEGGE/?GH0?E?E<GBFEHHGGGHHGHHHHHHFHHHHHHFHHGGACGGDGHHHHH.>DGGHGG.AD-=AB.AG-@DFFFBB?-.;/A.;FFFF9FFFBFFB-@BBBFFFFFFFFFFFFFFFFFFBEFF/AFBBBBFFFFFFFFFFFBFFFFFFFFFFBFFFFFFFFFF
@M05620:37:000000000-D9766:1:1101:9686:10142 1:N:0:81
AGTGCCAGCTCTCAATCGCACAGGGGACCCAGGGCCTGGCCCCTCCATCCAGAAAACCTATGACCTCACCCGCTACCTGGAGCACCAACTCCGCAGCTTGGCTGGGACCTATGTGAGTATCCAGCGTAGGAATCTGGGAGTTGGGGAGGAGTGAGGAGTTGGGGAAAGACAGTCCTAACCGTGGAGGGTTCTGGTAAATGATGGGGTGAGGAGGGGCTCTTTGGCTCCCACCAGTCCCCCTGTCTGGTCTA
+
ABAAAFFFBFFFGGGGGGGGGGHHGGGGGGHHFGGGGFFHHHGHGGHHHHHHHHHHHGHHHHHHHHHHHHHGGEFGHGHHGHHHHHHHGHHHGGGGGHHHGHHGGGHHGHHHHHHHHHHHHHHHHGGGGGHHHHHHHHHGGHHHGGGGGGEHHHHHHGHGHHGGGGHHHHHHHHHHHHHHGGGGGGGGCFGGGGGGGGGGGGGGGGFFFFFFFFFFFFFFFFFFFFFFFFFFFFFFFFFFFFFFFFFFFFB
@M05620:37:000000000-D9766:1:1101:11662:10156 1:N:0:81
AGTGCCAGCTCTCAATCGCACAGGGGACCCAGGGCCTGGCCCCTCCATCCAGAAAACCTATGACCTCACCCGCTACCTGGAGCACCAACTCCGCAGCTTGGCTGGGACCTATGTGAGTATCCAGCGTAGGAATCTGGGGGTTGGGGAGGAGTGAGGAGTTGGGGAAAGACAGTCCTAACCGTGGAGGGTTCTGGTAAATGATGGGGTGAGGAGGGGCTCTTTGGCTCCCACCAGTCCCCCTGTCTGGTCTA
+
AA1AAFFFAFFFGGGGGGGGEAGEGGGGGGHHGGGGFGHHHHGHGGHHHHFHFFFHHGFHHHGHHHHHHHHGGG?GHHHHCGHHGHHHGHHHGGEEGHHHCFHFFAHHGHHHFFHDFHHHHHGHHGGFGG111@GGHG//<>@CGG.@C.<CHFFE0AGHHHCCFEE./B/99BFGGEFG@GGG.AE@:FFFFFFBFFBFFFFFFFF@---/-A@<@@FFFFFFFFFF?-AFEFFFFFFF@FFFFBFFFF;
@M05620:37:000000000-D9766:1:1101:14299:10161 1:N:0:81
AGTGCCAGCTCTCAATCGCACAGGGGACCCAGGGCCTGGCCCCTCCATCCAGAAAACCTATGACCTCACCCGCTACCTGGAGCACCAACTCCGCAGCTTGGCTGGGACCTATGTGAGTATCCAGCGTAGGAATCTGGGAGTTGGGGAGGAGTGAGGAGTTGGGGAAAGACAGTCCTAACCGTGGAGGGTTCTGGTAAATGATGGGGTGAGGAGGGGCTCTTTGGCTCCCACCAGTCCCCCTGTCTGGTCTA
+
CCBCCFFFDFFFGGGGGGGGGGHGGGGGGGHHGGGGGGHHHHGHGGHHHHHHHGHHHGHHHHHHHHHHHHHGGGGGHGHHHHHHHHHHGHHHGGGGGHHHGHHGGGHHGHHHHHHHHHHHHHHHHGGGGGHHHHHHHHHGGHHHGGGGGGGHHHHGHGHHHHGGFGHHGHHHHHHHHHHHGGEGFGGGEGGGGGFGGGGGGGGGGGFFFFFFFFFFFFFFFFFFFFFFFFFFFFFFFFFFFFFFFFFFFFB
@M05620:37:000000000-D9766:1:1101:3236:10178 1:N:0:81
AGTGCCAGCTCTCAATCGCACCGGGGACCCAGGGCCTGGCCCCTCCATCCAGAAAACCTATGACCTCACCCGCTACCTGGAGCACCAACTCCGCAGCTTGGCTGGGACCTATGTGAGTATCCAGCGTAGGAATCTGGGAGTTGGGGAGGAGTGAGGAGTTGGGGAAAGACAGTCCTAACCGTGGAGGGTTCTGGTAAATGATGGGGTGAGGAGGGGCTCTTTGGCTCCCACCAGTCCCCCTGTCTGGTCTA
+
??AAAFFFBFFFGGFGGGGGG2EEGGGGGFGHGGGGGGHHHHGHGGHHHHHHHGHHHGBGHHHHHHHHHHHGGGGGHHHHHHHHHHHHGHHHGGGGGGH?EHHGGGHHGHHHHFHGFHHHGHFFHGDDCCFGFHFHEF0FDFGG?CG?DGGGH0<G:.GFHBCGG.:CGFFFFGGGGGGG@FGGAEGGCGGGGG//BFFFFFFFFFFBFFFFFFBBB<FFFFFFFFFEFFFFFFFFFFFFBFFFFFFFFFB
@M05620:37:000000000-D9766:1:1101:3825:10196 1:N:0:81
GAGGCTGCTTTGGAAGAAACTCATAGATTACTGCAACAGTTCCCCCTGGACCTGGACAAGTTTCTTGCCTGGCTTACAGAAGCTGAAACAACTGCCAATGTGTGTGCCATCTCCTCCCTTCTCTTTTCTGAAAATATTGCACAGCCAAATTTATTTGCATTTGAAATGAAAGGAATTTGGAAGAATTTTGAAAAGAATATCATGACAACTTTTTAATGAATTGGAAGCCTATTTTTCCAGTCTGAAGAATA
+
A3AAAAFBCFDFFFGGCF4FEGBHFFHFFEGFGBEGFFHAFGHAFEEGAEFGHFAGBE1BGHHHFHFBGA3BFHHHH5BDGHGHFFEHHFFGHFHFCGHHHEH1BFFHHHHG33BFBFGHH?GG4BGFFGHFFHHGFGH4?3?FG/FFFBFGF2BGGHEHHHHFFHGHHFHHHH0G@2@@?<GAGFF?GGG111?>G11><==FDF<1<<F<G0.C00=00=DGFGCHHHH000<0::;;CGH:0:;;GG;
@M05620:37:000000000-D9766:1:1101:9855:10198 1:N:0:81
AGTGCCAGCTCTCAATCGCACAGGGGACCCAGGGCCTGGCCCCTCCATCCAGAAAACCTATGACCTCACCCGCTACCTGGAGCACCAACTCCGCAGCTTGGCTGGGACCTATGTGAGTATCCAGCGTAGGAATCTGGGAGTTGGGGAGGAGTGAGGAGTTGGGGAAAGACAGTCCTAACCGTGGAGGGTTCTGGTAAATGATGGGGTGAGGAGGGGCTCTTTGGCTCCCACCAGTCCCCCTGTCTGGTCTA
+
BCCCCFFFCFFFGGGGGGGGGGHHGGGGGGHHGGGGGGHHHHGHGGHHHHGHHHHHHGHHHHHHHHHHHHHGGGGGHHHHHHHHHHFHGHHHGGGGGHHHGHHGGGHHGHHHHHHHHHHHHHHHHGGGGGHHHHHHHHHGGHHHGGGGGGGHHHHHHGHHHHGGGGHHHHHHHHHHHHHHGEEGGGGGAFGGGGFGGGGGGGGGGGFFFFFFFFFFFFFFFFFFFFFFFFFFFFFFFFFFFFFFFFFFFFB
@M05620:37:000000000-D9766:1:1101:18074:10202 1:N:0:81
ACCACACCTTCTACAATGAGCTGCGTGTGGCTCCCGAGGAGCACCCCGTGCTGCTGACCGAGGCCCCCCTGAACCCCAAGGCCAACCGCGAGAAGATGCCCAGGTGAGTGGCCCGCTACCTCTTCTGGTGGCCGCCTCCCTCCTTCCTGGCCTCCCGGAGCTGCGCCCTTTCTCACTGGTTCTCTCTTCTGCCGTTTTCCGTAGGACTCTCTTCTCTGACCTGAGTCTCCTTTGGAACTCTGCAGGTTCTA
+
AAAAAAAAFFFFCGGFCG11F1F1EBE0A0FGCEFA0EECAHHCGGGE/AEFFFF1GH0//EEEF/EEG/>0B>FGGC/FAAHFCGG?CC///?CB>D11CCCFCHHC1?//FCCCGGGCDGG0GFHFHHGH.---;.CCGCC/CFFFGFE.BFFAAG-9?FGF@@B@@BBFFF/9/B99B9BBFFFFFFB/9@A9BA/;BFFFFF/BBFFFFFFF/B/9/BB;-BF/BF/9BFF//F/;FFB/BFFFFFF
@M05620:37:000000000-D9766:1:1101:9832:10204 1:N:0:81
AGTGCCAGCTCTCAATCGCACAGGGGACCCAGGGCCTGGCCCCTCCATCCAGAAAACCTATGACCTCACCCGCTACCTGGAGCACCAACTCCGCAGCTTGGCTGCCACCTTAGGAATTTGGCAGCGTCGGACTATTGAGGAGTTGGGGAAAGACAGCCCTAACGCCGGAGGGTCCTGACAAATGAGGGGGCTAGTAGATGCTGGGGGGCGGCGAGCATCTTTCCCTCCCGGCCGACCCCCTGTCTGGACTT
+
CCBCCFFFBFFFGGGGGGGGGGHHGGGGGGHHGGGGGGHHHHGHGGHHHHHHHHHHHGGFHHHHHHHHHHHGGFEEHHHHHHHHHHHHGHHHGGGGGHHHGHH//0B?GG23D?3D223332???/</<@D//=11?1<F1<00>F-A.C../</<...<///:---;C--AEFEG00900/0;C0;E--9-.;;:000;0B09A--;-9-;-----:00;F0000/;..-:::--;-ADFF9FB0/0.00
@M05620:37:000000000-D9766:1:1101:7854:10205 1:N:0:81
GAGGCTGCTTTGGAAGAAACTGAGAAGCCAGGGACACAAGATCGGAAGACCACACCTCTGTACTCCAGTCACCTGAAGCGATCTCGTATTCCGCCGCCTGGTTGAAAAAAAAAAGAGTATCCCGCGTAGGACTCTGGGCGTTGGGGCGGCGTGCGGCGTTGGGGCCCGCCCGTCCTCACCGTGGCGGGTTCTGGTAAATGCTGGGGTGCGTCGGGGCTCTTTGGCTCCCCCCAGTCCCCCTGTCTGGTCTA
+
11AAA1>ABF3D1BFGGFGG1111D30BBGFGGCGGF0AABBFH?BFEA0B0AFA/0BFE22DAD1AAABGAFGFFHB1/EGG0FB/E0BFHH////>?F/BBE02FHH/</////0@2FGH1/>/@-<.<1FFHF10.<CA-.<-:--9;@>B?@@?@?@---A?@--@@-;BFFBBE--;----9-9-:FFFF///;B/BFFF@-;---;--9-;@F/9BFFFFFEFFF@9AFFFFFF?AFFFFEFF//
@M05620:37:000000000-D9766:1:1101:21155:10222 1:N:0:81
AGTGCCAGCTCTCAATCGCACAGGGGACCCAGGGCCTGGCCCCTCCATCCAGAAAACCTATGACCTCACCCGCTACCTGGAGCACCAACTCCGCAGCTTGGCTGGGACCTATGTGAGTATCCAGCGTAGGAATCTGGGAGTTGGGGAGGAGTGAGGAGTTGGGGAAAGACAGTCCTAACCGTGGAGGGTTCTGGTAAATGATGGGGTGAGGAGGGGCTCTTTGGCTCCCACCAGTCCCCCTGTCTGGTCTA
+
BBABCFFFCFFFGGGGGGGGGGHHGGGGGGHHGGGGGGHHHHGHGGHHHHHHHHHHHGHHHHHHHHHHHHHGGEGGHGHHHHHHHHHHGHHHGGGGGHHHGHHGGGHHGHHHHHHHHHHHHHHHHGGGGGHHHHHHHHHGGHHHGGGGGGGHHHHHHGHHHHGGGGHHHHHHHHHHHHHHGGGGGGGGEGGGGGFGGGGHHGGGGGFFFFFFFFFFFFFFFHHFFFFFFFFFFFFFFFFFFFFFFFFFFFB
@M05620:37:000000000-D9766:1:1101:12886:10240 1:N:0:81
GCGGCTGCTTTGGAAGAAACTCATAGATTACTGCAACAGTTCCCCCTGGACCTGGAAAAGTTTCTTGCCTGGCTTACAGAAGCTGAAACAACTGCCAATGTGTGTGCCATCTCCTCCCTTCTCTTTTCTGAAAATATTGCACAGCCAAATTTATTTGCATTTGAAATGAAAGGAATTTGGAAGAATTTTGAAAAGAATATCATGACACCTTTTTAATGAACTGGAAGCCTATTTTGAAAGTCTGAAGAATA
+
A>>AAAAAFFF@FGGA1FFGGGHHGGHHH1BGFH11BBBDDGHHHGEG/0FGFGAGG10BBFGHFHHHHHHHHHG1FGHGGHHGG1FGGFGHHHHH1BFGHHHHHHHHFHHHHHHHHGHHHHHHHHHHHHEG1BF1FHBGDGFHHHF0BGHH2FGHHH2FGHH2FFGGH1GGFBHHHHHHFDG0?GHHHHA=FHGGHHHHHHHGGHHHGHHHHHACGGHHHHHHH/CHHGHHHHHHGHHHHHHHGFG09FF
@M05620:37:000000000-D9766:1:1101:12904:10249 1:N:0:81
GAGGCTGCTTTGGAAGAAACTCATAGATTACTGCAACAGTTCCCCCTGGACCTGGAAAAGTTTCTTGCCTGGCTTACAGAAGCTGAAACAACTGCCAATGTGTGTGCCATCTCCTCCCTTCTCTTTTCTGAAAATATTGCACAGCCAAATTTATTTGCATTTGAAATGAAAGGAATTTGGAAGAATTTTGAAAAGAATATCATGACACCTTTTTAATGAACTGGAAGCCTATTTTGAAAGTCTGAAGAATA
+
BABCCCFCFFFFGGFGGGGGGGHHHHHHHHHGHHGHGHHHHHHHHGGGGHHHHHHGGFHHGHHHHHHHHHHHHHHGHHHHHHHHHHGHHHHHHHHHHHHHHFBFHGGGE4GFHGHHHGHGHHHHGHHHHHGHGF4G?FHHGFGFHGGHHGHHHFHFHHFGHHHHGHHHHHHHHGF2FHGHHGFHFHGHHGCBFF?CCG=D>GF>GHHFFHHGFHGG0<DG0=GFGGHGHHHHFFH0CC:C;CFHHH0CGB;
@M05620:37:000000000-D9766:1:1101:16175:10250 1:N:0:81
AGTGCCAGCTCTCAATCGCACAGGGGACCCAGGGCCTGGCCCCTCCATCCAGAAAACCTATGACCTCACCCGCTACCTGGAGCACCAACTCCGCAGCTTGGCTGGGACCTATGTGAGTATCCAGCGTAGGAATCTGGGAGTTGGGGAGGAGTGAGGAGTTGGCGAAAGACAGTCCTAACCGTGGAGGGTTCTGGTAAATGATGGGGTGAGGAGGGGCTCTTTGGCTCCCACCAGTCCCCCTGTCTGGTCTA
+
>>AAAFBCAFCFFE5GGAFFEEEDEEEEEGHHG2FEA2GF2FECEGEFHHHEBFGHHGHFHD5GHHHCHHHEGGCGHHGCGGH?EGFHGFHHGE?/E3GHGFHCE?0FFCGHFGDDFFFHH3GHHG/?C/F@C<FGFGEGACGFDCGGGGGHFFGFB.</0//<A@FGFHHFHHFCCBFF?FADGGGAC.FFG0CFB9CB00;FFFDCEF.B.A-;=-AFFFF/;9FAABFDF?/FFBED=9/BFFB9/BB
@M05620:37:000000000-D9766:1:1101:21843:10270 1:N:0:81
AGTGCCAGCTCTCAATCGCACAGGGGACCCAGGGCCTGGCCCCTCCATCCAGAAAACCTATGACCTCACCCGCTACCTGGAGCACCAACTCCGCAGCTTGGCTGGGACCTATGTGAGTATCCAGCGTAGGAATCTGGGAGTTGGGGAGGAGTGAGGAGTTGGGGAAAGACAGTCCTAACCGTGGAGGGTTCTGGTAAATGATGGGGTGAGGAGGGGCTCTTTGGCTCCCACCAGTCCCCCTGTCTGGTCTA
+
AA>AAFFFBFFFFGGGFGGCGCHDGGFGEEHHDGGD2FHAEG2AFEHHGFGHFFCFHGFGHHFHHGHHHHHEE/EGHBGHCFGHHHHEGGHHGEEEEEGEEHHGGGFHGHHHHBFFGHHHHFHHHGGGGGHGFHHHGHGF?GFFCGCCCDE>GGGGGGHHHHGGGGHHHFFHGHHHHFGHGGEBFFDGEFGGFFCFFFGFGGGGGGFBFFFFFFBBBBFFFBBFFFFFFFFFFFFFFFFF?FFFFFFFF/9
@M05620:37:000000000-D9766:1:1101:28733:10317 1:N:0:81
AGTGCCAGCTCTCAATCGCACAGGGGACCCAGGGCCTGGCCCCTCCATCCAGAAAACCTATGACCTCACCCGCTACCTGGAGCACCAACTCCGCAGCTTGGCTGGGACCTATGTGAGTATCCAGCGTAGGAATCTGGGAGTTGGGGAGGAGTGAGGAGTTGGGGAAAGACAGTCCTAACCGTGGAGGGTTCTGGTAAATGATGGGGTGAGGAGGGGCTCTTTGGCTCCCACCAGTCCCCCTGTCTGGTCTA
+
>>>>AFDFBFFFGGGFFGGEFCHCGEFEDDHFDEGDEFHHCGGEGGHHGGGHBGCFGGHHGGBGHGHGHHHGG>EEHGFHFGHHHHHGGHHGEFFGEHGHGHHGGGHGGHGFGGGDFDFHHHGGHGEEGGFDGHFHHH0FGHHHGFFDG.>>G0<GCGCHFFGCEAAGFHHCHH0CGHHHGAABCEGGCFFFGGFFFGFGGGFGGD;9:FFFFDFFFF?FFFFFFFFEFBFFFFFFFFEDFFFFFFFFFFB
@M05620:37:000000000-D9766:1:1101:27927:10318 1:N:0:81
AGTGCCAGCTCTCAATCGCACAGGGGACCCAGGGCCTGGCCCCTCCATCCAGAAAACCTATGACCTCACCCGCTACCTGGAGCACCAACTCCGCAGCTTGGCTGGGACCTATGTGAGTATCCAGCGTAGGAATCTGGGAGTTGGGGAGGAGTGAGGAGTTGGGGAAAGACAGTCCTAACCGTGGAGGGTTCTGGTAAATGATGGGGTGAGGAGGGGCTCTTTGGCTCCCACCAGTCCCCCTGTCTGGTCTA
+
ABAAAFFFCFFFGGGGGGGCGCGDFGGGGGHHGGGGGGHHHHGHGGGHHGHHHHHHHGHHHHGHHHHHHHHGG>EGHHHHEGHHHHHHGHHHFGGGGHHHGHHGGGHHGHHHHHHHHHHHHHHHHGEGGDHHHHHHHHHGEHHHGGGGGGGHHHHHHGHGHHGGGGHHHHHHHHHHHHHHGGGGGGGGCFFGGGGGGGGGGGGGGGFFFFFFFFFFFFFFFFFFFFFFFFFFFFFFFFFFFFFFFBFFFFF
@M05620:37:000000000-D9766:1:1101:28714:10330 1:N:0:81
AGTGCCAGCTCTCAATCGCACAGGGGACCCAGGGCCTGGCCCCTCCATCCAGAAAACCTATGACCTCACCCGCTACCTGGAGCACCAACTCCGCAGCTTGGCTGGGACCTATGTGAGTATCCAGCGTAGGAATCTGGGAGTTGGGGAGGAGTGAGGAGTTGGGGAAAGACAGTCCTAACCGTGGAGGGTTCTGGTAAATGATGGGGTGAGGAGGGGCTCTTTGGCTCCCACCAGTCCCCCTGTCTGGTCTA
+
AAAAA1DFAFFFCFDBEFF1E?BAFE0FEAECEFFEEGG0BGAGGGHHHFFHGHHGFEHHHDDGHHHGHHGGE/EFHFHHFGFGHHFAFGGGFECCG0FEEHHGEGHFGFFGHHHDG1FFFHFGHGEEC?GFGFGHHHGG/FGHGGGGGGGHHHHHGA<CFHCGECEGFHHFFGHGCHGH@;EAFGGG9.9BFG;BFGFGE99CCAB@EFFFFF@?@@FFFFB9BFFEFFAFE9;:FFEB@EFFFBFFFFF
@M05620:37:000000000-D9766:1:1101:25556:10331 1:N:0:81
ACCACACCTTCTACAATGAGCTGCGTGTGGCTCCCGAGGAGCACCCCGTGCTGCTGACCGAGGCCCCCCTGAACCCCAAGGCCAACCGCGAGAAGATGCCCAGGTGAGTGGCCCGCTACCTCTTCTGGTGGCCGCCTCCCTCCTTCCTGGCCTCCCGGAGCTGCGCCCTTTCTCACTGGTTCTCTCTTCTGCCGTTTTCCGTAGGACTCTCTTCTCTGACCTGAGTCTCCTTTGGAACTCTGCAGGTTCTA
+
3AAABAAAFFFFFGGDEGEGFGGHEEEACEGHGGFFGGGFEDHEFGGG?EGGHHGHHHGGGGEEGGGCEEFHHHHDGGGHGHHGHEDECCGCGGFFBFDHHFHGCGHHFHGGHHGGG?DHHHHHHHHHHHGHFGGGGGHGHHGHHGGGGGGGGGGGGG-AGGGGGBFBBFFFFFFFFFFFFFFFFFFFFFFFFBADFFFFFBFFFFFFFFFFFFFFFFFFFFFFFFFFFFFFFFFFFFFFFFFFFFAFFFF
@M05620:37:000000000-D9766:1:1101:19510:10335 1:N:0:81
ACCACACCTTCTACAATGAGCTGCGTGTGGCTCCCGAGGAGCACCCCGTGCTGCTGACCGAGGCCCCCCTGAACCCCAAGGCCAACCGCGAGAAGATGACCCAGGTGAGTGGCCCGCTACCTCTTCTGGTGGCCGCCTCCCTCCATCCTGGCATCCCGGAGCTGCGCCCTTTCTCACTGGTTCTCTCTTCTGCCGTTTTCCGTAGGACTCTCTTCTCTGACCTGAGTCTCCTTTGGAACTCTGCAGGTTCT
+
BBBABBBBFFFFGGGGFGG5GDGCEEEEHDHHCFGEFGGGGHHHHGGGEEGGHHHHHHHGGGGGGDGGGGGFH?GFGGDH/CGHHG/<BCD@/BCGFHBFGHHGFHHHG1FFGHACGG@CBFHHH0DGH<GG.C?ADGFH.//;/;;CFBFF/CFGFGGG-99FF@BFBBF///BBFFFFFFFEFFF/FFFFFFBFFFFFFFFFD.FFFFFFFFFFFFFFBFFFFF/FFFFFFFFEFBFFF/;BFF..9FB
@M05620:37:000000000-D9766:1:1101:27136:10337 1:N:0:81
GAGGCTGCCTTGGAAGAAACTCATAGACCAAGGCAACAGTTCCTCCTGGAACTGGACAAGTTTCTTGACCCGCTTACTGAAGCTGAAACAACGGCCAAGGGCTTCAAGCAATTTCAGTATAGCGAGCAAGTATCTGGGAATTAGCGAGGCGTAAGGAATTGAAGAAAGACAGACATAACCGTGGAGAAATCTGGTAAAAGAAGGCGTGAGGACGAACACTATGAATCCCAACAGCCCCCCTCTCTGACCTA
+
>1>AA1>>1B@B1AGE11GEA1A33FG11A0BF0FA0AG12FG2FG0B0A11110B0B0AD22DAG12BAAEFGAFHDF@GHGE@FFHH0/F////>/////0/0>>2B00B1B222B22B21/<///0B122BGB10B1@1110/><///<-.<110>111100///<G///</000;C-.;:.././0;;:0;;C00;../..;C-...:.---;--//////;/;//;9-;----9----/99//;//
@M05620:37:000000000-D9766:1:1101:9680:10357 1:N:0:81
GAGGCCGCTTTGGAAGAAACTGACAAGCCAGGGACAAAAGATCGGAAGCGCACACGTCTGAACTCCAGTCACCTGAAGCTATCTCGTATGCCGTCTTCTGCTTGAAAAAAAAAAAAAAACACTCACCGCTGACAGTAACCCCAACACAAACAACTACGCAAACCACCACACTCACGAAGAACAACAAAGAAAAACCGCAATCTCCCAGCAACATCAACAAAACCCACCCTCAGGACTTGAGGTGTCGAACA
+
AABAABBBBBBFGGGGGGGGGGGHHHHHGHHHGGGGHGHHGGHHGEGG1EECGGHGGHHGHHHHHHGHGHHHHHHGHHHHGFGHGHFFHHHHGEGHGHHHHHHHGHHHHGFC@//<<--.<<10//<.---./0000000....;.:....;9.///.-.--;.;...:..////...9././...9.//./.:;.----.//;//.:.....///;//.....9.9.....///./:///././/....;
@M05620:37:000000000-D9766:1:1101:5474:10384 1:N:0:81
AGTGCCAGCTCTCAATCGCACAGGGGACCCAGGGCCTGGCCCCTCCATCCAGAAAACCTATGACCTCACCCGCTACCTGGAGCACCAACTCCGCAGCTTGGCTGGGACCTATGTGAGTATCCAGCGTAGGAATCTGGGAGTTGGGGAGGAGTGAGGAGTTGGGGAAAGACAGTCCTAACCGTGGAGGGTTCTGGTAAATGATGGGGTGAGGAGGGGCTCTTTGGCTCCCACCAGTCCCCCTGTCTGGTCTA
+
AAABCFFFCFFFGDGGGFGCEEFGFEGGGGHHFGGGGCGFGHGHGGFHHHGGHEHHHGHHHGFHHHGHHHHGGF?FHHHHGGFFGHFHGHHHFEGGGHHHGHHEFFHHGHHHHHHHHGGHHHHHHGCEFDHHHHHHGHHGCHHHGGGGGGGHHHHHHEHHHHGGGGHHHHHHHHHHHHHHGCEGGGGG;CFGGGCFGGGGFCFGGGFFFFFFFFFFF@EFFFFFFFFFFFFFFFFFFFFFFFFFFFFFBF:
@M05620:37:000000000-D9766:1:1101:5091:10388 1:N:0:81
AGTGCCAGCTCTCCATCGCACAGGGTACCCAGGGCCTGGCCCCTCCATCCAGAAAACCTATGACCTCACCCGCTACCTGGAGCACCCACTCCGCAGCTTGGCTGGGACCTATGTGCGTATCCCGCGTCGGCCTCTGGGCGTTGGGGCGGCGTGCGGCGTTGGGGCCCGCCAGTCCTCACCGTGGCGGGTTCTGGTAAATGATGGGGTGAGGCGGGGCTCTTTGGCTCCCCCCAGTCCCCCTGTCTGGTCTA
+
>>>>>BDFAFFFG4FGFEGAEAGCFAABF4B22AEBBBFGFGGGFE2GGGHGDAGBBFCGA3DGHDBFHHH>E0>>GH3B2?BBGHG1?FG21?/E>B33?FCFGGFHGF3FFFG3AFDFHH2/CFG/>C/.>FGHGBC@DCF.--.:?-;;BADFFFFFFFFF?-9=9@--;FFF//AFDFFF>B;DFFFFFFF9:BFF//BFFF9@EF..;@FFFFFBFFFFFFFEF.AD-AFFFFFFFFFFFFFFFFB
@M05620:37:000000000-D9766:1:1101:8188:10400 1:N:0:81
GAGGCTGCTTTGGAAGAAACTCATAGATTACTGCAACAGTTCCCCCTGGACCTGGAAAAGTTTCTTGCCTGGCTTACAGAAGCTGAAACAACTGCCAATGTGTGTGCCATCTCCTCCCTTATCTTTTCTGAAAATATTGAACAGCCAAATTTATTTGCATTTGAAATGAAAGGAATTTGGAAGAATTTTGAAAAGAATATCATGACACCTTTTTCATGAACTGGACGCCTATTTTGAAAGTCTGAAGAATA
+
CCCCCCFBFFFFGGGGGGGGGGHHHHHHHHHHHHHHHHHGHHHHHGGGHHHHHHHHHHHHGHHHHHHHHHHHHHHHHHHHHHHHHHHHHHHHHHHHHHHHHHHG11BEH4FEGHGHHGH33434BF4D44FHBGH3444433BFGHH2?333333DGH333BDGHDHHH2@F02@FF>GFBFFGFD11?D/1?=GGHHGHDGHF>CFH.0>G0G/==0D=<GHGG<?-:CF00CGF:FGG:G0:;;00=0;
@M05620:37:000000000-D9766:1:1101:8172:10412 1:N:0:81
GAGGCTGCTTTGGAAGAAACTCATAGATTACTGCAACAGTTCCCCCTGGACCTGGAAAAGTTTCTTGCCTGGCTTACAGAAGCTGAAACAACTGCCAATGTGTGTGCCATCTCCTCCCTTCTCTTTTCTGAAAATCTTGCACAGCCAAATTTATTTGCATTTGCAATGAAAGGAATTTGGAAGCATTTTGAACAGAATATCATGACACCTTTTTAATGAACTGGAAGCCTATTTTGAAAGTCTGAAGAATA
+
A3>ABBFAFFFFGGGGGGGGGGGHHHHHHGGFHHFHGHHFGHHHHGGGFHHHHHGHHF2GGHHHHHHHHHHHHHHBGHHHHHHHHHHHHHHHHHHHHHHHHHFHHHHHGHHHHHHHHGHGGFHHGHHHG4DD33?3D44BFGFHHH022FDH3FHDHH3FFGG3DGFG2F2F0BHHHHHHG1F/?GHHHF/111?GHH1GHHHHFGHHGEFHHH.<0DFHHHHHE0FEHHFFHHHGGHHCCGHHH0:C/CF
@M05620:37:000000000-D9766:1:1101:16250:10413 1:N:0:81
GAGGCTGCTTTGGAAGAAACTGACAAGCCAGGGACAAAAGATCGGAAGAGCACACGTCTGAACTCCAGTCACCTGAAGCTATCTCGTATGCCGTCTTCTGCTTGAAAAAAAAAAATTCCATTTACCGCCTCCCTCCTTCCTTTCCTCCCGTCACTTCGCCCTTTCTCCCTCGTTCTCTCTTCTGCATTTTTCCGTCGGCCTCTCTTCTCTTCCCTTCGCCTCTTTTGTCCCTCTGCCGTCTCTCTCTCTTC
+
AAAAAACAFFFFGGGGCFGFFFBFFHHHGGFGEFGDHG2BCFGGFGFGHHHFFHHEHHHGHFHHHHFHFHFFGGEFGHFFFEG@GBBEFHHHF1EG1FGHFFHFGHFHHGGGC</022222222@2<</?/F/0?EHEHHF1<F1=FG...>.<00=..<D?GGC0;0CB/-:.;CGFHF;0;0;0;0;B090.9.--;;A.;/0BF/B9/BF.;/....;9/9/9/.;;FBB./9/-;-;999//9/9//
@M05620:37:000000000-D9766:1:1101:10083:10421 1:N:0:81
AGTGCCAGCTCTCAATCGCACAGGGGACCCAGGGCCTGGCCCCTCCATCCAGAAAACCTATGACCTCACCCGCTACCTGGAGCACCAACTCCGCAGCTTGGCTGGGACCTATGTGAGTATCCAGCGTAGGAATCTGGGAGTTGGGGAGGAGTGAGGAGTTGGGGAAAGACAGTCCTAACCGTGGAGGGTTCTGGTAAATGATGGGGTGAGGAGGGGCTCTTTGGCTCCCACCAGTCCCCCTGTCTGGTCTA
+
A?>>AFFFBFFFGGGFGGGGGEHHGGGGGGHHGGGGGGHHGHGHGGHHFHHHGFBGHGBGHHFHHHHHHHHGGGGGHHHHHHHHFHHHGHHHGGGGGHGGDHHGGGHHGHHFBGHHGHHHHHHFFFCEGGHHFHHEFFHE?CFBFGCC-<C0.DH.CDHHHBDGGGHGFHGHHHHHGFHHGGGGA.ED9FGGGGFFGGGGGGGGGGFFFFEFFFFFFFFFFFFFFF/EFFFFFFFFFFF?AFFFFFFFFFF
@M05620:37:000000000-D9766:1:1101:8841:10422 1:N:0:81
AGTGCCAGCTCTCAATCGCACATGGGACCCAGCGCCTGGCCCCTCCATCCAGGAAACCTATGACCTCACCCGCTACCTGGAGCAACAACTCCGCAACTTGGCTGTGACCTATGTGAGTATCCAGCGTAGGAATCTGGGAGTTGGGGAGGAGTGAGGAGTTGGGGAAAGACAGTCCTAACCGTGGAGGGTTCTGGTAAATGATGGGGCGAGGAGGGGCTCTTTGGCTCCCACCAGTCCCCCTGTCTGTTCTT
+
>>>AAFFFAFFFGGG3GAF1EF11GF0FEGHH0AEE/BABFGGEGGEGHHF10/BGAGHHHFFGEFGGGEC>>EFGHH1B00B?>BGHHFG1EF>/>BG11BF/0BBF11BGH22FBBBGDHHHFG?CCFHB1GH2GB0F/0?1A?/CC..>CB<0<AC/<<CC..;CCCG:GG00GH/:@.;?C9EG;.:;F099C0FFF0009..9-@?;FA-;@9EFF/BBB9B9-;-9EF9/9B-;@A/:BF//;//
@M05620:37:000000000-D9766:1:1101:8822:10425 1:N:0:81
AGTGCCAGCTCTCCATCGCACAGGGGACCCAGGGCCTGGCCCCTCCATCCAGAAAACCTATGACCTCACCCGCTACCTGGAGCACCCCCTCCGCAGCTTGGCTGGGACCTATGTGAGTATCCAGCGTAGGAATCTGGGAGTTGGGGTGGGGTGCGGAGTTGGGGACAGCCGTTCCTACCCGTGGGGGGTTCGGGTAAATGATGGGGTGAGGAGGGGCTCTTTGGCTCCCCCCGGTCCCCCGGTCTGGTCTA
+
>A>1>BFFACFFGGGGFEEFE?GEG00AEAHH0BEAFFHHHHGHGGCGHFFGH0F0BEHHFAGHGDFBGHH/>>>>GHBF0BFGFHE/>EE?EE?E>GBBEGHGGGHHGH1GHHH2FHHHHH2FHGG/>E1?FGHHFG0<>GHGGG.<<--<;.;:--=9CGGG.-...;-..;/;09F.-;;9-9;>@=F-@-;@FF////;FF9---;-/;A@--;9/;/BB/FFFA9B@--;@@FFB--9;-B/B/B/
@M05620:37:000000000-D9766:1:1101:11099:10441 1:N:0:81
AGTGCCAGCTCTCAATCGCACAGGGGACCCAGGGCCTGGCCCCTCCATCCAGAAAACCTATGACCTCACCCGCTACCTGGAGCACCAACTCCGCAGCTTGGCTGGGACCTATGTGAGTATCCAGCGTAGGAATCTGGGAGTTGGGGAGGAGTGAGGAGTTGGGGAAAGACAGTCCTAACCGTGGAGGGTTCTGGTAAATGATGGGGTGAGGAGGGGCTCTTTGGCTCCCACCAGTCCCCCTGTCTGGTCTA
+
AAABBFFFBFFFGGGGGGGGGCHEFGGGGGHHGGGGGGHHHHGHGGGHHHHHHHHHHGHHHHHHHHHHHHHGGEGGHHHHHHHHHHHHGHHHGGGGGHHHGHHGGGHHGHFHHHHHHHHHHHHHHGGGGGHHHHHHHHHGGHHHGGGGGGGHHHHHHGHHHHGGGGHHHHHHHHHHHHHHGGGGFFGGEGGGGGFGGGGGGGGGGGFFFFFFFFFFFFFFFFFFFFFFFFFFFFFFFFFFFFFFFFFFFFF
@M05620:37:000000000-D9766:1:1101:7824:10493 1:N:0:81
AGTGCCAGCTCTCAATCGCACAGGGGACCCAGGGCCTGGCCCCTCCATCCAGAAAACCTATGACCTCACCCGCTACCTGGAGCACCAACTCCGCAGCTTGGCTGGGACCTATGTGAGTATCCAGCGTAGGAATCTGGGAGTTGGGGAGGAGTGAGGAGTTGGGGAAAGACAGTCCTAACCGTGGAGGGTTCTGGTAAATGATGGGGTGAGGAGGGGCTCTTTGGCTCCCACCAGTCCCCCTGTCTGGTCTA
+
A?ABBFFFCFFFGGGGGGGGGGHHGGGGGGHHGGGGGGHHHHGHGGHHHHHHGFFHHGHHHHHHHHHHHHHGGGGGHHHHHHHGHHHHGHHHGGGGGHHHGHHGGGHHGHHHHGHHHHHGHEHHHGEGGGHHHHHHHHHGGHHHGGGGGGGHHHHHHGHGGHGGGGHHHHHHHHHHHHHHGGGGGGGGEGGGGGFGGGGGGGGGGGFFFFFFFFFFFFFFFFFFFFFFFFFFFFFFFFFDFFFFFFFFFF0
@M05620:37:000000000-D9766:1:1101:25852:10555 1:N:0:81
GAGGCTGCTTTGGAAGAAACTCATAGATTACTGCAACAGTTCCCCCTGGACCTGGAAAAGTTTCTTGCCTGGCTTACAGAAGCTGAAACAACTGCCACTGTGTGTGCCATCTCCTCACTACTCTTTTATGAACTAATTGACCCGACGAATTTATTTGAATTTGCAATGACAGGCATTTGGAAGCATTTTGCACAGAATATCATGACAACTTTTACCTGAACTGGACGCCTATTATGAAAGACTGACGAATA
+
AAAAAAFAFFFFCGGGGGGGGGHHHHGHHHHHGHHHHFHFHHHHHGGGHHHHHHHHHGHHHHHHHHHHHHHHHHFFHHHGHHHHHHHHHHHHGHH?FGBBG441BB43BFGGGHFHE1F433BBF444BGFGD43B44B33B?E/E/>B/?2@GGHHDHHH222@22@11??//?G<GFH1?F.>FG1FH1111011<D0==D0GHH0CGHHH0000;:;/G0/;.;:@.9FF09;BBFF/;CFGB.:BEE
@M05620:37:000000000-D9766:1:1101:10498:10599 1:N:0:81
GAGGCTGCTTTGGAAGAGCACACGGCTGAACTCCAGTCACCTGAAGCTATCTCGTATGCCGTCTTCTGCTTGCAAAAAAAGACACCCGCGAAAAGCTGCCCAGGTGAGTGGCCCGCTACCTCTTCTGGTGGCCGCCTCCCTCCTTCCTGGCCTCCCGGAGCTGCGCCCTTTCTCACTGGTTCTCTCTTCTGCCGTTTTCCGTAGGACTCTCTTCTCTGACCTTAGTCTCCTTTGTACCTCTGCAGGTTCTA
+
AAAAAACAFFFFGBGCAFE1B0B0000A01FH1BGF2B1D1BB0BBF112BDABBAA0F1ABA0ADA1DGBG/F1BGH/>//B>0?E/>/E///001110?GHCGBD0BB//F//B@CCHHHHHHHD1?FACHGGGGGHGBCAGG<C0=/<.0:G..--;@9;C-:.;?/0;C0CBB0=0;;0=B0C9FB9BF-;-/9;/-;---;////B/9/;BB;:/BF///9;;BFFFFF/;/BFFF/;/9AFF:9/
@M05620:37:000000000-D9766:1:1101:14698:10626 1:N:0:81
ACCACACGTCTGAACTCCAGTCACCTGAAGCTATCTCGTATGCCGTCTTCTGCTTGAACAAAAAAAAAAAAGCTAATCTAAAATGAAAACTCTTCTCATTATCAACAACAAATATCACGAAAAAAAAAAATAATAAAAGAAAGACAAAAATAAAAAATAAATAAAAAAAAAAGGAAACAAAGAAAGACAAATACACCAATAAACAATAGCAGAGGAAAAAAGAATCAGGAAAGAATTCGCACATCAAAAAG
+
CCCBCCCBFBCAGGGGGGGGBGGHHHHHHHHHHHHHHHGGHHHHEFGHGHHHHGHHH33DGHHHF?00>>/1B3344344B43B3333333344B434444?444B?///?C333333?////0////--0110=0=00..<0<////...00000:.0;;0:0000--9--../////.9//.90//:/;00000/..00000090:000;/...///.-...000000//./.000...--000000..
@M05620:37:000000000-D9766:1:1101:23563:10637 1:N:0:81
AGTGCCAGCTCTCAATCGCACAGGGGACCCAGGGCCTGGCCCCTCCATCCAGAAAACCTATGACCTCACCCGCTACCTGGAGCACCCACTCCGCAGCTTGGCTGGGACCTATGTGAGTATCCAGCGTAGGAATCTGGGAGTTGGGGAGGAGTGAGGAGTTGGGGAAAGACAGTCCTAACCGTGGAGGGTTCTGGTAAATGATGGGGTGAGGAGGGGCTCTTTGGCTCCCACCAGTCCCCCTGTCTGGTCTA
+
>A>1>DFFAFFFG1BBBFF1ECHCGA0AAAGHAAEAFFHHGHGHGGHGHGHHBGH0FFHHHGFHHDFHHHHEE>>EHH1F0BFGHH//?GH0>ECEEH1FEHHGGGHHGHFHHGHGHHHHHHFHHGGCCGGHHHHHHH0FEHHHGG.>C.<CH0DG0CHHHHGG.:CG/CCGHHHHHGHGGGGG.CEGEGGGGGFGGGGGEGGGGFF@FFFFFF@@@@FFFFFFFFFFFFFFFFFFFFFF@FFFFFFFFFF
@M05620:37:000000000-D9766:1:1101:15818:10641 1:N:0:81
AGTGCCAGCTCTCAATCGCACAGGGGACCCAGGGCCTGGCCCCTCCATCCAGAAAACCTATGACCTCACCCGCTACCTGGAGCACCAACTCCGCAGCTTGGCTGGGACCTATGTGAGTATCCAGCGTAGGAATCTGGGAGTTGGGGAGGAGTGAGGAGTTGGGGAAAGACAGTCCTAACCGTGGAGGGTTCTGGTAAATGATGGGGTGAGGAGGGGCTCTTTGGCTCCCACCAGTCCCCCTGTCTGGTCTA
+
>A>AABFFAFFDEGGGGEF1A0BCAEGECFHHGGGEEAFE0GEGGGGHGFFFFFCGHGFCGFFHHHFCGHGGGGEEHHGCHHHE>FGHGFDGGA>E?EGH?EFE/<<GGFC1BDGHFBFFHHGFF@<CBCHFGHGGFHFGACFF?CGGC<<GHHEHHC//=GCGCCHFCGHEBGHFB0GF@GE?CEA@GGFFFB9;BFGGGFGGFA99AAABAA>--@EBFF/FFBB-;-;9AFFFBF?A@F9F//B/;//
@M05620:37:000000000-D9766:1:1101:18182:10647 1:N:0:81
AGTGCCAGCTCTCAATCGCACAGGGGACCCAGGGCCTGGCCCCTCCATCCAGAAAACCTATGACCTCACCCGCTACCTGGAGCACCAACTCCGCAGCTTGGCTGGGACCTATGTGAGTATCCAGCGTAGGAATCTGGGAGTTGGGGAGGAGTGAGGAGTTGGGGAAAGACAGTCCTAACCGTGGAGGGTTCTGGTAAATGATGGGGTGAGGAGGGGCTCTTTGGCTCCCACCAGTCCCCCTGTCTGGTCTA
+
BCBBCFFFCFFFGGGGGGGGGGHHGGGGGGHHGGGGGGHHHHGHGGHHHHHHHHHHHGHHHHHHHHHHHHHGGFGGHHHHHHHHHHHHGHHHGGGGGHHHGHHGGGHHGHHHHHHHHHHHHHHHHGGGGGHHHHHHHHHGGHHHGGGGGGGHHHHHHGHHHHGGGGHHHHHHHHHHHHHHGGGGGGGGGGGGGGGGGGGGHGHGGGFFFFFFFFFFFFFFFHHFFFFFFFFFFFFFFFFFFFFFHFFFFFB
@M05620:37:000000000-D9766:1:1101:21416:10656 1:N:0:81
GCGGCTGCTTTGGAAGCGCACACGTCTGACCTCCCGTAGCCCGAAGCTCTCTCGTAATCCGTCCTCGCCTTGCAACAAAAAACTGAAACATGCTACCCGTCAGGACAGGCTCCTAGCAGACTCCCAGGGAGTACCCGATCTGATGACACAATGGCAAGTAAGTCAGGCATTTCCGCTTTAGCACTCTTGTGGCTCCAATTGAAAAATTCTCAGCATTTGTCCTTGTCACTTCCACGCCAGGGCCAAAAGAT
+
>>>AA>>>FFD11BFA1AEEAC0AA00B11BGFHAEB///B0A/A//F11F1BEFC0/DFEGF/?@//>EEG1111>F>BE/?BGD1FFHGGFBF>00/??ACB1/<?/FGFF1@1@G1001FF/?FF?ECCB111<<-<FG1FB0000/.<<CG/0.<=0;0;0:/CC0CG00.:CBE0;;0CFFF9BBFF.;0;//;CF;F00;;FGBB0BFB9BFFFFF/BFF/:F///;B/;AE-----99--9B-9
@M05620:37:000000000-D9766:1:1101:12573:10669 1:N:0:81
AGTGCCAGCTCTCCATCGCACAGGGGACCCAGGGCCTGGCCCCTCCATCCAGAAAACCTATGACCTCACCCGCTACCTGGAGCACCCACTCCGCAGCTTGGCTGGGACCTATGTGAGTATCCAGCGTAGGAATCTGGGAGTTGGGGAGGAGTGAGGAGTTGGGGAAAGACAGTCCTAACCGTGGAGGGTTCTGGTAAATGATGGGGTGAGGAGGGGCTCTTTGGCTCCCACCAGTCCCCCTGTCTGGTCTA
+
>>>1>DD@1CFFG1FDFGA1ECHAF0BAAAAF00BA/FGHFHG/EGCFEAEGFECBFEFABFBGHBF1F>>EE//>GDFG0BFGHH>/?FGBAE?@>GBFEGFGGGFCCGCDDBBFBGHFHG21@<E?CCGFGGDF100?AGDCCC.><.CCCDDC<CC<GC?C.:..::C/:GHC0;FA?GE@.9?@EAAFFB;CFFFBBFFFGFB@?AA/AA-@@@FBFBFF/;BEA-FBAFFFFFFF=EFFFFFFFB/
@M05620:37:000000000-D9766:1:1101:6821:10691 1:N:0:81
AGTGCCAGCTCTCAATCGCACAGGGGACCCAGGGCCTGGCCCCTCCATCCAGAAAACCTATGACCTCACCCGCTACCTGGAGCACCAACTCCGCAGCTTGGCTGGGACCTATGTGAGTATCCAGCGTAGGAATCTGGGAGTTGGGGAGGAGTGAGGAGTTGGGGAAAGACAGTCCTAACCGTGGAGGGTTCTGGTAAATGATGGGGTGAGGAGGGGCTCTTTGGCTCCCACCAGTCCCCCTGTCTGGTCTA
+
BBAABFFCBFFFGGGGGGGCGGHGGGGGGGHH2EGFDFHGHHGHGGHHHGHHHHGHHGHGHHGHHHHHHHHGG@GGHHHHFGHHHHFAEHHHGGFFGFHHGHGGGGHHGHHHHHHHHHHHHHHHHGGGGGHHHHHHHHFGGHHHGGGGGGGHHHHHGGHHHHGGGGHHHHHHHHHHHHHHGGGGGGGGGGGGGGGGGGGGGGGGGGFFFFFFFFFFFFFFFFFFFFFFFFFFFFFFFFFFFFFFFFFFFF9
@M05620:37:000000000-D9766:1:1101:11241:10720 1:N:0:81
AGTGCCAGCTCTCAATCGCACAGGGGACCCAGGGCCTGGCCCCTCCATCCAGAAAACCTATGACCTCACCCGCTACCTGGAGCACCAACTCCGCAGCTTGGCTGGGACCTATGTGAGTATCCAGCGTAGGAATCTGGGAGTTGGGGAGGAGTGAGGAGTTGGGGAAAGACAGTCCTAACCGTGGAGGGTTCTGGTAAATGATGGGGTGAGGAGGGGCTCTTTGGCTCCCACCAGTCCCCCTGTCTGGTCTA
+
>A>>>FFFCFFFGEGGGGGCGFHGGEEEFGHH2BEEGFHHHHGHGGHHHHHHHHHHHGHHHHHHHFHHHHHGE>>EHHGG2FGHHH11?GHGEGGGGHHHGHHGGGHHGHHHHHHHHHHHHHHHHGGGGGGHHHHHHHCFGHHHGGCFG.EHHDHHFGHHHHGGGGHHHHGHHHHHGHHHGGGGGGGGGGGGGGGGGGGGGGGGGGFFFFFFFFFFFFFFFFFFFFFFFFFFFFFFFFFFFFFFFFFFFFF
@M05620:37:000000000-D9766:1:1101:18667:10782 1:N:0:81
GAGGCTGCTTTGGAAGAAACTCATAGATTACTGCACCAGTTCCCCCTGGACCTGGAAAAGTTTCTTGCCTGGCTTACAGAAGCTGAAACAACTGCCAATGTGTTTGCCATCTTCTCCCTTCTCTTTTCTGAAAATACTGCTCAGCCAATTTTATTTTCATTTGTAATGAAAGGAATTTGGAAGAATTTTGAAAAGAATATCATGACACTTTATTAATGAACCGGAAGCCTATTTTGAAAGCCTGAATAATA
+
>>1>AAFAFFFFGFGG1ABF1FBFFFGHH1GHHH11BBFBGHHHHGCGGCGHHHEHHF0BFGHHGGFHHGHHHHGHHHHFHHHHHHHHH0GGHHBG11B@@2200>11BB1F2BD1B0FGGGH22F12BF221BG112211BB0BGH011B2>1222222B>2222B2F<1@00@1@22>11FGF11?F@/1?1FEHDFGHH11=>1F11111>=<0GBD<.<-<-.C./CG0;;GCH0C/;:./90;000
@M05620:37:000000000-D9766:1:1101:8806:10794 1:N:0:81
ACCACACCTTCTACAATGAGCTGCGTGTGGCTCCCGAGGAGCACCCCGTGCTGCTGACCGAGGCCCCCCTGAACCCCAAGGCCAACCGCGAGAAGATGACCCAGGTGAGTGGCCCGCTACCTCTTCTGGTGGCCGCCTCCCTCCTTCCTGGCCTCCCGGAGCTGCGCCCTTTCTCACTGGTTCTCTCTTCTGCCGTTTTCCGTAGGACTCTCTTCTCTGACCTGCGTCTCCTTTGGAACTCTGCAGGTTCT
+
DDDDDDCDFFFFGGGGGGGGGGHHGGGFHGHHHGGGGGGGGHHHHGGGGGGGHHHHHHHGGGGGGGGGGGGHHHHGGGGHGHHHAFDFGC/B//?CGHHHHHFHA=FDF1?FGHG@FG?<GGGDGHHHEHFGHHGGGGDGGHHGFFBFGGGGGGFGGG?;AD.CF?=DFFFF:B:FFFFF:BFFFFFFFFFFF0DFDFFFFFFFFFFFFFFFB0;FFFFFBF:F.@D;DFFF0:BFB:BFFF0FFFAA0FF
@M05620:37:000000000-D9766:1:1101:3046:10822 1:N:0:81
ACCACACCTTCTACAATGAGCTGCGTGTGGCTCCCGAGGAGCACCCCGTGCTGCTGACCGAGGCCCCCCTGAACCCCAAGGCCAACCGCGAGAAGATGCCCAGGTGAGTGGCCCGCTACCTCTTCTGGTGGCCGCCTCCCTCCTTCCTGGCCTCCCGGAGCTGCGCCCTTTCTCACTGGTTCTCTCTTCTGCCGTTTTCCGTAGGACTCTCTTCTCTGACCTGCGTCTCCTTTGGAACTCTGCAGGCTCTA
+
ABBBBBBBFFFFGGGGGGFBGGHHGGGEFGHGHGGGGGGGGHHHHGGGFEFGHHHHFHFEGGGGGGGGGGGHGHHGGGGHGHHHHGGGGGFGGGHHFDGHHH//?<?GHHEGHHGGG?FHHHHHH000=/<CGGGGGDEEHHDG0;BFGFGGGGGGG-:-;FGG?CFFDBBBFFBFFFFBFFFFFFBF:9BFFFA?FFFFFFF../BFFFFFFFF9;F9FBFF.9;@.;BFFFFBBF/FFFBBFFF..;F9
@M05620:37:000000000-D9766:1:1101:8776:10822 1:N:0:81
GAGGCTGCTTTGGAAGAAACTCATAGATTACTGCAACAGTTCCCCCTGGACCTGGAAAAGTTTCTTGCCTGGCTTACAGAAGCTGAAACAACTGCCAATGTGTGTGCCATCTCCTCCCTTCTCTTTTCTGAAAATATTGCACAGCCAAATTTATTTGCATTTGAAATGAAAGGAATTTGGAAGAATTTTGAAAAGAATATCATGACACCTTTTTAATGAACTGGAAGCCTATTTTGAAAGTCTGAAGAATA
+
AABBBBFBFFFFGGGGGGGGGGHGHHHHHHHHHHHGHHHHHHHHHGGGHHHHHHHGHHHHGFHHHHHHHHHHHHHGHHHHHHHGHHHHHHHHGHHHHHHHHHGHHHHHHHHHHHHHHGHHHHHHHHHFHHHEHHHHHFHHHFHHHEHGHGHHEGHHEHHFHHHHHHF@FDGHHEHHEHHGEGHHHHHHHHGHHHHFFFHHHHGGHHHHEHGFHHHHHGFHFFFHHHFGHFHHHHHHEHGHGGFHHHHHCBB
@M05620:37:000000000-D9766:1:1101:17646:10884 1:N:0:81
AGTGCCAGCTCTCAATCGCACAGGGGACCCAGGGCCTGGCCCCTCCATCCAGAAAACCTATGACCTCACCCGCTACCTGGAGCACCAACTCCGCAGCTTGGCTGGGACCTATGTGAGTATCCAGCGTAGGAATCTGGGAGTTGGGGAGGAGTGAGGAGTTGGGGAAAGACAGTCCTAACCGTGGAGGGTTCTGGTAAATGATGGGGTGAGGAGGGGCTCTTTGGCTCCCACCAGTCCCCCTGTCTGGTCTA
+
AA>ABFFFBFFFGGGGGGGGEFFHDGGGFGHHGGGGECGFAGGHGGFHFHHFDFAGHGHHHHFHHHHHHHHGGGEGHHHGHHHGFHHHGFHHGGGGGGHHGHHGDGHHEHHHHGHHHHHGHHHHHGDGGGHHHHHHGHHGGHHHGGFGGGGHHHHHHGHHGHGGGGHHHHHHGHHHHHHHGGGGGGGGEFGGGGGGGGGGGGGGGGFCFFFFFFFFFFFFFFFFFFFFFFFFFFFFFFFFFFFFFFFFFF/
@M05620:37:000000000-D9766:1:1101:26933:10895 1:N:0:81
GAGGCTGCTTTGGAAGAAACTCATAGATTACTGCAACAGTTCCCCCTGGACCTGGAAACGTTTCTTGCCTGGCTTACAGAAGCTGAAACAACTGCCAATGTGTGTGCCATCTCCTCCCTTCTCTTTTCTGAAAATCTTGCACAGCCAAATTTATTTGCATTTGAAATGAAAGGAATTTGGAAGAATTTTGAAAAGAATATCATGACACCTTTTTAATGAACTGGAAGCCTATTTTGAAAGTCTGAAGAATA
+
AAABB>CAFFFFFEGGGGGGBF4FFFGH65FFHHFEGFFBFGHHHGFG22BBGGFHHG3FFGHHGHHHHHHHHHAHHHHHHHHCGHHHHHHHHHHHHBGGHD@FB1FGFHFHHHBFG?FFHGGFDFBFGHFHHHF3?BFFGHHHEHHH2FDGFFFHHHHGG3F3@<>FG2>FC2F2@>FGGFB0F<FGHH/F11<FF1>G<GFGHGFGGFHHBFCGFD00DGD</C:G.CFH:;C0.<CF:CCCBHGGG0F
@M05620:37:000000000-D9766:1:1101:12500:10903 1:N:0:81
GAGGCTGCTTTGGAAGAAACTGACAAGCCAGGGACAAAAGATCGGAAGAGCACACGTCTGAACTCCAGTCACCCGAAGCTATCTCGTATGCCGTCTTCTGCTTGAAAAAAAAAAAAATCCACCACTAGATCCTGGTATCCTTCATTCCTCTACAGCCATCGTTGCCCTGCTTTCACACAAGTGCCTCTTACGCTCTTGTACACAGTCACCCCGTCTCTCCATGTCTCCCCCCCTGCCCCCTGGCATGTTCC
+
AAAAAAFBFFFFGFGG4GGGGGHGGFHHGCGEGFGDGGFHEHHHGGGGHFHHHFHECGHGDGHHHEEFGFHHHCE>EE>FGHCGHHGGHHHHGEFHFGHH?GHGGHHHHGGGGC<<<0111?0//1011111110111111111000000000000..=/.../.00/../000000:...000000/000;....00;00900.00000.--..9.;//////;9///..---..;..--...././9//
@M05620:37:000000000-D9766:1:1101:21278:10915 1:N:0:81
AGTGCCAGCTCTCAATCGCACAGGGGACCCAGGGCCTGGCCCCTCCATCCAGAAAACCTATGACCTCACCCGCTACCTGGAGCACCAACTCCGCAGCTTGGCTGGGACCTATGTGAGTATCCAGCGTAGGAATCTGGGAGTTGGGGAGGAGTGAGGAGTTGGGGAAAGACAGTCCTAACCGTGGAGGGTTCTGGTAAATGATGGGGTGAGGAGGGGCTCTTTGGCTCCCACCAGTCCCCCTGTCTGGTCTA
+
AAABAFFFCFFFGGGGGGGGGGHGFGGGEGHHFEGEFGHHHHGGGGHHHHFHHHHBGGHHHHHHHGHHHHHGGEEGHHHHCGHHHHHHGHHGGGGGGHHHGGHG//BGGHHHGHHHHHGH3GFHHGGGCGHHHHHHHHHGGHHHGGFDGDF0CGHHHGHHGHGGGGH.GHGHHHHHHHHHGDGGGGGGCFGGGGGGGGBFGFGGGGFFFFFFFFFF-@EFFFFFFFFEFFFFFFFFFFEDFFFFF0BBFFF
@M05620:37:000000000-D9766:1:1101:2978:10944 1:N:0:81
GAGGCTGCTTTGGAAGCAACTCATAGATTACTGCAACAGTTCCCCCTGGACCTGGAAAAGTTTCTTGCCTGGCTTACAGAAGCTGAAACAACTGCCAATGTGTGTGCCATCTCATCCCTTCTCTTTTCTGAAAATATTGCACAGCCAAATTTATTTGCATTTGAAATGAAAGGAATTTGGAAGAATTTTGAAAACAATATCATCACACCTTTTTAATAAACTGGAAGCCTATTTTTCTAGTCTGAAGAATA
+
AAAAABFBFFFFGCBF4FGGGGGHHFHHHGHHGHGFFHHHHGGHHGGFGEGHHHGH3AAFGFHFHHHFFHFFFHHEFFFGHHFHHF3GBFHHHHHH3GHHGHH111BGHBFDF4FD3GFGFGGH4FGF?4BFFBE?F4B4?3?BC/0FF3BGHFBGDDF3B33?DGHFF@DDF2CC@F22<<0FCD???FFF1D0?G<>DGFG1<>1F.0110<<<00=D0GG//</.CGBGG0C0/00;;::0;;0<C<;
@M05620:37:000000000-D9766:1:1101:13990:10962 1:N:0:81
ACCACACCTTCTACAATGAGCTGCGTGTGGCTCCCGAGGAGCACCCCGTGCTGCTGACCGAGGCCCCCCTGAACCCCAAGGCCAACCGCGAGAAGATGACCCAGGTGAGTGGCCCGCTACCTCTTCTGGTGGCCGCCTCCCTCCTTCCTGGCCTCCCGGAGCTGCGCCCTTTCTCACTGGTTCTCTCTTCTGCCGTTTTCCGTAGGACTCTCTTCTCTGACCTGAGTCTCCTTTGGAACTCTGCAGGTTCT
+
DDDDDCCDFFFFGGGGGGGGGGHHGGGFHGHHHGGGGGGGGHHHHGGGGGGGHHHHHHHGGGGGGGGGGGGHHHHGGGGHGHHHHGGGGGGGGGHHHHHHHHHHGHHHHGHGGHHGGGGGHHHHHHHHHHHGHHGGGGGHGHHGHGGGGGGGGGGGGGGGGGGGGGFFFFFFFFHHHHFFFFFFFFFFFFFHFFFFFFFHFFFFFFFFFFFFFHHHFFFFFFFFFFHFHFFFFFHFFFFFFFFFFFFFFFF
@M05620:37:000000000-D9766:1:1101:12671:10997 1:N:0:81
AGTGCCAGCTCTCAATCGCACAGGGGACCCAGGGCCTGGCCCCTCCATCCAGAAAACCTATGACCTCACCCGCTACCTGGAGCACCAACTCCGCAGCTTGGCTGGGACCTATGTGAGTATCCAGCGTAGGAATCTGGGAGTTGGGGAGGAGTGAGGAGTTGGGGAAAGACAGTCCTAACCGTGGAGGGTTCTGGTAAATGATGGGGTGAGGAGGGGCTCTTTGGCTCCCACCAGTCCCCCTGTCTGGTCTA
+
ABABCFFFCFFFGGGGGGGGGGHHGGGGGGHHGGGGGGHHHHGHGGHGHHHHHHHHHGHHHHHHHHHHHHHGGGGGHHHHHHHHGHHHGHHHGGGGGHHHGHHGGGHHGHHHHHHHHHHHHHHHHGGGGGHHHHHHHHHGGHHHGGGGGGGHHHHHHGHHHHGGGGHHHHHHHHHHHHHHGGGGGGGGEGGGGGGGGGGGGGGGGGFFFFFFFFFFFFFFFFFFFFFFFFFFFFFFFFFFFFFFFFFFFFB
@M05620:37:000000000-D9766:1:1101:23152:11015 1:N:0:81
GAGGCTGCTTTGGAAGAAACTCATAGATTACTGCAACAGTTCCCCCTGGACCTGGAAAAGTTTCTTGCCTGGCTTACAGAAGCTGAAACAACTGCCAATGTGTGTGCCATCTCCTCCCTTCTCTTTTCTGAAACTATTGCCCAGCCAACTTTATTTGCATTTGAAATGAAAGGAATTTGGCCGCATTTTGCAACGAATATCATGACACCTTTTTAATGAACTGGACGCCTATTTTGAAAGTCTGAAGCATA
+
BBBBBBFBFFFFGGGGGGGGGGHHHHHHFGHHHHHHHFHGHHHHHGGGAGHHHHHHHHHHGFHHHHHHHHHHHHHHHHHHHHHHHHHHHHHHHHHHHHHHH4FB1BFG4BGF3BGHHGHGGHH44BFGHDBG3333B43B3B3/B?02?F33BFG3BG3F?FGFGHHFB2@F0FF2GH211?//>?.>>G1111<FFHAHGGHHGHHHGHFHHH.CGHBHHH0;;.;CFHBFGGGGGGGGFGFGGFG0/;F
@M05620:37:000000000-D9766:1:1101:15498:11034 1:N:0:81
AGTGCCAGCTCTCAATCGCACAGGGGACCCAGGGCCTGGCCCCTCCATCCAGAAAACCTATGACCTCACCCGCTACCTGGAGCACCAACTCCGCAGCTTGGCTGGGACCTATGTGAGTATCCAGCGTAGGAATCTGGGAGTTGGGGAGGAGTGAGGAGTTGGGGAAAGACAGTCCTAACCGTGGAGGGTTCTGGTAAATGATGGGGTGAGGAGGGGCTCTTTGGCTCCCACCAGTCCCCCTGTCTGGTCTA
+
ABBBBFFFBFFFGFGGGFEFFEGCFEEFGGHHGGGEFFHHHHGHGGHGHHHHHHHHHGHGHHHHHHHHHHHEEEEGHFFGHGFFFH?GFFHHGGCGGHHHGHHGGGHHGHHHHHHHHHHHHHHHGGEGGGHHHHHHHHHGFHHHGGGGGGGHHHHHHGHHHHGGGGGHHGHHHHHHGHHHGFEGGGGGAFGGGGFGGGGGGGGGGGFFFFFFFFFFFFFFFFFFFFFFFFFFFFFFFFFFFFFFFFFFFBB
@M05620:37:000000000-D9766:1:1101:21914:11038 1:N:0:81
ACCACACCTTCTACAATGAGCTGCGTGTGGCTCCCGAGGAGCACCCCGTGCTGCTGACCGAGGCCCCCCTGAACCCCAAGGCCAACCGCGAGAAGATGAGCGGCCCGCTCCCTCTTCTTGTGGCCGCCTCCCTCCTTCCTGGCCTCCCGGCGCTGCGCCCTTTCTCACTGGTTCTCTCTTCTGCCGTTTTCCGTAGGACTCTCTTCTCTGCCCTGCGTCTCCTTTGGCACTCTGCAGGTTCTAGATCGGAA
+
AABB>AA>CCCFGGFGGGCGGGHHGEFBAFH2BFFBAEGGCFAFEEEAEE1FFHGHGFFEGCCEGGGFGGGHBGHFEFGHGHFGHGGEBD<>CGHEGHH22<<//->>C-><CHHHHH0=G0.<CD:AC;CEHHGGGFGF0/;FFGGGGGGGFFFFFFFFFFFFFF/BFFFFFFFFFFFF;FFFEFAAFABFFF.ADFFFFFFFFFFFFFFEFFF.@DDDFFFBBFF/;FFFFFFFFE9;FF/FFFB..9E
@M05620:37:000000000-D9766:1:1101:10480:11049 1:N:0:81
AGTGCCAGCTCTCAATCGCACAGGGGACCCAGGGCCTGGCCCCTCCATCCAGAAAACCTATGACCTCACCCGCTACCTGGAGCACCAACTCCGCAGCTTGGCTGGGACCTATGTGAGTATCCAGCGTAGGAATCTGGGAGTTGGGGAGGAGTGAGGAGTTGGGGAAAGACAGTCCTAACCGTGGAGGGTTCTGGTAAATGATGGGGTGAGGAGGGGCTCTTTGGCTCCCACCAGTCCCCCTGTCTGGTCTA
+
AA>AAFFFBFFFGGGGGFGGGGHHGGGGGGHHGGGGGEHGHHGHGGHHFGHHGHCGHGEHHHFHHHHHHHHGGGGGHHHFFHHGGHHHGHHHGGGGGHHHGHHGGGHHGHHHHHHHHHHHHHHHHGGD@EHHHHHHHHHGGHHHGGGGGGGGHHHHHGHHHHGFEGHHHHHHHHHHHHHHGGGGGGGGGGGGGGGGGGGGGGGGGGFFFFFFFFFFFFFFFFFFFFFFFFFFFFFFFFFFFFFFFFFFFFF
@M05620:37:000000000-D9766:1:1101:21919:11059 1:N:0:81
ACCACACCTTCTACAATGAGCTGCGTGTGGCTCCCGAGGAGCACCCCGTGCTGCTGACCGAGGCCCCCCTGAACCCCAAGGCCAACCGCGAGAAGATGAGTGGCCCGCTACCTCTTCTGGTGGCCGCCTCCCTCCTTCCTGGCCTCCCGGAGCTGCGCCCTTTCTCACTGGTTCTCTCTTCTGCCGTTTTCCGTAGGACTCTCTTCTCTGACCTGAGTCTCCTTTGGAACTCTGCAGGCTCTAGATCGGAA
+
CCCCCCCBFFFFGGGGGGGGGGHHGGGFHGHHHGGGGGGEEHHHHGGGEGGGGGHHHHHGGGGGGGGGGGGHHHHGGGGHGHHHHGGGGGGGCGG2?2?<2??F0G//<<-<F<1=FGD1F0.C.<D<EGH.//=/GHH:GHHFCGCEG----FBG?DGGG/0:BF/BF/9F//;F//;F9FBF9@..:.BB9BF..B////:BF/9BFFF/B/9///99BFFFFF/B//FB9/B//;.;.;BFF9FA.A9
@M05620:37:000000000-D9766:1:1101:5022:11067 1:N:0:81
GAGGCTGCTTTGGAAGAAACTCATAGATTACTGCAACAGTTCCCCCTGGACCTGGAAAAGTTTCTTGCCTGGCTTACAGAAGCTGAAACAACTGCCAATGTGTGTGCCATCTCCTCCCTTCTCTTTTCTGAACATATTGCACAGCCAACTTTCTTTGCATTTGAAATGAAAGGAATTTTGAAGCATTTTGTAAAGAATATCATGACACCTTTTTAATCAAATGGAAGCCTATTTTGAAAGTCTGAAGACTA
+
A1AAAAFAFFFFGBGGC1GGGG1EBFFGH1FGHHHFHHHGHHHHHGGGGHGHHHGFGD0BBGHHHHHHHHHHHGFFGHHFFHHHHB1GGHHHGGGHFGHHH2@0>0B1@BB@F11FHFHHHDDGHBG2B>2B>GB1BB2B11<0/FG0/B1D1B1>FGB2FGG2><D1@1@10C0<122@/1?11?FGEH0@111<<FGG1=G11>GCCHBF0<<0D00=0=0000/<:C:GFHHBCHC:0<:C00:C/C0
@M05620:37:000000000-D9766:1:1101:13719:11069 1:N:0:81
ACCACACCTTCTACAATGAGCTGCGTGTGGCTCCCGAGGAGCACCCCGTGCTGCTGACCGAGGCCCCCCTGAACCCCAAGGCCAACCGCGAGAAGATGACCCAGGTGAGTGGCCCGCTACCTCTTCTGGTGGCCGCCTCCCTCCTTCCTGGCCTCCCGGAGCTGCGCCCTTTCTCACTGGTTCTCTCTTCTGCCGTTTTCCGTAGGACTCTCTTCTCTGACCTGAGTCTCCTTTGGAACTCTGCAGGTTCT
+
CCDEEDCDFFFFGGGGGGGGGGHHGGGGHGHHHGGGGGGGGHHHHGGGGGGGHHHHHHHGGGGGGGGGGGGHHHHGGGGHGHHHHGGGGGGGGGHHHHHHHHHHGHHHHGHGGHHGGGGGHHHHHHHHHHHGHHGGGGGHGHHGHGGGGGGGGGGGGGGGGGGGGGFFFFFFFFFFFFFFFFFFFFFFFFFHFFFFFFFFFFFFFFFFFFFFFHHHFHFHFFFFFFHFFFFFFHHFFFFFFFFFFFFFFFF
@M05620:37:000000000-D9766:1:1101:3217:11094 1:N:0:81
AGTGCCAGCTCTCAATCGCACAGGGGACCCAGGGCCTGGCCCCTCCATCCAGAAAACATATGACCTCACCCGCTACCTGGAGCTCCAACTCCGCAGCTTGGCTGGGACCTATGTGAGTATACAGAGTAGGAATCTGGGGGTTGGGGGGGAGTGAGGAGTTGGGGAAAGCAAGTCCTAACAGTGGAGGGTTCTGGTAAATGATGGGGTGAGGAGGGGCTCTTTGGATCCCACAAGTCCCCCTGTCTGGACTA
+
>1>>A@1FAFFDDFG31AFFEE0G0FCEEEGHFEE/AABBFGEHGG0FB011101BG/ABG2BGA11FHHF?F//EHHH00>B01@FGH0G@E//>/>GHCHBG//BG<0B<FG22BB2B22BB1B12@11@F<2@1<//>ACGC--;;-=F-9/-/-;/BF;@EFEA/9BF/;/BFFF/9;BFFFF?--9/;9;;FFF99/BFFFF@EFFB-A@@--9BF////;BFFFF-;-/;99-9-;;;9F//99/
@M05620:37:000000000-D9766:1:1101:6124:11096 1:N:0:81
AGGCTGCTTTGGAAGAAACTCATAGATTACTGCAACAGTTCCCCCTGGACCTGGAAAAGTTTCTTGCCTGGCTTACAGAAGCTGAAACAACTGCCAATGTGTGTGCCATCTCCTCCCTTCTCTTTTCTGAAAATATTGCACAGCCAAATTTATTTGCATTTGAAATGAAAGGAATTTGGAAGAATTTTGAAAAGAATATCATGACACCTTTTTAATGAACTGGAAGCCTATTTTGAAAGTCTGAAGAATAG
+
ABABBFCFFFFFFGGFFGGGGGHHHHHHHHHHHHHHHHFHHHHHGGGH2FGHHHHHHHFBAGHHHFHHHFHHHGHHHHGHHHHHHHHHHHHHFGHHHHHHHHHHHHHHHHHHHHHHGHHHHHHHHHHHHBHGFHFHHHGHHHHHHHFFHHHBHHHHHHHHHHHGHHHGDFGHHGHHHHHGHHFFHHHHHGGHHHGHHHHHHHHFHHHGHHHHHGGHHGHHHHFHHGHHHHHHHHHGHHHHHHHHHHHHHGG
@M05620:37:000000000-D9766:1:1101:16591:11097 1:N:0:81
GAGGCTGCTTTGGAAGAAACTCATAGATTACTGCAACAGTTCCCCCTGGACCTGGAAAAGTTTCTTGCCTGGCTTACAGAAGCTGAAACAACTGCCAATGTGTGTGCCATCTCCTCCCTCTTCTTTTCTGAAAATATTGCACAGCCAAATTTATTTGCATTTGAAATGAAAGGAATTTGGAAGAATTTTGAAAAGAATATCATGACACCTTTCTAATGAACTGGAAGCCTATTTTGAAAGTCTGAAGAATA
+
AAAAAAFAFFBDGFGFG1FGGGHHHHFHHBBGGG1FGCGHGHHHHG?FAAGHHHGHH10BFGHFFHHFGHHHGHHHHHHFFFHHHHHHHCGHHHHHE1FC@B@0BBBBGHH1BG1>F?>001B>111>FG2F1F1<2221><1</?G0B<BDD2>2BBG>2GD2>12111110@0@GH>GHH00?DFF1GCF1G?CGHD<DGF1>11<.01<00=0DDBGGFDF/C/C.:C00=:;AGFH0C:;GG00GHB
@M05620:37:000000000-D9766:1:1101:18244:11104 1:N:0:81
GAGGCTGCTTTGGAAGAAACTCATAGATTACTGCAACAGTTCCCCCTGGACCTGGAAAAGTTTCTTGCCTGGCTTACAGAAGCTGAAACAACTGCCAATGTGTGTGCCATCTCCTCCCTTCTCTTTTCTGAAAATATTGCACAGCCAAATTTATTTGCATTTGAAATGAAAGGAATTTGGAAGAATTTTGAAAAGAATATCATGACACCTTTTTAATGAACTGGAAGCCTATTTTGAAAGTCTGAAGAATA
+
BAABBBFBFFFFGGGGGGGGGGDHHHHHHFHFHHHHHHHHHHHHHGGGHHHHHHHHHHHGFHHHHHHHHHHHHHHHHHHHHHHHHHGHHGHHHHHHHHHHHHHHHHHHHHHHHHHHHGHHHHHHHHHHHHHHHHHFHHHHHHGHHHHHEHHHHHHHHHHHHHHGHHHHGHHHHEHHHHHHHHHHHHHHHHFHHHHGHHHHHHHHHHHHGHHHHHGHHHHHHHHGHHHHHHHHHHHHGHHHHHHHHHGHHGG
@M05620:37:000000000-D9766:1:1101:11248:11117 1:N:0:81
AGTGCCAGCTCTCAATCGCACAGGGGACCCAGGGCCTGGCCCCTCCATCCAGAAAACCTATGACCTCACCCGCTACCTGGAGCACCAACTCCGCAGCTTGGCTGGGACCTATGTGAGTATCCAGCGTAGGAATCTGGGAGTTGGGGAGGAGTGAGGAGTTGGGGAAAGACAGTCCTAACCGTGGAGGGTTCTGGTAAATGATGGGGTGAGGAGGGGCTCTTTGGCTCCCACCAGTCCCCCTGTCTGGTCTA
+
BBACCFFFCFFFGGGGGGGGGGHHGGGGGGHHGGGGGGHHHHGHGGHHHHHHHHHHHGHHHHHHHHHHHHHGGGGGHHHHHHHHHHHHGHHHGGGGGHHHGHHGGGHHGHHHHHHHHHHHHHHHHGGGGGHHHHHHHHHGGHHHGGGGGGGHHHHHHGHHHHGGGGHHHHHHHHHHHHHHGGGGGGGGGGGGGGGGGGGGGGGGGGFFFFFFFFFFFFFFFFFFFFFFFFFFFFFFFFFFFFFFFFFFFFB
@M05620:37:000000000-D9766:1:1101:11265:11122 1:N:0:81
AGTGCCAGCTCTCAATCGCACAGGGGACCCAGGGCCTGGCCCCTCCATCCAGAAAACCTATGACCTCACCCGCTACCTGGAGCACCAACTCCGCAGCTTGGCTGGGACCTATGTGAGTATCCAGCGTAGGAATCTGGGAGTTGGGGAGGAGTGAGGAGTTGGGGAAAGACAGTCCTAACCGTGGAGGGTTCTGGTAAATGATGGGGTGAGGAGGGGCTCTTTGGCTCCCACCAGTCCCCCTGTCTGGCCTA
+
AABAAFFFBFFFGDFGGAFFE2BGAAEGGFDGGEGEFA2FFGFHGGHHHGGGHFFGHGHHHFHHHGFHHHHGGGCGHHH?FFF?BG1FEFHGEE/>EFGHFHHFE?FHGHHHHHFGHGHHHHHHHGDGDDGHHHHHHHFGAFFHGGGGAGGHHFHHHEHHHHGGGGGHHHHGGHHHGHHHGAEGGGGG;AFGGGGGGG000;FFGD9-.;./:DF;F9AFFFFFF/BA.9F..;9BFFE?;EFFF/B/9//
@M05620:37:000000000-D9766:1:1101:18248:11125 1:N:0:81
GAGGCTGCTTTGGAAGAAACTCATAGATTACTGCAACAGTTCCCCCTGGACCTGGAAAAGTTTCTTGCCTGGCTTACAGAAGCTGAAACAACTGCCAATGTGTGTGCCATCTCCTCCCTTCTCTTTTCTGAAAATATTGCACAGCCAAATTTATTTGCATTTGAAATGAAAGGAATTTGGAAGAATTTTGAAAAGAATATCATGACACCTTTTTAACGAACTGGAAGCCTATTTTGAAAGTCTGAAGAATA
+
A?AAAAF1BFFFGCBFGF1FGGHHHGH3DGGHG1AFBGGHDBFAFFGE/FFGGGABB10BBGHGGHHFFEFGHHHBB1FGHHFGGBBHFG?FHHHFHHHHGGH0FFFFGFFG@1@FFFBHFFFFF1FDH2FB1BF122B>11<B//FCG<FGBB>DGGFGFHGBGHHHHHHHGHFFFG2@@<F0F1?1FDF11<<.>>1=1=F1F1<1.0F00D<00.<.-.<:C//;;GHC;CG0CGCF0CG00;09;0;
@M05620:37:000000000-D9766:1:1101:22172:11129 1:N:0:81
GCGGCTGCTTTGGAAGAAACTCATAGATTACTGCAACAGTTCCCCCTGGACCTGGAAAAGTTTCATGCCTGGCTTCCAGAAGCTGAAACACCTGCCAATGTGCGTGCCATCTCCTCCCTTCTCTTTTCTGAACATCTTTCACAGCCGCATATCTTTGCTATCGAAATGAAAGGAATTTGGAAGAATTTTGCACCGAATCTCCTGATACCTTTTTAATGAACTGGAAGCCAATTTTGAAAGTCTGAAGAATA
+
>1>AAADAFFDDBGGC11BGDGFGDDGHH1FGHH11B0BDFHHHHG?FBAFGHGGHH10BB22A22AA111BGG0ABAG1F111BBBF@00E00001B11B22/?EEE@EGHF>10>?01E11FF1>2>>F21B11122B>22BGF///?/@2@>21112@0//0/?111??<0?11<<111>0>DGH1=1>1/---<.D00=/00;0=G0000.0:0<<:C0/C//../;;BFF0AF0;;;00;;00/0;
@M05620:37:000000000-D9766:1:1101:10325:11132 1:N:0:81
GAGGCTGCTTTGGAAGAAACTCATAGATTACTGCAACAGTTCCCCCTGGACCTGGAAAAGTTTCTTGCCTGGCTTACAGAAGCTGAAACAACTGCCAATGTGTGTGCCATCTCCTCCCTTCTCTTTTCTGAAAATATTGCACAGCCAAATTTATTTGCATTTGAAATGACAGGAATTTGGAAGAATTTTGAAAAGAATATCATGACACCTTTTTAATGAACTGGAAGCCTATTTTGAAAGTCTGAAGAATA
+
AAABB?FBFFFFFBGGGGGGGGHHHC5D65BEDFGHCFHGHHHHHGGGHHGHHHFBBFGGBGHHHHFGHHHGGGGGHGDGCBGHGF3BFGFGGFHHHHHHHFGHGHHHHHHHHHHHHGHHHHHHHHHGHHFFGHHHHHFHHFFHHHGGHHHHBHHHHHHHHGGG11@GF1@1CAHHHHHGGGHGCGHHHHAGHHHFGHDGHEFBHHHHGHHHHHHGFHHHGHHHHH/GHHGHHHHHGHHHFHHFHGHC/;C
@M05620:37:000000000-D9766:1:1101:18213:11132 1:N:0:81
AGTGCCAGCTCTCAATCGCACAGGGGACCCAGGGCCTGGCCCCTCCATCCAGAAAACCTATGACCTCACCCGCTACCTGGAGCACCAACTCCGCAGCTTGGCTGGGACCTATGTGAGTATCCAGCGTAGGAATCTGGGAGTTGGGGAGGAGTGAGGAGTTGGGGAAAGACAGTCCTAACCGTGGAGGGTTCTGGTAAATGATGGGGTGAGGAGGGGCTCTTTGGCTCCCACCAGTCCCCCTGTCTGGTCTA
+
BCBCCFFFCFFFGGGGGGGGGGHHGGGGGGHHGGGGGGHHHHGHGGHHHHHHHHHHHGHHHHHHHHHHHHHGGGGGHHHHHHHHHHHHGHHHGGGGGHHHGHHGGGHHGHHHHHFHHHHHHHHHHGGGGGHHHHHHHHHGGHHHGGGGGGGHHHHHHGHHHHGGGGHHHHHHHHHHHHHHGGGGGGGGGGGGGGGGGGGGGGGGGGFFFFFFFFFFFFFFFFFFFFFFFFFFFFFFFFFFFFFFFFFFFFB
@M05620:37:000000000-D9766:1:1101:24837:11154 1:N:0:81
GAGGCTGCTTTGGACGAACCTCATAGATTACTGAAACAGTTCCCCCTGGACCTGGACAATTTTCTTGCCTTGCTTACAGAAGCTGAAACACCTGCCAATGTTTTTACCATCTAATCCCTTCTCTTTTCTGAAAATATTGAAAAGCCAAATTTACTTTCACTTGAAATGAAAGGAATTTTTAAGAATTTTGAAAATAATATCATTACACCTTTATAATAAATTAGCAGCCTATCTTTCAAGTCTTAAAAATA
+
>3A>3>B>BBB4F4BAAEAAFGHHHCGDDA3AD53A3B2DF55BABA2221BBBAB1313DDDDDFF53B5BBDF5BBBDG@3BF33BBB?BFGHACHGFG44B11B3B4B344BB43FF2B3DB44?B?B433B?44B4?3?BB02B?2?B?3B?3322>F2<@<@22<F2CC011111<<?1?1<<?=.11111111>=>111>=0//0<0=<<00=<0000/00/.:/;0:;;00;<00:0;;0:0;0
@M05620:37:000000000-D9766:1:1101:10409:11154 1:N:0:81
GAGGCTGCTTTGGAAGAGCACACGTCTGAACTCCAGTCACCTGAAGCTATCTCGTATGCCGTCTTCTGCTTGAAAAAAAAAAAAACCTCTCTAAGATGCCCCGGTGCGTTGCCCTGCGCCTCTTTTGTTTGCCGCCTTCCTCCTTCCCTGCCTCCCGTGATTTCGCCCTTTCTTCCTGCTTCTCTCTTTTGCCTGTTTCCGCTGGGCTTCCTTTTTTGGCCTTGGCTCCCTTCCGGCCCCCTCTCTTGTCT
+
AAAAABCAFFDFGGGFFGGGGGHGAA4FBFHHGHHHGBFFFGHFGGHGF5FGHABAFFGFE1AFAF5DFGHH1B5AEF0///////>3?3334BB34333?//////<///?DC10///?/<1111<000>1F-<-.<0=<0/<00/:0:;;00;;..../;00;.9EA;BC0;0;F0//;0900CFF000990/;9;;/...--..9../;////-9-9;B////;;.;;/./;--9-9;=..////9/9
@M05620:37:000000000-D9766:1:1101:12344:11155 1:N:0:81
ACCACACCTTCTACAATGAGCTGCGTGTGGCTCCCGAGGAGCACCCCGTGCTGCTGACCGAGGCCCCCCTGAACCCCAAGGCCAACCGCGAGAAGATGACCCAGGTGAGTGGCCCGCTACCTCTTCTGGTGGCCGCCTCCCTCCTTCCTGGCCTCCCGGAGCTGCGCCCTTTCTCACTGGTTCTCTCTTCTGCCGTTTTCCGTAGGACTCTCTTCTCTGACCTGAGTCTCCTTTGGAACTCTGCAGGTTCT
+
CCCCCCCCFFFFGGGGGGGGGGHHGGGEHGHHHGGGGGGGGHHHHGGGEGGGHHHHHHHGGGGGGGGGGGGHHHHGGGGHGHHHHGGGGGGGGGHHHHHHHHHHGHHHHHHGGHHGGGGGHHHHHHHHHHHGHHGGGGGHGHHGHGGGGGGGGGGGGGGGGGGGGGFFFFFFFFFFFFFFFFFFFFFFFFFFFFFFFFFFFFFFFFFFFFFFFFFFFFFFFFFFFFFFFFFFFFFFFFFFFFFFFFFFFFF
@M05620:37:000000000-D9766:1:1101:17439:11168 1:N:0:81
GCGGCTGCTTTGGAAGAAACTCATAGATTCCTGCACCAGTTCCCCCTGGCCCTGGAAAAGTTTCTTGCCTGGCTTACAGAAGCTGAAACAACTGCCAATGTGTGTGCCATCTCCTCCCTTCTCTTTTCTGAAAATATTGCACAGCCAACTTTATTTGCATTTGAAATGAAAGGAATTTGGAAGAATTTTGAAAAGAATATCATGACACCTTTTTAATGAACTGGAAGCCTATTTTGAAAGTCTGAAGAATA
+
111>A>AAFF3B1GG111BF1F1A3DAGH3DFFH01B0BBFGFHHGAFG0BGHECHHD0B1BHHAEDFGFHEHGBBFHHBFGH11BGDH0?EECFG11FFHHHHHHHHHHHHHHHHHGHGHHHHHHHHHHHHFHH1FHFH1F1GHHHB/BGH2FHHHHFHHHH2FGHHHGHHHBHHHHHG11FGHHHHHHAGHHHGHHGHHHHGFHHHGHHHHHA0=DHHHHHHHHHHGHHHGHHEGHHHHHGGFGGBFGG
@M05620:37:000000000-D9766:1:1101:10514:11179 1:N:0:81
ACCACACCTTCTACAATGAGCTGCGTGTGGCTCCCGAGGAGCACCCCGTGCTGCTGACCGAGGCCCCCCTGAACCCCAAGGCCAACCGCGAGAAGATGCCCAGGTGAGTGGCCCGCTACCTCTTCTGGTGGCCGCCTCCCTCCTTCCTGGCCTCCCGGAGCTGCGCCCTTTCTCACTGGTTCTCTCTTCTGCCGTTTTCCGTAGGACTCTCTTCTCTGACCTGAGTCTCCTTTGGAACTCTGCAGGTTCTA
+
AAA?AAAAFFFFGGGFFGG1B1FCEAABGEGF1FGGGGGCGHHHHGEFEFGEHGGHHHHGEGGGGEEGGGGFFEFEGGGH/GHGEGC/BCCC/CHHFHHHHHHGHHHHHHGGHHGGGCGHHHHHHHHHHHGHHGCCFCGEHHGHGGGGFGGGFGGGGG-AGFFGGGF@@FFFFFFFFFFFFFFFFFFFFFFFF@FFFFFFFFFFFFFFFFFFFFFFFFFFFFFFFFFFFFFFFFFFFFFFFFFFFFFFFFF
@M05620:37:000000000-D9766:1:1101:21400:11196 1:N:0:81
GAGGCTGCTTTGGAAGAAACTCATAGATTACTGCAACAGTTCCCCCTGGACCTGGAAAAGTTTCTTGCCTGGCTTACAGAAGCTGAAACAACTGCCAATGTGCGTCCCATCTCATCCCTTCTCTTTTCTGAAACTCTAGCCCAGCAAAATTTCTTTGCACTTAAAATGAAAGAAATTTGGCAGCATTTTGCCACGAATATCATGACACCTTTTTAATAAACTGCACGCCTATTTTGAAAGACTGACAACTA
+
AAABBBFBFFFFGGGGGGGGGGHHHHHHHHHHHHHGGHHHHHHHHGGGHHHHHHHGCHHHGHHHHHHHHHHHHHHHHHHHHHHHHHHHHHHHHHHHHHHHHH4B1/>?33B@@44BGGE32??GGHEHH44433BBF4BB???EG2?FCF2B3BG3BGD22@2@>2@FFHF22<0?FG1DGGD/FHF1111<>1>-EGFHH0D00<0CEB0=DG.<D0<;GFF0:/.-EH.CG00;.9;F/CFEF/0;.;C
@M05620:37:000000000-D9766:1:1101:9722:11263 1:N:0:81
GAGGCTGCTTTGGAAGAAACTCATAGATTACTGCAACAGTTCCCCCTGGACCTGGAAAAGTTTCTTGCCTGGCTTACAGAAGCTGAAACAACTGCCAATGTGTGTGCCATCTACTCCCTTCTCTTTTCTGAAAATATTGCACAGCCAAATTTATTTGCATTTGAAATGAAAGGAATTTGGAAGAATTTTGAAAAGAATATCATGACACCTTTTTAATGAACTGGAAGCCTATTTTTATAGTCTGAACAATA
+
BABBBBFBFFFFGCAFAFGBFGGFGCG66B45D5BEGHCGHBF32AAF2FGFBA2B3B2BBABDDGDB35BBG2B335BAG3FGF33GBBGGGHHFFHHHGFG1BB43B43344@BCFGGFFGF4GGGHEH433?3BBBB43???/B2FBBGDBBDFHF3FG3FFGHGGFF2@F2@FB2F<20<?<?1FG/11?0/<>1>FGF<>G1<.FB1<G<C00=00=D<<</<=;G:;CG0.00<:;C0CC/;;:;
@M05620:37:000000000-D9766:1:1101:22168:11305 1:N:0:81
ACCACACCTTCTACAATGAGCTGCGTGTGGCTCCCGAGGAGCACCCCGTGCTGCTGACCGAGGCCCCCCTGAACCCCAAGGCCAACCGCGAGAAGATGCCCAGGTGAGTGGCCCGCTACCTCTTCTGGTGGCCGCCTCCCTCCTTCCTGGCCTCCCGGCGCTGCGCCCTTTCTCACTGGTTCTCTCTTCTGCCGTTTTCCGTAGGACTCTCTTCTCTGCCCTGAGTCTCCTTTGGAACTCTGCAGGTTCTA
+
BBBBABBB>BBDGFFGGGFGFGHHGGGBCEFAGGGE?EEFDHCGGEFFDEBFFGGHGGHEGGFGGGGGGGGHFHHGGGGGGHHHHGGGGGCFDGHHBHHHGH/CFGFCHHGGHHGGGCGHHHHHHFFGGHGFHCFCGGHGHHGHHGGGFEFGGGGGFF-ABBFDFFFFFFFFFFFFFFFFFFFFFFFFFFFFFFFFFFFFFFF.:BFEFFFFFFFFFF/BEFF.BBFFFFFFFFFFFFFFFFFFFFAFFFB
@M05620:37:000000000-D9766:1:1101:19310:11344 1:N:0:81
AGTGCCAGCTCTCAATCGCACAGGGGACCCAGCGCCTGGCCCCTCCATCCAGAAAACCTATGACCTCACCCGCAACCTGGAGCACCAACTCCGCAGCTTGGCTGGGACCTATGTGAGTATCCAGCGTAGGAATCTGGGAGTTGGGGAGGAGTGAGGAGTTGGGGAAAGACAGTCCTAACCGTGGAGGGTTCTGGTAAATGATGGGGTGAGGAGGGGCTCTTTGGCTCCCACCAGTCCCCCTGTCTGGTCTA
+
BBABBFFFCFFFGGGGGGGCGGFEAE22AE222AE2AFGG2FEG?EG5D13B3BFBFE335B5FH5GHGCFEG/EFHGFHBFGHHHF1?FGFEGF@EHFHDHF/EFHH/GCGHGFFFFG2HHHFHG/CFGFFHHHHGH<FEGHGGGAD?.CGHFGHHDHH0C-CCAHHHHGHHGGGGGGGGCFA.EGCEFGGGGFGFGGGGBFFEFFFFFFFFFFFFFEF0F0BFBFEEBFFEFFFEFFFCEFFB0:BFFB
@M05620:37:000000000-D9766:1:1101:26314:11358 1:N:0:81
AGTGCCAGCTCTCAATCGCACAGGGGACCCAGGGCCTGGCCCCTCCATCCAGAAAACCTATGACCTCACCCGCTACCTGGAGCACCCCCTCCGCAGCTTGGCTGGGACCTATGTGAGTATCCAGCGTAGGAATCTGGGAGTTGGGGAGGAGTGCGGAGTTGGGGAAAGACAGTCCTAACCGTGGAGGGTTCTGGTAAATGATGGGGTGAGGAGGGGCTCTTTGGCTCCCACCAGTCCCCCTGTCTGGTCTA
+
>>>3>@DFBFFFG4BFBFG2E?GFG2AAAAFGBAE2AFGHAGGHGGHHHFHGDGH2BFGHFGDGHAFHHHG>E>>EHH3B2BFGFH1/>EE/?E?/>F3BEHHGGGHHGHHHHHHHHDHHHHHHHGEBFD1<GHHGHH0FEHHHGG.AF.<CG0AC-;:CHFGGEAGF/CBFGGFGGGGGGDEA9EGG9AFGFFBFFFFFFFFFFFDFEFFFFFFAFFEFFFFEFFF.AFFFFFFFFFFFFFFFFFFFFFF
@M05620:37:000000000-D9766:1:1101:6850:11396 1:N:0:81
AGTGCCAGCTCTCCATCGCACAGGGGACCCAGGGCCTGGCCCCTCCATCCAGAAAACCTATGATCTCACCCGCTACCTGGAGCACCCACTCCGCAGCTTGGCTGGGACCTATGTGAGTATCCAGCGTAGGAATCTGGGAGTTGGGGCGGCGTGCGGAGTTGGGGAAAGCCAGTCCTAACCGTGGAGGGTTCTGGTAAATGATGGGGTGAGGAGGGGCTCTTTGGCTCCCACCAGTCCCCCTGTCTGGTCTA
+
>A>>>BFFCFFFGGGGGFFCEFHHG?2AEAFG2BEAAFHHHHGHGGFHHGHHHHGBBEHHFAF5FDDFHHHEE>>EHHFF2BGHGHE1?GHBEECEEHFGGHHGGGHHGHHHHHHDGHHHHHDGHGG/BE22FHHHHH0?EHHGGG.<C-ADG.AG-AEGGGGG..:;/;/;FFFFF0FFFFFF.ADFFFFFFFFFFFFFFFFFFFFFFFFFFFFFFFFFFFFFFFFFFBFFFFFFFFFFFFFFFFFFFFB
@M05620:37:000000000-D9766:1:1101:18818:11408 1:N:0:81
AGTGCCAGCTCTCAATCGCACAGGGGACCCAGGGCCTGGCCCCTCCATCCAGAAAACCTATGACCTCACCCGCTACCTGGAGCACCAACTCCGCAGCTTGGCTGGGACCTATGTGAGTATCCAGCGTAGGAATCTGGGAGTTGGGGAGGAGTGAGGAGTTGGGGAAAGACAGTCCTAACCGTGGAGGGTTCTGGTAAATGATGGGGTGAGGAGGGGCTCTTTGGCTCCCACCAGTCCCCCTGTCTGGTCTA
+
ABBAAFFFBFFFGGGGGGGGGGHHGGFGGGHHGDFGGGHHHHGHGGGHHHHGFHHFGGHHHHGHHHHHHHHGGFEGHHHHEHHHHHFGFHHHGGGGGHHGGHHGGGHHGHHHHHHHHHHHHFHHHGGGGGHHHHHHHF0FEHHHGFCFDCEGF<DFCGGHHBFC:C.::GFHHHHHHHHHGGGGGGGGEGGGGGGGGGGGGGGGGGFFFFFFFFFBFFFFFFFFFFFFFFFFFFFFFFFFFFFFFFFFFFF
@M05620:37:000000000-D9766:1:1101:6863:11409 1:N:0:81
AGTGCCAGCTCTCAATCGCACAGGGCCCACAGGGCCTGGCCCCTCAATCCAGAACACCTATGACCTCACCCGCTACCTTGAGCACCACCTCCGCAGCTTGGCTGGGACCTCTGTGAGTATCCAGCGTAGGAATCTGGGAGTTGGGGCGGCGTGCGGAGTTGGGGACAGCCCGTCCTCACCGTGGCGGGTTCTGGTAAATGATGGGGTGAGGAGGGGCTCTTTGGCTCCCACCAGTCCCCCTGTCTGGTCTA
+
>>1>AFFFAFCFBGGFFGFGGA0GE0BE0BA00AAEEF/GF/EFE011FGFGBF0BFE011B21BB11BEG/>>>>0BFHH1F1GFF/>0BFEGEEEHGE>FGGEFHFGH1BGHGBGGB>GH2B<@?E?/@FBDHHHG0FEFHB?@.<@@CGG.-A-ACFG/A@.9.;-;9-@BFF//9ABFE>-;@-@;AFFFFFFFFFBFFFFFA>-A?BFB?@@@FFFFFFFFFFFBFFAAFFFFFB@FBFFFFFFF/
@M05620:37:000000000-D9766:1:1101:3066:11411 1:N:0:81
AGTGCCAGCTCTCCATCGCACAGGGTTCCCAGCGCGTGGCCCCTCCATCCAGAAAACCTATGACCCCACCCGCCACCTGGAGCACCCCCTCAGCAGCTTGGCTGGGACCTATGTGAGTATCCAGCGTCGGAATCTGGGCGTTGGGGCGGCGTGCGGCGTTGGGGCCAGCCCGTCCTAACCGTGGAGGGTTCTGGTAAATGATGGGGTGAGGAGGGGCTCTTTGGCTCCCACCAGTCCCCCTGTCTGGTCTA
+
>A>>>DF4>FFFGEGBBAA2E2GDG4BA4BBBB2AA2AEGFHGHGGHHF1BF3GHABEHC5B5GH2BEFGG>E/>?GH3B1?BGGHG>>EE0?B3?0B3B?G1?DGG0EGFGHH22@GHHHH2GH/C/>A<<>GHHHH.DCGGHGG.AG-ABGDBB-@B=B.;B.-.;.E.;BFFFB;FFBFFB.;ABDFFFFFFFFFFFFFF/EDFBEFFBDF-;BBFFFFFF/BFFFFFFAFFFFFFFBFFFFFFFFFB
@M05620:37:000000000-D9766:1:1101:3078:11425 1:N:0:81
AGTCCCAGCTCTCCATCGCACAGGGTCCCCAGCGCGTGGCCCCTCCATCCAGAAACCCTATGACCTCACCCTCCACCTCGCTCACCCCCTCCGCAGATTGGCTGGGACCTATGTGCGTATCCAGCGTCGGCATCTGGGCGTTGGGGCGGCGTGCGGCGTTGGGGACCGCCCGTCCTAACCGTGGCGGGTTCTGGTAAATGCTGGGGTGAGGCGGGGCTCTTTGGCTCCCACCAGTCCCCCTGTCTGGTCTA
+
>>>3>BDFFFFFGGABB2E2A244FB4ABBB2AAE22AEEHGEEEF2AB1BBA3A3BEFH3B5GG@BFGHH1B1?BGH1?/1??FHH/EEEEEE?E/B4BBB1FDFGHGGB1FG@2/F<CHH2<FCE<AG-->GHF10C-<AC.--.-;BBB-D=BBBBBBFBB.9.--BB-;AFFF/;ABFFB->-=BEFFFFF/9/;B/;FBFBFB.;..;@-@B?EBFFFFFFFFF.FF.AFFFFFFBFFFFFFFFFB
@M05620:37:000000000-D9766:1:1101:4468:11429 1:N:0:81
AGTGCCAGCTCTCAATCGCACAGGGGACCCAGGGCCTGGCCCCTCCATCCAGAAAACCTATGACCTCACCCGCTACCTGGAGCACCAACTCCGCAGCTTGGCTGTGACCTATGTGAGTATCCAGCGTAGGAATCTGGGAGTTGGGGAGGAGTGAGGATGTGGGGAAAGACAGTCCTAACCGTGGAGGGTTCTGTTAAATGATGGGGTGAGGAGGGGCTCTTTGTCTCCCACCAGTCCCCCTGTCTTCTCTT
+
>>>>ADFFBFFFFGGGGAFFEABABEEGFGGHEFGG2AF2BGGCFGFHFHFADH3B3B3BFADGHGCBGF1EEEEEH3FBFBG11FGHGCGHD>//>BBFAC3/0BBB???31F2BDB2BG22FCD?//<@GGFBDG0FCEH1FCCGC-.<<CD<GG//<DHD-..::/:GFG0CHFG/G@99-AAD?9..0000;00;;0;00..9-...BAD9BBB9B/B//;;///9;;E.;B;:EA-;FB////;B/
@M05620:37:000000000-D9766:1:1101:15298:11441 1:N:0:81
AGTGCCAGCTCTCAATCGCACAGGGGACCCAGGGCCTGGCCCCTCCATCCAGAAAACCTATGACCTCACCCGCTACCTGGAGCACCAACTCCGCAGCTTGGCTGGGACCTATGTGAGTATCCAGCGTAGGAATCTGGGAGTTGGGGAGGAGTGAGGAGTTGGGGAAAGACAGTCCTAACCGTGGAGGGTTCTGGTAAATGATGGGGTGAGGAGGGGCTCTTTGGCTCCCACCAGTCCCCCTGTCTGGTCTA
+
BCBBCFFFCFFFGGGGGGGGGGHHGGGGGGHHFGGGGGHHHHGHGGHHHHHHHHHHHGHHHHHHHHHHHHHGGEGGHHHHGHHHHHHHGHHHGGGGGHHHGHHGGGHHGHHHHHHHHHHHHHHHHGGGGGHHHHHHHHHGGHHHGGGGGGGHHHHHHGHHHHGGGGHHHHHHHHHHHHGHGGGGGGGGFGGGHGGGHHHHHGGGGGFFFFFFFFFFFFFFFHHFFFFFFFFFFFFFFFFFFFFFHHFFFFB
@M05620:37:000000000-D9766:1:1101:15956:11448 1:N:0:81
AGTGCCAGCTCTCAATCGCACAGGGGACCCAGGGCCTGGCCCCTCCATCCAGAAAACCTATGACCTCACCCGCTACCTGGAGCACCAACTCCGCAGCTTGGCTGGGACCTAGGTGAGTATCCAGCGTAGGAATCTGGGAGTTGGGGAGGAGTGTGGAGTTGGGGAAAGACGGTCCTAACCGTGGAGGGTTCTGGTAAATGATGGGGTGAGGAGGGGCTCTTCGGCTCCTACCAGTCCCCCTGTCTGGTCTA
+
>1>A1DD@1CCFFGGGGGGCE0FCFEGAAE00FAEF/EFB0BE/EEBGDG1B1ACGGGCBHHDGFHF1F00>EEEFHDGHEGHGHHHGGFHHGG/>EGHHG<</E/0BEF1101B1B1F>2D21@<EGGAH1<?G110?FCCFG@?F?@../.0=.0<</0/<-....;G...;-C0;9.-9.-...;.=9CBF0C0000009BFBF-9-9/-;9-@-9FF/----;9/9/-//9///99;9B////////
@M05620:37:000000000-D9766:1:1101:22534:11450 1:N:0:81
AGTGCCAGCTCTCAATCGCACAGGGGACCCAGGGCCTGGCCCCTCCATCCAGAAAACCTATGACCTCACCCGCTACCTGGAGCACCAACTCCGCAGCTTGGCTGGGACCTATGTGAGTATCCAGCGTAGGAATCTGGGAGTTGGGGAGGAGTGAGGAGTTGGGGAAAGACAGTCCTAACCGTGGAGGGTTCTGGTAAATGATGGGGTGAGGAGGGGCTCTTTGGCTCCCACCAGTCCCCCTGTCTGGTCTA
+
AAA>AFFFBFFFG4FGGFEAECHCGEBEEEGHBFGEFGHHHHGHGGHHHGHHHHHCFEHH5GHHHFGFHHH@E>EEHFFG2FGHGH1??GH@?ECFEHBFFH3FGGHHGHHHHHHFHHHHHHHHHGGGCGFHHHHHHH?FGHHHGG<CG.CGH0<GCGHFHHGGG.GHHHCGHHHHHHHHGGGGAFGGEGGGGGGGGGGGGGGGGGFFFFFFFFFFFFFFFFFFFFFFFFFFFFFFFFFFFFFFFFBFFFF
@M05620:37:000000000-D9766:1:1101:21158:11468 1:N:0:81
GAGGCTGCTTTGGAAGAAACTCATAGATTACTGCAACAGTTCCCCCTGGACCTGGAAAAGTTTCTTGCCTGGCTTACAGAAGCTGAAACAACTGCCAATGTGTGTGCCATCTCCTCCCTTCTCTTTTCTGAAAATATTGCACAGCCAAATTTATTTGCATTTGAAATGAAAGGAATTTGGAAGAATTTTGAAAAGAATATCATGACACCTTTTTAATGAACTGGAAGCCTATTTTGAAAGTCTGAAGAATA
+
BABBBBFBFFFFGGGGGGBGGGHHCHGHHHHGHHHHGHHHHHHHHGGGHHHHHHHHGHHHFFHHHHHHHHHHHHHHHHHHHHHHHHHHHGEHHHHHHGHHHHHFHHHFHHHHHHHHHGHGHHHFHHHHHHHHHHGHHHGHHHFG/GHHHHHHHHHHHHHHHHHEHHGGHGHGHHHHHHEHHHHHGHHGHHFHHHHGHHHHHGHGHHHHGHHHHHHHHGHHHHHGFGBGHHHHHHHFEGHGCCGHHHHHHGF
@M05620:37:000000000-D9766:1:1101:8959:11498 1:N:0:81
AGTGCCAGCTCTCAATCGCACAGGGGACCCAGGGCCTGGCCCCTCCATCCAGAAAACCTATGACCTCACCCGCTACCTGGAGCACCAACTCCGCAGCTTGGCTGGGACCTATGTGAGTATCCAGCGTAGGAATCTGGGAGTTGGGGAGGAGTGAGGAGTTGGGGAAAGACAGTCCTAACCGTGGAGGGTTCTGGTAAATGATGGGGTGAGGAGGGGCTCTTTGGCTCCCACCAGTCCCCCTGTCTGGTCTA
+
ABABAFFFCFFFGGGGGGGGGGHHGGGGGGHHFGEGGGHHHHGHGGFHHHHHHHHHHGHGHHHHHHHHHHHGGEEGHHHHEGHHHHCFEHHHGGGGGHHHGHHGGGHHGHHHHHHHHHHHHHHHHGGGGGHHHHHHHHHGGHHGGGGGGEGHHHHHGGHHHHGGGGEHGHHHHHHHHHHHGGGGGGGGGGGGGGGGGGGGGGGGGGFFFFFFFFFFFFFFFFFFFFFFFFFFFFFFFFFFFF9FFFFFFF0
@M05620:37:000000000-D9766:1:1101:9132:11500 1:N:0:81
AGTGCCAGCTCTCAATCGCACAGGGGACCCAGGGCCTGGCCCCTCCATCCAGAAAACCTATGACCTCACCCGCTACCTGGAGCACCAACTCCGCAGCTTGGCTGGGACCTATGTGAGTATCCAGCGTAGGAATCTGGGAGTTGGGGAGGAGTGAGGAGTTGGGGAAAGACAGTCCTAACCGTGGAGGGTTCTGGTAAATGATGGGGTGAGGAGGGGCTCTTTGGCTCCCACCAGTCCCCCTGTCTGGTCTA
+
BCCCCFFFCFFFGGGGGGGGGGHHGGGGGGGHGGGGFGHHHHGHGGHHHHHHHHHHHGHGHHHHHHHHHHHGGGGGHHHHHGHGHHHHGGHHGGGGGHHHGHHGGGHHGHHHHHHHHHHHFHHHHGEGGGHHGHHHHHAFFHHHGGGGGGGHHHHGFDHHHGGGGGGHHHGGGHHHHHHHGDGGGEGGCFGFGGBFGGGGGGGGGGFFFFFFFFFFFCFFFFFFFBFFFFFFFFFFFFF?BFFFFFFFFFB
@M05620:37:000000000-D9766:1:1101:27149:11502 1:N:0:81
ACCACACCTTCTACAATGCGCTGCGTGTGGCTCCCGAGGAGCACCCCGTGCTGCTGACCGAGGCCCCCCTGAACCCCAAGGCCAACCGCGCGAAGATGCCCAGGTGAGTGGCCCGCTACCTCTTCTGGTGGCCGCCTCCCTCCTTCCTGGCCTCCCGGAGCTGCGCCCTTTCTCACTGGTTCTCTCTTCTGCCGTTTTCCGTAGGACTCTCTTCTCTGACCTGAGTCGCCTTTGGAACTCTGCAGGTTCTA
+
AAAAAAAAFFFFGGG1GGB1EEEGGGG00ABEEABEEEEEEHHHHGG/AAEFHGHHFHHEEGCGGGGGGGGFHHHGGFEGFHHHHGGCCCCCCC?AGDGHHHFFGFHHHFAFHHCCC?CHHHHHHGHHHHCGHGGGGGGGGGGGGGFGGGGGGGGEG@?@@FFF@@F@@FFFFFFFFFFBFFFFFFFF;BFFF@AFFFFFF/F?-/FFFFFFFFF;FFFFFFFF-F9;-;BFFFFFFFFFFFFFFFFFFFB
@M05620:37:000000000-D9766:1:1101:23540:11510 1:N:0:81
AGTGCCACCTCTCAATCGAACAGGGGACCCAGGCCCTGGCCCCTCCAGCCAGAAAACCTGTGACCTCACCCGCTACCTGGAGCACCAACTACGCAGCTTGGCCGGGAACTATGTGAGCATCCAGCGTAGGAATCTGGGAGTTGGCGAGGAGTGAGGAGTTGGGGAAAGACAGTCCTAACCGTGGAGGGCTCTGGCAAATGATGCGGTGAGGAGGGCCTCTTTGGCTCTCACCAGTCCCCCTGTCTGGTCTA
+
AA1AAFB1BCFFG1GGGGGGGAHHGGG0AEHHG0BE/FGHGHGGGGHEGGFH00GHHGH0DFEGHHHHHG0EFEEEHHHHFHHHHHFHGHHGGGG/>GGHGH<<>E/<FGHHHFFHH1@1FGFGG/?EGG11?GHGFB0FCFDC1><CG-<CGDHHFG/CGEGGE.;CCGGFF00;CFFF-AE?.;CA..:BFG09/;BFFFF/-9;9AFFBBB;-;:AFFF//BF////;AFFBF//99@-BFFFFFFB/
@M05620:37:000000000-D9766:1:1101:27981:11515 1:N:0:81
GAGGCTGCTTTGGAAGAAACTCATAGATTACTGCAACAGTTCCCCCTGGACCTGGAAAAGTTTCTTGCCTGGCTTACAGAAGCTGAAACAACTGCCAATTTGTGTGAAATCTCCCCAGTACTCTTCTATGAACTTCTTGAGCCGCCGAATTTATTTGCATTCACACTGCCAGGCATTTGGAAGCATTCTGGCCCAACTAACATCACAACTTTTTACTGAACTGCTTGTAAATTACGAGAGACTGACGAAAA
+
BABBBBFAFFFFGGGGGGCGGGHHHHHHHHHHHHH4FGHFHHHHHGGGHGHHHHHHHHHGFHHHHHHHHHHHHHHHHHHHHHHHHHHHHHHHHHHHGB33BF42??4B@FFG433>21@334BB?344BF4?344444343B3>/<<@//?2@FF2F2@FD222210?10?</?CFF<G11<<.<FG1G111<..<./<0//00<DHF.GFFB0:<0000:C0000<:000;0009;..9./;CFF.;@.:
@M05620:37:000000000-D9766:1:1101:8416:11539 1:N:0:81
AGTTCCAGCTCTCCATCGCACAGGGGACCCAGTGCCTGGCCCCTCCATCCAGAAAACCTATGACCTCACCCGCTACCTGGAGCACCCACTCCGCAGCTTGGCTGGGACCTATGTGAGTATCCAGCGTAGGAATCTGGGAGTTGGGGAGGCGTGAGGAGTTGGGGAAAGCCAGTCCTAACCGTGGAGGGTTCTGGTAAATGATGGGGTGAGGAGGGGCTCTTTGGCTCCCACCAGTCCCCCTGTCTGGTCTA
+
>A>1>BDFFFFFG1FAFEGFEEHHG00A0BCG1AB11BCHFHGFFG0GBCGHFBG0BEGGDEDGH1BFGHGEE/>>GH@F>BFGHHE??GHBEE?@>GBFEGHEGGHHGHFHEDG2GHHHHH2FGCE/>E1>FGHHFH0?EHHHGG.AC.<CC.CH0CGHHFCG...;/;/:GCFG09CF@GG@.;9?EFFGGGFFBBFGFFFFFF-@-FFBB?@@@@FFFFFFFFFFFFFF?FFFFFFF@FFFFFFBFFB
@M05620:37:000000000-D9766:1:1101:11006:11555 1:N:0:81
GAGGCTGCTTTGGAAGAAACTGACAAGCCAGGGACAAAAGATCGGAAGCGCACACGTCTGAACTCCAGTCACCTGTAGCTATCTCGTATGCCGTCTTCTGCTTGAAAAAAAAAAAAACGAAAGAAAAAAAAAAAAAAAGAGGAAAAGAAAAAAAAAAAAAAAAAAAAATAAAGGTGAAAAAGCAATACAGAAGAACACAACACCAGAAGAGGAGAAAAGGGAACAAAGAAGAGCAGTTGAACATCAAAAGG
+
AAAABBFBFFFFGGGGBGGGGDFFG5BGF4BGGGGD2B2FFHHGGEEG2AEGG0GAFHGGEGHHH33BGHF@G3?55D5BFGFHGF1EGBGGG?EH1GGHEHHGFFGHFGGGFDC@////<//00<FF---<---9--../../;//..//.-----99--9--9---.///////////9..;///////////./:..:;..;../9/.....;/;/.;..9.9.//./9.99/9////9/9///://.
@M05620:37:000000000-D9766:1:1101:15889:11586 1:N:0:81
ACCACACCTTCTACAATGAGCTGCGTGTGGCTCCCGAGGAGCACCCCGTGCTGCTGACCGAGGCCCCCCTGAACCCCAAGGCCAACCGCGAGAAGATGACCCAGCAGAGTGGCCCGCTACTTCTTCTGGTGGCCGCCTCCCTCCTTCCTGGCCTCCCGGAGCTGCGCCCTTTCTTACTGGTTCTCTCTTCTGCCGTTTTCCGTAGGACCCTCTTCTCTGACCTGAGTCTCCTTTGGTACTCTGCAGGTTCT
+
BBBBBBBBFFFFGF5FGGGGGGHHGEGEHGHCHGGDAFCGGGHHHGGGGGCFFHHHHHHGGGGGGGGGGGGHGHHGGGGHGHHHHGGGDCCGGGHHHHH2?2//00<0?11/?FF?C-->00=GBGHHF<CEHHGGG?AGGFHFGFFB00/;C09EEA-:AB./;--.--B/BB/;/9//B/99/:FFFFFFB/>A.9./9A9.9.//..;AF////////B/./.99F/99B/B/./////:;/9..9/9
@M05620:37:000000000-D9766:1:1101:16733:11594 1:N:0:81
GAGGCTGCTTTGGAAGAAACTCATAGATTACTGCAACAGTTCCCCCTGGACCTGGAAAAGTTTCTTGCCTGGCTTACAGAAGCTGAAACAACTGCCAATGTGTGTGCCATCTACTCCCTTCTCTTTTCTGAAAATATTGCAAAGACAAATTTATTTGCATTTGAAATGAAAGGCATTTGGAAGAATTTTGCAAAGAATATCATGACACCTTTTTACTGAACTGGAAGCCTATTTTGAAAGTCTGAAGAATA
+
A3ABBAC>CFFFFGGGCFGGGGFHHHHHHHHHHHCDFGGGHHHHHGGGEGHHHHHGFBFGHHGHFHFHHHFHHHH3FFHFFHHHG3FGHGGHHFHHGFHHHFB11BFGHHG3444FGCGFHDE44BBGHB?GF3F34B44B4BF30?0?BBFHF2B222B222?B1?111110<0@FH2>1<?CGG1?F1111?0FFBF1G1FDFBFFE0FD1>.0=0=<G0DH/<CCHH/GFF::.0:000<0:CG;/:;
@M05620:37:000000000-D9766:1:1101:19346:11607 1:N:0:81
AGTGCCAGCTCTCAATCGCACAGGGGACCCAGGGCCTGGCCCCTCCATCCAGAAAACCTATGACCTCACCCGCTACCTGGAGCACCAACTCCGCAGCTTGGCTGGGACCTATGTGAGTATCCAGCGTAGGAATCTGGGAGTTGGGGAGGAGTGAGGAGTTGGGGAAAGACAGTCCTAACCGTGGAGGGTTCTGGTAAATGATGGGGTGAGGAGGGGCTCTTTGGCTCCCACCAGTCCCCCTGTCTGGTCTA
+
>A>AAFFFAFFFGGGGGGGFGCHDGGGGDG2AFGFGGGGFFGFAEGGHFH3GHHFHHFFFHHFHHHHBGEEEGFEGHFHHHGHHHHFHFHHHGGEG?HE?EB3?EE0FEH2B?3F?G?GDFG3?FCGGGFEDGGH1?FFGDFHH?CFCGAD<.0<C0CCB0GG?A.:.CHBGCGCG:GCFB..-..9ACFFGFGFG0B0909;FG?F=..ABADA;@@.FF/9BFBFF.B..9A9FFF?ABFFB/BBF/9/
@M05620:37:000000000-D9766:1:1101:19146:11617 1:N:0:81
AGTGCCAGCTCTCAATCGCACAGGGGACCCAGGGCCTGGCCCCTCCATCCAGAAAACCTATGACCTCACCCGCTACCTGGAGCACCAACTCCGCAGCTTGGCTGGGACCTATGTGAGTATCCAGCGTAGGAATCTGGGAGTTGGGGAGGAGTGAGGAGTTGGGGAAAGACAGTCCTAACCGTGGAGGGTTCTGGTAAATGATGGGGTGAGGAGGGGCTCTTTGGCTCCCACCAGTCCCCCTGTCTGGTCTA
+
AAAABFFFBFFFGGGGGGGGGGHHGGGFGGFHGEGGGGHHHHGHGGHHHHHHHHHHHGHHHHHHHHHFHHHGGGEGHHHHHHHHHHHHGHHHGGGGGHHHGHFFGGHHGHHHHGDHHGHHHHHHHGDGGGHHHHHHHHHGGHHHGGGGGGGHHHHGHGHHHHGGGGHHHHHHHHHHHGHHGGGGGGGCGGGGGGGGGGGGGGGGGGFFFFFFFFFFFFFFFFFFFFFFFFFFFFFFFFFFFFFFFFFFFF/
@M05620:37:000000000-D9766:1:1101:7743:11623 1:N:0:81
AGTGCCAGCTCTCAATCGCACAGGGGACCCAGGGCCTGGCCCCTCCATCCAGAAAACCTATGACCTCACCCGCTACCTGGAGCACCAACTCCGCAGCTTGGCTGGGACCTATGTGAGTATCCAGCGTAGGAATCTGGGAGTTGGGGAGGCGTGAGGAGTTGGGGAAAGACAGTCCTAACCGTGGAGGGTTCTGGTAAATGATGGGGTGAGGAGGGGCTCTTTGGCTCCCACCAGTCCCCCTGTCTGGTCTA
+
AA>AAFFFBFFFGGGGGGGGGGHHGGGGGGHHGGGGGGHHHHGHGGHGHHHHHHHHFGGHHHHHHHHHHHHGGEFGHGHHFHHHGHGHGHHHGGGGEHFGGHHGGGHHGHHHHHFFHHHGFHHHHGGGG/@F@GHHHGHGGHHHGGFFF.<CD.CF0EHHBHGCC.;GF//;9BFGGGGGGFGG.EGGGGGGFGFGGGFFEFFFFFFFF?F/DFFFFFFFFFFFFFFFFFFFE?FFFFFFFFFFFFFFFF/
@M05620:37:000000000-D9766:1:1101:11375:11638 1:N:0:81
GAGGCTGCTTTGGAAGAAACTCATAGATTACTGCAACAGTTCCCCCTGGACCTGGAAAAGTTTCTTGCCTGGCTTACAGAAGCTGAAACAACTGCCAATGTGTGTGCCATCTCCTCCCTTCTCTTTTCTGAAAATATTGCACAGCCAAATTTATTTGCATTTGAAATGAAAGGAATTTGGAAGAATTTTGAAAAGAATATCATGACACCTTTTTAATGAACTGGAAGCCTATTTTGAAAGTCTGAAGAATA
+
AAAAAAFBFFFFGFGGGGGGGGHHHHHHHHHHGGFFFFHHHGHHHGGGHFHHHHHHHGHHHGHHGHHHHHHGHHGHHHGFHHHHHFBFFGEHHHHGHHHHHGGBFHHFGFHHFGGHHGHGHHHHHHHFHHHHHGGGFGGGEFEFGGFHHHHHFGHHHHGFHFHHHFHHHHHHHHHHFFHHHHFFFG??GFCBFGFFHHD<FGG>GHHHGHGGHHGH00DHDGFFGGE:CC0CBGHBCFC;0;GFHHFGF99
@M05620:37:000000000-D9766:1:1101:18226:11641 1:N:0:81
GAGGCTGCTTTGGAAGAAACTCATAGATTACTGCAACAGTTCCCCCTGGACCTGGAAAAGTTTCTTGCCTGGCTTACAGAAGCTGAAACAACTGCCAATGTGTGTGCCATCTCCTCCCTTCTCTTTTCTGAAAATATTGCACAGCCAAATTTATTTGCATTTGAAATGAAAGGAATTTGGAAGAATTTTGAAAAGAATATCATGACACCTTTTTAATGAACTGGAAGCCTATTTTGAAAGTCTGAAGAATA
+
A>AABBFBFFFFGGGGGGGGGGGFHHHHHHHFHHHHHHGGHHHHHGGGHGHHGHGFHHHGHHHHHHHHHHHHHHHFHHHGHGHHHHHHHHEHGHHHHHHHHHHGHGHHHHHHHHHHHFHHHHHHHHHHHHHHHHHGHHHHHHHHGHHHHHHHHHHHHGHHHHGDHHHHFHHHHBGHHHHGHHHHHHHHHGGHHHFEFHHHHHHFHFHHGHHHHHHHHGHHHHHFFHHHGHHHHHGGGHHEGHHHHHHHHGG
@M05620:37:000000000-D9766:1:1101:27192:11647 1:N:0:81
GAGGCTGCTTTGGAAGAAACTCATAGATTACTGCAACAGTTCCCCCTGGACCTGGAAAAGTTTCTTGCCTGGCTTACAGAAGCTGAAACAACTGCCAATGTGTGTACCCTCTCCTCCCTTCTCTTAACTGAACCTATAACACCGCAACCTTTCTAAGCATTTGAAATGAAAGGCATTTGGAAGCAATTTGCAACGAATCTCATGACACCTTTTTACTAAACTAGAAGCCTATTTTGAAAGTATGAAGAATA
+
BACCBCFCFFFFGGGGGGGGGGHHHHHHHHHHHHFHGHHGHHHHHGGGHGHHHHHHGBFGFHHHHHHGGHHHHHHGHHHHHHHHHGGFGHBGHHHHGHHHG4B1B4D@3B?GHHHHHGHGH3DBF44?DF?F3/BFG34DDF/EGFG/0F2DB222>=DFHHHHF2>2D1?1?/0?1FBHHHH.10>>=11111<<FE.DFGHF0GGGGHHBH0.0<0<<CG0<0<0:=<:CFHFG.0CFFBFFG:FFGGF
@M05620:37:000000000-D9766:1:1101:11996:11677 1:N:0:81
AGTGCCAGCTCTCAATCGCACAGGGGACCCAGGGCCTGGCCCCTCCATCCAGAAAACCTATGACCTCACCCGCTACCTGGAGCACCAACTCCGCAGCTTGGCTGGGACCTATGTGAGTATCCAGCGTAGGAATCTGGGAGTTGGGGAGGAGTGAGGAGTTGGGGAAAGACAGTCCTAACCGTGGAGGGTTCTGGTAAATGATGGGGTGAGGAGGGGCTCTTTGGCTCCCACCAGTCCCCCTGTCTGGTCTA
+
ABAAAFFFCFFFGFGGGGGGGGHHGGGGGGGHFGGGCGHHHHGHGGHHHHHHHHGHHGHHHHHHHFHHHHHGGEEGHHHHBGHHHHG1EFHHGGGGGHGHGHHGGGHHGHHHHHHGHHHHHHHHHGGGGGHHHHHHHHHGGHHHGGFFGDGHHHHHHGFHHHGGEGHHHHGHHGHHHHHGGGGGGGGGGFGBFGGGGGGGGGGGGGFFFFFFFFFFFFFFFFFFFFFFFFFFFFFFFFFFFFFFFFFFFFF
@M05620:37:000000000-D9766:1:1101:22447:11683 1:N:0:81
AGTGCCAGCTCTCAATCGCACAGGGGACCCAGGGCATGACCCCTCCATCCAGAAGACCTATGACCTCACCCGCTACCTGGCGCACCACCTCCGCAGCTTGGCTGGGACCTATGTGAGTATCCAGCGTAGGAATCTGGGAGTTGGGGAGGAGTGAGGAGTTGGGGAAAGACAGTACTAACCGTGGAGGGTTCTGGTAAATGATGGGGTGAGGAGGGGCTCTTTGGCTCCCACCAGTCCCCCTGTCTGGTCTA
+
AA>>>FFFAFFFGDGGG1FF1A0FFGEEEEHHAEEAGH11BFFFGG0F1BEGG01BFHEHDGGHHDGG/F0>E>>EGHHHHGGGGG0?F0BGE>EEE0BB/BGGG/BFCHHHHHHH1FHHHHHGHGGGGGFHHHHHHH0?CHHGGGEGG.EHH0DHC.<CGHGGEFHHCHFFG0<GFFGGGGG@CGGGGGGGGGGGGGGGGBFFFFF@FFFEFF@@@-;BFF/;FFFFFFFFFF/FFFFF@FFFFFFBFFB
@M05620:37:000000000-D9766:1:1101:20448:11703 1:N:0:81
ACCACACCTTCTACAATGAGCTGCGTGTGGCTCCCGAGGAGCACCCCGTGCTGCTGACCGAGGCCCCCCTGAACCCCAAGGCCAACCGCGAGAAGATGCCCAGGTGAGTGGCCCGCTACCTCTTCTGGTGGCCGCCTCCCTCCTTCCTGGCCTCCCGGAGCTGCGCCCTTTCTCACTGGTTCTCTCTTCTGCCGTTTTCCGTAGGACTCTCTTCTCTGACCTGAGTCTCCTTTGGAACTCTGCAGGTTCTA
+
AAA?AAAACFFFGGGFDG1AGEHFGEE00AFGEFFAAEGGGHHHHGGGAEGGGHGHHHGGEGCGGAEGGGGGHGHGGGGHEEHHHGGEGG/<BCGHDGGHHHHGHHHHFHFGHHGGGGGHHHHHHHHHHFCHHGGGGGGGHHGHHGGGGFGGGGGGGG-AGGGGGGF@?FFFFFFFFFFFFFFFFFFFFFFFF@FFFFFFFFFFFBFFFFFFFFFFFF/BFFFFFFFFFFFFFFFBFFFFFFFFFFFFFF;
@M05620:37:000000000-D9766:1:1101:9458:11720 1:N:0:81
AGTGCCAGCTCTCAATCGCACAGGGGACCCAGGGCCTGGCCCCTCCATCCAGAAAACCTATGACCTCACCCGCTACCTGGAGCACCAACTCCGCAGCTTGGCTGGGACCTATGTGAGTATCCAGCGTAGGAATCTGGGAGTTGGGGAGGAGTGAGGAGTTGGGGAAAGACAGTCCTAACCGTGGAGGGTTCTGGTAAATGATGGGGTGAGGAGGGGCTCTTTGGCTCCCACCAGTCCCCCTGTCTGGTCTA
+
AAAAAFFFBFFFGGGGGGGAE?GCFFGGGGHGFFGGDGHHHHGHGGHHHHHHHHHHHGHHHHHHHHHFHHHGG@EGHHHH2BGGHHHEGHGHFGGGGHHHGHHGGGHHGHHHHHHHHHHHHHHHHGEGGGHHHHHHHHHGGHHHGGFGGEGHHHHHHGHHHHGGGGHHHHHHHHHHHHHHGGGGGGGGCFGGGGGGGGGGGGGGGGFFFFFFFFFFFFFFFFFFFFFFFFFFFFFFFFFFFFFFFFFFFFB
@M05620:37:000000000-D9766:1:1101:13253:11724 1:N:0:81
GAGGCTGCTTTGGAAGAAACTCATAGATTACTGCAACAGTTCCCCCTGGACCTGGAAAAGTTTCTTGCCTGGCTTACAGAAGCTGAAACAACTGCCAATGTGTGTGCCATCTCCTCCCTTCTCTTTTCTGAAAATATTGCACAGCCAAATTTATTTGCATTTGAAATGAAAGGAATTTGGAAGAATTTTGAAAAGAATATCATGACACCTTTTTAATGAACTGGAAGCCTATTTTGAAAGTCTGAAGAATA
+
AABBAAFAFFFFGCGGGBGFGGHHHFGGHHGFGBFGFHHHHDF32EEG22FGHHHHHHHHGHHHHHHFFGGHHGGFHHHHHHGHHFDGFFGHHHHHB3BGGHGHHHHHGHHHHHGHHGHHHHHHGHHHHHHHHFFHHHHHHHHHHHHHHHHHHHHHHHHHHHHHHHHHHHHHHGHHHHHHHHHHHHHHHHFGHGGGHHGHHGHHHGGGGHHGGFGGGDHHGHHHHHFEFFCGFHGBEHGGCGFFHC0GFB;
@M05620:37:000000000-D9766:1:1101:19123:11763 1:N:0:81
AGTGCCAGCTCTCAAGCGCACAGGGGACCCAGGGCCTGGCCCCTCCATCCAGAAAACCTATGACCTCACCCGCTACCTGGAGCACCAACTCCGCAGCTTGGCTGGAACCTATGTGAGTATCCAGCGTAGGAATCTGGGAGTTGGGGAGGAGTGAGGAGTTGGGGAAAGACAGTCCTAACCGTGGAGGGTTCTGGTAAATGATGGGGTGAGGAGGGGCTCTTTGGCTCCCACCAGTCCCCCTGTCTGGTCTA
+
>1>>A1@B1C@@AGG11AEA0AA00EFC0A00BEA?//G00BF/EE0G1A11101BGA0FGG2F@F@FH00EFE/>G1GAFHH/0?FGE0GHG?/EG0FH/<FF/0<B/FC1<2B21B>FHBF@0/?<B/111<11<00<<C11<-.<A<.CC00.0.</0C@@EAA./CCC::CC0;9.-CAACA.-E.CBF0FBF00900;CAAA@?FFF----;-ABFF/B///AEF?--;99FBAA9A/9BF//9//
@M05620:37:000000000-D9766:1:1101:12132:11770 1:N:0:81
AGTGCAGCTCTCAATCGCACAGGGGACCCAGGGCCTGGCCCCTCCATCCAGAAAACCTATGACCTCACCCGCTACCTGGTGCACCAACTCCGCCGCTTGGCTGGGACCTATGTGAGTATCCAGCGTAGGAATCTGGGAGTTGGGGAGGAGTGAGGAGTTGGGGAAAGACAGTCCTAACCGTGGAGGGTTCTGGTAAATGATGGGGTGAGGAGGGGCTCTTTGGCTCCCACCAGTCCCCCTGTCTGGTCTAT
+
>3>AADFFFFFFGGGGGGGEGG42AE2EGCGGABEC2A2BFECEEHBFH3BGFHH313BFAFHG5FHFHHEEEGGFFH132GHHG1??G3B?E/>>EEGGHHFGEGGFHHHHHHGHHHHHHHHHGGDDGBGHHHHHH0?EGHGGG<CDDGHHGHH<CHHHHGGFGHH:GCGHHHHHGGGGGGGBEGGCFGGGGGGGGGGGGGGFFDBFFFFDFBBBBFFFFFFFFFFFFFFFFFFFFFFBFFFFFFFFFFF
@M05620:37:000000000-D9766:1:1101:18458:11780 1:N:0:81
AGTGCAGCTCTCAATCGCACAGGGGACCCAGGGCCTGGCCCCTCCATCCAGAAAACCTATGACCTCACCCGCTACCTGGAGCACCAACTCCGCAGCTTGGCTGGGACCTATGTGAGTATCCAGCGTAGGAATCTGGGAGTTGGGGAGGAGTGAGGAGTTGGGGAAAGACAGTCCTAACCGTGGAGGGTTCTGGTAAATGATGGGGCGAGGAGGGGCTCTTTGGCTCCCACCAGTCCCCCTGTCTGGTCTAT
+
BCABCFFFFFFFGGGGGGGGGGHGGEEGGCHGGGGGGHHHHGHGGHHHHCGGHHHHGH3GGGHHGHHHHHGGGGGHHHHFGHHHHFHGHHHGGGGGHHHGHHGGGFHGHHHHHHBHHFHHHHHHGGDGGFHHHHHHG0FGGHHGGCDG<EHHGHHCEHHHHGG.EHHHHGHHHHHHHHHGGGGGGGG;CFGGGGGGGGGGGGGGGGFFFFFFFFFFFFFFFFFFFFFFFFFFFFFFFFFFFFFFFFFFFFF
@M05620:37:000000000-D9766:1:1101:18477:11780 1:N:0:81
AGTGCAGCTCTCAATCGCCCAGGGGACCCAGGGCCTGGCCCCTCCATCCAGAAAACCTATGACCTCACCCGCTACCTGGAGCACCAACTCCGCAGCTTGGCTGGGACCTATGTGAGTATCCAGCGTAGGAATCTGGGAGTTGGGGAGGAGTGAGGAGTTGGGGAAAGACAGTCCTAACCGTGGAGGGTTCTGGTAAATGATGGGGCGAGGAGGGGCTCTTTGGCTCCCACCAGTCCCCCTGTCTGGTCTAT
+
1AAAAFFBCCFFEEGGGG1EEFCGEGEGGHGFGBEFGH0EGEHFGCHHHHHFFGGHGHGFF2FHHGGHHHGGGGGGHHF0CGFFHHHGHHGFG/E?GHBEHHFEFGGEHFHHHHFHHDGHHGFGGEFGGHHHHHHHH0FCHHHGGECGEGHGHHHGGHHHHGGCEHHHGHHGFHHHHHHGGEGBFGG=.FFGECFFGGGGGEBAA9;@@@@BF@@-;EFFFFFBBFEFFFFFFFFFFFF@FFFFF/BBFFB
@M05620:37:000000000-D9766:1:1101:9561:11802 1:N:0:81
GAGGCTGCTTTGGAAGAAACTCATAGATTACTGCAACAGTTCCCCCTGGACCTGGAAAAGTTTCTTGCCTGGCTTACAGAAGCTGAAACAACTTCCCCGTAGTGTGCCATCTCCTCACGTCTCTTTTCTGAAAATATTGCACAGGAAACTTTCTTTGCATTTGCAATGACAGGCGTTTGGACGCATTTTGCCACGAATATCATGACACCTTTTTACTGAAATGGACACCTATTTTGAAAGTCTGAAGAATA
+
BABCCCFCFFFFGGGGGGGGGGGHFHHHHHHGHHHHHHHHHHHHHGGGHFHHHHHHHHGHFHHHHHHHHHHHHHHHHHHHHHHHHHHHHH11@BDFHG/1/>BF43@D4@BEG33B@?/0?GHH44DBF4D?FG4F?4DF43DB/0BG233D3BF33B322@D@F>GHH22</?/?ADA/?1-<><CHHG1<G0--<<.DFHF0C/0:CHF0<CG:CCBC0;GH0009;C/0900;;;FFF;0;FF0C/9;
@M05620:37:000000000-D9766:1:1101:23429:11809 1:N:0:81
GAGGCTGCTTTGGACGAAACTGATAATCCAGGGAAACAAGATCGGAAGAACACACATATGCACTTTAGTCACGTGAAGTAATCTGGTATACCTTCTACTGATTTAAAAAAAAAAAAACGAAAGAAACAAAAAAAAAAAGAGAAAAAGAAAAAAGAAAACAGAAGAAGAAAGAGAAGACAAAAAAAAAAAAAAAACACCATCATTAGGACAAGAAAAAAACGAACAGGGAGAATAAGTTGGACAAGAACGAG
+
>3AA3>CABBB4F4BAEE?EG5F5DA5DABFBB22BCGGFBGAAE22A1AABB111BB5D5ABB335BDD551BB11BD5DD5D5@BFFBBB4BFB4BBB4B44BBB43E>/E?>/<//<///00<00/00/----<-.:////:....;/.-.../9/./9;//;///////9////9...9---99----;9.....//9///////.9..//..--.-..;-/......//9///;////.9./..9;
@M05620:37:000000000-D9766:1:1101:18474:11813 1:N:0:81
ACCACACCTTCTACAATGAGCTGCGTGTGGCTCCCGAGGAGCACCCCGTGCTGCTGACCGAGGCCCCCCTGAACCCCAAGGCCAACCGCGAGAAGATGACCCAGGTGAGTGGCCCGCTACCTCTTCTGGTGGCCGCCTCCCTCCTTCCTGGCCTCCCGGAGCTGCGCCCTTTCTCACTGGTTCTCTCTTCTGCCGTTTTCCGTAGGACTCTCTTCTCTGACCTGAGTCTCCTTTGGAACTCTGCAGGTTCT
+
BBBCCBBBFFFFGGGGGGGGGGHHGEGGHGHHHGGGGGGGGHHHHGGGEFGGHHHHHHHGGGGGGGGGGGGHGHHGGGGHGHHHHGGGGGGGGGHGHHHHHH/GFHHGHHHGGHGDGGGGHHHHHHHHHHHGHHGGGGGHGHHGHGGGGGGGGGGGGGGGGGGGGGFFFFFFFFFFFFFFFFFFFFFFFFFFFFFFFFFFFFFEDFFFFFFFFFFFFFFFFFFFFFFFFFFFFFFFFFFFFFFFFFFFFFF
@M05620:37:000000000-D9766:1:1101:23030:11821 1:N:0:81
ACCACACCTTCTACAATGAGCTGCGTGTGGCTCCCGAGGAGCACCCCGTGCTGCTGACCGAGGCCCCCCTGAACCCCAAGGCCAACCGCGAGAAGATGCCCAGGTGAGTGGCCCGCTACCTCTTCTGGTGGCCGCCTCCCTCCTTCCTGGCCTCCCGGAGCTGCGCCCTTTCTCACTGGTTCTCTCTTCTGCCGTTTTCCGTAGGACTCTCTTCTCTGACCTGAGTCTCCTTTGGAACTCTGCAGGTTCTA
+
CCCDDDDDFFFFGGGGGGGGGGHHGGGFHGHHHGGGGGGGGHHHHGGGGGGGHHHHHHHGGGGGGGGGGGGHHHHGGGGHGHHHHGGGGG@DGGHHHHHHHHHGHHHHHHGGHHGGGGGHHHHHHHHHHHGHHGGGGGHGHHGHHGGGGGGGGGGGGGGGGGGGGGFFFFFFFFHHHHFFFFFHFFFHFHHHFFFFFFHFFFFFFFFFFFFFHFFFFFFFFFFFFFFFFFFFHFFFFFFFFFFFFFFFFFF
@M05620:37:000000000-D9766:1:1101:15535:11822 1:N:0:81
ACCACACCTTCTACAATGAGCTGCGTGTGGCTCCCGAGGAGCACCCCGTGCTGCTGACCGAGGCCCCCCTGAACCCCAAGGCCAACCGCGAGAAGATGCCCAGGTGAGTGGCCCGCTACCTCTTCTGGTGGCCGCCTCCCTCCTTCCTGGCCTCCCGGAGCTGCGCCCTTTCTCACTGGTTCTCTCTTCTGCCGTTTTCCGTAGGACTCTCTTCTCTGACCTGAGTCTCCTTTGGAACTCTGCAGGTTCTA
+
AAAAA1AAFFFFFFBGGGGGGGHGGFCEHGGGHGGGGGGGGHCHHGGGGGGGHGGBHHHGGGGGGGGGGGGFFHHGGGGHGHHGCFGGGGGGGCHGHBFHHHHGGHFGHHFFHHGGGCGHHHBHHHFFHHGGH@CGGGHGHHGHHGGGFFFGGGGGGG-9AGGG?@B@@FFFFF/B/BBBBFFFFFFFFFFFF@FFFFFFBF?ABBBFFFFFFFFFFFFFFFEBBFFFFFFFFFBBFFFFFFFBFFFBFF/
@M05620:37:000000000-D9766:1:1101:19115:11847 1:N:0:81
GAGGCTGCTTTGGAAGAAACTCATAGATTACTGCAACAGTTCCCCCTGGACCTGGAAAAGTTTCTTGCCTGGCTTACAGAAGCTGAAACAACTGCCAATGTGTGTGCCATCTCCTCCCTTCTCTTTTCTGAAAATATTGCACAGCCAAATTTATTTGCATTTGAAATGAAAGGAATTTGGAAGAATTTTGAAAAGAATATCATGACACCTTTTTAATAAACTGGAAGCCTATTTTGAAAGTCTGAAGAATA
+
AAABBBFBFFFFGFGGFGGGFGHHHHHHHHHGHHHHHHHHHHHHHGFFHHFHHGHHHHHHFGHHHHGHHHHHHHHHHHHHHHHGHHHHHHGHHHHHHHHHGB41B14BFHEEGHECCC?32FGFEFGHHBHFGHDH4G?GH3FGH/B?GDF33BDD3FHHF33B?FG2F@220222CFGFHEFFHHHHGB/F<D0FG1FD<GHDHHFHAGFD<0.0D0=0<0=<CFG.:;GHHHH0EGBGCFHB0CGGGBF
@M05620:37:000000000-D9766:1:1101:5873:11872 1:N:0:81
GAGGCTGCTTTGGAAGAAACTCATAGATTACTGCAACAGTTCCCCCTGGACCTGGAAAAGTTTCTTGCCTGGCTTACAGAAGCTGAAACAACTGCCAATGTGTGTGCCATCTCCTCCCTTCTCTTTTCTGAAAATATTGCACAGCCAAATTTATTTGCATTTGAAATGACAGGAATTTGGAAGAATTTTGAAAAGAATATCATGACACCTTTTTAATGAACTGGAAGCCTATTTTGAAAGTCTGAAGAATA
+
AAA3AAFBFFFFGGGGFGGGGGGGHHHHHHHHFHHHHHGHHHHHHGGGHHHHHHHGHFFHHHHHHHHHHHHHHGHHHHHGFGHHHHHFGHHHHHHHHHHHHHHHHHHHHHHHHHHHHGHHHHHHHHHHHHHHDGHFHHFHGHGHHHGFBHHH3GHHHH3GHHHBFFGHH2@GF0FGHHHHHGHCHHHHHH/?GHHFHHGHHHHGHHHHGHHHHHHHHHHHGHHHEHFHHHHHHHHHGHHHHHHHHHHHGGG
@M05620:37:000000000-D9766:1:1101:27079:11892 1:N:0:81
GAGGCTGCTTTGGAAGAAACTCATAGATTACTGCAACAGTTCCCCATGGACCTGGAAAAGTTTCTTGCCTGGCTTACAGAAGCTGAAACAACTGCCAATGTGTGAGCCAACTCCACCCTTATCTTAACTGAACTACAAGACCCGAAGCCTTTATAAGAATTTGCAATACAAGGCATTTGAACGCATTTTGCACCGAATCTCCTGACACCTTTATCCAAAACTAGAAGCCTATTTTGAAAGACTGAAGACTA
+
BBBBBBFBFFFFGGBGFFGGGFHHHFGFHH4GFAFBFFCB5D5BF2BF3BBAGGHFFHGGF5DDDGFGFH3BCGHFGHGFHFGHHGHGFGHHHHHGHCFHHF4E443BB2133@3BBE1B343B444BB4???43?33B?2B/<///<B2BFF333@22<@G2@>@222@FGH/F11@F111?/A<<11>1110A-ACA0=0</0<<C.GF00;:G000:.000:CF/.:/0;90;.000/;CBF00;9C0
@M05620:37:000000000-D9766:1:1101:15775:11945 1:N:0:81
AGTGCCAGCTCTCAATCGCACAGGGGACCCAGGGCCTGGCCCCTCCATCCAGAAAACCTATGACCTCACCCGCTACCTGGAGCACCAACTCCGCAGCTTGGCTGGGACCTATGTGAGTATCCAGCGTAGGAATCTGGGAGTTGGGGAGGAGTGAGGAGTTGGGGAAAGACAGTCCTAACCGTGGAGGGTTCTGGTAAATGATGGGGTGAGGAGGGGCTCTTTGGCTCCCACCAGTCCCCCTGTCTGGTCTA
+
BBBCCFFFCFFFGGGGGGGGGGHHGGGGGGHHFGGGGGHHHHGHGGHHHHHHHHHHHGHHHHHHHHHHHHHGGGGGHGHHHHHHHHHHGHHHGGGGGHHHGHHGGGHHGHHHHHHHHHHHHHHHHGGGGGHHHHHHHHHGGHHHGGGGGDGHHHHHHGHHHHGGGGHHHHHHHHHHHHHHGGGGGGGGEFGGGGGGGGGGGGGGGGFFFFFFFFFFFFFFFFFFFFFFFFFFFFFFFFFFFFFFFFFFFFB
@M05620:37:000000000-D9766:1:1101:3582:11947 1:N:0:81
AGTGCCAGCTCTCAATCGCACAGGGGACCCAGGGCCTGGCCCCTCCATCCAGAAAACCTATGACCTCACCCGCTACCTGGAGCACCAACTCCGCAGCTTGGCTGGGACCTATGTGAGTATCCAGCGTAGGAATCTGGGAGTTGGGGAGGAGTGAGGAGTTGGGGAAAGACAGTCCTAACCGTGGAGGGTTCTGGTAAATGATGGGGTGAGGAGGGGCTCTTTGGCTCCCACCAGTCCCCCTGTCTGGTCTA
+
>AA>>5DFBFFFFDGFGAFAEEGFAEEFGGHHFGFECEGFFGEHGGHHHFGFFHHEFFGGFGFHHHHHHHHE>>EFHHFBBBB?BFCGGHHHGE@/EFFGEHHAE/BGEHHHHHGFHGHHHGFHGGFDFBFDGGHHGHHGAHHGGGGGDGGHHGHGHDGHHHCGEAHHFHFHGGHGFFHHDEEGGGGGEGGGGF;;FFGGGGGGEGFFEFFFFFFFFFFFFFBBBBFFFFFFF.;BBFFFFEFFFBFFBF/
@M05620:37:000000000-D9766:1:1101:22662:11965 1:N:0:81
AGTGCCAGCTCTCAATCGCACAGGGGACCCAGGGCCTGGCCCCTCCATCCAGAAAACCTATGACCTCACCCGCTACCTGGAGCACCAACTCCGCAGCTTGGCTGGGACCTATGTGAGTATCCAGCGTAGGAATCTGGGAGTTGGGGAGGAGTGAGGAGTTGGGGAAAGACAGTCCTAACCGTGGAGGGTTCTGGTAAATGATGGGGTGAGGAGGGGCTCTTTGGCTCCCACCAGTCCCCCTGTCTGGTCTA
+
>A>AAFFFBFFDFGGGFFFGAEFHAFGGEDFHGAEAFAGABGGCFGF5FCFAFGCGHGFCGHFHFHGHHHGGGG?EHGHHGGHCEGHHGF@GGGEGGHHHGHFGGGHHGHHHHHFHH1GHHFHHHGDGGGHHHHEFGCFFCHHG?CFC?CFHGHHHHGFHHF@CGGHHHHHHHHHHHGHHGDGGGGGGGGGGGGGGGFGGGGGFFDFBFFFFFFBBBBFFFFFFFFFEFFFFFFFFFFFFBEFFFFFFFFB
@M05620:37:000000000-D9766:1:1101:3578:11969 1:N:0:81
AGTGCCAGCTCTCCATCGCACAGGGGACCCAGGGCCTGGCCCCTCCATCCAGAAAACCTATGACCTCACCCGCTACCTGGAGCACCCACTCCGCAGCTTGGCTGGGACCTATGTGAGTATCCAGCGTAGGAATCTGGGAGTTGGGGAGGAGTGAGGAGTTGGGGACAGCCAGTCCTAACCGTGGAGGGTTCTGGTAAATGATGGGGTGAGGAGGGGCTCTTTGGCTCCCACCAGTCCCCCTGTCTGGTCTA
+
>A1>>DFFAFFFG1AFBEE1EEHHGGBEGEGG0BEB/FGHHHGHGFHGHGFGHFHFGGHHGGGHHFGGHHHGG/>EHHHH0BGFGHE/EGH0?E?E>FBFEGFGGGHHFHHHHHHGDGHHHHFHHGGCCCDGGHHHHHGFEHHGCG.<C.CGH0DG0<GHHHGG.-.:.;.CGHHHFFGGGGGG.ABGGGGGGGGGGGGGGGGGFFF@FFEFFF?@@@FFFFFFFFFFFFFFAFFFFFFF@FFFFFFFFFB
@M05620:37:000000000-D9766:1:1101:17669:11984 1:N:0:81
AGTGCCAGCTCTCAATCGCACAGGGGACCCAGGGCCTGGCCCCTCCATCCGGAAAACCTATGACCTCACCCGCTACCTGGAGCACCAACTCCGCAGCTTGGCTGAGACCTATGTGAGTATCCAGCGTAGGAATCTGGGAGTTGGGGAGGAGTGAGGAGTTGGGGAAAGACAGTCCTAACCGTGGAGGGTTCTGGTAAATGATGGGGTGAGGAGGGGCTCTTTGGCTCCCACCAGTCCCCCTGTCTGGTCTA
+
BAABBFFFBFFFGGGGGGCGGGHHGGGEGGGHGAEGGGHHHHGHGGHEGHFGGGFHHGHFHHHHHHHHHHHGGGGGHHHHHHHHHHHHGGGHGGGGGHHHGHHGFGHHGHHHHHHHHFHHHHHHHGEFFGHHHHHHHHHGGHHHGGGGGGGHHHHHHGGHHCDGGGHHHHHHHHHHHGGGGGGGGGGGGGGGGGFGGGGGGGGGFFFFFFFFFF=9DDFFFFFFFFF.ABFDFFFFFFFFFFFFFFFFFFF
@M05620:37:000000000-D9766:1:1101:6525:11985 1:N:0:81
GAGGCTGCTTTGGAAGAAACTCATAGATTACTGCAACAGTTCCCCCTGGACCTGGAAAAGTTTCTTGCCTGGCTTACAGAAGCTGAAACAACTGCCAATGTGTGTGCCATCTCCTCCCTTCTCTTTTCTGAAAATATTGCACAGCCAAATTTATTTGCATTTGAAATGAAAGGAATTTGGAAGAATTTTGAAAAGAATATCATGACACCTTTTTAATGAACTGGAAGCCTATTTTGAAAGTCTGAAGAATA
+
AA>AABFBFFFFGGGGAGGGFFHEFGGHHGHHBGHHHGHGHHHHHGCGHGHHHFHFGFFGBHHHFGEGHHHHHFFHHHGHGGHHHHHGGFHHFGFHHHGGBGGHHHHHHHHHHHHHFGHHHHHHFHHHHHHHHHGHHFGHDHHHGHHGHHHHHFHHHH3BFGHGHFHHF22@GHHFHHHHFHHFFHHHHGFDGFFFGHHHHFHHHHHEFHHHHHFHHHHHFHHHHGHHHHHHHGHFGC:CGHHHHGFHFGF
@M05620:37:000000000-D9766:1:1101:10607:12017 1:N:0:81
AGTGCCAGCTCTCAATCGCACAGGGGACCCAGGGCCTGGCCCCTCCATCCAGAAAACCTATGACCTCACCCGCTACCTGGAGCACCAACTCCGCAGCTTGGCTGGGACCTATGTGAGTATCCAGCGTAGGAATCTGGGAGTTGGGGAGGAGTGAGGAGTTGGGGAAAGACAGTCCTAACCGTGGAGGGTTCTGGTAAATGATGGGGTGAGGAGGGGCTCTTTGGCTCCCACCAGTCCCCCTGTCTGGTCTA
+
>>AA>BDFBFFFG4BFGAFFAABFAAFEGEDFGEEEFEGHHGFHGGBFHGBFHEHGFEHHGFGGFDBCFGHFEE?EGGFBGGB?B?1F?BGGGEEGGFGHFGHFFGHHGHHHHHHHHFGHFGDFHGCDDFHFHHHHHGGG?GGGGGEGGGGHHFHHFEGHHGGGEDFHFGFH:GHHFFHHG;CGFGGF=AFFGGFFGGGGFFFGGGFFFFFFFFFFFDFFFEFFFFFFF.ADFFFFFFFFFFFFFFF/;/9
@M05620:37:000000000-D9766:1:1101:10590:12023 1:N:0:81
AGTGCCAGCTCTCAATCGCACAGGGGACCCAGGGCCTGGCCCCTCCATCCAGAAAACCTATGACCTCACCCGCTACCTGGAGCACCAACTCCGCAGCTTGGCTGGGACCTATGTGAGTATCCAGCGTAGGAATCTGGGAGTTGGGGAGGAGTGAGGAGTTGGGGAAAGACAGTCCTAACCGTGGAGGGTTCTGGTAAATGATGGGGTGAGGAGGGGCTCTTTGGCTCCCACCAGTCCCCCTGTCTGGTCTA
+
ABBCAFFFCFFFGGGGGGGGGGHHGGGGGGHHGGGGGGHHHHGHGGHHHHHHHFHHHGHHHHHHHHHHHHHGGFEGHHHHBGHHHHHHGHHHGGGGGHHHGHHGGGHHGHHHHHHHHHHHHHHHHGGGGGHHHHHHHHHGGHHHGGGGGGGHHHHHHGHHHHGGGGHHGHHHHHHHHHHHGGGGGGGGGGGGGGGGGGGGGGGGGGFFFFFFFFFFFFFFFFFFFFFFFFFFFFFFFFFFAFBBFFFFFF0
@M05620:37:000000000-D9766:1:1101:9930:12051 1:N:0:81
AGTGCCAGCTCTCAATCGCACAGGGGACCCACGGCCTTGCCCCTCCATCCAGAAAACATATGACCTCACCCGCTTCCTGGAGCACCAACTCCGCAGCTTGGCTGGGACCTATGTGAGTATCCAGCGTAGGAATCTGGGAGTTGGGGAGGAGTGAGGAGTTGGGGAAAGACAGTCCTAACCGTGGAGGGTTCTGGTAAATGATGGGGTGAGGAGGGGCTCTTTGGCTCCCACCAGTCCCCCTGTCTGGTCTA
+
AAAAAFFFAFFFGGGGGG1A100B00EEEAA0AAEF/1BFG1//AE01BF111BBAFA1BG2A1BDB@G0B>>F>/BFBBBGB?0?>F?0GGEEEEGGHHGFHFEGFHG0FGHHFDGFGB2BDFHG/C/?FFG1FGEGFF?FGFCGEC@CGFHGHHFCCCD<--:?CGH/:G:0<CHH/CA;9ABEG@..CCF0;;FFBF0CFGGGF@EFFFFF?=>-9BFF/BFFFFE--BFF9F//-A--B9FB///9:
@M05620:37:000000000-D9766:1:1101:7205:12086 1:N:0:81
AGTGCCAGCTCTCAATCGCACAGGGGACCCAGGGCCTGGCCCCTCCATCCAGAAAACCTATGACCTCACCCGCTACCTGGAGCACCAACTCCGCAGCTTGGCTGGGACCTATGTGAGTATCCAGCGTAGGAATCTGGGAGTTGGGGAGGAGTGAGGAGTTGGGGAAAGACAGTCCTAACCGTGGAGGGTTCTGGTAAATGATGGGGTGAGGAGGGGCTCTTTGGCTCCCACCAGTCCCCCTGTCTGGTCTA
+
AA>AAFFFCFFFGEGGGGFFGGHHGGEEFGHHFEGGFGHHHHGHGGHHHHHHHHHHFGHHHHHHHHHHHHHGF>EGHEHHGHHHHH1?EHHHGGGGGHHHGHHGGGHHGHHGHHHHHHHHHHHHHG/?B?FGHHHHHGGFGHHHGGEGG.CHHDGHHGHHHHGGGAGHGH/GHFHFHHHHCGGGDGGFEGGGGGBFFGGGGGGGGGFFFFFFFFCFFFFFFFFFFFFFFFFFFFFFFFFFFFFFFFFFFF9
@M05620:37:000000000-D9766:1:1101:22591:12093 1:N:0:81
ACCACACCTTCTACAATGAGCTGCGTGTGGCTCCCGAGGAGCACCCCGTGCTGCTGACCGAGGCCCCCCTGAACCCCAAGGCCAACCGCGAGAAGATGCCCAGGTGAGTGGCCCGCTACCTCTTCTGGTGGCCGCCTCCCTCCTTCCTGGCCTCCCGGAGCTGCGCCCTTTCTCACTGGTTCTCTCTTCTGCCGTTTTCCGTAGGACTCTCTTCTCTGACCTGAGTCTCCTTTGGAACTCTGCAGGTTCTA
+
BBBBBBBBFFFFGGGGFGFDGFHGG2ABFAGHFFFEFGGGGHHGHGGEA1EFHHGCGHFE0EGGG?EGGGGBH3GGGGCHAAGHHGD<BDG@/DCG2GBGHHGGHHHHGHEFFACFF?CHHHHFHHHFGHDHHGGGGGEEHHGGHGFGGFGFGFGGFGGGGGGG?DDCCFBFFFFFFFFBFFFFEFFFFFFFFFAAFFFFFFFFF/FFFFFFFFFFFFFFFFFFFFFFFB9BFFFFFFFFFFFFFFAFFFF
@M05620:37:000000000-D9766:1:1101:17833:12098 1:N:0:81
AGTGCCAGCTCTCAATCGCACAGGGGACCCAGGGCCTGGCCCCTCCATCCAGAAAACCTATGACCTCACCCGCTACCTGGAGCACCAACTCCGCAGCTTGGCTGGGACCTATGTGAGTATCCAGCGTAGGAATCTGGGAGTTGGGGAGGAGTGAGGAGTTGGGGAAAGACAGTCCTAACCGTGGAGGGTTCTGGTAAATGATGGGGTGAGGAGGGGCTCTTTGGCTCCCACCAGTCCCCCTGTCTGGTCTA
+
3>>ABF5FAFFFDDGDGAE2AECHE?EGGGHHGGGFDACCCCEAAFGFBFGDFFFHCEHFDGG5GFFB?G1@@>EG2E@CGHHEFCEHEGHHGDEEGCHHG3GFFGHHGFHHHHHHHHHHHHHHHGEGGGHHHHHHHHHGGHHHGGFGGGGHHHHHHGHHHHGGGGHHHHGHGGHHHHHGGDEGGGGGCFGGGGFGGGGGGGGGGGFBFFFFFFBBBBFFFFFFFFFFFFFFFFFFFFFFBFFFFFFFFFB
@M05620:37:000000000-D9766:1:1101:13636:12104 1:N:0:81
GAGGCTGCTTTGGAAGAAACTCATAGATTACTGCAACAGTTCCCCCTGGACCTGGAAAAGTTTCTTGCCTGGCTTACAGAAGCTGAAACAACTGCCAATGTGTGTGCCATCTCCTCCCTTCTCTTTTCTGAAAATATTGCACAGCCAAATTTATTTGCATTTGAAATGAAAGGAATTTGGAAGAATTTTGAAAAGAATATCATGACACCTTTTTAATGAACTGGAAGCCTATTTTGAAAGTCTGAAGAATA
+
BABCCCFCFFFFGGGGGGGGGGGHHHHHHHHGHHHHHHHHHHHHHGGGHHHHHHHHHHHHHHHHGHHHHGHHHHHHHHHHHHHHGHHHHHHHHHHHHHHHHHFHHHHHHHHHHHHHHGHHHHHHHGHHHHHHFHFHGFHEHHHHHHHHFHHHHHHGHDGHHHHEHHGBFGGHHHHHHHHGHHHHHHHHHHGHHHHGGHHHHHHFGFHHGHHHHHHHHGHHHHHHHHHHGHHHHHHHEFBFCGHHHHHHHGF
@M05620:37:000000000-D9766:1:1101:22977:12113 1:N:0:81
GAGGCTGCTTTGGAAGAAACTCATAGATTAGTGAAACAGTTCCCCCTGGACCTGGAAAAGTATCTTGCCTGGCTTACAGAAGCTGAAACACCTGCCAATGTGTGTGCCATCTCCTCCCTTCTCTTTTCTGAAAATATTGCACAGCCAAATTTATTTGCATTTGAAATGAAAGGAATTTGGAAGAATTTTGAAAAGAATATCATGACACCTTTTTAATGAACTGGAAGCCTATTTTGAAAGTCTGAAGAATA
+
A1AAA?CABFBF1BBGGGGGFBEFG31B3B1DD3BFBG0122D10AEA/0BA0BC01ABFA2DDADBFBBA/F0EHHADAFBHFB11BFC0EF00>F1FGF2BF00BGH1GE11BGHEFHHGHHDBGHFHEGF>FHFBFGG1BGFGFH0FFGGGGGF22BFDGFFDDHEFHHF0<FFG2@1?GGFFHFGHE11?FFHFHFHBFF<1>FCFHE0GGC<000=GHF//G.G::CCFC0.0<0<:CHF:0:/C;
@M05620:37:000000000-D9766:1:1101:11102:12116 1:N:0:81
AGTGCCAGCTCTCAATCGCACAGGGGACCCAGGGCCTGGCCCCTCCATCCAGAAAACCTATGACCTCACCCGCTACCTGGAGCACCAACTCCGCAGCTTGGCTGGGACCTATGTGAGTATCCAGCGTAGGAATCTGGGAGTTGGGGAGGAGTGAGGAGTTGGGGAAAGACAGTCCTAACCGTGGAGGGTTCTGGTAAATGATGGGGTGAGGAGGGGCTCTTTGGCTCCCACCAGTCCCCCTGTCTGGTCTA
+
ABAABFFFCFFFGGGGGGGCGGHGGGGGGGHHGGGGGGHHHHGHGGHHHHHHHHGGHGHHGHHHHHHHHHHGGEGGHEHHHHHHHHHHGHHHEGGGGHHHGHHGGGHHGHHHHHHHHHHHHHHHHGGGGGHHHHHHHHHGGHHHGGGGGGGHHHHGHGFHHHGGGGHHGHHGHHHEHHHHGGGGGGGG.FFGGGGGGGGGGGGGGGFFFFFFFFFFFFFFFFFFFFFFFFFFFFFFFFFFFFFFFFFFFFF
@M05620:37:000000000-D9766:1:1101:10438:12154 1:N:0:81
AGTGCCAGCTCTCAATCGCACAGGGGACCCAGGGCCTGGCCCCTCCATCCAGAAAACCTATGACCTCACCCGCTACCTGGAGCACCAACTCCGCAGCTTGGCTGGGACCTATGTGAGTATCCAGCGTAGGAATCTGGGAGTTGGGGAGGAGTGAGGAGTTGGGGAAAGACAGTCCTAACCGTGGAGGGTTCTGGTAAATGATGGGGTGAGGAGGGGCTCTTTGGCTCCCACCAGTCCCCCTGTCTGGTCTA
+
ABAAAFFFBFFFGGGGGGGGGGHHGGGFGGHHFGGGGGHHHHGHGGHGHHHHHHFGGGHHHHHHHHHHHHHGGEFGHHHHGHHHGHCCFHHGGGGGGHHHGHHGGGHHGHHHHHHHHHHHHHHHHGGGGGHHHHHHHHFFGHHHGGFGGGGHHFHHFFHHHHGGGGHFFHHHHHHHHHHHGGGGGGGGCFGGGGGGGGGGGGGGGGFFFFFFFFFFFFFFFFFFFFFFFFFFFFFFFFFFFFFFFFFFFFB
@M05620:37:000000000-D9766:1:1101:7151:12161 1:N:0:81
AGTGCCAGCTCTCAATCGCACAGGGGACCCAGGGCCTGGCCCCTCCATCCAGAAAACCTATGACCTCACCCGCTACCTGGAGCACCAACTCCGCAGCTTGGCTGGGACCTATGTGAGTATCCAGCGTAGGAATCTGGGAGTTGGGGAGGAGTGAGGAGTTGGGGAAAGAACGTCCTAACCGTGGAGGGTTATGGTAAATGATGGGGTGAGGAGGGGCTCTTTGGCTACCACCAGTCCCCCTGTCTGGTCTA
+
>AAABFFFBFFFGGGGGFGFE2BAAEGGGGHHGGGGGDHHHHGHGGGHGHHFHGFHHGHHHHHHHHEHHHHGGGEGHHHFHHHEFFHHGGHHGGCGGFHGEGHE<EHHGHHDFGHB1BGG2BG1GG?D/C1@FHHHEFHE<<FGCGGCG.CGH<<.C.GHHHGGGDH.C./..;.CGG/CB.9BCF.BCF.CFGFBFFGGGBFGFDFBFFFFFF<BB=FFFFFFFB/;FFFFF.BFFFFFBFFFFFFF/B9
@M05620:37:000000000-D9766:1:1101:24912:12165 1:N:0:81
ACCACACCTTCTACAATGAGCTGCGTGTGGCTCCCGAGGAGCACCCCGTGCTGCTGACCGAGGCCCCCCTGAACCCCAAGGCCAACCGCGAGAAGATGACCAAGGTAGGGGCCCGGTACCCTTTCTTGGTGCCGGCCCCCCCCTTCCTGGCCTTCCGGGGCTTCGGCCTTTCTTACTGGGTCTCTCCTCTTGCGTTTTCCGGAGGACTCTCTTCTCTTACCTTAGGCCTCTTTTGGAATCCTGAGGGTCTT
+
CCCCCCCBFFFFGGGGGG5FGGHHGGGEGGHHHFFGDGGGGHHHHGGGGGGGHHHHHHHGGGGGGGGGGGGHHHHGGGGHGHHGHGGGGG<CGGHGHHDHH2/?/11<//?/>C<---.=00/<000=00<0<--;--;A--=-C/;0/;.;//;B.@----./-.;A.;B///9;//;.B9/////;////;-.;BF/B.-.-;../////;////9/:;///9////;/:F/B-B////////;.A///
@M05620:37:000000000-D9766:1:1101:6657:12177 1:N:0:81
AGTGCCAGCTCTCAATCGCACAGGGGACCCAGGGCCTGGCCCCTCCATCCAGAAAACCTATGACCTCACCCGCTACCTGGAGCACCAACTCCGCAGCTTGGCTGGGACCTATGTGAGTATCCAGCGTAGGAATCTGGGAGTTGGGGAGGAGTGAGGAGTTGGGGAAAGACAGTCCTAACCGTGGAGGGTTCTGGTAAATGATGGGGTGAGGAGGGGCTCTTTGGCTCCCACCAGTCCCCCTGTCTGGTCTA
+
>>AAAFFFBFFFG4FGGFFGFEBGFAFGGGHHGGGEGFHHHHGHGGFHHHGHHFHHHGHHHFGHHGCFHHHGGGFEHHGFGFB?BG1FEGHHGEEFFFHHGHHFEFHHGHHHHHHHHDFHHHFFHG?EGGHGHHHHHGGGCGGHGGGGGGGHHGHHGGHHHGGGGGFHGHHHGFHHGHHHGAEFGGGG;.AFGGFGGGGGECFFGGFFEFFFFFFFFBFFFFFFFFFFFBFFFFFFFFFAFFFFFFFFBFF
@M05620:37:000000000-D9766:1:1101:6288:12185 1:N:0:81
AGTGCCAGCTCTCAATCGCACAGGGGACCCAGTGCCTGGCCCCTCCATCCAGAAAACCTATGACCTCACCCGCTACCTGGCGCACCACCTCCGCAGCTTGGCTGGGACCTATGTGAGTATCCAGCGTAGGAATCTGGGAGTTGGGGAGGAGTGAGGAGTTGGGGAAAGACAGTCCTAACCGTGGAGGGTTCTGGTAAATGATGGGGTGAGGAGGGGCTCTTTGGCTACCACCAGTCCCCCTGACTGGTCTA
+
>A>1>DFFAFFFGAGGFFG1ECGGGE0AEEGHBBFBAGHHHHGHGGHHHGHHHHHFFFHHFHHHHAGHHHGEE>>EHBEG0>EGGG0/?FHFEECEEHFHGGHFGCHHGCGHHHHHHGHH2GHHHGC/>/?GHHHHHH0FEHHH-C.AC.CGH<GHFAGHHGGGGCGHGHCGHHHHHGGGGGFGAEGG.9FG0FCGGGGGGGGFFFF@FFFFFB@@@@FFFFFFFF/:FFFFF-BFFBEF;E-;FFFB/9;
@M05620:37:000000000-D9766:1:1101:15244:12198 1:N:0:81
AGTGCCAGCTCTCAATCGCACAGGGGACCCAGGGCCTGGCCCCTCCATCCAGAAAACCTATGACCTCACCCGCTACCTGGAGCACCAACTCCGCAGCTTGGCTGGGACCTATGTGAGTATCCAGCGTAGGAATCTGGGAGTTGGGGAGGAGTGAGGAGTTGGGGAAAGACAGTCCTAACCGTGGAGGGTTCTGGTAAATGATGGGGTGAGGAGGGGCTCTTTGGCTCCCACCAGTCCCCCTGTCTGGTCTA
+
ABAABFFFBFFFGGGGGGGGEGHHGGGGGGHHGGGGGEHFHHGHGGHHHHHGHHFHHGHHHHGHHHHHHHGGGGEGHHHFGGHEFHHHGFHHGFGGGHHHGHHGGGHHGHHHGHHHHHHHHHHHHGEGGGHHHHHFHFGGGHHHGGGGGGFHHHHHHGFHHHGGGGHHGHHGHHHHHHHHGGEGGGGGEFGGGGGGGGGGGGGGGGFFFFFFFFFFFFFFFFFFFFFFFFFFFFFFFFFFFFFFFFFFFFB
@M05620:37:000000000-D9766:1:1101:20150:12332 1:N:0:81
GAGGCTGCTTTGGAAGAAACTGCCACGCCAGGGACCACAGATCGGGAGAGCACACGTCTGAACTCCAGTCACCTGAAGCTATCTCGTATGCCGTCTTCTGCTTGAAAAAAAAAAAAAACACCCTAATTCTACACAATTCTTTTTCTCAACTTTCGACATTTATACCCTCGCTACCTCTCTATTTCATATTCGCATCTCCTCGTTTGCTCCACTTGTAGCGCGTTCTCCCCCTCCTCCCCCTTTCATTTCTC
+
AAAAAAFAFFFFGGGGGAAF1BFF11A00BEGEA0A0BGFBGFAA/AEEGHFH0BEF/BA1DGH1F@GDGGDGB0BFGH1B@B1BF/EGFFFE/>FGHHHGHHH01BG0<E//<////?/>...0<<111111<0.00<00000/0000/0000..;.;000;00:;0.--..-9;B0;00;009090009999.9;0//-----;/;///;//99///----9;-///:----9-9;AA-99B9//////
@M05620:37:000000000-D9766:1:1101:10259:12340 1:N:0:81
AGTGCCAGCTCTCAATCGCACAGGGGACCCAGGGCCTGGCCCCTCCATCCAGAAAACCTATGACCTCACCCGCTACCTGGAGCACCAACTCCGCAGCTTGGCTGGGACCTATGTGAGTATCCAGCGTAGGAATCTGGGAGTTGGGGAGGAGTGAGGAGTTGGGGAAAGACAGTCCTAACCGTGGAGGGTTCTGGTAAATGATGGGGTGAGGAGGGGCTCTTTGGCTCCCACCAGTCCCCCTGTCTGGTCTA
+
AAAAAFFFBFFFGGGGGGFCGFHHGGGFGGHHAEGFGGHHHHGHGGHHHHHHHHHHHGHGFHHHHGHHHHHGG>EGHGGH2FGHHHF1EFHCEGGGGHGHGHHGGGHHGHGHHHHHHHHHHHHHHGEFGGGHHHHHHHGGGHHHGGFGG.EHHFHHHGHHHHGGGGHHHHGHHHHHHHHHGGGGEGGGCFGGGGFGGGGGGGGGGGFFFFFFFFFFFFFFFFFFFFFFFFFFFFFFFFFFFFFFFFFFFFF
@M05620:37:000000000-D9766:1:1101:18938:12353 1:N:0:81
ACCACACCTTCTACAATGAGCTGCGTGTGGCTCCCGAGGAGCACCCCGTGCTGCTGACCGAGGCCCCCCTGAACCCCAAGGCCAACCGCGAGAAGATGCCCAGGTGAGTGGCCCGCTACCTCTTCTGGTGGCCGCCTCCCTCCTTCCTGGCCTCCCGGAGCTGCGCCCTTTCTCACTGGTTCTCTCTTCTGCCGTTTTCCGTAGGACTCTCTTCTCTGACCTGAGTCTCCTTTGGAACTCTGCAGGTTCTA
+
ABBBBBBBFFFFGGGGGGFDGGHHGEGEHGHHGGGGGGGGGHHHHGGGEFGGHHHHGHHGGGGGGGGFGGGHFHHGGEGHFGHHHGGGGGCDCDHHFGHHHFHEHHHHHHEGHHGGGGGHHHHHHHGHHHGHHGGGGGHGHHGHHGGGGGGGGGGGGGGGGGGGGGFFFFFFFFFFFFFFFFFFFFFFFFFFFFFFFFFFFFFFFFFFFFFFFFFFFFFFFFFFFFFFFFFFFFFFFFFFFFFFFFFFFFF
@M05620:37:000000000-D9766:1:1101:18201:12366 1:N:0:81
ACCACACCTTCTACAATGAGCTGCGTGTGGCTCCCGAGGAGCACCCCGTGCTGCTGACCGAGGCCCCCCTGAACCCCAAGGCCAACCGCGAGAAGATGCCCAGGTGAGTGGCCCGCTACCTCTTCTGGTGGCCGCCTCCCTCCTTCCTGGCCTCCCGGAGCTGCGCCCTTTCTCACTGGTTCTCTCTTCTGCCGTTTTCCGTAGGACTCTCTTCTCTGACCTGAGTCTCCCTTGGAACTCTGCAGGTTCTA
+
ABABBAAAFFCFDGGFGFGGDEGFEGGGD2BGFGGDEEG2EGFHHGEEEEGCBFHHHHHGCG?E?E@EGGGHFG?EGGGGGHHAFFGGGGGCCD0GBG1FG1GEFGGGHGGEAG<DDCGHDGHFDDDGGC?GH-:-;.GFHHGFCFGGFBCFBAEFA9A?@FFF?BF?>FFBBFFF/F.BFFEFBBBFFFBFFB9DFFBFFF?..99B/BFFFFF/B:/FFFFFBFBFFFFFFFFFFFFFFBFFFFABFB/
@M05620:37:000000000-D9766:1:1101:14443:12368 1:N:0:81
GAGGCTGCTTTGGAAGAAACTCATAGATTACTGCAACAGTTCCCCCTGGACCTGGAAAAGTTTCTTGCCTGGCTTACAGAAGCTGAAACAACTGCCAATGGTGCTAAAGAGCTGTTGAAGCAATGAAAAGTACGTACAACATTTCAGCTTTAGAAAACTTGTGAAGCAACTTTGGCAATTCACAGAATTAGTACTTGTAACTGACAAGCCAGGATCCAAAGCACGAAATAGCACCCTTAACACCAGTAACG
+
A3ABBBFAFFFFGGGGGGGGGGFGFHHHHHHHHHHHHHHHHHHHHGGGHHHHHGHFGHHHFHHHHFGFHHHFGHHHHHHHHHHHFHHGHHEHHHHHGHHH3BB33B4GH@22B33@34B3BFHEG33B3B3B?EG3//43?BGBG444?B33?2BB2B2?3FG222<<@0<2222@FHFH11<<1?1?11<@1F=11F<1=11FGD10../=C.0<<DH0////:.::.::CH0..;//000:.99CBFG.
@M05620:37:000000000-D9766:1:1101:23818:12405 1:N:0:81
GAGGCTGCTTTGGAAGAAACTCATAGATTACTGCAACAGTTCCCCCTGGACCTGGAAAAGTTTCTTGCCTGGCTTACAGAAGCTGAAACACCTGCCAATGTGTGTGCCATCTCCTCCCTTCTCTTTTCTGAAAATATTGCACAGCCAAATTTATTTGCATTTGAAATGAAAGGAATTTGGAAGAATTTTGAAAAGAATATCATGACACCTTTTTAATGAACTGGAAGCCTATTTTGAAAGTCTGAAGAATA
+
BABBBAFBFFFFGGGGGFCGGGFHHHHGGHHHHGBHHHGFHHHHHGGEGHHHHHHHHGFFHGHHHHHHHHGHHHHHHHHFHHHHHHHHHH1EGHHHHHHHHHHHHHHHHHHHHHHHHFGHHHHHHHHHHHFH3BG3GHFHBHFHFHHCGHHHBHHHHFHHHHH3GHHHFGHHHBGHHHHHHGH0GHHHHH/?FFHEHHHHHHHFH1GHGHHHHHHHHHHHGHHHGGHHFFGHHHHFEHGHFGHHFGHHFFF
@M05620:37:000000000-D9766:1:1101:2217:12406 1:N:0:81
AGTGCCAACTCTCAATCGCACAGGGGACCCAGGGCCTGGCCCCTCCATCCAGAAAACCTATGACCTCACCCGCTACCTGGAGCACCAACTCCGCAGCTTGGCTGGGACCTATGTGAGTATCCAGCGTAGGAATCTGGGAGTTGGGGAGGAGTGAGGAGTTGGGGAAAGACAGTCCTAACCGTGGAGGGTTCTGGTAAATGATGGGGTGAGGAGGGGCTCTTTGGCTCCCACCAGTCCCCCTGTCTGGTCTA
+
>A>>AFF4AFFFGFGGGGGAEGHHFF?EGGDH2EE2BFGHHHGHGGFHHFFHHFHGHGHHHHHHHFHFGGHGE/EEHGHHGGHHHHHEGHHGEE?FEGHHGHHGGGHHGHHHHHHHHHHHHHHGHG?CCFGHHHHHHHGGGHHHGGFCF<EHHDGHGGHHHHGGGGHHGHHHHHGHHHHHGEEGGFGG;AFGGGFGGGGGGGGGGGFFFFFFFFFFFAFFFFFFFFFFFFFFFFFFFFFFFFFFFFFFFFF
@M05620:37:000000000-D9766:1:1101:13994:12418 1:N:0:81
GAGGCTGCTTTGGAAGAAACTCATAGATTACTGCAACAGTTCCCCCTGGACCTGGAAAAGTTTCTTGCCTGGCTTACAGAAGCTGAAACAACTGCCAATGTGTGTGCCATCTCCTCCCTTCTCTTTTCTGAAAATATTGCACAGCCAAATTTATTTGCATTTGAAATGAAAGGAATTTGGAAGAATTTTGAAAAGAATATCATGACACCTTTTTAATGAACTGGAAGCCTATTTTGAAAGTCTGAAGAATA
+
AABBBAFBFFFFGGGGGGGGGGHHHHHHHHHHHHHGFHHHHHHHHGGGHHHHHHHHHHHHHHHHHHHHHHHHHHHHHGHHHHHGHHHHHHHHHGHHHHHHHHHHHHHHHHHHHHHHHGHHHHHHHHHHHHHHHHHGHHHHHHHHHHHHHHHHHHHHHHHHHHHHHHHHHHHHHGHHHHHHHHHHHHHHHHGHHHHGHHHHHGHHHHHHGHHHHHHHHHHHFHHHHHHHHHHGHFHHGHHHFHHHHHHHGGG
@M05620:37:000000000-D9766:1:1101:22024:12423 1:N:0:81
AGTGCCAGCTCTCAATCGCACAGGGGACCCAGGGCCTGGCCCCTCCATCCAGAAAACCTATGACCTCACCCGCTACCTGGAGCACCAACTCCGCAGCTTGGCTGGGACCTATGTGAGTATCCAGCGTAGGAATCTGGGAGTTGGGGAGGAGTGAGGAGTTGGGGAAAGACAGTCCTAACCGTGGAGGGTTCTGGTAAATGATGGGGTGAGGAGGGGCTCTTTGGCTCCCACCAGTCCCCCTGTCTGGTCTA
+
ABABBFFFBFFFGGGGGGGG2EHGFGGGGGHHGGGGFGHCHHGHGGHHHHHHGGHHHGHGHHHHHHHHHHHGGEEGHHHHHHHHHHHHGHHHGGGGGHHHGHHGGGHHGHHHHHHHHHHGHHHHHGGGGGHHHHHHHHHGGHHHGGGGGGGHHHHHHGHHHHGGGGHHGHHHHHHHHHHHGGGGGGGGEFGGGGGGGGGGGGGGGGDFFFFFFFFFFFFFFFFFFFFFFFFFFFFFFFFFFFFFFFFFFFF
@M05620:37:000000000-D9766:1:1101:25436:12437 1:N:0:81
ACCACACCTTCTACAATGCGCTGCGTGTGGCTCCCGAGGAGCACCCCGTGCTGCTGACCGAGGCCCCCCTGAACCCCAAGGCCAACCGCGCGAAGATGCCTGGGCCGCTACCTCTTCTGGTGTCCGGCTCCCTCCTTCCTGGCTTCCCGGCGCTCCGCCCTTTCTCACTGGTTCTCTCTTCTGCCGTTTTCCGTTTGACTCTCTTCTCTGCCCTGAGTCTCATTTTGAACTTTGCAGTTTCTCGATTGGAA
+
BBB@BBB>FFFFGGGGGG4EEEFGGGGBFFHHHBFFDGGGGHHHHGG0EEGGHHHHHHH>EFGGGGGGGGGHGHHGGGGHGHHHHGGCGG<BDGGDHH111<?.><>-A-<C0<<DF000=/./:.:-;.:C//;/CFFF0/;/9CB/CB?-;-.9;..99;:B/B/;B/;9;FEFFBBF/;/F/@D?BEBBAB/9./;;/BBBB9::B9//.;...9;/;/99///./:B/BF9FF//;BB9E/9/../B
@M05620:37:000000000-D9766:1:1101:15156:12476 1:N:0:81
AGTGCCAGCTCTCAATCGCACAGGGGACCCAGGGCCTGGCCCCTCCATCCAGAAAACCTATGACCTCACCCGCTACCTGGAGCACCAACTCCGCAGCTTGGCTGGGACCTATGTGAGTATCCAGCGTAGGAATCTGGGAGTTGGGGAGGAGTGAGGAGTTGGGGAAAGACAGTCCTAACCGTGGAGGGTTCTGGTAAATGATGGGGTGAGGAGGGGCTCTTTGGCTCCCACCAGTCCCCCTGTCTGGTCTA
+
AB>ABFFFBFFFGGGGGGGGGGHHGEGGGGHHGGGGGGHHHHGHGGHHHHHHHHHHHGHHHHHHHHHHHHHGGEGGHHHHFGHHHHHGGHHHGGGGGHHHGHHGGGHHGHHHHHHHHHHHHHHHHGGGGGHHHHHHHHHGGHHHGGFGGGGHHHHHHGHHHHGGGGHHHHHHHHHHHHHHGGGGGGGGGGGGGGGGGGGGGGGGGGFFFFFFFFFFFFFFFFFFFFFFFFFFFFFFFFFFFFFFFFFFFFB
@M05620:37:000000000-D9766:1:1101:5875:12480 1:N:0:81
GAGGCTGCTTTGGAAGAAACTCATAGATTACTGCAACAGTTTCCCCTGGACCTGGAAAAGTTTCTTGCCTGGCTTACAGAAGCTGAAACAACTGCCAATGTGTGTGCCCTATCCTCACTTCTCTTTTCTGAAAATATTTCACCGCCGCATTTCTTTGCATTTGACATGACCAAGATTTGGAAGCATTTTGCCCAGAATATCATGACACCTTTTTAATGAACTGGACGACTATTTTGAAAGTCTGAAGACTA
+
AA?ABBFAFFFFFGGG4FGGGG4FGHHHH5GHGHG4FGHHHGHHHHHFH2GHHHHHHHCFGFHHHHHHHHHHHHHHHHHHHHHHFHHGHBEHHFGHFFHHHFHFHA4G3F2BFHHH3G4434BBF4FD4?GF3FFGGH4BF43E//////?B22@FF@GHHB2G2G2<2?11/0??<GFEF1?.>GHHFF1111>.FGGHH0=D=<<CAGHH00.0<0=G00:C/;:-;CBGGGGGGFBFGB09C0;F/0;
@M05620:37:000000000-D9766:1:1101:16886:12500 1:N:0:81
AGTGCCAGCTCTCATCGCCCAGGGGACCCAGGGCCTGGCCCCTCCATCCAGAAAACCTATGACCTCACCCGCTACCTGGAGCACCAACTCCGCAGCTTGGCTGGGACCTATGTGAGTATCCAGCGTAGGAATCTGGGAGTTGGGGAGGAGTGAGGAGTTGGGGAAAGACAGTCCTAACCGTGGAGGGTTCTGGTAAATGATGGGGTGAGGAGGGGCTCTTTGGCTCCCACCAGTCCCCCTGTCTGGTCTAT
+
AAAAAFFFBFFFGDGBFE2EEFGGGGGGGFHGGAECFHFHHGHGGHHHHHHGHHHHGHHHGGHHHGFGHHCEE?>GHGHGGBCGHHAFHHHGGFGGHHHGGGGGGHHGHGHHHHGHHHHHHHHHGEGGGGHHHHHHHGGDHHGGGEGGGGHHHHHHGHHHHGGGDHHHHHHHHHHGHHHGGFGGGGG;CFGGGFFGGGGGGGGGGDDFFFFFFFF@DEFFFFFFFFFFFFFFFFFFFFFFFFFFFFFFFFB
@M05620:37:000000000-D9766:1:1101:15075:12559 1:N:0:81
GAGGCTGCTTTGGAAGAAACTGACAAGCCAGGGACAAAAGATCGGAAGAGCACACGTCTGAACTCCAGTCACCTGAAGCTATCTCGTATGCCGTCTTCTGCTTGAAAAAAAAAAAAAAAAAATAGAGCAAAAGAGCACAAGGATGATAATTGAGAGTTATAAAAAGTAAGGCAAGTGCACAAGAGAAGGGGAAACGCGGGCACTACGACACGAATATGCGATAATTAGACATGAGAGCACGGAACTAAGAG
+
AABBCAFCFFFFGGGGGGGGGGBGHHHHG4GEGDGCCBFHGFHHGGGGHHHGHHHGHHHGHHHGHHCFGGHHHHHCFGHHHHBGGGFGHHGHGBEHGHHHHHHH1GGHHGGFG?/<///<--01100</////.///.</...0//:0000000.//0;00000:.0000//.9.009000/././9/..-.../.-----9.///...--.-.9./9/..9..///////9/////./.--;.9//////
@M05620:37:000000000-D9766:1:1101:4709:12621 1:N:0:81
AGTGCCAGCTCTCAATCGCACAGGGGACCCAGGGCCTGGCCCCTCCATCCAGAAAACCTATGACCTCACCCGCTACCTGGAGCACCAACTCCGCAGCTTGGCTGGGACCTATGTGAGTATCCAGCGTAGGAATCTGGGAGTTGGGGAGGAGTGAGGAGTTGGGGAAAGACAGTCCTAACCGTGGAGGGTTCTGGTAAATGATGGGGTGAGGAGGGGCTCTTTGGCTCCCACCAGTCCCCCTGTCTGGTCTA
+
BCABCFFFCFFFGGGGGGGGGGHHGGGGGGHHGGGGGGHHHHGHGGHHHHHHHHHHHGHHHHHHHHHHHHHGGGGGHHHHGHHHHHHHGHHHGGGGGHHHGHHGGGHHGHHHHHHHHHHHHHHHHGGGGGHHHGHHHHHGGHHHGGGGGGGHHHHHHGHHHHGGGDHHHHHHHHHHHHHHGGGGGGGGGGGGGGGGGGGGHGGGGGFFFFFFFFFFFFFFFFFFFFFFFFFFFFFFFFFFFFFFHFFFFF0
@M05620:37:000000000-D9766:1:1101:8576:12627 1:N:0:81
ACCACACGTCTGACCTCCAGTAACCTGACGCTATCTCGTATGCCGTCTTCTGCTTGACCAAAAAAAAAAAAGTAGTACATGAACAGGCGATACGGCGAACAAGAAATAAATAAACGTAGATTAAGAAGCATGAACAACAAACAACCGCCGCATGCCGTAAACCCGCGCTGCCAAGGGTGTTCACTAACGCACACGCCTCTTCATCACAGACTACCATAAAAGCTAAGTAGTGGCATGATAACCACCTGTCC
+
ABAAAABBCAB2BFFF4ABBB5AD4BFBAEEE?AFHHF2EBBFGEBEGGDFGFFDGA33BFGACCE0//>/134444?44433343/////<///<////>0000011111111??000.1>11111011110000/.....<...------.;00-....0/;----;-..//.....-.///;///.---9.--9..///////////.///.///////.////;////:9././;//9//99.///;
@M05620:37:000000000-D9766:1:1101:5426:12639 1:N:0:81
GAGGCTGCTTTGGAAGAAACTCATAGATTACTGCAACAGTTCCCCCTGGACCTGGAAAAGTTTCTTGCCTGGCTTACAGAAGCTGAAACAACTGCCAATGTGTGTGCCATCTCCTCCCTTCTCTTTTCTGAAAATATTACACAGCCAAATTTATTTGCATTTGAAATGACAGGAATTTGGAAGCATTTTGCAAAGAATATCATGACACCTTTTTAATGAACTGGAAGCCTATTTTGAAAGTCTGAAGACTA
+
AABBBBFBFFFFGGGF4GGFEF4DBGGG65BGGHHFHAGGHHHHHGGG22BFHHGHHHHHHHHHHHHHHHHHHHHHHHHHHHHHHGHGHHGHHHHHEHHHHHHHHHHHFFHHHHHHHGHHHHHHHHH4FGHG3?GEHH4B3FBG?FE0FGFH2FGHHF?GDGHFG1@GH11F/0@GHGFH1FG/?GHHHH111?GFFG1>GFGGHHHHGEHHHHHFGGFHHHHFH/<GHHFHGHHGGHHHHHHHHGHH/CF
@M05620:37:000000000-D9766:1:1101:12152:12675 1:N:0:81
ACCACACCTTCTACAATGAGCTGCGTGTGGCTCCCGAGGAGCACCCCGTGCTGCTGACCGAGGCCCCCCTGAACCCCAAGGCCAACCGCGAGAAGATGCCCAGGTGAGTGGCCCGCTACCTCTTCTGGTGGCCGCCTCCCTCCTTCCTGGCCTCCCGGAGCTGCGCCCTTTCTCACTGGTTCTCTCTTCTGCCGTTTTCCGTAGGACTCTCTTCTCTGACCTGAGTCTCCTTTGGAACTCTGCAGGTTCTA
+
BBBABBBBFFFFGGGGGGGFGGHHGEEFHEHHFGGGGGGGGHGHHGGGEEGGHHHHGHHGGGGGGGGGGGGHHHHGGGGHGHHHHGGFGGGGGGHHHHHHHHHGGHHHHHGGHHGGGGGHHHHHHHHHH/EHHGGGGGHGHHGHHGGGGGGGGGGGGGGGGGGGGGFFFBFFFFFFFFFFFFFFFFFFFFFFFFFFFFFFFFFFFFFFFFFFFFFFFFFFFFFFFFFFFFFFFFFFFFFFFFFFFFFFFFE
@M05620:37:000000000-D9766:1:1101:8354:12681 1:N:0:81
GAGGCTGCTTTGGAAGAAACTCATAGATTACTTCAACAGTTCCCCCTGGACCTGGAAAAGTTTCTTGCCTGGCTTACAGAAGCTGAAACAACTGCCAATGTGTGTGCCATCTCCTCCCTTCTCTTTTCTGAAAATATTGCACAGCCAAATTTATTTGCATTTGAAATGAAAGGAATTTGGAAGAATTTTGAAAAGAATATCATGACACCTTTTTAATGAACTGGAAGCCTATTTTGAAAGTCTGAAGAATA
+
AAABAAFBFFFFGBGGGFGGFG4FDGFFGHHF5GHBF3FGHDGHHGCGHHGHFFHCGDCGDEGHBFF5BGFGHFHF3FGBGGFFBDDG33BFFBGF3@GHHGHHHHGHHHHFFHFFHEH3BBGHBEGH4BBD?FHHHH4BB?GGGHEGHBGGFGHHEHGG3F3GGHHHGGHHHGGHFH2@GHF0GFFEHF/??F?FHGGHGHH=1CGBGH1<DGEHF0GH0DDFBGBGHHGHGF0C.;CG00CBCHBGHGC
@M05620:37:000000000-D9766:1:1101:15905:12697 1:N:0:81
AGTGCCAGCTCTCAATCGCACAGGGGACCCAGGGCCTGGCCCCTCCATCCAGAAAACCTATGACCTCACCCGCTACCTGGAGCACCAACTCCGCAGCTTGGCTGGGACCTATGTGAGTATCCAGCGTAGGAATCTGGGAGTTGGGGAGGAGTGAGGAGTTGGGGAAAGACAGTCCTAACCGTGGAGGGTTCTGGTAAATGATGGGGTGAGGAGGGGCTCTTTGGCTCCCACCAGTCCCCCTGTCTGGTCTA
+
BCAACFFFCFFFGGGGGGGGGGHGGGGGGGHHGGGGGGHHHHGHGGHGHHHHHHHGHGHHHGHHHHHHHHHGG>EGHHHHFGHHHHHHGHHHFGGGGHHHGHHGGGHHGHHHHHHHHHHHHHHHHGGGGGHHHHHHHHHGGHHHGGGGGGGHHHHHHGHHHHGGGGHHHHGHHHHHHHHHGGGGGGGGGGGGGGGGGGHHHHHGGGFFFFFFFFFFFFFFFHHFFFFFFFFFFFFFFFFFFFFFHFFFFFF
@M05620:37:000000000-D9766:1:1101:3460:12705 1:N:0:81
AGTTCCAGCTCTCCATCGCACAGGGTTCCGAGTGCATGGCCCCTCCATCCAGAAAACCTACGACCTCACCCGCAACCTTGCGCACCCCCTCAGCAGCTGGGCTGGGACCTATGTGAGTATCCAGCGTAGGCATCTGGGCGTTGGGGCGGCGTGCGGCGTTGGGGCCAGCCCGTCCTAACCGTGGCGGGTTCTGGTAAATGATGGGGTGAGGAGGGGCTCTATGGCTCCCACCAGTCCCCCTGTCTGGTCTA
+
>>11>BBBBBFFGGFA1AA1A0FCFA0AA0BA0AD22DFGFGGHGGHHHBBB1FB0BEG10A/BE/BBFBB/>/>>GB1B1>>>EGG/>EE0BB1BB01B?GC/<?BBCGGHGGG2FFHHHHBGH<//><1??GHHHH/@>CCH-C.AC@@AA.;@--9-;F@?---;9EA@@FBF/;FF@BE@-@-@@-9FFF///FFF9FFBAB9;AFF/;B@@??F//;BB-FFEFFFFEA/;FBEF@EBFFF/99BB
@M05620:37:000000000-D9766:1:1101:6409:12714 1:N:0:81
AGTGCCAGCTCTCAATCGCACAGGGGACCCAGGGCCTGGCCCCTCCATCCAGAAAACCTATGACCTCACCCGCTACCTGGAGCACCCACTCCGCAGCTTGGCTGGGACCTATGTGAGTATCCAGCGTAGGAATCTGGGAGTTGGGGAGGAGTGAGGAGTTGGGGAAAGACAGTCCTAACCGTGGAGGGTTCTGGTAAATGATGGGGTGAGGAGGGGCTCTTTGGCTCCCACCAGTCCCCCTGTCTGGTCTA
+
AA>>AFFFCFFFGEGGGGGCGGHHGGAFGGHH2EEFGGHHHHGHGGHHHHHHHHHGGGHHHFHHHFHHHHHGF>EEHHHH2BGHHH1??GHGEGCGFHGHGHHGGGHHGHHHHHHHHHHHHHHHHGGDCFFGHHHHHH0FGHHHGGADG<CHH0GH0EHHHHGG.:GHFHHHHHHHHHHGGGGGDFGGGFGGGGGGGGGGGGGGGFFFFFFFFFFFFFFFFFFFFFFFFFFFFFFFFFFFFFFFFFFFFFB
@M05620:37:000000000-D9766:1:1101:23027:12717 1:N:0:81
AGTGCCAGCTCTCAATCGCACAGGGGACCCAGGGCCTGGCCCCTCCATCCAGAAAACCTATGACCTCACCCGCTACCTGGAGCACCAACTCCGCAGCTTGGCTGGGACCTATGTGAGTATCCAGCGTAGGAATCTGGGAGTTGGGGAGGAGTGAGGAGTTGGGGAAAGACAGTCCTAACCGTGGAGGGTTCTGGTAAATGATGGGGTGAGGAGGGGCTCTTTGGCTCCCACCAGTCCCCCTGTCTGGTCTA
+
ACBCCFFFCFFFGGGGGGGGGGHHGGGGGGHHGGGGGGHHHHGHGGHHHHHHHHHHHGHHHHHHHHHHHHHGGEGGHHHHHHHHHHHHGHHHGGGGGHHHGHHGGGHHGHHHHHHHHHHHHHHHHGGGGGHHHHHHHHHGGHHHGGGGGGGHHHHHHGHHHHGGGGHHHHHHHHHHHHHHGGGGGGGGFGGGGGGGHHHHHHHGGGFFFFFFFFFFFFFFFHHFFFFFFFFFFFFFFFFFFFFFHFFFFF:
@M05620:37:000000000-D9766:1:1101:24650:12734 1:N:0:81
ACCACACCTTCTACAATGAGCTGCGTGTGGCTCCCGAGGAGCACCCCGTGCTGCTGACCGAGGCCCCCCTGAACCCCAAGGCCAACCGCGAGAAGATGACCCAGGTGAGTGGCCCGCTACCTCTTCTGGTGGCCGCCTCCCTCCTTCCTGGCCTCCCGGAGCTGCGCCCTTTCTCACTGGTTCTCTCTTCTGCCGTTTTCCGTAGGACTCTCTTCTCTGACCTGAGTCTCCTTTGGAACTCTGCAGGTTCT
+
CCCCCCDDFFFFGGGGGGGGGGHHGGGEFGHHHGGGGGFGGHGHHGGGGGGGHHHHHHHGGGGGGGGGGGGHGHHGGGGHGHHHHGGGGGGGGGHHHHHHHHHHGHHGHHHGGHHGGGGGHHHHHHHHHHHGHHGGGGGHGHHGHGGGGGGGGGGGGGG-AGGGGGFFFFFFFFHHHHHFFFFFFFFFFFFFFFFFFFFHFFFFFFFFFFFFFHFFFFFFFF0<//:<0BBFF0B/B0<::0000B.B00<
@M05620:37:000000000-D9766:1:1101:27731:12736 1:N:0:81
GAGGCTGCTTTGGAAGAACCTCATAGATTACTGCAACAGTTCCCCCTGGACCTGGAAAAGTTTCTTGCCTGGCTTACAGAAGCTGAAACACCTGCCAATGTGTGTGCCATCTCCTCCATTCTCTGTTCTGAAAATATTGCACAGCCAAAGTTATTTGCATTTGAAATGAAAGGAATTTGTAAGAATTTTGAAAAGAATATCATGAAATCTTTTCAATGAACTGGCAGCCTATTTTAAAAGTCTGAAGAATA
+
AAAAAAF>CF@FGGBBAAAAAB1BAGDBBEGHH1B1FEHAGHEGHG?/BAFBABG0BFFFFFFGFEEFGHHHCGFFH1GGGFHHHHHFHCB>0BCB1BBFE2B>GHGD11@FFHBGF01222BB1B2BGFDGGGHHH22BBFHB/FE0E0>FG222F2>2>DFGFHD<1@>1FCG<FFG2@DDDGBDBFD/??D0/?GFHDF=1>1<1=11GH11=00=D0DD/.<...//;;0:0<:0;:00;0C0;CG;
@M05620:37:000000000-D9766:1:1101:12921:12742 1:N:0:81
ACCACACCTTCTACAATGAGCACACGTCTGAACTCCAGTCACCTGAAGCTATCTCGTCTGCCGTCTTCTGCTTGACAAAAAAAAACCACTCACCAATTCCCCCCTTACTTTTCCCTCTCCCCATTCTTTTAACCCCCTCCCTCCTCCCTTGCCCCCCGTCCCTCAACCCTTCCTCCTTTTTTTCTCGTCTCTCCTTTTTCCTCTACCACCCCTCTCCTTCCTCACTCCCCCTTTTTACCCTCTCCTTTCCT
+
BBBBBBBBFFFFGGGGGGGGGFFHEEGGHFFDGGHEGGGHFHH3FFEGGHHHC5BFB11FHGEAF11DAFEBBAB3DGHF10>//?>1?333B03/B?B?BC///B334433BB23222B2<2@2@F2@222@@<///<?/0?<F0F.>10>11>C@@....0/.0/;::C/:00;/00;0--/0;.C../00/0009/9/;/;//;//9.-;../////99//9/;..;.9F;//.//9/..;;;/9///
@M05620:37:000000000-D9766:1:1101:19311:12743 1:N:0:81
GAGGCTGCTTTGGAAGAAACTCATAGATTACTGCAACAGTTCCCCCTGGACCTGGAAAAGTTTCTTGCCTGGCTTACAGAAGCTGAAACAACTGCCAATGTGTGTGCCATCTCCTCCCTTCTCTTTTCTGAAAATATTGCACAGCCAAATTTATTTGCATTTGAAATGAAAGGAATTTGGAAGAATTTTGAAAAGAATATCATGACACCTTTTTAATGAACTGGAAGCCTATTTTGAAAGTCTGAAGAATA
+
AAABBBFBFFFFGGGGGFGGGGFHFHHHHGHHHHHFGFGHHHHHHGGGHHHHHHHHHHHGGHHHHHHHHHHHHHHHHHHGHHHHHHHHHHHHHHHHFGHHHHGHHHHHHHHHHHHHHGHHHHHHHHHHHHHHHHHFHFHHHHHHHHHGFHHHFHHHHHHHHHHGHGHFHGHHGHHHHHHHFHHHHHHHHH/GHFHGHHHHHHHHHHHHGHHHHHHBGGHHHHHHHEFHHHHHGHHHGHHHGHHHGHHHHGG
@M05620:37:000000000-D9766:1:1101:9270:12755 1:N:0:81
AGTGCCAGCTCTCAATCGCACAGGGGACCCAGGGCCTGGCCCCTCCATCCAGAAAACCTATGACCTCACCCGCTACCTGGAGCACCAACTCCGCAGCTTGGCTGGGACCTATGTGAGTATCCAGCGTAGGAATCTGGGAGTTGGGGAGGAGTGAGGAGTTGGGGAAAGACAGTCCTAACCGTGGAGGGTTCTGGTAAATGATGGGGTGAGGAGGGGCTCTTTGGCTCCCACCAGTCCCCCTGTCTGGTCTA
+
ABAABFFFCFFFGGGGGGGGGGHHGEEFCGHHAEEFGFHHHHGHGGHH5FHHHHHGHGHHHHHHHGHHHHHGE>EEHHFGBFHHGH11?GHGEFCGFHGHGHHGGGHHGHHHHHHHHHHHHHHHHGGEGGHHHHHHHH?FGHHHGG.AF<CGH0DGFGHHHHGGGFHGHHHHHHHHHHHHGGGGDEGGAFGGGGGGGGGGGGGGGGFFFFFFFFFFFFFFFFFFFFFFFFFFFFFFFFFFFFFFFFFFFFB
@M05620:37:000000000-D9766:1:1101:5795:12755 1:N:0:81
AGTGCCAGCTCTCCATCGCACAGGGGACCCAGGGCCTGGCCCCTCCATCCAGAAAACCTATGACCTCACCCGCTACCTGGCGCACCCCCTCCGCAGCTTGGCTGGGACCTATGTGAGTATCCAGCGTAGGAATCTGGGAGTTGGGGAGGCGTGCGGAGTTGGGGAAAGACAGTCCTAACCGTGGAGGGTTCTGGTAAATGATGGGGTGAGGAGGGGCTCTTTGGCTCCCACCAGTCCCCCTGTCTGGTCTA
+
>A>3>BFFBFFFGGGGGEFAEEHFG22AEAFG2BEBAFGHHHGHGGHGHBFGHHH2BEGHFGHHHBFGHHH>E>>EHHDG1>EEFGE/>EF/EFCEEGFGGHHGGGHHGHHHHHFFGHHHHHGHHGG?AEFHHHHHHHAFGHHHGG.CG.AED.AD-BGGGGGGE.AF/F/FGGGGGGGGGGFF.EFFDFFFFFFFFFFFFFFFFFFFFFFFFFFFFFFFFFFFFFFFFFFFFFFFFFFFFFFFFFFFFFB
@M05620:37:000000000-D9766:1:1101:27131:12865 1:N:0:81
AGTGCCAGCTCTCAATCGCACAGGGGACCCAGGGCCTGGCCCCTCCATCCAGAAAACCTATGACCTCACCCGCTACCTGGAGCACCAACTCCGCAGCTTGGCTGGGACCTATGTGAGTATCCAGCGTAGGAATCTGGGAGTTGGGGAGGAGTGAGGAGTTGGGGAAAGACAGTCCTAACCGTGGAGGGTTCTGGTAAATGATGGGGTGAGGAGGGGCTCTTTGGCTCCCACCAGTCCCCCTGTCTGGTCTA
+
>A>>A@DFAFFFGGGFGGGGGGHE2EDEFGHHGGGGEFDHFHGEGGHHHHFHHHHHFGGGGHGHHGHHHHGGGEGGHHHHHGHHHHHHGHHHGGGGGHHHGHHGGGHHGHFDGGHHFGHHHGHGHG?CCFHHGEGFHGGGDHFHCGFDGAEHHHHHGF/GHGGGG?HHFHHHHHCGFHHHGGGBFGGGC?FFGF9FFGFGGGGGEGFBFFFFFFBBB?FFFFFEFFFEFFFFFFFFFFFDBEFFFFFFBFB
@M05620:37:000000000-D9766:1:1101:26644:12877 1:N:0:81
GAGGCTGCTTTGGACGAACCTCATAGACTACTGAAACAGTTCCCCATTGACCTGGAAAATTTTCTTGCCTGGCTTACAGAAGCTGAAACACCTGCCAATGTGTGGGCCATCTCATCCCTTATCTTTTCTGAAAATATTGCACAGCAAAATTTATTTGCATTTTAAATGAAAGGAATTTTGAAGAATTATGAAAACAATATCATTAAAACTTTTTAATAAACTATAATCCTATGTTTAAAGTCTTAATAATC
+
A3AA>AF3B5B4F4BAAEAAFFHHHBF3DF35B53B3F2DF5AB22B5AD5BBAAB332DBADADFFA3A3BABB33@BDGH3BF33B3BBBBGGBCGGFG4B111???3BB3?BFBGHF34344BBB4?BB33B?44B4?B?B/22BGB2B???B3>>22>2>2@>>D<D2<C011<1<??110111<>11<10..11<1>>1>1=0D00D0<<<0=0=0000<;000:::0:;00:0;;:;0;C:<:00
@M05620:37:000000000-D9766:1:1101:16287:12877 1:N:0:81
GAGGCTGCTTTGGAAGAAACTCATAGATTACTGCAACAGTTCCCCCTGGACCTGGAAAAGTTTCTTGCCTGGCTTACAGAAGCTGAAACAACTGCCAATGTGCTTGCCATCTCCTCCCTTCTCTTTTCTGAACATATTGCACAGCCAAATTTATTTGCACTTGAAATGAAAGGACTTTGGAAGAATTTTGAACAGAATATCATCTCACCTTTTTCATGAACTGCAATTCTATTTTTAAAGTCTGAAGAATA
+
>3>ABBFAFFFFGGGGCCGGGG4GDGGHHFGFHHA4FCGGHHGHHGGGHFGHHHGHH32FGHHHHHHHHHGHHHHGHHHBFHHHHHHHHFHHHHHHBFGHHB44B3?33B33B33BGGHHHFB4B4B??B4?343344DG43?2?GAE?G3F??DBHH32B2?22@G22@F2@202<>2?<<00?<?111/111<01><B<1F11>11>FGFBD/0=000=000<000=G0;C0C0.0;00<C0:0:;/C0
@M05620:37:000000000-D9766:1:1101:12414:12877 1:N:0:81
AGTGCCAGCTCTCAATCGCACAGGGGACCCAGGGCCTGGCCCCTCCATCCAGAAAACCTATGACCTCACCCGCTACCTGGAGCACCAACTCCGCAGCTTGGCTGGGACCTATGTGAGTATCCAGCGTAGGAATCTGGGAGTTGGGGAGGAGTGAGGAGTTGGGGAAAGACAGTCCTAACCGTGGAGGGTTCTGGTAAATGATGGGGTGAGGAGGGGCTCTTTGGCTCCCACCAGTCCCCCTGTCTGGTCTA
+
BCABCFFFCFFFGGGGGGGGGGHHGGGGGGHHGGGGGGHHHHGHGGHHHHHHHHHHHGHHHHHHHHHHHHHGGGGGHHHHFGHHHHHHGHHHGGGGGHGGGHHGEGHHGHHHHHHHHHHHHHHFHGEDFGHHHGHHHHHGGGB1CFFDGEGHHHFHHGHHHGGGGGHFHHHHHHGHHHHHGGGGGGGG.:CGGFFGGGGGGGGGEGFFFFFFFFFFFFFFFFFFFFFEFFFFFFFFFFFFFFFFFFFBFFB
@M05620:37:000000000-D9766:1:1101:2389:12939 1:N:0:81
ACCACACCTTCTACAATGAGCAAAATTCTGAACTCAAGTCTCCTCCAGCTATTGGGCAAGCTGCCTGCCGCGATTACAAACGAAGAACCAACTGCTCCTAGATGATACTACCGGTAAGGAAAGGCCCCGCGAATAGTCCAAGGGAGTAAAAGAGATGATTAAACAATGGCAAGCAAGACAGGAATTTGCGCTTGACCACGATGGGGTATGCAATTGAACTATGCTCAGCATCTGTCCTTGTAACTGACAAG
+
1>>>A>11CF@@3GG13BBF111101B1D3A3BAA1BBDB2DF10B0B01122D1B00/BA11B01BB0A/////>BF1B/////B00B0/>0>11@BF1112B122B>BF0/>/>/F11BFCGH//><//</>/1?1?11FEGAA<0=111<<0=<0<000=0<C<<</C0<.//:/;:/C./:<00;-9A..;0;C..-;.C....0/099////;B/9B/;/:/BF/////9/9B//;//FF/9B//-
@M05620:37:000000000-D9766:1:1101:8826:12947 1:N:0:81
AGTGCCAGCTCTCAATCGCACAGGGGACCCAGGGCCTGGCCCCTCCATCCAGAAAACCTATGACCTCACCCGCTACCTGGAGCACCAACTCCGCAGCTTGGCTGGGACCTATGTGAGTATCCAGCGTAGGAATCTGGGAGTTGGGGAGGAGTGAGGAGTTGGGGAAAGACAGTCCTAACCGTGGAGGGTTCTGGTAAATGATGGGGTGAGGAGGGGCTCTTTGGCTCCCACCAGTCCCCCTGTCTGGTCTA
+
BCBBCFFFBFFFGGGGGGGFGGHHGGGGGGHHFFFGGGHHHHGHGGHGHHHHHHHHHGHGHHHHHHHHHHHGGEFGHGGHGHHHHHEGGHHHFGGGGHHHGHHGGGHHGHGHHHHHHHHHHHHHHGGGGGHHHHHHHHHGGHHHGGGGGGGHHHHHHGHHHHGGGGHHHHHHHHHHHHHHGGGGGGGGGGGGGGGGGGGGGGGGGGFFFFFFFFFFFFFFFFFFFFFFFFFFFFFFFFFFFFFFFFFFFFB
@M05620:37:000000000-D9766:1:1101:20594:12960 1:N:0:81
ACCACACCTTCTACAATGAGCTGCGTGTGGCTCCCGAGGAGCACCCCGTGCTGCTGACCGAGGCCCCCCTGAACCCCAAGGCCAACCGCGAGAAGATGCCCAGGTGAGTGGCCCGCTACCTCTTCTGGTGGCCGCCTCCCTCCTTCCTGGCCTCCCGCAGCTGCGCCCTTTCTCACTGGTTCTCTCTTCTGCCGTTTTCCGTAGTACTCTCTTCTCTTACCTGAGTCTCCTTTGGAACTCTGCAGGTTCTA
+
BBCCCCCCFFFFGGGGGGGGGGHHGGGFHGHHHGGGGGGGGHHHHGGGGGGGHHHHHHHGGGGGGGGGGGGHHHHGGGGHGHHHHGGGGGCGGGHHHHEGFHHCGF??GGAFCG----<<GHFGHHD0D<.<C-D?EFHGHHGBHGGBFGG?09AEG-:--C0;-DFFFFFFFFBFFB/BBBFFFFFF0B0FF-99BAF09B?..9:99BF0999FB0;:F00//0;;0BFFFF/BB0;:00;9B.:9:BF
@M05620:37:000000000-D9766:1:1101:12614:12960 1:N:0:81
AGTGCCAGCTCCCAATCGCACAGGGGACCCAGGGCCTGGCCCCTCCATCCAGAAAACCTATGACCTCACCCGCTACCTGGAGCACCAACTCCGCAGCTTGGCTGGGACCTATGTGAGTATCCAGCGTAGGAATCTGGGAGTTGGGGAGGAGTGAGGAGTTGGGGAAAGACAGTCCTAACCGTGGAGGGTTCTGGTAAATGATGGGGTGAGGAGGGGCTCTTTGGCTCCCACCAGTCCCCCTGTCTGGTCTA
+
AA>AAFFFAFF4FGGGGGGGGGHHGGGEEGHHFEGGCEHHFHGAEGHHHHHHHHHHHGHHHHHHHGHHHGGGGEEGHHHHHGHHFHHHGHHHGGGEFHHHGEGEDDHHGHHHHHHFHGHHHHHGBCEDCGGHHHHFHHHGGHHHGGCFGFDHHHHHFGC/DCDGGGHHHHHFHHHHHHGGGGGCDGDGGGGGFG9FGFGGFFGGGDA=EFFFFF;=DFFBFFFFFFF?AFEDEFFFFFEFFFFFFFFFFF9
@M05620:37:000000000-D9766:1:1101:19869:12965 1:N:0:81
ACCACACCTTCTACAATGAGCTGCGTGTGGCTCCCGAGGAGCACCCCGTGCTGCTGACCGAGGCCCCCCTGAACCCCAAGGCCAACCGCGAGAAGATGACCCAGGTGAGTGGCCCGCTACCTCTTCTGGTGGCCGCCTCCCTCCTTCCTGGCCTCCCGGAGCTGCGCCCTTTCTCACTGGTTCTCTCTTCTGCCGTTTTCCGTAGGACTCTCTTCTCTGACCTGAGTCTCCTTTGGAACTCTGCAGGTTCT
+
CCCCDCDDFFFFGGGGGGDGGGHHGGGBGGHHHGGGGGGGGHHHHGGGGGGGHHHHHHHGGGGGGGGGGGGHHHHGGGGHGHHHHGGGGGBDGGHHHHHHHHHHGHHHHHHGGHHGGGGGHHHHHHHHHHHGHHGGGGGHGHHGHGGGGGGGGGGGGGGGGGGGGGFFFFFFFFHHHHFFFFHFHHFFFFHHFFFFFFFHFFFFFFFFFFFFFHHHFHHFFFFFFFFFFFFFFHHFFFFFFHHFFFFFFFF
@M05620:37:000000000-D9766:1:1101:19755:12974 1:N:0:81
AGTGCCAGCTCTCAATCGCACAGGGGACCCAGGGCCTGGCCCCTCCATCCAGAAAACCTATGACCTCACCCGCTACCTGGAGCACCAACTCCGCAGCTTGGCTGGGACCTATGTGAGTATCCAGCGTAGGAATCTGGGAGTTGGGGAGGAGTGAGGAGTTGGGGAAAGACAGTCCTAACCGTGGAGGGTTCTGGTAAATGATGGGGTGAGGAGGGGCTCTTTGGCTCCCACCAGTCCCCCTGTCTGGTCTA
+
BCBBCFFFCFFFGGGGGGGGGGHHGGGGGGHHGGGGGGHHHHGHGGHHHHHHHHGHHGHHHHHHHHHHHHHGGGGGHHHHHHHHHHHHGHHHGGGGGHHHGHHGGGHHGHHHHHHHHHHHHHHHHGGGGGHHHHHHHHHGGHHHGGGGGGGHHHHHHGHHHHGGGGHHHHHHHHHHHHHHGGGGGGGGEGGGGGGGGGGGGGGGGGFFFFFFFFFFFFFFFFFFFFFFFFFFFFFFFFFFFFFFFFFFFFF
@M05620:37:000000000-D9766:1:1101:23984:13003 1:N:0:81
GCGGCTGCTTTGGAAGCAACTCATAGATTCCTGCCCCAGTTCCCCCTGGCCCTGGAACCGTTTCTTGCCTGGCTTCCAGAAGCTGCCACAACTGCCAATGTGTGTGCCATCTCCTCCCTTCTCTTTTCTGAACCTCTTGCCCCGCCACCTTTCTTTGCATTTGCAATGAAAGGAATTTGGACGAATTTTGCAAAGAATATCATGACACCTTTTTACTGAACTGGAAGCCTATTTTGAAAGTCTGAAGAATA
+
>AAAA1>AFF31BAB11ABF0F1D3ADFG3DGFGG0B0B1DFGHHGEFA0BAAG/FFAFEEFFF2DFGHHHGGGF0FHH10GG@@10BB>BFFFGH11BFHHHHHHHH1FHHHHHHHGHHHHHHHHHHHHFHC/B0FH1F1F/BCG@/0@GHDGHHHH1GHHHBG1FF111=<0>GHHHG11>-<CHHHH0=00<<GH0CG;GFCHHHGHHHHH.0;CBFGGGGG/9EGFFGGGGGGGGGGG0BC;F0/=C
@M05620:37:000000000-D9766:1:1101:15514:13009 1:N:0:81
GAGGCTGCTTTGGAAGAAACTGACAAGCCAGGGACAAAAGATCGGAAGAGCACACGTCTGAACTCCAGTCACCTGAAGCTATCTCGTATGCCGCCTTCTGCTTGAAAAAAAAAAGAGACTCCAGCGTAGGAATCTGGGCGTTGGGGAGGAGTGCGGCGTTGTGGCAAGCCAGTCCTAACCGTGGAGGGTTCTGGTAAATGATGGGGTGAGGAGGGGTTCTTTGACTCCCACCAGTCCCCCTGTCTGGTCTA
+
AAA@A1B>CFDF1FGFFGGBEABBGFHHGBFGEAGEGGFFFFGHGEFG0FG10GHGAGHGGD1FHHHGBGHGHFF0GFHHBDG1DB?>B>FFE///E1DGFFFH01FGA/E?@///00011<<@0/?</?111?1110/->--0<<.-<..<.0;----9-.99./0;9;/.;F00;9/C@-----99-;;BFB9B9B//;B//-----9-/;-9--;-//;;9/9FBEB-A-9BFFF;A@?//F//;:F/
@M05620:37:000000000-D9766:1:1101:23993:13020 1:N:0:81
GAGGCTGCTTTGGAAGAAACTCATAGATTACTGCAACAGTTCCCCCTGGACCTGGAAAAGTTTCTTGCCTGGCTTACAGAAGCTGAAACAACTGCCAATGTGTGTGCCATCTCCTCCCTTCTCTTTTCTGAAAATATTGCACAGCCAAATTTATTTGCATTTGAAATGAAAGGAATTTGGAAGAATTTTGAAAAGAATATCATGACACCTTTTTAATGAACTGGAAGCCTATTTTGAAAGTCTGAAGAATA
+
A>AABBFBFFFFGGGGGGGGGGHHFGGHHFHHHHHHHFHHHHHHHGGGHHHHHHHHHHHHHHHHHHHHHHHHHHHHHHHHHHHHHHGHHHEHHHHHHFHHHHHHHHGHHHHHHHHHHGHHHHHHHHHHHHHHHHHFHHFHGHHHHHHHHHHHFHHHFHGHHHHFHHHHHHHHHHHHHHEGHHHHHHHHHHFGFHGEGHHHHHHFGHHHGHHHHHHHGGHHHHHHHHHAGHHHHHHFEHGHHH0CGHHHHGG
@M05620:37:000000000-D9766:1:1101:23973:13027 1:N:0:81
GAGGCTGCTTTGGACGAAACTCATAGATTACTGCAACAGTTCCCCCTGGACCTGGAAAAGTTTCTTGCCTGGCTTACAGAAGCTGAAACAACTGCCAATGTGTGTTCCATCTCCTCCCTTCTCTTTTCTGAAAATATTGCACAGCCAAATTTATTTGCATTTGAAATGAAAGGAATTTGGAAGAATTTTGAAAAGAATATCATGACACCTTTTTAATAAAATGGAAGCCTATGTTTTAAGTCTGAAGAATA
+
A3AB>>FBFBB4F4AAAE2EFGFHGBGHHHAFFG3EEABDFADBB2AACGAFGHFGA32BBFHDDGGBA53BBBF33BB5GF@BG33FBB1FHHHGGEGHH4B1B3BBBBFG33BBE?B323B444?BB4B43?BDB?B4BB?BF/0B22BBF3BF3BF2@@@>FBGFGFFFCB@11<1??1?0<1?11?.1110.<11>=<>1>F00</0=DF<<=00=00000</..;:0000;/00:0;00;;;;/00
@M05620:37:000000000-D9766:1:1101:26184:13041 1:N:0:81
AGTGCCAGCTCTCCATCGCACAGGGGACCTAGGGCCTGGCCCCTCCATCCAGAAAACCTATGACCTCACCCGCTACCTGGAGCACCCACTCCGCAGCTTGGCTGGGACCTATGTGAGTATCCAGCGTAGGAATCTGGGAGTTGGGGAGGAGTGAGGAGTTGGGGAAAGACAGTCCTAACCGTGGAGGGTTCTGGTAAATGATGGGGTGAGGAGGGGCTCTTTGGCTCCCACCAGTCCCCCTGTCTGGTCTA
+
>A>1>BFFAFFFG1FGGGGAECHHG0AAEABGB0GEFFHHHHGHGGHHHHHHHHHBGGHHHFGHHGGHHHHFEEFGHH1F0BGHHH/?EGGFEF?EEGBFEHHGGGHGGHFHHHHHGHHHHHHHHGGEGGHHHHHHHH0FEGHHGG.AGACGH0GH0EGHHHGGGFCG/GFHHHHHFHHHGGGG.EGG9FFGGGFGGGGGGGGGGBF@FFFFFF@@@@FFFFFFFFF?EFFFEFFFFFFF@FFFFFFFFFB
@M05620:37:000000000-D9766:1:1101:18785:13070 1:N:0:81
AGTGCCAGCTCTCAATCGCACAGGGGACCCAGGGCCTGGCCCCTCCATCCAGAAAACCTATGACCTCACCCGCTACCTGGAGCACCAACTCCGCAGCTTGGCTGGGACCTATGTGAGTATCCAGCGTAGGAATCTGGGAGTTGGGGAGGAGTGAGGAGTTGGGGAAAGACAGTCCTAACCGTGGAGGGTTCTGGTAAATGATGGGGTGAGGAGGGGCTCTTTGGCTCCCACCAGTCCCCCTGTCTGGTCTA
+
BCCBCFFFCFFFGGGGGGGGGGHHGGGGGGHHGGGGGGHHHHGHGGHHHHHHHHHHHGHHHHHHHHHHHHHGGFGGHHHHHHHHFHHHGHHHGGGGGHHHGHHGGGHHGHHHHHHHHHHHHHHHHGGGGGHHHHHHHHHGGHHHGGGGGGGHHHHHHGHHHHGGGGHHHHHHHHHHHHHHGGGGGGGGCFGGGGGGHGHHGGGGGGFFFFFFFFFFFFFFFHHFFFFFFFFFFFFFFFFFFFFFFFFFFFF
@M05620:37:000000000-D9766:1:1101:21384:13088 1:N:0:81
ACCACACCTTCTACAATGAGCTGCGTGTGGCTCCCGAGGAGCACCCCGTGCTGCTGACCGAGGCCCCCCTGAACCCCAAGGCCAACCGCGAGAAGATGCCCAGGTGAGTGGCCCGCTACCTCTTCTGGTGGCCGCCTCCCTCCTTCCTGGCCTCCCGGCGCTGCGCCCTTTCTCACTGGTTCTCTCTTCTGCCGTTTTCCGTAGGACTCTCTTCTCTGACCTGAGTCTCCTTTGGAACTCTGCAGGTTCTA
+
3AABBABAFFFFGGGGGGGBGDGFGEEGGDHHHGGGFEEEFHHHHGCGEGGEFFHHHHHGCG?ECEEGGGGHHFEEGGGGGGHHHGGGGGGC@DCCFFHHHHHGHFHHGFGGHHGGCCGHHH0DHH0DGCDHH@CGGGHGHGGHHGGGGGGGGGGGGG@-;BBFBBFBBFFFFFFFFFFFFFFFFFFBBFFFFBFFFFFFFB.AD/BFFBFFFF/;F/BFFFFF.:BBB/;:BBFFFFFFF//9BFF9BF9
@M05620:37:000000000-D9766:1:1101:4763:13105 1:N:0:81
AGTGCCAGCTCTCAATCGCCCCGGGGACCCAGGGCCTGACCCCTCCATCCAGAAAACCTATGACCTCACCCGCTACCTGGAGCACCAACTCCGCAGCTTGGCTGGGACCTATGTGAGTATCCAGCGTAGGACTCTGGGGGTTGGGGAGGCGTGAGGAGTTGGGGCCAGCCAATCCTAACCGTGGCGGGTTCTGGTAAATGATGGGGTGAGGAGGGGCTCTTTGGCTCCCACCCGTCCCCCTGTCTGGTCTA
+
>1>>AFFFAFBFGGFGGFFEE0A0AFEGFEHEFAEECF0BBGGFEG0FDGHFD01GFE0BGGFHHHHGHHEEGG/EHBFFHHHEFGHHGGHHEG/EGHHHCCHFCC0BEH111@GH1@2FHH2@G?EG/CF1?GH11F-><@@---CC?:CG@FBFGB/B0/;A.-9..;C/9BFF//B9@BF<-;@?@F-BF/9;/9BFBFFFFFF;AF-/----9@FFFFFFFFFEF-F--;AFFFFF@FFFFFFBFF/
@M05620:37:000000000-D9766:1:1101:13899:13107 1:N:0:81
AGTGCCAGCTCTCAATCGCACAGGGGACCCAGGGCCTGGCCCCTCCATCCAGAAAACCTATGACCTCACCCGCTACCTGGAGCACCAACTCCGCAGCTTGGCTGGGACCTATGTGAGTATCCAGCGTAGGAATCTGGGAGTTGGGGAGGAGTGAGGAGTTGGGGAAAGACAGTCCTAACCGTGGAGGGTTCTGGTAAATGATGGGGTGAGGAGGGGCTCTTTGGCTCCCACCAGTCCCCCTGTCTGGTCTA
+
BCAABFFFCFFFGGGGGGGGGGHHGGGGGGHHGGGGFGHHHHGHGGHHHHHHHHHHHGHHGHHHHHHHHHHGGEGGHHHHFGHHHHHHGHHHGGGGGHHHGHHGGGHHGHHHHHHHHHHHHHHHHGGGGGHHHHHHHHHGGHHHGGGGGGGHHHHHHGHHHHGGGGHHHHHHHHHHHHHHGGGGGGGGGGGGGGGGGGGGGGGGGGFFFFFFFFFFFFFFFFFFFFFFFFFFFFFFFFFFFFFFFFFFFFF
@M05620:37:000000000-D9766:1:1101:11360:13118 1:N:0:81
AGTGCCAGCTCTCAATCGCACAGGGGACCCAGGGCCTGGCCCCTCCATCCAGAAAACCTATGACCTCACCCGCTACCTGGAGCACCAACTCCGCAGCTTGGCTGGGACCTATGTGAGTATCCAGCGTAGGAATCTGGGAGTTGGGGAGGAGTGAGGAGTTGGGGAAAGACAGTCCTAACCGTGGAGGGTTCTGGTAAATGATGGGGTGAGGAGGGGCTCTTTGGCTCCCACCAGTCCCCCTGTCTGGTCTA
+
AA>AAFFFBFFFGGGGGFGGEEHHDEEEGGEHG?FEGFHCGGGCAEGH5BGHHHHFFFHHHFGFHHHCGH1EEGGGHHGHHHHHHF1GGHHHGGGGGFHHGHHGGGHHGHHGHHHHHHHHHHHHHGGGGGHHHHHHHHHGGHHHGGEFGFGHHHHHGGHHHHGGGGHHHHHHHHHHHHHHGGGGGGGGDGGGGGGGGGGGGGGGGGDFFFFEFFFFFFFFFFFFFFFFFFFFFFFFFFFFFFFFFFFFFFF
@M05620:37:000000000-D9766:1:1101:14809:13130 1:N:0:81
GCGGCTGCTTTGGAAGAAACTCATAGATTACTGCCACAGTTCCCCCTGGACCCGGAAAAGTTTCTTGCCTGGCTTCCAGAAGCTGAAACAACTGCCCATGTGTGTGCCATCTCCTCCCTTCTCTTTTCTGAACATATTGCACAGCCAAATTTATTTGCATTTGAAATGAAAGGAATTTGGAAGAATTTTGCAAAGAATATCATGACACCTTTTTACTGAACTGGAAGCCTATTTTGAAAGTCTGAAGAATA
+
>1>AAADAFFDFGGFGF1GFFG1GDGHHHDFGHH01B0FGHHHHHGEGC0BF/EAEE/0BBGHHFHHGHGEHHHH0FGH1GHHGG1FGHFHHHFFH/1BGHGHHHHHHHHHHHHHHHGHHHHHHHHHHHGFG1BG1BGBG1B1BGHH00@GH2FGHHH2GGHH2@@GH11FGC0CGHHHHEHHAGHHGHH1>11FGGHHGFDHGDGHFFHHHGH.0<CCCGGHHHHGHHHFHHHGGGGGGFFGFB9CF/CC
@M05620:37:000000000-D9766:1:1101:25141:13131 1:N:0:81
AGTGCAAGCTCTCAATCGCACAGGGGACCCAGGGCCTGGCCCCTCCATCCAGAAAACCTATGACCTCACCCGCTACCTGGAGCACCAACTCCGCAGCTTGGCTGGGACCTATGTGAGTATCCAGCGTAGGAATCTGGGAGTTGGGGAGGAGTGAGGAGTTGGGGAAAGACAGTCCTAACCGTGGAGGGTTCTGGTAAATGATGGGGTGAGGAGGGGCTCTTTGGCTCCCACCAGTCCCCCTGTCTGGTCTA
+
AAAAA3DFAFFFFGGGFAFFGAFFFEEEAEFGCAFAFFH0AF/FFGHHFEFG1GFGFGFFGFBHHEHHHHHE//>EHHFBFBBFCGHFG0FFE//>E0>B/CHGEGHFEBGFFGHHHBGFFHDHHGBABCDHGDGHHGHECCFGGCGGGGGHHHHFFECFHHGGEGHGFFCGGGHFFGFFA;C@?EFG9C.FFGGFBFFFEFGFGGF@FFFBAF@<-;EFFFFFFFFEFFFFAFFFFFFF@FFFFFBFFF;
@M05620:37:000000000-D9766:1:1101:7574:13139 1:N:0:81
GAGGCTGCTTTGGAAGAAACTCATAGATTACTGCAACAGTTCCCCCTGGACCTGGAAAAGTTTCTTGCCTGGCTTACAGAAGCTGAAACAACTGCCAATGTGTGTGCCATCTCCTCCCTTCTCTTTTCTGAAAATATTGCACAGCCAAATTTATTTGCATTTGAAATGAAAGGAATTTGGAAGAATTTTGAAAAGAATATCATGACACCTTTTTAATGAACTGGAAGCCTATTTTGAAAGTCTGAAGAATA
+
A>ABBBFBFFFFGGGGGCGGGGCHGHHHHHHGHHHHHGHHHGHHHGGGHHGHHGHGHHHGFFHHHHHHHHHHHHGHHHHEHHHBHHHHHHHHGHGHHHHHHHHHHFGHHHHHHHHHHGGHHHHHHHHHGHHGHHHHHHFFHHHHGGGBGHHHFHHHHGHFFHHFF3FFFB>FGHHHHGHHGHHEGHHHHG/FBGGEHGHHHHHGHGHGGHHHHHHHHFHHFFHCFHHGHHHHHHHHGHHHHHHHHHHHHGG
@M05620:37:000000000-D9766:1:1101:14248:13139 1:N:0:81
AGTGCCAGCTCTCAATCGCACAGGGGACCCAGGGCCTGGCCCCTCCATCCAGAAAACCTATGACCTCACCCGCTACCTGGAGCACCAACTCCGCAGCTTGGCTGGGACCTATGTGAGTATCCAGCGTAGGAATCTGGGAGTTGGGGAGGAGTGAGGAGTTGGGGAAAGACAGTCCTAACCGTGGAGGGTTCTGGTAAATGATGGGGTGAGGAGGGGCTCTTTGGCTCCCACCAGTCCCCCTGTCTGGTCTA
+
ABABBFFFCFFFGGGGGGGGGGHHGCEEEGHHGGGFGGHHHHGEGGHGHHBHHHHCGGHGHHFHHGG3GHGCE>>EGBGH2BGHHHH1EHHGEGFFGHFHGHHGGGFHEHGFHHHEFHHHHHHHHCDDDEHHHHHHHHFFGHHHGGEGGAEGHGGHFGHHGHGGGGHH/GBGHHHHHFHHGGGGGEDGGGGGGGFGGGGGGGGGGGDFFFFFFFFFFFFFFFFFFEFEEFFFFFFFFFFFFFFFFFFFFF9
@M05620:37:000000000-D9766:1:1101:8175:13140 1:N:0:81
ACCACACCTTCTACAATGAGCTGCGTGTGGCTCCCGAGGAGCACCCCGTGCTGCTGACCGAGGCCCCCCTGAACCCCAAGGCCAACCGCGAGAAGATGACCCAGGTGAGTGGCCCGCTACCTCTTCTGGTGGCCGCCTCCCTCCTTCCTGGCCTCCCGGAGCTGCGCCCTTTCTCACTGGTTCTCTCTTCTGCCGTTTTCCGTAGGACTCTCTTCTCTGACCTGAGTCTCCTTTGGAACTCTGCAGGTTCT
+
BBBBBBBBFFFFGFG4GGG5BGHHG2EBF2AFHGGE?EEC?GHHHGGGGAEFDGHEHHGEGGCGGGGGGGEHHHHGGGAH/GHHHGGE@C@@DFFHHGHHHHHHGHHHHHHGGHHGGGGGHHHHHHHHHHHGHHGGGGGHGHHGHGGGGGGGGGGGGGGBGGGGGGBFBBFFFFFFFFFFFFFFFFFFFFFFFFBFFFFFFFFFFFFFFFFFFFFFFFFFFFFFFFFFFFFFFFFFFFFFFFFFFFFFFFF
@M05620:37:000000000-D9766:1:1101:14823:13142 1:N:0:81
GAGGCTGCTTTGGAAGAAACTCATAGATTACTGCAACAGTTCCCCCTGGACCTGGAAAAGTTTCTTGCCTGGCTTACAGAAGCTGAAACAACTGCCAATGTGTGTGCCATCTCCTCCCTTCTCTTTTCTGAAAATATTGCACAGCCAAATTTATTTGCATTTGAAATGAAAGGAATTTGGAAGAATTTTGAAAAGAATATCATGACACCTTTTTAATGAACTGGAAGTCTATTTTGAAAGTCTGAAGAATA
+
CCCCCCFCFFFFGGGGGGGGGGHHHHHHHHHHHHHHHHHHHHHHHGGGHHHHHHHHHHHHFHHHHHHHHHHHHHHHHHHHHHHHHHHHHHHHHHHHHHHHFDBEGFGHHHHFEGHHHGHHHHHHHFFHGHHHFH4??HGFGHFFHHHHHFDGGDHHFHH3B3?FFDHHG2GDFB2FFGHH21?FGHDGHHGFFH0.<GFHFBG<FGHHGHHHHB.<GBDD0DDHFHF0;;CGGGHGAHHFHGFGHHHHGFF
@M05620:37:000000000-D9766:1:1101:11886:13150 1:N:0:81
GCGGCTGCTTTGGAAGAAACTCATAGATTACTGCCACAGTTCCCCCTGGACCTGGAACAGTTTCTTGCCTGGCTTACAGAAGCTGAAACAACTGCCCATGTGTGTGCCATCTCCTCCCTTCTCTTTTCTGAAAATATTGCACAGCCAAACTTATTTGCATTTGAAATGAAAGGAATTTGGAAGAATTTTGAAAAGAATATCATGACACCTTTTTAATGAACTGCAAGACTATTTTGAAAGTCTGAAGAATA
+
>1>1A@DAFFFFB1BBBAFFGG1F3EGHHGGHFH01FGFBGHHHHGEGABFFHHHGH10BDFHHFGHHHHHHHHHCGHHFHHHGFD1BFEGHHHHH/@B0FD@>F01B1@G111@FG/G1B1B>2>1>F222B11<F22B11BFF<00</1B1GHHDGF@>2DB11@1>1@1@001<<1111000?11<1<1<10.011>F1D>1100.<0<0<.0<DGH0D000:0/;;0CCGGHA00<;0;CB00=900
@M05620:37:000000000-D9766:1:1101:5919:13179 1:N:0:81
GAGGCTGCTTTGGAAGCAACTCATAGATTCCTGCAACAGTTCCCCCTGGACCTGGAAAAGTTTCTTGCCTGGCTTACAGAAGCTGAAACAACTGCCAATGTGTGTGCCATCTCCTCCCTTCTCTTCTCTGAAAATACTGCATAGCCAAATTTATTTGCATTTGAAATGACAGGAATTTTGAAGAATTTTGAAAAGAATATGATGACACCTTTTTAACGAACTGGAATCCTATTTTTAAAGCCTGAAGAATA
+
A>1AAAFAFFFFGGGB1BGEGFDHFFHGG3FHHHF1BGGGGHHGHGGGH0FGHHHHHHBGHGHHHHHHHHHHHHHFHHGGHHHHHHHHHHHHHHHHFGHHG2@0BBF11B1DG110BFHHH11F21B1BF1B111<122B1>>1BFDFF1BF22222B22B2B21FB1F<GCF00<1222?1?1FD<?F?/1<?FF<<111<111F11.><<0<<C0...-.<=::0;CCC:0;;0;:;00=C./0;;/C0
@M05620:37:000000000-D9766:1:1101:6010:13187 1:N:0:81
AGTGCCAGCTCTCAATCGCACAGGGGACCCAGGGCCTGGCCCCTCCATCCAGAAAACCTATGACCTCACCCGCTACCTGGAGCACCAACTCCGCAGCTTGGCTGGGACCTATGTGAGTATCCAGCGTAGGAATCTGGGAGTTGGGGAGGAGTGAGGAGTTGGGGAAAGACAGTCCTAACCGTGGAGGGTTCTGGTAAATGATGGGGTGAGGAGGGGCTCTTTGGCTCCCACCAGTCCCCCTGTCTGGTCTA
+
ABABBFFFCFFFGGGGGGGAEGHGGGDGGGHHEFGGEGHHHHGHGGFHHHHHGHHFHGHHHHHHHHHHHHHGGEEGHHHHHHHHHHHHGHHFFGGGGHHHGHHGGGHHGHHHHHHHHHHHHHHHHGCGDGHHHHHHHHHGGHHHGGFFGDEHHHHHHGHHHHGGGGHHHHHGHHHHHHHHGGGGFFGG;FFGGGGGGGGGGGGGGGFFFFFFFFFFFFFFFFFFFFFFFFFFFFFFFFFFFFFFFFFFFFF
@M05620:37:000000000-D9766:1:1101:27803:13203 1:N:0:81
GAGGCTGCTTTGGAAGAAACTCATAGATTACTGCAACAGTTCCCCCTGGACCTGGAAAAGTTTCTTGCCTGGCTTACAGAAGCTGAAACAACTGCCAATGTGTGTGCCATCTCCTCCCTTCTCTTTTCTGAAAATATTGCACAGCCAAATTTATTTGCATTCGAAATGAAAGGAATTTGGAAGAATTTTGAAAAGAATATCATGACACCTTTTTAATGAACTGGAAGCCTATTTTGAAAGTCTGAAGAATA
+
BABABBFBFFFFGFGGGGGGGGHFHHFHHHHHHHGHHGHHHHHHHGGGHFHHHHHFHHGHBGHHHHHHHHHHHHHHHHHHHHHHHGEHHFGHHHHHHGFHHHHHGFGHHHHHHGBGGEGHGHFHBGGGHHHHHHHHHHHHHGGHHAGG2FGHHGHGHHEDH33BGGHHHHHHHFHGHHHGHGCHGHHH1@<DDGFGGHHHHHHHH1><CCFGFGGFH0GH0DD//C/.GHGHHHHE.0GHGG00CC0CFFC
@M05620:37:000000000-D9766:1:1101:10511:13241 1:N:0:81
GAGGCTGCTTTGGAAGAAACTCATAGATTACTGCAACAGTTCCCCCTGGACCTGGAAAAGTTTCTTGCCTGGCTTACAGAAGCTGAAACAACTGCCAATGTGTGTGCCATCTCCTCCCTTCTCTTTTCTGAAAATATTGCACAGCCAAATTTATTTGCATTTGAAATGAAAGGAATTTGGAAGAATTTTGAAAAGAATATCATGACACCTTTTTAATGAACTGGAAGCCTATTTTGAAAGTCTGAAGAATA
+
B3ABB@FBFFFFGGGGGGFGCGGFFHHH6FGFGHHHHHHHHHHHHGGGEGFHHHHGHHFHFHHHHHHHHHHHHHHEHHHHHHHHHGFHHHHHGHHHHHHHGHGHHHHHHGHHHHHHHGHHHGHHHHHHHHHHHF4GGHHHHGHGHHHHHHHHFHHHHHHGHHHHHHHHGDGHHBHGHHHHGHHHHHHHHHFFHHHGGHHGHHHFHHHHFHHHHHHHHHHHGHHHHHHHHGHHHHHGGHFHCHHHHGHHHGG
@M05620:37:000000000-D9766:1:1101:26757:13248 1:N:0:81
AGGGCCAGCTCTCAATCGCACAGGGGACCCAGGGCCTGGCCCCTCCATCCAGAAAACCTATGACCTCACCCGCTACCTGGAGCACCAACTCCGCAGCTTGGCTGGGACCTATGTGAGTATCCAGCGTAGGAATCTGGGAGTTGGGGAGGAGTGAGGAGTTGGGGAAAGACAGTCCTAACCGCGGAGGGTTCTGGTAAATGATGGGGTGAGGAGGGGCTCTTTGGCTCCCACCAGTCCCCCTGTCTGGTCTA
+
>>3AAAAAAFFFFFGFGFGGECHFG2EEF?FHFGGGDFHFHHGHGGHHHHHHHHHHFFHHFGGGHGBFHHCEG>EEH3BFBGHHGHHEEFHG/E?E/C3F/FGFGEHHD0G1?FGHFFGHHGHHFGE/@DHGG11?FCGECCGHG?CCC.C<CHDCGGC/=GGGGCHHFHHHHHBHFBGGGGGG?@BG;9A/;F9///:BF/9/.A.;A..FDFB?B=.9:BFB/FFF?FFBEFFB//EDBF9B/FFFFFF
@M05620:37:000000000-D9766:1:1101:28348:13257 1:N:0:81
GAGGCTGCTATGGAGGCACCTCATAGACCAGGGAAACACTATTGAAGAGCACCGGAATGCTCTTCTGTCACGTGGAGCGAAGTTGTAATCCCTGCTCCTGTTTCAAAGCAAAATAAGATGAAAGAAGAAAAAAAAGAAAGGGGAAAAGAAATGATAAAACAAAAAAAAAAAGAAGTAAAACAAAAAGAGAGATACACAAAGAGTTCTTAAGGAAAGACTAAACAGCATCAGAAAATTTGCGCATTCAAGAG
+
>1>A11B1B1B1B1111AAABAB1F3DBF00AB0000B010D2D21110BAA//AA//A1B1111BDDA21B0///?B/>>EF1B11@22BB@1?BE111BF12>B>101B>0B111121111100010000<////@010/////0?/00111111111..00.----;-.../0009009...;..//..000000.-//-///:9////://-/-;/////---////99/-9////--;--;////-
@M05620:37:000000000-D9766:1:1101:26758:13270 1:N:0:81
AGTGCCAGCTCTCAATCGCACAGGGGACCCAGGGCCTGGCCCCTCCATCCAGAAAACCTATGACCTCACCCGCTACCTGGAGCACCAACTCCGCAGCTTGGCTGGGACCTATGTGAGTATCCAGCGTAGGAATCTGGGAGTTGGGGAGGAGTGAGGAGTTGGGGAAAGACAGTCCTAACCGCGGAGGGTTCTGGTAAATGATGGGGTGAGGAGGGGCTCTTTGGCTCCCACCAGTCCCCCTGTCTGGTCTA
+
>A>ABFFFBFFFGGGGGGGGEGHHGGGGGGHHGGGGGGHFHHGHGGHHHHHHHHHHHGHHHHHHHHHGHHHGGGGGHHHHHHHGHHHHGHHHGGGGGHHHGHHGGGHHGHHHHHHHHHHHHHHHHGEFGGHHHGHHHHHGGHHHGGGGGGGHHHHHHGHGHHGGGGHHHHHHHHHHHHHHGGGGGGGGCFFFFFFFFFFFFFFFFFFFFFFFFFFFFFFFFFFFFFFFFFFFFFFFFFFFFFFFFFFFFFF
@M05620:37:000000000-D9766:1:1101:12780:13274 1:N:0:81
AGTGCCAGCTCTCAATCGCACAGGGGACCCAGGGCCTGGCCCCTCCATCCAGAAAACCTATGACCTCACCCGCTACCTGGAGCACCAACTCCGCAGCTTGGCTGGGACCTATGTGAGTATCCAGCGTAGGAATCTGGGAGTTGGGGAGGAGTGAGGAGTTGGGGAAAGACAGTCCTAACCGTGGAGGGTTCTGGTAAATGATGGGGTGAGGAGGGGCTCTTTGGCTCCCACCAGTCCCCCTGTCTGGTCTA
+
ABBBBFFFBFFFGGGGGGGFGGHFFFFFGGGHGGGGEFHHHHGHGGHHHGBHDG3FFFHHHHFHHHHFHHHGGE>EHHHHFGHHHHHHGHHHGGGGGHHHGHHGGGHHGHHHHHHHHHHHHHHHHGGGGGGHHHHHHHHGGHHHGGCDGDFHHHHHHGHHHHGGGGHHHHHHHHHHHHHHGGGGGGGGGGGGGGGGGGGGGGGGGGFFFFFFFFFFFFFFFFFFFFFFFFFFFFFFFFFFFFFFFFFFFF9
@M05620:37:000000000-D9766:1:1101:23789:13341 1:N:0:81
AGTGCCAGCTCTCAATCGCACAGGGTACCCAGGGCCTGGCCCCTCCATCCAGAAAACCTATGACCTCACCCGCTACCTGGAGCACCCACTCCGCAGCTTGGCTGGGACCTATGTGAGTATCCAGCGTAGGAATCTGGGAGTTGGGGAGGAGTGCGGAGTTGGGGAAAGACAGTCCTAACCGTGGAGGGTTCTGGTAAATGATGGGGTGAGGAGGGGCTCTTTGGCTCCCACCAGTCCCCCTGTCTGGTCTA
+
>A>>>DFFBFFFG4FDBFF2E2G4F4BBGBFH2BEBFFHHHHGHGGFHHAHHHFHBBEGHEBFGHBBGHHH>E0>EHHDF2BFGHH>1?FH2>E/E>GBFAFGGGGHHGHHFHGHHHHHHHHHHHGGGGGGFHHHHHH0?EHHHGG/AD.>FG1>C-CEHHHGGFA:C:CFGHHHHHGGGGGGGEFGGCFGGGGGFFGGGGGGGFFFFFFFFFFFFFFFFFFFFFFFFFFFFFFFFFFFFFFFFFFFFFFF
@M05620:37:000000000-D9766:1:1101:19815:13357 1:N:0:81
AGTGCCAGCTCTCAATCGCACAGGGGACCCAGGGCCTGGCCCCTCCATCCAGAAAACCTATGACCTCACCCGCTACCTGGAGCACCAACTCCGCAGCTTGGCTGGGACCTATGTGAGTATCCAGCGTAGGAATCTGGGAGTTGGGGAGGAGTGAGGAGTTGGGGAAAGACAGTCCTAACCGTGGAGGGTTCTGGTAAATGATGGGGTGAGGAGGGGCTCTTTGGCTCCCACCAGTCCCCCTGTCTGGTCTA
+
ABABBFFFBFFFGGGGGGCFGGHHGGGGGGHHGGGGGGHHHHGHGGHBHHHHHHHHHGHEHHHHHHHHHHHGGGGGHHHHHHHHHHHHGHHHGGGGGHHHGHHGGGGHGHHHHHHHHHGHHHHHHGEGGGHHHHHHHHHGGHHHGGGGGGGHHHHHHGHHHHGGGGHHHHHHHHHHHHHHGGGGGGGGFGGGGGGGGGGGGGGGGGFFFFFFFFFFFFFFFFFFFFFFFFFFFFFFFFFFFFFFFFFFFFF
@M05620:37:000000000-D9766:1:1101:2544:13365 1:N:0:81
ACCACACCTTCTACAATGAGCTGCGTGTGGCTCCCGAGGAGCACCCCGTGCTGCTGACCGAGGCCCCCCTGAACCCCAAGGCCAACCGCGAGAAGATGACCCAGGTGAGGGGCCCGCTACCTCTTCTGGTGGCCGCCTCCCTCCTTCCTGGCCTCCCGGAGCTGCGCCCTTTCTCACTGTTTCTCTCTTCTGCCGGTTTCCGTAGGACTCTCTTCTCTGACCTGAGTCTCCTTTGGAACTCTGCAGGTTCT
+
BBBABBB>BFFFGGGFDGA5GBHHGEEA42BF3AB22EEGFHHHHGGGDAFGGHGGHHGECGGGGAEGGGGFFCHGGGGHAEHHHGA/BD<<BGGF1FFGF0/?F1?1?0//>AD-CGCGFHFHHGH0DD/.;C-:AEDFEFFGFFBFG0/:CBFF?F---?FFB-9DBB/BFFFFFF//;;BB/BFBFFF/;F9-;ADFF?FF?DEFFF/BFFFF9/;/9BFF/.;BF/BB/F/9//;B/B/BB9FFFFB
@M05620:37:000000000-D9766:1:1101:7384:13392 1:N:0:81
GAGGCTGCTTTGGAAGAAACTCATAGATTACTGCAACAGTTCCCCCTGGACCTGGAAAAGTTTCTTGCCTGGCTTACAGAAGCTGAAACAACTGCCAATGAGTGTACCCTCAAGTCACTGCTCTTATATGACTCTATGGGAGTACAAGATTTGTTGGAACTAGACCAAGCAAGAATGTGGTAGCCTTTTGAAAACTCTATCATGACAAATTGTACATTAATTAGCAGCCTAACTTGAAAGTCTGAAGACAA
+
>>A3>>BAFFFFCFGFCFGGEGFFFHFGHFGF5BGBGFHHHHHHHGCGHGHHHBGBAGHHFHHHDFAGHHHHHEAFHHHG3FGGFH@3BFHHGFGHHFHH33B3B4BG3B1133B34344BFGBG4?44FHH433B4430B//334B3B3?F12B0/1B111111<0/0/@0@0011?110111111?FDF11=011>11<1111>>10=G0000=0000000</<0/./;//;CC0;C:G000;CG0///
@M05620:37:000000000-D9766:1:1101:24301:13393 1:N:0:81
ACCACACCTTCTACAATGAGCTGCGTGTGGCTCCCGAGGAGCACCCCGTGCTGCTGACCGAGGCCCCCCTGAACCCCAAGGCCAACCGCGAGAAGATGAGTGGCCCGCTACCTCTTCTGGTGGCCGCCTCCCTCCTTCCTGGCCTCCCGGAGCTGCGCCCTTTCTCACTGGTTCTCTCTTCTGCCGTTTTCCGTAGGACTCTCTTCTCTGACCTGAGTCTCCTTTGGAACTCTGCAGTTTCTAGATCGGAA
+
ABABB@ABFFF45FGA5GGGGGFHGAEEGAGHHGEEGAEGGHHHEGCGEFGGHGHHFEHGGGGCFGEEGGGHGHHGGGGHGHHHHGGGGGDGGGHHHHGH2FFFHHGGGCDHHH1GD1=FFCACHGGGGEHGHHGHHHHHHHHH0CFGGG-ABGGGGGCB@F0BFFFFFFFFFFFFFFFFFFFFFBD.BEFFFFFFFFFFFFFFBFFFFFBFFF.;B9FFBF9FFFFBF/;FFFFFF/;9B/BFFFFADFE
@M05620:37:000000000-D9766:1:1101:25307:13424 1:N:0:81
AGTGCCAGCTCTCAATCGCACAGGGGACCCAGGGCCTGGCCCCTCCATCCAGAAAACCTATGACCTCACCCGCTACCTGGAGCACCAACTCCGCAGCTTGGCTGGGACCTATGTGAGTATCCAGCGTAGGAATCTGGGAGTTGGGGAGGAGTGAGGAGTTGGGGAAAGACAGTCCTAACCGTGGAGGGTTCTGGTAAATGATGGGGTGAGGAGGGGCTCTTTGGCTCCCACCAGTCCCCCTGTCTGGTCTA
+
BCABBFFFCFFFGGGGGGGGGGHHGGGGGGHHGGGGGGHHHHGHGGHGHHHHHHHHHGHHHHHHHHHHHHHGGFFGHHHHGGHHHHFGFHHGFGGGGHHHGHHGGGHHGHHHHHGHHHHHHHHHHGGGGGHHHHHHHHFGGHHHGG.CDACHHGHHHGHHHHGGGGHHHHHHHHHHHHHHGGFGFGGGCFFGGGFGGGGGGGGGGGFFFFFFFFFFFFFFFFFFFFFFFFFFFFFFFFFFFFFFFFFFFFF
@M05620:37:000000000-D9766:1:1101:12346:13432 1:N:0:81
ACCACACCTTCTACAATGAGCTGCGTGTGGCTCCCGAGGAGCACCCCGTGCTGCTGACCGAGGCCCCCCTGAACCCCAAGGCCAACCGCGAGAAGATGACCCAGGTGAGTGGCCCGCTACCTCTTCTGGTGGCCGCCTCCCTCCTTCCTGGCCTCCCGGAGCTGCGCCCTTTCTCACTGGTTCTCTCTTCTGCCGTTTTCCGTAGGACTCTCTTCTCTGACCTGAGTCTCCTTTGGAACTCTGCAGGTTCT
+
ABBBBBBBFFFFGGGGGGGGGGHHGGGEGDHGGGGGGGGGGFHHHGGGGGGGHGFHHHGGGGGGGGGGGGGHHHHGGGGHGHHHHGGGGGFGGGHFHHHHHHHHGHHGHHGGGHHGGGGGHHHHHHHHHHHGHHGGGGGHGHHGHGGGGGGGGGGGGGGGGGGGGGFFFFFFFFFFFFFFFFFFFFFFFFFFFFFFFFFFFFFFFFFFFFFFFFFFFFFFFFFFFFFFFFFFFFFFFFFFFFFFFFFFFFF
@M05620:37:000000000-D9766:1:1101:22420:13442 1:N:0:81
AGTGCCAGCTCTCAATCGCACAGGGGACCCAGGGCCTGGCCCCTCCATCCAGAAAACCTATGACCTCACCCGCTACCTGGAGCACCAACTCCGCAGCTTGGCTGGGACCTATGTGAGTATCCAGCGTAGGAATCTGGGAGTTGGGGAGGAGTGAGGAGTTGGGGAAAGACAGTCCTAACCGTGGAGGGTTCTGGTAAATGATGGGGTGAGGAGGGGCTCTTTGGCTCCCACCAGTCCCCCTGTCTGGTCTA
+
>A3>AFFFBFFFGGGFFFFCEGHHGGGGGAGHGGGGGFHHHHGGGGHHHHHFHHFHHGFHHHFHHGGHHHHGGEEGHHHHBGHGGHCEEEGGGGGGGFHHGHHGEEHGGHHHHHFHGHHHHHHHGCEEGGFHHHGHHH0FEHHH?D.AGAEHHFHHCAGHHHGGGGHHGHHHHHHHHHHHGGGGGGGGDGFGGGGGGGGGGGGGGGFFFFFFFFFFF;EFFF/FFFFFFFFFFFFFFFFFDFFFFFFFFF:
@M05620:37:000000000-D9766:1:1101:8006:13473 1:N:0:81
AGTGCCAGCTCTCAATCGCACAGGGGACCCAGGGCCTGGCCCCTCCATCCAGAAAACCTATGACCTCACCCGCTACCTGGAGCACCAACTCCGCAGCTTGGCTGGGACCTATGTGAGTATCCAGCGTAGGAATCTGGGAGTTGGGGAGGAGTGAGGAGTTGGGGAAAGACAGTCCTAACCGTGGAGGGTTCTGGTAAATGATGGGGTGAGGAGGGGCTCTTTGGCTCCCACCAGTCCCCCTGTCTGGTCTA
+
AAAAAFFFBFFFG4FGGGGGGGHGGCFEEFHHAAEEFGHHHHGHGGHHHHHHHHHHHGHFFFHHHFGGHHHFE>/EGHFH?FGEGH11?GHHGGGGGHGHGHHGGGHHDGHHHHHFHHFHHHHGHGGGFGDGGHHHHH0FGHHHGGC@GAEHHBGHGDGFHHGGE.:FGGFHHHHHGHHHGCEGGGGG.CFGGGGGGGGGGGGGGGFFFFFFDDFFFFFFFFFFFFFFFFFFFFFFFFFFFFFFFFFFFFB
@M05620:37:000000000-D9766:1:1101:9103:13491 1:N:0:81
GAGGCTGCTTTGGAAGAAACTCACAAGCCAGGGACAAAAGATCGGCAGCGCACACGTCTGAACTCCAGTCACCTGAAGCTAGCTCGAATGCCGGCTTCGTCTTGCAAACAAATACGCTTTAGCACTCCTGTGGATCCAATTGAACAATTCTCAGCATTTGTACTTGTAACTGACAAGCCAGGGACAAAAGATAGAAAGAGCACCCCTCGGAACTCCAGTCACGTCGACGAAGCACTTTAGACGTCTACTGC
+
BBBBBBFBFFFFGGGGGGGGG4BAG4442BB4EFGGHHF32FGGGA2EAAEE001ABB2F55@DF33@DG@5BFFF3F3@FBEGD1/BBBGH>//>/?/0/??F3FDG0F/01?1//????D@FG1F01<@101<1?11?1?1DGFB???@11>>1=1=>><F>>1111<000<<0CG.GA....../:;.00:0=C:/;:9;..-9.-...90;09/;909..;--9;--.-/./9//:/9.;9..9/9/
@M05620:37:000000000-D9766:1:1101:14465:13519 1:N:0:81
GAGGCTGCTTTGGAAGTAACTGACAAGCCAGGGACAAAAGATCGGAAGCGCACACGTCTGAACTCCAGTCACCTGAAGCTATCTCGTATGCCGTCTTCTGCTTGAAAAAAAAAAACAACTCCAACATCTTCCTCTTGAATTTTTTGCGTCGTTAGTATTTGTAACACTCCCTTCCTCCCCGTGTAGTAGTCTTGTCCCTGCTGGGTTTAGGATGTGCTCTTTTGCTCCCACCCGTCCCCCTGTCTTGTCTC
+
A>AAA1BAFF@D1GGGBFGGFFBFGFGHGAFHGFF000BFFEGHGEEE/EEEGEHG0FHGHFHHHGHHGGHHHGG0FGGH@2G@BGB?CFHHG/EHFFHHGHHHBGHHEEEE?>/?//<1@111?/0?11111??1?111><11--1-.---...00;00000000/0:/:/0:GG0;.A-9../00000;0009000;0.;09./-9////////;/;;////9/BBE-AB---;;A???9FFF//9;B/
@M05620:37:000000000-D9766:1:1101:28939:13524 1:N:0:81
ACCACACGTTCTACAATGCGCTGCGTGTGGCTCGCGAGGAGCCCCCCTTGCTGCTGACCAAGGCCCCCCTGAACCCCAAGGCCAACCGCGCGGAGATGACCCAGGTGCGTGGCCGGCTACCTCTTGTGGTGGCCGCCTCCCTCCTTCCTGGCCTCCCGGTGGTGCGCCCTTTCTCACTGGTTCTCTCTTCTGCCGTTTTCCGTAGGACTCTCTTGTCTGACCTGCGTCTCCTTTTGCACTCTGCAGGTTCT
+
A>1AA1A>>CFABGFAFGG1EAEAFEA0AAA0FAEF/AE//B//EEEE0BF1BF@FDGC1>B/FGEEEE@/B1FGEG/<GFHHH/FG@C/B@///->1>>1F.FF<>GGGGC?G<::AECGFHFC0=BFBAB.F??9.E.9CB9/0CB/BFA9B--AB-9;-9AF@@?@@BF9BF/BF/B/B//BB9/BB9B//-9A/A/B-B-;?//9/9F//99;F///:/BF-9-ABFFFB///9B/99/B/;FFF9B
@M05620:37:000000000-D9766:1:1101:7203:13551 1:N:0:81
AGTGCCAGCTCTCCATCGCACAGGGTACCCAGTGCCTGGCCCCTCCATCCAGAAAACCTATGACCTCACCCGCTACCTGGCGCACCCCCTCCGCAGCTTGGCTGGGACCTATGTGAGTATCCAGCGTAGGAATCTGGGCGTTGGGGAGGCGTGCGGAGTTGGGGACCGCCCGTCCTAACCGTGGCGGGTTCTGGTAAATGATGGGGTGAGGAGGGGCTCTTTGGCTCCCACCAGTCCCCCTGTCTGGTCTA
+
>>>3>DD@AFFFGFGDBEE2E?GDG4BAAA3BAABA5BFHGHG2EGFEGFBGFBGBBE3A5BAGHABAGEF0>>0>FFBB1>BEGGG>EEF?>E/>>FBBEGGGGGH0EGFHFG22FHHHHH2@G<E/>BF1FGFHBB/>ADDHCC.<A<AEC.@C-;E/FBBG.-.--:-9@EFF/;FF?FFB-@@BBFFFFFFEFFFFBFFBFFA??FF/AA9@BBFFFFBFFFFFF.FDAFFFFFFFBFFFFFFFFF/
@M05620:37:000000000-D9766:1:1101:5278:13552 1:N:0:81
AGTGCCAGCTCTCAATCGCACAGGGGACCCAGGGCCTGGCCCCTCCATCCAGAAAACCTATGACCTCACCCGCTACCTGGAGCACCAACTCCGCAGCTTGGCTGGGACCTATGTGAGTATCCAGCGTAGGAATCTGGGAGTTGGGGAGGAGTGAGGAGTTGGGGAAAGACAGTCCTAACCGTGGAGGGTTCTGGTAAATGATGGGGTGAGGAGGGGCTCTTTGGCTCCCACCAGTCCCCCTGTCTGGTCTA
+
>ABAAFFFCFFFGBGGGFFGGEFHBEEGGGHHGGGGGGHHHHGHGGGHHHHGHEGHHGHHHEDGHHGHHHHGGGGGHHHFGGF1FHFHGHHHGG?EEGHHGHHCEFGHGHHHHHHHHGHHHHHHHGCEGEHHHHHHHHHGDHHHGGGGGGGHHHHHHGHHHHGGGGHHHHHHHHHHHHHHGCEGGGGG;CFGGGFFGGGGGGGGGGFFFFFFFFFFFFFFFFFFFFFFFFFFFFFFFFFFFFFFFBFFBF;
@M05620:37:000000000-D9766:1:1101:9035:13556 1:N:0:81
AGTGCCAGCTCTCAATCGCACAGGGGACCCAGGGCCTGGCCCCTCCATCCAGAAAACCTATGACCTCACCCGCTACCTGGAGCACCAACTCCGCAGCTTGGCTGGGACCTATGTGAGTATCCAGCGTAGGAATCTGGGAGTTGGGGAGGAGTGAGGAGTTGGGGAAAGACAGTCCTAACCGTGGAGGGTTCTGGTAAATGATGGGGTGAGGAGGGGCTCTTTGGCTCCCACCAGTCCCCCTGTCTGGTCTA
+
AA>AAFFFCFFFGGGGGGECGGHHGGGGGGHH2EEFGGHHHHGHGGHHHHHHHHHHHFHHHHHHHGHHHHHGG>EGHHHHBGHHHH1??GHHFGGGGHGHGHHGGGHHGHHHHHHHHHHHHHHHHGGFGGHHHHHHHHFGGHHHGGEGGAEHHBHHHGHHHHGGGGHHHHHHHHHHHHHHGGGGGGGGGGGGGGGGGGGGGGGGGGFFFFFFFFFFFFFFFFFFFFFFFFFFFFFFFFFFFFFFFFFFFF/
@M05620:37:000000000-D9766:1:1101:5008:13565 1:N:0:81
ACCACACCTTCTACAATGAGCTGCGTGTGGCTCCCGAGGAGCACCCCGTGCTGCTGACCGAGGCCCCCCTGAACCCCAAGGCCAACCGCGAGAAGATGAGTGGCCCGCTACCTCTTCTGGTGGCCGCCTCCCTCCTTCCTTGCCTCCCGGCGCTGCGCCCTTTCTCCCTGGTTCTCTCTTCTGCCGTTTTCCGTAGGACTCTCTTCTCTGCCCTGCGTCTCCTTTGGAACTCTGCAGGTTCTAGATCGGAA
+
ABBCCCCCFFFFGGGGGGGGGGHHGGGEGGHFHGGGGGGGGHHHHGGGGGGGHHHHHHHGGGGGGGGGGGGHHHHGGGGHGHHHHGGGGGDGGGHHHHH?FDFFHH@DFADGHHHHHH1<GB.CGF<DE;CCGHGHHHHH0;CGFHHGGG?BCFCGGF?DFFFFFF0BFFFFFFFFFFFFBFBFFFFFFFFFFF.ADFFFFFFFFFFFFFBFFFF.CDFDFFFFFFF00BFFFFFFFFFFFF0FFF9ADDE
@M05620:37:000000000-D9766:1:1101:4205:13577 1:N:0:81
AGTGCCAGCTCTCAATCGCACAGGGGACCCAGGGCCTGGCCCCTCCATCCAGAAAACCTATGACCTCACCCGCTACCTGGAGCACCAACTCCGCAGCTTGGCTGGGACCTATGTGAGTATCCAGCGTAGGAATCTGGGAGTTGGGGAGGAGTGAGGAGTTGGGGAAAGACAGTCCTAACCGTGGAGGGTTCTGGTAAATGATGGGGTGAGGAGGGGCTCTTTGGCTCCCACCAGTCCCCCTGTCTGGTCTA
+
>AAAAFFFCFFFGGGGGGGGGGHHGGGGGGHHFGGGGGHHHHGHGGGGHHHHHHHHHGHHHGHHHHHHHHHGGEGGHHHHBFGGHHHHGHGHGGGGGB?GGHHGGGHHGFFHHHFFHHHHGHHHHGGGGGGHHFGHHHHGGHHHGGADGGGHHHHHHGHHHHGGGGHHGHHHHHHHHHHHGCECFGGGGGFGGGGGGGGGGGGGGGFFFFFFFFFFFFFFFHHFFFFFFFFFFFFFFFFDFFFFFFFFFFF
@M05620:37:000000000-D9766:1:1101:9497:13584 1:N:0:81
ACCACACCTTCTACAATGAGCTGCGTGTGGCTCCCGAGGAGCACCCCGTGCTGCTGACCGAGGCCCCCCTGAACCCCAAGGCCAACCGCGAGAAGATGCCCAGGTGAGTGGCCCGCTACCTCTTCTGGTGGCCGCCTCCCTCCTTCCTGGCCTCCCGGAGCTGCGCCCTTTCTCACTGGTTCTCTCTTCTGCCGTTTTCCGTAGGACTCTCTTCTCTGACCTGAGTCTCCTTTGGAACTCTGCAGGTTCTA
+
CCCDDDCCFFFFGGBGGGGGGGHHGFGEHGHGHGGGGGGGGHHHHGGGGGGGHGHHHHHGGGGGGGGGGGGHHHHGGGGHGHHHHGGGGGBDCGHHBGFHHHHFGHDGHHGGHHGGG-CHHHHGHHHFHHGGHGGGGGHGHHGHHGGGGGGGGGGGG@-@BFBFGGFFFFFFFFFFFFFFFFFFFFFFFHHFFFFFFFFFFBFDABFFFFFFFFFFFFFFFFFFFFFFFFFFHFFFFFFFFFFFF?FFFF:
@M05620:37:000000000-D9766:1:1101:25877:13614 1:N:0:81
AGTGCCAGCTCTCAATCGAACAGGGGACCCAGGGCCTGGCCCCTCCAGCCAGAAAACCTATGACCTCACCCGCTACCTGGAGCACCAACTACGCAGCTTGGCTGGGACCTATGTCAGTATCCAGCGTAGGAATCTGGGAGTTGGGGAGGAGTGAGGAGTTGGGGAAAGACAGTCCTAACCGTGGAGGGTTCTGGCAAATGATGGGGTGAGGAGGCGCTCTTTGGATCCCACCAGTCCCCCTGTCTGGTCTA
+
AA>AAFF11BFFFFGDFG1FGGHGGGG0EEEHC0B0AFHHFHGAGGH1FFGHFHGHHGF1AB2GHDHCHHFEG//FHHGFEBF/GHGHGHFEEE//>GHHGEH<<<ECE0FGFF2BFBB2F2DGF/</<?GB<@GHHFFGEFGH/ACC-<CFG0DHHG/<D/ACGGEHHECG0CGHHGHF@GAA.EG@CFGGGG0CGF0090BF.AA@?FFFFF---;A-////;BFFFFFFFAB///9-9;BFF/9/BFF
@M05620:37:000000000-D9766:1:1101:12990:13645 1:N:0:81
GAGGCTGCTTTGGAAGAAACTCATAGATTACTGCAACAGTTCCCCCTGGACCTGGAAAAGTTTCTTGCCTGGCTTACAGAAGCTGAAACAACTGCCAATGTGTGTGCCATCTCCTCCCTTCTCTTTTCTGAAAATATTGCACAGCCAAATTTATTTGCATTTGAAATGAAAGGAATTTGGAAGAATTTTGAAAAGAATATCATGACACCTTTTTAATGAACTGGAAGCCTATTTTGAAAGTCTGAAGAATA
+
AAABBBFBFFFFFGGGFFGGGGFHBGHHHBGHHHGAG2GHHHGHHGGGH2FHHHHHHGGHHHHHHHHHHHHHHHHCGGGDGHHHHBGHHGGHHGHH3BFGHHHHHHHFFHHHHHHHHGHHHHHHHHHHHHHH3GHBGHGHHHHHHHHHFHHHHGHHHHHHHHHHHHHHHHHHHBHHHHHGHHHGHHHHHHEHHHBFHHHGHHHHFHHHEHHGHHHHGHGHHGHG/GFHHGHHGHHHEHHHFHHHHGFGHGG
@M05620:37:000000000-D9766:1:1101:3220:13648 1:N:0:81
ACCACACCTTCTACAATGAGCTGCGTGTGGCTCCCGAGGAGCACCCCGTGCTGCTGACCGAGGCCCCCCTGAACCCCAAGGCCAACCGCGAGAAGATGCCCAGGTGAGTGGCCCGCTACCTCTTCTGGTGGCCGCCTCCCTCCTTCCTGGCCTCCCGGAGCTGCGCCCTTTCTCACTGGTTCTCTCTTCTGCCGTTTTCCGTAGGACTCTCTTCTCTGACCTGAGTCTCCTTTGGAACTCTGCAGGTTCTA
+
BBBBBBBBFFFFGGGGGGGGGGHHGGGGHGHHHGGGGGGGGHHHHGGGGGGGHHHHHHHGGGGGGGGGGGGHHHHGGGGHGHHHHGGGGG?GGGHHHHHHHHHGHHHHHHGGHHGGGGGHHHHHHHFHGEFHHGGGGGHGHHGHCGGGGFGGGGGGGA;BFGFGGGFFFFFFFFFFFFFFFFFFFFFFFFFFFFFFFFFFFFFFFFFFFFFFFFFFFFFFFFFFFFFFFFFFFFFFFFFFFFFFFFFFFFF
@M05620:37:000000000-D9766:1:1101:17103:13653 1:N:0:81
AGTGCCAGCTCTCAATCGCACAGGGGACCCAGGGCCTGGCCCCTCCATCCAGAAAACCTATGACCTCACCCGCTACCTGGAGCACCAACTCCGCAGCTTGGCTGGGACCTATGTGAGTATCCAGCGTAGGAATCTGGGAGTTGGGGAGGAGTGAGGAGTTGGGGAAAGACAGTCCTAACCGTGGAGGGTTCTGGTAAATGATGGGGTGAGGAGGGGCTCTTTGGCTCCCACCAGTCCCCCTGTCTGGTCTA
+
BCAACFFFCFFFGGGGGGGGGGHHGGGGGGHHGGGGGGHHHHGHGGHGHHHHHHHHHGHGHHHHHHHHHHHGGFGGHGHHGHHHHHHHGHGHGGGGGHHHGHHGGGHHGHHHHHHHHHHHHHHHHGGGGGHHHHHHHHHGGHHHGGGGGGGHHHHHHGHHHHGGGGHHHHHHHHHHHHHHGGGGGGGGGGGGHGGGGHGGGHHGGGFFFFFFFFFFFFFFFFHFFFFFFFFFFFFFFFFFFFFFFFFFFFB
@M05620:37:000000000-D9766:1:1101:16075:13662 1:N:0:81
AGTGCCAGCTCTCAATCGCACAGGGGACCCAGGGCCTGGCCCCTCCATCCAGAAAACCTATGACCTCACCCGCTACCTGGAGCACCAACTCCGCAGCTTGGCTGGGACCTATGTGAGTATCCAGCGTAGGAATCTGGGAGTTGGGGAGGAGTGAGGAGTTGGGGAAAGACAGTCCTAACCGTGGAGGGTTCTGGTAAATGATGGGGTGAGGAGGGGCTCTTTGGCTCCCACCAGTCCCCCTGTCTGGTCTA
+
AA>AAFFFBFFFGGGDGGGFGGHGGGGGDEHHFGGGAFHHFHFCFGHHHGGHHHHEGGHGGHGHHHHHHHHCF>EGHHFHGGHHHHFHGHHGEGEEGHHHGHHGGCHGGHFHHHFFG?FHHHFFHGGGGGFHHHHHHGGGFHHHCFFFGDFHHHHHHGH/GHGGGGHHHHGHHHHHHHHH?FGGGGGAEGGGGGGGGGGGGGGGGDFFFFFFFF=AFDFFFFFFFFFFF.AFFFFFFBFFFEBFFFBFFFB
@M05620:37:000000000-D9766:1:1101:18603:13668 1:N:0:81
GAGGCTGGCTTGGAAGAACCTAAGAAACCAGGGACATAAGCTCGGCATACAAAACACCTATACTCTAGTCAGCTCGGTGAATCTCGTATTCCGCCTCCTGGTTGAAACAAATGTGAGTATCCAGCGTAGGAATCTGGGAGTTGGGGAGGAGTGAGGAGTTGGGGAAAGACAGTCCTAACCGTGGAGGGTTCTGGTAAATGATGGGGTGAGGAGGGGCTCTTTGGCTCCCACCAGTCCCCCTGTCTGGTCTA
+
A1>A111>>BB>AABBFAEFA110AB0AFG0AE0AE1AD11BFEE/AEGEF11B0B0BF11112BA1A2B21111//B>/F2B2D0>E0BFHF///?/B@>BF/02BG0/B11B2B11FGFHHHH?CCGGHEHHH2GHHGGHGGGG?A??EHHDGHHGHFHFGGG?EHBGHHHHCGGHHH?CCGCGGGEFGGFF0BFBBFFGFFFBC@EFFGGG?@@;EBFFF/9BFFFFFBEFFFFFFF@FFEFFFFFFB
@M05620:37:000000000-D9766:1:1101:12655:13704 1:N:0:81
GAGGCTGCTTTGGAAGAAACTCATAGATTACTGCAACAGTTCCCCCTGGACCTGGAAAAGTTTCTTGCCTGGCTTACAGAAGCTGAAACAACTGCCAATGTGTGTGCCATCTCCTCCCTTCTCTTTTCTGAAAATATTGCACAGCCAAATTTATTTGCATTTGAAATGAAAGGAATTTGGAAGAATTTTGAAAAGAATATCATGACACCTTTTTAATGAACTGGAAGCCTATTTTGAAAGTCTGAAGAATA
+
BAAABBFBFFFFGGFFGGGGGGGGHHBG6DFFFHHCFGHHHGFHHGCE2BGGHFHGGFGGAFGHHGGHHHHHHFGGHHHHHHHGHHGHHHHGFGGHFHHHHHGHHHGHHHHHHHHHHGHHHHHHHHHHHEF?DFFHHHGHHHHHHHFHHHHHHHHHHHHHGHHHFGGHFHHGGHGGHGFHHHFHGHHHHHFHHHFF0GGHHHHDGHHGGHHHHHHHHHHHHHGHHGHHHHHHHHHHGHHHHHHHHHHGHFC
@M05620:37:000000000-D9766:1:1101:4353:13713 1:N:0:81
AGTGCCAGCTCTCAATCGCACAGGGGACCCAGGGCCTGGCCCCTCCATCCAGAAAACCTATGACCTCACCCGCTACCTGGAGCACCAACTCCGCAGCTTGGCTGGGACCTATGTGAGTATCCAGCGTAGGAATCTGGGAGTTGGGGAGGAGTGAGGAGTTGGGGAAAGACAGTCCTAACCGTGGAGGGTTCTGGTAAATGATGGGGTGAGGAGGGGCTCTTTGGCTCCCACCAGTCCCCCTGTCTGGTCTA
+
AAAABFFFBFFFGFFGGFFGGEBGFGGGGGHHGGGGGFHHHHGHGGHHHGHHHHHHHGHHHHHHHHHHHHHGGGGGGHHFHGF?FGFHGHHHGGEGGGHHGGHEEGHHGHHHHHHHHGHHHHGHHGDDGDFHHFHHHGHGGHHHGGGGGGGHHHHHGAGHHHGGAFHHEHGGHHHHGHHHGEFCDFGG;FAFGGFGGGGGFGFGGGFFFFFFDFFFFFFFFFFFFFFEFFFFFFFFFFFDFFFFFFBFBF9
@M05620:37:000000000-D9766:1:1101:13363:13729 1:N:0:81
AGTGCCAGCTCTCAATCGCACAGGGGACCCAGGGCCTGGCCCCTCCATCCAGAAAACCTATGACCTCACCCGCTACCTGGAGCACCAACTCCGCAGCTTGGCTGGGACCTATGTGAGTATCCAGCGTAGGAATCTGGGAGTTGGGGAGGAGTGAGGAGTTGGGGAAAGACAGTCCTAACCGTGGAGGGTTCTGGTAAATGATGGGGTGAGGAGGGGCTCTTTGGCTCCCACCAGTCCCCCTGTCTGGTCTA
+
ABBACFFFCFFFGGGGGGGGGGHHGGGGGGHHGGGGGGHHHHGHGGHGHHHHHHHHHGHGGHHHHHHHHHHGGGGGHGHHHHHHGHHHGGHHGGGGGHHHGHHGGGGHGHHHHHHHHHHHHHHHHGGGGGHHHHHHHHHGGHHHGGGGGGGHHHHHHGHHHHGGGGHHHGHHHHHGHHHHGGGGGGGGDGGGGGGGGGGGGGGGGGFFFFFFFFFFFFFFFFFFFFFFFFFFFFFFFFFFFFFFFFFFFFB
@M05620:37:000000000-D9766:1:1101:10069:13732 1:N:0:81
GAGGCTGCTTTGGAAGAAACTCATAGATTACTGCAACAGTTCCCCCTGGACCTGGAAAAGTTTCTTGCCTGGCTTACAGAAGCTGAAACAACTGCCAATGTGTGTGCCATCTCCTCCCTTCTCTTTTCTGAAAATATTGCACAGCCAAATTTATTTGCATTTGAAATGAAAGGAATTTGGAAGAATTTTGAAAAGAATATCATGACACCTTTTTAATGAACTGGAAGCCTATTTTGAAAGTCTGAAGAATA
+
>33AAAFAFFFFGGGG4GGGGCGFHGHGG5GHFGG4GGGGFHHHHGGGHEHHHHHGGGHGHHHHHGHHHHGGHHGHHHGFGHGGFGDFGFHHHHHHFHHHGHHHHHHHHHEHHHHBGGHHHHBGHHHBGHHHFHHHGGFHHGFGGCHEG1FGB2FGDHHHHHHHGGFHG1@GH0GFB2FFFHHHHHGGHHGFGHGFHHHGGHHHHHHHEHHFGHHGHFHHHHHFHHHHHBGHFHHHGHHHHHHHHHGHHGG
@M05620:37:000000000-D9766:1:1101:14294:13736 1:N:0:81
GAGGCTGCTTTGGAAGAAACTCATAGATTACTGCAACAGTTCCCCCTGGACCTGGAAAAGTTTCTTGCCTGGCTTACAGAAGCTGAAACAACTGCCAATGTGTGTGCCATCTCCTCCCTTCTCTTTTCTGAAAATATTGCACAGCCAAATTTATTTGCATTTGAAATGAAAGGAATTTGGAAGAATTTTGAAAAGAATATCATGACACCTTTTTAATGAACTGGAAGCCTATTTTGAAAGTCTGAAGAATA
+
AABBBBFBFFDFGEBBFFFGGGHHHHFHHHGGHHDFFFGHHHFHHG?FFGFHHGHBBFGHBGHHHHHHGHHGHHHEGHFHHHGGHFGHHHGHHHHHGHHHHGEGH1FFHHHHHHHHHGHHHHHHHHHHHHGBGFGHHGHHHHHGHHHHHHHHHHHHHHHHHHFHHGGGGHHHHG<FHHFHGDCGGHHGHHGGHF0<FFHGHHH<FHGHGHHHHHHHHHHHHEFHGCGGGHHGHHHGEHHHFGHFHHGCHFB
@M05620:37:000000000-D9766:1:1101:18900:13738 1:N:0:81
AGTGCCAGCTCTCAATCGCACAGGGGACCCAGGGCCTGGCCCCTCCATCCAGAAAACCTATGACCTCACCCGCTACCTGGAGCACCAACTCCGCAGCTTGGCTGGGACCTATGTGAGTATCCAGCGTAGGAATCTGGGAGTTGGGGAGGAGTGAGGAGTTGGGGAAAGACAGTCCTAACCGTGGAGGGTTCTGGTAAATGATGGGGTGAGGAGGGGCTCTTTGGCTCCCACCAGTCCCCCTGTCTGGTCTA
+
AA>ABFFFCFFFGGGGGGGGGGHHGGGGGGHHGGGGGGHHHHGHGGHHHHHHHHHHHGHHHHHHHHHHHHHGGEGGHGGHHGHHHHGHGHHHGGGGGHHHGHHGGGHHGHHHHHHHHHHHHHHHHGGGGGHHHHHHHHGGGHHHGGGGGGGHHHHHHGHHHHGGGGHHHHHHHHHHHHHHGGGGGGGGCFGGGGGGGGGGGGGGGGFFFFFFFFFFFFFFFFFFFFFFFFFFFFFFFFFFFFFFFFFFFFF
@M05620:37:000000000-D9766:1:1101:23878:13744 1:N:0:81
AGTGCCAGCTCTCCATCGCACAGGGTACCCAGGGCCTGGCCCCTCCATCCAGAAACCCTATGACCTCACCCGCTACCTGGCGCACCCACTCCGCAGCTCGGCTGGGACCTATGTGAGTATCCAGCGTAGGAATCTGGGCGTTGGGGCGGCGTGCGGAGTTGGGGACAGACAGTCCTAACCGTGGAGGGTTCTGGTAAATGATGGGGTGAGGAGGGGCTCTTTGGCTCCCACCAGTCCCCCTGTCTGGTCTA
+
>>>>>DFFBFFFGFGFDFE2E?HCGBBBFAGHABEAFFHHHHGHGGHHFFHHHHHBBEFBBEGHHDFGHGH>E>EEGH3B1>EEGEF1?FH0>E/E/F?/EFGGGGHHGHHHHGHHHHGHHH21GDG/CGDD?GHDHE/@GGGE@D.:C-;;?.;--@AFFFB?A-9./;;BFFFFBFFFBDE?.AAB;AFFFFBBBF/BFFFFFFF;AFABAFBBBBFFFFBFFFFFFFFFAFFFFFFDBFFFFFFFFFB
@M05620:37:000000000-D9766:1:1101:17163:13760 1:N:0:81
AGTGCCAGCTCTCAATCGCACAGGGGACCCAGGGCCTGGCCCCTCCATCCAGAAAACCTATGACCTCACCCGCTACCTGGAGCACCAACTCCGCAGCTTGGCTGGGACCTATGTGAGTATCCAGCGTAGGAATCTGGGAGTTGGGGAGGAGTGAGGAGTTGGGGAAAGACAGTCCTAACCGTGGAGGGTTCTGGTAAATGATGGGGTGAGGAGGGGCTCTTTGGCTCCCACCAGTCCCCCTGTCTGGTCTA
+
AA>AAFFFBFFFGFGGGGGGGGHGGGGGGGHGGGGGGFHHFHGDGGHHHHFHGFGHHGHHHHHHHHHCGFGEG>EEHFHHGHHHHHHHGHHHGGGGGHHHDGHGGGHGEHGFGGHGHHHHGHFHHGEGGGHHGHHHHHCFGHHHGCCCGDFGGGFGHGFHFHGCEDGGHHFHHHHHHHHHGDFB?EGGEGGFFGGFFBBFGGGGGGDBFFFBFDBBBBFFFFFFFFFFFFFDFFFFFFFFBFFFFFFFFFB
@M05620:37:000000000-D9766:1:1101:9926:13781 1:N:0:81
AGTGCCAGCTCTCAATCGCACAGGGGACCCAGGGCCTGGCCCCTCCATCCAGAAAACCTATGACCTCACCCGCTACCTGGAGCACCAACTCCGCAGCTTGGCTGGGACCTATGTGAGTATCCAGCGTAGGAATCTGGGAGTTGGGGAGGAGTGAGGAGTTGGGGAAAGACAGTCCTAACCGTGGAGGGTTCTGGTAAATGATGGGGTGAGGAGGGGCTCTTTGGCTCCCACCAGTCCCCCTGTCTGGTCTA
+
1>A>ADFFAFFFG1FGGAF1E00BBAEEGEGHFEGEFAFGHHGHGGHHHGFFHHHGGGHGGBEGHGFFHHHEGGEGBGF0FFF/BF0GEFHGFE>/EBFFEHHC/EGHGHHHHF2>BBFGHHHHHGFG@AFDHHHHHGHG?FHFCGEGGGCHFHHEF?CGGHG-CCGHHHGHCHHGHHHH@GGGGGB@;CFGEFGFFGGGGGFE.BA@E?FBBF?=@9EFFFFFFFFEABABF-FFFFFB?9FFFFFFBF/
@M05620:37:000000000-D9766:1:1101:9907:13788 1:N:0:81
AGTGCCAGCTCTCAATCGCACAGGGGACCCAGGGCCTGGCCCCTCCATCCCGAAAACCTATGACCTCACCCGCTACCTGGAGCACCCCCTCCGCAGCTTGGCTGGGACCTATGTGCGTATCCAGCGTAGGACTCTGGGAGTTGGGGAGGAGTGAGGCGTTGGGGAAAGCCAGTCCTAACCGTGGAGGGTTCTGGTCAATGATGGGGTGAGGAGGGGCTCTTTGGCTCCCACCAGTCCCCCTGTCTGGTCTA
+
>>1>>D11ACFFG1G3BFFAE0A0BEEE?E000BBA/AFGFGGAEE0F1F/E///ABFFEHGFGHFG1FBFEE>/EGFGG0FGHGH//>EEGAEE<<GHH?GF/C?GHGG1?FGF2?FAGGF1FCCA<AA11<<FG1F0.>F11-?.<C.CHCGFG.;CCAGA@.;A9/CB.:CFFF0F9-99@AEF?9AFFFFB//;B//;BFFFF@EFF/----9@EFFFFF/FFFF-FA-;BBFFEF<EFFFFFFFF9
@M05620:37:000000000-D9766:1:1101:6705:13819 1:N:0:81
AGTGCCAGCTCTCAATCGCACAGGGGACCCAGGGCCTGGCCCCTCCATCCAGAAAACCTATGACCTCACCCGCTACCTGGAGCACCAACTCCGCAGCTTGGCTGGGACCTATGTGAGTATCCAGCGTAGGAATCTGGGAGTTGGGGAGGAGTGAGGAGTTGGGGAAAGACAGTCCTAACCGTGGAGGGTTCTGGTAAATGATGGGGTGAGGAGGGGCTCTTTGGCTCCCACCAGTCCCCCTGTCTGGTCTA
+
A1>>AFFFAFFFGGGGGGGGG0GEGGGGGGFGFEEE/FHHHHGFGGCHHFADBFGHHGHHHHEHHHH1FGGGGGEEHHHHHHHHHHHHGHHHGGGGEGHFGHGFGGHHGHHHHGHDGFFGHHFFH/<?BGHHHHFHHFFFEF<<CCECCCGGFFBC<EGCGHGGFCGGGHGHHHHHHFGHGGAABEG@GGGGGF;BFGFBFGGGGGB@EAAFBB=?@>EFFFFFFFFFFFFFF9FFFFFB@AFFFFFBFF/
@M05620:37:000000000-D9766:1:1101:14698:13842 1:N:0:81
GAGGCTGCTTTGGAAGAAACTCATAGATTACTGCAACAGTTCCCCCTGGACCTGGAAAAGTTTCTTGCCTGGCTTACAGAAGCTGAAACAACTGCCAATGTGTGTGCCATCTCCTCCCTTCTCTTTTCTGAAAATATTGCACAGCCAAATTTATTTGCATTTGAAATGAAAGGAATTTGGAAGAATTTTGAAAAGAATATCATGACACCTTTTTAATGAACTGGAAGCCTATTTTGAAAGTCTGAAGAATA
+
BBCBCCFCFFFFGGGGGGGGGGHHGHHHGGHHHHHHFHHHHHHHHGGGHGHHHHHHHHHHGHHHHHHHHHHHHHHHHHHHGHHHHHHHHHHHHHG3@FHG@E4FHBEGDGCFGHFFGGHGHGFDHDGHHFHFGDFFHHDGHFFHHCFF2BFHDHHGBGF3FGHEHHHF2FFGCH2GHFDH210=GDFGHHEB=F?>G1FFHHH1>FFGGFHHHGFHHHFH0GDH<GF..CCG0GGHGGHFCGGCCCGGCBF
@M05620:37:000000000-D9766:1:1101:24522:13847 1:N:0:81
GCGGCTGCTTTGGAAGAAACTCATAGATTACTGCCACAGTTCCCCCTGGACCTGGCACCGTTTCTTGCCTGGCTTCCAGCAGCTTACACAACTGCCACTGTGTGTGCCCTCTCCTCCCTTCTCTTTTCTGAACCTCTTTCCCCGCCACCTTTCTTTGCATTTGCAATGACAGGAATTTGGACGCATTTTGCCCCGAATCTCATGACACCTTTTTCCTGAACTGGCCGCCTATTTTGAAAGTCTGACGACTA
+
>1>A>>A>FFBB1AB111BAAG1D331DF1BGDGABB0B1DGHHHGEFE0BAFFA0B1/ABBGHFFGFGHH/GABBFGG00BB01111B1/?F0FFF1BFGFFGGGHH0FGHHHHHHGHHHHHHHHHHHHEH1/B0FG1BBF0CBC@/0@FGFHHFHBHHHHH1F1FG11<F.0>GHHHH11>-<CFHDG0<0.=CGG.CGCGG0/<:EHGGGG/0;FFFGGGE..;-A99CFGGGFFFFFFFFF/;--9@
@M05620:37:000000000-D9766:1:1101:8155:13850 1:N:0:81
AGTGCCAGCTCTCAATCGCACAGGGGACCCAGGGCCTGGCCCCTCCATCCAGAAAACCTATGACCTCACCCGCTACCTGGAGCACCAACTCCGCAGCTTGGCTGGGACCTATGTGAGTATCCAGCGTAGGAATCTGGGAGTTGGGGAGGAGTGAGGAGTTGGGGAAAGACAGTCCTAACCGTGGAGGGTTCTGGTAAATGATGGGGTGAGGAGGGGCTCTTTGGCTCCCACCAGTCCCCCTGTCTGGTCTA
+
>A>>>DFFCFFFGAFGFFFCGGHHGG2FFEGH2BEECFHHHHGHGGHGHHHHHHHGHGHGBGHHH5GHHHHGE>EFHEFH2BGHFH11?FG3EFFGFHFHGHHGGGHHGHGHHHHHHHHHHHHHHGGACDGHHHHHHHHGGHHHGGGGG<EHHBGHHGHHHHGGGFHHGHFHHGHHHHHHGFFGGGGG;FFGGGFGGGGGGGGGGGFFFFFFFFFFFFFFFFFFFFFFFFFFFFFFFFFDFFFFFFFFFFF
@M05620:37:000000000-D9766:1:1101:11899:13870 1:N:0:81
ACCACACCTTCTACAATGAGCTGCGTGTGGCTCCCGAGGAGCACCCCGTGCTGCTGACCGAGGCCCCCCTGAACCCCAAGGCCAACCGCGAGAAGATGCCCAGGTGAGTGGCCCGCTACCTCTTCTGGAGGCCGCCTCCCTCCTTCCTGGCCTCCCGGAGCTGCGCCCTTTATCACTGGTTCTCTCTTCTGCCGTTTTCCGTAGGACTCTCTTCTCTGACCTGAGTCTCCTTTGGAACTCTGCAGGTTCTA
+
AAA?BABBFFFFGGGGGGGFGFGFEBEGHGHHCFGGGFGCEHGHHGFGGGGEFHHHHHHGGGCGFAEEGGGFF3?EGGDFCCHEHGEEDCB@?DFFGHFHFFGEGFHFD1C/C<<@<->FDGHFHEHB0.AAE?AGGGEAGF?CFGBFFBFFGGGGF?9ADFEGA=.;-B9//BFFFFFFFFFFFF/BFFFFF-;DFABFDFFFBFFBB9BBFFFFBF:FF/./9BFFFFFFF//BF/////;F9?AF//;
@M05620:37:000000000-D9766:1:1101:19457:13875 1:N:0:81
GAGGCTGCTTTGGAAGAAACTCATAGATTACTGCAACAGTTCCCCCTGGACCTGGAAAAGTTTCTTGCCTGGCTTACAGAAGCTGAAACAACTGCCAATGTGTGTGCCATCTCCTCCCTTCTCTTTTCTGAAAATATTGCACAGCCAAATTTATTTGCATTTGAAATGAAAGGAATTTGGAAGAATTTTGAAAAGAATATCATGACACCTTTTTAATGAACTGGAAGCCTATTTTGAAAGTCTGAAGAATA
+
CABBCCFBFFFFGGGGGGGGGGGHHHHHHHHHHHHHFFHHHHHHHGGGHGHHHHHFHHFHGHHHHHHHHHHHHHHHHHHGHHHHHHHHHHHHHFHH3@FCEEGGHFHFHHHHHH3GGFHHHHHBE?FGEE4F?GF?GHFHHHHB/GHF2BGG?H3DDHHHHHH3GHHHHHHHHGHBGHEHFDGHFHHHHH/GHFGFHHHHHHHHHFHFGHHHFHHBGFGHHHGHGEFEFHHHHHHHGHFG0CGHHHFFHFF
@M05620:37:000000000-D9766:1:1101:18217:13876 1:N:0:81
AGTGCCAGCTCTCAATCGCACAGGGGACCCAGGGCCTGGCCCCTCCATCCAGAAAACCTATGACCTCACCCGCTACCTGGAGCACCAACTCCGCAGCTTGGCTGGGACCTATGTGAGTATCCAGCGTAGGAATCTGGGAGTTGGGGAGGAGTGAGGAGTTGGGGAAAGACAGTCCTAACCGTGGAGGGTTCTGGTAAATGATGGGGTGAGGAGGGGCTCTTTGGCTCCCACCAGTCCCCCTGTCTGGTCTA
+
AB>AAFFFAFFFGGGFGCFAFFFEGGGGGGGHGAEEAFHHHHGAEGGHHHFHHHHHHGHHHHHHHHHFHHF@E>>EH3@GGGH1GHHEGGHFEGCEGFGHGHHGGGHHGHFHHHFHHHHHHHHHHGGGGGHHHHFHHHFFGHFGFGFGGCGHHGHHHGHGHGGGGGHHFFHGCGGHHHHHGGGGDGGF:FFGGGGGGGGGGGGBFGFFFFFFDFFFFFFFFFFFFFFEEFFBEFFFFFFFFFFFFFFFFF/
@M05620:37:000000000-D9766:1:1101:23261:13898 1:N:0:81
ACCACACCTTCTACAATGAGCTTCGTGTGGCTCCCGAGGAGCACCCCGTGCTGCTGACCGAGGCCCCCCTGAACCCCAAGGCCAACCGCGAGAAGATGCCCAGGTGAGTGGCCCGCTACCTCTTCTGGTGGCCGACTCCCTCCTTCCTGGCCTCCCGGAGCTGCGCCCTTTCTCACTGGTTCTCTCTTCTGCCGTTTTCCGTAGGACTCTCTTCTCTGACCTGAGTCTCCTTTGGAACTCTGCAGGTTCTA
+
AA?AA1AACFFFGGGD3FGF1BFEEFEFE0FG1EFE0EGAEHCAGGGG/ABFGHFGHH0E/EEGG/EEGE/0F@F/E/EGA/GHCG/<EBC///FC1?DGHG/?GHGAFGC/F//ACCGHFGFHGFDHDC.CA@-:AEHHF/CGFHFB:/?FGGGFFG-;-.CF??C@-FFFBFFF/BFFFFFEFF/BFFF/F9;-;A/FFF:-;/9;FFFFFF/BBFFFBFBB-FFFFBB9/BB/FFFFFFFFEF?FFFF
@M05620:37:000000000-D9766:1:1101:2736:13937 1:N:0:81
GAGGCTGCTTTGGAAGAAACTCATAGATTACTGCAACAGTTCCCCCTGGACCTGGACAAGTTTCTTGCCTTGCTTACCGAAGCTGAAAACACTGCCCATGTGTGTGCCATCTCCTCCCTTCACATTTCTGAAAATATTGAACAGCCAACATTAATTTCATTTGAAATGAAAGAAATTTGCAAGAATTTTGAAAATAATATAATGACACCTTTTTAATCAAATGGAAGCCTATTTTTACAGTCTGAAGAATA
+
A?>AABFACFFFF4BB4BGGGGBGGDGHHDFFGHE4BFFGHFFBFFEFFBFBGGFHB31GHHHGHHHFFBABBGHFB3BBEEEF3@FG53FGFGHHABFFHFG111FFGE3G3BFGGF0F03B4BB4B44BBFFHF4444334BB/BB?/0?B12B2BB@22@@D@GG>@1@0@@?<1<111F<??11?FF11D1<>=FD1>>1>F<1./<0<D.<D0D00==0<C/.C;G00:;0.0<:;<000<90;90
@M05620:37:000000000-D9766:1:1101:2714:13944 1:N:0:81
GCGTCTGCTTTGGCAGAAAATCATATCTTACTTCCACAGTTCCCCCTGGACCTGGCACCGTTTCTAGCCTGTCGTCCATACGCTTCCCCCATGGCCATTGTGTGTGACATCTCCTCCCTTCTCTTTTCTGCCCCTCTTTCCCCGCCCCGTTTCTTTGCATTTGCCCTCCCCCTCATTTGGCCGCCTTTTGCCCCGCATCTCCTGGCACCTTTTTCCTGAACTGGACGTCTCTTTTGAAAGTCTGATGTCTA
+
>>A1>1>BDFB1BGGE1AB1B11DDF3DG3DG3D11B1BBFHHHHGAFE0FFHHA0BA/A0BBFD2DDFHHBB/B/BE2200B//?B0B/>0>00>B0@1220>>0B21>1BBFBGHFCFH11>2B>BF21<?//<011B1FB/<<B///0<?11??DG1?1<B<GF.>.<.-<<D=GHD/0-<-.:C0;000;A-9;A9;0;//9;9.BFGFFCBFBB0/CB//-9-9:;:FFFFE/BB:FFF//9/;;F
@M05620:37:000000000-D9766:1:1101:24283:13953 1:N:0:81
GAGGCTGCTTTGGAAGAAACTCATAGATTACTGCAACAGTTCCCCCTGGACCTGGAAAAGTTTCTTGCCTGGCTTACAGAAGCTGAAACAACTGCCAATGTGTGTGCCATCTCCTCCCTTCTCTTTGCTGAAAATATTGCACAGCCAAATTTATTTGCATTTGAAATGAAAGGAATTTTTAAGAATTTTGAAAAGAATATCATGACACCTTTTTAATAAAATGGAAGACTATTTTTAAAGTCTGAAGAATA
+
>?AA3>CACBB4GB5BCG4GGFHHHFHGHFBDGA4AFHFGHBBBFFAEECBFGGFF332BBFHDFHGBB5BBBFH3BBBFHHFGGB3GBBBFGGHHGHHHHE@B?B@FBB@B3BGFFFFFHBDFBF4BBBFG3D4?B4B4B?BBF?0FG2?BB3BBBBFBGB3BB3GHFFFFF2222@22?<?DB1?1?<<11<0<>11>=>=>>FD1>>B00<<<00==0=000</.:<C00:0;.00;:;C:CC;</;0
@M05620:37:000000000-D9766:1:1101:5644:13967 1:N:0:81
CGTGCCAGCTCTCAATCGCACAGGGGACCCAGGGCCTGGCCCCTCCATCCAGAAAACCTATGACCTCACCCGCTACCTGGAGCACCAACTCCGCAGCTTGGCTGGGACCTATGTGAGTATCCAGCGTAGGAATCTGGGAGTTGGGGAGGAGTGAGGAGTTGGGGAAAGACAGTCCTAACCGTGGAGGGTTCTGGTAAATGATGGGGTGAGGAGGGGCTCTTTGGCTCCCACCAGTCCCCCTGTCTGGTCTA
+
1>>A>11BAB1BF1BBFAAFAA0B0ABEGGAEGGAEF/BBBAAGAE0DDGFDGBHHCEGHH1DDAD@1?FGEEG?EFGFBBFB/B?0??BFGG>/EEBGHGFG</<BGE0FGHHB>DBBFGF>DGC<BC?DBF?GHGHGG?FFF?CECCCEHFFHHF.=GGFCCC?AGBCBG:C:CCCCG@9A@BFF@99AFGG;;FG0FB;CCEGF@AAFFBF@?@9AFFFFFFBBEE--AE-;BBFFB?EFFFF//;/:
@M05620:37:000000000-D9766:1:1101:5221:13971 1:N:0:81
AGTGCCAGCTCTCAATCGCACAGGGGACCCAGGGCCTGGCCCCTCCATCCAGAAAACCTATGACCTCACCCGCTACCTGGAGCACCAACTCCGCAGCTTGGCTGGGACCTATGTGAGTATCCAGCGTAGGAATCTGGGAGTTGGGGAGGAGTGAGGAGTTGGGGAAAGACAGTCCTAACCGTGGAGGGTTCTGGTAAATGATGGGGTGAGGAGGGGCTCTTTGGCTCCCACCAGTCCCCCTGTCTGGTCTA
+
BBABBFFFBFFFGGGGGGGGGGHHGGGGGGHHGGGGGGHHHHGHGGHHHHHHGHHHHGHHHHHHHHHHHHHGGGGGHHHGGHHHHHHHGHHHGGGGGFFGGHHGGGHHGHHHHHHHHHHGHHHHHGGGG/@FGFGHHHGFGHHHGGGGG.EHH0GHCGHHHHFGE.:GHG/GGHHHHGHHGGGG.EGGDGGGGGGGGGGGGGGGGGDFFFFFFFFFFFFFFFFFFFFFFFFFFFFFFFFFFFFFFFFFFF/
@M05620:37:000000000-D9766:1:1101:5633:13982 1:N:0:81
AGTGCCAGCTCTCCATCGCACAGGGGCCCCAGTGCCTGGCCCCTCCATCCAGAAAACCTATGACCTCACCCGCTACCTGGCGCACCCCCTCCGCAGCTTGGCTGGGACCTATGTGAGTATCCAGCGTCGGCATCTGGGCGTTGGGGCGGCGTGCGGCGTTGGGGCCAGCCCGTCCTAACCGTGGAGGGTTCTGGTAAATGATGGGGTGAGGAGGGGCTCTTTGGCTCCCACCAGTCCCCCTGTCTGGTCTA
+
>>>1>BFFAFFFGAGGBAECEEHEF00A0ABE1BBB1BFGFHGFFGHHHEGG1FF0BEGFFBDGHAFGHFF/>>/EG1BB0>E@EG?>EEGEFGC@<FFHGH1FCFHHGHBGHHF2@@FGHH2FH@A/><-->FGHHH.>CCGH-C.;A-;AA-@@-9;@@F@@---9AA-;@BFFF9FF@FF@BEB=AFFFFFF/BFFFFFFFFBF@FFF/BF-@?@FFFFBF/BFEFBFF-99BFFFF@AFFFFEFFFB
@M05620:37:000000000-D9766:1:1101:8010:13985 1:N:0:81
GAGGCTGCTTTGGAACTCTGCAGGTTCTCGATCGGAAGAGCACACGTCTGAACTCCAGTCACCTGAAGCTATCTCGTATGCCGTCTTCTGCTTGAAAAAAAATATAACCTATGTTATTCTCCAGCTTATGAATCTGGGAGTTGGTGATTATTTAGGATTTTTGTAAAGACAGTCCTAACCTCGGAGGTATCTGTTAAATGATGGGTTGAGGAGGTGCTCTTTGGCTCCCACAACTCCCCCTGTCTTGTCTT
+
AAAAAAFBFFFFGGGFCG5FGGHHGHHH52FGFEEAFEFCHHHFHFAFEEGFHHHHFBFDBGHGC3GFGBF5BFFBB>3FB@>>>??B@4D@33FBFD1/>/0?444F3EG33B4B444?4B33B2B?333FFD3332B?BC22<?D2222@2<<1?11111<0@1FF100<>FF1=F0010>..<-<0=0000;;:CF0;000./.-///;A..990;0;00///99A/C.9.;;BE9.D.9:///9;//
@M05620:37:000000000-D9766:1:1101:6536:13989 1:N:0:81
AGTGCCAGCTCTCAATCGCACAGGGGACCCAGGGCCTGGCCCCTCCATCCAGAAAACCTATGACCTCACCCGCTACCTGGAGCACCAACTCCGCAGCTTGGCTGGGACCTATGTGAGTATCCAGCGTAGGAATCTGGGAGTTGGGGAGGAGTGAGGAGTTGGGGAAAGACAGACCTAACCGTGGAGGGTTCTGGTAAATGATGGGGTGAGGAGGGGCTCTTTGGCTCCCACCAGTCCCCCTGTCTGGTCTA
+
CCBCCFFFCFFFGGGGGGGGGGHHGGGGGGHHGGGGGGHHHHGHGGHHHHHHHHHHHGHHHHHHHHHHHHHGGGGGHHHHHHHHHHHHGHHHGGGGGHHHGHHGGGHHGHHHHHHHHHHHHHHHHGGGCDHHHHHHHHHGGHHHGGGGG.EHHHHHHGHHHHGGGGHHHHHH/CGHHHHGGGGGFGGGFGGGGGGGGGGGHGGGGFFFFFFFFFFFFFFFFFFFFFFFFFFFFFFFFFFFFFFFHHFFFFF
@M05620:37:000000000-D9766:1:1101:15097:13994 1:N:0:81
GAGGCTGCTTTGGAAGAAACTCATAGATTACTGCAACAGTTCCCCCTGGACCTGGAAAAGTTTCTTGCCTGGCTTACAGAAGCTGAAACGTCTGCAAATGTGCCTGCCATCCCCCCCCTTCTCTTTTCTGAAAATATTGCACAGCCAAATTTATTTGCATTTTAAATGTAAGGAATCTTGAAGAATTTTGAAAACAATATCATGACACCTTTCTAATGAACTGGAAGCCTATTTTGAAAGTCTGAAGAATA
+
BABCCCFBFFFFGGGGGGGGGGHHHHHHHHHGHHHHHGHHHHHHHGGGHHHHHHHHHHHHGHHHHHHHHHHHHHHHHHH5FC33BFGHH11?2B34BFBG4443D311B4B11?1>>/<0B22B33?3BG332DFD322DGG2F=GHHBH2DDH11F111@G11111111>F1>0F1F1F11FG01100=.0=D/<CHB0<DDG0C00./<00<00<0CC000/;CFGGB0;0;00;CFG000C0F00B00
@M05620:37:000000000-D9766:1:1101:13255:14001 1:N:0:81
AGTGCCAGCTCTCAATCGCACAGGGGACCCAGGGCCTGGCCCCTCCATCCAGACAACCTATGACCTCACCCGCTACCTGGCGCACCCACTCCGCAGCTTGGCTGGGACCTATGTGAGTATCCAGCGTAGGAATCTGGGAGTTGGGGAGGAGTGAGGAGTTGGGGAAAGACAGTCCTAACCGTGGAGGGTTCTGGTAAATGATGGGGTGAGGAGGGGCTCTTTGGCTCCCACCAGTCCCCCTGTCTGGTCTA
+
1A>AAF1CAFFFG1BGGGGFGCHGCCEFFG0F00EEFFHHHHGHGFBHHHBGD/AFGEHHHHFHHHHFHHHGGC>EHHGH0EE?EE//EGHHGGCEGHHHGHHGGGFHGHFHHHHFHFHHHHEHHGGCGCFDFHHGHHAFGHHHGGA@G.CGHBGGCCHHHHGGE..CGGBFGGGG0CFGGGGGGGGGGGGGBFGFBFFFFFFFFFF@EFFFBF@@@@FFFFFFFFFFFFFFAFFFFFFF@FFFFFBFFF/
@M05620:37:000000000-D9766:1:1101:5055:14007 1:N:0:81
GAGGCTGCTTTGGAAGAAACTCATAGATTACTGCAACAGTTCCCCCTGGACCTGGAAAAGTTTCTTGCCTGGCTTACAGAAGCTGAAACAACTGCCAATGTGTGTGCCATCTCCTCCCTTCTCTTTTCTGAAAATATTGCACAGCCAAATTTATTTGCATTTGAAATGACAGGAATTTGGAAGAATTTTGAAAAGAATATCATGACACCTTTTTAATGAACTGGAAGCCTATTTTGAAAGTCTGAAGAATA
+
AAA?ABFCFFFFFFGFGGGGGGHHGGGHHHHHHHFHFHHHHHGHHGGGGHHHHHGFBABGHFHHHFFFGEFGFHFGGFGH3BFGHFF3FGGHHHHHHHHHHHHHHHHHHHHHFGGHHGHHHHHH?GHHGHHHHHHHHHHHEFFHFFGHHHHHHHHHFHHHHHHHHHHHH2FFFAGHBHHHHHHHHHHFHGCHHFFGH>GHGHHHGHGHGHHHFHCHEDGHGHHHFHHHHGHHCGHGCGGGGHHGHHHHGFG
@M05620:37:000000000-D9766:1:1101:17819:14034 1:N:0:81
AGTGCCAGCTCTCAATCGCACAGGGGACCCAGGGCCTGGCCCCTCCATCCAGAAAACCTATGACCTCACCCGCTACCTGGAGCACCAACTCCGCAGCTTGGCTGGGACCTATGTGAGTATCCAGCGTAGGAATCTGGGAGTTGGGGAGGAGTGAGGAGTTGGGGAAAGACAGTCCTAACCGTGGAGGGTTCTGGTAAATGATGGGGTGAGGAGGGGCTCTTTGGCTCCCACCAGTCCCCCTGTCTGGTCTA
+
AA>AAFF4AFFFGGGGGGGEGGHHGGGEEGHHF2EA2BGHCHGCEGH5GGHHFHHFHGHBGHBHHHHHHHCEF>EGHFFHBGHHFHHGGG3@?EE/>FGHDHHFGGHHGHGHHH3DG3FGDGHHGGDGFGHHHHHHHHHGGHHHCGFGGEGGHHHGHGGFH/CGGGHHHHHHHHGHHHHHGGEGGGGGEGGGGGBFFGGGGGG0A.;@EFFFFFFFFCEFFFFEBFBEF.FDFFFFFFFFFFFFFFFFFFF
@M05620:37:000000000-D9766:1:1101:6054:14040 1:N:0:81
GAGGCTGCTTTGGAAGAAACTCATAGACCAGGGAAACAGTTCCGCAAGGACACAGACATGTATCTTAGCCAGCGTACTGAAGCTGGAACACCTGCCACTGTGTGTGCCATCTCCTCCCTTCTCTTTTCTGAAAATATTGCACAGCCAAATTTATTTGCATTTGAAATGAAAGGAATTTGGAAGAATTTTGAAAAGAATATCATGACAACTTTTTAATGAAATGGAAGCCTATTGTGCAAGTCTGAAGAATA
+
A3>AAAFB@DFFF4BB4B4BFFFBG5D44442BA223BB555D2222A22B2121B125BD555AD553B3FFE>10?D5B3B@@21B3B?B33B133BFB4FB114BFE33333B??GGH3FG44BG4GHHBHHBE3?33??FG/GFBB@@D2@GFD>FG2GBGHEHHHHHH0<F1?@??1FCG1F1>1FB110>G0<0=<DGD/00<CFDB0<:00<<0<CFHFCEHBH0<0=000;0BBFB00CBFFC
@M05620:37:000000000-D9766:1:1101:3944:14086 1:N:0:81
GAGGCTGCTTTGGAAGCAACTCATAGATTACTGCACCAGTTCCCCCTGGACCTGGAAAAGTTTCTTGCCTGGCTTACAGAAGCTGAAACAACTGCCAATGAGTTTGACATCTCTCAGCTTCTGTTCTCTGAACTTATAAGACAGGCACAATTGATTGCAATTGCACAGCCCGGAATTTGGGCGACAGCTACACAGCATCTATTCCCACCTTTTTAGTGAAATGGAAGCCACTTTTGAACGTGTGAAGACTA
+
A1AAA?BACFFFBGGC11ABBF133F1FG1AFFFB1BBEFFHGDHGEA/0BAFGGA1BBEEFGHFFGHHF1GFHGBGFGGGFHFBGHHHFGGG0FFC@GH11B2B11BB21B121@2B1FFG1B22B2BFGHC1FF22221BBG//?0001111BBB1B12<FBBG10/??/<A/?F111/0<>>--.<0<0/<<.<0<<<0<0=<0::::C0C./<:00:000:0/;C//;FFFBEF09C.:.9099/C;
@M05620:37:000000000-D9766:1:1101:15039:14151 1:N:0:81
GAGGCTGCTTTGGAAGAAACTCATAGATTACTGCAACAGTTCCCCCTGGACCTGGAAAAGTTTCTTGCCTGGCTTACAGAAGCTGAAACAACTGCCAATGTGTGTGCCATCTCCTCCCTTCTCTTTTCTGAAAATATTGCACAGCCAAATTTATTTGCATTTGAAATGAAAGGAATTTGGAAGAATTTTGAAAAGAATATCATGACACCTTTTTAATGAACTGGAAGCCTATTTTGAAAGTCTGAAGAATA
+
BABABBFCFFFFGGGGGGGGGGHHGHHHHGHHHHHGFGGHHHHHHGGGHEHHHHHHHHHHGHHHHHHHHHHHHHHHHHHHHHHHHHHHHHHHGHHHHHHHHHHHHHHHGHHHHHHHHGHHHHHHHHHGHHHHHHHFHHHHHHHHHHHGHHHHHHHHHHHGHHHGHGHHHHHHGHHHHHGHGGHHHHHHHHFHHHHGHHHHHGHHHFGHGHHHHHHHHHHHHHHHHHHHHHHHHHHHFHHHHHHHHHHHHGG
@M05620:37:000000000-D9766:1:1101:12999:14176 1:N:0:81
ACCACACCTTCTACAATGAGCTGCGTGTGGCTCCCGAGGAGCACCCCGTGCTGCTGACCGAGGCCCCCCTGAACCCCAAGGCCAACCGCGAGAAGATGCCCAGGTGAGTGGCCCGCTACCTCTTCTGGTGGCCGCCTCCCTCCTTCCTGGCCTCCCGGAGCTGCGCCCTTTCTCACTGGTTCTCTCTTCTGCCGTTTTCCGTAGGACTCTCTTCTCTGACCTGAGTCCCCTTTGGAACTCTGCAGGTTCTA
+
AAAAA1AAFFFFAFGGEF1FGDGGGEEAAEGHGGFGFEEEEHEGHGGGAEEFGGABGGGEGEEEGFEGG?>FFHHGGGEGCGHH/FGEGC/>B<FGBFGHHFHG<FHCDDEFHHCGG?CF1D<GGF0<DGCHC<-@CGHGGGEHHGGGGFA.FFEEA@-?AFGF@GF?=/9BFF/99BF/;/BFBFFF/B//9@BBFF/;9FEFFEFFFFFFFFFFBB/B9FF9BFF/BE-9BFBB9FBBFFB/BF9BFFB
@M05620:37:000000000-D9766:1:1101:27117:14178 1:N:0:81
GAGGCTGCTTTGGAAGAAACTCATAGATTACTGCAACAGTTCCCCCTGGACCTGGAAAAGTTTCTTGCCTGGCTTACAGAAGCTGAAACAACTGCCAATGTGCGTGCCATCTCCTCCCTTCTCTTTTCTGAACATCTTGCACAGCCACATTTATTTGCATTTGCAATGAAAGGCATTTGGACGCATTTTGACCAGAATATCATGACACCTTTTTCATGAACTGGAAGCCTATTTTGAAAGTCTGAAGAATA
+
A3>AAACAFFDFCFDBGGFGGFGHBFHHHHHHGG4FGFFDFGHHHGEFHHGGHHHGGD2BBHHHHHHHHHHHHFGHHHHHHHHHHGFHHHHHHHGGHHHHHH4EFEGE4FGHHHEHH?FGHHHHGFFHHHHH34B3BFBG3G3B/?B0BGHH2GH2G?B2F2@2@FG1111@C/FGHHHHF1>/>AGHHH.>11>GHG1=GHHB=/<CEHHHHH/GGHHHGHHHHGFEHHHHHHHHGGGGBBFGG;FG/CF
@M05620:37:000000000-D9766:1:1101:12982:14190 1:N:0:81
ACCACACCTTCTACAATGAGCTGCGTGTGGCTCCCGAGGAGCACCCCGTGCTGCTGACCGAGGCCCCCCTGAACCCCAAGGCCAACCGCGAGAAGATGCCCAGGTGAGTGGCCCGCTACCTCTTCTGGTGGCCGCCTCCCTCCTTCCTGGCCTCCCGGAGCTGCGCCCTTTCTCACTGGTTCTCTCTTCTGCCGTTTTCCGTAGGACTCTCTTCTCTGACCTGAGTCTCCTTTGGAACTCTGCAGGTTCTA
+
ABBBBBBAFFFFGGGGGGGGGGFHGEEEHGGHHGGGGFFFGGGHHGGGGGGFHHHBEHHGGGGFGGGGGGGHHHHGGGGHGHHHHGGGGGGGGGHHHHHHHHHGHHGHHHGGHHGGGGGHHHHHHHHHHHGHHGGGGGHGHHGHHGGGGGGGGGGGGGGGGGGGGGFFFFFFFFFFFFFFFFFFFFFFFFFFFFFFFFFFFFFFFFFFFFFFFFFFFFFFFFFFFFFFFFFFFFFFFFFFFFFFFFFFFFB
@M05620:37:000000000-D9766:1:1101:21073:14199 1:N:0:81
AGTGCCAGCTCTCAATCGCACAGGGGACCCAGGGCCTGGCCCCTCCATCCAGAAAACCTATGACCTCACCCGCTACCTGGAGCACCAACTCCGCAGCTTGGCTGGGACCTATGTGAGTATCCAGCGTAGGAATCTGGGAGTTGGGGAGGAGTGAGGAGTTGGGGAAAGACAGTCCTAACCGTGGAGGGTTCTGGTAAATGATGGGGTGAGGAGGGGCTCTTTGGCTCCCACCAGTCCCCCTGTCTGGTCTA
+
AA>AAFFFBFFFGGGGGFGCGFHGG?EFGGHHFFGGGGHHHHGHGGHHHHHHHHHHHGHHHFFHHFGHHHHGF>EGHHFG2FGHHH1?EHHFEF?EEHGHDHGGGGHHGHHFDHHHFFGFHHHHHGGFGGHHHHHHHHAFGHHHGG.AGEDGHBGFHGHHHGGGGGHEGHHHHHHHHFHHGGGGDEGGAFGGGGGGGGGGGGGGGGFFFFFFFFFFFFFFBFFFFFFFFFFFFFFFFFFFFFFFFFFFFFF
@M05620:37:000000000-D9766:1:1101:27344:14203 1:N:0:81
ACCACACCTTCTACAATGAGCTGCGTGTGGCTCCCGAGGAGCACCCCGTGCTGCTGACCGAGGCCCCCCTGAACCCCAAGGCCAACCGCGAGAAGATGCCCAGGTGAGTGGCCCGCTACCTCTTCTGGTGGCCGCCTCCCTCCTTCCTGGCCTCCCGGAGCTGCGCCCTTTCTCACTGGTTCTCTCTTCTGCCGTTTTCCGTAGGACTCTCTTCTCTGACCTGAGTCTCCTTTGGAACTCTGCAGGTTCTA
+
BBBABBBBFFFFGGGGGGG5FEHFEEEFDEHGFFGGGGGFGHHHHGGGGGGGHHHFHHHEGGGGGEEGGGGHHFEGGGGHGHHHHGG@GG@<@DFHHHGHHHHGGHHHHGGGHHGGGGGGHHHHHHHHHHDGHCGGGGHGHGGHHGFGGFFGGGGGG9-A@.;B?FFFFFFBFFFFFFFFFFFFFFFFFFFFFFFFFFFFBFFFAFFFFFFFBFFFFFFFFFFB.9//BFFFBFFFBFFFBBFFFFFFFF9
@M05620:37:000000000-D9766:1:1101:1901:14243 1:N:0:81
AGTGCCAGCTCTCAATCGCACAGGGGACCCAGGGCCTGGCCCCTCCATCCAGAAAACCTATGACCTCACCCGCTACCTGGAGCACCAACTCCGCAGCTTGGCTGGGACCTATGTGAGTATCCAGCGCAGGAATCTGGGAGTTGGGGAGGAGTGAGGAGTTGGGGAAAGACAGTCCTAACCGTGGAGGGTTCTGGTAAATGATGGGGTGAGGAGGGGCTCTTTGGCTCCCACCAGTCCCCCTGTCTGGTCTA
+
>A3>AFDCAFFFGGBFGGECEGGHGGFEEGGGBABE2FGFFHGGGGGHHHFFFFHGFGHHFHDGHHHHHHHCE/EEHHHHEHHGFHA?EFHHGF??ECGHGHHG/<FHGHBGHH2FHF2FBGHDHG/////?GHFHFH0FGHHH->>A?<EHHDGFGA/CB/ADFDHFFHHGCFHGGGGFGDE@AEGG.CF9FFGFFGGGG09FEFDBFFFFDFB--9AFFFBFFFFEFBFDFFFBFFFF-?FFFB/99B/
@M05620:37:000000000-D9766:1:1101:3525:14250 1:N:0:81
AGTGCCAGCTCTCAATCGCACAGGGGACCCAGGGCCTGGCCCCTCCATCCAGAAAACCTATGACCTCACCCGCTACCTGGAGCACCACCTCCGCAGCTTGGCTGGGACCTATGTGAGTATCCAGCGTAGGAATCTGGGAGTTGGGGAGGAGTGAGGAGTTGGGGAAAGACAGTCCTAACCGTGGAGGGTTCTGGTAAATGATGGGGTGAGGAGGGGCTCTTTGGCTCCCACCAGTCCCCCTGTCTGGTCTA
+
>A3>AF@FAFC@FGGFBEFGCEFHGGGEADEGGEEDEAGAGHGHGGFHFAGABEBGFA3BFH5FGHFHHHFEFECEH3FGH1EGFG11?FFGEE/E>B?GEBF/ECHH?HGHHGFHH??G?FG10<??>C1GH1GGFFHGACHFCGGCG.<<C0<.<CCGGHGGCEGG/:CGC0CGHGCFA9;9;EA-9:9FFB0CFFFGGFFFEFFBFFFFFFBBB=EFFFFFFBBEFFFFFABFFFFF=EFFFFFFBFF
@M05620:37:000000000-D9766:1:1101:13417:14251 1:N:0:81
AGTGCCAGCTCTCAATCGCACAGGGGACCCAGGGCCTGGCCCCTCCATCCAGAAAACCTATGACCTCACCCGCTACCTGGAGCACCAACTCCGCAGCTTGGCTGGGACCTATGTGAGTATCCAGCGTAGGAATCTGGGAGTTGGGGAGGAGTGAGGAGTTGGGGAAAGACAGTCCTAACCGTGGAGGGTTCTGGTAAATGATGGGGTGAGGAGGGGCTCTTTGGCTCCCACCAGTCCCCCTGTCTGGTCTA
+
ABAAAFFFCFFFG4GGGGGGGGHHGGGGGGGHGGGGGGHHHHGHGGHHHHHHHFHGHGHHHHHHHHHFHHHGFEEEHHHHGHHHHHHHFHHHGGGGGHFHGHHGGGHHGHHHHHHHHHHHHHHHHGGGGGHHHHHHGGGGGHHHGGFDGEFHHFHHHGHHGHGGGGHHHHHHHHHHHHHHGDFGGGGGGGGGGGGGGGGGGGGGGGFFFFFFFFFFFFFFFFFFFFFFFFFFFFFFFFFFFFFFFFFFFFF
@M05620:37:000000000-D9766:1:1101:12824:14279 1:N:0:81
ACCACACCTTCTACAATGAGCTGCGTGTGGCTCCCGAGGAGCACCCCGTGCTGCTGACCGAGGCCCCCCTGAACCCCAAGGCCAACCGCGAGAAGATGCGTGGGTGGCTGGCTCTCTCCCTCGTCGGCTGCCTCCCTCCTTCCTTCCTGGCCGCCCGGCCCTTCTCCCTTTCTCACTCTTTCTCCCTTCTGCCTCTGTCCGTCTTCCTTTCCTCTCTTCCCTTTGTCTCCTTTGGAACTCGGCTGTTTATA
+
BCCCCCCDFFFFGGGGGGGGGGHHGGGGHGHHHGGGGGGGGHHHHGGGGGGGHHHHHHHGGGGGGGGGGGGHHHHGGGGHGHHHHGGGGGGGGGHHHD2////<?CA00..>0<0<<1////-.<-<-:-.;00C.GHG/;FGF00F00/;A---:9----:/;090BFB0;F00:B00:::B00//9/0090:000;00.9.:.0090990900;00009900000;00:000/00090..:.-;000;0
@M05620:37:000000000-D9766:1:1101:8379:14294 1:N:0:81
AGTGCCAGCTCTCAATCGCACAGGGGACCCAGGGCCTGGCCCCTCCATCCAGAAAACCTATGACCTCACCCGCTACCTGGAGCACCAACTCCGCAGCTTGGCTGGGACCTATGTGAGTATCCAGCGTAGGAATCTGGGAGTTGGGGAGGAGTGAGGAGTTGGGGAAAGACAGTCCTAACCGTGGAGGGTTCTGGTAAATGATGGGGTGAGGAGGGGCTCTTTGGCTCCCACCAGTCCCCCTGTCTGGTCTA
+
AAAAAFFFBBFBGGGGGGAFAEEGCEEEGGA2FEDFGGEFHGEGGGBFHHBGHEGHGGHGHHHHHHHFEFEEGEGGHGHFCGFGGFFHGHHGGGGGGHFGFGFFGGHHGGHFGGFHHFHHHHEFGG?BCDHHHHFHGCGGACHHC@CGGDDHHHGHFDHFHGCGGGHHEFGHHHHHGGHFBEEGGGGAE.FBGGGGGGFGEFGGGGFFFFFEDDFFF@FBFFFFFFFFFEADFFFFFFFFFEFBFFB9BFB
@M05620:37:000000000-D9766:1:1101:23079:14309 1:N:0:81
AGGGCCAGCTCTCAATCGCACAGGGGACCCAGGGCCTGGCCCCTCCATCCAGAAAACCTATGACCTCACCCGCTACCTGGAGCACCAACTCCGCAGCTTGGCTGGGACCTATGTGAGTATCCAGCGTAGGAATCTGGGAGTTGGGGAGGAGTGAGGAGTTGGGGAAAGACAGTCCTAACCGTGGAGGGTTCTGGTAAATGATGGGGTGAGGAGGGGCTCTTTGGATACCACCAGTCCCCCTGTCTGGTCTA
+
111>AA11AF131FG3BAFF0E0A0FGA00BGG?////B00FEGGGEE10B1101BF/01BF2F1G1FHHFGGG//BGH0GHH/0/BGG01FE/>//>FG/BGFG/EFF0F1FGHHHH2B222@GCCC//@G1?1@G00?CH11>A.>C..<CD0CG.<CG/AGGCHHFCGHHHEGHH/F-CGG?.;-;:FGG00;;FGGGGG0EFF@F--;BF@;@@FF//;F/B/9F//;AFFF//-A@-/BFB9BFFF
@M05620:37:000000000-D9766:1:1101:10522:14312 1:N:0:81
AGTGCCAGCTCTCAATCGCACAGGGGACCCAGGGCCTGGCCCCTCCATCCAGAAAACCTATGACCTCACCCGCTACCTGGAGCACCAACTCCGCAGCTTGGCTGGGACCTATGTGAGTATCCAGCGTAGGAATCTGGGAGTTGGGGAGGAGTGAGGAGTTGGGGAAAGACAGTCCTAACCGTGGAGGGTTCTGGTAAATGATGGGGTGAGGAGGGGCTCTTTGGCTCCCACCAGTCCCCCTGTCTGGTCTA
+
BBBBCFFFCFFFGFGGGFFGGGHHGGGGGFHHGGGGGGHHHHGHGGHGHHGHHHGHHGHHHHHHHHHHHHHGGGGGHEHHHHHGHHHHGHGHGGGGGHHHGHHGGGHHGHHHHHHHHHHHHHHHHGEGGGHHHHHHHHHGEHHHGGGGGGGHHGHHHGHHHHGGGGGHHHHHHHHHHHHHGEGGGGGG:FGGGGGGGGGGGFGGGGFFFFFFFFFFFFFFFFFFFFFFFFFFFFFFFFFFFFFFFFFFFFB
@M05620:37:000000000-D9766:1:1101:5387:14313 1:N:0:81
ACCACACCTTCTACAATGAGCTGCGTGTGGCTCCCGAGGAGCACCCCGTGCTGCTGACCGAGGCCCCCCTGAACCCCAAGGCCAACCGCGAGAAGATGCCCAGGTGAGTGGCCCGCTACCTCTTCTGGTGGCCGCCTCCCTCCTTCCTGGCCTCCCGGCGCTGCGCCCTTTCTCACTGGTTCTCTCTTCTGCCGTTTTCCGTAGGACTCTCTTCTCTGACCTGAGTCTCCTTTGGAACTCTGCAGGTTCTA
+
BBBBBAAA4CFFGGDGGGAFGGHHGGGA4EDAGGEE?AEGGHGHHGEGGGGGFHFHHFH0EEE@FEEGECFHFHHGGGGHGHGHHGGGCG<BCFHHHHHHHHHGHHHGHGGGHHGGGGGGHHHHHHHHFGGHHGGGGGHGHHGGHGGFFEGGGFGGGB-;BB?FBBFBBFFFFFFFFBFFFFFFFFFFFFFFF?DFFFFFF9AD?FFFFFFFFFFFFFFFFFFFFFFBBFFFFFFFFFFFFBFFFFFFFB9
@M05620:37:000000000-D9766:1:1101:7040:14319 1:N:0:81
GAGGCTGCTTTGGAAGAAACTCATAGATTACTGCAACAGTTCCCCCTGGACCTGGAAAAGTTTCTTGCCTGGCTTACAGAAGCTGAACCAACTGCCAATGTGTGTGCCATCTCCTCCCTTCTCTTTTCTGAAAATATTGCACAGCCAAATTTATTTGCATTTGAAATGAAAGGAATTTGGAAGAATTTTGAAAAGAATATCATGACACCTTTTTAATGAACTGGAAGCCTATTTTGAAAGTCTGAAGAATA
+
AAA3AAFBFFFFGAFGAFGBGGBGFH5FGBGHAFGFEGHHHHHHHGGGHHHHHHH2BGFGBEHHHDFGHHHEFBFGHHFG3BFGHH33BGHEFFHHHHHHHHHHHHHHHHHHHHHHHGHHHHHHHHHHHHFF3FHHHHBGHHHHHHC2FGHHBHHHHHHHHHHH32@D222<FFHHHHHHHHH00FGHHH/?FGHGGHFHHHHGGHHHGHHHHHHHHHHHHGHHHHHHHHHHHHHHGHHHHHHHHHHHFGF
@M05620:37:000000000-D9766:1:1101:21357:14323 1:N:0:81
GAGGCTGCTTTGGAAGAAACTCATAGATTACTGCAACAGTTCCCCCTGGACCTGGAAAAGTTTCTTGCCTGGCTTACAGAAGCTGAAACAACTGCCAATGTGTGTGCCATCTCCTCCCTTCTCTTTTCTGAAAATATTGCACAGCCAAATTTATTTGCATTTGAAATGAAAGGAATTTGGAAGAATTTTGAAAAGAATATCATGACACCTTTTTAATGAACTGGAAGCCTATTTTGAAAGTCTGAAGAATA
+
A3AABAFAFFFFGGGGGGGGGGBHFHFHHGHHHHHFGAGHHHHHHGGGEHFHHHHHHH2BBFHHHHHHHGGHHHHHHHHHHHHHHHHHHGHHHHHHGHHHHHHHHHHHHHHHHHHHHGHHHHHHHHHHHHGHGHHHHHGHHHFFHHHH?GHH3GHHHHGHHHGBGFGGHB2GHFHHHHGGFFHFHHHHHHCGHHHFGHFHHHHGHHHHGHHHHHHFHDHHGHHHHHEFHHHHHHHFGHHCGHHFFGGFHGG
@M05620:37:000000000-D9766:1:1101:21080:14323 1:N:0:81
AGTGCCAGCTCTCAATCGCACAGGGGACCCAGGGCCTGGCCCCTCCATCCAGAAAACCTATGACCTCACCCGCTACCTGGAGCACCAACTCCGCAGCTTGGCTGGGACCTATGTGAGTATCCAGCGTAGGAATCTGGGAGTTGGGGAGGAGTGAGGAGTTGGGGAAAGACAGTCCTAACCGTGGAGGGTTCTGGTAAATGATGGGGTGAGGAGGGGCTCTTTGGCTCCCACCAGTCCCCCTGTCTGGTCTA
+
ABABBFFFCFFFGGGGGGGGGGHHGGGGGGHHGGGGGGHHHHGHGGHHHHHHHGHHHGHHHHHHHHHHHHHGGGGGHHHHHHHHHHHHGHHHGGGGGHHHGHHGGGHHGHHHHHGHHHHHHHHHHGGGGGHHHHHHHHGGGHHHGGGGGFGHHHHHHGHHHHGGGGHHHHHHHHHHHHHHGGGGGGGGEFGGGGGGGGGGGGGGGGFFFFFFFFFFFFFFFFFFFFFFFFFFFFFFFFFFFFFFFFFFFFF
@M05620:37:000000000-D9766:1:1101:11594:14357 1:N:0:81
AGTGCCAGCTCTCAATCGCACAGGGGACCCAGGGCCTGGCCCCTCCATCCAGAAAACCTATGACCTCACCCGCTACCTGGAGCACCAACTCCGCAGCTTGGCTGGGACCTATGTGAGTATCCAGCGTAGGAATCTGGGAGTTGGGGAGGAGTGAGGAGTTGGGGAAAGACAGTCCTAACCGTGGAGGGTTCTGGTAAATGATGGGGTGAGGAGGGGCTCTTTGGCTCCCACCAGTCCCCCTGTCTGGTCTA
+
ABAAAFFFBFFFGGGGGGGGGGHHGGCFGGHHGGGGGGHHHHGHGGHHHHGHHFHHGGHHHHGHHHHHHHHGGEEGHGHHHHHHHHHEFHHHGGGGGHHHGHHGGGHHGHHHHHHGHHHHHHHHHGFDGGHHHHHHHHGGGHHHGGGGGDGHHHHHGGHHHHGGGFHHHHFHHHHHHHHHGGGGGGGGGGGGGGGGGGGGGGGGGGFFFFFFFFFFFAFFFFFFFFFFFFFFFFFFFFFFFFFFFFFFFF/
@M05620:37:000000000-D9766:1:1101:11583:14371 1:N:0:81
AGTGCCAGCTCTCAATCGCACAGGGGACCCAGGGCCTGGCCCCTCCATCCAGAAAACCTATGACCTCACCCGCTACCTGGAGCACCAACTCCGCAGCTTGGCTGGGACCTATGTGAGTATCCAGCGTAGGAATCTGGGAGTTGGGGAGGAGTGAGGAGTTGGGGAAAGACAGTCCTAACCGTGGAGGGTTCTGGTAAATGATGGGGTGAGGAGGGGCTCTTTGGCTCCCACCAGTCCCCCTGTCTGGTCTA
+
ABAAAFFFDFFFGGGGGGGGGGHHGGGGGGHHGGGGGGHHHHGHGGHHHHHHHGHHHGHGHHHHHHHHHHHGGEEGHHHHGGHHHHFHGHHHGGGGGHHHGHHGGGHHGHHHHHHHHHHHHHHHHGGFGGHHHHHHHHFGGHHHGGFDGGGHHGHHHGHHHHGGGGHHGHGHHHHHHHHHGGGGGGGGGGGGGGGGGGGGGGGGGGFFFFFFFFFFFFFFFHHFFFFFFFFFFFFFFFFFFFFFFFFFFFB
@M05620:37:000000000-D9766:1:1101:5047:14375 1:N:0:81
AGTGCCAGCTCTCCATCGCACAGGGTACCCAGTGCATGGCCCCTCCATCCAGAAAACCTATGACCGCACCCGCGACCTGGCGCACCCCCTCCGCAGCTTGGCTGGGACCTATGTGCGTATCCAGCGTAGGCATCTGGGCGTTGGGGCGGCGTGCGGCGTTGGGGCCCGCCCGTCCTACCCGTGGCGGGTTCTGGTAAATGCTGGGGTGAGGAGGGGCTCTTTGGCTCCCACCAGTCCCCCTGTCTGGTCTA
+
>>11>@BFAFFFGGFB1AA1A0FBF00BA1AB1BB2ADFHBGEFEF0FG0ABF0B0BBEGBBFGG/AAE/E>>//>E>0B0>?EEGG/>EF/<E/B>B1B?FGGGGFHFG1?GGG1/FFGHH11GGG.>E11>GHHBG.@CGCACC?@@AA@?B@@-@@?@F@@-;-@=@?@@FFF//;ABFF@;@;@@EAFFFFB/BBF/;FFF@F@-9A/;A@;@@FFFFFFFFFFF-FF9FFFFFFF@FFFFFFFFFB
@M05620:37:000000000-D9766:1:1101:13496:14414 1:N:0:81
AGTGCCAGCTCTCAATCGCACAGGGGACCCAGGGCCTGGCCCCTCCATCCAGAAAACCTATGACCTCACCCGCTACCTGGAGCACCAACTCCGCAGCTTGGCTGGGACCTATGTGAGTATCCAGCGTAGGAATCTGGGAGTTGGGGAGGAGTGAGGAGTTGGGGAAAGACAGTCCTAACCGTGGAGGGTTCTGGTAAATGATGGGGTGAGGAGGGGCTCTTTGGCTCCCACCAGTCCCCCTGTCTGGTCTA
+
BBABCFFFCFFFGFFGGGGGGGHHGGGGGGHHGGGGGGHHHHGHGGHGHHHHHHHHHGHHHGHHHHHHHHHGGEFFHHHHCGHHHHF?EHHHGGGGGHHHGHHGGGGHGHHHHHHHHHHHHHHHHGGGGGHHHHHHHHHGGHHHGGGGGDGHHHHHHGHHHGGGGGHHHHHHHHHHHHHHGGGGGGGGGGGGGGFGGGGGGGGGGGFFFFFFFFFFFFFFFFFFFFFEFFFFEFFFFFFFFFFFFFFFFF:
@M05620:37:000000000-D9766:1:1101:29616:14421 1:N:0:81
AGTGCCAGCTCTCAATCGAACAGGGGACCCAGGGCCTGGCCCCTCCATCCAGAAAACCTGTGACCTCACCCGCTACCTGGAGCACCAACTACGCAGCTTGGCTGGGACCTATGTGAGTATCCAGCGTAGGAATCTGGGAGTTGGGGAGGAGTGAGGAGTCGGGGAAAGACAGTACTAACCGTGGAGGGTTCTGGTAAATGATGGGCTGAGGAGGCGCTCTTTGGCTCCCACCAGTCCCCCTGTCTGGTCTA
+
BBBBBFF4>FFFCGGFGGFGGGHCGGCCEGFHG2BE2FHHGHGHGGH5FGHHFHBHHGH1DGBHHHHGHHGGGGFGHGHHHFHCGEHGGHFHGG/>EFFHGHHGFGHHGHHHHHHHH3FGHHGGFGGGGGHHFHGHHH0FCHHHCGEGGGGGHHHGHC//<C-;DDHHHHHGG0CFGGGF-EEADAF-;FGFGG;FFFGGGFGF..99AFEFF?.;@BDFFFEFF/FEF.ADFF/;F/ADF./;9BF9BF/
@M05620:37:000000000-D9766:1:1101:27410:14456 1:N:0:81
ACCACACCTTCTACAATGAGCTGGGTGTGCCTCCCGATGAGCACCCCGCGCGGCTGACTGAGGCCCCCCTGAACCCCAAGTCCAACCACGAGAGGATTCCCAGGTGAGTGGCCCGCTACATCTTCTGGTGGTCGCCTCCCTCCTTCCTGGCCTCCCGGAACCGCGCCCTTTCTCACTGGTTCTCTCTTCTGCCGTTTTCCGTAGGACTCTCTTCTCTGACCTGAGTCTCCTTTGGAACTCTGCAGGTTCTA
+
AAA>>>11>@FF3FGF3B11B1B0A0AAE3111A0000BF1B1BGGEE//A/E?//BG111B/BF/>>E@/0BBFGG?/F11BFGHG/?/>/?//0<1??1<1/?FFG11//?C/>@CC1FDFFG1<D1CAAGCGFGCGAGGCHBG/0;/;CCGFA?@A--.-;?@G--//;FFFF;B;:9BBFBFB/BBFFB@;99ABFFFFBBFFFFF//BBFFF/BBBFBF-BBBF//999///9/9FBFFF?-99FB
@M05620:37:000000000-D9766:1:1101:16834:14471 1:N:0:81
GAGGCTGCTTTGGAAGAAACTCATAGATTACTGCAACAGTTCCCCCTGGACCTGGAAAAGTTTCTTGCCTGGCTTACAGAAGCTGAAACAACTGCCAATGTGTGTGCCATCTCCTCCCTTCTCTTTTCTGAACATGTTGCCCCGACAAATTTATTTGCATTTGTAATACAATGAATTTGGAGGAATTTTGTAACGCATATCATGACACCTTTTTCATGAACTAGAATCCTATTTTGAAATACTGAAGACTA
+
AABCCCFCFFFFGGGGGGGGGGDGHHHHHHHHHHHGGFHHHHHHHGGGHGHHHHHHHHFHHHHHHHHHHHHHHHHHHHHHHHHHHHHHHHGH333?BG3FH4B11143@433D33FHG2G2?B4444?F444B43344B433//////23DFD222@2DDD2222@22>FG1?1111?11?0//?<111=0111<-->.0=00=0C00.=<00</0000:000:<:00:C00000;.0000;C0000;/;0
@M05620:37:000000000-D9766:1:1101:21142:14500 1:N:0:81
GAGGCTGCTTTGGAAGAAACTCATAGATTACTGCAACAGTTCCCCCTGGACCTGGAAAAGTTTCTTGCCTGGCTTACAGAAGCTGAAACAACTGCCAATGTGTGTGCCATCTCCTCCCTTCTCTTTTCTGAAAATATTGCACAGCCAAATTTATTTGCATTTGAAATGAAAGGAATTTGGAAGAATTTTGAAAAGAATATCATGACACCTTTTTAATGAACTGGAAGCCTATTTTGAAAGTCTGAAGAATA
+
A3AACBFCFFFFGGGGGGGGGGHHHHHHHFHHHHGFGHGHHHHHHGGGHEHHHHHHHHHHHHHHHHHHHHHHHHHHHHHHHHHHHHHHHHGHHHHHGHHHHHHHHHHHGHHHHHHHHGHHHHHHHHHHHHHHHHGHHHGHHHHHHHHGHHHHFHHHHHHHHHHHHHHHHFGHGHHHHHHHHHHHHHHHHHFHHHHGHHHHHHHHHHHHGHHHHFHFGHHHHHHFHFFHHHHHHHHHGHGGGHHHHHHHHGG
@M05620:37:000000000-D9766:1:1101:21124:14508 1:N:0:81
GAGGCTGCTTTGGAAGAAACTCATAGATTACTGCAACAGTTCCCCCTGGACCTGGAAAAGTTTCTTGCCTGGCTTACAGAAGCTGAAACAACTGCCAATGTGTGTGCCATCTCCTCCCTTCTCTATTCTGAAAATATTGCACAGCCAAATTTATTTGCATTTGAAATGAAAGGAAGTTGGAAGAATTTTGAAAAGAATATCATGACATCTTTTTAATTAAATAGAAGCCTATTTTGATAGTCTTAAGAATA
+
BAABBBFBFFFFGGGGGGGGGGHHHHHHHHHHHHGHCGHHHGHFHGEGEHHHHHGHAFBHGHHHFHGGGHFHHHHGHHGHHHHHHFHHHHGHHGHHHHHHH4411BFGDFHH3BFG3?2BB3?444BBGE4?BB4?44B4BBB2?/0B2BF3F3B33BFB3GHGHHF2FFBGFGB0@22@<F0<0?1?FF?11?0.<11>1<>=F<11111=<0<<D0<D0<0=0==<C<C00;C0=0<0;GB0;;0;:;0
@M05620:37:000000000-D9766:1:1101:18120:14555 1:N:0:81
AGTGCCAGCTCTCAATCGCACAGGGGACCCAGGGCCTGGCCCCTCCATCCAGAAAACCTATGACCTCACCCGCTACCTGGAGCACCAACTCCGCAGCTTGGCTGGGACCTATGTGAGTATCCAGCGTAGGAATCTGGGAGTTGGGGAGGAGTGAGGAGTTGGGGAAAGACAGTCCTAACCGTGGAGGGTTCTGGTAAATGATGGGGTGAGGAGGGGCTCTTTGGCTCCCACCAGTCCCCCTGTCTGGTCTA
+
ABABBFFFBFFFGFGGGGGGGGH4FFGGGGHHGGGGGGHHHHGHGGHHHHHHHHHHHGHHHHHHHHHHHHHGGGGGHGHHHHHHHHFHGHHHGGGGGHHHGHHGGGHHGHHHHHHGHHHHHHHHHGGGGGHHHHHHHGHGGHHHGGGGGGGHHHHHHGHHHFGGGGGFHHHHHHHHHHHHGGGGGGGGGGGGGGGGGGGGGGFGGGFFFFFFFFFFFFFFFFFFFFFFFFFFFFFFFFFFFFFFFFFFFF9
@M05620:37:000000000-D9766:1:1101:22292:14559 1:N:0:81
ACCACACCTTCTACAATGAGCTGCGTGTGGCTCCCGAGGAGCACCCCGTGCTGCTGACCGAGGCCCCCCTGAACCCCAAGGCCAACCGCGAGAAGATCCCCAGGCGAGTGGCCCGCTACCTCTTCTGGCGGCCGCCTCCCTCCTTCCTGGCCTCCCGGAGATGCGCCCTTTCTCACTGGTTCTCTCTTATGACGTTTTCCGCAGGACTCTCTTCTCTGACCTGCGTCTCCTTTGGAACTCTGCAGGATCTA
+
BBBBBBBBFFFFGGGGGGEGGGHHGFGEGGHHHFGGGGGGGHHHHGGAEEGGHHHHHHHEGGGGGGGGGGGHHHHGGGGHGHHHHGGGGG/CF/F2>2?FCG?///>>CFACFE?CCGGFHHHGHHHF0;DGG?FDDGEFGGGF0;CFGGFFFFFED----:BFFFFFFFFFFFFFFFFFFFFFFFFF/BF/BF.A9EFFF.-@-;AFF/;;FFFFFF/9//..;;9.;9/BFB//;BBFFEFFEF.;BB;
@M05620:37:000000000-D9766:1:1101:18330:14560 1:N:0:81
AGTGCCAGCTCTCAATCGCACAGGGGACCCAGGGCCTGGCCCCTCCATCCAGAAAACCTATGACCTCACCCGCTACCTGGAGCACCAACTCCGCAGCTTGGCTGGGACCTATGTGAGTATCCAGCGTAGGAATCTGGGAGTTGGGGAGGAGTGAGGAGTTGGGGAAAGACAGTCCTAACCGTGGAGGGTTCTGGTAAATGATGGGGTGAGGAGGGGCTCTTTGGCTCCCACCAGTCCCCCTGTCTGGTCTA
+
BBABBFFFBFFFGGGGGGGGGGHHGGGEGGHHGGGGCFHHFHGHGGHFHHHHHHHHHGHFHHHHHHHHHHHGGGFGHHHHHHHGHHHHGHHHGGGEGHHHGHFGGGHHGHHHHH3FGHHHHHHHHGGGGGHHHHHHHHGGGHHHGGGGGGGHHHHHHGHHHCCGGGHHGHHHHHHHHHHHGGGGGGGGGGGGGGGGGGGGGGGEFGFFFFFFFFAFFFFFFFFF/FFFFFFFFFFFFFFFFFFFFFFFFFF
@M05620:37:000000000-D9766:1:1101:7744:14563 1:N:0:81
ACCACACCTTCTACAATGAGCTGCGTGTGGGTCCCGAGGAGCACCACGTGCTGCTGACCGAGGCCCCCCTGAACCCCAAGGCCAACCGCGAGAAGATGAGTGGCCCGCTACCTCTTCTGGTGGCCGCCTCCCTCCTTCCTGGCCTCCCGGAGCTGCGCCCTTTCTCACTGGTTCTCTCTTCTGCCGTTTTCCGTAGGACTCTCTTCTCTGCCCTGAGTCTCCTTTGGAACTCTGCAGGTTCTAGATCGGAA
+
ABA3AABBFFFFEFGFFGGFGFGHF2B24A22BABEGG2222F1111B1FG1533BBFBAE00/BE//>>1B3B1E/ECHGAGHE//>/B/><CFCGD2FFFEFFECCCF?BGGFHHH1FGHDHHGGGGGHFHHGHHHHH0/CHHHHGFGFGBGFGGGGGFGGGGG/BFFFFFFFFFFFFFFFFFFFFFFFFFF9AFBFFFFFFFFFFF//;EFF.BBFBFFFFFFFBFFFFFFFFFFFFFF/FFFBFFAF
@M05620:37:000000000-D9766:1:1101:18129:14573 1:N:0:81
AGTGCCAGCTCTCAATCGCACAGGGGACCCAGGGCCTGGCCCCTCCATCCAGAAAACCTATGACCTCACCCGCTACCTGGAGCACCAACTCCGCAGCTTGGCTGGGACCTATGTGAGTATCCAGCGTAGGAATCTGGGAGTTGGGGAGGAGTGAGGAGTTGGGGAAAGACAGTCCTAACCGTGGAGGGTTCTGGTAAATGATGGGGTGAGGAGGGGCTCTTTGGCTCCCACCAGTCCCCCTGTCTGGTCTA
+
BCABCFFFCFFFGGGGGGGGGGHEGGGGGGHHGGGGGGHHHHGHGGHHHHHHHHHHHGHHHHHHHHHHHHHGGGGGHHHHHHHHHGHHGHHHGGGGGHHHGHHGGGHHGHHHHHGHHHHHHHHHHGGGGGHHHHHHHHHGGHHHGGGGGGGHHHHHHGHHHHGGGGHHHHHHHHHHGHHHGGGGGGGGGGGGGGGGGGGGGGGGGGFFFFFFFFFFFFFFFFFFFFFFFFFFFFFFFFFFFFFFFFFFFFF
@M05620:37:000000000-D9766:1:1101:18254:14573 1:N:0:81
ACCACACGTCTGAACTCCAGTCACATTACTCGACCTCGTATGCCGTCTTCTGCTTGAAAAAAAACCCCCATAACCCCAAGGCCAACCGCGAGAAGATGACCTCGGTGCGTGAACCGACACCTCTTATGGTGGCCGAATCCCTCATTCCTGGCCTCCCGGCGACGCGCCCTTTCTCACTGGTTCTCTCTTCAGCTCTTTTCCGTAGCACTCTCTTCCATGCCCTGCGCTCCCTTTGGAACTCTGCTGGTTCT
+
AAAAAAA1CA1AGGGF11BGABBGDGBDA3DE00A0BBGGFE2GEAE0F2D1B1FGHFH1GA////////BB@GHF/>?/?/?/??E>>>/<<?B11<>1111///B//F///@?>///><FCF1==D1>D.FF-C-<EG0<<C00;:00/.;:GEC.-----:----;@///9B/99B-;/F/99//9F/9/////;99B-B---/;/B/FF/;//9//9//--------;/BFF//;9BBBF//9/::/
@M05620:37:000000000-D9766:1:1101:26729:14576 1:N:0:81
GAGGCTGCTTTGGAAGAAACTCATAGATTACTGCAACAGTTCCCCCTGGACCTGGAAAAGTTTCTTGCCTGGCTTACAGAAGCTGAAACACCTGCCAATGTGTGTGCCCTCTCCTCCCTTCTCTTTTCTGAAACTCTTACCCAGCAAAATTTCTTTGCATTTGAAATGAAAGGAATTTGGAAGCATTTTGCCACGAATATCATGACACCTTTTTAATGAACTGGACGCCTATTTTGAAAGTCTGAAGACTA
+
AAAABBFAFFFFGGGGGGGGGGHHHHHGHFHHHGHHGHHFHHHHHGGFGFHHHGHGHGGGGHHHHHHHHHGHHHHHHHHHHHHHHGHHHH1EGBFF3BBGHG@FG1BG?3?GH33BF?F32?GHHHHEHDGGH3F3F44B3B?GB2BBGH2B3FH3BBBF3B2@@<FFFH2G02@FFHHH1<F/<GHHHH11?1>CGH.FGGFH><=CG/0=DGEHH0<=GGGHE.:@FFDHH0GGAFFG0;FFG00=;FG
@M05620:37:000000000-D9766:1:1101:18122:14591 1:N:0:81
AGTGCCAGCTCTCAATCGCACAGGGGACCCAGGGCCTGGCCCCTCCATCCAGAAAACCTATGACCTCACCCGCTACCTGGAGCACCAACTCCGCAGCTTGGCTGGGACCTATGTGAGTATCCAGCGTAGGAATCTGGGAGTTGGGGAGGAGTGAGGAGTTGGGGAAAGACAGTCCTAACCGTGGAGGGTTCTGGTAAATGATTGGGTGAGGAGGGGCTCTTTGGCTCCCACCAGGCCCCCTGTCTTGTCTT
+
BAAABFFFBFFFGGGGGFF2EAGEFGGGGGGHGGGE2FHFHHGHGGHHHH3G3A3BGEHFHF5FGHHGHHHGGG?EHBGHHHHGHHHHGGHHGG/>EGHHGHHGGDHHGHHHHH221GDD2F?DF/<?/E1F11?<GHECCH1FDG.<A..>G00CB.<CDCDCADHF/GGG0;G00<GF?..@99ABDGGB9F;BFGF00;0=FGA..9A/9DBB--./9F/B//;EFBFF.9..ADBB?./9:/;9://
@M05620:37:000000000-D9766:1:1101:16308:14628 1:N:0:81
AGTGCCAGCTCTCAATCGCACAGGGGACCCAGGGCCTGGCCCCTCCATCCAGAAAACCTATGACCTCACCCGCTACCTGGAGCACCAACTCCGCAGCTTGGCTGGGACCTATGTGAGTATCCAGCGTAGGAATCTGGGAGTTGGGGAGGAGTGAGGAGTTGGGGAAAGACAGTCCTAACCGTGGAGGGTTCTGGTAAATGATGGGGTGAGGAGGGGCTCTTTGGCTCCCACCAGTCCCCCTGTCTGGTCTA
+
BCBCCFFFCFFFGGGGGGGGGGHHGGGGGGHHEGGGGGHHHHGHGGHHHHHHHHHHHGHHHHHHHHHHHHHGGEEGHHHHFGHHHHFFFHHHGGGGGHHHGHHGGGHHGHGHHHHHHHHHHHHHHGGGGGHHHHHHHHHGGHHHGGGGGGGHHHHHHGHHHHGGGCHHHHGHHHHHHHHHGGGGGGGGGGGGGGGGGGGGGGGGGGFFFFFFFFFFFFFFFFFFFFFFFFFFFFFFFFFFFFFFFFFFFFB
@M05620:37:000000000-D9766:1:1101:13620:14665 1:N:0:81
GAGGCTGCTTTGGAAGAAACTCATAGATTACTGCAACAGTTCCCCCTGGACCTGGAAAAGTTTCTTGCCTGGCTTACAGAAGCTGAAACAACTGCCAATGTGTGTGCCATCTCCTCCCTTCTCTTTTCTGAAAATATTGCACAGCCAAATTTATTTGCATTTGAAATGAAAGGAATTTGGAAGAATTTTGAAAAGAATATCATGACACCTTTTTAATGAACTGGAAGCCTATTTTGAAAGTCTGAAGAATA
+
A3AABAFAFFFFGGGGGGGGGGHFHHHHHFHHHHBGCGHGHHHHHGGGECGGCGFHHDEBFHFHHHHHHHHHHHF3GGHHHHHHHFHHHFHGHHHHBGHHHHHHHHHHHHHHHHHGHGHHHHGHHHHHHHHHEHHBHHGHHHHHHFHFGGHHGHHHGHHHHHHHHHHHHFHHHFHHFFHHHGGFHHFHHHEHGHHGHHHHGHHHFHHHGHHHHHGHHFHHHHHFHHHHHHHHGHHHGHBGGHHHHGHHGGG
@M05620:37:000000000-D9766:1:1101:21617:14683 1:N:0:81
AGTGCCGCTCTCAATCGCACAGGGGACCCAGGGCCTGGCCCCTCCATCCAGAAAACCTATGACCTCACCCGCTACCTGGAGCACCAACTCCGCAGCTTGGCTGGGACCTATGTGAGTATCCAGCGTAGGAATCTGGGAGTTGGGGCGGAGTGAGGCGTTGGGGAAAGACAGTCCTAACCGTGGAGGGTTCTGGTAAATGATGGGGTGAGGAGGGGCTCTTTGGCTCCCACCAGTCCCCCTGTCTGGTCTAT
+
AAAABFDBBBBDBGFGGCFEE4AAE2AEE22FEGGCFE21AEGGG2EGFEB3BFFEF33BF5FGG3@GHHGGE/>FFGHF?2GFGGH?F3F>/E/EBE3AEHGGCBFDGBGHHFBGHGHHHFHGGAE@FDGHFHHHH0/<?GG@D.<@--;C09C.-;BGGA?.;AF/BFBFFFFFFFFFDE;AA.B;FFFFFFFBFFF/FFFFFFFEFFBDD=B@9?FFFFFFFFFFFFFFFBBFFFFFFFEFFFBBFF9
@M05620:37:000000000-D9766:1:1101:11157:14695 1:N:0:81
GAGGCTGCTTTGGAAGAAACTCATAGATTACTGCAACAGTTCCCCCTGGACCTGGAAAAGTTTCTTGCCTGGCTTACAGAAGCTGAAACAACTGCCAATGTGTGTGCCATCTCCTCCCTTCTCTTTTCTGAAAATATTGCACAGCCAAATTTATTTGCATTTGAAATGAAAGGAATTTGGAAGAATTTTGAAAAGAATATCATGACACCTTTTTAATGAACTGGAAGCCTATTTTGAAAGTCTGAAGAATA
+
3>ABB@FBFFFFFGGGFBGFGGCHFGHFFFHHHHHBCGHGHHGHHGGGHEHHHHHHHHHHFHHHHHHHHHHHHHHHHHGDGHHEGGFHHFHHGFGHHHHHHHHHHHHHHHGHHHHEHGHHHHHHHHHGHHHHHHHHHHHHGHHHHHHHHFHHGFHHGHHHHHHEHHHHHDGHHBHHFFHGFHHHHHHHHHGGHHFGHHHHGGHHHHHHGHHHHHHHHHHGHHHHHHHHGFHHHHHHGHHHHHHHHHHHHGG
@M05620:37:000000000-D9766:1:1101:10292:14704 1:N:0:81
ACCACACCTTCTACAATGAGCTGCGTGTGGCTCCCGAGGAGCACCCCGTGCTGCTGACCGAGGCCCCCCTGAACCCCAAGGCCAACCGCGAGAAGATGCGCAGCCCCCTGCCTCGCTACCTCTTCGGCTGCCCGCCTCCCTCCTTCCTGGCCTCCCGGCGCTGCGCACTGTCTCACTCGTTCTCTGTTCTGCCGATTTCCGTATGACTCTATTCTCGGCCCTGTGTCTCCTTTGGAACTCTGCAGGTTCTA
+
AAAAAAAABFFBBFFFDFB1FGGHEE0BA0BBFFFCAEEAAG/GFEGE/BBF1BABFGHC?E/>FGGGGEF0EGFEGC/?FHHH/FECCC/B//?1FHH///>////-<..F1>.-<.-/<000=..-;-.;..A-CCH.//;/CFGFGFA.9A.;C--9-@-B-@-9=//;BF:BB/-;---;//;B9B9B99----;9-9--///;://9/;//----;A-/999//;B9/B9///9BFB/9/99///9
@M05620:37:000000000-D9766:1:1101:23667:14711 1:N:0:81
AGTGCCAGCTCTCAATCGAACAGGGGACCCAGGGCCTGGCCCCTCCAGCCAGAAAACCTATGACCTCACCCGCTACCTGGAGCACCAACTCCGCAGCTTGGCTGGGACCTATGTGAGTATCCAGCGTAGGAATCTGGGAGTTGGGGAGGAGTGAGGAGTTGGGGAAAGACAGTCCTAACCGTGGAGGGTTCTGGTAAATGATGGGGTGAGGAGGGGCTCTTTGGCTCCCACCAGTCCCCCTGTCTGGTCTA
+
AAAAAFF1AFFFGGGGGG1GGGHHGGGGGGHHGCGGEGHHHHGHGGH1FFHHHHHHHGH1FGHHHHHHHHHGGGGGHHHHHHHHHHHHGHHHGGGGGHHHGGFGGGHHGHHHHHHBF1GHHHHHHGGGGGHHHHHHHHHGGHHHGGGGGGGHHHHHHGFHHGGGGGHHHHHHHGHHHHHHGGGGGGGGCGGGGGFGGGGGGGGGGGF@FFFFFF@@@@FFFFFFFFFFFFFFFFFFFFFF?FFFFFFFFFB
@M05620:37:000000000-D9766:1:1101:14543:14712 1:N:0:81
AGTGCCAGCTCTCAATCGCACAGGGGACCCAGGGCCTGGCCCCTCCATCCAGAAAACCTATGACCTCACCCGCTACCTGGAGCACCAACTCCGCAGCTTGGCTGGGACCTATGTGAGTATCCAGCGTAGGAATCTGGGAGTTGGGGAGGAGTGAGGAGTTGGGGAAAGACAGTCCTAACCGTGGAGGGTTCTGGTAAATGATGGGGTGAGGAGGGGCTCTTTGGCTCCCACCAGTCCCCCTGTCTGGTCTA
+
AAAAAFFFBFFFGGGGGGGGGGHFGGGGGFHHGGGGCGHHFHGHGGHHHGHHHHHHHGHHHHHHHHHHHHHGGGGGHHHHHHGHHHHHGHHHGGGGGHHHGHGGGGHHGHHHHHHHHHHGHHHHHGGGGGHHHHHHHHHGDHHHGGGGGGGHHHHHHGHHHHGGGGHHHHHHHHHHGHHHGGGGGGGGEGGGGGGGGGGGGGGGGGFCFFFFFFFFFFFFFFFFFFFFFFFFFFFFFFFFFFFFFFFFFFB
@M05620:37:000000000-D9766:1:1101:17961:14723 1:N:0:81
AGTGCCAGCTCTCAATCGCACAGGGGACCCAGGGCCTGGCCCCTCCATCCAGAAAACCTATGACCTCACCCGCTACCTGGAGCACCAACTCCGCAGCTTGGCTGGGACCTATGTGAGTATCCAGCGTAGGAATCTGGGAGTTGGGGAGGAGTGAGGAGTTGGGGAAAGACAGTCCTAACCGTGGAGGGTTCTGGTAAATGATGGGGTGAGGAGGGGCTCTTTGGCTCCCACCAGTCCCCCTGTCTGGTCTA
+
BCBBCFFFCFFFGGGGGGGGGGHHGGGGGGHHGGGGGGHHHHGHGGHHHHHHHHHHHGHHHHHHHHHHHHHGGGGGHGGHHHHHHHHHGHHHGGGGGHHHGHHGGGHHGHHHHHHHHHHHHHHHHGGGGGHHHHHHHHHGGHHHGGGGGGGHHHHHHGHHHHGGGGHHHHHHHHHHHHHHGGGGGGGGEGGGGGGGGGGGGGGGGGFFFFFFFFFFFFFFFFFFFFFFFFFFFFFFFFFFFFFFFFFFFFF
@M05620:37:000000000-D9766:1:1101:26945:14730 1:N:0:81
AGTGCCAGCTCTCCATCGCACAGGGGACCCAGGGCCTGGCCCCTCCATCCAGAAAACCTATGACCTCACCCGCTACCTGGAGCACCAACTCCGCAGCTTGGCTGGGACCTATGTGAGTATCCAGCGTAGGCATCTGGGAGTTGGGGAGGCGTGAGGAGTTGGGGAAAGACAGTCCTAACCGTGGAGGGTTCTGGTAAATGATGGGGTGAGGAGGGGCTCTTTGGCTCCCACCAGTCCCCCTGTCTGGTCTA
+
1>1>>BFFAFFFG1FFFEEAECHGG0AEEAFGBEEAAFHHGHGEGGHGGFGHHGHBFEHHGDDHHDFHHHG>E>>EHF@BBBGHHH0??EFB?E?E>GBGGBFFGGHF?GHDG>GFFBGFGGFDHGCACG1<@CGFHH0?CGHHCC.>C.<<C.=G0:CHFBCG.::C/CBFGG0;0BFFGGE@..A@GGABFBFFBB/FFF//EF-9-9AFFB;??@FFBBFFFFBE?FFFFFFBFFEA-E//9BFFFB/
@M05620:37:000000000-D9766:1:1101:10524:14730 1:N:0:81
GAGGCTGCTTTGGAAGAAACTCATAGATTACTGCAACAGTTCCCCCTGGACCTGGAAAAGTTTCTTGCCTGGCTTACAGAAGCTGAAACAACTGCCAATGTGTGTGCCATCTCCTCCCTTCTCTTTTCTGAAAATATTGCACAGCCAAATTTATTTGCATTTGAAATGACAGGAATTTGGAAGAATTTTGAAAAGAATATCATGACACCTTTTTAATGAACTGGAAGCCTATTTTGAAAGTCTGAAGAATA
+
A1>AAAFAFFFFGGGB1AGGGGFFHHHFF1FGHH11FFFGEHHHHGCGH0GHHHHHHHFGHHHGGHHHHHHHHHGHHHHHHHHHHHHHHHHHHHHHCGHHGHHHHHHHFHHHHHHHHGHHHHHHHHHHHHHHBGHHHH2FGHBGAFHFH1GHDBGHFHHHHHHBGHEHH1GHF0@GFBGHHHHFHHHGHH/FGFHGHGHHHHHHHHHHGGHFHGHHHHHHGHHHHHHHHHHHFHHHGHHHGHHHFGGH/BF
@M05620:37:000000000-D9766:1:1101:26964:14734 1:N:0:81
AGTGCCAGCTCTCCATCGCACAGGGTACCCAGGGCCTGGCCCCTCCATCCAGAAAACCTATGACCTCACCCGCTACCTGGAGCACCCACTCAGCAGCTTGGCTGGGACCTATGTGCGTCTCCAGCGTCGGAATCTGGGCGTTGGGGCGGCGTGCGGCGTTGGGGACCGCCAGTCCTAACCGTGGAGGGTTCTGGTAAATGATGGGGTGAGGAGGGGCTCTTTGGCTCCCCCCAGTCCCCCTGTCTGGTCTA
+
>A11>B1CACCFFFG11AA1A0GAFA0BBBBCA0E0BFGHHHGHGG01D01BB0BABEG11AEGGBFGFHF/E/>EHF1B0BBGFGG/?E001B1B0BB0?BB?EE0BE0<BGFF2<F/?GF1BGCF/BC//?1G1GE//ACC0CG.AC--A?9@@-;;?@F@@---9-;-9BFFF//;9@FF@9AB@FFAFFFF;;;BF/:FFFAA@-FF/-A@@;=EFFFFFFFFEE-B@9AFFFFFF@?FFFFFFFF/
@M05620:37:000000000-D9766:1:1101:24237:14760 1:N:0:81
AGTGCCAGCTCTCAATCGCACAGGGGACCCAGGGCCTGGCCCCTCCATCCAGAAAACCTATGACCTCACCCGCTACCTGGAGCACCAACTCCGCAGCTTGGCTGGGACCTATGTGAGTATCCAGCGTAGGAATCTGGGAGTTGGGGAGGAGTGAGGAGTTGGGGAAAGACAGTCCTAACCGTGGAGGGATCTGGTAAATGATGGGGTGAGGAGGGGCTCTTTGGCTCCCACCAGTCCCCCTGTCTGGTCTA
+
>>>AAFFFBFFFGGGGGGGGEGFHEGGEEEHHFGGGGDHGEHGHGGHHGGHFFFBGHGBGHHHHHHFHHHHGGGFGHGHFGHHEC?GHGHGHGGG?/FGHGHHGEAHHGFGHHHHHHGFHFHHHHFBEGDHHHHBGFF?/EHHHGC.AG?DHADB.<AGFHHGGGGE.:CGHHFHHFHHHFFGGDGGG.CEGGGFGGGGGGFGFGGFFFFFFFFAFA;FFFFFFB/FAEFFFEFFFFFFF-9FFFFFFFFF
@M05620:37:000000000-D9766:1:1101:26929:14777 1:N:0:81
ACCACACCTTCTACAATGCGCTGCGTGCGGCTCACGAGGAGCACCCCTTGCTGCTGACCGAGGCCCCCCTGAACCCCAAGGCCAACCGCGCGAAGATGAGTGGCCCGCTACCTCTTCTGGTTGCCGCCTCCCTCCTTCCTGGCCTCCCGGCGCTGCGCCCTTTCTCACTGGTTCTCTCTTCTGCCGTTTTCCGTAGGACTCTCTTCTCTGCCCTGAGTCTCCTTTGGCACTCTGCAGGTTCTCGATCGGAA
+
1A?AA111BC@1AGGBDFBEAEEGC0E00AAAA1BB/E?E?/GACEGA0CHF1GFHBHB>E///FFE/E>/C1FGG?EGHGEGFHEAC/C>B<@C/FD1G@FC.0.<>A<<CGHGHHG00D0.CGG;:C.;CGHGGGGGG09CFEFGGGG@G@@@F@9;;;BFFFF/:FFFFFFFFFFFF;BFFF@BFFFFFFB9ABFFFFFFFF/9BFFBFFFF-;BFFFFFFFFFB/FFFFFBFB9;;FFBEFF99-AE
@M05620:37:000000000-D9766:1:1101:18674:14780 1:N:0:81
GAGGCTGCTTTGGAAGAAACTCATAGATTACTGCAACAGTTCCCCCTGGACCTGGACAAGTTTCTTGCCTGGCTTACAGAAGCTGAAACAACTGCCAATGTGTTTGCCATCTCCTCCCTTCTCTTTTCTGAAAATATTGCACAGCCAAATTTATTTGCATTTGAAATGAAAGGAATTTGGAAGAATTTTGAAAAGAATATCATGAAACCTTTTTAATGAACTGGAAGCCTATTTTTAAAGTCTGAAGAATA
+
AAAA>AFAFFBBBBBBFG4BGGHHGGHFGHHGHF4FBGBFDDAAGFEACGFGHHEGA311DEHHHHHFBBGCFHHEBDDGHGECGBBGBF1BFGHHHHHHHB432BBGGGGFDGFGBFHGHFHGHHHFHFFB?D4FF?G4BBFGEFCGFGHHH3FGFBFDGB?FGHHFHHHBFGFF2GHFFFGGFFDFFHF?DD?.>1=FFGG1>1>FAGGHGHGCG0DD=<D//</<CFGHGCC0.0;GCBGFHH0<C00
@M05620:37:000000000-D9766:1:1101:3182:14791 1:N:0:81
GAGGCTGCTTTGGAAGCAACTCATAGATTCCTGCACCAGTTCCCCCTGGACCTGGACAAGTTTCTTGCCTTGCTTACCGAAGCTGAAACAACTGCCAATGTGTGTGCCATCTCCTCCCTTCTCTGTTCTGAAAATATTGAACAGCCAAAATTATTTGCATTTGAAATGAAAGGAATTTTGAAGAATTTTGAAAATAACATCATGACAACTTTTTAATTAAATGGAAGCCTATTTTTCCAGTCTTCATAATA
+
>3>A>>CA@5B444BB4BABAFBFFAF6F5D5BFB4AG2BGFD3AEABA2ABG2CG131ADGH5FFGDA55BBDD533BBEE>BF33FBB?FGGGF3CGGF4B1B1BBGGGG33BB3??GC?B?4B4B44B?BDHEFBB4334BF/00B/BB12BF2BD@GD@@1DFG1GHHGH0?111</?F<0?<111.1111>F11>1>>1>F<0</==DG<C00=0==00:</.:=C0:0;CC0C00<:0:;0;;;0
@M05620:37:000000000-D9766:1:1101:23655:14806 1:N:0:81
AGTGCCAGCTCTCAATCGCACAGGGGACCCAGGGCCTGGAGACTCCATCCAGAAAACCTATGACCTCACCCGCTACCTGGAGCACCAACTCCGCAGCTTGGCTGGGACCTATGTGAGTATCCAGCGTAGGAATCTGGGAGTTGGGGAGGAGTGAGGAGTTGGGGAAAGACAGTCCTAACCGTGGAGGGTTCTGGTAAATGATGGGGTGAGGAGGGGCTCTTTGGCTCCCACCAGTCCCCCTGTCTGGTCTA
+
>1>>AFFF?FFFGGGGGGGGGGC0AE?E0ABF00AE/FH00B/BBFG1FGCGGH1FAE0F1F2DB1GGHHHGG/>EHB100BF/FGH/EG1B>E/E/G1FGFEFEFHH/G<1<2>B1FHHHHEDHCGACCGFHHBFF<0?E011<C.<>.>>CGB<CE/<=/<CEGHFBHHFFH0GHF/GC9;-.AE@..C9F0;;9C0;FFGFG?C??FAFFA??@?ABFFFFFFFFFFFFFEFFBFFF?EFFFFFFFFF
@M05620:37:000000000-D9766:1:1101:22154:14815 1:N:0:81
GAGGCTGCTTTGGAAGAAACTCATAGATTACTGCAACAGTTCCCCCTGGACCTGGAAAAGTTTCTTGCCTGGCTTACAGAAGCTGAAACAACTGCCAATGTGTGTGCCATCTCCTCCCTTCTCTTTTCTGAAAATCTTGCACAGCCAAATTTATTTGCATTTGAAATGAAAGGAATTTGGAAGAATTTTGAAAAGAATATCATGACACCTTTTTAATGAACTGGAAGCCTATTTTGAAAGTCTGAAGAATA
+
AAABB@FAFFFFGGGGGGGGGGHHHHHHHHHHHHHHFHHHHHHHHGGGHHHHHHHGHHHGGHHHHHHHHHHHHHHHHHHHHHHHGHHHHHHHHHHHHHHHHF4B11GGHHHHHFEGHFFGHFFH4??GHHHHB34344B?3GHH//?22BGGHHF3F3D3B3B?BFD22FGGH2<FFHFDGFGFHHHDDGF<?D?<GHGFGHHFHHHHGHHHEHHHB0DGG0</CGHAHHHGHHFGECGH0CHHHG0GFFF
@M05620:37:000000000-D9766:1:1101:20131:14815 1:N:0:81
ACCACACCTTCTACAATGAGCTGCGTGTGGCTCCCGAGGAGCACCCCGTGCTGCTGACCGAGGCCCCCCTGAACCCCAAGGCCAACCGCGAGAAGATGCCCAGGTGAGTGGCCCGCTACCTCTTCTGGTGGCCGCCTCCCTCCTTCCTGGCCTCCCGGAGCTGCGCCCTTTCTCACTGGTTCTCTCTTCTGCCGTTTTCCGTAGGACTCTCTTCTCTGACCTGAGTCTCCTTTGGAACTCTGCAGGTTCTA
+
AAAAAAAAFFFFGGGGGGB1FAGHGEEEG0BGFFFEGGGEEFAGHGGGEEEFGFGGHHH/?EEEGEGGGGGFGFHGGGCHFGHHGGGEGG/<@C0GGGFHGHHGHHGHHHGGHH?ACGGHHHHHHHHHHHGHHGGGGGGGHHGHHGGGGGGGGGGFG@GGGGGGGGF@?FFFFFFFFFFFFFFFFFFFFFFFF@FFFFFEFFF-BBFFFFFFFFFFFFFFFFFFEFF/;FFFBFFFFFFFFFFFFFFFFE;
@M05620:37:000000000-D9766:1:1101:14720:14860 1:N:0:81
AGTGCCAGCTCTCAATCGCACAGGGGACCCAGTGCCTGGCCCCTCCATCCAGAAAACCTATGACCTCACCCGCTACCTGGCGCACCCCCTCCGCAGCTTGGCTGGGACCTATGTGAGTATCCAGCGTAGGAATCTGGGAGTTGGGGAGGAGTGCGGAGTTGGGGACAGACAGTCCTAACCGTGGAGGGTTCTGGTAAATGATGGGGTGAGGAGGGGCTCTTTGGCTCCCACCCGTCCCCCTGTCTGGTCTA
+
>AA3ADFFBFFFG4BGGFGGEEFFE2AAFEHGABBGHH2FHHGHGGEHHFGFG3A2BEHEHFGHHDGGHHH>E>>EGHBF1>EEEE1>>EEGGEEEGHHGGHHGFDFGDH1GGHEB1GBGHH21@BE/AEGHFGHFFH0CEGHBCG.<D.<GG0<C-CGHHFGGC-..:;/;CFGG00;FBGEG..9BD?FFFFFF/BFF9FFFFFFB.A./A?B?BBFFFFFBBFFEFFFF.@DFFFFFBFFFFFFFFF/
@M05620:37:000000000-D9766:1:1101:24553:14867 1:N:0:81
AGTGCCAGCTCTCCATCGCACAGGGTACCCAGGGCCTGGCCCCTCCATCCAGAAAACCTATGACCTCACCCGCTACCTGGAGCACCCACTCCGCAGCTTGGCTGGGACCTATGTGAGTATCCAGCGTAGGAATCTGGGCGTTGGGGCGGCGTGCGGAGTTGGGGACAGACAGTCCTAACCGTGGAGGGTTCTGGTAAATGATGGGGTGAGGAGGGGCTCTTTGGCTCCCACCAGTCCCCCTGTCTGGTCTA
+
>A1>>DFFAFFFG1GFAAE1E?GCGABBGBBGAEEAABGHFHGCGGGHHEGGGGFBFEGHFEDHHDFGHFG>E/>EHFBF0>BGHH/>?GH>/E/E>G1B/FEFEGHGEHG<EFG2FBFGHHFGHGECCGGFGHHFFG/<CCCAC@.<C-;:;9@@9AABBBA@9--9/A9;FFFFBFFF@-A@-;A@AAFFFFFFBB/BBFBFFA9@-9A/:A@@@?E99FFFFFFFFFFBEFFFFFAB@FBFFFFFFFB
@M05620:37:000000000-D9766:1:1101:24552:14890 1:N:0:81
AGTGCCAGCTCTCAATCGCACAGGGGACCCAGGGCCTGGCCCCTCCATCCAGAAAACCTATGACCTCACCCGCTACCTGGAGCACCAACTCCGCAGCTTGGCTGGGACCTATGTGAGTATCCAGCGTAGGAATCTGGGAGTTGGGGAGGAGTGAGGAGTTGGGGAAAGACAGTCCTAACCGTGGAGGGTTCTGGTAAATGATGGGGTGAGGAGGGGCTCTTTGGCTCCCACCAGTCCCCCTGTCTGGTCTA
+
CCCCCFFFCFFFGGGGGGGGGGHHGGGGGGHHGGGGGGHHHHGHGGHHHHHHHHHHHGHHHHHHHHHHHHHGGGGGHHHHHHHHHHGHGHHHGGGGGHHHGHHGGGHHGHHHHHHHHHHHHHHHHGGGGGHHHGHHHHHGGHHHGGGGGGGHHHHHHGHHHHGGGGHHHHHHHHHHHHHHGFGGGGGG;AFGGGGGGGGGGGGGGGFFFFFFFFFFFFFFFFFFFFFFFFFFFFFFFFFFFFFFFFFFBFB
@M05620:37:000000000-D9766:1:1101:3679:14916 1:N:0:81
AGTGCCAGCTCTCAATCGCACAGGGGACCCAGGGCCTGGCCCCTCCATCCAGAAAACCTATGACCTCACCCGCTACCTGGAGCACCAACTCCGCAGCTTGGCTGGGACCTATGTGAGTATCCAGCGTAGGAATCTGGGAGTTGGGGAGGAGTGAGGAGTTGGGGAAAGACAGTCCTAACCGTGGAGGGTTCTGGTAAATGATGGGGTGAGGAGGGGCTCTTTGGCTCCCACCAGTCCCCCTGTCTGGTCTA
+
AAAABFFFBFFFGGGGGGGAEEHHGGGGGGHHGGGGFGHHHHGHGGHGHHHHHHHHHGHGFHHHHHHHHGHGGGGGHFHHHHHHFHHHGFHHGGGGGHHHGHHGGGGHGHHHHHHHHHHHHHHHHGGG@CDGHHHHHH0FEHHHGGFGG.CGHHHHHGHHHHGGA.CF:GHFHHHHHGHHGGGG.EGGEGFGGGFGGGGGGGGGGGFFFFFFFFFFFFFFFFFFFFFFFFFFFFFFFFFFFFFFFFFFFFB
@M05620:37:000000000-D9766:1:1101:18499:14934 1:N:0:81
ACCACACCTTCTACAATGAGCTGCGTGTGGCTCCCGAGGAGCACCCCGTGCTGCTGACCGAGGCCCCCCTGAACCCCAAGGCCAACCGCGAGAAGATGACCCAGGTGAGTGGCCCGCTACCTCTTCTGGTGGCCGCCTCCCTCCTTCCTGGCCTCCCGGAGCTGCGCCCTTTCTCACTGGTTCTCTCTTCTGCCGTTTTCCGTAGGACTCTCTTCTCTGACCTGAGTCTCCTTTGGAACCCTGCAGGTTCT
+
BBBBBBBBFFFFGGGGGGAGGGHHGGGAAEGHFFFEAEGGGHHHHGGEAAEGFHGHHHGEEGGGGDGGGEFHHHHGGGGHFHHHHGGGGG/>BGHEDGBGHFFHA<110?F/FGE----><00D00=DDDG.CG-C@AFHC/G.GBFE0B/F.CFE?.B--?CBF-AF;FFBB9//B/BFFE/9;BFFF/9/;B-ADFFFF.;9A.9/B//9BB/BB/B/B9BB/99B9FFFFFFBF/:....:.;AF:9;
@M05620:37:000000000-D9766:1:1101:6901:14938 1:N:0:81
AGTGCCAGCTCTCAATCGCACAGGGGACCCAGGGCCTGGCCCCTCCATCCAGAAAACCTATGACCTCACCCGCTACCTGGAGCACCAACTCCGCAGCTTGGCTGGGACCTATGTGAGTATCCAGCGTAGGAATCTGGGAGTTGGGGAGGCGTGCGGAGTTGGGGAAAGACAGTCCTAACCGTGGAGGGTTCTGGTAAATGATGGGGTGAGGAGGGGCTCTTTGGCTCCCACCAGTCCCCCTGTCTGGTCTA
+
ABAAADDB@FFFG4FGGGCFFFHAFG2EGGGHAEEGDGHHHHGHGGFFHFHHHBG2FEFFBGHHHFGFHHHGG>FFFH3G?FHHFHC1EFFBEEEGCH3BFHHGGGHHGHFHHHHBGHHHHHFHHGGDDA@>GHHHHHHGGHHHGGFCG.AEC.<C:CGHHHGGE.AF/9/CFGGGGBGGGGGG?EGGDFFFFFFFFFFFFFFFFFFA?FFFDFFFFFFFFFFFFFFFFFFFEFFFFFFFFFFFFFFFFFB
@M05620:37:000000000-D9766:1:1101:6499:14943 1:N:0:81
AGTGCCAGCTCTCAATCGCACAGGGGACCCAGGGCCTGGCCCCTCCATCCAGAAAACCTATGACCTCACCCGCTACCTGGAGCACCAACTCCGCAGCTTGGCTGGGACCTATGTGAGTATCCAGCGTAGGAATCTGGGAGTTGGGGAGGAGTGAGGAGTTGGGGAAAGACAGTCCTAACCGTGGAGGGTTCTGGTAAATGATGGGGTGAGGAGGGGCTCTTTGGCTCCCACCAGTCCCCCTGTCTGGTCTA
+
AA>AAFFFBFFFGEGGGGGGGGHHGGGEGGHHGGEGGGHHHHGHGGGHHHHFHCHHHGHHHHHHHGHHHHHGGEEEHFHHFGHHHH1FEHHHGGGGGHGHFHGGGGHHGHHHHHHFHHHHHHHHHCCDCEDGHHHHGHCFGHHH?CFAG<CFGGGHHACCGHGGGAGHHHHHHHHHFFHHGGGGGGGGD?FGGGBFGGGGFFGGEFA@FFFFFFFFFFFFFFFFFFFFFFFFFFFFFFFFFFFFFFFBFF/
@M05620:37:000000000-D9766:1:1101:11238:14949 1:N:0:81
GAGGCTGCTTTGGAAGAAACTCATAGATTACTGCAACAGTTCCCCCTGGACCTGGAAAAGTTTCTTGCCTGGCTTACAGAAGCTGAAACAACTGCCAATGTGTGTGCCATCTCCTCCCTTCTCTTTTCTGAAAATATTGCACAGCCAAATTTATTTGCATTTGAAATGAAAGGAATTTGGAAGAATTTTGAAAAGAATATCATGACACCTTTTTAATGAACTGGAAGCCTATTTTGAAAGTCTGAAGAATA
+
CCCCDCFCFFFFGGGGGGGGGGHHHHHHHHHHHHHHGHGHHHHHHGGGHHHHHHHHHHHHGHHHHHHHHHHHHHHHHHHHHHHHHHHHHHHHHHHHHHHHHHHHHHHHHHHHHHHHHGHHHHHHHHHHHHHHHHHHHHHHHHHHHHHHHHHHHHHHHHHHHHHHHHHHHHHHHHHHHHHHHHHHHHHHHHFHHHHGHHHHHHHFGHHHGHHHHHHHHHHHHHHHGHHHHHHHHHHHGHHHGHHHHHHHHGG
@M05620:37:000000000-D9766:1:1101:18723:14967 1:N:0:81
GCGGCTGCTTTGGAAGAAACTCATAGATTACTGCCACAGTTCCCCCTGGACCTGGAAAAGTTTCTTGCCTGGCTTACAGAAGCTGAAACAACTGCCAATGTGTGTGCCAACCCCTCCCGTCGGCTTCCTGAAAACATCGCACAGCCAAATTTATTTGCCCTTGAAATGAAAGGAATTTGGCAGAATTTTGACAAGAATATCATGTCACCTTTTTAATGAACTGGAAGCCTATTTTGTGATTCTGAACAATA
+
11>AA>A>FFB1B1F11FBEBGF3FFFGHGFGDG01FAFBDGHHHG/B/BBAFA00F10BBDFHB11FGHHGH001BGFGFCGBC11FGFFFCGBF111BFDB000BBB1?//?>?E///?///?/0BF1111<0/B1///</0/?F00D1?1@GDHH11F001<<FFFHH1F0<<F111/<<.<GG0DGA00<.;C0CFH0;00<0<CB000=.<;099BF0//9;.9;/CFG09//000909;0/0B0;
@M05620:37:000000000-D9766:1:1101:12826:14970 1:N:0:81
ACCACACCTTCTACAATGAGCTGCGTGTGGCTCCCGAGGAGCACCCCGTGCTGCTGACCGAGGCCCCCCTGAACCCCAAGGCCAACCGCGAGAAGATGACCCAGGTGAGTGGCCCGCTACCTCTTCTGGTGGCCGCCTCCCTCCTTCCTGGCCTCCCGGAGCTGCGCCCTTTCTCACTGGTTCTCTCTTCTGCCGTTTTCCGTAGGACTCTCTTCTCTGACCTGAGTCTCCTTTGGAACTCTGCAGGTTCT
+
BBCBCCCCFFFFGGGGGGGGGGHHGGGEGFGGGFFGGGGGGHHHHGGGGGGGHHHHHHHFGGGGGGGGGGGHHHHGGGGHGHHHHGGGGG<CCGFHHHHHHHGHFHFHHHFGGHG@DGGGHHHHHHHHFHGDHHGGGDEHGFHGHFGGGGFGGGGGGGGACFGFGGFFFFFFFFFFFFFFFFFFFFFFFFFFFFAADFFFFFFFFFFFFFFFFFFFFFFFFFFFEFFFFFFFFFFFFFFFFFFFFFFFFFF
@M05620:37:000000000-D9766:1:1101:3283:15008 1:N:0:81
AGTGCCAGCTCTCAATCGCACAGGGGACCCAGGGCCTGGCCCCTCCATCCAGAAAACCTATGACCTCACCCGCTACCTGGAGCACCAACTCCGCAGCTTGGCTGGGACCTATGTGAGTATCCAGCGTAGGAATCTGGGAGTTGGGGAGGAGTGAGGAGTTGGGGAAAGACAGTCCTAACCGTGGAGGGTTCTGGTAAATGATGGGGTGAGGAGGGGCTCTTTGGCTCCCACCAGTCCCCCTGTCTGGTCTA
+
BBBBBFFFBFFFGGGGGGGCFGFGGGFEGGHHGGGGGGHHHHGHGGHHHHHHHHHHHGHHHHHHHHHHHHHGGEFGHHHHGGHHHHHFGHHHGGGGGHHHGHHGGGHHGHHHHHHGHHHHHBGHBD?BDAFGHBGHFHHGGHHHGGFCAAGGHHDGHGHGHHGCGDHFHHCG;CHHHHHHGDEGAEGG;F.FGFCFFFCGFFFFGGF@AFFFFFFFFFFFFFFFFFFFFFFFFAFFFFFFFEFFFFFFBF9
@M05620:37:000000000-D9766:1:1101:15829:15056 1:N:0:81
GAGGCTGCTTTGGAAGAGCACACGTCTGAACTCCCGTCACCTGAAGCTATCTCGTATGCCGTCTTCTGCTTGAAAAAAAAAAACCGAACTCCTTCTTTTGCCTCTCACCTCTTTCATCCTCGAGAGCACCCATCTTATATTATTATATCCTTGCATACCTTCATAAGAAAAAGCCTCCCCCGCTCTTGCACTTTTCCACGATCTCCTACTGACGACCACTTACTCACGCCAACTTCCCCCACACTCCTCTC
+
>1>AA>FAFFFFGGGC1GGFGGHGHHHEB3FEEH0ABEEGHHFCFHHH1FGHHFAEFB2GFAEBAFFGHE1FB1F1FEE/>//?///>//BF11BB11BB11<110<FG101112@2211F//////10///001111=11<1111>11111111==1/00<000=000</..<.:/C.;.--9-.0090:0/00C000.:...00;0:000/--9---;//;//;9-9----///9-:A----;/9:-99
@M05620:37:000000000-D9766:1:1101:27319:15070 1:N:0:81
ACCACACCTTCTACAATGAGCTGCGTGTGGCTCCCGAGGAGCACCCCGTGCTGCTGACCGAGGCCCCCCTGAACCCCAAGGCCAACCGCGAGAAGATGACCCAGGTGAGTGGCCCGCTACCTCTTCTGGTGGCCGCCTCCCTCCTTCCTGGCCTCCCGGAGCTGCGCCCTTTCTCACTGGTTCTCTCTTCTGCCGTTTTCCGTAGGACTCTCTTCTCTGACCTGAGTCTCCTTTGGAACTCTGCAGGTTCT
+
?AAABAAAFFFFDGGCGG5BFGHGGEFFH?GHHGGEEEGEGHHHHGGGGEGGHFHFHHHGGGGGGGEGGGGGHHHGGGGHGHHFGGGGGC/>DDHGHFFHHGHHEHH1??DFFHGDGG@@GHHHHHHHFGHGHHGGGGDGG/FFHGFFGFFGGFGGGGG9?9FFFG?FBBFFFFFFBFFFB9BFFFFFFFFFFFBADFFFFD9FADFFFFFFFFFFFFFFFFFF/FFFFFFFFFFFFFEBFFFFFFFFFFF
@M05620:37:000000000-D9766:1:1101:12460:15075 1:N:0:81
GAGGCTGCTTTGGAAGAAACTCATAGATTACTGCAACAGTTCCCCCTGGACCTGGAAAAGTTTCTTGCCTGGCTTACAGAAGCTGACACAACTGCCAATGTGTGTGCCATCTCCTCCCTTCTCTTTTCTGAAAATATTGCACAGCCAAATTTATTTGCATTTGAAATGAAAGGAATTTGGAAGAATTTTGAAAAGAATATCATGACACCTTTTTAATGAACTGGAAGCCTATTTTGAAAGTCTGAAGAATA
+
AAA1AAFAFFFFGAGGGGGGGGGHHF1FGHGHAFFHFCHHHHHHHGGGHFGHHHHGGFFFBGHHHFGHHHHEGBGHHHHH1BGFHH01BGFEHHHHHHHHHHHHHGHHHHHHHHHHHGHHHHHHHHHHHHFEGGGFHHFGHHHCHHAFHHHHHHHHHGFHHHEBF1@F1111FCBFGHHHHHCCFGHHHH/GHGF.FGGHHEGDDGHHGHHHHHHHHHHHHHHFFHHHHHFHHHHHGHGHHHHHHHGHBFF
@M05620:37:000000000-D9766:1:1101:7033:15075 1:N:0:81
AGTGCCAGCTCTCAATCGCACAGGGGACCCAGGGCCTGGCCCCTCCATCCAGAAAACCTATGACCTCACCCGCTACCTGGAGCACCAACTCCGCAGCTTGGCTGGGACCTATGTGAGTATCCAGCGTAGGAATCTGGGAGTTGGGGAGGAGTGAGGAGTTGGGGAAAGACAGTCCTAACCGTGGAGGGTTCTGGTAAATGATGGGGTGAGGAGGGGCTCTTTGGCTCCCACCAGTCCCCCTGTCTGGTCTA
+
BBAABFFFBFFFGGGGGFFFGGHHGGGGGGHGGGGFGGHHHHGHGGHGHGHHEFEHHGHEHHEHHHHHHHHGGGGGHHHHHHHGHHHHGHGHGGGCEGHHGHHGGGHHGHHHHHGHHHHHHHHHHGGGGGHHHHHHHHHGGHHHGGGGGFGHHHHHHGHHHHGGGGHHGHHHHHHGHHHHGGGGGGGGEGGGGGGGGGGGGGGGGGFFFFFFFFFFFFFFFFFFFFFFFFFFFFFFFFFFFFFFFFFFFFB
@M05620:37:000000000-D9766:1:1101:11271:15083 1:N:0:81
ACCACACCTTCTACAATGAGCTGCGTGTGGCTCCCGAGGAGCACCCCGTGCTGCTGACCGAGGCCCCCCTGAACCCCAAGGCCAACCGCGAGAAGATGCCCAGGTGAGTGGCCCGCTACCTCTTCTGGTGGCCGCCTCCCTCCTTCCTGGCCTCCCGGAGCTGCGCCCTTTCTCACTGGTTCTCTCTTCTGCCGTTTTCCGTAGGACTCTCTTCTCTGACCTGAGTCTCCTTTGGAACTCTGCAGGTTCTA
+
CCCCCCCCFFFFGGGGGGGGGGHHGEGEHGHHHGGGGGGGGHHHHGGGEFGGHHHHHHHGGGGGGGGGGGGGHFHGGGGHGHHHHGGGGGGGGGHHHHHHHHHGHHHHHHGGHHGGGGGHHHHHHHHHHHGHHGGGGGHGHHGHHGGGGGGGGGGGGGGGGGGGGGFFAFFFFFFFFFFFFFFFFFFFFFFFFFFDFFFFFFFFFFFFFFFFFFFFFFFFFFFFFFFFFFFFFFFFFFFFFFFFFFFFFFB
@M05620:37:000000000-D9766:1:1101:20320:15084 1:N:0:81
AGTGCCAGCTCTAAATCGCACAGGGGACCCAGGGCCTGGCCCCTCCATCCAGAAAACCTATGACCTCACCCGCTACCTGGAGCACCAACTCCGCAGCTTGGCTGGGACCTATGTGAGTATCCAGCGTAGGAATCTGGGAGTTGGGGAGGAGTGAGGAGTTGGGGAAAGACAGTCCTAACCGTGGAGGGCTCTGGTAAATGATGGGGTGAGGAGGGGCTCTTTGGCTCCCACCAGTCCCCCTGTCTGGTCTA
+
AAAAAFF1AFFFGGGGGG1FGGHHGGGEEGHHG0EEEFHHHHGHGGH1FHHHHHHHHGH1GHHHHHHGHHGGGFGGHFHHHHHHHHHHGH1FEGGEGHHHGHHGGGHHGHHHHHGHH1FGHHHHHGEGGGHHHHHHHHHGGHHHCGEG?EGHHHHHGC</DHCGGGGHGHHHHHHHHHHHGEGGGGGG..EGGGGGGGGGGGGGGGF@FFFFFF@@@@FFFFBBFFFFFFFFFFFFFBFB@FFFFFFFFFF
@M05620:37:000000000-D9766:1:1101:15336:15113 1:N:0:81
AGTGCCAGCTCTCAATCGCACAGGGGACCCAGGGCCTGGCCCCTCCATCCAGAAAACCTATGACCTCACCCGCTACCTGGAGCACCAACTCCGCAGCTTGGCTGGGACCTATGTGAGTATCCAGCGTAGGAATCTGGGAGTTGGGGAGGAGTGAGGAGTTGGGGAAAGACAGTCCTAACCGTGGAGGGTTCTGGTAAATGATGGGGTGAGGAGGGGCTCTTTGGCTCCCACCAGTCCCCCTGTCTGGTCTA
+
CCCCCFFFCFFFGGGGGGGGGGHHGGGGGGHHGGGGGGHHHHGHGGHHHHHHHHHHHGHHHHHHHHHHHHHGGGGGHHHHHHHHHHHHGHHHGGGGGHHHGHHGGGHHGHHHHHHHHHHHHHHHHGGGGGHHHHHHHHHGGHHHGGGGGGGHHHHHHGHHHHGGGGHHHHGHHHHHHHHHGGGGGGGGGGGGGGGGGGGGGGGGGGFFFFFFFFFFFFFFFFFFFFFFFFFFFFFFFFFFFFFFFFFFFFB
@M05620:37:000000000-D9766:1:1101:15317:15119 1:N:0:81
AGTGCCAGCTCTCAATCGCCCCGGGGACCCCGGGCCTGGCCCCTCCATCCCGAAAACCTATGACCTCCCCCGCTACCTGGAGCACCAACTCCGCCGCTTGGCTGGGACCTATGTGAGTATCCAGCGTAGGAATCTGGGAGTTGGGGAGGAGTGAGGAGTTGGGGAAAGACAGTCCTAACCGTGGAGGGTTCTGGTCAATGATGGGGTTATGAGTGGCTCTTTGGCTCCCACCAGTCCCCCTGTCTGGTCTA
+
>1>AAF1CACFFGGGGGGGAE0A0EEGEEEE/EEEFFFFGFGG/EE0DFG/B//>>FE>1FG2FGHHEF?>EEE<EGBGGHHHGHHFHGGHHBF/>BBGG/FG/?<FCAGCF1FD11FGGHH>FH@C.AA00<DDG0:CE.;0/-;:=AGGGFGBABF9C0=--.=C;/9C-BFFBF/9A@A9-AEF@BFFF/99///;9/;/9-:;--/;9;/;9;;:FBFFFBFBFFBFB-AFFFFFB-AFFB//BBF/
@M05620:37:000000000-D9766:1:1101:24219:15134 1:N:0:81
AGTGCCAGCTCTCAATCGCACAGGGGACCCAGGGCCTGGCCCCTCCATCCAGAAAACCTATGACCTCACCCGCTACCTGGAGCACCAACTCCGCAGCTTGGCTGGGACCTATGTGAGTATCCAGCGTAGGAATCTGGGAGTTGGGGAGGAGTGAGGAGTTGGGGAAAGACAGTCCTAACCGTGGAGGGTTCTGGTAAATGATGGGGTGAGGAGGGGCTCTTTGGCTCCCACCAGTCCCCCTGTCTGGTCTA
+
1A1>>1BFAFC31GGFF1FEAE000EEEE?GHGEA?A/F0FHEHGGHHFGHDFGCGHE0FGHGHHHFHHHHGGC@EHHHGFGGCA>GEG0FGFEEECBFFEHHGGGHHFHHHHHHHHGHHFDHHHGCGGGHHHHB<F0FFEHHHCGFC@CFGCDHHH.CGH/-AGGHHHHHHHHHHHHHHG.CGGGGGCFGGGGFGGGGGGGGGGGF@FFFFFF@@?@FFFFFFFFFFFFFFFFFFFFFF;EFFFFFBFFF
@M05620:37:000000000-D9766:1:1101:14925:15146 1:N:0:81
GAGGCTGCTTTGGAAGAAACTCATAGATTACTGCAACAGTTCCCCCTGGACCTGGAAAAGTTTCTTGCCTGGCTTACAGAAGCTGAAACAACTGCCAATGTGTGTGCCATCTCCTCCCTTCTCTTTTCTGAAAATATTGCACAGCCAAATTTATTTGCATTTGAAATGAAAGGAATTTGGAAGAATTTTGAAAAGAATATCATGACACCTTTTTAATGAACTGGAAGCCTATTTTGAAAGTCTGAAGAATA
+
ABBABCFBFFFFGFGGGGFGGGHHGH5FHGHGFGHGGHHHHHHHHGGFHFHHHHHGGHHGBFHHHHHHHHHHHFHHHHHHGHHHHHFHHHCFGHHHGHGHHG4BGFHHGHHHHHEHHGHHHHHHHGHHHFDGGGHFHHF4FHHHGEFEEGHHHHFHHED3G3BFFFHGD2FDGHFGHHHGFGGEHHHGHHEHHGFEFHHHHHHGHHHHGHHGHH.0=D0GDDGCCGHEGGFHHHHFAFHFCGFHHHGHHGG
@M05620:37:000000000-D9766:1:1101:18255:15147 1:N:0:81
AGTGCCAGCTCTCAATCGCACAGGGGACCCAGGGCCTGGCCCCTCCATCCAGAAAACCTATGACCTCACCCGCTACCTGGAGCACCAACTCCGCAGCTTGGCTGGGACCTATGGGAGTATCAGGCGTAGGAACCTGGGGGTTGGGGGGGAGTGAGGAGTTGGGGAAAGACAGCCCTACCCGTGGAGGGTCTGGGAAATTGATGGGGTGAGGAGGGCCCCTTTGCCTCCCACCAGCCCCCCTGTCTGGCTTT
+
ABAABFFFBFFFGGGGGGGFGGHHGGGGGGCHGGGGGGHHHHGGGGHHHHFHH3GHHGGHHHHHHHHGHHHGGGEGHHHHHHHHHHHHGHHHGGGGGHHHGHHGGGHHGHHH2202//23B2222///>?F10/0?F//-A-<AC<-;--9../:./.B/;FA=ED9./;/..;..;.;...;-9;A-D/./;..BF/;///;FFA.-.;./ADF..--;A/F/9/;E..;....;DFF-99///;//../
@M05620:37:000000000-D9766:1:1101:19431:15148 1:N:0:81
GAGGCTGCTTTGGAAGAAACTCATAGATTACTGCAACAGTTCCCCCTGGACCTGGAAAAGTTTCTTGCCTGGCTTACAGAAGCTGAAACAACTGCCAATGAGTGTGCCATCAACTCCCTTAGCATATCTCAAAATATTAAAAAACCAAATTAAATAGCATTAAAAATGACAGGAATTTGGAAGAAATTAGAAAAGAATATCATGACAACTATTTAATAAAATGGAAACCTATTATGAAAGACTGAAGAATA
+
B@BCBBFBFFFFGGAFGGGGGGHHHHHHHHHHHHGHFHHHHGFFHGGGEHGHHHFFBD2FFHHHHHGFGGFHHHHGGFHHHHHHGFGHH3FGBB3BB@B33@B3B3@@4FF3B3BF@?BGCB34434B44BG3GF??B4B?4?/??//?FG2?3B32BBBF2222@0F>2@CF0FGFH11??<0?0<11>1>10>.0<1>F111=<00<//<=D0000=<=GG0GF0;;C/C0000:;00/;;:CBCF;9;
@M05620:37:000000000-D9766:1:1101:7222:15149 1:N:0:81
AGTGCCAGCTCTCAATCGCACAGGGGACCCAGGGCCTGGCCCCTCCATCCAGAAAACCTATGACCTCACCCGCTACCTGGAGCACCAACTCCGCAGCTTGGCTGGGACCTATGTGAGTATCCAGCGTAGGAATCTGGGAGTTGGGGAGGAGTGAGGAGTTGGGGAAAGACAGTCCTAACCGTGGAGGGTTCTGGTAAATGATGGGGTGAGGAGGGGCTCTTTGGCTCCCACCAGTCCCCCTGTCTGGTCTA
+
>>>>AFB@1CFFGGGGGGGGE0GGGGGECE00A0EEAFHHCGG/EG0FFG1F10ABGGG1BGFGHHH1F>>EFEEFHDGHGHHHHHHGGHFHGGECGFGG<GCFGGF<EGHHEB2>FHHGFGHGFGGCCAFFFHGEHG0??GFHGG.@CAECGHGFFCHBGBCGGG::GFFG:0CGFF/:-;AA.AA?GGGGGBFGBFGBFFFFFGA?EFEFBF<;@@FB/9BBBFFEFFFFF-FFFF-A@E9FBBBFFF/
@M05620:37:000000000-D9766:1:1101:8067:15162 1:N:0:81
AGTGCCAGCTCTCAATCGCACAGGGGACCCAGGGCCTGGCCCCTCCATCCAGAAAACCTATGACCTCACCCGCTACCTGGAGCACCAACTCCGCAGCTTGGCTGGGACCTATGTGAGTATCCAGCGTAGGAATCTGGGAGTTGGGGAGGAGTGAGGAGTTGGGGAAAGACAGTCCTACCCGTGGAGGGTTCTGGTAAATGATGGGGTGAGGAGGGGCTCTTTGGCTCCCACCAGTCCCCCTGTCTGGTCTA
+
BBBBBFFFBCFFGGFGGFF2F?HHGCAEGGEHGGGGGGHHHHGGGGHFHHFBHHHCGACBGFEGHHGGHHFGGEEEG3FHGHHHHHHEEFFGGGGGGGHHGHHGGGFHGHHHGGFDDFFHHFHHGGCAC/G1GHHHHH0<ECGHGG.<A.CGFBGHGGHGHHGCGG.CGC/CGGGHH0CGGDE@.EGGEFFGGG9FGGGFGGGGGG?9.A./;DBBBBFFFFFFFFFFEFFAEFFFFFFFBFBFFFF/BF9
@M05620:37:000000000-D9766:1:1101:20489:15165 1:N:0:81
AGTGCCAGCTCTCAATCGCACAGGGGACCCAGGGCCTGGCCCCTCCATCCAGAAAACCTATGACCTCACCCGCTACCTGGAGCACCAACTCCGCAGCTTGGCTGGGACCTATGTGAGTATCCAGCGTAGGAATCTGGGAGTTGGGGAGGAGTGAGGAGTTGGGGAAAGACAGTCCTAACCGTGGAGGGTTCTGGTAAATGATGGGGTGAGGAGGGGCTCTTTGGCTCCCACCAGTCCCCCTGTCTGGTCTA
+
BCBCCFFFCFFFGGGGGGGGGGHGGGGGGGHHGGGGFGHHHHGHGGHHHHGHGHFGHGHHHHHHHHHHHHHGGEFGHHHHHHHHHHHGGHHHGGGGGHHHFHHGGGHHGHHHHHHHHHHHHHHHHGGGGGHHHHHHHHHGGHHHGGGGGGGHHHHHHGHHHHGGGGHHHHHHHHHHGHHHGGGGGGGGGGGGGGGGGGGGGGGGGGFFFFFFFFFFFFFFFFFFFFFFFFFFFFFFFFFFFFFFFFFFFFF
@M05620:37:000000000-D9766:1:1101:6049:15179 1:N:0:81
ACCACACCTTCTACAATGAGCTGCGTGTGGCTCCCGAGGAGCACCCCGTGCTGCTGACCGAGGCCCCCCTGAACCCCAAGGCCAACCGCGAGAAGATGCCCAGGTGAGTGGCCCGCTACCTCTTCTGGTGGCCGCCTCCCTCCTTCCTGGCCTCCCGGAGCTGCGCCCTTTCTCACTGGTTCTCTCTTCTGCCGTTTTCCGTAGGACTCTCTTCTCTGACCTGAGTCTCCTTTGGAACTCTGCAGGTTCTA
+
AAAAAABAFFFFGGGGGGGGGGHHGFGGGFGHFFGG?GGF2F2FGGGGGGGG5GHHHHHG>E0EFEEEGGGF3BFEGGEHEEGHHGGGGGGGFGH2?FHHH2CGGHHFFGACGGDFCCDFHHGHHFDHGC.CG-CFFFGGFHGH0FFFGEFGFCEGG-@-AFGGADFCFF/:BB/F/FBFFFFFBBFFF/9BF=AAFFFFBBFF./B/B/BBFFFFFBFFF9././9BFFBBFBBBBFFB9BBFFFFBFFB
@M05620:37:000000000-D9766:1:1101:7821:15216 1:N:0:81
GAGGCTGCTTTGGAAGAAACTCATAGATTACTGCAACAGTTCCCCCTGGACCTGGAAAAGTTTCTTGCCTGGCTTACAGAAGCTGAAACAACTGCCAATGTGTGTGCCATCTCCTCCCTTCTCTTTTCTGAAAATATTGCACAGCCAAATTTATTTGCATTTGAAATGAAAGGAATTTGGAAGAATTTTGAAAAGAATATCATGACACCTTTTTAATGAACTGGAAGCCTATTTTGAAAGTCTGAAGAATA
+
AAABBAFBFFFFGFGCAFGGGGBFHGHGF5GHHHHFFHHHHHHHHGGGG2GHHFHHHHGHHHHHHHHHHHHHHHEGHGHHHHHGHHGHHHHHHHHHFHHHHHHHHHHHHHHHHHHHHGHHHHHHHHHHGHGHHHHHGHFHFHHHHHHHHDHHGHHHHHGHHHGHHBGFH111@FGHHHBGHHHHHHHHHG/FHHGGHHHHFHHHHHHGGBCFFHHHHGHHFHHHGHHHHGHHGHHGGHHHHHHHHHHHFGG
@M05620:37:000000000-D9766:1:1101:8999:15269 1:N:0:81
AGTGCCAGCTCTCAATCGCACAGGGGACCCAGGGCCTGGCCCCTCCATCCAGAAAACCTATGACCTCACCCGCTACCTGGAGCACCAACTCCGCAGCTTGGCTGGGACCTATGTGAGTATCCAGCGTAGGAATCTGGGAGTTGGGGAGGAGTGAGGAGTTGGGGAAAGACAGTCCTAACCGTGGAGGGTTCTGGTAAATGATGGGGTGAGGAGGGGCTCTTTGGCTCCCACCAGTCCCCCTGTCTGGTCTA
+
AAAABFFFCFFFGGGGGGGFGGHHGGGGGGHH2EEGGGHHHHGHGGHGHHHHHHHHHGHHHHHHHHHHHHHGGGGGHHHH2GHHHHHGGHHHGGGGGHHGGHHGGGHHGHHHHHHHHHHHHGHHHGDDGGGHHHHHHHHGGHHGGGFGGAFHHHHHHGHHHHGGGGHHGHHGHHHHHHHHGGGGGGGGFGGGGGGGGGGGGGGGGGFFFFFFFFFFFFFFFFFFFFFFFFFFFFFFFFFFFFFFFFFFFFB
@M05620:37:000000000-D9766:1:1101:14430:15289 1:N:0:81
GAGGCTGCTTTGGAAGAAACTCATAGATTACTGCAACAGTTCCCCCTGGACCTGGAAAAGTTTCTTGCCTGGCTTACAGAAGCTGAAACAACTGCCAATGTGTGTGCCATCTCCTCCCTTCTCTTTTCTGAAAATATTACAAGGCCAAATTTCTTTGCATTTGAAATGACAGGTATTTGCAAGAATTTTGATAAGAATATCATGACACCTTTGTAATGAATTGGAAGCCTATTTTGAAAGTCTGAAGAATA
+
>1>AAAC>@FFFBGF111GFF1F33FFABBFGHFFF1AFF2GG1GG?FE0BB00BF1B0BFFFHHHHHHF1GHHAAG1GHGHHHGBGHHHHH1>FF1GEG22B00>DGGH1E1B100/0BB1122B>21FGH1B>12222111?//?/011>2211112222B>DF>FF1FF/11@22>221?0?111?@/1111?F1111<==1>F<.01<1=0000<00=GGF0<.<</00;C0.00:CC0:00<B/CG
@M05620:37:000000000-D9766:1:1101:24354:15292 1:N:0:81
AGTGCCAGCTCTCAATCGCACAGGGGACCCAGGGCCTGGCCCCTCCATCCAGAAAACCTATGACCTCACCCGCTACCTGGAGCACCAACTACGCAGCTTGGCTGGGACCTATGTGAGCATCCAGCGTAGGAATCTGGGAGTTGGGGAGGAGTGAGGAGTTGGGGAAAGACAGTCCTAACCGTGGAGGGTTCTGGTAAATGATGGGGTGAGGAGGGGCTCTTTGGCTCCCACCAGTCCCCCTGTCTGGTCTA
+
AAAAAFF1AFFFGGGGGG11ECGHGGGEEEHHF0BEFGHHHHGHGGH1FGHHGHHGHGH1BGHHHHHHHHFEG>EGHHHHCGHHGGFGEHCGEEGEGHGGGH1?EEHHGHHHHHFFH1BGHFHGGG?AC/DFGFHHHHHGCGHH<CCCC?ECHFHFF.</</@GGGHHHHHGHHHBGFHHGCCGBGGG:AFFGF00CFGGF0FBE99@EFFFFF?@@;EFFFFBBFF-;BFFFFFEFFFF?AFFFFF/BFB
@M05620:37:000000000-D9766:1:1101:23424:15299 1:N:0:81
ACCACACCTTCTACAATGAGCTGCGTGTGGCTCCCGAGGAGCACCCCGTGCTGCTGACCGAGGCCCCCCTGAACCCCAAGGCCAACCGCGAGAAGATGCCCAGGTGAGTGGCCCGCTACCTCTTCTGGTGGCCGCCTCCCTCCTTCCTGGCCTCCCGGAGCTGCGCCCTTTCTCACTGGTTCTCTCTTCTGCCGTTTTCCGTAGGACTCTCTTCTCTGACCTGAGTCTCCTTTGGAACTCTGCAGGTTCTA
+
BBBBBBBBFFFFGGGGGGGGGGHHGFGBFEHHFFGGFGGFGHHHHGGGEGGGGHHHHHHEEGGGGGGGGGGHHHHGGGGHGHHHHGGGGG<BCGHGGHHHHHFGHHHHHHGGHHGGGGGHHHHHHHHHHHGHHGGGGGHGHHGHHGGGGGGGGGGGGG?BBGGGGGFFFFFFFFFFFFFFFFFFFFFFFFFFFFDFFFFFFFFDFFFFFFFFFFFFFFFFFFFFFFFFFFFFFFFFFFFFFFFFFFFFFFB
@M05620:37:000000000-D9766:1:1101:9967:15336 1:N:0:81
AGTGCCAGCTCTCAATCGCACAGGGGACCCAGGGCCTGGCCCCTCCATCCAGAAAACCTATGACCTCACCCGCTACCTGGAGCACCAACTCCGCAGCTTGGCTGGGACCTATGTGAGTATCCAGCGTAGGAATCTGGGAGTTGGGGAGGAGTGAGGAGTTGGGGAAAGACAGTCCTAACCGTGGAGGGTTCTGGTAAATGATGGGGTGAGGAGGGGCTCTTTGGCTCCCACCAGTCCCCCTGTCTGGTCTA
+
BCBCCFFFCFFFGGGGGGCFGGHHGGGGGGHHFGGGGGHHHHGHGGHFHHHHHHHHGGGGGHHHHHHHHHHGGFGGHGHHFGHGHHHGGHHGGGGGGHHHGHHGGGHHGHHHHHHHHHHHHHHHHGGFGGGHHHHHHHHGGHHHGGFGGDGHHHHHHGHHHHGGGGHGGHGHHHHHHHGHGGGGGGGGEFGGGGGGGGGGGGGGGGFFFFFFFFFFFFFFFFFFFFFFFFFFFFFFFFFFFFFFFFFFFFF
@M05620:37:000000000-D9766:1:1101:13721:15358 1:N:0:81
AGTGCCAGCTCTCAATCGCACAGGGGACCCAGGGCCTGGCCCCTCCATCCAGAAAACCTATGACCTCACCCGCTACCTGGAGCACCAACTCCGCAGCTTGGCTGGGACCTATGTGAGTATCCAGCGTAGGAATCTGGGAGTTGGGGAGGAGTGAGGAGTTGGGGAAAGACAGTCCTAACCGTGGAGGGTTCTGGTAAATGATGGGGTGAGGAGGGGCTCTTTGGCTCCCACCAGTCCCCCTGTCTGGTCTA
+
ABAABFFFCFFFGGGGGGGGGGHHGGGGGGHGGGGGGGHHHHGHGGHHHHHHHHHHHGHHHHHHHHHHHHHGGEGGHHHHHHHHHHHHGHHHGGGGGHHHGHHGGGHHGHHHHHHHHHHHHHHHHGGGGGHHHHHHHHGGGHHHGGGGGGGHHHHHHGHHHHGGGGHHHHHHHHHHHHHHGGGGGGGGGGGGGGGGGGGGGGGGGGFFFFFFFFFFFFFFFFFFFFFFFFFFFFFFFFFFFFFFFFFFFFF
@M05620:37:000000000-D9766:1:1101:13724:15379 1:N:0:81
AGTGCCAGCTCTCAATCGCACAGGGGACCCAGGGCCTGGCCCCTCCATCCAGAAAACCTATGACCTCACCCGCTACCTGGAGCACCAACTCCGCAGCTTGGCTGGGACCTATGTGAGTATCCAGCGTAGGAATCTGGGAGTTGGGGAGGAGTGAGGAGTTGGGGAAAGACAGTCCTAACCGTGGAGGGTTCTGGTAAATGATGGGGTGAGGAGGGGCTCTTTGGCTCCCACCAGTCCCCCTGTCTGGTCTA
+
AAAABFFFBFFFGGGGGGGGGGHHGFGGGGGHGEGGGGHHHHGHGGHHHHGHHHHHHGHHHHHHHHHFHHHGGGGGHHHHHHHGHHHHGHHHGG?EGHHHGHGGGGHHGHHHHHHHHHHHHHHHHGDGGGHHHHHHHHHGGHHHGGGGGGGHHHHHHGHHHHGGGGHHHHHHHHHHHHHHGGGGGGGG:CGGGGGGGGGGGGGGGGFFFFFFFFFFFDFFFFFFFFFFFFFFFFFFFFFFFFFFFFFFFFB
@M05620:37:000000000-D9766:1:1101:10005:15387 1:N:0:81
AGTGCCAGCTCTCAATCGCACAGGGGACCCAGGGCCTGGCCCCTCCATCCAGAAAACCTATGACCTCACCCGCTACCTGGAGCACCAACTCCGCAGCTTGGCTGGGACCTATGTGAGTATCCAGCGTAGGAATCTGGGAGTTGGGGAGGAGTGAGGAGTTGGGGAAAGACAGTCCTAACCGTGGAGGGTTCTGGTAAATGATGGGGTGAGGAGGGGCTCTTTGGCTCCCACCAGTCCCCCTGTCTGGTCTA
+
CCBCCFFFCFFFGGGGGGGGGGHHGGGGGGHHGGGGGGHHHHGHGGHHHHHHHHHHHGHGHGHHHHHHHHHGGFGGHGHHGHHHHHHHGHHHGGGGGHHHGHHGGGHHGHHHHHHHHHHHHHHHHGGGGGHHHHHHHHHGGHHHGGGGGGGHHGHHHGHHHHGGGGHHHHHHHHHHHHHHGFGGGGGGCFGGGGGGGGGGGGGGGGFFFFFFFFFFFFFFFFFFFFFFFFFFFFFFFFFFFFFFFFFFFFB
@M05620:37:000000000-D9766:1:1101:2011:15388 1:N:0:81
GAGGCTGCTTTGGAAGAAACTCATAGCTTACTGCAACAGTTCACCCTGGACCTGGCAAAGTTTCTTGCCTGGCTTACAGAAGCTGAAACAACTGCCAATGTGTGTGCCATCTCCTCCCTTCTCTTTTCTGAACTTATTGCACAGCAGCATTTATTTGCATTTGAAATGCAAGGCATTTGGAAGAATTTTGCCCAGAATCTCATGACACCTTTTTAATGAACTGGAAGCCTATTTTGAAAGTCTGAAGACTA
+
A>>A>1BACFFFFFGGAEFAAABEFG133AFGFHGDGFA12D2DG0FG/0BGGCG0EFGHAD2FHADFGHH/00BEG1FGAGFG1FD1@0G/1>BFHBFHBF2BGA@GBEBGH@@FGGFHH1>FGHGBF2>B11B1>BGH1F1F/000B1BFHBG2BF2B>FGGHGF11>1@C/CB1>@>@DFFF<1?GF1111??FB11<1=11<><.GC<<FA0=0<0=<0//<C.C//0;0;G.0CGG0GHBB0G/<B
@M05620:37:000000000-D9766:1:1101:4009:15403 1:N:0:81
AGTGCCAGCTCTCAATCGCACAGGGGACCCAGGGCCTGGCCCCTCCATCCAGAAAACCTATGACCTCACCCGCCACCTGGAGCACCAACTCCGCAGCTTGGCTGGGACCTATGTGAGTATCCAGCGTAGGAATCTGGGAGTTGGGGAGGAGTGAGGAGTTGGGGAAAGACAGTCCTAACCGTGGAGGGTTCTGGTAAATGATGGGGTGAGGAGGGGCTCTTTGGCTCCCACCAGTCCCCCTGTCTGGTCTA
+
>>>>>FF11FFFGFFGFFACE?GAFCAEFEGHAEEB/FHHHFEGEGHHHF1GFGFCFEH1DFEGFAFGGHH/E/>EG0FG0FGGFFB/?FGEEEEE?GGHCHHGGFHGGHHHHHHHHHHHHHHHHGGCCGHHHHHHHHFGGHHHGGCCGAEHHGHHGGHHHHGGGGHHHHHHHHHHHHHHGGGGGGGGEGGGGGGGGGGGGGGGGGF@FFFFFF@@?@FFFFFFFFFFFFFFFFFFFFFF@FFFFFFFFFB
@M05620:37:000000000-D9766:1:1101:20228:15414 1:N:0:81
ACCACACCTTCTACAATGAGCTGCGTGTGGCTCCCGAGGAGCACCCCGTGCTGCTGACCGAGGCCCCCCTGAACCCCAAGGCCAACCGCGAGAAGATGACCCAGGTGAGTGGCCCGCTACCTCTTCTGGTGGCCGCCTCCCTCCTTCCTGGCCTCCCGGAGCTGCGCCCTTTCTCACTGGTTCTCTCTTCTGCCGTTTTCCGTAGGACTCTCTTCTCTGACCTGAGTCTCCTTTGGAACTCTGCAGGTTCT
+
CCCDDCCCFFFFGGGGGGGGGGHHGGGEHGHHHGGGGGGGGHHHHGGGGGGGHHHHHHHGGGGGGGGGGGGHHHHGGGGHGHHHHGGGGGFGGGHHHHHHGHEGFFH=GGHGGHHGGFGGHHHHHHHHHHHGHHGGGGGHGHHGHGGGGGGGGGGGGGG?DGGGGGFFFFFFFFFFFHFFFFFFHFFFFFFFFFFFFFFFFFFFFBFFFFFFFHHHFFFFFFFF/FFFFFFFFFEFFFFFFFFFFFFAFFF
@M05620:37:000000000-D9766:1:1101:26530:15418 1:N:0:81
AGTGCCAGCTCTCAATCGCACAGGGGACCCAGGGCCTGGCCCCTCCATCCAGAAAACCTATGACCTCACCCGCTACCTGGAGCACCAACTCCGCAGCTTGGCTGGGACCTATGTGAGTATCCAGCGTAGGAATCTGGGCGTTGGGGCGGCGTGCGGCGTTGGGGCAAGCCCGTCCTAACCGTGGAGGGTTCTGGTAAATGATGGGGTGAGGAGGGGCTCTTTGGCTCCCACCAGTCCCCCTGTCTGGTCTA
+
AAAAAFF1AFFFGFGGGGCGEGHHGCEAEFCH0EGGGFHHFHGHGGHHGHHGDGHABEHEHFEHHHHHEHHEGEEGHHHHFGHHGH0>EGHHGGG/EHHGGHHGFGA0EGHHGHGD11B1GH21FCC/<B1F1@GDHH//<ACFGG.-A:-A@A-@-9@@?F@@-@A--9:-9ABF/BFF@FF@--A@AFFFFFFFFFFFFFFFFFF@-AFBBF@@@@FFFFFFFFFFFFFF-;FFFFFF@FFFFFFFFF/
@M05620:37:000000000-D9766:1:1101:26536:15435 1:N:0:81
AGTGCCAGCTCTCAATCGCACAGGGGACCCAGGGCCTCGCCCCTCCATCCAGCAAACCTATGACCTCACCCGCTACCTGGAGCACCAACTCCGCAGCTTGGCTGGGACCTATGTGAGTATCCAGCGTAGGAATCTGGGAGTTGGGGAGGAGTGAGGAGTTGGGGAAAGACAGTCCTAACCGTGGAGGGTTCTGGTAAATGATGGGGTGAGGAGGGGCTCTTTGGCTCCCACCAGTCCCCCTGTCTGGTCTA
+
>1AAAFFFAFFFGGGGG1AFGGBC0A0EEG0BF0EEA0AEEEGHAEGHGAB10B01BFHGG12D@FHHGHHCGG/EGHH0BFG/BFFFEHHHGF/>EGHH?HH///0FCGCFFH>GHGFHHHHHHGCE<EGHHHHHGHGGGFGHGGFGGCFGHHHEH<GHHHCCFFEHHHHHHHGGGGGGGEEAGGGG;CAFGFFBFBFGGBB/AF;@FFFFBB@@@@FFFFFFFBFEEFFFE-FFFFFF@EFFF9:9;B9
@M05620:37:000000000-D9766:1:1101:5845:15451 1:N:0:81
AGTGCCAGCTCTCAATCGCACAGGGGACCCAGGGCCTGGCCCCTCCATCCAGAAAACCTATGACCTCACCCGCTACCTGGAGCACCAACTCCGCAGCTTGGCTGGGACCTATGTGAGTATCCAGCGTAGGAATCTGGGAGTTGGGGAGGAGTGAGGAGTTGGGGAAAGACAGTCCTAACCGTGGAGGGTTCTGGTAAATGATGGGGTGAGGAGGGGCTCTTTGGCTCCCACCAGTCCCCCTGTCTGGTCTA
+
AAAABFFFCFFFGGGGGGFCGGGHGGGFGGHHEFGGGGHHHHGHGGHHHHGHHHHHHGHHHHHHHHHHHHHGGEGGHHHH2FHHGHHEFHHHGGGGGHHHGHHGGGHHGHHHHHHHHHHHHHHHHGGGGGHHHHHHHHHGGHHHGGFGGAEHHDHHHGHHHHGGGGHHHHHHHHHHHHHHGGGGGGGG;FFGGGFGGGGGGGGGGGFFFFFFFFFFFFFFFFFFFFFFFFFFFFFFFFFFFFFFFFFFBFB
@M05620:37:000000000-D9766:1:1101:25147:15472 1:N:0:81
GAGGCTGCTTTGGAAGAAACTCATAGATTACTGCAACAGTTCCCCCTGGACCTGGAAAAGTTTCTTGCCTGGCTTACAGAAGCTGAAACAACTGCCAATATGTGAGCCCACTCCTAAGGAAAGTTTCCTAAAACACTTTAAGCGACCAAAATAGTTGATTATACAATGACAAGCATGTGAGGGAATTCCGCCTCAACTCTCATGGGAACTTTATAGTAAAATGCCCACCAATTTTGATAGTAAGAGACATA
+
AABBBACAFFFFCGGGGGFGDGHHFGGHHHFHHGHHCAGAGHHHHGGFFHHFHHGGFHHHHFGHHHFFHHHHHHHGHHHHHHHHHHGHHH?GHHHGHFH34BFF44@B?1?BF133BFF3?3044B4BE44BF3/0B33BB33>?//>///1@1@@GG@2222@@GHH1?G1?/?11?1110<<0>111<<..<<</00=C0=G0.</CGG000000:0<CHG:0;0.;:;/BBF0.00;;00000/;:00
@M05620:37:000000000-D9766:1:1101:12893:15473 1:N:0:81
ACCACACGTCTGAACTCCAGTCACCTGAAGCTATCTCGTATGCCGTCTTCTGCTTGAAAAAAAAAAAAAAATTAAAATCCTAGGTGGTACTAGTTGCTCAGTCCAATTTCAAAGCAGCAGATAGTACTAAAGGAGTGGTGAAAGCGAGCTGAGGCGACCCACGAAATCACCAATGGCAACGAAGTAGGCAAAGCTAAAGGACCCACGGAGAAGCCGGCGAAGCGGCATGAGCACGCCAAAGAACAAGGGAA
+
BCCBCCCBCAFBGGFGGGGGFGHHHHHHFGHHGGHHHGCEGGGGGEGHGHHHHHHHFFFHHEFECE/////03344443B4443BB/?44444442222B22223D3333322222220@@22221111?1110/00?1.11110..-<.0<...-----..--...00:/:.0:0//:.-....00000.:/:000000/.9...---.-./0.-------9---:-.0000.--..-///.//:/....
@M05620:37:000000000-D9766:1:1101:18101:15512 1:N:0:81
GAGGCTGCTTTGGAAGAAACTCATAGATTACTGCAACAGTTCCCCCTGGACCTGGAAAAGTTTCTTGCCTGGCTTACAGAAGCTGAAACAACTGCCAATGTGTGTGCCATCTCCTCCCTTCTCTTTTCTGAAAATATTGCACAGCCAAATTTATTTGCATTTGAAATGAAAGGAATTTGGAAGAATTTTGAAAAGAATATCATGACACCTTTTTAATGAACTGGAAGCCTATTTTGAAAGTCTGAAGAATA
+
CBBBCBFAFFFFGGGGGGGGGGHHFHHHHHHHHHHHFGHHHHHHHGGGHGHGFHFFGHFGFHHHHDAGGFH1GGHBG5AGCAFGFGHBGGHCFCHHHFFFE44BBBFG44B3BFGHHFH323?FHHHDEDHHHF43G4?FHHE?GGHHHHHHFHHGGHGHH3B3F3DDGH2GGE2FG2DFGBCGCGHHFHGHHE0>01>FD1<1>F1G.FGHHHCG<=DD00D/<CGHAC:GHHB0;GFB0;C:GFCCG90
@M05620:37:000000000-D9766:1:1101:6791:15517 1:N:0:81
AGTGCCAGCTCTCAATCGCACAGGGGACCCAGGGCCTGGCCCCTCCATCCAGAAAACCTATGACCTCACCCGCTACCTGGAGCACCAACTCCGCAGCTTGGCTGGGACCTATGTGAGTATCCAGCGTAGGAATCTGGGAGTTGGGGAGGAGTGAGGAGTTGGGGAAAGACAGTCCTAACCGTGGAGGGTTCTGGTAAATGATGGGGTGAGGAGGGGCTCTTTGGCTCCCACCAGTCCCCCTGTCTGGTCTA
+
AAAABFFFCFFFGGGGGGGGGFHHGGGGGGHHGGGGGGHHHHGHGGHGHHHHHHHHGGHGHHHHHHHHHHHGGGGGHEHHHGHHHHHEGGFHGGGGGHHHGHHGGGHHGHHHHHHHHHHHHHHHHGEGGGHHHHHHHHHGGHHHGGGGGDGHHHHHHGHHHHGGGDHHHHEFHHHHHHHHGGGGGGGGEGGGGGGGGGGGGGGGGGFFFFFFFFFFFFFFFFFFFFFFFFFFFFFFFFFFFFFFFFFFFFB
@M05620:37:000000000-D9766:1:1101:7095:15539 1:N:0:81
AGTGCCAGCTCTCAATCGCACAGGGGACCCAGGGCCTGGCCCCTCCATCCAGAAAACCTATGACCTCACCCGCTACCTGGAGCACCAACTCCGCAGCTTGGCTGGGACCTATGTGAGTATCCAGCGTAGGAATCTGGGAGTTGGGGAGGAGTGAGGAGTTGGGGAAAGACAGTCCTAACCGTGGAGGGTTCTGGTAAATGATGGGGTGAGGAGGGGCTCTTTGGCTCCCACCAGTCCCCCTGTCTGGTCTA
+
AAAABFFFBFFFGGGGGGGGGCGHFEGGGGHHGGGGGGHHHHGHGGHHHHHHHHGHHGHHHHHHHHHHHHHGGGGGHHHHHHHHHHHHGHHHGGGFGHHHGHHGGGHHGHHHHHHHHHHHHHHHHGGGGGHHHHHHHHHGGHHHGGGGGGGHHHHHHGHHHHGGGGHHHHHHHHHHHHHHGGEFGGGGEGGGGGGGGGGGGGGGGGFFFFFFFFFFFFFFFFFFFFFFFFFFFFFFFFFFFFFFFFFFFF:
@M05620:37:000000000-D9766:1:1101:5333:15545 1:N:0:81
GAGGCTGCTTTGGAAGCAACTCATAGATTACTGCAACAGTTCCCCCTGGACCTGGAAAAGTTTCTTGCCTGGCTTACAGAAGCTGAAACAACTGCCAATGTGTGTGCCATCTCCTCCCTTCTCTTTTCTGAAAATATTGCACAGCCAAATTTATTTGCATTTGAAATGAAAGGAATCTGGAAGAATTTTGAAAAGAATATCATGACACCTTTTTAATCAACTGGAAGCCTATTTTTAAAGTCTGAAGAATA
+
>AAAAAFAFFFFGGGG4FGFFFBDFFGHH5FFHHH4FHHHHHHHHGGGHBGHHHHHHHHHHHHHHHHHHHGHHHHEHHG5GHHHHHFGHFHHHFHH3@GHHHH1F?BFH4FE3B@GBFGGHFHH4BFGG?F4FHHH4?B4BBFGHHHHFBDFGGHF3FGE?3?F3DGDHHEHFH<G2@FB2?F<0<111??1GD0>GFFHFFHGHHBFGC<DHHHHB0=0<<C<<//C.C/0=;:0.0:;0;GC:C:;B00
@M05620:37:000000000-D9766:1:1101:7115:15548 1:N:0:81
AGTGCCAGCTCTCAATCGCACAGGGGACCCAGGGCCTGGCCCCTCCATCCAGAAAACCTATGACCTCACCCGCTACCTGGAGCACCAACTCCGCAGCTTGGCTGGGACCTATGTGAGTATCCAGCGTAGGAATCTGGGAGTTGGGGAGGAGTGAGGAGTTGGGGAAAGACAGTCCTAACCGTGGAGGGTTCTGGTAAATGATGGGGTGAGGAGGGGCTCTTTGGCTCCCACCAGTCCCCCTGTCTGGTCTA
+
>>>AAFFFBFFFGBFGGFCFFEAABEEGGFHHGGGGGAGHHHGHGGGGHGFHHGHHHGHFHGHHHHHHHHHGGGFGHGHGHHG?FG1GGHHHGGCGGHHHGHHEGGHHGHHHHHHHHGHHHHHHHGDGGFHHHHHHGGGGGHHHGGGGGGGHHHHHHGHHHGGGGGHHHHHGHHHHHHHHGEEGGGGGCFFGGGGGGGGGFFFGGGFFEFFFFFFFFFFFFFFFFFFFFFFFFFFFFFFFFFFFFFFBBFB
@M05620:37:000000000-D9766:1:1101:5312:15557 1:N:0:81
GAGGCTGCTTTGGCAGAAACTCATAGATTACTGCAACAGTTCCCCCTGGACCTGGAAAAGTTTCTTGCCTGGCTTACAGAAGCTGACACAACTGCCAATGTGTGTGCCATCTCCTCCCTTCTCTTTTCTGAAAATATTGCACAGCCAAATTTATTTGCATTTGAAATGACAGGAATTTGGAAGAATTTTGAAAAGAATATCATGACACCTTTTTAATGAACTGGAAGCCTATTTTGAAAGTCTGAAGAATA
+
>AA>>AFBFFFFG4BFCFGGGGHHHHBGHBGH5BGFFHHHHHHHHGGGHGHHHHHABGHHBGHHHADGHHHFFBGHHHHH3BGHHH23BFF1BFFGFHGHHHHHHGHHHHHHHHHHHGHHHHHHHHHHGHDDFGHHHHFGHHHHHH0FGHHHGHHHHHHHHHHE?FGG222@<CGHHHHHHHH0CGHHHH/?GHHGHHFHHHHHHHHHGHHHHHHHHHHHHHHHBFHHHHHHHHHHGHHHHHHHHHGFBGG
@M05620:37:000000000-D9766:1:1101:3343:15588 1:N:0:81
AGGGCCAGCTCTCCATCGCACAGGGTACCAAGGGCATGGCCCCTCCATCCAGAAAACCTATGACCACACCCGCGACCTGGCGCACCCCCTCAGCAGCTTGGCTGGGACCTATGTGCGTATCCAGCGTCGGAATCTGGGCGTTGGGGCGGCGTGCGGCGTTGGGGACCGCCCGTCCTAACCGTGGCGGGTTCTGGTAAATGATGGGGTGAGGAGGGGCTCTTTGGCTCCCACCAGTCCCCCTGTCTGGTCTA
+
>A11>>AAAFFFGAGFBAE1E?GGF00BB2BBBBF0BBGHHHGHGGHHHBBFGHH0BEGHBBEGH1BBEEG>>>>>EGBB0>?EEGG>>EF0<B1F0BBB?GFGGGHHGH1GFGH2CFGGHH1GGGG<>C-.>FHHHG.CGGGHCCA@G9A@@-@@-@@?@F@@---;-;9@@FFF/;FF@FF@-@?@@FFFFFFBFFFFEFFFFFB@EFF/AF@@@@FFFFFFFFFFFFFFEFFFFFFF@FFFFFFFFFE
@M05620:37:000000000-D9766:1:1101:11688:15594 1:N:0:81
GAGGCTGCTTTGGAAGAAACTCATAGATTACTGCAACAGTTCCCCCTGGACCTGGAAAAGTTTCTTGCCTGGCTTACAGAAGCTGAAACAACTGCCAATGTGTGTGCCATATCCTCCCTTCTCTTTTCTGAAAATATTACACAGCCAAATTTATTTGCATTGGAAATGACAGGAATTTGGAAGAATTTTGAAAAGAATATCATGACACCTTTTTAATGAACTGGAAGCCTATTTTGAAAGTCTGAAGAATA
+
A>AAA?CACFFFBGG11FG1G1F3GGGDD1B3FEF11FGFAGGDGG0FC0FCAECH1B0BGHEHHHHEHD1FGHFFHBHHHHHHFGHHHHEH10E>@@GHB2GHFH1GDH1G2@D10?>GHH12>1F2BGGHHFH12B2>BEFG//B0011B22B>2B2FD1BFGH1GHFHF/<0@12@11?G00F11?G/<1?<EH<FD11=D1<<<.0<00<CC000<0DHCCCCHHC:;:CHGAG0CCFGFCGHF/CF
@M05620:37:000000000-D9766:1:1101:3449:15594 1:N:0:81
AGTGCCAGCTCTCAATCGCACAGGGGACCCAGGGCCTGGCCCCTCCATCCAGAAAACCTATGACCTCACCCGCTACCTGGAGCACCAACTCCGCAGCTTGGCTGGGACCTATGTGAGTATCCAGCGTCGGAATCTGGGCGTTGGGGAGGCGTGCGGAGTTGGGGCAAGACCGTCCTAACCGTGGAGGGTTCTGGTAAATGATGGGGTGAGGAGGGGCTCTTTGGCTCCCACCAGTCCCCCTGTCTGGTCTA
+
>A>>AFDF>FFFGBEB1ACFEEBACABEEABGGGG/FAFCBGGGGGFFEAFBBGFGH/0BBBBFGFGFGFGGGGGGHBEB0BF>FF>GGGFFFGCGE0FGCH1E?CCCEFHHH>B2BGGGGHHGHC//>@<??DGHGH/CGGGHGC<ACC@;@ACCC@CBFGGG.;.;/B/;CBGGBBF?@AE@99;@AFAFFFFBFF/:B/BFFFA>EFFBFF@@<-EB9FFFF/FEFFFFE9/BFFFB?FFFFFF/FFB
@M05620:37:000000000-D9766:1:1101:17810:15607 1:N:0:81
AGTGCCAGCTCTCAATCGCACAGGGGACCCAGGGCCTGGCCCCTCCATCCAGAAAACCTATGACCTCACCCGCTACCTGGAGCACCAACTCCGCAGCTTGGCTGGGACCTATGTGAGTATCCAGCGTAGGAATCTGGGAGTTGGGGAGGAGTGAGGAGTTGGGGAAAGACAGTCCTAACCGTGGAGGGTTCTGGTAAATGATGGGGTGAGGAGGGGCTCTTTGGCTCCCACCAGTCCCCCTGTCTGGTCTA
+
BBABCFFFCFFFGGGGGGGGGGHHGGGGGGHHGGGGGGHHHHGHGGHHHHHHHHHHHGHHHGHHHHHHHHHGGGGGHHHHHHHHHHHHGHGHGGGGGHHHGHHGGGHHGHHHHHHHHHHHHHHHHGEGGGHHHHHHHHHGGHHHGGGGGGGHHHHHHGHHHHGGGGHHHHHHHHHHHHHHGGGGGGGGGGGGGGGGGGGHHHHGGGFFFFFFFFFFFFFFFFFFFFFFFFFFFFFFFFFFFFFFHHFFFFB
@M05620:37:000000000-D9766:1:1101:8854:15624 1:N:0:81
GAGGCTGCTTTGGAAGAAACTCATAGATTACTGCAACAGTTCCCCCTGGACCTGGAAAAGTTTCTTGCCTGGCTTACAGAAGCTGAAACAACTGCCAATGTGTGTGCCATCTCCTCCCTTCTCTTTTCTGAAAATATTGCACAGCCAAATTTATTTGCATTTGAAATGAAAGGAATTTGGAAGAATTTTGAAAAGAATATCATGACACCTTTTTAATGAACTGGAAGCCTATTTTGAAAGTCTGAAGAATA
+
BABCCCFCFFFFGGGGGCGGGGHHHHHHHHGHHHGHGHHHHHHHHGGGHHHHHHHHHHEHGHHHHHHHHHHHHHHBGHHHHHHHHEGHGHHHHHHHHHHHHEGHHFHGHHHHHHHHHGHHHHHHHHHHHFEGEHFB4FHHHHGHHHHHFHHHHHHHHHHHHHH3GFHGGEFGH2FFFHHFFHFFHHHGHHGHGHHGHHHGGHHGHHHHGHHHHHHCGHHHHHHGHHGGHHHHHHHHGEGHFFHHFHHHGGG
@M05620:37:000000000-D9766:1:1101:5222:15639 1:N:0:81
GAGGCTGCTTTGGACGCAACTCATAGATTCCTGCACCAGTTCCCCCTGGCCCTGGAAAAGTTTCTTGCCTGGCTTACAGAAGCTGAAACAACTGCCAATGTGTGTGCCATCTCCTCCCTTCTCTTTTCTGAAAATATTGCACAGCCAAATTTATTTGCATTTGAAATGACAGGAATTTGGAAGAATTTTGAAAAGAATATCATGACACCTTTTTAATGAACTGGAAGCCTATTTTTAAAGTCTGAAGAATA
+
>>1>>AFAFFFFG11A1AEEGFDGHDG222BFFGG10GFHDEGFHGGGA0BGCGCHABAAFFFGFGHFGEBBBGACGDBDGHFFHF1GFGHGHHFH1FGFGGH0F>BGGF1GFEE>GGEGHH1BFGF2>FFFGHGF2F2>FFFFHGHFH1BGG2@G2@GFFDGHFDBGD1<GFFFH11@1??FGFG=<FGEHFH>FH1GHFHHGFFHBEHF0DGGH0:CB:GGFGHEHH/GG:FH0.9;CFFGBBFBFFBC
@M05620:37:000000000-D9766:1:1101:4232:15653 1:N:0:81
ACCACACCTTCTACAATGAGCTGCGTGTGGCTCCCGAGGAGCACCCCGTGCTGCTGACCGAGGCCCCCCTGAACCCCAAGGCCAACCGCGAGAAGATGCCCAGGTGAGTGGCCCGCTACCTCTTCTGGTGGCCGCCTCCCTCCTTCCTGGCCTCCCGGAGCTGCGCCCTTTCTCACTGGTTCTCTCTTCTGCCGTTTTCCGTAGGACTCTCTTCTCTGACCTGAGTCTCCTTTGGAACTCTGCAGGTTCTA
+
AAA1AAAAFFFFG3FD3FF1G1GFEAAA00BF1BF0AEGGCHHGHGGGFAEFGHHCHHHGCGGGG/EEGGG0E1FEGGCH//FHHG//>C><<CFH1G<FGHGGHGHHFHCAGHGCGGGHFHEBHHHFFHCACCCGGGEEHHGHHGFGG/FGBAEG?A-?AFGG?-;@-:/9FFFFFFFBFFFFEFFFFFFFF@FFFFFFFFFFFFFFFFFBFFFFFFFFFFFFFFFFFFFFFFFFFFFFFFFFFFFFFFF
@M05620:37:000000000-D9766:1:1101:6305:15658 1:N:0:81
AGTGCCAGCTCTCAATCGCACAGGGGCAACAGTGCCTGGCCCCTCCATCCAGAAAACCTATGACCTCACCCGCTACCTGGAGCACCCACTCCGCAGCTTGGCTGGGACCTATGTGAGTATCCAGCGTAGGAATCTGGGAGTTGGGGAGGCGTGAGGAGTTGGGGAAAGACCGTCCTAACCGTGGAGGGTTCTGGTAAATGATGGGGTGAGGAGGGGCTCTTTGGCTCCCACCAGTCCCCCTGTCTGGTCTA
+
>AAABFFFBFFFGGGGGGGFG2BAF222BFBFAABBBFF2GAEAEDE5DFFGHHG2BEHHHBFGHHHHHHHE>>>FGHBF2?FGGH?1?GHBEFCGEGBFFHHGGGHHGHHHHHHDGHHHHHFHHGG/>DFDGHHHHG0FGHHHGG/AFACEG.CG0CGHHHGG..:C/C/;EGGGFFGGGGGG.EGGGGGGGGFFFFFFEFFFFFFFFFF/DFFFFFFFFFFFFFFFFFFFFFFFFFFFFFFFFFFFFFF
@M05620:37:000000000-D9766:1:1101:2751:15671 1:N:0:81
GAGGCTGCTTTGGAAGAGCACACGTCGGAACTCCAGTCACCTGCAGCTATCTCGTATTCCGTCTTCTGCTTGACAAAACAACATAACGCAAGAAGATGCCCAGGTTTGTGCCCCACTACCTATTCTGGTAGCCGCCTCCCTCCTTCCTAGCCTCCCGGCCCTACTCCCTTTCTCTCTGGTTCTCTCTTCTGCCTTTTTCCGGCTGCCTCTCTTCTCTGACCCTAGGCTCCTTTGGAACTCTTCAGTTTGTG
+
AA?AAAFACFFFBCBF4AF4ABBAB4222AEHFGH3DFD5BB32BFFH55BDD11AABFFGFGEFGE5FHHG1B5BF11??113@3@>///>1B3GG3B3B3/?B33/B0333?//BB3B343FB421B111B/>B//<?@GDBB10111<010?/?<--><0<00/</DB00<0000<=00:;C00:<00CC00:0:/C.--99..09//;BBFBB009;;9///:C.99////9//9://;/////;..
@M05620:37:000000000-D9766:1:1101:21989:15675 1:N:0:81
AGTGCCAGCTCTCAATCGCACAGGGGACCAGGGCCTGGCCCCTCCATCCAGAAAACCTATGACCTCACCCGCTACCTGGAGCACCAACTCCGCAGCTTGGCTGGGACCTATGTGAGTCTCCAGCGTAGGAATCTGGGAGTTGGGGAGGAGTGAGGAGTTGGGGAAAGACAGTCCTAACCGTGGAGGGTTCTGGTAAATGATGGGGGGAGGAGGGGCTCTTTGGCTCCCACCAGGCCCCCTGTCTGGTCTAT
+
AA>AADFBAFFFGFGGGGGGGGHHGGFGGHFFGAEBBFGHHGAEEHBGGH3BGBHGGFGFFADG5BB1FHEGE/>FGFGBGGGGGHEEBBGFG?E>BBGE3FFGGFHGHGFHBD3BB3DBGH?B>/?C?BGFHF?FGHF?GHHGCG@@.>FCGHHFD/C0CCFEGHFBGHGHHHHBGHHAAEFGFGG9;CBFFCCCFBBBC0FEF-@-9;DDDFFB-A;FFFFF/BEEFFFFF.;;DDF=?/9BBFFBBB/
@M05620:37:000000000-D9766:1:1101:22018:15678 1:N:0:81
AGTGCCAGCTCTCAATCGCACAGGGGACCCAGGGCCGGCCCCTCCCTCCCGAAAAACTCAGTCCTCACCCGCTACCTGGGACACCCAATCCCCACGCTTGCTGGGGCCTCTGTGGGTATCCCACGTCGGAATCTGGCGATTGGGGGAGGAGTGGGGATTGGGGCAAACAGACCTAAACCCGGGGGGGTTTGGTCAAAGATTGGGGGAGGGGGGGTTCTTTTTCTCCCCCCCGACCCCCCTTCTTGTCTCTC
+
AAAAAFFBAFFFGGGGGAF1E0ABAAEGGG0BFBB/AE/AEEGCGF0BFFG/>EEAF1@111BF21BFHH?///>BB1F/00?BFEEA0<B1/0///??FAB1?C/?><?11<10/<1?<GG10<F<->->.<00D0---..;G----;..:9..9.;//AE9:;.--A-/-9//9///------;-;-----9/;/////;;E---9-----;--9/9B////9;;-B@-----;;@-9-9//;;/;/9/
@M05620:37:000000000-D9766:1:1101:2736:15680 1:N:0:81
GCGGCTGCTTTGGAATAGCACACGTGTGCACTCCAGTCACCTGAAGCTCTCTCGTATGCCGTCTTCTGCTCGAAACCAAAAGACCCAACTCCGCCTCTTGGCTTTTACCTATGTTAGTATCCAGCGTACCAATCTGGGAGTTGGGGAGTATTGAGGATTTTGATAAAGACAGTCCTAACCGTGGAGGGGTCTTTTAAATGATGTTGTGAGGAGGTGCTCTTTTTCTCCCACCATTCCCCCTTTCTTTTCTC
+
11>AA1AA1BB@A1B11BF1GFGEH0B0DDBFAA1BDBBFGCB0BAFHH11B1///002AAB/0AAADG11BE0E/>////>/B0B/??0@F////?BBF1>E0012BBBGH1F2>B2>BBGE1G//?//B<F0F>BF0F<@GB?B/</?1@1<?0<0>111.1<<1>1FFC1<CBDGHH<<.-<<.--;;;:00;:C0;990000;90;90.;.;90BFFB00;9C0C/.AA///:;:-;-::B///:;9
@M05620:37:000000000-D9766:1:1101:15953:15704 1:N:0:81
GAGGCTGCTTTGGAAGAAACTCATAGATTACTGCAACAGTTCCCCCTGGACCTGGAAAAGTTTCTTGCCTGGCTTACAGAAGCTGAAACAACTGCCAATGTGTGTGCCATCTCCTCCCTTCTCTTTTCTGAAAATATTGCACAGCCAAATTTATTTGCATTTGAAATGAAAGGAATTTGGAAGAATTTTGAAAAGAATATCATGACACCTTTTTAATGAACTGGAAGCCTATTTTGAAAGTCTGAAGAATA
+
AAABBAFBFFFFGGGGGGGGGGHHHHHHHHHHHHHFFHHHHHHHHGGGHFHHHHHHHFFHHHHHHHHHHHHHHHHGHHHHHHHFHFHHHHHHHHHHHHHHHHHHHHHHFHHHHHHHHGHHHHHHHHHHHHHHFHHBHHGHHHHHHHHBFGHH3FHHHHGHHHHHHHHHHFHHHHFHGHHHGHHHHHHHHHEHHHHGHHHHHHHGHHHHGHHHHHHHHHHHHHHHHHHGHGHHHHHHGHHHGHHHHHHHHGG
@M05620:37:000000000-D9766:1:1101:3460:15715 1:N:0:81
GAGGCTGCTTTGGAAGAAACTCATAGATTACTGCAACAGTTCCCCCTGGACCTGGAAAAGTTTCTTGCCTGGCTTACAGAAGCTGAAACAACTGCCAATGTGTGTGCCATCTCCTCCCTTCTCTTTTCTGAAAATATTGCACAGCCAAATTTATTTGCATTTGAAATGAAAGGAATTTGGAAGAATTTTGAAAAGAATATCATGACACCTTTTTAATGAACTGGAAGCCTATTTTTAAAGTCTGAAGAATA
+
A?AA>4FAFFFFGCFGGGGGGGGHGEFDFHHGFFFGFHHHHHHHHGGGFHGHHHGGBA2FGHHHHHHFGGDBBGGFG5BBGHFFHEBGFGGHHHHHHHHHGGHFGHHHHHHHFFGHBFHHHGHHGH4BGHEDFFHGFGGFEGEFH??FGDGGF3FHFHFHHHGGFFHHFHEHHH@G@D>2FFFGB???FFEB1F?<F>1==DFFGHG1FFHBBD<CD0==0=GHGG/CGFG;0;C0.:<:CCGG0CCCGFF
@M05620:37:000000000-D9766:1:1101:23507:15719 1:N:0:81
AGTGCCAGCTCTCAATCGAACAGGGGACCCAGGGCCTGGCCCCTCCAGCCAGAAAACCTATGACCTCACCCGCTACCTGGAGCACCAACTCCGCAGCTTGGCCGGGACCTATGTGAGTATCCAGCGTAGGAATCTGGGAGTTGGGGAGGAGTGAGGAGTTGGGGAAAGACAGTCCTAACCGTGGAGGGTTCTGGTAAATGATGGGGTGAGGAGGGGCTCTTTGGCTCCCACCAGTCCCCCTGTCTGGTCTA
+
AA>AAFF1AFFFGGFGGG1AGCHFGEEEEFHHF0EEFGHHHHGHGGH1GEHHHHHGGGH1BFGHHGHHHHFEG>FEHGHH>GHHHH0>EH1@?ECEEHFGGH1>>CGGGHHHHH2FF>GFHHHHHGCGGGHHHHHHHHFGGHHH-A<CCCECGDHHC.:CGF?CECHHFHHGGGGGGGGGGGFGEGG@CFFGGG0CFFFFFFFFFBF@FFFFFF@=@@FFFFFFFFF-9BFFFFFFFFFF@FFFFFFFFFF
@M05620:37:000000000-D9766:1:1101:14925:15728 1:N:0:81
ACCACACCTTCTACAATGAGCTGCGTGTGGCTCCCGAGGAGCACCCCGTGCTGCTGACCGAGGCCCCCCTGAACCCCAAGGCCAACCGCGAGAAGATGACCCAGGTGAGTGGCCCGCTACCTCTTCTGGCGGCCGCCTCCCTCCTTCCTGGCCTCCCGGAGCTGCGCCCTTTCTCACTGGTTCTCTCTTCTGCCGTTTTCCGTCGGACTCTCTTCTCTGAACTGAGTTTTCTTTGGAACTCTGCAGGTTCT
+
CCCCCCCBFFFFGGGGGGGGGGHHGGGGHGHHHGGGDGGGGHHHHGGGEFGGHHHHHHHGGGGGGGGGGGGHHHHGGGGHGHHHHGGGFGGGGGHFBGHGG2=/?FGBG11FFC/<CD@CFD0DD0GH00=:@--AFGGGFGGGGGBF09/FG0C.9.;:-;.0B--9@FBBFF00;FBB0;FFFBFF9FBFF0@9.:EBFD9.9--;CBB00BF0F0B00:B00090;00:;00/;0090;B0B0;.0;B
@M05620:37:000000000-D9766:1:1101:19440:15737 1:N:0:81
GCGGCTGCTTTGGAAGAAACTCATAGATTACTGCAACAGTTCCCCCTGGACCTGGAAAAGTTTCTTGCCTGGCTTACAGAAGCTGAAACAACTGCCAATGTGTGTGCCATCTCCTCCCTTCTCTTTTCTGAAAATATTGCACAGCCAAATTTATTTGCATTTGAAATGAAAGGAATTTGGAAGAATTTTGAAAAGAATATCATGACACCTTTTTAATGAACTGGAAGCCTATTTTGAAAGTCTGAAGAATA
+
>3>AA>DBFFFFGGGGFCGGGGFGFGHHH5BGHH3BGCBDFGHHHGEFEGGFHHFHHB2BFHHHFHHGHHHHHHG3FGHFHHHFF3EGHGEHHHHGBGGGHHGHHHHHGHHHHHHHHFHHHHHHHHHHHHHHDGH3GHFHHH?GHHH0?GHH2FHHHHGHHHHBHHHHHFGHGGHHHHHHGDGGHHHHHGAGDGHGGHGHHGHHG<FGGHHHHHHFGGHHHHHGB:GHHHHHHHHHGHGHFHHHGFGGGGG
@M05620:37:000000000-D9766:1:1101:6175:15782 1:N:0:81
GAGGCTGCTTTGGAAGAGCACTGACAAGCCAGCGACAAAAGATCGGAAGAGCACACGTCTGAACTCCAGTCACCTGAAGCTATCTCGTATGCCGTCTTCTGCTTGAAAAAAAAAACAAAATATAAATTTTGTCCTCCTCCCGCCTTCCTTCCCTCCCTCCACACCTCCTTTTCTTCCTTTATCTCTCTTCTACTTGGTTCCATCTTTCTCCCTCTCCATGCATCACACTGTTCTCTCATTCTTACATCTCT
+
AAA3AAFBFFFFG4BFAGGCGCHHHABBBABG2AEEEEEABFHHAEB1AEHGHGFFEBGHEGFHHHHHGDGFHHGBBBBGGHHHHHF1?GHDGE?E1FFGHHHHHGGFFFEFGG<///@022222222111?111?00<0?.-<..101=1<<=/.<//.///.:/../00000000:0;0<0000000;00;00000.0/00;000000;/////9000:000///9//9////////////9////;//
@M05620:37:000000000-D9766:1:1101:10720:15782 1:N:0:81
ACCACACCTTCTACAATGAGCTGCGTGTGGCTCCCGAGGAGCACCCCGTGCTGCTGACCGAGGCCCCCCTGAACCCCAAGGCCAACCGCGAGAAGATGACCCAGGTGAGTGGCCCGCTACCTCTTCTGGTGGCCGCCTCCCTCCTTCCTGGCCTCCCGGAGCTGCGCCCTTTCTCACTGGTTCTCTCTTCTGCCGTTTTCCGTAGGACTCTCTTCTCTGACCTGAGTCTCCTTTGGAACTCTGCAGGTTCT
+
BBBBBBBBFFFFGGGGGGFGGGHHGFFEG2GGGGFGGGCGEHHHHGGGEEEGHHFHHHGGGGGGGGGGGGGHHHHGGGGHGHHHGGGGGGCGFGHHBDHHHHHHGHHHHHGGGHHGGGGGHHHHHHHHHHHGHHGGGGGHGHHGHGGGGGGGGGGGFGGGGGGGGGFFFFFFFFFFFFFFFFFFFFFFFFFFFFFFFFFFFFFFFFFFFFFFFFFFFFFFFFFFFFFFFFFFFFFFFFFFFFFFFFFFFFF
@M05620:37:000000000-D9766:1:1101:22029:15794 1:N:0:81
GAGGCTGCTTTGGAAGAACCTCATAGATTACTGCAACAGTTCCCCCTTGACCTGGAAAAGTTTCTTGCCTGGCTTACAGAAGCTGAAACACCTGCCAATGTGTGTGCCATCTCCTCCCTTCTCTTTTCTGAAAATATTGCACAGCCAAATTTATTTGCATTTGAAATGAAAGGAATTTGGAAGAATTTTGAAAAGAATATCATGACACCTTTTTAATGAACTGGAAGCCTATTTTGAAAGTCTGAAGAATA
+
A>AAA@F>FFFFGGGGGG4FFGGHHHHDGHHGHBEGGFGHHHHHHGG2BGHHHHHHHHHGHHHHHHHHHHGHHHHGHHGHHHHHHHFHHH?EHHHHHHHHHHHHGHHHFHHHHHGHH?GHHHHHHHHHHHHHHHHHHHHHHHHH?FGHHHHHGHHHHHGHHHHHHHHHHHHHHGHHHHGHHHHHHGHHHGEFFGHGHHHHHHHFG1>FGHHHHHEHHGHHHHHF/CGEFFHHFHHFGHGHCFHHHHFFHFF
@M05620:37:000000000-D9766:1:1101:12501:15807 1:N:0:81
AGTGCCAGCTCTCAATCGCACAGGGGACCCAGGGCCTGGCCCCTCCATCCAGAAAACCTATGACCTCACCCGCTACCTGGAGCACCCACTCCGCAGCTTGGCTGGGACCTATGTGAGTATCCAGCGTAGGAATCTGGGAGTTGGGGAGGAGTGAGGAGTTGGGGAAAGACAGTCCTAACCGTGGAGGGTTCTGGTAAATGATGGGGTGAGGAGGGGCTCTTTGGCTCCCACCAGTCCCCCTGTCTGGTCTA
+
>>1>>F1FAFFFG1GFEFGCECHFF0EEFF000BE/AFHFCGGAEG0GFF1BB0ABAE0BAFAGHBG1GC>>E//>G@BG0BFHHH//?GHFEFCECGFGA0G<//B<?G<1FHHFDFB1FFHDG//<//1@1?<GDF0F<FF<<@.<-.<<<0DC0<<C<CGCC..C:;/::;CG0:GA-CGGA99-:;FGBBFF000;0F0;9BF>-F-/---99@FFBFFBF9/---9A-9/;9/--@-/99/B99//
@M05620:37:000000000-D9766:1:1101:20145:15810 1:N:0:81
AGTGCCAGCTCTCAATCGCACAGGGGACCCAGGGCCTGGCCCCTCCATCCAGAAAACCTATGACCTCACCCGCTACCTGGAGCACCAACTCCGCAGCTTGGCTGGGACCTATGTGAGTATCCAGCGTAGGAATCTGGGAGTTGGGGAGGAGTGAGGAGTTGGGGAAAGACAGTCCTAACCGTGGAGGGTTCTGGTAAATGATGGGGTGAGGAGGGGCTCTTTGGCTACCACCAGTCCCCCTGTCTGGTCTA
+
111>A1DFAFC3AEGDEAFGAABAAEGEEEGHGG0A//F0AGGHGGCGABGAA01BG/0BFHBHFH1GHHFGGG//FHHCGHH/0/BGG>FHG?@?>>GHGHHA/?GH/BG1FGDHB1GH2FG1BC?E?EHHGHHH1FG/<0?F@GG-ACG0GD0.=.<<GGGGGGH.GCH/0=0CGH/G@..=;E.;;C.;FG;FGGGGGFGBABF@FFFFFF-@@?FFFFFFFF/;FBFFF-FFF9EB@FBFFFFF/;:
@M05620:37:000000000-D9766:1:1101:14026:15882 1:N:0:81
ACCACACGTCTGACCTCCAGTCACCTGACGCTATCTCGTATGCCGTCTTCTTCTTGAAAAAAAAACACCTACACTCACACTCGCACCAAGCGCATATGATGAGTTGCCCGCTCCCTCTTCTGTAGGCCCCCTCCCTCCTTCCTGGCCTCCCTGAACTTCGCTCTTTCTCACTGATTCTCTCCTCTGCCGATTTCCGACAGAACGCATTCTCTGCATTGAAGCTTCTTGTGAACTCGACATGCTCTCGATCG
+
AABBBBB?FBFAFBGB4A4FFBFHHHHB4BEFEABEDFBEGHGHEBEBFAD5BDFHDGGBCAA>011B>B3332333333331>@//0/0//////444B44B443BDC//////@2<FG2222@2@G?/A<//><GD0><0<=<G01CC./</0/=0=.....<00:::;000000;:C0/;/CC0;A-99900..---/9/..9:;BFF///////////////9////////..-9.;//99/.//.;
@M05620:37:000000000-D9766:1:1101:5822:15890 1:N:0:81
AGTGCCAGCTCTCAATCGCACAGGGGACCCAGGGCCTGGCCCCTCCATCCAGAAAACCTATGACCTCACCCGCTACCTGGAGCACCAACTCCGCAGCTTGGCTGGGACCTATGTGAGTATCCAGCGTAGGAATCTGGGAGTTGGGGAGGCGTGAGGAGTTGGGGAAAGACAGTCCTAACCGTGGAGGGTTCTGGTAAATGATGGGGTGAGGAGGGGCTCTTTGGCTCCCACCAGTCCCCCTGTCTGGTCTA
+
>A>>>DFFAFFFG1GGFFEFEGHCF0AEFEGHCFFGGFGHHHGGGGHGGHHFGGHBGGHHHGGHHFGHHHEEE>@EHBBBBBGFHH0?EGHHGGGGGHGGGHHGGGFHGHCHHHE2GHHHHH2GGGC/BA@1FHHHEHFFGFFHCG.><.<CC.AC0CCGGFCC..;G/;GFGGGG0CFG?AEGBE9AEFGGGGFGFGFFFFFFFFF@?FFFFF@@@@FFFFFFFFFFFFFFEFFFFFFF@FFFFFFFFFB
@M05620:37:000000000-D9766:1:1101:5157:15919 1:N:0:81
AGTGCCAGCTCTCAATCGCACAGGGGACCCAGGGCCTGGCCCCTCCATACAGAAAACATATGACCTCACCCGCTACCTGGAGCACCAACTCCGCAGCTTGGCTGGGACCTATGTGAGTATCCAGCGTAGGAATCTGGGAGTTGGGGAGGAGTGAGGAGTTGGGGAAAGACAGTCCTAACCGTGGAGGGTTCTGGTAAATGATGGGGTGAGGAGGGGCTCTTTGGCTCCCACCAGTCCCCCTGTCTGGTCTA
+
AB>AAFFFBFFFGGGGGGGGGGHFGGGGGGGHGGGGGGHGHHGHGGHH5FHFHHHHHHHHHHHHHGHHHHHGG>EGHHHHHHHHHHCGFHHHGGGGGHHGGHHGGGHHGHHHHHHHHHHHHHHHHGEDDGHHHEGHHHFGGHHHGG<C@<DGHFHHHGHHHEGGEDHHHGHHHHHHHHHHFDGGGFGGCFGGGGFGGFGGGGGGGGDFFFFFFFFFFFFFFFFFFFFFFFFFFFFFFFFFFFFFFFEFFFF
@M05620:37:000000000-D9766:1:1101:12043:15935 1:N:0:81
AGTGCCAGCTCTCAATCGCACAGGGGACCCAGGGCCTGGCCCCTCCATCCAGAAAACCTATGACCTCACCCGCTACCTGGAGCACCAACTCCGCAGCTTGGCTGGGACCTATGTGAGTATCCAGCGTAGGAATCTGGGAGTTGGGGAGGAGTGAGGAGTTGGGGAAAGACAGTCCTAACCGTGGAGGGTTCTGGTAAATGATGGGGTGAGGAGGGGCTCTTTGGCTCCCACCAGTCCCCCTGTCTGGTCTA
+
BBBBBFFFBFFFGGGGGGGGGGHHGGGGGGHHGGGGGGHHHHGHGGHHHHHHHHHHHGHHHHHHHHHHHHHGGEGGHFHHHHHHHHHHGHHHGGGGGHHHGHHGGGHHGHHHHHHHHHHHHHHHHGGGGGHHHHHHHHHGGHHHGGGGGGGHHHHHHGHHHHGGGGHHHHHHHHHHHHHHGGGGGGGGGGGGGGGGGGGGGGGGGGFFFFFFFFFFFFFFFFFFFFFFFFFFFFFFFFFFFFFFFFFFFFF
@M05620:37:000000000-D9766:1:1101:11345:15941 1:N:0:81
ACCACACCTTCTACAATGAGCTGCGTGTGGCTCCCGAGGAGCACCCCGTGCTGCTGACCGAGGCCCCCCTGAACCCCAAGGCCAACCGCGAGAAGATGAGTGGCCCGCTACCTCTTCTGGTGGCCGCCTCCCTCCTTCCTGGCCTCCCGGAGCTGCGCCCTTTCTCACTGGTTCTCTCTTCTGCCGTTTTCCGTAGGACTCTCTTCTCTGACCTGAGTCTCCTTTGGAACTCTGCAGGTTCTAGACCGGAA
+
3AAABAAAFFBFFGGFFDGGBGFFEEFGFAGHHFGA2AE22GGHHGAEEEG1AAFFHHHGCG?E1B@EGGGGHE/EGGGEFGHAEFGGGCGCCDF11<>GHHECGH/C/<CGHBBGFHDDFGAAG--AEGHGGHG/::GHHHFGH.E?ABGGGGGF?AA??/0;FFFFBBFFFFFF/FFFFFF//9.;/A/9.F?DDBFFFF/FFFFFBBB/9FEF./9B/BF/:B/B//;/BBFB9FFFB//FF//-9-9
@M05620:37:000000000-D9766:1:1101:12802:15983 1:N:0:81
GAGGCTGCTTTGGAAGAAACTCATAGATTACTGCAACAGTTCCCCCTGGACCTGGAAAAGTTTCTTGCCTGGCTTACAGAAGCTGAAACAACTGCCAATGTGTGTGCCATCTCCTCCCTTCTCTTTTCTGAAAATATTGCACAGCCAAATTTATTTGCATTTGAAATGAAAGGAATTTGGAAGAATTTTGAAAAGAATATCATGACACCTTTTTAATGAACTGGAAGCCTATTTTGAAAGTCTGAAGAATA
+
BAABCCFCFFFFGGGGGGGGGGHHGHHHHHHGHHHHHHHHHHHHHGGGHHHHHHHGFHHHFHHHHHHHHHHHHHHHHHHHHHHHHHHHHHHHHHHHHHHHHHHHHHHHHHHHHHHHHGHHHHHHHHHHHHHHHHHHHHHHHHHHHHHHHHHHHHHHHHHHHHHHGFGHHHGHHGHHHHHHFHGHFHHHHGEHHHHFFHHHHHHBDGHHGHHHHHHHHHHHHHHGHHFHHHHHHHHHGHHHFHHHHHGHHGF
@M05620:37:000000000-D9766:1:1101:18905:16019 1:N:0:81
GAGGCTGCTTTGGAAGAAACTCATAGATTACTGCAACAGTTCCCCCTGGACCTGGAAAAGTTTCTTGCCTGGCTTACAGAAGCTGAAACACCTGCCAATGAGTGTACCAACTCCTCCCTTCTCTATTCTGAACTTATAACCCAGCCACATTTCTTTGCATTTGCACTGAACGGAATTTGGACGACATTTGTACAGAATATCATGCCACCTTTTTATTGAACTGGAAGCCTATTTTGAAAGTCTGAAGACTA
+
AAABBBFAFFFFGGGGGG4FGGGHHHGHHHGHHGHHHHHHHHHHHGGFHHHHHHHHHHHFHHHHHHHHHHHHHHHFHHHHHHHHHHHHHH1EGFHHHHHH3BF3F4@BG31BG3B?FFGHHH3G44F4F?GHB4FG444B3?FH0?GCG23333B?FBF?G3B3F22<222@?EGCGFF111<>/-<1111>1>==F<1F<0GB000=CGCHH0<0=0=G000//:/;C:CGHFHFGGGGFFFGG;FB/;F
@M05620:37:000000000-D9766:1:1101:10628:16026 1:N:0:81
GAGGCTGCTTTGGAAGAGCACACGTCTGAACTCCAGTCACCTGAAGCTCTCTCGTATGCCGTCTTCTGCTTGAAAAAAAAAACTCAAACAACTCCCAATGTCCTACATTATTCTACCCTTACAGACATGCTCCTCGAAGACTCCAAGGGAGTGAAAACTCTGCTTAACCAATGGCCAGTAATTCAGGCATTTCCTCTTTACCACTCTTGTGGCTCCAATTGAACCATTCTCCCCTCTTGTACTTTTAACTG
+
BBBBBBFBFFFFGGGGGGGGGGGGFDFF5FFH5GGGFGFHHCBBGFFH35FAGEFFFFGGEEF1FADFGHHH135FGG0E//?333B@G0?/33??23B3BGDFFEC4444?4B?4B02B223B30B3223@<@2/<2//@?F11?1?DA/C0>1110<>FF1=11>1>0.<//</<.00=0<==0</.<0:;CG<0;<:0000/CG90CF.:ABE//9B009:..09;0;0/././00//;BB/9/;;F/
@M05620:37:000000000-D9766:1:1101:9293:16036 1:N:0:81
AGTGCCAGCTCTCAATCGCACAGGGGACCCAGGGCCTGGCCCCTCCATCCAGAAAACCTATGACCTCACCCGCTACCTGGAGCACCAACTCCGCAGCTTGGCTGGGACCTATGTGAGTATCCAGCGTAGGAATCTGGGAGTTGGGGAGGAGTGAGGAGTTGGGGAAAGACAGTCCTAACCGTGGAGGGTTCTGGTAAATGATGGGGTGAGGAGGGGCTCTTTGGCTCCCACCAGTCCCCCTGTCTGGTCTA
+
AA>AAFFFBFFFG4GGGGGCGGHHGGFEGGHH2BEEGFHHHHGFGGHHHHHHHGHHHGHHHGHHHGHHHHHGE>EEHHGG2FGHHH11?GHHGGGGGHHHGHGGGGHHGHHHHHHHHHHHHHHHHGGGGGHHHHHHHHFFGHHHGGEGGAEHHFHHHGHHHHGGGDHHHHHHHHHHHHHHGGGGBGGGGGGGGGGGGGGFGFGGGGFFFFFFFFFFFFFFFFFFFFFFFFFFFFFFFFFFFFFFFFFFFFF
@M05620:37:000000000-D9766:1:1101:9209:16040 1:N:0:81
GAGGCTGCTTTGGAAGAAACTCATAGATTACTGCAACAGTTCCCCCTGGACCTGGAAAAGTTTCTTGCCTGGCTTACAGAAGCTGAAACAACTGCCAATGTGTGTGCCATCTCCTCCCTTCTCTTTTCTGAAAATATTGCACAGCCAAATTTATTTGCATTTGAAATGAAAGGAATTTGGAAGAATTTTGAAAAGAATATCATGACACCTTTTTAATGAACTGGAAGCCTATTTTGAAAGTCTGAAGAATA
+
CCCCCCFCFFFFGGGGGGGGGGHHGHHHHHHGHHHHHGHHHHHHHGGGHHHHHHHHHHHHGHHHHHHHHHHHHHHHHHHFHHHHHHGHHHHHHHHHHHHHHHHHHHHHHHHHHHHHHGHHHHHHHHHHHHHHHHHHHHHHFHHHHHHHHHHHHHHHHHGHHHHHHHHHHHHHHFHHHHHHGHHHHHGHHHGGHHHGHHGHHGHGHHHHGHHHHHHHHGHHHHHHHHHHHGHHHHHHGHHHFHHHHHHHHGG
@M05620:37:000000000-D9766:1:1101:11455:16096 1:N:0:81
AGTGCCAGCTCTCAATCGCACAGGGGACCCAGGGCCTGGCCCCTCCATCCAGAAAACCTATGACCTCACCCGCTACCTGGAGCACCAACTCCGCAGCTTGGCTGGGACCTATGTGAGTATCCAGCGTAGGAATCTGGGAGTTGGGGAGGAGTGAGGAGTTGGGGAAAGACAGTCCTAACCGTGGAGGGCTCTGGTAAATGATGGGGTGAGGAGGGGCTCTTTGGCTCCCACCAGTCCCCCTGTCTGGTCTA
+
1>>AAFBCAFCFDGGGGFEGEEGHCGGEEEGHG0EE//G0BGGCFGBABGG1E0BFHGGAGHFHGHBHHGGGGE?EHHHFHHHE0EGHGF1GF?GC?0BBEFFEG/00EGHFHFDDHFGHDGHHHCGGG?GBGHHFFCGFCHHHG@FC<<AGC0GFBF</D/-:..CCHHFHCGGHHHFF?.;AAAAG.;AFFF;FFFFGFFFGGFF?EFF/BF;<@-AFFFF/9/BEA--9AAB/9999--BBF9/9B//
@M05620:37:000000000-D9766:1:1101:11284:16111 1:N:0:81
GGAACTCTGCAGGTTCTAGATCGGAAGAGCACACGTCTGAACTCCAGTCACCTGAAGCTATCTCGTATGCCGTCTTCTGCTTGAAAAAAAAACCACATCACCCCTTTTCTTTGCCCGCTCCCCTTTTTTTTTTCACCTTCCCTCCGTCTTTGCTTCCCTCCCTTCTCCCTGCTCCCACTAGATACACTTCCTCCTCATTCCCGCTCGCCCACCCCACTTTCCCTCTTGTCCCTTTTCCCATCTCCTCTGTC
+
BBBBBFFFFFFFGBEGGGGFGGHGGEEFHHHHHHGFGFGFFHGHHHHFHFHHHHGCFGGF53DFFAEFGGG?AE1FF55@GGGGFHF1E//>1?///3B33?0>/03344444BB3///>?/?20222///<-<11111<//0/......0000;://0::;/0/00;:/0./00./.9/00000090000009//0990;0.--9---..9..-..9///9//../////////9/9///9//;/.////
@M05620:37:000000000-D9766:1:1101:26667:16117 1:N:0:81
AGTGCCAGCTCTCAATCGCACAGGGGACCCAGGGCCTGGCCCCTCCATCCAGAAAACCTATGACCTCACCCGCTACCTGGAGCACCAACTCCGCAGCTTGGCTGGGACCTATGTGAGTATCCAGCGTAGGAATCTGGGAGTTGGGGAGGAGTGAGGAGTTGGGGAAAGACAGTCCTAACCGTGGAGGGTTCTGGTAAATGATGGGGTGAGGAGGGGCTCTTTGGCTCCCACCAGTCCCCCTGTCTGGTCTA
+
AA>AAFDFAFFFGGGGGFGAEEGHGEEGGGHHGGGGGGHHFHGCFGGHHHHHGHHHHGHGHHFHHHFHHGHGGEEGHHHHGHHGHEHHGHHHGGGGFHGHGHHGGGHHGHGHHHHHHHHHHHHGGGDEGGFHHHHFFHCFFHHHGGGGGGGFGFHHGGHEGGGGG.GHFHGGHHHHHHHGGGEGAFGGGGGGGGBFGGGGGGGGGGFAEFFFFFFFFFFFFFFFFFFFFFFDFFFFFFFFFFFFFFFFFFB
@M05620:37:000000000-D9766:1:1101:15253:16121 1:N:0:81
GAGGCTGCTTTGGAAGAAACTCATAGATTACTGCAACAGTTCCCCCTGGACCTGGAAAGGTTTCTTGCCTGGCTTACAGAAGCTGAAACACCTGCCAATGTGGGTGCCATCTCCTCCATTCTCTTTTCTGACAATATGGCACAGCCAAATTTATTTACATTTTAACTGAAAGGACTTTCGAATAATTTTGAAAAGACTATCATGACACATTTTTAATGAATTGGAAGCCTATCTTGAAAGTCTGAAGAATA
+
BBBBBBFAFFFFGGGGGGGGGGHHHHGGHHHGHBFHFHHHHHHHHGGFHHHHHHHHF3BBBGHHHHHHHHHHHHFHHHHHHHHGHFHHHH1EGFHHCHHHEE31???GD4@3F332B2B?GHHFHG444FF33B?B?4B/B3?2FGHCG2?B33B33BFF?H2222>@22F2<200<11//01?111?F1F1=F>.0><<F1<11/0</<G0DDHH<0==00<C00::.::00;GG:GG0C0;0;BFF/99
@M05620:37:000000000-D9766:1:1101:19296:16137 1:N:0:81
GAGGCTGCTTTGGAAGAAACTCATAGATTACTGCAACAGTTCCCCCTGGACCTGGAAAAGTTTCTTGCCTGGCTTACAGAAGCTGAAACAACTGCCAATGTGTGTGCCATCTCCTCCCTTCTCTTTTCTGAAAATATTGCACAGCCAAATTTATTTGCATTTGAAATGAAAGGAATTTGGAAGAATTTTGAAAAGAATATCATGACACCTTTTTAATGAACTGGAAGCCTATTTTGAAAGTCTGAAGAATA
+
BABBBBFBFFFFGGGGGGFGGGHHHHHHHHHHHHFFFGHHHHHHHGGGHHHHHHHHHHHGBHHHHHHHHHGHHHHFHHHHHHHHHHHHHFFGHGHF33BGDEG1GCGFGFHFBGGGFFGHHB?4FGFFHHDEGHBGFFBF?GHFH?FGFHEGFHHHFHHHGBFFHGHFDGHDGHHHHH222G0FFGHHHH/FHFF.0FGHBGH=GHHGCB1=GHEBG0=0D0</<//;.CHHH0C0E0CC:CC::GCGFGB
@M05620:37:000000000-D9766:1:1101:19813:16140 1:N:0:81
GAGGCTGCTTTGGAAGAAACTCATAGATTACTGCAACAGTTCCCCCTGGACCTGGAAAAGTTTCTTGCCTGGCTTACAGAAGCTGAAACAACTGCCAATGTGTGTGCCATCTCCTCCCTTCTCTTTTCTGAAAATATTGCACAGCCAAATTTATTTGCATTTGAAATGAAAGGAATTTGGAAGAATTTTGAAAAGAATATCATGACACCTTTTTAATGAACTGGAAGCCTATTTTGAAAGTCTGAAGAATA
+
A>AACBFBFFFFGGGGGGGGGGHHGHHHHHHHHHBGFHGFGHHHHGGEHHHHHHHHHFFHHHHHHHFHHHHHHHHFHHHFHHHHHFHHHH1GHHHHGFHHHHHHHHHHHHHHHHHHHGHHHHHHFHHHHHHHGHFHHHHHHGHHHHHHHHHHHFHHGHHHGHHHHHHFHHHHGGHHHHGHHHFFHHHHHHGFFF<FGHHHHGHBFFGHGHHHHHGHFEHHFHHFHHHGHHHHHHHFGFGFCGHHHFHHHGG
@M05620:37:000000000-D9766:1:1101:7610:16149 1:N:0:81
GAGGCTGCTTTGGAAGAAACTCATAGATTACTGCAACAGTTCCCCCTGGACCTGGAAAAGTTTCTTGCCTGGCTTACAGAAGCTGAAACAACTGCCAATGTGTGTGCCATCTCCTCCCTTCTCTTTTCTGAAAATATTGCACAGCCAAATTTATTTGCATTTGAAATGAAAGGAATTTGGAAGAATTTTGAAAAGAATATCATGACACCTTTTTAATGAACTGGAAGCCTATTTTGAAAGTCTGAAGAATA
+
>3A3>ACAFFFFG4FGFBFFGGFFHC5DGBFF5BGBFGHHHHHHHGGGHFGHHHHBBEFGBEHHHFGFHGHFGBCGHGFF33BFHH33BGEBEGHHFHFHHHHHHHHHGHHHGHHHHGHHHHHHHHHHHHFGFHHHHHBGHHHHHGCCGHHHGHHHHHGHHHHH33@F2@2@FGHHHHHHHHHGFHHHHD/?GHGFFHHHHGHDGFHHGHHHHHHHHHHHGHHHEHHHHHHHHHHHGHHHHGHHHGGCCFF
@M05620:37:000000000-D9766:1:1101:4307:16165 1:N:0:81
ACCACACGTCTGACCTCCAGTCACCTGACGCTATCTCGTATGCCGTCTTCTGCTTGAAAAAAAAAAAAAAAATAAAAAAAGAAAAAGTGTTTGATTAAGAACAACTGGTATAATACAACGCTTCGAAGCCTGTAAACACACAAGAAGCACACGCATCTCATGATTGTAGAGCTGTAGTTGTAACGTGAGAGCAAGAGACCTGATGAACCCGCTCAGAGAGACTTAGTAGGAAGGAAGTCGGACGAGTACAG
+
BBBBBBBBFAFBG5GGBABGB4BFGHHBBBFGGEHFHGFEHHHHGEEHGADGGHHHGFFHHGGGGEE>>>//0B?333///?0B20/2>2222222222110<0/100?1111111111-->..-<<.-./<<000=0.:...;///////.---.-0000000000000009/0;;0;0;000./...//;//....../.://://9.----.///..:.////9/////99././/.--9---..9//
@M05620:37:000000000-D9766:1:1101:16212:16166 1:N:0:81
GAGGCTGCTTTGGAAGAAACTCATAGATTACTGCAACAGTTCCCCCTGGACCTGGAAAAGTTTCTTGCCTGGCTTACAGAAGCTGAAACAACTGCCAATGTGTGTGCCATCTCCTCCCTTCTCTTTTCTGAAAATATTGCACAGCCAAATTTATTTGCATTTGAAATGAAAGGAATTTGGAAGAATTTTGAAAAGAATATCATGACACCTTTTTAATGAACTGGAAGCCTATTTTGAAAGTCTGAAGAATA
+
AAABBBFBFFFFGGGGGGGGGGGHGHHHHHHHHHFHFFHHHHHHHGGGHHHHHHHGHHFFFGHHHHHHHHHHHHHHHHHHHHHHHHHHHHHHHHHHGHHHHHHHHHHHHHHHHHHHHGHHHHHHHHHHHHFHHHHFHHGHHHHHHHHFGHHHFHHHHHHHHHHHGHHHHGGGGHHHHHGHHHFHHHHHHHEHHHHGFHHHHHHDHHHHGHHHHHFHHHHHGHHHHHHGHHHHHHHGGHHHGHHHHHHHHGG
@M05620:37:000000000-D9766:1:1101:13793:16171 1:N:0:81
ACCACACGTCTGAACTCCAGTCACCTGAAGCTATCTCGTATGCCGTCTTCTGCTTGAAAAAAAAAAACCTGGCTTACAGCCGCTACAACAACTGCACGGATGCTCCCCGTACGGCAATGCTCCTAGAATACTCCACGGGAGTCAACGAGCTGCTGCACCACTGGCAAGTAAGTCAGGCCTTTCCGCTTTAGCACTCTTGTGGATCCACTTGAACAATTCTCAGCATTTGTACTTGTAACTGACAAGCCCGG
+
>AAAAAADFBFBFGGGGGGGFGHFHHHEBGFHD5FGGGFGHGHHGAEEFHFHFFGHHG55B00A00/11311B213BFF31>>///33B//?33B33//>?CGF3FCEFGG/>E/>?11FBGHF11>111<>FG10<A-.<C/0<0...:CF/<GCGFHH.GC/.90CC000;;;9/;.9:FFG.EEDF0;B0CBF/;/;/.B/BBB/;BBB/99.:/BBF/BF/BFBB/BFFBF9BFFB/:FF/.;9.-;
@M05620:37:000000000-D9766:1:1101:16229:16173 1:N:0:81
GAGGCTGCTTTGGAAGAAACTCATAGATTCCTGCAACAGTTCCCCCTGGACCTGGAAAAGTTTCTTGCCTGGCTTACAGAAGCTGAAACACCTGCCAATGTGTGTGCCATCTCCTCCCTTCTCTTTTCTGAAAATATTGCACAGCCAAATTTATTTGCATTTGAAATGAAAGGAATTTGGAAGAATTTTGAAAAGAATATCATGAAACCTTTTTAATGAACTGGAAGCCTATTTTGAAAGTCTGAAGAATA
+
[truncated: 801,876 more chars]
