# Supplementary material for: Fast but not furious: a streamlined selection method for genome-edited cells
Source: Life Sci Alliance. 2021 Apr 26;4(6):e202101051. doi: 10.26508/lsa.202101051 (PMC8127327; doi:10.26508/lsa.202101051)
Supplement: Supplementary file 1 [file LSA-2021-01051_Supplemental_Data_1.zip › SANGER and Deep Sequencing/ACTB/82_S82_L001_R1_001.fastq]

@M05620:37:000000000-D9766:1:1101:15891:1918 1:N:0:82
ACCACACCTTCTACAATGAGCTGCGTGTGGCTCCCGAGGAGCACCCCGTGCTGCTGACCGAGGCCCCCCTGAACCCCAAGGCCAACCGCGAGAAGATGACCCAGGTGCGTGGCCCGCTACCTCTTCTGGTGGCCGCCTCCCTCCTTCCTGGCCTCCCGGTGCTGCGCCCTTTCTCACTGGTTCTCTCTTCTGCCGTTTTCCGTAGGACTCTCTTCTCTGACCTGCGTCTCCTTTGGAACTCTGCAGGTTCT
+
?ABBBBBAFFFFGGGGGGGGGGHHGGGBAFHHHGGGFGGCGHHHHGGGGGGGHHFHHHGE?FGGFEEFGGA2FEFEG////?G//?E?D?////2C?22<<?///?11/?//<<.--<-<<<<GD0D00=/.::-:::AC./::FBB9F0/..9;AA.----:00=BDCFFFFFF/BB/.BB/999/BB/9/9/-ADFFFF.B.../99;FFFF//BF//99B;.-:99:9BBF/////;9B////.A//;
@M05620:37:000000000-D9766:1:1101:13091:1945 1:N:0:82
ACCACACCTTCTACAATGAGCTGCGTGTGGCTCCCGAGGAGCACCCCGTGCTGCTGACCGAGGCCCCCCTGAACCCCAAGGCCAACCGCGAGAAGATGACCCAGTTGAGTGGCCCGCTACCTCTTCTGTTGGCCGCCTCCCTCCTTCCTGGCCTCCCGGAGCTGCGCCCTTTCTCACTGGTTCTCTCTTCTGCCGTTTTCCGTAGTACTCTCTTCTCTGACCTGATTCTCCTTTGGAACTCTGCAGGTTCT
+
3>AABABAFFFFGGGGGGGGGFHFGAEBCEHHGGGE?EGGDHHHHGGGGEDFFHHHHHF00>>EF1EEGGEF33?EE/////F//?EECC////?1>11<<<//1?111?1/<<?--A-@FGFHHDH00=0.<<-::CDCCCFDHFG9F0/.9CFEA.---9C/BB@FBBFFFFFFFF/.;BBB9BBFF/B///-;DFEFF.B.../9;FFFFFFFFFB/;9B.//999B9BFB////:;9B////.;B99
@M05620:37:000000000-D9766:1:1101:14301:2041 1:N:0:82
ACCACACCTTCTACAATGCGCTGCGTGCGGCTCCCGAGGAGCACCCCGTGCTGCTGACCGAGGCCCCCCTGAACCCCAAGGCCAACCGCGCGAAGATGACCCAGGTGCGTGGCCCGCTACCTCTTCTGGTGGCCGCCTCCCTCCTTCCTGGCCTCCCGGTGCTGCGCCCTTTCTCACTGGTTCTCTCTTCTGCCGTTTTCCGTAGGACTCTCTTCTCTGACCTGCGTCTCCTTTGGAACTCTGCAGGTTCT
+
BBBBBBB>CFFFGGGGGGAEEGGGGEEA2AAAB2AB1EEE?GEGGGGAAEEFBGFHHHG>E//EFGGGGGEHFHHGGGGHGHHHHGGDGG<ACGG?GHHHBGEHGHH1@GGGGH<ACGGGHHHGH0CGHHGGGGGGGFFGGGGGGGGGGGGGFFFFFFF999:BFDCFFFFFFFFFFFFFFFFFFFFFFFFFFFFFFFFFFFF.ADBFFFFFFF9BFFFFFFFFFFDFFFFFFFFFFFFFFFFFFFFFFFF
@M05620:37:000000000-D9766:1:1101:11383:2094 1:N:0:82
ACCACACCTTCTACAATGAGCTGCGTGTGGCTCCCGAGGAGCACCCCGTGCTGCTGACCGAGGCCCCCCTGAACCCCAAGGCCAACCGCGAGAAGATGACCCAGGTGAGTGGCCCGCTACCTCTTCTGGTGGCCGCCTCCCTCCTTCCTGGCCTCCCGGAGCTGCGCCCTTTCTCACTGGTTCTCTCTTCTGCCGTTTTCCGTAGGACTCTCTTCTCTGACCTGAGTCTCCTTTGGAACTCTGCAGGTTCT
+
3ABABBBBFFFFGGGGGGGGGGHFGEEEHGHHGGGGGGGGGHHHHGGEEGGGHHHHGGHGCGGGGEEGGGGFHBCEGGGHGFHEHGGEDFGG/??BGHF2FC//?<11?11?C0FFGDC-00<<GGH0<0/<<GCGGG.C.//EC;0/;0/9CFFFECCF-A./B@9DF=FFBB/9BF/B/;9B9BBB:9F/9:-.AFFBF?FA;DFFB/;9BFFBFBBBFFF.;BBBB/:9FF/9//;/9/////.;BF/
@M05620:37:000000000-D9766:1:1101:19320:2130 1:N:0:82
ACCACACCTTCTACAATGAGCTGCGTGTGGCTCCCGAGGAGCACCCCGTGCTGCTGACCGAGGCCCCCCTGAACCCCAAGGCCAACCGCGAGAAGATGACCCAGGTGAGTGGCCCGCTACCTCTTCTGGTGGCCGCCTCCCTCCTTCCTGGCCTCCCGGAGCTGCGCCCTTTCTCACTGGTTCTCTCTTCTGCCGTTTTCCGTAGGACTCTCTTCTCTGACCTGAGTCTCCTTTGGAACTCTGCAGGTTCT
+
1A>AA1AAFFFFFGGBEGG1FFFCEBEB0AGHFGGAC/EA?FHHHGGGAFGGFECHHHHGGGCGFGGGGGGHFFHGGGGHEFHECFG/BGCC?CGFHFEGHFHHGHHHHHHGGHHGGGGGHHHHHHHHHHHGHHGGGGGHGHHGHGGGGGGGGGGGGGG@@GGGGG@F@@FFFFFFFFFFFFFFFFFFFFFFFF@FFFFFFFFFFFFFFFFFFFFFFFFFFFFFFFFFFFFFFFFFFFFFFFFFFFFFFFF
@M05620:37:000000000-D9766:1:1101:14596:2169 1:N:0:82
GAGGCTGCTTTGGAAGAAACTCATAGATTACTGCAACAGTTCCCCCTGGACCTGGAAAAGTTTCTTGGCTGGCTTACAGAAGCTGAAACAACTGCCACTGATCCAACAGGATGCTACCCGTAAGGCCAGGCTCCTAGCAGCCTCCAAGGGAGTAAAAGCGCTGATGAAACAATGGCAAGTCCGTCAGGCATTTCCGCTTTAGCCCTCTTGTGGCTCCCATTGCAACATTTTCAGCATTTGTACTTGTCACT
+
AAAB3ACAFFFFFBBFFGBEGGHHH5FGGH4GDFFGCGGAFAED2F2BA2BFEGFHCDFBBGD5DDF3BFEEEG1BF5BGHHGFH3DGBFCHHGGG33BFFHHG33B?F?B3BB3F3GB??>EE3?/??/C0GF3??2?F2?22/2?2<?CD/@2@D20?/?<AFHHGDDGGFDF0FFF111.<..<GGAGF00D.A.CAGC0/::;C0;0<...0;.9FB00C00;B00009BC0CFFG;09;F;0;C9/
@M05620:37:000000000-D9766:1:1101:11763:2197 1:N:0:82
ACCACACCTTCTACAATGAGCTGCGTGTGGCTCCCGAGGAGCACCCCGTGCTGCTGACCGAGGCCCCCCTGAACCCCAAGGCCAACCGCGCGAAGATGACCCAGGTGAGTGGCCCGCTACCTCTTCTGGTGGCCGCCTCCCTCCTTCCTGGCCTCCCGGAGCTGCGCCCTTTCTCACTGGTTCTCTCTTCTGCCGTTTTCCGTAGGACTCTCTTTTCTGACCTGAGTCTCCTTTGGAACTCTGCAGGTTCT
+
>AA3A>AAFFFFCGGGDGGFG5GFEAAEGAGH3FGE?EG?AGFGHGGGEEGGHHHBGHHG0>@EG1EGGGG?33?EGG/E?/GC/FGEDG/</<BD1?D1CBA<CGH1FFGFGHFGC?CCHFHHHHHBDGC.CA::AE.CEFB.:0099BFFFFFGAG-;9-;9B?B.>BBBFBFBFFBB9BFFF9FF//FBFF9;D9EFF.B.../9BFFB/B//:B/9B/B.9FFF/9BFF/;BBFFFFFFF/BAAFFB
@M05620:37:000000000-D9766:1:1101:16108:2197 1:N:0:82
GAGGCTGCTTTGGAAGAAACTCATAGATTAGTGACACAAGTCCCGCCGTCCCTATAACCGTTACCTCGCTGGCTTCCAGCAGCTCGAACTACTTCCCCTGATCCTACAGGATGCTACCCGTCAGGCCAGGCTCCTCGCAGCCTCCCAGGGCGTACCAGAGCTGCTGACACAATGGCAAGTCCGTCCGGCATTTCCGCTTTAGCACTCTTGTGGCTCCCATTGCACCATTCTCAGCATTTGTCCTTGTCACT
+
>3A3>>B>BDBFGBBBCFEGGBB5D5DBAB4DF6BAAB2255D32A2A2A11333B5AFABA11BD310BEGGHHC3GGBHHGB@1>FG1BGE4E3GGHGGGHD4?GG33?330BBFGGE?/?/GC??C?GGHF10CGCG/FFHHFCGAA.A-<-<<0.<C<GCCGF/<CF.:CCFHGG0CGC;:.;AB-;0;CFA.?E?FFB00C/FGFBFD..;.EFFFFFFFF.FFFFFFFFFB/9FB//BBFFFFFF
@M05620:37:000000000-D9766:1:1101:16084:2204 1:N:0:82
GCGGCTGCTTTGGCAGAAACTTACAGATTACTGACACAGGACCCCCTGACCACCTGACCGTTGCCTACCTGGCCGCCAGAAGCTACCACGACGTCCCCTGCTCTTACAGGATGCTACCCGTCAGGCCAGGCTCCTCGCAGCCTCTCAGGGCGTACCAGAGCTGCTGACACACTTTCAAGTCCGTCCGGCCTTTCCGCTTTAGCACTCTTGTGGCTCCTATTGAACCCTTCTCAGCATATGTCCTTGTGCCT
+
>1>>A>AAFFDDEBGEFFFGB1A1B11131BFE2FGHFA000BE/A/B00B1//B00BFF///A111BBFFBB0/>>E>E0FF11B0@B/>>////??0<?1FBB1B1<BBF<FHGH<F/CFGGEC/?FHHHHGHHG?/>CFHH1>1>FGCCC?CGFH:;CHHCGGGHFFGGH0;CFFCC0;;CFFAG-;AFCF0;9CFFFF9//9BFFFFFF-:;;///BB//;-;;;BFFFF;B/;;:;/;;BFF/:BF
@M05620:37:000000000-D9766:1:1101:18816:2277 1:N:0:82
AGTGCCAGCTCTCAATCGCACAGGGGACCCAGGGCCTGGCCCCTCCATCCAGAAACCCTATGACCTCACCCGCTACCTGGAGCACCAACTCCGCAGCTTGGCTGGGACCTATGTGAGTATCCAGCGTAGGAATCTGGGAGTTGGGGAGGAGTGAGGAGTTGGGGAAAGACAGTCCTAACCGTGGAGGGTTCTGGTAAATGATGGGGTGAGGAGGGGCTCTTTGGCTCCCACCAGTCCCCCTGTCTGGTCTA
+
>AAAAFFFBFFFGGGGGGGGAEHHFGGGGGHHGGGGGGHHHHGHGGFHFHGHGC3BGGFHHHHHGHBGHHHGGG?EHHHFHGG1?GHHGFHHGG/EGFHHGHHGFGFHGHHHHHHHHHHHHHHHHGDGGGHHHHHHGHHGGGHHGGGGGGGHHHHHHGHHHHCGGGHHHHHHHGHHHHHHGEEGGGGGFGGGGGFGGGGGGGGGGGFBFFFFFFBBB?FFFFFFFFFFFFFFFFFFFFFFBFFFFFEFFFF
@M05620:37:000000000-D9766:1:1101:11493:2339 1:N:0:82
ACCACACCTTCTACAATGAGCTGCGTGTGGCTCCCGAGGAGCACCCCGTGCTGCTGACCGAGGCCCCCCTGAACCCCAAGGCCAACCGCGAGAAGATGACCCAGGTGGGCGGCCCGCTACCTCTTCTGGTGGCCGCCTCCCTGCTTCCTGGCCTCCCGGAGCTGCGCCCTTTCTCACTGGTTCTGTCTTCTGCCGTTTTCCGGAGGACTCTCTTCTCTGACCTGAGTCTACTTTGGAACTCTGCAGGTTCT
+
AA>AAA1AFFFBAGGDEFBAE1E1EBEBGEHHCFFEEEG/EHHHHGEGGEGAG1FHHHHGCEGGCAEGGGGCHFCEGG?CF/FGGGC/CC<<@CFGFF11FCFF/?G/<//>-<<C@@C@F00<GFH0GG/..;AAGB.C9F09/00/909C9F-A-9-9---/B--;9>FFBFFFBFFB9:BF/;BBB//;F/;--9-B/:-9-;--/;///99/B/B/F//;/;BFF/9B//BB/B9BBFBB9/-9/;;
@M05620:37:000000000-D9766:1:1101:21208:2456 1:N:0:82
ACCACACCTTCTACAATGAGCTGCGTGTGGCTCCCGAGGAGCACCCCGTGCTGCTGACCGAGGCCCCCCTGAACCCCAAGGCCAACCGCGAGAAGATGACCCAGGTGGGTGGCCCGTTACCTTTTTTGGTGGCCGCTTCCCTCTTTCTTGGCTTCCCGGACTTGCGCCTTTTTCCCCTGGTTCTCTTTTCTGCCGTTTTCCGTAGGACCCTTTTTCTTGCCTTGGGTCTCCTTTGGAACTCTGAAGGTTCT
+
AAABBBAAFFFFGGGFFGBGGGHFGFGBGEHGHGGEEGGCGHHHHGGGEEEFHHHHHHHGGGGGGGCGGGGHGHFFGGGHGHHHEFGGGGBDCGHHFG2FG2/?/1<///?-<C.<-0.<000=<0-A-:;.C.-A-.;F/0C/;0F00;9F/./;/.----///-;;.AF////9..;A9://///99///:/;DFF.B/9/.;;//..//;/////9/;9///.99.;/BF/F/F////////;/B///
@M05620:37:000000000-D9766:1:1101:16711:2496 1:N:0:82
AGTGCCAGCTCTCAATCGCACAGGGGACCCAGGGCCTGGCCCCTCCATCCAGAAAACCTATGACCTCACCCGCTACCTGGAGCACCAACTCCGCAGCTTGGCTGGGACCTATGTGAGTATCCAGCGTAGGAATCTGGGAGTTGGGGAGGAGTGAGGAGTTGGGGAAAGACAGTCCTAACCGTGGAGGGTTCGGGTAAATGATGGGGTGAGGAGGGGCTCTTTGGCTCCCACCAGTCCCCCTGTCTGGTCTA
+
ABAABFFFBFFFGGGGGGGCGCHCGFEEEEHHFEFG2FHHFHGHGGHGHHHHBHFHHGH3FGHHHGGHHHGGG>FGHHHHEGHHHHFGFHFGAFCEEGGHGHGGGGGFGHHHHGDFDHFFHFDGC/?<BEFHHB1FBGGGGHHGGGGCGFE>GBGGCD//=/@CG.GCGF/CC0CCCG/GGEEFFGGACF.-;9:B/0BFF/FBEFABEAFFFF->DFEBFBFF/9FFFFFFEFFFFFFFFFFFBBFFFF/
@M05620:37:000000000-D9766:1:1101:11773:2557 1:N:0:82
ACCACACTTTCTACAATGCGCTGCGTGAGGCTCCCGAGGAGCACCCCTTGCTGCTGACCGAGGCCCCCCTGAACCCCAAGGCCAACCGCGCGAAGATGACCCAGGTGCGTGGCCCGCTACCTCTTCTGGTGGCCGCCTCCCTCCTTCCTGGCCTCCCGGAGCTGCGCCCTTTCTCACTGGTTCTCTCTTCTGCCGTTTTCCGTAGGACTCTCTTGTCTGACCTGCGTCTCCTTTGGAACTCTGCAGGTTCT
+
BBBBBBB4BBDFGGGGGGBEFGGGGEG22BFBG2AB2EEE?GHHHGG11BFGBHFHGHG>E@0EFGGGGGFHFHHGGGGHGHHHHFGGGG>CFGG/DGHHHHEHGHHFCGGGGHACGFGGHHHHH;CHHHHGHHGGGGGGGGGGGGGGGGGGGGGGGGG-9-;;BBFFFFFFFFFFFFFFFFFFFFFFFFFFFBDFBFFFFFF.A?/FFFFFFF/;BFFFFFFF?>D;FEFFFFFFBFFFFBFFFFFFEFF
@M05620:37:000000000-D9766:1:1101:19705:2612 1:N:0:82
AGTGCCAGCTCTCAATCGCACAGGGGACCCAGGGCCTGGCCCCTCCATCCAGAAAACCTATGACCTCACCCGCTACCTGGAGCACCAACTCCGCAGCTTGGCTGGGACCTATGTGAGTATCCAGCGTAGGAATCTGGGAGTTGGGGAGGAGTGAGGAGTTGGGGAAAGACAGTCCTAACCGTGGAGGGTTCTGGTAAATGATGGGGTGAGGAGGGGCTCTTTGGCTCCCACCAGTCCCCCTGTCTGGTCTA
+
AB>AAFFFBFFFG4FGGFFCEGHHGGFEGFHHFEGGGGHHHHGHGGHHHHFHHHHFGEHHHFHHHGHHHHHGGEFGHHHHBGGHHHHHGHHHEGCGEGFGGHGGGGHHGHHGHHHHHFHHHHHHHGGCDGHHHHHHHHFGGHHHGG.AGDEGHGGHBFHFHGGGGGEHHHHHHHHHHHHHGGGGCEGGDGGGFG;FGGGGGGGGGGABFFFFFFBBBBFFFFFFFFFFFFFFFFFFFFFFBFFFFFFFFFF
@M05620:37:000000000-D9766:1:1101:20758:2648 1:N:0:82
GAGGCTGCTTTGGAAGAAACTCATAGATTACTGCAACAGTTCCCCCTGGACCTGGAAAAGTTTCTTCCCTGGCTTACAGAAGCTGCAACAACTGCCAATGATCCTCCAGGATGCTACCCGTAAGGCCAGGCTCCTCGCAGCCTCCAAGGGAGTACCAGAGCTGATGAAACAATGGCAAGTCAGTCAGGCATTTCCGCTTTAGCACTCTTGTGGCTCCAATTGCACCATTCTCAGCATTTGTCCTTGTCACT
+
11>>AAF>CFFFBFG111FG1GFGHHHGDEGHHHDBAFG1DGHHHGEGA0GFHF0GH10FFHFH2G2FGHHHHHCAGGHFGGH@@1BEGCGHGBFG1BGGFHHHHDGHGFHGHG1GHHHGG/EGHHEGF/FGHGHHG/BA/F0GH0GF/?/CFG11@?CGBG11?GHFHHHHHHHHHHGHH1>FH0DFG.GHGHH?EFGGHFHHHHEHGHGGC..0C/FFGGFGG/9BFGGGGGGFGFGGB0;FF900CFB
@M05620:37:000000000-D9766:1:1101:18219:2666 1:N:0:82
GCGGCTGCTTTGGCAGAAACTCATAGATTACTGCCACAGTTCCCCCTGGACCTGGAACCGTTTCTTGCCTGGCTTCCAGAAGCTGCAACAACTGCCAATGCGCCTCCAGGATGCTACCCGTCAGGCAAGGCTCCTCGCAGCCTCACAGGGCGTACCAGCGCTGCTGACACACTTTCAAGTCCGTCCGGCCTTTCCGCTTTAGCACTCTTGTGGCTCCCATTGCACCCTTCTCAGCATTTGTCCTTGTCCCT
+
>>>1>>A>FFF1B1BAABF0BAFBDAEGHFBG2B01FFBBBFHHHGEF/BBBGH0AB1/ABAGGDDFFHHHFGBBBFGFF>BFFG10BBBGF1BBFB1B@E/?/?/?BBFFFFHGHHGG/EEGGEH<BFFHHHG1BE//CCFGH1?1?FFCGCCGGHH.-<<<CGGGHFHHGH00;CGGH<C;GH?A@A@BGFF9CFGGEFGFGCFFFFFFGF-99A9BBFF/;//99BFFFFFFF//;/:99BFFF99BF
@M05620:37:000000000-D9766:1:1101:14445:2688 1:N:0:82
ACCACACGTCGTACCTCGAGCCGCGTGAAGCTATCTCGTAGGCCCCCTTCTGCCTGACCAAGAAAACCCTGCACACCACGGGCACCCGCGAGGAGCCGAGCCGTTGAGTGTCCCGCCATTCCTGCCGGGGACTTCCCGAGTTTCTCCGGGCTGACCGGAGCGGGGCACACACTCCAAGTCTGTCAGGTCTCGCGGTTTTGGGAGGACTATGGCCCCCTTCTCGGCCTTCGTCCTTGAATCTGCAGGGCCTG
+
>AAAAAADFA1>BFFGBA0A00AAAAE//DFGD2BG2BAEB/BFAAAAFG1AA1BBFGF1B0>0>0>/BFF/011B??/>///>/?E/E//////////>//>/?/?1<111<1----.00000/.---;-:.0<0/..-..00;;;9---:.;//-;---;--9-99---;//-//;//;/;FF/-9///;A----9--;--:;--9/9/;-/------//:----;99;9-;///;///9///-;-;A9
@M05620:37:000000000-D9766:1:1101:11190:2745 1:N:0:82
ACCACACCTTCTACAATGAGCTGCGTGTGGCTCCCGAGGAGCACCCCGTGCTGCTGACCGAGGCCCCCCTGAACCCCAAGGCCAACCGCGAGAAGATGACCCAAGTGCATGGCCCGCTAACTCTTCCGGTGGCCGCCTCCCTCCCTCCTGGCCTCCCCGCACCGCGCCCTTTCTCACTGGTTCTCTCTTCTGCCGTTTTCCGTAAGACTCTCTTCTCTGAACCGCATCTCCTTTGGAACTCTGCAGGTTCT
+
ABBBCCCCFFFFGGGGGGGGGGHHGGGGHGHHHGGGGGGGGHHHHGGGGGGGHHHHHHHGGGGGGGGGGGGHHHHGGGGHGHHHHGGGGGGGCGHHHHHFHH//??=?1???GGHGG-<.FHHFHD0<<ADFHHGGGGCHGHHG.CCE/:CFGGGGG.;--;-;@BDFFFFFFFFFFFFFFFFFFBF0BFFFFF-9;FFFF.BF.;BBFFFFEF00;0:BBF.9;-;-;0BFFFFF0BBBF0BFF0;AFFB
@M05620:37:000000000-D9766:1:1101:13310:2827 1:N:0:82
ACCACACCTTCTACAATGAGCTGCGTGTGGCTCCCGAGGAGCACCCCGTGCTGCTGACCGAGGCCCCCCTGAACCCCAAGGCCAACCGCGAGAAGATGACCCAGGTGAGTGGCCCGCTACCTCTTCTGGTGGCCGCCTCCCTCCTTCCTGGCCTCCCGGAGCTGCGCCCTTTCTCACTGGTTCTCTCTTCTGCCGTTTTCCGTAGGACTCTCTTCTCTGACCTGCGTCTCCTTTGGAACTCTGCAGGTTCT
+
1AAAAAAAFFFFEGG1FGBFDFGFEFGBFEGHEBFECEGGGHHHHGGGGGGGHHHHHHHGGGGGGGGEGGGHHGEGGGGEFHHEGFGEGC/BCFHFGGFGGGEHEGHFGFH<FHCCGGGGHHHHHHHHHHFFHHG@CGCECGCEHFFFFFF?AFGGGB@??AFGGG@F@<FFFFFFFFFFFFFFFFFFFFFFBF@BFFFFFFFFBFFFFFFFFFFFFFFFFFFF-@B@FFFFFFFFEFFFFFFFFFFFBF9
@M05620:37:000000000-D9766:1:1101:13329:2829 1:N:0:82
ACCACACCTTCTACAATGAGCTGCGTGTGGCTCCCGCGGAGCACCCCGTGCTGCTGACCGAGGCCCCCCTGAACCCCAAGGCCAACCGCGAGAAGATGACCCCGGTGAGTGGCCCGCTACCTCTTCTGGTGGCCGCCTCCCTCCTTCCTGGCCTCCCGGAGCTGCGCCCTTTCTCACTGGTTCTCTCTTCTGCCGTTTTCCGTCGGACTCTCTTCTCTGACCTGAGTCTCCTTTGGAACTCTGCAGGTTCT
+
3>A3A>A>FFFFFGGBGGGFGGHHGGGGEEGHGFGD2AEEEEGHHGGGFGGGBGHHHHHG>/>EFGEEGGGG3BFEGGEFGHHEGGGGGGCDCDH1FFDGHH/<-ACFHDGFEHCCG?@CGFHFFC:;CC/:CG9AD..AA/;EBBFG09;.CFGGED-@9;.9:>DDF>BFFFFFFFFF/:F9BFF/BFFFBB-99BEFF.F.--9>B/9/BB;/99/;/B/.;BF/B/9FFF///99;B/BBFB9./B/
@M05620:37:000000000-D9766:1:1101:19304:2838 1:N:0:82
GAGGCTGCTTTGGAAGAAACTCATAGATTACTTCAACAGGTTCCAATGGCCCTTGAAACGGTTTTCGGTTAGTCTAGAAAGTCTGATCTAACTGCCAAGTTTCACCAAAATAAAAGCACAAAGCACCGATATATACAAGAGAAAAAGAAGAAACAACAAAACCAAAGACACCACGACTGAACTCCACCCATAACCTTTAATCCCACATCACGCACCACAAAACAAAATATTATAATTTGAACACAAACGAG
+
>>A33>BAFBDDG45A4F4FG4GFHDD6FB4D5D55F322BB335D53A232BB2335AA1AB11500B11A5555D55D3D@D55D5DB5B553B3BB34@44@B311133B3B31B1?003030//////4444BB1?001B?0//@<10@0</<?/??<??/<0?000.<.<>-../<<000</.<.</0;C00;0<000:0:.0000..-:-;........9.00;000;00B00009/....9...
@M05620:37:000000000-D9766:1:1101:9822:2877 1:N:0:82
ACCACACGTTCTACAATGCGCTGCGTGCGGCTCGCGAGGAGCACCCCTTGCTGCTGACCGAGGCCCCCCTGAACCCCAAGGCCAACCGCGCGAAGATGACCCAGGTGCGTGGCCGGCTACCTCTTCTGGTGGCCGCCTCCCTCCTTCCTGGCCTCCCGGTGCTGCGCCCTTTCTCACTGGTTCTCTCTTCTTCCGTTTTCCGTAGGACTCTCTTCTCTGACCTGCGTCTCCTTTGGAACTCTGCAGGTTCT
+
AAAAA1A1BBCAFGGBBGBEECEGGE?000AAB/A//AA//GGHHGG/>FGBDGFGHHG//E/EGGGGGGEHHFHGGCCHEHHHHFCCGG///-<.<<1>CHECC<C0-EGC@G---ACFGGGFF0CC0CFF9F--9AECEGGFFBFFB//A9:AEFF9-9-/;B=>A@@FFFFFFFF9-9B/;B/B9FBB//B-99FF/B9/-AA/BFBBFFB//;FBBFFFFE-;@9FFFFFBFFFFBF/9B//FF/9:
@M05620:37:000000000-D9766:1:1101:10144:2902 1:N:0:82
ACCACACCTTCTACAATGAGCTGCGTGTGGCTCCCGAGGAGCACCCCGTGCTGCTGACCGAGGCCCCCCTGAACCCCAAGGCCAACCGCGAGAAGATGACCCCGGTGAGTGGCCCGCTACCTCTTCTGGTGGCCGCCTCCCCCCTTCCTGGCCTCCCGGAGCTGCGCCCTTTCTCACTGGTTCTCTCTTCTGCCGTTTTCCGTCGGACTCTCTTCTCTGACCTTAGTCTCCTTTGTAACTCTGCAGGTTCT
+
>AAABAABFFFFGGGGGGGGGFFBEEEGHGHHFGGGCGGFGHHHHGGEEEFGHGHHGHHGE0EFFGFEGGGHBFFGGFEHGHHGEGGEG@CC@AF2?G2FGF/</<>/<1<FFHHDG<-<CHHGF=0<0<C.;;C@D?EEG.;?B.BFFG/AF9FFEC@@D;:999DFFFFFFFFFFFB.9B////9;BBF9/9-;.FABB.;.;--99FBFFF:9F/;9BFB/9/;999;FFFF/B//;BB//FF.A/;B
@M05620:37:000000000-D9766:1:1101:10125:2909 1:N:0:82
ACCACACCTTCTACAATGCGCTGCGTGTGGCTCCCGAGGAGCACCCCGTGCTGCTGACCGAGGCCCCCCTGAACCCCAAGGCCAACCGCGCGAAGATGACCCAGGCGCGCGGCCGGCTACCTCTTCTGGTGGCCGCCTCCCTCCTTCCTGGCCTCCCGGGCCTGCGCCCTTTCTCACTGGTTCTCTCTTCTGCGGTTTTCCGTAGGACTCTCTTCTCTGCCCTGCGTCTCCTTTGGAACTCTGCAGGTTCT
+
AAABBBBACCFFGGGGGG4EEFGGGGGBFEGGHFFGDGGGGHHHHGGFEEGGHHHHHHHFGGGGGGGGGGGHHHHGGGGHGHHH/FFFGC/<</>/?FBHHH/F..-->-<<CG::-9.:;90C90CF00;.C?9D?ADFEFF?.;FB/BBFF/AE.D9---...-@DFFFF////99FFFFBBFF/F//B9B--;BDAFBA/.;9BB//FFF///:B9/9./;999>.;9FFBF/;999//;B/9.;/9;
@M05620:37:000000000-D9766:1:1101:19478:2921 1:N:0:82
GAGGCTGCTTTGGAAGAAACTCATAGATTACTGCAACAGTTCCCCCTGGACCTGGAAAAGTTTCTTGCCTGGCTTACAGAAGCTGAAACAACTGCCAATGATCCTCCAGGATGCTACCCGTAAGGCCAGGCTCCTCGAAGCCTCCAAGGGAGTACAAGAGATGATGAAACAATGGCAAGTCAGTCAGGCATTTCCGCTTTAGCACTCTTGTGGCTCCAATTGCACCATTCTCAGCATTTGTCCTTGTCACT
+
A>AAABFBFFFFGGGGFFGGGGHFHHHHHHHHHHHGGHHGHHGHHGGGHHHHHHGGGHHHGHHHHHHFEHHHHHHHHHHHHHGHHHFHHHHHHHHHHGHHGHHGHBHHHBEHHC3BGHHE>/?GHFCGGFGH0FHHG/GF/G2BGFH2/?FEEG2FGFGH0F11@GHGHGHC1FGHHHGGGFHGF1FHHAGH0GHGGGGGHHHEHHHHHH:CA:.0:;GHGGGGB/CFGBFGGEFFFGGG000CFB00;CC
@M05620:37:000000000-D9766:1:1101:19881:2977 1:N:0:82
ACTGCCACTTCTCAATCGACCCGGGGACCCCTGCCCCGGCACCCCCAGACCGAATAACCGTTACCTCCCTGGCTACCAGGAGCACCAACTCCGCCGCTTGCTCGTGCAGTATGCTACCCTTCAGGCCAGGCTCCTCGCAGCCTCGCAGGGGGTACCAGTGCGGCTGAGACACTCCCAAGTCCGGACGGCCTTGCCACTTTAGCAGGCTTGTGGCGCCCATTGGACCCTTCTCAGCACCTGTGCTTGTCCCT
+
>1>>A1B@BDBB1BGGGABEA0A00AA/AB/AB/FGAAA/AAF/AE>>/BF//>/?@F1/E//?BB1/?01?>GB>>1F/?FH/B?EGGB1B/??/>/?F/<1/<///11?<G11F1<010>FH<0.>CH...CG/C-AF-.//.-=CA----;/0;C000-;---;-;FF-B/-9;F9///;---;@--9B/////9B/;////-;-/;-/A---;-;BF///;-99/-/;BFF/--//;///:B9/9//
@M05620:37:000000000-D9766:1:1101:16176:3087 1:N:0:82
AGTGCCAGCTCTCAATCGCACAGGGGACCCAGGGCCTGGCCCCTCCATCCAGAAAACCTATGACCTCACCCGCTACCTGGAGCACCAACTCCGCAGCTTGGCTGGGACCTATGTGAGTATCCAGCGTAGGAATCTGGGAGTTGGGGAGGAGTGAGGAGTTGGGGAAAGACAGTCCTAACCGTGGAGGGTTCTGGTAAATGATGGGGTGAGGAGGGGCTCTTTGGCTCCCACCAGTCCCCCTGTCTGGTCTA
+
BCBBBFFFCFFFGGGGGGGGGGHHGGGGGGHHGGGGGGHHHHGHGGHHHHHHHHHHHGHHHHHHHHGHHHHGGGGGHHHHHHGHHHFHGHHHGGGGGHHHGHHGGGHHGHHHHHHHHHHHHHHHHGEGGGHHHHHHHHHGGHHHGGGGGGGHHHHHHGHHHHGGGGHHHHHHHHHHHHHHGGCFGGGG;FFGGGFGGGGGGGGGGGFFFFFFFFFFFFFFFFFFFFFFFFFFFFFFFFFFFFFFFFFFFFB
@M05620:37:000000000-D9766:1:1101:21148:3093 1:N:0:82
GAGGCTGCTTTGGAAGAAACTCATAGATTACTGCAACAGTTCACCCTGGACCTGGAAAAGTTTCTTGCCTGGATTACAGAAGCTGAAACAACTGCCAATGATCCAACAGGATGCTACCCGTAAGGAAAGGCTCCAAGAAGACTACAAGGGAGAAAAAGAGCTGATGAAACAATGGCAAGTAAGTCAGGCATTTCCGCTTTAGCACTCTTGTGGATCCAATTGAACAATTCTAAGCATTTGTACTTGTCACT
+
>A1>>>BAFFBFEBB11BB1B11AAFBGG1BFBFB1GHBDGEDFFHABE0BBGBF0B1AF1DFDDADBBB1/0BB1BBADF1BBBBB1BB>>BF@F11B@GB1B1BB/0?0B1B1@EGG>?>?01>>00B?BEF1B1BBBBF11BFB1/<///@@0@?F@0@F@1?1<?10??<CF01.<>G111>10>.11>1>.<<.<000000<DB00;.<0:/::;C0<C0;C:;;F00;/;;CCB;C0C0900099
@M05620:37:000000000-D9766:1:1101:9284:3101 1:N:0:82
ACCACACCTTCTACAATGAGCTGCGTGTGGCTCCCGAGGAGCACCCCGTGCTGCTGACCGAGGCCCCCCTGAACCCCAAGGCCAACAGCGAGAAGATGTCCCAGTTGGGTGGCCGGCTACCTCTTTTGATGGCTCCCTCCCTCCTTACGGGCCTCCCGGACCTTGGCCATTTCTCACTGGTTCTCTCTTCTGCCATTTTCCTTAGGACTCTCTTCCCTTACCTAGTTCTCCTTTGGAACTCTGCAGTTTCT
+
AAA?AAAAFFFFGGGGBGG1F1BAE00BA0GF1FFAEEGGGHHHHGGGGEGGGHHFHHHG/EEGG/>EGGG0G1FEGG/F//FGHG/0FEB//C0F1B22>11?1111//?/?FC/--<<011<111D.0=0</0<.//<./;.;00/..-;-.;..9----/00/;0/9F009C///;-;F/9///;9/99///9::/9//////////:/9///-///;//9////;9/;9/9/;///9/;/9F///9/
@M05620:37:000000000-D9766:1:1101:11134:3110 1:N:0:82
ACCACACCTTCTACAATGAGCTGCGTGTGGCTCCCGAGGAGCACCCCGTGCTGCTGACCGAGGCCCCCCTGAACCCCAAGGCCAACCGCGAGAAGATGACCCAGACGGGTGGCCGGCTACGTCTTCCGCCGGCCGCCTCCCTCCTACCTGGCCTCCCGCGCACGCGCCCTTTCTCCCTGGTTCTCCCTTATGCCGTTTTCCGTAGGACTCACTTTCCTGACCTACGTTTCCTTTGGTACTCCGCAGGTTCT
+
A11AA11AFFCFDGG13BFG1GCGAEFGH0GGHGE0E/E/EHHHHGEGA/EEGD1GHCGGGGGGEG@FGGGHHHEFGGECFHHE/FECC?BCGCFB1??GHB/?//////<-FF<---.<.<<G.;0...:A@@?A-.;EE/99909;/B-99/;E-;-9-----99@=@FBFB;//-;?BF/B//9BF//;//-;BF-FB-/-;-9;BB//;///////:///;;9//;/B//BB9B////;-=---99;
@M05620:37:000000000-D9766:1:1101:17866:3144 1:N:0:82
GAGGCTGCTTTGGAAGAAACTCATAGATTACTGCAACAGTTCCCCCTGGACCTGGAAAAGTTTCTTGCCTGGCTTACAGAAGCTGAAACAACTGCCAATGCTCCTACAGGATGCTACCCGTAAGGAAAGGCTCCTAGAAGACTCCAAGGGCGTAACAGAGCTGATGAAACAATGGCAAGTAAGTCAGGCATTTCCGCTTTAGCACTCTTGTGGATCCAATTGAACAATTCTCAGCATTTGTACTTGTAACT
+
>3AABAFAFFFFGGGGGGGGGGGHHHHHHHHHHHFGGHGDGHHHHGEFAGGGHHGHHF2BBFFHFHHHHHHHHHGFGGHGHHH@F3GHHGE13B3BGFHH343BGHH3GFF@BCFDGFGE/>/BFB33FF/FGGH3B3B??GHFG2BBFF/><B//@GHHHDF1?FD1F?0F111F0<<F11>1=1>CFE00=<GFD.DG0C0:G0GG000;C0;;/<0CFFBF00/=BFBFGFFB9BBGC0CF0;F0CFF
@M05620:37:000000000-D9766:1:1101:15979:3146 1:N:0:82
ACCACACCTTCTACAATGAGCTGCGTGTGGCTCCCGAGGAGCACCCCGTGCTGCTGACCGAGGCCCCCCTGAACCCCAAGGCCAACCGCGAGAAGATGACCCAGGTGAGTGGCCCGCTACCTCTTCTGGTGGCCGCCTCCCTCCTTCCTGGCCTCCCGGAGCTGCGCCCTTTCTCACTGGTTCTCTCTTCTGCCGTTTTCCGTAGGACTCTCTTCTCTGACCTGAGTCTCCTTTGGAACTCTGCAGGTTCT
+
BBBCCCCCFFFFGGGGGGGGGGHHGEGGHGHHHGGGGGGGGHHHHGGGGGGGHHHHHHHGGGGGGGGGGGGHHHHGGGGHGHHHHGGGGGGGGGHHHHHHHHHHGHHHHHHGGHHGGGGGHHHHHHHHHHHGHHGGGGGHGHHGHGGGGGGGGGGGGGGGGGGGGGFFFFFFFFFFFFFFFFFFFFFFFFFFFFFFFFFFFFFFFFFFFFFFFFFFFFFFFFFFFFFFFFFFFFFFFFFFFFFFFFFFFFF
@M05620:37:000000000-D9766:1:1101:21249:3165 1:N:0:82
ACCACACCTTCTACAATGAGCTGCGTGTGGCTCCCGAGGAGCACCCCGTGCTGCTGACCGAGGCCCCCCTGAACCCCAAGGCCAACCGCGAGAAGATGACCCAGGTGAGCGGCCCGCTACCTCTTCTGGTGGCCGCCTCCCTCCTTCCTGGCCTCCCGGAGCTGCGCCCTTTCTCACTGGTTCTCTCTTCTGCCGTTTTCCGTAGGACTCTCTTCTCTGACCTGAGTCTCCTTTGGAACTCTGCAGGTTCT
+
>AAAAAAAFFFFGGGGFGG1F1FBE00EHCHH1FFEEGGCFHHHHGGGEFGGFGHBGHHGE/>FF/>EGGGBG1FGGG/F//FGEGA/CGG@/CC?DF11??//??F1?1//>CGG-<A-/<<0=C::00/:.:::@9.CFFFABBF/FBB.C09.E.A@-9-//9@->-/9:B/;;BF-/9//B/9FFFFFF/-A99A/BA/-9ABB//;F9BFFF/BFFB/-/-;F//;BFFBF/BFFFFF/B/--/;9
@M05620:37:000000000-D9766:1:1101:11717:3186 1:N:0:82
GAGGCTGCTTTGGAAGAAACTCATAGATTACTGCAACAGTTCCCCCTGGACCTGGAAAAGTTTCTTGCCTGGCTTACAGAAGCTGAAACAACTGCCAATGCTCCTACAGGATACTACCCAGCAGACCAGCCTACAAGAAGCCTACCAGGGAGAACAACTGATGATGAAACACTAGCAAGTACGTCCGGCCTTTCCGCTTTAGCACTCTTGTGGCAACCATAGAACCCTTCTCAGCATTTGTACTTATTCCT
+
BBABBBFBFFFFGEGGGFGGGGHHHHHHHHHHHHHGHHHHHHHHHGGGHGGHHHHGHFHHGHHHHHHHHHHHHHHGHHHHHHHHHHGHHHHHHHHHFHFHBGHH33BBFGGH3B@BFBF3/0B03B/BB/?G3E33BB3FBG222B22??F//@@<</2@<FGHHHEEFFFFH01<?F0F1<.<>>->-<CGGG==CEGGH00:0=GHFH0::G/=G;;C0;;BBCDEFFBFFGF00CFBF0;CF00000;
@M05620:37:000000000-D9766:1:1101:10592:3191 1:N:0:82
AGTGCCAGCTCTCAATCGCACAGGGGACCCAGGGCCTGGCCCCTCCATCCAGAAAACCTATGACCTCACCCGCTACCTGGAGCACCAACTCCGCAGCTTGGCTGGGACCTATGTGAGTATCCAGCGTAGGAATCTGGGAGTTGGGGAGGAGTGAGGAGTTGGGGAAAGACAGTCCTAACCGTGGAGGGTTCTGGTAAATGATGGGGTGAGGAGGGGCTCTTTGGCTCCCACCAGTCCCCCTGTCTGGTCTA
+
AAAAAFFFCFFFGGGGGGGAECGCFGGGGGHHBEGGGGHHHHGHGGHHHGHHHHHHHGHHHHHHHHHHHHHGGEEFHHHHHGGGHHHHGGHHEFCGGHHHGHHGGGHHGHHHHHHHHHHHHHHHHGGGCGHHHHHHHHHGGHHHGGGGGGGHHHHHHGHHHHGGGGHHHHHHHHHHHHHHGDFGGGGGGGGGGGGGGGGGGGGGGGFFFFFFFFFFFFFFFFFFFFFFFFFFFFFFFFFFFFFFFFFFFFB
@M05620:37:000000000-D9766:1:1101:10570:3194 1:N:0:82
AGTGCCAGCTCTCAATCGCACAGGGGACCCAGGGCCTGGCCCCTCCATCCAGAAAACCTATGACCTCACCCGCTACCTGGAGCACCAACTCCGCAGCTTGGCTGGGACCTATGTGAGTATCCCGCGTCGGGATCTGGGGGGTGGGGCGGCGTGCGGCGTTGGGGCAAGCACATCCTAAACGTGGCGGGTTCTGGTAAATGATGGGGTGCGGCGGGGATCTTTGGCTCCCACCCGTCCCCCTGTCTGGTCTA
+
>>>>1B1CABBBBB331A1AAEFGF0AEEEACAEBBFBBFFF/FE/BEFA1B1FCBGEBGFABDF1BBB>F?E>EEG@GB>BB?BF0EAF@F?E?E>F1BEGHACEBBEF1F<BG211B1>FB/<><//</<.<>>FF---9-@?=--;---;9-;--;;@F@@-----;:-/;BF/;/;-9AA--;@9AFFBF;//;/B//;FFF-;--;--9@@---99FBF/;9AE-:AA9-;BFFB@FFFEFFB;;/
@M05620:37:000000000-D9766:1:1101:15485:3199 1:N:0:82
ACCACACCTTCTACAATGAGCTGCGTGTGGCTCCCGAGGAGCACCCCGTGCTGCTGACCGAGGCCCCCCTGAACCCCAAGGCCAACCGCGAGAAGATGACCCAGGTGAGTGGCCCGCTACCTCTTCTGGTGGCCGCCTCCCTCCTTCCTGGCCTCCCGGAGCTGCGCCCTTTCTCACTGGTTCTCTCTTCTGCCGTTTTCCGTAGGACTCTCTTCTCTGACCTGAGTCTCCTTTGGAACTCTGCAGGTTCT
+
AABABBCBFFFFGGGGGGGGGGHHGEGEGGHHHGGGGGGGGHHHHGGGEFGGHHHHGHHGGGGGGGGGGGGGHHHGGGGHGHHHHGGGGGCGG/FGH2?GHG/?/=FDHGHFGHHGGGCGHHHHHHGHGGHGHHGGGGGHGHHGHGGEGGGGGGGGGGGGGGGGGGFFFFFFFBFFFFFFFFFFFFFFHFFFFFFFFFFFFFFEFFFFBFFFFFFFBBFFFFFFE/FFFFFFFFFBFFFFFFFFFF.;BFF
@M05620:37:000000000-D9766:1:1101:15472:3211 1:N:0:82
ACCACACCTTCTACAATGAGCTGCGTGTGGCTCCCGAGGAGCACCCCGTGCTGCTGACCGAGGCCCCCCTGAACCCCAAGGCCAACCGCGAGAAGATGACCCAGGTGAGTGGCCCGCTACCTCTTCTGGTGGCCGCCTCCCTCCTTCCTGGCCTCCCGGAGCTGCGCCCTTTCTCACTGGTTCTCTCTTCTGCCGTTTTCCGTAGGACTCTCTTCTCTGACCTGAGTCTCCTTTGGAACTCTGCAGGTTCT
+
ABBBCBBBFFFFGGGGGGGGGGHHGGGBFFHHHGGFFGGGGHGHHGGGGEFGGHHHHHHGGGGGGGGGGGGHHHHGGGGHGHHHHGGGGGDGGDHFGDGHHHHHCGH1GGHGGHHGGGGGHHHHHHHHHHHGHHGGGGGHGHHGHGGGGGGGGGGGGGGDDGGGGGFFFFFFFFFFFFFFFFFFFFFFFFFFFFFFFFFFFFFFFFFFFFFFFFFFBFFFFFFF/9BFFFFFFFFFFFFFFFFFFF?FFFF
@M05620:37:000000000-D9766:1:1101:20435:3235 1:N:0:82
ACCACACCTTCTACAATGAGCTGCGTGTGGCTCCCGAGGAGCACCCCGTGCTGCTGACCGAGGCCCCCCTGAACCCCAAGGCCAACCGCGAGAAGATGACCCAGGTGGGTGGACCGCTCCTGCTTTTGGCGGCCGCCTCCCTCCTTCCTGGCCTCCCGGGGCTGCGCCCTTTGGCACTGGTTCTCTCTTCTGCCGTTTTCCGTAGGACTCTCTACTATGCCCTGAGTCTCCTTTGGAACTATGCGGGATCT
+
AAAABBBBFFFFGGGGGGG5GEF4EEEEEEHGAFFEEEGGGHAHFFEGGEFFGHHHHGHGGECGCEGEEEFHGHGEGGGEFHHHHEGEDCCGCDGHBF1F<0///11//<?-.>0--<-<///<00<D</;-=--=-.999/;.;0;/;CBF./9A.:-----..-;9--;/////:.B.99//////9///;/-AFF9B/./.;.//////:///////;//..:9//://9;///////99/.9--9./
@M05620:37:000000000-D9766:1:1101:12470:3250 1:N:0:82
ACCACACCTTCTACAATGAGCTGCGTGTGGCTCCCGAGGAGCACCCCGTGCTGCTGACCGAGGCCCCCCTGAACCCCAAGGCCAACCGCGAGAAGATGACCCAGGTGAGTGGCCCGCTACCTCTTCTGGTGGCCGCCTCCCTCCTTCCTGGCCTCCCGGAGCTGCGCCCTTTCTCACTGGTTCTCTCTTCTGCCGTTTTCCGTAGGACTCTCTTCTCTGACCTGAGTCTCCTTTGGAACTCTGCAGGTTCT
+
ABBCCCCCFFFFGGGGGGGGGGHHGFGEGGHHHGGGGGGCFHHHHGGGEGGGHHHHHHHGGGGGGGGGGGGGHHHGGGGHGFHHHGGGGGBD@FHGHFFHHHFEGGG1?GFCFGHGGGGGHHHHHHHHGHFDHHGGCDEEGHGDBBFGGGGGGGGGGAB@@@FGFGFFCFFFFFFFFFFFFFFFFFBBFFFFFFDDDFFFFFFFFFFFFFFFFFFFFFFFFFFF/BFFFFFFFFFFFFFFFFFFFFFFFFF
@M05620:37:000000000-D9766:1:1101:12725:3250 1:N:0:82
ACCACACCTTCTACAATGAGCTGCGTGTGGCTCCCGAGGAGCACCCCGTGCTGCTGACCGAGGCCCCCCTGAACCCCAAGGCCAACCGCGAGAAGATGACCCAGGTGAGTGGCCCGCTACCTCTTCTGGTGGCCGCCTCCCTCCTTCCTGGCCTCCCGGAGCTGCGCCCTTTCTCACTGGTTCTCTCTTCTGCCGTTTTCCGTAGGACTCTCTTCTCCGACCTGAGTCTCCTTTGGAACTCTGCAGGTTCT
+
AAAAAAAAFFFFGGGFFGG1F1FCEEFGHGHHFGGEGGGGGHHHHGGGGEGGHHHHHHHGGGGGGFEGGGGGHHHGGGGGEHHHHGGEGGGGCCFGFGHHHHE/?GHHHGGGEHHGGGG?GGHHGHHHHGFCCGCGGFGHGFGGHGGGGGFFFGGGG?A@@GGEGG@B@@FFFFBFFFFFFBFFFBFFFFFFFF@FFFFFFBF?AFFFFFFFFFFFF/;@-@B-/BFFFFFFFFFEFFBBFFFFFF?FFFF
@M05620:37:000000000-D9766:1:1101:13066:3260 1:N:0:82
AGTGCCAGCTCTCAATCGCACAGGGGACCCAGGGCCTGGCCCCTCCATCCAGAAAACCTATGACCTCACCCGCTACCTGGAGCACCAACTCCGCAGCTTGGCTGGGACCTATGTGAGTATCCAGCGTAGGAATCTGGGAGTTGGGGAGGAGTGAGGAGTTGGGGAAAGACAGTCCTAACCGTGGAGGGTTCTGGTAAATGATGGGGTGAGGAGGGGCTCTTTGGCTCCCACCAGTCCCCCTGTCTGGTCTA
+
BAAABFFFBFFFGGGGGGGGGGHGGGGGGGHHGGGGGGHHHHGHGGHHHHHHHHHHHGHHHHGHHHHHHHHGGEGGHHHHHHHHHHHHGHHHGGGGGHHHGHHGDGHHGHHHHHHHHGHHHHHHHGEGGGHHHHHHHHHGGHHHGGGGGGGHHHHHHGHHHHGGGGHHHHHHHHHHHHHHGEEFGGGG:FFGGGCFGGGGGGGGGGFFFFFFFFFAFFFFFFFFFFFFFFFFFFFFFFFFFFFFFFFFFF;
@M05620:37:000000000-D9766:1:1101:10326:3287 1:N:0:82
ACCACACCTTCTACAATGAGCTGCGTGTGGCTCCCGCGGAGCACCCCGTGCTGCTGACCGAGGCCCCCCTGAACCCCAAGGCCAACCGCGAGAGGATCACCCAGATGAGCGGCCCGCTACCTCTTCTGGTGGCCGCCTCCCTCCCTCCTGGCCTCCCGGAGCTGCGCCCTTTCTCACTGGTTCTCTCTTCTGCCGTTTTCCGTCCGACTCTCTTCTATGACCTGAGTCTCCTTTGTTACTCTGCAGCTTCT
+
>>>AAAA>FFFFFGGCGGEAGFHHGGGGEFGHGBFE2AE0AE1FGGGAABEF5GFHHHHE>//EFEGFGGEB3BGEGGEFFHGEHGFGGG@BA/C0?0?FGA.<.>F<G1-ADGACF-A@HHHFHGG<C0/.CCBGGGCFFGGG.;CF/;BFFFFF?;-;9;99BAFFFFFF/FFFFFFFFFFFFFFFBFFEFF=ADFFFFFF..-;>BFFFFFF9///;:99BBBFBF/BFFB//.9;BF/BFFF/;/;/
@M05620:37:000000000-D9766:1:1101:9807:3295 1:N:0:82
ACCACACCTTCTACAATGAGCTGCGTGTGGCTCCCGAGGAGCACCCCGTGCTGCTGACCGAGGCCCCCCTGAACCCCAAGGCCAACCGCGAGAAGATGCCCTAGTGGATGGGCCCGCTACCTCTTCTGTTGGCCGCCTCCCTCCTTCCTGGCCTCCCGGGCCGGCGCCATTTCTCACTGTTTCTCTCTTCTGCCGTTTTCCGTAGGACTCTCTTCTCTGACCTGCTTCTCCTTTGGAACTCTGCAGGTTCT
+
1AAAAAAAFFFD3BGFFFGFFGFHE0EBAE0G1AFE0EE///BA/BEGAAF/FHFHHHHG?EC?FFGCEGFBEGHGGGCG//GHEC/ECG@<>CFCDF1?G10?110111?/0?--<A?C/<0<=00=<0<.<0-;-CCHA/CA/0;/0C/C.9CE.;--------;@-:B/9:B///B/;BB///9;B///9/-;AB-B/-;-:9/;/9//B//////;B9/;-/9B9//BB9B/9//9:9///;-;/9;
@M05620:37:000000000-D9766:1:1101:16530:3296 1:N:0:82
ACCACACCTTCTACAATGAGCTGCGTGTGGCTCCCGAGGAGCACCCCGTGCTGCTGACCGAGGCCCCCCTGAACCCCAAGGCCAACCGCGAGAAGATGACCCAGGTGAGTGGCCCGCTACCTCTTCTGGTGGCCGCCTCCCTCCTTCCTGGCCTCCCGGAGCTGCGCCCTTTCTCACTGGTTCTCTCTTCTGCCGTTTTCCGTAGGACTCTCTTCTCTGACCTGAGTCTCCTTTGGAACTCTGCAGGTTCT
+
CDCCCCDCFFFFGGGGGGGGGGHHGGGBFFHHHGGGDGEGGHHHHGGGGGGGHHHHHHHFGGGGGGGGGGGHGHHGGGGHGHHHHGGGGG@DGGHHHHHHHHHE/=FDH1FFGHHGGGGGHHHHHHHHHHHGHHGGGGGHGHHGHGGGGGBGGGGGGGGFGGGGGGFFFFFFFFFFFHHFFFFFFFFFFFFFFFFFFFFHFFFFFFFFFFFFFFFBFFFFFFHF/BFFFFFFFFFFFFFFFFFFFFFFFFF
@M05620:37:000000000-D9766:1:1101:9570:3316 1:N:0:82
AGGGCCAGCTCTCAATCGCACAGGGGACCCAGGGCCTGGCCCCTCCATCCAGAAAACCTATGACCTCACCCGCTACCTGGAGCACCAACTCCGCAGCTTGGCTGGGACCTATGTGAGTATCCAGCGTAGGAATCTGGGAGTTGGGGAGGAGTGAGGAGTTGGGGAAAGACAGTCCTAACCGTGGAGGGTTCTGGTAAATGATGGGGTGAGGAGGGGCTCTTTGGCTCCCACCAGTCCCCCTGTCTGGTCTA
+
>>1>A>1AAFCFFAGD1AFGA0F00EEEAAFGGG?EFCHCBGGHGGHHFEGBAA1BGEAGHHFHGGHHHHHGGG?/GHHFFHHGGFAGGEFHGGGGGHHHGHHGF?GGGF1GHHEDFHHHHHGHH?B<CGGHHHEHHG<CF?DBACCCC.C<CD0.<CCHHHGG.:GHEHHHHHGHHFGGGGGG.CBGAFGEGGFFFGGGGGGGG?B@EFFEF-9@@@FFFFFFFFFFFFFFFFFFFFFF<EFFFFF/FF9
@M05620:37:000000000-D9766:1:1101:17553:3340 1:N:0:82
ACCACACCTTCTACAATGCGCTGCGTGTGGCTCCCGAGGAGCACCCCGTGCTGCTGACCGAGGCCCCCCTGAACCCCAAGGCCAACCGCGGGAAGATGACCCAGGTGAGTGGCCCGCTACCTCTTCTGGTGGCCGCCTCCCTCCTTCCTGGCCTCCCGGAGCTGCGCCCTTTCTCACTGGTTCTCTCTTCTGCCGTTTTCCGTAGGACTCTCTTCTCTGACCTGCGTCTCCTTTGGAACTCTGCAGGTTCT
+
ABBBBAB>CFFFGGGGGG4AEEGGGEFBAEGFFBFBAEEEGGHHHGGEFBEFHHHHGFF0>EFEGGGEE/CGBGHEEEGGGH?FGF?>/</>ACFF1DDGHGFEGCF1<1>.FG.@CFGGHHHHH0CGCGGFGAC-;CDFEFF?FFGEEFFGFGGGGGG-;-A/BBFDFFFFFFFFFFFFFFFFFFFFFFBFFFFFFFFFBFBAAD/BFFFFFFFFFFFFFFFF.9DDFFFFFFFEFFFFFFFF/FFFFFF
@M05620:37:000000000-D9766:1:1101:13967:3347 1:N:0:82
ACCACCCCTTCTCCACTGAGCTGCGTGTGGCTCCCGCGGCGCCCCCCGTGCTTCTGACCGAGGCCCCCCTGACCCCCAAGGCCAACCGCGAGACGCTGACCCAGGTGAGTGGCCCGCTAACTCTTCTGGTGGCCGCCTCCCTCCCTCCTGGCCTCCCGGAGCTGCGCCCTTTCTCACTGGTTCTCTCTTCTGCCGTTTTCCGTCGGACTCTCTTCTCTGACCCGAGTCTCCTTTGGAACTCTGCAGGTTCT
+
>A>A>1>>AFFF1GG1ABFFGAFAEABF0BBGBBFE?EG//A/>EGGE???/1BB1BGGE>>/>F?EGGGGB0?FCGC<???FG/?CAC->>-..-<<CC/C..::CC.<:CF.:;@@@.CCFFFCBBFFBCGGGG@FFFFFFF-BFFFFBAFFFFF--@-;-;F@@F@@FFFFFFFFFE9BBFFFF/FFFFFF9-;BEFFBF--;=>?FFFFFFBFFFF/9-;>-:;BFFFEBF///9FFFBFF/9AFFB
@M05620:37:000000000-D9766:1:1101:17572:3348 1:N:0:82
ACCACACCTTCTACAATGAGCTGCGTGTGGCTCCCGAGGAGCACCCCGTGCTGCTGACCGAGGCCCCCCTGAACCCCAAGGCCAACCGCGAGAAGATGACCCAGGTGAGTGGCCCGCTACCTCTTCTGGTGGCCGCCTCCCTCCTTCCTGGCCTCCCGGAGCTGCGCCCTTTCTCACTGGTTCTCTCTTCTGCCGTTTTCCGTAGGACTCTCTTCTCTGACCTGAGTCTCCTTTGGAACTCTGCAGGTTCT
+
BABBBABAFFFFGGGGGGGGGFHFGFGECFEEHEFGDGGCEHHFHGGG1FA1AB3FGHFAEE0EGGGFGCCHHHFEGCEHGHHHEGGGGGGG/?22?2?F2CEHG111FHBFFF/--CGCHFDBD<GDH0<.<G?-:.D:EHC.:0C/0;C9999.AEC?B?.CB?-.;>FBBFFFFBB9/;9/:99/;B9B/9;.A9E/9./9ADF9/B/BB/9/BFFBBB/;/./;9BFFF//9BFFF//;BBFFFFF9
@M05620:37:000000000-D9766:1:1101:13950:3356 1:N:0:82
ACCACACCTTCTACAATGAGCTGCGTGTGGCTCCCGAGGAGCACCCCGTGCTGCTGACCGAGGCCCCCCTGAACCCCAAGGCCAACCGCGAGAAGATGACCCAGGTGAGTGGCCCGCTACCTCTTCTGGTGGCCGCCTCCCTCCTTCCTGGCCTCCCGGAGCTGCGCCCTTTCTCACTGGTTCTCTCTTCTGCCGTTTTCCGTAGGACTCTCTTCTCTGACCTGAGTCTCCTTTGGAACTCTGCAGGTTCT
+
AACCCCCCFFFFGGGGGGGGGGHHGGGGHGHHHGGGGGGGGHHHHGGGGGGGHHHHHHHGGGGGGGGGGGGHHHHGGGGHGHHHHGGGGGGGGGHHHHHHHHE/FHH10?GFGHHGGGGCHHHGHHFHHHHGHHGGGGGHGHHGBFGGFGGGGGGGGGA--?.CFGFFFFFFFFFFFFFFFFFFFFFFFFFFFFCFFFFFFFFFDDFFFFFFFFFFFFFF0FFF/:BBFFFFFFFFFFFFFFFEFFFFFFF
@M05620:37:000000000-D9766:1:1101:10500:3394 1:N:0:82
ACCACACCTTCTACAATGAGCTGCGTGTGGCTCCCGAGGAGCACCCCGTGCTGCTGACCGAGGCCCCCCTGAACCCCAAGGCCAACCGCGAGAAGATGAGCTAGGGGAGCGGCCCGCTTCCTCTTCTTGCGGGCCCCTCCCCCCTTCCCTGCCTCCCCGGCCCTGGCCCTTTCTGCCTGGCTCTCCCTTCTTCCGTTTTTCGTCGGGCTCTCTTCTCCTGCCTTGGGCTTCTTTGGAACTATGCACGGTCT
+
>A?1AAAAFFFFGGGFBGGFG1FHEEFA0B00BFGEEEGAAEGCEAEE/EG/1FAFDGEFG//>FG//EE/>BGHGGGCG>CGHHFCE/>>><CC<GGB1?111</?///>--C--<-.=C000;:0000-:---9;99AE..;-A-B-/;-;/99A-@--------;AAB//9//9//--;9////::9///:;/;BA-99-----9--///;///////;9///----99B//9/////99///;-;;-
@M05620:37:000000000-D9766:1:1101:22217:3443 1:N:0:82
GAGGCTGCTTTGGAAGAAACTCAGAGATTAGTGCCACAGGATCGGCGGTCCATCTATCCGTTTTGTAGCTGGTTTCGAGCAGCTAGAACGACTTCCCCTGATCCTACAAGATGCTACCCGTCAGGCCAGGCTCCTCGCAGCCTCCCAGGGCGTACCAGAGCTGCTGACACAATGGCAAGTCCGTCCGGCATTTCCGCTTTAGCACTCTTGTGGCTCCCATTGCACCATTCTCAGCATTTGTACTTGTCACT
+
AAAAAAFAFFFFGGGGFGGGG1B1B1BGDA1DF3BGGG0G01B00AAA/AA1D1DD2DBEFE0/0B222D1B0BBF//B>EFHG111@1/?EECGGGGHGHFF11FGH11B1111BBGHGFCFGFHGHAFGHHGHHGGGGAGHHHFHHF?ACGCCGD<<CCGGFFGH/:GGEHB/CGH.FGGFEA.AAA-9FGGGGGBBFFFFFFFFFFFFFFFFFF?FFFFFFFF?BFFFFFFFFFFFFF//BFBFFFFF
@M05620:37:000000000-D9766:1:1101:13502:3457 1:N:0:82
ACCACACCTTCTACAATGAGCTGCGTGTGGCTCCCGAGGAGCACCCCGTGCTGCTGACCGAGGCCCCCCTGAACCCCAAGGCCAACCGCGAGAAGATGACCCAGGTGAGGGGCCCGCTACCTCTTCTTGTGGCCGCCTCCCTCCTTCCTGGCCTCCCGGAGCTGCGCCCTTTCTCACTGGTTCTCTCTTCTGCCGTTTTCCGTAGGACTCTCTTCTCTGACCTTAGTCTCCTTTGGAACTCTGCAGGGTCT
+
AAAAAAAAFF1DEGB1BFFG1AAGEAEEAE0BGGGEGGGAEHHHHG/EEEFAHHHHBF0AEEGGEGC@EGGHB>/>?EGEFHHHHGGGGGCGGGHHHHHGHHE?F?11?0/<ACG@CACCHBBDDDD0==0C:G@@CC?EF/CEBF;FB0FAFF.CE;@--9F//9;B@>FFF/99BB/;/BBFB/99;B99BF>-AFFFFB/--A/B/B/99B9B9B//BFB//99;99BBFFFF9BBF9;//;BF-B/9
@M05620:37:000000000-D9766:1:1101:14212:3484 1:N:0:82
ACCACACCTTCTACAATGAGCTGCGTGTGGCTCCCGAGGAGCACCCCGTGCTGCTGACCGAGGCCCCCCTGAACCCCAAGGCCAACCGCGAGAAGATGCCCAGGGGGAGGGGCCCGCTCCTCCTCCGGGGGCCGGCCTCCTCCCTCCCTGCCCCCCGGGAGCGCGGCCCTTCCCCATGGGTTCCCCCTTCGCCGGTTTCCGGAAGGATCTCTTCCTCGGCCCGGGGTCTCCTTGGAAATCCGCAGGTTCCT
+
AABBBBBBFFFFGGGGGGFGGFHHGFGBAEHHHGGEDGGGGHHHHGGGGEGGGHHHHHHGGGGGGGGGGGGHHHHGGGGHGHHHHGGEGGDCGGHGGH2FHC/?///--->-<D-----;///;//.;--;-;--;-.;E..;.;.;..;.;..;@-;---.----;@-AF./....9;.B..//..;....;--;DF/B.-.-;../////;////9;.;--9---;.;/;F/;/;////..--;.9///
@M05620:37:000000000-D9766:1:1101:20784:3506 1:N:0:82
GAGACTGCTTTGGCAGAAAGTTATATGTTACTCCAACAGTTCCCCCTGGACCTGGGAAAGATTCTCGCCTGACCCACAAGGCCAAGCGCGAGAAGATCACCCAGGAGAGGGGCCCGCTACATCTTCTGGTGGCAGACTCCATCAAACCAGGCCTACCAGATCAGCGACCTTTCTCACCTGTTCTCTCTTCTGCCGTTTTCCGTAGGACTCTCTTCTCTGACCTGAATCTCCTTTGGAACTCTGCAGAATCT
+
>11>>DFFFFFFCFG111B1B333AD3D33DDDBG1BAF12F2FHGAFF0BA0AB/BFGHBA1DDAAFGGH000A/AE/0B??/B/BB>/>///01B11BCE/>>//??/?<@@C/><CCGDF1@@@1@FGC00?<F11G1111111....>>G0/C0<.0<0<<.-;:.0<CGHF<.0/0;;0;09;=00009-;.99C0.0:9.;9F90909//BB//;F;-///9//BF/://;BFF//B;B/////;
@M05620:37:000000000-D9766:1:1101:20689:3515 1:N:0:82
AGTGCCAGCTCTCAATCGCACAGGGGACCCAGGGCCTGGCCCCTCCATCCAGAAAACCTATGACCTCACCCGCTACCTGGAGCACCAACTCCGCAGCTTGGCTGGGACCTATGTGAGTATCCAGCGTAGGAATCTGGGAGTTGGGGAGGAGTGAGGAGTTGGGGAAAGACAGTCCTAACCGTGGAGGGTTCTGGTAAATGATGGGGTGAGGAGGGGCTCTTTGGCTCCCACCAGTCCCCCTGTCTGGTCTA
+
AA1AAD1FAFFFFGGGGGGGGCFAFEFGGGHHGGGEFEHFFHGHGGGHGHHHHGHHHGHFHHHHGHHGHHHGGGGGHHHHHHHHHHHHGHHHGGGGGGGHEHHGFGHGGCHHGHHHH1GGDGHGHGCCGGFHHHHHHHEFCGHHGGECCGCFFHHHHGHFHGGGGGHHGHHHHHHHGHHHGAE@FEGGCF?FGGFFFGGFGGGGGGF@FFFFFB@@?@FFFFFFFFFFFFFFFFFFFFFB@FFFFFFFFFF
@M05620:37:000000000-D9766:1:1101:9140:3521 1:N:0:82
GAGGCTGCTTTGGAAGAAACTCATATGTTACTCCAACAGTTCACCCTGGACCTGGGAAAGATTCTCGCCTTAATTACCAGGCCATACGCGAGAGGCAACCCTCCGAGAAAGGCCCGACGGAGCAAAAGATGTCAGCAAGAAACCTTCATGAACTCACGCAGCTGCGCCCTTTAACACTGGTTTACTCAACTGAACTTTTAGCTCCCAATATCTTCCCATAACACAATTTCATTACTTCATACGTCAAAACT
+
>>111>BACBB@GBA11111B113A33DD3AD1B11BAADDDDDBBAAA0BBBBF/B1/FBBDDD2AAAAA112B2D11A///>>100/>////>?/0/B>B??/>///1B0//?/>////?</0?00<11111?1?000<000011<111=1=00/.<<<<//:--.--/:00;;/9B/90./00009/;909;00;00/9;9/9/9/00;0;;/;//;//99--;/9//;9///////;/-/-99//9/
@M05620:37:000000000-D9766:1:1101:15348:3541 1:N:0:82
GAGGCTGCTTTGGCAGAAACTCATAGATTACTGCAACAGTTCCCCCTGGACCTGGAAAAGTTTCTTGCCTGGCTTACAGAAGCTGAAACCACTACCACTGAGCCCCCAGGAAAATACCCGTAAGACAAGCCCACTCACAAAAACACAGGGCGAAACAACGCTAATGAAACAATGGCAAGTCCGTCCGGCATTTCAGCTTTAGCACTCTTGTGACTCCCATTACACCATTCTCAGCATTTGAACTTGTCAAT
+
AAAAA@CAFFFFC1FE1AGCAB1FDHBHHCHHFGHCGFH1GHHHHGGGHFHFHEG0GHGGB2FHA1AFGHHEGBAGHHGFEFH11F1@FCE?100B@11B11BF/?>>/??000BBFBEFFG/B1<B<B/?//F<G0B<1B0/?/FC0?EAC/>ACH.><@E..>=GDDGHEFD/</0<DGGF:G.-;;-:BCF0;CF00BBFB09BFBB0000;;B.FFF0;09;.0/99FFB/BF/;B/;9BB/;9//:
@M05620:37:000000000-D9766:1:1101:20658:3541 1:N:0:82
ACCACACCTTCTACAATGAGCTGCGTGTGGCTCCCGAGGAGCACCCCGTGCTGCTGACCGAGGCCCCCCTGAACCCCAAGGCCAACCGCGAGAAGATGACCCAGGTGAGCGGCCCGCTACCTCTTCTGGTGGCCGCCTCCCTCCTTCCTGGCATCCCGGAGCTGCGCCCTTTCTCACTGGTTCTCTCTTCTGCCGTTTTCCGTAGGACTCTCTTCTCTGACCTGAGTCTCCTTTGGAACTCTGCAGGTTCT
+
ABAABBAAFFFFGGGFGGGFGDGFGEEEEEHHHGGGGGGEGHHHHGGGGEGFHHHHHHHGGGGGFGEGGGGHHHHGGGGHFGHHGGGEGGDGCDHHHHHHHHHHGHHHH1ADGG-@CCCCH0GHHH0CGCHGHHGGG.:CEGGGG0FG0FFF/FF/EF@B?BF/9BBBBBFFFFFFFFFFFFFFFFFFFFFFFFBDDFFFFFFFFFFFFFFFFFFFFFFFFFFF/FFFFFFFFFFFFFFBFFFFFFFAFFF
@M05620:37:000000000-D9766:1:1101:13665:3559 1:N:0:82
ACCACACCTTCTACAATGAGCTGCGTGTGGCTCCCGAGGAGCACCCCGTGCTGCTGACCGAGGCCCCCCTGAACCCCAAGGCCAACCGCGAGAAGATGACCCAGGTGAGTGGCCCGCTACCTCTTCTGGTGGCCGCCTCCCTCCTTCCTGGCCTCCCGGAGCTGCGCCCTTTCTCACTGGTTCTCTCTTCTGCCGTTTTCCGTAGGACTCTCTTCTCTGACCTGAGTCTCCTTTGGAACTCTGCAGGTTCT
+
?BCCCCCCFFFFGGGGGGGGGGHHGEGECEDHHGGGGGGGGHHGHGGGFGGFFHGHGHHGGGGGGGGGGGGHGHAEEEGHGHHHHGGGGGCFGGHHHHHHHHFHGGHHHFHGGHHGGGGGHHHHHHHHHHHGHHGGGGGHGHHGHGGGGGGGGGGGGGGGGGGGGGFFFFFFFFFFFFFFFFFFFFFFFFFFFFFFFFFFFFFFFFFFFFFFFFFFFFFFFFFFFFFFFFFFFFFFFFFFFFFFFFFFFFF
@M05620:37:000000000-D9766:1:1101:22452:3596 1:N:0:82
ACCACACCTTCTACAATGAGCTGCGTGTGGCTCCCGAGGAGCACCCCGTGCTGCTGACCGAGGCCCCCCTGAACCCCAAGGCCAACCGCGAGAAGATGACCCAGGTGAGTGGCCCGCTACCTCTTCTGGTGGCCGCCTCCCTCCTTCCTGGCCTCCCGGAGCTGCGCCCTTTCTCACTGGTTCTCTCTTCTGCCGTTTTCCGTAGGACTCTCTTCTCTGACCTGAGTCTCCTTTGGAACTCTGCAGGTTCT
+
BBBBBBBBCFFFGGGGGGGFGGHHGEFB4EHHGFGF?EE?AGHHHGGGAEEGFHGHHHHEGGCGGGGGGGGHFHHGGGGHGHHHHGGGGGGGGGHGHGHHHHHHGHHFHHHGGHHGGGGGHHHHHHHHHHGGHHGGGGGHGHHGHGGGGGGGGGGGGGG?ADGGGGFFFFFFFFFFFFFFFFFFFFFFFFFFFFFFFFFFFFFFFFFFFFFFFFFFFFFEFFFF/FFFFFFFFFFFFFFFFFFFFFFFFFF
@M05620:37:000000000-D9766:1:1101:12179:3611 1:N:0:82
ACCACACCTTCTACAATGAGCTGCGTGTGGCTCCCGAGGAGCACCCCGTGCTGCTGACCGAGGCCCCCCTGAACCCCAAGGCCAACCGCGAGAAGATGACCCAGGTGAGTGGCCCGCTACCTCTTCTGGTGGCCGCCTCCCTCCTTCCTGGCCTCCCGGAGCTGCGCCCTTTCTCACTGGTTCTCTCTTCTGCCGTTTTCCGTAGGACTCTCTTCTCTGACCTGAGTCTCCTTTGGAACTCTGCAGGTTCT
+
CCCCCCDDFFFFGGGGGGGGGGHHGFGEFGHHHGGGGGGGGHHHHGGGFGGGHHGHHHHGGGGGGGGGGGGHHHHGGGGHGHHHHGGGGGGGGGHHHHHHHHHHGHHGHGHGGHHGGGGGHHHHHHHHHGHGHHGGGGGHGHHGHGGGFFGGGGGGGGGGAFFGGGFFFFFFFFFFFFFFFFFFFFFFFFFFFFFDFFFFFFFFFFFFFFFFFFFFFFFFFFFFFFFFFFFFFHHFFFFFFFFFHFFFFFF
@M05620:37:000000000-D9766:1:1101:13541:3633 1:N:0:82
TCTGCGTCTTTGGAATCAACTCGTAGATTCCTGCCCCTGCTCCCCCGGTCCTTATAACCGTTTCTTCCCTGGCTTCCAGCAGCGCCAACAACTCCCCTTGATCCTTCAGGATGCTACCCGTCAGGCCAGGCTCCTCGCAGCCTCCCAGGGCGTACCAGCGCTGCTGACACACTGGCAAGTCCGTCCGGCCTTTCCGCTTTAGCACTCTTGTGGCTCCCATTGCACCCTTCTCAGCATTTGTCCTTGTCACT
+
>3>>A>>>AABBABFGFAFGBF24AABD6DFGHHHGF2BABBBFFG2AAAF3D55DFGGEGG?F5D5DBGHGHH1BGGG3BFG/>>?EG1/?33B?E0BB3B?4B4BBFFHHHHHFHHHGGADCGG?FGFEGHGGHGGGG<FGH.>GHGDCDC@<CD<.<AEG.BGH/:GF.;FBEGGGGGGGE.9ABBBGGGF;ADDFEFFFFBFFFFFFFFEFBEFFFFFFFFF.9FBFFFFFFFFFFF;BFFFFF/99
@M05620:37:000000000-D9766:1:1101:10177:3637 1:N:0:82
ACCACACCTTCTACAATGAGCTGCGTGTGGCTCCCGAGGAGCACCCCGTGCTGCTGACCGAGGCCCCCCTGAACCCCAAGGCCAACCGCGAGAAGGTGACCCAGGTGAGTGGCCCGCTACCTCTTCTGGTGGCCGCCTCCCTCCTTCCTGGCCTCCCGGAGCTGCGCCCTTTCTCACTGGTTCTCTCTTCTGCCGTTTTCCGTAGGACTCTCTTCTCTGACCTGAGTCTCCTTTGGAACTCTGCAGGTTCT
+
AAAAA11>CFFF3GG1BAB1ABBEEEEEG?GHH0F00AA/AGAFHGCGAEG/F11FGHEGCE/EFE>EEEFG1F/EGCE?FGHG/?EEG/CC//00?1?GBHAHF1FDGGFACGCACGCCHHHEHEGFH0<A.G-:-.CCEGFGBBFFF0CF.9..CB--A?.CF@@B@@FBBBFFFFBB/;9/B/B/;FFF//9;9BA/FB9-ABFBF/BF/9B/BF/;BB/B/-:BBFFFF/////BBB//;BFF?/9B
@M05620:37:000000000-D9766:1:1101:20553:3653 1:N:0:82
ACCACACCTTCTACAATGAGCTGCGTGTGGCTCCCGAGGAGCACCCCGTGCTGCTGACCGAGGCCCCCCTGAACCCCAAGGCCAAACGCGAGAAGATGACCCAGGCGAGCGGCACGCTACGTCTTCTGGTGGACGCCTCCCTCCTTCATGGCCTCCCGGAACTGCGCCCTTTATGACTGGCTCTCTCTTCTGACGTTTTCCGTAGGACTATCTTCTCTGACCTGAGTCTCCTTTGGTACTATGCAGGTTCT
+
ABAABBBBFFFFGGGGFGGGFDF4EAAEA2GH3FFEGGGG2GGHHGEGAAEE5BAGGCFEEE0EF1>EGGGGHFE?EGGGCAHFE0??E@DC//0?11><F0GGG/>CC-@DG--<ADG-..;CEHHHHBCD.CDGGE;E.//;F0C00909CFFEEG-;-;///A@DB-/;///;;BFF..:FFFFFFFFF/9.;AFFFBFFFFBFFB//9BF//;/99;BF.FFF/F/;/B///./9//9;BF/../B:
@M05620:37:000000000-D9766:1:1101:22095:3664 1:N:0:82
AGTGCCAGCTCTCAATCGCCCCGGGGACCCCGGGCCTGGCCCCTCCATCCAGAAAACCTATGACCTCCCCCGCTACCTGGAGCACCAACTCCGCAGCTTGGCTGGGACCTATGTGAGTATCCAGCGTAGGAATCTGGGAGTTGGGGAGGAGTGAGGAGTTGGGGAAAGACAGTCCTAACCGCGGAGGGTTCTGGTAAATGATGGGGTGAGGAGGGGCTCTTTGGCTCCCACCAGTCCCCCTGTCTGGGCTA
+
>1>AAFDFAFFFGFGGGAF1E0EEEEGEEE//A/AEAFGFGGGCEFFE1F1BFC1B0EBBFDBFFGH/FAAEGG>EH1FFHHHFFHHHGGHHCG/<B0FHCEG//BGACC<FH11FGFFGHHDGH?<C?.FDHB000<<.EGD/-@C--:.::CFAF.;/0B--..;:B99FFFFFFB;C--9@@--9AAFB/9FB/FBBFFEBF----;FBF---;--99B9/BFF-EB-BAFFFFF-9@-///:/-9;;
@M05620:37:000000000-D9766:1:1101:17428:3664 1:N:0:82
AGTGCCAGCTCTCAATCGCACAGGGGACCCAGGGCCTGGCCCCTCCATCCAGAAAACCTATGACCTCACCCGCTACCTGGAGCACCAACTCCGCAGCTTGGCTGGGACCTATGTGAGTATCCAGCGTAGGAATCTGGGAGTTGGGGAGGAGTGAGGAGTTGGGGAAAGACAGTCCTAACCGTGGAGGGTTCTGGTAAATGATGGGGTGAGGAGGGGCTCTTTGGCTCCCACCAGTCCCCCTGTCTGGTCTA
+
ABAAAFFFBFFFGGGGGGFFGGHCFEGGGGHHGGGEGGHGHHGHGGHHHHHHHHHHHGHHHGHHHGHHHHHGGEFGHGHHHHHHHHHHGGHHEFGGGGHHGGHGGGHHGHHHHGHHHHHGHHHHHGEGGGGHGHHHHFHGEHHHGGGGGDEFHHHFHGHHHHGGGFHHHHHHHHHHHHHHGECADGGGCFGGGGFFGGGGGFFFGBDFFFFFFFFFFFFFFBFFFFFFFFFFFFFFFFFFFFFFFFFFFFB
@M05620:37:000000000-D9766:1:1101:22020:3669 1:N:0:82
ACCACACCTTCTACAATGAGCTGCGTGTGGCTCCCGAGGAGCACCCCGTGCTGCTGACCGAGGCCCCCCTGAACCCCAAGGCCAACCGCGAGAAGATGACCCAGGTGAGTGGCCCGCTACCTCTTCTGGTGGCCGCCTCCCTCCTTCCTGGCCTCCCGGAGCTGCGCCCTTTCTCACTGGTTCTCTCTTCTGCCGTTTTCCGTAGGACTCTCTTCTCTGACCTGAGTCTCCTTTGGAACTCTGCAGGTTCT
+
AAAAAAAAFFFFGGGGG4G5AAAF2EEGHFHHGFGG?EE2AGHHHGGGGGGE5BGGGHHGE0EEEEEGGGGGEGCEGGEFCHH/?FGE<>@CBDHHHBHFHHHC/GHFHF1?FFHGGGGGHHHHHHFHFHHCFCCGCDGHGHHGHGGGGGGGEFGGGE@B?@GGGGBFBBFFFFFFFFFFFFFFFFFFFFFFFFBFFFFFFFFF9.BFFFFFFFFFFFFFFFFEFFFFFFFFFFF/9FBFFBFFFB.;;BF
@M05620:37:000000000-D9766:1:1101:19992:3676 1:N:0:82
ACCACACCTTCTACAATGAGCTGCGTGTGGCTCCCGAGGAGCACCCCGTGCTGCTGACCGAGGCCCCCCTGAACCCCAAGGCCAACCGCGAGAAGATGACCCAGGTGAGTGGCCCGCTACCTCTTCTGGTGGCCGCCTCCCTCCTTCCTGGCCTCCCGGAGCTGCGCCCTTTCTCACTGGTTCTCTCTTCTGCCGTTTTCCGTAGGACTCTCTTCTCTGACCTGAGTCTCCTTTGGAACTCTGCAGGTTCT
+
CCCCCCCCFFFFGGGGGGGGGGHHGGGECEHHHGGGGGGGGHHHHGGGGFGGGHGHHHGGGGGGGGGGGGGHHHHGGGGHGHHHHGGGGGFGGGHHHHHHHHHHGHHHHHHGGHHGGGGGHHHGHHHHHHHGHHGGGGGHGHHGHGGGGGGGGGGGGGGGGGGGGGFFFFFFFFFFFFFFFFFFFFFFFFFFFFFDFFFFFFFFFFFFFFFFFFFFFFFFFFFFBFFFFFFFFFFFFFFFFFFFFFFFFFF
@M05620:37:000000000-D9766:1:1101:10268:3752 1:N:0:82
ACCACACCTTCTACAATGAGCTGCGGGTGGCTCCCGAGGAGCACCCCGTGCTGCTGACCGAGGCCCCCCTGAACCCCAAGGCCAACCGCGAGAAGATGACCCCGTTCAGGGGCCTGCCCGCTAGTCTGGTCGCCTCGTACCCTCTTAGTGGGCTCCAGGGCTTCTGACACTTCTCCATGGTCGTCTGGCCTGTCGTCTTTAGCACTCTTCTGGTTCCTATTGTACGTTTCTCTTCGAATGCTGTTGGCTCT
+
>AAAAAAAFFFFFFGFFFGGFB4F22AEEEGHCFGGEEFEFHFHHGEGFAFEGHHFHHHG/>EEF1EEGGG233?EEG/?//?FFFA?DCG//?<11<1110//.<0>F10--=..<...--:.0<;0;00-=E.;....;00;/0000;.../;CBF/.9.../;/B//////////;///-;E..//:B./;...;E//;/;////;/;/////;/////9/:../;F/////.../////9/;.//;B
@M05620:37:000000000-D9766:1:1101:15382:3791 1:N:0:82
GAGGCTGCTTTGGAAGAAACTCATAGATTACTGCAACAGTTCCCCCTGGACCTGGAAAAGTTTCTTGCCTGGCTTACAGAAGCTGAAACAACTGCCAATGATCCTACAGGAGTCTACCAGTAAGGACAGGAGCCTAGAAGAGAGCAAGGGAGCAAAAGAGCTGATGAAACAATGGCAAGGCCGTCAGGCATTCGCACTCTAGCGCTCTTGCGGATCCCATTGAACAATTCTCAGCATTTGTATTTGTCACC
+
AAAAABFAFFDFGBBBEGBFGGHHHFGFFGGGHFHFCGFAFGHDFEEFHGHHBFHHGGHHHGHHGHHDHHHGHHAGHHGHHHHHHEHHHHHHHHHHGHHH3B@@443B33?12B344B33@F4B3F0B??0/?FG33?FHE02/?2B2/<?C//2@2@?<@@2@FG1?FG0/11100?/..<->-<.<C.<G00..<</;CG0--...000:--99:/CFF000B0:00090009;BFB00C//////9B/
@M05620:37:000000000-D9766:1:1101:12939:3813 1:N:0:82
GAGGCTGCTTTGGAAGAAACTCATAGATTACTGCAACAGTTCCCCCTGGACCTGGAAAAGTTTCTTGCCTGGCTTACAGAAGCTGAAACAACTGCCAATGCTCTTCCAGGAAGCAAACGGTCAGACAAGACTCCAAGCAAGCAAAAAAGGCGAACAAACAATGCTGACAAACTAGCAAGTCCGTCCGGCATTACCGCTTTAGCACCCTTGTGACAACCATTACCACCTTCTCAGCATTTGTACTTGCCACT
+
>3>AAAFAFFFFGGGGFGGGAGGGHHHHHGHFHHH4FGHFG5DFGGGGHEHHHHHHHHGGGGHHHHHHHHHHHHHHHHHHHHHGHHGHHHHHHHHHH33B3BB43BF3B?F1B?3B31/???EG3B?FF0BECG33BF030?00B?//<//B/<ACG<F0/<<FFBGEGBGFG110>=/==GC<..ACGCC00;;.;CDEFF0;F...;;;F0;09;CEGG0;0;C.9B//BFFF/;/;9BBBFFB/;F//
@M05620:37:000000000-D9766:1:1101:14096:3821 1:N:0:82
AGTGCCAGCTCTCAATCGCACAGGGGACCCAGGGCCTGGCCCCTCCATCCAGAAAACCTATGACCTCACCTGCTACCTGGAGCACCAACTCCGCAGCTTGGCTGGGACCTATGTGAGTATCCAGCGTAGGAATCTGGGAGTTGGGGAGGAGTGAGGAGTTGGGGAAAGACAGTCCTAACCGTGGAGGGTTCTGGTAAATGATGGGGTGAGGAGGGGCTCTTTGGCTCCCACCAGTCCCCCTGTCTGGTCTA
+
CCBCCFFFCFFFGGGGGGGGGGHHGGGGGGHHGGGGGGHHHHGHGGHHHHHHHHHHHGHHHHHHHHHHHHBGHHHHHHHHHHGGHHFHGHHHGGGGGHHHGHHGGGHHGHHHHHHHHHHHHHHHHGEGGGHHHHHHHHHGGHHHGGGGGGGHHHHHHGHHHHGGGGGHHHHHHHHHHHHHGEHGGGGGCFGGGGCFGGGGGGGGGGGGFFFFFFFFFFFFFFFFFFFFFFFFFFFFFFFFFFFFFFFFFFF
@M05620:37:000000000-D9766:1:1101:11189:3857 1:N:0:82
AGTGCCAGCTCTCAATCGCACAGGGGACCCAGGGCCTGGCCCCTCCATCCAGAAAACCTATGACCTCACCCGCTACCTGGAGCACCAACTCCGCAGCTTGGCTGGGACCTATGTGAGTATCCAGCGTAGGAATCTGGGAGTTGGGGAGGAGTGAGGAGTTGGGGAAAGACAGTCCTAACCGTGGAGGGTTCTGGTAAATGATGGGGTGAGGAGGGGCTCTTTGGCTCCCACCAGTCCCCCTGTCTGGTCTA
+
AA>ABFFFBFFFGGGGGGGGGGHHGGGGGGHHGGGGGGHHHHGHGGHHHHHHHGHHHGHHHHHHHHHHHHHGGGGGHHHHHHHHHHHHGHHHGGGGGHHHGHHGGGHHGHHHHHHHHHHHHHHHHGGGGGHHGHHHHHHGGHHHGGGGGGGGHHHHHGHHHHGGGGHHHHHHHHHHHHHHGFGDGGGGEGFGGGFFGGGGGGGGGGFFFFFFFFFFFFFFFFFFFFFFFFFFFFFFFFFFFFFFFFFFFFF
@M05620:37:000000000-D9766:1:1101:11172:3860 1:N:0:82
AGTGCCAGCTCTCAATCGCACAGGGGACCCAGGGCCTGGCCCCTCCATCCAGAAAACCTATGACCTCACCCGCTACCTGGAGCACCAACTCCGCAGCTTGGCTGGGACCTATGTGAGTATCCAGCGTAGGAATCTGGGAGTTGGGGAGGAGTGAGGAGTTGGGGAAAGACAGTCCTAACCGTGGAGGGTTCTGGTAAATGATGGGGTGAGGAGGGGCTCTTTGGCTCCCACCAGTCCCCCTGTCTGGTCTA
+
>>>AAFFFAFFFEGGBG1FGEEFGFGGGFEHHGGGAGCHFAGGHGGGHDEHDE01FHGBGFHEHHG1GHHHGGCEGHHHHHHHHHGHHGHHHGGGGGCGHGHHGGCHHGHHHHHHHHHHHHHHHHGGGGGHHEHHBGHHGCHHE/->@?EFHHHGHHCCGHG@CGGHHHHHHHHHHHHHH-CEAFFGGCFFGGGCFGGGGGGGGGGF@FFFFBF@@@@FFFFFFF/FEFFFBFFFFFFFF@FFFF/FFFFF
@M05620:37:000000000-D9766:1:1101:22358:3860 1:N:0:82
ACCACACCTTCTACAATGAGCTGCGTGGGGCTCCCGAGGAGCACCCGGTGCTGCTGACCGAGGCCCCCCTGAACCCCAAGGCCAACCGCGAGAAGATGACCCAGGTGGGTGCCCCGCTACCTCTTCTGGTGCCCCCCTCCCTCCTCCCTGGCCTCCCGGCGCTGCGCCCTTTCTCAGTGGTTCTCTCTTCTGCCGTTTTCCGTAGGTCTCTCTTCTCTGCCCTGCGTCCCCTTTGGATCTCTGCAGGTTCT
+
AABBBBBBFFFFGGGGGGFGF5BCGEGCGG?EHGGGGGE0EHHHHG0AAEEHH3FFHHCE/ECGGGGG?>/FGHHGGGGHFHHHHFDCCCBCDAFBB1<F1<//F1<.<>A.>FF----<C<00:;:GGC/0:/.;A-;9C/C.//9.999.:0CE..-9----9->D@BFBF/;//;9/999/:9/99/;9B/@9DF.F/./9../9;BF///;//9//;.B..-;9-..;.9//;//;9//9//..9/9
@M05620:37:000000000-D9766:1:1101:11848:3864 1:N:0:82
ACCACACCTTCTACAATGAGCTGCGTGTGGCTCCCGAGGAGCACCCCGTGCTGCTGACCGAGGCCCCCCTGAACCCCAAGGCCAACCGCGAGAAGATGCCCAGCCCGGTAGCCCGGCTGCTGGTCTCGGCGCCCCCTCCCGCCCTCCCGGGCCCCCGCCCGTTCTCCCTTTTTCTCTCGTTTTCCTTTTTCCCGATTTCCCTCGGCCCTTACTTTATGCCCCTTTGCAACTTTGGAAGTTCTAGAGCTGAA
+
CCCCCCCCFFFFGGGGGGGGGGHHGGGEFGHHHGGGGGGGGHHHHGGGGGGGGHHHHHHGGGGGGGGGGGGHHHHGGGGHGHHHHGGGGGDGGGHGHH2222=0/////-.>1F-----.<00/000/..--:-9::;EA.-;9CAE..;----::9-:9-;.:.09;BB00090;B09;...:000;B0/00..:AA:000/-.;.9./00009000;9BA..000;0;:0B0/90/09:000090:000
@M05620:37:000000000-D9766:1:1101:8397:3868 1:N:0:82
ACCACACCTTCTACAATGAGCTGCGTGTGGCTCCCGAGGAGCACCCCGTGCTGCTGACCGAGGCCCCCCTGAACCCCAAGGCCAACCGCGAGAAGATGACCCAGGTGAGTGGCCCGCTACCTCTTCTGGTGGCCGCCTCCCTCCTTCCTGGCCTCCCGGAGCTGCGCCCTTTCTCACTGGTTCTCTCTTCTGCCGTTTTCCGTAGGACTCTCTTCTCTGACCTGCGTCTCCTTTGGAACTCTGCAGGTTCT
+
CCCCCCC>FFFFGGGGGGBGGGHHGEGBEEHHHFFEDEGGGHHHHGGGGGGGGHHHHHHGGGGGGGGGGGGHFHHGGGGHGHHHHGGGGG>CGGHGHHHHHHHHGHHHHHHGGHHGGGGGHHHHHHHHHHHGHHGGGGGHGHHGHGGGGGGGGG.EGGGDGGGGGGFFFFFFFFFFFFFFFFFFFFFFFFFFFFFFFFFFFFFFFFFFFFFFFFFFFFFFFFFF.@FFFFFFFFFFFFFFFFFFFFFFFFF
@M05620:37:000000000-D9766:1:1101:8380:3878 1:N:0:82
ACCACACCTTCTACAATGAGCTGCGTGTGGCTCCTGAGGAGCACCCCGTGCTGCTGACCGAGGCCCCCCTGAACCCCAAGGCCAACCGCGAGAAGATGACCCAGGTGCGTGGCCCGCTACCTCTTCTGGTGGCCGCCTCCCTCCTTCCTGGCCTCCCGGCGCTGCGCCCTTTCTCACTGGTTCTCTCTTCTGCCGTTTTCCGTAGGACTCTCTTCTCTGACCTGCGTCTCCTTTGGAACTCTGCAGGTTCT
+
AAAAABBACFCFGGFGGGABGFFHGEEBBEGFGA3BFFEFGCDFGFEAAEEFHGHHEGGAFEG@EGGGGFGHBGHEFGGHGHHHHGGFEE/>BDHEGGHHHHAFFGH<AFGGGH/>CDCFHHHHH=DHGHHGHGG@FFGHGHHGHHHHGGGGGGGGGG--;9;@DFFFFFFFFFFFFFFFFFFFFFFFFFFFFFFFFFFFFFF?AAFFFFFFFF/;BFFFFFFF?BFFFFFFFFFFFFFFFFFFFFFFFFF
@M05620:37:000000000-D9766:1:1101:11843:3884 1:N:0:82
ACCACACCTTCTACAATGAGCTGCGTGTGGCTCCCGAGGAGCACCCCGTGCTGCTGACCGAGGCCCCCCTGAACCCCAAGGCCAACCGCGAGAAGATGCCCCAGGGGAGTGGCCCGCTACCTCTTCTGGTGGCCGCCTCCCTCCTTCCTGGCCTCCCGGAGCGGCGCCCTTTCTCACTGGTTCTCTCTTCTGCCTTTTTCCGTAGGACTCTCTTCTCTGACCGGATCCTCCTTGGGACCTCTGCAGGTTCT
+
BBBBBBB3FFFFGGGGGG5FGGHHGGGA4BEFGAFF2EEGDHHHHGGAAEEFDHFHHHHAEECGGGGGGGGHFHHGGGGHGHHHHGGEFG>CDDG2?22<?/?E////<<F.<FA-<--<<DFGFD0D00/:CC-;-..;CBBABBB/0;/CA0:..C--;@-------9//9//9///.;/////99;B/;9//9;BFB/./9A./////BB9B/;//9;:---.-99//:///..99.:///9/.;///
@M05620:37:000000000-D9766:1:1101:19168:3907 1:N:0:82
ACCACACCTTCTACAATGAGCTGCGTGTGGCTCCCGAGGAGCACCCCGTGCTGCTGACCGAGGCCCCCCTGAACCCCAAGGCCAACCGCGAGAAGATGACCCAGGTGAGTGGCCCGCTACCTCTTCTGGTGGCCGCCTCCCTCCTTCCTGGCCTCCCGGAGCTGCGCCCTTTCTCACTGGTTCTCTCTTCTGCCGTTTTCCGTAGGACTCTCTTCTCTGACCTGAGTCTCCTTTGGAACTCTGCAGGTTCT
+
AAAAAABBFFFFCGFDFGGFGGHGGGGB4?FGHGGGGGGEDHHHHGGGFGGGGHGHHHHGGGFGFGGGGGGHHHHGGGGHGHHGGFFGGG@GCGHHFFHFHGGHFHF10<?FFFCDGGGGHHHGHHHHHHHGFHCGGDFFGHFGGGGGGGGF?FF?EGFBAFGGGGFFFFFFFFFFFFFBFFFFFFFFFFFFFFFFDFFFFFFFDFFFFFFFFFFFFFFBFFFF/9FFFFFFFFFFFFFFFFFFFFFF99F
@M05620:37:000000000-D9766:1:1101:19006:3918 1:N:0:82
ACCACACCTTCTACAATGAGCTGCGTGTGGCTCCCGAGGAGCACCCCGTGCTGCTGACCGAGGCCCCCCTGAACCCCAAGGCCAACCGCGAGAAGATGACCCAGGTGAGTGGCCCGCTACCTCTTCTGGTGGCCGCCTCCCTCCTTCCTGGCCTCCCGGAGCTGCGCCCTTTCTCACTGGTTCTCTCTTCTGCCGTTTTCCGTAGGACTCTCTTCTCTGACCTGAGTCTCCTTTGGAACTCTGCAGGTTCT
+
CCCCCCCCFFFFGGGGGGGGGGHHGGGFFGHHHGGGGGGGGHHHHGGGGGGGHHHHHHHGGGGGGGGGGGGHHHHGGGGHGHHHHGGGGGGGGGHHHHHHHHHHGHHHHHHGGHHGGGGGHHHHHHHHHHHGHHGGGGGHGHHGHGGGGGGGGGGGGGGGGGGGGGFFFFFFFFFFFFFFFFFFFFFFFFFFFFFFFFFFFFFFFFFFFFFFFFFFFFFFFFFFFFFFFFFFFFFFFFFFFFFFFFFFFFF
@M05620:37:000000000-D9766:1:1101:14074:3928 1:N:0:82
AGTGCCAGCTCTCAATCGCACAGGGGTGACAGCGCGTGGCCCCAACCTCCAGAAAACCTATGACCTCACCCGCTACCTGGAGCACCAACTCCGCAGCTTGGCTGGGACCTATGTGAGTATCCAGCGTAGGAATCTGGGAGTTGGGGAGGAGTGAGGAGTTGGGGAAAGACAGTCCTAACCGTGGAGGGTTCTGGTAAATGATGGGGTGAGGAGGGGCTCTTTGGCTCCCACCAGTCCCCCTGTCTGGTCTA
+
ABAABFFFBFFFGGGGGGGGGGGC2A222B5322A2EE0EGA01111B312B3?3BB1335B5BF4FCG11>>/>E?33F?EFGHHGGEHHB<EEEEH?GDHGGGGHHGHHHHHHGHGHHHHHGHGEGGGHGHHHHHHFGEGHHGGFGGGGHHHHHGGHHHHGGGGGGGGGGGGGGGGGGGGFCDEEGCCGFFFBFFFFFFFFFFFADFFFFFFFFFFFFFFFFFFFFFFFFFFFFFFFFFFFFFFFFFFB
@M05620:37:000000000-D9766:1:1101:10707:3932 1:N:0:82
ACCACACCTTCTACAATGCGCTGCGTGCGGCTCCCGAGGAGCACCCCTTGCTGCTGACCGAGGCCCCCCTGAACCCCAAGGCCAACCGCGCGAAGATGACCCAGGTGCGTGGCCTGCTACCTCTTTTGGTGGCCGCCTCCCTCGTTCCTGGCCTCCCGGGGCTGCGCGCTTTCTCACTGGTTCTCTCTTCTGCCGTTTTCCGTAGGACTCTCTTGTCTGACCTGCGTGTCTTTTGGAACTCTGCAGGTTCT
+
AABBBBB>BCFFFGGGGG4AEEFEGEE22AEAE2AA1A0AAEGGGGE1ABFF5GFHFHH>>//>FEEEGGEGFHHGGG?GGHHHHGFCDDCFGGG/?FGGHF.<>GGFDF.-<C0<CB0DHF<0;0<;-GC.C:-A9CEGGG/-;99FFFBAFFFE9CF9--99.---;9AABFBF/B/./;B99B9FFB/B//@.9B;9B.;.:ABFFFFBFF//;FBFF/9.99;.;./;F/;-/B9BBB/F/FFFFBF
@M05620:37:000000000-D9766:1:1101:22708:3950 1:N:0:82
ACCACACCTTCTACAATGAGCTGCGTGTGGCTCCCGAGGAGCACCCCGTGCTGCTGACCGAGGCCCCCCTGAACCCCAAGGCCAACCGCGAGAAGATCACCCAGGTGAGTGGCCCGCTACCTCTTCTGGTGGCCGCCTCCCTCCTTCCTGGCCTCCCGGAGCTGCGCCCTTTCTCACTGGTTCTCTCTTCTGCCGTTTTCCGTAGGACTCTCTTCTCTGACCTGAGTCTCCTTTGGAACTCTGCAGGTTCT
+
3AAABBABFFFFGGGGGGGGGDGFGEEEGFHHFGFEGGGFGHHHHGGGEEGGHFGHHHFGGGFGFG@EGGGHHGEEGGGEFFHHE?EEGFDDC?GHH2??G<FF/?FDFGGCGH.@GGFGHHHHBH0DDGFGHHF?@GGEEHCA/0C/FGGG?FGEG.-:9BGGGGFFFFFFFFFFFFFFFFFFFFFFFFFFFFFADFFFFFFFF?FFFFFFFFF/9FFFF/FB/9FFFFFFFFFBFFFFFEFFFF.9;FB
@M05620:37:000000000-D9766:1:1101:16426:3963 1:N:0:82
AGTGCCAGCTCTCAATCGCACAGGGGACCCAGGGCCTGGCCCCTCCATCCAGAAACCTATGACCCCACCCGCAACCTGGAGCACCCACTCCGCAGCTTGGCTGGGACCTATGTGAGTATCCAGCGTAGGAATCTGGGCGTTGGGGCGGAGTGCGGCGTTGGGGCAAGACAGTCCTAACCGTGGAGGGGTCTGGTAAATGATGGGGTGAGGAGGGGCTCTTTGGCTCCCACCAGTCCCCCTGCCTGGTCTAT
+
AAA3ADFFBFCFFFGGGCFGEEHA2EAEGGHHFFGG2BFGHCEHGEHHHFGHFHBBHE3AAFGG2BEEEE0>//>FBBG1?1?FG1??B?B>EEEEE3GEGFFGG0?CF1BFFH2?BGFGHHHFG?/<CGGGHHHHH//->CHGG.<@-9;C09A---=BFBB.;AA.9/:BFFFFFFFBAABAEDB-;AFFF:BFFBFFFFFFF;;EFFFAD-B?BFFFFFFFFFFFFFF?A/9BFFF?F.;BFE9BBFF
@M05620:37:000000000-D9766:1:1101:16338:3975 1:N:0:82
GAGGCTGCTTTGGAAGAAACTCATAGATTACTGCAACAGTTCCCCCTGGACCTGGAAAAGTTTCTTGCCTGGCTTACAGAAGCTGAAACAACTGCCAATGATCCTACAGGATGCTACCCGTAAGGCAAGGCTCCTAGAAGCCTCACAGGGCGTACCAGAGCAGATGACACAATGGCAAGTCAGTCAGGCATTTCCGCTTTAGCACTCTTGTGGATCACATTGAACCATTCTCAGCATTTGAACTTGAAACT
+
BBBBBBFBFFFFGGGGGGFGGGFHHFHHHHHHHHFGFFGBGHHHHGGGHHHHHGHGHHHGFHHHHHHFHHHHHHHHHGHGHHHFFHHHHHGHHGHCGFHHHHHBGBFF3?FHHHHH3GH//>EHHGFHGGHHHG3?43B32BCG2?G3/?///>/?@1?FH100?FG1?GH.GHHHHHGHBFG>>0DCH<GHDGHGGGGEHHGF00GBGHGGFHCCCGFGGGEFG.9FGGGGGBFFFFGF00;;B90;CC;
@M05620:37:000000000-D9766:1:1101:16411:3977 1:N:0:82
AGTGCCAGCTCTCAATCGCACAGGGGACCCAGGGCCTGGCCCCTCCATCCAGAAAACCTATGACCTCACCCGCAACCTGGGGCACCAACTCCGCAGCTTGGCTGGGACCTATGTGAGTATCCAGCGTAGGAATCTGGGAGTTGGGGAGGAGTGAGGAGTTGGGGAAAGACAGTCCTAACCGTGGAGGGTTCTGGTAAATGATGGGGTGAGGAGGGGCTCTTTGGCTCCCACCAGTCCCCCTGTCTGGTCTA
+
AA>>AFFFBFFFGDGGGGGCECHCFEFEGFHHBEGFGFHHHHGHGGHHHHHHHGHFHGFHGFAGH5BBGHG0E/>>GGHG1/>/?F1?EBG3///>/FBGAF3FGGHH?GG3GGHB3BD@GHHGFGC<CDHH1F<GHHHEGHHHGGCDC.A<CGGF0.C<GHGGGGHAGHHFCGBBFBGFBCCDAEGGG?F0CF;CGFEBFBFFFF.;9AAFFFFFFFFFFFFFFFFFE.FFEAFFFFFFAE9BBF/:/;/
@M05620:37:000000000-D9766:1:1101:7745:3993 1:N:0:82
ACCACACCTTCTACAATGAGCTGCGGGTGGCTCCCGAGGAGCACCCCGTGCTGCTGACCGAGGCCCCCCTGGACCCCAGGGGCAACCGCGCGAAGATATGCCCCCGCCGCATGCTACTCGCCAGCCCAGGCCCCTCGCAGTTTCCCAGGGGGTACCACCGCTCGTCACACATTCCCAAGTTTGTCTGTTTCTTAGGCTTTAGCACGCTTGTGGTACCCATTGTACCATCCTCAGCATTTGTACTTGGTATA
+
>1>>>1>>BFFFDGG1AFFDF1FAE00A00BF1BFE/AF//B/BFGEEA/BF1BF1DGEE/>/EF/EE////0>BEE?/?//>C/G0/>/<////.111=11<.---<---.::0C000.-9:-.......9.;..-9-.;////;//-;----9/:/;--;--;-:;9/9/;/9;/B-///;-;/9///////////////9//9-----/--/////B////:/://-/;////;/9/9/:9///9///
@M05620:37:000000000-D9766:1:1101:18725:3995 1:N:0:82
ACCACACCTTCTACAATGAGCTGCGTGTGGCTCCCGAGGAGCACCCCGTGCTGCTGACCGAGGCCCCCCTGAACCCCAAGGCCAACCGCGAGAAGATGACCCAGGTGAGTGGCCCGCTACCTCTTCTGGTGGCCGCCTCCCTCCTTCCTGGCCTCCCGGAGCTGCGCCCTTTCTCACTGGTTCTCTCTTCTGCCGTTTTCCGTAGGACTCTCTTCTCTGACCTGCGTCTCCTTTGGAACTCTGCAGGTTCT
+
CCCCCCCCFFFFGGGGGGGGGGHHGFGEFGHHHGGEGGGGGHHHHGGGGEGGHHHHHHHGGGGGGGGGGGGHHHHGGGGHGHHHHGGGGGBDDGHGHHHHHHHGGHH1??GFGHHGGGGGHHHHHHHHHHHGHHGGGGGHGHHGGGGGGGGGGGGGGGG9-AAGGGFFFFFFFFFFFFFFFFFFFFFFFFFFFFFDFFFFFFFFFFFFFFFFFFFFFFFFFFFF.-ACFFFFFFFFFFFFFFFFFFFFFFF
@M05620:37:000000000-D9766:1:1101:10598:4003 1:N:0:82
ACCACACCTTCTACAATGAGCTGCGTGTGGCTCCCGAGGAGCACCCCGTGCTGCTGACCGAGGCCCCCCTGAACCCCAAGGCCAACCGCGAGAAGATGACCCAGGTGAGTGGCCCGCTACCTCTTCTGGTGGCCGCCTCCCTCCTTCCTGGCCTCCCGGCGCTGCGCCCTTTCTCACTGGTTCTCTCTTCTGCCGTTTTCCGTAGGACTCTCTTCTCTGACCTGCGTCTCCTTTGGAACTCTGCAGGTTCT
+
BCCCCCCBFFFFGGGGGGGGGFHHGFGBEGHHHGGGGGGGGHHHHGGGGGGGHHGHHHHFGGGGGGGGGGGHHHGGGGGHGHHHHGGGGGDGGGHHHHHH2FC//=?1FGH/FG?@D@C<GHHFHFFFD<<EGCFGGG.GGHHGBGGGGGGGGGGGGG---@F=DFCFFFFFFFFEFFF/9BFFFFFFFFFFFFFFDFEFFFFF.AFFFFBFFFB0BFFFFFFF.-DADFFFF0BF00900:FBFFF.090
@M05620:37:000000000-D9766:1:1101:15339:4036 1:N:0:82
ACCACACCTTCTACAATGAGCTGCGTGTGGCTCCCGAGGAGCACCCCGTGCTGCTGACCGAGGCCCCCCTGAACCCCAAGGCCAACCGCGAGAAGATGACCCAGGTGAGTGGCCCGCTACCTCTTCTGGTGGCCGCCTCCCTCCTTCCTGGCCTCCCGGAGCTGCGCCCTTTCTCACTGGTTCTCTCTTCTGCCGTTTTCCGTAGGACTCTCTTCTCTGACCTGAGTCTCCTTTGGAACTCTGCAGGTTCT
+
BBBBBBBAFFFFGGGGGGEGGGHHGGGB4EHGGFFF?EEGDHGHHGGGFFGGFHGHGHGAFECEGGGGGGGHFHHGGGGHGHHHHGGGGG>CFGHEFHGHHHHHGHHBGGHGGHHGGGGGHHHHHHHHHHHGHHGGGGGHGHHGHGGGGGGGGGGFGFF;?DGGGGFFFFFFFFFFFFFFFFFFFFFFFFFFFFFFFFFFFFFFFFFFFFFFFFFFFFFFFFFF/;FFFEFFFFFFFFFFFFFFFFFFFFF
@M05620:37:000000000-D9766:1:1101:16098:4041 1:N:0:82
AGTGCCAGCTCTCAATCGCACAGGGGACCCAGGGCCTGGCCCCTCCATCCAGAAAACCTATGACCTCACCCGCTACCTGGAGCACCAACTCCGCAGCTTGGCTGGGACCTATGTGAGTATCCAGCGTAGGAATCTGGGAGTTGGGGAGGAGTGAGGAGTTGGGGAAAGACAGTCCTAACCGTGGAGGGTTCTGGTAAATGATGGGGTGAGGAGGGGCTCTTTGGCTCCCACCAGTCCCCCTGTCTGGTCTA
+
AA>>AFFCAFFFGAGGGGGCGGHCGAEEEEHHFAEE2FHHFHGGGGHFHFFHFHHHHGH3FGFHHGGHHHFEG>>EHHHH2BGHHHAFEHFE?E?@@GFFFHFGGGHFGHHEHHB2?GB1FG2DC/?<<EBGBF1GHG0<EHHHGG>@C.><<=<G<AC/DCDGGGHHFHHHHHHHHHHHGGGGDGGGGGGGGF;FGGGGGEGFGGDBEFFFFF?BBBFFFFFF/;BEEFFFFFFFFFFFBFFFFFFFFF9
@M05620:37:000000000-D9766:1:1101:22630:4054 1:N:0:82
ACCACACCTTCTACAATGAGCTGCGTGTGGCTCCCGAGGAGCACCCCGTGCTGCTGACCGAGTCCCCCCTGAACCCCAAGGCCAACCGCGAGAAGATGACCCAGGTGAGTGGCCCGCTACCTCTTCTGGTGGCCGCCTCCCTCCTTCCTGGCCTCCCGAAGCTGCGCCCTTTCTCACTGGTTCTCTCTTCTGCCGTTTTCCGTAGGACTCTCTTCTCTGACCTGAGTCTCCTTTGGAACTCTGCAGGTTCT
+
>AA3AAAAFFFFGGGGGGGGGGHHGGGGAEFHHGGG2AEA2GHHHGGGGGGG5BGHHHHGGE1FGHHGGGGHHHHGGGAF/FGGEGGGGGGG?DH2B2?DFGC??FGDF22/FGG/ACFDHGHGFHHFGG/ACGCGGDGHGFHGGFFHHHFHGFFGG..9:=C;;B?DGB/CFBFFFF/.9;FFFFFFFFFBFF-9AFABF.B.;.;BFFFFFFFFFF/BBFF./9:FFF/BFF//9BFBFFFFF/;:BB;
@M05620:37:000000000-D9766:1:1101:20644:4056 1:N:0:82
GAGGCTGCTTTGGAAGAAACTCATAGATTACTGCAACAGTTCCCCCTGGACCTGGAAAAGTTTCTTGCCTGGCTTACAGAAGCTGAAACAACTGCCAATGATCCTACAGGATGCTACCCGTAAGGAAAGGCTCCTAGAAGACTCCAAGGGAGTAAAAGAGCTGATGAAACAATGGCAAGTAAGTCAGGCATTTCCGCTTTAGCACTCTTGTGGATCAAATTGAACAATTCTCAGCATTTGTACTTGTAACT
+
BBAABA>AFFFFGGGGAFGGGGHFDHGHHGHGHHGHHHHFHHFGHGGGHHHHHHHBGFHHBGHHHHHGHHHHGHHFGHHHHHHHHFHFHHGHFHHHGBGHHHFGHFEC@31B3FEGHGH>>>>0E?3B00/FH/??BFHDFHH2FGGD/CED?GGBHDGB222@<?FHH10?F?GGCC<>>D<<<=1<<.FG11FDGGGEHHFBGFH0DG:<.::0.;:;CG0;CCF0C;;;FG/CCFGF0;CFC9;90;;
@M05620:37:000000000-D9766:1:1101:18180:4080 1:N:0:82
GAGGCTGCTTTGGAAGCAACTCATAGATTACTGACACAGGACCCGCTGACCATTGAACCGTTTCCTGGCTGGCTTCCAGCAGCTGGAACCACTTCCCCTGATCATACAGGATGCTAACCGTCAGGCCAGGCTCCTCGCAGCCTCCCAGGGCGTACCAGAGCTGCTGACACACTGGCAAGTCCGTCCGGCCTTTCCGCTTTAGCAATCTTGTGGCTCCCATTGCACCATTCTCAGCATTTGTCCTTGTCACT
+
BBAABBFBFFFFGGGG4BFGGFHGF5D6DF4DFAAAFH2F2AA22AAA2BB3A55BB3FEA1B35D53BBAEGFG23FGEGHHHF2?BF1FFE3GHHHHFHFH44BB?33B?32BF4BGEFGG?2B/F?FGG0/BGDG/?@FHHEGHHEDFGGCDFHGFCHH//<CG<GFHGGB/<CGCGHBDGGCCCD?D/FGGGGGGGGBFG0CFGGB0C..;BEAFFFFFEFB.;FFFFFFFF/;BBF/99FBFFB/9
@M05620:37:000000000-D9766:1:1101:11286:4080 1:N:0:82
ACCACACCTTCTACAATGAGCTGCGTGTGGCTCCCGAGGAGCACCCCGTGCTGCTGACCGAGGCCCCCCTGAACCCCAAGGCCAACCGCGAGAAGATGACCCAGGTGAGTGGCCCGCTACCTCTTCTGGTGGCCGCCTCCCTCCTTCCTGGCCTCCCGGAGCTGCGCCCTTTCTCACTGGTTCTCTCTTCTGCCGTTTTCCGTAGGACTCTCTTCTCTGACCTGAGTCTCCTTTGGAACTCTGCAGGTTCT
+
ABCCCCCCFFFFGGGGGGGGGGHHGGGFHGHHHGGGGGGGGHHHHGGGFGGGHHHHHHHGGGGGGGGGGGGGHHHGGGGHGHHHHGGGGGGGGGHHHGHHHHHFFHHGGFFFGHHCC--AGHHFHHGHGHEGHHGGGGFHGHHGGGGGFFEGGGGGGG-9:BFBFFFFFFFFFFFFFFFFBFFFFFFFFFFFFFFFFFFFFFFFD9FFFFFFFFFBFFFFFFFFFFFFFFFFFFEFFFFFFBFFFFFFFFF
@M05620:37:000000000-D9766:1:1101:21157:4097 1:N:0:82
AGTGCCAGCTCTCAATCGCACAGGGGACCCAGGGCCTGGCCCCTCCATCCAGAAAACCTATGACCTCACCCGCTACCTGGAGCACCAACTCCGCAGCTTGGCTGGGACCTATGTGAGTATCCAGCGTAGGAATCTGGGAGTTGGGGAGGAGTGAGGAGTTGGGGAAAGACAGTCCTAACCGTGGAGGGTTCTGGTAAATGATGGGGTGAGGAGGGGCTCTTTGGCTCCCACCAGTCCCCCTGTCTGGTCTA
+
ABAAAFFFCFFFGGGGGGGGGGHGGGGGGGHHGGGGGGHHGHGHGGHHHHHHHFFHHGHHHHHHHHFHHHHGGEEGHHHHHHHHFHHHGFHHGGGGGEGHGHHGGGGHGHHHHHHHHHHHHHHHHGGGGGHHHHHHGHHGGHHHGGFGGGDHHHHHHGHHHHGGGGHGHHHHHHHHHHHHGGGGGGGGEGFGGGFGGGGGGGGGGGFFFFFFFFFFFFFFFFFFFFFFFFFFFFFFFFFFFFFFFFFFFFB
@M05620:37:000000000-D9766:1:1101:14580:4136 1:N:0:82
ACCACACCTTCTACAATGAGCTGCGTGTGGCTCCCGAGGAGCACCCCGTGCTGCTGACCGAGGCCCCCCTGAACCCCAAGGCCAACCGCGAGAAGATGACCCAGGTGAGTGGCCCGCTACCTCTTCTGGTGGCCGCCTCCCTCCTTCCTGGCCTCCCGGAGCTGCGCCCTTTCTCACTGGTTCTCTCTTCTGCCGTTTTCCGTAGGACTCTCTTCTCTGACCTGCGTCTCCTTTGGAACTCTGCAGGTTCT
+
BBBBBBBAFFFFGGGGGGFGGGHHGFGAAEHHHFFFDGGGGHHHHGGGEEEFFHHHHHHGGGCGGGGGGGGHHHHGGGGHGHHHHGGGGG@DGGHEGHHHHHHHGFH<GGGGGHHGGGGGHHHHHHHHHHHGHHGGGGGHGHGGHGGGGGGGGGGGGG?;;?FGFGFFFFFFFFFFFFFFFFFFFFFFFFFFFFFDFFFFFFFFFFFFFFFFFFFFFBFFFFBF.;DBFFFFFFFFFFFFFFFFFFFFFFF
@M05620:37:000000000-D9766:1:1101:9053:4169 1:N:0:82
ACCACACCTTCTACAATGCGCTGCGTGTGGCTCCCGAGGAGCACCCCGTGCTGCTGACCGAGGCCCCCCTGAACCCCAAGGCCAACCGCGCGAAGATGACCCAGGTGCGTGGCCCGCTACCTCTTCTGGTGGCCGCCTCCCTCCTTCCTGGCCTCCCGGAGCTGCGCCCTTTCTCACTGGTTCTCTCTTCTGCCGTTTTCCGTAGGACTCTCTTCTCTGACCTGCGTCTCCTTTGGAACTCTGCAGGTTCT
+
AAAAAAA1BCCFGGGGGG1EFGGGGGG00BGGGAFE/EEECHHHHGG/AEFGEHGHHHH>E@?EGGGGGGGHHHHGGGGHGHHHHGGGGG/BCGG?FGFHHHGHGHH1@FGGGH<ACCGGHHHHHGHHHHHGHHGGGGGGGGGGGGGGGGGGGGGGGG@;9;AFF@@F@@FFFFFFFFFFFFFFFFFFFFFFFF?FFFFFFFFEF?BFFFFFFF;BFFFFFFFBA@F@FFFFFFFFEFFFFFFFFFFFFFF
@M05620:37:000000000-D9766:1:1101:17450:4174 1:N:0:82
ACCACACCTTCTACAATGAGCTGCGTGTGGCTCCCGAGGAGCACCCCGTGCTGCTGACCGAGGCCCCCCTGAACCCCAAGGCCAACCGCGAGAAGATGACCCAGGTGAGTGGCCCGCTACCTCTTCTGGTGGCCGCCTCCCTCCTTCCTGGCCTCCCGGAGCTGCGCCCTTTCTCACTGGTTCTCTCTTCTGCCGTTTTCCGTAGGACTCTCTTCTCTGACCTGAGTCTCCTTTGGAACTCTGCAGGTTCT
+
BBBABBBBFFFFGGGGDGEBG5GFGABBAAFGABFEAEGGGHHHHGGGFGGGGHGFHHHEEGGGGGGGGGGGHGHGGGGHEEHHHG/>CD/<@DCFFGEGHHHHGGHHHFHGGHEGGGGGHHHHHHHHFDGGHHGGGGGHGHHGHGGGGFGGGGGGGGGG@GGFGGBF?BFFFFFFFFFFFFFFFFFFFFFFFFBFFFFFFFFFFFFFFFFFFFFFFFFFFFFF/FFFFFFFFFFFFFFFFFFFFFFFFFF
@M05620:37:000000000-D9766:1:1101:10850:4193 1:N:0:82
ACCACACCTTCTACAATGAGCTGCGTGTGGCTCCCGAGGAGCACCCCGTGCTGCTGACCGAGGCCCCCCTGAACCCCAAGGCCAACCGCGAGAAGATGACCCACGTGCGCGGCCTGCTGCCTCTTCTGGTGGCCGCCTCCCTCCTTCCTGGCCTCCCGCCGTTGCGCCCTTTCTCACTGGTTCTCTCTTCTGCAGTTTTCCGTACGACTCTCTTCTCTGCCCTGCGTCTCCTTTGGAACTCTGCAGGTTAT
+
ABBBBAABFFFFDGG4GGGGFFGGEGDEH?GHHGGDGGG?GHHHHGCGG?FCHEFHHHHGCGGGGG/FGGGHGHEGGGGEFHHC/FGGGCDGC/GFFGHHF0F///////--<@.../0<<<G/CC0:00/.;G@-9..C./=:/0;90CFGGGGEG.----..;9@99@FFFFFBFFFFFEF/9FBFFFBFF/B;BBFF/.F..-99ADBFFF//9/9/;./;.9.999FFF//B/B/B//9FFBF.///
@M05620:37:000000000-D9766:1:1101:20986:4206 1:N:0:82
ACCACACCTTCTACAATGAGCTGCGTGTGGCTCCCGAGGAGCACCCCGTGCTGCTGACCGAGGCCCCCCTGAACCCCAAGGCCAACCGCGAGAAGATGACCCAGGTGTGTGGCCCGCTACCTCTTCTGGTGGCCGCCTCCCTCCTTCCTGGCCTCCCGGAGCTGCGCCCTTTCTCACTGGTTCTCTCTTCTGCCGTTTTCCGTAGGACTCTCTTCTCTGACCTGAGTCTCCTTTGGAACTCTGCAGGTTCT
+
BBBBBBBBFFFFGGGGGGGGGFHGGEEBEEHHHGGGDGGGEFHHHGGGFEGGHHHHHHHGGGGGGGGGGGGFHHHGGGGHGGHHHGFFGGGGGGHGHHBGHFEHA1?1?<FDHHECCGCDEDGHFFFH0DGDHFGGGGGGEHHGGGGGFGGGFFGGEG?BDF?FEFFFFFFFFBFFFFFFFFFFFFFFFB9BFB=DFFFFFDFFFFFFFFBFFFFFFFFFFB/;/.;FBFFFFFFFF/FBB//B/F?FBB9
@M05620:37:000000000-D9766:1:1101:7961:4220 1:N:0:82
AGGGCCAGCTCTCCAGAGAACAGGGGACCAAGGGCATGGCCCCTCCATCAAGAAAACCTATGACCTCACCCGCTACCTGGGGCACCCACTACGCAGATTGGCTGGGACCTATGTGAGTATCCAGCGTAGGAATCTGGGCGTTGGGGCGGAGTGCGGCGTTGGGGAAAGCCTGTCCTAACCGTGGAGGGTTCTGGTAAATGATGGGGTGAGGAGGCGCTCTTTGGATCCCACCAGTCCCCCTGTCTGGTCTA
+
>>>1>>11>B@DBFG11A11A0AFC0B00ABFA0000BBA0FFHGGF11BBA10ABBBA1BB2FEDABGFF>E>/>GGB>/>B/>/?>?00>?>//>B1BBG1??<C0/FFFHH22BFDHHHDFC/C?>A@FGHEHF0?/<CGHG-.<C-==C0:@-;;-@.-@----/;/;B9FF9BFF-AE@-AB>BFFFFF/BBFFFFFF/ABF@FFE/AB-;--AAFBFB9/;9;/FBF?//BFFF@EFFFFE/FF/
@M05620:37:000000000-D9766:1:1101:14633:4224 1:N:0:82
ACCACACCTTCTACAATGAGCTGCGTGTGGCTCCCGAGGAGCACCCCGTGCTGCTGACCGAGGCCCCCCTGAACCCCAAGGCCAACCGCGAGAAGATGACCCAGCCGAGAGGCCCGCTACCTCTTCTGGTGGCCGCCTCCCTCCTTCCTGGCCTCCCGGCGCTGCGCCCTTTCTCACTGGTTCTCTCTTCTGCCGTTTTCCGTAGGACTCTCTTCACTGACCTGAGTCTCCTTTGGAACTCTGCAGGTTCT
+
DEDDEDDDFFFFGGGGGGGGGGHHGEGEHGHHHGGFGGGGGHHHHGGGGGGGHHHHHHHGGGGGGGGGGGGHHHHGGGGHGHHHHGGGGGDGGGHHHHDGHHC/0/</<-ADGGDCGG-<<0<DHH1GG1CEHGGGGDGGEBFGGEGGGG/<CFGGE.--<>D;?AFFCFFFFFE1BBFF:FFBFFFFFFB1FFBFFFFFFFFAD.:FFF0BFFB1<1<:FFFF/BFBFFFFFFFBBBBFFFFFBF.BBFB
@M05620:37:000000000-D9766:1:1101:22486:4225 1:N:0:82
ACCACACCTTCTACAATGAGCTGCGTGTGGCTCCCGAGGAGCACCCCGTGCTGCTGACCGAGGCCCCCCTGAACCCCAAGGCCAACCGCGAGAAGATGACCCAGGTGAGTGGCCCGCTACCTCTTCTGGTGGCCGCCTCCCTCCTTCCTGGCCTCCCGGAGCTGCGCCCTTTCTCACTGGTTCTCTCTTCTGCCGTTTTCCGTAGGACTCTCTTCTCTGACCTGAGTCTCCTTTGGAACTCTGCAGGTTCT
+
AAAAAAAAFFFFGGGGBGG1G1FCEAEFEEGHGGGCGGGCEHHHHGGGFGGGHHGHHHHGGEGGGCEGGGGHHFFGGGCHAEHHHGGEGGGC/CCGFHFHHHHCFHFFH<DFGHHGGGGGHFFHHHHHFH/CHGCGGGGCEHHGGGGGG0FGG0FFGE@@?AFGE-@B@@FFFFFFFF/BFFFFFFFFFFFFFF?BFF?FFFFF9-BFFFFFFFFBEFFFEFFB/BFBFBFFFFB/9BB9BFFFF/;9BFF
@M05620:37:000000000-D9766:1:1101:8598:4237 1:N:0:82
AGTGCCAGCTCTCAATCGCACAGGGGACCCAGGGCCTGGCCCCTCCATCCAGAAAACCTATGACCTCACCCGCTACCTGGAGCACCAACTCCGCAGCTTGGCTTGGACCTATGTGAGTATCCAGCGTAGGAATCTGGGAGTTGGGGAGGAGTGAGGAGGTGGGGAAAGACAGTCCTAACCGTGGAGGGTTCTGGGAAATGATGGGGTGAGGAGGGGCTCTTTGGCTCCCACCAGTCCCCCTGTCGTGTCTA
+
>>AAAFBFAFFFFEGGG1AFEGAF0AEEGGGHGGGGGFFFEHGGGGGHHHGGDC1F0EGFH1AFBGGFGHAEGECGHBGBGGG?FFGGGGGFGG//EGHH/FG0</B10B<11B2FDBBFHHFGHC?/>/1@CDFHGHGA<??C@CACGGEGFH0.0..<.<--.;C:GHHHHHHHHB9FA.9-EEG@;;CF09BFBAF00;/9--;--9ABA-@@@@AFFBFB;;/-AFFF9;;BFFF--ABB-9:A;B/
@M05620:37:000000000-D9766:1:1101:14180:4254 1:N:0:82
AGTGCCAGCTCTCAATCGCACAGGGGACCCAGGGCCTGGCCCCTCCATCCAGAAAACCTATGACCTCACCCGCTACCTGGAGCACCAACTCCGCAGCTTGGCTGGGACCTATGTGAGTATCCAGCGTAGGAATCTGGGAGTTGGGGAGGAGTGAGGAGTTGGGGAAAGACAGTCCTAACCGTGGAGGGTTCTGGTAAATGATGGGGTGAGGAGGGGCTCTTTGGCTCCCACCAGTCCCCCTGTCTGGTCTA
+
ABAAAFFFBFFFGGGGGGGCGGHGGGGGGGHHGFGGAFHHHHGHGGHHHHHHFHHHHGHHGHFHHHHHHHHGGEGGHGHHGGHHGHHHGHHGEEFFEGFHFHHG//BF/FGHHH?BDFHHH3BFGGACCGGHHHHHGH0</0?GCGG@DGF>.=<CCA<GGC-CE.CCFFHCGCHHFHHH?:CCACFB9;AFFFCFFFGGGFGGGGDBFAAFFFFFF-;;BF/;BFFFFFFFFFBFFFFFFFFFFFFFFFF
@M05620:37:000000000-D9766:1:1101:11558:4268 1:N:0:82
GAGGCTGCTTTGGAAGAAACTCATAGATTACTGCAACAGTTCCCCCTGGACCTGGAAAAGTTTCTTGCCTGGCTTACAGAAGCTGAAACAACTGCCAATGCCCATGCAGCAAGCTACCCGGAAGGCCAGCCTCAACACAGCAACTCAGGGAGAAACAGCGCTAATGAAACACTAGCAAGTCAGTCAGGCCTTTCTGCTTTAGCAGTCTTGTGGAACCTATTAAACCCTTCTCAGCATTTGTGCTTGTTACT
+
AAAAA1>AFF3FAFGGF1FGDGDG3GHHHHHHHHHGGCG1FGHHHGCGHHGFFFFFCGFHF2DHDFABGGHHHHGHHHHAFGHCCGHHHC?GGFFEGCGH11B1B>11F100B?1B1FHG?EE/</?F//?0F11B1??B/F000@@GGCC//0@0FG0/>?/>=>GGFGHH10<<FGGGGHHDFGHHCCCGG00;CGC0;0C:00:CG0<::C0/;/;BF009;CB9/B99BFB0F0;BF/0BF0;00;0
@M05620:37:000000000-D9766:1:1101:16234:4268 1:N:0:82
AGTGCCAGCTCTCAATCGCACAGGGGACCCAGGGCCTGGCCCCTCCATCCAGAAAACCTATGACCTCACCCGCTACCTGGAGCACCAACTCCGCAGCTTGGCTGGGACCTATGTGAGTATCCAGCGTAGGAATCTGGGAGTTGGGGAGGAGTGAGGAGTTGGGGAAAGACAGTCCTAACCGTGGAGGGTTCTGGTAAATGATGGGGTGAGGAGGGGCTCTTTGGCTCCCACCAGTCCCCCTGTCTGGTCTA
+
ABAABFFFCFFFGGGGGGGCGFHGGGGGGGHHFGGGGGHHHHGHGGHHHHHHHHHHGGHHHGHHHHHGHHHGG>EFHHHHGHHHHHHGGHHFEFCGEHFHGHHGGGHHGHHHHHHHHHHHHHHHHGGGGGHHHHHHHHHGGHHHGGGGGGGGHHHHHGHHHHGGGGHHHHHHHHHHHHHHGEEGGGGGEFGGFGCFGGGGGGGGGG:CFFFFFFFFFFFFFFFFFFFFFFFFFFFFFFFFFFFFFFFFFFF
@M05620:37:000000000-D9766:1:1101:17528:4272 1:N:0:82
AGTGCCAGCTCTCAATCGCACAGGGGACCCAGGGCCTGGCCCCTCCATCCAGAAAACCTATGACCTCACCCGCTACCTGGAGCACCAACTCCGCAGCTTGGCTGGGACCTATGTGAGTATCCAGCGTAGGAATCTGGGAGTTGGGGAGGAGTGAGGAGTTGGGGAAAGACAGTCCTAACCGTGGAGGGTTCTGGTAAATGATGGGGTGAGGAGGGGCTCTTTGGCTCCCACCAGTCCCCCTGTCTGGTCTA
+
AA>3AFFFBFFFGGGGFGGGGAHEGGGGGGHHGGGGAFHCEHGHGGHHHHHHFHHGHGHHHHFHHHHFHHHGGEEGHHHHGGHHHHHHGFHHGGGEGGGHGHHGGFHHGHHHHHHHGHHGHHHHHGGGGGGHHHHHHHHFGHFHGGGGGFEFHHHGHGFHHHGGFGEFHHHHHHHHHHHHGGE@GGGGGGGGGGCGGGGGGGGGGGFBFFFFFFBBBBFFFFFFFFFFFFFFFFFFBFFFBFFFFFFFFFF
@M05620:37:000000000-D9766:1:1101:21523:4287 1:N:0:82
ACCACACCTTCTACAATGAGCTGCGTGTGGCTCCCGAGGAGCACCCCGTGCTGCTGACCGAGGCCCCCCTGAACCCCAAGGCCAACCGCGAGAAGATGACCCAGGTGAGCGGCCAGCTACCTCTTCTGGTGGCAGCCTCCCTCCTTCCTGGCCTCCCGGAGCTGCGCCCTTTCTGACTGGTTCTCTCTTCTGCCGTTTTCCGTAGGACTCTCTTCTCTGACCTGAGTCTCCTTTGGAACTCTGCAGGTTCT
+
>AAAA1AAFFFFGGGDFFGGBDGBEAEEA?GHFGGEACG//FGHHGCG/AF/111BGA0E>>/E/>/FGGGCG1/>EGAEC/F///<>C@GC//011<>1?FGG/GHB01/<@C-<FH00<0<<GHFHEGCA</:..//C.//.::0C00/;CFGEA.--9@./:-A.@@FF/;/;9FBEFFFFFFFBB/FFFF9BABEFFFB--9FBFFFFFFFFFFFFFFFF/BFFFFFFFFFFFFFFFFFFFFFFFFF
@M05620:37:000000000-D9766:1:1101:14868:4294 1:N:0:82
ACCACACCTTCTACAATGAGCTGCGTGTGGCTCCCGAGGAGCACCCCGTGCTGCTGACCGAGGCCCCCCTGAACCCCAAGGCCAACCGCGAGAAGATGACCCAGGTGAGTGGCCAGCTACCTCTTCTGGTGGCCGCCTCCCTCCTTCCTGGCCTCCCGGAGCTGCGCCCTTTCTCACTGGTTCTCTCTTCTGCCGTTTTCCGTAGGACTCTCTTCTCTGACCTGAGTCTCCTTTGGAACTCTGCAGGTTCT
+
>>1>AA>>BFB1AGG13BBAE1B1EBEBF0FGAB00AAEAEHHHHGEGA/BAGD1FG0AAEFGGCE>EGGGFFFC/?EE/EFGHE/?>><></<FC11?GHFHFG1GFG<GGG01>FHHGFFHHHHHHHGHF.<A@C.;CFH/EH0;:0;/CGFGAGG?9-;./=AAGG-FF/BFFFFFFF/9FFFFFFFFF/B@BFFFFFFFFFFFFFFFFFF//;/;BFFFFFFFFFFFFFBFFFFFF/BFFFF--;B:
@M05620:37:000000000-D9766:1:1101:22352:4336 1:N:0:82
ACCACACCTTCTACAATGAGCTGCGTGTGGCTCCCGAGGAGCACCCCGTGCTGCTGACCGAGGCCCCCCTGAACCCCAAGGCCAACCGCGAGAAGATGACCCAGGTGAGTGGCCCGCTACCTCTTCTGGTGGCCGCCTCCCTCCTTCCTGGCCTCCCGGAGCTGCGCCCTTTCTCACTGGTTCTCTCTTCTGCCGTTTTCCGTAGGACTCTCTTCTCTGACCTGAGTCTCCTTTGGAACTCTGCAGGTTCT
+
ABBBBBABFFFFGGGGGGGGGGHGGFGGHDHHHGGEGGGGGHHHHGGGEEGGGHHHHHHGGGCGEGEGGGGHHHHGGGGHGHHHGGGGGGGGGGHHHGHHHEHA/1?GH1?FGHHGGG-@HDGFHHHHHDGGHHGGGFGHGFHGHGGGGF/9AFGGGAABGGFFFCFFFFFFFFFFFFFFFFFFFFFFFFFFFFFFFFFFFFFF?DFFFFFFFFF/FFFBFFFF/FFFFFFFFFFFFFFFFFEFFF?;9FB
@M05620:37:000000000-D9766:1:1101:24008:4337 1:N:0:82
AGTGCCAGCTCTCAATCGCACAGGGGACCCAGGGCCTGGCCCCTCCATCCAGAAAACCTATGACCTCACCCGCTACCTGGAGCACCAACTCCGCAGCTTGGCTGGGACCTATGTGAGTATCCAGCGTAGGAATCTGGGAGTTGGGGAGGAGTGAGGAGTTGGGGAAAGACAGTCCTAACCGTGGAGGGTTCTGGTAAATGATGGGGTGAGGAGGGGCTCTTTGGCTCCCACCAGTCCCCCTGTCTGGTCTA
+
AB>AAFFFBFFFGGGFFGGCECHAGEAEFEHHGGG?FFHGCGEHGGGHF1GGEHHGHGHGHFFHHHHHHHHCEEEGHHHHFEHHHHH1E3GEAEEEEHHHGHHGGGHHGHHHHHHHHHHHHHHHHGGGGGHHHHHHHHHGGHHHGGFGGFDHHHHHHGHHHHGGFFHHHHHHHHHHGHHHGGGGGGGGGGFGGGGGGGGGGGGGGGFBFFFFFFBBBBFFFFFFFFFFFFFFFFFFFFFFBFFFFFFFFFF
@M05620:37:000000000-D9766:1:1101:19876:4339 1:N:0:82
AGTGCCAGCTCTCAATCGCACAGGGGACCCAGGGCCTGGCCCCTCCATCCAGAAAACCTATGACCTCACCCGCTACCTGGAGCACCAACTCCGTAGCCTGGCTGCCACCTATGTGAGTATCCAGCGCACGAATCTGGGAGTTGGGGAGGAGTGAGGAGTTGGGGAAAGACAGTGCTAACCGTGGAGGGTTCTGGTAAATGATGGGGTGAGGAGGGGATCTTTGGCACCCACCAGTCCCCCTGTCTAATCTA
+
AA>AAFFF@FFFGGGGGGGCFCHCFGGE2EGGAEEECFHH2GGFGGHHHFHHBHHHHGHHHHEHHHHHHHHGG/FEHHHHBFHHHH1?EHHHG/??F?FGH0B?/0BFHHHHHHHHGHHGH3?BGG/>/>CEEGHHHHHGDHHH-AF-<<<CGFHGHGCHGHGGGGCCGHHHH0;<:F/;D.EBDGGG;FF0;:=CFGGGGBFBFFFFF.;B9DFCDDFFFFF///9;;AA...;BFF?DAFFFF///;;/
@M05620:37:000000000-D9766:1:1101:8755:4344 1:N:0:82
ACCACACCTTCTACAATGCGCTGCGTGCGGCGCCCGAGGAGCACCCCGTGCTGCTGACCGAGGCCCCCCTGAACCCCAAGGCCAACCGCGCGAAGATGACCCAGGTGAGTGGCCCGCTACCTCTTCTGGTGGCCGCCTCCCTCCTTCCTGGCCTCCCGGGGCTGCGCCCTTTCTCACTGGTTCTCTCTTCTGCCGTTTTCCGTAGGACTCTCTTCTCTGACCTGCGTCTCCTTTGGAACTCTGCAGGTTCT
+
AAAAAAA1BBFFGBGFAF1AEEGGGGGE00A/AAAA/EEE?HHCFG/>/BEF111FFH0/E//>FG@EG//B1F/?/CCHGFHHEGGC?C/<-><.=<0<GF.<C</0<<:;EH.;ACGGGGGGG0CFBCFGGG@A@GGGGFFFFFFFEFFFFFFFFF@---;;E=@F@@FFFFFBFFF-BFFFFFFFFFFFFB@FFFFFFAB-ABFFFFFFFE//9FFBFBFFA-B?BFFFFFFFFFFFFFFFFFFFFFF
@M05620:37:000000000-D9766:1:1101:8470:4360 1:N:0:82
AGTGCCAGCTCTCAATCGCACAGGGGACCCAGGGCCTGGCCCCTCCATCCAGAAAACCTATGACCTCACCCGCTACCTGGAGCACCAACTCCGCAGCTTGGCTGGGACCTATGTGAGTATCCAGCGTAGGAATCTGGGAGTTGGGGAGGAGTGAGGAGTTGGGGAAAGACAGTCCTAACCGTGGAGGGTTCTGGTAAATGATGGGGTGAGGAGGGGCTCTTTGGCTCCCACCAGTCCCCCTGTCTGGTCTA
+
AA1AAFFFAFFFGAGGGGGAECFFCEGEEEHHFEE/AEGFEGGHGGHHFHGHEFGGHGHHHHHHHHHHHHHGGEEGHHHHBBFFFHHHGGHHEGGGGFHHGGHEGGHHGHHHHHHHHHFHHHHHHGCGGGHGHHHHHHGGGHHHGGFGGGGHHHHHHCHHHHGGGGHHHHHHHHHHGHHHGECAGFGGEFGGGGFFGGGGGGGFGGF@FFFFFF?@?@FFFFFFFFFFFFFFFFFFFFFF@FFFFFFFFF/
@M05620:37:000000000-D9766:1:1101:8461:4376 1:N:0:82
AGTGCCAGCTCTCAATCGCACAGGGGACCCAGGGCCTGGCCCCTCCATCCAGAAAACCTATGACCTCACCCGCTACCTGGAGCACCAACTCCGCAGCTTGGCTGGGACCTATGTGAGTATCCAGCGTAGGAATCTGGGAGTTGGGGAGGAGTGAGGAGTTGGGGAAAGACAGTCCTAACCGTGGAGGGTTCTGGTAAATGATGGGGTGAGGAGGGGCTCTTTGGCTCCCACCAGTCCCCCTGTCTGGTCTA
+
ABABBFFFCFFFGGGGGGGGGGHHGGGGGGGHGGGGGGHHHHGHGGHHHHHHHGHHHGHHHHHHHHHGHHHGGGGGHHHHHHHHHHHHGHHHGGGGGHHHGHHGGGHHGHHHHHHGHHHHHHHHHGGGGGHDGHHHHHHGGHHHGGGGGGGHHHHHHGHHHHGGGGHHHHHHGHHHHHHHGGEGGGGGEFGGGGCGGGGGGGGGGGFFFFFFFFFFFFFFFFFFFFFFFFFFFFFFFFFFFFFFFFFFFFF
@M05620:37:000000000-D9766:1:1101:10385:4394 1:N:0:82
GAGGCTGCTTTGGAAGAAACTCATAGATTACTGCAACAGTTCACCCTGGACCTGGAAAAGTCCTCCAGGTTGCTCCCCGGACTGCAAGTCTCATCTAAGCCTCCAAGAGAGGAAAGCCGCCGCTTAAACAATCTGAATCAAGCCATGAAGGCCTCCTGTAGCAGCGTCCTGTATCCCTTGTAATCACTCTTACCATTTTCCCTAGGCATCTCCAATCCAAGAACAAAATCCTTTAGTAGTACACAGCTTAT
+
>3>>>>CABBB@FB5A4B4FGBGFFFDGG5AADG44GGBDGD5DBFBAA2BBFFFA332B355DBB2B33AB1AA3BAA0>>0B33BBBB4@BB@44B@B3B?FGF31?B//BBG030///</>/??3BB/22222@22@@<2/@211<11/<10?011@==>>0>.>->00=0=0/<0/000<00<=<0000/0<;;000:;0://;0/0000;0;/000.:9//..09/9;;90;00;99090.;///9
@M05620:37:000000000-D9766:1:1101:19809:4405 1:N:0:82
ACCACACCTTCTACAATGAGCTGCGTGTGGCTCCCGAGGAGCACCCCGTGCTGCTGACCGAGGCCCCCCTGAACCCCAAGGCCAACCGCGAGAAGATGACCCAGGTGAGTGGCCCGCTACCTCTTCTGGTGGCCGCCTCCCTCCTTCCTGGCCTCCCGGAGCTGCGCCCTTTCTCACTGGTTCTCTCTTCTGCCGTTTTCCGTAGGACTCTCTTCTCTGACCTGAGTCTCCTTTGGAACTCTGCAGGTTCT
+
BBBBBBBBFFFFGGGGGGGGGFHHGEFB4EFHFFFEGGGGACGFFFGGAEGAFHGHFHGGGGGGGGGGGGFHHHHGGGGHGHHHHFGGGGGCFGHFF2FGHFHHGGHHF?GFGHHGGGGGHHHHHHHHHHHGHHGGGGGHGHHGHGGGGGGGGGGGGGGGFGGGGGFFFFFFFFFFFFFFFFFFFFFFFFFFFFFFFFFFFFFFFFFFFFFFFFFFFFFFFFFFFFFFFFFFFFFFFFFFFFFFFFFFFFF
@M05620:37:000000000-D9766:1:1101:17700:4410 1:N:0:82
ACCACACCTTCTACAATGAGCTGCGTGTGGCTCCCGAGGAGCACCCCGTGCTGCTGACCGAGGCCCCCCTGAACCCCAAGGCCAACCGCGAGAAGATGACCCAGGTGAGTGGCCCGCTACCTCTTCTGGTGGCCGCCTCCCTCCTTCCTGGCCACCCGGAGCTGCGCCCTTTCTCACTGGTTCTCTCTTCTGCCGTTTTCCGTAGGACTCTCTTCTCTGACCTGAGTCTCCTTTGGAACTCTGCAGGTTCT
+
CCCCCCCCFFFFGGGGGGGGGGHHGFGBCEHHGFGE?EF?DHGHHGGGEGGGFHHHHHHEGFGGGGGGGGGHGHHGGGGHGHHHHGGGGGGGGGHGGHHHHHHHGFGFGGHGGHHGGGGGHHHGHHHHHHHGHHGGGGGHGHHGHGGGGGGGGGGGGGGF@FGGGFFFFFFFFFFFFFFFFFFFFFFFFFFFFFFDFFFFFFFFFFFFFFFFFFFFFFFFFFFFBFFFFFFFFFFFFFFFFFFFFFFFFFF
@M05620:37:000000000-D9766:1:1101:10380:4418 1:N:0:82
ACCACACCTTCTACAATGAGCTGCGTGTGGCTCCCGAGGAGCACCCCGTGCTGCTGACCGAGGCCCCCCTGAACCCCAAGGCCAACCGCGAGAAGATGACCCAGGTGAGTGGCCCGCTACCTCTTCTGGTGGCCGCCTCCCTCCTTCCTGGCCTCCCGGAGCTGCGCCCTTTCTCACTGGTTCTCTCTTCTGCCGTTTTCCGTAGGACTCTCTTCTCTGACCTGCGTCTCCTTTGGAACTCTGCAGGTTCT
+
CCCCCCCAFFFFGGGGGG5GGGHHGGGBEEHHHFGFDGGGGHGHHGGGGEGGGHGHHHHFGGGGGGGGGGGHGHHGGGGHGHHHHGGGGG>CFGHEFGHHGHHGA1F1?FGGGHFGGGGGHHHHHHGHHHGGHHGGGGGHGHHGHGGGGGGGGGGGGGG-;AAGGGFFFFFFFFFFFFFFFFFFFFFFFFFFFFFFFFFFFFFFFFFFFFFFFFBFFFFFFFFF.-ADFFFFFFFFFFFFFFFFFFFFFFF
@M05620:37:000000000-D9766:1:1101:13528:4438 1:N:0:82
ACCACACCTTCTACAATGCGCTGCGTGGGGCTCCCGAGGAGCACCCCGTGCTGCTGACCGAGGCCCCCCTGAACCCCAAGGCCAACCGCGAGAAGATGACCCAGGTGAGTGGCCCGCTACCTCTTCTGGTGGCCGCCTCCCTCCTTCCTGGCCTCCCGGAGCTGCGCCCTTTCTCACTGGTTCTCTCTTCTGCCGTTTTCCGTAGGACTCTCTTCTCTGACCTGCGTCTCCTTTGGAACTCTGCAGGTTCT
+
BBBABBBBFFFFGFGGGG4AE?EDGEEE2AEEHGGG2EAEEFHAGGA01BFGBGHFFCG//>/EEGGGGGG0GGHGDEGHCHGFHGGGGG/BDDHFGGHHHHHHFFF1FGHGGHCCCGCGHHHHHHHHBGHGHHGG@GGGEFGDGGGGGGGGGGGGGGG-99ABFBBFBBFFFFFFFFFFFFFFFFFFFFFFFFBDFFFFFBF?DDFFFFFFFFFFFBFFFFFFABDBFFFFFFFFFFFFFFFFFFFFFFF
@M05620:37:000000000-D9766:1:1101:13034:4447 1:N:0:82
ACCACACCTTCTACAATGAGCTGCGTGTGGCTCCCGAGGAGCACCCCGTGCTGCTGACCGAGGCCCCCCTGAACCCCAAGGCCAACCGCGAGAAGATGACCCAGGTGAGTGGCCCGCTACCTCTTCTGGTGGCCGCCTCCCTCCTTCCTGGCCTCCCGGAGCTGCGCCCTTTCTCACTGGTTCTCTCTTCTGCCGTTTTCCGTAGGACTCTCTTCTCTGACCTGAGTCTCCTTTGGAACTCTGCAGGTTCT
+
BBCCCCCAFFFFGGGGGGGGGGHHGEEBCEHHHGGGGGGGGHHHHGGGEGGGGHGHFHGGGFCEGGGGGGGHFHEGGGGHGGHHHGGGGGGGGGHHHHHHHHHH/FGHHGHGGHHGGGGGHHHHHHHHHHHGHHGGGGGHGHHGHGGGGGGGGGGGGGGGGGGGGGFFFFFFFFFFFFFFFFFFFFFFFFFFFFFDFFFFFFFFFFFFFFFFFFFFFFFFFFFFBFFFFFFFFFFFFFFFFFFFFFFFFFF
@M05620:37:000000000-D9766:1:1101:23521:4478 1:N:0:82
AGGGCCAGCTCTCAATAGCACAGGGGACCCAGGGCATGGCCCCTCCATCCAGAAAACCTATGACCTCACCCGCTACCTGGAGCACCAACTCCGCAGCTTGGCTGGGACCTATGTGAGTATCCAGCGTAGGAATCTGGGAGTTGGGGAGGAGTGAGGAGTTGGGGAAAGACAGTCCTAACCGTGGAGGGTTCTGGTAAATGATGGGGTGAGGAGGGGCTCTTTGGCTCCCACCAGTCCCCCTGTCTGGTCTA
+
A11AAAAAAFFFGFFF31FGFG0FAEGEF0FHGG00BAFFFHGHGGHHFAGDFFFHEE0BGHFHHHHHHGEGGEE>GDHFHHHHF/GHGHHHGGGGGHHHGHHEEF00EG1<1BFHFDFHDDD1B///<BDGGFD2DGGEABD1>C?C@.A<<FG<CFCGH/-AEFHFHGGHFHCG0CCGGGE@AEC@.CFFFF;0;9;FFFFFGGG@FFFFFB@@@-A/;:F/9FBEAFF-:9FFF9AA-9F/FBBFF/B
@M05620:37:000000000-D9766:1:1101:16639:4503 1:N:0:82
AGTGCCAGCTCTCAATCGCACAGGGGACCCAGGGCCTGGCCCCTCCATCCAGAAAACCTATGACCTCACCCGCTACCTGGAGCACCAACTCCGCAGCTTGGCTGGGACCTATGTGAGTATCCAGCGTAGGAATCTGGGAGTTGGGGAGGAGTGAGGAGTTGGGGAAAGACAGTCCTAACCGTGGAGGGTTCTGGTAAATGATGGGGTGAGGAGGGGCTCTTTGGCTCCTACCAGTCCCCCTGTCTGGTCTA
+
CCBCCFFFCFFFGGGGGGGGGGHGGGGGGGHHGGGGGGHHHHGHGGHHHHHHHHHHHGHHHHHHHHHHHHHGGGGGHHHHHGGHHHHHGHHHGGGGGBGHGHHGGGHHGHHHHHHHHHHHFHHHHGGGGGHHHHHHHHHGGHHHGGGGFGGGHHHHHGHHHHGGGGHHHHHHHHHHHHHHGGEGGGGGEFGGGGCFGGGGGGGGGGFFFFFFF?DFFFFFFFFFFFFFFFFFFFFFFFFFFFFFFFF0BFF
@M05620:37:000000000-D9766:1:1101:23551:4514 1:N:0:82
ACCACACCTTCTACAATGAGCTGCGTGTGGCTCCCGAGGAGCACCCCGTGCTGCTGACCGAGGCCCCCCTGAACCCCAAGGCCAACCGCGAGAAGATGACCCAGGTGAGTGGCCCGCTACCTCTTCTGGTGGCCGCCTCCCTCCTTCCTGGCCTCCCGGAGCTGCGCCCTTTCTCACTGGTTCTCTCTTCTGCCGTTTTCCGTAGGACTCTCTTCTCTGACCTGAGTCTCCTTTGGAACTCTGCAGGTTCT
+
BBBBBBBBFFFFGGGGGGGGGGHHGEEEGEHHHGGEEEGEGHHHHGGGEEGGHGHHHHHGGGGGGGGGGGGHHHHGGGGHGFHHHGGGGGGFDGHHHHHHHHHHGHHHHHHGGHHGGGGGHHHHHGHHHHHGHHGGGGGHGHHGHGGGFGGGGGGEEGGGGGGGGGFFFFFFFFFFFFFFFFFFFFFFFFFFFFFFFFFFFFFFFFFFFFFFFFFFFFFFFFFFFFFFFFFFFFFFFFFFFFFFFFFFFFF
@M05620:37:000000000-D9766:1:1101:20508:4516 1:N:0:82
ACCACACCTTCTACAATGAGCTGCGTGTGGCTCCCGAGGAGCACCCCGTGCTGCTGACCGAGGCCTCCCTGAACCCCAAGGCCAACCGCGAGAAGATGACCCAGCCGAGTGGCCCGCTACCTCTTCTGGTGGCCGCCTCCCTCCTTCCTGGACTCCCGGAGCTGCGCCCTTTCTCACTGGTTCTCTCTTCTGCCGTTTTCCGTAGGACTCTCTTCTATGACCTGAGTCTCCTTTGGAACTCTGCAGGCTCT
+
ABABAAAAFFFFGGGGGFDGGGFHGGGGFGFFHFGDEEEE?FEGHGGEEEGGAGGHFHHGFE?EFGHGGHHHHHHFGGGHGHHHHGGGGGGG/CFBDGHHG2</</>/D/CFG<GCG@@D0>>DHGGH0DBDG<CGGGGHGGHG/CGHGHGGGGGGEABCBBF/BAD.;@9BFFFFFFFFFFFBFFFFFFFFFFFADFEFE.F..9BFFFFFFFFFFF/FFF/99.BFFFFFFFEBFB/;FFBBB/;.;AB
@M05620:37:000000000-D9766:1:1101:20490:4519 1:N:0:82
ACCACACCTTCTACAATGAGCTGCGTGTGGCTCCCGAGGAGCACCCCGTGCTGCTGACCGAGGCCTCCCTGAACCCCAAGGCCAACCGCGAGAAGATGACCCAGCCGCGTGGCCCGCTACCTCTTCTGCTGGCCGCCTCCCTCCTTCCTGGACTCCCGGCGCTGCGCACTTTCTCACTGGTTCTCTCTTCTGCCGTTTTCCGTAGGACTCTCTTCTATGACCTGCGTCTCCTTTGGAAGTCTGCAGGTTCT
+
ABBCCCCCFFFFGGGGGGGGGGHHGEGFHGHHHGGGGGGGGHHHHGGGGGGGHHHHHHHGGGGGGBBGGHHHFHHGGGGHGHHHHGGGGGEDGGHHHHHHG2CH0/</<><<D<GCC@--/<0DGHHG0=<CG.@F@EEHE/CE/;FGBFG/:CFFGG?--:@DF=D-DFFFFFFFFFFFFFFFFE9FFFFFFFFDDF.B9.B.;A9BFFF099FF0BF09B0;.9;:.;FFBFFFFF/;;9B0:0A.09B
@M05620:37:000000000-D9766:1:1101:17801:4535 1:N:0:82
ACCACACCTTCTACAATGAGCTGCGTGTGGCTCCCGAGGAGCACCCCGTGCTGCTGACCGAGGCCCCCCTGAACCCCAAGGCCAACCGCGAGAAGAGGACCCAGGTGAGTGGCCCGCTACCTCTTCTGGTGGCCGCCTCCCTCCTTCCTGGCCTCCCTGACCTGCGCCCTTTCTCACTGGTTCTCTCTTCTGCCGTTTTCCGTAGGACCCTCCTCTCCGACCTGAGTCTCCTTTGGAATTCTGCAGGCTCT
+
BBCCCCDBFFFFGGGGGGGGGGHHGEGFHGHHHGGGGGGGGHHHHGGGGGGGHHHHGHHGGGGGGGGGGGGHHHHGGGGHAEGHGGG@D>BD/??C0/0?FF/F?F1F=G1?/F.D@D--<0D00==0<=/..<-;:.=;EHHG/9;C00/:;9FFG/09/:0/;A?9-C/BFFFF000;000;0;:009F0099.;/AF0.9.:.00.;B..//0//.--:.:B900900090:/0000000;0;...9/
@M05620:37:000000000-D9766:1:1101:20498:4535 1:N:0:82
ACCACACCTTCTACAATGAGCTGCGTGTGGCTCCCGAGGAGCACCCCGTGCTGCTGACCGAGGCCTCCCTGAACCCCAAGGCCAACCGCGAGAAGATGACCCAGGTGAGTGGCCCGCTACCTCTTCTGGTGGCCGCCTCCCTCCTTCCTGGCCTCCCGGAGCTGCGCCCTTTCTCACTGGTTCTCTCTTCTGCCGTTTTCCGTAGGACTCTCTTCTCTGACCTGAGTCTCCTTTGGAACTCTGCAGGTTCT
+
BCCCCCCCFFFFGGGGGGGGGGHHGGGGHGHHHGGGGGGGGHHHHGGGEGGGHHHHGHHGGGGGGHHHGHHHHHHGGGGHGHHHHGGGGGGGGGHHHHHHHHHHGHGHHGHGGGHGGGGGHHHHHHHHHHHGHHGGGGGHGHHGHHHHHHHHHHHGFDFGGGFGGGGGGGGGGFFFFFFFFFFFFFFFFFFFFFFDFFFFFFFFFFFFFFFFFFFFFFFFFFFFFFFFFFFFFFFFFFFFFFFFFFFAFFF
@M05620:37:000000000-D9766:1:1101:11520:4565 1:N:0:82
GAGGCTGCTTTGGAAGAAACTCATAGATTACTGCAACAGTTCCCCCTGGACCTGGAAAAGTTTCTTGCCTGGCTTACAGAAGCTGAAACAACTGCCAATGATCCTTCCGGCTGCTAACCGTAGGGCCCGACTACACGCCGACTCACCAAGAGACCCAAAGCAAATGACACAATGTCAAGTAAGACCGCCCTTTCAGCTTTCGCAATCTTGTGAATAAAATAGCACAATTCTCAGCATTTGTAATTAAAACT
+
A1>AAAFA1FFFGGGGCG1BFBF3FF13AFGHGGHB1GGA2DAF000//0BECFH0B1FE1DAFE1DBFGBEFAAGAF1GFFHHCFBEG0FFEGFF1EBF1B1112@B///>/?FG2>0////?<0?///</<B10/<//<//?<101/?<F00..>.><01//0=0000/<000=00<0:0;0<;@-AA?/0;0;C0BF0.AA..C0F0;00000;;0B0;/9/-;/;/BFFFFF/BFBBF/;B//9BF9
@M05620:37:000000000-D9766:1:1101:21379:4568 1:N:0:82
AGTGCCAGCTCTCAATCGCACAGGGGACCCAGGGCCTGGCCCCTCCATCCAGAAAACCTATGACCTCACCCGCTACCTGGAGCACCAACTCCGCAGCTTGGCTGGGACCTATGTGAGTATCCAGCGTAGGAATCTGGGAGTTGGGGAGGAGTGAGGAGTTGGGGAAAGACAGTCCTAACCGTGGAGGGTTCTGGTAAATGATGGGGTGAGGAGGGGCTCTTTGGCTCCCACCAGTCCCCCTGTCTGGTCTA
+
AAAAAFFFBFFFGGGGGGGCEGHCEEGGGGDHGCGGGGHEAFEAAEGHFFHGFGHHFGHHHFFFHHHGFHHGC>E>FFHHHHHHHEEGGHHHGGGGGFHHG3FFGGGHGFFHHHGHHGHHHHHHHGGDGGHHHGHHHHHGGHGHGGGGGGGHHHHHGGHHHHGGGGHHHHGHHHHHHHHHGGGGGGGGFG?FFGGGGGGGGGGGGGFBFFFFFFBBB;FFFFFFFFFFFFFFFFFFFFFFBFFFFFFFFFB
@M05620:37:000000000-D9766:1:1101:22908:4576 1:N:0:82
ACCACACCTTCTACAATGAGCTGCGTGTGGCTCCCGAGGAGCACCCCGTGCTGCTGACCGAGGCCCCCCTGAACCCCAAGGCCAACCGCGAGAAGATGACCCAGGTGAGTGGCCCGCTACCTCTTCTGGTGGCCGCCTCCCTCCTTCCTGGCCTCCCGGAGCTGCGCCCTTTCTCACTGGTTCTCTCTTCTGCCGTTTTCCGTAGGACTCTCTTCTCTGACCTGAGTCTCCTTTGGAACTCTGCAGGTTCT
+
AAAAAAAAFFFFGGGGGGGAF1B1EBEBEEHHFGGEEGCEGHHHHGGGEEEGHHHHHHHGGGGGGEEEGGGGGFE?EGEHEGHHFFE>CCC@/CFGGHFHHHHHGFHDGGHGGHHGGGGGHHGGH0GFHHHGHGGC?CCHGHHGBFFGBFGGFFFEGGG-@@FGG@@B?@FFFFFFFFFBFFFFFFFEFFFFFF@FFFFFFFFEFFFFFFFFFFFF/FFFFFFF/BFFFFFFFFFFFFFFFFFFFFFFFFF
@M05620:37:000000000-D9766:1:1101:10889:4599 1:N:0:82
GAGGCTGCTTTGGAAGAAACTCATAGATTACTGCACCAGTTCCCCCTGGACCTGGAAAAGTTTCTTGCCTGGCTTACAGAAGCTGAAACAACTGCCAATGATCCTACAGGATGCTACCCGTAAGGAAAGGCTCCTAGAAGACTCCAAGGGAGTAAAAGAGCTGATGAAACAATGGCAAGTAAGTCAGGCATTTCCGCTTTAGCCCTCTTGTGGATCCCATTGAACAATTCTCAGCATTTGTACTTGTCACT
+
>11>A>>>CBDFG11B1B1BFFBFDAFHH1BGHHF1BBFBFGGHHGGAB0FHHFHHGBFFBHHDGGHGFGBFFFGEAFFDGFFCGEBGB0/FGCGHG1GHHGHHGFHEBBBGGFGGHGBE?>?BG1>GB0?GF/FFG1EBFGHFFFFF/?<CC<GFF>/@@F<FHHFHGFHG??GFFF/F>=D=GFF>>.><FDFCE.<CD0D<C/<GFF:<:C:=:/0;CC0;::CF;900;0/0=FBF900=;;;09;9
@M05620:37:000000000-D9766:1:1101:7924:4647 1:N:0:82
ACCACACCTTCTACAATGAGCTGCGTGTGGCTCCCGAGGAGCACCCCGTGCTGCTGACCGAGGCCCCCCTGAACCCCAAGGCCAACCGCGAGAAGATGACCCAGGTGAGCGGCACGCTACCTCTTCTGGTGGCCGCCTCCCTCCTTCCTGGCCTCCCGGCGCCGCGCCCTTTCTCACTGGTTCTCTCTTCTGCCGTTTTCCGTAGGACTCTCTTATCTGACCTGCGTCTCCTTTGGAACTCTGCAGGTTCT
+
3AAABCBCFFFFGGGGGGGGGGHHGGGGHGHHHGGGGGGGGHHHHGGGFGGGFGHFHHHGGGGGGGGGGGGHHHHGGGGHGHHGHGGGGGGGGGHHHHHFF2F/FGGGC1ADC-CDC.ADHHDGHHHG0=:CHHGGGG.:CFG.CFFGBFFFFG.CADA-:B-:@CAF=BBFFB/:F/BFBFFFFFFB/BFFFF-.:FAFFDFF../BFFFFFB//;B//FF/:.-;-A/:/B/BF//B/;BFBFB.:/;:
@M05620:37:000000000-D9766:1:1101:20872:4658 1:N:0:82
GAGGCTGCTTTGGAAGAAACTCATAGATTACTGAAACAGTTCCCGCTGGACCTGGAAAAGTTTCTTGCCTGGCTTACAGAAGCTGAAACAACTGCCAATGATCCAACAGAATACTACCGGAAAGCCCAGACTATACGCAAACTCACAGAGAGAACCAAGGAAAAGGAAACAAGGGCAAGACCGACAGGCATTTCCGCTTCAGCACTCTTGTGAATCAAATTGCACCATCCTCAGCATTTGTACTGTACACT
+
A?A>>ACACDBDFB5B4FBBGGGFF5DDG54DD5A4BF2D55D32AAAECFCFFFF3EGGFGF5FDD5BBECFAFBFGFFGFFBG3BBFFBGGFHGF3GEFFF@3BB1233443B@4?///>/03B?/?/?33443B?B/B02BD@C2222?/@2?0<0/00000/?<>0G<0....../</----;.;.:C0;0...9.0000:0/;;00;009;BC0900;CB/.9/.;90:B/BBBB/;/;///;B//
@M05620:37:000000000-D9766:1:1101:9072:4679 1:N:0:82
ACCACACCTTCTACAATGAGCTGCGTGTGGCTCCCGAGGAGCACCCCGTGCTGCTGACCGAGGCCCCCCTGAACCCCAAGGCCAACCGCGAGAAGATGACCCAGGTGAGTGGCCCGCTACCTCTTCTGGTGGCCGCCTCCCTCCTTCCTGGCCTCCCGGAGCTGCGCCCTTTCTCACTGGTTCTCTCTTCTGCCGTTTTCCGTAGGACTCTCTTCTCTGACCTGAGTCTCCTTTGGAACTCTGCAGGTTCT
+
ABCBCCCCFFFFGFGGGGGGGGHHGGGGHGHHHGGGGGGGGHHHHGGGGGGGHHHHHHHGFGGGGGGGGGGGHHHGGGGHGHHHHGGGGGGGGGHHHHHHHHCFCGHHHGFGGHHGGGGGHHHHHHHHHHHGHHGGGGGHGHHGHGGGGGGGGGGGGFGFGDFBFGFFFFFFFFFFFFFFFFFFFFFFFFFFFFFDFFFFFFFFADFFFFFFFFFFFFFFFFFBFFFFFFFFFFFFFFFFFFFFFFFFFFF
@M05620:37:000000000-D9766:1:1101:9119:4680 1:N:0:82
GAGGCTGCTTTGGAAGAAACTCATAGATTACTGCAACAGTTCCCCCTGGACCTGGAAAAGTTTCTTGCCTGGCTTACAGAAGCTGAAACAACTGCCAATGATCCTACAGGATGCTACCCGTAAGGAAAAGCTCCTAGAAGACTCCAAGGGAGTAAAAAAGCTGATGAAACAATGGCAAGTAAGTCAGGCATTTCCGCTTTAGCCCTCTTGTGGATCAAATTGAACAATTTTCAGCATTTGTACTTGTAACT
+
AAAB>>CAFDFFGB5BBFFGGGHHHFHGFH4DFG4GFHFGFD53BBAAAEABCGFF332BBFFADGG5AB3BBFG33BBFGHAFG33F@B1GHHHFFHHB@GHH4FF3B3B3313B3B??/>?0BBFF030?33B?BB33BB11BB1B///?/@1221>?0?1???F<11?<<??<0>.<>F11><>0>.><=0=.<.<.00=<C/::0:<;.<0;.<0;:0;:0;9F0000;0;0;C;9;90;;0000;0
@M05620:37:000000000-D9766:1:1101:24431:4694 1:N:0:82
GAGGCTGCTTTGGCAGAAACTCATAAATGAGTGACACAAGATCGGCTGTCCATCTAACCGTTTTGTAGCTGGCTGACAGCAGCTAGAACCACTTCCCCTGATCCTACAGGATGCTACCCGTCAGGCCAGGCTCCTCGCAGCCTCCCAGGGCGTACCAGAGCTGCTGACACAATGGCAAGTCCGTCCGGCCTTTCCGCTTTAGCACTCTTGTGGCTCCCATTGCACCATTCTCAGCATTTGTCCTTGTCACT
+
AAAAAAFAFFFDG1BE1GFGGFG3D3DD3A1DBFG3FG0B01B00A/ABAFGAADD1BFFA/0/0B222DBBEGGHHHHHHHHH111BBBBFEBFGHGFFHHHG1BFE10B11B>GHHHGF/EGGHFHHHHHHGGHGGGGGHHHHGGHGGGGGGGGHH0GHHHFHHH0DHHFHHHHHHGHGHGHH.ACG-CGGGGGGGGGGGGGGGGGGGFGG9FGGGGGGGFFFF-FFFFFFFFFFFFFF//FFFFFFFF
@M05620:37:000000000-D9766:1:1101:24445:4705 1:N:0:82
GAGGCTGCTTTGGAAGAAACTCATAGATTACTGCAACAGTTCCCCCTGGACCTGGAAAAGTTTCTTGCCTGGCTTACAGAAGCTGAAACAACTGCCAATGATCCTACAGGATGCTACCCGTAAGGAAAGGCTCCTAGAAGACTCCAAGGGAGTAAAAGAGCTGATGAAACAATGGCAAGTAAGTCAGGCATTTCCGCTTTAGCACTCTTGTGGATCCAATTGAACAATTCTCAGCATTTGTACTTGTAACT
+
AA>AAAFBFFFFGAGF4FGCFFFGFHAGHCHHFHHBHFHBGH5GHGCGHFHFHCHAGHHHBFGHDGFGHHHH1BAGHHGFFGHCFHGFHGHAFEFFFFGBBF4B@FGHH31@3FBFHHFE?>?BEGGBBBFGGFFFFGHGHGGHHHGGADCEDGGFHHFCFGFFHG1FGB????C0<?F1>FFGH=1<<.F>>GF.<DGGFGHHF0<GGHFC:;;CGGCCG0CCGCG:GFGFFBB0;FFGB;0C;900BC9
@M05620:37:000000000-D9766:1:1101:12120:4713 1:N:0:82
ACCACACCTTCTACAATGCGCTGCGTGTGGCTCCCGAGGAGCACCCCGTGCTGCTGACCGAGGCCCCCCTGAACCCCAAGGCCAACAGCGCGAAGATGACCCAGGTGAGTGGCCCGCTACCTCTTCTGGTGGCCGCCTCCCTCCTTCCTGGCCTCCCGGAGCTGCGCCCTTTCTCACTGGTTCTCTCTTCTGCCGTTTTCCGTAGGACTCTCTTCTCTGACCTGCGTCTCCTTTGGAACTCTGCAGGTTCT
+
AAA1AAA>BCFFG3GF3G1AE0EEG0AA00BFA0B//AEC?GHHHGGAAEFGEHGFHHH>>E?FG/EGGEE0G1FGGG/G</GHHG/0BB/</CC/<<<FGHEHGFG1>FGGGHF<CGGGHHGHHHHFHHCCHHGGCC.CFGGGFF0BB0FFF0CEABG;;;AFF=9A@@BFFFFFFBFFBFFF/BFFFFFFFF@BBFFFFFF?FFFFFFFFFF9FFFFFFFFFF@F?FBFFFFFFFFFFFFFFFFFFFFF
@M05620:37:000000000-D9766:1:1101:22478:4716 1:N:0:82
ACCACACCTTCTACAATGAGCTGCGTGTGGCTCCCGAGGAGCACCCCGTGCTGCTGACCGAGGCCCCCCTGAACCCCAAGGCCAACCGCGAGAAGATGACCCAGGTGATTGGCCCTCTACCTCTTCTGTTGCCCGCCTCCCTCCTTCCGGGCCTCCCCGAGCTGCGCCTGGTCTTACTTTCTCTCGCTTCTGGCGGGTCTCTTTTCACTCTCTTCTCTCACCTTAGTCTCCTTGCAGGCTCTGGATGGTCA
+
DCCCCCCDFFFFGGGGGGGGGGHHGGGFEGHHHGGGGGGGGHHHHGGGGGGGHHHHHHHGGGGGGGGGGGGHGHHGGGGHGHHHHGGGGGGGGGHHHHH222/?=??=11100?//>G1>1FF111>11>110=.--.<.<CGFH0CH.A--;E.;..----;00-9E...;000;000:0;00;..AE90000-----/;000000;B00B0;0:0;00;FF00;0;0F00;0000..;;F00;00.0;0
@M05620:37:000000000-D9766:1:1101:13789:4737 1:N:0:82
GAGACTGCTTTGGCAGAAACTCATATCTTACTCCAACAGTTCCCCCTGGACCTGGGAAAGATTCTGGCCTGACCTACAAAGGCTGACCCAACAGCCAATGCCCCTACAGGATGCCACCCATCAGGCAGGGCTCCTCGCCACCTCCCCGGGCGTCCCCGCGCTGCTGCCCCACTTTCAAGTCAGTCCGGTCTTTCCGCTTTCGCAATCTTGTGGCTCCAATTGCAAACTTCTCAGCATTTGTCCTTGTACCT
+
>A11>BBFFFFFGGGC1BF1B1B3BA3DF3DF1BE1BCFDFGHHHGCFH0FFHHH/BBAF01AFF2BFGHG0B0BBGG1B0BB1BGF0B/B//B0B0>11B1B///>B1BB11B111B?/0B111B///<?0?FFH//</?0<F/?///>/----.<---=-;;CC0.:;.9900000;0090;CB.9-=.00C0;9ABA/;9---/9;/F/9--;:///99;/;/-/;BBFBF;///9////;9BF/;//
@M05620:37:000000000-D9766:1:1101:23607:4758 1:N:0:82
ACCACACCTTCTACAATGAGCTGCGTGTGGCTCCCGAGGAGCACCCCGTGCTGCTGACCGAGGCCCCCCTGAACCCCAAGGCCAACCGCGAGAAGATGACCCAGGTGAGTGGCCCGCTACCTCATCTGGTGGCCGCCTCCCTCATTCCTGGCATCCCGGAGATGCGCACTTTCTCACTGGTTCTCTATTCTGCCGTTTTCCGTAGGACTCTCTTCTCTGACCTGAGTCTCCTTTGGAACTCTGCAGGTTCT
+
A1>>AAAAFFFFFGGFAFGFGBE1ABABF0FHCEA0AAE?EHHHHGGGE/E/DDEGHF0EEF?EFAEEGEFFHFG>EEFE//GGEE//C/<</<GC1<FHBFCG<1??G1<FFGGCGGGG0DG/=<DFHHFCC<@-@.;:EH/.:0;C9CFF/:B/EG@?A-9FG@G-;@FF/BFFFFF-:BF/BB///:/BBB9ABFEFF?;AFFFEFF/FFFFF/BFBBFFFFFFFFFFFFFFFFFFFFFBFBFFFEFB
@M05620:37:000000000-D9766:1:1101:14062:4768 1:N:0:82
ACCACACCTTCTACAATGAGCTGCGTGTGGCTCCCGAGGAGCACCCCGTGCTGCTGACCGAGGCCCCCCTGAACCCCAAGGCCAACCGCGAGAAGATGACCCAGGTGAGTGGCCCGCTACCTCTTCTGGTGGCCGCCTCCCTCCTTCCTGGCCTCCCGGAGCTGCGCCCTTTCTCACTGGTTCTCTCTTCTGCCGTTTTCCGTAGGACTCTCTTCTCTGACCTGAGTCTCCTTTGGAACTCTGCAGGTTCT
+
BBBBBBBBFFFFGFGGGGGGGGHHGEGAEEHHHGGFFGGGGHHHHGGGFEEFFHHHHHHGGGEGGGGGGGGHHHHGGGGHGHHHHGGGGGGGGGGHFHHHHHHHGGHHHHHGGHHGGGGGHHHGHHHHHHHGGHGGGGGHGHHGFGGGGGGGGGGGGGGGGGGGGGFFFFFFFFFFFFFFFFFFFFFFFFFFFFFDFFFFFFFFFFFFFFFFFFFFFFFFFFFFFFFFFFFFFFFFFFFFFFFFFFFAFFB
@M05620:37:000000000-D9766:1:1101:22560:4782 1:N:0:82
AGTGCCAGCTCTCCATCGCACAGGGGACCCAGGGCCTGGCCCCTCCATCCAGAAAACCTATGACCTCACCCGCTACCTGGAGCACCAACTCCGCAGCTTGGCTGGGACCTATGTGAGTATCCAGCGTAGGAATCTGGGAGTTGGGGAGGAGTGAGGAGTTGGGGAAAGACAGTCCTAACCGTGGAGGGTTCTGGTAAATGATGGGGTGAGGAGGGGCTCTTTGGCTCCCACCAGTCCCCCTGTCTGGTCTA
+
AA>>AFFFBFFFG4BGGFGCECHCGAAAAEHHBBEEFFHHFHGHGGHHHGHHGHHFHGHHGGFHHFGHHHHEF>EEHHGG?BGHHH11?FHB>E?EEFBGFHHGGGHHGHHH2FHHHHHHHHHHHGFGGGHHHHHHHHAFGGHHGGEGGACGHDHHCGHHHGGGEDGHFHCGHHHHHHHGGGGGFGGGEGFGGGFGGGGGGGGGGGFFFFFED?BFFFFFFFFFFFFFFFFFFFFFFFFFFFFFFFF/;FB
@M05620:37:000000000-D9766:1:1101:9103:4783 1:N:0:82
AGTGCCAGCTCTCAATCGCACAGGGGACCCAGGGCCTGGCCCCTCCATCCAGAAAACCTATGACCTCACCCGCTACCTGGAGCACCAACTCCGCAGCTTGGCTGGGACCTATGTGAGTATCCAGCGTAGGAATCTGGGAGTTGGGGAGGAGTGAGGAGTTGGGGAAAGACAGTCCTAACCGTGGAGGGTTCTGGTAAATGATGGGGTGAGGAGGGGCTCTTTGGCTCCCACCAGTCCCCCTGTCTGCTCTA
+
>A>>AFF4AFFFGGGGGGG2E2FCFGEEEEHHBEF2EFHHFHGHGGHHHGHHGGHGHGHFGHGHHHHHHHHGGEEGHHHH2FGHHHACEHHHEECEEFGHGEHG/?CGGHHHHH2GHGHH2DGDGGEGCAHHHH1@FGGGGHHHGGFDGEEGHHHHHDCCGH-;EGHHHHHGHB0CGHHH?EEB9CGG9FF0CFCFGGGGGGGGGGFBFFFFFFBBBBFFFF//BFFFFFFFFFFFFFFD-AFFFB/;BF9
@M05620:37:000000000-D9766:1:1101:14861:4784 1:N:0:82
ACCACACCTTCTACAATGAGCTGCGTGTGGCTCCCGAGGAGCACCCCGTGCTGCTGACCGAGGCCCCCCTGAACCCCAAGGCCAACCGCGAGAAGATGACCCAGGTGAGTGGCCCGCTACCTCTTCTGGTGGCCGCCTCCCTCCTTCCTGGCCTCCCGGAGCTGCGCCCTTTCTCACTGGTTCTCTCTTCTGCCGTTTTCCGTAGGACTCTCTTCTCTGACCTGAGTCTCCTTTGGAACTCTGCAGGTTCT
+
CCCCCCCACFFFGGGGGGEGGGHHGGGA4EHGGFFECGGGDHHHHGGGFEFGEHGHHHGAEE?EGGGGGGGHGHHGGGGHGHHHHGGGGG@CGGHFDGHHHHHHGHHFHHHGGHHGGGGGHHHHHHHHHHHGHHGGGGGHGHHGHGGGGGGGGGGGGGGDCGGGGGFFFFFFFFFFFFFFFFFFFFFFFFFFFFFFFFFFFFFFFFFFFFFFFFFFFFFFFFFF/BFFFFFFFFFFFFFFFFFFFFFFFFF
@M05620:37:000000000-D9766:1:1101:11589:4793 1:N:0:82
GAGGCTGCTTTGGAAGAAACTCATAGATTACTGCAACAGTTCACCCTGGACCTGGAAAAGTTTCTTGCCTGGATTACAGAAGCTGAAACAACTGCCAATGATCCACCAGGAAGCAAACGGTAAGATAATACTCGAAGCAAACAAAAAAGGAGAAAAAACGATGATGAAAAAATGGCAAGTCAGCTAGGCAGTAGCTCTTTAGCCCCCTTGTGAAAATCATTACCGCATCCTCAGCATTTGTACTGGCCACT
+
>111>>>ACDBD11BA11A1B11A3F1D31BA3B11BAB12DFFGGAFE0BA0BG0B10F1AADD1BBBBF/BAB1BBBAA1BAA1D1B0?>101B@@BF@2@111B/0>/00?1B@B//?>/>12B1221>B//B<><01<0<0F?/??<?/@100///?<F111>D110><1CF/0.000000=0AG0./00;00<0:0;0//:=:9F0;000;0/:0;000.-99-/9009/99;009:9;//--B-/
@M05620:37:000000000-D9766:1:1101:16645:4807 1:N:0:82
ACCACACCTTCTACAATGAGCTGCGTGTGGCTCCCGAGGAGCACCCCGTGCTGCTGACCGAGGCCCCCCTGAACCCCAAGGCCAACCGCGAGAAGATGACCCAGGTGAGTGGCCCGATACCTCTTCTGGTGGCCGCCTCCCTCCTTCCTGGCCTCCCGGCGCTGCGCCCTTTCTCACTGGTTCTCTCTTCTGCCGTTTTCCGTAGGACTCTCTTCTCTGACCTGAGTCTCCTTTGGAACTCTGCAGGCTCT
+
CCCCCCCCFFFFGGGGGGGGGGHHGFGFHGHHHGGGGGGGGHHHHGGGGGGGHHGHHHHGGGGGGGGGGGGHGHHGGGGHGHHHHGGGGGGGGGHHHHGH22FGG1F1F??CFCHG--@DHHHGHFHHHHFDFHFDGDGHGGHG/;BFGFFAFFGGG.B-;C-@FADDFFFFF0BF9BFF0BFFFFFBFFFFFFFFFFFFFABA..:FFFFFBFFFF0B9FFBF/9BFF0;FBF0BF0BFFB9BBFF.A9:
@M05620:37:000000000-D9766:1:1101:24368:4824 1:N:0:82
GAGGCTGCTTTGGAAGAAACTCATAGATTACTGACACAGTTCCCCCTGTCCATGTAACCGTTTCTTGCCTGGCTTACAGAAGCTGCAACAACTGCCCCTGATCCTACAGGATGCTACCCGTAAGGCCAGGCTCCTCGCAGCCTCCCAGGGCGTACCAGAGCTGCTGAAACAATGGCAAGTCCGTCAGGCATTTCCGCTTTAGCACTCTTGTGGCTCCCATTGCACCATTCTCAGCATTTGTACTTGTCACT
+
BBBBBBFBFFFFGGGGGGGGGGHDF5DFDF4FH5FFFG2355D32BAB3BFFHDBGAFFFBEBB5D5ABAGGHH1BGGH5BGHH33?GH1BGH?BB11GFGEGHFHHHE?133BBEHHHGEEEHHGEGHGEFGFFFFGGG<GHHHGHFFGDD@@<?@1<FHHH1FGG<GHHHHFHFGHGHHFGHHDDFFAGHFFHGGFGGHHEFFFGGGGGFF.:FGGGGFGGFF/FFGBFFFFFBFGGFF9FFF9FFFF/
@M05620:37:000000000-D9766:1:1101:16608:4831 1:N:0:82
ACCACACCTTCTACAATGAGCTGCGTGTGGCTCCCGAGGAGCACCCCGTGCTGCTGACCGAGGCCCCCCTGAACCCCAAGGTCAACCGCGAGAAGATGACCCAGGTGAGTGGCCCGCTACCTCTTCTGGTGGCCGCCTCCCTCCTTCCTGGCCTCCCGGAGCTGCGCCCTTTCTCACTGGTTCTCTCTTCTGCCGTTTTCCGTAGGACTCTCTTCTCTGACCTGAGTCTCCTTTGGAACTCTGCAGGTTCT
+
AAAABBCBFFFFGGGGGGGGGGHGGGGGHGHHHGGGGGGGGHHHHGGGGGGGGHGHHHHGGGGGGGGGGGGHHHHGGGGGGBFGHHHGGGGGGGGFBGHHHHHHA?F1F?F/FHHGGFGGFDGHHHHHHGHDH<@CCDGHGHHGHHHHGGEGGFGGEGA?-A9CB@GFFFFFFFBFB/FFFFFFFFFFFBBFFFFADFFFFFFFFFFFFFFBFBFBFBBFFFFFFFFBFFBFFFFFFFFFFFFFFFFFFF/
@M05620:37:000000000-D9766:1:1101:11184:4836 1:N:0:82
GCGGCTGCTTTGGAAGCAACTCATAGATTCCTGCACCAGTTCCCCCTGGCCCTGGAACCGTTTCTTGCCTGGCTTCCAGAAGCTGAAACAACTGCCCATGATCCTACAGGATGCTACCCGTAAGGCCAGGCTCCTAGCAGCCTCCCAGGGCGTACCAGAGCTGCTGACACAATGGCAAGTACGTCAGGCCTTTCCGCTTTAGCACTCTTGTGGCTCCCATTGCACCATTCTCAGCATTTGTCCTTGTCACT
+
11>AA>>AFF@DFFG11ABGFGAF3DFHFDFHHH01BABADGHHHGAF/0BAFGEHH1/AEFHHGHFHHHHHHHF0BGHBGGHCF@FHHFGHHHGH/BGGHHHFHFHHHHHGHHHHHHHGG/EGH0/?FGHFHGG1F1GH0FGHF<GGG?/ACC//@?0>FGH1FGH0>GH.DD/CFHGH00<<<.;GG.CGHHHGGGGGHGGGFGGGGGGGG..CF.FGGGFGG/AFFBFGFGGGFFFFF/BFFFF/9F/
@M05620:37:000000000-D9766:1:1101:21234:4842 1:N:0:82
ACCACACCTTCTACAATGAGCTGCGTGTGGCTCCCGAGGAGCACCCCGTGCTGCTGACCGAGGCCCCCCTGAACCCCAAGGCCAACCGCGAGAAGATGACCCAGGTGAGTGGCCCGCTACCTCTTCTGGTGGCCGCCTCCCTCCTTCCTGGCCTCCCGGAGCTGCGCCCTTTCTCACTGGTTCTCTCTTCTGCCGTTTTCCGTAGGACTCTCTTCTCTGACCTGAGTCTCCTTTGGAACTCTGCAGGTTCT
+
BBBBBBBBFFFF5FGFFGFDGFHFEGGGEAHAGGEGEEEEAC2FGGGGGGGG5GGEGHHGEE@EGGGGGGGHHHHGGGGHGHEGFF?E/B/BDGBFFFDGHHEHF1FDC<FFFHACCC@DBGFHFFBGFGHCGCCGGDGHGFHGHFGGFGFFFFGGED@G-@FBFBBF?BFFFFFFFBFBFFBFFFFFFFFFFFBFFFFFFAFFFFBFFFFFFFFBFFFFFFFF9BB9/FFFFFFFFFFFFFFF/FAFFFF
@M05620:37:000000000-D9766:1:1101:20279:4852 1:N:0:82
GCGGCTGCTTTGAAGACACTCATAGATTACTGCACCAGTTCCCCCTGGACCTGGAAAAGTTTCTTGCCTGGCTTACAGAAGCTGAAACACCTGCCAATGATCCTACAGGATGCTACCCGTAAGGACCGGCTCCTCGCCGACTCCCCGGGAGTCAACGCGCTGCTGAAACAATGGCAAGTACGTCAGGCATTTCCGCTTTAGCACTCTTGTGGATCCACTTGACCACTTCTCAGCATTTGTACTTGTACCTG
+
1>>>A1>>CFB1BFEG1BBGGGHHHBFGHHGHH11BFHFDDGHHGGGHHHHHH0AFH0BBGHHBDDEGFGHHHHHHHHHBFHHGHGFGG0EHHHHH1GHHHHHH2GHHH0GHHH2GHHGEEEGHD0/>ECGGGH0E/BC<CGGHE/ACGGGGBG00<-<CGGAGHHHHHHHHHHGGGGF00CFFGGGG.;FGGGGGGGGGGGGFFFFFFFFFFFFFF/BFFB/BB-BFFFFFFFFFFFFFBFFFFF//;FF
@M05620:37:000000000-D9766:1:1101:16537:4906 1:N:0:82
GCGGCTGCTTTGGAAGCAACTCATAGATTCCTGCCCCAGTTCCCCCTGGCCCTGGAAACGTTTCTTGCCTGGCTTACAGAAGCTGAAACAACTGCCAATGATCCTACAGGATGCTACCCGTAAGGCAAGGCTCCTAGCAGACTCCAAGGGAGTAAAAGAGCTGATGAAACAATGGCAAGTCAGTCAGGCATTTCCGCTTTAGCACTCTTGTGGATCCAATTGCACAATTCTCAGCATTTGTACTTGTCACT
+
11>AA1>>FFBBFAF111BFAFBFFFGHG3FGHH0AA0BBDGHHHGEB/0BBGF/FGG0BBGGHDFDGHHHHHH>BGFHDGHHBBFBGG0?GGHHH1BFGHHHHHFHHHHHHGHHHHHHGGGGHH0<FFFGHHGH1F1FGBGHHH1FGEGAEEGB1???GGHHDHHHHHHHHGHHHHHGH11>>GGHHHHHHHHHGGGGGHHHHHFHGHHGHC00CG0CCFG0;F0FFGFGFGGGGGGGGBBFGFBF0CF;
@M05620:37:000000000-D9766:1:1101:15505:4912 1:N:0:82
GAGGCTGCTTTGGAAGAAACTCATAGATTACTGCAACAGTTCCCCCTGGACCTGGACAAGTTTCTGGCCTGACTTACAGAAGCTGACGCAACTGCCAAGCATCCCCAAAAAGAAAGCTAACACTAATGGTGGAAGGCAGCAAAATACATGACATAACAAAGCCACGCACCCTAGCACTGGCTAGCGGACAAGGCGACTTCCGGCAGACGAACAACTCAGAATAGAACTGCCACTATTTGAAAGCACATCTT
+
>3333>BA@BB@F4B44B44BBBFFA5BD5BDDB44AB2DD5B3BAAA222BBB2A231B55DDD5B3A31235D5B53B33BBB321?0>/?B3?33111@BB?F111?/>/0EBB3BBB33?3B4B343?/B0/?0//0010111<221@@>11111@0??0?>//>-..0<1<1100.<0.<-----.:..----.00.-:--..-9-9-..9////////9///;/:9/://///////9/..///;
@M05620:37:000000000-D9766:1:1101:19670:4941 1:N:0:82
ACCACACCTTCTACAATGAGCTGCGTGTGGCTCCCGAGGAGCACCCCGTGCTGCTGACCGAGGCCCCCCTGAACCCCAAGGCCAACCGCGAGAAGATGACCCAGGTGAGTGGCCCGCTACCTCTTCTGGTGGCCGCCTCCCTCCTTCCTGGCCTCCCGGAGCTGCGCCCTTTCTCACTGGTTCTCTCTTCTGCCGTTTTCCGTAGGACTCTCTTCTCTGACCTGAGTCTCCTTTGGAACTCTGCAGGTTCT
+
BBBBBBBBFFFFGGGGGGGFGFHCGEEAFEHHFGGEEGGCDHHHHGGGEAEGGHHGHHHGGGGGGGEGGGGHHHHGGGGHGGHFEGEEFGDFCGGFGDHHHHHHEHHFHHHGGHHGGGGGHHHHHHFGHHHGHHGGGDAHFHHGGBFGGGGGGGGGGBGDGG?FGGFFFFFFFFFFFFFFBFFFFFFFFFFFFFFFFFFFFFFFFFFFFFFFFEFFFFFFFFFFFFFFFFFFFFFFFFFFFFFFFFFFFFF
@M05620:37:000000000-D9766:1:1101:12686:4953 1:N:0:82
AGTGCCAGCTCTCAATCGCACAGGGGACCCAGGGCCTGGCCCCTCCATCCAGAAAACCTATGACCTCACCCGCTACCTGGAGCACCAACTCCGCAGCTTGGCTGGGACCTATGTGAGTATCCAGCGTAGGAATCTGGGAGTTGGGGAGGAGTGAGGAGTTGGGGAAAGACAGTCCTAACCGTGGAGGGTTCTGGTAAATGATGGGGTGAGGAGGGGCTCTTTGGCTCCCACCAGTCCCCCTGTCTGGTCTA
+
AB>AAFFFBFFFGCGGGGGAECHFGGGEGGHHEEGGGGHHHHGHGGHHHGHHHHHHHGHHHGHHHFHHHHHGG>EEHGHHFHHHHHHHGHHHEECGGHFHGHHGGGHHGHHHHHHHHHHHGHHHHGEGGGHHHHHHHHHGGHHHGGFGGGFGHHHHFGHHHFGGGGHHHHHHHHHHHHHHGGFGGGGGCFFGGGCFGGGGGGGGGGFBFFFFFFBBBBFFFFFFFFFFFFFFFFFFFFFFBFFFFFFFFFF
@M05620:37:000000000-D9766:1:1101:14145:4967 1:N:0:82
ACCACACCTTCTACAATGAGCTGCGTGTGGCTCCCGAGGAGCACCCCGTGCTGCTGACCGAGGCCCCCCTGAACCCCAAGGCCAACCGCGAGAAGATCACCCAGCTGAGTGGCCCGCTACCTCTTCTGGTGGCCGCCTCCCTCCTTCCTGGCCTCCCGGAGCTGCGCCCTTTCTCACTGGTTCTCTCTTCTGCCGTTTTCCGTAGGACTCTCTTCTATGACCTGCGTCTCCTTTGGAACTCTGCAGGTTCT
+
BBBBBBBBFFFFGGGGGGAGGGHHGEFAFEHHHGGEDGEGGGDHHFGCAEFGHHGHGHHGGGCEGGGGGGGHGHHGGGGHGHHHHGGGGGCDG/FB?2??GFGG01?1?FFGGHHGGGGGHBDHHHDGDHHGHHGGGGGHGHHGFGG/CGGGGGGGGGG9;BGGGGFFFFFFF/FFFFFFFFFFFFFFFFF/;BDDDFFFFFFFFFFFFBFFFFFF/BFFFFFF.-;@AFFFF/FFFFFFFFFFF/.:;FF
@M05620:37:000000000-D9766:1:1101:24363:4977 1:N:0:82
ACCACACCTTCTACAATGAGCTGCGTGTGGCTCCCGAGGAGCACCCCGTGCTGCTGACCGAGGCCCCCCTGAACCCCAAGGCCAACCGCGAGAAGATGACCCAGGTGAGTGGCCCGCTACCTCTTCTGGTGGCCGCCTCCCTCCTTCCTGGCCTCCCGGAGCTGCGCCCTTTCTCACTGGTTCTCTCTTCTGCCGTTTTCCGTAGGACTCTCTTCTCTGACCTGAGTCTCCTTTGGAACTCTGCAGGTTCT
+
BBCCCCCCFFFFGGGGGGGGGGHHGEFGGGHHHGGGGGGGGHHHHGGGEGGGHHGHHHHGGGGGGGGGGGGHHHHGGGGHGHHHHGGGGCGGGGHHGFHHEHHHGHHHHHHGGHHGGGGGHHHHHHHHHGHGHHGGCGGHGHHGGGGGGGGGGGGGGGFGGFFGGGFFFFFFFFFFFFFFFFFFFFFFFFFFFFFFFFFFFFFEFFFFFEFFFFFFFFFFFFFFFFFFFFFFFFFFFFFFFFFFFFFFFFB
@M05620:37:000000000-D9766:1:1101:20773:4989 1:N:0:82
AGTGCCAGCTCTCAATCGCACAGGGGACCCAGGGCCTGGCCCCTCCATCCAGAAAACCTATGACCTCACCCGCTACCTGGAGCACCAACTCCGCAGCTTGGCTGGGACCTATGTGAGTATCCAGCGTAGGAATCTGGGAGTTGGGGAGGAGTGAGGAGTTGGGGAAAGACAGTCCTAACCGTGGAGGGTTCTGGTAAATGATGGGGTGAGGAGGGGCTCTTTGGCTCCCACCAGTCCCCCTGTCTGGTCTA
+
ABAABFFFCFFFGGGGGGGGGGHGGGGGGGHHGGGGGGHHHHGHGGHHHGHHHHHHHGHHHHHHHHHHHHHGGGGGHHHHHHGGHHHHGHHHGGFGGHHHGHHGGGHHGHHHHHHHHFHHHHHHHGGGGGHHHHHHHHHGGHHHGGGGGGGHHHHHHGFHHHGGGGHHHHHHHHHHHHGHGGFGGGGG;AFGGGFGGGGGGGGGGGFFFFFFFFFFFFFFFFFFFFFFFFFFFFFFFFFDFFFEFFFFFFB
@M05620:37:000000000-D9766:1:1101:19378:4994 1:N:0:82
ACCACACCTTCTACAATGAGCTGCGTGTGGCTCCCGAGGAGCACCCCGTGCTGCTGACCGAGGCCCCCCTGAACCCCAAGGCCAACCGCGAGAAGATGACCCAGGTGAGTGGCCCGCTACCTCTTCTGGTGGCCGCCTCCCTCCTTCCTGGCCTCCCGGAGCTGCGCCCTTTCTCACTGGTTCTCTCTTCTGCCGTTTTCCGTAGGACTCTCTTCTCTGACCTGAGTCTCCTTTGGAACTCTGCAGGTTCT
+
CCCCCCCCFFFFGGGGGGGGGGHHGGGEDEHHHGGGGGGGGHHHHGGGGGGGHHGHHHGFGGGGGGGGGGGHHHHGGGGHGHHHHGGGGGGGGGHHBGHHHHHHGHHHHHHGGHHGGGGGHHHHHHHHGHHGHHGGGGGHGHHGHGGGGGGGGGGGGGADGGGGGGFFFFFFFFFFFFFFFFFFFFFFFFFFFFFFFFFFFFFFFFFFFFFFFFFFFFFFFFFBFFFFFFFFFFFFFFFFFFFFFFFFFFF
@M05620:37:000000000-D9766:1:1101:23631:4998 1:N:0:82
AGTGCCAGCTCTCAATCGCACAGGGGACCCAGGGCCTGGCCCCTCCATCCAGAAAACCGATGACCTCACCCGCTACCTGGAGCACCAACTCCGCAGCTTGGCTGGGACCTATGTGAGTATCCAGCGTAGGAATCTGGGAGTTGGGGAGGAGTGAGGAGTTGGGGAAAGACAGTCCTAACCGTGGAGGGTTCTGGTAAATGATGGGGTGAGGAGGGGCTCTTTGGCTCCCACCAGTCCCCCTGTCTGGTCTA
+
AA>AAFFFBFFFGGGFFGGCFFHDGGGCEGHHGGGGAFHFFGEHGAGHHGHHGGHHHAFEEFFGHHHHHHHCFFEGHHHHHHHHHHHHGGHHEGGGGFHHGHHGGGHHGHHHHHHHHHHHHHHHHGGGGGHHHHHHGHHGGHHHGGGGGGGHHHHHHGHHHHGGGGHHHHHHHGGGGGGGGGGGGGGGEFFGGGGGGGGGFFFFFFFFFFFFFFFFFFFFFFFFFFFFFFFFFFFFFFFFFFFFFFFFFFF
@M05620:37:000000000-D9766:1:1101:10034:4998 1:N:0:82
ACCACACCTTCTACAATGAGCTGCGTGTGGCTCCCGAGGAGCACCCCGTGCTGCTGACCGAGGCCCCCCTGAACCCCAAGGCCAACCGCGAGAAGATGACCCAGGTGAGTGGCCCGCTACCTCTTCTGGTGGCCGCCTCCCTCCTTCCTGGCCTCCCGGAGCTGCGCCCTTTCTCACTGGTTCTCTCTTCTGCCGTTTTCCGTAGGACTCTCTTCTCTGACCTGAGTCTCCTTTGGAACTCTGCAGGTTCT
+
CCCCCCCCFFFFGGGGGGGGGGHHGEGBFEHHHGGEGGGGGHHHHGGGGFGGHHGHHHHGGGGGGGGGGGGGHHHGGGGHGHHHHGGFGGFGFGHHHHHHHHAGGHHFHHHGGHHGGGGGHHHGHHHHDGHGHHGGGGDHEHHGHGFFGGGGGGGGGGGGGGGGGGFFFFFFFFFFFFFFFFFFFFFFFFFFFFFFFFFFFFFAAFFFFFFFFFFFFFFFFFFFFFFFFFFFFFFEFFFFFFFFBFFFFFF
@M05620:37:000000000-D9766:1:1101:21512:5019 1:N:0:82
ACCACACCTTCTACAATGAGCTGCGTGTGGCTCCCGAGGAGCACCCCGTGCTGCTGACCGAGGCCCCCCTGAACCCCAAGGCCAACCGCGAGAAGATGACCCAGGTGCGCGCCACGCTTCCTGTTCTGCTGGCCGCCTCCCTCCTTCCTGGCCTACCGGCGCCGCTTCCTTTCGGACTGGTTCTCTCCTGTGCCGTTTTCCGTACGACTCTCTTATCTGACCCGAGTCTCCATCGGTACACTGCCGATTCT
+
CCCCCCBCFFFFGGGGGGGGGGHHGEGGCGHHHGGEGGGGDHHHHGGGFFGG5FFHHFHGGG0EGGGGGGGGGHHGGGGGGHHHHEGEDCBDGGHHEDHB?2<<?1F1C<@-<>C-<<.<CG0==0D00=0GDG-@C.C.;/B9CBFFG0/9.0;CFAB-@99---.::BB9/:-.-;..B/BFFF//;/:B/;-;.;.;/./..-.;ADFFFFB/:FFF///---::FB////.::.;//9;//;-:.9;
@M05620:37:000000000-D9766:1:1101:21520:5036 1:N:0:82
ACCACACCTTCTACAATGAGCTGCGTGTGGCTCCCGAGGAGCACCCCGTGCTGCTGACCGAGGCCCCCCTGAACCCCAAGGCCAACCGCGAGAAGATGACCCAGGTGAGTGGCCCGCTACCTCTTCTGGTGGCCGCCTCCCTCCTTCCTGGCCTCCCGGAGCTGCGCCCTTTCTCACTGGTTCTCTCTTCTGCCGTTTTCCGTAGGACTCTCTTCTCTGACCTGAGTCTCCTTTGGAACTCTGCAGGTTCT
+
CDDDDDDDFFFFGGGGGGGGGGHHGGGFHGHHHGGGGGGGGHHHHGGGGGGGHHHHHHHGGGGGGGGGGGGHHHHGGGGHGHHHHGGGGGGGGGHHHHHHHHHHGHHHHHHGGHHGGGGGHHHHHHHHHHHGHHGGGGGHGHHGHGGGGGGGGGGGGGGGGGGGGGFFFFFFFFFHHHFFFFFFHFFFFFFFFFFFFFFHFFFFFFFFFFFFFFFFFFFFFFFF/FFFFFFFFHFFFFFFFFFFFFEFFFF
@M05620:37:000000000-D9766:1:1101:14533:5044 1:N:0:82
ACCACACAGTCTACAATGCGCTGCGTGGGGCTCCCGAGGAGCACCCCTTGCTGCTGACCAAGGCCCCCCTGAACCCCAAGGCCAACCGCGCGAAGATGACCCAGGTGCGTGGCCAGCTACCTCTTATGGTGGCCGCCTCCCTCCTTCCTGGCCTCCCGGGGGTGCGCCCTTTCTCCCTGGTTCTCTCTTCTGCCGTTTTCCGTGGGACTCTCTTCTATGCCATGCGTCTCCTTTGGAACTCTGCAGGTTCT
+
>>>A>AA11BB1BB11ABBAEEEGEAE0A0B/BA///AAAEG/BABAB0BBDFFFHFBB1B>EB?EEEE/?B1BF????FGH??G?<E><>>CGG?FG1GG0/?/?F<C/.-AG1.<<1F/<<DH00DGHBCCCCA:.:CE/G.;FFFFF/F90;C9.9---9-9-;A-;F/FFFB9-B-BFBFFF/BFB//:/-9AFEFB-;-9--:;FB9B;/;//9/;//B/-;9AFFFFFF/BFF//9//9;-:B//
@M05620:37:000000000-D9766:1:1101:23359:5047 1:N:0:82
GAGGCTGGCTTGGAAGAACCTCATAGACTACGGGAATAGTTCCGCCTTGAACAGGACAACTTCCTTGACCCGCTTACTGAAGCTGAAACACCTGCGAATGTTTTACCCATCAGTAAGTATGAAGAAAAGGAAAATGGAAATGAGGAAAAAATAAGAAATTAGAAAAAGAAAGAACTAACCGAGGAAGGATATGGTAAATAAAGGGGTTAGGAGGAACACTTAACCTACAAAAAACCCTCCAGTCTCAACTA
+
>3>A3>C3>BB>E4ABBGCGGFHHGBGB5B4BB22AAB3D5A522BA13B3B5B1B1211BA5BBDG33B2>>>E1B4B@GG3BF33B331?FHG/>EEF44B243333333344B???44443332B2/B22B322222222222222@/01<1110111111>00.><010000<C/.--<--/:..00000000000;0;9.-;-../0/../9/;09000=0///=/.99.;..;;./;/9///.//
@M05620:37:000000000-D9766:1:1101:14549:5053 1:N:0:82
ACCACACCTTCTACAATGAGCTGCGTGTGGCTCCCGAGGAGCACCCCGTGCTGCTGACCGAGGCCCCCCTGAACCCCAAGGCCAACCGCGAGAAGATGACCCAGGTGAGTGGCCCGCTACCTCTTCTGGTGGCCGCCTCCCTCCTTCCTGGCCTCCCGGAGCTGCGCCCTTTCTCACTGGTTCTCTCTTCTGCCGTTTTCCGTAGGACTCTCTTCTCTGACCTGAGTCTCCTTTGGAACTCTGCAGGTTCT
+
CCCCCCCBFFFFGGGGGGGGGGHHGGGBAFHHHGGEEGGGDHHHHGGGDFEGFHGHHHHGGGCGGGGGGGGHHHHGGGGHGHHHHGGGGGFGGGHFFHDHHH/GE1F=GFGCFHF@DFFGGFHHFFDHG0CDGC?DFCGHGCGGG0FF9BFGGBFE?EA@?BAFFAFFFFFFFFFFFFFFFFFBFFFFFFB0B0-;DFEFBAB.D.BBFFFFFFFBB9BBFF0F/9;BFFFFF0B/F0BFF0BBBFFFFFB
@M05620:37:000000000-D9766:1:1101:16336:5058 1:N:0:82
AGTGCCAGCTCTCAATCGCACAGGGGACCCAGGGCCTGGCCCCTCCATCCAGAAAACCTATGACCTCACCCGCTACCTGGAGCACCAACTCCGCAGCTTGGCTGGGACCTATGTGAGTATCCAGCGTAGGAATCTGGGAGTTGGGGAGGAGTGAGGAGTTGGGGAAAGACAGTCCTAACCGTGGAGGGTTCTGGTAAATGATGGGGTGAGGAGGGGCTCTTTGGCTCCCACCAGTCCCCCTGTCTGGTCTA
+
ABAAAFFFBFFFGFGGGGGCGFHFGGGEEEHHFFGGGGHHFHGHGGHHHHHHHHHHHGHFHHGHHFHHHHHGGEEGHHGHGGHHHHGHGHHHFGGGGHHHGHHGGGHHGHHHHHHHHHHHHHHHHGEGGGHHHGHHHHHGGHHHGGGGGGGHHHHHHGHEGHGGGGHHHHHHHHHHHHHHGGGGGGGGEGFGGGFGGGGGGGGGGGFFFFFFFFFFFFFFFFFFEFFFFFFFFFFFFFFFFFFFFFFFFFF
@M05620:37:000000000-D9766:1:1101:14961:5066 1:N:0:82
ACCACACCTTCTACAATGAGCTGCGTGTGGCTCCCGAGGAGCACCCCGTGCTGCTGACCGAGGCCCCCCTGAACCCCAAGGCCAACCGCGAGAAGATGACCCAGGTGAGTGGCCCGCTACCTCTTCTGGTGGCCGCCTCCCTCCTTCCTGGCCTCCCGGAGCTGCGCCCTTTCTCACTGGTTCTCTCTTCTGCCGTTTTCCGTAGGACTCTCTTCTCTGACCTGAGTCTCCTTTGGAACTCTGCAGGTTCT
+
AAA>AAAAFFFFGGGGGGGBG1GBG0EBAAGH1FGEFGGGGHHHHGGGGGGFHHHGFGHGGGGGGEGGGGGGHFHGGG?H/CHHHGC/>CC@/CCHFGFFHHCGEGHHHGHGGHHGGGGGHEHDFDDGDDGGHHGGGG?HGHHGCFFFFFGGGEGGGGGGGGFFG@@F@?FFFEFFFFFFBFFFFFFFFFFFFF@ABFFFFFBAAFFFFFFFEFFFFFFFFFBBFFFFFFFFFFFFFFFBFFFFFFFFFFB
@M05620:37:000000000-D9766:1:1101:18379:5126 1:N:0:82
ACCACACCTTCTACAATGAGCTGCGTGTGGCTCCCGAGGAGCACCCCGTGCTGCTGACCGAGGCCCCCCTGAACCCCAAGGCCAACCGCGAGAAGATGACCCAGGTGAGTGGCCCGCTACCTCTTCTGGTGGCCGCCTCCCTCCTTCCTGGCCTCCCGGAGCTGCGCCCTTTCTCACTGGTTCTCTCTTCTGCCGTTTTCCGTAGGACTCTCTTCTCTGACCTGAGTCTCCTTTGGAACTCTGCAGGTTCT
+
DCDDDDDDFFFFGGGGGGGGGGHHGGGEFGHHHGGGGGGGGHHHHGGGGGGGHHGHHHHGGGGGGGGGGGGHGHHGGGGHGHHHHGGGGGGGGGHHHHHHGHEGGFGHHGHFGHHGGGGGHHHHHHHHHHHGHHGGGGGHGHHGHGGGGFGGGGGGGGCGCGGFGGFFFFFFFFFFFFFFFFFFFFFFFFFFFFFDFFFFFFFFFFFFFFFFFFFFFFFFFFFFFFFFFFFFFFFFFFFFFFFFFFFFFFF
@M05620:37:000000000-D9766:1:1101:20154:5127 1:N:0:82
AGTGCCAGCTCTCAATCGCACAGGGGACCCAGGGCCTGGCCCCTCCATCCAGAAAACCTATGACCTCACCCGCTACCTGGAGCACCAACTCCGCAGCTTGGCTGGGACCTATGTGAGTATCCAGCGTAGGAATCTGGGAGTTGGGGAGGAGTGAGGAGTTGGGGAAAGACAGTCCTAACCGTGGAGGGTTCTGGTAAATGATGGGGTGAGGAGGGGCTCTTTGGCTCCCACCAGTCCCCCTGTCTGGTCTA
+
BCBBBFFFCFFFGGGGGGGGGGHGGGGGGGHHGGGGGGHHHHGHGGHGHHHHHHGHHGHHHHHHHHHHHHHGGGGGHHHHHHHHHHHHGHHHGGGGGHHHGHHGGGHHGHHHHHHHHHHHHHHHHGGGGGHHHHHHHHHGGHHHGGGGGGGHHHHHHGHHHHGGGGHHHHHHHHHHHHHHGGEGGGGGCFFGGGGGGGGGGGGGGGFFFFFFFFFFFFFFFFFFFFFFFFFFFFFFFFFFFFFFFFFFFFF
@M05620:37:000000000-D9766:1:1101:6217:5157 1:N:0:82
GAGGCTGCTTTGGACGAAACTCATAGATTACTGCAACAGTTCCCCCTGGACCTGGACAAGTTTCTTGCCTTGCTTAACGAAGCTGAAACAACTGCCAATGATCCTACAGGATGCTACCCGTAAGGAAAGGCTCCTAGAAGACTCCAAGGGAGTAAAAGAGCTGATGAAACAATGGCAAGTAAGTCAGGCATTTCCGCTTTACCCCTCTTGTGGATCAAATTGAACAATTTTCAACATTTGTACTTCTAACT
+
A?AC>AFAFBDDGB4AEECFGGHHHGFHHGBGGH3GFGADGBDBBBAAAGBGHHE2131FDFHDFGGB3B5FAFG55B?BE1>BF33FBB1GHHHFFHH@DGHH@BFB33?332BBFB???>/?3BBF00?F0/B?BB?3B2B2BF2@///?<@>221???<1??<<<??0<<<F0>1><1>11>><<=.<0<==<<<..:0<;C.=;:0;=;<0<.09;09;;;;:F0000;0;0;C99;;0;;0099:0
@M05620:37:000000000-D9766:1:1101:20709:5165 1:N:0:82
ACCACACCTTCTACAATGAGCTGCGTGTGGCTCCCGAGGAGCACCCCGTGCTGCTGACCGAGGCCCCCCTGAACCCCAAGGCCAACCGCGAGAAGATGACCCAGGTGAGTGGCCCGCTACCTCTTCTGGTGGCCGCCTCCCTCCTTCCTGGCCTCCCGGAGCTGCGCCCTTTCTCACTGGTTCTCTCTTCTGCCGTTTTCCGTAGGACTCTCTTCTCTGACCTGAGTCTCCTTTGGAACTCTGCAGGTTCT
+
BBABBABAFFFFGGGGGGGFGGHHGFGGHGHHHGGFGGGGGHHHHGGGFGGGFHHHFHHGFEEFGGGGGGGHHHHGGGGHGHHHHGGGGGGGGGHEHHHHHHHGCGGGHFGGGHHGGGFGHHHHHHHHGHHGHHGGGGGHGHHGHGGGGGGGGGGGGGGGGGGGGGFFFFFFFFFFFFFFFFFFFFFFFFFFFFFFFFFFFFFFFFFFFFFFFFFFFFFFFFF.BFFFFFFFFFFFFFFFFFFFFFFFFFF
@M05620:37:000000000-D9766:1:1101:21448:5165 1:N:0:82
AGTGCCAGCTCTCAATCGCACAGGGGACCCAGGGCCTGGCCCCTCCATCCAGAAAACCTATGACCTCACCCGCTACCTGGAGCACCAACTCCGCAGCTTGGCTGGGACCTATGTGAGTATCCAGCGTAGGAATCTGGGAGTTGGGGAGGAGTGAGGAGTTGGGGAAAGACAGTCCTAACCGTGGAGGGTTCTGGTAAATGATGGGGTGAGGAGGGGCTCTTTGGCTCCCACCAGTCCCCCTGTCTGGTCTA
+
AAAAADFFBFFFCGGGGGGGG2GHGFGGAEFGE2EA2BGFGHGEEGHHHFFG3G3FGFHGHHEHHHHFHHHEFEGGHGHHHGHHCGHHGFHHDEC?E3GGECFFCEHGGHFFFFHHFHHGHHHHHGBD@DHHHHHHEHHGGFHHGGGGGGGHHFFHHDCGHFGGFGHHFFCFHHHHFHGHBAEDGGGGEG.CFGFGGGGGGGGGEGFFFFFFFFAF;9EF/FFFFFFFFFFFFFBFFFFFFFFFFEFBBF9
@M05620:37:000000000-D9766:1:1101:6196:5166 1:N:0:82
GCGGCTGCTTTGGAAGAAACTCATAGATTACTGCCACCGTTCCCCCGGTCCCTTGAAACGTTTCCTACCTGGCTACCAATATCGGCCGCAACTGCCATGTCTCCTCAAGGCAACTACCCGTAGCACGAGGATCTTCGCCTCCTCACCTGGCGTCAAAGAGCTGCTGCCGCACTGGCCAGTACGTCAGTCATTTCCGCTTTAGCACTCTTTTGGCTCCCATTGGACCATTCTCAGCATTTGTGCTTGTCCCT
+
>>1AA>>AFFBBBAFG1BFGGGFHFGG3B1BF2B01B0B0AABGH/E//AE0B10BFEGGABBB2121>@1B00100B111BB/>>//>>>E0B1B>11222B1B01B1F/00?01B0B/?///21//<</0?11F//?/..>01>010FGG.@..00//<<CC0:0.-;A@-//;./;09;./C..0;0;0;0;.BF.9000//:BFF/9/9BFFF-B:F//;B--/;BBB9FFF;/;;B-;/9FF//9;
@M05620:37:000000000-D9766:1:1101:20690:5175 1:N:0:82
ACCACACCTTCTACAATGAGCTGCGTGTGGCTCCCGAGGAGCACCCCGTGCTGCTGACCGAGGCCCCCCTGAACCCCAAGGCCAACCGCGAGAAGATGACCCAGGTGAGTGGCCCGCTACCTCTTCTGGTGGCCGCCTCCCTCCTTCCTGGCCTCCCGGAGCTGCGCCCTTTCTCACTGGTTCTCTCTTCTGCCGTTTTCCGTAGGACTCTCTTCTCTGACCTGAGTCTCCTTTGGAACTCTGCAGGTTCT
+
CCCCCCCCFFFFGGGGGGGGGGHHGEGECEHHHGGFEGGGGHHHHGGGGGGGHHGHHHHGGGGGGGGGGGGHGHHGGGGHGHHHHGGGGGGGGGHHHHHHHHHHGHHHHHHGGHHGGGGGHHHHHHHHHHHGHHGGGGGHGHHGHGGGGGGGGGGGGGGGGGGGGGFFFFFFFFFFFFFFFFFFFFFFFFFFFFFFFFFFFFFFFFFFFFFFFFFFFFFFFFFFFFFFFFFFFFFFFFFFFFFFFFFFFFF
@M05620:37:000000000-D9766:1:1101:23175:5177 1:N:0:82
GAGGCTGCTTTGGAAGAAACTCATAGATTACTGCAACAGTTCCCCCTGGACCTGGAAAAGTTTCTTGCCTGGCTTACAGAAGCTGAAACAACTGCCAATGATCCTCCAGGATGCTACCCGTCAGGCCAGGCTCCTCGAAGCCTCCCAGGGAGTACAAGAGCTGATGAAACACTGGCAAGTCCGTCAGGCATTTCCGCTTTAGCACTCTTGTGGCTACCATTGAACAATTCTCAGCATTTGTACTTGTCACT
+
ABB?ABFBFFFFGEGGFGGGGGHHHHHHHFHHHHGFHHHGGHHHHGGGHGHHHHHFFHHHFHHHHHHHHHHHHHHHHHHHHHHHHHHHHGHHHHHHHHHHGHHH@3BFHGHH3FDHHHHGF/?/2B?FHHHHHG32<<?F<F22?/22/C/?/@F2@G0G0?CGHHG1GHH0>DFHHHFHD1.>G..CG.<GHHHGGGGGHHHHHHGHGHFHG..0;/;FGF;FF0/;FGGGGGGGGGGGF0BFGFF00FF
@M05620:37:000000000-D9766:1:1101:21663:5179 1:N:0:82
ACCACACCTTCTACAATGAGCTGCGTGTGGCTCCCGAGGAGCACCCCGTGCTGCTGACCGAGGCCCCCCTGAACCCCAAGGCCAACCGCGAGAAGATGACCCAGGTGAGTGGCCCGCTACCTCTTCTGGTGGCCGCCTCCCTCCTTCCTGGCCTCCCGGAGCTGCGCCCTTTCTCACTGGTTCTCTCTTCTGCCGTTTTCCGTAGGACTCTCTTCTCTGACCTGAGTCTCCTTTGGAACTCTGCAGGTTCT
+
AAAAA1AAFFFFCGGF3FGGGFFCEEFEH0FGHFF0EEE/BGHHHGGGAAEEFGGHGGGEGG/EFEEEGGGHHHHGGGGHGHHHGGGGGGGGGGHFFBGHFGHGGBFHHHGFEHHGGGGGHGHHHHHFBGCFFHG@CGGHGHHCBFGGGFGGGGGGGG@@@GFGFG@-@@/BFFFFFFBFFFFFFFFFFFFFFF<;BFEFFFFFFFFFFFFFEBFBBFFFFFFFEFFFFFFFFFBBFFFFFFFFFFFFFFF
@M05620:37:000000000-D9766:1:1101:15983:5180 1:N:0:82
ACCACACCTTCTACAATGAGCTGCGTGTGGCTCCCGAGGAGCACCCCGTGCTGCTGACCGAGGCCCCCCTGAACCCCAAGGCCAACCGCGAGAAGATGACCCAGGTGAGTGGCCCGCTACCTCTTCTGGTGGCCGCCTCCCTCCTTCCTGGCCTCCCGGAGCTGCGCCCTTTCTCACTGGTTCTCTCTTCTGCCGTTTTCCGTAGGACTCTCTTCTCTGACCTGAGTCTCCTTTGGAACTCTGCAGGTTCT
+
CCCCCCCCFFFFGGGGGGGGGGHHGEGA4EHHHGGGDGEGDGHHHGGGAFFGGHGHGHGEGGGGGGGGGGEHGHHGGGGHGHHHHGGECFCGGGHGHHHHHHHHGGHHGFHGGHHGGGGGHHHHHHHHHHHGHHGGGGGHGHHGHGGGGGGGGGGGGGGGGGGGGGFFFFFFFFFFFFFFFFFFFFFFHFFFFFFDDFFFFFFFFFFFFFFFFFFHFFFFFFFFFFHFFFFFFHFFFFFFFFFFFFFFFFF
@M05620:37:000000000-D9766:1:1101:15182:5183 1:N:0:82
ACCACACCTTCTACAATGAGCTGCGTGTGGCTCCCGAGGAGCACCCCGTGCTGCTGACCGAGGCCCCCCTGAACCCCAAGGCCAACCGCGAGAAGATGACCCAGGCGAGTGGCCCGCTACCTCTTCTGGTGGCCGCCTCCCTCCTTCCTGGCCTCCCGGCGCTGCGCCCTTTCTCACTGGTTCTCTCTTCTGCCGTTTTCCGTAGGACTCTCTTCTCTGACCTGAGTCTCCTTTGGAACTCTGCAGGTTCT
+
CCCCCCCCFFFFGGGGGGGGGGHHGGGEGGHHHGGFGGGGGHHHHGGGGGGGHHHHHHHGGGGGGGGGGGGHFHHGGGGHGHHHHGGGGGDGGGHHHHHGH2GH//>>@AGGGHHGGCGC/<0GHHHH0CGFHHGGGGGGGGGG/FGGFGG.CFFGGG?-9CFFFFF.CDFFFFFFFFFFFFFFFFFFFFFFFFFFFFEFFDFFFFFFFFFFFFFF0BFFFF0B/FFFFFFFFFFFFB0BFFFFF0F.BFF
@M05620:37:000000000-D9766:1:1101:10014:5188 1:N:0:82
ACCACACCTTCGACAATGAGCTGCGGGTGGCTCCAGAGGAGCACCCCGTGCTGCTGAACGAGGCCCCCCTGAACCCCAAGGCCAACCGCGAGAAGATGACCCAGGTGCGTGGCCAGATACCTCTTCTGGTGGCCGACTCCCTCCTTCATGGCATCACGGAGCTGCGCCCTTTCTCACTGGTTCTCTCTTCTGCCGTTTTCCGTAGGACTCTCTTATATGACCTGCGTCTCCTTTGGAACTCTGCAGGCTCT
+
11>>AA1ACFF1AFE111FA11A100AEA/GF1FABA/F0AGEHHG/E//A/@11BEB1BEE/>/>/EEGG0F1>/?E//<CGA//<<B/////<F1FFH10C/??<1//<-><CF01<F1GD<0=0000<CCC--;A./.;/./00099B./0/09..;.-./;9-9A-:9B9//99/;BB/B/BFBFFFF/B@ABFFFFFF-9-BB9FBFBF:////9B/;---99--:BFF/F///F/99/;9----/
@M05620:37:000000000-D9766:1:1101:23192:5188 1:N:0:82
GAGGCTGCTTTGGAAGAAACTCATAGGTTACTGCAACAGTTCCCCCTGGACCTGGGAAAGTTTCTTGCCTGGCTTACAGAAGCTGAAACAACTGCCAATGATCCTACAGGATGCTACCCGTAAGGAAATGCTCATAGAAGACTCCAAGGGAGTAAAAAAGCTAATGAAACAATGGCAATTAAGTCAGACATTTCCGCTCTAACACTCTTGTGGATCCAATTGAACAATTCTCAACATTTGTACTTATAACG
+
>3A>3>C3BBB@FBBB4F4BF4GDHB4DD5BDFB44BBBFF5DB2AAA222BBFA2131B5BDDD5DABB31BFB3BBAABBBBB3@BB?1?BFB33BBBFB@BBBBB3313313BFBF?//??B?B333BBF?BBBB?3?33BB?11///?<@>2@1//0<1?1?<<????1<<?<<1>==>1<>=11011><=<<<-.=0</<0CHF00<.;00/0:;;:;;00/0=000;0/9;CCF0;0C900;0;.
@M05620:37:000000000-D9766:1:1101:10035:5195 1:N:0:82
ACCACACCTTCTACAATGAGCTGCGTGTGGCTCCCGAGGAGCACCCCGTGCTGCTGACCGAGGCCCCCCTGAACCCCAAGGCCAACCGCGAGAAGATGACCCAGGTGAGTGGCCCGCTACCTCTTCTGGTGGCCGCCTCCCTCCTTCCTGGCCTCCCGGAGCTGCGCCCTTTCTCACTGGTTCTCTCTTCTGCCGTTTTCCGTAGGACTCTCTTCTCTGACCTGAGTCTCCTTTGGAACTCTGCAGGTTCT
+
CCCCCCCCFFFFGGGGGGGGGGHHGEGEGGHHHGGGFGGGGHHHHGGGGGGGHHHHGHHGGGGGGGGGGGGHFHHGGGGHGHHHHGGGGG>CGGHGHHHHHHHHGHHHHHHGGHHGGGGGHHHGHHGHHHHGHGGGGGGHGHHGHGGGGGGGGGGGGGGGGGGGGGFFFFFFFFFFFFFFFFFFFFFFFFFFFFFFFFFFFFFFFFFFFFFFFFFFFFFFFFFFEFFFFFFFFFFFFFFFFFFFFFFFFFF
@M05620:37:000000000-D9766:1:1101:22004:5196 1:N:0:82
ACCACACCTTCTACAATGAGCTGCGTGTGGCTCCCGAGGAGCACCCCGTGCTGCTGACCGAGGCCCCCCTGAACCCCAAGGCCAACCGCGAGAAGATGACCCAGGTGAGTGGCCCGCTACCTCTTCTGGTGGCCGCCTCCCTCCTTCCTGGCCTCCCGGAGCTGCGCCCTTTCTCACTGTTTCCCTCTTCTGCCGTGTTCCGTAGGACTCTCTTCTCTCACCTGATGCTCCTTTGGAACTCTGGAGGGTCT
+
>AAABBCAFFFFGGGGGGGGGGHGGGGGC?GHHFFGGGGCDGEHHGFGEEGGFHCGGFGGCFCFFEGFGGGHGHHEGGGGGHHHHEFFGGGGCGHGBFFHHHGCFGF10?FFGHHG--<AGHHB0D0<0D<AGHG--.:.C/GG/0;;CF/..;CAE.--;-;/;A-AD-B/FFB/:B/9/9///;/;9B9//;-A-A./9:9.:./9/;/;///;FF/;/AB////99;;F/F///;;9B/:/9;.-.:/
@M05620:37:000000000-D9766:1:1101:14859:5221 1:N:0:82
GAGGCTGCTTTGGAAGACACTCCTGGATTACTGCACCCGTTCCCCCGGTCCCTGTAACCGTTTCTTTCCTGGCTTACAGAAGCTCCAACCACTGCCCATGATCCTACAGGATGCTACCCGCAAGGCCAGGCGCCTCCCAGTCTCCCAGGGCGTACCAGCGCTGATGACACAATGGCAACTCCGTCAGGCATTTCCGCTTTAGCACTCTTGTGGCTCCCATTGCACCATTCTCAGCATTTGTACTTGTCACT
+
AAAAAAFAFFFFFCGGGBBB1BBB10BD1BFHHHHHHG00BBGA0B/A/AF0BFBFF2BEFGGFFH12BGHHHG0BBGHHHHH11BBFH/?F11BFG@BF@21BBB>11F0F1F1>G00?//<<///</?///BECHEHH11?GHHHB/<.--<-.=0.=A<-.<:C0:GC.:0/CBF./00;.;..9C.0;00;.9.9.;CFGG0F0;F999-9BE-9/9//9F/-//:FFF/;/;/;B9//;//:FFF9
@M05620:37:000000000-D9766:1:1101:19013:5283 1:N:0:82
GAGGCTGCTTTGGAAGAAACTCATAGATTACTGCAACAGTTCCCCCTGGACCTGGAAAAGTTTCTTGCCTGGCTTACAGAAGCTGAAACAACTGCCAATGCTCCTCCAGGATGCTACCCGTCAGGAAAGGCTCCTCGAAGCCTCAAAGGGCGTAACAGCGCTGCTGAAACACTGGCAAGTACGTCCGGACTTTCCGCTTTAGCACTCTTGTGGCTCAAATTGAACACTTCTCAGCATTTGTCCTTGTAACT
+
>AA?AAFBFFFFC4FGFGGGGGGFFGFHHFGHGHHFHGHBGHHHHGGGHHHHHGHGHDGGBFHHGDEHHHHEHFGFGHHFHHHHH3@GGFHGBFHGHFFG34BB3BBFHBGHGH3FHHGG//?E2B?BFGHHHG3B//B/<FHHH2BGHGEC/>//?10>CE->FGF1>GH0FG/CFHG00=CCG.<C.@DHHHGGGGGGGGGGFGFGGGFF.9CF009CF09;B0/;FFGGFFFFFFFE/;9FFF///;;
@M05620:37:000000000-D9766:1:1101:6362:5288 1:N:0:82
ACCACACCTTCTACAATGAGCTGCGTGTGGCTCCCGCGGCGCCCCCCGTGCTGCTGACCGCGGCCCCCCTGACCCCCAAGGCCACCCGCGAGAAGCTGACCCCGTTGAGTTGCCCGCTACCTCTTCTGGTGGCCGCCTCCCTCCTTCCTGGCCTCCCGGAGCTGCGCCCTTTCTCACTGGTTCTCTCTTCTGCCGTTTTCCGTAGGACTCTCTTCTCTGACCTGAGTCTCCTTTGGAACTCTGCAGGTTCT
+
>1>>>1>>CFFFBBGBBGGBGFGFEG0FFABF1BF00AA//AAEGGGEE?E?1BF1FGHG///>>>@BCGG0??GCCG/?<??//?C->-<--.</<0<C/;.-..:CC<0;:0;;99A?FBB0C;9;;;9..;--;;AEFFFA-;FFF/;-A9F?A-9@-9;/9@@-@-;9B//FF/FFBB9:/9;;9F/BFF=9-;EFF-/---;/B9BFB/BBBB/:9BB9BBB/BFFF/BF/9B/9;;9/FBAABFB
@M05620:37:000000000-D9766:1:1101:11852:5290 1:N:0:82
ACCACACCTTCTACAATGAGCTGCGTGTGGCTCCCGAGGAGCACCCCGTGCTGCTGACCGAGGCCCCCCTGAACCCCAAGGCCAACCGCGAGAAGATGACCCAGGTGAGTGGCCCGCTACCTCTTCTGGTGGCCGCCTCCCTCCTTCCTGGCCTCCCGGAGCTGCGCCCTTTCTCACTGGTTCTCTCTTCTGCCGTTTTCCGTAGGACTCTCTTCTCTGACCTGAGTCTCCTTTGGAACTCTGCAGGTTCT
+
CCCCCCCCFFFFGGGGGGGGGGHHGGGFHGHHHGGGGGGGGHHHHGGGFGGGHHHHHHHGGGGGGGGGGGGHHHHGGGGHGHHHHGGGGGGGGGHHHHHHHHAFFHGHHHHGGHHGGGGGHHHHHGHHDGHGHHGGGGGHGHHGHGGGFGGGGGGGGFGGGGGGGGFFFFFFFFFFFFFEFFFFFFFFFFFFFFDAAFEFFDFFDFFFFFFFFFFFFFFFFFFBFFFFBFFFFFBFFFFFFFFFFFFFEF:
@M05620:37:000000000-D9766:1:1101:13508:5294 1:N:0:82
GAGGCTGCTTTGGAAGAAACTCATAGATTACTGCAACAGTTCCCCCTGGACCTGGAAAAGTTTCTTGCCTGGCTTACCGAAGCTGAAACAACTGCCAATGATCCTACAGGATGCTACCCGTAAGGAAAGGCTCCTAGAAGACTCCAAGGGAGTAAAAGAGCTGATGAAACAATGGCAAGTAAGTCAGGCATTTCCGCTTTAGCCCTCTTGTGGATCCAATTGAACAATTCTCAGCATTTGTACTTGTCACT
+
A3>AAAFACBDFGBB4A4AGGGDGBAGGF5FHFGG4ABG5ADD3FEGEACFHE2AG332FFGFDFHHABFBFGHHE33B1EFEGGFBGB3GHHHHEGHHHGHHHFFHFF3BFF1FFBFB??>EGGHGHE?/BCAGDGHFFHF1BBGFG<?/C?<>2D1?00FBGHHH1D1GE??F<FG<<<FG111><C.0<0=D.A<<CG0G/C/:FF00:.C:;/:FHH00;9;CF;0;9C;/;;C;F;;0;B0;0;;0
@M05620:37:000000000-D9766:1:1101:25222:5308 1:N:0:82
ACCACACCTTCTACAATGAGCTGCGTGTGGCTCCCGAGGAGCACCCCGTGCTGCTGACCGAGGCCCCCCTGAACCCCAAGGCCAACCGCGAGAAGATGACCGACCCGAGAGGCCCGCTGCCGCTTCCGGTGGCCGCCTCCCTCCTTCCTGGCCTCCCGGAGCTGCGCCCTTTCTCACTGGTTCTCTCTTCTGCCGTTTTCCGCAGGACTCACTTCACTGACCTGAGTCTCCTGTGGTACTCTGCAGCTTCT
+
ABBBBBBBFFFFGGGGGGGGGGFGGFGGFAGHHGGGDEGCGHHHHGGGFDGGFGHGHHHGGGCEGGGGGGGHHHHGGGGHGHHHGGGCG@GGGGHFGBGDC/>///<-A--..<ADDG-.;:--;C/.---..C--;.EE./:CCBFFBF/;;9:AEBB@FFF//:-ADDFFFFF/B/;B/BFBBFFFFFFF/FDADEFFF..9;B.AFF/;/FB/;;9/BFFFFFFF/;/;/;/:9//B/BB/9///://
@M05620:37:000000000-D9766:1:1101:17248:5326 1:N:0:82
AGTGCCAGCTCTCAATCGCACAGGGGACCCAGGGCCTGGCCCCTCCATCCAGAAAACCTATGACCTCACCCGCTACCTGGAGCACCAACTCCGCAGCTTGGCTGGGACCTATGTGAGTATCCAGCGTAGGAATCTGGGAGTTGGGGAGGAGTGAGGAGTTGGGGAAAGACAGTCCTAACCGTGGAGGGTTCTGGTAAATGATGGGGTGAGGAGGGGCTCTTTGGCTCCCACCAGTCCCCCTGTCTGGTCTA
+
ABABBFFFCFFFGGGGGGGGGGHGGGGGGGHHGGGGGEHHHHGHGGHHHHHHHHHHHGHHHHHHHHHHHHHGGEGGHHHHHHGHHHHHGHHHGGGGGHHHGHHGGGGHGHHHHHHHHHHHHHHHHGEGGGHHHHHHHHHGGHHHGGGGGGFGHHHHHGHHHHGGGGHHHHHHHHHHHHHHGGEGGGGG;FFGGG;FGGGGGGGGGGFFFFFFFFFFFFFFFFFFFFFFFFFFFFFFFFFFFFFFFFFFFFF
@M05620:37:000000000-D9766:1:1101:12591:5337 1:N:0:82
AGTGCCAGCTCTCAATCGCACAGGGGACCCAGGGCCTGGCCCCTCCATCCAGAAAACCTATGACCTCACCCGCTACCTGGAGCACCAACTCCGCAGCTTGGCTGGGACCTATGTGAGTATCCAGCGTAGGAATCTGGGAGTTGGGGAGGAGTGAGGAGTTGGGGAAAGACAGTCCTAACCGTGGAGGGTTCTGGTAAATGATGGGGTGAGGAGGGGCTCTTTGGCTCCCACCAGTCCCCCTGTCTGGTCTA
+
ABBBCFFFDFFFGGGGGGGGGGHHGGGGGGHHGGGGGGHHHHGHGGHHHHGHHHHHHGHHHHHHHHHHHHHGGGGGHHHHHHHHHHHHGHHHGGGGGHHHGHHGGGHHGHHHHHHHHHHHHHHHHGFGGGHHHHHHHHHGGHHHGGGGGGGHHHHHHGHHHHGGGGHHHHHHHGHHHHHHGGGGGGGGEGGGGGFGGGGGGGGGGGFFFFFFFFFFFFFFFHHFFFFFFFFFFFFFFFFFFFFFHFFFFFF
@M05620:37:000000000-D9766:1:1101:24854:5346 1:N:0:82
AGTGCCAGCTCTCAATCGCACAGGGGACCCAGGGCCTGGCCCCTCCATCCAGAAAACCTATGACCTCACCCGCTACCTGGAGCACCAACTCCGCAGCTTGGCTGGGACCTATGTGAGTATCCAGCGTAGGAATCTGGGAGTTGGGGAGGAGTGAGGAGTTGGGGAAAGACAGTCCTAACCGTGGAGGGTTCTGGTAAATGATGGGGTGAGGAGGGGCTCTTTGGCTCCCACCAGTCCCCCTGTCTGGTCTA
+
ABAABFFFBFFFGGGGGFGCEGFCEEGGGGFHFGGGGGHHHEGH1EHHHHHHHHHHHG3GHHHHHHHHHHHGGEGGHHHHHHHHHHHHGHHHFGGGGHHHGHHGGGHHGHHHHHHHHHHHHHHHHGGGGGHHHHHHHHHGGHHHGGGGGGGHHHGHHGHHHHGGGGHHHHHHHHHHHHHHGGGGGGGGCFGGGGFGGGGGGGGGGGFBFFFFFFBBBBFFFFFFFFFFFFFFFFFFFFFFBFFFFFFFFFF
@M05620:37:000000000-D9766:1:1101:15124:5364 1:N:0:82
GAGGCTGCTTTGGAAGAAACTCATAGATTACTGCAACAGTTCCCCCTGGACCTGGAAAAGTTTCTTGCCTGGCTTACAGAAGCTGAAACAACTGCCAATGATCCCACAGGCTGCCACCCGTAAGGAAAACCTCAGAGAAAACTCCAAGGGAGAAAAAGAACTTATGAACAAATGGAAAGTAAGTCAGACATTTCCGCTTTAGCCCTCTTGTGAACCCAATTAAACAATTCTAAGCTTTTGTACTTGCAACT
+
>3A>>>CAFDBDGBAB4EBGGFDFGEDFG5BDGH44CF2DDDDBBEA222BBGFEB332BBDDDDDDBBB3AGGG33BBDBABBB33BBB1BFGFF3EBBBFGH2B1111?111133B/>///BBBB303??333?3?11B011B111///?/<<00//0011<1?1<11?01=11>101<>>1>111>0000==.<.<.D00:;/./00:00:0;...;00;;909;0000;0/0;;0;/;00;00909/
@M05620:37:000000000-D9766:1:1101:20379:5369 1:N:0:82
AGTGCCAGCTCTCAATCGCACAGGGGACCCAGGGCCTGGCCCCTCCATCCAGAAAACCTATGACCTCACCCGCTACCTGGAGCACCAACTCCGCAGCTTGGCTGGGACCTATGTGAGTATCCAGCGTAGGAATCTGGGAGTTGGGGAGGAGTGAGGAGTTGGGGAAAGACAGTCCTAACCGTGGAGGGTTCTGGTAAATGATGGGGTGAGGAGGGGCTCTTTGGCTCCCACCAGTCCCCCTGTCTGGTCTA
+
AA>AAFFCAFFFGGGGGGGGGGHGGEEC2BGGFFGG2BGH2BEEGGHHHHHH3FGHHGGGGH5GHGHHHFGGGEEGHGHHHHHHHHHHGH3GEFG>>BFGGHHFGGHHGFHEBGBGFGHHHHH2GC<ECDHHG2GHFH0FAFBFGGGGGGF<GGFGHGG/DFFGGGHGCHHHCGFGHHHHGGFGAEDG;FGGGF;FFFGFFGGFGGDFFFFFFFAFFFFBFBFF/BFFFFFFFFFFFFFFFFFFFFFFFFB
@M05620:37:000000000-D9766:1:1101:8360:5383 1:N:0:82
AGTGCCAGCTCTCAATCGCACAGGGGACCCAGGGCCTGGCCCCTCCATCCAGAAAACCTATGACCTCACCCGCTACCTGGAGCACCAACTCCGCAGCTTGGCTGGGACCTATGTGAGTATCCAGCGTAGGAATCTGGGAGTTGGGGAGGAGTGAGGAGTTGGGGAAAGACAGTCCTAACCGTGGAGGGTTCTGGTAAATGATGGGGTGAGGAGGGGCTCTTTGGCTCCCACCAGTCCCCCTGTCTGGTCTA
+
BBABCFFFCFFFGGGGGGGFGGHHFGGFGGGGGGGGGGHHHHGHGGHHHHGHHGHHGGHHHHHHHHHGHHHGGGFGHHHHHHHHHHHHGHHHGGGGGHHHGHHGGGHHGHHHHHHHHHHHHHHHHGCADGHHHGHHHHGFGHHHGGGGGGGHHDHHHGHHHHGGGGHHHHHHHHHHHHHHGGEGDEGG;FFGGGFGGGGGGGGGGGFFFFFFFFFFFFFFFFFFFFFFFFFFFFFFFFFFFFFFFFFFFFB
@M05620:37:000000000-D9766:1:1101:11372:5439 1:N:0:82
ACCACACCTTCTACAATGAGCTGCGTGTGGCTCCCGAGGAGCACCCCGTGCTGCTGACCGAGGCCCCCCTGAACCCCAAGGCCAACCGCGAGAAGATGACCCAGGTGAGTGGCCCGCTACCTCTTCTGGTGGCCGCCTCCCTCCTTCCTGGCCTCCCGGAGCTGCGCCCTTTCTCACTGGTTCTCTCTTCTGCCGTTTTCCGTAGGACTCTCTTCTCTGACCTGAGTCTCCTTTGGAACTCTGCAGGTTCT
+
BBBBB>AAFFFFGGGGGGG5FAG4EEEE4EHHHGGG?EGEGHDHHGGG1EEGFHHHGHHECGCGGGGGGGGGHHHFGGGHGHHHHGGGGGGGGGHHHHHHHHAFF?GGHGGGGHHCGGGGHFHHHHHDHDCEHHGGGGGHGHHGGFGGFBCFGFGGGDGGGGFGGGBFBBFFFFFFFFFF9BFFFFFBFFBBBFB9DFFFFFFFDFFFFFFFFFFFFFFFFFF.B:BFFFFEFFBBBFFFFFFFFFFAFFF
@M05620:37:000000000-D9766:1:1101:7142:5455 1:N:0:82
AGTGCCAGCTCTCAATCGCACACGGGACCAAGGGACTGGCCCCTCCATCCAGAAAACCTATGACCTCACCCGCTACCTGGAGCACCAACTCCGCAGCTTGGCTGGGACCTATGTGAGTATCCAGCGTAGGAATCTGGGGGTTGGGGAGGAGTGAGGAGTTGGGGAAAGACAGTCCTAACCGTGGAGGGTTCTGGTAAATGATGGGGTGAGGAGGGGCTCTTTGGCTCCCACCAGTCCCCCTGTCTGGTCTA
+
AAAABFFFBFCFGGGGGGGGEG4EA2BA22FGA2BFG22A2BEHGFBGBGFFF3BBAEGFHHHF3B@3FG?FG>E/BBGCFGGGHHHHGHHFEEEGGHGHGGGFGGHHGHHHHHHHHHHHHHHHHGEGGGHHHHHHHG/CAFDGGGEGGEEHHHHHHGHHHHGGGGGGGGGGGGGGGGGGGEEGGGGG;AFFFFBFFFFFFFFFFFFFFFFFFFFFFFFFFFFFFFFFFFFFFFFFFFFFFFFFFFFFFFF
@M05620:37:000000000-D9766:1:1101:8088:5459 1:N:0:82
AGTGCCAGCTCTCAATCGCACAGGGGACCCAGGGCCTGGCCCCTCCATCCAGAAAACCTATGACCTCACCCGCTACCTGGAGCACCAACTCCGCAGCTTGGCTGGGACCTATGTGAGTATCCAGCGTCGGAATCTGGGGGGTGGGGCGGCGTGCGGCGTTGGGGAAAGCCCGTCCTAACCGTGGCGGGTTCTGGTAAATGATGGGGTGAGGAGGGGCTCTTTGGCTCCCACCAGTCCCCCTGTCTGGTCTA
+
>11>A1@FAFFFFAG31ACFAEFHGGGGEAHHGGAAFAGCGGGGGGHG10BBE01BFECHHGGHFFGFGHHGGG?EHHHGFHHHFGFHGGGHGGGG/GGHGHHGGGHHGHHHHHHB1BF1BG21FCF/<>>?/??FHB/<-;=@@?--99-9;--@--;--F;@--9-/----;AFFF-F=-E@--;@@EFFFFBBFFBFB/FFFFB@--;/-;@;@@F/FFFFFFFFFFABFFFFFFFF@FFFFFF/BF9
@M05620:37:000000000-D9766:1:1101:7130:5469 1:N:0:82
AGGGCCAGCTCTCCATAGCACAGGGTACCCAGGGCCTGGCCCCTCCATCCAGAAAACCTATGACCTCACCCGCTACCTGGAGCACCCACTCCGCAGCTTGGCTGGGACCTATGTGAGTATCCAGCGTAGGAATCTGGGTGTTGGGGCGGCGTGCGGAGTTGGGGACAGCCAGTCCTAACCGTGGCGGGTTCTGGTAAATGATGGGGTGAGGAGGGGCTCTTTGGCTCCCACCAGTCCCCCTGTCTGGTCTA
+
>>1>>>>AAFFFFFG1ABF1F1A0E0BBB1BFAABABBEFFGGHGGHHGBBFG0G0BEGHBADGG1BBFGH>>>/>GHBB0BBFGHG/EGH0>E/E>BBB?GCFGGHHGHGFHHH2FFDGHH2<GCG/>C<1@FGGFF@EGGHE?C/<C-;AA.AG-ACFFFGGA9.9-A-;BFFF/;BF?FF@-@-@@FFFFFFFFFFFBFFFFFB@?A-/9B@?@;A:BFFFFFFFFBFFAFFEFFFF@FFFFFFFFFF
@M05620:37:000000000-D9766:1:1101:14591:5498 1:N:0:82
ACCACACCTTCTACAATGAGCTGCGTGTGGCTCCCGAGGAGCACCCCGTGCTGCTGACCGAGGCCCCCCTGAACCCCAAGGCCAACCGCGAGAAGATGACCCAGGTGAGTGGCCCGCTACCTCTTCTGGTGGCCGCCTCCCTCCTTCCTGGCCTCCCGGAGCTGCGCCCTTTCTCACTGGTTCTCTCTTCTGCCGTTTTCCGTAGGACTCTCTTCTCTGACCTGAGTCTCCTTTGGAACTCTGCAGGTTCT
+
AABABBBBFFFFGGGGGGGFGFHBGEGFEFHH3FGFGGGGGHHHHGGGGGGGHHGHHHHGGGCGGGGGGGGEHHHGGFGHCGHHHGGEGGGCCGFFGHFHHHEFFGG<C?GGGHECC@CGHHHHHHFHGDGDHGDGCDGHGEHFHFFFFGGGGGGG?D?@9AAFF@BF?BFFFFFFFFFFFFFFFFFFFFEBFFBADFFFFFFFFDFEFFFFFFFBFFFFFFFFFBFFFFFFFFFEFFFFFBFFBFFFFFB
@M05620:37:000000000-D9766:1:1101:19352:5505 1:N:0:82
ACCACACCTTCTACAATGAGCTGCGTGTGGCTCCCGAGGAGCACCCCGTGCTGCTGACCGAGGCCCCCCTGAACCCCAAGGCCAACCGCGAGAAGATGACCCAGGTGAGTGGCCCGCTACCTCTTCTGGTGGCCGCCTCCCTCCTTCCTGGCCTCCCGGAGCTGCGCCCTTTCTCACTGGTTCTCTCTTCTGCCGTTTTCCGTAGGACTCTCTTCTCTGACCTGAGTCTCCTTTGAACTCTGCAGGTTCTA
+
BBBABBB>BBBDGGGGGGAFGFHHGAEA4EGFFFFF?EEFDGEGHGGE1EEFEHGHHHHGEECEGGGGG>FGHHHGGGGHEHGHHGEEBD>BDGHFHHHHHHHHGHH1GGGGGHHGGGGGHHHHHHHHHHHGHHGGCEDHGHHGHGGGGGGGGGGGGGG9:DGGGAFFFFFFFFFFFFFFFFFFFFFFFFFFFFFDFFFFFFFFFFFFFFFFFFFFFFFFFFFF/;FFFFFFFFFEFFFFFFFFFFFFFFB
@M05620:37:000000000-D9766:1:1101:17810:5513 1:N:0:82
ACCACACCTTCTACAATGAGCTGCGTGTGGCTCCCGAGGAGCACCCCGTGCTGCTGACCGAGGCCCCCCTGAACCCCAAGGCCAACCGCGAGAAGATGACCCAGGTGAGTGGCCCGCTACCTCTTCTGGTGGCCGCCTCCCTCCTTCCTGGCCTCCCGGAGCTGCGCCCTTTCTCACTGGTTCTCTCTTCTGCCGTTTTCCGTAGGACTCTCTTCTCTGACCTGCGTCTCCTTTGGAACTCTGCAGGTTCT
+
CCCCCCCCFFFFGGGGGGFGGGHHGEGBAEHHHGGGDGEGDHGHHGGGDEGGGHGHHHHEGFFGGGGGGGGHGHHGGGGHGHHHHGGGGG@FGGHH2FGGFGCCGHH1??FFGFH?FGGCF0DG<GDHGGGAHH?GGGGHEHHGHGFGFFBFGFAEEDA@-99/CAA.BF/BFFFFFFBBFFFFFB/BBF/BB/999BEFFF/9A9BFFB/9/B/BBFFBFEFF.-.:AFFFFBBB/;F/F/BB/9.9BBF
@M05620:37:000000000-D9766:1:1101:14249:5513 1:N:0:82
ACCACACCTTCTACAATGAGCTGCGTGTGGCTCCCGAGGAGCACCCCGTGCTGCTGACCGAGGCCCCCCTGAACCCCAAGGCCAACCGCGAGAAGATGACCCAGGTGAGTGGCCCGCTACCTCTTCTGGTGGCCGCCTCCCTCCTTCCTGGCCTCCCGGAGCTGCGCCCTTTCTCACTGGTTATCCCTTCTGCCGTTTTCCGTAGGACTCTCTTCTCTGACCTGAGTCTCATTTGGAACTCTGCAGGTTCT
+
ABBABAABFFFFFGGGGGGGFFGFGEEEGDHHCFGEGGGGGHHHHGGGFEFEHHHHGGHGGGGGGEEGGGGFFFHFGGEF?CHFFFE/BBC@?DCHFFB2?2?//1?FC<1//FG-ACC@00<00=DFH0/..<-:@.:CEGF./99/0C/.90:CG.-;-9F/;-@.-;B/B///B//9:///;//;FFB/BF-..;EFF.F...///;//9BB9FFFF/;/./.99////;F/9B/BFFFF/9/.9;BF
@M05620:37:000000000-D9766:1:1101:19547:5529 1:N:0:82
GAGGCTGGCTTGGAAGAGCACACGGGACCAAGGGACTCACCCCTGCATCCAGAGAACCTATGACTTCGCCCGCTAACTGGAGCACCAACTCCGCAGCTTGGCTGGGACCTATGTGAGTATCCAGCGTAGGAATCTGGGAGTTGGGGAGGAGTGAGGAGTTGGGGAAAGACAGTCCTAACCGTGGAGGGTTCTGGTAAATGATGGGGTGAGGAGGGGCTCTTTGGCTCCCACCAGTCCCCCTGTCTGGTCTA
+
11>>>1>1>B>A1CBFGGF1FA0AA0BEEFAFF//E0A1BB0/A/BBFHHFHF/BBA/BGHHHD2D@/BEGEGG@FHFB0BFB/GHCCEFGHGGGGGFGGEHHGGGHHGHHHHHHHHEHHHHHFHGFFC?GDFFHHHFHGCFHHGGGGGGGHHHHHGCGFHHGGGGHFHGCG:GBFHGGGGEE@GGGGCF.FFF0CFGEGGFFGFFF@FF?FFF@@@@FFF/BFFFBEAFF?FFF//BAB-99BFFFFFB9
@M05620:37:000000000-D9766:1:1101:17803:5533 1:N:0:82
ACCACCCCTTCTACAATGAGCTGCGTGTGGCTCCCGAGGAGCACCCCGTGCTGCTGACCGAGGCCCCCCTGAACCCCAAGGCCAACCGCGAGAAGATGACCCAGGAGAGTGGCCCGCTACCTCTTCTGGTGGCCGCCTCCCTCCCTCCTGGCCTCCCGGAGCCGCGCCCTTTCTCACTGGGTCTCTCCTCTGCCGTTTTCCGGAGGACTCTCTTCTCTGACCAGAGTCTCCTTTGGAACTCTGCAGGTTCT
+
AAAAA1AA>FFF3GGAGGG1F1FBEBEA0AFGHCFGFEG/AGEGHGGG/EE/11AFGHFEEE/EGEEEEEFF1FGFGGEGFGHH/FFEG@CB//01?1GG10FHG/CGCGFFA><A->C-GBGBG<DGH0<AAGC@C.A.EGFA./CA//:.:09.C.9AA?.@@-@=@-/9B/F////;-;9-B///;9/9//9;AFE/:--9-9A-BBFFFBBBF//99//;F-;F//://///;/B////9/BF9B//
@M05620:37:000000000-D9766:1:1101:20553:5534 1:N:0:82
GAGGCTGCTTTGGAAGAGCACAAGTGTGTACTCCAGTACCCGGAATCTGACTCGGACAACGTCGTCGTCTTGAAAAAAACCTAATATAAAACTACCACGGATTAAACTAACTTATTAACCAACAACACAAAAGTAATACAGGTACAAATCAGAAATATAGAATATCCAAATGAACAACAATCATCACAAGCACAACGCAATAACAATACAAGAACAAAACAACGCAAGAGAACACTTTGGAACTACAGACC
+
>>>AAAFACFFFGGGGF1BG1GGH13D10DFHAGB12DAB10AAE/AD22D11B/E//BBEG//AAE/B?FGH11BBE@//0BBB2@B221BBB1011>///<BBG1211B121222>111/////////<0012>22>11011?111111<11111111=111111111>11100/...0<0000000..////.-;-:.09;;900/009/////...9..-----;--/9;-///////9//;9//--
@M05620:37:000000000-D9766:1:1101:14253:5536 1:N:0:82
GAGGCTGCTTTGGAAGAAACTCATAGATTACTGCAACAGTTCACGCTGGACCTGGAAAAGTTTCTTGCCTGGATTACAGAAGCTGAAACAACTGCCAATGCTCCAAGAGACGACCGCTAAGGCAACTCGCCGAGAACACTCTAATTGATGAAATCACCTAACTACGCACTGTCACGCTAGTCATCTATTCTGCCGTTTGCACTCACACTCACCCAACTGAACAAAGTTTCATTTGTTTCTCTGCAACTGAT
+
>A3>>>BACBB@GBB44B4AF4F5F55DD54AAA44BF2A5A5A2BAAE2BBFFG233EG3DD5D5D5ABFA2BB33BBDB3BBF3@3B?1B@F@F33333B3@@3311221>//>>>/?33?00?33/>//>//?@2@2?1??111??11?F11?101<<<11<<<>--/<000....:00;000;0;::0<;-;:/.0000/:/9//;//..;.://;CB;9./09900/:///..//;/;/:;/////
@M05620:37:000000000-D9766:1:1101:22372:5542 1:N:0:82
AGTGCCAGCTCTCAATCGCACAGGGGACCCAGGGCCTGGCCCCTCCATCCAGAAAACCTATGACCTCACCCGCTACCTGGAGCACCAACTCCGCAGCTTGGCTGGGACCTATGTGAGTATCCAGCGTAGGAATCTGGGAGTTGGGGAGGAGTGAGGAGTTGGGGAAAGACAGTCCTAACCGTGGAGGGTTCTGGTAAATGATGGGGTGAGGAGGGGCTCTTTGGCTCCCACCAGTCCCCCTGTCTGGTCTA
+
BBBBBFFFBFFFGFGGGAFGGGFHGGGGGGHHGGGGGGHGHHGHGGHHHHGHHHHHHGGHHHGHHHHHHHHGGGGGHHHHHHHHHHHHGHHHGGGGGHHHGHHGGGHHGHHHHHHHHHHHHHHHHGGGCDFHHHHHHHHGGHHHGGGGGGGHHHHHHGHHHHGGGGHHHHHHHHHHHHHHGGGGGGGGEFGGGGFGGGGGGGGGGGFFFFFFFFFFFFFFFFFFFFFFFFFFFFFFFFFFFFFFFFEFBFF
@M05620:37:000000000-D9766:1:1101:15863:5552 1:N:0:82
ACCACACCTTCTACAATGAGCTGCGTGTGGCTCCCGAGGATCACCCCGTGCTGCTGACCGAGGCCCCCCTGAACCCCAAGGCCAACCGCGAGAAGATGACCCCCGCGAGCGGCCCGCTACGTCTTCTGCCGGCCGCCTGCCTCCCTCCAGGCCTCCCCGAGCTGCGCCCTTTCTCACTGGTTCTCTCTTCTGACGTTTTCCGTCGCACTCTCTACTCTGACCTGCAACTCCTTAGGTTCTATGCAGGAACT
+
ABCBBABAFFFFGGGGGGGGGGHHGGGG4EGHHGGC2AEF3FGHHHGEEEFG5FHGHHHFEE0EGGGGGGGHHHHGGGGHGHHHHGGGGGGGCFHCGB?2?G//</-<<<-<<@A@C-@-.;CCECC0009;B-:BDF.:ABFF.:/;/:::EFFFF.9-:@9/BBCDBFFFFFEBFFFFFBBFFFFF/FFFFFF9.FEFFFF.:-;@DFFBF/;;FFFBFFFF.//;;;B/:/9://;BF////9;./99
@M05620:37:000000000-D9766:1:1101:6530:5553 1:N:0:82
GAGGCTGCTTTGGAAGAAACTCATAGATTACTGCAACAGTTCCCCCTGGACCTGGAAAAGTTTCTTGCCTGGCTTACAGAAGCTGAAACAACTGCCAATGATCCTACAGGAAACTAACCGTCAGGAAAGGCTCCTAGCGGACTAAAAGGGCGTACCAAAGATGCTGAACCAATTTCAAGTCCGTCCGGCCTTTACGCTTTAGCACTCTTGTGGATAACATTGAACACTTCTCAGCATTTGTACTTATCCCT
+
BAABCCFCFFFFGGGGGGGGGGHHHGHHFGGHHHFDEHHA5FGHHGGFFGHGHHHFFGGGBHHGHHHHFHHHHHHHHHHHHHHHHHGHHFHHHHHHHGHHBG@DFHH3FFF23BDGCG1EEGGDFHBB00?FHGH34B/<<<C2@=@G/?FCG@CFF1?001><FGH<1GH<111>DDG0==CCHGGGAC.:<0<EGGGFGGGG00;09BBF.:0;0;;FFGFFFFFFGGG0BFGFF0;:B00;F0;B00:
@M05620:37:000000000-D9766:1:1101:11009:5556 1:N:0:82
ACCACACCTTCTACAATGAGCTGCGTGTGGCTCCCGAGGAGCACCCCGTGCTGCTGACCGAGGCCCCCCTGAACCCCAAGGCCAACCGCGAGAAGATGACCCAGGTGCGTGGCCCGCTACCTCTTCTGGTGGCCGCCTCCCTCCTTCCTGGCCTCCCGGAGCTGCGCCCTTTCTCACTGGTTCTCTCTTCTGCCGTTTTCCGTAGGACTCTCTTCTCTGACCTGCGTCTCCTTTGGAACTCTGCAGGTTCT
+
BBBABBB>CFFFGGGGFG5BGFHGG2224AFGEAFA2AEEDHHHHGGEEAEFBFFFHHGA>E?EGAEGGGECGFHGGGDHECHHHGAEGG/>BGF11?DGHHHHGHH1<FDCCHHGGGGGHHHHHHHHHHFDHHGGCDEGGGGGGFFGGFGGGGGFAG@:ABGGF?BF;BFBFFFFFFFFFFFFFFFFFFFFFFBDDFFFFFFFFFFFFFFFFFFFFFFFFFFF.@DBFFFFFFFFFFFFFFFFFFFFFFF
@M05620:37:000000000-D9766:1:1101:15843:5558 1:N:0:82
ACCACACCTTCTACAATGAGCTGCGTGTGGCTCCCGAGGAGCACCCCGTGCTGCTGACCGAGGCCCCCCTGAACCCCAAGGCCAACCGCGAGAAGATGACCCAGGTGAGTGGCCCGCTACCTCTTCTGGTGGCCGCCTCCCTCCTTCCTGGCCTCCCGGCGCTGCGCCCTTTCTCACTGGTTCTCTCTTCTGCCGTTTTCCGTAGGACTCTCTTCTCTGACCTGAGTCTCCTTTGGAACTCTGCAGGTTCT
+
AAAAAAAAFFFFGGGGGGGAG1GCFABBGCHH1FGEGGGGGHHHHGGGGEGGHHHHHGHGGGGGGAEGGGGBHCGGGGCGCEGEHF/<>CGC/ACGFDD1FHFCF1GHH1?/CGGGGC@-0<D<=GH<00<CFCCGGG.CCBCE/;09CFBA.09CEBG-;@@@->;B@-BFFBBF9BBF9BBFFFFFBFFFFF@B?FFFFBF-AAF/9//9B9B99B99BBFFB-9BFFF/9/BFFFF/BBBFFFF-9/:
@M05620:37:000000000-D9766:1:1101:6547:5565 1:N:0:82
GAGGCTGCTTTGGAAGAAACTCATAGATTACTGCAACAGTTCCCCCTGGCACTGGAAAAGTTTCTTGCCTTGCTTACTGAAGCTGAAACAACTGCCAATGATCCTACACGATGTTAACTATAAAGAAAAGCAATTAGAGAACTGCAGAGAAGTAAAAAACCGGATAAAGACAGGGCAAATCATGCAGGCATTTCCGAAATAACCCCCTGAGGAAGCGAATTGAACAATCTACCACTTTTGTACTTTTAACT
+
>1AA>AFAFDFBG11B1FFFGGHHHFGDE113DB1AAGBFEDD1AAAF/00BBF0G110BFHFDGHG11A1BBFD2B1DFHHBGFB1EBFAG@GHFFHHH1FFGB@BG>/>>/CF22@212B2>>1B0B0B1BF1>BB1111111<11?01BB2B221>////>//<<11<???<?.><111111>><<.<00==...-=0=<:G.-:./;E0:.:-.--9;;C0;CF900;0C;:BF009;0;000//B/
@M05620:37:000000000-D9766:1:1101:18150:5570 1:N:0:82
AGTGCCAGCTCTCAATCGCACAGGGGACCCAGGGCCTGGCCCCTCCATCCAGAAAACCTATGACCTCACCCGCTACCTGGAGCACCAACTCCGCAGCTTGGCTGGGACCTTTGTGAGTATCCAGCGTAGGAATCTGGGAGTTGGGGAGGAGTGAGGAGTTGGGGAAAGACAGTCCTAACCGTGGAGGGTTCTGGTAAATGATGGGGTGAGGAGGGGCTCTTTGGCTCCCACCAGTCCCCCTGTCTGGTCTA
+
BCABCFFFDFFFGGGGGGGGGGHHGGGGGGHHGGGGGGHHHHGHGGHHHHHHHHHHHGHHHHHHHHHHHHHGGFGGHHHHHHHHHHHHGHHHFGGGGHHHGHHGGGHHGH2FHHHHHHHHHHHHHGEGGGHHHHHHHHHGGHHHGGGGGGFGHHHHHGHHHHGGGGHHHHHHHHHHHHHHGGEGGGGGEGGGGGFGGGGGGGHGGGFFFFFFFFFFFFFFFFFFFFFFFFFFFFFFFFFFFFFFFHFFFFF
@M05620:37:000000000-D9766:1:1101:7938:5570 1:N:0:82
AGTGCCAGCTCTCCATCGCACAGGGGACCCAGGGCCTGGCCCCTCCATCCAGAAAACCTATGACCTCACCCGCTACCTGGAGCACCCACTCCGCAGCTTGGCTGGGACCTATGTGAGTATCCAGCGTAGGAATCTGGGAGTTGGGGAGGAGTGAGGAGTTGGGGAAAGACAGTCCTAACCGTGGAGGGTTCTGGTAAATGATGGGGTGAGGAGGGGCTCTTTGGCTCCCACCAGTCCCCCTGTCTGGTCTA
+
>A3>AFFFBFFFG4GFBEG2E?GDGEAEEEGH2BE2FFHHGHGHGGHHHFHHHFHBFFHHFGHHH@FGHHHEG/>EHHBF21FFHH>?EGH?>E/E>FBGGHHGGGHHGFFHHHHHHHHGHHHGHGD/BD@FHFHHHH0FFFHHGG.CG.<CH0DGCEHFHGGGG.:C/C/CHHHHFHGGGGGG?EDGCFAFGGFFGGGGFGGGGFFBFFFEFFB<B;EFFFFFFFFFFFFFFFFFFFFFBFFFFFFFFFB
@M05620:37:000000000-D9766:1:1101:18138:5586 1:N:0:82
AGTGCCAGCTCTCAATCGCACAGGGGACCCAGGGCCTGGCCCCTCCATCCAGAAAACCTATGACCTCACCCGCTACCTGGAGCACCAACTCCGCAGCTTGGCTGGGACCTTTGTGAGTATCCAGCGTAGGAATCTGGGAGTTGGGGAGGGGTGAGGAGTTGGGGAAAGACAGTCCTAACCGTGGAGGGTTCTGGTAAATGATGGGGTGAGGATGGGCTCGTTGGCTCCCACCAGTCCCCCTGTCTGGTCTA
+
>A>3>FBFAFFFGFGFGGF2ECGADE2EEGCF22AEAF2GHHGCEEGHHHHHBGHHHGB3FGDGH5B@F1B0E>EFH33B21BGGGAGEFG@/EE@EH3B/GFEEEAEEGB1B2B?DGF1FFD1FBBCC/11@GF11?0/C?1</C.>@--<-<.CGG/CGC-AEGH./;/CFFFFFBFGGG.-9E9BGGEF9F0////FFFBFFFF?.F?F//.;FFE-9.;9BB/;..99.;BFFB9A-.B/;FB/9/9
@M05620:37:000000000-D9766:1:1101:16813:5608 1:N:0:82
ACCACACCTTCTACAATGAGCTGCGTGTGGCTCCCGAGGAGCACCCCGTGCTGCTGACCGAGGCCCCCCTGAACCCCAAGGCCAACCGCGAGAAGATGACCCAGGTGCGTTGCCCCCTACCTCGTCTGGTGCCCGCCTCCCTCCTCCCTGGCCTCCCGGACCTGCCCCCTTTCTCACTGGTTCTCTCTTCTGCCGTTTTCCTTAGTTCTCTCTTCTCTGACCTGTGTGTCCCTTGGCACGCTCCAGGTTCT
+
BBBBBBBBFFFFGGGGGGGGGGHHGEEBAEHHGGGGGGGGGHHHHGGGGGGGHHHHHHHGGGGGGGGGGGGHHHHGGGGHGHHHHGGEGGCFGGHFGHH2F2<FG111>?//>F1.->.0<F0.<<<EC</0<C.;CF:CEH/.///;/0;.;0;..9;9-;C/...;--;//;/////.;BFF//:/;/;/;FFF./.;B//////;BFF/;/;F/9;/B//.//;..///;/.9/;;.-;..;F9F///
@M05620:37:000000000-D9766:1:1101:15700:5640 1:N:0:82
AGTGCCAGCTCTCAATCGCACAGGTTTGACCTCCCGTGCCCCGAAGCTATCTCCTAAGCCGTCCCCCCCTTGAAACAAAGACCAAACGCGAGAAGCTGACCCTGTTAGTTGCCCGCTCCCTACTCTGGTGGCCGCCTCCCTCCTTCCTGGCCTCCCCGACCAGCGCCCCTTCTCACTGGGTCTCTCTTCTGCCGTTTTCCGTAGGCCTCTACTCTCTTACCTGAGGATCCTTTTGGACTACTCCGGTTTCA
+
AA>>ADF1AFFFFGGFEFGCGG00A1AB1BGHFGFGC00AA/AAEEGB12FFE1FD1AB1AB//>B//>EGEGFDGGHH0000>///?E?//E?B1111<CFB01121?2?1FG///<?F0<0<111110><F?-<.<C./<<<00:00:.;0C.:.::-=-..--;@-../;0;00/B-;--//9//;;/;/-9:99//-9-9-/:/9///9/99///;////--/:/9///9/-/////9//9-99-//
@M05620:37:000000000-D9766:1:1101:15710:5658 1:N:0:82
ACCACACCTTCTACAATGAGCTGCGTGTGGCTCCCGAGGAGCACCCCGTGCTGCTGACCGAGGCCCCCCTGAACCCCAAGGCCAACCGCGAGAAGATGACCCAGGTGAGTGGCCCGCTACCTCTTCTGGTGGCCGCCTCCCTCCTTCCTGGCCTCCCGGAGCTGCGCCCTTTCTCACTGGTTCTCTCTTCTGCCGTTTTCCGTAGGACTCTCTTCTCTGACCTGAGTCTCCTTTGGAACTCTGCAGGTTCT
+
ABBBBBBBFFFFGGGGGGGGGGFHG2FBF2AFGG2BEA2AECGFHGGGAFGGHFHHFFHGGGGCEGG/EEGHFHHDEGGGGHHHHGGGGGDGGGHHHFHHHHGHGCGHHFHGGGHGGGGGHHHHHHHHHHHGHHGGGGGHGHHGHGGGGGGGGGGGGGA-BGGGGGFFFFFFFFFFFFFFFFFFFFFFFFFFFFFFFFFFFFFFFFFFFFFFFFFFFEFFFFFFFFFFFFFFFFFFFFFFFFFFFFFFFFF
@M05620:37:000000000-D9766:1:1101:15033:5673 1:N:0:82
ACCACACCTTCTACAATGAGCTGCGTGTGGCTCCCGAGGAGCACCCCGTGCTGCTGACCGAGGCCCCCCTGAACCCCAAGGCCAACCGCGAGAAGATGACCCAGGTGAGTGGCCCGCTACCTCTTCTGGTGGCCGCCTCCCTCCTTCCTGGCCTCCCGGAGCTGCGCCCTTTCTCACTGGTTCTCTCTTCTGCCGTTTTCCGTAGGACTCTCTTCTCTGACCTGAGTCTCCTTTGGAACTCTGCAGGTTCT
+
BBBBBBBBFFFFGGGGGGGFGDHHGEGBFEHHFFGGGGGGGHHHHGGGGEGGHHHHHHHGGGGGGDGGGGGFHFHGGGGHGGHHHGDEDGC@CDHFFGHGFHHAFFCGFGHEFHHGCCFGFHHHHHHFHGHDCCDDGG?GC:CACGFFF9CFGGGEGDC99AAFGGFDFDFFFFFFF/FFFFFF/:BFFFFFFF@DAB99BDBF.?FBFFFFBFF/BFFFBBFB/;:B//FFFB9/FFFFFBFFFBF9FBF
@M05620:37:000000000-D9766:1:1101:19754:5693 1:N:0:82
ACCACACCTTCTACAATGAGCTGCGTGTGGCTCCCGAGGAGCACCCCGTGCTGCTGACCGAGGCCCCCCTGAACCCCAAGGCCAACCGCGAGAAGATGACCCAGGGGAGGGGCCCGCTACCCTTTCTGGGTGCCGCCTTCCCCCTTTCTTGCCTTCCGGAGCTTCGCCCCTTCTTACCTGGTCCCTCTTCCGGCGGTTTCCGTAGGACCCTCCTCTCTTACCTTACGCTCCCTTTGAACCCTTCAGGTTCT
+
CDDCCCCCFFFFGGGGGGGGGGHHGGGECGHHHGGGGGGGGHHHHGGGGGGGHHHHHHHGGGGGGGGGGGGHFHHGGGGHGHHHHGGGGGGGGGHHHHH2GH/=?////-->->D----;C.0/<0:0=//=.;--=..;F//=-;0;00=0;00;C.;.--.00-.;A-;F/0099/0;.;00.0/9;00.-;--;CF0B.0..;09../..;/0/000;B0000...:;.;F0B0;9...//00;0;00
@M05620:37:000000000-D9766:1:1101:7270:5695 1:N:0:82
ACCACACCTTCTACAATGAGCTGCGTGTGGCTCCCGAGGAGCACCCCGTGCTGCTGACCGAGGCCCCCCTGAACCCCAAGGCCAACCGCGAGAAGATGACCCAGGTGGGTGGCCCGCCACCTCTTCTGGTGGCCGCCTCCCTCCTTCCTGGCCTCCCGACGCTGCGCCCTTTCTACCTGGTTCTCTCTCCTGCCGTTTTCCGTAGGACTCTCTTCCCTGACCTACGTTTCCTTTGGAACTCTGCAGGTTCT
+
DDCCCDCDFFFFGGGGGGGGGGHHGGGFHGHHHGGGGGGGGHHHHGGGGGFGHHHHHHHGGGGGGGGGGGGHGHHGGGGHGHHHHGGGGFCGGGHHHHHHHHAGFF1/>?C-FF.<---=<<FHB0=DGHH.G.-A-.CEE/FDF0FFGGBF.0CE?E.---9..9@DAFFEFF00:;FFF0B0:0;B0/;:B?DFFFFFBD0AD.;::/::F00:/;0/;/;0:;.//;:FFFFFFF00;B0BFFFFBBB
@M05620:37:000000000-D9766:1:1101:11045:5704 1:N:0:82
AGTGCCAGCTCTCAATCGCACAGGGGACCCAGGGCCTGGCCCCTCCATCCAGAAAACCTATGACCTCACCCGCTACCTGGAGCACCAACTCCGCAGCTTGGCTGGGACCTATGTGAGTATCCAGCGTAGGAATCTGGGAGTTGGGGAGGAGTGAGGAGTTGGGGAAAGACAGTCCTAACCGTGGAGGGTTCTGGTAAATGATGGGGTGAGGAGGGGCTCTTTGGCTCCCACCAGTCCCCCTGTATGGTCTA
+
>>AAAFFFBFFFG4BGGAFCEEBFBAEFGGHHGGGEGFGHHHGHGGEHHHFFHEGHHGHHH3FHHGFGHHHGGGCEGHHBGGF?EG?GEFHHGE/EFFHHGHHCEGGHGHHHHHHHHBGFHHHGGGBECEGHGGHHHHGGDFHHGGFGGGGFHHHHHCGHHHGGGGHHGHHHGBHHHHHHG;;BFGGG;AFGGGCFGGGGGGGGGGFFFFFFFFFFF=EFFFFFFFFFFFFDFFFFFFFFFEF/BBFB9FB
@M05620:37:000000000-D9766:1:1101:25681:5722 1:N:0:82
AGTGCCAGCTCTCAATCGCACAGGGGACCCAGGGCCTGGCCCCTCCATCCAGAAAACCTATGACCTCACCCGCTACCTGGAGCACCAACTCCGCAGCTTGGCTGGGACCTATGTGAGTATCCAGCGTAGGAATCTGGGAGTTGGGGAGGAGTGAGGAGTTGGGGAAAGACAGTCCTAACCGTGGAGGGTTCTGGTAAATGATGGGGTGAGGAGGGGCTCTTTGGCTCCCACCAGTCCCCCTTTCTGGTCTA
+
AA>AAFDFBFFFFEGGFEFEEEBFEFEGGGGGGDE?2A2B2FFHGGGHGHHHBEFFGGGHHG5GHHHHFHHGGE@EHHH1?FHGGHHFG3BGFE?EE3FEFHHG?/BGEH1B?GH??BGHHHFHHGE/>/<@@GHHHHHGFHHHGGGCGGDCGB<.CC<CGFGCC?GCGFBC0CGHHE/CBGE-DEFGGGGGGF0CBFGGGGGGGGF-A9.BFD=BB;EFBF9B/;BAABAAE9BF/FFF>./;99FFBBB
@M05620:37:000000000-D9766:1:1101:24785:5728 1:N:0:82
ACCACACCTTCTACAATGAGCTGCGTGTGGCTCCCGAGGAGCACCCCGTGCTGCTGACCGAGGCCCCCCTGAACCCCAAGGCCAACCGCGAGAAGATGACCCAGGTGCGTGGCCCGCTACCTCTTCTGATGGCCGCCTCCCTCCTTCCTGGCCTCCCGGAGCTGCGCCCTTTCTCACTAGCTCTCTCTTCTGCCGTTTTCCGTAGGACTCTCTTCTCTGACCTGAGTCTCATTTGGAACTCTGCAGGTTCT
+
AAA1AAAA>FFFF3F13F1BGBHHGA0A00ABAEF0AEGGCHHGHGGG?AAA1FC1FGFE@G?GG?EEGEE>GCFEGF/G//GHHG//B<B<<CFF1?>11??GGFC1<?//@<.C->@-FFHHFGFF0=<0</:-:E.;:GFBBF090FFFGFGEE?G??AGGG?--9-///;BBBB///9BFF9:9FFFFEF@FBF-;;-;;9BEFB/B///;BB/9/BBFF/-BFFF/:B/B//BBFFFF/;FFFFFF
@M05620:37:000000000-D9766:1:1101:17202:5750 1:N:0:82
ACCACACCTTCTACAATGAGCTGCGTGTGGCTCCCGAGGAGCACCCCGTGCTGCTGACCGAGGCCCCCCTGAACCCCAAGGCCAACCGCGAGAAGATGACCCAGGTGAGTGGCCCGCTACCTCTTCTGGTGGCCGCCTCCCTCCTTCCTGGCCTCCCGGAGCTGCGCCCTTTCTCACTGGTTCTCTCTTCTGCCGTTTTCCGTAGGACTCTCTTCTCTGACCTGAGTCTCCTTTGGAACTCTGCAGGTTCT
+
BBBBBBBBFFFFGGGGGGGGGGHHGGGECEHHHGGGGGGGGHHHHGGGGGGGHHHHGHHGGGGGGGGGGGGHGHHGGGGHGHHHHGGGGGGGGGHGFH2GH2?F/1?1F1FAFHGCF@@DFDDHED0D<0<AG.<D@:EHE/CDH0FFFGGGFFFF.C9:-AA/B@DFAFFFFFFFF/B.FFFBFFFFFF/;F/9DFF?BBD;.DABFFFFFFFBF:/9BFFBB/;;BFFFFFBFBFFFFF/9//;:FBF/
@M05620:37:000000000-D9766:1:1101:8337:5754 1:N:0:82
AGTGCCAGCTCTCAATCGCACAGGGGACCCAGGGCCTGGCCCCTCCATCCAGAAAACCTATGACCTCACCCGCTACCTGGAGCACCAACTCCGCAGCTTGGCTGGGACCTATGTGAGTATCCAGCGTAGGAATCTGGGAGTTGGGGAGGAGTGAGGAGTTGGGGAAAGACAGTCCTAACCGTGGAGGGTTCTGGTAAATGATGGGGTGAGGAGGGGCTCTTTGGCTCCCACCAGTCCCCCTGTCTGGTCTA
+
BCAABFFFCFFFGGGGGGGGGGHHGGGGGGHHGGGGGGHHHHGHGGHHHHGHHHHHHGHHHHHHHHHFGHHGGGGGHHHHHHHHHHHHGHHHFGGGGHHHGHHGGGHHGHHHHHHHHHHHHHHHHGGGGGHHHHHHHHGGEHHHGGFGGGGHHHHHHGHHHHGGGGHHHHHHHHHHHHHHGGGGDGGGCFGGFG;FFGGGGGGGGGFFFFFFFFFFFCFFFFFFFFFFFFFFFFFFFFFFFFFFFFFFFFF
@M05620:37:000000000-D9766:1:1101:12534:5786 1:N:0:82
ACCACACCTTCTACAATGAGCTGCGTGTGGCTCCCGAGGAGCACCCCGTGCTGCTGACCGAGGCCCCCCTGAACCCCAAGGCCAACCGCGAGAAGATGACCCAGGTGAGTGGCCCGCTACCTCTTCTGGTGGCCGCCTCCCTCCTTCCTGGCCTCCCGGCGCTGCGCCCTTTCTCACTGGTTCTCTCTTCTGCCGTTTTCCGTAGGACTCTCTTCTCTGACCTGCGTCTCCTTTGGAACTCTGCAGGTTCT
+
BBBABBBAFFCFGFGGGGAFGGHHGFGBAEHFFBFE2EAEEGDFGGGEEEEFFHHHHGHAE@CEGGGGGGGFBGGGGGGHGHHHHGGGDF/>CGHEGHHHFHFHG1G1FFGGGHHGGGGGHHHHHGGHHHHGHHGGFDGHGHHGFGGGGGGGGGGGG.@99@@CDFFFFFFFFFFFFFFFFFFFFFFFFFFFFFFFFFFFFFFFFFFFFFFFFFFFF/9BFB/;.;DBFFFFFFFFFFFFFFFFFFFFFFF
@M05620:37:000000000-D9766:1:1101:23444:5795 1:N:0:82
ACCACACCTTCTACAATGAGCTGCGTGTGGCTCCCGAGGAGCACCCCGTGCTGCTGACCGAGGCCCCCCTGAACCCCAAGGCCAACCGCGAGAAGATGACCCAGGTGAGTGGCCCGCTACCTCTTCTGGTGGCCGCCTCCCTCCTTCCTGGCCTCCCGGAGCTGCGCCCTTTCGCACTGGTTCTCTCTTCTGCCGTTTTCCGTAGGACTCTCTTCTCTGACCTGAGTCTCCTTTGGAACTCTGCAGGTTCT
+
1A1AAA?AFFCFDGGB3FGGFGACEEEGF0GHHGG0AEE//GGHHG/EA/EAAAAGGHBEEE/E/E/EEGGGHH/EEGGAFGHA/?EGG/CGC/FC1<?DG0F//<?D0<?FA0/ACCCCHHHG0=DG0GCAC.CAC..CC/:.;00FGGFFFG.9E.-;AG./CA<-@9FB/--9@@BB:9FBFFF/BF/B9F=F-F9FFF9A--/9/99F//9BFFFF/F99/BBFFFBF/BBBB///B/:9B9-9//;
@M05620:37:000000000-D9766:1:1101:18786:5809 1:N:0:82
ACCACACCTTCTACAATGAGCTGCGTGTGGCTCCCGAGGAGCACCCCGTGCTGCTGACCGAGGCCCCCCTGAACCCCAAGGCCAACCGCGAGAAGATGACCCAGGGGGGGGGCCCGCTACCTCTTCTGGTGGCCGCCTCCCCCCTTCCTGGCCTCCGGGGGCTGCGCCCTTTCTCCCGGGTTCTCTCTTCTGCGGTTTTCCTAAGGACCCTCTCCTCTGACCGGGGTCCCCTTTGGAACCCTGCGGGTTCT
+
BBBBBABBFFFFGGGGGGGFGFHFGEEBAEHHGGGGGGGGGHHHHGGGGGGGHHGHHHHGGGGGGGGGGGGHHHHGGGGHEFHHHGGFGGGGGGHHHHEGH2/FF///:-;-@D----9@.//;///;//;.A.-@-.:A..;-@.;//9/A./;E.;-----..-;D-@F//////.;9D..////;////;--;BF?F////;//.../.;///.///;/-----..;.B?/B/;9/.....-;@B../
@M05620:37:000000000-D9766:1:1101:9329:5816 1:N:0:82
ACCACACCTTCTACAATGAGCTGCGTGTGGCTCCCGAGGAGCACCCCGTGCTGCTGACCGAGGCCCCCCTGAACCCCAAGGCCAACCGCGAGAAGATGACCCAGGTGAGTGGCCCGCTACCTCTTCTGGTGGCCGCCTCCCTCCTTCCTGGCCTCCCGGCGCTGCGCCCTTTCTCACTGGTTCTCTCTTCTGCCGTTTTCCGTAGGACTCTCTTCTATGACCTGAGTCTCCTTTGGAACTCTGCAGGTTCT
+
AAAAA@AAFFBDFGGG3FG1D1B1EBAEH?AFEFFBEEE?GGHHHGEFEEEEGFFHHEFEGGGGFGEGGGGHHFE?EGGEFHHHEFG@CCCC?AGHBDBHHHAF/1??C1<FFHA-@--C0<<F00<B<0CCHH-A-::.CGHGCBFFEFFG?F.EG?A-9?@@B@@-9-BFF/FFFFF-9BFFFFFFBFFFFF@AFFFFFBF-A-FFFFFF/BFB/BBFF//-B-BBFFFFF//99//B/BFFFFFFFFF
@M05620:37:000000000-D9766:1:1101:13174:5832 1:N:0:82
ACCACACCTTCTACAATGAGCTGCGTGTGGCTCCCGAGGAGCACCCCGTGCTGCTGACCGAGGCCCCCCTGAACCCCAAGGCCAACCGCGAGAAGATGACCCAGGTGAGTGGCCCGCTACCTCTTCTGGTGGCCGCCTCCCTCCTTCCTGGCCTCCCGGAGCTGCGCCCTTTCTCACTGGTTCTCTCTTCTGCCGTTTTCCGTAGGACTCTCTTCTCTGACCTGAGTCTCCTTTGGAACTCTGCAGGTTCT
+
BBBBBBBBFFFFGGGGGGFGGGHHGEGAFEHHHFGEFGGGGHHHHGGGGGGGGHHHHHHGGGGGGGGGGGGHGHHGGGGHGHHHHGGGGG@DGGHGGHHHHHHHEHHHHHHGGHHGGGGGHHHHHHHHHHHGHHGGGGGHGHHGHGGGGGGGGGGGGGG?BGGGGGFFFFFFFFFFFFFFFFFFFFFFFFFFFFFFFFFFFFFFFFFFFFFFFFFFFFFFFFFFBFFFFFFFFFFFFFFFFFFFFFFFFFF
@M05620:37:000000000-D9766:1:1101:21720:5839 1:N:0:82
ACCACACCTTCTACAATGAGCTGCGTGTGGCTCCCGAGGAGCACCCCGTGCTGCTGACCGAGGCCCCCCTGAACCCCAAGGCCAACCGCGAGAAGATGACCCAGGTGAGTGGCCCGCTACCTCTTCTGGTGGCCGCCTCCCTCCTTCCTGGCCTCCCGGAGCTGCGCCCTTTCTCACTGGTTCTCTCTTCTGCCGTTTTCCGTAGGACTCTCTTCTCTGACCTGAGTCTCCTTTGGAACTCTGCAGGTTCT
+
CCCCCCCCFFFFGGGGGGGGGGHHGGGEGGHGHGGGGGGGGHHHHGGGGFFGHHHHHHHGGGGGGGGGGGGHHHHGGGGHGHHHHGGGGGGGGGHHH2FGHHHGGHHHHGHGGHHGGGGGHHHHHHHHHHHGHHGGGGGHGHHGHGGGGGGGGGGGGGGGGGGGGGFFFFFFFFFFFFFFFFFFFFFFFFFFFFFDFFFFFFFFFFFFFFFFFHFFFFFFFFFFFFFFFHFFFFHFFFFFFFFFFFFFFFF
@M05620:37:000000000-D9766:1:1101:16789:5853 1:N:0:82
AGTGCCAGCTCTCAATCGCACAGGGGACCCAGGGCCTGGCCCCTCCATCCAGAAAACCTATGACCTCACCCGCTACCTGGAGCACCAACTCCGCAGCTTGGCTGGGACCTATGTGAGTATCCAGCGTAGGAATCTGGGAGTTGGGGAGGAGTGAGGAGTTGGGGAAAGACAGTCCTAACCGTGGAGGGTTCTGGTAAATGATGGGGTGAGGAGGGGCTCTTTGGCTCCCACCAGTCCCCCTGTCTGGTCTA
+
>A>A>DFCAFFFGCGGGGGGEEHGGGGEDGFHF2EGCFHHAGGAEGHFHHFHFHHHGGF3GHHGHHHGHFFGGEEGHFHHFGHHHHFHFGBHGGGCGGHH?EH/AFEFFHF3DB33BFFDB3FDGD?/B/<@@GB1?GF/E0FFFD.A@<<0<GGHFDGHHFCDGGHEHHGHHHFHBCCHGGEGAAAGGGGGFF;9;FGGGFFFG?FFFFFEB9-@DFE/////;FFFEFFDAFFFFFEA@.FFFE9:/BF
@M05620:37:000000000-D9766:1:1101:18664:5855 1:N:0:82
ACCACACCTTCTACAATGAGCTGCGTGTGGCTCCCGAGGAGCACCCCGTGCTGCTGACCGAGGCCCCCCTGAACCCCAAGGCCAACCGCGAGAAGATGACCCAGGTGAGTGGCCCGCTACCTCTTCTGGTGGCCGCCTCCCTCCTTCCTGGCCTCCCGGAGCTGCGCCCTTTCTCACTGGTTCTCTCTTCTGCCGTTTTCCGTAGGACTCTCTTCTCTGACCTGAGTCTCCTTTGGAACTCTGCAGGTTCT
+
BBBBBBBBCFFFGGGGGGGGGGHHGEEA4EGFGGGE?EAEAFDGHEECAEBFFHFHHHGEG@?>FGGGGFEHBGHGGGGHGHHHHGGGDFBDDGHFGHHHHHHHGGGGHHHGGHHGCGGGHHHHHHHHHHHGGHGGGGGHGHHGHGGGGGGGGGGGEGGGCGGGGGFFFFFFFFFFFFFFFFFFFFFFFFFFFFFFFFFFFFFFFFFFFFFFFFFFFFFFFFFF/FFFFFFFFFFFFFFFFFFFFFFFFFF
@M05620:37:000000000-D9766:1:1101:18162:5860 1:N:0:82
GAGGCTGCTTTGGAAGAAACTCATAGATTACTGCAACAGTTCCCCCTGGACCTGGAAAAGTTTCTTGCCTGGCTTACAGAAGCTGAAACAACTGCCAATGATCCTACAGGATGCTACCCGTAAGGAAAGGCTCCTAGAAGACTCCAAGGGAGTAAAAGAGCTGATGAAACAATGGCAAGTAAGTCAGGCATTTCCGCTTTAGCACTCTTGTGGATCCAATTGAACAATTCTCAGCATTTGTACTTGTAACT
+
CBCCCCFCFFFFGFGGGGGGGGHHCHHHHHHHHHGHGHHHHGGHHGGFGHGHHHHGFFFHFHHHHHGHGHHHHHHFGHHHHHHHHFFHHHHHHHHHGHHHHHHHGHHGHHHHHHHHHHHFEEEGHHHHFFGHHGFGFGHHHHHHHHHHFGFGEHHGH2FHHB2GHHGHHHHHGGGHHFGHGHHFGFGGFFGHGHHGGGGGFHHHHGFHHHGCCG0GBGHHHHHHHHHGGFGGGGFGGGGGCFFGB0;;CF0
@M05620:37:000000000-D9766:1:1101:24474:5889 1:N:0:82
AGTGCCAGCTCTCAATCGCACAGGGGACCCAGGGCCTGGCCCCTCCATCCAGAAAACCTATGACCTCACCCGCTACCTGGAGCACCAACTCCGCAGCTTGGCTGGGACCTATGTGAGTATCCAGCGTAGGAATCTGGGAGTTGGGGAGGAGTGAGGAGTTGGGGAAAGACAGTCCTAACCGTGGAGGGTTCTGGTAAATGATGGGGTGAGGAGGGGCTCTTTGGCTCCCACCAGTCCCCCTGTCTGGTCTA
+
AAAAAFFFCFFFGGGGGGGFGGHHGGGGGGHHGGGGGGHHHHGHGGHGHHHHHHHHHGHHHHHHHHHHHHHGGFGGHHHHHHHHHHHHGHHHGGGGGHHHGHHGGGHHGHHHHHHHHHHHHHHHHGDGGGHHHHHHHHHGGHHHGGGGGDEGHHHHHGHHHHGGGGHHHHHHHHHHHHHHGGGGFGGGCFFGGGGGGGGGGGGGGGFFFFFFFFFFFFFFFFFFFFFFFFFFFFFFFFFFFFFFFFFFFFF
@M05620:37:000000000-D9766:1:1101:20042:5896 1:N:0:82
ACCACACCTTCTACAATGAGCTGCGTGTGGCTCCCGAGGAGCACCCCGTGCTGCTGACCGATGCCCCCCTGAACCCCAAGGCCAACCGCGAGAAGATGACCCAGGTGAGTGGCCCGCTACCTCTTCTGGTGGCCGCCTCCCTCCTTCCTGGCCTCCCGGAGCTGCGCCCTTTCTCACTGGTTCTCTCTTCTGCCGTTTTCCGTAGGACTCTCTTCTCTGACCTGAGTCTCCTTTGGAACTCTGCAGGTTCT
+
>AAAAAABFFFFGGGFGGGGDFGCEFGGHGHGHGFEGGG?FHHHHGGGE1EEFEFHHCGGGGAEEG?EGGGHHHAEEGGCFHHEE?EEGECGCBGH2<GHHHHEAGHHEGHFECHGGGGGHEH1DHHHHGHGCHGGCGGEEB/ECHHHHHGG.C9EGADGGGG/FCG?DFFFFEFFFFFFFFFFFFFFFFFFFFFFFFFFFFFFDFFFFFFFFFFFFFEFFBFFFFFFFFFFFFFFFFFFBFFFFFFABBB
@M05620:37:000000000-D9766:1:1101:10686:5917 1:N:0:82
AGTGCCAGCTCTCAATCGCACAGGGGACCCAGGGCCTGGCCCCTCCATCCAGAAAACCTATGACCTCACCCGCTACCTGGAGCACCAACTCCGCAGCTTGGCTGGGACCTATGTGAGTATCCAGCGTAGGAATCTGGGAGTTGGGGAGGAGTGAGGAGTTGGGGAAAGACAGTCCTAACCGTGGAGGGTTCTGGTAAATGATGGGGTGAGGAGGGGCTCTTTGGCTCCCACCAGTCCCCCTGTCTGGACTA
+
BBABBFFFBFFFGGGGGFGGGGHHGGGGDGHHFFGGGGHHFHGHGGFHFHHHEHGHGGHHHHGHHHHHHHHGGEGGHHGHHGGHHHHHGHHHGGGGGCGHGGHFGGGHGFHHHHBHHGHHHHHHHGGGGDHHHHHHHHHGEFHHGGGGGGGHHHHFGAGHHH?FGGHHHHHFHGHHHHHHGEEGGGGGC?FGGGFGGGGGGGGGGGFFFFFFFFF;DBFFFFFFFFFFFFFFFFFFFF?F;AFFFFF/;;:
@M05620:37:000000000-D9766:1:1101:21794:5935 1:N:0:82
GAGTCTGTCCTGGCAGAACCTAATATACTACGGTAACAGTTCCCCCTTGAACTGGCCAACTGTCTTGACCCTCTTACTCAATCTGACACACCTACGACCCGCTTCGCCCCACAACTGTACCCCTCGACGGGAGCTGAACCTATGAAAAACACCTAGCACCGAAGACCATCCTACCCACTTACGCAGTGTTGTGGCTAACCATGAGCACTTCTCAACAACTTGACCTGCCACCTCCCATCCAGGCTAAACCT
+
>1>>1B3@@1B@F11A1B11B1BDF333331A00001B1D2221BAA0011B1B0/B1//00DBD2B2B100BFB1A111A1@DD@D@10/?010//B/>////////?/////?10>B221///////<///?01111/01?111110..>.011>00.----.///0:.000;.0..00;:..-./;9./;...0;990;00099.0/000//-:--;/////;--9/;------/;9//:--//////
@M05620:37:000000000-D9766:1:1101:14523:5944 1:N:0:82
ACCACACCTTCTACAATGAGCTGCGTGTGGCTCCCGAGGAGCACCCCGTGCTGCTGACCGAGGCCCCCCTGAACCCCAAGGCCAACCGCGAGAAGATGACCCAGGTGAGTGGCCCGCTACCTCTTCTGGTGGCCGCCTCCCTCCTTCCTGGCCTCCCGGAGCTGCGCCCTTTCTCACTGGTTCTCTCTTCTGCCGTTTTCCGTAGGACTCTCTTCTCTGACCTGAGTCTCCTTTGGAACTCTGCAGGTTCT
+
CCCCCCCAFFFFGGGGGG5FGGHHGGGA4EGFGFEE?FEF?GHHHGGEDFEGEHFHHHG0EC?EGGGGGGEHFHHGGGGHGHHHHGFGFG/BGGHBGGHHHHHHGGH1GDGGGHHGGGGGHHHHHHHHHHHGHHGGGGGHGHHGGGGGGGGGGGGGGGG;@AGGGGFFFFFFFFFFFFFFFFFFFFFFFFFFFFFFFFFFFFFFFFFFFFFFFFFFFFFFFFFFBFFFFFFFFFFFFFFFFFFFFFFFFFF
@M05620:37:000000000-D9766:1:1101:18560:5951 1:N:0:82
ACCACACCTTCTACAATGAGCTGCGAGTGGCTCCCGAGAGGCACCCCGTGCTGCTGACCGAGGCCCCCCTGAACCCCAAGGCCAACCGCGAGAAGATCACCCAGGTGAGTGGCCCGCTACCTCTTCTGGTGGCCGCCTCCCTCCTTCCTGGCCTCCCGGAGCTGCGCCCTTTCTCACTGGTTCTCTCTTCTGCCGTTTTCCGTAGGACTCTCTTCTCTGACCTGAGTCTCCTTTGGAACTCTGCAGGTTCT
+
A>1AAA>AFFB@3FGA3AB111ABA0A0A00BB0B0AA////B0/B/A/BB/AABFFHFEEEC@FGG/>>/BBGF>EEE>AGFFH/A@BC<@C?GFF1?GHFFF<1?F01?CFGHGGGGGHHHHHHHHHHHGHHGGGGGHGHHGGGGGGGGGGGGGGG@AAGGGG@@F@@FFFFFFFFFFFFFFFFFFFFFFFF@FFFFFFFFFFFFFFFFFFFFFFFFFFFFFFFFFFFFFFFFFFFFFFFFFFFFFFFF
@M05620:37:000000000-D9766:1:1101:18539:5954 1:N:0:82
ACACACCTTCCACAATGGGCCCGGTGTGGCCCCCGCGGCACACCCCCTTCTGCCTACCGAGGCCCCCCCGAACCCCAAGGACAACCGAGCGAAAATGGCCCAGGTGAGTGGCCCGCTACCTCTTCTGGTGGCCGCCTCCCTCCTTCCTGGCCTCCCGGCGCTGCGCCCTTTCTCACTGGTTCTCTCTTCTGCCGTTTTCCGTAGGACTCTCTTCTCTGACCTGAGTCTCCTTTGGAACTCTGCAGGTTCTA
+
AAAA>AAFFCBBFGGG1AABA0AAAA0B0B0B/AAECG//>BGFGG/>0BBGE1@BFHGGEGCGG?EG>>//>/CG/?FF00?GGG//-----<<000/<<CEGCGHFCGEEFHGCCG@FGGFBFGFFBFBFGGGGBF?AFFFBFFBBF/AFF-AEB@->9=@A@;A==FBBFFBFFBFBFFFFFFBFFFFEF@BBFFFFFFFFFFFF/FFFFFFFBFFFFFF/9BFFFFBFFFFFFF/BFFFFFF9FFFF
@M05620:37:000000000-D9766:1:1101:6442:5955 1:N:0:82
GAGGCTGCTTTGGAAGAAACTCATAGATTACTGCAACAGTTCCCCCTGGACCTGGAAAAGTTTCTTGCCTGGCTTACAGAAGCTGAAACAACTGCCAATGATCCTACAGGATGCTACCCGTAAGGCCAGGCTACTCGCAGACTCACAGGGAGTACCAGCGATGATGACACAATGGCAAGTCCGTCCGGCCTTTCCGCTTTAGCACTCTTGTGGCTCCAATTGCACCATTCTCAGCATTTGTACTTGTCACT
+
333AA>CAFFFFGGGFAABGGG4GGFGHHFGGHHAGFCGDFHHHHGGFHAGGHHHHHFHGFHHHGHHHHHHGHHHHHHHHHHHBGGHHHHHHHHHHCFHH3BG4@4BBG3GHHGGH3B?///?FGFFGH/?F3B33?ED/<0GHBFG1/?CE<<1@F1/>/</1<FG?GHHFH>1>GHG1<=C.C.A-D-CGHH0CECFEHGGF;:FBCF9F.;9C./9C0;0;CFAFFGGGGFGGFGFGFB/BFF9BB99
@M05620:37:000000000-D9766:1:1101:24989:5990 1:N:0:82
ACCACACCTTCTACAATGAGCTGCGTGTGGCTCCCGAGGAGCACCCCGTGCTGCTGACCGAGGCCCCCCTGAACCCCAAGGCCAACCGCGAGAAGATGACCCAGGTGAGTGGACCGCTACCTCTTCTGGTGGCCGCCTCCCTCCTTCCTGGCCTCCCGGAGCTGCGCCCTTTCGCACTGGTTCTCTCTTCTGCCGTTTTCCGTAGGACTCTCTTCTCTGACCTGAGTCTCCTTTGGTACTCTGCAGGATCT
+
3AABBAAAFFFFGGGFBGGGGGHGGGGGA?GHHGGFDGGC2GGHHGGG11ECD3FHHHHGGG?EFG>EGGGHHHEEGGEGGHHHAFGCG/<BF?FB22?D<?GGCGHFFFFG1?0ACG@G010<DFFHG0CDHAC--CD.EHHGGHGGGGGEFFFFG?CGFG.FGGGDB-9F/.;9DFFFBFFFFFF//FFFEFFDFFEFFFFFBFBBFFFFFBFFBB//;BFF/.BFFFFB/;//.9B/9BFB:/;.;F/
@M05620:37:000000000-D9766:1:1101:8293:6005 1:N:0:82
ACCACACCTTCTACAATGAGCTGCGTGTGGCTCCCGAGGAGCACCCCGTGCTGCTGACCTAGGCCCCCCTGAACCCCAAGGCCAACCGCGAGAAGATGACCCAGGTGAGTGGCCCGCTACCTCTTCTGGTGGCCGCCTCCCTCCTTCCTGGCCTCCCGGAGCTGCGCCCTTTCTCACTGGTTCTCTCTTCTGCCGTTTTCCGTAGGACTCTCTTCTCTGACCTGCGTCTCCTTTGGAACTCTGCAGGTTCT
+
CCCCCCBAFFFFGGGGGGGGGGHHGGGEGGHHHGGGGGGGGHHHHGGGGEGEHHHHHHH5FGGHHGGGGGGHHHGGGGGHGHHHGGGGGGED/AGFDBDHFHH/F<GFGGHGGFFAGDGGHHHGHHFHH1GDFFGGGGGH.:/CCGBHHHHHHHHHGDA-9DGGGGGGGGGGGGBFFFFFFFFFFFEFFFFFFFAADBFFFFFFA?FFFFFFFFFFFFFFBFFB.;D;FFFFFFFFFFFBFFFFFF?.BFF
@M05620:37:000000000-D9766:1:1101:14248:6027 1:N:0:82
ACCACACCTTCTACAATGAGCTGCGTGTGGCTCCCGAGGAGCACCCCGTGCTGCTGACCGAGGCCCCCCTGAACCCCAAGGCCAACCGCGAGAAGATGACCCAGGTGAGTGGCCCGCTACCTCTTCTGGTGGCCGCCTCCCTCCTTCCTGGCCTCCCGGAGCTGCGCCCTTTCTCACTGGTTCTCTCTTCTGCCGTTTTCCGTAGGACTCTCTTCTCTGACCTGAGTCTCCTTTGGAACTCTGCAGGTTCT
+
CCDDDCCBFFFFGGGGGG5FGGHHGGGB4EGGHFFGDGFCCHHHHGGEAFGGEHFHHHHAE@?EFGGGGGGHFHHGGGGHGHHHHGGGGGBDGGHEGGHHHHHHGHHBFHHGFHHGGGGGHHHGHHHHGHHGHHGGGGGHGHHGHGGGGGGGGGGGGGG@BGGGGGFFFFFFFFFFHHFFFFFFFHFFFFFFFFFDFFFFFFFFFFFFFFFFFFFFFFFFFFFF/BFFFFFFFFHFFFFFFFFFFFFFFFF
@M05620:37:000000000-D9766:1:1101:14445:6042 1:N:0:82
GAGGCTGCTTTGGCATAAACTCATATATTACTGCAACAGTTCCCCCTGGACCTGGAAAAGTTTCTTGCCTGGCTTACAGAAGCTGACACAACTGCCAATGCTCCTACAGGATGCTACCCGTAAGGAAAGGCTCCTAGAAGACTCCAAGGGAGTACAAGAGCTGATGACACACTGGCAAGTAAGTCAGGCATTTCCGCTTTAGCACTCTTGTGGACCCAATTGAACACTTCTCAGCATTTGTACTTGTACCT
+
>1>>>1BAFFBDAAG111FB3B1A33BDFFGHAF11BFG1GHHHHG0FECGBGCGBB1BFA2DG2BABGHHBBBA1BGAAAABAC10@B0FB@>1B1C111BBBFFCGHF>@@G1@FFFE?//F110BFFFFGGB1><1B1<BGCB1<?E/A?0121@0001@11@?11??/0<0/0<FFGBDGH1=GF.F1<F1<AEGA0D00<CBGGBHFCB/;C:C/C:0::;/9CFBFFFEBB0C99CBFFFGF0CF
@M05620:37:000000000-D9766:1:1101:10078:6042 1:N:0:82
AGTGCCAGCTCTCCATCGCACAGGGGACCCAGGGCCTGGCCCCTCCATCCAGACAACCTATGACCTCACCCGCTACCTGGAGCACCAACTCCGCAGCTTGGCTGGGACCTATGTGAGTATCCAGCGTAGGAATCTGGGAGTTGGGGAGGAGTGAGGAGTTGGGGAAAGACAGTCCTAACCGTGGAGGGTTCTGGTAAATGATGGGGTGAGGAGGGGCTCCTTGGCTCCCACCAGTCCCCCTGTCTGGTCTA
+
>>>>>DFFAFFFG1FG1AECECHEC0BEEEEHAEEEFEFHHHGHGG0GEF1F1/B0BEHHFFFHHDGHHHHGG>>EHHHGBFGHHH0FEGHBEGCG/FBBEHHGGGAGFF1<1F2>GFFGHE2@0C/?BGHBG1DHHG0<CFGHGC.>C<<<<0<<<<GGDHGGCFAFCF/:GFGHHHH?A9A@9;BA9C.0;F00;909BFFGGFB=-A9/:9@@@@F-/;BBFF/-9--A--BFFFFF;EFFFFFFFF/
@M05620:37:000000000-D9766:1:1101:12301:6059 1:N:0:82
ACCACCCCTTCTACAATGAGCTGCGTGTGGCTCCCGCGGATCCCCCCGTGCTGCTGACCGAGGCCCCCCTGAACCCCAAGGCCAACCGCGAGAAGCTGACCCAGGTGAGTGGCCCGCTACCTCTTCTGGTGGCCGCCTCCCTCCTTCCTGGCCTCCCGGAGCTGCGCCCTTTCTCACTGGTTCTCTCTTCTGCCGTTTTCCGTAGGACTCTCTTCTCTGACCTGAGTCTCCTTTGGAACTCTGCAGGTTCT
+
>A1>>1>>AFFFBEG13FGGFGGGGGCE00BGEFF0//E//A0FFGGG//EC1BBBFGHE>E/EFA>EGGFB1FFCGGG/?EHH/FCCGCGGGGH111DGHH.>CGGHHHEGGGGCGCGGHGHHGGG0GGF?FG@AGBGGGGFFFFGGG0B.C0FFFF--9@AFF?@F@@/BFFFFFFBFFFFFFFFFFFFFFF@ABFFFFFB-A9FFFFFFFFFFFFFFFFFFFFFFFFFFEFB//;BFFFFFFFFFFFF
@M05620:37:000000000-D9766:1:1101:6460:6063 1:N:0:82
ACCACACCTTCTACAATGAGCTGCGTGTGGCTCCCGAGGAGCACCCCGTGCTGCTGACCGAGGCCCCCCTGAACCCCAAGGCCAACCGCGAGAAGATGACCCAGGTGCGTGGCCCGCTACCTCTTCTGGTGGCCGCCTCCCTCCTTCCTGGCCTCCCGGCGCTGCGCCCTTTCTCACTGGTTCTCTCTTCTGCCGTTTTCCGTAGGACTCTCTTCTCTGACCTGCGTCTCCTTTGGAACTCTGCAGGTTCT
+
BBBBBBB>CFFFGGGGGG5BGGHHGGGBAEGGHFFE?EGCFHHHHGGAEEGGHGHHHHHEFCFGGGGGGGGHFHHGGGGHGHHHHGGGGG<BDGHBGHHHHHCGFGCGF<D/CF>--<<@HHDHH0=DDDCAFH-A:.CCE/F.FFGGGF/FAFFGGGG9-;B-.;9DADF9B/BBBFFFFBBFFFFFFFFFB9@9DFEFFF/.9./BFFFFFF//BFFFFFFFFAFFFFEFFFFBBFFFFFF/BFFFFBB
@M05620:37:000000000-D9766:1:1101:22055:6065 1:N:0:82
ACCACACCTTCTACAATGAGCTGCGGGTGGCTCCCGAGGAGCACCCCGTGCTGCTGACCGAGGCCCCCCTGAACCCCAAGGCCAACCGCGAGAAGATGACCCAGGTGCGAGGCCCGCTACCTCTTCTGGTGGCCGCCTCCCTCCTTCCTGGCCTCCCGGAGCTGCGCCCTTTCTCACTGGTTCTCTCTTCTGCCGTTTTCCGTAGGACTCTCTTCTCTGACCTGCGTCTCCTTTGGAACTCTGCAGGTTCT
+
AAA@AAAAFFFFGGGGGGFCGDG1E0AEAEHHFGGGGGG?FHEHHGGGGGGGHGHFHHHGCGGGGGGGGGGGHFHGGGGHGGHHHGGGGGGC/CGGHHGB?0G//1>1<.<>-EGCCGC@G0:CGHFGH0/CAGA?@EBE./CGGGGGGG/9FFFGFB---@FFB@?F@@FFFFFFFBFB/;BFFEFFFFFFFF-;BFFFFFBFF?/BFF/;9BF/FFF/FFFF-;A=-FBFFFBFBFFFFFFEFF-9//B
@M05620:37:000000000-D9766:1:1101:12292:6078 1:N:0:82
ACCACACCTTCTACAATGAGCTGCGTGTGGCTCCCGAGGAGCACCCCGTGCTGCTGACCGAGGCCCCCCTGAACCCCAAGGCCAACCGCGAGAAGATGACCCAGGTGAGTGGCCCGCTACCTCTTCTGGTGGCCGCCTCCCTCCTTCCTGGCCTCCCGGAGCTGCGCCCTTTCTCACTGGTTCTCTCTTCTGCCGTTTTCCGTAGGACTCTCTTCTCTGACCTGAGTCTCCTTTGGAACTCTGCAGGTTCT
+
BCBBCBBBFFFFGGGGGGGGGGHHGGGGHGHHHGGGCGGFGHCGHGGGGFGGHHHHHHHG?GGGGGGGGGGHHHHGGGGHGHHHHGGGGGFGGGHHHHHHHGGC/?GFF1FGGEHCCDCGHHH<GHDDDDHGHHGGGGGEFGHGGGFFBFFGGGFGGD-DGGFBFGFFFFFFFFFFFF/FFFF/FFFFFFFFFFFAFBEFB.FFDAFFFFFFFFFEFBB99FFFBFFFFFFBFFFBFFFFFFFFFFFABFB
@M05620:37:000000000-D9766:1:1101:22036:6079 1:N:0:82
ACCACACCTTCTACAATGAGCTGCGTGTGGCTCCCGAGGAGCACCCCGTGCTGCTGACCGAGGCCCCCCTGAACCCCAAGGCCAACCGCGAGAAGATGACCCAGGTGAGTGGCCCGCTACCTCTTCTGGTGGCCGCCTCCCTCCTTCCTGGCCTCCCGGAGCTGCGCCCTTTCTCACTGGTTCTCTCTTCTGCCGTTTTCCGTAGGACTCTCTTCTCTGACCTGAGTCTCCTTTGGAACTCTGCAGGTTCT
+
CCCCCCCCFFFFGGGGGGGGGGHHGEFB4EHHGGGGGGGCFHHHHGGGDGGGHHHHHHHGGGGGGGGGGGGHGHHGGGGHGHHHHGGGGGGGGGHHFHHHHHHHGHHHHHHGGHHGGGGGHHHHHHHHHHHGHHGGGGGHGHHGHGGGGGGGGGGGGGGGGGGGGGFFFFFFFFFFFFFFFFFFFFFFFFFFFFFDFFFFFFFFFFFFFFFFFFFFFFFFFFFFEFFFFFFFFFFFFFFFFFFFFFFFBFF
@M05620:37:000000000-D9766:1:1101:20002:6127 1:N:0:82
ACCACACCTTCTACAATGAGCTGCGTGTGGCTCCCGAGGAGCACCCCGTGCTGCTGACCGAGGCCCCCCTGAACCCCAAGGCCAACCGCGAGAAGATGACCCAGGTGAGTGGCCCGCTACCTCTTCTGGTGGCCGCCTCCCTCCTTCCTGGCCTCCCGGAGCTGCGCCCTTTCTCACTGGTTCTCTCTTCTGCCGTTTTCCGTAGGACTCTCTTCTCTGACCTGAGTCTCCTTTGGAACTCTGCAGGTTCT
+
CCCCCCBCFFFFGGGGGGGGGGHHGGGFHEHHHGGGGGGGGHHHHGGGEGGGFGHHHHHGGGGGGGGGGGGFHHHGGGGHGHHHHGGGGGGGGGHHHHHHHHHHGHHHHGHGGHHGGGGGHHHHHHHHGHHGHHGGGGGHGHHGHGGGGGGGGGGGGGGGAGGFFGFFFFFFFFFFFFFFFFFFFFFFFFFFFFFFFFFFFFFFFFFFFFFFFFFFFFFFFFFFFFFFFFFFFFFFFFFFFFFFFFFFFFF
@M05620:37:000000000-D9766:1:1101:26175:6150 1:N:0:82
ACCACACCTTCTACAATGAGCTGCGTGTGGCTCCCGAGGAGCACCCCGTGCTGCTGACCGAGGCCCCCCTGAACCCCAAGGCCAACCGCGAGAAGATGACCCAGGTGAGTGGCCAGCTACCTCTTCTGGTGGACGACTCCCTCCTTCCTGGCCTCCCGGAGCTGCGCCCTTTCTCACTGGTTCTCTCTTCTGCCGTTTTCCGTAGGACTCTCTTCTCTGACCTGAGTCTCCTTTGGAACTATGCAGGTTCT
+
3AAAAAABFFFFGGGGGGFDE5FCEAEEHDHGFA2BEEGCAGEHHEEG11BBEABFGBHGGG0EAE/>EGGGHFAEGGD?E/GGGCFGG@@B/DHFGFBGGHHEEG<?<FG/?<1>FHFHF1<FGGFGF<<C.<C-<EEB://:/GHHFHHA.G.EF.9BB@?BF?BF-BFF//9FFFF.;/;FFFF9//;FFFBADFEE/AFFF?/:B/BFFFF/BB//B9FF/BF/FF//;////;BB//;B99AA9B;
@M05620:37:000000000-D9766:1:1101:18104:6153 1:N:0:82
AGTGCCAGCTCTCAATCGCACAGGGGACCCAGGGCCTGGCCCCTCCATCCAGAAAACCTATGACCTCACCCGCTACCTGGAGCACCAACTCCGCAGCTTGGCTGGGACCTATGTGAGTATCCAGCGTAGGAATCTGGGAGTTGGGGAGGAGTGAGGAGTTGGGGAAAGACAGTCCTAACCGTGGAGGGTTCTGGTACATGATGGGGTGAGGAGGGGCTCTTTGGCTCCCACCAGTCCCCCTGTCTGGTCTA
+
>AAAAFFFBFFFGGGGGGGGFGHHGGGGEGHHGGGGDEHH2GGGGGGHHHHFDFFHHGHHHHGHHHHFHHHGGGCEHHHFHHHEFCGHGHHHGGGGG3BFGBGEGGHHDHHFHGFGH?GHF3FHHF<EGGHHHGHFEC?FEGHHGG.<-ED><=GHFAGFFFFGGDHHHHFFHHHFHHHEG9CAGGGGEGFGGG;B0=FFFGGGGGDFFFFFDFFFCFFFFFBBFFFFFFFFEFBFFFFFBFFFFB/BBFB
@M05620:37:000000000-D9766:1:1101:9812:6174 1:N:0:82
AGTGCCAGCTCTCAATCGCACAGGGGACCCAGGGCCTGGCCCCTCCATCCAGAAAACCTATGACCTCACCCGCTACCTGGAGCACCCACTCCGCAGCTTGGCTGCCACCTATGTGAGTATCCAGCGTAGCAATCTGGGAGTTGGGGAGGCGTGAGGACTTGGGGAAAGACAGTCCTAACCGTGGAGGGTTCTGGTAAATGATGGGGTGAGGAGGGGCTCTTTGGCTCCCACCAGTCCCCCTGTCTGGTCTA
+
AA>>AFF4AFFFGGGGGFFAECGFGGEEABGGAAEB2AFG2GEHGGHFGGHH3C3FGGH3FH5FHGGGHHHEE>EFHHFH2BGACG11?FGFEGG@EGFGCFG//0BBGA1BGHFEHH2FFF?FHG//>/2@FGHGFHCCA0GG/@<AD.-<A.<GC.<:CGHGE.GHHH/CHHGGF0FG?EEB.CE@EFGGFB;BBFGGGFFFF.ABEF.:9.@-BBFFFFFFFBFFEFFFEFBFB/EFBFFFFB//;F:
@M05620:37:000000000-D9766:1:1101:8429:6190 1:N:0:82
ACTGCCCCTTCTCAATCGACCCGTGGATTCCTGCCCCGGCTCCCCCCGTCCGTCTACCCGTGTCCTCCCTGGCTCCCAGGAGCACCAACTACTCCCCTTGATCCTGCATTATGCTACCCGTCAGGCTAGGCTCCTCGCAGTCTCCCAGGGCGTAAAAGAGCTGCTGACACACTGGCAAGTCCGTCAGGCATTTGCGCTTTAGCCCTCTTGTGGCTCCCATTGCACCCTTCTCAGCCTTTGTCCTTGTCCCT
+
1>1A>BA>>F>DAGBEGCGEAEEEEEFHAFGGHFGAFEE?/EFFGGEE/B>/?G0?110??/0BFF@FFF1?GG1FG0B/FFH/B>GEG01F1<F<E0BG1FG1>1BB1>BFGG>G1FFC?/<EB00?0FGGGGG0>CCF.1FD0<CCE<.<:A..<;.//<C/C0C/9CF.;0/9CF.;00;.;9CFG.0;B09:;9AAF/;//-;;/:;;---;AEBBFB/9FF-;/;BFFFF/-///;/9;FBBF//;
@M05620:37:000000000-D9766:1:1101:12645:6204 1:N:0:82
GAGGCTGCTTTGGAAGAAACTCATAGATTACTGCAACAGTTCCCCCTGGACCTGGAAAAGTTTCTTGCCTGGCTTACAGAAGCTGAAACAACTGCCAATGATCCTACAGGATGCTACCCGGAAGGAAAAGCTCATAGAAGACTCCAAGGGAGAAAAAAAGCTGATGAAACAATGGCAAGTAAGTCAGGCATTTCCGCTTTAGCCCCCTTGTGGATCAAATTGAACAATTTTACGCTTTTGTACTTGTAACT
+
>3AA3>CAC5B4F4ABCGBGGGHHHGHHGHBDDF4BBGBDFDDBB2AA2CBBFFAB332BBDFDDGG53B3BBBB3B5BDFF3BF33B@B1GHHHGHHHFDGGHB@BF3313B2BBFF1?/>/??BBB2?03B3B?B?33BB32BB22///</@<20/>/0?1?11>1>10<1<F00<.==<=0<00/<.<000=.;...00;:C.:;./0;.90:.;;;90;0;9:C00000...=;09/;9;///:/9/
@M05620:37:000000000-D9766:1:1101:9241:6210 1:N:0:82
AGTGCCAGCTCTCCATCGTACATCTGGCCTAGCTCCTGACCCTAGCACTGAGGATCACCCTTCCGACCCCCACTCCCTGCCCCCCCACCTGTACGGCGTCGCTTGTTTGTATCCTACTATCCAGCGTAGGAATCTGGGAGTTGGGGAGGAGTGAGGATTTGGGGAAAGACAGTCCTAACCGTGGAGGGTGCTGGTAAATGATGGGGTGAGGAGGGGCTCTTTGGCTCCCACCAGTCCCCCTGTCTGGGCTA
+
>A>1>@BCA@BDGGFGGEA1A0DGGD11B1A013D11B1BA00001111AB1/100B000/00B////AB/>>B0FGB1/0//>>>>>/E>1>2?/</<///?/<0100?22222>111<<GHEHGC?-.>FFDHG100>.<0C@CA-<.::::0.0/;0:G??E?.9/CBFF0;;B0FF@AA@..9?--;:BF9F//BFBBF/-AB-:AF/A?@@@9;FFFFFB:BEE-:9--;;B99A--::9;/-:--
@M05620:37:000000000-D9766:1:1101:19508:6232 1:N:0:82
AGTGCCAGCTCTCAATCGCACAGGGGACCCAGGGCCTGGCCCCTCCATCCAGAAAACCTATGACCTCACCCGCTACCTGGAGCACCAACTCCGCAGCTTGGCTGGGACCTATGTGAGTATCCAGCGTAGGAATCTGGGAGTTGGGGAGGAGTGAGGAGTTGGGGAAAGACAGTCCTAACCGTGGAGGGTTCTGGTAAATGATGGGGTGAGGAGGGGCTCTTTGGCTCCCACCAGTCCCCCTGTCTGGTCTA
+
BCBCBFFFCFFFGFGGGGGGGGHHGGGGGGGHGGGGGGHHHHGHGGHHHHHHHHHHHGHGHHHHHHHHHHHGGGGGHHGHHHHGHHFHGHHHGGEGGHGHGHHGGGFGGHHHHHHFHHFHHHFHHGGDGGHGHHHHGGCFGHHHGGEDGAEHHFHHFGHHHHGGGGGHHHHHHHHHFGHHGGGGDGGGDFGGGGGBBFGGGGGGGGFFEFFFFFFFFFFFFFFFFFFFFFFFFFFFFFFFFFFFFFBFFF/
@M05620:37:000000000-D9766:1:1101:16811:6234 1:N:0:82
ACCACACCTTCTACAATGAGCTGCGTGTGGCTCCCGAGGAGCACCCCGTGCTGCTGACCGAGGCCCCCCTGAACCCCAAGGCCAACCGCGAGAAGATGCCCCAGGTGAGCGGCCCGCTACCTCTCCTGGCGGCCGCCTCCCTCCTTCCTGCCCTCCCGCACCTGCGCCCTTTCTCACTGGTCCCCCCTTCTGCGGTTTTCCGTAGGACTCTCTTCTCTGACCTCAGTCTCCTTTGGACCTCTGCAGGTTCT
+
BBBBBBABFFFFGGGF5GGGFGHHGGGEHCHHHGGDGGGCGHHHHGFGGFGEHGHHHHHGGGGGFGGGGGGHHHHGG?EHGHF//?E/CG/BCD<CDF2FCF<EA1<1?1<->CC-<--<<00</:;//.:-9--A-.=A9/;.:0B//;/9./;9:.----9/.-@D-@FF//;/9;FB9//...-;..//9--9;D.B/.;...//////999//;//;//////;/;/BF/B/B/../////9.A/9/
@M05620:37:000000000-D9766:1:1101:10635:6243 1:N:0:82
ACCACACCTTCTACAATGAGCTGCGTGTGGCTCCCGAGGAGCACCCCGTGCTGCTGACCGAGGCCCCCCTGAACCCCAAGGCCAACCGCGCGAAGATGACCCAGGTGCGTGGCCCGCTACCTCTTCTGGTGGCCGCCTCCCTCCTTCCTGGCCTCCCGGCGCTGCGCCCTTTCTCACTGGTTCTCTCTTCTGCCGTTTTCCGTAGGACTCTCTTCTCTGACCTGCGTCTCCTTTGGAACTCTGCAGGTTCT
+
CCCCCCC>CFFFGGGGGG5FGGHHGEGB4EEFHFFE?EEEDHHHHGGAEEEGFHHGHFGAE0?EFGGGGGGHEHHGGGGHGHHHGGGGGG/B/CFGHHEHHHHHGHH1DFGGGHFDGGDGHHHHHHHHGGHGHHGGGGDGGGGGGGGGGGGGGGGGGGG-:;CADFFFFFFFFFFFFFFFFFFFFFFFFFFFFFAFFFFFFFFFDFFFFFFFFF;BFFFFFFFF.@DCFFFFFFFFFFFFFFFFBBFFFFF
@M05620:37:000000000-D9766:1:1101:9825:6243 1:N:0:82
AGTGCCAGCTCTCAATCGCACAGGGGACCCAGGGCCTGGCCCCTCCATCCAGAAAACCTATGACCTCACCCGCGACCTGGAGCACCCACTCCGCAGCTTGGCTGGGACCTATGTGAGTATCCAGCGTAGGAATCTGGGAGTTGGGGAGGCGTGAGGAGTTGGGGAAAGACAGTCCTAACCGTGGAGGGTTCTGGTAAATGATGGGGTGAGGAGGGGCTCTTTGGCTCCCACCAGTCCCCCTGTCTGGTCTA
+
>A>AADFFBFFFF4FGGGGCE2FDG2BAEEAGBEF2FFHFFHGHEGHHGHHHFHFAFEHHGDGHHDFFHHH@E/>>EG2F2FGEGF/?EGHGEFFGEHGHGFHGGGHHGHGHGHHHHHHHHHDHHGG/CGFHGHHHHF0FEGHHGG.<@.;EC.AG0EHHHHGG?EEGFFBFGGGGGBFGGGGG.EGFFFFFFFFFB/FFFFFFFFFFFFFFFFFFFFFFFFFFFFFFFBFFEFFFFFFFFFFFFFFFFFB
@M05620:37:000000000-D9766:1:1101:20462:6247 1:N:0:82
ACCACACCTTCTACAATGAGCTGCGTGTGGCTCCCGAGGAGCACCCCGTGCTGCTGACCGAGGCCCCCCTGAACCCCAAGGCCAACCGCGAGAAGATGACCCAGGTGAGTGGCCCGCTACCTCTTCTGGTGGCCGCCTCCCTCCTTCCTGGCCTCCCGGAGCTGCGCCCTTTCTCACTGGTTCTCTCTTCTGCCGTTTTCCGTAGGACTCTCTTCTCTGACCTGAGTCTCCTTTGGAACTCTGCAGGTTCT
+
BBBBBBBBFFFFGGGGGGGGGGHHGGGEFEHHFGGEGGGGGHHHHGGGGGGGHHGHHHHGGGGGGGGGGGGHHHHGGGGHGHHHHGEGGGCGCGHHFHHHHHHGFHHDHHHGGHHGGGGGHHHHHHHHGHHGHHGGGGGHGHHGHGGGGGGGGGGGGGF9DGGGGGFFFFFFFFFFFFFFFFFFFFFFFFFFFFFFFFFFFFFFFFBFFFFFFFFFFFFFFFFF/FFFFFFFFFFEFFFFFFFFFFFFFFF
@M05620:37:000000000-D9766:1:1101:6008:6264 1:N:0:82
ACCACACGTTCTACAATGCGCTGCGTGCGGCTCGCGAGGAGCACCCCGTGCTGCTGACCGAGGCCCCCCTGAACCCCAAGGCCAACCGCGCGAAGATGACCCAGGTGCGTGGCCGGCTACCTCTTCTGGTGGCCGCCTCCCTCCTTCCTGGCCTCCCGGTGGTGCGCCCTTTCTCACTGGTTCTCTCTTCTGCCGTTTTCCGTAGGACTCTCTTGTCTGACCTGCGTCTCCTTTGGAACTCTGCAGGTTCT
+
BAAABBB>BCFBGGGF5G4AF?FDFEE22AAA20AE0EFE?GHFHGG01B?13@@FGHF//>/EGDGGGGAFFCGFGD/GECHHCFDCGG?/->@.1000/C.GE/G0<CDC?C-;:BGEGG0090;0FB9.9A@-99;.AF...:;9/;BFFB.9:D?-;.9;F--.9BB/BFFFFB/./B/9;///BBBB/9-:;9E99.:.AD//9//;9B/9;FF/BFBFF;DBA9FBBBFFF/FBBFFFFFFFFFF
@M05620:37:000000000-D9766:1:1101:18173:6287 1:N:0:82
GAGGCTGCTCTGGAAGAAACTCATAGATTACTGCAACAGTTCCCCCTGGACCTGGACAAGTTTCTTGAATGGCTTACAGAAGCTGAAACAACTGCCAATGCTACATTATGCTACCCGGCAGGAAAGGCTCCTATAAGACTCAAAGAGAGTAAAAAAGCTGATGAAACAATGGCAAGTAAGTCAGGCATTTCCTCTTTAGCACTCTTGTGGATCCAATTTAAAAATAATCAGCATATTTAATTGTAACTGAC
+
>1AA>>B1@BB1BA1B1EAFGGGFGHGFAGB3FB1FCH0DF2A10AAA/00BGGF0010BDDG2DAD212DB0BF11ABDFBABF11BBB>BGGGFFGGF@B2BF121B2BB@1>B?///>//<<00?BB?F<2<>BB1<11<<10BB/121F@1//?<1??1???<0?1<?>0><><111111<<.00<00000==0<00<<C0=0;:::0::::;00000;<;00;00;0000;9C90900=0;;90;;
@M05620:37:000000000-D9766:1:1101:9901:6288 1:N:0:82
ACCACACCTTCTACAATGAGCTGCGTGTGGCTCCCGAGGAGCACCCCGTGCTGCTGACCGAGGCCCCCCTGAACCCCAAGGCCAACCGCGAGAAGATGACCCAGGTGAGTGGCCCGCTACCTCTTCTGGTGGCCGCCTCCCTCCTTCCTGGCCTCCCGAGGCTGCGCCCTTTCTCACTGGTTCTCTCTTCTGCCGTTTTCCGTAGGACTCTCTTCCCTGACCTGCTTCTCCTTTGGAACTCTGCAGGTTCT
+
BBBBB?AAFFFFFFGGGGGGGGHHEEEGHGGHHGGC2EG2AGGHHGGGEDGGHHHFHHHGGGCEGGGGGGGH3FGGGGDHGHHH/FFEGGGGGAHFHFFHGHEHGGG1<FDFFH/--->DFBGH0<GHEDFAGECGCAFHC/GAG9C/FBBFA9FGEG.---..9-@FBBFFB/F/FFBEFBBBB/BF//9BF/-;ABEFFDB.A.///;BFF///9B9.B/;..////;9BFF/://9/9BFF;FFFBFB
@M05620:37:000000000-D9766:1:1101:19849:6289 1:N:0:82
GAGGCTGGCTTGGAAGAACCTCATAGACTAAGGGAACAGTTCCTCCTTGAACTGGACAAATGTCTTGACCCGCTTACTGAAGATGAAACACCTGAGAATGATGCGACCCTAAATGAATGTCCAGCATAAGAATCTAATGGAGGAAAAGACGTGAGGAAATAAGTAAAAACAAGCCTAACAGTGGAGGGTTATGACAAATGATGTGGGGAGGCAAGAATCTTTAGCACCCACCAGGCTCCCTGTCTAGTCTA
+
>1>1>>B1>>B>11BB1FA0B0BBBD11311B0A000BBB2DBDDEB1111B1B0BA100B1BDDABDBBBAAAB/BDD@B11DB1D11>0B0B>01@1B1B21/>>>>>>012>11221B2B1001B111B1B22121B10</00<@/0?//??0100111<1@<11<??.0>.1<10>11<F1..-.<<DG00<=/0:0;00=0.-:@-..../99090000909;9.;9CF...9-A-//;9///;//
@M05620:37:000000000-D9766:1:1101:12484:6319 1:N:0:82
ACCACACCTTCTACAATGAGCTGCGTGTGGCTCCCGAGGAGCACCCCGTGCTGCTGACCGAGGCCCCCCTGAACCCCAAGGCCAACCGCGAGAAGATGACCCAGGTGAGTGGCCCGCTACCTCTTCTGGTGGCCGCCTCCCTCCTTCCTGGCCTCCCGGAGCTGCGCCCTTTCTCACTGGTTCTCTCTTCTGCCGTTTTCCGTAGGACTCTCTTCTCTCACCTGCGTCTCCTTTGGAACTCTGCAGGCTCT
+
AAAAAAAAFFFFFGGBEGGGFGHHFFGGHGFGGGGCEGGCEF2FFGGGEGGGHHHHGHHGGGGEGGGEEFGHEHFEFGGHGHHHGE</>>///?22??2<FF/?<FG1<11/F?<ACG@-FDDG0DGB0=/.<GCGC.ACEHGGBF0FF0BFFFFE?.--=A.;B?-9B-/;99/FFF/B/BB9/BBBFF////;A.BAFF.F.9A/FFFFF/B/BFB/;:999.;9@.FFFB//9///;BB/F/F..;:B
@M05620:37:000000000-D9766:1:1101:18348:6323 1:N:0:82
ACACACCTTCTACAATGAGCTGCGTGTGGCTCCCGCGGAGCACCCCGTGCTGCTGACCGAGGCCCCCCTGAACCCCAAGGCCAACCGCGAGAAGATGACCCAGGTGAGTGGCCCGCTACCTCTTCTGGTGGCCGCCTCCCTCCTTCCTGGCCTCCCGGAGCTGCGCCCTTTCTCACTGGTTCTCTCTTCTGCCGTTTTCCGTAGGACTCTCTTCTCTGACCTGAGTCTCCTTTGGAACTCTGCAGGTTCTA
+
AABBBBBFFFBDGGGGGBGG5BAAEFEHEHHHGGG2EE0AEGGHGGGG?EGHHG3DGHE>EEGGGGGGGGECGHGGGGHGHHHHGGDGG/>@DFGGH<GHHHHGHHHHHHGGHHGGGGGHHHHHHHHGHHGHHGGGGGGGGGGGGGGGGGGGGGGGGA?DDFFFFFFFFFFFFFFFFFFFFFFFFFFFFFFFFFFFFFFFFFFFFFFFFFFFFFFFFFFFFFFFFFFFFFFFFFFFFFFFFFFFFFFFFFB
@M05620:37:000000000-D9766:1:1101:22396:6328 1:N:0:82
ACCACACCTTCTACAATGAGCTGCGTGTGGCTCCCGAGGAGCACCCCGTGCTGCTGACCGAGGCCCCCCTGAACCCCAAGGCCAACCGCGAGAAGATGACCCAGGTGAGTGGCCCGCTACCTCTTCTGGTGGCCGCCTCCCTCCTTCCTGGCCTCCCGGAGCTGCGCCCTTTCTCACTGGTTCTCTCTTCTGCCGTTTTCCGTAGGACTCTCTTCTCTGACCTGAGTCTCCTTTGGAACTCTGCAGGTTCT
+
AAABBBBBFFFFGGGGGGGFGCHBGAEA4AGHFGGEEGGGDHHHHGGG?EGGFHEGHHFGFGCGGEGGGGEGHFHGGGGHGFHHHGEEGGG@?GGHFHFHHHHAFHHFFHGGGHHGGGGGHHHHHHHHHHHGHHGFGGDHGHHGHGGGGGGGGGGGGGGGGGGGGGFFFFFFFFFFFFFFFFFFFFFFFFFFFFFFDFFFFFFFFFFFFFFFFFFFFFFFFFFFBFFFFFFFFFFEFFFFFFFFFFFFFFF
@M05620:37:000000000-D9766:1:1101:17861:6330 1:N:0:82
AGTGCCAGCTCTCAATCGCACAGGGGACCCAGGGCCTGGCCCCTCCATCCAGAAAACCTATGACCTCACCCGCTACCTGGAGCACCAACTCCGCAGCTTGGCTGGGACCTATGTGAGTATCCAGCGTAGGAATCTGGGAGTTGGGGAGGAGTGAGGAGTTGGGGAAAGACAGTCCTAACCGTGGAGGGTTCTGGTAAATGATGGGGTGAGGAGGGGCTCTTTGGCTCCCACCAGTCCCCCTGTCTGGTCTA
+
AAAABFFFBFFFGGGGGGGGGGHGFGEAEEHHFEGGGGHHFHAEEFHDFFHHHHGHGDHGGHGHHHHHHHFEGEFGHGHHHHGHHHHHGHHHFGGGGHHHGHHGGGHHGHGHHHHHHHHHHHHHHGGGGGHHHHHHHHHGGHHHGGGGGGEGHHHHHGHHHHGGGGHHHHHHHHHHHHHHGGEGGGGG;FGGGGFGGGGGGGGGGGFFFFFFFFFFFFFFFFFFFFFFFFFFFFFFFFFFFFFFFFFFFFF
@M05620:37:000000000-D9766:1:1101:15601:6338 1:N:0:82
GAGGCTGGCCTGGATGAACCTCATAGACTAAGGGAACAGTTCCTCCTTGAACTGGACAACTTTCTTGACCCGCTTACTGAAGCTGAAACACCTGCGAATGGTTCTAACCTCTTTGAGTATCAAGCAAAGTAATCTAGAAGATGGCAAGGAATGAAAAGTTGGGAAAAAACAGTGGTAACCAAGGAAGGAACTGGTAAATGATGCGGTGAGGAGAGGCACTTTAGCAAGCACCAGCCCCCCTATCTTGACTA
+
>1>11>B111B>A11BBFAFFGGHHBGD3F11B00B0BBD2DD2DA011BBA1B0B010/B12DADF2AB0A/AA/1@@DFFBBB11B@0BBFEF/E>>B11B11@@B>>011112/B2B2B>1G00101BB22B2B2<B1B<100<?/<0@1@11@012>1</?/?0//.0=10>>1<<1.0.</.../<<<<000=0000;0-:E-.;.:..;9;.;;;B00900/.;/.......9;--/9//////9
@M05620:37:000000000-D9766:1:1101:7721:6343 1:N:0:82
ACCACACCTTCTACAATGAGCTGCGTGTGGCTCCCGAGGAGCACCCCGTGCTGCTGACCGAGGCCCCCCTGAACCCCAAGGCCAACCGCGAGAAGATGACCCAGGTGAGTGGCCCGCTACCTCTTCTGGTGGCCGCCTCCCTCCTTCCTGGCCTCCCGGAGCTGCGCCCTTTCTCACTGGTTCTCTCTTCTGCCGTTTTCCGTAGGACTCTCTTCTCTGACCTGAGTCTCCTTTGGAACTCTGCAGGTTCT
+
CCCCCCCCFFFFGGGGGGGGGGHHGGGFHGHHHGGGGGGGGHHHHGGGEEGGHHHHHHHGGGGGGGGGGGGHHHHGGGGHGHHHHGGGGGGGGGHHHGHHHH/?FGHHHHHGGHHGGGGGHHHHHHHHHHHGHHGGGGGHGHHGHGGGGGGGGGGGGFGGGDFGGGFFFFFFFFFFFFFFFFFFFFFFFFFFFFFDFFF0BDF.ADFFFFFFFFFFFFFFFFFFFFFFFFFFFFFFFFFFFFFFFFFFFFF
@M05620:37:000000000-D9766:1:1101:20976:6345 1:N:0:82
ACCACACCTTCTACAATGAGCTGCGTGTGGCTCCCGAGGAGCACCCCGTGCTGCTGACCGAGGCCCCCCTGAACCCCAAGGCCAACCGCGAGAAGATGACCCAGGTGAGTGGCCCGCTACCTCTTCTGGTGGCCGCCTCCCTCCTTCCTGGCCTCCCGGAGCTGCGCCCTTTCTCACTGGTTCTCTCTTCTGCCGTTTTCCGTAGGACTCTCTTCTCTGACCTGAGTCTCCTTTGGAACTCTGCAGGTTCT
+
>AA?AAABFFCFFBEBBGFGFGHFGFEEG?GFGFFAEEG?FHHHHGCEF1ECHGHEHG3EG?FGCE@FGEGFFHCEGG?GEEGCFFECCCCGGDHGGGFFHF/GEGGFGFGGGHHCDCGGHHHHHHGHGHHGHHGGGDDHGHHGHGGGFBBFGGGGGGG@GGEFGGBFBBFFFFFFFFFFFFFFFFFFFFFFFFBFFFFFFFFFFFFFFFFFFFFFFFFFFFFBFF9BFFFFFFFFFEFFFFFFFFEFFFF
@M05620:37:000000000-D9766:1:1101:12228:6347 1:N:0:82
AGTGCCAGCTCTCAATCGCACAGGGGACCCAGGGCCTGGCCCCTCCATCCAGAAAACCTATGACCTCACCCGCTACCTGGAGCACCAACTCCGCAGCTTGGCTGGGACCTATGTGAGTATCCAGCGTAGGAATCTGGGAGTTGGGGAGGAGTGAGGAGTTGGGGAAAGACAGTCCTAACCGTGGAGGGTTCTGGTAAATGATGGGGTGAGGAGGGGCTCTTTGGCTCCCACCAGTCCCCCTGTCTGGTCTA
+
>A>AAFFFBFFFG4BGGGGCGFHFGEEEGFFHFGEEGFHHHHGHGGHGHHEHGHHHGEHHHFFHHFGHHHHGG>>EGHHHFGHHHH1?EHHGEGFGGHGHGHHGGGHHGHHHHHHHHHGHHHFHHGGDCGHFHHHHGHACEHHGGG.CGACFH0GHGGHHHHGGEDHHHHHHHHHHHHHHGGGGAEGGEFGGGGFBCFGGGGGGGGFFFFFEFFFFFFFFFFFFFFFFFFFFFFFFFFFFFFFFFFFFFFB
@M05620:37:000000000-D9766:1:1101:19239:6356 1:N:0:82
GAGGCTGCTTTGGAAGAAACTCATAGATTACTGCAACAGTTCCCCCTGGACCTGGAAAAGTTTCTTGCCTGGCTTACAGAAGCTGAAACAACTGCCAATGATCCTACAGTATGCTACCCGTAAGGAAAGGCTCCTAGAAGACTCCAAGGGAGTAAAATAGCTGATGAAACAATGGCAAGTAAGTCAGGCATTTCCGCTTTAGCACTCTTGTGGATCCAATTGAACAATTCTCAGCCTTTGGACTTGTAACT
+
A>ABABFBFFFFGGGGFGGGGGHHHHGHHFHHHHHHFHHFGHHHHGGGHHHHHHHGGFBGGHHG5BFHFG3GEHEGEGAF3FG33DGHHHA1FHHGHBGFHH4GGHFC@44B4B4GG???EE/B3?F3BFA?GGFF4BG3FHHBGGH1??/?/@GGD2F@1FFFDGDG110?1FB00</1?F<FH11>0.1<FGH?<EGCH<DGHH/<G0<<<CG0/:;;C0:;:GH0G0;CG://;:FG/CGF00;0;90
@M05620:37:000000000-D9766:1:1101:10655:6374 1:N:0:82
GAGGCTGCTTTGGAAGAAACTCATAGATTACTGCAACAGTTCCCCCTGGACCTGGAAAAGTTTCTTGCCTGGCTTACAGAAGCTGAAACAACTGCCAATGATCCTACAGGATGCTACCCGTAAGGAAAGGCTCCTAGAAGACTCCAAGGGAGTAAAAGAGCTGATGAAACAATGGCAAGTAAGTCAGGCATTTCCGCTTTAGCCCTCTTGTGGATCCAATTGAACAATTCTCAGCATTTGTACTTGTAACT
+
ABAAAAFBFFFFGBFGGFCGGGHHHGFHHHGGHHFHFHHGHDDFGEAAEFFGHHGFB3FGBFHGHHGFBGFHHHH3BBGGHHFGHBBFFG1FGHHHFHHHHHHHGHGEBB13FFGHHGFE?E?FGFHG0??FFEHFBFFBGFGFFGFGFAFFFHGFF2?@@F@@FGFFH<FF?FGFFF<<=FF>G<><>.<>>GG<EEEEF0G/CCGFHBCC;<<C;:CCHGHHGGFHF900C99;;FFF9C0CF;;90C0
@M05620:37:000000000-D9766:1:1101:8738:6384 1:N:0:82
ACCACACCTTCTACAATGAGCTGCGTGCGGCGCCCGAGGAGCACCCCGTGCTGCTGACCGAGGCCCCCCTGAACCCCAAGGCCAACCGCGAGAAGATGACCCAGGTGAGTGGCCCGCTACCTCTTCTGGTGGCCGCCTCCCTCCTTCCTGGCCTCCCGGAGCTGCGCCCTTTCTCACTGGTTGTCTCTTCTGCCGTTTTCCGTAGGACTCTCTTCTCTGACCTGAGTCTCCTTTGGAACTCTGCAGGTTCT
+
A>AAAAA11BCFGGGFGG11B1F1EBE00A0/A/EE/FEEAHHCHGEE///>B1BFHH0//E@EGCG>E//<GG/CG?AGG<GHHGGGGG@C/>F1>FGD1G.FF<<0<D0...<<-AC-GF:0;0G0GF:..C?--.:.;C/./09/;CFF.C---A@-@-9FF----99/;BF////-/B--////;:/;/9---/;9/99-;A/////9//9/BFF/://BBB/BB/B/9:/999B///BB/BFF/BF
@M05620:37:000000000-D9766:1:1101:14149:6385 1:N:0:82
GAGGCTGCTTTGGAAGAAACTCATAGATTACTGCAACAGTTCCCCCTGGACCTGGAAAAGTTTCTTGCCTGTCATTGAGACTTGGTTCAACCTGCCAATGCTCCTCCAGAAAGCTTCCCAAAGGAACCGCCTCCTAACCGCCAAACGGAGCGTAACAAAGAAGCTGAAGCAAGTTCGAGACCGTCCGGCCATTACGCTTTAGCACTCTTGTGAATAACTTTAAACACTTCTCAGCATTTGTCCTTATCCCT
+
AABAABFBFFDFGBABEFFGGGHHHHGHGFGFHHFFGHGHHGFHHGGGFFEGHHHBBACFBFGHHHGGGHG3B5D5553BA353331D3DFBB11B3BBB34B3323B33B3@3B3BFE3313B2BB///</</F34B0</>//<////?B////??1?0<0>1<<DD11<<010<..<.<<<.CAD-;:-;9;CGGGGG0;C000;0;0;B090;C00;;00;;9:FFBF//;//;;//B:/;B//:;//
@M05620:37:000000000-D9766:1:1101:9280:6392 1:N:0:82
ACCACACCTTCTACAATGAGCTGCGTGTGCCTCCCGAGGAGCACCCCGTGCTGCTGACCGAGGCCCCCCTGAACCCCAGGGCCAACCGCGAGAAGATGTCCCCGGTAAGTGGCCCGCAACCCTTCCTGGTGACCCCCTCCCTCCTCACGGGCCTCCGGGACCTTGGCCCTTTCTCACGGCTTTTCTCTTTTCCCGTTTTCGTTAGTCCTCTTTTCTCTTACCTGAGTCTCCTTCTTACATCTGCGGTTCCT
+
>A>3AAAAFFFFGGGF5BGGGBGHC22EF5DGCGG2EEE2EG2FGGFGE1EFHHH3GGHG0>EEF1>EEGG?33?EFE/??/E???/<B>C/><0F1?2221/</<//11<1>F.@@--<...//<0D///0<0/;:-:.::/.9/09..;B-.;..-:;-;.///;F.9F/99B//..--9/9;//;9/9/9/..A9EB-./..//9//////9/;///B////.9;99/;////;///;///--.-.//
@M05620:37:000000000-D9766:1:1101:15693:6395 1:N:0:82
ACCACACCTTCTACAATGAGCTGCGGGTGGCTCCCGAGGAGCACCCCGTGCTGCTGACCGAGGCCCCCCTGAACCCCAAGGCCAACCGCGAGAAGATGACCCAGGTGAGTGGCCCGCTACCTCTTCTGGTGGCCGCCTCCCTCCTTCCTGGCCTCCCGGAGCTGCGCCCTTTCTCACTGGTTCTCTCTTCTGCCGTTTTCCGTAGGACTCTCTTCTCTGACCTGCGTCTCCTTTGGAACTCTGCAGGTTCT
+
AAA1A1>AFFFF3AFA3BE1B1B1E0AAA0GGCFGAAAE/EGCFHGEG/AFAHF1@GHGE/FEEE/>EGEF0F1/EEE/F//GE/FC<C?////0FDD1?GHEHA1G10><CFHECGGCCHFHDDFHHGCHGEGCCC.9EAFGBFFFGGGF.FBFEEG@???FFF?@F@@FFFBFFFFFFFFFFFFFFFBBFFB@BFFFFF-BAFFBBBFFFFFFBFF//B9/B--9@9BFFFFBBB9F/99BFBFFF//9
@M05620:37:000000000-D9766:1:1101:12799:6430 1:N:0:82
ACCACACCTTCTACAATGAGCTGCGTGTGGCTCCCGAGGCGCACCCCGTGCTGCTGACCGAGGCCCCCCTGAACCCCAAGGCCAACCGCGAGAAGATGACCCCGGTGAGTGGCCCGCTACCTCTTCTGGTGGCCGCCTCCCTCCTTCCTGGCCTCCCGGAGCTGCGCCCTTTCTCACTGGTTCTCTCTTCTGCCGGTTTCCGTAGGACTCTCTTCTCTGACCTGAGTCTCCCTTGGAACTCTGCAGGTTCT
+
BBBBBABBFFFFGGGGGGGGGGHHGGGEGFFGHGGDECA2AE0EFGGFEGGGHGHEDGHGGGGGGGGGGGGHHHHGGGGHGHHHHGGGG@CF/?GBGFFGFH/>AA@F0G1.<<G--A@FCGH:0;;0:::..;99ADGGGGB9BFGGF0C9CFGEF.--9@FFF;-:-@FFFFBFBB;9FFB/9FFFFF//FF--;.;FF.9...//9FBB/B9:BBFBBFFFB.FF/:BFFFF/B/99:F/BBBFABF9
@M05620:37:000000000-D9766:1:1101:12786:6442 1:N:0:82
ACCACACCTTCTACAATGAGCTGCGTGTGGCTCCCGAGGAGCACCCCTTGCTGCTGACCGAGGCCCCCCTGAACCCCAAGGCCAACCGCGAGAAGATGACCCAGGTGAGTGGCCCGCTACCTCTTCTGGTGGCCGCCTCCCTCCTTCCTGGCCTCCCGGAGCTGCGCCCTTTCTCACTGGTTCTCTCTTCTGCCGTTTTCCGTAGGACTCTCTTCTCTGACCTGAGTCTCCCTTGGAACTCTGCAGGTTCT
+
BCCCCCC>>FFFGGGGGG5FGFHHGFEB42FGFBF?EA22EGFHHGG1AFGHGHGHDGHEGGCGGGGGGGGHFHHGGGGHGHHHHGGGFG/>BDHFFHHHHHHHGHH1FFGGGGHGGGGGHHHHHHHGHHHGHHGGGGGHGHHGHHHHHGGGGGGGGGG-@DGGGGGGFFFFFFFFFFFFFFFFFFFFFFFFFFFFFFFFFFFFFFFFFFFFFFFFFFFFFFFF/BFFFFFFFFFFFFFFFFFFFFFFFFF
@M05620:37:000000000-D9766:1:1101:19030:6458 1:N:0:82
AGTGCCAGCTCTCAATCGCACAGGGGACCCAGGGCCTGGCCCCTCCATCCAGAAAACCTATGACCTCACCCGCTACCTGGAGCACCAACTCCGCAGCTTGGCTGGGACCTATGTGAGTATCCAGCGTAGGAATCTGGGAGTTGGGGAGGAGTGAGGAGTTGGGGAAAGACAGTCCTAACCGTGGAGGGTTCTGGTAAATGATGGGGTGAGGAGGGGCTCTTTGGCTCCCACCAGTCCCCCTGTCTGGTCTA
+
AA>>AFFFBFFFG4FFGGGCG?GAF2AEEFHHAEEEFFHHHHGGGGGHHHHHHFHFHGHHEGHHHFGHHHHGG>EEHHHHBFHHHH1??GHFAECEEHEGGHHGGGHHGHHGHHHHHHHHHGHHHGGGGGHHHHHHHGCFGHHHGGACGDCFGBGHCFHHHHGGGGHHHGHHHHHHHHHHGGGGFGGGGGGGGGGGGGGGGGGGGGFFFFFFFFFFFFFFFFFFFFFFFFFFFFFFFFFFFFFFFFFFFFB
@M05620:37:000000000-D9766:1:1101:22668:6469 1:N:0:82
ACCACACCTTCTACAATGAGCTGCGTGTGGCTCCCGAGGAGCACCCCGTGCTGCTGACCGAGGCCCCCCTGAACCCCAAGGCCAACCGCGAGAAGATGACCCAGGTGAGTGGCCCGCTACCTCTTCTGGTGGCCACCTCCCTCCTTCATGGACTCCCGGAGCTGCGCCCTTTCTCACTGGTTCTCTCTTATGCCGTTTTCCGTAGGACTCTCTACTCTGACCTGAGTCTCCTTTGGAACTCTGCAGGTTCT
+
BBBBBBBBFFFFGGGGGGGGGGHGGEGFCEHHHGGGGGGGGHHHHGGGFGGGHHGHHHHGGGGGGGGGGGGHHHHGGGGHFHHHHGEEGGGGCGHHHHGHHHGHG1?10?<//?G@DC--0<0DFDDHFHH.GA/<C.;G.CGDH0C0;:0:CBFG?.---;C/F@CDDGGBFFBFBFB.;/9:///;B/:B//9DFFFFEDB9AA/BB9/99/:;BFB/;BFF/:;BFF/BFFFFFB/:FFFBFF.;BFF
@M05620:37:000000000-D9766:1:1101:11409:6471 1:N:0:82
ACCACACCTTCTACAATGGGCTGCGTGTGGCTCCCGCGGAGCACCCCGTGCTGCTGACCGAGGCCCCCCTGAACCCCAAGGCCAACCGCGAGAAGCTGACCCAGGTGAGTGGCCCGCTACCTCTTCTGGTGGCCGCCTCCCTCCTTCCTGGCCTCCCGGAGCTGCGCCCTTTCTCACTGGTTCTCTCTTCTGCCGTTTTCCGTAGGACTCTCTTCTCTGACCTGAGTCTCCTTTGGAACTCTGCAGGTTCT
+
>AA?A>A>FFFFGGGFGG4FGGGGGGGGCEFGFFFG2AFEAEFGHGGEBEEFEHHHGHHE>>/EFGGGGGGB3FHGGG/FFHHHFFFGGGGCA/F1?C1<FH.><FGFHFGGGHGGGCD?HHHGFCCCCHGDFGFGGGGGGGGG/FGGGGGGGGFGG.@BFBABFAFFFFFFFFFFFFFFFFFFFFFFFFFFFFAADFFFFFF...:BFFFFFFFFFFFF/BB9BFFFFFFFFFF/;FFBFFFFFFFFFFF
@M05620:37:000000000-D9766:1:1101:23077:6472 1:N:0:82
AGTGCCAGCTCTCAATCGCACAGGGGACCCAGGGCCTGGCCCCTCCATCCAGAAAACCTATGACCTCACCCGCTACCTGGAGCACCAACTCCGCAGCTTGGCTGGGACCTATGTGAGTATCCAGCGTAGGAATCTGGGAGTTGGGGAGGAGTGAGGAGTTGGGGAAAGACAGTCCTAACCGTGGAGGGTTCTGGTAAATGATGGGGTGAGGAGGGGCTCTTTGGCTCCCACCAGTCCCCCTGTCTGGTCTA
+
AA>AAFFFBFFFGDGGGGGCGGHFGGEEEEEGFGGEFGHHAHGFGGHHHHHHFHGHHGHHHHFHHGHHHHHGGEEGHHHH2BGGHH1FEHHHFGGGGHHHGHHGGGHHGHGHHHHFHHHHHHHHHGGFGGGGHHHHHHHGGHHHGGFGGCEGHBHHHGFHHHGGGGHGGHHHHHHHHHHGGDEGEGGGCFFGGGGGGGGGGGGGGGFFFFFFFFFFFFFFFFFFFFFFFFFFFFFFFFFFFFFFFFFFFFB
@M05620:37:000000000-D9766:1:1101:18551:6488 1:N:0:82
ACCACACCTTCTACAATGAGCTGCGTGTGGCTCCCGAGGAGCACCCCGTGCTGCTGACCGAGGCCCCCCTGAACCCCAAGGCCAACCGCGAGAAGATGACCCAGGTGAGTGGCCCGCTACCTCTTCTGGTGGCCGCCTCCCTCCTTCCTGGCCTCCCGGAGCTGCGCCCTTTCTCACTGGTTCTCTCTTCTGCCGTTTTCCGTAGGACTCTCTTCTCTGACCTGAGTCTCCTTTGGAACTCTGCAGGTTCT
+
BBBABBBBFFFFGGGGFGGEGFHFGEEB4EGHAFGEDGGFDHHHHGGGFGGGGHGFHHHGGGGGGEGGGGGGHFHGGGGHAEHHHGE@DGCCCGHGFFFGHHHHGHHBHHHGGHHGGGGGHHHHHHHHHHGGHHGGGGDHGHHGHGGGGGGGGGGGGGGADGGGGGFFFFFFFFFFFFFFFFFFFFFFFFFFFFFDFFFFFFFFFFFFFFFFFFFFFFFFFFFF/BFFFFFFFFFFFFFFFFFFFFFFFFF
@M05620:37:000000000-D9766:1:1101:12792:6494 1:N:0:82
GAGGCTGCTTTGGAAGAAACTCATAGATTACTGCAACAGTTCCCCCTGGACCTGGAAAAGTTTCTTGCTTTGCTTAAAGAAGCTGAAACAACTGCCAATGATCCTACAGGAAGATAACCGGAAGGAAAAACTCATAGAAGACTACAAGAGAGAAAAAAACCTCATGAAAAAAGGGCAAATAAGACAGGCATTTACGCGTTAGCCCTCTTGAGCATCCAATTGAACAATGTGAACCTTTGGTACTTACAACG
+
>3AA3>CAB@B4F4BBAF4FGGHHHFDFFF4ADF4BCFBGG55BB2A22C2BFGE2A32BBBFDDDD5555BBDD5DDDBGG3BF33B3B1BFGFF3GBB3FFH4BB333121?3@4B3>////?BFB20<B33444?33B23?B?22202?/@<20/<//00<11111><<.><<.<.0=000<//...:000;:;-;-..;;;9./0:0;9;0;9;0;00;00;/;0;0;00..;;/:.;/;://;/9-
@M05620:37:000000000-D9766:1:1101:6361:6504 1:N:0:82
ACCACACCTTCTACAATGCGCTGCGTGTGGCTCCCGAGGAGCACCCCTTGCTGCTGACCGAGGCCCCCCTGAACCCCAAGGCCAACCGCGCGAAGATGACTCAGGTACCTTGTCCTCTACCTCTCCTAGTTACCTCCTCCCTTCTTCCTGCCCTGCCGTTTCTGCCAGGTTTTTCCCTGTTTCTATCTTCGTCGGTCTACCTTATTAGTCTCTTGTCTGTCCTGGTTCTCCTTTGGAACTCGGCAGGTTCT
+
BBBBBBB>BCFFGGGGGGEEGFGGGEAAABGHHAFE?EGGGHHHHGG1BBGHHHHHHHHE?FGGGDGGGGGFHFHGGGAGG?GHHGECGG/>BGDDBGH11?11?<1111111<>111<=11>10>G0G<000=0<GC<<</0/0:0;;0/;:C..;-../9CBB0/0./00.9/0000000900;0;FB./.--;..//9/:B////99/////;FF////;B9//;9/9///9///;BF.;.9@F.///
@M05620:37:000000000-D9766:1:1101:14481:6504 1:N:0:82
AGTGCCAGCTCTCAATCGCACAGGGGACCCAGGGCCTGGCCCCTCCATCCAGAAAACCTATGACCTCACCCGCTACCTGGAGCACCAACTCCGCAGCTTGGCTGGGACCTATGTGAGTATCCAGCGTAGGAATCTGGGAGTTGGGGAGGAGTGAGGAGTTGGCGAAAGACAGTCCTAACCGTGGAGGGTTCTGGTAAATGATGGGGTGAGGAGGGGCTCTTTGGCTCCCACCAGTCCCCCTGTCTGGTCTA
+
ABBBBFFBBFFFGGGGGGGGGGHHGGGGEGHHGGGG2FHHAGGHGGHHHHHH3GHHGGHHHH5GHHHHHHHGGFGGHHGHHHHEHHHEFHHHGGGFGHHHE3FFGGGHG2BGH3B3?FDGHHBGHGGGCFFHHHHHFHHFGHHHGGEGG.CGH00<<CGGDH/@CCGGHHHGH00CC0BFGAEGDGG-;9FFGGF0FGFFF00B.DABEFF/AD-;;@FFFF/BF/BEFFFDF.;F/9E.DFFFFB/B/;9
@M05620:37:000000000-D9766:1:1101:7192:6512 1:N:0:82
ACCACACCTTCTACAATGAGCTGCGTGTGGCTCCCGAGGAGCACCCCGTGCTGCTGACCGAGGCCCCCCTGAACCCCAAGGCCAACCGCGAGAAGATGACCCAGGTGAGTGGCCCGCTACCTCTTCTGGTGGCCGCCTCCCTCCTTCCTGGCCTCCCGGAGCTGCGCCCTTTCTCACTGGTTCTCTCTTCTGCCGTTTTCCGTAGGACTCTCTTCTCTGACCTGCGTCTCCTTTGGAACTCTGCAGGTTCT
+
AAA1A>A>CFFFDGGD3FBBFBHHGA0000BFACF00EG/EGCGHGGGE/EFEFFAGHFE/E>EG/EEGGE0B>FEGE/G>/GH/F/<C//<//<111?1FGAGGFH1?G1FFGF@CGGGHHHHHHH0G=<AFGC@@:ACEHHCBBBFGBFFFBAAAF@-;-9FG?@B=9/9FFFFFFFB9BFBFBB/FFFFFF>99:EFFFFFFBFBFFFFFFFFFFBBFFFF-9B@FFFFFFBBBBFFFFFFFFFFFFF
@M05620:37:000000000-D9766:1:1101:12178:6512 1:N:0:82
ACCACACCTTCTACAATGAGCTGCGTGTGGCTCCCGAGGAGCACCCCGTGCTGCTGACCGAGGCCCCCCTGAACCCCAAGGCCAACCGCGAGAAGATGACCCAGGTGAGTGGCCCGCTACCTCTTCTGGTGGCCGCCTCCCTCCTTCCTGGCCTCCCGGAGCTGCGCCCTTTCTCACTGGTTCTCTCTTCTGCCGTTTTCCGTAGGACTCTCTTCTCTGACCTGAGTCTCCTTTGGAACTCTGCAGGTTCT
+
BCCBCBBBFFFFGGGGGGGGGGHHGGGGHGGGHGGGFGGCGHHHHGGGGGGGHHHHHHHGGGGGGGGGGGGHHHHGGGGHGHHHHGGGGGGGGDHHHHHGHHHHEHGGGGFEGHGCC<@DHHGHFDGH0=CAGCCGCAGHGGHAHFGFFFFGFBFGEG?--99BFFFFFFFFFFFFFFFFFFFFF/BFFBFFFECDFFEFEDFFFAFFBFFFFFB/;FFFFFFF/9B/BFFFFFFFFFFFFFFFFFFFBFF
@M05620:37:000000000-D9766:1:1101:24493:6515 1:N:0:82
AGTGCCAGCTCTCCATCGCACAGGGGACCCAGGGCCTGGCCCCTCCATCCAGAAAACCTATGACCTCACCCGCTACCTGGAGCACCCACTCCGCAGCTTGGCTGGGACCTATGTGAGTATCCAGCGTAGGAATCTGGGCGTTGGGGCGGAGTGAGGAGTTGGGGAAAGCCAGTCCTAACCGTGGAGGGTTCTGGTAAATGATGGGGTGAGGAGGGGCTCTTTGGCTCCCACCAGTCCCCCTGTCTGGTCTA
+
>>>>>D1@1FFFGFGFBEA1E?GAF0AA0A0B0AEA/BGH0BFAEGBHGF1F1AF0BECFFF2GHBGFG0CEE//>GFFGBBFHHH?/?GC0/E?E>FBB?GBGGGH0BGGHFDB>BGHGHF2@C/C?CGFD?GHFGH/<<ACFGG.<@:=9C09;0;F/FB@G.9.9/:/9BFGF00BF@FE@-9A@FFFFFF999BFF/FFFFFA@AF?/AB;?@@FBB/FF/;BE?BFBAFFFFFFF?FFFFFFFFF:
@M05620:37:000000000-D9766:1:1101:9686:6536 1:N:0:82
ACCACACCTTCTACAATGAGCTGCGTGTGGCTCCCGAGGAGCACCCCGTGCTGCTGACCGAGGCCCCCCTGAACCCCAAGGCCAACCGCGAGAAGATGACCCAGGTGCGTGGCCCGCTACCTCTTCTGGTGGCCGCCTCCCTCCTTCCTGGCCTCCCGGCGCTGCGCCCTTTCTCACTGGTTCTCTCTTCTGCCGTTTTCCGTAGGACTCTCTTCTCTGACCTGCGTCTCCTTTGGAACTCTGCAGGTTCT
+
CCCCCCCCFFFFGGGGGGBGGGHHGGGEHGGHHGGGGGGGGHHHHGGGGGGGHHHHHHHGGGGGGGGGGGGHHHHGGGGHGHHHHGGGGGDGGGHHHGHHHHHHGHG1AFGGGHHFGG?FHHHHHHHHHHHGHHGGGGGHGGGGGGGGGGGGGGGGGG--;;BFFFFFFFFFFFFFFFFFFFFFFFFFFFFFFFFFFFFFFFFFFDFFFFFFFFFFFFFFFFFF.BF>DFFFFFEFFFFFFFFFFFFFFFF
@M05620:37:000000000-D9766:1:1101:17102:6545 1:N:0:82
ACCACACCTTCTACAATGAGCTGCGTGTGGCTCCCGAGGAGCACCCCGTGCTGCTGACCGAGGCCCCCCTGAACCCCAAGGCCAACCGCGAGAAGATGACCCAGGTGAGTGGCCCGCTACCTCTTCTGGTGGCCGCCTCCCTCCTTCCTGGCCTCCCGGAGCTGCGCCCTTTCTCACTGGTTCTCTCTTCTGCCGTTTTCCGTAGGACTCTCTTCTCTGACCTGAGTCTCCTTTGGAACTCTGCAGGTTCT
+
BBCCCCCCFFFFGGGGGGGFGGHHGGGEEGHHHGGGGGGGFHHHHGGGGGGGHHHHHHHGGGGGGGGGGGGHHHHGGGGHGHHHHGGGGGFGGGHHHHHHHHGHGHHFHHHGGHHGGGGGHHHHHHHGHHHGHHGGGGGHGHHGHGGGGGGGGGGGGGGBGGGGGGFDFFFFFFFFFFFFFFFFFFFFFFFFFFFDDBFFFFFFFFFFFFFFFFFFFFFEFFFFFFFFFFFFFFFFFFFFFFFFFFFFFFF
@M05620:37:000000000-D9766:1:1101:10977:6576 1:N:0:82
ACCACACCTTCTACAATGAGCTGCGTGTGGCTCCCGAGGAGCACCCCGTGCTGCTGACCGAGGCCCCCCTGAACCCCAAGGCCAACCGCGAGAAGATGACCCAGGTGAGTGGCCCGCTACCTCTTCTGGTGGCCGCCTCCCTCCTTCCTGGCCTCCCGGAGCTGCGCCCTTTCTCACTGGTTCTCTCTTCTGCCGTTTTCCGTAGGACTCTCTTCTCTGACCTGCGTCTCCTTTGGAACTCTGCAGGTTCT
+
BBBBBBBAFFFFGGGGGGGFGFHFGEEBGFGHHGGGFGGCGHHHHGGGGGGGHHHHHHHEFGGGGEEGGGGHHHHGGGGHGHHHGGGGGG<BGDFHHGHHHHHHGHH<GGHGGHHGGGGGHGHHHHHGFHGGGHGCGDFHGHHGFFGGGGBFGGGGGGG?AGGFGGFFFFFBFFFFFFFFFFFFFEFFFFFFFFFFFFFEFFFFFFFFFFFFFFFFFFFFFFFF.;DDFFFFFFEBFFFFFFFFFFFFFFF
@M05620:37:000000000-D9766:1:1101:6521:6582 1:N:0:82
ACCACACCTTCTACAATGAGCTGCGTGTGGCTCCCGAGGAGCACCCCGTGCTGCTGACCGAGGCCCCCCTGAACCCCAAGGCCAACCGCGAGAAGATGACCCAGGTGCGTGGCCCGCTACCTCTTCTGGTGGCCGCCTCCCTCCTTCCTGGCCTCCCGGAGCTGCGCCCTTTCTCACTGGTTCTCTCTTCTGCCGTTTTCCGTAGGACTCTCTTCTCTGACCTGCGTCTCCTTTGGAACTCTGCAGGTTCT
+
BBBBBBB>CFFFGGGGGG5FGGHHGEGBAEHHHBFE?EFEGHHHHGGEFEEGHHHHHHHFGGGGGGGGGGGHGHHGGGGHGHHHHGGGGG<BDGHFHHHHHHHFFGH1AFGGGHGDGGGGHHHHHHHGHHHGHHGGGGGHGGGGGGGGGGGGGGGGGGG-9A9FFFFFFFFFFFFFFFFFFFFFFFFFFFFFFFFFFFFFFFFFFFFFFFFFFF;FFFFFFFFFEFFFFFFFFFFFFFFFFFFFFFFFFFF
@M05620:37:000000000-D9766:1:1101:8654:6586 1:N:0:82
GAGGCTGCTTTGGAAGAAACTCATAGATTACTGCAACAGTTCACCCTGGACCTGGAAAAGTTTCTTGCCTGGCTTACAGAAGCTGAAACAACTGCCAATGATCCTACAGGATGATACCCGTAAGGAAAGGCTCATAGAAGACTACAAGGGAGTAAAAGAGCTCATGAAACAATGGCAAGTAAGTCAGGCATTTCCGCTTTAGCCCTCTTGTGAATCCAATTGAACAATTCTCAGAATTGGTACTTGAAACT
+
AA11>1BAFFFFCFGE1BFAF1AABG1FG1FFFHF1GAGAFFDGHHCGH0FFFFH0CFHH1GFHHAFFGHGF0AACFHFHHGGCAFG1G>C>101FBEFGHGFH1BGF10BB11@FGGH>?EEHGGGG0B/<<1FGGGHHH0110FFGEGEGGHHHG1FF0G1@DGDGFB?F1?GF?1FD1<G1<=FFFE1<B<F.<CA<<=G///<<DD0<0<:=CCCFHF;:;BGH;CH00:0:;C09;;0;9000;;9
@M05620:37:000000000-D9766:1:1101:13790:6590 1:N:0:82
AGTGCCAGCTCTCAATCGCACAGGGGACCCAGGGCCTGGCCCCTCCATCCAGAAAACCTATGACCTCACCCGCTACCTGGAGCACCAACTCCGCAGCTTGGCTGGGACCTATGTGAGTATCCAGCGTAGGAATCTGGGAGTTGGGGAGGAGTGAGGAGTTGGGGAAAGACAGTCCTAACCGTGGAGGGTTCTGGTAAATGATGGGGTGAGGAGGGGCTCTTTGGCTCCCACCAGTCCCCCTGTCTGGTCTA
+
>A1>>DDFAFFFG1FFGFGCECHFG0BEFFFHAEEFGFHHHHGHGGBHHHHHHFHHHGHHHGGHHDFFGHHEF>/EGHGGBBGHHH0/?GHGEGCGGHEGGHHGGGHHGHCHHHFHHHHHHHFHHGA/BFFBGGHHEH<FCHHHGG.@G.CGHDGHCCHHHHGG.A.GGHCHHHHHHHHHGGGGBEBGEFGGGGFFGGGGFGGGGGB@?FFEFF@<@@FFFFFFFFFFFFFFEFFFFFFF@FFFFFFFFF9
@M05620:37:000000000-D9766:1:1101:6533:6595 1:N:0:82
ACCACACCTTCTACAATGAGCTGCGTGTGGCTCCCGAGGAGCACCCCGTGCTGCTGACCGAGGCCCCCCTGAACCCCAAGGCCAACCGCGAGAAGATGACCCAGGTGAGTGGCCCGCTCCCTCTTCTGGTGGCCGCCTCCCTCCTTCCTGTCCTCCCGGAGCTGCGCCATTTCTCACTGGTTCTCTCTTCTGCCGTTTTCCGTAGGACTCTCTTCTCTGACCTGAGTCTCCTTTGGAACTCTGCAGGTTCT
+
>>3A>AABFFFFGGEBAFFBGGGHGGGE42AFFEDEA2AEAFEGFAFEA1EFHHCBGHFE0EEFGAEEGGEFFHHGGG?/FFGCCE/>BGBD??<C1G1?GHC/<?GG0FD/FGHCCC->EHFGGHH0<=/.CGDGGCAGGHGG9F0FF00;C0FB..-;-;C/9--;.;/BFFF///;.;FFBBFB9BB;BFF-AFFEF/./.9./:/B/;FBFFFFFBFFF;BBFFFFFEFFBFFFFFFFEFF:FA/FF
@M05620:37:000000000-D9766:1:1101:9972:6633 1:N:0:82
ACCACACCTTCTACAATGAGCTGCGTGTGGCTCCCGAGGAGCACCCCGTGCTGCTGACCGAGGCCCCCCTGAACCCCAAGGCCAACCGCGAGAAGATGACCCAGGTGAGTGGCCCGCTACCTCTTCTGGTGGCCGCCTCCCTCCTTCCTGGCCTCCCGGAGCTGCGCCCTTTCTCACTGGTTCTCTCTTCTGCCGTTTTCCGTAGGACTCTCTTCTCTGACCTGCGTCTCCTTTGGAACTCTGCAGGTTCT
+
AAAAAAA1BCFFFGFGGG1BF1FFEEE0AAGGGBFFCGGGAGHHHGCAEAEGFFHHHFHAEEGGFEGGGGGGHHGFGGGHGGHHHGGEBC<CCGHFGGHHHHHHGHHDGGHGGHHGGGGGHHHHHHHGFHHGHHGGGGFHGHHGHGGGGGGGGGGGGBG:?GGGGG@F@@FFFFFFFFFFFFFFFFFFFFFFFF@FFFFFFFFFFBFFFFFFFF;FFFFFFFFE-@F@FFFFFFFFFFFFFFFFFFFFFFF
@M05620:37:000000000-D9766:1:1101:18168:6659 1:N:0:82
ACCACACCTTCTACAATGAGCTGCGTGTGGCTCCCGAGGAGCACCCCGTGCTGCTGACCGAGGCCCCCCTGAACCCCAAGGCCAACCGCGAGAAGATCACCCAGGCGAGTGGCCCGCTACCTCTTCTGGCGGCCGCCTCCCTACTTCCTGGCCTCCCGGAGCTGCGCCCTTTCTCACTGGTTCTCTATTATGCCGTTTTCCGTAGGACTCTCTTCTCTGACCTGAGTCTCCTTTGGAACTCTGCAGGATCT
+
ABCCBBCBFFFFGGGGGGGGGGHHGGGGHGHHHGGG?EGGFHGHHGGGEGGGFHHHHHHGGGEGGGGGGGGHHHHGGGGHGHHHHGGGGGGG//???2??FHF/?/>/@AGGGGHGG@FGHHHFHH0=G0:-ABFGGDCFGG0F0BFGGGGFFFFFE.--9CFFFFFFFFFFFF9BFFFFFFFFFFE9F9FFFFAAFFFFFFFF.AFFFFFFFFFFFFFF0BB9/FFFFFFFFF0/0099B0:BFB..;B9
@M05620:37:000000000-D9766:1:1101:7720:6660 1:N:0:82
ACCACACCTTCTACAATGAGCTGCGTGTGGCTCCCGAGGAGCACCCCGTGCTGCTGACCGAGGCCCCCCTGAACCCCAAGGCCAACCGCGAGAAGATGACCCAGGTGAGTGGCCCGCTACCTCTTCTGGTGGCCGCCTCCCTCCTTCCTGGCCTCCCGGCGCTGCGCCCTTTCTCACTGGTTCTCTCTTCTGCCGTTTTCCGTAGGACTCTCTTCTCTGACCTGCGTCTCCTTTGGAACTCTGCAGGTTCT
+
BBBBBBB>BFFFGFFGGG5FGGHHGGGBEEHHHFFE?FEEGHHHHGGEEFGGHHGGHHHEE@EGGGGGGGGBHHHGGGGHGHHHHGGGGG/>CFHBFGGHHHHGGFHDGHHGGHEGGGGGHHHHHHHHHHHGHHGGGGGHGHHGHGGGGGGGGGGGGGG-:ABFFFFFFFFFFFFFFFFFFFFFFFFFFFFFFFFDFFFFFFFFFFFFFFFFFFBBFFFFFFFF.BFDFFFFFFFFFFFFFEFFFFFFFFF
@M05620:37:000000000-D9766:1:1101:6471:6665 1:N:0:82
ACCACACCTTCTACAATGAGCTGCGTGTGGCTCCCGAGGAGCACCCCGTGCTGCTGACCGAGGCCCCCCTGAACCCCAAGGCCAACCGCGAGAAGATGACCCAGGTGCGTGGCCCGCTACCTCTTCTGGTGGCCGCCTCCCTCCTTCCTGGCCTCCCGGCGCCGCGCCCTTTCTCACTGGTTCTCTCTTCTGCCGTTTTCCGTAGGACTCTCTTCTCTGACCTGCGTCTCCTTTGGAACTCTGCAGGTTCT
+
BBBBBBBAFFFFGFGFGGBAFFGHGEGAF2AFHFFFDEEEGHHHHGAABAEFHFHAGHHEEEGGGGGGEECGHHHGGGAH/GHHHGG<CD>>DDHBGGGFGFCGFCG1C?ACCAHGC--<GHFFFDGHBGHDHHGCGGGGGGGG/BFFGGGGGBFEED@?@9-9;BBBB?BFFFF/FFFFBFFFFFF9FFFFFFBDDF.9B.BFAAFBFFFFFFFFFEFFFFBFF?F?FFF/BB///9FFFFFFFFF9BBB
@M05620:37:000000000-D9766:1:1101:5171:6667 1:N:0:82
ACCACACCTTCTACAATGAGCTGCGTGTGGCTCCCGAGGAGCACCCCGTGCTGCTGACCGAGGCCCCCCTGAACCCCAAGGCCAACCGCGAGAAGATGACCCAGGTGCGTGGCCCGCTACCTCTTCTGGTGGCCGCCTCCCTCCTTCCTGGCCTCCCGGAGCTGCGCCCTTTCTCACTGGTTCTCTCTTCTGCCGTTTTCCGTAGGACTCTCTTCTCTGACCTGCGTCTCCTTTGGAACTCTGCAGGTTCT
+
BBBBBBB>CFFFGGGGGG5FGGHHGGGBGFHHFBAE2EEFGHHHHGGEEGGGHHHHHHHEFEGGGGGGGGGFFHHGGGGHGHHHHGGGGG/BDGHFGHHHHHH/?FC1/?CCFHECGG--CHHHH00=<GHGHHGCGGGHGGGG/FGGFGBFFGGGG.;---9;;DFFFFFFFFFFFFF.FFFFFFFFFFFFFF-DFFFFF?FF..BFFFFFFF/:::FFBF/..-ABDFFFFFFFFFFFFFFFFFFFFFF
@M05620:37:000000000-D9766:1:1101:17074:6671 1:N:0:82
AGTGCCAGCTCTCAATCGCACAGGGGACCCAGGGCCTGGCCCCTCCATCCAGAAAACCTATGACCTCACCCGCTACCTGGAGCACCAACTCCGCAGCTTGGCTGGGACCTATGTGAGTATCCAGCGTAGGAATCTGGGAGTTGGGGAGGAGTGAGGAGTTGGGGAAAGACAGTCCTAACCGTGGAGGGTTCTGGTAAATGATGGGGTGAGGAGGGGCTCTTTGGCTCCCACCAGTCCCCCTGTCTGGTCTA
+
AAAAAFFFAFFFGFGGGGGGGGHGGGGFEEHHFEEGDGHHFHGGGGHHHGGHFHHHHGHHHHGHHHHHHHHGG>EFHHGH?GHHHHEEFHHGEGGGGHHHGHHGGGHHGHHFHHGHHHHHHHHHHGDGGGHHHHHHHFFGGGHHGGFGGDCGHHHHHG/GHHGGGGHGHHHGHHFBFHHHGDEFAEGG:AFGGGGGGGGGGGGGGGFFFFFFFFFFFFEFFFFFFFFFFFFFFFFFFFFFFFFFFFFFFFB
@M05620:37:000000000-D9766:1:1101:19554:6676 1:N:0:82
GAGGCTGCTTTGGAAGAAACTCATAGATTACTGCAACAGTTCCCCCTGGACCTGGAAAAGTTTCTTGCCTGGCTTACAGAAGCTGCAACAACTGCCACTGATCCTCCAGGATGCTACCCGTCAGGCCAGGCTCCTCGCAGCCTACCAGGGCGTACCAGCGCTGATGACACACTGGCAAGTCCGTCCGGCCTTTCCGCTTTAGCACTCTTGTGGCTCACATTGCACACTTCTCAGCATTTGTACTTGTAACT
+
A1AAAAFAFFFFG1GGFGGGGGCHHHGHHHHHHHHHHCHFGHHHHGGFGFHHHGHGF1AFBHGGHHHHHHGHHHHGHHHHFFHGH1BEFFHHHHHHF@BFGHHFF1B>10?GHH1FHHHC/>EGHGFHHGHHHGHHGGG/BGH1FGCF/?C/ACGGHH/C-.>>FHHGHHH.<0/<CCCHHH.;G.ACG?EHHGGGGGGGGGGGGGGGGGFGG?F00;CFGGFFF/-;BFFFFFFFFFFF//;FFFFBBFF
@M05620:37:000000000-D9766:1:1101:13612:6676 1:N:0:82
AGTGCCAGCTCTCAATCGCACAGGGGACCCAGGGCCTGGCCCCTCCATCCAGAAAACCTATGACCTCACCCGCTACCTGGAGCACCAACTCCGCAGCTTGGCTGGGACCTATGTGAGTATCCAGCGTAGGAATCTGGGAGTTGGGGAGGAGTGAGGAGTTGGGGAAAGACAGTCCTAACCGTGGAGGGTTCTGGTAAATGATGGGGTGAGGAGGGGCTCTTTGGCTCCCACCAGTCCCCCTGTCTGGTCTA
+
AA>AAFFFBFFFGGGGGGGGEGHHGGGGGGHHGGGGGGHHHHGHGGHHHHGGGF3GHGFHHHGHHHFGHHHGGGGGHHHHHHHFCGHHGHHHGGGGGHHHGHHGCGHHGHHHHHHHHHGHHHHHHGFGGGGHHHHGHHHGGHGFFGGGGGGHGBHFG?GHBHGGGGHHHHHHHHHHHHHHGEEGGFGGCFGGGGGGGGGGGGGGGGFFFFFFFFFAFFFFFFFFFFFFFFFFFFFFFFFFFFFFFEFFFF9
@M05620:37:000000000-D9766:1:1101:13622:6692 1:N:0:82
AGTGCCAGCTCTCAATCGCACAGGGGACCCAGGGCCTGGCCCCTCCATCCAGAAAACCTATGACCTCACCCGCTACCTGGAGCACCAACTCCGCAGCTTGGCTGGGACCTATGTGAGTATCCAGCGTAGGAATCTGGGAGTTGGGGAGGAGTGAGGAGTTGGGGAAAGACAGTCCTAACCGTGGAGGGTTCTGGTAAATGATGGGGTGAGGAGGGGCTCTTTGGCTCCCACCAGTCCCCCTGTCTGGTCTA
+
3>>AAFDFBFFFGFGGGGGCEEHFFGGGGGGHGGGGGGHGHHGHGGHHHHFHHF3GHGFFHHDHHHF@GHHGGGGGHHHHHHHGCGHHGFHHGG/EEGHHGHHGGGHHGHFHHHHHHFHHGHEGHGGGGFHHFFHHHEGGDHHHGGGGGGGHHHHHHGHHFGGCGGHFFHGHFGHHHGHHGDFGGGGGAFGGGGGGGGGFGGGGGGFBEFEFFFBBBBFFFFFFFFFFEFFFFFFFFFFFBFFFFFFFFFB
@M05620:37:000000000-D9766:1:1101:20081:6708 1:N:0:82
ACCACACCTTCTACAATGAGCTGCGTGTGGCTCCCGAGGAGCACCCCGTGCTGCTGACCGAGGCCCCCCTGAACCCCAAGGCCAACCGCGAGAAGATGACCCAGGTGAGTGGCCCGCTACCTCTTCTGGTGGCCGCCTCCCTCCTTCCTGGCCTCCCGGAGCTGCGCCCTTTCTCACTGGTTCTCTCTTCTGCCGTTTTCCGTAGGACTCTCTTCTCTGACCTGAGTCTCCTTTGGAACTCTGCAGGTTCT
+
AAAAAAAAFFFFGGGGFGG1GAGFGEEGFEGHAFGFGGGGGHHHHGGGGGGGGHGHHHHGGGGGGCGGGGGHHFHGGGGHEEHHHGGEGGGC@FHHG1DGHHHHGHHHHHFGGHHGGGGGHHHHHHHHHFHFHHGGGGGHGHHGHGGGGGGGGGGGGGG@@GGGGG@B@?FFFFFFFFFFFFFFFFFFFFFFFF@ABFFFFFFFFFFFFFFFFFFFFFFFFFFFFFFFFFFFFFFEFFFFFFFFFFFFFFF
@M05620:37:000000000-D9766:1:1101:16616:6721 1:N:0:82
GAGGCTGCTTTGGAAGAAACTGACAAGTCAGTGACACAGGATCGGATGAGCACGGGTCCGTACTCTAGCTACGTTGAAGCAGCTGGTACGACTTCCCCTGCTCCTACAGAATGTTACCCGTCAGGCCAGGCTCCTCGCAGCCTCACAGGGCGTACCAGCGCTGCTGACACACTGGCAAGTCCGTCCGGCCTTTCCGCTTTAGCACTCTTGTGGCTCCCATTGCACCCTTCTCAGCATTTGTCCTTGTCACT
+
BBABBBFBFFFFGGGGGGGGGFG4B54B5D5DDBFGGH2F23B2222A33BB22000A1A111155555@531B311@BCH3FG323B411?11B3BBGGHFB333??34343B4BGFHEGGG??F/?GHHHHGE2EFCGGHFF1/1?FFGG@?DGHBCD?EGFHHHHHHHGF0/;/:EHHHGHH?BDC?GGGGGGGGGGFFFGGGFFFBFFB?AFEE.FFF//;;.AFFFFFFFBBFF/;9/BFBFB/;F
@M05620:37:000000000-D9766:1:1101:16700:6724 1:N:0:82
ACCACACCTTCTACAATGAGCTGCGTGTGGCTCCCGAGGAGCACCCCGTGCTGCTGACCGAGGCCCCCCTGAACCCCAAGGCCAACCGCGAGAAGATGACCCAGGTGAGTGGCCCGCTACCTCTTCTGGTGGCCGCCTCCCTCCTTCCTGGCCTCCCGGAGCTGCGCCCTTTCTCACTGGTTCTCTCTTCTGCCGTTTTCCGTAGGACTCTCTTCTCTGACCTGAGTCTCCTTTGGAACTCTGCAGGTTCT
+
AAA?AAAAFFFFGFGFGGGFGGHHEFGGEGHHHGGG2FG2AFAGHGGGEGGG5GHFHHHGEG0EGFGGGGGFGFHGGGFHGGHHEGGGGGGG??CBGEBFHHCGGHHHHHFGGHHGGGGFHFHHHHHHHHHGHHGGGGGHGHHGHGGGGGGFGGGGGGGGGGGGGGFFFFFFFFFFFFFFFFFFFFFFFFFFFFFDFFFFFFFFFFFFFFFFFFFFFFFFFFFFFFFFFFFFFFFF/9BBF9BFFFFFFFF
@M05620:37:000000000-D9766:1:1101:18932:6726 1:N:0:82
ACCACACCTTCTACAATGAGCTGCGTGTGGCTCCCGAGGAGCACCCCGTGCTGCTGACCGAGGCCCCCCTGAACCCCAAGGCCAACCGCGAGAAGATGACCCAGGTGAGTGGCCCGCTACCTCTTCTGGTGGCCGCCTCCCTCCTTCCTGGCCTCCCGGAGCTGCGCCCTTTCTCACTGGTTCTCTCTTCTGCCGTTTTCCGTAGGACTCTCTTCTCTGACCTGAGTCTCCTTTGGAACTCTGCAGGTTCT
+
ABABBBBBFFFFFGGFGGAGDGGFFEGACEHHHGGEDGE?EHHHHGCEEBEFHHHHHHHGGGGGEGEFGGGHHHGGGGGGGGHCGGGGGGCGGGGGFHHHHHHGFCHBGDHGGHHCGGGGHHHGFGFHGHHGHHCFCEGHGGGECFGGGGGFGFFGGGG?DGGGGGFFFFFFFFFFFFFFFFFFFFFFFFFFFFFDFFFFFFFFFFFFFFFFFEBFFFFBFFFF/;FFFFFFFFFFFFFFFFFFFFF?FFF
@M05620:37:000000000-D9766:1:1101:16622:6739 1:N:0:82
GAGGCTGCTTTGGAAGAAACTCATAGATTACTGCAACAGTTCCCCCTGGACCTGGAAAAGTTTCTTGCCTGGCTTACAGAAGCTGAAACAACTGCCAATGATCCTACAGGATGTTACCCGTAAGGAAAGGCTCCTAGAAGACTCCAAGGGAGTAAAAGAGCTGATGAAACAATGGCAAGTAAGTCAGGCATTTCCGCTTTAGCACTCTTGTGGATCCAATTGAACAATTCTCAGCATTTGTACTTGTAACT
+
AA>AAACAFFFFFGGGAEFGFFFEEFGHFHHHFHGFGHH12FDGGFEFHEHHFFHHHGHHHGHHHHBGHHHHHHCEGFGHHHGGGHHHHEHHHHHHF1GHHGGHHHHGHHHHHHHHHHHGGGGGG1BGFGEHHGHFH1FHFGHHHEHHGGHGGHGFGGGHHHHEHHGHHHHHEHFHHHFHFBGHHHHHGHHHHHHGGGGGFHHEGFHHFHHHC00GG0CHHH0CHHHHHHHGGFBFGGGGGGGFFFG0CFF
@M05620:37:000000000-D9766:1:1101:12354:6762 1:N:0:82
AGTGCCAGCTCTCAATCGCACAGGGGACCCAGGGCCTGGCCCCTCCATCCAGAAAACCTATGACCTCACCCGCTACCTGGAGCACCAACTCCGCAGCTTGGCTGGGACCTATGTGAGTATCCAGCGTAGGAATCTGGGAGTTGGGGAGGAGTGAGGAGTTGGGGAAAGACAGTCCTAACCGTGGAGGGTTCTGGTAAAAGATGGGGTGAGGAGGGGCTCTTTGGCTCCCACCAGTCCCCCTGTCTGGTCTA
+
AA>AAFFFBFFFGGGFEFCEGEHHGGGGGGDHEGGGCFHHGHGHGGFGHGHGHFHFHGHGHHHHHHHFHHHGG@EFHHHHFGHHHHFFGHHHGGGGGHHHGGHGGGHHGHHHHHHGHHHHHGHHHGGGGGHHHHHHHHGGGHHHGGFDGDCFHGHHHGHHHHGGGGHHHHHHHHHHHHFHGGGGDFGGCFGGGGFGGGGGGGGGGFFFFFFFFFFFFFFFFFFFFFFFFFFFFFFFFFFFFFFFFFFFFFB
@M05620:37:000000000-D9766:1:1101:5113:6775 1:N:0:82
AGTGCCAGCTCTCAATCGCACAGGGGACCCAGGGCCTGGCCCCTCCATCCAGAAAACCTATGACCTCACCCGCTACCTGGAGCACCAACTCCGCAGCTTGGCTGGGACCTATGTGAGTATCCAGCGTCGGACTCTGGGAGTTGGGGAGGCGTGCGGAGTTGGGGCAGGACCGTCCTCACCGTGGCGGGTTCTGGTAAATGATGGGGTGAGGAGGGGCTCTTTGGCTCCCACCCGTCCCCCTGTCTGGTCTA
+
>A1AAFD11FFFG1GFBFFGGGFHGGGGEEAAF0EEGAFFAGG/EEGGFHHHHBGH0EHFHHGHHHHEHF0EGEEGHFHHFGHHHHGGGHHFGGGGGHHHCHGCEE00?FHD1>B21BG>GHH1GCE/B@//>0FFC00.>FF1A@<-<.AC-.;-ACEGG/A?.A.-9;.-;CBB0;-;AAE---->-:AF9B999///;/BFEFA@E?FBB--@@@FFFFFBBF/EFFFB--;A-BAB?EFEFFFFBF/
@M05620:37:000000000-D9766:1:1101:14600:6785 1:N:0:82
AGTGCCAGCTCTCAATCGCACAGGGGACCCAGGGCCTGGCCCCTCCATCCAGAAAACCTATGACCTCACCCGCTACCTGGAGCACCAACTCCGCAGCTTGGCTGGGACCTATGTGAGTATCCAGCGTAGGAATCTGGGAGTTGGGGAGGAGTGAGGAGTTGGGGAAAGACAGTCCTAACCGTGGAGGGTTCTGGTAAATGATGGGGTGAGGAGGGGCTCTTTGGCTCCCACCAGTCCCCCTGTCTGGTCTA
+
CCCCBFFFCFFFGGGGGGGGGGHHGGGGGGHHGGGGGGHHHHGHGGHHHHHHEGGHHGHHHHFHHHHGHHHGGGGGHHHHHHHHHHHHGHHHGGFGGHHHGHHGGGHHGHFHHHHGHHHHHHHHHGGGGGGHHHHHGHHGGHHHGGGGGGEHHHHHCGHHHGGGGGHGGHGHHGHHHFHHGGGGGGGGEGGGGGFFFGGGGGGGGGFFFFFFFFFFFFFFFFFFFFFFFFFFFFFFFFFFFFFFFFFFFF9
@M05620:37:000000000-D9766:1:1101:24098:6785 1:N:0:82
GAGGCTGCTTTGGAAGAAACTCATAGATTACTGCCACAGGTCCCCCTGTCCATGTAACCGTTTCTTGGCTGGCTTACAGCAGCTGGAACCACTGCCCCTGATCCTACAGGATGCTACCCGTAAGGCAAGGCTCCTCGCAGACTCCCAGGGAGTACCAGAGCTGATGAAACAATGGCAAGTACGTCAGGCATTTCCGCTTTAGCACTCTTGTGGATCCAATTGCACAATTCTCAGCATTTGTATTTGTCACT
+
BAAABAFBFFFFGGGGGBGGGFHFG5DGGG4DGABGFGG233F22B2BA3B5DAAF553AEEG35D533BFFGF1B3FH3EHHG321BFFGGH3GH1?CFFGGHFHHHFCGGFEGHHHHGG@GHH30FFFGHHGH2E/BG/@GHH/FGGG/?CH11@?GHHHH1GHHEGHHHHHGHHHGH00<CGAGHHGHHHHHGGGGGHHHHHHGHHGGGD0CFG0CFGGBFG0FGGGGGGGGGGGGGFBFGGFG0FFF
@M05620:37:000000000-D9766:1:1101:20143:6794 1:N:0:82
ACCACACCTTCTACAATTAGCTGCGTGTGGCTCCCGAGGAGCACCCCGTGCTGCTGACCGAGGCCCCCCTGAACCCCAAGGCCAACCGCGAGAAGATGACCCAGGTGAGTGGCCCGCTACCTCTTCTGGTGGCCGCCTCCCTCCTTCCTGGCCTCCCGGAGCTGCGCCCTTTCTCACTGGTTCTCTCTTCTGCCGTTTTCCGTAGGACTCTCTTCTCTGACCTGAGTCTCCTTTGGAACTCTGCAGGTTCT
+
AAAAAAAAFFFFGGGCF1BBG1GHGAEB00GHCFGGCGGCCHHHHGGGGFGGGHGFHHGGGGGGGCGGGGGFHFHGGGFHEEHHGGE@CGG@@FFHBGFHHHHHGHHFHHHGGHHGGGGGHHHHHHHHHHHGHHGGGGGHGHHGHGGGGGGGGGGGFGGAGGGGGG@F@@FFFFFFFFFFFFFFFFFFFFFFFF@FFFFFFFFFFFFFFFFFFFFFFFFFFFFF/BFFFFFFFFFFFFFFFFFFFFFFFFF
@M05620:37:000000000-D9766:1:1101:23703:6818 1:N:0:82
ACCACACCTTCTACAATGAGCTGCGTGTGGCTCCCGAGGAGCACCCCGTGCTGCTGACCGAGGCCCCCCTGAACCCCAAGGCCAACCGCGAGAAGATGACCCAGGTGAGTGGCCCGCTACCTCTTCTGGTGGCCGCCTCCCTCCTTCCTGGCCTCCCGGAGCTGCGCCCTTTCTCACTGGTTCTCTCTTCTGCCGTTTTCCGTAGGACTCTCTTCTCTGACCTGAGTCTCCTTTGGAACTCTGCAGGTTCT
+
CCCCCCCCFFFFGGGGGGFGGGHHGFFBCEHGGEGEDGGCDHHHHGGGFEGGGHHHHHHGGGFGGGGGGGGHGHHGGGGHGHHHHGGGGG<BFGHFGHHHHHHHGHH1FHHGGHHGGGGGHHHHHHHHHHHGGHGF?EFGGHHGHGGGGGGGGGGGGGGGGGGGGGFFFFFFFFFFFFFFFFFFFFFFFFFFFFFFFFFFFDFFFFFFFFFFFFFFFFFFFFFF/FFFFFFFFFFFFFFFFFFFFFFFFFF
@M05620:37:000000000-D9766:1:1101:7195:6833 1:N:0:82
GAGGCTGCTTTGGAAGAAACTCATAGATTACTGCAACAGTTCACCCTGGACCTGGAAAAGTTTCTTGCCTTGATTACAGAAGCTGAAACAACTGCCAATGATCCTACAGTATTCTATCTGCAAGTAAAAGCTTCTAGAAGACTTCAAGTCAGGAAAAAACGTAATGAAAAAATGGTAATGAATTCAGCCATTTTCGCTCTACCCCTCTTATGTACCCAATTTAACAATGTTAACCATTCGGATTTTCAACG
+
>3AA>>CABBB@FA5A4F4GGFHFHFFHHFBDBF44FGBDGD5DBAAB2BBBFFE2332BADGDDADBB55BBDD53ABDF3BBB33EBB1FFFFHFFFB@FGHBB3334B@4@4B4B4B44BB3BBB43B?3?B44?B33B34B4?4434323?3B0<//00?/222@2@/0?C11<11?1?<?1?1?01111=-<...11><<<./=0=0000=00.;00<0;:0<0:00;000<<0:.;99090000.
@M05620:37:000000000-D9766:1:1101:20817:6846 1:N:0:82
ACCACACCTTCTACAATGAGCTGCGTGTGGCTCCCGAGGAGCACCCCGTGCTGCTGACCGAGGCCCCCCTGAACCCCAAGGCCAACCGCGAGAAGATGACCCAGGTGAGTGGCCCGCTACCTCTTCTGGTGGCCGCCTCCCTCCTTCCTGGCCTCCCGGAGCTGCGCCCTTTCTCACTGGTTCTCTCTTCTGCCGTTTTCCGTAGGACTCTCTTCTCTGACCTGAGTCTCCTTTGGAACTCTGCAGGTTCT
+
AAACABBABCCFGFFGGGBGGGHHGEGB4EGFGFGE?EAEDGDGHGGFEEEGFHGHHHHGGCCFFGGGGGFGFHHGGGFHGHGHHGGGDGBDGGHGHHHHHHHHGHH1FGGGGHHGGGGGHHHHHHHHHHHGHHGGGEEHGHHGHGGGGGGGGGGGGGG-BGGGGGFFFFFFFFFFFFFFFFFFFFFFFFFFFFFFFFFFFFFFFFFFFFFFFFFFFFF/FFFF/BFFFFFFFFFFFFFFFFFFFFFFFFF
@M05620:37:000000000-D9766:1:1101:16136:6848 1:N:0:82
ACCACACCTTCTACAATGAGCTGCGTGTGGCTCCCGAGGAGCACCCCGTGCTGCTGACCGAGGCCCCCCTGAACCCCAAGGCCAACCGCGAGAAGATGACCCAGGTGAGTGGCCCGCTACCTCTTCTGGTGGCCGCCTCCCTCCTTCCTGGCCTCCCGGAGCTGCGCCCTTTCTCACTGGTTCTCTCTTCTGCCGTTTTCCGTAGGACTCTCTTCTCTGACCTGAGTCTCCTTTGGAACTCTGCAGGTTCT
+
CCCCCCABFFFFGGGGGGGGGGHHGEGECEHHHGGGGGFGGHHHHGGEEGGGHHHHHHHGGGGGGGGGGGGGFHHGGGCHGHHHHGGGGGBFGGHHHHHHHHHHGHGDHHHGGHHGGG-DHHHHHHHGFHBFHHGGGFGHGHHGHGGGGGGGGGGGGGF-CGGFFAFFFFFFFFFFFFFFFFFFFFFFFFFFFFFFFFFFFFFFADEFFFFFFFFFFFFBFFFF/BFFFFFFFFFFFFFFFFFFFFFFFFF
@M05620:37:000000000-D9766:1:1101:8289:6849 1:N:0:82
AGTGCCAGCTCTCAATCGCACAGGGGACCCAGGGCCTGGCCCCTCCATCCAGAAAACCTATGACCTCACCCGCTACCTGGAGCACCAACTCCGCAGCTTGGCTGGGACCTATGTGAGTATCCAGCGTAGGAATCTGGGAGTTGGGGAGGAGTGAGGAGTTGGGGAAAGACAGTCCTAACCGTGGAGGGTTCTGGTAAATGATGGGGTGAGGAGGGGCTCTTTGGCTCCCACCAGTCCCCCTGTCTGGTCTA
+
AAABBFFFBFFFGGGGGGGFGGHGDG2FGGHHAEGDGGHH2BEGGGGHHFHHGGGHHGGHHHHHHHHHHHHGGEGGHHHHGGHHHHHHGHHHFGGGGHHHGHHGGGHHGHHHHHHHHHHHHHHHHGGGGGHHHGHHHHHGGHHHGGGGGFEHHHHHHGHHHHGGGGHHHHHHHHHHHHHHGGGGGGGG:FFGGGCFGGGGGGGGGGFFFFFFFFFFFFFFFFFFFFFFFFFFFFFFFFFFFFFFFFFFFFB
@M05620:37:000000000-D9766:1:1101:24094:6886 1:N:0:82
ACCACACCTTCTACAATGAGCTGCGTGTGGCTCCCGAGGAGCACCCCGTGCTGCTGACCGAGGCCCCCCTGAACCCCAAGGCCAACCGCGAGAAGATGACCCAGGTGAGTGGCCCGCTACCTCTTCTGGTGGCCGCCTCCCTCCTTCCTGGCCTCCCGGAGCTGCGCCCTTTCTCACTGGTTCTCTCTTCTGCCGTTTTCCGTAGGACTCTCTTCTCTGACCTGAGTCTCCTTTGGAACTCTGCAGGTTCT
+
CDDCCCCCFFFFGGGGGGGGGGHHGGGEDGHHHGGGGGFFGHHHHGGGGFGGHHHHHHHGGGGGGGGGGGGHGHHGGGGHGHHHHGGGGGGGGGHHHGGHHHAGGHHGHFHFFAG@GDDGGHFFHFE<GGGGFHGCFGGEGBGAGGFGGFFFFFGEFDGFAAFFGAFD@FFFFFFBFF0/BBFFFFFFFB::0:-AFFEFFAB?A.BBFFFFFFFFFFF0BFFFFFFFBFFFFFFF00BFFFFFB:?FFFF
@M05620:37:000000000-D9766:1:1101:13320:6899 1:N:0:82
ACCACACCTTCTACAATGAGCTGCGTGTGGCTCCCGAGGAGCACCCCGTGCTGCTGACCGAGGCCCCCCTGAACCCCAAGGCCAACCGCGAGAAGATGACCCAGGTGAGTGGCCCGCTACCTCTTCTGGTGGCCGCCTCCCTCCTTCCTGGCCTCCCGGAGCTGCGCCCTTTCTCACTGGTTCTCTCTTCTGCCGTTTTCCGTCGCACTCTCTTCTCTGCCCTGATTCTCCTTTGGACCTCTGCAGGTTCT
+
DDDDCCCCFFFFGGGGGGGGGGHHGGGEHGHHHGGGGGGGGHHHHGGGGGGGHHHHHHHGGGGGGGGGGGGHHHHGGGGHGHHHHGGGGG?DCFHCHH2GHH//?FGGG=D=FHH?D@AFHHHFHHHFDGF?GH@GGAFHGFHGFBFGBB/FGFGGG.;9:AF0FCFFFFFFFFFFFFFFFBF0FFFBFFFFFFDDFF.B:.0.;--;-:00;0::00;0;A0;/00::B0;F0F/;0//:00:0;.;:0;
@M05620:37:000000000-D9766:1:1101:21134:6905 1:N:0:82
GAGGCTGCTTTGGAAGAAACTCATAGATTACTGCAACAGTTCCCCCTGGACCTGGAAACGTTTCTTGCCTGGCTTACAGAAGCTGAAACAACTGCCCCTGAGCATACAACATGCTACCCAAGAGTCCAAGCTCATCGCAACCTCCCAAAGCGTACCAGCGCACATGACAAACTAGCAAGTCCGTCCGGCCTTTACGCTTTAGCACTCTTGAGGCTAACATTGCACACTTCTCAGAATTGGAACTTGCAACT
+
CCDCCCFCFFFFGGGGGGGGGGHHHEFHHHHHHH4FEGGDDFGHFGAFA2BFGHFHH33BFGHHDFFAGHHHHHH3GHHHHHHHG3FHH3FHHG@GH11?B2B@B3B3331?B33D@2B3//00BFGB3B?F??E?GFG//0B2??G202@/?/</FF?////<1<<>11>.F110<10==D.<<.<--@EHHHCCEEGGBGGGFFBFFB0<:.<0<FG0FBF<F0.C0<FFB:00=F0000<FB000<0<
@M05620:37:000000000-D9766:1:1101:23048:6908 1:N:0:82
AGTGCCAGCTCTCAATCGCACAGGGGACCCAGGGCCTGGCCCCTCCATCCAGAAAACCTATGACCTCACCCGCTACCTGGAGCACCAACTCCGCAGCTTGGCTGGGACCTATGTGAGTATCCAGCGTAGGAATCTGGGAGTTGGGGAGGAGTGAGGAGTTGGGGAAAGACAGTCCTAACCGTGGAGGGTTCTGGTAAATGATGGGGTGAGGAGGGGCTCTTTGGCTCCCACCAGTCCCCCTGTCTGGTCTA
+
ABAABFFFAFFFGGGGGGGGGGHHGEGGGGAGGGGGGGHHHHGHGGHHHHHHGHHHHGGHHHFHHHHHHHHGGGGGHHHHHGG?GHHHGHHHGG@EGGHHGHHFECHHGHGHHHHGHHHHHHHHHGGGGGGHHHHGHHHGGHHHGGGGGGGHGHHHHGHHHHGGGGHHGHHHHHHHHHHHGGEGFGGGCFFGGGGGGGGGGGGGGFFDFFFFFFFFFFFFFFFBFFFFFFFFFFFFFFFFFFFFFF/;;F/
@M05620:37:000000000-D9766:1:1101:16116:6916 1:N:0:82
ACCACACCTTCTACAATGAGCTGCGTGTGGCTCCCGAGGAGCACCCCGTGCTGCTGACCGAGGCCCCCCTGAACCCCAAGGCCAACCGCGAGAAGATGACCCAGGTGAGTGGCCCGCTACCTCTTCTGGTGGCCGCCTCCCTCCTTCCTGGCCTCCCGGAGCTGCGCCCTTTCTCACTGGTTCTCTCTTCTGCCGTTTTCCGTAGGACTCTCTTCTCTGACCTGAGTCTCCTTTGGAACTCTGCAGGTTCT
+
DCDDCCDDFFFFGGGGGGGGGGHHGFGFFGHHHGGGGGGGGHHHHGGGGGGGHHGHHHHGGGGGGGGGGGGHHHHGGGGHGHHHHGGGGGGGGGHHHHHHHHHHGHHGHHHGGHHGGGGGHHHHHHHGHHHGHHGGGGGHGHHGHGGGGGGGGGGGGGGCCGGGGGFFFFFFFFHHHHFFFFFFHHFFFFFFFFFDFFFFFFFFFFFFFFFFFHHHFFFFFFFFBFFFFFFFFHFFFFFFFFFFFFFFFFF
@M05620:37:000000000-D9766:1:1101:21149:6919 1:N:0:82
GAGGCTGCTTTGGAAGAAACTCATAGATTACTGCAACAGTTCCCCCTGGACCTGGAAAAGTTTCTTGCCTGGCTTACAGAAGCTGAAACAACTGCCAATGATCCTACAGGATGCTACCCGTAAGTAAAGGCTCCTAGAAGACTCCAAGGGAGTAAAAAAGCTGATGAAACAATGGCAAGTAAGTCAGGCATTTCCGCTTTAGCACTCTTGTGGATCCAATTGAACAATTCTCAGCATTTGTACTTGTAACT
+
AAAA>AC>CDBDGB5B4FBFGFHFHGFAG5AEGB4AFGBFGDDBGAABA2BBGFFBB3AABDGFFDFBABFGEGF3BBFGHFBBF33BBBB?BFFF3FGGGG4BBFFB3BAF32BGFHG>?>??B?BB4B?BF/FB?BBBBBB2FGBB?///?F@B@2>?FF1?<F1<?1<???GF<1.>=><11=100.<1==DCEE<<D0DDGGHHGB0<;<;;/:<;;:;<0;B;;0B0C0/0;CFB;9;C;;;;9;;
@M05620:37:000000000-D9766:1:1101:23749:6932 1:N:0:82
AGTGCCAGCTCTCAATCGCACAGGGGACCCAGGGCCTGGCCCCTCCATCCAGAAAACCTATGACCTCACCCGCTACCTGGAGCACCAACTCCGCAGCTTGGCTGGGACCTATGTGAGTATCCAGCGTAGGAATCTGGGAGTTGGGGAGGAGTGAGGAGTTGGGGAAAGACAGTCCTAACCGTGGAGGGTTCTGGTAAATGATGGGGTGAGGAGGGGCTCTTTGGCTCCCACCAGTCCCCCTGTCTGGTCTA
+
BBBBBFFFBFFFGGGGGGGGGGHHGGGGGGHHGGGGGGHHHHGHGGHHHHHHHHHHHGHHHHHHHHHHHHHGGGGGHHHHHHHHHHGHGHHHGGGGGHHHGHHGGGHHGHHHHHHHHHHHHHHHHGGGGGHHHGHHHHHGGHHHGGGGGGGHHHHHHGHHHHGGGGHHHHHHHHHHHHHHGFGGGGGGCFFGGGGGGGGGGGGGGGFFFFFFFFFFFFFFFFFFFFFFFFFFFFFFFFFFFFFFFFFFFFF
@M05620:37:000000000-D9766:1:1101:23782:6939 1:N:0:82
AGTGCCAGCTCTCAATCGCACAGGGGACCCAGGGCCTGGCCCCTCCATCCAGAAAACCTATGACCTCACCCGCTACCTGGAGCACCAACTCCGCAGCTTGGCTGGGACCTATGTGAGTATCCAGCGTAGGAATCTGGGAGTTGGGGAGGAGTGAGGAGTTGGGGAAAGACAGTCCTAACCGTGGAGGGTTCTGGTAAATGATGGGGTGAGGAGGGGCTCTTTGGCTCCCACCAGTCCCCCTGTCTGGTCTA
+
AA>3>FFCAFFFGFGGGGGCGGHGGGGEGGHH2AEE2FGHHHGHGGHHHHHHFHHHHGHHHHHHHHHHHHHGG>EEHHHH2FGHHHF1EHHGEFGEEHHHGHHGGGHHGHHHHHGHHHHHHHHHHGFGGGHHHHHHGGHGGHHHGGEGGADGHEHHHGFHHCDGFDHFHHHHHHHHGHHHGGGGGGGGEFFGGGGFGGGGGGGGGFFBFFFFFF??BBFFFFFFFFFFFFFFFFFFFFFFBFFFFFFFFFB
@M05620:37:000000000-D9766:1:1101:6834:6942 1:N:0:82
ACCACACCTTCTACAATGAGCTGCGTGTGGCTCCCGAGGAGCACCCCGTGCTGCTGACCGAGGCCCCCCTGAACCCCAAGGCCAACCGCGAGAAGATGAGTGGCCCGCTACCTCTTCTTGTGGCCGCCTCCCTCCTTCCTGGCCTCCCGGCGCTGCGCCCTTTCTCACTGGTTCTCTCTTCTGCCGTTTTCCGTAGGACTCTCTTCTCTGCCCTGCGTCTCCTTTGGCACTCTGCAGGTTCTCGATCGGAA
+
CCCCCCCAFFFFGGGGGGBGGGHHGGGAAFHHHFFF?EFGGHHHHGGEEFEGHGHHHHHEFGGGGGGGGGGHHHHGGGGHGHHHHGGGGG/BDGHGHHHGHHG?0?>AC>>FHHHHHH1>G1<CGG<AE;;CHHGHHHHH0CGHHHGGGGGGGGGGG;A>@FFFFF/FFFFFFFFFFFFF;FFFFFDFFFFFFF;DFFFFFFFFF/;FFFEFFFF.;DFFFFFFFFF/;FFFFFFFFEFFFF/AFF.;A.A
@M05620:37:000000000-D9766:1:1101:14589:6946 1:N:0:82
ACCACACCTTCTACAATGAGCTGCGTGTGGCTCCCGAGGAGCACCCCGTGCTGCTGACCGAGGCCCCCCTGAACCCCAAGGCCAACCGCGAGAAGATCACCCAGATGCGCGGCCCGCTACCTCTTCTGGCGGCCGCCTCCCTCCTTCCTGGCCTCCCGCCGCTGCGCCCTTTATCACTGGCTCTCTCTTCTGCCGTTTTCCGTACGACTCTCTTCTATGACATGTGTCTCCTTTAGTACTCTGCAGCTTCT
+
BCCCCCCCFFFFGGGGGGGGGGHHGEGGHGHHHGGGGGGGGHHHHGGGGGGGHHHHHHHGGGGGGGGGGGGHHHHGGGGHGHHHHGGGGGGGG/?C?2?=20?//??F</---A--A@-::CC0B;:000-:;D-?@.C../BF/;:F9BFAFFFF:?-;-9@9.--AA=/B0:000:0:.;09BBFFFFBBB99:AFE9F.:..-.;A.9BFF090000:0;90;BFF09BB0090000B0;0;00;0;;
@M05620:37:000000000-D9766:1:1101:22065:6976 1:N:0:82
ACCACACCTTCTACAATGAGCTGCGTGTGGCTCCCGAGGAGCACCCCGTGCTGCTGACCGAGGCCCCCCTGAACCCCAAGGCCAACCGCGAGAAGATGACCCAGGTGAGTGGCCCGCTACCTCTTCTGGTGGCCGCCTCCCTCCTTCCTGGCATCCCGGAGCTGCGCCCTTTCTCACTGGTTCTCTCTTCTGCCGTTTTCCGTAGGACTCTCTTCTCTGACCTGAGTCTCCTTTGGAACTCTGCAGGTTCT
+
AA>AB?AAFFF@EGGBGGGGDAECEEEFHAHHGGDBAEE?EHHHHG?EAAECGA3FGBGGGGCGEE/EGGGHHGA?EGGEFHHCAFFEGCDG?/FGGFFHHEEEEHHH01FFGHHGGG-@0<GHHHHHFHGGEHG--:;C.BGGHBCG0;/:/;FFGG?@BGA/CBBA@BFBFFFBFFFFFF/FF/BFFFFFFFBFFFFFFFFFDDFFFFFFFF/FFBFBFFFF/BFFFFFFFFFFFFFFFFFFFF../BF
@M05620:37:000000000-D9766:1:1101:10428:6986 1:N:0:82
ACCACACCTTCTACAATGAGCTGCGTGTGGCTCCCGAGGAGCACCCCGTGCTGCTGACCGAGGCCCCCCTGAACCCCAAGGCCAACCGCGCGAAGATGACCCAGGTGCGTGGCCCGCTACCTCTTCTGGTGGCCGCCTCCCTCCTTCCTGGCCTCCCGGCGCTGCGCCCTTTCTCACTGGTTCTCTCTTCTGCCGTTTTCCGTAGGACTCTCTTCTCTGACCTGCGTCTCCTTTGGAACTCTGCAGGTTCT
+
BBBBBBBACFFFGGGGGG5BGGHHGGGA4EGGHEFF?EEGDHHHHGGEAEEFEHGHHHHEFECGGGGGGGGHHHHGGGGHGHHHHGGGGG<CGGG/FDHHGH/CFGH1@FD?CF.ACGGGHHHFGGHFCGHGHFGCGFDFGFGAFFGGGGGGGGGECFA-;@DFFFFFFFFFFFFFFFBFFFFFFFBFFFFFFFFFDFFFFFFFFFFFFFFFFFFFFFFFFFFF.-DBDFFFFFFFFFFFFFFFFFFFFFF
@M05620:37:000000000-D9766:1:1101:19852:6994 1:N:0:82
AGTGCCAGCTCTCAATCGCACAGGGGACCCAGGGCCTGGCCCCTCCATCCAGAAAACCTATGACCTCACCCGCTACCTGGAGCACCAACTCCGCAGCTTGGCTGGGACCTATGTGAGTATCCAGCGTAGGAATCTGGGAGTTGGGGAGGAGTGAGGAGTTGGGGAAAGACAGTCCTAACCGTGGAGGGTTCTGGTAAATGATGGGGTGAGGAGGGGCTCTTTGGCTCCCACCAGTCCCCCTGTCTGGTCTA
+
BBABBFFFBFFFGFGGGGGGGGHGGGGGGGHHGGGGGGHHHHGHGGHHHHHHHHHHHGHGHHHHHHHHHHHGGEGFHHHHGHHHHHFGGHHHFGGGGHHHGHHGGGHHGHHHHHHHHHHHHHHHHGGGGGHHHHHHHHHGGHHHGGGGGGEHHHHGHGHHHHGGGGHGHHHHHHHHHHHHGGGGFGGGGGGGGGGGGGGGGGGGGGFFFFFFFFFFFFFFFFFFFFFFFFFFFFFFFFFFFFFFFFFFFFF
@M05620:37:000000000-D9766:1:1101:12653:7001 1:N:0:82
ACCACACCTTCTACAATGAGCAAAATTCAGAACTCCAGTCTCCTGCAGCTATCTCGACTGCCGCCTCCCGCTTGACCAAGCAAAACCCCTAGAAGAATCAAGGCGATTCTCAGGCTACCCCCTCTTATTGCCGCCTCCCTCCTCCCTGACATCCCGCAGCTGCTACCTCCCTCACCGCTTCTCTCTTCTGCTGTCGTCCTCAGGACGCGCATCTCTGACTTGAGTCTACTGCGGAACTCCGCATCTCCTAG
+
BBBBBBBBFFFDGGGGGDAGE4BFF4FG5D5DGEH4BFFG5DGG3B2GHHAGF5DF322AF3E0A1BB1BA01?1B@FGB1BBFCGE1B11133333333B33?>///?4?443303B00?<<C01122111/<</<G/@0<F0?/?1?0?1>F..->-<</<00=<00<<C/;...;;;;;00;;C<F000900..9;.09//;.9----.;/9///9/9:9/9:B/9;//.----/;/.;-.99/;///
@M05620:37:000000000-D9766:1:1101:25221:7002 1:N:0:82
ACCACACCTTCTACAATGAGCTGCGTGTGGCTCCCGAGGAGCACCCCGTGCTGCTGACCGAGGCCCCCCTGAACCCCAAGGCCAACCGCGAGAAGATGACCCAGGTGAGTGGCCCGCTACCTCTTCTGGTGGCCGCCTCCCTCCTTCCTGGCCTCCCGGAGCTGCGCCCTTTCTCACTGGTTCTCTCTTCTGCCGTTTTCCGTAGGACTCTCTTCTCTGACCTGAGTCTCCTTTGGAACTCTGCAGGTTCT
+
ABCCBACBFFFFGGGGGGGGGGHHGGGGHEHHHGGGGGGEEHHHHGGGGGGGHHHHHHHGGGGGGGGGGGGHHHHGGGGHGHHHHGGGGGGGGGHHHHHHHHEHGH11<GGCFHHCC@GGGFHHHHHHFHF?GA-C@:EHFFHGHBFGGGGGFFGGED--9;C/BDFFFFFFFF//;FFFFBBB:BBFFFFFFFFFFFFFFF/.A.99BBFFFEFFFF//;BF//BBFBFFFFFFFFFBFFFFBBFFFBFB
@M05620:37:000000000-D9766:1:1101:6666:7009 1:N:0:82
GAGGCTGCTTTGGAAGAAACTCATAGATTACTGCAACAGTTCCCCCTGGACCTGGAAAAGTTTCTTGCCTGGCTTACAGAAGCTGAAACAACTGCCAATGCTCCTACAGGATGCTACGCGGAAGGCAAGGCTCCTAGACGCCTCACCGGGCGTCCCAGAGCTGCTGACACACTTTCAAGTAAGTCCGGCCTTTCAGCTTTAGCAATCTTGTGGATCCCATTGAACCCTTCTCAGCATGTGTCCTTGTCACT
+
A?AABAFAFFFFGGGFAB4BGGGGCGG6D5GHHF4AGABBDGHHHGEG2CGHHFEHH32FHHHHHHHHHHHHHHF3BEHGHHHHH3FGHB?F3EHH33FG3FB3B333BFFGEHHGD1>///<?EFGHFGC1FF11111//>CA@?0///>---<<00<<C0<<<GH/0<GDH00<;0CG00<C0:CC-;EGGG;FFF000CFG0;FBFFGGG0B0;/0;FFBBB.A99.BFF/FF9/;B9/;BFFF/9BF
@M05620:37:000000000-D9766:1:1101:10620:7016 1:N:0:82
ACCACACCTTCTACAATGAGCTGCGTGTGGCCCCCGAGGAGCACCCCGTGCTGCTGACCGAGGCCCCCCTGAACCCCAAGGCCAACCGCGAGAAGATGACCCAGGTGAGTGGCCCGCTACCTCTTCTGGTGGCCGCCTCCCTCCTTCCTGGCCTCCCGGAGCTGCGCCCTTTCTCACTGGTTCTCTCTTCTGCCGTTTTCCGTAGGACTCTCTTCTCTGACCTGCGTCTCCTTTGGAACTCTGCAGGTTCT
+
BBBBBBB>FFFFGGGGGGEGGGHHGGGA4EH2BAEE?EGGDHGHHGGAEFFGFHHHGHH>EECFGGGGGGGHGHHGGGGHGHHHHGGGGG<BDGHEHHFHHHHHGHHBGGFGGHGGGGGGHHHHHHHHGHHGHHGGGGGHGGGGGGGGGGGGGGGGGGG;@FGFFFFFFFFFFFFFFFFFFFFFFFFFFFFFFFFFFFFFFFFFFBFFFFFFFFBFFFFFFFFF.@DCFFFFFFFFFFFFFFFFFFFFFFF
@M05620:37:000000000-D9766:1:1101:14250:7032 1:N:0:82
ACCACACCTTCTACAATGAGCTGCGTGTGGCTCCCGAGGAGCACCCCGTGCTGCTGACCGAGGCCCCCCTGAACCCCAAGGCCAACCGCGAGAAGATGACCCAGGTGAGTGGCCCGCTACCTCTTCTGGTGGCCGCCTCCCTCCTTCCTGGCCTCCCGGAGCTGCGCCCTTTCTCACTGGTTCTCTCTTCTGCCGTTTTCCGTAGGACTCTCTTCTCTGACCTGAGTCTCCTTTGGAACTCTGCAGGTTCT
+
CCCCCCCBFFFFGGGGGGGGGGHHGEGGHGHHHGGGGGGEGHHHHGGGEGGGHHHHHHHGEGFGGGGGGGGHHHHGGGGHGHHHHGGGGGGGGGHHHHHHHHCGGHHHHHFGGGHGGGGGHHHHHHHHHHHGHHGGGGGGGHHGHGGGGGGGGGGGGGGGGGGGGGFFFFFFFFFFFHFFFFFFHHFFFHHHFFFADFFFFFFFFFFFFFFFFFFFFFFFFFFFFFHFHHFFFHFEFFFFFFFFFFFFFFF
@M05620:37:000000000-D9766:1:1101:8616:7069 1:N:0:82
ACCACACCTTCTACAATGAGCTGCGTGTGGCTCCCGAGGAGCACCCCGTGCTGCTGACCGAGGCCCCCCTGAACCCCAAGGCCAACCGCGAGAAGATGACCCAGCTGCGAGGCCCGCTGCCTCTTCTGGTGGCCGCCTCCCTCCTTCCTGGCCTCCCGGCGCTGCGCCCTTTCTCACTGGTTCTCTCTTCTGCCGTTTTCCGTAGGACTCTCTTCTCTGACCTGCGTCTCCTTTGGAACTCTGCAGGTTCT
+
BBBBBBBBFFFFGGGGGGGGGGHHGAEFHEHHHGGGGGGGGHHHHGGGGFGGHHHHHHHGCGGGGDGGGGGGHFHGGGAGFCHHHGEEFFDCCGFHFHF<<FC/01?1>/<@FG<<AC-.<00<GD0:<0C:GCCGGDGGEBFDFFGGGB/;;:FEE.-;>;@B.-:9-@/FBFFFFFFE/:BBFFFFFBFF/B-AAFEFFFFFF.BFFF/:BF9/;9BBFFFF.9:-:FFFFFFFB/BFFF/BBF.:;9/
@M05620:37:000000000-D9766:1:1101:25213:7097 1:N:0:82
ACCACACCTTCTACAATGAGCTGCGTGTGGCTCCCGAGGAGCACCCCGTGCTGCTGACCGAGGCCCCCCTGAACCCCAAGGCCAACCGCGAGAAGATGACCCAGGTGAGTGGCCCGCTACCTCTTCTGGTGGCCGCCTCCCTCCTTCCTGGCCTCCCGGAGCTGCGCCCTTTCTCACTGGTTCTCTCTTCTGCCGTTTTCCGTAGGACTCTCTTCTCTGACCTGAGTCTCCTTTGGAACTCTGCAGGTTCT
+
DDDDCCCCFFFFGGGGGGGGGGHHGGGECFHHHGGGGGGGGHHHHGGGFGGGHHGHHHHGGGGGGGGGGGGHGHHGGGGHGHHHHGGGGGGGGGHGHHHHHHHHGHHHHGHGGHHGGGGGHHHHHHHHHHHGHHGGGGGHGHHGHGGGGGGGGGGGGGGGGGGGGGFFFFFFFFFFFFFFFFFFFFFFFFFFFFFDFFFFFFFFFFFFFFFFFHFHFFHFFFFFFFFFFFFFFHHFFFFFFFHFFFFFFFF
@M05620:37:000000000-D9766:1:1101:8270:7118 1:N:0:82
ACCACACCTTCTACAATGAGCTGCGTGTGGCTCCCGAGGAGCACCCCGTGCTGCTGACCGAGGCCCCCCTGAACCCCAAGGCCAACCGCGAGAAGATGACCCAGGTGAGTGGCCCGCTACCTCTTCTGGTGGCCGCCTCCCTCCTTCCTGGCCTCCCGGAGCTGCGCCCTTTCTCACTGGTTCTCTCTTCTGCCGTTTTCCGTAGGACTCTCTTCTCTGACCTGAGTCTCCTTTGGAACTCTGCAGGTTCT
+
CCDDDDDDFFFFGGGGGGGGGGHHGGGEHGHHHGGGGGGGGHHHHGGGGGGGHHGHHHHGGGGGGGGGGGGHGHHGGGGHGHHHHGGGGG<CGGHHHHHHHHEFGHHHHHHGGHHGGGGGHHHHHHHHHHHGHHGGGGGHGHHGHGGGGGGGGGGGGGGBDGGGGGFFFFFFFFFFHHFFFFFFFFFFFFFHFFFFFFFFFFFFFFFFFFFFFHHFFFFFFFFF/FFFFFFFFFHFFFFFFFFFFFFFFFF
@M05620:37:000000000-D9766:1:1101:10600:7123 1:N:0:82
AGTGCCAGCTCTCAATCGCACAGGGGACCCAGGGCCTGGCCCCTCCATCCAGAAAACCTATGACCTCACCCGCTACCTGGAGCACCAACTCCGCAGCTTGGCTGGGACCTATGTGAGTATCCAGCGTAGGAATCTGGGAGTTGGGGAGGAGTGAGGAGTTGGGGAAAGACAGTCCTAACCGTGGAGGGTTCTGGTAAATGATGGGGTGAGGAGGGGCTCTTTGGCTCCCACCAGTCCCCCTGTCTGGTCTA
+
ABAABFFFCFFFGGGGGGGGGGHHGGGGGGHHGGGGGGHHHHGHGGHHHHHHHHHHHGHHHHHHHHHHHHHGGGGGHHHHHHHHHHHHGHHHGGGGGHHHGHHGGGHHGHHHHHHHHHHHHHHHHGEGGGHHHHHHHHHGGHHHGGGGGGGGHHHHHGHHHHGGGGHHHHHHHHHHHHHHGGGGGFGGCFGGGGFGGGGGGGGGGGFFFFFFFFFFFFFFFFFFFFFFFFFFFFFFFFFFFFFFFFFFFFF
@M05620:37:000000000-D9766:1:1101:8253:7126 1:N:0:82
ACCACACCTTCTACAATGAGCTGCGTGTGGCTCCCGAGGAGCACCCCGTGCTGCTGACCGAGGCCCCCCTGAACCCCAAGGCCAACCGCGAGAAGATGACCCAGGTGAGTGGCCCGCTACCTCTTCTGGTGGCCGCCTCCCTCCTTCCTGGCCTCCCGGAGCTGCGCCCTTTCTCACTGGTTCTCTCTTCTGCCGTTTTCCGTAGGACTCTCTTCTCTGACCTGAGTCTCCTTTGGAACTCTGCAGGTTCT
+
AAA>AAAAFFFFGGGGFGG1A1FCE0AEGCHG1FAEEECEAHGHHGEEEEFCAGHFHFGGGG@FE>/EGCF011??/E>GG//?G/EE<<<C?FFGD1GGCH//FFGFHGHGFHGCCCCGHHH0FHHEHHBCA.A-:ECHCHHA/0C90CFFG09CEA@@GAAFGG@F@@BF/FFBFFFF/FFFFFFFFFBFFF?BFFF/BAF-;AFFF/BFBFFFFFFFFFFFFEFFFFF/;FBFBB/9/9:FFEFABFB
@M05620:37:000000000-D9766:1:1101:25046:7127 1:N:0:82
ACCACACCTTCTACAATGAGCTGCGTGTGGCTCCCGAGGAGCACCCAGTGCTGCTGACCGAGGCCCCCCTGAACCCCAAGGCCAACCGCGAGAAGATGACCCAGGTGAGGGGCCCGCTACCTCTTCTGGTGGCCGCCTCCCTCCTTCCTGGCCTCCCGGAGCTGCGCCCTTTCTCACTTGTTCTCTCTTCTGCCGGTTTCCGTAGGACTCTCTTCTCTTACCTGAGTCTCCTTTTGAACTCTTCAGGTTCT
+
DCDDCCCCFFFFGGGGGGGGGGHHGGGFHGHHHGGGGGGGGHHHHGGHHHHHHHGHHHHGGGGGGGGGGGGHHHHGGGGHGHHHHGGGGGCFGGHHHHHFHHA?F2?2?0/><CG@C?-CHB00==D0DD/A.C-:A.:CGC:E:C0C90;:CB9AF.D-@?FFFD@DF-FFBB0:F00;:B9:0090;:990B;-@DFFFDBAAD9FBB000BBFBB00:B90/;9BBFF0FF0B.;BBBB00:;F0;BB
@M05620:37:000000000-D9766:1:1101:10619:7129 1:N:0:82
AGTGCCAGCTCTCAATCGCACAGGGGACCCCGGGCCTGGCCCCTCCATCCCGAAAACCTATGACCTCACCCGCTACCTGGAGCACCAACTCCGCGGCTTGGAGGGGACCTATGTGAGTATCCAGCGTATGAATCTGGGAGTTGGGGAGGAGTGAGGATTTGGGTAAAGACAGTCCTAACCGTGGAGGGTTCTGGTAAATGATGGGGTGAGGAGGGGCGCTCTGGCTCCCACCAGTCCCCCTGTCTGTTCTA
+
>3>>AFFFAFCFGGGGGFGEGCAF2AEEGG22AAEEFBBFEGE1EGFHBH1EEE0>3E3BG34BGHH3F11>EEEEH3GFGHH/BFBGEGGHGG?<CD?C/10//>//?F1?<1<1<G1GHFDDG->..=<00=G00/..<C0/:-.--.:/.;0.0/;000C90/00;F/;BFBBB0CFGEE-.9.@.9;F/F99BB/F/B//;AD-.9.;A.@BB-9-.9B:BF/EFFFDE9:/;/.;-A9B///999/
@M05620:37:000000000-D9766:1:1101:24045:7160 1:N:0:82
ACCACACCTTCTACAATGAGCTGCGTGTGGCTCCCGAGGAGCACCCCGTGCTGCTGACCGAGGCCCCCCTGAACCCCAAGGCCAACCGCGAGAAGATGACCCAGTGGGGGGGCCGGCTCCTTCTTTTGTTGGCCGCTTCCCCCCTTCTTGCCCCCCCGCGCTTCCGCCCTTTCTCACTGGTTCTCTCTTCTGCGGTTTTCCGTAGCATTTTCTCTCTGGCCCTAGGTTTCCTTTGGACTTCTCCGGTTTCT
+
CCCDDDCCFFFFGGGGGGGGGGHHGGGEGGHHHGGGGGGGGHHHHGGGGGGGHHHHHHHGGGGGGGGGGGGHFHHGGGGHGHHHHGGGGFGGGGHHGH2?G2/?110//-;-;C----;A000;000://;.;0-;-.;F//;-@.B00;0;0.;@-:----..0.;D-@F0000000;/;;:0000;0000;--;CF.B0.0.;.000000;0000000;..///000;0BF0F/;0000000.;-;.00
@M05620:37:000000000-D9766:1:1101:12566:7165 1:N:0:82
ACCACACCTTCTACAATGAGCTGCGTGTGGCTCCCGAGGAGCACCCCGTGCTGCTGACCGAGGCCCCCCTGAACCCCAAGGCCAACCGCGAGAAGATGACCCAGGTGAGTGGCCCGCTACCTCTTCTGGTGGCCGCCTCCCTCCTTCCTGGCCTCCCGGAGCTTCGCCCTTTCTCACTGGTTCTCTCTTCTGCCGTTTTCCGTAGGACTCTCTTCTCTGACCTGCGTCTCCTTTGGAACTCTGCAGGTTCT
+
BBBBBBBAFFFFGGGGGG5BGGFHGEGBAEGHHFFEDCEGFGHHHGGGEFGGFHGHFHHEF?CEGGGGGGGHFHHFEGGHGHHHHGGGGG/BDGHFHHHHHHHHGHHDGGHGGHHGGGGGHHHHHHHHHHHGHHGGGGGHGHHGHGGGGGGGGGGGGGG9BGGGGGGFFFFFFFFFFFFFFFFFFFFFFFFFFFFFFFFFFFFFFFFFFFFFFFFFFFFFFFFF.@DFFFFFFFFFFFFFFFFFFFFFFFF
@M05620:37:000000000-D9766:1:1101:19941:7172 1:N:0:82
AGTGCCAGCTCTCAATCGCACAGGGGACCCAGGGCCTGGCCCCTCCATCCAGAAAACCTATGACCTCACCCGCTACCTGGAGCACCAACTCCGCAGCTTGGCTGGGACCTATGTGAGTATCCAGCGTAGGAATCTGGGAGTTGGGGAGGAGTGAGGAGTTGGGGAAAGACAGTCCTAACCGTGGAGGGTTCTGGTAAATGATGGGGTGAGGAGGGGCTCTTTGGCTCCCACCAGTCCCCCTGTCTGGTCTA
+
AA>AAFFFBFFFGEGFFGGFGCHCGGGGGGHHGGGGGGHHGHGHGGHHHGHHHHHGHGHHGHHHHHHHHHHGG@EEHHHHBFHHHHCGEHHHDGEGGHHHGHHGGGHHGHHFHHHHGHHHHHGGHGGGGGHHGHHHHGGGGHHHGGECGGEFGGHHHGHHHHGGGGHGHHHHHHHHHHHHGGGGDGGGEGGGGGFFFGGGGGGGGGFBFFFFFFBBBBFFFFFFFFFFFFFFFFFFFFFFBFFFFFFFFFB
@M05620:37:000000000-D9766:1:1101:24032:7173 1:N:0:82
ACCACACCTTCTACAATGAGCTGCGTGTGGCTCCCGAGGAGCACCCCGTGCTGCTGACCGAGGCCCCCCTGAACCCCAAGGCCAACCGCGAGAAGATGACCCAGGTGAGTGGCCCGCTACCTCTTCTGGTGGCCGCCTCCCTCCTTCCTGGCCTCCCGGAGCTGCGCCCTTTCTCACTGGTTCTCTCTTCTGCCGTTTTCCGTAGGACTCTCTTCTCTGACCTGAGTCTCCTTTGGAACTCTGCAGGTTCT
+
AAABBABAFFFFGGGFGGGGGGHHGGGGHGGHHFGFAEF2AF2FHGGFEEFFBGHGGHHGFEEEGGGGGGGGHHHEGGFHGHHHGFGEF<BB@AGGDFGFHHE?FHFFHGDFFHHGGGGDHHHGHGH00D/CCGFGGGGHGHHGHFGGGFBGGGGGG.-@DGFFFGFFFCFFFFFFFFBFFFFFFFFFFFFFFFFAABEFFDFFAAFFFFFFFFFFFFBFFFFBFBFFFFFFFFBFFFFFFFFFF9.;;F:
@M05620:37:000000000-D9766:1:1101:22355:7189 1:N:0:82
AGTGCCAGCTCTCAATCGCACAGGGGACCCAGGGCCTGGCCCCTCCATCCAGAAAACCTATGACCTCACCCGCTACCTGGAGCACCAACTCCGCAGCTTGGCTGGGACCTATGTGAGTATCCAGCGTAGGAATCTGGGAGTTGGGGAGGAGTGAGGAGTTGGGGAAAGACAGTCCTAACCGTGGAGGGTTCTGGTAAATGATGGGGTGAGGAGGGGCTCTTTGGCTCCCACCAGTCCCCCTGTCTGGTCTA
+
11>AADDFAF@@AFGDEAFGAEAGEEGGGAGHGG0/F/GFGHGHGGGHDFGEGC1GHG0GHHHHGHEHHHHGGGCEHHHHGGHECGHHGBFHGGGGGHHHGHHGGGHHGHHHHHHHHHHHHHHHHGGGGGHHHHHGFFHGGHHH/@FCGGGHHHGHHGHHHB-CGGHHHHHHHHHHHHHHGGGGGGGGAFGGGGFGGGGGGGGGGGF@FFFFFF@?@@FFFFFFFFFFFFFFFFFFFFFF@FFFFFFFFFF
@M05620:37:000000000-D9766:1:1101:16264:7199 1:N:0:82
AGTGCCAGCTCTCAATCGCACAGGGGACCCAGGGCCTGGCCCCTCCATCCAGAAAACCTATGACCTCACCCGCTACCTGGAGCACCAACACCGCAGCTTGGCTGGGACCTATGTGAGTATCCAGCGTAGGAATCTGGGAGTTGGGGAGGAGTGAGGAGTTGGGGAAAGACAGTCCTAACCGTGGAGGGTTCTGGTAAATGATGGGGTGAGGAGGGGCTCTTTGGCTCCCACCAGTCCCCCTGTCTGGTCTA
+
AAAABDFFBFFFGAGGGFFFEGHHEAEFEGHHGGGGGDGFCHGHGGGHGHGFFFCGHGHGHHBGHHFEGHHGGGCEHHGCHGF?B??GG1?EF//>EFHHGHHGF/GHGHHHHHHHHHFHHHGHHGDGGGHHHHHHHHGGGGHHGGGGGGGHHHGHHGHHHH-@EGHHHHFHHFHHHHGGGFEGGGGGCFFFGFFGFGGGGGGGFFFFFFFFFFFFFFFFFFFFFFFFFFFFFFFFFFFF-;FFFF/9BFB
@M05620:37:000000000-D9766:1:1101:16631:7211 1:N:0:82
GAGGCTGCTTTGGACGAAACTCATAGATTACTGCAACAGTTCCCCCTGGACCTGGACAAGTTTCTTGCCTGGCTTACAGAAGCTGAAACACCTGCCAATGATCCCACAGGCTTCTACCAGTACAGAACACCTCCTAGAAGACTACAAAACAGAAAAAAAGATAATGAAAAAATGGCACAGAATTCAGAAACTTACGCTCTAGCCCTCCTCCGAATCAAATTAAACAATTCTATACCTTGGTACTCACAACC
+
>1>>1>C>@@B1F11A1EAAFFHHHBDDD11ADB111B0DD2ABB/A//00BBFAB010BDADADDDA1B1BBBB1B@1DB11BB11B@B0BBBB>1FB11BB@0B>?0//000122B1111122><<00?B</B11<<110B1<111B0/00110@<///1<<1?11>10-01<>/<//<<0000000//0<0;..:;:0;0/;;.:///;-...090;;00;00;009090000;;9/000;//99/:-
@M05620:37:000000000-D9766:1:1101:9454:7213 1:N:0:82
ACCACACCTTCTACAATGAGCTGCGTGTGGCTCCCGAGGAGCACCCCGTGCTGCTGACCGAGGCCCCCCTGAACCCCAAGGCCAACCGCGAGAAGATGAGTGGCCCGCTCCCTCTTCTTGTTGCCGCCTCCCTCCTTCCTGGCCTCCCGGCGCTGCGCCCTTTCTCACTGGTTCTCTCTTCTGCCGTTTTCCGTAGGACTCTCTTCTCTGCCCTGCGTCTCCTTTGGCACTCTGCAGGTTCTCGATCGGAA
+
BBCCCCCAFFFFGGGGGG5GGGHHGGGEGGHHHGGGGGGGGHHHHGGGGGGGHHHHHHHGGGGGGGGGGGGHHHHGGGGHGGHHHGGGGGCFGGHGHHHGGGG???>/A><FGHHHHH<FG1.=GG<<C<<CGHGHHHHH0;GHHHHGGGGGGGGGF::D@FFFFF9FFFEFFFFFFFFFBFBFFFFFFFFFDF9AFFFFFFFFFFFFFFFFFFF?@DADFFFFFFF09BFFFFFFFFABBF0AFF:@AAE
@M05620:37:000000000-D9766:1:1101:20537:7220 1:N:0:82
ACCACACCTTCTACAATGAGCTGCGTGTGGCTCCCGAGGAGCACCCCGTGCTGCTGACCGAGGCCCCCCTGAACCCCAAGGCCAACCGCGAGAAGATGACCCAGGTGAGTGGCCCTCTACCTCTTCTGGTGGCCGCCTCCCTCCTTCCTGGCCTCCCGGAGCTGCGCCCTTTCTCACTGGTTCTCTCTTCTGCCGTTTTCCGTAGGACTCTCTTCTCTGACCTGAGTCTCCTTTGGAACTCTGCAGGTTCT
+
BBBBBBBBFFFFGGGGFGGGGFHFGEEA4AGFEFGE?CEFDHHHHGGGDEGGGHFHHHGGCGCGGEGGGGGCFFHGGGGHGHHHHGEEGG>B@FHFDGFFHHHHGHH1FGHGGGHHHHHHHHGHHHHHHHHGHHGGCEDHGHHGHHHHHHHHHGGFGGG-?FGGGGGGGGFFFFFFFFFFFFFFFFFFFFFFFFFDFFFFFFFFFFFFFFFFFFFFFFFFFFFF/BFFFFFFFFFFFFFFFFFFFFFFFFF
@M05620:37:000000000-D9766:1:1101:9338:7225 1:N:0:82
AGTGCCAGCTCTCAATCGCACAGGGGACCCAGGGCCTGGCCCCTCCATCCAGAAAACCTATGACCTCACCCGCTACCTGGAGCACCAACTCCGCAGCTTGGCTGGGACCTATGTGAGTATCCAGCGTAGGAATCTGGGAGTTGGGGAGGAGTGAGGAGTTGGGGAAAGACAGTCCTAACCGTGGAGGGTTCTGGTAAATGATGGGGTGAGGAGGGGCTCTTTGGCTCCCACCAGTCCCCCTGTCTGGTCTA
+
ABA?AFFFBFFFGGFGGGCEGGHHGGGGGGHHGGGGGGHHHHGHGGHGHHHHHHGHHGHGHHHHHHHHHHHGGFGGHGHHHHHHHHFHFHHFFGGGGFHGGHHGGGHHGHHHHHHHHHHHHHHHHGEGGGHGHHHHHHHGGHHHGGGGGDEHHFHHGGHHHHGGFDEHHHHHHHHHHHHFGGGGDGGGGG.FGGGFFFGGGGGGGGFAFFFFFFFFFFFFFFFFFFFFFFFFFFFFFFFFFFFFFFFFFFB
@M05620:37:000000000-D9766:1:1101:16543:7233 1:N:0:82
GAGGCTGCTTTGGAAGAAACTCATAGATTACTGCAACAGTTCCCCCTGGACCTGGAAAAGTTTCTTGCCTGGCTTACAGAAGCTGAAACAACTGCCAATGCTCCTACAGGATGCTACCCGTCAGGACAGGCTCCTCGAAGACTACCAGGGAGTACCAGCGCTGATGACACACTGGCAAGTCCGTCAGGCCTTTCCGCTTTAGCACTCTTGTGGCTACAATTGCACAATTCTCAGCATTTGTCCTTGTAACT
+
AABBBBFBFFFFGCGGGGGGGGCHGHHHHHHHHHFHHHHFHHHHHGGGHHHHHHHGHHFGFGHHHHHHHHHHHHHHHHHHHHHHHHGHHHHHHHHHHHHH3FGHB3B@E3FGFHHHHHFGGDGG2BFGFFGHHGHG//B?DHH2FGFFGGFG/@FGHF/ADG?EHHHHHHH?GF0>GHGHDGDGHDG/<./<GHHFGGGGHHHHHHHHHGFGG.F0;0FGFGB0FF/FGGGGGG/9CFGGG0CFGG9BFFF
@M05620:37:000000000-D9766:1:1101:14789:7250 1:N:0:82
GAGGCTGCTTTGGAAGAAACTCATAGATTACTGCAACAGTTCCCCCTGGACCTGGAAAAGTTTCTTGCCTGGCTTACAGAAGCTGAAACAACTGCCAATGATCCTACAGGATGCTACCCGTAAGGACAGGCTCCTAGCAGACTCCAAGGGAGTAAAAGAGCTGATGAAACAATGGCAAGTCCGTCAGGCATTTCCGCTTTAGCACTCTTGTGGATCCCATTGAACAATTCTCAGCATTTGTACTTGTCACT
+
BBBCCCFCFFFFGGGGGGGGGGHHHHHHHHHHHHHHGHHFHHHHHGGGHHHHHHHHHHHGFHHHHHHHHHHHHHHHHHHHHHHHHHHHHHHHHHHHHHHHHHHHHFHHHHGB3BGHHHEFE/EGGH0FCFGHHGH343FGFGF222FG/E/CEH22F2?G22@@GHHHHHHHHHHHHGG1<1>FHGGGHEBGHHHGGGGGHHHBHHGHHHFC.<;0:/CGHHBGG09FGGGGFGGFGGGGFFFFF0F9FGF
@M05620:37:000000000-D9766:1:1101:18842:7293 1:N:0:82
ACCACACCTTCTACAATGAGCTGCGTGTGGCTCCCGAGGAGCACCCCGTGCTGCTGACCGAGGCCCCCCTGAACCCCAAGGCCAACCGCGAGAAGATGCCCCGGGGGGGTGCCCGCTTACCCCTCTTGGGGCCCGCTTCCTTCTTTCTTGGCTCCCCGCGGTGGCCCCTTTTTCCCCTGGTTTTCTTTTTGGCGTTTTTCGTTGGGATCTCTTTTCCGCCCTGGGTCCCCCTTGGGACCCTGGCGGTTCTT
+
AAA>AAABFFFFGGGGGGFEGFGFG2AA42FG3BFEEEGEAEGEFFGGAEGAFHFHHHGGF@EEGDGGGEFFHFHGGGDHCAHHHEE@DGD@@DFFDF2?G//>/-----;.;F.--..;//.;../;/.;.@--9-.;B//;/;/;//;/://;A.;---.-...;@.AF/////..:.B/..///;9/--99.;BE.B-./.;9././//;////...;-.../...A9BF.;.;.A./...-;-;.//
@M05620:37:000000000-D9766:1:1101:7174:7295 1:N:0:82
AGTGCCAGCTCTCAATCGCACAGGGGACCCAGGGCCTGGCCCCTCCATCCAGAAAACCTATGACCTCACCCGCTACCTGGAGCACCAACTCCGCAGCTTGGCTGGGACCTATGTGAGTATCCAGCGTAGGAATCTGGGAGTTGGGGAGGAGTGAGGAGTTGGGGAAAGACAGTCCTAACCGTGGAGGGTTCTGGTAAATGATGGGGTGAGGAGGGGCTCTTTGGCTCCCACCAGTCCCCCTGTCTGGTCTA
+
AAAAAFFFBFFFGGGGGGG2E?GFGGGGGGHHFGGGGGHHHHGHGGGHHHHHHHHHHGHHHHHHHHHHHHHGG>EFHHHHGGHHHHF?EHHHGGGGGHHHGHHGGGHHGHHHHHHHHHHHHHHHHGGFDEHHHHHHHHFGGHHHGGGGGEEHHHHHHGHHHHGGGGHHHHHHHHHHHHHHGGGGGGGGEGGGGGFGGGGGGGGGGGFFFFFFFFFFFFFFFFFFFFFFFFFFFFFFFFFFFFFFFFFFFFB
@M05620:37:000000000-D9766:1:1101:26723:7304 1:N:0:82
ACCACACCTTCTAAAATGAGCTGCGTGTGGCTCCCGAGGAGCACCCCGAGCTGCTGACCGAGGCCCCCCTGAACCCCAAGGCCAACCGCGAGAAGATGACCCAGGTGAGTGGCCCGCTACCTCTTCTGGTGGCCGCCTCCCTCCTTCCTGGCCTCCCGGAGCTGCGCCCTTTCTCACTGGTTCTCTCTTCTGCCGTTTTCCGTAGGACTCTCTTCTCTGACCTGAGTCTCCTTTGGAACTCTGCAGGTTCT
+
11>1>1>AFFFFA3B13FF1F1BFG0FA0ABBGGABAE/EFFEF/EAA/AAEBGH1BBGEEEC/BEE/EEGFFHH?>EFFCEFGHEECBC?CGGHFGHHHGHEEEFHGGFDFGHHGGGGGFHHHHHHHHHHFHHGGGGGHGHGGGGGGGGGGGGGGGGGGGGGGG@@F@@FFFFF/FFFFFFFFFFFFFFFFFF@FFFFFFFF-BBFFFFFFFFFFFFFFFFFFFFFFFFFFFFFFFFFFFFFFFFFFFFF
@M05620:37:000000000-D9766:1:1101:18509:7311 1:N:0:82
AGTGCCAGCTCTCAATCGCACAGGGGACCCAGGGCCTGGCCCCTCCATCCAGAAAACCTATGACCTCACCCGCTACCTGGAGCACCAACTCCGCAGCTTGGCTGGGACCTATGTGAGTATCCAGCGTAGGAATCTGGGAGTTGGGGAGGAGTGAGGAGTTGGGGAAAGACAGTCCTAACCGTGGAGGGTTCTGGTAAATGATGGGGTGAGGAGGGGCTCTTTGGCTCCCACCAGTCCCCCTGTCTGGTCTA
+
>11>AFBFAFFFEFEFEFFGEGHHFGGE0AGHGGEAAAFF0FEHGGEH1FGGDB1FGE0FHH2GGHGHHHHGGEEEHHHCFGHEE/FHG0GHGEEC/BGHGHHF/EHHGHHH1GHHGHHHHHH10BECGGGHBH11?00FGHB1AC<-CA<0.=GFGGHHBHG-:EHA:GHHHFHHHHHHGG.AAE.A;FFGGGFGGGGGGGGGGGF@FFFFFF@-@@FFFF/BFFFFFBFFFFFFFFFF@FFFF/BFFFB
@M05620:37:000000000-D9766:1:1101:18527:7314 1:N:0:82
AGTGCCAGCTCTCAATCGCACAGGGGACCCAGGGCCTGGCCCCTCCATCCAGAAAACCTATGACCTCACCCGCTACCTGGAGCACCAACTCCGCAGCTTGGCTGGGACCTATGTGAGTATCCAGCGTAGGAATCTGGGAGTTGGGGAGGAGTGAGGAGTTGGGGAAAGACAGTCCTAACCGTGGAGGGTTCTGGTAAATGATGGGGTGAGGAGGGGCTCTTTGGCTCCCACCAGTCCCCCTGTCTGGTCTA
+
BBBABFFFBFFFGGGGGGGGGEHHGGGGGGHHGGGGGGHHGHGHGGHHHHHHGFHHHGHHHGHHHHHHHHHGGGGGHHHHHHHHHHHHGHHHGGGGGHHHGHHGGGHHGHHHHHHHHHHHHHHHHGGGGGHHHHHHHHHGGHHHGGGGGGDHHHHHHGHHHHGGGGHHHHHHHHHHHHHHGGGGGGGGCFGGGGGFGGGGGGGGGGFFFFFFFFFFFFFFFFFFFFFFFBFFFFFFFFFFFFFFFFFFFFB
@M05620:37:000000000-D9766:1:1101:12768:7326 1:N:0:82
ACCACACCTTCTACAATGAGCTGCGTGTGGCTCCCGAGGAGCACCCCGTGCTGCTGACCGAGGCCCCCCTGAACCCCAAGGCCAACCGCGAGAAGATGACCCAGGTGAGTGGCCCGCTACCTCTTCTGGTGGCCGCCTCCCTCCTTCCTGGCCTCCCGGAGCTGCGCCCTTTCTCACTGGTTCTCTCTTCTGCCGTTTTCCGTAGGACTCTCTTCTCTGACCTGCGTCTCCTTTGGAACTCTGCAGGTTCT
+
>A?1AAAAFFFFFAGD3G1AG1GGGE0BA0FG1FFEAEGECHEGHGGGEAFFFHFCGHGE/ECGG/EGGGF0B>FEGG?HF/GHHG//BC/</CFH1?1?FHGHGH11?FGEFFA@CGGGHBDD0<GDDDG?FHGGGC?CCGHCBF0B09FF.0FE.CA-;?.BF-9B9@//BFFFFEB-;FBBBB/9B/BBEB@BBFFFB-BAFFFFBFFFFFFFFFF/B/9;---99;FFFBBFBFFBFFFFFFFF/9;
@M05620:37:000000000-D9766:1:1101:22825:7330 1:N:0:82
GAGGCTGCTTTGGAAGAAACTCATAGATTACTGCAACAGTTCCCCCTGGACCTGGAAAAGTTTCTTGCCTGGCTTACAGAAGCTGAAACAACTGCCAATGATCCTACAGGATGCTACCCGTAAGGAAAGGCTCCTAGAAGACTCCAAGGGAGTAAAAGAGCTGATGAAACAATGGCAAGTAAGTCAGGCATTTCCGCTTTAGCACTCTTGTGGATCCAATTGAACAATTCTCAGCATTTGTACTTGTAACT
+
AAAAA?FACFDFBFGGGB1BFGEGDGGHGGHFHFGHCEGBFGFHHGGGEGGGGHFGFFHHGHHHHHFFGHHHHHHGHHHGHHHHFFFHHG?GGEFFHHHHFGBFFGHHF0EHHHFFGEHE/>?BGFHGBB?FGEHGEDFFGFGHHHFGF/<?CGGEG1<@@FFFDGHGHFFF1?GHH</GGG=>G<=0>.><>GHEGGGEGBGHHHGGHHGHG;0:CGFHHHHHGHH0CBFEF0;CBFGGCFCF;0;;C90
@M05620:37:000000000-D9766:1:1101:24757:7336 1:N:0:82
GAGGCTGCTTTGGAAGAAACTCATAGATTACTGCAACAGTTCCCCCTGGACCTGGACAAGTTTCTTGACTGGCTTACTGAAGCTGAAACAACTGCCAATGATCCTACAGTATGCTACCCGCAAGGAAAGGCTCCTAGAAGATTACAAGGCAGTAAAAGATCTGATGAAACAATGGTAACTAAGTCAGGCATTTGCGCATTATCACGCTTGTGGAGCCAATTGAACAATCCTCAGCATTTGTACTTGGAACT
+
11>AA1C1@D@DCBBBE1BBAF1G3FFAFGAFFABGB0B1DFGAGGC//BA0AB0B0B00D2BF2FA2B11BFGFFG1D2BFG@@EFGGH>FGB10BEGHBF@@1BBG1BBGF22B@00//>>E/>BFBBG10?1<B1FF1111B1BF//0?0@22F>/112@221@1FFG/?111@G11<<?1<==>F.1>11<-<-<<G0000.<..;;:;0./C:CCH0;0C9C0//09;CB0;;00;;09;C09;/0
@M05620:37:000000000-D9766:1:1101:24573:7372 1:N:0:82
ACCACACCTTCTACAATGAGCTGCGTGTGGCTCCCGAGGAGCACCCCGTGCTGCTGACCGAGGCCCCCCTGAACCCCAAGGCCAACCGCGAGAAGCTGACCCAGTGGAGTGGCCCCCCACCTCTTCTGGGGCCCGCCTCCCTCCTTCCTGGCCTCCCGGAGCTGCGCCTTTTCTCACTGGTTTTCTCTCCTGCCGTTTTCCGTAGGCCTCTCTTCTCTGACCTTAGTTTCCTTTGGAACTCTGCAGATTCT
+
AAAABBABFFFFGGGCFFGFFEGCEBEEHAHHFGFEEEECGHHHHGGGFAFFGFHHHHFGGGGGGGEGGGGHHGGGGGGHGFHHHGFEGCGGGG?2222FGHCG11??F<?/?0<----.<GCHFF0=0/;.::---.;../;9C0BFG09CAFGFG.-9:@.//-9A.;B//9:////9;/.;BFFF/9;//.-;DF.B/.9...///./9F9B//;BFF/////;/9:/BF////9B/////9/////9
@M05620:37:000000000-D9766:1:1101:23389:7387 1:N:0:82
ACCACACCTTCTACAATGAGCTGCGGGTGGCTCCCGAGGAGCACCCCGTGCTGCTGACCGAGGCCCCCCTGAACCCCAAGGCCAACCGCGAGAAGATGACCCAGGTGCGTGGCCCGCTACCTCTTCTGGTGGCCGCCTCCCTCCTTCCTGGCCTCCCGGAGCTGCGCCCTTTCTCACTGGTTCTCTCTTCTGCCGTTTTCCGTAGGACTCTCTTCTCTGACCTGCGTCTCCTTTGGAACTCTGCAGGTTCT
+
AAA1AAAAFFFFG3GGFG1BF1G1E0AAA0GH1BFEEGGCGHHHHGGEEEGGHHG1FHHG?EGGG?EGGGF0B1FEGG/F//FFCF/<C<<</CFFFDB<GHE/<GHC-<CCCHHGCGGCGGHHGHHG0;G?FHGG@B?EEFFBF00/F0FFGB.AE.-;>=FBF?@B=?F/9BFFFFBBFFFFFFFFFFF//B@BFFEFFFFFB?FFFFFFFFFFBFFFBFFF-@B@FFFFFFFFBFFFFFFFEFFAFFF
@M05620:37:000000000-D9766:1:1101:7530:7403 1:N:0:82
ACCACACCTTCTACAATGAGCTGCGTGTGGCTCCCGAGGAGCACCCCGTGCTGCTGACCGAGGCCCCCCTGAACCCCAAGGCCAACCGCGAGAAGATGACCCAGGTGCGTGGCCCGCTACCTCTTCTGGTGGCCGCCTCCCTCCTTCCTGGCCTCCCGGAGCTGCGCCCTTTCTCACTGGTTCTCTCTTCTGCCGTTTTCCGTAGGACTCTCTTCTCTGACCTGCGTCTCCTTTGGAACTCTGCAGGTTCT
+
BBBBBBBAFFFFGGGGGGGGGFHHGEEEEEHHHGGGGGGEGHHHHGGGEEEEFFGHHHFG@GCGGEGGGGGHHHHGGGEHFEHHHGGGGGGG@DHHHBGHHGGHGF11<F?DGH.<C-@CHFFF<DGDHGC?GFGCFFDEEGGGEGGB0BFFFFFEEG--:;9BFFAFFABFFFFFF/BFFFBBFFBF99BFFFA9AFFFFDB.D.;BBBBFFEF/FFFFFFBB.9.-9FFFFFFFFFFFFFFFFFFFFFF
@M05620:37:000000000-D9766:1:1101:16685:7407 1:N:0:82
GCGGCTGCTTTGGAAGCAACTCATAGATTACTGCAACAGTTCCCCCTGGACCTGGAAAAGTTTCTTGCCTGGCTTACAGAAGCTGAAACAACTGCCAATGATCCTACAGGATGCTACCCGTAAGGAAAGGCTCCTAGAAGACTCCAAGGGAGTAAAAGAGCTGATGAAACAATGGCAAGTAAGTCAGGCATTTCCGCTTTAGCACTCTTGTGGATCCAATTGAACAATTCTCAGCATTTGTACTTGTAACT
+
>11>AA>>FFFFCGG11BABFG1F3DGHH1FGHHE1BAFAFGHHHGGFG0GGHGGHFFCGHHHHHHHHHHHHHHHGHHG1FGGFFHDHG>GGHHHG1@FGFGHHHEHHHHHHHHHHHHHGGEGHFFCHGGGHHGHFH1FGBGHHHCHHGGFEGGFGG@/GHHHBGGFGHGHHHHHHGHFHGBGGFGHHGGHHHHGGGFGGHHHBHHHHHHHHGFGGH0CGHH0CF0FGGGGGGGGEGGGGFBFFFCF0;CB
@M05620:37:000000000-D9766:1:1101:21806:7411 1:N:0:82
ACCACACCTTCTACAATGAGCTGCGTGTGGCTCCCGAGGAGCACCCCGTGCTGCTGACCGAGGCCCCCCTGAACCCCAAGGCCAACCGCGAGAAGATGACCCAGGTGAGTGGCCCGCTACCTCTTCTGGTGGCCGCCTCCCTCCTTCCTGGCCTCCCGGAGCTGCGCCCTTTCTCACTGGTTCTCTCTTCTGCCGTTTTCCGTAGGACTCTCTTCTCTGACCTGAGTCTCCTTTGGAACTCTGCAGGTTCT
+
CCCDCCCCFFFFGGGGGGGGGGHHGEEECFHHHGGGGGGGGHHHHGGGEGGGHHGHHHHGGGGGGGGGGGGHHHHGGGGHGHHHHGGGGGGGGGHHFHHHHHHHGHHHHHHGGHHGGGGGHHHHHHHHHHHGHHGGGGGHGHHGHGGGGGGGGGGGGGGGGGGGGGFFFFFFFFHFHFFFFFFFFFFFHHFFFFFFFFFFFFFFFFFFFFFFFHFHFFFFFFFFEFFFFFFFFFHFFFFFFHHFFFFFFFF
@M05620:37:000000000-D9766:1:1101:20967:7425 1:N:0:82
AGTGCCAGCTCTCAATCGCACAGGGGACCCAGGGCCTGGCCCCTCCATCCAGAAAACCTATGACCTCACCCGCTACCTGGAGCACCAACTCCGCAGCTTGGCTGGGACCTATGTGAGTATCCAGCGTAGGAATCTGGGAGTTGGGGAGGAGTGAGGAGTTGGGGAAAGACAGTCCTAACCGTGGAGGGTTCTGGTAAATGATGGGGTGAGGAGGGGCTCTTTGGCTCCCACCAGTCCCCCTGTCTGGTCTA
+
BCABCFFFCFFFGGGGGGGGGGHHGGGGGGHHGGGGGGHHHHGHGGHHHHHHHHHHHGHHHHHHHHHHHHHGGFGGHHHHGHHHHHHHGHHHGGGGGHHHGHHGGGHHGHHHHHHHHHHHHHHHHGGGGGHHHHHHHHHGGHHHGGFCGFCFFBGHFGGHHFGGFGHHHGHHHHHHHGHHGGGGGGGG:FGGGGFFFGGGGGGGGGFFFFFFFFFFFFFFFFFFFFFFFFFFFFFFFFFFFFFFFFFFFFB
@M05620:37:000000000-D9766:1:1101:7988:7429 1:N:0:82
ACCACACCTTCTACAATGAGCTGCGTGTGGCTCCCGAGGAGCACCCCGTGCTGCTGACCGAGGCCCCCCTGAACCCCAAGGCCAACCGCGAGAAGATGACCCAGGTGAGTGGCCAGCTACATCTTCTGGTGGCCGCCTCCCTCCTTCCTGGCCTCCCGGCGCTGCGCCCTTTCTCACTGGTTCTCTCTTCTGCCGTTTTACGTAGGACTCTCTTCTCTGACCTGAGTCTCCTTTGGAACTCTGTAGGTTCT
+
?AAAAAAAFFFFGFGFFGG1F1B1AAABF?FF1FFEGGGCGHHHHGGEEEFEGFHBH00E@EEGF/>EGGGHHCCEFG?>//GFGF?<B?C</?0?111<1?/?/?1?F11FAC?.<11>111<<11=D1<.C.-<-...::CCC;0;C:CG.09;..A--99-.---;-;B/BBFFBF-9//9/;/B9BFFFB@-:BE//-99-9://:BB9BB//;BB//9:/-;9FB9//////9/B//B//;B/999
@M05620:37:000000000-D9766:1:1101:8050:7442 1:N:0:82
ACCACACCTTCTACAATGAGCTGCGTGTGGCTCCCGAGGAGCACCCCGTGCTGCTGACCGAGGCCCCCCTGAACCCCAAGGCCAACCGCGAGAAGACGACCCAGGTGAGCGGCCCGCTACCTCTTCTGGCGGCTGCCTCCCTCCTTCCTGGCCGCCCGGAGCTGCGCCCTTTCTCACTTGCTCTCTCTTCTGCCGCTTTACGTAGGACTCTCTTCTCTGACCTCAGTCTCCTTTGGAACTCTGCAGGTTCT
+
>AAABAAAFFFFGGGGGGGGGGHHGGGGDEGHGFGG?EG?EHHHHGGGEFGFDGHHHHHG>E0EFEGEGGG?3FGGGGDHGHHHEGGGGGGGDGH22/>/<//<?GHF01->A@-CCAD@GBF000;C00;-@-9CFFGEGGGGB00;09FFF-@-----9;./;-@DFD//BF//BFFF/BFFFEF/:BFFEF@--.;//EF/../BFFFFFFF/B////:B///::F/9B////;////;FFF/;.;B;
@M05620:37:000000000-D9766:1:1101:6885:7458 1:N:0:82
ACCACACCTTCTACAATGAGCTGCGTGTGGCTCCCGAGGCGCACCCCGTGCTGCTGACCGAGGCCCCCCTGAACCCCAAGGCCAACCGCGAGAAGATGACCCCGGTGAGTGGCCCGCTACCTCTTCTGGTGGCCGCCTCCCTCCTTCCTGGCCTCCCGGAGCTGCGCCCTTTCTCACTGGTTCTCTCTTCTGCCGTTTTCCGTAGGACTCTCTTCTCTGACCTGAGTCTCCTTTGGAACTCTGCAGGTTCT
+
BBBBB>AAFFFFGGGAFGGGGGHHGFGFHGHHGGGC2EF2AE0EGGGGEEAF5FGHHHHG@E/EFGGGGGG03FHGGGDHGHHF/FFGGGGG/CG?GG1GHH/ADDGGHHHGGHGGGGGGHGHHHGGGHHCDGHGGGGGGEGGGBGGGGGGFGGGGG?BBBBFFFBBFBBFFFFFFFFFFFFFFFFFFFFFFFFBDFFFFFFF.DDFFFFFFFFFFFF/BBFFFBBFFBFFFFFF/99BFFFFFFFFFFFF
@M05620:37:000000000-D9766:1:1101:6865:7462 1:N:0:82
ACCACACCTTCTACAATGCGCTGCGTGTGGCTCCCGAGGAGCACCCCGTGCTGCTGACCGAGGCCCCCCTGAACCCCAAGGCCAACCGCGCGAAGATGACCCAGGTGCGTGGCCAGCTACCTCTTCTGGTGGCCGCCTCCCTCCTTCCTGGCCTCCCGGAGCTGCGCCCTTTCTCACTGGTTCTCTCTTCTGCCGTTTTCCGTAGGACTCTCTTCTCTGACCTGCGTCTCCTTTGGAACTCTGCAGGTTCT
+
BBBBBBB>BFFFGGGGGG4AEAEGGGG2ABGGGBBE2AEGGHHHHGF0AABFFHGHHHF>>@CEFFGGGGGHFGHGGGGHGHHHHGGGFD/>CGGCGHHHFHGHGHG1A>EGGH/=EHHHHFHHHDDGHHHGHHGGGDDGGGGGGGGGGGGGGFGGGGG9;9AFFFFDFAFFFFFFFFFFFFFFFFFFFFFFFFFDFFFFFFFFFFFFFFFFFF;FFFFFFFFFFFFAFFFFFFFFFFFFFFFFFFFFFFF
@M05620:37:000000000-D9766:1:1101:14836:7463 1:N:0:82
GCGGCTGCTTTGGAAGAAACTCATAGATTACTGCAACAGTTCCCCCTGGACCTGGAAAAGTTTCTTGCCTGGCTTACAGAAGCTGAAACAACTGCCAATGTCCTTCCGGATTGCACCCGGAAGGAAAAGCCTCCACACGACCTCAAGGGGCGAAAAAGCGCTGCTGAACAACGGTAAGGAACGTACGGACTTTCCGCTTAAGCACTCTTGTGACTCAATTTAACAACTTCTAGCATTTGGACCTTGTACCT
+
A3>AADBAFFFFGGGGFFGGGGGHCGHHHHHHHHFEGGGDFHHHHGGGFGHHHHHHHFCFBGHHFHHHHHHHHHH3GGHGHHHHHHHHHHHHHHHHFHHH4@B@4B31>1112343BE///</?03??F0??B/222///><CHH21FF//--<<-<...-:-.00;C:CGC:D..;0/09.9...;.9-AF0F999CF.////./9;//9;/9/;9//;//9;/9.B//;///9/;F///B.BB///;9/
@M05620:37:000000000-D9766:1:1101:21493:7466 1:N:0:82
GAGGCTGCTTTGGAAGAAACTCATAGATTACTGCAACAGTTCCCCCTGGACCTGGAAAAGTTTCTTGCCTGGCTTACAGAAGCTCCAACAACTGCCAATGCTCCTCCCGGATGCTACCCGTCAGGACAGGCTCCTAGAAGACTCCAAGGGAGTAACAGAGCTGCTGACACACTGGCAAGTCCGTCCGGCCTTTCCGCTTTAGCACTCTTGTGGCTCCACTTGCACCCTTCTCAGCATTTGTCCTTGTACCT
+
BAABBAFABDFFFGGGFG4BGGGFGHH6ABFGGFGHFHGEBGHDHGC2A2FB2BFGAFCFHHGHHHHGHGFGHHFFHFGGHHHH3BFGH11B3BF333BF3@33@2?1?>EGGH3G3?A?EEG<03?GFE/BBFHE11B1FB1111FGE//?/<11?G0FFDG111?0?GH.C>0<FGFD1<.<..--<;C/000:.:E.G00;:BB00C00=..0.//;F0;9C/.;C/CFGGGF0;;FFBFFFFFFFFF
@M05620:37:000000000-D9766:1:1101:6457:7467 1:N:0:82
GAGGCTGCTTTGGAAGAAACTCATAGATTACTGCAACAGTTCCCCCTGGACCTGGAAAAGTTTCTTGCCTGGCTTACAGAAGCTGAAACAACTGCCAATGATCCTACAGGACCCTACCTGTAAGGAAAGGCTCCTAGAAGACTTCAACGGAGTAAAAGAGCTTATGAAATAACGGCTATTAAGCTAGTCAGGCTCGCTTTAGCCCTCTCGCGGATCTAATTGAAGAATTCTCAGCGTTTGGACTAGTAACT
+
>3>>>A?AFFFFGGGFFFFGGGFGGGHGHBFHGGGDGHHHHHHHHGGGFHHGHHGHGEHHGGHHHHHHHHHGHHHFFGGHHHGHHGFGFGEHHHHHHHHHHG4@BBF3B31111321B3334443F33B0/B??3FGF333B34BFG3//???2@DGD/@@<2@2@2FD1111/>C/.11<>111>1<>1=000<-<.<<000:C/.;/..:9?990;0;000000CB0090;0;9;A9:.:9B/:;//:/
@M05620:37:000000000-D9766:1:1101:22301:7469 1:N:0:82
ACCACACCTTCTACAATGAGCTGCGTGTGGCTCCCGAGGAGCACCCCGTGCTGCTGACCGAGGCCCCCCTGAACCCCAAGGCCAACCGCGAGAAGATGACCCAGGTGAGTGGCCCGCTACCTCTTCTGGTGGCCGCCTCCCTCCTTCCTGGCCTCCCGGAGCTGCGCCCTTTCTCACTGGTTCTCTCTTCTGCGGTTTTCCGTAGGACTCTCTTCTCTGACCTGAGTCTCCTTTGGAACTCTGCAGGTTCT
+
ABBBBAABFFFFGGGGFGGGGGHHGGGGHCGHHGGGGGGGGHHHHGGGGFGGHHHGHHHGGGGGGGGGGGGGHHHGGGGHGHHHHGGGGGGGGGHGHHHHHHHFFHFHHHFGGHHGGGGGHHHHHHHGDHGGHHGGGGGHGHHGHGGGGGGGGGGGGGGGGGGGGGFFFFFFFFFFFFFFFFFFFFFFFFFFFCDDFFFFFFFFDAFFFFFFFFFFFFFFFFFFFFFFFFFFFFFFFFFFFFFFFFFFFFF
@M05620:37:000000000-D9766:1:1101:12693:7472 1:N:0:82
GAGGCTGCTTTGGACGAAACTCATAGATTACTGCAACAGTTCCCCCTGGACCTGGAAAAGTTTCTTGCCTGGCTTACAGAAGCTGAAACAACTGCCAATGATCCTACAGGATGCTACCCGTAAGGAAAGGCTCCTAGAAGACTCCAAGGGAGTAAAAGAGCTGATGAAACAATGGCAAGTAAGTCAGGCATTTCCGCTTTAGCCCTCTTGTGGATCCAATTGAACAATTCTAAGCATTTGTACTTGCAACG
+
A3AA>AFBB5BDG4BAEE?EGGHHHGHHGFBAGH3GFGAFGDDBBBAAAB2BFGFBB32BBFGDDFFBAB3FFGG33BBFGH@BG33B@B1GGHHGEHFFFGHHBFCBBBB@32?EGGBE>>/BBBGF00?BC/F?3BB3BBB2BFB2///?<<@2@2?00?1?1?<??1<???F><1.=><>=><=0>.<0=<D<CE..=0G:C/.:C::<:;0;/::<;0;00;9C0;0000/0=;0;0;;=;00;0;-
@M05620:37:000000000-D9766:1:1101:14854:7473 1:N:0:82
GAGGCTGCTTTGGAAGAAACTCATAGATTACTGCAACAGTTCCCCCTGGACCTGGAAAAGTTTCTTGCCTGGCTTACAGAAGCTGAAACAACTGCCAATGATCCTACAGGATGCTACCCGTAAGGAAAGGCTCCTAGAAGACTCCAAGGGAGTAAAAGAGCTGATGAAACAATGGCAAGTAAGTCAGGCATTTCCGCTTTAGCACTCTTGTGGATCCAATTGAACAATTCTCAGCATTTGTACTTGTAACT
+
AABCAAFBFDDDGBBFGGFGGGGHGGGHHHFGGG4GFHHHHDDBFEAEEFBFGHEFA32FBFGDGHGBBBGGHHHBABGGHHFGHB3GBFCHHHHGFHGHFHGHFHHFF3B3EBFGFHG??>?BGHHH0?FGFFFBFGFFGBB?BGFG???C?CFBD2?@CFB@FHHFG1????GF<FC1>FF>>1><<.><>FGEGE<CFDG0<<GBGGB;.=0C/CCGHHGHFGF<:;909;:;;FBF9C0C;;9;9;0
@M05620:37:000000000-D9766:1:1101:22624:7489 1:N:0:82
ACCACACCTTCTACAATGAGCTGCGTGTGGCTCCCGAGGAGCACCCCGTGCTGCTGACCGAGGCCCCCCTGAACCCCAAGGCCAACCGCGAGAAGATGACCCAGGTGAGTGGCCCGCTACCTCTTCTGGTGGCCGCCTCCCTCCTTCCTGGCCTCCCGGAGCTGCGCCCTTTCTCACTGGTTCTCTCTTCTGCCGTTTTCCGTAGGACTCTCTTCTCTGACCTGAGTCTCCTTTGGAACTCTGCAGGTTCT
+
AAAAAAAAFFFFGGGG3GBBGDHHGGEAFAGH1FGECEGGGHHGHGGGGGGGHHHFHHHGGGGGGCGGGGGHHFHGGGCH/CGHHG?<CC/BCGFFFGHFHHGGGHHHHGHGGHHGGGGGHHHHHHHGHHHGHHGGGGGHGHHGHGGGGGGGGEGGGGGG@?FGG@@F@@EFFFFFFFFFFFFFFFFFFFFFFF@BFFFFFFFFFFFFFFFFFFFFFFFFFFFFBFFFFFFFFFFFFFFFFFFFFFFFFFF
@M05620:37:000000000-D9766:1:1101:24008:7490 1:N:0:82
ACCACACCTTCTACAATGAGCTGCGTGTGGCTCCCGAGGAGCACCCCGTGCTGCTGACCGAGGCCCCCCTGAACCCCAAGGCCAACCGCTACCACTTGTGGTAGCCGCCTGCCTCCTTCCCTCTTTCCCTGGCCTGCGCCCTTACTCCCTGACTCCCTCTTCTGCCGTCTTCCTCACTGCTTTCCTCTCCAGCCGGTTTCTGTTTGGCACTCCTGCCTGCCATGGCTCTCCTTCGCACCCCTGTAAGCTCC
+
BBBBBABBFFFFGGGGGGGGGGHHGGGEHGHHHGGGGGG?GHHHHGGGEEGGHHHHHHHGGGGGGGGGGGFHHHHGGGGHGHHGHGGGG/B/2?22B<22/<2222?////0?<F/0<1>0<00111<111..<0.=-AEGC/:/;GH./;//<G/;/9/0;CGG0-.-;E0;900;900;0000;B0//0:;A---.;B//////.//;./.;9/;/;../9//.;B//////;.;--.-;.9///9/:/
@M05620:37:000000000-D9766:1:1101:11853:7492 1:N:0:82
ACCACACCTTCTACAATGAGCTGCGTGTGGCTCCCGAGGAGCACCCCGTGCTGCTGACCGAGGCCCCCCTGAACCCCAAGGCCAACCGCGAGAAGATGACCCAGGTGAGTGGCCCGCTACCTCTTCTGGTGGCCGCCTCCCTCCTTCCTGGCCTCCCGGAGCTGCGCCCTTTCTCACTGGTTCTCTCTTCTGCCGTTTTCCGTAGGACTCTCTTCTCTGACCTGAGTCTCCTTTGGAACTCTGCAGGTTCT
+
BBBBBBBBFFFFGGGGGGDFGFGHGEGBCEGHGGFGFCG?EHHHHGGGFFGGGHGHHHHEGGFGGGGGGGGGHGHGGGGHFHHHEGGCGG<CDGHGHGHHHHHHGHHGHHGGGHHGGGGGHHHHHHHHHHHGHHGGGGGHGHHGHGGGGGGGGGGGGGG?AGGGGGFFFFFFFFFFFFFFFFFFFFFFFFFFFFFFFFFFFFFFFFFFFFFFFFFFFFFFFFFF/FFFFFFFFFFFFFFFFFFFFFFFFFF
@M05620:37:000000000-D9766:1:1101:22194:7521 1:N:0:82
ACCACACCTTCTACAATGAGCTGCGTGTGGCTCCCGAGGAGCACCCCGTGCTGCTGACCGAGGCCCCCCTGAACCCCAAGGCCAACCGCGAGAAGATGACCCAGGTGAGTGGCCCGCTACCTCTTCTGGTGGCCGCCTCCCTCCTTCCTGGCCTCCCGGAGCTGCGCCCTTTCTCACTGGTTCTCTCTTCTGCCGTTTTCCGTAGGACTCTCTTCTCTGACCTGAGTCTCCTTTGGAACTCTGCAGGTTCT
+
BBCCCCCCFFFFGGGGGGGGGGHHGGGGHGHHHGGGFGGGGHHHHGGGGGGGHHHHGHHGGGGGGGGGGGGHHGHGGGGHGHHHHGGGGGGGGGHHHHHHHHHHGHHHHHHGGHHGGGGGHHHHHHHHHHHGHHGGGGGHGGHGHGGGGGGGGGGGGGGGGGGGGGFFFFFFFFFFFFFFFFFFFFFFFFFFFFFFFFFFFFFFFFFFFFFFFFFFFFFFFFFFFFFFFFFFFFFFFFFFFFFFFFFFFFF
@M05620:37:000000000-D9766:1:1101:8965:7526 1:N:0:82
ACCACACCTTCTACAATGAGCTGCGTGTGGCTCCCGAGGAGCACCCCGTGCTGCTGACCGAGGCCCCCCTGAACCCCAAGGCCAACCGCGAGAAGATGACCCAGGTGAGTGGCCCGCTACCTCTTCTGGTGCCCGCCTCCCTCCTTCCTGGCCTCCCGGAGCTGCGCCCTTTCTCACGGGTTCTCTCTTCTGCCTTTTTCCGTAGGACTCTCTTCTCTGACCTGTGTCCCCTTGGGCACTCTGCAGGTTCT
+
BBBBBABBFFFFFFGGGGGGGGHHGGGGHGHHHGGGGGG?GHGHHGGGGGGGHHHHHHHGGGGGGGGGGGGHHHHGGGGHGHHHHGGGGGGGGGHHHHGHHHAGG?F?F1?<?F?-<--->DDFGB<0D0<0<<.-A:ECE/C.::;/009:C0CE.C----.CF-AA9@/BF/BBB..-;;AFFF/;9//////;FF9BB.:9A.9:9BF/9FB//;/////://9//;.BA./...;./9://9.;;9;
@M05620:37:000000000-D9766:1:1101:26780:7528 1:N:0:82
ACCACACCTTCTACAATGAGCTGCGTGTGGCTCCCGAGGAGCACCCCGTGCTGCTGACCGAGGCCCCCCTGAACCCCAAGGCCAACCGCGAGAAGATGACCCAGGTGAGTGGCCCGCTACCTCTTCTGGTGGCCGCCTCCCTCCTTCCTGGCCTCCCGGAGCTGCGCCCTTTCTCACTGGTTCTCTCTTCTGCCGTTTTCCGTAGGACTCTCTTCTCTGACCTGAGTCTCCTTTGGAACTCTGCAGGTTCT
+
CCCDCCDCFFFFGGGGGGGGGGHHGGGGHGHHHGGGGGGGGHGHHGGGEGGGHHHHHHHGGGGGGGGGGGGHGHHGGGGHGHHHHGGGGFGGGGHHHHFHHH/GF1G?F1?FFHHFGGGGGHFHHGGHFFHGHFCGGGGHGHHGHGGGGGFGGGGGEFBB?BABFGFFFFFFFFFFFFFFFFFFFFFFFFFFFF;FFFFFFDF.DFFFFFFFFFFFF:<BFFBFB/BFFFFFFEFEFFFFFFFFBFFFFFF
@M05620:37:000000000-D9766:1:1101:21660:7528 1:N:0:82
AGTGCCAGCTCTCAATCGCACAGGGGACCCAGGGCCTGGCCCCTCCATCCAGAAAACCTATGACCTCACCCGCTACCTGGAGCACCAACTCCGCAGCTTGGCTGGGACCTATGTGAGTATCCAGCGTAGGAATCTGGGAGTTGGGGAGGAGTGAGGAGTTGGGGAAAGACAGTCCTAACCGTGGAGGGTTCTGGTAAATGATGGGGTGAGGAGGGGCTCTTTGGCTCCCACCAGTCCCCCTGTCTGGTCTA
+
AAABCFFFCFFFGGGGGGGGGGHHGGGGGGHHGGGGGGHHHHGHGGHHDGHHHHHHHGHHHHGHHHHHHHHGGEFGHHHHHHHHHHHHGHHHGGGGGHHHGHHGGGHHGHHHHHHHHFHHHHHHHGGGGGHHHHHHHHHGGHHHGGGGGGEHHGHHHGHHHHGGGGHHHHHHHHHHHHHHGFEFGGGGCFGGGGFGGGGGGGGGGGFFFFFFFFFFFFFFFFFFFFFFFFFFFFFFFFFFFFFFFFFFFFB
@M05620:37:000000000-D9766:1:1101:8590:7564 1:N:0:82
AGTGCCAGCTCTCAATCGCACAGGGGACCCAGGGCCTGGCCCCTCCATCCAGAAAACCTATGACCTCACCCGCTACCTGGAGCACCCACTCCGCAGCTCGGCTGGGACCTATGTGAGTATCCAGCGTAGGAATCTGGGAGTTGGGGAGGAGTGAGGAGTTGGGGAAAGACAGTCCTAACCGTGGAGGGTTCTGGTAAATGATGGGGTGAGGAGGGGCTCTTTGGCTCCCACCAGTCCCCCTGTCTGGTCTA
+
AA>AAFFFBFFFG4GGGGGFGFHHG2AAFGHH2EEAFFAGFHGGGGHHHGGHHHHGHEGHFGHHHDGFHHHGG>EEHGDG2FGHHH1??GHGEGCGE33?EFGGGGHHGHFHHGHHHHHGHHBFHGGCFGB1FGHHGH0FGHHGGC.@F.<<C=GG0CGFHHGG.:.;/C/;GHGGFFGGGGGGAEFGGGGGGGFBFGGGFFFFFFFFEFF/9DFAFFFFFFFFFFFFFBFDEFFFFFFFFFFFFFFFFF/
@M05620:37:000000000-D9766:1:1101:24641:7576 1:N:0:82
ACCACACCTTCTACAATGAGCTGCGTGTGGCTCCCGAGGAGCACCCCGTGCTGCTGACCGAGGCCCCCCTGAACCCCAAGGCCAACCGCGAGAAGATGACCCAGGTGAGTGGCCCGCTACCTCTTCTGGTGGCCGCCTCCCTCCTTCCTGGCCTCCCGGAGCTGCGCCCTTTCTCACTGGTTCTCTCTTCTGCCGTTTTCCGTAGGACTCTCTTCTCTGACCTGAGTCTCCTTTGGAACTCTGCAGGTTCT
+
AAAAAAAACFFFGBGDAG1FGFHFGEEA0AGBEFFE?EGC?HHFHGGG/AEFFGFEGH0A>E?EGAGGG/>CGCGGGA/GCEHHHGEEG@/</BFE1?1<FG<GGHFD0FDCECF<CCGCHFFGGFHFHHEA.GC-:CAEEGGCHGGGGFG?F9A?9E@-AAGGF@>A==/BFFFFFF9-;FFFBF/FFFBBBB@AAFEFFFFFFFEFFBFFFFFFFFFBBFFF/B9B:BFBBFFBBFFFFFFF/FFFBFF
@M05620:37:000000000-D9766:1:1101:7455:7579 1:N:0:82
AGTGCCAGCTCTCAATCGCACAGGGGACCCAGGGCCTGGCCCCTCCATCCAGAAAACCTATGACCTCACCCGCTACCTGGAGCACCAACTCCGCAGCTTGGCTGGGACCTATGTGAGTATCCAGCGTAGGAATCTGGGAGTTGGGGAGGAGTGAGGAGTTGGGGAAAGACAGTCCTAACCGTGGAGGGTTCTGGTAAATGATGGGGTGAGGAGGGGCTCTTTGGCTCCCACCAGTCCCCCTGTCTGGTCTA
+
BBBBBFFFAFFFGGGGGGGGGGHGGGGGGGEFCEEGGGHHGHGFGGHHHHHHGCHHHGHHHHGHHHHGHHHGGF@EHHHHGHHHHHHHGHHHGGGGGHHHGHHGGGFHGHHHHHDGHH3GHH3GCFDECGF2FHHHHHCGGHHGGDEGGDEFFBGHHGHGFHGGFGHCFHFHHHFC0GCHAEEB.:AAE.CFFFFCFFFGGGEFGGA-AF?FDDF;FCEFFFFFFFF99FFDFFFFFFFFFFFFFFFFFFB
@M05620:37:000000000-D9766:1:1101:18231:7587 1:N:0:82
GAGGCTGCTTTGGAAGAAACTCATAGATTACTGCAACAGTTCCCCCTGGACCTGGAAAAGTTTCTTGCCTGGCTTACAGAAGCTGAAACAACTGCCAATGCTCTTCCAGCATGATACCCAGCAGGCTAGGCTACTCGAAGCCTCCAAAAGAGTACCAGAGATGATGACAAGCTAGCAAGTCAGTCCGGCCTTACCGCTTTAGCACTCTTAAGGCAACAATTGCCACCTTCTCAGCATTTAACCTTGTACCT
+
BAABBBFBFFFFGFGGGGGGGGGGHHHHHHGHHH4GGHGDBFHHHGEFC2FCGF2GF32BBGHHFHHFHHHHHHC3FHHHHHHHGBGHHFGHHHHHE3BF34B@BG4BF323@34@4@B31020?E0BG03?3FHH?/FF/02B/2B3/B/F32222@G/<>2@FH2GH10/11?F1GHFHBFGDGADG@EH0<C?DGDF0D0;0::000000/.:;:GHHB00009.=/C0;0=0;9C00=0900090;0
@M05620:37:000000000-D9766:1:1101:13567:7595 1:N:0:82
AGTGCCAGCTCTCAATCGCACAGGGGACCCAGGGCCTGGCCCCTCCATCCAGAAAACCTATGACCTCACCCGCTACCTGGAGCACCAACTCCGCAGCTTGGCTGGGACCTATGTGAGTATCCAGCGTAGGAATCTGGGAGTTGGGGAGGAGTGAGGAGTTGGGGAAAGACAGTCCTAACCGTGGAGGGTTCTGGTAAATGATGGGGTGAGGAGGGGCTCTTTGGCTCCCACCAGTCCCCCTGTCTGGTCTA
+
AA>AADFFAFFDAGG3GFFGEEHHCGGGGGHHGGGGGGHHFHGHGGGHDFEEBB1FGFBCGHGHFHCGHHHGGGCEHHHEGHHE0GHHGFGHGFEEEGHHGHHGCEHHGHHHGFDGHHHHHHHHGCEGGGHHGFHHHEAFACDCCCFCGCAGHHHAC.CHHGGGGGFFFHHHHGHHFGHHGGGGBGG@EGGGGGGGGGGGFFGGGGF@FFFFFB@@@@FFFFFFFFFFFFFFFFFFFFFF@FFFFFFFFFB
@M05620:37:000000000-D9766:1:1101:25724:7597 1:N:0:82
GAGGCTGCTTTGGAAGAAACTGATAGGCCATGGCAAAACTCCCTCCTGGGCCCGGGCAAGATTCCCGCCCCCCTTACGCAAGCTGAAATACCGGCTTATGCTTGGAAATCACCCTACATGCAACGAAGGACTCCTATAAAACTCCAAGAGAGAAAAGAAGCTGACGAAAAAAAGGCACTGAAGTGAGTTATGTCCACTGTAGCACTGTTGCGGAAATAATTGAACAACTCCCATCCTTTGGACTGATAACT
+
>>A1>AFAFFFFGAAA1GBGG1F3D3BB1A0BAFF1AF0B11A00B0B0/AB///AAA/BB1122B//>>/>E>CF1?>///>B111121B1/>///BBB<G21/B111B110@/001121@11<////0?001111=1111111<11000..////..</00</:.:.:.:-...;./90000090009;;000099909;C09B//9//;----/9/;;////99-9//--//-//////;;9/99/9;
@M05620:37:000000000-D9766:1:1101:10211:7599 1:N:0:82
ACCACACCTTCTACAATGCGCATATGTCCGAACTCCAGTCACCTTAAGCTATCTCGTCTCCCGTCGCCTGCTTAACCAACTAAAACCTAGAAAATACTAACAACATTTTCGCCCTCTGACGCTATTCATTGTCGCCCTCCTCCGACTCTTCCCCCTCTAGCCTCCCTCTTACCGTGTCTTTGCCCGTAGATCATGTGACCGAAAGCAATACTCCTTGCGGCGATTGGCTGGGTAGACATGGTGTCAGATCG
+
AAAAAAA1BFFFG3FD3FA1E00A33DA3B0BFHF11BBG1DGH11BBBGFHH1BB/A/0AB/BB//A>BBB12DF1BG/0B@@B1?>11111B111222111//01222//////0111/////2222B222///////0<@////?111100>-.01>1010..//<000/...</0000000.--..00:00;0000;---.///00/90/000/----9----//---//-////9-//-///9/:-
@M05620:37:000000000-D9766:1:1101:19343:7647 1:N:0:82
GAGGCTGCTTTGGAAGAAACTCATAGATTACTGCCACAGTTCCCCCTGGACCTGGAAAAGTTTCTTGCCTGGCTTACAGAAGCTGAAACAACTGCCAATGATCCTACAGGATGCTACCCGTAAGGCAAGGCTCCTAGAAGACTCCAAGGGAGTAACAGAGCTGATGAAACAATGGCAAGTAAGTCAGGCATTTCCGCTTTAGCACTCTTGTGGATCCAATTGAACAATTCTCAGCATTTGTACTTGTAACT
+
>>3AA>CAFFFDEGGF4FFGGEBFEGGHHCFGHH44BFF3DGHHHGEFABFFGFFHH32BBGHHGGGHHHHHHHGAGHHHHHHHHDGHHBGHGHHHEFGGHHHHHGHHHHHHGHHHHHHGAEEHH3BGFFGHHGH3G3FG1CGHH1BGFGHGDGF2@FGGHHHHHHHBHHHGHHFHHHGHFFHHGHHHHHHHHHHGGGGGHHHHHHHHHHHGCFGHGCGHHG0GHBHHGGGGGEFFFGGGFFFCFCG0CFF
@M05620:37:000000000-D9766:1:1101:21382:7651 1:N:0:82
ACCACACCTTCTACAATGAGCTGCGTGTGGCTCCCGAGGAGCACCCCGTGCTGCTGACCGAGGCCCCCCTGAACCCCAAGGCCAACCGCGAGAAGATGACCCAGGTGGGTGGCCCGCTACCTCTTCTGGTGGCCGCCTCCCTCCTTCCTGGCCTCCCGGAGCTGCGCCCTTTCTCACTGGTTCTCTCTTCTGCCGTTTTCCGTAGGACTCTCTTCTCTGCCCTGCGTCTCCTTTGGAACTCTGCAGGTTCT
+
ABBBBBBBFFFFGGGGGGGGGGHHGGGEEGHGHGGGGGGGGHHHHGGGGFGGHHHHHHHGGGGGGGGGGGGHGHHGGEFHGHHHHGGGGGDGCGHHHH2FHFCHCFC///?->GC--<-</<0GDDGH0DG?G.:D-:EFA/C.C0F9FF/F.9FEAE?--9://9@FFFFBFFB//:FBFBB///9BBBFBF/-;DF.FBA/;A9//:BBBF/;9BFE/B:F?.;:99F/BFFFBF//9:F//:BFFFFF
@M05620:37:000000000-D9766:1:1101:10212:7664 1:N:0:82
ACCACACCTTCTACAATGAGCTGCGTGTGGCTCCCGAGGAGCACCCCGTGCTGCTGACCGAGGCCCCCCTGAACCCCAAGGCCAACCGCGAGAAGATGACCCAGGTGAGTGGCCCGCTACCTCTTCTGGTGGCCGCCTCCCTCCTTCCTGGCCTCCCGGAGCTGCGCCCTTTCTCACTGGTTCTCTCTTCTGCCGTTTTCCTTAGGACTCTCTTCTCTGACCGGCGTCTCCTTTGGAACTCTGCAGGTTCT
+
BAABBAB3>FFFGGGGGGDFGGHGGFGA4EHFHCFF?EGAAHHFHGGE?FFEBGBHHHE0>E?EGFGGGECGHHHGGFEHGHHHEFFGDG<C@AC111FGHHCHF<<1FGHEFHA@CGC@GGHH00GGFDHDAG?C?.EE:GHDFFGEBBFGFBFEFGB--99FF?BDBBFFF/F/9BFBBFBBFEFFFF/F//-ADFEFF/;/;FF9//BBFB/BFFF/9/-;-99@.BFFFB//F/B//9/BBFFFB/9
@M05620:37:000000000-D9766:1:1101:11256:7679 1:N:0:82
GAGGCTGCTTTGGAAGAAACTCATAGATTACTGCAACAGTTCCCCCTGGACCTGGAAAAGTTTCTTGCCTGGCTTACAGAAGCTGAAACAACTGCCACTGTTCCACCAGGAAGCAAACGGTCAGACAAGACTCCAAGCAAGCAAAAGAGGTGAACAAACAATGATAACAAAATAACAAATCCGTCCGGCATTACCGCTTTAGCACCCATGTGACAACCATTACCACATTTACAGCTTTTGTACTTGCCACG
+
BBBBAAFBFFFFFFGGFFGGGFGFHGHHHHHHGHFHHHHHHGFGHGEFEGGGHHHGBDFHHHHHHHHGFGDFGFGEFEGHHHHHHGFHHFEGGFHHH3334@FB4BG1B1?2B13B@1//?/EG3BBFB2FHHG3BB?222?2B?F2/B/2?2@<2FCF0FF@1@1<<?FH0?111110>11><0.<CC-<<0==.;::CFGB0<.=.::0;0;0;9C.CF0;0;9.;000;;9C0CFGBCC;FB00;C0-
@M05620:37:000000000-D9766:1:1101:11248:7700 1:N:0:82
GCGGCTGCTTTGGAAGAAACTCATAGATTACTGCAACAGTTCCCCCTGGACCTGGAAAAGTTTCTTGCCTGGCTTACAGAAGCTGAAACAACTGCCAATGATCCTACAGGATGCTACCCGTAAGGAAAGGCTCCTCGAAGACTCCAAGGGAGTAAAAGAGCTGATGAAACAATGGCAAGTAAGTCAGGCATTTCCGCTTTAGCACTCTTGTGGATCCAATTGAACAATTCTCAGCATTTGTACTTGTCACT
+
>11>A>DAFFDFFGGFGGGGFGFGADGHFEGGHHD1FCFDDGHHHGEF/BFFGHAEGA0BBGGHHHHHHHHHHHHCHHHFHHHHFHHHHFHHHHHHHHHHGHHHHFHHHGGHHHHHHHHGGEGHH1<GHHHHHGH0C/B?/GHHH1@GGGCEGHD2@G/FGHH1GHH1GHH/FHFGHHGHD1FFHHHHH.CGHHHGGGGGHHHHHHGHHHHHC0GHH0GHGG0FGBCFGGGGGGGGGGGGFBFFGFG0;FF
@M05620:37:000000000-D9766:1:1101:4399:7708 1:N:0:82
ACCACACCTTCTACAATGAGCTGCGTGTGGCTCCCGAGGAGCACCCCGTGCTGCTGACCGAGGCCCCCCTGAACCCCAAGGCCAACCGCGAGAAGATGACCCAGGTGCGTGGCCCGCTACCTCTTCTGGTGGCCGCCTCCCTCCTTCCTGGCCTCCCGGAGCTGCGCCCTTTCTCACTGGTTCTCTCTTCTGCCGTTTTCCGTAGGACTCTCTTCTCTGACCTGCGTCTCCTTTGGAACTCTGCAGGTTCT
+
AAA>AAA1BFFFGGGF3GBDG1GFE0A0A0A010FE0FGCEHHFHGEEA/AF1BF1GHE//>/EF/EEGEE0FBAEGA/GF/GHHGE/CC<</?F11??<?G/GGFC1>FAC@C.-->CCHH00=0D0DD/.:GC--::.CF9.90;9CBFFA09.9EA-;-;CF----9//BFFFF/B-9B/:B///;BFFFF@-;BEB/A9AF?BB//99BF99BFFBBFFF?@F@FFFFBFFFBFFFFFFFFFFFFFF
@M05620:37:000000000-D9766:1:1101:17024:7722 1:N:0:82
ACCACACCTTCTACAATGAGCTGCGTGTGGCTCCCGAGGAGCACCCCGTGCTGCTGACCGAGGCCCCCCTGAACCCCAAGGCCAACCGCGAGAAGATGACCCAGGTGAGTGGCCCGCTACCTCTTCTGGTGGCCGCCTCCCTCCTTCCTGGCCTCCCGGAGCTGCGCCCTTTCTCACTGGTTCTCTCTTCTGCCGTTTTCCGTAGGACTCTCTTCTCTGACCTGCGTCTCCTTTGGAACTCTGCAGGTTCT
+
BBBBBBBBFFFFGGGFFGAGGFHHGEEAAAGGGGFEEGGEGHHHHGGGEEGGGHFHHHFFGGGGGEGGGFFFHHHGGGGHGHHHHGGGGG<BCFGHFFGGHHFGGHH1FHHEGHHGGGGGHGHHHHHHHHHGGHGFGGGGGHHGGGGGGGGFGGGGGGG--;FGGGFFFFFFFFFBFFFBFFFFFFFFFFBFEFFDFFFFFFFFFFFFFFFFFFFFFFEBFFFF.-:@AFFFFFFBB9FBFFFFFFFFBBF
@M05620:37:000000000-D9766:1:1101:22492:7736 1:N:0:82
AGTGCCAGCTCTCAATCGCACAGGGGACCCAGGGCCTGGCCCCTCCATCCAGAAAACCTATGACCTCACCCGCTACCTGGAGCACCAACTCCGCAGCTTGGCTGGGACCTATGTGAGTATCCAGCGTAGGAATCTGGGAGTTGGGGAGGAGTGAGGAGTTGGGGAAAGACAGTCCTAACCGTGGAGGGTTCTGGTAAATGATGGGGTGAGGAGGGGCTCTTTGGCTCCCACCAGTCCCCCTGTCTGGTCTA
+
BCBBCFFFDFFFGGGGGGGGGGHHGGGGGGHHGGGGGGHHHHGHGGHHHHHHHHHHHGHHHHHHHHHHHHHGGGGGHHHHHHHHHHHHGHHHGGGGGHHHGHHGGGHHGHHHHHHFGHHHHHHHHGGGGGHHHHHHHHHGGHHHGGGGGGGHHGHHHGHHHHGGGGHHHHHHHHHHHHHHGGGGGGGGCFFGGGGGGGGGGHGGGGFFFFFFFFFFFFFFFHHFFFFFFFFFFFFFFFFFFFFFHFFFFFB
@M05620:37:000000000-D9766:1:1101:16434:7737 1:N:0:82
AGTGCCAGCTCTCAATCGCACAGGGGACCCAGGGCCTGGCCCCTCCATCCAGAAAACCTATGACCTCACCCGCTACCTGGAGCACCAACTCCGCAGCTTGGCTGGGACCTATGTGAGTATCCAGCGTAGGAATCTGGGAGTTGGGGAGGAGTGAGGAGTTGGGGAAAGACAGTCCTAACCGTGGAGGGTTCTGGTAAATGATGGGGTGAGGAGGGGCTCTTTGGCTCCCACCAGTCCCCCTGTCTGGTCTA
+
ABAAAFFFCFFFGGGGGGGGGGHGGGGGGGHHGGGGGGHHHHGHGGHHHHHHHHHHHGHGHHHHHHHHHHHGGEEFHHHHHHHHHH1?EHHHGGGGGHFHGGHGGGHHGHHHHHHHHHHHHHHHHGGGGGHHHHHHHHFEGGHFGGFDGDCHHFHHHGHHHGGGGGHGHHHHHHHHFHHHGGGGGGGGDFFGGGGGGGGGGGGGGGFFFFFFFFFFFFFFFFFFFFFFFFFFFFFFFFFFFFFFFFFFFFB
@M05620:37:000000000-D9766:1:1101:15828:7740 1:N:0:82
AGTGCCAGCTCTCAATCGCACAGGGGACCCAGGGCCTGGCCCCTCCATCCAGAAAACCTATGACCTCACCCGCTACCTGGAGCACCAACTCCGCAGCTTGGCTGGGACCTATGTGAGTATCCAGCGTAGGAATCTGGGAGTTGGGGAGGAGTGAGGAGTTGGGGAAAGACAGTCCTAACCGTGGAGGGTTCTGGTAAATGATGGGGTGAGGAGGGGCTCTTTGGCTCCCACCAGTCCCCCTGTCTGGTCTA
+
AA>3AFFFBFFFGFGGGGGGGGHGGEGGGGHHFGGEGFHHHHGHGGGHHGHHHHHHHGHHHHHHHHHHHHHGGEEGHHHHBGHHHHHHGHHHFGGGGHHHGHHGGGHHGHGHHHGGHHHHHHHHHGGGGGHHFHHHHHFGGHHHGGACGDEGFFHFGGHHHHGGGGFHCGHFHHHHFHHHGGGGDGGGGGGGGGFFGGGGGGGGGGFFFFFFFFFFFFFFFFFFFFFFFFFFFFFFFFFFFFFFFFFFFF/
@M05620:37:000000000-D9766:1:1101:17947:7765 1:N:0:82
ACCACACCTTCTACAATGAGCTGCGTGTGGCTCCCGAGGAGCACCCCGTGCTGCTGACCGAGGCCCCCCTGAACCCCAAGGCCAACCGCGAGAAGATGACCCAGGTGAGTGGCCCGCTACCTCTTCTGGTGGCCGCCTCCCTCCTTCCTGGCCTCCCGGAGCTGCGCCCTTTCTCACTGGTTCTCTCTTCTGCCGTTTTCCGTAGGACTCTCTTCTCTGACCTGAGTCTCCTTTGGAACTCTGCAGGTTCT
+
BBBBBABBFFFFGGGGDGFFGCHFGAEBAEGHFGGEFGGGGHHHHGGGDGGGHHGHHHHGGGGGGEGGGGGFHFHGGGEHFEHHHGGGGG?CCGHFFHFHHHGHGHHFHHHGGHHGGGGGHHHHHHHGHHHFHHGG@DDGGHHGHFGGGGGGGGGGGG??DDGGGAFFFFFFFFFFFFFFFFFFFFFFFFFFFFFFFFFFFFFFFFFFFFFFFFFFFFFFFFFF/FFFFFFFFFFBF/;BFFBFFFFFFFF
@M05620:37:000000000-D9766:1:1101:10663:7787 1:N:0:82
ACCACACCTTCTACAATGAGCTGCGTGTGGCTCCCGAGGAGCACCCCGTGCTGCTGACCGAGGCCCCCCTGAACCCCAAGGCCAACCGCGAGAAGATGACCCAGGTGAGTGGCCCGCTACCTCTTCTGGTGGCCGCCTCCCTCCTTCCTGGCCTCCCGGAGCTGCGCCCTTTCTCACTGGTTCTCTCTTCTGCCGTTTTCCGTAGGACTCTCTTCTCTGACCTGAGTCTCCTTTGGAACTCTGCAGGTTCT
+
DCDDCDDCFFFFGFFGGGEGGGHHGGGBFFHHHGGGGGAEFHHHHGGGGGGGGHHHHHHGGGGGGGGGGGGHGHHGGGGHGHHHHGGGGGCCGGHHHHGHHHGHGHHGGGHGGHHGGGGGHHHHHHHHDHHGHHGGGGGHGHHGHGGGGGGGGGGGGGGDDGGGGGFFFFFFFFHHHFFFFFFFFFFFFHHFFFFDFFFFFFFFFFFFFFFFFFFFFFFFFFHFBFFFFFFFFFFFFFFFFFFFFFFFFFF
@M05620:37:000000000-D9766:1:1101:14338:7803 1:N:0:82
ACCACACCTTCTACAATGAGCTGCGTGTGGCTCCCGAGGAGCACCCCGTGCTGCTGACCGAGGCCCCCCTGAACCCCAAGGCCAACCGCGAGAAGATGACCCAGGTGCGTGGCCCGCTACCTCTTCTGGTGGCCGCCTCCCTCCTTCCTGGCCTCCCGGAGCTGCGCCCTTTCTCACTGGTTCTCTCTTCTGCCGTTTTCCGTAGGACTCTCTTCTCTGACCTGCGTCTCCTTTGGAACTCTGCAGGTTCT
+
BBABBBA>>FCFGFFFGGBGGGHHGEEAAEGGHFGE2EF2EHHHHGGFEEFGEHGHHHHEF?CFGFEGGGGHGHHGGGGHGHHGEGGGGG<CFDHFHHHHHHHHGHH1AGGGGHHGGGGGHHHHHGHHHHHGHHGCCEGHGGGGGGGGGGGGGGGGGGG-AGGGFFFFFFFFFFFFFFFFFFFFFFFFFFFFFFFFFFFFFFFFFFFFFFFFFFFFFFFFFFFF.BDFDFFFFFFFFFFFFFFFFFFFFFF
@M05620:37:000000000-D9766:1:1101:24951:7831 1:N:0:82
ACCACACCTTCTACAATGAGCTGCGTGTGGCTCCCGAGGAGCACCCCGTGCTGCTGACCGAGGCCCCCCTGAACCCCAAGGCCAACCGCGAGAAGATGACCCAGGTGAGTGGCCCGCTACCTCTTCTGGTGGCCGCCTCCCTCCTTCCTGGCCTCCCGGAGCTGCGCCCTTTCTCACTGGTTCTCTCTTCTGCCGTTTTCCGTAGGACTCTCTTCTCTGACCTGAGTCTCCTTTGGAACTCTGCAGGTTCT
+
AAAABAAACCBBFBB45FAFFGGHEDFAA2FAFAAAAE2AEFAFGEEAE1AAFGHHHGF?E?EEEE@EEEGB3GFEEF?GGHFGCFEFC?<@DGHGFGEHHHHCCFG1F?GGGH/CGGCDHHHFF=GFHHHGECC?:CDHGHHGFGGGGGGGGGGGGDA?B?FFGGFFFFFFFFFFFFFFFFFFFFFEFFFFFFFFFFFFFFFFDFBFFFFFFFFFFFFFFFBF/BFFFFFFFFFFFFFFEFFFFFFFFFF
@M05620:37:000000000-D9766:1:1101:26366:7833 1:N:0:82
AGTGCCAGCTCTCAATCGCACAGGGGACCCAGGGCCTGGCCCCTCCATCCAGAAAACCTATGACCTCACCCGCTACCTGGAGCACCAACTACGCAGCTTGGCTGGGACCTATGTGAGTATCCAGCGTAGGAATCTGGGAGTTGGGGAGGAGTGAGGAGTTGGGGAAAGACAGTCCTAACCGTGGAGGGTTCTGGTAAATGATGGGGTGAGGAGGGGCTCTTTGGCTCCCACCAGTCCCCCTGTCTGGTCTA
+
AAAAAFFBAFFFGGGGGG1EGGHCGGGGGGHHG0EEEGHHHHGHGGHFHGHHHHHHHGHBHHHHHHHHHHHGGEGGHHHHHHHHHHGHGH1FEEEEGHFHCHHGGGHHGHHHHH2FHHHHHHFFHGAACGGHHHHHHGHGGHHHCGGGG.CGF0GHFGHHH/<CECHHHHHHHHFHHFHHGFGGGGGG9.FGGGFGGGFGGGGEACF@FFFFFF-9@@FFBFFF/FFFFF?FFFFFFFFF@?FFFFFFFFB
@M05620:37:000000000-D9766:1:1101:15804:7836 1:N:0:82
GAGGCTGCTTTGGAAGAAACTCATAGATTACTGCAACAATTTCGATTGGACCTGGATAAGTTTTTTGGCTGGCTTAAAGAAGCTGAAACAACTGCCAATGATCCTACAGGATGCTACCCGTAAGGAAAGGCTCCTAGAAGACTCCAAGGGAGTAAAAGAGCTGATGAAACAATGGCAAGTAAGTCAGGCATTTCCGCTTTAGCACTCTTGTGGATCCAATTGAACAATTCTCAGCATTTGTACTTGTAACT
+
A?AA>AFAFBB@G11B1B1BGG1GG3B33ABFGF1B100A12D002DA0ABFGBFF12AB2DF2BAA/AB/BB0F1BDDFGH1BF11F@B>BGHHFFHGF1FBFBBEEFF011BF>1GF??/?0BFHG0B?F0/C<BBBBFB11BF1<///??@>2@1??0?1<??11F1<<?<C0<F.<><===<>0<.<000=.EACEFDHFCCG:;CC:;<0:;;<<CCCFFCB9;;;090/;;F9B9;;B;9;;;;9
@M05620:37:000000000-D9766:1:1101:7131:7838 1:N:0:82
GAGGCTGCTTTGGAAGAAACTCATAGATTACTGCAACAGTTCCCCCTGGACCTGGACAAGTTTCTTGACTTGATTACAGAAGCTGAAACAACTGCCAATGATCCTACAGTATGCGACCAGCAAGGAAAGGCACCTAGAAGACTACAAGGGAGTAAAAGAGCTGATGAAACAATGGCAATTAAGGCAGGCATTGGCGCTTTAGCCCCCTTGTGGAGCCAATTGAACAATGTTAAGCTTTGGTATTTGGAACG
+
A1AAAAF>1BBDECBFGGFFFBG3GG1FDHFFGHCHBGGEFD210A0F/0BBAB00BA0FAAG2A1D2A121BDA21BBBG11BA11FF>/GHHH0@GHFFFHB1BFF1BBFHB///>/B/>0B/0BFB0/0B?F1B<B<1<1BB1BB<//?/@12>1?<01<1?1@1?1<<?<C0??11>111<0>>>.<<00<-.-<.;00::.--.:;::0::99;;00;0=99C0000;090;;09.;0;;;0=0/.
@M05620:37:000000000-D9766:1:1101:24934:7842 1:N:0:82
ACCACACCTTCTACAATGAGCTGCGTGTGGCTCCCGAGGAGCACCCCGTGCTGCTGACCGAGGCCCCCCTGAACCCCAAGGCCAACCGCGAGAAGATGACCCAGGTGAGTGGCCCGCTACCTCTTCTGGTGGCCGCCTCCCTCCTTCCTGGCCTCCCGGAGCTGCGCCCTTTCTCACTGGTTCCCTCTTCTGCCGTTTTCCGTAGGACTCTCTTCTCTGACCTGAGTCTCCTTTGGAACTCTGCAGGTTCT
+
CCCCCCBCFFFFGGGGGGGGGGHHGGGGHGHHHGGFGGGGGHHHHGGGGGGGHHHHHHHGGGGGGGGGGGGHHHHGGGGHGHHHGGGGGCGGGGHHHH2GH2/F/=1101?/?GH---<A000<D=<GDGG.<.-;:.;G./;.C0;99F/:.0=E.C-9-9;09-@D9CF0990000;/B00000/;;B00;0:DFF.B090.A.90//09;09BBF00B9B9/BBFFF0BFFFBFF0:BB009FFF09;
@M05620:37:000000000-D9766:1:1101:15566:7844 1:N:0:82
ACCACACCTTCTACAATGAGCTGCGTGTGGCTCCCGAGGAGCACCCCGTGCTGCTGACCGAGGCCCCCCTGAACCCCAAGGCCAACCGCGAGAAGATGACCCAGGTGAGTGGCCCGCTACCTCTTCTGGTGGCCGCCTCCCTCCTTCCTGGCCTCCCGGAGCTGCGCCCTTTCTCACTGGTTCTCTCTTCTGCCGTTTTCCGTAGGACTCTCTTCTCTGACCTGCGTCTCCTTTGGAACTCTGCAGGTTCT
+
BAAABBBBFFFFGGGGFGDGGGHHGGGAC2GGGGGGGCGCEHHHHGGGEEGGGHHHHHHGCGFGGGGGGEFHGHHGGGCHGGHHGFGGGG@BDFHFFBGGHHEHGHHBFHGGGHHGGGGGHHHHHHFGFHHGHHGFGDGHGHHGHGGGGFGGGGGGGGG;BBGGGAFFFFFFFFFFFFFFFFFFFFFFFFFFFFFFFFFFFBF.DDFFFFFFFFFFFFE/FFEB.;DFFFFFFFF//;BFFFFFFFFFFFF
@M05620:37:000000000-D9766:1:1101:17683:7851 1:N:0:82
ACCACACCTTCTACAATGAGCTGCGTGTGGCTCCCGAGGAGCACCCCGTGCTGCTGACCGAGGCCCCCCTGAACCCCAAGGCCAACCGCGAGAAGATGACCCAGGTGAGTGGCCCGCTACCTCTTCTGGTGGCCGCCTCCCTCCTTCCTGGCCTCCCGGAGCTGCGCCCTTTCTCACTGGTTCTCTCTTCTGCCGTTTTCCGTAGGACTCTCTTCTCTGACCTGAGTCTCCTTTGGAACTCTGCAGGTTCT
+
AAAABABAFFFFGGGGGGGGGGHCGGGGGGHHFGGGCGGFCH2GHGGGEGGG5FHHHHHGEE0EFGGGGGGF@GGGGGEHGHHHHGGGGGGGGGFCGGHHHHHGCGGHGHFFGHHGGGGGHHHHGGHGHHGFHHGGGGGHGHHGHGGGGGGGGGGGGGFGGGGFGGFFFFFFFFFFFFFFFFFFFFFFFFFFFFFDFFFFFFFFDFFFFFFFFFFFFFFFFFFFFFFFFFFFFFFFFFFFFFFFFFFFFFF
@M05620:37:000000000-D9766:1:1101:22635:7858 1:N:0:82
GCGGCTGCTTTGGAAGAAACTCATAGATTACTGCAACAGTTCCCCCTGGACCTGGAAACGTTTCTTGCCTGGCTTACAGAAGCTGAAACAACTGCCAATGATCCTACAGGATGCTACCCGTAAGGACAGGCTCCTAGCAGACTCCCAGGGAGTAAAAGAGCTGATGAAACAATGGCAAGTAAGTCAGGCATTTCCGCTTTAGCACTCTTGTGGATCCAATTGCACAATTCTCAGCATTTGTACTTGTAACT
+
A1>AADDAFFFFCGGGGCGGGGFG3FFHHDHHHHHBF0FDGHHHHGGGHHHHHHHGFD0BBGHHHHGHHHHHHHEFHHHHFHHGHHHHH0FHFHHHH1FGHHBGH2GHHHHHFHHHHFHEEEGHH10B?FFHGGH1B1BDFGHHH/FGGGGGGG12@1FHHHH1GGHDHHHGHHHHGHGH1<FFHFGHHFHHHHHGGGGEHHHHHHGHHHFHGFHFHBGHHG0BF;F;FFGGGGGGGGGGFGEFFCF0CFB
@M05620:37:000000000-D9766:1:1101:19078:7859 1:N:0:82
AGTGCCAGCTCTCAATCGCACAGGGGACCCAGGGCCTGGCCCCTCCATCCAGAAAACCTATGACCTCACCCGCTACCTGGAGCACCAACTCCGCAGCTTGGCTGGGACCTATGTGAGTATCCAGCGTAGGAATCTGGGAGTTGGGGAGGAGTGAGGAGTTGGGGAAAGACAGTCCTAACCGTGGAGGGTTCTGGTAAATGATGGGGTGAGGAGGGGCTCTTTGGCTCCCACCAGTCCCCCTGTCTGGTCTA
+
>>>AADDFBFFFAFGFFFFGCEHHEEGGEAGHGGEEFCGFGGGHGGHHDEGFGA3GHG3GHHFHFHHHHHHGGGEEHHHFGHHEA?GHGEGHGGGGCFGHGHHGCEHHGGHHHHEHHHHHFHHHG/?CGFHHHHFHEFGAEHHHCCFGGGGHAGBAGDHHHH?GGGHEHHHHHGHHHHHGBFGGGGGG.;FGGGGGGGGGGGGGGGFBFFFFFFBB??FFFFBBFEFFFFFFFFFFFFFD;FFFFFF/BFF
@M05620:37:000000000-D9766:1:1101:24581:7861 1:N:0:82
ACCACACCTTCTACAATGCGCTGCGTGTGGCTCCCGAGGAGCACCCCGTGCTGCTGACCGAGGCCCCCCTGAACCCCAAGGCCAACCGCGCGAAGATGACCCAGGTGAGTGGCCCGCTACCTCTTCTGGTGGCCGCCTCCCTCCTTCCTGGCCTCCCGGAGCTGCGCCCTTTCTCACTGGTTCTCTCTTCTGCCGTTTTCCGTAGGACTCTCTTCTCTGACCTGAGTCTCCTTTGGAACTCTGCAGGTTCT
+
AABBAAB?FFFFGGGFFF4EFEG?EEEBAEGHFFFGFGGEGHHHHGGGGFGGHHHHHHHGGGGGGGGGGGGFHGGGGGEHFEHHHGGCGC/B@GGFHHHHHH/>FGGGGFGGGH.<DCGGHHHHHHHHHHHGHHGGGGGGGGGGGGGGGGGGGFGGGGGB?@FFFBBF<BFFFFFFFFFFFFFFFFFFFFFFFFBFFFFFFFFFD?FFFFFFFFFFFFFFFFFFBFFFFFFFFFFFFFFFFFFFFFFFFB;
@M05620:37:000000000-D9766:1:1101:20081:7861 1:N:0:82
ACCACACCTTCTACAATGAGCTGCGTGTGGCTCCCGAGGAGCACCCCGTGCTGCTGACCGAGGCCCCCCTGAACCCCAAGGCCAACCGCGAGAAGATGACCCAGGTGAGTGGCCCGCTACCTCTTCTGGTGGCCGCCTCCCTCCTTCCTGGCCTCCCGGAGCTGCGCCCTTTCTCACTGGTTCTCTCTTCTGCCGTTTTCCGTAGGACTCTCTTCTCTGACCTGAGTCTCCTTTGGAACTCTGCAGGTTCT
+
ABBBBAABFFFFGGGGGGGGGFHHGGGGHGHHHGGGGGGCGHHHHGGGEEGFFGHHHHHGGGGGGGGGGGGGHHHGGGGHGHHHHGGGGGGGCGHFFHEHHHAFFHFGGFFEGHHCGGGGHHHHHHHDDGEDFGGGGGGHGHHGHGGGGGGGGGGGGEDGGGGGGAFFFFFFFFFFFFFFFFFFFFFFFFFFFFFDFFFFFFFA;./BFFFFFFFFFFFFFFFFFFFFFFFFFFFFFFFFFFFFFFFFFFF
@M05620:37:000000000-D9766:1:1101:7462:7890 1:N:0:82
AGTGCCAGCTCTCAATCGCACAGGGGACCCAGGGCCTGGCCCCTCCATCCAGAAAACCTATGACCTCACCCGCTACCTGGAGCACCCACTCCGCAGCTTGGCTGGGACCTATGTGAGTATCCAGCGTAGGCATCTGGGCGTTGGGGAGGCGTGCGGAGTTGGGGAAAGACCGTCCTAACCGTGGCGGGTTCTGGTAAATGATGGGGTGAGGAGGGGCTCTTTGGCTCCCACCAGTCCCCCTGTCTGGTCTA
+
AA>>AFFFAFFFG1GGGFGEEEHFFEGGGGECFEEGFFHHFGGCFGHHHHHHGFHFGFGFGGHHHGHGHFFGEE@EHGBGG0GGGH/FEHHGEGCEEHGFABGFGGHGGH1BDBFBGFBGHG2BGCE/BC11?GG<DG/<A@@0CC.<C.AFG.AC-;ECCFAG..../;/9;9EG0;FF-BE<-;9@@?FFFFFBB/BF//BFEFF@EFFEBF?@??FFFFFFF9BEFEFFEFFFFFFF?-:BFFF9BF/
@M05620:37:000000000-D9766:1:1101:27042:7891 1:N:0:82
ACCACACCTTCTACAATGAGCTTCGTGTGGCTCCCGAGGAGCACCCCGTGCTGCTGACCGAGGCCCCCCTGAACCCCAAGGCCAACCGCGAGAAGATGACCCCGGTGAGGGGCCCGCTACCTCTTCTGGTGGCCGCCTCCCTCCTTCCTGGCCTCCCGGAGCTGCGCCCTTTCTCACGGGTTCTCTCTTCTGCCGTTTTCCGTAGGACTCTCTTCTCTGACCTGAGTCTCCTTTGGAACTCTGCAGGTTCT
+
CCCCCCCCFFFFGGGGGGGGGGBHGGGHFGHHHGGGGGGGGHHHHGGGFGGGHHHHHHHGGGGGGGGGGGGHGHHGGGGHGHHHHGGGGGGGGGHHHHFHHF/>//>/00>->D@<@-AF/<<GGC0<00;:G.:A@DGGEBFGG0FB0CBGFBFE9C:9:C.:0-@FBFFFB0BF9.A-DFFFBFFFFF0;F0-ADFFFB.;.A.99//:0BBB;9000BF0F99BFFFFFFBF/FFFFF0090;AFFFB
@M05620:37:000000000-D9766:1:1101:26622:7894 1:N:0:82
GCGGCTGCTTTGGCAGAAACTCATAGATTACTGCAACAGTTCCCCCTGGACCTGGAAACGTTTCTTGCCTGGCTTACAGAAGCTGACACAACTGCCAATGCTCCTCCAGGATGCTACCCGTCAGGCAAGGCTCCTCGCCGCCTCACCGGGCGTCCCAGAGCTGCTGACACACTGGCAAGTACGTCCGGCCTTTCCGCTTTAGCACTCTTGTGGCTCAAATTGCACCATTCTCAGCATTTGTCCTTGTCACT
+
>1>1>>AAFFFFFGGG1AFBFBFGFFBDGFGHDF11FFFAFHHHHGGGHFGFGGG0B10BBBGGGDFGHHHGGBFBGHFG1BFHH1>@BBFBBFGGFGHH1@FEBB00BE?F1BG2GFGGFEEFHHGCFEHHFEHH///>>/CFH/0/>CCGG--<00<CG0/<CG0/:C::;C/C;CFHHGGFGE?GGACFGGFCGGGGGGFFCBFFFFBFF--;//;BFF;BB/-;FFFFFFFFFFFFF/BFFF9;/;B
@M05620:37:000000000-D9766:1:1101:23479:7900 1:N:0:82
ACCACACCTTCTACAATGAGCTGCGTGTGGCTCCCGAGGAGCACCCCGTGCTGCTGACCGAGGCCCCCCTGAACCCCAAGGCCAACCGCGAGAAGATGACCCAGGTGAGTGGCCCGCTACCTCTTCTGGTGGCCGCCTCCCTCCTTCCTGGCCTCCCGGAGCTGCGCCCTTTCTCACTGGTTCTCTCTTCTGCCGTTTTCCGTAGGACTCTCTTCTCTGACCTGAGTCTCCTTTGGAACTCTGCAGGTTCT
+
AAA>AAAAFFFFGDFFDGADGBGFEBABFEHHFGGEEEGCGHHHHGGGEEGGHHHFHHHGCGGGGCGGGGG0GFHGGGCH/CGHHG//>?BBCFHHHHHHGHHHGHGFHHFEFHHCGGGGHHFFHHHFHHGCHHGCCG.GGFHCHGGFGFGGGFFGEGGGG@GGG?=B<@BFFFFFFFFBFFFFFFFFFFFFFF@ABFFFFFFFFFFFFFEFFFFFFFFFFFFF/BFFFBFFFFFFFFFFFFFFFFFFFFF
@M05620:37:000000000-D9766:1:1101:26626:7914 1:N:0:82
GAGGCTGCTTTGGAAGAAACTCATAGATTACTGCAACAGTTCCCCCTGGACCTGGAAAAGTTTCTTGCCTGGCTTGCAGAAGCTGAAACACCTGCCAATGATCCTACAGGATGCTACCCGTAAGGAAAGGCTCCTAGAAGACTCCAAGGGAGTAAAAGAGCTGATGAAACAATGGCAAGTAAGTCAGGCATTTCCGCTTTAGCACTCTTGTGGATCCAATTGAACAATTCTCAGCATTTGTACTTGTAACT
+
BBABBBFAFFFFGGGGGG4GGGHHGGGFGHHHHGHHFHHHHGGHHGGFFGHHHHGHFFHHHGHHHHHHHHHHHHH0BGGHHHHGHGGHH31BGHHGHHHHHHBFGHHHFHHHHHHHHGFE?EEGHHHHFBGHHGHHHHHHHFHHHHHHCEFGCGHEH@FGHGGHHHHHHHHGFGHFGG<F>FF=G>FF><FGHHDCEDEEHHHHHGFHHFFCCG:;GGHHHHHHGHF0;9BF09;CFGGGCFFGC;CBBF9
@M05620:37:000000000-D9766:1:1101:22928:7919 1:N:0:82
GAGGCTGCTTTGGAAGAAACTCATAGATTACTGCAACAGTTCCCCCTGGACCTGGAAAAGTTTCTTGCCTGGCTTACAGAAGCTGAAACAACTGCCAATGCTCCTCCAGGATGCTACCCGTCAGGCAAGGCTCCTCGACGCCTCAAAGGGCGTCACAGAGCTGCTGACACAATGGCAAGTACGTCCGGCCTTTCCGCTTTAGCACTCTTGTGGATCAAATTGCACCATTCTCAGCATTTGTCCTTGTCACT
+
A>A1AAFAFFFFG1FGCGGGGGGGHFFHHHHHFGHFHHHEGHHHHGGGHFHHHHHBFG0FBHHHHHHHHHHHHHHCGHGHGHGHH11BFGHHHHHHHHHH12FG@0>0B>>F10FGGHHGAEE?GF/B<FHGHGHH///<>/@EF111@BFCG//?<11>F11>>G10>F0.<</<<<EHFGEGHEGGGCCCGG0CEGGFFFGGGGGGGGFBA00;.90CFGFGGB9FGGGFFFFFFFFFF::FFF/9/;B
@M05620:37:000000000-D9766:1:1101:16388:7924 1:N:0:82
ACCACACCTTCTACAATGAGCTGCGTGTGGCTCCCGAGGAGCACCCCGTGCTGCTGACCGAGGCCCCCCTGAACCCCAAGGCCAACCGCGAGAAGATGCCCCAGGTGAGTGGCCCGCTACCTCTTCTGGTGGCCGCCTCCCTCCTTCCTGGCCTCCCGGAGCTGCGCCCTTTCTCACTGGTTCTCTCTTCTGCCGTTTTCCGTAGGACTCTCTTCTCTGACCTGAGTCTCCTTTGGAACTCTGCAGGTTCT
+
ABBBBBBBFFFFGGGFGGGGGGHHGGGGHGHHHGGGCFGGGHHHHGGGGGGGFHHGHHHG?ECEGGGGGGGHHHHGGGGHGHHHHGGGGGGGGGHFHH2FGG?EAF110?FFFHHC@>-A/DGHDDGFDGF.CCCG@CEHECGDGBFGFGFGG0FGFDAGACFFFAFFFFFFFFFFFFFEFFFFFFFFFFFFFF;DFFFFFDFFFF///99/FBFFBF//BFFB:::BFFFFFFFBF/B:BB/BFF.FFFF
@M05620:37:000000000-D9766:1:1101:4655:7934 1:N:0:82
GCGGCTGCTTTGGAAGAAACTCATAGATTACTGCCACAGTTCCCCCTGGACCTGGAACCGTTTCTTGCCTGGCTTACAGAAGCTGAAACAACTGCCAATGATCCTACAGGATGCTACCCGTCAGGAAAGGCTCCTCGCAGACTCCCAGGGAGTAACAGAGCTGATGACACACTGGCAAGTACGTCAGGCATTTCCGCTTTAGCACTCTTGTGGATCCAATTGAACCCTTCTCAGCACTTGTACTTGTAACT
+
>>>AA>>>FFBDFFFBABBGGGHHHGGHHDBFFG0BBFFBDFGHHGEF/0BBFGACG1/ABEEFDGHHHHHHHGCFGHHHHGHBG1@FFCGGGHHHHHHHFHHFGFGHHGGHHHHHHHHGG/?EF1FGHHHHHGH0E/BE/@GH@/0@F?/?E01?<F0??GG1FGG1FGH?GHFHHGCH00<GG.CHH.GHGHGFGGGGGGHFGHGGGGGGG0CFF0;FGGC;F..9FGGGGGGG.=;FC:9FFFF//BB
@M05620:37:000000000-D9766:1:1101:21325:7954 1:N:0:82
ACCACACCTTCTACAATGAGCTGCGTGTGGCTCCCGAGGAGCACCCCGTGCTGCTGACCGAGGCCCCCCTGAACCCCAAGGCCAACCGCGAGAAGATGACCCAGGTGAGTGGCCCGCTACCTCTTCTGGTGGCCGCCTCCCTCCTTCCTGGCCTCCCGGAGCTGCGCCCTTTCTCACTGGTTCTCTCTTCTGCCGTTTTCCGTAGGACTCTCTTCTCTGACCTGAGTCTCCTTTGGAACTCTGCAGGTTCT
+
AABBBCCCFFFFGGGGGGGGGGHHGGGEDGHHHGGGGGGGGHHHHGGGGGGGHHGHHHHGGGGGGGGGGGGHHHHGGGGHGHHHHGGGGGDGCGHHHHFHHHHHGHHFHHHGGHHGGGGGHHHHHHHHGHHGHHGGGGGHGHHGHGGGGGGGGGGGGGG-BFGGGGFFFFFFFFFFFFFFFFFFFFFFFFFFFFFFFFFFFFFFFFFFFFFFFFFFFFFEFFFFFFFFFFFFFFFEFFFFFFFFFFFFFFF
@M05620:37:000000000-D9766:1:1101:6354:7971 1:N:0:82
ACCACACCTTCTATAATGAGCTGCGTGTGGCTCCCGAGGAGCACCCCGTGCTGCTGACCGAGGCCCCCCTGAACCCCAAGGCCAACAGCGAGAAGATGACCCAGGTGCGTGGCCCGCTACCTCTTCTGGTGGCCGCCTCCCTCCTTCCTGGCCTCCCGGCGCTGCGACATTTCTCACTGGTTCTCTCTTCTGCCGTTTACCGTAGGACTCTCTTCTCTGACCTGCGTCTCCTTTGGAACTCTGCAGGTTCT
+
AAAAAAAAFFFFG33BBG3BGBGCG00BBEHHAFFEEGGGGHHHHGGGEEEFFHH1GFGA@EGGG/>EGCG0F1??EG/G>/FGFF/BBE<</?0F>B1<GG//FFG?<FE?/0F@C-<<<<11=1>GDG/<C.A?-:.=EFGCHF0:CGFAF0999C--;-;A---;9AF///:/9B/;BFF9/9FBBBFEFB@FFF-;B-99;-/;FFFFFFFBFFFBFB9--;B@FFB/9/FF///:FFFFFFF-B9B
@M05620:37:000000000-D9766:1:1101:15139:7978 1:N:0:82
ACCACACCTTCTACAATGAGCTGCGTGTGGCTCCCGAGGAGCACCCCGTGCTGCTGACCGAGGCCCCCCTGAACCCCAAGGCCAACCGCGAGAAGATGACCCAAGTGGGTGGCCCGCTACCTCTTCTGGTGGCCGCCTCCCTCCTTCCTGGCCTCCCGGCGCTGCGCCCTCTCTCACTGGCTCTCTCTTCTGCCGCTTTCCGTAGGTCTCTCTTCTCTGACCTCTGTCTCCTTTGGAACTCTGCAGGTTCT
+
CCCCCCCCFFFFGGGGGGGGGGHHGFGBEEHHFGGGGGGGGHHHHGGGGGGGGHHHHHHGGGFGGGGGGGGHHHHGGGGHGHHHHGGGGGGGGGHHFHH2<2//?GH1<//>G0.->C-</0<<<=<G00<.;.-ADGGGCHGGGG0C00/CF9AAE.------;--9;D./;F//9B:/.;FFB//;/B////---.;//A9.../;B/99/B/9B9////;///:9B///://////:/;F///..//;
@M05620:37:000000000-D9766:1:1101:18537:7983 1:N:0:82
GAGGCTGCTTTGGAAGAAACTCATAGATTACTGCAACAGTTCCCCCTGGACCTGGAAAAGTTTCTTGCCTGGCTTACAGAAGCTGAAACAACTGCCCCTGATCCTACAGGATGCTACCCGTAAGGACAGGCTCCTAGCAGACTCCCAGAGCGAACCAGAGCAGCTGACACACTGGCAAGTCAGTCAGGACTTTCCGCTTTAGCACTCTTGTGGATCCCATTGCACCATTCTCAGCATTTGACCTTGTCACT
+
BBBCCCFBFFFFGGGGGGGGGGHHHHHHHHHHHHHHHHHFGHHHHGGGHHHHHHHHHHHHGHHHHHHHHHHHHHHHHHHHHHHHHHHHH3BGHHHHE?B?2BB@GBBF3GGE3FHHHCGD//>0B30BFFGHEF3B43B22?F22?22/?@//></?/0?G10??FHCDHH?GD0><FFHG0==D0=<0<<GHHEGGG?CFGHHCGHBGF00A9FF//9FGG0;99.C0BFGGBFGFGGG09;CFGB0;9B
@M05620:37:000000000-D9766:1:1101:18552:7994 1:N:0:82
GAGGCTGCTTTGGAAGAAACTCATAGATTACTGCAACAGTTCCCCCTGGACCTGGAAAAGTTTCTTGCCTGGCTTACAGAAGCTGAAACAACTGACAATGATCCTACAGTATTCTACCCGCAAGGAAAGTCTCCTAGAAGATTCCAAGGTAGTAAAAGAGCTGATCAAATAATGGCAAGCAAGCCAGGCATTTCCGCTGTAGCACTCTCGTGGATCGAATTGAACAATTCTCAGCCTTTGTACTTGGAACG
+
CCCCCCFCFFFFGGGGGGGGGGHHHHHHHHHHHHHHGHHHHHHHHGGGHHHHHHHGHHHHGHHHHHHHH53FHH1FB5F53BB@3BF3BF11B?33BG@G3B4D4D@F3@4D4F4D4@GE/>E/?0?BF4?4FG3BFG3FH33DFHF2/?3B2DF333?F22@222@222@DF1F00?C/?F0//0>...1>1>F..C-<D00=<GHH0.:...<0..;0C00;CGFF00;9CBB/:FFG0=BB000=0B.
@M05620:37:000000000-D9766:1:1101:16006:8000 1:N:0:82
ACCACACCTTCTACAATGAGCTGCGTGTGGCTCCCGAGGAGCACCCCGTGCTGCTGACCGAGGCCCCCCTGAACCCCAAGGCCAACCGCGAGAAGATCACCCAGGTGAGCGGCCAGCTACCTCTTCTGGTGGCCGCCTCCCTCCTTCCTGGCCTCCCGGAGCTGCGCCCTTTCTCACTGGTTCTCTCTTCTGCCGTTTTCCGTAGGACTCTCTTCTCTGACCTGAGTCTCCTTTGGAACTCTGCAGGTTCT
+
CCDDDDDCFFFFGGGGGGGGGGHHGGGFHGHHHGGGGGGGGHHHHGGGGGGGHHHHHHHGGGGGGGGGGGGHHHHGGGGHGHHHHGGGGGGGGGHH22??=0?/FHHDF1<CGG-<FHGFGHHHFHHHB0CDHACGGGGHGHGGGGBFBFBFGFG.A.<--<.<F==ADFB0<F00<FFF0BFFFFFFFFFFE:B.<BF0<DB:A90FFFFFBFF0F0<:0<F//:BBF0B:F0</<00<:BFFF0A.0BF
@M05620:37:000000000-D9766:1:1101:13085:8007 1:N:0:82
ACCACACCTTCTACAATGAGCTGCGTGTGGCTCCCGAGGAGCACCCCGTGCTGCTGACCGAGGCCCCCCTGAACCCCAAGGCCAACCGCGAGAAGATGACCCAGGTGAGTGGCCCGCTACCTCTTCTGGTGGCCGCCTCCCTCCTTCCTGGCCTCCCGGAGCTGCGCCCTTTCTCACTGGTTCTCTCTTCTGCCGTTTTCCGTAGGACTCTCTTCTCTGACCTGAGTCTCCTTTGGAACTCTGCAGGTTCT
+
BBBABABAFFFFGGGFGGDFGCHGGAEB4AFHAFFE?FGCFHHHHGGGDFGGFHGHHHGGCGCGGDGGGGGBHEHGGG?HCAHHHGEEGGC@@FFFFHFGHHHHGHHFHHHGGHHGGGGGHHHHHHHHHHGGHHGGGGFHGHHGHGGGGGGFGGGGGGGGGGGGGGFFFFFFFFFFFFFFFFFFFFFFFFFFFFFADFFFFFFFFFFFFFFFFFFFFFFFFFFF/BFFFFFFFFFFFFFFFFFFFFFFFFF
@M05620:37:000000000-D9766:1:1101:12713:8013 1:N:0:82
AGTGCCAGCTCTCAATCGCACAGGGGACCCAGGGCCTGGCCCCTCCATCCAGAAAACCTATGACCTCACCCGCTACCTGGAGCACCAACTCCGCAGCTTGGCTGGGACCTATGTGAGTATCCAGCGTAGGAATCTGGGAGTTGGGGAGGAGTGAGGAGTTGGGGAAAGACAGTCCTAACCGTGGAGGGTTCTGGTAAATGATGGGGTGAGGAGGGGCTCTTTGGCTCCCACCAGTCCCCCTGTCTGGTCTA
+
>ABABFFFCFFFGGGGGFFGGGHHGGGGGGGHGGGGFGGHFHGHGGHHHHGHFHHHHGHHHH5GGHFCGHHGGFEGHHHGGGH1FGHGGGGHGG/EEFGHAHF/?/FGFHHHGH3FGHHHHHGHHGEDDFGHEHHFHEHGDBGHCFGGGGGHHGFHFGHHHGCCGGGHHGGHHHFGFGFG?E??DFFGGGGGGGBBFGGFGFF0EFFAEFFFFFFFFFFFFFFEFFFFFFFFE.BFFFFFFFFFFFFF;:;
@M05620:37:000000000-D9766:1:1101:24270:8032 1:N:0:82
ACCACACCTTCTACAATGAGCTGCGTGTGGCTCCCGAGGAGCACCCCGTGCTGCTGACCGAGGCCCCCCTGAACCCCAAGGCCAACCGCGAGAAGATGACCCAGGTGAGTGGCCCGCTACCTCTTCTGGTGGCCGCCTCCCTCCTTCCTGGCCTCCCGGAGCTGCGCCCTTTCTCACTGGTTCTCTCTTCTGCCGTTTTCCGTAGGACTCTCTTCTCTGACCTGAGTCTCCTTTGGAACTCTGCAGGTTCT
+
CCCCDCCBFFFFGGGGGGGGGGHHGGGGHGHHHGGGGGGGGHHHHGGGFGGGHHHHHHHGGGGGGGGGGGGHHHHGGGGHGHHGGGGGGGGGGGHHHHHHHHHHGHHHHHHGGHHGGGGGHHHHHHHHFHFGHHGGGGGHGHHGHGGGGGGGGGGGGDCAGGGGGGFFFFFFFFFFFFFFFFFFFFFFFFFFFFFFFFFFFFFFFFFFFFFFFFFFFFFFFFFFFFFFFFFFFFFFFFFFFFFFFFFAFFF
@M05620:37:000000000-D9766:1:1101:25756:8048 1:N:0:82
ACCACACCTTCTACAATGAGCTGCGTGTGGCTCCCGAGGAGCACCCCGTGCTGCTGACCGAGGCCCCCCTGAACCCCAAGGCCAACCGCGAGAAGATGACCCAGGTGAGTGGCCCGCTACCTCTTCTGGTGGCCGCCTCCCTCCTTCCTGGCCTCCCGGAGCTGCGCCCTTTCTCACTGGTTCTCTCTTCTGCCGTTTTCCGTAGGACTCTCTTCTCTGACCTGAGTCTCCTTTGGAACTCTGCAGGTTCT
+
BBBBBBBBFFFFGGGGGGFGGFHCGEEBCEGGGFGEEGAEDGGHHGGGEEEGHHGHHHHGGGGGGGGGGGGHGFHGGGGHGHHHHGGFCFGD@FHHGHHHGHHHGHHGHFFFGHHGGGGGHHHHGHHHHHHGGGGGGFFHGHHGHGGGGGGGGGGGGGGAGGGGGFFFFFFFFFFFFFFFFFFFFFFFFFFFFFFFDFFFFFF.D;/9//9/F/9/9/;/;:9;/:999;BFFFFFFBFFFF///;9FBBF
@M05620:37:000000000-D9766:1:1101:23002:8054 1:N:0:82
ACCACACCTTCTACAATGAGCTGCGTGTGGCTCCCGAGGAGCACCCCGTGCTGCTGACCGAGGCCCCCCTGAACCCCAAGGCCAACCGCGAGAAGATGACCCAGGTGAGTGGCCCGCTACCTCTTCTGGTGGCCGCCTCCCTCCTTCCTGGCCTCCCGGAGCTGCGCCCTTTCTCACTGGTTCTCTCTTCTGCCGTTTTCCGTAGGACTCTCTTCTCTGACCTGAGTCTCCTTTGGAACTCTGCAGGTTCT
+
BBBBBBBBFFFFGGGGGGGGGGHHGEEA4EHGGGGEEGGGFHHHHGGGDEGGGHFHHHHGGGGGGGGGGGGGHHHGGGGHGHHHHGGGGGFFDGHHBDG<GHFHGHF1CGHGGHHGGGGGHHHHFHHHHHHGHHGGGFDHGHHGHGGGGGGGGGGFEGC-?BGGGGFFFFFFFFF/FFFFFFFFFFFFFFFFFFFDFFFFFFFFFFFFFFFFFFFFFFFEFFFF/:BBFFFFFFFFBBFBFFFFBFFFBFF
@M05620:37:000000000-D9766:1:1101:23710:8058 1:N:0:82
GAGGCTGCTTTGGAAGACACTCCTCCATTACTGCACCCGCTCCCGCGGTCCTTGTAACCGTTTCTTTCCTGGCTCACAGAAGCAACAACCACTACCCATGCGATTCCAGGCGGCTACCCGTGCTGCTAGGATCCTCGCAGCCTCCCAGCGCGCTCCAGAACCGCTGGCACGCTAGCCAGTCCGTCCCGCCTTTCCGCTTTAGTAGTCTTGTGTGTCCCATTGTAAGCATTTCTGCATGTATCCTAGTCACT
+
A1>AAAFAFFFFG1GFAAFG1BF100BD3BFG3FG1GE00AAE//A/AAAA1D1BF22AABB>@@B12BGHHHF11BGGFGFHB0B>FG???B>BBG1>B1?//<B2B10<//<//0<0///</1?1?G011?FGH/<C.-.00.<C<.A<C--.=/;0/;.--:A-;F9.-..;//;F0BB-A---9@9BF//;-;B-:9F///9//////---/;;FFF///////;/:///;/;/;//9////;//;/
@M05620:37:000000000-D9766:1:1101:23009:8071 1:N:0:82
ACCACACCTTCTACAATGAGCTGCGTGTTGCTCCCGAGGATCACCCCGTGCTTCTGACCGAGTCCCCCCTGAACCCCAAGGCCAACCGCGAGAAGATGACCCAGGTGAGTGGCCCGCTACCTCTTCTGGTGGCCGCCTCCCTCCTTCCTGGCCTCCCGGAGCTGCGCCCTTTCTCACTGGTTCTCTCTTCTGCCGTTTTCCGTAGGACTCTCTTCTCTGACCTGAGTCTCCTTTGGAACTCTGCAGGTTCT
+
>AAAAAABFFFFGFG4EGFGGGHHGGFF4CDFGGGG2AEA3B2FGHGGE1EE5FFFADGE00?BGHHEGGG2@BGGGF>?FGHGFEE/EE<C??H1DB1BCGH/?<<GH?1FCFHCDCCGGFHGFGHDDF0.0>DCCGDGEFFEGHFGHEFFGHFHGCBBB?FFFBBFGBGGGGFFFFBFFFFFFFFFFFFFFFBDDFFFFFFF9.BFFFFFFFFFFF/BBBB.F.9/FBFFFFBB//B/99BFF;9./:9
@M05620:37:000000000-D9766:1:1101:3868:8080 1:N:0:82
ACCACACCTTCTACAATGAGCTGCGTGTGGCTCCCGAGGAGCACCCCGTGCTGCTGACCGAGGCCCCCCTGAACCCCAAGGCCAACCGCGAGAAGATGACCCAGGTGAGTGGCCCGCTACCTCTTCTGGTGGCCGCCTCCCTCCTTCCTGGCCTCCCGGAGCTGCGCCCTTTCTCACTGGTTCTCTCTTCTGCCGTTTTCCGTAGGACTCTCTTCTCTGACCTGAGTCTCCTTTGGAACTCTGCAGGTTCT
+
BBBABBBBFFFFGGGGGGBFGGHHGEEBFAHHGFGECEGGGHHHHGGEEEGGHHHHHHHFCGGGGGGGGGGHHHHGGGGHGHHHHGGEGG<BDGHFHHHHHHHHGHH<GGHGGHHGGGGGHHHHHHHHHHHGHHGGGGGHGHHGHGGGGGGGGEGGGGGBBGGGGGFFFFFFFFFFFFFFFFFFFFFFFFFFFFFFFFFFFFFFFFFFFFFFFFFFFFFFFFFF/BFFFFFFFFFFFFFFFFFFFFFFFFF
@M05620:37:000000000-D9766:1:1101:21493:8084 1:N:0:82
ACCACACCTTCTACAATGAGCTGCGTGTGGCTCCCGAGGAGCACCCCGTGCTGCTGACCGAGGCCCCCCTGAACCCCAAGGCCAACCGCGAGAAGATGACCCAGGTGAGTGGCCCGCTACCTCTTCTGGTGGCCGCCTCCCTCCTTCCTGGCCTCCCGGAGCTGCGCCCTTTCTCACTGGTTCTCTCTTCTGCCGTTTTCCGTAGGACTCTCTTCTCTGACCTGAGTCTCCTTTGGAACTCTGCAGGTTCT
+
BBBBBBBBFFFFGGGFGGGGGGHHGEGGHCHHHGGEGGGGGHHHHGGGEEGGHHHHHHHGGGGGGGGGGGGHHHHGGGGHGHHHHGGGGGDGGGHHHHHHHHHGGHHHFHHGGHHGGGGGHHHHHHHHHHHGHHGGGGGHGHHGHGGGGGGGGGGGGGGGCGGGGGFFFFFFFFFFFFFFFFFFFFFFFFFFFFFFFFFFFFFFFFFFFFFFFFFFFFFFFFFFFFFFFFFFFFFFFFFFFFFEFFFFFFF
@M05620:37:000000000-D9766:1:1101:6109:8089 1:N:0:82
ACCACACCTTCTACAATGAGCTGCGTGTGGCTCCCGAGGAGCACCCCGTGCTGCTGACCGAGGCCCCCCTGAACCCCAAGGCCAACCGCGAGAAGATGACCCAGGTGAGTGGCCCGCTACCTCTTCTGGTGGCCGCCTCCCTCCTTCCTGGCCTCCCGGAGCTGCGCCCTTTCTCACTGGTTCTCTCTTCTGCCGTTTTCCGTAGGACTCTCTTCTCTGACCTGCGTCTCCTTTGGAACTCTGCAGGTTCT
+
AAAAAAA>FFF1FGGFGFGDD11BEEEBAEHHGFFEGGGCEEHHEGEEGEGGHEHHGFGEEEGGGGGGGGGHHHHGGGGHGHHHHGGCGG/>BCHFHHHHHHHHGHH1FFGGGHFAGGGGHHHHHHHHHDFEHHGGGGGHGHHGHGGGGGGGGGGGGGG9;;CFGG@F@@FFFFFFFFFFFFFFFFFFFFFFFF@FFFFFFFFFFFFFFFFFFFFFFFFFFFFF-@B@FFFFFFFFFFFFFFFFFFFFFFF
@M05620:37:000000000-D9766:1:1101:17646:8117 1:N:0:82
AGTGCCAGCTCTCAATCGCACAGGGGACCCAGGGCCTGGCCCCTCCATCCAGAAAACCTATGACCTCACCCGCTACCTGGAGCACCAACTCCGCAGCTTGGCTGGGACCTATGTGAGTATCCAGCGTAGGAATCTGGGAGTTGGGGAGGAGTGAGGAGTTGGGGAAAGACAGTCCTAACCGTGGAGGGTTCTGGTAAATGATGGGGTGAGGAGGGGCTCTTTGGCTCCCACCAGTCCCCCTGTCTGGTCTA
+
AAAAAFFFBFFFG4GFGGGGGGHGGGEEGGHHFGGGGGHHHHGHGGHHHHHHHHHFHGHHHHHHHHHHHHHGGEGGHHHHBGHHHGCFEHHHGGGFGHGHGHHGGGHHGHHHHHHFGHHHHHHHHGGGGGHGGHHHHHEEGGHHGG.CGCCGHBGHFGHHHHGGFDHGHHHGHHHHHHHHGGFGEGGGGGGGFGFFFGGGGGGGGGFFFFFFFFFFFFFFFFFFFFFFFFFFFFFFFFFFFFFFFFFFFF;
@M05620:37:000000000-D9766:1:1101:16798:8152 1:N:0:82
ACCACACCTTCTACAATGAGCTGCGTGTGGCTCCCGAGGAGCACCCCGTGCTGCTGACCGAGGCCCCCCTGAACCCCAAGGCCAACCGCGAGAAGATGACCCAGGTGAGTGGCCCGCTACCTCTTCTGGTGGCCGCCTCCCTCCTTCCTGGCCTCCCGGAGCTGCGCCCTTTCTCACTGGTTCTCTCTTCTGCCGTTTTCCGTAGGACTCTCTTCTCTGACCTGAGTCTCCTTTGGAACTCTGCAGGTTCT
+
BBBBBBBBFFFFGGGGGGGGGGHHGEEFHDHHHGGGGGGGGHHHHGGGEEGGHHHHHHHGGGGGGGGGGGGHHHHGGGGHGHHHHGGGGGGGGGHHHHHHHHHHGHHHHHHGGHHGGGGGHHHHHHHHHHHGHHGGGGGHGHHGHGGGGGGGGGGGGGGGGGGGGGFFFFFFFFFFFFFFFFFFFFFFFFFFFFFFFFFFFFFFFFFFFFFFFFFFFFFFFFFFFFFFFFFFFFFFFFFFFFFFFFFFFFF
@M05620:37:000000000-D9766:1:1101:7776:8157 1:N:0:82
AGTGCCAGCTCTCAATCGCACAGGGGACCCAGGGCCTGGCCCCTCCATCCAGAAAACCTATGACCTCACCCGCTACCTGGAGCACCAACTCCGCAGCTTGGCTGGGACCTATGTGAGTATCCAGCGTAGGAATCTGGGAGTTGGGGAGGAGTGAGGAGTTGGGGAAAGACAGTCCTAACCGTGGAGGGTTCTGGTAAATGATGGGGTGAGGAGGGGCTCTTTGGCTCCCACCAGTCCCCCTGTCTGGCCTA
+
AAABBFBFBFFFGBGGGGGGECGDDEFGGGHHGGEFFFHHHHGHGGFHHHGGHFHHHGFHHHHHHHFHHHHGGGEEHHGFHGF?FG?GGFHHGE>EEGHHGHHGDEHHECC3?GHFHFG3F3FGGC<CB/F@G2FGHG0?CBGH@DCDG.>GH0<CGDGHFGGGFAE./C/CG0:GHHHHGGEDAEAD..;FGE9CFEFGFFGGGGFBF.AFFFFFA-AFBFFBF/;AEF..;.BFFFFFFEFFFFF/AF/
@M05620:37:000000000-D9766:1:1101:17519:8164 1:N:0:82
ACCACACCTTCTACAATGAGCTGCGTGTGGCTCCCGAGGAGCACCCCGTGCTGCTGACCGAGGCCCCCCTGAACCCCAAGGCCAACCGCGAGAAGATGACCCAGGTGAGTGGCCCGCTACCTCTTCTGGTGGCCGCCTCCCTCCTTCCTGGCCTCCCGGAGCTGCGCCCTTTCTCACTGGTTCTCTCTTCTGCCGTTTTCCGTAGGACTCTCTTCTCTGACCTGAGTCTCCTTTGGAACTCTGCAGGTTCT
+
AAAAA1AAFFFFBGGFFFGFFGGGEEGEA0GHHGGC0EE//FFGHGGGAEGF1FFGHHFGEG/EFGEGGEFF1GGGGGFGFHHGAFGGGCGGC/?CFBGGHHEHGGHDHHGFGHHGGGGGHGHHHFHHHHFGHH?@CCCHGHHGGFGGGEFFGFGGGG@@GGGGGG@F@?FFFFFFFFFFFFFFFFFFFFB9BB-;AFFFFBFEBFFFFFFFFFFFFFBFBFFFFFFFFFFFFFF///BFFFBFFFFFBFB
@M05620:37:000000000-D9766:1:1101:21814:8173 1:N:0:82
AGTGCCAGCTCTCAATCGCACAGGGGACACAGGGCCTGGCCCCTCCATACAGAAAACCTATGACCTCACCCGCTACCTGGAGCACCAACTCCGCAGCTTGGCTGGGACCTATGTGAGTATCCAGCGTAGGAATCTGGGAGTTGGGGAGGAGTGAGGAGTTGGGGAAAGACAGTCCTAACCGTGGAGGGTTCTGGTAAATGATGGGGTGAGGAGGGGATCTTTGGCTCCCACCAGTCCCCCTGTCTGGTCTA
+
>11>ADD@AFFFBGGGBAFAEGHGG0BE0BFH00ABAFHFHHGEGECG2BGHF1GHHABFHHHDFDGHEGGGEGGGHGH>BB0>GEH/?>GGEGGGE0BFEHHG/EHHG0FG12BG1BGHDHHHHGAC/<FHHHHHEB0FE0?G@-F-AFEGH<0CC.<<G/<@EEE.GHF/::CGHHHHCEGGGGGG;FF0CFFFGGGGGGGGGGF@FEFFF-99-:AFFFFFFF/-EBFFFFFFFFFB@FFFFFBFFFB
@M05620:37:000000000-D9766:1:1101:19196:8175 1:N:0:82
ACCACACCTTCTACAATGAGCTGCGTGTGGCTCCCGAGGAGCACCCCGTGCTGCTGACCGAGGCCCCCCTGAACCCCAAGGCCAACCGCGAGAAGATGACCCAGGTGCGTGGCCCGCTACCTCTTCTGGTGGCCGCCTCCCTCCTTCCTGGCCTCCCGGCGCTGCGCCCTTTCTCACTGGTTCTCTCTTCTGCCGTTTTCCGTAGGACTCTCTTCTCTGACCTGTGTCTCCTTTGGAACTCTGCAGGTTCT
+
CCCCCCCCFFFFGGGGGGGGGGHHGEFEFGHHHGGGGGGGGHHHHGGGEEGGHHHHHHHGGGGGGGGGGGGHHHHGGGGHGGHHHGGGGGGGGFHB222F?GC/<1<1/F</@0<C-<<@GDGFGGHG0DC<CCC-AA:GGFFDFFGFGBFGGBA...--;@FFF=AFF=FFFFF9BB0BFFBFFF0FFBF0B9-;.BEF9.B9..909:9FBFFFFFF;0:B909;0:;:BFFE/BB0BFFFFFFF990:
@M05620:37:000000000-D9766:1:1101:8016:8179 1:N:0:82
ACCACACCTTCTACAATGAGCTGCGTGTGGCTCCCGAGGAGCACCCCGTGCTGCTGACCGAGGCCCCCCTGAACCCCAAGGCCAACCGCGAGAAGATGACCCCGGTGAGTGGCCCGCTACCTCTTCTGGTGGCCGCCTCCCTCCTTCCTGGCCTCCCGGAGCTGCGCCCTTTCTCACTGGTTCTCTCTTCTGCCGTTTTCCGTCGGACTCTCTTCTCTGACCTGAGTCTCCTTTGGAACTCTGCAGGTTCT
+
AACBCBCBFFFFGGGGGGGGGGHHGGGGHGHHHGGGGGGGGHHHHGGGGGGGHHHHHHHGGGGGGGGGGGGHHHHGGGGHGHHHHGGGGGGGGGHHHHGHHH/><//=F>D.<GG-DC<CFFDGB==DB</.;G-C-.CEGGGFGBFFBF/CFFGGA.9A-;;0;>FFFFFFFFBB000/:;F0FFFFFFF9FF99./:BF.9.-99;:B0BBFB:BFF9FFF;9B9BBFBFFFF/;0B;FFBFF0990B;
@M05620:37:000000000-D9766:1:1101:19304:8186 1:N:0:82
AGTGCCAGCTCTCAATCGCACAGGGGACCCAGGGCCTGGCCCCTCCATCCAGAAAACCTATGACCTCACCCGCTACCTGGAGCACCAACTCCGCAGCTTGGCTGGGACCTATGTGAGTATCCAGCGTAGGAATCTGGGAGTTGGGGAGGAGTGAGGAGTTGGGGAAAGACAGTCCTAACCGTGGAGGGTTCTGGTAAATGATGGGGTGAGGAGGGGCTCTTTGGCTCCCACCAGTCCCCCTGTCTGGTCTA
+
AABABFFFCFFFGGGGGGGGGGHHGGGGGGHHGGGGGGHGHHGHGGHHGHHHEHGHHGHHHHHHHHHHHHHGGGGGHGHHHHHGFHHHGHHHGDEGG3FGGHHG?EHHGHHHHHHHHHHHGHHHHGEGGDHHHHHHHHHGGHHHGGGGGGGHHHHHHGHHHHGGGGHHGHHHFGHHHHHHGGGGGGGGEFGGGGGGGGGGGGGGGGFFFFFFFFFF-@FFFBFFFFFFFFFFFFFFFFFFFEFFFFFFFFB
@M05620:37:000000000-D9766:1:1101:11404:8202 1:N:0:82
GCGGCTGCTTTGGAAGAAACTCATAGATTACTGCAACAGTTCCCCCTGGACCTGGAAACGTTTCTTGCCTGGCTTACAGAAGCTGAAACAACTGCCAATGATCCTACAGGATGCTACCCGTAAGGAAAGGCTCCTCGCAGACTCCCAGGGCGTAACAGAGCTGCTGACACAATGGCAAGTACGTCAGGCATTTCCGCTTTAGCACTCTTGTGGATCCAATTGAACAATTCTCAGCATTTGTACTTGTCACT
+
1111>11>CF3B11B111B01BA33DFGGHGHHHB1F0BDBDFGHG/B/0B00A0BB10ABB0B21FFGHFGHE01BFGEGHH1@1BFG>EF1FFGHHBB@BBGEGFFGHF1EGG2GGFEG??FG1BFGHH1FFE0E/<B/FGFG/<FGC/AAC/AGH0GFFH1<<D0<FB.<G/CGFC000<CG.CHGAGHCCCE?CAEHHHGBFEGGGBFB00;90;BF00;C0/:90FBBFGGFBBB=/9BBFF/;B/
@M05620:37:000000000-D9766:1:1101:21558:8203 1:N:0:82
ACCACACCTTCTACAATGAGCTGCGTGTGGCTCCCGAGGAGCACCCCGTGCTGCTGACCGAGGCCCCCCTGAACCCCAAGGCCAACCGCGAGAAGATGACCCAGGTGAGTGGCCCGCTACCTCTTCTGGTGGCCGCCTCCCTCCTTCCTGGCCTCCCGGAGCTGCGCCCTTTCTCACTGGTTCTCTCTTCTGCCGTTTTCCGTAGGACTCTCTTCTCTGACCTGAGTCTCCTTTGGAACTCTGCAGGTTCT
+
DDDDDDCDFFFFGGGGGGGGGGHHGGGGFGHHHGGGGGGGGHHHHGGGGGGGHHHHHHHGGGGGGGGGGGGHHHHGGGGHGHHHHGGGGGGGGGHHHHHHHHHHGHHHHHHGGHHGGGGGHHHHHHHHHHHGHHGGGGGHGHHGHGGGGGGGGGGGGGGGGGGGGGFFFFFFFFHHHFFFFFFFFFFFFFFFFFFFFFFFFFFFFFFFFFFFFHFFFHHFFFFFFFFFFHFFFFHFFFFFFFFFFFFFFFF
@M05620:37:000000000-D9766:1:1101:22404:8205 1:N:0:82
AGTGCCAGCTCTCAATCGCACAGGGGACCCAGGGCCTGGCCCCTCCATCCAGAAAACCTATGACCTCACCCGCTACCTGGAGCACCAACTCCGCAGCTTGGCTGGGACCTATGTGAGTATCCAGCGTAGGAATCTGGGAGTTGGGGAGGAGTGAGGAGTTGGGGAAAGACAGTCCTAACCGTGGAGGGTTCTGGTAAATGATGGGGTGAGGAGGGGCTCTTTGGCTCCCACCAGTCCCCCTGTCTGGTCTA
+
BBABBFFFBFFFGGGGGGGGGGHGGGGGGGHHGGGGDGHHGHGHGGHHHHHHGHHHHGHGHHHHHHHHHHHGGGGGHHHHHHHHHHHHGHHHGGGEGHHHGH3FEEHHGHHHHGFFH3FHGHHHHGEGCFHHHHHHHHCFGHHHGGCFGGEGHHHHHFGHHHCFGGHFHHFGHHHHHHHHACCDEGG?9C?FFGFFGGFFGGG0A?AFEFABADFFFFFFFFBFFEFE?FFFFFFFFEA.B./;BBBFFFF
@M05620:37:000000000-D9766:1:1101:17339:8205 1:N:0:82
GAGGCTGCTTTGGAAGAAACTCATAGATTACTGCAACAGTTCCCCCTGGACCTGGAAAAGTTTCTTGCCTGGCTTACAGAAGCTGAAACAACTGCCAATGCTAGGAGAGTGGCCCGCTAGCACGGAAAGTGTCCGACAAGATCCCACGTGGCCAAACGGAGCTACGAACTAACGCACTTGAAGTCACTTATGCCGTTTTGCGTAGGACTCTGTACTCAGATCAGAATCTCCTTTGTTTCTCAGTAGGATCT
+
>A1>AAFAFF3FB11CAAGCEC1A3A1DA1FHDFG1FGHDGFFGGGGGE0FCHCFBBGGG1AFGD1BFGHGAAACGHHF111G1@GF@GB>/1F@01B@11221B1BFAFB//B//>/>/B1<//<//B>12B1/?///0@@11010/?///?1?0/?..<-01<<.<-.00<.-<::/:000;=000<0C00;-..9C.0;;99.0/;90000;;;0900;0;////;/9/////:-:///////:9/:;
@M05620:37:000000000-D9766:1:1101:25070:8209 1:N:0:82
AGTGCCAGCTCTCAATCGCACAGGGGACCCAGGGCCTGGCCCCTCCATCCAGAAAACCTATGACCTCACCCGCTACCTGGAGCACCAACTCCGCAGCTTGGCTGGGACCTATGAGAGTATACAGCGTAGGTATCTGGGAGTTGGGGAGGAGAGGGGAGTTGGGGAAAGACAGTCCTAACCGTAGGGGGTTCTGGTAAATGATGGGGTGAGGAGGGGCTCTGTGGCTCCCACCAGTCCCCCTGTCTGGTCTA
+
ABAAAFFFCFFFGGGGGGGGGGHHGGGGGGHHGGGGGGHHHHGHGGHHHHHHGHHHHGHHHHHHHHHHHHHGGEGGHHHHFHH1FGGHGHHHGGGGGHHHGHHGGFHHGHHHH3F32FG3333D</?///2>D@FH1F0/?0?G/>.->.>.C..=.<:/CG--:.;.C///0000009:C..;.;A?;;.BF//;/////:FFFF.@..A/DFACFF.F/://A.B:E/....9;FF..;.FB9;/B/B/
@M05620:37:000000000-D9766:1:1101:21612:8209 1:N:0:82
AGTGCCAGCTCTCAATCGCACAGGGGACCCAGGGCCTGGCCCCTCCATCCAGAAAACCTATGACCTCACCCGCTACCTGGAGCACCAACTCCGCAGCTTGGCTGGGACCTATGTGAGTATCCAGCGTAGGAATCTGGGAGTTGGGGAGGAGTGAGGAGTTGGGGAAAGACAGTCCTAACCGTGGAGGGTTCTGGTAAATGATGGGGTGAGGAGGGGCTCTTTGGCTCCCACCAGTCCCCCTGTCTGGTCTA
+
AA>>>FFFBFFFGFGGGGGCECHGGGGEGGHHFEEEFGHHHHGHGGHHHHGHHGHHHGHHHHHHHGHHHHHGG>EEHHHHBGHHHH1?EHGGEFEGGHGHGHHGGEHHGHFHHHHHHHHHHHHHHGDDGAFGHHHHHGEGGHHHGGCDGDCGHDGHHFCCHHGGGDHHHHHHHHHHHHHHBGGGDGGGEGGGGGFFGGGGGGGGGDFBFFFFFFBBBBFFFFFFFFFFFFFFFFFFFFFFBFFFFFFFFFF
@M05620:37:000000000-D9766:1:1101:21308:8229 1:N:0:82
AGTGCCAGCTCTCAATCGCACAGGGGACCCAGGGCCTGGCCCCTCCATCCAGAAAACCTATGACCTCACCCGCTACCTGGAGCACCAACTCCGCAGCTTGGCTGGGACCTATGTGAGTATCCAGCGTAGGAATCTGGGAGTTGGGGAGGAGTGAGGAGTTGGGGAAAGACAGTCCTAACCGTGGAGGGTTCTGGTAAATGATGGGGTGAGGAGGGGCTCTTTGGCTCCCACCAGTCCCCCTGTCTGGTCTA
+
AA>AAFFCAFFFGDGGFGGCEEHCGAEEEGAFEEEECFHHGHGEGGHHHGCHH3GHHGHGHHHHHGHFHGFEGE@EHHGGBGHHHH1?EGGGEGGEGHHHGHHGGGHHGHBGHGGFGGGDHGGHHGGGGGHHHHHGGHFFGHHGGGEDGACGF0DCCDHHHGGGF.;GFHGHHHHHHHHHGGGGCEGGGGGGGGFFFGGGGFGGGGFBFFFFFFBBBBFFFFFFFFFEFFFFFFFFFFFFBFFFFFFFFF/
@M05620:37:000000000-D9766:1:1101:24176:8236 1:N:0:82
ACCACACCTTCTACAATGAGCTGCGTGTGGCTCCCGAGGAGCACCCCGTGCTGCTGACCGAGGCCCCCCTGAACCCCAAGGCCAACCGCGAGAAGATGACCCAGGTGAGTGGCCCGCCACCTCTTCTGGTGGCCGCCTCCCTCCTTCCTGGCCTCCCGCAGCTGCGCCCTTTCTCACTGGTTCTCTCTTCTGCCGTTTTCCGTAGGACTCTCTTCTCTGTCCTGCGTCTTCTTTGGAACTCTGCAGGTTCT
+
BBBBBBBBFFFFGGGGGGGGGFHFGEEEAEGGFFGGFGGGFHHHHGGGCEGGFHFHHHGGCGCGGEGGGGGHHHHGGGGGGHHHHGGEGGGFCGHHGHH2<F/FFGG1?11?/G/->->>GHHHHFGHHD/CGH@DGGAGGHBE/;0900/9C0...;--=AFFF?A.@-BFFBB9FFF.BFFFFFFFFF/B//9;./;//;9...9//BFFFE/9B////;BB/=.@A.;BBFB///;FFBFF//.ABB9
@M05620:37:000000000-D9766:1:1101:11186:8249 1:N:0:82
ACCACACCTTCTACAATGAGCTGCGTGTGGCTCCCGAGGAGCACCCCGTGCTGCTGACCGAGGCCCCCCTGAACCCCAAGGCCAACCGCGAGAAGATGACCCAGGTGAGTGGCCCGCTACCTCTTCTGGTGGCCGCCTCCCTCCTTCCTGGCCTCCCGGAGCTGCGCCCTTTCTCACTGGTTCTCTCTTCTGCCGTTTTCCGTAGGACTCTCTTCTCTGACCTGAGTCTCCTTTGGAACTCTGCAGGTTCT
+
CCDCCDDAFFFFGGGGGGGGGGHHGEGBAEHFHFGE?FFGGHFHHGGGGEGGFHHHFGHEGGCEGGGGGGGHGHHGGGGHGHHHHGGGGGBDGGHFGHHHHHHHGHHHHHHGGHHGGGGGHHHHHHHHHHHGHHGGGGGHGHHGHGGGGGGGGGGGGGG?DGGGGGFFFFFFFFFFFHFFFFFFFFFFFFFFFFFFFFFFFFFFFFFFFFFFFHFFFFFFFFFF/FFFFFFFFHFFFFFFFFFFFFFFFFF
@M05620:37:000000000-D9766:1:1101:13962:8265 1:N:0:82
ACCACACCTTCTACAATGAGCTGCGTGTGGCTCCCGAGGAGCACCCCGTGCTGCTGACCGAGGCCCCCCTGAACCCCAAGGCCAACCGCGAGAAGATGACCCAGGTGAGTGGCCCGCTACCTCTTCTGGTGGCCGCCTCCCTCCTTCCTGGCCTCCCGGAGCTGCGCCCTTTCTCACTGGTTCTCTCTTCTGCCGTTTTCCGTAGGACTCTCTTCTCTGACCTGAGTCTCCTTTGGAACTCTGCAGGTTCT
+
ABBBBAABFFCFGGGGGFGGGGHHGAEEH2AGFFGEGGGCGHHHHGAEE1BAGGHHGH3EEGGG1EFGGGGEHHHGGGGCCHHHH/EEGFCGGGHHHHHHHHHHEGGGH<DEGHE-D@GGHHHHHHFHFFHCGCFGGGGHGHHGHEGFBFFGGBFE?EA@-BFBFCFFFFFFFFFFFFFFFFFFFFFFFFFFFFFDDFEFFFFFFFFFFFFFFFFFFFFFFFFFFFFFFFFFFFFEFFBFFFFEFFFFFFF
@M05620:37:000000000-D9766:1:1101:14176:8266 1:N:0:82
ACCACACCTTCTACAATGAGCTGCGTGTGGCTCCCGAGGAGCACCCCGTGCTGCTGACCGAGGCCCCCCTGAACCCCAAGGCCAACCGCGAGAAGATGACCCAGGTGAGTGGCCCGCTACCTCTTCTGGTGGCCGCCTCCCTCCTTCCTGGCCTCCCGGAGCTGCGCCCTTTCTCACTGGTTCTCTCTTCTGCCGTTTTCCGTAGGACTCTCTTCTCTGACCTGAGTCTCCTTTGGAACTCTGCAGGTTCT
+
BBBBBBBBFFFFGGGGGGF5GDHHGEFBAEGGBFFEEGGGGHHHHGGGFGGGGHHHHHHGFFCGGEGGGGGHHFHGGGGHGGHHHGGCFG@BCGHGGGHHHHHHGHHFHHHGGHHGGGGGHHHHHHHHHHHGHHGGGGGHGHHGHGGGGGGGGGGGGGGBDFGGGGFFFFFFFFFFFFFFFFFFFFFFFFFFFFFAFFFFFFFFFFFFFFFFFFFFFFFFFFFF/FFFFFFFFFFFFFFFFFFFFFFFFFF
@M05620:37:000000000-D9766:1:1101:8341:8272 1:N:0:82
ACCACACCTTCTACAATGAGCTGCGTGTGGCTCCCGAGGAGCACCCCGTGCTGCTGACCGAGGCCCCCCTGAACCCCAAGGCCAACCGCGAGAAGATGACACAGGCGCGCGACCCGCTACGTCTTCTGGTGGCCGCCTCCCTCCCTCCCGGCATCCCGGCGCTGCGCCCTTTGTCACTGGTTCTCTCTTCTGCCGTTTTACGTAGGACTCTCTTCTCTGACCCGCGTCTCCTTCGGAAGTCTGCAGATTCT
+
CCCCCCCCFFFFGGGGGGGGGGHHGGGEGGHHHGGGGFGGGHHHHGGGEGGGHHHHHHHGGGGGGGGGGGGHHHHGGGGHGHHHHGGGGGDGGGHHHHHE>B2GH///A-<-=C---@-:..;:.C0C00;.CFFGGGDGGGG?.:;C..;>--FB..;;-@BCB=AF-:FF0:00BBFBFFFFF0FFFFFFFFFFDFF0:A/9.:0:BFF000;990;0B//-:;:-;F0;F0;AFE.00;B0;B0;000
@M05620:37:000000000-D9766:1:1101:18556:8276 1:N:0:82
AGTGCCAGCTCTCAATCGCACAGGGGACCCAGGGCCTGGCCCCTCCATCCAGAAAACCTATGACCTCACCCGCTACCTGGAGCACCAACTCCGCAGCTTGGCTGGGACCTATGTGAGTATCCAGCGTAGGAATCTGGGAGTTGGGGAGGAGTGAGGAGTTGGGGAAAGACAGTCCTAACCGTGGAGGGTTCTGGTAAATGATGGGGTGAGGAGGGGCTCTTTGGCTCCCACCAGTCCCCCTGTCTGGTCTA
+
BBAAAFFFCFFFGGGGGGGGGGHGGGGGGGHHFFGGGGHHHHGHGGHHHHHHHHHHHGHHHHHHHHHHHHHGGEGGHHHHEGHHHHHGGHHHGGGGGHHHGHHGGGHHGHHHHHGHHHHHHHHHHGGGGGHHHHHHHHHGGHHHGGFGGDEGHHHHHGHHHHGGGGHHHHHHHHHHHHHHGGGGGGGGDGGGGGFGGGGGGGGGGGFFFFFFFFFFFFFFFFFFFFFFFFFFFFFFFFFFFFFFFFFFFFB
@M05620:37:000000000-D9766:1:1101:18578:8285 1:N:0:82
GAGGCTGCTTTGGAAGAACCTCATAGACTACTGCAACAGTTCCTCCTTGACCTGGACAATTTTCTTGCCCCGCTTACTGAAGCTGAAACACCTGCCAATGACTTCATCCACTGCGAGAACACCACATAGGACCATCGAAGTTAAGAAGGAGTATGATTTTCAGCAACAACAGACCTAACACGTATAAAATATCGTACACTATTGGTTTCCATGGGGATCTTATCCTACCAGTTCTCCCCCCCTCCCTCCCC
+
>1AA1>1111B1ACBFGFCECGHHFFFA3BBDB1BF1B0A2A22DF01ABBB1B0BBG011D2D1FGBG1/AAEEAF12@1GEG1BFGFCGG0000B11@11BB122BB11BB1/////100////BB1111/?<</00?/B221>100@?<01>22221211110<0??/00?.1110>1.0011100=0=0<<..<0=/D<000:.00000/:.=;;000099009.0;00;;00/.9--9-----9--
@M05620:37:000000000-D9766:1:1101:15472:8285 1:N:0:82
GAGGCTGCTTTGGAAGAAACTCCTAGATAACTGCACCCGTTCCCCCTGACCCTGTAAGCGTTTCTTTGCTGGCTTACAGAAGCTGCAACCACTTCCCCTGATCCTCCAGGATGCTACCCGTCAGGCCAGGCTCCTCGCAGCCTCCCAGGGCGTACCAGCGCTGCTGACACACTGGCAAGTCCGTCAGGCCTTTCCGCTTTAGCACTCTTGTGGCTCCCATTGCACCATTCTCAGCATTTGTCCTTGTCACT
+
BBBBBBFBFFFFGGFGG4BFABFG45A56DFGDGHFHE2ABABGHDGG2BBBBBBD55BA1EA3DDE5DFEHGFABFGHHHHH@BBBGG1BF33BFGFGFHHHGF3BFHHHHHHHHHHHGG/EEHCFGHHGHHGHFGCGG@GHHHEHHGGECDGCFHH.ADGG?GHHGHHH?HH/CGHGHF0CCG.CGH.FFGGGGGGGGGGGGGGGGGGGGG.FGGAGGFFFFFB.;FFFFFFFFFFFFB//BFFFFFFF
@M05620:37:000000000-D9766:1:1101:17420:8304 1:N:0:82
ACCACACCTTCTACAATGAGCTGCGTGTGGCTCCCGAGGAGCACCCCGTGCTGCTGACCGAGGCCCCCCTGAACCCCAAGGCCAACCGCGAGAAGATGACCCAGGTGAGTGGCCCGCTACCTCTTCTGGTGGCCGCCTCCCTCCTTCCTGGCCTCCCGGAGCTGCGCCCTTTCTCACTGGTTCTCTCTTCTGCCGTTTTCCGTAGGACTCTCTTCTCTGACCTGAGTCTCCTTTGGAACTCTGCAGGTTCT
+
AABABBBBFFFFGFGGGGFGGGHHGGGGHGHHHFGGGGGGGHHHHGGGEGGGFHHEGHHGGFGGFGGFGGGFHHHGGGGHGHHHHGGGGGGGFGHGHHBBGHHGGHHFHGFCGHHGGCCGHHHGHHHFGGFDGHGGGGDHGHHGGGGGGFFGGGGGGGGG?FGFFFFFFFFFFFFEFFBFFFFFFFFFFFFFFFDD?BEFFDF?;AFFBFFFFFFFFFFFFFFBFFFFFFFFFBFBBFFFFFFFFFFFFFF
@M05620:37:000000000-D9766:1:1101:7099:8311 1:N:0:82
ACCACACCTTCTACAATGAGCTGCGTGTGGCTCCCGAGGAGCACCCCGTGCTGCTGACCGAGGCCCCCCTGAACCCCAAGGCCAACCGCGAGAAGATGACCCAGGTGCGTGGCCCGCTACCTCTTCTGGTGGCCGCCTCCCTCCTTCCTGGCCTCCCGGGGCTGCGCCCTTTCTCACTGGTTCTCTCTTCTGCCGTTTTCCGTAGGACTCTCTTCTCTGACCTGCGTCTCCTTTGGAACTCTGCAGGTTCT
+
CCCCCCC>CFFFGGGGGGBGGFHHGGGAAEHHHEFECEGCGHHHHGGEEEGGHHHHHHHAEEEGGGGGGGGHHHHGGGGHGHHHGGGGGGBDGGHFFFHHHHGHFHHBCFGGGH.ADGGGHHHHHDGHHHHGHGGGGFGHGGGGGGGGGGGGGGGGGGG--;@AECCFFFFFFFFFFFFFFFFFFFFFFFFFFFFDFFAFFDFEDFFFFFFFFF9BFFFFFFFF.DFC?FFFFFFB/FBFFBBFFFFFFFF
@M05620:37:000000000-D9766:1:1101:6205:8324 1:N:0:82
ACCACACCTTCTACAATGAGCTGCGTGTGGCTCCCGAGGAGCACCCCGTGCTGCTGACCGAGGCCCCCCTGAACCCCAAGGCCAACCGCGAGAAGATGACCCAGGTGAGTGGCCCGCTACCTCTTCTGGTGGCCGCCTCCCTCCTTCCTGGCCTCCCGGAGCTGCGCCCTTTCTCACTGGTTCTCTCTTCTGCCGTTTTCCGTAGGACTCTCTTCTCTGACCTGAGTCTCCTTTGGAACTCTGCAGATTCT
+
AAA1AAAAFFFFGGGGAGA1F1FGGAABA0FG1FFEEGGGGHHHHGGGFEGGHHHFHHHE?GGGG?GGGGGHHCHGGGGHACHHHGE/CGCBCGHGFHFHHHHGGHHHHHHGGHHGGGGGHGHHHHHHHHHGHHGGGGCHGHHGHGGGGEFGGGGGGGGAAGGGGG@F@@FFFFFFFFFFFFFFFFFFFFFFFF@FFFFFFFFFFFFFFFFFFFFFFFFFFFFF/BFFFFFFFFFFFFFFFFFFFF9BFFF
@M05620:37:000000000-D9766:1:1101:13777:8324 1:N:0:82
AGTGCCAGCTCTCAATCGCACAGGGGACCCAGGGCCTGGCCCCTCCATCCAGAAAACCTATGACCTCACCCGCTACCTGGAGCACCAACTCCGCAGCTTGGCTGGGACCTATGTGAGTATCCAGCGTAGGAATCTGGGAGTTGGGGAGGAGTGAGGAGTTGGGGAAAGACAGTCCTAACCGTGGAGGGTTCTGGTAAATGATGGGGTGAGGAGGGGCTCTTTGGCTCCCACCAGTCCCCCTGTCTGGTCTA
+
AA>AAFFFBFFFGGGGGGGGEEFGFGGGGGHHFEGEGFGHFHGHGGHHHHHHHHHHHGHHHHHHHHHHHHHGGEEGHHHHFGHHHHFGFHHHFGGGGHHHGHHGGGHHGHHHHHHGHHHHHHHHHGGGGGHHHHHHHHCGGHHHGGGGGGEGHFHHHGHHHHGGGGHHHHHHHHHHHHHHGGGGDEGGGGGGGGFFGGGGGGGGGGFFFFFFFFFFFFFFFFFFFFFFFFFFFFFFFFFFFFFFFFFFFFB
@M05620:37:000000000-D9766:1:1101:26649:8327 1:N:0:82
ACCACACCTTCTACAATGAGCTGCGTGTGGCTCCCGAGGAGCACCCCGTGCTGCTGACCGAGGCCCCCCTGAACCCCAAGGCCAACCGCGAGAAGATCACCCCGCCGAGCGGCCCGCTACCTCTTCTGGTGGCCGCCTCCCTCCTTCATGGCCTCCCGGAGCTGCGCCCTTTCTCACTGGTTCTCTCTTCTGCCGTTATCCGTCGGACTCTCTTCTATGACCTGAGTCTCCTTAGGAACTCTGCAGGTTCT
+
AAAAAA1>FFFFGGGGGGGGF1FFEEEFAEGHFFFG0EGCEGGHHGAFAEEFBA1BGGHE@E/EF>>EGGGB@B/EFGCEECGE<FFEG?/>>/01?<?0?0/</<><C-<-@@-::-:AGHC0;B0;0;/CF.;A@EAEEFFBGFF///;-:/AAE-@;-;ABB9@B@@FFF/FFFFB-;BFBBB///;9/BB----9//-;--9--9/:FFB;B/:/9/;FFB-99/FF/9/;B/;A/;9///9--/;9
@M05620:37:000000000-D9766:1:1101:9800:8349 1:N:0:82
ACCACACCTTCTACAATGAGCGGCGTGTGGCTCCCGAGGAGCACCCCGTGCTGCTGACCGAGGCCCCCCTGAACCCCAAGGCCAACCGCGAGAAGATGACCCAGGTGAGTGGCCCGCTACCTCTTCTGGTGGCCGCCTCCCTCCTTCCTGGCCTCCCGGAGCTGCGCCCTTTCTCACTGGTTCTCTCTTCTGCCGTTTTCCGTAGGACTCTCTTCTCTGACCTGCGTCTCCTTTGGAACTCTGCAGGTTCT
+
>AAAAAAAFFFFFGGFFGGAE0AFE0F//A/0BAFEEECE//A0//AE>EE/1B@BBGBFE/>/FG/////0B<CE//?FC/GFG/<@/C<<<C0<G11?G0CHFC<GFDF.EGHGGGGGHHHHHHHHFHHGHHGGGGGGGGGGGGGGGGGGGGGGGG?;@@FFF@@F@@FFFFFFFFFFFFFFFFFFFFFFFF@FFFFFFFFFB?FFFFFFFFFFFFFFFFFF-@F@FFFFFFFBFFFFFFFFFFFFFFF
@M05620:37:000000000-D9766:1:1101:10376:8355 1:N:0:82
ACCACACCTTCTACAATGAGCTGCGTGTGGCTCCCGAGGAGCACCCCGTGCTGCTGACCGAGGCCCCCCTGAACCCCAAGGCCAACCGCGAGAAGATGACCCAGGTGAGTGGCCCGCTACCTCTTCTGGTGGCCGCCTCCCTCCTTCCTGGCCTCCCGGAGCTGCGCCCTTTCTCACTGGTTCTCTCTTCTGCCGTTTTCCGTAGGACTCTCTTCTCTGACCTGAGTCTCCTTTGGAACTCTGCAGGTTCT
+
CCBCCAABFFFFGGGGGGGGGGHCFGGGHGGHGGGG?FGGGHHHHGGGEFGGHHHHHHHGGGGGGGGGGGGHHHHGGGGHGHHHHGGGGGGG?DHBFHGGHH/FFHHHHHGGGGHGGGGGHHHGHHHFHHHFHHGGGGFEGHGGHGGGGGGGGGGGGGGGGGFGGGFFFDFFFFFFFBFFFFFFFFFFFFFFFFF.DFFFFFF?DFFFFFFFFFFFFFEFFFFFFFFFFFFFFFFBBFFFFFFFFFFFFFF
@M05620:37:000000000-D9766:1:1101:22778:8356 1:N:0:82
AGTGCCAGCTCTCAATCGCACAGGGGACCCAGGGCCTGGCCCCTCCATCCAGAAAACCTATGACCTCACCCGCTACCTGGAGCACCAACTCCGCAGCTTGGCTGGGACCTATGTGAGTATCCAGCGTAGGAATCTGGGAGTTGGGGAGGAGTGAGGAGTTGGGGAAAGACAGTCCTAACCGTGGAGGGTTCTGGTAAATGATGGGGTGAGGAGGGGCTCTTTGGCTCCCACCAGTCCCCCTGTCTGGTCTA
+
BBBBBFFFCFFFGGGGGGGGGGHHGGGGGGHHGGGGGGHGHHGHGGHHHHHHHHHHHGHHHHHHHHHHHHHGGGGGHHHHHHHHHHHHGHHHGGGGGHHHGHHGGGHHGHHHHHHHHHHHHHHHHGGGGGHHHHHHHHHGGHHHGGGGGGGHHHHHHGHHHHGGGGHHHHHHHHHGHHHHGGGGGGGGEGGGGGGGGGGGGGGGGGFFFFFFFFFFFFFFFFFFFFFFFFFFFFFFFFFFFFFFFFFFFFF
@M05620:37:000000000-D9766:1:1101:5823:8363 1:N:0:82
ACCACACCTTCTACAATGAGCTGCGTGTGGCTCCCGAGGAGCCCCCCGTGCTGCTGACCGAGGCCCCCCTGACCCCCAAGGCCAACCGCGAGAAGATGACCCAGGTGAGTGGCCCGCTACCTCTTCTGGTGGCCGCCTCCCTCCTTCCTGGCCTCCCGGAGCTGCGCCCTTTCTCACTGGTTCTCTCTTCTGCCGTTTTCCGTAGGACTCTCTTCTCTGACCTGCGTCTCCTTTGGAACTCTGCAGGTTCT
+
>AAAA4AAFFFFGGGFGGGGGGHFFGEGFGFGBFFE2EE22B2FEGFGEEEF5GHFGHHG>E/EF?EEGGGG3BGEGG?GFHFG/FDBD<B</?G1?DDFHGHHGFGFGHGFGHC@D-A@GGHHGHHHGG/EHHGGGGGGGGFGGGGGGFFGGEGGGG--:;.FF=DFF-BFFFFFFFBF9BFFFFFFBBFF9BB..;.B/AFFF.:BFFFFFFF/BFBFFFFF.;D9:BFFBF/BBFFFBFFFFFFFFFF
@M05620:37:000000000-D9766:1:1101:21277:8373 1:N:0:82
ACCACACCTTCTACAATGAGCTGCGTGTGGCTCCCGAGGAGCACCCCGTGCTGCTGACCGAGGCCCCCCTGAACCCCAAGGCCAACCGCGAGAAGATGACCCAGGTGAGTGGCCCGCTACCTCTTCTGGTGGCCGCCTCCCTCCTTCCTGGCCTCCCGGAGCTGCGCCCTTTCTCACTGGTTCTCTCTTCTGCCGTTTTCCGTAGGACTCTCTTCTCTGACCTGAGTCTCCTTTGGAACTCTGCAGGTTCT
+
BBCBCCCDFFFFGGGGGGGGGGHHGGGGHGHHHGGGGGGGGHHHHGGGGGGGGHHHHHHGGGGGGGGGGGGHHHHGGGGHGHHHHGGGGGGGGGHHHGHHHHHHGHHHFHHGGHHGGGGGHHHHHHHHHHHGHHGGGGGHGHHGHGGGGGGGGGGGGGGGGGGGGGFFFFFFFFHFFHFFFFFFFHFFFFFFFFFFFFFFFFFFFFFFFFFFFHHHFHFFFFFFFFFFFHFFFFFFFFFFFFFFFFFFFFF
@M05620:37:000000000-D9766:1:1101:10367:8376 1:N:0:82
ACCACACCTTCTACAATGAGCTGCGTGTGGCTCCCGAGGAGCACCCCGTGCTGCTGACCGAGGCCCCCCTGAACCCCAAGGCCAACCGCGAGCCGATGACCCAGGTGAGTGGCCCGCTCCCTCTTCTGGTGGCCGCCTCCCTCCTTCCTGGCCTCCCGGAGCTGCGCCCTTTCTCACTGGTTCTCTCTTCTGCCGTTTTCCGTAGGACTCTCTTCTCTGACCTGAGTCTCCTTTGGAACTCTGCAGGTTCT
+
BBAAB?AAFFFFGGGDGGGGFDGFEFGEHEHHHFGG2EE2EGEHHGGGEEFAFHEEGHHG0E0EFDEGGGFFF?FFGGGHFGHG/FDEGCGC//>@<A1GHH/FF1?GHFDAFGG-AC-<EHHGHHGG<;/.;:A@CDAAEGGGFGFFGEFGGBGGE.@B@BA/BB;FBBFFFFFEFFF.;;FFFEFFF/BFFFBAFF?B/9B..9/BFF9;BFFFFFB/BFB.99BBBBFFFBB///;BF/9/FF.99BF
@M05620:37:000000000-D9766:1:1101:14861:8382 1:N:0:82
AGTGCCAGCTCTCAATCGCACAGGGGACCCAGGGCCTGGCCCCTCCATCCAGAAAACCTATGACCTCACCCGCTACCTGGAGCACCAACTCCGCAGCTTGGCTGGGACCTATGTGAGTATCCAGCGTAGGAATCTGGGAGTTGGGGAGGAGTGAGGAGTTGGGGAAAGACAGTCCTAACCGTGGAGGGTTCTGGTAAATGATGGGGTGAGGAGGGGCTCTTTGGCTCCCACCAGTCCCCCTGTCTGGTCTA
+
CCABBFFFCFFFGGGGGGGGGGHGGGGGGGHHGGGGGGHHHHGHGGHGHHHHHHHHHGHHHHHHHHHHHHHGGGGGHHHHHGGHHHHHGHHHGGGGGHHHGHHGGGHHGHHHHHHFHHHHHHHHHGGGGGHHHHHHHHHGGHHHGGGGGGGHHHHHHGHHHHGGGGHHHHHHHHHHHHHHGGEGGGGGCFGGGGFGGGGGGGGGGGFFFFFFFFFFFFFFFFFFFFFFFFFFFFFFFFFFFFFFFFFFFFF
@M05620:37:000000000-D9766:1:1101:18009:8382 1:N:0:82
ACCACACCTTCTACAATGAGCTGCGTGTGGCTCCCGAGGAGCACCCCGTGCTGCTGACCGAGGCCCCCCTGAACCCCAAGGCCAACCGCGAGAAGATGACCCAGGTGAGTGGCCCGCTACCTCTTCTGGTGGCCGCCTCCCTCCTTCCTGGCCTCCCGGAGCTGCGCCCTTTCTCACTGGTTCTCTCTTCTGCCGTTTTCCGTAGGACTCTCTTCTCTGACCTGAGTCTCCTTTGGAACTCTGCAGGTTCT
+
CCCCCCDDFFFFGGGGGGGGGGHHGGGEHGHHHGGGGGGGGHHHHGGGGGGGHHHHHHHGGGGGGGGGGGGHHHHGGGGHGHHHHGGGGGGGGGHHHHGHHHHHGHHHHHHGGHHGGGDGHFGHGHHHHHHGHHGGGGGHGHHGHGGGGGGGGBFGEFAGGGGGGCFFFFFFFBFFFFFFFFFEFFFFFFFFFFADFFFFFFFFFFFFBFFFFFFFFFFFFFFFFFBFBFFFFFFFFBFFFFFFFFFFFFF
@M05620:37:000000000-D9766:1:1101:17308:8396 1:N:0:82
ACCACACCTTCTACAATGAGCTGCGTGTGGCTCCCGAGGAGCACCCCGTGCTGCTGACCGAGGCCCCCCTGAACCCCAAGGCCAACCGCGAGAAGATGACCCAGGTGAGTGGCCCGCTACCTCTTCTGGTGGCCGCCTCCCTCCTTCCTGGCCTCCCGGAGCTGCGCCCTTTCTCACTGGTTCTCTCTTCTGCCGTTTTCCGTAGGACTCTCTTCTCTGACCTGAGTCTCCTTTGGAACTCTGCAGGTTCT
+
ABABBAABFFFFCGGB54FGGFAGAEEEGEGHHGGEEEG?FHHHHGCGEAECDBCGGHHGGG?EFE/EGGGHHHEGGGGGGHHGAGGGGC/BCFHEH1FHHHHHGHHHHHFGGHHGGGGGHHHHHHHHHHHGHHGGGGGGFHHGGGGGGFFFAFFFGG@GG@FGGGBFBBFFFFFFFFFFFFFFFFFFFFFFFFBADFEFFFFFDFFFFFFFFFFFFFFFFFFFFFFFFFFFFFFF9BFFFFFFFFFFFFF
@M05620:37:000000000-D9766:1:1101:14047:8396 1:N:0:82
GAGGCTGCTTTGGAAGAAACTCATAGATTACTGCAACAGTTCCCCCTGGACCTGGAAAAGTTTCTTGCCTGGCTTACAGAAGCTGAAACAACTGCCAATGATCCTACAGGATGCTACCCGTAAGGAAAGGCTCCTAGAAGACTCCAAGGGAGTAAAAGAGCTGATGAAACAATGGCAAGTAAGTCAGGCATTTCCGCTTTAGCACTCTTGTGGATCCAATTGAACAATTCTCAGCATTTGTACTTGTAACT
+
AAAC>AFCFFFFGCFGFGFGGGHHHGHHHHGFHGBGFHHHHDDBFFEEEFBGHHFG332GBFHFHHGBBFGGGHHB3BGHHHFGHBBGFGEHHHHGFHGHFHGHFHHEGCGFHHHGHHG?>>?BGGHG0B?GFEFBDFFEGFD2BGFF???C?GGBF@<@@FF@GHHFF?F???FFCG/<>FF=F<>><.><=FGGGGGCFBG0<GHHHFFC;C;C;CCGHGGHGGFG;909BB:;CFFF;C9C;;;;9;0
@M05620:37:000000000-D9766:1:1101:9405:8396 1:N:0:82
ACCACACCTTCTACAATGAGCTGCGTGTGGCTCCCGAGGAGCACCCCGTGCTGCTGACCGAGGCCCCCCTGAACCCCAAGGCCAACCGCGAGAAGATGACCCAGGTGAGTGGCCCGCTACCTCTTCTGGTGGCCGCCTCCCTCCTTCCTGGCCTCCAGGAGCTGCGCCCTTTCTCACTGGTTCTCTCTTCTGCCGTTTTCCGTAGGACTCTCTTCTCTGACCTGAGTCTCCTTTGGAACTCTGCAGGTTCT
+
AAAAAAAAFFFFGGGGDGGAG1FFGAABE0FGAFGEEGGGGHHHHGGGGEGGHHHBHHHGCGGGG/EGGGGBH1GGGGFHEEHHHGA/BCC<<CCH1GBGHHHHGHHGHHHGGHHGGGGGHHHHHHHHHHHGHHGGGGGHGHHGHGGGGGGGGGGGGGGGGGGGGGGG@@FFFFFFFFFFFFFFFFFFFFFFFF@FFFFFFFFFFFFFFFFFFFFFFFFFFFFFBFFFFFFFFFFFFFFFFFFFFFFFFFF
@M05620:37:000000000-D9766:1:1101:24609:8409 1:N:0:82
GAGGCTGCTTTGGAAGAAACTCATAGATTACTGCAACAGTTCCCCCTGGACCTGGAAAAGTTTCTTGCCTGGCTTACAGAAGCTGAAACAACTGACGCTACTCCTACCGGAAGCCTCCTAGAAGGCCCCACTCCTGGCAACCTCCCGAGGAGACACTGCGATGTTGCTCACCTATCCCCTCTGTAGCGCTTTTCCGGTTCAACATCCTCAATGCTCAGATTGTACACTTGTAAGCATCAAGCCATGTACAT
+
>1>AAAFAFFFFCCFEEEBGGFFGGGGGHHGHHH1BFFFA2FHHHGEF/BGGHH0CG10BBDFGFGGGHHHHHHH1FGGGHHHFG1@FG0?BFF11/B?/>1B1B@10>/>/?/01BF0111BD0F/?/</<<<1100<1/000?////<////001F1.-.<01111>>1.0/00//./</0=000-;.:=G::C--..0000/0/00090;/9C;/00;90009;CC0;;B000/////9;-9;9////
@M05620:37:000000000-D9766:1:1101:24113:8411 1:N:0:82
ACCACACCTTCTACAATGAGCTGCGTGTGGCTCCCGAGGAGCACCCCGTGCTGCTGACCGAGGCCCCCCTGAACCCCAAGGCCAACCGCGAGAAGATGACCCAGGTGAGTGGCCCGCTACCTCTTCTGGTGGCCGCCTCCCTCCTTCCTGGCCTCCCGGAGCTGCGCCCTTTCTCACTGGTTCTCTCTTCTGCCGTTTTCCGTAGGACTCTCTTCTCTGACCTGAGTCTCCTTTGGAACTCTGCAGGTTCT
+
ABBBBABBFFFFGGGGGGFGGGHFGGGGHGHHHGGGGGGGGHHHHGGGGGGGGHHHFHHGGGGGGGGGGGGHHHHGGGGHGHHHHGGGGGGGCGHHHHHHHHHHGHHFHDFGGHG@FGGCHHHHHHHHHHEAGCCGGGGHGHHGHGGGGGGGFFGGGGGGGGGGGGFFFFFFFFFFFFFFFFFFFFFFFFFFFFFAFFFFFFFFADFFFFFFFFFFFFBFFFFFFFFFFFFFFFFFFFFFFFFFFFFABFF
@M05620:37:000000000-D9766:1:1101:17303:8413 1:N:0:82
ACCACACCTTCTACAATGAGCTGCGTGTGGCTCCCGAGGAGCACCCCGTGCTGCTGACCGAGGCCCCCCTGAACCCCAAGGCCAACCGCGAGAAGATGACCCAGGTGAGTGGCCCGCTACCTCTTCTGGTGGCCGCCTCCCTCCTTCCTGGCCTCCCGGAGCTGCGCCCTTTCTCACTGGTTCTCTCTTCTGCCGTTTTCCGTAGGACTCTCTTCTCTGACCTGAGTCTCCTTTGGAACTCTGCAGGTTCT
+
BBBAB4AAFFFFCFGBDEGFFDGHEEGGH2GHGGGC?EG2BGCHHGGG1EEAAB33GHFGEG?EFEEGGGGHHHFGGGGHEHHE/FE?C?CGGCFFHFHHHHHHGHHHHHHGGGHGGGGGHGHHHHHHHHBDFHCGGCFHGHGGHGGGGFFFGFGGGG@BGGGGG-BFB?FFFFFFFFFFFFFFFFFFFFFFFFBADFFFFBFFFFFFFFFFFFFFFFFFFFFFFFFFFFFFBFFEFFFBFFFFFFFFFFF
@M05620:37:000000000-D9766:1:1101:10127:8434 1:N:0:82
ACCACACCTTCTACAATGAGCTGCGTGTGGCTCCCGAGGAGCACCCCGTGCTGCTGACCGAGGCCCCCCTGAACCCCAAGGCCAACCGCGAGAAGATGACCCAGGTGAGTGGCCCGCTACCTCTTCTGGTGGCCGCCTCCCTCCTTCCTGGCCTCCCGGAGCTGCGCCCTTTCTCACTGGTTCTCTCTTCTGCCGTTTTCCGTAGGACTCTCTTCTCTGACCTGAGTCTCCTTTGGAACTCTGCAGGTTCT
+
CBCBCCCCFFFFGGGGGGGGGGHHGGGEEGHHHGGGGGGGGHHHHGGGGGGGGHHHHHHGGGGGGGGGGGGHHHHGGGGHGHHHHGGGGGDGGGHGHHHHHHGHGHHGHHHGGHHGGGGGHHHHHHHHFHHGHHGGGGGHGHHGHGGGGGGGGGGGGGG?BFGGGGFFFFFFFFFFFFFFFFFFFFFFFFFFFFFFFFFFFFFFFFFFFFFFFFFFFFFFFFFF/FFFFFFFFFFFFFFFFFFFFFFFFFF
@M05620:37:000000000-D9766:1:1101:19871:8451 1:N:0:82
ACCACACCTTCTACAATGAGCTGCGTGTGGCTCCCGAGGAGCACCCCGTGCTGCTGACCGAGGCCCCCCTGAACCCCAAGGCCAACCGCGAGAAGATGACCCAGGTGAGTGGCCCGCTACCTCTTCTGGTGGCCGCCTCCCTCCTTCCTGGCCTCCCGGAGCTGCGCCCTTTCTCACTGGTTCTCTCTTCTGCCGTTTTCCGTAGGACTCTCTTCTCTGACCTGAGTCTCCTTTGGAACTCTGCAGGTTCT
+
ABBBBBBBFFFFGGGFGGGGGGHHGFGFHGHHHGGEGGGGGHHHHGGGGGGGHHHHHHHGGGGGFGGGGGGHHHHGGGGHGHHHHGGGGGGGGGHHHHHGHHHHGHFHHHHGGHHGGGGGHHHHHHHGGHGGHHGGGGGHGHHGHGGGGGGGGEGGGGGGGGGGGGFFFFFFFFFFFFFFFFFFFFFFFFFFFFFAFFFFFFFFFFFFFFFFFFFFFFFFFFFFFFFFFFFFFFFFFFFFFFFFFFFFFFF
@M05620:37:000000000-D9766:1:1101:11773:8455 1:N:0:82
AGTGCCAGCTCTCAATCGCACAGGGGACCCAGGGCCTGGCCCCTCCATCCAGAAAACCTATGACCTCACCCGCTACCTGGAGCACCAACTCCGCAGCTTGGCTGGGACCTATGTGAGTATCCAGCGTAGGAATCTGGGAGTTGGGCAGGAGTGAGGAGTTGGGGAAAGACAGTCCTAACCGTGGAGGGTTCTGGTAAATGATGGGGTGAGGAGGGGCTCTTTGGCTCCCACCAGTCCCCCTGTCTGGTCTA
+
BCBBBFFFCFFFGGGGGGGGGGHHGGGGGGHHFFGGGGHHHHGHGGHHHHHHHHBHHGHHHHHHHHHHHHHGGEEGHHHHHGHHHHHHGHHHGGGGGHHHGHHGGGHHGHHHHHHHHHHHHHHHHGEGGGHHHHHHHHHGGHHHG0FFGGGHHGHHHGHHHHGGGGHHHHHHHHHHHHHHGGGGGGGGCFFGGGFGGGGGGGGGGGGFFFFFFFFFFFFFFFFFFFFFFFFFFFFFFFFFFFFFFFFFFFF
@M05620:37:000000000-D9766:1:1101:9405:8458 1:N:0:82
ACCACACCTTCTACAATGAGCTGCGTGTGGCTCCCGAGGAGCACCCCGTGCTGCTGACCGAGGCCCCCCTGAACCCCAAGGCCAACCGCGAGAAGATGACCCAGGTGAGTGGCCCGCTACCTCTTCTGGTGGCCGCCTCCCTCCTTCCTGGCCTCCCGGAGCTGCGCCCTTTCTCACTGGTTCTCTCTTCTGCCGTTTTCCGTAGGACTCTCTTCTCTGACCTGAGTCTCCTTTGGAACTCTGCAGGTTCT
+
ABBBBBBBFFFFGGGGGGG5GAGHGEGAFEHGFGGGGGGCGHHHHGGGGEGGHGFHFHHGGGGGGGGGGGGHHHGDGGGHEFHGHGGGGGGGGGFHHHHHHHHHFHHHHGHGGHHGGGGGHHHHHHHHHHHFGHGGGGGGGHHGHGGGGGGEGGGGGGGGGGGGGGBFBBFFFFFFFFFFFFFFFFFFFFFFFFBFFFFFFFFFFFFFFFFFFFFFFFFFFFFFEFFFFFFFFFFEFFFEFFFFFFFFFFF
@M05620:37:000000000-D9766:1:1101:17544:8469 1:N:0:82
GAGGCTGCTTTGGAAGAAACTCATAGATTACTGCAACAGTTCCCCCTGGACCTGGAAAAGTTTCTTGCCTGGCTTACAGAAGCTGAAACAACTGCCAATGATCCTACAGGATGCTACCCGTAAGGAAAGGCTCCTAGAAGACTCCAAGGGAGAAAAAGAGCTGATGAAACAATGGCAAGTAAGTCAGGAATTTCCGCTTTAGCACTCTTGTGGATCCAATTGAACAATTCTCAGCATTTGTACTTGTAACT
+
>3AA>AF>FBB4B4BBAG4GGGHHF5DDFGBDF54BAFGHHDAB2BABAEBFGGEFB32FBFG5DDGBABGGGGH3BBFFGGBFH33B3B?FGHHECGGHGGBG4B@FG3BGFB3EGH1?/>??BBFB00?BC/3B4B?3B?322B2B/??B/<<2@/?@2@1?FGE<F1????F??C.1>>==>=>010><10DDF..<DDGFGGHBGF:<:;0:/;:;C0;CBCB90900C;/;;FBF;;0C9;9;9;0
@M05620:37:000000000-D9766:1:1101:22792:8472 1:N:0:82
GAGGCTGCTTTGGAAGAACCTCATAGATTACTGCAACAGTTCCCCCTGGACCTGGAAAAGTTTCTTGCCTGGCTTACAGAAGCTGAAACAACTGCCAATGATCCTACAGGATGCTACCCGTAAGGAAAGGCTCCTAGCAGACTACAAGGGAGTAAAAGAGCTGATGAAACAATGGCAAGTAAGTCAGGAATTTCCGCTTTAGCACTCTTGTGGATCCAATTGAACAATTCTCAGCATTTGTACTTGTAACT
+
AAAAAAFBFFFFGBGGFGFGAFGHHHF6DEGHHHFFBHH5BFAFGGC222BAEBCBBAG33FHHGGABFGDEHHFHHFGHHHHFGHGGHFGHGGGFF3FFHHHHHDFGFHHBCG34GHGE?E/0?BBFB0FGHGFHD3B3FC?2B2FG/C?//@2>GDCGG22<?FD1F<0F1<CGFCFF1=G=F<>F1F1<FGDDGGGAGGH0G0<DHHG0ABHGG00;GG0CGCGFFGGGBFFGGGGF;;BFF09BFF;
@M05620:37:000000000-D9766:1:1101:13262:8490 1:N:0:82
GCGGCTGCTTTGGAAGAAACTCATAGATTACTGCAACAGTTCCCCCTGGACCTGGAACAGTTTCTTGCCTGGCTTCCAGAAGCTGCAACAACTGCCAATGATCCTACAGGATGCTACCCGTAAGGCAAGGCTCCTAGCAGACTCCAAGGGAGTAAAAGAGCTGATGAAACAATGGCAAGTAAGTCAGGCATTTCCGCTTTAGCACTCTTGTGGATCCAATTGCACAATTCTCAGCATTTGTACTTGTCACT
+
>3>AA>>>FFD@FFG4B4FGGGFGBDGHH5BGHH33BFFADFHHHGEF22BFHHAGH32BDGHHFGHGHHHHHHG2FGHDGHHEF3BGGBGHHHHH3FGGHHHHGFHHHHHHHHFHHHHGG/EGH3BFFGHHHGH1F1FG0FHHH1FGGGAEGH12@F/FHHH1GHH1FHHAHHGHHHGHF1>GHFHHH.GHHHHGGGGGHHHFHHGHHHFGG0CHH0CGHH0CF0;FGGGGGGGGGGGGFFFGGFG0BFF
@M05620:37:000000000-D9766:1:1101:3506:8509 1:N:0:82
ACCACACCTTCTACAATGAGCTGCGTGTGGCTCCCGAGGAGCACCCCGTGCTGCTGACCGAGGCCCCCCTGAACCCCAAGGCCAACCGCGAGAAGATGACCCAGGTGAGTGGCCCGCTACCTCTTCTGGTGGCCGCCTCCCTCCTTCCTGGCCTCCCGGAGCTGCGCCCTTTCTCACTGGTTCTCTCTTCTGCCGTTTTCCGTAGGACTCTCTTCTCTGACCTGAGTCTCCTTTGGAACTCTGCAGGTTCT
+
AAA>AABBFFFFFGGFFDFADAEFEEEBGEHHBFGEEEGEGHHHHGEGEEEEGGGHFGHGGGGGGEEGGGGHGEEEGGGGEFHEFFGEBC@CCDHHHGHHHHGHFGHHGFGGGHCCGGCGFFHHGHHHHFHGHH@DCADAEHHGEFGGGGGGGGGGGDBGGGGGGGB?B-;FFFFFFFFFFFFFFFFFFFFFFFBADFFFFFFFDAFFFFFFEFFFFFFFFFFBFBFFFFFFFFBFBBFFFFFFFFF9BFF
@M05620:37:000000000-D9766:1:1101:7515:8511 1:N:0:82
ACCACACCTTCTACAATGCGCTGCGTGCGGCTCCCGAGGAGCACCCCGTGCTGCTGACCGAGGCCCCCCTGAACCCCAAGGCCAACCGCGCGAAGATGACCCAGGTGCGTGGCCCGCTACCTCTTCTGGTGGCCGCCTCCCTCCTTCCTGGCCTCCCGGTGCTGCGCCCTTTCTCACTGGTTCTCTCTTCTGCCGTTTTCCGTAGGACTCTCTTCTCTGACCTGCGTCTCCTTTGGAACTCTGCAGGTTCT
+
AAAAAAA1BBCFGGGFFG1AEAEFGEEB0AEAA/BA/AEE?EEGHGG/?BEFFHFHHHG/>ECEGGGGGGEGFHHGGGGHGHHHHGGGGG>ACGG?=GGHHHGGGHHBCFCGGH.<CGGGHHHHHCGHHHGGGGGGGGGGGGGGGGGGGGGGFFFFFF@-;9BFF@@F@@FFFFFFFFFFFFFFFFFFFFFFFF@FFFFFFFFFBBFFFFFFFF:BFFFFFFFFF@F?FFFFFFFFFFFFFFFFFFFFFFF
@M05620:37:000000000-D9766:1:1101:7533:8511 1:N:0:82
ACCACACCTTCTACAATGAGCTGCGTGTGGCTCCCGAGGAGCACCCCGTGCTGCTGACCGAGGCCCCCCTGAACCCCAAGGCCAACCGCGAGAAGATGACCCAGGTGAGTGGCCCGCTACCTCTTCTGGTGGCCGCCTCCCTCCTTCCTGGCCTCCCGGAGCTGCGCCCTTTCTCACTGGTTCTCTCTTCTGCCGTTTTCCGTAGGACTCTCTTCTCTGACCTGAGTCTCCTTTGGAACTCTGCAGGTTCT
+
BBBBBBBBFFFFGGGGDGFGGGHHGFGGEEHHHGGGGGGGGHHHHGGGAEFGHHHHHHHGCGGGGFGGGGGHHHHGGGGHGHHHHGGGGGGGGGHHFFHHHH/?FGHHHHHGGHHGGGGGHHHHHHHHHHHGHHGGGGGHGHHGHGGGGGGGGGGGGGGGGGGGGGFFFFFFFFFFFFFFFFFFFFFFFFFFFFFDFFFFFFF.DFFFFFFFFFFFFFFFFFFFFFFFFFFFFFFEFFFFFFFFFFFFFFF
@M05620:37:000000000-D9766:1:1101:18378:8519 1:N:0:82
ACCACACCTTCTACAATGAGCTGCGTGTGGCTCCCGAGGAGCACCCCGTGCTGCTGACCGAGGCCCCCCTGAACCCCAAGGCCAACCGCGAGAAGATGACCCAGGTGAGTGGCCCGCTACCTCTTCTGGTGGCCGCCTCCCTCCTTCCTGGCCTCCCGGAGCTGCGCCCTTTCTCACTGGTTCTCTCTTCTGCCGTTTTCCGTAGGACTCTCTTCTCTGACCTGAGTCTCCTTTGGAACTCTGCAGGTTCT
+
BCCCCCCCFFFFGGGGGGGGGGHHGGGFFGHHHGGGGGGGGHHHHGGGGGGGHHHHHHHGGGGGGGGGGGGHHHHGGGGHGHHHHGGGGGGGGGHHHHHHHHFHGHHHHHHGGHHGGGGGHHHHHHHFHHHGHHGGGGGHGHHGHGGGGGGGGGGGGGGGGGGGGGFFFFFFFFFFFFFFFFFFFFFFFFHHFFFFFFFFFFFFFFFFFFFFFHHHFHFFFFHFEFFFFFFFFHHFFFFFFFHFFFFFFFF
@M05620:37:000000000-D9766:1:1101:14957:8522 1:N:0:82
GAGGCTGCTTTGGCAGAAACTCATAGATTACTGCAACAGTTCCCCCTGGACCTGGAACCGTTTCTTGCCTGGCTTCCAGAAGCTGCAACAACTGCCACGGCTCCTCCCGGATGCTACCCGTCCGGCAAGGCTCCTCGCAGCCTCAACGGGCGTACCAGCGCTGCTGACACACTGTCAAGTCCGTCCGGCATTTCCGCTTTAGCACTCTTGTGACTACCATTGCCACCTTCTCAGCATTTGTACTTGTCACT
+
>>AAAAFAFFFFG4FEFGGGGGHHHHGGHHHHFG4BFFGBFGHHHGEG2BFFGF2BA31ABEGGFFFGHHHAGBB2BGGFCGFFG33BBBGFCHHHF3////?131B/?>>//B?B3?0/?E///>/>F/FHHG10<<//<<00<10.<<-A--<.<0;--;CCCG0G009E900;000;909CFA?---;00;/9.AFF/9//BBB/B9FB/9//:./9/////:.;FFBF/9B/:/9/:/;F/F9BBFF
@M05620:37:000000000-D9766:1:1101:20481:8535 1:N:0:82
ACCACACCTTCTACAATGAGCTGCGTGTGGCTCCCGAGGAGCACCCCGTGCTGCTGACCGAGGCCCCCCTGAACCCCAAGGCCAACCGCGAGAAGATGACCCAGGTGAGTGGCCCGCTACCTCTTCTGGTGGCCGCCTCCCTCCTTCCTGGCCTCCCGGAGCTGCGCCCTTTCTCACTGGTTCTCTCTTCTGCCGTTTTCCGTAGGACTCTCTTCTCTGACCTGAGTCTCCTTTGGAACTCTGCAGGTTCT
+
BCCCCCCCFFFFGGGGGGGGGGHHGGGGHGHHHGGGGGGGGHHHHGGGEGGGHHHHHHHGGGGGGGGGGGGHHHHGGGGHGHHHHGGGGGGGGGHHHHHHHHHHGHHHHHHGGHHGGGGGHHHHHHHGHHHGHHGGGGGHGHHGHGGGGGGGGGGGGGGGGGGGGGFFFFFFFFHHHHFFFFFFFHFFFFFFFFFDFFFFFFFFFFFFFFFFFFFHFFFFFFFFEFFFFFFFFHHFFFFFFFFFFFFFFFF
@M05620:37:000000000-D9766:1:1101:19582:8541 1:N:0:82
ACCACACCTTCTACAATGAGCTGCGTGTGGCTCCCGAGGAGCACCCCGTGCTGCTGACCGAGGCCCCCCTGAACCCCAAGGCCAACCGCGAGAAGATGACCCAGGTGAGTGGCCCGCTACCTCTTCTGGTGGCCGCCTCCCTCCTTCCTGGCCTCCCGGAGCTGCGCCCTTTCTCACTGGTTCTCTCTTCTGCCGTTTTCCGTAGGACTCTCTTCTCTGACCTGAGTCTCCTTTGGAACTCTGCAGGTTCT
+
BBBBAABBFFFFGGGGGGGGGGHHGEEBEEHGHGGGFGG?DHHHHGGGDEGGHHGHHHGGEGGGGGGGGGGHHHHGGGGHGHHHGGGGGGGGFGHGFGHFHHGHGHHHHHHGGHHGGGGGHHHHGHHHHHHGHHCCCEDFGHHGHGGGGFFFGGGGGGFGGGGGGGFFAFFFFFFFFFFFFFFFFFFFFFFFFFFDDFFFFFFFFFFFFFFFFFFFFFFFFFFFFEFFFFFFFFFEFFFFFFFFFFFFFFF
@M05620:37:000000000-D9766:1:1101:13592:8584 1:N:0:82
ACCACACCTTCTACAATGAGCTGCGTGTGGCTCCCGAGGAGCACCCCGTGCTGCTGACCGAGGCCCCCCTGAACCCCAAGGCCAACCGCGAGAAGATGACGCAGGTGAGTGGCCCGCTACCTCTTCTGGTGGCCGCCTCCCTCCTTCCTGGCCTCCCGGAGCTGCGCCCTTTCTCACTGGTTCTCTCTTCTGCCGTTTTCCGTAGGACTCTCTTCTCTGACCTGAGTCTCCTTTGGAACTCTGCAGGTTCT
+
ABCBBAACFFFFGGGGGGGGGGHHGGGEHGGHHGGGGGGCGHHHHGGGGGGGHHHHHHHGGGGGGGGGGGGGHHHGGGGHGHHHHGGGGGCGGGHHHHHH/C@CGHHBGHGG.GHFGGGGHFHHHHHDBD/DGHGGGGGGGGGGGGGGGGGGGGGGGGGADFFGFFFFF;BFFBFFFFFFFFFFFFFFFFFFFFFDFFFFFFFFDDFFFFFFFBFFFFFFFFFF/FFFFFFFFFFFBFFFFFFFFFF.9FB
@M05620:37:000000000-D9766:1:1101:17375:8585 1:N:0:82
AGTGCCAGCTCTCAATCGCACAGGGGACCCAGGGCCTGGCCCCTCCATCCAGAAAACCTATGACCTCACCCGCTACCTGGAGCACCAACTCCGCAGCTTGGCTGGGACCTATGTGAGTATCCAGCGTAGGAATCTGGGAGTTGGGGAGGAGTGAGGAGTTGGGGAAAGACAGTCCTAACCGTGGAGGGTTCTGGTAAATGATGGGGTGAGGAGGGGCTCTTTGGCTCCCACCAGTCCCCCTGTCTGGTCTA
+
AB>AAFFFCFFFGGGGGGGGGGHGGGGFGGHHGGGGGGHHFHGHGGHHHHHHHHHHHGHHGHHHHGHHHHHGG>EGHHHHFGHHHHFEGHHGEGGGGHHHGHHGGGHHGHHHHHHHHHHHHHHHHGGGGGHHHHHHHHFGGHHHGGEGGGEGHHHHHGHHHHGGGGHHGHHHHHHHHHHHGGEGEGGGGGGGGGFGGGGGGGGGGGFFFFFFFFFFFFFFFFFFFFFFFFFFFFFFFFFFFFFFFFFFFFF
@M05620:37:000000000-D9766:1:1101:24145:8587 1:N:0:82
GAGGCTGCTTTGGAAGAAACTCATAGATTACTGCAACAGTTCCCCCTGGACCTGGAAAAGTTTCTTGCCTGGCTTACAGAAGCTGAAACAACTGCCACTGATCCTACAGGATGCTACCCGTAAGGCAAGGCTCCTAGCAGCCTCCCAGGGAGTACCAGAGCTGATGAAACACTGGCAAGTCCGTCAGGCCTTTCCGCTTTAGCACTCTTGTGGATCCAATTGCACAATTCTCAGCATTTGTACTTGTCACT
+
AAAAAAFBFFFFGGGGGGGGGGGHGHGHHGHHHHHHHGHDGHHHHGFGAHHHHHGHHF2GGHHHHHHHHHHHHHHEGHHHHHHGHGHHHFHHG3BGHBGG3GHH4BFFHHGFHHHHHHHG//?GH3FHGGHHHGHBGFG3BFHHHGGHGG/DFHFHHH0FGHHDGHH1<GH011<GHHFH1<.>F.EHH.CGHHGEDGGGHHHHHHHHHGFHG0:0;CCHFG0BFBBCFGGGGGGGGFGG09FFGGB0;FG
@M05620:37:000000000-D9766:1:1101:22128:8600 1:N:0:82
GAGGCTGCTTTGGAAGACACTCATAGATTACTGCAACAGTTCCCCCTGGACATGGAAAAGTTTCTTGCCTGGCTTACAGAAGCTGAAACAACTGCCAATGATCCTACAGGATGCTACCCGTAAGGAAAGGCTCCTAGAAGACTCCAAGGGAGTAAAAGAGCTGATGAAACAATGGCAAGTAAGTCAGGCATTTCCGCTTTAGCACTCTTGTGGATCCAATTGAACAATTCTCAGCATTTGTACTTGTCACT
+
A>AABBFBFFFFGFGGG4BBFFFGH55DAF4DGFGHFF2DFHFHHAEFHHH3FGH3FAFB35DGHFDHHHHGABGHBAGHFGFHHFF3B31BGFHHHFFGFBBBFHHCG3?FCF3BF?FEEE/?G3FGGCEGHCHBHF3BG3GHHH2G/?/E/2>FHGFHHHHHHFFHH1C/FGFHHHGHHEH1=FGGFEHHHH1ADG?<GHHGHHGFFH0<CGGFH0GHHHBHGCG;0CF00BFFGGGGCFFFF;F0;;9
@M05620:37:000000000-D9766:1:1101:24712:8601 1:N:0:82
ACCACACCTTCTACAATGCGCTGCGTGTGGCTCCCGAGGAGCACCCCGTGCTGCTGACCGAGGCCCCCCTGAACCCCAAGGCCAACCGCGCGAAGATGACCCAGGTGAGTGGCCCGCTACCTCTTCTGGTGGCCGCCTCCCTCCTTCCTGGCCTCCCGGAGCTGCGCCCTTTCTCACTGGTTCTCTCTTCTGCCGTTTTCCGTAGGACTCTCTTCTCTGACCTGCGTCTCCTTTGGAACTCTGCAGGTTCT
+
BBBBBBBAFFFFGFFGFG4AEGGGGDGAAEHFFBFE?FEGGHDGEFGAEEEFHHHHGHHEGCGFGGGGGGGHEGHGGGGHGHHHHGGGGC/>CGGDHHHHHHEGFHH1FGHGGHFDGGGGHHHHHHHHHHHGHHGGGGGGGGGGGGGGGGGGGGGGGGG@FFFFFFFFFFFFFFFFFFFFFFFFFFFFFFFFFFFFFFFFFFFFFFFFFFFFFFFFFFFFFFFF.@DFFFFFFFFEFFFFFFFFFFFFFFF
@M05620:37:000000000-D9766:1:1101:13591:8603 1:N:0:82
ACCACACCTTCTACAATGAGCTGCGTGTGGCTCCCGAGGAGCACCCCGTGCTGCTGACCGAGGCCCCCCTGAACCCCAAGGCCAACCGCGAGAAGATGACCCAGGTGAGTGGCCCGCTACCTCTTCTGGTGGCCGCCTCCCTCCTTCCTGGCCTCCCGGAGCTGCGCCCTTTCTCACTGGTTCTCTCTTCTGCCGTTTTCCGTAGGACTCTCTTCTCTGACCTGAGTCTCCTTTGGAACTCTGCAGGTTCT
+
ABCCCCBBFFFFGGGGGGGGGGHHGGGFHGHHHGGGGGGGGHHHHGGGGGGGHHHHHHHGGGGGGGGGGGGHHHHGGGGHGHHHHGGGGGGGGGHHGHHHHHAFFHHHHFGGGHHGGGGGHHHHHHHHGHHGHHGGGGGHGHHGHGGGGGGGGGGGGGGAGGGGGGFFFFFFFFFFFFFFFFFFFFFFFFFFFFFFFFFFFFFEDFFFFFFFFFFFFFFFFFFFFFFFFFFFFFFEFFFFFFFFFFFFFFF
@M05620:37:000000000-D9766:1:1101:25558:8604 1:N:0:82
AGTGCCAGCTCTCAATCGCACAGGGGACCCAGGGCCTGGCCCCTCCATCCAGAAAACCTATGACCTCACCCGCTACCTGGAGCACCAACTCCGCAGCTTGGCTGGGACCTATGTGAGTATCCAGCGTAGGAATCTGGGAGTTGGGGAGGAGTGAGGAGTTGGGGAAAGACAGTCCTAACCGTGGAGGGTTCTGGTAAATGATGGGGTGAGGAGGGGCTCTTTGGCTCCCACCAGTCCCCCTGTCTGGTCTA
+
AA>AAFFFBFFFGFGGGGGGGGGHGGGGGGHHGGGGGGHHHHGHGGHHHHHHHHGHHGHHHHHHHHHHHHHGGGGGHHHHHHHHHHHHGHHHEFGGGHHHGHHGGGHHGHHHHHHHHFHHHHHHHGGGGGHHHHHHHHHGGHHHGGGGGGGHHHHHHGHHHHGGGGHHHHHHHHHHHHHHGGGGGGGGEFGGGGCGGGGGGGGGGGFFFFFFFFFFFFFFFFFFFFFFFFFFFFFFFFFFFFFFFFFFFFF
@M05620:37:000000000-D9766:1:1101:17447:8604 1:N:0:82
AGTGCCAGCTCTCAATCGCACAGGGGACCCAGGGCCTGGCCCCTCCATCCAGAAAACCTATGACCTCACCCGCTACCTGGAGCACCAACTCCGCAGCTTGGCTGGGACCTATGTGAGTATCCAGCGTAGGAATCTGGGAGTTGGGGAGGAGTGAGGAGTTGGGGAAAGACAGTCCTAACCGTGGAGGGTTCTGGTAAATGATGGGGTGAGGAGGGGCTCTTTGGCTCCCACCAGTCCCCCTGTCTGGTCTA
+
BCABAFFFCFFFGGGGGGGGGGHGGGGGGGHHGGGGGGHHFHGHGGHHHHHHHHHHHGHHHHHHHHHHHHHGGEFGHGHHHHHEFHHHGHHHGGGGGFHHGGHGGGHHGHHHHFHHHHHHHHHHHGGGGGHHHHHHHHHGGHHHGGGGGGGHHGFHHGHHHHGGGGHHHHHHHHHHHHHHGGGGFGGGGGGGGGFGGGGGGGGGGGFFFFFFFFAFFFFFFFFFFFFFFFFFFFFFFFFFFFFFFFFFFFF
@M05620:37:000000000-D9766:1:1101:17206:8605 1:N:0:82
GAGGCTGCTTTGGAAGAAACTCATAGATTACTGCAACAGTTCCCCCTGGACCTGGAAAAGTTTCTTGCCTGGCTTACAGAAGCTGAAACAACTGCCAATGTTCCACCAGGATACTACCCGTCAGAACAGCCTACAAGAAGCCTACAAGGAAGAAAAAGCGCTGATGAAACACTGTCAAGTCCGTCCGGCCTTTCCGCTTTAGCACTCTTGTGGCTACCATTGAACACTTCTCAGCATTTGTCCTTATACCT
+
CCCCCCFCFFFFGGGGGGGGGGHHHHHHHHHHHHHHHHHGHHHHHGGGHHHHHHHHHHHHHHHHHHHHHHHHHHHHHHHHHHHHHHHHHHHHHHHHHHHH4FGF4D?FGA1G3B44BGC/////342BB0?F3233B2333B222222?B200@@FF/0?/?<AG1?GF=C?1111>F1=1<.>0>-<-<<CHH<AEDF.G0:00:CCCG0;...0:/0;00C;00/CBBB0CB00;F000:CCF0000;:
@M05620:37:000000000-D9766:1:1101:23591:8614 1:N:0:82
GAGGCTGCTTTGGAAGAAACTCATAGATTACTGCAACAGTTCCCCCTGGACCTGGAACCGTTTCTTGCCTGGCTTACAGAAGCTGCAACAACTGCCCATGATCCTCCAGGATGCTACCCGTCAGGACAGGCTCCTCGCAGCCTCCCAGGGCGTAACAGAGCTGCTGACACACTGGCAAGTCCGTCCGGCCTTTCCGCTTTAGCACTCTTGTGGCTCCCATTGCACAATTCTCAGCATTTGTACTTGTCCCT
+
AAA1AAFAFFFFGAFGGFBGGG1DAFDHGFHHGFEFG0BBDFGHHGEF/0BEHHFAB1/ABEGFGGDBFHHCGGG1GHGFBGHG110@F0/?@0GH/1BG@GHB@@G>FF/GHHBGHGGFE/EEC1/<FEEHHGGHG@BC/<FFF/<FFG/CG?//?<0>GHG1FGH0<GF?GHFHHHGH0<CGG.AC:-CGHHCACBGGGGGGGGGGGGFFB.;FE9FGGF09F/-:;FFFFFFFFFFFF/;FFFF//;:
@M05620:37:000000000-D9766:1:1101:24724:8630 1:N:0:82
ACCACACCTTCTACAATGAGCTGCGTGTGGCTCCCGAGGAGCACCCCGTGCTGCTGACCGAGGCCCCCCTGAACCCCAAGGCCAACCGCGAGAAGATGACCCAGGTGAGTGGCCCGCTACCTCTTCTGGTGGCCGCCTCCCTCCTTCCTGGCCTCCCGGAGCTGCGCCCTTTCTCACTGGTTCTCTCTTCTGCCGTTTTCCGTAGGACTCTCTTCTCTGACCTGAGTCTCCTTTGGAACTCTGCAGGTTCT
+
BBBABBBBFFFFGGGGGGGFGBHHGEAEHGHHGGGEGGGGGHHHHGGGEGGGHHHFHHHGGGGGGGGGGGGFHGHGGGDHAGHHHGA<CDGGGGHHHHHHHHF/FGHGHDHGGHHGGCG@GHFHHHHF0GGFHFGGGG.GGHHGHGGGGBFGG0FGGA?FGGFGGGFFFFFBFFFFFFFFFFFFFFFFFFFFFFFDFFFFFFFFA.FFFFFFFFFFFFFFFFFFBFFFFFFFFFFFFFFFFFFFFFFFFFF
@M05620:37:000000000-D9766:1:1101:23584:8631 1:N:0:82
GAGGCTGCTTTGGAAGAAACTCATAGATTACTGCAACAGTTCCCCCTGGACCTGGAAAAGTTTCTTGCCTGGCTTACAGAAGCTGAAACCACTGCCAATGATCCTACAGGATGCTACCCGTAAGGAAAGGCTCCTCGAAGCCTCCAAGGGAGTAAAAGAGCTGCTGAAACAATGGCAAGTACGTCAGGCATTTCCGCTTTAGCACTCTTGTGGATCAAATTGAACAATTCTCAGCATTTGTACTTGTAACT
+
BBAABBFBFFFFGGGGCGGFGEHEHDGHHHHGHFAFGHHEFDFF2E2FHGH2GCFFGH2FFHHGDGFDGHHHHGFHHHHHHHHHHBGFH1FFFHHGB3BGFFHH44BFG3BFFF3BFGCE/EEG333FB0GGAF3B//B//BGH/2BFFA/?/<@@G2?FFH11?FGHHFFG1GHHFHG111>0FCDG/<GHFHFFGGGEFGGFFHHHHHFC.0;G.:CGG90CFFFBBFGFBCFGGGGF00;C;;00;C0
@M05620:37:000000000-D9766:1:1101:13014:8638 1:N:0:82
ACCACACCTTCTACAATGAGCTGCGTGTGGCTCCCGAGGAGCACCCCGTGCTGCTGACCGAGGCCCCCCTGAACCCCAAGGCCAACCGCGAGAAGATGACCCAGGTGAGTGGCCAGCTACCTCTTCTGGTGGCCGCCTCCCTCCTTCCTGGCCTCCCGGCGCTGCGCCCTTTCTCACTGGTTCTCTCTTCTGCCGTTTTCCGTAGGACTCTCTTCTCTGACCTGAGTCTCCTTTGGTCTCTGCAGGTTCTA
+
AAA1AAAAFFFFGGFFFGG1E1B1E0AECEGF1FFGGGG?EGHHHGEGEEFAFFGBGHHGGGGGEA>EGGGCG>CEGGCGFCHEEE//BCC</?<CDDD?<G/?/<F<F1?FGH1<FC<GB11F1GGGH1/AF<-<-:..;GHGEC0GHHHH.B..;.A-9A?-E@?-@-;B//FFFFF-99BFBFFFFFFFFF@?BFF/BAF-;-FFBFFF/FFFFFFB///9/BFFFEF//B//-/9;/999FF-9BF/
@M05620:37:000000000-D9766:1:1101:18979:8645 1:N:0:82
GAGGCTGCTTTGGAAGAAACTCATAGATTACTGCAACAGTTCCCCCTGGACCTGGAAAAGTTTCTTGCCTGGCTTACAGAAGCTGAAACAACTGCCAATGATCCTACAGGATGCTACCCGTAAGGAAAGGCTCCTAGAAGACTCCAAGGGAGTAAAAGAGCTGATGAAACAATGGCAAGTAAGTCAGGCATTTCCGCTTTAGCACTCTTGTGGATCCAATTGAACAATTCTCAGCATTTGTACTTGTAACT
+
A3>ABBFBFFFFGGGGGFGGGFHHHHHHHHFHHHFEGGGFHHHHHGGGHHHHHHGHHHHHGGHHHHHHHHHHHHHHHHHGHHHHHHHHHHHHHHHHHCHHHHHHHHHHHHHHHHHHHHHGGGGHG3FHGGHHHGH3GDHHFHHHHFHHGGGGGHHDGGEHHHHFHHHHHHHEHHHHHHGHHHHFHHHHHHHHHHHGGGGGHHHHHHFHHHGHGFHHHGHHHHBGHHHHHGGGGGGGGGGGFBFFGFGFGGG
@M05620:37:000000000-D9766:1:1101:13976:8649 1:N:0:82
ACCACACCTTCTACAATGAGCTGCGTGTGGCTCCCGAGGAGCACCCCGTGCTGCTGACCGAGGCCCCCCTGAACCCCAAGGCCAACCGCGAGAAGATGACCCAGGTGAGTGGCCCGCTACCTCTTCTGGTGGCCGCCTCCCTCCTTCCTGGCCTCCCGGAGCTGCGCCCTTTCTCACTGGTTCTCTCTTCTGCCGTTTTCCGTAGGACTCTCTTCTCTGACCTGAGTCTCCTTTGGAACTCTGCAGGTTCT
+
AAA?AAAAFFFFFGGBDGG1A1BAEBEFHGHHCFEEEEGCEHHHHGCGEAFCGFGFHGGGGGGGEA>EGGGBHCCEGGCH>/GC/F<<CCB</?<FD1FGFF/FF<FF01?FF0<ACCC-00GHHHH0D<<C.CCGGC.CCCCAHB990B/.FGGGFG---;A/9A@F--/B//9/;/BF//;FFFFF/BFFB/-9AFEFFFFABBFFBB/FFF/9FBB/BFFF/;BBFFFFFFB//99/9BFFF/A-FFF
@M05620:37:000000000-D9766:1:1101:9257:8670 1:N:0:82
GAGGCTGCTTTGGAAGAAACTCATAGATTACTGCAACAGTTCCCCCTGGACCTGGAAAAGTTTCTTGCCTGGCTTACAGAAGCTGAAACAACTGCCAATGTCCCTTCCGACAGCACCCCATCCGGAAGGAATCCTCGCTAGAACACCGCGAGTGACCAAAATACTGGACCAAATTCAAGTAAGTAAGGCATTTACGCTTTCGCAATCTTGTTGCTCCATTTAAACCAATCTCACCATGTATCCTTACTCCT
+
BBBBBBFBFFFFGGGGGGGGGGHHHHHHHHHGHHHHHHHGHHHHHGGGHHHHHHHGHHHHHHHHHHHHHHHHHHHHHHHHHHHHFHHFHFGHGFFHHHHH44BB33BB>1>/>120?E//2B0?/EE/<022B23B/>///@2@@G////<A<.=<11<.>11<><//</CC.<0000=0=DD;0:G/CCCF0G0..:C.0;.DADB000;0;0;0;C0;C099;/;.//0;0/;9/9;//9/;B///;/;
@M05620:37:000000000-D9766:1:1101:21137:8684 1:N:0:82
ACCACACCTTCTACAATGAGCTGCGTGTGGCTCCCGAGGAGCACCCCGTGCTGCTGACCGAGGCCCCCCTGAACCCCAAGGCCAACCGCGAGAAGATGACCCAGGTGAGTGGCCCGCTACCTCTTCTGGTGGCCGCCTCCCTCCTTCCTGGCCTCCCGGAGCTGCGCCCTTTCTCACTGGTTCTCTCTTCTGCCGTTTTCCGTAGGACTCTCTTCTCTGACCTGAGTCTCCTTTGGAACTCTGCAGGTTCT
+
ABCCCCCCFFFFGGGGGGGGGGHHGFGEGGHGHGGGGGGGGHGHHGGGGGGGHHHHHHHGGGGGGGGGGGGHGHHGGGGHGHHHHGGGGGCFGGHHHHGHHFEHGGHD0<??FHFCDFGGFHFHHHHH0DGDHACG?AFHECGAHFGFFGGGFFFGEGF---CBFFFFFFFFFFF/;BFFFFFBFFFFFFBFFF=DFFFFF9;ADB/:BB9BFFFFFFF/FFFFFFFFFF/FFFFFFFFFFFB/:FFFFFF
@M05620:37:000000000-D9766:1:1101:24020:8690 1:N:0:82
ACCACACCTTCTACAATGAGCTGCGTGTGGCTCCCGAGGAGCACCCCGTGCTGCTGACCGAGGCCCCCCTGAACCCCAAGGCCAACCGCGAGAAGATGACCCAGGTGAGTGGCCCGCTACCTCTTCTGGTGGCCGCCTCCCTCCTTCCTGGCCTCCCGGAGCTGCGCCCTTTCTCACTGGTTCTCTCTTCTGCCGTTTTCCGTAGGACTCTCTTCTCTGACCTGAGTCTCCTTTGGAACTCTGCAGGTTCT
+
ABBBBAABFFFFGGGGGGGGGGHHGGGGHGHHHGGGGGGCGHHHHGGGEGGGHHGHHHHGGGGGGGGGGGGHHHHGGGGHGHHHHGGGGGGGGGHHHH2GHHGHGHHHHHHGGHHFCCDGHFHHHHHHHGHGHHGGGGGHGHHGHGGGGGGGGFGGGGAGAGGGGAFFFFFFFFFEFFFFFFFFFFFFFFFFFFFFFFFFFFFFFBFFFFFFFFFFFFFBFFFFFFFFEFFFFFFFFFFFFFFFFFEFFF;
@M05620:37:000000000-D9766:1:1101:13416:8694 1:N:0:82
ACCACACCTTCTACAATGAGCTGCGTGTGGCTCCCGAGGAGCACCCCGTGCTGCTGACCGAGGCCCCCCTGAACCCCAAGGCCAACCGCGAGAAGCTGACCCAGGTGAGTGGCCCGCTACCTCTTCTGGTGGCCGCCTCCCTCCTTCCTGGCCTCCCGGAGCTGCGCCCTTTCTCACTGGTTCTCTCTTCTGCCGTTTTCCGTAGGACTCTCTTCTCTGACCTGAGTCTCCTTTGGAACTCTGCAGGTTCT
+
ABA@AAAAFFFF5BGFGGGGGGHFGGDG4EFGHFGGAEG2AF2FGGGGAEEFGGHFHHHG0E>EGEEGGGGHFHHGGGEHEHHHAFEEGG@FD/F2?FBGHH/GFHHHGHFGGHGGGCGGHHHHHGGFHHGGGHGGGGGHGHHGGGGGGGFFGFGGGGAGGGFGGAFFFABFFFFFFFFFFFFFFFFFFFFFFFFDDFFFFFFEDFFFFFFFFFFFFF/9FFFFBBFBFFFEFFB///99BFFFFFEFFFF
@M05620:37:000000000-D9766:1:1101:19305:8703 1:N:0:82
ACCACACCTTCTACAATGAGCTGCGTGTGGCTCCCGAGGAGCACCCCGTGCTGCTGACCGAGGCCCCCCTGAACCCCAAGGCCAACCGCGAGAAGATGACCCAGGTGAGTGGCCCGCTACCTCTTCTGGTGGCCGCCTCCCTCCTTCCTGGCCTCCCGGAGCTGCGCCCTTTCTCACTGGTTCTCTCTTCTGCCGTTTTCCGTAGGACTCTCTTCTCTGACCTGAGTCTCCTTTGGAACTCTGCAGGTTCT
+
CCCCCCCCCFFFGGGGGGGGGGHHGEGBCEHHHGGGFGFFDHGGHGGGDFGGFHGHHHHGGGGGGGGGGGGHGHHGGGGHGHHHHGGGGGBDGGGGHHHHHHHHGHHBGHHGGHHCGGGGHHHHHHHHGHHGHHGGGGGHGHHGHGGGGGGGGGGGGGG?DFGGGGFFFFFFFFFFFFFFFFFFFFFFFFFFFFFADFFFFFFFFBFFFFFFFFFFFFFFFFFFBFFFFFFFFFFFFFFFFFFFFFFFFFF
@M05620:37:000000000-D9766:1:1101:10863:8718 1:N:0:82
ACCACACCTTCTACAATGAGCTGCGTGTGGCTCCCGAGGAGCACCCCGTGCTGCTGACCGAGGCCCCCCTGAACCCCAAGGCCAACCGCGAGAAGATGACCCAGGTGGGTGGACCGCTACCTCTTCTGGTGGCCGCCTCCCTCCTTCCTGGCCTCCCGGCGCTGCGCCCTTTCTCACTGGTTCTCTCTTCTGCCGTTTTCCGTAGGACTCTCTTCTCTGACCTGCGTCTCCTTTGGAACTCTGCAGGTTCT
+
1A>AAA>AFFFFEGG1AG1BGFCGG0EAE0BGHFAEG/A/EGEGHFGGEGGGHAGHGFHGEEGECFEEGGGG1GHGGGGHGHHEGGGGGGGGGGHHHHHHHHA/FGB/@?/@.<>->-<AGFFHFDGHGF/.C.-:C:CGGGGGGBCBBFFFGEGGAE?99-99-99B@@FFEFFFFB/9BFB/;FB9B/FFFF?9BFFF/999;-;/99FFFB9/;9//;BBBA-A;9:FFB/9BB//;FBBB//AA9/9
@M05620:37:000000000-D9766:1:1101:18447:8721 1:N:0:82
ACCACACCTTCTACAATGAGCTGCGTGTGGCTCCCGAGGAGCACCCCGTGCTGCTGACCGAGGCCCCCCTGAACCCCAAGGCCAACCGCGAGAAGATGACCCAGGTGAGTGGCCCGCTACCTCTTCTGGTGGCCGCCTCCCTCCTTCCTGGCCTCCCGGAGCTGCGCCCTTTCTCACTGGTTCTCTCTTCTGCCGTTTTCCGTAGGACTCTCTTCTCTGACCTGAGTCTCCTTTGGAACTCTGCAGGTTCT
+
DDEECCCCFFFFGGGGGGGGGGHHGGGGHGHHHGGGGGGGGHHHHGGGGGGGFHHHHHHGGGGGGGGGGGGGHHHGGGGHGHHHHGGGGGGGGGHHHHHHHHGHGHHHHHHGGHHGGGGGHHHHHHHHHHHGHHGGGGGHGHHGHGGGGGGGGGGGGGFAFGGGGGFFFFFFFFHFFFFFFFFFFFFFFFFHFFFFFFFHFFFFFFFFFFFFFHHHFHFFFFFFEFFFFFFFFHHFFFFFFFFFFFFFFFF
@M05620:37:000000000-D9766:1:1101:11024:8722 1:N:0:82
GAGGGCTGCTTTGGAAGAAACTCATAGATTACTGCAACAGTTCCCCCTGGACCTGGAAAAGTTTCTTGCCTGGCTTACAGAAGCTGAAACAACTGCCAATGATCCTACAGGATGCTACCCGTAAGGAAAGGCTCCTAGAAGACTCCACGGGAGTACAAGAGCTGATGAAACAATGGCAAGTAAGTCAGGCATTTCCGCTTTAGCACTCTTGTGGATCCAATTGAACAATTCTCAGCATTTGTACTTGTAAC
+
>3>AAAB>AFFFGGGGGFFCGGGGHGHHGGHHGHHBHB2GFBGHHHGGEHHHG2BFG33BFBFDGHEFHHHHGHHFHHHHHGHGBFHFHHHHHFHHHGHHHHHHFGHHFHHAGHHHBGHHFFG?GEBF?GHHGHGH3FH3F?GHHHH2CDG/BE22@2@FHHHHHHH<G1F0/FFHHHCGH1<FFGDHHHHHHHHHGGGGGHFHHHHGHHHGHG0GGHHHHHGGFGBFGGGGGGGGGGGGGFFGGGGG0FB
@M05620:37:000000000-D9766:1:1101:6246:8731 1:N:0:82
ACCACACCTTCTACAATGAGCTGCGTGTGGCTCCCGAGGAGCACCCCGTGCTGCTGACCGAGGCCCCCCTGAACCCCAAGGCCAACCGCGAGAAGATGACCCAGGTGAGTGGCCCGCTACCTCTTCTGGTGGCCGCCTCCCTCCTTCCTGGCCTCCCGGAGCTGCGCCCTTTCTCACTGGTTCTCTCTTCTGCCGTTTTCCGTAGGACTCTCTTCTCTGACCTGCGTCTCCTTTGGAAACTCTGCAGGTTC
+
BCCCCCCCFFFFGGGGGGGGGGHHGGGGHGHGHGGGGGGGGHHHHGGGEGGGHHHHHHHGGGGGGGGGGGGHGHHGGGGHGHHHHGGGGGGGCGHHHHHHHHHHGHH1FGGEGHCCG-AGHHHHHDGHHHHGHGGFGEEHGHHGHGGGGGGGGGGGGG--:;ABFGFFFFFFFFFFFFFFFFFFFFFF9FFFFFFFFFFFFFFFF.;FFFFFFF;0:BBFFFFB.;A-;FFFFFFFFFFFF0BFF0;AFFB
@M05620:37:000000000-D9766:1:1101:12661:8736 1:N:0:82
ACCACACCTTCTACAATGAGCTGCGTGTGGCTCCCGAGGAGCACCCCGTGCTGCTGACCGAGGCCCCCCTGAACCCCAAGGCCAACCGCGAGAAGATGACCCAGGTGAGTGGCCCGCTACCTCTTCTGGTGGCCGCCTCCCTCCTTCCTGGCCTCCCGGAGCTGCGCCCTTTCTCACTGGTTCTCTCTTCTGCCGTTTTCCGTAGGACTCTCTTCTCTGACCTGAGTCTCCTTTGGAACTCTGCAGGTTCT
+
BBBBBBABFFFFGGGGGFGFGFHHGEFFFGHHHGGGGGGGGHHHHGFGGGGGHHHHHHHGGGGGGGGGGGGHHHHGGGGHGHHHHGGGGGCGFGHHHFHHHHEGFGHGHFHGGHHGGGGGHEHHHHHHHHFGHHGGGGGHGHHGHGGGGGGGGGGGGGGCGGGGGGFFFFFFFFFFFFFFFFFFFFFFFFFFFFFFFFFFFFFFFFFFFFFFFFFFFFFFFFFFFFFFFFFFFFFFFFFFFFFFFFFFBFF
@M05620:37:000000000-D9766:1:1101:24032:8737 1:N:0:82
ACCACACCTTCTACAATGAGCTGCGTGTGGCTCCCGAGGAGCACCCCGTGCTGCTGACCGAGGCCCCCCTGAACCCCAAGGCCAACCGCGAGAAGATGACCCAGGTGAGTGGCCCGCTACCTCTTCTGGTGGCCGCCTCCCTCCTTCCTGGCCTCCCGGAGCTGCGCCCTTTCTCACTGGTTCTCTCTTCTGCCGTTTTCCGTAGGACTCTCTTCTCTGACCTGAGTCTCCTTTGGAACTCTGCAGGTTCT
+
>ABBBBCCFFFFGFFGGGFGGGHHGFGBCEHFFFGFEGGGGHHHHGGGEEEGGHHGHHHGGGGGGGGGGFGHEHHGGGGHGHGHHGGGDGCDGGHGHHHHHHHHGHHGHGHGGHHGGGGGHHHHHHHHHHHGHHGGGGGHGHHGHGGGGGGGGGGGGGGGGGGGGGFFFFFFFFFFFFFFFFFFFFFFFFFFFFFFFFFFFFFFFFFFFFFFFFFFFFFFFFFF/BFFFFFFFFFFFFFFFFFFFFFFFFF
@M05620:37:000000000-D9766:1:1101:4673:8745 1:N:0:82
GAGGCTGCTTTGGAAGAAACTCATAGATTACTGCAACAGTTCCCCCTGGACCTGGACAAGTTTCTTGCCTGGCTTACAGAAGCTGAAACAACTGCCAATGATCCTACAGGATGCTACCCGTAAGGAAAGGCTCCTAGAAGACTCCAAGGCAGTAAAAGAGCTGATGAAACAATGGCAAATAAGTCAGGCATTTCCGCTTTAGCCCTCTTGTGGATCCAATTGAACAATTCTCAGCCTTTGTACTTGTAACT
+
AABBBBFBFFFFGC5BFGGGGGHHHDGGFHHHGGFFFHHGHGFFGGEFEGGHHHEHA31FGHHHHHHBFG3BBGHEB5BFGHFHHEBGBGHHHHHGHHHHGHHHFHHGB3BFF2B@BFB?/>AECHHHFBFG?/F?EGFGHBF2BGFH//0?@<>22@?2@@C<FG2D<GGG?FF?0F0<?=F==<>0G.<>==>.<<.<<0=<CC<<=:;:.C0;CGFHGCHFHGHH0009;;;/=C;B;B;CC;;0;90
@M05620:37:000000000-D9766:1:1101:24527:8748 1:N:0:82
AGTGCCAGCTCTCAATCGCACAGGGGACCCAGGGCCTGGCCCCTCCATCCAGAAAACCTATGACCTCACCCGCTACCTGGAGCACCAACTCCGCAGCTTGGCTGGGACCTATGTGAGTATCCAGCGTAGGAATCTGGGAGTTGGGGAGGAGTGAGGAGTTGGGGAAAGACAGTCCTAACCGTGGAGGGTTCTGGTAAATGATGGGGTGAGGAGGGGCTCTTTGGCTCCCACCAGTCCCCCTGTCTGGTCTA
+
ABAAAFFFCFFFGGGGGGGGGGHHGGFFGGHHGGGGGGGHHHGHGGHHHHHHHHHHHGHHHHGHHHHHHHHFGFGGHHHHHHHHHHHHGHHHGGGGGHHHGHHGGGHHGHEHHHHEHHHHHHHHHGGGGGDGGHHHHH?CFHHHGGGGGGEHHFHHHGHHHHGGGGHHHHHHHHHHHHHHGGGF?EGGEGGGGGBFGGGGGGGEGGFFFFFFFFFFFFFFFFFFFFFFFFFFAFFFFFFFFFFFFFFFFFB
@M05620:37:000000000-D9766:1:1101:15858:8749 1:N:0:82
GAGGCTGCTTTGGAAGAAACTCATAGATTACTGCAACAGTTCCCCCTGGACCTGGAAAAGTTTCTTGCCTGGCTTACAGAAGCTGAAACAACTGCCCTTGAGCATTCTACATGCTACGCAAGACGCCAAGATCATCGCAAGCTAGCAAAACATCCCAGCGAACATGACAAACTAACAAATCCATCCGGGCTTTACGCTTTAGCACTCTTGAGGCTAACATTGCTCACTACTCAGAATTGTAACTTACAACT
+
AAAAA?FBFFFFGGGGGFGGDGDHFHHHFBGHHHHBCGHDFGGHHGFGFFHHHHGHHHHHHHHHHGHHHHHHHHHHHHHFHHHHHFGGHHHHHHBGH3BBB3@3F4B4444@B33B31>///22>>E//?03334?2CF///B32<@2220/<22/@1?/>//>11111=>.F111<0.=0<0=0.<--=@GHH0...::00999;/B0900/..9;FG9F0F0=B0;0/;;0:90;FB//:BF9//:9/9
@M05620:37:000000000-D9766:1:1101:7386:8752 1:N:0:82
ACCACACCTTCTACAATGAGCTGCGTGTGGCTCCCGAGGAGCACCCCGTGCTGCTGACCGAGGCCCCCCTGAACCCCAAGGCCAACCGCGAGAAGATGACCCAGGTGAGTGGCCCGCTACCTCTTCTGGTGGCCGCCTCCCTCCTTCCTGGCCTCCCGGAGCTGCGCCCTTTCTCACTGGTTCTCTCTTCTGCCGTTTTCCGTAGGACTCTCTTCTCTGACCTGCGTCTCCTTTGGAACTCTGCAGGTTCT
+
CCCCCBCCFFFFGGGGGGGGGGHHGGGFHGHHHGGGGGFGGHHHHGGGGGGGHHHHHHHGGGGGGGGGGGGGHHHGGGGHGHHHHGGGGGDGFGHHHHHHHHHHGHH1FFHGGHHGGGGGHHHGHHHHHHGGHGGGGGGHGHHGHGGGGGGGGGGGGG--;CFGGFFFFFFFFFFFFFFFFFFFFFFFFFFFFFFFDFFFFFFFFBFFFFFFFFFFFFFFFFFF.;DFFFFFFFFFFFFFFFFFFFFFFFF
@M05620:37:000000000-D9766:1:1101:10244:8755 1:N:0:82
ACCACACCTTCTACAATGAGCTGCGTGTGGCTCCCGAGGAGCACCCCGTGCTGCTGACCGAGGCCCCCCTGAACCCCAAGGCCAACCGCGAGAAGATGACCCACCCGAGTGACCCGCCACCTCTTCCGGCGGCCGCCTCCCTCCCTCCTGGCCTCCCGCCGCTACGCCCTTTCTCACTGACTCTCTCTCCTGCCGTTTTCCGTCCGAAGCACTCCCCTGACCTAACTCTCCTTCGTTTGGAAGCAGGTACT
+
AABBAABAFFFFGGGGGGFGGGHHGGGGHGGHHGGG2EGGDHAGHGGEBEFFGHHHHHHG@EEGGGGGGGGFEGHGGGGHGHHHHGGGGGGGDGH2?FFDF2//</////<1>F0----.<..<0<0<--;-;--9:..;./:9.;B9/F/F.0;AA.@--9---.;>@=B0:0BBB0F00;0000;F0/009.-;;B.B09;..:..-90/B//.99;/B/000/;000/BF0.9/.9.00/.0/..000
@M05620:37:000000000-D9766:1:1101:4653:8759 1:N:0:82
GAGGCTGCTTTGGAAGAAACTCATAGATTACTGCAACAGTTCCCCCTGGACCTGGAAAAGTTTCTTGCCTGGCTTACAGAAGCTGAAACAACTGCCAATGCTCTTCCAGGATGCTCCCCGTACGGAACGGCTCCTCGACACCTCCACGGGCGTCAACGAGCTGCTGAACAACTGTCAAGTACGTCCGGACTTTCCGCTTTCGCACTCTTGTGGCTCAAATTGAAAACTTCTCAGAATTTGTCCTTGTACCT
+
A1AAAAFAFFFFG1FGGGGGGGHHHFGGHHHHHHFHGHGFGHHHHGGGFGHHHHHBGF0FBFHHHHHHHHHGHHHFGHGHHGGHHHDFGGHHHHHHHFHHB2B11B11B0?B@F11BF/>/////?F/?/>>C/1B////<?FH/00?C@CG--..>.<.<ECCHG0<<G:CGH0CC0<;;CACCE?-.;AFFF0;9EE.09;9--;BFBB9-9-:9;BFF////9BFFFF/;//9;FB//;;BFFBFFFF
@M05620:37:000000000-D9766:1:1101:22454:8761 1:N:0:82
AGTGCCAGCTCTCAATCGCACAGGGGACCCAGGGCCTGGCCCCTCCATCCAGAAAACCTATGACCTCACCCGCTACCTGGAGCACCCACTCCGCAGCTTGGCTGGGACCTATGTGAGTATCCAGCGTAGGAATCTGGGAGTTGGGGAGGAGTGCGGAGTTGGGGACAGACAGTCCTAACCGTGGAGGGTTCTGGTAAATGATGGGGTGAGGAGGGGCTCTTTGGCTCCCACCAGTCCCCCTGTCTGGTCTA
+
>A>3>DDFAFFFFGGCGFFFE2FAEA2EE?CGA2EAFFFFCAECAEHGGGGFHHG23AGFHGHDGEHBFFFEE>>EHFDG2BGHFE11?FHCEE@EEGGGGFFGGGFHGHHHHHHFHHGHHHHHHGGAGGHHHHHHHH0FFHHHGGEDG?EGH0AG@GGHHHGGE-;:CG/CFGGGGGGGGGGGGGGGEGFGGGGFFFFFFFFFFFFBEFFEDFBBBBFFFFFFFFFEFFFFFFFFFFFFBFFFFFFFFFF
@M05620:37:000000000-D9766:1:1101:9106:8763 1:N:0:82
ACCACACCTTCTACAATGAGCTGCGTGTGGCTCCCGAGGAGCACCCCGTGCTGCTGACCGAGGCCCCCCTGAACCCCAAGGCCAACCGCGAGAAGATGACCCAGGTGAGTGGCCCGCTACCTCTTCTGGTGGCCGCCTCCCTCCTTCCTGGCCTCCCGGAGCTGCGCCCTTTCTCACTGGTTCTCTCTTCTGCCGTTTTCCGTAGGACTCTCTTCTCTGACCTGAGTCTCCTTTGGAACTCTGCAGGTTCT
+
ABBAABBBFFFFGGGGGGGGGFHHGAEEHGHHFGGGGGGGGHHHHGGGGGGGHHHGHHHGGGGGGGGGGGGGHHHGGGFHFEHHHGGCGGCGCGHHHHGDGFHGGGFHHDFGGFHGGGGGFHHHHHHGHHHDCHGGGGAGAGFFHGFFFGFFGGGGGG?9@FGBFGFFFFFFFBBFFFFF9BFFFFFFFFFFFFFDAFFFFFFFFFFFFFBFFFFFFFFFFFFF/FFFFFFFFFFB/BFBBFFFFBFF/FB
@M05620:37:000000000-D9766:1:1101:20455:8773 1:N:0:82
GAGGCTGCTTTGGAAGAAACTCATAGATTACTGCAACAGTTCCCCCTGGACCTGGAAAAGTTTCTTGCCTGGCTTACAGAAGCTGAAACAACTGCCAATGATCCTACAGGATGCTACCCGTAAGGAAAGGCTCCTAGAAGACTCCAAGGGAGTAAAAGAGCTGATGAAACAATGGCAAGTAAGTCAGGCATTTCCGCTTTAGCACTCTTGTGGATCCAATTGAACAATTCTCAGCATTTGTACTTGTAACT
+
BAABBBFBFFFFGGGGGFGGGGFHHHHHHHHHHGHHGHHGHHHHFGGGHHHHHHHHHHHHHGHHHHHHHHHHHHHHHHHHHHHHHHHHHGHHHHHGHFHHHHFHHFHHHHHHHHHHHHHGFGGHHGHHGGGHHGHHHFHFHHHHHGHHGGHGGHHHHDFHHHHHHHHHHHHFHHHHHHGHHHHHHHHHGHHHHHHGGGGGHHHHHHHHHHHHGHHFHHHHHHGHHHHCGFGGGGGGGGGGFGGGGFGBFGF
@M05620:37:000000000-D9766:1:1101:26844:8774 1:N:0:82
GCGGCTGCTTTGGCAGAAACTCATAGATTACTGCCACAGTTCCCCCTGGACCTGGAACCGTTTCTTGCCTGGCTTCCAGAAGCTGCCACAACTGCCAATGCTCCTCCGGGATGCTACCCGTCAGGCCAGGCTCCTCGCAGACTCCCCGGGAGTCACAGAGCTGCTGACACACTGGCAAGTCCGTCCGGCCTTTCCGCTTTAGCACTCTTGTGGATCCCATTGAACCATTCTCAGCATTTGTACTTGTCACT
+
>>>1>>AAFFD@F1BEAAA0BB1D331DFDBGDF0AFBBBDFHHHGEFF0BBFGABB1AABBFGFFGHHHHGHGH0GHHG0FGGH10BB0B/BBFFBBGG1BFBB0B>EEEEAGHHHGHGG/?E00<?FHHHHGHHG//?<?F1?</>CG->E00<00/<GFH/CH<<<C;:CGFHFGFHCCEHHCA-;-EFGGBEGGGGFGGGGGGGGFFFF/FBFBFFFF/BBA-;FFFFFFFFFFFFFBBFFFB9/BF
@M05620:37:000000000-D9766:1:1101:11872:8785 1:N:0:82
ACCACACCTTCTACAATGAGCTGCGTGTGGCTCCCGAGGAGCACCCCGTGCTGCTGACCGAGGCCCCCCTGAACCCCAAGGCCAACCGCGAGAAGATGACCCAGGTGAGTGGCCCGCTACCTCTTCTGGTGGCCGCCTCCCTCCTTCCTGGCCTCCCGGAGCTGCGCCCTTTCTCACTGGTTCTCTCTTCTGCCGTTTTCCGTAGGACTCTCTTCTCTGACCTGAGTCTCCTTTGGAACTCTGCAGGTTCT
+
BCCBBCBBFFFFGFGGGGGGGGHHGFGGHGFGHGGGGGGGGHHHHGGGEGGGHHHHHHHGCGGGGGGGGGGHHGHGGGGHGGHHHGGGGGGGGGHGHHGHHHAGGHHHHHFGGHHGGGGGHHHHHHHFHHHGHHGGGGGGGHHGHGGGGGGGGGGGGGGGGGGGGGFFFFFFFFFFFFFFFFFFFFFFFFFFFFFFFFFFFFFFFFFFFFFFFFFFFFFFFFFFFFFFFFFFFFFBFFFFFFFFFFFFFFF
@M05620:37:000000000-D9766:1:1101:26829:8788 1:N:0:82
GAGGCTGCTTTGGAAGAAACTCATAGATTACTGCAACAGTTCCCCCTGGACCTGGAAAAGTTTCTTGCCTGGCTTACAGAAGCTGAAACAACTGCCAATGATCCCCCAGAATAAAACCCGTAAGAACAGGCTAATCGAAGAAAACAAGGGAGTAAAAAAGCTGATGAAACAAAGGCAAGTCAGTCAGACATTTCCGCTTTAGCCCTCTGGAGGATCCCATTGAACCATCCTCAGCATTTGTACTTGACACT
+
CBCBBCFBFFFFGCGGGGGGGGGHHGHHHHHHHHFHFHGFHHGHHGGFHHHHHHGHHFBGFHHHHHHHHH3BGHHGHGGGHHGHHFBHFHAGHHHGFHHHHHHH2B1E11BF433BBE?E>/EF4?BE3/FFG3FFFHGGFH2BFGGHC</EECFBG2<?0?1111<FGGHH0>FCCF>==0<=00=0</0==<=.C;AE0:0/C:.G000;.;/;/;0C0B0;0.;C/.;;::/0;C0;;;9C000;B//
@M05620:37:000000000-D9766:1:1101:20437:8792 1:N:0:82
GAGGCTGCTTTGGACGAAACTCATAGATTACTGCAACAGTTCACCCTGGACCTGGAAAAGTTTCTTGCCTGGCTTACAGAAGTATAAACGACTGCCAATGATCCTACAAGATGTTACCGGAAAAAAAAAGCTCATAAAAGAATCCAAAGGAATAAAACAGCTGATGAAACAATGGCAAGTCAGACAGAAATTTACGCTTTAGCACTCTTGTGGATCGAATTGACCAATCCTCAGCATTTGAACTTAACACT
+
A?3A>ACABDBBFB422AAAFFHGHFFGHFBEDB33FG2DFDDDFGABFBABFFF2B32BBDDDFAFBBB3A12B3BBB53355D5@5B11>1BBB3FBBFGFGFG333B2@B4B?4?/>///20<<</?@@@FF22@@2?F?1?<<100<0??1111>>011F11>111<.<0<<C0.=0==0<<:/:/;00;<.....0000=9;B9FFC.0;;.;;9;0C00=9;9;90;/;9;FB///;;;////9/
@M05620:37:000000000-D9766:1:1101:24573:8797 1:N:0:82
ACCACACCTTCTACAATGAGCTGCGTGTGGCTCCCGAGGAGCACCCCGTGCTGCTGACCGAGGCCCCCCTGAACCCCAAGGCCAACCGCGAGAAGATGACCCAGGTGAGTGGCCCGCTACCTCTTCTGGTGGCCGCCTCCCTCCTTCCTGGCCTCCCGGAGCTGCGCCCTTTCTCACTGGTTCTCTCTTCTGCCGTTTTCCGTAGGACTCTCTTCTCTGACCTGAGTCTCCTTTGGAACTCTGCAGGTTCT
+
CCCCCCCAFFFFGGGGGGFFGGHHGGGBCFHGFFGGFGFGFHGHHGGGGEEGGHGHHHHGGGGGGGGGGGGHEHHGGGGHGHHHHGGGGG@CGGHGHHHHHHGHGHF1F1?CFHHGCCGGFGGHHHHHDGHGHCDG@DGHGCGEHFGFGGFGGGGGGGG?9@FFFGFFFFFFFFFFFFFFFFFFFFFFFFFFFFFFFFFFFFFFFFEFFFBBFFFFBFFBFEFF9FFFFFFFFFFFFFFFFFFFFFFFFFF
@M05620:37:000000000-D9766:1:1101:19293:8798 1:N:0:82
ACCACACCTTCTACAATGAGCTGCGTGTGGCTCCCGAGGAGCACCCCGTGCTGCTGACCGAGGCCCCCCTGAACCCCAAGGCCAACCGCGAGAAGATGACCCAGGTGAGTGGCCCGCTACCTCTTCTGGTGGCCGCCTCCCTCCTTCCTGGCCTCCCGGAGCTGCGCCCTTTCTCACTGGTTCTCTCTTCTGCCGTTTTCCGTAGGACTCTCTTCTCTGACCTGAGTCTCCTTTGGAACTCTGCAGGTTCT
+
BBAABBBBFFFFGGGGDGGGGFHFG?EBCEHHFGGEEGGEGHHHHGGGFGGGHHGHHHHGGGGGGGGGGGGFHHHGGGGHFHHHHGDEGGCCCGHHHHGHHHHHGHHFHHHGGHHGGGGGHHHHHHHHHHHGHHGGGGGHGHHGHGGGGGGGGGGGGGGGGGGGGGBFBBFFFFFFFFFFFFFFFFFFFFFFFFBFFFFFFFFFFBFFFFFFFFFFFFFFFFFFFFFFFFFFFFFFFFFFFFFFFFFFFFF
@M05620:37:000000000-D9766:1:1101:18724:8816 1:N:0:82
ACCACACCTTCTACAATGAGCTGCGTGTGGCTCCCGAGGAGCACCCCGTGCTGCTGACCGAGGCCCCCCTGAACCCCAAGGCCAACCGCGAGAAGATGACCCAGGTGAGTGGCCCGCTACCTCTTCTGGTGGCCGCCTCCCTCCTTCCTGGCCTCCCGGAGCTGCGCCCTTTCTCACTGGTTCTCTCTTCTGCCGTTTTCCGTAGGACTCTCTTCTCTGACCTGAGTCTCCTTTGGAACTCTGCAGGTTCT
+
CCCCCCCCFFFFGGGGGGGGGGHHGGGFHGHHHGGGGGGGGHHHHGGGEGGGHHHHGHHGGGGGGGGGGGGHHHHGGGGHGHHHHGGGGGGGGGHHHHFHHHHHGHHHGHGGGHHGGGGGHHHHHHHGGHGGHHGGGGGHGHHGGGGGGFGGGGGGGGGGGGGGGGFFFFFFFFHHFFFFFFFFFFFFFFHHFFFDFFFFFFFFFFFFFFFFFFFFFHFFFFFFFFFFFFFFFHHFFFFFFFFFFFFFFFF
@M05620:37:000000000-D9766:1:1101:14042:8816 1:N:0:82
ACCACACCTTCTACAATGAGCTGCGTGTGGCTCCCGAGGAGCACCCCGTGCTGCTGACCGAGGCCCCCCTGAACCCCAAGGCCAACCGCGAGAAGATGCCCCGGGGGAGGGGCCCGCTCCTTCTCCTGTGGCCGCCTTCCTCCCTTCTTGCCTCCCGGGACTGCCGCCCTTTTCCACTGTTTCTCTCTTCTGCGGTTTCCGGTAGGCTCTCTTCCTCGGACTGGATTCCCCTTGGGAACCCGGCAGGTCCT
+
BBBBBBBBFFFFGGGGFGGFGFHHGEEBFEHHHGGEEGGGGHHHHGGGFFGGGHHHHHHGGGGGGGGGGGGHHHHGGGGHGHHHHGGGGGGGGGHHFH2FH//>/-----;-;D-----=/00=000;00;.;--;..;F//;.;/;//;/;//;A.@---..//-;@-@F///////;/;//////;////:--;BF/B.---;.//.///;////...;-.://///;.;F.B.A/...----;-;///
@M05620:37:000000000-D9766:1:1101:24055:8828 1:N:0:82
GAGGCTGCTTTGGAAGAAACTCATAGATTACTGCAACAGTTCCCCCTGGACCTGGAAAAGTTTCTTGCCTGGCTTACAGAAGCTGAAACAACTGCCAATGATCCTACAGGATGCTACCCGTAAGGAAAGGCTCCTAGAAGACTCCAAGGGAGTAAAAGAGCTGATGAAACAATGGCAAGTAAGTCAGGCATTTCCGCTTTAGCACTCTTGTGGATCCAATTGAACAAGTCTCAGCATTTGTACTTGTAACT
+
A>AAAAFAFFFFGGGG11AFFFFHBF1GG1GDGHE1BFFDGHFHHGGCFCFCFHHHHF00FFHGHHHHHHHHHHHHHHHHHHHHHHGHH0/BFHHHHHHHHH1BGGHGHHFHEGHHHFGFFGEGHHHHF0FGHGHGHBGFGGHHHFHHEACFGHHHH1FHHHGGHGHHHHHHHHGHHFFHGFGFGGGGGFHHHHFEGGCGHHHHHGHHHHFG.CFCGGHHHHFGFHH:<9BFFBCBFGGGFFGGF9F0BF9
@M05620:37:000000000-D9766:1:1101:9301:8833 1:N:0:82
GAGGCTGCTTTGGAAGAAACTCATAGATTACTGCAACAGTTCCCCCTGGACCTGGAAAAGTTTCTTGCCTGGCTTACAGAAGCTGAAACAACTGCCAATGATCCTACAGGATGCTACCCGTAAGGAAAGTCTCCTAGAAGACTCCAAGGGAGTAAAAGAGCTGATGAAACAATGGCAATTAAGCCAGGCATTTCCGCTGTAGCCCTCTTGTGGATCCAATTGAACAATCCTCAGCATTTGTACTTGTAACT
+
BBBBBBFBFFFFGGGGGGGGGFHFHFFGHHHHHHHHHHHHHHHHHGGGGFHHHHGB3BBGFGHHHFGFGHGCGHHGHHBGHHHHHFFHHFGHHHHGHHHHHHFHGHFB3?BB3BF4BF1///?F3GHH04B4FD33BGB?GGFFBG22/??A?GHEH2?2222@2G2GG1FG1?GFG11??FG110>.<<1<>GD.<<-.=0D0C/.<0000.<0:CCGCC0GF0::G/9;09/;;;FB90;CF00;00;0
@M05620:37:000000000-D9766:1:1101:9283:8835 1:N:0:82
GAGGCTGCTTTGGAAGAAACTCATAGATTACTGCAACAGTTCCCCCTGGACCTGGAAAAGTTTCTTGCCTGGCTTACAGAAGCTTACCCAACTGCCAATGATCCTACAGGATGCTACCCGTCAGGAAAGGCTCCTCGAAGACTCCCAGGGAGTACAAGCGCTGCTGACACACTGGCAAGTACGTCAGGCCTTTCCGCTTTAGCACTCTTGTGGCTCCAATTGAACACTTCTCAGCATTTGTACTTGTCACT
+
>3>>AABAFFFFGGGFGFGGGGHHFHHHHHGFHHCFFGFADGHHHGEGABFGHHEFH32FFHHHGHHHHHHHHHGAFHH5F3F@@533B3B>BF3FFC@F3FGFGDGHFHFHHHHHHFFGE/>/B3BB0BGHHEHC//BF?CGHB/B2FGF<E222>G/?DGG/GHHGBGH?H10>GHGH11</C.<C<<GH0=DDFGGGHHHHHHGHHHHFG.AFEBFGGG0FFF/9CFBFGFGG;;;CB;CFGFF0;BF
@M05620:37:000000000-D9766:1:1101:16305:8837 1:N:0:82
AGTGCCAGCTCTCAATCGCACAGGGGACCCAGGGCCTGGCCCCTCCATCCAGAAAACCTATGACCTCACCCGCTACCTGGAGCACCAACTCCGCAGCTTGGCTGGGACCTATGTGAGTATCCAGCGTAGGAATCTGGGAGTTGGGGAGGAGTGAGGAGTTGGGGAAAGACAGTCCTAACCGTGGAGGGTTCTGGTAAATGATGGGGTGAGGAGGGGCTCTTTGGCTCCCACCAGTCCCCCTGTCTGGTCTA
+
AAABAFFFAFFFGGGGGGGGGGHHGGGGGEAGGEEFFGHHAGFFGGHHHHCHHHHHHGFHHHHHHHHFHHHGFEEGHHHHEGHHHFGGGHHHGFEGGHHHGHHGGGHHGHCFGHHGFGHHHHHHHGADGDHFHFHHHFACGGHHGFACCACGHFFHFG<GGHGCEDHFFHBCGHHHHFGADGGCAFGG9CFGGG;FFGGFFGGGGGDCFFFFFFFFF;EFFFFFFFFFFFFFFFFFFFFFAE9BFFFB;B/
@M05620:37:000000000-D9766:1:1101:15836:8840 1:N:0:82
ACCACACCTTCTACAATGAGCTGCGTGTGGCTCCCGAGGAGCACCCCGTGCTGCTGACCGAGGCCCCCCTGAACCCCAAGGCCAACCGCGAGAAGATGACCCAGGTGAGTGGCCCGCTACCTCTTCTGGTGGCCGCCTCCCTCCTTCCTGGCCTCCCGGAGCTGCGCCCTTTCTCACTGGTTCTCTCTTCTGCCGTTTTCCGTAGGACTCTCTTCTCTGACCTGAGTCTCCTTTGGAACTCTGCAGGTTCT
+
CCCCCCBCFFFFGGGGGGGGGGHHGGGEEFHHHGGEFGGGGHHHHGGGGEGGHHHHGHHGGGGGGGGGGGGHGHHGGGGHGHHHHGGGGGCFGGHHHHHHGHHHGHHFHGHGGHHGGGGGHHHHHHHHHHHGHHGFGGGHGHHGHGGGGGGGGGGGGGGAGGGGGGFFFFFFFFFFFFFFFFFFFFFFFFFFFFFFFFFFFFFFDBFFFFFFFFFFFFFFFFFF/BFFFFFFFFFFFFFFFFFFFFFFFFF
@M05620:37:000000000-D9766:1:1101:15853:8854 1:N:0:82
ACCACACCTTCTACAATGAGCTGCGTGTGGCTCCCGCGGAGCACCCCGTGCTTCTGACCGAGTCCCCCCTGAACCCCAAGGCCAACCGCGAGAAGATGACCCAGGTGAGTGGCCCGCTACCTCTTCTGGTGGCCGCCTCCCTCCTTCCTGGCCTCCCGGAGCTGCGCCCTTTCTCACTGGTTCTCTCTTCTGCCGTTTTCCGTAAGACTCTCTTCTCTGACCTGAGTCTCCTTTGGAACTCTGCAGGTTCT
+
>AAA>>3>CFFFGGGDFGGGGFGHGGGE4EGGBFGE?EE00AAGHGGEABEF5FGHHHHE>/1BGFHGGGGG3FHGGGGHGHGG/FE@D@DD<BC2??FGGGCGFHBFHFDFFHGGGCGCHHHHHGHFDG/CGHGCGGGGGHGGFGGGGGGGFGGGGBFFAGAFG=FFFFBFFFFFFFBFFFBFFFFEFEFFFFFFFFFFFDFA.;BBFFFFFFFFFFBF9FBBFBFFFFFEFFF/;BBFFFFFFF?FFFB
@M05620:37:000000000-D9766:1:1101:24402:8867 1:N:0:82
ACCACACCTTCTACAATGAGCTGCGTGTGGCTCCCGAGGAGCACCCCGTGCTGCTGACCGAGGCCCCCCTGAACCCCAAGGCCAACCGCGAGAAGATGACCCAGGTGAGTGGCCCGCTACCTCTTCTGGTGGCCGCCTCCCTCCTTCCTGGCCTCCCGGAGCTGCGCCCTTTCTCACTGGTTCTCTCTTCTGCCGTTTTCCGTAGGACTCTCTTCTCTGACCTGAGTCTCCTTTGGAACTCTGCAGGTTCT
+
CCCCCABCFFFFGGGGGGGGGGHHGGGGHGHHHGGGGGGGGHHHHGGGFGGGGHHGFHHGGGGGGGGGGGGHHHHGGGGHGHHHHGGGGGGGGGHGHHGHHHAGFHH1GGHGGHFCD-CGHHHHHHHHHHHGHGFGGGGHGHHGHGGGGGGGGGGGGG?@9:CFFCFFFFFFFFFFFFFFFFHFFFFFFFFFFFFFFFFFFFFFA9FFFFFFFFF0BFFFFFFFFFFBFFFFFFFFFFFFFFFFFFFFFFF
@M05620:37:000000000-D9766:1:1101:27952:8868 1:N:0:82
GAGGCTGCTTTGGAAGAAACTCATAGATTAGTGACACAGGACCGCCGGTCCATGTAACCGTTTCGTACCTGGCGGATAGCATCTAGTATCACTTCCCCTGATCATACAGGATGATAACCGTAAGGCCAGGATCCTCGCCGCCTCCCAGGGCGTACCAGAGCTGCTGCAACACTGGCAAGTCCGTCCGGCCTATCCGCTATAGCAATCTTATGGATCCCATTGCACAATTCTAAGCATTTGTACTTGTAACT
+
AAAAAAFAFFFFFGGG11FFFEGDA3DFA11DF3DAGG0B00B0/A/A/AAEBD2D2DFEB/01/B0//D1B0/>>/?FG12BB112B2BBFF1BE0B0FFG>2>>>1100111B2>FGGA//B1G/FGG/1CFGFGG/@ACGGHG0<.E.ACGGG0G.;GHH/CG0/=C..00;CF9CF9B?EG.;A@-C/;;9;AA-;/FFF/FFFF/;;FB9/9-BF/;FFF/B//;F///;BBBFF/9BFF/9//;9
@M05620:37:000000000-D9766:1:1101:17967:8871 1:N:0:82
AGTGCCAGCTCTCAATCGCACAGGGGACCCAGGGCCTGGCCCCTCCATCCAGAAAACCTATGACCTCACCCGCTACCTGGAGCACCAACTCCGCAGCTTGGCTGGGACCTATGTGAGTATCCAGCGTAGGAATCTGGGAGTTGGGGAGGAGTGAGGAGTTGGGGAAAGACAGTCCTAACCGTGGAGGGTTCTGGTAAATGATGGGGTGAGGAGGGGCTCTTTGGCTCCCACCAGTCCCCCTGTCTGGTCTA
+
A1>AAFFFAFFFGBGGGGGGGGFCFEGEGGGHA0EEFGGHHHGHGGHHHGGHFFEGGEGGHHGHHGH1GHHGE>EEGHGHBGGCHG0?EGHHGGGGGHHHGFBFG/<FAGCFFF2GFHHFHHGFHCC<<B1G1GDD1F0/?FHFGGA--C.FCD<A0AGHF/C@:AEHGGHFHHHHGFHHGGE?...A.;CGGEC9CFBB9F9FAGB@EF-F?--@@@FFBFBBBFF?EFFAAFFFFFFF@EFFFFFFFF9
@M05620:37:000000000-D9766:1:1101:9352:8873 1:N:0:82
GAGGCTGCTTTGGAAGAAACTCATAGATTAAGGCAACAGTTCCTCCTGGAACTGGACAAGTTTCTTGACCTGCTTACTGAAGCTGAAACAACTGCCAATGGTTCAGAACTATATCAGTAAGGAAAGTAGCCAACAAGAAGTTAAGGGAGAAAAAGAACTTAGGAAAAAACAGTACGAAACGTAGAGAGTTCTGGTAAATGACGCGGTGGGAACGAACTCTATAACTCTCAGCAGTTTTCCTGTCTACTGTA
+
>1>AA>C11B3DCBBFA1F111133FG3AD11B0BC0AF12DG2GH0F0B11AB0FBB0ADDADAFAAB11BBFAFF1D2GGB1BDFGB0BF1BB0BFGHBB1BB221BF1B22@BBFH211B0BB@@BB110///B0>01B22B<0/?/0100?/0<>B11B1@000>?<?1?1/??E/?00<.11>>>>=G1110=00D<.<--;-.;./.:9.990000;00900;90/C.00;;00900/009;00/
@M05620:37:000000000-D9766:1:1101:11314:8874 1:N:0:82
ACCACACCTTCTACAATGAGCTGCGTGCGGCTCCCGAGGAGCACCCCTTGCTGCTGACCTAGGCCCCCCTGAACCCCAAGGCCAACCGCGCGAAGATGACCCAGGTGCGTGGCCCGCTACCTCTTCTGGTGGCCGCCTCCCCCCTTCCTGGCCTCCCGGGGCTGCGCCCTTTCTCCCTGGTTCTCTCTTCTGCCGTTTTCCGTAGGACTCTCTTTTCTGACCTGCGTCTCCTTTGGAACTCTGCAGGTTCT
+
ABBBBBB>BBBFGFBFGG5BGGHHGEE22EEABAAE2EAE1GFHHGGA1BGHEHBGGGF5B33BGEGFE?1B3GHGEEEHGHGEHGGGEE<>CGG/FG2GHF/FCFG1//?/>G.--A-</<0DG00=DDGDHA:D?DFHE.;-@AFFGGBGA0FEEG?---;9:-;D-BF/:BF9/:FEFFF///:BFFF/B/9DFF.BBFB.AD/B9B/:BB/;//9/;:BB.-9-AB9BFBFBB/99/B/B/B.FFFF
@M05620:37:000000000-D9766:1:1101:11837:8877 1:N:0:82
AGTGCCAGCTCTCAATCGCACAGGGGACCCAGGGCCTGGCCCCTCCATCCAGAAAACCTATGACCTCACCCGCTACCTGGAGCACCAACTCCGCAGCTTGGCTGGGACCTATGTGAGTATCCAGCGTAGGAATCTGGGAGTTGGGGAGGAGTGAGGAGTTGGGGAAAGACAGTCCTAACCGTGGAGGGTTCTGGTAAATGATGGGGTGAGGAGGGGCTCTTTGGCTCCCACCAGTCCCCCTGTCTGGTCTA
+
AA3>AFFFBFFFGFGFEGGCEEHCGFEEFEGH2EEDFGHHFHGHGGHHHFHHFFFHHGFGHFFHHFHHHHFGG>@EHFFHFGHHHH1?EHHHDGCEEHDEEFGGDGHFGFFGGGHFFGGFHHHHHGGGGGE2GFGGFF?FFHGHGG.@FACFC0GFFGHEGHGGGGHHHHHFHHHHHFHFGDEBACEG;FFGFGGFFFGGGGGGGGDFFFFEFDFFFFFFFFFFFFFFFFFDFFFFFFFFFFFFFFFFFFF
@M05620:37:000000000-D9766:1:1101:16325:8898 1:N:0:82
ACCACACCTTCTACAATGAGCTGCGTGTGGCTCCCGAGGAGCACCCCGTGCTGCTGACCGAGGCCCCCCTGAACCCCAAGGCCAACCGCGAGAAGATGACCCAGGTGAGTGGCCCGCTACCTCTTCTGGTGGCCGCCTCCCTCCTTCCTGGCCTCCCGGAGCTGCGCCCTTTCTCACTGGTTCTCTCTTCTGCCGTTTTCCGTAGGACTCTCTTCTCTGACCTGAGTCTCCTTTGGAACTCTGCAGGTTCT
+
CDDCCCCCFFFFGGGGGGGGGGHHGGGEFFHHHGGGGGGGGHHHHGGGGGGGHHGHHHHGGGGGGGGGGGGHHHHGGGGHGHHHHGGGGGGGGGHHHHHHHHGHGHHGHHHGGHHGGGGGHHHHHHHHHHHGHHGGGGGHGHHGHGGGGGGGGGGGGGGGGGGGGGFFFFFFFFHHFFFFFFFFFFFFFFFFFFFFFFFFFFFFFFFFFFFFFFHHFHFFFFFFFFFFFHFFFHHFFFFFFFHFFFFFFFF
@M05620:37:000000000-D9766:1:1101:16341:8908 1:N:0:82
ACCACACCTTCTACAATGAGCTGCGTGTGGCTCCCGAGGAGCACCCCGTGCTTCTGACCGAGGCCCCCCTGACCCCCAAGGCCAACCGCGAGAAGATGACCCAGGTGAGTGGCCCGCTACCTCTTCTGGTGGCCGCCTCCCTCCTTCCTGGCCTCCCGGAGCTGCGCCCTTTCTCACTGGTTCTCTCTTCTGCCGTTTTCCGTAGGACTCTCTTCTCTGACCTGAGTCTCCTTTGGAACTCTGCAGGTTCT
+
>A3AA>AAFFFFGGGGDGGGGGHHGGGGEABGBFFG2EFE2F2FHGFGEFGF5FGFGHHGEE0>FEEEEGGG3BGEGG/GFHGFCFFEGGGGCFF2??GHHHHCGCC?C<1FF?GCF<C?CGHHEGH0GGC?<<AGG.;CCGHGFFGGBB/AF0.C?C-ADG?/C?FFFF/FF/FFF/9.;FF/FBF/BFFBBFD.99A9F?FA:9FFFFFFBFFFFB9FFFB.BB/BFFFFFEFFF//FFFFFFFF;/BF
@M05620:37:000000000-D9766:1:1101:11018:8913 1:N:0:82
ACCACACCTTCTACAATGAGCTGCGTGTGGCTCCCGAGGAGCACCCCGTGCTGCTGACCGAGGCCCCCCTGAACCCCAAGGCCAACCGCGAGAAGATGACCCAGGTGAGTGGCCCGCTACCTCTTCTGGTGGCCGCCTCCCTCCTTCCTGGCCTCCCGGAGCTGCGCCCTTTCTCACTGGTTCTCTCTTCTGCCGTTTTCCGTAGGACTCTCTTCTCTGACCTGAGTCTCCTTTGGAACTCTGCAGGTTCT
+
CDDDDCCCFFFFGGGGGGGGGGHHGGGGHGHHHGGGGGGGGHHHHGGGGGGGHHHHHHHGGGGGGGGGGGGHHHHGGGGHGHHHHGGGGGGGGGHHHHHHHHGHGHHHHHHGGHHGGGGGHHHHHHHHGHHGHHGGGGGHGHHGHGGGGGGGGGGGGGGGGGGGGGFFFFFFFFHFHHFFFFFFHHFFHFFHFFFFFFFHFFFFFFFFFFFFFFFHFFFFFFFFFFFFFHFFFFFEFFFFFFFFFFFFFFF
@M05620:37:000000000-D9766:1:1101:19507:8920 1:N:0:82
ACCACACCTTCTACAATGAGCTGCGTGTGGCTCCCGAGGAGCACCCCGTGCTGCTGACCGAGGCCCCCCTGAACCCCAAGGCCAACCGCGAGAAGATGACCCAGGTGAGTGGCCCGCTACCTCTTCTGGTGGCCGCCTCCCTCCTTCCTGGCCTCCCGGAGCTGCGCCCTTTCTCACTGGTTCTCTCTTCTGCCGTTTTCCGTAGGACTCTCTTCTCTGACCTGAGTCTCCTTTGGAACTCTGCAGGTTCT
+
BBBBBBBBFFFFGGGGGGGGGFHHGEEB4EGGFGGEAFEGDHHHHGGGDEEGFHFHHHGGGGCGGGGGGGGHHHHGGGGHGGHHHGGFGGDDCGFFGHHHHHHHGHHHHHHGGHHGGGGGHHHHHHHHHHHGHHGGGGDHGHHGHGGGGGGGGGGGGGG?DGGGGGFFFFFFFFFFFFFFFFFFFFFFFFFFFFFDFFFFFFFFFFFFFFFFFFFFFFFFFFFFBFFFFFFFFFFFFFFFFFFFFFFFFFF
@M05620:37:000000000-D9766:1:1101:24428:8930 1:N:0:82
GAGGCTGGTTTGGAAGAACCTCATAGATTACTGCAACAGTTCCCCCTTGACCTGGAAAAGTTTCTTGCCTGGCTTACAGAAGCTGAAACACCTGCCAATGATCCTACAGGATGCTACCCGTAAGGAAAGGCTCCTAGAAGACTCCAAGGGAGTAAAAGAGCTGATGAAACAATGGCAAGTAAGTCAGGCATTTCCGCTTTAGCACTCTTGTGGATCCAATTGAACAATTCTCAGCATTTGTACTTGTAACT
+
A?AA3AC3BBB>FB5BFGFGGGHHHGGDFHGHHF3GBGBGFDFGHGEBBFBFFGEFB323BDGFHHFBBBAGHHHB3BFGCHBFGBB@BFBFHHF1@FGHGG4BFFG@B?CGBGEGFHHGE>?GC?FB0??BCFHBFFFGFFDFCBFG?/?C?FF2F2?@FGFGHHFGGGHHGGHGFG.<=>>>>>>>0.<<FB<<A.CE00DFDGHBGFC<AC0:C:<GGGCGEFC0;0;0CBBFFGGFCBFGC;;;FB0
@M05620:37:000000000-D9766:1:1101:25264:8937 1:N:0:82
ACCACACCTTCTACAATGAGCTGCGTGTGGCTCCCGAGGAGCACCCCGTGCTGCTGACCGAGGCCCCCCTGAACCCCAAGGCCAACCGCGAGAAGATGACCCAGGTGAGTGGCCCGCTACCTCTTCTGGTGGCCGCCTCCCTCCTTCCTGGCCTCCCGGAGCTGCGCCCTTTCTCACTGGTTCTCTCTTCTGCCGTTTTCCGTAGGACTCTCTTCTCTGACCTGAGTCTCCTTTGGAACTCTGCAGGTTCT
+
1>>AAAAAFFF@FGG13ABGFGGFEBEEH0GHHGE0EEGCEHHHHGGG?/ECEBBFGAAEGG?GFF/FGGGHHHGEGGGCFHHH/FFGG?<C?AHH11GHHHHGGHHHHHHGGHHGGGGGHHHHHHHHHHHGFHG-ACGHAG/EHGGF0;FGAFGGGGGGGGG/FG@F@@FFFFFFFFFF//BFFFFFFFFFFF@FFFFFFFFFFFFFFFFFFFFEFFFFFFFFF-FFFFFFFFFFBFFFFFFFFFF-/FF
@M05620:37:000000000-D9766:1:1101:20050:8940 1:N:0:82
ACCACACCTTCTACAATGAGCTGCGTGTGGCTCCCGAGGAGCACCCCGTGCTGCTGACCGAGGCCCCCCTGAACCCCAAGGCCAACCGCGACCCAGGTGACCGGGTCGCTACCTCTTCTCCTCTCCGCGTCCCTCCTTCCTTCCCTCCCGGCCCTGCGCCCTTTCTCCCTTGCTCTCTCTTCTGCCGTTTTCCGTAGGTCTCTCTTCTCTTCCCTGCGTATCTTTTGCTCCTCTGCAGCTCTTCAGTCTCA
+
CCCCCCCCFFFFGGGGGGGGGGHHGFGGHGHHHGGGGGGGGHHHHGGGGGGGHHHHHHHGGGGGGGGGGGGHHHHGGGGHGHHHHGGGGGG<<B//C?111?/><>--->.-<0<<00<00=/0/<..-;--;0/C/;FG000;/=FG.CFG-9..;@9.9-;0F9FFFF0/0;F0;F0;F000;0-;A/A0B.0...0;00;0;;0000000/00;-9..;0;0;0000;F/BFBF90;000000;0009
@M05620:37:000000000-D9766:1:1101:25125:8944 1:N:0:82
ACCACACCTTCGACAATGAGCTGCGTGTGGCTCCCGAGGAGCACCCCGTGCTGCTGACCGAGGCCCCCCTGAACCCCAAGGCCAACCGCGAGAAGATGACCCAGGTGAGTGGCACGCTACCTCTTCTGGTGGCCGCCTCCCTCCTTCCTGGCCTCCCGGAGCTGCGCCCTTTCTCACTGGTTCTCTCTTCTGCCGTTTTCCGTAGGACTCTCTTCTCTGACCTGAGTCTCCTTTGGAACTCTGCAGGTTCT
+
AAAAAAAAFF11FFGGGEFGBE1BE0BEHG0FGFFFGGGGGEHH/BEEAEGFHFHHGF0>EEGGGGGGGGGHHHHGGGGHGHHHHGGGGGCGGGHEGHHHHFHHGHHFC1FFG0FCC.ACHHHHHHHG0DCGHHGGGGGHGHHGBFGGBFGGFFFEG?@-;AAFGG@F@@BFFFFFFFFFFFFFFFFBFFFFFF-;9F-;B-;A9-;BFFFFFFF/BFFFBF/BF-B/;B9/;BFF/BF/BFFFFF?;/BB
@M05620:37:000000000-D9766:1:1101:28160:8953 1:N:0:82
ACCACACCTTCTACAATGAGCTGCGTGTGGCTCCCGAGGAGCACCCCGTGCTGCTGACCGAGGCCCCCCTGAACCCCAAGGCCAACCGCGAGAAGATGACCCAGGTGAGTGGCCCGCTACCTCTTCTGGTGGCCGCCTCCCTCCTTCCTGGCCTCCCGGAGCTGCGCCCTTTCTCACTGGTTCTCTCTTCTGCCGTTTTCCGTAGGACTCTCTTCTCTGACCTGAGTCTCCTTTGGAACTCTGCAGGTTCT
+
CCCCCCDCFFFFGGGGGGGGGGHHGGGGHGHHHGGGGGGGGHGHHGGGEFGGHHHHHHHGGGGGGGGGGGEHFHHGGGGHGHHHHGGGGGGGGGHHHHHHHHHGFHHHHHFGGHHGGGGGHHHHHHHHHHC?GHGGCGGHGHHGHGGGGGGGGGGGGD-AACFFGAFFAFFFFFFFFE:/FFFFFFFFFFFFFFFFFFFFFFFFD.BFFFFFFFFFFFBFFFFFEFFFFFFFFFFFFFFFFFFFFFFFFFF
@M05620:37:000000000-D9766:1:1101:24902:8958 1:N:0:82
ACCACACCTTCTACAATGAGCTGAGTGTGGCTCCCGAGGAGCACCCCGTGCTGCTGACCGAGGCCCCCCTGAACCCCAAGGCCAACCGCGAGAAGATGACCCAGGTGAGCGGCCCGATACCTCTTCTGAAGGCCGCCTCCCTCCTTACTGGCCTCCCGGAGCTGCGCCATTTCTCACTGGTTCTCTCTTCTGCCGTTTTCCGTAGGACTATCTTCTCTGACCTGAGACTCCTTTGGAACACTGCAGGTTCT
+
AAA?AAAAFFFFGGGFFGG1F1BBG1AFGAHH1FGEFGEEGHHHHGGGEEGGHHHCGGHGGGCGG/EGGGGFHCGFGGEH//FHHG//>EC@@F<BF?GBGHFHEHH1?1>A/-<@--AC<DGDGHHH00;/C.@C@A.C9/BC/B0/C0FGGGAAE?-=@?-FF@@A-:B///;99FFFBFFFFFF/FFF/9B-9ABEFFFFF--BFF/FFF/////FFFF/-:-//;//B99B/BBF-;;FFF/-AFFF
@M05620:37:000000000-D9766:1:1101:15178:8969 1:N:0:82
AGTGCCAGCTCTCAATCGCACAGGGGACCCAGGGCCTGGCCCCTCCATCCAGAAAACCTATGACCTCACCCGCTACCTGGAGCACCAACTCCGCAGCTTGGCTGGGACCTATGTGAGTATCCAGCGTAGGAATCTGGGAGTTGGGGAGGAGTGAGGAGTTGGGGAAAGACAGTCCTAACCGTGGAGGGTTCTGGTAAATGATGGGGTGAGGAGGGGCTCTTTGGCTCCCACCAGTCCCCCTGTCTGGTCTA
+
BCABBFFFCFFFGGGGGGGGGGHHGGGGGGHHGGGGGGHHHHGHGGHHHHHHHHHHHGHHHHHHHHHHHHHGGGGGHHHHHHHHHHHHGHHHGGGGGHHHGHHGGGGHGHHHHHHHGHHHHHHHHGGGGGHHHHHHHGHGGHHHGGGGGGEFHHHHHGHHHHGGGGHHGHHHHHHHHHHHGGGGGGGGCFGGGGFFGGGGGGHGGGFFFFFFFFFFFFFFFFHFFFFFFFFFFFFFFFFFFFFFHFFFFFB
@M05620:37:000000000-D9766:1:1101:10516:8979 1:N:0:82
ACCACACCTTCTACAATGCGCTGCGGGTGGCTCCCGAGGAGCACCCCGTGCTGCTGACCGAGGCCCCCCTGAACCCCAAGGCCAACAGCGAGAAGATGACCCAGGTGCGTGGCCCGCTACCTCTTCTGGTGGCCGCCTCCCTCCTTCCTGGCCTCCCGGAGCTCCGCCCTTTCTCACTGGTTCTCTCTTCTGCCGTTTTCCGTAGGACTCTCTTCTCTGACCTGCGTCTCCTTTGGAACTCTGCAGGTTCT
+
AAA1AAAAFFFFG3GD3G1AE?EGG00A//BB1ABA/EEECHHGHGGEA?EFFHF@GHF>/E?EG/EGGEE0F<GGGG/G//FGHG/<?C///C<11?1<?GEHFHF1<FA@CCC@@CGGHGGFCGHFHHF?GFGC@E.9EFFBFG0BFBGEF0FE9EG-;>FF/99A-99BFFFFBFFFFFFFBFFFFFFFFF@?AFFFBAFFFFFFFFFFFFBFFFFFFFFFF@F@FFFFFFFFFFFFFFFFFFFFFFF
@M05620:37:000000000-D9766:1:1101:24310:9008 1:N:0:82
GAGGCTGCTTTGGAAGAAACTCATAAATTAGTGACACAGGTCCCGCTGACCATGGAAAAGTATCTTGCCTGGCTTACAGAAGCTGGAACAACTGCCACTGATCCTACAGGATGCTACCCGTAAGGAAAGGCTCCTCGCAGCCTCCCAGGGCGTACCAGAGCTGCTGACACACTGGCAAGTACGTCCGGCATTTCCGCTTTAGCACTCTTGTGGATCCAATTGAACCATTCTCAGCATTTGTACTTGTAACT
+
AAAAAAFAFFFFGF1BAF1FGGHDF3FFFG1BDAAFFG0011B00/A//0BB1AB11B0BB2ADDD211B1B0BB1BFHBF1GHF00BBB0FG0GFB1FG1BBF1FHH10B110BFHFGFG/EHH10BGFHHHGH0C/@E/FHHE/CHGG/AC@//@FGGHHH1GHH0GHH.FHFGHHGHE0<GH.;CA-;GHHCFGGGEFGGFFGEFGFGFG0FBF9FGFG09F..;;BFFFFFFFFBFFBBFFFFBBFF
@M05620:37:000000000-D9766:1:1101:10859:9021 1:N:0:82
ACCACCCCTTCTCCAATGCGCTGCGTGTCGCTCCCGCGGCGCCCCCCGCGCTGCTGCCCGAGACCCCCCTGACCCCCAAGGCCACCCGCTCGGCAGTTACCCTGGTGCCTGTCCCGCTACCCCTCCTGGGGGCCGCCTCCCTCCCTCCTGGCCCCCCGGTGCTGCGCCCTTTTCCACTCGTTCTCTCTTTCGGGGTTTTCCTGGGGACTCTCTTCTCTCACTGGCTTCCCCCTGTCCCCCCTGCTGGTTTT
+
>1>>>AA11CFFDGG1BB10A0A0ABA000A/B/BA/AEE/>//>EE///>//?1B1B//<</?F??BC//0<?<?C//>.<>FCGG>A-<<-.--/0:00;0=://:/;;0/00--;A-=.:...=;;.---;---9;--;---9;--/;-----;@-9;-/;B-;-;-////;/;//--;-9B///;//-------;/;//;:@---/9;////;B//9//;---;/9B---//:/;----;/;BFB--
@M05620:37:000000000-D9766:1:1101:6743:9034 1:N:0:82
GCGGCTGCTTTGGAAGAAACTCATAGATTACTGCAACAGTTCCCCCTGGTCCTGGAAAAGTTTCTTGCCTGGCTTACAGAAGCTGAAACAACTGCCAATGATCCTACAGGATGCTACCCGTAAGGAAAGGCTCCTAGCAGACTCCAAGGGAGTAAAAGAGCTGATGAAACACTGGCAAGTAAGTCAGGCATTTCCGCTTTAGCACTCTTGTGGATCCAATTGAACAATTCTCAGCATTTGTACTTGTAACT
+
>3ABAADAFFFFGGGGFFGGFGDGHGHHGHFGGHDFFABDDFHHHGGF2BFBEG3FF32BBGGHEHHGHHHFHGFAGGHHHGHGH3BGGGGGHHHHHHHHGHHHHEHHHHHHHHHHHHHGG/EHHHFHHHHHHGH3F3BF?GHHF2BFFG/EFB22@FCGHHHDGHH1<FG0FF?GHHGHH1FGHDHHH.GHHHHGGGGGHHHHGHGHHHHHG0GHH:GHHHCGH0/9FGGGGGGGGGFGFFGGGGGB9FF
@M05620:37:000000000-D9766:1:1101:10255:9052 1:N:0:82
ACCACACCTTCTACAATGAGCTGCGTGTGGCTCCCGAGGAGCACCCCGTGCTGCTGACCGAGGCCCCCCTGAACCCCAAGGCCAACCGCGAGAAGATGACCCAGGTGAGTGGCCCGCTACCTCTTCTGGTGGCCGCCTCCCTCCTTCCTGGCCTCCCGGAGCTGCGCCCTTTCTCACTGGTTCTCTCTTCTGCCGTTTTCCGTAGGACTCTCTTCTCTGACCTGAGTCTCCTTTGGAACTCTGCAGGTTCT
+
CCCCCCCCFFFFGGGGGGFGGGHHGFGBGGHHHGGGDGGGGHHHHGGGGFGGGHHHGHHFGFGGGGGGGGGHGHHGGGGHGHHHHGGGGGCDGGHGHHHHHHHHGHHHHHHGGHHGGGGGHHHHHHHHHHHGHHGGGGGHGHHGHGGGGGGGGGGGGGGDBGGGGGFFFFFFFFFFFFFFFFFFFFFFFFFFFFFFFFFFFFFFFFFFFFFFFFFFFFFFFFFF/FFFFFFFFFFFFFFFFFFFFFFFFFF
@M05620:37:000000000-D9766:1:1101:9926:9055 1:N:0:82
ACCACACCTTCTACAATGAGCTGCGTGTGGCTCCCGAGGAGCACCCCGTGCTGCTGACCGAGGCCCCCCTGAACCCCAAGGCCAACCGCGAGAAGATGACCCCGGTGAGTGGCCCGCTACCTCTTCTGGTGGCCGCCTCCCTCCTTCCTGGCCTCCCGGAGCTGCGCCCTTTCTCACTGGTTCTCTCTTCTGCCGTTTTCCGTAGGACTCTCTTCTCTGACCTGAGTCTCCTTTGGAACTCTGCAGGTTCT
+
AAB@BBBBFFFFGGGGGGGGGG4FEFGGHGHHHGGGGGGGGHHHHGGGEFGGHHHHHHHGCGGGGGGGGGGHHHHGGGGHGHHHHGGGGGGGCGHHHHGHHH/<>ACCH11<FFFCGC@FHHFDHHDDGGF?:G@CCAGEGBB?C9FBFF/FC0FGGDFG-@AFFFFFAFBFFFFFFFB.BFFFFFFBFFFFFFFFFFEFFDF.;AFFFFFFFFFFFF//BFEFFBFFFFBFFFF/:9BBBFBB/F?FFFF
@M05620:37:000000000-D9766:1:1101:4788:9068 1:N:0:82
GAGGCTGCTTTGGAAGATCACACGTCTGAACTCCAGCCACCTGCCGCTTGCTCGTATGCCGTCCTCTGCTTGCCAAAAGAAGCCGCCCCAACCGCCTATGCTACGTGTCGGCCCCGGCTCCTAGCCGAGTGCCCGGGCTCCCCCCTGCTGCCGTCCCCCTGGCGAGCCAGTTCTCCATTTCCGCCTTCGCGCTCTTGTGGATCACATCGCCCCCCTCTCAGCCTTTGTACCTGTAAATCCCCGGACCGTGT
+
A1>1>AF>CFDFGGGGCBB1B1BABA0AAAFGBBBB0B0BA0AA0/A///BA1AEF0AF1AEC/B1D1BG1BG11BFG0F00B0////>/////>///111>B1?BBB0<>//>B////?/??<10<-->.>10<----<.<<.-:.::;C.-.-.=.9-;..-9--9/-B/B9;999BF//:A-999-;@--99;BBB-/;/9////--:--;9;-9/;///9//9//9/;9;/;;///;----------
@M05620:37:000000000-D9766:1:1101:6296:9090 1:N:0:82
AGTGCCAGCTCTCAATCGCACAGGGGACCCAGGGCCTGGCCCCTCCATCCAGAAAACCTATGACCTCACCCGCTACCTGGAGCACCAACTCCGCAGCTTGGCTGGGACCTATGTGAGTATCCAGCGTAGGAATCTGGGAGTTGGGGAGGAGTGAGGAGTTGGGGAAAGACAGTCCTAACCGTGGAGGGTTCTGGTAAATGATGGGGTGAGGAGGGGCTCTTTGGCTCCCACCAGTCCCCCTGTCTGGTCTA
+
>AA3>DFFBFFFGGGGGGGAECHHGGGGGGHHFEGGFGHHHHGHGGGHHHHHHGHHHGHHHHHHHGHHHHHGG>EEHHHHGGHHHHF?EFHFEGGGFHHHGHHGGGHHGHHHHHHHHHHHHHHHHGEGFEHHHHHHHHFGGHHHGGFGG.CGHGHHHGHHHHGGGGHHFHHHHHHHHHHHGGGGGGGGCFGGGGCGGGGGGGGGGGFFFFFFFFFFFFFFFFFFFFFFFFFFFFFFFFFFFFFFFFFFFFF
@M05620:37:000000000-D9766:1:1101:13705:9091 1:N:0:82
ACCACACCTTCTACAATGAGCTGCGTGTGGCTCCAGAGGAGCACCCCGTGCTGCTGACCGAGGCCCCCCTGAACCCCAAGGCCAACCGCGAGAAGATGACCCAGGCGAGAGGCCCGCTACCTCTTCTGGTGGCCGCCTCCCTCCTTCCTGGCCTCCCGGAGCTGCGCCCTTTCTCACTGGTTCTCTCTTCTGCCGTTTTCCGTAGGACTCTCTTCTCTGACCTGAGTCTCCTTTGGAACTCTGCAGGTTCT
+
>A>AA?1AFFC13BF1AFGAGB1AE0AA00BGGG1FG00FAHHH/EAEEEGGHDHFB0GGCGGC/E@EGGGFHHHCGEGE/FHHHGGEEECCCGGHGHHHHFHC//>>C//AEGGGGG-@G0DGHHFHGDHFHHGGGGCGC:BGGGFFFG/;CFGGE9?-@@FGG@?F?@FFFFFFFFFF/9FFFFFFFFFFFF@FFFFFFFFFFBFFFF/BFFF/BFFFFFFB/9FBFFFFFFB///B/BBFFFF-99FF
@M05620:37:000000000-D9766:1:1101:20265:9099 1:N:0:82
GAGGCTGCTTTGGAAGAAACTCATAGATTACTGCAACAGTTCCCCCTGGACCTGGAAAAGTTTCTTGCCTGGCTTACAGAAGCTGAAACAACTGCCAATGATCCTCCAGGATGCTACCCGTAAGGACAGGCTCCTCGCAGACTCACAGGGAGTACCAGCGCTACTGAAACAATGGCAAGTACGTCAGGCCTTTCCGCTTTAGCACTCTTGTGGCTCAAATTGCACAATTCTCAGCATTTGTACTTGTCACT
+
AAABBAFBFFFFGGGGGGGGGGHHHHHHHHHHHHHHGFHDGHHHHGFGGFHHHHHGHHFHBGHHHHHHHHHHHHHCHHHHHHHHHHHHHHHHHFHFG3GHHHHG43?FC313BFGHFHGG/>?BE3B2?/FH0F3B</<//BFF22@</?<E/<22@1/>///<>FD1<GH.<G1F0GF000<<<.<G/.CCGHFGGDDGFFHHHHHHGG0B..;CBBFFBF0;90;FFFFBFFFBFGEC090FFF0/;F9
@M05620:37:000000000-D9766:1:1101:12249:9110 1:N:0:82
GAGGCTGCTTTGGAAGAAACTCATAGATTACTGCAACAGTTCCCCCTGGACCTGGAAAAGTTTCTTGCCTGGCTTACAGAAGCTGAAACAACTGCCAATGATCCTACAGGATGCTACCCGTAAGGAAAGGCTCCTAGAAGACTCCAAGGGAGTAAAAGAGCTGATGAAACAATGGCAAGTAAGTCAGGCATTTCCGCTTTAGCACTCTTGTGGATCCAATTGAACAATTCTCAGCATTTGTACTTGTAACT
+
AAAABBFBFFFFGGGGEGGGGGH5GFB6AAGHHHHHHHHGGGFE2EEFEBGHFGA2BF2GAFGGA5FFGGBEGC1AGFHHHHHHHGFHHCHHHHHFFFHHHHHHHHHHHHHHFHEGHHGE?EEGFHHHE0?GCFEBFGH3GHHFGFFGFDEFAFGGF1FCGHGGGHHHF?FF??FCCG/<>GH>=>FFG.<>FGGGGG.<D0G0<CGHHHBC.GCCGHHGFGGHFHHHC09;C;9;CFFFBFBFB;9;9C0
@M05620:37:000000000-D9766:1:1101:12007:9127 1:N:0:82
AGTGCCAGCTCTCAATCGCACAGGGGACCCAGGGCCTGGCCCCTCCATCCAGAAAACCTATGACCTCACCCGCTACCTGGAGCACCAACTCCGCAGCTTGGCTGGGACCTATGTTAGTATTCAGCGGAGGAATCTGGGAGTTGGGGAGGAGTGAGGAGGTTGGGAAAGACAGTCCTAACCGGGGAGGGGTCTGGGAAATGATGGGGGGAGGAGGGGCTCTTTGGCTCCCACCAGGCCCCCCGGCTTGGCTT
+
CCCCCFFFCFFFGGGGGGGGGGHHGGGGGGHHGGGGGGHHHHGHGGHHHHHHGHHHHGHHHHHHHHHHHHHGGGGGHHHHHHHHHHHHGHHHGGGGGHHHGHHGGGHHGHHHHHD3333?3DFB3///>>/?=?11?G0C<F1>DG.-C../.0<<0<.=/;EG.CH:/CG/00=00;BF9-:=-:AF9D.//;9.BE90000;EF----;..DFF--.9;F0F000;EB.D9:..AFFF------;./0.
@M05620:37:000000000-D9766:1:1101:10079:9130 1:N:0:82
AGTGCCAGCTCTCCATCGCACAGGGGACCCAGGGCCTGGCCCCTCCATCCAGAAAACCTATGACCTCACCCGCTACCTGGAGCACCCACTCCGCAGCTTGGCTGGGACCTATGTGAGTATCCCGCGTAGGAATCTGGGCGTTGGGGCGGCGTGCGGCGTTGGGGCAAGCCAGTCCTCACCGTGGCGGGTTCTGGTAAATGATGGGGTGAGGAGGGGCTCTTTGGCTCCCACCAGTCCCCCTGTCTGGTCTA
+
>>>3>BD4AFFFGFGFBAE2E2GAF22AAAAF2ABA2BFGBGGGFGGHHEEGBCGABEFG5BEGHDBBFGGEE/>>GF3B2BBGGHF1?FH0/E/E>B3BAGEFGGHHGHCGHGFDFHGHHH1?CCG<DG?GGGHHGC.>AACF?@.;C-=;A.AB-@B=B9;B.-.;.;.;BFFE//;FFFF?-@=BBFFFFFFFFFFF/FFFFF.@EF?/;A--@BFBBFFFFFFFEBFFEFFFFFFFBFFFFFFFFF/
@M05620:37:000000000-D9766:1:1101:20315:9131 1:N:0:82
ACCACACCTTCTACAATGAGCTGCGTGTGGCTCCCGAGGAGCACCCCGTGCTGCTGACCGAGGCCCCCCTGAACCCCAAGGCCAACCGCGAGAAGATGACCCAGGTGAGTGGCCCGCTACCTCTTCTGGTGGCCGCCTCCCTCCTTCCTGGCCTCCCGGAGCTGCGCCCTTTCTCACTGGTTCTCTCTTCTGCCGTTTTCCGTAGGACTCTCTTCTCTGACCTGAGTCTCCTTTGGAACTCTGCAGGTTCT
+
BCCCCCCCFFFFGGGGGGGGGGHHGGGGHGHHHGGGGGGGGHHHHGGGEFGGHHHHHHHGGGGGGGGGGGGHFHHGGGGHGHHHHGGGGGGGGGHHHHHHHHGHGHHHHHHGGHHGGGGGHHHHHHHHHHHGHHGGGGGHGHHGHGGGGGGGGGGGGGGGGGGGGGFFFFFFFFFFHHFFFFFFHHFFFFHFFFFFFFFFFFFFFFFFFFFFFFFFFFFFFFFFFFFFFFFFFFHFFFFFFFFFFFFFFFF
@M05620:37:000000000-D9766:1:1101:9618:9140 1:N:0:82
ACCACACCTTCTACAATGAGCTGCGTGTGGCTCCCGAGGAGCACCCCGTGCTGCTGACCGAGGCCCCCCTGAACCCCAAGGCCAACCGCGAGAAGATGACCCAGGTGAGTGGCCCGCTACCTCTTCTGGTGGCCGCCTCCCTCCTTCCTGGCCTCCCGGAGCTGCGCCCTTTCTCACTCGTTCTCTCTTCTGCCGTTTTCCGTAGGACTCTCTTCTCTGACCTGAGTCTCCTTTGGAACTCTGCAGGTTCT
+
BCCCCCCCFFFFGGGGGGGGGGHHGEGEEEEHHGGGGGGGGHHHHGGGGFGGGHHHGHHGGCEFGGGGGGGHHHHGGGGGGFHHHGGGFGGGGGGFHHHHHHEGFHHHHGGGGHHGGGGGHHHGHHHHHFHGHHGGGGGHGHHGHGGGGGGGGGGGGGGGGFFGGGFFFFFFFFFFFFFFFFFFFFFFFFFFFFFFFFFFFFFFDFFFFFFFFFFFFFFFFFFFFFFFFFFFFFFFFFFFFFFFFFFFFFF
@M05620:37:000000000-D9766:1:1101:19047:9160 1:N:0:82
ACCACACCTTCTACAATGAGCTGCGTGTGGCTCCCGAGGAGCACCCCGTGCTGCTGACCGAGGCCCCCCTGAACCCCAAGGCCAACCGCGAGAAGATGACCCAGGTGAGTGGCCCGCTACCTCTTCTGGTGGCCGCCTCCCTCCTTCCTGGCCTCCCGGAGCTGCGCCCTTTCTCACTGGTTCTCTCTTCTGCCGTTTTCCGTAGGACTCTCTTCTCTGACCTGAGTCTCCTTTGGAACTCTGCAGGTTCT
+
CCCCCCCCFFFFGGGGGGGGGGHHGFFFHGHHFGGGGGGGGHHHHGGGGGGGHHHHHHHGGGGGGGGGGGGHHHHGGGGHGHHHHGGGGGGGFGHHHHHHHHHHGHHFHHHGGHHGGGGGHHHHHHHHHHHGHHGGGGGHGHHGHGGGGGGGGGGGGGGGCGGGGGFFFFFFFFFFFFFFFFFFFFFFFFFFFFFFFFFFFFFFFFFFFFFFFFFFFFFFFFFFEFFFFFFFFFFFFFFFFFFFFFFFFFF
@M05620:37:000000000-D9766:1:1101:22923:9176 1:N:0:82
ACCACACCTTCTACAATGAGCTGCGTGTGGCTCCCGAGGAGCACCCCGTGCTGCTGACCGAGGCCCCCCTGAACCCCAAGGCCAACCGCGAGAAGATGACCCAGGTGAGTGGCCCGCTACCTCTTCTGGTGGCCGCCTCCCTCCTTCCTGGCCTCCCGGAGCTGCGCCCTTTCTCACTGGTTCTCTCTTCTGCCGTTTTCCGTAGGACTCTCTTCTCTGACCTGAGTCTCCTTTGGAACTCTGCAGGTTCT
+
CBCBCCCCFFFFGGGGGGGGGGHHGFGEEEHHHGGGGGGGGHHHHGGGGEGGHHHHHHHGGGGGGGGGGGGHHHHGGGGHGHHHHGGGGGGGGGHHFGHHHHHHGHGDGHHGGHHGGGGGHHHHHHHHHHHGHHGGGGGHGHHGHGGGGGGGGGGGGGGGGGGGGGFFFFFFFFFFFFFFFFFFFFFFFFFFFFFFFFFFFFFFFFFFFFFFFFFFFFFFFFFFBFFFFFFFFFFFFFFFFFFFFFFFFFF
@M05620:37:000000000-D9766:1:1101:25371:9180 1:N:0:82
GAGGCTGCTTTGGAAGAAACTCATAGATTACTGCAACAGTTCCCCCTGGACCTGGAAAAGTTTCTTGCCTGGCTTACAGAAGCTGAAACACCTGCCAATTCGTTTACAACTTGCTCCGCGTCAAGCCAACCTCCTCCAGGACTCCCAGGGCGAACCCAAGATCCTGCCACAAAAGCACGTAAGACCAGACTTTCCGCTTTAACACACTTGTGGCCACCATTGAACCCGTCTCAGCATTGGAACTTGAAACT
+
CCCCCBFCFFFFGGGGGGGGGGHHHHHHHHHHHHHHGHHGHHHHHGGGHHHHHHHGFGGHGHHHHHHHHHHHHHHHHHHHHHHHHHHHHHFGHHHHEHGD@133BG4@3@33343331?/>/E/BF/G2//B??BB2B2B?/F22?22//<</>>-<...><1<1>10<G.C../<//<<GHF00;/.;:CG000.:.;.0000/.;/090::..:99.;BBB0FEA-;AAF/;B/BF/:/;//9///;9B
@M05620:37:000000000-D9766:1:1101:16549:9189 1:N:0:82
AGTGCCAGCTCTCAATCGCACAGGGGACCCAGGGCCTGGCCCCTCCATCCAGAAAACCTATGACCTCACCCGCTACCTGGAGCACCAACTCCGCAGCTTGGCTGGGACCTATGTGAGTATCCAGCGTAGGAATCTGGGAGTTGGGGAGGAGTGAGGAGTTGGGGAAAGACAGTCCTAACCGTGGAGGGTTCTGGTAAATGATGGGGTGAGGAGGGGCTCTTTGGCTCCCACCAGTCCCCCTGTCTGGTCTA
+
>A1>ADDFAFFFGGGGFGGGG?HEGGFGFEFHCEEFAFHFAGGCEGCHFFCGB0BAGGCGHHFHHFHFHHHEE/>EHDGHFFHHHHHFGFHHGE?@@>FFEHHGGGHHGHHHFGHHFGFFGHHFFCCFGGHHFHHHGCGCGFGHCCCCGGCCCGFGFGFHHGGGGGHGFGFGHHHGFHHFGEEAFEGG:FFFBFFFFFGGGGGGGGF@FFFFBB?@?@FFFFFFFFFFFFFFFFFFFFFF@FFFFFEFFFB
@M05620:37:000000000-D9766:1:1101:14032:9235 1:N:0:82
ACCACACCTTCTACAATGAGCTGCGTGTGGCTCCCGAGGAGCACCCCGTGCTGCTGACCGAGGCCCCCCTGAACCCCAAGGCCAACCGCGAGAAGATGACCCAGGTGAGTGGCCCGCTACCTCTTCTGGTGGCCGCCTCCCTCCTTCCTGGCCTCCCGGAGCTGCGCCCTTTCTCACTGGTTCTCTCTTCTGCCGTTTTCCGTAGGACTCTCTTCTCTGACCTGAGTCTCCTTTGGAACTCTGCAGGTTCT
+
ABCCCCBCFFFFGGGGGGGGGGHHGGGGHGHHHGGGGGGGGHHHHGGGEGGGHHHHHHHGGGGGGGGGGGGHHHHGGGGHGHHHHGGGGGGGGGHHHHHHHHEGGHHHHGFGGGHGGGGGHHHGHHHHGHGGGHGGGGGHGHHGHGGGGGGGGGGGGGGGGGGGGGFFFFFFFFFFFFHFFFFFFFFFFFHHFFFDFFFFFFFFDDFFFFFFFFFFFFFFFFFFFFFFHHFFFFHFFFFFFFFFFFFFFFF
@M05620:37:000000000-D9766:1:1101:16318:9245 1:N:0:82
AGTGCCAGCTCTCAATCGCACAGGGGACCCAGGGCCTGGCCCCTCCATCCAGAAAACCTATGACCTCACCCGCTACCTGGAGCACCAACTCCGCAGCTTGGCTGGGACCTATGTGAGTATCCAGCGTAGGAATCTGGGAGTTGGGGAGGAGTGAGGAGTTGGGGAAAGACAGTCCTAACCGTGGAGGGTTCTGGTAAATGATGGGGTGAGGAGGGGCTCTTTGGCTCCCACCAGTCCCCCTGTCTGGTCTA
+
ABBABFFFCFFFGFGGGGGGGGHHGGGGGGHHGGGGGGHHHHGHGGHHHHHHHGHHHGHHHHHHHHHHHHHGGGGGHHHGHHGGHHFHGGGHGGCGGHHHGHHGGGHHGHHHHHHHHHHHHHHHHGGGGGHHGHHHHGHGGHHHGGGGGGGHHHHHHGHHHHGGGGFHHHHHHHHHFHHHGEEGFGGG;AFGGGFBFGGGGGGGGGFFFFFFFFFFFFFFFFFFFFFFFFFFFFFFFFFFFFFFFFFFFFF
@M05620:37:000000000-D9766:1:1101:15759:9247 1:N:0:82
GAGGCTGCTTTGGAAGAAACTCATAGATTACTGCAACAGTTCCCCCTGGACCTGGAAAAGTTTCTTGCCTGGCTTACAGAAGCTGAAACAACTGCCAATGATCCTACAGGATGCTACCCGTAAGGAAAGGCTCCTGGAAGACTCCAAGGGAGTAAAAGAGCTGATGAAACAATGGCAAGTAAGTCAGGCATTTCCGCTTTAGCACTCTTGTGGATCCAATTGAACAATTCTCAGCATTTGTACTTGTAACT
+
AA>>>AFAFDBDGB5B4GFGGFHGHGHHHFGGGG4DGHGGHFFHHGEGEEFGHGHBB32GBFHGGGGFFGHHHFG3BFGGHGGGHFFFGGFHHHHHGHHHFGFHHHGFEFGFCGHHHHHEFE/BBFG?0??GHEHHGFFFBBFFGGFF/B?CEGFDF2?FBGG@FGGGF?F??FGHFF.G>D>>F<<>>.<>FGHGGGGGHHHFHHHHHHFC;;<GCCFCCGCGFGGCCCB9C0:BFGGGFCCF;;;;BF0
@M05620:37:000000000-D9766:1:1101:15642:9261 1:N:0:82
ACCACACCTTCTACAATGAGCTGCGTGTGGCTCCCGAGGAGCACCCCGTGCTGCTGACCGAGGCCCCCCTGAACCCCAAGGCCAACCGCGAGAAGATGACCCAGGTGAGTGGCCCGCTACCTCTTCTGGTGGCCGCCTCCCTCCTTCCTGGCCTCCCGGAGCTGCGCCCTTTCTCACTGGTTCTCTCTTCTGCCGTTTTCCGTAGGACTCTCTTCTCTGACCTGAGTCTCCTTTGGAACTCTGCAGGTTCT
+
CCCCCCCCFFFFGGGGGGGGGGHHGEEECEHHFGGGGGGGGHHHHGGGEGGGHHGHHHHGGGGGGGGGGGGHHHHGGGGHEHHHHGGEGGGGGGHHHHHHHHFHGHHEHHHGGHHGGGGGHHHHHHHHHHHGHHGGGGGHGHHGHGGGGGGGGGGGGGG?DDGGGGFFFFFFFFFFFFFFFFFFFFFFFFFFFFFDFFFFFFFFFFFFFFFFFFFFFFFFFFFF/BFFFFFFFFFFFFFFFFFFFFFFFFF
@M05620:37:000000000-D9766:1:1101:11714:9265 1:N:0:82
AGTGCCAGCTCTCAATCGCACAGGGGACCCAGGGCCTGGCCCCTCCATCCAGAAAACCTATGACCTCACCCGCTACCTGGAGCACCAACTCCGCAGCTTGGCTGGGACCTATGTGAGTATCCAGCGTAGGAATCTGGGAGTTGGGGAGGAGTGAGGAGTTGGGGAAAGACAGTCCTAACCGTGGAGGGTTCTGGTAAATGATGGGGTGAGGAGGGGCTCTTTGGCTCCCACCCGTCCCCCTGTCTGGTCTA
+
AB>AAFFFBFFFGFGGGGGCGCHGGGGGGGGHCEFGFGHHGHGHGGFHHHHHG3GHHGHHHHHHHHHHHHHGG>EEHHHHFFHHHHCGGHHHGGGGGHGHFHHGGGHHGHHHHHHFHHHHHHGHHGGGGGHGHHHHHHFGGHHGGGEGGDEGGGHGHGFHHHGGGGHHHHHHHHHHHHHHGGGGFEGGEGGGGGGFGGGGGGGGGGFBFFFFFF?BBBFFFFFFFFFFFFFFFBFFFFFFBFFFFFFFFF/
@M05620:37:000000000-D9766:1:1101:23864:9274 1:N:0:82
ACCACACCTTCTACAATGAGCTGCGTGTGGCTCCCGAGGAGCACCCCGTGCTGCTGACCGAGGCCCCCCTGAACCCCAAGGCCAACCGCGAGAAGATGACCCAGGTGCGTGGCCCGCTACCTCTTCTGGTGGCCGCCTCCCTCCTTCCTGGCCTCCCGGAGCTGCGCCCTTTCTCACTGGTTCTCTCTTCTGCCGTTTTCCGTAGGACTCTCTTCTCTGACCTGAGTCTCCTTTGGAACTCTGCAGGTTCT
+
BCCCCCCBFFFFGGGGGGBGGGHHGFGBEFHHHGGGEGGGGHHHHGGGEFGGHHHHHHHGGGGGGGGGGGGHHHHGGGGHGHHHHGGGGG/BFGHGHHHHHHGHGHH1AFDGGHGGGGFGHHHHHHHHHHHGHHGGGGGHGGGGGGGGGGGGGGGGGGGA@DGGFFFFFFFFFFFFFFFFFFFFFFFFFFFHHFFFFFFFFFFFFFFFFFFFFFFFFFFFFFFF/BFFFFFFFHHFFFFFFFFFFFFFFFF
@M05620:37:000000000-D9766:1:1101:10708:9285 1:N:0:82
ACCACACCTTCTACAATGAGCTGCGTGTGGCTCCCGAGGAGCACCCCGTGCTGCTGACCGAGGCCCCCCTGAACCCCAAGGCCAACCGCGAGAAGATGACCCAGGTGAGTGGCCCGCTACCTCTTCTGGTGGCCGCCTCCCTCCTTCCTGGCCTCCCGGAGCTGCGCCCTTTCTCACTGGTTCTCTCTTCTGCCGTTTTCCGTAGGACTCTCTTCTCTGACCTGAGTCTCCTTTGGAACTCTGCAGGTTCT
+
BBBBBBBBFFFFGGGGGGFGGGHHGGGBCEHGHGGGGGGGGHHHHGGGEGGGFHHHHHHEGGCGGGGGGGGHHHHGGGGHGHHHHGGGGGCFGGHGHHHHHHHHGHHHHHHGGHHGGGGGHHHHHHHHHHHGHHGGGGGHGHHGHGGGGGGGGGGGGFGADGGGGGFFFFFFFFFFFFFFFFFFFFFFFFFFFFFFFFFFFFFFFFFFFFFFFFFFFFFFFFFF/BFFFFFFFFFFFFFFFFFFFFFFFFF
@M05620:37:000000000-D9766:1:1101:8824:9285 1:N:0:82
ACCACACCTTCTACAATGAGCTGCGTGTGGCTCCCGAGGAGCACCCCGTGCTGCTGACCGAGGCCCCCCTGAACCCCAAGGCCAACCGCGAGAAGATGACCCAGGTGAGTGGCCCGCTACCTCTTCTGGTGGCCGCCTCCCTCCTTCCTGGCCTCCCGGAGCTGCGCCCTTTCTCACTGGTTCTCTCTTCTGCCGTTTTCCGTAGGACTCTCTTCTCTGACCTGAGTCTCCTTTGGAACTCTGCAGGTTCT
+
BBBABBBBFFFFGGGGGGGFGDGHGEEEGFHHFGGGGGGGGHHHHGGGGGGGHHHHHHHGGGGGGGGGGGGHHHHGGGFHFHHHHGGEGGCCCGHHHHHHHHHHGHHGHHHGGHHGGGGGHHHHGHHHHHHGHHGGGGFHGHHGHGGGGGGGGGGGGGG?BGGGGGFFFAFFFFFFFFFFFFFFFFFFFFFFFFFFFFFFFFFFFFFFFFFFFFFFFFFFFFFF/BFFFFFFFFFFFFFFFFFFFFFFFFF
@M05620:37:000000000-D9766:1:1101:18848:9294 1:N:0:82
GAGGCTGCTTTGGAAGAGCACACGTCTGAACTCCAGTCACCTGAAGCTATCTCGTATGCCGTCTTCTGCTTGAAAAAAAAAAACCACAAACACCACATCAATCAAACTATCAATATCCCTCTCATCCGTCTCTGATGAATAATTCATCTCCCATATAATCGACTCCCCCTCCCACCACTTATCGCTACTACGTCTTGAGTACTTCCTGTCATCACTCACCATACTCCCCCCTTCACCTCTTACTTTACTCT
+
AAAABAFBFFFFFBGFFGFGGGHGBGHADDFHBBGHFHGFGHFCFGBBDDBDGGEEFGF3ABEGFHHHHHGG13FFFE0>E@>11//?/0/00////33334333B3233?3?333?32222?2222//00222221111111111@1111001011111.0<..1...-..</...:/0000...;-000.../.00000;0000009900;0C099/.909/00/.:.9-..;///.////9///;/;/
@M05620:37:000000000-D9766:1:1101:16070:9295 1:N:0:82
ACCACACCTTCTACAATGAGCTGCGTGTGGCTCCCGAGGAGCACCCCGTGCTGCTGACCGAGGCCCCCCTGAACCCCAAGGCCAACCGCGAGAAGATGACACAAGTGCGTCGACCTCTTCCGCTTCTGGCCGCCGTCTTCCTCCTTCCCCGCCTCCCGCGGCCGCGCCCTCTGTCACTCTCTCCCTCTTCTGTCCGTTTCCGTCGCTCCTCCTACTCTGACCTCCTTCGCCACTCGACCGCTGCAGGTTCG
+
CCCCCCCCFFFFGGGGGGGGGGHHGFGEHGHHHGGGGGGGGHHHHGGGEFGGHHHHHHHGGGGGGGGGGGGHHHHGGGGHGHHHHGGGGGGGGGHHHHH2?22/?111///-->C.FF1F1..<..00<0.-;A--;..0=00//0;///---..;.;---;----;-;-.;////;B///;////;///;//;/.;////.;.--.../////;//////;B/./;/.....;/..-9--;99//;.;F-
@M05620:37:000000000-D9766:1:1101:10248:9298 1:N:0:82
GCGGCTGCTTTGGAAGAAACTCATAGATTACTGCAACAGTTCCCCCTGGACCTGGAAAAGTTTCTTGCCTGGCTTACAGAAGCTGAAACAACTGCCAATGATCCTACAGGATGCTACCCGTAAGGAAAGGCTCCTAGCAGACTCCAAGGGAGTAAAAGAGCTGATGAAACAATGGCAAGTAAGTCAGGCATTTCCGCTTTAGCACTCTTGTGGATCCAATTGAACAATTCTCAGCATTTGTACTTGTAACT
+
>3AAAADAFFFFGGGEGFGGGGHHGHHHHHGHHHDBGFFDFGHHHGEFCCGGHHAGHF2FAFHHHHHHHHHHHHHFHGHHHHHHHHHHHHGHHHHHHHHHDGHHHGHHHHHHHHHHHHHGG/EHH3BGHHHHHGH3G2BGCGHHH2FHGGCEGHD2FGCGHHHBGHH1FGH/FGHHHHGHGBGGHHHHHEHHHHHGGGGGHHHHHHHHHHHHG0GHHBGHHHGHG0BFGGGGGGGGGGGGFFFGGFG0;FF
@M05620:37:000000000-D9766:1:1101:10266:9299 1:N:0:82
GAGGCTGCTTTGGAAGAAACTCATAGATTACTGCAACAGTTCACCCTGGACCTGGAAAAGTTTCTTGCCTGGCTTACAGAAGCTGAAACAACTGCCAATGATCCTACAGGATGCTACCCGTAAGGAAAGGCTCCTAGAAGACTCCAAGGGAGTAAAAGAGCTGATGAAACAATGGCAAGTAAGTCAGGCATTTCCGCTTTAGCCCTCTTGTGGATCCAATTGAACAATTCTCAGCATTTGTACTTGTAACT
+
AA>AAAFAFF@FFFFA1FFFFAFAFGEGHFGFDFBBGCGDFG2DGHFGFBFEFBGBBDFH1FGHF1ABBGGE00AABFGGFCBFFBEBB>E?EGEGCFFEHHFHFHFBBBFE10E2FGHE/>/BFEGE>BFE0CB<BFGFGGF1BGCF<??C?GG2D>?00@<<<@F111?<?<1001/??1==>1>><.11=1>..<.<00G/</<CGBGG::0::<C0CHGH:CC;:0;00;:FCF9C;;=C90;;0;0
@M05620:37:000000000-D9766:1:1101:27003:9303 1:N:0:82
ACCACACCTTCTACAATGAGCTGCGTGTGGCTCCCGAGGAGCACCCCGTGCTGCTGACCGAGGCCCCCCTGAACCCCAAGGCCAACCGCGAGAAGATGACCCAGGTGAGTGGCCCGCTACCTCTTCTGGTGGCCGCCTCCCTCCTTCCTGGCCTCCCGGAGCTGCGCCCTTTCTCACTGGTTCTCTCTTCTGCCGTTTTCCGTAGGACTCTCTTCTCTGACCTGAGTCTCCTTTGGAACTCTGCAGGTTCT
+
ABCABCBCFFFFGGGGGGGGGGHHGEGECEHHHFGEGGGGGGDHHGFGFFEGHHGHHHHGGGGFGGGGGGGHBGHGGGGHGHHHHGGFBCCDGGHGHHHHHHHHGHHHHHHGGHHGGGGGHHHHHHHHHHHGHHGGGGGHGHHGHGGGGGGGGGGGGGGGGGGGGGFFFFFFFFFFFFFFFFFFFFFFFFFFFFFFFFFFFFFFFFFFFFFFFFFFFFFFFFFFFFFFFFFFFFFFFFFFFFFFFFFFFFF
@M05620:37:000000000-D9766:1:1101:23044:9306 1:N:0:82
AGTGCCAGCTCTCAATCGCACAGGGGACCCAGGGCCTGGCCCCTCCATCCAGAAAACCTATGACCTCACCCGCTACCTGGAGCACCAACTCCGCAGCTTGGCTGGGACCTATGTGAGTATCCAGCGTAGGAATCTGGGAGTTGGGGAGGAGTGAGGAGTTGGGGAAAGACAGTCCTAACCGTGGAGGGTTCTGGTAAATGATGGGGTGAGGAGGGGCTCTTTGGCTCCCACCAGTCCCCCTGTCTGGTCTA
+
ABAAAFFFCFFFGGGGGGGCGGHGGGGGGGHHFEFFGGHHHHGHGGHHHHHHHHHHHGHHHHHHHGHHHHHGG>EEHHHH?FHHHHHFFHHHEGFGGHDHGHHGGGHHGHHHHHHHHHHHHHHHHGGGGGGHHHHHHHFGGHHGGGFGGDEGHBHHCEGCHHGGGGHHHHHHHHHHHHHHGGGGDGGGFGGGGGFGGGGGGGGGGGDFFFFFFFFFFFFFFFFFFFFFFFFFFFFFFFFFFFFFFFFFFFB
@M05620:37:000000000-D9766:1:1101:15562:9307 1:N:0:82
GAGGCTGCTTTGGAAGAAACTCATAGATTACTGCAACAGTTCCCCCTGGACCTGGAAAAGTTTCTTGCCTGGCTTACAGAAGCTGAAACAACTGCCAATGATCCTACAGGATGCTACCCGTAAGGAAAGGCTCCTAGAAGACTCCAAGGGAGTAAAAGAGCTGATGAAACAATGGCAAGTCAGTCAGGCATTTCCGCTTTAGCACTCTTGTGGATCCAATTGAACAATTCTCAGCATTTGTACTTGTCACT
+
11>>AAFAFFFFFGGC11FGGG1GAGHHH1FGHHF1BAGDFHHHHGGFABFGHHFHHF0BFGHHFHHHHGHHHHHHHHHFHHHFGHHHHFGHHHHHGEHFHHHHHFHHHEGHHHHHHHHFEGGHH1BGGFHHEEH1G1FGCFGHH1GHGGGGCFDDGFFGFHH1GHHFGHHFHFHHHHGB1<FDGHHHHGHHHHHGGGGGHHGFGFHHHHFC;CGHHBGHHG0CH0CCHFFBGGFFFGGG;9BFF;B0;FB
@M05620:37:000000000-D9766:1:1101:27013:9317 1:N:0:82
ACCACACCTTCTACAATGAGCTGCGTGTGGCTCCCGAGGAGCACCCCGTGCTGCTGACCGAGGCCCCCCTGAACCCCAAGGCCAACCGCGAGAAGATGACCCAGGTGAGTGGCCCGCTACCTCTTCTGGTGGCCGCCTCCCTCCTTCCTGGCCTCCCGGAGCTGCGCCCTTTCTCACTGGTTCTCTCTTCTGCCGTTTTCCGTAGGACTCTCTTCTCTGACCTGAGTCTCCTTTGGAACTCTGCAGGTTCT
+
ABBBBBBBFFFFGGGGGG55FGHHGGGEGGHHHGFGEGGCGHHHHGGGEGGGFHHHHHHGGGGGGGGGGGGHHHHGGGGHGHHHHGGGG?/BDGHHHEHHHHGHGHG1GHHGGHFCFGGGHHHHHHHHHHHGHHGGGGGHGHHGHGGGGGGGGGGGGGGGG?FGGGFFFFFFFFFFFFFFFFFFFFFFFFFFFFFFFFFFFFFFFFFFFFFFFFFFFFBFFFFF/BFFFFFFFFFFFFFFFFFFFFFFFFF
@M05620:37:000000000-D9766:1:1101:5914:9321 1:N:0:82
GAGGCTGCTTTGGAAGAAACTCATAGATTACTGCAACAGTTCCCCCTGGACCTGGAAAAGTTTCTTGCCTGGCTTACAGAAGCTGAAACAACTGCCAATGATCCTACAGTATGCTACCCGTAAGGAAAGGCTCCTAGAAGACTCCAAGGGAGTAAAAGAGCTGATGAAACAATGGCAAGTAAGTCAGGCATTTCCGCTTTAGCACTCTTGTGGATCCAATTGAACAATTCTCAGCATTTGTACTTGTAACT
+
AA?AAAFAFFDFG1AA1FGFFEFGHHHFF1GHGGH1FFHA2G2BGGEFH0BEHGHH1FCGFHHHHGHFGHFFGGHHHFFGFHHHFHBFGEHEGFFFFFHHFGHHHHGHC2BFGDG2BGGE>>EH1FGFF>F1BFGFDGFHGBFBFGFB?//?<0@2F@?<F@1FF1GBGGBF1?CFHF?<?GF><=FGGA<<>FF.<.=CD=D0<CCGFB=<EG0<GHFHHHGHHFHHC:<;00;0;CFF0B0CC;0;;C0
@M05620:37:000000000-D9766:1:1101:20407:9328 1:N:0:82
ACCACACCTTCTACAATGAGCTGCGTGTGGCTCCCGAGGAGCACCCCGTGCTGCTGACCGAGGCCCCCCTGAACCCCAAGGCCAACCGCGAGAAGATGACCCAGGTGAGTGGCCCGCTACCTCTTCTGGTGGCCGCCTCCCTCCTTCCTGGCCTCCCGGAGCTGCGCCCTTTCTCACTGGTTCTCTCTTCTGCCGTTTTCCGTAGGACTCTCTTCTCTGACCTGAGTCTCCTTTGGAACTCTGCAGGTTCT
+
CCCCCCCCFFFFGGGGGGGGGGHHGGGFGGHHHGGGGGGGGHHHHGGGGGGGHHHHHHHGGGGGGGGGGGGHHHHGGGGHGHHHHGGGGGFGGGHHHHHHHHHHGHHHHHHGGHHGGGGGHHHHHHHHHHHGHHGGGGGHGHHGHGGGGGGGGGGGGGGGGGGGGGFFFFFFFFFFFFFFFFFFFFFFFFFFFFFADFFFFFFFFFFFFFFFFFFFFFFFFFFFFFFFFFFFFFFFFFFFFFFFFFFFFFF
@M05620:37:000000000-D9766:1:1101:13325:9347 1:N:0:82
ACCACACCTTCTACAATGAGCTGCGTGTGGCTCCCGAGGAGCACCCCGTGCTGCTGACCGAGGCCCCCCTGAACCCCAAGGCCAACCGCGAGAAGATGACCCAGGTGAGTGGCCCGCTACCTCTTCTGGTGGCCGCCTCCCTCCTTCCTGGCCTCCCGGAGCTGCGCCCTTTCTCACTGGTTCTCTCTTCTGCCGTTTTCCGTAGGACTCTCTTCTCTGACCTGAGTCTCCTTTGGAACTCTGCAGGTTCT
+
BBBBBBBAFFFFGGGGGGGGGGHHGFGFHDHHHGGEEEEEGHHHHGGGFEFEHGHHHHHGGGGGGGGGGGGHHHGGGGGHGHHHEGGGGFCGGGHGEFHHHGGGEHGFHGHEFHHC?A@CFGGGFHHH<DGDFGCCGDGHGFFDHBGFBFFGF0FGGG?9-:.BBBDFFFFFFFFFFFFFFFFBB/9FBFFFFFAFFFFFFFFFFDFFFFFFFFFFFFFFFFFF/FBBFFFFFFFFFFFFFBFFFFFFFFF
@M05620:37:000000000-D9766:1:1101:24118:9354 1:N:0:82
ACCACACTTCCACCATGAGCCGCGTGTGGCTCCCGCGGTCCACCCCGTTCTGCCTACCGAGGCCCCCCCGCACCCCAAGGCCAACCGCGCGAACATGTCCCAGGTGAGTGGCCCGCTACCTCTTCTGGTGGCCGCCTCCCTCCTTCCTGGCCTCCCGGAGCTGCGCCCTTTCTCACTGGTTCTCTCTTCTGCCGTTTTCCGTAGGACTCTCTTCTCTGACCTGAGTCTCCTTTGGAACTCTGCAGGTTCTA
+
AAAAAAAFFF1BF1AFG1BB1AAAA0EE?B0BFFE/EE//ABGHGG/BBGFHH1BDBGEGECGGGGGG/</BCGGG/B?F?FGGGGC<//>-A--DG0=DGHHGHHHCDGEEHEGGGGGGGGGGGGGGGGGGG@@GGGGGGGFFFFFFFFFFFFFFF@-@@FFF@@F@?FFFFFFFFFFFFFFFFFFFFFFFF@FFFFFFFFFFFFFFFFFFFFFFFF/FFFFBBFF/FFBFFFFFFFFFFFFFFFFFFFF
@M05620:37:000000000-D9766:1:1101:25852:9387 1:N:0:82
ACCACACCTTCTACAATGAGCTGCGTGTGGCTCCCGAGGAGCACCCCGTGCTGCTGACCGAGGCCCCCCTGAACCCCAAGGCCAACCGCGAGAAGATGACCCAGGTGAGTGGCCCGCTACCTCTTCTGGTGGCCGCCTCCCTCCTTCCTGGCCTCCCGGAGCTGCGCCCTTTCTCACTGGTTCTCTCTTCTGCCGTTTTCCGTAGGACTCTCTTCTCTGACCTGAGTCTCCTTTGGAACTCTGCAGGTTCT
+
AAA1AAAAFFFFGDGGDGFAGDGFGAAB00FFEFFA0EEGCHHHHGGGAEEFGHGCGHHGCGCGG?EGGGGFFBHGGGCH/CGHHGE<BCB<<CGF>GFGHHEGGHH1FFGGGHEGGGGGHHHHHHHHHHHGHHGGGGAHGHHGHGGGGFFGGEGGFGGG@AFGGG@F?@FFFFFFFFFFFFFFFFFFFFFFFF@BFFFFFFFFFFFFFFFFFFFFFFFFFFFFEFFFFFFFFFFFFFFFFFFFFFFFFFF
@M05620:37:000000000-D9766:1:1101:19244:9397 1:N:0:82
ACCACACCTTCTACAATGAGCTGCGTGTGGCTCCCGAGGAGCACCCCGTGCTGCTGACCGAGGCCCCCCTGAACCCCAAGGCCAACCGCGAGAAGATGACCCAGGTGAGTGGCCCGCTACCTCTTCTGGTGGCCGCCTCCCTCCTTCCTGGCCTCCCGGAGCTGCGCCCTTTCTCACTGGTTCTCTCTTCTGCCGTTTTCCGTAGGACTCTCTTCTCTGACCTGAGTCTCCTTTGGAACTCTGCAGGTTCT
+
CCCCCABCFFFFGGGGGGGGGGHHGGGFHGHHHGGGGGGGGHHHHGGGGGGGHHHHHHHGGGGGGGGGGGGHHHHGGGGHGGHHHGGGGGGGGGHHHGHHHHHHGHHHHHHGGHHGGGGGHHHHHHHGGHHGHHGGGGGHGHHGHGGGGGGGGFGGGGGGGGGGGGFFFFFFFFFHFFFFFFFFHHFFFFFFFFFFFFFFFFFFFFFFFFFFFFFHFFFFFFFFFFFFFFFFFFFFFFFFFFFFFFFFFFF
@M05620:37:000000000-D9766:1:1101:15350:9399 1:N:0:82
GAGGCTGCTTTGGAAGAAACTCATAGATTACTGCAACAGTTCCCCCTGGACCTGGAAAAGTTTCTTGCCTGGCTTACAGAAGCTGAAACAACTGCCAATGATCCTACAGGATGCTACCCGTAAGGAAAGGCTCCTAGAAGACTCCAAGGGAGTAAAAGAGCTGATGAAACAATGGCAAGTAAGTCAGGCATTTCCGCTTTAGCACTCTTGTGGATCCAATTGAACAATTCTCAGCATTTGTACTTGTAACT
+
BBABBBFBFFDFGFFGFGGGFGHGHHHHHHHHHHHHGHHFHHHHHGFGGHHHHGFFAFFHFHHHFGFFGHHHHHHGHHHHHHHHHGGHHFGHHHHHFHHHFGGGHGHHFCFHFHGHHHHE?>?FGHHHFBFHHGHGGGHHHEHHHFHGFDCFEFGEHGF2FGGGBGHGHBHEDGFFHHGHG<F>G1=<C.<FFGHADFGGHGHHHHHHHGHC;:0<GGGGFGGHGHHF<FGBFGFFFFFBCFCFFFFCFF;
@M05620:37:000000000-D9766:1:1101:16539:9403 1:N:0:82
ACCACACTTCTACAATGAGCTGCGTGTGGCTCCCGCGGCGCACCCCGTTCTGCTTACCGAGGCCCCCCTGAACCCCAAGGCCAACCGCGCGAAGATGCCCCAGGTGAGTGGCCCGCTACCTCTTCTGGTGGCCGCCTCCCTCCTTCCTGGCCTCCCGGCGCTGCGCCCTTTCTCACTGGTTCTCTCTTCTGCCGTTTTCCGTAGGACTCTCTTCTCTGACCTGAGTCTCCTTTGGAACTCTGCAGGTTCTA
+
ABBABBBFFFBBFGGGG5BFBBBAEFFHGHHHEGGCGG0AEEGGGGEF1FFHHB3BGHGGGGGGGGGG>FHHHHGGGGHGAFHHGG@@D<>AC->GG1>GGGGGHHHHHHGGHHGGGGGHHHHHHHHHGGGGGGGGGGGGGGGGGGGGGGFFFFFFFF-@AFFFFFFFFFFFFFFFFFFFFFFFFFFFFFFFFFFFFFFFFFFFFFFFFFFFFFFFFF/FFFFFFFFFFFFFFFFBFFFFFFFFFFFFFFB
@M05620:37:000000000-D9766:1:1101:13298:9413 1:N:0:82
ACCACACCTTCTACAATGAGCTGCGTGTGGCTCCCGAGGAGCACCCCGTGCTGCTGACCGAGGCCCCCCTGAACCCCAAGGCCAACCGCGAGAAGATGACCCAGGTGAGTGGCCCGCTACCTCTTCTGGTGGCCGCCTCCCTCCTTCCTGGCCTCCCGGAGCTGCGCCCTTTCTCACTGGTTCTCTCTTCTGCCGTTTTCCGTAGGACTCTCTTCTCTGACCTGAGTCTCCTTTGGAACTCTGCAGGTTCT
+
CCDCDDCDFFFFGGGGGGGGGGHHGGGGHGHHHGGGGGGGGHHHHGGGFGGGHHGHHHHGGGGGGGGGGGGHHHHGGGGHGHHHHGGGGGGGGGHHHHHGHHEHGHHHHHHGGHHGGGGGHHHHHHHHHHHGHHGGGGGHGHHGHGGGGGGGGGGGGGGGGGGGGGFFFFFFFFFFFFFFFFFFFFFFFFHFFFFDDFFFFFFFFFFFFFFFFHFFFFFFFFFFFFFFFFFFFFFFFFFFFFFFFFFFFFF
@M05620:37:000000000-D9766:1:1101:21678:9413 1:N:0:82
ACCACACCTTCTACAATGAGCTGCGTGTGGCTCCCGAGGAGCACCCCGTGCTGCTGACCGAGGCCCCCCTGAACCCCAAGGCCAACCGCGAGAAGATGACCCAGGTGAGTGGCCCGCTACCTCTTCTGGTGGCCGCCTCCCTCCTTCCTGGCCTCCCGGAGCTGCGCCCTTTCTCACTGGTTCTCTCTTCTGCCGTTTTCCGTAGGACTCTCTTCTCTGACCTGAGTCTCCTTTGGAACTCTGCAGGTTCT
+
CCCCCCCCFFFFGGGGGGGGGGHHGEGEHGHGHGGGGGGGGHHHHGGGEEFGHHHHHHHGGGGGGGGGGGGHGHHGGGGHGHHHHGGGGGGGGGHHHHHHHHHHGHHHHHHFGHHFFGGGHHHHGHHHHHGGHHGG@EGHGHHDHGGFGFGGFBFGGGGGGGFGGGFFFFFFFFFFFFFFFFFFFFFFFFFFFFFFFFFFFFFFFFFFFFFFFFFFFFFFFFFFFFFFEFFFFFFFFFFFFFFFFFFFFFF
@M05620:37:000000000-D9766:1:1101:10990:9434 1:N:0:82
AGTGCCAGCTCTCAATCGCACAGGGGACCCAGGGCCTGGCCCCTCCATCCAGAAAACCTATGACCTCACCCGCTACCTGGAGCACCAACTCCGCAGCTTGGCTGGGACCTATGTGGAGAACCCAGCTAAGAAATTGGGGGGTTGGGGAGAGGTGAGAGTTGGGGGAAAGACAGCCTAAACCGGGGAGGGTCTGGTAAAATGAGGGGGGGAGGAGGGCTCTTTGGCCCCCCACCATCCCCCTGTCTGGTCTT
+
BBABBFFFBFFFGGGGGGGGAEHDGGGGGGHHGGGGGGHGHHGHGGHHBHHHHF3FHGHHHHHHHHHHHHHGGEGGHGHHFHHHGHHGGFHHGGEFG3GHGGHGGGHHGHHHHHB22?202?///0222@2@2211?F>/-;-;@D-.@..././;///;/B@F-@F../;/;.;9/B9FB--;--;@9D/9/;//;B/////;AF----9-.;DFD..9BFBFB/.;B--;..//;AED-A////9/;//
@M05620:37:000000000-D9766:1:1101:9996:9445 1:N:0:82
GAGGCTGCTTTGGAAGAAACTCATAGATTACTGCAACAGTTCCCCCTGGACCTGGACAAGTTTCTTGCCTGGCTTACAGAAGCTGAAACAACTGCCAATGATCCTACACTATGCTAGCCGCAAGGAAAGGCTCCTAGAAGACTGCAAGGGAGTAAAAGAGCTGATGAAACAATGGCAAGCAAGTCAGGCACTGCCGCGTTAGCCCTCTTGTGGATCCAATTGAACAATCCCCAGCTTTTGTACTTGTAACT
+
AAAAAAFAFFDFFB1BFE1BFG1GGFHFH1FFFGHBCFHAGGHFGGAFEHHHHHGHBGAGGHHHFHFFGGEBGHFGGBBAGHEGFFFGGGGGHFHGHFHH1BFEBFFH01BBFG2@11B?/>///BGF<BF10/BBFGHGF0B1BB1B///</@F2G@/0011?11<<11<F11100>..<<0>11=><..</<<<C--;C:C/:/.;0;:0.00;9:0;FFFFFFF0//0.C;C00;00;;;9;;///9/
@M05620:37:000000000-D9766:1:1101:17844:9453 1:N:0:82
AGTGCCAGCTCTCAATCGCACAGGGGACCCAGGGCCTGGCCCCTCCATCCAGAAAACCTATGACCTCACCCGCTACCTGGAGCACCAACTCCGCAGCTTGGCTGGGACCTATGTGAGTATCCAGCGTAGGAATCTGGGAGTTGGGGAGGAGTGAGGAGTTGGGGAAAGACAGTCCTAACCGTGGAGGGTTCTGGTAAATGATGGGGTGAGGAGGGGCTCTTTGGCTCCCACCAGTCCCCCTGTCTGGTCTA
+
AAAAAFFFBFFFGGGGGGGGGGHHGGGGGGHHGGGGGGHHFHGHGGHHHHHHHHHHHGHHHHHHHHHHHHHGGEGGHHHHBGHHHHFGGHHHFGGGGHHHGHHGGGHHGHHHHHHHHHHHHHHHHGGGGGHHHHHHHHHGGHHHGGFFGGEGHHHHHGHHHHGGGGHHHHHHHHHHHHHHGGFGGGGGEGGGGGFGGGGGGGGGGGFFFFFFFFFFFFFFFFFFFFFFFFFFFFFFFFFFFFFFFFFFFFB
@M05620:37:000000000-D9766:1:1101:24063:9455 1:N:0:82
GAGGCTGCTTTGGAAGAAACTCATAGATTACTGCAACAGTTCCCCCTGGACCTGGAAAAGTTTCTTGCCTGGCTTACAGAAGCTGAAACAACTGCCAATGATCCTACAGGATGCTACCCGTAAGGAAAGGCTCCTAGAAGACTCCAAGGGAGTAAAAGAGCTGATGAAACAATGGCAAGTAAGTCAGGCATTTCCGCTTTAGCACTCTTGTGGATCCAATTGAACAATTCTCAGCATTTGTACTTGTAACT
+
AAAAAAFCFFFFGGGGFGGGGGHHHHHHHHHHHHFHGHHHHHHHHGGGFHGHHHGGB32FFGHHHHHGGHHHHHHBFGHHHHHHHEFHHHFHHHHGGHHHHHFHHHHHFBGHHGHHHHHFEEEGHHHHFBFGHGHGHHHHHGHHHGFGFACFCGGEH@FGFHHGHHHHHHHHGHHHHHAF=FGGHFGGFCGGHHHGGEDGHHHHHHHHHGFC;C;CGGHHHHHHGHHGGFFEGFFFFGGFCFCFCCFFGG0
@M05620:37:000000000-D9766:1:1101:17301:9458 1:N:0:82
GAGGCTGCTTTGGAAGAAACTCATAGATTACTGCAACAGTTCCCCCTGGACCTGGAAAAGTTTCTTGCCTGGCTTACAGAAGCTGAAACAACTGCCAATGATCCTACAGGATGCTACCCGTAAGGAAAGGCTCCTAGAAGACTCCAAGGGAGTAAAAGAGCTGATGAAACAATGGCAAGTAAGTCAGGCATTTCCGCTTTAGCACTCTTGTGGATCCAATTGAACAATTCTCAGCATTTGTACTTGTAACT
+
BABBBAFBFFFFCGGGGCFGGGGHFHHHHHHHHHHHCHH5FFHGHGGGEGGHHHGHHFHGHHHHHHGGHHHHHHHHHGHHHHHHFHHHHFGHHHHFHGHHHGFGHHHHHHHHHGGHHGHG?EGHFGHHEFHHHGHHHHHHHGHHHHHHGDEGFHHBHFFHGHHHHHHGHHHHHFHGHHGHFGHFH=FF<.1FFDGDGDGGHHHHGFHGHHGCCGCCFHHHHHHGGHH0;CFFGGGGFFFBFGFGGGFFGFB
@M05620:37:000000000-D9766:1:1101:9989:9462 1:N:0:82
GAGGCTGCTTTGGAAGAAACTCATAGATTACTGCAACAGTTCCCCCTGGACCTGGAAAAGTTTCTTGCCTGGCTTACAGAAGCTGAAACAACTGCCAATGATCCTACAGGATGCTACCCGCAAGGAAAGGCTCCTAGAAGACTCCAAGTGAGTAAAAGAGCTGATGAAACAACGGCAATTAAGTCAGGCATGTCCGCGTTAGCACTGTTGTGGAGCGAATTGAACAATCCTCAGCATTTGTACTTTTAACT
+
CBCBCDFCFFFFGGGGGGGGGGHHHHHHHHHGHHHHHHHFGHGHHGGGHHHHHHHHHHHHGHHHHHHHHHHHHHHHHHHHHGHHHHHHHHHHHHHHHHHEDF4BBF@G3?133B3D@F1?/>/>/B?30B/30?3BFFG3?232BB2233D@>GFHH2==22@@211?1?0?/>/-->11>F111>1</C0.0=H.----.:C0<0/:0=G..:.=--;AFFFFGGFF0;0:B00;;C0:BF;F:0:;0F:
@M05620:37:000000000-D9766:1:1101:9970:9468 1:N:0:82
GAGGCTGCTTTGGAAGAAACTCATAGATTACTGCAACAGTTCCCCCTGGACCTGGAAAAGTTTCTTGCCTGGCTTACAGAAGCTGAAACAACTGCCAATGATCCTACAGGATGCTACCCGTAAGGAAAGGCTCCTAGAAGACTCCAAGGGAGTAAAAGAGCTGATGAAACAATGGCAAGTAAGTCAGGCATTTCCGCTTTAGCACTCTTGTGGATCCAATTGAACAATTCTCAGCATTTGTACTTGTAACT
+
CCCCCCFCFFFFGFGGGFGGGGHHHHGHHHHGHHHHFHHFHHHHHGGGHGHHHHHFHHHHBFGHHGGHHHHHHHHHHHHHHHHHHHGHHHHHHHHHGGHHFGHHHHHHHHFFHHHHHHHGGG>GHFHHEFHHHGHHFEF3FGHHHGCBFGHGG2@FDDFHGHHHHHBGFGFFGHGHCGFHHHGHHHGHHHHHHHHGGGGGGHHHHHHHHHHGEGHHHHHHHHHFHHHHHGGGGGFGGGGGFFGGGFGGGGG
@M05620:37:000000000-D9766:1:1101:9449:9476 1:N:0:82
ACCACACCTTCTACAATGAGCTGCGTGTGGCTCCCGAGGAGCACCCCGTGCTGCTGACCGAGGCCCCCCTGAACCCCAAGGCCAACCGCGAGAAGATGACCCAGGTGAGTGGCCCGCTACCTCTTCTGGTGGCCGCCTCCCTCCTTCCTGGCCTCCCGGCGCTGCGCCCTTTCTCACTGGTTCTCTCTTCTGCCGTTTTCCGTAGGACTCTCTTCTCTGACCTGCGTCTCCTTTGGATTCCGGTTCTCGAT
+
BBBBBBBBFFFFGGGGGGGFG5GHGFGFHGHHHGGGGGGGGHHHHGGGFGGGHHHHHHHGGGGGGGGGGGGHHHHGGGGHGHHHHGGGGGGGGGHFGHGHHHHHGH1???FEFHH-@?-ACFFHFGHH0<C.G.@FD?EHGGHDFEGBFFFGF0FF?E---;9@9-BFFFFFFFFFFFFFBFB9FBFF//;BFBADDFAFEDBFF.FB//BBF///;;FFFFF..;.-9BBFFFFFF//;/BC@D?B9:/;
@M05620:37:000000000-D9766:1:1101:5010:9477 1:N:0:82
GAGGCTGCTTTGGAAGAAACTCATAGATTACTGCAACAGTTCCCCCTGGACCTGGAAAAGTTTCTTGCCTGGCTTACAGAAGCTGAAACAACTGCCAATGATCCTACAGGATGCTACCCGTAAGGAAAGGCTCCTAGAAGACTCCAAGGGAGTAAAAGAGCTGATGAAACAATGGCAAGTAAGTCAGGCATTTCCGCTTTAGCCCTCTTGTGGATCCAATTGAACAATTCTCAGCATTTGTACTTGTAACT
+
BAABBBFBFFFFGB5FEGGGGGHHHFHGFHGFGHBHFHHHHFFDEFEFEGFGHHEGB32FFFHFGHHABFDBEGHBABBGHHFGHBBGBGHHHHHGHHHHGHHHGHHGBBBGF2B@FGF?>>EFGFHHGBFG?FGEGHFHG?F2FGFFC//C?<D2D@?@<FCFGHBFFHHHDFH0CG/=>FG=F>FCGA>FD=F.C<<<<0=/CGCGGGC;:GCCGHHHGFHHHHHH000;C;:0=FFF;B0FF;;;CC0
@M05620:37:000000000-D9766:1:1101:26108:9482 1:N:0:82
AGTGCCAGCTCTCAATCGCACAGGGGACCCAGGGCCTGGCCCCTCCATCCAGAAAACCTATGACCTCACCCGCTACCTGGAGCACCAACTCCGCAGCTTGGCTGGGACCTATGTGAGTGTCCAGCGTAGGAATCTGGGAGTTGGGGAGGAGTGAGGAGTTGGGGAAAGACAGTCCTAACCGTGGAGGGTTCTGGTAAATGATGGGGTGAGGAGGGGCTCTTTGGCTCCCACCAGTCCCCCTGTCTGGTCTA
+
>AAAAFFFBFFDG4FGGAFFEGFF2AEGGGGGGGGEFCGHHGGHGGFHHHFFFBFHFECGHDGHHGFBFGHGGGC/BGGFGHB?GG1GE3GGEE/@EGHHGHHFEFHHGHHHHHHHHG23BGHFCC?CBAGHEGHFGHFF<GHHGGEGGGGHHHGHHEGGHGGGGGEHHGHH0CGGHHFHGCCCGGD?;.9FFG;FFGEGFBFFEDFFFFAFDFFFCBFFFBBFFFFEFB9DFEBBFFF?FEFFFFBFBBF
@M05620:37:000000000-D9766:1:1101:16837:9482 1:N:0:82
GAGGCTGCTTTGGAAGAAACTCATAGATTACTGCAACAGTTCCCCCTGGACCTGGAAAAGTTTCTTGCCTGGCTTACAGAAGCTGAAACAACTGCCAATGATCCTACAGGATGCTACCCGAAAGGAAAGGCTCCAAGAAGACTCCAAGGGAGTAAAAGAGCTGATGAAACAATGGCAAGTAAGTCAGGAATTTCCGCTTTAGCACTCTTGTGGATCAAATTGAACAATTCTCAGCATTTGTACTTGTAACT
+
>>>1>1BAFF3DABFA1BBBBC1B3A1D3DFGFDEEFAGFDG2FGF?FABFFFBB0BAFGAGFAF1ABAFHA0B0FBGFF111BEFG1F>B/@>1F1BBBGGDG1FCEHCCFBC1@FHEF/>>>0BB<B<GCAF1<1BB0BFH11F1FE?GC/@@2>1/00@1?<<<1?1?/1<?<FCF1><FFG1>010<110<<A...0<DBH0/0C0CG.:00.<C0G0C0:CB0;0;00C/C;F0;0;CF90;C0=0
@M05620:37:000000000-D9766:1:1101:14163:9483 1:N:0:82
ACCACACCTTCTACAATGAGCTGCGTGTGGCTCCCGAGGAGCACCCCGTGCTGCTGACCGAGGCCCCCCTGAACCCCAAGGCCAACCGCGAGAAGATGACCCAGGTGAGTGGCCCGCTACCTCTTCTGGTGGCCGCCTCCCTCCTTCCTGGCCTCCCGGAGCTGCGCCCTTTCTCACTGGTTCTCTCTTCTGCCGTTTTCCGTAGGACTCTCTTCTCTGACCTGAGTCTCCTTTGGAACTCTGCAGGTTCT
+
BBBBBABAFFFFGGGFGGGGGGHHGEEEGEHHHGGGGGGGGHFHHGGGAEEFGGHGHHHGGGGGGGGGGGFHHFHGGGGHFHHHGGGGGGCCCGFGHFFHHHGHGHHHFHHCFHHGGGGGHHHHHHHHFHHGHHGG?FDHGHHGHGGGGGGGGGGGEGDGGGGGGGFFFFFFFFFFFFFFFFFFFFFFFFFFFFFFFFFFFFFFFFFFFFFFFFFFFFFFFFFFFFFFFFFFFFFFFFFFFFFFFFFFFFF
@M05620:37:000000000-D9766:1:1101:22608:9511 1:N:0:82
GAGGCTGCTTTGGAAGAAACTCATAGATTACTGCAACAGTTCCCCCTGGACCTGGAAAAGTTTCTTGCCTGGCTTACAGAAGCTGAAACAACTGCCAATGATCCTACAGGATGCTACCCGTAAGGAAAGGCTCCTAGAAGACTCCAAGGGAGTAAAAGAGCTGATGAAACAATGGCAAGTAAGTCAGGCATTTCCGCTTTAGCACTCTTGTGGATCCAATTGAACAATTCTCAGCATTTGTACTTGTAACT
+
BBBBBBFBFFFFGGGGG4GGFFAEFDEGFHHHHHH4F22B5AFGHGCF2BFFHFFHF32BFHHGHHFDGHHHHHAGHHHHHHHHHHHHHHHHGHHHHGHHHHHHHGHHHHHHHHHHHHHFEEGHH33FGGHHHGH3G3GHBGHHH2GHFGGGEGD2@@FHHHHFHHHHGHFHHHHHHHGHFFGFHHHHHHHHHHHGGGGGHHHHHHGHHHGHGGHHHFHHHH0GHFHCGFGGFGGGGGGGFGFGGGG0CGC
@M05620:37:000000000-D9766:1:1101:14555:9518 1:N:0:82
ACCACACCTTCTACAATGAGCTGCGTGTGGCTCCCGAGGAGCACCCCGGGCTGCGGACCGAGGCCCCCCTAAACCCCAAGGCCAACCGCAAGAGGATCACCCAGGTGCGCGGCCCGCTACCTCTTCTGGTGGCCGCCTCCTTCCCTCCTGGCCTCCCGGAGCCGCGCCCTTTCTCCCTGGTTCTCTCTTCTGCCGTTTTCCGTAGGCCTCTCTTCTCTGACCTGCGTCTCCTTTAGATCTCTGCAGGTTCT
+
AAAAAAAAFF1BGGGGGABA1BABEEGEGGGHHGG0AAAAEFGHHGCE/FGGG//>EGGGGGGGGGGG///BBGHG/C/F/?<G/F?/////?0/0?0<?C0/..<<1----<@@----:/:C09FB909/.CF??AGBEBFGE/;BABBFFFFFEFB--9---;9;>9;/FFFF/BF/9:BF9/BBBFFBFB/-;A9EFF9F---///-;BFB/;:///;//----9--;B//////99B/9F//;A9/9
@M05620:37:000000000-D9766:1:1101:19200:9520 1:N:0:82
ACCACACCTTCTACAATGAGCTGCGTGTGGCTCCCGAGGAGCACCCCGTGCTGCTGACCGAGGCCCCCCTGAACCCCAAGGCCAACCGCGAGAAGATGACCCAGGTGAGTGGCCCGCTACCTCTTCTGGTGGCCGCCTCCCTCCTTCCTGGCCTCCCGGAGCTGCGCCCTTTCTCACTGGTTCTCTCTTCTGCCGTTTTCCGTAGGACTCTCTTCTCTGACCTGAGTCTCCTTTGGAACTCTGCAGGTTCT
+
ABBBBBBBFFFFGGGGGGGGGFHHGGGEHGHHHGGGGGGGGHHHHGGGGGGGHHHHHHHGGGGGGGGGGGGHHHHGGGGHGHHHHGGGGGGGGGHHHHHHHHHHGHHFHHHGGHHGGGGGHHHHHHHHHHHGHHGGGGGHGHHGHGGGGGGGGGGGGGGGGGGGGGFFFFFFFFFFFFFFFFFFFFFFFFFFFFFFFFFFFFFFFFFFFFFFFFFFFFFFFFFFFFFFFFFFFFFFFFFFFFFFFFFFFFF
@M05620:37:000000000-D9766:1:1101:18788:9521 1:N:0:82
AGTGCCAGCTCTCAATCGCACAGGGGACCCAGGGCCTGGCCCCTCCATCCAGAAAACCTATGACCTCACCCGCTACCTGGAGCACCAACTCCGCAGCTTGGCTGGGACCTATGTGAGTATCCAGCGTAGGAATCTGGGAGTTGGGGAGGAGTGAGGAGTTGGGGAAAGACAGTCCTAACCGTGGAGGGTTCTGGTAAATGATGGGGTGAGGAGGGGCTCTTTGGCTCCCACCAGTCCCCCTGTCTGGTCTA
+
>11AAFDFAFF3BGGFGGGFEGFHGEEGGFHHGGCFG//FBFEAEGHHBGHHHFEHGEHHHHHHFHHHHHHGGEGGHHHGHHHHHHHHGHHHGGGGGHHHGHHGGGHHGHHHHHHHHHHHHHHHHGGGGGHHHHHHHHHGGHHHGGGGGGGHHGHHHGHHHHGGGGHHHHHHHHHHHHHHGGGGGGGGEGGGGGFGGGGGGGGGGGF@FFFFFF@@@@FFFFFFFFFFFFFFFFFFFFFF@FFFFFFFFFF
@M05620:37:000000000-D9766:1:1101:27838:9528 1:N:0:82
ACCACACCTTCTACAATGAGCTGCGTGTGGCTCCCGAGGAGCACCCCGTGCTGCTGACCGAGGCCCCCCTGAACCCCAAGGCCAACCGCGAGAAGATGACCCAGGTGAGTGGCCCGCTACCTCTTCTGGTGGCCGCCTCCCTCCTTCCTGGCCTCCCGGAGCTGCGCCCTTTCTCACTGGTTCTCTCTTCTGCCGTTTTCCGTAGGACTCTCTTCTCTGACCTGAGTCTCCTTTGGAACTCTGCAGGTTCT
+
BBBBBBBBFFFFGGGGFGGGGGHHGGGGHGHHHGGGGGGCGHHHHGGGEGGGHHHHGHHGGGGGGGGGGGGGHHHGGGGHGHHHHGGGGGGGGGHHHGHHHHFHGHF1GHHGGHHGGGGGHHHHHHHHHHHGHHGGGGGHGHHGHGGGGGGGGGGGGGGDBAFGGGFFFFFFFFFFFFFFFFFFFFFFFFFFFFFFFFFFFFFFFDFFFFFFFFFFFFFFFFFF/BFFFFFFFFFFFFFFFFFFFFFFFFF
@M05620:37:000000000-D9766:1:1101:22484:9544 1:N:0:82
ACCACACCTTCTACAATGAGCTGCGTGTGGCTCCCGAGGAGCACCCCGTGCTGCTGACCGAGGCCCCCCTGAACCCCAAGGCCAACCGCGAGAAGATGACCCAGGTGAGTGGCCCGCTACCTCTTCTGGTGGCCGCCTCCCTCCTTCCTGGCCTCCCGGAGCTGCGCCCTTTCTCACTGGTTCTCTCTTCTGCCGTTTTCCGTAGGACTCTCTTCCCTGACCTGAGTCTCCTTTGGAACTCTGCAGGTTCT
+
BBB@AABBFFFFGGGGGGGGGGHHGGGGHGHHHGGC2FGFGHHHHGGGFEGGFHFHHHHGGGGGGGGGGGGGHHHGGGGHGHHHHGGFGGGGGGHHHHHHEHAGFHEHHHHGGHHGG?CGHHHHHFHBGHE?GHGGGDGHG/GDHGGGGBFFG0;AEDACGGGGG-@DFFEFFFFFFBBFFFFFFFFFFFFFFFCDDFEFFD/AA.BFFFFFEFFFFF/FFFFEFFFFFFFFFFB/9BBBFFFFFFEFFFF
@M05620:37:000000000-D9766:1:1101:7736:9546 1:N:0:82
GAGGCTGCTTTGGAAGAAACTCATAGATTACTGCAACAGTTCCCCCTGGACCTGGAAAAGTTTCTTGCCTGGCTTACAGAAGCTGAAACAACTGCCAATGATCCTACAGGATGCTACCCGTAAGGAAAGGCTCCTAGAAGACTCCAAGGGAGTAAAAGAGCTGATGAAACAATGGCAAGTAAGTCAGGCATTTCCGCTTTAGCACTCTTGTGGATCCAATTGAACAATTCTCAGCATTTGTACTTGTAACT
+
A3AAA4CAFFFFGGGFFGGGGFG5FGFHHHHHHHDDHHGAGHHHHG2FG2GFHAF2BAGGAHHHFAAGHHHEHHCGHHHFHHHH3GHHHCHHHHHHFGHHGGHFHHHHHFFHF1GGHHFE>EEHGHHHHFHFHEHHHDHHHFHHHHHHGDFGBGHHHFFFGFHGHHHGHHHHHHGGHGFDGFHGDGHHHAGHGHHDGAEGFDD0<C<G0CGCA0:CGGFHHHHHHBCH:;;BFFF;FGGG9FFFB;C0;90
@M05620:37:000000000-D9766:1:1101:4167:9558 1:N:0:82
ACCACACCTTCTACAATGAGCTGCGTGTGGCTCCCGAGGAGCACCCCGTGCTGCTGACCGAGGCCCCCCTGAACCCCAAGGCCAACCGCGAGAAGATGACCCAGGTGAGTGGCCCGCTACCTCTTCTGGTGGCCGCCTCCCTCCTTCCTGGCCTCCCGGAGCTGCGCCCTTTCTCACTGGTTCTCTCTTCTGCCGTTTTCCGTAGGACTCTCTTCTCTGACCTGAGTCTCCTTTGGAACTCTGCAGGTTCT
+
AAA@AAAAFFFFGGGGAGB1FAGHGEEBE0FGFFFAAEGGGHHHHGGGGGGGHHHHHHHEEGGGGCGGGGGHHFHGGGGHGGHHHGGECGB@CGBFGHHHHHHHGHHHHHHGGHHGGGGGHHHHHHHHHHHGHHGGGGGHGHHGHGGGGGGGGGGGGGGAAAFGGG@F@@FFFFFFFFFFBFFFFFFFFFFFFF@BFFFFFFFFFFFFFFFFFFFFFFFFFFFF/BFFFFFFFFFFFFFFFFFFFFFFBFF
@M05620:37:000000000-D9766:1:1101:8223:9566 1:N:0:82
GCGGCTGCTTTGGAAGAAACTCATAGATTACTGCAACAGTTCCCCCTGGACCTGGAAAAGTTTCTTGCCTGGCTTACAGAAGCTGAAACAACTGCCAATGATCCTACAGGATGCTACCCGTAAGGAAAGGCTCCTAGAAGACTCCAAGGGAGTAAAAGAGCTGATGAAACAATGGCAAGTAAGTCAGGCATTTCCGCTTTAGCACTCTTGTGGATCCAATTGAACAATTCTCAGCATTTGTACTTGTAACT
+
>1>AAADAFFFFG1GGGGGGGGFEGHHHHHGHGHDGHHGAFGHHHGFGAFGGHGAFFB0FBGGHGFGHHHHHHHGBGGHHHHHHHFEHGHHHHHHHHHHHHHHHHGHHHHHHHHHHHHHGG@EHHGGGHHHHHGH1F1BG1GHHH11GGG/CFB1>>G/GGHHBGHH1FHH/FGFHHHGHHBGGHFHHHAGHHHHGGGGGFHHHHHFHGHFHG0<GH:GHHHGHHB9FGGGGGGGGGFFGFFGGFFGBFFF
@M05620:37:000000000-D9766:1:1101:14951:9567 1:N:0:82
GCGGCTGCTTTGGAAGAAACTCATAGATTACTGCCCCAGTTCCCCCTGGACCTGGAAACGTTTCTTGCCTGGCTTACAGAAGCTGAAACAACTGCCAATGATCCTACAGGATGCTACCCGTAAGGAAAGGCTCCTAGCAGACTCCCAGGGAGTAACAGAGCTGATGAAACAATGGCAAGTAAGTCAGGCATTTCCGCTTTAGCACTCTTGTGGATCCAATTGAACAATTCTCAGCATTTGTACTTGTCACT
+
111>AADAFFFFBGGF11BGFG1G3DGHH1BGHH00A0BBDGGHHGFGF0BFGFEHH10BBFGHFGGGHHHHHHF1FHH@GHHFF1GHH0FHHFHH1BGHHHHHHGHHHHHHHHHHHHHGGEGHH1<BGHHHHGH1F1FG0GHHH/FGGG<EGH12?FCHHHH1GHH1GHHAGGHHHHGH1=GGHHHHGEHHHHHGGGGGHHGHHHGHHHHHC0GHH0GGGG0CF0:CFGGGGGGGGGGGFBFGGGG0CFB
@M05620:37:000000000-D9766:1:1101:23190:9571 1:N:0:82
ACCACACCTTCTACAATGAGCTGCGTGTGGCTCCCGAGGAGCACCCCGTGCTGCTGACCGAGGCCCCCCTGAACCCCAAGGCCAACCGCGAGAAGATGACCCAGGTGAGTGGCCCGCTACCTCTTCTGGTGGCCGCCTCCCTCCTTCCTGGCCTCCCGGAGCTGCGCCCTTTCTCACTGGTTCTCTCTTCTGCCGTTTTCCGTAGGACTCTCTTCTCTGACCTGAGTCTCCTTTGGAACTCTGCAGGTTCT
+
BBBBBBBBFFFFGGGGGGGGGGHHGGGGHFHHHGGGGGGGGHHHHGGGGGGGHHHHHHHGGGGGGGGGGGGHHHHGGGGHGHHHHGGGGGGGGGHHHHHHHHHHEHHHHFGFFHHGGGGGHHHHHHHGGHHGHHGGGGGHGHHGHGGGGGGGGGGGGDA@DFGGGGFFFFFFFFFFFFFFFFFFFFFFFFFFFFFFFFFFFFFADDBFFFFFFFFFFFFFFFFFFFFFFFFFFFFFFFFFFFFFFFFFFFF
@M05620:37:000000000-D9766:1:1101:24850:9571 1:N:0:82
AGTGCCAGCTCTCAATCCCACAGGGGACCAAGGGCCTGGCCCCTCCATCAAGAAAACCAATGACCTCACCCGCTACCTGGAGCACAAACCCCGCAGCTTGGCTGGGACCTATGTGAGTATCCAGCGAAGGAATCTGGGAGTTGGGGAGGAGTGAGGAGTTGGGGAAAGACAGTCCTAACCGTGGAGGGTTCTGGTAAATGATGGGGTGAGGAGGGGCTCTTTGGCTCCCACCAGTCCCCCTGTCTGGTCTA
+
AAAABFFFBFFFABBGG4BGCGGHE2BFGA2BFGFGGG2EGHFHGG2BF3A3BFFFHG1BBBFH3D3FGHHGGGFGEFG1FGGFF2?F?1?EGGGGGHHHG3GF?/?FF2BGHG3BFFDGF?FD2B/>B?GBFFFFH00?><GFC-<>-<CC.=D.0<CGHGG-EDE.C/CHGGGGFGGGFCE?DGGG.9FGGGBFGGGBB;FFFFFCEFFFFFFFFFFFFEFBBBFFFFF?FFBBFFFFCFFBFFFFF/;
@M05620:37:000000000-D9766:1:1101:9533:9576 1:N:0:82
GAGGCTGCTTTGGAAGAAACTCATAGATTACTGCAACAGTTCCCCCTGGACCTGGAAAAGTTTCTTGCCTGGCTTACAGAAGCTGAAACAACTGCCAATGATCCTACAGGATGCTACCCGTAAGGAAAGGCTCCTAGAAGACTCCAAGGGAGTAAAAGAGCTGATGAAACAATGGCAAGTAAGTCAGGCATTTCCGCTTTAGCACTCTTGTGGATCCAATTGAACAATTCTCAGCATTTGTACTTGTCACT
+
>333>4C>FFBFFGGFFGBFFGDGGFGGHFGHGHGGFBGDFGFHHGEFB2BBGHHHHHGFAFGHFHGHHHHHGGFFHHHFFGFHHHHFHHEGHHHGFGHHHHHHHHHHHHHHHHGHHHHG?EGGG3?FFEHHGGHHH3FGGHFGHCGHGGHEGHHGGD<@GHFGHHGDGHHCGHHHHHGHBDGFFHHGHHHHGHHGGEGGFGH0<CFFHFGGD:CGH0;GFH0CC0:CGFFGGGGFGGGFBBFFGFF0CFB
@M05620:37:000000000-D9766:1:1101:26797:9588 1:N:0:82
AGTGCCAGCTCTCAATCGCACAGGGGACCCAGGGCCTGGCCCCTCCATCCAGAAAACCTATGACCTCACCCGCTACCTGGAGCACCAACTCCGCAGCTTGGCTGGGACCTATGAGAGGGTGAGGAGTAGGAATCTGGGGAAAGAGAGGGCGAACGGAGTTGGGGTCAGGCAAACGTAACCGTGACGAGGTCTGGTAAATGATGGGGTGGGGAGGGGCTCTGTGGCACCCACCGCTCTTCCAGTCTGATATA
+
AAABBFF4AFFFGGGGGGGGGGFHDGEGGGDHD2EEGFHHHH?GGGHHHHHHDHHHHGHEHHHHHHHFHHFGGGGGHHHHHGGGHHHHGHHHGG/EGHHHGHHGGGH0EH2BF3F3BB///?0@FFG22@@@11FGHHC///?000.<..---<<=.;CCFHFG...;//;....9;;;;;AE..;.;-.;:BBF99/:F////.;.--9;.-99--BFFFFF.../:.9;..--;.///////:///9//
@M05620:37:000000000-D9766:1:1101:12963:9591 1:N:0:82
GAGGCTGCTTTGGAAGAAACTCATAGATTACTGCAACAGTTCCCCCTGGACCTGGAAAAGTTTCTTGCCTGGCTTACAGAAGCTGAAACAACTGCCAATGATCCTACAGGATGCTACCCGTAAGGAAAGGCTCCTAGAAGACTACAAGGGAGTAAAAAAGATGATGAAACAATGGCAAGTAAGTCAGGCATTTCCGCTTTAGCACTCTTGTGGATACAATTGCACAATTCTCAGCATTTGTACTTGTAACT
+
BBBBBAFBFFFFBGGGGCGGEGHHGGFGGHHHHHHHFHHDGHHHHGGGEFGFFHFG3GBGFFFHFGFBGGHHHHGHHHHHFHHHFHHHHHHHHFFBHHHHHHHHBBGHGBH3FF3B3F1E>>EH33BFG0FGGG3FGBD3BC110BF1FBCE/@F2G1/?<GHHHHHFH1?/GHGGHH.F1DGGHHHHHA<G0==ADEFGHFF0CFG0CHGH.:00;:CGH00;:09F;FFFFGEBBBFBFGFFGGB0=90
@M05620:37:000000000-D9766:1:1101:12199:9596 1:N:0:82
AGTGCCAGCTCTCCATCGCACAGGGGACCCAGGGCCTGGCCCCTCCATCCAGAAAACCTATGACCTCACCCGCTACCTGGAGCACCCCCTCCGCAGCTTGGCTGGGACCTATGTGAGTATCCAGCGTAGGAATCTGGGAGTTGGGGAGGCGTGCGGCGTTGGGGACAGCCCGTCCTACCCGTGGAGGGTTCTGGTAAATGATGGGGTGAGGAGGGGCTCTTTGGCTCCCACCAGTCCCCCTGTCTGGTCTA
+
>>1>>BDCAFFFG1GBBAFAEAGGG00A0ABFBAEB/BGG0GGHGGBHHFAF1CB0BEFFEG2GHDFEGHG>E>/>GH1G>FGHHH//>EFEEFEGEHGHGHFFGGGGFHBGHHB2B>@1@G>FHG//>C1??GHHFG0?CGDH@C.-@.<<C.:A--;@-A--.-.9.;.-;BFFF/AFFFF@-9--AFFFFF99:FFF/9FFFFB--;A/:A@?@9AB/F/9FFBAEBFF-AFFFFFB@EFFFFFFFF/
@M05620:37:000000000-D9766:1:1101:18332:9600 1:N:0:82
AGTGCCAGCTCTCAATCGCACAGGGGACCCAGGGCCTGGCCCCTCCATCCAGAAAACCTATGACCTCACCCGCTACCTGGAGCACCAACTCCGCAGCTTGGCTGGGACCTATGTGAGTATCCAGCGTAGGAATCTGGGAGTTGGGGAGGAGTGAGGAGTTGGGGAAAGACAGTCCTAACCGTGGAGGGTTCTGGTAAATGATGGGGTGAGGAGGGGCTCTTTGGCTCCCACCAGTCCCCCTGTCTGGTCTA
+
AA3>AFFFBFFFGGGFFGGFGCHCGGEEFGHH2EEDGGHHFHEHGGFHHGHHGBHHHGGGHHGHHGHHHHHGG@EEHHHHFGHHHHFFFHHGAFCGGHGHGHHGGGHHGHHHHHHHHHHHHHHHHGGGGGHHHHHHHGHGGHHHGGEGGGEGHHHGHGHHHHGGGFHHHHHHHHHHHHHHGGGGGGGGGGGGGGGGGGGGGGGGGGFBFFFFFFBBBBFFFFFFFFFFFFFFFFFFFFFFBFFFFFFFFFB
@M05620:37:000000000-D9766:1:1101:16357:9604 1:N:0:82
ACCACACCTTCTACAATGAGCTGCGTGTGGCTCCCGAGGAGCACCCCGTGCTGCTGACCGAGGCCCCCCTGAACCCCAAGGCCAACCGCGAGAAGATGACCCAGGTGAGTGGCCCGCTACCTCTTCTGGTGGCCGCCTCCCTCCTTCCTGGCCTCCCGGAGCTGCGCCCTTTCTCACTGGTTCTCTCTTCTGCCGTTTTCCGTAGGACTCTCTTCTCTGACCTGAGTCTCCTTTGGAACTCTGCAGGTTCT
+
AABBBBBBFFFFGFBGGG5FGGHHGEE24EGEGGGGDE2AABFFGGEEAEEGDFFGHHFEE?CEFEGEE>12@GHGGE/GGEGEHGGE<C>CGGHFHHHGHHHHGFF1?FFFGHHGGGGGHHHHHFHHHHHGHHGGGEFHGHHGHGGGGFFGGGGGGGG?DGFFF?FFFFFFFFEFFFFFFFFFFFFFFFFFFFFFFFFFFDFE??FFFFFFFFFFFFF/B/FF/BFFFFFFFFFFFFFFBFFFFFFFFFF
@M05620:37:000000000-D9766:1:1101:8643:9607 1:N:0:82
GAGGCTGCTTTGGAAGAAACTCATAGATTACTGCAACAGTTCCCCCTGGACCTGGAAAAGTTTCTTGCCTGGCTTACAGAAGCTGAAACAACTGCCAATGATCCTACAGGATGCTAACCGTGAGGAAAAACTAATAGAAGACAACAAAGGAGTAAAAGAGCTAATGAAACAATGGCAAGTAAGTCAGGCATTTCCGCTTTAGCACTCTTAAGGAACCAATTGAACAATTCTCAGCATTTGAACTTGTAACT
+
BBABACFCFFFFGFGGFGGGGGHHHHHHHHHGHHGHGHHHHHHHHGGFHHHHHHHHGDFGBGHHHHHGGHHHHHHFGHHHHHGHHFFHHHEHHHHHHH3FGHHHH4FF3?BG32@F4BG>//??GGFG20?BE3FDHDG33B32??F0BBF/B2FHGH/F2F2@FFH2F<F/1?F??FF1?FHGFFG00<>G1>1>EADGHHH0DGHHF00<<:/:.=CGH0:<CC/0;;0;C0C;FFG9009=F00;CG0
@M05620:37:000000000-D9766:1:1101:5651:9631 1:N:0:82
ACCACACCTTCTACAATGAGCTGCGTGTGGCTCCCGAGGAGCACCCCGTGCTGCTGACCGAGGCCCCCCTGAACCCCAAGGCCAACCGCGAGAAGATGACCCAGGTGAGTGGCCCGCTACCTCTTCTGGTGGCCGCCTCCCTCCTTCCTGGCCTCCCGGAGCTGCGCCCTTTCTCACTGGTTCTCTCTTCTGCCGTTTTCCGTAGGACTCTCTTCTCTGACCTGAGTCTCCTTTGGAACTCTGCAGGTTCT
+
BAAABBBA>FFFGGGBEGG5FAGEGAAAAAA2BAFEAGGGGHHFHGEG1AAA5AAAGHBA0EEGGEGGG?1?GG?EGEEHF?FHHGEEGGBB/CGC>GD<?G/FGHFF<G1/<<F--AG@HH00=DG0D=/.<GC--::.;GB./;0/;BF?A99..;A@B@FF/--9--//;;F////99;//////BFFFFFB.99A//99.DFFB/B///9B/FFFB/9/FBFBFF9FB/9FFFFFFFFFFEFFFBFF
@M05620:37:000000000-D9766:1:1101:5669:9634 1:N:0:82
ACCACACCTTCTACAATGAGCTGCGTGTGGCTCCCGAGGAGCACCCCGTGCTGCTGACCGAGGCCCCCCTGAACCCCAAGGCCAACCGCGAGAAGATGACCCAGGTGAGTGGCCCGCTACCTCTTCTGGTGGCCGCCTCCCTCCTTCCTGGCCTCCCGGAGCTGCGCCCTTTCTCACTGGTTCTCTCTTCTGCCGTTTTCCGTAGGACTCTCTTCTCTGACCTGAGTCTCCTTTGGAACTCTGCAGGTTCT
+
AAA1AAAAFFFFGGGG3GGFGBHHGA0BE0FGCFG0EGGGGHHHHGGGGAFGHHHFHHHGCGGGG/EGGGGFHFHGGGCH/<GHHGE/>CC@CGFF1GFHHHFGGHHHHGHGGHHGGGGGHHHHHHHFHHHGHHGGGGGHGHHGGGGGGBFGGFGGGGGGGGGGGG@F@@FFFFFFFFFFFFFFFFFFFFFFFF@FFFFFFFFFFFFFFFFFFFFFFFFFFFFF/FFFFFFFFFFFFFFFFFFFFFFFFFF
@M05620:37:000000000-D9766:1:1101:12057:9648 1:N:0:82
ACCACACCTTCTACAATGAGCTGCGTGTGGCTCCCGAGGAGCACCCCGTGCTGCTGACCGAGGCCCCCCTGAACCCCAAGGCCAACCGCGAGAAGATGACCCAGGTGAGTGGCCCGCTACCTCTTCTGGTGGCCGCCTCCCTCCTTCCTGGCCTCCCGGAGCTGCGCCCTTTCTCACTGGTTCTCTCTTCTGCCGTTTTCCGTAGGACTCTCTTCTCTGACCTGAGTCTCCTTTGGAACTCTGCAGGTTCT
+
ABBBBBBBFFFFGGGGGGGFG5GFGGGGHGGHGGGGGGGGGHHHHGGGGGGGHHHHHHHGGGGGGFGGGGGHHGEGGGGHGHHHHGGGGGCCCG0GDFFHBGAGCFGHHFFGGGHCGCGGHHHHHHHHGGHDHFGGGGGGGHHGGGGGGGGGGGGGGGGBGGGGGGBFBBBFFFFFFFFFFFFFFFFFFFFFFFB.:BEFFFFA.DFFFFFFFFFFFFFFFFFB/;FFFFFFEBF/9FFFFFFFFFF9BFF
@M05620:37:000000000-D9766:1:1101:10459:9649 1:N:0:82
GAGGCTGCTTTGGAAGAAACTCATAGATTACTGCAACAGTTCCCCCTGGACCTGGAAAAGTTTCTTGCCTGGCTTACAGAAGCTGAAACAACTGCCAATGATCCTACAGGATGCTACCCGTACGGAAAGGCTCCTAGAAGACTCCAAGGGAGTAAAAGAGCTGATGAAACAACGGCAAGTAAGTCAGGCATTTCCGCTTTAGCACTCTTGTGGACCCAATTGAACAATTCTCATCATTTGTACTTGTAACT
+
AA>AAABAFFDFFFGE4BGGECDD5GDHHFHHFHHBHFHBGHEGHGCFHBHCCBGAFHHHAFHHDEBFGHHGAA1FGHFDF3GGCHGFGFEGFFFHFFBFHFGFDDBGH31B3BD4G?1/////>??/F0?BFFBG1???F01F1?B1/?/</0FGFBE0B11?1F<GG10</><--->1>10=G00//<G00DG<<EGE0G00:0/0C0C0.0/::9.9000;:;/9;;000000;90;0;0;0;0;0C;
@M05620:37:000000000-D9766:1:1101:4398:9652 1:N:0:82
GAGGCTGCTTTGGAAGAAACTCATAGATTACTGCAACAGTTCCCCCTGGACCTGGACAAGTTTCTTGCCTGGCTTACAGAAGCTGAAACAACTGCCAATGATCCTACAGTATGCTACCCGTAAGGAAAGGCTCCTAGAAGACTCCAAGGCAGTAAAAGATCTGATGAAACAATGGCAAGTAAGTCAGGCATTTCCGCTTTAGCCCTCTTGTGGATCCAATTGAACAATTCTCAGCATTTGTACTTGTAACT
+
AAAAAAFAFFFFFFGGGBGGGG1G3GGGHHHHHHGHFCHBGGHHHGEGFGHFHEEG0BCGGFHHHHFFGH1FHHFHHGGAGHGBFHHHHHHHHHHFHFHHHGHB1BFFBBBGHG2@FGCE/>EHGHFHF0FFGGFGHGHHHB11BFFHF/0C0B22FFF11@F@>@FBDFGHHHHFGF/1?<G?D1F<G.<>D1=<>.<<D0=//<./0<=0;G0;/:GHHGFHHHHH::;CCCC0;CBFCF9CC000=B0
@M05620:37:000000000-D9766:1:1101:9035:9654 1:N:0:82
ACCACACCTTCTACAATGAGCTGCGTGTGGCTCCCGAGGAGCACCCCGTGCTGCTGACCGAGGCCCCCCTGAACCCCAAGGCCAACCGCGAGAAGATGACCCAGTTGGGTGCCCGCCTCCCTCTTTTGTTGGCCGCCTCCCTCCTTCCTGCCCTCCCGAGCTTGCGCCCTTCCTACCTGGTTTTCTCTCCTGCCGTTTTCCGAAGCACCCTCTCTCCTACCCTAGGTCTCCTTTGGAATTCTGCAGGTTCT
+
ABCBCCBCFFFFGGGGGGGGGGHHGGGFHGHHHGGGGFGEGHHHHGGGFGGGHHHHHHHGGGGGGGGGGGGHHHHGGGGHFHHHHGGGGGGGGGHHGHBGHF/G111?//?/?F.--..>.//C00=D//<.C0-;:.;C./;.;0;/0;0;.0;C.C99-90/.-;D-9F//0:0.0;.B0..000;0/00;.-;AF.:0...;-0/....;/09/009;.09/9000;0BFBF/F000000009.A009
@M05620:37:000000000-D9766:1:1101:21342:9659 1:N:0:82
ACCACACCTTCTACAATGAGCTGCGTGTGGCTCCCGAGGAGCACCCCGTGCTGCTGACCGAGGCCCCCCTGAACCCCAAGGCCAACCGCGAGAAGATGACCCAGGTGAGTGGCCCGCTACCTCTTCTGGTGGCCGCCTCCCTCCTTCCTGGCCTCCCGGAGCTGCGCCCTTTCTCACTGGTTCTCTCTTCTGCCGTTTTCCGTAGGACTCTCTTCTCTGACCTGAGTCTCCTTTGGAACTCTGCAGGTTCT
+
ABBAB?ABFFFFGGGFFGDGFGHHGGGEH2GHHGG2EEG?FHHHHGGEG?EGHHHHHHHGGGGGGGGGGGGGHHHGGGGHGHHGGGGGGF<BCGHHHFHHHHHHGHHHHHHGGHHGGGGGHHHHHHHHFHHGHFGGGGGHGHHGHGGGGGGGGGGGGGGCGGGGGGFFFFFFFFFFFFFFFFFFFFFFFFFFFFFFFFFFFFFFFFFFFFFFFFFFFFFFFFFFFFFFFFFFFFFFFFFFFFFFFFEFFFF
@M05620:37:000000000-D9766:1:1101:12391:9660 1:N:0:82
ACCACACCTTCTACAATGAGCTGCGTGTGGCTCCCGAGGAGCACCCCGTGCTGCTGACCGAGGCCCCCCTGAACCCCAAGGCCAACCGCGAGAAGATGACCCAGGTGAGTGGCCCGCTACCTCTTCTGGTGGCCGCCTCCCTCCTTCCTGGCCTCCCGGAGCTGCGCCCTTTCTCACTGGTTCTCTCTTCTGCCGTTTTCCGTAGGACTCTCTTCTCTGACCTGAGTCTCCTTTGGAACTCTGCAGGTTCT
+
BBBBBBBBFFFFGGGGFGDBG5GHGEEB4EGGEFFEDGGGGHHHHGGGGEGGGHGHHHHFGGCGGFGGGGGHHHHGGGGHEGHHHGGGGG/CGGHGDFFHHF/G/111?FG/FH/-->->00<<00<D0<C.C<-A-.CG./;.G0C/;F/C.0CE9E-9-9./9-@D9BFB//;99BFBFB//9//BB/99B/-;DFAFB.BAFFBB////BB//9B//B//;;./9/;9FFFFFB/9//999/F.A//;
@M05620:37:000000000-D9766:1:1101:3747:9662 1:N:0:82
GAGGCTGCTTTGGAAGAGCACACGTCTGAACTCCAGTCACCTGCCGCTAGCTCGTATGCCGTCTTCTGCTGGCCAAAAAAAACCACCGCGATGAGATGCCCCATTGGCGGGCCCCCGTACTTCTCGGCTTCTCGCCGTCCCCCCGGCCGTCCCTGCCTTGCTGGCCCCTTGGCCAGTACTTTCGGCCTTCGCGCTTTTGCAGTTTTACTGCCCCCTTTGACCGATTTCCATCTTGGAACTGTGAAGTTGCG
+
AAABBBFBFFFFGGGGG4BEBBFEAA4BDDGH5BF35B35AABB2AAA2ABBDBEE33FBEEEAF5DADE3BE13BFH?E>/?1??F/>////4B3BB33B/?BBB22<///>>->-<-=G00=0<...-/;<.:A?-;.9.:A---;9--9A9BE./9;B9F/;;EA.9://9B.9/9/;/;.-9.AFFAD-;@;E/99/99/B///;///.99-;:/BFF---;./////9BF//:;//;/;;9/9//-
@M05620:37:000000000-D9766:1:1101:25934:9663 1:N:0:82
ACCACACCTTCTACAATGAGCTGCGTGTGGCTCCCGAGGAGCACCCCGTGCTGCTGACCGAGGCCCCCCTGAACCCCAAGGCCAACCGCGAGAAGATGACCCAGGTGAGTGGCCCGCTACCTCTTCTGGTGGCCGCCTCCCTCCTTCCTGGCCTCCCGGAGCTGCGCCCTTTCTCACTGGTTCTCTCTTCTGCCGTTTTCCGTAGGACTCTCTTCTCTGACCTGAGTCTCCTTTGGAACTCTGCAGGTTCT
+
CCCCCDCBFFFFGGGGGGGGGGHHGEGEHGHHHGGGGGGGGHHHHGGGEGGGHHHHHHHGGGGGGGGGGGGHGHHGGGGHGHHHHGGGGGGGGGHHHHHHHHHHGHHHHHHGGHHGGGGGHHHHHHHHHHHGHHGGGGGHGHHGHGGGGGGGGGGGGGGGGGGGGGFFFFFFFFFFHFFFFFFFHHFFFFFFFFFFFFFFFFFFFFFFFFFFFHHHFFFFFFFFFFFFFFFFFFFFFFFFFFFFFFFFFFF
@M05620:37:000000000-D9766:1:1101:27455:9669 1:N:0:82
AGTGCCAGCTCTCAATCGCACAGGGGACCCAGGGCCTGGCCCCTCCATCAAGAAAACCTATGACCTCACCCGCTACCTGGAGCACCAACTCCGCAGCTTGGCTGGGACCTATGTGAGTATCCAGCGTAGGAATCTGGGAGTTGGGGAGGAGTGAGGAGTTGGGGAAAGACAGTCCTAACCGTGGAGGGTTCTGGTAAATGATGGGGTGAGGAGGGGCTCTTTGGCTCCCACCAGTCCCCCTGTCTGGTCTA
+
BBABBFDFBFFFGGGGGFFGGGHHG22AF22AFEGEFFAHHHGHGGFHH3BFHHHGHG3BBAGGFDGHHHHGGEFGHGGFBGHHHCGCF3FGFGCGGHGHGFHGG/BGGCGHHH3BGGHHHBGHHGABFGHHHHHHH00?EGHHG-.>->C>.<D.0<GFHHG@CECAGHHFHHHHHHHHGGGADGGGCFFGFGGGGGGGGGGGGGFFFFFFFFFFFFFFFFFFFFFFFFFFFFFFFFFFFFFFFFFFFFF
@M05620:37:000000000-D9766:1:1101:14802:9686 1:N:0:82
ACCACACCTTCTACAATGAGCTGCGTGTGGCTCCCGAGGAGCACCCCGTGCTGCTGACCGAGGCCCCCCTGAACCCCAAGGCCAACCGCGAGAAGATGACCCAGGTGAGTGGCCCGCTACCTCTTCTGGTGGCCGCCTCCCTCCTTCCTGGCCTCCCGGAGCTGCGCCCTTTCTCACTGGTTCTCTCTTCTGCCGTTTTCCGTAGGACTCTCTTCTCTGACCTGAGTCTCCTTTGGAACTCTGCAGGTTCT
+
ABBCBABCFFFFGGGGGGGGGFHHGGGGHGGHHGGGGGGGGHHHHGGGGGGGGHHHHHHGGGGGGGGGGGGHHHHGGGGHGHHEEGGGGGGGGGHEHHHHHH/FFHFHHHFGGHHGGGGGHHHGGHHFHHHCHHGFGGGHGHHGHGGGGGGGGGGGGGGGGGGGGGFFFFFFFFFFFFFFFFFFFFFFFFFFFFFAAFFFFFF?;DFFFFFFFFFFFFFFFFFFFFFFFFFFFFFFFFFFFFFFFFFFFFF
@M05620:37:000000000-D9766:1:1101:27458:9691 1:N:0:82
AGTGCCAGCTCTCAATCGCACAGGGGACCCAGGGCCTGGCCCCTCCATCCAGAAAACCTATGACCTCACCCGCTACCTGGAGCACCAACTCCGCAGCTTGGCTGGGACCTATGTGAGTATCCAGCGTAGGAATCTGGGAGTTGGGGAGGAGTGAGGAGTTGGGGAAAGACAGTCCTAACCGTGGAGGGTTCTGGTAAATGATGGGGTGAGGAGGGGCTCTTTGGCTCCCACCAGTCCCCCTGTCTGGTCTA
+
AAAAAFBFBFFFG4FGGFFGGGCG2AEGGGHHGGGGGEHHHHGHGGFHHHHHHFHHHGHFHFHHHHFHHHHGGGGEHHG?FGF?FGCGGGHHGF@EEGHHGHHFEFHHGHHHGHHFHDFHHFFFHG?CCDHGHHHHHGGGAGHHGGGGGGGHHGHHG<CGHHGGFGFHHHHHFHHHHHHHGCEGGGGG;;FGGGFGGGGGFCFFEFFFFFFFFFFFFDFFFFFFFFFFFFFFFFFFFFFFFFFFFFBFBFB
@M05620:37:000000000-D9766:1:1101:14784:9697 1:N:0:82
ACCACACCTTCTACAATGAGCTGCGTGTGGCTCCCGAGGAGCACCCCGTGCTGCTGACCGAGGCCCCCCTGAACCCCAAGGCCAACCGCGAGAAGATGACCCAGGTGAGTGGCCCGCTCCCTCTTCTGCTGGCCGCCTCCCTCCTTCCTGGCCTCCCCGATCTCCGCCCTTTCTCACTGGTTCTCTCTTCTGCCGTTTTCCGTACGACTCTCTTCTCTGACCTGTTTCTCCTTTGGAATTCTGCAGCTTCT
+
>AA1AAAAFFFFGGGGBGGAF1B1EECGHAGHFGGG0EEEEGFHHGEGGFGCGHHGGHHG?>EE?/>>EGGEBBFEGGGGFEHFHGGGGGG//C0G1FG11F//<<11011?/FG--<-<C///0=0=000/<<---::.:/;E/90/00;A.0;EA.---99099.-99/;FF/:B//-;/B/BF/F////B/-;A/EB/-B---;-;-////;B///9///-//;/;9FFFF//B///;///9/////:
@M05620:37:000000000-D9766:1:1101:17322:9707 1:N:0:82
GCGGCTGCTTTGGAAGAAACTCATAGATTACTGCAACAGTTCCCCCTGGACCTGGAAAAGTTTCTTGCCTGGCTTACAGAAGCTGAAACAACTGCCAATGATCCTACAGGATGCTACCCGTAAGGAAAGGCTCCTAGCAGACTCCAAGGGAGTAACAGAGCTGATGAAACAATGGCAAGTAAGTCAGGCATTTCCGCTTTAGCACTCTTGTGGATCCAATTGAACAATTCTCAGCATTTGTACTTGTAACT
+
11>>ADDAFFFFFGGFGBGGGG1F3DFGH1BGHH11F0FDGHHHHGGGA0BGHHHHH10BGGHHFHFGHHHGGHHBGHHBHFHGH1GHHFCHHHHH11FG1FGHH2GFHHHHHHHHHHHGG/EGH10BGHHHHGH1G1BG0FGHH1GHGG/CFH12@@@GGHH1GHH1GHHAGHEHHHGHG1GGG<GHHEHHHHHGGGGGHHGHHHGHHHHHGBCHH0CHHH0CGBBFFGFGGGGGGGGGGEGGGFG0;FF
@M05620:37:000000000-D9766:1:1101:16349:9709 1:N:0:82
AGTGCCAGCTCTCAATCGCACAGGGGACCCAGGGCCTGGCCCCTCCATCCAGAAAACCTATGACCTCACCCGCTACCTGGAGCACCAACTCCGCAGCTTGGCTGGGACCTATGTGAGTATCCAGCGTAGGAATCTGGGAGTTGGGGAGGAGTGAGGAGTTGGGGAAAGACAGTCCTAACCGTGGAGGGTTCTGGTAAATGATGGGGTGAGGAGGGGCTCTTTGGCTCCCACCAGTCCCCCTGTCTGGTCTA
+
BBAABFFFBFFFGGGGGGGGGCHHGGGGGGGHGGGFGGHHHHGHGGHHHHHHHHHHHGHGHHHHHHHGHHHGGFGGHHHHHHHHHHHHGHHHGGGGGHHHGHHGGGHHGHHHHHHHHHHHHHHHHGEFGGHHGHHHHHHGGHHHGGGGGGGHHHHHHGHHHHGGGGHHHHHHHHHHHHHHGGGGGGGG:AFGGGFFGGGGGGGGGGFFFFFFFFFFFFFFFFFFFFFFFFFFFFFFFFFFFFFFFFFFFFB
@M05620:37:000000000-D9766:1:1101:23927:9717 1:N:0:82
ACCACACCTTCTACAATGAGCTGCGTGTGGCTCCCGAGGAGCACCCCGTGCTGCTGACCGAGGCCCCCCTGAACCCCAAGGCCAACCGCGAGAAGATGACCCAGGTGAGTGGCCCGCTACCTCTTCTGGTGGCCGCCTCCCTCCTTCCTGGCCTCCCGGAGCTGCGCCCTTTCTCACTGGTTCTCTCTTCTGCCGTTTTCCGTAGGACTCTCTTCTCTGACCTGAGTCTCCTTTGGAACTCTGCAGGTTCT
+
CCCCCCCCFFFFGGGGGGGGGGHHGGGGHGHHHGGGEFGFFHHHHGGGGGGGFGHFGHHGGGGGGGGGGGGHHHHGGGGHGHHHHGGGGGGGGGHFHFBHHHGHGHHHHHHGGHHGGGGGHHHHHHHHGHHDHHGGGGGHGHHGHGGGGGEGGGGGGGFGGGGGGAFFFFFFFFFFFFFFFFFFFFFFFFFFFFFFFFFFFFFFFFFFFFFFFBFFFFFFFFFFFFFFFFFFFFFFFFFFFFFFFFFFFFF
@M05620:37:000000000-D9766:1:1101:25494:9721 1:N:0:82
ACCACACCTTCTACAATGAGCTGCGTGTGGCTCCCGAGGAGCACCCCGTGCTGCTGACCGAGGCCCCCCTGAACCCCAAGGCCAACCGCGAGAAGATGACCCAGGTGAGTGGCCCGCTACCTCTTCTGGTGGCCGCCTCCCTCCTTCCTGGCCTCCCGGAGCTGCGCCCTTCCTCACTGGTTCTCTCTTCTGCCGTTTTCCGTAGGACTCTCTTCTCTGACCTGAGTCTCCTTTGGAACTCTGCAGGTTCT
+
BBBBBBBBFFFFFGGGFGFGGGGHEEGEG?GHHGG2EEFEGHGHHGGGFEEFHHHHHHHGGGGGGGGGGGGHGHHGGGGHGHHHHGGGG/>CGGHHHHHHHHHHGFHHHGHGGHHGGGGGHHHHHHHHHHHGHHGCGGGHGHHGHGGGGGGGGGGGGGGGGGGGGGFFFFFFFFFFFFFFFFFFFFFFFFFFFFFFFFFFFFFFFFFFFFFFFFFFFFFFFFFFFFFFFFFFFFFFFFFFFFFFFFFFFFF
@M05620:37:000000000-D9766:1:1101:17688:9725 1:N:0:82
GAGGCTGCTTTGGAAGAAACTCATAGATTACTGCAACAGTTCCCCCTGGACCTGGAAAAGTTTCTTGCCTGGCTTACAGAAGCTGAAACACCTGCCAATCCTACAGGATGCTACCCGTAAGGAAAGGCTCCTAGAAGACTCCAAGGGAGTAAAAGAGCTGATGAAACAATGGCAAGTAAGTCAGGCATTTCCGCTTTAGCACTCTTGTGGATCCAATTGAACAATTCTCAGCATTTGTACTTGTAACTGAC
+
AAAAAAFAFFFFGFAGGG1FGGHHHHHHHHHGHHHHGHHHHHHHHGGGHHGHHHHBAFFCFGHHHHGHHHHHHHHHHFHHHFHHHHHHHH0EHHHHHHHHHGBGHCF0BEGHGGGGEGEECGEFGCBFHHGHHHHHFHHHHHHHFCCGGGHHHF1FFGHGHHHHFFHHGHHFHHBFHFHHHHD1FGEHHHHHGGGGGFHHHHHHHHHGHCHHHHHHHHHHCGCCGHHHGGFFFFFGFFFFGGFGBFGGF0C
@M05620:37:000000000-D9766:1:1101:13840:9729 1:N:0:82
GAGGCTGCTTTGGAAGAAACTCATAGATTACTGCAACAGTTCCCCCTGGACCTGGAAAAGTTTCTTGCCTGGCTTACAGAAGCTGAAACAACTGCCAATGATCCTACAGGATGCTACCCGTAAGGAAAGGCTCCTAGAAGACTCCAAGGGAGTAAAAGAGCTGATGAAACAATGGCAAGTAAGTCAGGCATTTCCGCTTTAGCACTCTTGTGGATCCAATTGAACAATTCTCAGCATTTGTACTTGTAACT
+
BABBBAFBFFFFCGGGGGGGFGFHFHHHHHHHHHHHFHHBFGHHHGGGEHFGHHGG3FFHGHHHFHFFHHGHHHHHH5GHHHHHFHHHHHHHHHHFHHHHHHFHHHHHHBGHHHHHHHHF?EEHFHHHFGHHGGHHHHHHHHHGGHHHGGEGGHHEHGEFHHHHHHHHHHHHHFHEGFEGGGHFH<FGHECGFGHGGDGGHHHBGHGHFHHGEHGHHHHHHHHHHHHCCFFFGGGBCFFBFFFGFBCBFF;
@M05620:37:000000000-D9766:1:1101:16713:9739 1:N:0:82
AGTGCCAGCTCTCAATCGCACAGGGGACCCAGGGCCTGGCCCCTCCATCCAGAAAACCTATGACCTCACCCGCTACCTGGAGCACCAACTCCGCAGCTTGGCTGGGACCTATGTGAGTATCCAGCGTAGGAATCTGGGAGTTGGGGAGGAGTGAGGAGTTGGGGAAAGACAGTCCTAACCGTGGAGGGTTCTGGTAAATGATGGGGTGAGGAGGGGCTCTTTGGCTCCCACCAGTCCCCCTGTCTGGTCTA
+
>A>3>DFFBFFFGGGGGGGCGCHCGEDEEFHH2EEEGGHHFHGHGGHHHGHHHHHCGFHHHFHHHGHHHHHEE>>EHHFH2BGHHH11?GHFEGGGEHFGGHHGGFHHGHHHHHHHHHHHHHFGHGGDGGHHHHHHHH0FGGHHGGCDGCCGH0GH0EHHHHGGGD.G/GGFHHHHHHHHGGGGAEGGGGFGGGGGGGGGGGGGGGFFFFFFFFFFFFFFFFFFFFFFFFFFEFFFFFFFFFFFFFFFFFB
@M05620:37:000000000-D9766:1:1101:18881:9739 1:N:0:82
AGTGCCAGCTCTCAATCGCACAGGGGACCCAGGGCCTGGCCCCTCCATCCAGAAAACCTATGACCTCACCCGCTACCTGGAGCACCAACTCCGCAGCTTGGCTGGGACCTATGTGAGTATCCAGCGTAGGAATCTGGGAGTTGGGGAGGAGTGAGGAGTTGGGGAAAGACAGTCCTAACCGTGGAGGGTTCTGGTAAATGATGGGGTGAGGAGGGGCTCTTTGGCTCCCACCAGTCCCCCTGTCTGGTCTA
+
BBAABFFFBFFFGGGGGGGGGGHHGGGGGGHHGGGGGGHHHHGHGGHHHHHHHHHHHGHHHHHHHHHHHHHGGGGGHHHHHHHHHHHHGHHHGGCGGHGHGHHGGGHHGHHHHHHHHHHHHHHHHGGGGGHHHHHHHHHGGHHHGGGGGGGHHHHHHGHHHHGGGGHHHHHHHHHHHHGHGGGGGGGGCFFGGGFGGGGGGGGGGGFFFFFFFFFFFFFFFFFFFFFFFFFFFFFFFFFFFFFFFFFFFFF
@M05620:37:000000000-D9766:1:1101:14261:9741 1:N:0:82
AGTGCCAGCTCTCAATCGCACAGGGGACCCAGGGCCTGGCCCCTCCATCCAGAAAACCTATGACCTCACCCGATACCTGGAGCACCAACTCCGCAGCTTGGCTGGGACCTATGTGAGTATCCAGCGTAGGAATCTGGGAGTTGGGGAGGAGTGAGGAGTTGGGGAAAGACAGTCCTAACCGTGGAGGGTTCTGGTAAATGATGGGGTGAGGAGGGGCTCTTTGGCTCCCACCAGTCCCCCTGTCTGGTCTA
+
>1AAAFFCAFFFGGGGGGCAEEH0BE0EGGGHGFFG/BBFEFEGEFH1G01A1B10BEF1112DF1@BGGF//>EGC@1BGHHGHFFHG0FHGG/>/BGHAGGGEGHHGHHGHHHHHHHHHHHHHGFGCGHHHGHHHHHGGHHHGGGGGGGHHHHHHGHHHHGGGGHHHHHHHHHHHHHHGGGGGGGGEFGGGGFFGGGGGGGGGGF@FFFFFF@@@@FFFFFFFFFFFFFFFFFFFFFF@FFFFFFFFFB
@M05620:37:000000000-D9766:1:1101:6896:9743 1:N:0:82
GAGGCTGCTTTGGAAGAAACTCATAGATTACTGCAACAGTTCCCCCTGGACCTGGAAAAGTTTCTTGCCTGGCTTACAGAAGCTGAAACAACTGCCAATGATCCTACAGGATGCTACCCGTAAGGAAAGGCTCCTAGAAGACTCCAAGGGAGTAAAAGAGCTGATGAAACAATGGCAAGTAAGTCAGGCATTTCCGCTTTAGCCCTCTTGTGGATCCAATTGAACAATTTTCAGCATTTGTACTTGTAACT
+
BCBCBCFBFFFFGFGGFGFGGGHHHHHHHGHHHHGHHHHFHHHHHGGFHFGHHHGGBAFHFHHHHHHGFGBHHHHFFGGHHHHHHFFHHHEGHHHHGHHHBGHHGHHF33BF3B@FHGBE?>?0GHHHC0FEGEGFDGHFFGHBBCBG///??2FBH>?2@G2FHHEHHHHH?FH<?G/=>FG=F>GFG.<>><><E<<<G=GCG/</;:CCCC<C;GGHHHHHFFFH;000;;;9;F9F;C0;C0;;9;0
@M05620:37:000000000-D9766:1:1101:8837:9755 1:N:0:82
ACCACACCTTCTACAATGAGCTGCGTGTGGCTCCCGAGGAGCACCCCGTGCTGCTGACCGAGGCCCCCCTGAACCCCAAGGCCAACCGCGAGAAGATGACCCAGGTGAGTGGCCCGCTACCTCTTCTGGTGGCCGCCTCCCTCCTTCCTGGCCTCCCGGAGCTGCGCCCTTTCTCACTGGTTCTCTCTTCTGCCGTTTTCCGTAGGACTCTCTTCTCTGACCTGAGTCTCCTTTGGAACTCTGCAGGTTCT
+
ABAAAAABFFFFGGGFFGGDF5B4EEEGHEFFFGGGEEG2EGHHHGGGA1EFFDGGHGHGGGCGGEEEGGGHFGFGGGGH/FGHEGG?DGGG//GFGDHHHH/?FGGHGGDCFFG?GGGCCDGHFGHBD0C?FHCGGDEECGFGFGFEGFE.CGGGGG@??@GGGGBFB-/FFBFFFFFFFFFFFFFFFFFFFFBDDFFFFFFFFFFFF/BFFFFFEFFFFFFF/BFFFFFFFFF/;BF9FFFFFFFFFFF
@M05620:37:000000000-D9766:1:1101:14257:9758 1:N:0:82
AGTGCCAGCTCTCAATCGCACAGGGGACCCAGGGCCTGGCCCCTCCATCCAGAAAACCTATGACCTCACCCGCTACCTGGAGCACCAACTCCGCAGCTTGGCTGGGACCTATGTGAGTATCCAGCGTAGGAATCTGGGAGTTGGGGAGGAGTGCGGAGTTGGGGAAAGACAGTCCTAACCGTGGAGGGTTCTGGTAAATGATGGGGTGAGGAGGGGCTCTTTGGCTCCCACCAGTCCCCCTGTCTGGTCTA
+
AAAAAFFFBFFFGAGGGGGGFFHHGGDEGGGHGGGGGFHHGHGHGGCGHHHHG33GHGHHHHHHHFHGHHHGFEEEHHHHEHHHHH1?EHHHGGGGGHHHGHHGGGHFGHCHHHHBFHFHHHFHHFG?CGFDGHHHFF0?EHGECF.<C<>GA0<@-CEHHGGGA:.:/GBGFGGG09FGGGGG?EDFEFFGGGG0;0FF/FFFFFFFEFFBDFFFFFFFFFFEFFFFFBFFEFFFFFFFFFFFFFFFFF/
@M05620:37:000000000-D9766:1:1101:21461:9759 1:N:0:82
AGTGCCAGCTCTCCATCGCACAGGGGACCCAGGGCCTGGCCCCTCCATCCAGAAAACCTATGACCTCACCCGCTACCTGGAGCACCCACTCCGCAGCTTGGCTGGGACCTATATGAGTATCCAGCGTCGGCATCTGGGAGTTGGGGAGGCGTGAGGAGTTGGGGAAAGACCGTCCTAACCGTGGAGGGTTCTGGCAAATGATGGGGTGAGGAGGGGCTCTTTGGCTCCCACCAGTCCCCCTGTCTGGTCTA
+
>A>>>FFFAFFFG4FFFEGCFCHCG2BAEEEEBEEBAFHHFHGEGGGDHGGHFHH2FEGFGHGHHFGFGFF>E>>>GGFG2BFGHH1??GHFEFFEEGF3?GHFGG0FGH2F3B?33FDGF33@<C</>///>GGFFF0<>FGHGG.<-.;CDGGH0C:GGF-@...9///;.9;E0;FF-EEDAED9.;AFFF/;;AFFFBB/AAF9AF?FD.99BFABFFF/FFFEA9A..:999FF.@EFFFBF/;B/
@M05620:37:000000000-D9766:1:1101:23641:9765 1:N:0:82
GAGGCTGCTTTGGACGAAACTCATAGACTACTGCAACAGTTCCCCCTGGACCTGGAAAAGTATCTTGCCTGGCTTACAGAAGCTGAAACACCTGCCAATGATCCTACAGGATTCTACCCGTAAGGAAAGTCTCCTAGAAGACTCCAAGGGAGTAAAAAAGCTGATGAAACAATGGCAATTAAGTCAGGAATTTCCGCTTTAACACTCTTGTGGATACAATTGAACAAGTCTCATCATTTGTACTTGTAACG
+
>AA@1>CACDDBFB1AEE?EGCDD3AD13FAAFF1FFG0DDDD10/AA/0AF0BAA110BB2B2DADB1B1A0BB1@11DF11BB1BB@FBEHHH01FFGGG1BBBFC10B1112BF1B??>?0BBEB01BB>BFB1BBBB0B11BB<//<?/@@2@1//0<1???@FG1?>>1100<11<>111==///=0=<0<<.<C00<0/0:GFFC<.;000::;0;0;09//;0;090;;FGGG00;F;0;;9;.
@M05620:37:000000000-D9766:1:1101:11962:9767 1:N:0:82
AGTGCCAGCTCTCAATCGCACAGGGGACCCAGGGCCTGGCCCCTCCATCCAGAAAACCTATGACCTCACCCGCTACCTGGAGCACCAACTCCGCAGCTTGGCTGGGACCTATGTGAGTATCCAGCGTAGGAATCTGGGAGTTGGGGAGGAGTGAGGAGTTGGGGAAAGACCGTCCTAACCGTGGAGGGTTCTGGTAAATGATGGGGTGAGGAGGGGCTCTTTGGCTCCCACCAGTCCCCCTGTCTGGTCTA
+
BBAABFFFCFFFGGGGGGGGGGHHGGGGGGHHGGGGGGHHHHGHGGHGHHHHHHHHHGHGHHHHHHHHHHHGGGGGHHHHHHHHHHHHGHHHGGGGGGHHGHHGGGHHGHHHHHHF3BF3FHB2GFGA/?@G2@FGHH0//?GHGG.->..>C<0C0.CGHHGGEFE.///-;;EFFG/CBFGG..;CCFGGGGFFFFFGFFFFFFFFF?FB9DFFFAFFFFFFFFFFFEFFE.FFFFFFFFFFFFFFFFB
@M05620:37:000000000-D9766:1:1101:21027:9770 1:N:0:82
GAGGCTGCTTTGGAAGAAACTCATAGATTACTGCAACAGTTCCCCCTGGACCTGGAAAAGTTTCTTGCCTGGCTTACAGAAGCTGAAACAACTGCCAATGATCCTACAGGATGCTACCCGTAAGGAAAGGCTCCTAGAAGACTCCAAGGGAGTAAAAGAGCTGATGAAACAATGGCAAGTAAGTCAGGCATTTCCGCTTTAGCACTCTTGTGGATCCAATTGAACAATTCTCAGCATTTGTACTTGTAACT
+
BABBBBFBFFFFGGGGFFGGGGHHHGGHHHHHHHDGFGGDGGHHHGFGGCGGHHHHHF2BFGHHGHHHHHHHHHHBGHHGHHHHHGHHHGHHHHHHH3GHHHHHHHHHHHHHGHHHHHHGGGGHH3BGGGHHHGH3G3FH?GHHH2GHGGFGFHF2@@FHHHHDGHHHHHHHHHHHHHGHGBGGHHHHHHHHHHHGGGGGHHHHHHHHHHHHGGHHHCHHHH0GHFHGGGGGGGGGGGGGGGGGGGG0FGF
@M05620:37:000000000-D9766:1:1101:14502:9774 1:N:0:82
ACCACACCTTCTACAATGAGCTGCGTGTGGCTCCCGAGGAGCACCCCGTGCTGCTGACCGAGGCCCCCCTGAACCCCAAGGCCAACCGCGAGAAGATGACCCAGGTGAGTGGCCCGCTACCTCTTCTGGTGGCCGCCTCCCTCCTTCCTGGCCTCCCGGAGCTGCGCCCTTTCTCACTGGTTCTCTCTTCTGCCGTTTTCCGTAGGACTCTCTTCTCTGACCTGAGTCTCCTTTGGAACTCTGCAGGTTCT
+
BBCCCBCCFFFFGGGGGGGGGGHHGGGFHGHHHGGGGGGGGHHHHGGGGGGGHHHHHHHGGGGGGGGGGGGHHHHGGGGHGHHHHGGGGGCGGGHHHHGHHHEHGHHHHHHGGHHGGGGGHHHHHHHHGHHGHHGGGGGHGHHGHGGGGGGGGGGGGGGGGGGGGGFFFFFFFFHFFFFFFFFFFFFFFFFHFFFFFFFFFFFFFFBFBFFFFFFFFFFFFFFF/:FFFFFFFHFFFFFFFFFFFFFFFFF
@M05620:37:000000000-D9766:1:1101:21898:9787 1:N:0:82
GAGGCTGGCTTGGACGAACCTCATAGACCAAGGGAATAGTCCCTCCTTGAACAGGACAAATTACTTGACCCGCTTACTGAAGCTGAAACACCGGCGAATGGCTGCCACCTATGTAAGTATCCAGAATAAGAATATGGAAGATGAGAAGGAGTGAAGAATTGGGAAAAGACAGACCTAACCGGGGAGGAGTATGGAAAATGAAGGGGTGAGGAGGGGCTCTTTAGCTCCCACCAGTCCCCCTATCTTATCTC
+
>1>>1>C1>BB>A1BA0E00B0FAG2EB1B0BB//BAF1222B1AE01111110/B/000BD1DADF1A10>>E//BBBBFH1B111BB00E////</E<10B//0BB00BF1B2B>22@22@1101@11<@F11111<?011111100<.<><11=0>=1<..<<//.CCC/.<<0C/C----:;-..//;B/090/9C00;/;-;9E-9;--;---;F9///:///:--;;-99/9----://///9//
@M05620:37:000000000-D9766:1:1101:21036:9790 1:N:0:82
GAGGCTGCTCTGGACGAACCTCATAGATTACTGAAACAGTTCCCCCTCGACCTGGACAATTTTCTTGCCTGGCTTACAGAAGCTGAAACACCTGCCAATGATCCTACAGAATGATACCCGGAAAGAAAATCTCATAGAAAAATACAAAACAGAAAAAAAGATAATGAAAAAATGGCACTAAAGACAGAAATTTCCGCTTTAACACTCTTGTGGAAACAATTGAACAAGTCTCAACCTTTGAACTTTCAACC
+
>1A>1>B1B1B1F1BAAE0AFFHHHBFAD11DDD1A1B0DD2A10/A/A//ABBAB0101DDDBDDD1111/>BB1B1BDFB@BB11B@B0BFGF01FBB1B1B1BB>1111>122B11?/<//00BBB1B>12212>>1<0011<110@/0<?10?/-..111=>1<1<0-.<<//0/0<000:/;/:/;;;0;.;;..00;;;F/;00099:00;99;9;9099//999009-9;B:F/999://;//-
@M05620:37:000000000-D9766:1:1101:8010:9797 1:N:0:82
GAGGCTGCTTTGGAAGAAACTCATAGATTACTGCAACAGTTCCCCCTGGACCTGGAAAAGTTTCTTGCCTGGCTTACAGAAGCTGAAACAACTGCCAATGATCCTACAGGATGCTACCCGTAAGGAAAGGCTCCTAGAAGACTCCAAGGGAGTAAAAGAGCTGATGAAACAATGGCAAGTAAGTCAGGCATTTCCGCTTTAGCACTCTTGTGGATCCAATTGAACAATTCTCAGCATTTGTACTTGTAACT
+
AA3ABAFBFFFFGGGGGFGGGGHHHHHHHHHHGHHHFHHFHHHHGGGGHHHHHHFGFGFHFHHHFHGGHHHGHHHHHHHHHHHHHHHGHGHHGHHHHHHHHHHHHHHHHGFHHGHHHHHE?EEHHHHHHGHHHGHHHHHHHFHHHHGHFBCGGHHGHFFHGHHHHHHHHHHHHHGFGHEHGHHHHHHHHECGFHHGGAGGHHH0DGHFHHHGEHFGGHHHHHHHHHHHHGGFGGFBFGGFFFFGFFFFFF;
@M05620:37:000000000-D9766:1:1101:11624:9800 1:N:0:82
GAGGCTGCTTTGGAAGAAACTCATAGATTACTGCAACAGTTCCCCCTGGACCTGGAAAAGTTTCTTGCCTGGCTTACAGAAGCTGAAACAACTGCCAATGATCCTACAGGATGCTACCCGTAAGGAAAGGCTCCTAGAAGACTCCAAGGGAGTAAAAGAGCTGATGAAACAATGGCAAGTAAGTCAGGCATTTCCGCTTTAGCACTCTTGTGGATCCAATTGAACAATTCTCAGCATTTGTACTTGTAACT
+
A1>AAAFAFFFFGGGGGGGGGCG3GHF33DDGHHFGHHHGGGHGGG0FF0GGCF0BBD0F12AFFABEFEFFFFGFH1AAGFHHHGFHEFHHEFGFCGHHHHHFHHHHHGHGGFHHHHHGFGEGHFHHFHHHHGHGFFGFEGHHHFFDECFGGGDFDGEHHHHFHHHF1?G<GHGGFCEHHB<GHHHHGEHHHHHGGGFGHHHDHHFHHGHHGFFHHHHHHHHHHHHHHGGBGGFGGGGGFGFGFFFFGGB
@M05620:37:000000000-D9766:1:1101:21236:9812 1:N:0:82
ACCACACCTTCTACAATGAGCTGCGTGTGGCTCCCGAGGAGCACCCCGTGCTGCTGACCGAGGCCCCCCTGAACCCCAAGGCCAACCGCGAGAAGATGACCCAGGCGAGCGGCCCGCTACCTCTTCTGGTGGCCGCCTCCCTCCTTCCTGGCATCCCGGAGCTGCGCCCTTTCTCACTGGTTCTCTCTTCTGCCGTTTTCCGTAGGACTCTCTTCTCTGACCTGAGTCTCCTTTGGAACTCTGCAGGTTCT
+
CCCCCBBCFFFFGGGGGGGGGGHHGGGEHGGHHGGGGGGGGHHHHGGGGGGGHGHHHHHGGGGGGGGGGGGGHHHGGGGHGHHGHGGGGGGGGGHHHHDF2?/F//>/>->->A--C@-A:0GHHGFH00;.CFDGGGGGGGGGGGGGGGGG/0FGFF---9:0FCDFFFFFFFFFFFFEFFFFFFFFFFFFFFCFFFFFFD:AA.0BBFFFBBFBF099FFF//9B0FFBFFEFFF09BFFFFFF.ABFF
@M05620:37:000000000-D9766:1:1101:11532:9830 1:N:0:82
GAGGCTGCTTTGGAAGAAACTCATAGATTACTGCAACAGTTCCCCCTGGACCTGGAAAAGTTTCTTGCCTGGCTTACAGAAGCTGAAACAACTGCCAATGCTCCTCCAAAATAATACCCGATAGAACAATCCACTAGAAGAAACCAAGTGAGTAAAAAATCTCATGAAACAAAGGCATGTCCGCCAGGCCTTTCCTCTTTAGCCCCTTTAAGGATCCACTTCAACCATTCTCATAATTGGCACTTCAAACT
+
AA1>AACAFFDFGGGG1BABEBAAFG1GFCHH3GF1GHHFHH2FHGEGHFHFCFH0BFFGFHHHHBFGGHGE0ABFGHFHF1BFGGH1F0B?F0@F11FG1B1F1>>011/11122BB1>//>E111B0BB0111<1B11B000B?<01>211@1@21>0@21?1?<FH10/0??GH10>11.-.-<.<<//<D000DB00=DC/..;C0000;0/;0/0;0000;.;0CF00009;;0//;0:/90009B
@M05620:37:000000000-D9766:1:1101:17753:9836 1:N:0:82
ACCACACCTTCTACAATGAGCTGCGTGTGGCTCCCGAGGAGCACCCCGTGCTGCTGACCGAGGCCCCCCTGAACCCCAAGGCCAACCGCGAGAAGATGACCCAGGTGAGTGGCCCGCTACCTCTTCTGGTGGCCGCCTCCCTCCTTCCTGGCCTCCCGGAGCTGCGCCCTTTCTCACTGGTTCTCTCTTCTGCCGTTTTCCGTAGGACTCTCTTCTCTGACCTGAGTCTCCTTTGGAACTCTGCAGGTTCT
+
BBB?ABBBFFFFGGGGDGFFGDHHGEEBAEGGFFGEAEGG?HHHHGGGDEFGFHGHHHGGGGGGGGGGGGGFHFHGGGGHGGHHHGGGGGBBCGHHDGFGHHGHGHH1FGHGGHHGGGGGHHHHGHHHGHHGHHGGGGFHGHHGHGFGGGGGGGGGGGG@@GGGGGBFBBFFFFFFFFFFFFFFFFFFFFFFFFBFFFFFFFFFFFFFFFFFFFFFFFFFFFFFBFFFFFFFFFFFEFFFFFFFFFFFFFF
@M05620:37:000000000-D9766:1:1101:22822:9838 1:N:0:82
GAGGCTGCTTTGGAAGAAACTCATAGATTACTGCAACAGTTCCCCCTGGACCTGGAAAAGTTTCTTGCCTGGCTAACAGAAGCTCCAACCACTGCCCCTGATCCTACAGGATGCTACCCGTAAGGCCAGGCTCCTAGCAGACTAAAAGGGAGTAACAGAGCTGCTGAAACAATGGCAAGTACGTCAGGCATTTCCGCTTTAGCACTCTTGTGGATCCCATTGCACAATTCTCAGCATTTGTACTTGTAACT
+
A>AABAFAFFFFEGGCFG4FGFHHHHHDEEGHHFDGFHGABGHFHGEGAAGFFHHHF3AFHHGH5HEHHFEHHH33BAGABFE333BGHEFGB3BFGEHF234@GFE333BGHFBGDE0?//>03B/???/?FFH3G1F??C1111B1/</?/@1@F10<?111?1<1?FGAH<10<CCD11>><FEHH.<D0D=AD<AECCCFHFHG0:CCD<CCF/;FFFBFF0/9B00=BCFFBFB9;;BBB0;099C
@M05620:37:000000000-D9766:1:1101:11518:9851 1:N:0:82
GCGGCTGCTTTGGAAGAAACTCATAGATTACTGCAACAGTTCCCCCTGGACCTGGAAAAGTTTCTTGCCTGGCTTACAGAAGCTGAAACAACTGCCAATGATCCTACAGGATGCTACCCGTAAGGAAAGGCTCCTAGCAGACTCCAAGGGAGTAACAGAGCTGATGAAACACTGGCAAGTAAGTCAGGCATTTCCGCTTTAGCACTCTTGTGGATCCCATTGAACAATTCTCAGCATTTGTACTTGTCACT
+
>>ABADBAFFFFGGGGF4FGGGBG5DGHHFFGGH3FGFBDDGHHHGEF22BBFH1GF3ABBFHHFFHGHHHHHGG3FGHDGGHFF3@FFFGHHHHHFGFGHHHHHFHHHHHHGHHHHHHGG/>FH3BGHHHHHGH3G1BF0FHHH1BGGG/CFB12>F<FGHH1GHH1FHH0FGFHHHGHG1GGHGHHHEHHHHHGGGGGGHHHHHHHHHHHG0GHH/;GHH0CF0/;FGGGGGGGGGGGGFGGGFG00CF
@M05620:37:000000000-D9766:1:1101:8447:9855 1:N:0:82
ACCACACCTTCTACAATGAGCTGCGTGTGGCTCCCGAGGAGCACCCCGTGCTGCTGACCGAGGCCCCCCTGAACCCCAAGGCCAACCGCGAGAAGATGACCCAGGTGAGTGGCCCGCTACCTCTTCTGGTGGCCGCCTCCCTCCTTCCTGGCCTCCCGGAGCTGCGCCCTTTCTCACTGGTTCTCTCTTCTGCCGTTTTACGTAGGACTCTCTTCTCTGACCTGAGTCTCCTTTGGGACTCTGCAGGGTCT
+
BBBABBBBFFFFGGGGGGGFF5FFG2AEGEHHCFGFGGGFGHHHHGGGGGGGHHHFHGGGGGGGGAEGGGGFHFFGGGEH/CHHHGE/CDF/<DFHFFF2<</?/1?<011/?G/-AC-<00<0=DDD00/.<<---.:.;CHGH0;FBBFFA0.C99-9-9C//@>99-/;//9;///./;99B9B9B/;/99@..;./;99/../;FB/B9F9//;/9B/B./;/B9FB/B/9/..9;9B9/B9.-.;.
@M05620:37:000000000-D9766:1:1101:11537:9855 1:N:0:82
GAGGCTGCTTTGGAAGAAACTCATAGATTACTGCAACAGTTCCCCCTGGACCTGGAAAAGTTTCTTGCCTGGCTTACAGAAGCTGAAACAACTGCCAATGATCCTACAGGATGCTACCCGTAAGGAAAGGCTCCTAGAAGACTCCAAGGGAGTAAAAGAGCTGATGAAACAATGGCAAGTAAGTCAGGCATTTCCGCTTTAGCCCTCTTGTGGATCCAATTGAACAATTCTCAGCATTTGTACTTGTAACT
+
AAABAAFBFFFDGCFFFGGGGGHHHGHHHHGFGGBGFHHHHGFHHGEFEFFGHHFFB3CGBGHFHHGBBBGHHHHBABFGHHFFGBDGBGGHHHHHGHHHGHHHFHHFGFCGHEFHHHFE?E?FFFHG0B?GF/GBBFDBFBBBBGFF?<?C<FG2D@?22FFFGHHGGDGF?FG?FG/F>F>=F<><C.><>=GDGCEEGFH/GCCGBC;<A<;C;C;C0CCHGGFH9;;0FB:9;FBF;C;F;;;;B00
@M05620:37:000000000-D9766:1:1101:20270:9860 1:N:0:82
AGTGCCAGCTCTCAATCGCACAGGGGACCCAGGGCCTGGCCCCTCCATCCAGAAAACCTATGACCTCACCCGCTACCTGGAGCACCAACTCCGCAGCTTGGCTGGGACCTATGTGAGTATCCAGCGTAGGAATCTGGGAGTTGGGGAGGAGTGAGGAGTTGGGGAAAGACAGTCCTAACCGTGGAGGGTTCTGGTAAATGATGGGGTGAGGAGGGGCTCTTTGGCTCCCACCAGTCCCCCTGTCTGGTCTA
+
BBABBFFFCFFFGGGGGGGGGGGGGGGGGGHHGGGGGEHHHHGHGGHHHHHHHHHHHGHHHHHHHHHHHHHGGGGGHHHHHHHHHHHHGHHHGGGGGHHHGHHGGGHHGHGHHHHHHHHHHHHHHGGGGGHHHHHHHHHGGHHHGGGGGGEHHHHHHGHHHHGGGGGHHHHHHHHHHHHHGGGGGGGGGGGGGGGGGGGGGGGGGGFFFFFFFFFFFFFFFFFFFFFFFFFFFFFFFFFFFFFFFFFFFF9
@M05620:37:000000000-D9766:1:1101:12370:9870 1:N:0:82
GAGGCTGCTTTGGAAGAAACTCATAGATTACTGCAACAGTTCCCCCTGGACCTGGAAAAGTTTCTTGCCTGGCTTACAGAAGCTGAAACAACTGCCAATGATCCTACAGGATGCTAACCGTCAGGAAAGACTAATAGAAGCCTCCAAGGGAGTACAAGAGATGCTGACACACTGGCAAGTCCGTCCGGCCTTTCCGCTTTAGCAATCTTGTGGCTCCCATTGCACCATTCTCAGCATTTGTACTTATCACT
+
BBBBBAFAFFFFBGFGGGGGGGHHGEHGH5FHHHHHHHHHHGHHHFGFHFHHHHHGHHHGGHHHHHHHHHHHHHHHHHGGHHHHHHGHHGHHHHHHFGHHHGHB4GEGH3?FGB3B4B?/?/??030BG3BF334BG33B303B/BF1?/??C01@F@000@F11@@0?FF/G?FHHHG111.>>.>CC-CG0=DAAAFGF0000:0GHHF0E..;C9CF0F;FF/C0C000;0/9;=BCC09CF0900;;
@M05620:37:000000000-D9766:1:1101:8013:9877 1:N:0:82
ACCACACCTTCTACAATGAGCTGCGTGTGGCTCCCGAGGAGCACCCCGTGCTGCTGACCGAGGCCCCCCTGAACCCCAAGTCCACCCGCGAGACGAGGACCCCGGTGAGTTGCCCGCTACCTCTTCTGGTGGCCGCCTCCCTCCTTCCTCGCCTCCCGTAGCTGCGCCCTCTCTCACTTGTTCTCTCTTCTGCCGCTTTCCGTCGGACTCTCTTCTCTCACCTGAGTCTCCTTTGTCCCTCTGCAGGTTCT
+
ABBBBABAFFFFGGGGGG5GGFHHGEDA4EGHHGGGGGGCGHHHHGGGEEFGFGFGHHFGGGGGGGGGGGEHHHHGGGGH3BBF3BE/E/BC//?>//><?C/C@D->>F11<F<DFGG-<0000==0;:;..C?DC?9EGFGG:0;FF09;;.CEG?.9AE9/9--:9@.;FFFB///9/;/;/FB9FBF///9-;;;F/.B.;--9-/;B//9/;;//;./;/.:9/;B///;://;/BF/;/;:./B9
@M05620:37:000000000-D9766:1:1101:15313:9888 1:N:0:82
AGTGCCAGCTCTCAATCGCACGGGGGACCCAGGGCCTGGCCCCTCCATCCAGAAAACCTATGACCTCACCCGCTACCTGGAGCACCAACTCCGCAGCTTGGCTGGGACCTATGTGAGTATCCAGCGTAGGAATCCGGGAGTTGGGGAGGAGTGAGGAGTTGGGGAAAGACAGTCCTAACCGTGGAGGGTTCTGGTAAATGATGGGGTGAGGAGGGGCTCTTTGGCTCCCACCAGTCCCCCTGTCTGGTCTA
+
A3AABFFFAFFFGGGGGGGGGGEGEGCGGGHHCEE1FGHHHHGGGGHHHFFGFHGHHGHHHHGHHHHHHHHGGGGGHHHHHGGGHHHHGHHHGDCGGGHHGHHGFDHHGHHHHHHHHGHHHHHHHGEGGGHHGHHGGGGGFHHHGGGGGGGGHFGGGGGGGGGGGGGGGGGGGGGGGGGGFDEFDEFFAFFFFFBFFFFFFFFFFFDFFFFFFFFFFFFFFFFFFFFFFFFFFFFFFFFFFFFFFFFFFF9
@M05620:37:000000000-D9766:1:1101:15488:9903 1:N:0:82
AGTGCCAGCTCTCAATCGCACAGGGGACCCAGGGCCTGGCCCCTCCATCCAGAAAACCTATGACCTCACCCGCTACCTGGAGCACCAACTCCGCAGCTTGGCTGGGACCTATGTGAGTATCCAGCGTAGGAATCTGGGAGTTGGGGAGGAGTGAGGAGTTGGGGAAAGACAGTCCTAACCGTGGAGGGTTCTGGTAAATGATGGGGTGAGGAGGGGCTCTTTGGCTCCCACCAGTCCCCCTGTCTGGTCTA
+
AB>AAFFFBFFFGGGGGGGGGGHGGGGGGGHHGGGGGGHHFHGHGGHGHHHHHHHHHGHGHHHHHHHHHHHGGGGGHBHHHHHHHHHHGHHHGGGGGHHHGHHGGGHHGHHHHHHGHHHHHHGHHGGGGGHHHHHHHHHGGHHHGGGGGGEHHHHHFGHHHHGGEGHHGHHHHHHHHHHHGGEGDFGGEGGGGGFGGGGGGGGGGGFFFFFFFFFFFFFFFFFFFFFFFFFFFFFFFFFFFFFFFFFFFF/
@M05620:37:000000000-D9766:1:1101:8933:9904 1:N:0:82
AGTGCCAAGCTCTCAATCGAAAAGGGGCCCCAGGGCCTGGCCCCTCCATCCAGAAAACCTATGACCTCACCCGCAACCTGGAGCACCAACTCCGCAGCTTGGCTGGGACCTATGTGAGTATCCAGCGTAGGAATCTGGGGGTTGGGGAGGGGTGAGGAGTTGGGGAAAGCCAGTCCTAACCGTGGAGGGTTCTGGAAAATGATGGGGGGAGGAGGGGCTCTTTGGCTCCCACCAGTCCCCCTGTCTGGTCT
+
AAAAAFF11ABCA1G33BAAB1EFEGE0AE00BFEG?FGHHHH/AE/01F011BGHGH/01B1DG@F1GGHAEE//E00BG0BGGHFHA/BG1?//><G1FC0BFGCCGA<1BB>2>>>2>G22@0B//>/F1?11FH0/->-@@C-.<:--:-.;.0.;/;FG?EG.././.9900C0;.:9;9-;B@AAA/B//;F-//9/;FF?---;--;B@;@-;FF/F///BE-9A9--/;FFFB@F99;FFBFB
@M05620:37:000000000-D9766:1:1101:7389:9905 1:N:0:82
ACCACACCTTCTACAATGAGCTGCGTGTGGCTCCCGAGGAGCACCCCGTGCTGCTGACCGAGGCCCCCCTGAACCCCAAGGCCAACCGCGAGAAGATGACCCAGGTGCGCGGCACGCTACCTCTTCTGGTGGCCGCCTCCCTCCTTCCTGGCCTCCCGGCGCCGCGCCCTATCTCACTGGTTCTCTCTTCTGCCGCTTACCGTACGACTCTCTTACCTGACCCGCCTCTCCATCGGTACTCTGCAGGTACT
+
BBCCCCCDFFFFGGGGGGGGGGHHGGGEGGHHHGGGGGGCGHHHHGGGGEGFHHFHHHHGGGGGGGGGGGGGHHHGGGGHGHHHHGGGGGFGDGHHHHH222=FCFHF//<---=<@.<-CG00<:C00;/:.C:DDAF.9:FD/0CFG0;C.0..CCD>DF-;-9-@C-/;:000:0B/;:BFFF0000;000---9.0;.;;.-;.DFFFF000;BFF///9--;.F//000....;0;0B0;B..0::
@M05620:37:000000000-D9766:1:1101:5678:9908 1:N:0:82
GAGGCTGCTTTGGAAGAAACTCATAGATTACTGCAACAGTTCCCCCTGGACCTGGACAAGTTTCTTGCCTGGCTTACAGAAGCTGAAACAACTGCCAATGATCCTACAGGATGCTACCCGTAAGGAAAGGCTCCTAGAAGACTCCAAGGTAGTAAAACAGCTGATGAAACAATGGCAAATAAGTCAGGCATTTCCGCTTTAGCCCTCTTGTGGATCCAATTGAACAATTTTCAGCATTTGTACTTGTAACG
+
A?AB>AFBCBB4GBABEGCGGGHHHGHHHHGCFHBGFHFGHFFGGGEFEFBGHHFG231FFGHDFHGBBB3BBFH3BBBFGH3BGB3GBBCHHHHGHHHHFHHHFHHE@3BBG2B@BFB?/>?0BFGHB0?F0?B3BGEGF2B2BFBF/23BB??222?2@@2@@@22DFGH??F?0G0???F?>=>0F.<><>><>.<<00=<G<<<<<=<.C;<;<:CFBGGFHHH000;;090;C;B9;9;009;;;.
@M05620:37:000000000-D9766:1:1101:5660:9915 1:N:0:82
GAGGCTGCTTTGGAAGAAACTCATAGATTACTGCAACAGTTCCCCCTGGACCTGGAAAAGTTTCTTGCCTGGCTTACAGAAGCTGAAACAACTGCCAATGATCCTACAGGATGCTACCCGTAAGGACAGACTCCTCGCAGACTCCCCGGGAGTCCCAGCGCTGCTGACACAATGGCAAGTACGTCCGGCCTTTCAGCTTTAGCACTCTTGTGGCTCCAATTGAACCATTCTCAGCATTTGTACTTGTCACT
+
>3>AAAFBFFFFGBGFFGGGGGCFHHHHGGHHHHHFFFGDFHGHHGGGGGHHHHHHHHFHFFHHHHHHHHHHGHFEHHHHHHHGHFHHHHHHGHHHHHHH3FG@BBBEGC1FHHHGDCB/>//FG300?3BBEGB0E////BFH1///</<C<01?110><<<.<<1F1FG.<0/<GFED<0</;.A@C?DHHH0CFGGGGGGGCFGGGGGE..ABAFGGFF;CF..9FFFFFFFFBFFFFFFFFFF/;FB
@M05620:37:000000000-D9766:1:1101:10358:9916 1:N:0:82
GAGGCTGCTTTGGAAGAAACTCATAGATTACTGCAACAGTTCCCCCTGGACCTGGAAAAGTTTCTTGCCTGGCTTACAGAAGCTGAAACAACTCCCGACTGTTACCCTGAATGAAAGGCTCCCAGAAGACTCCAAGGGAGGAAAAGAGCTGATGAAACAATAGAAAGAAAGCAAGGCATGTCAGCACGAGCATTCGCGTGCATCCCATTGAACAATCCACAGCACTCGTATTTGACCTTGACACTCCAGGG
+
>3AA3>CA@BB4E45BBGAFGGHHHGHDGHB5DB4FFG2DFD5BBEAA2B2BFFAB332BBFFDDGFB3B3BABG33BBFGHBBF33FBB1FG3BB11/>13B@BGFB1B@44@3?30?30?/0B?F33B3B3?33?/??//0BB0<0@111@1>1>@CC11111<<0<<1010>..>101111>10-<<--00=<.-:-.:0;::0:000009:09/0//.:;.0/..9//0000009;09B0/;;B9/;
@M05620:37:000000000-D9766:1:1101:5797:9924 1:N:0:82
GAGGCTGCTTTGGAAGAAACTCATAGATTACTGCAACAGTTCCCCCTGGACCTGGAAAAGTTTCTTGCCTGGCTTACAGAAGCTGAAACAACTGCCAATGATCCTACAGTATGCTACCCGTAAGGAAAGGCTCCTAGAAGACTCCAAGGGAGTAAAAGAGCTGATGAAACAATGGCAAGTAAGTCAGGCATTTCCGCTTTAGCACTCTTGTGGATCCAATTGAACAATTCTCAGCATTTGTACTTGTAACT
+
AABBB4CBFFFF4FGGGFGGFGFHFHGHHHHHHHHGCGH5FGHHHGGGGHHGHFFG3BCGHFHHDHEGHGFGHHFGHGGGHHHHFHHHHHGHHFFFFE3FHGFFFGHHB4FGFBDB3B??1>?HBFCGC0?30?GFHFHHF331B?FDF//?CFD2DDF0<FC@1@FFDHCGHD10??<1??=GF1=0<AFGGGHAC.=CGDF0<0/=0<=0.:0;CGHHHEFFHH/C;C0CFBB0;;0C0CFBB9;CFB;
@M05620:37:000000000-D9766:1:1101:21269:9938 1:N:0:82
ACCACACCTTCTACAATGAGCTGCGTGTGGCTCCCGAGGAGCACCCCGTGCTGCTGACCGAGGCCCCCCTGAACCCCAAGGCCAACCGCGAGAAGATGACCCAGGTGAGTGGCCCGCTACCTCTTCTGGTGGCCGCCTCCCTCCTTCCTGGCCTCCCGGAGCTGCGCCCTTTCTCACTGGTTCTCTCTTCTGCCGTTTTCCGTAGGACTCTCTTCTCTGACCTGAGTCTCCTTTGGAACTCTGCAGGTTCT
+
BCCCCCCBFFFFGGGGGGGGGGHHGGGBCEHHHFGGDGGGFHGHHGGFEFGGGHGHHHHGGGGGGGGGGGGHHHHGGGGHGHHHHGGGGG<BDGHGHHHHHHGHGHHBGHHGGHHGGGGGHHHHHHHHHHHGHHGGGGGHGHHGHGGGGGGGGGGGGGGGGGGGGGFFFFFFFFFFFFFFFFFFFFFFFFFFFFFDFFFFFFFFFFFFFFFFFFFFFFFFFFFF/BFFFFFFFFFFFFFFFFFFFFFFFFF
@M05620:37:000000000-D9766:1:1101:13154:9955 1:N:0:82
GAGGCTGCTTTGGAAGAAACTCATAGATTACTGCAACAGTTCCCCCTGGACCTGGAAAAGTTTCTTGCCTGGCTTACAGAAGCTGAAACAACTGCCAATGATCCTACAGGATGCTACCCGTAAGGAAAGGCTCCTAGAAGACTCCAAGGGAGTAAAAGAGCTGATGAAACAATGGCAAGTAAGTCAGGCATTTCCGCTTTAGCACTCTTGTGGATCCAATTGAACAATTCTCAGCATTTGTACTTGTAACT
+
A?AB>AFAFFDDFB5BGGFGGGHHHFHGHHGFGGBHFHHHHGFGHGEFEFFGHHGFB32FFGHGGHGBBFGGGHHEBBFHHHCGGFBHBFFGHHHFHHHHHHHHHHHHCBGHGBGGGHHE?>?FFHHH?BGHAEGGHGFGGBD2BGFHEC?FDFFBH2FC2FGGFGHFFDGG?FHGFHCF>GH=G<FFH.>><FFGG<<EHHG0DGGHGH0:;C;GCC;CGHHHGHHCCCFFFF/CCFFF;F;FC;CBBF;
@M05620:37:000000000-D9766:1:1101:5347:9970 1:N:0:82
ACCACACCTTCTACAATGAGCTGCGTGTGGCTCCCGAGGAGCACCCCGTGCTGCTGACCGAGGCCCCCCTGAACCCCAAGGCCAACCGCGAGAAGATGACCCAGGTGAGTGGCCCGCTACCTCTTCTGGTGGCCGCCTCCCTCCTTCCTGGCCTCCCGGAGCTGCGCCCTTTCTCACTGGTTCTCTCTTCTGCCGTTTTCCGTAGGACTCTCTTCTCTGACCTGATTCTCCTTTGGAACTCTGCAGGTTCT
+
BBBBBBBBFFFFGGFGGGFGGGHHGFGEFEHGGFGEEGGGGHGHHGGGGFFGHHGHHHHFGGGGGGGGGGGHFHHGGGGHGHHHHGGFDG>CDGHFFHHHHHAEGHHHHFGGGHHGGGCGHHGHHHHGHHHGHHGGGGGHGHHGGGGGGGGGGGGGGGGFGGGGGGFFFFFFFFFFFFFFFFFFFFFFFFFFFFFDFFFFFFFEFFFFFFFFFFFFFFFFFFFFFFFFFFFFFFFFFFFFFFFFFFFFFFF
@M05620:37:000000000-D9766:1:1101:28305:9978 1:N:0:82
AGTGCCAGCTCTCAATCGCACAGGGGACCCAGGGCCTGGCCCCTCCATACAGAAAACCTATGACCTCACCCGCTACCTGGAGCACCAACTACGCAGCTTGGCTGGGACCTATGAGAGTATACAGCGTAGGAATCTGGGAGTTGGGGGGGAGAGAGGAGTTGGGGAAAGACAGTCCTAACCGTGGAGGGCTCTGGAAAATGATGGGGTGAGGAGGGGCTCTTTCGCTCCCAACAGTCCCCCTCTCTGGTATA
+
1>1AAFF1AFFFGGGGGC11AEGHFGGEGGGHGGGGCFCGGGGHGGGH2BFGHGHHHGHFH1GHHHGHHHHGGGGGHHHHHHHHHHHHGG1FEE/>EGHHGHC?EFH0EHHGG21B1BB>>2>FF/?///1@FGHH1?0</0?F/A--;-;-9--;-9BFF/--;-9AFF/FFF/FFBFF?;-;9AB@-9ABF//;;F/;BFF/------;/;B-@@@FF/F/:9-A-EF/9A-/;BFE-@-;BFB/;/;9
@M05620:37:000000000-D9766:1:1101:17718:9987 1:N:0:82
AGTGCCAGCTCTCAATCGCACAGGGGACCCAGGGCCTGGCCCCTCCATCCAGAAAACCTATGACCTCACCCGCTACCTGGAGCACCAACTCCGCAGCTTGGCTGGGACCTATGTGAGTATCCAGCGTAGGAATCTGGGAGTTGGGGAGGAGTGAGGAGTTGGGGAAAGACAGTCCTAACCGTGGAGGGTTCTGGTAAATGATGGGGTGAGGAGGGGCTCTTTGGCTCCCACCAGTCCCCCTGTCTGGTCTA
+
ABAAAFFFCFFFGGGGGGGGGGHGGGGGGGHHGGGGGGHHHHGHGGHHHHHHHHHHHGHHHHHHHHHHHHHGGEEGHHHHHHHHHHFHGHHHGGGGGHHHGHHGGGHHGHHHHHHHHHHHHHHHHGGGGGHHHHHHHHHGGHHHGGGGGGEHHHHHHGHHHHGGGGHHHHHHHHHHHHHHGGGGGGGGCFGGGGGGGGGGGGGGGGFFFFFFFFFFFFFFFFFFFFFFFFFFFFFFFFFFFFFFFFFFFFF
@M05620:37:000000000-D9766:1:1101:7847:9988 1:N:0:82
[truncated: 2,323,048 more chars]
