# Supplementary material for: Fast but not furious: a streamlined selection method for genome-edited cells
Source: Life Sci Alliance. 2021 Apr 26;4(6):e202101051. doi: 10.26508/lsa.202101051 (PMC8127327; doi:10.26508/lsa.202101051)
Supplement: Supplementary file 1 [file LSA-2021-01051_Supplemental_Data_1.zip › SANGER and Deep Sequencing/ACTB/83_S83_L001_R1_001.fastq]

@M05620:37:000000000-D9766:1:1101:13956:2110 1:N:0:83
ACCACACCTTCTACAATGAGCTGCGTGTGGCTCCCGAGGAGCACCCCGTGCTGCTGACCGAGGCCCCCCTGAACCCCAAGGCCAACCGCGAGAAGATGAGGCGGGTGGCTCGCTCCCTCTTCTGGTGGGTGCCTCCCTCCTTCCTGGCCTCCCGGCGGTGCGTCCTTTCTCCCTTGTTCTCTCTTCTGTCGTTTTCCGTCGGAATGTCTTCTCTGTCCTGCGTGTCCCTGTGAACTCATCCGGTTGTCGAT
+
BBBBBBB3BCCFGGGGGG5BGGHHGFGB4BGGGAFF2EGE?GGGHGGGGFFGBGFHHHHAG@?EFGGGGGFHHHHGGGGHGHHHHGGEDD<BCGHEGHHCF/</<<A?.:0;;.::CGC:BFGG009C-.;.;00;EGGGFGGGGF/;.9.AF?=@=-9;--.-;.;BFFB/BF9.;F/9/;BFFFFB/;A...9;;AFF?B;../;;BBFFFFF/;/9:;9D.;.9/;//;9/////9;BAB99;;/;.;
@M05620:37:000000000-D9766:1:1101:11411:2195 1:N:0:83
ACCACACCTTCTACAATGCGCTGCGTGGGGCTCCCGAGGAGCACCCCGTGCTGCTGACCGAGGCCCCCCTGAACCCCAAGGCCACCCGCGGGAAGGTGACCCGGTTCCTTTTCTGGTTGCCTCCTCCCTACTTCCTGGCCTCCCGGCCTTGCCTCCTTTTGCTCCGGTTTTCTCTTCTGACTCTTTCTTCCGGCGTTTCTCGTATGACTCGCGTCTCTTTTGGGCGTCTGCTGGTGCACTCTCGGCGGTGC
+
AAA1AAA1>BFFGGGGDGEEG0FCGAEA00BEFBFE/AEA?C/BF/E//BEFBHH1ECH/>>/EFEEEGGG0GFHGGGGHCGGHFFF<C>/>/<..>F>>GH-><<.<<=00=00D00.;:CH.::/./0.00:000/;F0.CE.-;-./;B/0;;/0000////;----;/////;FF////;/;B9///;-99;-;///-;-//BF//--9--;B;9///--;;;@F-;////-/;//;F/---;----
@M05620:37:000000000-D9766:1:1101:16946:2225 1:N:0:83
ACCACACCTTCTACAATGAGCTGCGTGTGGCTCCCGAGGAGCACCCCGTGCTGCTGACCGAGGCCCCCCTGAACCCCAAGGCCAACCGCGAGAAGATGACCCAGGTGAGTGGCCCGCTACCTCTTCTGGTGGCCGCCTCCCTCCTTCCTGGCCTCCCGGAGCTGCGCCCTTTCTCACTGGTTCTCTCTTCTGCCGTTTTCCGTAGGACTCTCTTCTCTGACCTGCGTCTCCTTTGGAACTCTGCAGGTTCT
+
CCCCCCCCFFFFGGGGGG5FGGHHGEGAAFHHHFGG?EECEHHHHGGGGFEGGHHHHHHAECEGGGGGGGGHGHHGGGGHGHHHHGGGGG/BCGHEGHHHHHFFFFG1?FGGGHFCGGGGHHHHHHHHHHHGHHGGGFGHGHHGHGGGGGGGGGGGGGG;-;FGGGFFFFFFFFFFFFFFFFFFFFFFFFFFFFFFFFFFFFFFFFFFFFFFFFBFFEFFFFFF?-ADFFFFFFFFFFFFFFFFFFFFFFF
@M05620:37:000000000-D9766:1:1101:12660:2250 1:N:0:83
ACCACACGTTCTACAATGCGCTGCGTGCGGCTCGCGAGGAGCACCCCTGGCTGCTGACCGAGGCCCCCCTGAACCCCAAGGCCAACCGCGCGAAGATGAGTGGGGGGCTTCCTCTTCTTGTGGCCGTCTGCCTCCTTCCTGGCCTCCCGGGGCTGCGGCCTTTCTCACTGGTTCTCTCTTCTGCCGTTTTCCGTAGGACTCTCTTGTCTGCCCTGGGTCTCCTTTGGAACTCTGCAGGTTCTAGATGGGAA
+
AAAAAAA1>B1AGFGFFABA0A0AEAE0AAE/A/A//A///FFEGG?//?B0//1BFGB>/>/EFAE>E//<FCGCG?/F?/FHCF?@C/<C-<<.11=<00..--9;-;99B9B9BF//9/--;@--9-/;BFABB9/99/-9/9-9B--99-A---;99;/99BFB/:9/BFF//99//BB//;99BEF/A/-9-BBBBFB///;B/F9/-9A-9BFFFBBBBBB/;/BB/F/9B-;BF9/;99/;-9;
@M05620:37:000000000-D9766:1:1101:11620:2289 1:N:0:83
ACCACACCTTCTACAATGAGCTGCGTGTGGCTCCCGAGGAGCACCCCTTGCTGCTGACCGAGGCCCCCCTGAACCCCAAGGCCAACAGCGCGAAGATGAGGGGCAAGCTCACTCTTCTGGTGGCCGACTCCCTCCTTCCTGGCCTCCAGGCGCTGCGGCCTTTCTCACTGGTTCTCTCTTCTGCCGTTTTCCGTCGGACTCTCTTCTCTGCCCTGCGTCTCCTTTGGCCCTCTGCAGGTTCTCGATAGGCA
+
>>1>>A>1BBBBBABAAF1BB1FCE0A0AAB0100A0AAAEGCFGFE/BBB1BABFGB0//>?EF/E>E//0@1??EA/FE/?FEF/BB</<<<B/1?1?0/>//?<???1?<GFG1<11><.0><---.<<<<CGGBG0C/..:../;/.--9:A@---.;CFFG009C-/;:9FFBBF/:9B;;99BEFFBB9;@@@@FFB/BBFEF//9;B9-;;@--FFFFFF//;EEFB//9-;;;B:A;/;9//;
@M05620:37:000000000-D9766:1:1101:19757:2374 1:N:0:83
ACCACACCTTCTACAATGAGCTGCGTGTGGCTCCCGAGGAGCACCCCGTGCTGCTGACCGAGGCCCCCCTGAACCCCAAGGCCAACCGCGAGAAGATGAGTGGCCGGCTGGCTCTTCTTGTGGCCGCCTCCCTCCTTCCTGGCCTCCCGGCGCTGCGCCCTTTCTCACTGGTTCTCTCTTCTGCCGTGTTCCGTAGGACTCTCTTCTCTGCCCTGCGTCTCCTTTGGCACTCTGCAGGTTCTAGATGGGAA
+
>>3>AAABFFFFGGGF5GGFGGHHGGGA42FFGFF?DEG?AG2FHGCEAEGF5AAFHHFEEC0EGG>EEEF13BGGGGEEGHHG/FEECG/C?DHHGGFGG1<<?//><<.<0F01GH11D0.<CGADG:CCC/:/C0/0:/C.;9C.C;-BGB?A=>?--9BF/BBFF/99BBBFFBFFFFFB999-;.B/9B.A./99BFFBF/B9//9/AFAA-;B.;FFFFFB//;FBFFB/FF99FF/9BB/BABB
@M05620:37:000000000-D9766:1:1101:15002:2374 1:N:0:83
ACCACACCTTCTACAATGAGCTGCGTGTGGCTCCCGCGGAGCACCCCGTGCTGCTGACCGAGGCCCCCCTGAACCCCAAGGCCAACCGCGAGAAGATGAGTGGCCCGCTCCCTCTTCTGGTGGCCGCCTCCCTCCTTCCTGGCCTCCCGGCGCTGCGCCCTTTCTCACTGGTTCTCTCTTCTGCCGTTTTCCGTAGGACTCTCTTCTCTGACCTCCGTCTCCTTTGGAACTCTGCAGGTTCTAGATCGGAA
+
AA1>A1>>CF@@3FF13BABABABAAEG0AFFFFBAAAEA/ABGHGGAB/E?1B@G@0F>>>/EFEGGGGGHHHHGGEGEFHHHHGGCGCCC@AF1<1<F<</F0.<<--<.<C/<==GB=CAHC-@CCGHFGGBBBFFGBFFGFFGGGG-9@@@F<?B?;/BFFFFF/FBBFFFFFFFFBFFFF@-;BAFFB/ABFEFFFFFBF;FFFFFFFB/-9AAFFBBBBBB//9FFFFFBBFABFFFFFBF-BB9
@M05620:37:000000000-D9766:1:1101:14169:2400 1:N:0:83
ACCACACCTTCTACAATGAGCTGCGTGTGGCTCCCGAGGAGCACCCCGTGCTGCTGACCGAGGCCCCCCTGAACCCCAAGGCCAACCGCGAGAAGATGAGGTGAGTGGCCCGCTCCCTCTTCTGGTGGCCGCCTCCCTCCTTCCTGGCCTCCCGGCGCTGCGCCCTTTCTCCCTTGTTCTCTCTTCTGCCGTTTTCCGTCGGACTCTCTTCTCTGCCCTGCGTCTCCTTTTGAACTCTTCCGGTTCTCGAT
+
BBBBBBBBFFFFGGGGFGAGGGHHGEEBFEHHHGGEEGGGGHHHHGGGGEGGHHHHGFHGGGGGGGGGGGGFFHHGGGGHEGGHHGEEDDDFGGHGGHFHG2<1?FGFF0?ADDGGGHHHHHHHH0GDC<<CG:CHEHHGHHHHHGFGAFGGGGGGGGG;DF;;>>FFFFFFFF/;BFFFFFFFFFFF;;@;;9EFFDF.@BDB;9;FFFFFFFF9;;BF.@A;99B;9//;A/;;F//;FD=9;;;9;B9
@M05620:37:000000000-D9766:1:1101:15822:2418 1:N:0:83
ACCACACCTTCTACAATGAGCTGCGTGTGGCTCCCGAGGAGCACCCCGTGCTGCTGACCGAGGCCCCCCTGAACCCCAAGGCCAACCGCGAGAAGATGACCCAGGTGAGTGGCCCGCTACCTCTTCTGGTGGCCGCCTCCCTCCTTCCTGGCCTCCCGGAGCTGCGCCCTTTCTCACTGGTTCTCTCTTCTGCCGTTTTCCGTAGGACTCTCTTCTCTGACCTGAGTCTCCTTTGGAACTCTGCAGGTTCT
+
AAAAAAAAFFFFGGGFGGGGGGHHGFGFFGHHHFGGGGGCFHGHHGGEEEGFFHHHHHHGEE0EGGGGGGGGGFHEGGGHGHHHHGGGGGGG?DGBGFFHGH/GGGGHHHHGGHHGGGGGHHHGHHHHHHHGHHGGGGGHGHHGFGGGGGGGGGGGGGAGGGFGGGFFFFFFFFFFFFFFBFFFFFFFFFFFFFFDDFFFFFFFFFFFFFFFFBFFFFFFFFFFFFFFFFFFFFFF/FFFFFFFFFFAFFF
@M05620:37:000000000-D9766:1:1101:10718:2439 1:N:0:83
GCGGCTGCTTTGGAAGCAACTGACAAGCCCGTGACCCAGGATCGGAAGAGCACACGACTGAACTCCAGTCACCTGAAACTATCTCGTATGCCGTCTTCTGCTTTATAGAATGCTCCCGTACGTGCTCGGCTCCTCGCCACCTCCACTGGAGTCCCCGCGATGCTGCACCCATTTCAAGTCGTTCCGGCGTTTCCGCTTTCGCAATTTTGTGTCTCGCTTTGCCGCATCCCCCGTTTACTTCTTTGTGTCTG
+
>>1>A>>>FFBDGGG1EBBGBBBBBA0AF0AAB0F1AA/EA1B//AAB0BB1CB0A/A/B1B@1BBB1211@BFF01111BBGBBB>E00BF/?>>/BGH1>1B12B221211B>BF<?/?/00//B?C???FFBCCC/?GCHC0?11>0><>>FF@-<-<:.;;0/;C:.;;CFC0;00:.::/;9-9;;-;;EABFFFF--;9//;/BB;:;//;;9-;B/-;-;-9-;9;9-/-//;9/9;B/;;9;/
@M05620:37:000000000-D9766:1:1101:17568:2511 1:N:0:83
ACCACACCTTCTACAATGAGCTGCGTGTGGCGCCCGAGGAGCACCCCGTGCTGCTGACCGAGGCCCCCCTGAACCCCAAGGCCAACCGCGAGAAGATGACCCAGGTGAGTGGCCCGCTACCTCTTCTGGTGGCCGCCTCCCTCCTTCCTGGCCTCCCGGAGCTGCGCCCTTTCTCACTGGTTCTCTCTTCTGCCGTTTTCCGTAGGACTCTCTTCTATGACCTGCGTCTCCTTTGGAACTCTGCAGGTTCT
+
ABABBBAACFFFGGGGFGFGGGHHGEG2AEG2EEGEAEFCDHHGHGGGEAEAEBEGHHCGGCEEFG?GG@A2FGGGG?<?FFHGEFGDG@/>//?2?1<1FF/F/?11?<<CFHHGGGGGHHHHGHGHG0GGHHGGGADGGGGGBFFGFFBFGGGGGGGADGFFFCFFFFFF/FFBFFFFFFFFFFFFFFFFFFFFFFFFFFFFFDFFFFFFFFFF/;FFF/BF.@DDFFFFFFFEFFFFF/BBFF?F9B9
@M05620:37:000000000-D9766:1:1101:14566:2573 1:N:0:83
ACCACACCTTCTACAATGAGCTGCGTGTGGCTCCCGAGGAGCACCCCGTGCTGCTGACCGAGGCCCCCCTGAACCCCAAGGCCAACCGCGAGAAGATGAGTGCGGGGATTCCTCCTCTTGTTGCCCTCTGCCTCCTTCCTTGCCTCCCGGCGCTGCGCCATCTCTCACTGGTTCTCTCTTCTGCCGTTTTCCGTAGGACTCTCTTCTCTGCCCTCCGTCTCCTTTGGCACTCTGCAGGTTCTCGATTCGAA
+
CCCCCCCCFFFFGGGGGGGGGGHHGGGEHGHHHFGGDGGFGHHHHGGGGGGFHHHHHHHGEGGGGGGEGGGHHHHGGGGHGHHHHGGGGGGG?DG2GHGF@22/>/>-</<<<G//<G0000<0:0/;:0;;:GE/CFHB00;:9:EFGG-9?DAD--;9./99://;/9/BFFFBBFFF/;B/FD..BEBBA/;;:/9/BFB/9/:9BFBFEB...;;.BFFB/;///B/9:F/;B.9;FF/9FB//.;.
@M05620:37:000000000-D9766:1:1101:18184:2588 1:N:0:83
ACCACACCTTCTACAATGAGCTGCGTGTTGCTCCCGCGGATCCCCCCGTGCTTCTGACCGAGTCCCCCCTGAACCCCAAGGCCAACCGCGAGAAGCTGAGTGGCCCGCTACCTCTTCTGGTGGCCCCCTCCCTCCTTCCTGGCCTCCCGGAGCTGCGCCCTTTCTCACTGGTTCTCTCTTCTGCCGTTCTCCGCAGGACTCTCTTCTCTGACCTCAGTCTCCTTTGGAACTCTGCAGGTTCTAGATCGGAA
+
>>>3A4>>BCBBBDG4BGEBGGHHGEGE4FGGBBBE2EFE0A2FFGE>BBE?5DGH3FHE>/1BFGHGGEGB3BGGGE/?C/F?/FFCDG<></F1<?1??F/FGH?<C@DHFH0=D<GB=<?C<.;AFGGGEHGF0C;F0CAFBF;EDG-9BFFG-AE-@/9BBBFF/;BB//9/9:FFFFBFFF.:.;9BD.;@C?EFFFF/;BFFFFFFFF//99:99;99/99/99FFFBB//99/;9F/F/B.99.
@M05620:37:000000000-D9766:1:1101:18166:2591 1:N:0:83
ACCACACCTTCTACAATGAGCTGCGTGTGGCTCCCGAGGAGCACCCCGTGCTGCTGACCGAGGCCCCCCTGAACCCCAAGGCCAACCGCGAGAAGATGAGTGGCCCGCTCCCTCTTCTTGTGGCCGCCTCCCTCCTTCCTGGCCTCCCGGCGCTGCGCCCTTTCTCACTGGTTCTCTCTTCTGCCGTTTTCCGTAGGACTCTCTTCTCTGCCCTGCGTCTCCTTTGGAACTCTGCAGGTTCTAGATCGGAA
+
CCCCCCCCFFFFGGGGGGGGGGHHGEGEHGHHHGGGGGGGGHHHHGGGGGGGHHHHHHHGGGGGGGGGGGGHGHHGGGGHGHHHHGGGGGDGGGHHHHHHGFE??=><C<>FGHGHHH1>FBEHHC@DG:GGHHGHHHHHHHHHHGGGGGGGGGGGGFF=DFFFFFFFFFFFFFFFFFFFFFFFFFAF/AFFFBADFFFFFFFFFFFFFF0BEFFEFDFFFFFFFFF0BFFFFFFFFFFFFFFFFFFFF?E
@M05620:37:000000000-D9766:1:1101:18159:2608 1:N:0:83
ACCACACCTTCTACAATGAGCTGCGTGGGGCTCCCGAGGAGCACCCCGTGCTGCTGAGCGAGGCCCCCCTGAACCCCAAGGCCAACCGCGAGAAGATGAGTGGCACGCTACCTCTTCTGGTGGCCGACTCCCTCCTTCCTGGCCTCCCGGCGCTGCGCCCTTTCTCACTGGTTCTCTCTTATGCCGTTATCCGTAGGACTCTCTTCTCTGCCCTGCGTCTCCTTTGGAACTCTGCAGGTTCTAGATAGGAA
+
1A11>A>AFFFDAGG1FD1B11AAEBEE?AEEHG//////B/CGHE/A//B/D11B101>/>EE/E//EEEFGFA/>EE/FGH</??BB@?C/<?C11>FDFF/0<CCGCCGHHBFHH1110.<.--<C.;:CG:G00;00:CG0:;E:@@@-@-9A-A@@F/BFFFFFEBFFBFFFFFF/FFFF<AB-A9F9;FBBFBFF/FFFFFFFF//?F----;9BB/://;;/BFFBFEFF-9;FFFEFF/9/FB
@M05620:37:000000000-D9766:1:1101:19467:2659 1:N:0:83
ACCACACCTTCTACAATGAGCTGCGTGTGGCTCCCGAGGAGCACCCCGTGCTGCTGACCGAGGCCCCCCTGAACCCCAAGGCCAACCGCGAGAAGATGAGTGGCGCGCTGCCTCTTCTTGTGTCCGCCTCCCTCCTTCCTGGCCTCCCGGCGCTGCGCCCTTTCTCACTGGTTCTCTCTTCTGCCGTTTTCCGTAGGACTCTCTTCTCTGCCCTGCGTCTCCTTTGGAACTCTGCAGGTTCTAGATCGGAA
+
CCCCCCCBFFFFGGGGGGGGGGHHGGGBCEHHHGGGGGGGGHHHHGGGGGGGHHHHHHHGGGGGGGGGGGGHGHHGGGGHGHHHHGGGGGDGGGHHHGHF@GG/</>>-->FFCCGFG00=0<=0E-<C.=EBGGHGHHHB/C.GGAAGGG?CG?DFD?CDF9FFF0:B0BFBFFF0BFFFFE0FCFFFEFFFF...BB/BFBFFFFFFF00;F?.:.99/9;FFFBB00B00BFFF?F;000:;F0..;.
@M05620:37:000000000-D9766:1:1101:17477:2679 1:N:0:83
ACCACACCTTCTACAATGAGCTGCGTGTGGCTCCCGAGGAGCACCCCGTGCTGCTGACCGAGGCCCCCCTGAACCCCAAGGCCAACCGCGAGAAGATGAGTGGCCCGCTACCTCTTCTGGTGGCCGCCTCCCTCCTTCCTGGCCTCCCGGAGCTGCGCCCTTTCTCACTGGTTCTCTCTTCTGCCGTTTTCCGTAGGACTCTCTTCTCTGACCTGAGTCTCCTTTGGAACTCTGCAGGTTCTAGATCGGAA
+
?AABBBBBFFFFGGGGGGGGGGHHGEGFHGHHHGGGGFGGGHGHHGGGGGGGHGHHFGHGGGGGGGGGGGGHHHHGGGGHGHHHHGGGGGFGGGHHHHHHHHGGHHGGGGGHHHHHHHHGGHGHHGGGGGHGHHGHHHHHHHHHHHGGGGFGGGGGGGGGGGGFFFFFFFFFFFFFFFFFFFFFFFDDFFFFFFFFFFFFFFFFFFFFFFFFFFFFFFFFFFFFFFFFFFFFFFFFFF?BFFEFFFFFFFE
@M05620:37:000000000-D9766:1:1101:20499:2721 1:N:0:83
ACCACACCTTCTACAATGAGCTGCGTGTGGCTCCCGAGGAGCACCCCGTGCTGCTGACCGAGGCCCCCCTGAACCCCAAGGCCAACCGCGAGAAGATGACCCAGGTGAGTGGCCCGCTACCTCTTCTGGTGGCCGCCTCCCTCCTTCCTGGCCTCCCGGAGCTGCGCCCTTTCTCACTGGTTCTCTCTTCTGCCGTTTTCCGTAGGACTCTCTTCTCTGACCTGAGTCTCCTTTGGAACTCTGCAGGTTCT
+
>>AAAABAFFFFCGGGGFG5F5BBEAFA422BBFFEAEE22EFCAEEG1FE1DB3GFHFGEE0@FEF/E@EFBGH/??EGFHHH//EEG/BD//0111FGF?CGE1G1F<GA/FF<@DCCHHHHEDGG0DGGHH@G?A.:EHGAGB0FFFGGGGGG.AB-9@.;/BBFB?FFFFFFFFBBBF/FFBF/FFFFFFB9ABEB9DF?DFEFFFFFEF:/B/9/FFF./BFFBFFFFFFFFFFFFFFBFF..;:9
@M05620:37:000000000-D9766:1:1101:11936:2737 1:N:0:83
ACCACACGTTCTACAATGAGCTGCGTGTGGCTCCCGAGGAGCACCCCGTGCTGCTGACCGAGGCCCCCCTGAACCCCAAGGCCAACCGCGCGAAGATGAGTGGCTCGCTACCTCTTCTGGTGGCCGCCTCCCTCCTTCCTGGCCTCCCGGCGCTGCGCCCTTTCTCACTGGTTCTCTCTTCTGCCGTTTTCCGTAGGACTCTCTTCTCTGCCCTGAGTCTCCTTTGGAACTCTGCAGGTTCTAGATCGGAA
+
AAAAAAA1BFBAGGGGGG1BFFHHGEEAAEG0GAAE/AAEAGGHHGFAAAEEAGFHGGH/>>//FEEEGGCFFGHEEGEGFH??FGGGGG<>/CC/GH111?F<01-<>.>>FHHHHG0<G/<GHC-;;.;EHHGHHHGGFFGGFGGGBG?A@G<F@-B@@FFFFFFFFFFFFFFFFFFFBFFFF@BFFFFF?BFFFFFFFFFFFBFFFF/BEFF--BFFFFFFFFFFFFFFFFFFFFFFFF/FFFFEBFF
@M05620:37:000000000-D9766:1:1101:13661:2782 1:N:0:83
ACCACACCTTCTACAATGAGCTGCGTGTGGCTCCCGAGGAGCACCCCGTGCTGCTGACCGAGGCCCCCCTGAACCCCAAGGCCAACCGCGAGAAGATGAGTGGCCCGCTCCCTCTTCTGGTGGCCGCCTCCCTCCTTCCTGGCCTCCCGGCGCTGCGCCCTTTCTCACTGGTTCTCTCTTCTGCCGTTTTCCGTAGGACTCTCTTCTCTGACCTGCGTCTCCTTTGGAACTCTGCAGGTTCTAGATCGGAA
+
AABBCCCAFFFFGGGGGG5GGGHHGGGAEEHHHGGGDGGGGHHHHGGGGGGGGHHHHHHEGGFGGGGGGGGHHHHGGGGHGHHHHGGGGGBDGGHHHHHHHHFF??>AF->FGHHHHH1FHHGHHGGGGACEHHGHHHHHHHHHGGGGGGDFGGGGGFFFFFFFFFFFFFFFFFFFFFFFFFFFFFADFFFFFFFFFFFFFFFFFFFFFF/BFFF?CADDFFFFFFFFFFFFFFFFFFFFFFFFFFFFDFF
@M05620:37:000000000-D9766:1:1101:18969:2783 1:N:0:83
ACTGCCACTTCTCAATCGCACATGTGTGACCTCCCGTTGCCCGAACCTCTCTCATAATCCGTCCCTCACTTGCAACCAAGAACACCAACCCCTCCGCCTGGCATGTTCCTCGTTAGGAATCACTCCTAGAAGACTCCCAGTTCGTGAACGGTCTGGAGATCCCAAAGAACATACCTCAGGATTTTGCGCTCTCGAACTCGTGTGGATCCACATGGACTCTTTTACGCCTACCTACCCCCCTCTCACCCGTC
+
>>>>A11B1B1B1BFDGCFFGEBBDD3A3DFG1AF0B0BBBB/AA/AF01BAE1DD22BD/BGAB100BD1F11DFFC/>B0B>0>??E/>?C?>/?/??>001>B2B221/<///01B1BB1110B111B11@@11/@@@12/?/0/10//?/?01>10110>0000<//=0</=0<///00<000--;.:0;0::90...;AF0;0/0//0:/0;0;BF0C09.;99-;;///--9-;--;///-----
@M05620:37:000000000-D9766:1:1101:17433:2833 1:N:0:83
ACCACACCTTCTACAATGAGCTGCGTGTGGCTCCCGAGGAGCACCCCGTGCTGCTGACCGAGGCCCCCCTGAACCCCAAGGCCAACCGCGAGAAGATGACCCAGGTGAGTGGCCCGCTACCTCTTCTGGTGGCCGCCTCCCTCCTTCCTGGCCTCCCGGAGCTGCGCCCTTTCTCACTGGTTCTCTCTTCTGCCGTTTTCCGTAGGACTCTCTTCTCTGACCTGAGTCTCCTTTGGAACTCTGCAGGTTCT
+
BBBBBBBBFFFFGGGGGGGGGGHHGEGFHGHHHGGGFGGCFHHHHGGGFEGGHFHHHHHGGGGGGGEGGGGHHHHGGGGGGHHGAGGGGGDGGGHHGFHHHHHHGHHHHGHGGHHGGGGGHHHHHHHHHHHGHHGGGGFHGHHGHGGGGGGGGGGGGGGGGGGGGGFFFFFFFFFFFFFFFFFFFFFFFFFFFFFFFFFFFFFFFFFFFFFFFFFFFFFFFFFFFFFFFFFFFFFFFFFFFFFFFFFFFFF
@M05620:37:000000000-D9766:1:1101:9975:2921 1:N:0:83
ACCACCCCTTCTCCAATGAGCTGCGTGTTGCTCCCGCGGCGCCCCCCGTGCTGCTGACCGAGACCCCCCTGACCCCCAAGGCCACCCGCTAGGCGCTTAGTGCGGGGCTTCCTCCTCTGGTGGCCCTCTCCCTCCTTCCTGGCCTCCCGGGGCTGCGCCCTCTCTCCCCGGTTCTCTCTTCTGCCGTTTTCCGGAGGACTCTCCGCTCTGACCTCCGTCTCCTTATGTACTCTGCTGGTTCTACATGTGAA
+
>>1>>11>>CFFBGGBBBG1B1BAAE0B001B1BFB0EG//AEEGGGF?>?/1B1BFFGE>>/?F?EECCC0BBBCGC/?<?FG/GG>A/<>00---..<<0<-----;.=BFG/9;C;;0/..;..9//;CFFFFBBBF//-;BAEEB--9;-:9--;9--9//;/;----:AB/BF//9FF/F@--9;B/A------9;FB/--;=9B//9//999AA-;///////9/BFFB///99B/;/;//;;/B
@M05620:37:000000000-D9766:1:1101:11611:2949 1:N:0:83
ACCACACCTTCTACAATGAGCTGCGTGTGGCTCCCGAGGAGCACCCCGTGCTGCTGACCGAGGCCCCCCTGAACCCCAAGGCCAACCGCGAGAAGATGAGGGCGGGGCTGGCTCGTCTTTTCTCCGGCTGCCTCCTTCCTTTCCTCCCGGCGCTGCGGCATTTCCCCCTGGTTCTCTCTTGTGCCGTTTTCCGGTGGACTCTCCGCTCTGCCCTCGGTCTCCTTAGGCCCTCTGGAGGTTCTCGATGGGTA
+
A@A@AABAFCFFGG5FGGCBG5FBFAFE4E22BA2E2EAE2G2EGEEEAE11AF3FGABAEE?EGGG>E/1BBGGFGCEHGHGHHGGECC@C/DF<FF>10///--;-;..:/0-99E.0;090;.--9-.;9FE.9/9/////;//9DB-9-9-99-9;-/9B/;..;..9;9B9B//;9;;9;@..;A:BD---;.B//B//..;9.9B/A/.9:;D.://B///9/;A.FF/;A..;;/;.///../9
@M05620:37:000000000-D9766:1:1101:10046:3066 1:N:0:83
ACCACACCTTCTACAATGAGCTGCGTGTGGCTCCCGAGGAGCACCCCGTGCTGCTGACCGAGGCCCCCCTGAACCCCAAGGCCAACCGCGAGAAGATGAGTGGGTGGCTGCCTCTTCTTGTCTCCGGCTGCCTCCTTCCTTCCCTCCCGGCGCTGCGGCGTTTCTCACTGTTTCTCTCTTTTGCCGTTTTCCGTTGGACTCTCTTATCTGCCCTGCGTCTCCTTTGGTCCTCTGGAGGTTCTCGATTGGTA
+
>A1>AA>AFFFDDGGDGG1BGDFFGAEBAAGHHGGE?AEEAFHHFGGGGEGGFFGHHHHECGCEFEGGGGGGHHHGGGGHGHHHHGGGGG<BCGHFHHD121???<<0?<<>1G1<DB11>111>.--<<.<<0C:CHH000;CGGGAGC@-9--:A--9-;-B/F/;F//;;F/FFFFF/9:B/9AF/ABFA/99-/;:9F/99//99/B/-/9A----;9/99//-/;F/BF/;--;-//;-9//--/;
@M05620:37:000000000-D9766:1:1101:9599:3071 1:N:0:83
ACCACACCTTCTACAATGAGCTGCGTGTGGCTCCCGAGGAGCACCCCGTGCTGCTGACCGAGGCCCCCCTGAACCCCAAGGCCAACCGCGCGAAGATGAGGTGGGTGGCTCGCTCCCTCTTCTGGCGGCTGCCTCCCTCCTTCCTGCCCTCCCGGCCGCGCGTCCTCTCTTCCTCGCTCTTTCTTCTGTCGTCTTCCGTCGGTCTTTCTTCTCTGTCTTGCCTTTTCGTCTGCTGCCGGCCGGATGTCGAT
+
>11>AA1>BF@BAGG13A1B1F1G0AFAA0FFHBF00AEACEFHHGGEEEECDHHHHHGEECC@FGGGGGGHHHHGGGGHGHHEHGGGGG/>BCGCGFG1?</?/?.<<01-<CC..<//=00=00:-;999C0FG.CFGGGFGF0/;9/.C?-------;9;-;A//BF//9B/--;AE;//B/9;/;B----;//9/A----99/9/;//9/9/;/9///999//-;---/;//-----9--;-;9--;
@M05620:37:000000000-D9766:1:1101:9620:3071 1:N:0:83
ACCACACCTTCTACAATGAGCTGCGTGTGGCTCCCGCGGAGCCCCCCGTGCTGCTGACCGCTGCCCCCCTGACCCCCAAGGCCAACCGCGAGAAGCTGAGCTAACCGCCCCTCCCCCTACTTCGGCGGCCGTCTCCCTCCCTCCCGGCCTCCCGGCGCTGCCCCCTTCCTCACTGGCTCGCTCGGCCTCCTTCCTCCTTAGGTCTCTCTCCTCTGCCCTAACCCTCCTTTGTAACTCTGCCGGTACTCGAT
+
3>>3A>A>CFFFFGGEFBBFGGCHGGGF42BG3BF2A2AE0A1BEGFEE1EB3FGBGHHG///?GGGEGGG2BFGEGC?///?/??CCD/B>/??1?<<01<1F00<<-<<.<..;::..000..:-;;A--;ABF/:B?.BFD?9=D@;9.;.---;--;..E9-..;B//EB/B..;-9;;--...9;.///9//./////;/99BB///99///99..9.;99.9/9////:B/:9//-9;-9;/..9
@M05620:37:000000000-D9766:1:1101:16750:3123 1:N:0:83
ACCACACCTTCTACAATGAGCTGCGGGTGGCTCCCGAGGAGCACCCCGTGCTGCTGACCGAGGCCCCCCTGAACCCCAAGGCCAACCGCGAGAAGATGAGAGAGGAGCGACCTCTTCTACTTGTCGTGTCCCACCTTCCTGTCCTCCCGGGGCTACGCCCGTTATGACTTTTTCCCTTTGCTGCCTTTTCCGGCGGTTCTCGCTGCTCTCACCTGTCTGTCCTGTGACACTCTTGAGAGTCTAGAGCGTAA
+
1>11AA1AFFF13AGA3FGA111AA0AAE00B1AFAECE/AAF0/BEEEEGAGHHGHCE/@?E/FEE/>E>C1B?E/EFAC/GHH///<<<<//0F111111//.0>F---<<0<00<0000000..../000:..:/;0:0;CF0/C.-9-;A.;.---9@---/////9;///;/////;//;/9;B//-----9--/;-----9;F/9/9:///;//;FF//////;//:////-/9:9//;//---9
@M05620:37:000000000-D9766:1:1101:10139:3198 1:N:0:83
ACCACACCTTCTACAATGAGCTGCGTGTGGCTCCCGAGGAGCACCCCGTGCTGCTGACCGAGGCCCCCCTGAACCCCAAGGCCAACCGCGAGAAGATAACCCAGGTGCGTGGCCCGCTACCTCTTCTGGTGGCCGCCTCCCTCCTTCCTGGCCTCCCGGAGCTGCGCCCTTTCTCACTGGTTCTCTCTTCTGCCGTTTTCCGTAGGACTCTCTTCTCTGACCTGCGTCTCCTTTGGAACTCTGCAGGTTCT
+
AAAAAAABFFFFGGGGGGGGGGHFF2EEHEHHHGGGG?EEAHHHHGGGEEGGHHGFGHHGCGGGGDEGGGGHHFHGGGGHEEHHGGAEGG@DGFHHH2?FGHAGGHH1<FGGGHCAC-CFFFGHH0DGFHHGHFD@@ACEEFFEFGBFFGGGFGGGGG--9-;;FFFFFFFFFFFFFFFFFFFFFFFF9/FFFBFFFFFFFBB.D.9BFBFFFF;/;BF/FBFB.BF-AFFFFFFFFFFFFFFFFFFFFFF
@M05620:37:000000000-D9766:1:1101:21565:3216 1:N:0:83
ACCACACCTTCTACAATGAGCTGCGTGTGGCTCAAGAGCAGCACCCCGGGCTGCTGAAAGAGGCCCCCCTGAACCCCAAGGCCAACCGCGAGAAGATCACCAAGATGAGCGGCCAGCCCAGTCTCCTGGTGCCACCTTCCAACAATCCTGGCACCACGAACATACGCCCTTTCTCACTGATCTTCTCTTCTGCCTTTTTCTGTAGTCTCTTCTTTTCAGCCCTATATCTCCTTTGGAAGTCAGAAGTTTCT
+
AABBBBBBFFFFGGGGGGGGGFHF2BEBAEHHH3FGHH2BB2FGHG2A0EG0BFGHHHHHHHGGGGG?FGGF3E?1EEGHGHH//FEEEGGGG/FGF?1B01/0<111<1//><C//....11=1><C01>0=<0=.<CGB0/<.<;:<CFHF0:..E-.--;00.CB?GG00000;C00;000000;90;/;//;/B/;//9:////////////9//9/;../////;/BB/F/B//;//////99;//
@M05620:37:000000000-D9766:1:1101:17492:3223 1:N:0:83
ACCACACCTTCTACAATGAGCTGCGTGTGGCTCCCGAGGAGCACCCCGTGCTGCTGACCGAGGCCCCCCTGAACCCCAAGGCCAACCGCGAGAAGATGAGCGACCTCCTACGTCTGCTTGCTGCCGCCTTCCTCCCCTCCGGCCGCCCGGCCCTGTGTCCCTTGTTATCGGTTCTCTCTTTTGCCGTTTTCCGCTGGTCTCTCATCTCAGTCTCGTTTCTCCTTCGGCAGTTTGTAGGTCCGAAGTGGGCA
+
BBBBBBBAFFFFGGGGGG5BGGHFGEEBAFHHGFGG2EEGCHHHHGGGGGGGGHGHHHHEFECGGGGGGGGHGHHGGGGHGHHHHGDEDFCGFGHGHHGH2</><?1/?1<.0<0.>1=1.10<C--AEDHHH0/../;..;-A-;---AD-;E.///;9/;/.;/9//.9;AEF//;/;/BBFFFA;/.;F...--/;BFF//9;;/;;/:9//..;//;B;;/.;-;-;/;9.;B/;//-..-9;/..;
@M05620:37:000000000-D9766:1:1101:17488:3240 1:N:0:83
ACCACACCTTCTACAATGAGCTGCGTGTGGCTCCCGAGGAGCACCCCGTGCTGCTGACCGAGGCCCCCCTGAACCCCAAGGCCAACCGCGAGAAGATGAGTGGCCCGCTACCTCTTCTTGTAGCCGCCTCCCTCCTTCCTGGCCTCCCGGCGCTGCGCCCTTTCTCACTGGTTCTCTCTTCTGCCGTTTTCCGTAGGACTCTCTTCTCTGACCTGCGTCTCCTTTGGAACTCTGCAGGTTCTAGATCGGAA
+
AAAAAAAAFFFFGGBGGGGFG1FCEE0AAA0BAFGGGG/ECHFHHCEGCEE/EGGFHGH///>EFGEGGGGHBGHGG//FFHHHHGE<</>B?CHCGH1G?1?<0//>C-><GFB1GG1>F1>=0<-<C.<.;/.;GF/CCFGHFF.;9A-??9AFGGG@@FFBFF////;BBFF/BFFEF/B/9@;BFEB9AFFFFFB/:9BFBBB//;B9BFF?=-=BFFF/FBFFFFFEB/;BFFABBFB/BBB--AA
@M05620:37:000000000-D9766:1:1101:14873:3383 1:N:0:83
ACCACACCTTCTACAATGCGCTGCGTGTGGCTCCCGAGGAGCACCCCGTGCTGCTGACCGAGGCCCCCCTGAACCCCAAGGCCAACCGCGAGAAGATGAGTGGGCTGCTCCCTCTTCTTGTTGCCGCCTACCTCCTTCCTGGCCTCCCGGCGCTGCGCCATTTCTCACTGGTTCTCTCTTCTGCCGTTTTCCGTAGGACTCTCTTCTCTGCCCTGCGTCTCCTTTGGCACTCTGCAGGTTCTAGATCGGAA
+
BBBBBBBA>FFFGGGGFG4AFCGGGEEAAAAAFAFE2EEEDHHHHGGGAAEFDGFFHHFE0ECGGAFGGEE?GCGGGF/GCCHHHG/<CG/<BDGB2FDG11<//0/?11<<>GGFBG1>110=DD<<E./.<CGFHHH0:/:.::.;E--9??D?D-...;FFFFBF9BB/BFFFFFF99BFEFD9.FFFFD:;9AFFFFFBBF/;BB//B.;FEFFFFFFFFBBB//9.;/;/;B..;99///B:A.9E
@M05620:37:000000000-D9766:1:1101:12638:3421 1:N:0:83
ACCACACCTTCTACAATGAGCTGCGTGTGGCTCCCGAGGAGCACCCCGTGCTGCTGACCGAGGCCCCCCTGAACCCCAAGGCCAACCGCGAGAAGATGAGGTGAGTGGCCCGCTCCCTCTTCTGGTGGCCGCCTCCCTCCTTCCTGGCCTCCCGGCGCTGCGCCCTTTCTCACTGGTTCTCTCTTCTGCCGTTTTCCGTAGGACTCTCTTCTCTGCCCTGAGTCTCCTTTGGAACTCTGCCGGTTCTCGAT
+
AAAAAAAAFFFFGGGGFGG1GFH1EEEECAGHCGGEGGGGFHHHHGGGCFGGHHGHHHHGGGGGGGGGGGGHHGHGGGGHGHHHHGGECGB<BCFGFHHGFFGGHHFFGAGC@C-CGHHHHHGFHFC.CG-:-CFHGGHGHF0CCBFGGGGFGFGAGGG@F@?B@@FFF9BBFFFB;:9FFFFFFFFFFF?FFFEFFBBAABFBBFBFFFFFFFB/BFFF-;9B/BBFFFFBFFFFBFFF/9-@AEFFFF/
@M05620:37:000000000-D9766:1:1101:12621:3432 1:N:0:83
ACCACACCTTCTACAATGAGCTGCGTGTGGCTCCCGAGGAGCACCCCGTGCTGCTGACCGAGGCCCCCCTGAACCCCAAGGCCAACCGCGAGAAGATGAGGCGAGTGGCGCGCTCCCTCATCTGGTGGGGGCCCCCCTCCTTCCTGTCCTCCCGGCGCTGCGCCCTTTCTCCCTTGTTCTCTCTTCTGTCGTTTTCCGTCGGACTGTCTTCTCTGCCCTGAGCTTCCTTTTGACTTCGACCGGGTCTGGAT
+
ABCCCCCCFFFFGGGGGGCFGGHHGGGBGFHHHGGGDGGGGHHHHGGGGGGGHHHHHHHGGGGGGGGGGGGHHHHGGGGHGHHHHGGGGG/BDGHHHHH22?/>><FF.>.<--<E<//.;CF00</:----9-;9BB?DF9/B/9:FFFB9E.9@-@-BDF:A>>/;B/:/BBF.//9;/;BBFFFB//:A.../9.B.:----.9//:BFFFFFBEBF.9///;/;:F//.//:9..;--9-9-;://9
@M05620:37:000000000-D9766:1:1101:18642:3482 1:N:0:83
ACCACACCTTCTACAATGAGCTGCGTGTGGCTCCCGAGGAGCACCCCGTGCTGCTGACCGAGGCCCCCCTGAACCCCAAGGCCAACCGCGAGAAGATGACCGGCGTGATTCCTCTTCTACTTCCCCTCTTCCTCCTTCCTCTCCTCTCGGCGCTGCGGCATCTCCCCCTGTTTCTACCTTTTGCCGCTTCCCGCGGGACTCTTTTCTCTGCCCTCTGTCACCTTAGGCTCCTTGCAGGTTCTCGATGGTCA
+
CCCDDDCDFFFFGGGGGGGGGGHHGFGFFGHHHGGGGGGGGHHHHGGGGFGGHHHHHHHGGGGGGGGGGGGHHHHGGGGHGHHHHGGGGGDGGGHHHHH22////-><<1111>11>G0=0<00//<.<=000=//00=000=GH/0<:C.-<C-C-<-<-/<00/.<-.:<000000<<0<00B@-<B.0/.---9--.<000<00<B00<.<./0<00<FFB0B0B0B.0<0000..<BF0.BB<<0<:
@M05620:37:000000000-D9766:1:1101:15893:3489 1:N:0:83
ACCACACCTTCTACAATGAGCTGCGTGTGGCTCCCGAGGAGCACCCCGTGCTGCTGACCGAGGCCCCCCTGAACCCCAAGGCCAACCGCGAGAAGATGACCCAGGTGAGTGGCCCGCTACCTCTTCTGGTGGCCGCCTCCCTCCTTCCTGGCCTCCCGGAGCTGCGCCCTTTCTCACTGGTTCTCTCTTCTGCCGTTTTCCGTAGGACTCTCTTCTCTGACCTGAGTCTCCTTTGGAACTCTGCAGGTTCT
+
BBBBBBBAFFFFGGFFFGGGGFGHGEFBGGHHHGGEGGGGGGHHHGGGGEEFHGHHHGFGGGGGGGGGGGGHFHHGGGGHGHHHEFGEDBBCGDHGFGHHHHEEEFG1FFGFGHC@DFGGHHHHHDHHHHHGHHGCDDGHGHHGHGGGFGGGGGGGGG-;99CFGGFFFFFFFFFFFFFFFFFFFFFFFFFFFFFFFFFFFFF?DBFFFFFFFFFFFFFBFFFE/;BBBFFFFFFFFFFFFFFFFFFFFFF
@M05620:37:000000000-D9766:1:1101:8486:3550 1:N:0:83
ACCACACGTTCTACAATGCGCTGCGTGTGGCTCCCGAGGAGCACCCCGTGCTGCTGACCGAGGCCCCCCTGAACCCCAAGGCCAACCGCGCGAAGATGAGGAGCGTGGCCCGCTCCCTCTTCTGGTGGCCGCCTCCCTCCTTCCTGGCCTCCCGGCGCTGCGGCCTTTCTCCCTGGTTCTCTCTTCTGCCGTTTTCCGTCGGACTCTCTTCTCTGCCCTGAGTCTCCATGTGAACTCTTCCGGTCTCGCTC
+
AAAAAAA1BCFAGGGGGG1EFCGGGEEA0AGGFBBA/EEECHHHHGGEEEFGFHGFHHG>>E?GGAEGGGECHGHGGGAGFCGHHGABCG<</@C?1?1F01>.<>CCC.=<CC-<CBGHHHHH00:C.:;AAGE.CFBEBFBFFFE..9.9C.-@@9@?B@-9--/99//;BFB-/9999:BB///;9;@B9BEFFFFF@@@-9/;;/B/9FFF/:9;9-9B;/;//;/9://;BFBB/;A-@>B9B---
@M05620:37:000000000-D9766:1:1101:13322:3618 1:N:0:83
GAGGGTGCTATGGAAGAAACTCATAGATTAGTGCAACAGTTGCTAATGGAACTGGAAAAGTTTCTTGACTTGCTTAATGAAGCTGAAACAACTGCCAATGTTGGGCCCATCTAAGCACGTCGCTGTTCTGACAATATTGAACATCAAAACGTACTTGCATTTGAGATGAAAGGAATTGTTAAGAAATATAAAAATACTATCAGGACAACTATTGAAGAAAAAGCAAGCCTAGTATTCCAGTCTCTAAAATA
+
>1>>1>>>B3B1B11B1B1BFGGHF3ADD113DD311B0DD11122D1111BBFBB110BBDDDD1D2112B1DD2122DB11BB11B1B/BBB101B11DD2//0>//0B1B12B1B/0//>///>BB>211<1122B21111BB<1<0/<0//2B@<22222//@11111??0<11<111111011<111110111111111></.<//0000000<//...///:.;;/000:000000000;009;9
@M05620:37:000000000-D9766:1:1101:20796:3722 1:N:0:83
ACCACACCTTCTACAATGAGCTGCGTGTGGCTCACGAGAAGCACCCCGTGCTGCTGACCGAGGCCCCCCTGAACCCCAAGGCCAACCGCGAGAAGATGAGTGGCGGGCTCCCTCTTCTTGTGGCCGCCTCCCTCCTTCCTGGCCTCCCGGCGCTGCGCCCTTTCTCACTGGTTCTCTCTTCTGCCGTTTTCCGTAGGACTCTCTTCTCTGCCCTGCGTCTCCTTTGGAACTCTGCAGGTTCTAGATCGGAA
+
AAAAA1AA1BBFG3BGG11BAAFGG0E0BEHF1AFAE0/AF1FF//AAEEF/D1A1FHCFG/>EAEEF>/F0F@/EECE>F/FGEE/ECEBCCGHH1FGHDBF///><A.<CGHHHHH<DG0:CGG@CF;CEGGGGGGGGBBAGGGGGGGG@@@@F@@F??FFFFFFFFFFFFFFFFFFFFFFFF@BFFFFFFF?BFFFFFFFFFFFFFF/BEFFA@F@FFFFFFFF/FFFFFFFFFF9BFF9FFFBEB?F
@M05620:37:000000000-D9766:1:1101:16151:3741 1:N:0:83
AACACACCTTCTACAATGAGCTGCGGGTGGCTCCCGAGGAGCACCCCGTGCTGCTGACCGAGGCCCCCCTGAACCCCAAGGCCAACCGCGAGAAGATGAGGGGCCAGCTACCTCTTCTTTTAGCCGTCTCCCTCCTTCCTTGCCTGCCGGGGATGCGAGAGTTCTCACTGGTTCTCTCTTCTGCCGTTTTCCGTGGGACTCTCTTGTCTGCCCTGCGTCTCCTTTGGCACTCTGAAGGTTATCGATGGGAA
+
>1>1A?AACFCDG3GCBGDDD1B1E00A00GG1FAAAAE??HGHHGCG/AE/1B1@F00>/E/E>/>EEEE0F1/<EC/<//?</<//BB>//?CF111F0/>--.<.<1>00000DD0000/0/..-;/:/:G.C00C000//;09CA----9.;-.-9-9///;9B/FFFFF//99BF/9F/F@-AFEF/A/-99A-AFF/B//9:F99:-;99-:;AF/9//;///:-9FF//;9/9/;:9A?/;A-;
@M05620:37:000000000-D9766:1:1101:13104:3793 1:N:0:83
ACCACACCTTCTACAATGAGCTGCGTGTGGCTCCCGAGGAGCACCCCGTGCTGCTGACCGAGGCCCCCCTGAACCCCAAGGCCAACCGCGAGAGGATGACCCAGGTGCGCGGCCCGCTACCTCTTCTGGCGGCCGCCTCCCTCCTTCCTGGCCTCCCGGTGCTGCGCCCTTTATCGCTGGTTCTCTCTTCTGCCGTTTTCCGTAGGACTCTCTTCTATGACATGCGTCTCCTTTGGAACTCTGCAGGTTCT
+
BBBBBBB3BCCFGGFGGG5BGGHHGFGBFFHGGFGEDFFGGHDGHGEEEFEFHHGHHHHEFGGGGGGGGGGHBGHGGGGHGHHHHGGGGG/BD<?022??<0/F/FG1A/<-<C-<@-:CFHHHF;CHH0:ADGGGG.AEFFFF.;/;/:9FFFFF?F--;;F9FF;DAFFF/;9.9;DCFFFFFFFFFFBFB/BF.9:9BFFF.:BB/BFFFF/;//:/9/:FFFDDF.;9///9/:B/F/BBBF.9//;
@M05620:37:000000000-D9766:1:1101:19355:3827 1:N:0:83
ACCACACCTTCTACAATGAGCTGCGTGTGGCTCCCGAGGAGCACCCCGTGCTGCTGACCGAGGCCCCCCTGAACCCCAAGGCCAACCGCGAGAAGATGAGGTGAGTGGCACGCTCCCTCTTCTGGTGGCCGCCTCCCTCCTTCCTGGCCTCCCGGCGCTGCGCCCTTTCTCCCTTGTTCTCTCTTCTGCCGTTTTCCGTAGGACTCTCTTCTCTGCCCTGCGTCTCCTTTGGACCTCTTCCGGTTCTCGAT
+
AABBBBBABFFFGGGGGGFGGGHHGEGB4ACBFFGE?EEFCFHGHGGGEFEFEHFHFHHFGGCEGGGFGEFFFHHFEFGHGHHHHFGGFF/BDGHFHHHHF??1?FGGG0?CDGGGGHHHHHHHHHHGG.<AFGGHGHHGHHHHHHBGFGGGGGGGGGGGGF9ABFFFFFFFFF/9FFFFFFFFFFFFFFF;AFFFFFF.ADFFFFFFFFFFFFFFFEFFEFF;DFFFFFBBF9BFF//;BDD9A9;;A/B
@M05620:37:000000000-D9766:1:1101:11720:3841 1:N:0:83
ACCACACCTTCTACAATGAGCTGCGTGTGGCTCCCGAGGAGCACCCCGTGCTGCTGACCGAGGCCCCCCTGAACCCCAAGGCCAACCGCGAGAAGATGAGTGACCCGCGCCCTCTGCTGGCGGCTGCCGCCGTCGTGCCTGGCCTCCCGGGGCTGCGCCCGGTGTGACCGTTTTTCTCGTCTGCCGGTTTCGGCATTTTTCGCTGCTCTGACCTGAGTGTCCTGTGTAACCCTTCGTGCTCTACAGCTTAA
+
>A>AA?AAFFCFDGG13BGGFFFCEEEE00BGGFFA0EG?EHGHHG?F//E/DD1GHC0EEGCGEE@EEGGGHH/EGGCEEEHA<??EC@CGCCHF1?D<21111<<A/---<<>1<F0<.----:..:---9;-;..900...C.C--9--9@-A--9;--;-9-9/9--9/--///--;A-/;--9A-/-----////;-----/;9//;//-/-:/9BFF/9;/;/9/-:/-----9FF//;//:///
@M05620:37:000000000-D9766:1:1101:9208:3859 1:N:0:83
ACCACACCTTCTACAATGAGCTGCGTGTGGCTCCCGAGGAGCACCCCGTGCTGCTGACCGAGGCCCCCCTGAACCCCAAGGCCAACCGCGAGAAGATGAGTGGGGGACTGCCTCTTCTTGTCTCCGGCTGCCTCCTTCCTTGCCTCCCGGCGCTGCGGCCTTGCTCACTGGTTCTCTCTTCTGCCGTTTTCCGGAGGACTCTCTTCTCTGCCCTGCGTCTCCTTTTGCACTCTGCAGGTTCTCGAGTGGAA
+
AA>AA?AAFFFFGGGBFBFG4FFEEFGBFEGHHEFFDEG2EGEGHGGGGDGAGD3FHHHEEE@EEEEFGGGG3GEFGGFFFHHG/FG?D/<></C1?11?2<?///-->.>>1G11=11==00<<.--<-.CCCG/GEHF00CC0CE9C@-;--9;?-9-;B/9/B/BF/.99BBFFFFFBF/999DF9E/FA-.9-.;//BF///99B/9BAB..-.;.B///;////;BFFFBFF.A9///:9.;../;
@M05620:37:000000000-D9766:1:1101:12151:3889 1:N:0:83
ACCACACCTTCTACAATGAGCTGCGTGTGGCTCCCGAGGAGCACCCCGTGCTGCTGACCGAGGCCCCCCTGAACCCCAAGGCCAACCGCGAGAAGATGAGTGGCGCGCTTCCTCCTCTGGTGGCCCCCTCCCTCCTTCCTGGCCTCCCGGGGCTGCGCCCTTTCTCACTGGTTCTCTCTTCTGCCGCTTTCCGCAGGACTCTCTTCTCTCACCTCCGTCTCCTTTGGAACTCTGCAGGTTCTAGAGCGGAA
+
BBBBB?ABFFFFGGGGGGGGGGHHGGGGHGHHHGGGGGGFFHHHHGGGGGGGHHHHHHHGGGGGGGGGGGGFHHHGGGDHGHHHHGGGGGGGGGHHHGHB><////><<..<1F00>G000<....---.:./;:/0:C00/CGG9EG.@--;D.;--9--/;/9//;//.;///9////:B//;--;A.//..---../;///9//BF//;.B...;..BFF//B/;/B//:/9//..;FF//;//--;-
@M05620:37:000000000-D9766:1:1101:19430:3895 1:N:0:83
ACCACACCTTCTACAATGAGCTGCGTGCGGCTCCCGAGGAGCACCCCGTGCTGCTGACCGAGGCCCCCCTGAACCCCAAGGCCAACCGCGCGAAGATGAGGTGAGTGGCCCGCTCCCTCTTCTGGTGGCCGCCTCCCTCCTTCCTGGCCTCCCGGCGCTGCGCCCTTTCTCCCTTGTTCTCTCTTCTGCCGTTTTCCGTCGGACTCTCTTCTCTGCCCTGCGTCTCCTTTGGAACTCCGCCGGTTCTCGAT
+
BBBBBBBABCFFGGGGFGABFFHHFEE22AEAEAFE?EEA?GHGHGGGAEEGDGFHHHG>E/?EFGGGG/CGFHHGGEEHEHHHEGGGGG/B?DG?GHHHH0>1>FHGG0.>CG?EFGHHHHHGECCGA.ACCGDGEFGGGGGFGF/;;CFGGGGGF9BBFF-9@DFFFFFBBFB.BFFF9BFFFFFF9BB;DFFFFFFACFF-@FBFFFFFFFF;9.;A.=A-.9;99;9/B//9;/.;;9@9D.;;./;
@M05620:37:000000000-D9766:1:1101:21157:3901 1:N:0:83
GAGGCTGCTTTGGAAGAAACTCACAGGTTACGGCAAAAGTTCCCCCAGGGCCTGGGAAAGATTCCCGCCCCCCTTACGCTAGCTGAAACGACGGCTTCTGCCTGTAAGCAAACGCTCCTAGAAGACTCCAAGGGAGTAAAAGAGCTGATGAAACAATAGCAAGTAAGTCAGGCATATCCGCGTTAGCACTCTTGTGGATACAATTGAACAATACTCACCATTTGTACTTGTAACTTTCAAGCCAGAAAAAA
+
>1AAAAFAFFFFGGGGGFGGG1B1BB011BB0BEEEFHBG22D1BB/B//BE///A0B/B011221/A////>EHHF///?/@G111B1//>/><EGGG1B11BBBF21?FH0/>/?AF?DD11<??<?GF1..>>.><<GFF><<<D<00<D<CA<0<==C/0:<G0;0<//.00:;0.;-:-;.;=90/;;090;0000;:09=99/9B//9/;//;;/9//;;9/;/9999///////9--9-//-99
@M05620:37:000000000-D9766:1:1101:9461:3903 1:N:0:83
ACCACACCTTCTACGATGAGCTGCGTGTGGATCCAGAGGAGCACCCCGTGCTGCTGACCGAGGCCCCCCTGAACCCCAAGGCCAACCGCGAGAAGATGACCCAGGTGAGTGGCCCGCTACCTCTTATGGTGGCCGCCTCCCTCCTTCCTGGCCTCCCGGAGCTGCGCCCTTTCTCACTGGTTCTCTCTTCTGCCGTTTTCCGTAGGACTCTCTTCTGTGACCTGAGTCTCCTTTGGAACTCTGCAGGTTCT
+
>>>A1>>1BBBBFB1AFF1BBGHHGBE0AE11B01B1BABE//BAAA/AA/ADGHHBAB/A@@>BEEE>/?B1BF?//?GFH/?E??>></>>CHBFGHHFGE/<F?1?1??/C/<>@--GG>GG1<D/=DE<CCA-;CCACGACGHFHEFF?FGGG??-9-;:/AGF@@FFFFF//;BFFFFFFBBBFFFBF/9ABFAFFFFFF-BBFFFBFFBB/999B/BFBB/FFFFFBBFFFFFF/BBBFFFF/BF
@M05620:37:000000000-D9766:1:1101:17496:3904 1:N:0:83
ACCACACCTTCTACAATGAGCTGCGTGTGGCTCCCGAGGAGCACCCCGTGCTGCTGACCGAGGCCCCCCTGAACCCCAAGGCCAACCGCGAGAAGATGACCCAGGTGAGTGGCCCGCTACCTCTTCTGGTGGCCGCCTCCCTCCTTCCTGGCCTCCCGGATCTGCGCCCTTTCTCACTGGTTCTCGCTTCTGGCGGTTTCCGTAGGACTCTCTTCTCTCACCTTAGGCTCCTTGGGGACTCTGCATGGTCA
+
AAA@AAAAFFFFGGGGFGF1F1GBEBEB0ABFAFFAAEGGCHHHHGGGEEGEFHHHHHHFGGCGGGGGGGGFHHHGGGGH/FHHHGC<BC><<CFFGHF1<?/?C??1<?1?<G/-CCCAFGH00<=<0=<..<---:;:EHGGH;FG0;F.CB.;.9;-.9C;B?9B--:B////://-;;/;B-9AE-////;-9--9;-9--9/;B//BBF/;/B/9;FF//;/:/F9/B/9--99;FFF/B/:-BF/
@M05620:37:000000000-D9766:1:1101:23033:3910 1:N:0:83
ACCACACCTTCTACAATGAGCTGCGTGTGGCTCCCGAGGAGCACCCCGTGCTGCTGACCGAGGCCCCCCTGAACCCCAAGGCCAACCGCGAGAAGATGAGTGGCGCGCTCCCTCTTCTTGTGGCCGACTCCCTCCTTCCTGGCCTCCCGGCGCTGCGCCCTTTCTCACTGGTTCTCTCTTCTGCCGTTTTCCGTCGGACTCTCTTCTCTGACCTGCGTCTCCTTTGGAACTCTGCAGGTTCTAGATCGGAA
+
BCCCCCCCFFFFGGGGGGGGGGHHGFGFHGHHHGGGGGG?GHHHHGGGGGGGHHHHHHHGGGGGGGGGGGGHHHHGGGGHGHHHHGGGGGCGCGHHHDGC?D?/<?/><>E<GH0DDF=GD0..G@-=-:;:GHG/GCHHFHGFG.EG.@DG?DGD--:BA/B9FF/BFBBBFFFFEFBBFB9/;C:99AB9DF.-9-:DF/9:FFFFFF/99/9A9ABF/FFFBFB//BF/B;B/BFA/BF/;BFBAA..
@M05620:37:000000000-D9766:1:1101:21172:3913 1:N:0:83
GAGGCTGCTTTGGAAGAAACTGACAAGCCAGGGAAAAACGATCGGATGAGCACGGGTAAGAACTTCAGTCACATGAAGAAATCTGGTATACCTGCTTCTGCTTGTAAAAAAAAAATAACTCATTAATGGTCTCCAGGACAATAGACCATTAAACAAGGTTAAATCTTCTGCATTTTTCCGTCGGCCTATCTTCTCTGACCTGAGTCTCCTTTGGCCATCTGCAGGATCTAGCTTGGAATCGACCAAGACTT
+
3A>>A?4>FFDFEFFB4ACFEGGFEAFFA4F422222B222A2A2E2E33B3100AA03BD52D5D55BD355D3BGB33?4B@43B4B4BB43BGBBBBBGH31B4443/</</BF1BB11BDD1@F11221@110//001?<11<0?1<1?<F.>.1>>111=>11>100=0=DG/<.C.-:-.;/=:0;C:0<0;GGFF9900;00;CB0//0/;9;00;9;.9;9000;099BF/B9.9;-.:.;;9
@M05620:37:000000000-D9766:1:1101:22382:3924 1:N:0:83
ACCACACCTTCTACAATGAGCTGCGTGTGGCTCCCGAGGAGCACCCCGTGCTGCTGACCGAGGCCCCCCTGAACCCCAAGGCCAACCGCGAGAAGATGAGTGGCTCGCTGCCTCTTCTTGTGTCCGCCTCCCGCCTTCCTGGCCTCCCGGCGCTGCGCCCTTTCTCCCTGGTTCTCTCTTCTGCCGTTTTCCGTCGGACCCTCTTCTCTGCCCTTCGTCCCCTTTGGACCTCTGCAGGTTCTCGATCGGGA
+
AAAABABAFFFFGGGGGGGGGFFFGEEGHGGHFGGGGGG2EHHHHGGFEGGGHFHHHHHGGGEGGGGGGGGGHHHGGGDHFFCFGFGGGG/BDDHHGG2222?FG1><C.C>GHBDD11>=F01D.<.<.<<.::ADGG00/:.;;CEB-@-;9-;@-A-9BFFF//9F/9/;BBBF/FF//;B/-9:/;/9.;.-;-9-.;..//9/99//;B/;.9..9.9.//9//;.////B/../:B/;/;.;.--
@M05620:37:000000000-D9766:1:1101:15861:3937 1:N:0:83
ACCACACCTTCTACAATGAGCTGCGTGTGGCTCCCGAGGAGCACCCCGTGCTGCTGACCGAGGCCCCCCTGAACCCCAAGGCCAACCGCGAGAAGATGACCCAGGTGAGTGGCCCGCTACCTCTTCTGGTGGCCGCCTCCCTCCTTCCTGGCCTCCCGGAGCTGCGCCCTTTCTCACTGGTTCTCTCTTCTGCCGTTTTCCGTAGGACTCTCTTCTCTGACCTGAGTCTCCTTTGGAACTCTGCAGGTTCT
+
ABBABBABFFFFGGFFGDGGFFGFFEEAAEGHHGGGDFG2EHHHHGGGGEGFHFGGGGHGGGGGGE/EGGGFHHGFGGGACFHHCFEEF@B@CDGFFDDGHHHEACGGFFGGGHHGGGGGGGGHHFHHFGHDHHGFCGDHGHHGBFFFFFGGFGGGGGGGDFGGGGFFFFFFFFFFFFFFFFFFFFFEFFFFFFFDFFFFFFFFFFFFFFFFFFFFFFFFFFFFBFFFFFFFFFFFFFFFFFFFFFFFFFF
@M05620:37:000000000-D9766:1:1101:23005:3966 1:N:0:83
ACCACACCTTCTACAATGAGCTGCGTGTGGCTCCCGAGGAGCACCCCGTGCTGCTGACCGAGGCCCCCCTGAACCCCAAGGCCAACCGCGAGAAGATGAGTGGCGCGCTCCCTCTTCTTGTGGCCGCCTCCCTCCTTCCTGGCCTCCCGGCGCTGCGCCCTTTCTCACTGGTTCTCTCTTCTGCCGTTTTCCGTAGGACTCTCTTCTCTGCCCTGCGTCTCCTTTGGAACTCTGCAGGTTCTAGATCGGAA
+
BBBBBBBBFFFFGGGGGGGGGFHHGEGEGGHHHGGGDGG2EHHHHGGGGGGGHHHHHHHGGGGGGGGGGGGHHHHGGGGHGHHHEGGGGGGGGGHHHFHGHBF///<>A..FGHHHHHDGHC.CGF@@E;CEGHGHHHGHFFGGGGGGGGGGGGAFFFFFFFFFFFFFFFFFFFFFFFFFFFFFFFADFFFFFFADFFFFFFFFFFFFFF/FFFFEFFFFFFFFFFE9FFFFFFFFFF9BEFFFFF;AA?A
@M05620:37:000000000-D9766:1:1101:22991:3979 1:N:0:83
ACCACACCTTCTACAATGAGCTGCGTGTGGCTCCCGAGGAGCACCCCGTGCTGCTGACCGAGGCCCCCCTGAACCCCAAGGCCAACCGCGAGAAGATGAGTGGGGGGCTCCCTCTTCTTTTTGCCGTCTGCCTCCTTCCTCGCCTCCCGGCCCTGCGCCCTTTCTCACTGGTTCTCTCTTCTGCCGTTTTCCGTAGGACTCTCTTCTCTGTCCTGCGTCTCCTTTGTCTCCCTGCAGGCTCTAGATCGTAA
+
AA?AA?1ACFFDBGGD3GGFGGFGGEGEH0GHHGGGGAE?AHHHHGGGEGGG11BCGHHGGG/EFFEGGGGHHHHGGGGHGHHHEGGEGGCGGFB1G1GCF1//>/;9---9;99BFF9//9;/F?----/9BFE-BBFF/-9@B?AE-;--9A-A--9;-9/:B//BB/-;//9:BF/B/;//B---B-/99/---/:9B/9B//BFF//;/B//-A9-9B9B9B/9/9//;/9;/9-;-F//9FBA--9
@M05620:37:000000000-D9766:1:1101:23408:3992 1:N:0:83
ACCACACCTTCTACAATGAGCTGCGTGTGGCTCCCGAGGGGCAGCCCGTGCTGCTGACCGAGGCCCCCCTGAACCGCAAGGCCAACCGCGAGAAGATCAGTGGCAAGCTACCTCTTCTTGTGGCCGCCTCCCTCCTTCCTGGCCTCCCGGCGCTGCGCCCTTTCTCACTGGTTCTCTCTTCTGCCGTTTTCCGTAGGACTCTCTTCTCTGCCCTGCGTCTCCTTTGGCACTCTGCAGGTTCTAGATCGGAA
+
1A11AA1ACFF1B3F13FB1EBFHE0AA000B10BAEEE///A//BEEAEFC1GF11FFEGGC/FEE//>?B1FH/>/><//GFG//<<<<<//?CD1<?F1F??1>F<>>0<>DGHH1FD0.GGG@-C.;CHHGHHHHHFFFGGGGGG@@GG@GF?>B@@FFFFFFFBBB;FFFFFFFFFFFFF@FFFFFFFF?BFFFFFFFFFFFFFF/;EFFE@F@FFFFFFFF/9BFFFFFFFF;FFFBFBF9A?9E
@M05620:37:000000000-D9766:1:1101:16044:4028 1:N:0:83
ACCACACCTTCTACAATGAGCTGCGTGTGGCTCCCGAGGAGCACCCCGTGCTGCTGACCGAGGCCCCCCTGAACCCCAAGGCCAACCGCGAGAAGATGAGGAGGGTGGCGCGCCCCCTCCTCTGGTGGCGGCCGCCCCCCTCCCTGCCCTCCTGCCGCAGCGGCCTTCTTTCCTACTGCTTCCCTCTGCCGCCGTCTGCCGGAGTATCTTCTCCGCTCTGCGTATCCTTCTGTGCACCTCTGGATGTCGTT
+
ABCCCCCCFFFFGGGGGGGGGGHHGEFEFGHHHGGGGGGGGHHHHGGGGGGGHHHHGHHGGGGGGGGGGGGHHHHGGGGHGHHHHGGGGGGGGGHHHG2222?////>0-.->--<--<.CHHF0CFG.-;CF-AF--;DF.A.F0.:.9;D/00;@--;@--;-.000;0;0000;00;000/;BFBF0;---;-..0;@-C-./000;BF00.A.-.0;:9...;B000000000/9A0;0000;0..9
@M05620:37:000000000-D9766:1:1101:8578:4059 1:N:0:83
ACCACACCTTCTACAATGAGCTGCGTGTGGCTCCCGAGGAGCACCCCGTGCTGCTGACCGAGGCCCCCCTGAACCCCAAGGCCAACAGCGAGAAGATGAGTGGCTAGCTGACTCTTCTTGTAGGCGCATGCCTCCTTCATTGCCTCCCGGCGCAGCGGCGTTTCTCACTGATTCTCTCTTCTGCCGGTTTCCGTAGGACTCTCTTTTCTGCCCTGCGGCTCCTTTGGTACTCTGCAGGTTCTCTATTGGAA
+
AAAAAAB3BFFFDFFFFG5BF5GFG22BAAGG3BFA2EEEFHHHHGGGGEGGFHHEGGH?0E?FG1>EGGG1F3FFGG/G//?FGG/?FEB</BCCDG1F>1//0101??1<1?11FF?FG111?<--<.>FDFG01D0000=DHF..<@;@@--;99--9;-99/B//9//;9;F///;//99/--9..//./.;./;F/;BFF/99;/F/;:.A---;.AB/B//./;B//F/F/.A/9/////9///;
@M05620:37:000000000-D9766:1:1101:20728:4084 1:N:0:83
ACCACACCTTCTACAATGAGCTGCGTGTGGCTCCCGAGGAGCACCCCGTGCTGCTGACCGAGGCCCCCCTGAACCCCAAGGCCAACCGCGAGAAGATGAGTGGCCCGCTCCCTCTTCTTGTGGCCGCCTCCCTCCTTCCTGGCCTCCCGGCGCTGCGCCCTTTCTCACTGGTTCTCTCTTCTGCCGTTTTCCGTAGGACTCTCTTCTCTGACCTGCGTCTCCTTTGGAACTCTGCAGGTTCTAGATCGGAA
+
BCCCDDDDFFFFGGGGGGGGGGHHGGGEEGHHHGGGGGGGGHHHHGGGGGGGHHHHGHHGGGGGGGGGGGGHGHHGGGGHGHHHHGGGGGGGGGHHHHHHHHGG??<AD-CFHHHHHH1FGHGHHGGGGGHGHHGHHHHHHHHHHGGGGGGGGGGGGFFFFFFFFFFFFFFFFFFFFFFFFFFFFFDFFFFFFFFFFFFFFFFFHHFFHFBFFFF?FFFFFFFFFFFFFFFFFFFFFFFFFFFFFFFFFFE
@M05620:37:000000000-D9766:1:1101:22920:4114 1:N:0:83
ACCACACCTTCTACAATGAGCTGCGTGTGGCTCCCGAGGAGCACCCCGTGCTGCTGACCGAGGCCCCCCTGAACCCCAAGGCCAACCGCGAGAAGATGAGTGGCCTGCTCCCTCTTCTTGTGGCCGCCTCCCTCCTTCCTGGCCTCCCGGCGCTGCGCCCTTTCTCACTGGTTCTCTCTTCTGCCGTTTTCCGTAGGACTCTCTTCTCTGACCTGCGTCTCCTTTGGAACTCTGCAGGTTCTAGATCGGAA
+
BBCCCCBCCFFFGGGGGGGGGGHHGGEEAEHHGGGGGGGCDHHHHGGGEGGGGHGHHHHGGGCGGGGGGGGHHHHGGEGHGHHHEFGGGGGGGGHGHGHHHEEF<1??GFGFHHHHHH1FFHGHHCGGG=CEHHGHHHHHCCHHGHHGGG?@AFGFBGGGFFFFFFFFFFBFFFFFFFFFFFFFFFFFFFFFFFFDDFFFFFFFFFFFFFFFFFFFFDFFFFFFFBF/BFFFFFFFFF;9BFFFFFFFDBF
@M05620:37:000000000-D9766:1:1101:16692:4115 1:N:0:83
ACCACACCTTCTACAATGAGCTGCGTGTGGCTCCCGAGGAGCACCCCGTGCTGCTGACCGAGGCCCCCCTGAACCCCAAGGCCAACCGCGAGAAGATGAGGAGAGTGGCCCGCTCCCTCTTCTGGCGGCCGCCTCCCTCCTTCCTGGCCTCCCGGCGCTGCGCCCTTTCTCCCTGGTTCTCTCTTCTGCCGTTTTCCGTCGGACTCTCTTCTCTGCCCTGCGTCTCCTTTGGACCTCTTCCGGTTCTCGAT
+
AAABBAAAFFFFFGGGFGFGGGHHEEGGD2GHHGEEEGGG?GHHHGGGE?EG5GHGGGHGGG0EFGGGGGGHHHGGGGGEGHHHHGGGGGGGGFHFBFFFF1???GF<F0?ACDGGGHGHGHHHH0<DD:CGBGGGGGGGGGGGGGBFFGGGGG@BBBB?F;9ABBFFFFFBFF/;BFFFFFFFFFFFFFBADBEFFFF.@-@?BFFFFFFFFFB/FEFF.@AB..;BFBFFF/BBF//;BDBBD.;;ABB
@M05620:37:000000000-D9766:1:1101:20403:4116 1:N:0:83
ACCACACCTTCTACAATGAGCTGCGTGTGGCTCCCGAGGAGCACCCCGTGCTGCTGACCGAGGCCCCCCTGAACCCCAAGGCCAACCGCGAGAAGATGAGTGGCGAGCTTCCTCTTCTCGTAGCCGCCTTCCTCCTTCCTGCCCCCCCGGAGCTACGACCTTTATCAATGGATATCTCTTCTGCCGTTTTCCGTCGGACTCTCTTCTCTGCCCTGCGACTCCATTAGCACTCTGCAGTTTCTAGATCGGAA
+
AA>>AAAAFFF1BGG13BFEF1ABE0AEEAGHFG0A0AEAEHGFHGEG//EE1BGHFFFGGG/EEEEEGGGHGFHEGGGECGHHH/?/><@@@/01111<21<?/>/><1>>DFGF111<<..<D.-<A;;G0GH/0:/00/.;.-99A---;-/9-9-;-F///99/;:;/;//;/;BFBBF/B-;-/-9;-;99-9;@B9BF/B9BFB//A/-A=-9-9://://///;:/F/;/9;9F///99/----
@M05620:37:000000000-D9766:1:1101:17465:4124 1:N:0:83
ACAACACCTTCTACAATGAGCTGCGGGTGGCTCCCGAGGAGCACCCCGTGCTGCTGACCGAGGCCCCCCTGAACCCCAAGGCCAACCGCGAGAAGATGACCCAGGTGAGTGGCCAGCTACCTCTTCTGGTGGCCGCCTCCCTCCTTCCTGGCCTCCCGGCGCTGCGCCCTTTCTCACTGGATCTCTCTTCTGCCGTTTTCCGTAGGACTCTCTTCTCTGACCTGAGTCTCCTTTGGAACTCTGCAGGTTCT
+
>A?1A@AABFB@EGGFFGGAA1F1E0AAAAGH1FAA/EGCGHHHHGAEA/E/G@1BGF>EEEGGCE>EGEFEGF<EFFGA/<G/<?//><>@/<?1??FGHHHHA1>1><FFGH1FFH0CC<DHF00=DDGGHH?C-.::CHGGB0;CBFFG.F.9C.A-;--@B?@?@-FFFBFFFFF-/;BFFFFF/BBFFF@FFFFFFFFFFFFFFFFF/FFFB/BFF//9BBBFFFFBFFFFBBBB/BFF/F?9FFF
@M05620:37:000000000-D9766:1:1101:14142:4150 1:N:0:83
ACCACACCTTCTACAATGAGCTGCGTGTGGCTCCCGAGGAGCACCCCGTGCTGCTGACCGAGGCCCCCCTGAACCCCAAGGCCAACCGCGAGAAGATGAGTGGCCCGCTACCTCTTCTGGTGGCCGCCTCCCTCCTTCCTGGCCTCCCGGCGCTGCGCCCTTTCTCACTGGTTCTCTCTTCTGCCGTTTTCCGTAGGACTCTCTTCTCTGACCTGCGTCTCCTTTGGAACTCTGCAGGTTCTAGATCGGAA
+
ABAABBBBFFFFGGGGGGGGGFHGGEEEHEHHFGGGGGGGGHGHHGGGFGGGHHHHGHHGGFGGGAEGGGGFHFEGGG?GEEHHHGGEGGGFCGHHGHHHHHEF</>AA->GHHHHHHDFFGGHHCGGGFHGGHGHHHFFHHHHFHFGG?-ABAGGGFFFFFFFFFFFFFFFFFFFFFFFFFFFF@;;FFFFFBFFFFFEFFFFFFFFFFBFFFFFFADFFFFFFFFFFFFFFFFFFFFFFFFFFFFFFFF
@M05620:37:000000000-D9766:1:1101:14161:4164 1:N:0:83
ACCACACCTTCTACAATGAGCTGCGTGTTGCTCCCGCGGAGCACCCCGGGCTTCTGAACGAGGCCCCCCTTAACCCCAAGGCCAAACGCGAGAAGATGAGTTACCCGCTACCTCTTCTGGCGGCTGCCTCCCTCCTTCCTGGCCCCCCTGAGCTCCCCCCTTTCTCACTGGTTCGCTCGTCTGCCTTTTTCCTTAGTTATCCCTCCTCTCACCTAAGACTCCCGTGGAACTATCCGTGGTCTAGAACAGAA
+
>AAAB@AAFFC4AFFA5ADGDFFFEBEF44FGHF2A22AA0AEGHFCE0>E0125BF4@B?>/>1E/EEG0EGGB//?E/ECG//B??>/<B//F1<11??11??G?<->-01111>1=0<<<;--;:0<..//./90:0099C.-9A9.///09/.;.@9.///99/9/.;//9-;9--9;.9B///999//9//////;/;/.;;.9//9.//;////99....-.///////.:.-.////9/;//;/
@M05620:37:000000000-D9766:1:1101:22543:4202 1:N:0:83
ACCACACCTTCTACAATGAGCTGCGTGTGGCTCCCGAGGAGCACCCCGTGCTGCTGACCGAGGCCCCCCTGAACCCCAAGGCCAACCGCGAGAAGATGAGGTGAGTGGCCCGCTACCTCTTCTGGTGGCCGCCTCCCTCCTTCCTGGCCTCCCGGCGCTGCGCCCTTTCTCACTGGTTCTCTCTTCTGCCGTTTTCCGTAGGACTCTCTTCTCTGACCTGAGTCTCCTTTGGAACTCTGCCGGTTCTCGAT
+
AAAAAAAAFFCFGGGCFDGG1FFGEFGEH0FHHGG0AAAAEHHHHG/E/EEFH11BGHHGGGGGGGGGGGGHHHHGGGGHGHHHHGGGG?CGG<GHH11FH?GGAGGGGHHGGG-CHHHHHHHHHHHGHHGGGGGHGHHGHHHHHHGGGGGGGGG-AAAGF@@F@@FFFFFFFFFFBFFFFFFFFFFFFF@ABFFFFFBFBBFFFFFFFFFFFFF/:FFFFFFFFFFFFFFFFFFFFFFF/;@@FFFEEF;
@M05620:37:000000000-D9766:1:1101:15393:4215 1:N:0:83
GAGGCTGCTTTGGAAGAAACTGATAGGCTACGGCAACACTTCCGCATGGACCTGGGGAAGAATCCCGCCCACCTTAAGCAATCTGACATACCGGCCAATGCTTGCCAACCACCAAAACCAGGACACGATAGCAGCAAACAGGATCACAAGAAACAAGGAAAAAAGCCACATCAAGCGGGAAATCTCACCTGAAGCGATCAGGAGACCGCAATACAATAACATCAGAATCTTGGAAATTGAACAAGCAACGG
+
1>AAAAFAFFFFGGGGFGGGDFB3A3B11B0BEFEE0C0B11B////A01BB000B/B/BB0111B///>>/BGCGFF@1B1FE221@@11B>EE//?BB12FC/1B</EFE/F///0//?///<0?///<@11000???0/<?0>0110000<0.0../</<<.<;//.0:0<00.:---9000;0;;0:/000-..;.0099----;-;-///;///9://///9;/://///;9;/////:---/;--
@M05620:37:000000000-D9766:1:1101:14795:4227 1:N:0:83
ACCACACCTTCTACAATGAGCTGCGTGTGGCTCCCGAGGAGCACCCCGTGCTGCTGACCGAGGCCCCCCTGAACCCCAAGGCCAACCGCGAGAAGATGAGTGGCCCGCTCCCTCTTCTTGTGGCCGCCTCCCTCCTTCCTGGCCTCCCGGCGCTGCGCCCTTTCTCACTGGTTCTCTCTTCTGCCGTTTTCCGTAGGACTCTCTTCTCTGACCTGCGTCTCCTTTGGAACTCTGCAGGTTCTAGATCGGAA
+
CCCCCCCCFFFFGGGGGGGGGGHHGGGBAEHFHGGGGGGGGHHHHGGGGEGGGHGHHHHGGGGGGGGGGGGHGHHGGGGHGHHHHGGGGGCGGGHHHHHHHHGF<?>AD->FHHHHHH1FG1CCHGGGG.GGHHGHHHHHHHHHHGGGGGGGGGGGGFFFFFFFFFFFFFFFFFFFFFFFFFFFFDADFFFFFFFFFFFFFFFFFFFFFF/BFFF.CDFFFFFFFFFBFFFFFFFFFFFFFF/FFF/;DDF
@M05620:37:000000000-D9766:1:1101:13502:4258 1:N:0:83
ACCACACTTCCACCATGCGCCTGGTTTTGCCCCCGCGGGACACCCCCGTCTGCCTACCGAGGCCCCCCCGCACCCCCAGGCCAACCGCGGGAAGATGCGGGGAGTGGCCTGCTCTCTCTGCTTGTCGCCGCCTCCCTCCTTCCTGGCCTCCCGGCGCTGCGCTCTTTCTCCCTTTTTCTCTCTTCTGTCGTTTTCCGTCGGCCTATCTTATCTGCCCTGAGTCTCCTGTGGGATCTGGACGGTTCTCGCAC
+
AAAAAAABDFBBBGGEG111AA00B1B0AA1BBEEAAA/AABGGGG>>?>>FD1B1BB///>EFGGGG></>>CGGGG/?/??GFG------<..;;<------9..;.9../009:B//;B9/9/;AB--;--:A9F9BFFBB;FFFFFEF?------A-@-;9BFFFF/;BB/9/B//B9FFF/F//;--9;F/-B---@-;//;B//99//BF-FF9B9B//;FBB/9-9/-//;/-9;-999/;A-;
@M05620:37:000000000-D9766:1:1101:16256:4286 1:N:0:83
ACCACACCTTCTACAATGAGCTGCGTGTGGCTCCCGAGGAGCACCCCGTGCTGCTGACCGAGGCCCCCCTGAACCCCAAGGCCAACCGCGAGAAGATGAGGTGAGTGGCCCGCTCCCTCTTCTGGTTGCCGCCTCCCTCCTTCCTGGCCTCCCGGCGCTGCGCCCTTTCTCCCTGGTTCTCTCTTCTGCCGTTTTCCGTAGGACTCTCTTCTCTGCCCTGCGTCTCCTTTGGAACTCTGCCGGTTCTCGAT
+
BBBBBBBBFFFFGGGGGGGFGDHHGBEBAEHGFFGEDFGGGHHHHGGGGEGGHHGHHHHFFGGGGGGGGGGHFGHGGGGHGGHHHGGEGGCCCGHGGFHHH<??FHHGG?GCGGCGGHHHHHHHHHHGH<AFGGGHGHHGHHHHHHGGGGGGGGGGGGGGFFBDFFFFFFF/FF:EFFFFFFFFFFFFFFFAAFFFFFF.DFFFFFFFFFFFFFF/FFFF.;D@FFFFFF/BFBFFF//;FDF;DAFFFFB
@M05620:37:000000000-D9766:1:1101:16240:4294 1:N:0:83
ACCACACCTTCTACAATGCGCTGCGTGCGGCTCCCGAGGAGCACCCCTTGCTGCTGACCTAGGCCCCCCTGAACCCCAAGGCCAACCGCGCGAAGATGAGGAGGGTGGCGCGCTGCCTCTTCTGGTTGCGGCCGCCCTCCTTCCTGCCGTCCCGGCGCTGAGGCCTTTCTCCCTCTTTCTTTCTTCTGCCGTTTTCCGTCGGAGTTTCTTCTCTGCCTTGCGTCTACCTCTGAGCCCCTCTGGCTGTTCAT
+
AAAAAAA>1BBDG3AFFGBEECGGGAA0AAAAA/BB/AEECGCBGFG/BBBGFHHHHHG1BBGFHGGGG/>B@FGFGGEHGGGGHF?<>B/>BCG/?F11<1?/><<-0<<<<--<.<C:CHHE0;CC.-:9@9;@9AEEGBF/;F/:-9@A9->@=-@@-9-;;/99/F/;/9--;9BF9B//:BFF/9;:-/;;9A9F@;9;-//;/;FFBB//:///9-A---;/////99/;;;-;-;B/-9;///9
@M05620:37:000000000-D9766:1:1101:18728:4335 1:N:0:83
ACCACACCTTCTACAATGAGCTGCGTGTGGCTCCCGAGGAGCACCCCGTGCTGCTGACCGAGGCCCCCCTGAACCCCAAGGCCAACCGCGAGAAGATGAGGCGAGTGGCCCGCTCCCTCTTCTGGTGGCCGCCTCCCTCCTTCCTGGCCTCCCGGCGCTGCGCCCTTTCTCACTGGTTCTCTCTTCTGCCGTTTTCCGTAGGACTCTCTTCTCTGCCCTGCGTCTCCTTTGGAACTCCGCCGGTTCTCGAT
+
BAABBBBBFFFFGGGGGGGGGFHHGEFEFEHFHGGGFGGGGHHHHGGG1EEGHHGHHHFEEGGGGEGGGGGFHHHGGGGHGHHHHGGGGGGGCGHFGHFHH?><AACAF0<>CGGGFHHHFHFHE0CD..:@C.9CEGGGGGGFBFBAAFAAEGGC;AF;AB-ADCFFF/F/;F/.9;F/9FBB/B/B9B@A;/EFFFF?.ABFFEFFFFFBFFF/B./9.9;-A.;/;//9B///B/.;.@D-;.B/:/;
@M05620:37:000000000-D9766:1:1101:22276:4346 1:N:0:83
ACCACACCTTCTACAATGAGCTGCGTGGGGCTCCCGAGGAGCACCCCGTGCTGCTGACCGAGGCCCCCCTGAACCCCAAGGCCAACCGCGAGAAGATGAGCATCGCAGGTGCGTGGCCCGCTACCTCTTCTGGTGGCCGCCTCCCTCCTTCCTGGCCTCCCGGCGCTGCGCCCTTTCTCCCTGGTTCTCTCTTCTGCCGTTTTCCGTAGGACTCTCTTCTCTGACCTGAGTCTCCTTTTGCCCTCTGCCGG
+
ABBABAAAFFFFFGGGFFGGFGCHEEF2EEGEHGGGGGG?FE1BAEEGE1E1FDGHHHHGEFGEFGGGGGGHHHHGEEFFGHHHHGGGGCBDCGGHHGHGHGF1////<>F1<.<AAGF?DG-:G::GH0:GH0CDGH-;BFGGGFGGGGGGGFFGG0C.?.>B?BBBD;?FBBFFFFB/;B/E9;FFFFFFFFFFFFB9;FEFFF;.99/;BFFFBFFFFBB;//B./9FFF/9F///9B;;FEF/9/-9
@M05620:37:000000000-D9766:1:1101:16054:4351 1:N:0:83
GAGGCTGCTTTGGAAGAAACTCATAGGTTACTGCAACAGTTCCCCCTGGACCTGGGAAAGATTCTCGCCTGACCTACAAAACCTGAAACAACTGCCAAGGAGGCCCGCTACCTCCGCTGGAGGACCCCTCCCCACCCACTGGAACACCGGAGATCAGCCCTACTTCTACGGTACACTCTACTGACAAAATACGTAGGAATCACCCCTCTCACCTCAACTTACTAAGGAATTTTCCTTGGTCAAGACCCGAG
+
>A11>ACAFBDFG1A11AC1B1A3A31DD1BF3FD1FCFBBD2BAE/AF0BBFAG/BFHFBADD22AEEG/BA0AA0@1100B00>@1BB//1>1B1B/?0//??////>/0><//??>@0B////?//?///@//<?/?<FGHGH0/---->00<0<CCC<C0000=0;.CC.0;0:;0;00;/00/.000.09..00;B0;/.9C?F/09.;.;0-//;////;////9//:9/99//9////-:--;-
@M05620:37:000000000-D9766:1:1101:16956:4351 1:N:0:83
ACCACACCTTCTACAATGAGCTGCGTGTGGCTCCCGAGGAGCACCCCGTGCTGCTGACCGAGGCCCCCCTGAACCCCAAGGCCAACCGCGAGAAGATGAGTGGCCCGCTCCCTCTTCTTGTGGCCGCCTCCCTCCTTCCTGGCCTCCCGGCGCTGCGCCCTTTCTCACTGGTTCTCTCTTCTGCCGTTTTCCGTAGGACTCTCTTCTCTGACCTGCGTCTCCTTTGGAACTCTGCAGGTTCTAGATCGGAA
+
BBBBBBBBFFFFGGGGGGGGGFHHGGGGHGHHHGGGGGGGGHHHHGGGEGGGHHHHHHHGGGGGGGGGGGGHHHHGGGGHGHHHHGGGGGGGGGHHHHHHGGEF0?</@CDEFHFFHH<F<>.GF-ACGGGGFHGFCGHFBFHHHGGGGGFA?AAGGFF-B/FFFFFFFFFFFBF//BFFFFFBFF.:FEBFA/;ADFFFFFFEFFFFFF/;/B..;:@AFFFB/BB;BFFFFFFFFF;/BFFFFF/A?.:
@M05620:37:000000000-D9766:1:1101:16031:4354 1:N:0:83
ACCACACCTTCGACAATGAGCTGCGTGTGGCTCACGAGGAGCACCCCGTGCTGCTGACCGAGGCCCCCCTGAACCCCAAGGCCAACCGCGAGAAGATCAGTGGCAAGCTCCCTCTTCTGGTGGCCGCCTCCCTCCTTCCTGGCCTCCCGGCGCTGCGCCCTTTCTCACTGGTTCTCTCTTCTGCCGTTTTCCGTAGGACTCTCTTCTCTGCCCTGCGTCTCCTTTGGAACTCTGCAGGTTCTAGATCGGAA
+
>11AAA1AFFF11AE111BFFGCH00BBF0ABF1B0B//A/AE0/BEG/EE/GHHHGHHGGGGCGGGCEGGHEGHGGGGHGHHHHCEGCGCCCFHHG1??@2F/F?<C11?F0FCGHH1>F<AFGGCGGGHGHHGGFGFCCGGH0C:EEG@@GGGGGGG@@FFFFFFFFFBBBFFFFFFFFFFFF@-AFEFFBFAFBFFFFFFFBBFFFF/BEFF---;99/BF/FBBFFFEFFBFFFFBFB/FFFFF?BE
@M05620:37:000000000-D9766:1:1101:17323:4391 1:N:0:83
ACCACACCTTCTACAATGAGCTGCGTGTGGCTCCCGAGGAGCACCCCGTGCTGCTGACCGAGGCCCCCCTGAACCCCAAGGCCAACCGCGAGAAGATGAGTGGTGAGCTCCCTCTTCTTTCTGCCGCCTCCCTCCTTCCTGGCCTCCCGGCGCTGCGCCCTTTCTCACTGGTTCTCTCTTCTGCCGTTTTCCGTAGGACTCTCTTCTCTGCCCTGCGTCTCCTTTGGCACTCTGCAAACTCGATCGGCCGA
+
AAA1AAAAFFFFG3GGCG11BAFFE0AAA0FG1ABAAEEGAFHGGGGE/AEFFHHFHHHE/ECGGCGGGEC0GCGGGG>G//GHHGE/BC/<<BC1>F1G21?1/1??<1?/F<FGHH<111<1>---<<<<CGGFFGFBC/;GCGAEG?-:A-9B@9.9ABFGFBFFFFBBFF/9/BFB;BBF9@;9FEFBB/-:AF9BBFBFF9;FFFB/AFF--A@BFFFB/FF//;-:FFBF//;;FB-9:@B-;-;
@M05620:37:000000000-D9766:1:1101:10667:4428 1:N:0:83
ACCACACCTTCTACAATGAGCTGCGTGTGGCTCCCGAGGAGCACCCCGTGCTGCTGACCGAGGCCCCCCTGAACCCCAAGGCCAACCGCGAGAAGATGAGTGGCCCGCTACCTCTTCTTGTGGCCGCCTCCCTCCTTCCTGGCCTCCCGGCGCTGCGCCCTTTCTCACTGGTTCTCTCTTCTGCCGTTTTCCGTAGGACTCTCTTCTCTGCCCTGCGTCTCCTTTGGCACTCTGCAGGTTCTAGATCGGAA
+
BBBABBB>CFFFGGGGGG5FGGHHGFEB4EGHGEFE?FGGFHHHHGG?EEGGFHGHHHHEEECEGGGGGGGHGGHGGGGHEEHHHGGFGG<BCGHBGHHGGHGA<<>AC->FGHHHHH1<F<.<CG@?E:CEHHGGHHGH0CCHBGEFGADCB?BDDBFFFFFFFFFFFFFFFFFFFFFFBFFFFF;DFFFFFFADDFFFFFFFFBBFFFEFFFF;@A@DFFFFFFF/9BFFFFFFFEFFFF/BFF9:AAE
@M05620:37:000000000-D9766:1:1101:19162:4432 1:N:0:83
ACCACACCTTCTACAATGAGCTGCGTGTGGCTCCCGAGGAGCACCCCGTGCTGCTGACCGAGGCCCCCCTGAACCCCAAGGCCAACCGCGAGAAGATGACCCAGGTGAGTGGCCCGCTACCTCTTCTGGTGGCCGCCTCCCTCCTTCCTGGCCTCCCGGAGCTGCGCCCTTTCTCACTGGTTCTCTCTTCTGCCGTTTTCCGTAGGACTCTCTTCTCTGACCTGAGTCTCCTTTGGAACTCTGCAGGTTCT
+
AAAAAAAAFFFFGFGGBGG1G1GBFAABE0GH1FFAEEGGGHHHHGGGFEGFHHGFHHHGCEGGG/EGGGGEHBGGGGCHEEHGHG?<CBC</C<GDGDDGHHGGGHHH1FFGGHGGGGGFHHHHHHGHGHGFHGGGG?HEGHGHGFGGGEFGGGGGGGGGGFFFG@F?@FFEFFFFFFFBFFFFFFFFFFFEF?BAFFFFFFFFFFFFBFFFFFFFFFBFFFFFFFFFFFFFBBFBFFFFFFFFBF-FFB
@M05620:37:000000000-D9766:1:1101:22513:4446 1:N:0:83
ACCACACCTTCTACAATGAGCTGCGTGTGGCTCCCGAGGAGCACCCCGTGCTGCTGACCGAGGCCCCCCTGAACCCCAAGGCCAACCGCGAGAAGATGAGGCGAGTGGCCCGCTCCCTCTTCTGGTTGCCGCCTCCCTCCTTCCTGGCCTCCCGGCGCTGCGCCCTTTCTCACTGGTTCTCTCTTCTGCCGTTTTCCGTAGGACTCTCTTCTCTGCCCTGAGTCTCCTTTGGAACTCTGCCGGCTCTCGAT
+
BBBBBABBFFFFGGGGGGFGGFHHGEGFGEHHHGGGGGG?EHHHHGGGEEGGFFGHHHHGGGCGFGGGGGGHHHHGGGGHGHHGEGGGGGGGGGHHHFH22/>/ADHFF<FAGC-<EHH/0=<=000;::D-CA?EEFGGBFGGG0/FABAEGD-999--999.BDFFFFB9FF/B/;9BBFFFB/;//;9.9/A99AFF.AFF//;FFFB/9FF/;./..9B/B9//;//B/////9///-;-9.//;FB
@M05620:37:000000000-D9766:1:1101:18044:4487 1:N:0:83
ACCACACCTTCTACAATGAGCTGCGTGTGGCTCCCGAGGAGCACCCCGTGCTGCTGACCGAGGCCCCCCTGAACCCCAAGGCCAACCGCGAGAAGATGAGCGGCGCGCAACCTCCTCTGGCGGCCGCCTCCCTCCTCCCCGGCCCCCCCGAGCTGCCCCCATCGTCACCGGTTCTCTCTTCTGCCGTTTTCGGCATGACTCCCTTCTCTGACCTGCGTGTCCCGTGGAACCTTTCAGGCTCTAGAACGGAA
+
AABCCCCAFFFFGGGGGGGGGGHHGGGGHGHHHGGG2EGGDHHHHGGGFGGGFHHHHHHGGGGGGGGGGGGHFHHGGGGHGHHHHGGGGGCFGGHBGHHB2///-->----.:C./;CG00;----9-..../=A//9;.--@D--;@-;--;A/F.;9>-//.9.;D/.-@../;/9///;9/B-..;./-----.///;/./9//;B//:BF/.-9.:/;/-9.-.;/./9//////;F///;9:..A.
@M05620:37:000000000-D9766:1:1101:15440:4487 1:N:0:83
ACCACACCTTCTACAATGAGCTGCGTGTGGCTCCCGAGGAGCACCCCGTGCTGCTGACCGAGGCCCCCCTGAACCCCAAGGCCAACCGCGAGAAGATGAGTGGCGCGCTACCTCTTCTTGTGGCCGCCTCCCTCCTTCCTGGCCTCCCGGCGCTGCGCCCTTTCTCACTGGTTCTCTCTTCTGCCGTTTTCCGTAGGACTCTCTTCTCTGCCCTGCGTCTCCTTTGGAACTCTGCAGGTTCTAGATCGGAA
+
CCCCCCCCFFFFGGGGGGGGGGHHGEGFHGHHHGGGGGGGGHHHHGGGGFGGHHHHHHHGGGGGGGGGGGGHHHHGGGGHGHHHHGGGGGGGGGHH2??CGHG?<<>>C<AG1<1<FH0<DGGG.DGGGGHGHHG/CGGHGGGGGGGGG?ADGGGFFFFFFF0;BFFFFB/BB0;FFFFFFFFFFD9.BEFF?:.ADFFFFFFBFFFFFF0BF0:9CABFFFF0FFF0BFBBFFFFFFA9FF0BFBF.;..
@M05620:37:000000000-D9766:1:1101:19782:4498 1:N:0:83
ACCACACCTTCTACAATGAGCTGCGTGTGGCTCCCGAGGAGCACCCCGTGCTGCTGACCGAGGCCCCCCTGAACCCCAAGGCCAACCGCGAGAAGATGAGTGGCACGCTCCCTCTTCTTGTGGCCGCCTCCCTCCTTCCTGGCCTCCCGGCGCTGCGCCCTTTCTCACTGGTTCTCTCTTCTGCCGTTTTCCGTAGGACTCTCTTCTCTGACCTGCGTCTCCTTTGGAACTCTGCAGGTTCTAGATCGGAA
+
ABAABBBBFFFFGDGGDGGFGBHFGAAAAAFG3FGEAFGGGHHHHGGGFEEFHHHFHHHG0EGGGAEGGEG1GCGGGG?HE/GHHG/<BD<</DFFDGBGGGFA0??>A?CFGHHHHH<1><AGHG@CG<CCGHGHHHEFHBFFGHAEG@?BB-AE@B.BBFFFFFFFFFFFFFFFFFFFFFFFFB;AFFFFFFFDFFFFFFFFFFFFFF//BFFFBFBFFFFFFFF/9BFFFFFFFFABFFBFFE/;.DE
@M05620:37:000000000-D9766:1:1101:23843:4564 1:N:0:83
ACCACACCTTCTACAATGAGCTGCGTGTGGCTCCCGAGGAGCACCCCGTGCTGCTGACCGAGGCCCCCCTGAACCCCAAGGCCAACCGCGAGAAGATGAGTGGCGTGCTCCCTCTTCTGGCTGCCGCCTCCCTCCTTCCTGGCCTCCCGGCGCTGCGCCCTTTATCACTGGTTCTCTCTTCTGCCGTTTTCCGTAGGACTCTCTTCTCTGTCCTGTGTCTCCTTTGGCACTCTGCAGGTTCTAGATCGGAA
+
AAAAAAAAFFFFGGGGFGGBG1G1E0ABGEHHBFGGFGGCGHHHHGGGECFGHHHHHHHGGGGGGEEGGGGFHCEEGGCH/CHEGFEEGCG@/BFGDF1F?D/?/<>?/?<<0FC<FGFB10<<.<--<.<<CGCF0BCC0/;.GFHGB9--9A-AA@A@@F///:/:BBBF/9/9FBBFBF//;-99BAFBB9--?BBFF/;FFFFFFF/9BF//9/99/FFB/9//9BFBF/;BBA-;FBBFFF/---;
@M05620:37:000000000-D9766:1:1101:6908:4603 1:N:0:83
ACCACACATTCTACAATGCGCTGCGTGTGGCTCCCGAGGAGCACCCCGTGCTGCTGACCGAGGCCCCCCTGAACCCCAAGGCCAACCGCGCGAAGATGAGTGGCCGGCTGCCTCTTCTTGTTTCCGCCTTCCTCCTTCCTTTCCTCCCGGCGCTGCGCCCTTTCTCCCTGGTTCTCTCTTCTGCCGTTTTCCGTAGGACTCTCTTCTCTGCCCTGCGTCTCCTTTGGCACTCTGCAGGTTCTCGATTGGAA
+
AAAAAAA1BBBFGGFGGG1AEGGGGGGBAEGFGABE/AAECHGHHGE/AEEGHHGHHHH>ECGGGGGGGGEGFHHGGGGHGHGHHGGGCC/>CGG?GGH1?DC<0->>A-<=DGHHHHD<DD/=G?.:;.:;GGGGHHHH90;CFGGGBGGAAGAB@---;BFFFF/FFB-BFFFFFFFF:;/BF@BFFFFFFF-;A/BFFFFFF/;FF/FFFFF-;A@?FFFFFFF//;FFFF/BF-;BFFEEFF/9-/;
@M05620:37:000000000-D9766:1:1101:22230:4610 1:N:0:83
ACCACACCTTCTACAATGAGCTGCGTGTGGCTCCCGAGGAGCACCCCGTGCTGCTGACCGAGGCCCCCCTGAACCCCAAGGCCAACCGCGAGAAGATGAGTGGAAAGCTCCCTCTTCTTGTGGCCGCCTCCCTCCTTCCTGGCCTCCCGGCGCTGAGCCCTTCCTCACTGGATGTCTCTTCTGCCGTTTTCCGTAGGACTCTCTTCTCTGACCTGAGTCTCCTTTGGAACTCTACAGGGTATAGATCGGAA
+
ABBABBBBFFFFGGGGGGGGGGHCFEEFHGHHHGGGGGGCAHHHHGGGEEGG5FEGHBGFGF0FFFEGGGGHHHHEGGGHGEHGFEEEGFGGF/GFGHGF>?F111?<<GHGHB0??11>G1A.0<<C.ECE//<C0CHHH/;G:.CE.;?DGF-.AFBEFF//;9B.BBF/9/9:BBBFF/B/FDF?FEF/D/.ADBF/BBFFBFFFFBFBF/BBF//:/;F9B/9////BF/;/:B.9/;9FF//.:99
@M05620:37:000000000-D9766:1:1101:19432:4623 1:N:0:83
ACCACACCTTCTACAATGAGCTGCGTGTGGCTCCCGAGGAGCACCCCGTGCTGCTGACCGAGGCCCCCCCTGAACCCCAGGGCCACCCGGGCGAAGCTTGGGGGCCCGCTACCTCTTCTGTTGGCCGCCTCCCCCCTTCCTGGCCTCCCGGCGCTGCGCCCTTTCTACCTGGTTCTCTCTTCTGCCGTTTTCCGTAGGACTCTTTTCTCTGACCTGCGTCTCCTTTGGAACTCTGCAGTTTCTAGTTCGGA
+
AAA>AAAAFFFFGFGGDG11F1F1F0AA00FGAFG00FEGCHHHHGGGCEGGFHFBGHHECGCEG/FGGE/FG1FHG/<</<EAFG0/////<A@@C110<>-<-<<-<<-;/00;:0CGG:CEF09;-CAE9.;9A.BFFFBF-/9E-99----;--@F=@FFBB/BFBF?F/9B///9///9;/;ABF-9/-/-A-////9/;B//9/9/B9/--9---;/;;/F9F////9///;/;9/;/9;//;9A
@M05620:37:000000000-D9766:1:1101:22611:4642 1:N:0:83
ACCACACCTTCTACAATGAGCTGCGTGTGGCTCCCGAGGAGCACCCCGTGCTGCTGACCGAGGCCCCCCTGAACCCCAAGGCCAACCGCGAGAAGATGAGGGGAGTGGCCCGCTCCCTCTTCTGGTGGCCGCCTCCCTCCTTCCTGGCCTCCCGGCGCTGCGCCCTTTCTCCCTGGGTCTCTCTTCTGCCGTTTTCCGTAGGACTCTCTTCTCTGCCCTGCGTCTCCTTTGGAACTCTGCCGGTTCTCGAT
+
AAAAAAAAFFFFGDFFCGEA11F1F00000FFAFFA0EEC?GHHHAEEAEEFHDFCH00E?E?GGAG@EEFBGEHGGE///?GHH//<BCC//CFF11>FF/>/<?FFG>GCGGGGGHHHHHHHHHHGF;@C@FFHGGFGGGGGBF/9FFFGGG@@--@@F@@F@@FFEFF/FB/A-;BBFFFFFFFFFE>9;FFFFBB-ABBBFFFFFFFFFFFFFEBF-;:>BFFFFFFFF;FFFFFFF@?9B?BFEF:
@M05620:37:000000000-D9766:1:1101:16299:4738 1:N:0:83
ACCACACCTCCTAACTCGAGCCGCGGCGATCGACCTCGTAGGCCCCCGTCCGCCTGACCGAAGCCCCCCTGAACCCCAAGGCCAACCGCGAGAAGATGACAGGTGCGTAGCCCGCTACCTCTTCTGCTGGCCGCCTCCCTCCTTCCTGGCCTCCCGGCGCAGCGCCCTTTCTCACTGGTTCTCTCTTCTGCCGTTTTCCGTAGGACTCTCTTCTCTGCCCTGCGTATCCTTTGGAATTCTGCAGGTTCTAG
+
AAAAAAA1C1>CG1A1A1AEA0AAAA//////AAA/1B?E//1BB>E/E////?EGHHH/E///0/?ECCGCGCFGGGGGF/FGHGGCGGGC@CF/=<GHHGE0<0<<.;;CFCCCCGF090BFFF0;:9CFGG@CC99/9AFFBBBF/AFFFFAA;>;@-;99-@@@FBFFFFFFFFFBFFFFFFFFFFFF@A-;9FBBF-;-BFFFFFFFEFFBB//;/9;9-;AAFF9BFF/F/;BB/B/FF-9BFFF
@M05620:37:000000000-D9766:1:1101:21091:4747 1:N:0:83
ACCACACCTTCTACAATGAGCTGCGGGTGGCTCCCGAGGAGCACCCCGTGCTGCTGACCGAGGCCCCCCTGAACCCCAAGGCCAACCGCGAGAAGATGAGTGGCCCGCTCCCTCTTCTTGTGGCCGCCTCCCTCCTTCCTGGCCTCCCGGCGCTGCGCCCTTTCTCACTGGTTCTCTCTTCTGCCGTTTTCCGTAGGACTCTCTTCTCTGACCTGCGTCTCCTTTGGAACTCTGCAGGTTCTAGATCGGAA
+
AAAAAAAA>CFFFGGF3GAAG1G1F00A00BG1EF??FG//FHFHGGG/EEEBGBEHHFE/E?EG?EGG>>>B1?EGA/F//FGEG//B?C//CCB1<1?F1</0.<><-..<</DFH00<<CHGGCCG..CGHGFFFBB0/:ABA.EG-9;@-@9@-B?=F/FF/BBFFB/;FFFFFFFBFFFF@ABFFFBF/99;BFF/FFFBFBBFFBFFFFF@F@B9B/FF/B9:BBFFFFBFA-9://99/:--AE
@M05620:37:000000000-D9766:1:1101:11969:4809 1:N:0:83
ACCACACCTTCTACAATGAGCTGCGTGTGGCTCCCGAGGAGCACCCCGTGCTGCTGACCGAGGCCCCCCTGAACCCCAAGGCCAACCGCGAGAAGATGAGTGGCGCGCTCCCTCTTCTTGTTGCCGGCTGCCTCCTTCCTGGCCTCCCGGCGCTGCGCACTTTCTCCCTGGTTCTCTCTTCTGCCGTTTTCCGTAGGACTCTCTTCTCTGCCCTGCGTCTCCTTTGGCACTCTGCAGGTTCTAGATCGGAA
+
BBABBBBBFFFFGGGFFGGGGGFFCEFEE?GHHGGDGGGFGHHHHGGGE?EGHGHHH2GEGGGGGGCGGGGHHHHEGGGEFHHHGGGGGGFGGGHHHGG<2?F//?><A.>FFCFGB000=0.=DC-;@-;C0GGHHGHH0/.CFFFGGGGCFGBDC;9DAFFF/F/;FB.BFEBFBBFFFFFFFFF?:AFFF9.;DBBBFBFFFFFFFF/BEFF?DAD.9BFFFFF/99FFFFFFFEFB/9BFFF/9.AE
@M05620:37:000000000-D9766:1:1101:13599:4809 1:N:0:83
ACCACACCTTCTACAATGAGCTGCGTGTGGCTCCCGAGGAGCACCCCGTGCTGCTGACCGAGGCCCCCCTGAACCCCAAGGCCAACCGCGAGAAGATGAGGCGAGTGGCACGCTCCCTCTTCTGGCGGCCGCCTCCCTCCTTCCTGGCCTCCCGGCGCTGCGCCCTTTCTCCCTCGTTCTCTCTTCTGCCGTTCTCCGTCGGACTCTCTTCTCTGCCCTGCGTCACCTTTTGATCTCTTCCGGTTCTCGAT
+
>A>AAAABFFF@FGGC5FGGDDEEEEEBEEGHGGGEGGGGGHHHHGGGGFGGGHFHHHHGGGGGGG>EGGGHHHHGGFGEFHHHCFGEGGGGCGHHHHGBF////>C..01<ACDGFGFGHHHHH0CG--9;A.CEEFGGBFGGG0/;.09EF.-@B>--A--;-;99FFF/BF.-9..;/BFBFFBFBBB...;9/.;.B->=>FFFFFFFFF/;;.BFA;A9.;//;//;.//;////;AB;..;/.9B
@M05620:37:000000000-D9766:1:1101:9095:4848 1:N:0:83
ACCACACCTTCTACAATGAGCTGCGTGTGGCTCCCGAGGAGCACCCCGTGCTGCTGACCGAGGCCCCCCTGAACCCCAAGGCCAACCGCGAGAAGATGAGGGGGTGGCTGCCTCTTCTCGTCTCCGGCTGCCTCCTTCCTTCCCTCCCGGCGCTGCGGCCTTTCTCCCTGGTTCTCTCTTTTGCCGTTCTCCGGTGGACTCTCTTCTCTGCCCTGCGTATCCTTTGGTCCTCTGCAGCTTCTCGATTGCTA
+
BBABBBBBFFFFGGGGGGGGGGHHGGGEFEHHHGGDDFGGGHHHHGGGGEGFGHHHHHHGGGGGGGGGGGGFHHHGGGGHGHHHHGGGGDBDGGHHHHE22/>/---0>..<0=/<000.=../<.--;;.;00C/CFG;C0;BFFG.EG?;---:=:--.;/B/B9FF/.:;B/FF/BF///;B-AA.A/FA--:..;:/FB/:B////;B?/.A-;..;///;//:/BFFFFBFF/;B//9.///.//;
@M05620:37:000000000-D9766:1:1101:8719:4866 1:N:0:83
ACCACACCTTCTACAATGAGCTGCGTGTGGCTCCCGAGGAGCACCCCGTGCTGCTGACCGAGGCCCCCCTGAACCCCAAGGCCAACCGCGAGAAGATGCCCAGGTGAGTGGCTCGTCTCCTCTTCTGGTGCCCGCTTCCCTCCTTCCTGGCCTCCCGCCCTTGCTCACTTTCTCTCTGGTTCTCTCTTTTGCCGTTTTCCGTCCGACTCTCTCTTCTGCCCTGTGTCACCTTTGCAAGTCTGCAGGTTCTA
+
DDDDDDCCFFFFGGGGGGGGGGHHGGGGHGHHHGGGGGGGGHHHHGGGGGGGHHHHHHHGGGGGGGGGGGGHHHHGGGGHGHHHHGGGGGGGGGHHHHH222=/?110?1/?0F--..01>011>000=/0=/.<-<EH/0/</CGHFHHG.0.<CF-A--::=0C0CFB0<FF0CF00C000<00<B0<0B0<..<.B0.<..-.--.:0<000<0000<0.:0<000<F0BF0<00<000000:.:00<
@M05620:37:000000000-D9766:1:1101:11335:4870 1:N:0:83
GAGGCTGCTTTGGAAGAAACTGATAGGCCAGGGCAACACTTTCGGAAGGACCCGGGTAAGAATGTCGGCCACCTTAAGCAATCTGAAATACCGGCTACTGCTTAAAAAAAAACACAAGCAGACGACAAAAAAGTAAAAGAGATGATGAAAAAATAAGAAATAATTAAAGAAAGAGCGCAAAAGAAAACATATAGAGCCAATAGCACTAAAATCAGCACTTGAACAAATAAAGGAATTTGCACATACAAAAG
+
AAAAAAFAFFFFGGGG1FGGG1G3D3011B0ABBFF0G0111D//A/B/0BA/////A0B1111AA/>/B>/BF1BBE1@F1BB222BB11B/>E@/FBBBF121BB<E/>///@//0/0@0</<><<00.<.>1111=./<=0=0=00<0.-.000;0/00;<0;000;./////;----//..;/;.00900;00;/-/;/;;B////9////:/-;9;/;;/--99///9;9;9/9//;///;;B/-/
@M05620:37:000000000-D9766:1:1101:22723:4967 1:N:0:83
ACCACACCTTCTACAATGAGCTGCGTGTGGCTCCCGAGGAGCACCCCGTGCTGCTGACCGAGGCCCCCCTGAACCCCAAGGCCAACCGCGAGAAGATGAGTGGACCGCTCCCTCTTCTTGTGGCCGCCTCCCTCCTTCCTGGCCTCCCGGCGCTGCGCCCTTTCTCACTGGTTCTCTCTTCTGCCGTTTTCCGTAGGACTCTCTTCTCTGCCCTGCGTCTCCTTTAGAACTCTGCAGGTTCTAGATCGGAA
+
AAAABAABFFCFFGGFFGBGFFGHGFFAGEHHHGGEEEGCGHHHHGCGEEFFHGGGHHHGGGGGGGEGGGGHHHHGGGGHGHHFCGGGGCCDGGHHG2FFGEF110>>//>>GHHHHHF1>1<CGGGGG.;EHHGHHGHHG/;GFGFGGGGGGGGGGFFF-9/;FFFFFFFFFFFFFFFFFFFFFFD.FFFFFF.AFFFFFFFFFFFFFF/BEFFEFDFFB//BB/:/;BBFFFFFFF;BFFBF///;.9A
@M05620:37:000000000-D9766:1:1101:11582:4971 1:N:0:83
ACCACACCTTCTACAATGAGCTGCGTGTGGCTCCCGAGGAGCACCCCGTGCTGCTGACCGAGGCCCCCCTGAACCCCAAGGCCAACCGCGAGAAGATGACCCAGGTGAGTGGCCCGCTACCTCTTCTGGTGGCCGCCTCCCTCCTTCCTGGCCTCCCGGAGCTGCGCCCTTTCTCACTGGTTCTCTCTTCTGCCGTTTTCCGTAGGACTCTCTTCTCTGACCTGCGTCTCCTTTGGAACTCTGCAGGTTCT
+
CCCCCCA>CFFFGGGGGGGEGGHHGEGAAAFFGFFF2EEFEHHHHGGEEAEFFHHHHHHFGGCFGGGGGGGHGHHGGGGHGHHHHGGGGF<CCGHFGHHHHHHGFHHHHFGGGH/@GGGGHEHHHHHGGFHGHHGGGGDHGHHGHGGGGFGGGGGGGFG@@DFEFGFFFFFFFFFFFFFFFFFFFFFFFFFFFFFFFFFFFFFFDFFFFFFFFFBFFFFFFFFF.BFFFFFFFFFFFFFFFFFFFFFFFFF
@M05620:37:000000000-D9766:1:1101:13058:4983 1:N:0:83
ACCACACCTTCTACAATGAGCTGCGTGTGGCTCCCGCGGAGCCCCCCGTGCTGCTGACCGAGGCCCCCCTGACCCCCAAGGCCAACCGCGAGAAGCTGAGGTGAGTGGCCCGCTACCTCTTCCGGTGGCCGCCTCCCTCCTTCCTGGCCTCCCGGAGCTGCGCCCTTTCTCACTGGTTCTCTCTTCTGCCGTTTTCCGTAGGACTCTCTTCTCTGACCTGAGTCTCCTTTGGAACTCTGCAGGTTCTAGAT
+
>A>>>>1>CFFFDGGAABG1FDF1EEEB00BFFFF00AE//AAFFGGGBBEA1FCGEGHE>E/EFEEGGEFB0BBCCC???C?G/FF@CCG@/.<1<11>FFGDA10<EGHG-ACCHCBGGF0;@--;;C9-A9.;A/CBGF;BCFF9A;9EA:@->;A9F@@A??FFF/BBB99B9;9B;BBF/F/BB;-B-BAFFB/9;99B/:B:BF;BFFFFFFF-BFBBBFF/BBB/FFFFFFB9/BF-BFF/BB/
@M05620:37:000000000-D9766:1:1101:13937:5012 1:N:0:83
ACCACACCTTCTACAATGAGCTGCGTGTGGCTCCCGAGGAGCACCCCGTGCTGCTGACCGAGGCCCCCCTGAACCCCAAGGCCAACCGCGAGAAGATGACCCAGGTGAGTGGCCCGCTACCTCTTCTGGTGGCCGCCTCCCTCCTTCCTGGCCTCCCGGAGCTGCGCCCTTTCTCACTGGTTCTCTCTTCTGCCGTTTTCCGTAGGACTCTCTTCTCTGACCTGCGTCTCCTTTGGAACTCTGCAGGTTCT
+
AAAAAAAAFFC1FGGGGFFGFFCGGAEBAEHGGFGE?EGGGHGHHGGFGEGGFFHHHGEFEECEGGGGGGGHGHHGGGGHGHHHHGGEGG@CGGHFGHHHHHHHGHH<CGHFGHFCGGGGHHHHHHHHHHHGHHCCGGGHGHHGHGGGGGGGGGGGEGG-?@FBF@@F?@FFFFFFFFFFFFFFFFFFFFFFFF@BBFFFFFFFFFFFFFFFFFFFFFFFFFFF-@F?FFFFFFFFFFFFFFFFFFFFFFF
@M05620:37:000000000-D9766:1:1101:24408:5033 1:N:0:83
ACCACACCTTCTACAATGAGCTGCGTGTGGCTCCCGAGGAGCACCCCGTGCTGCTGACCGAGGCCCCCCTGAACCCCAAGGCCAACCGCGAGAAGATGCGTGGCCCGCTACCTCTTCTGGTGGCCGCCTCCCTCCTTCCTGGCCTCCCGGCGCTGCGCCCTTTCTCACTGGTTCTCTCTTCTGCCGTTTTCCGGAGGACTCTCTTCTCTGACCTGCGTCTCCTTTGCAACTCTGCAGGTTCTAGATCTGAA
+
CCCCCCCCFFFFGGGGGGGGGGHHGGGGHGHHHGGGGGGGGHHHHGGGEGGGEHGHHHHGGGGGGGGGGGGHHHHGGGGHGHHHHGGGGGGGGGGHHF2<</>/0//<>-<FDG11<1<<D/..C---C:.C/:C/CGH0;:A.FFGAGGG----AD99>-B0;BFFFF0/0;F9FFFFFB0:F09AF/ABF.-.--.;/9FF09:B90:0090/.-::.B00;;0000;F9BFFFF?F0009B009000;
@M05620:37:000000000-D9766:1:1101:8639:5126 1:N:0:83
ACCACACCTTCTACAATGAGCTGCGTGTGGCTCCCGAGGAGCACCCCGTGCTGCTGACCGAGGCCCCCCTGAACCCCAAGGCCAACCGCGAGAAGATGAGTGGCCCGCTACCTCTTCTGGTGGCCGCCTCCCTCCTTCCTGGCCTCCCGGAGCTGCGCCCTTTCTCACTGGTTCTCTCTTCTGCCGTTTTCCGTAGGACTCTCTTCTCTGACCTGAGTCTCCTTTGGAACTCTGCAGGTTCTAGATCGGAA
+
AAAABBBBFFFFGFFGGFFFGFEHGGGGHGHHHGGGEEGGGHHHHGGGEGGFHHHHHHHGEEFEGGGGGGG23GHGGGDFAGH//FEEDD@C<AGHHE2?GGFGHFCDGCGHHHHGHHFGGHGHHCGGGGHGGHEGHGGHHFHHFCEFFD-@BFBF@BGGGGGFFFFFFFEFFFFFFFFFFF/BFFADFFFF?BFDDFBFFFFFFFFFFB/BBFF9B/B/FFFFFFFEFFFFFFBBBFAFFFF9FFBAFF.
@M05620:37:000000000-D9766:1:1101:8907:5126 1:N:0:83
ACCACACGTTCTACAATGCGCTGCGTGCGGCTCGCGAGGAGCACCCCGTGCTGCTGACCGAGGCCCCCCTGAACCCCAAGGCCAACCGCGCGAAGATGAGTGGGCGGCTCCCTCTTCTATTGGCCGCCTGCCTCCTTCCTTTCCTCCCGGCGCTGCGGCCTTTCTCACTGGTTCTCTCTTGTGCCGTTTTCCGTAGGACTCTCTTGTCTGCCCTGGGTCTCCTTTGGCACTCTGCAGGTTCTAGATCGGAA
+
A@AAAAA11BCAGGGDEGA1A0EAEAA000AAA/AA/AEC/GHEHGE/>>>/1B1@FH0//>/EG/EEE//<GCCCF/<GC/?GEFA<C?/<--<.100<<0...-:;-.../9/99F00000/;:--;9..;F--9/////9////-;---9-;---9--9/9//;///-/;BFF9/://;B//;--;EF/B;---;B/;F////;99B/99/A--BFFF9/99/////9FBFB/B-9:BB/;/B/9--;
@M05620:37:000000000-D9766:1:1101:8621:5127 1:N:0:83
ACCACACATTCTACAATGCGCTGCGTGTGGCTCGCGAGGAGCACCCCTTGCTGCTGACCTAGGCCCCCCTGAACCCCAAGGCCAACCGCGCGAAGATGAGTGGCGTGCTGCCTCTTCTTGTTTCCGCCTTCCTCCTTCCTTGCCTCCCGGCGCTGCGCCCTTTCTCCCTGTTTCTCTCTTTTGCCGTTTTCCGTAGGACTCTCTTTTCTGCCCTGTGTCTCCTTTGGCACTCTGCAGGTTCTCGATTGGAA
+
AABB>AA34BBDEFBFGG4AEGGGGEG22BBAB2AA0AAA?B1BBBE1BBBF5GHHFHF5B33BGFGGFEAG3FGEEEFHGHGGFEEE>>>>BCG?FGH<?</?/?><F1>><>GHHH11=0/GDE.<<<<<GGHHHHHH00;CFHHG?FF?@DBDC-9-;;BFBFBBFF/;FBFFFFFF/;;FFFDFF9BBA9.;A:;BFF9FF//;F/FF9B:/;:B/;FFFFFF/:BFFFF//9.;;:F/AFF9;./;
@M05620:37:000000000-D9766:1:1101:14237:5158 1:N:0:83
ACCACACCTTCTACAATGAGCTGCGTGTGGCTCCCGAGGAGCACCCCGTGCTGCTGACCGAGGCCCCCCTGAACCCCAAGGCCAACCGCGAGAAGATGAGTGGCCCGCTACCTCTTCTGGTGGCCGCCTCCCTCCTTCCTGGCCTCCCGGAGCTGCGCCCTTTCTCACTGGTTCTCTCTTCTGCCGTTTTCCGGAGGACTCTCTTCTCTGACCTGAGGCTCCTTGGGAACTCTGCAGGTTCTAGATCGGAA
+
AABBBBBBFFFFGGGGGGFGGGHGG2EEHGHHGGGGGGGGGHHHHGGFEGGGHHHHHHHGEGGGGGGGGGGGHHHGGGFHGHHHHGCE@CCCFGHGFF2?22FFHEA/A@CHGHGFGB>BFFFGCC?<CAEGC:EGHCC0C/CGCCCADGG?-.9;B@EG-C0BFFFBFEF;:FBBFFFFB/BFB:ADFE/B.-;:-:AB//BBBBBB//;/:9.9..9.;A9B/9..;:B/:B/9/;9:BBBBB/;:.9.
@M05620:37:000000000-D9766:1:1101:11362:5175 1:N:0:83
ACCACACCTTCTACAATGAGCTGCGTGTGGCTCCCGAGGAGCACCCCGTGCTGCTGACCGAGGCCCCCCTGAACCCCAAGGCCAACCGCGACAAGATCTGGTGAGCGGCCCGCTCCCTCTTCTGGTCGCCGCCTCCCGCCTTCCCGGACTCCCGGCGCTGCGACCTTTCTCCCGGGTTCTCTCTTCTGCCGTTTTCCGTAGCAGTCTCTACTCTGCCCTGTATCTCCTTTGGAACTCCGCCGGTTCTCGAT
+
A11>A11>CFFFBGGF3BGFFFGFEEEE00BFGFA00A///B/BGGEG/BEC111FGH0E@G/EFEEGGEEFFGGGGC??FGHH/FEEGCG/</00112?G?0101</>->-<AC?.CHHF00=0::-;.:--...;.;@BE0//;-;A-//;-----------;-/9:/BF/A---;-/9//;9BFFF/9-;/;9BBF-9-////9////9B/99/-/-//9/9/;//;B/;B//9/-;-;=9--//A//
@M05620:37:000000000-D9766:1:1101:13229:5183 1:N:0:83
ACCACACCTTCTACAATGAGCTGCGTGTGGCTCCCGAGGAGCACCCCGTGCTGCTGACCGAGGCCCCCCTGAACCCCAAGGCCAACCGCGAGAAGATCAGGTGGGCGGCCCGCTCCCTCTTCTGGTCGCCGCCTCCCTCCTTCCCGCACTCCCGGCGCCGCGCCCTGTCTCCCGTGGTATCTCTTCTGCCGATTTCCGTCGCACTTTCTACTCTGCACTGCGTATACCTGAGAACCCCACCGGTTATCGAT
+
BBBBBBBBFFFFFGGFFGGGGGHHGFGEHGHHHGGGGGGGGHHHHGGGGFGGHHHHGHHGGGGGGGGGGGGHHHHGGGGHGHHHHGGGGGG/>/22?22?FFH?//>-A-<<CFGGEHHFH000:=0-;.;--..9;9FGFGB9/;-9@D/.;.---------9;9.BFFBFF.;.-.//999BFFBFF/@-;.;:/;FAB---;/9BB/;BFFFFF//;/;A..//////./;/.;9.;99-@.D/BE..
@M05620:37:000000000-D9766:1:1101:21887:5236 1:N:0:83
ACCACACCTTCTACAATGAGCTGCGTGTGGCTCCCGAGGAGCACCCCGTGCTGCTGACCGAGGCCCCCCTGAACCCCAAGGCCAACCGCGAGAAGATGAGGTGAGTGGCCCGCTACCTCTTCTGGTGGCCGCCTCCCTCCTTCCTGGCCTCCCGGCGCTGCGCCCTTTCTCACTGGTTCTCTCTTCTGCCGTTTTCCGTAGGACTCTCTTCTCTGACCTGAGTCTCCTTTGGAACTCTGCAGGTTCTCGAT
+
CCBCCCCCFFFFGGGGGGGGGGHHGFGEEGHHHGGGGGGFGHHHHGGGEGGGHHHHHHHGGGGGGGGGGGGHHHHGGGGHGHHHHGGGGGGGGGHGHHHHH?FDGHHGGHHGGG-CHHHHHHHHHHHGHHGGGGGHGHHGHHHHHHGGGGGGGGG-:AFGFFFFFFFFFFFFFFFFFFFFFFFFFFFFFFFADFFFFFFFFFFFFFFFFFFFFFFBFFFFFFFFFFFFFFFFFFFFFFFF/BFFFFF/AFB
@M05620:37:000000000-D9766:1:1101:19350:5258 1:N:0:83
ACCACACCTTCTACAATGAGCTGCGTGTGGCTCCCGAGGAGCACCCCGTGCTGCTGACCGAGGCCCCCCTGAACCCCAAGGCCAACCGCGAGAAGATGCGTGGCCCGCTACCTCTTCTGGTGGCCTCGTCCCTCCTTCCTGGCCTCCCGGAGCTGCGCCCTTTCTCACTGGCTCTCTCTTCTGCCGTTTTGCGGAGGACTCTCTTCTCTGACCTGATGCTCCGTTTGAACTCTGCAGGTTCTAGAGCTGAA
+
CCCCCCCCFFFFGGGGGGGGGGHHGGGGHGHHHGGGGGGGGHHHHGGGGGGGHHHHHHHGGGFGGGGGGGGHHHHGGGGHGHHHHGGGGGGGGGHHHH2///>/C?<-><-F<G1<<100=/..C0<.<<.;0/;:CGG0;/;.CGH.EGF--.0;A?D?-C0;BF0FF0/.;FBFF00;B00B:-;D/A.;--9--.;//;B00;0900:0/9//0000;0.;0/.09;F0;F0B0.;0:00000:000;
@M05620:37:000000000-D9766:1:1101:24354:5302 1:N:0:83
ACCACACCTTCTACAATGAGCTGCGTGTGGCTCCCGAGGAGCACCCCGTGCTGCTGACCGAGGCCCCCCTTAACCCCAAGGCCAACCGCGAGAAGATGCCCCGGGGAGTTGCCCGCTCCCTCTTCTGGTGGCCGCCTCCCTCCTTGCTGGGCTCCACGCGCTGCGCCCTTTCTCACTGGTTCGCTCTTCTGCGGTTTTCCGTAGGCCTCTCTTCTCTGACCTGGGTCTCCTTTGGAACCCTGCATGGTCTA
+
AA3ABBAA4CCFGGGGGGGFGEGFEBBBF?E2BAFGGECEDHHHHGCEBA115BBAAF30EE0>FEE/E>1BFGFGG>EFFEHG/FGEE/BB</0111??0/<//>@->0111<.<--../<;;G000:::..---..;;C/./;0;0C;.;/:.9/;.--9;.-;A--://;B////.;//--..;//;//-;;9:.//.;.;D/9/./9/9///9;/9/;F..;BBFB///;///;.;.;.99B./;BB
@M05620:37:000000000-D9766:1:1101:12185:5327 1:N:0:83
ACCACACCTTCTACAATGAGCTGCGTGTGGCTCCCGAGGAGCACCCCGTGCTGCTGACAGAGGCCCCCCTGAACCCCAAGGCCAACCGCGAGAAGATGAGTGGCCCGCTACCTCTTCTGGTGGCCGCCTCCCTCCTTCCTGGCCTCCCGGCGCTGCGCCCTTTCTCACTGGTTCTCTCTTCTGCCGTTTTCCGTAGGACTCTCTTCTCTGACCTGAGTCTCCTTTGGAACTCTGCAGGTTCTAGATCGGAA
+
AA3AB4AAFFFFFDG4ABFGFGFEABEBG2FGHGG2AAE?FHHHHGGGA1ECGE3FGH3FHHGGFEEEGGGFHHGGGGGFFHHF/FGGG?ECDDCC11FGGHGEF/CCGCGHHHFHHHGFGHGGHC@GGDHGHHGGFHHHHHHHBGHGGG-ABBBG@BGG@GGGFFFFFFFFFFFFFFFFFFFFFB;AFFFFFBFFFFFFFFFFFFFFFFFFFFF/FFFFFFBFFFFFFFFFFFFFFFAFFFFFFFFEDFF
@M05620:37:000000000-D9766:1:1101:12290:5340 1:N:0:83
ACCACACCTTCTACAATGAGCTGCGTGTGGCTCCCGAGGAGCACCCCGTGCTGCTGACCGAGGCCCCCCTGAACCCCAAGGCCAACCGCGAGAAGATGAGGCGGGTGGCCCGCTCCCTCTTCTGGTGGCCGCCTCCCTCCTTCCTGGCCTCCCGGCGCTGCGCCCTTTCTCCCTGGTTCTCTCTTCTGCCGTTTTCCGTCGGAATCTCTTCTCTGCCCTGCGTCTCCTTTGGATCTCTTCCGGTTGTCGAT
+
CCCCCCCBFFFFGGGGGGBGGGHHGEGAFEHGGFGEDGGGGHHHHGGGEAEGHHHHHHHEFFGGGGGGGGGHFHHGGGGHGHHHHGGGGGBFGGHGHHH22///<A@DC.:AD-:AFHHBBBBFFCFDA.;@DDAEGGGGGFFFFF/;;/AEF?;B@--@AF-:@9/;FFF/BF/;/:BFBFFFFFBFBFF9.9ABB?F.BFF..9:FFFF/;FF/F./:ACD@DBF:F//:///9;///;AC9;-:9;9:
@M05620:37:000000000-D9766:1:1101:9281:5367 1:N:0:83
ACCACACCTTCTACAATGAGCTGCGTGTGGCTCCCGAGGAGCACCCCGTGCTGCTGACCGAGGCCCCCCTGAACCCCAAGGCCAACCGCGAGAAGATGAGTGGCCCGCTCCCTCTTCTGGTGGCCGCCTCCCTCCTTCCTGGCCTCCCGGCGCTGCGCCCTTTCTCACTGGTTCTCTCTTCTGCCGTTTTCCGTAGGACTCTCTTCTCTGCCCTGAGTCTCCTTTGGAACTCTGCAGGTTCTAGATCGGAA
+
CCCDDDDCFFFFGGGGGGDGGGHHGFGBGGHHHGGGGGGGGHHHHGGGGGGGHHHHGHHGGGGGGGGGGGGHGHHGGGGHGHHHHGGGGGBDGGHFGHHHHHGG??>CF->FHHGHHH1FHFDHHGDGGCHGHHGHHHHHHHHHHGGGGGAGGGGGGFFFFFFFFFFFFFFFFFFFHFFFFFFFFFDFFFFFFFFFFFFFFFFFFFFFFH0FFFF/BFFFFFFFFFF0BFFFFFFHFFFFFF0FFFB.A.B
@M05620:37:000000000-D9766:1:1101:12284:5395 1:N:0:83
ACCACACCTTCTACAATGAGCTGCGTGTGGCTCCCGAGGAGCACCCCGTGCTGCTGACCGAGGCCCCCCTGAACCCCAAGGCCAACCGCGAGAAGATGAGCGAGGTGCGTGGCCTTCTTCCTCCCGTGTTCCTCGTTCCCCTCCTCCCGGGCCTCCGGGCTTTCCCACCGGTCTCCCCTTCTGCCGCTTCCCCCGGGTCCCTCTTCTCTGTCTTGTCTCTCCTTTGTCTCCTGTGGGATTCTGATGGGTCT
+
CCCCCCCAFFFFGGGGGG5FGGHHGGGBAFHHHFFFDGGGGHHHHGGGGGGGFHHHHHHEECCGGGGGGGGHGHHGGGGHGHHHHGGGGG/CGGHFHHH22///<??1-..--><1>G10000/......000<.:..;0/:CEF/CE.B--;E.:.9---.B0000;..-;-.00/././;00;@-;D.0//.:--.-.;0//:00;B09;0;9;0;00;BF00B000;;B090;.:9/09:000;.///
@M05620:37:000000000-D9766:1:1101:13987:5490 1:N:0:83
ACCACACCTTCTACAATGAGCTGCGTGTGGCTCCCGAGGAGCACCCCGTGCTGCTGACCGAGGCCCCCCTGAACCCCAAGGCCAACCGCGAGAAGATGCCCAGCCGGGTAGCCCGCCTGCTGGTCTGGTCGCTCCTTCCCTCCCTCCCGGCCCCCCGCCCCTGCTCCCTTTCTCCCTGGTCCTCCGTTTTGCCGATTTCCGTCGGCTCCTACCTTATGCCCCGTGTCAACTTTGGAAGTTCGAGGGCTCTA
+
CCCCCCCCFFFFGGGGGGGGGGHHGEEBFFHHHGGEEGGGGHGGHGGGDEEGHHHHHHHGEGGGGGGGGGGHHHHGGGGHGHHHHGGGGGGCGGHGHF<222?0////?-.>1<---...<0//=0//=0-;..;/;GH/0/:.;FG.;D-----;@-;--;.:/;9AF///;F/;B/.B///;/.;B/A.B/:--.:B/./;---.9.///.:///:;BF.-...///;B/;B/;//;//9./--.../;
@M05620:37:000000000-D9766:1:1101:7160:5524 1:N:0:83
GAGGCTGCTTTGGAAGAAACTCATAGATTACTGCAACAGTTCCCCCTGGACCTGGAAAAGTTTCTTGCCTTGCTTACAGAAGCTGACACAACTGCCAATGGTCACCGACCCGCAACACCAGCTGGCAGCATCATCACAGATTACCAGACTACCGGAGCAAACAACTTTCACAAAGGTTCTCACTTCTGCGGTATCCCGTAGGACTCTATAATCTAACATGAGTCACATTTGGAACTTTGAACGTTCAAGAT
+
>3AA>>CAC@B@GBBBAEBGGGFHHD5DFBBADB4AFFBDGDDBBBAAA2BBGHEBA32F3DDDDDDB3BAGFHF535BDBAABF32@3B1?@F3FBG3B3G44BB1/>>E///>>B///B/332/?/?B3??F33B23222@<22@@/2222><//<.<<0<>>>111=>DG.<C<<0<=0=<0<00=-;;.;:<GA.-..;C/=C000;0000=9;;/000=0;00;;;09CFGFF0B9/.;;;9B;//
@M05620:37:000000000-D9766:1:1101:16413:5537 1:N:0:83
ACCACACCTTCTACAATGAGCTGCGTGTGGCTCCCGAGGAGCACCCCGTGCTGCTGACCGAGGCCCCCCTGAACCCCAAGGCCAACCGCGAGAAGATGAGTGGCACGCTACCTCATCTGGTGGCCAACTCCCTCCTTCCTGGCCTCCCGGCGATAAGACCTTTCTCACTGGTTCTCTCTTATGCCGTTATCCGGAGGACTCTCTTCTCTGACCTGCGTCTCATCTAGAACTCTGCAGGTTATAGATCGGAA
+
1AAAA@>AFFFDGGGBEFGGBEF1EAEFG0FGHGEEGEG?EHHHHGCG//BAAA1FG0AEEG?GCE/EEGGHHGC?EGGEEFHE/?EEC@CC?AFG111??1?<0?//?A/F1F1111=110<001..<D0C//./00<0:/C:0.:.CC:---..90;C9F0C0C0090/0:90;F////9/;9=BA-A/B------;//;B//BB9/////9-9--;9;///////9;B/9B/;/-9///9:///---9
@M05620:37:000000000-D9766:1:1101:22774:5539 1:N:0:83
ACCACACCTTCTACAATGAGCTGCGTGTGGCTCCCGAGGAGCACCCCGTGCTGCTGACCGAGGCCCCCCTGAACCCCAAGGCCAACCGCGAGAAGATGAGTGGCCCGCTACCTCTTCTGGCGGCTGCCTCCCTCCTTCCTGGCCTCCCGGCGCTGCGCCCTTTCTCACTGGTTCTCTCTTCTGCCGTTTTCCGTAGGACTCTCTTCTCTGACCTCTGCCTCCTGTCGAACTCTGCAGGCTCTAGATCGGAA
+
BBCCCCCCFFFFGGGGGGGGGGHHGGGGHGHHHGGGGGGGGHHHHGGGEGGGHHHHHHHGGGGGGGGGGGGHHHHGGGGHGHHHHGGGGGGGGGHHHHHB>FGG0?D?/->G<<1>G11>1<-A-A:.00CE/;CH0FGG0/..0;.;C---;--.;@.BF/000BB0;0/;0;00:0BBFF00;-A.;.;FFF...0;//0:0;BFFF000;B00;0;00./0;0.;;.A0;FFF0A.;./;B9;0..;.
@M05620:37:000000000-D9766:1:1101:14508:5554 1:N:0:83
ACCACACCTTCTACAATGAGCTGCGTGTGGCTCCCGAGGAGCACCCCGTGCTGCTGACCGAGGCCCCCCTGAACCCCAAGGCCAACCGCGAGAAGATGACCCAGGTGAGTGGCCCGCTACCTCTTCTGGTGGCCGCCTCCCTCCTTCCTGGCCTCCCGGGGCTGCGCCCTTTCTCACTGGTTCTCTCTTCTGCCGTTTTCCGTAGGACTCTCTTCTCTGACCTGAGTCTCCTTTGGAACTCTGCAGGTTCT
+
BCCCCCCBFFFFGGGGGGGGGGHHGGGB4EHGHGGFDFEGDHGHHGGGGFGGFHGHGHHEGGCGGGGGGGGHGHHGGGGHGHHHHGGGGG/BDGHEGHHHHFFHG=?1??F/FHC-<-@CC<<GD00D<<CAG<@DC?FHE/GAGFGGBFBFF0CFADB--9-9A-CFAFFFFFFB90FFFFFBBBBFFF09FFDFFFEF0D;AF?BBFFFFFBFFBFBBFB0B//;BBFFFFFFBFFFFFB009FFF0BB
@M05620:37:000000000-D9766:1:1101:12638:5575 1:N:0:83
GAGGCTGCTTTGGAAGAAACTGATAGGCCACGGCACCAGTTCCCCAAGGACCCGGGAATGTACCTCACCCACCTGAAGCAAGCTGAAACAACGTCTTCTGGTTTCCAACCAAATCGGACCTGGCCACCCCAAACTAAGAGATCACGAACAGGCTGGTACAAACCAAGCACAGCGGAAAAAGCTGTCGGCTGACGCAATCTTCTCGATGCACTGAGAACGTTCAATACCTTAAGAACTGAACATGTAACGCC
+
AAAAAAFAFFFFGGGG1ABGG11BB301100AAE00AA0A12D10B/A/AB//////A0B1222@11?0>//BB001B11B0BB@11@10/?>?F0/2BG1F>0>B2>B////1B/////00000@?</>?/0/?111110?110//>-<0><00.<00000....../<//.-----/...0009.-9.-./.;--.0//;;/-///;9/9////;/-:9-////;//////;/-///9//9//;/9-9-
@M05620:37:000000000-D9766:1:1101:9973:5611 1:N:0:83
ACCACACCTTCTACAATGCGCTGCGTGTGGCTCCCGAGGAGCACCCCGTGCTGCTGACCGAGGCCCCCCTGAACCCCAAGGCCAACCGCGAGAAGATGACCCAGGTGAGTGGCCCGCTACCTCTTCTGGTGGCCGCCTCCCTCCTTCCTGGCCTCCCGGAGCTGCGCCCTTTCTCACTGGTTCTCTCTTCTGCCGTTTTCCGTAGGACTCTCTTCTCTGACCTGCGTCTCCTTTGGAACTCTGCAGGTTCT
+
AAAAA>A>CCFFFGGGGG1AEAFCFEFB0AFGGEFECEG/AGFHHGGEEGGGGHGHHHHEEECGGEEGGGGGFHHGGGGHEHHHAFGCGC/>/<G<11FDHHEHGHH1FHEFGHHCCGGGHHFHHHHFHHFGFCGCGCEHGGGGGGFGGGGFGGGGGG@9:AFFF@@B@@FFFFFFFFFFBFFFFFFFFFFFFF@BFFFFFFFEFFFFFFFFFF/FFFFFBFBF??F@?FFFFFFFFFFFFFEFFFFAFFF
@M05620:37:000000000-D9766:1:1101:15824:5616 1:N:0:83
ACCACACCTTCTACAATGAGCTGCGTGTGGCTCCCGAGGAGCACCCCGTGCTGCTGACCGAGGCCCCCCTGAACCCCAAGGCCAACCGCGAGAAGATGAGTGGCTCGCTGCCTCTTCTGGTGGCCGCCTCCCTCCTTCCTGGCCTCCCGGCGCTGCGCCCTTTCTCACTGGTTCTCTCTTCTGCCGTTTTCCGTAGGACTCTCTTCTCTGACCTGCGTCTCCTTTGGAACTCTGCAGGTTCTAGATCGGAA
+
CCCCCCCCFFFFGGGGGGGGGGHHGGGEHGHHHGGGGGGGGHHHHGGGGGGGHHHHHHHGGGGGGGGGGGGHGHHGGGGHGHHHHGGGGGGGGGHHHHHFFDF?01<<F.>FFHHHHG1<F>.<GC@CG;;EGFGHHHHG0:CGHHGGGGGFFD?EF@.@-FFFBFBFFFE9BFFFFFFFB9BFF=DFFFFFD0ADFBBBFFFFFF00:B0:;9FF=:-.;BF09FF0;FFBFFFFFFFFFFB:FB9E?.E
@M05620:37:000000000-D9766:1:1101:9149:5629 1:N:0:83
ACCACACCTTCTACAATGAGCTGCGTGTGGCTCCCGAGGAGCACCCCGTGCTGCTGACCGAGGCCCCCCTGAACCCCAAGGCCAACCGCGAGAAGATGAGGCGGGTGGGACGCTCCCTCTTCTGTTTGGCGCCTCCCTCCTTCCTTGCCTGCCTCCGCTGCGTCCTTTCTTTCTCGTTGTCTCTTCGTTCGGCTTCCGTCGGACTCTCTTCCCTGTCCTGCGTCTCTCTCCATTCGCTCCCGGTTGTCTAT
+
BBBBBBBAFFFFGGGGGG5BG5GHGEEBAEGHFFFE?EGGGHHHHGGGGFGGHHHHHHHEEGGGGDEGGGGCHFHGGGFHFEHHHG/<CG/<BFGFDGD10///-<<@-..;A..:;F//0009000;./A.;9.9CFBG/CFFF//////;A//....-.;.-;.9:BF//9B/.9;../;BF//../;.--.-9/.;.-9---//;B///.;;/B///9-A-..//;///////......99.-.///;
@M05620:37:000000000-D9766:1:1101:14677:5703 1:N:0:83
ACCACACCTTCTACAATGAGCTGCGTGTGGCTCCAGAGGAGCACCCCGTGCTGCTGACCGAGGCCCCCCTGAACCCCAAGGCCAACCGCGAGAAGATGAGTGGCGGGCTACCTCTTCTTGTTGCCGCCTCCCTCCTTCCTGGCCTCCCGGCGCTGCGCCCTTTCTCACTGGTTCTCTCTTCTGCCGTTTTCCGTAGGACTCTCTTCTCTGCCCTGCGTCTCCTTTGGAACTCTGCAGGTTCTAGATTGGAA
+
1>1>AA1AFFF13BF13F1BGEAGG0E000BBGG1F100B/AF0BEEG/EEGFAGGE0FAAEC/>EE/EEFHFHH/?EEGGHGHHGGGEG/BGGHEGHHF?1F</<>>C.<CGHHGHH==D0.;:C;@E.::GHGGGGGF0BFGGGGGGGGG@@@F@@B?@FFFFFBFFFEFFFFFFFFF9FFFF@BFFFFFFB;BBFFFFFFFFFFFFFBFFFE-9A@FFFFFFFF/;FFFFFFFFFAFFF/FF9/;A/F
@M05620:37:000000000-D9766:1:1101:20322:5713 1:N:0:83
ACCACACCTTCTACAATGAGCTGCGTGTGGCTCCCGAGGAGCACCCCGTGCTGCTGACCGAGGCCCCCCTGAACCCCAAGGCCAACCGCGAGAAGATGAGTGGTACGCTACCTCTTCTGTTAGCCGCCTCCCTCCTTCCTCGCCTCCCGGCGCTGCGCCCTTTCTCACTGGTTCTCTCTTCTGCCGTTTTCCGTAGGACTCTCTTCTCTGCCCTGCGTCTCCTTTGGAACTCTGCAGGGTCTTGATCGGAA
+
ABAABAABFFFFGGGDFEFFDEGFGEEEGEHHGGGEEGFCGHGHHGEGEEEFHFFHHHFGGGGGEE/EGGGHHFCEEGEECFHA?FE<B@CC?AGGDB>FH2/11??/?</01111FG1111><<.--<E<EB<.<<CC00.;C?A:CF?--99-AD?ADFF9///;/9/9B//9/B/FB//9B9B;.9A/9./.../9/9B/9FFFFB:/9.;.E-.-;9/9//9///99/9////.-;/.///;/....
@M05620:37:000000000-D9766:1:1101:15034:5749 1:N:0:83
ACCACACCTTCTACAATGAGCTGCGTGTGGCTCCCGAGGAGCACCCCGTGCTGCTGACCGAGGCCCCCCTGAACCCCAAGGCCAACCGCGAGAAGATGAGGCGAGTGGCACGCTACCTCCTATGGAGGCCGCCTCCCTCCTTCCTGGCCTCCCGACGATGCGACCTTTCTCCCTCATTCTATCTTCTGACGTTCTCCGTCGGACTCTCTTCTCTCCCATGCGTCTACTTTGGACATCTGCAGGTTCTAGCT
+
1>11A11AFFB@FGG1AAGD1A1AABEFF0GHFGAAA/E/EHHHHG?E/AEAF1BGH00EEECG/>/EEGGGHC/?EGG/>?G///?<C/C@?/<G11>?<////->..>1>C..<CF0./00000/<.:::A..;.//9/;FG00/9.0.C.9.-99--9--9@-//;/9//---99//9;BFFF///99;--;//-;-9--9-9BBFFB//;/:/-/99--9--9/9B//99/;99////:-//////9
@M05620:37:000000000-D9766:1:1101:14505:5773 1:N:0:83
ACCACACCTTCTACAATGAGCTGCGTGTGGCTCCCGAGGAGCACCCCGTGCTGCTGACCGAGGCCCCCCTGAACCCCAAGGCCAACCGCGAGAAGATGAGGTGAGTGGCCCGCTACCTCTTCTGGTGGCCGCCTCCCTCCTTCCTGGCCTCCCGGCGCTGCGCCCTTTCTCACTGGTTCTCTCTTCTGCCGTTTTCCGTAGGACTCTCTTCTCTGACCTGAGTCTCCTTTGGAACTCTGCCGGTTCTCGAT
+
BBBABBBBFFFFGGGFGGGGGGHHGFGBEFHHHGGGDGGGGHHHHGGGGGGGGHHHHHHGGGCGGGGGGGGHHHHGGGGHGHHHHGGGGGDGGGHGHHHHH??FHHHGGGHGGG-AHHHHHHHHHGHGHHGGGGGHGHHGHHHHHHFGGGGGGGG?B@BGFBBFBBFFFFF/BF;FFFFFFFFFFFFFFFBAAFFFFFF?FFFFFFFFFFFFFFF/BFFF/FFFFFFFFF/FFFFFFFBF/@B;DEF/;BB
@M05620:37:000000000-D9766:1:1101:14532:5785 1:N:0:83
ACCACACCTTCTACAATGAGCTGCGTGTGGCTCCCGAGGAGCACCCCGTGCTGCTGACCGAGGCCCCCCTGAACCCCAAGGCCAACCGCGAGAAGATGAGGTGAGTGGCCCGCCACCTCTTCTGGTGGCCGCCTCCCTCCTTCCTGCCCGCCCGGAGCTGCGCCCTTTCTCACTGGTTCTCTCTCCTGTCGCCTTCCGTACGACTCTCTTCCCTGACCTGAGTCTCCTTTGGTACTCTGCAGGTACTAGAT
+
BBBABBBBFFFFGGGFGGGGGGHHGGGEHGHHHGGFGGGGGHHHHGGGGGGGHHHHHHHGGGGGGGGGGGGHFHHGGGGHGHHHHGGGGGCGGGHHHHHF2<<1?FG//F<<C-<.GHF1F00<0</<CGD?D..CEHHGFHHHHB/;9.:BB--99?.9;=-;B-//;;/9FFF.BB/;FFFF//9//;;..9://:99.9.;9AFFF///;BFFB9/;/9B/B///;/9/.99//99///..//;9//9
@M05620:37:000000000-D9766:1:1101:19843:5799 1:N:0:83
ACCACACCTTCTACAATGAGCTGCGTGTGGCTCCCGAGGAGCACCCCGTGCTGCTGACCGAGGCCCCCCTGAACCCCAAGGCCAACCGCGAGAAGATGAGGCGAGTGGCCCGCTCCCTCTTCTGGTGGCCGCCTCCCTCCTTCCTGGCCTCCCGGCGCTGCGCCCTTTCTCACTGGTTCTCTCTTCTGCCGTTTTCCGTAGGACTCTCTTCTCTGCCCTGAGTCTCCTTTGGAACTCTGCCGGTTCTCGAT
+
AAA@A1AAFFFFFGGCFGGGGFHHGEEEGEGHHGGGGGGGGHHHHGGGEGGGGHGFHHHGGGGGGGGGGGGHHHHGGGGHGHHHHGGEGG@CCGHHGHHHH/A@GGHFGGHGGG?EGHHHHHHHHGHGHHGGGGGGGGGGGGGGGGGGGGFGGGGA@@@@F@@F?@FFFFFFFF/FFFFFFFFFFFFFFF@AAFFFFFFFFFFFBBBFFFFFFFFBFEBF9F9FFFFFFFFFFFFFFBBFB@@-AAFFFF:
@M05620:37:000000000-D9766:1:1101:17144:5819 1:N:0:83
ACCACACCTTCTACAATGAGCTGCGTGTGGCTCCCGAGGAGCACCCCGTGCTGCTGACCGAGGCCCCCCTGAACCCCAAGGCCAACCGCGAGAAGATGAGGTGAGTGGCCCGCTACCTCTTCTGGTGGCCGCCTCCCTCCTTCCTGGCCTCCCGGCGCTGCGCCCTTTCTCACTGGTTCTCTCTTCTGCCGTTTTCCGTAGGACTCTCTTCTCTGACCTGAGTCTCCTTTGGAACTCTGCAGGTTCTCGAT
+
ABBABABAFCFFGGGFGGGGGFHHGFG24EFHGFFFGGGGGAGHHEGGFEAFAGFHHHHGGCCEGGGGGGGHFHHGGGGHGHHHHGGGDGGGGGHHGHGHH?FGGGFGGHHGGG-DHHHGFHGHHFHGHHGGGGGHGHHGHHHHHGGGGGGGGGB-AB9BFBBFBBFFFFFFFFFFBFFFFFFFFFFFFFB::BEFFF:AFDFFBFFFFFFFFFF/FFFFFFFFFFFEFFFFFFFFFFFF/BFABFFBEF:
@M05620:37:000000000-D9766:1:1101:23685:5838 1:N:0:83
ACCACACCTTCTACAATGAGCTGCGTGTGGCTCCCGAGGAGCACCCCGTGCTGCTGACCGAGGCCCCCCTGAACCCCAAGGCCAACCGCGAGAAGATGAGTGGCCCGCTCCCTCTTCTGGTGGCCGCCTCCCTCCTTCCTGGCCTCCCGGAGCTGCGCCCTTTCTCACTGGTTCTCTCTTCTGCCGTTTTCCGTAGGACTCTCTTCTCTGACCTGCGTCTCCTTTGGAACTCTGCAGGTTCTAGATCGGAA
+
BBBABBBBFFFFGGGGGGGFG5GGGEEFHGHHCFGGGGGGGHHHHGGGGGGGHHHGHHHGGGEGGGGGGGGHHFHGGGGH/FHHHGGEGCGC@GGGFHHH2GEG</<AD->FHHHHHH1FGCEHH?DGGGHGHHGHHHHHHFHHFFEFGG--9?//9BABGGF/BFF//FF/99/9//FFFFFFF?DFF.B/999DAFFFFFBB9BB/9B/B9/..-.-9:FBFFFFFFFFFBFBBFFFF9/BFB9BE9AA
@M05620:37:000000000-D9766:1:1101:5633:5913 1:N:0:83
ACCACACCTTCTACAATGAGAGGAGTGTGGCTCCCGAGGAGCACCCCGTGCTGCTGACCGAGGCCCCCCTGAACCCCAAGGCCAACCGCGAGAAGATGAGGTGAGTGGCCCGCTACCTCTTCTGGTGGCCGCCTCCCTCCTTCCTGGCCTCCCGGCGCTGCGCCTTTTCTCACTGGTTCTCTCTTCTGCCGTTTTCCGTAGGACTCTCTTCTCTGACCTGAGTCTCCTTTGGAACTCTGCCGGTTCTCGAT
+
1>>1>1>AFFFFGGGCFD111100ABBDD0AB1BFE?EGGGHHGHGGGEECEHFHHHGHGGGGGFE?EGGGHHFEEGGGGCEHA/FE/ECB@?B0GFFBGFHA1?GGEE0/@CG-AGFFGFHFGFG/?F.@--E.GGHHFHHHHGH/CFBFGEB@-?@@@.--::AFFFFF/BF9FFFFEFFFFFFF/FF@9AFFFF-B--A9FFFBFFFFFFFF/BFBB/9FFFB/BFFF//////;9B/-9@F-B/-BB
@M05620:37:000000000-D9766:1:1101:14513:5925 1:N:0:83
ACCACACCTTCTACAATGAGCTGCGTGTGGCTCCCGAGGAGCACCCCGTGCTGCTGACCGAGGCCCCCCTGAACCCCAAGGCCAACCGCGAGAAGATGAGTGGCCCGCTACCTCTTCTGGTGGCCGCCTCCCTCCTTCCTGGCCTCCCGGCGCTGCGCCCTTTCTCACTGGTTCTCTCTTCTGCCGTTTTCCGTAGGACTCTCTTCTCTGACCTGAGTCTCCTTTGGAACTCTGCAGGTTCTAGATCGGAA
+
BBCABBBCFFFFGGGFGGGGGGHHGEFBAEHHHGGG?AEGGHHHHGGGGGGGGHGHHGHGGGFGGGGGGGGHGHHGGGGGGHHHHGGGGGGCGGHFFHHF?GEGGHGCC>CHHHHGHHGHFFFCG@CFDDHGHHGHHHHHHHHHHHGGGG-9AB?D?DFFFFFFFFFFFFFFFFFFFFFFFFFFFFADFFFFDFFFFEFFFFFFFFFFFF/FFFF/BBB9FFFFFFFFFFFFFEFFFFFFFFFFFFFADDE
@M05620:37:000000000-D9766:1:1101:11241:5981 1:N:0:83
ACCACACCTTCTACAATGAGCTGCGTGTGGCTCCCGAGGAGCACCCCGTGCTGCTGACCGAGGCCCCCCTGAACCCCAAGGCCAACCGCGAGAAGATGAGTGGCCCGCTACCTCTTCTGGTGGCCGCCTCCCTCCTTCCTGGCCTCCCGGCGCTGCGCCCTTTCTCACTGGTTCTCTCTTCTGCCGTTTTCCGTAGGACTCTCTTCTCTGACCTGCGTCTCCTTTGGAACTCTGCAGGTTCTAGATCGGAA
+
AAAAA?AAFFFFGFGGFGGGGGHHEEGAFEHHHGGFDFEEEHHHHGGG1EFCFFCFHHHGGGCGGGGFGGGHHHHGGGGHGHHHGGGGGG/BDGHGFHHHGHGG?/>AC@GHHHHHHH1FGBDCFGDGGAGGHHGHHHHHHBGHEGFGGG-AFGGDGFFFFFFFFFFFFFFFFFFFFFFFFFFFF>AAFFFFFBFFFFFFFFFFFFBFFFBFFFF.@DFABFFFFFFFFFFFFFFFFFFFFFEFFF;EDFF
@M05620:37:000000000-D9766:1:1101:19891:5985 1:N:0:83
ACCACACCTTCTACAATGAGCTGCGTGTGGCTCCCGAGGAGCACCCCGTGCTGCTGACCGAGGCCCCCCTGAACCCCAAGGCCAACCGCGAGAAGATGAGTGGCCCGCTACCTCTTCTGGTGGCCGCCTCCCTCCTTCCTGGCCTCCCGGCGCTGCGCCCTTTCTCACTGGTTCTCTCTTCTGCCGTTTTCCGTAGGACTCTCTTCTCTGACCTGCGTCTCCTTTGGAACTCTGCAGGTTCTAGATCGGAA
+
CDDDCCCCFFFFGGGGGGGGGGHHGGGGHGHHHGGGGGGGGHHHHGGGFGGGHHHHGHHGGGGGGGGGGGGHHHHGGGGHGHHHHGGGGGGGGGHHHHHHHGGF?F@CF-AFHHHHHH1FGHDHHCGGGGHGHHGHHHHHGHHHHHGGGGGGGGCGGFFFFFFFFFFFFFFFFFFFFFFFFFFFFFDFFFFFF:FDFFFFFFFFFFFFFFBFFFFEFDFFFFFFFFFFFFFFFFFFFFABFFFFFFFFBDF
@M05620:37:000000000-D9766:1:1101:7174:6000 1:N:0:83
ACCACACCTTCTACAATGCGCTGCGTGTGGCTCCCGAGGAGCACCCCGTGCTGCTGACCGAGGCCCCCCTGAACCCCAAGGCCAACCGCGCGAAGATGAGTGAGGTGCTACCTCTTCTTGTTGCCGTCTTCCTCCTTCCTGGCCTCCCGGGGCTGCGGCCTTTCTCACTGGTTCTCTCTTCTGCCGCTTCCCGTAGGACTCTCTTGTCTGTCCTGTGTCTCCTTTGTAACTCTTCGGGTTCTAGATGGGAA
+
AAAAAAA1BCFFGGGGGG1EEGGGGGGA0AGGHABE/EEA?HHHHGG/AEEFGHGHHHH>>ECGGGGGGGGHGHHGGGGHGHHHHGGGGG/BCGGCGHH11<11>>>>111<1>F1FH1100<00<<-<.00=C//:0C00/;GH.GG.A--=A.A---;-;FBB//B9/-;//99/////;//B--;B-/------/9/;////9:;F//;9FF//;//;FF//B///;9/;//---9;FF//B///-;:
@M05620:37:000000000-D9766:1:1101:7360:6003 1:N:0:83
ACCACACTTTCTACAATGCGCTGCGTGGGGCTCTCGAGGAGCACCCCTTGCTGCTGACCAAGGCCCCCCTGAACCCCAAGGCCAACCGCGCGAAGATGAGGAGGGTGGCGGGCTGCCTCTTCTGGTGGCCGCCGCCCTCCTTCCTGTCATCCCGGCGCTGCGTCCTTTCTCCCTTGTTCTGTCTTCTGTCGTTTTCCGTCGGAGTGTCTTCTCTGTCTTGCGTGTGCCTGTGAGTGCATCCGGTTGTTGCT
+
AABBBBB45BBDGFFGGGBEFGGGGGG22AEAB3BB3AA01GEHHGGACFFHFHGGFFF3B1CBGFGGGEAF3FGEEDEHGHFGHGGGEE/<BCD/?FG101?/>?FGF--<A:::CCFCCGG<CGGG9:;;@-;ABGFFFFFFFF9B/;:FEA-@=-9;DB.;@DBBFFBFFF;.9B/B/;BFFFFF;;A;;.A;/;FF=;@-;9:;BFFFBFF999/9BBD.:.9/;/;/////://:;9--;-;.;/;
@M05620:37:000000000-D9766:1:1101:7369:6018 1:N:0:83
ACCACACCTTCTACAATGCGCTGCGTGTGGCTCCCGAGGAGCACCCCGTGCTGCTGACCGAGGCCCCCCTGAACCCCAAGGCCAACCGCGAGAAGATGAAGGGGGTGGCTCGCCTCCTCTTCTTGTGGGGGCCCCCCTCCTTCCTGTCCTCCCCGCGGTGCGGCCTTTCTCCCTTGTTCTTTCTTCTGCCGGTTTCCGGCGGAATTTCTTCTCTGGCCTGCGTTTTCCTCTGAGCCCCTCCGGTTTTTGAA
+
BBBBBBB>BCFFGGGGGGAEEGGGGGGB2EGGHAAE?EGAEHHHHGG0AEGGGHFHHHH0EEEGGGGGGGGHGHHGGGGHGHHHHGGGGG/>CGH1?F11?1//<--<..<---.:;C/0<CF0<0;E:--9;--;B-9DFF/FF///9//BE.;---;9999;B.:B9/9BFB;./;/9/9//;B9//;9-9;D/9.-9-9--99///999//9/;./;A-..-.;/B/;B///;9AA.AF?-;.A9-./
@M05620:37:000000000-D9766:1:1101:21977:6055 1:N:0:83
ACCACACCTTCTACAATGAGCTGCGTGTGGCTCCCGAGGAGCACCCCGTGCTGCTGACCGAGGCCCCCCTGAACCCCAAGGCCAACCGCGAGAAGATGAGTGGCCCGCTCCCTCTTCTTGTGGCCGCCTCCCTCCTTCCTGGCCTCCCGGCGCTGCGCCCTTTCTCACTGGTTCTCTCTTCTGCCGTTTTCCGTAGGACTCTCTTCTCTGACCTGCGTCTCCTTTGGAACTCTTGCAGGTTCTAGCTCGGA
+
CCCDDCDDFFFFGGGGGGGGGGHHGGGGHGHHHGGGGGGCGHHHHGGGGGGGHHHHHHHGGGGGGGGGGGGHHHHGGGGHGHHHHGGGGGGGGGHHHHHHHGGF??>>C->FHHHHHH1FGFGHHGGGGEHGHHGHHHHHHHHHHGGGGGGGGGGGGF.DFFFFFFFFFFFFFFFFFFFFFFFFFFDDFFFFFFFFFFFFFFFFFFFFFF0BFFFFFFCFFFFFFFFFFFFFFFFFFFE;FFFFF0;FFFB
@M05620:37:000000000-D9766:1:1101:13691:6093 1:N:0:83
ACCACACCTTCTACAATGAGCTGCGTGTGGCTCCCGAGGAGCACCCCGTGCTGCTGACCGAGGCCCCCCTGAACCCCAAGGCCAACCGCGAGAAGATGAGGTGAGTGGCCCGCTCCCTCTTCTGGTGGCCGCCTCCCTCCTTCCTGGCCTCCCGGCGCTGCGCCCTTTCTCCCTGGTTCTCTCTTCTGCCGTTTTCCGTCGGACTCTCTTCTCTGCCCTGCGTCTCCTTTGGAACTCCGCCGGTTCTCGAT
+
BBBBBBB>>FFFGGGGGG5BGGHHGGG24BGAG2FE?EEE?GHHHGGAAEFGEHFHHHGA>E?EGGGGGGEGFHHGGGGHGHHHHGGGGG/BDGH22FGFH2?1?FHGG??CDGCDFHHHHHHHFDHDC<<:@.CEEHHGHHHHHG/CAFFGGGGAC@AFFF-ADCFFFFFBFF/.9BFB;FBFFFFFFFDA9FFFFDF?@CF>>FFFFFFFFFF;;;BF?BF99:B/;///B9;BB/.;;@F9A.;;.9:
@M05620:37:000000000-D9766:1:1101:18722:6109 1:N:0:83
ACCACACCTTCTACAATGAGCTGCGTGTGGCTCCCGAGGAGCACCCCGTGCTGCTGACCGAGGCCCCCCTGAACCCCAAGGCCAACCGCGAGAAGATGAGGTGAGTGGCCCGCTCCCTCTTCTGGTGGCCGCCTCCCTCCTTCCTGGCCTCCCGGCGCTGCGCCCTTTCTCACTGGTTCTCTCTTCTGCCGTTTTCCGTAGGACTCTCTTCTCTGCCCTGAGTCTCCTTTGGAACTCTGCCGGTTCTCGAT
+
CCCCCCCCFFFFGGGGGGGGGGHHGGGGHGHHHGGGGGGGGHAHHGGGGGGGGHHHHHHGGGEGGGGGGGGHHHHGGGGHGHHHHGGGGGGGGGHHHHHHH?FGHHHGGHHGGGCGGHHHHHHHHGHGHHGGGGGHGHHGHHHHHGGGGGGGGGGAGGFCFFFFFFFFFFFFFFFFFFFFFFFFFFFFFFFA;FFFFFFFFFFFFFFFFFFFFFFBFEFFBFFFFFFFFFFFF0BFFBFFBDFFFEFFFFB
@M05620:37:000000000-D9766:1:1101:10531:6113 1:N:0:83
ACCACACCTTCTACAATGAGCTGCGTGTGGCTCCCGAGGAGCACCCCGTGCTGCTGACCGAGGCCCCCCTGAACCCCAAGGCCAACCGCGAGAAGATGAGTGGCCCGCTACATCTTCTTGTGGCCACCTCCCTCCTTCCTGGCCTCCCGGCGCTGCGACCTTTCTCACTGGTTCTCTCTTATGCCGTTTTCCGTAGGACTCTCTTCTCTGCCCTGCGACTCCTTTGGAACTCTGCAGGTTCTAGATCGGAA
+
1>>1A?AAFFFFD3FFGGG1GG1GG0FAFEGHBFGAE//AB/BGHGGG?EG/B1ABGF0FEE?/F>>>EEGFGHHEGG>//<F</</ECCB//<<<FGFGGF//?/>//->11>>GHG1>11<<C/<<C<GEGHEHHCGHCFH.0C:CCCAGG@-;@---A//;FF//9BB//:BFFFFF/BFFF@F-FFFBBFFFFFFFFFFB/FBFF//;A/99--;9:B///9//;9/BFFFBF-;/;9/BF//-9BE
@M05620:37:000000000-D9766:1:1101:13126:6118 1:N:0:83
ACCACACGCTCTACAATGCGCTGCGTGCGGCTCCCGAGGAGCACCCCTTGCTGCTGACCCAGGCCCCCCTGAACCCCAAGGCCAACCGCGCGAAGATGAGGCGGGTGGCTCGCTGCCTCTTCTGGTGGCCGCCCCCCTCCTTCCTGGCCTCCCGGCGCTGCGTCCTTTCTCCCTCTTTCTGTCTTCTGCCGTTTTCCGTCGGAGTGTCTTCTCTGCCTTGTGTCTCCCTACGAGTCCCCCCGGCTGTCGAT
+
A3ABB4A>2A>AEGGGFGB2E2F?EEE22AE2B1AB1AAA1BG1GFG?12@F5FBHFHBB111GGGG?E//?FGEEG?EHGHHGHGFGGG<B@DC/1?<<F/>-<:@@GC0:-A.9.C0C0F0000/9..----99-9D9FFF//B/..9.9.;;---9-AB.9@.9/9/:/B..9/;B99;//9/;B/9-:./;//9B.-9--../://BBFFF/;9/:/9B///:/./....9.;;.;-;B-B-9/...
@M05620:37:000000000-D9766:1:1101:25833:6129 1:N:0:83
ACCACACCTTCTACAATGAGCTGCGTGTGGCTCCCGAGGAGCACCCCGTGCTGCTGACCGAGGCCCCCCTGAACCCCAAGGCCAACCGCGAGAAGATGAGGGGCCCGGCACGCTCCCTCTTCTGGTGGCCGCCTCCCTCCTTCCTGTCCTCCCGGCGCTGCGCCCTTTCTCCCTGGTTCTCTCTTCTGCCGTTTTCCGTCGGCCTCTCTTATCTGACCTGCGTCTCCTTTGGACCTCTGCCGGTTCTCGAT
+
CCCCCCCCFFFFGGGGGGGGGGHHGEEEFGHHHGGGGGEGGHHHHGGGEEGGHHGHHHHGGGGGGGGGGGGHGHHGGGGHGHHHHGGGGGGGGGHHHHHHG/A?//>@-CGCCA?EEH//=0<00;/::;:A@AE?EBFFBBFGG009;C0CFFGGFFA-9C9AAB/BFFFBBF0.B9BFFFFFBBFFFF>:.BABBDB.:D-ADFFFFF0BFFFFB:09.:A;ABF00B0/:0;;000:BD9;A;0;.B9
@M05620:37:000000000-D9766:1:1101:13066:6156 1:N:0:83
ACCACACCTTCTACAATGAGCTGCGTGTGGCTCCCGAGGAGCACCCCGTGCTGCTGACCGAGGCCCCCCTGAACCCCAAGGCCAACCGCGAGAAGATGAGTGGCTGGCTGCCTCTTCTTGTTTCCGCCTCCCTCCTTCCTTGCCTCCCGGCGCTGCGCACTTTCTCCCTGGTTCTCTCTTTTGCCGTTTTCCGTAGGACTCTCTTCTCTGCCCTGCGTCTCCTTTGGCACTCTGCAGGTTCTCGATTGGAA
+
BBBBBBBBFFFFGGGGGGGGGGHHGEGEGGHHHGGGGGGGGHHHHGGGGGGGHHHHHHHFGGGGGGGGGGGGHHHGGGGHGHHHHGGGGGCGGGHHHHH2?2?/0?//?/??<GHGD<11>10<FD.<<..<<CEBHHHD00;CHHHGGGG-:@-:@--9-;BB0C9FFF.9BB9BFBFF//;F99:D/;BFA/.;::;/9FFFFF//:/BF./.ABDC.;/B/BFE//BF/FF//9.;/:FF?/B/;./;
@M05620:37:000000000-D9766:1:1101:16851:6163 1:N:0:83
ACCACACCTTCTACAATGAGCTGCGTGTGGCTCCCGAGGAGCACCCCGTGCTGCTGACCGAGGCCCCCCTGAACCCCAAGGCCAACCGCGAGAAGATGACCCAGGTGAGTGGCCCGCTACCTCTTCTGGTGGCCGCCTCCCTCCTTCCTGGCCTCCCGGAGCTGCGCCCTTTCTCACTGGTTCTCTCTTCTGCCGTTTTCCGTAGGACTCTCTTCTCTGACCTGAGTCTCCTTTGGAACTCTGCAGGTTCT
+
DCDDDCDDFFFFFFGGGGGGGGHHGGGEHGHHHGGGGGGGGHHHHGGGGGGGHHHHHHHGGGGGGGGGGGGGHHHGGGGHGHHHHGGGGGFGCGHHHHHHHHGHGHGGHGHGGHHGGGGGHHHHGHHHHHHGHHGGGGGHGHHGHGGGGGGGGGGGGGA-;CGGGGFFFFFFFFFFFFFFFFFFFFFFHFFFFFFDFFFFFFF?DFFFFFFFFFFFFFFFFFFF/;FFFFFFFFFFFFFFFFFFFFFFFFF
@M05620:37:000000000-D9766:1:1101:10716:6164 1:N:0:83
ACCACACCTTCTACAATGAGCTGCGTGTGGCTCCCGAGGAGCACCCCGTGCTGCTGACCGAGGCCCCCCTGAACCCCAAGGCCAACCGCGAGAAGATGAGGTGAGTGGCCCGCTCCCTCTTCTGGCGGCCGCCTCCCTCCTTCCTGGCCTCCCGGCGCTGCGCCCTTTCTCCCTCGTTCTCTCTTCTGCCGTTTTCCGTCGGACTCTCTTCTCTCCCCTGCGTCTCCTTTTGAACTCTTCCGGTTCTCGAT
+
BBBBBBBAFFFFGGGGGGGGG5GFGGG2AEGFHDGGCGG?2GGCGGGGAEEFF3EGHH3E0>EFGEGGGG1?3FCGG?EHGHHH/FGGGGGG</?2FDGHH2/??GH//0?<AFDEEHGHFHGHB0<@--;@D.AEEFGDGGGGBF/:AFAE?9A-->B-.--;@DFFF/BBBF.9:9F9/;/9/B/F/BDD./ABFFFE-B9;;9FFFBFFFF//;;.A.-9-.;B/F///9;;;F//:9A=9AAFB9/;
@M05620:37:000000000-D9766:1:1101:13082:6165 1:N:0:83
ACCACACCTTCTACAATGAGCTGCGTGTGGCTCCCGAGGAGCACCCCGTGCTGCTGACCGAGGCCCCCCTGAACCCCAAGGCCAACCGCGAGAAGATGAGTGGCCCGCTGCCTCTTCTGGCGGCTTCTGCCGTCCTCCCTGCTCTCTCGTGGCCTCCCCCTTTCTCACCGTTTCTCTCTTCTTCCCTTTTCCGCAGTTCTCTCTTCGCTTCCCTTATCCGCCTTTGGAACTCTTCGGGTTCTAGATCGTAA
+
BCCCCCCCFFFFGGGGGGGGGGHHGGGEFGHHHGGGGGGGGHHHHGGGGGGGHHHHGHHGGGGGGGGGGGGGHHHGGGGHGHHHHGGGGGGGDGHGHHH222??0////-<<1F11=1111--<--;000:-.;C.0;./0.0=;90;...;C.0:.C9.-.000;0;...;BFFF0FF00;0;0/;;;BF0A.-;.00;F00;00.;.:.0;B90000.;A;D00;B000;F00.;....00;000;/..
@M05620:37:000000000-D9766:1:1101:21431:6190 1:N:0:83
ACCACACCTTCTACAATGAGCTGCGTGTGGCTCCCGAGGAGCACCCCGTGCTGCTGACCGAGGCCCCCCTGAACCCCAAGGCCAACCGCGAGAAGATGAGTGGCCCGCTCCCTCTTCTTGTAGCCGCCTCCCTCCTTCCTGGCCTCCCGGCGCTGCGCCCTTTCTCACTGGTTCTCTCTTCTGCCGTTTTCCGTAGGACTCTCTTCTCTGCCCTGCGTCTCCTTTGGCACTCTGCAGGTTCTAGATCGGAA
+
AAA?AAAAFFFFGGGFDGFAF1F1EAAAF?GG1FFEEGECFHHGHGEGEEGGHGGFHHHGCGGGF>EEGGGCH1>EG/?FCAHFAGE<CG<</?<FF<1FH1<F0FC@@->CGFCGHG11111=DA<CECGEGHGHHHHF0/CGF.:EG@@@@@-CA@B@@FFBFFFFF/BFFFFFFFFFBFFFF@BA/EFBF:-;ABFFFFFFFFFFFB/;EFFE@B=ABFFBFBF//:;FFFF/BFA/9B//9B/A---
@M05620:37:000000000-D9766:1:1101:22058:6203 1:N:0:83
GAGGCTGCTTTGGAAGAAACTGCCAAGCCAGTGACACCAGATCGGATGACCACACATCCGCACTCCAGTCACCTGAAGCTCTCTCGTATCCCTTCAGCTGCTTACCCGTCCGACCCAACACCTCGCCGACTCCCCGGGAGTCCCCGAGCTGCTGCCACCCTGCCACGTACGTCAAGCATTTCCGCTTTCGCCCTCTTGTGGATCCCATTGCACCCTTCTCCGCATTTGTACTTGTAACTGCCCAGCCCGGG
+
A1>1AAFAFFFFGCGFF1FGGA101BA0ABBBBFG1F0AF01F/A//A11BB////1B0B/AAA0011B11@BFGBB1111@BGB??/00B111B1B1111BB@100///////////?///F0//@?/>AEH/C</---><FBA-<--C//C0CG/C.../.;:0-9/;;BF..9;/0;CBF.A?.;BC.CB@FFFF/9A//B--/;BB/9B/--B-/B/:9---B/9B/9B9/9//9///-99--99=-
@M05620:37:000000000-D9766:1:1101:20694:6222 1:N:0:83
GAGGCTGCTTTGGAAGAAACTGACAAGCCAGGGACAAAAGATCGGAAGAGCACACGTCTGAACTCCAGTCACCTACAGCAATCTCGTATGCCGTCTTCTGCTTGAAAAAAAAAAGAGTCTCCCTCGTCGTCATCTGGTCGTTGTTGCGGCGTGCGGCGTTGCGGCCCTCCAGTCCTCACCGTGGCGGGTTCTGGTAAATGCTGGGGGGCGTCTGGTCTCTTTGGCTCCCACCCGTCCCCCTGTCTGGTCTA
+
1>AAA1CAFF3BAFGG1FGG1FBFGGHHGFFHGCGACCHAABGHGEGGHHHBFGHE0GHGFFGGHHHHAFGH1B1B@BG0FGHEGE>EE0FGG/E0FBFDFBFF0BGE>/E/<///0B1BFGC0F/F/>//<?FG111?/><>..01---<-;.:CG?9@-.--;9--AB-/9/BB9/9;-9E-----99AFFBBB//;9///9;---------///;FB99////BEE-;A-9:ABFFF@;;BFF/9/B/
@M05620:37:000000000-D9766:1:1101:19634:6243 1:N:0:83
ACCACACCTTCTACAATGAGCTGCGTGTGGCTCCCGAGGAGCACCCCGTGCTGCTGACCGAGGCCCCCCTGAACCCCAAGGCCAACCGCGAGAAGATGAGTGGCGTGCTCCCTCTTCTCGTGGCTCCCTCCCTCCTTCCCGTCCTCCCGGCCCTGCGCCCTTTCTCACCGGTTTTCTCTTCTGCCGTTTCCCGTAGGACTCTCTTCTCTGACCTGCGTCTCCTTTGGAACTCTGCAGGCTCTAGATCGGCA
+
AA1AAAAAFFFD3GG131FGFFCFABEEH0BGHG00AAE/EHFHHGGGE/EEGFFHHHBEEGEGEG@FGGGHHHEEGGCFGHHE/FGGG?BCCCHGHHEB?<<?//>//1?.0<01>G1<<..-.0..<<.</C./00;/..;C.0;E.---=E?E-;A@?/F;009;---;--9/9//;99//;9-;F///9----///;//9/BFFFB/BBBB--;--BFF//////;//;//99A-;AB///9/;---
@M05620:37:000000000-D9766:1:1101:19654:6247 1:N:0:83
ACCACACCTTCTACAATGAGCTGCGTGTGGCTCCCGAGGAGCACCCCGTGCTGCTGACCGAGGCCCCCCTGAACCCCAAGGCCAACCGCGAGAAGATGCGGTGACCGGCCCGCTCCCTCTTCTGGTGGCCGCCTCCCTCCTTCCTGGCCTCCCGGCGCTGCGCCCTTTCTCACTGGTTCTCTCTTCTGCCGTTTTCCGTAGGACTCTCTTCTCTGACCTGAGTCTCCTTTGGAACTCTGCCGGTTCTCGAT
+
BBBBB?ABFFFFGGGGGGGGGGHHGFGEGGHHHGFGGGGEGHHHHGGGEEGGHHGHHHHGGGGGGGGGGGGHHHHGGGEHGHHFAFGGGGFGGAGHFF2</?A/11<<--<-CC-ECH//DGH00C/AFFCGGGGGFFGGGFGBFF/AAB.;.9-AB>@-D=;DCC/B9B//99/;BFFFFFB/FFF/F/D../;BBA/9A.99/BB99FFFFFBFB/:././B99FB/////999//;F/@--A99/9/9
@M05620:37:000000000-D9766:1:1101:7774:6285 1:N:0:83
ACCACACCTTCTACAATGCGCTGCGTGTGGCTCCCGAGGAGCACCCCGTGCTGCTGACCGAGGCCCCCCTGAACCCCAAGGCCAACCGCGAGAAGATGAGTGGCCCGCTACCTCTTCTTGTGGCCGCCTCCCTCCTTCCTGGCCTCCCGGCGCTGCGCCCTTTCTCACTGGTTCTCTCTTCTGCCGTTTTCCGTAGGACTCTCTTCTCTGCCCTGCGTCTCCTTTGGAACTCTGCAGGTTCTCGATCGGAA
+
BBBBBBB>CFFFGGGGGG4AEEGGGFGBAEHHHFFE?EGCDHHHHGGAEEGGHHHHHHHFGEGGGGGGGGGHHHHGGGGHGHHHGGGGGG<BCGHEHHFFDGG?0?>@A<>GHHHHHH0DG0<GHGDGGCHFHHGHHHHH0FGGGGGGGGAGGGFFF;AD@FFFFFBFFFFFFFFFFFFF9;BFFFDFFEFFAB;DFFFFFFFFF/BFFEBFFFF9@DFDFFFFFFF/9BFFFFFFFEFFFF/AFF9@DD?
@M05620:37:000000000-D9766:1:1101:9579:6302 1:N:0:83
TCTGCCACTTCTCAATCGCACAGGTGAGCCCTGCCCTGGCCCGAACCTCCCTCATAACCCGTCCCTCCCTCGCTACCAGCAGCCCCAACCCCTCGCCTTGCAGTGGGGCTATTCTAGTATCCAGCTTTTGAAGCTCGCAGTTCGGCAGTAGCGACCATTTTGGTAAACACAGTCCTAACCGTGCACGGCGCTCGTCAATGATCAGGTCAGCAGGGCCGCTCCGTCGCCCACCATTGCACACGGCTTTCTTC
+
>1>>A1B11B1BABBGGGGCEG0ABB10BGGH00B0F0ABFA/A///BG/F0FAAD21AB/ABE/@0/BB0>>/?EHCE/BB>/??/??/??/>//>/?B111B10//?/0?2222222@F221F11111<111?1/>-.<11.>-<-/=00--:--::000;;0000;...9;0009/9-:..90.--9-@-@----//////9/:9/-/9---9;@=--;9-;@@---9-;://////-----9/////
@M05620:37:000000000-D9766:1:1101:6124:6342 1:N:0:83
ACCACACCTTCTACAATGAGCTGCGTGTGGCTCCCGAGGAGCACCCCGTGCTGCTGACCGAGGCCCCCCTGAACCCCAAGGCCAACCGCGAGAAGATGAGTGAGGCGCTACCTCTTCTTGTGGCCGTCTCCCTCCTTCCTGGCCTCCCGGAGCTGCGGCCTTTCTCACTGGTTTTCTCTTCTGCCGCTTTCCGTAGGACTCTCTTGTCTGACCTGTGTCTCCTTTGGAACTCTGCGGGTTCTAGATCGGAA
+
BBBBBBB>CFFFGGGGGG5FGGHHGFGAAEHHHBFE?EGGFHHHHGGEFFGGHHHHHHH0EEGGGGGGGGGHHHHGGGGHGHHHHGGGGG<BDGHGHHG1><110/>>---01>G1FH1111...---./0//=.:00C00:CHH.GG9B9-=F/B---;::FB//9B//.;/.:9///99B9/BB-@F.//./.../9/;///;/:BF//B/FF/9F//BFFFFF///;9/;//----;FF//B//9...
@M05620:37:000000000-D9766:1:1101:6122:6361 1:N:0:83
ACCACACCTTCTACAATGAGCTGCGTGTGGCTCCCGAGGAGCACCCCGTGCTGCTGACCGAGGCCCCCCTGAACCCCAAGGCCAACCGCGAGAAGATGAGTGGCTGGCTGCCTCTTCTTGTGGCCGGCTGCCTCCTTCCTTGCCTCCCGGCGCTGCGCCCTTTCTCCCTGGTTCTCTCTTTTGCCGTTTTCCGGATTACTCTCTTCTCTTCCCTGCGTCTCCTTTGGAACTCTGCAGGTTCTAGATCTGAA
+
BBBBBBB>BFFFGFGGGG5FGGHHGGGBAFHHHAFE?EEGFHHHHGGEEFGGGHHHHHHEECGGGGGGGGGHGHHGGGGHGHHHHGGGGGBCGGHBGF1121?/0///?//?1G1>D111>1..>--<<-.=:0;;CHH000;:FHHEGGG--9-;A-C-9F/FBF/BF/.9;FFFFF/F/9/;99AFFF/F.-.../;:/BFBB/9;B///9B/.-.;.;B/B////;BF/FF/B9.ABB//;//////;
@M05620:37:000000000-D9766:1:1101:13874:6378 1:N:0:83
ACCACACCTTCTACAATGAGCTGCGTGTGGCTCCCGAGGAGCACCCCGTGCTGCTGACCGAGGCCCCCCTGAACCCCAAGGCCAACCGCGAGAAGATGACCCAGGTGAGTGGCCCGCTACCTCTTCTGGTGGCCGCCTCCCTCCTTCCTGGCCTCCCGGAGCTGCGCCCTTTCTCACTGGTTCTCTCTTCTGCCGTTTTCCGTAGGACTCTCTTCTCTGACCTGAGTCTCCTTTGGAACTCTGCAGGTTCT
+
BBBBBBBBFFFFGGGGGGGGGGHHGGGGFGEHHGGGGGGFGHHHHGGGGGGGHHHHHHHGGGGGGGGGGGGHFHHGGGGHGHHHHGGGGGCFGGHHHHHHGHEHEGH1GHFFFHH@GF?CBDFHGHHHFGF?GGCGGGGHGHHGHGGGGFFFFGGEFAC?AGGGFGFFFFFFFFFFFFFEFFFFFFFFFFFFFFBDFFFFFFFA?DFFFFFFFFFFFFFBBF/;BBFFFFFFFFFEBBFFFFFFFE?9BFF
@M05620:37:000000000-D9766:1:1101:12321:6383 1:N:0:83
GAGGCTGCTTTGGAAGTGACCGCCGCGCCATGGCACACAGATCGGAAGAGCACGCGTCTGAACTCCAGTCACCTGAAGCTATCACGTATGCCGACTTCTGCTTGTAAACCACCCCATAACTCTTCTGGTGGCCGCCTCCCTGCTTCCTCACCTCCCGGAGCCTCACCCTTTCTCCCTGGTTCTCTTCTGTGCCGTTTTCCGTAGGCCTCTCTTCTATGCCCTCTGTCTCCTTTTGGACCATGCCGGTCTGT
+
A>>AAAFAFFFFGEGG1BBBB1AAA0AE?E/B0B010BE01FG///BE0BG1F/>E>>EFHFGG1B1BBB1FH100BFFFD2B2B/B0BBGD@//<E12BFBFHB1BB1B??F?/?<0111@>1@21110<00/<-...<>1.<DDG000.<0<...:-:-./:/..9./00090/90.9;0099000000;9-../.0=-/--9/9/;/9/9/9/;//9/9--////9//;B//-//--;//;--9--//
@M05620:37:000000000-D9766:1:1101:22022:6404 1:N:0:83
ACCACACCTTCTACAATGAGCTGCGTGTGGCTCCCGAGGAGCACCCCGTGCTGCTGACCGAGGCCCCCCTGAACCCCAAGGCCAACCGCGAGAAGATGACCCAGGTGAGTGGCCCGCTACCTCTTCTGGTGGCCGCCTCCCTCCTTCCTGGCCTCCCGGAGCTGCGCCCTTTCTCACTGGTTCTCTCTTCTGCCGTTTTCCGTATGACTCTCTTCTCTGACCTGAGTCTCCTTTGGCACTCTGCAGTTTCT
+
BBBABBBBFFFFGGGGDGFBGBHFGAEB4AGHCFGA?EGGDHHHHGGGDEGGGHGFHHHGCGCGGAEGGG11G3GGGGGHEEHHHGE<DGG</DFF1FD1<F//FHHB0?1?F0G@DG--<<00GGDFDGC.CC-AGGAH.GHGHB0CC09CF09:.9---9;/:--.9@//BFBB/B/.;;BFBF/9BF////-../;B/DBF.//;F9BFFF//BB//;/F./.9/BBBFBFB//;B9B/BB9/9/:BF
@M05620:37:000000000-D9766:1:1101:18635:6434 1:N:0:83
ACCACACCTTCTACAATGAGCTGCGTGTGGCTCCCGAGGAGCACCCCGTGCTGCTGACCGAGGCCCCCCTGAACCCCAAGGCCAACCGCGAGAAGATGAGTGGCCCGCTCCCTCTTCTTGTCTCCGCCTCCCTCCTTCCTTGCCTCCCGGCGCTGCGCACTTTCTCCCTGGTTCTCTCTTCTGCCGTTTTCCGTAGGACTCTCTTCTCTGCCCTGCGTCTCCTTTGGCACTCTGCAGGTTCTCGATCGGCA
+
CCABCCBBFFFFGGGGGGGGGGHHGEGEGGHHHGGGGGEGGHGHHGGGEFGGHHHHHHHGGGGGGGGGGGGHHHHGGGGHGHHHHGGGGGBDGGHHH2?2@2?/?/>/>->FFHHFGG<1>11=<E<CE<<CCFGHHHHH00;/CHHGGGGDGACGGA-;=FFFFF/BFBEBFFFFFFFF:9BFFFFFFFFFFF.;DFFFBF/FFBBBBBFF.99EFF-.BBB/FFF//;FFFF/BF9ABFFBEBF::.-@
@M05620:37:000000000-D9766:1:1101:21220:6512 1:N:0:83
ACCACACCTTCTACAATGAGCTGCGTGTGGCTCCCGAGGAGCACCCCGTGCTGCTGACCGAGGCCCCCCTGAACCCCAAGGCCAACCGCGAGAAGATGAGTGGCCCGCTACCTCTTCTGGTGGCCGCCTCCCTCCTTCCTGGCCTCCCGGCGCTGCGCCCTTTCTCCCTGGTTCTCTCTTCTGCCGTTTTCCGTAGGACTCTCTTCTCTGCCCTGCGTCTCCTTTGGAACTCTGCAGGTTCTCGATCGGAA
+
AAB@AABAFF4DGFDGGGFGGGHHGEEA4EHBBAFEE2EEEHDGHGGGDGGGHHGGFFHEC@CEGGGGGGGFBFHEEEEHEHHHHGGGDG/B?DHHHHBFDGG<FGADG<AGHHHHHH1>F0AGC@FGEEHFHHGGHHHHHGFHHGGGGGGGGGGGAFFFFFFFFF/BFFFFFFFFFFFFFFFFFFDFFFFFFF;DFFFFFFFFFFFFFF/BFFF.@:@FFFFFFFF:/FFFFFFEFFFFFF/.9FFFD.;
@M05620:37:000000000-D9766:1:1101:21204:6525 1:N:0:83
ACCACACCTTCTACAATGAGCTGCGTGTGGCTCCCGAGGAGCACCCCGTGCTGCTGACCGAGGCCCCCCTGAACCCCAAGGCCAACCGCGAGAAGATGAGTGGCCCGCTACCTCTTCTGGTGGCCGCCTCCCTCCTTCCTGGCCTCCCGGCGCTGCGCCCTTTCTCACTGGTTCTCTCTTCTGCCGTTTTCCGTAGGACTCTCTTCTCTGACCTGAGTCTCCTTTGGAACTCTGCAGGTTCTAGATCGGAA
+
1A1AA11AFF@@3GG13BBG1GEFEEGEH0BGHGC0EEE/FHHHHGAEA/BAGAAFHE0EGGGG/E/EGGGHGH/?EGGCFHH//FEGG/>CCCHHBDGHHFGG?/>AC-AGFHHHHHFHHHGHH-ACFEHGHHGB0CGHBGGA0:CG.@-AAGGGG;F@?/FFFFFFFFFFFFFFFFFFFFFFF@BFFFFFFFFFFFFFFFFFFFFFFFBFFFF/9FFFFFBFFBF:FFFFFFFFFF;BFFBFFFFFFBF
@M05620:37:000000000-D9766:1:1101:16629:6527 1:N:0:83
ACCACACCCTCTACAATGCGCTGCGTGTGGCTGCCGAGGAGCACCCCTTGCTGCTGCCCTAGGCCCCCCTGAACCCCAAGGCCAACCGCGCGAAGATGAGTCGGGAGCTCCCTCTTCTTTTTTCCGTCTGCCTCCTTCCTTTCCTCCCGGCGCTGCGCCCTTTCTCCCTGGTTCTCTCTTTTGCCGTTTTCCGTTGGACTCTCTTCTCTGCCCTGCGTCTCCTTTGGCACTCTGCCGGCTCTCGATCGGCA
+
A>A?AAB>3>>BBGGGGGCEFCEGEBA2ABG2AAFE2EE?DHHEGGG1BBGHFFFG3GF@BBEGHDGEGE??GGHGG?EGFFHHHGGEGG<>CCG/>DF1?1>///>>01<.CFBD1F1<1<-/<<0<<.;;GGCCG;CFCB;:C0=CC---9@-9--.99/B/9B/BF/.9;BB;BFB//;;/B;9AFFF/A9/9:/BFFF/BB/:BFE/B.9FA9D;9.9B/BBFFFF./;//9---9;B;.99.9.-9
@M05620:37:000000000-D9766:1:1101:21228:6530 1:N:0:83
ACCACACCTTCTACAATGAGCTGCGTGTGGCTCCCGAGGAGCACCCCGTGCTGCTGACCGAGGCCCCCCTGAACCCCAAGGCCAACCGCGAGAAGATGCGTGGCCCGCTACCTCGTCTGGTGGCCTCCTCCCTCCTTCCTGGCTTCCTGGAGCCCCGCCCTTTCTCACTGGTTCTCTCTTCTTCCGTTTTCCCGATTTCTCTCTTCTCTGACCTTATGCTCCGTTTGAACTCTGCATGTTCTAGATCTGAA
+
BCCCCCCCFFFFGGGGGGGGGGHHGFGGCGHHHGGGDGGGCGHHHGGGGGGGBGGHHHHGGG0EGGGGGGGHHHHGGGEHGHHHEGGGGGCC@/GHHGF///A>FC<->--F1F.<<<</=<..<0<.C:/C//;;GGH0;/=/;CF0;/B./..;@@G--;0;BF0BF0/0;B:BF00B000;0.BB/A0;0..-..;90;F0:B9090;0:00;0000;0.:0:.0:FF0BBBF00;:B00000:0000
@M05620:37:000000000-D9766:1:1101:16048:6594 1:N:0:83
GAGGCTGCTTTGGCAGAACCTGACAGGCCATGGCAAAACTTTCTTCAGGGCCCGCGTATGAACGCCATTCCCCTTACGCAATCTCATATGCCGGCTTATGCTTGACAACAACCCCCAGGCAAGTACCTAAACATACTACAAGTTACCAACACACCCCAGCAAAACGCTGATAGAACGCAATAAATAACACAACAATCCCCTCCAATCACGACAGCCAACCACACGAAGCCCTTCACATGGAAACTCAAACT
+
>AA1AAFAFFFFF1EEFGBGG0BAB1BF0A0BBBBGC00112DDB22B10BBA//A///BD210/>//DD2BFEC11BE//?BF122BB2BBE/E>/BB<F>BFF1B1?GHHFG//<////0/122@21111<111111<11111111<.......-.<.//<<.-<...0:000;..--.00000090/.9..;0//0.9..//0/0/.-------9--9-99;----9--/-///:;-//////;;//9
@M05620:37:000000000-D9766:1:1101:22144:6622 1:N:0:83
ACCACACCTTCTACAATGAGCTGCGTGTGGCTCCCGAGGAGCACCCCGTGCTGCTGACCGAGGCCCCCCTGAACCCCAAGGCCAACCGCGAGAAGATGAGTGGCGCGCTCCCTCTTCTTGTTGCCGCCTCCCTCCTTCCTGTCCTCCCGGCGCTGCGCCCTTTCTCCCTGGTTCTCTCTTCTGCCGTTTTCCGTAGGACTCTCTTCTCTGCCCTGCGTCTCCTTTGGTACTCTGCAGGTTCTCGATTGGAA
+
BBCCBBCCCFCFGGCGGGFGGGHHGEGA4EGBBFFE?AEEAGDFGFEGEEBFFHFHHGHGGCCEGGGGGGEG3GHEEEEHGHGHHGGGDGBCFGHHHHFFFFG///>>>.<<FHHHHD<D<0.=GCA@=:;:CGGHHHHG::;GGGGGFAC?BFGGC-AFBFFFFF09BFEBBBFFBFBBBFFFFC9ABEFBDF.;9FFFFF0;FBFEFF0FAFEFFFFFFFFFFBF.0;FFFFF0BFFFFB0;BF0:.0:
@M05620:37:000000000-D9766:1:1101:22376:6637 1:N:0:83
ACCACACCTTCTACAATGAGCTGCGTGTGGCTCCCGAGGAGCACCCCGTGCTGCTGACCGAGGCCCCCCTGAACCCCAAGGCCAACCGCGAGAACACGTGTGGCGCGCTGCCTCCTCTTGTGGCCGCCTCCCTCCTTCCTGGTCTCCCGGCGCTGCGCCCTCTCTCACTGGTTCTCTCTTCTGCTGCTTTCCGTAGGACTCTCTTCTCTGCTCTGCGTCTTCTTTTGCACTCTGCAGGTTCTAGATCGGAA
+
AAA>AAAAFFFFGGGG3GGDG1GFG0AB0AGG1FG?EEGGCHHHHGGGCFGGGHGFHHHGCGCGGAGGGGGCGCGGGGCH//GHHG//CGG/>/1?0?0?</C///>>->>010.<CG00D<.CGCGG?:C./CCG0;/;0//00;;/.-9;?-;?--;-;-;/BBB//9-BB/B9B//::F/B/;/;/;9/-/-;AFF///9BFBF/////:B/F--9A-BF///////9;//;/B--B/;/////----
@M05620:37:000000000-D9766:1:1101:15441:6638 1:N:0:83
ACCACACCTTCTACAATGAGCTGCGTGTGGCTCCCGAGGAGCACCCCGTGCTGCTGACCGAGGCCCCCCTGAACCCCAAGGCCAACCGCGAGAAGATGAGGTGAGTGGCCCGCTCCCTTTTCTGGTGGCCGCCTCCCTCCTTCCTGGCCTCCCGGCGCTGCGCCCTTTCTCCCTTGTTCTCTCTTCTGCCGTTTTCCGTCGGACTCTCTTCTCTGCCCTGCGTCTCCTTTGGAACTCTGCCGGTTCTCGAT
+
ABBBBBB?FFFFGFFGGG5FGGHHGGGBAEGFGEFE?FFGDHDHHGGGGFEGFHHHHHHEECCFGGGGGGGHGHHGGGGHGHHGHGGGCG<BFGHGHHGGH2??0FGGG0?CGGFGGHFHHHHHHHFGGFDGGDGHGHHGHHHHGG/CFGFGEDBFAFGFFFADFFFFFFFBFF/BFFEFFFFFFFFEFBDDDFFFFFF.B;@DFFFFFFFFFFFBFFFF.BF;AFFBFF//B9;9B9/;FA=@D.;;.FF
@M05620:37:000000000-D9766:1:1101:22140:6640 1:N:0:83
ACCACACCTTCTACAATGAGCTGCGTGTGGCTCCCGAGGAGCACCCCGTGCTGCTGACCGAGGCCCCCCTGAACCCCAAGGCCAACCGCGAGAAGATGAGTGGCCCGCTCCCTCTTCTGGTGGCCGCCTCCCTCCTTCCTGGCCTCCCGGCGCTGCGCCCTTTCTCACTGGTTCTCTCTTCTGCCGTTTTCCGTAGGACTCTCTTCTCTGACCTGCGTCTCCTTTGGAACTCTGCAGGTTCTAGATCGGAA
+
AABABCCCFFFFGGGGGGGGGGHHGGGGGGHHHGGGGGGGGHHHHGGGEGGGHHGHHHHGGGGGGGGGGGGHHHHGGGGHGHHHHGGGGGGGGGHHHHGHHHGGGHGGG->FHHHHHH1FGHGHHGGGGGHGHHGHHHHHHHHHHGGGGGGGGGGGFFFFFFFFFFFFFFFFFFFFFFFFFFFFFFFFFFFFFFFFFFFFFFFFFFFFFFFFFFFFFFFFFFFFFFF;FFFFFFFFFFABFFFFFFFFFFF
@M05620:37:000000000-D9766:1:1101:22359:6648 1:N:0:83
ACCACACCTTCTACAATGAGCTGCGTGTGGCTCCCGAGGAGCACCCCGTGCTGCTGACCGAGGCCCCCCTGAACCCCAAGGCCAACCGCGAGAAGATGAGTGGCCCGCTCCCTCTTCTTGTGGCCGCCTCCCTCCTTCCTGGCCTCCCGGCGCTGCGCCCTTTCTCACTGGTTCTCTCTTCTGCCGTTTTCCGTAGGACTCTCTTCTCTGACCTGCGTCTCCTTTGGAACTCTGCAGGTTCTAGATCGTAA
+
BBAAABBBFFFFGGGGGGGGGGHHG2EAC2GGFFBAEE?GGHHHHGFGGGEGHGHHHHHG?FGGGFGGGG1BEEHGGGGHGGFHFGGFFGCGGGHGHHHFHB/F0?>>CACFHHHGHH=><1<C<@@DE:CEHHGHGFHGFFFFHFFGGG?9@BBDDFFFABFFFFFFBBBFFFFFFFFFFFB9FFADFEFFD/F..FFFFFFFFFFFFFFFFFFEFDFFFFFFFFF//BFBFFFF/9.;BFFBFBFE.;A
@M05620:37:000000000-D9766:1:1101:4983:6653 1:N:0:83
ACCACACTTTCTACAATGCGCTGCGTGCGGCTCACGAGGAGCACCCCGTGCTGCTGACCGAGGCCCCCCTGAACCCCAAGGCCAACCGCGCGAAGATGAGGTGTGTGGCTCGCTTCCTCTTCTGGTGGCCGCCTCCCTCCTTCCTGTCCTCCCGGCGTTGCGACCTTTCTCCCTTGTTCTCTCTTCTGGCGTTTTCCGTCGGATTATCTTCTCTGTCTTGCGTTTCCCTGTGATCTCCTCCGGTTTTTGAT
+
AAAA>AA1@BBFGG1GAGAAEAEGGEE000AAA1BA/AAE?GEHHGG/AABFEHFFHHB>/>/EGCGGGGEFFFGGG/EH<EGHHG//>B>B@CC/<FDGH0.1<>GGH><<CC.<CBGHGHHC0;GG:.:-;;;9EGGBGGGFBF0;90;FG.9?--;9B>-;@B/FBF/9FF;B/BBB9;BFFFFB/;@;@@F;BBFF?<@-;/9;BFFFFFF/;:9;B@F-;9;/;/;:;///;/;;BA@@A-;-9-;
@M05620:37:000000000-D9766:1:1101:7077:6705 1:N:0:83
ACCACACCTTCTACAATGAGCTGCGTGTGGCTCCCGAGGAGCACCCCGTGCTGCTGACCGAGGCCCCCCTGAACCCCAAGGCCAACCGCGAGAAGATGCGGAGGGTGGCGCCCTGCTTCTTCTGGTGGCCGCCGCCCTCCTCCTTGCCCTCCTGGCGATGCGCCCTTTCTCCCTGGTGCTCTCTTCTGCCGCTTTTCGCCGTACTCTCCTCTCTGCCGTGCGTCTCCTTTTGAGGTATTCTGGTTGTTGAT
+
AA>ABAAAFFFFGGGFDGGGFGGHGGGFH2GHHGG?EEG?FHHHHGGGGDGGGFHHHHHGGGGGFGGGGGGHHHEGGGGHGHHHGGGGGG<CCDHHGHF///>/-.>>0-.-<-.</0=0=GH0BCGG..;CG-;B--;EF/F/00//9/;D.//;@-;9A-.;--/9/;/:/./.;./;////;BF/;/@--.;//-.:9-;..9///;BF/////-.-9-.;..;B////...////;/;///.;.9//
@M05620:37:000000000-D9766:1:1101:16174:6710 1:N:0:83
ACCACACCTTCTACAATGAGCTGCGTGTGGCTCCCGAGGAGCACCCCGTGCTGCTGACCGAGGCCCCCCTGAACCCCAAGGCCAACCGCGAGAAGATGACCCAGGTGAGTGGCCCGCTACCTCTTCTGGTGGCCGCCTCCCTCCTTCCTGGCCTCCCGGAGCTGCGCCCTTTCTCACTGGTTCTCTCTTCTGCCGTTTTCCGTAGGACTCTCTTCTCTGACCTGAGTCTCCTTTGGAACTCTGCAGGTTCT
+
AABBBBBBFFFFGGGGGGFFGFHFGFGECEHHFGGGGGGGGHHHHGGGFGGGHHGHHHHGGGGGGGGGGGGHHHHGGGGHGGHHGGGGGGCD?GHHHHHHHHGHGHHHHHHGGHHGGGGGHHHHHHHGHHGGHHGGGGGHGHHGHGGGGGGGGGGGGGGGAGGGGGFFFFFFFFFFFFFFFFFFFFFFFFFFFFFADFFFFFFFDFFFFFFFFFFFFFFFFFFFBFFFFFFFFFFFFFFFFFFFFFFFFFF
@M05620:37:000000000-D9766:1:1101:23197:6724 1:N:0:83
ACCACACCTTCTACAATGAGCTGCGTGTGGCTCCCGAGGAGCACCCCGTGCTGCTGACCGAGGCCCCCCTGAACCCCAAGGCCAACCGCGAGAAGATGACCCAGGTGAGTGGCCCGCTACCTCTTCTGGTGGCCGCCTCCCTCCTTCCTGGCCTCCCGGAGCTGCGCCCTTTCTCACTGTTTCTCTCTTCTGCCGTGTTCCGTAGGACTCTCTTCTCTGACCTGAGTCTCCTTTGGAACTCTGCAGGTTCT
+
BBABBAABBFFFGGGFGGGGGGHHGGGE4EGGHEFEDEFECHGHHGGGDGGGEHFHHHGGEE?EGGGGGGFH3GHEGGFHGHHHEFGEG/@C/ACGBGHFHG/FGFGG0FFFFHFD@@CGHHHEFG0=<DGGCGG?CDEEEHGGFGFFGGGFFFFEGA?-ABFBFGFFF-:BFFFFFF///;FBFFBBBBB9/9BF-9A/99:.;./BFFFFFFBFFF/9BFFFE.99/BFFFBBBBBFBBB9F/FFFFF/
@M05620:37:000000000-D9766:1:1101:23217:6724 1:N:0:83
ACCACACCTTCTACAATGAGCTGCGTGTGGCTCCCGAGGAGCACCCCGTGCTGCTGACCGAGGCCCCCCTGAACCCCAAGGCCAACCGCGAGAAGATGACCCAGGTGAGTGGCCCGCTACCTCTTCTGGTGGCCGCCTCCCTCCTTCCTGGCCTCCCGGAGCTGCGCCCTTTCTCACTGGTTCTCTCTTCTGCCGTTTTCCGTAGGACTCTCTTCTCTGACCTGAGTCTCCTTTGGAACTCTGCAGGTTCT
+
>AAAA>AAFFFFGGGGEGGFGGHHGGGGDGFGGGGC2EEA2B2BGGFGGGFF5GHFGHHGEE0EFDGEGGGG@BGEGGEGGHGHGFGEGBCC/DH2GHGHHHHFFGFGFGGGGHHGGGGGHHHHHHFHFHBEGGFCGDDHEHHGHFFGGGFFFFGGGDDADDFEFGFFFCFFFFFFFF/.;BF:BFFFFFFFFF=F.FEFFDFFA.F/BFBFBFBFFF/FFFF.B.:FFFFFFFFFBFFFFFFF/;A::FB
@M05620:37:000000000-D9766:1:1101:9330:6823 1:N:0:83
ACCACACCTTCTACAATGAGCTGCGTGTGGCTCCCGAGGAGCACCCCGTGCTGCTGACCGAGGCCCCCCTGAACCCCAAGGCCAACCGCGAGAAGATGAGGGGAGTGGCCCGCCTCCTCTTCTGGGGGTCGCCCCCCTCCTTCCTGCCCTCCCTGCGCTGCTTCCTTTCTCCCTTGTTTTCTCTTCTTTCGCGTTCGGCCGTATTCTCTTCTCTGCCTCGCGTTTCCCTCTGTGCTGTTCCTGGTTTGGAT
+
BBBBBBB3CFFFGGGGGG5FGGHHGGGBAEHGHFFE?EFGGHHHHGGGFGGGGHHHHHGEECCFGGGGGGGHHHHGGGGHGHHHHGGGGG@CCGGEGHHFB<>?>CG<.>>---..<CC<GDH00/<--;-;..;--;C9BFGGG0/;.9;AE.9EF;-@.//;999//////.;.B/.;;B////;///9.-;9..--.-9.9B;;FF/F/FFF////;9-@-@///;../////////;/////AAAB/
@M05620:37:000000000-D9766:1:1101:18686:6878 1:N:0:83
ACCACACCTTCTACAATGAGCTGCGTGTGGCTCCCGAGGAGCACCCCGTGCTGCTGACCGAGGCCCCCCTGAACCCCAAGGCCAACCGCGAGAAGATGAGTGGCCCGCTACCTCTTCTTGTGGCCGCCTCCCTCCTTCCTGGCCTCCCGGCGCTGCGCCCTTTCTCACTGGTTCTCTCTTCTGCCGTTTTCCGTAGGACTCTCTTCTCTGACCTGCGTCTCCTTTGGAACTCTGCAGGTTCTAGATCGGAA
+
BBBBB4ABFFFFGGGGGGGFGGHGGGGGGGHHHGGGGGGGGHHHHGGGGGGGHHGHHHHGGGGGGGGGGGGHHHHGGGGHGHHHHGGGGGGGGGHHHHHHHGGGGECCD->GHHHHHH1=FHFHGCGDGGHGGHGHHHHHGFFHBGAFGA-ADGAFGFFFFFFFFFFFFFFFFFFFFFFFFFFFFCFDFFFFFFFFFFFFFFFFFFFFFBBFFFF.@A@DFFFFFBF9FBFFFFFFFF?FFFFFFFFFFFE
@M05620:37:000000000-D9766:1:1101:15541:6908 1:N:0:83
ACCACACCTTCTACAATGAGCTGCGTGTGGCTCCCGAGGAGCACCCCGTGCTGCTGACCGAGGCCCCCCTGAACCCCAAGGCCAACCGCGAGAAGATGACGTGAGTGGCCCGCTCCCTCTTCTGGTGGCCGCCTCCCTCCTTCCTGGCCTCCCGGCGCTGCGCCCTTTCTCTCTCGTTCTCTCTTCTGCCGCTTTCCGTAGGACTCTCTTCTCTGTCCTGAGTCTCCCTTGGAACTCTGTCGGTTCTCGAT
+
BBBBBBBAFFFFGGFFGGAGGGHHGGGBEEHFGFGGGGG?EHHHHGGEEGGGGHGHHHHEGGGGGGGGGGGHHHHGGEEHGHHHHGGGGG/BDGHGHHH2/?</DHHA???<CC-.FGHF00==0</.<.@@-::.CGH./;C/;0/;ABF.E.--;B--.;@.@9/BBFF/BF/:...;FFFF//:;//---;EB/./9.9/99BBFFB/BFFF//;///BB/FF9/9;B/;/9FFB///9--9.F9.9:
@M05620:37:000000000-D9766:1:1101:15502:6910 1:N:0:83
ACCACACCTTCTACAATGAGCTGCGTGTGGCTCCCGAGGAGCACCCCGTGCTGCTGACCGAGGCCCCCCTGAACCCCAAGGCCAACCGCGAGAAGATGAGGTGAGTGGCCCGCTCCCTCTTCTGGTGGCCGCCTCCCTCCTTCCTGGCCTCCCGGCGCTGCGCCCTTTCTCCCTGGTTCTCTCTTCTGCCGTTTTCCGTAGGACTCTCTTCTCTGCCCTGAGTCTCCTTTGGAACTCTGCCGGTTCTCGAT
+
BBBABBBBFFFFGGGGFGEFGAGFGEEB4EGGEFGFDGGGDHHHHGGGGGGGGHHHHHGFGGFGGGGGGGGHHGHGGGGGGHHHHGGFGGCCDGHGGHHHH??FGHHGG?FGGGDGGHHHHHHHHHHGHHGGGGGHGHHGHHGHHGFGGGGGGGGGGGGFFFFFFFFFFFF/BF/;BFFFFFFFFFFFFFFDDFFFFFF.ADFFFFFFFFFFFFFFFFFF.BFFFFFFFFFFFFFFFB/BFCFFFEFBEFF
@M05620:37:000000000-D9766:1:1101:15530:6926 1:N:0:83
ACCACACCTTCTACAATGAGCTGCGTGTGGCTCCCGAGGAGCACCCCGTGCTGCTGACCGAGGCCCCCCTGAACCCCAAGGCCAACCGCGAGAAGATGAGGCGGGTGGCTCGCTCCCTCTTCTGGTGGGCGCCCCCCTCCTTCCTGTCCTCCCGGCGCTACGCCCTTTCTCCCTCGCTCTCTCTTCTGCCGTTTTCCGTCGGACTCTCTTCTCTCTCTTGCGTGTTCCTCCTAGTTCCCCCGGCTGTTGCT
+
BBBBBBBAFFFFGGGGGGFFGFHHGFGEFGHHHGGGFGGEGHHHHGGGAEFGHHGHHHFFEGGGGGGGGECGGHHGGGFHGHHHHGGGGGCG?ACFGHG<2?</<CG-C;C:@EHDEHFH0BBF00/;-.;99-9:BBFFFFFFFB/;/;/;A9-;--9--.--;9//B9B/;9.--99./;:F//99/9-9./9//;FF-----/;9F////;//;/9//-9...:////./;/9;9/..-@-9-;///;
@M05620:37:000000000-D9766:1:1101:10806:6937 1:N:0:83
ACCACCCCTTCTCCAATGAGCTGCGTGTGGCTCCCGAGGCGCCCCCCGTGCTGCTGACCGAGGCCCCCCTGACCCCCAAGGCCACCCCCTAGACGGTTAGTGGCCGGCTCCCTCTTCTGGTGGCCGCCTCCCTCCTTCCTGGCCTCCCGGGGCTGCGCCCTTTCTCACTGGTTCTCTCTTCTGCCGTTTTCCGTAGGACTCTCTTCTCTGACCTGCGTCTCCTTTTGAACTCTGCAGGTTCTAGATCGGAA
+
A>>>A1A>AFFF1FGBBFG1F1BBEEBA0BBGFEFB/AE//E/AEGGG/BE>1B@B1BEE>>/>F?EEEEE0BFGCG@<F?FGGC0C/>//?<1//?/.>>F0.0--<<.CCGC<DFGG0;C;:GGGGGBGGGGBGFBGG0/;ABAEEA9-;99A---;@-BB/BFBFF/9;FFFBBF/BFFFEF@;-;EBBB/---BFBFFFF//FBBF9BBBF-@A@F-;/BF//;/9/:;FB//--///9////-9-A
@M05620:37:000000000-D9766:1:1101:9331:6949 1:N:0:83
ACCACACATTCTACAATGCGCTGCGTGCGGCTCCCGAGGAGCACCCCGTGCTGCTGACCGAGGCCCCCCTGAACCCCAAGGCCAACCGCGCGAAGATGAGTGGCCCGCTGCCTCTTCTTGTTGCCGGCTTCCTCCTTCCTGGCCTCCCGGCGCTGCGTCCTTTCTCACTGGTTCTCTCTTCTGCCGTTTTCCGTTGGACTCTCTTTTCTGCCCTGTGTCTCCTTTGGCACTCTGCAGGTTCTCGATCGGAA
+
AABAABB3BBDFGGGGFGCAE2EEGEE22AE?E2BA1AEEAGGGHGG0?EEG5GFHHHH/>E/EGEGGGGEHHFHGGGGHFGHHHGGGGG<ACG@/<FD1>1F.0.<<<-<<GGHHHH0;C0.<;:-;;-;CFGFGGGGG0/;FFGGG?B@BBBBAB.9-;BFFFF/;FFEBFFFFFBFF/;BFB;AFFEFFDB/9:/;FFFBFF/;BFFFFAF9/:;FFFFFFFFF//9FBFB/FB.;BFFFEFF.;A.A
@M05620:37:000000000-D9766:1:1101:17052:6990 1:N:0:83
ACCACACCTTCTACAATGAGCTGCGTGTGGCTCCCGAGGAGCACCCCGTGCTGCTGACCGAGGCCCCCCTGAACCCCAAGGCCAACCGCGAGAAGATGAGTGGCCCGCTTCCTCTTCTTGTGGCCGCCTCCCTCCTTCCTGGCCTCCCGGCGCTGCGCCCTTTCTCACTGGTTCTCTCTTCTGCCGTTTTCCGTAGGACTCTCTTCTCTGACCTGCGTCTCCTTTGGCACTCTGCAGGTTCTAGATCGGAA
+
BBBBBBBABFFFGGGGFGFGGGHHGFG24EGGHGFE?EEE?HHGHGGG?EFGEHEHHHFEEF?FGGGGG@FGHHHGGEGHGHHHHFGGGG<BFFHEDGGHHBC?0/>>@.><GGHHHH1==1CEHG?FG<GFHHGHHHHH0/FGHHHGGGGGGGGGC?DFFFFFFFFFFEFFFFFFFFBF/BFFFFDFFFFFFF.ADFFFFFBFFBFFFF/BFFF.;DFFBBFFBBB//B9FFFBBB.9;9F/9/F/:..;
@M05620:37:000000000-D9766:1:1101:13791:6994 1:N:0:83
ACCACACCTTCTACAATGAGCTGCGTGTGGCTCCCGAGGAGCACCCCGTGCTGCTGACCGAGGCCCCCCTGAACCCCAAGGCCAACCGCGAGAAGATGAGCAGGTTGCTGCCTCTTCTTCTCTCCTGCTGCCCCCTTCCTTCCTTCCCGGCCTCGCGGCCCTTCTCCCTGGCTCTCTCTTTTGCCGTTTTCCGTTGGTCTCTCTTCCCTTCCTCGCGTCCCCTTTGGTCCTTTGCAGGTTCTCGATTGGTA
+
BBBBBBBBFFFFGGGGGGFFGFHGGEEBAEHHEFGEEGGGGHHHHGGGGGGGGHGHHHHCGGFGGGGGGGGHHHHGGGGHGHHHHGGFGGBDCGHHHH2222?/?100?<1?1?F11111>111>111>11>..<-<GH00<C0=GH/CFG-...;A-9--=;B0CBFG0..;B/BF//B9//B/-;D/A/B.//...;//;//;//.9/;///.;----;.B.9/;.9FF/BF/BB.;9/9B.///../;
@M05620:37:000000000-D9766:1:1101:20297:7062 1:N:0:83
ACCACACCTTCTACAATGAGCTGCGTGTGGCTCCCGAGGAGCACCCCGTGCTGCTGACCGAGGCCCCCCTGAACCCCAAGGCCAACCGCGAGAAGATGACCCAGGTGAGTGGCCCGCTACCTCTTCTGGTGGCCGCCTCCCTCCTTCCTGGCCTCCCGGAGCTGCGCCCTTTCTCACTTGTTCTCTCTTCTGCCGGTTTCCGTAGGACTCTCTTCTCTGACCTTAGTCTCCTTTTGAACTCTGCAGGTTCT
+
CCCCCCCCFFFFGGGGGGGGGGHHGGGGFGHHHGGGGGGGGHHHHGGGGGGGHHHHHHHGGGGGGGGGGGGGHHHGGGGHGHHHHGGGGGGGGGHHHHG2GHC?F=?1F1=?FHHCC@-AGD0<=0=0<=/<<G@@DA.CE/:E:F0C00;9C0.CE.A:-;90C-:AD-BF0000:00;0BB0990:;0990B:-;DF0F.:.;A0:/:0:9B900900;BF0009009B0FF0B.;0:990:0::.B0:
@M05620:37:000000000-D9766:1:1101:23037:7081 1:N:0:83
ACCACACCTTCTACAATGAGCTGCGTGTGGCTCCCGAGGAGCACCCCGTGCTGCTGACCGAGGCCCCCCTGAACCCCAAGGCCAACCGCGAGAAGATGAGTGGCCAGCTACCTCTTCTGGTGGCCGCCTCCCTCCTTCCTGGCCTCCCGGCGCTGCGCCCTTTCTCACTGGTTCTCTCTTCTGCCGTTTTCCGTAGGACTCTCTTCTCTGACCTGCGTCTCCTTTGGAACTCTGCAGGTTCTAGATCGGAA
+
1>>>A11AFFF13FG1ABFA1ABEA0AEGAFFEFGEEEEAGCHFEFGGEEEEHHHFFGHGG?C/FEG?@EFFHFAEGGGHAFHFHE?ECCBBCAFGGDFGF1<F01?FGFHH1<?GGH1FGHGHHCC@C.<EHHGEHHHG0GHHHHGGGGGGGGGGGGG@GFFFFFFFFFFFFFFFFFFFFFBFF9ABFFFBBFFFFFFFFFFFFFFFFF/BFBF-@A@FFFFFFFF9BFFFFFFFFF9BBFFFFFFFFFF
@M05620:37:000000000-D9766:1:1101:24373:7087 1:N:0:83
ACCACACCTTCTACAATGAGCTGCGTGTGGCTCCCGAGGAGCACCCCGTGCTGCTGACCGAGGCCCCCCTGAACCCCAAGGCCAACCGCGAGAAGATGAGTGGCCCGCTCCCTCTTCTGGTGGCCGCCTCCCTCCTTCCTGGCCTCCCGGCGCTGCGCCCTTTCTCACTGGTTCTCTCTTCTGCCGTTTTCCGTAGGACTCTCTTCTCTGACCTGCGTCTCCTTTGGAACTCTGCAGGTTCTAGATCGGAA
+
BBBBB?ABFFCF5GGGGGGGGGHHGEFEEDHHHGGGDEG2EGGHHGGGDGGGGGFHHHHGGGEEFEGGGGGEHHHGGGGHGHHHAFGCG@BDGCFHH1GHHBFF<?>AD->FHHHHHH1FFFDHGGCGGEHGHHGHHHHHHFHHHGGGGGGGGGGGGBFBBFFFFFFFFFFFFFFFFFFFFFFFFBADFFFFFBFFFFFFFFFFFFFFFF/BFFF.;DBFFFFFFFF/BFFFFFFFFF:BFFFFFFFE?AE
@M05620:37:000000000-D9766:1:1101:16303:7090 1:N:0:83
GAGGCTGCTTTGGAAGAAACTGACAAGCCAGTGACACAAGATCGGATGAGCACCCGTCTGCACTCCAGTCACCTGAAGCAATCTGGTATGCCTTCTTCTGCTTTAACAAAGAAAAGACGCAACAAAAGAAGGACAACGCACAAAATCATGGAACCACAGTACAACGCCCATTCACACTGGAACTCTCATCAGCCGTTTTCCGAATGACTCTCATATATGCCCAGTGTCTCCTTAGGAACTATGCAAAGTCT
+
>1AA>>C>BBB@FB1A1BBBFGHABFB000BBB111BBFG0G10A//A1ABBBA//B/0B1D1B0B1BDA1BBBB01@@BB11D@DB@F1BBBBBB1BB@1B11BBB11B00B>B0>0////<0/000/000000<//</</0<01<@2>11<1/0//0111111---<.01=000//<////0=00000000/;;./.:;..../900;0000;0090;C/:./0;009000090;C.0////:///9//
@M05620:37:000000000-D9766:1:1101:5115:7095 1:N:0:83
GAGGCTGCTTTGGAAGAAACTCATAGATTACGGCAACAGTTCCTCCTGGACCTGGACATGTTTCTTGACCCGCTTACGGAAGCTGAAATAACGGCCAATGTTTGAGACCAACATGAAGGAAAGAAGCCGCTAATAATACAAGAAAGGAAAAAAAGATATTAAAAAATAGCAAGACAGAAAGGAATTACCTCTGGAACAATCCTGGGGATCAAAGAGAACCATACTCATCAGTTGTTTTCTTAATGAACAAG
+
11AAAAFAFFFFGFGGG1GGGG1GDFG33D1BEEEGGA0D22D2100B0ABB000BBB1BBD2D2D12AB0AEEFGBFA>F>BB111B2BFG/EE/EGHHB>F01//1/B/</01BD<100B<0<0BB///>/12@2211@@00<1<00?00--..>1>111<0<A<00=0<CB/////;/.;/:00:;0;:009/;//0;/00;.-....=;0//:99..0/9/;:9//9/9;/--;///9;////;/--
@M05620:37:000000000-D9766:1:1101:9023:7103 1:N:0:83
ACCACACCTTCTACAATGAGCTGCGTGTGGCTCCCGAGGAGCACCCCGTGCTGCTGACCGAGGCCCCCCTGAACCCCAAGGCCAACCGCGAGAAGATGACCCAGGTGAGTGGCCCGCTACCTCTTCTGGTGGCCGCCTCCCTCCTTCCTGGCCTCCCGGAGCTGCGCCCTTTCTCACTGGTTCTCTCTTCTGCCGTTTTCCGTAGGACTCTCTTCTCTGACCTGCGTCTCCTTTGGAACTCTGCAGGTTCT
+
BBBBBBB3BFFFGGGGGG5BGDGFGGGBAEGFGAFE?EGCDHHHHGGEEGGGFHHHHHH0>ECGGGGGGGGHHHHGGGGHGHHHHGGGGG/BCGHFHHHHHHHHGHHFHGHGGHHFGGGGHHHHHHHHHHHGGHGGGGGGGGHGHGGGGGGGGGGGGGG;;@GGFGFFFFFFFFFFFFFFFFFFFFFFFFFFFFFFFFFFFFFFF?BFFFFFFFBFFFFFFFFF.BFFFFFFFFFFFFFFFFFFFFFFFFF
@M05620:37:000000000-D9766:1:1101:7815:7115 1:N:0:83
ACCACACCTTCTACAATGAGCTGCGTGTGGCTCCCGAGGAGCACCCCGTGCTGCTGACCGAGGCCCCCCTGAACCCCAAGGCCAACCGCGAGAAGATGAGTGCCCCGCTACCTCTTCTTGTGGCCGCCTCCCTCCTTCCTGGCCTCCCGGCGCTGCGCCCTTTCTCACTGGTTCTCTCTTCTGCCGTTTTCCGTAGGACTCTCTTCTCTGCCCTGCGTCTCCTTTGGAACTCTGCAGGTTCTAGATCGGAA
+
AA>AAABAFFFFGGGGGGFGGGHHGGGGGGGGGFGG2EFEEGEHHGGGGGGGBGHHHHHGEGCEGGGGGGGGHHHGGGGHGHHHFFGGGGGGCGHGHHEFHG2???@/C->GHH1FGH1>FB.GH-<@E:CEHHGHHHHHFHHHHHGGGGFFGGDGADF-@/BFFFBFBFFFFFFFFFFFFFFFFFBDFFFFFBAFFFFFFFF/FFBFFF/BEF..;9;9BFFF/;/;BFFFFFFFFFFFFF/BFFBEA?A
@M05620:37:000000000-D9766:1:1101:23998:7159 1:N:0:83
ACCACACCTTCTACAATGAGCTGCGTGTGGCTCCCGAGGAGCACCCCGTGCTGCTGACCGAGGCCCCCCTGAACCCCAAGGCCAACCGCGAGAAGATGAGGTGAGTGGCCCGCTCCCTCTTCTGGTGGCCGCCTCCCTCCTTCCTGGCCTCCCGGCGCTGCGCCCTTTCTCACTGGTTCTCTCTTCTGCCGTTTTCCGTAGGACTCTCTTCTCTGACCTGAGTCTCCTTTGGAACTCTGCCGGTTCTCGAT
+
BBBBBBBBFFFFGGGGGGGGGGHHGGGGHFHHHGGGGGGGGHHHHGGGGGGGHHHHHHHGGGGGGGGGGGGHHHHGGGGHGHHHEFFGGC?DGGHHGHHGHFGGHHHGGHHGGG-CGHHHHHHHHGHGHHFGGGGHGHHGHHHHHGGGGGGGGGF9BDGFFFFFFFFFFFFFFFFFFFFFFFFFFFFFFFFDFFFFFFFFFDFFFFFFFFFFFFF/BFFFBFFFFFFFFFFFFBFFFFFFBDFFFFF/AFB
@M05620:37:000000000-D9766:1:1101:6920:7187 1:N:0:83
ACCACACCTTCTACAATGAGCTGCGTGTGGCTCCCGAGGAGCACCCCGTGCTGCTGACCGAGGCCCCCCTGAACCCCAAGGCCAACCGCGAGAAGATGAGGTGAGTGGCACGCTCCCTCTTCTGGCGGCCGCCTCCCTCCTTCCTGGCCTCCCGGCGCTACCCCCTTTCTCCCTGGTTCTCTCTTCTTCCGTTTTCCGTCGGACTCTCTTCTCTGCCCTGCGTCTCCTTTTGTTCTCCTCCGGTTCTCGAT
+
BBBBBBBBFFFFGGGGGFFGGBHHGAEEG2CGFGGGGGCEEHHHHG?EEAEEFGHFHHHGFGCGEFGGGGGGGHHGGGE?FHHHHEGGGGGGGGH2DG2<<2/?<?D//01<>><CFCG0<11111<<:-;@@9EFGFFFGFGGG0/=.B.EE?:99-9-;.9;@DFFBBBBFF/.;/99/;BBBBB//;9999ABF?B.--;@@BFFFFFEFF//BEBA.@9>..//;/9/..;;B//.;.=F..;/99;
@M05620:37:000000000-D9766:1:1101:11441:7202 1:N:0:83
ACCACACCTTCTACAATGAGCTGCGTGTGGCTCCCGAGGAGCACCCCGTGCTGCTGACCGAGGCCCCCCTGAACCCCAAGGCCAACCGCGAGAAGATGAGTGGCCCGCTCCCTCTTCTCGTTACCGCCTCCCTCCTTCCTGTCCCCCCGGCGCGGCGTCCTTTATCTCTGGTTCTCTCTTCTGCCGTTTTCCGTTGGCCTCTTTTTTATGACCTGCGTCTCCTTTGGCACTCTGCTGTGGATCGATCGGGA
+
BBBAABBBFFFFGGGGFGGEGBGFGAEAAAGHEFFEAEGGGHHHHGGGEEGGFHHHHHHGGGCGGFGGGGFFHFHGGGGHGGHHHGD/BDDCCGHGFHFH>1/?GH//<-..<0<1G11><..<G.A-=C.://./:C/000;C0:CB@?B---;@--;@.9B/:B///B////;/99//BFF/99.;/;F/.//;.//;.B////;./:9F//9A>ABFF/B///9/;/FFF/F/9//.//;..;.-.--
@M05620:37:000000000-D9766:1:1101:23622:7222 1:N:0:83
ACCACACCTTCTACAATGAGCTGCGTGTGGCTCCCGAGGAGCACCCCGTGCTGCTGACCGAGGCCCCCCTGAACCCCAAGGCCAACCGCGAGAAGATGAGGTGAGTGGCCCGCTCCCTCTTCTGGTGGCCGCCTCCCTCCTTCCTGGCCTCCCGGCGCTGCGCCCTTTCTCCCTGGTTCTCTCTTCTGCCGTTTTCCGTCGGACTCTCTTCTCTGCCCTGAGTCTCCTTTGGACCTCTGCCGGTTCTCGAT
+
AAAABBABFFFFGGGFGGGGFGHFGEFEGEHHHGGEEGGCGHHHHGEGEEEEHFFGHHFGGGGGFGEGGGGHHHFFGGGHGHHFCFGGGCDFGGHHFHHHH2??FGHGG<?CCFGGGHHHHHH0GGHGGCCGGGCEFFHGHHFFHG/CFGGGEDF@FGGFFFDDDFFFFFF/BF/9BFFFFFFFFFBFFFBAAFFFFFF.9=@BFFFFFFFFFFF/FABF.;:BF/FFFFFBF/;BF//;/@F;D.B:9BB
@M05620:37:000000000-D9766:1:1101:8070:7229 1:N:0:83
ACCACACCTTCTACAATGAGCTGCGTGTGGCTCCCGAGGAGCACCCCGTGCTGCTGACCGAGGCCCCCCTGAACCCCAAGGCCAACCGCGAGAAGATGAGGGGAGTGGACCGCTCCCTCATCTGGTCGCCGCCTCCCTCCTTCCCGTCCTCCCGGCGCTGAGCCCTTTCTCCCTTGTTCTCTCTTCTCCCGTTTTCCGTCGGACTCTCTTCTCTGCCCTGAGCCTACTTTTGATCTCTTCCGGTTATCGAT
+
BBCCCCCCFFFFGGGGGGGGGGHHGGGGHGHHHGGGGGGGGHHHHGGGGGGGFHHHHHHGGGCGGGGGGGGHHHHGGGGHGHHHHGGGGGGGGGHHGHH22//?>CGEG1>>CCCGG/C.==G0D=0<-.::ACEEFFFDGGFG:<<AEDFFGGAAF@9>.FFFFFEFFFF0BF0B<BBFBBFFFFF0:<<<BB.:09<BF-<<-/<0BFFFFFEFFFFF/F0/<0:<BB:B.0<<0000:.<<B9BBE?.
@M05620:37:000000000-D9766:1:1101:15213:7243 1:N:0:83
ACCACACCTTCTACAATGAGCTGCGTGTGGCTCCCGAGGAGCACCCCGTGCTGCTGACCGAGGCCCCCCTGAACCCCAAGGCCAACCGCGAGAAGATGAGTGGCCCGCTACCTCTTCTGGTGGCCGCCTCCCTCCTTCCTGGCCTCCCGGCGCTGCGCCCTTTCTCACTGGTTCTCTCTTCTGCCGTTTTCCGTAGGACTCTCTTCTCTGACCTGCGTCTCCTTTGGAACTCTGCAGGTTCTAGATCGGAA
+
BBBBBBBBFFFFGGGGGGGGGGHHGEFEHGHGHFGGGGGGEHGHHGEGEEGGHHHHGHHGGGGGGGGGGGGGFFHGGGGHGHHHHGGGGGGGGGHHHHHFDFEGF?>@D<CHFHGHHH=1<0.<<<<@E:EGFGGFHHHF0CGHHFGGAFA@BG-A?>DFFFFFFF/FFFEFF9BFFFFFBFFBFA.AFABB./;D?/BBFFFFFFFFF//BBFF.9A;9FFFFFFF/9FFBF/FFFE9;FFFFFFFE?.9
@M05620:37:000000000-D9766:1:1101:19365:7264 1:N:0:83
ACCACACCTTCTACAATGAGCTGCGTGTGGCTCCCGAGGAGCACCCCGTGCTGCTGACCGAGGCCCCCCTGAACCCCAAGGCCAACCGCGAGAAGATGACCCAGGTGAGTGGCCCGCTACCTCTTCTGGTGGCCGCCTCCCTCCTTCCTGGCCTCCCGGAGCTGCGCCCTTTCTCACTGGTTCTCTCTTCTGCCGTTTTCCGTAGGACTCTCTTCTCTGACCTGAGTCTCCTTTGGAACTCTGCAGGTTCT
+
BBBBBBBBFFFFGGGGGGGEGFHFGFGAFEHHFGGGGGGGGHHHHGGGGFGGHHHHHHHGGGGGGGGGGGGHHGHGGGGHGHHHHGGGGGGDCFHG2GHHHHHHGHHGHFHGGGHGGGGGHHHHHHHGGFHGHHGGGDGHGHHGHGGGGGGGGGGGGGGGGGGEGGFFFFFFFFFFFFFFFFFFFFFFFFFFFFFDFFFFFFFFFFFFFFFFFFFFFFFBFFFFFFFFFFFFFFFFFFFFFFFFFFFFFFF
@M05620:37:000000000-D9766:1:1101:11554:7272 1:N:0:83
GAGGCTGCTTTGGAAGAAACTCATAGGTTACTGCAAAAGTTCCCCCTGGACCTGGGCAAGATTCTCGCCCCGCTTACGGAAGCTGAAACAACTGCCAATGCATCCTACACTATGCTACCCGTAAGGAAAGGCTACTAGAAGACTCCAAGGTAGTAAAAAAGCTGATGAAACAAGGGCAAATAATTCACGCATTTCCGCTTTAGCACTATTGTGGAGCCAATTAAACAATTCTCAGCTTTTGAACTTCCAAC
+
BBBBBAFBFFFFGFGGGGGGGBH5DB4AAFA5DGHGHG3BAAD32B2F22BB2A2A1B1BAAA555A1A100>EEGF111BBCG@33B33??3FG33FFFGBB4FBBFF03B4?BB?FB0?<>/B1BBB00??1@@>1<<<101@11@<?1<1<<1??1><<11<<1<>=FCE/<<<.<.0<000=00..-;:0;<.;;;CC0;CFF0;;000.9./999/00;090.0;90;;0/0;///.;/;9//9;;
@M05620:37:000000000-D9766:1:1101:15898:7282 1:N:0:83
ACCACACCTTCTACAATGAGCTGCGTGTGGCTCCCGAGGAGCACCCCGTGCTGCTGACCGAGGCCCCCCTGAACCCCAAGGCCAACCGCGAGAAGATGAGTGGCCCGCTACCTCTTCTGGTGGCCGCCTCCCTCCTTCCTGGCCTCCCGGCGCTGCGCCCTTTCTCACTGGTTCTCTCTTCTGCCGTTTTCCGTAGGACTCTCTTCTCTGACCTGAGTCTCCTTTGGAACTCTGCAGGTTCTAGATCGGAA
+
BBBBBBABFFFFGGGGGGGGGGHHGGGGHGHHHGGGGGGFGHHHHGGGGGGGHHHHHHHGGGGGGGGGGGGHHHHGGGGHGHHHHGGGGGGGGGHHHHHHHHGGFHGGG<DHHHHHHHFHHHGHHGGGGGHGHHGHHHHHHHHHHHGGGG-BGGGGGFFFFFFFFFFFFFFFFFFFFFFFFFFFFFDFFFFFFFFFFFFFFFFFFFFFFF/FFFF/BFFFFFFFFFFFFFFFFFFFFFAFFFFFFFFFFFF
@M05620:37:000000000-D9766:1:1101:12903:7300 1:N:0:83
ACCACACCTTCTACAATGAGCTGCGTGTGGCTCCCGAGGAGCACCCCGTGCTGCTGACCGAGGCCCCCCTGAACCCCAAGGCCAACCGCGAGAAGATGAGTGGCCCGCTCCCTCTTCTGGTGGCCGCCTCCCTCCTTCCTGGCCTCCCGGAGCTGCGCCCTTTCTCACTGGTTCTCTCTTCTGCCGTTTTCCGTAGGACTCTCTTCTCTGACCTGCGTCTCCTTTGGAACTCTGCAGGTTCTAGATCGGAA
+
BBBBBBBBFFFFGGGGGGGEGBGFGAEEGEHHFGGGGGGCGHHHHGGGGEGFHHHGHHHGFGGGG1EFGGGEHBEGGGGHEAHHHG?<DGD@@DCGDFBG?GE/?F@C@<CFHFHHFH1><F.CH---<.:C/GAGGHCFHHHCHG?AAF-ADGGG?BFFGGFFFFBF/9FFFBBFF/FFFFFFFB99;EFBAF.AABFFFFFFFFFFFFBFFFF.@.@FBFFFFFFFF/FBFBF/9FFFEF/FF/FEF?.
@M05620:37:000000000-D9766:1:1101:26601:7305 1:N:0:83
ACCACACCTTCTACAATGAGCTGCGTGTGGCTCACGAGGAGCACCCCGTGCTGCTGACCGAGGCCCCCCTGAACCCCAAGGCCAACCGCGAGAAGATGAGTGGCAAGCAACATCTTCTGGTGGCCGCCTCCCTCCTTCCTGGCCTCCCGGGGCTGCGCCCTTTCTCACTGGTTCTCTCTTCTGCCGCTTTCCGTATGACTCTCTTCTCTGACCTGCGTCTCCTTTGGAACTCTGCAGGCTCTAGATCGGAA
+
1>1>A?1AFFF13BG13ABAAGEH00BBF00BA1B0EA////B0/AAE/BE/DGFHEGHGG>E/FEG/>E/B1FG?>EEHCCGEH/?<<ECB@AFFG1?<?1//01?G0?00<??1FH1<1<<00<--.<..<G.<<0G00/GHHAGGAC--;AAE@-9A?/FB09FFB/-B9/;BB///;FB/B@-;B-/99/9-//9/B/99/9BFFB/B9FF-;A-9BFF/9F/:/B9/B////9-9AF//;//--99
@M05620:37:000000000-D9766:1:1101:16947:7326 1:N:0:83
ACCACACCTTCTACAATGAGCTGCGTGTGGCTCCCGAGGAGCACCCCGTGCTGCTGACCGAGGCCCCCCTGAACCCCAAGGCCAACCGCGAGAAGATGACCCAGGTGAGTGGCCCGCTACCTCTTCTGGTGGCCGCCTCCCTCCTTCCTGGCCTCCCGGAGCTGCGCCCTTTCTCACTGGTTCTCTCTTCTGCCGTTTTCCGTAGGACTCTCTTCTCTGACCTGAGTCTCCTTTGGAACTCTGCAGGTTCT
+
AAAAA?AA>FFFCGGFGG11FBGFEEE00ECGHCFG0EE/AGCFHGGC/EEABGFGHHFCEE>EFEEEGEEHHHGGGEGGFHHHEGGGGG<BCCFB?DGHFGEHGGH1<GGEEFACGGGGFGHFBHGHHGHCHFC-:.CGEGCAGBFGFGGFFGGFGGG?-9AFGG?F?@BFFFFB9BBBBBFBBFBFFFFFB9@FFFFBBBF?BFFFFFFFFFFFBFF99BFFFFFFBFFBBBFFBBFFFFFFFFFFFFF
@M05620:37:000000000-D9766:1:1101:23292:7351 1:N:0:83
GAGGCTGCTTTGGAAGAAACTGATAGGCCAGGGCAACACTATCGTATGAACCCGGGTAAGAACTTCGCTCACCTTAAGCAATCTGATATACCTGCTAATGCTTGAAAAACTACTAGAAGACTCCAAGTACTTAAAACAGCTGATAACACCATAGCACATAAAACAGGAATTTCCGCTTTATCACTCTAGTGGATCCCCTTTAACCATTCTCAACATTATTACATGTAACTTACAATCCAGAACCAAAAGAC
+
BBBBABFBFFFFGCDGFFGFGAF5G5AB4B4AB2BF2GB335D2AB3B55B2A00AAA3BA525BD11??13BFGFE533BBBBB4@B@4BG4@G344BF4BF31BG3B/3333B?BBFFB333??33444?B3F?3?202?BB3B2B2/<22<222222@222?0/00<1111?/..F<11<>>=11111.<0<C<C/.0=D000::CC000/0/000;;0000;:00000;BF0//9;9//..;:9;./
@M05620:37:000000000-D9766:1:1101:18730:7353 1:N:0:83
ACCACACCTTCTACAATGAGCTGCGTGTGGCTCCCGAGGAGCACCCCGTGCTGCTGACCGAGGCCCCCCTGAACCCCAAGGCCAACCGCGAGAAGATGAGTGGCCCGCTACCTCTTCTGGTGGCCGCCTCCCTCCTTCCTGGCCTCCCGGAGCTGCGCCCTTTCTCACTGGTTCTCTCTTCTGCCGTTTTCCGTAGGACTCTCTTCTCTGACCTGCGTCTCCTTTGGAACTCTGCAGGTTCTAGATCGGAA
+
BBBBBBBBFFFFGGGFGGGFGFGFGEFEHGHHGGGGGGGGGHHHHGGGEEEFGGHHHHHGGGGGGGFGGGGHHHHGGGGHCHHHHGGEGDGGCGHHFHHHFGFGF/>CG->GHHHHHH1GHFGHH@-CGGHGHHGFHFHHBHHHHHGGGG-AGFBFGGGGGGGBFFFFFFF/FFFFFFFFBFFFFBADF?FFFFFFFFFFFFFFFFFFFFEFFFF.@ABDFFBFFBF/BFFFFFFFFF9BFEFFFFFEF9E
@M05620:37:000000000-D9766:1:1101:18893:7363 1:N:0:83
ACCACACCTTCTACAATGAGCTGCGTGTGGCTCCCGAGGAGCACCCCGTGCTGCTGACCGAGGCCCCCCTGAACCCCAAGGCCAACCGCGAGAAGATGACCCAGGTGAGTGGCCCGCTACCTCTTCTGGTGGCCGCCTCCCTCCTTCCTGGCCTCCCGGAGCTGCGCCCTTTCTCACTGGTTCTCTCTTCTGCCGTTTTCCGTAGGACTCTCTTCTCTGACCTGAGTCTCCTTTGGAACTCTGCAGGTTCT
+
CCCCDCCDFFFFGGGGGGGGGGHHGGGFDGHHHGGGGGGGGHHHHGGGFGGGHHGHHHHGGGGGGGGGGGGHGHHGGGGHGHHHHGGGGGGGGGHHHHGHHHHHGFHHHGHGGHHGGGGGHHHHHHHHHHHGHHGGGGGHGHHGHGGGGGGGGGGGGGGGGGGGGGFFFFFFFFFFFFFFFFFFFFFFFFFFFFFFFFFFFFFFFFFFFFFFFFFFFFFFFFFFFFFFFHFFFFFFFFFFFFFFFFFFFFF
@M05620:37:000000000-D9766:1:1101:21837:7364 1:N:0:83
ACCACACCTTCTACAATGAGCTGCGTGTGGCTCCCGAGGAGCACCCCGTGCTGCTGACCGAGGCCCCCCTGAACCCCAAGGCCAACCGCGAGAAGATGAGTGGCCCGCTCCCTCTTCTTGTGGCCGCCTCCCTCCTTCCTGGCCTCCCGGCGCTGCGCCCTTTCTCACTGGTTCTCTCTTCTGCCGTTTTCCGTAGGACTCTCTTCTCTGCCCTGCGTCTCCTTTGGTACTCTGCAGGTTCTAGATCGGAA
+
BBBBBBBBFFFFGGGGGGGGGGHHGFFEEEHHHGGEGGGCEHGHHGEGGEGGHHHHHHHGGGGGGGGGGGGHGHHGGGGHGHHEGGGGGCDGGGHHHHHHHFFF0?>AFAEFHHHHHH1FGC?GHGFGFCGGHHGHHHHHHFHHHGGGGGGGGGGGGFFFFFFFFFFFFFFFFFFFFFFFFFFFFFDDFFFFFB.DFEFFFFFFFFFFFF/9EFFEDDFFFFFFFFF.;FFFFFFFFFAFFFFFFFFFBDF
@M05620:37:000000000-D9766:1:1101:17460:7383 1:N:0:83
ACCACACCTTCTACAATGAGCTGCGTGTGGCTCCCGAGGAGCACCCCGTGCTGCTGACCGAGGCCCCCCTGAACCCCAAGGCCAACCGCGAGAAGATGAGTGGCCCGCTCCCTCTTCTTGTGGCCGCCTCCCTCCTTCCTGGCCTCCCGGCGCTGCGCCCTTTCTCACTGGTTCTCTCTTCTGCCGTTTTCCGTAGGACTCTCTTCTCTGACCTGCGTCTCCTTTGGCACTCTGCAGGTTCTAGATCGGAA
+
BBBBBBBBFFFFGGGGGGGGGGHHGGGEGGHHHGGGGGGCGHHHHGGGFFGGHHHHHHHGGGGGGGGGGGGHHHHGGGGHGHHHGGGGGGCGGGHHHHHHHHGGCGCDG-CFHHHHHH1>GHCHHGGGGGHGHHGHHHHHGFHHHGGGGGAGGGGGGFFFFFFFFFFFFFFFFFFFFFFFFFFFFFFFFFFFFFFFFFFFFFFFFFFFFFBFFFF?BDFFFFFFFFF/;FFFFFFFFFFFFFFFFFFED.A
@M05620:37:000000000-D9766:1:1101:20142:7424 1:N:0:83
ACCACACCTTCTACAATGAGCTGCGGGTGGCTCCCGAGGAGCACCCCGTGCTGCTGACCGAGGCCCCCCTGAACCCCAAGGCCAACAGCGAGAAGATGAGGTGAGTGGCCCGCTCCCTCTTCTGGTGGCCGCCTCCCTCCTTCCTGGCCTCCCGGCGCTGCGCCCTTTCTCACTGGTTCTCTCTTCTGCCGTTTTCCGTCGGACTCTCTTCTCTGCCCTGTGTCTCCTTTGGAACTCTGCCGGTTCTCGAT
+
>A?1>1>ABFCDGDGB3F11A1FBE00000GG1AF//EF/AGGFHG?EAAEFFFF1DG0>/EEGE/>EGE/0B1/?EE/<//??/F<0B@///?<11?1?G0??FGBCF??@CG-<<GHHHHDHB=<.<C-;AFCHAC/.CHF/BF/;.09AE9A?-;@?F-;;9-/F/99/;B/;9/FF9FBFFFFFBB@F?FFFFFF--;;;@BFFFFFBBFF/;-/A/;BF//BB9BB9F;9/;/;;/9@-;9F/9/9
@M05620:37:000000000-D9766:1:1101:4679:7448 1:N:0:83
ACCACACGTTCTACAATGCGCTGCGTGCGGCTCTCGAGGAGCACCCCTTGCTGCTGACCAAGGCCCCCCTGAACCCCAAGGCCAACCGCGCGAAGATGAGTGGACCGCTCCCTCTTCTTGTTTCCGGATACCTCCTTCCTTGCCTCCCGGCGCTGCGGCCTTTCTCACTGGTTCTCTCTTGTGCCGTTTTCCGTAGGACTCTCTTTTCTGCCCTGTGTCTCCTTTGGCACTCTGCAGGTTCTCGATCGGAA
+
AAAAAAA1>BBAFFFFFGBEECGGGAAA0AAAA0BB1AAE?GABFEGA0BBFDGFFHHF1?BCGH>EEGEA>@EGEGCEHEEFGHG/>>B<>@CC/>FG<1??1?0>>>-<><FBGGF10=</0=E-.=.<;CGHHHFH000;:CCEGG@@9A@AF@-9-;;BFFF/B/;-:BFFFFBFB/;;BB@ABFFFFFB-99BF/FBBFF99BFFFF-FF/:;FFFFFFBFFB9FFFFF/9B-;;BFFEFF-;A-;
@M05620:37:000000000-D9766:1:1101:11030:7452 1:N:0:83
ACCACACCTTCTACAATGAGCTGCGTGTGGCTCCCGAGGAGCACCCCGTGCTGCTGACCGAGGCCCACCTGAACCCCAAGGCCAACCGCGAGAAGATGACCCAGGTGAGCGGCACGCTACCTCTTCTGATGGCCGCCTCCCTCCTTCCTGGCCTCCCGGAGCTGCGCCCTTTCTCACTGGTTCTCTCTTCTGCCGTTTACCGTAGGACTATCTTATCTGACCTGAGTCTCCTTTGGAACACTGCAGATTCT
+
>AA1AAAAFFFFGBGD3GGDG1G1E0B000001FFEGGEEGECCCE/EAEEE111BAG0EE>/>BE/>E00>11?/E//?//GFA?///>>//<01B111<0/?F11?<1/>A/A.-..-01<00=G<0=DEHHCGCF:..//CGCCCGGGE.F.C..--9-./9--A@?B/////9FFF/;BFBF///9:9//-9A/-;/:A---B///9FFFFBBBFB/B/-/:B/;//;F/9F//;-;9B9///;/:;
@M05620:37:000000000-D9766:1:1101:12948:7463 1:N:0:83
ACCACACCTTCTACAATGAGCTGCGTGTGGCTCCCGAGGAGCACCCCGTGCTGCTGACCGAGGCCCCCCTGAACCCCAAGGCCAACCGCGAGAAGATGAGTGGCCCGCTACCTCTTCTGGCGGCTGCCTCCCTCCTTCCTGGCCTCCCGGAGCTCCGCCCTTTCTCACTGGCTCTCCTTTCTGCCGCTTTCCGCAGGTCTCTCTTCTCTTACCTGAGTCTCCTTTGGAACTCTGCAGGTTCTAGATCGGAA
+
CCCCDDCCFFFFGGGGGGGGGGHHGGGGHGHHHGGGGGGGGHHHHGGGGGGGHHHHHHHGGGGGGGGGGGGGHHHGGGGHGHHHHGGGGGGGGGHHHHG222FG0G/AFC?011111<<11<-A--=GHHH.GHGH0BG0;/AF0:EF9---:.0;..:CF/:BF000;:/.;FF0/000;0000---.;F0:.;--.;B000:;00B00:BFF0//00;000;:0/:000;0B000:;:BFFF0:BED?.
@M05620:37:000000000-D9766:1:1101:20686:7476 1:N:0:83
ACCACACCTTCTACAATGAGCTGCGTGTGGCTCCCGAGGAGCACCCCGTGCTGCTGACCGAGGCCCCCCTGAACCCCAAGGCCAACCGCGAGAAGATGAGTGGAACGCTCCCTCTTCTTATGGCCGCCTCCCTCCTTCCTCGCCTCCCGGCGCTGCGCCCTTTCTCACTGGTTCTCTCTTCTGCCGTTTTCCGTCGGACTCTCTTCTCTGCCCTGCGTCTCCTTTAGAACTCTGCAGGATCTAGATCGGAA
+
AA>AAA1AFFFFEGG13ABGBG1GAEFEH0BFHG00AAE/EHHHHGEGA/EEGAFGHHGGGGGG>E>EGGGHHHCEGGGCFHHECFGGG?BGGGHH11?1@</<1<?A//?/FHF1FD11111>>-<<A.<.CG?CC0/;0.-;..9C.-99-99E-@B@-:/9/F/BB/-FFFFFFFFF/FFFF@F-/AF/A:-@;;@@F//B9/F//;/;EFFF-----9/;//;///BFFF/99A-;//9;9/;---:
@M05620:37:000000000-D9766:1:1101:8636:7495 1:N:0:83
ACCACACCTTCTACAATGAGCTGCGTGTGGCTCCCGAGGAGCACCCCGTGCTGCTGACCGAGGCCCCCCTGAACCCCAAGGCCAACCGCGAGAAGATGACCCAGGTGAGTGGCCCGCTACCTCTTCTGGTGGCCGCCTCCCTCCTTCCTGGCCTCCCGGAGCTGCGCCCTTTCTCACTGGTTCTCTCTTCTGCCGTTTTCCGTAGGACTCTCTTCTCTGACCTGAGTCTCCTTTGGAACTCTGCAGGTTCT
+
1>1>AA1AFFC@AGF13AFGFFECEBEFFAGHHGA0BAE?EHHHHGEGA/BAF11FFFEEGGGGEG>EGGGGHHC?EGGCEGHE//E/B/>B@<GH11FHHGEF/?GGF1FFC0<CGGGGHHHHG0GHGHHGEGGGG?AG.:/:C0BFGGBFGG..A.-:AG?/FG@A@@FFF9BFFFFFFFFFFFFFFFBFFF@FFFFFFFFFBBFFFFFF//;FFFFFFFBFBFFFFFFFFFBFFB/9F/BFFB-;BFF
@M05620:37:000000000-D9766:1:1101:8906:7495 1:N:0:83
ACCACACCTTCTACAATGAGCTGCGTGTGGCTCCCGAGGAGCACCCCGTGCTGCTGACCGAGGCCCCCCTGAACCCCAAGGCCAACCGCGAGAAGATGAGGTGAGTGGCCCGCTACCTCTTCTGGTGGCCGCCTCCCTCCTTCCTGGCCTCCCGGAGCTGCGCCCTTTCTCACTGGTTCTCTCTTCTGCCGTTTTCCGTAGGACTCTCTTCTCTGACCTGAGTCTCCTTTGGAACTCTGCAGGTTCTCGAT
+
AABBBBBBFFFFGGGGGGGGGFHHGGGEHGFHHGGGGGGEEGHHHGGGEGGGHHHHHHHGGGGGGGGFGGGFHHHGGGGHGGHHHGGGGGGGGGHGFHBGHHHHGHGGGHHGGGCGHHHHHHHHHGHGHHCGFGGHGHHGHHHHHHGGGGGGGGG?BDFFGAGGFFFFFFFFFFFFFFFFFFFFFFFFFFFDFFFFFFFA.A9FBFFFFFFFFFF/FFFF9FFFFFFFFFFFBFFFFFFF/FFFFFF/;F9
@M05620:37:000000000-D9766:1:1101:7717:7513 1:N:0:83
ACCACACCTTCTACAATGAGCTGCGTGTGGCTCCCGAGGAGCACCCCGTGCTGCTGACCGAGGCCCCCCTGAACCCCAAGGCCAACCGCGAGAAGATGAGTGGGTGGCTGCCTCTTCTCGTCTCCTGCTGCCTCCTTCCTTGCCTCCCGGCGCTGCGGCCTTTCTCCCTGGTTCTCTCTTCTGCCCTTTTCCGTTGGTCTCTCTTCTCTTCCCTGCGTCCCCTTTGGTCCTCTGCAGGTTCTCGATTGGAA
+
BBBBBBB>CFFFGGGGGG5FGFHHGGGBAFHGGBFE?EEGGHHHHGGEEFGGHHGHHHH0>EGGGGGGGGGGFHHGGGGHGHHHHGGGGG/>CGHGHHG222?////0??/>1>11<11.>..0=0//<00<0<<<GHH000;/CHHCFFF-9--;@---.;9F/FFFFB./;F/FF/BF///;9.;FBF/B.//9..;9/BBBF///9/;B.//.9;--;99.BF/./;B/BF/FB.;9/9B./999./;
@M05620:37:000000000-D9766:1:1101:26083:7518 1:N:0:83
ACCACACCTTCTACAATGAGCTGCGTGTGGCTCCCGAGGAGCACCCCGTGCTGCTGACCGAGGCCCCCCTGAACCCCAAGGCCAACCGCGAGAAGATGAGTGACCCGCTACCTCTTCTGGTGGCCGCCTCCCTCCTTCCTGGCCTCCCGGAGCTGCGCCCTTTCTCACCGGTTCTCTCTGCTGCCGTTTTCCGTATGACTCTCTTCTCTGACCTGAGTCTCCTTTGGAACTCTTCAGGCTCTAGAGCTGAA
+
>A>AA1>AFFFF3GG13AAFFAFGEFGFG0BGGGF0AAF/AFAGHGCG//EA1DEHHG0EEG?EFFEGGGFG@GEGGGGEFHHH/FGGG/<>C?B111F??1111<A@@C/0<GF1FG<<1>.00<-<<A..:/C::0GC0CHHH.CE.---;FB/--.--;B09BFF---@--/;BF///;//A@-AFFF/9/--//9/;/9B//;BFBBBBFFB-;/9;F//9//;BFB9B////;/;AF//;/9//9/
@M05620:37:000000000-D9766:1:1101:16152:7526 1:N:0:83
ACCACACCTTCTAAATGCGCAGCGTGTGGCTCCCGCGGAGCACCCCGTTCTGCTTACCGAGGCCCCCCTGAACCCCAAGGCCAACCGCGCGAAGATGCGTGGCCCGCTCCCTCTTCTGGTGGCCGCCTCCCTCCTTCCTGGCCTCCCGGAGCTGCGCCCTTTCTCACTGGTTCTCTCTTCTGCCGTTTTCCGTCGGACTCTCTTCTCTGACCTGCGTCTCCTTTGGCACTCTGCCGGTTCTCGATCGGAAG
+
BBBBBBBBFFFFGGGGG5AA2AAAEEAFEHHHEGEEGG0AAAGHGG>EBBFHH5DDFHGGGGGGGGGG>?GEGFGGGGHGEEGHGGCBD/>AC<?GF1><CFGH<CDC-EEHHHHHHG0;/;CGGGGGGGGGGGGGGGGGGGGGGGGGGFFFFFFFFFFFFFFFFFFFFFBFFFFFFFFFFFFFFDFFFFFFF.-=BFFFFFFFBFFFF9FFFFFFFFFFFFFFFF/BFFFFFF/;B-;EFBAFFFFF.A9
@M05620:37:000000000-D9766:1:1101:15052:7547 1:N:0:83
ACCACACCTTCTACAATGAGCTGCGTGTGGCTCCCGAGGAGCACCCCGTGCTGCTGACCGAGGCCCCCCTGAACCCCAAGGCCAACCGCGAGAAGATGAGTGGCCCGCTACCTCTTCTGGTGGCCGCCTCCCTCCTTCCTGGCCTCCCGGCGCTGCGCCCTTTCTCACTGGTTCTCTCTTCTGCCGTTTTCCGTAGGACTCTCTTCTCTGACCTGCGTCTCCTTTGGAACTCTGCAGGTTCTAGATTGGAA
+
CCCCCCCCFFFFGGGGGGGGGGHHGFGFHGHHHGGGGGGGGHHHHGGGGGGGHHHHHHHGGGGGGGGGGGGHHHHGGGGHGHHHHGGGGGGGGGHHHHHGHFEF?=<CC>>GHHFHHH1FG0ACGCGGGACEHHGHHHHHFFFHFHFGDG-CDG?DBFFFFFFFFFFFFFFFFFFFFFFHFFFFFFADFFFFF:FFFFFFFFFFFFFFFB0<FFF.CA>DFFFFFFF0BFBFFFFFFF<BFBFFFFFFEBF
@M05620:37:000000000-D9766:1:1101:24719:7549 1:N:0:83
ACCACACCTTCTACAATGAGCTGCGTGTGGCTCCCGAGGAGCACCCCGTGCTGCTGACCGAGGCCCCCCTGAACCCCAAGGCCAACCGCGAGAAGATGAGTGGCCCGCTCCCTCTTCTTGTGACCGCCTCCCTCCTTCCTGGCCTCCCGGCGCTGCGCCCTTTCTCACTGGTTCTCTCTTCTGCCGTTTTCCGTAGGACTCTCTTCTCTGACCTGCGTCTCCTTTGGAACTCTGCAGGTTCTAGATCGGAA
+
BAAAABBBCFFFGGGGGGGBGFHHGEEBAAGBBFFEEGEFDHHHHGGGDEGGGHGFGHHGGGGEGEGGGGEFCGHGGDEHEFFGHGFEBDCDCGHHFHHHHFFF0?>>D<EGHHHHHH1GHFGHHGGGGDHFHHGHHHHHHHHHHHHGGCDGGGGGGGFFFFFFFFFFFBBFFFFFFFFFFFFFFFADFFFFFFFFFFFFFFFFFFFFFF/BFFF?DADDFFFFFFFBFFBFFFFFFF;BFFFFFFFF.AE
@M05620:37:000000000-D9766:1:1101:26327:7555 1:N:0:83
ACCACACCTTCTACAATGAGCTGCGTGTGGCTCCCGAGGAGCACCCCGTGCTGCTGACCGAGGCCCCCCTGAACCCCAAGGCCAACCGCGAGAAGATGAGTGGCCCGCTCCCTCTTCTGGTGGCCGCCTCCCTCCTTCCTGGCCTCCCGGCGCTGCGCCCTTTCTCACTGGTTCTCTCTTCTGCCGTTTTCCGTAGGACTCTCTTCTCTGACCTGCGTCTCCTTTGGAACTCTGCAGGTTCTAGATCGGAA
+
BBBBBBBBFFFFGGGGGGGGGFHHGGGGHGHHGGGGGGGGGHHHHGGGEGGGHHHHHHHGGGGGGGGGGGGHHHHGGGGHEHHHHGGFGGFGGGHHHHHHHHGGGHGGG-CGHHHHHHFFFGGHHGGGCGHGGHGHHHHHHHHHGGGGGG-ABCGGGFFFFFFFFFFFFFFFFFFFFFFFFFFFFFAAFFFFFBFFFFFFFFFFFFFFFFFFFFF.DFFFFFFFFFFFFFFFFFFFFF:9FFFFFFFFFFF
@M05620:37:000000000-D9766:1:1101:23244:7556 1:N:0:83
ACCACACCTTCTACAATGAGCTGCGTGTGGCTCCCGAGGAGCACCCCGTGCTGCTGACCGAGGCCCCCCTGAACCCCAAGGCCAACCGCGAGAAGATGACCCAGGTGAGTGGCCCGCTACCTCTTCTGGTGGCCGCCTCCCTCCTTCCTGGCCTCCCGGAGCTGCGCCCTTTCTCACTGGTTCTCTCTTCTGCCGTTTTCCGTAGGACTCTCTTCTCTGACCTGAGTCTCCTTTGGAACTCTGCAGGTTCT
+
ABBBBAABFFFFGGGGGG5GFGFFCEGEHGHHHGGGGGG?EHGHHGGGEEGEGGHHHHHGGGGGGFEGGGEFHGHGGEDHGGHHGGGEGC<C@FHHHGHHHHFHGHHDGHHEFHHFGGGCGHHHHHHHHHHGHHCC?DGHGHHGEFGGFFFFFFGEGG???DFGGGFFFFFFFFFFFFFFFFFEFFFFFFFFFFAADFFFFFFFFFFFFFFFFFFFFFFBFFFF/.BFFFFFFFFFBFFFFEEFFFFFFFF
@M05620:37:000000000-D9766:1:1101:17770:7580 1:N:0:83
ACCACACCTTCTACAATGAGCTGCGTGTGGCTCCCGAGGAGCACCCCGTGCTGCTGACCGAGGCCCCCCTGAACCCCAAGGCCAACCGCGAGAAGATGAGTGGCACGCTTCCTCTTCTCGTCGCCGCCTCCCTCCTTCCTTGCCTCCCGGCGCCGCGCCCTTTCTCACTGGTTCTCTCTTCTGCCGTTTTCCGTAGGACTCTCTTCTCTGCCCTGCGTCTCTTTTGGCACTCTGCAGGTCTTAGATCGGTA
+
AA>AA1AAFFFFBGGA3ABFEFFCAEEEC0FGGFF?0AE/AFAFHGGG/AE/1B1FGHBEEE/EFEEEGEFFEGFGGEEFFFGE/FGEG/<B<AF111>GG<C/??/>A/?<FGB1BF1<F.<-.-<AE.CEGH.GBCHB00;/0CE.C?@A--9;-----B/;BF/B9/-;;FBBBF/F;9FEF@B?BEF/B9-;AFBBBFBFBBB//9//-9AA@B?A-/////-//;-BBFB/9-;////9///---;
@M05620:37:000000000-D9766:1:1101:11818:7585 1:N:0:83
ACCACACCTTCTACAATGAGCTGCGTGTGGCTCCCGAGGAGCACCCCGTGCTGCTGACCGAGGCCCCCCTGAACCCCAAGGCCAACCGCGAGAAGATGAGGTGAGTGGCCCGCTCCCTCTTCTGGTGGCCGCCTCCCTCCTTCCTGGCCTCCCGGCGCTGCGCCCTTTCTCCCTTGTTCTCTCTTCTGCCGTTTTCCGTCGGACTCTCTTCTCTGCCCTGCGTCTCCTTTGGAACTCTTCCGGTTCTCGAT
+
BBBABBB>FFFFGGGGGG5BGDHHGEGB4AGHHFFE2EFFDHHHHGGEEEGGFHGHHHGAEGCFGGGGGGGHHGHGGGGHGGHHHGGEGG/>@FGFFHFHG<F?FGHGGFGGGG?DGHHHHHHHHDHGHFDGGGGHGHHGHHHHHG/FFGGGGGGDADGFFF-ADFFFFFFBFF/;;FFFFFFFFFFFFFFADFFFFFF.;DB-BFBFFFFFFFF/;9BF.@FAAFFBFB/FF/9;F9/;FFFBF.B9AFB
@M05620:37:000000000-D9766:1:1101:20911:7611 1:N:0:83
GAGGCTGCTTTGGAAGAAACTGACAAGCCAGGGACAAAAGCTCTGCAGCGCACACGCCTGAACTCCAGCCCCCTCCAGCTATCTCGTATGCCGCCTTCTGCTTGAAAACAATCCCCGCATCCAACGTATTAAAATAGCCTTTGGAAAAAATTTAACAATTTGATAAATACCGTCCTTACCAATGAGGTCTATGTTCACTAATCTGCTTCAGAAGTCCTCTTTGTCTCTCCCACGTCCCGCTCACTATTCTC
+
>1>AAA>ABF@1BGG11BFG11EBF1BFFAAFE0BAFFCF0BB1B1DGBEEAEEHE/BEGCBG1BA110B/?>//B010112>1B>/?>BGHG/>E>GGHF1FG0BF10/<1B0B/////<011</?011221@1111?1111011100-0<><11>11>000<0000=<<<.<<C00:C00//00///;0;0<0000;0/0000000;0000/000;099F0000;0;:BFF--;AA---9-;9/;////
@M05620:37:000000000-D9766:1:1101:9575:7655 1:N:0:83
ACCACACCTTCTACAATGAGCTGCGTGTGGCTCCCGAGGAGCACCCCGTGCTGCTGACCGAGGCCCCCCTGAACCCCAAGGCCAACCGCGAGAAGATGAGTGGCCCGCTACCTCTTCTGGTGGCCGCCTCCCTCCTTCCTGGCCTCCCGGCGCTGCGCCCTTTCTCACTGGTTCTCTCTTCTGCCGTTTTCCGTAGGACTCTCTTCTCTGCCCTGCGTCTCCTTTGGAACTCTGCAGGTTCTAGATCGGAA
+
CCCCCCC>FFFFGGGGGGAFGGHHGGGBAEHHHBEF?EEEDHDHHGGEFEEGFHGGGGGEFCCEGGGGGGGHGHHGGGGHGHHHHFGGGG<>BFHEGHH<@GGG?F>CD>AGHHHHHH1<G0.<G@@CC;CEHHGHHHHHCCGHHHGGGGGGFGBDF@FFFFFFFFFFFFFFFFFFFFFFBFFFFFFFFFFFFFADFFFFFFFFFFFFFF/BFFF.;;DAFFFFFFF/9FFFFFFFFFFFFF/BFF/;?AE
@M05620:37:000000000-D9766:1:1101:17662:7678 1:N:0:83
ACCACACCTTCTACAATGAGCTGCGTGTGGCTCCCGAGGAGCACCCCGTGCTGCTGACCGAGGCCCCCCTGAACCCCAAGGCCAACCGCGAGAAGATGAGGTGAGTGGCCCGCTCCCTCTTCTGGTGGCCGCCTCCCTCCTTCCTGGCCTCCCGGCGCTGCGCCCTTTCTCACTGGTTCTCTCTTCTGCCGTTTTCCGTAGGACTCTCTTCTCTGCCCTGAGTCTCCTTTGGAACTCTGCCGGTTCTCGAT
+
AAA1AAAAFFFFGGGGDGFFGFHGGEEBAAGHFGGECGGEFHEHHGGGCFGGGHFFHHGGGGCGGCGGGGGFHFHGGGGHEEHHHGFEGGCCCGGHDFDGH<FGGHHGGHHGGG->FHHHHHHHGGGGHHGGGGGHGHFGHHHHHGGGGGGGGGG-9AG@F@@F@@FFFFFBFFBFFFFFFFFFFFFFFF@FFFFFFFFFFFFFFFFFFFFFFFF/BEFF-BFFFFFFFFFFFFFFFFFF/@@@FFFBEFF
@M05620:37:000000000-D9766:1:1101:8213:7731 1:N:0:83
ACCACACCTTCTACAATGAGCTGCGTGTGGCTCCCGAGGAGCACCCCGTGCTGCTGACCGAGGCCCCCCTGAACCCCAAGGCCAACCGCGAGAAGATGACCCAGGTGAGTGGCCCGCTACCTCTTCTGGTGGCCGCCTCCCTCCTTCCTGGCCTCCCGGAGCTGCGCCCTTTCTCACTGGTTCTCTCTTCTGCCGTTTTCCGTAGGACTCTCTTCTCTGACCTGCGTCTCCTTTGGAACTCTGCAGGTTCT
+
BBBCCCCBFFFFGGGGGGGGGGHHGGGGHGHHHGGGGGGGGHHHHGGGGGGGHHHHHHHGGGGGGGGGGGGGHHHGGGGHGHHGHGGGGGGGGGHHHHGHGHHHGHHBGHHGGHHGGCGGHHHHHHHHHHHGHHGGGGGHGHHGFGGGGGGGGFGGGD--<AAFGAFFFFFFFFFFFFFFFFFFFFFFBFFFFFFFFFFFFFFFF.FFFFFFFFFFFFFFFFFF.BDAFFFFFFFFFFFFFFEFFFFFFFF
@M05620:37:000000000-D9766:1:1101:20384:7742 1:N:0:83
ACCACACCTTCTACAATGAGCTGCGAGTGGCTCCCGAGGAGCACCCCGTGCTGCTGACCGAGGCCCCCCTGAACCCCAAGGCCAACCGCGAGAAGATGAGTGGCCCGCTACCTCTTCTGGTGGCCGCCTCCCTCCTTCCTGGCCTCCCGGAGCTGCGCCCTTTATCACTGGTTCTCTCTTCTGCCGTTTTCCGTAGGACTCTCTTCTCTGACCTGCGTCTCCTTTGGAACTCTGCAGGTTCTAGATCGGAA
+
AAAAAAAAFFFFGGGGG1FEG1GCG0AEE00BBFGGGG/EEHHHHG/EE/B/DGGHHH0EEEGG/EEGGGGHHHHGGGGEFFHHHFGGG<CCGGGFHHHHH<FGG//CG-CHHH1FGH1GF0<CGC-ACAHGFHGHH0CHHFHHF.CE.9-;-;B/9@FGGFF/BFFBF/9;BFFFFFFFFFF/B@BBFFFFFFFFFFE/FFFFFFFFFFFFFFF-@A@FFFFFFFFBFFBFFFFFFFABFFFBFFFFFF?
@M05620:37:000000000-D9766:1:1101:11261:7743 1:N:0:83
ACCACACCTTCTACAATGCGCTGCGTGTGGCTCCCGAGGAGCACCCCGTGCTGCTGACCGAGGCCCCCCTGAACCCCAAGGCCAACCGCGAGAAGATGAGGGGAGTGGCCCGCTCCCTCTTCTGGTGGCCGCCTCCCTCCTTCCTGGCCTCCCGGCGCTGCGCCCTTTCTCCCTTGTTCTCTCTTCTGCCGTTTTCCGTCGGACTCTCTTCTCTGCCCTGCGTCTCCTTTGGAACTCTTCCGGTTCTCGAT
+
AAAAAAA1CFFFGGGFDG1AE?GGGA0A00FGFBFA/EE//FGGHGGEAAFGEHFFHHG>>E/EGAEGGGGHGFHGGGFFCFHHHGA/CC<BCGHB1?FGH/<?AEHGG<FCGGAEGHHHHHHHGGHFFCCCCGFGGGFGGGGGFG/9;CFGGBG@?@@@F@9;@=FF/B9BFF/;9FFFFFFFFFFFFF@BFFFFFFFA?@?;@FBFFFFFFFF/BAFFA@F-;BF;B//;F/99F//;FF@@B-;/;:B
@M05620:37:000000000-D9766:1:1101:20420:7772 1:N:0:83
ACCACACCTTCTACAATGAGCTGCGTGTGGCTCCCGAGGAGCACCCCGTGCTGCTGACCGAGGCCCCCCTGAACCCCAAGGCCAACCGCGAGAAGATGAGGTGAGTGGCCCGCTCCCTCTTCTGGTGGCCGCCTCCCTCCTTCCTGGCCTCCCGGCGCTGCGCCCTTTCTCACTGGTTCTCTCTTCTGCCGTTTTCCGTAGGACTCTCTTCTCTGCCCTGCGTCTCCTTTGGAACTCTGCCGGTTCTCGAT
+
BBBABBBBFFFFGGGGFGGGGGHHGEEECAHHCFGGGGGGDHHHHGGGGGGGGHGHHHHGGGGGGGGGGGGHHFHGGGGHAEHHHGFEFGDCCGHHDGHHH2?FGHHGGFHGGGGGGHHHHHHHHG<DHHGGGGGHGHHGHHHHHGGGGGGGGGGGGGGFFFFFFFFFFFF/;F/FFFFFFFFFFFFFFFF;AFFFFFF..DFFFFFFFFFFFFF/BEFF.@DCFFFBFFFEF/BFFBFB99@@DEFBEBF
@M05620:37:000000000-D9766:1:1101:15997:7803 1:N:0:83
ACCACACCTTCTACAATGAGCTGCGTGTGGCTCCCGAGGAGCACCCCGTGCTGCTGACCGAGGCCCCCCTGAACCCCAAGGCCAACCGCGAGAAGATGAGTGGCCCGCTACCTCTTCTGGTGGCCGCCTCCCTCCTTCCTGGCCTCCCGGAGCTGCGCCCTTTCTCACTGGTTCTCTCTTCTGCCGTTTTCCGTAGGACTCTCTTCTCTGACCTGCGTCTCCTTTGGAACTCTGCAGGTTCTAGATCGGAA
+
CCCCCCCCFFFFGGGGGGGGGGHHGGGGHGHHHGGGGGGGGHHHHGGGGGGGHHHHHHHGGGGGGGGGGGGGHHHGGGGHGHHHHGGGGGGGGGHGHHGHHHGGHHGGG-AGHHHHHHFHGHGHHGGGGGHGHHGHHHHHHHHHHHGGGG-ADGGGGGGGGGGFFFFFFFFFFFFFFFFFFFFFFFDFFFFFFFFFFFFFFFFFFFFFFFBFFFF.@ADDFFFFFFFFFFFFFFFFFFFFFFFFFFFFFFF
@M05620:37:000000000-D9766:1:1101:15478:7804 1:N:0:83
GCGGCTGCTTTGGAAGTAACTGACAAGCCAGTGACACAAGATCGGAAGAGCACATGTCTGAACTCCAGCCACCTGAAGCTATCTAGTATGCCGCCTTCTGCTTGATAAAAGACCGGCAAGTCTCCTCGCCGACTCCCCTGTCGTTCCCGCGCTGCTGCCACCCTGGCCAGTCCTTCAGGCCTTTCCGCTTTCGCACTCTTGTGGGTCCACTTGCCCCCTTCTGAGCCTTTGTACTTGCACCTGACGCGCCA
+
>11>A>1AFFDFEGGFBAFFBFABBDFA00ABBFG11A0B0AB//B/B0BFCAB1A2D2D1BA1BA110/00BBFBB111B@FD212D2BBF//>>/B1F1@BF>1F2111/00///<E/BFHGHHB?/<>/>/EHF?0<1?FG/?0>A->CCGEFF0</CG.;CECG/:CGHCGFBCGGFCFGGGG.;ACFGG9-AFF9FGFG-;B-BFBF/B/BA-@AFF//;BFFF9/B//:;://;:BFFF---9;-
@M05620:37:000000000-D9766:1:1101:14369:7817 1:N:0:83
ACCACACCTTCTACAATGAGCTGCGTGTGGCTCCCGAGGAGCACCCCGTGCTGCTGACCGAGGCCCCCCTGAACCCCAAGGCCAACCGCGAGAAGATGACCCAGGTGAGTGGCCCGCTACCTCTTCTGGTGGCCGCCTCCCTCCTTCCTGGCCTCCCGGAGCTGCGCCCTTTCTCACTGGTTCTCTCTTCTGCCGTTTTCCGTAGGACTCTCTTCTCTGACCTGAGTCTCCTTTGGAACTCTGCAGGTTCT
+
AAA1AAAAFFFFGGGFBGGBG1GFGAAEG0FHBFGAEEGAFHHHHGGGAEGGGHHFHHHGEGGGGCGGGGG0FBGGGG?G//FHHG//BCC//C<F>FBGHH<AFHHHHHEGGHHCGGGGHHHHHHHHFHHFGGGGCG?GGHHGGGBGGFGFGFGGAFGGGGGGGG@F??FFFFFFFFFFFFFFFFFFFFFFFF@ABFFFFFFFFFFFFFFFFFFFFF9FFFFFEFFFFFFFFFF/BFFFFFFFFFFAFFF
@M05620:37:000000000-D9766:1:1101:22657:7838 1:N:0:83
GAGGGTGATTTGGACGAACCTCATAGACTACTGAAACACTTCCCCCTCGACCTGGAAAACTTTCTTGCCTGGGTTACAGAAGTTGAAACACCTGCTAATGTTTCCCGCTACCTCATCTGGAAGCAAACTCCCATATAAGAGGTCAAGCACAGACAACATATTAATCCACAGAGATCGCCTAGTACATTATTCTTACGACTTTCTTCTATGACAAAAAACTCAACTAGAACTAGTCATTTTATATACAAGAC
+
>1A11>11BBB@BA1AAEAEGCHFH311DA01B21A1B0BB1100/A//A/A/B0A1100B12DDDF1111//B>/BD@@B@1BB22B1B0?BFA11BB122B221///>>0111112B111B/10B<11B/B1B22B211/101@1100@0@000/<01111@<<1<11<1001>.<.../0=0000000=00=0..;..:<0:0;;00;000/:.;9000/9;9:09;C000;;00;0;000;0000--
@M05620:37:000000000-D9766:1:1101:8114:7850 1:N:0:83
ACCACACCTTCTACAATGAGCTGCGTGTGGCTCCCGAGGAGCACCCCGTGCTGCTGACCGAGGCCCCCCTGAACCCCAAGGCCAACCGCGAGAAGATGAGTGGCCCGCTCCCTCTTCTTGTGGCCGCCTCCCTCCTTCCTGGCCTCCCGGAGCTGCGCCCTTTCTCACTGGTTCTCTCTTCTGCCGTTTTCCGTAGGACTCTCTTCTCTGACCTGCGTCTCCTTTGGAACTCTGCAGGTTCTAGATCGGAA
+
CCCCCCBCFFFFGGGGGG5GGGHHGGGEGGHHHGGGGGG?EHHHHGGGGGGGHHHHHHHEGFFGGGGGGGGGHHHGGGGHGHHHFFFGGG/BDGHGFHGGHHFFFGGGG-CFGHHHHH1F<FDHHGGGGGHGHHGHHHHHHHHHHGGGGG9CGFGGGGGGFFFFFFFFFFFFFFFFFFFFFFFFFFAAFFFFFFFFFFFFFFFFFBBBFF/BFFF.;9DFFFFFFFFFFFFFFFFEFFFFFF/BBB:EFD?
@M05620:37:000000000-D9766:1:1101:9125:7860 1:N:0:83
ACCACACCTTCTACAATGAGCTGCGTGTGGCTCCCGAGGAGCACCCCGTGCTGCTGACCGAGGCCCCCCTGAACCCCAAGGCCAACCGCGAGAAGATGAGTGGCGGGCTGCCTCTTCTTTTTTCCGCCTGCCTCCTTCCTTGCCTCCCGGCGCTGCGCCCTTTCTCACTGGTTCTCTCTTCTGCCGTTTTCCGTAGGACTCTCTTCTCTGCCCTGCGTCTCCTTTGGCACTCTGCAGGTTCTCGATTGGCA
+
BBBBBBBAFFFFGGGGGGAFGGHHGEGBAEHGHGFGCEGGGHHHHGG0EFGGFHGHHHHEFCCEGGGGGGGGGHHGGGGHGGHHHGGGGG//@DHEGHG2??F/</-<A.<<GHHHHHC0=0-CGA..;;;CFFGGGGGG00=FGGGFDCGFDFBDD-.-9;FFFF/BFFEBBFFFFFFF/;BFFFDFFFFFFF;;DBFFFFFFF/:FFFFFEFF.@ADAFFFFFEF:/BFFFF:/9.AFFFFEFF/;./;
@M05620:37:000000000-D9766:1:1101:8102:7863 1:N:0:83
ACCACACCTTCTACAATGAGCTGCGTGTGGCTCCCGAGGAGCACCCCGTGCTGCTGACCGAGGCCCCCCTGAACCCCAAGGCCAACCGCGAGAAGATGAGAGGTGCGCTCCATCTTCTTTGGTCCCCCTCCCTCCTTCCTTGCCCCCCCGCGATGCGCCCTCTCTCCCTGGTGCTCTCTTCTGCCGTTTTCCGTAGGACACTCTTTTCTGCCATCCGTCTCCTCTGGCACTCTGCAGGGTCTCGATAGGAA
+
DCDEDECDFFFFGGGGGGGGGGHHGEGBGGHHHGGGGGGGGHGHHGGGGGEGHHHHGHHGGGGGGGGGGGGHGHHGGGGHGHHHHGGGDDBDGGHHHHHH2FD?/?<ADG<<>GHHHH11<F<1<0=<-<.CGHGHHG/C11<<0=@D--<A--<.@F<@=.<<FF/B/<.</:BFFFFF:B<BB;9AFFF0B0.<9<</<FFF11<BFBB0:<0.<.<<FB1/<B00/</:B101<<9/<B1:FFFFE01
@M05620:37:000000000-D9766:1:1101:16518:7873 1:N:0:83
ACCACACCTTCTACAATGAGCTGCGTGTGGCTCCCGAGGAGCACCCCGTGCTGCTGACCGAGGCCCCCCTGAACCCCAAGGCCAACCGCGAGAAGATGAGGTGAGTGGCCCGCTCCCTCTTCTGGTGGCCGCCTCCCTCCTTCCTGGCCTCCCGGCGCTGCGCCCTTTCTCACTGGTTCTCTCTTCTGCCGTTTTCCGTAGGACTCTCTTCTCTGCCCTGAGTCTCCTTTGGAACTCTGCCGGTTCTCGAT
+
CCCCCCCCFFFFGGGGGGGGGGHHGGGEFGHHHGGGGGGFGHHHHGGGGGGGHHHHHHHGGGGGGGGGGGGHHHHGGGGHGHHHGGGGGGGGGGFHHHGHHFFGHHHGGHHGGG-EGHHHHHHGGGGFHHGGGGGHGHHGHHHHHGBFGGGGGGG?FGGFFFFFFFFFFFF0FF0FFFFFFFFFFFFFFFFFFFFFFFFAADFFFFFFFFFFFFFBFFFF/BFFFFFFFFFFFFFFFFFF0@FFFFF9A0;
@M05620:37:000000000-D9766:1:1101:11478:7874 1:N:0:83
ACCACACCTTCTACAATGAGCTGCGTGTGGCTCCCGAGGAGCACCCCGTGCTGCTGACCGAGGCCCCCCTGAACCCCAAGGCCAACCGCGAGAAGATGACCCAGGTGAGTGGCCCGCTACCTCTTCTGGTGGCCGCCTCCCTCCTTCCTGGCCTCCCGGAGCTGCGCCCTTTCTCACTGGTTCTCTCTTCTGCCGTTTTCCGTAGGACTCTCTTCTCTGACCTGAGTCTCCTTTGGAACTCTGCAGGTTCT
+
BBB@B?AAFFFFFGGCGGGGGGHHGEEBAFHHHFGFDGGGGHHHHGGGGEGGGHHHHHHEGGGGGGGGGGGHHHHGGGGHGHHHHGGGGG/CGGHHHHHHHHHHGHHFHHHGGHHGGGGGHHHHHHHHHHHGHHGGGGGHGHHGHGGGGGGGGGGGGGG?DGGGGGFFFFFFFFFFFFFFFFFFFFFFFFFFFFFFFFFFFFFFFFFFFFFFFFFFFFFFFFFF/FFFFFFFFFFFFEFFFFFFFFFFFFF
@M05620:37:000000000-D9766:1:1101:26429:7883 1:N:0:83
ACCACACCTTCTACAATGAGCTGCGTGTGGCTCCCGAGGAGCACCCCGTGCTGCTGACCGAGGCCCCCCTGAACCCCAAGGCCAACCGCGAGAAGATGAGGTGAGTGGCCCGCTCCCTCTTCTGGTGGCCGCCTCCCTCCTTCCTGTCCTCCCGGCGCTGCGCCCTTTCTCCCTGGTTCTCTCTTCTGCCGTTTTCCGTCGGACTCTCTTCTCTGCCCTGCGTCTCCTTTTGAACTCTGCCGGTTCTCGAT
+
>AAAA?AAFFFFGGGGGG1FGGHBEEEBFEGHHGGGGGG?EHHHHGEG?AEFGGFHHHHGGGEGEGEGGGGBGHEFGGFHEEHHEGG/CB/>/<GHGGFFG0<<?FFFEHHGGG-CFFHFHHFFGDGCHHGCCGGHGHGGHHHHHG0;0CFFGG@A@GGGF@>B@@FFFFF/BF/9;;FFBFFFFFFFFF@BBFFFFFF-9@@@@FFFFFFFFFF/;9FF-9A@BBF;B;/;:/:BFB/;B?@9BEB/A/:
@M05620:37:000000000-D9766:1:1101:20995:7887 1:N:0:83
ACCACACCTTCTACAATGAGCTGCGTGTGGCTCCCGAGGAGCACCCCGTGCTGCTGACCGAGGCCCCCCTGAACCCCAAGGCCAACCGCGAGAAGATGACCCAGGTGAGTGGCCCGCTACCTCTTCTGGTGGCCGCCTCCCTCCTTCCTGGCCTCCCGGAGCTGCGCCCTTTCTCACTGGTTCTCTCTTCTGCCGTTTTCCGTAGGACTCTCTTCTCTGACCTGAGTCTCCTTTGGAACTCTGCAGGTTCT
+
BBBBBBBBFFFFGGGGGGGFGGHHGGGFHGHGHGGGGGGGGHHHHGGGGGGGHHHHHHHGGGGGGGGGGGGHHHHGGGGHGHHHHGGGGGGGFGHHHHHHHHHGGHHHHHFGGHHGGGGGHHHHHHHHDHHCHHGGGGGHGHHGHGGGGGGGGGGGGFGCCFGGGFFFFFFFFFFFFFFFFFFFFFFFFFFFFFFDFFFFFFFFDFFFFFFFFFFFFFFFFFFFEFFFFFFFFFFFFFFFFFFFFFFFFFF
@M05620:37:000000000-D9766:1:1101:16440:7922 1:N:0:83
ACCACACCTTCTACAATGAGCTGCGTGTGGCTCCCGAGGAGCACCCCGTGCTGCTGACCGAGGCCCCCCTGAACCCCAAGGCCAACCGCGAGAAGATGAGTGGCCCGCTCCCTCTTCTTGTGGCCGCCTCCCTCCTTCCTGGCCTCCCGGCGCTGCGCCCTTTCTCACTGGTTCTCTCTTCTGCCGTTTTCCGTAGGACTCTCTTCTCTGCCCTGCGTCTCCTTTGGCACTCTGCAGGTTCTCGATCGGAA
+
CCCCDCCDFFFFGGGGGGGGGGHHGGGGHGHHHGGGGGGGGHHHHGGGGGGGHHHHHHHGGGGGGGGGGGGHHHHGGGGHGHHHHGGGGGGGGGHHHHEF?DFF0?><A->FCHHGHH11F1.<C@-@C<CEFFGFHHHF1/=:GFGGGGGAF?-C?@.@9FFFFF1FF:B1BFBFFFFFBBBFF>DDFFFFDF.BDFFFFFFFFE:011:<A0FFFD-.BFFBFFF00<FFFFFFFAFFFF1.0B:;?.<
@M05620:37:000000000-D9766:1:1101:25717:7935 1:N:0:83
ACCACACCTTCTACAATGAGCTGCGTGTGGCTCCCGAGGAGCACCCCGTGCTGCTGACCGAGGCCCCCCTGAACCCCAAGGCCAACCGCGAGAAGATGACCCAGGTGAGTGGCCCGCTACCTCTTCTGGTGGCCGCCTCCCTCCTTCCTGGCCTCCCGGAGCTGCGCCCTTTCTCACTGGTTCTCTCTTCTGCCGTTTTCCGTAGGACTCTCTTCTCTGACCTGAGTCTCCTTTGGAACTCTGCAGGTTCT
+
DDDDDDCCFFFFGGGGGGGGGGHHGEGEHGHHHGGGGGGGGHHHHGGGEEGGHHHGHHHGGGGGGGGGGGGHHHHGGGGHGHHHHGGGGGGGGGHHHHHHGHEAFHHHFHHGGHHGGGGGHHHHHHHHHHEGHHGFGGGHGHHGHGGGGGGGGGGGGFB-AFFFGGFFFFFFFFFFFFFFFFFFFFFFFFFFFFFADFFFFFFFDDFFFFFFFFFFFFFFFFFFFFFFFFFFFFFFFFFFFFFFFFFFBFF
@M05620:37:000000000-D9766:1:1101:15039:7991 1:N:0:83
ACCACACCTTCTACAATGAGCTGCGTGTGGCTCCCGAGGAGCACCCCGTGCTGCTGACCGAGGCCCCCCTGAACCCCAAGGCCAACCGCGAGAAGATGAGGTGATTGGCCCGCTCCCTCTTCTGGTGGCCGCCTCCCTCCTTCCTGGCCTCCCGGGGCTGCGCCCTTTCTCACTGGTTCTCTCTTCTGCCGTTTTCCGTAGGACTCTCTTCTCTGCCCTGAGTCTCCTTTGGAACTCTGCGGGTTCTCGAT
+
BBBBBBBBFFFFGGGGGGGGGGHHGEEECEHHFGGEEGGGGHHHHGGGGGGGGHHHHHHGGGGGGFGGGGGHHGHGGGGHGGHHHGGGGGGFFGHHFHHHC</111?0?G///<-C<00F11>DD0C.C<-<:.CG./C.C0C/0<9F90CEAE-----..-;A-BFB//9//;/BFB////9;///;F/9ADFAF/.:;D99///99B/////9/;./9..9//;/;FBF/FF//;/9/-;-@..9/9//
@M05620:37:000000000-D9766:1:1101:6960:7998 1:N:0:83
ACCACACCTTCTACAATGAGCTGCGTGTGGCTCCCGAGGAGCACCCCGTGCTGCTGACCGAGGCCCCCCTGAACCCCAAGGCCAACCGCGAGAAGATGAGTGACCCGCGACGTCTGCTGGCGGCTGCCTCCGTCGTCCCTGGCCTTCCTGAGCTCCCCCCTTTCTCACCTGTCTCCCCGGCTGTCGCTTCTGCCATTTTTCGCATCTCTCACCTGAGTGTCCTGTGTAACCTTTCGTGCTCTACAGCTTAT
+
CCCCCCCBFFFFGGGGGGGGGGHHGGGGHGHGHFGG2EGGGHHHHGGGEFGG5GHHHHHGEG?GGGGGGGGHHHHGGGGHGHHHHGGGGGGGFGHBGHH2>2221?AC/<--<=/.=GC0.;---9..0:..9;-9..;00:CF00CG000/;B0;.99@-.0000;B.0/B0000/.9-::-.;..;E.000000;000;-...;9;F00:9F///:00:BB0:B0;0;00::09...;BF00;0:0000
@M05620:37:000000000-D9766:1:1101:11036:7999 1:N:0:83
GAGGCTGCTTTGGAAGAAACTGATAAATTAGGGAAACAAGTTCGGATGGACATGGATAAGTATTTTGGTCAGCTGAAGGAATCTGATATAACTGCCAATGTTCTACAAAAAAAAACACGTAAGGAAAGGCTCCTAAAAGACTCAAAGGGAATAAAAGAGCTGATGAAACAATGGCAAGTAAGACAAGCATTACCGCTTTAGCACCCTTGTGGATCCAATTGAACAATTCTCAGCATTTGTACTTGTAACGG
+
A?AB>AFCFDFDG4BBGGCGG5FDG5D66BF5B44FFH225DDA2E2A23B33A23B53BD55DDD5AB552BD33AB3BF3BDG55D@FFGDGHBB3FGBF4BD443@B1///>?/BE020B3?BG00?2B/BB3B@D<2222@D@2/?00?1?11?0??1?1111<<0.11<0<1.00=00<//.<<0=00<.:-;C;0;0;.;.::00.;0;/0:09:;CF0B9;0;090990FFG0;90;90;;9.-
@M05620:37:000000000-D9766:1:1101:6928:8003 1:N:0:83
ACCACACCTTCTACAATGAGCTGCGTGTGGCTCCCGAGGAGCACCCCGTGCTGCTGACCGAGGCCCCCCTGAACCCCAAGGCCAACCGCGAGAAGATGAGATGCTAGCTGTCTCTTCTTGTTTCCGGATGACTCCTTCCGTGCCTCACGGCTCTGCACCCTTTCTCACTGATTCTCTCTTTTGCCGTTTTCCGTCGGACGCTCTTCTCTGCGCTGCGTCTCCTTTGGCACTACGTAGCATCTCGATTGGAA
+
AAAAAAA1BBBDEFGGGG1BFDGFE0BBAEGGFAFB?EGCGCEHHGG/EAEFHFHCHHFA>EGGGAEFGGGCFFGEGG/GF<?EFG/>BB>><CFCDF1F11???11?111<11?1<??FFD0>1<->.<<<GHH0D0<.0=<.0:/..;A-./000/:..9;0CFGGB9000;;009090;0;FA.EFG09A9-;--9-9--:F//////--9;-9A--9:B///////;//9-9A9/9///-;F/--//
@M05620:37:000000000-D9766:1:1101:17045:8038 1:N:0:83
ACCACACCTTCTACAATGAGCTGCGTGTGGCTCCCGAGGAGCACCCCGTGCTGCTGACCGAGGCCCCCCTGAACCCCAAGGCCAACCGCGAGAAGATGACCCAGGTGAGTGGCCCGCTACCTCTTCTGGTGGCCGCCTCCCTCCTTCCTGGCCTCCCGGAGCTGCGCCCTTTCTCACTGGTTCTCTCTTCTGCCGTTTTCCGTAGGACTCTCTTCTCTGACCTGAGTCTCCTTTGGAACTCTGCAGGTTCT
+
CCCCCCCCFFFFGGGGGGGGGGHGGEGECFHHHGGGGGGGGHHHHGGGEGGGFHGHGHHGGGGGGGGGGGGHGHHGGGGHGHHHHGGGGGDGFGHHHHHHHHGHGHHHHHHGGHHGGGGGHHHHHHHHHHHCHHGGGGGHGHHGHGGGGGGGGGGGGGGGGGGGGGFFFFFFFFFFFFFFFFFFFFFFFFFFFFFDFFFFFFFFFFFFFFFFFFFFFFFFFFFFEFFFFFFFFFFFFFFFFFFFFFFFFFF
@M05620:37:000000000-D9766:1:1101:9101:8056 1:N:0:83
ACCACACCTTCTACAATGCGCTGCGTGTGGCTCCCGAGGAGCACCCCGTGCTGCTGACCGAGGCCCCCCTGAACCCCAAGGCCAACCGCGCGAAGATGACCCAGGTGAGTGGCCCGCTACCTCTTCTGGTGGCCGCCTCCCTCCTTCCTGGCCTCCCGGAGCTGCGCCCTTTCTCACTGGTTCTCTCTTCTGCCGTTTTCCGTAGGACTCTCTTCTCTGACCTGCGTCTCCTTTGGAACTCTGCAGGTTCT
+
BBBBBBB>BCFFGGGGGG4AECGGGGG22AFFFAFE2EEFCHHFHGG01BEFFHFHHHG>>E?FGFGGGGEFHHHGGGGHGHHHHGGGGG/>CGG?1FGHHHGHGHH1<GHGGHFFGGGGHHHHHHHHHHHGGHGGGGGGGGGGGGGGGGGGGGGGGGG;;=FFFFFFFFFFFFFFFFFFFFFFFFFFFFFFFFFFFFFFFFFEDBFFFFFFFFBFFFFFFFFFFFFFFFFFFFFFFFFFFFFFFFFFFFF
@M05620:37:000000000-D9766:1:1101:10706:8157 1:N:0:83
ACCACACCTTCTACAATGAGCTGCGTGTGGCTCCCGAGGAGCACCCCGTGCTGCTGACCGAGGCCCCCCTGAACCCCAAGGCCAACCGCGCGAAGATGAGTGGCCCGCTACCTCTTCTCGTCTCCGCCTCCCTCCTTCCTTGCCTCCCGGCGCTGCGCCCTTTCTCACTGGTTCTCTCTTCTGCCGTTTTCCGTAGGACTCTCTTCTCTGCCCTGTGTCTCCTTTGGAACTCTGCAGGTTCTCGATCGGAA
+
BBBBBBBAFFFFGGGGGG5FGGHHGGGA4EGGHFFF?EGGDHHHHGG0EEGGFHGHHHGA>E?FGGGGGGGHHHHGGGGHGHHHHFGGGG/BDFG?1GGF<1F/0/><A->FGHHHGH0.C..<DA.:;.:;GHGGHHHH00;CFGG?EFD-9DBD=-;9;FFFFFBFFFFFFFFFFFFF/;/FFADFFFFF?F;AA9FFFFFFF/:9BFBF;BF/;FF/FFFFFB///;B9FF/BB.FFFFBEFF.9..A
@M05620:37:000000000-D9766:1:1101:24080:8168 1:N:0:83
GAGGCTGCTTTGGAAGAACATAAGATATTACTGCAACAGTTCGCACTTGACCTGGAAAAGGTTCTTGCCTGGCTTACAGAAGCTGAAACAACTGCCAATGCATCCTACAGGATGCTACCCGTAAGGAAAGGCTCCTAGAAGACTCCAAGGGAGTAAAAGAGCTGATGAAACAATGGCAAGTAAGTCAGGCATTTACGCTTTAGCACTCTTGTGGATCCAATTGACCAATTCTCAGCATTTGTACTTCTAAC
+
AAAAAAFAFFFFGGGGGCAFAAF1AD133DGHAGH11F0A2D000/A111BB1FGBB1F0/BABG1FBGHDGH0BF1F1G111FGFB1BFFGHGGG1GEFCDHGHH2FGB0BGF0FFB>EE?/?GBF<<00?BGFHG1BBFGFFGG1FB</?</@12@1/00?<GF1@?GHBHHEC?0FC1>F<>F<>FGHFBG0DEG.EGH=00<CCHH0;:C:0;:GHHHHF0:CEF90;FG9FB0FFGBFBFG0;;9;
@M05620:37:000000000-D9766:1:1101:19355:8281 1:N:0:83
ACCACACCTTCTACAATGAGCTGCGTGTGGCTCCCGAGGAGCACCCCGTGCTGCTGACCGAGGCCCCCCTGAACCCCAAGGCCAACCGCGAGAAGATGAGGTGAGTGGCCCGCTCCCTCTTCTGGTGGCCGCCTCCCTCCTTCCTGGCCTCCCGGCGCTGCGCCCTTTCTCACTGGTTCTCTCTTCTGCCGTTTTCCGTAGGACTCTCTTCTCTGCCCTGAGTCTCCTTTGGAACTCTGCCGGTTCTCGAT
+
CCCCCCCCFFFFGGGGGGGGGGHHGEGBAEHHHGGGGGGGGHGHHGGGFGEGGHGHHHGGGGGGGGGGGGGHFHHGGGGHGHHHHGGGFGCGGGHGHHHHH2?FGHHGGHHGGGGGGHHHHHHHGDGGHHGGGGGHGHHGHHHHHG/FGGGGGGGGGGGFFFFFFFFFFFF0BFBFFFFFFFFFFFFFFFF;DFFFFFF.DDFFFFFFFFFFFFFEFEFF/BFFFFFFFFFFFFFFFBFF0@FBFFF;EBB
@M05620:37:000000000-D9766:1:1101:11302:8311 1:N:0:83
ACCACACCTTCTACAATGAGCTGCGTGTGGCTCCCGAGGAGCACCCCGTGCTGCTGACCGAGGCCCCCCTGAACCCCAAGGCCAACCGCGAGAAGATGAGGTGAGTGGCACGCTCCCTCGTCTGGTGGCCGCCTCCCTCCTTCCTGGCCTCCCGGCGCTGCGCCCTTTCTCCCTTGTTCTCTCTTCTGTCGTTTTCCGTCGGACTCTCTTATCTGACCTGCGTCTCCTTTGGAACTCGGCCGGTTCTGGAT
+
ABBBBBBBFFFFGGGFGGGGGGFHEEFBGEHHHGGEGGGGGHHHHGGGEAEGHFFHHHHGGGGGGGFGGGGHHHHGGGGHGHHHEGGGGDCGGGHHEDHFC2?10??</0?DCA.AFH0->.<<C0/<.<@?D?.GGHHG/0:GGF/;99.:AAA@DF--:B-ADD/BFEB/;F/9;B/:FFFFB/BF/9;..;.//;B.@F--9BBFFB//;FF/B/9F.9A-A.:/9//B/9;/9....999..9/;;/
@M05620:37:000000000-D9766:1:1101:11308:8330 1:N:0:83
ACCACACCTTCTACAATGAGCTGCGTGTGGCTCCCGAGGAGCACCCCGTGCTGCTGACCGAGGCCCCCCTGAACCCCAAGGCCAACAGCGAGAAGATGAGGTGCCCGGCACGCTACCTGGTGTGGTCGCCGCCTCCCTCCGGCCTGGCCTACCGGCGCCGCGCCCTTTCTACCTGGTTCTCTCTTCTGCCGTTTTCCGTCGGACTCTCTTATCTGACCTGAGTCTCCTTTTGAACTTTGGAGGTTCCAGAT
+
3AAABBBAFFF45BFEFGBGGGHHGAEF4AGHHFDEAEEAEGFHHGGAABB15FBGBABA>E?>?EEEGEF?@F?EEEECF/FCE//?B</B>/F11?1<0?G100?>//<<>/.-<<1010..</0--<<-:.:CEC:E.-;9.:.9;F/CAB?--9---;=B@;B/;/////9F/;;;BBB/FBBBFFB..9.9:;/.---;-;;/9B/FF/9;:;/F/9;/9F/////:.:/;9////:.99/9;;;/
@M05620:37:000000000-D9766:1:1101:23938:8334 1:N:0:83
ACCACACCTTCTACAATGAGCTGCGTGTGGCTCCCGAGGAGCACCCCGTGCTGCTGACCGAGGCCCCCCTGAACCCCAAGGCCAACCGCGAGAAGATGAGTGGCCCGCTCCCTCTTCTGGTGGCCGCCTCCCTCCTTCCTGGCCTCCCGGCGCTGCGCCCTTTCTCACTGGTTCTCTCTTCTGCCGTTTTCCGTAGGACTCTCTTCTCTGACCTGCGTCTCCTTTGGAACTCGCCGGGTCTCGATCGGCAG
+
ABBBBBBBFFFFGGGFGGGGGGHFGEGEEEHHHGGGGFFCGHGHHGGFAFGGHGHHHFHGGGGGGGGGGGGGHHHGGGDHGHHHHGGGGGGGGGHHHHDGGDFGFGG@D->FHHHHHH1FHHCFHGGGGGHGHHGHHHHHCCHHHGGGGGFGGGGGGFFFFFFFFFFFFFF9FFFFFFFFFFFFFFDFFFFFFFFDFFFFFFFFFFFFFF/BFFF?AAFFFFFFFFF/BFFFAD-9--;;F/9FFFFF-9-
@M05620:37:000000000-D9766:1:1101:23947:8351 1:N:0:83
ACCACACCTTCTACAATGAGCTGCGTGTGGCTCCCGAGGAGCACCCCGTGCTGCTGACCGAGGCCCCCCTGAACCCCAAGGCCAACCGCGAGAAGATGACCGACCCGCTACCTCTTCTGCTGGTTCTGTCCCCCCTTCCCGGCCTCCCTGACCTCCGCCCTTTCTCACTTTTTTCCTCGTCTCCCTCTTTTGCCATTTCCCTCTGGTCTCACTTCACTGTCCTGTGTAACTTTCAGATTCTAGATCGTAAG
+
ABBBBBBBFFFFGGEGGGFGGGHHGGGGHGGHHGGGGGGGGHHHHGGGGGGGHHHHHHHGGGGGGGGGGGGFHHHGGGGHGHHFFFGGGCDGFDHHHHB22///<<>>->-<1<00==000<//00000000.;--./;/.-=@E.EG/0/9999E...9-/;////;/999/-/;//...9./9..;B//////999//9/.9///9//99/:///;//;BF/:9//9;/////9////////9/99.9.
@M05620:37:000000000-D9766:1:1101:21168:8431 1:N:0:83
ACCACACCTTCTACAATGAGCTGCGTGTGGCTCCCGAGGAGCACCCCGTGCTGCTGACCGAGGCCCCCCTGAACCCCAAGGCCAAACGCGAGAAGATGACCCAGGTGAGTGGCCCGCTACCTCTTCTGGTGGCAGCATCCCTCCTTCATGGACTCCCGGAGCTGCGCCCTTTCTCACTGGTTCTCTCTTCTGCAGTTTTCCGTAGGACTCTCTTCTCTGACCTGAGTCTCCTTTGGAACTATGCAGGTTCT
+
1>1>A>AAFFFFGGG13BGDD1A1ABEFH0GHCFAAAAE?EHHHHGGGA/BAAAABGA0EEG/F/E>EGGGGHFE/EEGHCCGHE0F?EGGCC/FC11?GF<F/C1?G0?GFGHHGCCCG01G0000=0=GGH/EG.0:;.0;;GHG0CG0:<CH/CFGGGGFGG@@GGGGGGBFFFFFFFFF/;FF//BFF/9/BFFFFFFFFFFFFFFFFFFFFF//;FFB-B-;BFFFFFFFFFFFF/;FFFB-;/BF
@M05620:37:000000000-D9766:1:1101:12019:8436 1:N:0:83
ACCACACCTTCTACAATGAGCTGCGTGTGGCTCCCGAGGAGCACCCCGTGCTGCTGACCGAGGCCCCCCTGAACCCCAAGGCCAACCGCGAGAAGATGAGGTGAGTGGCCCGCTACCTCTTCTGGTGGCCGCCTCCCTCCTTCCTGGCCTCCCGGAGCTGCGCCCTTTCTCCCTGGTTCTCTCTTCTGCCGTTTTCCGTAGGACTCTCTTCTCTGCCCTGAGTCTCCTTTGGAACTCTGCCGGTTCTCGAT
+
CBBCCCCBFFFFGGGGGGGGGFHHGEEBA2AGGGGGFGGGGHHHHGGGF1EFFHGHHGCEGGCGEFGGGGGHHHHGGGGHGHHHHGGGGDBFGGHH2FGHHHHHHFHGG0FGGGCGHHHHHHHHHHBDHC@FGGGHGEGGHHHHHFBG?BFGACA9AGGGGGGAFFFFFFF/BF/A9FFFFFFBFFFFFFFDFFFFFFFFFFFFFFFFFFEFFFF/BFFF/BFFFFFFFFFFFFFFFB/BBDFFF?FFEFB
@M05620:37:000000000-D9766:1:1101:12006:8449 1:N:0:83
ACCACACGCTCTACAATGCGCTGCGTGCGGCTCGCGAGGAGCACCCCGTGCTGCTGACCGAGGCCCCCCTGAACCCCAAGGCCAACCGCGCGAAGATGAGGCGGGTGGCTCGCTCCCTCTTCTGGTGGCGGCCCCCCTCCTTCCTGACCTCCCGGCGCTGCGGCCTTTCTCCCTCGTTCTGTCCTCTGCCGTTTTCCGTCGGATTGTCTTCTCTGCCTTGCGTGTCCCTATGAGCCCCTCCGGCTCTTGAT
+
A>AAAAA11>>AFGFFGG1AEEEGGEEA0E/AB/AA/AAE?GC0FEE/>B//1B@GHHC/>>/EFGEEGB/<FFGGGCFHGHHHHGGCCG/A@CG?=GG<C.<-;A@@G.0;@C.;-;9BFFBF//9A----9-9;@-BBFFFBFF/:/;BE9-@;--;9-9-9@AFBB///;B--;:A;;;9///BF/;9;-9A/::B--9--:-;9/9BBBFF/;9/;/9B-9-;////////9;9-;-99-;-;/9/:
@M05620:37:000000000-D9766:1:1101:17199:8450 1:N:0:83
GAGGCTGCTTTGGAAGAACCTCATAGATTCCTGCACCAGTTCCCCCTGGCCCTGGACAAGTTTCTTGCCTGGCTTACAGAAGCTCCAACTCCTGCCACTGCATCATACCGATTGATACCCGTAAGGCAGGACTCCAAGAAGCCTCAAGGAGTGTAGACGAGCTGATGGAAAGATGGCAAGTCAGACAGGCCTTTCCGCTTTAGCAGTCTTGAGGATCCCATTGACCCATTCCCAGCCTTTGTACTTGTCAC
+
A1>AA1C11DFFBEE11B1ABF1DAFH333BBF1B10BFA1FG1FF?//0A//A/G0A00DDDHDGFAGA1BGH0FGABDFGHF1BFGH01B1@F011BF11B1@EGH0////>122111?/>/010B/<//0B1111B0010<01@1@0/0@1>1@1//>//?G111>11001110>1.100=0///<..</0=0.:A..0;000</0;;0<F0////0=0;000/.;0;0000;9/90090;F0C09//
@M05620:37:000000000-D9766:1:1101:10076:8487 1:N:0:83
ACCACACCTTCTACAATGAGCTGCGGGTGGCTCCCGAGGAGCACCCCGTGCTGCTGACCGAGGCCCCCCTGAACCCCAAGGCCAACAGCGAGAAGATGTGTCCTGTGGCATGCTCCCTCTTCTGGCGGCCGCCTCCCTCCTTCCTAGCCTCCCAACGCTGCGCCCATTCTACCTCGTTCTCTCTACTCCTGTTTTCCGTAGCACTCTCTTCGCTCCCCTGGATCACTTTTCAGCATTTGTCGGTTTTCGAT
+
1AA>AAAAFFFDE3GDBGGDF1F1E00EE?GHBFEEAEGAAGGHHGCGAEFEGDF@GFEF/>>E>/>EGGG0F1<EEG////F<?F/0F@C//<0<112?2?1@111</?1?FH1FF00F111>11-A-<:CCGA..//.9CFG00;//0/.9//.;-9..9----//;//////--9--//99/////9;F//9F/-B9B-BFFFF//;/--;-;-9B---/;-//;/;///;/;/99//--;---9--/
@M05620:37:000000000-D9766:1:1101:25819:8488 1:N:0:83
ACCACACCTTCTACAATGAGCTGCGTGTGGCTCCCGAGGAGCACCCCGTGCTGCTGACCGAGGCCCCCCTGAACCCCAAGGCCAACCGCGAGAAGATGAGGTGAGTGGCCCGCTCCCTCTTCTGGTGGCCGCCTCCCTCCTTCCTGGCCTCCCGGCGCTGCGCCCTTTCTCCCTGGTTCTCTCTTCTGCCGTTTTCCGTCGGACTCTCTTCTCTGCCCTGAGTCTCCTTTGGAACTCTGCCGGTTCTCGAT
+
CCCDDCDBFFFFGGGGGGAGGGHHGGGEFGHHHFGGEGGGGHGHHGGGGGGGHHGHHHHGGGGGGGGGGGGHFHHGGGGHGHHHHGGGGF<BFGHGHHHGH2??GHHGGGHGGG->FHHHHHHHHHHGHGGGGGGHGHHGHHHHHGBFGGGGGGGGGGGFFFFFFFFFFFF0BF9EFFFFFFFFFFFFFFFAAFFFFFF.CFFBFFFFFFFHFHF0;AFF/BFFFFF9FFFFFBFFF9FFFCF;DAB0;BB
@M05620:37:000000000-D9766:1:1101:17721:8494 1:N:0:83
ACCACACCTTCTACAATGAGCTGCGTGTGGCTCCCGAGGAGCACCCCGTGCTGCTGACCGAGGCCCCCCTGAACCCCAAGGCCAACCGCGAGAAGATGAGTGGCCCGCTACCTCTTCTGGTGGCCGCCTCCCTCCTTCCTGGCCTCCCGGAGCTGCGCCCTTTCTCACTGGTTCTCTCTTCTGCCGTTTTCCGTAGGACTCTCTTCTCTGACCTGAGTCTCCTTTGGAACTCTGCAGGTTCTAGATCGGAA
+
AABBBBBBFFFFGGGGGGGGGFHHGEGGHGGHHGGGGGGGGHHHHGGFEGGGFHHHFHHGFECFGGGGGGGHHHHGGGGHGHHHHGGGGGGGGGHHHHHHHFGGHHGGGGGHHHHHHHGGGHGHGGGGGGHGHHGHHHHHHGHHGHGGGGFGGGGGGGGGGGGFFFFFFFFFFFFFFFFFFFFFFFFFFFFFFFFFFFFFFFFFFFFFFFFFFFFFFBFFFFFFFFFFFFFFFFFFF?9BFFFFFFFEFF?
@M05620:37:000000000-D9766:1:1101:14712:8535 1:N:0:83
ACCACACCTTCTACAATGAGCTGCGTGTGGCTCCCGAGGAGCACCCCGTGCTGCTGACCGAGGCCCCCCTGAACCCCAAGGCCAACCGCGAGAAGATGAGGTGAGTGGCCCGCTACCTCTTCTGGTGGCCGCCTCCCTCCTTCCTGGCCTCCCGGAGCTGCGCCCTTTCTCACTGGTTCTCTCTTCTGCCGTTTTCCGTAGGACTCTCTTCTCTGACCTGAGTCTCCTTTGGAACTCTGCAGGTTCTCGAT
+
ABBBAABCFFFFGGGGGGGGGGHHGGGGHGHHHGGGGGGCGHHHHGGGGGGGHHHHHHHGGGGGGGGGGGGGHHHGGGGHGHHHHGGGGGGGGGHHGFFHHHHHHHHGGHHGGG-AHHHFHGHHHFHGHGGGGDGHGHHGHHHHHHEGGGGGGGA-AAFFGCGGFFFFFBFFFFFFFFFFFFFFFFFFFFFFDFFFFFFFFFFFFFFFFFFFFFF0FFFFBFFFFFFBFFFFFFFFFFFF0FFFFFF0AF/
@M05620:37:000000000-D9766:1:1101:6445:8544 1:N:0:83
ACCACACCTTCTACAATGAGCTGCGTGTGGCTCCCGAGGAGCACCCCGTGCTGCTGACCGAGGCCCCCCTGAACCCCAAGGCCAACCGCGAGAAGATGAATGCATCGCTCCCTCTTCTTATTTCCGCCTGCCTCCTTCCTTGCCTCCCGGCGCTGCGCCCTTTCTCGCTGGTTCTCTCTTGTGCCGTTTTCCGTCGGACTCTCTTCTATGCCCTGCGCCTACTTTGGTCCTCTGTAGGTTCTCGATCGGCA
+
BBBABBBBFFFFGGGGFGGFGFHHGEGEGEHHHGGGGGGGGHHHHGGGGEGGHHGHHHHGGGGGGGGGGGGHHGHGGGGHEHHHHGGCFGDFGGHHHHF2?2222<?/0?/??F0=<1F1<11>=<E<C.<<DGHCDG/=0=/C0<.E.:-DGG-E?F.--;00;F.CA.@FFFFFBFFF/;/BFBD.BEFBD/AFF99BF//;////;9FFFFFFF-...;/;FBF.//9BFF//;9/:9//9:/.;D-9
@M05620:37:000000000-D9766:1:1101:4558:8545 1:N:0:83
ACCACACTTTCTACAATGCGCTGCGTGCGGCTCACGAGGAGCACCCCTTGCTGCTGACCGAGGCCCCCCTGAACCCCAAGGCCAACCGCGCGAAGATGAGGAGGGTGGCGCGCTGCCTCTTCTTGTGGTGGCCCCCCTCCTTCCTTTCTTCCCGGCGTTGCGGCCTTTCTCCCTTGTTCTTTCTTCTGTCGGTTTTCGTCGGATTTTCTTCTCTGTCGTGCGTGTTCGTGTGAGGCCCTCCGGTTGTCGCT
+
AAABAAB45BBDFFBFGGBAEEGGGEF22AAAB3BB2AAEDF1BBEEBABBGFHGHGFH0>/CEFGGGGEEGBGHGGGGHGHHHHGGG@D/BCCG/?FF1C1?<>>FC<-<<@@-;:;G:CCG00CGA/;;.;.99@?EGGGGGG0;;0;;FF.@-9-;;A>-9;A/F/FBBFFFB/B;:;;FFFFB9/;A-9;A./9;A>?-.;//;BFFF;BF/;.9;9BF;9.9.;.9;9/;...9;99>-;-;/9.:
@M05620:37:000000000-D9766:1:1101:10201:8555 1:N:0:83
ACCACACCTTCTACAATGAGCTGCGTGTGGCTCCCGAGGAGCACCCCGTGCTGCTGACCGAGGCCCCCCTGAACCCCAAGGCCAACCGCGAGAAGATGAGGTGAGTGGCCCGCTACCTCTTCTGGTGGCCGCCTCCCTCCTTCCTGGCCTCCCGGCGCTGCGCCCTTTCTCACTGGTTCTCTCTTCTGCCGTTTTCCGTAGGACTCTCTTCTCTGACCTGAGTCTCCTTTGGAACTCTGCAGGTTCTCGAT
+
BCBCCCCCFFFFGGGGGGGGGGHHGGGGHGHHHGGGGGGGGHHHHGGGGGGGHHHHHHHGGGGGGGGGGGGHHHHGGGGHGHHHHGGGGGGGGGHHHHFHHGGHHHHGGHHGGG-CHHHHHHHHHHHGHHGGGGGHGHHGHHHHHHEGGGGGGGG-ADGGFFFFFFFFFFF0BFFFFFFFFFFFFFFHFFFADFFHFFF9DDFFFFFFFFHHFHHBFFFF/FFFFFFFFFFFFFFFFE9F0BFFFFF0;FB
@M05620:37:000000000-D9766:1:1101:19629:8577 1:N:0:83
ACCACACCTTCTACAATGAGCTGCGTGTGGCTCCCGAGGAGCACCCCGTGCTGCTGACCGAGGCCCCCCTGAACCCCAAGGCCAACCGCGAGAAGATGAGGTGCCTGGCACGCTCCCTCTTCTGGTGGCCGCCTCCCTCCTTCCTGGCCTACCGGCGCTGCGCCCTTTCTCCCTTGTTCTCTCTTCTGCCGTTTTCCGTAGGCCTCTCTTCTCTGACCTGCGTCTCCTTTGGACCTCTGCCGGTTCTCGAT
+
BCCCCCCCFFFFGGGGGGGGGGHHGGGEHGHHHGGGGGGGGHHHHGGGFGGGHHHHHHHGGGGGGGGGGGGHGHHGGGGHGHHHHGGGGGDGGGHHHHHHB2F101??0?GD@AAAFH0<>1=1<>/<<C-ACDFHG:GDCCGHHF/;GG/BFCFGGGA?A>AD>DFFFFB/;FB9FB/BFFFFFFFFFFD:DFEFFF;.9A//::BFFF/9BFFFFF9F.9A@DFFB/:B///;BF//9FC=>A.//;B;
@M05620:37:000000000-D9766:1:1101:5266:8612 1:N:0:83
ACCACACCTTCTACAATGAGCTGCGTGTGGCTCCCGAGGAGCACCCCGTGCTGCTGACCGAGGCCCCCCTGAACCCCAAGGCCAACCGCGAGAAGATGAGTGGCTTGCTACCTCTTCTTGTTGCCGCCTCCCTCCTTCCTTGCCTCCCGGCGCTGCGGACTTTCTCCCTGGTTCTCTCTTCTGCCGTTTTCCGTAGGACTCTCTTCTCTGCCCTGCGTCTCCTTTGGCACTCTGCAGGTTCTCGATTGGAA
+
BBBBBBBAFFFFGGGGGG5FGGHHGEGBFEGHHFFGGGG?FHHHHGGEAEGGHGFHHHHEGEEGGGGGGGGHHHHGGGDHGHHHGGGGGG/BFDHHHGFCF<F/?0<?F1?FGHHHHH<>G<0>FG-<E<<CGGGHHHHH0;CGHHHGGGGGGGGGG--9:;FFFF/BFFFFFFFFFFFF/;BFFFDFFFFFFF;;AFFFFFFFF/;FFFBFEFFEFFFDFFFFFFF//BFFFF/:B.ABFFBEFF/;./B
@M05620:37:000000000-D9766:1:1101:15200:8613 1:N:0:83
ACCACACCTTCTACAATGAGCTGCGTGTGGCTCCCGAGGAGCACCCCGTGCTGCTGACCGAGGCCCCCCTGAACCCCAAGGCCAACCGCGAGAAGATGAGTGGCTCGCTACCTCTTCTCGTCGCCGCCTCCCTCCTTCCTTCCCTCCCGGCGCTGCGCCCTTTCTCCCTGGTTCTCTCTTCTTCCGTTTTCCGTAGGTCTCTCTTCTCTTCCCTGCGTCTCCTTTGGTCCTCTGCAGGTTCTAGATTGCAA
+
CCCCCCCCFFFFGGGGGGGGGGHHGGGEFGHHHGGGGGGGGHHHHGGGFGGGHHGHHHHGGGGGGGGGGGGHHHHGGGGHGHHHHGGGGGCGGGHHHH2222F/01//?.>F1F11<11.>.--<---;..=/:C/CGH000;/;FG.CFG----;@-A--;0F9F0BFB.0;BBFFBBF090;0.;F/A0B.0...0;09BBFBF090000/00:-.:.;0BFB0/.0;F0;BBFF.F0090:0:0000;
@M05620:37:000000000-D9766:1:1101:7652:8619 1:N:0:83
ACCACACCTTCTACAATGAGCTGCGTGTGGCTCCCGAGGAGCACCCCGTGCTGCTGACCGAGGCCCCCCTGAACCCCAAGGCCAACCGCGAGAAGATGAGTGGCCGGCTCCCTCTTCTGGTGCCCGCCTCCCTCCTTCCTGGCCTCCCGGCGCTGCGCCCTTTCTCCCTGGTTCTCTCTTCTGCCGTTTTCCGTCGGACTCTCTTTTCTGCCCTGCGTCTCCTTTGGACCTCTGCAGTTTCTCGATTGGAA
+
BBBBBBBBFFFFGGGGGGEGGFHHGEEBAEHHGFGEDGGGGHHHHGGGGFFGHHGHHHHGGGGGGGGGGGGHHHHGGGGHGHHHHGFEDG>CCGHGFHHH>F/??///<CFFC0GDBG<1=<0<<.<<.<CC:GDHBGCC0/;:0CGEG??-9--.-BF-;F///;/;BF.F99:FF/FB/;/BBDDFF.FBD/.;;9=-B9/;///:BFFF.FA.9.-.;/FFFFB//:9BF9//;/;;B9;9///;./:
@M05620:37:000000000-D9766:1:1101:16809:8622 1:N:0:83
ACCGCACCTTCTACAATGAGCTGCGTGTGGCTCCCGAGGAGCACCCCGTGCTGCTGACCGAGGCCCCCCTGAACCCCAAGGCCAACCGCGAGAAGATGACCCAGGTGAGTGGCCCGCTACCTCTTCTGGTGGCCGCCTCCCTCCTTCCTGGCCTCCCGGAGCTGCGCCCTTTCTCACTGGTTCTCTCTTCTGCCGTTTTCCGTAGGACTCTCTTCTCTGACCTGAGTCTCCTTTGGAACTCTGCAGGTTCT
+
ABC>ABCCFFFFGGGGGGGGGGHHGFGECEHHHGGGGGGGDHHHHGGGGGGGHHHHHHHGGCGGGGGGGGGHFHHGGGGHGHHHHGGGGGDGGGHGHHHHHHGHGHH1FFGFGHHCGGGGHHHHHHHHHHGGHHGGGGGHGHGGGGGGGGGGGGGGGG--:@GGGAFFFFFFFFFBFFFFFFFFFFFFFFFFFFFDFFFFFD::9AFFFFFFFFFFFFF0BFFF/BBFFFFFFFFFBFFFFFFFFFFFFFF
@M05620:37:000000000-D9766:1:1101:16797:8636 1:N:0:83
ACCCCACCTTCTACAATGAGCTGCGTGTGGCTCCCGAGGAGCACCCCGTGCTGCTGACCGAGGCCCCCCTGAACCCCAAGGCCAACCGCGAGAAGATGACCCAGGTGAGTGGCCCGCTACCTCTTCTGGTGGCCGCCTCCCTCCTTCCTGGCCTCCCGGCGCTGCGCCCTTTCTCACTGGTTCTCTCTTCTGCCGTTTTCCGTAGGACTCTCTTCTCTGACCTGAGTCTCCTTTGGAACTCTGCAGGTTCT
+
>AB3>AABFFFFGFFGGGGGGGHHGBEACEFBFFEE?EEGFGAFGFGGDEEGFHHHGHH>ECGEGGGGGFGGFHHGGGGHGHHHHGGGFGCDGGHHHHGHHHGHGHH?CFG/EGGCCDGGHHFHHHHH0GFEGGCGDAEHGFHDGGGGGGGGGGGGFGG-;CFFFFFFFFFFFFF/BFFBFFFFFFFFFFFFFFADFFFFF.;;DF/BB:BFFFFFFFF/FB/B//BB/BFFFFFFFFFFFEFFBFFFFFF
@M05620:37:000000000-D9766:1:1101:15378:8644 1:N:0:83
ACCACACCTTCTACAATGAGCTGCGTGTGGCTCCCGAGGAGCACCCCGTGCTGCTGACCGAGGCCCCCCTGAACCCCAAGGCCAACCGCGAGAAGATGAGGTGAGTGGCCCGCTCCCTCTTCTGGTGGCCGCCTCCCTCCTTCCTGGCCTCCCGGCGCTGCGCCCTTTCTCACTGGTTCTCTCTTCTGCCGTTTTCCGTAGGACTCTCTTCTCTGCCCTGAGTCTCCTTTGGAACTCTGCCGGTTCTCGAT
+
CCCCCCCCFFFFGGGGGGGGGGHHGEGGHGHHHGGGGGGGGHHHHGGGGGGGHHHHHHHGGGGGGGGGGGGHHHHGGGGHGHHHHGGGGGGGGGHHHHGHH??FGHHFGGFGGGCGGHHHHHHHHFHGHHGGGGGHGHHGHHHHHG/CFGGGGGGGGGGFFFFFFFFFFFF0BF0BFFFFFFFFFFFFFFFDDFFFFFF.:DFFFFFFFFFFFFF0FFFF/BBBFFFFFFEFFFFFFB:F0@FDFEF;AFF
@M05620:37:000000000-D9766:1:1101:24884:8653 1:N:0:83
ACCACACCTTCTACAATGAGCTGCGTGTGGCTCCCGAGGAGCACCCCGTGCTGCTGACCGAGGCCCCCCTGAACCCCAAGGCCAACCGCGAGAAGATGAGTGGCACGCTACCTCTTCTGGTGGCCGCCTCCCTCCTTCCTGGCCTCCCGGCGCTGCGCCCTTTCTCACTGGTTCTCTCTTCTGCCGTTTTCCGTAGGACTCTCTTCTCTGACCTGCGTCTCCTTTGGAACTCTGCAGGTTCTAGATCGGAA
+
1>11A11AFF113BGEA1FA1AAA0BAEH0FGAFCAB/E/EHHHHGAEE/E/FABFHG0FEGGG/E>FGGGFHF>?EGCECCH/<F<<C/BB@BF111>?2?FC0FC@A<<CGH1FHH1<<G.GG-@<C.<CGHCFFC/GCHHHBG.CC?---;AB@-.;;/9;FF/9/9BBFFFBFFFF/;F/F@B-/AFBBF;99;99F/FB/9;FFF//BF-->A@--B///;B//B/BFFFFFAFBFB/BBF/AA-A
@M05620:37:000000000-D9766:1:1101:21911:8656 1:N:0:83
ACCACACCTTCTACAATGAGCTGCGTGTGGCTCCCGAGGAGCACCCCGTGCTGCTGACCGAGGCCCCCCTGAACCCCAAGGCCAACCGCGAGAAGATGAGTGGCCCGCTACCTCTTCTTGTGGCCGCCTCCCTCCTTCCTGGCCTCCCGGCGCTGCGCCCTTTCTCACTGGTTCTCTCTTCTGCCGTTTTCCGTAGGACTCTCTTCTCTGCCCTGCGTCTCCTTTGGAACTCTGCAGGTTCTCGATCGGAA
+
ABABBBAAFFFFFFGGFGBFGGHHGGGBF2GFGFGDDFGCGHHHHGEEE1EGHGHHHHHEGGGGGGGGGGGHGHHGGGGHGHHHHGGGGD/>CGHFHHHFGHGGHFFDG-AGHHGHHH1FG1.CG?CGG;CEFHGHHHHH0/CAGHGGFGCFDG?FG@FFFFFFFFBFFFFFFFFFFFFFBFFFFFFDFFFFFFAADFFFFFFFFFFFFF/FFFF.;DDFFFFFFFF/;FFFFFFFFFFFFF/ABF.D..;
@M05620:37:000000000-D9766:1:1101:17909:8664 1:N:0:83
ACCACACCTTCTACAATGAGCTGCGTGTGGCTCCCGAGGAGCACCCCGTGCTGCTGACCGAGGCCCCCCTGAACCCCAAGGCCAACCGCGAGAAGATGAGTGGCCCGCTCCCTCTTCTGGTGGCCGCCTCCCTCCTTCCTGGCCTCCCGGCGCTGCGCCCTTTCTCACTGGTTCTCTCTTCTGCCGTTTTCCGTAGGACTCTCTTCTCTGCCCTGCGTCTCCTTTGGAACTCTGCAGGTTCTAGATCGGAA
+
DCDCDCDDFFFFFGGGGGGGGGHHGEGEEGHHHGGGGGGGGHHHHGGGFGGGHHGHHHHEGGGGGGGGGGGHFHHGGGGHGHHHHGGGFGCFGGHGHHGHHHGGHHDGG->FHHHHHH1FGHGHHGGGGGHGHHGHHHHHFFHHHGGGGGGGGGGGGFFFFFFFFFFFFFFFFFFFFFFFFFFFFFFFFFFFFFFDFFFFFFFFFFFFFF0FFFFADDCDFFFFFFF0FFFFFFFFFFFFFFFFFFFFFFF
@M05620:37:000000000-D9766:1:1101:24397:8670 1:N:0:83
ACCACACCTTCTACAATGAGCTGCGTGTGGCTCCCGAGGAGCACCCCGTGCTGCTGACCGAGGCCCCCCTGAACCCCAAGGCCAACCGCGAGAAGATGAGTGGCCTGCTACCTCTTCTTGTGGCCGCCTCCCTCCTTCCTGGCCTCCCGGCGCTGCGCCCTTTCTCCCTGGTTCTCTCTTCTGCCGTTTTCCGTAGGACTCTCTTCTCTGCCCTGCGTCTCCTTTGGAACTCTGCAGGTTCTAGATCGGAA
+
CCCCCDCAFFFFGFGGGGFGGGHHGGGBAEHFGFGF?EAEDGCFGGGGFGFGGHGHHHHGGGGGGGGGGGGHFHHGGGGHGHHHHGGGGGBBFGHFGHHGGFF=01??C1?FGHHHHH1<F1.FGGCFG<CEHHGHHHHHC:GHHHHGGGGGGGGGGGGGGFFFFF0BFFFFFFFFFFFFBFFFFFADFFFFFF:DFFFFFFFFFEFFFF0BFFF.@AFDFFFFFFF09BFFFFFFFF;BFF0BFF0AB.A
@M05620:37:000000000-D9766:1:1101:24876:8675 1:N:0:83
ACCACACCTTCTACAATGAGCTGCGTGTGGCTCCCGCGGAGCACCCCGTGCTTCTGACCGAGTCCCCCCTGAACCCCAAGGCCAACCGCGAGAAGATGAGTGGCCCGCTACCTCTTCTGGTGGCCGCCTCCCTCCTTCCTGGCCTCCCGGAGCTGCGCCCTTTCTCACTGGTTCTCTCTTCTGCCGTTTTCCGTAGGACTCTCTTCTCTGACCTGAGTCTCCTTTGGAACTCTGCAGGTTCTAGATCGGAA
+
>AA1A1AAFFFFFFGGFDGBG1AFEE?E00BFBFGA0AE//A/BGGEEEEEF1FFGFHHG@//BBBCEGGGEFEHGGGEF/CGHHFG/>/</BCC111??FD?FHH?CCCGFH<FGHGGH=CCHHCCGGGHGHHGHHHHHFGCFCFEGG@@GGFGG@AEG@FFFFFB;/BF99FFFFFFFFBFFF@;-BEFFFFF;;FFFFFFFFFFFFFFFFFFFFFFFBFBBFBB/BBBFFFBB/;;BFFB/BBFAFB-
@M05620:37:000000000-D9766:1:1101:22959:8675 1:N:0:83
ACCACACCTTCTACAATGAGCTGCGTGTGGCTCCCGAGGAGCACCCCGTGCTGCTGACCGAGGCCCCCCTGAACCCCAAGGCCAACCGCGAGAAGATGAGTGGCCCGCTACCTCTTCTGGTGGCCGCCTCCCTCCTTCCTGGCCTCCCGGAGCTGCGCCCTTTCTCACTGGTTCTCTCTTCTGCCGTTTTCCGTAGGACTCTCTTCTCTGACCTGAGTCTCCTTTGGAACTCTGCAGGTTCTAGATCGGAA
+
ABABBBABFFFFFGGGGGGGGGHHGGGGHFGHGGGGGGGFGHHHHGGGGDGGFHHFFHHGGG?EGGGGGGGHHHHGGGDHGHHHHGGGGGDGGGHHGHEGHHGGHHGGG?GHHHHHHHGHGHGHHGGGGGHGHHGHHHHHGHHHHHGGGG-DFFGGFGGGGGGFFFFFFFFFFFFFFFFFFFFFFFDDFFFFFFFFFFFFFFFFFFFFFFFFFFFBFFFFFFFFFFFFFFFFFFFFFFFBFFFFFFFFFFE
@M05620:37:000000000-D9766:1:1101:22424:8678 1:N:0:83
ACCACACCTTCTACAATGAGCTGCGTGTGGCTCCCGAGGAGCACCCCGTGCTGCTGACCGAGGCCCCCCTGAACCCCAAGGCCAACCGCGAGAAGATGAGTGGCCCGCTACCTCTTCTGGAGGCCGCCTCCCTCCTTCCTGGCCTCCCGGAGCTGCGCCCTTTCTCACTGGTTCTCTCTTCTGCCGTTTTCCGTAGGACTCTCTTCTCTGACCTGAGTCTCCTTTGGAACTCTGCAGGTTCTAGATCGGAA
+
BBBBB?BBFFFFGGGGFGGGGFGHFGGFH?GHHGGC?EG2EGFHHGGGEFGGBFGHHHHGGGCGGGFGGGGHHHHGGGGHGHHHEGGEGC>DGDFHH2BGHHGFHHGGGFGHHHHHHHFH1FEDGGGGGGHGHHGHHHHHHHHHHGGGGA@FGFGGGGGGGGFFFFBFFFFFFFFFFFFFFFFFFFFFFFFFFFFFFFFFFFFFFFFFFFFFFFF/BFFFFFFFF9B/BFFFFFFFFF.BFFFBFFFF?DF
@M05620:37:000000000-D9766:1:1101:24392:8688 1:N:0:83
ACCACCCCTTCTCCAATGAGCTGCGTGTGGCTCCCGCGGCCCCCCCCGTGCTGCTGACCGAGGCCCCCCTGACCCCCAAGGCCACCCGCTAGACGCTTAGTGGCCCGCTACCTCTTCTGGCGGCCGCCTCCCTCCTTCCTGGCCTCCCGGAGCTGCGCCCTTTCTCACTGGTTCTCTCTTCTGCCGTTTTCCGTAGGACTCTCTTCTCTGACCTGAGTCTCCTTTTGAACTCTGCAGGCTCTAGATCGGAA
+
>>>>>>AD>FFFBGGAABF1BBB1ABBB0AABBAF0/AF//AAEEGGG//?/1BB1BFGE>E/>F?>BC@F000?CGC/F<?FGCHG>A-><<1.-<<.<GD.<.<-;--ACGFCCGHHF09-@AGG@BFFFFFFFFFFFFFFFFFF-B-9@?-FF-;A@=F/B/9FB//-:;FB/9B/:BFFFF@:9BEF/B/;9-BBFFFFFBFFB9FFFFFF/FFFF/999///;9B/F9BB//9--://///;9--;
@M05620:37:000000000-D9766:1:1101:21450:8705 1:N:0:83
ACCACACCTTCTACAATGAGCTGCGTGTGGCTCCCGAGGAGCACCCCGTGCTGCTGACCGAGGCCCCCCTGAACCCCAAGGCCAACCGCGAGAAGATGAGTGGCCCGCTCCCTCTTCTTGTTGCCGCCTCCCTCCTTCCTGGCCTCCCGGCGCTGCGCCCTTTCTCCCTGGTTCTCTCTTCTGCCGTTTTCCGTAGGACTCTCTTCTCTGCCCTGCGTCTCCTTTGGAACTCTGCAGGTTCTCGATCGGCA
+
BBCCCDCDFFFFGGGGGGGGGGHHGFGEDGHHHGGGGGGGGHHHHGGGGGGGHHHHHHHGGGGGGGGGGGGHHHHGGGGHGHHHHGGGGGFGFGHHGHFCGFFC0/><A>CFHHBGHH1>G1.=D-<CE.CEHHGHGGHH0/;GHHHGGGGCDG?DDFFFFFFFFF0BFBEFFFFFFFFFFFFFFFAFFFFFFF.ADBFFFFFFFFFFFEBFFFE?CDFFFFFFBBF0:BFFFFFBFFFBFF0;BF.B.-;
@M05620:37:000000000-D9766:1:1101:20529:8713 1:N:0:83
ACCACACCTTCTACAATGAGCTGCGTGTGGCTCCCGAGGAGCACCCCGTGCTGCTGACCGAGGCCCCCCTGAACCCCAAGGCCAACCGCGAGAAGATGAGGTGAGTGGCCCGCTACCTCTTCTGGTGGCCGCCTCCCTCCTTCCTGGCCTCCCGGAGCTGCGCCCTTTCTCACTGGTTCTCTCTTCTGCCGTTTTCCGTAGGACTCTCTTCTCTGACCTGAGTCTCCCTTGGAACTCTGCAGGTTCTCGAT
+
ABBAA4AAFFFFGGGBGGGGGGHHGGGGCDFGGGGG?GG2AFAGHGGGEDGGBGHCGHHGFG0EFGGGGGGG3GHGGGFHGHHH/FFEFCGGGGHCDFEH2?GGHHHEEFHGGG?@C1GH1GH0D=CDFF-A@DGEEGHDGCGF0;/FF0C9E.-:9BF/BAB.DF9FFFFBFBBF9BFFFFFFBFF//9@9.FFFFD9A..FB/BFFFEBFFF//:FBF/F9BFFB/;F.B/;BBFFFEF/.:FFF/AB9
@M05620:37:000000000-D9766:1:1101:3483:8719 1:N:0:83
ACCACACATTCTACAATGCGCTGCGTGGGGCTCGCGAGGAGCACCCCGTGCTGCTGACCAAGGCCCCCCTGAACCCCAAGGCCAACCGCGCGAAGATGAGGAGGGTGGCTCGCTTCCTCTTCTGGTGGCCGCCTCCCTCCTTCCTGTCTTCCCGGCGGTGCGACCTTTCTCCCTTGTTCTGTCTTCTGACGTTTTCCGTCGGAATGTCTTCTCTGTCTTGCGTTTGCGTGTGATTACATCCGGTTTTCGAT
+
>AA33>A3BBBFEFBFEGBAE2EFGEE22AAAA2AA0AAE?F1BFEE0?B?FDGFHFFG3??C?FEGGFEAF3FGEE?EHFH?FHED/>>>>ADG/<FF10<<.<>FG<.0<<:.;;CGCGGHHHHGG..;9;.;CEFGGGGFBFG;B00;BF.9BC9;@DA.9@DFBFF;9FF:B9B/;/;BFFFFF/;A;;;E/;;;ADFF.;/;/BFFF/BF/;/9:BDF.;99-;.;A;///:/99B9;9;.;9;;;
@M05620:37:000000000-D9766:1:1101:14413:8723 1:N:0:83
ACCACACCTTCTACAATGAGCTGCGTGTGGCTCCCGAGGAGCACCCCGTGCTGCTGACCGAGGCCCCCCTGAACCCCAAGGCCAACCGCGAGAAGATGCGCATCCCAGGGGAGTGGCCCGCTACCTCTTCTGGTGGCCGCCTCCCTCCTTCCTGGCCTCCCGGAGCTGCGCCCTTTCTCACTGGTTCTCTCTTCTGCTGTTTTCCGTAGGACTCTCTTCTCTGACCTGAGTCTCCTTTGGAACTCTGCAGG
+
ABBCCBCCFFFFGGGGGGGGGGHHGGGGHGHHHGGGGGGGGHHHHGGFEGGGHHHHFHHGEGFGGGGGGGGGHHHGGGGHGHHHHGGGGGGGGGHFHH2<CGFCHHHHA/<>-<><<GH?--<<CHG:CGC00;:..C?B;.;.;/;.9;CFGB9C.0;AE.@-@FFBBB;D--:00009;00/;0:;BF0:0:FBB0;99BFFF:0...;0;BFFF0B0FFFFFFFFFBF0BFBFFFF90;BFB009BBF
@M05620:37:000000000-D9766:1:1101:16711:8752 1:N:0:83
ACCACACCTTCTACAATGAGCTGCGAGTGAGTCCCGAGCAGCACCACGTGCTGCTGACAGAGGCCCCCCTGAACCCCAAGGCCAAACGCGAGAAGATGAGTTGCCAGCTACCTCTTCTTGTAGCCGACTACCTCCTTACTGGCCTACCGGCGATGAGCCCTTTATCACTGGTTCTCTCTTCTGCCGTTTTCCGTAGGACTCTCTTCTCTGACCTGCGTCTCCTTTGGCACTCTGCAGGTTCTCGATCGGAA
+
AAA1AAAAFFFFGGGGG1B1FBGFG00A011DABGGGG/ABGAHH0/A//A/BFF1GB1100AE/E/EGEGH1GHGC/E/FGHHH0F?///>EEHGHHFHH2FFBB1FGFFGHF1@FG>@G1@FDA<CG/FGHDHHH11F1FFGH0<>-<<@-AC0CGHGHHHBGG00;09;FGGGGGGGFGG09ACGGGGGGFGGFFB/BFFFFFFBFBF/BFF?@-@BFFF/FBF/BFFBFFF9FAFBFF/9;FF>--A
@M05620:37:000000000-D9766:1:1101:9594:8753 1:N:0:83
ACCACACCTTCTACAATGAGCTGCGTGTGGCTCCCGAGGAGCACCCCGTGCTGCTGACCGAGGCCCCCCTGAACCCCAAGGCCAACCGCGAGAAGATGAGTGGCCCGCTACCTCTTCTGGTGGCCGCCTCCCTCCTTCCTGGCCTCCCGGCGCTGCGCCCTTTCTCACTGGTTCTCTCTTCTGCCGTTTTCCGTAGGACTCTCTTCTCTGACCTGAGTCTCCTTTGGAACTCTGCAGGTTCTAGATCGGAA
+
BBBCBCCBFFFFGFGGGGGGGGHHGGGEFGGHHGFGGGGFDHGHHGGGGGGGGHGHHHHEEECGGGGGGGGEGHHGGGGHGGHHHFGEGG@C@DHHHHGGHG/?0?A>/->C1FGDGG1<=0.<CD@-<;;EBGGGCG/00/CC:C9:E--CC--;-:AFCFFFFFBF0;/:9BFFBBBFFFFFFFDDFABF.0.AD0:/BFFFFFFBFB0:;FF/;BBFFFFF00/90:BFF900;A:B0BF09F:E.9.
@M05620:37:000000000-D9766:1:1101:13182:8755 1:N:0:83
ACCACACCTTCTACAATGAGCTGCGTGCGGCTCCCGAGGAGCACCCCGTGCTGCTGACCGAGGCCCCCCTGAACCCCAAGGCCAACCGCGAGAAGATGAGGTGAGTGGCCCGCTCCCTCTTCTGGTGGCCGCCTCCCTCCTTCCTGGCCTCCCGGCGCTGCGCCCTTTCTCACTGGTTCTCTCTTCTGCCGTTTTCCGTAGGACTCTCTTCTCTGCCCTGCGTCTCCTTTGGCACTCTGCCGGTTCTCGAT
+
AAA1AAAA>CFFG3GB3FA1G1GFGEA000AA/AFA/EEGCHHHHGGG?AEFBHFFHHFE/E/EG/EEGEC0F>GGGF?HAAHHHGG<CG/<<CC11?1FG0?1FHHGG>FCGG-<./C/DHFBH<GG.;:C-CFAFGBA/FFFGGGFFB?EEE-;:9@@B@>B@@FB/9B//B/;9F/;F9FFB9FFFF@;AFFFFF/-99/;BFFF/9BFFFF/:EFF-;B-AFFBF////;FFF//;9@@@B-B/;9B
@M05620:37:000000000-D9766:1:1101:11665:8769 1:N:0:83
ACCACACCTTCTACAATGAGCTGCGTGTGGCTCCCGAGGAGCACCCCGTGCTGCTGACCGAGGCCCCCCTGAACCCCAAGGCCAACCGCGAGAAGATGAGTGGCCCGCTACCTCTTCTGGTGGCCGCCTCCCTCCTTCCTGGCCTCCCGGAGCTGCGCCCTTTCTCACTGGTTCTCTCTTCTGCCGTTTTCCGTAGGACTCTCTTCTCTGACCTGCGTCTCCTTTGGAACTCTGCAGGTTCTAGATCGGAA
+
AAAAAAAAFFFFGFGGDGDAG1GFGAAA00FG1FF0AEGCCHHHHGGGFEGGGHGBHHHGGGCGG/EGGGG0GCGGGGCH/CGHHG/<CGC@CCGGDHBGHHGGHECCG<@GHHGHHH1FFBCGHGCCE.CEHFGHGHHHHHHHHHEGFG-AGGGG@GGGGGGFFFFFFFFFFFFFFFFFFFFFF@ABFFFFFFFFFFFFFFFFFFFFFB/BFFF-@A@FFFFFFFF;FFFFFFFFFFFFFFFFFFFEFFE
@M05620:37:000000000-D9766:1:1101:16120:8798 1:N:0:83
ACCACACCTTCTACAATGAGCTGCGTGTGGCTCCCGAGGAGCACCCCGTGCTGCTGACCGAGGCCCCCCTGAACCCCAAGGCCAACCGCGAGAAGATGACCCAGGTGAGTGGCCCGCTACCTCTTCTGGTGGCCGCCTCCCTCCTTCCTGGCCTCCCGGAGCTGCGCCCTTTCTCACTGGTTCTCTCTTCTGCCGTTTTCCGTAGGACTCTCTTCTCTGACCTGAGTCTCCTTTGGAACTCTGCAGGTTCT
+
CCDDDCCCFFFFGGGGGGGGGGHHGGGEEGHHHGGGGGGGGHHHHGGGFGGGHHGHHHHGGGGGGGGGGGGHHHHGGGGHGHHHHGGGGGGGGGHHGHHHHHGHGHHGHHHGGHHGGGGGHHHHHHHHHHHGHHGGGGGHGHHGHGGGGGGGGGGGGGGGGGGGGGFFFFFFFFHFFFFFFFFFFFFFFFFFFFFFFFFFFFFFFFFFFFFFFHHHFFFFFFHFBFFFFFFFFHHFFFFFFFFFFFFFFFF
@M05620:37:000000000-D9766:1:1101:27092:8844 1:N:0:83
ACCACACCTTCTACAATGAGCTGCGTGTGGCTCCCGAGGAGCACCCCGTGCTGCTGACCGAGGCCCCCCTGAACCCCAAGGCCAACCGCGAGAAGATGACCCAGGTGAGTGGCCCGCTACCTCTTCTGGTGGACGCCTCCCTCCTTCCTGGCCTCCCGGAGCTGCGCCCTTTCTCACTGGTTCTCTCTTCTGCCGTTTTCCGTAGGACTCTCTTCTCTGAACTGAGTCTCCTTTGGAACTCTGCAGGTTCT
+
BBB3AABBFFFFFBGGGGGDF5GFGA2EGEHHCFGEEGGGGHHHHGGGEEEGGHHFHBGFGGGGGDEFGGGFHFHGGGFG/FGGH/</>>CB@DGHGGGHHHHHEHHHH1FFGHHG-><-00<GHHHHH0<A.<-CGHGE.CHGGHHBF0/CAFGGGDBG??9FB-BFBBF/:BFFFFFBFFF/;FFFFFFFFF?FFFFFFFFFFFFFFFFF/BFF/BFF/BFFFF/:;BFFFFFFFFFFF//BBFA./;;
@M05620:37:000000000-D9766:1:1101:17577:8909 1:N:0:83
GAGGCTGCTTTGGAAGAAACTGACAAGCCAGGGACAAAAGATCGGAAGAGCACACGTCTGAACTCCAGTCACCTGAAGCTATCTCGTATGCCGTCTTCTGCTTGCAAAACAAAAAAAAAAAAACAAACAAACAAAAAAGAGAAAAATAACAAAGAATAAAAAAATATAGAAAAGGACAAAAAAAAAACAAAAAAACGAATGACAAAGGGAAGAAAAAATAGACATAAGTTAACCATTTGAAAATCAAAACG
+
>1>>AAFAFFFFGCG11AFGGBBBABFGE0BGGFF0AF0B0BBGAAFGACGGHBAEFE0FDFEFDG1ADFFFHHFFFGF1FFEG20BEG0FHG/>F>@GGGGH1?@FGFEG/FG/>>//>//</<?<<??0>0.0<.<<.////<..<00<0.//.0::;00:-.000009;9999./9/;.----9-------------//;//-/------//999-//9/////////9////;;/////9/9999--
@M05620:37:000000000-D9766:1:1101:22661:8959 1:N:0:83
ACCACACCTTCTACAATGAGCTGCGTGTGGCTCCCGAGGAGCACCCCGTGCTGCTGACCGAGGCCCCCCTGAACCCCAAGGCCAACCGCGAGAAGATGACCCAGGTGAGTGGCCCGCTACCTCTTCTGGTGGCCGCCTCCCTCCTTCCTGGCCTCCCGGAGCTGCGCCCTTTCTCACTGGTTCTCTCTTCTGCCGTTTTCCGTAGGACTCTCTTCTCTGACCTGAGTCTCCTTTGGAACTCTGCAGGTTCT
+
AABCCCCCFFFFGGGGGGFGGGHHGGGGHGHHHGGGGGGGGHHHHGGGGGGGFHHHEGHEFGCGGGGGGGGHHHHGGGGHGHHHHGGGGG@FGGHHHHHHHHHHGHHHHGFGGHHGGGGGHHHHHHHFFHHFHHGGGGGHGHHGHGGGGFGFFGGGGDFGGCFGGGFFFFFFFFFFFFFFFFFFFFFFFFFFFFFDFFFFFFFFDDFFFFFFFFFFFFFFFFFFBFFFFFFFFFFFFFFFFFFFFFFFFFF
@M05620:37:000000000-D9766:1:1101:23561:8987 1:N:0:83
ACCACACCTTCTACAATGAGCTGCGTGTGGCTCCCGAGGAGCACCCCGTGCTGCTGACCGAGGCCCCCCTGAACCCCAAGGCCAACCGCGAGAAGATGAGGTGAGTGGCCCGCTACCTCTTATGGTGGCCGCCTCCCTCCTTCCTAGCATCCAGGAGCTGCGCACTTTCTCACTGGTTCTCTCTTCTGCCGTTTTCCGTAGGACTCTCTTCTCTGACCTGCGTCTCCCTTTGAACTCTGCCGGTTCTCGAT
+
ABA3AAABFFFFGFGFFFFEEDFBEA2BFAGHAFFEGGG?GHHHHGEGEEGFHHF3GHHGGGGGFAEEGGGBHHEGGG/G/EHEEGE@D/B@@DFGBF1?G0<?<GHFGHHGGGCDHHHFD10=C<0<<.ACDDGHG/:CGFHHH0;:BFGG0B;9AEFFF---;?B0C090;F/:;BFFFFF/9;FF/;@;AF.BFFF?AAFFFFBFFF//BFF/;BFF.;DB?FF/:///9/;BFB//99=9A9B/;F9
@M05620:37:000000000-D9766:1:1101:5175:8991 1:N:0:83
ACCACACCTTCTACAATGAGCTGCGTGTGGCTCCCGAGGAGCACCCCGTGCTGCTGACCGAGGCCCCCCTGAACCCCAAGGCCAACCGCGAGAAGATGAGTGGCCCGCTACCTCTTCTTGTTTCCGCCTCCCTCCTTCCTTGCCTCCCGGCGCTGCGCCCTTTCTCACTGGTTCTCTCTTCTGCCGTTTTCCGTAGGACTCTCTTCTCTGCCCTGCGTCTCCTTTGGCACTCTGCAGGTTCTCGATTGGAA
+
CCCCCCC>CFFFGGGGGG5GGGHHGFGB4EGGHBFF?EFEFHHHHGGEEFGGGHGHHHHAFCEGGGGGGGFHGHHGGGGHGHHHHGGGGG/>DGHFHHH??>F/0=<<A->>FGHGHH1>F10>DD<<C.<<GHGHHHHG00CHHHHGGGGGGGCDF-=;:FFFFF0BFFFFFFFFFFFF:;BFFFFFFFFFDF.;DFFFFFFFF::BFBFFFFF9@DF.FFBFFFF90BFFFF0BF.FBFFBEFF0;.0;
@M05620:37:000000000-D9766:1:1101:20023:8991 1:N:0:83
ACCACACCTTCTACAATGAGCTGCGTGTGGCTCCCGAGGAGCACCCCGTGCTGCTGACCGAGGCCCCCCTGAACCCCAAGGCCAACCGCGAGAAGATGAGGCGAGTGGCACGCTCCCTCTTCTGGTGGCAGCCTCCCTCCTTCCTGGCCTACCGGCGCTGCGACCTTTCTCACTGGTTCTCTCTTCTGCCGTTTTCCGTCGGACTCTCTTCTCTGCCCTGAGTCTCATTTGGATCTCTGCCGGTTCTCGAT
+
AAAAAAAAFFFFFGGA3FG1F1B1ABEEGAGFFGFEEEGCGHHHHGGGEAEADFFHHGGEGGCGEEEGGGGGHGE/EGGC>GHEGFEECBCC/<FF1<DF0/</<AGAC<<AC.AA.CC/0000<0/<./;..:/;CGH./;GGBB/..;/;.--9--@@---;;ABFFFF/9F/-/;:/:BF/////9F@;-/-9BBF--@--;BBFFBB9/;B//-/999FFFF/9B/B///9BFFBEF-;-999B-/;
@M05620:37:000000000-D9766:1:1101:8067:9013 1:N:0:83
ACCACACCTTCTACAATGAGCTGCGTGTGGCTCCCGAGGAGCACCCCGTGCTGCTGACCGAGGCCCCCCTGAACCCCAAGGCCAACCGCGAGAAGATGTGGTGAGTGGCCCGCTACCTCTTCTGGTGGCCGCCTCCCTCCTTCCTGGCCTCCCGGAGCTGCGCCCTTTCTCACTGGTTCTCTCTTCTGCCGTTTTCCGTAGGACTCTCTTCTCTGCCCTGAGTCTCCTTTGGAACTCTGCAGGTTCTCGAT
+
1>A?AA?AFFFFGGGBFG1AGACGEEEEG0FGCGG?E?FAEG/FHGGG/AEFDFFFGGFEE/EEF/EEGGFH1GHGGGGHGGHHEFECGC/<<CC11F2?DF/<FGEC?<F@@C@CHGHFGHHGFD<.GHCCCEGEGHHGHECFCCFAF9AEFA?;9@GFGGGG@@FFFBBBF//;;/B9B/BFBBFFFF@BBFFFFAB?AAFFFE;/;FFFFFF/9AB--;;FFBFFFFFFFFFF9//;/B?FBFFFEF;
@M05620:37:000000000-D9766:1:1101:16694:9051 1:N:0:83
ACCACACCTTCTACAATGAGCTGCGTGTGGCTCCCGAGGAGCACCCCGTGCTGCTGACCGAGGCCCCCCTGAACCCCAAGGCCAACCGCGAGAAGATGAGGTGAGTGGCCCGCTCCCTCTTCTGGTGGCCGCCTCCCTCCTTCCTGGCCTCCCGGCGCTGCGCCCTTTCTCCCTGGTTCTCTCTTCTGCCGTTTTCCGTAGGACTCTCTTCTCTGCCCTGCGTCTCCTTTGGAACTCTGCCGGTTCTCGAT
+
CCDDDDCBFFFFGGGGGGGGGGHHGGGBCEHHHGGGGGFGDHHHHGGGDFEGGHFHHHHEGCFGGGGGGGGHFHHGGGGHGHHHHGGGGGCGGGHGFHGHH???GHHGGGHGGGCGGHHFHHHFHGHGHGGGGGGHGHHGHHHHHGBFGGGGGFGGGGGFFAAFFFFFFFF0FF0;BFFFFFFFHFFFFFFAAFFFFFF.;DFFFFFFFFFFFFFBFEFF.BFFDFFFFFFFF0FBFB0:;CF@D.;:;:B
@M05620:37:000000000-D9766:1:1101:24145:9051 1:N:0:83
ACCACACCTTCTACAATGAGCTGCGTGTGGCTCCCGAGGAGCACCCCGTGCTGCTGACCGAGGCCCCCCTGAACCCCAAGGCCAACCGCGAGAAGATGACCCAGGTGAGTGGCCCGCTACCTCTTCTGGTGGCCGCCTCCCTCCTTCCTGGCCTCCCGGAGCTGCGCCCTTTCTCACTGGTTCTCTCTTCTGCCGTTTTCCGTAGGACTCTCTTCTCTGACCTGAGTCTCCTTTGGAACTCTGCAGGTTCT
+
CCDCDCDDFFFFGGGGGGFGGGHHGGGGHGHHHGGGGGGGGHHHHGGGGGGGHHHHHHHGGGGGGGGGGGGHHHHGGGGHGHHHHGGGGGGGGGHHHHHHHHHHGHHHHHHGGHHGGGGGHHHHHHHHHHHGHHGGGGGHGHHGHGGGGGGGGGGGGGGGGGGGGGFFFFFFFFFFHFFFFFFFFFFFFFFFFFFFFFFFFFFFFFFFFFFFFFFHFFFFFFFFFFFFFHFFFFFFFFFFFFFFFFFFFFF
@M05620:37:000000000-D9766:1:1101:12632:9051 1:N:0:83
ACCACACCTTCTACAATGAGCTGCGTGTGGCTCCCGAGGAGCACCCCGTGCTGCTGACCGAGGCCCCCCTGAACCCCAAGGCCAACCGCGAGAAGATGAGGTGAGTGGCCCGCTCCCTCTTCTGGTGGCCGCCTCCCTCCTTCCTGGCCTCCCGGCGCTGCGCCCTTTCTCACTGGTTCTCTCTTCTGCCGTTTTCCGTAGGACTCTCTTCTCTGACCTGAGTCTCCTTTGGAACTCTGCAGGTTCTCGAT
+
CCCCCCCCFFFFGGGGGGGGGGHHGGGFHGHHHGGGGGGGGHHHHGGGGGGGHHHHHHHGGGGGGGGGGGGHHHHGGGGHGHHHGGGGGGGGGGHHHHHHHFGFFHHGGHHGGG-EGHHHHHHHHHGGHHGGGGGHGHHGHHHHEGBGGGGGGGA9ADGFFFFFFFFFFFF/BFBFBFFFFFFFFFFFFFFADFFFFFB.DFFFFFFFFFFFFFF/BFFFBFFFFFFFFFFFFFFFFF/F/BFFFFFBEFB
@M05620:37:000000000-D9766:1:1101:16695:9069 1:N:0:83
ACCACACCTTCTACAATGAGCTGCGTGTGGCTCCCGAGGAGCACCCCGTGCTGCTGACCGAGGCCCCCCTGAACCCCAAGGCCAACCGCGAGAAGATGAGGTGAGTGGCCCGCTACCTCTTCTGGTGGCCGCCTCCCTCCTTCCTGGCCTCCCGGCGCTGCGCCCTTTCTCACTGGTTCTCTCTTCTGCCGTTTTCCGTAGGACTCTCTTCTCTGACCTGTGTCTCCTTTGGAACTCTGCAGGTTCTAGAT
+
AAAAAABBFFFFGGGFEGGGGFHHGFGEEAGHHGFEAGGGGHGGHGGG?EECFFFFHHFE?EEEGAEGGEFFHFGEGEEHGGHHHGGGGGGC@GGGDGDGH??DGHHCFFECGG-@GHGHFHHHB=<AHFCCCADHFFCDHHHHEG:AFGFEGGG-9@B-DBBF?BFFFBFBBFBBBBFFFFFFFFFFFFBA:FFFFFFFD?FF/BBFFFFFFBB9BBBB/;BFBBFBBFF/FFFBFFBB/BF9BBF/99;
@M05620:37:000000000-D9766:1:1101:11802:9087 1:N:0:83
ACCACACCTTCTACAATGAGCTGCGTGTGGCTCCCGAGGAGCACCCCGTGCTGCTGACCGAGGCCCCCCTGAACCCCAAGGCCAACCGCGAGAAGATGAGGTGAGTGGCCCGCTCCCTCTTCTGGTGGCCGCCTCCCTCCTTCCTGGCCTCCCGGCGCTGCGCCCTTTCTCCCTGGTTCTCTCTTCTGCCGTTTTCCGTCGGACTCTCTTCTCTGCCCTGCGTCTCCTTTGGAACTCTGCCGGTTCTCGAT
+
CCCCCCCCFFFFGGGGGGEGGGHHGGGBCFHHHGGGDGGCFHHHHGGGFGGGGHGGHHHFGGGGGGGGGGGHFHHGGGGHGHHHHGGGGGBDGGHGHHGHE??=GHHGGHHGGG-CGHHHHHHHHHHGHG@GGGGHGHHGHHHHHG/FGGGGGGGACGGFFFFFFFFFFFFBFF0AFFFFBFFFFFFFFFFADFFFFFF.;=@CDFFFFFFFFFF0BAFF.@D>DFFFFFBFB:BFFB090@D;AAB0;0;
@M05620:37:000000000-D9766:1:1101:18135:9096 1:N:0:83
ACCACACCTTCTACAATGAGCTGCGTGTGGCTCCCGAGGAGCACCCCGTGCTGCTGACCGAGGCCCCCTGAACCCCAAGGCCAACCGCGAGAAGATGAGTGGCCCGCTACCTCTTCTGGTGGCCGCCTCCCTCCTTCCTGGCCTCCCGGAGCTGCGCCCCTTCTCACTGGTTCTCTCTTCCGCCGTTTTCCGTAGGACTCTCTTCTCTGACCTGAGTCTCCTTTGGAACTCTGCAGGTTCTAGATCCGAAG
+
BABCCBBBFFFFGGGGGGFGGGHHGEDGHGFGFGGG2EGFDHHHHGGGEEEGHHHFFGHEEEEFGGGG>F2GGHGGGGFGCCGHGGE@E/</????F2<2?<CFH//<@/F1<FFBDFD10>0>@AD<AGGHHG/GGHB:GAH0GHE.:A?@9:FDC;D-;A/00;;C;F9FFF//:BF//:9;@BFFFFFDB9.A9B9B/9/;////;B/B/B/;:BF/B/;FFFBF:B/;FFBBA;//:////9/;AD-
@M05620:37:000000000-D9766:1:1101:9101:9125 1:N:0:83
ACCACACCTTCTACAATGAGCTGCGTGTGGCTCCCGAGGAGCACCCCGTGCTGCTGACCGAGGCCCCCCTGAACCCCAAGGCCAACCGCGAGAAGATGAGTGGCCCGCTACCTCTTCTGGTGGCCGCCTCCCTCCTTCCTGGCCTCCCGGAGCTGCGCCCTTTCTCACTGGTTCTCTCTTCTGCCGTTTTCCGTAGGACTCTCTTCTCTGACCTGAGTCTCCTTTGGAACTCTGCAGGTTCTAGATCGGAA
+
ABBAAABBFFFFGGGGGGGFGDGHFFFBFEFHHGGAFGG?FHAHHGGGEGGGHHGHHHHGGGEGGGGGGGGHHFHGGGGHGGHHHGGGGGGGGGHHHFHFHHAFHHGFGCFHHFHHHH1GFHGHHGGGGGHGHHGHHHHHHHHHHHGGGGGGGGGGGGGGGGGFFFFFFFFBFFFFFFFFFFFFFF;;FFFFFFFDFFFFFFFFFFFFFFFFFFF/FFFFFFFFFFFFFFFFFFFFFFFFFFFFFFFFFFF
@M05620:37:000000000-D9766:1:1101:20083:9130 1:N:0:83
ACCACACCTTCTACAATGAGCTGCGTGTGGCTCCCGAGGAGCACCCCGTGCTGCTGACCGAGGCCCCCCTGAACCCCAAGGCCAACCGCGAGAAGATGAGGTGAGTGGCCCGCTCCCTCTTCTGGTGGCCGCCTCCCTCCTTCCTGGCCTCCCGGCGCTGCGCCCTTTCTCACTGGTTCTCTCTTCTGCCGTTTTCCGTAGGACTCTCTTCTCTGACCTGAGTCTCCTTTGGAACTCTGCCGGTTCTCGAT
+
CCCCCCBAFFFFGFGGGGGGGGHHGGGEGEHHHGGEEGECFHGHHGGGGEEGHHHHHHHGGGGGGGGGGGGHEHHGGGGHGHHHHGGGGG>CDGHEGHHHH<?FGHHGGGHGGG<EGHHHHHHHHDGGHHGGGGGHGHHGHHHHHGFGGGGGGGGGGGGFFFFFFFFFFFF/FFFFFFFFFFFFFFFFFFF:AFFFFFF.;DFFFFFFFFFFFFF/BFFF/;FFFFFFFFFFFFFFFFEF/9D@DEF/;BF
@M05620:37:000000000-D9766:1:1101:20100:9139 1:N:0:83
ACCACACCTTCTACCATGAGCTGCGTGTGGCTCCCGAGGAGCACCCCGTGCTGCTGACCGAGGCCCCCCTGAACCCCAAGGCCAACCGCGAGAAGATGCGGTGAGTTGCCCGCTACCTCTTCTGGTGGCCGCCTCCCTCCTTCCTGGCCTCCCGGCGCCGCGCCCTTTCTCACTGGTTCTCTCTTCTGCCGTTTTCCGTCGTACTCTCTTCTCTGACCTGCGTCTCCTTTTGTACTCTGCAGGTTCTAGAT
+
AAAAAAAAFFFFFF1AGF1BFGHHGGGEHCGGGGGGGG?EFHHHHGGAAEGGGGFGGHHE@EEGGGGGGGGFFGHGG?/GEGHA/EEEGC@C?CHHFF1//?C/0?1?FGHCC?CGF<F1FGHDDHGGCCCGGGFHF/GGH0CCC0/.9BFG.9--9A-9;-9@@@9B9FF99/BBFFFFFBFBFF;9BB@--/;999/-;-:9;:BFFFFFFF///:B--;;>ABF:B//;-;9FFB/;/;--B/9///:
@M05620:37:000000000-D9766:1:1101:15975:9141 1:N:0:83
ACCACACCTTCTACAATGAGCTGCGTGTGGCTCCCGAGGAGCCCCCCGTGCTGCTGACCGAGGCCCCCCTGAACCCCAAGGCCAACCGCGAGAAGATGACCCAGGTGAGTGGCCCGCTACCTCTTCTGTTGGCCGCCTCCCTCCTTCCTGGCCTCCCGGAGCTGCGCCCTTTCTCACTGGTTCTCTCTTCTGCCGTTTTCCGTAGGACTCTCTTCTCTGACCTGAGTCTCCTTTGGAACTCTGCAGGTTCT
+
>A>>A>A>FF@FFFGBBFGAGDHGGGGFCABGBFGB2AAE2B2BEGEGEEEF5GHGHHHG>E/E?EE>EGG?3BFEGGEGFHGFGFGBCDGB@DG1??GHHGE//FCDG<1.<GHCFG--CFHGF=D00;0:CHFGGGGE?FGGF0FBGB/FGGGGA.-9-;A/9@AFFCFFFEFFF//.BFFFFFFFFFB9FFCADFEFFABA9ABFFFBF9FF9FB/9;FB.9B9FFFFFBFBF9FFBFBF///.9;;/
@M05620:37:000000000-D9766:1:1101:15958:9151 1:N:0:83
ACCACACCTTCTACAATGAGCTGCGTGTGGCTCCCGAGGAGCACCCCGTGCTGCTGACCGAGGCCCCCCTGAACCCCAAGGCCAACCGCGAGAAGATGACCCAGGTGAGTGGCCCGCTACCTCTTCTGGTGGCCGCCTCCCTCCTTCCTGGCCTCCCGGAGCTGCGCCCTTTCTCACTGGTTCTCTCTTCTGCCGTTTTCCGTAGGACTCTCTTCTCTGACCTGAGTCTCCTTTGGAACTCTGCAGGTTCT
+
BBBBBBBBFFFFGGGGGGGGGFHHGEEBCEHHFGGGGGEEEHHHHGGGEFGGHHGHHHHGGGGGGGGGGGGHHHHGGGGHEHHHHGGEGGGGGGHHHHHHHHHHGHHHHGHGGHHGGGGGHHHHHHHHHHHGHHGGGGGHGHHGHGGGGGGGGGGGGGG?FGGGGGFFFFFFFFFFFFFFFFFFFFFFFFFFFFFFDFFFFFFFFFFFFFFFFFFFFFFFFFFFFFFFFFFFFFFFFFFFFFFFFFFFFFF
@M05620:37:000000000-D9766:1:1101:22286:9174 1:N:0:83
ACCACACCTTCTACAATGAGCTGCGTGTGGCTCCCGAGGAGCACCCCGTGCTGCTGACCGAGGCCCCCCTGAACCCCAAGGCCAACCGCGAGAAGATGAGTGGCCCGCTCCCTCTTCTGGTGGCCGCCTCCCTCCTTCCTGGCCTCCCGGCGCTGCGCCCTTTCTCACTGGTTCTCTCTTCTGCCGTTTTCCGTAGGACTCTCTTCTCTGACCTGCGTCTCCTTTGGAACTCTGCAGGTTCTAGATCGGAA
+
AAABBBBBFFFFGGGGFGFGGGHHGEGGHFHHHGGGGFCEGHHHHGGGEGGGHHHHHHHGGGGGGGGGGGGHHHHGGGGHGHHHHGGGGGGGGGHHHHHHHHGGFGCCG-CFHHHHHHFHHHGHHGGGGGHGHHGHHHHHHHHHHGGGGG?DGGGGGFFFFFFFFFFFFFFFFFFFFFFFFFFFFFFFFFFFFFFFFFFFFFFFFFFFFFFFFFF.BAFFFFFFFFF/FFFFFFFFFF;FFFFFFFFFFFF
@M05620:37:000000000-D9766:1:1101:10302:9182 1:N:0:83
ACCACACGTCTTAACTCCAGTCACCTGACGCTATCTCGTATGCCGTCTTCTGCTTGACAAAAAAATAAACCGCTTACTGCAGATCAAAAACCGCCCCCTTTTTTACCACCCTTAAAACATGGAGCCTAGAAATCTGGAAGGGAGCAAAAAATAAGAACTTAGCAAAAGAACGAAGTAACCCAGGAGGGCACTGTCACATGATGCCCTGAAGACGCAAACTTAGCCAACCTCCAATTTTCATATCTCCAATC
+
AAAAAAAD>AB1BABGGA1BB11DABB00AEE?EGFGFEFAEFEABEGFHHGB1DFF11B0AAEE01@110>/>//1121111@11111//?>/>/<//01<1/?111B?/?011111?110<<</0<01??11?11110......010.-.00=00<000000::/::./....:;C00..;99..-..9//0;;009000000;B-9////----9-FF/////---9/;-B////9B/9:BBF/;//9
@M05620:37:000000000-D9766:1:1101:25176:9189 1:N:0:83
ACCACACCTTCTACAATGAGCTGCGTGTGGCTCCCGAGGAGCACCCCGTGCTGCTGACCGAGGCCCCCCTGAACCCCAAGGCCAACCGCGAGAAGATGAGGTGAGTGGCCCGCTACCTCTTCTGGTGGCCGCCTCCCTCCTTCCTGGCCTCCCGGAGCTGCGCCCTTTCTCACTGGTTCTCTCTTCTGCCGTTTTCCGTAGGACTCTCTTCTCTGACCTGAGTCTCCTTTGGAACTCTGCAGGTTCTAGAT
+
BCCBCBCCFFFFGGGGGG5GGGHHGGGEGFHHHGGGGGGGGHHHHGGGGGGGHHHHHHHGGGGGGGGGGGGHHHHGGGGHGHHHHGGGGG/BDGHHHHHCC?FBGGFFEHECGFGGHHHEHHHGH0<EHHGCGDDHGHHGGHHHHHBFGFFGGG?-@@FGGGGGFFFFFFFFFFFF:BBFFFFFFFFF/FCAAFFFFFFF?FFFFFBFFFFFFFFFFFFFBFFFFFF9BFBF/B/FBFFB9:FAFFFBFFB
@M05620:37:000000000-D9766:1:1101:20068:9192 1:N:0:83
ACCACACCTTCTACAATGAGCTGCGTGTGGCTCCCGAGGAGCACCCCGTGCTGCTGACCGAGGCCCCCCTGAACCCCAAGGCCAACCGCGAGAAGATGAGGTGAGTGGCCCGCTCCCTCTTCTGGTGGCCGCCTCCCTCCTTCCTGGCCTCCCGGCGCTGCGCCCTTTCTCACTGGTTCTCTCTTCTGCCGTTTTCCGTAGGACTCTCTTCTCTGCCCTGAGTCTCCTTTGGAACTCTGCCGGTTCTCGAT
+
CCCDDDCCFFFFGGGGGGGGGGHHGFGFHGHHHGGGGGGGGHHHHGGGFGGGHHHHHHHGGGGGGGGGGGGHEHHGGGGHGHHHHGGGGGFGGGHHHHHHH?FGHHHGGHHGGG?EGHHHHHHHGGHGHHGGGGGHGHHGHHHHHGGGGGGGGGG?FGGFFFFFFFFFFFFBFFFFFFFFFFFFHHFFFFFADFFFFFFFFFFFFFFFFHHFFHH0BEFFBFFFFFFFFFHFFFFFFFFF0@D@DFF0AFB
@M05620:37:000000000-D9766:1:1101:15849:9210 1:N:0:83
ACCACACCTTCTACAATGAGCTGCGTGTGGCTCCCGAGGAGCACCCCGTGCTGCTGACCGAGGCCCCCCTGAACCCCAAGGCCAACCGCGAGAAGATGAGTGGCCCGCTACCTCTTCTGGTGGCCGCCTCCCTCCTTCCTGGCCTCCCGGAGCTGCGCCCTTTCTCACTGGTTCTCTCTTCTGCCGTTTTCCGTAGGACTCTCTTCTCTGACCTGAGTCTCCTTTGGAACTCTGCAGGTTCTAGATCGGAA
+
CCCDDDCCFFFFGGGGGGGGGGHHGGGGHGHHHGGGGGGGGHHHHGGGGGGGHHHHHHHGGGGGGGGGGGGHHHHGGGGHGHHHHGGGGGGGGGHHHHHHHHGGHHGGGGGHHHHHHHGFHHGHHFGGGGHGHHGHHHHHHGHHHHGGGG?BCFFGGGGGGGGFFFFFFFFFFFFFFFFFFFFFFFFFFFFFFFFFFFFFFFFFFFFFFFFFFFFBFBFBFFFFFFFFFFFFFFFFFFFFFFFFFFFFFFE
@M05620:37:000000000-D9766:1:1101:9202:9263 1:N:0:83
ACCACACCTTCTACAATGAGCTGCGTGTGGCTCCCGAGGAGCACCCCGTGCTGCTGACCGAGGCCCCCCTGAACCCCAAGGCCAACCGCGAGAAGATGACCCAGGTGGGCGGCCCCCTCCCCCGGCTGCTGGCTGCCTCCTTCCTTCCCGCCCGCCCCTGCCTCCTTTCTCTCTCGCTGTCTCTCTCGTCTGCTGCCGTCGGAATCTCTCTCCTGTCTGGCGTGTGTCTCGGTTGGAAGTCGGTAGTTGAT
+
CCCCDDDBFFFFGGGGGGDGGGHHGGGEEGHHHGGGGGGGGHHHHGGGGGGGHHHHHHHGGGGGGGGGGGGHHHHGGGGHGHHHHGGGGGGGGGHHHHHB22//?FG////>A-<-;C.....----;.0;0;/.;CGGG/CGGG00C/.-;C--;--.:..00;/00;B00;F0..:..0;BF000..;.90000.-;9-;-..00;B000/;:0B00/0-;-...0;0/...--00/0:.;-..0000;
@M05620:37:000000000-D9766:1:1101:15705:9282 1:N:0:83
ACCACACCTTCTACAATGAGCTGCGTGTGGCTCCCGAGGAGCACCCCGTGCTGCTGACCGAGGCCCCCCTGAACCCCAAGGCCAACCGCGAGAAGATGAGGTGAGTGGCCCGCTCCCTCTTCTGGTGGCCGCCTCCCTCCTTCCTGGCCTCCCGGCGCTGCGCCCTTTCTCCCTGGTTCTCTCTTCTGCCGTTTTCCGTAGGACTCTCTTCTCTGCCCTGAGTCTCCTTTGGAACTCTTCCGGTTCTCGAT
+
BBBBBBABFFFFGGGGGGGDGFHHGEGEEEGHFGGGGGGGGGHHHGGGDGGGHHFHHHGGGGCGGGGGGEGHHGHGGGGHGFHHHGGGGGGCFGGHHHHHHHHEHHHGGFHGGGGGGHHHHHHHHHHGFGCGGGGHGHHGHHHHHG/AFGGGGGFBGG?DFCDFFFFFFFF/FF/9BBFFFFFFFFFFFFFDDFFFFFF.ADFFFFFFFFFFBFFBFFFF.9FFFFFFFBBFF/BBF//;9AD@D.B;EFB
@M05620:37:000000000-D9766:1:1101:22432:9315 1:N:0:83
ACCACACCTTCTACAATGAGCTGCGTGTGGCTCCCGAGGAGCACCCCGTGCTGCTGACCGAGGCCCCCCTGAACCCCAAGGCCAACCGCGAGAAGATGAGGTAAGTGGCCCGCCACCTCCTTCGGCTGCCGCCTCCCTCCTTCCTTGCCGCCCGCACCTGCGCCCTCCCTCACTGGCTCTCTCTCCTTCCGTCTTCCGTACGACTCTCTTCCCTGACCGCAGTCTCCCTCCGTACTCTGTATGTTCTAGAT
+
BBBBBBBBFFFFGGGGGGGGGGHHGGGGHGGHHGGGFGGGCGHHHGGGGGGGEGHHHHHGGGGGGGGGGGGHHHHGGGGHGHHHHGGGGGGGGGHHHHE2222>?@DF/?/<D-<AGCC.010..-.<.<--A.:CEFHG/;GGG00:/--AB--9--//;--.@-..:B..;:/..;///;BF/////;./...//.;9.-...9/BF///.;/.;/----;9////;..99...////;/:////9/;/
@M05620:37:000000000-D9766:1:1101:9129:9317 1:N:0:83
ACCACACCTTCTACAATGAGCTGCGTGTGGCTCCCGAGGAGCACCCCGTGCTGCTGACCGAGGCCCCCCTGAACCCCAAGGCCAACCGCGAGAAGATGAGAGGTGAGCTCCCTCTTATTTTTTCCGGCTCCCTCCTTCCTTCCCCCCCGGCTCTGCGACCTTCCTCCCTGCTTATCTCTTCTGCCGTTTTCCGTCGGCCTCACTACTCTGCCCTCCGACTCCATTGGCCTTCTGAAGTTTCTAGATTCGAA
+
CCDDDDDDFFFFGGGGGGGGGGHHGGGFHGHHHGGGGGGGGHHHHGGGGGGGHHHGHHHGGGGGGGGGGGGHHHHGGGGHGHHHHGGGGGBFGGHHHHF22?D1/??1G1?F000?F111<<-><A<-<.<CCHGHCGHH00/:/;-:B-A-;::0AB@CFF0;0BFAF0.;:::B0:FFFF00B;D.;.;FFF.:@-;..0.:0;FFF00BEF..;-;-.:0:;00:00;00BFBFF:;:0;FBB00.;.
@M05620:37:000000000-D9766:1:1101:12016:9321 1:N:0:83
ACCACACCTTCTACAATGAGCTGCGTGTGGCTCCCGAGGAGCACCCCGTGCTGCTGACCGAGGCCCCCCTGAACCCCAAGGCCAACCGCGAGAAGATGAGTGGCCCGCTACCTCTTCTGGTGGCCGCCTCCCTCCTTCCTGGCCTCCCGGAGCTGCGCCCTTTCTCACTGGTTCTCTCTTCTGCCGTTTTCCGTAGGACTCTCTTCTCTGACCTGAGTCTCCTTTGGAACTCTGCAGGTTCTAGATCGGAA
+
CCCCCCCCFFFFGGGGGGFGGGHHGFGFHGHHHGGGGGGGGHHHHGGGGGGGHHHHHHHGGGGGGGGGGGGHHHHGGGGHGHHHHGGGGGDGGGHHHHHHHHGGHHGGG-AHHHHHHHDHGH.CHCGGGGHGHHGHHHHHHHHHHHGGGGBGGGGGGGGGGGGFFFFFFFFFFFFFFFFFFFFFFFADFFFFFFFFFFFFFFFFFFFFFFFFFFF/BBFFFFFFFFF;FFFFFFFFFFFFFFFFFFFFFFF
@M05620:37:000000000-D9766:1:1101:12698:9337 1:N:0:83
ACCACACCTTCTACAATGAGCTGCGTGTGGCTCCCGAGGAGCACCCCGTGCTGCTGACCGAGGCCCCCCTGAACCCCAAGGCCAACCGCGAGAAGATGAGTGGCCCGCTCCCTCTTCTGGTGGCCGCCTCCCTCCTTCCTGGCCTCCCGGCGCTGCGCCCTTTCTCACTGGTTCTCTCTTCTGCCGTTTTCCGTAGGACTCTCTTCTCTGCCCTGCGTCTCCTTTGGAACTCTGCAGGTTCTAGATCGGAA
+
CCCCCCBCFFFFGGGGGGGGGGHHGGGGHGHHHGGGGGGCGHHHHGGGGGGGHHHHHHHGGGGGGGGGGGGHHHHGGGGHGHHH/F//>//<//<2?FFHGHCEHHCD@CDGGGHFHHFHF0.<G-<@.;;CGHGFHHFH0::G0CAEFA-AB?:D-@DDFF/;BB/::BFF///:/BFFFFFFFFFF/;FFF/.;A;FFFFFFFFFFFF/;E/;;CDFF/:/BBFFFFFBF//;9FFFFFFFFFFF..:;
@M05620:37:000000000-D9766:1:1101:25903:9381 1:N:0:83
ACCACACCTTCTACAATGAGCTGCGTGTGGCTCCCGAGGAGCACCCCGTGCTGCTGACCGAGGCCCCCCTGAACCCCAAGGCCAACCGCGAGAAGATTAGTGGCCCGCTACCTCTTCTGGTGGCCGCCTCCCTCCTTCCTGGCCTCCCGGCGCTGCGCCCTTTCTCACTGGTTCTCTCTTCTGCCGTTTTCCGTAGGACTCTCTTCTCTGACCTGCGTCTCCTTTGGAACTCTGCAGGTTCTAGATCGGAA
+
CCCCDDCCFFFFGGGGGGGGGGHHGGGEFGHHHGGGGGGGGHHHHGGGGFGGHHGHHHGGGGGGGGGGGGGHHHHGGGGHGHHHHGGGGFDDGGHHFHGHHHHGFFACF>AHHHHHHHEHHHGHHGGGGGHGHHGHHHHHGHGHHHGGGG?GGGGGGFFFFFFFFFFFFFFFFFFFHFFFFFFFFFDDFFFFFF?FFFFFFFFFFFFFFF0FFFF.@DFFFFFFFFFBFFFFFFFFFF:;BFFFFFFFFFF
@M05620:37:000000000-D9766:1:1101:25811:9390 1:N:0:83
ACCACACCTTCTACAATGCGCTGCGTGTGGCTCCCGAGGAGCACCCCGTGCTGCTGACCGAGGCCCCCCTGAACCCCAAGGCCAACCGCGAGAAGATGAGTGGCACGCTACCTCTTCTGGTGGCCGCCTCCCTCCTTCCTGGCCTCCCGGCGCTGCGCACTTTCTCACTGGTTCTCTCTTCTGCCGTTTTCCGTAGGACTCTCTTCTCTGCCCTGCGTCTCCTTTGGAACTCTGCAGGTTCTCGATCGGAA
+
3AAABBAAFFFDFGGFBG4AEEEDEEFFG2GHHGGEGGGCGHHHHGEGAAEFFB3FHGHEGGCGEG/EGGGGHHEGGGGGGHHFAFGGGC/BBBHGBFFGHHG/0?/<E.<>GH11GH1<F/..<<-<C;;::FDBGHHB0::C09AEG--BBGGF?--9-BFFEF/FFFFBFF/B/FFF/9FFB-DDFFFFD:.;9/BFFF/BF//BFF/FF/..;A-AFFFBBFF;9FFFFF/FBFABBF/:FFAB..9
@M05620:37:000000000-D9766:1:1101:8228:9398 1:N:0:83
ACCACACCTTCTACAATGAGCTGCGTGCGGCTCCCGAGGAGCACCCCGTGCTGCTGACCGAGGCCCCCCTGAACCCCAAGGCCAACCGCGAGAAGATGACGAGGGTGGCCCGCCCCCTCCTCTTGTGGGTGCCCCCCTCCCTCCTTCCCTCCCGCCCGGGCGCCCTCTCTCCCTCGCTCTTTCTTCCTCCGTCCTTTGTCGGAATCTCTTCTCTGTCCTGCCTGCGTCTCCGTTCGCCCTCGGCTGTTGCT
+
BCCBBCCAFFFFGGGGGGAGGGHHGGG22AEEEBFF?EEGDHHHHGGEAFGGEHFFGHF>E??EGGGGGGGGFHHGGGGHGFHHHGFGGG/BDGHBFGH1////>CG-00.<<---;@:.:/0;0;0...9.;/9:DFFF.9CEG00:///AE.-;---9:---;-./;B//;F/9-:../;B//////;9....//:BF.--..//:B99//;/9:///9.:/.-.-://..//.-..-.-99:-.///:
@M05620:37:000000000-D9766:1:1101:14633:9400 1:N:0:83
ACCACACCTTCTACAATGAGCTGCGTGTGGCTCCCGAGGAGCACCCCGTGCTGCTGACCGAGGCCCCCCTGAACCCCAAGGCCAACCGCGAGAAGATGAGTGGCCCGCTACCTCTTCTGGTGGCCGCCTCCCTCCTTCCTGGCCTCCCGGCGCTGCGCCCTTTCTCACTGGTTCTCTCTTCTGCCGTTTTCCGTAGGACTCTCTTCTCTGACCTGCGTCTCCTTTGGAACTCTGCAGGTTCTAGATCGGAA
+
BBBBBBBBFFFFGGGGGGDGGFHHGEFBEEHHFGGGGGGGGHHHHGGGGGGGGHHHHHHFGGGGGGGGGGGHHHHGGGGHGHHHHGGGGGDGGGHHHHHHHHGG?G@DF->GHHHHHH1FGBDHHGGGFCHGHHGHHHHHHHHHHHGGGG-BCGGGGFFFFFFFFFFFFFFFFFFFFFFFFFFFFFDFFFFFFFFFFFFFFFFFFFFFFF/FFFF?BDFFFFFFFFFFFFFFFFFFFFAFFF/FFFFFFDF
@M05620:37:000000000-D9766:1:1101:9228:9467 1:N:0:83
ACCACACCTTCTACAATGAGCTGCGTGTGGCTCCCGAGGAGCACCCCGTGCTGCTGACCGAGGCCCCCCTGAACCCCAAGGCCAACCGCGAGAAGATGCCCCAGGGGATGGGCCCCCTACTTCTCCGGTTGTCGCCCCCCCCCCTTCCTGCCCCCCCGGGCCGCCCCCCTTTCCCATTGGTCCTCCCTTCTCCCTTTTTCCGTAGGATTTCTTCCTTTGACCTGATTCCCCTTTTGAACCTTGCAGGTTCT
+
>AAAAAABFFFFGGGFFGGFGDGHGGGGHEFHEFGGFGGCGHEHHGGGEEFFHHHHGHHGEEGGFEGEGGGG3BGEGGEGFHGHHFGEG@DB<BGF1<1CF//?//>/<?..>GD--<.C0<=D0=.<-.-.;..;.-:-;-@>?.B////AA.@B-;------9-;B;=A9F//9//;9;/9///9B9.//;9.BFF/;B.:.9.//////;/9//9;9FF/:/9///;...B//9//..;9///9;/B/
@M05620:37:000000000-D9766:1:1101:26295:9471 1:N:0:83
ACCACACCTTCTACAATGAGCTGCGTGTGGCTCCCGAGGAGCACCCCGTGCTGCTGACCGAGGCCCCCCTGAACCCCAAGGCCAACCGCGAGAAGATGAGTGACCCGCTACCTCTTCTGGTGGCCGCCTCCCTCCTTCCTGGCCTCCCGGAGCTGCGCCCTTTCTCACTGGTTCTCTCTTCTGCCGCTTTCCGTAGGACTCTCTTCTCTGACCTGAGTCTCCTTTGGAACTCTGCAGGCTCTAGATCGGAA
+
BBBBBBBBFFFFGGGGGFFFGFHHGEGGFGHHHGGGGGEFGHGHHGGGEFGGHHHHHHHGGGGGGGGGGGGHHHHGGGGHGHHHHGGGGGGGGGHHGHH2?D2?10<@///0<F11FGF11<.00---..<.:G:/0:C:0:GHH.GG.@--;F/C-999?/CBB0CF//.;//;B/9//;BB/;9-;A.//.9.../;9F/99/:BFF//B/BB/.;/9BFFB/;/;/;99B/9//9.;FF//B/9..;.
@M05620:37:000000000-D9766:1:1101:18794:9478 1:N:0:83
ACCACACCTTCTACAATGAGCTGCGTGTGGCTCCCGAGGAGCACCCCGTGCTGCTGACCGAGGCCCCCCTGAACCCCAAGGCCAACCGCGAGAAGATGAGGTGAGTGGCCCGCTACCTCTTCTGGTGGCCGCCTCCCTCCTTCCTGGCCTCCCGGAGCTGCGCCCTTTCTCACTGGTTCTCTCTTCTGCCGTTTTCCGTAGACCCTCCTCTCTTCACTGAGTCTCCTCTGGAAATCTTCTGGGTCCCATCT
+
AABBBBABFFFFGGGGGFFGGGHHGGGFHGHHHGGGGGGGGHHHEFGGGGGGHHGGHHHGGGGGGGGGGGGGHHHGGGGEGHHHGGGGGGCGGGHGHHEC22/10FGGFFCDG?CCHHF11<0DD0/<CC@-AAAHGHHG/GHHG0/;9BFGG?---;./F-9AFFB/FF//FFFB/;/BBFFFB/9//;9;.9AB/.FF..//./..;B/99/;/9////////;B.;///////9/9///.9;..////
@M05620:37:000000000-D9766:1:1101:21563:9510 1:N:0:83
ACCACACCTTCTACAATGAGCTGCGTGTGGCTCCCGAGGAGCACCCCGTGCTGCTGACCGAGGCCCCCCTGAACCCCAAGGCCAACCGCGAGAAGATGAGTGGCCCGCTACCTCTTCTGGTGGCCGCCTCCCTCCTTCCTGGCCTCCCGGAGCTGCGCCCTTTCTCACTGGTTCTCTCTTCTGCCGTTTTCCGTAGGACTCTCTTCTCTGACCTGAGTCTCCTTTGGAACTCTGCAGGTTCTAGATCGGAA
+
BBBBBBBBFFFFGGGGGGGGGGHHGGGGHGHHHGGGGGGGGHHHHGGGGGGGHHHHHHHGGGGGGGGGGGGHHHHGGGGHGHHHHGGGGGGGGGHHHHHHHHGGHACFG-CHHHHHHHFGHHGHHGGGGGHGGGGEHHHHHHHHHHGGGG?GGGGGGGGGGGGFFFFFFFFFFFFFFFFFFFFFFFDFFFFFFFFFFFFFFFFFFFFFFFFFFFF/B;FFFFFFFFFBFFFFFFFFFFFFFFFFFFFFFFF
@M05620:37:000000000-D9766:1:1101:13620:9595 1:N:0:83
ACCACACCTTCTACAATGAGCTGCGTGTGGCTCCCGAGGAGCACCCCGTGCTGCTGACCGAGGCCCCCCTGAACCCCAAGGCCAACCGCGAGAAGATGAGTGGCCCGCTACCTCTTCTGGTGGCCGCCTCCCTCCTTCCTGGCCTCCCGGAGCTGCGCCCTTTCTCACTGGTTCTCTCTTCTGCCGTTTTCCGTAGGACTCTCTTCTCTGACCTGAGTCTCCTTTGGAACTCTGCAGGTTCTAGATCGGAA
+
BCCCCCBCFFFFGFGGGGGGGFHHGEGGGGHHHGGGGGGGGHHHHGGGGDGFHHHHHHHGGGGGGGGGGGGHHHGGGGGHGGHGHGGGGGGGGGHFFHHHHFFGHHGGG?DHHHHHHHGHGHGHHGGGGGHGHHGHHHHHHGHHHHGGGGAFAFFGAFGGGGGFFFFFFFFFFFFFFFFFFFFFFFDDFEFFFFFFFFEFFFFFFFFFFBBFFFF/FBFFFFFFFFFFFFFFFFFFFFFFEFBBFFFFFFE
@M05620:37:000000000-D9766:1:1101:22812:9628 1:N:0:83
ACCACACCTTCTACAATGAGCTGCGTGTGGCTCCCGAGGAGCACCCCGTGCTGCTGACCGAGGCCCCCCTGAACCCCAAGGCCAACCGCGAGAAGATGAGTGGCCCGCTCCCTCTTCTTGTGGCCGCCTCCCTCCTTCCTGGCCTCCCGGCGCTGCGCCCTTTCTCACTGGTTCTCTCTTCTGCCGCTTTCCGTAGGACTCTCTTCTCTGACCTGCGTCTCCTTTGGCACTCTGCAGGTTCTAGATCGGAA
+
BBABBAAAFFFFGGGGGGGGGGHHGEAEHDHHHGGGGGG?EHEHHGGGEFGGFHHHHHHGGGGGGGGGGGGHHHHGGGGHGHHHHGEFGGGGGGHHGHHHF2FF?/>/C-<<GF0GHH1=11.C<-@@E.CEBCEB:GCGBBGFHGGGGG-BBDAGGFF==FFFFFEF/;BF/BFFFBFFBFFBFD-;DA9BD/AAFBFFFFFFFFF/FFFFFFFEF.-9;FFB/9B//B./BBFB/A./BFBFFFB...9
@M05620:37:000000000-D9766:1:1101:14114:9644 1:N:0:83
ACCACACCTTCTACAATGAGCTGCGTGTGGCTCCCGAGGAGCACCCCGTGCTGCTGACCGAGGCCCCCCTGAACCCCAAGGCCAACCGCGAGAAGATGAGTGGCCCGCTACCTCTTCTGGTGGCCGCCTCCCTCCTTCCTGGCCTCCCGGAGCTGCGCCCTTTCTCACTGGTTCTCTCTTCTGCCGTTTTCCGTAGGACTCTCTTCTCTGACCTGAGTCTCCTTTGGAACTCTGCAGGTTCTAGATCGGAA
+
CCCDDDDDFFFFGGGGGGGGGGHHGGGEHGHHHGGGGGGGGHHHHGGGGGGGHHHHHHHGGGGGGGGGGGGHHHHGGGGHGHHHHGGGGGGGGGHHHHHHHHGGHHGGG-DHHHHHHHHHHHGHHGGGGGHGHHGHHHHHHHHHHHGGGG-CFGGGGGGGGGGFFFFFFFFFFFFHFFFFFFHFFFDFFFFFFFFFFFEFFFFFFFFFFFFFFFF/BFFFFFFFFFFFFFFFFFFFFFBFFFFFFFFFFFF
@M05620:37:000000000-D9766:1:1101:5507:9664 1:N:0:83
CCCACACCTTCTACAATGAGCTGCGTGTGGCTCCCGAGGAGCACCCCGTGCTGCTGACCGAGGCCCCCCTGAACCCCAAGGCCAACCGCGAGAAGATGCCCACGGGGATGGGCCCGCCACCGCTTCGGGTGTCCCCCTCCCCCCCTCCTGCCCTCCCGGAGCTTCGCCCTTTCTCACTGTTTCCCTCTTCTGCCCTTTTCCGTCGGACTCTCTTCTCGTACCTTAGTCTCCTTCGTACCTCTCCGGTTTCT
+
3>AAAABAFCFFGGGGG4BGGGCH?2BEHGHGHGFF2A2EEGDHHGGAEEEFDGFHFHF>0>0EGFGCEG1B3GFEEGGHAHFHHEE<></>BDHEGDGHH1<////-..>.<.>-<-<...-=:;-:.:;-=00;C-9C..:9--9..9/;9/;D..;9-;.//-;A.@F///;B//;/;;///9.9////9/.;;B9B9.;.-;-;-9/9:B;//...;.////9//99;B/.;..;;BB//.9-;9/;
@M05620:37:000000000-D9766:1:1101:10959:9674 1:N:0:83
GAGGCTGCTTTGGAAGAAACTGACAAGCCAGGGACACAAGATCGGAAGAGCACACGTCTGAACTCCAGTCACCTGAAGCTATCTCGTATGCCGTCTTCTGCTTGAAAAAAAAAAAAAAGAAAGAAAAAACCAAAAAAATTAAATAATAAAAAACAACAAGAACTGAAAGACAAGGCGGCGAAAAGAACAAAAAATGCGGAAAAAATGACAACAAAGTATGATACCGACCCACGTAAGTAAAAAGGACAACC
+
BABBCCFCFFFFGFGGFGFGGDBBBGFHGHGHGGGG2BCGHHHHGCEFABGGH2FABFGFDFGHFB3BFGFEGHHEFHF3GHFGD?FFH?FHGEEH?FHH4FGB?FHHHGGGGCB/>///001<<000-......<--./00000:0:0<0::......//;/000000:9//...-:------:;.///...;./:.---;/.-./////....///9//////..---..-./..//////../.:...
@M05620:37:000000000-D9766:1:1101:9203:9681 1:N:0:83
GAGGCTGCTTTGGAAGCAACTGATAAACCAGGGACACAAGATCGGAAGACCACACATATGTACTTTAGTCAGCTGAAGGAATCTGGTATCCCTTCCCCTGTTTTAAAAAAAAAAAAACGTAAGGAACAACACATAGAAGAATATCAGGAATTAAAAAAACTGATAAAAAAATGACAAGAACGATAGGCAAATAAACCGTATCACCCTTGAGGAACCAATTGACCACATCTAAGCATTTGGACTTTCCCCGG
+
>3AB>ACBFBD4F4ABAB4GG4G5DADB4BF2BFABFHGHBGAAE22A23BBA11BB35D5AAD5D5BFB55ADF33B31B33D5B5D@5DB@BF3BBFF@B42B@343E/>E/>/><<@<002@20<0?/?/1?1?1110111>F111>11<1=11-<.000000000;:.00000;9;/.9.:.//0..09009/-.9.9/9.99/9//./.....9;F/9F/A.9/////9/9:F//;//B////.;-
@M05620:37:000000000-D9766:1:1101:13975:9693 1:N:0:83
ACCACACCTTCTACAATGAGCTGCGTGTGGCTCCCGAGGAGCACCCCGTGCTGCTGACCGAGGCCCCCCTGAACCCCAAGGCCAACCGCGAGAAGATGAGTGGAGGGCTCCCTCTTCTTATCTCCGCCTGCCTCCTTCCTTCCCTCCCGGCGCTGCGCCCTTTCTCACTGGTTCTCTCTTCTGCCGTTTTCCGTCGGACTCTCTTCTATTCCCTGCGCCTCCTTTGGTCCTCTGCAGGATCTTGATCGGAA
+
BBBAABBBFFFFGGGGFGGEGBHGGAABFAHH3FFGFGGCGHHHHGGGGGGGHHHFHHHEGGGGGAEGGGG?GEGGGGAG/EGHHG//BDCCCGHHGHH1@1/?//>/0//<0>FB11=1111=D<E.<..<0<G/<D/000:;0;.C.--;@?-::BD?-900/9/BF9.:;FFF/FFF/;BF/9;.BEF/D/.@-99BF//FB///9/:/;FBE?-...;.;9/;.//9;BB/;;;.9///;///;..;
@M05620:37:000000000-D9766:1:1101:5285:9701 1:N:0:83
ACCACCCCTTCTACAATGAGCTGCGTGTTGCTCCCGCGGCGCCCCCCGTGCTTCTGACCGAGGCCCCCCTGACCCCCAAGGCCAACCGCGAGACGCTTAGTGGCCCGCTACCTCTTCTGGTGGCCGCCTCCCTCCTTCCTGGCCCCCCGGAGCTGCGCCCTTCCTCACTGGTTCTCTCTTCTGCCGTTTTCCGTAGGACTCTCTTCTCTGACCTGCGTCTCCTTTGGAACTCTGCAGGTTCTAGATCGGAA
+
>AAAA3AAAFFFBFGBBGGBGGHHGGGG2ADGFFFE2EG?0EAEGGGGB>E?3BBGFGHG>>/>FEGGGGEF0?FCDG?G?/FG/FD/@-D--.<-...<DD.<;G@C-CCHFCBFGFB0;;EFGGGGGGGGGGGGFFFFFFFF.;@B-;-;BFFF??FB?F.BFFFFBBF;FFFFEFFFFFFFFBA.;EFFDF.;AFFFFBFFFFF/FFBFFFF.B.;D9F//F/9/B/;FBFFB9F;/F//BFBFFDFF
@M05620:37:000000000-D9766:1:1101:22023:9716 1:N:0:83
ACCACACCTTCTACAATGAGCTGCGTGTGGCTCCCGAGGAGCACCCCGTGCTGCTGACCGAGGCCCCCCTGAACCCAAGGGCGAAGCGCGCGAAGACGTGTTGTGTGGCCCGCTCCCTCTTCTGGTCGCCCCCACCCTCCTTCCTGTCCTCCCGGCGCTGCGCCCTTTGTCCCTCGTTCTATCTTCTGCCGTTATCCGACGCACCTTCTTATCTGCCCTGGGTCTACATCGGAACTCTACAGGTTCTAACT
+
BBBBBBBBFFFFGGGGGGGGEGHHGGGGDFGHHGGGGGG?EGHHHGGGGGGGFHHHHHHGGGCFGGGGGGGHHHHG///??/////>/>D<CGG//0..<<0>0>C0..=C<D-<.C:/;;GHHH00-;E.---9C.;EAF0F/F00/;0;/9A--9---;-9;-9///;/:9B.;;.9;9///;FFBFB>DA..;9A.----;-/;//9//BFF/9;/;.9FFF/9/;/9AAE9////:;/BF//;9/9;
@M05620:37:000000000-D9766:1:1101:27741:9723 1:N:0:83
ACCACACCTTCTACAATGAGCTGCGTGTGGCTCCCGAGGAGCACCCCGTGCTGCTGACCGAGGCCCCCCTGAACCCCAAGGCCAACCGCGAGAAGATGAGTGGCCCGCTCCCTCTTCTGGTGGCCGCCTCCCTCCTTCCTGGCCTCCCGGAGCTGCGCCCTTTCTCACTGGTTCTCTCTTCTGCCGTTTTCCGTAGGACTCTCTTCTCTGACCTGCGTCTCCTTTGGAACTCTGCAGGTTCTAGATCGGAA
+
AAAAA?AAFFBD3GG13BBF1FGCEEEEG0GGGF00AAE/EHHHHGEGEAFCGAFGHE0EGGCGCEEEGGGHHHHGGGGHGHHCAFGGG/>BCGGHHHHHHHGE0<ACG-AFHHHHHHDFGHCHHG@CGGHGHHGBGGHHHGHHHGGGGG-AAGGGGAGGGGFFFFFFFFFFFFFFFFFFFFFFF@FFFFFFFFFBFFFFFFFFFFFFFF/;FFF-;B@FFFFFFFF/FFFFFFFFFFFFFFBFFFFFBBF
@M05620:37:000000000-D9766:1:1101:15340:9723 1:N:0:83
GAGGCTGCTTTGGAAGTAACTGACAAGCCAGGGACAAAAGATCGGAAGAGCACACGTCTGAACTCCAGTCACCTGAAGCTATCTCGTATGCCGTCTTCTGCTTGAAAAAAAAAAACTCTTCTTGTTGCCTCCTCCCTCCTTCCTGGCCTCCCGTCGCTGCACCCTTTCTCCCTCTTTCTCTCTTCTGCCGTTTTCCGTAGTCCTCTCTTCTCTTTCCTCCGTCTCCGTTCGCCCTCTGCCGGCTCTCGCTC
+
AAABCBFBFFFFGGGGFGGGGGGGHHHHGHFFEGGGCHHFAGGEFGFGGHHFGHHFHHHGGGHHHHFFGHDGHHGFGHFEGFHFHFFEFHHHGF@FFHHHFFG@1GHHHG/E////22@2@222@@0@<2@/0F0/0<EBG10??0<FD<.<...-<..C/</..;:0;<GHH/:C0:C;;:00BB00;-../.0;.0...;9C09BFFB9C000;9B//.....;..:.;-.;@A.///9--;://;.;A
@M05620:37:000000000-D9766:1:1101:10106:9725 1:N:0:83
ACCACACCTTCTACAATGAGCTGCGTGTGGCTCCCGAGGAGCACCCCGTGCTGCTGACCGAGGCCCCCCTGAACCCCAAGGCCAACCGCGAGAAGATGACTGGCTAGCTGCCTCTTATCGTCTCCTGCTGCCTCCTTCCTTGCCTCCCGGCGCTCCGACCTTTCTCCCTGGCTCTCTCTTCTTCCGTTTTCCCGTGGTCCCTCTTCCCCTCCCTGCGTCCCCTTTGGAACTCTGAAGGTTCTAGATCTGAA
+
DDDDDDCCFFFFGGGGGGGGGGHHGFGEGGHGHGGGGGGGGHHHHGGGGGGGHHHHHHHGGGGGGGGGGGGHGHHGGGGHGHHHHGGGGGGGGGHHHH222?F/01=1?11?1F11111.>..0>111>11<0<</=GH000<0<<G.;E@---.;.-;9.C0C0FBFGB..;::FF0;F000;0.;B/A0B0...-.;0.:;/0B0///9../0.-.;-A./.:0/00:B0BF0BB0F000000:0000;
@M05620:37:000000000-D9766:1:1101:20160:9749 1:N:0:83
ACCACACCTTCTACAATGAGCTGCGTGTGGCTCCCGAGGAGCACCCCGTGCTGCTGACCGAGGCCCCCCTGAACCCCAATGCCAACCGCGAGAAGATGAGTGGCCCGCTACCTCTTCTGGTGGCCGCCTCCCTCCTTCCTGGCCTCCCGGCGCTGCGCCCTTTCTCACTGGTTCTCTCTTCTGCCGTTTTCCGTAGGACTCTCTTCTCTGACCTGCGTCTCCTTTGGAACTCTGCAGGTTCTAGATCGGAA
+
ABAAAABBFFFFGGGFBFGDG5GFEAAAEAGHBFGEFGGGGHHHHGGGEFGGHHHGHHHGCGGGGAEGGGG1GEHGGGGH3BHHHGG@EGC@@GHHFHBHHB/CCHCDG/AFGFFHHH1<1FFGHCGGGDHGHHGHHHGHCBGHHHHGGG;B?BGGGGFBBFFFFFFFFFFFFFFFFFFFFFFFFBADFEFFD9FAFFFFFFFFFFFFFFBFFFB.-ABFBBFFBBF/BF/BFFF/BF:;BFB/BFFF?.A
@M05620:37:000000000-D9766:1:1101:23229:9763 1:N:0:83
GAGGCTGCTTTGGAAGAACCTGACAAGCCAGGGACAAAAGATCGGAAGAGCACACGTCTGAACTCCAGTCACCTGAAGCTATCTCGTATGCCGTCTTCTGCTTGAAAAAAAAAAAAATTAAATAAAAGAAAAAACAAAGTAAAAGACAATAAAACAGAATAAAACATTGATAAATACTAAAAAACAGAAAAGATATAGAGAAAAAACTGATACCAAAACACAAGGAAGAGGTAAGGGATGAACTCAAATTT
+
AAABBBFBFFFFGGGGGG4FGGGGHHHHGHHHGDFGGHAFFDGHGGE221BGHFGEFG2BFHHFFHBFGHHHHHGHGHH3FHHHD1FFH3BFF>EHAFHHHHHG13FFG@EE<><//021?1111111/?0?0-...00=1>100.///000000./</0:00:0.0:0000000000;;C00:..//////.00900000//C.-.:////////........../..../////.;.;/////;//9//
@M05620:37:000000000-D9766:1:1101:14666:9766 1:N:0:83
ACCACACCTTCTACAATGCGCTGCGTGTGGCTCCCGAGGAGCACCCCGTGCTGCTGACCGAGGCCCCCCTGAACCCCAAGGCCAACCGCGCGAAGATGAGTGGCACGCTCCCTCTTCTTGGGGACGACTCCCTCCTTCCTGAAATACAGGCGCTACCCCCTTTCTCACTGGTTATCGCTTCTGCCGTTATCCGTAGGACTCTCTTCTCTACCCTGCGTCTCCTTTGGAACTCTGCAGGTTATAGATCGGAA
+
AAAAAAAAFFFFGGGFBG11E0FEGEAA00FG1FF//EGECHHHHGGECEGGEHFGGHF>>E?EGAEGGEE>GBHGGEAHAAHHHFC/CC/<<CC?<D1FDFF/>1.<..>>FCGHGHBD0<-.<:--C;CC//:FFF/0F000;0:0;/C--9-;/9;9@-;B/9/;BFFF///9-;FE9/B//-9;--/9A---;/;FB/9//;9F///9A/--9A-AFFFFF//F9FFF//9/;AFF/;B//9/----
@M05620:37:000000000-D9766:1:1101:3544:9776 1:N:0:83
ACCACACCTTCTACAATGAGCTGCGTGCGGGGCACGAGGAGCAGCCCGTGCTGCTGACCGAAGCCCCCCTGAAGCCCAAGGCCAACCGCGAGAAGATGAGTGGCACGCTACCTCTTCTGGTGGCCGCCTCCCTCCTTCCTGGCCTCCCGGCGCTGCGCCCTTTCTCCCTGGTTCTCTCTTCTGCCGTTTTCCGTAGGACTCTCTTCTCTGCCCTGAGTCTCCTTTGGAACTCTGCAGGTTCTAGATCGGAA
+
A>AAAAA>CFFFAFFFFGFGFGGHE2E22A20A0BAAEAA11A321BE@FF1@B3FBGBEE///BF>/>E/BE3BBFGCGFEGCH/AB/B<><DG1?DBC=<.<>1>>C?-<<DFHHHFGHCDHFG-;C..:CFFGGGGGBFGGGGGGGG-?DFFFF;.;@FFFFF/BFFFFFFFFFFFFBFFFFFDFFFFFFF9DFFFFFFFFFBFFFF/BEFF.;FB:FFFFFFF/BFFFFF/9BA:BFF/FFF/:;.;
@M05620:37:000000000-D9766:1:1101:9630:9797 1:N:0:83
ACCACACCTTCTACAATGAGCTGCGGGTGGCTCCCGAGGAGCACCCCGTGCTGCTGACAGAGGCCCCCCTGAACCCCAAGGCCAACCGCGAGAAGATGAGGTGAGTGGCCCGCTCCCTCTTCTGGTGGCCGCCTCACTCCTTACTGGCCTCCCGGAGCTGCGCCCTTTCTCCCTGGTTCTCTCTTATGCCGTTTTCCGTAGGACTCTCTTCTCTGACCTGAGTCTCCTTTGGAACTCTGCCGGTTCTCGAT
+
>111>>>AFFB1AAG13BF11111A00AA0GG1FAAEEE/EGHHHGCG/AE/D@11F01B>E/EE//EEGG0G1/?EG/E//F<<///>/B//?0?111FC?FFHFBFC0GCGG-.FGHHHHFH0=<CHGCGGEG/C00=GH0CGH/C.9..;AA-;A9FG-;A?@FFFFF//-/;;9B9FFF///;9F/@-;9AFFFB-ABFF/BBFFFFFFFF/B9BFFBBFFEB:FBFFFFFFF//;/;@@BAF/;FB
@M05620:37:000000000-D9766:1:1101:8931:9799 1:N:0:83
ACCACACCTTCTACAATGAGCTGCGTGTGGCTCCCGAGGAGCACCCCGTGCTGCTGACCGAGGCCCCCCTGAACCCCAAGGCCAACCGCGCGAAGATGAGTGGCCCGCTACCTCTTCTGGTGGCCGCCTCCCTCCTTCCTGGCCTCCCGGCGCTGCACCCTTTCTCACTGGTTCTCTCTTCTGCCGTTTTCCGTAGGACTCTCTTCTCTGCCCTGCGTCTCCTTTGGAACTCTGCAGGTTCTCGATCGGAA
+
BBBBBBB>FFFFGGGGGG5FGGHHGGGBAEHGHFFFCEEGGHHHHGGEEGGGGHGHHGHAECCFGGGGGGGGHHHGGGGHGHHHHEGGGG/<@DGDHHHGHHGFFCCDG<CHHHHHHH0<G/.CHG@DF:GGHHGHHHHHB9FGFGGGGG?DGGFF/;FFFFFFFFBFFFFFFFFFFFFFFFFFFFDFFFFFFFADFFFFFFFFFBFFFF/BFFF.;DFDFFFFFFE;/FFFFFEBFFFFFF/ABF;@.?E
@M05620:37:000000000-D9766:1:1101:11834:9816 1:N:0:83
GAGGCTGCTTTGGAAGAAACTGACAAGCCAGGGACAAAAGATCGGAAGAGCACACGTCTGAACTCCAGTCACCTGAAGCTATCTCGTATGCCGTCTTCTGCTTGAAAAAAAAAACTAGCTCTTCTGGTCGTCCCCTCCCTCCTTATCGGTCCTCCGCCCCTGGGCCCTTTCTCCCTTCTTTTCTCTTTCGCCCTTTTGCGGTGACAACTCTCCTATGCCCCGCTTTTCTCCTTGCAACCTCCCAGTTATCG
+
AAAAAA1AFFFFFGGGCCGGFFFFFBFF0BBFAFGG0BGGAGGCEBFE0FGGECEECGEFDFFGHGHFGHFGHFFFHF@BF@GFH0??EGHHC/>0>@BFFGH1BFF10></>//111B2B1@>21111//?/?<0</?C0?01=<1.-<.-11<.<<--<:..;C-;C:0<GB//:/;C09;099;;09AC.;/;F09A?.9-/;/-;9/99//;//9;A@-;:;F////;9B///9-//-:-;/;///-
@M05620:37:000000000-D9766:1:1101:17168:9817 1:N:0:83
ACCTCACCTTCTACAATGAGCTGCGTGTGGCTCCCGAGGAGCACCCCGTGCTGCTGACCGAGGCCCCCCTGAACCCCAAGGCCAACCGCGAGAAGATGAGGTGAGTGGCCCGCTACCTCTTCTGGTGGCCGCCTCCCTCCTTCCTGGCCTCCCGGAGCTGCGCCCTTTCTCACTGGTTCTCTCTTCTGCCGTTTTCCGTAGGACTCTCTTCTCTGACCTGAGTCTCCTTTGGAACTCTGCAGGTTCTAGAT
+
CDDCCFCFFFFFGGGGGGGGGGHHGGGEHGHHHGGGGGGGGHHHHGGGGGGGHHHHHHHGGGGGGGGGGGGHHHHGGGGHGHHHHGGGGGGGGGHHHHGHHHHHHHGGGHHGGG-CHHHHHHHHHGFGHHGGGGGHGHHGHHHHHHFGGGGGGGG-BCGGGGGGGFFFFFFFFFFFFFFFFFFFFFFFHFFDFFFFFFFFFFFFFFFFFHHHFFFBFFFFFFFFFFFFFHFFFFFFFFFFBFFFFFF0BFF
@M05620:37:000000000-D9766:1:1101:18722:9827 1:N:0:83
GAGGCTGCTTTGGAAGAAACTGACAAGCCAGTGACACAAGATCGGACGAGCACCCGTCTGAACTCCAGTCACCTGAAGAGATCTAGTATGACTTCTTCTGCTTGAAGAAACAAAAGCTACCTCTTCTGGTGGCCGCCTCCCTCCTTCCTGGCCTCCCGGAGCTGTGCCCTTTCTCACTGGTTCTCTCTTCTGCCGCTTTCCGTCGGACTCTCTTCTCTGACCTGAGCCTCCTTTGGAACTCTGCAGGTTCT
+
>3A>>>B>BBBBEB5A4ABBBGBBAAAA24AAB5D5BAEF2F5AA22A0AAA11A0BBAFD5ADBBBBDB35@BB3@B3B?3B@4B@@BB434@44BB@@@B3@?@3B3?33??0?0B?32BB33FB43B?A0?/</?CFC<<<<<FFF100<?0F</--<>0C1>DDCC/<=0D0==<B<<0DFHHHHHGG0:;--.;CCDB.-:---;FFGBFFBB0;9CF9FF/9/;999FFB//B9;BFFF/AAFF/
@M05620:37:000000000-D9766:1:1101:4209:9858 1:N:0:83
GAGGCTGCTTTGGAAGAAACTCATAGACCAGGGAAACAAGATCGGAAGGCCACTCATATGCTCTCCAGTCAGCTGAAGCTATCTGGTATACCGTCCTCTGCTTTCCAAAAAAAAAAACAACAGCACAGCAACATTGAAGTGAAAAGTAAATTACAAAAAATCCAAAGAGAACACGTCAAAACAACAGCCACATACACCAATCGCACTAGAAGACGCAATGTACCAAAAATAAAAATTTGAAAATAACAAAG
+
A@BBABFBFFFFGBBGBFCGG4BDD5D4AFGDE2FFFEGGBGGHG2222BBAF33BDBFH55DDB35BF3B53AB33A33@DBD5DF5DDDDEBE1BBB33B34@3B@B?F>@>>///////B<<022/2@00@211<1<11111011@11111111>.>0</000</</////<<...0:.....;.;.:.90;;0/..9/.;99:0;CBC;/.---.//////;...9////;.////////:/9//./
@M05620:37:000000000-D9766:1:1101:4309:9866 1:N:0:83
ACCACACCTTCTACAATGAGCTGCGTGTGGCTCCCGAGGAGCACCCCGTGCTGCTGACCGAGGCCCCCCTGAACCCCAAGGCCAACCGCGAGAAGATGAGTGGCCCGCTACCTCTTCTGGTGGCCGCCTACCTCCTTCCTGGCCTCCCGGCGCTGCGCCCTTTCTCACTGGTTCTCTCTTCTGCCGTTTTCCGTAGGACTCTCTTCTCTGACCTGCGTCTCCTTTGGAACTCTGCAGGTTCTAGATCGGAA
+
BBAABABBFFFFGGGGGGGGGFHGGFGBGGGHHEGGFFGCEHHHHGGGDGGGHHGHHHHGEEEFGGGGGGGHFHHGGGAHFHHHCFGGGG/CC/GCGHGGHFF/0?/AD<CHHHHHHH1FGBFGHG-CF;;GHHHHHHHH0CGHGHHGGA-BCFGGA-A>;FFEFFBFFFFFFFFFFFFFBFFFFFDDFFFFFFFFFFFEFFFFF:BFFF/FFFF.@DFFFFFFFFF/;FFFFFFFFEAFFF/FEB/.9AE
@M05620:37:000000000-D9766:1:1101:10516:9867 1:N:0:83
ACCACACCTTCTACAATGAGCTGCGTGTGGCTCCCGAGGAGCACCCCGTGCTGCTGACCGAGGCCCCCCTGAACCCCAAGGCCAACCGCGAGAAGATGAGTGGCCCGCTACCTCTTCTTGTGGCCGCCTCCCTCCTTCCTGGCCTCCCGGCGCTGCGCCCTTTCTCACTGGTTCTCTCTTCTGCCGTTTTCCGTAGGACTCTCTTCTCTGCCCTGAGTCTCCTTTGGAACTCTGCAGGTTCTAGATCGGAA
+
BBBABBBBFFFFGGGGGGGFGDGHGBEBAEGGEFFE?EGGGHHHHGGGFGGGGHHHHHHEEFCGGGGGGGGFFGHGGGGHGHHHHGGGGG@DGGHFFHHHHHGFFGCDF-AGHHHHHH1FGCDGHGCGGDHGHHGHHHHHC/GHHHGGGG-DGGGGGFFFFFFFFFFFFFFFFFFFFFFFFFFFFFDFFFFFFFADFFFFFFFFFFFFFF/BEFF.BFFFFFFFFFFBFFFFFFFFFFFFFFFFFFBFDAE
@M05620:37:000000000-D9766:1:1101:17892:9873 1:N:0:83
ACCACACCTTCTACAATGAGCTGCGTGTGGCTCCCGAGGAGCACCCCGTGCTGCTGACCGAGGCCCCCCTGAACCCCAAGGCCAACCGCGAGAAGATGAGCGGCTGGCTGCCTCTTCTCGTCTTCGCCTCCCTCCTTCCCTCCCTCCTGGCGTCGCGCCCTTTCTCCCTTTCTCTCTCTTTTGCCGTTTTCCCGTGGACTCTCTTCTCTGCCTTGCGTCTCTTTTTGTCCTTTGCAGGTTCTCGATCTCTA
+
BBBBBBBBFFFFGGGGGGGGGFHHGEFBCEHHHGGFFGGGGHHHHGGGDFGGHHGHHHHGGGGGGGGGGGGHHHHGGGGHGH/GHGGGGGCGGGHHHH222/>/</..>..>1F111<0.<...=...=..;//C/CHH/0/=.;FG/;FF-.--;A-@--;9F/B/BF///;B/FF//B///;/-;DBE/B/...-.;//B//99/////////:-9-.;/////-./;B/;F/B/.;////.//..//;
@M05620:37:000000000-D9766:1:1101:11223:9876 1:N:0:83
ACCACACCTTCTACAATGAGCTGCGTGTGGCTCCCGAGGAGCACCCCGTGCTGCTGACCGAGGCCCCCCTGAACCCCAAGGCCAACCGCGAGAAGATGAGGTGAGTGGCCCGCTACCTCTTCTGGTGGCCGCCTCCCTCCTTCCTGGCCTCCCGGAGCTGCGCCCTTTCTCACTGGTTCTCTCTTCTGCCGTTTTCCGTAGGACTCTCTTCTCTGACCTGAGTCTCCTTTGGAACTCTGCAGGTTCTAGAT
+
AAA>AAAAFFFFFGGDFGFAE1B1EAAEFEHH1FFEEEGCEHHHHGEGABEFHEAFGABFEGGGEE>EGGGFHFEEGGEF/EGGEFE/BBCC@BGGGGFHHHHGHDGGGHHGGG?CHGHEH1GHH=<AGHGGGGG.E/:E:CHH00/AFGGGGG@AGGGFGGG?@@FFFFFFFFFFFFFFB/BFF/FFFF@BFFFFFFFABFBF/BFFFFFFFFFFFFFFBFBFFF/;FFFFFFFFBFFF//AFFFFBBF;
@M05620:37:000000000-D9766:1:1101:13154:9884 1:N:0:83
ACCACACCTTCTACAATGAGCTGCGTGTGGCTCCCGAGGAGCACCCCGTGCTGCTGACCGAGGCCCCCCTGAACCCCAAGGCCAACCGCGAGAAGATGAGTGGCCCGCTACCTCTTCTGGTGGCCGCCTCCCTCCTTCCTGGCCTCCCGGAGCTGCGCCCTTTCTCACTGGTTCTCTCTTCTGCCGTTTTCCGTAGGACTCTCTTCTCTGACCTGAGTCTCCTTTGGAACTCTGCAGGTTCTAGATCGGAA
+
CCCCDCCCFFFFGGGGGGGGGGHHGEGFHGHGHGGGGGGGGHHHHGGGEGGGHHHFHHHGGGGGGGGGGGGHHHHGGGGHGHHHHGGGGGGGGGHHHHHHHHGGHHGGGCFHHHHHHHEHGHGHHGGGGGHGHGGHHHHHHHHGGHGGGGCFGGGGGGGGGGGFFFFFFFFFFFFFFFFFFFFFFFADFFFFFFFFFFFFFFFFFFFFFFFFFFFFFBFFFFFFFFFFFFFFFFFFFFAFFFFFFFFFFF?
@M05620:37:000000000-D9766:1:1101:25175:9897 1:N:0:83
ACCACACCTTCTACAATGAGCTGCGTGTGGCTCCCGAGGAGCACCCCGTGCTGCTGACCGAGGCCCCCCTGAACCCCAAGGCCAACCGCGAGAAGATGAGTGCCACGCTCCCTCTTCTGGTGGCCGCCTCCCTCCTTCCTGGCCTCCCGGCGCTGCGCCCTTTCTCACTGGTTCTCTCTTCTGCCGTTTTCCGTAGGACTCTCTTCTCTGCCCTGCGTCTCCTTTGGAACTCTGCAGGTTCTAGATCGGAA
+
1>1AAA>AFFFDDGG1AEFGDFFHCAEEC00FFFFCGGE?A/F0/EFGEGGAFGHHBHHGGCE/FGE/>EEH1G/??EGCFHHGH//E/BGCGCGFH1DFGF1?<1>/?/?FGHBGHH1GD<.GH@<CAEGEHFGHHHFHCCGH0CCEA@@GGGGGGGC@@/FF/F9FFFFBFFFFFFFFFFFFF@FFBEFFBB-ABFFFFFF/BFFFFF/FFFF-@A@FFFFFFF9/9BFFFFFFFF;BBFFFFF;9A-A
@M05620:37:000000000-D9766:1:1101:15101:9943 1:N:0:83
ACCACACCTTCTACAATGAGCTGCGTGTGGCTCCCGAGGAGCACCCCGTGCTGCTGACCGAGGCCCCCCTGAACCCCAAGGCCAACCGCGAGAAGATGACCCAGGTGAGTGGCCCGCTCCCTCTTCTGGTGGCCGCCTCCCCCCTTCCTGGCCCCCCGGACCTGCGCCCTTTCTCACTGGTTCCCTCTTCTGCCGTTTTCCGTAGGACCCTCTTCTCTGACCTGATTCTCCTTTGGAACTCTGCAGGTTCT
+
DDDEEEEDFFFFGGGGGGGGGGHHGEGFHGHHHGGGGGGGGHHHHGGGGGGGHHHHGHHGGGGGGGGGGGGHHHHGGGGHGHHHHGGGGGGGGGHHHH2FH2/F/11101?/?GC---->.//<111D0=C.C.-<-.<G..=-<.C/1</<..=A-9----//.-<D-CF011<:11BBF01001/<1111<0-<DF.B0.<.<.00../.<11101<1</1//1111<1<F1B/F10011101<.A:0:
@M05620:37:000000000-D9766:1:1101:18428:9991 1:N:0:83
ACCACACCTTCTACAATGAGCTGCGTGTGGCTCCCGAGGAGCACCCCGTGCTGCTGACCGAGGCCCCCCTGAACCCCAAGGCCAACCGCGAGAGGGTGCCTGTCCCTCTACCTCTTCCGGTGTCCCCCTCCCTCATTCCTGCCCACCTGCGGCCTCTCCCTTTGTCACTGGCTCTCTCTTCTTTCGGTTTGCCTCTGTCCTCTTTCTCTGACCTCCTTTGCCTCTCTGACGCTTCTGGATCTGGATCGGAC
+
AAAAA??AFFC@FGG13AFGDGFEEEEEG0GHHGE0EEE/EGHHHGEE//EAEFB1GG0EGCCGEEEGGGGFHHEEEFG>FHHE/FFCG/<B//////?0?111FG1?G1F1<<GFD1.A->.>D0.<-..<//.00:000/.;0:C./.----../:/;/0000009CB/.;0/00;///9//;--;9:-//;9//////////;///:/9;B/--:///;//;////9;-A-;:///;;///;/9-99-
@M05620:37:000000000-D9766:1:1101:25121:10044 1:N:0:83
ACCACACCTTCTACAATGAGCTGCGTGTGGCTCCCGAGGAGCACCCCGTGCTGCTGACCGAGGCCCCCCTGAACCCCAAGGCCAACCGCGAGAAGATGACCCCGGTGAGTGCCCCGCTACCTCTTCTGGTGGCCGCCTTCCTCCTTCCTGGCCTCCCGGAGCTGCGCCCTTTCTCACTGGTTCTCTCTTCTGCCGTTTTCCGTAGGACTCTCTTCTCTGACCTGAGTCTCCTTTGGAACTCTGCAGGTTCT
+
BCBCCCCCFFFFGGGGGGGGGGHHGGGGHGHHHGGGGGGGGHHHHGGGGGGGHHHHHHHGGGGGGGGGGGGGHHHGGGGHGHHHHGGGGGGGGGHHHHBFHG/@C@@/>1>1>FC@DC-C/DGH0D=GD:C?GFCFG..=BFFFFFFFFB/FG0FEEGBBGCA/F-:A--F/9/9//BBFFB9//:BFEFBFF/-DA9.BF?B.A?////:9B/://///:F9BB//;BF/99:FBB//9::BFBFFFEB;
@M05620:37:000000000-D9766:1:1101:10930:10060 1:N:0:83
ACCACACCTTCTACAATGAGCTGCGTGTGGCTCCCGAGGAGCACCCCGTGCTGCTGACCGAGGCCCCCCTGAACCCCAAGGCCAACCGCGAGAAGATGACCCAGGTGAGTGGCCCGCTACCTCTTCTGGTGGCCGCCTCCCTCCTTCCTGGCCTCCCGGAGCTGCGCCCTTTCTCACTGGTTCTCTCTTCTGCCGTTTTCCGTAGGACTCTCTTCTCTGACCTGAGTCTCCTTTGGAACTCTGCAGGTTCT
+
BBBBBBBBFFFFGGGGFGBBGDHHGEEAA2FGAFFADFFGFHHHHGGGDEGGFHFHHHGFEGCGGFGGGGGHHFHGGGGHFHHHHGFEGGBBCGHF2GGHHHEHGHHFFGHGGHHGGGGGHHHHHHHHHHHGHHGGGGGHGHHGHGGGGGGGGGGGGGG?DGGGGGFFFFFFFFFFFFFFFFFFFFFFFFFFFFFDFFFFFFFFFFFFFFFFFFFFFFFFFFFF/BFFFFFFFFFFFFFFFFFFFFFFFFF
@M05620:37:000000000-D9766:1:1101:25218:10077 1:N:0:83
GAGGCTGCTTTGGAAGAAACTGACAAGCCAGGGACAAAAAATCGGAAGCGCACACGTCTGAACTCCAGTCACATTCAGAAATCTCGTATGCCGTCTTCTGCTTGAAAAAAAACCACACACGCTCATAGTCGCCTAAACAATAAAAATAATCCACCATAACACCCGACATATCTGACGGTTTCTCTCTCCAGAAGCTGCCATAACACGTCTCGACACGCACCTCAACATCTGAAGATAAGATCAAGCTCCAA
+
AAAAABFAFFFFG4BFCGGFFFFGHGGCFFHHE2BCFB222BB2E2AE1AEAEEGE1BAFH5G5BFGBDB3D@B@@@F44BBFHB?1?F?4B>>>?/4BFGGHHGEGF0<E/////?//////?/1<111/<//<11>1>11>11F011=000<..0<</0<..:@--.00000::.-...909;000/0/0/9/00/./090;B;.....//-;;.----/;//./;///////://9////;////;//
@M05620:37:000000000-D9766:1:1101:13240:10097 1:N:0:83
ACCACACCTTCTACAATGAGCTGCGTGTGGCTCCCGAGGAGCACCCCGTGCTGCTGACCGAGGCCCCCCTGAACCCCAAGGCCAACCGCGAGAAGATGCCCGGCCCGCTACCTCTTCTGGTGGCCTCCTCCCTCCTTCCTGGCCTCCCGGAGCCCCGCCCTTTCTCCCTGGTTCTCTCTTCTGCCGTTTTCCCTAGTTCCCTCTTCTCTTACCTTAGTCCCCTTTGGAACTTTGCAGGTTCTAGATCTGAA
+
CCCCCCBCFFFFGGGGGGGGGGHHGGGEHGHHHGGGGGGGGHHHHGGGGGGGHHHHHHHGGGGGGGGGGGGHHHHGGGGHGHHHHGGGGGDGGGHHHH222/>/</<-A@-F1>10<=00=/..<0..<//;/:;/CHG00/;.:CF.9AA--..:9@DB-B0FBF0BF0.0;B0BF09B090:9-:A/A0:000/00;00BFF0B000000/00:00;0;./9:0/09;F0;00;0.;00000909000;
@M05620:37:000000000-D9766:1:1101:17555:10098 1:N:0:83
ACCACACCTTCTACAATGAGCTGCGTGTGGCTCCCGAGGAGCACCCCGTGCTGCTGACCGAGGCCCCCCTGAACCCCAAGGCCAACCGCGAGAAGATGAGGTGAGTGGCCCGCTACCTCTTCTGGTGGCCGCCTCCCTCCTTCCTGGCCTCCCGGAGCTGCGCCCTTTCTCACTGGTTCTCTCTTCTGCCGTTTTCCGTAGGACTCTCTTCTCTGACCTGAGTCTCCTTTGGAACTCTGCAGGTTCTAGAT
+
ABBBBABBFFFFBGGGGGGGGGHHGGCEHGGHHGGGGGGCFHEHHGGGGFGGHGHFHGHEEGEEGGGGGGGGHHHGGGGHGGHHGFGGGGCGCDHHHHGGHHHHGFGFGHHGGGGGHHHHHHHHH=CFHHGGGFGHGHHGHHHHGHBGGGGGGG@@BBFFG@GGBBFFFFFFFFFFFFFFFFFFFFFFBFBDAFFFFFFFBFFFFFFFFFFFFFFFFFFF/FFFFFFFFF/FFFFFFFFFBFF9FFFBFBB
@M05620:37:000000000-D9766:1:1101:23215:10121 1:N:0:83
ACCACACCTTCTACAATGAGCTGCGTGTGGCTCCCGAGGAGCACCCCGTGCTGCTGACCGAGGCCCCCCTGAACCCCAAGGCCAACCGCGAGAAGATGAGGTGAGTGGCCCGCTACCTCTTCTGGTGGCCGCCTCCCTCCTTCCTGGCCTCCCGGCGCTGCGCCCTTTCTCACTGGTTCTCTCTTCTGCCGGTTTCCGTAGGACTCTCTTCTCTGACCTGAGTCTCCTTTGGTACTCTGCAGGTTCTAGAT
+
CCDDDDDDFFFFGGGGGGGGGGHHGGGFHGHHHGGGGGGGGHHHHGGGGGGGHHHHHHHGGGGGGGGGGGGHHHHGGGGHGHHHHGGGGGGGGGHHHHG222/1?GHF/F/AD?<@HHG1110000/<<CC-AC.GGHHG/GHHH0:FA0:EGD-----;AB-.CB:0FF0:FFFB0;::BFFFB0::0B--9:.:::FA.;BF/:BFFB00:FB0BB0::/B:F::0;0:B.:000::000::::00:FB
@M05620:37:000000000-D9766:1:1101:7959:10124 1:N:0:83
ACCACACCTTCTACAATGAGCTGCGTGTGGCTCCCGAGGAGCACCCCGTGCTGCTGACCGAGGCCCCCCTGAACCCCAAGGCCAACCGCGAGAAGATGACCCAGGTGAGTGGCCCGCTACCTCTTCTGGTGGCCGCCTCCCTCCTTCCTGGCCTCCCGGAGCTGCGCCCTTTCTCACTGGTTCTCTCTTCTGCCGTTTTCCGTAGGACTCTCTTCTCTGACCTGAGTCTCCTTTGGAACTCTGCAGGTTCT
+
CCCCCCCCFFFFGGGGGGGGGGHHGGGEHEHHHGGGGGGGGHHHHGGGGGGGGHHHHHHGGGGGGGGGGGGHGHHGGGGHGHHHHGGGGGGGGGHHGHHHHH/GGHHHHHGGGHHGGGGGHHHHHHHHGHHGHHGGGGGHGHHGHGGGGGGGGGGGGGGGGGGGGGFFFFFFFFFFFFFFFFFFFFFFFFFFFFFFFFFFFFFFFFFFFFFFFFFFFFFFFFFF/FFFFFFFFFFFFFFFFFFFFFFFFFF
@M05620:37:000000000-D9766:1:1101:23947:10133 1:N:0:83
ACCACACCTTCTACAATGAGCTGCGTGTGGCTCCCGAGGAGCACCCCGTGCTGCTGACCGAGGCCCCCCTGAACCCCAAGGCCAACCGCGAGAAGATGAGGTGAGTGGCCCGCTACCTCTTCTGGTGGCCGCCTCCCTCCTTCCTGGCCTCCCGGCGCTGCGCCCTTTCTCACTGGTTCTCTCTTCTGCCGTTTTCCGTAGGACTCTCTTCTCTGACCTGAGTCTCCTTTGGAACTCTGCCGGTTCTAGAT
+
ABCCCCCCFFFFGGGGGGGGGGHHGGGFHGHHHGGGGGGGGHHHHGGGGGGGHHHHHHHGGGGGGGGGGGGHHHHGGGGHGHHHFGGGGGGGGGHHHFB222==?GFE/C/AD--AGFH1<<<00</<CCG@G?DHGHHGCGHGGC/;:0AEF?---9-;AC=AD;/0;F09FF0/0;0BBFFF099:0B>../9009:..;0B9FFFFBFFBF00:;0///;BF9B0:00/0:0:00000-9-;9900;B
@M05620:37:000000000-D9766:1:1101:10156:10137 1:N:0:83
GCTGCTGCTTTTGAATCGCACACGTGTGCCCTGCAGCCACCTGAAGCTGACTCGTATGCCGTTTGCGCCTTGCAGCCAAAAACGTGCACTCCTCCCCTTGATCACCAGGCTACTACCCGTCCTGCCCACCTCATCACCTCCTCCCCTGGCGTCACCTCCCTCCTTCACACCTGACCAGTACATCCGGCAATTCCACTCACTCCCTCTTGAGGCTCACCTTGCCTCCTTCTCACAATCCTTAATTCTCCCTT
+
1>1>A11BCFB11ABAFGFAEAAEF00B3ABG00BB1A0000BBFF1B11BBABG?0AD1AE/0/1//B>E11111/B0B//?>G//?11BBB0>/?00011120B10?/0101>B00//?</11F<B/?0@F1F2101@?<@F//0//</>@C.11>..>/</00<0=CA/<////.00;000/.;-:-/9;00;;///0;/;/=F090=;.;FFBGFGFB;/;AB/BFF//;99/-///;:B////9;/
@M05620:37:000000000-D9766:1:1101:21895:10149 1:N:0:83
ACCACACCTTCTACAATGAGCTGCGTGTGGCTCCCGAGGAGCACCCCGTGCTGCTGACCGAGGCCCCCCTGAACCCCAAGGCCAACCGCGAGAAGATGAGTGGCACGCTCCCTCTTCTTGTTGCCGCCTCCCTCCTTCCTTGCCTCCCGGCGCTGCGCCCTTTCTCACTGGTTCTCTCTTCTGCCGTTTTCCGTAGGACTCTCTTCTCTGCCCTGCGTCTCCTTTGGCACTCTGCAGGTTCTAGATCGGAA
+
BBCCAABABBBDGFFGGGFGGGHHGDFBAFGBBFFEDEAAEF2BFEEFFEBFFGHHHGHFGCGEGGGGGGGG3GHEEEEHGHGGHGGGBDBCGGHGHHH2@???0=?>C/?FGHHHHH1>F1>FFFAFF?GEHHGFGHHH00CHGHHGECGGGFGGBCGGCFFFFF0FFFFFFFFFFFFFBFFFFFADFFFFFF.ADEFFFFFFFFFFFFFFFFFEDFFAFFFFFFF00;FFFFFFFF.;9F0BFFF.A.;
@M05620:37:000000000-D9766:1:1101:15461:10173 1:N:0:83
ACCACACCTTCTACAATGAGCTGCGTGTGGCTCCCGAGGAGCACCCCGTGCTGCTGACCGAGGCCCCCCTGAACCCCAAGGCCAACCGCGAGAAGATGAGTGGCCCGCTACCTCTTCTGGTGGCCGCCTCCCTCCTTCCTGGCCTCCCGGAGCTGCGCCCTTTCTCACTGGTTCTCTCTTCTGCCGTTTTCTGTAGGACTCTCTTCTCTGACCTGAGTCTCCTTTGGAACTCTGCAGGTTCTAGATCGGAA
+
BBBBBBAAFFFFGGGFFGGGGGHHGGGGHCHHHGGAEFG?EHHHHGEGE1EFFFFHHHHGGGGGGGFGGGGHHHEGGGGHGGHHHGGGGGGGGGHHFFGHHFGGHHGGGGGHHHHHHHGHGHGGHGGGGGGGHHGHHGHHHHHGGHGFGGAGAFFGAGGGGGGFFFFFFFFBFFFFFFFFFFFFFFDDFFFFFFFFFFFFFFFFFFFFFFFFFFFFFFFFFFFFFFFFFFFFFFFFFF9BFFFFFFFFFFF
@M05620:37:000000000-D9766:1:1101:7996:10174 1:N:0:83
ACCACACCTTCTACAATGAGCTGCGTGTGGCTCCCGAGGAGCACCCCGTGCTGCTGACCGAGGCCCCCCTGAACCCCAAGGCCAACCGCGAGAAGATGAGTGGCCCGCTACCTCTTCTGGTGGCCGCCTCCCTCCTTCCTGGCCTCCCGGCGCTGCGCCCTTTCTCCCTGGTTCTCTCTTCTGCCGTTTTCCGTAGGACTCTCTTCTCTGCCCTGAGTCTCCTTTGGAACTCTGCAGGTTCTAGATCGGAA
+
CCCCCCBCFFFFGFGFGGGGGGHHGGGEGGHHHGGGGGGGGHHHHGGGGFGGHGHHGHHGGGGGGGGGGGGHFHHGGGGHGHHHHGGGGGCGGGHHHHG?@GEGFG@CG@CGGHHHHHBFHG?FH-CCACEEGHGGHHHF:CGFFHGGGG-??AADAFFFFFFFFF/FFFEFFFFFFFFFFFFFFFFFFEFFFFFDF;BBFFFFFFFFF//BEFF/:BF/BFFFFFF/FFFFFFFFFFFFFF/FFF/ED.A
@M05620:37:000000000-D9766:1:1101:23623:10188 1:N:0:83
ACCACACCTTCTACAATGAGCTGCGTGTGGCTCCCGAGGAGCACCCCGTGCTGCTGACCGAGGCCCCCCTGAACCCCAAGGCCAACCGCGAGAAGATGAGGTGTGTGGCCCGCTCCCTCTTCTGGTGGCCGCCTCCCTCCTTCCTGTCCTCCCGGCGCTGCGCCCTTTCTCCCTTGTTCTCTCTTCTGCCGTTTTCCGTCGGACTCTCTTCTCTGCCCTGCGTCTCCTTTGGAACTCTGCCGGATCTCGAT
+
AABAABBBFFFFGGGGGGGDGBGHGEEEFDHGGFGEEGEEGHHHHGGEBEEFHHHGHHHGGGGGGDEGGGEGHHHGGFGHFEHHGGGED?D@BDCGGHFGF<?1/?C/C0FCGCCE.0><=GH0<DFGC.<-;:EHGHHGGHHGFF0;0;0FGGGG@G@-D-=A?=BF/9B/;./;/9BBBFFBFFFB/BB../;;99;.@BB99F99FFFFFFFFB9/A.9A9D.BFFFF////;B///9@--9-;/:9/
@M05620:37:000000000-D9766:1:1101:23338:10203 1:N:0:83
ACCACACCTTCTACAATGAGCTGCGTGTGGCTCCCGAGGAGCACCCCGTGCTGCTGACCGAGGCCCCCCTGAACCCCAAGGCCAACCGCGAGAAGATCAGGTGAGTGGCCCGCTACCTCTTCTGGTGGCCGCCTCCCTCCTTCCTGGCCTCCCGGCGCAACGCCCTTTCTCACTGGTTCTCTCTTCTGTCGATTTCCGTAGGACTCTCTTCTCTGACCTGAGTCTCATTTGGAACTCTGACTGTTCTAGAT
+
ABBABBBBFFFFGGGGGGGFGBGHGFGGGGGHGGGGEEGGEHHHHGGGGGGG5GHHFHHGGE?FFEGGGGGHHHGGGGGGFHHHHGGCG/BC/?CCF2?<?>22<?DFCG/CC-@-0<11111<00/<<CC-;C.GGGFG/;:C0:/A90.AAD------;--;>=///F/9BB/.9;//:FFF//;//;..././/.;..;/9///;F///9B//;BBB/;/9/9//BB/B///9/;////;/99/;BBB
@M05620:37:000000000-D9766:1:1101:23642:10213 1:N:0:83
GAGGCTGCTTTGGAAGAACCTGACAATTTAGTGACACAAGATCGGACGATCACCTGTCCGAACTCCAGCTACGCCCCACAATCTAGTACCCCAACATCTGGTGAAAGGAACAAAACCTCTTCTGGTGGCCGCCTCCCTCCTTCCTGGCCTCCCGGAGCTGCGCCCTTTCTCACTTGTTCTCTCTTCTGACGTTTTCCGTAGGATTTTCTTCTCTGACCTGCGTCTCCGTTTGAACTCTTCAGGTTCTAGAT
+
AAAAAAC>FFDFGFB1ACBG10ABB111AA3DA3D1BA0B01100/A///B/001011A/////AB110111/>>>/B>?/1B1@12221B?//>/>B1BBB01B11BB0B0B00F/0BFDGHBDB0<0<<<@CEGFF0AG11F1?0?<<C>CC@CGC./<-<C@CHBG0CGF0::0;0CFGBBFGE0;;9.;/:FGGF.EAC090;9B0CBFFE0//;F9@-;AF/;;/;;;/99BF/;/;BFFFBBFF;
@M05620:37:000000000-D9766:1:1101:27961:10217 1:N:0:83
ACCACACCTTCTACAATGAGCTGCGTGTGGCTCCCGAGGAGCACCCCGTGCTGCTGACCGAGGCCCCCCTGAACCCCAAGGCCAACCGCGAGAAGATGAGTGGCCCGCTACCTCTTCTGGTGGCCGCCTCCCTCCTTCCTGGCCTCCCGGCGCTGCGCCCTTTCTCACTGGTTCTCTCTTCTGCCGTTTTCCGTAGGACTCTCTTCTCTGACCTGAGTCTCCTTTGGAACTCTGCAGGTTCTAGATCGGAA
+
CCCBBBCCFFFFGGGGGGGFGGHHGGGFGGHHHGGGGGGGEGEHHGGGGGGF5GHHHHHGGG?EGGGGGGGHHHHGGGGHFHHHHGGGGGGGGGHHGFFHHHGGFHGDG@DHGHHHHHHHGFGHHGGGGEHGFHGGHHHHHGHHHHGGGG-@DGGGGFFFFFFFFFFFFFFFFFFFFFFFFFFFFFDFFFFFFFFDFFFFFFFFFFFFFF/FFFF/BFFFFFFFFFFBFFFFFFFFFFFBFFBFFFFEFFF
@M05620:37:000000000-D9766:1:1101:3538:10247 1:N:0:83
ACCACACATTCTACAATGGGCTGCGTGTGGCTCCCGAGGAGCACCCCGTGCTGCTGACCGAGGCCCCCCTGAACCCCAAGGCCAACCGCGCGAAGATGAGGGGCGCGCTCCCTCTTCTTGTTTCCGGCTTCCTCCTTCCTTGCCTCCCGGCGCTGCGCCCTTTCTCCCTGGTTCTCTCTTCTGCCGTTTTCCGTAGGACTCTCTTCTCTGCCCTGCGTCTCCTTTGGCACTCTGCAGGTTCTCGATTGGAA
+
AAAA>AA34BBDEFDGGGGGGGGGGEE22BBBB2AB2AAEAB1BBAF0ABBFFHGHFFG0>0E>FFGGGGEE3BFEEEEHGHFEEEEE<B>>B@G/?FG10<</-<<<A.:=;CFGHG;;<C/CGG-:;-:CFFFGGGGF0;CFGGGGGCD;DFFFF-;;;BFFFFBFFFFFFFFFFFFF:;BFFFDFFEBFFF.;A:BFFFFFF/9;BFFFAFF.;;B;BFFFFFF;;BFFFF/9B.;;9FBAFF/;;/;
@M05620:37:000000000-D9766:1:1101:11458:10287 1:N:0:83
ACCACACCTTCTACAATGAGCTGCGTGCGGCTCCCGAGGAGCACCCCGTGCTGCTGACCGAGGCCCCCCTGAACCCCAAGGCCAACCGCGAGAAGATGAGTGGCCCGCTACCTCTTCTGGTGGCCGCCTCCCTCCTTCCTGGCCTCCCGGCGCTGCGCCCTTTCTCACTGGTTCTCTCTTCTGCCGTTTTCCGTAGGACTCTCTTCTCTGACCTGCGTCTCCTTTGGAACTCTGCAGGTTCTAGATCGGAA
+
AAA1AAAACFFFGGGF3F11G1GFGAA000AA/AFA/EEE?HHHHGGGAAFGEHE@GHF>/E?EG/EGGGF0F>FFGF?H//GHHG/<BC/</CCB1?1FGGAFFG@C<-><GFHHHH00=CCGHGG-EEEEHHGHHHFGFFFFGGEGG?-:@-@A@@B@@FFFFFFF//BBFFFBFFFBFFFFF@;;FFFEFFFBBFFFFFFFFFFFFF/9FFF-;A@FFFFFFFF/BFBFFFF9BF9;FF/BBFBABAE
@M05620:37:000000000-D9766:1:1101:19162:10294 1:N:0:83
ACCACACCTTCTACAATGAGCTGCGTGTGGCTCCCGAGGAGCACCCCGTGCTGCTGACCGAGGCCCCCCTGAACCCCAAGGCCAACCGCGAGAAGATGACCCAGGTGAGTGGCCCGCTACCTCTTCTGGTGGCCGCCTCCCTCCTTCCTGGCCTCCCGGAGCTGCGCCCTTTCTCACTGGTTCTCTCTTCTGCCGTTTTCCGTAGGACTCTCTTCTCTGACCTGAGTCTCCTTTGGAACTCTGCAGGTTCT
+
AAAABABBFFFFGGGGDGGAGDHHGAEAA2FGCFGAAEGGGHHHHGGGDAEGGHGFHHGGCGGGG1FGGGGFHFHGGGDHEEHHHG?@DG@//DCF1?1FHHAGFHHGCHHGGHHGGGGGHHHHFHHHHHGGFHGGGGGHEHHGHGBFGGGGGGGGGGG@GGGGGGBF??FFFFFFFFFBBFFFFFFFFFFFFFBFFFFFFFFFFBFFFFFFFFFFFFFFFFFF/;BFFFFFFFFBFFFFFFFFBFFFFFF
@M05620:37:000000000-D9766:1:1101:14944:10312 1:N:0:83
ACCACACCTTCTACAATGAGCTGCGTGTGGCTCCCGAGGAGCACCCCGTGCTGCTGACCGAGGCCCCCCTGAACCCCAAGGCCAACCGCGAGAAGATGACCCAGGTGAGTGGCCCGCTACCTCTTCTGGTGGCCGCCTCCCTCCTTCCTGGCCTCCCGGAGCTGCGCCCTTTCTCACTGGTTCTCTCTTCTGCCGTTTTCCGTAGGACTCTCTTCTCTGACCTGAGTCTCCTTTGGAACTCTGCAGGTTCT
+
CCCCDCCDFFFFGGGGGGGGGGHHGEFEGGHHHGGGGGGGGHGHHGGGEGGGHHGFHHHGGGGGGGGGGGGHGHHGGGGHGHHHHGGGGGGGGGHHHHHHHHHHGHHHHGHGGHHGGGGGHHHHHHHHHHHGHHGGGGGHGHHGHGGGGGGGGGGGGGGGGGGGGGFFFFFFFFHHHHHFFFFFFFFFFFHFFFFFFFFFFFFFFFFFFFFFFFFFFFFFFFFFFFHFFHFFFHFFFFFFFFFFFFFFFFF
@M05620:37:000000000-D9766:1:1101:21895:10323 1:N:0:83
ACCACACCTTCTACAATGAGCTGCGTGTGGCTCCCGAGGAGCACCCCGTGCTGCTGACCGAGGCCCCCCTGAACCCCAAGGCCAACCGCGAGAAGATGAGGTGAGTGGCCCGCTACCTCTTCTGGTGGCCGCCTCCCTCCTTCCTGGCCTCCCGGCGCTGCGCCCTTTCTCACTGGTTCTCTCTTCTGCCGTTTTCCGTAGGACTCTCTTCTCTGACCTGAGTCTCCTTTGGAACTCTGCAGGTTCTAGAT
+
CCCCCCCCFFFFGGGGGGGGGGHHGGGEGGHHHGGGGGGGGHHHHGGGGEGGHHHHFHHGGGGGGGGGGGGHHHHGGGGHGHHHHGGGGGCGGGHHHHHHHGGGHHHGGHHGGG-CHHHHHHHHHHHGHHGGGGGHGHHGHHHHHHGGGGGGGGG-CGGGFFFFFFFFFFFFFFFFFFFFFFFFFFFFFFFADFFFFFF.DFFFFFFFFFFFFFFEFFFFBFFFFFFFFFFFFFFFFFFF/BFFFFF/BFB
@M05620:37:000000000-D9766:1:1101:19847:10327 1:N:0:83
CCTGCCCCTTCTCAATCGCACACGTCTGACCTCCCGTCCCCTGAAGCTCTCTCGTATTCCGTCTTCTTCTTGAAACAAACAAAAACAGCTAACCGATGACCCACTCATTTACCCGACTCCTTCTTCTGTTGACCCACTCCCTCCATCCATTCCTCCCGGGTCGGCCACCCTGCTCACGTTTTCGCCCGACTGCTTGTTGCCTGGGACCTCTCTAATATGCCCGACTTCCGCATTTCACCTCTTCAGTTTCT
+
1>>>A1>>>F1BA3B3BAF1E?00FBBFFFGHHHGEFB/BFBBBFAGF1GFGH/BB0BDFGBB0AD2DDDGGFHHHGHH/0?>BGE/00@1100/>//111B//000B>22210?////<11111B212212110//0@F<00/0<101111D1?0</--.----.-<<.</./000.../.0-...--9-.=900.0.0000....9/0///////;//;/-----//-----//////-//9:99//9/
@M05620:37:000000000-D9766:1:1101:28145:10328 1:N:0:83
ACCACACCTTCTACAATGAGCTGCGTGTGGCTCCCGAGGAGCACCCCGTGCTGCTGACCGAGGCCCCCCTGAACCCCAAGGCCAACCGCACGAAGAAGAGTGCCCCGCTACCTCTTCTGGCGGAAGCGTCCCTCGATCCTGGCCTCCCGGAGCTGCGCCCTCTGTCACTGGTTCTCGCTTCTGCCGCTTTTCGTATTTCTCTCTTCTCTGACCTGAGTCTCCTTTGTAACTCTGCATGTTCTAGATCGTAA
+
1>1>A11AFFFFFGGG3BBFDF11ABEFC0BGCFF00AF/AGGHHGEG//B/111BFE0EEG/>>E/EEGGFE>/?EGE//?GC//?/>/</?/??001<11110/@/</-><DF1>=<11<<--..-..;::G-./=;00/9.9.A?.A---9/9--;9--;/9/BB/9-;////----;B//B@--9:/:--;9//;/B/;/;/BBF//;/9B/-B//B/B///9//;//9/99/99FBFBBB/:---;
@M05620:37:000000000-D9766:1:1101:15486:10348 1:N:0:83
ACCACACCTTCTACAATGAGCTGCGTGTGGCTCCCGAGGAGCACCCCGTGCTGCTGACCGAGGCCCCCCTGAACCCCAAGGCCAACCGCGAGAAGATGAGGCGAGTGGCCCGCTCCCTCTTCTGGTGGCCGCCTCCCTCCTTCCTGGCCTCCCGGCGCTGCGCCCTTTCTCCCTGGTTCTCTCTTCTGCCGTTTTCCGTCGGACTCTCTTCTCTGCCCTGAGTCTCCTTTGGATCTCTGCCGGTTCTCGAT
+
CCCCCCCCFFFFGGGGGGGGGGHHGGGGHGHHHGGGGGGGGHHHHGGGFGGGHHHHHHHGGGGGGGGGGGGHHHHGGGGHGHHHHGGGGGGGGGHHHHH?F/<<CFH.<><CFCCDGHHFHGHFC0:CG.;@DADGGGGGGGGGGF/;:FFGGB9C9DB-A-@DC>/FFFF0BF0.9;:BFFFFBBBBBFCA9/ABBDF.:C-:CFFFFFFFFFF0FEFA/;909BBBFFF/00;BF;:0:@D;.:B;A9B
@M05620:37:000000000-D9766:1:1101:13663:10358 1:N:0:83
ACCACACCTTCTACAATGAGCTGCGTGTGGCTCCCGAGGAGCACCCCGTGCTGCTGACCGAGGCCCCCCTGAACCCCAAGGCCAACCGCGAGAAGATGACCCAGGTGGGTGGCCCGCTACCTCTTCTGGTGGCGGCCTCCCTCCTTCCTGGCCCCCCGGCCCTGCGCCCTTTCTCACTGGTTCTCTCTCCTGCCGTTTTCCGTAGGACTCTCTTCCCTGACCTGTGTCTCCTTTGGAACTCTGCAGGTTCT
+
AAAAAAABFFFFGFGFGGGGGFHHGGGGGGGHHGGGCEG?EHEHHGGGEGGEGGHHHHHGEF?EFECEGGGHFGFGGGGGFHHHHGGGGGGGCDHB2FG2FG/F/?1/</?->CG-<--</0<G0=D00=:..--:-.;CEF/./;FBFF/AA.;B-@9--9..:->.=CFFFF////9;:B//9//9////9.9..::BB./:.9FB/;//;///;/;9F/B9/9///9/;F//BFB///////;AA/:/
@M05620:37:000000000-D9766:1:1101:18712:10385 1:N:0:83
ACCACACCTTCTACAATGAGCTGCGTGTGGCTCCCGAGGAGCACCCCGTGCTGCTGACCGAGGCCCCCCTGAACCCCAAGGCCAACCGCGAGAAGATGAGTGGCCCGCTACCTCTTCTGGTGGCCGCCTCCCTCCTTCCTGGCCTCCCGGAGCTGCGCCCTTTCTCACTGGTTCTCTCTTCTGCCGTTTTCCGTAGGACTCTCTTCTCTGACCTGAGTCTCCTTTGGAACTCTGCAGGTTCTAGATCGGAA
+
?AABBAABFFFFFGGFDEGGFGGFEBEFH2GGHGFAEEE?GHHHHGEGFEECGFFGHGHGGGFGFGEGGGGHFHEEGGGHGHHFGGGGGDBDCGHHF2?FHGGGHHFGG-AHHHHHHHBGHHDHHGGGGGHGHHGHFFHHHFHHFAEFGG-=BGGGGGGGGGGFFFFFFFFFFFFFFFFFFFFFFFADFFFFFFFFFFFFFFFFFFFFFFBFFFF/9BFFFFFFFFF:BFFFFFFFFF;FFFFFFFFFFDF
@M05620:37:000000000-D9766:1:1101:18528:10401 1:N:0:83
ACCACACCTTCTACAATGAGCTGCGTGTGGCTCCCGAGGAGCACCCCGTGCTGCTGACCGAGGCCCCCCTGAACCCCAAGGCCAACCGCGAGAAGATGACCCAGTGGAGGGGCCCCCTACTCCTTCGGGTGGCCGCTCCCCCCCTCCTGGCCTTCCCGGACTTCCGCCCTTCCTCACTGGTCCTCCCTTCTCCCGTTTTCCGTAGGCTTCTTTCCCCTGACCGGATCTTCCTTGGGAATTTTCCAGTTCCT
+
?ABBBABBFFFFGGGGGGGGGFHHGGGGHGHHHGGG?EGEDHGHHGGGEFGFFHHHHHHGGGCFFEGGGGGGHFEGGGGGGHHEHGGGGGGCCDCFDFBGHHH/1101//<-<C---<..00/<00....--;.-=--CAA.A-A.;./;.;//;B.9----///.;A9BF.///9./:.;/////:B/.//9/.;AF?F/.9.:.//:.//:///..../9---.-//;/9:/;.9/.//////;/;/9/
@M05620:37:000000000-D9766:1:1101:25016:10406 1:N:0:83
ACCACACCTTCTACAATGAGCTGCGTGTGGCTCCCGAGGAGCACCCCGTGCTGCTGACCGAGGCCCCCCTGAACCCCAAGGCCAACCGCGAGAAGATGACCCAGGTGAGTGGCCCGCTACCTCTTCTGGTGGCCGCCTCCCTCCTTCCTGGCCTCCCGGAGCTGCGCCCTTTCTCACTGGTTCTCTCTTCTGCCGTTTTCCGTAGGACTCTCTTCTCTGACCTGAGTCTCCTTTGGAACTCTGCAGGTTCT
+
AAAAA?AAFFFFGGGGGG1FDGHFGGGEFGGGHFGFGGGGFHHHHGGGGGGGGGHHFHHEGGGGGGGGGGGHHHGGGGGHGHHHHGGGGG/BCCFHHHHHHHGGFHHHHGHGGHCCCGGGHHHHHHHHHHGGHHGGGGGHGHHGHGGGGGGGGGGGGGGGG-AFGG@F@?FFFFFFFFFFFFFFFFFFFFFFFF@BFFFFFFFFBBFFFFFFFFFFFFFFFFFFBFFFFFFFFFFFFFFFFFFFFFFABFF
@M05620:37:000000000-D9766:1:1101:27583:10427 1:N:0:83
ACCACACCTTCTACAATGAGCTGCGTGTGGCTCCCGAGGAGCACCCCGTGCTGCTGACCGAGGCCCCCCTGAACCCCAAGGCCAACCGCGAGAAGATGAGTGGCCCGCTACCTCTTCTGGTGGCCGCCTCCCTCCTTCCTGGCCTCCCGGCGCTGCGCCCTTTCTCACTGGTTCTCTCTTCTGCCGTTTTCCGTAGGACTCTCTTCTCTGACCTGCGTCTCCTTTGGAACTCTGCAGGTTCTAGATCGGAA
+
BCCCCCCBFFFFGGFGGGBGGGHHGEGEFEHHHGGGDGGGGHGHHGGGGGGGHHHHHHHGGGGGGGGGGGGHFHHGGGGHGHHHHGGGGGGFGGHGHHHHHHGGHHFFG<CHHHHHHHFHHHGHHGGGGDHGHHGHHHHHHGHHHHGGGGAFGGGGGFFFFFFFFFFFFFFFFFFFFFFFFFFFFFDFFFFFFFFFFFFFFFFFFFFFFF/BFFF.@DFFFFFFFFFBFFFFFFFFFFFFFFFFFFFFFDF
@M05620:37:000000000-D9766:1:1101:3530:10448 1:N:0:83
ACCACACCTTCTACAATGAGCTGCGTGTGGCTCCCGAGGAGCACCCCGTGCTGCTGACCGAGGCCCCCCTGAACCCCAAGGCCAACCGCGAGAAGATGAGTGGCCCGCTACCTCTTCTGGTGGCCGCCTCCCTCCTTCCTGGCCTCCCGGAGCTGCGCCCTTTCTCACTGGTTCTCTCTTCTGCCGTTTTCCGTAGGACTCTCTTCTCTGACCTGAGTCTCCTTTGGAACTCTGCAGGTTCTAGATCGGAA
+
AAAAAABBFFFFGGGCFGDFGDGEFEG2AEGHFGFGGGG?EHCGHGGGAEEGHHHGHHHGCGGGGEGGGFGGFGHGGGFHGCHEFFFGGG/BCDFGGFBF?D/?<?<@C?-CG1FGHF11=>EAGGGGG:CEHHFFHHHFHGHH0CE.:--;AFGGGGD?9/;BF/FFF/BBBFFF/FFF/9BFF;99;EFBDFF.AFFFFFBFF/;99B/9BFF/:9BF/:/B99F/BB/B/;BFFF9FFFFFFF9..9;
@M05620:37:000000000-D9766:1:1101:16575:10450 1:N:0:83
GAGGCTGCTTTGGAAGAAACTGACAAGCCCGGGACAAAAGATCGGAAGAGCACACGTCTGAACTCCAGTCACCTGAAGCTATCTCGTATGCCGTCTTCTGCTTGAAAAAAAAAACAGCATCCCTCCTCTCTATCTCCCCGTTGTTGCTCACTCCGGTGCTGCCGTCACCCCTTCCTCCGCCTGTTCCTCTCTCTCACACTATTGGTTCCCCATGCCCCCTTTTCCTCCCTCCTGCTCCCCCCTTTCCCCCC
+
>AAAA1CACF@DCGGG11BFDBBABFGGGAEFGEG/B0BBFFGHCGGGHFHGHHGEFGHGEFHHHFEGFGHFGHG0FGB@GHHFHB?ECBFHG/EF/FGH1FGF0BGEG?E<B//?<00110/1?/<<10111?1110.-><...0111=0=0/<---<000.-.-..;;-..9/CFB.....000000;:B000009/;/C90:/9///--9;//:-9;A/////9B9----/////-9-9-9////---
@M05620:37:000000000-D9766:1:1101:14134:10457 1:N:0:83
ACCACACCTTCTACAATGAGCTGCGTGTGGCTCCCGAGGAGCACCCCGTGCTGCTGACCGAGGCCCCCCTGAACCCCAAGGCCAACCGCGAGAAGATGAGTGGCCCGCTACCTCTTCTGGTGGCCGCCTCCCTCCTTCCTGGCCTCCCGGAGCTGCGCCCTTTCTCACTGGTTCTCTCTTCTGCCGTTTTCCGTAGGACTCTCTTCTCTGACCTGAGTCTCCTTTGGAACTCTGCAGGTTCTAGATCGGAA
+
DCDDDDDDFFFFGGGGGGGGGGHHGGGGHGHHHGGGEGGGGHHHHGGGGGGGHHHHHHHGGGGGGGGGGGGHHHHGGGGHGHHHHGGGGGGGGGHHHHHFGF/FHHC@DGGHHHFFHFEGFGDHFCF@GGGGGHGHHHHFFFFHCCEGFADGGGFGADGGGGFFFFFFFFFFFFFFFFFFFFFFFFFAFFFFF:FFFEFFFFFFFFFF0:BFFFFBF0<BFFFFF0BBBFFFFFFB:F<0FBFBFFFFFD<
@M05620:37:000000000-D9766:1:1101:15773:10462 1:N:0:83
ACCACACCTTCTACAATGAGCTGCGTGTGGCTCCCGAGGAGCACCCCGTGCTGCTGACCGAGGCCCCCCTGAACCCCAAGGCCAACCGCGAGAAGATGCGTGGCCCGCTGCCTCTTCTCGTCTCCTCCTCCCTCCTTCCTTCCCTCCCGGCGCCGCGCACTTTCTCCCTGGCTCTCTCTTCTTCCGTTTTCCGTAGGTCTCTCTTCTCTTCCCTGCGTACCCTTTGGTCCTCTGCAGGTTCTCGGTCTCTA
+
CCCCCBBCFFFFGGGGGGGGGGHHGGGGHGHHHGGGGGGCEGHHHGGGEGGGFGHHHHHGGGFGGGGGGGGHHHHGGGGHGHHHEGGGGGGGGGHHHH2///>/0//->-.>1FG1110.=../<0//C//;//;/GHHB00;/;CE.CDG----;@:---;0B0B9FF0..;F/BF0BF000;0.;B/A0B.0...0;00;09B0000090/00;-;.-;;B/90/.0;B0FFBFF.FBBB0..;..000
@M05620:37:000000000-D9766:1:1101:14911:10474 1:N:0:83
ACCACACCTTCTACAATGAGCTGCGTGTGGCTCCCGAGGAGCACCCCGTGCTGCTGACCGAGGCCCCCCTGAACCCCAAGGCCAACCGCGAGAAGATGAGTGGCCCGCTGCCTCTTCTCGTTTCCGCCTCCCTCCTTCCTGGCTCCCCGCCGCTCCGCCCTTTCTCCCTGGTTCTCTCTTCTGCCGTTTTCCGTATGACTCTCTTCTCTGACCTCTGTCCCCTTTGGAACTCTGCAGGTTCTAGATTGGAA
+
CDDCDDCDFFFFGGGGGGGGGGHHGGGEHGHHHGGGGGGGGHHHHGGGGGGGHHHHHHHGGGGGGGGGGGGHHHHGGGGHGHHHHGGGGGDGGGHHHHH22>FC0FC?/->G111>F11<...<0<..<.GF/GGH0GHH0/./0;.:A-:9A--.;E?DFF0:0;0/B09B0:0:00;FFF00;-A.;.;FFF../0;:000B:;FFF000;F00;0;00.::B0/000;0:BFFBF.;00;B0B00.:;
@M05620:37:000000000-D9766:1:1101:19706:10495 1:N:0:83
GAGGCTGCTTTGGAAGAAACTCATAGATTACTGCAACAGTTCCCCCTGGACCTGGAAAAGTTTCTTGCCTGGCTTACAGAAGCTGAAACAACTGCCAATGTGCCATTATCTGCTCCAGGACGACAACCTACTCTCCAAGCATCAGCGGGCATAACCGCGCTTCAGACCCCCTCTCATATGTTCCCACAGTATGCTCTTTCTAACTTTTGGATCTCACAATACCCCAATCGGCTAATGTATCTTTATAAATC
+
BBBBBBFBFFFFGE5FGGGGGGHHHHHHHHHHHHGHGHHHHHGHHGGGHHHHHHHGGHHHFHHHHHHHHHHHHHHHHHHHHHHHHHHHHHHHHHHHHHHHE4@BG4344B4@B4BF3331?/>/>/?<33?3B?F3BF2/B3BF22</>//<?<1F/>-->..111<..<--./<0000000000:...:0;0<00000:000;C000;-90;0;F090009CF.A./;..-.;9B/:9/9/////99//9
@M05620:37:000000000-D9766:1:1101:19480:10527 1:N:0:83
ACCACACCTTCTACAATGAGCTGCGTGTGGCTCCCGAGGAGCACCCCGTGCTGCTGACCGAGGCCCCCCTGAACCCCAAGGCCAACCGCGAGAAGATGAGTGGCCCGCTACCTCTTCTGGTGGCCGCCTCCCTCCTTCCTGGCCTCCCGGCGCTGCGCCCTTTCTCACTGGTTCTCTCTTCTGCCGTTTTCCGTAGGACTCTCTTCTCTGACCTGCGTCTCCTTTGGAACTCTGCAGGTTCTAGATCGGAA
+
BBBBBAAAFFFFGGGGGGGGGFHHGFGEDGHFGFGGGGGGGHHHHGGGEGGGHHHHHHHGGGGGGGGGGGGHGGHGGGGHEHHHHGGGGGGGGGHHHHHHHHGGGHCGG-AGHHHHHH1GGHGHHGGGGGHGGHGHHHHHHHHHHHGGGG-ADGGGGFFFFFFFFFFFFFFFFFFFFFFFFFFFFFFFFFFFFFFFFFFFFFFFFFFFFFBFFFF?DDFFFFFFFFFFFFFFFFFFFF;BFFF/BFFFFDF
@M05620:37:000000000-D9766:1:1101:8640:10528 1:N:0:83
ACCACACCTTCTACAATGAGCTGCGTGTGGCTCCCGAGGAGCACCCCGTGCTGCTGACCGAGGCCCCCCTGAACCCCAAGGCCAACCGCGAGAAGATGACCCCGGTGAGTGGCCCGCTACCTCTTCTGGTGGCCGCCTCCCTCCTTCCTGGCCTCCCGGAGCTGCGCCCTTTCTCACTGGTTCTCTCTTCTGCCGTTTCCCGTCTGACTCTCTTCTCTGACCTGATTCTCCTTTGTAACTCTGCAGGTTCT
+
ABCBCCCBFFFFGGGGGGGGGGHHGEGGHGHHHGGGGGEFFHHHHGGGEGGGHHHHHHHGGGGGGGGGGGGHGHHGGGGHGGHHHGGGGGGGGGHHHGH2?F/>>>//>>1.>>>--<<</D<D0=000C/.<.:A-CEGEF/C/CFG0CFGG0.<EG9A99F:F=FFFFBBBFFFFF0/<:00F:BFF0F0F:-<./0<0<E...:000<F00:<F000<<<//:0<0<FF0<F0<:0<B:0<<<.:<:0
@M05620:37:000000000-D9766:1:1101:8622:10533 1:N:0:83
ACCACACCTTCTACAATGAGCTGCGTGTGGCTCCCGAGGAGCACCCCGTGCTGCTGACCGAGGCCCCCCTGAACCCCAAGGCCAACCGCGAGAAGATGACCCAGGTGAGTGGCCCGCTACCTCTTCTGGTGGCCGCCTCCCTCCTTCCTGGCCTCCCGGAGCTGCGCCCTTTCTCACTGGTTCTCTCTTCTGCCGTTTTCCGTAGGACTCTCTTCTCTGACCTGAGTCTCCTTTGGAACTCTGCAGGTTCT
+
CCCCCCCBFFFFFGGGGGGGGGHHGGGBEEHHHFGFDGEGGHGHHGGGGEGGHHGHHHHGGGGGGGGGGGGHGHHGGGGHGHHHHGGGGGBGGGHGHHHHHHHHGHHFHGGGGHHGGGGGHHHGHHHHHHHGHHGGGGGHGHHGHGGGGGGGGGGGGGFGGGGGGGFFFFFFFFFFFFFFFFFFFFFFFFFFFFFFFFFFFFFFFFFFFFFFFFFFFFFFFFFFFFFFFFFFFFFFFFFFFFFFFFFFFFF
@M05620:37:000000000-D9766:1:1101:23852:10573 1:N:0:83
ACCACACCTTCTACAATGAGCTGCGTGTGGCTCCCGAGGAGCACCCCGTGCTGCTGACCGAGGCCCCCCTGAACCCCAAGGCCAACCGCGAGAAGATGAGGTGAGTGGCCCGCTCCCTCTTCTGGTGGCCGCCTCCCTCCTTCCTGGCCTCCCGGCGCTGCGCCCTTTCTCACTGGTTCTCTCTTCTGCCGTTTTCCGTAGGACTCTCTTCTCTGACCTGAGTCTCCTTTGGAACTCTGCAGGTTCTAGAT
+
BBBBBBBBFFFFFGGGGGFGGGHHGDGEHEHGHFGEEFGCGHHHHGGGEEFEHHHHHHHGGGGGGGFGGGGHHHEGGGGHGHHHHGGGGG<CCGHGHGGHHGC?GHGGGHHGGG-EGHHHHHHHHGHFFHCGGGGHGHHGHHHHHGBFFGGGFGA-ADGAFACFFFFFFFF/FFBFFFFFFFFFFFFFFFFADFFFFFF.AAFFFFFFFFFFFFF/BFFF/BFFFFFBFFFFFBFFFFFF/BFAFFF/;BB
@M05620:37:000000000-D9766:1:1101:11363:10581 1:N:0:83
ACCACACCTTCTACAATGAGCTGCGTGTGGCTCCCGAGGAGCACCCCGTGCTGCTGACCGAGGCCCCCCTGAACCCCAAGGCCAACAGCGAGAAGATGAGTGGCCCGCTACCTCTTCTGGTGGCCGCCTCCCTCCTTCCTGGCCTCCCGGAGCTGCGCCCTTTCTCACTGGTTCTCTCTTCTGCCGTTTTCCGTAGGACTCTCTTCTCTGACCTGAGTCTCCTTTGGAACTCTGCAGGTTCTAGATCGGAA
+
AAA1AAAAFFFFG3GD3FF1F1GFG00A00BF1BFAAEGGGHHHHGGGFEEGGHGBGHGE@GGGG/FGGGG0G1GGGG>G//GHHG/0BEB@CGFF1FBGGHGGHHCGC@@GHHGFFHEFHHCCHGC<EAGEHHGHHHHHHHHFGG.CG?-A@?FG@@GGGGGGFFGG0CBCFFFFFFFFFFFFF@BFFFFFFFFBBFFFFFFFFFFFFFFFFFFBFFFFFFFFFFFFFFFFFFFFFFFFFFFFFFFEFFF
@M05620:37:000000000-D9766:1:1101:20073:10585 1:N:0:83
ACCACACCTTCTACAATGAGCTGCGTGTGGCTCCCGAGGAGCACCCCGTGCTGCTGACCGAGGCCCCCCTGAACCCCAAGGCCAACCGCGAGAAGATGAGGTGAGTGGCCCGCTACCTCTTCTGGTGGCCGCCTCCCTCCTTCCTGGCCTCCCGGAGCTGCGCCCTTTCTCACTGGTTCTCTCTTCTGCCGTTTTCCGTAGGACTCTCTTCTCTGACCTGAGTCTACTTTGGAACTCTGCAGGTTCTAGAT
+
BBBBBBBBFFFFGGDGGFGGGGHHGEGFHGHHHGGGGGGGGHHHHGGGEGGGHHGHHHHGGGGGGGGGGGGHHHHGGGGHGHHHHGGGGCGGGGHHHHHHHHCGHHGGGHHGGGCGHHHHHHHHHDGGHHGGGGGHGHGGHHHHHHGGGGGGGGG?BDGFGGGGFFFFFFFFFFFFFFFFFFFFFFFFFFFADFFFFFFFFFFFBFFFFFFFFFFBFFFFFFFFFFFFFFFFFFFFFFFFBFFFFFF/BF;
@M05620:37:000000000-D9766:1:1101:8694:10606 1:N:0:83
ACCACACCTTCTACAATGAGCTGCGTGTGGCTCCCGAGGAGCACCCCGTGCTGCTGACCGAGGCCCCCCTGAACCCCAAGGCCAACCGCGAGAAGATGAGTGGCCCGCTCACTCTTCTTGGTGCCGCCTCCCTCCTTCCTGGCCTCCCGGCGCTGCGCCCTTTCTCCATGGTTCTCTCTTCTGCCGTTTTCCGTAGGACTCTCTTCTCTGCCCTGCGTCTCCTTTGGCACTCTGCAGGGTCTAGATCGGAA
+
CCCCCDDDFFFFGGGGGGGGGGHHGGGGHGHHHGGGGGGGGHHHHGGGGGGGHHHHHHHGGGGGGGGGGGGHHHHGGGGHGHHHHGGGGGDGGGHHHHH2>?F?FH@@@-.>F<1FG1=FD<><G-<A..<CC/CCHHHG0<GH0GHG.DD-<A9CD@DF;FFFFF00<<FBFFFFFFFF<:0BFA<DFFBFAF.<D00BFFB:F0BBF000B0B<-<<9BF0<FFF0BBFFFFFFFF-BFB0<B00.<.<
@M05620:37:000000000-D9766:1:1101:21739:10619 1:N:0:83
ACCACACCTTCTACAATGAGCTGCGTGTGGCTCCCGAGGAGCACCCCGTCCTGCTGACCGAGGCCCCCCTGAACCCCAAGGCCAACCGCGAGAAGATGAGTGGCCCGCTACCTCTTCTGGTGGCCGCCTCCCTCCTTCCTGGCCTCCCGGCGCTGCGCCCTTTCTCACTGGTTCTCTCTTCTGCCGTTTTCCGTAGGACTCTCTTCTCTGACCTGAGTCTCCTTTGGAACTCTGCAGGTTCTAGATCGGAA
+
BBBBBBBBFFFFGGGGGGGGGGHHGEFEGFHHHGGGGGGGGHHHHGGGG1EGHHHHGHHGGGGGGGGGGGGHHHHGGGGHGHHHHGGGGGGGGGHHHHHHHHGGHHDGG@GHHHHHHHHHHFGHHGGGGGHGHHGHHHHHHHHHHHGGGG-ADAFGGFFFFFFFFFFFFFFFFFFFFFFFFFFFFFDFFFFFFFFFFFFFFFFFFFFFFFBFFFF/;FFFFFFFFFFBFFFFFFFFFFFFFFFFFFFFFFF
@M05620:37:000000000-D9766:1:1101:21882:10661 1:N:0:83
ACCACACCTTCTACAATGAGCTGCGTGTGGCTCCCGAGGAGCACCCCGTGCTGCTGACCGAGGCCCCCCTGAACCCCAAGGCCAACCGCGAGAAGATGCCCAGGTGGGTGGCCCGCTACCTCTTCTGGTGGCCGCCTCCCTCCTTCCTTGCCCCCCGGAGCTGCGCCCTTTCTCACTGGTTCTCTCTTCTGCCGTTTTCCGTAGGACTCTCTTCTCTGACCTGAGTCTCCCTTGGAACTCTGCAGGTTCTA
+
BCCCCCCCFFFFGGGGGGGGGGHGFEGGHGHHHGGGGGGGGHHHHGGGGEGGHHHHHHHGGGGGGGGGGGGHHHHGGGGHGHHHHGGGGGGGGGHGHH2GH2/?<<////>0>G@----C000=000D=/CAG--;..=E//C/C0=00;9F0.;D-;---.//--;D-BF9///9//;/;//999/;//9/B-.;FFBF./..9//9//9/BBB9/://;/./.://///;F.B9F////:///:.;///
@M05620:37:000000000-D9766:1:1101:6781:10696 1:N:0:83
ACCACACCTTCTACAATGAGCTGCGTGTGGCTCCCGAGGAGCACCCCGTGCTGCTGACCGAGGCCCCCCTGAACCCCAAGGCCAACCGCGAGAAGATGAGTGGCCCGCTACCTCTTCTGGTGGCCGCCTCCCTCCTTCCTGGCCTCCCGGCGCTGCGCCCTTTCTCCCTGGTTCTCTCTTCTGCCGTTTTCCGTAGGACTCTCTTCTCTGCCCTGCGTCTCCTTTGGAACTCTGCAGGTTCTCGATCGGAA
+
CCCCDDCCFFFFGGGGGGGGGGHHGGGBEEHHHGFGGGGGGHHHHGGGGGGGGHHHHHHEGGGGGGGGGGGHHHHGGGGHGHHHHGGGGGBDGGHHHHHHHHGGHHDGG-CHHHHHHH1GHHDHHGGGD:GEHHGHHHHHHHHHHHGGGG?BFGCGGDFFDFFFFF0FFFFFFFFFFFFFBFFFFFFFFEFFFF<DFFFFFFFFF0BFFF0FFFF.<BDDFFFFFFFFFFFFHFFFFFFFFF0<FF.@DDE
@M05620:37:000000000-D9766:1:1101:7640:10702 1:N:0:83
ACCACACCTTCTACAATGAGCTGCGTGTGGCTCCCGAGGAGCACCCCGTGCTGCTGACCGAGGCCCCCCTGAACCCCAAGGCCAACCGCGAGAAGATGACCCAGGTGAGTGGCCCGCTACCTCTTCTGGTGGCCGCCTCCCTCCTTCCTGGCCTCCCGGAGCTGCGCCCTTTCTCACTGGTTCTCTCTTCTGCCGTTTTCCGTAGGACTCTCTTCTCTGACCTGAGTCTCCTTTGGAACTCTGCAGGTTCT
+
BBBBBBBBFFFFGGGGGGGGGGHHFBEEHGGHHGGGGGGGGHEHHGGGGGGGHGGFHHHGGGGGGEGGGGGHHFHGGGEHGGHHEGGGGGGGGGHFHFHHHHHHGHFFHHHGGHHGGCGGHGHHGHHFHHGDHGFGGGDHGHHGHGGGGGGGGBFGGGA-;BFFGFFFFDFFFFFFFF/FBBFFFFFFBFBFFFFDFFFFFFFFFDFFBFFFFFF/FFFFFFF./;99BFFFFFFF9BFFFFFFFFFFFFB
@M05620:37:000000000-D9766:1:1101:20576:10707 1:N:0:83
ACCACACCTTCTACAATGAGCTGCGTGTGGCTCCCGAGGAGCACCCCGTGCTGCTGACCGAGGCCCCCCTGAACCCCAAGGCCAACCGCGCGAAGATGACGAGCGTGGCCCGCTCCCTCTTCTTGTGGCCGCCTCCCTCCTTCCTGTCCTCCCGGCGCTGCGTCCTTTCTCCCTGTTTCTCTCTTCTGCCGTTTTCCTTCGGCCTCTCTTCTCTGCCCTGCGTCTCCTTTGGCTCTCCTCCGGCTCTTGCT
+
3>>AAAA>B4BDFFBFFFBBFGHBEAEA4BF2BBBB2E2A2B2BFBAAABBFBFFG5FGE@?CEFFFEEE?BBEG?E//FAG??FFGE<B/>/BCDGHD1<///>>A--0><<-<<<CG/GGH0;;0A..::A.;EEFGGGCFGG009090/..-;--9-D-.9;D/;/B9BFF/9/:;;9;BFFFF/;9@.9BE/F//9;.-.;F9BBFFB/B/9:9/9A@A-9.;;B///////9//9;.;;-.9///;
@M05620:37:000000000-D9766:1:1101:22532:10733 1:N:0:83
ACCACACCTTCTACAATGAGCTGCGTGTGGCTCCCGAGGAGCACCCCGTGCTGCTGACCGAGGCCCCCCTGAACCCCAAGGCCAACCGCGAGAAGATGAGTGGCCCGCTCCCTCTTCTGGTGGCCGCCTCCCTCCTTCCTGGCCTCCCGGCGCTGCGCCCTTTCTCACTGGTTCTCTCTTCTGCCGTTTTCCGTAGGACTCTCTTCTCTGCCCTGCGTCTCCTTTGGCACTCTGCAGGTTCTAGATCGGAA
+
BBBBBBBBFFFFGGGGGGGGGGHGFEFEGGHHHGGGGGGGGHHHHGGGEGGGHHGHHHHGGGGGGGGGGGGHHHHGGGGHGHHHFGGGGGGGGGHFHHGHH2FF0?<AD->FGHHHHD1>>>AFHF@DDDEEHHGHHHHHFCGHGGGGGGGGGGGGGFFFFFFFFFFFFFFFFFFFFFFFFFFFFFAD/AFFFF?DFFFFFFFFFFFFFF/9EFFA=DFFFFFFFFF/9BBFFFFFFF.;BFFFFFFE.AE
@M05620:37:000000000-D9766:1:1101:22611:10742 1:N:0:83
ACCACACCTTCTACAATGAGCTGCGTGTGGCTCCCGAGGAGCACCCCGTGCTGCTGACCGAGGCCCCCCTGAACCCCAAGGCCAACCGCGAGAAGATGAGTGGCCCGCTACCTCTTCTGGTGGCCGCCTCCCTCCTTCCTGGCCTCCCGGAGCTGCGCCCTTTCTCACTGGTTCTCTCTTCTGCCGTTTTCCGTAGGACTCTCTTCTCTGACCTGAGTCTCCTTTGGAACTCTGCAGGTTCTAGATCGGAA
+
>>1AAAAAFFC13FG13FFFGGFFGAEEF0BFHGEFGA/AEHHHCECGAEGGHEHHFCHGGGGGCFCEGGGHHHHGGGGHGHHHHGGGGGGGGGHHHHFCGHGGGHGGGCGHHHHHHHHFGHCFHGGGGGHGHHGHHHHFHGHHHHGGGG-@AGFGGGGG@GGFFFFFFFFBFFFFFFFFFFFFF@FFFFFFFFFAFFFFFFFFFFBFFFFFFFFBFFFFFFFFFBFFFFFFFFFFFFFBFFFFFFFFBBE
@M05620:37:000000000-D9766:1:1101:24942:10767 1:N:0:83
ACCACACCTTCTACAATGCGCTGCGTGTGGCTCCCGAGGAGCACCCCTTGCTGCTGACCGAGGCCCCCCTGAACCCCAAGGCCAACCGCGCGAAGATGAGGTGCCTGGACCGCTACCTCTTCTGGTGGCCGCCTCCCTCCTTCCTGGCCTCCCGGCGCTGCGCCCTTTCTCCCTGGTTCTCTCTTCTGACGTTTTCCGTCGGACTATCTTCTCTGACCTGCGTCTCCATTTGAACTCTGCCGGTTCTAGAT
+
ABBBAAAACFFFGGGGGGGGGGGGGGGEGGFHHABEGGGEAFGHHGGBFGHHFGHHHHH0>EEGGGGGCG12BGHGGG?G/FGHHGF?C/>>@/>/F1?FHHHF0?FG0FHGGG<CHFFH00GDHDFDHHCGGGFHGHGGGGGGBF/;;;FGGGG-DFFFFAFFFFFFFFF/FF/ABBFFBFFFFFFF/;D;A/ABFFF.;9@-;;;BFBFFFF/9;BFF.;.;AF//;/;;///;BF/99-;;AFF/99;
@M05620:37:000000000-D9766:1:1101:24451:10773 1:N:0:83
ACCACACCTTCTACAATGAGCTGCGTGTGGCTCCCGAGGAGCACCCCGTGCTGCTGACCGAGGCCCCCCTGAACCCCAAGGCCAACCGCGAGAAGATGAGGTCAGTGGCCCGCTCCCTCTTCTGGTGGCCGCCTCCCTCCTTCCTGGCCTCCCGGAGCTGCGCCCTTTCTCACTGGTTCTCTCTTCTGCCGTTTTCCGTAGGACTCTCTTCTCTGACCTGAGTCTCCTTTGGAACTCTGCAGGTTCTAGAT
+
AAABCBCACFFFGGGGGGFGGGHHGEFGHGHHHFFGCGG?GHHHHGGEAEFFHHHHHHHEEFEGGGGGGGGHHHHGGGGHGHHHHGGGGG@BCGHCFHGGH?2?FFHBFHHGGG-EFHHHHHHGH0CEHHGGGGGHGHGGHHHHGHGGGGGGGFD-AAABF9CFFFFFFFFFFFFF;FFFFFFFFFFFFFFDFFFFFFFFFDFB:FFFFFFFFF//9FBFFFFF/FFF/FF9BFFFBFF//BFFFFF/BF:
@M05620:37:000000000-D9766:1:1101:2685:10782 1:N:0:83
ACCACACCTTCTACAATGAGCTGCGTGCGGCTCCCGAGGAGCACCCCGTGCTGCTGACCGAGGCCCCCCTGAACCCCAAGGCCAACCGCGAGAAGATGAGTGGTACGCTACCTCTTCTGGTTGCCGAATCTCTCCTTCCTCGCCTCCCGGCGCTGCGCCCTTTCTCACTGGTTCTCTCTTCTGCCGTTTTCCGTAGGACTCTCTTCTCTGCCCTGCGTCTCCTTTGGTCCTCTGCAGGTTCTCGATCGGAA
+
AAA1AAAAFFFFGBGE3BB1FDGFE00000AAAFFAEEEEGHHHHGGGF/EGFHHFHHGE/E@EF/EEGGGCHCGGGGCG//GFHG//>CB/@CCGDH1??1<?<?<<..-<<<GHHH=1<0..<A-<<<0<:;C:GGH;0.;AABEEB-;AA-9E@--9;FFF///;9;-FFEFFF;BB/;9;9@ABFFBB-9-99/B:BFFFFBFFF99BEFF-;A9BFFFFFBF-/;9;BF;/F--;BF/-BF--9-9
@M05620:37:000000000-D9766:1:1101:20099:10788 1:N:0:83
ACCACACCTTCTACAATGAGCTGCGTGTGGCTCCCGAGGAGCACCCCGTGCTGCTGACCGAGGCCCCCCTGAACCCCAAGGCCAACCGCGAGAAGATGAGGTGAGTGGCCCGCTACCTCTTCTGGTGGCCGCCTCCCTCCTTCCTGGCCTCCCGGCGCTGCGCCCTTTCTCACTGGTTCTCTCTTCTGCCGTTTTCCGTAGGACTCTCTTCTCTGACCTGAGTCTCCTTTGGAACTCTGCAGGTTCTAGAT
+
BBCDDDDDFFFFGGGGGGGGGGHHGFGEFGHHHGGGGGGGGHHHHGGGEGGGHHHHGHHGGGGGGGGGGGGHGHHGGGGHGHHHHGGGGGGGGGHHHHHHHFGHHHHGGHHGGG-CHHHHHHHHHGHGHHGGGGGHGHHGHHHHHHGGGGGGGGG-ACGGFFFFFFFFFFFFFFFFFFFFFFFFHFHFHFF;DFFFFFFFFFFFFFFFFHHHFHH0BFFFFFFFFFFFFHHFFFFFFFFFBFFFFFF0BFB
@M05620:37:000000000-D9766:1:1101:7967:10794 1:N:0:83
ACCACACCTTCTACAATGAGCTGCGTGTGGCTCCCGAGGAGCACCCCGTGCTGCTGACCGAGGCCCCCCTGAACCCCAAGGCCAACCGCGAGAAGATGAGTGGCCCGCTACCTCTTCTGGTGGCCGCCTACCTCCTTCCTGGCCTCCCGGAGCTGCGCCCTTTCTCACTGGTTCTCTCTTCTGCCGTTTTCCGTAGGACTCTCTTCTCTGACCTGAGTCTCCTTTGGAACTCTGCAGGTTCTAGATCGGAA
+
AAAAAAAAFFFFGGGGDGGAGDGHGAABA0FGAFFAEGGGGHHHHGGGGFGGHHHHGHHGEGGGGEGGGGGFHCHGGGFH/CGHHGA/BCCBCGFHFHFHHHGGGHCGGCGHHHBHHHDGH0>GGC?CCCHHHGHHHF:GGHHHHFGGGA-A9FF/@GGGGGGEFFB/;/9;BFFFFFFFFFFBF@FFFFFFBFFFFFFBFFFFFFFBFBFFFFF/:9;BFFFFFFFFFFF/FFFFFFFFFFEBFFFFFFE
@M05620:37:000000000-D9766:1:1101:15778:10811 1:N:0:83
ACCACACCTTCTACAATGAGCTGCGTGTGGCTCCCGAGGAGCACCCCGTGCTGCTGACCGAGGCCCCCCTGAACCCCAAGGCCAACCGCGAGAAGATGAGTGGCCCGCTACCTCTTCTGGTGGCCGCCTCCCTCCTTCCTGGCCTCCCGGAGCTGCGCCCTTTCTCACTGGTTCTCTCTTCTGCCGTTTTCCGTAGGACTCTCTTCTCTGACCTGAGTCTCCTTTGGAACTCTGCAGGTTCTAGATCGGAA
+
CCCBCBCCFFFFGGGGGGGGGGHHGFGFHGHHHGGGGGGGGHHHHGGGEEGEHHHHHHHGGGFGGGGGGGGFFHHGGGGHGHHHHGGGGGCGGGHHFG22><F/C<>?DD@GDH1=FF<1F0..C-<<CDAE/CDCGHH00/G.CGG.CCD--.9;B?DF9F9FFFBFFFE/;FFFFFFF//9F9-DFBE9F.9:9./;/;BFB/FBB//B/B:BF//;/B//BFB//9FFBFFFFBFF//9FFF9/.:.A
@M05620:37:000000000-D9766:1:1101:14963:10838 1:N:0:83
ACCACACCTTCTACAATGAGCTGCGTGTGGCTCCCGAGGAGCACCCCGTGCTGCTGACCGAGGCCCCCCTGAACCCCAAGGCCAACCGCGAGAAGATGACCCAGGTGAGTGGCCCGCTACCTCTTCTGGTGGCCGCCTCCCTCCTTCCTGGCCTCCCGGAGCTGCGCCCTTTCTCACTGGTTCTCTCTTCTGCCGTTTTCCGTAGGACTCTCTTCTCTGACCTGAGTCTCCTTTGGAACTCTGCAGGTTCT
+
BCCCCCCCFFFFGGGGGGGGGGHHGEGFHGHHHGGGGGGGGHHHHGGGGGGGHHHHHHHGGGGGGGGGGGGHHHHGGGGHGHHHHGGGGGGGGGHHHHHHHHHHGHHHHGHGGHHGGGGGHHHHHHHHHHFGHHGGGGGHGHHGHGGGGFGGGGGGGGG?AGGGGGFFFFFFFFFFFFFFFFFFFFFFFFFFFFFFFFFFFFFFD?FFFFFFFFFFFFFFFFFFFFFFFFFFFFFFFFFFFFFFFFFFFFF
@M05620:37:000000000-D9766:1:1101:13736:10842 1:N:0:83
ACCACACCTTCTACAATGAGCTGCGTGTGGCTCCCGAGGAGCACCCCGTGCTGCTGACCGAGGCCCCCCTGAACCCCAAGGCCAACCGCGAGAAGATGAGTGGCCCGCTACCTCTTCTGGTGGCCGCCTCCCTCCTTCCTGGCCTCCCGGAGCTGCGCCCTTTCTCACTGGTTCTCTCTTCTGCCGTTTTCCGTAGGACTCTCTTCTCTGACCTGAGTCTCCTTTGGAACTCTGCAGGTTCTAGATAGGAA
+
@AAABAABFFFFFGG4FFGDDEEFEEEFHFHHFGGGGGGCEHHHHGEGEEGCGFFGHHGGGGCGFG@GGGGHHFEEGGGHAEHHEGGGGGGGG?HFFB?F>GGFGHGGGGCHGHGHHGGF1<<C<-<@<;GEF:ECB0;C0CHHHHG.CGB@BFF/?BGGGGGFFFFFFFF/;BFFFFFFFFFFFBFDFEFF?/ADDFFFEFFFFFFFFBFFFFFBF/FFFFFFF/BBFFFFFFFFFFFEEFFFFFFBF/F
@M05620:37:000000000-D9766:1:1101:28440:10854 1:N:0:83
ACCACACCTTCTACAATGAGCTGCGTGTGGCTCCCGAGGAGCACCCCGTGCTGCTGACCGAGGCCCCCCTGAACCCCAAGGCCAACCGCGAGAAGATGAGTTGCCTGCTTCCTCTTCTGGTCGCCGCCTTCCTCCTTCCTGTCCTCCCGGCGCTGCGACCTTTCTCGCTGCTTCTCTCTTCTGCCGTTTGCCGTAGGACTCTCTTCTCTGTCCTGAGTCTCCTTTGGACCTCTGCATGTTCTTGATCAGAA
+
A1AAAAA>FFC@BGGB31BBAF1C0BEBF0FFGF00AAAAEHGHHGGG?/B/GHHHHF0EEGGGGGCEGGGHGHFEFGG>//G?/FAEG//>//FF111F22?1F11?11F11?GD1F1G11<>E-<=<.<GHDG/<;/00;C000/;.--;A--;----.0;9//--;--9//9/BFFBF/F//-;-B-/:@-;--9/99BFFB//9////9///-9;F///9/////;BFBFEF/9BF///9////;//
@M05620:37:000000000-D9766:1:1101:26572:10879 1:N:0:83
ACCACACCTTCTACAATGAGCTGCGTGTGGCTCCCGAGGAGCACCCCGTGCTGCTGACCGAGGCCCCCCTGAACCCCAAGGCCAACCGCGAGAAGATGCGTGGCCCGCTACCTCTTCTGGTGGCCGCCTCCCTCCTTCCTGGCCTCCCGGAGCTGCGCCCTTTCTCACTGGATCTCTCTTCTGCCGTTTTCCGTAGGACTCTCTTCTCTGCCCTGCGTCTCCTTTGGTACTCTGCAGGTTCTAGATCGGAA
+
BBB@BABBFFFFGGGGGGEAGAG4EEEEHGHHAFGFCGGCGHHHHGGGEDGGGHHHHHHGGGGGGDEGGGFFHFGEGAEF/CGHEEE/BCD@/BG?FG1<?D/@F//-A--FGHHHG1=DG/AAH-@@GDCEGGGFHFHFBCFA9AEAFG-9?99B?@C?BFFFFFF/BFF/BB/BFFFFFFFFF>AF/./BA;.../BF/FF//BB99F/;9:A.@9@AFFF////.9;BBFFFB/.;BB//;B/B.9.A
@M05620:37:000000000-D9766:1:1101:23242:10888 1:N:0:83
ACCACACCTTCTACAATGAGCTGCGTGTGGCTCCCGAGGAGCACCCCGTGCTGCTGACCGAGGCCCCCCTGAACCCCAAGGCCAACCGCGAGAAGATGCGTGGGCCGCTACCTCTTCCGGTCTCCTGCTGCCTCCTTCCTTGCCTCCCGGCGCTGCGCACTTTCTCCCTGGTTCTCTCTTCTGCCGTTCTCCGGTGGACTCTCTTCTCTGCCCTGCGTCTCCTTTGGTACTCTGCAGCTTCTCGATCTGAA
+
DDDDDCCCFFFFGGGGGGGGGGHHGGGGHGHHHGGGGGGGGHHHHGGGGGGGHHHHHHHGGGGGGGGGGGGHHHHGGGGHGHHHHGGGGGGGGGHHHH2///>/=/<->-<><F<<<0.-<-.0=00:=00;00C:GHH000;0CFG.EGF----;C--9-;0B:F0BFFE0;F0FFBBF000;::DF/A0B.---9.;0:B:;BB0:00:0.0.:-9-.;0:0:0/;0;FBFF0F00;:0B0.F/..00;
@M05620:37:000000000-D9766:1:1101:3956:10912 1:N:0:83
ACCACACCTTCTACAATGAGCTGCGTGTGGCTCCCGAGGAGCACCCCGTGCTGCTGACCGAGGCCCCCCTGAACCCCAAGGCCAACCGCGAGAAGATGACTGGCTCGCTTCCTCTTCTCGTCTCCGGCTGCCTCCTTCCTTCCCTCCCGGCGCTGCGCACTTTCTCCCTGGTTCTCTCTTTTGCCGTTTTCCGTTGGACTCTCTTCTCTTCCCTGCGTACCCTTTGGTCCTCTGCAGGTTCTCGATTGGAA
+
BBBBBBBBFFFFGGGGGGGGGGHHGGGEGGHHHGGGGGGGGHHHHGGGGGGGHHHHHHHGGGGGGGGGGGGHHHHGGGGHGHHHHGGGGGBDGGHHHHH222?/01//?/.>1>F1F11.>..<<<--<-.;00C/CGH0C0;CHGGEGFG-9--CB-;--;9BFFFFF/./;F9FFBFF///;9-DF/;/B:B/9./;/9FFFFB/99/B9./9ECD.-;9B/BF/./BFBFF/;/.;/9F/ABF9A./;
@M05620:37:000000000-D9766:1:1101:27758:10936 1:N:0:83
ACCACACCTTCTACAATGAGCTGCGTGTGGCTCCCGCGGAGCACCCCGTGCTGCTGACCGAGGCCCCCCTGAACCCCAAGGCCAACCGCGAGAAGATGAGGTGAGTGGCCCGCTACCTCTTCTGGTGGCCGCCTCCCTCCTTCCTGGCCTCCCGGCGCTGCGCCCTTTCTCACTGGTTCTCTCTTCTGCCGTTTTCCGTAGGACTCTCTTCTCTGCCCTGAGTCTCCTTTGGAACTCTGCAGGTTCTAGAT
+
ABABBBBAFFFFGGGGFGFFGGHHGGGF42BFGFGA2AE00A1FGGEEE?E?EGHHFGHGEE/EFGGGGGGFFGHEGGGG/GGHHGG/B/B<ADHFHH1GHGEFHHBFFCHGGGCDG0GHFHHHHFFDHHGG-:AGGGGGGGGGFFBFGGGGGGB-@F;FFFFFFFFFF9BFFFFFFFFFFFFFFFFFFFF9AFEFFFF?DDFFFFFFFFFFFFF/BEF9:FFFEFFFFFFFFFFFFFFF/;AFFFF/BF/
@M05620:37:000000000-D9766:1:1101:2873:10952 1:N:0:83
ACCACACCTTCTACAATGAGCTGCGTGTGGCTCCCGAGGAGCACCCCGTGCTGCTGACCGAGGCCCCCCTGAACCCCAAGGCCAACCGCGAGAAGATGAGTGGCCCGCTACCTCTTCTGGTGGCCGCCTCCCTCCTTCCTGGCCTCCCGGAGCTGCGCCCTTTCTCACTGGTTCTCTCTTCTGCCGTTTTCCGTAGGACTCTCTTCTCTGACCTGAGTCTCCTTTGGAACTCTGCAGGTTCTAGATCGGAA
+
>AA3A4AAFFFFFGGBFGGGGGHHGGGGC2BGHGGF2EF22F2FGGGGEFFF5FGGHHHGEE0EGGGGGGGG3GHGGGGGFHHH/FFEGGGGCFH1FFHGHHFGHHGGG@DGHGHHHHHHGGFHHGGGGGHGHHGHHHHHHHCGGHGGGBBGGGGFGGGGGGFFFFFFFFF;FFFFFFFFFFFFFBA;FFFFFFFFFFFFFFFFFFFFFFFFFFFFFFFFFFFFFFFFFFFFFFFFBFAFFFFEFFFEDFA
@M05620:37:000000000-D9766:1:1101:7109:10959 1:N:0:83
ACCACACCTTCTACAATGAGCTGCGTGTGGCTCCCGAGGAGCACCCCGTGCTGCTGACCGAGGCCCCCCTGAACCCCAAGGCCAACCGCGAGAAGATGAATGGCCCGCTACCTCTTCTTATGGCCTCCTCCCTCCTTCCTGGCCTCCCCGCGCTTCGCCCTTTCTCCCTGGTTCTCTCTTCTTCCGTTTTCCGTCGGACTCTCTTCTCTTCCCTGCGCCTCCTTTGGACCTCTGCAGGATCTAGATCGGAA
+
ABB?BBBBFFFFGGGGFGGDGBGHGEEBFEGFAFFEEGGGGHGHHGGGGGGGHHHHGHHCEGGGGEGGGGGHGFHGGGGHFHHHHGE<CGCDCGFHGHH12210<?<//>-<1F1<1111111><0<<C</</CE/<D:00/.=:C.E.;9BBB.C?GDA-/00;C0;./.;FFFF/FFF/;/BB.B/;EFBA9.@?-9@F/:FBBB99/:9FFB.@-...A.BB/B//.;BFB//BA.;B//;B/;;...
@M05620:37:000000000-D9766:1:1101:27615:10960 1:N:0:83
ACCACACCTTCTACAATGAGCTGCGTGTGGCTCCCGAGGAGCACCCCGTGCTGCTGACCGAGGCCCCCCTGAACCCCAAGGCCAACCGCGAGAAGATGAGTGGACCGCTCCCTCATCTTGTCTGCGCCTCCCTTCTTCCTTTCCTCGCGGCGCTGCGCCATTTCTCTCTGCATCGCTCTTCTGCCGTTTTCCGTTGGACACTCTTCTCTGCCCTGAGCCTACTCTGGTACTCTACTGTGTATCGACCAGAA
+
AAAAAAAAFFFFGGGGGGGB1AFFGEEEHGHHFGGGGGGGGHHHHGGGGGGGGHHHGHHGGGGGGGGGGGGHHHHGGGGHAFHHHGG/CCCCGGHFHHBG21/<10>//<EC<00>=G11=1110<-....<<0/00<;000<;CC.---A-A-A->@9--//;99///////9--;9-BFF//99B-/9B9-B/--/9/-9//9BBBF/FBAFEB-////-;/////;/////;/9//9///9----9:9
@M05620:37:000000000-D9766:1:1101:27775:10961 1:N:0:83
CCACACCTTCTACCATGCGCTGAGTGTGGATCCCGAGGTGCACCCCTTGCTGCGTACCGAGGCCCCCCCGCACCCCCAGGACAACCGCGCGAAGATGCGTGGCCTGCTCCCTCTTCTTGTTGCCGCCTCCCTCCTTCCTGGCCTCCCGGCGCTGCGCCCTTTCTCACTGGTTCTCTCTTCTGCCGTTTTCCGTCGGACTCTCTTCTCTGCCCTGCGTCTCCTTTGGCACTCTGCCGGTTCTCGATCGGCAG
+
ABAAAAAFFF45BFG5A4AA2AABA4DGGB3BFGA2AA223BFHGG1B23DBFA11AF1A0>>FEG@E/>/>EGDE/E/?/?BF?C////</>>/=F1<><@CG1<C<=<CGGGHHH00<0.<:A-:;;CEGFGGFFFFB/;FGACAD?-==@BD=BABBFB/BF/BF/FFFFFFFFFFFFFBBBAAF?FBDB.;@??BFBBFF/9BBFBFFFF.BFBDFFFFFFF///99B/;/;B;;9B/9999@A@B-
@M05620:37:000000000-D9766:1:1101:3446:10969 1:N:0:83
ACCACACCTTCTACAATGAGCTGCGTGCGGCTCCCGAGGAGCACCCCGTGCTGCTGACCGAGGCCCCCCTGAACCCCAAGGCCAACCGCGCGAAGATGAGAGGTAAGATACCTCCTATTTTTTCCGACTTCCTCCTTCCTTGCCTCCCGGCTCTGCGATCTTTCTCCCTGGTTATCTCTTCTGCCGTTTTCCGTTGGACTCTCTTCTCTGCCCTGTGTCTCCTTTGGCCCTCTGAAGTTTCTCGATAGGCA
+
?AA?AAAAFFFFFAGDFGGFGGHHGAA22AAAAAFAAEE??CCBBEEG1BBFDGFGFGFFCECEFEGGFC??3?FEEFDEEEHHHG/<>>/<<@@<<<111<<<1><1>11>11.<100=00-CD..-:.;:CHHHHHGG00//9:9.9-9-;/909-..;C000;0;:9.B/;/;B/;;;B/:99A.;;FFDF/:A/B9B/9;//;BB/;FEF./;/;//9/;B/B9/.;9.BBBF;9;BFFEFF.A//:
@M05620:37:000000000-D9766:1:1101:28771:10983 1:N:0:83
ACCACACCTTCTACAATGAGCTGCGTGTGGCTCCCGAGGAGCACCCCGTGCTGCTGACCGAGGCCCCCCTGAACCCCAAGGCCAACCGCGAGAAGATGACCCCGGGGATGGGCCCGCTACTTCTTCGGGTGGCGGCCTCCCCCCTTCCTGCCCTCCCGGAGCTGCGCCCTTTCTCACGGTTTCTCTCTTCGCCCGTTTTCCGTCGGACTCTCTTCTTGGACCGGAGTCTCCTTGGTAACTCTCCGGGTTCT
+
ABABABBBFFFFGGGGGGGEGFHGGBEEGEHGEFFEEGEEFGDGGFFEEEEGHHHHGGHGFGGFGEGGGGGFBEGEEEEHFFGFHFFE>BCC/DCHHF2FF2/>//--..>.FG<---<;0;0;;;.;..;;C-9?-.;C..;9@.;/99/;.:;D.;9--9.//-;D-@F///B//.;.;;/////;99..;.-;FF.;/./.;--9-///;/;//9//:.----://;/;F/B/B//9////.;-;:.9
@M05620:37:000000000-D9766:1:1101:28789:10986 1:N:0:83
ACCACACCTTCTACAATGAGCTGCGTGTGGCTCCCGAGGAGCACCCCGTGCTGCTGACCGAGGCCCCCCTGAACCCCAAGGCCAACCGCGAGAAGATGACCCAGGTGAGTGGCCCGCTACCTCTTCTGGTGGCCGCCTCCCTCCTTCCTGGCCTCCCGGAGATGCGCCCTTTCTCACTGGTTCTCTCTTCTGCCGTTTTCCGTAGGACTCTCTTATCTGACCTGAGTCTCCTTTGGAACTCTGCAGGTTCT
+
AAABBBBBFFFFGGGFFGGGGGHHGEFFHEHHHGGEGGGGGHGHHGGGEAEGHHHGHHHGGGGGGGGGGGGHGHHEGGGFFHHHHFGEGGFGGGHHHFHHHH/<?FG1F<GGEFHGGFCFHHHHHHHHGHHGHFGGGGGHGFHGEFFB09FFGGGGGBF;@-/CFGGFFFF//BBBFFFFFFFFFFFFFFFFFF;DFFFFFDF..DFFFFFFFF//999B/BFF/BFBFBFFFFFBBFFFFFFFEBFFFFF
@M05620:37:000000000-D9766:1:1101:8966:10988 1:N:0:83
ACCACACCTTCTACAATGCGCTGCGTGCGGCTCCCGAGGAGCACCCCGTGCTGCTGACCGAGGCCCCCCTGAACCCCAAGGCCAACCGCGCGAAGATGACCCAGGTGAGTGGCCCGCTACCTCTTCTGGTGGCCGCCTCCCTCCTTCCTGGCCTCCCGGAGCTGCGCCCTTTCTCACTGGTTCTCTCTTCTGCCGTTTTCCGTAGGACTCTCTTCTCTGACCTGCGTCTCCTTTGGAACTCTGCAGGTTCT
+
AAA1AAAACFFFGFGF3F1AECGGGAA000AAAAFA/EEG?HHGHGGE/?BFBHFEHHF>/E?EG?EGG@A<GCGGGGAHC/FHHG/<>C/<<CC?1FD<FHAHGHF1<GDEEGC-CGGGHHFGGCHFHHC:GHG@@GAAEGFBFF0FF9FFGBFG-B@99@FFF-9A-99BFFFFF9FBFFFF/FFFFFFFFF@ABFFFFFFEFFFFFFFFFFFFFFFFFFFF-@B@FFFFFFFFFFFFFFFFFFFFFFF
@M05620:37:000000000-D9766:1:1101:14905:10998 1:N:0:83
ACCACACCTTCTACAATGAGCTGCGTGTGGCTCCCGAGGAGCACCCCGTGCTGCTGACCGAGGCCCCCCTGAACCCCAAGGCCAACCGCGAGAAGATGAGTGGCCCGCTACCTCTTCTGGTGGCCGCCTCCCTCCTTCCTGGCCTCCCGGAGCTGCGCCCTTTCTCACTGGTTCTCTCTTCTGCCGTTTTCCGTAGGACTCTCTTCTCTGACCTGAGTCTCCTTTGGAACTCTGCAGGTTCTAGATCGGAA
+
AAAAAAABFFFFGGGCGGGEDEGFGEEGHGHHFGGGFGGCEHHHHGGGEEGCDFGHHHHGGGCGFEEGGGGGHFEEGGGFEHHEGGGCGFGCCDFFFFEFHHGGHHGGGGGHHHGHHHHHGFGHFGGGGGHGHHGHGHHHHHHHHHGGGGGGAFFFGGGGGGGFFFFFFFFFFFFFFFFFFFFFFFD?BFFFFFFFFFFFFFFFFFFFFFFFFFFBFFFFFFFFFFFFFFFFFFFFFFAFFBFFFFFFFFE
@M05620:37:000000000-D9766:1:1101:23389:11000 1:N:0:83
ACCACACCTTCTACAATGAGCTGCGTGTGGCTCCCGAGGAGCACCCCGTGCTGCTGACCGAGGCCCCCCTGAACCCCAAGGCCAACCGCGAGAAGATGAGTGGCCCGCTACCTCTTCTGGTTGCCGCCTCCCTCCTTCCTGGCCTCCCGGCGCTGCGCCCTTTCTCACTGGTTCTCTCTTCTGCCGTTTTCCGTAGGACTCTCTTCTCTGCCCTGCGTCTCCTTTGGCACTCTGCAGGTTCTAGATCGGAA
+
CCCDCCCACFFFGFGGGGBFGGHHGEFBAFHFGFFEDFGGGHFHHGGEEEEGGHGHHHHGGGCEGGGGGGGHFHHGGGGHGHHHHGGGDG<BDGHGHHH?GFF???>@D->FGHHHHH1FH1.CGGCGF.CFHHGHHHHH0;CHHHHGGGAGGGGGGGFFFFFFFF0BFFFFFFFFHFFFFFFFFFDFFFFFFFADFFFFFFFFFEFFFFBFFFF.;;CAFFFFFFF0;FFFBFFFFFABFF0;FFBFD9E
@M05620:37:000000000-D9766:1:1101:9021:11008 1:N:0:83
ACCACACCTTCTACAATGAGCTGCGTGTGGCTCCCGAGGAGCACCCCGTGCTGCTGACCGAGGCCCCCCTGAACCCCAAGGCCAACCGCGAGAAGATGACCGGCGCGAGTGGCCCGCCACCTCTCCTTGCTGGCGCCCCCCTCCCTCCTTCCCTCCCGCCCCGGCGCCCTTCCTTACTCGCTCTCTCTCCTTCCGGCCTCTTTCCGACTCTCTCCCCTCACCTACCTCTCCCTCCTTTCGCACCCTGCTCT
+
AAAAA>AAFFFFGGGFGGGGGGHHGGGGHGHHHGGG2EGFEFGHHGGGFGGGFHHHHHHGEE@EGGGGGGGGEHHGGGGHGHHGEGGGGGGGGGHFGFH22////---<AG...<AC--.;CG0:/000/9;/9=;;-;;BBDF?FFFFE/;.9:DE.:9--------;-/.;B/9;B/.-;.:/;FF/////;.---..//;F/..9-./:B///.;..;.///.;/////;...://...--;.;.///
@M05620:37:000000000-D9766:1:1101:17984:11009 1:N:0:83
ACCACACCTTCTACAATGAGCTGCGTGTGGCTCCCGAGGAGCACCCCGTGCTGCTGACCGAGGCCCCCCTGAACCCCAAGGCCAACCGCGAGAAGATGAGTGGCCCGCTACCTCTTCTGGTGGCCGCCTCCCTCCTTCCTGGCCTCCCGGCGCTGCGCCCTTTCTCACTGGTTCTCTCTTCTGCCGTTTTCCGTAGGACTCTCTTCTCTGACCTGAGTCTCCTTTGGAACTCTGCAGGTTCTAGATCGGAA
+
CCDEEEEEFFFFGGGGGGGGGGHHGEGEFGHHHGGGGGGGGHHHHGGGGGGGHHHHHHHGGGGGGGGGGGGHGHHGGGGHGHHHHGGGGGGGGGHHHHHHHHGGHHGGGGGHHHHHHHHHHHGHHGGGGGHGHHGHHHHHHHHHHHGGGG-ADGGGGFFFFFFFFFFFFFFFFFFHHFFFFFFHFFDFFFFFFFFFFFFFFFFFHFFFFFFFFHF/FFFFFFFFFFFBFFFFFHFFFFBFFFFFFFFFFFF
@M05620:37:000000000-D9766:1:1101:11065:11014 1:N:0:83
ACCACACCTTCTACAATGAGCTGCGTGTGGCTCCCGAGGAGCACCCCGTGCTGCTGACCGAGGCCCCCCTGAACCCCAAGGCCAACCGCGAGAAGATGAGTGGCCCGCTACCTCTTCTGGTGGCCGCCTCCCTCCTTCCTGGCCTCCCGGAGCTGCGCCCTTTCTCACTGGTTCTCTCTTCTGCCGTTTTCCGTAGGACTCTCTTCTCTGACCTGAGTCTCCTTTGGAACTCTGCAGGTTCTAGATCGGAA
+
BBBBBBBBFFFFGGGGFGGGGGHHGGGEEEHGHGGGGGGGGHHHHGGGEGGGHHHHHHHGGGGGGGGGGGGHHHHGGGGHGHHHHGGGGGGGGGHHHHHHGFGFGH@FGCGHHHHHHHFDGHGHHGGGGDHGHHGHHHHHHHHHHHGGGGAFGGGGGGGGGGGFFFFFFFFFFFFFFFFFFFFFFFDFFFFFFFFFFFFFFFFFFFFFFF/FFFF/BFFFFFFFFFEFFFFFFFFFFFFFFFFFFFBEDFF
@M05620:37:000000000-D9766:1:1101:23099:11026 1:N:0:83
ACCACACCTTCTACAATGAGCTGCGTGTGGCTCCCGAGGAGCACCCCGTGCTGCTGACCGAGGCCCCCCTGAACCCCAAGGCCAACCGCGAGAAGATGAGGTGAGTGGCCCGCTACCTCTTCTGGTGGCCGCCTCCCTCCTTCCTGGCCTCCCGGCGCTGCGCCCTTTCTCACTGGTTCTCTCTTCTGCCGTTTTCCGTCGGACTCTCTTCTCTGACCTGAGTCTCCTTTGGAACTCTGCCGGTTCTAGAT
+
BBCCCCCCFFFFGGGGGGGGGGHHGGGFHGHHHGGGGGGGGHHHHGGGGGGGHHGHGHHGGGGGGGGGGGGHHHHGGGGHGHHHHGGGGGGGGGHHHHGHHFFFGHGFGHHGGG-AHDHGHHHHHFHGHHGGFGGHGHHGHHHHHH/CGGGGGGG?FGGGFFFFFFFFFFF/BF9FFFFFFFFFFFFFFFFADFFFFFF.;>FCFFFFFFFFFFF/:FFF/BBFFFFFFF/BBFFFFF/B/:C@DFF/9FF
@M05620:37:000000000-D9766:1:1101:9001:11029 1:N:0:83
ACCACACCTTCTACAATGAGCTGCGTGTGGCTCCCGAGGAGCACCCCGTGCTGCTGACCGAGGCCCCCCTGAACCCCAAGGCCAACCGCGAGAAGATGAGCGGCCCGCTACCCCTTCTGGTGGCCGCCTCCCCCCCTCCCGGCCTCCCGGAGCTGCGCCCTTTCTCACTTGTTCTCTCTTCTGCCGTTTTCCCTAGGACCCTCTTCTCTGACCTGAGTCTCCTTTTGAACTTTGCAGGTTCTAGATCGGAA
+
CCCCCCCCFFFFGGGGGGFGGGHHGGGFGGHHHGGGGGGGGHHHHGGGGGGGHHHHHHHGGGGGGGGGGGGHHHHGGGGHGHHHHGGGGGFGFFC=FG222/</>@-----=...</<00=CD.C--::.:C..A-;9E..9;>FAFFDFD-:.0;--;@-BFB0;0BB090;90:900;0000B-.;BE0B009//09.9/.BF00000;090/;/9;00BBFF009;B00:00:09;FBFB0000.::E
@M05620:37:000000000-D9766:1:1101:17881:11041 1:N:0:83
GAGGCTGCTTTGGAAGAGCACACGTCTGAACTCCAGTCACCTGAAGCTATCTCGTATGCCGTCTTCTGCTTGAAAAAAAAAAACCAACGAGCTTCTACGTTTAATTCTGACATAAGTGGAAAGAAAAAAACGGAAGAAGAAATAAAGAATTAATTATATATAAATCTAGAGAAGGGGTCATGAACAAAAAAGTTCCTGATCCCTTCTATATTAAAAAGTGGTCCTAATGTGACAACCGGGATGTACTCGAC
+
A>AAAAF?FFFFFFGGFGFFGEFGBFGAEAFHF3FGGHHFHHGCBGFFFDFFFGEEHHHHEAFHEGHHGHDFB3BEFG>/>//11//?/?///33344/033/433333B32333?332222020220//<///..00010011111=<00==000000<0=0000000:00//..-...000000;...-.9000000000/00:0000009000/.////////9//////9/..----..9////..-
@M05620:37:000000000-D9766:1:1101:23802:11046 1:N:0:83
ACCACACCTTCTACAATGAGCTGCGTGTGGCTCCCGAGGAGCACCCCGTGCTGCTGACCGAGGCCCCCCTGAACCCCAAGGCCAACCGCGAGAAGATGAGGCGGGTGGCCCGCTCCCTCCTCTGGTGGCCGCCTCCCTCCTTCCTGCCTTCCCGGCGCTGCGTCCTTTCTCCCTCGTTCTCTCTTCTGCCGTTTTCCGTCGGACTCTCTTCTCTGCCCTGCGTCTCCTTCTGATGTCTGCCGGCTCTTGAT
+
BBBBBBBBFFFFFGGFGGGGGFHFGEEFHEHHHGGEGGCEGHHHHGGGGEGGHHHHHHHGGGGGGGGGGGGHHHGGGGGHGHHHEGGGGGFGFFGHHFD22/</<DCC...:A--:C/;.;CB9B0/9..;?@:AFGGGGEFFFF//;//;FE?--9--;A-.9@.9/BF//;F.-.;../;FFBBF/9BD../;//.;.-9---9BFFBB/9F//B./.9@F=DBBB://9////9////9--;.:/;BF
@M05620:37:000000000-D9766:1:1101:7175:11052 1:N:0:83
ACCACACCTTCTACAATGAGCTGCGTGTGGCTCCCGAGGAGCACCCCGTGCTGCTGACCGAGGCCCCCCTGAACCCCAAGGCCAACCGCGAGAAGATGAGTGGCCCGCTACCTCTTCTGGTGGCCGCCTCCCTCCTTCCTGGCCCCCCGGAGCTGCGCCCTTTCTCACTGGTTCTCTCTTCTGCCGTTTTCCGTAGGACTCTCTTCTCTGACCTGAGTCTCCTTTGGAACTCTGCAGGTTCTAGATCGGAA
+
BBBBBABBFFFFFGGGGGGGGFHHGGGEGGHHHFGGGGGGFHHGHGGGEEGFBGHHHHHGGGGGGGGGGGGHHHHGGGGHGHHHHGGGGGGGCDHF1FBGHHGGHHGG/ACGHHHHHHGHDFDHG<CGDGHGHHGHHHFHGHHH.;@GG@ABGGGFBBFBBF/FFFFFFFFFBFFFBFFFFFFFFB?.BEFF?F.AFFFFFFFB/BFFFBFFFFFFFFFB;B/999BFFFBBB/:FBFFFFFFFFFFADDA
@M05620:37:000000000-D9766:1:1101:16044:11055 1:N:0:83
ACCACACCTTCTACAATGAGCTGCGTGTGGCTCCCGAGGAGCACCCCGTGCTGCTGACCGAGGCCCCCCTGAACCCCAAGGCCAACCGCGAGAAGATGAGTGGCCCGCTACCTCTTCTGGTGGCCGCCTCCCTCCTTCCTGGCCTCCCGGAGCTGCGCCCTTTCTCACTGGTTCTCTCTTCTGCCGTTTTCCGTAGGACTCTCTTCTCTGACCTGAGTCTCCTTTGGAACTCTGCAGGTTCTAGATCGGAA
+
BBBBBBBBFFFFGGGGGGGGGGHHGEEEEEHGHGGEFGGGGHHHHGGGAEEGHHGHHHHGGGGGGGGGGGGHHHHGGGEHGGHHHGGGGGGGGGHHBHGHGGGGFHCGDGGHHHHHHHHHFGGHHGGGGGGGHHGHHHHHHHHHHHGGGGGGGGGGGGGGGGGFFFFFFFFFFFFFFFFFFFFFFD;AFFFFFFFFFFFFFFFFFFFFFFFFFFFFFFFFFFFFFFFFFFFFFFFFFF;FFFFFFFFFFFE
@M05620:37:000000000-D9766:1:1101:16719:11059 1:N:0:83
ACCACACCTTCTACAATGAGCTGCGTGTGGCTCCCGAGGAGCACCCCGTGCTGCTGACCGAGGCCCCCCTGAACCCCAAGGCCAACCGCGAGAAGATGACCAGCCGGGTGCCTCTTCTCGTCTTCGGCTGCCTCCTTCCTTCCCTCCCGGCCCTGCGCCCTTTCTCACTTGCTCTCTCTTCTGCCGTTTTCCGTTGGACTCTCTTCTCTGCCCCGCGTATCCTATGGTCCTCTGCAGGTTCTCGATCGCTA
+
CDCEDDDEFFFFGGGGGGGGGGHHGGGGHGHHHGGGGGGGGHHHHGGGGGGGHHHHHHHGGGGGGGGGGGGHHHHGGGGHGHHHHGGGGGGGGGHHHH2222?/////?-.>1F<1111.>...=..-<-.<00=/CHH111C/CGG.CFG--..<A-.--<0C1C1BF101<B1BF00<111<0-<D/B1B.00..0<0/<0:11101100..-<---.<11110011<F1BF0B0.<000<.0/.-..<
@M05620:37:000000000-D9766:1:1101:6449:11072 1:N:0:83
GAGGCTGCTTTGGAAGAGCACACGTCTGAACTCCACTCACCTGAAGCTCTCTCGTATGCCGTCTTCTGCTTGCAAAAACAAACACCCCCTCCGCAGCTTTTCTGGGACCTCTGTGCTTATCCCTCGTCGGCCTCTGTTCTTTTTCTCGGCGTGCGGCGTTGGTGCCCTCCCTTCCTCCCCGTGTCGTGTTCTGGTCCATGCTGGGGTGCTTCTTGTCTCTTTGGCTCCCCCCCGTCCCCCTGTCTGGTCTA
+
A1AAA?FAFFFFGGGGGGGFGGEG0B0BDGHH1BF0DB0BGFF0BBAF11A1BBAB0B2BAAEA/22BDDFGH1EGH/>/B0/0BEE>>EE//?>>EH111BBBEHBGEHBG1BF12G2BFGE1F<FCC//CEGB1>2@2@F?101?/?F@C-.--<AACC..:;:C/CCGBBCG0C/CC?E..;.;.;CBB0FFF/////;//;@A@-/;BF/9/9BF9B/BBB/B-AFF@@@?FFFFB@EFFFB//;F9
@M05620:37:000000000-D9766:1:1101:18315:11175 1:N:0:83
ACCACACCTTCTACAATGAGCTGCGTGTGGCTCCCGAGGAGCACCCCGTGCTGCTGACCGAGGCCCCCCTGAACCCCAAGGCCAACCGCGAGAAGATGAGGTGAGTGGCCCGCTACCTCTTCTGGAGGCCGCCTCCCTCCTTCCTGGCCTCCCGGCGCTGCGCCCTTTCTCACTGGTTCTCTCTTCTGCCGTTTTCCGTAGGACTCTCTTCTCTGACCTGAGTCTCCTTTGGAACTCTGCAGGTTCTAGAT
+
>3AAA43ACFFFBGGFGGFFFGGFEEEEG2GGFFGA2AE2AGGFHGGG1AE1EF3GFHBEEE0EFEEEGEFGHHEGGEGGFGHE/FGGG?BCB?FFF1?GG?GDGBGCF0F?@D-<FGFHFHHHF0<<.<@CD.:.:CGFHHG/00;;.FFEAEB-9-B-.-9;@BFBFFFFFF9./:FFFFFBBFFFEBBF?/ABBAB??ABB/;FFFFFFFBFFF99B/B/999BB99/;;/;9B/9B/BF.;BF/9/:
@M05620:37:000000000-D9766:1:1101:14935:11177 1:N:0:83
GAGGCTGCTTTGGAAGAAACTGACAAGCCAGGGACACAAGATCGGAAGAGCACACGTCTGAACTCCAGTCACCTGAAGCTATCTCGTATGCCGTCTTCTGCTTGAAAAAAAAAAACAACAAACTAATCTTCCACATTTCTGTTTACCTTCTTACTTCGCTCAGCCCCCCCCTCCTCCCCGTTACCTATTCTGCTCTCTTCCATCATCCTTCTAATCTCCGAATCTCCCCCCCCTCCCCCTTCCTTTTCCCT
+
A?ABABFAFDBDG4BBEGFGGGHBBEBBBBBBB2BFBFFHGHFAE2BB2BBBBBF0FGGFDBBFBB3BDFBBFGGB@FB3BFBFGBBEGBEGEFFH?BFFBBB@BG@DCE/<<><//////0/2222211?11?111111111111111<111111<...../0<.<--;--9;/B/..-:...0000099000;90000:000000000990;0:000.-...090/.9-;9-99..9-./900090009
@M05620:37:000000000-D9766:1:1101:21377:11186 1:N:0:83
ACCACACCTTCTACAATGAGCTGCGTGTGGCTCCCGAGGAGCACCCCGTGCTGCTGACCGAGGCCCCCCTGAACCCCAAGGCCAACCGCGAGAAGATGAGTGGCCCGCTACCTCTTCTGGTGGCCGCCTCCCTCCTTCCTGGCCTCCCGGAGCTGCGCCCTTTCTCACTGGTTCTCTCTTCTGCCGTTTTCCGTAGGACTCTCTTCTCTGACCTGAGTCTCCTTTGGAACTCTGCAGGTTCTAGATCGGAA
+
ABBABAAAFFFFGGGGFGGFGBGFGEGGHGHHFGGGGGG?GHHHHGGGEEGFHGHHHHHGGGGGEGGGGGGHHFFGGGGHFHHGHGG@DCCC@DHCDFFHHHGGHHGGG-AHHFFHHFG1=GFHHGGGG.GGBGGHHGHHHHGHGHGEDGAGGGGGGGGG?9FBFFFFFFFFB//FFFFFFFFFFFDFBEFFDF.ADFFFFFFFFFFFF/FFFFF/FBFBFFF//BFFF/9BFFFBFFA///;BF//;D?A
@M05620:37:000000000-D9766:1:1101:22000:11195 1:N:0:83
ACCACACCTTCTACAATGAGCTGCGTGTGGCTCCCGAGGAGCACCCCGTGCTGCTGACCGAGGCCCCCCTGAACCCCAAGGCCAACCGCGAGAAGATGAGTGGCCCGCTACCTCTTCTGGTGGCCGCCTCCCTCCTTCCTGGCCTCCCGGAGCTGCGCCCTTTCTCACTGGTTCTCTCTTCTGCCGTTTTCCGTAGGACTCTCTTCTCTGACCTGAGTCTCCTTTGGAACTCTGCAGGTTCTAGATCGGAA
+
BBBBBBBBFFFFGGGGGGGGFGHFGFGEGDHHHGGEEGGGGHHHHGGGGEGFHGHHHHHGGGGGGGGGGGGHHHHGGGGHGHHHHGGGGG/BDGHGHHHGHFGGFGDGG@FHHHHHHHHHGFGHHGFGGDHGHHGHHHHHHHHHHHGGFG-AFGGGGGGGGGGFFFFFFFFFFFFFFFFFFFFFFF;DFFFFFFFFFFFFFFFFFFFFFFBFFFFEFFFFFFFFBFFBBFFFFFFFFFFFFFFFFFEFDFF
@M05620:37:000000000-D9766:1:1101:25178:11222 1:N:0:83
ACCACACATTCTACAATGCGCTGCGTGTGGCTCTCGAGGAGCACCCCTTGCTGCTGACCTAGGCCCCCCTGAACCCCAAGGCCAACCGCGCGAAGATGAGTGGCCCGCTACCTCTTCTGGTGTCCGCCTCCCTCCTTCCTGGCCTCCCGGCGCTGCGCCCTTTCTCACTGGTTCTCTCTTCTGCCGTTTTCCGTAGGACTCTCTTATCTGCCCTGCGTCTCCTTTGGAACTCTGCAGTTTCTCGATTGGCA
+
AABBBAB>BFFFGFGFGGGCFGGGGGGB22BFH3BA3AEC?GHHHGG1FFHGHHHHFGHDBEGHHGGGGGEFHHHGGGGHGHHHHGGGGGGGCGG?GHGFFFA/0/><C>>?FGFHHE1<F0.>FD<EC.<<CGEFHHHH0<CHFGGG?C@GGCDFG-9-:;BFGG0;FFFBFFFBFBFF;BFFFFDDFFFFDB.;DBBFFEFFF;;BFFFBFFF.;A@AFFFFFFF///BBFFBBB/;;FBFEFF/;F/;
@M05620:37:000000000-D9766:1:1101:24600:11233 1:N:0:83
ACCACACCTTCTACAATGAGCGGCGTGCCGCGCCCGAGGAGCCCCCAGTGCTCATGACCGAGCCCCACCCGCCCCCCACTGCCACCCGCGCGGAGATGCGCATGTGAGTGACCCGCTACCTCTTCTGTTGTCCGCCTCCCTCCTTCCTGGCCTCCCGGAGCTGCGCCCTTTCTCACTGGTTCTCTCTTCTGCCGTTTTCCGTAGGACTCTCTTCTCTGACCTGAGTCGCCTTTTGAACTCTGCAGTTTCTA
+
>>A>AAAAFFCFGGG1F1BBGA0AAAAA//AAAAA/A//>/?/>EE//1BGB1@1BBF1>E//>FE/??///<<BC//<0<?F11?A/?AC<--<-=00-<:.;<0<0;:0<CG-;--AFFGGGFFF0C0/;C:AGGEEFGFFFFFFF:/;AFFFFB--9;F9B?@F@@BFFFFBFFF-;BFFFFFFF/9/B9-ABFEFF?FF--/;BFFFEFFF/B/;BFF-F-;/---A?F//-9BFFB/BB9/;:;/:
@M05620:37:000000000-D9766:1:1101:5836:11241 1:N:0:83
GAGGCTGCTTTGGAAGAAACTGACAAGCCAGGGACACAAGATCGGAAGAGCACACGTCTGAACTCCAGTCACCTGAAGCTATCTCGTATGCCGTCTTCTGCTTGAAAAAAAAAAAAAAGAAAAAAAAACAAAAATAAATAGAATTAGTGCTAAAAAATAATAAACTATATGAAAGAGGATAAAACAAGAGACTATACCGAGAACATCTTAAGACAAGACAAATCTCTCACGTACAATGTAATAGTATCACA
+
B@BBABFCFFFDGCBGGGGGGGH4BD4BFGFEEDFFHHGHHHHFF?AEBBBBG2G0BBFF5DFHBB3BDGFBBGGBBGB@BG?FGBFFH3BGEEGH1BGHBBG3FGHGFGGGGFB/><//0000-><<..<....0000000:00:0000000;;0:.0900;0C0;00000000//../;0000../:.//00000;..9-.0/0:0000000/:./;://00000000../..000900000000000;
@M05620:37:000000000-D9766:1:1101:4217:11275 1:N:0:83
ACCACACATTCTACAATGCGCTGCGTGCGGCTCTCGAGGAGCACCCCTTGCTGCTGACCCAGGCCCCCCTGAACCCCAAGGCCAACCGCGCGAAGATGAGGTGGGTGGCGCGCTTCCTCTTCTGGTGGGTGCCTCCCTCCTTCCTGTCTTCCCGGCGGTGCGGCCTTTCTCCCTTGTTCTTTCTTCTGTCGTTTTCCGTCGGATTTTCTTCTCTGACGTGCGTTTGCGTGTGATCACATCCGGTTGTGGCT
+
BBBBBBB3BBBBGFBGGG4EEGGGGGG22AEAB3BB3AAEDHCGHGGABFBGEHGHHHH2B11BFGGGGGAFFHHGGGGHGHGHEGGGEE<BDGG?FHH<2??/>CEF<<>>@@<<CDHHHHH00CGG-;;;C0;;EFGGGGGGGF;;0=CFG.ADG-9@DF-;@DFFFFFFFF99FFBF/;BFFFFF9;;;9AE9;;BFAFB.;/;;FFFF;FF99.;;EFF.9./-;.;.////9/;9;9>;;-;...;
@M05620:37:000000000-D9766:1:1101:16205:11277 1:N:0:83
ACCACACCTTCTACAATGAGCTGCGTGTGGCTCCCGAGGAGCACCCCGTGCTGCTGACCGAGGCCCCCCTGAACCCCAAGGCCAACCGCGAGAAGATGAGTGGCCCGCTACCTCTTCTGGTGGCCGCCTCCCTCCTTCCTGGCCTCCCGGAGCTGCGCCCTTTCTCACTGGTTCTCTCTTCTGCCGTTTTCCGTAGGACTCTCTTCTCTGACCTGCGTCTCCTTTGGAACTCTGCAGGTTCTAGATCGGAA
+
CCDDDDCCFFFFGGGGGGGGGGHHGGGFHGHHHGGGGGGGGHHHHGGGFGGGHHHHHHHGGGGGGGGGGGGHHHHGGGGHGHHHHGGGGGGGGGHHHHHHHHGGHHCGGGGHHHHHHH1FGHGHHGGGGGHGHHGHHHHHGGHHHHGGGG-@FGGGGGGGGGGFFFBFFFFFFFFFFFFFFFFFFFDFFFFFFFAFFFFFFFFFHHFFFFBFFFF.@AFDFFFFFFFFFFFFFHFFFFFFFFFFFFFFDFF
@M05620:37:000000000-D9766:1:1101:18082:11279 1:N:0:83
ACCACACCTTCTACAATGAGCTGCGTGTGGCTCCCGAGGAGCACCCCGTGCTGCTGACCGAGGCCCCCCTGAACCCCAAGGCCAACCGCGAGAAGATGAGGTGAGTGGCCCGCTACCTCTTCTGGTGGCCGCCTCCCTCCTTCCTGGCCTCCCGGAGCTGCGCCCTTTCTCACTGGTTCTCTCTTCTGCCGTTTTCCGTAGGACTCTCTTCTCTGACCTGAGTCTCCTTTGGAACTATGCAGGTTCTAGAT
+
CCCCCCCCFFFFGGGGGGGGGGHHGFGEHGHGHGGGGGGGGHHHHGGGGGGGHHHHHHHGGGGGGGGGGGGHHHGGGGGHGHHHHGGGGGGGGGHHHHHHHGHHHHHGGHHGGGCGHHHHHHHHHGHGHHGGGGGHGHHGHHGHHHGGGGGGGGG?FGGGGGGGFFFFFFFFFFFFFFFFFFFFFFFFFFF;DFFFFFFFFFFFFFFFFFFFFFFBFFFFFFFFFFFFFFFFFFFFFFFF0FFFFFF0BFB
@M05620:37:000000000-D9766:1:1101:21364:11281 1:N:0:83
ACCACACCTTCTACAATGAGCTGCGTGTGGCTCCCGAGGAGCACCCCGTGCTGCTGACCGAGGCCCCCCTGAACCCCAAGGCCAACCGCGAGAAGATGAGGTGAGTGGCCCGCTCCCTCTTCTGGTGGCCGCCTCCCTCCTTCCTGGCCTCCCGGCGCTGCGCCCTTTCTCACTGGTTCTCTCTTCTGCCGTTTTCCGTAGGACTCTCTTCTCTGCCCTGAGTCTCCTTTGGAACTCTGCCGGTTCTCGAT
+
ABBBBABBFFFFFGGGGGGGFGHHGFGEHDHHHGGDGGGCGHHHHGEGG?EFGGHHHHHGGGGGFGEGGGGHHHFGGFGHGHHEHGGGGG<DGGHHHHHFG??F<FHGGGHGGG?EGHHHHHHBGGFGHHGGGGFHGEHGHHH/G09CFGGGGGG-ADGFF;FFFFFFFFF/FFFFFFFFFFFFFFFBBFFADFFFFFF.AA/BFFFFFFFFFFF/BEFF.BFFFFFFFFFFF/;FFB/B/9@@DFB/A/B
@M05620:37:000000000-D9766:1:1101:21380:11290 1:N:0:83
ACCACACCTTCTACAATGAGCTGCGTGTGGCTCCCGAGGAGCACCCCGTGCTGCTGACCGAGGCCCCCCTGAACCCCAAGGCCAACCGCGCGAAGATGAGGTGAGTGGCCCGCTACCTCTTCTGGTGGCCGCCTCCCTCCTTCCTGGCCTCCCGGAGCTGCGCCCTTTCTCACTGGTTCTCTCTTCTGCCGTTTTCCGCAGGACTCTCTTCTCTGACCTGAGTCTCCTTTTGAACTCTGCAGGTTCTAGAT
+
AABAB?BBFFFFFFGDGGA5FGHHGGGFHGFGHFFGGCGC?GGHHGGEEGFGEGFFFHHAEF0>FGGGGGGFFHHGGG?EEGHH/FE/CD/BDGGDHF1??GHBCF1FCFGCGCCGHFH0GHHFF=CEGHGGG?DHGCHGGFGFGG/FFFCEADB?B?FGF=BA@BFFBFBFFFFBBFBFF/FBFFFEFB;.9FFFFF.-99EEB/;;9FFFFFFFBFBF/BBFBBF:;//;.;BBF9BBFBFFFFFFFF;
@M05620:37:000000000-D9766:1:1101:4719:11303 1:N:0:83
ACCACACCTTCTACAATGAGCTGCGTGTGGCTCCCGAGGAGCACCCCGTGCTGCTGACCGAGGCCCCCCTGAACCCCAAGGCCAACCGCGAGAAGATGACGAGGGTGGCGCGCCCCCTCCTCTTGTGGTTGCCTCCCTCCTTCCTCTCCTCCCGGCGCTGCGGCCTTTCTTCCTTGTTCTTTCTTCTGCCGCTTTTTGTCGGATTCTCTTCTCTGCCTTGCGTATCCTTCTGTCGTCCTCCGGTTTTTGAT
+
CCCCBCCAFFFFGGGGGG5FGGHHGGGBAEHFFBFEDEEGGHDHHGGGGGGGGHHHGHHFGGGGGGGGGGGGGHHGGGEHGHHHHGGGGG>CDGHHHHD2//<//?FC0<.-<--=<-E.=GH00<CD/.;;G0;EA/FGG0C9F00;/;;FE.-;@--@A--;:.900;0;BB00;F0;0090;FF0;BB--;E909/;;B9.;B0:9BFF00:000;0:>D:A.;;B9B090..;.;::9--..;;-.;
@M05620:37:000000000-D9766:1:1101:22538:11333 1:N:0:83
ACCACACCTTCTACAATGAGCTGCGTGTGGCTCCCGAGGAGCACCCCGTGCTGCTGACCGAGGCCCCCCTGAACCCCAAGGCCAACCGCGAGAAGATGAGTGGCCCGATTCCTCCTCTAGTGGCCCCCTCCCTCCTTCCTGGCCTCCCGGCGCTGCGCCATCTCTCCCTGGTTCTCTCTTCTGCCGTTTTCCGTAGGACTCTCTTCTCTGTCCTCCGTCTCCTTTGGAACTCTGCAGGTTCTCGATCGGCA
+
ABBCCCCCFFFFGGGGGGGGGGHHGGGFHGHHHGGFGGGGGHGHHGGGGDGGHHHHHHHGGGGGGGGGGGGHHHGGGGGHGHHHHGGGGGDGGGHHHHH2>2//?/>//.>=1<0>GH1>110.0.-<<<ACCGFGFGHB:/.;CGHGGGC-?A9E?-..:/9;9B/:99.BBBBBBBFFBFFBFF.AFE/BA/99A9BBFFB/;99FFF/;BF//.;AAFFFF/;;//;:BFF:/9..;/F/AFF;C?-:
@M05620:37:000000000-D9766:1:1101:14360:11357 1:N:0:83
ACCACACCTTCTACAATGAGCTGCGTGTGGCTCCCGAGGAGCACCCCGTGCTGCTGACCGAGGCCCCCCTGAACCCCAAGGCCAACCGCGAGAAGATGAGTGGCCCGCTACCTCTTCTGGTGGCCGCCTCCCTCCTTCCTGGCCTCCCGGAGCTGCGCCCTTTCTCACTGGTTCTCTCTTCTGCCGTTTTCCGTAGGACTCTCTTCTCTGACCTGAGTCTCCTTTGGAACTCTGCAGGTTCTAGATCGGAA
+
CCCCCDDDFFFFGGGGGGGGGGHHGGGGHGHHHGGGGGGGGHHHHGGGGGGGHHHHHHHGGGGGGGGGGGGHHHHGGGGHGHHHHGGGGGGGGGHHHHHHHHGGHHGGGGGHHHHHHHFHGHGHHGGGGGHGHHGHHHHHHHHHHHGGGGAGGGGGGGGGGGGFFFFFFFFFFFFFFFFFHHHFFFDDFFFFFFFFFFFFFFFFFFFFFFFFFFFFFFFFFFFFFFFFFFFFHHFHFFFFFFFFFFHFFDE
@M05620:37:000000000-D9766:1:1101:27352:11413 1:N:0:83
ACCACACCTTCTACAATGAGCTGCGTGTGGCTCCCGAGGAGCACCCCGTGCTGCTGACCGAGGCCCCCCTGAACCCCAAGGCCAACCGCGAGAAGATGAGTGGCCCGCTACCTCTTCTGGTGGCCGCCTCCCTCCTTCCTGGCCTCCCGGAGCTGCGCCCTTTCTCACTGGTTCTCTCTTCTGCCGTTCTCCGTAGGACTCTCTTCTCTGACCTGAGTCTCCTTTGGAACTCTGCAGGTTCTAGATCGGAA
+
BBABBBBBFFFFGGGGGGGFGGHHGFEGHGHHHFGGGGGGGHHHHGGEBEGGHHHHHHHGGGGGGGGGGGGHGHHGGGGHGHHHHGGGGGGFCFHHHHH?GFFFHHGGGGGHHHHGG1FFFGGFHFCCGGHGHGEFHHHGHFGGHHGGGGA?AFFGGFGB9BBFFFFFFFFBFFFFFFFFEFFFFDDD.99FFAFADFFFFFFFFFFFFFBFFFF/.;FFFFFFFBF/;BBFFFFFBF9FFFFFFBBAADA
@M05620:37:000000000-D9766:1:1101:13474:11422 1:N:0:83
GAGGCTGCTTTGGAAGAAACTGACAAGCCAGGGACACAAGATCGGAAGAGCACACGTCTGAACTCCAGTCACCTGAAGCTATCTCGTATGCCGTCTTCTGCTTGAAAAAAAAAAAGACTCCTCGTCGCATCCCCGGGCTTCCCCGCTCTGCTGCCCCTCTGCCCCGTCCTTCCTCCCTTTCCGCTTTATCCCTCTTGTGGCTCCCATTGCCCCCTTCTCACCCTTTGTACTTGTCACTGCCCCGCCCGTTA
+
CCCCCCFCFFFFGGGGGGGGGGGGHFBFFHBBEFGG2FCGFHHCEEBFABGHHGFEGHEFDAFGBB3BDB3DFGHGGFBBGHHHHB?E?BFGGGGH1GHHHHEEHHB?GG/<@////22@=>2//?@>/?>0FFG<<--.<0CF-<-;;C00:CCCF..:;00;.-:;:.;CF00;.:CF;;.;.D?99;0;0:BF0;0.AFFF:/;00;:F.9>FFFF00;.;9FF00:BF0:00;000;.;-;--9-.;
@M05620:37:000000000-D9766:1:1101:24812:11437 1:N:0:83
ACCACACCTTCTACAATGAGCTGCGTGTGGCTCCCGAGGAGCACCCCGTGCTGCTGACCGAGGCCCCCCTGAACCCCAAGGCCAACCGCGAGAAGATGAGTGGCCCGCTACCTCTTCTGGTGGCCGCCTCCCTCCTTCCTGGCCTCCCGGCGCTGCGCCCTTTCTCACTGGTTCTCTCTTCTGCCGTTTTCCGTAGGACTCTCTTCTCTGACCTGAGTCTCCTTTGGAACTCTGCAGGTTCTAGATCGGAA
+
CCCCCCCCFFFFGGGGGGGGGGHHGEGFGGHHHGGGGGGGGHGHHGGGGGGGHHGHHHHGGGGGGGGGGGGHGHHGGGGHGHHHHGGGGGBCCGHHHHHHHHGGHHGGG-AGHHHHHHGHHHGHHGGGGGHGHHGHHHHHHHHHHHGGGG-ADGGGGFFFFFFFFFFFFFFFFFFFFFFFFFFFFFDFFFFFFFFFFFFFFFFFFFFFFFBFFFF/FFFFFFFFFFFFFFFFFFFFFFAFFFFFFFFFFFF
@M05620:37:000000000-D9766:1:1101:20480:11438 1:N:0:83
ACCACACCTTCTACAATGAGCTGCGTGTGGCTCCCGAGGAGCACCCCGTGCTGCTGACCTAGGCCCCCCTGAACCCCAAGGCCAACCGCGAGAAGATGAGGTGAGTGGCCCGCTACCTCTTCTGGTGGCCGCCTCCCTCCTTCCTGGCCTCCCGGCGCTGCGCCCTTTCTCACTGGTTCTCTCTTCTGCCGTTTTCCGTAGGACTCTCTTCTCTGACCTGAGTCTCCTTTGGAACTCTGCAGGTTCTAGAT
+
CCCCCCCBFFFFGGGGGGGGGGHHGGGEGGHHHGGGGGGGGHHHHGGEGGGGHHHHHHHHHHHHHGGGGGGHHHHGGGGHGHHHHGGGGG>CGGHGHHHHHB=?GHHGGHHGGG@CHHHHHHHHHHHGHFGGGGGHGHHGHFHHHHFHGHHHGGF-ACGGGGGGGFFFFFFBFFFFFFFFFFFFFFFFFFFAFFFFFFF.DDBBFFFFFFFFFFF0;BFF9FFFFFFFFB0BFFBFFFFF0BFFFBF0;BF
@M05620:37:000000000-D9766:1:1101:17661:11438 1:N:0:83
ACCACACCTTCTACAATGAGCTGCGTGTGGCTCCCGAGGAGCACCCCGTGCTGCTGACCGAGGCCCCCCTGAACCCCAAGGCCAACCGCGAGAAGATGAGTGGCCCGCTACCTCTTCTGGTGGCCGCCTCCCTCCTTCCTGGCCTCCCGGAGCTGCGCCCTTTCTCACTGGTTCTCTCTTCTGCCGTTTTCCGTAGGACTCTCTTCTCTGACCTGAGTCTCCTTTGGAACTCTGCAGGTTCTAGATCGGAA
+
CCCCCCCCFFFFGGGGGGGGGGHHGGGGGGHHHGGGGGGGGHHHHGGGEFGGGHHHHHHGGGGGGGGGGGGHHHHGGGGHGHHHHGGGGGGGGGHHHHGFFGGECEC?DCFHGHHHHFFFHCAAG-@@EDHEGHGHHHHB0/CCHHGEGG-9-99FGGGGFGGFFFFFFFFBBFFFFFFFFFBFBBFFFFFFBFFDDFFFFFFEFFFFB00:BFE/BBFBFFBFFBB0:FFFFFFFFF.BBFBFBFF...A
@M05620:37:000000000-D9766:1:1101:8170:11442 1:N:0:83
ACCACACCTTCTACAATGAGCTGCGTGTGGCTCCCGAGGAGCACCCCGTGCTGCTGACCGAGGCCCCCCTGAACCCCAAGGCCAACCGCGAGAAGATGAGTGGCCCGCTACCTCTTCTGGTGGCCGCCTCCCTCCTTCCTGGCCTCCCGGAGCTGCGCCCTTTCTCACTGGTTCTCTCTTCTGCCGTTTTCCGTAGGACTCTCTTCTCTGACCTGAGTCTCCTTTGGAACTCTGCAGGTTCTAGATCGGAA
+
CCCCCCCCFFFFGGGGGGFGGGHHGGGEHGHHHGGEEGGGGHHHHGGGGGGGHHHHHHHGGGGGGGGGGGGHHHHGGGGHGHHHHGGGGGDGGGHHHHHHHHGGHHGGGGGHHHHHHHHHHHGHHGGGGGHGHHGHHHHHGHHHHHGGGGAGGGGGGGGGGGGFFFFFFFFFFFFFFFFFFFFFFFFFFFFFFFFFFFFFFFFFFFFFFFBFFFFFFFFFFFFFFFF/FFFFFFFFFFFFFFBFFFFFFFF
@M05620:37:000000000-D9766:1:1101:7804:11444 1:N:0:83
GAGGCTGCTTTGGAAGAAACTGACAAGCCAGGGACACAAGATCGGAAGAGCACACGTCTGAACTCCAGTCACCTGAAGCTATCTCGTATGCCGTCTTCTGCTTGAAAAAAAAAAAAAAAAAAAAGACTAAATATATCAGAGGTACAGAACTGTGATACACTAAAATGATATAGGAAACATAAATGAATAAAAAACTTGAACGCCAAAAGAATCGAAGCTACAAATGATAGAACACGATGAGACTAACACGC
+
B@BCBCFCFFFFGCBGGGGGGGHABBBBBFBBBEFFHHFHHHGGE?2BG2BBG2GABAFF5DBGB33BFFDABFGB3BB3BF3FFBBEG?BFEEFH1BGH4BF3BGHHHGGFEC>/<///---<.</0<D0;00000;:00.0000000/0000;9000:0/990000000;0000//9000000;0000000-.000000..-.;/;/..00../.9000000000000000//.-..000:000000.-
@M05620:37:000000000-D9766:1:1101:24150:11459 1:N:0:83
ACCACACCTTCTACAATGAGCTGCGTGTGGCTCCCGAGGAGCACCCCGTGCTGCTGACCGAGGCCCCCCTGAACCCCAAGGCCAACCGCTAGAAGATGAGGCGAGTGGCCCGCTCCCTCTTCTGGTGGCCGCCTCCCTCCTTCCTGGCCTCCCGGCGCTGCGCCCTTTCTCACTGGTTCTCTCTTCTGCCGTTTTCCGTAGGACTCTCTTCTCTGCCCTGAGTCTCCTTTGGAACTCTGCCGGTTCTCGAT
+
AAAAAAAABFFFGGG13FGGGCHFG0AA00ABAAFE?EGG?GHCHGGE/ABAFF1FFG0E/E/EG/FEG//0F>FFG?/GA/GHHG/<CGGA1FFG1<1GH///ACE/F0/-<AC.<CGHGH0GF<C.GF-:-A.C::::FGFF0C/9CFFE99A--;@-:@@B==//99:/;/B-99B9BF/9/FFFF:=A-9EFF?FA-9/;9;FB//;9FFF/FE99-B/BF9FF/;B/BBFFFBBF/;@-;AF;9B/
@M05620:37:000000000-D9766:1:1101:24710:11469 1:N:0:83
ACCACACCTTCTACAATGAGCTGCGTGTGGCTCCCGAGGAGCACCCCGTGCTGCTGACCGAGGCCCCCCTGAACCCCAAGGCCAACCGCGAGAAGATGACGACGGTGGCCCGCTCCCCCCTCTGGTGGTCGCCTCCCCCCTTCCTGGCCTCCCGGCGCTGCGCCCTTTCTTCCTACTTCTCTCCTCTGCCGTCTTTCGTCGGACTCTCTTCTCTCCTCAGCGTCTCCTTTTGTGCTCTTCTGGATGTTGAT
+
BBBBBBBBFFFFGGGGFGGDGDHHGEGGHGHHGGGEEGGGGHHHHGGGEEGGHHHHHHHGGGGGGGGGGGGHHHHGGGGHGHHHHGGGGGCC@DG11?11<////<.>00.<>--EC.<-;EH0C0:..0;@E.EG..;BG.C/00/..;;E.;-@BB--;--;--9//;//:B//9//;//9/;FFBFB@.-.://.9.;-;@;9/9/BFF///9/.//99....;B/:9/..9////;/9////;////
@M05620:37:000000000-D9766:1:1101:10060:11482 1:N:0:83
ACCACACCTTCTACAATGAGCTGCGTGTGGCTCCCGAGGAGCACCCCGTGCTGCTGACCGAGGCCCCCCTGAACCCCAAGGCCAACCGCGAGAAGATGAGGTGAGTGGCCCGCTACCTCTTCTGGTGGCCGCCTCCCTCCTTCCTGGCCTGCCGGAGCTGCGCCCTTTCTCACTGGTTCTCTCTTCTGCCGTTTTCCGTAGGACTCTCTTCTCTGACCTGAGTCTCCTTTGGAACTCTGCAGGTTCTAGAT
+
AAAAAAAAFFFFGGGGGGG5GGHGEFGGGFBF3FFE2FFFAG2GHGGG1BEFAGHCGGHG0E@EFEFEEGGC3BGEGGEHGGGGEFEEGDGGGGHCFFFFHGHHHHHGGHHGGGGGHHGHGHHHFDGGHH?GGGGHGFFGHHHHHCFFGGGGG?@BGGGGGGGGFFFBFBBFFFFFBFFFFFFBBFFFFFDF?FFFFFFFFFFFFFFBFFEFFFFFFFFFFFBFBFBFFFEFFFFFFFFEBFFFFFFBB/;
@M05620:37:000000000-D9766:1:1101:16814:11486 1:N:0:83
ACCACACCTTCTACAATGAGCTGCGTGTGGCTCCCGAGGAGCACCCCGTGCTGCTGACCGAGGCCCCCCTGAACCCCAAGGCCAACCGCGAGAAGATGAGTGGCCCGCTACCTCTTCTGGTGGCCGCCTCCCTCCTTCCTGGCCTCCCGGCGCTGCGCCCTTTCTCACTGGTTCTCTCTTCTGCCGTTTTCCGTAGGACTCTCTTCTCTGACCTGAGTCTCCTTTGGAACTCTGCAGGTCTAGATCGGAAG
+
DCDDDDDDFFFFGGGGGGGGGGHHGGGGHGHHHGGGGGGGGHHHHGGGGGGGHHHHHHHGGGGGGGGGGGGHHHHGGGGHGHHHHGGGGGGGGGHHHHHHHHGGHHGGGDGHHHHHHHGHHHGHHGGGGGHGHHGHHHHHHHHHHHGGGG-ADGGGGFFFFFFFFFFFFFFFFFFHHFFFFFFFFFFFFFFFFFFFFFFFFFFFFHFFHFFFFFF/FFFFFFFFFFFEFFFFFHFFFFFFF0BFFFFF.E.
@M05620:37:000000000-D9766:1:1101:8879:11487 1:N:0:83
ACCACACCTTCTACAATGAGCTGCGTGTGGCTCCCGAGGAGCACCCCGTGCTGCTGACCGAGGCCCCCCTGAACCCCAAGGCCAACCGCGAGAAGATGAGTGGCCCGCTACCTCTTCTGGTGGCCGCCTCCCTCCTTCCTGGCCTCCCGGAGCTGCGCCCTTTCTCACTGGTTCTCTCTTCTGCCGTTTTCCGTAGGACTCTCTTCTCTGACCTGAGTCTCCTTTGGAACTCTGCAGGTTCTAGATCGGAA
+
BBBBBBBBFFFFGGGGGGGFGGHHGGGGGGHHFFGGDGGGGHHHHGGGEGGGHHHHHHHGEGEGGGGGGGGHHHHGGGGHGHHHEGGGGGGGGGHFHHHHHHGGHHGGGGGHHHHHHHHHHHGHHGGGGDHGHHGHHHHHHHHHHHGGGGGGGGGGGGGGGGGFFFFFFFFFFFFFFFFFFFFFFFDDFFFFFFFFFFFFFFFFFFFFFFFFFFFFFFFFFFFFFFFFFFFFFFFFFFFFFFFFFFFFFFF
@M05620:37:000000000-D9766:1:1101:24730:11496 1:N:0:83
GAGGCTGCTTTGGAAGAAACTGACAGGCCACGGCCAAACGATCCCAAGCGCCCACGTCTGAACTCCAGTCACCTTAAGCAAGCTCAAATGCCGGCTTATGCTTGACAACAAGACAGCAACAACCAAAAGCAGATACAAGAGGAGAAGCAACGATAATACACCATTATAAAATGAGTCAGAACTTACAGATTTCTCCCCCATGTCGCTCGCCTAGACAATTGAACCACATGTACAATTTGGACTTACAAGCC
+
A1AAAAFAFFDFGGGGGG1BGBB1B1AAAA0AE000FG////B/01AB//A/A//AB/0B@211@@11@B1@1B1@F111B0BF111B21BFEEG?>11B1>B1CCEF/FC00000/00<0<//??/<001@011@>F100/0?/?01<<0-<...=11<1/.0000<0=0<000=00=0;:00000;;00;00;::.;-;/00:.9.---../00;B0;0;09--:-/;:///9/;B;/;/;/;/;B9-9
@M05620:37:000000000-D9766:1:1101:6378:11519 1:N:0:83
ACCACACCTTCTACAATGAGCTGCGTGTGGCTCCCGAGGAGCACCCCGTGCTGCTGACCGAGGCCCCCCTGAACCCCAAGGCCAACCGCGAGAAGATGAGTGGCCCGCTACCTCTTCTGGTGGCCGCCTCCCTCCTTCCTGGCCTCCCGGAGCTGCGCCCTTTCTCACTGGTTCTCTCTTCTGCCGTTTTCCGTAGGACTCTCTTCTCTGACCTGAGTCTCCTTTGGAACTCTGCAGGTTCTAGATCGGAA
+
BBCCCCCBFFFFGGGGGGGGGGHHGGGBFFHHHGFGGGGGGHHHHGGGEGGGHHHHHHHFGFGGGGGGGGGHHHHGGGGHGHHHHGGGGGBCGGHHHHGFFGACFGFGGDCHDHHHHHB<><ACCDCCGDEEFHGFHHHF0CGHHHGGGG@9CGFGACGGGGGFFF0FFFFFFFFFFFFFFFFBFFADF?FF?BFDDFFFFFFFFFFFFE0BFFF/FFFFFFFFFFF0:BFFFFFEFFAFFFBFFFFEDDF
@M05620:37:000000000-D9766:1:1101:20908:11551 1:N:0:83
ACCACACCTTCTACAATGAGCTGCGTGTGGCTCCCGAGGAGCACCCCGTGCTGCTGACCGAGGCCCCCCTGAACCCCAAGGCCAACCGCGAGAGGACCCACCAGATGGGCGGCCTACCTCTTCTGTTGGCGGCCGCCCCCCTCCCTCCCGTCCCCCAGCTGCTCCCCCTTTCATCGCTGCTCTCTTCTTCTGCCGTTTGCCGTACGCTCCTCTCTGACCACATGCTTCTTCTTAAGTCTGCAGCAGCTAGT
+
BBBBBBBBFFFFGGGGGGGGGG4GGGGGHGHHHGGGGGGGGHHHHGGGGGGGHHHHHHHGGGGGGGGGGGGHHHHGGGGHGHHHAFGGDGC@F//0/<//<//?01<1/<---<</<<0<0<GH00=CG/-:BD-BG--@@A.;9;..9..;A.::-A.;;B//;...-.;/////.;..;////;BF/B:://-;././/::..-....:BF///////..//;//;B///////:///B/;/.9.B///
@M05620:37:000000000-D9766:1:1101:19658:11577 1:N:0:83
ACCACACCTTCTACAATGAGCTGCGTGTGGCTCCCGAGGAGCACCCCGTGCTGCTGACCGAGGCCCCCCTGAACCCCAAGGCCAACCGCGAGAAGATGAGGTGAGTGGCCCGCTCCCTCTTCTGGTGGCCGCCTCCCTCCTTCCTGGACTCCCGGCGCTGCGCCCTTTCTCACTGGTTCTCTCTTCTGCCGTTTTCCGTAGGACACTCTTCTCTGCCCTGAGTCTCCTTTGGAACTCTGCAGGTTCTAGAT
+
>A3>AAAAFFFFFGGBFGGFFDGCEBEFHEHHFFFA2AEAEHHHHGGEAAEEBAFGHFCEEECGGA/FGGGCHFEEGGEF?/GH/?E<DDC@/<<1>1>FGHAHHHF//??ACG@E.<F010=DF0/<CCCC@E..://./:CC0BF/99F/.AB-:--BD;=DBBFFFFFBFFFB99BFF/BFFFFB/BBADFFFF./AAD/B.;F9FFFFF/FF9AFF.B/BFFFF9BFB;FFFFBFBFFFFFFFB/B;
@M05620:37:000000000-D9766:1:1101:13622:11586 1:N:0:83
ACCACACCTTCTACAATGAGCTGCGTGTGGCTCCCGAGGAGCACCCCGTGCTGCTGACCGAGGCCCCCCTGAACCCCAAGGCCAACCGCGAGAAGATGAGTGGCCCGCTACCTCTTCTGGTGGCCGCCTCCCTCCTTCCTGGCCTCCCGGAGCTGCGCCCTTTCTCACTGGTTCTCTCTTCTGCCGTTTTCCGTAGGACTCTCTTCTCTGACCTGAGTCTCCTTTGGAACTCTGCAGGTTCTAGATCGGAA
+
BCCCCCCCFFFFGGGGGGGGGGHHGEGFHGHHHGGGGGGGGHHHHGGGGGGGFGHHHHHGGGCGGGFGGGGFHHHGGGGHGFHHHGGGGGGGGGHHHHHH?D=FAC@@GCGHHHHHHEFFDFDHF-CCG.C./GFHHHFFGBCGFAAEDFGGGEBF-BD-@BFFFFFFFB/BFFFFFFFFFFFFFBF9BFFFDFFFBFFFFFBFFFFBFB00;FB//0:;FFFFFB/00:BFF090B?FB9BBF0BBE.::
@M05620:37:000000000-D9766:1:1101:11102:11601 1:N:0:83
ACCACACCTTCTACAATGAGCTGCGTGTGGCTCCCGAGGAGCACCCCGTGCTGCTGACCGAGGCCCCCCTGAACCCCAAGGCCAACCGCGAGAAGATGCCCAGGTGAGTGGCCCGCTACCTCTTCCGGTGGCCGCCTCCCTCCTTCCTGGCCTCCCGGAGCTGCGCCCCTTCTCACTGGTTCTCTCTTCTGCCGTTTTCCGTAGGACTCTCTTCTCCTACCTGAGTCTCCTTTGGAACTCCGCAGGTTCTT
+
ABAAABCBFFFFGGGGGGGGGGHHEEGFHCGHHGGFEGGGGHEHHGGGEDEGDFGHHHHG0FGGGGGGGGGHHHHGGDFHGHHGGFGFGG@FDGHBGBBHH2<FGCHGFGEEGH?<-<-F1<0==0.<-<CCC?@C.:CE//A/C0C00CAA09CE??D-:.//9;AF-;FB//9:/9F/B////9/;////B-.;FF/B./.:A/B/:///;9/////;F//9;//9/B/9B/B/FF///.9:=;:9///
@M05620:37:000000000-D9766:1:1101:9549:11603 1:N:0:83
ACCACACCTTCTACAATGAGCTGCGTGTGGCTCCCGAGGAGCACCCCGTGCTGCTGACCGAGGCCCCCCTGAACCCCAAGGCCAACCGCGAGAAGATGAATGGCCCGCTACCTCTTCTGGTGGCCGCCTCCCTCCTTCCTGGCCTCCCGGTGCTGCGCCCTTTCTCCCTGTTTCTCTCTTCTGTCGTTTTCCGTAGGTCTCTCTTTTCTCACCTGTGTCTCCTTTGGCACTCTGCAGGTTCTCGATCGGAA
+
>AAAAAABFFFFGGGGFGGFGGHFFGGGHGFFFFGGGGGEEG2GHGEGGGEFEFHBG2300>0@B1>EEE123BFG>>/??FGHHEGEGG//>CFC2F?22FGG0FA///>GHHDDHH<1>0.<CF--...::CFF00GH0/..:CGGD9-A?00;B-CB-C:B000;F///////;/;9B9//;.A9A./B./..9//99:F/9/;BF///A////99/;/B9FB///9.:/9///.9;/:/.9B.@...
@M05620:37:000000000-D9766:1:1101:12020:11618 1:N:0:83
ACCACACCTTCTACAATGAGCTGCGTGTGGCTCCCGAGGAGCACCCCGTGCTGCTGACCGAGGCCCCCCTGAACCCCAAGGCCAACCGCGAGAAGATGAGGTGAGTGGCCCGCTACCTCTTCTGGTGGCCGCCTCCCTCCTTCCTGGCCTCCCGGAGCTGCGCCCTTTCTCACTGGTTCTCTCTTCTGCCGTTTTCCGTAGGACTCTCTTCTCTGACCTGAGTCTCCTTTGGAACTCTGCAGGTTCTAGAT
+
CCCCCCCCFFFFGGGGGGGGGGHHGEGFHGHHHGGGGGGGGHHHHGGGFGGGHGHHHHHGGGGGGGGGGGGHHHHGGGGHGHHHHGGGGGGGGGHHHHHHHHEFHHHGGHHGGGGGHHHHHHHHHHHGHCGGGGGHGHHGHHHHHHFGGGGGGGGAGGGGGGGGFFFFFFF/FFFFFFFFFFFFFFFFFFFDFFFFFFFFFFFFFFFFFFFFFFFBFFFF/BFFFFFFFFFFFFFFFFEFFFFFFFF:FFF
@M05620:37:000000000-D9766:1:1101:24842:11622 1:N:0:83
ACCACACCTTCTACAATGAGCTGCGTGTGGCTCCCGAGGAGCACCCCGTGCTGCTGACCGAGGCCCCCCTGAACCCCAAGGCCAACCGCGAGAAGATGAGTGCGCCGATACCTCCTCTGGTTGCCCCCTCCCTCCTTCCTGGCCTCCCGGCGCTGCGCCATCTCTCCCTGGTTCTCTCTTCTGCCGTTTTCCGTAGGACTCTCTTCTCTGCCCTCTGTCTCCTTTGGCACTCTGCAGATTCTCGATCGGCA
+
CCCDCCDDFFFFGGGGGGGGGGHHGEGBEGHGGGGGGGGGGHHHHGGGGGGGGHHHHHHGGGCFGGGGGGGHBGHGGGGHGHHHHGGGFGCGGGHHHHH2>22///>/>--<=G.<FH0<<0..00.-<<<<CHFHHHHG0/<GHGGGGG??CGCDF-<.90<BFF/BFFFFFFFFFFFF<FFFFFADFFFFFB.<DB:FFFB0B<FFFB0BAF./<<B<FFFF0<B0<<BBFF:0<0<<BF0<FF.<.-<
@M05620:37:000000000-D9766:1:1101:8380:11626 1:N:0:83
ACCACACCTTCTACAATGAGCTGCGTGTGGCTCCCGAGGAGCACCCCGTGCTGCTGACCGAGGCCCCCCTGAACCCCAAGGCCAACCGCGAGAAGATGAGGTGAGTGGCCCGCTACCTCTTCTGGTGGCCGCCTCCCTCCTTCCTGACCTCCCGGCGCTGCGCCCTTTCTCCCTGGTTCTCTCTTCTGCCGTTTTCCGTCGGACTCTCTTCTCTGACCTGCGTCTCCTTTGGAACTCCTCCGGTTCTAGAT
+
AAA1AAAAFFFFGBGE3FA1GBHHG0A000BB1AF00EEGCHHHHGGGCABFEHFFHHGE/ECGG/EGGGE0GCHGGG>G//FHHG//>B<<@GCC1F1FH??<GHFGG?/ACG-->GHHHHDGHHH.<<--ACEGGHBAGHHHFH0;;0CEG.A:-;AAF@;A--/B/;//BF/;B9FB9BFFBFFFFF@FFFFBFBFF;@@@@B;FBFFFFFF9;:;F-@B@-BB/;9///;;/;//;9A>9-9;/9//
@M05620:37:000000000-D9766:1:1101:8682:11629 1:N:0:83
ACCACACCTTCTACAATGAGCTGCGTGTGGCTCCCGAGGAGCACCCCGTGCTGCTGACCGAGGCCCCCCTGAACCCCAAGGCCAACCGCGAGAAGATGACCCAGGTGAGTGGCCCGCTACCTCTTCTGGTGGCCGCCTCCCTCCTTCCTGGCCTCCCGGAGCTGCGCCCTTTCTCACTGGTTCTCTCTTCTGCCGTTTTCCGTAGGACTCTCTTCTCTGACCTGAGTCTCCTTTGGAACTCTGCAGGTTCT
+
AAAAA4AAFFFFFFGGBGGGGGHHEEFGHDGHFFGG2EFAAG2FGGGFEFGF5GHHHHHG>F0EGEGGGGGF3FHEGEAGGEGHCFGGGGGFCDH2?DHHHH/GGHHHHHHGGHGGGGGGHHHHHHHHHHEFHHGGGGFHGHHGHGGGGGGGGGGGGGBDGGGGGGFFFDFFFFFFFFFFFFFFFFFFFFFFFFFFFFFFFFFFFFFFFFFFFFFFFFBBBFFFFFFFFFFFFFF/BFFFFFFFFFFFFFF
@M05620:37:000000000-D9766:1:1101:12550:11630 1:N:0:83
GAGGCTGCTTTGGAAGAAACTGACAAGCCAGGGACACAAGATCGGAAGAGCACACGTCTGAACTCCAGTCACCTGAAGCGATCTCGTATGCCGTCTTCTGCTTGAAAAAAAAAAGCTACCTCTTCTGGTGGCCCCCTCCCTCCTTCCTGGCCTCCCGGAGCTTCGCCCTTTCTCACTGGTTCTCTCTTCTGCCGTTTTCCGTAGGACTCTCTTCTCTGCCCTGAGTCTCCTCTGGACCTCTGCAGGTTCTT
+
>AAAA?>AFF3FEGGGFFFG1G1BAABFFFBFEFGF00AAFBEFAEAEFGHGFHFEFHFGD2BAGFGBAB1ABG>BFF1/?>F0F>/>0>BFE/>F?EFDF1BGA1GD0//E@//011<<1F1<GH1G@F/?F/<ACGGGH0CHHHHH1>0CGFCE.--CCH/<-C:C-/00;B0;00/;;0CF9BFF0C00;AEBBE09A0.AB/;FFFF/FF9/9//;AF---B:/BF/-;///-9-;FBB/;FAFFF/
@M05620:37:000000000-D9766:1:1101:11280:11634 1:N:0:83
ACCACACCTTCTACAATGAGCTGCGTGTGGCTCCCGAGGAGCACCCCGTGCTGCTGACCGAGGCCCCCCTGAACCCCAAGGCCAACCGCGAGAAGATGACCCAGGTGAGTGGCCCGCTACCTCTTCCGGTGGCCGCCTCCCTCCTTCCTGGCCTCCCGGAGCTGCGCTCTTTCTCACTGGTTCTCTCTTCTGCCGTTTTCCGTAGGACTCTCTTCTCTGACCTGAGTCTCCTTTGGAACTCTGCAGGTTCT
+
CCCCCCCCFFFFGGGGGGGGGGHHGFGGHGHHHGGGGGGGGHHHHGGGGGGGHHHHHHHGGGGGGGGGGGGHHHHGGGGHGHHHHGGGGGGGGGHHHHHHHHHHGHHHHHHGGHHGGGGGHHHHHH0CDGGGHHGGGGGHGGGGGGGGGGGGGGGGGGGGGGGFFFFFFFFFFFFFFFFFFFFFFFFFFFFFFFFFFFFFFFFFFFFFFFFFFFFFFFFFFFFFFFFFFFFFFFFFFFFFFFFFFFFFFFF
@M05620:37:000000000-D9766:1:1101:27534:11648 1:N:0:83
GAGGCTGCTTTGGAAGAAACTGACAAGCCAGGGACACAAGATCGGAAGAGCACACGTCTGACCTCCAGTCCCCTGAAGCTCTCTCGTATCCCGTCTTCTGCTTGAAAAAAAAAAAACATAAAAACACTTCTACGCAAGAAACCAACTTGATAACCCGCGCAAATACACACATATCACAGCAGTCATTAAAGTCCCATTGCGCTCACTTCTGGACCAACTATACCACTTCTCGTCACTTTCAAGTCTTATAC
+
AAAAAAFAFFFFGGFBA1BGGF1F1F0BFAGGGFGG0B0FGHHCFGAECBBBG0GAAFGEB1ADBF0BDF1B?0>>1B1111111///B0B1???B?22FFFGBBFGHFE?//>////11111?/<0111?11//.--00000.../0<0=0<0/.--:;---0000009;000;0;00./.0/0000009;00/0;000-9-9-;///////-----///9////;/9//-;---////;//////////
@M05620:37:000000000-D9766:1:1101:12798:11648 1:N:0:83
ACCACACCTTCTACAATGAGCTGCGTGTGGCTCCCGAGGAGCACCCCGTGCTGCTGACCGAGGCCCCCCTGAACCCCAAGGCCAACCGCGAGAAGATGAGTGGCCCGCTACCTCTTCTGGTGGCCGCCTCCCTCCTTCCTGGCCTCCCGGAGCTGCGCCCTTTCTCACTGGTTCTCTCTTCTGCCGTTTTCCGTAGGACTCTCTTCTCTGACCTGAGTCTCCTTTGGAACTCTGCAGGTTCTAGATCGGAA
+
CCCCCCCCFFFFGGGGGGGGGGHHGGGGHGHHHGGGGGGGGHHHHGGGGGGGHHHHHHHGGGGGGGGGGGGHHHHGGGGHGHHHHGGGGGBDGGHHHH2GGGGEHHGFFGGHHHHHHHHHHFFFHCFGFGHGHHGHHHHHHHHHHHGEGGFFGGGGGGGGGGGFFFFFFFFBBFFFFFFFFFFFFDFFFFFFBFF9AFFFFFFFFFFFFFFFFFFFFFFFFFFFFBBFFFFFFFFFFFAFFFFFFFFEDFF
@M05620:37:000000000-D9766:1:1101:11283:11655 1:N:0:83
ACCACACCTTCTACAATGAGCTGCGTGTGGCTCCCGAGGAGCACCCCGTGCTGCTGACCGAGGCCCCCCTGAACCCCAAGGCCAACCGCGAGAAGATGACCCAGGTGAGTGGCCCGCTACCTCTTCTGGTGGCCGCCTCCCTCCTTCCTGGCCTCCCGGAGCTGCGCTCTTTCTCACTGGTTCTCTCTTCTGCCGTTTTCCGTAGGACTCTCTTCTCTGACCTGAGTCTCCTTTGGAACTCTGCAGGTTCT
+
ABB3A4AAFFFFGGG4GFGDGGHHGGGGAEHHHGFG2EEGFHHHHGGGFGGGBHHHHHHGEE@EFGGGGGGHHHHGGGEHGHHHHGGGGGGGGGHBB1DHHHEHGGHHHGHGGHHGGGGGHGHHGF0DDGHGAGGGGGGGFHHFGFGFGGGGFGGGGGGGGGFGGGBBFFFFFFFFFFFFFFFFFFFFFFFFFFBFFFFFFFF.ADFFFFFFFFFFFFBBBFFFFBFFFFFFFFFB/9BBFFFFFFFFFFF
@M05620:37:000000000-D9766:1:1101:21049:11657 1:N:0:83
ACCACACCTTCTACAATGAGCTGCGTGTGGCTCCCGAGGAGCACCCCGTGCTGCTGACCGAGGCCCCCCTGAACCCCAAGGCCAACCGCGAGAAGATGAGTGGCCCGCTACCTCTTCTGGTGGCCGCCTCCCTCCTTCCTGGACTCCCGGAGCTGCGCCCTTTCTCACTGGTTCTCTCTTCTGCCGTTTTCCGTAGGACTCTCTTCTCTGACCTGAGTCTCCTTTGGAACTCTGCAGGTTCTAGATCGGAA
+
AAAAA?AAFFC@BGGBAFGGDGFCEEEFH0GHHGG0EEG?FHHHHGCGEAE/GFGHHHFFGGCGCEEGGGGHHHCEFGGGGHHCCFGGG/>CCCHHHHHB?F?FA/@<<@C0FHFFHFGD<0AG.<A-.A:CHHAFGEFFH//=:::CA--9-./99AC?A/90:FFFFF-BFBFFFFFFFFBF/@F-BEFFF/9B-//;FFFFFFFFB/B/FF-/-9/;FFFF99BFFFFFFFBBFFF/FFFFEFF??--
@M05620:37:000000000-D9766:1:1101:5357:11691 1:N:0:83
ACCACACCTTCTACAATGAGCTGCGTGTGGCTCCCGAGGAGCACCCCGTGCTGCTGACCGAGGCCCCCCTGAACCCCAAGGCCAACCGCGAGAAGATGACCCAGGTGAGTGGCCCGCTACCTCTTCTGGTGGCCGCCTCCCTCCTTCCTGGCCTCCCGGAGCTGCGCCCTTTCTCACTGGTTCTCTCTTCTGCCGTTTTCCGTAGGACTCTCTTCTCTGACCTGCGTCTCCTTTGGAACTCTGCAGGTTCT
+
ABAABABBFFFFGGGFDGGFGFHHGFGFE2GHCFFAEFGFGHEHHGGGGDGGHHHHHHHEEFFGGEGGGGGFHHHGGGEHGHHHEFGFGG?CDGHHDGHHHHHHGHHGHHGGGHHGGGGGHHHHHHHHHHHGHHGGGGGHGHHGGGGGGFGGGGGGGGGDCGGGGGFFFFFFFFFFFFFFFFFFFFFFFFFFFFFFFFFFFFFFFFFFFFFFFFFFFFFFFFFF.>DFFFFFFFFFFFFFFFFFFFFFFFF
@M05620:37:000000000-D9766:1:1101:17847:11712 1:N:0:83
ACCACACCTTCTACAATGAGCTGCGTGTGGCTCCCGAGGAGCACCCCGTGCTGCTGACCGAGGCCCCCCTGAACCCCAAGGCCAACCGCGAGAAGATGAGGTGAGTGGCCCGCTACCTCTTCTGGTGGCCGCCTCCCTCCTTCCTGGCCTCCCGGAGCTGCGCCCTTTCTCACTGGTTCTCTCTTCTGCCGTTTTCCGTAGGACTCTCTTCTCTGACCTGAGTCTCCTTTGGAACTCTGCAGGTTCTAGAT
+
ABBBBBBBFFFFGGGGGGGGGGHHGGGFHEHHHGGEGGGFGHHHHGGGFEGFGHHHHHHGGGGGGGGGGGGHHHHGGGGHGHHHGGGGGG<BFGHHHFHHHGHHHHHGGHHGGGCGHHHHHHHHHHHGHHGGGGGHGHHGHHHHFHGGFGGGGGG-?DGGGFCGFFFFFFFFFFFFFFFFFFFFFFFFFFFDFFFFFFFFFFFFFFFFFFFFFFFFFFFFFFFFFFFFFFFFFFFFFFFFBFFFFFFBFFB
@M05620:37:000000000-D9766:1:1101:14759:11716 1:N:0:83
ACCACACCTTCTACAATGAGCTGCGTGTGGCTCCCGAGGAGCACCCCGTGCTGCTGACCGAGGCCCCCCTGAACCCCAAGGCCAACCGCGAGAAGATGAGTGGCCCGCTACCTCTTCTGGTGGCCGCCTCCCTCCTTCCTGGCCTCCCGGCGCTGCGCCCTTTCTCACTGGTTCTCTCTTCTGCCGTTTTCCGTAGGACTCTCTTCTCTGACCTGCGTCTCCTTTGGAACTCTGCAGGTTCTAGATCGGAA
+
DDCDDDDDFFFFGGGGGGGGGGHHGGGGHGHHHGGGGGGGGHHHHGGGGGGGHHHHHHHGGGGGGGGGGGGHHHHGGGGHGHHHHGGGGGFGGGHHHHHHHGGGCHCCG>DHHHHHHH1>GCAGGGCCEEHGGHGHHHHHB/CHHHGGGG-ACGGGGFFFFFFFFFFFFFFFFFFFFFFFFFFFFFFFFFFFFB.DFFFFFFFFFFFFFF0BFFF.;ADFFFFFFFFBFFFFFFFFFFFFFFFFFFFED?E
@M05620:37:000000000-D9766:1:1101:17864:11717 1:N:0:83
ACCACACCTTCTACAATGAGCTGCGTGTGGCTCCCGAGGAGCACCCCGTGCTGCTGACCGAGGCCCCCCTGAACCCCAAGGCCAACCGCGAGAAGATGAGGTCAGTGGCCCGCTACCTCTTCTGGCTGCCGCCTCCCTCCTTCCTGGCCTCCCGGAGCTGCCCCCTTTCTCACTGGCTCTCTCTTCTGTCGTTTTCCGTAGGACTCTCTTCTCTCACCTGAGTCTCCCTCCGAACTCTGCAGGCTCTAGAT
+
ABBABABBFFFFGGGGGGGGGGHHGGGGHGHHHGGGGGGGGHHHHGGGGGGGHHHHHHHGGGCGGGGGGGGHHHHGGGGHGHHHHGGGGGGGGGHHHHHF2<21?FF0/</>D--<FHDD1<1=00/=<.A-A.:CEHHGFHHHHF/C.0;EGD----.//.9.;:90BFB/BF/;.;/9;FFFB99B9BA.:9.9/AF?.;/://;FF///9B//;.///:B/////;..:9A-./////:A.9.9:/;B
@M05620:37:000000000-D9766:1:1101:7157:11722 1:N:0:83
ACCACACCTTCTACAATGAGCTGCGTGTGGCTCCCGAGGAGCACCCCGTGCTGCTGACCGAGGCCCCCCTGAACCCCAAGGCCAACCGCGAGAAGATGAGTGGCCCGCTACCTCTTCTGGTGGCCGCCTCCCTCCTTCCTGGCCTCCCGGAGCTGCGCCCTTTCTCACTGGTTCTCTCTTCTGCCGTTTTCCGTAGGACTCTCTTCTCTGACCTGAGTCTCCTTTGGAACTCTGCAGGTTCTAGATCGGAA
+
CCCCCCCCFFFFGGGGGGGGGGHHGFGEGEHHHGGGGGGGGHHHHGGGGGGGHHHHHHHGGGGGGGGGGGGHHHHGGGGHGHHHHGGGGGDGGGHHHHHHHHGGHHGGGGGHHHHHHHDHHHGHHGGGGGHGHHGHHHHHHHHHHHGGGGCGGGGGGGGGGGGFFFFFFFFFFFFFFFFFFFFFFFFFFFFFFFFFFFFFFFFFFFFFFFFFFFFFFFFFFFFFFFFBFFFFFFFFFFFFFFFFFFFFFFE
@M05620:37:000000000-D9766:1:1101:9140:11728 1:N:0:83
GAGGCTGCTTTGGAAGAGCACACGTCTGAACTCCAGTCACCTGAAGCTCTCTCGTATGCCGTCTTCTGCTTGAAAAAAAAAAACCAACACTAGCTTATGTATCATATTAAAAAATTATGGAAGAGTGTACATGAAAATGAAAGACGTGATAATAAGAAATAACAACATAGAAAGGTGATAAACACAAAAAGAAGAAAAGAGCAGACAGAGAAGCGCACAGGAAATATAGAGAGAATTTGTAAAGGACTAGT
+
CBCBCCFCFFFFGFGGGGGFGFHGFGHBDFHHBGHHHHFHHHHCFHGG3DBGHEBEHGFGEBEHGGHHHHHH13DFFE>>///1//////3B334434?44444444444442/02233232@00222222222222111111?C////011111111<111111<.<111110.0<111=101<......../0/<//<//0//./////0/0-----/../<0<11111<9.001<1111:10<.//01
@M05620:37:000000000-D9766:1:1101:6450:11729 1:N:0:83
ACCACACCTTCTACAATGAGCTGCGTGTGGCTCCCGAGGAGCACCCCGTGCTGCTGACCGAGGCCCCCCTGAACCCCAAGGCCAACCGCGAGAAGACGAGGTGAGTGGCCCGCTACCTCTTCTGGTGGCCGCCTCCCTCCTTCCTGGCCTCCCGGAGCTGCGCCCTTTCTCACTGGTTCTCTCTTCTGCCGTTTTCCGTAGGACTCTCTTCTCTGACCTGAGTCTCCTTTGGAACTCTGCAGGTTCTAGAT
+
CCCCCBCCFFFFGGGGGGGGGGHHGGGGHGHHHGGGFGGGGHHHHGGGEGGGHHHHHHHGGGGGGGGGGGGHHHHGGGGHGHHHHGGGGGFGGGHG2/>ADDHHHHHGGHHGGGGGHHHHHHHHHGGDHHFGGGGHGHHGGGGGGGFGGGGGGGGGGGGGGFFFFFFFFFF0FFFFFFFFFFFFFFFFFFFFFFFFFFFFFFFFFFFFFFFFFFFFFFFFBFFFFFFFFFFFFFFFFFFFFFFFFFFFFF;
@M05620:37:000000000-D9766:1:1101:20407:11731 1:N:0:83
ACCACACCTTCTACAATGAGCTGCGTGTGGCTCCCGAGGAGCACCCCGTGCTGCTGACCGAGGCCCCCCTGAACCCCAAGGCCAACCGCGAGAAGATGACCCAGGTGAGTGGCCCGCTACCTCTTCTGGTGGCCGCCTCCCTCCTTCCTGGCCTCCCGGAGCTGCGCCCTTTCTCACTGGTTCTCTCTTCTGCCGTTTTCCGTAGGACTCTCTTCTCTGACCTGAGTCTCCTTTGGAACTCTGCAGGTTCT
+
CCCCCCCCFFFFGGGGGGGGGGHHGFGGHGGHHGGGGGFGGHHHHGGGGGGGHHHHHHHGGGGGGGGGGGGHHHGGGGGHGHHHHGGGGGGGGGHHH2DGGHEF/?<F?FGGEC/ADCDGGHHFDGH<<G<.GCGDGD?GGHHGFFGBFBFGGFFEEFFCAAGGGA=DFFFFEFFBBBBBFFBFFFFFFFFFFFCFAFFFFDFADF09:BFFBFBBFFB;09BB/;BBBB00;BFBFBBBFFFFFFFFFFB
@M05620:37:000000000-D9766:1:1101:20877:11749 1:N:0:83
GAGGCTGCTTTGGAAGAGCACACGTCTGACCTCCCGTCCCCTGAAGCTATCTCGTATGCCGTCTTCTGCTTGAAAAAAAAAAAACAACAATACCACGTCCATACTCTGTACTTGCTACGAAAAATCTTCAACAACATAAAGACTCAGACTATTAACTCTCACACCTGTGATCATGGATAACGTACAATACACGTCAGAATTATCAACTAGATTCCGTGAAGAAAGGATGTGAGAATGCTAATGAGACAGCA
+
>1AAAAFAFFFFGGGC1FGFGG0EAAFFFAFGHH0BA00BFGFFCFFG1DFAGGGGFFFHE/ABBFDADGHHHFHDFEEE>E///>/?//11B111/////2B011212222?111@1/////0011111111///0<1=<D01<1<11110000000000=0/.//000;00:0000000./...000/09.....090000=00/0/000000/0...00///--////////////////:///----
@M05620:37:000000000-D9766:1:1101:19918:11765 1:N:0:83
ACCACACCTTCTACAATGAGCTGCGTGTGGCTCCCGAGGAGCACCCCGTGCTGCTGACCGAGGCCCCCCTGAACCCCAAGGCCAACCGCGAGAAGATGAGTGGCCCGCTACCTCTTCTGGTGGCCGCCTCCCTCCTTCCTGGCCTCCCGGAGCTGCGCCCTTTCTCACTGGTTCTCTCTTCTGCCGTTTTCCGTAGGACTCTCTTCTCTGACCTGAGTCTCCTTTGGAACTCTGCAGGTTCTAGATCGGAA
+
1>AAA>AAFFCD3FGD3BGE1AA1AEEGA0FHFFC00AE/AFGHHG/E//E/1ABFGC0EE@/E/?/EGGGHHF>EEGCEFHH//FGCGGGGGAGCFHFGHH/FGHCGGGGGFH1GHHHHDGG.G-ACFGHGHGG/GHHGCFC.;GFGB@G?-CF/AAGGGE0FFFFFFFFFFFFFFFFFFFFFF@B9/AFFFFFFFFFFFFF/BFFFFFFFFFF/B9BFFF9FFFF/;FFFFFFFFFFFBFFFFFFEBFE
@M05620:37:000000000-D9766:1:1101:15636:11768 1:N:0:83
ACCACACCTTCTACAATGAGCTGCGTGTGGCTCCCGAGGAGCACCCCGTGCTGCTGACCGAGGCCCCCCTGAACCCCAAGGCCAACCGCGAGAAGATGAGGTGAGTGGCCCGCTCCCTCTTCTGGTGGCCGCCTCCCTCCTTCCTGGCCTCCCGGCGCTGCGCCCTTTCTCCCTGGTTCTCTCTTCTGCCGTTTTCCGTCGGACTCTCTTCTCTGCCCTGCGTCTCCTTTGGAACTCTTCTGGTTCTTGAT
+
DCCCDDDDFFFFGGGGGGGGGGHHGGGFDFHHHGGGGGGGGHHHHGGGGGGGHHHHHHHGGGGGGGGGGGGHHHHGGGGHGHHHHGGGGGGGGGHHHHB222?1??1FA0//<<-><CG0FHHFHHHG<<AFGADHEFHGHBGCGB/..;FGAC-9B@-BFA-A-:/BBFB0:F:.FBBFBBFBFFFBFFF.:BF00.0.;-@CCFBFFFFFB0B00::..-A-9:BF0:0/0;00000;0;0000;0000
@M05620:37:000000000-D9766:1:1101:12450:11771 1:N:0:83
ACCACACCTTCTACAATGAGCTGCGTGTGGCTCCCGAGGAGCACCCCGTGCTGCTGACCGAGGCCCCCCTGAACCCCAAGGCCAACCGCGAGAAGATGAGGTGAGTGGCCCGCTACCTCTTCTGGTGGCCGCCTCCCTCCTTCCTGGCCTCCCGGAGCTGCGCCCTTTCTCACTGGTTCTCTCTTCTGCCGTTTTCCGTAGGACTCTCTTCTCTGACCTGAGTCTCCTTTGGAACTCTGCAGGTTCTAGAT
+
BBBABBABFFFFGGGGGGGBGFHHGEEFHGHGFGGGGGGGGHHHHGGGEGGGFHHHHHHGGGGGGGGGGGGHHFHGGGGHEHHHHGGGGGGG?GGFHHHHHHHGHHHGGHHGGGGGHHHHHHHHHGHGHHGGGGGHGHHGHHHGHHGGGGGGGBDBGGGGGGGGFFFFFFF/:FFFFFFFFFFFFFFFFFA;DFFFFFFFFDFFFFFFFFFFFFFFFFFFBFFFFFFFFFFFFFFFFFFFFFFFFFF;FFB
@M05620:37:000000000-D9766:1:1101:22451:11778 1:N:0:83
ACCACACCTTCTACAATGAGCTGCGGGTGGCTCCCGAGGAGCACCCCGTGCTGCTGACCGAGGCCCCCCTGAACCCCAAGGCCAACCGCGAGAAGATGAGGTGAGTGGCCCGCTCCCTCTTCTGGTGGCCGCCTCCCTCCTTCCTGGCCTCCCGGCGCTGCGCCCTTTCTCCCTGGTTCTCTCTTCTGCCGTTTTCCGTAGGACTCTCTTCTCTGCCCTGAGTCTCCTTTGGAACTCTGCCGGTTCTCGAT
+
AAA1AAAAFFFFGGGGDGGEGFHGG0AAAAGH1FGAEEEGGHHHHGGGEEGGHHGFHHHG?ECGG/EGGGG0ECHGGGCH/<GHHG/<BCG@CGCGDHBFG<??GHHGGGHGGG-<EFHHHHGHHHHGHGCGGGGGGGEFGFGGGGBFGBFGGB@--@@@F?@F;@FF/FB/BFFEFFFFFFFFFFFFFF@A?FFFFBB-BFFFFFFFFFFFFFF/BEFF-;BFFFFFFFFFB9FFFBFF/@@@FEF/;B;
@M05620:37:000000000-D9766:1:1101:16132:11789 1:N:0:83
ACCACACCTTCTACAATGAGCTGCGTGTGGCTCCCGAGGAGCACCCCGTGCTGCTGACCGAGGCCCCCCTGAACCCCAAGGCCAACCGCGAGAAGATGAGTGGCCCGCTACCTCTTCTGGTGGCCGCCTCCCTCCTTCCTGGCCTCCCGGAGCTGCGCCCTTTCTCACTGGTTCTCTCTTCTGCCGTTTTCCGTAGGACTCTCTTCTCTGACCTGAGTCTCCTTTGGAACTCTGCAGGTTCTAGATCGGAA
+
CCBBCCCCFFFFGGGGGGGGGGHHGGGEGEHGHGGGGGGGGHHGHGGGEGGGHHHHHHHGGGGGGGGGGGGHHHHGGGGHGHHHHGGGGGGGGGHHHHHHHHGGHHGGGGGHHHHHHHHF>GFHHGFGGGHGHHGHHHHHGHHHHHGGGGGGGGGGGGGGGGGFFFFFFFFFFFFFFFFFFFFFFFADFEFFFFFFFFFFFFFFFFFFFFFFFFFEBFFFFFFFFFFFFFFFFFFFFFAFFFFFFFFFFFF
@M05620:37:000000000-D9766:1:1101:16074:11799 1:N:0:83
GAGGCTGCTTTGGAAGAACCTGACAAGCCAGGGACACAAGATCGGAAGAGCACACGTCTGAACTCCAGTCACCTGAAGCTATCTCGTATGCCGTCTTCTGCTTGAAAAAAAAAAAAATATCCCACGTCAAGATCTTGGCGTTGGTGCGGCTTGCGGCGTTGAGGCCCGCCCGTCCTAACCGTGGATGTTTCTGGTAAATGATGGGCTGAGACGGGGCTCTTTGGCTCCCACCAGTCCCCCTTCCTGTTCTA
+
A1A>AAB>1B@DEB1BAB1ABF0BA10BBBBAB0BA0AAFCGBAAA//00BB0ABABGHG1ABDFBEBDFDDFHFBBB1BBFFFGB?BB0BF>E?G/BGF1BFB>CB1B//</////<1@1@1?0/?///111=11=1<->--..<<------:@--9-@?.;/A..-----9:9BF/BA@9---9;/9B////;;:/;;///9---;--//-;----A:FB/99//;E-;--;//:/E?@--/://99//
@M05620:37:000000000-D9766:1:1101:23774:11802 1:N:0:83
ACCACACCTTCTACAATGAGCTGCGAGTGGCTCCCGAGGAGCACCCCGTGCTGCTGACAGAGGCCCCCCTGAACCCCAAGGCCAACCGCGAGAAGATGAGGTGAGTGGCCCGCTACCTCTTCTGGTGGCCGCCTCCCTCCTTCCTGGCATCCCGGAGCTGCGCACTTTCTCACTGGTTCTCTCTTCTGCCGTTTTCCGGAGGACTCTCTTCTCTGCCCTGTGTCTCCTTTGGAACTCTGCAGGTTCTCGAT
+
BBAABBBAFFFFGGBGG4BAF5GBF2AAA22B3BFEFG2EEH1FGE0AA111AFCBGC3G331E1B0>EEFH3FHG11?/FHFHH//<//<>BFHHHHFHGHHFHD1?/0/>//@CFD1FGDG1GG0CF0--AEEEG:/CG0CCG0;:/<:C.:B-ABGGBBG-9@B0C090;C/9;/FFF/B//BFFFFB;AFEFFF-9-@AEFBBB/B//;FF//AFF/;BFFFFE99B9//;:FFF//;.FFBBB.FB
@M05620:37:000000000-D9766:1:1101:5707:11803 1:N:0:83
ACCACACCTTCTACAATGAGCTGCGTGTGGCTCCCGAGGAGCACCCCGTGCTGCTGACCGAGGCCCCCCTGAACCCCAAGGCCAACCGCGAGAAGATGAGGTGAGTGGCCCGCTACCTCTTCTGGTGGCCGCCTCCCTCCTTCCTGGCCTCCCGGAGCTGCGCCCTTTCTCACTGGTTCTCTCTTCTGCCGTTTTCCGTAGGACTCTCTTCTCTGACCTGAGTCTCCTTTGGAACTCTGCAGGTTCTAGAT
+
BBABBBBBFFFFGGGCAGG5GGHFGEGE4AGHHFGGFGGGGHHHHGGGAAFGFHFHHHFGEGEGGEGGGGG1BGHGGDEHGFHHHGGGGGGGCDGH>GH<F0/?FHH/?FADGC@@GHHFDD=DB=/.<C--A:AHFFGDCHHHBC;.A9FFG.---;C/;9@EB?FFBB/9BF/.;9FBFFFFBFBB/B=AAFE//AF..D/BB:FFF/9BFFFBBB/./;99BBFBFF////://9//99A.9BFBBFF
@M05620:37:000000000-D9766:1:1101:26679:11829 1:N:0:83
GAGGCTGCTTTGGACGAACCTGACAATCCAGGGACACAAGATCGGAAGATCACACGTCTGGACTCCAGTCACCTGAAGCTATCTCGTATACCGTCTTCTGCTTTAAAAAAAAAAAAAAGAAGAAACAAATAAATAGACATCCAAAGGGATAAACGAACTAACGAAAAAACACGATGCAAAGGAGTAAGAACGAGAAAAGCTAGCGCGAAGCTAGCATGTAAAAAACATCCACTGATTGGGTGAACATATAG
+
>3A>>AC>BBD@G44AAFAEGFH4BFABBEHHGCFA2G2FBFFFE?1115BBF3F0BABA3ABGA33BDFG5FGF3BB@3BBBB4BFAG34B?FGH?BBG4B34BFB?BEGGGB///<</0010000.0111111111100/000//../<000...-.00;...;-.-....-...0;0///9//0009...;../././//9---9---///;////////9-99////////9/9.....//9/////
@M05620:37:000000000-D9766:1:1101:14868:11854 1:N:0:83
ACCACACCTTCTACAATGAGCTGCGTGTGGCTCCCGAGGAGCACCCCGTGCTGCTGACCGAGGCCCCCCTGAACCCCAAGGCCAACCGCGAGAAGATGAGTGGCCCGCTACCTCTTCTGGTGGCCGCCTCCCTCCTTCCTGGCCTCCCGGCGCTGCGCCCTTTCTCACTGGTTCTCTCTTCTGCCGTTTTCCGTAGGACTCTCTTCTCTGACCTGCGTCTCCTTTGGAACTCTGCAGGTTCTAGATCGGAA
+
CCCCCCBCFFFFGGGGGGGGGGHHGGGEEFHFHGGGGG2FGHHHHGGGGGGGHHHHHHHGGGGGGGGGGGGHHHHGGGGHGHHHHGGGGGGGGGHHHHHHHGGGHHGGG<CHHHHHHH1FGHCGHGGGEFHGHHGHGHHGGCGHFEGGGG-;BGGGGFFFFFFFFFFFFFFFFFFFFFFFFFFEFFDFFFFFFF?FDFFFFFFFFFFFFF0BFFF.;AFFFFFFFFF0BFFFFFFFFFFFFFFFFFFFFDF
@M05620:37:000000000-D9766:1:1101:11192:11856 1:N:0:83
GAGGCTGCTTTGGAAGAGCACACGTCTGAACTGCAGTCACCTGAAGCTATCCCGGATGCCGTCTTCTGCTTGCAAAAACAAACTGAAACACCTCACAATTACTCCTACATGAGTGCACCTGCAACTACAGTCTCCTATCATAATCTCAGCGAGCAACATAGCTGCTCACACAACGTCCAGTAAGCAATATATTGTCCCTGTTGCACTGCTGCGTATCCATTTGAAAACCCCCCAGCCTCCTGTCTGGTAAC
+
A?AAAAFAFFDF1CGGG1FGCGFEAF0B1AGH1FG1B1F1BCFABF1G12B01BAEEE0BEE/BF22AFFDFF11BF//?B0B11BBBB0B/001/BBB1B1BBB11BF121>21121000001B0<B112B>1111212B222B2B>2B?//</00001111<1111?FF...-<>.<1110000/0000=00000=<000:000</0000-...;9000;0000;/...--9.;./9A-//;///:///
@M05620:37:000000000-D9766:1:1101:16213:11874 1:N:0:83
ACCACACCTTCTACAATGAGCTGCGTGTGGCTCCCGAGGAGCACCCCGTGCTGCTGACCGAGGCCCCCCTGAACCCCAAGGCCAACCGCGAGAAGATGAGTGGCCCGCTACCTCTTCTGGTGGCCGCCTCCCTCCTTCCTGGCCTCCCGGAGCTGCGCCCTTTCTCACTGGTTCTCTCTTCTGCCGTTTTCCGTAGGACTCTCTTCTCTGACCTGAGTCTCCTTTGGAACTCTGCAGGTTCTAGATCGGAA
+
BBBABBBBFFFFGGGGGGGDGGHHGAEBA?AGFGGGEGEFGHHHHGEGDEEEHHHGHGGGGGGGCEGGGGGHGHHGGGGFFHHHHGGFCBBDGGHHFHFHGDFGHACDFGGHHHHHHH1G>CDGHGGGGGHGHHGHHHHHHHHHHGGGGG?FCGGFGGGGGGGFFFFFFFFFFFFFFFFFFFFFFFFFFFFFFFFFFFFFFFFFFFFFFFFFFFF/BBBFFFFFFFFFFFFFFFFFFFFFFFFFFFF.DDF
@M05620:37:000000000-D9766:1:1101:24876:11944 1:N:0:83
ACCACACCTTCTACAATGAGCTGCGTGTGGCTCCCGAGGAGCACCCCGTGCTGCTGACCGAGGCCCCCCTGAACCCCAAGGCCAACCGCGAGAAGATCAGTGGCCCGCTACCTCTTCTCGTGGCCGCCTCCCTCCTTCCTGGCCTCCCGGCGCTGCGCCCTTTCTCACTGGTTCTCTCTTCTGCCGCTTTCCGCAGGACTCTCTTCTCTGCCCTGCGTCTCCTTTGGCACTCTGCAGGTTCTCGATAGGCA
+
A1>1AAAAFFFFFGGEFFGAEGFHEAEBEE0BA0BAEE/A/AFCAAEE/BE/EHHHGHHGG/>/FFGEEG/FFCC?EEGH/EGHH/E/BCB<B/01?11??20/?/><<>CG111=>G1.F..AG?CGA..;CGCHCGH00/..;FE.C@?A@G@A99A?@/BBBF/9FBB/:BBB/:BF//9BB@-;AFFFB--;@-9BBFFFF/9FFF//AFE-9;>A-BFFFFB///9BB9/B99-99F/-9;-:9/9
@M05620:37:000000000-D9766:1:1101:19309:11946 1:N:0:83
GAGGCTGCTTTGGAAGAAACTGACAAGCCAGGGACAAAAGATCGGAAGAGCACACGTCTGAACTCCAGTCACCTGAAGCTATCTCGTATGCCGTCTTCTGCTTGAAAAAAAAAAAAAAGCACTAGCTACATTGATCTACCGCCCACTATATATGCATAAATTCTCTTCTATCTGTATCAATTTCTCATGCTGAAGTACTCTTCTACACTACGAATAAGACCGACCAGATGTGCAGCACCCACCCCAACGTG
+
A3>ABAFAFFFFGGGGFBGGGFBFGFHHG4FGGGGFF22BFFGHGGGGFHHHHHHGBGHGHHHHHHFGFHHHHHHCFGHHHFGFGHFGHHGHGBEHGHHHHHHHFGGHHGGGE@//<//010111011?1=11111111=<---...<0000000000000000;0000000;0;00000;000000000000;000000000000090/;.....0///.-----..///9////;..;....-.9..9.
@M05620:37:000000000-D9766:1:1101:21585:11957 1:N:0:83
ACCACACCTTCTACAATGAGCTGCGTGTGGCTCCCGAGGAGCACCCCGTGCTGCTGACCGAGGCCCCCCTGAACCCCAAGGCCAACCGCGAGAAGATGACGCAAGTGGGTGGCCCGCTCCCTCGTCTGCTGGCCCCCTCCCTCCTGCCTTCCCGCCCCTGCCTGCTCCCTTTCTCGCTCTCTCTCTCGTCGTCCTTTTTCCGTCTCTCTCTCTTCTCTTGCCTCACTCTCGTTTCTCTGTCGGCACTTTAT
+
CDDDDDDCFFFFGGGGGGGGGGHHGGGGHGHHHGGGGGGGGHHHHGGGGGGGHHHHHHHGGGGGGGGGGGGHHHHGGGGHGHHHHGGGGGGGGGHHHHH2/?//>GH1//.>F0<-<C-../<-<;:C00<:=..;AFGG.FGGG00;000;C.-;--....00:000;F0:FF0..;..0;BF000.9;--...000;/0;09./0;F09:0;00B00000;00.00;0.:.:0:00090.;---9000;
@M05620:37:000000000-D9766:1:1101:20171:11958 1:N:0:83
ACCACACCTTCTACAATGAGCTGCGTGTGGCTCCCGAGGAGCACCCCGTGCTGCTGACCGAGGCCCCCCTGAACCCCAAGGCCAACCGCGAGAAGATGAGTGGCCCGCTACCTCTTCTGGTGGCCGCCTCCCTCCTTCCTGGCCTCCCGGAGCTGCGCCCTTTCTCACTGGTTCTCTCTTCTGCCGTTTTCCGTAGGACTCTCTTCTCTGACCTGCGTCTCCTTTGGTACTCTGCAGGGTCTAGATCGGAA
+
ABABBBABFFFFGGGGGGGFGFHFGEEGHEGHGGGGGGGGGHHHHGGEBEGFEGHHHHHGEE@FGAEFGGGGHGHGGGGHFGHHHGGEGGGCBDC2?GBHHF//?FCFGGGHFHBGH1GGDGDHF?CGGGEGF/AGHHHHHGHHFHFGGGCGGFFFGGFGGGFFFFFFFFFFF/BFFFFFFFFFFFD.9EBFDBFDDFFFFFF/BFFFFBFFFF9.;9@DFFE9/;F.99BBBFF/B.-;B9/BFFFFBFE
@M05620:37:000000000-D9766:1:1101:19187:11961 1:N:0:83
GAGGCTGCTTTGGACGAAACTGACAAGCCAGGGACACAAGATCGGAAGAGCACACGTCTGAACTCCAGTCACCGGAGGCCATCTCGTATGCCTTCTTCTGCTTGAAAAAAAAAAATACAAGACAAAAACCACATAAATTGACATGAGAACTCATAATACCCCACCAGCCAACCAAGGACAAAATAACATAAAGAAAGCTCCGCCACCACCGCAGCCTATGGACCTCATAAGCAGATATCATCTGTCCATCC
+
A3AA>AFBCBB4G44A2E?EGGHBBE4BBAB2BABABGFHCHBEE11B1BABBBB0BABB5ABFBA3BG@3DB?>//>1??F3B3B??GB4B4BGG4BFB4BB3BF33FE<<?/<02?1?10000<0//<..>11>111>111<1<000/00000=0==</........./......../.9.0000000000;.///00/...9....:.---:..//////:.//9///////////:/://///9//.
@M05620:37:000000000-D9766:1:1101:23013:11966 1:N:0:83
ACCACACCTTCTACAATGAGCTGCGTGTGGCTCCCGAGGAGCACCCCGTGCTGCTGACCGAGGCCCCCCTGAACCCCAAGGCCAACCGCGAGAAGATGAGTGGCCCGCTACCTCTTCTGGTGGCCGCCTCCCTCCTTCCTGGCCTCCCGGCGCTGCGCCCTTTCTCACTGGTTCTCTCTTCTGCCGTTTTCCGTAGGACTCTCTTCTCTGACCTGCGTCTCCTTTGGAACTCTGCAGGTTCTAGATCGGAA
+
BCCCCDCBFFFFGGGGGGGGGGHHGGGGHGHHHGGGGGGCGHHHHGGEEFGGFHHHHHHGFGGGGGGGGGGHGHHGGGGHGGHHHGGGGGGGGGH2FGFFG2CF?/><A-><<G1DGHGF1<AFC-<<<.CEFHDFCHHFFBGHFHGGGG?BBGCGGFFCA/FBFBBFF0BFFEF0BFFFFFFEFF9;FA0:A0.AD0BBFE09F:BFFF0;BFB?9DB.;FFF0FB09BB0BFFBFF;:BFFB9F9A..A
@M05620:37:000000000-D9766:1:1101:17172:12016 1:N:0:83
ACCACACCTTCTACAATGAGCTGCGTGTGGCTCCCGAGGAGCACCCCGTGCTGCTGACCGAGGCCCCCCTGAACCCCAAGGCCAACCGCGAGAAGATGAGGCGAGTGGCCCGCTCCCTCTTCTGTCGGCCGCCTCCCTCCTTCCTGCCCTCCCTGCGCTGCGCCCTTTCTCTCTCATTCTCTCTTCTGCCGTTTTCCGTCGGTCTCTCTTCTCTGTCCTGCGTCTCCTTTGTTTCTCTGCCGGCTCTCTAT
+
DCCCCCDDFFFFGGGGGGGGGGHHGGGFHGHHHGGGGGGGGHHHHGGGGGGGHHHHHHHGGGGGGGGGGGGHHHHGGGGHGHHHHGGGGGGGGGHHHHG22///>CHC.0.>C-@.EHC/00<0:0.;-.=-;..CEGGGFGGGG00;.:9CF/0;-99-.--.;9/0;F00;F000;0:0BFF00000;9../900.;.-@-99:0;F0000B00;0:00-;-./00B:0;//0;:0000-@--.:000;
@M05620:37:000000000-D9766:1:1101:19869:12017 1:N:0:83
ACCACACCTTCTACAATGAGCTGCGTGTGGCTCCCGAGGAGCACCCCGTGCTGCTGACCGAGGCCCCCCTGAACCCCAAGGCCAACCGCGAGAAGATGAGTGGCCCGCTACCTCTTCTGGTGGCCGCCTCCCTCCTTCCTGGCCTCCCGGAGCTGCGCCCTTTCTCACTGGTTCTCTCTTCTGCCGTTTTCCGTAGGACTCTCTTCTCTGACCTGAGTCTCCTTTGGAACTCTGCAGGTTCTAGATCGGAA
+
CBCCCDDDFFFFGGGGGGGGGGHHGFGEDEHHHGGGGGFGGHHHEGGGFFGGHHGHHHGGGGGGGGGGGGGHGHHGGGGHGHHHHGGGGGGGGGHHHHHC?FFFFCAFGDGHHHBGHHGD=GDCC@-CEAHGHHGFBGFBGHHHGHGGGG?@BGBFGGGGGFFFFFFFFFFFFFFFEFFFFFF0FFDFFAFFFFFFFFFEFFFFFFFFFFBFFFF/;BFFFFFFFFFBFFFFFFFFFF.BBFFFFFFEBFF
@M05620:37:000000000-D9766:1:1101:24343:12065 1:N:0:83
ACCACACATTCTACAATGCGCTGCGTGTGGCTCACGAGGAGCACCCCTTGCTGCTGACCTAGGCCCCCCTGAACCCCAAGGCCAACCGCGCGAAGATGAGGTAAGTGGCCCGCTACCTCCCCTGGTTGCCGCCTCCCTCCCTCCTGGCTTCCCGGAGCTGCGCCCTTTCTCACTGGCTCTCTCTCCTGTCTTTTTCCGTACGAATGTCTCCTCTGACCTGCGTCTCCCTCCGAACGCTGTCGGTTCTAGAT
+
AAB?AAB3BDFFGGGGGGF2EEGGEGGA2EFFH3B2AAE22B1BGGE112BDFGHBGHH5BF3BGFGGGGE2FGHFGGGC1GGFHGG/>/</BCD?1?><<012?@21/?CDG//@GFF...0><>1..0--<.<CEGHG.:GGFH/=/:/GFD---;.;C@-:A-90;FB/BF/..;//9BBF///;;;///////9B..;.9./:;F///9BF/;/;.;9A-.9//;..;-.--..../.--../B/9;
@M05620:37:000000000-D9766:1:1101:28318:12085 1:N:0:83
ACCACACCTTCTACAATGAGCTGCGTGTGGCTCCCGAGGAGCACCCCGTGCTGCTGACCGAGGCCCCCCTGAACCCCAAGGCCAACCGCGCGAAGATGAGTGGCCCGCTACCTCTTCTGGTGGCCGCCTCCCTCCTTCCTGGCCTCCCGGCGCTGCGCCCTTTCTCACTGGTTCTCTCTTCTGCCGTTTTCCGTAGGACTCTCTTCTCTGCCCTGCGTCTCCTTTGGAACTCTGCAGGTTCTAGATCGGAA
+
BBBBBBB>CFFFGGGGGG5BGFHGGGGAAEHHGBFE2FGGGHHHHGGAEEGGFHGHHHHEEECGGFGGGGGHFGHGGGGHGHHHHGGGGG<BDGGCGHGGHHGE??>AD->FGHHHHHGFG/AGHGADG:CEHHGHHHHH0FGGGGGGGGGGGGFFFCAA@FFFFFEFFFFFFFFFFFFF;FFFFFDDFFFFFF;AFFFFFFFFF9BFFF/FFFF.;AFFFFFFFFF/9BFFFFFFFFFBFF/BFF;ADAE
@M05620:37:000000000-D9766:1:1101:28127:12117 1:N:0:83
ACCACACCTTCTACAATGAGCTGCGTGTGGCTCCCGAGGAGCACCCCGTGCTGCTGACCGAGGCCCCCCTGAACCCCAAGGCCAACCGCGAGAAGATGAGGTGAGTGGCCCGCTACCTCTTCTGGTGGCCGCCTCCCTCCTTCCTGGCCTCCCGGCGCTGCGCCCTTTCTCCCTGGTTCTCTCTTCTGCCGTTTTCCGTCGGACTCTCTTCTCTGACCTGCGTCTCCTTTGGACCTCTGCCGGTTCTAGAT
+
CCCCCCCAFFFFGGGGGGAFGGHHGGGBFEHHHFFFDGGGGHHHHGGGGFFGHHGHHHHFGGGGGGGGGGGGBGHGGGGHGHHHHGGGGG/>CGHFHHHHG?F1?GHGFFGDGG-AGHHHHHHHHHHGHFGGGGGHGHHGHHHHHH/CFFGGGGGBGGGGFF;DCFFFFFF0FFBEFFFFFFFFFFFFFFD;;FFFFFF.CCF:@BBFFFFFFFF0;BFF.CFDDFF0;00:;0;BFF0B0@C@D:B99BB
@M05620:37:000000000-D9766:1:1101:10465:12147 1:N:0:83
ACCACACCTTCTACAATGAGCTGCGTGTGGCTCCCGAGGAGCACCCCGTGCTGCTGACCGAGGCCCCCCTGAACCCCAAGGCCAACCGCGAGAAGATGAGTGGCCCGCTACCTCTTCTGGTGGCCGCCTCCCTCCTTCCTGGCCTCCCGGAGCTGCGCCCTTTCTCACTGGTTCTCTCTTCTGCCGTTTTCCGTAGGACTCTCTTCTCTGACCTGAGTCTCCTTTGGAACTCTGCAGGTTCTAGATCGGAA
+
AAA1AAAAFFFFGGGGFGGAGDHHGEA0AAGF1FFECGGGGHHHHGGGFEFGHHHHHHHEEGGGGEGGGGG>GFHGGGCHCCHHHGE<CGCCCGHF1FDHGHGGHHCGCCGHHHHHHHGHGHGEHGGGFAHGHHGHHHHHHHHHHHGGGG@AGGGGGGGGGGGFFFFFFFFFFFFFFFFFFFFFF@BFFFFFFFFFFFFFFFFFFFFFFFBFFFF9BFFFFFFFFFFFFFFFFFFFFFAFFFFFFFFEFFF
@M05620:37:000000000-D9766:1:1101:4123:12150 1:N:0:83
ACCACACCTTCTACAATGAGCTGCGTGTGGCTCCCGAGGAGCACCCCGTGCTGCTGACCGAGGCCCCCCTGAACCCCAAGGCCAACCGCGAGAAGATGAGTGGCCCGCTACCTCTTCTGGTGGCCGCCTCCCTCCTTCCTGGCCTCCCGGCGCTGCGCCCTTTCTCACTGGTTCTCTCTTCTGCCGTTTTCCGTAGGACTCTCTTCTCTGACCTGAGTCTCCTTTGGACTGCAGGTTCTCGATCGGCAGAG
+
AAAAAAAAFFFFGGGGFGG1B1FFGEEEGEHH1BFEFGGGFHHHHGGGGGGGFGHHHHHGGGGGG/EGGGGGH1?EGGCH/<GGHG//>B><<C0FGG1GGHGGHHGGGGGHHHGHHH11>0.CH-CC.;;C/CGHGHFH0CGH0GEGGG-9@A@GG@F@@FFFFF/BB/;BFBFFFFFFFFFBF@BBFFFF-F9AFFF/FFFFFFFFFFEFFFF/B/FFFFFBFF/;;/AFBB9;BFF/ABFF<A-9@FE
@M05620:37:000000000-D9766:1:1101:21905:12186 1:N:0:83
ACCACACCTTCTACAATGAGCTGCGTGTGGCTCCCGAGGAGCACCCCGTGCTGCTGACCGAGGCCCCCCTGAACCCCAAGGCCAACCGCGAGAAGATGAGGTGAGTGGCCCGCTCCCTCTTCTGGCGGCCGCCTCCCTCCTTCCTGGCCTCCCGGCGCTGCGCCCTTTCTCACTCGTTCTCTCTTCTGCCGTTTTCCGTCGGACTCTCTTCTCTGACCTGCGTCACCTTTTGAACTCTGCCGGTTCTAGAT
+
DCDDDDDDFFFFGGGGGGGGGGHHGGGEGGHHHGGGGGGGGHHHHGGGFGGGHHHGGHHGGGGGGGGGGGGHHHHGGGGHGHHHHGGGGGGGGGHHHHHFF2/??GH/?=?CGD-CFHHFGHFBF0<D@-A@DADFGGGGGGGGGF/C:BFGGGA--9=-A--<@;:BFFF0<F0<<BAEBFFFFFBF0<B<<BEBFDF.9@=@D<BFFFFFFF00<:<F.<A9.9<0<00<<<BFF0000-<<<9<<::<
@M05620:37:000000000-D9766:1:1101:3394:12223 1:N:0:83
ACCACACCTTCTACAATGAGCTGCGTGTGGCTCCCGAGGAGCACCCCGTGCTGCTGACCGAGGCCCCCCTGAACCCCAAGGCCAACCGCGAGAAGATGAGTGGCCCGCTACCTCTTCTGGTGGCCGCCTCCCTCCTTCCTGGCCTCCCGGAGCTGCGCACTTTCTCACTGGTTCTCTCTTCTGCCGTTTTCCGTAGGACTCTCTTCTCTGCCCTGCGTCTCCTTTGGTACTCTGCAGGTTCTAGATCGGAA
+
AAAAAAAAFFFFGGGGFGG1F1FHGGGGH0GHFFGEEGGGFHHHHGGGFGGGHHHHHHHGGGGGGC/EGGGHHFHGGGGHEFHHHGGEGGGGCFHFDGH1@</?<?/<<<-F1GHBD1=1=0A.<A-<..::/:A/GFHB0:GHFGG?E@--@A/C@?-9-CFFFF/BF/-/;BBFFB9B99FFF@BF/;9B-B---/;9FFFFFFFBBF/BA/F??A-9-:F/BB/999F//BB9FFFFFFEF/B9A-9E
@M05620:37:000000000-D9766:1:1101:24093:12229 1:N:0:83
ACCACACCTTCTACAATGCGCTGCGTGTGGCTCCCGAGGAGCACCCCGTGCTGCTGACCGAGGCCCCCCTGAACCCCAAGGCCAACCGCGCGAAGATGAGTGGCCCGCTGCCTCTTCTGGTGGCCGCCTCCCTCCTTCCTGGCCTCCCGGCGCTGCGCCCTTTCTCACTGGCTCTCTCTTCTGCCGTTTTCCGTAGGACTCTCTTATCTGCCCTGAGTCTCCTTTGGAACTCTGCAGGTTCTAGATTGGAA
+
BBBBBBB>BFFFGGGGGGAAEGGGGFFAAEGGHABE2EECEHHHHGG0AEFGFHGHHHH0>ECGGGGGGGEHHHHGGGGHGHHHHGGGGG@DGGGCGG1111?/0.-<>-<<0CC00000=/..<---;.;=//;/CFG00/;.;FG.CBC----;B-;--;/B/B/BFB..;FBFFF/F/99F/-ADFFBF.9.../://B/9////////9/9..;B9F/9;///;/BF/BFBFB.;//////9//./;
@M05620:37:000000000-D9766:1:1101:23122:12236 1:N:0:83
ACCACACCTTCTACAATGAGCTGCGTGTGGCTCCCGAGGAGCACCCCGTGCTGCTGACCGAGGCCCCCCTGAACCCCAAGGCCAACCGCGAGAAGATGAGTGGCCCGCTACCTCTTCTGGTGGCCGCCTCCCTCCTTCCTGGCCTCCCGGCGCTGCGCCCTTTCTCACTGGTTCTCTCTTCTGCCGTTTTCCGTAGGACTCTCTTCTCTGCCCTGCGTCTCCTTTGGAACTCTGCAGGTTCTAGATCGGAA
+
CCCCCCCCFFFFGGGGGGGGGGHHGGGEFGHGHGGGGGGGGHHHHGGGGGGGHHHHHHHGGGGGGGGGGGGHGHHGGGGHGHHHHGGGGGGGGGHGHHFCFB===/A@F->FGHFHHHDDGFFEHGGFDEEEHHGFHHHBCCGHHHGFGGA?D?9ADFFFFBFFFF0FF0/:;FFFFFFFBFFFFFDFFFFFDB.:.BFBBBB:FFFFFE0;EFF?@AB9FFFFF0F0BFFBFFFEFF.;B0FFFFB9A.E
@M05620:37:000000000-D9766:1:1101:26638:12259 1:N:0:83
ACCACACCTTCTACAATGAGCTGCGTGTGGCTCCCGAGGAGCACCCCGTGCTGCTGACCGAGGCCCCCCTGAACCCCAAGGCCAACCGCGAGAAGATGAATGGCTCGCTACCTCTTCTTGTCGCCGCCTCCCTCCTTCCTTGCCTCCCGGCGCTGCGCACTTTCTCCCTGGTTCTCTCTTCTGCCGTTTTCCGTCGGACTCTCTTCTCTGCCCTGCGTCTCCTTTGGCCCTCTGCAGGTTCTCGATCGGAA
+
CCCCCCCAFFFFGGGGGGFGGGHHGGGEGGHHHFFFEGGGGHGHHGGEGFGGHHHHGHHAEGGGGGGGGGGHGHHGGGGHGHHHHGGGFG/>CFHHHHH222=201>///->>FG=<D11>1.><@F<E..;:GE/CGB000:CGHAEDGGGGADGF@:--9;F0F0BFB.BFFFFFFFF9B9F09A9BEFFF0.;@;=DFBBFF99999B0EFFA@.-:BFFFFBF00:AFFFBBF;.::B0:BB.;..A
@M05620:37:000000000-D9766:1:1101:8599:12267 1:N:0:83
GAGGCTGCTTTGGAAGAAACTGCAAGCCAGGGGCAACAGATCGGAAGAGCACACGTCTGAACTCCAGTCACCTGAAGCTAACTCGTAATCCGTCTTCTGCTTGAAAAAAAAAAAAACTGCATCTTCCGTTTGCTGCCTGACGCCTACCTATCCACACAAAACCTCGCACATTCTCCCTGTTTCTATCCTCTGCCATTCTACGTCGCACTCTCATCTCCGACCTCAGTCTCCTTTGTAACTCTGCAGCTTCT
+
>AA>>>FAFFFFGBBFAGGGGFGBGFGFH4AA2AAABGH3BGFAA2ECFGEGHFEBAFED5BFGHBBFG3D3BB3BFBFF53BGEF111BB1?F1?BBF@FG3BGHFHGGCCB>///211?1<11?1?110<11110110<<.<../.0000/0//...:.:.//.----0000;0/9900;;9090/00000;/;;0009.9.---9=9FF/9:9//.--;.////9////;//////;//////9//9/
@M05620:37:000000000-D9766:1:1101:19516:12324 1:N:0:83
ACCACACCTTCTACAATGAGCTGCGTGTGGCTCCCGAGGAGCACCCCGTGCTGCTGACCGAGGCCCCCCTGAACCCCAAGGCCAACCGCGAGAAGATGGGTGGCCCGCTACCTCTTCTGGTGGCCGCCTCCCTCCTTCCTGGCCTCCCGGAGCTGCGCCCTTTCTCACTGGTTCTCTCTTCTGCCGTTTTCCGTAGGACTCTCTTCTCTGACCTGAGTCTCCTTTGGAACTCTGCAGGTTCTAGATCGGAA
+
CCCDDDCCFFFFGGGGGGGGGGHHGGGEHGHHHGGGGGGGGHHHHGGGGGGGHHHHHHHGGGGGGGGGGGGHHHHGGGGHGHHHHGGGGGGGGGHHHHEF=<DGFFF@D@FHFHFGHFG<GCDFHC@@EDHGHGGHHHHFCCFFGGGEGG-<9ABFGGGGFFFFFFBFFF/0<FFFFFFFFFBFFADFFFFFDB.A.0BFFFFFFFFFF00:<BB/:BFBFFFFBF/BBFFFFFFFFFF0BFEFFFF?.AE
@M05620:37:000000000-D9766:1:1101:14603:12412 1:N:0:83
ACCACACCTTCTACAATGAGCTGCGTGTGGCTCCCGAGGAGCACCCCGTGCTGCTGACCGAGGCCCCCCTGAACCCCAAGGCCAACCGCGAGAAGATGAGTGGCCCGCTACCTCTTCTGGTGGCCGCCTCCCTCCTTCCTGGCCTCCCGGAGCTGCGCCCTTTCTCACTGGTTCTCTCTTCTGCCGTTTTCCGTAGGACTCTCTTCTCTGACCTGAGTCTCCTTTGGAACTCTGCAGGTTCTAGATCGGAA
+
BCBCCABCFFFFGGGGGGGGGGHHGGGGHGGHHGGGGGGGGHEHHGGGGGGGHHHHHHHGGGGGGGGGGGGHHHHGGGGHGHHHHGGGGGGGGGHHHHHHHHGGHHGGGGGHHHHHHHHHGHGHHGGGGGHGHHGHHHHHHHHHHHGGGGGGGGGGGGGGGGGFFFFFFFFFFFFFFFFFFFFFFFFFFFFFFFFFFFFFFFFFFFFFFFFFFFFFFFFFFFFFFFFFFFFFFFFFFFAFFFFFFFFFFFE
@M05620:37:000000000-D9766:1:1101:14239:12414 1:N:0:83
ACCACACCTTCTACAATGAGCTGCGTGTGGCTCCCGAGGAGCACCCCGTGCTGCTGACCGAGGCCCCCCTGAACCCCAAGGCCAACCGCGAGAAGATGAGTGGCCCGCTACCTCTTCTGGTGGCCGCCTCCCTCCTTCCTGGCCTCCCGGAGCTGCGCCCTTTCTCACTGGTTCTCTCTTCTGCCGTTTTCCGTAGGACTCTCTTCTCTGACCTGAGTCTCCTTTGGAACTCTGCAGGTTCTAGATCGGAA
+
BBAABBABFFFFFGGFFGGFGGHFFEGFHGHHGGGEGGGCGHHHHGGGEFGGGGHHHHHGGGGGGGGGGGGHHHGGGGGHGHHHHGGGGGFGFGHHHHGFHHGGGHGGGGGHHHHHHHHHHHGHHCFGGGHGHHGHHHHHHHHGHHGGGGGGGGGGGGGGGGGFFFFEFBF9FFFFFFFFFFFFFFFFFFFFFFFFFFFFFFFFFFFFFFFFFFFBFFFFFFFFFFFFFFFFFFFFFFFFFFFFFFFFFFE
@M05620:37:000000000-D9766:1:1101:21417:12431 1:N:0:83
ACCACACCTTCTACAATGAGCTGCGTGTGGCTCCCGAGGAGCACCCCGTGCTGCTGACCGAGGCCCCCCTGAACCCCAAGGCCAACCGCGAGAAGATGAGTGGCCCGCTACCTCTTCTGGTGGCCGCCTCCCTCCTTCCTGGCCTCCCGGAGCTGCGCCCTTTCTCACTGGTTCTCTCTTCTGCCGTTTTCCGTAGGACTCTCTTCTCTGACCTGAGTCTCCTTTGGAACTCTGCAGGTTCTAGATCGGAA
+
CCCCCBCCFFFFGGGGGGDGGGHHGGGFHGHHHGGGGGGGGHHHHGGGGGGGHHHHHHHGGGGGGGGGGGGGHHHGGGGHGHHHHGGGGG/CGGHHHHHHHHGGHHGGGCGHHHHHHHHHHHGHHGGGGGHGHHGHHHHHHHHHHHGGGG?DDGGGGGGGGGGFFFFFFFFFFFFFFFFFFFFFFFFFFFFFFFFFFFFFFFFFFFFFFFBFFFFBFFFFFFFFFFFFFFFFFFFFFFFFFFBFFFFFFDF
@M05620:37:000000000-D9766:1:1101:8541:12476 1:N:0:83
ACCACACCTTCTACAATGAGCTGCGTGTGGCTCCCGAGGAGCACCCCGTGCTGCTGACCGAGGCCCCCCTGAACCCCAAGGCCAACCGCGAGAAGATGAGTGGCCCGCTACGTCTTCTGGCGGCTGCCTCCCTCCTTCTCGGCCTCTCGTAGCTGCGCCCTTTCTCACTGGTTCTCTCTTCTGCTGTTTTCCGTAGGACTCTCTTCTCTGACCTGATTCGCCTTGGGAACTCTTCGGGACCTAGATCGGAA
+
BBBBBBBBFFFFGGGGGGGGGGHHGGGEHGGHHGGGGGGGGHHHHGGGFGGGHHHHHHHGGGGGGGGGGGGHGHHGGGGHGHHHHGGGGGGGGGHHHHH222/?<///<<<.>F<.<<>11--A--;.0:../;EF0;00...;;./;...;E00C-A.--:///;/B//.BFFFF:FF/BF/B//;/;BF/A/;A.//;B//BFFFF//:/;F.B///.;A:D//;./;/;F//.;.--.:/;//:A...
@M05620:37:000000000-D9766:1:1101:15079:12489 1:N:0:83
ACCACACCTTCTACAATGAGCTGCGTGTGGCTCCCGAGGAGCACCCCGTGCTGCTGACCGAGGCCCCCCTGAACCCCAAGGCCAACCGCGAGAAGATGAGTGGCCCGCTACCTCTTCTGGTGGCCGCCTCCCTCCTTCCTGGCCTCCCGGAGCTGCGCCCTTTCTCACTGGTTCTCTCTTCTGCCGTTTTCCGTAGGACTCTCTTCTCTGACCTGAGTCTCCTTTGGAACTCTGCAGGTTCTAGATCGGAA
+
DCDDEDDCFFFFGGGGGGGGGGHHGGGGHGHHHGGGGGGGGHHHHGGGEGGGHHHHGHHGGGGGGGGGGGGHHHHGGGGHGHHHHGGGGGGGGGHHHHHHHHGGHHGGGGGHHHHHHHHHGHGHHGGGGGHGHHGHHHHHGHHHHHGGGGGGGGGGGGGGGGGFFFFFFFFFFFFFFFFFFFFFFFFFFFFFFFFFFFFFFFFFFFFFHFFFFHF/BBFFFFFFFFFBFFFFFHFFFFAFFFFFFFFFFDF
@M05620:37:000000000-D9766:1:1101:2458:12515 1:N:0:83
ACCACACGCTCTACAATGCGCTGCGTGCGGCGCGCGAGGAGCACCCCTTGATGCTGACCAAGGCCCCCCTGAACCCCAAGGCCAACCGCGCGAAGATGAGGCGGGTGGCTAGCTTCCTCTTCTAGTGGAGGCCTCCCTCCTTCCTGTCGTCCCGGCGATGCGGCCTTTCTCCCTTGTTATATCTTCTGGCGTTTTTAGTCGGATTTTCTTCTCTGGCTTGCGTTTGCCTGTGCGTCCCTCCGGTTTTAGAT
+
>1AA1>A111>ABB1BGGBAE0EEGAEA0AA/A/AA/>>>/?/0B?/F0B11211BBB01?0/??EE/<//B1B???/?GGF<FCEBB>A<>@CG.FGF</<<:;;9?9.0;/;0;F9C0;FB0;;FG0.:-;/:9-9BAFFF//;//9:-;A?--9-;;A=--;-/:9B;B/B/;F//;/;;/::9F/;;9;9E-9;/;A@;-;/:;:B///;F//-99-@A-;-//;/;//99-;-;;B;;9--;/:/9
@M05620:37:000000000-D9766:1:1101:24036:12522 1:N:0:83
ACCACACCTTCTACAATGAGCTGCGTGTGGCTCCCGAGGAGCACCCCGTGCTGCCGACCGAGGCCCCCCTGAACCCCAAGGCCAACCGCGCGAAGATGAGTGGCCCGCTACCTCTTCTGGTGGCCGCCTCCCTCCTTCCTGGCCTCCCGGCGCTGCGCCCTTTCTCACTGGTTCTCTCTTCTGCCGTTTTCCGTAGGACTCTCTTCTCTGCCCTGAGTCTCCTTTGGAACTCTGCAGGTTCTAGATCGGAA
+
CCCCCCCAFFFFGGGGGG5BGGHHGEGBAEHHHFFF?EFGGHHHHGGEEFGGFH1EEGGEGEFGGGGGGGGHFHHGGGGHGHHHHGGGGG/>CGGDGHHHGFGF>FA@F<ACHHHHHHFHH/AGHGFGG:EFGGGGGGGGFBFGGGGGGGCFFFFFFFFFFFFFFFBFFFFFFFFFFFFFFFFFFFDFFFFFFFFFFFFFFFFFFFFFFF/BFFF/;BFFFFFFFFFBFFFFFFFFFEFFFF/BFFFFFBF
@M05620:37:000000000-D9766:1:1101:20567:12525 1:N:0:83
ACCACACCTTCTACAATGAGCTGCGTGTGGCTCCCGAGGAGCACCCCGTGCTGCTGACCGAGGCCCCCCTGAACCCCAAGGCCAACCGCGAGAAGATGAGTGGCCCGCTACCTCTTCTGGTGGCCGCCTCCCTCCTTCCTGGCCTCCCGGAGCTGCGCCCTTTCTCACTGGTTCTCTCTTCTGCCGTTTTCCGTAGGACTCTCTTCTCTGACCTGAGTCTCCTTTGGAACTCTGCAGGTTCTAGATCGGAA
+
BCCCCCCCFFFFGGGGGGDGGGHHGGGEHGGHHGGGGGGGGHHHHGGEGGGGFHHHHHHEGGCGGGGGGGGGHHHGGGGHGGHHHGGGGGBFGGHHHHGHHHGGHHGGGGGHHHHHHHHHHHGHHGGGGGHGHHGHHHHHHHHHHHGGGGAGGGGGGGGGGGGFFFFFFFFFFFFFFFFFFFFFFFDFFFFFFFFFFFFFFFFFFFFFFFEFFFFBFFFFFFFFFFFFFFFFFFFFFFFFFFFFFFFFFFE
@M05620:37:000000000-D9766:1:1101:19160:12526 1:N:0:83
ACCACACCTTCTACAATGAGCTGCGTGTGGCTCCCGAGGAGCACCCCGTGCTGCTGACCGAGGCCCCCCTGAACCCCAAGGCCAACCGCGAGAAGATGAGGTAAGTGGGCCGCTACCTCTCTCGGCTGCCGCCTCCCTCCCTCCTTGCCGGCCGCACGTACGCCCTTTCTCACTGGCTGTCTCTTCTTTCTGTTGCCGTACGACTCTCTTCCTTCACCTGAGTCTCTCTTGGTAGTCTGTATGCTCTATAT
+
CCCCCCCCFFFFGGGGGGGGGGHHGGGGHGHHHGGGEGGGGHHHHGGGGGGFHHHHHHHGGGFGGGGGGGGHHHGGGGGHGHHHHGGGGGGGGGGCGHH22222??G1/?/>A->-><11000...<A<<C-:..;CFGG.CFGG00:/--:A--;--...-.-;-//;B//;F/..B..9;BF/////;///////-;..:.:9.:BF////;//;////.;/////;9//:///////9/9////9//;
@M05620:37:000000000-D9766:1:1101:13521:12527 1:N:0:83
ACCACACCTTCTACAATGAGCTGCGTGTGGCTCCCGAGGAGCACCCCGTGCTGCTGACCGAGGCCCCCCTGAACCCCAAGGCCAACCGCGAGAAGATGACCCAGGTGAGTGGCCCGCTACCTCTTCTGGTGGCCGCCTCCCTCCTTCCTGGCCTCCCGGAGCTGCGCCCTTTCTCACTGGTTCTCTCTTCTGCCGTTTTCCGTAGGACTCTCTTCTCTGACCTGAGTCTCCTTTGGAACTCTGCAGGTTCT
+
BCCCCCCCFFFFGGGGGGGGGGHHGGGGH?GGHGGGGGGGGHHHHGGGGGGGHHHHHHHGGGGGGGGGGGGHHHHGGGGHGHHHHGGGGGGGGGHHHHHHHHHHGHHHHHHFGHHGGGGGHHHHHHHHGHHGHHGGGDGHGHHGHGGGGGGGGGGGGGCG?FGGGAFFFFFFFFFFFFFFFFFFFFFFFFFFFFFFFFFFFFFFFFFFFFFFFFFFFFFBFFFF/FFFFFFFFFFFFFFFFFFFFFFFFFF
@M05620:37:000000000-D9766:1:1101:25769:12530 1:N:0:83
ACCACACCTTCTACAATGAGCTGCGTGTGGCTCCCGAGGAGCACCCCGTGCTGCTGACCGAGGCCCCCCTGAACCCCAAGGCCAACCGCGAGAAGATGAGGTGAGTGGCCCGCTACCTCTTCTGGTGGCCGCCTCCCTCCTTCCTGGCCTCCCGGCGCTGCGCCCTTTCTCCCTGGTTCTCTCTTCTGCCGTTTTCCGTCGGACTCTCTTCTCTGACCTGCGTCTCCTTTTGAACTCTGCAGGTTCTCGAT
+
BBBBBBBAFFFFFGGGGGAFGGHHGEGAFEHBFBFEAEEFGHGHHGGEEEEFFHHHGHHFGGGFGGGGGGGHFHHGGGGHGHGHHGGGBC/>CGHFGHH?F2???GHGG0F@FD->GHHDGHHHHHHGFG@CCAEGGHHGHHHHHH/;FGGGGGGGGGGGFF@DFFEFFFFEFFBEFFFBFFFFFFFFFFD;;BFFBDB.BFADFEFFFFFFFFF:9BFF.@D@DFF/B//;::BBF;/:/;A.;;;/;/B
@M05620:37:000000000-D9766:1:1101:24470:12539 1:N:0:83
ACCACACCTTCTACAATGAGCTGCGTGTGGCTCCCGAGGAGCACCCCGTGCTGCTGACCGAGGCCCCCCTGAACCCCAAGGCCAACCGCGAGAAGATGAGTGGCCCGCTACCTCTTCTGGTGGCCGCCTCCCTCCTTCCTGGCCTCCCGGCGCTGCGCCCTTTCTCACTGGTTCTCTCTTCTGCCGTTTTCCGTAGGACTCTCTTCTCTGCCCTGCGTCTCCTTTGGTACTCTGCAGGTTCTCGATCGGAA
+
CCCCCCDCFFFFFGGGGGGGGGHHGEFEGGHGHGGEFGFGGHGHHGGGGGGGGHGHHHHGGGGEGGGGGGGHBGHGGGGHGHHHHGGGCFCGGGHHFHHFGFE/??><A->FHH1FGH11F0<CG-ACC;CEHHGHHHHHBCGHFHGGDGCGGGGFGFFBF/;FFFFFFFFFFFFFFFFFFFFFFFDAFFFFFF.DFFFFFFF0:BFFFFBFFFFFFAFFFFFFFFF.BFFFFFFHFF;:BF0:BFFFF.E
@M05620:37:000000000-D9766:1:1101:13003:12549 1:N:0:83
ACCACACCTTCTACAATGAGCTGCGTGTGGCTCCCGAGGAGCACCCCGTGCTGCTGACCGAGGCCCCCCTGAACCCCAAGGCCAACCGCGAGAAGATGTGCCAGCCGATACCTCTGCTAGCGCCCCTCTCCCTCCTCCCCGTCCTCCCTGGCCTGCGCCCTTTCTGCCCGGTTTTACTTTCTGTCGCTTCTCGCGGGACTCTCTTCTCTGTCCTGTCTCACCTTTGGCTCCCTGCAGGCTCTGCATCTTCA
+
BCCCCBCBFFFFGGGGGGGGGGHHGGGEHGGHHGGGGGGEGHHHHGGGEFGGHHHHHHHGGGGGGGGGGGGHHHHGGGGHGHHHHGGGGGGGGGHHHH222222//>///-11<11>F111-----../////=.///;.-.=CG0FG/C..;C.=--.--/;0000;..-;...000000;00:..;A.00..-----.;000000;F00;0B000;00;AF00;/00;..;0./:..;AF00;000000
@M05620:37:000000000-D9766:1:1101:20822:12555 1:N:0:83
ACCACACCTTCTACAATGAGCTGCGTGTGGCTCCCGAGGAGCACCCCGTGCTGCTGACCGAGGCCCCCCTGAACCCCAAGGCCAACCGCGAGAAGATGAGTGGCCCGCTACCTCTTCTGGTCTCCGGCTGCCTCCTTCCTTGCCTCCCGGCGCTGCGCAGTTTCTCCCTGGTTCTCTCTTCTGCCGTTCTCCGTTGGACTCTCTTCTCTGCCCTGCGTCTCCTTTGGTACTCTGGAGCTTCTCGATTGGAA
+
EDDEEECCFFFFGGGGGGGGGGHHGEGFHGHHHGGGGGGGGHHHHGGGEGGGHHHHHHHGGGGGGGGGGGGHFHHGGGGHGHHHHGGGGGBDGGHHHHH2>2?/0/</>-->DGFD<111>111<.--<-.<::G/CHH111<:GHH.EG-----<C---9<:FBF1BFF.0<FBFFBBF1:1<0-BF/<1B..0..0<0/B00:1:<11:090..-<-.<:11:1<.1<F1FF0<.:<B11:.0/1.<0B
@M05620:37:000000000-D9766:1:1101:9340:12559 1:N:0:83
GAGGCTGCTTTGGAAGAAACTCATAGATTACTGCAACAGTTCCCCCTGGACCTGGAAAAGTTTCTTGCCTGGCTTACAGAAGCTGAAACAACTGCCAATGATCCTACAGGATGCTACCCGTAAGGAAAGGCTCCTAGAAGACTCCAAGGGAGTAAAAGAGCTGATGAAACAATGGCAAGTAAGTCAGGCATTTCCGCTTTAGCACTCTTGTGGATCCAATTGAACAATTCTCAGCATTTGTACTTGTAACT
+
A33AA>FBFFFFFGGCCGGGFGFHFHGFEFGHFHHGHHGGDGHHHGGGAFHHGGFHHFFGGHFHHHHHHHGGHHHHHFHHHHHHHHHHHHHHHHHHHGHHHHHFGGHHHHHHHHHHHHHGFGGHHHHGHHHHHGHHHGHHHHHHHHHHGGHGGHHGHHGHHGH1DGHDGHHEHHHHHHGHFGHGGHHHHHGHHHHFGGGGHHGHFHHHFHGGGHGHHHHHHHHHHHHHHBGGGGGGGGGGGGGGGGGGGGG
@M05620:37:000000000-D9766:1:1101:6628:12563 1:N:0:83
ACCACACCTTCTACAATGAGCTGCGTGTGGCTCCCGAGGAGCACCCCGTGCTGCTGACCGAGGCCCCCCTGAACCCCAAGGCCAACCGCGAGAAGATGACCCAGGTGAGTGGCCCGCTACCTCTTCTGGTGGCCGCCTCCCTCCTTCCTGGCCTCCCGGAGCTGCGCCCTTTCTCACTGGTTCTCTCTTCTGCCGTTTTCCGTAGGACTCTCTTCTCTGACCTGAGTCTCCTTTGGAACTCTGCAGGTTCT
+
CCCDDDCCFFFFGGGGGGGGGGHHGGGEGGHGHGGGGGGGGHHHHGGGGGGGHHHHHHHGGGGGGGGGGGGHHHHGGGGHGHHHHGGGGGFGGGHHHHHHHHHHGHHHGHHGGHHGGGGGHHHHHHHHHHHGHHGGGGGHGHHGHGGGGGGGGGGGGGG?GGGGGGFFFFFFFFFFFFFFFFFFFHFFFFFFFFFFFFFFFFFFFFFFFFFFFHHFFFFFFFFFBFFFFFFFFFFFFFFFFFFFFFFFFFF
@M05620:37:000000000-D9766:1:1101:25534:12573 1:N:0:83
ACCACACCTTCTACAATGAGCTGCGTGTGGCTCCCGAGGAGCACCCCGTGCTGCTGACCGAGGCCCCCCTGAACCCCAAGGCCAACCGCGAGAAGATGAGGCGAGTGGCCCGCTCCCTCTTCTGGTGGCCGCCTCCCTCCTTCCTGGCCTCCCGGCGCTGCGCCCTTTCTCCCTGGTTCTCTCTTCTGCCGTTTTCCGTCGGACTCTCTTCTCTGCCCTGCGTCTCCTTTGGAACTCTGCCGGTTCTCGAT
+
AAA1AAAAFFFFGGGB3FBDGCHCG0A000BB1FFA0EGGGHHGHGGG?/EFBHEAGHFE/E/EG/EEGEF0F>GGGG/G//FHHG/<BC<</CCB1F1FH/<<>CHEG<FCCG-.CGHHHHGHHGHAC.:;CCAEGG/CFGGFFG/9C0AEG.A?-@@@F@@F?-/B/;//;FFEFFFFFFFFFFFFFF@BBFFFFFF-;@>@@FFFFFFEFFF/;;9F-;A@BFF9;BBFFBFBF/9BF@@;A:B/;9B
@M05620:37:000000000-D9766:1:1101:21913:12576 1:N:0:83
ACCACACCTTCTACAATGAGCTGCGTGTGGCTCCCGAGGAGCACCCCGTGCTGCTGACCGAGGCCCCCCTGAACCCCAAGGCCAACCGCGAGAAGATGACCCAGGTGAGTGGCCCGCTACCTCTTCTGGTGGCCGCCTCCCTCCTTCCTGGCCTCCCGGAGCTGCGCCCTTTCTCACTGGTTCTCTCTTCTGCCGTTTTCCGTAGGACTCTCTTCTCTGACCTGAGTCTCCTTTGGAACTCTGCAGGTTCT
+
BBBBBBBBFFFFGGGGGGGGGGHHGGGBCEHHFFGEDGGGGHHHHGGGGEGGGHHHHHGGGGGGGGGGGGGHGFHGGGGHGHHHHGGGGG<BDGFHHHHHHHGHGHHHHHHGGHHGGGGGHHHHHHHHHHHGHHGGGGGHGHHGHGGGGGGGGGGGGGGGGGGGGGFFFFFFFFFFFFFFFFFFFFFFFFFFFFFFFFFFFFFFFFFFFFFFFFFFFFFFFFFFFFFFFFFFFFFFFFFFFFFFFFFFFFF
@M05620:37:000000000-D9766:1:1101:24817:12603 1:N:0:83
ACCACACCTTCTACAATGAGCTGCGTGTGGCTCCCGAGGAGCACCCCGTGCTGCTGACCGAGGCCCCCCTGAACCCCAAGGCCAACCGCGAGAAGATGAGGCGAGTGGCCCGCTACCTCTTCTGGTGGCCGCCTCCCTCCTTCCTGGCCTCCCGGAGCTGCGCCCTTTCTCACTGGTTCTCTCTTCTGCCGTTTTCCGTAGGACTCTCTTCTCTGACCTGAGTCTCCTTTGGAACTCTGCAGGTTCTCGAT
+
BBBBBBBBFFFFGGGGGGGGGEHGGEEEGGHHFFGGFGGFGHHHHGGGFGGGHHHHHHHGGGGGGEGGGGGHHGHGGGGHFHHHHGGEGGGCDGHHDHH22///>AHFAA<CG@FFHHH0<00<0;/;F.A:CA9EGBBFBFGGG0/:A0AE?A---;.;B--.;>//B/9/:FB99B9BBFFF/BB//B@..:;//9B..9B////BFF///;F/9;/./9;BBBB/;////999//////9.:/;/.:B
@M05620:37:000000000-D9766:1:1101:26698:12604 1:N:0:83
ACCACACCTTCTACAATGAGCTGCGTGTGGCTCCCGAGGAGCACCCCGTGCTGCTGACCGAGGCCCCCCTGAACCCCAAGGCCAACCGCGAGAAGATGAGGGGTGTGGCCCGCTCCCTCTTCTGGTGGCCGCCTCCCTCCTTCCCGTCGTCCCGGCGCTGCGCCCTTTCTCCCTTGTTCTCTCTTCTGTCGTTTTCCGTCGGAGTCTCTTCTCTGTCCTGCGTGTCCCTTTGAGCACTTCCGGTTTTCGAT
+
BBBBBBBBFFFFGGGGGGDGGGHHGEEBCEHHGFGEDGGGGHHHHGGGFEGGGHGHHHGGFECGGGGGGGGGFHHGGGGHGGHHHGGGGG<BCGHFGHH22/><>AEG.0><C-<<./<GFHHB0=CD..:;-.;9CBFGFBBB/99.-;C9EAD?BBA-9BDDFFFFFFFBFF/.;BBBBFFFFFF/;99:.;E99.;AB;--.;;FFFFFFF///;9B/@99;;//9:BB9./;;B/9/.-9;.;;-A;
@M05620:37:000000000-D9766:1:1101:8419:12608 1:N:0:83
GAGGCTGCTTTGGAAGTAACTGACAAGCCAGGGACAAAAGATCGGAAGCGCACACGTCTGAACTCCAGTCACCTGAAGCTATCTCGTATGCCGTCTTCTGCTTGAAAAAAAAAAAAAATAGAGCACAATCTATATACGATAAAACAAATATACAAAACAATCTTCAAGCACACATCAAAACAAAGAACAAGAAAAAAGAGAATCATCAGATGCACAGCCAAACCAAAATAAGAACTTTAACCATAATATAG
+
CCCBBBFCFFFFGGGGGGGFGFFGHABFFFBFBAFDHHFGGHHHGEFF2EEEEGHGHHHGHGHHHHCGFGFGHBFFGHHH3@EEFBF>BGFHGEEHGHHHHHHHHHHHHGGGGF///>0=111110001111111110.<..000..<0000=000...;000000000://..000000....//./////9//.-.:;/00;000000000000/...//:.:...000000/:000000000000000
@M05620:37:000000000-D9766:1:1101:2469:12626 1:N:0:83
ACCACACCTTCTACAATGAGCTGCGTGTGGCTCCCGAGGAGCACCCCGTGCTGCTGACCGAGGCCCCCCTGAACCCCAAGGCCAACCGCGAGAAGATGACGAGGGTGGTGGGCCACCTCTTCTGGTGGTGGCCTCCCTCCTTCCTGCCTTCCCGGCGGTGCGTCCTTTCTTCCTTGTTCTTTCTTCTGTCGTTTTTTGTCGGAATATCTTCTCTGACGTGCGTATGCGTCTGTTGACCTCCGGTTTTTGAT
+
ABBBABB3B@BFGFEGGGBBGGHGGEFAAEFBF2BB2EEEEGCGGFGFEEBFFHHHGGHAECC>FEGGGGEG3FGEEGGHGHGHHGGEBC>>BDHEGH22//</>?FC...<>..<<.G0DGH0<GHG.:;:C0;CCHHGHGHFHF/C0;CFBD-BC-;@DF.;@D//BF9BFFFBFF/;9:;BFFFF/;;..;A:-;:BDFF.://;BFFF:FF//9;.;>F9://.;::./////:/:.:-9;.;.9.;
@M05620:37:000000000-D9766:1:1101:21511:12665 1:N:0:83
GAGGCTGCTTTGGAAGAGCACACGTCTGAACTCCAGTCAAACTGACAAGCCAGGGACAAAAGATCGGAAGAGCACACGTCTGAACTCCAGTCACCTGAAGCTATCTCGTATGCCGTCTTCTGCTTGAAAAAAAAAAAATACTACAATGACATACCCGGTTTTATGCACCCCTTTCACGCAATTCATGAACTTCCGAATTCCTAATACTTTTTCTGACTCATCAGCAATCACCGTGCCCTTCTTCTTGTCTT
+
BBBBBBFAFFFFGGGGGGGGCGHFBGBBDHHHBFABDBD55BBBBGBBGGGH2BEFFFFFBEFHFFGEFGAGHFFGHEHHEFFBFGHGHBBGFGGHHHBFBFBFBGHHFFHHHGGEEGGFGB?FGFHGHHHGGGGCD/0<1=111<111<<>11//.--.<.=;G000:.-:.0;00..--;9=00;00090009...9099;000000000//9/;///////9/9/;/;;.....///;/;////9;//
@M05620:37:000000000-D9766:1:1101:18260:12675 1:N:0:83
ACCACACCTTCTACAATGAGCTGCGTGTGGCTCCCGAGGAGCACCCCGTGCTGCTGACCGAGGCCCCCCTGAACCCCAAGGCCAACCGCGAGAAGATGACCCAGGTGAGTGGCCCGCTACCTCTTCTGGTGGCCGCCTCCCTCCTTCCTGGCCTCCCGGAGCTGCGCCCTTTCTCACTGGTTCTCTCTTCTGCCGTTTTCCGTAGGACTCTCTTCTCTGACCTGAGTCTCCTTTGGAACTCTGCAGGTTCT
+
AAABBABBFFFFFGGFFGGFFGFHEAEEHC2BFAFE2E2AA2BF1EFGEEGCGHHHFHGGFEE/FGG@/>1B3G?AEGFEFHEHGE/EC@BCCGHBBGHHH2/FFFHB0?FEGHHFGFFGHHHHHHHHHHHGHHCGCAEHEGHGHGGGGGFGFFGGGBB:-;CBFBDFFFFFFFFFFFFFFFFFFFFFFFFFFFFFFFFFF?;.DDBFF/99FFF/BFF/BF/B/;B9BFFFFFFFFFFFFFFFBFFFFFF
@M05620:37:000000000-D9766:1:1101:15150:12679 1:N:0:83
ACCACACCTTCTACAATGAGCTGCGTGTGGCTCCCGAGGAGCACCCCGTGCTGCTGACCGAGGCCCCCCTGAACCCCAAGGCCAACCGCGAGAAGATGAGTGGCCCGCTACCTCTTCTGGTGGCCGCCTCCCTCCTTCCTGGCCTCCCGGAGCTGCGCCCTTTCTCACTGGTTCTCTCTTCTGCCGTTTTCCGTAGGACTCTCTTCTCTGACCTGAGTCTCCTTTGGAACTCTGCAGGTTCTAGATCGGAA
+
CCDDDDDDFFFFGGGGGGGGGGHHGGGFHGHHHGGGGGGGGHHHHGGGEGGGHHHHHHHGGGGGGGGGGGGHGHHGGGGHGHHHHGGGGGGGGGHHHHHHHHGGHHGGGGGHHHHHHHHHGHGHHGGGGGHGHHGHHHHHHHHHHHGGGGCGGGGGGGGGGGGFFFFFFFFFFFFFHFFFFHFFFFDFFFFFFFFFFFFFFFFFHFFFFFFFFHF/FFFFFFFFFFFFFFFFFHFFFFFFFFFFFFFFFFF
@M05620:37:000000000-D9766:1:1101:29461:12680 1:N:0:83
ACCACACGTTCTACAATGAGCTGCGTGTGGAGCCCGAGGAGCACCCCGTGCTGCTGACCGAGGCCCCCCTGAACCCCAAGGCCAACCGCGCGAAGATGACCCAGGTGCGTGGCCGGCTACCTCTTCTGGTGGCCGCCTCCCTCCTTCCTGGCCTCCCGGTGGTGCGCCCTTTCTCACTGGTTCTCTCTTCTGCCGTTTTCCGTAGGACTCTCTTCTCTGACCTGCGTCTCCTTTGGAACTCTGCAGGTTCT
+
AAAAAAA>BCCAGGGFGGFBG1GFGEFA0EAAG0B0AFEC?FGEHGE//AAA1FBGHHF/>@/>FGG?E//GCGGGGCGHGHHHHGGCCC>C/C@/?DGHHHEGG<C1AF??@H-<<AGFHHFFG0GHEFHC.CC@-9CAEGFABFGGGGGGFGF?EGG-;-;AF@@-@@F//BFBFBFFFF//BF9FFFFFFF@-ABEBBBB-BFFEB99BBB//BFF/BFBFF@F@FFFFFBFB/FFFFEFFFFFFFFF
@M05620:37:000000000-D9766:1:1101:23684:12681 1:N:0:83
ACCACACCTTCTACAATGAGCTGCGTGTGGCTCCCGAGGAGCACCCCGTGCTGCTGACCGAGGCCCCCCTGAACCCCAAGGCCAACCGCGAGAAGATGAGTGGCCCGCTACCTCTTCTGGTGGTCGCCTCCCTCCTTCCTGGCCTCCCGGTGCTGCGCCCTTTCTCACTGGTTCTCTCTTCTGCCGTTTTCCGTAGGACTCTCTTCTCTGACCTGAGTCTCCTTTGGAACTCTGCAGGTTCTAGATCGGAA
+
AA@AAAAAFFFFGGGCBGGBG1GBEAABF?GH1FGECGGGGHHHHGGGFCGGHHHCGHHG?EEGG/>EGGG0G1GGGGCH//GHHGA<CGC<<C<F1G1FHHAC0F@A@-A<GHGFHHFF1<CAGCCGGCEFHHCHHHHHHFFCHGCFG@-9;B90AGGGGGGGFF0;BBB:;BFFFFFFFFFFF@FFF?FFFFFBBBFFFFFFFFFFFFEFFFF/BBFFFBFFBFF/;FFFFFBBFF-:FF/FFFFFBBF
@M05620:37:000000000-D9766:1:1101:4120:12700 1:N:0:83
ACCACACCTTCTACAATGAGCTGCGTGTGGCTCCCGAGGAGCACCCCGTGCTGCTGACCGAGGCCCCCCTGAACCCCAAGGCCAACCGCGAGAAGATGAGTCACCCGCGACGTCTGCTGCCGGTTGCCGCCGTCGCCTCTGGCCTTCCTGACCTCCCCCCTTTGCGACCTTTCTCCCTGGCTCTCGCTTCTGCTATTTTCCGTATCTCTCACTTGACTGTCCTGTGTATCCTTTCGAACTCTACAGCTTAT
+
BBBBBBBBFFFFGGGGGGGFGGHHGGGGHFHHHGGGGGGGGHHHHGGG1FGGHHHHHHHGGGGGGGGGGGGHHHHGGGGHGHHHHGGGGGGGGGHHHHH22222<<>C?----=<<DH00<---.-.0-----=--:9E900=CGBFG0C0/;F/A...;-.;//-;B;9/BBB///.;..B/9B.9AF?/////;;/9/B./.../;F//;/;//;;//;FFF/:B//;9/;F/...:;FF//;;/;//9
@M05620:37:000000000-D9766:1:1101:1993:12724 1:N:0:83
ACCACACCTTCTACAATGAGCTGCGTGTGGCTCCCGAGGAGCACCCCGTGCTGCTGACCGAGGCCCCCCTGAACCCCAAGGCCAACCGCGAGAAGATGAGTGGCCCGCTACCCCTTCTGGTTGCCGCCTCCCTCCTTCCTTCCCTCCCGGCGCTCCGCCCTTTCTCCCTGTTTCTCTCTTCTGCCGTTTTCCGTCGGACTCTCTTCTCTGCCCTGCGTCTCCTTTGGACCTCTGCAGGTTCTCGATCGGCA
+
BBBBBBBBFFCFGFFGGGFGGGHHGGGEFEHHHGGGDCFGGHGHHGGFEGGGHHHGHGHE>@EGGGGGG?FGFHHGGGFHGGGGHEDECG?@@C2GHHH<@<FA0/><@<<F0>.FFHB1>0..0<--C.::/CC:;GC000;;CCGG.9--9-.;9.C>-/BFBFFFF//;9;FFF/FF/F/FB-9AFEBF.9.--;;-BFFFFFBFF/BFAB..-;@.;BBB/FF//;B/B/9/;.ABFF/.;F.-.-;
@M05620:37:000000000-D9766:1:1101:10376:12729 1:N:0:83
GAGGCTGCTTTGGAAGAAACTCATAGATTACTGCAACAGTTCCCCCTGGACCTGGAAAAGTTTCTTGCCTGGCTTACAGAAGCTGAAACAACTGCCAATGATGCTACAGGATGCTACCCGTAAGGAAAGGCTCCTAGAAGACTCCAACAGAGTAAAAGAGCTGATGAAATAACGGCAAGGAAGTCAGGCAGTTCCGCTTTAGCACTCTTGTGGATCCAAATGAACAATTGTCAGCATTTGTACTAGTAACT
+
ABABBBFBFFFFGF5BBFGGGFFADGGHHHHFHHGHHHFHHHFGGGCGEFGHHGGBBGFHFHHHHFGGFHHCFHHFHGHHFFGHHFBDBEFHGHHHEHH3FF4BBG333313@?3FD111?E?0F3?30??3B/3343B330B?BFH1/00BBFGHB1F00F1@1FBF111?1?///-..>F0>G11>0../==G<DGG.G0CC:G/0<00<.;C0/00000900;B090;;F000;00;0;;000;;000
@M05620:37:000000000-D9766:1:1101:19249:12733 1:N:0:83
ACCACACCTTCTACAATGAGCTGCGTGTGGCTCCCGAGGAGCACCCCGTGCTGCTGACCGAGGCCCCCCTGAACCCCAAGGCCAACCGCGAGAAGATGAGTGGCCCGCTACCTCTTCTGGTGGCCGCCTCCCTCCTTCCTGGCCTCCCGGAGCTGCGCCCTTTCTCACTGGTTCTCTCTTCTGCCGTTTTCCGTAGGACTCTCTTCTCTGACCTGAGTCTCCTTTGGAACTCTGCAGGTTCTAGATCGGAA
+
CCCCCCCCFFFFGGGGGGGGGGHHGEGFHGHHHGGGGGGGGHHHHGGGGGGGHHHHHHHGGGGGGGGGGGGHHHHGGGGHGHHHHGGGGGGGGGHHGHHHFFGGHGGFGCFHHHHFHFHFGCEHHCGFGGHGGHGHHHHCGFHHHHGGGG?BDFGGGGGGFGGFFFFFFFFFFFFFFFFFFFFFFAFFFFFFFFFFBBFFFFFFFFFFFFFFFFF/9FFFFFFFFEBFFFFFFFFFFFF0BFFFFFFFBF?
@M05620:37:000000000-D9766:1:1101:2224:12769 1:N:0:83
ACCACACCTTCTACAATGCGCTGCGTGTGGCTCCCGAGGAGCACCCCTTGCTGCTGACCGAGGCCCCCCTGAACCCCAAGGCCAACCGCGCGAAGATGACCCAGGCGCGTGGCTCGCTACCTCTTGCCGTGGCCGCCTCCCTCCCTCATGGCCTCCCGGTGCTGCGCCCTTTCTCACTGGTTCTCTCTTTTACCGTTTTCCGTAGGACTATCTTCTCTGACCTGCGTCCCCTTAGGAACTCTGCAGGCTCT
+
A>AAA>A>1BCFGGGFEG1EEEGGGEE0AAGFHEFE/EGAAHCBGEE/0BFFFGCGHHH/>EEEGFGEG//0FFGEG?EGFGHHCGGGGG</<///?1111?/?//---<--<.<--:C-:000000/-.:--;--;;..:;/..9/.99B-//--AB-9@>FF/-9-;@/BB/B//9/-9;99BB/B//////:--9:99-;-;B///9;99B//9;///99----;-----/9///;//;BB//--:-/
@M05620:37:000000000-D9766:1:1101:12523:12824 1:N:0:83
ACCACACCTTCTACAATGAGCTGCGTGTGGCTCCCGAGGAGCACCCCGTGCTGCTGACCGAGGCCCCCCTGAACCCCAAGGCCAACCGCGAGAAGATGAGTGGCCCGCTACCTCTTCTGGTGGCCGCCTCCCTCCTTCCTGGCCTCCCGGAGCTGCGCCCTTTCTCACTGGTTCTCTCTTCTGCCGTTTTCCGTAGGACTCTCTTCTCTGACCTGAGTCTCCTTTGGAACTCTGCAGGTTCTAGATCGGAA
+
CCCCCCBBFFFFGGGGGGGGGFHHGGGEHGHHHGGGGGGGGHHHHGGGEEGGFGFHHHHGGGGGGGGGGGGHHHHGGGGHGHHHHGGGGGGGGGHHHHHHHHGGHHGGGGGHHHHHHHGHGHGHHGGGGDHGHHGHHHHHHHHHHHGGGGGGGGGGGGGGGGGFFFFFFFFFFFFFFFFFFFFFFFFFFFFFFFFFFFFFFFFFFFFFFFFFFFFFFFFFFFFFFFFFFFFFFFFFFFFFFFFFFFFFFFF
@M05620:37:000000000-D9766:1:1101:13974:12835 1:N:0:83
ACCACACCTTCTACAATGAGCTGCGTGTGGCTCCCGAGGAGCACCCCGTGCTGCTGACCGAGGCCCCCCTGAACCCCAAGGCCAACCGCGAGAAGATGAGGTGAGTGGCCCGCTACCTCTTCTGGTGGCCGCCTCCCTCCTTCCTGGCCTCCCGGAGCTGCGCCCTTTCTCACTGGTTCTCTCTTCTGCCGTTTTCCGTAGGACTCTCTTCTCTGACCTGAGTCTCCTTTGGAACTCTGCAGGTTCTAGAT
+
CCCCCCCCFFFFGGGGGGGGGGHHGGGEHGHHHGGGGGGGGHHHHGGGEGGGHHHHHHHGGGGGGGGGGGGHHHHGGGGHGHHHHGGGGGGGGGHHFHHHHGGHHHHFGHHGGGGGHHHHHHHHHGHGHHGGGGGHGHHGHHHHHHGGGGGGGGGGGGGGGGGGFFFFFFFFFFFFBFFFFFFFFFFFFFFDFFFFFFFFFFFFFFFFFFFFFFFFFFFFFFFFFFFFFFFFFFFFFFFFFFFFFFFBFF;
@M05620:37:000000000-D9766:1:1101:14019:12849 1:N:0:83
ACCACACCTTCTACAATGAGCTGCGTGTGGCTCCCGAGGAGCACCCCGTGCTGCTGACCGAGGCCCCCCTGAACCCCAAGGCCAACCGCGAGAAGATGAGTGGCCCGCTACCTCTTCTGGTGGCCGCCTCCCTCCTTCCTGGCCTCCCGGAGCTGCGCCCTTTCTCACTGGTTCTCTCTTCTGCCGTTTTCCGTAGGACTCTCTTCTCTGACCTGAGTCTCCTTTGGAACTCTGCAGGTTCTAGATCGGAA
+
BCCCDDCCFFFFGGGGGGGGGGHHGEGFGEHHHGGGGGGGGHHHHGGGEGGGHHHHHHHGGGGGGGGGGGGHHHHGGGGHGGHHHGGGGGGGGGHHHHHHHHGGHHGGGGGHHHHHHHGHHHGHHGGGGGHGHHGHHHHHHGHHHHGGGGGGGGGGGGGGGGGFFFFFFFFFFFFFHFFFFFFFFFDFFFFFFFFFFFFFFFFFFFFFFFFFFHFFFFFFFFFFFFFFFFFFFHFFFFFFFFFFFFFFFFF
@M05620:37:000000000-D9766:1:1101:8613:12856 1:N:0:83
ACCACACCTCTACCATGAGCTGCGTTTGGCTCCCGAGGAGCACCCCGTGCTGCTTACCGAGGCCCCCCTGAACCCCAAGGCCAACCGCGAGAAGATGAGTGGCCTGCTACCTCTTCTGCTGGCCGCCTCCCTCCTTCCTGGCCTCCCGGAGCTGCGCCCTTTTTCACTGGTTCTCTCTTCTGCCGTTTTCCGTAGGACTCTCTTTTCTGCCCTGAGTCTCCTTTGGCACCCTGCCGGTTCTAGATTGGCAG
+
ABAABBBAFF@BGGGCB4B4ABBAE2AA2B3BFFE2AAA2EEGHGGEE1ECGH35ABBA?@CEGGGGG>FEGHHGG/E/?/?FHGGC/<>>/C01FF><21<CF1?FB1??GG1GHGF1?11C0AA@E.<ECGFH0DG00/;C0.;C:@-:AFBF-;9:?BF09C0;0;B99;FF0CBF/BB/B-;DFFFBD9.;A/BBF//;B/;BB//;.B.9.//9BFFFFBB;//9..9..9--;.999:9/9;/B.
@M05620:37:000000000-D9766:1:1101:16231:12863 1:N:0:83
GAGGCTGCTTTGGAAGAAACTGACAAGCCAGGGACAAAAGATCGGAAGAGCACACGTCTGAACTCCAGTCACCGGCAGCTATCTCGTATGCCGTCTTCTGCTTGAAAAAAAAAAAAAAACAAAAGCAAAAAAAGGATTAAGAACAATAAATACAAAATAACAAATAAAGACAGAGGCAGCCGATGAAGGAAGTATAAAGATAATCATAGGTGAAATAANAGCCCTCACAGGGGAATGGTAAACACGACGAC
+
CBCCCCFCFFFFGGGGGGGGGGGHHGHHGHGHGGGGHGFHDGHHGGFGHHHHHHHGHHHGHFHHHHHHGHHHH1E00>EFHHFHGFFEGHHHGGGHGHHHHHHHHHHHHGGGGC<//<<...0>00<<0/.<-../0000000///00000000:0.0009:9.000900/:/;/......---.0900./.00000:00000000000000000900#9..../..:00..-../00000000..-----
@M05620:37:000000000-D9766:1:1101:3420:12884 1:N:0:83
ACCACACCTTCTACAATGAGCTGCGTGTGGCTCCCGAGGAGCACCCCGTGCTGCTGACCGAGGCCCCCCTGAACCCCAAGGCCAACCGCGAGAAGATGAGTGGCCCGCTACCTCTTCTGGTGGCCGCCTCCCTCCTTCCTGGCCTCCCGGAGCTGCGCCCTTTCTCACTGGTTCTCTCTTCTGCCGTTTTCCGTAGGACTCTCTTCTCTGCCCTGAGTCTCCTTTGGAACTCTGCAGGTTCTAGATCGGAA
+
BBBAAAAAFFFFFGGGFGFBGEGFFFEBFAFFFFGBEEGGGHCFGFGGGEEFHHGHGGHFEFGGGDGGGGGGF?GEGGDHCGGCGFG/>B>B@DGF2GF?@FA/??>>CCCHHHHHHHGGHFDHHC<<C.CEHHGHHGHH0CGHHHGGGG-9DFFGG?.-?FFFFF/FFFFFFFFFFFFF;BFFFFDFFFFFFF.;DBFFFFFFFFFFFF/;EFF.;BFBFFFFFFF/9BFFFFFFFA9BFF/FFFBEBDF
@M05620:37:000000000-D9766:1:1101:15900:12907 1:N:0:83
ACCACACCTTCTACAATGAGCTGCGTGTGGCTCCCGAGGAGCACCCCGTGCTGCTGACCGAGGCCCCCCTGAACCCCAAGGCCAACCGCGAGAAGATGACCCAGGTGCGTGGCCCGCTACCTCTTCTGGTGGCCGCCTCCCTCCTTCCTGGCCTCCCGGAGCTGCGCCATTTCTCACTGGTTCTCTCTTTTGCCGTTTTCCGTAGGACTCTATTCTCTGACCTGAGCCTCCTTTGGAACTTTGCAGGTTCT
+
AAA1AAAAFFFFGDGD3GADGFHFG0ABC0GGAFFAEEEAEG/FFFGG/AECDGF1AFCE?E@EF?EEGEF0@>FFGE/F//FG/F/<BCB</BFC1F111F/FF<11/F</<<.--<<@G00<00=0G0/.:G?--..:.99.900/;099.099.;;-9-.:/--9-;////;//9:-;B/////9////:/-9ABEB/-/-;9//////9///;F//9/99/-///;AFB/9///;////;/BFF///
@M05620:37:000000000-D9766:1:1101:15881:12911 1:N:0:83
ACCACACCTTCTACAATGAGCTGCGGGTGGCTCCCGAGGAGCACCCCGTGCTGCTGACCGAGGCCCCCCTGAACCCCAAGGCCAACCGCGAGAAGATGACCCCGGTGAGTGGCCCGCTACCTCTTCTGGTGGCCGCCTCCCTCCTTCCTGGCCTCCCGGAGCTGCGCCATTTCTCACTGGTTCGCTCTTCTGCCGTTTTCCGTAGGACTCTCTTCTCTGACCTGAGCCCCCTTTGGAACTCTGCAGGTCTT
+
A@A1A>A>CFFFDGG1AFDEGCHGG00AA0B0AAFA/EEE/G/AFEEG/AE?FFC@@G0E/EEEG?EEG@/>B>FEGE/FE/GHEGA@GGC@/CGF<D11?G/CG-->0>1.<<<--<C@H0000:G0C:/.:G?9-....C/.:00/90:..099.A-9@=-9/--9-9////;///:-9B/----9;/9BB/99AB-9/-/-;A////////9/;F//9//;B-/9--;9-/999/;///99/9FF///
@M05620:37:000000000-D9766:1:1101:2399:12918 1:N:0:83
ACCACACCTTCTACAATGAGCTGCGTGTGGCTCCCGAGGAGCACCCCGTGCTGCTGACCGAGGCCCCCCTGAACCCCAAGGCCAACCGCGAGAAGATGAGTGGCCCGCTACCTCTTCTGGTGGCCGCCTCCCTCCTTCCTGGCCTCCCGGCGCTGCGCCCTTTCTCACTGGTTCTCTCTTCTGCCGTTTTCCGTAGGACTCTCTTCTCTGCCCTGAGTCTCCTTTGGAACTCTGCAGGTTCTAGATCGGAA
+
BBABBBBBFFFFGFGGGGGFGBAG?AEAGAGHHFF2E?EEGHHFHGGG1FGGHHFHGHFGGEEEG1EEGGF133?EGGGHCHHHGGGCGGGGGGHGHHHHHFGGHHGGGGGHHHHHHHFGHGGHHGGGG.CEHHGHHHHHCGHHHHGGGG-ABGGGGBFBBFFFFFEFFFFFFFFFFFFFFFFFFBFFFFFFFFFFFFFFFFFFFFFFFF/BEFFBFFFFFFFFFFFFFFFFFFFFFFFFFFFFFFFFFFF
@M05620:37:000000000-D9766:1:1101:24080:12939 1:N:0:83
GAGGCTGCTTTGGAAGAACCTCATAGATTACTGCAACAGTTACTCCTTGAACTGGAAAACTTTATTGCACCGGTTATAGCATGATACCCCTAAGTCAAGGTTCCCAGAAGACTTCAAGGGAGAAAAAGAGCTGATGAAACAATGGCAAGTAAGTCAGGCATTTCCGCTGTAGCACTCTTGTGGATCCAATTGAACAAGTATCAGCATTTGTACTTGTAACTGACAAGCCAGGGACAAAAGACCGGAAGAGC
+
A@BBABF>CFDDGFFFGG4AFFGFFB56BFGHG54A3BBD55D5DFF5BAABAF3B33233DA5B5FDD33A0A113DDDAB33D5DFG1BBBB@B4FFE@B3B3@@BF33BGBF43@GE/A/BEFH/?2BBE3BBB?D???B2222?/?3?3B3332@?2<@2>?/<//??11<1?<???<.111>>>1>>11>></00=0==<DG<=000=0<<==0;0;CGFF.;./::.CC;./9;9//-;;;..:/
@M05620:37:000000000-D9766:1:1101:23873:12981 1:N:0:83
ACCACACCTTCTACAATGCGCTGCGTGTGGCTCCCGAGGAGCACCCCGTGCTGCTGACCGAGGCCCCCCTGAACCCCAAGGCCAACCGCGCGAAGATGAGGTGAGTGGCCCGCTACCTCTTCTGGTGGCCGCCTCCCTCCTTCCTGGCCTCCCGGCGCTGCGCCCTTTCTCCCTGGTTCTCTCTTCTGCCGTTTTCCGTCGGACTCTCTTCTCTGACCTGCGTCTCCTTTGGAACTCTGCCGGTTCTAGAT
+
BBBBBBA>CFFFGGGGFGAAEAEDGEGAFEGHFBFEDFGCGHHHHGFAEEGGHHHHHHHE@FGGGEEGGGGHHFFGGGGHEEHGHGGFGG<>@D@?FGDHH?F<0=>FGHHCGGGGHHHHHHHHHGHGHHCGGDEGGBFGGFGGGG/F.CCFEG--@FFAA-;ADFFFFFF/BF/A9FFBB9FFFFFFFFFAAFFFFFF.;BF9BB;FFFFFFFF9BFFF.@DDAFF:;:/;99BFFF/9/@FDFFFBFFF
@M05620:37:000000000-D9766:1:1101:7417:12992 1:N:0:83
ACCACACCTTCTACAATGAGCTGCGTGTGGCTCCCGAGGAGCACCCCGTGCTGCTGACCGAGGCCCCCCTGAACCCCAAGGCCAACCGCGAGAAGATGACCGGGCTGCTTGCTCCTCTCCTTCTCCTGTTGCCCCTTCCTTTCCTCCCTGCCCTCCGGCATTTCTCCCTTTTTCTCTCTTTTCCCTCTTTCCCCCGGTCCCTCTTCTCTCCCTTCTGTCACCTTTGGCTCTTTGCAGGCTCTCGATTGGCA
+
BBBCBCBAFCCFGG5FGGGGGGHHGGGBFEFFHGGEEGAEGHHHHGGAEDDGHGHFHHHGGFGGGGGGGGGGHHHGGFGHGHHHGFGFCGC?CGHHGHB??/////>.<11.1>11FG0<<000000/=<000<<../;00;<CG0CE/<C.;G:E.:---0=C09CF/00:0/0;000C0;00;9/;F/////.9--9-;99/:;/;B//;/;//;B//;BFF/:/;/;//;////..;AF/9B//..//
@M05620:37:000000000-D9766:1:1101:15079:13001 1:N:0:83
GAGGCTGCTTTGGAAGAAACTGACAAGCCAGGGACAAAAGATCGGAAGCGCACACGTCTGAACTCCAGTCACCTGAAGCTAGCTCGTATGCCGCCTTCTGCTTGAAAAAAAAATTCGACCTTTTGAGCGGATCGCAGCATTGAAGCACAACCACCCTACCCATGTCCGGTTCTGGTAAATGCTGGGTCGAGGCGTGTCCCTTTCGCTCCCCCCAGTCCCCCTGTCTGGTCTATTTCCCTCACTTCGTTCGC
+
AAAAAACAFFDDFFGGGFGC1BB1GBEGFHAGFCGGFEABC1BGAACE/AEE/A0A0BFFB211B1B12BFDGGFGGHFBH1BDB/>E0BGEE/>EE1BF>1GH0111FE<@C011?2///1@11//1///--....-.0<0000<////<...=CGF..;0;/:00.-;CEF090;00;00;9/.//------9--9/9;/F/---;---999-;///A99-9//:9/;9/;/:BB//;:-/9;--/9--
@M05620:37:000000000-D9766:1:1101:7435:13011 1:N:0:83
ACCACACCTTCTACAATGAGCTGCGTGTGGCTCCCGAGGAGCACCCCGTGCTGCTGACCGAGGCCCCCCTGAACCCCAAGGCCAACCGCGAGAAGATGAGTGGCCCGCTACCTCTTCTGGTGGCCGCCTCCCTCCTTCCTGGCCTCCCGGCGCTGCGCCCTTTCTCCCTGGTTCTCTCTTCTGCCGTTTTCCGTAGGACTCTCTTCTCTGCCCTGAGTCTCCTTTGGAACTCTGCAGGTTCTAGATCGGAA
+
CCCCCBBCFFFFGGGGGGGGGGHHGEGEGGHHHGGGGGEGGHHHHGGGGGGGHHHHGHHGGGGGGGGGGGGHHHHGGGGHGHHHHGGGGGDGCGHHHHHGFGGGHCCCD-AGBGHHHHBGHGFHHCC-<CGFFGGFHHHF0;;CFHGGGG--:A-CAFFFAFFBFF/FFFFBFFFFFFFFFF/:FFFFFFFFDB9DF/FBFFFFF/:BF//;ABF/B;BBFFFFFFF:BFFBFFBFFFAFFFFFFFBE.9E
@M05620:37:000000000-D9766:1:1101:1963:13022 1:N:0:83
ACCACACCTTCTACAATGAGCTGCGTGTGGCTCCCGAGGAGCACCCCGTGCTGCTGACCGAGGCCCCCCTGAACCCCAAGGCCAACCGCGAGAAGATGAGTGGCCCGCTACCTCTTCTGGTGGCCCCCTCCCTCCTTCCTGGCCTCCCGGCGCTGCGCCCTTTCTCCCTGGTTCTCTCTTCTGCCGTTTTCCGTCGGACTCTCTTCTCTGCCCTCAGTCTCCTTTGGCACTCTGCAGGTTCTAGATCGGAA
+
AABCCBBCFFFFFGGGGGGGGGHHGGGEGGHGHGGFGGECEGDHHGFGGEFGHHHHGHHGGGGGGGGGGGGHBGHEGGGHGHHHHGGE>B<BDDHHHHH???/???>@A<<>>G1>GH1<F0.<<.<<<<<CGHEGHHHH:/;GGHHGGGGGFGAFGBC=B/FFFF/BFF.BFFFFFFFF;B9FFCDFFFFFAF.@B=@DFFFBF/BFFBFFFF..;;B9FFFFFFF//;FBFFB/FAFBFF/;FF/;..9
@M05620:37:000000000-D9766:1:1101:6639:13040 1:N:0:83
ACCACACCTTCTACAATGAGCTGCGTGTGGCTCCCGAGGAGCACCCCGTGCTGCTGACCGAGGCCCCCCTGAACCCCAAGGCCAACCGCGAGAAGATGAGGTGAGTGGCCCGCTACCTCTTCTGGTGGCCGCCTCCCTCCTTCCTGGCCTCCCGGAGCTGCGCCCTTTCTCCCTGGTTCTCTCTTCTGCCGTTTTCCGTCGGACTCTCTTCTCTGACCTGCGTCTCCTTTTGAACTCTGCCGGTTCTAGAT
+
BCCCCCCCFFFFGGGGGGGGGGHHGEGFHGHGHGGGGGCCFHHHHGGGEFGFHFHHFHHGGGGGGGGGGGGGHHFGGGGHGHHGFGGGGGGGGGHHFGHFFGCD<DGE??EA@-<@H<G1FFGHF=CDF.-A@.EGGHFFFFGFHF/C9FFEGGB-:@.BFGGGFFFFFFFFF/FEFF/BFBFBFFFFFFB:;BE9BAB.@CAD-BFFFFFFFBF/B:/B.9::;:FBB//;.//:BFFF9--;9AF/;B:
@M05620:37:000000000-D9766:1:1101:15175:13045 1:N:0:83
GAGGCTGCTTTGGAAGAACCTGACAAGCCAGGGACAAAAGATCGGAAGAGCACACGTCTGAACTCCAGTCACCTGAAGCTATCTCGTATGCCGTCTTCTGCTTGAAAAAAAAAAAAAAAAAACAAAAAATCGAAGTTAAAGAAGAAGATAAACAAAATAAAAAAAATTCAGACGGAATAAAGCATAAAAACAAAACCCATCACTACTTAAACATAGCACGTGTCACTAGTAGCCACGCCGATAGCTTATAC
+
BABBBBFBFFFFGGGGGF4AABFBAFAFFGFGDEGC2GFCFFEEE?FEHEHFHGGGHHGFDDHHHH3FDF3DFGFGFHFFGG3FGBBEFHHHGEEHGHHHGHHHGGHHHGGGGB@/></-<<...<<.<./..;..000000.//://000000...000000---./000//-..9.//;//;//////........9/////////////://////-../.9/////9///9.9..---9.////9//
@M05620:37:000000000-D9766:1:1101:11034:13051 1:N:0:83
ACCACACCTTCTACAATGAGCTGCGTGTGGCTCCCGAGGAGCACCCCGTGCTGCTGACCGAGGCCCCCCTGAACCCCAAGGCCAACCGCGAGAAGATGAGGTGAGTGGCCCGCTACCTCTTCTGGTGGCCGCCTCCCTCCTTCCTGGCCTCCCGGAGCTGCGCCCTTTCTCACTGGTTCTCTCTTCTGCCGTTTTCCGTAGGACTCTCTTCTCTGACCTGAGTCTCCTTTGGAACTCTGCAGGTTCTAGAT
+
CCCDDDCCFFFFGGGGGGGGGGHHGEGEGGHHHGGGGGGGGHHHHGGGFGGGHHHHGHHGGGGGGGGGGGGHFHHGGGGHGHHHHGGGGGGGGGHHHHHHHHHHHHHGGHHFGGCGHHHHHHHGHHHGHHGGGGGHGHHGHHHHHGBFGGGGGGG?FGGGGGGGFFFFFFF0FFFFFFFFFFFFHHHFFFF;DFFFFFF.DDFFFFFFFHHFFHFEFFFFBFFFFFFFFFFFFFFFFFFFFFFFFFF;BFB
@M05620:37:000000000-D9766:1:1101:16193:13070 1:N:0:83
ACCACACCTTCTACAATGAGCTGCGTGTGGCTCCCGAGGAGCACCCCGTGCTGCTGACCGAGGCCCCCCTGAACCCCAAGGCCAACCGCGAGAAGATGAGTGGCCCGCTACCTCTTCTGGTGGCCGCCTCCCTCCTTCCTGGCCTCCCGGAGCTGCGCCCTTTCTCACTGGTTCTCTCTTCTGCCGTTTTCCGTAGGACTCTCTTCTCTGACCTGAGTCTCCTTTGGAACTCTGCAGGTTCTAGATCGGAA
+
CCCCDCDDFFFFGGGGGGGGGGHHGGGGHGHHHGGGGGGGGHHHHGGGGGGGHHHGHHHGGGGGGGGGGGGGHHHGGGGHGGHHHGGGGGGGGGHHHHHHHHGGHHGGGGGHHHHGHHHGGHGHHGGGGGHGHHGHHHHHHHHHHHGGGGFGGEFGAGGGGGGFFFFFFFFBFFFFFFFFFFFFFFADFFFFFFFFFFFFFFFFFFFFFFFFFFF/FFFFFFFFFFFFFFFFFFFFFFFFFFFFFFFFFDE
@M05620:37:000000000-D9766:1:1101:24913:13090 1:N:0:83
ACCACACCTTCTACAATGAGCTGCGTGTGGCTCCCGAGGAGCACCCCGTGCTGCTGACCGAGGCCCCCCTGAACCCCAAGGCCAACCGCGAGAAGATGAGTGGGTTGCTCCCTACTCCTGCTGCCGCCTCCCTCCTTCCTTTCCTCCCGGCGCTGCGCCCTCCCTCCCTGGTTGGCTCTTCTGCCGTTCTCCGTCGGAATCACTCCTCTGTCCTACGTCTCCCTTCGTACGATCCAGGCACTCGATAGACA
+
BBBBBAABFFFFGGGGGGGGGGFHGFGGHGHHHGGDGGGCGHHHHGGGGGGGHHHHHHHGGGGGGGGGGGGHHHHGGGGHGHHHHGGGGGGGGGHHHHGGGH//</<?1G<F<<<<G1111>>10>-<..<<GHG/;CHC00;;CBGF.---;9-9--.;-..:...;B/./:.9B/BFB/9B/B9;...//.;A-9-..9/9;/./;F//;/;/:9A..99/9/.99..9....;/;..9;/9.;.9//9
@M05620:37:000000000-D9766:1:1101:14222:13093 1:N:0:83
GAGGCTGCTTTGGAAGAGCACACGTCTGAACTCCAGTCACCTGAAGCTCTCTCGTATGCCGTCTTCTGCTTGAAAAAAAACAAACCCCCTCACCTAGTCACCCCTTTTAGTGGCCCGCTACCTCTTCTGGTGGCCGCCTTCCTCCTTCCTGTCCTCCCGTAGCTGCGCCCCTTCTCACTGGTTCTCTCTTCTTCAGACTTCCGTATGACTCTCTTGTCTTGCCTCAGACACCTTTGGCACTCTGCACGATC
+
AAABAAFAFFFFFGGFGGGCGFGGGHFFDFGHHH3BDGGHHHGGHHHH3DGHHGGFHHHHEBEFFGEFHHHHHGH5GGG>1B?11?E?//11/B3333443?0/?B334343B?0?BDD//22@2<22@22<?F0/<<E.1<11F<>=0111<0<0/.<<-..<0<--::-CFF09BBC0/99;99CB0B0;0;000/;;B0.9:.9000099/9//;/9/9/9////:.:;//9///9/:/;9B9/.9..
@M05620:37:000000000-D9766:1:1101:12703:13104 1:N:0:83
GAGGCTGCTTTGGAAGAAACTGACAAGCCAGGGACACAAGATCGGAAGAGCACACGTCTGAACTCCAGTCACCTGAAGCTATCTCGTATGCCGTCTTCTGCTTGAAAAAAAAAAAGCCCCCTCAACTTATTCCTGCCTCCCCCCCTCCTTCCCTCCCTCCACTACTCCCTTACTCACTTTTTCACCCTTCTCCTGTTTCCCGTCTTCATCTCCTCTCATCCCACCATCTCCTTTTCCCCTCTGCCTTTTCC
+
AAAAAAFBFFFFGBBFAGGGGGHGGFBB24BB2AB22BFGFHGCE2AAB2GGFAFEHHBFBDBFFEFBFB3FGGBCEFHGGBFGHB?BFGHHFGGHGH4DHGFBFGGHFGEEEB//00////<010111111<11<01?....---<./00//0:..//.//0::00/9/0/;000/00000/000..//0000/;000;0.....9///////.99/;:BA/...////////////;B../////////
@M05620:37:000000000-D9766:1:1101:28825:13135 1:N:0:83
ACCACACCTTCTACAATGAGCTGCGTGTGGCTCCCGAGGAGCACCCCGTGCTGCTGACCGAGGCCCCCCTGAACCCCAAGGCCAACCGCGAGAAGATGAGGCCGGTGGCTCGCTCCCTCTTCTGTTTGGTGCCTCCCTCCTTCCTGCCCGCCCGGCGCTGCGCCCTTTCTCCCTCGTTCTCTCTTCTGCCGGTTTCCGTCGGACTCTCTTCTCTGCCTGGCGTCTGCTTTGTTTGTCTGCCGGTTGTTGAT
+
BBBABAAACFFFGGGGGGGGGGHFGEEEGEH2BFFG?FGGGHHHHGGGAEGEHHGHHHFFFGFGGEGGGGAFGFHGGGGHGEHHHGGGGGGGCGHFFHF22?<<DD/<001><.F../</0=00000<.::0:00:CGHGCHGF00/9..-;@-99----.9-.;-//99//9B.-.;../;/9://///---..//.;9-----/9;F/99/BFFF//..-;-;.;9////../.;//9/-;-;-9../;
@M05620:37:000000000-D9766:1:1101:14987:13147 1:N:0:83
ACCACACCTTCTACAATGAGCTGCGTGTGGCTCCCGAGGAGCACCCCGTGCTGCTGACCGAGGCCCCCCTGAACCCCAAGGCCAACCGCGAGAAGATGAGTGGCCCGCTACCTCTTCTGGTGGCCGCCTCCCTCCTTCCTGGCCTCCCGGAGCTGCGCCCTTTCTCACTGGTTCTCTCTTCTGTCGTTTTCCGTAGGACTCTCTTCTCTGACCTGTGTCTCCTTTGGCACTCTGCAGGCTCTAGATCGGAA
+
ABBBBBBBFFFFGGGGGGGGGGHHFEFFHDHHHGGGGGGCEHHHHGGGEEGEFGGHHHHGGGGGFGEGGGGHHHGGGGGHGHHEEGGGG@BDFDHHFDFF2?CA0?>A?FGG1F1FHH1G<<AG.---<.CECCDC00CG0/::FGGG?9--AA9CFF?BG/FFBF/:FFFFB///FFFFFF//;.;.;;BFDF9A./BFFFEFFFFFF//9BFB/;9F/9FFFFFF//BF/FFFFFF.;FFFFFFFF..9
@M05620:37:000000000-D9766:1:1101:13062:13157 1:N:0:83
ACCACACCTTCTACAATGAGCTGCGTGTGGCTCCCGAGGAGCACCCCGTGCTGCTGACCGAGGCCCCCCTGAACCCCAAGGCCAACCGCGAGAAGATGAGGTGAGTGGCCCGCTACCTCTTCTGGTGGCCGCCTCCCTCCTTCCTGGCCTCCCGGAGCTGCGCCCTTTCTCACTGGTTCTCTCTTCTGCCGTTTTCCGTAGGACTCTCTTCTCTGACCTGAGTCTCCTTTGGAACTCTGCAGGTTCTAGAT
+
BBBBBBBBFFFFGGGGGGGFGFHGGGGEHEEFFFGFGGGGGHHHHGGGEFGGHHGHHHHGGGGGGGGGGGGHHGHGGGGHGHHHHGGGGGCGGGFHGHHHHFGFFHGGGHHGGGGGHHHHHHHHHGHGHHGGGGGHGHHGHHHHHHGGGGGGGGGAFGGGGGGFFFFFFFFEFFFFFBFFFFFFFFFFFFF9DFFFFFFFFFFFFFFFFFFFFFFEFFFFFFFFFFFFFFFFFFFFFFFFFFFFFBFBFFF
@M05620:37:000000000-D9766:1:1101:14770:13194 1:N:0:83
ACCACACCTTCTACAATGAGCTGCGTGTGGCTCCCGAGGAGCACCCCGTGCTGCTGACCGAGGCCCCCCTGAACCCCAAGGCCAACCGCGAGAAGATGAGGTGAGTGGCCCGCTACCTCTTCTGGTGGCCGCCTCCCTCCTTCCTGGCCTCCCGGAGCTGCGCCCTTTCTCACTGGTTCTCTCTTCTGCCGTTTTCCGTAGGACTCTCTTCTCTGACCTGAGTCTCCTTTGGAACTCTGCAGGTTCTAGAT
+
AAABB?AAFFFFFGGFGGGFBFFCEFGGHEGFFGGDFEGCEHHHHGGGEEGEGEGHHHHGGGGGEEEEGGGHHFCFGGGGAFHECFGGGCDC?DGFHFFFBGHHFGDFFHHCCGGGHHHDGHHFH0CD.CCGGGGEEGHGHFHCCCBFFFGGGDBBB?FFFBBGBBFFFFFFFFFFFFFFFFFFFFFFFF;;ABEFFF9.ADFBFFFB/FFFEBFFFFFBBF9BBBBFFF/B//BBBFFFFFFAFFFBBF9
@M05620:37:000000000-D9766:1:1101:19979:13200 1:N:0:83
ACCACACCTTCTACAATGAGCTGCGTGTGGCTCCCGAGGAGCACCCCGTGCTGCTGACCGAGGCCCCCCTGAACCCCAAGGCCAACCGCGAGAAGATGAGTGCCCCGATACCTCCTCTGGTGGCCCCCTCCCTCCTTCCTGGCCTCCCGGCGCTGCGCCATTTCTCACTGGTTCTCTCTTCTGCCGTTTTCCGTAGGACTCTCCTCTCTGACCTCAGTCTCCTTAGGTACTCTGCAGGTTCTAGATCCGAA
+
AAABBABAFFFFGGGGGGGGGGHHGGDGG?GHHGGGAFFE?G2FHGEEEDFFDGHFHHHGEG0EFGGEGGGCHHHGGGGHEHHHHGG?G?CBDGH2?2GFFB2???A/<->G<G.>G1<110..<.-<A.AE/CDFBCGC0:GHFFGGGD-@CA-CBCD.A0090FFF0:BF099B09FFFFB0FD..:;0:909AA099FFF/;BFFFF0;BF000;:09B0B00;0;FB0FFB0F.::FB;9BFB0.;.
@M05620:37:000000000-D9766:1:1101:14648:13216 1:N:0:83
ACCACACCTTCTACAATGAGCTGCGTGTGGCTCCCGAGGAGCACCCCGTGCTGCTGACCGAGGCCCCCCTGAACCCCAAGGCCAACCGCGAGAAGATGAGTGGCCCGCTACCTCTTCTGGTGGCCGCCTCCCTCCTTCCTGGCCTCCCGGAGCTGCGCCCTTTCTCACTGGTTCTCTCTTCTGCCGTTTTCCGTAGGACTCTCTTCTCTGACCTGAGTCTCCTTTGGAACTCTGCAGGTTCTAGATCGGAA
+
BBB@BAABFFFFGGGGGGGFGFHHGEGGHGHHEGGGGGGGGHEHHGGGGGGGHHHHHHHGGGGGGGGGGGGFHHHGGGGHEFHHHGGEGG?B?FFCFHDGHDEEFHGGGGGHGFHFHH<GDHDAHCCGEGEFCGGHGHHF0/=GHHGGGG-@AFFGGGGGGGGFFFFFBBFFFFFFFFFFFFFFFBDDFFBB9/99ABBFFFFFFFFFF/;FFFE/9FFFFFFFEFF/9FFFFFFFFFA:FF9BFFFF?9A
@M05620:37:000000000-D9766:1:1101:4435:13228 1:N:0:83
ACCACACCTTCTACAATGAGCTGCGTGTGGCTCCCGAGGAGCACCCCGTGCTGCTGACCGAGGCCCCCCTGAACCCCAAGGCCAACCGCGAGAAGATGAGGTGAGTGGCCCGCTACCTCTTCTGGTGGCCGCCTCCCTCCTTCCTGGCCTCCCGGCGCTGCGCCCTTTCTCCCTGGTTCTCTCTTCTGCCGTTTTCCGTCGGACTCTCTTCTCTGACCTGCGTCTCCTTTGGAACTCTGCCGGTTCTAGAT
+
AAA1>AAAFFFFG3GE3BBAFDGHGAAA00BF1BF00EEGGHHHHGGGCAEFGHG1GHFG/EEGG/EEGGF0F1GGGG/F//FHHG//>>><BFCG1GBFH??FGHHGGGCACG-@GHHHHHGHHGH..<<<CFGHGHFGHHHHHH/CF0AEG.9-99AGF@@B?-BF/B/9BF/E/BFFFFFFEFFFFF@ABFFFFBF->@?@@FFFFFFFFFFBFFFF-@B@AFFBF;/BB/BFFBBB/;@;B-;;9BB
@M05620:37:000000000-D9766:1:1101:20285:13238 1:N:0:83
ACCACACCTTCTACAATGAGCTGCGTGTGGCTCCCGAGGAGCACCCCGTGCTGCTGACCGAGGCCCCCCTGAACCCCAAGGCCAACCGCGAGAAGATCAGGTGAGTGGCCCGCTCCCTCTTCTGGTGGCCGCCTCCCTCCTTCCTGGCCTCCCGGCGCTGCGCCCTTTCTCCCTGGTTCTCTCTTCTGCCGTTTTCCGTAGGACTCTCTTCTCTGCCCTGAGTCTCCTTTGTAACTCTGCAGGTTCTAGAT
+
BBCCCCCBFFFFGGGGGGGGGGHHGGGGHGHHHFFGEGGGGHHHHGGGFGGGHHHHHHHGEGGGGGGGGGFHHHHGGGGHGHHHGCGGGGGGGGGGG?FG=>G2?FGFEGE<@D-CFHH0FGH0DG/CHHGGGGEHGHHGHHHHC0::FFGGGF?DCC--;9@DFFFFFFF0BFB?:BFFFFFFFFFFFFFADF.FB.B.9A0FB;FFFFBFFFFEFFBF//BF0BBFFFF009B09900:BA.:B;0:00
@M05620:37:000000000-D9766:1:1101:20073:13265 1:N:0:83
ACCACACCTTCTACAATGAGCTGCGTGTGGCTCCCGAGGAGCACCCCGTGCTGCTGACCGAGGCCCCCCTGAACCCCAAGGCCAACCGCGAGAAGATGACCCAGGTGCGTGGCCCGCTACCTCTTCTGGTGGCCGCCTCCCTCCTTCCTGGCCTCCCGGCGCTGCGCCCTTTCTCACTGGTTCTCTCTTCTGCCGTTTTCCGTAGGACTCTCTTCTCTGACCTGCGTCTCCTTTGGAACGCTGCAGGTTCT
+
CCCCCCCCFFFFGGGGGGGGGGHHGEGEFEHHHGGGGGFGGHHHHGGGGFGGHHHHHHHGGGGGGGGGGGGHHHHGGGGHGHHHHGGGGGDFGGHHGHHF22/FF?11>/<<AH.--@<<<0<G<G0G0=/.=G@GGG.GGGGF/00;09;.90C:9.;9-;B@.:-A--;BFF/9/99/;FFFB/BBF/FBFFFF?/AFFA/.../;FFFB:/BF//F/F///.-;-.;B/B9/B/B/.9A..BFFF/BB
@M05620:37:000000000-D9766:1:1101:10807:13277 1:N:0:83
ACCACACCTTCTACAATGAGCTGCGTGTGGCTCCCGAGGAGCACCCCGTGCTGCTGACCGAGGCCCCCCTGAACCCCAAGGCCAACCGCGAGAAGATGAGTGGCCCGCTACCTCTTCTGGTGGCCGCCTCCCTCCTTCCTGGCCTCCCGGAGCTGCGCCCTTTCTCACTGGTTCTCTCTTCTGCCGTTTTCCGTAGGACTCTCTTCTCTGACCTGAGTCTCCTTTGGAACTCTGCAGGTTCTAGATCGGAA
+
BBBBAABBFFFFGGGGGGGGGGHHGGGGHGHHHGGGDGGFGHDHHGGGEGGGHHHFHHHGEGGGGGGGGGGHHGHGGGGHGHHHCFGGGGGGGDHHHHHHHHGGHHGGGGGHHHHHHHHHDGAGHCGGGDHGHHGHHHHHHEHHHHGGGGGGGGGGFGGGGGGFFFBFBFEFFFFFFFFFFFFFFFFFFFFFFFFFFFFFFFFFFFFFFFFFFFFFFFFFFFFFFFF/FFFFBFFFFF:BFFFFFFFFBFF
@M05620:37:000000000-D9766:1:1101:16513:13286 1:N:0:83
ACCACACCTTCTACAATGAGCTGCGTGTGGCTCCCGAGGAGCACCCCGTGCTGCTGACCGAGGCCCCCCTGAACCCCAAGGCCAACCGCGAGAAGATGCGGAGAGTGGCCCGCTACCTCTTCTGGTGGCCGCCTCCCTCCTTCCTGGCCTCCCGGCGCTGCGCCCTTTCTCACTGCTTCTCTCTTCTGCCGCTTTCCGTAGGACTCTCTTCTCTGACCTGCGTCTCCTTCTGAACTCTTCTGGTTCTTGTT
+
CCCCCCCCFFFFGGGGGGGGGGHHGFGGHGHHHGGGGGGGGHHHHGGGEGGGHHHHHHHGGGGGGGGGGGGHHHHGGGGHGHHHHGGGGGGGGGHHHH2//////<1>.0.->--<<0D0DGHF0=GF..;CD.EHA9FFG0F/F0/..0;E..--;--@D--A-9///;/9/9//;//;/99/BFF/F/@--.;//./.;.://:9//;FF////////.-:9:/;F///////////;/;9///;////
@M05620:37:000000000-D9766:1:1101:23299:13296 1:N:0:83
ACCACACCTTCTACAATGAGCTGCGTGTGGCTCCCGAGGAGCACCCCGTGCTGCTGACCGAGGCCCCCCTGAACCCCAAGGCCAACCGCGAGAAGATGAGTGGCCCGCTACCTCTTCTGGTGGCCGCCTCCCTCCTTCCTGGCCTCCCGGAGCTGCGCCCTTTCTCACTGGTTCTCTCTTCTGCCGTTTTCCGTAGGACTCTCTTCTCTGACCTGAGTCTCCTTTGGAACTCTGCAGGTTCTAGATCGGAA
+
CCCCCCDCFFFFGGGGGGFGGGHHGGGGHGHHHGGGGGGGGHHHHGGGFGGGHHHHHHHGGGGGGGGGGGGHHHHGGGGHGHHHHGGGGGGGGGHGHHGHHH/?GHGGGGGHHHDHHHHHHHGHHGGGGGHGHHGHHHHHHHHHHHGGGG-CDGGGGGGGGBFFFFFFFFFFFFFFFFFFFFFFFFDDFFFFFBFFFFFFFFFBFFFFFFFFFFF/FBFFFFFFFBF0FFFFFFFEFF<BFFFFFFFFFFF
@M05620:37:000000000-D9766:1:1101:23739:13336 1:N:0:83
GAGGCTGCTTTGGACGAAACTGACAATCCAGTGACACAAGATCGGACTATCACCCCTCCGCACTCCAGTTAAGCGATAACATCTAGTATTCCTTCATCTGCTTGAAAAAAAAAAACTACCTCTTCTGGTGGCCGCCTCCCTCCTTCCTGGCCTCCCGTTGCTGCGCCCTTTCTCACTGGTTCTCTCTTTTGCCGTTTTCCGTAGGACTCTCTTCTCTGCCCTGAGTCGCCTTTGGAACTCTGCAGGTTCTA
+
A?A?>>CACBB@FA4AAEAAFABBB54BABAAB5DABECF2A52AA2235BA5A101B11100A?B@BB555DB>>??BBD@BFBB4@44@B4@@3BB@44B33??B30>/<///?22@GDFHBGDF1D0/<FCFGGCEEFHGH0G/=</=CGHHED..;::0CCCGFGGGGGFGFFFBCFGGGGGFB000CF?.CFEFGG/9../9BFFFFBFF/;//9AFA..;B-9.;?9////;/9;9;BBA9BFF/
@M05620:37:000000000-D9766:1:1101:8400:13338 1:N:0:83
ACCACACCTTCTACAATGAGCTGCGTGTGGCTCCCGAGGAGCACCCCGAGCTGCTGACCGAGGCCCCCCTGAACCCCAAGGCCAACCGCGAGAAGATGAGTGGCCCGCTACCTCTTCTGGTGGCCGCCTCCCTCCTTCCTGGCCTCCCGGAGCTGCGCCCTTTCTCACTGGTTCTCTCTTCTGCCGTTTTCCGTAGGACTCTCTTCTCTGCCCTGAGTCTCCTTTGGAACTCTGCAGGTTCTAGATCGGAA
+
BBBABBBBFFFFGGGGFGGGGGHHGEEEFAGHCFGGGGGGGHHHHGGG0AAEHHHFHHHGGGGGGFGGGGGHHHHGGGGHGHHHHGGCGGCGGGHHFHGHGGGGHHGGCFCGHHHHHHHHHH?CGDG?EDGGHHGHHHHFGFGGFGGGGGDGGFGGGGGGFFFFFFFFFFFFFFFFFFFFFFFFFFFDFFFFFF.9DFFFFFFFFFFFFF/;EFFBFBFFFFFFFFF99FFFFFFFFFFFFFFFFFFFFDF
@M05620:37:000000000-D9766:1:1101:22282:13368 1:N:0:83
ACCACACCTTCTACAATGCGCTGCGTGTGGCTCCCGAGGAGCACCCCGTGCTGCTGACCGAGGCCCCCCTGAACCCCAAGGCCAACCGCGAGAAGATGAGGTGAGTGGCCCGCTACCTCTTCTGGTGGCCGCCTCCCTCCTTCCTGGCCTCCCGGCGCTGCGCCCTTTCTCCCTGGTTCTCTCTTCTGCCGTTTTCCGTAGGACTCTCTTCTCTGCCCTGCGTCTCCTTTTGAACTCTGCAGGTTCTAGAT
+
BBBBBBBAFFFFGGGGGG4EFAGGGGGEHGHHHGGGFGGGGHHHHGG0EEFGHHHHHHH>EGGGGGGGGGEHHHHGEGGHGHHHHGGGGG<BDGHGHHEGH?F1FGHFCFGDGGCDHFHFHHHHGHHGHCDFGGGHGHHGGGGGGG/FFFGGGGG-D@AFDFDFFDFFFFF/FFBAFFFFFFFFFFFFFFF::FFFFFB.ADEBFFFFFFFFFFF/:AFF.@DFDFFFF//99;BFFB/9/BFAB9B;9B;
@M05620:37:000000000-D9766:1:1101:17089:13373 1:N:0:83
ACCACACCTTCTACAATGAGCTGCGTGTGGCTCCCGAGGAGCACCCCGTGCTGCTGACCGAGGCCCCCCTGAACCCCAAGGCCAACCGCGAGAAGATGAGTGGCCCGCTACCTCTTCTGGTGGCCGCCTCCCTCCTTCCTGGCCTCCCGGAGCTGCGCCCTTTCTCACTGGTTCTCTCTTCTGCCGTTTTCCGTAGGACTCTCTTCTCTGACCTGAGTCTCCTTTGGAACTCTGCAGGTTCTAGATCGGAA
+
ABABBABBFFCFGGGFGGGEAEFBEFGFGAGHHFGDGEGCDHHHHGCEE1EAFBFGHHHGGGCGFFEGGGGHHHCEGGGGGHHEEGGGGG<B@DGHFFFGG2FGGFGGGGGHFHHFEHGFGFGGH-<<EEHGHHGBGHHFEGH.0CE?DCADGFFGG-C@A/CFFFFBFFE/FFFFFFFFFFFFFDDDFF/F?FFDFFFFFFFFFFBFFFFBFFFFFFF/FFBFFFFFFFFFFFFFFFABFFFFFFBFDFF
@M05620:37:000000000-D9766:1:1101:27028:13374 1:N:0:83
ACCACACATTCTACAATGCGCTGCGTGTGGCTCACGAGGAGCACCCCGTGCTGCTGACCGAGGCCCCCCTGAACCCCAAGGCCAACCGCGCGAAGATGAGAGGCACGCTACCTCTTCTTGTTTCCGCCTTCCTCCTTCCTTGCCTCCCGGCGCTGCGGCGTTTCTCCCTGGTTCTCTCTTCTGCCGTTTTCCGTAGGACTCTCTTTTCTGCCCTGAGTCTCCTTTGGCCCTCTGCAGGTTCTCGATTGGCA
+
>>AAAAB3BDBDGGGGGFBAEFGGGEE2AAFAB3BB2E2AEEAGFEE0ABBFFFGFHHH>>EEGGGGGGEEHBHGEFGGFGHFGGFG>><>>>@D?GFD<1?/</?<><.<>1>BFFG<==0/0=..<<.0;CGFCCHHH00;/CGHG?FF;?BBEA---;-;FFFBFFB.;BFFFFFFF/;;FBDADF?BBD9.9A/;9B//9F9/;BBFB.B.;;;F/:B/FFFF//;AEFF/9B;;;/9B9BF/.;/9
@M05620:37:000000000-D9766:1:1101:19978:13376 1:N:0:83
ACCACACCTTCTACAATGAGCTGCGTGTGGCTCCCGAGGAGCACCCCGTGCTGCTGACCGAGGCCCCCCTGAACCCCAAGGCCAACCGCGAGAAGATGAGTGGCCCGCTACCTCTTCTGGTGGCCGCCTCCCTCCTTCCTGGCCTCCCGGAGCTCCGCCCTTTCTCACTGGTTCTCTCTTCTGCCGTTTTCCGTAGGACTCTCTTCTCTGACCTGAGTCTCCTTTGGAACTCTGCAGGTTCTAGATCGAAG
+
BBBBBBBBFFFFGGGGGGGFGFHHGFEEGFHHHGGGGGGGGHHHHGGGGGGGHHHHHHHGGGGGGGGGGGGHHHHGGGGHGGHHHGGGGGGGGGGHHHGHHHGGHHGGGCGHHHHHHHGHHHGHHGGGGGHGHHGHHHHHHHHHHHGGGGAGGG9BGGGGGGGGFFFFFFFFFFFFFFFFFFFFFFDFFFFFFFFFFFFFFFFFFFFFFFEFFFF/BBFFFFFFFFFFFFFFFFFFFFABFFFFFFFFFFA
@M05620:37:000000000-D9766:1:1101:23440:13396 1:N:0:83
ACCACACCTTCTACAATGAGCTGCGTGTGGCTCCCGAGGAGCACCCCGTGCTGCTGACCGAGGCCCCCCTGAACCCCAAGGCCAACCGCGAGAAGATGAGTGGCCCGCTACCTCTTCTGGTGGCCGCCTCCCTCCTTCCTGGCCTCCCGGCGCTGCGCCCTTTCTCACTGGTTCTCTCTTCTGCCGTTTTCCGTAGGACTCTCTTCTCTGACCTGAGTCTCCTTTGGAACTCTGCAGGTTCTAGATCGGAA
+
CCCDDDDCFFFFGGGGGGGGGGHHGGGBGFHHHGGGGGGGDHHHHGGGGGGGHHHHHHHGGGGGGGGGGGGHHHHGGGGHGHHHHGGGGG<CFGHHHHGHHHGGHHGGGGGHHHHHHHHHHHGHHGGGGGHGHHGHHHHHHHHHHHGGGG-ADGGGGFFFFFFFFFFFFFFFFFFFFFFHFFFFFFADFFFFFFFFFFFFFFFFHFFFFFBFFFFFFFFFFFFFFFFFFFFFFFFFFFAFFFFFFFFFFFF
@M05620:37:000000000-D9766:1:1101:27647:13412 1:N:0:83
ACCACACCTTCTACAATGAGCTGCGTGTGGCTCCCGAGGAGCACCCCGTGCTGCTGACCGAGGCCCCCCTGAACCCCAAGGCCAACCGCGCGAAGATGACCCAGGTGCGTGGCCCGCTACCTCTTCTGGTGGCCGCCTCCCTCCTTCCTGGCCTCCCGGAGCTGCGCCCTTTCTCACTGGTTCTCTCTTCTGCCGTTTTCCGTAGGACTCTCTTCTCTGACCTGCGTCTCCTTTGGAACTCTGCAGGTTCT
+
BBCCCCCAFFFFGGFGGGBGGGHHGEGBAEGFFFFEAFGGFGAFGEGFEFEFFHHHHHGEGFCEGGGGGGGHFHHGGGGHGHHHHGGGDF/>DGGCGHHHHHHHGHH1A.CCGH<ACCDFGHHHHHHHCGGGHHGGFGGGGGGGGGGGGGGGGGGGGGG:9;FFFFFFFFFFFFFFFFFFFFFEFFFFFFFFFFFFFFFFFFFFFFFFFFFFFF;BFFFFFFFF.@DFFFFFFFFFFFFFFFFFFFFFFFF
@M05620:37:000000000-D9766:1:1101:12029:13427 1:N:0:83
ACCACACCTTCTACAATGAGCTGCGTGTGGCTCCCGAGGAGCACCCCGTGCTGCTGACCGAGGCCCCCCTGAACCCCAAGGCCAACCGCGAGAAGATGAGTGGCCCGCTACCTCTTCTGGTGGCCGCCTCCCTCCTTCCTGGCCTCCCGGAGCTGCGCCCTTTCTCACTGGTTCTCTCTTCTGCCGTTTTCCGTAGGACTCTCTTCTCTGACCTGAGTCTCCTTTGGAACTCTGCAGGTTCTAGATCGGAA
+
CCCCCCCCFFFFGGGGGGGGGGHHGFGFHGHHHGGGGGGGGHHHHGGGGGGGHGHHHHHGGGGGGGGGGGGGHHHGGGGHGHHHHGGGGGFGGGHHHHHHHHEGHHGGGGGHHHHHHHHHHHGHHGGGGGHGHHGHHHHHGHHHHHGGGGGGGGGGGGGGGGGFFFFFFFFFFFFFFFFFFFFFFFDFFFFFFFFFFFFFFFFFFFFFFFFFFFFFFFFFFFFFFFFFFFFFFFFFFFFFFFFFFFFFFFF
@M05620:37:000000000-D9766:1:1101:4179:13460 1:N:0:83
ACCACACCTTCTACAATGAGCTGCGTGTGGCTCCCGAGGAGCACCCCGTGCTGCTGACCGAGGCCCCCCTGAACCCCAAGGCCAACCGCGAGAAGATGAGTGGCCCGCTACCTCTTCTGGTGGCCGCCTCCCTCCTTCCTGGCCTCCCGGAGCTGCGCCCTTTCTCACTGGTTCTCTCTTCTGCCGTTTTCCGTAGGACTCTCTTCTCTGACCTGAGTCTCCTTTGGAACTCTGCAGGTTCTAGATCGGAA
+
BBBBBBBBFFFFGGGGFGGGGFHHGGGGHEHHHGGGGGGGGHHHHGGGGGGGHHHHHHHGFGEGGGGGGGGFHHHGGGGHGHHHGGGGGGGGGGHGHHHHHHGGHHGGGGGHHHHHHHHHHHGHHGGGGGHGHHGHHHHHHHHHHHGGGGFGGGGGGGGGGGGFFFFFFFFFFFFFFFFFFFFFFFFFFFFFFFFFFFFFFFFFFFFFFF/FFFFFFFFFFFFFFFFFFFFFFFFFFFFFFFFFFFFFFFF
@M05620:37:000000000-D9766:1:1101:13273:13485 1:N:0:83
ACCACACCTTCTACAATGAGCTGCGTGTGGCTCCCGAGGAGCACCCCGTGCTGCTGACCGAGGCCCCCCTGAACCCCAAGGCCAACCGCGAGAAGATGAGGTGAGTGGCCCGCTACCTCTTCTGGTGGCCGCCTCCCTCCTTCCTGGCCTCCCGGAGCTGCGCCCTTTCTCACTGGTTCTCTCTTCTGCCGTTTTCCGTAGGACTCTCTTCTCTGACCTGAGTCTCCTTTGGAACTCTGCAGGTTCTAGAT
+
BBBBBBBBFFFFGGGGFGGFGGHHGGGEHDGGHGGGGGGGGHHHHGGGFGGGHHHHHHHGGGGGGGGGGGGHHHHGGGGHGHHHHGGGGGGGGGHHHHHHHGHHHHHGGHHGGGGGHHHHHHHHHHHGHHGGGGGHGHHGHHHHHHGGGGGGGGGGGGGGGGGGFFFFFFFFFFFFFFFFFFFFFFFFFFFFFFFFFFFFFFFFFFFFFFFFFFFFFFFFFFFFFFFFFFFFFFFFFFFFFFFFFFF/BFB
@M05620:37:000000000-D9766:1:1101:25251:13521 1:N:0:83
ACCACACCTTCTACAATGAGCTGCGTGTGGCTCCCGAGGAGCACCCCGTGCTGCTGACCGAGGCCCCCCTGAACCCCAAGGCCAACCGCGAGAAGATGAGGCGGGTGGCCCGCTCCCTCTTCTGGTGGCCGCCTCCCTCCTTCCTGGCCTCCCGGCGCTGCGCCCTTTCTCCCTGGTTCTCTCTTCTGCCGTTTTCCGTCGGACTCTCTTCTCTGCCCTGCGTCTCCTTTGGAACTCTGCCGGCTCTCGAT
+
AAA?AAAAFFFFG3GGFGFGGGHHGBABAEGHFFFE?EEGGHGHHGGGGFFGGHHHHHHEEGCGGCGGGGGHFFHGGGCHCEGHHGE/>C<BCGGFGHHCC/</<CGGFFC;C@:.;GF/BFFF0;B.9.9-;C9CFGFGFFFFFB/AFB-AF--;-@-@B@?B@-;9/F//;F/-9:;BFFFFFFF//B@;-/9/9-B-9@--9FFFFBBFFFF/;:BF-9B@BFF/F9////;BF///;-@-9-;/-/;
@M05620:37:000000000-D9766:1:1101:12395:13547 1:N:0:83
ACCACACCTTCTACAATGAGCTGCGTGTGGCTCCCGAGGAGCACCCCGTGCTGCTGACCGAGGCCCCCCTGAACCCCAAGCCCAACCGCGAGAAGATGAGTGGCCCGCTACCTCTTCTGGTGGCCGCCTCCCTCCTTCCTGGCCTCCCGGAGCTGCGCCCTTTCTCACTGGTTCTCTCTTCTGCCGTTTTCCGTAGGACTCTCTTCTCTGACCTGAGTCTCCTTTGGAACTCTGCAGGTTCTAGATCGGAA
+
BBCCCCCCFFFFGGGGGGGFGGHHGGGGHGHHHGGGGGGGGHHHHGGGGGGGHHHHHHHGGGGGGGGGGGGHFHHGGGGHAFHHHGGGGGGGGGHHHHGFGHAGHHGGGGGHHHFHHHHHHFGHFGGGEFHGHHGFHHHHFHGHHGGGGG?DCGFFCFGGGFFFFF/BFFBFFFFFFFFFBFFFFFDDFAFFDF.DFFFFFFFFFFFFFB/BFFF/BFFBFFFFFFFBFFFFFFFFFF9;FFFFFFFF?.E
@M05620:37:000000000-D9766:1:1101:17771:13569 1:N:0:83
ACCACACCTTCTACAATGAGCTGCGTGTGGCTCCCGAGGAGCACCCCGTGCTGCTGACCGAGGCCCCCCTGAACCCCAAGGCCAACCGCGAGAAGATGAGTGGCCCGCTACCTCTTCTGGTGGCCGCCTCCCTCCTTCCTGGCCTCCCGGAGCTGCGCCCTTTCTCACTGGTTCTCTCTTCTGCCGTTTTCCGTAGGACTCTCTTCTCTGACCTGAGTCTCCTTTGGAACTCTGCAGGTTCTAGATCGGAA
+
CCCCCCCCFFFFGGGGGGGGGGHHGGGGHGHHHGGGGGGGGHHHHGGGFGGGHHHHHHHGGGGGGGGGGGGGHHHGGGGHGHHHHGGGGGGGGGHGHHHHHHGGHHGGGGGHHHHHHHHH1FFHHGGGGGHGHHGHGHHHHFHHHHGGGGBFDGGGGGGGGGGFFFFFFFEFFFFFFFFFFFFFFFDFFFFFFFFFFFFFFFFFFFFFFFFFFFFEFFFFFFFFFFEBFFFFFFFFFFFFFFFFFFFF?FE
@M05620:37:000000000-D9766:1:1101:19605:13581 1:N:0:83
ACCACACCTTCTACAATGAGCTGCGTGTGGCTCCCGAGGAGCACCCCGTGCTGCTGACCGAGGCCCCCCTGAACCCCAAGGCCAACCGCGAGAAGATGACCCCGGTGAGTGGCCCGCTACCTCTTCTGTTGGCCGCCTCCCTCCTTCCTGGCCTCCCGGAGCTGCGCCCTTCCTCACTGGTTCTCTCTTCTGCCGTTTTCCGTAGGACTCCCTTCTCTGACCTGAGTCTCCTTTGGAACTCTCCAGGTTCT
+
CCCCCDCDFFFFGFGGGGGGGGHHGGGGHGHHHGGGGGGGGHHHHGGGGGGGGHHHHHHGGGGGGGGGGGGGHHHGGGGHGHHHHGGGGGGGGGHHHH2FG2/>//>/01>.>GC----=/00<<=0=00C.<0-<-.<E./=<F0C/0</<.0=E.C<<--.0:-<D-@F//000.:</<000000<B0:0B<-<DF.F0.0.<.00//0.<0::00<0</0<</<<0B0FF0F/F000000/0</B000
@M05620:37:000000000-D9766:1:1101:11808:13592 1:N:0:83
ACCACACCTTCTACAATGAGCTGCGTGTGGCTCCCGAGGAGCACCCCGTGCTGCTGACCGAGGCCCCCCTGAACCCCAAGGCCAACCGCGAGAAGATGAGTGGCCCGCTACCTCTTCTGGTGGCCGCCTCCCTCCTTCCTGGCCTCCCGGCGCTGCGCCCTTTCTCACTGGTTCTCTCTTCTGCCGTTTTCCGTAGGACTCTCTTCTCTGCCCTGAGTCTCCTTTGGAACTCTGCAGGTTCTAGATCGGAA
+
ABBABBBBFFFFGGGGFGGGGGHHGGGGHGHHGGGGGGGGGHHHHGGGGGGGHHHHHHHGGGGGGGGGGGGHHHHGGGGHEFHHHGGGGGGGGGHHHHGGHGFFFECCD@CGFHGFFHHFHE?FHFCCDDGEFGFCGGHC0/CGHHGGGG-9AC?DDFFFFFFFFF/BB/./;FFFFFFF;:;FFAFFFFFFDF.9AB;FFFFFFFFFFB/;EFF.:;F/FFFFFFF//;FFFFFFFFFFFFFFFFFFF.9
@M05620:37:000000000-D9766:1:1101:12662:13607 1:N:0:83
ACCACACCTTCTACAATGAGCTGCGTGTGGCTCCCGAGGAGCACCCCGTGCTGCTGACCGAGGCCCCCCTGAACCCCAAGGCCAACCGCGAGAAGATGAGTGGCCCGCTACCTCTTCTGGTGGCCGCCTCCCTCCTTCCTGGCCTCCCGGAGCTGCGCCCTTTCTCACTGGTTCTCTCTTCTGCCGTTTTCCGTAGGACTCTCTTCTCTGACCTGAGTCTCCTTTGGAACTCTGCAGGTTCTAGATCGGAA
+
CCDDDCCCFFFFGGGGGGGGGGHHGGGGHGHHHGGGGGGGGHHHHGGGEGGGHHHHHHHGGGGGGGGGGGGHHHHGGGGHGHHHHGGGGGGGGGHHHHHHHHGGHHGGGGGHHHHHHHHHHHGHHGGGGGHGHHGHHHHHHHHHHHGGGGGGGGGGGGGGGGGFFFFFFFFFFFFFHFFHFFFFFFFFFFFFFFFFFFFFFFFFHFFFFFFFFFFFFFFFFFFFFFFFFFFFHHFFFFFFFFFFFFFFFFF
@M05620:37:000000000-D9766:1:1101:26158:13612 1:N:0:83
ACCACACCTTCTACAATGCGCTGCGTGTGGCTCCCGAGGAGCACCCCTTGCTGCTGACCGAGGCCCCCCTGAACCCCAAGGCCAACCGCGCGAAGATGAGTGGCCCGCTACCTCTTCTGGTGGCCGCCTCCCTCCTTCCTGGCCTCCCGGCGCTGCGCCCTTTCTCACTGGTTCTCTCTTCTGCCGTTTTCCGTAGGACTCTCTTCTCTGCCCTGAGTCTCCTTTGGAACTCTGCAGGTTCTAGATCGGAA
+
ABBBBBB>CFFFGGGGGGCGEGGGGGGEHGGHHBFFGGG?EGGHHGG1BFGHHHHHHHH>EEGGGGGGGGGHHHHGGGGHGHHHHGGGGGGGGGGCHHHHHHEFHHGGG<CHHHHHHHBGG/CCGCCFGCGFHHGHHGGGFGGGGGGGGG-BFFFFFBAD@FFFFFFFFFFFFFFFFFFFFFFFFFADFFFFFFAFFFFFFFFFF/;BFF/BEFF.BFFFFFFFFFEBBFFFFFFFFAFBFF/BFF9EFFF
@M05620:37:000000000-D9766:1:1101:12519:13629 1:N:0:83
ACCACACCTTCTACAATGAGCTGCGTGTGGCTCCCGAGGAGCACCCCGTGCTGCTGACTGAGGCCCCCCTGAACCCCAAGGCCAACCGCGAGAAGATGAGTGGCCCGCTACCTCTTCTGGTGGCCGCCTCCCTCCTTCCTGGCCTCCCGGAGCTGCGCCCTTTCTCACTGGTTCTCTCTTCTGCCGTTTTCCGTAGGACTCTCTTCTCTGACCTGAGTCTCCTTTGGAACTCTGCAGGTTCTAGATCGGAA
+
CCDDDCCCFFFFGGGGGGGGGGHHGGGEHGHHHGGGGGGGGHHHHGGGEGGGHHHHHH5FHHGGGGGGGGGHHHHGGGGHGHHHHGGGGGGGGGHHHHHHHHGGHHGGGGGHHHHHHHHHHHGHHGGGGGHGHHGHHHHHHHHHHHHGGGGGGGGGGGGGGGGGGGGGGGGGGGGGHFFFFFHFFFFFFFFFFFFFFFFFFFFFHFFFFHFFFHFFFFFFFFFFFFFFFFFFHHFFFFFFFFFFFHHFFFF
@M05620:37:000000000-D9766:1:1101:8569:13632 1:N:0:83
ACCACACCTTCTACAATGAGCTGCGTGTGGCTCCCGAGGAGCACCCCGTGCTGCTGACCGAGGCCCCCCTGAACCCCAAGGCCAACCGCGAGAAGATGAGGGGCCCGCTAACTCTTCTAGTGACCGCATCAATCCTTCCGTTCCTCCCGGGGCTGCGCCCTTTCTCACTGGTTCTCTATTGTGCCGTTTTCCGTTGGACTCTCTTCTCTGCCCTGAGTCTCCTTTGGCCCTCTGCAGGTTCTAGATCGGAA
+
AAAAAAAACFFFGGGFAGG1G1FEF000000ABAFE0EGGCHHFHGGGAAAAAEAAGHCE/E?EGAGEGEE>GFFGGFAHFCHHHGAEGGC@<CGF1G1?0/<///-<<-.<1>11<D000000=<-<:-00;C::00:.:0:/00/.;---9-::--9--/9///9///-/;B/B//;9/;B//@-9BEFBBB/--;///;9/99BB/://-99--;FFFFBB/BB//99A-;/9/--9;B/9:9/---;
@M05620:37:000000000-D9766:1:1101:21629:13633 1:N:0:83
ACCACACCTTCTACAATGAGCTGCGTGTGGCTCCCGAGGAGCACCCCGTGCTGCTGACCGAGGCCCCCCTGAACCCCAAGGCCAACCGCGAGAAGATGAGGTGAGTGGCCCGCTACCTCTTCTGGTGGCCGCCTCCCTCCTTCCTGGCCTCCCGGCGCTGCGCCCTTTCTCACTGGTTCTCTCTTCTGCCGTTTTCCGTCGGACTCTCTTCTCTGACCTGCGTCTCCTTTGGAACTCTGCCGGTTCTAGAT
+
BBBBBBBBFFFFGGGGGGBFGGHHGGGBEEHGGGGFDGGGGHHHHGGGGEGGGHGHHHGFGGGGGGGGGGGGHHHGGGGHGHHHHGGGGGBCGGHGGHHGF2/?FHHEECGFGC-CHHHDGHHHFGFEHCDFGCFHGHHGEHHHHGBFFFGGGB?9@FGGFFFFFFFFFFF/BFBFBFFFFFFFFFFFFFFAABEFFDF.:BA@DFFFFFFFFFF/B9FF.;DFFFF/F//9/BFFFFF//-@:AEF;:FF
@M05620:37:000000000-D9766:1:1101:15271:13662 1:N:0:83
ACCACACCTTCTACAATGAGCTGCGTGTGGCTCCCGAGGAGCACCCCGTGCTGCTGACCGAGGCCCCCCTGAACCCCAAGGCCAACCGCGAGAAGATGAGTGGCCCGCTACCTCTTCTGGTGGCCGCCTCCCTCCTTCCTGGCCTCCCGGAGCTGCGCCCTTTCTCACTGGTTCTCTCTTCTGCCGTTTTCCGTAGGACTCTCTTCTCTGACCTGAGTCTCCTTTGGAACTCTGCAGGTTCTAGATCGGAA
+
AAA>AAAA>CFFGGGF3G1EGFHGGEEA0AFGFFFE?FGE?GGFHGGGAEEFFGFFHHFEEEEGGFGGGEECHGHGGGEHEFHHCFEEGG/BCAGC>GFHGDEFGGCC@@CGHGGHHH<G=F?CCCA@ECGEHHCGHHHHB/:CGFEGG@AGGGGGG@F@@GGFFFFFFFFBFFFFFFFFFFFFF@ABFFFFFB-9AFFFEFFFFFFFFFFFFFF/;FFFFFFF999/;BBFBFFB9--;99BBBFF-9-E
@M05620:37:000000000-D9766:1:1101:17738:13679 1:N:0:83
ACCACACCTTCTACAATGAGCTGCGTGTGGCTCCCGAGGAGCACCCCGTGCTGCTGACCGAGGCCCCCCTGAACCCCAAGGCCAACCGCGAGAAGATGAGTGGCCCGCTACCTCTTCTGGTGGCCGCCTCCCTCCTTCCTGGCCTCCCGGAGCTGCGCCCTTTCTCACTGGTTCTCTCTTCTGCCGTTTTCCGTAGGACTCTCTTCTCTGACCTGAGTCTCCTTTGGAACTCTGCAGGTTCTAGATCGGAA
+
CCDDDDDDFFFFGGGGGGGGGGHHGGGFHGHHHGGGGGGGGHHHHGGGFGGGHHHHHHHGGGGGGGGGGGGHHHHGGGGHGHHHHGGGGGDGGGHHHHHHHHGGHHGGGGGHHHHHHHGHHHGHHGGGGGHGHHGHHHHHHHHHHHGGGG?FGGGGGGGGGGGFFFFFFFFFFFFFFFFFFFFFFFDDFFFFFFFFFFFFFFFFHFFFHFFFFHFFFFFFFFFFFFFFFFFFFFFFFFFFFFFFFFFFFFE
@M05620:37:000000000-D9766:1:1101:16273:13692 1:N:0:83
ACCACACCTTCTACAATGAGCTGCGTGTGGCTCCCGAGGAGCACCCCGTGCTGCTGACCGAGGCCCCCCTGAACCCCAAGGCCAACCGCGAGAAGATGAGTGGCCCGCTACCTCTTCTCGTGTCCGCCTCCCTCCTTCCTTCCCTCCCGGCGCTGCGCCCTTTCTCCCTGGCTCTCTCTTCTGCCGTTTTCCGTAGGACTCTCTTCTCTGCCCTGCGTCTCCTTTGGTACTCTGCAGGTTCTCGATCTGAA
+
DDCDCDCDFFFFGGGGGGGGGGHHGGGGHGHHHGGGGGGGGHHHHGGGGGGGHHHHHHHGGGGGGGGGGGGHHHHGGGGHGHHHHGGGGGGGGGHGHH22?2F==?//A-<><GG1111<F../=.-.<..<::E:GHHC00=:CGG.ED-----<C9.<-<FFBF0BFB..<FBFFBFF000<0-BF/B0F.<:..0<//BBFFE:0<00090..9B9.<0FBF0/.0<F0BB<FB:FFBF0.0<..00<
@M05620:37:000000000-D9766:1:1101:20101:13698 1:N:0:83
ACCACACCTTCTACAATGAGCTGCGTGTGGCTCCCGAGGAGCACCCCGTGCTGCTGACCGAGGCCCCCCTGAACCCCAAGGCCAACCGCGAGAAGATGAGGTGAGTGGCCCGCTACCTCTTCTGGTGGCCGCCTCCCTCCTTCCTGGCCTCCCGGCGCTGCGCCCTTTCTCACTGGTTCTCTCTTCTGCCGTTTTCCGTAGGACTCTCTTCTCTGACCTGAGTCTCCTTTGGAACTCTGCCGGTTCTAGAT
+
BBAABABBFFFFGGGGFGGFGGHGGEEBFAGGFGFEDGGGGHHHHGGGGEGFGHHGHHHGFGGGGAFGGGGGHFHGGGGHEEHHHGGGGG@<BGGG2GEHH?GFHHHFGHHGGGCDHHHHHHHHHHHGHHFGGGGHGHHGHHHHHHFGGFGGGGG-9DGGFFFFFFFFFFFFFFEFFFFFFFFFFFFFFFFADFFFFFFEFFFFFFFFFFFFFFF/BFFF/;9BFFFFFBBFFFFBFFFF/;@BFEF/;;B
@M05620:37:000000000-D9766:1:1101:16045:13719 1:N:0:83
ACCACACCTTCTACAATGAGCTGCGTGTGGCTCCCGAGGAGCACCCCGTGCTGCTGACCGAGGCCCCCCTGAACCCCAAGGCCAACCGCGAGAAGATGAGTGGCCCGCTACCTCTTCTGGTGGCCGCCTCCCTCCTTCCTGGCCTCCCGGAGCTGCGCCCTTTCTCACTGGTTCTCTCTTCTGCCGTTTTCCGTAGGACTCTCTTCTCTGACCTGAGTCTCCTTTGGAACTCTGCAGGTTCTAGATCGGAA
+
CCCCCCCAFFFFGGGGGGFGGGHHGFGBFEHHHGGGGGGGGHHHHGGGGEGGHHHHHHHGGGGGGGGGGGGHHHHGGGGHGHHHHGGGGG/BDGHHHHHGHHGGHHGGGGGHHHHHHHHHGHGHHGGGGGHGHHGHHHHHHHHHHHGGGGAGGGGGGGGGGGGFFFFFFFFFFFFFFFFFFFFFFFFFFFFFFFFFFFFFFFFFFFFFFFFFFFFFFFFFFFFFFFFFFFFFFFFFFFFFFFFFFFFFFDF
@M05620:37:000000000-D9766:1:1101:8722:13767 1:N:0:83
ACCACACCTTCTACAATGAGCTGCGGGTGGCTCCCGAGGAGCACCCCGTGCTGCTGACCGAGGCCCCCCTGAACCCCAAGGCCAACCGCGAGAAGATGTGTGGCCCGCTACCTCTTCTGGTGACCGCCTCCCTCCTTCCTTGCCTCCCGGAGCAGCGCCCTTTCTACCTGGTTCTCTATTCTGCCGTTTTCCGTAGGACTATCTTCTCTGACCTGAGTCTACTTTGGAAATCTGCAGGTTCTAGATCGGAA
+
ABB3AAABFFFFGGGFFGGFGDGFG22EEGHH3FGGGGGGGHHHHGGGEGGGFGHBHHHGEGGGGDEGGGGBGEGGGG?G//GH/F//>/////01??1??0/?FC<CD-<<0<D0<G000<00=<-;:;G./;A:0;;F00/900..;-9--./9A?=--;///////9;///9/://;BF///-.;BEFFF/.9;B9//;/:F/FFFF/BF/./9FFF/9/;99F////;//;BBA.9/;BB99F..;;
@M05620:37:000000000-D9766:1:1101:19523:13805 1:N:0:83
ACCACACCTTCTACAATGAGCTGCGTGTGGCTCCCGAGGAGCACCCCGTGCTGCTGACCGAGGCCCCCCTGAACCCCAAGGCCAACCGCGAGAAGATGAGTGGCCCGCTACCTCTTCTGGTGGCCGCCTCCCTCCTTCCTGGCCTCCCGGCGCTGCGCCCTTTCTCACTGGTTCTCTTTTCTGCCGTTTTCCGTAGGACTCTCTTCTCTGCCCTGCGTCTCCTTTGGTACTCTGCAGGTTCTAGATCGGAA
+
CCCCCDCCFFFFGGGGGGGGGGHHGFGFHGHGHGGGGGGGGHHHHGGGGGGGHHHHGHHGGGGGGGGGGGGHFHHGGGGHGHHHHGGGFFDGGGHHHHHGGFGF?/<>D<AHHHHHHD1>F0.CGGADE;CEHHGHHHHH0CGHHHGGGG?BDGGGGFFFFFFFFFBFFFEFFFFFF0FFFFFFFFFF:EFFFF.DFFFFFFFFFFFFFF0BFFFFFDDDFFFFFFF.:FFFFFFFF;ABFF0BFFBEDDF
@M05620:37:000000000-D9766:1:1101:5642:13832 1:N:0:83
ACCACACCTTCTACAATGAGCTGCGTGTGGCTCCCGAGGAGCACCCCGTGCTGCTGACCGAGGCCCCCCTGAACCCCAAGGCCAACCGCGAGAAGATGAGGTGAGTGGCCCGCTACCTCTTCTGGTGGCCGCCTCCCTCCTTCCTGGCCTCCCGGAGCTGCGCCCTTTCTCCCTGGTTCTCTCTTCTGCCGTTTTCCGTCGGACTCTCTTCTCTGACCTGAGTCTCCTTTGGAACTCTGCAGGTTCTAGAT
+
CCCCCCCCFFFFGGGGGGGGGGHHGEGEGEHHHGGFGGGGGHHHHGGGEGGGHHGHHHHGGGGGGGGGGGGHGHHGGGGHGHHHHGGGGG>CFGHHHHFGH?F=GHHGGHHGGGGGHHHFHHHFHD/EFHGGGGGHGHHGHHHHBH/FFGGGGGG-CDFGGGGGFFFFFFF0FFBEBBFFFFFFFFFFFFD;AFFFFDB9DACDFFFFFFFFFFFFFFFFBF0:FFFFFFFFBBFBF00;0BFAFFF9BFB
@M05620:37:000000000-D9766:1:1101:22172:13858 1:N:0:83
ACCACACCTTCTACAATGAGCTGCGTGTGGCTCCCGAGGAGCACCCCGTGCTGCTGACCGAGGCCCCCCTGAACCCCAAGGCCAACCGCGCGAAGATGAGTGGCCCGCTCCCTCTTCTGGTGGCCGCCTCCCTCCTTCCTGGCCTCCCGGCGCTGCGCCCTTTCTCACTGGTTCTCTCTTCTGCCGTTTTCCGTAGGACTCTCTTATCTGCCCTGAGTCTCCTTTGGAACTCTGCAGGTTCTAGATCGGAA
+
AAAAAAAAFFCFFGGGFF1AA1BAEBEBAEEFHFFAECG/?GHHHGC/BBEAGFHHFGCA>EEGFC@EGGGFFFEEGGGECEHEGFE<CC<@?C@A1D1111//0<>AC-.>F0<GFF=00/<<<-@CCCGGGHGHFGFFB/.C0FGGGG-@@@?->@F@?FFFBB9FFFFFFFFEFFFFFFFFF@?9FAFFFF-9ABBFFFFFF99FFF/BEFA-B9BB/FE/BBF/:FFFFFE9F-;/BF/;FF9EB-A
@M05620:37:000000000-D9766:1:1101:13967:13865 1:N:0:83
ACCACACCTTCTACAATGAGCTGCGTGTGGCTCCCGAGGAGCACCCCGTGCTGCTGACCGAGGCCCCCCTGAACCCCAAGGCCAACCGCGAGAAGATGAGGTGAGTGGCCCGCTACCTCTTCTGGTGGCCGCCTCCCTCCTTCCTGGCCTCCCGGAGCTGCGCCCTTTCTCACTGGTTCTCTCTTCTGCCGTTTTCCGTAGGACTCTCTTCTCTGACCTGAGTCTCCTTTGGAACTCTGCAGGTTCTAGAT
+
CCCCDDDDFFFFGGGGGGGGGGHHGFGEGGHHGGGGGGGGGHHHHGGGFGGGHHHHGHHGGGGGGGGGGGGHFHHGGGGHGHHHHGGGDGBFGGHHHHHHHHGGHHHGGHHGGGGGHHHHHHHHHHHGHHGGGGGHGHHGHHHHHHGGGGGGGGGBGGGGGGGGFFFFFFFFFFFFFFFFFFFFFHHFFFF;AFFFFFFFFFFFFFFFFFFFFFFFFFFFFFFFFFFFFFFFFFFFFFFFFFFFFFFFFFB
@M05620:37:000000000-D9766:1:1101:15218:13866 1:N:0:83
GAGGCTGCTTTGGAAGAGCACACGTCTTAACTGACAAGCCAGGGACAAAAGATCGGAAGAGCACACGTCTGAACTCCAGTCACCTGAAGCTATCTCGTATGCCGTCTTCTGCTTGAAAAAAAAAAACAATCGTACCTATCAGTCCCTACCACCGAACTCACTTGTCGTCATCCATCTTATAATTCTCTACACTATAGTACTCCCCCCCTACCCACTTTGATATACGTCTCGTCACAAGTCCTCTTACAGCC
+
>11>>A111BBFCFFGGGCFGFCEF0FCDAFAFBG11B0AFFHGAFFGBBBA1B/A/BEGGFBF0BEBFGEFB@1BGEGHF1DBBFFCFBCD2FG2B??CGE1>E/>FGHHHHHHAB1DF@/<////</11//0//1111111111110011<.---.00/00000.....;:0;0000;00000000000/9900000000/:.;----;-;/--/////////-;---/---9//-////////;///9
@M05620:37:000000000-D9766:1:1101:28363:13876 1:N:0:83
ACCACACCTTCTACAATGAGCTGCGTGTGGCTCCCGAGGAGCACCCCGTGCTGCTGACCGAGGCCCCCCTGAACCCCAAGGCCAACCGCGAGAAGATGAGGGGGGTGGCCCGCTCCCTCTTCGGGTCGCCGACCCCCGCCTTCCCGCCCTCCCGGTCCCGCCTCCTTTCTTCCGCGTTATCCCCTCTGCCGACCTCAGTCTCACTTTCTACTCTGCCCTGGGTCTATCTTAGAACTCCACCGGTTATCGAT
+
DDDDDDDBFFFFGGGGGGGGGGHHGGGGHGHHHGGGGGGGGHHHHGGGGGGGHHHHHHHGGGGGGGGGGGGHHHHGG/?GGHEGCFGEGGC<<?22?2222/>/:---.9;-@9@:EF//:0..:.9-;.-:---:;-@B.9B//.--;;9.9:----9-99.;:/0;0B009..---..000.;A/0;09---9:0;B0000;:0;000;0;FFF0:0...;//00:;0000;00000;:9;D.;::..:
@M05620:37:000000000-D9766:1:1101:17967:13882 1:N:0:83
ACCACACCTTCTACAATGAGCTGCGTGTGGCTCCCGAGGAGCACCCCGTGCTGCTGACCGAGGCCCCCCTGAACCCCAAGGCCAACCGCGAGAAGATGAGTGGCCCGCTACCTCTTCTGGTGGCCGCCTCCCTCCTTCCTGGCCTCCCGGAGCTGCGCCCTTTCTCACTGGTTCTCTCTTCTGCCGTTTTCCGTAGGACTCTCTTCTCTGACCTGAGTCTCCTTTGGAACTCTGCAGGTTCTAGATCGGAA
+
?AAAAAAAFFC1AGG1BE1111BAABEBCAGH1FEAECG/EHHHHG?EAAE/DABGGE0E@E?E/>>EGGGEHB/?EGGE/CH/<FE/B@<</?<F>11FGFFE0GC?CG<FD1<1FGHH1<CH.--AEGCEC/.;:::0;GHH0:9CE@?A-9//A9CGGF09:BF///9F/BBFFFFBB9FFF@;-/;9:-:A9BBFBFFFFFFFBFFFF9FFFB//;99//9B99B9B/;9B9B-:B//9BBFB-9-9
@M05620:37:000000000-D9766:1:1101:10401:13889 1:N:0:83
ACCACACCTTCTACAATGAGCTGCGTGTGGCTCCCGAGGAGCACCCCGTGCTGCTGACCGAGGCCCCCCTGAACCCCAAGGCCAACCGCGAGAAGATGAGGCGAGTGGCCCGCCACCTCTTCTGGTCTCCTCCTCCCTCCTTCCCGTCCTCCCGGCCCTGCGCCCCTTCCCTTTTCTTCTCTTCTCTGCCGTTTTCCGTAGCACTCTACTCTCTGCCCTGAGCTTCCTCTGGAATGCTGCTGGTCCTAGAT
+
BBB3AABBFFFFGGGGGGGFGGHHGGGEH?GH3BFAEGGGGHHHHGGEEEFGHHHHHGHGGFGGGGGGGGFFHHHGGGGHGHHHHGFGGFGGGGHHHHH22//>A<.>.0.><--<...00=D00C00000///;:C//=/00=/..=EGB9E.---=.A.@D.--9.;/.////////9/;//;BF///-;././/.;...///////;BFFFB//;BFFB/////;/;/////////;//////;/9/9
@M05620:37:000000000-D9766:1:1101:17771:13918 1:N:0:83
GAGGCTGCTTTGGAAGAAACTGACAAGCCAGGGACAAAAGATCGGAAGCGCACACGTCTGAACTCCAGTCACCTGAAGCTATCTCGTATGCCGTCTTCTGCTTGAAAAAAAAAACAAAAAACAACCCTTTTTCTTCATATCTCTTATCTTTCATGCTTTTAATTTTCCAAATCGCACTATCTCTAAGTGTTTACTCTTTCCATATACCCCTCACAGCTTGCCACCAGCTCCTTTTCCCTCCTTCATTTTCC
+
11>AAAFAFFFDFGGBA1FGFG1G1FFHGCGHGFF0F00FFGGHE/FE/AEGGGHGEGHGHHHHHHHHHGHHHFGCGFHG1BF1BGFEHHHHG?EHGHHGHHHH0BGGHGGC@//?/00////////00?11011>1111<1>11111111100=00000000000=<00000...--00;00:0000:00/90009900;000;0;9/9....90.00/./00---9////9///9//-;B//9/;/:9/
@M05620:37:000000000-D9766:1:1101:11779:13935 1:N:0:83
ACCACACCTTCTACAATGAGCTGCGGGTGGCTCCCGAGGAGCACCCCGTGCTGCTGACCGAGGCCCCCCTGAACCCCAAGGCCAACCGCGAGAAGATGAGTGGCCCGCTACCTCTTCTGGTGACCGCCTCCCTCCTTCCTGTCCTCCCGGAGCTGCGCCCTTTCTCACTGGTTCTCTCTTCTGCCGTTTTCCGTAGGACTCTCTTCTCTGACCTGAGTCTCCTTTGGACCTCTGCAGGTTCTTGATCGGAA
+
>AA1A1AACFFFC3GE3FEEGBHCE00AA0FA1AFEAEGGFHEFHGEEAAEFDDE1@FFE/E/EG/EEGE/0B1EEGA/F//?GEG//>?</<?C<1?1?<<//?<->--</000<0=<0=<00=@--::.:;GC/;CB000/9099.C-9--.;/--9@;BBB9/;9//-9;B///99:/;FB9;;-BEF9AB---;B//B/9BBBFBB/9//B/-BBF/;:B/99//--;/;//;9:99//9//;9--:
@M05620:37:000000000-D9766:1:1101:5919:13939 1:N:0:83
ACCACACCTTCTACAATGAGCTGCGTGTGGCTCCCGAGGAGCACCCCGTGCTGCTGACCGAGGCCCCCCTGAACCCCAAGGCCAACCGCGAGAAGATGTGTGGCCCGCTACCTCTTCTGGCGCCCCCCTCCCTCCTTCCTCTCCTCCCGGGGCTCCGCCCGTTCCCCCTGGTTCTCTCTTCTGCCTTTTTCCGTAGGACTCTCTTCTCTGTCCTCCGTCTCCTTTGGCACCCTGCAGGCTCTTGATCTGCA
+
BBBABBBBFFFFGGFGDGG5FAGHGGFEFAGA3FG?EEEGEFGHHGGGGGDGBGHHHHHGGGCGGGGGGGGFHFHGGFGH/EHHHGG/BCGCGGHFGH21>0/<0/</>-<01>11>F111-.<--<--.../;.:09C000=C09FG.9--;?.;.9;@--;..999-9.///////;;BF//B//BB///./...///;9////9BF//;9B//.;.9;BB//;//;B..;.:.;..;FF//;9/////
@M05620:37:000000000-D9766:1:1101:5676:13945 1:N:0:83
ACCACACCTTCTACAATGAGCTGCGTGTGGCTCCCGAGGAGCACCCCGTGCTGCTGACCGAGGCCCCCCTGAACCCCAAGGCCAACCGCGAGAAGATGAGTGGCCCGCTACCTCTTCTGGTGGCCGCCTCCCTCCTTCCTGGCCTCCCGGAGCTGCGCCCTTTCTCACTGGTTCTCTCTTCTGCCGTTTTCCGTAGGACTCTCTTCTCTGACCTGAGTCTCCTTTGGAACTCTGCAGGTTCTAGATCGGAA
+
BBBBBBBBFFFFGGGGFGDGGGFGFEEECFGHHGGGGGGEEHHHHGGGEEGGHHHHHHHGFGGGGGGGGGGHHHHGGGGHGHHGGGGGGGGGGGHHGHHHHHGGHHGGGGGHHHHHHHHHGHGHHGGGGGHGHHGHHHHHHHHHHHGGGGGGGGGGGGGGGGGFFFFFFFFFFFFFFFFFFFFFFDADFFFFFFFFFFFFFFFFFFFFFFFFFFFFFFFFFFFFFFFFFFFFFFFFFFAFFFFFFFFFFFF
@M05620:37:000000000-D9766:1:1101:11779:13954 1:N:0:83
ACCACACCTTCTACAATGAGCTGCGTGTGGCTCCCGAGGAGCACCCCGTGCTGCTGACCGAGGCCCCCCTGAACCCCAAGGCCAACCGCGAGAAGATGAGTGGCCCGCTACCTCTTCTGGTGGCCGCCTCCCTCCTTCCTGGCCTCCCGGAGCTGCGCCCTTTCTCACTGGTTCTCTCTTCTGCCGTTTTCCGTAGGACTCTCTTCTCTGCCCTGAGTCTCCTTTGGAACTCTGCAGGTTCTAGATCGGAA
+
AA11AAAACFFFFGG13BFFG1GFEA0AA0AB1BF0AEEG?GGFHGGG//EAEB1CGHFE/E@EG/EGGCC0B>FEGE/F//FGHG/<BCC@@GFG1F1FDGEFCFCG@C-01<11FFH11><GGGG@CGCCFG?CC;/00/:::..9;--9@./9-9B?@FFFF/;B/:-/99:9:/;//BFF/;9-;AFFBFA--B///BBFBBFFBF/BA/;B-BFB/BBFBFFF/;FF9FFBBFF/BFFFFFBAA-A
@M05620:37:000000000-D9766:1:1101:20477:13982 1:N:0:83
ACCACACCTTCTACAATGAGCTGCGTGTGGCTCCCGAGGAGCACCCCGTGCTGCTGACCGAGGCCCCCCTGAACCCCAAGGCCAACCGCGCGAAGATGAGGTGAGTGGCCCGCTACCTCTTCTGGTGGCCGCCTCCCTCCTTCCTGGCCTCCCGGAGCTGCGCCCTTTCTCACTGGTTCTCTCTTCTGCCGTTTTCCGTAGGACTCTCTTCTCTGCCCTGAGTCTCCTTTGGAACTCTGCCGGTTCTAGAT
+
BBBBBBBBFFFFGGGGFGGFGGHGGEEGFDHGCFGEEGFFFDHHFEEG?EGAFGFHHGHGGGFGGGGGGGGHFFHGGGGHGHHHHGGECD/<<C@CGGFHHHHFHGHGG0GGGG-AG<GHHHHGHHHGHHGGGGGHGGHGGGGG0B/CFGGGGGG-ADAFG-;DCCFFFFFFFFFFFFFFFFFFFFFFFFFADFFFFFF9DFFF/BFFFFFFFFF/;AFFBFBBFFF;B;/BFBFFFFBB/9@>DFF/;;B
@M05620:37:000000000-D9766:1:1101:18473:13990 1:N:0:83
ACCACACCTTCTACAATGAGCTGCGTGTGGCTCCCGAGGAGCACCCCGTGCTGCTGACCGAGGCCCCCCTGAACCCCAAGGCCAACCGCGAGAAGATGAGTGGCCCGCTACCTCTTCTGGCGGCCCCCTCCCTCCTTCCTGGCCTCCCGGAGCTGCGCCCTTTCTCACCGGTTCTCTCTTCTGCCGTTTTCCGTAGGTCTCTCTTCTCTGACCTGACTCTCCTTTGGAACTCTGCAGGCTCTAGATCGGAA
+
CBCCDDDDFFFFGGGGGGGGGGHHGGGEFGHHHGGGGGGGGHHHHGGGGGGGHHHHHHHGGGEGGGGGGGGHHHHGGGGHGHHHHGGGGGGGGGHHHHH222//?/>C/--<1><1FGB11-------:.::/CA/;0C00/CFG.EG.A9-=F0C--:C-/B:0:0;.:-@..0000000;00;-.;B.00.0...000;00::0:FF00;/B///;00;FFFBFE00B00;0000..;AF:0;00....
@M05620:37:000000000-D9766:1:1101:23862:14000 1:N:0:83
ACCACACCTTCTACAATGCGCTGCGTGTGGCTCCCGAGGAGCACCCCGTGCTGCTGACCGAGGCCCCCCTGAACCCCAAGGCCAACCGCGAGAAGATGAGGTGAGTGGCCCGCTACCTCTTCTGGTGGCCGCCTCCCTCCTTCCTGTCCTCCCGGCGCTGCGCCCTTTCTCCCTGGTTCTCTCTTCTGCCGTTTTCCGTCGGACTCTCTTCTCTGCCCTGCGTCTCCTTTGGAACTCTGCCGGTTCTAGAT
+
BCCCCCCAFFFFGGGGGG4AEFGGGGGBGGHHHFFEAEGFGHGHHGEAEFFGHHHHHHHEGGGGGGGGGGGHGHHGGGGHGHHHHGGGGG/>CGFFGHHHGFF<FGHEFFGGGF-AGHHHHHHGHGHGHHDGGGGHGHHGGGGG0C0=FGGGGGGGGG;-DB@DFFFFFFF/B/99BFFFFFFFFFFEFFD9ABFFFFF.@FA=-BBFFFFFFFFBFFFF?DDFFFFFFF/BF/;;://;/@CDFAB/;/B
@M05620:37:000000000-D9766:1:1101:21948:14033 1:N:0:83
ACCACACCTTCTACAATGAGCTGCGTGTGGCTCCCGAGGAGCACCCCGTGCTGCTGACCGAGGCCCCCCTGAACCCCAAGGCCAACCGCGAGAAGATGATTGGCCCGCTACCTCTTCTGGTGGCCGCCTCCCTCCTTCCTGGCCTCCCGGCGCTGCGCCCTTTCTCACTGGTTCTCTCTTCTGCCGTTTTCCGTAGGACTCTCTTCTCTGCCCTGAGTCTCCTTTATAACTCTGCAGGTTCTAGATCGGAA
+
BBBBBBBAFFFFGGGGGGFGGGHHGFGEGGHHHFFGGGGGGHHHHGGGGGGGHHHHGHHGGGGGGGGGGGGHFHHGGGGHGHHHHGGGGG<CGGHHHHHFGFHGFGCCG/AGHHHHHHFHHCDHHGAGE<GGHHGHHHHHGFHHHHHGGGFGGGGGGGFFFFFFFFFFFFFFFFFFFFFFFFFFFFFFFFFFFFFFFFFFFFFFFFFFFF/BEFF.BFFFFFFFF/B9FFFFFFFFFFFFFF/FFFBEBDF
@M05620:37:000000000-D9766:1:1101:18013:14043 1:N:0:83
ACCACACCTTCTACAATGAGCTGCGTGTGGCTCCCGAGGAGCACCCCGTGCTGCTGACCGAGGCCCCCCTGAACCCCAAGGCCAACCGCGAGAAGATGAGTGGCCCGCTACCTCTTCTGGTGGCCGCCTCCCTCCTTCCTGGCCTCCCGGAGCTGCGCCCTTTCTCACTGGTTCTCTCTTCTGCCGTTTTCCGTAGGACTCTCTTCTCTGACCTGAGTCTCCTTTGGTACTCTGCAGGGTCTAGATCGGAA
+
@BBBBBBBFFFFGGGGGGGGGGHFGEEFHGHHHGGGGGGCEHHHHGGGEEFCFFHHFGHGGGCGEFEGGGGHHHEEGGGGGHHEFGGGGGGGCDGC>DDHHH/?<F@CGGGGHHEFH1FH10CCC--CGGHGHCAGCCFCGHHHEFGGGG-D-FB9BBDDGGGFFFFFBFFFFFFFFFFFBFFEFFD.9EFFFFFFFFFFF/F/BFFFFFBFFF./:9BFFFF//9B.9/;BFFF/9.-;/99FFFFEFFF
@M05620:37:000000000-D9766:1:1101:8047:14053 1:N:0:83
ACCACACCTTCTACAATGAGCTGCGTGTGGCTCCCGAGGAGCACCCCGTGCTGCTGACCGAGGCCCCCCTGAACCCCAAGGCCAACCGCGAGAAGATGCGTGGCCCGCTACCTCTTCTGGTGGCCGCCTCCCTCCTTCCTGGCCTCCCGGAGCTGCGCCCTTTCTCACTGGTTCTCTCTTCTGCCGTTTTCCGTAGGACTCTCTTCTCTGACCTGAGTCTCCTTTGGAACTCTGCAGGTTCTAGATCGGAA
+
CCCCCCCCFFFFGGGGGGFGGGHHGGGBFEHHGGGGGGFGGHHHHGGGEGGGHHGHHHHEGGGGGGGGGGGHHHHGGGGHGHHHFGGGGGBFGGHHHH2<</DCHE?@A?@GDHHHHHFDHH?CG@@@FGEGFFGFHHHEF/FAGGGEFGC-?F/CGGGFCFFFFFFFFBB9BFFFFFFFFFFFF>DFFFFF?FF?./FBBFFFFF;BFF/:;BBF.9FBFBFFF//99BFFFFFF/AF/BF//;BBADDE
@M05620:37:000000000-D9766:1:1101:8515:14061 1:N:0:83
ACCACACCTTCTACAATGAGCTGCGTGTGGCTCCCGAGGAGCACCCCGTGCTGCTGACCGAGGCCCCCTGAACCCCCAGGACAACCGAGAGAAGATGAGGGGCCCCCCAACTTTTCTTGGGGGCGGCTTCCTTCTTCCTTGGCTCCCGGAAGTTGGGCCTTTTTTCATGGGTCTCTCTTCTTGCGGTTTCCGGTAGGATCTCTTTTCTGGACTGGGGCCTCTTTGGCAATCTGGCGGGTCTAGGTTGGGAA
+
ABBAAABBFFFFGGGGEGGGGFHGGAABFAFH3FGGDGGGGHHHHGGGGEGGHHHHHHHGFGFGGGGG/?2@FFGG/E/F/?FGHGC///</B22?D2?F/B/CG////<>011>11<>1.>-<--;--;B00;0C0;00;/9/0;E.;--.////-;A.;F//-/9//;9F..////;////;9=DFD/B9---;.:9////9///////;/...-.-.;/;F/B/;/;/////-;@F;.///9/.;-:/
@M05620:37:000000000-D9766:1:1101:6261:14063 1:N:0:83
GAGGCTGCTTTGGAAGAAACTGACAAGCCAGGGACAAAAGATCGGAAGCGCACACGTCTGAACTCCAGTCACCTGAAGCTATCTCGTATGCCGTCTTCTGCTTGAAAAAAAAAAAAAAAAAAAAAACAAACAGGCACTAGCACACAAACACAAAAAATACAACAAAAAAAAACGAGAAAACAAAAACACAACTACACACAGACCCAAAGAAGTACAAAAGAACCGAAGGTAGACACTTGGGAATACTCAAG
+
CBCCCCFCFFFFGGGGGGGGGGGHHEGGGHBBEFGGHFFHGHHHGEFG2AEGGGHGHHHGHHHHHGFGGGFHHBBBBGGGHDFHGFFEHHHHGFGHGHHHHHHHHHHHHGGGDB><</--------:..;../..9./00/00/;.....:.....-.;0000.....----.-....0/;.;..;.....;0000/0...0.9....//;/000000./../.----.000000/0000.:0/0000000
@M05620:37:000000000-D9766:1:1101:20513:14074 1:N:0:83
ACCACACCTTCTACAATGCGCTGCGTGTGGCTCCCGAGGAGCACCCCGTGCTGCTGACCGAGGCCCCCCTGAACCCCAAGGCCAACCGCGAGAAGATGAGTGGCCCGCTACCTCTTCTGGTTGCCGCCTCCCTCCTTCCTGGCCTCCCGGCGCTGCGCCCTTTCTCACTGGTTCTCTCTTCTGCCGTTTTCCGTAGGACTCTCTTCTCTGCCCTGCGTCTCCTTTGGAACTCTGCAGGTTCTCGATCGGAA
+
AAAAAAA1BCCFGGGGGG1AEEGGGFEA0EGFGAFF/EEGCHCFGEG/AEEGEHFHHHH>EECEGGGGGGGHEHHGGGGHGHHHHGGGCC/>BFHFHHD<@1F<?/>>A<>FGHHHHH0<D0.<GC<AC:;CGHGGHHHG0:;FGGGGGGGGGGGG@@B@>FFFFF/BFFEFFFFFFFFF;BFFF@FFFFFFBF9BAFFFFFFFF/FFFB/FFFF-;A@BFFFFFFF/;FFFFFFFB-;;BF/99F;@B-E
@M05620:37:000000000-D9766:1:1101:10446:14103 1:N:0:83
ACCACACCTTCTACAATGAGCTGCGTGTGGCTCCCGAGGAGCACCCCGTGCTGCTGACCGAGGCCCCCCTGAACCCCAAGGCCAACCGCGAGAAGATGAGTGGCCCGCTACCTCTTCTGGTGGCCGCCTCCCTCCTTCCTGGCCTCCCGGAGCTGCGCCCTTTCTCACTGGTTCTCTCTTCTGCCGTTTTCCGTAGGACTCTCTTCTCTGACCTGAGTCTCCTTTGGAACTCTGCAGGTTCTAGATCGGAA
+
CCCCCCCCFFFFGGGGGGGGGGHHGGGGHGHHHGGGGGGGGHHHHGGGGGGGHHHHHHHGGGGGGGGGGGGHHHHGGGGHGHHHHGGGGGGGGGHHHHHGHHGGHHGGGGGHHHHHHHHH>GDHHGGGGDHGHHGHHHHHHHHHHHGGGGGGGGGGGGGGGGGFFFFFFFFFFFFFFFFFFFFEFB:;FEFFFFFFFFFFFFFFFFFFFFFFFFFFFFFFFFFFFFFFFFFFFFFFFFABFFFFFFFFFFF
@M05620:37:000000000-D9766:1:1101:13254:14105 1:N:0:83
ACCACACCTTCTACAATGAGCTGCGTGTGGCTCCCGAGGAGCACCCCGTGCTGCTGACCGAGGCCCCCCTGAACCCCAAGGCCAACCGCGAGAAGATGAGTGGCCCGCTACCTCTTCTGGTGGCCGCCTCCCTCCTTCCTGGCCTCCCGGAGCTGCGCCCTTTCTCACTGGTTCTCTCTTCTGCCGTTTTCCGTAGGACTCTCTTCTCTGACCTGAGTCTCCTTTGGAACTCTGCAGGTTCTAGATCGGAA
+
CCCCDDCDFFFFGGGGGGGGGGHHGEGFHGHHHGGGGGGGGHHHHGGGGGGGHHHHHHHGGGGGGGGGGGGHHHHGGGGHGHHHHGGGGGDGGGHHHHHHHHGGHHGGGGGHHHHHHHHHHHGHHGGGGGHGHHGHHHHHHHHHHHGGGGGGGGGGGGGGGGGFFFFFFFFFFFFHHFFFFFHFFFAFFFFFFFFFFFFFFFFFFFFFHFFFFHFFFFFFFFFFFFFFFFFFFHFFFFAFFFFFFFFFFFF
@M05620:37:000000000-D9766:1:1101:3312:14131 1:N:0:83
ACCACACCTTCTACAATGAGCTGCGTGTGGCTCCCGAGGAGCACCCCGTGCTGCTGACCGAGGCCCCCCTGAACCCCAAGGCCAACCGCGAGAAGATGAGTGGCCCGCTACCTCTTCTGGTGGCCGCCTACCTCCTTCCTGGCCTCCCGGCGCTGCGCCCTTTCTCCCTGGTTCTCTCTTCTGCCGTTTTCCGTAGGACTCTCTTCTCTGCCCTGAGTCTCCTTTGGAACTCTGCAGGTTCTCGATCGGAA
+
AAA1>AA>FFFFFFGGDGB1B1BFEAABAABB1BBA0EEEGHAGGFEEGEEFHHHGGHHGEGGGG/EEGGGCC1EEEGEH/<?GHF//>><<<B0F>GD?@?FFHGCGC@CHGGHGHHF1F0.<GGGGGGGFBGHHHHHG:CGHHHHEC--;AAAGG?B@@FFFBF9FFF-/;BFFFFFF9BF/F@FBFFFFBF9BBFFFFFFFFFFFFF/BAFF-BBFBFFFFFF///;FFFFFFFAAFFF/;FFF>?9A
@M05620:37:000000000-D9766:1:1101:3330:14136 1:N:0:83
ACCACACCTTCTACAATGAGCTGCGTGTGGCTCCCGAGGAGCACCCCGTGCTGCTGACCGAGGCCCCCCTGAACCCCAAGGCCAACCGCGAGAAGATGAGTGGCCCGCTACCTCTTCTGGTGGCCGCCTCCCTCCTTCCTGGCCTCCCGGAGCTGCGCCCTTTCTCACTGGTTCTCTCTTCTGCCGTTTTCCGTAGGACTCTCTTCTCTGACCTGAGTCTCCTTTGGAACTCTGCAGGTTCTAGATCGGAA
+
AAAABCCCFFFFGFGGGGGGGGHHGGGGHGHHHGGGGGGGGHHHHGGGEGGGHHGHFHHGEEGFGGGGGGGGHHHGGGGHGGHHHFGGGGGGGGFFHHEHGFFFHHGGGGFHHHHHHHHGHHGHH@GGGGHFHHGHHHHH0GGHHHGGGA-:AFGGGDGGGFGFFFBFFF/BBFFFFFFFFFFFFFDDFFFFDFAFFFFFFFFFFFFFFF/FFFFFFFFFFFFFFFEFFFFFFFFFFFFFFFFFFFFF?FF
@M05620:37:000000000-D9766:1:1101:16700:14150 1:N:0:83
GCGGCTGCTTTGGAAGAGCACACGTCTGACCTCCCGTCACCTGAAGCTCTCTCGTATGCCGTCTTCTGCTTGAAAAAAAAAAAAACACCTACCCCCTCCCCCCCTTTCCTAGCCCGCTACGGCTCTTATCTGCCTCCTCACACCTTACTTTACTTCACTACCACCACCCAGACACACTCTTCCTCCCTACTTCCGCTTTACTTCTTCATCATTTCCCCTTCCTCCGCCTCCTCATTTTCTCTTCACCTTCC
+
>>AAA>>AFFB@FCFA4BFFGGGGHFFFF5BGHHDEFEEEHBFGHGGHAGHHHEG?BCFHGAFFBDD@FGHHHHH5FEG>/>>//</0?31000/>/<//</>//011111=1<0----<..<-./:000000000.//0.0:./09/0000;;;00090//009..9.9..9/;/.///;/////9./:///;.;...////9////////9//9/....;/;;...;;.../////9////////////
@M05620:37:000000000-D9766:1:1101:20430:14181 1:N:0:83
ACCACACCTTCTACAATGCGCTGCGGGCGGCTCCCGAGGAGCACCCCTTGCTGCTGACCGAGGCCCCCCTGAACCCCAAGGCCAACAGCGCGAAGATGAGTGGCCCGCTCCCTCTTCTGGTCGCCGCCTACCTCCTTCCTGGCCTCCCGGCGCTGCGCCCTTTCTCACTGGTTCTCTCTTCTGCCGTTTTCCGTAGGACTCTCTTCTCTGCCCTGAGTCTCCTTTGGAACTCTGCAGGTTCTCGATCGGAA
+
AAA1AAA1BCFFGFGFBGE?F0ECG00/A/AF//B//EE@EHCGHGG/B>GGFGHEGHH//>EEF/EEGCA0<1?CGG/F//?FFG/0?C@--A-.0=0<=0....;;:-;C//C0BF0000--=:99E.:9;FEEFFBF/999/99AB-9@@-9-9;--9/9B//9///-/;BFF/B/99BFFB@BBFFF/9F;A-BFFFF/BF/;BBF//:FF9-9BFF/9FBB////;FBF/;/-;/9F/A/F-@--A
@M05620:37:000000000-D9766:1:1101:18141:14205 1:N:0:83
GAGGCTGCTTTGGAAGAAACTGACAGGCCACGGCAAAAGTTTCCCCAGGGCCCGCGTAAGATCCCCGGTCCCCTTAAGCAAGCTGAAATGACGGCCAATGCTTGGCAACCAGTAAGGCCAGGCTCCTAGAAGACTCCAAGGGAGTAAAAGAGCTGATGAAACAATGGCAAGTAAGTCAAGCATTTCCGCTTTAGCACTCTTGTTGATCCAATTGAACAATTCTCATCATTTGTACTTGTAACTGACAAGCC
+
AAAAAAFAFFFFGGGGGGGGGBF1F1A00B0AEA0EGHA122D2100B//BA///AA//B12110////>>0?FFHHF11B0?F111B211B/>E//?BG122</B1B<<//1@F@10/<?/??0?1?1?F1<01<?<11<ACC><11F></<<<0<0=00<CGD0//;CC;::G;;:00<:;;00:.9.;A00;0;0/0;900.0;;;9B900;;9;;C///;////;;///;BFFB99/BB/;;BFF-A
@M05620:37:000000000-D9766:1:1101:28501:14216 1:N:0:83
ACCACACCTTCTACAATGAGCTGCGTGTGGCTCCCGAGGAGCACCCCGTGCTGCTGACCGAGGCCCCCCTGAACCCCAAGGCCAACCGCGAGAAGATGACCCAGGTGAGTGGCCCGCTACCTCTTCTGGTGGCCGCCTCCCTCCTTCCTGGCCTCCCGGAGCTGCGCCCTTTCTCACTGGTTCTCTCTTCTGCCGTTTTCCGTAGGACTCTCTTCTCTGACCTGCGTCTCCTTTGGAACTCTGCAGGTTCT
+
3AA>AAABFFFFFGFFGGGGFFHFGEAEGFHH3BFEDEGAFHDGHGGGEEEEGDGCG2GECFEGE>>>EGGBFCEEGGAE/CGEGF/<>@C<@AHHBHHH10CCF?<101<??F/-<-A-<0<DGHHH0=/.<<@C@D..;::ACF0;B0CFAFGA.CBG@@.B/-@.@-/9F/:/;B/FBFBFFFFFFFFFFFBA.BEFFFBFDFFFFF/BBFFB/9:BFFBF.9AB.9BF/F/9/99FFFF/:9..99B
@M05620:37:000000000-D9766:1:1101:4965:14224 1:N:0:83
ACCACACCTTCTACAATGAGCTGCGTGTGGCTCCCGAGGAGCACCCCGTGCTGCTGACCGAGGCCCCCCTGAACCCCAAGGCCAACCGCGAGAAGATGAGTGGCCCGCTACCTCTTCTGGTGGCCGCCTCCCTCCTTCCTGGCCTCCCGGAGCTGCGCCCTTTCTCACTGGTTCTCTCTTCTGCCGTTTTCCGTAGGACTCTCTTCTCTGACCTGAGTCTCCTTTGGAACTCTGCAGGTTCTAGATCGGAA
+
CCCCCCCCFFFFGGGGGGGGGGHHGFGEHGHGHGGGGGGGGHHHHGGGFGGGHHGHHHHGGGGGGGGGGGGHGHHGGGGHGHHHHGGGGGFGGGHHHHFHHFFGHHCFG?FHFHHHHHHFHHFGFDGGGGHGFHGHHHGHFCGGHGG?A?-DGFFGABGFDFGFFFFFFFFFFFFFFFFFFFFFFF.;FFFFFFFDFFFFFFFFFFFFBB9BF9FF/:FFFFFFF//;:FFFF/B/FFAFFFFBBFFF?DE
@M05620:37:000000000-D9766:1:1101:21809:14236 1:N:0:83
ACCACACCTTCTACAATGAGCTGCGTGTGGCTCCCGAGGAGCACCCCGTGCTGCTGACCGAGGCCCCCCTGAACCCCAAGGCCAACCGCGAGAAGATGAACCAAGTTGCCTGCCCCCTACCCTCTTTTGCTGCCCCCTCCCCCCTTGCCTGCCTCCCCGGCCCTCCGCCTTTCTGCCTTGCTCTTCTTTCTTCCGCTTTACGTCGCACTTCTCTTTCCTAACTCGCGTTTGTTTTGGAGCATTGCCGGTAT
+
>AB3ABBBFFFFGGGGFGGGGGHHGEDEHFGHHGGEGGGGGHHHHGGGEGGGFGGBHHHGCEEGGEGGGGGGHHHGGGGH/FHHHGGEGGGFGGBGFGF2FG?CG111111??<//<<.>F01.>1>0000=0.<<<-.;E..=:C9;/9FAC009=DC-9-9....9;.:////////;/;99///9/////;9.9;E/B;;.---;-//9/B///////;;/.9-9--..;...-//../////--@-.
@M05620:37:000000000-D9766:1:1101:14540:14264 1:N:0:83
ACCACACCTTCTACAATGAGCTGCGTGTGGCTCCCGAGGAGCACCCCGTGCTGCTGACCGAGGCCCCCCTGAACCCCAAGGCCAACCGCGAGAAGATGAGTGGCCCGCTACCTCTTCTGGTGGCCGCCTCCCTCCTTCCTGGCCTCCCGGAGCTGCGCCCTTTCTCACTGGTTCTCTCTTCTGCCGTTTTCCGTAGGACTCTCTTCTCTGACCTGAGTCTCCTTTGGAACTCTGCAGGTTCTAGATCGGAA
+
AAA>AAAAFFFFGGGGGG1FGFGGGEC00AFGHGGGECEEGHCHGCG//BEFFFHBGFHE>EEGGGGGGGGBHGHGGGGHGHHHHGGGGGGCGGHHGHHHHHGGHHGGGGGHHHHHHHEHHHGHHGGGGGHGHHGHHHHHGHHHHHGGGGGGGGGGGGGGAGGFFFFFFFFFFFFFFFFFFFFFF@BFFFFFFFFFFFFFFFFFFBFFFFFFFFFFFFFFFFFFFFFFFFFFFFFFFFFFFFFFFFFFFFF
@M05620:37:000000000-D9766:1:1101:19581:14271 1:N:0:83
ACCACACCTTCTACATGAGCTGCGTGTGGCTCCCGAGGAGCACCCCGTGCTGCTGACCGAGGCCCCCCTGAACCCCAAGGCCAACCGCGAGAAGATGAGTGGCCCGCTACCTCTTCTGGTGGCCGCCTCCCTCCTTCCTGGCCTCCCGGAGCTGCGCCCTTTCTCACTGGTTCTCTCTTCTGCCGTTTTCCGTAGGACTCTCTTCTCTGACCTGAGTCTCCTTTGGAACTCTGCAGGTTCTAGATCGGAAG
+
BCCCCABBFFFFGGGGGGGGGGHGGGEGFHHHGGGDGGCEHDHHGGGEFGGHHHHHHHGGGGGGGGGGGGEGHHGGFGHGHHEHGGEGGCFGGHGHHGFFHGGHHGGGGGHHHHHHHHHGHGHHGGGGGHGHHGHHHHHHHHHHHHEGGGGGGGGGGEGFGGGFFFFFFFFFFFFFFFFFFFFFFDFFFFFFFFDFFFFFFFFFFFFFFFFFFFFFFFFFFFFFFFFFFFFFFFFFFFFFFFFFFFFFFFD
@M05620:37:000000000-D9766:1:1101:11683:14296 1:N:0:83
ACCACACCTTCTACAATGAGCTGCGTGTGGCTCCCGAGGAGCACCCCGTGCTGCTGACCGAGGCCCCCCTGAACCCCAAGGCCAACCGCGAGAAGATGAGTGGCCCGCTACCTCTTCTGGTGGCCGCCTCCCTCCTTCCTGGCCTCCCGGAGCTGCGCCCTTTCTCACTGGTTCTCTCTTCTGCCGTTTTCCGTAGGACTCTCTTCTCTGACCTGAGTCTCCTTTGGAACTCTGCAGGTTCTAGATCGGAA
+
CCDEDCDDFFFFGGGGGGGGGGHHGGGGHGHHHGGGGGGGGHHHHGGGGGGGHHHHHHHGGGGGGGGGGGGHHHHGGGGHGHHHHGGGGGGGGGHHHHHHHHGGHHGGGGGHHHHHHHHHHHGHHGGGGGHGHHGHHHHHHHHHHHGGGGGGGGGGGGGGGGGFFFFFFFFFFFFHHFFFFHFFFFFFFFFFDFFFFFFFFFFFFFFFHFFFFFFFFFFFFFFFHHFFFFFFHFFFFFFFFFFFFFHFFFF
@M05620:37:000000000-D9766:1:1101:24160:14313 1:N:0:83
ACCACACCTTCTACAATGAGCTGTGTGTGGCTCCCGAGGAGCACCCCGTGCTGCTGACCGAGGCCCCCCTGAACCCCAAGGCCAACCGCGAGAAGATGAGAGGCCCGCTCCCTCCTCTGGTGGCCCCCTCCCTCCTTCCTGGCCTCCCGGCGCTGCGCCATTTCTCACTGGTTCTCTCTTCTGCCGTTTTCCGTCGGACTCTCCACTCTGCCCTCAGTCTACTTTGGAATGCTGCAGGTTCTAGATCGGAA
+
BCCCCCCBFFFFGGGGGG5FGGHABDFFHGHHHFGFGGGEGGEHHGGEBEEGHHHHHHHFEEGFGGGGGGGHCHHGAEFHGHHHHGGE<E?DDFHCGGEG2?</??>/>/CFFH.F01>1>0.<C.<<A<<C/CFGHHHH0CHHHHHE.;-ADGGGGG.:ABFFFF/BFFFFFF/;FFFFFFFFFFDDFFFF.B.CDFFFFFF//;:BFF/FFF..;;BB/FFFFF9/9//9FFBBF;;9BFFFF/BEF?F
@M05620:37:000000000-D9766:1:1101:15553:14333 1:N:0:83
ACCACACCTTCTACAATGAGCTGCGTGTGGCTCCCGAGGAGCACCCCGTGCTGCTGACCGAGGCCCCCCTGAACCCCAAGGCCAACCGCGAGAAGATGACCCAGGTGAGTGGCCCGCTACCTCTTCTGGTGGCCGCCTCCCTCCTTCCTGGCCTCCCGGAGCTGCGCCCTTTCTCACTGGTTCTCTCTTCTGCCGTTTTCCGTAGGACTCTCTTCTCTGACCTGAGTCTCCTTTGGAACTCTGCAGGTTCT
+
CCCCCBCCFFFFGGGGGGGGGGHHGGGGHGHHHGGGGGGGGHHHHGGGGGGGHHHHHFHGGGGGGGGGGGGHHHHGGGGHGHHHHGGGGGGGGGHHHHHHHHHHGHHHHHHGGHHGGGGGHHHHHGHHHHHGHHGGGGGHGHHGHGGGGGGFGGGGGGGGGGGGGGFFFFFFFFFFFFFFFFFFFFFFFFFFFFFFFFFFFFFFFFFFFFFFFFFFFFFFFFFFFFFFFFFFFFFFFFFFFFFFFFFFFFF
@M05620:37:000000000-D9766:1:1101:20124:14354 1:N:0:83
AGTGCCAGCTCTCAATCGAACACGTCTGAACTCCCGTCACCTGAAGCGATCTCGTATGCGGTCTTCTGCTTGAAAAAAAAAAAACGTCAGAATACCTCGTATCACACAAATAAACAACCAAGACAACACACAAAAAATGAGTAAATTCTGTGCTCACCGAACACTTATGTCGCGGTATATGAAGCTGTACACTTAATTGCGAAGAAAATCAGAGATGGAAACTAGTGAGAATGACATTGTGTAGACATGCA
+
AA>ABFF4>BFFGGGGGGGFG2BEGFGFG5BGHHAE2BAAFFFGHBH22BFGHHGGFHF1ABAADFDD@GDFFFH5BEE>/>>///0///3444222?///B03322//?2222@2/?///00<?0///<...00.-<0=000000000=0000000..;---/0000000..--...0000000000000000000///.;--.//.9/////.//////9///;///////////////.////9:///
@M05620:37:000000000-D9766:1:1101:20852:14379 1:N:0:83
ACCACACCTTCTACAATGAGCTGCGTGTGGCTCCCGAGGAGCACCCCGTGCTGCTGACCGAGGCCCCCCTGAACCCCAAGGCCAACCGCGCGAAGATGAGTGGCCCGCTACCTCTTCTGGTTCCCGCCTTCCTCCTTCCTGGCCTCCCGGCGCTGCGCCATTTCTCACTGGTTCTCTCTTCTGCCGTTTTCCGTAGGACTCTCTTTTCTGACCTGTGTCTCCTTTGGCACTCTGCAGGTTCTAGATCGGCA
+
BBBBBBBAFFFFGGGGGGBFGGHHGGGEGEGHHFFGGGGGGHHHHGGEGFGGHHHHHHHEFGGGGGGGGGGHHHHGGGGHGHHHHGGGGG/>BG?DGHG??1</</><<-<<1FDGHH0<000<<.-<;.;;GGHF0CHC0/=CHGGGAG99AD-EB;..9BFFFF/;BF.F99F/99BF/B9/B-.;F./:9/.9./9BFB9BF/;BF//;9FF//;//BFFF/F///;99B//B/.9;BF/;FF/A.-9
@M05620:37:000000000-D9766:1:1101:23433:14383 1:N:0:83
ACCACACCTTCTACAACTGAGCTGCGTGTGGCTCCCGAGGAGCACCCCGTGCTGCTGCCCGAGGCCCCCCTGAACCCCAAGGCCACCCGCGAGAAGATGAGTGGCCCGCTACCTCTTCTGGTGGCCGCCTCCCTCCTTCCTGGCCTCCCGGCGCTGCGCCCTTTCTCCCTGGTTCTCTCTTCTGCCGTTTTCCGTAGGACTCTCTTCTCTGACCTGCGTCTCCTTTGGAACTCTGCAGGTTCTAGATCGGA
+
BBBBBBBBFFFFGGGG4BF4BBFCBEEFBF2A2BFFF2AA2AGGHHGG0BEABDBGGDFGFEECGGGGGGEGHHHHGGG??CHHHEHFE<>@@@?G2?FGH>2???FDGGGGHHHHHHHH1FGEHHGGGGFHEHHGHHHHHHHHHHGGFGG-BGGGGFFDB=FFFFFBFFFFFFFFFFFFFFFFFFFADFFFFFFFFFBFFFFFFFFFFFFFFFFF.;DFFFFFFFFFFFFFFFFFFFFFBFFFF;FFFFD
@M05620:37:000000000-D9766:1:1101:10968:14389 1:N:0:83
ACCACACCTTCTACAATGAGCTGCGTGTGGCTCCCGAGGAGCACCCCGTGCTGCTGACCGAGGCCCCCCTGAACCCCAAGGCCAACCGCGAGAAGATGAGTGGCCCGCTACCTCTTCTGGTGGCCGCCTCCCTCCTTCCTGGCCTCCCGGAGCTGCGCCCTTTCTCACTGGTTCTCTCTTCTGCCGTTTTCCGTAGGACTCTCTTCTCTGACCTGAGTCTCCTTTGGAACTCTGCAGGTTCTAGATCGGAA
+
BBBBBBBBFFFFGGGGGGGBGGHHGEFEHEGHHGGGGGGGGHHHHGGGEEGGHHGHHHHGGGGGGGGGGGGHHHHGGGGHGHHHHGGGGGCFGGHHHHFHHHGGHHGGGGGHHHHHHHHHFHGHHGGGGGHGHHGHHHHHGHHHHHGGGGGGGGGGGGGGGGGFFFFFFFFFFFFFFFFFFFFFFFDFFFFFFFFFFFFFFFFFFFFFFFFFFFFFFFFFFFFFFBF/BFFFFFFFFEAFFFFFEFFF?DF
@M05620:37:000000000-D9766:1:1101:21327:14404 1:N:0:83
ACCACACCTTCTACAATGCGCTGCGTGTGGCTCCCGAGGAGCACCCCTTGCTGCTGACCGAGGCCCCCCTGAACCCCAAGGCCAACCGCGCGAAGATGAGCCTGCCGCTACCCCTCCTACCCGTCGTCTCCCTCCCTCCCTTCCTCCCGGACCTCCCGGTGTTCTCACCTTTTCCCTCTTTTGCCGTTTTCCCCTTTTCCCTCGGGTCTGACCTGACTCTCCTGTTCCCCCCTGGCACCCCTCCAGGTCTA
+
AAAAA>A1BCFFDGGFFGF1E?FEGGF00ABFH0BE/EG/AG/FGGGA0FGFFGFGFGF>>E>EGFGGGEAB1FGFGEEHFHHH/FGCC/>B////?111100000<>---00>.../00.....::../0//;..//C./0:/90C.9----/0:.:-9-9-//9/;-///;:///--//9///--;FA///--9/////;----99-/////-//;//;9///////:--;----/-----9-9/9///
@M05620:37:000000000-D9766:1:1101:9553:14417 1:N:0:83
ACCACACCTTCTACAATGAGCTGCGTGTGGCTCCCGAGGAGCACCCCGTGCTGCTGACCGAGGCCCCCCTGAACCCCAAGGCCAACCGCGAGAAGATGAGTGGCCCGCTACCTCTTCTGGTGGCCGCCTCCCTCCTTCCTGGCCTCCCGGAGCTGCGCCCTTTCTCACTGGTTCTCTCTTCTGCCGTTTTCCGTAGGACTCTCTTCTCTGACCTGAGTCTCCTTTGGAACTCTGCAGGTTCTAGATCGGAA
+
AAAAA>ABFFFFGGGGGGFGGBGFEEEAAEAFBFFG2EF22F2FGFGGEEEF5GFGHHGGEFCGG?EEGEGFEBFEGFEHCFGHCFG@FGDGCGHBFHD?GGFGHHFFDDDFHDGHHHHH<GAFHGGGGGHGHGGHHHHHHH.CGHGGD?CGG?F:?DGGGGGFFFF9/BFBFFFFEFFFFFFBFBAAFFFFFFFDDFFFFFFFFFFFFFFFFFFFFFFF;FFFFFFFFFFFFFFFFFAFFFFFBFFFFFF
@M05620:37:000000000-D9766:1:1101:16972:14425 1:N:0:83
ACCACACCTTCTACAATGAGCTGCGTGTGGCTCCCGAGGAGCACCCCGTGCTGCTGACCGAGGCCCCCCTGAACCCCAAGGCCAACCGCGAGAAGATGAGTGGCCCGCTACCTCTTCTGGTGGCCGCCTCCCTCCTTCCTGGCCTCCCGGAGCTGCGCCCTTTCTCACTGGTTCTCTCTTCTGCCGTTTTCCGTAGGACTCTCTTCTCTGACCTGAGTCTCCTTTGGAACTCTGCAGGTTCTAGATCGGAA
+
CCCCCCCCFFFFGGGGGGGGGGHHGEGEHGHHHGGGGGGGGHHHHGGGGGGGHHHHHHHGGGGGGGGGGGGHHHHGGGGHGHHHHGGGGGGGGGHHHHHHGHEGHHGGGGGHHHHHHHFHHHGHHGGGGGHGHHGHHHHHGGHHHHGGGG-AFGGGGGGGFGGFFFFFFFFFFFFFFFFFFFFFFFFFFFFFFFFFFFFFFFFFFFFFFFBFFFF/FFFFFFFFFFF/BFFFFFFFFFFFFFFFFFFFFFF
@M05620:37:000000000-D9766:1:1101:12192:14429 1:N:0:83
ACCACACCTTCTACAATGAGCTGCGTGTGGCTCCCGAGGAGCACCCCGTGCTGCTGACCGAGGCCCCCCTGAACCCCAAGGCCAACCGCGAGAAGATGAGTGGCCCGCTACCTCTTCTGGTGGCCGCCTCCCTCCTTCCTGGCCTCCCGGAGCTGCGCCCTTTCTCACTGGTTCTCTCTTCTGCCGTTTTCCGTAGGACTCTCTTCTCTGACCTGAGTCTCCTTTGGAACTCTGCAGGTTCTAGATCGGAA
+
BCCCCCCCFFFFGGGGGGGGGGHHGGGGHGHHHGGGGGGGGHHHHGGGGGGGHHHHGHHGGGGGGGGGGGGHHHHGGGGHGHHHHGGGGGGGGGHHHHHHHHGGHHGGGGGHHHHHHHHHFHGHHGGGGGHGHHGHHHHHHHHHHHGGGGGGGGGGGGGGGGGFFFFFFFFFFFFFFFFFFFFFFFFFFFFFFFFFFFFFFFFFFFFFFFFFFFFFFFFFFFFFFFFFFFFFFFFFFFFFFFFFFFFFFFF
@M05620:37:000000000-D9766:1:1101:2144:14430 1:N:0:83
ACCACACCTTCTACAATGAGCTGCGTGTGGCTCCCGAGGAGCACCCCGTGCTGCTGACCGAGGCCCCCCTGAACCCCAAGGCCAACCGCGAGAAGATGAGGTGAGTGGCCCGCTCCCTCTTCTGGTGGCCGCCTCCCTCCTTCCTGTCCTCCCGGCGCTGCGCCCTTTCTCCCTGGTTCTCTCTTCTGCCGTTTTCCGTCGGACTCTCTTCTCTGACCTGAGTCTCCTTTGGCACTCTGCCGGTTCTAGAT
+
BBBBBBBBFFFFGGGGGGGCGGHHGGGEHGHHHGGGGGGGGHHHHGGGGGGGHHHFHHHGGGGGGGGGGGGHHHHGGGGHGHHHHGGGGGGGGGHHHHF<F</??GHFFF/ACA?EGHHBFGH<00<E<<ADGECHGHHGHHHHHF;FFGGGGG?-@BDAF=@ADFFFFFFFFF/;FF;B;BFFFFFBFFFDAFFBBDFFFFFFFFFFFFFFFFE;;;BB/;B;:;BBFB/://;;B;/9/BF;9.;;:/;
@M05620:37:000000000-D9766:1:1101:15345:14436 1:N:0:83
GAGGCTGCTTTGGAAGAAACTGACAAGCCAGGGACAAAAGACCGGAAGAGCACACGTCTGAACCCCAGTCACCTGAAGGTAGCTCGAACGCCGTCTCCTGGCTGAAAAAAAAATGGCCAGTCAGTCAGACATCTCCGCTTTAGCCCTCTTGTGGATCAACTTGCACAATACTCACCATTTGTTCTTGTCTCTGCCAAGCCAGGGACATAAGATCGGCCGAGCCCACGTCTACACTCCAGTCCCATTACCCG
+
A>AAA>FAFFFFFGGG1GGGG1B1F1000A00B0FF000B00B///AB00BFB00/0BAB12B/B/?/1111BGG0111BB1FBG//B0>/>>/>00BFG00B<B1BFGG/@/@11001/<111???F1?011>F1CC...11=/</<<GHHH?0<0.0/;0:00:;:00;0:</;;0900;/;9;C0000;000/9..:/9...;.0009///-----99;-;AE?AFB-9;BF/99;BF9BBBB::/9-
@M05620:37:000000000-D9766:1:1101:10657:14437 1:N:0:83
ACCACACCTTCTACAATGAGCTGCGTGTGGCTCCCGAGGAGCACCCCGTGCTGCTGACCGAGGCCCCCCTGAACCCCAAGGCCAACCGCGAGAAGATGAGTGGCCCGCTACCTCTTCTGGTGGCCGCCTCCCTCCTTCCTGGCCTCCCGGAGCTGCGCCCTTTCTCACTGGTTCTCTCTTCTGCCGTTTTCCGTAGGACTCTCTTCTCTGACCTGAGTCTCCTTTGGAACTCTGCAGGTTCTAGATCGGAA
+
DCCDECCCFFFFGGGGGGGGGGHHGGGGHGHHHGGGGGGGGHHHHGGGFGGGHHHHHHHGGGGGGGGGGGGHHHHGGGGHGHHHHGGGGGGGGGHHHHGBFFEFHHGGGGGHHHHHHHEFGHFHHGGGGGHGHHGHHHHHHFHHFHGGGGGGGGFGGGGGGGFFFFBFFFFFFFFFFFFHFFFFFFFDFFFFFFAFFFFFFFFFFFFFF1:FFFF:B<<BFFFFFFF0BFFFFFFFFF.BFFFFFFFFFFF
@M05620:37:000000000-D9766:1:1101:14217:14449 1:N:0:83
ACCACACCTTCTACAATGAGCTGCGTGTGGCTACCGAGGAGCACCCCGTGCTGCTGACCGAGGCCCCCCTGAACCCCAAGGCCAACCGCGAGAAGATGAGTGGCCCGCTACCTCTTCTGGTGGCCGCCTCCCTCCTTCCTGGCCTCCCGGAGCTGCGCCCTTTCTCACTGGTTCTCTCTTCTGCCGTTTTCCGTAGGACTCTCTTCTCTGACCTGAGTCTCCTTTGGAACTCTGCAGGTTCTAGATCGGAA
+
BBCCDCCDFFFFGGGGGGGGGGHHGGGFGGHHHHHGGGGGGHHHHGGGGGGGHHHHHHHGGGGGGGGGGGGHHHHGGGGHGHHHFGGGGGGGGGHHHHHFHHGGHHGGGGGHHHHHHHHHHHGHHGGGGGHGHHGHHHHHHGHHHHGGGGGGGGGGGGGGGGGGFFFFFFFFFFFHHFFFFFFHFFFFFFFFFFEFFFFFFFFFFFFFFFFFFHFBFFFFFFFFFFFBFFFFFHFHFFFFFFFFFFFFDDE
@M05620:37:000000000-D9766:1:1101:17837:14471 1:N:0:83
GAGGCTGCTTTGGAAGAACCTGACAAGCCAGGGACAAAAGATCGGAATAGCACACGTCTTAACTCCAGTCACCTGAAGCTATCTCGTATGCCGCCTTCTGCTTGAAACAAAAACAATCTCCAGCTTCGGCATCTGGTAGTTTGTTAGGCGTGAGGAGTTGTTGAAATACATTCCTCACCGTGGACTTTTCTGGTCAATCATGGGGTGAGGATGGGCTCTTCGGCTCCTACCATTCCCCCTGTCTGGTCTAT
+
AAAABAF3@BBFCGGGGFGGFGFFBFBGGFHHG2FF2FFGFHHHGEGFE3BGHHHEFGH1A5FGHGGHEGHGHHH?3BB3FFGFHFFGGBGHG/>E>FGHFGHHCGH33?GCF///3?4B3BC3333<<<<DFGG11111@21@02@01/<>//<1<<F?1.011>11>1=1FDG11..<C.-</<0<=0GF:C000;00=0:.:;-...999.;;/;/;0.;9.;./0;900/;99;AB.//9/9B:BBB
@M05620:37:000000000-D9766:1:1101:9165:14493 1:N:0:83
ACCACACCTTCTACAACGAGCTGCGTGTGGCTCCCGAGGAGCACCCCGTGCTGCTGACCGAGGCCCCCCTGAACCCCAAGGCCAACCGCGAGAAGATGAGTGGCCCGCTACCTCTTCTGGTGGCCGCCTCCCTCCTTCCTGGCCTCCCGGAGCTGCGCCCTTTCTCACTGGTTCTCTCTTCTGCCGTTTTCCGTAGGACTCTCTTCTCTGACCTGAGTCTCCTTTGGAACTCTGCAGGTTCTAGATCGGAG
+
AAA?AAAAFFFFGGGG1AFAEAGHGGGEFEHHCFGGGGGGGHHHHGGGGGGGGHHHHHHGGGGGGGGGGGGHHGHGGGGHGHHHHGGGGGGGGGHHHFD<GFEGHH?GCCGHHHHHHHFHHHGGH@<CACHGGHGCGHHHCFFGGGGGGG?@AGFG@AG@?BBFFFFFFFFFFFFFFFFFFFFFB@;B9EBBBF-BBBBFFFFFFFFFFF/9/FFFFFFFFFFFFFFFFFFFFFFFFFFFFFBFFFBEB?-
@M05620:37:000000000-D9766:1:1101:9842:14494 1:N:0:83
ACCACACCTTCTACAATGAGCTGCGTGTGGCTCCCGAGGAGCACCCCGTGCTGCTGACCGAGGCCCCCCTGAACCCCAAGGCCAACCGCGAGAAGATGAGTGGCCCGCTACCTCTTCTGGTGGCCGCCTCCCTCCTTCCTGGCCTCCCGGAGCTGCGCCCTCTCTCACCGGTTCTCTCTTCTGCCGCTTTCCGTAGGACTCTCTTCTCTGACCTGTGTCTCCTTTGGAACTCTGCAGGTTCTAGATCGGAA
+
CCCCDCCDFFFFGGGGGGGGGGHHGGGGHGHHHGGGGGGGGHHHHGGGGGGGHHHHHHHGGGGGGGGGGGGHHHHGGGGHGHHHHGGGGGGGGGHHHHG222//F/CCCGCG1F1=GHG<1<<..---C:..<GACC0C00<CHH.EGDGB-AF0C-9.=?EFF0<BF..-<..0<:00<BF00B@-<B.00.0...0</<FBBB0:FF00B/B/0<<00BFFFFFB0:B00<0000..<BF000<0..9.
@M05620:37:000000000-D9766:1:1101:4624:14503 1:N:0:83
ACCACACCTTCTACAATGAGCTGCGTGTTGCTACCTCGGATCCCCCCGTGCTGCTGACCGAGTCCCCCCTGAACCCCAAGGCCAACCGCTAGAAGCTTAGTGGCCCGCTACCTCTTCTGGTGGCCGCCTCCCTCCTTCCTGGCCTCCCGGAGCTGCGCCCTTTCTCACTGGTTCTCTCTTCTGCCGTTTTCCGTAGGACTCTCTTCTCTGACCTGAGTCTCCTTTTGAACTCTGCAGGTTCTAGATCGGAA
+
AAAAAAAAFBFFGGD1B1FFFBBFEABB00DF2DF11BAE/ABFFGGGGA/B1BFGHHHGGE/BGFGGGGFB1FHFGGEGFHGH/FE/>/>/1111B11BBG0?GH/BBCGHHFHHHHHH?FCHHGGGGGHGHHGHHHHHHHGGFGHGG@@CGGGGAAGGGGGGGGGGFGF;CFGGFFFGFFFFF@;;BFFFFFF;AFFFFFFFFFFFFFFFFFFFFFFFBFFFF/BEFFFFBFF//;;:FFFBBFF;BFF
@M05620:37:000000000-D9766:1:1101:6998:14509 1:N:0:83
ACCACACCTTCTACAATGAGCTGCGTGTGGCTCCCGAGGAGCACCCCGTGCTGCTGACCGAGGCCCCCCTGAACCCCAAGGCCAACCGCGCGAAGATGAGTGGCCCGCTACCTCTTCTGGTGGCCGCCTCCCTCCTTCCTGGCCTCCCGGAGCTGCGCCCTTTCTCACTGGTTCTCTCTTCTGCCGTTTTCCGTAGGACTCTCTTCTCTGACCTGAGTCTCCTTTGGAACTCTGCAGGTTCTAGATCGGAA
+
ABBBBAABFFFFGGGGGGGDFGHHG2EAEACGCFGEFGGGGGHHHGGCEEEFHHHFHFHAE@EGGGGGGGGHHGHGGGAHEEHHEGGGFG/<<D@DGGBGFGEGHHFG@<?GD<GHHHEHHHGHHC@DDDHEHHGHFHHHFFFGGFEEGGAGGGBFFCGFFFFFFF/FBFFFBFFFFFFFBFFFFFDFFFFFFFFDFBFFFFFFFFFFFF/BFFFFFFFFFFFFFFF9FFFFFFFFFFFFFF/FFFFFF?E
@M05620:37:000000000-D9766:1:1101:10838:14543 1:N:0:83
ACCACACCTTCTACAATGAGCTGCGTGTGGCTCCCGAGGAGCACCCCGTGCTGCTGACCGAGGCCCCCCTGAACCCCAAGGCCAACCGCGAGAAGATGAGTGGCCCGCTACCTCTTCTGGTGGCCGCCTCCCTCCTTCCTGGCCTCCCGGAGCTGCGCCCTTTCTCACTGGTTCTCTCTTCTGCCGTTTTCCGTAGGACTCTCTTCTCTGACCTGAGTCTCCTTTGGAACTCTGCAGGTTCTAGATCGGAA
+
AACBCCBCFFFFGGGGGGGGGGHHGGGFHGGFHGGGGGGGGHHHHGGGGGGGHHHHHHHGGGGGGGGGGGGHHHHGGGGHGHHHHGGGGGGGGGHHHHHHHHEGHHGGGGGGFHFHHHHGGBEAGDGGGGHGHHGHGHHFFHHHHGGGGGA-DGFGGGGGGFGFFFFFFFFFEFFFFFFFFFFFFF9DFABB?BFFBFFBFFFFFFFFFFEFFFFBFFFBFFFFFFEFFFFFFBBFFFABFFEFFFFF?AE
@M05620:37:000000000-D9766:1:1101:14899:14567 1:N:0:83
ACCACACCTTCTACAATGAGCTGCGTGTGGCTCCCGAGGAGCACCCCGTGCTGCTGACCGAGGCCCCCCTGAACCCCAAGGCCAACCGCGAGAAGATGAGGTGAGTGGCCCGCTACCTCTTCTGGTGGCCGCCTCCCTCCTTCCTGGCCTCCCGGAGCTGCGCCCTTTCTCACTGGTTCTCTCTTCTGCCGTTTTCCGTAGGACTCTCTTCTCTGACCTGAGTCTCCTTTGGAACTCTGCAGGTTCTAGAT
+
DDDDDDCCFFFFGGGGGGFGGGHHGFGEHGHHHGGGGGGGGHHHHGGGGGGGHHHHHHHGGGGGGGGGGGGHHHHGGGGHGHHHHGGGGGGGGGHHHHHHHGHHHHHGGHHGGGGGHHHHHHHHHHHGHHGGGGGHGHHGHHHHHHGGGGGGGGGGGGGGGGGGFFFFFFFFFFFFFFFFFFFFHHHFFFFDFFFFFFFFFFFFFFFFFFFHFHHFFFFFFFFFFFFBFFFFFFFFFFFFFFFFFFFBFFB
@M05620:37:000000000-D9766:1:1101:2229:14572 1:N:0:83
ACCACACCTTCTACAATGAGCTGCGTGTGGCTCCCGAGGAGCACCCCGTGCTGCTGACCGAGGCCCCCCTGAACCCCAAGGCCAACCGCGAGAAGATGAGTGTCCCTCTACCTCTTCTGGTGGCTGCCTCCCTCCTTCCTGGCCTCCCGTAGCTGCGCCCTTTCTCACTGTTTCTCTCTTCTGCCGTTTTCCGTAGGACTCTCTTCTCTGCCCTGATTCGCCTTTTGAACTCTGCGGGTTCTAGATCGTAA
+
BCCCCCCCFFFFGGGGGGGGGFHHGEGGHGHHHGGGGGGGGHHHHGGGFGGGGHFHHHHGGGGGGGGGGGGHHHHGGGGHGHHHHGGGGGGGGGHHHHHB2F>D1110?1?1=FGFGGHF<F.<0.>011>./<E<0GCD0/.<0<.;;.-;C;:C;A.9;/;B0BFFB;0;CFGGFFGBBFBFBBE.;EFBF9.A.9BBFF0FFB9FF000;;./0;:.9;;A00;:00:BF00-9-9;;B0F0;:E/99
@M05620:37:000000000-D9766:1:1101:23621:14621 1:N:0:83
ACCACACCTTCTACAATGAGCTGCGTGTGGCTCCCGAGGAGCACCCCGTGCTGCTGACCGAGGCCCCCCTGAACCCCAAGGCCAACCGCGAGAAGATGAGGTGAGTGGCCCGCTACCTCTTCTGGTGGCCGCCTCCCTCCTTCCTGGCCGCCCGGAGCTGCGCCCTTTCTCACTGGTTCTCTCTCCTGCCGCTTTCCGCACTACTCTCTTCTCTGACCTGAGTCTCCTTTGGTACTGTGTATGGTCTAGAA
+
EEEEEEEEFFFFGGGGGGGGGGHHGGGGHGHHHGGGGGGGGHGHHGGGGGGGHHHHHHHGGGGGGGGGGGGHHHHGGGGHGHHHHGGGGGGGGGHHHHHGB?GH?FG//FG/--<->GGFHGF<01<..=-<<<C../<.<CGHH1/<C-<9A-A-AC<<0--<--/0111::1</<01<FFF00:<0:.<--<<11<.<--0:<FFFFFF1BFFF1<1///<<1B0<:1</.<BB1<F:111/1:<1BF1
@M05620:37:000000000-D9766:1:1101:17970:14659 1:N:0:83
ACCACACCTTCTACAATGAGCTGCGTGTGGCTCCCGAGGAGCACCCCGTGCTGCTGACCGAGGCCCCCCTGAACCCCAAGGCCAACCGCGAGAAGATGAGTGGCCCGCTACCTCTTCTGGTGGCCGCCTCCCTCCTTCCTGGCCTCCCGGAGCTGCGCCCTTTCTCACTGGTTCTCTCTTCTGCCGTTTTCCGTAGGACTCTCTTCTCTGACCTGAGTCTCCTTTGGAACTCTGCAGGTTCTAGATCGGAA
+
CCCCCCCCFFFFGGGGGGFGGGHHGEGBGEHHHGGFGGGGGHHHHGGGGGGGHHHHHHHGGGGGGGGGGGGHHHHGGGGHGHHHHGGGGG<CGGHGHHHHHHGGHHGGGGGHHHHHHHHHHGGHHGGGGDHGHHGHHHHHHHHHHHGGGG-AFGGGGGGGGGGFFFFFFFFFFFFFFFFFFFFFFFFFFFFFFFFFFFFFFFFFFFFFFF0FFFFFFFFFFFFFFFFBFFFFFFFFFFFFFFFFFFFFF?E
@M05620:37:000000000-D9766:1:1101:2934:14663 1:N:0:83
GAGGCTGCTTTGGAAGAAACTCACAGGTTACTGCCAAAAGTTCGGCTGGGCCTGGGTCAGATTCCCAGCCTGCTGACGCTAGCTCAAACGACTGCCTCTGATCGCCTACATCATGCTCCCCGTAAGGAAATTCTCCTAGAAGACTCCACGGGAGTAACAGAGCTGATGAAACAATGGCAAGTAAGTCAGGCATTTCCGCTTTACCCCTCTTGTGGATCCCATTGAACAATTCTCATCCTTTGTACTTGTAA
+
AAAAAAFAFFFFGGGGGGGGG111B10BBF13FE0GGB00B2D00A/A//FFF///A00B1AF221110/A0BBBGG///BEGH111@1/BE//F>11BG12B/?E/EHHB2BFBBF1B?EE?/?F1BFGB1>BFGFHGGGGFF1@1<0//>ECFH<1>1><>F><FGFHHGCE00<<G0<<=<==:0;/;.=;;CG:.;E.00;9:;C/FF;;9CC;B/9;;0;CB09C0;0;C0;///;:9/;9B/9;/
@M05620:37:000000000-D9766:1:1101:10241:14701 1:N:0:83
ACCACACCTTCTACAATGAGCTGCGTGTGGCTCCCGAGGAGCACCCCGTGCTGCTGACCGAGGCCCCCCTGAACCCCAAGGCCAACCGCGAGAAGATGAGTGGCCCGCTACCTCTTCTGGTGGCCGCCTCCCTCCTTCCTGGCCTCCCGGAGCTGCGCCCTTTCTCACTGGTTCTCTCTTCTGCCGTTTTCCGTAGGACTCTCTTCTCTGACCTGAGTCTCCTTTGGAACTCTGCAGGTTCTAGATCGGAA
+
CDDDDDCDFFFFGGGGGGGGGGHHGGGGHGHHHGGGGGGGGHHHHGGGGGGGHHHHHHHGGGGGGGGGGGGHHHHGGGGHGHHHHGGGGGGGGGHHHHHHHHGGHHGGGGGHHHHHHHHHGHGHHGGGGGHGHHGHHHHHHHHHHHGGGGGGGGGGGGGGGGGFFFFFFFFFFFFHHFFFFFFFFFADFFFFFFFFFFFFFFFFFFFFFHFFFHFFFFFFFFFFFFFFFFFFHHFHFFAFFFFFFHFFFFF
@M05620:37:000000000-D9766:1:1101:21851:14712 1:N:0:83
ACCACACCTTCTACAATGCGCTGCGTGTGGCTCCCGAGGAGCACCCCTTGCTGCTGACCTAGGCCCCCCTGAACCCCAAGGCCAACCGCGCGAAGATGACCCAGGTGCGTGGCCAGCTACCTCTTCTGGTGGCCGCCTCCCTCCTTCCTGGCCTCCCGGAGATGCGCCCTTTCTCACTGGTTCTCTCTTCTGCCGTTTTCCGTAGGACTCTCTTCTCTGACCTGCGTCTCCTTTGGAACTCTGCAGGTTCT
+
BBBBBBB3BCFFGGGGGGGEGGGGGGGAAEFGHBBE?EFGGHHHHGGBFGHHGHHHHHH@BFFHHEGGGGGFGHHGGGGHGHHHHGGGGGGGGGGCGHHFHH/??GHFGGGGGH1>FGHHHHHHHGHFHHHGHHGGGGGHGHHGHHHHHGGHGGGGGGF-;-;;FGGGGGFFFFFFFFFFFFFFFFFFFFFFFFFFFFFFFFF.;DFFFFFFFF/;BFFFFFFFFFFAFFFFFFFEFFFFFFFFFFFFFFF
@M05620:37:000000000-D9766:1:1101:14133:14712 1:N:0:83
ACCACACCTTCTACAATGAGCTGCGTGTGGCTCCCGAGGAGCACCCCGTGCTGCTGACCGAGGCCCCCCTGAACCCCAAGGCCAACCGCGAGAAGATGAGTGGCCCGCTACCTCTTCTGGTGGCCGCCTCCCTCCTTCCTGGCCTCCCGGAGCTGCGCCCTTTCTCACTGGTTCTCTCTTCTGCCGTTTTCCGTAGGACTCTCTTCTCTGACCTGAGTCTCCTTTGGAACTCTGCAGGTTCTAGATCGGAA
+
CCCCCCCCFFFFGGGGGGGGGGGHGEEEGGHHHGGGGCFGGHHHHGGGGGGGHHGHHHHGGGGGGGGGGGGHGHHGGGGGGHHHGGGGGGDGGGHHGHF=>>FAGCDCCDCHFHFFDFF1G<..C--<EDGGFGEGHHH00/CCHHGAECD??.0CDFGGAGFFFF9FFFF0BFFFFFFFFB9FB9DDFFFF?B.:?9B9BFFBFFFB9099BB//9:F0BBBFB090;FFBFFFFFFABBBFFFBF.A9E
@M05620:37:000000000-D9766:1:1101:19380:14748 1:N:0:83
ACCACACCTTCTACAATGAGCTGCGTGTGGCTCCCGAGGAGCACCCCGTGCTGCTGACCGAGGCCCCCCTGAACCCCAAGGCCAACCGCGAGAAGCTGAGGTGCGTGGCCCGCTCCCCCTTCTGGTGGCCGCCTCCCTCCTTCCCGGCCTCCCGGCGCAGCGCCCTTTCTCACTGGTTCTCTCTTCTGCCGTTTTCCGTCGGACTCTCTTCTCTCCCCTGCGTCTCCTTTGGAACTCTTCCGGTTCTCGAT
+
ABABBBBAFFFFGGGGGGEGGFHHCGDF4EGHHFGG2EFE2FEHHGEEEEGF5BGHGHHGEE0FFEEFGGGHHHHGGGGFGHHGHGGGGGCBCDH2??FG/2?<@<<A@<C@<C-><.<<<GHFF0CEG.;CGDEEEBFGGGGG/.-9:DFEGA?ADF----9;-99BFFFBFF/9B9BFFFB/BFFFF/@A9B.::9B.@9BFFFFBBFFFFF//;;BE.9.9ABFB/;//9/9B/9/;/A-;..;99/:
@M05620:37:000000000-D9766:1:1101:9075:14756 1:N:0:83
ACCACACCTTCTACAATGAGCTGCGTGTGGCTCCCGAGGAGCACCCCGTGCTGCTGACCGAGGCCCCCCTGAACCCCAAGGCCAACCGCGAGAAGATGAGTGGCCCGCTACCTCTTCTGGTGGCCGCCTCCCTCCTTCCTGGCCTCCCGGAGCTGCGCCCTTTCTCACTGGTTCTCTCTTCTGCCGTTTTCCGTAGGACTCTCTTCTCTGACCTGAGTCTCCTTTGGAACTCTGCAGGTTCTAGATCGGAA
+
CCDDDDCDFFFFGGGGGGGGGGHHGGGFHGHHHGGGGGGGGHHHHGGGGGGGHHHHGHHGGGGGGGGGGGGHGHHGGGGHGHHHHGGGGGGGGGHHHHHHHGGGHHGGGGGHHHHHHHHGHHGHHGGGGGHGHHGHHHHHHHHHHHGGGGFGGGGGGGGGGGGFFFBFFFFFFFFFFFFFFFFFFFFFFFFFFFFFFFFFFFFFFFFFFFBFFFFFFFFFFFFFFFFBFFFFFFFFFFFFFFBFFFFFFFF
@M05620:37:000000000-D9766:1:1101:3872:14760 1:N:0:83
ACCACACCTTCTACAATGAGCTGCGTGTGGCTCCCGAGGAGCACCCCGTGCTGCTGACCGAGGCCCCCCTGAACCCCAAGGCCAACCGCGAGAAGATGAGTGGCCCGCTACCTCTTCTGGTGGCCGCGTACCTCCTTCCTGGCCTCCCGGAGCTGCGCCCTTTCTCACTGGTTCTCTCTTCTGCCGTTTTCCGTAGGACTCTCTTCTCTGACCTGAGTCTCCTTTTGAACTCTGCAGGTTCTAGATCGGAA
+
AAA1AAAAFFFFGGGGDGG1GAGHGAAEHAGH1FFAEGGGGHHHHGGGGFGGHHHFHHHGGGGGGAGGGGGFH1GGGGFH/<GHGGE/>CC@/CBFDHHGGH/<?FCGGGCH1>FFHFB1><..GCC-;:AECHHC0CC009C.9AE.A--;A9FF-AA@-FFF//BF9/-/9;BFB9/BB9;FF@FFFE/B-/--A/B/BFBFFF/9BB/99FB/:;/BFFFFF/;-:FFFFF///9-;BFB/:FF--9-
@M05620:37:000000000-D9766:1:1101:26406:14767 1:N:0:83
ACCACACCTTCTACAATGCGCTGCGTGTGGCTCCCGAGGAGCACCCCGTGCTGCTGACCGAGGCCCCCCTGAACCCCAAGGCCAACCGCGCGAAGATGAGGTGAGTGGCCCGCTACCTCTTCTGGTGTCCTCCTCCCTCCTTCCTGGCCTCCCGGCCCTGCGCCCTTTCTCACTGGTTCTCTCTTCTGCCGTTTTCCGTAGGACTCTCTTCTCTGACCTGCGTCTCCTTTGGAACTCTGCTGTTTCTAGAT
+
BBBBBBBBFFFFGGGGGG4EEEGGGGGFHGGHHGGGGGGFGHGHHGG0AEGGHHGHHHHEEGGGGGGGGGGEHHHGGGGHGHHHGGGGGG/DGGGGHBGF00/1<=1>FCHG<-<ACGFF0=GFBG;.;B0:/:C;C/:E/00;;0/;FFA9C99--;..ECFF==FFF99/9//9///:BFE/FFFF//-:./;99.F...//;9;F/;FFFFB9/BFF.-;9.BB9/9/9/9999//B/;//9BB/999
@M05620:37:000000000-D9766:1:1101:12210:14778 1:N:0:83
AGTGCCAGCTCTCAATCGCACAGGGGACCCAGGGCCTGGCCCCTCCATCCAGAAAACCTATGACCTCACCCGCTACCTGGAGCACCAACTCCGCAGCTTGGCTGGGACCTATGTGAGTATCCAGCGTAGGAATCTGGGAGTTGGGGAGGAGTGAGGAGTTGGGGAAAGACAGTCCTAACCGTGGAGGGTTCTGGTAAATGATGGGGTGAGGAGGGGCTCTTTGGCTCCCACCAGTCCCCCTGTCTGGTCTA
+
BCBCCFFFCFFFGGGGGGGGGGHHGGGGGGHHGGGGGGHHHHGHGGHHHHHHHHHHHGHHHHHHHHHHHHHGGGGGHHHHHHHHHHHHGHHHGGGGGHHHGHHGGGHHGHHHHHHHHHHHHHHHHGGGGGHHHHHHHHHGGHHHGGGGGGGHHHHHHGHHHHGGGGHHHHHHHHHHHHHHGGGGGGGGGGGGHGGGGHGGHGGGGGFFFFFFFFFFFFFFFHHFFFFFFFFFFFFFFFFFFFFFHHFFFFB
@M05620:37:000000000-D9766:1:1101:11065:14784 1:N:0:83
ACCACACCTTCTACAATGAGCTGCGTGTGGCTCCCGAGGAGCACCCCGTGCTGCTGACCGAGGCCCCCCTGAACCCCAAGGCCAACCGCGAGAAGATGACCCAGGTGAGTGGCCCGCTACCTCTTCTGGTGGCCGCCTCCCTCCTTCCTGGCCTCCCGGAGCTGCGCCCTTTCTCACTGGTTCTCTCTTCTGCCGTTTTCCGTAGGACTCTCTTCTCTGACCTGAGTCTCCTTTGGAACTCTGCAGGTTCT
+
CCDDDDCCFFFFGGGGGGGGGGHHGGGFHGHHHGGGGGGGGHHHHGGGEGGGHHGHHHHGGGGGGGGGGGGHGHHGGGGHGHHHHGGGGGGGGGHHHHHGHHHGGHHHHHHGGHHGGGGGHHHHHHHHHHHGHHGGGGGHGHHGHGGGGGGGGGGGGGGGGGGGGGFFFFFFFFFHHHFFFFFFFFFFFFFFHFFFFFFHFFFFFFFFFFFFFHFFFFFFFFFFFFFFFFFFFFHFFFFFFFHFFFFFFFF
@M05620:37:000000000-D9766:1:1101:11362:14813 1:N:0:83
ACCACACCTTCTACAATGAGCTGCGTGTGGCTCCCGAGGAGCACCCCGTGCTGCTGACCGAGGCCCCCCTGAACCCCAAGGCCAACCGCGAGAAGATGAGGTGAGTGGCCCGCTACCTCTTCTGGTGGCCGCCTCCCTCCTTCCTGGCCTCCCGGAGCTGCGCCCTTTCTCACTGGTTCTCTCTTCTGCCGTTTTCCGTAGGACTCTCTTCTCTGACCTGAGTCTCCTTTGGAACTCTGCAGGTTCTAGAT
+
BBB?ABBBFFFFGGGGGGGGGGHFGEGF4AGHHGGGGGGGGHHHHGGG1EFGHHHHHHHGGGGGGGGGGGGHCHHGGGGHGHHHHGGGGGGGGGHHHHHFHHHFFGHGGHECGGGCHHFGHHHHHFHGHF?DGGGHGHHGHHHHG0/CFGGGFD-9?DAFG??DDFFFFFFEFFFF:BFFFFFFFFB9/BB99FF/BD9.A9BFFFFFFFFFFFBFFFFFFFBBFFBFFFFB/;BFFBFBFFFABFFFFB;
@M05620:37:000000000-D9766:1:1101:27248:14820 1:N:0:83
ACCACACCTTCTACAATGAGCTGCGTGTGGCTCCCGAGGAGCACCCCGTGCTGCTGACCGAGGCCCCCCTGAACCCCAAGGCCAACCGCGCGAAGATGAGTGGCCCGCTACCTCTTCTGGTGGCCGCCTCCCTCCTTCCTGGCCTCCCGGCGCTGCGCCCTTTCTCACTGGTTCTCTCTTCTGCCGTTTTCCGTAGGACTCTCTTCTCTGCCCTGAGTCTCCTTTGGCACTCTGCAGGTTCTCGATCGGAA
+
ABBABABBFFFFFGGGGGGGGGHFGEE2AEHHFFGEDFGCGHHHHGGGEEFGGHHHGHHGGGGGGEEGGGEHFGGGGGGHFGHHHGGGGG/>BDG?GHFGFGF<0?>@D<AFGHHHHH0<D/.CGGACG:CCGHGHHHHH0FFGGGGGBG-DCGFFF99-;BFFFF9FFFFFFFFFFFFFBFFFFFDDFFFFFFFFFFFFFFFFF/;BFFEFFFF.;BFFFFFFFFF/;BFFFFFFF9ABFF/AFF;B?DE
@M05620:37:000000000-D9766:1:1101:19110:14831 1:N:0:83
ACCACACCTTCTACAATGAGCTGCGTGTGGCTCCCGAGGAGCACCCCGTGCTGCTGACCGAGGCCCCCCTGAACCCCAAGGCCAACCGCGAGAAGATGAGTGGCCCGCTACCTCTTCTGGTGGCCGCCTCCCTCCTTCCTGGCCTCCCGGAGCTGCGCCCTTTCTCACTGGTTCTCTCTTCTGCCGTTTTCCGTAGGACTCTCTTCTCTGACCTGAGTCTCCTTTGGAACTCTGCAGGTTCTAGATCGGAA
+
BBBBBBBBFFFFGGGGFG5FGFHFGEEAAAGHHGGEEGGGGHHHHGGGAEGGHHGGHHHGFGGGGDGGGGGGHHHGGGGHGGHHHGGGGGGCCGFF2GDHHH/?FGDDG<CGHHFHHH=1F>?GHG@DD;CEHHGHHHHHGEHHHHGGGC-ADGFGGGGDBGFFFFFFFFFFFFFFFFFFFFFFFFDDFFFFFFFDFFFFFFFBFFFFFFBFFFF/;BFFFFFFFFF/9BFFFFFFB../;F/BFBFED?E
@M05620:37:000000000-D9766:1:1101:8274:14838 1:N:0:83
ACCACACCTTCTACAATGAGCTGCGTGTGGCTCCCGAGGAGCACCCCGTGCTGCTGACCGAGGCCCCCCTGAACCCCAAGGCCAACCGCGAGAAGATGAGGTGAGTGGCCCGCTACCTCTTCTGGTGGCCGCCTCCCTCCTTCCTGGCCTCCCGGAGCTGCGCCCTTTCTCACTGGTTCTCTCTTCTGCCGTTTTCCGTCGGACTCTCTTCTCTGACCTGAGTCTCCTTTGGAACTCTGCAGGTTCTAGAT
+
DCDDDDDCFFFFGGGGGGGGGGHHGGGFHGHHHGGGGGGGGHHHHGGGGGGGHHHHHHHGGGGGGGGGGGGHHHHGGGGHGHHHHGGGGGGGGGHHHHHGG===GHHGGFHGGF-CHHHFFGHDG<CGCGGGGGGHGHHGHHHHHF/=FGGGGG?-9AFGF?DFFFFFFFF0BFFF<FBFFFFFFFF0<FDADFFFFFF.@@=DBFFFFFFFFFBBFBFF:FFFFFF0FB0F:BBFFBFF0BF<BBFBFBF
@M05620:37:000000000-D9766:1:1101:4377:14855 1:N:0:83
GAGGCTGCTTTGGAAGCAACTGACAAGCCAGGGACACAAGATCGGAAGCGCACACGTCTGTACTCTAGTCACCTGAAGCTAGCTCGTATGCCGTCTTCTGCTTGAAAAAAAAAACACTACCTCTTCTAATAACCGCCTACCTCCGGACTATCCACCATTATCTTAAACATATCTCAATGCTTCTATCTTCTGCCGAATTCATTCTTACGCGATTCTCTGATCTTACTCTCCTTTTGACCTCTGCAACCTCT
+
BBBBBBFBFFFFGGGG4GGFGCFFG54BFGGHEFGG2FFHHHHFEAEFG0EEECH0BGHG5AGHH5@DDFF5BFFBFG3BF3BGHB/B??FGE?EH1FGHFHFHFFGHHCGGC///010@<111@@@111111?//<.<0>11..-<-</00<0<<.00::=0;:0;0;000:0<C000:00C00;00;FB0009--.9000;90009.:---.;;:////://9;////;/9///./9/;//;9//./;/
@M05620:37:000000000-D9766:1:1101:26473:14857 1:N:0:83
GAGGCTGCTTTGGAAGAACCTGACAAGCCAGGGACAAAAGATCGGAATAGCACACGTCTGAACTCCAGTCACCGACCTCTATCTCGTATGCCGTCTTCTGCTTGAAACAAAAAAAAGTATCCAGCGTCGGAATCTGGGCGTTGGGGAGGGGCGCGGAGTTGGGGAAAGACTGTCCTAACCGTGGAGGGTTCTGGTAAATGATGGGGTGAGGCTGGGCTCTATGGCTCCCACCAGTCCCCCTGTCTGGTCTA
+
A?AAAAF11DFFFGFGGGFGG0FCGHFGGFEHGAFG0FGE/GHEEEF/B1BFGFHAFHHA1BFFHGHFFGFFG/////B@G2GFHGFEFBHHGAEGCFGGGFGHFFG1FCCF?//>/1F222B1G?//<//?FFFGF0/-<--<<-=@?-:-;--9-;.99/-9--9;9F/99B//BFFF@---;AB@-AF/9;9/9///9//:A--;AA------AF-//;//--;-:9FAE-9/B/E---;////;9/9
@M05620:37:000000000-D9766:1:1101:27352:14886 1:N:0:83
ACCACACGTTCTACAATGCGCTGCGTGCGGCGCGCGAGGAGCACCCCTTGCTGCTGACCAAGGCCCCCCTGAACCCCAAGGCCAACCGCGCGAAGATGAGGCGGGTGGCTCGCTGCCTCTTCTGGTGGCCGCCTCCCTCCTTCCTGGCCTCCCGGCGCTGCGCCCTTTCTCCCTCGTTCTCTCTTCTGCCGTTTTCCGTCGGACTGTCTTCTCTGGCCTGCGTCTCCCTCTGAGCCCTGCCGGCTCTTGAT
+
A?AAAA@11BCAGGGFFGFEFAEAEEEA0A//A/AE/EEE?GHCGGG/0BB11B1FHHB1?>/FHFGEE</CFGFFG?CHGHHHHGGCGGCG-CC.1==GH.<-:;??F.0;@F.9.CBFFGBF/:BB:-99--9-:BFAFFFB/F/9-;-99A@-99;@A@-99@B/BB//::--;9AE/B9:BBBF/;;A-9A/9AF-----9-;99/9;/9F9;-/9-9----;99-9/;//;;--;-;@-;-:////
@M05620:37:000000000-D9766:1:1101:20880:14927 1:N:0:83
ACCACACCTTCTACAATGAGCTGCGTGTGGCTCCCGAGGAGCACCCCGTGCTGCTGACCGAGGCCCCCCTGAACCCCAAGGCCAACCGCGAGAAGATGAGGTGAGTGGCCCGCTACCTCTTCTGGTGGCCGCCTCCCTCCTTCCTGGCCTCCCGGAGCTGCGCCCTTTCTCACTGGTTCTCTCTTCTGCCGTTTTCCGTAGGACTCTCTTCTCTGACCTGAGTCTCCTTTGGAACTCTGCAGGTTCTAGAT
+
BAABB@ABFFFFFGGGFGGGFGHFEEEEHDHHHGGEDEGAEHHHHGGGAEECFFFHHHBEFGGGEE@FGGGFHFFEGGGHFHHCGGGGGFGC@AFG><>GHG/F<GHGGHHGGG?FGFGFFHHHFGGFHGGG?A.;EHHF/GGH0GG?AGFEADFCGGGF/99EAFFFFFFFFFFFFFFFFFFFFFFFFFFDFFFFFFFFFFFFBFFFFFFFFFE/BBBFFF9FFFFFFFFFFFFFFFFFF9F;FFB:BF;
@M05620:37:000000000-D9766:1:1101:27891:14935 1:N:0:83
ACCACACCTTCTACAATGCGCTGCGTGTGGCTCCCGAGGAGCACCCCGTGCTGCTGACCGAGGCCCCCCTGAACCCCAAGGCCAACCGCGCGAAGATGAGTGGCCCGCTACCTCTTCTGGTCGCCGCCTCCCTCCTTCCTGGCCTCCCGGCGCTGCGCCCTTTCTCACTGGTTCTCTCTTCTGCCGTTTTCCGTTGGACTCTCTTCTCTGCCCTGCGTCTCCTTTGGCACTCTGCAGGTTCTAGATCGGAA
+
AAA1AAAACFFFGFGB3G1AFCECGAA000FB1BBA/EEEEHGFHGE/B/EFFHFEHHF>/E?EG/EEEEC0F>FEGG?HA/GHHGA@CC?</CG?1?1??D//0.<<A-<<D0DDDG00<0<-:;-:A..;CFGFEFBB09AA0;:CF?@?->@--;A@?/B9B/B99B-9BBBFFEBBBFFEB@99BAFFB//--;B/;FBFFBFFFFF/AFF-9A@BBFFFFF//99BBBFB//99/;B/9//;--;A
@M05620:37:000000000-D9766:1:1101:25348:14935 1:N:0:83
ACCACACATTCTACAATGCGCTGCGTGTGGCTCCCGAGGAGCACCCCGTGCTGCTGACCGAGGCCCCCCTGAACCCCAAGGCCAACCGCGCGAAGATGACTGGGGCGCTACCTCTTCTTGTTTCCGGCTTCCTCCTTCCTGCCCTCCCGGGGCTGCGCTTTTTCTCACTGGTTCTCTCTTCTGCCGTTTTCCGTAGGACTCTCTTATCTGCCCTGCGTCTCCTTTGGCACTCTGCAGTTTCTCGATCGGAA
+
AAAAA>A3BBDFFGGFFGFAGCGGGGDAA2BF32B2A2A0BB1BGGE0B1EAFFFGFHG00>EEFEEEGGEB3B?EEGAF?/?GGFF/B<B>/<C/1<11?<//-<<<-<-/0:00CF0000;;CD-;C-//9C//CB909/;AFG..C--;@B.9-9;;.;BB/B////./;BB/F9/;;///99.9/;/;./:;ABB9/9:FFB//BF/9./;.;.-.;BB///////.BFBBFF/9:;B/A9F;-9;;
@M05620:37:000000000-D9766:1:1101:4999:14942 1:N:0:83
ACCACACCTTCTACAATGAGCTGCGTGTGGCTCCCGAGGAGCACCCCGTGCTGCTGACCGAGGCCCCCCTGAACCCCAAGGCCAACCGCGAGAAGATGAGGTGAGTGGCCCGCTACCTCTTCTGGTGGCCGCCTCCCTCCTTCCTGGCCTCCCGGAGCTGCGCCCTTTCTCCCTGGTTCTCTCTTCTGCCGTTTTCCGTCGGACTCTCTTCTCTGACCTGAGTCTCCTTTGGAACTCTGCAGGTTCTAGAT
+
CCCCCCCCFFFFGGGGGGGGGGHHGGGFHFHHHGGGGGGGGHHHHGGGAFFGHHGHHHHGGGGGGGGGGGGHHHHGGGGHGHHHHGGGGGCGGGHHHHHHHGHHHHHGGHHGGGGGHHHHHHHHHGHGHHGGGGGHGHHGHHHHHHBFGGGGGGG-CGGGGGGGFFFFFFF0BFFFFFFFFFFFFFFFFFFADFFFFFF.;B=FFFFFFFFFFFFFFFFFBFFFFFFFFFFFFFFFFFFF0FFFFFFFFFF
@M05620:37:000000000-D9766:1:1101:7534:14949 1:N:0:83
GAGTCTGCTTTGGCAGAAACTGACAAGCCAGGCACAAAAGATCGGAAGCGCACACGTCTGAACTCCAGTCACCTGAAGCTCTCTCGTCTGCCGTCTTCTGCTTGAAAAAAAAAACCCACCTTCTCTTCTTGCTCTCTTCCTCCTTTCTTCCTCCTCCTTCCTTCCCCTCTTCCCTACCCTTCTCCCTTTCCCCCTTCTTCCCTTTTCTTCCTTTTTCTCACTTACTCACATCTTTACCCTTCTCCTTTTTT
+
>>>3>BDFFFFFGGGF2FGABBBGHAFBF4BB42B2BFFFEHGAEBABAEGAAAFFHHHGHGCGHHHFDFFGH3BB@FGH@4@BFB?>BFG@>>>EFG@FGGHHEFHHGG/E/////<?C022211111?1?1<1<111??1>011111111100<>/00/<<0////./=00/00...0:/00;/;C000;99-./00;0/;0:0=900;0000:;0;0;0000;;/////:/;//;;B/.////////;
@M05620:37:000000000-D9766:1:1101:13575:14957 1:N:0:83
ACCACACCTTCTACAATGAGCTGCGTGTGGCTCCCGAGGAGCACCCCGTGCTGCTGACCGAGGCCCCCCTGAACCCCAAGGCCAACCGCGAGAAGATGAGGTGAGTGGCCCGCTACCTCTTCTGGTGGCCGCCTCCCTCCTTCCTGGCCTCCCGGAGCTGCGCCCTTTCTCACTGGTTCTCTCTTCTGCCGTTTTCCGTAGGACTCTCTTCTCTGACCTGAGTCTCCTTTGGAACTCTGCAGGTTCTAGAT
+
>AABBBBBFFFFGGGGGGGGGGHHGGGEHGGHHGGGGGFGGHHHHGGGEGGGHHHGHHHGGGGGGGGGGGGHHHHGGGGHGHHHHGGGGGGGGGHHHHHHHFGHHHGGGFHGGGGGHHHHHHHHHHHGHHGGGGGHGHHGHHHHHHGGGGGGGGGCGGGGGGGGFFFFFFF/BFFFFFFFFFFFFFFFFFF.AFFFFBB.DFFFFFFFFFFFFFFBFBBFFFFFFFFFFFFFFFFFFFFFEFFFFFFBF/B
@M05620:37:000000000-D9766:1:1101:12445:14960 1:N:0:83
ACCACACCTTCTACAATGAGCTGCGTGTGGCTCCCGAGGAGCACCCCGTGCTGCTGACCGAGGCCCCCCTGAACCCCAAGGCCAACCGCGAGAAGATGAGGTGAGTGGCCCGCTACCTCTTCTGGTGGCCGCCTCCCTCCTTCCTGGCCTCCCGGAGCTGCGCCCTTTCTCACTGGTTCTCTCTTCTGCCGTTTTCCGTAGGACTCTCTTCTCTGACCTGAGTCTCCTTTGGAACTCTGCAGGTTCTAGAT
+
CCCCDDDDFFFFGGGGGGGGGGHHGGGEHGHHHGGGGGGGGHHHHGGGGGGGHHHHHHHGGGGGGGGGGGGHHHHGGGGHGHHHHGGGGGDGGGHHHHHHF?CGHHHGGHHGGCGGHHHHHHHHH0GGGHGGGGGHGHHGHHHHHHFGAFGGGGA?DGGGGFGGFFFFFFFFFFFFBFFFFFFFFFFFFFFDDFFFFFFFFFFFFFBFFFFFFFFFFFFFFBFFFFFBFBFFFFFBFFFFFFFAFFFFFFF
@M05620:37:000000000-D9766:1:1101:13531:14961 1:N:0:83
ACCACACCTTCTACAATGAGCTGCGTGTGGCTCCCGAGGAGCACCCCGTGCTGCTGACCGAGGCCCCCCTGAACCCCAAGGCCAACCGCGAGAAGATGACACAGGTGAGTGGACCGCTACCTCTTCTGGTGGCCGCCTCCCTCCTTCCTGGCCTCCCGCAGCTGCGCCCTTTCTCACTGGCTCTCTCCTCTGCCGTTTTCCGTCGCACTTTCTTCTCTGACCTGCGTCTCCTTTGGAACTCTGCAGGTTCT
+
CCCCCCCCFFFFGGGGGGGGGGHHGGGGHGHHHGGGGGGGGHHHHGGGGGGGHHHHHHHGGGGGGGGGGGGHHHHGGGGHGHHHHGGGGGGGGGHHHHHG2?20FF11011/1?GCFG?GC11DGG0<G0<.CH@-A:.:C/:CGCG/00/:AFFEAF-:-A/:0-A.@9/;90:;FF9/.;0/9BF/;9FB0F-;AFEFF.;.----990:B0;09;099BF/.-;-./;90;0/00;0;FBF90F.;F9
@M05620:37:000000000-D9766:1:1101:6824:14966 1:N:0:83
ACCACACCTTCTACAATGAGCTGCGTGTGGCTCCCGAGGAGCACCCCGTGCTGCTGACCGAGGCCCCCCTGAACCCCAAGGCCAACCGCGAGAAGATGAGTGGCCCGCTACCTCTTCTGGTGGCCGCCTCCCTCCTTCCTGGCCTCCCGGAGCTGCGCCCTTTCTCACTGGTTCTCTCTTCTGCCGTTTTCCGTAGGACTCTCTTCTCTGACCTGAGTCTCCTTTGGAACTCTGCAGGTTCTAGATCGGAA
+
BBCBCCCCFFFFGGGGGGGGGGHHGFGEFEHGHGGEGGEGGHHHHGGGFEGGHHGHHHHGGGGGGGGGGGGHGHHGGGGHGGHHHGGGGGCFGGHHHHH2GHGGHHFGGGGHHHHHHHEGHHFHHGGGGGHGHHGHHHHGHHHHHHGGGG?FGGFGGGGGGGGFFF/FFFFFFFFFFFFFFFFFFFFFFFFFFFADFFFFFFFFFFFFFB/;FFFBFFFFFFFFFFFBFFFFFFFFFFFFFFFFFFFFFBE
@M05620:37:000000000-D9766:1:1101:19419:14970 1:N:0:83
ACCACACCTTCTACAATGAGCTGCGTGTGGCTCCCGAGGAGCACCCCGTGCTGCTGACCGAGGCCCCCCTGAACCCCAAGGCCAACCGCGAGAAGATGAGTGCCCCGCTCCCTCTTCTGGGGGCCGCCTCCCCCCTTCCTGGCCCCCCGGACCTGCGCCCTTTCTCACTGGTTCTCTCTTCTGCCGTTTTCCGTAGGACTCCCTCCTCTGACCTGAGTCTCCTTTGGAATTCTCAAGTTTCTAGACCGGAA
+
BBBBBBBBFFFFGGGGGGGGFGHHGGGGHGHHHGGFGGGGGHHHHGFGEFGFHHHHHHHGGGCGGGGGGGGHHGFGGGGHGHHHHGGGGGGGG/?2F222?G2FGF///->.0<><=1F10<-<--:-:CGE.:9A.BBBF/F9.9?>D----...-;A;=B////9///.;///;//;B///;B=DFF.9/./99.///9/.;..9.9//B/B./;///;/BFBF/;;///////9/9/B/////9--@>
@M05620:37:000000000-D9766:1:1101:13586:14973 1:N:0:83
ACCACACCTTCTACAATGAGCTGCGTGTGGCTCCCGAGGAGCACCCCGTGCTGCTGACCGAGGCCCCCCTGAACCCCAAGGCCAACCGCGAGAAGATGAGGTGAGTGGCCCGCTACCTCTTCTGGTGGCCGCCTCCCTCCTTCCTGGCCTCCCGGAGCTGCGCCCTTTCTCACTGGTTCTCTCTTCTGCCGTTTTCCGTAGGACTCTCTTCTCTGACCTGAGTCTCCTTTGGAACTCTGCAGGTTCAAGAT
+
AAAAAAABFFFFGGGGGGGGGGHGGGGGHGGHHGGGEGGEEH2GHGGGGGGGGHHHHHHGGGGFGGGFGGGHHHHGGGGHGHHHHGGGGGDGGGHHGHHHHGFHHHHGGHHGGGGGHGHHHHHHHGHGHHGGGGGHGHHGHHHHHHGGGFGGGFDGGGGGGGGGFFFFFBFFFFFFBFFFFFFFFFFFFFFFFFFFFFFFFDFFFFFFFFFFFFFFFFFFFFFFFFFFFFFFFFFFFFFFFFFFFF/BFFB
@M05620:37:000000000-D9766:1:1101:13529:14983 1:N:0:83
ACCACACCTTCTACAATGAGCTGCGTGTGGCTCCCGAGGAGCACCCCGTGCTGCTGACCGAGGCCCCCCTGAACCCCAAGGCCAACCGCGAGAAGATGACCCAGGTGAGTGGCCCGCTACCTCTTCTGGTGGCCGCCTCCCTCCTTCCTGGCCTCCCGGAGCTGCGCCCTTTCTCACTGGTTCTCTCTTCTGCCGTTTTCCGTAGGACTCTCTTCTCTGACCTGAGTCTCCTTTGGAACTCTGCAGGTTCT
+
ABBBAAABFFFFGGGGGGFGGGHHGGGGHGGHHGGGGGGCEGHHHGGGFGGGHGHHHHHGGGGGGGGGGGGHHHHGGGGHGHHHHGGGGG/BCDHHHHHHHHGHGHHHHHGGGHHGGGGGHHHHHHHHHDFGHHGGGGGGGHHGHGGGGGGGGGGGGGGGGGGGGGFFFFFFFFFFFFFFFFFFFFFFFFFFFFFFFFFFFFFFFDFFFFFFFFFFFFFFFFFFEFFFFFFFFFFFFFFFFFFFFFFFFFF
@M05620:37:000000000-D9766:1:1101:14358:14990 1:N:0:83
ACCACACCTTCTACAATGAGCTGCGTGTGGCTCCCGAGGAGCACCCCGTGCTGCTGACCGAGGCCCCCCTGAACCCCAAGGCCAACCGCGAGAAGATGAGTGGCCCGCTACCTCTTCTGGTGGCCGCCTCCCTCCTTCCTGGCCTCCCGGAGCTGCGCCCTTTCTCACTGGTTCTCTCTTCTGCCGTTTTCCGTAGGACTCTCTTCTCTGACCTGAGTCTCCTTTGGAACTCTGCAGGTTCTAGATCGGAA
+
BBBBBBBBFFFFGGGGFGGGGGHHGEEAEEHHEFGEDGGGGHHHHGGGFEGGHHGGHHGGFGGGGDGGGGGFHFHGGGDHEEHHHGFEFGFCGGGF>GBHGHFEHHFGCGCHHFHHHHHHFHDGHGDGGGHGHHGHHHHGHHHHHHGGGGGGGGGGGGGGGGGFFFFFFFFFFFFFFFFFFFFFFDAAFFFFFFFFFFFFFFFFFFFFFFFFFFFFFFFFFFFFFFFBFFFFFFFFFF:BFFFFEFFE;;A
@M05620:37:000000000-D9766:1:1101:23642:14992 1:N:0:83
ACCACACCTTCTACAATGCGCTGCGTGTGGCTCCCGAGGAGCACCCCGTGCTGCTGACCGAGGCCCCCCTGAACCCCAAGGCCAACCGCGCGAAGATGAGGTGAGTGGCCCGCTACCTCTTCTGGTGGCCGCCTCCCTCCTTCCTGTCCTCCCGGCGCTGCGCCCTTTCTCCCTGGTTCTCTCTTCTGCCGTTTTCCGTCGGACTCTCTTCTCTGACCTGCGTCTCCCTGTGAACTCTGCCGGTTCTAGAT
+
BBBBBBB>CFFFGGGGGGAEGGGGGGGAAEHGGAFF2EEGGHGHHGG0EFEGFHHHGGH>E@CEGGGGGGFHGHHGGGGHGHHHHGGGGG<BDGG?FGGFG0?<>GHGG<FCGC<<GHHHHHHHHGHGG;:@C.CFGGGGGGGGGG0;;CFGGGGGFDFFFF;DFFFFFFFBFF/;BFFFBFFFFFFF9BB;9BEFFFFFFFF-;/9BFFFFFFF/;:BFADF@DBB/;//99/:;9//9;@C;A.;/99;
@M05620:37:000000000-D9766:1:1101:10811:15009 1:N:0:83
ACCACACCTTCTACAATGAGCTGCGTGTGGCTCCCGAGGAGCACCCCGTGCTGCTGACCGAGGCCCCCCTGAACCCCAAGGCCAACCGCGAGAAGATGAGTGGCCCGCTACCTCTTCTGGTGGCCGCCTCCCTCCTTCCTGGCCTCCCGGAGCTGCGCCCTTTCTCACTGGTTCTCTCTTCTGCCGTTTTCCGTAGGACTCTCTTCTCTGACCTGAGTCTCCTTTGGAACTCTGCAGGTTCTAGATCGGAA
+
BCCCCCCCFFFFGGGGGGGGGGHHGGGGHGHHHGGGGGGGGHHHHGGGGGGGHHHHHHHGGGGGGGGGGGGHHHHGGGGHGHHHHGGGGGGGGGHHHHHHHGGGHHGGGGGHHHHHHHHHHHGHHGGGGGHGHHGHHHHHHHHHHHGGGGGGGGGGGGGGGGGFFFFFFFFFFFFFFFFFFFFFFFDFFFFFFFFFFFFFFFFFFFFFFFFFFFFFFFFFFFFFFFFFFFFFFFFFFFFFFFFFFFFFFFF
@M05620:37:000000000-D9766:1:1101:22343:15010 1:N:0:83
ACCACACCTTCTACAATGAGCTGCGTGTGGCTCCCGAGGAGCACCCCGTGCTGCTGACCGAGGCCCCCCTGAACCCCAAGGCCAACCGCGAGAAGATGAGGTGAGTGGCCCGCTACCTCTTCTGGTGGCCGCCTCCCTCCTTCCTGTCCTCCCGGCGCTGCGCCCTTTCTCCCTTGTTCTCTCTTCTGCCGTTTTCCGTCGGACTCTCTTCTCTGCCCTGAGTCTCCTTTTGAACTCTTCCGGTTCTCGAT
+
BCCCCCCCFFFFGGGGGGGGGGHHGGGGHGHHHGGGGGGGGHHHHGGGGGGGGHHHHHHGGGFGGGGGGGGHHHHGGGGHGHHHHGGGGGGGGGHFHFF?C?/??FFGG?F@FC->G1FFHHHFF<CDH.<@CDGHGHHGHHGHHH;:FFGGFDDGG?-;D-@FFFFFFFFFFF0;FFBFFFFFFFFFFFF:AFFFFFBA==B;CFBFFFFFFEF09;FA/9B9FFF9F00:A00;B90;0;=;..;:;:;
@M05620:37:000000000-D9766:1:1101:11921:15022 1:N:0:83
ACCACACCTTCTACAATGAGCTGCGTGTGGCTCCTGAGGAGCACCCCGTGCTGCTGACCGAGGCCCCCCTGAACCCCAAGGCCAACCGCGAGAAGATGAGGTGAGTGGCCCGCTACCTCTTCTGGTGGCCGCCTCCCTCCTTCCTGGCCTCCCGGAGCTGCGCCCTTTCTCACTGGTTCTCTCTTCTGCCGTTTTCCGTAGGACTCTCTTCTCTGACCTGAGTCTCCTTTGGAACTCTGCAGGTTCTAGAT
+
[truncated: 999,695 more chars]
