# Supplementary material for: Fast but not furious: a streamlined selection method for genome-edited cells
Source: Life Sci Alliance. 2021 Apr 26;4(6):e202101051. doi: 10.26508/lsa.202101051 (PMC8127327; doi:10.26508/lsa.202101051)
Supplement: Supplementary file 1 [file LSA-2021-01051_Supplemental_Data_1.zip › SANGER and Deep Sequencing/ACTB/84_S84_L001_R1_001.fastq]

@M05620:37:000000000-D9766:1:1101:20352:2175 1:N:0:84
GAGGCTGCTTTGGACGAAACTCATAGATTACTGCAACAGTTGCCCCTGGACCTGGAAAAGTTTCTTGTGTGGCTTAAAGAAGTTGAATACTATGGGATGCTACCCATAAGGAAAGGCCCCTAGAAGACTCCAAGGAAGTAAAAGAGCTGATGAAAAAATGACAAGTAAGTCAGGCATTTACGATTTAGCATACTTGTGGATCCCATTGAACAATTAACAGAACTTATACTTGTAACTGACAAGCCAAAGAC
+
>3AA3>BAFBB4F4BAAE2EFGHHFFFGGF3DFB3BFH2DD55B32B22A2BFGAB332BBDF5DAF53B111BB355DBC35DD5555B5444@123B234BBF3B33333B31B//////BBD3BB3BB3?3/0B?2?B3F3?2222B2@@@>20>02211<0?<1<1?<1??<1<=1>.<>..<1<1100000=<D00CC/C0=00000;0;00;0:/;/:<000<;000;;0=00/9;..;;///99
@M05620:37:000000000-D9766:1:1101:14982:2199 1:N:0:84
ACCACACCTTCTACAATGCGCACATGTCCGAACTCGAGTCCCCTCAAGCTATCACGACTGCCGGCCCCCGCTAAACCAATAAAAACCACGAAAATACGTGCGAATGCGCGTCCGGACATGCTCCCCGAAGACTCCCCGGGCGTCTCAGCACTGATGACCACCAGGAGCGTACGTAAGTACTTTCCCCTGCCGCCACACGGTCGAAAAAATAGCCACCTTATCAGCCTATGAACTTGAAACGGTAAGTGCGG
+
AAAAAAA11BFFGGGGGG11A0001BDD3B0EEBF0/BBFBFGHB0BBFFAGH2AB/A//AB//>//>>>>///BF>FG111B>B/////////B11/10/////11//<//></.<<F1<D11..-<-<./=</.;@--:-99.;B0C0;;9B000://.9..9------9--/-9//99/////----9--99----;9--9------/9;/:---9//////9-/9;/9//////9;:--9-9///-9
@M05620:37:000000000-D9766:1:1101:18497:2295 1:N:0:84
GCGGCTGCTTTGGAAGCAACTCATAGATTCCTGCCCCAGTTCCCCCTGGCCCTGGAACCGTTTCTTGCCTGGCTTCCAGAAGCTGCATCAAACAGGCTTCTACGCGTCCGGCCCGGCGCCTCGGCGCCTACACGGGCGTCCGCGCGCTGATGCACCACTGGCCCAAACGTAAGTCATTTCGGCATTCGCCCTCTTGTGGTTTCATTTGACCACTTCTCAGACTTTGAGCATTTGTCCTTCCAGCCGGCAAC
+
>>1>A>>AFFD11FG111BFFGDFFDFGAADGHHC0FFB1ADGHHGAF/BFAAF/FGGEGGGFFAD1GHHHHHHBFGHHBFGHB1BG1B1111>0//0B01B2?/>/>/</EE/@/////?///?@CCGE0F/<<-----:-:A9A9--C:FF0C/9.CFBE9A----9---;;/;/;99-;@-;F//A-A@?F/F//----///9:/9BBF-FF/9F////9/;//-;/;/9/9//;/////;-;9----
@M05620:37:000000000-D9766:1:1101:13134:2763 1:N:0:84
GAGGCTGCTTTGGAAGAAACTCATAGAGTACTGCAACAGTTCCCCCTGGACCTGGAAACGTTTCTTGCCTGGCTTCCAGAAGCTGCATCATACAGGATGCTACCAGTCCGGCCCAGCTCCTAGCAGACTCCACGGGAGTCCCCGAGCTGATGAAACAATGGCACGTACGTCCGGCATTTAAGCTTTCGACCTCTTGTGGATCCACTTGACCACTTCTCAGCCTTTGTCCTTGTCACTGACCCGCCTGGGAC
+
AABBBBFBFFFFGGGGGGACGFHGHCB55DFHDFH4BBB555BFGD2F22B2A2BBF3BFBGFBDD55BGHHHBA2BFFEGHH3B33BFC5EF@FCB3BBFHH233B3B>>>>E/?BB3F334?3?BBFBFHHG/CD/?2B@F<B<CGF1FG1?110?F?G0>>CGG.<0FE-<ADGHH0CGHHHGHD;CC?GHHHHGG0;FFF/;;FFFGG.CBB009;F//:00;0;0;CB;999//;/;;BC..9.9.
@M05620:37:000000000-D9766:1:1101:13151:2774 1:N:0:84
GAGGCTGCTTTGGAAGAAACTCCTAGATTACTGCACCAGTTCCCCCTGGACCTGGAAAAGTTTCTTGCCTGGCTTACAGAAGCTGAATCCTACAGGATGCTACCCGTAAGGAAAGGCTCCTAGAAGACTCCAAGGGCGTAAAAGAGCTGATGAAACACTGGCAAGTAAGTCAGGCATTTCCGCTTTAGCACTCTTGTGGATCCAATTGAACAATTCTCAGCATTTGTACTTGTAACTGACAAGCCAGGGAC
+
AAAAABFBFFFFGGGGG4GG5B4BBDFHHHHGHHH4F22BABGHHGGF22BFGFEGG32BBGHHHHFFHHHHHHCGHHHHHHHGHHHHHHHHHBHHFHHHHFGHHEGFGHHGFHGHHHHGHHHGBG3GHHHHGHGE/>DD/?3G/@FHHHHH2@FFG0?FGF01FGHHH?FGHHFHHHFFGGGGFGGHHHGGHHHHGHDGHHHBHHHFGCGGCCCGFGFCC0CFGGG0;FFGCFFFGGFFBFFEEFFEEFA
@M05620:37:000000000-D9766:1:1101:20451:2817 1:N:0:84
GAGGCTGCTTTGGAAGAAACTCATAGATTACTGCAACAGTTCCCCCTGGACCTGGAAAAGTTTCTTGCCTGGCTTACAGAAGCTGAAACAACTGCCAATGATTCTAAGCGTAAGCAAAGGCCCCTAGGAGTCTTCAAGGGAGTAAAAGAGGTGATGGAACAATTGCAAGTAAGTCAGGCATGTCCGCTATAGCACTCTTGGGACTCCAGTTGAACAATTCTCAGCATTTTCACTTTTAATAGACGAACCAG
+
A1AAAAFAFFFFGGGGFGGGG1G3FG133DBDFHEGGHHHCDGFC0AB/0FH0B00BA0B12ADB11BB1AABGHFEA1FGCHHCBBG1B/FGGHB1FGH1F222@220/?/>011B1BFC///??001B0B1222B2F/<//<BG2F/B/B/@221@1@<011@1FGD111??FG1G0?10>G1>-<-.11>G00/=D00<..<<///;0<G0GHH0C:00;:;CHH000<00;0;0000000.;---.=
@M05620:37:000000000-D9766:1:1101:16397:2962 1:N:0:84
AGTGCCACTTCTCAATCGAACCGGGGATTCAGGCCCCGGCTCCTCCAGCCAGTAAAACTGTGTCCTCACTCGCTACCAGGAGCACAAACTACGCACCTTGGCCAGGACATATGTCAGCAACCGGCGCAGGAATCCGCCGGGTGGCGGGCAGTGAGGACATAGCGAAAGCCAGTCATAACAGTGGAGGCCTCTGGCAAATGACGGAGTAAGGAGGGGCATTAACGCACTCTCCACTCTTCATGTTTACTCTA
+
11>>A1D11B@BFGGGGFF1A0AAAEEA0B12BA//AAAAAEF1BGFG0ABBB12D2B1BD@2DDEG1F11BEGC/G1BAGFHE00FGH1GHG?E//0BF1G11////0112BB2BB11000/<////<-.FC<1>..---:;@.----;A:9;0-/--//:/99;--/-;-/;//;////999B-A--/999//-/;//;/:----//;9/-9-----9///-----/////-9////9B/9/;///9/9
@M05620:37:000000000-D9766:1:1101:10899:2966 1:N:0:84
GAGGCTGCTTTGGAAGAAACTCATAGATTACTGCAACAGTTCCCCCTGGACCTGGAAAAGTTTCTTGCCTGGCTTACAGAAGCTGACTCATACAGGATGCTACAGGTAAGGCTCCGATCAGAGCGGACTACACGGAAAGACCCGAGGTAATAACCCCATGGAACGTACGTCCGTCAGTTCCGCTTTCGCCCTCTTGTGGATTCAACTGACCACTTCTCTGCGTTTGTCTTTGTACCCGTCAGGCCCGAGTC
+
B@BBBBFBFFFFGGGGGG4FGGFHHFDGGFHHHHHBGCGEHHHHHGGGHEHHHHGBFGHHADGHHDDGHHHFGGGHHFGHFGGHHH25FH5B53@313B2B43333@44B3B3B1?/>>/3B3?//<>E3B2F///?/022@/B////11?1<1?F/.0>01FG.<0>CGCE-<<A.<D0;.;;;C0...;;EGFGFGFEB090B0;B9F//9/;900000-..;9FF///9///9/;...;9B.:---..
@M05620:37:000000000-D9766:1:1101:11234:3103 1:N:0:84
GAGGCTGCTTTGGAAGAAACTCATAGATTACTGCAACAGTTCCCCCTGGACCTGGAAAAGTTTCTTGCCTGGCTTACAGAAGCTGAATCAACTGGCAAGCTATTACTCGGGCCCAGCCGCAAGGAAACTCCCCGGGAGGACCCGAAGTGATGAAAAAATCGGACGAAAGAACGGCATTTAAGCTTTGCACCTCTTGTGGATCCATCTGACCAATCCAATGCATCAATTCTTATCATTTGCACGTCTAAGAC
+
A3>ABAFAFFFFGGGGFFGGEGGHHGHGHDFGHHFEGGGDFGHHHGGFHGHHGFFGFGEGFGHHHHHHHHHHHHAGHHHHHHHHHHH5DF335331B31?3B@@F44311//>///B//>/>>/B3???G1/?//><//?F<A/</-<>GDG1G<10<</<.<-;-=E././;AGG@BFGGGGB0000;0/;F0C0CF.B9B/000;//99/;F/B///;/9////9/;FF//;B/BFB/9FE.;../://
@M05620:37:000000000-D9766:1:1101:20850:3121 1:N:0:84
GAGGCTGCTTTGGAAGAAACTCATAGATTACTGCAACAGTTCCCCCTGGACCTGGAAAAGTTTCTTGCCTGGCTTACAGAAGCTGCATCATACAGGATGCTACCAGTACGGCCAGGCTCCTCGCCGCCTCCACGGGAGTCCCCGCGCTGATGCACCACTGGCCCGTACGTCCGTCATTTCCGCTTTCGCCCTCTTGTGGATCCAATTGAACACTTCTCAGCCTTTGTACTTGTACCTGACCCGCCAGGGAC
+
A3AABAFBFFFFGFGGGFGGGGHHFHHHHHGHHHFHHHGDFGHHHGGGHHHHHGGGH3FHHHGGHHGHHHHHHHH3GGHHHHHHH3BEGFHHH3FHF3BFGHHF3@GFB1E>E/1FGHHGEF?/@@>CGCHHGAGC/CDHFHHFACFGGGFBDGHHHHHHHHCHAFGADGH.;.CEGGGG0.CAFEG.9=ADGGGGFFG0BBFFBFFFFBFFBFFF/BBFF/FFFFFFFFFFFF/BFFFFF9@@F-9EDFE
@M05620:37:000000000-D9766:1:1101:16551:3134 1:N:0:84
GAGGCTGCTTTGGAAGAAACTCATAGATTACTGCAACAGTTCCCCCTGGACCTGGAAAAGTTTCTTGGCTGGCTTACAGCAGCTGAATCATACGGGCTGCTACAAGTCAGGCCCAGCGCAAGGCCGCCTCCACGGGCGAAGGCGCGCAGATACACCACTGAACAGTACGACGGACATTTCCGATTTCGCCCTCTTGTGGATCCAATTGACAACTTATCAGCCCTTGTCCTTGTCACTTGCAAGCCACAAGC
+
>3A>>>FAB@B4FABB4FBBBBFFG5ADG5ADD5A44F2DD5D32BEFHEFAGBGFEFHHFFHEHFH3BBFGGHHHHEF3BGGFG3B5D@5@51>>>/??3433@3B3F32B?>/?0/>///?/?<B>//?<</>>CD/>-.>--<---<:0;<::G./00:;GCGC0C..--.;-=;09;;ADDGB..;:;E.;B/;A///9//;;BFF/B9B/;/99/;9.;B.;//9BB//;BB///;BF?.;....;
@M05620:37:000000000-D9766:1:1101:12852:3142 1:N:0:84
GAGGCTGCTTTGGAAGAAACTCATAGATTACTGCAACAGTTCCCCCTGGACCTGGAAAAGTTTCTTGCCTGGCTTACAGGAGCATAATCTTACGGGATGCTACCGGTAAGGACCGGCTGCTCGAAGACTCCACGGGAATCAACGCGCTGAAGCACAACTGGCCCGTACGTCCGACATTTCCGCTTTCGACCTATTGTGGATCCACTTGACCACTTCTAAGCCATTATACTTGTAACTGACACGCCAAGGAC
+
AAAAAAFAFFFFCGGGGCGGGGBH3GHHHHHHHHHHFFGEHHHHHGGGGHGFGGHFFFFHGEGHFGDBGHFHHHHHHHHAGGG/BFBGHBFGH//>A/BBF2FG//>EFHB1>/EE/E/?11?/F/?B1BFGB/>BE/@1???E/>@->.11>><CG<</CG..ACCCGCF.;.;AGGGGBEE.=C0.9;@E0009;CEEFFFF/;BFF/BF9FBFFFFFFF-///99;BFFFF/;/9FFF/:@EB--9-9
@M05620:37:000000000-D9766:1:1101:17660:3197 1:N:0:84
AGTGCCAGCTCTCAATCGCACAGGGGACCCAGGGCCTGGCCCCTCCATCCAGAAAACCTATGACCTCACCCGCTACCTGGAGCACCAACTCCGCAGCTTGGCTGGGACCTATGTGAGTATCCAGCGTAGGAATCTGGGAGTTGGGGAGGAGTGAGGAGTTGGGGAAAGACAGTCCTAACCGTGGAGGGTTCTGGTAAATGATGGGGTGAGGAGGGGCTCTTTGGCTCCCACCAGTCCCCCTGTCTGGTCTA
+
ABAABFFFBFFFGGGGGGGGGGHHGGGGFGHHGGGGEFHHFHGHGGHHHHHHFHHHHGHFHHFHHHHHHHHGGGGGHHHHHHHHHHHHGHHHGGGGGHHHGFHG//BGGHHHHFHHHHHHBGFHHGDGGGHHHHHHHHHGGHHHFGGGGGG0CGHHHGHHHHGGGGHAGHHHHHHHHHHHGGEGGGGGEGGGGGBFGGGGGGGGGGFFFFFFFFFF-9EFFFBFFFFFFFFFFFFFFF.DFFFFFFFFFFF
@M05620:37:000000000-D9766:1:1101:18314:3303 1:N:0:84
AGTGCCAGCTCTCAATCGCACAGGGGACCCAGGGCCTGGCCCCTCCATCCAGAAAACCTATGACCTCACCCGCTACCTGGAGCACCAACTCCGCAGCTTGGCTGGGACCTATGTGAGTATCCAGCGTAGGAATCTGGGAGTTGGGGAGGAGTGAGGAGTTGGGGAAAGACAGTCCTAACCGTGGAGGGTTCTGGTAAATGATGGGGTGAGGAGGGGCTCTTTGGCTCCCACCAGTCCCCCTGTCTGGTCTA
+
>A1>AFFFAFFFG1FGGFFCECGAFGEEGFHHBEGACFGFFHGHGGHHHGHHHFEGHGGHHDGGHFGHHHHGG>EEHHHGBFGHFH0?E0FB/E?E>0BGEGGGGGHHGHHHHHHHHHHHHHHHHGEFGGHHHHHHGHGGGHHHGGFCGECGHGHHFGHHHHGGGGHHHHHHHHHHHHHHGGGGEGGGEGGGGGCFGGGGGGGGGGF@FFFFFF@@@@FFFFEFFFFFFFFFFFFFFFFF@FFFFFFFFFF
@M05620:37:000000000-D9766:1:1101:10921:3346 1:N:0:84
GAGGCTGCTTTGGAAGAAACTCATAGATTACTGCAACAGTTCCCCCTGGACCTGGAAAAGTTTCTTGCCTGGCTTACAGAAGCTGAATCCTACAGAATGCTACCCGTAAGGAAAGGCTCCTAGAAGACTCCAATGGAGTAAAAGAGCTGATGAAACAATGTCAAGTAAGTCAGGCATTTCCGCTTTAGCACTCTTTTGGATCCCATTTAACAATTCTCAGCATTTTTACTTTTAACTGACAAGCCAGGGAC
+
B@ABCBFAFFFFGGGGGGFGGGGHHHHHHHHHHHHHHHHDGGHHHGGGHHHHHHHGFHHGBGHHHHHHHHHGHHHHHHHHHHHHHHH5FGD5@FB534BB44BFG?B/?B3B?F?11BFFCFGGD3B?GG3CF43BBGF??GHBFFC2F22??3FGHG@F>@2@<2>DG2@@@F0F1?G11??//>11>1<>F<=1=F-<0<</<=000==GG<=DDGB0/;0;C0C.:;00=;:0:;0:;B9..;..:9:
@M05620:37:000000000-D9766:1:1101:12044:3354 1:N:0:84
ACCACACCTTCTACAACGAGCAGAGGTCTGAACTCCAGTCCCCTTCAGCTATTACGACTGCCGGCTCCCGCTCGACCAAGCAAAACACCCACGCCCCCTGATGTTGAGTGGCCAGAGCCATCAGCCCAGGAACTCCGCAGTCCTCCATGACATACAGCACCCGCGAAGTCACTAACTGGCGCTCTCGGCTGCCGCATTCGTCCCGCCTCACTCCCCTAACATGAGCCTCTTTACATTTTATCAAGCCCCTA
+
BBBBBBBBFFFFGGGGGEGGG2BB4AB25AD5F5BAFGFG3GHF2BBFHGGG55DB1BEEC3E0AE1B?B00>/>EEEA?12?@B1FA/>/?///>////22?3333B32//02/0/@@2222@20/////??111..--<1111>/000<00=0<00<<..-:----.0000;/900/.-.-..0..;.-:;;--..///...-9-9././/..;..../9/:///;.//////////;;99///.:9..
@M05620:37:000000000-D9766:1:1101:12165:3504 1:N:0:84
GAGGCTGCTTTGGAAGAAACTCATAGATTACTGCAACAGTTCCCCCTGGACCTGGAAAAGTTTCTTGCCTGGCTTACAGAAGCTGAAACAACTGACCGGATGCTCCCCACACGGAACGGAACCTCGCAGACTCACCGGGAGTCAACGAACTGCTGCACCAAAGACAAGTAAGTAAGGCATTTACGCTCTCGCCATCTTGTGGATCCAATTGACCCAATCTCAGCCATTGTACTTATATCTAACAAACAAGG
+
A1AAA1FAFFFFFGGGGGGGGGHHFGFGFHHHHHHCCGHBFHGHHGGGHEGHHHHHHHHHBGFHHHHHHHHHHHGHHHGGFHHHHHHFHH/B1B1FGEEG/>0111??0/?/E?EG/E/?///BB/CC/<BFGCBGAC/>C??<1?/>.<>1<>>1F<>CG.//<<<G<DHHHBGHHHFGHHHHGGE.C0CE:.CFFFGGGGGGFFCFGG0C9;9A.//;00///-;;9;FFFF/9///;/;;BB-;AEFF
@M05620:37:000000000-D9766:1:1101:20776:3573 1:N:0:84
GAGGCTGCTTTGGAAGAAACTCATAGATTACTGCAACAGTTCCCCCTGGACCTGGAAAAGTTTCTTGCCTGGCTTACAGAAGCTGAAACATCCTCCACGATGCTACCACGAATGAGAGGCTCCTAGAAGACTCCAACGGAGGAAAAGAGGGGATGAAACAACCGCAAACAAGCAAGGAAGCCCTTCCGTACTACCCGTTTTGAGCCTATTGTACAACACTTAACAGCCTTACTCGTAGTTGACCAACCACG
+
>1>AAA>AFFDFCG1FCCGF1FFHHHHHGBFHGGFCCFHGGFGGHGGFGHHHHFHHABFGFHGHGHFHHHHEHHHFHHHHHHHFF@FEFG1F0BBF00>>B//BB101@////1B111///0?1B><BBB0B1BBC<///?/?0<F0F0//<???<1<1?<?.<----.<./<//<..<..:;//;/;0...00/:.../:9..:///009000;0/9:0090;;0..-;///;-----//;//9--9---
@M05620:37:000000000-D9766:1:1101:22658:3674 1:N:0:84
GAGGCTGCTTTGGAAGAAACTCATAGATTACTGCAACAGTTCCCCCTGGACCTGGAAAAGTTTCTTGCCTGGCTTACAGAAGCTGAAACATCCGACAGGATGCTACCCGAACGGAACGGCAACTAAAAGCCTCCACAAGAGTCCAAGCGCTGATAAAACACTAGCAAATAAGTCAGGCCTTTCCGCTTACGCCCTCTTGAGGATCCAATTGAACCCATCTCAGCAATTGTAATTGTAACTGCCAAGAACGG
+
AAABBBFBFFFFFAFGGGGGGFGFHHHHHHHGHHHHHHHEHHHHHGGGHHHHHFFFGHHHGHFHHHFHHHHGHHFHHHHHHHHHHHHHHHGG3BEEG/1BFBGHHHHHG/>EEGGGG/<E///BF1?BBFGHHEHH1/0<@@GFHBGGGCGGGH1===F.FH0>FGD1=>=GD000<GC//<=<ADD..<;;ADDHGGG0:9FBCFGFGGGFFGGG./;;;F0;;/9:BF9/;//;9//9/;;;;AFBFDD
@M05620:37:000000000-D9766:1:1101:19584:3725 1:N:0:84
AGTGCCAGCTCTCAATCGCACAGGGGACCCAGGGCCTGGCCCCTCCATCCAGAAAACCTATGACCTCACCCGCTACCTGGAGCACCAACTCCGCAGCTTGGCTGGGACCTATGTGAGTATCCAGCGTAGGAATCTGGGAGTTGGGGAGGAGCGAGGAGTTGGGGAAAGACAGTCCTAACCGTGGAGGGTTCTGGTAAATGATGGGGTGAGGAGGGGCTCTTTGGCTCCCACCAGTCCCCCTGTCTGGTCTA
+
ABAABFFFBFFFGGGGGGGGGGHFGGGFAEHHGGGGEFHHAGGHGGHHHGHHFHFHHGHGHHEHHHHHHHHGGEFGHHHHHHHHHHHHGHHHEFGEEHHHFHHGGGHHGHHHHHHHHHGHHHHHHGGGGGHHHHHHHGFGGHHHGGGGGAC.A<CFGG/=GHGGGGHHHHHGGGFGGGGGGDEGEFGGAFGGGGFGGFFFFFFFFFFFFFFFFFFFFFFFFFFBFFFFFFFFFFFFFFFFFFFFFFFFFFF
@M05620:37:000000000-D9766:1:1101:21404:3791 1:N:0:84
GAGGCTGGTTTGGAAGAACCTCCTAGATTACTGCACCCGCTCCCCCTGGCCCTGGAAAAGTTTCTTGCCTGGCTTACAGAAGCTGCAACATCCTACCGGATGCTTCCCGCACGGAACATCGACTCGCAGAATCTCCGAGCGGCCCAGAACTGCTGAACAAATGAAAGGTAGGACGAACCTTTCAGCTTTCGCACACTTGAGGATCTAATTACCCACTATTTCGCATTTGTAATTGTAACTGCCAAGACCAG
+
A1AAAA11BBBAFEFGEA100BAABDG3ADF3D1G10000/AB/AE///BC//B/BA10BGHBGHGG1GEDGHHCCG1FFGHH1B1>FG0>GFBHFE///?E0F2B10>/>///>/<<B1/0/<?<//CC0F111?C/<-<<---.<.//0<00C00/0:.0000;0.0<0.0/9--;-/900;;B0CFGBA;--9/B9//-/9//9/9////99-;//;/;BB--99/9/:B//;/::9//;/99-9---
@M05620:37:000000000-D9766:1:1101:15451:3804 1:N:0:84
AGTGCCAGCTCTCAATCGCACAGGGGACCCAGGGCCTGGCCCCTCCATCCAGAAAACCTATGACCTCACCCGCTACCTGGAGCACCAACTCCGCAGCTTGGCTGGGACCTATGTGAGTATCCAGCGTAGGAATCTGGGAGTTGGGGAGGAGTGAGGAGTTGGGGAAAGACAGTCCTAACCGTGGAGGGTTCTGGTAAATGATGGGGTGAGGAGGGGCTCTTTGGCTCCCACCAGTCCCCCTGTCTGGTCTA
+
AAAABFFFBFFFGGGGFFGCE2FDGFEEDEAGFEGFEFHFAGGGGGHHHF3BAFGGGFGGGEDGHHF3GFGEEEEGHBFGHGGGBGGEG3GGG>/EE3FF/3FFGCEGEF11DGFHDGHGHHGHHG?A/E1F11FDFFFC??GHGGFCCDA<<0<CC<C/DB-CEGEHHHHHHHFGGHHHG:9BDEFG;.CFGGCBBFFEBF0CAE.@EFFFF.;BB;EB/BB;BBB.AFF?AFFEFFFFBF/BFFFBB99
@M05620:37:000000000-D9766:1:1101:21406:3819 1:N:0:84
GAGGCTGCTTTGGAAGAAACTCATAGATTACTGCAACAGTTCCCCCTGGACCTGGAAAAGTTTCTTGCCTGGCTTACAGAAGCTGAAACATCTTCCCAGATGCTCCCCGCAGTAAAAGGAGGCTCGCAGACTACCCGAGAGGACCAGAACAGCTGAACCAATAACAAGTAAGAAAGGCATCACCGCTTTAGCACTCTTGTTGATCCAATTGAACAATACTTCGCAGTTGTACTACTTACTACCAACACAGG
+
CCCCCCFCFFFFGGGGGGGGGGHHHHHHHHHHHHGHHHHHHHHHHGGGHHHHHHHGGHHHGGHHHHHHHHHHHHHGHHHHHHHHHGHHHHDG555F23BFFB@G3B1>>////3D4B3/2?/?F0//>CDFC2F2B//<<</@/=??F0?0?0?GH11.>G<11111<=>1000/<<<C0/0</.@:::;00;0:C0C0F0;BBFFBF000000CF009C00.;A.:00;00;00;00000:/0B....99
@M05620:37:000000000-D9766:1:1101:13045:3940 1:N:0:84
GAGGCTGCTTTGGAAGAAACTCATAGATTACTGCAACAGTTCCCCCTGGACCTGGAAAAGTTTCTTGCCTGGCTTACAGAAGCTTAAACATCTGACAAGATGCTACCCGTAAGGCAAGGCAGCTAGAAGACTCACCGAGAGGAACAGAGCTGATGAACCACTCGCAAGAAAGACAGGCATTGCCGCTAAAGCACTCTTGTGGATCCAATTGAACCCTACTACGCATTTGTACTTGTAACTGCCAAGACAGG
+
BBBAAAFAFFFDFFGGFCCGGGHHHHHHHFHHHHGGGHHGHGFH2EGFHHHHHFHHHBFHGHHHHHHHHHHHHHHGHHHBFGFB5FEHH53B5D@DF3B2B3FE43?BE1/11B3?1FFA0/?3333?3BFEG33?//////?2?22@2@2<22>@22?F/10/</</00>F0>FFFG.11<=0<<--.00;;C;;0;0;0.:0=C0CGB0;0;.9./9900.;C.EFFGFFFB0C0;9000/9/..;;FA
@M05620:37:000000000-D9766:1:1101:12312:3990 1:N:0:84
GAGGCTGCTTTGGACGAAACTCATAGATTACTGCAACAGTTCCCCCTGGACCTGGAAAAGTTTCTTGCCTTGCTTAAAGAAGCTGAATACTCCAGGACGCTACCCGTAAGGAAAGGCCCATAGAAGACTCCAATGGAGTAAAAGAGCTGATGAAAAAATGGCAAGTAAGTCAGGCATTTCCGCTTTAGCACTATTGTGGATCCCATTGAAAAATTCTCAGAATTTGTACTGGTAACTGAAAAGCCACGGAC
+
>3AB3>FAF5B4G44AEFCEGGHHHCGHHHBAFG3FEGBGHBABBAA2CFABGHEGB32FBFHDDGGA3B5BBFG55DDFGH3BF33D5B53B333?1>/?1>FG1?/>03??C0B//</33BBD3BB1BB??111BB1?B2D@?0011<@F@>>10>??1??C.>=<>1><<C<>><11><.<..00=0<<0<0::;A::C:/G0<0<:00;;/;0;000;0000009;09;=C0=;009;/.;;/--9-
@M05620:37:000000000-D9766:1:1101:9883:4020 1:N:0:84
GCGGCTGCTTTGGAAGAAACTCATAGATTACTGCCACAGTTCCCCCTGGACCTGGAACCGTTTCTTGCCTGGCTTACAGAAGCTGCAACATCCGACAGGATGCTACCCGTACGGAACGGCTCCTCGAAGACTCCCCGGGAGTCCACGCGCTGCTGCAACACTGGCAAGTAAGTCAGGCATTTCCGCTTTCGCCCTCTTGTGGATCCAATTGACCACTTCTCCGCATTTGTACTTGTAACTGCCAAGACAGG
+
1>A1A>AAFFFF1ABF1EGABE1FAF1FB1BGFH0AB0BB2DGGHGEF/0FF0A00B1/EAEABDDGGHHHEFGH1FGDD@EG11101B0B10//>/>?GHHHHFGGGGECEEG/?<E?BCFGH0/?@F/FGHH/?////>CFHB<.<<ACG.G0CG:G.CG0GHHB.GCGHHBFFEF.CBFGFBECFEB?FBC@GGGGGFBFFFFFFFFFF/B/-9/BBF/-9-9A9B;BFFFFFFFFFF/:BBA--/;A
@M05620:37:000000000-D9766:1:1101:9866:4027 1:N:0:84
GAGGCTGCTTTGGAAGAAACTCATAGATTACTGCAACAGTTCCCCCTGGACCTGGAAAAGTTTCTTGCCTGGCTTACAGAAGCTGAAACAACCGACAGTATGCTACCCGAACGGAACCGCAAGTAAAAGCCTCCACAAGATTCCAAGCGCTGATAACACCCTAGCAAATAAATGAGGCCTATCCGCTCACGCCCTCTTGAGCACCCACTTGCACCCAACTCAACAATTGTCATCGTTTCTACCAAGAAAGG
+
33>AAAFAFFFFGFGGGGGGFGHHHHFHHHHHHHCBGHHHHGGHHGGGGBBFGFH2B3FHGGHHHGHGHGHHHHGEGFHGCGHHHFDGGF1B1>>>@/B@B4B4BF?B?//>//?//?EE/>/BD2BBBC0@@/@<1/0@1@@22?1<///<?F1>1>1><>00FF1/<=0000=0/..//=0::..-.<;G;C@.CF;0;0;9.;C.CFFF9;:E..;9;C/;B.9;:9B9/9/;../9/99/;9AF//.
@M05620:37:000000000-D9766:1:1101:16053:4207 1:N:0:84
CCTGCCACTTATTAATCGACGCCTACAGACCTGCCCACGCACCCCCAGACCTCGTAACCGATCCTTTCCTGGCTACCAGAAGCCCCATCGTACAGGCTGCTACCCGTACGGCCCGGCTCCTCGCCGCCTCCACGGGCGTCCCCGCGCTGATGCACCACTGGCCCGTACGTCCGGCATTTCCGCTTTCGCCCTCTTGTGGATCCAATTGAACACTTCTCAGCCTTTGTACTTGTACCTGACCAGCCAGGGAC
+
1>>>A11BBD@B3BBFG1AA1AA0A01110BABF0AFF////AEF/A///B11/A/0/B>/>/>B@21BB1BG>100B@0BBG0/??BG>?>FEHH/BFFGHG<<?CCACC?CGGGGGGGHH?CGC<AF<CHHGGGGCACGGGGAAAGGGGGGGGGGAFFFF:A@@@B@FFE--;@@FFFFFFFFFFFABF@FFFFBFF/;FFFBFFFF/9F9FFFFFFFFFFFFFF/F;FFF;9;/9BFF/;EE-;A?-9
@M05620:37:000000000-D9766:1:1101:18810:4231 1:N:0:84
AGTGCCAGCTCTCCATCGCACAGGGGACCCAGAGCCTGGCCCCTCCATCCAGAAAACCTATGACCTCACCCGCCACCTGGAGCACCAACTCCGCAGCTTGGCTGGGACCTATGTGAGTATCCAGCGTAGGAATCTGGGAGTTGGGGCGGAGTGAGGAGTTGGGGAAAGACAGTCCTAACCGTGGAGGGTTCTGGTAAATGATGGGGTGAGGAGGGGCTCTTTGGCTCCCACCAGTCCCCCTGTCTGGTCTA
+
>A>3>BFFACFFG4EBFEE2E?HCG2AAABGF2ABB3BFGAGGDGGHHHFHHDGG2BEHFFD5GHDFFEGH>E0>EGH3B2BB?GH11?FG31?/>>B3B?GHFGGHHGHHGHGGHGHHHHGHHFCGDGGHHGHHHGH0FDHHHGG.<C:;CG0CGCEH/CFGGEAAG/B/FFFGGGGGGGGGG?EFBFFFFFFFFFFFFFFFFFF:@?FFBDFBBBBFFFFFFEBFFFFFFFFFFFFFFBFFFFFFFFF/
@M05620:37:000000000-D9766:1:1101:19505:4256 1:N:0:84
GAGGCTGCTTTGGAAGAAACTCATAGATTACTGCAACAGTTCCCCCTGGACCTGGAAAAGTTTCTTGCCTGGCTTACAGAAGCTGAATCATACAGGATGCTACCAGTACGGCCCGGCTCCTAGCCGACTCCACGGGAGTACCCGAGCTGATGAAACACTGGCACGTAAGTCAGGCATTTCAGCTTTCGACCTCTTGTGGATCCAATTGAACACTTCTCAGCATTTGTACTTGTAACTGACACGCCAGGGAC
+
A3AAAAFAFFFFGGGG4CFGGGCHFGHHHHGHHH4EGFFDGHHHHGGGFGHHHHHHHF2FGHHHHHHHHHHHHHHBGHHHHHHHH3FGHHHHF3FGG3BGHHHGGCGH31E/>//>EG/FB3F33//>BEHHBD/>//?0@FCF?/>EHHHH1F1>G0>GHHBGDHH.GDHDHFHHHHHB0DGHHHFF.;CGHHHHHHGGGGGGGGGGGGFG/CFG00CFG00;C0CFGGGGGGFGGEFF//;BF.-..;9
@M05620:37:000000000-D9766:1:1101:19538:4257 1:N:0:84
GAGGTTGCTGTGGATGAAACTCATAGATTACTGCAACAGTTTCGTCTGGACCTGGAGAAGTTTATTGCATGGGTTAAAGAAGTTGATCTCTACGCCAAGCTTCCCATAACGAAATGCACCGAGAAAACTCTTATAAAGTAAAAAAACAAATGACAACATGAAAAGTAAGACAGGCATTTACGATTTACAACTATTGTGGATCCAATTTCAAGATAATAAGCATTTATATTTGTAATTTACAACCCAAAGAA
+
>1>>1BB1B1B1B1BA1B1BBABGH31DD1133111AB0DF22000B0010BBFA0A10BDAD2D2D11ADBA0B/121BB0DDD2212D221///////B11BB1@0@1/////B1110///>/1B01B1B>22B2122>221>///?<1@111?/?0111?10?11?1<<0...11>11.....0000///00=0=<:00C0:0000::0:00000000:0000000;0;00;0;00009/.:;../;.
@M05620:37:000000000-D9766:1:1101:12849:4318 1:N:0:84
GAGGCTGCTTTGGAAGAAACTCATAGATTACTGCAACAGTTCCCCCTGGACCTGGAAAAGTTTCTTGCCTGGATTACAGAAGCTGAAACATCGAGGAAGCTACCAGTAAAGAAAGGCTGCTAGAAGACTCCAAGGGAGAAAAAGAGCGGAGGAAACAATTGCAAGTAAGTCAGGCATTTCCGCTTTAGCACTCTTGTTGATCCAATTGAACAATGCAAATCATTTGTACTTGTAACTGACAAGCCAGTGAC
+
>1AAA1>AFFBFBGGF11F111A33FBEDDGF3FG1ABG12GBFGG?F/BB0FEGEBFCCAAFHD1ABFG1A011FHFAABFF@@GF1B011/0//>00/111B1@1BD22100B0/B0/1B111>101>1B<1/<///<B00?<00//<//?<<0GC1111?111>11<11>GFE11>1F.<...0=0<G0C00000.::CC0::CCFC0C::0:00900:00000;;B;C0;B0C00/009;./.00;0
@M05620:37:000000000-D9766:1:1101:15624:4418 1:N:0:84
GAGGCTGCTTTGGAAGAAACTCATAGATTACTGCAACAGTTCCCCCTGGACCTGGAAAAGTTTCTTGCCTGGCTTACAGAAGCACAATCCCCGAGGATGCTCCCAATAAGAAAAGGATCCAAGAAGACTCCAAGGACGTAAAAGCGCTGAAGAAACACTGGCCAGTAAGCCAGGCATTTCCGATTGAGCACTCGTGTGGATCCCAGTGAACAATTAAAAGAATTTATACTTGTAACTGACAATCCAAGGAC
+
1AAAA@CAFFFFFGGGGFFFAFF3EHE33FA3FEHHHFHBADG1FF0F/AFEBAA01B0FB22G2D11B1BFGF0BG1B1BFG10BF1F01////>>BG0B1@/000BB11B0>B/0B>01BFB0BGGBCFHB1/00>??0/2F0E//BE1?1F0<?0?1?<0<>1>1111>0.>.<<0=DCA...0<C0C0/.=:.:.::://:0=CB00CB00000;09.00000;C;09;90;BB9C990;/00/---
@M05620:37:000000000-D9766:1:1101:9143:4421 1:N:0:84
GAGGCTGCTTTGGAAGAAACTGAGAAACCAGTGACACAAGATCGGCCGACCAACAATCCGTGATCTCGTCGCCTACCAGAATCTCGCACTTCCCAGCCGAGTTGAACCAAAAGGGACTTCTCCTCGTAGGCTCCCCGGTCTTCCGCTCGCTGCTGCAGTTCTGGCAAGTCAGTCATGCCTTTCCGGTTTCGCCCTATTGGGGATGGACTTGACCGGTTCTCCGGCTTCGCCCTTTCAACTGGCAAGGTCGG
+
>3>>>>BABBBDEBBB4AAFB5A4AAABB44BB5F53A2223B2222A0AA01A1A3B2AA113D5D1110/111B?331B4B4B11>>>3G30??B//////34BB/0/?/0//?/0112@GBHD??F?<F0F/<AC--.>1<..<<<@<A?FC0/;0;0;;CG/0;0C:CGG000;CB0C00;-;.EF....;/0;9/.-..;99/99F9/9--;;EF//;;@B=99.99-9////;//;../;A/:--
@M05620:37:000000000-D9766:1:1101:14017:4442 1:N:0:84
GAGGCTGCTTTGGAAGAAACTCATAGATTACTGCAACAGTTCCCCCTGGACCTGGAAAAGTTTCTTGCCTGGCTTACAGAAGCTGAATCCTACAGGATGCTACCCGTAAGGAAAGGCTCCTAGAAGACTCCAAGGGAGTAAAAGAGCTGATGAAACAATGGCAAGTAAGTCAGGCATTTCCGCTTTAGCACTCTTGTGGATCCAATTGAACAATTCTCAGCATTTGTACTTGTAACTGACAAGCCAGGGAC
+
>3>AAAFAFFFFGGGGFGGGGGFHHHHHHCGHHHDFGHFADGHHHGEFFFHGHHGHHD2FBGGHHHHHHHHHHHCEGGHHHHHFGFGFH35DF3GFF33F@GHH11?EEHHG33?GH3?FGHHF333BFGFE3GFA/?EC333BFFHFHFBD22DFF/@GCGF2F>G<G1@<?G0FFF1<FDDGDFDHEFFF<1=GGFDGBGFEGHHDGGGBG0CG:GC:CC0;0;0;0CFH;GFF0FGFBBF.CC..:E.
@M05620:37:000000000-D9766:1:1101:7917:4487 1:N:0:84
GAGGCTGCTTTGGAAGAAACTCATAGATTACTGCAACAGTTCCCCCTGGACCTGGAAAAGTTTCTTGACTGGCTTACAGAAGCTGAAACATCTGGGAAGCTACCACTAAAGAAAAGCCGCAAGAAGACTCCAATAGAGTAAAAGAACTGATGAAAAAATGGCAAGTAAGACAGGCATTTAAGCTTTAGAACTCTTGTGGATCCCATTGAACAATCCAAAGCAACTATACTTGTAATTGACACGCCAAAGAC
+
>3>A3>CAF@B4FCBFFCFGGGHGHFGFHH4DDF44FFGFGDAFFGEEEF2FFFFC332BFHFDFGG5BD5A1BFBBBBGHH3BGB33B3335552B@E1B3BB33B3@3BFEG1311/>/>E0B3BFBBE3G43BF11B1?B?F00B?BBGHBGDADF1@GGFC11<G1FGFG<<11=11><11=D111>D0<0<=<<DGF<<C0=;0C;0;0/;000//;/.//;0;;09;;00;000;0.-;.-/;C;
@M05620:37:000000000-D9766:1:1101:7901:4495 1:N:0:84
GAGGCTGCTTTGGAAGAAACTCATAGATTACTGCAACAGTTCCCCCTGGACCTGGAAAAGTTTCTTGCCTGGCTTACAGAAGCTGAATCATACGGGAATCTACTACTCCGGCCCAGCCGCTAGCAGACTCCACGAGAGGACCCGAGCTGATGAAAAAATCGCACGAAAGAACGGCATTTAAGCTTTCGACCTCTTGTGGATCCACCTGACCAATCCAAAGCAACAATTCTTATCATTTGCACGCCTGGGAC
+
A?ABBBFAFFFFGGGGGGGGGGHHHHHHHHHHHHHHFHHFGHHHHGGGHEHHHHHHHHHGFHHHHHHHHHHHHHHHHHHHHHHHHHH5DG5D511/B/23BGHBF43BB1/>>//?0//<//<BB3B0BF2?F//>///0??E@C//?FFGH1FF10@H1>.<<<.<<E/.;CEGG-CGFFHGG0;0.:.:CBBFE;BDBFF/0/.;CFFBB.B/B/9/99:/...;/9BF//;:/;B//9FE-;:...9.
@M05620:37:000000000-D9766:1:1101:21714:4677 1:N:0:84
CCTGCCACTTCTCAATCGACCCGTGGATTCCTGCCCCAGCTCCCCCCGTCCGTCTAACCGTTACCTCCCTGGCTCCCAGGAGCACCATCCTACAGGCTTCTACCCGTAAGGGCCGGCTCCTCGCCGCCTCCACGGGCGTCCCCGCGCTGATGCACCACTGGCCCGTACGTCAGGCATTTCCGCTTTCGCTCTCTTGTGGATCCAATTGAACACTTCTCATCCTTTGTACTTGTACTTGACCCTCCTCTGAC
+
1>>>A11BBF1B1BBBF1BEAA0A0AEFBBGHHGHHG/B0ABBFGGAAABE//ABBFHHEEE/BBBBBFHHHHH1?FFH?FFH?0?B>F01BE1>GFH00BDG<<EA//<10</</>BEFG0?/><-->E<C/.-<C@@-C.C-A@9-AB00CBCF.C/;/.--@-;-99AE-FFFB/BFFFA---/-;-9AF/;;F/-B/;-9//B//;//-9/BBF//9//9:/9/BB///;//9///;-/----/9/;
@M05620:37:000000000-D9766:1:1101:8737:4713 1:N:0:84
GAGGCTGCTTTGGAAGAAACTCATAGATTACTGCAACAGTTCCCCCTGGACCTGGACAAGTTTCTTGCCTGGCTTACAGAAGCTGAATCCTACCAGATGCTACCCGTAAGGAAAGGCTCCTAGAAGACTCCAATGGAGTAAAAGAGCTGATGAAACAATTGCAAGTAAGTCAGGCATTTCCGCTTTAGCACTGTTGTGGATCCCATTGAACAATTCTCAGAATTTGTACTTGTAACTGACAAGCCAGGGAC
+
>1AAA1BACF@F1CFGG1FGAG1DAFHHGFAFFFFFC0F1BDG1FFEFEF00AEAF0B0BFDBDAGA1BB1FHHGHH1F1FGGE@FFDD1F21B1@BFHBB2BBFEEEG01B>EF>FFCF>BEEHHEH1BFHB11BFBF<F2DFFFGBHHBFFFD1@<F1@FD1<@DBG2@>GFGA?1?@?C</>.1>F1FG01><0<.0=C//<0=GH00=C00;0<C00;00;00;CC::0;:CGCCFF0.;.9;.9..
@M05620:37:000000000-D9766:1:1101:8719:4717 1:N:0:84
GAGGCTGCTTTGGAAGAAACTCATAGATTACTGCAACAGTTCCCCCTGGACCTGGAAAAGTTTCTTGCCTGGCTTACAGAAGCTGAATCATACAGGATGCTACCCGTACGGCCCGGCTCCTCGACGCCTCCACGGGCGTCCCAGCGCTGATGAACCACTGGACCGTAAGTCCGTCATTTCCGCTTTAGACCTCTTGTGGCTCCACTTGACCACTTCTCAGCCTTTGTACTTGTACCTGACCCGCCAGGGAC
+
BBBBBBFBFFFFGBGGFGGGGGHHHHHHHHHHHHHGHHHFGHHHHGGGHHHHHGHBGFFHGHHHHHHHHHHHHHHHHHHHHHHHHF@BGGFF53F?B3BFGHFBF1B>1/?>EEFGGGGG32/?>CCGH<FHH/DDC/><>?11>-><A<DG0<=.C.=GHFGFDGH?FCG0.9;EFGG0;CE.A.900;0CFGGGFGG.C0EF.BFFFBFFEFFF/;FF/9FFFF//;;;FF;:BFFFFF.@AF-;ADFE
@M05620:37:000000000-D9766:1:1101:14165:4745 1:N:0:84
GCGGCTGCTTTGGAAGAAACTCATAGATTACTGCCACAGTTCCCCCTGGACCTGGAACCGTTTCTTGCCTGGCTTCCAGAAGCTGCATCATACAGGATGCTACCAGTACGGCACGGCTCCTCGCCGCCTCCACGGGCGTCCCCGCGCTGATGCACCACTGGCCCGTACGTCCGGCATTTCCGCTTTCGCCCTCTTGTGGATCCAATTGAACACTTCTCAGCCTTTGTACTTGTACCTGACCAGCCAGGGAC
+
>11>A1AAFFB1F1BA1BBEFGHHHFHHH1BFGH0BFGFBDFGHHGAF/0BBGH0GFAAEBEGGDFBFGHHHHFB>FFHFGHHBB1BFGB2EGFGCF1GHHHH>BFGFFEGE>>EGGGGGH0?//BCGGGHHBEC?C?<ACGEC<@CC@EFHGGFHHCCHGHH.AAA.@9F.@@GGGGGGGFFFFF/;AAF@FFFFFFFFFFFFBBFFF/BFF/BBFFFFEF-9BFFFFFFFFF//BFFFF/:EFFF-AE?
@M05620:37:000000000-D9766:1:1101:7276:4755 1:N:0:84
GAGGCTGCTTTGGAAGAAACTCATAGATTACTGCAACAGTTCCCCCTGGACCTGGAAAAGTTTCTTGCCTGGCTTACAGAAGCTGAAACCTACTGGCTGCTACCCGTAAGGAAAGGCTCCTAGAAGACTCCAAGGGAGTAAAAGAGATGATGAAACACTGGCAAGTAAGTCAGGCATTTCCGCTTTAGCACTCTTGTGGATCCCATTGAACACTACTCAGCCTTTGTACTTGAAACTGACAAGCCACAGAC
+
>>AA>>FAFFFFFFFG4GFFGGHHHGHHHBHHGHGBGHHGHGBGHGEFEFGHHHGHGFGFGHHHHGHBFGDFFGHFGBBGHHGGHEF3B1F3333312??FBBG1??EE13BBF?0/3B/3BB3??3BFFFFG3//?/?0FGBFAC0??F2FF>F<C01@0?FH/1<FB11?GHFHB<FFGD....1>><DF/DD000.0<GF/<0=DHCC0/0/;0:C0:/::::00;;;;0;90CBBB00.;AF/.9CF
@M05620:37:000000000-D9766:1:1101:13894:4825 1:N:0:84
AGTGCCAGCTCTCAATCGCACAGGGGACCCAGGGCCTGGCCCCTCCATCCAGAAAACCTATGACCTCACCCGCTACCTGGAGCACCAACTCCGCAGCTTGGCTGGGACCTATGTGAGTATCCAGCGTAGGAATCTGGGAGTTGGGGAGGAGTGAGGAGTTGGGGAAAGACAGTCCTAACCGTGGAGGGTTCTGGTAAATGATGGGGTGAGGAGGGGCTCTTTGGCTCCCACCAGTCCCCCTGTCTGGTCTA
+
ABAABFFFBFFFGGGGGGGGGGGGGGGGGGHHGGGGGGHHHHGHGGHHHHHHHHHHHGHHHHHHHHHHHHHGGEGGHHHHHHHHHHHHGHHHGGGGGHHHGHHGGGHHGHHHHHHHHFHHHHHGHGCGGGHHHHHHHHHGGHHGGGGGGGE>GHHGHGHHHHGGGGHHHHHHHHHHHHHHGEEFGGGG;FGGGGFFGGGGGGGGGGFFFFFFFFFFFDFFFFFFFFFFFFFFFFFFFFFFFFFFFFFFFFF
@M05620:37:000000000-D9766:1:1101:8879:4869 1:N:0:84
GAGGCTGCTTTGGAAGCAACTCATAGATTACTGCACCAGTTCCCCCTGGACCTGGAAAAGTTTCTTGCCTGGCTTACAGAAGCTGAATCCTACAGGATGCTACCCGTAAGGAAAGGCTCCTAGAAGACTCCAAGGGAGTAAAAGAGCTGATGAAACAATGGCCAGTAAGTCAGGCATTTCCGCTTTAGCACTCTTGTGGATCCCATTGAACAATTCTCAGCATTTGTACTTGTAACTGACACGCCAGGGAC
+
>>>>>>C>FDFFG1FG1BBGGGBGDDFFG1BEGHG1FBGBFGGHHGGFB0FGHHHHGHHGGHHHFFGGGGEFGHGGHHFDFG@BCF1DFGHDFBFF0FF>FBFGH>EEF>1BGHFFHCFFHGGHHH1FGHHHH1FE/ECH1GHHGHEGHHHHEGHGC<FFGG0@CGGHH?FGHHHHFHHHGGCEAFGDFBGGGHGFDGEGHHH/<DHDHHG:/C0C0CGC/;0;CCG0CC;GCC09;BBBC09@E?9..E.
@M05620:37:000000000-D9766:1:1101:11667:4889 1:N:0:84
GAGGCTGCTTTGGAAGAAACTGACAAACCAGTGACACAAGATCGGAAGACCACGTATCCGTACTTTAGCTGGCGGCCATGAGCTAGATCGTACAGGCCTCTTCTAGTAAGGACCGGCTCCTCTCCGCATTCACGGGCGTCCCCGCGCTGATGCACCACTGGCGCGTACGTCCGTCATTTCCGCTTTCGTCCTCTTGTGGCTCCACTTGACCACTTCTCAGCCTTTGTACATGTCCCGGACCTGCCCGGGAC
+
AAAAAAFBFFFFGGGGFFGGBDB4BB442B4BBFG5GC2B23B22A2B23BA21A25BAEA111DD555B3BB>EEEG33B3FB3334@1?1?>4B?/30?334B4BBG4FF0/>BBDDFHH1@@??/?/@@FGGCDC-AGGGG<<<DG.CGG0GG..;CF.-;9;-A-:9C-;C?FBFB;9;AAEFF.;ADFFFFBF.9;/9999;BFFF/.BFB:;/:BBFFFFF/9/;9:;/;---9@.:A..;>>-;
@M05620:37:000000000-D9766:1:1101:12801:4945 1:N:0:84
AGTGCCAGCTCTCAATCGCACAGGGGACCCAGGGCCTGGCCCCTCCATCCAGAAAACCTATGACCTCACCCGCTACCTGGAGCACCAACTCCGCAGCTTGGCTGGGACCTATGTGAGTATCCAGCGTAGGAATCTGGGAGTTGGGGAGGAGTGAGGAGTTGGGGAAAGACAGTCCTAACCGTGGAGGGTTCTGGTAAATGATGGGGTGAGGAGGGGATCTTTGGCTCCCACCAGTCCCCCTGTCTGGTCTA
+
ABAAAFFFBFFFGGGGGGGCGCHGGGGFEGHHFEGGEFHHFGGHGGHHHGHHFHHHHGHGHHFHHHHHHHHGGEGGHHHHFGHHHHHHGHHHEGGGGHHHGHHG/EHHGFHHHHHHHHHHHHHHHGEGGDHHHHHHHHHGGHHH?DFGGGEHHHHHHGHHHHGGGGHHHHHHBGGHHHHHGFGGGGGGAFFGGGFGGGGGGGGGFGFFFFFFFFFF.;EFF/BBFFFFFFFFFFBFFFFFFEFEFFFFBFF
@M05620:37:000000000-D9766:1:1101:21495:5071 1:N:0:84
AGTGCCAGCTCTCAATCGCACAGGGGACCCAGGGCCTGGCCCCTCCATCCAGAAAACCTATGACCTCACCCGCTACCTGGAGCACCAACTCCGCAGATTGGCTGGGACCTATGTGAGTATCCAGCGTAGGAATCTGGGAGTTGGGGAGGAGTGAGGAGTTGGGGAAAGACAGTCCTAACAGTGGAGGGTTCTGGTAAATGATGGGGTGAGGAGGGGCTCTTTGGCTCCCACCAGTCCCCCTGTCTGGTCTA
+
111>ABDFAFFDFGGFDAFGEGFHCGGG0AFGFF0//AFA0BEHGGFG1BFAB01BF/0BBG2GEA@FGHHGGE//BGH0BGH/0/BFG>GHG/EE/>FGHHHG?/BGG0FHHH2BGH2F2BGH0//?BAGHHH2F10?/?FGH/-<<ACCH.<0.<.<GHHCGGGH.;GHHHBGHHHH/0<;FGGG@.;CFGGFFGGGGGGGGGGG@FFFFFF@@--AFF/9:B/;AFFFFFFBFBBEB-;BFFF//BF;
@M05620:37:000000000-D9766:1:1101:16064:5131 1:N:0:84
GAGGCTGCTTTGGAAGAAACTCATAGATTACTGCAACAGTTCCCCCTGGACCTGGAAAAGTTTCTTGCCTGGCTTACAGAAGCTGAATCATACAGGATGCTACCGGTAAGGCCCAGCTCCTCGCCGCCTCCACGGGCGTACCCGCGCTGATGCACCACTGGACAGTACGTCCGACATTTCCGCTTTCGCCCTCTTGTGGGTCCAATTGACCACTTAACAGCCTTTGTACTTGTAACTGACAAGCCAGAGAC
+
AAA3>ABAFFFFFFGC44FAFFAAAF5FFAGHFHH4GAEFAG5GHGCGHEHFGFGAFHHHAFGHH5BGHHHFFEGHHHFF3BGFEFF5F5@553D?C3BF3BF2/>>/F3F3GG1?FGHC30>>EEGG/??BG/BDGC@/CGH/>>C--.<0DGHHH.CG/<<:C:CH?/;.;.;@FGBFFG.;DGFAA?DBG/CFFGGFFEFFFFFFF//FEFFF/;;BF?BBB/9/;BFFFFBFF//9BFFFEB?....
@M05620:37:000000000-D9766:1:1101:17841:5138 1:N:0:84
AGTGCCAGCTCTCAATCGCACAGGGGACCCAGGGCCTGGCCCCTCCATCCAGAAAACCTATGACCTCACCCGCTACCTGGAGCACCAACTCCGCAGCTTGGCTGGGACCTATGTGAGTATCCAGCGTAGGAATCTGGGAGTTGGGGAGGAGTGAGGAGTTGGGGAAAGACAGTCCTAACCGTGGAGGGTTCTGGTAAATGATGGGGTGAGGAGGGGCTCTTTGGCTCCCACCAGTCCCCCTGTCTGGTCTA
+
BCABCFFFDFFFGGGGGGGGGGHGGGGGGGHHGGGGGGHHHHGHGGHHHHHHHHHHHGHHHHHHHHHHHHHGGEGGHHHHHHHHHHHHGHHHGGGGGGHHGHHGGGHHGHHHHHHHHHHHHHHHHGGGGGHHHHHHHHHGGHHHGGGGGGGGHHHHHGHHHHGGGGHHHHHHHHHHHHHHGGGGGGGGEFGGGGCFGGGGGGGGGGFFFFFFFFFFFFFFFHFFFFFFFFFFFFFFFFFFFFFFFFFFFFF
@M05620:37:000000000-D9766:1:1101:8738:5166 1:N:0:84
GAGGCTGCTTTGGAAGAAACTCATAGATTACTGCCACAGTTCCCCCTGGCCCTGGAAACGTTTCTTGCCTGGCTTCCAGAAGCTGCAACATCCTACAGGATGCTACCCGTACGGCAAGTCTCCTCGAAGACTCCCAGGGCGTACACGAGCTGCTGCACCACTGGCAAGTCAGTCAGGCATTTCCGCTTTCGCCCTCTTGTGGATCCAATTGACCACTTCTCCGCCTTTGTACTTGTAACTGCCAAGCCCGG
+
1>AAAAFAFFFFGCGGG1BEAB1DBBDDGHDFH10BFBF1DDGHFEAE/0FGCFFFH10BF0BBAF1BGGHHHHGCHGH1GGHFC1GHH>FGF1BF@1FFHHHH21BFEEE/>E/>/?1BGGHH0E/FF?FGGH/0B<?/>B///<?/>CCHBGHFG10>.GHHHHHG<0DGHHHHHHAGHHHHGGGGG0EC..AEFFGGGGGFB;CFFGGG;B;.;FGGGBC9.CB/B9BFFFFBB9FFF/;FFF-9-;@
@M05620:37:000000000-D9766:1:1101:8752:5180 1:N:0:84
GAGGCTGCTTTGGAAGAAACTCATAGATTACTGCAACAGTTCCCCCTGGACCTGGAAAAGTTTCTTGCCTGGCTTACAGAAGCTGAAACATCCTACAGGATGCTACCCGTAAGGAAAGGCTCCTAGAAGACTCCAAGGGAGTAAAAGAGCTGATGAAACAATGGCAAGTAAGTCAGGCATTTCCGCTTTAGCACTCTTGTGGATCCAATTGAACAATTCTCAGCATTTGTACTTGTAACTGACAAGCCAGG
+
AAABBBFAFFFFGGGGGGFGGGGHGHHHHGHGHHGHFGHEGGFHHGEFGHHHHHGBBDCGBGHGHHEFGHAGHHHFGGHHGHHHGFFHHHHH?BGBGBFCG3FBGHHHFEFEBG@GGGHFFGFHF4FF3FGHHGGHG/EGGAGHHGHG2FFGHFGBFGHHFG@<GHHG<?<GGHHHHHHHHHHHGEACF11<DGGHDDGHHAFC<C<CDGGHGHHB;CGF0<0;GG;<0GHFGF0C009BB99CF.9CFAC
@M05620:37:000000000-D9766:1:1101:8734:5185 1:N:0:84
GAGGCTGCTTTGGCAGAAACTCATAGATTACTGCAACAGTTCCCCCTGGACCTGGAAAAGTTTCTTGCCTGGCTTACAGAAGCTGACACATCCGACAGGATGCTACCCGTACGGAACGTCTCCTCGCAGACTCCCCGGTCGTCCAAGAGCTGCTGCACCAATGGCAAGTAAGTCAGGCCTTTCCGCTTTCGCCCTCTTGTGGATCCAATTGACCAATTCTCCGCATTTGTACTTGTAACTGCCAAGAACGG
+
BBBABBFBFFFFGCGGCGGGGGHHHFAGFBGHFH44FFGDFGHHHGEGGFHHHHHBBA2FBFHGGDFGHHHFGBF3FGFFBFBGH3BBBC3B??AEC>BFFGHHBBGGE>>EG//FE//??FGHC?//?>GGCGFGG//<<A/?/1100<1>CGG1010>.<//C/0=D00=0=D=CH.;G0CGEGGGGGGF.CDEGGFFFGFG;B;9CFB00;C9C0;;FFFFCFD;9;9BFFFBFFFB99;FF.99.A.
@M05620:37:000000000-D9766:1:1101:11179:5207 1:N:0:84
GAGGCTGCTTTGGAAGAAACTCATAGATTACTGCAACAGTTCCCCCTGGACCTGGAAAAGTTTCTTGCCTGGCTTACAGAAGCTGCAACCAACAGGCTTCTACCTGTCCGGAACGGATCCTCGCCGGATGCACGGACGGCAGCAAGATGATGCACCAAAGGAACGTAAGTAAGTCATTTAAGCTTTCGCCATCTTGTGGCTCCAATTGACCAATTCTCAGCCTTTATTCTTATACCTGACCGGCCAGGGAC
+
BBBBBBFBFFFFGGFGGGGGGGHHHHHHHHHGHHHHGHHEHHHHHGGGHHHGHHHHHHHHHHHHHHHHHGHGHH1BFDHAFGFB@3B3B11B1?211132344B33@@BEEA//?/>//2BF/<@<////222/<//></<-.0>0011<1=1D</CG.////<<.;.;;0:G:GF0:0000:;G0;D.9.:F00;0;A.C09:/0;0;;9/;/000;0;/B.FB/9/:/;///;9:9;B/--;:@E..A.
@M05620:37:000000000-D9766:1:1101:21963:5216 1:N:0:84
ACCACACCTTCTACAATGAGCTGCGTGTGGCTCCCGAGGAGCACCCCGTGCTGCTGACCGAGGCCCCCCTGAACCCCAAGGCCAACCGCGAGAAGATGAACCCAGTGGATGGCCCGCCTACTCCTTCGGTGGGCGCCTCCCTTCCTTCCGGCCCTCCCGGGCCGCCCCCTTTCTCCCCGGTTCCCTCTTCCGCCCGTTTTCCTTAGAACCTCCTTCTCGGCCCGCGTCCTCTTTGGAAATTCGCCGGGTCT
+
CCCCCCCCFFFFGGGGGGGGGGHHGEGECEGGHGGEEFEFGHGHHGGGFFGGGHGHHHHEGGGGGGGGGGGHFHHGGGGHGHHHHGGGGGGGGGHHHHHBGH//????11?F0FG---..>000<00.<CDE-=--;..=E/0;/C0=/.;-;-.;C.=--------;B-AF0000/.::-A.000//;00:.;--;FF.;0900;000.//.;0000...;-9----:.;0;F0B0B0000..9-;-;-/
@M05620:37:000000000-D9766:1:1101:12269:5253 1:N:0:84
GAGGCTGCTTTGGAAGAAACTCATAGATTACTGCAACAGTTCCCCCTGGACCTGGAAAAGTTTCTTGCCTGGCTTACAGAAGCTGAATCCTACAGGATGCTACCCGTAAGGAAAGGCTCCTAGAAGACTCCAAGGGAGTAAAAGAGCTGATGAAACAATGGCAAGTAAGTCAGGCATTTCCGCTTTAGCACTCTTGTGGATCCCATTGAACAATTCTCAGCATTTGTACTTGTAACTGACAAGCCAGGGAC
+
A?AB>AFCFBDBGBBGGGFGGGHHHFHHHGGBFGCHFHHHHFFGHEFFHHEHHHGH332GFFHFHHHFFGABFGHBB5BGHHBFGFBDD3F53BB3FBF?BBBGFB?@EB3BFG1BFBGFCBFGHFHHFFHEF3/?FFEFGFFFFF2FG?BGFEG22F@@<@GHCGFDG?FDGFFECFGHFE<CAF<>G1>1>>=<0<EDGHC/CDG0D<;;C:;C0CF0/;:0<C;0;C:C;<B;CFC/;C;..C.;AEE
@M05620:37:000000000-D9766:1:1101:9236:5257 1:N:0:84
GAGGCTGCTTTGGAAGAAACTCATAGATTACTGCAACAGTTCCCCCTGGACCTGGAAAAGTTTCTTGCCTGGCTTACAGAAGCTGAAACATCTGCGCCGCTCCCAGTACAGAACGGATGAAAGACGCCTACAATAGCGTAACCGAGCAAAAGAAACAATTAAAAGTAAGTCAGCCATTTACGCATTAGCACTCTTGTGGATCCAATTGAACAATTCAAAGAATCTTAACTTGTAACTTACAAACCAACAAC
+
33AAAAFAFFDFGFBFGGFGGGHHHHHHHHFGGHBGFFFEGFGFHGEFEHBAFGEG332FFGGGFHF5BB3BGHHFF5BBGHFFGFD3FF33D@@>E>/>>/?1?FGH?44B32???//?3BD32?@DB?GH?33B3>??A/2>AF@/0?0??C00<<F11>>1<1<1>1=0D0<<0===DEE...00/0:C/00;;;C0CG/000;CB;;;C09;0;90:.;00000;;;B9;0;F99B000;:....9.
@M05620:37:000000000-D9766:1:1101:17132:5258 1:N:0:84
GAGACTGCTTTGGCAGAAACTCATAGATTACTGCAACAGTTCCCCCTGGACCTGGAAAAGATTCTCGCCTGGATTACAGAAGCTGACTCAAACAGGACGCTAACAATAGGGCCCAGCTCCTCTAAATCTACAAGAACACCCCAGTACAGGAGCACACCTGACTAGTACGTCCCTCATTTATGATTTCGCCCTCTTGTGGCTCCAATTGACCACTACTCCGCCTTTGTCCTTGTAACAACCCTGCAAGAGCC
+
1>11>@CCDFDFB1B11BBBB1BAF31D31BD3B11BBFBAFAGHGGFF0BF0BB0BACB/11DF2ABAEG/0DBABE1@11B1BB01F111B0B/0?/>///>@11B11B0?E/?0B11B011112>2>111100B00??<?/11@2200/?/?F?/000?<11?1@<F0.<10>1F11=00=0=</.<.<./0CGF.C:0=C/:000<C/.9//9:;..9.90;000000;00000..;.::-//----
@M05620:37:000000000-D9766:1:1101:17150:5258 1:N:0:84
GCTGCTGCTTTTGAATCAACTCATAGATTCCTGCCCCAGTTCCCCCTGTCCCTGTAACCGTTTCTTGCCTGGCTTCCAGAAGCTGCATCCTACAGGCTGCTACCCGTAAGGACAGGCTCCTAGACGCCTCCAAGGGCGTACACGCGCTGATGCACCACTGGCCCGTAAGTCAGGCATTTCCGCTTTCGCACTCTTGTGGATCCAATTGAACACTTCTCAGCCTTTGTACTTGTAACTGACCAGCCAGGGAC
+
>>1>A@1BBF311ABBF1BB3B1A3DDGGHHHHHHHFBBBDDGHHGAB1BFBFA1DBFGEBEGGADBBGGHHHF0BBBGABFG1B1BGH>FDGHHH/FGGHFHHBEGE>GH100FFGHHGHFG11?<EHFHHBHGGGGB/</1?@CCGGGFHHF1FG<FGHHG.@AC.GDGGHEHHHHHHHGGGGG0CCAG@FFGGCFGGGGGGGGGGGGGF/:CFGGFF//BBFFFBBFFFBFFFFFFFB/AEE9FFFF-
@M05620:37:000000000-D9766:1:1101:19904:5273 1:N:0:84
GAGGCTGCTTTGGAAGAAACTCATAGATTACTGCAACAGTTCCCCCTGGACCTGGAAAAGTTTCTTGCCTGGCTTACAGAAGCTGAATCCTACAGGATGCTACCCGTAAGGAAAGGCTCCTAGAAGACTCCAAGGGAGTACAAGCGCTGATGCAACAATGGCCAGTAAGTCAGGCATTTCCGCTTTAGCACTCTTGTGGATCCAATTGAACAATTCTCAGCATTTGTACTTGTAACTGACAAGCCAGGGAC
+
111>AAFAFFFFGGGF1AFGGGGHFGHHH1GGHHE1BBBDFGHHHGEGHFHHHGHHHHHGFHHHFHHHHHHHHHGHHHHHHHHGHHHHH1GHC1GCF1GHHFHHHEFGGHHHBFHHHHHGEHHH1FEGDHHHBGFFCEEG1F1GAEG/>EHG1FG1F/DGHHF1FGFHH1FGBFGHHHHHHAAEGGHHHF<CGGHHDCEHHHHHHFGHHGHHGH0C0GHHF0GHHHFGGGGGGGGGGFFF00;;EF.?CFE
@M05620:37:000000000-D9766:1:1101:13045:5275 1:N:0:84
GAGGCTGCTTTGGAAGAAACTCATAGATTACTGCAACAGTTCCCCCTGGACCTGGAAAAGTTTCTTGCCTGGCTTACAGAAGCTGAAACAAATGGCAATCTACTACTAGGGACCAGCTGCAAGGAAACTCCACGAAAGGACCCAAACTGAGGAAAAAATGGAACGTAAGACTGGCATTTAAGCTTTCGACCTCTTGTGGATCCACCTGACCAATCAAAAGCATCAGTTCTTATCATTTGTACGCCAAGGAG
+
ABAAABFBFFFFGBGE4GGFGEG5GHFHHCHHFHHBGHHFHH5GHGEGHBFGGGH2FFFH3FGHF5DBFGGEHFGHHGGHGGHHFHH3FF1155323@33@4B4B43443?3?111?33B3BF/?3B3?F3?F///</BBC///?0/?1B1?@C<G0><11111?/?F0111<.GH<<DG1GHG110...-<<000DC.C0C/:;.:;/G//;//00009.;0000=0;C900000=000909.-.-.;..
@M05620:37:000000000-D9766:1:1101:9344:5355 1:N:0:84
GAGGCTGCTTTGGAAGAAACTCATAGATTACTGCAACAGTTCCCCCTGGACCTGGAAAAGTTTCTTGCCTGGCTTACAGAAGCTGAATCATACAGGCTGCTACAAGTACGGCCAGGATCCTCGAAGACTCCAAGGGAGTCCACGAGCTAATGCAAAAAAGGCCAGTAAGTCCGGCATTTCCGCTTTCGCCCACTTGTGGCTACAATTGACCACATCTCAGCCTTTAACCTTGTACCGGACCAGCCAGGGAC
+
AAAAAAFBFFFFGCGGFGGGGGHHHHGHHGHHHHHFHHHGGHHHHGGGHGHHHGHFGHHHBGHHHFGHHHHHHHHHHHHHHHHHHHH5GF5@53B??B1F3@BBG3B4B?EEEEEGEGGHHH/EFG/B33BBF3/?/C?F2FGFG//?2>@FG2<20///?/><GGGFFGHH.<DGGH0=G.<CEGHG:CE.;;0<;GG.A0C9CFGGGG0CF.;;;;BFFFFGG000;09CFF;B.;-99;AEFF.9...
@M05620:37:000000000-D9766:1:1101:14360:5361 1:N:0:84
ACCACACCTTCTACAATGAGCTGCGTGTGGCTCCCGAGGAGCACCCCGTGCTGCTGACCGAGGCCCCCCTGAACCCCAAGGCCAACCGCGAGAAGATGAGTGAGTGGCCCGCTCCCTCTTCTGGTGGCCGCCTCCCTCCTTCCCGGCCTCCCGGCGCCGCGCCCTTTCTCACCTGGTCTCTCTTCTGTCGTTTTCCGTAGGACTCCCTTCTCTGCACTGAGCTTCCTTTGGAATCTATCTGGGTCTGGTTC
+
CCDDCCCDFFFFGGGGGGGGGGHHGFGFHGHHHGGGGGGGGHGHHGGGGGGGHHHHHHHGGGGGGGGGGGGHFHHGGGGHGHHHHGGGFGCFGGHGHHHE>?G21?FFFGC/->.<00<<GH0<D/<.<---.::E//C/;0C/.;-C9:AE.AF-C-;@>D=D-:0B0000.;:.:000:00BFFB0;.;99.0:.;...0://0:/;BFFF0;0;:FF0000:0;0BBF0:00000:000/://:/000
@M05620:37:000000000-D9766:1:1101:18058:5417 1:N:0:84
GAGGCTGCTTTGGAAGAAACTCATAGATTACTGCAACAGTTCCCCCTGGACCTGGAAAAGTTTCTTGCCTGGCTTACAGAAGCTGAATCCTACAGGACGCTACCCGTAAGGAAAGGCTCCTAGAAGACTCCAAGGGAGTAAAAGAGCTGATGAAACAATGGCAAGTAAGTCAGGCATTTCCGCTTTAGCACTCTTGTGGATCCAATTGAACAATTCTCAGCATTTGTACTTGTAACTGACAAGCCAGGGAC
+
>3AAAACAFFFBCCFFGGGGBGGHHFHHHHHHHHFHFFHAGGFHHGGCFFFGHHFFF3GGBFGGGHFGHHHHFHECBFGHFHB@FFFDDFDDGGHFA1F>EDFHH?E@EB3?BEBBC3BFFBFHGFGFGGGFGGFDGA<BFBGBFG<FFDGHGFF@2G<GHGGHGFDGH?G<?F0F<>FFGD?CGE<0DD<<CGGF=CC<CFFHGCGGHCCBG:;C0;0;:;0<;CF9;FFF;;FBFFF/;B;:9;9;9E.
@M05620:37:000000000-D9766:1:1101:22043:5434 1:N:0:84
GAGGCTGCTTTGGAAGAAACTCATAGATTACTGCAACAGTTCCCCCTGGACCTGGAAAAGTTTCTTGCCTGGCTTACAGAAGCTGCAACATCCGACAGGATGCTACCCGAACGGAACGGCGCCAAACAGCCTACCAAACAATCCCAGCGCAGCTACACAACTGGCAAGTAAGACAGGCATTTACGCAATCGAACTCTTGTGGATCCAATTGACCCCATCTCAGAATTTGTACTTGTAACTGCCAAACACGG
+
AAAABBFBFFFFGBDGFGGGGGHHHHHHHGHGHHGGGHHGHHHHHGGGHGHHHHHGGFHHFHHHHHHHHHHHHHHGHHHHHHHH3B33BBB@3BEEGFGHHHHHH@B??/>>>?FF/?D/<>B/>2?@@@GGB0GC1//?/???GG10-<-><C0<<C<<AGBCHG0EHH0:0<;GEECGHHBFEG.-;;C./F.CFFFFF.0009900F00;CFD..9;:B//;BBFFB9FB//;9;////;BF..9.9@
@M05620:37:000000000-D9766:1:1101:8937:5439 1:N:0:84
GAGGCTGCTTTGGACGAAACTCATAGATTACTGCAACAGTTCCTCCTGGACCTGGACAAGTTTCTTGAATTGCTTACCGAAGCTGAAACAACTGCCAATGTTCAGAATGCTACACGACAGGAAAGGCTCCTAGAAGACTACAAGGGAGTAAAAGAGCTAATGAAACAATGGCAAGTAAATCAGGCATTTCAGCTTTAGCACTCTTCTTGATCCAATTAACAAATTCTCATCACTTTTTCTTCAAACTCACA
+
>1AA>>CAC1B1F11AEE0EGGHHHFHGFH1ADF1BCG0DF2221BB10E0BFGEFB10BDFG2DFF21ADBDDG210BBFE/BF11F@B>FGHHGHHHHG2BB221B1BBB@1B//>/>>0B<B<?BBF1B>1<1<BB101<<///</<1>D@<@<11??1@1???/111001<11>11=1><<.>10000000=0000<0<000=0;:00;:C;0000<:.00;00:;0900;;;9900000;;00990
@M05620:37:000000000-D9766:1:1101:16080:5609 1:N:0:84
GAGGCTGCTTTGGAAGAAACTCATAGATTACTGCAACCGTTCCCCCGGGCCCTTGAAACGTTTCTTGGCTGGCTTGCAGAAGCTGCATCATACAGGCTGCTACCCGTAAGGAAAAGCTCCTAGCAGCCTCCAAGGGAGTCCAAGAGCTGATGAAAAAATGGCCAGTAAGTCAGGCATTTAAGCTTTAGCACTCTTGTGGATCCAATTGAACAATTCTCAGCCTTTGTACTTGTAACTGACAAGCCAGGGAC
+
AAAAABFCFFFFGGGGGGGGGGHHHHHGHHHHHHHHH2A2BAFGHGGEFAF0BFFGG5AFFGHF5D53?BFEFH?/1BG3BFG3B3BBFGFGHHHFFEGFHGHHH/?EEHHFG32BBBGHHGH2GH2GGHHF2FFGH/?22@11???F1??FFHHHHGHHGHC1<CGHH=DD0</CHHH00=GHH00<CCGG/0CG;GFHHGHFFFFGGGGG/;FFGGGGB9CFF00;BFFG;F09CFFF00;AA/AEFFA
@M05620:37:000000000-D9766:1:1101:16100:5662 1:N:0:84
AGTGCCACTTCTCAATCGAACAGGGGATTCCTGCCCCGGCTCCCCCAGCCAGTAAAACTGTGTCCTCACTGGCTACCAGGAGCACCATCTCAGCAGCTGCTACCGGTACGGTGAGGCTACCCGGCGTCTCCAAGGGCGTGTTGGCGCTGAGGCAGCACTGGCCGGTAGGCCAGGCATTTCCGCGTGGGCTCTGGTGAAGATCCAAGTGAACAGGGCTCAGTTGGTGCACTTGTAACTGACTGGCCGGGGAA
+
>1>AAFF1@DDDGFFFFFG1B1F0FFGA0B2ABABAAAEE/EG/EG/E0B00112DFG1ADA2DEGH1F@1FHG1GH1GAGGHEF/F@B11B211B0BGB11>0/>/>///0//B0/?1000//<B///01?11/?/>--.0.>/<<-@E.<.;..;.0/::.-;-;.;0/.9...000;0..-;--;--:B//B-//////////;;F//9/---99B///9/--/:F/////9;//99//-:--9---9
@M05620:37:000000000-D9766:1:1101:6344:5665 1:N:0:84
GCGGCTGCTTTGGAAGCAACTCATAGATTCCTGCCCCAGGACCCCACGAACACGTAACCGTTCCTTGCCTGGCTTCCAGAAGCTGGAACATCTTCCCCGATGCTAACAGAAAGGAAAGGCTCCTAGAAGACTCCCCGGGCGTCCACGAGCTGCTGCAACACTGGCAAGTAAGTCAGGCATTTCCGCTTTCGCCCTCTTGTGGATCCAATTGACCACTTCTCCGCATTTGTACTTGTAACTGACAACCCAGG
+
>11>>>1>CFDFCCGF1BFFB1B3B31D333DB1B0BB0A0/B////A//AA0B0B0/1AB/00@D@11B1>0B0BBFFFF1FB100BB0@B1B2B00//E/?GF2B110B<B<0F0B0<FFFH11B1FCGHGGEC@@//<>-<.1.-<<AGBC<</0<C.C0:.CGE00:0:CGGF/.CFFFG.;;:C0CE.;@EGGB9C;CB09FFFFFF/9;-FFFFFB9--9BBFFBBBFF/FFFB:/;B/-;;--A
@M05620:37:000000000-D9766:1:1101:10361:5673 1:N:0:84
GAGGCTGCTTTGGAAGAAACTCATAGATTACTGCAACAGTTCCCCCTGGACCTGGAAAAGTTTCTTGCCTGGCTTACAGAAGCTGAATCATATGGGAATCTACCCCTCAAGCAAAGCCCCTCGCAAACTCCCAGGGCAGCAAAAAACTGAAGCAAACAAGGACAGTAAGTCCAGCATTTACGCTTTCGCCATCTTGTGGATCCAATTGACCAAATCTCAGCAATTGTCCTTGTCACTTGCCAGCCCGGGAC
+
BBCCBCFCFFFFGGGGGGGGGGHHHHHHHHHHHHGHGHHFHHHHHGGGHFHHHHHFGFFHFHHHHHGHHHHHHHHHHHHHHHHHHHH5DF5B5551B323B4BDF??>B3BB233BB11?E///>//BDB?/23?CA///0BC2///=222@@?FH0F/?F0==F1>G<11=110<1>G11<<C.<=....:C:GFGHD0;:/:C:GFB000;.90;90C00/99090;;C09B;09;000;0.;.---9-
@M05620:37:000000000-D9766:1:1101:19674:5726 1:N:0:84
GAGGCTGCTTTGGAAGAAACTCATAGATTACTGCAACAGTTCCCCCTGGACCTGGAAAAGTTTCTTGCCTGGCTTACAGAAGCTGAATCATACAGGATGCTACCCGTACGGACCGGCTCCTAGAAGCCTCCAAGGGAGTAACCGCGCTGATGAAACACTGGCCAGTAAGTCAGGCATTTCCGCTTTCGCACTCTTGTGGATCCAATTGAACACTTCTCAGCATTTGTACTTGTAACTGACACGCCAGGGAC
+
BBAABAFAFFFFGGGGFGGGGGGHHGHHHGHHHHFFGHHDGHHHHGGGGHHHHHEHHHHGFHHHGHHHHHHHHHHHHHHHHHHHHHHGH5FHF3GHF3BGHFHH1FGG1>E1//>E<EEGHBH3F3BFGCHH2BFFE/?2@22/>>CGGD1GFG1>F<GHHHHFHHH0D=GBGGHHHHHHHGGGG.0.;.-;GHHGFFGGGBFGGGGFGGGG/CG0C0FF/0;BF9;FFGGGGFFFFFFF//;:EA-..;:
@M05620:37:000000000-D9766:1:1101:11703:5734 1:N:0:84
GAGGCTGCTTTGGAAGAAACTCATAGATTACTGCAACAGTTCCCCCTGGACCTGGAAAAGTTTCTTGCCTGGCTTACAGAAGCTGAATCATATGGGCAGCTACCCCTAACGACAAGCCCAGAGAAGACTCCAAGGGCATACAAGAACAGAAGCAAAACAGACAAGTAAGACAGGCATTTCCGCTTTAGCACTATTGTGGATCCAATTGAACAATAATAAGCATCTGTACTTGTAACTGAAACGCCCAAGAC
+
AAAAAAFAFFFFGGGGFGFFGFGFGHFHGGHHHHGCHGHFGHEGHGGGHHHHHHHGHGHHFHHHHHFGHHHGAFFFGHGHHFGHFHG5D555555112B>F3BBB1?12211/>/0?/?///?2?333B3?FF3/?//B22?B222@22@2@2<2220/00??GF<G1D1F<0..>>1>GF.<.<=DDD000000=D0<D:C/0;0<0C:00/;00000:00900;;0;F;C;;00=000;9.---..;9;
@M05620:37:000000000-D9766:1:1101:19689:5736 1:N:0:84
GAGGCTGCTTTGGAAGAAACTCATAGATTACTGCAACAGTTCCCCCTGGACCTGGAAAAGTTTCTTGCCTGGCTTACAGAAGCTGAATCCTACAGGATGCTACCCGTAAGGAAAGGCTCCTAGAAGACTCCAAGGGAGTAAAAGAGCTGATGAAACAATGGCAAGTAAGTCAGGCATTTCCGCTTTAGCACTCTTGTGGATCCAATTGAACAATTCTCAGCATTTGTACTTGTAACTGACAAGCCAGGGAC
+
>3A>>>CAFBB4FAAB4GBFGGHHHFGGFBB5FG4ACGBGGAABBBAA22BBFGEBA32BBDFDDDDAABBGGHF3BBFFGGBBF33DDBDF@BB313BBFFFBFB?>>B33BCBB?BFFG?BEF3BBBFFB???/????BBDB?B2B2FDG>@><@?@@@@@@/@?1????FF<?1?F1?A.DEC1><1><><=DDGF<<CHFGDGDG<=;;0000::<C;;<<;C0CGHG0<B0F0;/9;;;;C.:;A;
@M05620:37:000000000-D9766:1:1101:19518:5875 1:N:0:84
GAGGCTGCTTTGGAAGCAACTGACAAATCAGTGACACAAGATCGGAAGACCACATAACCGTACTCTAGCTGGCTCGCAGAAGCTCGTTCGTACAGGCCGCTTCCAATAAGGAAAGGCTCCTCGCCGCCTCCACGGGCGTCCCCGCGCTGATGCACCACTGGCCCGTACGTCCGTCATTTCCGCTTTCGCCCTCTTGTGGATCCAATTGACCACTTCTCAGCCTTTGTACTTGTACCTGACCCGCCCGGGAC
+
AAAAAAFAFFFFGGGGFGGGG0B1BABA1B1DDFGFHH0F01B00//B00BG//111BAEA///1D111D1A/01//>E>B1BG1///0/?B?/@F?/>/>/?BB2BFF1BB0000FHHGH0?@CGCGG?GHHGGGGGGGGGHGGGGGGGHHHHGGGGGGGG;E@G@G@FGE@.;BFFFFFFFFFFFFFFF@FFFFFFF/BFFFFFFFF/BFEFFFFFFFFFFFFFFFFFFFFF/BFFFFFF@@@-;@?@=
@M05620:37:000000000-D9766:1:1101:14588:5965 1:N:0:84
GCGGCTGCTTTGGCAGAAACTCATAGATTACTGCAACAGTTCCCCCTGGACCTGGAAACGTTTCTTGCCTGGCTTACAGAAGCTGACACAACTGCCCGTGGATGATACCAGTCCGGCAAGTCTCCTCGACGACTCCACGGGCGTACACGCGCTGCTGCAACCCTGGCCAGTCCGTCAGGCCTTTCCGCTTTCGCACTCTTGTGGATCCACTTGCCCCCTTCTCAGACTTTGTACTTGTACCTGACAAGCCA
+
11>1>>>>FFB1A1B11BBBFEF3F31FGFBGAB11FFF1DFGHHGAF/BFEGHEBB10BBAFGDDBBGHHAFAB1BFB@1BF1110@B0F?B>BFF/>?/?GCFBGGG1BBF1EE/>/?BFGB1F0??/>>B//@1@/</<AGC-.F.-<ACG.0C::CC:;.CCGC:GGFF.9CAEFG;9CFGGG99;C0AB9@@FFFFFFBB/FFFF/BF/;/A;-9BF9FF/9BFB/B/;;9;/9;F/FFF;;--AB
@M05620:37:000000000-D9766:1:1101:9024:6015 1:N:0:84
GAGGCTGCTTTGGAAGAAACTCATAGATTACTGCAACAGTTCCCCCTGGACCTGGAAAAGTTTCTTGCCTGGCTTACAGAAGCTGAAACATCCTACAGGATGCTACCCGTAAGGAAAGGCTCCTAGAAGACTCCAAGGGAGTAAAAGAGCTGATGAAACAATGGCAAGTAAGTCAGGCATTTCCGCTTTAGCACTCTTGTGGATCCAATTGAACAATTCTCAGCATTTGTACTTGTAACTGACAAGCCAGG
+
>AA?AAFAFFFFGFGGGGGGGGGHHHFGHFGHFGABFFGFHHHHHGGGHHHHHHH2FHHFBFGHHGGHHHHHHHHHHHHHHHHFHHHHHHHHHHGHHHHHHFGFGHHHGEEEEGBHHGFHFHGHHHHG3BGHHHCBBFDGFDG?D21?BGFGFHFGHFGH/@@FGHHGHGHHGHFHHHHHHHHHFEDDFGHHFHHHHHGHHDHGGGGHHHHHHHH/CCGGGGCGHHHHHHHHHGGGGFGGGEGGG.AEGGG
@M05620:37:000000000-D9766:1:1101:15692:6015 1:N:0:84
ACCACACCTTCTACAATGAGCTGCGTGTGGCTCCCGAGGAGCACCCCGTGCTGCTGACCGAGGCCCCCCTGAACCCCAAGGCCAACCGCGAGAAGATGCCCCAGTGGGTGGCCCCCCACCTTTTCCGGTGGGCGGCCCCCTCCTTCCCGGCCTCCCGGCACTTCCGCCTTTCCCCACTGGTCTCTCCTCTGGCGGTTTCCGGAGGAATCTTTTTTCTGACCTGGATCCCCTTTGGAAATCCTCAGGGTCTT
+
ABBBBAABFFFFGGGGFGFGFFHHGGGEGDFGHGGCGGGCGHDGHGGGGFGGHFHHHHHGGGGGGGEGGGGHHHHGGGGHGHEHFGGGGG>BGGHHGD2?G//?<10//?A0>G----.<.00<00.;-::-;--9--;A-9A.;/B..;9@..;A.;---.///.;D.AF///....;.://////;.///;--;@F/;.-.-9../////;/-/////;/...//..;.://;/B////////;.:9./
@M05620:37:000000000-D9766:1:1101:14619:6109 1:N:0:84
AGTGCCAGCTCTCAATCGCACAGGGGACCCAGGGCCTGGCCCCTCCATCCAGAAAACCTATGACCTCACCCGCTACCTGGAGCACCAACTCCGCAGCTTGGCTGGGACCTATGTGAGTATCCAGCGTAGGAATCTGGGAGTTGGGGAGGAGTGAGGAGTTGGGGAAAGACAGTCCTAACCGTGGAGGGTTCTGGTAAATGATGGGGTGAGGAGGGGCTCTTTGGCTCCCACCAGTCCCCCTGTCTGGTCTA
+
AA>ABFBFBFFFGGGGGGGGGGHGGGGGGGHHGGGFGGHHHHGHGGGHHHFH3A3FHEHFHHGHHHHHHHHGGEGGHHHHHHHHHHHHGHHHGGGGGHHHGGHGGGHHGHHHHHHHHGHHHHHHHGCGGGHHHHHHHHHGGHHHGGGGGGEFHHHHHGFGHHGGGDHHFHGHHHHHHHHHGEGCGEGG;FFGGGFGGGGGGGGGGGFFFFFFFFFFFFEFFFFFFFFFFFFFFFFFFFFFFFFFFFFFFFF
@M05620:37:000000000-D9766:1:1101:7378:6125 1:N:0:84
GAGGCTGCTTTGGAAGAAACTGATAAACCAGTGACACAAGATCGGATGACCACGTATCCGTACTTTTGTTAGTTATGAGCATCTGGTACCTCCTCCCCTATTCTAACAAACAAAAAAGTCTCCTCGAAGACTCCCCGGACGTCCACACGCTGCTGCCACACTGGCCCGTCAGTCAGTCCTTTCCGCTTTCGCCCTATTGTGGATCCACTTGCCCGCTTCTCCGCCTTTGAACTTGTAACTGACAAGCCCGG
+
A?AB>AFAFBD4G4BFGGCGGBG5D5D4BBABBFDDEH2G2AB22B2A3BBBB2A25BDBB11A5D5ABB55555D5BDBF3BF5D5D55BB1B23?1B13BBBBEFE3?1B111?>/3BB?F32?/BF/33BGHG/C///??C/11/>/?<A1<F01>>AHHBC..<-<..<C00000=CGHH.:.;EFFGDDG/;000;.C09C;/0C9;BC.-;;99BFD.9AD////;:BF;:BFFF9;B9;.;.-9
@M05620:37:000000000-D9766:1:1101:15670:6248 1:N:0:84
GAGGCTGCTTTGGAAGAAACTCATAGATTACTGCAACAGTTCCCCCTGGACCTGGAAAAGTTTCTTGCCTGGCTTACAGAAGCTGAAACATCCTCCAGGATGCTACCCGTAAGGAAAGGCTCCTAGAAGACTCCAAGGGAGTAAAAGAGCTGATGAAACAATGGCAAGTAAGTCAGGCATTTCCGCTTTAGCACTCTTGTGGATCCAATTGAACAATTCTCAGCATTTGTACTTGTAACTGACAAGCCAGG
+
A>AAAAFAFFFFCCGG44FFGG4GGGHHG5GHHHG4BBGEGHHHHGGGFFHHHHHHHHFFGHHHHHHHHHHHHHHGHHHDGHHGHHHHHBBBBB@F23B1GBGHDGHHGEEE?FDGHHHCFGGHED33BGHHHHFFHGGHGDHF22FFGFFHHGHFHBHHHDFBHHHG??GHGDGGFGHF1DGGFF<.<GGFBGGH=DHHH?DGCG<<0CFFGGHHCFFGCC0CGGGHHHHHFFBFFBGFG0:BC;;EGFE
@M05620:37:000000000-D9766:1:1101:6931:6301 1:N:0:84
ACCACACCTTCTACAATGAGCTGCGTGTGGCTCCCGAGGAGCCCCCCGTGCTGCTGACCGAGGCCCCCCTGACCCCCAAGGCCAACCGCGTGCCAATGGATGCTCGCCGTACGGCACGTCTCCTCTATGGCTCCCCGGTCGCCCACTCGCTGCTGCACCACTGGCCCGTCTGTCAGGCCTTTCCGCTTTCGCCCTCTTGTGGATCGACTTGTCCTCTTTTCCGACTTTGTCCTTGTAACTGTCAAGGGCGG
+
>>>1A1>ACFBFFGG1AB1BB1AC0A0EAEBFABFA0AAAABAFGGAAEAB?1BBBDGHE///>/?/>EEGBBB>?EG/?</?/??C<B<<>/<111?1?110?1//<<-.<-.---.<<GG0;;000=:.::.EA--9A--.9.:;;C?.-9B/B/9/-;/;-----9:-9;B//-;-:9F/;-ABBF/A?-A=-BF/9BA/;/---9://;//;B9//;FF--9;9/9/9BFB//://:9/9/;/-99@
@M05620:37:000000000-D9766:1:1101:21870:6324 1:N:0:84
AGTGCCAGCTCTCAATCGCACAGGGGACCCAGGGCCTGGCCCCTCCATCCAGAAAACCTATGACCTCACCCGCTACCTGGAGCACCAACTCCGCAGCTTGGCTGGGACCTATGTGAGTATCCAGCGTAGGAATCTGGGAGTTGGGGAGGAGTGAGGAGTTGGGGAAAGACAGTCCTAACCGTGGAGGGTTCTGGTAAATGATGGGGTGAGGAGGGGCTCTTTGGCTCCCACCAGTCCCCCTGTCTGGTCTA
+
AAAABFFFCFFFGGGGGGGGGGHGGGGGGGHHGGGGGGHHHHGHGGHHHHHHHHHHHGHHHHHHHHHHHHHGGGGGHHHHHHHHHHHHGHHHGGGGGHHHGHHGGGHHGFHHHHHHHHHHHHHHHGGGGFHHHHHHHHHGGHHHGGGGGFGHHHHHHGHHHHGGGGHHHGHHHGHHHHHFGGEGGGGGAFGGGGFGGGGGGGGGGGFFFFFFFFFFFFFFFFFFFFFFFFFFFFFFFFFFFFFFFFFFFFF
@M05620:37:000000000-D9766:1:1101:9923:6417 1:N:0:84
GAGGCTGCTTTGGAAGAAACTCATAGATTACTGCAACAGTTCCCCCTGGACCTGGAAAAGTTTCTTGCCTGGCTTACAGAAGCTGAATCCTCCAGGATGCTACCCTTAAGGAAAGGCTCCTAGAAGACTCCAAGGGAGTAAAAGAGCTGATGAAACAATGGCAAGTAAGTCAGGCATTTCCGCTTTAGCACTCTTGTGGATCCCATTGAACAATTCTCAGCATTTGTACTTGTAACTGACAAGCCAGTGAC
+
A3AB>AFACBBBFBBFGGCGGGHHGHHHHHGFGHBGFGGFHFEFHGEEFHFGHHGG332GFGHHHHHABG3BFGHBABFFHHBGHBDDDBB332@3B@F2BBBFH33B@43BBB1B?@BF3?BDF3BFBF3B?3/<???BG4?B?BBBBFGHFBF22?@@2@CC/@>2>2@<FG<?1?@G@?<.>F1<>1><0=>>1><0<<<<G0=00<0=<<;C:;C;/;0:;::0<<00<<C;;C:/9=.;9/90:;0
@M05620:37:000000000-D9766:1:1101:22184:6483 1:N:0:84
GAGGCTGCTTTGGAAGAAACTCATAGATTACTGCAACAGTTCCCCCTGGACCTGGAAAAGTTTCTTGCCTGGCTTACAGAAGCTGAAACATCTGCCAAGATGCTACCCGAAAGGAAAGGCAACTAAAAGCCTCCACAAGAGTCCAAGAGCTGATAAAACACTGGCAAGTAAGTCAGGCATATCCGCTTAAGCACTCTTGTGGATCCAATTGAACCCTACTCAACAATTGTACTTGTTTCTACCAAGACAGG
+
>>>>AAFAFFFFFGGG11FBBF1FAGFGFBHHFHHBGCHAFHFGHGEGHCHFFCHEFGHHHFHHGHDGHHHGEGFGHHHEGFG1FHHFGHDB111BF1/0B@FFEGG0E////0B>C0B/00/>B1B<F0B1B/B<1/<BBF1<1FGBF011@12@>>GG0110/?G/1?@?<11???C1111>.>...1100<CGHFB0<.<00<000<GBC::../.;0;/;C.;C0CB0000;0/0000000;.///;
@M05620:37:000000000-D9766:1:1101:8286:6505 1:N:0:84
AGTGCCAGCTCTCAATCGCACAGGGGACCCAGGGCCTGGCCCCTCCATCCAGAAAACCTATGACCTCACCCGCTACCTGGAGCACCAACTCCGCAGCTTGGCTGGGACCTATGTGAGTATCCAGCGTAGGAATCTGGGAGTTGGGGAGGAGTGAGGAGTTGGGGAAAGACAGTCCTAACCGTGGAGGGTTCTGGTAAATGATGGGGTGAGGAGGGGCTCTTTGGCTCCCACCAGTCCCCCTGTCTGGTCTA
+
ABAAAFFFCFFFGGGGGGGGGGHHGGGGGGHHGGGGGGHHHHGHGGHHHHHHHHHHHGHHHHHHHHHHHHHGGGGGHHHHHHHHHHH?FHHHGGFGGHHHGHHGGGHHGHHHHHHHHHHHHHHHHGGGGGHHHHHHHHGGGHHHGGEGGGGHHHHHFGHHHHGGEGHHGHHHHHHHHHHHGGGGDGGGEGGGGGFGGGGGGGGGGGFFFFFFFFFFFFFFFFFFFFFFFFFFFFFFFFFFFFFFFFFFFFF
@M05620:37:000000000-D9766:1:1101:11534:6526 1:N:0:84
GAGGCTGCTTTGGACGAAACTCATAGATTACTGCAACAGCTTCCCAGAGCCCTTGACAATTTTTCTCGTAAGTTGGGCGTATCGGATTTATCCCTCCTGTTTCCCCTAAGTAAAAGATCTTAGAAGCCTCCAATGGAATAGAAAAGCTAATGAAAAAATAGCCAGTAAGACAAAGATTTAAGCTCAAGCACATTCGAGAATCCCATTGAACACTTCTCAGGATATAAACTAGTAACTGACAAGCCCGGGAC
+
>3AA>>CABBB444BAEF2EGGHHHFG6AFBB5B3B3A22ABA3B3B22B2B2B2B3553BDBA3D5ABA1B5D5B>B0001?1>1>?3BBB4332>2B3BGHFBBB?23B?4B4B/334B4?4BB3BBB?G2B22?2B22333BB@22@@F>@22<<?11???0?11F1>F0000111>><1<1100</</0000</..<;:;0<CGBC::/00<0<C0//00000;0;000;;9CC0BC0....--9--
@M05620:37:000000000-D9766:1:1101:12324:6538 1:N:0:84
ACCACACGTCCTACCTTGCGCTGCGTGAGGCCATCTAGTAGGCCCCCTTGTGCCTGACCAAGAACCCCCTCAACCCCAAGGCCAACCGCGCGAATATTACGCGTGTGGCTCGCTCCCTCTTCTGGTGTCCGCCTCCCTCCTTCCTGCCCTCCCGGCGCTGCGTCCTTTCTCCCTTGTTCTTTCTTCTGCCGTTTTCCGTCGGATTCTCTTCTCTGCCCTGCGTTTTCTTCTGATCTCCTCCGGTTTTAGCT
+
AAAAAAAD>>1>FGG13B1AAAABAB0B00BFABFDEDFG21BFA/AEF0BA1FFGGHGGG00B0>?EE//0BFGGG//?CFG/?CA@EGE?///?2222//</<?/<?0?/AFG?<FHGHHFGB<0.<0.<..<GCCGGHHHCGF/;.;;CEGG@-9;-:?.;;-/BFFBFFFB-/9FF/BFF99BF/;@--9EF/:BF-@--9//;/;B//9:/;-/;;-;---9/9//9////;/;;/-;-9-;////
@M05620:37:000000000-D9766:1:1101:5211:6560 1:N:0:84
GAGGCTGCTTTGGAAGAAACTCATAGATTAGTGCAACAGTTCCCGCTGGACCTGGATAAGTTTCTTGCCTGGCTTACAGAAGCTGAAACCTCCTCGATGCTTCCCATAAGGAAAGGCTCCTAGAAGACTCCAATGGAGTAAAAGAGCTGATGAAACAATGGCAAGTAAGTCAGGCATTTCCGCTTTAGCACTCTTGTGGATCCCATTGAACAATTCTCAGCATTTGTACTTGTAACTGACAAGCCAGGGAC
+
A?ABAAFBFFFFGBBFEGFGGBGGHBFGHH4DFDGGFHA555D322AE2ABAFGFC5ADFFDG5DHH53B3B1GH33BBDGFFFG333BGF312?1?341B4BGE3BBF33BBF10?30/3BBFGBGHFGHEH4?BEGFGHGFF/GBBBFDGHFF@F/@2@@@G/@@FG?@GGHFE?<@?FC<D>F=F>1<>0>>1=<<<CCG/GDHGFG<DCC<<0<:0:<;;:0C0:C0;0<C0CFFBF9.:AF;.:9C
@M05620:37:000000000-D9766:1:1101:14802:6562 1:N:0:84
GAGGCTGCTTTGGCAGAGACCCCTGCATGACTGCACCCGCGCCCCCTGTCCTTGTAACCGTTGCTTCCCTGGCTCCCAGGAGCACCCTCTTACAGGCTGCTACCGGTACGGCCCGGCTCCTCGCCGTCTCCACGGGCGTCCCCGCGCTGATGCACCACTGGCTCGTACGTCCCTCATTTCCGCTTTCGCCCTCTTGTGGCTCCAGTTGACCCCTTCTCAGCCTTTGTCCTTGTTCCTGCCCTGCCCGGGAC
+
11>1>>CAFF3@CEGE1ABBF000B0AD31BF1B11B00A/AAEEGAFA1FB2ABDAABE>//>111BBGH>F0B/BF1/?/??0??EG011FBGF/F0FF1B0/>>@C?A/>C/<CG<FCC//>--><0>>G.A@C-:CG.C---;A9.9;C0CB..;9CE/09;-;9BF?-/;ABFFB/-;A-;FA-;9@E-FFFE---/9B/;BB9F/--;-9///9BFFF/BFF////;//9///-;9--9;A@@-9
@M05620:37:000000000-D9766:1:1101:12902:6584 1:N:0:84
GAGGCTGCTTTGGAAGAAACTCATAGATTACTGCAACAGTTCCCCCTGGACCTGGAAAAGTTTCTTGCCTGGCTTACAGAAGCTGAATCTTACCGGCTGCTACCCGTAAGGAAAGGCTCCTAGAAGACTCCAAGTGAGTAAAAGAGCTGAGGAAAGAATGGCCAGTAAGCCAGGCATTTCCGCGTGGGCACTGGTGTGGATCCAATTGAACAATGCTCAGCATTTTTACTTGTAACTGACAAGCCAGGGAC
+
11>AA1B>1DDF1BGGGFG1ABBBFHH3AG1BG1GH1EG1AFG1FEAF/FA0BB0B1B0BB2AF2F11FA1FGHFCH1GBGHHC11BDF22B10/>/>FAF1100?>>/0110BGB>G0/<1B1BG1B11<F1B1B2G12122B?0<1110?1@<0@0@<FC01?1??11<00/>.>11>1..-<--<./<://</...::0/000;CH00;/00/;;0//000900::B00000;0B0;009C.------
@M05620:37:000000000-D9766:1:1101:23498:6713 1:N:0:84
GCGGCTGCTTTGGAAGCAACTCATAGATTCCTGCCCCAGTTCCCCCTGGACCTGGAAAAGTTTCTTGCCTGGCTTACAGAAGCTGAATCCTACAGGATGCTACCCGTAAGGAAAGGCTCCTAGAAGACTCCAAGGGCGTAAAAGCGCTGATGAAACACTGGCCAGTAAGTCAGGCATTTCCGCTTTAGCACTCTTGTGGATCCAATTGAACAATTCTCAGCATTTGTACTTGTAACTGACAAGCCAGGGAC
+
>1>AA>>>CFB1BBFC11BFBF1FADFGHEGHHH00B0BBDGHHHGEF/0BBFF0FH10BBFHHDFFFHHHHHHB1BGHDGHHBBBFFGGFGGFFH0FGBFGHHHGGGEHHHFC00GCHGHHHG1F1FHHHHEHGC/BB//?2@0CCGGGHH1<1GH0FGGH01FHH1F>FGFHFHEHHGDFFGGGHHFHHHHHHHHGGGHHHHHGGCFHFGFGFGGGGGFBFFFGFGGGGGCGFGGGGB00FGGGGGBFF
@M05620:37:000000000-D9766:1:1101:18428:6720 1:N:0:84
GAGGCTGCTTTGGAAGAAACTCATAGATTACTGCAACAGTTCCCCCTGGACCTGGACAAGTTTCTTGCCTGGCTTACAGAAGCTGAAACATCGTACATGATGCTACCCCTAAGGAAAGGTCCCTAGAAGACTCCAAGGGAGTAAAAGAGCTGATGAAACAATGGCAAGCAAGTCAGGCATGTGGGCTTTACTACTCAAGTGTAGCCAATTGAACAACTCTTAGCATTCGTACTTGTCCCTGACAAGCCAGG
+
11>AA1>>@F3F1BGGG11BAFAFDGHFDG1DFAGH1BG1BDG1FEEA/B0ABE0B0B0AF2DF2F11BBAFHHGHH1FAGHHF@GHHHC1F/?B/BBF1F211@B>F/FE0F01F0F011BB1BFDGG1011B11BFC/EE01BBB/FB1111@2@@10?1@F0GHG/FCHHHGHBCGC0>11..0.>11111>00/00000000<//0<D000:.;;G00;;:G000:CG:00000;009/00...:..
@M05620:37:000000000-D9766:1:1101:12007:6740 1:N:0:84
GAGGCTGCTTTGGAAGAAACTCATAGATTACTGCAACAGTTCCCCCTGGACCTGGAAAAGTTTCTTGCCTGGCTTACAGAAGCTGAAACATATGCCATGCTACCCGTAAGGAAAGGCTCCTAGAAGACTCCAAGGGAGTAAAAGAGCTGATGAAACAATGGCAAGTAAGTCAGGCATTTCCGCTTTAGCACTCTTGTGGATCCAATTGAACAATTCTCAGCATTTGTACTTGTAACTGACAAGCCAGGGAC
+
A>AABBFAFFFFGGGGEGGGGGBHBGHHHHHGHHEFFFGDFGHHHGGG22GHHHHHHHFFBGHHHHHHHHHHHHHGHHHHHHHHHHH3BF355553B433BBFHHGGGGHHHFFGHHHHGHHHGGHHHHHHHHEGGAEFHFHFHGHHHHHHH3GHHHCHHHHFFFHHFH@GGHEHHHHHHHGGGGGHHHHHHHHHHGCFHHHH0GHHFHHHHCHHHGHHHB:GHHHHHHHGHGHFBFGGGFFFGGGGGGGG
@M05620:37:000000000-D9766:1:1101:5735:6909 1:N:0:84
GAGGCTGCTTTGGAAGAAACTCATAGATTACTGCAACAGTTCCCCCTGGACCTGGAAAAGTTTCTTGCCTGGCTTACAGAAGCTGAAACATCCGACAGTATGCTAACCGTACAGCACGTAGCCTAGCCGCCTACAAGGTCGTAAGCGAGCTGATGAACCAATGGCACGTCAGTAAGGCATTTACGCTTTCGCCCTCTTGTGGATCCACTTGACCAATTCTACGACTTTGAACTTGTAACTGTCAAACCCGG
+
BCBCCCFCFFFFGGGGGGGGGGGHHHHHHHHHHHHHHHGEGHHHHGGGHHHHHHHHHHGHHHHHHHHHHHHHHHHHHHHHHHHHHHHFHH3B3BEFG/3BB4B4@4BB>E1E/BBBF/B20/B3?B33?EFG/?FDH/BD/>000@>/>C/1=1?=1?=?.>F1<>1.0>.<D0=GHFFHHHBFGG.=;GGGFGGCGFHCF.900/=0;C00CGGGGGGG00..;CEBF00;:FFFF0FBF0;:F0;.;-;
@M05620:37:000000000-D9766:1:1101:10659:6968 1:N:0:84
GAGGCTGCTTTGGAAGAAACTCATAGATTACTGCAACAGTTCCCCCTGGACCTGGAAAAGTTTCTTGCCTGGCTTACAGAAGCTGAATCATACAGGATTCTACTTGTACCGCCAAGCTCAGCTCCGTATACAAGGGCAACCCAGGACTGATGCACAACAGACAAGTACGACCAAGATTTCCACTTTCGCCCTATTGTGGCTCCAATTGAAAACTAATAAGCCTTTGTACTTGTACCTGAAACGCCCAAGAC
+
CBBCCCFBFFFFGGGGGGGGGGHHHHHHHHHHHHHHGHHDGHHHHGGGGHHHHHHHHHGGGHHHHHHHHHHHHHGHHGHGHHHHHFH5DG5B5353B333B4F443BBG4>>>E/??CGB3343B//0BF?FEFFGG//?0/?F///2/22@@@<22//20???011G///>-.0>>1>GH1<FBDDGGFGGHH0<0<D.C:;C/;CCGF0:;;0:9CFFFFG00;9;0BGGFGG0;B/9;F.@-?..;.;
@M05620:37:000000000-D9766:1:1101:24399:6974 1:N:0:84
GAGGCTGCTTTGGAAGAAACTCATAGATTACTGCAACAGTTCCCCCTGGACCTGGAAAAGTTTCTTGCCTGGCTTACAGAAGCTGAAACATCTGACAATGTTCCCACCGTCAAGCAATGCGCCTCACAGCCTCCCAAGGCATCAAAGCACTGCTGCAAAAAAGGCAAATCAGGCAGGCCATTCCGCTTTCGCCATCTTGTGGATCCAATTGAAACAATCTCCACCTTTGTACTTGTAAATGCCAAACCCGG
+
AAAAAAFBFFFFGFGGFGGGGGHHHHGHHHHGHHHGHHHHHHHHHGGGHHHGHHHFFFHHGHHHHHHHHHHGHHHHHHHGBHHHHHHHH3FG5F5FG3@3BB4@3B?1EF1?1BB?B3?3//?/>3?33/?F2??F3?//02BBFG322@2<@2@22@22?/?/?000?11110<>-...<=0=CF.CE=.<:.;;::G00.000:;C0G000;0;.;/00=0/..:;;0;00CFG0900;000;/.;.--
@M05620:37:000000000-D9766:1:1101:20778:6996 1:N:0:84
ACCACACCTTCTACAATGAGCTGCGTGTGGCTCCCGAGGAGCACCCCGTGCTGCTGACCGAGGCCCCCCTGAACCCCAAGGCCAACCGCGAGAAGATGCCCAGGTGAGTGGCCCGCTACCTCTTCTGGTGGCCGCCTCCCTCCTTCCTGGCCTCCCGGCGCTGCGCCCTTTCTCACTGGTTCTCTCTTCTGCCGTTTTCCGTAGGACTCTCTTCTCTGACCTGAGTCTCCTTTGGAACTCTGCAGGTTCTA
+
BBCABCCDFFFFGGGGGGGGGGHHGGGEGGHHHGGGGGGGGHHHHGGGGGGGHHHHHHHGGGGGGGGGGGGHHHHGGGGHGHHHHGGGGGGGGGHHHHHHHEHF==FHHFGGHHGGGFGHHHHHHHHHHHGHHGGGGGHGHHGHHGGGGGFGFGGGGG?DGFFFFFFFFFFFFFFFFFFFFFFFFFFFFFFFFFFFFFFFFFFDFFFFFFFFFFFFFFBFFFFFFFFFFFFFFFFFFFFFFFFFFFFFFF:
@M05620:37:000000000-D9766:1:1101:21151:7080 1:N:0:84
GAGGCTGCTTTGGAAGAAACTCATAGATTACTGAAACAGTTCCCGCTGGACCTGGAAAAGTTTCTTGCCTGGCTTACAGAAGCTGAATCCTACAGGACGCTACCCGTAAGGAAAGGCTCCTAGAAGACTCCAAGGGAGTAAAAGCGCTGATGAAACAATGGCAAGTAAGTCAGGCATTTCCGCTTTAGCACTCTTGTGGATCCAATTGAACAATTCTCAGCATTTGTACTTGTAACTGACAAGCCAGGGAC
+
A3AA>AF>CDD4GABBAG4FGGHHH5DDFE4AGFFEDH2555B32AAE2BB2BGGFAEHHGDG5FGG53BAGGHF3BGH5GG@GH33DBFHGE3@FH1E@F1>FF1?>?03?FG0BFGHGHGHHHFHHHHHHHFFGFDFFFFHF0?BFFCHHHHG?GHHHG??GCHHHH=FGGHGGHHHHHFFGGGGDDDDGHFHGCCDHHFHHHHH;GGGHHHFFEFGFGFCFGBFBFGGGFFGGGFFBCCC9EG;AEEE
@M05620:37:000000000-D9766:1:1101:25968:7082 1:N:0:84
GAGGCTGCTTTGGAAGAAACTCATAGATTACTGCAACAGTTCCCCCTGGACCTGGAAAAGTTTCTTGCCTGGCTTACAGAAGCTGAATCATATGGGATGCTACCAGTACGGACCGGATCCTCGAAGACTACACGAGAGTACAAGCACTGCTGACCAAATGACAAGTACGAACAGCATTTCCACTTTCGCACTATTGTGGCTCCAATTGACCAATAATCAGCATTTGTACTTGTACCTGACCAGCCCGGACC
+
AAABBCFCFFFFGGGGGGGGGGHHHHHHHFHHHHGHGHHHHHHHHGGGHGHHHGHFBDFHHHHHHHHGGHHHHHHGHHHHHHHGHGG5DFG555@??3BFGBHBB3D@B?EEEE//>//F43??BF/3B?GFH///?>2222D2/222@221??01</FF1?<??1><C..<-000=D0==0<=00=.AGGGEHHF;GG..:.C0;C0;9BFEF00;;;CFC009;F0;F0;=000;9CFFGGGA.---;-
@M05620:37:000000000-D9766:1:1101:25493:7100 1:N:0:84
GAGGCTGCTTTGGAAGAAACTGACAAATCAGTGACACAGGATCGGCCGTCCACATAACCGTACTCTAGTTGGGTACCAGAAGCTCGTTCATACAGGCCGCTTCCAGTAAGGACCGGCTCCTCGCCGCCTCCACGGGCGTCCCCGCGCTGATGCACCACTGGCCCGTACGTCCGGCATTTCCGCTTTCGCCCTCTTGTGGCTCCAATTGACCACTTCTCAGCCTTTGTACTTGTACCTGACCCGCCCGGGAC
+
AAAAAAFAFFFFGBGGFGGGG1FBB10A1B1DDBGFHG0F01B00A/A/ABE11111BAEA///AA1A2D1B/?BB1DB>B1BG1//>0BB2@1BB?/>/>/?1B1BBF1B10/<BCCGGFG/BCG@CE<?CGCGCCCCGGGHGGGGGG.CFGBFF.CFFGG;EAA@C@GGG--9-@FFFFBBFFFFFFFF@FFFFFFF-AFFFFFFFF/BFFFFFFF/BFFFFFFFBFFFFF////:BFFB@@?-;@;9>
@M05620:37:000000000-D9766:1:1101:9510:7103 1:N:0:84
GAGGCTGCTTTGGAAGAAACTCATAGATTACTGCAACAGTTCACCCTGGACCTGGAAAAGTTTCTTGCCTGGATTACAGAAGCTGAAACATCATCCAGGATGCTACCCGGAAGGAAAGGCCCCTAGAAGACTCCAACCGAGCAAAAGACCTGACTAAACAATGTCAAGCAAGTCAGGCAGTTTCGCTTTACTACCCTTGTCGATCCAACTGAACAATCCTCACCATGTGTACTTTTTACTTAAGCACCAGG
+
>A11>>BAFF@D1B1111B1B1AAAG1GF1FF3BB1BFG1ADAGFG0AF0BAABG0B1EG1B2FD1DBBGFAB1A1BBAAA1BB11D1B0B1B@2B110?11BBBG00B>//?/BB0>F?/>///0B1<B011BB11/>B///@F0@F001@@011?FCGG111?@111<00>1110<..>=1>.<<.<0000=/.<</;0...=;0</;/0</;C9//09;.;000;0=C;FB000.000;9;009;..-
@M05620:37:000000000-D9766:1:1101:16684:7104 1:N:0:84
GAGGCTGCTTTGGAAGAAACTCATAGATTACTGCAACAGTTCCCCCTGGACCTGGAAAAGTTTCTTGCCTGGCTTACAGAAGCTGAACCCTACAGGATGATCCCCGTAAGTAAACGCCTATAGAAGACTCCAAGCGACTAAAAGAGTTCATGAAACAATGGAAAGTAAGCCAGGCATTTGCGCTTTACCACTCTTGTGGATCCAATTACACAATTCTCAGAACTTGTACTTGTAACTGACAATCCAGGGAC
+
AAAAAAFBFFFFFFFA4BFGGFFDFGDHHFFFHHGCHHHGHDBFGFEFHBBFGGG2BAFHADFGHFFFFD3BB2FBB5BFFHFFG3@31B1B1B33BBF3@4B2B>E/??44@BB///0/3BBFB3?33B333B/<?/<>GFF3?2>222>@@22@@?2?1111?11?11?0?C.<>1F11A-?A.0000<<<00<=0.0:::0<0C000::=:0;0;0:0;9;;009;C;BC;00;0;/9;0/;C9/.;A
@M05620:37:000000000-D9766:1:1101:25507:7118 1:N:0:84
GAGGCTGCTTTGGAAGAACCTCATAGATTACTGCAACAGTTCCCCCTGGACCTGGAAAAGTTTCTTGCCTGGCTTACAGAAGCTGAATCCTACCAGATGCTACCCGTAAGGAAAGGCTCCTAGAAGACTCCAAGGGAGTAAAAGAGCTGATGAAACAATGGCAAGTAAGTCAGGCATTTCCGCTTTAGTACTCTTGTGGATCCAATTGAACAATTCTCAGCATTTTTACTTGTAACTTACAAGCCAGGGAC
+
AAA>AAF1CFDDG1BB1F1ABBBEHG1DD1BGGAB1FGGEGG2BGGE/AABFGFF0B10BBDDFFBD1BBFGHHF1BFFF1BCBBBBBDBDDB0110BBBFB1BB/?EE01BFG0B?>0FBB>FD11B1FG1B1?/???BFFFB?BBBB1FH@1>@@<@1@@<@<<?FD<@?FH<C1FG11EAC.C<=11=><>GGDGAHHGHHFED00=<G;;00<C;0;;;;00;CCCCG0;BBF9C0;90;=C..;9;
@M05620:37:000000000-D9766:1:1101:13309:7171 1:N:0:84
GAGGCTGCTTTGGAAGAAACTCATAGATTACTGCAACAGTTCCCCCTGGACCTGGAAAAGTTTCTTGCCTGGCTTACAGAAGCTGAATCATACGGGAAGCTACCAGTAAAGAAAAGCTCCGAGACGCCTCCAAAGGAGTACAAGCGCTGATGCACAACTGGCCAGTAAGTCAGGCATTTCAGCTTTAGAACTATTGTGGATCCAATTGAACACTACACAGCATTTGTACTTGTACCTGACAAGCCAGGGAC
+
CBBCCCFCFFFFGFGGGGGGGGHHHGHHFHHGHHGHGHHHHHDGGGGEFHHHGHGGBDFHGGHHHHHHHHFGHHHGFGHHHHGHHGF5DGFF5?1/?/BB3@B2BBGH44@31B2BB3FC/>>E/E<EHGHGB3BBFGC2333B?C<=<E222?1?C/1?0?F1=GG1F1>1F0GGGHHHB1>=<000<0<DGHHH0DADGBG0G0CCGHFC/C/;0;<;./;00;;BFF0F;C09;FGGF0.AE/:.CEA
@M05620:37:000000000-D9766:1:1101:11416:7201 1:N:0:84
AGTGCCAGCTCTCAATCGCACAGGGGACCCAGGGCCTGGCCCCTCCATCCAGAAAACCTATGACCTCACCCGCTACCTGGAGCACCAACTCCGCAGCTTGGCTGGGACCTATGTGAGTATCCAGCGTAGGAATCTGGGAGTTGGGGAGGAGTGAGGAGTTGGGGAAAGACAGTCCTAACCGTGGAGGGTTCTGGTAAATGATGGGGTGAGGAGGGGCTCTTTGGCTCCCACCAGTCCCCCTGTCTGGTCTA
+
AA3>ADDFAFFFFGGFFFGCEAGDFGEECAGH2EE2FFHA2GEFGGHHFEHGECBGHGHHHHFHHHHHHHH@EEEGHHHFCFGHFHH1E3FEEE/EC?GHGHHFE?GEEHFHHHHHH?GHHHHGHGBDCDFDGHFHGGCFDGGG?CFGGDEGFHHHH?GCHHCGGGHHHHHHHFGHGFHHGGGGEGG?;FGGGGFGGGGGGGGGGBFBFFFFFF<?<-EFFF/;FBFEFFFFFF9FBBEFBEFFFFFBFF/
@M05620:37:000000000-D9766:1:1101:21059:7231 1:N:0:84
GAGGCTGCTTTGGAAGAAACTCATAGATTACTGCAACAGTTCCCCCTGGACCTGGAAAAGTTTCTTGCCTGGCTTACAGAAGCTGAATCCTACAGGATGCTACCCGTAAGGAAAGGCTCCTAGAAGACTCCAAGGGAGTAAAAGAGCTGATGAAACAATGGCAAGTAAGTCAGGCATTTCCGCTTTAGCACTCTTGTGGATCCAATTGAACAATTCTCAGCATTTGTACTTGTAACTGACAAGCCAGGGAC
+
A>ABBBFBFFFFGGGGGGGGGCG5EG56BFGHHHGHHHHFGGHHHGCGEBGHGFC2BGFG3FGGA5ABFEFEG2AFFHHHHHHHFFHHHEGHFFCBAGHHHDEFG?EEGFBHGHFFHHHGHHHHHGHHHHHHGEFEGFFGGFGGGHHHHHHHHHFGGHHHHFGHEHBGGFGGHHHHHHHHGGGGFGGGGDFFFHHHGHGHHHHHHHHEHHGHHHFFHGHHHGGGHHHHHHHHGHGGGGGEFFAEGGCEFGG
@M05620:37:000000000-D9766:1:1101:24962:7272 1:N:0:84
GAGGCTGCTTTGGCAGAAACTCATAGATTACTGCAACAGTTCCCCCTGGACCTGGAAAAGTTTCTTGCCTGGCTTACAGAAGCTGCCTCATACAGGATGCTACCCGTACGGAACGGCTCCTCGCCGCCTCCACGGGAGTCCCCGAGCTGCTGCACCAATGGACCGTACGTCCGGCATTTACGCTTTCGCCCTCTTGTGGCTCCAATTGACCACTTCTCAGCCTTTGTACTTGTACCTGACCCGCCAGGGAC
+
>1>1>ACAFFFFGCGGCGG1BBFFF31DFDFHDBABGHHDFGHHHGGG/BGHHHE0B1BBBDFFGDDGHHHFGBF1FGBE1BFHF10BG1FBB1FGB1B0GDG>0/?/?EC/?>AFGGGGG0?></>BEGHFHGG//>CF1FF/>->C11>GGHHHA.<G<0<CCGA.@/;.;CCGGGG0CFGGGGGBACFGGFBGFGG.-BA/BFFFB/;FE/;//;FFFF-/;BF/FF//;/999FFFFF@@@@@-A-9
@M05620:37:000000000-D9766:1:1101:21980:7287 1:N:0:84
GCTGCTGCTTTGGAATCAACTCCTCGATTCCTGCCCCAGTTCCCCCTGTCCCTGGAACCGTTTCTTGCCTGGCTTCCAGAAGCTGCAACCCCTAGGCTTGTTCCCGTACGGCCCGGCTCCTCAGCGCATTCACGGGCGACCACGCGCTGATGCACCACTGGCCCATACATACAGCATTTCCGCTTTCGCCCTCTTGTGGTATCAATTGACCACTTCCCCGCCTTTGTCATTTGTCCTGCCCAGCCCGGGAC
+
1>1>AB1B@DB11BB1B1ABBB1A0BB03DFHHHGGE0BB1DFFHGAF1BFB1B/BB1/AEG0FDDDBGGGGHHA0BBF1BGHB1BF1B0/>//0BB1>/>1@FE/?/?/?//<//<<?F1<11<<//<<@F1/?C/<----...----:000;:/:.;0;:C../9/0000009/0;;BF..9.C0..;.---;99;;-//:///;9////-/;;/----;9AFB///;;////9///-9/--AA----9
@M05620:37:000000000-D9766:1:1101:23488:7309 1:N:0:84
GAGGCTGCTTTGGAAGAAACTCATAGATTACTGCAACAGTTCCCCCTGGACCTGGAAAAGTTTCTTGCCTGGCTTACAGAAGCTGAATCCTACAGGATGCTACCCGTAAGGAAAGGCTCCTAGAAGACTCCAAGGGAGTAAAAGAGCTGATGAAACAATGGCAAGTAAGTCAGGCATTTCCGCTTTAGCACTCTTGTGGATCCAATTGAACAATTCTCAGCATTTGTACTTGTAACTGACAAGCCAGGGAC
+
AAAAABFBFFFFGFGGGGGGGGHHHHHHGHHHHHHHHHHGHHGHHGGFHHHHHHHBGHHHGHHHHGGHHHHHHHHGHHHHHGHHHHHHHBFGGFGGHHHHHHFFHFGEGHGGHFCGHHHGHHHHHHGHHHHHFHGGFGGHHHHHGHHHHHHHHHGGHHHHHCGFGHHGG@GGHHHHHHHFHGGGGGHHGFHHHHHHGGGFFFHHHFGFGHHHFGFFHGHHGFHGHGHHHGGHCFGGGBFEFGFEGGFGEGE
@M05620:37:000000000-D9766:1:1101:17167:7367 1:N:0:84
GCGGCTGCTTTGGAAGCAACTCATAGATTCCTGCCCCAGTTCCCCCTGTCCCTGGAACCGTTTCTTGCCTGGCTTCCAGAAGCTGCATCCTACAGGCTGCTACCCGTAAGGACCGGCTCCTCGACGCCTCCAAGGGCGTCCACGCGCTGATGCAACACTGGCCAGTAAGTCAGGCATTTCCGCTTTAGCACTCTTGTGGATCCAATTGAACACTTCTCAGCCTTTGTACTTGTAACTGACCAGCCAGGGAC
+
>>1>A1>>FFB1BBF1ABBGBFBFDDGHF3FGHHAAFEB1DDGHHGAFA1BAB1/BFEAEFGGGDFDBGHHHHHB>FGHBGGHBB@FGHBFGGHHH/GHGHHHHGGGG/FH10/>EEGGGH0C//B/>GFHH1FFGC@C/-.1>.@CGGGHHFH0CG.GHHHC/;CG0CCGBGFHGGGGGGGGGGG0CFFFGGGGGFGGFGGGGGGFFFFFF-BFFFFFFF/FFFFFFFFFFFFFFFFFF/9AEFFFFFFE
@M05620:37:000000000-D9766:1:1101:17177:7382 1:N:0:84
GAGGCTGCTTTGGAAGAAACTCATAGATTACTGCAACAGTTCCCCCTGGACCTGGAAAAGTTTCTTGCCTGGCTTACAGAAGCTGAATCCTACCGGATGCTACCCGTAAGGAAAGGCTCCTAGAAGACTCCAAGGGAGTAAAAGAGCTGATGAAACAATGGCAAGTAAGTCAGGCATTTCCGCTTTAGCACTCTTGTGGATCCAATTGAACAATTCTCAGCATTTGTACTTGTAACTGACAAGCCAGGGAC
+
A?ABBAFBFFFFEF5FFFGGFGFHFHGGGGGHGGFHGGGBGFGGHGGGEFGHHGFBAFCGFGHHDHBBFGHHHHFFGGHHHHHHGFFDFFGHE10>>EE2GDGFG?EEE133BF00FGHGHFGGHBGHGHHFB?/??C?BF2FBFF@GGHHHGH>@@GG@GFFC<?GD1?@?GEFEGFHHHGGGCG1=D0<</<DF=CE0<CGFGGGFC0:=;:0:;CFC:;::;0CFGFGF;;BBF0099C9;9B9.9.;
@M05620:37:000000000-D9766:1:1101:11822:7388 1:N:0:84
ACCACACGTCTGACCGAACGTCACATGCCGCTATCTCGTATGCCCCCTTATGCGTGAAAAATTATTGCCCCGCTTACTGAAGCTGAAACACCTGCCAATGACTGTACCCTATGTGAACGGAAAGCCCACGAAAATAGAAGAAGGGAAGAAAAGAGGAGATGAAAAAAGAAAAAGCTAAACAGGAAAGCCTCTGGTCACAAAAGGGCTGAGAGAATCAAATAAGCCCATCAACAGTTTTGCTAACTCGACTA
+
>1>>>1>D>>B>11F1AAAAAAA01BB11AAA/A01DA/A00FG0/AA0AD11AAA//DB001122111B/>>EE/B1BBGHBBEBDGFG0?CFG0GGFG1121<B2B110112BB2B0//?/00@/<?/B///1111111000..0.0>000./....<00<00<:...//...0;00/0/;.9/./9/9/90000/00../9;...9-//-//////////99--;/////-////;/////9/-9---
@M05620:37:000000000-D9766:1:1101:5466:7388 1:N:0:84
GAGGCTGCTTTGGAAGAAACTCATAGATTACTGCAACAGTTCCCCCTGGACCTGGAAAAGTTTCTTGCCTGGCTTACAGAAGCTGAATCATACAGGATGCTACCTGTACGGCCCGGCTCCTATCCGACTCCACGGACGTCACCGCGCTGCTGCAAAACTGGCCAGTAAGTCATGCATTTCAGCTTTCGCACTCTTGTGGCTCCACTTGACCACTTCTAAGCCATTGATCTTGTACCTTACCAGCCAGAGGA
+
AAABBBFBFFFFG4FGGFGGGGHGGHHHHHHHHHHHHFHGHHHHHGGGHFHHHHH2GFHHBGHHHHGHHHHFHHHHHHHGGHHHHG35D@5F5353?3@?34BF33@B4?E?EEGEG/E/FD43B/?<>/BBFDG/>//?<?FGG/<>D.1>><11<00=<../<CDD0=<00D0<GGHHH0<CC0;;EFGGGG0B;CFA?;CFFFGGGGGEE/;BFGGGGF/0;0//;/;B//;:B/F/BFFFE.;...9
@M05620:37:000000000-D9766:1:1101:4682:7401 1:N:0:84
AGTGCCAGCTCTCAATCGCACAGGGGACCCAGGGCCTGGCCCCTCCATCCAGAAAACCTATGACCTCACCCGCTACCTGGAGCACCAACTCCGCAGATGGTCTGGGACCTAAGTGAGGATCCCGCGTAGGCTTCTGGGGGGTGGGGGAGCGGGCGGAGTTGGGGCAAGCAAGTCCTGCACGTGGGGGGTTCTGGTCAATGATGGGGTGAGGAGGGGCTCTTTGGCTCCCTCCAGTCCCCCTGTCTGGTCTA
+
>>>>ADFFAFF3BFGF1AEEAAB0AFE?00AAFE0//AFC0FFEGGE1A0BA1B1BFE0AFG2GEG1BGFFEGE/EGDGFFHH/0>BFFB1B//@//BF112>B000B/BG1B22B101<FG0//>/>C/11?F11?F---@------;-9---;-@--///;@A@FF--;BFF////;99FEE--9@@-;//:;9/9/B//9B-?;--9AF99-99=EFB/;/9B9----;;BFFFFFF@E;BFF/////
@M05620:37:000000000-D9766:1:1101:4664:7409 1:N:0:84
GAGGCTGCTTTGGAAGAAACTCATAGATTACTGCAACAGTTCCCCCTGGACCTGGAAAAGTTTCTTGCCTGGCTTACAGAAGCTGAAACATCTGACAAGATGCTCCCCGTACGGCACGTCTCCTAGCAGCCTACAAGGTAATACCCGAGCTGATGAACAAATGGCAAGTCAGTCAGGCATTTACGCTTTCGACCTCTTGTGGATCCAATTGACCAATTCTACGCATTAGTACTTGTAACTGCCAAGCACGG
+
1>AAAAFA1@BFG1BGF1FFGG1G3F1FGGHHHHGHHFHFHHFHHGEFGFGGHHH0BFFHE2FGHHHHHHHHHHHGHHHEFHHCFHDHFH1B1DFGG10>1BG11F??E>@F/?>>>/B/00B1BG11B<?G1011B/112BB>1B</<C/@GGHGHFG0<F11?F1?<11F11>FGHA1GHF1>...<DEFC@CHHH;:GAC:CGF0;GGGCF/;B0FGGF9;..;0=;;CB00;99CFF0;CBAC/-;@
@M05620:37:000000000-D9766:1:1101:16462:7476 1:N:0:84
GAGGCTGCTTTGGAAGAAACTCATAGATTACTGCAACAGTTCCCCCTGGACCTGGAAAAGTTTCTTGCCTGGCTTACAGAAGCTGAATCCTACAGGATGCTACCCGTAAGGAAAGGCTCCTAGAAGACTCCAAGGGAGTAAAAGAGCTGATGAAACAATGGCAAGTAAGTCAGGCATTTCCGCTTTAGCACTCTTGTGGATCCAATTGAACAATTCTCAGCATTTGTACTTGTAACTGACAAGCCAGGGAC
+
AAAABAFAFFFFGGGGCGGGGGHFGHHHHHHHHHHFHHHDGHGHHGFGHHHFHFHHHHHHFHHHHHFHHHHHHHFFHHHHHHHHGHHFHFHHHHHHGHHHHHHHHEGCEGFHHHF1GEHGHHHHHHHHHHHFHHFAFFEGHHHFCFFGHHFGHHHFBCGGFH2GFGGHHGGGGFGHHHHEGGGGGGGFF1FCGHHFHF?FHHHHHHHDGHFFHFGHFGHCCC0CHFHHHHHHCGGFG0CBCF9;EG..9A?
@M05620:37:000000000-D9766:1:1101:16484:7567 1:N:0:84
GAGGCTGCTTTGGAAGCAACTCATAGATTCCTGCAACAGTTCCCCCTGGACCTGGAAAAGTTTCTTGCCTGGCTTACAGAAGCTGAAACATCCTACAGGATGCTACCCGTAAGGAAAGGCTCCTAGAAGACTCCAAGGGAGTAAAAGAGCTGATGAAACAATGGCAAGTAAGTCAGGCATTTCCGCTTTAGCACTCTTGTGGATCCAATTGAACAATTCTCAGCATTTGTACTTGTAACTGACAAGCCAGG
+
>1>AA1CAFFFBGGGB1BFGFGGGHGHHH3FHHH0ABFFBFGHGHGEF/0BFFCHHH10BFHHHDHGHHHHHHHF1FFHFGHHGGEGHHFGHFGHF1FGFHHHHGHHHGGGCHHFHGHFGHHGHDH1FHHHHHHF1GGG/CC0122B/GHHH1@G>F1FG/FHHHHHGFGHHHHHHGFHHHHHHGGFCFHGHHGHGFHHHHGHHHHHFHHHHFGCBGHHHGHHHGHGGHHHHFFGGFFFFGBFFFFGGGGG
@M05620:37:000000000-D9766:1:1101:8084:7616 1:N:0:84
GAGGCTGCTTTGGAAGAAACTCATAGATTACTGCAACAGTTCCCCCTGAACCTGGAAACGTTTCTTGCCTGGCTTACAGAAGCTGAATCCTACAGGATGCTACCCGTACGGACTGGCTCCTCGAAGACTCCAAGGGAGTAACCGAGCTGATGCAACAATGGCACGTAAGTCCGGCATTTCCGCTTTCGCCCTCTTGTGGATCCAATTGACCACTTCTCAGCATTTGTACTTGTAACTGACACGCCAGGGAC
+
>A?AAAFAFFFFGFGG11BGBF1D3DDG31BGFGF1B0BDFGHHHGAF01BBFG0FGG0BGFHHFHHHFHFGHH01BGGFGHBBBFG2G1DG1110B1B0FGHF>/?>///////?F01?10?/</?G1CGF11/?/</0121</</<GFHH1FDHC/GDBG01A0F0>111C-CCCGH0DECC.;0::.;@HFHECFBFFGGB0;CCB0B/.;0B0BFB/099;BFFGFG0;0;/;/9B//9-A---9A-
@M05620:37:000000000-D9766:1:1101:6817:7621 1:N:0:84
GAGGCTGCTTTGGAAGAAACTGATAAATAACTGACACAGGACCCCCCGACCATCTAACCGTTCCTTGGCTGGCGCCCAGAAGCTGGCACCTACTGGCCGGTACCAATAAAGAAAGGCTCCTCGCCGACTCCACGGGCGTGACGTAGCTGAGGTGCCACTGGCATGTACGGCCGGCATGTCCGCTCTGGCTCTCTTGTGTATCCAATTGACCACTTCCCATCTTTTGCACTTGAATCGGACCAGCCAGGGAA
+
11AAA1BAFFFFFGGGGFCGF1B3D3133B1BA11FEG0000A00AAA//AA111D1BFE>/0022110B/BEE///??/BBGC10/0B/0B011>/0/////1211BB1BFCFGHH10/@0C/<///>.<FC.----A-....:::CG0.;/.0/00/;/C/0=;0;9.A??--@--9;;--A-9/;/-99//9/;/-//////;;9B//;-99F/;9/9/9////:/;9F////-9;>=-9-A-;9-9-
@M05620:37:000000000-D9766:1:1101:14665:7628 1:N:0:84
GAGGCTGCTTTGGAAGAAACTCATAGATTACTGCACCAGTTCCCCCTGGACCTGGAAAAGTTTCTTGCCTGGCTTACAGAAGCTGAATCCTACAGGATGCTACCCGTAAGGAAAGGCTCCTAGAAGACTCCAAGGGAGTAAAAGAGCTGATGAAACAATGGCAAGTAAGTCAGGCATTTCCGCTTTAGCACTCTTGTGGATCCAATTGAACAATTCTCAGCATTTGTACTTGTAACTGACAAGCCAGGGAC
+
>11AAACAFFFFGGGCA1BGBEBBDFFAA1BFGHG1F0FBAA2BFE0B/BFGE00BAF0BBAAF2F1EGFFFHHAEHHHBGFHGGFB2@FFB1B10BB1>BEBGFB>EFFCBFE0BG1GFFFGHHFBHHGGHGFEEEGGG1DHGABGFFHHGHHH1C/@D1F<GGHHHH?FFGH?FGFFGGCCEACDGGDF1GGHHGGGHHHH0GGHDGGGFGFCCBCF0/;:<GFFBCFFHHFGFFFFFFF.;EG..CAC
@M05620:37:000000000-D9766:1:1101:14263:7655 1:N:0:84
AGTGCCAGCTCTCAATCGCACAGGGGACCCAGGGCCTGGCCCCTCCATCCAGAAAACCTATGACCTCACCCGCTACCTGGAGCACCAACTCCGCAGCTTGGCTGGGACCTATGTGAGTATCCAGCGTAGGAATCTGGGAGTTGGGGAGGAGTGAGGAGTTGGGGAAAGACAGTCCTAACCGTGGAGGGTTCTGGTAAATGATGGGGTGAGGAGGGGCTCTTTGGCTCCCACCAGTCCCCCTGTCTGGTCTA
+
AB>AAFFFBFFFGGGGGGGGGGHGFFGGGGHHFGGGGGHHHHGHGGGGHHHHHHHHHGHHFHHHHHHHHHHGG>EGHHHHHHHHHHFGFFHGEEFGGHGHGHHGGGGHGHHEHGHHHHHGHFHHHGFGGGHHFHHHHHGGGHHHGGFFGDDGHHFCCFGHHHGGGGHFHHGHBCHFH:CCDEEFDEGGCAFGGGGGGGGGGGGGGGFFFFFFFFFFFAFFFFFFFFFFFFFFFFFFFFFFFFFFFFFBFFF
@M05620:37:000000000-D9766:1:1101:13017:7710 1:N:0:84
GCTGCTTCTTTTGAATCGCACACGTCTGACCTCCCGTCCCCTGAAGCTCTCTCGTATGCCGTCTTCTCCTTGCAACAAAAAAACCCAACCCCTGCACCTATGCTTTTCGGCAGCTACCCCTCCAACCCGGCTCCTCTCCGCCTCTCCCTGCGTTCCCGCGCTTCTTCCCAACTTTCCAGTGCTTCCCTACTTTCAGCTTTCGCAATCTTACCGCTTACCTTGTACGCCTCTCAGCAGATTTACGTGTGTCT
+
>>>>AB1BBF3B1ABBFGFFEG0AAACAFDGHAFFEG0/AFFBBFGGH1DFFG/BEB0FGEEG0/DD1BFGGFBFEHH00?>////>>>/?////010011112B112>////?0B10B///?01@////<///1<<FF.<>.>1>///0<<<.</0.---:.90090;0/./00;;09;0000;//00;000;0;;900/-AA-99/;///-----////////---;9BB////-/////9---;--9/
@M05620:37:000000000-D9766:1:1101:16740:7722 1:N:0:84
GAGGCTGCTTTGGAAGAAACTCATAGATTACTGCAACAGTTCCCCCTGGACCTGGAAAAGTTTCTTGCCTGGCTTACAGAAGCTGAATCCTACAGGATGCTACCCGTAAGGAAAGGCTCCTAGAAGACTCCAAGGGAGTAAAAAAGCTAATGAAAAAATGGAAAGTAAGTCAGGCATTTCCGCTTAAGAACTCTTGTGGATCCAATTGAAAAATTCTAAGAATTTGTACTTGTAACTGACAAGCCAGGGAC
+
A3AA>AFACDD@G4BFAGFGGGHHHFGHGGFFHGBDFHGGHFEGGFEFEFEGHGFBB32GBFGDGFFBBFFHHHH3BBGHHHFGGBD@DBGHFEHBBBFFGFHHGB?E?B@@FGBBFBGEFFGGGBFGGHHGEFE/FEEBGBB2>?0F2@F2@@GGHGGHB?FGFDGHG1DGF00<CDGGGGGGD.=0<DC00<DG<<.<CGCHFHH0;G0GHHHFF0:C0;CFG00;0;0B;;C0C9BB:;;:9F:9.:C
@M05620:37:000000000-D9766:1:1101:18310:7756 1:N:0:84
GAGGCTGCTTTGGAAGAAACTCATAGATTACTGCAACAGTTCCCCCTGGACCTGGAAAAGTTTCTTGCCTGGCTTACAGAAGCTGAATCATACGGGATGCTACCCGTAAGGAAAGGCTCCTAGAAGACTCCAAGGGAGTAAAAGCGCTGATGAAAAAATGGCAAGTAAGTCAGGCATTTCCGCTTTAGCACTCTTGTGGATCCAATTGAACAATTCTCAGCATTTGTACTTGTAACTGACAAGCCAGGGAC
+
BABBBBFBFFFFGGFGGGGGGGHFHFHFGHHHHHHHHHHGFGHDHGCGAFGHGGFFFG2GGGGHDGFFGE3AFHHHHHHHHHHHEGH@GE@551?>E1B2G4BGH1?EE133BF00?GHGHGHHB3BFHHHGHFF///?BGFHG0/>?BG2>DFH2</?11GFHFHHHG<FGGFHGEGHH1.<CC.0GH0DGCFFH;CDCFHHEHHGFHHHGBF00F0CBFF0F00;;FFGGBFFGG0:9FF;.CFF.9:A
@M05620:37:000000000-D9766:1:1101:12960:7770 1:N:0:84
GAGGCTGCTTTGGAAGAAACTCATAGATTACTGCAACAGTTCCCCCTGGACCTGGAAAAGTTTCTTGCCTGGCTTACAGAAGCTGAAACATCCTACAGGATGCTACCCGCCAGGAAAGGCTCCCAGAAGACTCCAAGCGAGTAAAAGAGCTGATGAAACAATGGCAACTAAGTCAGGCATCTCCGCTTTAGCACTCTTGTGTATCCAATTGAACAATTCTCAGCATTTGTACTTTTAATTGAAAACCCAGG
+
BBBBBBFBFFFFGBGEAEGGGGFHHHGHHGHHHHGGGHHEHHHHHGGGHEGHHHHFBFFHBGHHHHFHHHHHHHHHHGHHGHHHHHHFHG@FB353@331B3F3BFFH1//>///2BFF/BF//B?F33BF?3BFB2/?/>/BBFG2FGG2@F2F22@GHF?110?G/011?=111>GA>0><F..<CC00=0<0<=00=0/0;;C0;C00:;;CH0;:CC<0;000;0;0;000900000000;/;....
@M05620:37:000000000-D9766:1:1101:20493:7786 1:N:0:84
GAGGCTGCTTTGGAAGAAACTCATAGATTACTGCAACAGTTCCCCCTGGACCTGGAAAAGTTTCTTGCCTGGCTTACAGAAGCTGAAACATCCGACACGATTCTTACCGTACGGCAAGTCGCCTCGAAGACTCCAAAAGAGTCCACGAACTAATGCAACACAAGCAAGTCAGTCAGGCCTTACCGCTTTCGCCCTCTTGTGGACCCAATTGACACCATCTCCACATTTGTACTTGTAACTGCCAAGAAAGG
+
AAAAABFBFFFFG4GGGGGGGGHHHHHHHFHHHHHGGHHHHHHHHGGGHGHHHGHFFHHHBGHHHHHHHHFHHHHHHHHHHHHHHHHFHFHH3EECG/?>F1B444BB1??EE/EE?GF3//?EFGGCG/BFGFHH2/2?@@GBGFD@/<?1??FF11<0<..>>0>FGDGHHH0=CC.CG0<<.CCAEHGGED@EFB00990/:CCEFGFGFGGF.;;;BB0:;;;FFF/FF/;B//FB/9;:/.;F/;?
@M05620:37:000000000-D9766:1:1101:8320:7798 1:N:0:84
GAGGCTGCTTTGGAAGAAACTCATAGATTACTGCAACAGTTCCCCCTGGACCTGGAAAAGTTTCTTGCCTGGCTTACAGAAGCTGAATCCTACAGGATGCTACCCGTAAGTAAAGGCTCCTAGAAGACTCCAAGGGAGTAAAAGAGCTGATGAAACAATGGCAAGTAAGTCAGGCATTTCCGCTTTAGCACTCTTGTGGATCCCATTGAACAATTCTCAGCATTTGTACTTGTAACTGACAAGCCAGGGAC
+
AAABAACAFFDFGFGEAGFGGFHGHHGHHFFFHHCFHHGFGGGHHGAFEFGGHFFBBEFGBFHHFDDBFGEGHHCBFGHGHHHHGFF5DBGHC3F31BB?F4BGHB?>F14BBFB@FFGFHFFDHBFFBFEFG3????<?FGHGGFBGFHHGHGG2<FFGC@FF/@F><?@@FH0FC1<FFE.AA<=>F1<1>>G1=0<00CG/CDGDD=0<C<CC0<00/;0;<;;0;;<;:<G0GGFFBF.;;FA.9EE
@M05620:37:000000000-D9766:1:1101:17560:7807 1:N:0:84
GAGGCTGCTTTGGAAGAAACTCATAGATTACTGCAACAGTTCCCCCTGGACCTGGAAAAGTTTCTTGCCTGGATTACAGAAGCTGAATCCTACAGGATGCTACCCGTAAGGAAAGGCTCCTAGAAGACTCCAAGGGAGTAAAAGAGCTGATGAAACAATGGCAAGTAAGTCAGGCATTTCCGCTTTAGCACTCTTGTGGATCCAATTTAACAATTCTCAGCATTTGTACTTGTAACTTACAAGCCAGAGAC
+
>A3A>>>>CB@BCBB4444BBCFDFFDFFDFFFB4FGGHGHG5AFE2AF2AFGAFBB3AFADFFFEFABFFC2AB3BBFFHFBFFB355B553B3313B?BB3FG?B>>B33BF11?FGFH?BEBBBB?FF?B?/???<FGBG?FBBF?DGDB>@<@F@1@@@F/@@??<F<1F?F1?1?@C<A>F1111>1<>>DDCDD00G0G0G0<=0=:=:00:00;<::;:;G:C000<;0;000;;;.;;...9/
@M05620:37:000000000-D9766:1:1101:13448:7888 1:N:0:84
GAGGCTGCTTTGGAAGAAACTCATAGATTACTGCAACAGTTCCCCCTGGACCTGGAAAAGTTTCTTGCCTGGCTTACAGAAGCTGAAACATCCTACAGGATGCTACCCGTAAGGAAAGGCTCCTAGAAGACTCCAAGGGAGTAAAAGAGCTGATGAAACAATGGCAAGTAAGTCAGGCATTTCCGCTTTACCACTCTTGTGGATCCAATTGAACAATTCTCAGCATTTGTACTTTTAACTGACAAGCCAGG
+
BBBBBBFBFFFFGGGGGGGGGGHHHHHHHHHHHHFHFHHDFGHHHGEFECGHHHHHH3CFFHHHFHGHHHHHHHGCGHHHHHHHHHHHHFFHCE5BB3F1GFFGHEGH?E/>1FG33FAGHHFB?GG33FGHH333F/</?<FF3?FFHEGG2FGHDG22CHHBFHC<1??G<FGHHCGCHFH1EG<EF11>1<GGGBG<<<0<<<0<D0:CCHHGHHGGCC0C0G0;0;CG9F0C0:00099;F;C9BF?
@M05620:37:000000000-D9766:1:1101:23578:7892 1:N:0:84
GAGGCTGCTTTGGAAGAACCTCATAGATTACTGCAACAGTTCCCCCTGGACCTGGAAAAGTTTCTTGCCTGGCTTACAGAAGCTGAAACATCTGACAAGAAGTTCACCGATCTGCACTTCAGCACGCAGGCTCACCGAACTGAACAACGCTGATGATCCACACGCAAAACAGACAGGCCTTTCAGAAAAGACCCTATTGTGACACGAATTAACCCCATCTACGAATTCGTACTTGTAACTGCCAAGCCCGG
+
BABBBBFAFFFFGGGGGG4GGGHHHHHFGHHHHFHHFHHHHHHHHGG2AGHHHGHGGHHHHHHHHHHHHHFHHHHGHHHHHHHHHHHHHHGH5FBDG3B2334BBGB31///1BBB?33343B3B>>/<//?0?2F/////<@F@>2//<CAC11?111111/--<--0><C/<G/<<</<00<0;0///./:.:/000::000;.-.;.0;B0...:/90;A..;E;;/9;AF/;/B/99//9/;.;.;9
@M05620:37:000000000-D9766:1:1101:8055:7924 1:N:0:84
GAGGCTGCTTTGGAAGAAACTCATAGATTACTGCAACAGTTCCCCCTGGACCTGGAAAAGTTTCTTGCCTGGCTTACAGAAGCTGAATCCTACCGGATGCTACCCGTAAGGAAAGGCTCCTAGAAGACTCCAATGGAGTAAAAGAGCTGATGAAACAATGGCAAGTAAGCCAGGCATTTCCGCTTTAGCACTCTTGCGGATCCCATTGAACAATTCTCAGCATTTGTACTTGTAACTGACAAGCCAGGGAC
+
AAAAA?CAFFDFAFGGFCFGFGBHDGHHHHHHHHHHFEH1GHHHHGGGGHHHHHGH1FFGGFHHFHFGHHFFHHHHHFBAGHGFFGFDFFB21B/>>EE0B2BFG>?EF01BFF>0?F0F1BGFHFGH1FEHH11BBGFFHDDGGH0BCG1GFGG1@FG1FFGF<<GDG1??GECG1>=FFE.CEF1>D0<C/=<<0--:;@CCF0;;G;<CG:;;;;;99990;000;C0;;;;;CF;;0;.;./9..;.
@M05620:37:000000000-D9766:1:1101:17560:7957 1:N:0:84
GAGGCTGCTTTGGAAGAAACTCATAGATTACTGCAACAGTTCCCCCTGGACCTGGAAAAGTTTCTTGCCTGGCTTACAGAAGCTGAATCCTACAGGATGCTACCCGTAAGGAAAGGCTCCTAGAAGACTCCAAGGGAGTAAAAGAGCTGATGAAACAATGGCAAGTAAGTCAGGCATTTCCGCTTTAGCACTCTTGTGGATCCAATTGAACAATTCTCAGCATTTGTACTTGTAACTGACAAGCCAGGGAC
+
AAAAAAFBFFFFGGGFFGGFGFHFHHHHHHHGHGGFHHHHHHEHHGFGHGHGHHHFGFHHBHHHGGGGGHHGGGGFGHHHHFHHHGG@FFGB3BGF1B3CG4FFF>?EE133FFBBFECFB?BFBBBFDGGFG?F<?<?BG3FB?BBFCGFFFDF@GGD@GFGF/FBG1@D1FGGH1GGFGGGG.FF1111<>FFDHFFGCGCFHHH<0=0GCG00<00;CCC<CHGH0CCFHCF0F99/;;;CEG..9E.
@M05620:37:000000000-D9766:1:1101:23290:7977 1:N:0:84
GCTGCTGCTTTGGAATCAACTCATAGATTCCTGCCCCAGTTCCCCCTGTCCCTGGAACCGTTTCTTGCCTGGCTTCCAGAAGCTGCATCCTACAGGCTGCTACCCGTAAGGAAAGGCTCCTAGACGCCTCCACGGGCGTCCACGCGCTGATGCACCACTGGCCCGTAAGTCAGGCATTTCCGCTTTAGCACTCTTGTGGATCCAATTGAACAATTCTCAGCCTTTGTACTTGTAACTGACCAGCCAGGGAC
+
1>1>A11BBF@1BBF111AFABAD3DFGHHGHHHGEF0B1DFGHHG0B1BFBBB/BBACEEGHHAD1BFHHHHH0AFFH1BFG111BDGHHHHHHH/BGGHHHHHGGG/GF100BGHHHGH1G1BE/EGGHH0EGGCGG///1??CGGGGHHFHBGHCHHHH<.ACG.;;C:GHHHHHHHHGGGGG0CGFGGGGGGFFGBFGGGGGGGGGGG/CFFFFFFF/BFFFFFFFFFFF/BFFFF//9EFFFFFFF
@M05620:37:000000000-D9766:1:1101:23693:8003 1:N:0:84
GAGGCTGCTTTGGAAGAAACTCATAGATTACTGCAACAGTTCCCCCTGGACCTGGAAAAGTTTCTTGCCTGGCTTACAGAAGCTGAATCATACAGGATGCTACCAGTACGGCCAGGCTCCTCGACGCCTCCACGGGCGTCCCCACGCAGATACACCACTGGCAAGTACGTCCTACATTTCCGATTTAGCCCTCATGTGGCTCCAATTGAACACTTCTCAGCCATTGTACTTGTCCCTGACCCGCCACGGAC
+
A1>AAAFAFFFFGGGG1AGGGGFHCHGHG1FGHHF1FAGFGHHHHGGGE0FHGGHFH10BGFHHHHHHHHHHHHHGHHHHGHHHH1G2DB221110>11BF2FBFHG1BEC///??/0BF10////>>0??C0?////><>C/0/>.-><111>10.CHC/</<<<D0.<CE.0</<CCCCECAAEFGGGGGG.;CCFB.AFFB/9CC00;BFG00;F099F-::BB9FBFFFBB/FBFFFF@;@--9-99
@M05620:37:000000000-D9766:1:1101:16392:8017 1:N:0:84
GAGGCTGCTTTGGAAGAAACTCATAGATTACTGCAACAGTTCCCCCTGGACCTGGAAAAGTTTCTTGCTTGGCTTACAGAAGCTGAATCCTCCGGGATGCTACCCGTAAGTAAAGGCTCCTAGAAGACTCCAAGGGAGTAAAAGAGCTGATGAAAAAATGGCAAGTAAGTCAGGCAGTTCCGCTTTAGCACTATTGTGGATCCCATTGAACAATTCTCAGCATTTGTACTTGTAACTTACAAGCCACGGAC
+
>3A>3>B>B@B4F45BAGAFGFHHHCGFGB4BF54AAGBFH55BABA222ABFFAB332BBBFDDDDA5DBBBFF33BBDFF3BF3355BD331>/>11?B4BBB>?/>044444B?B?/33BB?3BB?BBB33//???0B2?1?00@1@1@>>1@0<??10?</1?1?1>1<F<<.>1<=<..<C0000<<00==0=A0CCC/=;G0;:00;:0;0:00/;00;0000=090;;0C0009;;9:;/-9;;
@M05620:37:000000000-D9766:1:1101:14608:8064 1:N:0:84
AGTGCCAGCTCTCAATCGCACAGGGGACCCAGGGCCTGGCCCCTCCATCCAGAAAACCTATGACCTCACCCGCTACCTGGAGCACCAACTCCGCAGCTTGGCTGGGACCTATGTGAGTATCCAGCGTAGGAATCTGGGAGTTGGGGAGGAGTGAGGAGTTGGGGAAAGACAGTCCTAACCGTGGAGGGTTCTGGTAAATGATGGGGTGAGGAGGGGCTCTTTGGCTCCCACCAGTCCCCCTGTCTGGTCTA
+
AB?AAFFFBFFFGGGGFGGCGEHAGEEGGGHHADGFAFHHFHGHGGGFHFHHEFHGHGHGGGGHHHHHHHHGG/EEHGHHFGHHHHGCFHHGEEEGGHGHGHHGGGHHGHHHHHHHHHHGHHHHHGGGGGHHHHHHHGCFGHHHGGC@DACFG=FGFGHHHHGGGGHHFHHHHHHHHHHHGGGGBFGGEGGGGGFGGGGGGGGGGGFFFFFFFFFFFFFFFFFFFFFFFFFFFFFFFFFFFFFFFFFFFF/
@M05620:37:000000000-D9766:1:1101:27422:8080 1:N:0:84
GAGGCTGCTTTGGAAGAAACTCATAGATTAGTGAAACAGGTCCGGCTGGACATGGAAAAGTTTTTTGGCTGGCTTAGAGAAGCTGAATTCTATAGGATGCTTCCCATAAGGAAAGGCTCCTAGAAGACTCCAAGGGAGTAAAAGAGCTGATGAAACAATGGCAAGTAAGTCAGGCATTTCCGCTTTAGCACTCTTGTGGATCCAATTGAACAATTCTCAGCATTTGTACTTGTAACTGACAAGCCAGGGAC
+
>3AA>4BACBF4B45BFGGFGGG5G5FFGF4DD6A5BC22B3322A2AE2B3BFHB33AGFGH51AA03B1?1BB33DBFGG33B3344B4@4@43@4BBB4BB1333B33B?F0B??0/B?BFFBCF3BFB?1/??A?BFDHGA@0@@<@@F1D@0??1??0?<11<??@1=<0<<<11>A.<<<<=G0<0/<=<=<<<<:;0;0<:C:<:::0;0<0:/;0;9;;0;C;B0;;0C09;:C.:9;.;;99
@M05620:37:000000000-D9766:1:1101:25575:8105 1:N:0:84
AGTGCCACTTCTCAATCGACCCGGGGATTCCTGCCCCGGCTCCCCCAGCCCGTAGACCTGTGTCCTCCCTCGCTACCTGGAGCACCATCCTACCAGCTGCTACCCGTAATGAAAGGGTCTCAGGCGTCTCCAACGGGGTATTAGCGCTGATGGAGGAGTTGCCGGTAAGCCAGGCATATCCGCGATGGCACTGGTGAAGATCCGAGTGAACAAGGCTCATTAGTTTCACTCGAAACTGACAATCTAGGGAC
+
>11>ADD@1BBFBGGEGCF1A0A0AEE00F22F1FF/AEA/EF/EE/A0B/>>//B1B10B12BBGE0B00>EF?EG1B>GGG?0/B1F01B101B<FG111100?<</<2211@0/@0012100>/</0?F11.>.><.000=/A-.<E0:0;/.;.;/<00---:.00:/..;.000;99.----;-/;F/-;-///////---;AF//;---9/9;//9/////;BB/----;9//B///;//;/-/-
@M05620:37:000000000-D9766:1:1101:22653:8112 1:N:0:84
GAGGCTGCTTTGGAAGAAACTCATAGATTACTGCAACAGTTCCCCCTGGACCTGGAAAAGTTTCTTGCCTGGCTTACAGAAGCTGAAACATCCTACATGATGCTACCCGTAAGGAAAGGCTCCTAGAAGACTCCAAGGGAGTAAAAGAGCTGATGAAACAACGGCAAGTAAGTCAGGCATTTCCGCTTTAGCACTCTTGTGGATCCAATTGAACAATTCTCAGCATTTGTACTTGTAACTGACAAGCCAGG
+
A?AAA>C>BFDFGGGFFG1BBGHHHHHFGFHHHBFGBGHDGGGFHGGA/FFGHGABABCBFHFHFGDBFGFHHHHHHHHHHHHHGFFGHHHHFBB1F1BDGDBEGGHHGGGAFGFGGHHC>GGGGFHHHFHHHHHHHEAGGFGHHHFGGHHGH1F2FG1<?/>BCGGG1?GHHHHHEFHFGHHHGGFCE00<0<FF=DGHH?HHG/;:CHHHGHBF0CGHH;<CFGG0;9CFCC9B00;;FBCFF?AEFFF
@M05620:37:000000000-D9766:1:1101:9846:8134 1:N:0:84
GAGGCTGCTTTGGAAGAAACTCATAGATTACTGCAACAGTTCCCCCTGGACCTGGAAAAGTTTCTTGCCTGGCTTACAGAAGCTGAATCCTACAGGATGCTACCCGTAAGGAAAGGCTCCTAGAAGACTCCAATGGAGTAAAAGAGCTGATGAAACAATGGCAAGTAAGTCAGGCATTTCCGCTTTAGCACTCTTGTGGATCCCATTGAACAATTCTCAGCATTTGTACTTGTAACTGACAAGCCAGGGAC
+
A?AB>AFBFFFDGB5BGGFGGGHHHGHHHHGFGHBGFHFGHDDBGGEFEFFHHHEGA32GFHHFHHHFBG3BFGHBA5BGHHFFHB35DBF5B@33FFGBF4BFHB?@F13BBGBB?BFFBBBDGBFG3BFG?4B?BFBBG4FB?B2FFGGGHHGB@C@@<@GF/@GGF>@?DG?G??@F@?<A.>1>>1>><<FFFGD<GFH/GDH=G<<<C<0C0;C=/<;:C;C0;C0;;<C0CGC;;C.;=C.;9AC
@M05620:37:000000000-D9766:1:1101:10455:8155 1:N:0:84
GAGGCTGCTTTGGAAGAAACTCATAGATTACTGCAACAGTTCCCCCTGGACCTGGAAAAGTTTCTTGCCTGGCTTACAGAAGCTGAATCCTACAGGATGCTACCCGTAAGGAAAGGCTCCTAGAAGACTCCAAGGGAGTAAAAGAGCTGATGAAACAATGGCAAGTAAGTCAGGCATTTCCGCTTTAGCACTCTTGTGGATCCAATTGAACAATTCTCAGCATTTGTACTTGTAACTGACAAGCCAGGGAC
+
BBBBBCFCFFFFGGGGGGGGGGHHHHHHHHHHHHHHFHHGHHHHHGGGHGHHHHHGGFHHGHHHHHHHHGHHHGHGHHHHHHHHHHHHHGHHHGHHGHHHHHHHHFGGGHHGGHGGHHHGHHHHHHHHHHHHHFFFHGGHHHHHGHHHHHHHHHHGHGGHHHHFFHHHH@FGHHHHGHHHGGGGGGFGHFHGGHHFGGGHHHH0GGHGHGGHHHHHBGHHGHGHHBGCHHHHHGGGGGGGFGFFGGG.DGE
@M05620:37:000000000-D9766:1:1101:17283:8209 1:N:0:84
GAGGCTGCTTTGGAAGAAACTCATAGATTACTGCAACAGTTCCCCCTGGACCTGGAAAAGTTTCTTGCCTGGCTTACAGAAGCTGAAACATCCTACAGGATGCTACCCGTAAGGAAAGGCTCCTAGAAGACTCCAAGGGAGTAAAAGAGCTGATGAAACAATGGCAAGTAAGTCAGGCATTTCCGCTTTAGCACTCTTGTGGATCCAATTGAACAATTCTCAGCATTTGTACTTGTAACTGACAAGCCAGG
+
BBBBBBFBFFFFGGGGGGGGGGHGHHHHHHHGHHHHHGHFHHHHHGGGHGHHHHHFHHHHFHHHHHHHHHHHHHHGHHHHHHHHHHHHHHHHCF@GHBGGHBGHHHHHGGGDFHHHHHHHHHGHHGHGHGHHHHHHGGGHGFHHHHHGHHHHHHHGHHFHHGGHHHHGGFGHGHHGGHGGHHHGGGGGGF1FFHHHHHHFFGHHHHHGHHHHHHHHBFCGHCCGHHHHHHHFHGGGGGGGGGGGGGEGGGG
@M05620:37:000000000-D9766:1:1101:12406:8250 1:N:0:84
GAGGCTGCTTTGGAAGAAACTCATAGATTACTGCAACAGTTCCCCCTGGACCTGGACAAGTTTCTTGCCTGGCTTACAGAAGCTGAATCCTACCGGATGCTCCCCGTAAGGAAAGGCTCCTAGAAGACTCCAAGGGAGTAAAAGAGCTGATGAAACAATGGCAAGTAAGTCAGGCATTTCCGCTTTAGCACTCGTGTGGATCCAATTGAACAATTCTCAGCATTTGTACTTGTAACTGACAAGCCAGGGAC
+
11>AA1>A@F3D1GGGG1FF1B1D3GGEEGEGGFHHB0G1DFHAGGCGAGF0FEAG0B0BF2EH2F11BA1BGHEHHAG1FHHB@FHDF@1@10/>EGGBG1B?EE?EG01BBFFBEHA/1BE1GGCGBFGHC1/?GGBCG2BFCGB<GHDGGHF<FCG1GGFC??GFF1@1F<GA<<FHHGFCC<0DD0<C/.<..<.::CC0:0=GHB:CFC0<0:C0/;0090;;FF0;;0;BFB9FFF.C.9C.CA.
@M05620:37:000000000-D9766:1:1101:13542:8269 1:N:0:84
GAGGCTGCTTTGGAAGAAACTCATAGATTACTGCAACAGTTCCCCCTGGACCTGGAAAAGTTTCTTGCCTGGCTTACAGAAGCTGAAACATCCGACAGGATGCTACCCGTAAGGAAAGGCTCCTAGAAGACTCCAAGGGAGTAAAAGAGCTGATGAAACAATGGCAAGTAAGTCAGGCATTTCCGCTTTAGCACTCTTGTGGATCCAATTGAACAATTCTCAGCATTTGTACTTGTAACTGACAAGCCAGG
+
BBBBBBFBFFFFG4GGGGGGGGGHGHGHHHHHHHHHGFHGHHHHHGGGHHHHHHHFGHHHFGHHHHHHHHHHHHHGHHHHHHHHHH3GGH3F3BAEGGGHHGHHHHHHGGGGHHHHGHHHHHGHHHHGFHHHHHHHHGGGGGGHHFFFHHHHFHHHFHHHGHHHHHFGHHFHHHHHHHHHHHHHGGGGGGHHHHHHHHHHHGFHHHHFHHGCGHHHGHHFHGFGGGGGGFFGGGGGFBFFFGGGGFGGFGG
@M05620:37:000000000-D9766:1:1101:9524:8272 1:N:0:84
GAGGCTGCTTTGGAAGAAACTCATAGATTACTGCAACAGTTCCCCCTGGACCTGGAAAAGTTTCTTGCCTGGCTTACAGAAGCTGAAACCTCTCCGATGGTCCCCCTAAGTAAAAGCTCTTAGAAGACTCCAATAGAGGAAAAGAAGTGATGAAAAAATGGCAAGTAAGACAGGCATTTCCGCTATAGCACTATTCTGGATCCCATTGCACAATTCTCATGACTTATACTCGTAACTGACAATCCAAAGAC
+
A3AA>>FBFBBDFCBBFGCGGGHHHGHHHHFDFGBGCGBDGDBABEAFAFBFGGAB332BBFGDFHFBBB3BFGHBBBBBGGBFFB33BBB?33B1>111B4BFG1/?F34@@443B3343BB4FBBB3BB?343B?3??B2B2?02BBF33?B?<<>@22@@1/1?11<<0FC?/11=1=>.<-.1100<<0==000<0<</<C0=00000:;0;00:00;:000;0;;0..;9.;00;9;0:/:009//
@M05620:37:000000000-D9766:1:1101:21046:8326 1:N:0:84
GAGGCTGCTTTGGAAGAAACTCATAGATTACTGCAACAGTTCCCCCTGGACCTGGAAAAGTTTCTTGCCTGGCTTACAGAAGCTGAAACATCCTACCGGATGCTACCCGAACGGCACGGCACCTCGCAGACTACCAAAACATCCCAGCACTGATGCACAACTAGCACGTAAGTCAGGCATTTACGATTTCGCACTCTTGTGGATCCAATTGACCACTTCTCCGCATTTGTACTTGTAACTGACAAGCAAGG
+
AAABBAFAFFFFGGGGCGGGGGGHHHHHHFGHHHDFFGHBGHHHHGEGFCGGHHGHHGHGFHHHFHFHHHHHHHFFHHHGHHHHHFHHHHDH3BEGF/>EEEG3B3BF1/>>>>E///>///?BBFFC//@F2@@C2//</1??FF<G0?1>>1=DGG1FEH11><0-</..==DG/G.CHHFCC:.CF0;D:ABGGFG0:C0;0/CFGGGF0C/CF0;C0BED?DFFF;FFFF/9;F//BBBFF?E.BBE
@M05620:37:000000000-D9766:1:1101:11783:8334 1:N:0:84
AGTGCCAGCTCTCAATCGCACAGGGGACCCAGGGCCTGGCCCCTCCATCCAGAAAACCTATGACCTCACCCGCTACCTGGAGCACCAACTCCGCAGCTTGGCTGGGACCTATGTGAGTATCCAGCGTAGGAATCTGGGAGTTGGGGAGGAGTGAGGAGTTGGGGAAAGACAGTCCTAACCGTGGAGGGTTCTGGTAAATGATGGGGTGAGGAGGGGCTCTTTGGCTCCCACCAGTCCCCCTGTCTGGTCTA
+
ABAAAFFBAFBFGEFGGFGGGEGDFAEFGGGHGEGECEHHHHGGGGGHHHHHHHHHHGEFHHFHHGBGHGHFFGFEHHFGHGB?FG1GFGHHGGEGGGHHGHHGGGHHGHHHHFHHHBGBHFHHHG?EDDHHEFHHHHGG/?GHGGFFGGGGGGHHHGGEGHGGGGFFFBGHCBCGFHFHG.CDDEDG;.FFGG9FFFEFGEGGGGA-AFFFFFFFF;AFBFFFFFEF.F.AFFFFFBF.BEFFFFFF//;
@M05620:37:000000000-D9766:1:1101:15055:8351 1:N:0:84
ACCACACGTCATAACTCTAGCCACCTGACGCTATCTCGTACGCCTTCTTCTGCCTGACCAAAAAATACCCCGCTCCCTGTAGCCCCAACCCCTCCTCCTGTCTTTCACCTATGTGAGGATCCAGCGTATCAATCTTGGAGTTGGCTAGTAGTGATGAATTTTTTAAAAACAAGCCTAACCCTGTAAGTTTCTTTTACCTTATTGTTTTCTAAGAATCTCTTTTGCTCCCACCCATCCCCCTCTCTTTACTC
+
AAA?AAADBA1BBFGGG3AA1B1B0ABB00EE0BF1DFFE//BE0/BGDGFHH1AABFAG//BAA011BF/>EE>/FGF@BBB1B?>??/?E?>E>B0B11BB22>>B111<1B2B10B0B0B10/<//0221@@221@0101<11<01?1@0@11=>=<1<=-<FF0<.<.<.<CF//<.::0;0;00<0C0::000000:;090;/0000000000;CF00090;;A/...;//.-9B--9/9/9//9/
@M05620:37:000000000-D9766:1:1101:20641:8357 1:N:0:84
GAGGCTGCTTTGGAAGAAACTCCTAGATTACTGCACCAGTTCCCCCTGGACCTGGAACCGTTTCTTTCCTGGCTTACAGAAGCTGAATCCTACAGGATGCTACCCGTAAGGAAACGCCCCTAGAAGACTCCAAGGGAGTACAAGCGCTGATGCAACAATGTCCAGTAAGTCAGGCATTTCCGCTTTAGCACTCTTGTGGATCCAATTGAACAATTCTCAGCATTTGTACTTGTAATTGACAAGCCACGGAC
+
>1>AAAFAFFFFGGGF11BFBB1B1DFGH1FHHHFFG0B1DDGHHGFF/0BBFH0GG1AAEEGGFH1DGHHHHHA1FGHFGHH1BBBBFGDGFB1>0BFBF2B>G>>/?011B00?>////?FG111B1F1<F1/?/??F121@/?>/BG1D1?GF0/111111>1FFD1><FHHHF1FHHG?.<<0DG00<G0C0CGCGCFG0:0<0:0::CG0C0F0;/;0900;0;F909CF0;;00;;..99/9--;
@M05620:37:000000000-D9766:1:1101:15072:8361 1:N:0:84
AGTGCCAGCTTGCAATCCCATCAGCTACACAGGGCCCGGCTCCTGCATCCAGATAACAAATAACCTCACCCGCTACCTGGAGCACCAACTCCGCAGCTTGGCTGGGACCTATGTGAGTATCCAGCGTAGGAATCTGGGAGTTGGGGAGGAGTGAGGAGTTGGGGAAAGACAGTCCTAACCGTGGAGGGTTCTGGTAAATGATGGGGTGAGGAGGGGCTCTTTGGCTCCCACCAGTCCCCCTGTCTGGTCTA
+
>A11>DFFA1@BA13BGA1B1BABB111BB10000A0A0E//A1A1BDAF1F11DDFE1BA1BBGHHHHHHGGGGGHHHH0BGHGHG/EHGHGGGGGHGHGHHGGGHGGHHHHHHFHHGHHHHHHGGGCGEHGGHHHHGGGHHGGGFCG?CHHHHHFAGHHGGGGGHHHHHHHHHHHFHHGEE@AEGGCGGGGGFGGGGGGGGGGGGGFFFFFF@?@@FFFFFEFFFFFFFFFFFFFFFB@FFFFFFFBF/
@M05620:37:000000000-D9766:1:1101:20660:8377 1:N:0:84
GAGGCTGCTTTGGAAGAAACTCATAGATTACTGCAACAGTTCCCCCTGGACCTGGAAAAGTTTCTTGCCTGGCTTACAGAAGCTGAATCATACAGGAAGCTACCAGTACGGCCCAGCTCCTAGCAGACTCCACGAGAGTACCCGAGCTGATGAAAAAATGGCACGTAAGACAGGCATTTAAGCTTTCGACCTCTTGTGGATCCAATTGACCAATTCTCAGCAATTGTACTTGTCACTGACACGCCCAGGAC
+
CCCCCCFCFFFFGGGGGGGGGGHHHHHHHHHHHHHHHHHFHHHHHGGGHHHHHGHGHHHHGHHHHHHHHHHHHHHHHGHHHHHHHHH5GHFH53DBF2BFGGHFH3FG31?>>@//BF3B3BBFD33BFHHHFE/>?/2BBBGDC/<?GHHHFHH1F/GGHHHFGFGHA1<0>FGHHHHFFHHHFGBAE<CGHFHHGHGHFHBC0CGFF;CFAFFG000;9C/0;0;;CFB0;0;9B909FF?-A-....;
@M05620:37:000000000-D9766:1:1101:3997:8421 1:N:0:84
GAGGCTGCTTTGGAAGAAACTCATAGATTACTGCAACAGTTCCCCCTGGACCTGGACAAGTTTCTTGCCTGGCTTACAGAAGCTGAAACCTATCCGATGCTCCCCATAATCAAAGGCTCTCAGAAGACGCCAATTGAGTAAAAGAGATGATGAAAGAATTGCAAGTAAGCCAGGCAGCTCCGCTCTAGCACTGTTGACGATCCCATTGAACAATTCTCATTATTTTTACTTGGAACTGACAATCCAGTGAC
+
A1AAAAFAFFDFCGGGG1BGEGFHGHCGFHHHFGH1CFG1EFHBGGEGECGFHGFGEGEHHHHHFGEAFB1BFGFGHFFGHHHFBFD@FAF1110/>///@1@?E0BFG22BF110?1B01BB1FCBG/>EE?B11>112BF2>/F011B22@@D1FCD111@>@1?1<1??F/F/?/01>>C.-.<1=0<0/0=000..<C./CGG<GH0C/:CC0:C00:00009;CF0;;:0CBB;BB009/CC0999
@M05620:37:000000000-D9766:1:1101:18385:8433 1:N:0:84
GAGGCTGCTTTGGAAGAAACTCATAGATTACTGCAACAGTTCCCCCTGGACCTGGAAAAGTTTCTTGCCTGGCTTACAGAAGCTGAATCATACGGGAAGCTACCTGTACGGCCAAGCTCATCGCCGCCTACAAGGGCATCCCAGCACTGATGCACAACTGACAAGTACGACAAACATTTCCACTTTCGCCCTATTGTGGATCCAATTGAAAACTAATAAGCCTTTGTACTTGTACCTGACACGCCCAAGAC
+
BBBCCCFCFFFFGGGGGGGGGGDGHHHHHHHGHHHHFHHFHHHHHGGFFGHHHHHHHHHGBGHHHHHHHHHHHHHHHHHHHHHHHHH5DGHH511>E/>?F3G233BE41?//>//?EG343B/?</<C/?CGHHGE/2@2/2@F2@10?1??FF<<A1<1?<>CG1<..<--/.<<=DDG0<GHFDGG:AGHHFF:CDBCBCFGBFFBF0;/C09;0;C;/F00;CFBFGGGG00;B:/;C?;.-..:.;
@M05620:37:000000000-D9766:1:1101:11870:8445 1:N:0:84
GAGGCTGCTTTGGAAGAAACTCATAGATTACTGCAACAGTTCCCCCTGGACCTGGAAAAGTTTCTTGCCTGGCTTACAGAAGCTGAATCCTACAGGATGCTACCCGTAAGGAAAGGCTCCTAGAAGACTCCAAGGGAGTAAAAGAGATGATGAAACAATGGCAAGTAAGTCAGGCATTTCCGCTTTAGCACTCTTGTGGATCCAATTGAACAATTCTCAGAATTTGTACTTGAAACTGACAAGCCAGGGAC
+
A>?AAAFAFFFFFBFFAGFGCGHGHEHHGGHHFHGBFHHHHFDGHGFFGHFHHHGHFBBGFGHFGFFBFFFBEGFBBFFGHHBFHFB5DFHH3BBBGGHBBBFGGEFCGG3BFF?CC3BFCBFGHFHFFFFFF3?EEF/FHBFFEF23?FDGHFH@<F<DCF2GEDDGG1?FGGCC11F1FAA..<<=F1><01DG0<ADCFFDGGHDGG0;CC:00CFG0;<CGGC0CC0:0<C0CFF/;F.;EF?E?E.
@M05620:37:000000000-D9766:1:1101:20922:8451 1:N:0:84
ACCACACGTCTGAACTCAAGTCACATGAAGCTATATCGTATGCCTTCTTATGCGTGAAAAAAAATAGAATAGCTTAAATAAGTTGAAACAACTGCCAAATAGTAAACTACCAATACAGGAAGGCAACCAACCAAAACAGAGGAATAGAAAAAACTACAGAAACAATTACAAATAAGTCAATCATCTCCGATTAACCCCAATACCCCATCCAAATAAACAAAACTCAACATTAGAACTTGTAAATGAAAAGC
+
1>1>AA1AFABA1FG311BBBBD11FFB11FGBB32DABBGCGH1D1F12A11A/BAF1DFA/A01111211BDD1112DB12BB22B1B/?BG1>BB01@122BB1B1B011>11>10B0F//0B?0??/?//?/0<0B0/0011111>0</?11<11111??<11111=11111<11110000000.-...<0;:;..;;/0/:;/:.900000000...;000/90/;000;0;CF0;B000;9;//-
@M05620:37:000000000-D9766:1:1101:10521:8471 1:N:0:84
GAGGCTGCTTTGGAAGAAACTCATAGATTACTGCAACAGTTCCCCCTGGACCTGGAAAAGTTTCTTGCCTGGCTTACAGAAGCTGAATCCTACAGGATGCTACCCGTAAGGAAAGGCTCCTAGAAGACTCCAAGGGAGTAAAAGAGCTGATGAAACAATGGCAAGTAAGTCAGGCATTTCCGCTTTAGCACTCTTGTGGATCCAATTGAACAATTCTCAGCATTTGTACTTGTAACTGACAAGCCAGGGAC
+
BBCABBFBFFFFGGGGGGGGGGHDHF5GGHDGHHFHHHHDFGHFFGEF22BFGGH2FGHFAFGGGDGEGHGGHHHHGFHHHHHHGHHBG3GHGHHH1FHHGHHHHGGGGHFGHHGHHHHGHFHHHHFHHHHHHHGGEGGGHFHHGHHHHGHHBGHGH/GHHHHHGHHGH?GHHHHHHHGHHGGGGGHHHGHHHHHHGGGHHGH0GHHHHHHG/CGGGHGFBCHHHHHFGHFHCGBBFGGGFGGGGGGGGGA
@M05620:37:000000000-D9766:1:1101:10527:8490 1:N:0:84
GAGGCTGCTTTGGACGAAACTCATAGATTACTGCAACAGTTCACCCTGGACCTGGAAAAGTTTCTTGCCTGGCTTACAGAAGCTGAATCCTACTGGACGCTACCCGTAAGGAAAGGCTCCTAGAAGACTCCAAGGGATTAAAAGAGCTGATGAAACAATGTCAAGTAAGTCAGGCATTTCCGCTTTAGCACTCTTGTGGATCCAATTGCACAATTCTCAGCATTTGTACTTGTAACTGACAAGCCAGGGAC
+
>1>11>B>@BD1G1111A0AGGHHH31DF1AADG11AGBDGD2DBBB0A0BBFGH0A1AFBDF2D1DBAB1A00B1B1FD1B1BB1BBBBEDE1BB00>EE/>GH/?/>B1FFG00?BE/1BDGH<BGBGF1B1//?00BFBG1?0@F<<<FD1@1@?<?<@FG1F1@F?GFGGGHFGH1=C?CFG==DD<<C<DF<C.<CGF0<;C0;;C;:;;;0;0;:;;:;;09BFBFFFF9CB0/;C9:99;.9CE
@M05620:37:000000000-D9766:1:1101:24688:8538 1:N:0:84
ACCACACCTTCTACAATGAGCTGCGTGTGGCTCCCGAGGAGCCCCCCGTGCTGCTGACCGAGGCCCCCCTGACCCCCAAGGGCAACCTCCTACAGGGTGCTACACGTCCGGCCCGGCTCCTCGCCGTCTTCCCGGGCGTCCCCGCGCTGCTGCCCCCCTGGCTCGTCCGTCCTTCATTTCCGCTTTCGCCCTCTTGTGGCTCCAACTGACCACTTCTCAGCCTTTGTACTGGTACCAGACCCGCCAGGGAC
+
>A>>A1>>FFFFGGFDAB1BBBA1ABABG?FGFBFBBAAEEG/FGGAABAE?DGEBFGGG/>>>?/>>EEG00BB?EG?///??F?GGH/01B?FF/?/?12?1???</<//<@-A?-CCGF.<C-:=C.00;CCA@@GGGGG@G@@@@?FBFFAA-@@-;A;9@@?B---;-/;/B99//-;A--/-;;-@AF/99:AEFFA/B/9/9//BFF/BF//;BB-/FBF9F///;/;//9-9A-;-9--;--A
@M05620:37:000000000-D9766:1:1101:20095:8611 1:N:0:84
GAGGCTGCTTTGGAAGAAACTCATAGATTACTGCAACAGTTCCCCCTGGACCTGGAAAAGTTTCTTGCCTGGCTTACAGAAGCTGAATCATACAGGCTGCTACCCGTAAGGACCGGCTCCTAGCAGACTCCACGGGCGTAACAGCGCTGATGAAACACTGGCCCGTAAGTCAGGCATTTCCGCTTTAGCACTCTTGTGGATCCAATTGAACACTTCTCAGCATTTGTACTTGTAACTGACCAGCCAGGGAC
+
>>>>A4CAFFDFFGGEC4FGGGDGEGHHHBGGHH44BFFDFGHHHGEG22FFHHEHHA2BFHHHHHHHHHHHHHG3FGHGHHHGG@GGH5DGE@GH11BFHHHGF>EE1?GF11>EGGGGHHH33F3BGFHHBE/C?/><//1?<CGEGAD11>1FG0GHB.<.<DC.<=G0C/GHHHHHHGGGGG00;0CFGGGGFGGGGFGGGGGGGGGG/CFG0CFGG0CFGFFFFFFFFFFFFFFF//;AE.FADFF
@M05620:37:000000000-D9766:1:1101:15660:8642 1:N:0:84
GAGGCTGCTTTGGAAGAAACTCATAGATTACTGCAACAGTTCCCCCTGGACCTGGAAAAGTTTCTTGCCTGGCTTACAGAAGCTGAAACATCCTACAGGATGCTCCCCGTAAGGCAAGGCTCCTCGAAGACTCCCCGGGCGTCCAAGAGCTGCTGCAACACTGGCAAGTAAGTCAGGCATTTCCGCTTTCGCACTCTTGTGGATCCAATTGAACACTTCTCAGCATTTGTACTTGTAACTGACAAGCCAGG
+
BBBCCCFBFFFFGGGGGGGGGGFHHHHHHHHHHHFHGHHFGHHHHGGGHHHHHHHHHHGHGHHHHHHHHHHHHHHHHHHHHHHHHHHHHHHHHDGHH3GFHHHHBGFGG?E11E3FGG/EGHGH2E?F/EHHHH////</>//<C1D<GHHH1GBFG1FH.11>GHHEHDGBDGHHHHHHFHHHGGGGG0CA.;DGGGGGGGGGGGGGGGGG0:F/09CCF0CFBFGGGGGGFFFFFFFFF/9BFA.;BFF
@M05620:37:000000000-D9766:1:1101:8177:8659 1:N:0:84
GAGGCTGCTTTGGAAGAAACTCATAGATTACTGCAACAGTTCCCCCTGGACCTGGAAAAGTTTCTTGCCTGGCTTACAGAAGCTGAAACAACTGCCAAGTTACACATAAGGAAACGCTCAAGGAAAACCCCAAAGAAGTAAAAAAGGTAATGAAACAACGGAAAGTAAGACAGGCATTAACGCATTAACACTCTCGTGGATCCCCTTGAACAATCAACAGAACAAGTACTAGTAATTGAAAAGCCAACGAC
+
A@BCAAFBFBDDGBBFGGCGGGHHHGHHHHGFHHBGFHGHHFDFGEEEEHBGHHGG332GFGHFHHHBBF3BBGHBBABGHHBGHBB3BF1?@B@3BB1BB4B4B@@3F33BBB??>1/?33BFG32B/EFGE0B3BF3BB3G2>?/22@@2@FG22?/////<0?<FD1GHF..<1>1<FE@-.<=0=0<</0<;;;..C:CCCCCCBG09:99;0C0/;9:///=09;0;0;00=00=09/.9;C..9-
@M05620:37:000000000-D9766:1:1101:14180:8684 1:N:0:84
GAGGCTGCTTTGGAAGAAACTCATAGATTACTGCAACAGTTCCCCCTGGACCTGGAAAAGTTTCTTGCCTGGCTTACAGAAGCTGAATCCTACAGGATGCTACCCGTAAGGAAAGGCTCCTAGAAGACTCCAAGGGAGTAAAAGAGCTGATGAAACAATGGCAAGTAAGTCAGGCATTTCCGCTTTAGCACTCTTGTGGATCCAATTGAACAATTCTCAGCATTTGTACTTGTAACTGACAAGCCAGGGAC
+
BBBBCBFCFFFFGGGGGGGGGGHHHHHHHHHHHHHHGHHGHHHHHGGGGGHHHHGGHHGHFGHHHHHGHHHHHHHGHGHHHHHHHHHHHHHHHHHGHHHGHHHHHFGGGGFFHHFGHHHGHHHGHHHHHHHHGGGEGGEGHGHGGHHHHHHHHHHGHHHHHHHHGHHHG?GGHHHHHHHHHGGGFGFGHEGHHHHH=CGGHHHDGHHHGHHHHHGHGHHHGGCGHHHFFHHHGGFFGGGGFGGEGGGGGGE
@M05620:37:000000000-D9766:1:1101:22761:8992 1:N:0:84
ACCACACGTCCTAACTCCAGCCCCCTGAAGCTATCTCGTATGCCCTCTTCTGCCTGACCAAAAAAACAAAGAACCCAACCATACTCCCCCCGATTAGCAGCCAACTCCCTCCTCTGCGGGCCTCCTCCCACCAGCCTCGCCTCCTCTAACTGCGCCCTTTCTCAGTAGTTATCTAGTCTTTCGCTTCCGGTATCACTCACTGCACTACCCTGAATGTCCTCTCTTATCTGTGATCATCTCCATCAGAATCG
+
BBBBBBBBCB>>BFGFF4BB4AAB2ABFBGHHHGGHHGFFB3FG3ABEHFHHH3BFFGHHHFFHEE1?B?33121?1?E1133B@@@???//////33432?0??222/2?/BFF22////>/?.00>>00<.<.></.--<AC//0;0:0:0.-.;:/000990;00000;00909;F00;9;.../9---.//////;9///9//;;./;./9/:/9//9//////;/9/99//;9//;//9//:/9/:
@M05620:37:000000000-D9766:1:1101:10548:9004 1:N:0:84
GAGGCTGCTTTGGAAGAAACTCATAGATTAGTGCAACAGTTCCGCATGGACCTGGATAAGTTTCTTGCCTGGCTTACAGAAGCTGAAACATCATCCACGGTTCTACCCAAAACGAAAGGCTCCTAGAATACTCCAATCGAGTAAAAGAGCTGATCAAACAATGCCAACCAAGTCAGGCATTTCCGCTTTAGCACTCTTGTGGACCCCATTGAACAATTATCAGCATTTGTATTTGTCCCTGACAAGCCAGG
+
AAAA>AFBFFFDGBBAAFFGG4F5FAADGE4DDAADGFBD55D222BAA3B2ABAA553F55B5AAD53B3A1B133BBDG3BFF33B3B3B3DDF33>/???BBF3131B?1/>?//0/30?BB4?344B?B?BB43?BF1B?FG1?B?11<1121@@FF@@11?<<///<?1?1<0.><1>1.><C.0=000</==000.0/;;../:000;:C::000:0<0;0;0;90;0;;00090//00.;./.9
@M05620:37:000000000-D9766:1:1101:14652:9046 1:N:0:84
GAGGCTGCTTTGGAAGAAACTCATAGATTACTGCAACAGTTCCCCCTGGACCTGGAAAAGTTTCTTGCCTGGCTTACAGAAGCTGAAACATCCTACACGATGCTACCCGTAAGGAAAGGCTCCTAGAAGACTCCAAGGGAGTAAAAGAGCTGATGAAACAATGGCAAGTAAGTCAGGCATTTCCGCTTTAGCACTCTTGTGGATCCAATTGAACAATTCTCAGCATTTGTACTTGTAACTGACAAGCCAGG
+
A1AAA1C>1F@D1BGGGCAFAB1D3FGDEGBHH1BF1AF1AAG1BF?FFFHGFBCG1BAFG2AD2F11BBBGHHE1GAG1FHH1@BFHHF@G01F1F0B/F/?1B@GHCEGEGGD0>0F?10?1BGF11B0<FHHC1FEEA?FDFHHG00@@GHHF1FHCCHHHB0G<?<F1111<00F<<<1<CA..<1<0=00/D0D00CHHF<0:C:0::GBC00<GHC0:00:C00CF9;B0;0;0;0/90999BA.
@M05620:37:000000000-D9766:1:1101:27681:9052 1:N:0:84
GAGGCTGCTTTGGAAGAAACTCATAGATTACTGCAACAGTTCCCCCTGGACCTGGAAAAGTTTCTTGCCTGGCTTACAGAAGCTGAATCCTACAGGATGCTACCCGTAAGGAAAGGCTCCTAGAAGACTCCAAGGGAGTAAAAGAGCTGATGAAACAATGGCAAGTAAGTCAGGCATTTCCGCTTTAGCACTCTTGTGGATCCAATTGAACAATTCTCAGCATTTGTACTTGTAACTGACAAGCCAGGGAC
+
AAAABAFBFFFFGGGGFFGGGFBGEFBGHHHHHHH4FFGFBGFHHGGGAAGGGGHAFG2FB5EHHHHHHHGHHHHHHGHHHHHEGHH5G@D533FBG3BFF4@GHDEEEHHGHH1FH3FFCGF3?FEGFHHGHH?</<?BGDFH/0FF?FBG21FGB/GHBGF<FDFFGFDGHF0GG11@D..CG.DGH1BGHDH0D0<<CG/DG0D<GGHBFC00GBG0;CG0CFCC0GGHGHFCBF0CFF...B..;EE
@M05620:37:000000000-D9766:1:1101:16039:9083 1:N:0:84
ACCACACGTCTGAACTCCAGTCACTCTCGCGCACCTCGTATGCCGTCTTCTGCTTGAACAAAAAAAACCTGAACCCCAAGGCCAACCGCGAGTAGCTCACCCCTGTGAGTGGCCCGCCACCTCTTCTGGCGGCCGCCTCCCTCCTTCCTGGCCTCCCGGAGCTTCGCCCTTTCTCACTGGTTCTCTCCTCTGCCGTTTTCCCTCCCACTCTCTTCCATGACCTCAGTCTCCTTCGTTTGTCTGCAGCCTCT
+
BBABBBB3F4>AGGGGFCFGBEFGCA54BAA2A2A3BF2BGADG01A1F55555DFF335B111>0>?EE13B@1???111?F//FE/E/E>/01121BB0B<//112111??<FAA//>FGFGG<<GD1--<-:;A..9EFFF/09900F?.9.A9.A-9-./;@FFF@/;FFFFFB/9/;;/BFF//B:FFF9.;F?FF//.....;9FFBFF////;/://;/;;B9BBF/../..99//////..9;
@M05620:37:000000000-D9766:1:1101:21231:9179 1:N:0:84
GAGGCTGCTTTGGAAGAAACTCATAGATTACTGCAACAGTTCCCCCTGGACCTGGAAAAGTTTCTTGCCTGGCTTACAGAAGCTGAATCCTACAGGATGCTACCCGTAAGGAAAGGCTCCTAGAAGACTCCAAGGGAGTAAAAGAGCTGATGAAACAATGGCAAGTAAGTCAGGCATTTCCGCTTTAGCACTCTTGTGGATCCAATTGAACAATTCTCAGCATTTGTACTTGTAACTGACAAGCCAGGGAC
+
BBBBBBFBFFFFGGGGGGBGGGHHHHHHHHHGHGHHGHHFHHHHHGGEFGHHHHHFHHHHHHHHHHHHHHGHHHHHHHHHHHHHHHHHHHHHHEGGHHHHHFFFGEGEEHFHHHAEGHHGHHHHGHHHHHHHHHGGGGGHHFFGFHHHHHHHGHHHHHHHHBCGFHHGH?GHHHHHHHHHGGGGDGHGGFHHHHHHGGGHHHHHHHHHHHHHHHHHHHHHHHGGHGHHHHHHCGGGG0FFFGFEGG.AFGG
@M05620:37:000000000-D9766:1:1101:8580:9187 1:N:0:84
GAGGCTGCTTTGGAAGAAACTCATAGATTACTGCAACAGTTCCCCCTGGACCTGGAAAAGTTTCTTGCCTGGCTTACAGAAGCTGAAACATCCTCCAGGATGCTACCCGTAAGGAAAGGCTCCTAGAAGACTCCAAGGGAGTAAAAGAGCTGATGAAACAATGGCAAGTAAGTCAGGCATTTCCGCTTTAGCACTCTTGTGGATCCAATTGAACAATTCTCAGCATTTGTACTTGTAACTGACAAGCCAGG
+
A?AB>AFBCBD@GBBBFGCGGGHHHGHHHGFFGG4FFFFFHDDFGGECEFEGHGFGB32GBFHFHHGBBFFGGHHBBBFGHHBGGBBGBFBF3B3B23B?F3EFFHFF??E?BBB3?CG?3BFFBBBB3BB3BB?F?/?CA<BDGHFF2B2FF2@22FGHH2@<<01?1<??<11?CG/<<>11<?<<C11=0<0<==0DB<0<<C0C0000::<C00;;;;0=00;<<CB;C;;;0900;;/9;.;C/.;
@M05620:37:000000000-D9766:1:1101:8557:9200 1:N:0:84
GAGGCTGCTTTGGAAGAAACTCATAGATTACTGCAACAGTTCCCCCTGGACCTGGAAAAGTCCTTGAGGTGGCTACCAGTAAGGCAACCCTCCTACAGGATTCCAACCGAACAAAACAGCTGATGAAACAATCCCAAGTAAGCCACGCACTGCTGCTCCACTAGCCTTGCGGACAGAACTTAACAATTTCGACCACTTGTGCATCCAATTGACAACTCATGCACAAAAGACCTTATAAGTACAAAGCTGGG
+
BBBCCAFCFFFFGGGGGGGGGGHHHHHHHHHGHHGHFHHFGHHHHGGGHHHHHHHHHGGHFDD5553323ABGH3FGHG5D55BBBF11BGHGHH3F3BF33B4FH3>E//>/2BB0/BBF33B44BF3?/BB2BF2FBF3D2??2B</<B2@GHH111?<10?0<111>-<-<<.///==0==0<GG0=:E.@-:;CHF000<0/;CBFGGGFG:900;000;B/..;./;::000;0;0:::9:B///;
@M05620:37:000000000-D9766:1:1101:9380:9243 1:N:0:84
GAGGCTGCTTTGGAAGAAACTCATAGATTACTGCAACAGTTCCCCCTGGACCTGGAAAAGTTTCTTGCCTGGCTTACAGAAGCTGAATCCTACAGGATGCTACCCGTAAGGAAAGGCTCCTAGAAGACTCCAAGGGAGTAAAAGAGCTGATGAAACAATGGCAAGTAAGTCAGGCATTTCCGCTTTAGCACTCTTGTGGATCCCATTGAACAATTCTCAGCATTTGTACTTGTAACTGACAAGCCAGGGAC
+
A3AA>AFBFDFDGBFGGGFGGGHHHGHHHHGFGHBGFHGGHDDGHGEEEHFHHH2GB32GFHHFHHGBBBFFFGH3ABBGHH3FF335BB@@@3B3FBFBFBFGHB?/EB3BEFB??BFCFBFFHDGHFGHGE???FFAFGBFDFF?BFFFHHFF@2F@@@FGHFDDDH@F?FH?C??FG@D<AAF1>F1><0=DG=CD<CGG/<=GGH<=:C:;;0;00/;0;;=;0<C0;;;F0CFB::C9;;C.9;C9
@M05620:37:000000000-D9766:1:1101:15162:9248 1:N:0:84
GAGGCTGCTTTGGAAGAGACTCATAGATTACTGCAACAGTTCCCCCTGGACCTGGAAAAGTTTCTTGCCTGGCTTACAGAAGCTGAAACATCCGACAGGATGCTCACCGTAAGGCAAGTCTCCTCGCAGACTCCCCGGGCGTAACAGCGCTGATGAACCACTGGCAAGTAAGTCAGGCATTTCCGCTTTCGCACTCTTGTGGATCCAATTGAACCCTTCTCCGCATTTGTACTTGTAACTGCCAAGCCAGG
+
AAAAAAFAFFFFGFGGG1FGGGCHHHHHHHHHHHHFHCFBFGHHHGGGGHHHHFGFCBHGFHHHHHGHHHHHHHHHHHHHHHHHHHHHHHHHB/EEE/FA1BGHF1FGG>>/FHCH0?1B2BG1<E?EG<FGHC//B/</>ACCCFG0ACGGGHHEH<GHE/<<GHF.=0=G0GHHHHE0GFH0:....0.9.;?FFFBF9.:CFGGGGGBF9F...;FF//;B>FFFFFFFFFFFFFFFFBFFFEFF-FF
@M05620:37:000000000-D9766:1:1101:15163:9274 1:N:0:84
GAGGCTGCTTTGGAAGAAACTCATAGATTACTGCAACAGTTCCCCCTGGACCTGGAAAAGTTTCTTGCCTGGCTTACAGAAGCTGAAACATCCTACAGGATGCTACCCGTAAGGAAAGGCTCCTAGAAGACTCCAAGGGAGTAAAAGAGCTGATGAAACAATGGCAAGTAAGTCAGGCATTTCCGCTTTAGCACTCTTGTGGATCCAATTGAACAATTCTCAGCATTTGTACTTGTAACTGACAAGCCAGG
+
BB?AAAFAFFDFGFGGGGCGGGHHHHHHHHHHHHHHGHHDGHHHHGGFGFHHHHHGFHBFADGHHFGHHHHHHGHFHHHHHHHGHHHHHHHHHHHHHHGGHHHGHHHHGEEEFFBGGHHGHHGHHFHHHHHHHHHCFFGGGCC3F3FCGHHHBFGFHGHHFHHGHHHGHHHHHGFHHHHHHGHGGGGFGHHHHHHHHHHGHFHGHHHHGHHFGGHHHHHGFC:GGGHHHFHFHGGGGGGGGGGGGAEGGGG
@M05620:37:000000000-D9766:1:1101:26584:9293 1:N:0:84
GAGGCTGCTTTGGAAGAAACTCATAGATTACTGCAACAGTTCCCCCTGGACCTGGAAAAGTTTCTTGCCTGGCTTACAGAAGCTGAAACCTCTGCGCTTCAGCACATGCGGCTAGAAGACTACAAGACACCAAAAGAGTTGACGAAATAATGGCAAAAAAGCCAGTCAGTCCGGCATTACCGCTTTCGTGCACTTAAGGCTACAATTGACAGCATCTCAGCATTTAACCGTGAAACTAGCCAGCCAAGAAC
+
AAAABACBFFFFGGGGACGBFGAG5FDGHFHHHHHCGHHGHHGHHGEGGGHHHHHGFGHHHHHHHHFGHHHHHHHHHHGGHHHHHHH3BB33333/>/1133@B11F3@>///??3B33BF333B3?030/??//B?FB21B1?F/C?1@FH10?100//??<GHF1>1>11.>@<CF00=.<@.C0;:...:0/00;://;CFGGF009;0./0;;;00;0B9C0000-.9.;9;;////;9..;99./;
@M05620:37:000000000-D9766:1:1101:25264:9317 1:N:0:84
ACCACACGTCATACCTCTAGCCTCTTGACGCTATCTCGTAGGCCCTCTTCTGCCTGACCAACAAAACAACTAACCCCCATGTCAACCGCGAAAAATGTAACACGGATCCTATGCCCTCACCCCTCCTCTAAGTCTCGTCATTTTTGCCTGCTGCTCCTCCCCTGTCTCCCTATCCTCCCTGTTTCCTTCTCTCTTGCACTTTTCTCGCCCCCTGCCCTCTCTTCCGCTCTCCTCTCCCCCTCTCATTCTCC
+
AAAAAAADBA1BBBGGBABB10BB1BBD1BEEE0FFFBAE//BF/ABBFDFGFBAFBFFHH/FAFBB//A11110?E//002@@2BF//////>001B22>1<////>01221B<0B<0/00///BFFF1@21?<10<</0?1<<-<111<11111<1<0..<.0/00<//000/00:./00000000;:0CC00000:;/0;9;;.:-.--;..../:-/9//;-?---;//-///9-;9-:9//;////
@M05620:37:000000000-D9766:1:1101:27261:9336 1:N:0:84
GAGGCTGCTTTGGAAGAACCTCATAGATTACTGCAACAGTTCCCCCTGGACCTGGAAAAGTTTCTTGCCTGGCTTACAGAAGCTGAATCATACGGGATGCTACCCGTAAGGCCCGGCTCCTAGCCGACTCCAAGAGAGTACTCGAGCTGATGAACCAATGGAACGTACGTCAGGCATTTCCGCTTTCGCACTCTTGTGGATCCAATTGAACACTTCTCAGCCATTGTACTTGTAACTGACAAGCCAGGGAC
+
AAABBBFAFFFFGGGGGG4FGFHHHHHGGGHHHGHHHHGFGHHHHGGEEHHHHHGGGHFHHHHHHHFGHHGHHHHHHGHHHHHHHHG5FF5F511>EEGFGHEG1?EEDHH3?/>EECGGFFHG3?C@DEHH2B00@/@@@2@?GDA/1??1@?1?GHHHHGHFAFG.><<<EHGHHHHHF.;C:C0;..;CGHHGBF?BBFGGGGGGGBFF/0C00;CFG/.;;CFFGFGGFFFFFFFFE/A?E...;A9
@M05620:37:000000000-D9766:1:1101:11675:9367 1:N:0:84
GAGGCTGCTTTGGAAGAAACTCATAGATTACTGCAACAGTTCCCCCTGGACCTGGAAAAGTTTCTTGCCTGGCTTACAGAAGCTGAATCCTACAGGATGCTACCCGTAAGGAAAGGCTCCTAGAAGACTCCAAGGGAGTAAAAGAGCTGATGAAACAATGGCAAGTAAGTCAGGCATTTCCGCTTTAGCACTCTTGTGGATCCCATTGAACAATTCTCAGCATTTGTACTTGTAACTGACAAGCCAGGGAC
+
BABCBBFBFFFFGCGGGGGGGGHHHGHHHHHHHHFHFHHHHHHHHGGGGHHHHHGH3ACHGGHHHHHGFGHGHHHFGFGHHHGHHFF5DFH5FF3GGEF?FBGHHB?@FF3BFHB??3EFHBFFHFGHHHHHG?FEGFEFGFHDFGBFFFFHGHHFGHF2FGGGEGFHH@FFFHCG=GHGGDDDGG1==<FF0FGG<CDDCHG/CGH0DDCGHCGF0CGG0=:CGCC:GG0G;;CCFGFBCF=:EF9AAEE
@M05620:37:000000000-D9766:1:1101:11656:9371 1:N:0:84
GAGGCTGCTTTGGAAGAAACTCATAGATTACTGCAACAGTTCCCCCTGGACCTGGAAAAGTTTCTTGCCTGGCTTACAGAAGCTGAATCATACAGGATGCTACCCGTAAGGCCAGGCTCCTCGACGACTACAAGGGCGTCCCAGCGCTGATGCACCACTGACAAGTACGACCGACATTTCCGCTTTCGCACTATTGTGGATCCAATTGAACACTTATAAGCATTTGTACTTGTACCTGACAAGCCAGGGAC
+
BAB@BBFBFFFFGFGGGGGGGGHHHHHHHHHHHHHHHHHGHHHHHGGGHHHHHHHGHHHHFGHHHHHHHHHHHHHHHHHHHHHHHHF@GGHHDG5F13BFHFHHG1FG1?B31?1?GHH/32?//>/>E<GHHHHGA/<///<@0/>///1?1>10<.1<1>><GHE0C.<<--:;AGHHH.;EEG0CF.AD0CFGBCE0CFGGFGGGGF0FBF//;/;BF/BB/BFFFFFFFF//BFF9B/AEFF..AAE
@M05620:37:000000000-D9766:1:1101:16284:9407 1:N:0:84
GAGGCTGCTTTGGAAGAAACTCATAGATTACTGCAACAGTTCCCCCTGGACCTGGAAAAGTTTCTTGCCTGGCTTACAGAAGCTGAATCATACGGGCTGCTACAAGTACGGCCAGGATCCTCGAAGCCTCCAAGAGAGTCCACGAACTAATGCCAAACTGGCCAGTAAGTCCGGCATTTCCACTTTCGCCCTCTTGTGGATCCAATTGACCACTTCTCAGCCTTTGTCCTTGTAACTGACCAGCCAGGAAC
+
AAAAABFBFFFFGBGGFGGGGGHHHGFHHHHHHHHFGHHGGHGHHGGGHGHHHGHBFGHHAFHHHHGGHHHGHGHHHHHHGFHHHHG@FGHH51?>>F1B34F3B3BBBEFEE@HH/3BGFG/EFG/F3B?2220?B?BF2FFDB/>?22??D1?10<11?FCGHG11<FG1.<AAFHB=G0<=GHGGGCF-:/CG;G?0:0;:FFGGGG0/;/;=BFBFGFFGG000;;;0;00;CF0//CFEFF.;...
@M05620:37:000000000-D9766:1:1101:8294:9421 1:N:0:84
GAGGCTGCTTTGGAAGAAACTCATAGATTACTGCAACAGTTCCCCCTGGACCTGGAAAAGTTTCTTGCCTGGCTTACAGAAGCTGAATCCTACAGGATGCTACCCGTAAGGAAAGGCTCCTAGAAGACTCCAAGGGAGTAAAAGAGCTGATGAAACAATGGCAAGTAAGTCAGGCATTTCCGCTTTAGCACTCTTGTGGATCCAATTGAACAATTCTCAGCATTTGTACTTGTAACTGACAAGCCAGGGAC
+
BBABBBFBFFFFGGGGGGGGGGFGHHFHHHBGGHHHHHHDFGHHHGGGAGHGFGHFGGHGFGHHHGHFGHHHH2FFHHFHHHHHHHB5FH5ECH@?G3BFG4FGHGGGEH33FFB1?GEFHHDEDHGHHHH3?F/<//?2B?BB/FBGHDBF22>GGCGHGGC2/211?@<D1FCCG1<@FAA..<D1F1GC0=DDGCG00C<0<DF<=0CG/:CGFGFFG0:;G000CGC:0;99;FGGFBF.CFC.;EE
@M05620:37:000000000-D9766:1:1101:27465:9431 1:N:0:84
AGTGCCAGCTCTCAATCGCACAGGGGACCCAGGGCCTGGCCCCTCCAGCCAGAAAACCTATTACCTCACCCGCTACCTGGAGCACCAACCACGCCGCTTGGCTGGGACCTATGTGAGCATCCAGCGTAGGAATCTGGGAGTTGGGGAGGAGTGAGGAGTTGCGGAAAGACAGTCCTAACCGTGGAGGGCTCTGGCAAATGATGGGGTGAGGAGGCGCTCTTTGCATCCCACCAGTCCCCCTGTCTGGCCTA
+
>AAAAFF1AFFFGBGGGA1AEA0AAAEEGGHHG0BEE/BBGHGHGGF1FFGGECCGHGH1F12FDFBGHHHEGGCEHHGBBFB/BF0FE/?FAE//><EF/BG///BFCGHFHHHFH1F1CFC1@</?>/?DGBFHGHFG>0GF->FC-CCHHF0CC.//:0-:;@@FFFGGF0CFBFGG?99ACGG?..AFFF/BFFFFFBF/--;@EAFFF?-9@-AFEF//9///99-;A-/;B/E-@A9BF///;/9
@M05620:37:000000000-D9766:1:1101:7259:9454 1:N:0:84
GAGGCTGCTTTGGAAGAAACTCATAGATTACTGCAACAGTTCCCCCTGGACCTGGAAAAGTTTCTTGCCTGGCTTACAGAAGCTGAATCCTACAGGATGCTACCCGTAAGGAAAGGCTCCTAGAAGACTCCAAGGGAGTAAAAGAGCTGATGAAACAATGGCAAGTAAGTCAGGCATTTCCGCTTTAGCACTCTTGTGGATCCCATTGAACAATTCTCAGCATTTGTACTTGTAACTGACAAGCCAGGGAC
+
AAAAAAFAFFFFGGGGFGGGGGBEFFGHBEHGGHHFGGGBGGHHHGGF2BFGHGFHFHHGFHHHHHHGHHGGGGCGHGFGHGGFGHHFGGFHFEGFEGGEGBFGGEFGEF3BGH1CGHHGHHHHHDCHGHHFG3?EGGFHFHHFGHHHHHHHFFHGHCH2CFCGFHDFG?FGHGHHGHHHGGGGDGHHHHHHHHHHDGFGHHH/<DGHHHGGHH:C;CGG/;CG0CGCCHGGCG00FGGEFC?EGFFADEE
@M05620:37:000000000-D9766:1:1101:8769:9455 1:N:0:84
GAGGCTGCTTTGGAAGAAACTCATAGATTACTGCAACAGTTCCCCCTGGACCTGGAAAAGTTTCTTGCCTGGCTTACAGAAGCTGAAACATCCGCCAGTGTTCCTACAGTATGGTACCCGTACTGAAAGGCTCCTAGAAGATTCCAAGGCTGCTAAAACACTGACGAAACAATGGGGAATTACCGATTTAGCTCTCTTGTGGCTCCAATTTGGCACTTATCGGCCTTTGTACTTGTATCTGACAAGCCACG
+
BBBBBBFAFFFFGGGGGGGGGGHHHHHHHHHHHHHHHFGFGHHHHGGGCGGHHHHHHHHHFGHHHHHHHHHHHHHHHHHHHHHHHHHHHG3G311BE/33B4F444B3FBF4B24B@33/?///44BFH0?FHG3?G33333333332??2B/23@@2<<@GH22/?//>?/G110...>111=..-..=000=000=0D0:..=::/<0000/:::/0<0.--../=090;0;000090;;F0;:..;/-
@M05620:37:000000000-D9766:1:1101:21360:9466 1:N:0:84
GAGGCTGCTTTGGAAGAAACTCATAGATTACTGCAACAGTTCCCCCTGGACCTGGAAAAGTTTCTTGCCTGGCTTACAGAAGCTGAAACATCCTACATGATGCTACCCGTAAGGAAAGGCTCCTAGAAGACTCCAAGGGAGTAAAAGAGCTGATGAAACAATGGCAAGTAAGTCAGGCATTTCCGCTGTAGCACTCTTGTGGATCCAATTGAACAATTCTCAGCATTTGTACTTGTAACTGACAAGCCAGG
+
A1AAA1C>1D@D1EGGGG1FFGHHHHHDEGFHHBGG1GHBDFF1FGEA/FFFBFAF1B0BBHFHGHF1FAAFHHHGHFGHHHHHBGFHHG1F0121F1B1F2@@FGGH?EG?FGBGFHG>>FFFFGFFGHHHFH<GGAECFEFGHHGGFHFHD@G2GF@<F1FGGHHG1?GHFHGHEHHF?G1>AEC->1111>CG00DHH?FFGCDCGFHHCCCB0;CG0:;;GGC::<CG;;0000;9BFBFBA9EGFE
@M05620:37:000000000-D9766:1:1101:17588:9476 1:N:0:84
GAGGCTGCTTTGGAAGAAACTCCTAGATTACTGCACCCGTTCCCCCTGACCCTGGAAGCGTTTCTTTCCTGGCTTACAGAAGCTGAATCCTACAGGCTGCTACCCGTAAGGAAAGGCTCCTAGAAGACTCCAAGGGAGTACAAGAGCTGATGAAACAATGGCCAGTAAGTCAGGCATTTCCGCTTTAGCACTCTTGTGGATCCAATTGAACAATTCTCAGCATTTGTACTTGTAACTGACAAGCCAGGGAC
+
AAAAAAFAFFFFGGGGG1BFBF1G11BD3DGHHHH1GC0000ABFEEF00BBFF/F10/AAEEAFH12BGHHHHEGFGHGHHHECFGHHFGHHHHH/BGGHGHHHGGGAHHHH0>GGHHGGHHH1E<GHHHGFHGG/CC01B1G0FGGHHFH2F>FH/FGHH01FGHEGGHGHHHHHHHHHGGGGGFHHGHHHHHHDGGHHHHHHHHHHGHH/GHHHHHHHEFGGGGGGGGGFGFGGFGGBCGGGGGGGGE
@M05620:37:000000000-D9766:1:1101:18978:9543 1:N:0:84
GAGGCTGCTTTGGAAGAAACTCATAGATTACTGCAACAGTTCCCCCTGGACCTGGAAAAGTTTCTTGCCTGGCTTACAGAAGCTGAAACATCCGACAGGATGCTCACCGTACGACACGTCTCCTAACAGCCTCACAAGTCTTCAACGCACTGATACACCACAGGCAAGTACGGCAGGCATTTCAGCTATCGCCCTCTTGTGGCTCCAATTGACCCATTCTCAGCATTTGTACTTGTAACTGCCAAGACCGG
+
A1AAAAFAFFFFG1FGGGGGGGHHHHFHHHHHHHHHHHHFGHHHHGGGHHHHHHHGHFHHFHHHHHHHHHHHHHHFHHHHHHHHHH1GGFFH0EFGG//0B@>1FHHG/B?EE/E@EEH/001111B<10?FG1FF1B1B22@FGHFC/>@0??1???F?E/?<AF0<1=1..>@--<.0<DGCBG00;;:A.A-CGH0;B..=CE//;FFF09FA/;009;;90CGFF;FB90CF/:B9B//;/-;B-;-
@M05620:37:000000000-D9766:1:1101:13174:9604 1:N:0:84
GAGGCTGCTTTGGAAGAAACTCATAGATTACTGCAACAGTTCCCCCTGGACCTGGAAAAGTTTCTTGCCTGGCTTACAGAAGCTGAATCCTACAGGATGCTACCCGTAAGGAAAGGCTCCTAGAAGACTCCAAGGGAGTAAAAGAGCTGATGAAACAATGGCAAGTAAGTCAGGCATTTCCGCTTTAGCACTCTTGTGGATCCAATTGAACAATTCTCAGCATTTGTACTTGTAACTGACAAGCCAGGGAC
+
>1>>AAFAFFFFGGGGGGFGGG1F3DFHH1GHHHD1BAFDFGHHHGGGE0GHHHFHHHBFFHHHGHHHHHHHHHGHHHHDGHHFGHHHHHHHHHHHGHHHHHHHHGGGGHGHHHFHHHHGHHHGFHFHHHHHHHGG/EEHGHHHCGHHHHHHEFFHF/FGGH<CFHHGH@FGHHHHHHHHHGGGGGHHHHHHHHHHDCEHHHHFHHHHHHHHFHFHHHHHEFHHFHHHGHFHCGBBFGGGFFGGGGGGGGA
@M05620:37:000000000-D9766:1:1101:13156:9614 1:N:0:84
GAGGCTGCTTTGGAAGAAACTCATAGATTACTGCAACAGTTCCCCCTGGACCTGGAAAAGTTTCTTGCCTGGCTTACAGAAGCTGAATCATACAGGATGCTACCAGTAAGGCCCGGCTCCTAGACGCCTACAAGGGCGTAACCGAGCTGATGAACCAATGGAACGTACGTCAGGCATTTACGCTTTCGCCCTCTTGTGGCTCCAATTGACCAATTCTCAGCCTTTGTACTTGTAACTGACCAGCCAGGGAC
+
AAA3AAFAFFFFGCGC4FGGGFGEDGGHHGHHFHGFHFGAFGGHHGEGGFGFGFFCGG2GBFHHG5EGHHHHHGFCGHGGHGHFGE3@FFGFG@GF13BBFGHG3FHH4@F311>E?E>E3?B33?/>F/B??G??/@B/?/@BCGG/111?111?0?GH11>1>FFGDHHEG/GEHHH0<EE.CE0.D.CDGGGFFFE.;FGGCFGGG0CF?GGG00;B//CFGG0;CFGFFB9/9FFF//9EA;.A.99
@M05620:37:000000000-D9766:1:1101:15538:9614 1:N:0:84
GAGGCTGCTTTGGAAGAAACTCATAGATTACTGCAACAGTTCCCCCTGGACCTGGAAAAGTTTCTTGCCTGGCTTACAGAAGCTGAATCCTACAGGATGCTACCCGTAAGCAAAGGCTCCTAGAAGACTCCAAGTGAGTAAAAGAGCTGATGAAACAATGCCAAGTAAGCCAGGCATTTCCGCTTTAGCACTCTTGCGGATCCAATTGAACAAGTCCCAGTATTTGTACTTGTAACTGACAATCCAGGGAC
+
BBBBBBFBFFFFGGGGGGGGGGHHHFHHHFHHHGFHGHHHFGGHGGGGGHHHHHHHFGHHHHHHHHHHHHHHHHHHHGHHHHGHHHG5FFG5B3B3BFGFBBBFF1?EEB3@?B3B?30?CB?3?33FBF?3B334B?B?B4GGA?222BFHG33B2/<22@@G/F2FD2<<</</11<1@//>C.FGH1<>F111><--=@/0:CC00C00:/0<0=G0/;<:090;0CFGFFF0;C0CCF0/9;0/;9A
@M05620:37:000000000-D9766:1:1101:13452:9635 1:N:0:84
GAGGCTGCTTTGGAAGAAACTCATAGATTACTGCAACAGTTCCCCCTGGACCTGGAAAAGTTTCTTGCCGTGCGGAAAGACTCCTAGAAAACTGCCAAGGAGCATACAAGCTGATGACAGAACGGCAAGTAAGTCAGACAACTCCGCTTTAGCACTCTTGCGGATGCAACCGAACAATGCACAGCATTCGTATCCGCAATTGCCATCTTAGGGACAAAATATCACAAGAGTACACATTTGAACTCCAGACT
+
>>AA>>CAFFDDEF1ABGGFFGFGFFGFH1GFGHG1B0GFGGFHHGGF/FFHHHGHFFGHHHHHFGHAF///AAA@EGHB01F1B11BF1EFH1BFGB?FH///1B111B?GFEG1F1B10B<?EECGFBB212>BF1<0</@FF/////?F1?110<1?1/>>C-<FG1.-----=00/000/;C0000;//.0;9--.0990;0/000;CFF.A99F009000:;---/;B9F/;9BF9BFF/:///9/
@M05620:37:000000000-D9766:1:1101:5582:9653 1:N:0:84
GAGGCTGCTTTGGAAGAAACTCATAGATTACTGCAACAGTTCCCCCTGGACCTGGAAAAGTTTCTTGCCTGGCTTACAGAAGCTGAATCCTACAGGATGCTACCCGTAAGGAAAGGCTCCTAGAAGACTCCAAGGGAGTAAAAGAGCTGATGAAACAATGGCAAGTAAGTCAGGCATTTCCGCTTTAGCACTCTTGTGGATCCAATTGAACAATTCTCAGCATTTGTACTTGTAACTGACAAGCCAGGGAC
+
11AAAAF1CFFFGGGFCCGGGGCGFGHD3FEGFFHGB0G1BGHBHGEGEBF0BBAGBG0FGGFHFHDBGG1FHHFHHBFFHHHFGHF2G@GF11@B>GG>FBBFFFEGC01BBFHFAHE>FGGFBHGH1FGGF1/ECFE<DFDHAH0<GHFFFHF1F?G1FCFGFFGBF1@<FFHEB<<FDACA<<>GH1GH01D<0<.<GHFBG<GHHH0CC00:<CG0:;0;CC:CHG:C0;9FGGFGFB.E?CGGBE.
@M05620:37:000000000-D9766:1:1101:15130:9690 1:N:0:84
GAGGCTGCTTTGGAAGAAACTCATAGATTACTGCAACAGTTCCCCCTGGACCTGGAAAAGTTTCTTGCCTGGCTTACAGAAGCTGAAACATCCTACAGGATGCTACCCGTAAGGAAAGGCTCTTAGAAGCCTCCAAGGGAGTAAAAGACCTGTTGAACCAATGCCAAGAAAGCCAGGCATTTCCGCTTTAGCACCCTTGTGGATCCAATTGAACAATCCTCACCATTTGTACTTGTAACTGACAAGCCAGG
+
>3>AAAFAFFFFGGGGFGGGGGGHHHHHHGGHHHBGGGGDFGHHHGFFFFGGHHHHH32BBGHHFHHHHHHHHHH3GHHFHHHGHEGHHGBG335@3B313323@FG111>>G33F3G0/3B3344?43303B/?3BF////B3B33/2222222@@2?F/2F22?1/0?01000F/..>G1F1..>E.00=00..</<0<.00=CHCG00C0CC/C//00:.:0;F09090;000;90000/;0.=EBFG
@M05620:37:000000000-D9766:1:1101:21959:9691 1:N:0:84
GAGGCTGCTTTGGAAGAAACTCATAGATTACTGCAACAGTTCCCCCTGGACCTGGAAAAGTTTCTTGCCTGGCTTACAGAAGCTGAAACATCCGACAGGATGCTCACCGTACGGCACGGCTCCTCGAAGCCTCCCAGGTCGTCCCAGCGCTGCTGAACCACTGGCAAGTCAGTCAGGCCTTTCCGCTTTAGCACTCTTGTGGATCCAATTGACCCCTTCTCCGCATTTGTACTTGTAACTGACAAGCCAGG
+
A1A1AAFAFFFFG1FGGGGGGGHHGFGFHGGHFGEGGHGFGHHHHGGGGFGGHHGBFA0FBHHHHHHHHHHFGFG1FGFGCGGHHE11BG1B>?EEF/B0F1FF@BFHGFGE/>/E////</?GB//BF@GHGHECC/1@/>FCG110AC.CCGB1>GF0>GH/G<<.D<=<DGFGFH.C/0;CC.CCGBGH0FGGGGGGFA90CBFFGGGFF09AA.FG0F.;-9AFFFBFFFFFFFFFFFFFFAE--:E
@M05620:37:000000000-D9766:1:1101:14720:9713 1:N:0:84
GAGGCTGCTTTGGAAGAAACTCATAGATTACTGCAACAGTTCCCCCTGGACCTGGAAAAGTTTCTTGCCTGGCTTACAGAAGCTGAAACATCCTACAGGATGCTACCCGTAAGGAAAGGCTCCTAGAAGACTCCAAGGGAGTAAAAGAGCTGATGAAACAATGGCAAGTAAGTCAGGCATTTCCGCTTTAGCACTCTTGTGGATCCAATTGAACAATTCTCAGCATTTGTACTTGTAACTGACAAGCCAGG
+
>>AAAA4AFFFFGGGGFFGGGGBGGGHHHGFGHH4BFGFADGHHHGCF2AFGHFAGH32BBGGHFHHGHHHHHHF3FHHAFGHGG3GHH3FGHHHHFHHGHGHHEHHHGGGFHHDGCHFHHHGHBG3BGFHHHHB3FF??ED0122B/FGHHDGH2F1FH/FGFHHHGHFGHHHHHHHHHHHHHGGGGGBGHHHHHHHHHHGFHHHHHHHHHHHE/CGHHHHGHFHHHHHHHGGGGGGGFGBFGFFGGFGG
@M05620:37:000000000-D9766:1:1101:11872:9725 1:N:0:84
GAGGCTGCTTTGGAAGAAACTCATAGATTACTGCAACAGTTCCCCCTGGACCTGGAAAAGTTTCTTGCCTGGCTTACAGAAGCTGAATCCTACAGGATGCTACCCGTAAGGAAAGGCTCCTAGAAGACTCCAAGGGAGTAAAAGAGCTGATGAAACAATGGCAAGTAAGTCAGGCATTTCCGCTTTAGCACTCTTGTGGATCCAATTGAACAATTCTCAGCATTTGTACTTGTAACTGACAAGCCAGGGAC
+
33>AAAFAFFFFGGGGGGGGGGHHHHFHFHGHGGFHHHHDFHHHHGFGFHGHHHGGHD2BBFHHHHHHHHHEHGHCHHHHHHHHHB3FGHHGHHHHAGEFHHHHHGGGGHH3?FGAHHHGH3FFFFFHHHHF3FFE?E<01FFB?FGHG1FH211@G/FGHHG1FG11??F1?CHGHHHGFFEFGGFDGDGHHHHFGGG0GHHFHHHFFBGH/C:GHHHHGHHHHHHGHHHHHHGGGGGGBFFGGFGGGFE
@M05620:37:000000000-D9766:1:1101:9134:9753 1:N:0:84
GAGGCTGCTTTGGAAGAAACTCATAGATTACTGCAACAGTTCCCCCTGGACCTGGAAAAGTTTCTTGCCTGGCTTACAGAAGCTGAATCATACAGGCTGCAACATGTTACGCCCAACGCATGGCCGCCTCAACAGTCGAAGGCAGGATAATACCCCATTGAACAGTGCGAACTACGTTACCGATTTCCGCCTCATGAGGCTCCAGTTGACAACTTATCAGCCTTTGTCATTGGAACTTGCAAGCCACAGGC
+
ABAABAFAFFFFGGGGFFGGGGCHCGHHHCGHHHHHGGGDFHHHHGGGHFHHHHGHHHGHHHHHHHHHHHHHHHHHHHHGHHHHHFH5DB5D53D3BG1B33@?3F44B41?//11//////BBB/>///2B22B3B//////0//<11?111<1/?0?111>=0>11-.>-.0/.<</.0.<ADEG0.;AEA/<009/9C.9//;;00;;F9FBB0;FB0:/;00;00CFF//99BB///;/.9;....;
@M05620:37:000000000-D9766:1:1101:21659:9817 1:N:0:84
GAGGCTGCTTTGGAAGAAACTCATAGATTACTGCAACAGTTCCCCCTGGACCTGGAAAAGTTTCTTGCCTGGCTTACAGAAGCTGAAACATCCTACAGGATGCTACCCGTACGGAAAGGCTCCTAGAAGACTCCACGGGAGTCCACGAGCTGATGAAACACTGGCAAGTAAGTCAGGCATTTCCGCTTTAGCACTCTTGTGGATCCAATTGAACAATTCTCAGCATTTGTACTTGTAACTGACAAGCCAGG
+
B?BBBBFBFFFFGGGGGGBGGGCHFHCHHHHHBHEGFFG5FHHHHGGGGHHFHHGFHH2BFHHHHFHHHHHHHHH3GHHHHHHHHFHHHHHHFDGHGBGGHHHHFHHHGEG1EEEG?GGHHHGH343BG?GGHG32?/B/BE22@2</>CDH1GHDGFHH0?<GHHHGHFGHHHHHHHAFGHHHGGGGG0DHDGHHHGHGHGHHHHFHHHHHBF09BFGGG00C0;F=9CFGGGGBGGGFF0CBFA:A/FG
@M05620:37:000000000-D9766:1:1101:10839:9841 1:N:0:84
GAGGCTGCTTTGGAAGAAACTCATAGATTACTGCAACAGTTCCCCCTGGACCTGGAAAAGTTTCTTGCCTGGCTTACAGAAGCTGAATCCTACAGGATGCTACCCGTAAGGAAACGCTACTAGAAGACTCCAAGGTAGTAAAAGAGCTGATGAAACAATGGCAAGTAAGTCAGGCATTTCCGCTTTAGCACTCTTGTGGATCCCATTGCACAATGCCCAGCATTTGTACTTGTAACTGATAAGCCAGGGAC
+
BBABBCFCFFFFGFGGFGGGGGHHHHHHHGHHHHHHHHHHHHHHHGGGHGHHHHHBFGHHBGHHHHGHHHHHHHHGHHHHHHHGHHF5FGBE@@B3BG3GE4@FF?1/EB3BBC3?>>/>3?FG33B3BBFF33/3B33DF333?2B?2B23?>22@?222@FG/F2111@1?C0/?=11?<CEFGH<DD1>011000.<C<//<0<00=<C/:0:0;G..;0<000=CGCC9;C;FB00;C009;;..9E
@M05620:37:000000000-D9766:1:1101:11300:9873 1:N:0:84
GAGGCTGCTTTGGAAGAAACTCATAGATTACTGCAACAGTTCCCCCTGGACCTGGAAAAGTTTCTTGCCTGGCTTACAGAAGCTGAATCCTACAGGATGCTACCCGTAAGGAAAGGCTCCTAGAAGACTCCAAGGGAGTAAAAGAGCTGATGAAACAATGGCAAGTAAGTCAGGCATTTCCGCTTTAGCACTCTTGGGGATCCAATTGAACAATTCTCAGCATTTGTACTTGTAACTGACAAGCCAGGGAC
+
AA?ABBFAFFFFGGGG4GGGGGFHHHHHHFGHHHFFHFFDDGHHHGGGFGHHHHGHHGCGGHHHHHHHHHHHHHHFHHHGHHHHHGHHHHHHHFHGAHHFBGHHHAFGGHHHHHGAGGHGHHHHHHHHHHFHHB/A/EE?GFGHGFHGHFHHHFGHHHEDGH2GFHFDF?@FF0CCCFHDFDGGGEHHHHHHHHHH0<AEGGHFHHHCCGCCCGCFHGHH/CFGGGGGFFFG9C0FBFE/09CEEBFGGGE
@M05620:37:000000000-D9766:1:1101:11306:9893 1:N:0:84
GAGGCTGCTTTGGAAGAAACTCCTACAGAACTCCAACCGTTCCCGCGGAACCTGGAAGCGGTTCTTTCCTGGCTTAAAGAAGCTGAATCCTACAGGATGCTACCCGTAAGGAAAGGCTCCTAGAAGACTCCAAGGGAGTAAAAGAGCTGATGAAACAATGGCAAGTAAGTCAGGCATTTCCGCTTTAGCACTCTTGTGGATCCAATTGAACAATTCTCAGCATTTGTACTTGTAACTGACAAGCCAGGGAC
+
AAAAAAFAFFFFGFFEA1AB1AA1B1B11BBF1BC1AA00BB0B/A////A/0B0A10/>/E//B112BF1FF0F1@B@FGBGG1F1BGBGBGHG00E1GHGHHH/EGEHH1<<BGGFHGHGGHEGFHHHHFCGGC//<01?1?FHHHF1>D11=><.<FGGFCCGF0==D0DCGHHHGBFFFGFGEFEFFHHGHHHHGEFGGBFFGBF09C/CCBFGGFGFGGGGGGBFGGGG0FGGFEFBFFFF-AAEA
@M05620:37:000000000-D9766:1:1101:24772:9975 1:N:0:84
GAGGCTGCTTTGGAAGAAACTCCTAGATTACTGCACCCGTTCCCCCTGGCCCTGGAAGAGTTTCTTGCCTGGCTTACAGAAGCTGAATCCTACAGGATGCTACCCGTAAGGAAAGGCTCCTAGAAGACTCCAAGGGAGTAAAAGAGCTGATGAAACAATGGCCAGTAAGTCAGGCATTTCCGCTTTAGCACTCTTGTGGATCCAATTGAACAATTCTCAGCATTTGTACTTGTAACTGACAAGCCAGGGAC
+
A?AAAAFAFFFFGFGGG1BBBB1BBABFAGHHHHH1F000BBFFHGGG/0BBFBFG100BDGEFAG11FGGGHHAGHFGHHHH@BFGGHFFGFEGG0FGFGGGHFGGGGFFGHHFHGHAFGHH1BGHHHHHEHFGG/CAHFGFF/BGFHFDF2FGHH<GHGE0FGHB1G<FDFGBE1FGHHECG.CHHHBDBC0GFGHGHBGFGHHGFHHFFG0CFHHFHFHHHHGGFFFGG;CFGGGB/CFF.EGC?B.9
@M05620:37:000000000-D9766:1:1101:19119:9992 1:N:0:84
GAGGCTGCTTTGGAAGAAACTCATAGATTACTGCAACAGTTCCCCCTGGACCTGGAAAAGTTTCTTGCCTGGCTTACAGAAGCTGAATCCTACAGGATGCTACCCGTAAGGAAAGGCTCCTAGAAGACTCCAAGGGAGTAAAAGAGCTGATGAAACAATGGCAAGTAAGTCAGGCATTTCCGCTTTAGCACTCTTGTGGATCCAATTGAACAATTCTCAGCATTTGTACTTGTAACTGACAAGCCAGGGAC
+
CCBCCCFCFFFFGGGGGGGGGGHHHHHHHHHGHHHHGHHGHHHHHGGGHHHHHHHHHHHHHHHHHHHHHHHHHHHHHHHHHHHHHHHHHHHHHHHHHHHHHGHHHFGGGHHHHHHHHHHGHHHGHHHHHHHHHHGGHGGHFGHHGHHHHHHHGHHHHHHHHGHHGHHHH1GHHHGHHHHHHGGGGGHHHGHHHHHHGGGHHHHHHHHHHHHFGHHFHHHHGHHHHHHHFHHHGHFGGGGFGFGGGGGGGGE
@M05620:37:000000000-D9766:1:1101:6777:9998 1:N:0:84
GAGGCTGCTTTGGAAGAAACTCATAGATTACTGCAACAGTTCACCCTGGACCTGGAAAAGTTTCTTGCCTGGCTTACAGAAGCTGAAGCCTACAGGATGCTACCCGTAAGGAAAGGCTCCTAGAAGACTCCAAGGGAGTAAAAGAGCTGATGAAACAATGGCAAGTAAGTCAGGCATTTCCGCTTTAGCACTCTTGTGGATCCCATTGAACAATTCTCAGCATTTGTACTTGTAACTGACAAGCCAGGGAC
+
AAAAAAFBFFFFFFGE4FFCGCGDGHEHGEHHEHGDGFHDGH5DGHGHHFGGGFHCBEFHAHGHHBFFGHHA1ABFGHBGFGGHFFF3BBF32BGBE3BFGBFHHEBEFFGFGHBGHFHGHFGHHGHHGHGFH3?EHGEGHHHGFHCGHHHHHGHGFHGFGGHHFGHHHFFGGHGHFG1GGGFGCF<FGBF1FFHHHHGGHHG/<DHFFG<GGC;G0CC;:<;CGHH0CG;CCCGBFFFBCFAEEFF9;AA
@M05620:37:000000000-D9766:1:1101:8930:9998 1:N:0:84
AGGCTGCTTTGGAAGAAACTCATAGATTACTGCAACAGTTCCCCCTGGACCTGGTAAAGTTTCTTGCCTGGCTTACAGAAGCTGAAAAATCCTACAGGATGCTACCCGTAAGGAAAGGCTCCTAGAAGACTCCAAGGGAGTAAAAGAGCTGATGAAACAATGGCAAGTAAGTCAGGCATTTCCGCTTTAGCACTCTTGTGGATCCAATTGAACAATTCTCAGCATTTGTACTTGTAACTGACAAGCCAGGG
+
AAA1>CABFFFFGFFFBGG1F1GFHB3FAGHH1BGGHHFBFHFHGGGH0FGHHGGHHHHFHHHHHFHHHGG0BFGHHHAG1BAGHHH1FGHHHHHHCG0@GHHHHHHGGGCHGHFHHHHFHGFHHFFD1FFGHHFFF?CCEFDDGFEFGDHBGBD>DGFHHGHGFHGFFGFGGHHHGEHHHHHGGGGG1FGHHGHGHHDGCHHFHDFHHFDCGCFHGHHHEHGHHHHHHFHHFHHGGGGG0FFFFFGEFEA
@M05620:37:000000000-D9766:1:1101:17801:10088 1:N:0:84
AGTGCCAGCTCTCAATCGCACAGGGGACCCAGGGCCTGGCCCCTCCATCCAGAAAACCTATGACCTCACCCGCTACCTGGAGCACCAACTCCGCAGCTTGGCTGGGACCTATGTGAGTATCCAGCGTAGGAATCTGGGAGTTGGGGAGGAGTGAGGAGTTGGGGAAAGACAGTCCTAACCGTGGAGGGTTCTGGTAAATGATGGGGTGAGGAGGGGCTCTTTGGCTCCCACCAGTCCCCCTGTCTGGTCTA
+
ABBABFFFBFFFGFGGGAEAFAGHEAEGGGHGF2EEFBGGFHGGGGHHGHHHHHGGHGGGHHGHHHFCHHHGGGEGHHGFGHHFGHGHGGHHGG//EFGHGHHGFGHHFHFHHHGHHGHHHHHHHGAECEHHHHHHHHFGGHHHGGGGGGGHGHGFHAGHHHGGGGHGHHHHHGHHHHHHGGGGGGGG.CFGGGGGFFGFGGGGGGFBFFFFFFBBBBFFFFFFFFFFFFFFFFFFFFFFBFFFFFFFFF9
@M05620:37:000000000-D9766:1:1101:5722:10090 1:N:0:84
GAGGCTGCTTTGGAAGAAACTCATAGATTACTGCAACAGTTCCCCCTGGACCTGGAAAAGTTTCTTGCCTGGCTTACAGAAGCTGAATCCTACAGGATGCTACCCGTAAGTAAAGGCTCCTAGAAGACTCCAAGGGAGTAAAAGAGCTGATGAAACAATGGCAAGTAAGTCAGGCATTTCCGCTTTAGCACTCTTGCGGATCCAATTGAACAATTCTCAGCATTTGTACTTGTAACTGACAAGCCAGGGAC
+
CBCCCCFCFFFFGGGGGGGGGGHHHHHHHHHGHHGHGHHGHHHHHGGGHHHHHHHHGGHHHHHHHHHHHHHHHHHHHHGHHHHHHHH5DGFFF3BBGGGBFBBGHB?EFF4BFFFBG3?F3BBGDBEGFFGHF3??FEEFGHFFGFF2F2?FHHF>FFF@=FC@/>@FH@@FHHFH1?1@FG.<..>FF1F<F=GF0<A<A@/0:CCBCC00C0;C<C000;:;;;F0;C0B0;;0FGGGBB.;9FFE.E.
@M05620:37:000000000-D9766:1:1101:24563:10098 1:N:0:84
AGTGCCAGCTCTCAATCGCACAGGGGACCCAGGGCCTGGCCCCTCCATCCAGAAAAACTATGACCTCCCCGGCTACCAGGAGCACCATCTCCCAGGCTTCTATGGGACCGGTCTGACTACTCAGCGCATGAACGGGCGACCCCGGGATGATGCACCAGTGGGGCAAACACACTCCATATCGGCTATGGTCCTCTTGAGGGATCAGTTGAGGAGTTGTCCGCCTTTGTCCATGAGTCCCACCGGCCGGGCTA
+
>1>AAB1C1CBFFGFBGAFEEAB00AEEEG00BAEFF/B0BBE/BEBF1F1BFB1FAF11F2DFBGB/B//>EE?GH1F/?FH?BFG1B1110>1FHH>012B21B0BE<////B11B10>F11@E//?<<?10/C/>---<.=-;-.CG0;0C0/;.<:F.9.-.;...;.//;/009;.----//;//;F//B///------9/;BF/-;-://///----9/;//;/////;;///;--9@-9;=---
@M05620:37:000000000-D9766:1:1101:7238:10120 1:N:0:84
GAGGCTGCTTTGGAAGAAACTCATAGATTACTGCAACAGTTCCCCCTGGACCTGGAAAAGTTTCTTGCCTGGCTTACAGAAGCTGAATCCTACAGGATGCTACCCGTAAGGAAAGGCTCCTAGAAGACTCCAAGGGAGTAAAAGAGCTGATGAAACAATGGCAAGTAAGTCAGGCATTTCCGCTTTAGCACTCTTGTGGATCCAATTGAACAATTCTCAGCATTTGTACTTGTAACTGACAAGCCAGGGAC
+
CCCCCCFBFFFFGGGGGGGGGGGHGHHHHHHHHHHHFFGEGHHHHGGGHGHHHHHHHHHHHHHHHHHHHHHHHHHHHHHHGGFFHHHHHHHHH3FFFGG2BBGHHFGGGG3FGHHHHHHGHHHHHHHHHHHFH3FGHFEHHHHHGGHHHHHHHGHHFGHHHHHHGHHHH@FGHHHGGGHHHGDEEGHGHEHFHHHH=CEHHHG0GHGHFH;GGHGHFGHF0;CGHFH:GHGG;CFFGGGGGGFEGGFFDGA
@M05620:37:000000000-D9766:1:1101:13362:10134 1:N:0:84
GAGGCTGCTTTGGAAGAAACTCATAGATTACTGCAACAGTTCCCCCTGGACCTGGAAAAGTTTCTTGCCTGGCTTACAGAAGCTGAATCCTACAGGATGCTACCCGTAAGGAAAGGCTCCTAGAAGACTCCAAGGGAGTAAAAGAGCTGATGAAACAATGGCAAGTAAGTCAGGCATTTCCGCTTTAGCACTCTTGTGGATCCAATTGAACAATTCTCAGCATTTGTACTTGTAACTGACAAGCCAGGGAC
+
CCCCCCFBFFFFGGGGGGGGGGHHHHHHHHHHHHHHHHHFHHHHHGGGHHHHHHHHHGHHBFHHHHHHHHHHHHHHHHHHHHHFHHHHHHHGHHHHHHHHHHHHHGGGGHHHHHHHHHHGHHHHHHHHHHHHHHGGFGGHHHHHGHHHHHHHHHHHHHHHHHHHGHHHH@GHHHHHHHHHHGGGGGHHHGHHHHHHHGGHHHHFHHHHHHHHHHHHEHHHEGHHHHHFHHHHHHGGGGGGFGGEGGGGGGE
@M05620:37:000000000-D9766:1:1101:14936:10162 1:N:0:84
GAGGCTGCTTTGGAAGAAACTCATAGATTACTGCAACAGTTCCCCCTGGACCTGGAAAAGTTTCTTGCCTGGCTTACAGAAGCTGAATCCTACAGGATGCTACCCGTAAGGAAAGGCTCCTAGAAGACTCCAAGGGAGTAAAAGAGCTGATGAAACAATGGCAAGTAAGTCAGGCATTTCCGCTTTAGCACTCTTGTGGATCCAATTGAACAATTCTCAGCATTTGTACTTGTAACTGACAAGCCAGGGAC
+
BABBBBFBFFFFGGGGFGGGGGHHHHHHHHHHHHFGHGHFGHHHHGGGHHHHHHGHHHHGGHHHHHHHHHHHHHHHHHHFHHHHHHHHHHHHHHHHFGHHHHHHHGGGGHHHHFHHHHHGHHHHFGHHHHHHHHGGFGEGFHGHGHHHHHHHEHGHHHHHGHHGGHHGG?GHHHHHHHHHHGGGGGHHHHHHHHHHDGGHHHHHHHHHHHHHHHHHHHHHHHHHHHHHHHHHHHGGGGGGGGGGGGGGGGG
@M05620:37:000000000-D9766:1:1101:9825:10162 1:N:0:84
GAGGCTGCTTTGGAAGAAACTCATAGATTACTGCAACAGTTCCCCCTGGACCTGGAAAAGTTTCTTGCCTGGCTTACAGAAGCTGAATCCTACAGGATGCTACCCGTAAGGAAAGGCTCCTAGAAGACTCCAAGGGAGTAAAAGAGCTGATGAAACAATGGCAAGTAAGTCAGGCATTTCCGCTTTAGCACTCTTGTGGATCCAATTGAACAATTCTCAGCATTTGTACTTGTAACTGACAAGCCAGGGAC
+
AABBABFAFFFFGCGGGGGGGGGHGHGHHGGFFGGHGFGDFGHHHGGGFGHHHHGHGFAFBGHHHHHHHHHHHGHHHHHHHHHHHFFGHHHFHHHHGHHHHHHHHGGGGHHFGCGHHHHGHBGHDHGHHHHHFHGE/?E23F?GFHHHGGHH2G2GHAHHHHH2FHH1F@G1GCGHHHHHHGGGGGFHHHHHHHHHHHGGHHHFHHHHHHHHBHHHHHHHG0GHHHHHHHHHHHBFFGGGBFFGGGGGGGF
@M05620:37:000000000-D9766:1:1101:10146:10221 1:N:0:84
GAGGCTGCTTTGGAAGAAACTCATAGATTACTGCAACAGTTCCCCCTGGACCTGGAAAAGTTTCTTGCCTGGCTTACAGAAGCTGAATCCTACAGGATGCTACCCGTAAGGAAAGGCTCCTAGAAGACTCCAAGGGAGTAAAAGAGCTGATGAAACAATGGCAAGTAAGTCAGGCATTTCCGCTTTAGCACTCTTGTGGATCCCATTGAACAATTCTCAGCATTTGTACTTGTAACTGACAAGCCAGGGAC
+
AAAB>AFCFFFFGFGGFGGGGGHHHGHHHHHHHHCFHHHHHFFGHGEEHFFGHHGGB3EHBHHHHHGFBGFGGHHBBFFHHHFHGEB5DBGHFGHHGFGHHGHHHEE?FG3BGGBBFBGFFBGFHGHHHHHGF??EGGFGHEHFGG?GHHHHHGH@CHFFGHHHFGFHH@F?FG?G?FDGFDDEEG<FG1>>>GGHGGDGHGG/<=GGH=<:GCCF0;BC0=;;GGH0;G0C<;F0FGFCCF:=CFAAAE:
@M05620:37:000000000-D9766:1:1101:21408:10282 1:N:0:84
GCGGCTGCTTTGGAAGAAACTCATAGATTACTGCAACAGTTCCCCCTGGACCTGGAACCGTTTCTTGCCTGGCTTACAGAAGCTGAAACATCCTACAGGATGCTCCCCGTAAGGAAAGGCTCCTAGAAGACTCCCCGGGAGTCAAAGCGCTGATGCAACACTGGCAAGTAAGTCAGGCATTTCCGCTTTAGCACTCTTGTGGATCCAATTGAACAATTCTCAGCATTTGTACTTGTAACTGACAAGCCAGG
+
A1>AAADAFFFFCGGFAEGGEGDGFGHHHBFGFG11FCFDFGHHHGGG/FFGHGEHG1/AEEHHHHHHHHHHHHG1FHHEGHHFG1FGGGGHF@GHFFGHHGGF1@?EGEG/CG1B>FFHHHGH1>1<FBGHHHA/<BC/<?0111?0?AFC/FGDGBGH.<FGHHGGHBBGGHHHEHEGHHHHGGGGGFHGBGHHHHHHHGGGGGGGGGGGFG0CFGGGG0BFFFGBFCFGGGGGGGGFF/BFFFEFBFF
@M05620:37:000000000-D9766:1:1101:15488:10287 1:N:0:84
AGTGCCAGCTCTCAATCGCACAGGGGACCCAGGGCCTGGCCCCTCCATCCAGAAAACCTATGACCTCACCCGCTACCTGGAGCACCAACTCCGCAGCTTGGCTGGGACCTATGTGAGTATCCAGCGTAGGAATCTGGGAGTTGGGGAGGAGTGAGGAGTTGGGGAAAGACAGTCCTAACCGTGGAGGGTTCTGGTAAATGATGGGGTGAGGAGGGGCTCTTTGGCTCCCACCAGTCCCCCTGTCTGGTCTA
+
ABAABFFFCFFFGGGGGGGGGGHHGGGGGGHHGGGGGGHHHHGHGGGHHHHHHHFHHGEHHHGHHHHHHHHGGFGGHHHHHHHHHHHHGHHHGGGGGHHHGHHGGGHHGHHHHHHHHHHHHHHHHGGGGGHHHHHHHGHGDHHHGGGGGGEGHHHGHGHHHHGGGGHHHHHHHHHHHHHHGGEGGGGGEFGGGGCFGGGGGGGGGGFFFFFFFFFFFFFFFFFFFFFFFFFFFFFFFFFFFFFFFFFFFFF
@M05620:37:000000000-D9766:1:1101:18780:10358 1:N:0:84
GAGGCTGCTTTGGAAGAAACTCATAGATTACTGCAACAGTTCCCCCTGGACCTGGAAAAGTTTCTTGCCTGGCTTACAGAAGCTGAAACATCCGACAGGATGCTCCCCGTACGGCAAGGCTCCTGGCAGACTCCCAGGGCGTCCCAGAGCTGCTGCACCACTGGCAAGGAAGTCAGGCATTTCCGCTTTAGCACTCTTGTGGATCCAATTGAACCCTTCTCAGCATTTGTACTTGTAACTGACAAGCCAGG
+
AAAABAFAFFFFGGGGGBFGGFFGFGHHHFGHHHA4FFFDGHHHHGGFABFGHHGHHG2BBFHHHHHHHGHHHHHFHHHFHHHGHFHHHFFH311>>/E1G3FG331>>EG/>///</?/30?B3?02//?B22/22?///////1?//<111<>F01>F.110>GHC../<00<0/<<<0:;G..EGG0<G00CC00000.0;CCBFFGBBB0...//09;09FGBBFBF0FFFFFF/BF/9B/.;..9;
@M05620:37:000000000-D9766:1:1101:12066:10372 1:N:0:84
GAGGCTGCTTTGGAAGAAACTCATAGATTACTGCAACAGTTCCCCCTGGACCTGGAAAAGTTTCTTGCCTGGCTTACAGAAGCTGAATTCTACAGGATGCTACCCGTAAGGAAAGGCTCCTAGAAGACTCCAAGGGAGTAAAAGAGCTGATGAAACAATGGCAAGTAAGTCAGGCATTTCCGCTTTAGCACTCTTGTGGATCCAATTGAACAATTCTCAGCATTTGTACTTGTAACTGACAAGCCAGGGAC
+
AABAABFBFFFFGGGGGGGGGGBGCFGHHHHHHHHHHFHGHHHHHGGGHHHHHHHHHHHHGHHHHHHHHHHHHHHHHHHHHHHFHHHHHHHHHHHHHHHHHHHHHGGGGHGGHHHHHHHGFHHHHHHHHHHHHHGGGGGHHGHHGHGHHHGHHGHHFHHHHHHHGHHHH<GHHHHHFHHGHGGGGGHHHFGHFHHHDCDHHGHDGHHGHHHGHHGHFGHFBGGHHHFGGHGHHGGFFGFFFGFGGGFGDEA
@M05620:37:000000000-D9766:1:1101:7271:10435 1:N:0:84
GAGGCTGCTTTGGAAGAAACTCATAGATTACTGCAACAGTTCCCCCTGGACCTGGAAAAGTTTCTTGCCTGGCTTACAGAAGCTGAAACAACTGCCAATGCTCCAGAATACTACCCGCAAGGAAACTTGCCTATAACACTCCAAGGGAGTAAAATAGCTGATGAAACAATGGCAAGTAAGTCAGGCATTTCCGCTTTAGCACTCTTGCGGATCCAAGTAAACAATTCTCAGCATTTTTACTTGTAACTGAC
+
CCBBCDFCFFFFGGGGGGGGGGHHHHHHHHHHHHHHGHHGHHHHHGGGHHHHHHHHHHGHFGHHHHHHHHHHHHHHHHHHHHHHHHHHHHHHHHHHHHHF34333333443D44B?E/EE//0?B33434B3333?4DBFHHHEHG?///@22G2@GD22>2D2D>F0/?110?F/?1?111<10<.1111<C.E.C0D0=00<0<<0:-:@:G000;0;CBFGFBFB0FGEGFGG0;E0FFGG9BFGFFB
@M05620:37:000000000-D9766:1:1101:10807:10470 1:N:0:84
GAGGCTGCTTTGGAAGAAACTCATAGATTACTGCAACAGTTCCCCCTGGACCTGGAAAAGTTTCTTGCCTGGCTTACAGAAGCTGAATCCTACAGGATGCTACCCGTAAGGAAAGGCTCCTAGAAGACTCCAAGGGAGTAAAAGAGCTGATGAAACAATGGCAAGTAAGTCAGGCATTTCCGCTTTAGCACTCTTGTGGATCCAATTGAACAATTCTCAGCATTTGTACTTGTAACTGACAAGCCAGGGAC
+
>>>AA>CAFFFFGGGGFGGGGGHHGGHHHHGHHH44BFGDFHHHHGEGEEGGHGHHHHHGHHHHHHHHHHHHHHHBGHHHHHHFGDGHHHHHHCHH?GHHHHHHHGGGGHHGGHHFHHHGHBGH3G?GHHHHGFGGAEGF1GGHFHHHHHHHEFGHHFHHHHG<FHH1G@F1GGHHHHHHHGGGGGHHHGHHHHHHDGGHHHHBHHHHHHGH/GGHHHHHFFHHHFHHGHHHGHBFGGGGGGGGGGGGGGE
@M05620:37:000000000-D9766:1:1101:10792:10480 1:N:0:84
GAGGCTGCTTTGGAAGAAACTGATAACTCAGTGACACAAGATCGGATGACCACATCACCGTACCCTAGCTGCCTTCCAGCATCTGGCTCCTACAGGCCTCTACCAGTAAGGAACGGCTCCTCTCCGCCTCCACGGGCGTCCCCGCGCTGCTGCCCCCCTGGCACGTACGTCCTTCATTTCCGCTTTCGCCCTCTTGTGGCTCCAATTGACCACTTCTCAGCCTTTGTCCTTGTACCGGACCCGCCAGGGAC
+
CBCCCCFCFFFFGGGGGGGGGCH5D54AAB4DDBGGHH2B23B22A2A3ABB22B33BBE111133223D3313DB3BFHHFGH5532@1BB@@33113?B3BB33BGF4F331/?EFGGHH43BA?EE??2BEC/>/>@CGH//->AA.CGG.CC-;;EGH/:CG/;-CGF.0;:FGGG;.;CFGG.CEFFEGFFFFAEFFFF/;B9/;F/;BF;FF/BBBFFFFFBF9B/B;;;.9@9:.;>B-;A..;
@M05620:37:000000000-D9766:1:1101:18612:10507 1:N:0:84
GAGGCTGCTTTGGAAGAAACTCATAGATTACTGCAACAGTTCCCCCTGGACCTGGAAAAGTTTCTTGCCTGGCTTACAGAAGCTGAATCCTACAGGATGCTACCCGTAAGGAAAGGCTCCTAGAAGACTCCAAGGGCGTACACGCGCTGATGCAACAATGGCCAGTAAGTCAGGCATTTCCGCTTTAGCACTCTTGTGGATCCAATTGAACAATTCTCAGCATTTGTACTTGTAACTGACACGCCAGGGAC
+
AAAABAFAFFFFGGGGEFFGGFGGFGHHHBFFHH44FCBBBGHHHGEF2BBFFHAGG32BBFHHGHHHHHHHHHH3FGHEHHHHH3BFG3DFHFHH?@GHHHHHHGGGFHH333BFHHHGHFH33BBFGHHH3FF?/<B///1</<CGGDFH1G1FH/FHHH01FFH1FFGBGHHHHHHHHGGGGG0CGGHHHHHHGHGEHHHHGHHGGBGG/FGGGGGGG0CFGGGGGGGGGGGGGGGGB0:BFDBFFFF
@M05620:37:000000000-D9766:1:1101:21763:10538 1:N:0:84
GAGGCTGCTTTGGAAGAAACTGACAAACCAGGGACACAAGATCGGCAGACCACACGTCCGAACTCCAGCCACCTGAAGATATGACGCATGCCGTAAGCTGCTGCTAATAGACGCCTCCACTGGCGTCACCGAGCTGCTGCCCCCCTGGCACGTCCGTCCGGCCTTTCCGCTTTCGCACTCTTGTGGCTCCCATTGAACCCTTCTCCGCATTTGTCCTTGTCCCTGCCAAGCCAGGGACACCCGATCGGCAA
+
A3ABB>FBFFFFGGGGCCGGGDBBFF44A4A2B2BA222BA3B22A2E11BBFA101B1A1A>1B3333112B1B?3B3@B444B?1/11BBE?>/?343BB333B4444B3//>FEHHFD10?BEGF/1?@<CDGHG1?CGGCGG..</<EH.E@CGDCGGGDGGGG?DGDE9.CA@GGGGFF0:EFFFEB/;/9B/..AFFFF/ADBA.BFFFFFBB;/;9FF9A//AAE.AEFFFF.ADB9>BB.-B-
@M05620:37:000000000-D9766:1:1101:19458:10538 1:N:0:84
GAGGCTGCTTTGGAAGAAACTCATAAATTAGTGAAACAAGATCGGCTGAACATGGAAAAGTTTTTTGGCTGGCTTTCAGCAGCTGGATCCTACAGGACGCTTCCCATAAGGAAAGGCTCCTAGAAGACTCCAAGGGAGTAAAAGAGCTGATGAAACAATGGCAAGTAAGTCAGGCATTTCCGCTTTAGCACTCTTGTGGATCCAATTGAACAATTCTCAGCATTTGTACTTGTAACTGACAAGCCAGGGAC
+
A?AAAAF>CFDDGFFF4GBFGBGFF55DDA4DDFDAAF2A23B222BA2BB5ABEB3B2BB5A5BA003B1B1BB35DF5G1FG32133BBFF33BE1>>E1/B23B?B33BGC0?FHGEHHHFBHHHHHHF2GC/?EGG2@2@FGHHGFGH1?DHHAGFH0<1FGE1>>GFHHHGHHHGHGGGGGGHBFHHHHHHHHGHHCHF:CGCHEGH/GGGGGGGGEGGGGGGG0;FFGFGBFFE0;CFGG9EDGE
@M05620:37:000000000-D9766:1:1101:7530:10576 1:N:0:84
GAGGCTGCTTTGGAAGAAACTCATAGATTACTGCAACAGTTCCCCCTGGACCTGGAAAAGTTTCTTGCCTGGCTTACAGAAGCTGAAACATCCTACAGGATGCTACCCGTAAGGAAAGGCTCCTAGAAGACTCCAAGGGAGTAAAAGAGCTGATGAAACAATGGCAAGTAAGTCAGGCATTTCCGCTTTAGCACTCTTGTGGATCCAATTGAACAATTCTCAGCATTTGTACTTGTAACTGACAAGCCAGG
+
A?AA>ACBFBDDGBBF4FFFGGGDGFFHHFBFBGBDFHHFGD5BBEEFEBBGHGFCB32GBGGDFBFBBB3A1BB33BBFFFAGG33BB?BB3B5B@@BBFFGFGHHGE?>?FFFBFAC/30?F?BBE?FGFGB3BF?EGD?BDGFDF?FFFF2@>2GGHE@@<@01?1<1?1?<FFFC??1<1C?<<>1>>1<<<==GGH.G0<C<<0;:C;=CF00<;;:0;0<:<:GF;0;0;;0;00;/9;.;;/;;
@M05620:37:000000000-D9766:1:1101:14000:10593 1:N:0:84
GAGGCTGCTTTGGAAGAAACTCATAGATTACTGCAACAGTTCCCCCTGGACCTGGAAAAGTTTCTTGCCTGGCTTACAGAAGCTGAAACATCCTACAGGATGCTACCCGTAAGGAAAGGCTCCTAGAAGACTCCAAGGGAGTAAAAGAGCTGATGAAACAATGGCAAGTAAGTCAGGCATTTCCGCTTTAGCACTCTTGTGGATCCAATTGAACAATTCTCAGCATTTGTACTTGTAACTGACAAGCCAGG
+
A?AB>AFBFFFDGCFFFGGGGGHHHGHHHHHGHGBGFHHHHFBFGGEFEHFGHHGGB3CGGGHHHHHFBGHGGHHEBGGHHHGHHBBGFGGHBF5FGBGAGGHHHHHGGEE?FGHHFGGFBFFHBBGHDGHHHHCFFFGGG?CGHHHGFGHHHGHFHHFGF@@2GGFF??FF@1FGGHGGHGGHGGDEG<>GFGGHDHHHHGHFHHHCDGGGGGFH::;GC;:CFCFBGHFGCFFGGGFB0CFFF.:EFFG
@M05620:37:000000000-D9766:1:1101:20736:10607 1:N:0:84
GAGGCTGCTTTGGAAGAAACTCATAGATTACTGCAACAGTTCCCCCTGGACCTGGAAAAGTTTCTTGCCTGGCTTACAGAAGCTGAAACATCCGACAGGATGCTAACCGTAAGGCAAGGCTCCTCGAAGCCTCCCAGGGCGTCAAAGCGCTGCTGCAAAAATGGCAAGTAAGTCAGGCCTTTCCGCTTTCGCCATCTTGTGGATCCAATTGAACAATTCTCAGCCTTTGTACTTGTAACTGACAAGCCAGG
+
>AAAA>CAFFDDFCFGABGGFGFGHHHHHGGHHH4BGGGGGHHHHGEGFFGFHFFFHH2FFHHHGGGHHHHHHHF3GHHHHHHHGHHFHC3B31BEEE113B1344BFE?1>0B3B??FGHHGHC//B//0?F?F01?C//<</<<10/<CCA1F1F11>.0<>G0F.00=0==DHBG./<GFHGGGGC0.;..;G0FFBFGG00CB9FFBBB00;090;B00C//;FGG00;BFFFF//B/;BF..;..;
@M05620:37:000000000-D9766:1:1101:18627:10610 1:N:0:84
GAGGCTGCTTTGGAAGAACCTCATAGATTACTGAAACAGTTCCCCCTGGACCTGGAGAAGTTTCTTGCCTGGCTTACAGAAGCTGAAACCTCTACGATGCTACCCGTAAGGAAAGGCGCCTAGAAGACTCCAAGGGAGTAAAAGAGATGATGAAAAAATGGAAAGTAAGACAGGCAATTCCGCGTTAGCACTCTTGAGGATCCAATTGAACAATTCTCAGGATTTGTACTTGTAACTTACAAGCCAGAGAC
+
>1>A1>C1@BB1FBABFG1AFGHHHFHABGBDD31B1FAFDD21BAA//B0BCGEC010BD1DDDHG1A11BBBE1B1BFGG1BG1111B0011B/?///B21BB/>>?B1@>000//>>/?B<1B<B1B<B<1/<<?/<>2D>F@011@>B2@11</?111?1?111<11<<<<<0<110/<-<-<.0000/00<00::///:G0C0090;900090;0//0990;;;00;;=00C0000;099;---:9
@M05620:37:000000000-D9766:1:1101:15520:10646 1:N:0:84
GAGGCTGCTTTGGAAGAAACTCATAGATTACTGCAACAGTTCCCCCTGGACCTGGAAAAGTTTCTTGCCTGGCTTACAGAAGCTGAATCCTACAGGATGCTACCCGTAAGGAAAGGCTCCTAGAAGACTCCAAGGGAGTAAAAGAGCTGATGAAACAATGGCAAGTAAGTCAGGCATTTCCGCTTTAGCACTCTTGTGGATCCAATTGAACAATTCTCAGCATTTGTACTTGTAACTGACAAGCCAGGGAC
+
AAABBAFCFFFFGGGGGGGGGGHHHHHHGHHHHHHHHHHHHHHHHGGGEFHHHHHHHFHGBGHHHHGHHHHHHHHHHHHHHHHHGHHHHHHHHHHHHHHHHGHHHGGGGHHHHHHHHHHGHHHHHHGHHHHHHHGFHGGHHHHHGHHHHHHHHHHHHHHHHHHHGHHHHFGHHHFHHHHHHGGGGGHEHGHHHHHHHHGHHGHHHHHHHHHHHHHHGHHHEFHHHHHFGHHHHHGFGGGGFFGGGGFEEFA
@M05620:37:000000000-D9766:1:1101:26169:10693 1:N:0:84
GAGGCTGCTTTGGAAGAAACTCATAGATTACTGCAACAGTTCCCCCTGGACCTGGAAAAGTTTCTTGCCTGGCTTACAGAAGCTGAATCCTACAGGATGCTACCCGTAAGGAAAGGCTCCTAGAAGACTCCAAGGGAGTAAAAGAGCTGATGAAACAATGGCAAGTAAGTCAGGCATTTCCGCTTTAGCACCCTTGTGGATCCAATTGAACAATTCTCAGCATTTGTACTTGTAACTGACAAGCCAGGGAC
+
CBCCCCFCFFFFGGGGGGGGGGHHHHHHHGHHHHHHHHHHHHHHHGGGHHHHHHHGGFFHHHHHHHHHHHHHHHHGHHHHHHHHHFGGHG5FFBBFGFGGFFHHHEEFF13FGHCFHHHGHHH3GDHHHHHHH3FGEFGHHHHHFHGHHHGHHGHGFHHFGHHHGHHHHFGFHHHHGHEHHGGG.FGHHBD>AGHHDGCHGHHEHHGGHHFFHCCGBCFGCGCCHGHCFHFH;FFGGFFEFGFEGGAEGGG
@M05620:37:000000000-D9766:1:1101:11016:10703 1:N:0:84
GCGGCTGCTTTGGAAGAAACTCATAGATTACTGCAACAGTTCCCCCTGGACCTGGAAAAGTTTCTTGCCTGGCTTACAGAAGCTGAAACATCCTACAGGATGCTACCCGTAAGGAAAGGCTCCTAGAAGACTCCAAGGGCGTAAAAGAGCTGATGCAACAATGGCAAGTCAGTCAGGCATTTCCGCTTTAGCACTCTTGTGGATCCAATTGAACAATTCTCAGCATTTGTACTTGTAACTGACAAGCCAGG
+
>1>A>1>>FFBDAGGBF1FGGGGHBF1FGHFGDF1BF0FFFGHHHGEG/BFGGHFHH10BBHGGFFGGGHHGHBB1FGHD1FGFG111BGFHG1FGG1BFFHFH2@0FEEG/BF1>0BFHFHGHDG1GF1BDGH11BF//><//?2@/FGFH1@G1?1?G/FBGHHHGF1>FDGGHHFGGFHHHGGGGG0DG=DGHFFFGFCFHHHHFGHHG0CH/:9CFB0;/BBBCBFFFGGGFGGGFGFGGFC.A/;E
@M05620:37:000000000-D9766:1:1101:16246:10707 1:N:0:84
GAGGCTGCTTTGGAAGAAACTCATAGATTACTGCAACAGTTCCCCCTGGACCTGGAAAAGTTTCTTGCCTGGCTTACAGAAGCTGAATCCTACAGGATGCTACCCGTAAGGAAAGGCTCCTAGAAGACTCCAAGGGAGTAAAAGAGCTGATGAAACAATGGCAAGTAAGTCAGGCATTTCCGCTTTAGCACTCTTGTGGATCCAATTGAACAATTCTCAGCATTTGTACTTGTAACTGACAAGCCAGGGAC
+
>1>AAAFAFFFFGGGGCFAGGGGHGGHHHDGHHHF1GHGHHHHHHGGGHGHHHHHHGDFHHHHHHHHHHGHHHHHFHHHHHHHHHBGEGFFHGBGHABEH@FHHGEECFGEFCFC0GHHGFFFFFFHHFGGBFD/A/??B1>2FF<CFHF1BDDFHFG<@10<CCGF1DFGFF<G/1FHFDGG?C.>FH111FGFD=C.GHHFFHFDD0D:GHHHFHHHC/CCCC:CGHGHHFGGGGFFBFFA;EF?E?AA
@M05620:37:000000000-D9766:1:1101:12501:10713 1:N:0:84
GAGGCTGCTTTGGAAGAAACTCATAGATTACTGCAACAGTTCCCCCTGGACCTGGACAAGTTTCTTGCCTGGCTTACAGAAGCTGAACCCTCCCGGATGCTACCCGTAAGTAAAGGCTCCTAGAAGACTCCAAGGGAGTAAAAGAGCTGATGAAACAATGGCAAGTAAGTCAGGCATTTCCGGTTTAGCACTCTTGTGGATCCAATTGAACAATTCTCAGAATTTGTACTTGTAACTGACAAGCCAGGGAC
+
A3AAAACACFDFBBAFGGAFGGHHHHHHFH4DDFBGBHFFEFE3BEAF2FBBFGAEA31BFHHDFHHBBA3BGHHEF5BFHHFGFFB3B?G11B1>>>E1B4BBG>?EE04B?4BB?BE/BBFGHDFHBGGH3B//?E??1?B1FC<<FFGH2DB1@FF110?1?<F1D1@1?0F.><1>FEC-<<<<<0<</0=00<C0<GC0CCGFGB;;G0;00<GC00;000;9CF00;;B9FBFF9F9;CC9...:
@M05620:37:000000000-D9766:1:1101:12482:10722 1:N:0:84
GAGGCTGCTTTGGAAGAAACTCATAGATTACTGCAACAGTTCCCCCTGGACCTGGAAACGTTTCTTGCCTGGCTTACAGAAGCTGAATCCTACAGGATGCTACCCGTAAGGAAAGGCTCCTAGAAGACTCCAAGGGAGTAAAAGAGCTGATGAAACAATGGCAAGTAAGTCAGGCATTTCCGGTTTAGCACTCTTGTGGATCCAATTGAACAATTCTCAGCATTTGTACTTGTAACTGACAAGCCAGGGAC
+
>3>AA>4AFFDFGCGFGFFGBGFFDGHHHGBFGH4BF2BDFGHHHG?F2BBFCG2BF33BBFEGDGHFHHHHHHACGHHFHHHBG3@DGGGFHHHFBGHHHHHHHGGGGHHD3?FGHHHGHBH3EFGGHHHHBGGF/EE012?B/FHHHFHH2F1GHAGHHHC1FHH1FGG1DGHHHHHHHGGGGG1FGBHHHHHHGHGFHHHHHHHHHHHHBHHHHHHHG0GHHHHHHHGGGF0BFGGGGFGGGGGGGGE
@M05620:37:000000000-D9766:1:1101:12825:10725 1:N:0:84
GAGGCTGCTTTGGAAGAAACTCATAGATTACTGCAACAGTTCCCCCTGGACCTGGAAAAGTTTCTTGCCTGGCTTACAGAAGCTGAATCATACAGGCCGCTACCAATAAGGAAAAGATGCTAGCAGACTCCAAGGAAGTAAAAGAACAGATGAAAAAATGACAAGTAAGTCAGGCATTTCCGCTTTAGCACTATTGTGGATCCAATTGAACAATACTCAGACTTTGTACTTGTAACTGACAAGCCAAAGAC
+
ABAAAAFBFFFFFGGC4GGFGGGEGHGHHHHGFHHFHHHHHHFGHGGGHGHGHFHFFGHHFHHHFGFHHHHGFGCGHHHHHFHHGHH5F5G5F3D311>E>//?33@B@333BB0B/B33?B?3?3B?B3?3F3/0301222BB/0B00B11@111@<G11?1?01?1<G1<100>GHH1<..><<1000000=<0DG?000/0<:;;0G0CCC0/;:0:0/;;GF0;;F009;C090F/BF.C.;//9C9
@M05620:37:000000000-D9766:1:1101:16231:10727 1:N:0:84
GAGGCTGCTTTGGAAGAAACTCATAGATTACTGCAACAGTTCCCCCTGGACCTGGAAAAGTTTCTTGCCTGGCTTACAGAAGCTGAATCCTACAGCATGCTACCCGTAAGGAAACACTCCTAGAAGACTCCAAGGGAGTAAAAGAGCTGATGAAACAACGGTAAGTAAGTCAGGCATTTCCGCTTCAGCACGCTTGAGGATCCAATTGAACAATTCTCAGCATTTGTACTTGTAACTGACAACGCAGGGAC
+
BBBBBAFBFFFFGGGGGGGGGGHHHHHHHHHHHHHHGHHHHHHHHGGGHHHHHHHGHHHHFHHHHHHHHHHHHHHHHHHHHHHHHHGEGH5@B3B3B@E@@BBG?11>EH3FBB33BFBBB3EGH3B3B3F33?/?E//BFH3BC2?2B22333BF2//////?11111@F110G/1?G11<<AE.=1F10-<A...0/<CG:0;0C0000;CHH0CGH0/000000;;90;9;B0000/;0.--99;:9A
@M05620:37:000000000-D9766:1:1101:22338:10794 1:N:0:84
GAGGCTGCTTTGGACGAAACTCATAGATTACTGCAACAGTTCCCCCTGGACCTGGAAAAGTTTCTTGCCTGGCTTACAGAAGCTGAATCCTACTAGATGCTACCCGTAAGGAAAGGCTCCTAGAAGACTCCAAGGGAGTAAAAGAGCTGATGAAACAATGGCAAGTAAGACAGGCATTTCCGCTTTAGCACTCTTGTGGATCCAATTGAACAATTCACAGCATTTGTACTTGTAACTGACAAGCCAGGGAC
+
>1A>>>C111B1F11AAFAAGGHHHGHDFDBDGB1B1GBFHD2B0BAAABABFFEF110BBDGDFGGABBBBBFG1BBBFGH1BG11@DBBD111BB2B1BB@BF/?/?01B0>0>/1B?11B>EBFBBBFF11<???/012DB?00@@@FD2>110?@110?</?<1<1?<<<?<<<1FGA<..<<=00<0<0=<=<?0CCC0C;C;:0::;00;0;00.:0;;0;;0;BB;;C;F00/9B:.:9..;.;
@M05620:37:000000000-D9766:1:1101:21211:10794 1:N:0:84
ACCACACGTCCTAACTCCAGCCCCCTGACGCTATCTCGTATGCCCCCTTCTGCATGACCAATAAATACCTGGCTACCAGCAGCACCAACTCCGCCGCTTGCCTTCGAGTGACCTGAGAATCCAGCGCAGGACCTCGCCAGTTCCGCAGGAGTGACCAGAGCGGCAAACACACTCACAACCGCTCAGGTCTTCCGTAATTGGTAGGATTATCAGCGGCCATTTGACTCCCACAAGTCCCTCCCTATCGTCTA
+
AAA1AAADF>>>FDGGG1AB0AAA0AAB0ABE00B1DBBEA0DGB/EFHHBHF2D2BGFGA1A11221B11BFGB>F1B/BFG00BFGG0BF/>?>>/?F/B111??01/111100011<<<1<<///>////0</////1111..<--<.<.<00/<../----:..;:A.////00;;-;--.//0/0000-;--9;///9/-//9//////-----9////;///;-----9///9----///-;;A-
@M05620:37:000000000-D9766:1:1101:11335:10813 1:N:0:84
GAGGCTGCTTTGGAAGAAACTCATAGATTACTGCAACAGTTCCCCCTGGACCTGGAAAAGTTTCTTGCCTGGCTTACAGAAGCTGAATCCTACAGGATGCTACCCGTAAGGAAAGGCTCCTAGAAGACTCCAAGGGAGTAAAAGAGCTGATGAAACAATGGCAAGTAAGTCAGGCATTTCCGCTTTAGCACTCTTGTGGATCCCATTGAACAATTCTCAGCATTTGTACTTGTAACTGACAAGCCAGGGAC
+
BABBBBFCFFFFGGGFFGGGGGGHHGGHHHHGHHGHGHHHHHHHHGGGEFHHHHHG3EFHGHHHHHGFGHHGHHHFGGFHHHGFF3D5DBF53BBBFBFGG@GFG>>EE13BF3BB??BFF??FFBFHHHHF3B?/?E?BBHD3FF222?GF2FF<2FFF2GGHFGD1G1@?GB0/?FDGHF?EDGF<F1>F0=DG0<<0<G//<=GDG00:C::;;;00/00;;<G:CC;:;;B0CCF;:F:.;;.A.A9
@M05620:37:000000000-D9766:1:1101:10312:10820 1:N:0:84
GAGGCTGCTTTGGAAGAAACTCATAGATTACTGCAACAGTTCCCCCTGGACCTGGAAAAGTTTCTTGCCTGGCTTACAGAAGCTGAATCCTACAGGATGCTACCCGTAAGGAAAGGCTCCTAGAAGCCTCCAAGGGAGTAAAAGAGCTGATGAAACAATGGCAAGTAAGTCAGGCATTTCCGCTTTAGCACTCTTGTGGATCCAATTGAACAATTCTCAGCATTTGTACTTGTAACTGACAAGCCAGGGAC
+
BCCBCBFAFFFFGGGGGGGGGGHHHHHHGHHHHHHHFHHGHHHHHGGGGGHHHHHHHHGGGHHHHHHHHHHHHGHHHHHHHHHHHHHHHHHHGGHHHHGHHHHHHGGGGHHHHHHHHHHGHHHHHHHHHHHHHHGGHGGHHHGHGHHHHHHHDGHHHEHHHHHGGHHDH@GGHHHHHHHHHGGGGGGHHHHHHHHHGHGHHHHHHHHHHHHHGHHGHHHHHEHHHHHHHHHHHGFGGGGGGGGGGGGGGGE
@M05620:37:000000000-D9766:1:1101:11883:10826 1:N:0:84
GAGGCTGCTTTGGAAGAAACTCATAGATTACTGCAACAGTTCCCCCTGGACCTGGAAAAGTTTCTTGCCTGGCTTACAGAAGCTGAATCCTACAGGATGCTACCCGTAAGGAAAGGCTCCTAGAAGACTCCAAGGGAGTAAAAGAGCTGATGAAACAATGGCAAGTAAGTCAGGCATTTCCGCTTTAGCACTCTTGTGGATCCAATTGAACAATTCTCAGCATTTGTACTTGTAACTGACAAGCCAGGGAC
+
BBBCCCFBFFFFGGGGGGGGGGHHHHHHHGHHHHHHFHHHHHHHHGGGHHHHHHHHHHHHGHHHHHHHHHHHHHHHHHHHHHHHHHHHHHHHHHHHHHHHHHHHHGGGGHHHHHHHHHHGHHHFHHFHHHHHHHGGGGGHGHHHGHHHHHHHHHHHHHHHHHHHGHHHHGHHHHHHHHHHHGGGGGHHHHHHGHHHGHGHHHHHHHHHHHHHFHHHHHHHFFHHHHHHHHHHGHGGGGGGGGGGGGGGGGE
@M05620:37:000000000-D9766:1:1101:13766:10829 1:N:0:84
GAGGCTGCTTTGGAAGAAACTCATAGATTACTGCAACAGTTCCCCCTGGACCTGGAAAAGTTTCTTGCCTGGCTTACAGAAGCTGAATCCTACAGGATGCTACCCGTAAGGAAAGGCTCCTAGAAGACTCCAAGGGAGTAAAAGAGCTGATGAAACAATGGCAAGTAAGTCAGGCATTTCCGCTTTAGCACTCTTGTGGATCCAATTGAACAATTCTCAGCATTTGTACTTGTAACTGACAAGCCAGGGAC
+
AAAABBFBFFFFGGGGGGGGGGHHGHGHHHHFHHHGGGHHHHHHHGGGHHHHHHGHHHHHHHHHHHHHHHHHHHHGHHHGHHHHHHHHHHHHHHHHEGHGHHHHHGGGGHHHHHHHHHHGHHHHGHHHHHHHHHGGHGEHHDHHEHHHHHHHGHHHHHGHHHHHGHHGFGHHHHHHHHHHHGGGGGHHHGHHGHHHHHGHHHFHHHHHHHHHGHHHHHHHGHHHHHHHHHHHGHGGGGGGGFFGGGGGGGG
@M05620:37:000000000-D9766:1:1101:11900:10839 1:N:0:84
GAGGCTGCTTTGGAAGAAACTCATAGATTACTGCAACAGTTCCCCCTGGACCTGGAAAAGTTTCTTGCCTGGCTTACAGAAGCTGAATCCTACAGGATGCTACCCGTAAGGAAAGGCTCCTAGAAGACTCCAAGGGAGTAAAAGAGCTGATGAAACAATGGCAAGTAAGTCAGGCATTTCCGCTTTAGCACTCTTGTGGATCCAATTGAAAAATTCTCAGAATTTGTACTTGTAACTGACAAGCCAGGGAC
+
A?AAAAFAFDDBGCBBCGFGGGHHHGHHHGGFHHBFFHHHHFGGGGEFEBBGHGFBB32GBFHFHHFBBFGGHHHBBBGHHHGHGBBDDFDFB3BG1BFBFFGGHB?@AB3B?CBB?3B?F?DGFDFFFGHH?3??FE<BDDD??B?DBFBG@FD2@?2D<<@CFDF<F?@1<GFF<<FGFD.ECF<1>1>>>F00=GEFFFCDG=G0=<0;;;;:0;0:0;0;<CC0CGGH0;;0CBB:;B;::C.;;9.
@M05620:37:000000000-D9766:1:1101:27535:10846 1:N:0:84
AGTGCCAGCTCTCAATCGAACAGGGGACCCAGGGCCTGGCCCCTCCAGCCAGAAAACCTATGACCTCACCCGCTACCTGGAGCACCAACTCCGCAGCTTGGCTGGGAACTATGTCAGTATCCAGCGTAGGAATCTGGGAGTTGGGGAGGAGTGAGGAGTTGGGGAAAGACAGTCCTAACCGTGGAGGGTTCTGGTAAATGATGGGGTGAGGAGGGGCTCTTTGGATCCCACCAGTCCCCCTGTCTGGTCTA
+
AA>AAD54>CFFAFGGGGGGFE4G2EGEEGFGG2BECAGFGGEHGGC3FFFFACGFGGC3BFFGFFGFHEFEGE?EHHHHBFFF1FFGFBFHGGGGGHHHGH3??<G3FHHHHH2BGBFHHHHHHGEGGGHHGHHGHHGG?GFF/@FGCEGHGHHGHA/CG/<@GGGGHHHGCGHGHHHH@EEGGGGG9;.CFG0CFGGBF0F09ADBE.FFDFBBBBFFFFFF/BB.BFFDFFFFFF.DB./;F/BBFFF
@M05620:37:000000000-D9766:1:1101:8612:10863 1:N:0:84
AGTGCCAGCTCTCAATCGCACAGGGGACCCAGGGTCTGGCCCCTCCATCCAGAAAACCTATGACCTCACCCGCTACCTGGAGCACCAACTCCGCAGCTTGGCTGGGACCTATGTGAGTATCCAGCGTAGGAATCTGGGAGTTGGGGAGGAGTGAGGAGTTGGGGAAAGACAGTCCTAACCGTGGAGGGTTCTGGTAAATGATGGGGTGAGGAGGGGCTCTTTGGCTCCCACCAGTCCCCCTGTCTGGTCTA
+
AAAABFFFBFFFGGGGFGGGGGHEFF?EDEHHFGEB2FHHFHFHGGHHGFHHFFGFHGHHGHFHHHHHHHHCGEFGHHHHGGGHHHHHCHGHGGGGGHHHGHHGGGGGGHHHFHHHHHHHHHHHHGGGGGHHHHHHHHHGGHHHGFGGGGGHGHHHHGHHHHGGGGHHGHGHHGHHHGGHGGGGGGGGGGGGGGFGGGGGGGGGGGDFFFFFFFFFFFFFFFFFFFFFFFFFFFFEFFFFFFFFFFFFFFE
@M05620:37:000000000-D9766:1:1101:15432:10887 1:N:0:84
GAGGCTGCTTTGGAAGAAACTCATAGATTACTGCAACAGTTCCCCCTGGACCTGGAAAAGTTTCTTGCCTGGCTTACAGAAGCTGAAACATCCGACCAGATGCTACCCGTAAGGAAAGGAGCCTCGAAGACTACACGAAAGGAGAAAAACTGCTGAAAAAATAGCAAGAAAGAAAGGAATTACCGCTTTAGCACTCTTGTGGATCCAATTGAACAATACTCAGCATTTGTACTTGTAACTACCAACAAAGG
+
BABBBAFAFFFFGGGGFGGGGGGHHHHHFHHHHHHHFHHHHHHHHGGGGHHHHHGHGHEHGHHHHHHGHHHHHHHGHGHHHHHHHHHHHHEH3>>E//B?3BDG4B?111/>?3BB30??//?F2?/BFG23BG22<///?0@//@2@0?1?1?GHD11?@>111<1>0>0<0.//<//<00=0<AA.:0;0C0C/00:GBDB09/099009;0;C00/;00:CFF000CB0C00C00990//9;.9;.99
@M05620:37:000000000-D9766:1:1101:8852:11012 1:N:0:84
GAGGCTGCTTTGGAAGAAACTCATAGATTACTGCAACAGTTCCCCCTGGACCTGGAAAAGTTTCTTGCCTGGCTTACAGAAGCTGAATCCTACCGGATGCTACCCGTAAGGAAAGGCTCCTAGAAGACTCCAAGGGAGTAAAAGAGCTGATGAAACAATGGCAAGTAAGTCAGGCATTTCCGCTTTAGCACTCTTGTGGATCCAATTGAACAATTCTCAGCATTTGTACTTGTAACTGACAAGCCAGGGAC
+
1>AAA1BAFFFFFGGGFFGGFGFHHGHGGHHHHHHHFHHFGHHHHGEGEHHHHHHHCHEGGHHHDHEHHHGHHHHHHHHDGHHHFHH@FFGHF0>EEGGBG@GFHGGGGC1FEFGGHHHFBFHHFHHHHHHGEBEFHGCFBGFHGHBGHHHHGHFFGHHFHHHFFHGDG1@GHFHEFGFGHGGGGGFHHEHH/GHG=CEFHHC0CHGHHG;GFGBHHHHF/GGGFCFFGGBF;;FFFFGGFFCFEFFEBEE
@M05620:37:000000000-D9766:1:1101:19099:11072 1:N:0:84
GAGGCTGCTTTGGAAGAAACTCATAGATTACTGCAACAGTTCCCCCTGGACCTGGAAAAGTTTCTTGCCTGGCTTACAGAAGCTGAATCCTACAGGATGCTACCCGTAAGGAAAGGCTCCTAGAAGACTCCAAGGGAGTAAAAGAGCTGATGAAACAATGGCAAGTAAGTCAGGCATTTCCGCTTTAGCACTCTTGTGGATCCAATTGAACAATTCTCAGCATTTGTACTTGTAACTGACAAGCCAGGGAC
+
CABCCCFCFFFFGGGGGGGGGGHHHHHHHHHHHHHHHHHHHHHHHGGGHHHHHGHFHHGHGHHHHHHHHHHHHHHHHHHHHHHHHHHHHHHHHHHHHHHHHFHHFFGGEHEGFHHHHFHGHHHHHHHHGHHHHHGFHGGFDGFFFHFGHHGHHHHHGGFGHFGFGGHHH<GGHHHHHHHHHGFDDGGGHEFHHHHHHHGHHHHGF0DGHFGFHHGFHHFHHHHFHGHFHHHHHHGGGGGBFFFEGGFGDE:
@M05620:37:000000000-D9766:1:1101:12165:11103 1:N:0:84
GAGGCTGCTTTGGAAGAAACTCATAGATTAGTGAAACAGTTCCCCCTGGACCTGGAAAAGTTTCTTGCCTGGCTTACAGAAGCTGAATCCTACAGGATGCTACCCGTAAGGAAAGGCTCCTAGAAGACTCCAAGGGAGTAAAAGAGCTGATGAAACAATGGCAAGTAAGTCAGGCATTTCCGCTTTAGCACTCTTGTGGATCCAATTGAACAATTCTCAGCATTTGTACTTGTAACTGACAAGCCAGGGAC
+
AABBABFAFFFFGCFGGGGGGFHDG5DDFF4DD6DDFH2D55D32AAF2BBAAF2BCFGBBA5ADFF53F3F1F1ABAG5B3FFF3@5BBGDEC3?C3BCF@FHA1BEE1BGHHEGAGGGGHHGHHHHHHHHHHGGFGFFHHHHFHHHHHHHHHHHHGHHHGHHGHHHHGHHHHHEFFGHGGGGEGHHHFHHHHHHGGGHHHHHHHHHHHHFHHHHEHHHFHHHHHHHHHHHCGHGGGGGGGGEGGFGGGE
@M05620:37:000000000-D9766:1:1101:22165:11152 1:N:0:84
GAGGCTGCTTTGGAAGAAACTCATAGATTACTGCAACAGTTCCCCCTGGACCTGGAAAAGTTTCTTGCCTGGCTTACAGAAGCTGAAACAACTGCCAATGGATGCTACACGTCCGGCAAGGCTCCTCGAAGAAACACCGGACGTCCAAGAACTGCTGCAACCCTAGCCAGTACATCAGGCATTACCGCTTTAGAACTCATGAGGATCCACTTGCAACCTTCTCAGAATTTGTACTTGTAACTGACATAACA
+
BAACCCFCFFFFGGGGFFGGGGGHGGHHHGHHHHHFGFGGHHHHHGGGHGHHHHHHHHHHHHHHHHHHHHHHHHHHHHHHHHHGHHHHHHHHHHHHHHHHF3FG2D@GE?1B?1EE/>>F?FGHGH2?/2??22B20?CC///???EH100?1?1>GDG<<0<0<01/<.00000=<GHHA0000;;:A:.<00;;:G0<B0;CFFFGG0CFG0;CB./:;CFFC00;;F0;F9CFGCC0;9FFFF000;:
@M05620:37:000000000-D9766:1:1101:22165:11170 1:N:0:84
GAGGCTGCTTTGGAAGAACCTCATAGATTACTGCAACAGTTCCCCCTTGACCTGGAAAAGTTTCTTGCCTGGCTTACAGAAGCTGAAACACCTGCCAATGGATGCTACCCGTAAGGAAAGGCTCCTATAAAAGTCTAAGGGAGTAAAAGAGCTGATGAAACAATGGCAAGCAAGTCAGCCATTTCTGCTCTAGCACACTCGTGGATCTAATTGAACAATTTTCACCACTTGTACTTTTAACTCACAAGCGC
+
A1AAA1C1BD@FFGGGGGCGFGFHFHH3AFFHH1BG1FHFFHHDHGG0ABBFFFFG1FBBFHGHFHEFHFDGHHHHHGHGHHHHFHHHHF>FHFGGH1BFB1@B>1BBGH////B110BB0>BBF1F2B22B1BB2BFB<F/C/01FFBFG0<111121@F0F111@0?/<00011<11<01>111<F11>11>1>0>G/.<G..000==00000<<C000;CB0:0./<0:0:;000;0;000/;;99.-
@M05620:37:000000000-D9766:1:1101:19885:11185 1:N:0:84
GAGGCTGCTTTGGAAGAAACTCATAGATTACTGCAACAGTTCCCCCTGGACCTGGAAAAGTTTCTTGCCTGGCTTACAGAAGCTGAATCCTACAGGATGCTACCCGTAAGGAAAGGCTCCTAGAAGACTCCAAGGGAGTAAAAGAGCTGATGAAACAATGGCAAGTAAGTCAGGCATTTCCGCTTTAGCACTCTTGTGGATCCAATTGAACAATTCTCAGCATTTGTACTTGTAACTGACAAGCCAGGGAC
+
AAAABBFAFFFFGGEFGGAGGGHHHHHHHHHGHDDHGHHHHHHHHGGAAGGHHHGFBDFFFHHHHHHGGHHHHHHGGHHHHGHHHGHGHGFHGGHHHHHHHHFFGEF/?FEGHHFFHHHGHFHHHHHHHHHHHFGGFEEGGFHGFGGHFHHHHHHFGFGGHF@GFGHHH@GGHHFHHHHHHGGGGGFGD1FGHGHGDGFHHHHHHHHGHHHHHC;CGGHHHGGGHHHHHHHH<CFFGFFBBF;;EG;AEGE
@M05620:37:000000000-D9766:1:1101:24298:11236 1:N:0:84
GAGGCTGCTTTGGAAGAAACTCATAGATTACTGCAACAGTTCCCCCTGGACCTGGAAAAGTTTCTTGCCTGGCTTACAGAAGCTGAATCCTACAGGATGCTACCCGTAAGGAAAGGCTCCTAGAAGACTCCAAGGGAGTAAAAGAGCTGATGAAACAATGGCAAGTAAGTCAGGCATTTCCGCTTTAGCACTCTTGTGGATCCAATTGAACAATTCTCAGCATTTGTACTTGTAACTGACAAGCCATGGAC
+
A>AAAACBFFFFFGGGFGGFEBFFGGDGFDHHHGH4GHHADF5GHG2FGCHFFBGCEFHHFHFHHGGHHHHFGGAFHHGHGGGFFGG5FFFD3GHGGCFBFGHHHEEFGGBDGHBFGHHGGHHBGGHHHHHHHDFGHGFGHHHHGHGHHGHFHFHHFGHGHHGHGHFFG@GHFHBGGHHHHGGGDFDGHDFG<FHH=CDHHHHDGFGFFFCFHGCFCGCG:C;CGGH0CG0G;CC9FGFFFGFCEF0;FFB
@M05620:37:000000000-D9766:1:1101:25574:11243 1:N:0:84
ACCACACCTTCTACAATGAGCACACGTCTGAACTCCAGTCCCCTTCAGCTATCTCGGCTGCCGGCTTCTGCTTGACAAAAAAAAAAAACCCCTGCTCATGTTTTTCTCCCCTTTTTTATCAAAGCATATACTACTCCCATTGTGTAAAAATTCATAATATTGAAAAAAACAGCATTCCCATCTTACCGGTTTCTACCTGTTATTTCTCATAATTAACACTTCTTCACCTGTACTGCCTTCACTGCACACAC
+
BBBABBBAFFFFGGGGFG5EGF4AAABGFEHGFHHHCGGH3BGH22BDFDGGHDDB2ABEAAA0AE0B@DD5F3?FGE21B/>>/>////??F/?2?22B?222/23??2?20@22//11111?0111?111><1>C.<>1>11011110.<00=00000000000.:-.::.;000;C00/0000/.-9.;00;0;090000000;000////99////;B//;/9/9/;/9//;///9//9//;9/...
@M05620:37:000000000-D9766:1:1101:13465:11246 1:N:0:84
GAGGCTGCTTTGGAAGAAACTCATAGATTACTGCAACAGTTCCCCCTGGACCTGGAAAAGTTTCTTGCCTGGCTTACAGAAGCTGAATCCTACAGGATGCTACCCGTAAGGAAAGGCTCCTAGAAGACTCCAAGGGAGTAAAAGAGCTGATGAAACAATGGCAAGTAAGTCAGGCATTTCCGCTTTAGCACTCTTGTGGATCCAATTGAACAATTCTCAGCATTTGTACTTGTAACTGACAAGCCAGGGAC
+
AABBBBFBFFFFGGGGFGGGGGCHHGHHHGHHHH4FGGGGHHHHHGGGHEGHHHHHHDAGFHHHHHHHHHHHHHHHHHHHHHHHHGHHHFGHHHHHHHHHHHHHHGGGGHHHHHHHHHHGHHHFHHHHHHHHHHGGHFEGFDGHGHHHHHHHHHHGHHHHHHHFGHHFHFGGHHHHHHHHGGGGGGFHHHHHGHHHDGGHHHHHHHHHHHHHFHHHHHHHHGGHHHHHHHHHGHGGGGGGGGGGGGGFGGE
@M05620:37:000000000-D9766:1:1101:7583:11262 1:N:0:84
GAGGCTGCTTTGGAAGAAACTCATAGATTACTGCAACAGTTCCCCCTGGACCTGGAACAGTTTCTTGCCTGGCTTACAGAAGCTGAATCCTACAGGATGCTACCCGTAAGGAACGGCTCCTAGACGACTCCACGGGAGTCCCCGAGCTGATGACCCAATGGCACGTACGTCCGGCATTTCCGCTTTCGCCCTCTTGTGGATCCAATTGACCACTTCTCAGCCTTTGTACTTGTACCTGACAAGCCAGGGAC
+
>11AAAFAFFFFG1FGFGGGGGGHCGGHHGGHAG1BF0FBGGHHHGEFAGFGHFFGF10BDGHHGGBFGHHEGFFAGGGF1FGHHD1@F1DFEGCBBFFCGHHFBEFGEHH100>E>EGGH111BEEE/?GGFEC/</?01</<//@?C1FF1<1F.<<GFG0>CGC.ACC.--<@CHHGGCEGCG0AC?EGGFGG99.0;CFFCBFBFGG/999CFGFFF/BFFFFEFFFFB/BFFFFB//:AE-;----
@M05620:37:000000000-D9766:1:1101:13558:11282 1:N:0:84
GAGGCTGCTTTGGAAGAAACTCATAGATTACTGCCACAGTTCCCCCTGGACCTGGAACCGTTTCTTGCCTGGCTTACAGAAGCTGAATCCTACCGGCTGCTACCCGTAAGGAAAGGCTCCTAGAAGACTCCAAGGGAGCAAAAGAGCTGATGAAACAATGGCAAGTAAGCCAGGCATTCCCGCTTTAGCACTCTTGCGGACCCAATTGAACAATTCTCAGCATTTGTACTTGTATCTGTCAAGCTAGGCAC
+
>>AAAACAFFFFFGGG11BGGFFHGFGHH1FGHH01BBBBFGHHHGEFF0BFGHFHH1/AEGHHFHEGHHHHHGF1BFHGHHHGGDH2DG12@0>//>>/1@10F////01B>000?FFF1BFB11<BGG<FGH/////?010G?F011F1FGFD10/FG1F01.1<1>1F0F..FCG1D0CC-CE0<D0DG/C0G0-----.9./;00;FF9FG90C00C0;0;;00;0F0C00;0;0////;//9-//-
@M05620:37:000000000-D9766:1:1101:19800:11325 1:N:0:84
GAGGCTGCTTTGGAAGCAACTCATAGATTCCTGCCACAGTTCCCCCTGGACCTGGAAAAGTTTCTTGCCTGGCTTACAGAAGCTGAAACATCCGACAGGATGCTACCCGTACGGAACGGCTCCTAGAAGCCTCCACGGGAGTCCAAGCGCTGATGAAACACTGGCAAGTAAGTCAGGCATTTCCGCTTTCGCACTCTTGTGGATCCAATTGAACCCTTCTCAGCATTTGTACTTGTAACTGCCAAGCCCGG
+
>>1AA1CAFFD@1FGC11BFGG1F3DGHH3DGHH01B0BBFHHHHGEGG0GHHHHHHF0BFGHHFHGHHHHHHHG1FHHHHHHGCGHHH01F0/>E///0F1GH2GCCE/>/>>EF//?E///B<11BG10FG/<B//>?BFBG11F/C/?CA11=>=<F0F1<GHH.<=GD<0<</G.<0=:G.CC..;:C.=?FFGG0C.C0;CB09FGBFF.9./9;9B0CF0CBBF//9//;///;//99;9---;@
@M05620:37:000000000-D9766:1:1101:25120:11345 1:N:0:84
GAGGCTGCTTTGGAAGAAACTCATAGATTACTGCAACAGTTCCCCCTGGACCTGGAAAAGTTTCTTGCCTGGCTTACAGAAGCTGAATCCTACAGGATGCTACCCGTAAGGAAAGGCTCCTAGAAGACTCCAAGGGAGTAAAAGAGCTGATGAAACAATGGCAAGTAAGTCAGGCATTTCCGCTTTAGCACTCTTGTGGATCCAATTGAACAATTCTCAGCATTTGTACTTGTAACTGACAAGCCAGGGAC
+
AABBBACAFFFFGGGGFGGFEFGHHGGHHHHHHHH4GGHFGHFHHGGGHGHHHHGGGHHHHHHHHHDHHHHHHHFHHHHGHHHGHHHFHHHHGGHGHHH2FFGHHGFEGFFFHH?GGHHGGGHHHHGHHHHHHF?EHGGHHGHHFHGHHHHHHHHHHEHHHH2GFHHGHFGHHHHGHHHHGGGGDGGHH1FG0GHHDCDHHHHDHHHHHHGFHGGHGHHGCGCCGFF:GHGG<CFGGGGGGG?EEGAFGEE
@M05620:37:000000000-D9766:1:1101:12846:11351 1:N:0:84
GAGGCTGCTTTGGAAGAAACTCATAGATTACTGCAACAGTTCCCCCTGGACCTGGAAAAGTTTCTTGCCTGGCTTACAGAAGCTGAAACATCCTACAGGATGCTACCCGTAAGGAAAGGCTCCTAGAAGACTCCAAGGGAGTAAAAGAGCTGATGAAACAATGGCAAGTAAGTCAGGCATTTCCGCTTTAGCACTCTTGTGGATCCAATTGAACAATTCTCAGCATTTGTACTTGTAACTGACAAGCCAGG
+
A3AAAAFBFFFFFBGGFFGGGGBHFEFGFFHFGFG4CGHHHFFGHGGGGGHHHHGHBDFHHHHHFHHFFGHFFHHFGFF5FFFHHHEHGEHHCG5F33FCGFHHBHHHGFGEHHHHHGGGEGGHHHFHGHHHHGEHHGGHGCCFFHFGHHHHHHHGDGFHHFFHHFFG1?GH@1GGHHHHHHGHEFDC.1FD<DGH=GDDFCGGGHHHHFHGHGHHHFHHGCCGHHHHHHFHGFFGF0FFFFFGB.;EFGF
@M05620:37:000000000-D9766:1:1101:12831:11362 1:N:0:84
GAGGCTGCTTTGGAAGAAACTCATAGATTACTGCAACAGTTCCCCCTGGACCTGGAAAAGTTTCTTGCCTGGCTTACAGAAGCTGAAACATCCTACAGGATGCTACCCGTAAGGAACGGCTCCTAGAAGCCTCCAAGGGAGTAAAAGAGCTGATGAAACAATGGCAAGTAAGTCAGGCATTTCCGCTTTAGCACTCTTGTGGATCCAATTGAACAATTCTCAGCATTTGTACTTGTAACTGCCAAGCCAGG
+
CBBCCCFCFFFFGGGGGGGGGGHHGHHHHHHHHHHHHHHHHHHHHGGGHHHHHHHHHHHHGHHHHHHHHHHHHHHHHHHGHHHHHHHHHHHHFDBGGFBAGHHHHHHHGA>1GGFC0EFG/>FGH4FFG3GGHGH22/CGGG2BG3G/FFGHHB2F>FHB/?=FHHH/?GHF?1GGFHG<<FGHCGGA.0=G0GFHHHHDG?GCGHHFHHHGHHF/0:;GHHFHGBFGGGFBFF0CC9BF00;CBC.9/CE
@M05620:37:000000000-D9766:1:1101:10932:11368 1:N:0:84
GAGGCTGCTTTGGAAGAAACTCATAAATTACTGCCACAGTTCCCCCTGAACCTGGAACCGTTTCTTGCCTGGCTTCCAGAAGCTGGAACAACTGCCACTGGATGCTACCCGTAAGGAAAGGCTCCTAGCCGACTCCACGGGAGTACAAGAGCTGATGAAACAATGGCCAGTCAGTCAGGCATTTCCGCTTTAGCACTCTTGTGGATCCAATTGAACACTTCTCAGCATTTGTACTTGTAACTGACAAGCCA
+
CCCCCCFCFFFFGGGGGGGGG4GGG5BDEF5DF54BFHC355D32AAB23BA2B2BB31AB13ADDA5AB311B12B5FDG3GHB21BB2BGH3BG@3FGH3F@EEHG?1E1>/FG3FFF0FGHGH3G33?EDFGH22?CC/BDC2@1?=GHHHBGG111F0.>GEH0FHG11=FGHEGH.GFHHFGGGGG0GCGGHHHHHHGDBGHHH0CBF0;FF/:FGGGFGG0CFGGFFFFBFFF0CGG0FF9CEE/
@M05620:37:000000000-D9766:1:1101:22763:11381 1:N:0:84
GAGGCTGCTTTGGAAGAACCTCATAGATTACTGCAACAGTTCCCCCTGGACCTGGAAAAGTTTCTTGCCTGGCTTACAGAAGCTGAAACATCCTCCAGGATGCTACCCGTAAGGAAAGGCTCCTAGAAGACTCCAAGGGAGTAAAAGAGCTGATGAAACAATGGCAAGTAAGTCAGGCATTTCCGCTTTAGCACTCTTGTGGATCAAATTGAACAATTCTCAGCATTTGTACTTGTAACTGACAAGCCAGG
+
AAABAAC>CFFFEFBBAG4AGGHFHHFFGFHGH5A4BFFGHH5FGGE2BBFGGGHEBDF3BFHHHHFFFHHGFGCBFGHHFFFHGBFFGF@F3B3BBBBFEF2FFGHE11>?1B3BB?C?GHCCB4BDBFGDGEBGF/<GG/BBBGDABB@C<@2@B>@@?F<@0FGAG<1<@DGDCGA>F>=DDGGFE1>DDDGHGHF0<.GBG.0:0;B0:C0CC00:C0;;;;C0;0099CB9FB0CB9CFB..ABFE
@M05620:37:000000000-D9766:1:1101:16562:11391 1:N:0:84
GAGGCTGCTTTGGAAGAAACTCATAGATTACTGCAACAGTTCCCCCTGGACCTGGAAAAGTTTCTTGCCTGGCTTACAGAAGCTGAATCCTACAGGATGCTACCCGTAAGGAAAGGCTCCTAGAAGACTCCAAGGGAGTAAAAGAGCTGATGAAACAATGGCAAGTAAGCCAGGCATTTCCGCTTTAGCACTCTTGTGGATCCAATTGAACAATTCTCAGCATTTGTACTTGTAACTGACAAGCCAGGGAC
+
A1AAA1>1CF3D1GGGGCGFEGEFBGHFFHHHHGHH1AGFEHHFHGCF/FGGGFGGFGGGEFFH2FABGFDGGHFFHFHFHHHH1FGDGCEHF1@GFHHBGGHHHGGGGCFBEGFEGHHFHGHFFHBHHHHHFFEGHGEGFDGGGHHHHHGHHHGFHFHGHHHFGFGGG1?CG/GA?FFHHGGCGEDG11FH/DGF=CCDCGC0CDGHHFGHFGCHHHHHG:;CG0;;CHCC;CCFFBFF9B;EABF.AA.
@M05620:37:000000000-D9766:1:1101:5989:11400 1:N:0:84
GAGGCTGCTTTGGAAGAAACTCATAGATTACTGCAACAGTTCCCCCTGGACCTGGAAAAGTTTCTTGCCTGGCTTACAGAAGCTGAAACATCCTACAGGATGCTACCCGTAAGGAAAGGCTCCTAGAAGCCTCCAAGGGAGTAAAAGAGCTGATGAAACAATGGCAAGTCAGTCAGGCATTTCCGCTTTAGCACTCTTGTGGATCCAATTGAACAATTCTAAGCATTTGTACTTGTAACTGACAAGCCAGG
+
BABBBBFBFFFFGGGGGFGFGFBFG5D6AFHGHHGGFFEGHCHHH2AFGHHFCFGH33BC3DDBHHE5FHEGHHHHCHHHHHHHHHHHHHHH3FGHHEGFHHHHHHHHGGGC1F3G3B0/3BFGHHGEGBHH2GHHHE/?CEGHG3GAGHFCGFHHGHHHHHHBHHC/?<?DG1FHHHHHHH1DGFAEG1GHHHHHHHHFHDGGHHHHHHCG0CGHFHHH0:;G:GHHHHGGFGGGEGGFG0CFB9EC/CE
@M05620:37:000000000-D9766:1:1101:20633:11429 1:N:0:84
GAGGCTGCTTTGGAAGAAACTCATAGATTACTGCAACAGTTCCCCCTGGACCTGGAAAAGTTTCTTGCCTGGCTTACAGAAGCTGAATCCTACAGGATGCTACCCGTAAGGAAAGGCTCCTAGAAGACTCCAAGGGAGTAAAAGAGCTGATGAAACAATGGCAAGTAAGTCAGGCATTTCCGCTTTAGCACTCTTGTGGATCCAATTGAACAATTCTCAGCATTTGTACTTGTAACTGACAAGCCAGGGAC
+
>1>AA>CAFFFFGGGGC1FGFGBFGFGHH1GGHH1AFBFFGHHHHGAFHBGGHFHHHBBFBGHHEGFHHHHHHGFGGHHGHHHFFHHFHGFFHHHGFHCFGHHHHGGGGGHHHHHHHHHGGHHFFHFHHHHHGHGGEGGFHHHH/GGHHHHHBFHHHEHGHH0FFHHFGGHGGHHHHHGHGGGGGGHHGFGHGHHHHHGHHHHHHHHGHHFHHHHHHHGHGHHHHHHHHHHHHHGGGGGBFGGGGGGGGGE
@M05620:37:000000000-D9766:1:1101:6552:11476 1:N:0:84
AGTGCCAGCTCTCAATCGCACAGGGGACCCAGGGCCTGGCCCCTCCATCCAGAAAACCTATGACCTCACCCGCTACCTGGAGCACCAACTCCGCAGCTTGGCTGGGACCTATGTGAGTATCCAGCGTAGGAATCTGGGAGTTGGGGAGGAGTGAGGAGTTGGGGAAAGACAGTCCTAACCGTGGAGGGTTCTGGTAAATGATGGGGTGAGGAGGGGCTCTTTGGCTCCCACCAGTCCCCCTGTCTGGTCTA
+
ABBABFFFBFFFGGGGGFFGGEFGEFGGGGHHGGGEGFHHHHGHGGHHHHGHFHGHHGHFHHFHHHHHHHHGGGGGHHHHHHHEHHGHGHGHGGFGFHHHDHHGGGHHGHHHHHHHHHHHHHHGHGGGGGHHHHHHHHHGGHHHGGGGGGGHHHHGHGHHHHGGGGHHHHHHHHHHHHHHGGGGGGGG9FFGGGGGGGGGGGGGGGFFFFFFFFFFFDEFFFFFFFFFFFFFFFFFFFFFFFFFFFFFFFF
@M05620:37:000000000-D9766:1:1101:6537:11488 1:N:0:84
AGTGCCAGCTCTCAATCGCACAGGGGACCCAGGGCCTGGCCCCTCCATCCAGAAAACCTATGACCTCACCCGCTACCTGGAGCACCCACTCCGCAGCTTGGCTGGGACCTATGTGAGTATCCAGCGTAGGAATCTGGGAGTTGGGGAGGCGTGCGGAGTTGGGGACAGACAGTCCTAACCGTGGAGGGTTCTGGTAAATGATGGGGTGAGGAGGGGCTCTTTGGCTCCCACCAGTCCCCCTGTCTGGTCTA
+
AAAAAF1FAFFFG1GGGGGGGGHHGC0EEGHHAEEEFFHHHHGHGG0GFFHGGBGHGEHFGGHHHFGCGHHGF>>EHHFGBGHHHH//?GHFEFCEGHGGGHHGGGHHGHHHHHHFFHFHHHEHHCF?CCD1GHHHGG0FEHHFCG.>C.AEG.AC-AFHHBCGE-9.9F/CFGGGB9FGGGGG.EB@FFFFFFFFFFFFFFFFFFF@?FFFBF<@@@FFFFFFFFFFFEFFFFFFFFFF@FFFFFFFFFB
@M05620:37:000000000-D9766:1:1101:8366:11513 1:N:0:84
GAGGCTGCTTTGGAAGAAACTCATAGATTACTGCAACAGTTCCCCCTGGACCTGGAAAAGTTTCTTGCCTGGCTTACAGAAGCTGAATCCTACAGGATGCTACCCGTAAGGAAAGGCTCCTAGAAGACTCCAAGGGAGTAAAAGAGCTGATGAAACAATGGCAAGTAAGTCAGGCATTTCCGCTTTAGCACTCTTGTGGATCCAATTGAACAATTCTCAGCATTTGTACTTGTAACTGACAAGCCAGGGAC
+
BCBCCCFCFFFFGGGGGGGGGGHHGHHHHHHGHHHHGGGHHHHHHGGGHHHHHHGHHHHHHHHHHHHHHHHHHHHHHHHHHHHHHHHHHHHHHHHHGHHHHHHHHGGGGHHHHHHHHHHGHGHHHHHHHHHHHHGGHGGHHHHHGHHHHHHHHHHHHHHHHHHHGHHBGFGHHHHHHHHHHGGGGGHHHHHHGHHHDHGHHGHHHHHHHHHHFHHHHHHHHHHHHHHHHHHHGHFGGGGGGGGGGGGGGGE
@M05620:37:000000000-D9766:1:1101:12070:11521 1:N:0:84
GAGGCTGCTTTGGAAGAAACTCATAGATTACTGCAACAGTTCCCCCTGGACCTGGAAAAGTTTCTTGCCTGGCTTACAGAAGCTGAATCCTACCGGATGCTACCCGTAAGGAAAGGCTCCTAGAAGACTCCAAGGGAGCAAAAGAGCTGATGAAACAATGGCAAGTAAGCCAGGCATTTCCGCTCTAGCACTCTTGTGGATCCAATTGAACAATTCTCAGCATTCGTACTTGTAACTGACAAGCCAGTGAC
+
AABBBACAFFDFF4GGGGGGFGHHHHHHHHHGHHHHFHHGHHHHHGAFFHHHHCGGCGHHGHHHFHDHHHHHHHFGHFHHHHHHFGHDFGE5B1>>EEE2B4BGEE>EEF33?F00?EG?3B43333F3BGFG3/</<//B?00?@FHHFFH2FGFH/?DB00</1?G11?0<GGH111=<A.C<.0<000C<0=D0<.:00;GHHF:C00<CCCG0;G0/9;;0;999.00009BF00/0;.9./99000
@M05620:37:000000000-D9766:1:1101:14810:11530 1:N:0:84
GAGGCTGCTTTGGAAGAAACTCATAGATTACTGCAACAGTTCCCCCTGGACCTGGAAAAGTTTCTTGCCTGGCTTACAGAAGCTGAAACATCCTACAGGATGCTACCCGTAAGGAAAGGCTCCTAGAAGACTCCAAGGGAGTAAAAGAGCTGATGAAACAATGGCAAGTAAGTCAGGCATTTCCGCTTTAGCACTCTTGTGGATCCAATTGAACAATTCTCAGCATTTGTACTTGTAACTGACAAGCCAGG
+
AABBBBFBFFFFGFGFECGFGGGHHHHHH5GFHHHBFAGHHHHHHGGGHEHHHHHHHHHHHHHHHHHHHHHHHHHGHHGFGHGHHHGHHHHHHHHHEHHGHHHHGHHHGGGGHHHHHHHHHHGHGHGHHHHHHHF3FFEEGGHG?DGFHHHHFHHHHHHHHHHHHHHGHGHHHHHHHHHHHGGHGGGGGHHHHHHHHHHHHGHHHHHHHHHHHHHHHHHHHHHHGHHHHHHGHGGGGGGFGFGGF;EEGGG
@M05620:37:000000000-D9766:1:1101:21724:11531 1:N:0:84
GAGGCTGCTTTGGAAGAAACTCATAGATTACTGCAACAGTTCCCCCTGGACCTGGAAAAGTTTCTTGCCTGGCTTACAGAAGCTGAATCCTACAGGATGCTACCCGTAAGGAAAGGCTCCTAGAAGACTCCAAGGGAGTAAAAGAGCTGATGAAACAATGGCAAGTAAGTCAGGCATTTCCGCTTTAGCACTCTTGTGGATCCAATTGAACAATTCTCAGCATTTGTACTTGTAACTGACAAGCCAGGGAC
+
A3AA>AFAFFB4GBBBFGAFGGHHHGHGHHGFH54FFHFGHDDFFEABAEBFGGFFB32BBFHDGHGBBBGFBGH3BBBGHH3FG33BBBFEBB3?BBB?B4FFG>?@EB3B?CBB?BFFB?FFFBFFFGHG?3??????BDDBFB2B2BGH>F>2<?@@22@C?@<1?<??GF0CCGGFHD?ADG=>11>><=DGDCABGHGFHHH0D<0;;:0000:</:;:<0;;;CCF;<C;FBCB9C99;C:;9CA
@M05620:37:000000000-D9766:1:1101:7730:11549 1:N:0:84
GAGGCTGCTTTGGAAGAAACTCATAGATTACTGCAACAGTTCCCCCTGGACCTGGAAAAGTTTCTTGCCTGGCTTACAGAAGCTGAATCCTCCAGGATGCTACCCGTAAGGAAAGGCTCCTAGAAGACTCCAATTGAGTAAAAGAGCTGATGAAACAATGGCAAGTAAGACAGGCATTTCCGCTTTAGCACTCTTGTGGATCCCATTGAACAATTCTCAGCATTTGTACTTGGAACTGACAAGCAGGGACA
+
A3AA>AFB4BDDG45BFGGGFGHHHFGFGHFFFA4FFHFHHDBBBFAFAGFGHHFH332BGFHFGHHAB53BBBGB35BDGHBBG3355BD3?23B?BB2B4BFGB?@F?3BBCBB?3B/3?BFFFHH3FGBC43BFG4BEDFGFE2B?2FHFBF22?@@@FGC<@2DG2?<FF?/<?<?FD.<.><<>1><0>=100.0<0C/CDGGD<00;:;;0;00/:00;<00<<0;0;</CF0/9C.;9/;-;9:
@M05620:37:000000000-D9766:1:1101:4832:11576 1:N:0:84
GAGGCTGCTTTGGAAGAAACTCATAGATTACTGCAACAGTTCCCCCTGGACCTGGAAAAGTTTCTTGCCTGGCTTACAGAAGCTGAAACCTATCCGATGCTTACCGGAATGAAAGGCTCCCTGAAGACTTCAATGGAGTAAAAGAGACTATGAAACAATTGCAACGAAGGCCGGCACTTTCGGCTTAGCACTTCTTGTGATCCCATTGAACACTTTCCAAGCTTTTGACTTGGACATGACAACGCACGGAC
+
AAABBAFAFFFFGGGC4GGGGGGFHHHHGHHHHHFFHHGGHHHHHGGGHBGHHHGHHDGFGFGHHHHGHHHHHHHHHHHDGGHFHHHBGB3353?>A1?1344BC?>//?B3B33??30?/030B33BB4BFE44330B01BG1/00011122@>FG/FDF1@11//?/<///---->>0=.--<A/000<0/0;CG0<00;C/;0<:00<C/0;090000./;;BF.B0C000/00:090;.-;@-;@--
@M05620:37:000000000-D9766:1:1101:7037:11664 1:N:0:84
GAGGCTGCTTTGGAAGAAACTCATAGATTACTGCAACAGTTCCCCCTGGACCTGGAAAAGTTTCTTGCCTGGCTTACAGAAGCTGAATCCTACCGGATGCTACCCGTAAGGAAAGGCTCCTAGAAGACTCCAAGGGAGTAAAAGAGCTGATGAAACAATGGCAAGTAAGTCAGGCATTTCCGCTTTAGCACTCTTGTGGATCCCATTGAACAATTCTCAGCATTTGTACTTGTAACTGACAAGCCAGGGAC
+
BBBBBBFBFFFFGGGGGGGGGGHHHHHHHHHGHHHHFHHHHHHHHGGGHHHHHHHGFHHHFHHHHHHHHHHHHHHHHHHHHGHHHHHDGGHHF1>EGGG2B4BGHGFGGH3BGHFBFHHGHHHHHHHHHHHHHGAFGGAGFHHHGHHHHHHHHHGGGGHHHGHHA<FHHG@GGFHHHFGFGGGGDFFDG0GG<DHGHFGHEHG/CGHFHFGFGGHHFGF;CC0<G0;;FFFF;;BFFGGGGGFEGGC.;;A
@M05620:37:000000000-D9766:1:1101:27196:11673 1:N:0:84
GAGGCTGCTTTGGAAGAAACTCATAGATTACTGCAACAGTTCCCCCTGGACCTGGAAAAGTTTCTTGCCTGGCTTACAGAAGCTGAATCATACAGGATGCTACCCGTAAGGCCCGGCTCCTCGCCGACTCCAAGGACGTCACAGCGCTGCTGACCCCCTGGCCAGTACGTCCGACATTTCAGCTTTCGCCCTCTTGTGGCTACAATTGACCACTTATCAGCCTTTGTACTTGTAACTGACCCGCCAGAGAC
+
AAAAABFBFFFFG4FGAGFGGGHHHHGHHGHHHHHGFGHHHHHHHGGGHGHHHGHBFHHHBHHHHGGHHHHHHHHHHHHHGHHHHFF@FHFG@3BBB3B?GEBB1BB/1BGCGEFGGEGGH2EE?E/>B??<22?0@<??FCFHC@C/-.>>GCFF.-<<GC.<<<0=./<;C.=ADHHHG0<09C;AEG.?E/=CBF..;0CF0CFFGGFF.B//;;BFF/BFF/F/B;9FF/;99;B9/.;-BBF..;;
@M05620:37:000000000-D9766:1:1101:13313:11685 1:N:0:84
GAGGCTGCTTTGGAAGAAACTCATAGATTACTGCAACAGTTCCCCCTGGACCTGGAAAAGTTTCTTGCCTGGCTTACAGAAGCTGAAACATCCTCCAGGCTGATACCCTGAAGGAAAGGCTCCTAGAATACTCGAAGGGAGCAAAAGAGCTGATGAAACAATGGCAAGCAAGCCAGGCAGTTCGGCTTTACCACTCTTGCGCTCCTGATTGAACAATTGACACCATTTGAACATTTGACCTAGAAGCCAGG
+
AAABABFBFFFFGGGGGGGGGGFHGHGHHFHHHHHFFCHHHHHHHGGGHHHHHHHHHHHHGGHHHHHHHHHHHHHGHHHEGHHGHHGHHH3G?B3FG3311113B43@3223@3BB3B1?30/3BB??4BGGF/FHG/////?FBBGGHB22F2@F2G22?GH22?F//00?//?G..F<G1=.>@.<C00<0<C/D0<0---..//00000<GHGGG00;;09.=0;000;0;0C00000000=0:./..
@M05620:37:000000000-D9766:1:1101:27515:11694 1:N:0:84
GAGGCTGCTTTGGAAGAAACTCATAGATTACTGCAACAGTTCCCCCTGGACCTGGAAAAGTTTCTTGCCTGGCTTACAGAAGCTGAAACCTACAGGATGCTACCCGTAAGGAAAGGCTCCTAGCAGACTCCAAGGGAGGAAAAGAGCTGATGAAAAAATGGCAAGTAAGACCGGCATTTCCGCTTTAGAACTCTTGTGGATCCAATTGAACAATTCTCAGCATTTGTACTTGTAACTTACACGCCAGGGAC
+
AAABBAFBFFFFGGGGC4FGGGHHHHHHHHHHHHGFGGHGHFGHFGGGGHHHHGHGGFFHGGHHHHHHHHHHHHHGHHHHHHHGHGF3BB3B3333B3BBFFHG1>1>11@B331BG30?3BG3FDHHHHHH33/?G//?000B?00@FHHHHHH1@CH1GHH1?1?DG110>AC@-DG00<CA.C0:0:<GHHHHGHFHHHFF;GGHF0C9CF0B00;0/C0000=9CFG000;0;000C09-CA-.;AA
@M05620:37:000000000-D9766:1:1101:23044:11704 1:N:0:84
GAGGCTGCTTTGGAAGAAACTCATAGATTACTGCAACAGTTCCCCCTGGACCTGGACAAGTTTCTTGCCTGGCTTACAGAAGCTGAACCCTCCGGGATGCTCCCCGTAAGGAAAGGCCCTTAGAAGACTCCAAGGGAGTAAAAGAGCTGATGAAAAAATGGCAAGTAAGCCAGGCATTTCCGCTTTAGCACTCTTTAGGATCCAATTGAAAAATTCTCAGAATTTTAACTGGAAACTGACAAGCCAGGGAC
+
A3ABAAFACFDDGF5BGGFGGGHHGFHGFHHHH54FCGBFEFFEGEEG2EFGHGEG2311DFFBFEGB35ABAFGE35BDGH3@G333?B1111//>?F233B?E/>>?03B3300//?/33?BDBFF?B2F22/?/?/2222@?2222@@21?11<<?<10>1<1<1>1>0F...<D0DG?.A?.00;0;:;:;00;00<=;0;0;0;0;;../0;000;09;;00;;;0;/;;/;09;0;.;.9;..;.
@M05620:37:000000000-D9766:1:1101:15307:11705 1:N:0:84
GAGGCTGCTTTGGAAGAAACTCATAGATTACTGCAACAGTTCCCCCTGGACCTGGAAAAGTTTCTTGCCTGGCTTACAGAAGCTGAATCCTACAGGATGCTACCCGTAAGGAAAGGCTCCTAGAAGACTCCAAGGGAGTACAAGAGCTGATGAAACAATGGCAAGTAAGTCAGGCATTTCCGCTTTAGCACTCTTGTGGATCCAATTGAACAATTCTCAGCATTTGTACTTGTAACTGACAAGCCAGGGAC
+
AAAAB?FAFFFFCGGGG4GGGGBHFHGHHCGHHH44B2FDGHGHHGEGHBGHHHGHHDAFEEGHHHHHHHHGHHHHHHHHHHHFHFHGHHGHHHHHFHHHHHHHHGGGGHGFFCGHHHHGHHHHBGCHHHHHBHGGAEEC3B3F2GFHHHHH3GDHHCHHHHBCFHHDGHHGHHHHHGHHHGGGGGFHHHHHHHHHDGGGHHHHHHHHHHHHFHHHHHHHHEHHHHHHHHHHHHGGGGGGGGGGGGGGFFE
@M05620:37:000000000-D9766:1:1101:12730:11719 1:N:0:84
GAGGCTGCTTTGGAAGAAACTCATAGATTACTGCAACAGTTCCCCCTGGACCTGGAAAAGTTTCTTGCCTGGCTTACAGAAGCTGAATCCTACAGGATGCTACCCGTAAGGAAAGGCTCCTAGAAGACTCCAAGGGAGTAAAAGAGCTGATGAAACAATGGCAAGTAAGTCAGGCATTTCCGCTTTAGCACTCTTGTGGATCCAATTGAACAATTCTCAGCATTTGTACTTGTAACTGACAAGCCAGGGAC
+
BAABABFCFFFFGFGGGGGGGGFHGHHHHGHHHHHHGGHHHHGHHGGGHBFHHHHHHHHHHHHHHHHHHHHHHHHHHEGBGHGHHHFEGGHFF3FGCGGFFFGHHEGGGHEBEH1FGHFEGEGGHGHHHHHHGHEDHF/?DFHFGF2FGHHHHFHHFHHHHHHFFHHHH1FDGFFHHGHHHGDDEGF>GDFGFHF00<AFGFHGFHHGHDCFHHCGEGHHEGGHGGHGBGFHCCGFFFFFFFFEGGFFDGE
@M05620:37:000000000-D9766:1:1101:12019:11747 1:N:0:84
GAGGCTTCTTTGGAAGAAACTCATAGATTACTGCAACAGTTCCCCCTGGACCTGGAAAAGTTTCTTGCCTGGCTTACAGAAGCTGAATCCTACAGGATGCTACCCGTAAGGAAAGGCTCCTAGAAGACTCCAAGGGAGTAAAAGAGCTGATGAAACAATGGCAAGTAAGTCAGGCATTTCCGCTTTAGCACTCTTGTGGATCCAATTGAACAATTCTCAGCATTTGTACTTGTAACTGACAAGCCAGGGAC
+
AABBAAFFFFFFGGGFGGGGGGCHCGHHHGGHHHFHGGGFHHHHHGGGABGHHHGHH32FGHHHHHHHHHHHHHGBGHHFFGHFHDFFGGGFHHHH1GHHHHHHHGGGEHHHHFHHHHHGHGHHDHGHHHHH3GGGFFFF3FDHFHHHHHHHFHHHHHHHHHFBFHH1FFG1GHHHHHHHHGGGGGFHHBHHHHHFGHGFHHHHCHHHHFHHBGHHHHHHHEHHHHHHHHHHHHGGGGGGFFGGGFFGGEF
@M05620:37:000000000-D9766:1:1101:8515:11775 1:N:0:84
GCGGCTGCTTTGGAAGAAACTCATAGATTACTGCCACAGTTCCCCCTGGACCTGGAAAAGTTTCTTGCCTGGCTTCCAGAAGCTGCCTCCTACAGGCTGCTACCCGTAAGGAAAGGCTCCTAGAAGACTACAAGGGAGTAAACGAGCTGATGAAACAATGGCAAGTACGTCCGGCATTTCCGCTTTAGCCCTCTTGTGGATCCAATTGAACACTTCTCAGCATTTGTACTTGTAACTGACAAGCCAGGGAC
+
>111>>AAFFFBBGG11BEGGGFG3FGHHFFGFH0BF0FFFGHHHGEF/0BFGH0FG1AFHHHGFHHGHHHHHGG0BGH1BGH@1B>GHHFBGGHH>GFGHHHHHGGE?FB>00BFGHHGF1GH1G1FF1BG1BGGFE/0>21???/BGHFH2@?GH?FGGHCCAGGG.>F.--ACGHHHDFG?AEHHF/CGHHHHCGG0:CCG0CFFF0CF9CF9BFGGG0BFGFGFFFFFBC09;BFB009EA9A9-AA
@M05620:37:000000000-D9766:1:1101:21215:11787 1:N:0:84
GAGGCTGCTTTGGAAGAAACTCATAGATTACTGCAACAGTTCCCCCTGGACCTGGAAACGTTTCTTGCCTGGCTTACAGAAGCTGAATCCTACAGGCTGCTACCCGTAAGGCAAGGCTCCTAGACGCCTCCACGGGCGTCCACGCGCTGATGAACCACTGGCCAGTAAGTCAGGCATTTCCGCTTTAGCACTCTTGTGGATCCAATTGAACACTTCTCAGCATTTGTACTTGTAACTGACAAGCCAGGGAC
+
>3AAAAFBFFFFGFFGGBGGGGHHGHHHHHFGHHFGGFFFGHHHHGEGEFGHHHF2F33BABGGDFHGGHHGHHG3BFHFHHHFB3@DF3FDFFHG1BGFHGHF??EG1BG310?FGHHGH3F33?/>FEGH0?@C//>///1///>CCEGH111>C<GHHEC/CGB0<DH0;CGHHHHCHGEDDG0CF0CFGGGGFGGBFBFGGGGFF0FF9FGGFGFGG0CFGFFFBFFFFFBFFFFF//9AEBFFFFF
@M05620:37:000000000-D9766:1:1101:8529:11787 1:N:0:84
GAGGCTGCTTTGGAAGAAACTCATAGATTACTGCAACAGTTCCCCCTGGACCTGGAAAAGTTTCTTGCCTGGCTTACAGAAGCTGAATCCTACAGGATGCTACCCGTAAGGAAAGGTACCGAGAAGACTCCAAGCGAGTAAAAGAGCTGATGAAACAATGGCAAGTAAGCCAGGTATCTCCGCTTTAGCACTCTTCTGGATCCAATTGAATAATTCTCAGCATTTGTACTTGTAACTGATAAGCCATGGAC
+
CCCBCCFCFFFFGGGGGGGGGGGHHHHHHHHHHHHHHHHHHHHHHGGGHGHHHHHHHHHHHHHHHHHHFGHHHHHHHHHHHHHHHHH5DGEF3@33BB@2BB3BF1?>?1B3GFF134BD//>>ECFG3333B3////<0B?FB/222=22@D22@@G@G1?F1?1?111??0C1>111><<CA.<<0=0<0<==00=00<0/0=:00;000:00<C0C0C0:0000;;F009CF0;9900000;B0;BB0
@M05620:37:000000000-D9766:1:1101:4067:11798 1:N:0:84
GAGGCTGCTTTGGAAGAAACTCATAGATTACTGCAACAGTTCCCCCTGGACCTGGAAAAGTTTCTTGCCTGGCTTACAGAAGCTGAATCCTACCGGATGCTACCCGTAAGGAAAGGCTCCTAGAAGACTCCAAGGGAGTAAAAGAGCTGATGAAACAATGGCAAGTAAGTCAGGCATTTCCGCTTTAGCACTCTTGTGGATCCAATTGAACAATTCTCAGCATTTGTACTTGTAACTGACAAGCCAGGGAC
+
BABBBBFBFFFFGGGGGGBGGGHHHHHHHHHGHGHHGHHHHHHHHGGGGGHHHHGH3BCGHHHHHHHHHHHGHHHHHHGHHHHHHHGDGHHGF?0>EFGBF4BGHFGGG?3BFGFGHHHGHHHHHHGHHHHHH3?CHGGHHGHHGHGHHHHHGHG@FGH2GHHHGHGHH?@FGHHGFGFGHGGGEFHHH0GH<GHD=CCGHHH0GHGGFH;CGGCHBCH::CGHHCFFGGFF;CFFGGGGGF.CEFFECGG
@M05620:37:000000000-D9766:1:1101:3393:11823 1:N:0:84
GAGGCTGCTTTGGAAGAAACTCATAGATAACTGCAACAGTTCCCCCTGGACCTGGAAAAGTTTCTGGCCTGGCTTACAGACGCTGACCCATCCTACAGGATGCTACCCGTAAGGAACGGCTCCTAGAAGCCTCCAAGGTAGTAAAAGAGCTGATGAAACACTGGCAAGTCAGTCAGGCCTTTCCGCTTTAGCACTCTTGTGGATCCAATTGACCACTTCTCAGCATTTGTACTTGTAACTGCCAAGCACGG
+
AAA?AAFAFFFFFCGGGG11BA1FG31D3ABFDBFFGCBGFFHHHGCF/BBE0FCCGHF0BF2DG2BEFBFAGABGBEFH0>>>EG0FFHG0BB2BCFB>GHHHHFHHGGG/FC>E0>EECEEGGHDFBFGHFGG1B<1B@F2>22D/@GHHGFF?DF?00?1GHHH<=11>FDHHHH.FGHHHAEC.C0<G0<GHGHC;G.F0:;CHHHHH0C:.99FF:BBFFBF0B;BFGF0C900BB09BCE.//:A
@M05620:37:000000000-D9766:1:1101:3620:11835 1:N:0:84
GAGGCTGCTTTGGAAGAAACTCATAGATTACTGCAACAGTTCCCCCTGGACCTGGAAACGTTTCTTGCCTGGCTTACAGAAGCTGAATCATACAGGATGCTACTCGTCAGGACCGGATCCTCTCAGACTACCCGGGCGTCCCAACGCTGCTGCCCCACTGGCACGTACGACCTTCATTTCCGCTTTCGCACTATTGTGGCTCCACTTGACCAATTATCAGCATTTGTTCTTGTCCCGGACCAGCCAGGGAC
+
AAAAAAFBFFFFF4FFGBGGGGCHCB5DGFGHGHBFFCGGHHGHHGAFH2FGHHF2B33B1BGGH5DFGHH1AB13BB3DBFE3FB3@D5DF@353BBFGHFH3B1B11?23??///?>FGF43?B33B3F2B<///>////10////?CHH1FC.<.01/./<<</<-..;.0/0CG0;0:;AEECA..:-0;CFFFEEG0;BF0=00;CB.://;;/;BBF//;B.;B9BF///--9-;.9AA......
@M05620:37:000000000-D9766:1:1101:5938:11846 1:N:0:84
AGTGCCAGCTCTCAATCGCACAGGGGACCCAGGGCCTGGCCCCTCCATCCAGAAAACCTATGACCTCACCCGCTACCTGGAGCACCAACTCCGCAGCTTGGCTGGGACCTATGTGAGTATCCAGCGTAGGAATCTGGGAGTTGGGGAGGAGTGAGGAGTTGGGGAAAGACAGTCCTAACCGTGGAGGGTTCTGGTAAATGATGGGGTGAGGAGGGGCTCTTTGGCTCCCACCAGTCCCCCTGTCTGGTCTA
+
>>AABFFFBFFFGGGGGFGCFGFHFFFEGGHHEEGGGGHHHHGHGGGHHHHHHHHHHGHHHHHHHHHGHHHGGEEGHHHFBFH1GGGGFHHHGGGGGHHHGHFFF?GHGHGHHHHHHGHHHHHHHGCAFDFHHFHHGHHGGHHHGGGFGGGHHGHHHDGGHB@@EDHGHGFF;GFFHGHHGGGGGGGGDGGGGFCFFGGGGGGFEGFBFFFFFF;DFBEFFFFFFFFF?FFFF.FFFFFFBABFFBFFBFB
@M05620:37:000000000-D9766:1:1101:9850:11852 1:N:0:84
GAGGCTGCTTTGGAAGAAACTCATAGATTACTGCAACAGTTCCCCCTGGACCTGGAAAAGTTTCTTGCCTGGCTTACAGAAGCTGAATCCTACAGGATGCTACCCGTAAGGAAAGGCTCCTAGAAGACTCCAAGGGAGTAAAAGAGCTGATGAAACAATGGCAAGTAAGTCAGGCATTTCCGCTTTAGCACTCTTGTGGATCCAATTGAACAATTCTCAGCATTTGTACTTGTAACTGACAAGCCAGGGAC
+
CBCCCCFCFFFFGGGGGGGGGGHHHHHHHHHHHHHHHHHHHHHHHGGGHHHHHHHHHHHHGHHHHHHHHHHHHHHHHHHHHHHHHHHHHHHHHFHHHHHHHHHHHGGGGHHHHHHHHHHGHHHHHHHHHHHHHHGGHGGHHHHHGHHHHHHHHHHHHHHHHHHHGHHHHGGHHHHHHHHHHGGGGGHHHGHHGHHHDGGHHHHHHHHHHHHHFHHGHHHHHHHHHHHHHHHHHHGGGGGGGGGGGGGGGGG
@M05620:37:000000000-D9766:1:1101:22972:11893 1:N:0:84
GAGGCTGCTTTGGAAGAAACTCATAGATTACTGCAACAGTTCCCCCTGGACCTGGAAAAGTTTCTTGCCTGGCTTACAGAAGCTGAAACATATGCCAATGTACCCGTCCCGCAAGGATCCGCTCCGACAACACGGGAAGCGACGAAAAGATGCGACAAAGGAACGTAAATCAAGCATTTCAGCTTTCGTCCACTAGTGGCTCCAATTGAACACAACAAAGCATTTGATCTTGTCTTTTAACAGCCAAGGAC
+
B@ABBBFAFFFFGF5FGG4FGGHHHHHGGHHGHBDGFHHHHHHHHGGAFFGHHHHHBDFFFGHHHHHHHHHHHHHFGHHHHHHHHGG3BBB55553B3B3BF4@B>>B11//>E/?F3?00//<<<E>/>?FF///?/?//?/<>-.->>FF1-<--<//<<C.;C.C.0;C0<::0CGHH0BFGF0...:.9;/0;;C..0./CFFFFFF0/..9.;.9;///;///;;BF/9////B9//;.AFBEA.9
@M05620:37:000000000-D9766:1:1101:23983:11900 1:N:0:84
GAGGCTGCTTTGGAAGAAACTCATAGATTACTGCAACAGTTCCCCCTGGACCTGGAAAAGTTTCTTGCCTGGCTTACAGAAGCTGAAACATCCTACAGGATGCTACCCGTAAGGAAAGGCTCCTAGAAGACTCCAAGGGAGTAACCGAGCTGATGAACCAATGGCAAGTAAGTCAGGCATTTCCGCTTTAGCACTCTTGTGGATCCAATTGAACAATTCTCAGCATTTGTACTTGTAACTGACAAGCCAGG
+
A1AAAAFAFFFFGGGFA1FGGGFGEGGHH1FHHH1ABABDFGHHHGEGHBGGHHGHHF0BFHHHHHHHHHHHHHHGHHHHHHHGHHHHHCFHHHHHEHHHHGHH2GHHGGG/0G1F0GHGHHGHDF1FH<GHHHF1FF?/CEF121<<CCGHDHHDG1?G/GHGHHHGHGGHHHHHHHHHHHHHGGCGGBHHHHHHHHHHHGHHHHHHHHHHHHF:GGHHHGHGGGGGGGGGGGGGGGGGG0FGFFGGGGG
@M05620:37:000000000-D9766:1:1101:20228:11905 1:N:0:84
GAGGCTGCTTTGGAAGAAACTCATAGATTACTGCCACAGTTCCCCCTGGACCTGGAAACGTTTCTTGCCTGGCTTCCAGAAGCTGAATCCTACAGGATGCTACCCGTAAGGAAAGGCTCCTAGCAGACTCCAAGGGCGTCACAGAGCTGATGAAACAATGGCAAGTACGTCAGGCATTTCCGCTTTAGCACTCTTGTGGATCCAATTGAACACTTCTCAGCATTTGTACTTGTAACTGACAAGCCAGGGAC
+
>1>AA1CAFFBDAGFCG1BGGG1GFFHHH1BGFG01BBBBGHHHHGEFHBGFGHFGH10BFFHHAFGGHHHGHFB0BFH1FGH1@1@DGGGFHHHH0FGHHHHHHGGG/FG100BEGHHGHBF11B<FFFGF1FFE/BC/</1@1@GGHGHH2@1@GFGGHH01?GH1?FGCCFHHHHHHGGGGGG0GD0GHHHHHGHGBGGHHBGGGH0CG/CFCFFEGG0FGFFFFGCCFFFFFF0B90;CEE/AFGEE
@M05620:37:000000000-D9766:1:1101:23987:11923 1:N:0:84
GAGGCTGCTTTGGAAGAACCTCATAGATTACTGCAACAGTTCCCCCTGGACCTGGAAAAGTTTCTTGCCTGGCTTACAGAAGCTGAAACATCCTCCATGATGCTACCCGTAAGGAAAGGCTCCTAGAAGACTCCAAGGGAGTAAAAGAGCTGATGAAACAATGGCAAGTAAGTCAGGCATTTCCGCTTTAGCACTCTTGTGGATCCAATTGAACAATTCTCAGCATTTGTACTTGTCACTGACAAACCAGG
+
A3AA>AF>BBB4GCABGGAFGGHHGGHFFHFFHA4FFCGHHDDGGGAAAFBGHHEFB323BDFFGHHABFGGGHHBB5BEHHFGHBBGBBGG3BBEG4B3B4B@FGGF??>11BBBGFH/3BFGBBFGBBGGFGBGB?EEA?BFHHGGBFFCF<@2@@@@?@11@<CF1?@D?1<?FGF??1>DE.D<.=<>1<<G==<D0.<<C/DG0DCG;CCG:0;C:<;;CCG;CF0C0;0;000;B;;0C/;CAEE
@M05620:37:000000000-D9766:1:1101:16320:11937 1:N:0:84
GAGGCTGCTTTGGAAGAAACTCATAGATTACTGCAACAGTTCCCCCTGGACCTGGAAAAGTTTCTTGCCTGGCTTACAGAAGCTGAATCCTACAGGATGCTACCCGTAAGGAAAGGCTCCTAGAAGACTCCAAGGGAGTAAAAGAGCTGATGAAACAATGGCAAGTAAGTCAGGCATTTCCGCTTTAGCACTCTTGTGGATCCAATTGAACAATTCTCAGCATTTGTACTTGTAACTGACAAGCCAGGGAC
+
A3AABBFBFFFFGGGGGFFGGGDFGGHHHGFHHH44FFFD5GHHGGEGFEGGHHGHHB2BFFHGFGHHHHHHHHH3GHHGHHHHH3GHHHGHHHHG1GGHHFHHHGGGFHHHHGGFHHHGHFHHBGCHHHHHBHGG/??23B?GFGHHHHHH2F2GH/GHHHCGGHHDGGHHGHHHHHHHHGGGGGEH1GHGGHHFGHGDHHHHHHHGHHHHGGHHHHHHH0GHHHHGHHHHHHFFFGGFFFGGGFGEE9C
@M05620:37:000000000-D9766:1:1101:27722:11945 1:N:0:84
GAGGCTGCTTTGGAAGAAACTGATAAACCAGTGACACAGGACCGCATGAACACACCACCGTACTTTAGCTAGTTTGGAGAATCTGGCTCCTACAGGACTCTATCAGTAAGGAACGGCTCCTCGCCGACTCCACGGGCGTCCCCGCGCTGCTGCCCCAATGGCACGTCCGTCCGGCATTTCCGCTTTCGCCCTCTTGTGGCTCCAATTGACCACTTCTCAGCCTTTGTCCGTGTAACTGACCAGCCAGGGAC
+
AAABBAFBFFFFGGGGFGGGGBG5D554BA4ABBFGGG2A22B22A2B35BD21111B1BA1115A555B5335551BBGH3FF43323BBB333BB133B44444B@F4?B30/?EEGGH2/<EB/BC/@22?CB/CD?<DGG-<CFG.CGF:CE..;CG;/;;F.;@EGD--ADDGGF;;CEFFFDADDFFFFFFFF?F9A/;/;FFFFFEFFFF;9BF/BFFFF/B.;9F./;/;;9B/;AE.;ED.:
@M05620:37:000000000-D9766:1:1101:16325:11955 1:N:0:84
GAGGCTGCTTTGGAAGAAACTCATAGATTACTGCAACAGTTCCCCCTGGACCTGGAAAAGTTTCTTGCCTGGCTTACAGAAGCTGAATCCTACAGGATGCTACCCGTAAGGAAAGGCTCCTAGAAGACTCCAAGGGAGTAAAAGAGCTGATGAAACAATGGCAAGTAAGTCAGGCATTTCCGCTTTAGCACTCTTGTGGATCCAATTGAACAATTCTCAGCATTTGTACTTGTAACTGACAAGCCAGGGAC
+
BBAABBFBFFFFGGGGAGGGGGHFFHHHHHHHFHHHHHHHHHHHHGGGHGHHHGHCGHHHGHHHHHGHHHHHHHHHHHHHGHHHHHHHHHHHHHHHHHHGHFHHHEG@FHEGFG1FHHGGFGFGGFHHHHHHHGGGHGGHH?GBFHFHHHHHHGHHHHHHGGHHEHHHHHHFFHHHHHHHHGGGGGHFHFFHHHHHHHGGHHHHHHHDGGFFHHHHHHHHHHHHHFHHHHHHHCFBFCFBFG.EGGFFEAE
@M05620:37:000000000-D9766:1:1101:21635:11965 1:N:0:84
ACCACACCTTCTACAATGAGCTGCGTGTGGCTCCCGAGGAGCACCCCGTGCTGCTGACCGAGGCCCCCCTGAACCCCAAGGCCAACCGCGAGAAGATGAAGCGAGTTGCCCGCCCCCTCTTCTCTTCGCCGCGTCCCCCCTCCCTTGCCTCCCGTCCCTGCGCCCTTTCCCACTGCTCTTCTCTTCTCCCGTTTTCCTTTGGACTCTCTTCTCTGCCCTGAGCCGCGTCTGCAACTGTGCTCTTCCTGGTT
+
DCDDDDDDFFFFGGGGGGGGGGHHGGGGHGHHHGGGGGGGGHHHHGGGGGGGHHHHHHHGGGGGGGGGGGGHHHHGGGGHGHHHHGGGGGGGGGHHHHH222<?D//??11?--->-<./0=G00=0...----<9E..<-..</0/<CF0.B.9..<0BEFF.--/0<000..0000000<00<FF00/.<./<000<00/0:0:000<BFFF000<FFF/0/-9-<-<.0000//<0<00000:00/00
@M05620:37:000000000-D9766:1:1101:26773:11975 1:N:0:84
GAGGCTGCTTTGGAAGAAACTCATAGATTACTGCAACAGTTCCCCCTGGACCTGGAAAAGTTTCTTGCCTGGCTTACAGAAGCTGAAACAACTGCCAATGGATGATACCCGTAAGGAAAGGCTGCTAGAAGACTAAAAGGGAGTCCAAGAGCTGATGAAACCATGGCAAGTAAGTCAGGCATTTCCGCTTTAGCACTCTTGTGGATCCAATTGAACAATTCTCAGCATTTGTACTTGTAACTGACACGCCA
+
A1A>AAFACFFFGGGC1B1BECGBFGH331EDDBG1AGGA2FH1GGE/AEFGHGGHHH0BGHGHGGFGHF1FHH0FGBGGGHHGGHGHHH/F1FGBEFGHH1FG1FHHHB/EE/GF1FH0FG10/B1>FFDHBG111<1?E/?/0111FG001111>>>@10/110<0F/<11?<<GD0G/G111=.<CE.<FDFF0CGD<<GGFGFBG000<0<00/;G0CCGGFF0;CG0FGGFFGBFFFGFFG09-.A
@M05620:37:000000000-D9766:1:1101:25546:11987 1:N:0:84
GAGGCTGCTTTGGAAGAAACTCATAGATTACTGCCACAGTTCCCCCTGGACATGGAACCGTTTCTTGCCTGGCTTACAGAAGCTGCATCATACAGGATGCTACCAGTAAGGCACGGCTCCTAGACGCCTCCACGGGCGTCCCCGCGCTGATGCACCACTGGCCAGTACGTCCGGCATTTCCGCTTTCGCACTCTTGTGGATCCAATTGAACACTTCTCAGCCTTTGTACTTGTAACTGACCCGCCAGGTAC
+
CCBBCCFCFFFBGGGGGGGGGGHHH55DGH4DGB4BGHBA5BFFAEEG22B3BGB3B31AB1BBFGHFFHGFGHH3FGFHHGHHH335D35F33@FB3FG@4BF33@344F?111>EEEFH3?33?/<F<FH2?</@<<B/?/<<CCCF<<0<DFGGHHF<G./<<0;D;..-:AC?GFFGDAAAEBDA.99CBFBF0A0;FF/FFFFB//F///9FB9FF//::BFFBBBF:B/;BF/B//-9-9>E/9/
@M05620:37:000000000-D9766:1:1101:8460:12028 1:N:0:84
GAGGCTGCTTTGGAAGAAACTCATAGATTACTGCAACAGTTCCCCCTGGACCTGGAAAAGTTTCTTGCCTGGCTTACAGAAGCTGAATCCTACAGGATGCTACCCGTAAGGAAAGGCTCCTAGAAGACTCCAAGGGAGTAAAAGAGCTGATGAAACAATGGCAAGTAAGTCAGGCATTTCCGCTTTAGCACTCTTGTGGATCCAATTGAACAATTCTCAGCATTTGTACTTGTAACTGACAAGCCAGGGAC
+
CCBCCCFBFFFFGGGGGGGGGGHHGHHHHHHHHHHHGHGGGHHHHGGGGCGHHHGHHFFGGHHHHHHHHHHHHGHFHHHHHHHHHHFFGGGHHHHHFGHHHHHFHFGGGHHHHHHHHHHGHEFGDGGHHHFHBGFGGFEFGFBHGHFHFDHGFHHHH/FGHHGFGFHDG?GFGCFHHHHFDAGGGGHHHFHGGHHEGHGECGFFCDGHFDHH/<CGGHGHFHGGHHHGGHHFHHFEBFBFGFFEGFF?CE.
@M05620:37:000000000-D9766:1:1101:4207:12040 1:N:0:84
GAGGCTGCTTTGGAAGAAACTCATAGATTACTGCAACAGTTCCCCCTGGACCTGGAAAAGTTTCTTGCCTGGCTTACAGAAGCTGAAGCCTACCGGATGCTCCCCTGAATTAAAGGCTCCCAGAAGACTCCAATGGAGTAAAACAGCTGATGAAACAATGGCAAGTAAGTCAGGCACTTCCGCTCTAGCACTCTGTTTGATCCCATTGAACAATTCTCATCATTTGTACTCGTAACTGATAAGCCAGTGAC
+
1A1AA?>AFFFF1FGF1AGCBBA3AG1GHBGGFHH1GFHGDH2GHGEGHFHGFAG0BGGG1FGHFFEHHHHFCFAFHHGGFFHCEGH1BBB100//>/>B@B1FE0/B1221BF11?FCF/0>>FB<01B<1B111B01BD2F1/<<1B111@DHHCA111@01/1??1@?11?FG001<><CG-CG1<100<00==</=0=0<C0D00;0:CG0;;;00;:;000<C0C09;9A.9B00=90;/;.90;9
@M05620:37:000000000-D9766:1:1101:16696:12042 1:N:0:84
GAGGCTGCTTTGGAAGAAACTCATAGATTACTGCAACAGTTCCCCCTGGACCTGGAAAAGTTTCTTGCCTGGCTTACAGAAGCTGAAACATCCTACAGGATGCTACCCGTAAGGAAAGGCTCCTAGAAGACTCCAAGGGAGTAAAAGAGCTGATGAAACAATGGCAAGTAAGTCAGGCATTTCCGCTTTAGCACTCTTGTGGATCCAATTGAACAATTCTCAGCATTTGTACTTGTAACTGACAAGCCAGG
+
AAAABBFAFFFFGFGGGG4FGGFHFFHDG5GHHGHHGHHHHHHHHGGGHFHHHHHHHHHHHHHHHHHHHHHHHHHHHHHHHHHHHHGHHHHHHHHHGHGGHHHHHHHHGGFGHHHHHHGHHHGHHHHHHHHHHHHFHGGHGGEFFFFGHHHHHGHBGHFGHFHHHHHGGGHHGHHHHHHHHHHHGGGGGHHHHHHHHHHHHGHHHFHGHHHHHHHHHHHHGHHGFHH;::CHHGFFFFFFGGGGGFEGGGG
@M05620:37:000000000-D9766:1:1101:7718:12056 1:N:0:84
GAGGCTGCTTTGGAAGAAACTCATAGATTACTGCAACAGTTCCCCCTGGACCTGGAAAAGTTTCTTGCCTGGCTTACAGAAGCTGAATCCTACAGGATGCTACCCGTAAGGAAAGGCTCCTAGAAGACTCCAAGGGAGTAAAAGAGCTGATGAAACAATGGCAAGTAAGTCAGGCATTTCCGCTTTAGCACTCTTGTGGATCCAATTGAACAATTCTCAGCATTTGTACTTGTAACTGACAAGCCAGGGAC
+
AAAABAFBFFDFGGGGFFFFFGFFFHGHHHHGFHHFHGHHHHGHHG?FHGHHHBGBBGHGBGHHGHEFHHHGHHCGHHHHHHHHFGH5FEHHG3GEFFFGGGHHHGGGGFGFGHF?AGHGHHGGHHHHHHHHHGFGCG<GDGHGEHHHHGHHHHGFHHHFHHHGE>GHGFFHHGGHFDFGFG?G?F==G1>FCGHD=GDGHHH0GGHHHFGHHCGHFHHB:CCGHFGCGFGHHCFFGGGGFE.:CFA.CEE
@M05620:37:000000000-D9766:1:1101:16686:12058 1:N:0:84
GAGGCTGCTTTGGAAGAAACTCATAGATTACTGCAACAGTTCCCCCTGGACCTGGAAAAGTTTCTTGCCTGGCTTACAGAAGCTGAAACATCCTACAGGATGCTACCCGTAAGGAAAGGCTCCTAGAAGACTCCAAGGGAGTAAAAGAGCTGATGAAACAATGGCAAGTAAGTCAGGCATTTCCGCTTTAGCACTCTTGTGGATCCAATTGAACAATTCTCAGCATTTGTACTTGTAACTGACAAGCCAGG
+
BAAAAAFBFFFFFGGEAFGGGGGFFHFHHFHHGHFFHHHHHHGHHGFGHFHHFGHEGHHHFHHHHHFGGHHHHHHFGHHGGHHHHGHFHFGHFG5GFFFGHFHHHHHHGGGEGFHGHHGHGHGHEFGHHHHHHHFHHFFGDFHHHGFGGGHHHHHHHHFGF@@GHGHG?<?D?1FGFFEHHHHFDGGGGGDFGHHHHHHHHGFGHHHHHHHHFCGGFGGHH;:CHGHGHHHHHGGGGGGGGGFGGFGGBFG
@M05620:37:000000000-D9766:1:1101:11569:12064 1:N:0:84
AGTGCCAGCTCTCAATCGCACAGGGGACCCAGGGCCTGGCCCCTCCATCCAGAAAACCTATGACCTCACCCGCTACCTGGAGCACCAACTCCGCAGCTTGGCTGGGACCTATGTGAGTATCCAGCGTAGGAATCTGGGAGTTGGGGAGGAGTGAGGAGTTGGGGAAAGACAGTCCTAACCGTGGAGGGTTCTGGTAAATGATGGGGTGAGGAGGGGCTCTTTGGCTCCCACCAGTCCCCCTGTCTGGTCTA
+
BCABCFFFCFFFGGGGGGGGGGHHGGGGGGHHGGGGGGHHHHGHGGGHHHHHHHHHHGHHHHHHHHHHHHHGGGGGHHHHHHHHHHHHGHHHGGGGGHHHGHHGGGHHGHHHHHHHHHHHHHHHHGGGGGHHHHHHHHHGGHHHGGGGGGGHHHHHHGHHHHGGGGHHHHHHHHHHHHHHGGGGGGGGGGGGHGGGGGGGGGGGGGFFFFFFFFFFFFFFFFHFFFFFFFFFFFFFFFFFFFFFHHFFHHF
@M05620:37:000000000-D9766:1:1101:22413:12184 1:N:0:84
GAGGCTGCTTTGGAAGAAACTCATAGATTACTGCAACAGTTCCCCCTGGACCTGGAAAAGTTTCTTGCCTGGCTTACAGAAGCTGAATCCTACAGGATGCTACCCGTAAGGAAAGGCTCCTAGAAGACTCCAAGGGAGTAAAAGAGCTGATGAAACAATGGCAAGTAAGTCAGGCATTTCCGCTTTAGCACTCTTGTGGATCCAATTGAACAATTCTCAGCATTTGTACTTGTAACTGACAAGCCAGGGAC
+
BBBBBBFCFFFFGGGGGGGGGGHHHGGHHHHHHGHHHHHHHHHHHGGGHHHHHHHHGHHHHHHHHHHHHHHHHHGGHHHHHHHHHGFDFGHHGHHHHHGGGFGHHGGGGHHHHHFGHHHGFGGGHHHHGHHGHFGGHGFGHFHGGHFHHHHHHGHGFHGGGHHGGGHHHFGGHHHHGHHHHGGGEGGHHBFCCHHHHHGHHHHHHHHGGFCGGGGHGHECCGGGHHHHHHCHGGFFFGGBBFAEFFCEGGE
@M05620:37:000000000-D9766:1:1101:21969:12188 1:N:0:84
GAGGCTGCTTTGGAAGAAACTCATAGATTACTGCAACAGTTCCCCCTGGACCTGGAAAAGTTTCTTGCCTGGCTTACAGAAGCTGAATCCTACAGGATGCTACCCGTAAGGAAAGGCTCCTAGAAGACTCCAAGGGAGTAAAAGAGCTGATGAAACAATGGAAAGTAAGTCAGGCATTTCCGCTTTAGCACTCTTGTGGATCCAATTGAACAATTCTCAGCATTTGTACTTGTAACTGACAAGCCAGGGAC
+
BAABBBFBFFFFGGGGGGGGGGGHHHHHHGGHHHHHHGGHHHHHHGGGHHHHHHHHHHFGFHHHHHHHHHHHHHHHHHHHHHHHHHHHHF5DFFBCFGHGHEHHFGGGFHHFGBGHHBHGHDH33BGHHHHHFHGGEEEH3B33/BFGHHHH2GFHHHHHH2FDGGH1G?G1DGHHHHHHHG?DFGFHHHHHHGFHDGGEHHHHHHFGHHGGFGCHFHHHHHHHHHHCGGGHGHHGGGBBFBF?EG?.EGG
@M05620:37:000000000-D9766:1:1101:26973:12198 1:N:0:84
GAGGCTGCTTTGGAAGAAACTCATAGATTACTGCAACAGTTCCCCCTGGACCTGGAAAAGTTTCTTGCCTGGCTTACAGAAGCTGAAACATACGGGATTCAACAAGTCCGGCCAAGCTCCGCACCGCCTCCACGGGAGTCCCCGGGATCCTGCCGAACAGGTCCGAGCGTCCGTAATTTCAGCTTACGACCTATTGTGGATACAATTGAACACTACACAGCCTTTCTCCATGTACCTGACAAGCCCGCGAC
+
A?ABBACAFFFFGGGGGGGGGGHHHHHHHCHHHHHHHHGDGHHHHGGFGFHHHHHGHHHHHHHHHHHHHHHHHHHHHHHHHHHGHHH3BB35311/B1334BB31FH3F1/>/>/??333/<///><C?F/22/>/?<EC<1/</>-C.>1110-<<<-/.0<0;.-;-;;-=;..:FG000;C00;...;900BF00.;/99B//:BFF/B.//;/;;.:.9///;/;//9/;BBB//;9/9.;.9-;9-
@M05620:37:000000000-D9766:1:1101:8463:12212 1:N:0:84
GAGGCTGCTTTGGAAGAAACTCATAGATTACTGCAACAGTTCCCCCTGGACCTGGAAAAGTTTCTTGCCTGGCTTACAGAAGCTGAAACATACAGCATTCTACCCGTCAGGTCCGGCTCCTCCACGTCTCAAAGGACGGCACAGCGAAACTGACCCCCAGGCGAAACCAAACGACATTTCAACATTCGTGAAAATGAGACTACAATTGACCACTAATCAGCCTTTATCCTTGTTTCTGACCCGCCAGAGAC
+
AAAAABFBFFFFGGGGGGGGGGHHHHHHHGHHHHGHFGHHHHGHHGGGHGGHHHHHHHGHBGHHHHHHHHHHHHHHHHHGHHHFFHH3B3@@3353B344B443?B11??24B3/>E//?FB322//?B?4BF322?///><FGE/////?1?100.-->.<-<---...<.=.:;EHH0:0:0/<00/.:.;0;00000999CF000000/CC/;F;CBF/;F////;F/;B//9:9;///-;:@@..//
@M05620:37:000000000-D9766:1:1101:22847:12283 1:N:0:84
GAGGCTGCTTTGGAAGAAACTCATAGATTACTGCAACAGTTCCCCCTGGACCTGGAAAAGTTTCTTGCCTGGCTTACAGAAGCTGAAACAACTGCCAATGGACGATACCCGTAAGGAAAGGCTACTAGACGACTCAAAGGGAGTACAAGAGCTGATGAAACCCTGGCAAGTCAGTCAGGCATTTCCGCTTTAGCACTCTTGTGGATCCAATTGAACAATTCTAAGCATTTGTACTTGTAACTGACAAGCCA
+
BABCCCFCFFFFGGGGGGGGGGHHGHGHHGHHHHHHGFHHHHHHHGGGHGHHHHHHHHHHHHHHHHHHHHHHHHHHHHHGGHHHHHHHHHGHHHHHHHHHE33//?FFHFEEEEFHFHHFHHG32B4B?3EE/F/22B?FG///22@FFF022@11?1?FD0/0<?GGHGH111>GGHFHGH0=<D.<EGGFDHFGFHFGH0C.;CGGHBCGH0C:0/;FFF0;9FB;C9CFGGGFFFGBFFFEGFBA.EB
@M05620:37:000000000-D9766:1:1101:4378:12291 1:N:0:84
AGTGCCAGCTCTCAATCGCACAGGGGACCCAGGGCCTGGCCCCTCCATCCAGAAAACCTATGACCTCACCCGCTACCTGGCGCACCACCTCCGCAGCTTGGCTGTGACCTATGTGAGTATCCAGCGTAGGAATCTGGGAGTTGGGGAGGAGTGAGGAGTTGGGGAAAGACAGTCCTAACCGTGGAGGGTTCTGGTAAATGATGGGGTGAGGAGGGGCGCTTTGGCTCCCACCAGTCCCCCTGTCTGGTCTA
+
3>>>>DDFBFFFGGGGGFFAEE4B2AAEEFHHEEEEGAFGHHGCFGFHFHHHHE3F3EAFG3FGFGF3BECEE>/EHBGB1>E/>EF/?FGGGEGC/3FC/FHF02B3?BGFFFFDGBFGFHHHHCGGGEF<G1DHHCG<?GGFGGEC@..<<DD.CE/CBGG-;:CGCGFHGHFF0CFFCDE?FG.A9;FFFGGBFFF0;99/.A9-A.99A.9=@-@BAEFFBBFFFFADFAF9/;AD-;9/BFB;:BF
@M05620:37:000000000-D9766:1:1101:17003:12294 1:N:0:84
GAGGCTGCTTTGGAAGAAACTCATAGATTACTGCCACAGTTCCCCCTGGACCTGGAAACGTTTCTTGCCTGGCTTACAGAAGCTGAATCCTACAGGATGCTACCCGTAAGGAAAGGCTCCTAGAAGACTCCAAGGGAGTAAAAGAGCTGATGAAACAATGGCAAGTAAGTCAGGCATTTCCGCTTTAGCACTCTTGTGGATCCAATTGAACAATTCTCAGCATTTGTACTTGTAACTGACAAGCCAGGGAC
+
>1>AA>CAFFDFG1BABBBGGGBG3FFGHBFHGH0AFGBBFGHHHGEFCBFFHHAGG10BBFGGBFFGHHHHHGF1BFGFBFHBF11DGFFEHHHHBGHHHHHHGGGGGHHFC0GHHGHGHFHH1F<GGGHH1GFGAEC0122B/BGHHGFH2F1FHCGHHG<1??G1FGHGHHFHHHHHHGGGGGHHHHHHHHHHHHGHHHGHHHHHHGHHHHHHHHHGHHHHHHHHHHHGGGGGGGGFBBFFGGGFGGE
@M05620:37:000000000-D9766:1:1101:15500:12298 1:N:0:84
GAGGCTGCTTTGGAAGAAACTCATAGATTACTGCAACAGTTCCCCCTGGACCTGGAAAAGTTTCTTGCCTGGCTTACAGAAGCTGAATCCTACAGGATGCTACCCGTAAGGAAAGGCTCCTAGAAGACTCCAAGGGAGTAAAAGAGCTGATGAAACAATGGCAAGTAAGTCAGGCATTTCCGCTTTAGCACTCTTGTGGATCCAATTGAACAATTCTCAGCATTTGTACTTGTAACTGACAAGCCAGGGAC
+
BBBBBBFAFFFFGGGGGGEFGGHGHHHHHHHGHFGFGHHHHHHHHGGFGHHHHGGGGGHHHHHHHHHHHHHHHHHHHHHHHHHEHHGHHHHHHFHHHHHHHGGHHFGGGHHHHHFGHHHGHHHHHHHHHGHHHGGGGGGHHGHHGHFHHFHHHGHFFGHHH2GHGGHHHFGGHHHHHHHHHGGGGGHHDDFFGHHHDCDFHHHHHHHHFHHFHHHCFGHHHHHHHHHHHHHHCGFFFFGGGGGEGGFFDGE
@M05620:37:000000000-D9766:1:1101:22857:12299 1:N:0:84
GAGGCTGCTTTGGAAGAAACTCATAGATTACTGCAACAGTTCCCCCTGGACCTGGAAAAGTTTCTTGCCTTGCTTACAGAAGCTGAAACAACTGCCAATGGACGCTAACCGTAACGCAAGGCTCCCAGAAGACTCCAAGGGAGTAAAAGAGCTGATGAAACCATGGCAAGTAAGTCAGGCATTTCCGCTTTCGCACTCTTCTGCGTCCAATTGACTAATTCTCAACATTTTTACTTGTATCTGACAATCCA
+
>>AAAAFAC@@DG4ABCGFGFAGHHH5GGDHHFFEFGHBFGGHGHGEFHGGGGGFFBFCGA5FHGFDFGH53ADFEGD3GF3FFFG33BFCFFGHHGHFGE3B/>?1?BF/??E?///>///3BF?03?B1BBFFFHH1FEHG<<GFG@CFFHHHHB11??0/<??CC1F<DG1<11D0>.>FGHED.<E<0.<;:@CHF0;0;-.:;.0000000;0;0;9B0090/;000.9BF09;0;B00999/:B/
@M05620:37:000000000-D9766:1:1101:6306:12309 1:N:0:84
AGTGCCAGCTCTCAATCGCACAGGGGACCCAGGGCCTGGCCCCTCCATCCAGAAAACCTATGACCTCACCCGCTACCTGGAGCACCAACTCCGCAGCTTGGCTGGGACCTATGTGAGTATCCAGCGTAGGAATCTGGGAGTTGGGGAGGAGTGAGGAGTTGGGGAAAGACAGTCCTAACCGTGGAGGGTTCTGGTAAATGATGGGGTGAGGAGGGGCTCTTTGGCTCCCACCAGTCCCCCTGTCTGGTCTA
+
ABAABFFFBFFFGGGGGGEGGGHHGGGGGGHHGGGGGGHHHHGHGGHGHHHHHHHHHGHHHHHHHHHHHHHGGGGGHHHHHGFGHHHGGHHHGGGGGHHHGHHGGGHHGHHHHHHHHHHHHHHHHGEGDEHHHHHHHHHGGHHHGGGGGGGHHHHHHGHHHHGGGGHHGHHHHHHHHHHHGGGGGGGGCFGGGGFGGGGGGGGGGGFFFFFFFFFFFFFFFFFFFFFFFFFFFFFFFFFFFFFFFFFFFFB
@M05620:37:000000000-D9766:1:1101:6283:12327 1:N:0:84
GAGGCTGCTTTGGCAGAAACTCATAGATTACTTCAACAGTTCCCCCTGGACCTGGAAAAGTTTCTTGCCTGGCTTACAGACGCTGCCTCCTACAGGATGCTACCCGTAAGGAAAGGCTCCTAGAAGACTCCAAGGGAGTAAAAGAGCTGCTGACACAATGGCAAGTACGTCCGGCATTTCCGCTTTAGCACTCTTGTGGATCCAATTGACCAATTCTCAGCATTTGTACTTGTACCTGACAAGCCAGGGAC
+
11>1>1B>FFDFFFGGABFBBB1AB3DFG1BGDD31FEFFGGHHHGAFCCFFE0CBB10BBDEGGDBBGHH/B00BFGBD0>>EE/>GHGG1EFHHBGBGHHHHHGGGGHHFB0FGHHHGH1BD1FCGHGHE1BFEAEF0B>2BCGHHHBGF10@G0FGHHHF1FF11??F.<>CCGHHHBFFGGGEFH0CGGHHHGHG0<CFHFCGHH0CF.;FFGGGGGFGGGGGFFFGGFF0;BFFBB;FFGFFFBEE
@M05620:37:000000000-D9766:1:1101:14193:12337 1:N:0:84
ACCACACGTCTGAACTCCAGTCACCTGAAGCTATATCGTATGCCGTCTTCTGCGTGAAAAAAAATAGCAAAGCTTACCGAAGCTGAAACACCTGCCACGATGCTACCCGTAATGACAGGCTCCTAGAAAACTCCAAGAGAGTAAAAGAACTGAGTAAAAAATAACAAACAATAAAGGCATTTCAGCTTTATAACTCCCGTGAATCTAATTGAACAATTCGCAACATTTTTACTTATCTCGGACAAACCAGG
+
1>>>AA1DFAFADGG311BBFGHB1FGF11FH1D22DABAGHGHGFAG/2D11//BBFHGG//>0111111BB@D1B>/?E//BB11@BB>?FFG>E1//?//1B1FB<//?/2>1B<C/0BFC<1@<1@@1111110?<<111FD?A0><1<111==1<<.00<<0..<.00<0=0CG000000:000000000<0.9;...000;90000;00/000....9./////99////;//A-99--9:---9
@M05620:37:000000000-D9766:1:1101:15091:12364 1:N:0:84
GAGGCTGCTTTGGAAGAAACTCATAGATTACTGCAACAGTTCCCCCTGGACCTGGAAAAGTTTCTTGCCTGGCTTACAGAAGCTGAATCCTACAGGATGCTACCCGTAAGGAAAGGCTCCTAGAAGACTCCAAGGGAGTAAAAGAGCTGATGAAACAATGGCAAGTAAGTCAGGCATTTCCGCTTTAGCACTCTTGTGGATCCAATTGAACAATTCTCAGCATTTGTACTTGTAACTGACAAGCCAGGGAC
+
>1>>AAFAFFFFG1EGFFGGGGHHGHHHHHHHHGGGGGHHHHHHHGGEGGFHHHGFGHBBBFHHHGHHHHHGHGHFHHHHGHHHHHFFGHHFHHHGFGHHHHHHHGGGGHHHHHHHHHHGGHHHHHHHHHHHHHGGHGGHDFDGEHHHHHHHDGHHHEHHHHGHGHHGHGHGHHHHHHHHHGGGGGHHHHHHHHHHHHGFHHHHHHHHGHHG:GHGHHGHFBHHGHHHHHGHHHGFFGFGGBGGGGGGGG.
@M05620:37:000000000-D9766:1:1101:3273:12474 1:N:0:84
ACCACACGTCTTACCTACAGTAACCTGACGCTATCTCGTATGCCGTCTTATGCTTGACCAACAAAACAAAATCAACCGTATACCTCCTTTCAGGTCAATGTCCTGTTAATTTGACTCTAACACGACACGTCAACTGAAAAATGAAAAGCCGTAAGGCAACGGCGCAGACACGAAAACAACCTATATAGTATAAAGCCATACTGCAGTAGAGAAGATCATAAACGCATCGTCACCTTCTCACCTCAAACTCA
+
AAAAAAADFA1>BGG1A11BB3DDBDF0BBEEFEGHDBFABAGHABABFADBAADBFGGHH//BFF0//00111100/>/012211/012B@21111122222@1B12222>2211111B1>1?>>///0///12011110011111000////01000//-<-=---</<.-..-/:...//00000;0000;00./90/0000/;0000;///000;00009-9---9---;/////99-/-//9//:/
@M05620:37:000000000-D9766:1:1101:5925:12476 1:N:0:84
GAGGCTGCTTTGGAAGAAACTCATAGATTACTGCAACAGTTCCCCCTGGACCTGGAAAAGTTTCTTGCCTGGCTTACAGAAGCTGAAACATCCTACAGGATGCTACCCGTCCGGAACGGCTCCTAGAAGACTCCAAGGACGTAAAAAAGCTGCTGACACAATGGCAAGTCCGTCAGGCCTTTCCGCTTTCGCACTCTTGTGGATCCAATTGACCAATTCTCAGCATTTGTACTTGTAACTGCCAAGCCAGG
+
A3AAA?FAFFFFFFGGFFGFGGGHGGFHHGHHGHFHEGHGHHHHHGGGGFHHHHHFHF2GFGHHHFHHHHHHGCFCGHHHEHHGHGFEGHHH?@FHFHBGFHHHFHHHE111>/?////<</FH3FBGG10BFH11B/00>//0?21//?BG1GHD0<1F<GG1F01>111...<DHC<<CDHHGGGGG0;DAGG/CHGGGGGGGFGBG0000:F.CBFGG0;CFFGFGG0CFBFFFFFBB/;FF.:..;A
@M05620:37:000000000-D9766:1:1101:21681:12476 1:N:0:84
AGTGCCAGCTCTCAATCGCACAGGGGACCCAGGGCCTGGCCCCTCCATCCAGAAAACCTATGACCTCACCCGCTACCTGGAGCACCAACTCCGCAGCTTGGCTGGGACCTATGTGAGTATCCAGCGTAGGAATCTGGGAGTTGGGGAGGAGTGAGGAGTTGGGGAAAGACAGTCCTAACCGTGGAGGGTTCTGGTAAATGATGGGGTGAGGAGGGGCTCTTTGGCTCCCACCAGTCCCCCTGTCTGGTCTA
+
>A>>ADFFBFFFGAGGGFGGEGHHG2AEGEHGBEFGGGHHHHGHGGHHHHHHHHHGHGHHGFHHHGHHHHHEE>EFHHDGBBGHHH1?EGHGEGCGGHHHGHFGGGHHGHHHHHFGHHHHHHHHHGGDGGHFGHHHHH0FGHHHGG.DGAGHHFHHFDHHHFGGGDAHHHHHHHHHHHHHGGGGFGGGEGGGGGGGGGGGGGGGGDDFFFFFFFFFFFFFFFFFFFFFFFFFFFFFFFFFFFFFFFFFFFF
@M05620:37:000000000-D9766:1:1101:12950:12492 1:N:0:84
GAGGCTGCTTTGGAAGAAACTCATAGATTACTGCAACAGTTCCCCCTGGACCTGGAAAAGTTTCTTGCCTGGCTTACAGAAGCTGAATCCTACAGGATGCTACCCGTAAGGAAAGGCTCCTAGAAGACTCCAAGGGAGTAAAAGAGCTGATGAAACAATGGCAAGTAAGTCAGGCATTTCCGCTTTAGCACTCTTGTGGATCCAATTGAACAATTCTCAGCATTTGTACTTGTAACTGACAAGCCAGGGAC
+
A1AAA1>>@F3F1GGGCCGCFCD3AFHDAEFGHDGH1FGFFHBAGGEFCBBB0BEGEG0EGGBHDH1BGGGHHHFFHBGFHHHGFGHHHCGG@@BGBGHFGFFGGGGCEEGFFHHH/>EEGGHFHHF>GGEGFHAFEE?FGHFBFGGGFHHFHHHDFAFFGB@FF@<?FFGGFFFGHF1<?A.C.<FGF1<<FDG0=GGFHHHHFHD0DDHHHHCC0CGGGCHGGFHH0:CC;GFGGFFBCB.;9FFG??A
@M05620:37:000000000-D9766:1:1101:21670:12494 1:N:0:84
AGTGCCAGCTCTCAATCGCACAGGGGACCCAGGGCCTGGCCCCTCCATCCAGAAAACCTATGACCTCACCCGCTACCTGGAGCACCAACTCCGCAGCTTGGCTGGGACCTATGTGAGTATCCAGCGTAGGAATCTGGGAGTTGGGGAGGAGTGAGGAGTTGGGGAAAGACAGTCCTAACCGTGGAGGGTTCTGGTAAATGATGGGGTGAGGAGGGGCTCTTTGGCTCCCACCAGTCCCCCTGTCTGGTCTA
+
BCAABFFFCFFFGGGGGFGGGGHHGGGGGGHHGGGGFGHHHHGHGGGHHFFGHGHHHGHHHHGHHHHGHHHGGGEGHHHHHHHHHHHHGHHHGGCGFHHHGHHGGGHHGHHHHHGHHGHHHHHHHGGGGGHHHHHHHHHGGHHHGGGGGGGHHHHHHGHHHGGGGGHHHHHHHHHHHHHHGGGGGGGGEGGGGGGGGGGGGGGGG?DFFFFFFFFFFFFFFFEFFFFFFFFFFFFFFFFFFFFFFFFFFFB
@M05620:37:000000000-D9766:1:1101:24963:12494 1:N:0:84
GAGGCTGCTTTGGAAGAAACTCATAGATTACTGCAACAGTTCCCCCTGGACCTGGAAAAGTTTCTTGCCTGGCTTACAGAAGCTGAATCCTACAGGATGCTACCCGTAAGGAAACGCTCCTAGAAGACTCCAATGGAGTAAAAGAGCTGATGAAACAATGGCAAGTAAGACAGGCATTTCCGCTTTAGCACTATTGTGGATCCCATTGAACAATTCTCAGCACTTGTACTTGTAACTGACAATCCACGGAC
+
A3AA>>FBFFFDGB5BGGCGFGHHHFHHHHBGFG4GFHFHHDABBEAFAGBFGHEGB32BBFH5FHGBBB3BBFH3BBBFHH3FG33@5B5D33BBFBB2BBBGH??/E?33?E31>/??3?DFFDGGDFGF?4BBB?B?FFFFFF?D2BFGFBD<<G<D@@GF?D11F1??FA?F??1D>E<A>F1>F1><0=0=0=<<CGC/CDHDF:<;C<;:0<C0/;.:/0=0<<0;;;C0C;9/:C0:;;/.999
@M05620:37:000000000-D9766:1:1101:20203:12507 1:N:0:84
GAGGCTGCTTTGGAAGAAACTCATAGATTACTGCAACAGTTCCCCCTGGACCTGGAAAAGTTTCTTGCCTGGCTTACAGAAGCTGAATCCTACAGGATGCTACCCGTAAGGAAAGGCTCCTAGAAGACTCCAAGGGAGTAAAAGAGCTGATGAAACAATGGCAAGTAAGTCAGGCATTTCCGCTTTAGCACTCTTGTGGATCCAATTGAACAATTCTCAGCATTTGTACTTGTAACTGACAAGCCAGGGAC
+
BABBBBFBFFFFGGGFCEGGDGEGHH5FGGHFGHHBGGHHHHHHHGGGHEEHCHHFGHFHHGHHHHHHHHHHHHHHHHHHHHHGHHGHHHHHHHGHHHHHHHHHHGGGGHFHHHHHHHHGHHHGHHGHHHHHHHGGHGGHHHHHFHHHHHHHHHHHHHHHHHGHGHHHHFGGHHHHHHHHHGGGGGHHHGHHGHHHGHGGHGHHHHGGHHHHHHHFHHHHHHHHHHHHHHHHCGGGGFGFGGGGGGFGEGG
@M05620:37:000000000-D9766:1:1101:24126:12512 1:N:0:84
AGTGCCAGCTCTCAATCGCACAGGGGACCCAGGGCCTGGCCCCTCCATCCAGAAAACCTATGACCTCACCCGCTACCTGGAGCACCAACTCCGCAGCTTGGCTGGGACCTATGTGAGTATCCAGCGTAGGAATCTGGGAGCTGGGGAGGAGTGAGGAGTTGGGGAAAGACAGTCCTAACCGTGGAGGGTTCTGGTAAATGATGGGGTGAGGAGGGGCTCTTTGGCTCCCACCAGTCCCCCTGTCTGGTCTA
+
BBAAADFFBFFFFABFFFFFGCFAFEEGDFHHAEEE2AF2BFEGGGHHHGGHFHFHGEFHHGEHHGHHHHHE0>EEHHFEGFBF1FFHGHHHEE>@EGHHFGBFEEFGGHHHFHFHHFHFDFFDHG/ECGFFFHHHBHHC/?FGCCGGCAEHHBBFHA<GDGCDGGAGEFBG:;:GBFGHB;C?DF?B9:9FBBFFFFGFFFFBA.;@EFFFDD?BB9AFFFBFB9/A..;DEA;B/BAD-ABFFFF//;/
@M05620:37:000000000-D9766:1:1101:2413:12536 1:N:0:84
GAGGCTGCTTTGGCAGAAACTCATAGATTACTGCAACAGTTCCCCCTGGACCTGGAACCGTTTCTTGCCTGGCTTACAGAAGCTGCCTCCTACAGGATGCTACCCGTAAGGCCCGGCTCCTCGCAGACTCCACGGGCGTCCCCGAGCTGCTGCCCCAATGGCACGTACGTCCGGCATTTCCGCTTTCGCCCTCTTGTGGCTCCAATTGACCACTTCTCAGCATTTGTACTTGTAACTGACCAGCCAGGGAC
+
>3>>A>FBFFFFGFGFFCGBGGHHHDBFGFFGDF4DGFBDFGHHHGEGGFGHHGFBB31EBEGBFDFFGHHAFBB3BGBDBFBFG3F@FBF3FGHHBGFHGHGHFEEE?FH3//>@EEGGH0A//?>FFBF?<EGG/AC/<..><@DFH/GH0..<.<=GHHF0EH/:@CGGC-BGGGGGCECEGG0AC.CBGGFFFFFEFFFF9BFFFFFF.FF9B9BFF/BFFFFBF9FFF;;BBFFB//;EF9AFDEE
@M05620:37:000000000-D9766:1:1101:20556:12595 1:N:0:84
GAGGCTGCTTTGGAAGAAACTCATAGATTACTGCAACAGTTCCCCCTGGACCTGGAAAAGTTTCTTGCCTGGCTTACAGAAGCTGAAACATCCTACAGGATGCTACCCGTAAGGAAAGGCTCCTAGAAGACTCCAAGGGAGTAAAAGAGCTGATGAAACAATGGCAAGTAAGTCAGGCATTTACGCTTTAGCACTCTTGTGGATCTAATTGAACAATTCTAAGCATTTGTACTTGTAACTGACAAGCCAGG
+
BABBBBFBFFFFGGGGGGFGGGHHHHHHHHHHHHHHGHHHHHHHHGGGHHHHHHHHFHHHHHHHHHHHHHHHHHHHHHHHHHHHHHHHHH3B33@FH331F@F3GBGGEE/11B3BB??/30?3BFB3D3BG3?FHH///?AFGD?GGGH22FGHHH2@2?FG2@G1/<?FGF1@GHHHHHH1>FG.>F=FHGGHHHFHFF.00<<=0DG<C0CFGHHGH0:0:0<CCC00;<GGGF0CFF0CBF.C./;C
@M05620:37:000000000-D9766:1:1101:5683:12595 1:N:0:84
AGTGCCAGCTCTCAATCGCACAGGGGACCCAGGGCCTGGCCCCTCCATCCAGAAAACCTATGACCTCACCCGCTACCTGGAGCACCAACTCCGCAGCTTGGCTGGGACCTATGTGAGTATCCAGCGTAGGAATCTGGGAGTTGGGGAGGAGTGAGGAGTTGGGGAAAGACAGTCCTAACCGTGGAGGGTTCTGGTAAATGATGGGGTGAGGAGGGGCTCTTTGGCTCCCACCAGTCCCCCTGTCTGGTCTA
+
AAABCFFFCFFFGBFGGFGFEEBGBEEGGGGHGGGGGFHHHGGHGGFHHHGHHFHHHGHHHHHHHFEGHHHGGGCFHHHGHHGFFHCGGHHHGFFGGGHHGHHGGGHHGHHHHHHGHGHHHHGHHGCDGEHHHHHHHHGGEHHGGGGGGGGHHHHHHGHHHGFGEGGHFHHHCGHHHHHHGFFGGGGG;9FGGGGGGGGGFFFGGGFFFFFFFFFFFFFFFFFFFFFFFFFFFFFFFFFFFFFFFFFFBB0
@M05620:37:000000000-D9766:1:1101:13776:12617 1:N:0:84
GAGGCTGCTTTGGAAGAAACTCATAGATTACTGCAACAGTTCCCCCTGGACCTGGAAAAGTTTCTTGCCTGGCTTACAGAAGCTGAAACATCCTACAGGATGCTACCCATAGGAAAGGCCCCTAAAAGACTCCAAGGGGGAAAAAAAGCTGATGAAAAAATGGAAAGAAAGTAAGGCATTTCCGCTTTAGAACTCTTTGGGATCCAATTGAAAAATTCTCAGAATTTGAACTTGTAAATGAAAAGCCAGGG
+
BBAABBFBFFFFGGGGFGGGGGHHHHHHHHHHHHHHHHHHHHHHHGGGHHHHHHHGHHHHGHHHHHHHHHHHHHHHHHHHHHHHHHHHHHHHEBBGHBFEFCGF4GHFHEG333BG111/>>//23B3/233BFEBF////??FF///0111<1?GGFFGC<C1FGG00/<=000<<.<<GDGDDAE.;:;0000;C00/;:/.99FFG0999FA.C00009000;B0000;;000=09009;F/;9.9A9
@M05620:37:000000000-D9766:1:1101:13074:12686 1:N:0:84
GAGGCTGCTTTGGAAGAAACTCATAGATTACTGCAACAGTTCCCCCTGGACCTGGAAAAGTTTCTTGCCTGGCTTACAGAAGCTGAATCCTACAGGATGCTACCCGTAAGGAAAGGCTCCTAGAAGACTCCAAGAGAGTAAAAGAGCTGATGAAACAATGGCAAGTAAGTCAGGCATTTCCGCTTTAGCACTCTTGTGGATCCAATTGAACAATTCTCAGCATTTGTACTTGTAACTGACAAGCCAGGGAC
+
AABBAAFBFFFFGGGGGBGGGGFHCHHHHHHHHHGHEGHHHHGHHGGGHGHHHHHGH32FGGHHHHHHHHHGHHHGHHHHEFHFFGHFH3DECB3?B@FFHDGB1>E>1?3G3??BFEFGHEHHF?GHHHHG330BFEEG4F3FFFGFHFHFHHHHHFHHFHGEFFFGH1FBGHHHHHHG1ECADGH<11<FHHHGHHGGBHH00=DDGFHHBGGF0CBFFG00G0CCGHHFCCB0C009F0..C/..9CE
@M05620:37:000000000-D9766:1:1101:13088:12697 1:N:0:84
GAGGCTGCTTTGGAAGAAACTCATAGATTACTGCAACAGTTCCCCCTGGACCTGGAAAAGTTTCTTGCCTGGCTTACAGAAGCTGAATCCTACAGGATGCTACCCGTAAGGAAAGGCTCCTAGAAGACTCCAAGGGAGTAAAAGAGCTGATGAAACAATGGCAAGTAAGTCAGGCATTTCCGCTTTAGCACTCTTGTGGATCCAATTGAACAATTCTCAGCATTTGTACTTGTAACTGACAAGCCAGGGAC
+
AAAAB?>AFFDFCGGGGGGGFGHGHHGHHHHHFGHHHGHHHHHHHGGGHHHHHGHFHHHHHHHHDHDGHHHHHHHHHHHHHHHHFGHHHHHHHGHHFHHHHHHHHGGGGHHHHHHGHHHGHHHHHHHHHHHHHHGGGGEGFGHHFHHHHHHHHHGHHHHHHHGHGHHHH<GFGFFHHHHHHGGGCGGHF1FGFHHFDGGHHHHHHHGGHGHHHHEHHHHGGHHHHHHHHHHFGGFGGGFFFFFFGGFGGGE
@M05620:37:000000000-D9766:1:1101:13743:12704 1:N:0:84
GAGGCTGCTTTGGAAGAAACTCATAGATTACTGCAACAGTTCCCCCTGGACCTGGAAAAGTTTCTTGCCTGGCTTACAGAAGCTGAATCCTACAGGATGCTACCCGTAAGGAAAGGCTCCTAGAAGACTCCACGGGAGTACAAGAGCTGATGAAACAATGGCAAGTAAGTCAGGCATTTCCGCTTTAGCACTCTTGTGGATCCAATTGAACAATTCTCAGCATTTGTACTTGTAACTGACACGCCAGGGAC
+
AAAABAFBFFFFGGGGEGGGGGHHHHHHHFHHHHHFGHHGHHHHHGGGHCGHHHHHHFBFGHHHHHHHHHHHHHHCHHHHHHHHHFH5F@B5@33?F@32G4G?11>>11@3331B?30FFFGFG3GCDHBE2//>C@/F333BGC2DHHF2FHHFFHGBBFHBF<GGG1?1FHHHH1G11>DA.FD=00<GFHH<G0.<0G/00:<00C:;CHHH0;00/C0:00CBFGF0;9F0F00/;0.-9.-..9.
@M05620:37:000000000-D9766:1:1101:22152:12716 1:N:0:84
GAGGCTGCTTTGGAAGAAACTCATAGATTACTGCAACAGTTCCCCCTGGACCTGGAAAAGTTTCTTGCCTGGCTTACAGAAGCTGAATCCTACAGGATGCTACCCGTAAGGAAAGGCTCCTAGAAGACTCCAAGGGAGTAAAAGAGCTGATGAAACAATGGCAAGTAAGTCAGGCATTTCCGCTTTAGCACTCTTGTGGATCCAATTGAACAATTCTCAGCATTTGTACTTGTAACTGACAAGCCAGGGAC
+
B@BBBBFAFFFFGGGGGG4FGGHHHHHFGHHGH5FHFHHHHHHHHGGAAGHHHGHFBDFEGHHHHHHHHHHHHHHGHHHHHHHHHHHGHHHHHFCGHHHGF4BFGEG>EGGGHHCGHHHGHHHHHFHHHHHHHHFEGGGGGHHGFHGHHHHHHHHGHFHGH2@GGGHHHGGHHHHHHHHHHGGGGGHGGDGHHHHD=GEFHHHHHHGGFFGHHHGGHHHHHHHHHGHHHFGH=GFGGBFBFF;CGG9EFGG
@M05620:37:000000000-D9766:1:1101:20425:12717 1:N:0:84
GAGGCTGCTTTGGAAGAAACTCATAGATTACTGCAACAGTTCCCCCTGGACCTGGAAAAGTTTCTTGCCTGGCTTACAGAAGCTGAAACATCCTACAGGATGCTACCCGTAAGGAAAGGCTCCTAGAAGACTCCAAGGGAGTAAAGAGCTGATGAAACAATGGCAAGTAAGTCAGGCATTTCCGCTTTAGCACTCTTGTGGATCCAATTGAACAATTCTCAGCATTTGTACTTGTAACTGACAAGCCAGGG
+
AAAABAFAFFDFGGGCCGGGFGHFHHGHHHHGHGHFHHHHHHHHHGEF2AGGHGHFHHHHFGHHHGFGHHHHFGGHHHHHHFHHHHHGHHHHEG5FFFEGGH2EFHHE??EECGGHFFFHHHEGH4GGFHHHHEGHFAEHGAGBGDHFHHFHHFHHGFHHFHHHFHFF?FD?<FGGBCBHHH1CDGDGHH>FGEHHHF00EGGGHFBG0DGFFHF:GFHHHGGHEGFGFHFHGGGGGFF90;BFFEFEFED
@M05620:37:000000000-D9766:1:1101:6990:12729 1:N:0:84
GAGGCTGCTTTGGAAGAAACTCATAGATTACTGCAACAGTTCCCCCTGGACCTGGAAAAGTTTCTTGCCTGGCTTACAGAAGCTGAATCCTCCCTGATGCTACCCGTAAGTAAAGGCTCCTAGAAGACTCCAATTGAGTAAAAGAGCTGATGAAACAATGGCAATTAAGACAGGCATTGCCGCTCCAGCACTATTGATGATCCAATTGAACAACTCTCAGTATTTATACTTGTAACTGACAACCCATGGAC
+
AABBBBFBFFFFGCFG4GFGFGFGHFHHF5GHHHGFFHHHHGHHHGGGAFFGHHHHGHHGHHHHHHHGGHHHHHHGHHHHHHGHHGG5DG53312BB@GBB4BF1B>>>FBB4G4@?3B/BFEFFFGHBEG3G43333B4FFB3?2BFG2?FDGHHFEDG222G22@F>2@FFF</?111?//>-.1>FB0>1<=D00=0=0D0<G0000<0<.:;0:G00000;0000;;00;;0<B0/0C..9:://:9
@M05620:37:000000000-D9766:1:1101:20086:12742 1:N:0:84
GAGGCTGCTTTGGAAGAAACTCATAGATTACTGCCACAGTTCCCCCTGGACCTGGAAACGTTTCTTGCCTGGCTTACAGAAGCTGAAACATCCGACAGGATGCTACCCGTTAGGACCGGCTCCTAGAAGCTTCCAGGGGAGTCCCAGAGCTGATGAAACATTGGCAAGCAAGTCAGGCATTTTCGCTTTTGCACTCTTTAGGATCCTATTGAACACTTTTGAGCATTTGTACGTGTAACTGCTAAGAACGG
+
>1>AA1FAFFFD1FGBB1BGFG1FBGFHH1BGHH01B0BBGHHHHGEGC0FFHGFHH10BBFGGBGFHHHHHHGFBGHHDGHHCG1FHG01F0/>E/>>0F1BF2B00?/0//011//<//</1<11BB111B11B0/<</C0F11?/?0?F<11111<F11110>F..<F00=00//.00<0=-<...0000<CHHH00<0CCCH000;F0C009000;0..;00=F0C0;.//;/;0CBB00/9//9-;
@M05620:37:000000000-D9766:1:1101:17759:12783 1:N:0:84
GAGGCTGCTTTGGAAGAAACTCATAGATTACTGCAACAGTTCCCCCTGGACCTGGAAAAGTTTCTTGCCTGGCTTACAGAAGCTGAATCCTACAGGATGCTACCCGTAAGGAAAGGCTCCTAGAAGACTCCAAGGGAGTAAAAGAGCTGATGAAACAATGGCAAGTAAGTCAGGCATTTCCGCTTTAGCACTCTTGTGGATCCAATTGAACAATTCTCAGCATTTGTACTTGTAACTGACAAGCCAGGGAC
+
CBBBCCFBFFFFGGGGGGGGGGGHHHHHHHHHHHHHHHHHHHHHHGGGHHHHHHHHGHHHGHHHHHHHHHHHHHHHHHHHHHHHHHHHHHHHHHHHHHHHHHHHHGGGGHHHHHHHHHHGHHHHHHHHHHHHHHGGHGFHHHHHGHHHHHHHHHHHHHHHHHHHGHHHHFGGHHHHHHHHHGGGGGHHHGHHGHHHGHGHHHGHHHHHHHHHHHHGGHHHGHHHHHHHHHHHHHGGGGGGGGGGGGGGGGE
@M05620:37:000000000-D9766:1:1101:8393:12824 1:N:0:84
GAGGCTGCTTTGGAAGAAACTCATAGATTACTGCAACAGTTCCCCCTGGACCTGGAAAAGTTTCTTGCCTGGCTTACAGAAGCTGAATCCTACAGGATGCTACCCGTAAGGAAAGGCTCCTAGAAGACTCCAAGGGAGTAAAAGAGCTGATGAAACAATGGCAAGTAAGTCAGGCATTTCCGCTTTAGCACTCTTGTGGATCCAATTGAACAATTCTCAGCATTTGTACTTGTAACTGACAAGCCAGGGAC
+
BBCBCCFCFFFFGGGGGGGGGGHHHHHHHGHHHHHGHHHHHHHHHGGGHHHHHHHGHHHHFGHHHHHHHHHHHHHHHHHHGHHHHHHHHHHHFFHHGHHFGGHHHGGGGHHHHFHGHGHGHGGHGGHHHHHHFGGGHGEFFGFFGGFFGHHHHHF>FGGHHHGGGDGHHDGHHHHHGGGHGGFGEFGFF1FFCGHH=GEFHHGFHHHHHFCCHGGGHGFB:CCGHHHFHHFG<<FBFGGGBFAEAGF9AFE
@M05620:37:000000000-D9766:1:1101:2592:12921 1:N:0:84
GAGGCTGCTTTGGAAGAAACTCATAGATTACTGCAACAGTTCCCCCTGGACCTGGACAAGTTTCTTGCCTGGCTTACAGAAGCTGAAACAACTGCCAAGTACTGCAACCATTTACGAATTAGTACTCGTGGACATCCAAGTGAACAATGCGCAGAATTTTCACTGGCAACTGACACACCAGGTACAAAATATGTCAACATGACCCCTCGGAACTCCACTTATCCATCTGTATCCCTTTAGCCGTCCTCCGC
+
A3>AABFBCBBDG45AFFGGGGGHHFHHGFGHFFFFFGHHHFFFGGEGEHFFHHGH2A11FHHHHHHGGF3BBGHEF5BDFHBGGE3GBG?FHH3B@F1B4BB4BBB3BF3FF4411?1?434BFFG>0///333BBB33B444BFB2BB/<///22>2222@@22/?1/001?110/<<0>11=>110111110=000/<<//<..<;:..-0:;:/:0:00000000;0900/;00000;..-9.0;..
@M05620:37:000000000-D9766:1:1101:13719:12928 1:N:0:84
GAGGCTGCTTTGGAAGAAACTCATAGATTACTGCAACAGTTCCCCCTGGACCTGGAAAAGTTTCTTGCCTGGCTTACAGAAGCTGAATCCTACAGGATGCTACCCGTAAGGAAAGGCTCCTAGAAGACTCCAAGGGAGTAAAAGAGCTGATGAAACAATGGCAAGTAAGTCAGGCATTTCCGCTTTAGCACTCTTGTGGATCCAATTGAACAATTCTCAGCATTTGTACTTGTAACTGACAAGCCAGGGAC
+
>>AAAAFBFFFFGGGGGFFGGGGHHGHHHBGHHHG4GHGGHHHHHGGGHHHHGHHHHHHGHHHHHHHHHHHHHHHGHHHFHHHHHHHHHHHHHHHH1GHHHHHHHGGGDHHHHHHHHHHGHHHHHHHHHHHHHHGGHGFHHHHHGHHHHHHHHHHHHHHHHHHHGHHHHFGHHHHHHHHHHGGGGGHHHHHHGHHDGGGHHHHHHHGHHHGHHHHHHHHHHHHHHHHHHHHHHHGGGGGFGGGGGGGGGGG
@M05620:37:000000000-D9766:1:1101:19264:12928 1:N:0:84
GAGGCTGCTTTGGAAGAAACTCATAGATTACTGCAACAGTTCCCCCTGGACCTGGAAAAGTTTCTTGCCTGGCTTACAGAAGCTGAATCCTACAGGATGCTACCCGTAAGGAAAGGCTCCTAGAAGACTCCAAGGGAGTAAAAGAGCTGATGAAACAATGGCAAGTAAGTCAGGCATTTCCGCTTTAGCACTCTTGTGGATCCAATTGAACAATTCTCAGCATTTGTACTTGTAACTGACAAGCCAGGGAC
+
A3AABBFBFFFFGGGGGGGGGGHHHHHHHHHHHHFFFFGFHHHHHGGGHHHHHHHHHHCBBFGHHHHHHHHHHHHFHHHHHHHHHGHHHHHGHHHHFHHHHHHHHGGGGHHGHGHHHHHGHHHGHHHHHHHHHHGGEGGBHHHH/GHHHHHHFHHHH/GHHH2GGHHGHGHHHHHHHHHHHGGGGGHHHGHHGHHGGHGHHHHGHHHHHHHHHHHHHHHHGGHHHHHHHHHHHHGGGGGGGGGGGGGGGGG
@M05620:37:000000000-D9766:1:1101:2615:12942 1:N:0:84
GAGGCTGCTTTGGAAGAAACTCATAGATTACTGCAACAGTTCCCCCTGGACCTGGAAAAGTTTCTTGCCTGGCTTACAGAAGCTGAAACAACTGCCAATGGCACCTACCCGGAAGGACACGTTCCTAGATTACTGCAAGGGAGCAAAATGGCTGATCAAACAATCGCAAGTAAGTCATTCATTCTCGCTCTAGCACGCGTGTGGATCTAATCGAACAATTCTCATCATTTGTACTTCTAACTTGCAAGCCA
+
BBBBBBFBFFFFGGGGCGGFGGHHGHFGHCHHFGFFHHGHHHHHHGGGHFHHHHHBGFCFBFHHHFGHHHHGHBGHHHHHCGHHHGBBBGHGFHHHFHHH3233BB3?BFG/E//EC020/00?BB4434?BFE4B2FDE/?//?@2@2222</022@GD10?11?/<<DH1FGFGHGF1>11111<<..<=0=00---;-;..<0000900..9.:/0000;;0;0;00;C0;900;0=F;00;FFF?.;
@M05620:37:000000000-D9766:1:1101:13712:12944 1:N:0:84
GAGGCTGCTTTGGAAGAAACTCATAGATTACTGCAACAGTTCCCCCTGGACCTGGAAAAGTTTCTTGCCTGGCTTACAGAAGCTGAATCCTACAGGATGCTACCCGTAAGGAAAGGCTCCTAGAAGACTCCAAGGGAGTAAAAGAGCTGATGAAACAATGGCAAGTAAGTCAGGCATTTCCGCTTTAGCACTCTTGTGGATCCAATTGAACAATTCTCAGCATTTGTACTTGTAACTGACAAGCCAGGGAC
+
AAAABBFBFFFFGGGGCGGGGFGHHHHFFGHHHHHHFHHHCGHGHGGGEBGHHHGHHFFHGHHHFHFFHHBGHHGHHGHHHHHHHHHBHHGHGHHHFHHHHHHHHGGGGHHHHHHHHHHGHHHHHHHHHHHHHHGGHGFHHFHHGHFHHHHGHHFGHHHHHGHHGDHHHDDHHHHHHHHHHGGGGGHHHFHHFHHDDGGHGHFHHHGHHHGHGHFFHHHHHHHHHHHHHHHHHHGGGGEGFGGGGGGGGG?
@M05620:37:000000000-D9766:1:1101:22919:12977 1:N:0:84
GAGGCTGCTTTGGAAGAAACTCATAGATTACTGCCACAGTTCCCCCTGGACCTGGAAAAGTTTCTTGCCTGGCTTACAGAAGCTGAATCCTACAGGATGCTACCCGTAAGGAAAGGCTCCTAGAAGACTCCAAGGGAGTAAAAGCGCTGATGAAACAATGGCAAGTAAGTCAGGCATTTCCGCTTTAGCACTCTTGTGGATCCAATTGAACAATTCTCAGCATTTGTACTTGTAACTGACAAGCCAGGGAC
+
>1AAAAFAFFFFBFGG11FGGG1FBD1B31FHGHAFFEFFFGHFHG?FA0FFEFFGH10BBFFG2D1GHDFHHH0BGFHFHHHF@GFHFFGHHHGH0BGGGHHHHGGGGHHHGGFHEHHFHHG11G1GHHHFHHFG/ECGDFHH0ECE<CHH2FGHHAGFCG0?FFF1G<GFHFGHHHHHHGGGGGEGGGGGFFDDDGGFEHHHHHHHHHHFHFHHEHFH/;CCFFGCFGFFFGFFGGGFFFFEGGGEGGA
@M05620:37:000000000-D9766:1:1101:15740:13001 1:N:0:84
AGTGCCAGCTCTCAATCGCACAGGGGACCCAGGGCCTGGCCCCTCCATCCAGAAAACCTATGACCTCACCCGCTACCTGGAGCACCAACTCCGCAGCTTGGCTGGGACCTATGTGAGTATCCAGCGTAGGAATCTGGGAGTTGGGGAGGAGTGAGGAGTTGGGGAAAGACAGTCCTAACCGTGGAGGGTTCTGGTAAATGATGGGGTGAGGAGGGGCTCTTTGGCTCCCACCAGTCCCCCTGTCTGGTCTA
+
>A>>AFBF?FFFGGGGFFGGEGHGFGGGDGHFFGFCCAGF2GGAEGHFEHFFECAGHGFFGHEHHHHFHC?FGG?GHHHHHHHHHHHGGEHHGGGGGFFGGFHGGGHGGFFGDFGHHDHFFGBGHC/A<B<GFFDFFECFEBGFCCFCGFFGC00CGA/<0/<@CACFGFGBCGGFGGFG@DAB?ADG9FFFFGGGFGGGGGGGGGDBFEFBD?;>;-AFBFFBFFFAFFEDFFFFFFFABFFFBFFFFFF
@M05620:37:000000000-D9766:1:1101:11100:13055 1:N:0:84
GAGGCTGCTTTGGAAGAGCACACGTCTGAACTCCAGTCACCTGAAGCTCTCTCGTATGCCGTCTTCTGCTTGAAAAAAAAAGACAAAAATCCGCCGCTTGGCTTGACCCTATGTGAGTATCCAGCATAAAAATATGGGAGTTGGGGAGGAGTGAGGACTTGGGGAAAGACAGACCTAACCGGGGAGGGTTCTGATAAATGATGCATTGAGGAGGGACTCTTCAGCTCACACCACACCCCATCTCTACTCGT
+
BAABBA?AFFFFGGFGGGGGGGHGHAAFBDGHBGHBFGFHHHHCFHFG35BBGDFEHGDFEBEGFDGFHHHHF3FGFC0>F1?2BB2B?13B//>>><?/??30/02B22222B33F32222@222<<22>2@1@GBC0F/01</<.<-..<<0<<0.<00<<-...://///:.:;:/C---;----.../9//;;B///////9;///./:.-...;:///////////.;.....-../:///9/;..
@M05620:37:000000000-D9766:1:1101:4520:13063 1:N:0:84
ACCACACCTTCTACAATGAGCTGCGTGTGGCTCCCGAGGAGCACCCCGTGCTGCTGACCGAGGCCCCCCTGAACCCCAAGGCCAACCGCGAGAAGATGACCCAGGTAGGTGGCCGCCTCCCTCTTCTGGTGGCCGCCTCCCTCCTTCCTGGCCTCCCGGGCCTGCGCCCTTTCTCCCTGGTTCTCTCTTCTGCCGTTTTCCGTAGGACTCTCTTCTCTGACCTGCGCCTCCTTTGGAACTCTGCAGGTTCT
+
DCCCCDBAFFFFGGGGGGGGGGHHGEGEGGHHHGGGGGGGGHGHHGGGGGGGHHHHHHHGGGGGGGGGGGGHHHHGGGGHGHHHHGGGGGBDGGHHHHHHHH/G/111??F/?G---..>./<C00=D00<.C.-;-.CH./=.F0F/0;/C.0CF.E----9..-;A9CFB0900/;FFFF99B0BF00B0F0;DFF?FEAB.A.B0/900B0000;09B/0/.;-..;9FFFFEFFB0090B0FAF00;
@M05620:37:000000000-D9766:1:1101:15478:13111 1:N:0:84
GAGGCTGCTTTGGAAGAAACTCATAGATTACTGCAACAGTTCCCCCTGGACCTGGAAAAGTTTCTTGCCTGGCTTACAGAAGCTGAAACATCCTACAGGATGCTACCCGTAAGGAAAGGCTCCTAGAAGACTCCAAGGGAGTAAAAGAGCTGATGAAACAATGGCAAGTAAGTCAGGCATTTCCGCTTTAGCACTCTTGTGGATCCAATTGAACAATTCTCAGCATTTGTACTTGTAACTGACAAGCCAGG
+
BBCCCCFCFFFFGGGGGGGGGGHHHHHHHHHHHHHHHHHHHHHHHGGGHHHHHHHHHHHHGHHHHHHHHHHHHHHHHHHHHHHHHHHHHHGFFHBGHHHHHHHHHHHHGEFGFHHHHFHHHHGHHFHHHHHHHHHFHFGHGDGHHHHGHHHHGHHHHHHHHHGHHGHGHHHHHHGGHHHHHHHHGGGGEFDGHHHHHGF0CDBGHHHHHHHHFHHHGCFHHGCHHHHHHHHHHGGFGGGFGGGGGFGGGGG
@M05620:37:000000000-D9766:1:1101:20587:13118 1:N:0:84
GAGGCTGCTTTGGAAGAACCTCATAGATTACTGAAACAGTTCCCCCTTGACCTGGAAAAGTTTCTTGCCTGGCTTACAGAAGCTGAAACATCCTCCACGATGCTACCCGTAAGGAAAGGCTCCTAGAAGACTCCAAGGGAGTAAAAGAGCTGATGAAACAATGGCAAGTAAGTCAGGCATTTCCGCTTTAGCACTCTTGTGGATCCAATTGAACAATTCTCAGCATTCGTACTTGTAACTGACAAGCCAGG
+
>3AA3>C>@BB4BA5BFG4AFGHHHBEDFF4BF54B3FBBD5AA2BA2ABBADFAF33233AFAGGFB3B3BFHH3BBFGHHGGHB3GFFEH?B33F2B/?1BBFFGG1>E?1B3BGGF??BFGBBBFBEGGFF33B?CCA??DBFFEBFGHF@@2@1@@<@<1?<FC<?F<@1FFFBF>>1<<>.A>F10=0<CG00<=C<GFH/:CGGHHC;0:0;=CC:<;0;G0099;.;0;0;CFF9/;C.;A9AC
@M05620:37:000000000-D9766:1:1101:4943:13122 1:N:0:84
GAGGCTGCTTTGGAAGAAACTCATAGATTACTGCAACAGTTCCCCCTGGACCTGGAAAAGTTTCTTGCCTGGCTTACAGAAGCTGAAGCCTACCAGATGCTCCCCGTAACTAAAGCCTCCCAGAAGACTCCAATCGAGTAAAAGAGCTGATGAAACAATGGCAAGCAAGCCAGGCATGTCCGTCCTAGCACTCTTTTGGAGCACATTGAACAATTCTCATGATTCCTACTTGTAACTGACAATCGAGGGAC
+
AAAAAAFAFFFFGF1FGF1FGGFHGHHGHHHHGGHHGGHHHHHHHGGGHGHHHHHHHHHHHHHHHBGGHHHGHHHHHFFFHFGHHHG1BG@1BB1BB1BBBBF/E>?/>/2@BB11B>0//BF/FFHF1F1GH1<?GAFFH2G1F00BFGF>FHHF0?1110@1F/?FF/?0??FG10>>GF.0..1=C0<<<000=0<C/<.::;;00000:<0;0<000<0:00;0CF000=;9BB0/;FB/...--..
@M05620:37:000000000-D9766:1:1101:4929:13137 1:N:0:84
GAGGCTGCTTTGGCAGAAACTCATATCTTACTTCAACAGTTCCCCCTGGACCTGGAAACGTTTCTGGCCTGTCTTACAGACGCTGACTCCTACAGGATGCTACCCGTAAGGAACGGCTCCTAGAAGACTCCACGGGAGTAAAAGAGCTGCTGCCACAATGGCACGTACGTCCGGCATTTCCGCTTTCGCACTCTTGTGGCTCCAATTGACCACTTCTCAGCATTTGTACTTGTAACTGACAAGCCAGGGAC
+
>3>>>>FAFFDFGGGE2FFABBBFG65DF5FG5DA5FFFFGHHHHGGGEBGHGHEAB33BBBFFG5BBGFG3BDD5DGADB>>EE1FGHFF3FGHHAGBHHHGHHGGGFHH3?0?EEGGGH3B33FBGHGHH0CDD/BC0122@?GHHH1GH101F0?FHHHF1CG0.>FGF@-DCGHHGHGEGGG0.E.@BFGGGFFG.;CGG99FGFFFF.BFGGGGGG0FFGGFEFFFFF/9B/FFB/:AEEBFFFFA
@M05620:37:000000000-D9766:1:1101:12443:13139 1:N:0:84
GAGGCTGCTTTGGAAGAAACTCATAGATTACTGCAACAGTTCCCCCTGGACCTGGAAAAGTTTCTTGCCTGGCTTACAGAAGCTGAAACAACTGCCAAGTATGCTACCCGTAAGGAAGGGCACCTAAAAGCATCCAAGGAAGTAAAGAAACTAATGAAACAAAGGCAAGTAAGTCAGCTATGTCATCGTAATCAATCTAATGGAACCAATTAAACAATTCTCATCATTTGTACATGTAACAGACAAGCAAG
+
>3AA>AFACBB4GFBFBF4BFGAGHGFGGDFFFFBFCGFHHGEGHFGBF2BFGHHHFBGCFGHHHHHFGFHHHHHGGHHHHHHHHGEGFF1?@GF3F3134@4BB43?1>?EEBF3B0//////3?3B3?0B3333BB/0?012B221?0B11@1@@@D10F000/?<F1?FF1FGB11<@1>FD111>0>.<111>100=<0<</<.</=0<00CC:000:;00:C000;00000;0CF00/.CB..9CB
@M05620:37:000000000-D9766:1:1101:25008:13147 1:N:0:84
GCGGCTGCTTTGGAAGAACCTCATAGATTACTGCCACAGTTCCCCCTGGACCTGGAAACGTTTCTTGCCTGGCTTACAGAAGCTGAATCCTACAGGATGCTACCCGTAAGGAAAGGCTCCTAGAAGACTCCAAGGGAGTCAACGAGCTGATGCACCAATGGCAAGTAAGTCAGGCATTTCCGCTTTAGCACTCTTGTGGATCCAATTGAACAATTCTCAGCATTTGTACTTGTAACTGACAAGCCAGGGAC
+
A>AAAADAFFDFGFGBE10FFGBGFFHHHHFHHF0BG0BADGHHHGEAFGGFGHFGG10AFGHHGHHHHGHGHHGCGHHDGHHGG11DGFFBGHHHBFHHHHFGFGG//FG>00BGHHHGH1E11BBGHGGH1FFG/?C0121??CGGHDHH1F1?G/GHHB01?GH1FFG1F0FGGHHHHGGGGG0D=BGHHGHHGHG0GGHHBGGHH0GH/GHGGHGGGBGGGGGGGBFFFGFGBFF/0;FEGFGGGGG
@M05620:37:000000000-D9766:1:1101:10489:13147 1:N:0:84
GAGGCTGCTTTGGAAGAAACTCATAGATTACTGCAACAGTTCCCCCTGGACCTGGAAAAGTTTCTTGCCTGGCTTACAGAAGCTGAAACATCCTACAGGATTCTACCCGTAAGGAAAGGCTCATAGACGCCTCAAAGGTAGTAAAAAAGCTGATGAAAAAATGGCAAGACAGGCAGGCCTTTCCGATTTAGCACTCTTGAGGATCCAATTGAACACTTCTCAGCATTTGTACTAGTAACTGACAAGCCAGG
+
CCCCDCFCFFFFGGGGGGGGGGHHGHHHHHHHHHHFFFHHHHHHHGGGHHHHHHHHHHHHGHHHHHHHHHHHHHHHHHHHHHHGHHHHHHHHB3@FH3313BF4GEGFA1>A13B?3?0/3B3DBE4?EE@GE3BB3?232D33332/<@>22@GHH22F/?11GG1?0000.>F<?E.<00D<E.<..0=DGFHC::00:/::/;G000<C0CF/00;CGGG0CBFFB00;B00:BFFB:0:CC.9ABFE
@M05620:37:000000000-D9766:1:1101:4537:13151 1:N:0:84
GAGGCTGCTTTGGAAGAAACTCATAGATTACTGCAACAGTTCCCCCTGGACCTGGACAAGTTTCTTGCCTGGCTTACAGAAGCTGAAACATCCTACATGATGCTACCCGTAAGGAAAGGCTCCTAGAAGACTCCAAGGGAGTAAAAGAGCTGACGAAACAATGGCAAGTAAGTCAGGCATTTCCGCTTTAGCACTCTTGTCGATCCTATTGAACAATTCTCAGCATCTGTACTTGTCCCTGACGAGCCAGG
+
A?ABBBFBCFFFGFGGFGGGGGFFHGHHHHGHHHGBCGHHHHHGHGFGGFHHHHFGAF1GGHHHFHGGHGEFGHHHHBFFHHHFGFFHHHEG3B5FGBB@FGHGFHHH1?EGCHFHGHE?3FGFGHFHHFHFFHF3BFAAD?233B?FFFGHF2?<@DGHAF?FGHHG1<?F@GFFFGG>>GB1..C<<00=0<==<0<=0..;;C0::;;CF;CG0<GH00:;090;0CFG0009:9900;/..9;AFA;
@M05620:37:000000000-D9766:1:1101:4516:13156 1:N:0:84
GAGGCTGCTTTGGAAGAAACTCATAGATTACTGCAACAGTTCCCCCTGGACCTGGAAAAGTTTCTTGCCTGGCTTACAGAAGCTGAAACATCCTACAGGATGCTACCCGTAAGGAACGGCTCCTAGACGCCTCCAAGGTAGTAAAAGAGCTGATGAAACAATGGCAAGTCCGTCAGGCATTTCCGCTTTAGCACTCTTGTGGATCCAATTGAACAATTCTCAGCATTTGTACTTGTAACTGACAAGCCAGG
+
BBBBBBFBFFFFGFGGGGGGGGGHHHHHHHHHHHHHHHHHHHHHHGGGHHHHHHGGHGCGFHHHHHHHHHHHHHHHHHHHHHHHHHGHHHHGCGHHHFHHHGHHHFHHFFE1?G3?0EA/>EFHFHF3?>EHDGGHHG23BGDFB2@<GHHH22F22@GH/GHFHG1/1?1?FADGHHHHHHHHGGCGG0DG0DHHHHHFHDHHGHHFHHGF0=GGHHGGGBFFFFGGGBFGFGGFGGGFG9CFGGGEBCE
@M05620:37:000000000-D9766:1:1101:7101:13197 1:N:0:84
GAGGCTGCTTTGGAAGAAACTCATAGATTACTGCAACAGTTCCCCCTGGACCTGGAAAAGTTTCTTGCCTGGCTTACAGAAGCTGAATCCTACAGGATGCTACCCGTAAGGAAAGGCTCCTAGAAGACTCCAAGGGAGTAAAAGAGCTGATGAAACAATGGCAAGTAAGTCAGGCATTTCCGCTTTAGCACTCTTGTGGATCCAATTGAACAATTCTCAGCATTTGTACTTGTAACTGACAAGCCAGGGAC
+
BBBBBCFBFFFFGGGGGGGGGGHHHHHHHHHHHHHHHHHHHHHHHGGGFGHHHHGHGHHHFGHHHHHHHHHHHHHHHHHHHHHHHHHHHHHHHFHHHHHGGGHHHGGGGHHGHHHHGHHGHHHHGHHHHHHHHHGGGGGGHHHHGHHHHHHHGHHGHHHHHHHHGGHHH?@FGHHHHHHHHGCGGGHHHGHHCGHH=GFGHHHFHHHHHHHHHHHHHHHHFHHHGHHHHHHHCGFFFGGGGGGGGGGGGGE
@M05620:37:000000000-D9766:1:1101:7529:13205 1:N:0:84
GAGGCTGCTTTGGAAGCAACTCATAGATTCCTGCAACAGTTCCCCCTGGCCCTGGAAAAGTTTCTTGCCTGGCTTACAGAAGCTGAAACATCGTACAGGATGCTACCCGTAAGGAAAGGCTCCTAGAAGACTCCAAGGGAGTAAAAGAGCTGATGAAACAATGGCAAGTAAGTCAGGCATTTCCGATTTAGCACTCATGTGGATCCAATTGAACAATCCTCAGCATTTGTACTTGTAACTGACAAGCCAGG
+
>1>>>>C?1FFFG1F11BGEFBBBGBF3A3BDBBF1AFGGFGHBGG?FC00BFFCGBF0FHHHHFFFFG1FBBFAFGFBFGHFBGH1BBB1F/BBG/2B0FHFHHHHH/E>AGHEBGHG/BGGC<>GF<GH1<<F<FFGHC?GD2FGGHHGHH1FGDHFFA<FGHCFE1?11?1@FG0<111<1<...>00=0<<G/000=0<<<GFF:0:;G:CC<//;0:/;G0CGFGBB00;;000C99;C;;CEBFE
@M05620:37:000000000-D9766:1:1101:28914:13248 1:N:0:84
GAGGCTGCTTTGGAAGAAACTCATAGATTACTGCAACAGTTCCCCCTGGACCTGGAAAAGTTTCTTGCCTGGCTTACAGAAGCTGAAACAACTGCCACTGTGATACCCGAAAAGAAAGGCTTCTACAAGTAGCCACGGGGGGGGAAAGCGCGGTGGAAACACGGGAAGGAAGGCAGGCGGTTCCGCCTTTGGCACTCTGTTGAGGCAAATGAAGCAATCTTAACAGTTGTAATTGTTACTGGACAACCTGG
+
A3AA>AFABBBDGGDGAEGBF4BDFEAF654DDF44FFCD5B5BA2AA22B22BG2BA2BB55A5BD5BB3F1BBCGGF5BGFGFGHBF3??E3FBF3@B@4B444@31////3/0B3?/33B3444B3B4B4B?E/<<//----.../.---.9..///9:.;-.-...9...A.99-9;@.9A....9////9./9///;/9.999./9//99/99/;/////:;/9B///;////////:.;..;/.:
@M05620:37:000000000-D9766:1:1101:2108:13276 1:N:0:84
GAGGCTGCTTTGGAAGAAACTCATAGATTACTGCAACAGTTCCCCCTGGACCTGGAAAAGTTTCTTGCCTGGCTTACAGAAGCTGAATCCTACCTGATGCTCCCCGTAATTAAAGGCTCCTAGAAGACTCCAATTGAGTAAAAGAGCTGATGAAACAATGGCAAGTAAGTCAGGCATTTCCGCTTTAGCACTCTTGTTGATCCCATTGAACAATTCTCAGCATTTGTACTTGTAACTGACAAGCCAGGGAC
+
BBBBBBFBFFFFGFDGGGGGGGGHHHHHHHHGHHHHHHGHHGHHHGGGHHHGHHHG3FGGGGHHHHHHHHFGHHHHHGHHHHHHHHG@DFG5@BBB3FFGF3BFG/?EG1BBFG@FEGGFHFGEHHBGFGHBG4BBFGGHHHHF/FGHHHHHHGGFCAG2<@<G/>@FF@@@FFFGF11@FD?FDFGGG1>FFGG<>1<<DD=CGHHFHGC<GD=G0CG0/<;;CGGCCG<0;<GFHF;GHG.;CF..;CE
@M05620:37:000000000-D9766:1:1101:22198:13303 1:N:0:84
GAGGCTGCTTTGGAAGAAACTCATAGATTACTGCAACAGTTCCCCCTGGACCTGGAAAAGTTTCTTGCCTGGCTTACAGAAGCTGAATCCTACAGGATGCTAGCCGTAAGGAAAGGCTCCTAGAAGACTCCAAGGGAGTAAAAGAGCTGATGAAACAATGGCAAGTAAGTCAGGCATTTCCGCTTTAGCACTCTTGTGGATCCAATTGAACAATTCTCAGCATTTGTACTTGTAACTGACAAGCCAGGGAC
+
BBBBBBFBFFFFGGGGGGGGGGHHHHHHHHHHHHHHHHHHHHHHHGGGGHHHHHHHHHGBGHHHEGGHHHHHHHGHHHBGAGHFEGHFHHBBFGF3B3F2F44BGEEEFFGGHH1BGHHGHBGHHHHFHHHHHFFGHGFHHHHHGFFG2GHHGHHHFF2<GHFHGHHHFHGHHHHGHGHGHGGGGGGB11<FGH00<<DHFGGBG0D<DGHGHG0CHFFCHHHBGCG0;GGH0GF0FCB/BF.9EG;ADAA
@M05620:37:000000000-D9766:1:1101:26930:13304 1:N:0:84
GAGGCTGCTTTGGAAGAAACTCATAGATTACTGCAACAGTTCACCCTGGACCTGGAAAAGTTTCTTGCCTGGATTACAGAAGCTGAAGCCAACAGGAGGCTACCCGTAAGGAAAGGCCCCTAGAAGACTCCAATGGAGTAAAAGAGCTGATGAAACAATGGCAAGTAAGTCAGGCATTTCCGCTTTAGCACTCTTGTGGATCCAACTGAACAATTCTCAGCATTTGTACTTGTAACTGACAAGCCAGGGAC
+
>1>A>1BAFDDDG1BB1FFBFCFFBD1FG1BFDGBAGG01ADDFGHAFE0BFFBFAB10GAGGFFEFBBB1AABB1BBBFCCBBFBBBB>00/?B?0/BBBB0BF??>?B1@BGBB>/?EF>FFH1FFFGFFE1B<<<BBDGHFFC0BF<@F>DD@0C1@@<@F/?<1?<@FHF?F1?11>A.><C1>>11<<==0=C<<<GHDH/CCF0;CC0;;0:C0/;000<;0:<0;9;99C09/9F.;;999C9.
@M05620:37:000000000-D9766:1:1101:18131:13319 1:N:0:84
GAGGCTGCTTTGGAAGAAACTCATAGATTACTGCAACAGTTCCCCCTGGACCTGGAAAAGTTTCTTGCCTGGCTTACAGAAGCTGAATCATACAGGAAGCTTCCCGTAAGGTACGACTCCTAGCCAAATCCACGGAGGAGACTCCGATGATGCAACACTGGCGAGTAAATAATGCATTTTAGCTTAGGCACTCTTGCGGTACCAATTGAGCGATTCTAAGCGTATGTACTTCAACCTGTCTAGTTAGAACC
+
BABBBBFBFFFFGGGGGFGGGG4FGFFHHHHHHHH4FEFFHHHHHGGGFBGHHHHHH32FBHHHHHHGHHHHHHHGHHHEHHHGH3G5D5555353B21133BF211>1B344@11??E3FD433322?BF3B///////??22@///?22@2@@<F/1<0//<-->=111>1><110=00/0=000<<G.C/00C0--...<G0:00000--.=B00;0/-.../0;00=0000.=.9//;////////9
@M05620:37:000000000-D9766:1:1101:21575:13338 1:N:0:84
GAGGCTGCTTTGGAAGAACCTCATAGATTACTGAAACAGTTCCCCCTTGACCTGGAAAACTTTCTTGCCTGGCTTACAGAAGCTGAATCCTACACGATGTTACCCGTAAGTAAATGCTCCTAGAAGACTCCAAGGGAGTAAAAGAGGTGATGAAAAAATGGAAAGTAAGTCAGGCATTTCCGCTTTAGAACTATTGCGGATCCAATTGCAAAATTCTCAGCATTTTTACTTGTAACTTACAAGTCAAGGAC
+
A1AA>AF1@BB1F11BFGBAGGHHHGHADFADHA1B1B0DDABBBAAB0BBBDFAGA100BAFDFHGABBABBFG1BBBFGHBFGBB2DBD2@10/>?/0BBBBF/?>?02B222B1@B1>BBBDBBBBFHH11/?<?<0>2>B/B/B<BFF>D11</@111<<<?<1?1??F<?CFDFHEC.>.F<<111>0===0<<-<:C0:0<:0:<::0/:0:;0/:09;0099;CB0;C;F0000C00;90099;
@M05620:37:000000000-D9766:1:1101:14468:13343 1:N:0:84
GAGGCTGCTTTGGAAGAAACTCATAGATTACTGCAACAGTTCCCCCTGGACCTGGAAAAGTTTCTTGCCTGGCTTACAGAAGCTGAATCCTACAGGATGCTACCCGTAAGGAAAGGCTCCTAGAAGACTCCAAGGGAGTAAAAGAGCTGATGAAACAATGGCAAGTAAGTCAGGCATTTCCGCTTTAGCACTCTTGTGGATCCAATTGAACAATTCTCAGCATTTGTACTTGTAACTGACAAGCCAGGGAC
+
AABCCCFBFFFFGGGGGGGGGGHHHHHHHGHHHHHHHHHHHHHHHGGGHHHHHHHHHHHHGHHHHHHHHHHHHHHHHGHHHHHHHHHHHHHGHHGHHHHHHHFFHGGGGHHHHHEHHHHGGHHHHGFFHHHHHHGGHGGHDBFDFFHHHHHHHHHHHHHHHHFHGHHHHHGHHGHHHHHHHGGGGEGDGBFGHFHH<GFGFHGGHHGDFDGHHGHHHHHHHHHHHGGHHHHHGHGGGFGFFFCFGGFEEG.
@M05620:37:000000000-D9766:1:1101:13641:13372 1:N:0:84
GAGGCTGCTTTGGAAGAAACTCATAGATTACTGCAACAGTTCCCCCTGGACCTGGAAGAGTTTCTTGCCTGGCTTACAGAAGCTGAATCCTACAGGATGCTACCCGTAAGGAAAGGCTCCTAGAAGACTCCAAGGGAGTAAAAGAGCTGATGAAACAATGGCAAGTAAGTCAGGCATTTCCGCTTTAGCACTCTTGTGGATCCAATTGAACAATTCTCAGCATTTGTACTTGTAACTGACAAGCCAGGGAC
+
AAAABCFCFFFFGGGGGGGGGGHHHHHHHFHHHHHGHHHHHHGHHGGGHGHHHHHHH3BGHFHHHHHHHHHHHHHHHHHHHHHHHHHHHHHHGHHHHHHHHHHHHGGGGHHHHHGHHHHGHHHHHHHHHHHHGHGGHGGHHHHGGHGHHHHHHHHHHHHHHHHHGHHHHFGHHHHHHHHHHGGGGGHHGHHHGHHGDGGHHHGHHHHGHHHHHHGHHHHHHHHHHHHHHHHHHHGGGGGFGGGGGGGGGGE
@M05620:37:000000000-D9766:1:1101:26939:13413 1:N:0:84
GAGGCTGCTTTGGAAGAACCTCATAGATTACTGCAACAGTTCCCCCTGGACCTGGAAAAGTTTCTTGCCTGGCTTACAGAAGCTGAAACATATGCGAAGCTACCAGTAAAGAAAAGCTCCTAGCAGACTCCAATAGAGTAAAAGAGCTGATGAAAAAATGGCAAGTAAGACAGGCATTTAAGCTTTAGAACTCTTGTGGATCCAATTGAACAATTCACAGCAATTATACTTGTAACTTACAAGCCAAGGAC
+
>3AAAAF>BDDDGGFFGG4AGGHHHGHDGGGHH54BEFFGHGGHHGE2ABBFGGFFBDB3BFGHHHGBBFFGFGHEFFHHHHFEGFF3B3BF555B?/>/BBBB33B34443132BBB3?3BF3B3BB?GHHH43BF34B?BFGF22?BGHHGHHBF@FFG2@2?<?1F1?0FFFE1?G11>DG1GDFHGHGBGF<GHADFGHH<D=DD<C=G:<C00<0.;/0:0;;GHH0:0;;C000;;;.9C/.;C.
@M05620:37:000000000-D9766:1:1101:15898:13415 1:N:0:84
GAGGCTGCTTTGGAAGAAACTCATAGATTACTGCAACAGTTCCCCCTGGACCTGGAAAAGTTTCTTGCCTGGCTTACAGAAGCTGAAACATCCTACAGGATGCTACCCGTAAGGAAAGGCTCCTAGAAGCCTCCACGGGCGAAAAAGAGCTGATGAAACACTGGCAAGTAAGTCAGGCATTTCCGATTTAGCACTCTTGTGGATCCAATTGAAAAATTCTCAGCATTTGTACTTGTAACTGACAAGCCAGG
+
BABBBAFBFFFFGGGGGGGGGGHHHHHHHHHGHFGHHHHHHHHHHGGGHGHHHHHHHHGHHHHHHHHHHHHHHHHFHHHHHHHHHHHHHHHH33DFF331GCHBBBFCF>/EGBBFC0?/30?33B3B33BBE/B2/>////<//0//?<111<11?11>0<10><F.F111100=<<<CG0==..=EG0CG0:CGGGG:CA0G:CC9B09;00;.;BB9FG090;F99090FGFFFGGGG0CFG..:BFA
@M05620:37:000000000-D9766:1:1101:18363:13419 1:N:0:84
GAGGCTGCTTTGGACGAACCTCATAGATTACTGCAACAGTTCCCCCTGGACCTGGAAAAGTTTCTTGCCTGGCTTACAGAAGCTGAATCCTACCTGATGCTACCCGTAATGAAAGGCTCCTAGAAGACTCCAAGGGAGTAAAAGAGCTGATGAAACAATGGTAAGTAAGTCAGGCATTTCCGCTTTAGTACTCTTGTGGATCCAATTGAACAATTCTCATCATTTTTACTTGTAACTGACAAGCCAGGGAC
+
A3AAAAF>BBBDFF4AEEAAFGFFGFF5AGFFF53BBB2DADFEFEAA2BBFBFA2B323BDFDFGGFB5BAFGHBF5BFCB@BFFE4@B@43133B@D4BB@BG>?/?/4B?330??0?CF43FBGG3FGBB3?/?/???3FBC<222@GGFF22@<@111<11<@1?1@1F0?/<1FGBDDD?<1>00=0=DG0=CD00</<CGC0000CC0;::0G0;;0;;0;C099B;CFBF00/0;..;B9.9:C
@M05620:37:000000000-D9766:1:1101:21811:13421 1:N:0:84
GAGGCTGCTTTGGAAGAACCTCATAGATTACTGCAACAGTTCCCCCTGGACCTGGAAAAGTTTCTTGCCTGGCTTACAGAAGCTGAATCCTACAGGATGCTACCCGTAAGGAAAGGCTCCTAGAAGACTCCAAGGGAGTAAAAGAGCTGATGAAACAATGGCAAGTAAGTCAGGCATTTCCGCTTTAGCACTCTTGTGGATCCAATTGAACAATTCTCAGCATTTGTACTTGTAACTGACAAGCCAGGGAC
+
BAABBAF>FFFFFGFGGG4AFGHGHHHFHHHHH5AFGHGHHHFHHGFBFCGHHHHGFDG3FHHHHHGFGHHGGHGFHHHHHHGHHFE5DGHHGHFGFGGFFFFGHEFFFC3FGHBBEGHGHGHHHBGHHHHHHDFEGECFFGGFFFFGHHHHFFF@FEFFGF@GFGGHHFHHHGHHHHGHGGGGGFFFG1>F0GG0GHDGHHHHHHHHHCCFG:CCGFFCGC;=GCHFHHHHGFGFGBFEBF:;CF.AEAC
@M05620:37:000000000-D9766:1:1101:8159:13437 1:N:0:84
ACCACACCTTCTACCATGCGCTGCGTGTGGCTCCCGAGGAGCACCCCGTGCTGCTGACCGAGGCCCCCCTGAACCCCAAGGCCAACCGCGAGAAGATGACCCAGGTGCCCAGCCCACTGCCTCGTCTGCTCGCCGCGTGCCTCCCTCCTGGCCTCCCGGCCCTGCGCCCTTTCTCCCTGGCTCACTCTTCTGCCGTTTTCCGTAGTACTCTATTATCTGACCCTCGTCTCCTTTGGAACTCTGCAGCTTCT
+
AAA@AA@>CFFBGF1B311AECAEC0EBFA0AFEF/A//AEGAF/EAABECFHGHHHHF/>/FEFEEEGGFHHFHGG/EACGGHGFBBCC/<CGFGFHG11<F?/?<F001<0....>11>GH.<<..0D0.-=---;-.;;0;.;FG/99;FFGGEEA=-@-9;-----;/9/;9FFFA-;F/;F//BF//BB-AA/AFF-;9--/;B/F//9/9:/9//;-/999-;BFF/9;//9;FFFFF///;/B/
@M05620:37:000000000-D9766:1:1101:19499:13449 1:N:0:84
AGTGCCAGCTCTCAATCGAACAGGGGACCCAGGGCCTGGCCCCTCCAGCCAGAAAACCTATGACCTCACCCGCTACATGGCGCACCAACTACGCAGCTGGGCTGGGACCTATGTGAGTATCCAGCGTAGGAATCTGGGAGTTGGGGAGGAGTGAGGAGTTGGGGAAAGACAGTCCTAACCGTGGAGGGTTCTGGTAAATGATGGGGTGAGGAGGCGCTCTTTGGCTCCCACCAGTCCCCCTGTCTGGTCTA
+
AA>AAFF@AFFFGGGGGGCFGGHHGGF2AEHHG2EF2FHHFHGHGGH3FFGHGFHHHGH3BGDHHHHHHF1>E>>E3BGG1>EEEG1??33FEEGCGB3F/FH/EDHHFHFHHGHFF1FGHHGHG/?CDAHHFHFHHH0?EHHG->.<<.A<<=DF0AHHHGGGE.:GHFFGGFGGGFFG@DEGAEDBGFG09BFBBFGFBBF/..9;9:FFFD.9;>?E/B/9/BB..BFDAF/99FE9>.BFF//FFBF
@M05620:37:000000000-D9766:1:1101:23510:13471 1:N:0:84
GAGGCTGCTTTGGAAGAACCTCATAGATTACTGCAACAGTTCCCCCTGGACCTGGAAAAGTTTCTTGCCTGGCTTACAGAAGCTGAAACATCCTCCATGATGCTACCCGTAACGAAAGGCCCCTACAAGACTCCAACGGAGTAAAAGAGCTGACGAAACAATGTGCAGCAAGTCCGGCACTTTCGCTTTATTACTCTTGCGGATCCAATTGAGCAACTTTTACCATTTGTACTTCTTACTCATAGTCCAGG
+
B@BBBBF34BFFGGGGGGFGGGHHHHHFGHHHHBBFFHHHHHHHHGG2AFGHHGGG3BB3BGHHHHHHHHGHHHHGHHHHHHHHHGGHHH3FBBFFH4B3B4BBGHF1?1/111??EAG//?>??0B3BFE3B3B22/>C/?FGHHHEFG22@<///?/?/1?<11@11>F0>11.----<<0=...;.000:<0=CF00:-:--9009;C000;C./0;0;0;;0;;0;CG000;00/;/;////;BF/9
@M05620:37:000000000-D9766:1:1101:21839:13487 1:N:0:84
GAGGCTGCTTTGGAAGAACCTCATAGATTACTGAAACAGTTCCCCCTGGACCTGGAAAAGTTTCTTGCCTGGCTTACAGAAGCTGAATCCTACCCGATGCTACCCGTAAGTAAAGGCTCCTAGAAGACTCCAATGGAGTAAAAGAGCTGATGAAACAATGGAAAGTAAGACAGGCATTTCCGCTTTAGCACTCTTGTGGATCCAATTGAACAATTCTCAGCATTTCTACTTGTAACTGACAATCCAAGGAC
+
A3AAAAF3BDBDGCBBFGAFGGHHHGHDGFFGH5AB3FBGHFFEGDEAAFFFGGFHFBC3BDFFGHHGFGEGHHHEFBGGHHFGHED5DBB@B111>/B1BBBBB1?/?1BBFF43?3B?GBEBEBFBBCFGG4?BB?FFGBFB?22BBFGGFFF@2<@@22@2@>?GF1?<C/?F1FFHFD.>>.<>=11><00<=<CGGG/<GB=<0:0;;000;0:0:;:<:0<;;0;C0;;;F09/990/;C09.:F
@M05620:37:000000000-D9766:1:1101:4204:13515 1:N:0:84
GAGGCTGCTTTGGAAGAAACTCATAGATTACTGCAACAGTTCCCCCTGGACCTGGACAAGTTTCTTGCCTGGCTTACAGAAGCTGAAACATCCTCCATGATGCTACCCGTAAGGAAAGGCTCCTAGAAGACTCCAAGGGAGTAACAGAGCTGATGAAACAATGGCAAGTAAGTCAGGCAGTTCCGCTTTAGAACTCTTGTGGATCCAATTGAACAATTCTCAGCATTTGTACTTGTCACTGACAAGCCAGG
+
>3AA>AFBFFFFGFGGFFGFGGGGHEGGH5BDFGF4BGFHHFFFGFGG2ABFGGGH23CGHGHHHHHGGG3BBGGFF5BDGHBGHE3GBGFG3B3BBBB3B@FGDHHH??>EFHHBFFG/?FFGGGDGGGHGFFCCFFGHD??D3BFFBGHHG@GDDDGHG@<CG<CF1?FF<1FGFHH/?=F=CDD..1111<====<G0.<G<C0<==CCGCFH0:CG0;0;CC0<0GCG;<0;00;;0;/09.;;BC;
@M05620:37:000000000-D9766:1:1101:20724:13539 1:N:0:84
GAGGCTGCTTTGGAAGAAACTCATAGATTACTGCAACAGTTCCCCCTGGACCTGGAAAAGTTTCTTGCCTGGCTTACAGAAGCTGAATCCTACAGGATGCTAGCCTTCAGGAAAGGCTCCTAGAAGACTCCAAGGGAGTAAAAGAGCTGATGAAACAATGGCAAGTAAGTCAGGCATTTCCGCTTTAGCACTCTTGTGGATTCAATTGAACAATTCTCAGCATTTGTACTTGTAACTGACAAGCCAGGGAC
+
>1>AAAFAFFFFGGGGC11BBF1FBGHGH1BFHA11B0BFGHHHHGF/BAFFHHEHH10BGHHHFHHHHHGHHHHFHHHBGHHFHFHFGGFHFC1B>GGCFG1@F1111B110>0BFFFGEFFH111FGF1F1F///<?0>FGHFH0FGH1G21><0?GH100<?>>FF2@FG0<GGHFHHGG<CFGGG1GHCGFG11.000<000=00DGG/GH00CGBHCHGHG;CG:;CGC00:00/0B.;C/9A.C:
@M05620:37:000000000-D9766:1:1101:18754:13563 1:N:0:84
GAGGCTGCTTTGGAAGAAACTCATAGATTACTGCAACAGTTCCCCCTGGACCTGGAAAAGTTTCTTGCCTGGCTTACAGAAGCTGAATCCTACAGGATGCTACCCGTAAGGAAAGGCTCCTGGAAGACTCCAAGGGAGTAAAAGAGCTGATGAAACAATGGCAAGTAAGTCAGGCATTTCCGCTTTAGCACTCTTGTGGATCCAATTGAACAATTCTCAGCATTTGTACTTGTAACTGACAAGCCAGGGAC
+
A?AA>AFAFDB@GBBBFGFGGGHHHGHHHHGFGG4GFHFHHFFGGGEFEHGGHHGHB32BBFHFHHGBBFGGHHHEBFGFHGFGHEBDDBGFFFGFFGHHGFGGHBEEEF3BEGBBGGHGGFGGHFGHHHHHF3?/??CCGFHFFFBGGHHHDGF@FHG@FFGFFFFFH@FFGG0GCGHHHGDGDG=1=1>>/DG0<0ADGGH0CGG00C;C;=<GBGFGCC0GGGHHHHCG;;CBFBBB:F9;EF.A?EE
@M05620:37:000000000-D9766:1:1101:18363:13567 1:N:0:84
GAGGCTGCTTTGGAAGAAACTCATAGATTACTGCAACAGTTCCCCCTGGACCTGGAAAAGTTTCTTGCCTGGCTTACAGAAGCTGAAACATCCTACAGGATGCTACCCGTAAGGAAAGGCTCCTAGAAGACTCCAAGGGAGTAAAAGAGCTGATGAAACAATGGCAAGTAAGTCAGGCATTTCCGCTTTAGCACTCTTGTGGATCCAATTGAACAATTCTCAGCATTTGTACTTGTAACTGACAAGCCAGG
+
AAABBAFAFFFFFGGGGGFGGGHHHHHGHFHHHGHFFHHHHHHHHGGCGBHHHHHGHFHFHHHHHHHHHHHHHHHGHHHHHHHGHHHHHHHHHHHHHFHHHGFHGHHHGGGGHHHHFHGHHHGHFHHHHHHHHHECHGGHGGBGHBGGHHHHHHHEHHGGAGHHHHHGHHHHHHHHHHHHHHHHGGGGGHHHHHHHFHHHHGHHHHHHHHHHHHHHHHHHHHHHFHH<;<CGHGGGGFGFFGGGGFGGGGG
@M05620:37:000000000-D9766:1:1101:13723:13610 1:N:0:84
AGTGCCAGCTCTCAATCGCACAGGGGACCCAGGGCCTGGCCCCTCCATCCAGAAAACCTATGACCTCACCCGCTACCTGGAGCACCAACTCCGCAGCTTGGCTGGGACCTATGTGAGTATCCAGCGTAGGAATCTGGGAGTTGGGGAGGAGTGAGGAGTTGGGGAAAGACAGTCCTAACCGTGGAGGGTTCTGGTAAATGATGGGGTGAGGAGGGGCTCTTTGGCTCCCACCAGTCCCCCTGTCTGGTCTA
+
BCABCFFFCFFFGGGGGGGGGGHHGGGGGGHHGGGGGGHHHHGHGGHHHHHHHHHHHGHHHHHHHHHHHHHGGGGGHHHHHHHHHHHHGHHHGGGGGHHHGHHGGGHHGHHHHHHHHHHHHHHHHGGGGGHHHHHHHHHGGHHHGGFGGGGHHHHHHGHHHHGGGGHHHHHHHHHHHHHHGGGGGGGGGGGGGGGGGGGGGGGGGGFFFFFFFFFFFFFFFHHFFFFFFFFFFFFFFFFFFFFFHFFFFFB
@M05620:37:000000000-D9766:1:1101:23677:13624 1:N:0:84
GAGGCTGCTTTGGAAGAACCTCATAGATTACTGCAACAGTTCCCCCTTGACCTGGAAAATTTTCTTGCCTGGCTTACAGAAGCTGAATCCTACCCGATGCTCCCCTTAATTAAAGGCTCCTAGAAGACTCCAATGGAGTAAAAGAGCTGATGAAACAATGGCAAGTAAGTCAGGCATTTCCGCTTTAGCACTCTTGTGGATCCAATTGAACAATTCTCAGCATTTATACTTGTAACTGACAATCCATGGAC
+
A3AA>AC3BBB4G45BAGBAGGGHHFGAFF4EF54BCG2DGDDFEEA2ABBFFGEF3325BDFDFHGABBEFFGHBB5BFHHBFG33@DBB@B111>>B1B33B?2BBB444BF4@13BFF3B3??BB3BFBB?3BBFFBGFFBCB2B2?BFB3D2@/@@@2@2/@22@2@<DF<F??DB<EAD>F<111<<011>>>C<GHGGHFG<==0=<<000;0;:;:<00<;0;CC0=C0C09/;B0::;;0/09
@M05620:37:000000000-D9766:1:1101:6872:13626 1:N:0:84
ACCACACGTCTGAACTCCAGTCACCTGAAGCTATCTCGTATGCCGTCTTCTGCTTGCAAAAAAAACAAAAAAACCCCCACGCGTACCGGGCGCCGTGCCCATATTAGAGAGCATAGCTACTTTTTCGTTCGCAGCAATCCTGCTTACCACCCTTCCGCCACTTCCCCCTTCTCTAACGTTTTCCTGCGACTACGATTGCCGTTACAACTCCACCTTTGGCCCGATGCCCCCTTGGGAATCCGCAGTAATCC
+
1>>AA11>B>CA1ACDGFA1BBFDFF0B11BF1AFFEGC0B02BABAAADDFFGFB/ADB0BAA>/?>0B///B/////////////////<////<//010011?1111..>111111111111<-./..-..-./00:00//0<0/00.;.///9..-./000//.;./000000.9-/-9////--9--;--;--9/9----//9//;/---/////;9---9-99--9--/-;/-/9-----/////
@M05620:37:000000000-D9766:1:1101:6368:13628 1:N:0:84
GAGGCTGCTTTGGCAGAAACTCATAGATTACTGCAACAGTTCCCCCTGGACCTGGAAAAGTTTCTTGCCTGGCTTACAGACGCTGACTCCTACAGGATGCTACCCGTAAGGAAAGGCTCCTAGAAGACTCCAAGGGAGTAAAAGAGCTGCTGACACAATGGCAAGTAAGTCCGGCATTTCCGCTTTAGCACTCTTGTGGCTCCAATTGACCAATTCTCAGCATTTGTACTTGTAACTGACAAGCCAGGGAC
+
>1>1>1BAFFFFF1FEA1GFGFFFF31DGBGH3F11FCFDGHHHHGEFGCGGHHGAFA0B1DGHG1DGGHH/B0B1BGFGBEECE/E@GFFBGGHGCGFFHHHHGGGGEC1BFCGAGHHGH1FH1GHHFEG11BFGAEB0BD2FFHHHH1@G10@G0FGFHHHBFH1<F?G1>CGGGHHHHGG.CG0GGDGHGHHHGCC.;GGHBGGGH0;G.9BFGGGGGGFGGGGGGGGG0;;BFGGEFCFGGG.EGFE
@M05620:37:000000000-D9766:1:1101:6859:13647 1:N:0:84
ACCACACGTCATACCTTCAGTCCCCTGCCGCTATCTCGTATGCCGTCTTCTTCTTGACCAACAAAAACAAAAATGTTGACATAAAGTATATAATCAGGGACAAACAGAACGCAACGTAGCGTGCTCCTAACCATATAACCCCCTCTGATTCCTACAGCGCCTAACTTCTACCCGCCCTAACCTACCAAGCACATAGTTGCCGAACACCGATGTATTGCTCCCTAGCTCTCTGCACATATTGAGTGCATGAG
+
AAAAAAA>B>11BAF13B1B3A1BBBBBBAAAE0BDAB/ABBDFE/ABB2D12BDD2BF1B//ABBA///00/01D222112111B2222222221110///00/>001>///////00//?///11111001@12221@////?011111111111?---..101=0=000..----///:0//.00..///00000000--9-9/;9--.-///////9--/-///////////:/9//////;//9//
@M05620:37:000000000-D9766:1:1101:11464:13673 1:N:0:84
AGTGCCAGCTCTCAATCGCACAGGGGACCCAGGGCCTGGCCCCTCCATACAGAAAACCTATGACCTCACCCGCTACCTGGAGCACCAACTCCGCAGCTTGGCTGGGACCTATGTGAGTATCCAGCGTAGGAATCTGGGAGTTGGGGAGGAGTGAGGAGTTGGGGAAAGACAGTCCTAACCGTGGAGGGTTCTGGTAAATGATGGGGTGAGGAGGGGCTCTTTGGCTCCCACCAGTCCCCCTGTCTGGTCTA
+
BCAABFFFCFFFGGGGGGGGGGHHGGGGGGHHGGGGGGHHHHGHGGHH5FHHHHHHHGHHHHHHHHHHHHGGGEGGHGGHHHHHHHHHGHHHGGGGGHHHGHHGGGHHGHHHHHHHHHHHHHHHHGGGGGHHHHHHHHHGGHHHGGGGGEGHHHHHHGHHHHGGGGHHHHHHHHHHHHHHGGGGGGGGGGGGGGGGGGGGGGGGGGFFFFFFFFFFFFFFFFFFFFFFFFFFFFFFFFFFFFFFFFFFFF0
@M05620:37:000000000-D9766:1:1101:18284:13681 1:N:0:84
GAGGCTGCTTTGGAAGAAACTCATAGATTACTGCAACAGTTCCCCCTGGACCTGGAAAAGTTTCTTGCCTGGCTTACAGAAGCTGAATCATACAGGAAGCTTCCCGTAAGGGAAGGCTCCTAGGAGCCTTCAAGGGCAGCAAAACACTGATGCAAACATGGCCAGTAAGTCCAGCATTTCCGCTTTCACCATCTTGTGGATCCAATTGAAAAATTCTCAGCCTTTGTACTTGTAACTTGCCAGCCCGGGAC
+
CCCCCCFCFFFFGGGGGGGGGGHHHHHHHHHHHHHHHHHHHHHHHGGGHHHHHHHHHHHHFHHHHHHHHHHHHHHHHHHHHHHHHHH5FGGF5353B21?33BFH1?/?1B1?B1?F30FG343B3//33B3D4B?////BF?20/0B?2222DF20@2@FCFF/=1?11?11?0=1FH1F<A.EG111<<0<0=0<<C<<<C0<0=00;00;.;;CG000//<CC:009C000;09000:;0.C.-;A--
@M05620:37:000000000-D9766:1:1101:4883:13685 1:N:0:84
GAGGCTGCTTTGGAAGAAACTCATAGATTAGGGCAACAGTTCCGGCTGGACATGGAAAAGTTTCTTGCCTGGCTGACAGAAGCTGAATCCTACAGGATGCTACCCGTAAGGAAAGGCTCCTAGAAGACTCCAAGGGAGTAAAAGCGCTGATGAAACAATGGCAAGTAAGTCAGGCATTTCCGCTTTAGCACTCTTGTGGATCCCATTGAACAATTCTCAGCATTTGTACTTGTAACTGACAAGCCAGGGAC
+
AAB>AAFBFFFFGGGGCGGFGBHFG5B66A4544A2FGEA55D22A2AABG3A3AB3B2BB555D555353B1B1B?3B3FFHHH3355B@D3B33B@F2F4BGH>1EE?3BGGF0GGHGHHHHHHFHGHHGH3?DHGGHHHHH0CCGFGHHGHHHHEHGHGGHGHHHHFFGGHHHGHEGHGGFGGHFHBGFCFHG=GGHHHH/=GHGHHHHHGHHFGGB9FFGGGGBFGBFFGGGGGFGGG?FGGFEAEE
@M05620:37:000000000-D9766:1:1101:12183:13694 1:N:0:84
ACCACACGTCTGAACTCCAGTCACCTGAAGCTATCTCGTATGCCGTCTTCTGCTTGAAAAAAAAATAAAAAGTTAAACGAAGTGGGAAACCCTGCTCATGTTTTTCCTCACTTTACAGGTAACGAATCAACATAATAAGAAAGGAAGAAAATAAAAATTATTATAAAACAATGACAAACAAGAAAAGCACCATTACCCAATCTATTTAGAGGAATGCATTGATCTAAATGAACCACTTAAATGTGCCAGAC
+
AAAAABCBBAFBGGGGGGGCBGHHHHGG4EGG5DFFHFCEGGFGEBEGGHHHHHHHAGHHF?EEE135553?B@4443B1?113B11B1311?2?BB44?B?42/33433/4D3434333?32/////3222@222@2222220@000000111111011111111=11..1<<110/...////</.//..00000/0.//000;;0:00/./0000;;00000000;0000.:./;00900000000..
@M05620:37:000000000-D9766:1:1101:28477:13695 1:N:0:84
GAGGCTGCTTTGGAAGAAACTCATAGATTACTGCAACAGTTCCCCCTGGACCTGGAAAATTTTCTTGCCTGGCTTACAGAAGCTGAAATATCTGCGAATCTTACACGAACGGCAAGCCCAGGAGAAAATAACAGGAGAAGACAGGAAAAGAGAAAACAAGACAAGGAAAACCAAGCTTTTCAGTTTAGCCCTATTGTGGCTACAATTTGAACATAATAAGCAACTGTACTTGGACTTTTAAAGTCCAAGCC
+
>3AA>>F>BBB@G4BBAG4BFFHHHGHDFABBF5444F2DGDDBFEA2AABBFFFAB3253DDDDFF5B5BBBBF3B5BDGG3BF3335D5D5B50/>/14B4B331/1////>/?///?/////02?BB3BB2?0//0222@2/0@222/0011<<//000<<0.0000<<..<./==00000=0=<0<///00000:..0::00<0;;<00000090000/./90;00;009/0;000:;0;9C909.9
@M05620:37:000000000-D9766:1:1101:28458:13701 1:N:0:84
GAGGCTGCTTTGGAAGAACCTCATAGATTACTGCAACAGTTCCCCCTGGACCTGGAAAAGTTTCTTGCCTGGCTTACAGAAGCTGAATCATACAGGATGCTAACCGTCAGGCCCGGCTCCTAGCCGACTTCACGGGCGTCACCGGGCTGCTGCAACCATGGGCAGTCAGTCCGGCATTTCCGCTTTCGGCCTCTTGTGGCTCCAATTGACCACTTCTACGCCTTTGTACTTGTAAATTACCAGCCAGGGAC
+
11>?AAF1FFFFG1FGEG1AFGHHHBGHGFHHHFDDHHFBBGGHHGGGHGHGBGH0EFCH1FGHFHGHHFHHAFGCGHADGA@FFF12@B22@@FH011BB2@B0>?//?F0//>EEGFGH1110/<<B/B21?C///>///1?/-<>A.1<1000.<0=C../<</<00:0.:@@CGF:0..9C.0:-9::AFFF9FF..0;C;/;B//BB-:B/://-99-:FBB//9;///9////;BF9AE-;9A--
@M05620:37:000000000-D9766:1:1101:18299:13707 1:N:0:84
GAGGCTGCTTTGGACGAACCTCATAGATTACTGCAACAGTTCCCCCTTGACCTGGAAAAGTTTCTTGCCTGGCTTACAGAAGCTGAATCCTACAGGATGCTACCCGTAAGGAAAGGCTCCTAGAAGACTCCAAGGGAGTAAAAGAGCTGATGAAACAATGGAAAGTAAGTCAGGCATTTCCGCTTTAGCACTCTTGTGGATCCAATTGAACAATTCTCAGCATTTGTACTTGTAACTGACAAGCCAGGGAC
+
A3AA>AF3BBB4F4BAAEAEGGFHGGGADGFFG53B3BBFGF5BFEA2BFBFGHGBB3233DDDDGHDBGFGHHHBB5GBFFBBGFBDBFGHG@3BBB@BBF3BF1?/?B3BFG0B?3BFBB4BE?FGHHHFG3??????FFHBC@2@<FGGDDF2@CF?11??0?FDG1@?F<?<<GFFGD?DDG==00<<CGHHHHDDGGFGFFC:0;:CG:00:CFGF;;CG00C90;B;CFFG00/;F;9CB9.9CA
@M05620:37:000000000-D9766:1:1101:11014:13713 1:N:0:84
GAGGCTGCTTTGGAAGAAACTCATAGATTACTGCAACAGTTCCCCCTGGACCTGGAAAAGTTTCTTGCCTGGCTTACAGAAGCTGAATCCTACAGGATGCTACCCGTAAGGAAAGGCTCCTAGAAGACTCCAAGGGAGTAAAAGAGCTGATGAAACAATGGCAAGTAAGTCAGGCATTTCCGCTTTAGCACTCTTGTGGATCCAATTGAACAATTCTCAGCATTTGTACTTGTAACTGACAAGCCAGGGAC
+
BABCCBFCFFFFGGGGGGGGGGHHHHHHHHHHHHHHFHHHHHGHHGGGHHHHHHHHHHHGAGHHHHGHHHHHHHHHHHHHHGHGHHHHHHHHHHHHHHHHHHHHHGGGGHHHHHHFHHHGHHHHHHHHHHHHGHGGHGEHGHHHGHHHHHHHHHHGHHHHHHHHGFHHHGHHHHHHHHHHHGGGGGHHHGHHHHHEDGGHHHHHHHHHHHHHFHHGHHHHHHHHHHHHHGHHHHGGGGGFGGGGGGGGGGE
@M05620:37:000000000-D9766:1:1101:2618:13744 1:N:0:84
GAGGCTGCTTTGGAAGAAACTCATAGATTACTGCAACAGTTCCCCCTGGACCTGGCAAAGTTTCTTGCCTGGCTTACAGACGCTGACTCCTACCGGATGCTACCCGTAAGGAAAGGCTCCTAGAAGACTCCAAGGGAGTAAAAGAGCTGATGAAACAATGGCAAGTAAGTCCGGCATTTCCGCTTTAGCACTCTTGTGGATCCAATTGAACAATTCTCAGCATTTGTACTTGTAACTGACAAGCCAGGGAC
+
>1A1>>CACFFFC1FGGG1AB1FHHHGDBGHH3BFFBGGGGHHFHGGC/GHHHHF00B0FGHHHFDDFHGGFFBBFGFHG0>EEE>0@FBDDC0/>>EGFGGEFHGG/E01FHHGEEHHGFHGFFFFGHHFHBHGGGEEGGGFHGHFGG1FGHGHFFAHHHGFCEGF1>>><A-<A<<DGDCEGCEFHHBCH;CCCCGC0:C:C0CCGB09B/BFFFFGF/CBFGB9CF;FGFGBC9BB/99.EGB.EBEE
@M05620:37:000000000-D9766:1:1101:10522:13746 1:N:0:84
GAGGCTGCTTTGGAAGAAACTGACAAGCCAGGGACAAAAGATCGGAAGAGCACACGTCTGAACTCCAGTCACCTGAAGCTATCTCGTATGCCGTCTTCTGCTTGAAAAAAAAAAAAAAACAATAAACCAAATAAGCCGTCAGAAAATTCTTTCATAACAAACATAGCATACAGGGACGACAGCTCTAAACAGTAGCGGCCGATCCTTCAACGATAAGCGAAATAAAAAGTAACCACGATAGAAACTCCTCT
+
BBBBBACAFFFFGGGGGGGGGGHHHHHHGGFDEGGGHHGHGHHEFECE2FFHHHFGGHGGHHHGHHCHGHGHHHHFFFBFGHGHHBBFGHHHGEGHGHHHGHHHGHHHHGGGGCB@</////1?11<0...111111-.-..00<<0/00:000000::0:..00;/:00000/...-----.0/0;00/0/00//-;------9//////9...;//-.--./;///.//9///..-...////////./
@M05620:37:000000000-D9766:1:1101:24719:13755 1:N:0:84
ACCACACCTTCTACAATGAGCTGCGGGTGGCTCCCGAGGGGCACCCCGTGCTGCTGACCGATGCCCCCCTGAACCCCAAGGCCAACAGCGAGCAGATGACTCCGGTTCCCGCCACGCCCCTCGTTGTCTTCGCGGGCGTCCCCGTTCTTATGCACCAGTCGCCCGTACGTATCTGATTTCTGCTTTCCTCCTCTCTTTGCTACACTTCACCATTTCTCAGCCTTTGTTCTGGTCGGTGCACTGCCGGGACC
+
AAA1AAAAFFB@ABG13BG111B1A00AE?GH1FAA/A//A/AEFGAEEAECGEH1GHHG//?EB0>EEGF0<1/EFG/?//??CF/0B////><01<1111?////>11<-@-<<C.<<..=../:0000.:-;-;-9=@9A---;-;///;9/:--9/;@----;A@F//-////;//9/;B/FF////-:///://;//9:BB///:///9/;9///;F-/;/F-:///;/;-99;9B/;FF----9-
@M05620:37:000000000-D9766:1:1101:3153:13801 1:N:0:84
GAGGCTGCTTTGGAAGAAACTCATAGATTACTGCAACAGTTCCCCCTGGACCTGGAAAAGTTTCTTGCCTGGCTTACAGAAGCTGAAACATCCTACATGATGCTACCCTTAAGGAAAGGCTCCTAGAAGACTCCAAGGGAGTAAAAGAGCTGATGAAACAATGGCAAGTAAGTCAGGCATTTCCGCTTTACCACTCTTGTGTATCCCATTGAACAATTCTCAGCATTTGTACTTTTCCCTGACAAGCCAGG
+
B@BBBBFBCFFFGFAFGGGGGGHHHHHHHGHGHHGFFHHHHHHHHGGG2FFGHHHH3BCHHHHHHHHHHHBBGHHGHGFHHHGHHHGHHH3FBB@GHBF@B4FGHHHH@3BFB@GGFFHFBB/BFDGHF3?BG3FHHAEHD?EB?GHECFFFFB??3FFGHFB@GFBC@@GB?FGHFFH??@FGEGG<.11>1<>>=><=</=<DG<<<=0<GBDH0<;C0:0;GC0;0C:C;0:;;00C0;;90.=CFF;
@M05620:37:000000000-D9766:1:1101:15817:13803 1:N:0:84
GAGGCTGCTTTGGAAGAAACTCATAGATTACTGCAACAGTTCCCCCTGGACCTGGAAAAGTTTCTTGCCTGGCTTACAGAAGCTGAATCCTACAGGATGCTACCCGTAAGGAAAGGCTCCTAGAAGACTCCAAGGGAGTAAAAGAGCTGATGAAACAATGGCAAGTAAGTCAGGCATTTCCGCTTTAGCACTCTTGTGGATCCAATTGAACAATTCTCAGCATTTGTACTTGTAACTGACAAGCCAGGGAC
+
AAAABBFBFFFFGGGGGGFGGGHHHHHHHHHHHHGHFGGGHHHHHGEGHEGHHHHHHFGHGHHHHHHHHHHHHHHCGHHHHHHHHFHHHHHGHHHHFHHHHHHHHGGEGHHHHHHHHHHGHHHHEHHHHHHHHHGGGGFHEGFHGHHHHHHHFHHHHEHHHHHHGHHFGFHHGHGHHHHHHGGGGGHHGHHHGHHHGGGHHHHHHHHHHHHHHHHHHHHHGGHHHHHHHHHHHHGGGGGFGGGGGGGGGG?
@M05620:37:000000000-D9766:1:1101:7497:13817 1:N:0:84
GAGGCTGCTTTGGAAGAAACTCATAGATTACTGCAACAGTTCCCCCTGGACCTGGAAAAGTTTCTTGCCTGGCTTACAGAAGCTGAATCCTACAGGATGCTACCCGTAAGGAAAGGCTCCTAGAAGACTCCAAGGGAGTAAAAGAGCTGATGAAACAATGGCAAGTAAGTCAGGCATTTCCGCTTTAGCACTCTTGTGGATCCAATTGAACAATTCTCAGCATTTGTACTTGTAACTGACAAGCCAGGGAC
+
BBBBBCFCFFFFGGGGGGGGGGHHHHHHHHHHHHHHHGHHHHHHHGGGHHGHHHHGHHHHFFHHHHHHHHHHHHGHHHHHHHHHHHHFHEGGGHFHHHGHHGHHHGGGGHHHHHHHHHHGHHHGHHHHGHHHHHGGHGGGGHHHGHFFHHHGFGHFHHHHHHHHGHHGH@@DGGHHHHHHHGCGCFHHGFHHHHHHDGEFHHGHHHHFGHHHHHHGHHGHFHFHHHHGHHHHGHGGFGGGGGGGGGGGGGE
@M05620:37:000000000-D9766:1:1101:24038:13836 1:N:0:84
GAGGCTGCTTTGGAAGAAACTTATAAATACCTGAACCAGTTCCCCCGGACCCTGGAAAGGTTTCTGGCCTGGCTTCCAGAAGCGGAACAATACAGGATGCTACCCATAAGGAAAGGCGCATGGAAAACTCCACAGGAGTCCACGAGCTGATGAAACACTGGACAGTAAGACAGGCATTTACGCATTAACACTCTTGTGGATACAATTGAACAATTAACAGCATTTGTACTTGTAACTGAACAGCCAACGAC
+
AAAAAAFAFFFFGGGGGGG1B11A333D3A1DGHFFF0BFDFGHHAAE//ABBB/BBD00BG11D21B0BF?0FB01BDF>F1>>>>/B01BB@10BBF0BFF0F1F0B<110BB0F</<//BBG10<1@@G010/@?00111/></<1<>1=>GFC01>>0.0<<=<<0D/CCEG0000;CC...00;0;0GFCFGF.990;90FCFBFF0/C;;0;0C.;0009CBFG090;9/;F/9///--;--;-;
@M05620:37:000000000-D9766:1:1101:15289:13841 1:N:0:84
GAGGCTGCTTTGGAAGAAACTCATAGATTACTGCAACAGTTCCCCCTGGACCTGGAAAAGTTTCTTGCCTGGCTTACAGAAGCTGAATCCTACAGGATGCTACCCGTAAGGAAAGGCTCCTAGAAGACTCCAAGGGAGTAAAAGAGCTGATGAAACAATGGCAAGTAAGTCAGGCATTTCCGCTTTAGCACTCTTGTGGATCCAATTGAACAATTCTCAGCATTTGTACTTGTAACTGACAAGCCAGGGAC
+
CCCCCCFBFFFFGBGGGGGGGGHHHHHHHGHHHHHGFHHHHHHHHGGFHGHHHHHGHHHHBFHHHHHHHHHHHHHGGHHHHHHHHHHHHHHGHHHHFHHHHHHHHGGGGHHHHHGHHHHGHHGHHHHHHHHHHHGGHGGHGGHGFHHHHHHHHHHHHHHHHHHHGHHHHGHHHHHHHHHHHGGGGGHHHHHHHHHHGHGHHHHHHHHHGHHGHHHHHGGHFFHHHHHGHHHHHHGFGGGGFGFGFGGGEGE
@M05620:37:000000000-D9766:1:1101:14382:13887 1:N:0:84
GAGGCTGCTTTGGAAGAAACTCATAGATTACTGCAACAGTTCCCCCTGGACCTGGAAAAGTTTCTTGCCTGGCTTACAGAAGCTGAATCCTACAGGATGCTACCCGTAAGGAAAGGCTCCTAGAAGACTCCAAGGGAGTAAAAGAGCTGATGAAACAATGGCAAGTAAGTCAGGCATTTCCGCTTTAGCACTCTTGTGGATCCAATTGAACAATTCTCAGCATTTGTACTTGTAACTGACAAGCCAGGGAC
+
BBBBBAFBFFFFFFGGGFGGFGFFFHHHHGHHHHHHHGHHHHHHHGEGHGHHHEGFGHHHFGHHFHFHHHHHHGFGHHHGHHHHHHHHHGHGHHHHHHHHHHHHHGGGGHHHHHGHHHHGHHGFGHFHHHHHHHGGHGGHHFHHGHHHHHHHHHHHHHHHHHGHGGHHHGHGHHHHHHHHHGGGGGHHHFHHHHHHHHGHHHHHHHHHGHHHHHHHHHHHHHHHGHHHHHHHHFGGGGGFGFFGGGG?DGC
@M05620:37:000000000-D9766:1:1101:24187:13931 1:N:0:84
GAGGCTGCTTTGGAAGAAACTCATAGATTACTGCAACAGTTCCCCCTGGACCTGGAAAAGTTTCTTGCCTGGCTTACAGAAACTGAATCCTACAGGATGCTACCCGTAAGGAAAGGCTCCTAGACGACTCCACGGGAGTAAACGAGCTGATGCAACAATGGCCAGTAAGTCAGGCATTTCCGCTTTAGCACTCTTGTGGATCCAATTGAACAATTCTCAGCATTTGTACTTGTAACTGACCAGCCAGGGAC
+
A11AAAFAFFDDGGG1BFFGFGFHCFGHHGGHHH1BFFBDDGHHHGGGG0GGHHHHG10BBHHHBGHGHHHHHHGEGHHBFEGDF1BGHH1@GGHF>FHHHHHHHGGEEHHF0>0BGGHGH1E11?/EEEHH0?CG/BE0121??EGGHHHH1?DGH/F<GH01>FG1F>GBGCGHHHHHHGGGGG0DGHHHHHFHGGG0GHHHBGGHHFFG/C9FFGGGGEFFFFG0FFFGFFFFGFFG/;FEGGFGGFF
@M05620:37:000000000-D9766:1:1101:24175:13945 1:N:0:84
GAGGCTGCTTTGGAAGAAACTCATAGATTACTGCAACAGTTCCCCCTGGACCTGGAAAAGTTTCTTGCCTGGCTTACAGAAACTGAATCCAACAGGATGCTACCCGTAAGGAAACGCTCCTAGAACACTCCAATGGAGTAAAAGAGCTGATGAAACAATAGCAAGTAAGTCAGGCATTTCCGCTTTAGCACTCTTATGGATCCCATTGAACAATCCTCAGCATCTGCACTTGTAATTGACAATCCAGGGAC
+
BBCCBCFCFFFFGGGGGGCGGGHHHHHHHHHHHHGHHHHHHHHHHGGFGHFHHHHGBDFGBGHHHHHHHHHHHHHGHHHHH3GHHFG5DB3@B121BBBBB4BFG1?/E133?F3?>///??43F3?B3BB3B433B22B3?HGE2??222DG2D@2F222@FH211?F1?==0===11=@..>E.<>G11>>000000<=C</<0=00=<0/00;0=C00<000<000<CFFFF0CF0;CF90;;;9:CE
@M05620:37:000000000-D9766:1:1101:10565:13954 1:N:0:84
GAGGCTGCTTTGGAAGAAACTCATAGATTACTGCAACAGTTCCCCCTGGACCTGGAAAAGTTTCTTGCCTGGCTTACAGAAGCTGAATCCTACAGGATGCTACCCGTAAGGAAAGGCTCCTAGAAGACTCCAAGGGAGTAAAAGAGCTGATGAAACAATGGCAAGTAAGTCAGGCATTTCCGCTTTAGCACTCTTGTGGATCCAATTGAACAATTCTCAGCATTTGTACTTGTAACTGACAAGCCAGGGAC
+
CCCCCCFBFFFFGGGGGGGGGGHHHHGHHGHHHHHHHGHHHHHHHGGGHHHHHHHHHHHHHHHHHHHHHHHGHHHHHHHHHHHGHHHEGHHHHHHHBGHHHHHHHGGGGHHHHHHGHHHGHHHHHHHHHHHHHHGGHGECGHFHGHHHHGHHGHHHHHHHHHHHGHHHGFGGHHHHGHHHGGGGGGHHHHHHHHHHGGGHHHHHHHHHHHHHHHHHHGHHHHHHHHHHGGGHHHGGFGGFGGGGGGGGGGE
@M05620:37:000000000-D9766:1:1101:21722:13954 1:N:0:84
GAGGCTGCTTTGGACGAAACTGACAATCCAGGGACACAAGATCGGAAGAGCACACGTCTTGACTCCAGTCACCTGAAGCTATCTCGTATACCGTCTTCTGCTTTAAAAAAAAAAAAAAGAAAAAAAAAAAACATATAAAAAAAAAAGAAAAAAAAAAATCAAAAAATACAGAAAGGAACAAAAAGTACAAGAAAACCAAAAATACATAGTGAACAATAATGTGATTCAAATAGTTACGAGAATACAAAAAA
+
A3AA>AF>BBB4F4BAEE2AGEGBB54BBBBAB2AAABFGBGBAE22A1ABBB2B0BB215ABDDB3BD@35BBF33B33BBBB4BBEG3@B1?EH1BFG4BB4BFFFGGE@@?//////?<00@--<--:..00000000---9-...//.---9-:./////.9.//9///;:./:.//....//:////////.9.....//////////////////////////////////.....//////;.-
@M05620:37:000000000-D9766:1:1101:21168:13991 1:N:0:84
GAGGCTGCTTTGGAAGAAACTCATAGATTACTGCAACAGTTCCCCCTGGACCTGGAAAAGTTTCTTGCCTGGCTTACAGAAGCTGAATCATACAGGATGCTACCCGTAAGGAAAGGCTCCTAGAAGACTCCAAGGGCGTCACAGCGCTGATGCAACAATGGCAAGTAAGTCAGGCATTTCCGCTTTAGCACTCTTGTGGATCCAATTGAACAATTCTCAGCATTTGTACTTGTAACTGACAAGCCAGGGAC
+
CCCCCCFCFFFFGGGGGGGGGGHHGHHHHHHHHHHHGFHHHHHHHGGGHHHHHHHHHHHHGHHHHHHHHHHHHHHHHHHGHHHHHHHFH5@FFEF?F3FGF4GHE1EG1GH333BGHFHGHHH33?BGHFGH3GG///</?/3D//<?CD<G1FG1F/<?GH0FFHHGHFHHHHGHHHHH1.CEG.0GHFHHGHGHGHGBGCGHCGGHHCHH/0;CFBFGGB0;F00;FFGGFFFFG0BB0CFEGFF.9CE
@M05620:37:000000000-D9766:1:1101:17370:14003 1:N:0:84
GAGGCTGCTTTGGAAGAAACTCATAGATTACTGCAACAGTTCCCCCTGGACCTGGAAAAGTTTCTTGCCTGGCTTACAGAAGCTGAAACATCCGACAGGATGCTACCCGAAGGTACCGGCACCTAAAAGCCTCCACAAGAGTCCAAGAGCTGATGACACACTAGCAAATAAGGCAGGCATTTCCGCTTTCGCACTCTTTAGGATCCAATTGAACCCTTCTCAGCATTTGTAATTGTAACTGCCAAGCCAGG
+
ABAAABFAFFDFGEGGFFEGGGGHFHDGHHHHHHGEFFHHHHHHHGGGEEGHHHHCHGHGFGHHHHHHHHGGHHHFHHHEFHHHGHHHHHFH3>1>>/11B3BF@G2CE////3433>>E///3B222B0FCG/B?2/@F0GFFF2G0@0<FD11?11?F/<0<<F11<>D11>0.-<<0000=.<...0::.;@GHH00;0;09;090;C0;0.9./9;0C0;FBFF0C00;00;009;00//9;....9
@M05620:37:000000000-D9766:1:1101:17386:14011 1:N:0:84
GAGGCTGCTTTGGAAGAAACTCATAGATTACTGCAACAGTTCCCCCTGGACCTGGAAAAGTTTCTTGCCTGGCTTACAGAAGCTGAAACATCCTACAGGATGCTACCCGTAAGGAAAGGCTCCTAGAAGACTCCAAGGGAGTAAAAGAGCTGATGAAACAATGGCAAGTAAGTCAGGCATTTCCGCTTTAGCACTCTTGTGGATCCAATTGAACAATTCTCAGCATTTGTACTTGTAACTGACAAGCCAGG
+
AABCCBFCFFFFGGGGFGGGGGFHHHHHHHHHHHHCHGGHHHHHHGGGHHHHHHHHHHFGGHHHHHHHHHHHHHHHHHHHHHHHHHHHHHHHHHHHGHHHHGHHHHHHGGGGHHHHHHHHHHGHHHHHHHHHHHCCGGGFGGFGHFHGHHHHHHHGHHHHHHHHHHHGGHHHHHHHHHHHHHHHGGGGGHHHHHHHHHHHHGHHHHEGHHHHHHHHHHHHGHHGHHHHHHHHHGGGGGGGGGGGGFGGGGG
@M05620:37:000000000-D9766:1:1101:17391:14030 1:N:0:84
GAGGCTGCTTTGGAAGAACCTCATAGATTACTGCAACAGTTCCCCCTGGACCTGGAAAAGTTTCTTGCCTGGCTTACAGAAGCTGAAACATCCTCCAGGATGCTACCCGTAAGGAAAGGCTCCTAGAAGACTCCAAGGGAGTAAAAGAGCTGATGAAACAATGGCAAGTAAGTCAGGCATTTCCGCTTTAGCACTCTTGTGGATCCAATTGAACAATTCTCAGCATTTGTACTTGTAACTGACAAGCCAGG
+
A?AA1AF1BDDDGFBFGG1FFGHHHGHGHHHGHB1FCGFGHFFHHGGFAGGGHHGHF1BABGHHHHHFBGHGHHHEFFGHHHGHHFFHGHHHFH1FF1B/GBFHGHHHGEEEFHHHHFHG1EFHFFGH1GHHHHGHGFFGG?GGFHHG<GHFGGDGFH@@FD<1FFFE??G11@<GHHGGHFGGFCCCGD=GFFGHDHFGHCHHH/GGGHGHGGHGG;;GG;:CFGH0;;0CBFFFGFFCFBFFG.9EFGG
@M05620:37:000000000-D9766:1:1101:26011:14049 1:N:0:84
GAGGCTGCTTTGGAAGAAACTCATAGATTACTGCAACAGTTCCCCCTGGACCTGGAAAAGTTTCTTGCCTGGCTTACAGAAGCTGAAGCCTACAGGATGCTACCCGTAAGGAAAGGCTCCTAGAAGACTCCAATGGAGTAAAAGAGCTGATGAAACAATGGCAAGTAAGTCAGGCATTTCCGCTTTAGCACTCTTGTGGATCCCATTGAACAATTCTCAGCATTTGTACTTGTAACTGACAAGCCAGGGAC
+
BBBBBBFBFFFFGFGGFGGEFGHHGDBGHHFHFHFFHHFGGHAGHGEGEHHGHHGGB32GHHFDGGHFFGGF1BFCF5BGHF3BFBB3B?B32B3BFEF2B4BGH>1/>13@?CBB?30??BB?GFGHFFH3G43??EGGFFHF?2BBBFGHFBD@2?<@@@2F/@>2F1@<FF0<11@@?CDC.<1>>1<<>=>1<<<0<C</C=GGB0<<C::<0<B0/;0:;0<0:=0;;<C0CFB90;;.9;.;:..
@M05620:37:000000000-D9766:1:1101:5252:14062 1:N:0:84
GAGTCTGCTTTGGCAGAAACTCATAGATTACTTCAACAGTTCCCCCTGGACCTGGAAAAGTTTCTTGCCTGGCTTACAGACGCTGACTCCTACAGGATGCTACCCGTAAGGAAAGGCTCCTAGAAGACTCCAAGGGAGTAAAAGAGCTGCTGACACAATGGCAAGTAAGTCCGGCATTTCCGCTTTAGCACTCTTGTGGATCCAATTGACCAATTCTCAGCATTTGTACTTGTAACTGACAAGCCAGGGAC
+
>>A>>DFDFFFFGGGGACGBB4BFHHFGH5GH5DD5FGGGHHHHHGGGHGHHGHH2BAGGBFHHH5DGHHH1F2BBFGDGBEEDEEFHHHHBFGHFFHGHHGFHHGFGGFHHG3GGHHHGH3FGDHFHHHHHBGGGHGFFHHGHGHHHH2FHG2FG2FDGHHGFGGF1?@F1A@CGDHHHHGGGGGHHHHHHHHHHGGG0CGHHHHGHH0CG.CHHHGGGGGGGGGGFFFGGFCFFFGGBF;CGEFGGAEE
@M05620:37:000000000-D9766:1:1101:9425:14144 1:N:0:84
GAGGCTGCTTTGGAAGAAACTCATAGATTACTGCAACAGTTCCCCCTGGACCTGGAAAAGTTTCTTGCCTGGCTTACAGAAGCTGAATCCTACAGGATGCTACCCGTAAGGAAAGGCTCCTAGAAGACTCCAAGGGAGTAAAAGAGCTGATGAAACAATGGCAAGTAAGTCAGGCATTTCCGCTTTAGCACTCTTGTGGATCCAATTGAACAATTCTCAGCATTTGTACTTGTAACTGACAAGCCAGGGAC
+
A3>AAAFBFFFFFFGGCGGGGCHFHHHHFHGHFHBGGHGGDGHHHGEGEHHGGGFHHDCGFHGGFEEGHHHHHFFCGHHGHHHBC3F5DBBFHHHF1BFGFDFHHGGGEHFHFCGFHHHGHHHGEHCGHBFG3FFGGF?0FD2BAGGFHHHHEGHHHHEHHHFCEDG1FGFFH0FHHFGHFDEGDGBG1FDFHHHGGFGFFHHHFHHFF0CGCGCCF0GHHHHHGHHFCGGHGHFGGFFBFBFGECFGFG?
@M05620:37:000000000-D9766:1:1101:11550:14153 1:N:0:84
GAGGCTGCTTTGGAAGAAACTCATAGATTACTGCAACAGTTCCCCCTGGACCTGGAAAAGTTTCTTGCCTGGCTTACAGAAGCTGAATCCTACAGGCTGCTACCCGTAAGGAAAGGCTCCTAGAAGACTCCAAGGGAGTAAAAGAGCTGATGAAACAATGGCAAGTAAGCCAGGCATTTCCGCTTTAGAACTCTTGTGGATCCAATTGAACAATTCTCAGCATTTGTACTTGTAACTGACAAGCCAGGGAA
+
>>1AAAFAFFFFFGG11BECGGBGFGHFF1BGHHB1B0FBGHGHHGEGA0FGHHGHHFHHHHHHGHGHHHHHHHFCGHGFGGH111B2F@E2B11>/BB>GBG0C>/E/01@F0E0E1F/1BFFHBF0FF1G1<<ECE/0B>>BC001BGD>FGFGBGF1<0F1F1?@<1?<FHHF<1FF1AEG.<=1110DDFE0=GCHGH/DG0=CCG0;;C0C0;G0/CB00;GGH0;C0CFBFFC/C0.../...9.
@M05620:37:000000000-D9766:1:1101:9258:14172 1:N:0:84
GAGGCTGCTTTGGAAGAAACTCATAGATTACTGCAACAGTTCCCCCTGGACCTGGAAAAGTTTCTTGCCTGGCTTACAGAAGCTGAAACATCCTACAGGATGCTACCCGTAAGGAAAGGCTCCTAGAAGCCTCCAAGGGAGTAAAAGAGCTGATGAAACAATGGCAAGTAAGTCAGGCATTTCCGCTTTAGCACTCTTGTGGATCCAATTGAACAATTCTCAGCATTTGTACTTGTAACTGACAAGCCAGG
+
BBBBBBFCFFFFGGGGGGGGGGHHHHHHHHHHHHHHHHHHHHHHHGGGHHHHHHHHHHHHGHHHHHHHHHHHHHHHHHHHHHHHHHHHHHHHHHHHHHHFHHHGHHHHGGGGHHHHHHHGFHGHHHHFH3FGHHHHHGEGGFHHHHHGHHHHGHHHHHHHGHHGHHHFD1GHHHHHGHHHHHHHGGGGGHHHHHHHHHHFHGFGHGHHHHHHFHHHHHHHHHHFHHHHHGHGGGGGGGGGGFGGGEGFGGG
@M05620:37:000000000-D9766:1:1101:14509:14186 1:N:0:84
GAGGCTGCTTTGGAAGAAACTCATAGATTACTGCAACAGTTCCCCCTGGACCTGGAAAAGTTTCTTGCCTGGCTTACAGAAGCTGAAACATCCTACAGGATGCTACCCGTAAGGAAAGGCTCCTAGAAGACTCCAAGGGAGTAAAAGAGCTGATGAAACAATGGCAAGTAAGTCAGGCATTTCCGCTTTAGCACTCTTGTGGATCCAATTGAACAATTCTCAGCATTTGTACTTGTAACTGACAAGCCAGG
+
CCCCCCFCFFFFGGGGGGGGGGHHHHHHHHHHHHHHHHHHHHHHHGGGHHHHHHHHHHGHGHHHHHHHHHHHHHHHHHHHHHHHHHHHHHHHHHHHHHHHHGGHHHHHGGGGHHHHHGHHHHGHHHHHHHHHHHHHHGGHGGHHHHGGHHHHHHGHHHHHHHHHHHHGHHHHFDGGHGHHHHHFGGGGGGHHHHHHGHHHHGHHHHHFHHHHHHHGHHHGHHFHHHGHGHHHGGGFGGGGGGGGGAGGGGG
@M05620:37:000000000-D9766:1:1101:2863:14196 1:N:0:84
GAGGCTGCTTTGGAAGAAACTCATAGATTACTGCAACAGTTCCCCCTGGACCTGGAAAAGTTTCTTGCCTGGCTTACAGAAGCTGAAACATCCTACAGGATGCTACCCGTAAGGAAAGGCTCCTAGAAGCCTCCAAGGGAGTAAAAGAGCTGATGAAACAATGGCAAGTAAGTCAGGCATTTCCGCTTTAGCACTCTTGTGGATCCAATTGAACAATTCTCAGCATTTGTACTTGTAACTGACAAGCCAGG
+
AABBBAFBFFFFFGGGAGGGGGHFHGFHHFHHGGFHHHHHHGDFHGGGGGHHHHHFBEFHFHHHHFGGGHHGHFFHHHFGHHHHHGHHHHHH3GHHF3E1BGHHHHHHGEEGGFHFFGHHGGGGGGHHD3FGHHHHHGEHGGHHHHHGHHHHHGGHHHFGHGHHHFHG<?DGFFHHHHHHHHGBAAACFFD1DGHHGHHDGGHHHHHGHGGHHEHHFGHHCCCGHHHGGGHGFFFGGGGGGGGGGACGFGG
@M05620:37:000000000-D9766:1:1101:26613:14219 1:N:0:84
GAGGCTGCTTTGGAAGAAACTCATAGATTACTGCAACAGTTCCCCCTGGACCTGGAAAAGTTTCTTGCCTGGCTTACAGAAGCTGAAGCCTACAGGATGCTTCCCGTAAGCAAAGCCTCCTAGAAGACTCCAAGAGAGTAAAAGAGCTGATGAAACAATGGCAAGTAAGTCAGGCATATCCGCGGTAGCACTGCTGTAGATCCCATTGAACAACTCTCAACATTTTCACTTGTAACTGACAAGCCAGTGAC
+
AAABB@FAFFBFGGGGFEGGGFFFFHDFFHHHGHHFFFHDHHGFHG?GGAFFFAF2BFBGAEHH5F5BFEDFFGAGHGGFHHHHCGH3B133233BB3B234B@2E?EE?33BGB10BBG0B4FGFHHFHH3G300?<34BGFD/G01FD1?FGBB<?GFFB0F/1@21?<1<00/11111</->.<</0<</0=0=0=D0=0/<CC000:0C./:;;00;=/;;000;B00;00;CBFG0C..9C.9;0;
@M05620:37:000000000-D9766:1:1101:22178:14233 1:N:0:84
GAGGCTGCTTTGGAAGAAACTCATAGATTACTGCAACAGTTCCCCCTGGACCTGGAAAAGTTTCTTGCCTGGCTTACAGAAGCTGAATCCTACAGGATGCTACCCGTAAGGAAAGGCTCCTAGAAGACTCCAAGGGAGTAAAAGAGCTGATGAAACAATGGCAAGTAAGTCAGGCATTTCCGCTTTAGCACTCTTGTGGATCCAATTGAACAATTCTCAGCATTTGTACTTGTAACTGACAAGCCAGGGAC
+
A?ABAAFAFFD4GB5BGGFGGGHHHGHFGHGHGA4FCHGHHFFGGGEF2GFGHHEGBABBFGHFHHGBBGGGBFGBBBFGHHBGGBBDBBEGFF@3BFGFFFFFGBEEGB3FEHB1FGGGHFFHGFGHGHHGCB/EGGFCFFFGFG2BFGGHFFF2<CF@GFFFFFDGH<@GFHGHFGFHHGGD?F=>F1<F0FGD=CDDGFHHHHGGFD;CG:0;GGFGC;<<C0G:CGHH;=FCFBB/9F.9;F99EEC
@M05620:37:000000000-D9766:1:1101:19403:14234 1:N:0:84
GAGGCTGCTTTGGAAGAAACTCATAGATTACTGCAACAGTTCCCCCTGGACCTGGAAAAGTTTCTTGCCTGGCTTACAGAAGCTGAATCCTACAGGATGCTACCCGTAAGGAAAGGCTCCTAGAAGACTCCAAGGGAGTAAAAGAGCTGATGAAACAATGGCAAGTAAGTCAGGCATTTCCGCTTTAGCACTCTTGTGGATCCAATTGAACAATTCTCAGCATTTGTACTTGTAACTGACAAGCCAGGGAC
+
BBBBBBFBFFFFGGGGACGGGGGHFHHHHFHHHHHDGGGGHHHHHGGGHHHHHHHHHHFGHHHHHHHHHHHHHHHGHHHHHHHHHHHHHH5GHHHGFHHHHHHHHGGGGHHEGHHHHHHGGEF3BFFGHHHHHHGG/??2FDGH/BFDFHHH>GHHH/FGBHCHGHHFGGHHHHHHGHHHHCGGGGGHHGHHFHHHGHGHGHHHHHHHHHHHEHGHHHHHHGHHFHHHHHHHHHGFGGGGGFFFGFGGGGG
@M05620:37:000000000-D9766:1:1101:19402:14254 1:N:0:84
GAGGCTGCTTTGGACGAAACTCATAGATTACTGCAACAGTTCCCCCTGGACCTGGAAAAGTTTCTTGCCTGGCTTACAGAAGCTGAATCCTACAGGATGCTACCCGTAAGGAAACGCCCCTAGAAGACTCCAAGGGAGTAAAAGAGCTGATGAAACAATGGCAAGTAAGTCAGGCATTTCCGCTTTAGCACTCTTGTGGATCCAATTGAACAATTCTCAGCATTTGTACTTGGAACTGACAAGCCAGGGAC
+
A3AB>AFBFBB4G44AAE?EGGHHHFHHHHFCHH3GFHFGHDDFEEEEEFFFGHGGB32BAFHFGHGBBB3FFGG3@BBGHHFGH3355B4BB@3313B2BBFGG??/?B3B?C3/>/</??BFD3BBBBFB11/?/</@>DF>F@@@@FFH?F<?0C<1???1/?11==>11<<<>><F>A.ACC=0=0<<<<=<;CCCCCF:G<C0;:;<:0;;0000/9;;9;;0;;9B0=C/;09/0C.::9..9C9
@M05620:37:000000000-D9766:1:1101:10857:14285 1:N:0:84
GAGGCTGCTTTGGAAGAAACTCATAGATTACTGCAACAGTTCCCCCTGGACCTGGAAAAGTTTCTTGCCTGGCTTACAGAAGCTGAATCCTACAGGATGCTACCCGTAAGGAAAGGCTCCTAGAAGACTCCAAGGGAGTAAAAGAGCTGATGAAACAATGGCAAGTAAGCCAGGCATTTCCGCTTTAGCACTCTTGCGGATCCAATTGAACAATTCTCAGCATTTGTACTTGTAACTGACAAGCCATGGAC
+
BBCCCCFCFFFFGGGGFBGGGGFHGHHHHHHHHHHHGFHHHHHHHGGGHHHHHHHHHHHHHHHHHHHHHHHHHHHHHHHHHGHHHHHEHHGFBEBBGFFEG4GH1??EEGBBFE11FBG/GHG33DG3?FG333///?/2DF?B?C22BBFGBGHDGGFG22<2/DFH11<?<GG/<<??1<.C.<1FGH1G<DFH0<<--:CGHHF000CC/:GGG0G0/0;99B090BF00000C00/9C...900/00
@M05620:37:000000000-D9766:1:1101:10120:14325 1:N:0:84
GAGGCTGCTTTGGAAGAAACTCATAGATTACTGCAACAGTTCCCCCTGGACCTGGAAAAGTTTCTTGCCTGGCTTACAGAAGCTGAATCCTACAGGATGCTACCCGTAAGGAAAGGCTCCTAGAAGACTCCAAGGGAGTAAAAGAGCTGATGAAACAATGGCAAGTAAGTCAGGCATTTCCGCTTTAGCACTCTTGTGGATCCAATTGAACAATTCTCAGCATTTGTACTTGTAACTGACAAGCCAGGGAC
+
CBBCCBFCFFFFGGGGGGGGGGHHHHHHHHHGHHHHFFHHHHHHHGGGHHHHHHHHHHHHHHHHHHHHHHHHHHHHHHHHHHHHHHHHHHHGHHHHGHHHHHHHHGGGGHHHHHHHHHHGHHHHHHHHHHHHHHGGHGGHHHHHGHHHHHHHHHHHHHHHHHHHGHHHHFGHHHHHHHHHHGGGGGHHHFHHHHHHDGGHHHHHHHHHHHHHHHHHHHHHHHHHHHHHGHHHHHGGGGGGGGGGGGGGGGG
@M05620:37:000000000-D9766:1:1101:9814:14338 1:N:0:84
GAGGCTGCTTTGGAAGAAACTCATAGATTACTGCAACAGTTCCCCCTGGACCTGGAAAAGTTTCTTGCCTGGCTTACAGAAGCTGAAACATCCTACAGGTTGCTACCCGTAAGGAAAGGCTCCTAGAAACCTCAAAGGAGGTAAAAAAGCTGATGAAAAAATGGAAAGAAAGTAAGGAATTTCGGCTTTAGAACTCTTGTGGATCCAATTGAACAATTCTCAGCATTGGAACTTGTAACTGACAAGCCAGG
+
>AAABAFBFFFFGGGGAGGGGGFFHGHHHGHHHHHFHHHHGHHHHGGGHHHHHHHHHHGGFHHHHHHHHHHHHHHGHHHGHHHHHHHHHFFG335@B@3332134BFFF1E>G3FE3BB/?FF334FE4BBBG3F3BG2///BFG32/?@<222>FF22@/0?C1<<?0?<<111>110<GGH0--CD/0=<D0=GFHB0G.00;:CBFB0<00;/<0;B00090CF0000/:BB0C0C900/:;.=./;A
@M05620:37:000000000-D9766:1:1101:16356:14362 1:N:0:84
GAGGCTGCTTTGGAAGAAACTCCTAGATTACTGCAACCGTTCCCCCTGGACCTGGAAACGTTTCTTGCCTGGCTTACAGAAGCTGAATCCTACAGGATGCTACCCGTAAGGAAAGGCTCCTAGAAGACTCCAAGGGAGTAAAAGAGCTGATGAAACAATGGCAAGTAAGTCAGGCATTTCCGCTTTAGCACTCTTGTGGATCCAATTGAACAATTCTCAGCATTTGTACTTGTAACTGACAAGCCAGGGAC
+
CCCCCCFCFFFFGGGGGFGGFG4BFAFG6FGHHHHBG2ABBGHHFGEF2AFGGGFHG33BBGGFHGFEHHHHHGBCGHHHHHHFG3BFGGGFHHHH1FFHHHHHHGGCEGHEC3GHHHHGHFHB3B3FHGHH3GGGFFD2B33F/FGHHHHHBGFHHCGHHG01?GH1?FGHHGHHHHHHHGGGGGHHHHHHHHHHHHGHHHHHHHHHHBGH/GFGHHHHHHHHHGGGGGGGGGGGFGFF9CFEGFGGFGF
@M05620:37:000000000-D9766:1:1101:22186:14392 1:N:0:84
GAGGCTGCTTTGGAAGAAACTCATAGATTACTGCAACAGTTCCCCCTGGACCTGGACAAGTTTCTTGCCTGGCTTACAGAAGCTGAAACCTCCCAGATGGTCCCCGAAATTAAAGCCTCTCAGAAGACGCCAATTGAGTAAAAGAGCGGAGGAAACAATTGGAAGAAAGACAGGCAAATCCGACAGAGCACTCGTATGTATCAGACTGAAGAATGCTCATTACGCATACTCGGAACTGACAATCTAGACTG
+
A1AAA1>>@F@F1EGGGFFGECAFAFGFFFAGGGHH1AGEDGHEGGCC/FBBFGAF0B0BGABGDHD1FB1FGHGGHBGAGHHC1FH1F000/>>1/B1B1B1B/>//>/11B111B>0101>1BF10/E/<<<1BFFF2B2B>CC0/>B//??000<111111<0><1000>.E.<.=<CC.-;-////.</:;.//:00;000/=09009;0000999090...9:CF;..9:9B///999//;/////
@M05620:37:000000000-D9766:1:1101:19268:14422 1:N:0:84
GAGGCTGCTTTGGAAGAAACTCATAGATTACTGCAACAGTTCCCCCTGGACCTGGAAAAGTTTCTTGCCTGGCTTACAGAAGCTGAATCCTACAGGATGCTACCCGTAAGGAAAGGCTCCTAGAAGACTCCAAGGGAGTAAAAGAGCTGATGAAACAATGGCAAGTAAGTCAGGCATTTCCGCTTTAGCACTCTTGTGGATCCAATTGAACAATTCTCAGCATTTGTACTTGTAACTGACAAGCCAGGGAC
+
AAABBCFAFFFFGGGGGGCGGGHHHHHHHHHHHHGHFFHHHHHHHGGFHHHHHHHGHHHGFGHHHHHHHHGHHHHHHHHHHHHHHHHHHHHHHHHHHHHHHHHHHGGGGHGHHHHHHHHGHHHHHHFHHHHHHGGGFGEHHHHHCHHHGHHHHHHHHEHHHG2FFGHHHDGHHHHHHHHHHGGGGGHHHFGFGHHHGHGGHHH0GHHGHHHHGHHHHGGGCGHHHHHHHHCGGGGFFGFGGFFGGGFEDGG
@M05620:37:000000000-D9766:1:1101:14484:14423 1:N:0:84
ACCACACGTCTGAACTCCCGTCACCTGAAGCTATCTCGTATGCCGTCTACTGCTTGAAAAAAAAAAAAAAAGGGAGTCCCATATGGTATATCTTCTACTTATTAACTTAATAAAAAAGTTGATAGAATAATTAAAAAAGATATAAATAAAATACAATATCAACAAGATGAAGAAGTAAAAAGAGGCAAGGACATATAGGATAACAAGTGAGACAGAGATTTAACGAAGAGAAACAATTAGAATTCAAAAGG
+
ABA3A>ADFAFAA5BGGGG?EEF2GGHGE3BGB5FDFFCAGGGCE2EA2DFDHFGGAAGBAF000/////>/?////333B33?432B2222222222B1?222@1221>2?2111//1111111111111<11111-..10000000000000000000<0/0.//000000//000000../..9...../000000000000:/000000..//./;////..9....////./////////9////.
@M05620:37:000000000-D9766:1:1101:10354:14427 1:N:0:84
AGTGCCAGCTCTCAATCGCACAGGGGACCCAGGGCCTGGCCCCTCCATCCAGAAAACCTATGACCTCACCCGCTACCTGGAGCACCAACTCCGCAGCTTGGCTGGGACCTATGTGAGTATCCAGCGTAGGAATCTGGGAGTTGGGGAGGAGTGAGGAGTTGGGGAAAGACAGTCCTAACCGTGGAGGGTTCTGGTAAATGATGGGGTGAGGAGGGGCTCTTTGGCTCCCACCAGTCCCCCTGTCTGGTCTA
+
>A>ABFBFAFC5EEGGGEGGCEEHAEGGEGHHGGGGFCHAFHGDGGBFDGGA333FGFFHH3AGFGCFGFFEGGCEHHH?GHH?1FFHGFHHGA>EG3FHGGF/</0BE0FGDFDDDB?FGFGHF/<?C/@11@FD1B0C/?<1CDFCGDAGFFFC0.<<=G-:C?GHCHFBGHCCFCFHGG?@.9.?99.;FFFFGGBFF0;FEDD>EFFBAA>-=-999BFFF9/.99AAEA9BBFAA@EFFFFF9///
@M05620:37:000000000-D9766:1:1101:19282:14433 1:N:0:84
GAGGCTGCTTTGGAAGAAACTCATAGATTACTGCAACAGTTCCCCCTGGACCTGGAAAAGTTTCTTGCCTGGCTTACAGAAGCTGAATCCTACAGGATGCTACCCGTAAGGAAAGGCTCCTAGAAGACTCCAAGGGAGTAAAAGAGCTGATGAAACAATGGCAAGTAAGTCAGGCATTTCCGCTTTAGCACTCTTGTGGATCCAATTGAACAATTCTCAGCATTTGTACTTGTAACTGACAAGCCAGGGAC
+
A@BBAAFBFFFFGFGGGGGGGGHHHGHGHHHGHGFHFHHHHHGHHGGGHHHHHHGHFFFHHHHHHHHGGHHHHHHGHHHHHHGHHFEFDGHHGFGHHHHGGGFGH>FEGH3GGHFCGBGGGGHHHGHHHHHHHBEEHGGGHHHGGHCBGHHHHHHFFHHGHBGHGFFHH?FFGCFGCGHHHGGCEGGFG<FFGFFHDGEHHGHHHGGGHGHHHFGGFFHCCGGHHFCGHGHHCGGFF09/;F:;CG9A.EF
@M05620:37:000000000-D9766:1:1101:10357:14445 1:N:0:84
AGTGCCAGCTCTCAATCGCACAGGGGACCCAGGGCCTGGCCCCTCCATCCAGCAAACCTATGACCTCACCCGCTACCTGGAGCACCAACTCCGCAGCTTGGCTGGGACCTATGTGAGTATCCAGCGTAGGAATCTGGGAGTTGGGGAGGAGTGAGGAGTTGGGGAAAGACAGTCCTAACCGTGGAGGGTTCTGGTAAATGATGGGGTGAGGAGGGGCTCTTTGGCTCCCACCAGTCCCCCTGTCTGGTCTA
+
A3AAAFFFBFFFGGGCGGGCEACFC22AFG2FC2EEFCG2BAE11BFGHFB33B2B1BGBE355BD3B?FG>0///F3@GCGHFHECGEHFHGE//>3BGEFGFE?GHGHHGFHFFGBGHHHHHHGGGGGHHHHHHHHHGGHHFGGGGGGGHHGHHHGHHHHGGGGHFGHHHHHHGHHGGGEG@GGGG;CFFGGGGGGGGGGGGGGDBFFFFFFBBBBFFFFFFFFFFFFFFFFFFFFFFBFFFFFFFFFB
@M05620:37:000000000-D9766:1:1101:7042:14456 1:N:0:84
GAGGCTGCTTTGGAAGAAACTGACAAGCCAGGGACAAAAGATCGGAAGCGCACACGTCTGAACTCCAGTCACCTGAAGCTATCTCGTATGCCGTCTTCTGCTTGAAAAAAAAAAAAGAATTCAGCACAGTAACCTGCTACCCCTGCAGTACCCACCACTTCGGCAAACACAGTCCCAACCGTCGACGGCCCTCGTAAATGAACACGCTCCGAGGGGTACTCTGACGCCCATCACTCCTCCCGCCCTTTCTC
+
AABBBAFAFFFFGGGGFGG4FBFFH5BBFBBBBAFFCHFGGHHHFBFFE0EEEGHEHHHG5FGHHCFFFHHBHFFBGGFH34BEGBB1FFGHGEEG1FHHFHHC?GHHAE@///>>//<11?11?10001??11100<>1<0..<.<<=<000<..../=0:.:-;:...:.000/0/.=-..9------9..-;99A//9///..9....---9-..9;///;/.;-@A99////./;/9.;--9999/:
@M05620:37:000000000-D9766:1:1101:10936:14503 1:N:0:84
GAGGCTGCTTTGGAAGAAACTCATAGATTACTGCAACAGTTCCCCCTGGACCTGGAAAAGTTTCTTGCCTGGCTTACAGAAGCTGAAACAACTGCCAATGGATGCTACCCGTAAGGAAAGGCTCCTAGAAGACTCCAAGGGAGTAAAAGAGCTGATGAAACAATGGCAAGTAAGTCAGGCATTTCCGCTTTAGCACTCTTGTGGATCCAATTGAACAATTCTCAGCATTTGTACTTGTAACTGACAAGCCA
+
BBBBBAFBFFFFGGGGGGGGGGHHHHHHHHHHHHHHHHGHHHHHHGGGHHHHHHHGHHHHGHHHHHHHHHHHHGHHHHHHHHHHHHHHHHHHHHHHHHHHHFHHHHHHHHGGGGHHHHHHHHHHGHHHHGHHHHHHHHHGGHGGHHHHHGHHHHHHHHHHHHHHHHHHHGGHHGGHHHHHHHHHHHGGGGGHGHHHHHHHHHHGHHHHHHHHHHGHHHHHHHHHHHHHHHHFGGGGGGGGGGGGGGGGGGG
@M05620:37:000000000-D9766:1:1101:17544:14508 1:N:0:84
GAGGCTGCTTTGGAAGAAACTCATAGATTACTGCAACAGTTCCCCCTGGACCTGGAAAAGTTTCTTGCCTGGCTTACAGAAGCTGAATCCTACAGGATGCTACCCGTAAGGAAACGCTCCTAGAAGACTCCAAGGGAGTAAAAGAGCTGATGAAACAATGGCAAGTAAGTCAGGCATTTCCGCTTTAGCACTCTTGTGGATCCCATTGAACAATTCTCAGCATTTGTACTTGTAACTGACAAGCCAGGGAC
+
A1AAAAFAFFFFGG11AEGGEFBG33A33FFGGHHBCCFDB2AF0E?A/0BFBFA0110BBDAFH1ABGE1/AAAFFGFGFBF11B@BBGGBGFH0>FGFFEBBFEE@?GEGHF0?>EEGFHHFHBCEFHFC<DFFEAEHFHFHACBBGGGHFFGHFAHHHHBCEDGFG?FFF<0GGFFFFECCAFFFDGFC/DDF<<CHHHC/<GGBFGHHHF0FGHFFGFBG0;CFHHFFFGGBFBFBBBAE?FA..CA
@M05620:37:000000000-D9766:1:1101:8719:14527 1:N:0:84
GAGGCTGCTTTGGAAGAAACTCATAGATTACTGCAACAGTTCCCCCTGGACCTGGAAAAGTTTCTTGCCTGGCTTACAGAAGCTGAAACATGCTACAGGATGCTACCCGTAAGGAAAGGCTCCTAGAAGACTCCAAGGGAGTAAAAGAGCTGATGAAACAATGGCAAGTAAGTCAGGCATTTCCGCTTTAGCACTCTTGTGGATCCAATTGAACAATTCTCAGCATTTGTACTTGTAACTGACAAGCCAGG
+
BAABBBFBFFFFGGGGGGGGGGFHFHHHHHHHHHHGFFHHHHHHHGGGHHHHHHHHGHHHDFHHHHHHHHHHHGHFHHHHFHHHHHHHHHHHHHHHHHHGHHHHHHHHGGGGHHGHFHHHHHGHHHHHH3BFHHHHHGCEGGEHHGBCHHHHDFHHFHHHGHHHHHHGE1?GGHHHHG/FGHHHCGGGGHHHHHHHHHHHGGFHHHHFHHHHHHHFHHHHHHHHHHHHHHHHFGGGGGGGGFGGGFGGGGG
@M05620:37:000000000-D9766:1:1101:8402:14547 1:N:0:84
GAGGCTGCTTTGGAAGAAACTCATAGATTACTGCAACAGTTCCCCCTGGACCTGGAAAAGTTTCTTGCCTGGCTTACAGAAGCTGAATCCTACAGGATGCTACCCGTAAGGAAAGGCTCCTAGAAGACTCCAAGGGAGTAAAAGAGCTGATGAAACAATGGCAAGTAAGTCAGGCATTTCCGCTTTAGCACTCTTGTGGATCCAATTGAACAATTCTCAGCATTTGTACTTGTAACTGACAAGCCAGGGAC
+
BBBBBAFBFFFFGGGGGGGGGGHHFFGHHGHHHHHGHHHHHHHHHGGGHHHHHHHGHHHGFGGHHHGHHHHHHGHHHHHHHHHEHHGHHHHGHHHHHHHHHHHHHGGGGHHHHHHHHHHGHHHHHHHHHHHHHHGGHGEHGHHHGHGHHFHGHHHHHGHHHGHHGHHGHGGHHGHGHHHHHGGGGGHGHFHHHHHHGGGGHHHHHHHHHHHFCGHHHHHHGHHHHHHHHHHHGHGGGGGGGGFGGGGGEGA
@M05620:37:000000000-D9766:1:1101:16314:14553 1:N:0:84
GAGGCTGCTTTGGAAGAAACTCATAGATTACTGCAACAGTTCCCCCTGGACCTGGAAAAGTTTCTTGCCTGGCTTACAGAAGCTGAATCCTACAGGATGCTACCCGTAAGGAAAGGCTCCTAGAAGACTCCAAGGGAGTAAAAGAGCTGATGAAACAATGGCAAGTAAGTCAGGCATTTCCGCTTTAGCACTCTTGTGGATCCAATTGAACAATTCTCAGCATTTGTACTTGTAACTGACAAGCCAGGGAC
+
B?ABBAFBFFFFFGGGGGGGGGHHHHHHHGHHHHHHFHHHHHHHHGGGHHHHHHHGHHHHHHHHHHHHHHGHHHHHHHHHGHHHHHHHHHHHHHHHGHHHHGHHHGGCEHHHGCGFHHHGHHHHGHHHHHHHGGGF/EEFBGGHCGHHHHHHDGGHHAGHGHFFGHH1GFGHHHHHHHHHHGFGGGHHHHHHGHHHHHGHHHHGHHHHHHGHGGHHHHHHHHHHHHHHHHHHHHGGGGGGEGGGGGGEFGF
@M05620:37:000000000-D9766:1:1101:17718:14555 1:N:0:84
GAGGCTGCTTTGGAAGAAACTCATAGATTACTGCAACAGTTCCCCCTGGACCTGGAAAAGTTTCTTGCCTGGCTTACAGAAGCTGAAACATCCTCCAGGATGATACCCGTAACGAAAGGCCCCTAGAAGACTCCAAGTGAGTAAAAGAGCTGATGAAACAATTGCAAGCAAGCCAGGCATTTCCGCTTTAGCACTCTTGTCGATCCAATTGCACAACTCTCAGCATTTGTACTTGTAACTCACCAGCCAGG
+
>A@1A1>AFFBFC1BC1EBF1BFEDGFHHFGGBGHBGFFHHHHHHG0BGBFHH0FBFGHHBFHHFDFHHHHEFGAGHHGFFHHHGHGGHHDG0@1BGBB/@11BBB@FEE?>//?/?/0F//>FCB<1FC<FGH1F11>B1FGHEF1F0B<1FF1F111@?11@F111/0?0//<0/..<GHH1...<CG00<G0CGH000<..:.CBG00:::C/.::0<G09B0;0009;0;0;;BFF09/.C9.E...
@M05620:37:000000000-D9766:1:1101:15137:14582 1:N:0:84
GAGGCTGCTTTGGAAGAAACTCATAGATTACTGCAACAGTTCCCCCTGGACCTGGAAAAGTTTCTTGCCTGGCTTACAGAAGCTGAATCAAACGGGATGCTACCCATACAGAAAGGCTCATGTCAGACTTCACGGGCGTAGAAGAGCTGATGAACCAATGGAAAGTATGTCAGGCATTTCAGCTTTAGCACTCTTGTGGATGCAATTGAACAATACTCAGACATTGTTCTTGTAACTTAACCGCCAGGGAC
+
BBBBBAFBFFFFGGGGGGGGGGHHFHGHGHHHHHHHFHHHHHHHHGGGHGHHHHHGHHGHFHHHHFHHHHHHHHHHHHHGHHHHHHHFHD3331>1B1BGH432133B23@4333?/3034444BF3B?4443?E//<>B//@2202@G22GD21?GGHCH<F10111<>FHH00<FHB1111><FG0G000<00D00.<0/::C0:0CH0C;:0/000:0//00;009000C909009000;9B--.;C9
@M05620:37:000000000-D9766:1:1101:14649:14592 1:N:0:84
GAGGCTGCTTTGGAAGAAACTCATAGATTACTGCAACAGTTCCCCCTGGACCTGGAAAAGTTTCTTGCCTGGCTTACAGAAGCTGAAACATCCTACAGGATGCTACCCGTAAGGAAAGGCTCCTAGAAGACTCCAAGGGAGTAAAAGAGCTGATGAAACAATGGCAAGTAAGTCAGGCATTTCCGCTTTAGCACTCTTGTGGATCCAATTGAACAATTCTCAGCATTTGTACTTGTAACTGACAAGCCAGG
+
AAABBBFAFFFFGGGGGGFGGGHHHHHHHHHHHHFGGGGGHHHHHGGGFGGHHHEGHH2FBFHHHHHHHHHHHHHCGHHFHHHHHFHHHHDGHHHHHHHHHHHHHHHHGGGGHHDGCFFEHHGHHFHHHHHHHHG3GGG/EGCGHDG/GHHH2GHBGBGHHGHHHHHGHHHHHHHHHHHHHHHHGGGGGHHHHHHHHHHGHGHGHHHEHHHHHHFGHHHHHHHHHHHHHHHGHGGGGGGFGFGGGCEGGGG
@M05620:37:000000000-D9766:1:1101:11243:14600 1:N:0:84
AGTGCCAGCTCTCAATCGCACAGGGGACCCAGGGCCTGGCCCCTCCATCCAGAAAACCTATGACCTCACCCGCTACCTGGAGCACCAACTCCGCAGCTTGGCTGGGACCTATGTGAGTATCCAGCGTAGGAATCTGGGAGTTGGGGAGGAGTGAGGAGTTGGGGAAAGACAGTCCTAACCGTGGAGGGTTCTGGTAAATGATGGGGTGAGGAGGGGCTCTTTGGCTCCCACCAGTCCCCCTGTCTGGTCTA
+
AA>AAFFFAFFFGGGGGGGFGGHGGGGEEFEEFEEFCFHHFHGAEGHHHHFHF3GHHGCFGHHHHHHBHCGFE>>EHFHFCFHHHH1?EFGHGGGEGFFFFHHGCEHHGFFGHHHFGHGFHHHHHGE?CDGHFHFFHGHFGHHHGCGGG?GFFDHF0EHH<GDGGD.GGHHHHCGHHFGHGGGF.CF?FFFGGGB0;BFFFBFGGGA;EF?9ADF;DFFFEFBFF/BEEFFDE9FFFFFD;EFF/:9BBFB
@M05620:37:000000000-D9766:1:1101:15809:14603 1:N:0:84
GAGGCTGCTTTGGAAGAAACTCATAGATTACTGCAACAGTTCCCCCTGGACCTGGAAAAGTTTCTTGCCTGGCTTACAGAAGCTGAATCCTACAGGATGCTACCCGTAAGGAAAGGCTCCTAGAAGACTCCAAGGGAGTAAAAGAGCTGATGAAACAATGGCAAGTAAGTCAGGCATTTCCGCTTTAGCACTCTTGTGGATCCAATTGAACAATTCTCAGCATTTGTACTTGTAACTGACAAGCCAGGGAC
+
AA?ABBFBFFFFGGGGEG4FFGGHHHHHHFGHHHFFHHGHHHHHHGGGHCGHHHHHHFHHHHHHHHHHHHHHHHHGHHHHHGHGH3GHHE5FGHHFGFGHHH@BGGG/?GHHF3BGHHHGHBFG3FGHHFGHFGGGGGEF1B2F/BGHHHHG2@FFGEHHHGF@FGHDHFGHFECHHHHHG?DGGGHH=<GHGGFHDCGFHECGGGDDFGFC/;C<CGHHHBGG0CCFHHHHGFBF00;90BAEGFGGA.9
@M05620:37:000000000-D9766:1:1101:15790:14610 1:N:0:84
GAGGCTGCTTTGGAAGAAACTCATAGATTACTGCAACAGTTCCCCCTGGACCTGGAAAAGTTTCTTGCCTGGCTTACAGAAGCTGAATCCTACAGGATGCTACCCGTAAGGAAAGGCTCCTAGAAGACTCCAAGGGAGTAAAAGAGCTGATGAAACAATGGCAAGTAAGTCAGGCATTTCCGCTTTAGCACTCTTGTGGATCCAATTGAACAATTCTCAGCATTTGTACTTGTAACTGACAAGCCAGGGAC
+
CBBCCCFBFFFFGGGGGGGGGGGHGHHHHHHHHHFHHFHHHHHHHGGGHHHHHHHHHHFFBGHHHHHHHHHHHHHHHHHGGHHHHHHHHHHHHHHHGHHHHHHHHGGGGHHHHHHHHHHGHGHHFHHHHHHHGHGGFGGF3BFG?GHHHHHH2GHHHAHHHHCGGHHHHHHHFHHHHHHHHGGGGGHHHHHHGHHHGHGFHHHHHHHHHHHHGHHHGHHHHGHHHHHHHHHHHHGGGGGGGGGGGGGEEEE
@M05620:37:000000000-D9766:1:1101:18334:14627 1:N:0:84
GAGGCTGCTTTGGAAGAAACTCATAGATTACTGCAACAGTTCCCCCTGGACCTGGAAAAGTTTCTTGCCTGGCTTACAGAAGCTGAAACATCCTACAGGATGCTACCCGTAAGGAAAGGCTCCCAGAAGACTCCAAGGGAGTAAAAGAGCTGATGAAACAATGGCAAGTAAGTCAGGCATTTCCGCTTTAGCACTCTTGTGGATCCAATTGAACAATTCTCAGCATTTGTACTTGTAACTGACAAGCCAGG
+
B?ABBACAFFFFGGGGGGGGGGGHHHHHGHHHHHHGFHHHGHHHHGGGGHHHHHGHGHGHGHGHFHFFHHFHHHHHHHHHHHHHHHHHHGHHFFFGH@GEGGHHGHHHGGGGGHGHHHHHFGGGHHHHGBHHHHHHHGGHGDGHHHHGHGHGGGGHHHGFHHHHHHHGGGHHHHHHGHHHHHHHGGGGFFFGGFHHFHHHH?FEGFHFHHGHHHHHGHHGHGHHHHHHHGGGGFEFFFGGFGGFGFA?FFG
@M05620:37:000000000-D9766:1:1101:11925:14638 1:N:0:84
GAGGCTGCTTTGGAAGAAACTCATAGATTACTGCAACAGTTCCCCCTGGACCTGGAAAAGTTTCTTGCCTGGCTTACAGAAGCTGAAACATCCGACAGGGTGCTACCCGTAAGGAAAGGCTCCTCGAAGACTCCACGGGAGGAAAAAAGATGATGAAACAAAGGCAAGGAAGGCAGGCATTTCAGCTTTGGCACTCTTGTGTTGCCAATTGAACAATTCTCAGCATTTGAACTTGAAACTGACAAGACAGG
+
AAAABAFBFFFFGGGGCFGGGGHHHHHHGFHHHHHGHHHHHHHHHGGGHGHHHHHHHHHHHHHHHHHHHHHHHHHFHGHHHHHHHHHHHH3F311>E/11B113B32F11>>0G3FGHH/30/32?/B/C232?B2/</?///2@00<//1?F1>1<>10>000.><C..<...<.<..0;:C0;0<0;0//0</;009;0//.000;CBBFF00/09;0000;00000009;000/////;///9.;B.E
@M05620:37:000000000-D9766:1:1101:6087:14638 1:N:0:84
GAGGCTGCTTTGGAAGAAACTCATAGATTACTGCAACAGTTCCCCCTGGACCTGGAAAAGTTTCTTGCCTGGCTTACAGAAGCTGAATCCTACAGGATGCTACCCGTAAGGAAAGGCTCCTAGAAGACTCCAAGGGAGTAAAAGAGCTGATGAAACAATGGCAAGTAAGTCCGGCATTTCCGCTTTAGCACTCTTGTGGATCCAATTGAACAATTCTCAGCATTTGTACTTGTAACTGACAAGCCAGGGAC
+
BBB@BAFBFFFFGGGGGGGGGGGHHHHHHHHHHHHHHHHHHHHHHGGGHHHHHHHGHHHHHHFHHHFHHHHHHHHHHHHHGHHHHHH5DGGFHHHHHHHHHHHHHGGGGHHHFGHFHHHGHFFHFHHFFGFHCGGGHGD2FGGHGHGHHDHHH2FHHHHHHHHFG2G1F?D1?ADGGHHHHGGGGGGHHHHHHHHGDGG0CHHHHHHHH0GH/GHGGHHHHFHHHGGGGGGGFFGGGGGFFGGGGGGGDGE
@M05620:37:000000000-D9766:1:1101:22910:14639 1:N:0:84
GAGGCTGCTTTGGAAGAAACTCATAGATTACTGCAACAGTTCCCCCTGGACCTGGAAAAGTTTCTTGCCTGGCTTACAGAAGCTGAATCATACAGGATGCTACCCGTAAGGCAAGGCTCCTCGCCGACTACACGGGAGTCCACGAGCTGATGCCACAATGGCACGTAAGTCAGGCATTTCCGCTTTCGCACTCTTGTGGCTCCAATTGAACAATTCTCAGCATTTGTACTTGTAACTGACAAGCCAGGGAC
+
>1>>AAFAFFFFG1GF1GGGGGGBGBGHHHGGFHGHHHHHGHHHHGGGHGHHHCFFGFAGBGHHFFFHHHHHHGEGHHHGHFHHHF1@FFGH1BD0>11B@GHEHGGG/>F000FF/EGGF0?//EEG@/BF0?B?/<?0<1<?@/>/??GFB1<F>F1FF0F1C>/<.DF<0<CEHHGG0EACGGBEG.@@GHGFGBA.;FEGGFFFBFGG/B0;00CBG0CFGGGGGGGEF/B/FFBB//;AEF-9BEE
@M05620:37:000000000-D9766:1:1101:7460:14640 1:N:0:84
GAGGCTGCTTTGGAAGAAACTCATAGATTACTGCAACAGTTCCCCCTGGACCTGGAAAAGTTTCTTGCCTGGCTTACAGAAGCTGAAACATCCTACAGGATGCTACCCGTAAGGAAAGGCTCCTAGAAGACTCCAAGGGAGTAAACGAGCTGATGAAACAATGGCAAGTAAGTCAGGCATTTCCGCTTTAGCACTCTTGTGGATCCAATTGAACAATTCTCAGCATTTGTACTTGTAACTGACAAGCCAGG
+
A>AAAAFAFFFFGGGG1BGGGGGFFHHHFFGHHHFBFCGHHHHHHGGGHBGHHHHHHF0BGFHHHHHHHHHHHHHEHHHFHHHFFFGHHHGHGHHHFHHGHHHHHHHHGGGGHHBGHHHHHHGHFGHHH1EDGGHHHG?/CC0GH1//C/CG11G2GGHHAHHHGFGGFDHHHHHHEH.FHHHH.CCGGHHHGHHHHHHGHGHHHHHHHHHHHHHFHHHGHHHHHHGGGFFGFGGFGGGFGGGGGFGGGGG
@M05620:37:000000000-D9766:1:1101:11019:14669 1:N:0:84
GAGGCTGCTTTGGAAGAAACTCATAGATTACTGCAACAGTTCCCCCTGGACCTGGAAAAGTTTCTTGCCTGGCTTACAGAAGCTGAATCCTACAGGATGCTGCCCGTAAGGAAAGGCTCCTAGAAGACTCCAAGGGAGTAAAAGAGCTGATGAAACAATGGCAAGTAAGTCAGGCATTTCCGCTTTAGCACTCTTGTGGATCCAATTGAACAATTCTCAGCATTTGTACTTGTAACTGACAAGCCAGGGAC
+
CBCCCBFCFFFFGGGGGFGGGGHHHHHHGGHHHHHGFFHGHHHHHGGGHGHHHHHHHHHHFGHHHHHHHHHHHHHHHHHHHHHHHHHGHHHHHHHHFHHHHHHHHGGGGHHHHHHHHHHGHHHHHHHHHHHHGHGGHGDFGHHHGHHHHHHHHHHHHHHHHHHHGGHGHGHHHHHHHHHHHGGGGGHHHGHHHHHHGHGHHHHHHHHHHHHHFHHHHHHHHHHHHHHHHGHHHGGGGGGGGFGGGGGGGGE
@M05620:37:000000000-D9766:1:1101:4440:14674 1:N:0:84
GAGGCTGCTTTGGAAGAAACTCATAGATTACTGCAACAGTTCCCCCTGGACCTGGAAAAGTTTCTTGCCTGGCTTACAGAAGCTGAATCCTACAGGATGCTACCCGTAAGGAAAGGCTCCTAGAAGACTCCAAGGGAGTAAAAGAGCTGATGAAACAATGGCAAGTAAGTCAGGCATTTCCGCTTTAGCACTCTTGTGGATCCAATTGAACAATTCTCAGCATTTGTACTTGTAACTGACAAGCCAGGGAC
+
AAA?AAFBFFFFGGGGFGGBGFHEGHGHHFHHFHHDHHHHGHHHHGGGHGHHGHHFFHHHFHHHHFGHHHHGGHHHHHGHHHHHGHH@GGHHGCFCFHGGG4FGHFGGG13BFGGFHHHGHHHHHHGHHHHHH3?EHGEHHHHHFGGHHHHHHHHHHHH1GHHHGGFGH?@GGHGHHHHHHGGGEGHHHEGHFHHD=C<GHHH0CHGHHHHCGGGHHHH0:CHHHFHGHHGH;CFFGGFBFGAEGGF.AEG
@M05620:37:000000000-D9766:1:1101:26850:14681 1:N:0:84
GAGGCTGCTTTGGAAGAAACTCATAGATTACTGCAACAGTTCCCCCTGGACCTGGAAAAGTTTCTTGCCTGGCTTACAGAAGCTGAATCATACAGGATGCTACACGTAAGGCCCCGCCCATAGCCGACTCCACGGAAAGACCCGCGCTAATGACCCCATGGAACGTACGTACGGCATTTCCACTTTCCCCCTCTCGTGAATCCAATTGACCACTTCACAGCAATTGTTCTTGTAACTGACACGCCAGAGAC
+
333AAA?ACBBFGFBGFF4BFBGFFFHHHGHGHFD4EGHGHFDFGG2AGBBFGHHFBDCGBDFGHHGGFGGFGGGGFGGGHFGFHHF@DG5D5353BBB2FGB3BBBFFGHB1>/>//>?33??EE//>/BBCB//?/0@2<?>/<//-<>1=1<>..<C/0<=ECG<?/<.-:@A-;C<G0:00:;0;;D?EE/C.9/90C:BFBF0;;CBE/;;/99;...//9;//:///;//;FFFEF.-..-.9..
@M05620:37:000000000-D9766:1:1101:11626:14729 1:N:0:84
GAGGCTGCTTTGGAAGAAACTCATAGATTACTGCAACAGTTCCCCCTGGACCTGGAAAAGTTTCTTGCCTGGCTTACAGAAGCTGAATCCTACAGGATGCTACCCGTAAGGAAAGGCTCCTAGAAGACTCCAAGGGAGTAAAAGAGCTGATGAAACAATGGCAAGTAAGTCAGGCATTTCCGCTTTAGCACTCTTGTGGATCCAATTGAACAATTCTCAGCATTTGTACTTGTAACTGACAAGCCAGGGAC
+
BABBBBFBFFFFGGGGFGGGGGHHHHHHFHHHHHHHHHHHHHHHHGGGHGHHHHHHHHHHGHHHHHHHHHHHHHHHHGHHHHHHHHHDHHHHHHHGFHHHHHHHHGGGGHHHHHHHHHHGHHHHHHHHHHGHHHGGGGAGHHHHGHFHHHHHHHHFHGHHHHGHGHHDFDFBGHHHHGHHHGGGFGHHHHHHGHHBDGGFFHGHHHHHHHHHGHGHHHHHHHHHHHHHHHHHHHGGGGFFFFFGGGGGGGG
@M05620:37:000000000-D9766:1:1101:19457:14748 1:N:0:84
GAGGCTGCTTTGGAAGAAACTCATAGATTACTGCAACAGTTCCCCCTGGACCTGGAAAAGTTTCTTGCCTGGCTTACAGAAGCTGAATCCTACAGGATGCTACCCGTAAGGCACGGCTCCTAGCAGACTCCAAGGGAGTAACCGAGCTGATGAAACAATGGCACGTAAGTCAGGCATTTCCGCTTTAGCACTCTTGTGGATCCAATTGAACAATTCTCAGCATTTGTACTTGTAACTGACAAGCCAGGGAC
+
A1AAAAFAFFFFGEGGFFGGGGHHFHHHHHGHHH1FFFFDGHHHHGGGHFHHHHHEG10BBFHHHHHHHHHHHGHFHHHHFHHHHH1DG1FFGEHFFEHHHGHHA/E//BB000?>EEEGCDH1E10FHHGF1F<<F/?0B21>/<BFHFGHDDG1F<GDGF01<FG0F=FFFHGEHHHFBAEFGG000=DGHHGHCGGEHHHGFGGGH0CGBGGF0;FGGGFB09CBFGGFGBFFB0CBF0CEEB..EEE
@M05620:37:000000000-D9766:1:1101:12752:14767 1:N:0:84
AGTGCGAGCTCTCAATCGCACAGGGGACCCAGGGCCTGGCCCCTCCATCCAGAAAACCTATGACCTCACCCGCTACCTGGAGCACCAACTCCGCAGCTTGGCTGGGACCTATGTGAGTATCCAGCGTAGGAATCTGGGAGTTGGGGAGGAGTGAGGAGTTGGGGAAAGACAGTCCTAACCGTGGAGGGTTCTGGTAAATGATGGGGTGAGGAGGGGCTCTTTGGCTCCCACCAGTCCCCCTGTCTGGTCTA
+
BBABBB?DBBFFGGGGGGGFGGHGGGGGGGHHGGGGGGHHHHGGGGHHHHHHHHHHHGHHHHHHHHHHHHHGGGGGHGHHHHHHHHHHGHHHGGGGGHHHGHHGGGHHGHHHHHHHHGHHHHHHHGGGGGHHHHHHHHHGGHHHGGGGGGGHHHHHHGHHHHGGGGHHHHHHHGGGGGGGGGGGGGGGGGGGGGGGGGGGFFFFFFFFFFFFFFFFFFFFFFFFFFFFFFFFFFFFFFFFFFFFFFFFFF/
@M05620:37:000000000-D9766:1:1101:23115:14768 1:N:0:84
GAGGCTGCTTTGGAAGAACCTCATAGATTACTGCAACAGTTCCCCCTTGACCTGGAAAAGTTTCTTGCCTGGCTTACAGAAGCTGAAACATATGCGAATCTACAAGTCCAACCAAGCTCCTCACCGCCTCCACAGGAGTCCCCGAGATGCTACACAAATGGTCCGTACGTCCGTCATTTCAACTTACAACCTATTGTGGATACAATTGAACACTACACAGCCTTTGTACATGTACCTTACAAGCCCGGGAC
+
AAABABF>CFFDGFGGGGEGFGHHHHHGHHHHHBAGFFHHHGHHHGF2BFGHGHGHGFF3BGGHHHHHHHHHHHHGHHHHGGHHHGG3BFD55551?/>14BB4B@FBF43@1?1BF3B33?3??/>EFGHB23B?BFGC22///>/?2222@2<?F011<1?1>/0.->>.><0.CGHHH0=D00=0=/<</;GHC0.;<CGH0:<GHHFG/C/9/;09C99090C0;00C0;0C00;9;;;9E.--;-9
@M05620:37:000000000-D9766:1:1101:26203:14815 1:N:0:84
GAGGCTGCTTTGGAAGAAACTCATAGATTACTGCAACAGTTCCCCCTGGACCTGGAAAAGTTTCTTGCCTGGCTTACAGAAGCTGAATCCTACAGGATGCTACCCGTAAGGAAAGGCTCCTAGAAGACTCCAAGGGAGTAAAAGAGCTGATGAAACAATGGCAAGTAAGTCAGGCATTTCCGCTTTAGCACTCTTGTGGATCCAATTGAACAATTCTCAGCATTTGTACTTGTAACTGACAAGCCAGGGAC
+
>>AAA?FBFFFFCGFF4FGFGGGHGGFHFCGHHHHBHHHDGHHHHGGGHBGEFGHGHHFHHHHHHGHHHHHHHHHHHHHGHHHHHGF5DF5B@B3FFGGHGG3BGEE/1G3GE3FGH3FFHEHE3GGGHFGHHFGGAEEFDF2FFFFGHFFH2FDGFFDGH0F@FHD1F@GDG0FGGHGFHFGFGGFHHHHGHHH<=GAGHHHHG0=DGGGF/<GHHHHHG:CGH0;0=0CG<GFF090C0CAEGGFGEGG
@M05620:37:000000000-D9766:1:1101:11721:14819 1:N:0:84
ACCACACGTCTGACCTCCAGTCACCTGACGCTATCTCGTATGCCGTCTTCTGCTTGAAAAAAAAAAAAAAACGACAACCCCACCCCCCCACTTCTCGAAACCACCTCATTGGACCACGAAGGCAGCTCATCACCTACTCTCTAATTCCTCGACTTCCCGGTATGCTCACTCTCTCACCATTTCTCTCTTCTTTACTGAGCCCGGGGACACACCTAACTGACCCGCTTCTCACCTTTGTCTCTGCACGTTCT
+
CCCCCCCCFBFCGBFGGGGGGGHHHHHF4BEGG?GHHHFFHHFHEEEFGHHHHHHHGGGFHFEEEE>//>///<///?/?//?///<//<<01111.10>-0<....0000000/...-......./000000:00:0000000000;00;.-..009.---.000;0;00000000.000000:000;:0090000000:.---:;-../9./00/0000//---..0000.000;;;0000000.../.
@M05620:37:000000000-D9766:1:1101:9135:14832 1:N:0:84
GAGGCTGCTTTGGAAGAAACTCATAGATTACTGCAACAGTTCCCCCTGGACCTGGAAAAGTTTCTTGCCTGGCTTACAGAAGCTGAATCCTACAGGATGCTACCCGTAAGGAAAGGCTCCTAGAAGACTCCAAGGGAGTAAAAGAGCTGATGAAACAATGGCAAGTAAGTCAGGCATTTCCGCTTTAGCACTCTTGTGGATCCAATTGAACAATTCTCAGCATTTGTACTTGTAACTGACAAGCCAGGGAC
+
BAABBBFBFFFFGGGGGGGGGGHHHHHHHHHGHHHHHHGGHHHHHGGGHHHHGHHGHHFGFHGHHHHHHHHHHHGHHHHHHHHHHHH5FGGFHHFHHHHHHGHHHGGGGHHHHHHHHHHGHHHHHHHHHHHHGHGEHG/FGHFHGHFHG2GHEFHHHHHHGEHFGGHHGGFGFHHHGHHHHGGGGGHHHBFGFHFH<GDFGHHHHHHHHHHHGHHHHHHHHGHGHGBFFGHHGHGGGGFFFGGEEGGGGGA
@M05620:37:000000000-D9766:1:1101:10875:14836 1:N:0:84
GAGGCTGCTTTGGAAGAAACTGACAAGCCAGGGACAAAAGATCGGAAGCGCACACGTCTGAACTCCAGTCACCTGAGGCTATCTCGTATGCCGTCTTCTGCTTGAAAAAAAAAAAAAACAAAAAGAAAATAAAAATGTATTGTAACAAAATACATTACAAAACTAAAAGAAAGAGTACACTGAGAAAACAGATAAACAAAGACCTTGTGAGACAAATCTGAGCTTGAGTACGACTCTCTATAGCAATGCGC
+
AA@BBBFBFFFFGGGGFBEGGGBGGHAGGBGFECG2F22BAEFHGEFECEGGGCHE1EGGAFGGHHCHGGFFB3B32111B3B4BFCEHFDGG?EH?FHHGHHHAGHFFGGGGB/>////.00>..0>01<1000.000000000000..00000000:00.;000000..////0000000000;/:/.//0;0000../;9;0////////.;.//////////./9//...../////////////..
@M05620:37:000000000-D9766:1:1101:10860:14853 1:N:0:84
AGTGCCAGCTCTCAATCGCACAGGGGACCCAGGGCCTGGCCCCTCCATCCAGAAAACCTATGACCTCACCCGCTACCTGGAGCACCAACTCCGCAGCTTGGCTGGGACCTATGTGAGTATCCAGCGTAGGAATCTGGGAGTTGGGGAGGAGTGAGGAGTTGGGGAAAGACAGTCCTAACCGTGGAGGGTTCTGGTAAATGATGGGGTGAGGAGGGGCTCTTTGGCTCCCACCAGTCCCCCTGTCTGGTCTA
+
ABAABFFFBFFFGGGGGGGGGGH4ECFGGGHHGGGGGGHGHFEFEFHHHGHGHHHGFGHHHHHHHFHGHHHEFEEGHH@FGGHHHGGHGHHHGGGGGHHHGHHGGGHHGHHHHHHHHHHHHHHHHGGGCGGHHHHHHHHGGHHHGGGGGGGHHGHHHGHHHHGGGGHHHHHHHHHHHHHHGGGGGGGG;FGGGGGGGGGGGGGGGGFFFFFFFFFFFFFFFFFFFFFEFFFFFFFFFFFFFFFFFFFFFFF
@M05620:37:000000000-D9766:1:1101:2447:14876 1:N:0:84
GAGGCTGCTTTGGAAGAAACTCATAGATTACTGCAACAGTTCCCCCTGGACCTGGACAAGTTTCTTGCCTGGCTTACAGAAGCTGAATCCTACCGGATGCTACCCGTAAGTAAAGGCTCCTAGAAGACTCCAAGGGAGTAAAAGAGCTGATGAAACAATGGCAAGTAAGTCAGGCATTTCCGCTTTAGCACTCTTGTGGATCCAATTGAACAATTCTCAGCATTTGTACTTGTAACTGACAAGCCAGGGAC
+
A?A>AACAFDDDGBFFAFBFFFGHHHFGHCGFDHDBFGHHHHFGGGGGCCGHHHFBA31AABGHHADBFB3FC2FEGFGG3BBGGFB@DGHFE1>/>?F?BBFGHGEGG14BBF43?FC/FBFDG33FDGHFG3?EGF?GGHHGEFB@GDGHHGF<@FH2FGFFFFDFF1@1?FGE?<FGFCAD>F=F10GH/DGG=<CHHHG0<C;CGHCC::0:;CGC/<:C0<CGGG;F0CF9FFGEFF.AFEA.EGE
@M05620:37:000000000-D9766:1:1101:14031:14909 1:N:0:84
GAGGCTGCTTTGGAAGAAACTCATAGATTACTGCAACAGTTCCCCCTGGACCTGGAAAAGTTTCTTGCCTGGCTTACAGAAGCTGAATCCTACAGGATGCTACCCGTAAGGAAAGGCTCCTAGAAGACTCCAAGGGAGTAAAAGAGCTGATGAAACAATGGCAAGTAAGTCAGGCATTTCCGCTTTAGCACTCTTGTGGATCCAATTGAACAATTCTCAGCATTTGTACTTGTAACTGACAAGCCAGGGAC
+
>>AAA1CAFFFF1GGCAFGGBFEGFGHGF1FGGGG1GFGBGHHHHGEFHBGGGGHHFDEGHHHHFGDGHHHHHHA1FGGFGHHFFFFHHHHHHHHH0GBHHHHHHGGCGHHHGFHHHHHGHHHHFHGHHGHHGHGGCEE0BGDGFFGHHHHH2FFGG?GHHHBHGHHHHFGGGHHHHHHHHGGGGGHHHHHHHHHHGHGHHCGHFGGHHHHGCGGGHHHHHHHHHHHHHHHHCCFBBFGGEFGGGFGGFEA
@M05620:37:000000000-D9766:1:1101:28934:15019 1:N:0:84
GAGGCTGCTTTGGAAGAAACTGATAAACCACTGAAACAGGACCCCATGAACACGGAAAAGTATCTTGCCTGGCGGCCAGAAGCTTCCTCCTACAGGATGCTACCAATAAGGAAAGGCTCCTCTCCGACTACACGGGCGTCCCCGAGCTGCTGCCCCAATGGTACGTCCGTCCGTCATTTCCGCTTTCGCCCTCTTGTGGCTCCAATTGACCACTTATACGCCTTTGTCCGTGTATCTGACCAGCCAGGGAC
+
B?AAABFBFFFFGGGGGGGGG5BDF5544B2BBA3ABGA222BA2EBG35B52200A02BB555DA553F31BA0/>E1?B3BB33333BB3333?0332B4BB33BBB3B?33B0FGHGF23?2?<<B/@22CD//>>->AEG-<CGF/0C<C<C.:;:C000;:.::CGD-.;AFFGC=CAFFEBD.;;BEFFFFFB?F/;9//;B//;/9;//;;/:A-FDFFFBB.;9A./;//////;A?.:A?.;
@M05620:37:000000000-D9766:1:1101:8966:15023 1:N:0:84
GAGGCTGCTTTGGAAGAAACTCATAGATTACTGCAACAGTTCCCCCTGGACCTGGAAAAGTTTCTTGCCTGGCTTACAGAAGCTGAATCCTACAGGATGCTACCCGTAAGGAAAGGCTCCTAGAAGACTCCAAGGGAGTAAAAGAGCTGATGAAACAATGACAAGTAAGTCAGGCATTTCCGCTTTAGCACTCTTGTGGATCCAATTGAACAATTCTCAGCATTTGTACTTGTAACTGACAAGCCAGGGAC
+
AAABBBFBFFFFGGGGFGGGGGHHGHHHHFHHHHHFGHHHHHHHHGGGHHHHHHHHHHHHHHHHHHHHHHHHHHHHHHHHHHHHHGHHHHHHHHHHFFHGHGHFFGGFGHEHGHGHHGHGHHHGHHHHHHHHFFFGHGFEHGDGGHFGHHHHHHHFFHHHHHHHHGHHH1GHHHHHHGHHHGGGDFHFHBGHFHHGHHGHEHCFGHGGHGFFHHHHHHFHGHGHBGHHGHHGGHHFGFBBFFGGEGGGDEE
@M05620:37:000000000-D9766:1:1101:11674:15076 1:N:0:84
GAGGCTGCTTTGGAAGAAACTCATAGATTACTGCAACAGTTCCCCCTGGACCTGGAAAAGTTTCTTGCCTGGCTTACAGAAGCTGAAACATCCTACAGGATGCTACCCGTAAGGAAAGGCTCCTAGAAGACTCCAAGGGAGTAAAAGAGCTGATGAAACAATGGCAAGTAAGTCAGGCATTTCCGCTTTAGCACTCTTGTGGATCCAATTGAACAATTCTCAGCATTTGTACTTGTAACTGACAAGCCAGG
+
AAB@ABFBFFFFG4FGGGGGGGHHHHHHHHHHGHGHHHHGHHHHHGGGHGHHHHHGHFBGBGHHHHHHHHHHHHHGHHHGGGHHHHHGGHHHHHHHHHGHHHHHHHHHGGGGHHHGHHHHHHGHHGHHHHHHHHHHHGGHGAGHHHFFHHHHHGGHHHDFHHHHHHHGHHHHHHHHHHGHHHHHGGGGGHHHHHHHHHHHHGHHHHHHHHHHHHHHGHHHHHHHHHHHHCGCGGGFFGGFGGGGGFGGFGG
@M05620:37:000000000-D9766:1:1101:12240:15105 1:N:0:84
GAGGCTGCTTTGGAAGAAACTCATAGATTACTGCAACAGTTCCCCCTGGACCTGGAAAAGTTTCTTGCCTGGCTTACAGAAGCTGAATCCTACAGGATGCTACCCGTAAGGAAAGGCTCCTAGAAGACTCCAAGGGAGTAAAAGAGCTGATGAAACAATGGCAAGTAAGTCAGGCATTTCCGCTTTAGCACTCTTGTGGATCCAATTGAACAATTCTCAGCATTTGTACTTGTAACTGACAAGCCAGGGAC
+
CCBCCCFCFFFFGGGGGGGGGGHHGHHHHHHHHHHHFHHHHHGHHGGGHHHHHHHHHHHHGHHHHHHHHHHHHGHHHHHHHHHHHHH5FHFHGHFGCHHFHHHHHGGGGHHHHHHHHHHGHHHHHHHHHHHHGHGGHGAGHHHFGHHHHHHHHHHHHHHHHHHHGGHHH1F1GHHHHHFHHGGDEGHHHGHHHHHHHGFHHHHHGHHHHHHHHHHGHHHHHHHHGHHHGHFHGHFGGGGGGGGGGGGGGGE
@M05620:37:000000000-D9766:1:1101:15725:15109 1:N:0:84
GAGGCTGCTTTGGAAGAAACTCATAGATTACTGCAACAGTTCCCCCTGGACCTGGAAAAGTTTCTTGCCTGGCTTACAGAAGCTGAATCCTACAGGATGCTACCCGTAAGGAAAGGCTCCTAGAAGACTCCAAGGGAGTAAAAGAGCTGATGAAACAATGGCAAGTAAGTCAGGCATTTCCGCTTTAGCACTCTTGTGGATCCAATTGAACAATTCTCAGCATTTGTACTTGTAACTGACAAGCCAGGGAC
+
AAABBBFBFFFFGGGGG4GGFGFHFHHHHGGFHHHHHGGGHHHHHGGGHGHHHHHHHHBFGFHHHHHHHHHHHHFHHHHFHHHBGGHGHHHFHHHHFGHHHHHHHGGGGHHHHHHHHHHGHHHHFHHHHHHHHHGGEGFCDF3F/FHHHHHHBHGHHFHHHGGHGHHEHGHHHHHGHHHHHGGGGGHHHHHHHHHHGHGFHHHHHHHHHHHHHHHHHHHHHGHHHGHHHHHHHHGGGGGGGGGGGGGEDEG
@M05620:37:000000000-D9766:1:1101:22098:15144 1:N:0:84
GAGGCTGCTTTGGAAGAAACTCATAGATTACTGCAACAGTTCCCCCTGGACCTGGAAAAGTTTCTTGCCTGGCTTACAGAAGCTGAATCATACAGCATTCTACCAGTCCGGACCAGCCCCTAGCAGACTCCACGAGAGGACCCGAACTGATGAAAAAATGGCACGTAAGACCGGCATTTAAGCTTTCGACCTCTTGTGGATCCAATTGACCAATTCTAAGCATTTGTTCTTGTCATTTACACGCCAGGGAC
+
BBBCCCFCFFFFGGGGGGGGGGHHGHGHHHHHHHHGGH2DGHHHHGGGHGHHHHHHHHHHGHHHHHHHHHHHHHHHHHHHGHHGHHH5FD5B@3@3B34BFHGBB3B331>1>>1??//?/?B3B3BFGHHGHE/>?//B/?/>///?FFGFHHH1<CF1FGHFD0>GA110<CCGGHH0:GGHFG0.CECGHHFGFGGGGGFF;0;0C0CCFG0C000;BF0000;/;CG/;/;/;:/9B::-E;-.;.:
@M05620:37:000000000-D9766:1:1101:28063:15145 1:N:0:84
GAGGCTGCTTTGGAAGAAACTCATAGATTACTGCAACAGTTCCCCCTGGACCTGGAAAAGTTTCTTGCCTGGCTTACAGAAGCTGAAACATATGCGAAGGTACCCGTCCCGCAACGATCCGAGCCGACAACAATGGAGGAGACGAAAAGATGCAACAATAGAACGTAAGTCAAGCATTTCAGCTTTCGTACACTAGTGGATCCAATTGAACACAACAAAGCCCTTGATCTTGTCATTTAACAGCCAAGGAC
+
A?ABBBFBFFFFGGGGG4FGEFHFBH5FHHHHDGH4BGG5FBGEHGGFE2GAFGHFBDGGGHHHH5FBGHHH1ACFGHGHHHHHHFF3FE35B551>/>1B4BBB??11>//>E/<?/?<0/>//<BD/<?C/1@F@0///<<<A-<->>FG<<=C<<00=0=0<<CC.==D0:<C0;G:CGHH;C0../:.;;/9;;C0C9FFFFCB0BBFB.9;..;/;..//.///;/B//////;///;.AA9AEFF
@M05620:37:000000000-D9766:1:1101:23684:15149 1:N:0:84
GAGGCTGCTTTGGAAGAACCTCATAGAGTACTGCAACAGTTCCCCCTGGACCTGGAAAATTTTCTTGCCTGGCTTAAAGAAGCTGAAACATCCGACAATATGATAACCGTAAGGAAAGGCTCCTCACAGACTCCCAGGGCATCAAAACGCTGCTGCAAACATGGCAAGTCAGTCAGGCCTTTCCGCTTTCGCCATCTTGTGGATCAAATTGAACAATTCTCCGCCTTGGGACTTGTAACTGACAAGACCGG
+
BBBBBBFBFFFFGGGGGGGGGGBGGFF55DFHHHFF322D555B22EFAGHHABFGBAG5ADEEHHBAGHGHHHGF5GGHHGHHHHHGHHHH3>>/E/33444B4BBGFGH/0B3?BB0?GHGHH3/B33?BGHFF2?///2BB2220/>?BA1FFHF<001??F<F.>1>1<FBHHG.1>FGHGGGGGH.<;.;CFHGGHGFH0.;0;GFF00990;CFFB..=.;/9...;FF;0CFBF0;BB9.:.;@
@M05620:37:000000000-D9766:1:1101:3998:15158 1:N:0:84
GAGGCTGCTTTGGAAGAAACTCATAGATTACTGCAACAGTTCCCCCTGGACCTGGAAAAGTTTCTTGCCTGGCTTACAGAAGCTGAATCCTACAGGATGCTACCCGTAAGGAAAGGCTCCTAGAAGACTCCAAGGGAGTAAAAGAGCTGATGAAACAATGGCAAGTAAGTCAGGCATTTCCGCTTTAGCACTCTTGTGGATCCAATTGAACAATTCTCAGCATTTGTACTTGTAACTGACAAGCCAGGGAC
+
BBBBBBFBFFFFGGGGFGGGGGHHHHHHHFHHGHHHHHHHHHHHHGGGEGHHHHHHHHHGGHHHHHHHHHHHHHHHHHHGHHHHHHH5FGHGHHFFGHHHHHHHHGGGGHHHHCGEHHHGHHHFGHFHHHHHFHGGFGEBDGHHGHHHHHHHFGGHHHHHHHHCGHHEFFG1?GHHHHHHHGGGGGHGHHHHHHHGGHGBFHHHHHHHH0GHCHHHGHHHHEHHHHHHHHHHHHGGGGGFGGGGGGGGEGG
@M05620:37:000000000-D9766:1:1101:21521:15181 1:N:0:84
GAGGCTGCTTTGGAAGAAACTCATAGATTACTGCAACAGTTCCCCCTGGACCTGGAAAAGTTTCTTGCCTGGCTTACAGAAGCTGAATCCTACAGGATGCTACCCGTAAGGAAAGGCTCCTAGAAGACTCCAAGGGAGTAAAAGAGCTGATGAAACAATGGCAAGTAAGTCAGGCATTTCCGCTTTAGCACTCTTGTGGATCCAATTGAACAATTCTCAGCATTTGTACTTGTAACTGACAAGCCAGGGAC
+
BAAABAC?FFFFGGGGGCGFGGDFFHHGHHHHHDGHHGHHHHHHHGGGHHGHHGHHHHHGHGGHHHHGHHHHHHEGHHHGHHHGHHHGHHHGFHBCGHHHGHFHHGFGGHHHGHCHFHHGHHHGHHHHHHHHHHGGGGGHHHHHGHHHHHHHGHHHHHHHHEHHGHHGHHGGHHHHHHHHGGGGGGHGHFHGHHHGGHGHHHHHHHHHHHHHHHGHFHHHHHHHHHHHHFHHHGGGGGGFGGGGGGGGGGG
@M05620:37:000000000-D9766:1:1101:4423:15189 1:N:0:84
GAGGCTGCTTTGGAAGAGCACACGTCTGCACTCCAGTCACCTGAAGCTCTCTCGTATGCCGTCTTCTGCTTGCAAAAAAAAAAACCCACTCCTCAACTTTTAAGATCCCTGTCCTGCTCTTCCACTTGTTGCCCCCCCTTTTATACCCTATCTTCTGTCTTCTTGGCCCTTCCTTCCGGCTTTTCCTATTTCTCTCTCTTGTTTGTCCTCTTTTCTCTTGCTTTGTCCTACTCTTCGCCCTTGAATGTTCA
+
AAB>AAFBFFFFGGGGGGGCGFHGFHBFAFGHBGH3FGDGGHHGHHHGHDBGGEA1FFFFEBEGGDFDFGFFF3FGHH>E//>//?/??0BE3B33B4?4?4334B33222B?2B222B32B22<22222022<///--0<11111>11<0<DD0D0000000=00<0;.///000:C-:;;/9;000;0090909000;0;C//90;0;000000000/;////;//;/////::..;A9BFB///////
@M05620:37:000000000-D9766:1:1101:7134:15214 1:N:0:84
GAGGCTGCTTTGGAAGAAACTCATAGATTACTGCAACAGTTCCCCCTGGACCTGGAAAAGTTTCTTGCCTGGCTTACAGAAGCTGAAACCTACAGGATGCTACCCGTAAGGAAAGGCTCCTAGAAGACTCCAAGGGAGTAAAAGAGCTGATGAAACAATGGCAAGTACGTCCGGCATTTCCGCTTTAGCACTCTTGTGGATCCAATTGAACAATTCTCAGCATTTGTACTTGTAACTGACAAGCCAGGGAC
+
A?AAAAFAFFFFGGGF1GGCGCGFHHH33AFHGGHBFHHHFHHFHG?FE0BG0BCHHDBGHHHHHHHHHFFHHHACGFGGHGHGHGH1BBFGFHEH0FF0FGGHHGGEEH1EGFH0?GHGHF1E>GF0GH1G1FAEAE/0BFBGEH0BGHHHEHEGHHHHHHGFC1F1/<0/<>CG?<FHDFCC.C0GFFGHFHH00<A00<CGCGGHH0:G/:CBGHHGGGGGFGGBFBFF0;9FGGGFGFFGGGGGGEE
@M05620:37:000000000-D9766:1:1101:6641:15224 1:N:0:84
GAGGCTGCTTTGGAAGAAACTCATAGATTACTGCAACAGTTCCCCCTGGACCTGGAAAAGTTTCTTGCCTGGCTTACAGAAGCTGAAACATCCTACAGGATGCTACCCGTAAGGAAAGGCTCCTAGAAGCCTCCAAGGGAGTAAAAGAGCTGATGAAACAATGGCAAGTAAGTCAGGCATTTCCGCTTTAGCACTCTTGTGGATCCAATTGAACAATTCTCAGCATTTGTACTTGTAACTGACAAGCCAGG
+
BBBBBAFBFFFFGGGGCGGGGGHHHHHGGBGHHHHHFHGHHHHHHGGGHCHHHHGHHHHGHHHHHHHHHHHHHHHHHGHHHHHGHGHHHHGHCGGHHBF1GFFHH3GHD?EGHHDGGHHHFFFGEGGHH303BFGHHEAC<CFDHB3F?FFHD2@>FGFCHD2CCHFG11@FFFGHHB/?DGHHFCFEG1<100C/00<GB?0<CGDGHGFHHGGGFCGFGCGHHHFHBGGFFFF9BFBFFFGGFFEFGGG
@M05620:37:000000000-D9766:1:1101:12725:15235 1:N:0:84
ACCACACGTCTGACCTCCAGTCACCTGAAGCTATCTCGTATGCCGTCTTCTGCTTGAAAAAAGAAACCCAGAACCCCAAGGCCAACCGCGCGAAGATGCCCAGGTGAGTGGCCCGCTACCTCTTCTGGTGGCCGCCTCCCTCCTTCCTGGCCTCCCGGAGCTGCGCCCTTTCTCACTGGTTCTCTCTTCTGCCGTTTTCCGTAGGACTCTCTTCTCTGACCTGCGTCTCCTTTGGAACTCTGCAGGTTCTA
+
AAAAAAADFA1AG1B1A1BGBEAG1GHFAGGHEBF1DFFEFGFHEAEFF2A1A1DEG111B//A0000A///B>GFGEEHFHGHGEEGEG/E@/EAHHFEGF/FBB1FHGEGFGCCGGGHHGFHHH1<FBEHHG?CGGHGHGCHHHGHG<<CFHGE.@--:.FF@AGG?FFFFFF900/BCGGGBBFFGF0CF@FFBEFFBF-9-/;BFBFFFFFBFF/BFFF-@F@9BF:BFF9B/:BFFFFFF?AF/B/
@M05620:37:000000000-D9766:1:1101:6118:15253 1:N:0:84
GAGGCTGCTTTGGAAGAAACTCATAGATTACTGCAACAGTTCCCCCTGGACCTGGAAAAGTTTCTTGCCTGGCTTACAGAAGCTGAAACAACTGCAGGTGGCTGCTAGTCGGAAGGAAAGGCTCCTAGAATACTCCAAGGGAGAAAAAGAGCTGATGAAACAATGGCAAGGACGTGAGTTTTTTCTGCATTACTATTCTTGTGGATCCAATTGAACAATCCTCATCATTTGTACTTATAACTGACAAGCCA
+
AABBBBFBFFFFGGGGFFGGGGGHGGHHHGHHHHFCGFHHHHHHHGGGHHHHHHHBGGHGBFHHHFGHHHHGGFHHHHHHHHHHHHHHHHHHH3B331?BF1G1F3B434?/>?/>0?3B0GH0/3BF334?FF3BB??FAC//BBFC//@2DGG222DG1?/111001?/00<<.<<1111.-=0<0000=00=0<0;;G00.;00/0:000;C00/:090;F0000;09C09C00000;;0;0;0.../
@M05620:37:000000000-D9766:1:1101:18913:15275 1:N:0:84
GAGGCTGCTTTGGAAGAAACTCATAGATTACTGCAACAGTTCCCCCTGGACCTGGAAAAGTTTCTTGCCTGGCTTACAGAAGCATCCTACAACAGGCTGCTACCAATGAAGCCCGGCTCGAAGACGCCAACAGAGGAAAAGACGCGATGAAACAACACCAACTAGTACATCCAGCATTTCTGCATTAGTCCTCTTGTGGCTACAAATGAACACTCATCAGCCTTAGTTCTTACACCCAAGCCACCAACAAC
+
CCCCCCFCFFFFGGGGGGGGGGHHHHHHHHHHHHHHGHHHHHHHHGGGHHHHHHHHHHHHGHHHHHHHHHHHHHHHHHHHHBF3DFGE@G3@3FGEFF?F3@32B333D3331?>/>E>//BFF3/<B////22B/@22@2F2//>/@EH11>>F......./<0<0<0<0<00/<0==G000000=00;0;:0;C00..:0/000;0;C0;CF/9;FG00//;00;00;00000/..;9.;//9....;9
@M05620:37:000000000-D9766:1:1101:7292:15276 1:N:0:84
GAGGCTGCTTTGGAAGAAACTCATAGATTACTGCAACAGTTCCCCCTGGACCTGGAAAAGTTTCTTGCCTGGCTTACAGAAGCTGAATCCTACAGGATGCTACCCGTAAGGAAAGGCTCCTAGAAGACTCCAAGGGAGTAAAAGAGCTGATGAAACAATGGCAAGTAAGTCAGGCATTTCCGCTTTAGCACTCTTGTGGATCCAATTGAACAATTCTCAGCATTTGTACTTGTAACTGACAAGCCAGGGAC
+
BABBBBFBFFFFGGGGFFGGGGHHHHHHHHHHHHHHHHHHHHHHHGGGHEHHHHHHHFHGGHHHHHHHHHHGHHHHHFHHGHHFHHH5GHHHHHFHFHHHHHHGHGGGGHHHHHHHEHHGHGHHHHHH3FGHHFGGHGECGHGHGHGHH2FGF2FFGHHHHHHHGHHGH1@GGHHHHH1GHGGGGGHHHHHHHHHHDGA0GFHHHHHHHHHHHHHGHHHHHHHHHHHHHHHHGHFGGGGFGGGGGGGGGGG
@M05620:37:000000000-D9766:1:1101:14820:15284 1:N:0:84
GAGGCTGCTTTGGAAGAAACTCATAGATTACTGCAACAGTTCCCCCTGGACCTGGAAAAGTTTCTTGCCTGGCTTACAGAAGCTGAATCCTACAGGATGCTACCCGTAAGGAAAGGCTCCTAGAAGACTCCAAGGGAGTAAAAGAGCTGATGAAACAATGGCAAGTAAGTCAGGCATTTCCGCTTTAGCACTCTTGTGGATCCAATTGAACAATTCTCAGCATTTGTACTTGTAACTGACAAGCCAGGGAC
+
AAAAA?>AFFBFFFGGCFFGEGFFBHHHHGGHHHHHHGHGHHHHHGGGHHHHHGHHHHHHHHHHFHDHHHHHHHFFHHHGHGHGHFHHHGHGHGHHGHHFHHGHHGGEGHHHHHHGHHHGHHGHFHHHHHHHHHGFGGEHHHFGFHHHHHHHEGHHHHHHHFHHGHGHHGHHGHHHHHHFHGGGGGHHFDHHHHHHGGGHHHHGHHHGHHHHHHHHHHHGHHHHHHHHHEHHGFFGGGGGGGGGGGGGGGE
@M05620:37:000000000-D9766:1:1101:8087:15289 1:N:0:84
GAGGCTGCTTTGGAAGAAACTCATAGATTACTGCAACAGTTCCCCCTGGACCTGGAAAAGTTTCTAGCCTGGCTTACAGAAGCTGATTCCTACCGGATGCTACCCGTAAGGAAAGGCTCCTAGAAGACTCCAAGGGAGTAAAAGAGCTGATGACACAATGGCAAGTAAGTCCGGCATTTCCGCTTTAGCACTCTTGTGGATCCAATTGACCAATTCTCAGCATTTGTACTTGTAACTGACAAGCCAGGGAC
+
AABAABFBFFFFGCGGGGGGGGHHHHF66DFH5BFG4BFFBDGFC22A222BBBGFHH2C3DD5A5A5351A12B335A53AB3F33D5B5GH1>//EE2B4FGHA>E11BFGB?0/BGEFGHGH33BBFG333FAGG<2?F33FGHFB2@FG2FFCGF21G01?<1?F1?1?-<A@HFFF..C<<D<GFHG/0D00<CGHH:0:CCCC0CCC:GHBFFFBFFBB0;CFFFFFGGGGGGEGFFEGGGGGEF
@M05620:37:000000000-D9766:1:1101:10724:15329 1:N:0:84
GAGGCTGCTTTGGAAGAAACTCATAGATTACTGCAACAGTTCCCCCTGGACCTGGAAAAGTTTCTTGCCTGGCTTACAGAAGCTGAATCCTACAGGATGCTACCCGTAAGGAAAGGCTCCTAGAAGACTCCAAGGGAGTAAAAGAGCTGATGAAACAATGGCAAGTAAGTCAGGCATTTCCGCTTTAGCACTCTTGTGGATCCAATTGAACAATTCTCAGCATTTGTACTTGTAACTGACAAGCCAGGGAC
+
ABB3AAFBFFFFGEGGFGGGGGHHHHHHHHHHFHHHGHHHHHHHHGGGHHHHHHGGHHHHGGHHHGHHHHHGHGHHHHFHCGHGHH3FHHHGHHHHGHHHHHHHHGGGGHHHGHHHHHHGHHHHHHHHHHHHGHGGHGGFHHFGGHHHHHHHHHGHFHHHHHHHGHHHHHHHHHHHHHHHHGGGGGHHHHHGHHHFHHGFHHHHHHHHHHHHHHHHHHHHHHHHHHHHHHHHHHGGGGGFGGGGGGGGGGF
@M05620:37:000000000-D9766:1:1101:6191:15367 1:N:0:84
GAGGCTGCTTTGGAAGAAACTCATAGATTACTGCAACAGTTCCCCCTGGACCTGGAAAAGTTTCTTGCCTGGCTTACAGAAGCTGAAACATCCTACAGGATGCTACCCGTAAGGAAAGGCTCCTAGAAGACTCCAAGGGAGTAAAAGAGCTGATGAAACAATGGCAAGTAAGTCAGGCATTTCCGCTTTAGCACTCTTGTGGATCCAATTGAACAATTCTCAGCATTTGTACTTGTAACTGACAAGCCAGG
+
BBBBBAFBFFFFGGGG4FGGGGHHHGFGFHHHGHHHFHHGHHHHHGCGHGHHHHHHFHHGHHHHHHHHHHFHHHGHHHHHBGGHHHGFHHHHHHHHHGGEGHHHHHHHGGGGHHHHHHHHHHGHHHHHHBGHHHHHHGGHGEHHHHHGHHHHHEHHHHHHHHHHHHHGFFHHGGHHHHHHHHHGEFGGGFFHFHHHDGGHHGHHHHHHHHHHHHHHGHHHHGGHHHHHHHHHHGGGFGGFGGGGGFGGGGG
@M05620:37:000000000-D9766:1:1101:13417:15373 1:N:0:84
GAGGCTGCTTTGGAAGAAACTCATAGATTACTGCAACAGTTCCCCCTGGACCTGGAAAAGTTTCTTGCCTGGCTTACAGAAGCTGAATCCTACAGGATGCTACCCGTAAGGAAAGGCTCCTAGAAGACTCCAAGGGAGTAAAAGAGCTGATGAAACAATGGCAAGTAAGTCAGGCATTTCCGCTTTAGCACTCTTGTGGATCCAATTGAACAATTCTCAGCATTTGTACTTGTAACTGACAAGCCAGGGAC
+
AAAAAAFAFFDFE1FGGFGGEGFHFGDGEHHHHGHHGHHHHHHHHGGGHFHGHHHBBEFHGHHHHGFHHHHEGGHHHHHGCGGHHFBGHGDHHFGFGHHHHBGFGEFGGGFBFGFF>GHGGHHFHGHHHHHFGBFGHF?FGHHFF<GHHHFDF1>F0FFFFFGHGGFHH1FGFGHHHGHHHAACGGHGBBHHFGHHGHCFHHHGGFGB0DGBGHFHHHGGHHHGHFHGGHHCGGGGGGGBFFAEGGGGBEG
@M05620:37:000000000-D9766:1:1101:8666:15397 1:N:0:84
GAGGCTGCTTTGGAAGAAACTCATAGATTACTGCAACAGTTCCCCCTGGACCTGGAAAAGTTTCTTGCCTGGCTTACAGAAGCTGAAACAACTGCCAATGGTTGTTACCCGTAAGGAAAGGCTCCTAGAAGACTCCAAGGGCGCAAAAGAGGTGATGAAACAATGGCAAGTAAGTCAGGCATTTCCGCCTTAGCACCCTTGTGGATCCAATTGAACAATTTTCAGCATTCGCACTAGTTACTCTCATACCT
+
CCCBCCFCFFFFGGGGGGGGGGHHHHGHHHHHHHHHGHHHHHGHHGGGHGHHHHHHHHHHHHHHHHHHHHHHHHHHHHHHHHHHHHHHHHHHHHHHHHHHB43111B433??/113B33B0E30/3B43333B3333B3?//>//>C2G/2/?/?111F1?0=11?FGG.=>1><>F1>0<1>DHGF<.<C00<G0..;C/00.:;G/00<0CH0C0F0C000;00CFG00.;--00;00000000000;0
@M05620:37:000000000-D9766:1:1101:7592:15408 1:N:0:84
GAGGCTGCTTTGGAAGAAACTCATAGATTACTGCAACAGTTCCCCCTGGACCTGGAAAAGTTTCTTGCCTGGCTTACAGAAGCTGAAACCTACACGATGCTCCCCGAAAGTAAAGGCCCCTAGAAGACTCTACGGGAGTAAAAGAGCTGATGAAACAATGGCAAGAAAGACTGGCATTTCCGCCTTAGCTCTCTTGTGGATCCAATTGATCAATTCTCAGCATCTGTTCTTGTAACTGACAAGCCAGGGTC
+
AAAAA1BAFF@FCGGFFFGGDGGGGFHFBDGHHHHFFGGGGHHHHGEGGBHHHHHHHBBFGHHHDHEHHHHHHHHFHHGHHHHFHHH1F001010/>///B1B//>////122221?/>/?<<1<BG0BF111//>E?/01@21?00<@G1FG>G1<G11<0F1F0?<1001>>GH11>F1C....00000=DDD0C0.:0;/000<0=00;CG0C9090/;0000;0;F000000;00/;0.../...//
@M05620:37:000000000-D9766:1:1101:21523:15431 1:N:0:84
GAGGCTGCTTTGGAAGAAACTCATAGATTACTGCAACAGTTCCCCCTGGACCTGGAAAAGTTTCTTGCCTGGCTTACAGAAGCTGAAACATCCTCCAGGATGCTACCCGGAACGAAAGGCTCCTAGAATACTCGAAGGGAGCAAAAGAGCTGATGAAACAATGGCAAGGAAGTCAGGCATTTCCGCTGTAGCACTCTGGTTGAACTTATTGAACAATCATCATCAGTTGTAGTTGTAAATGACAAGCCAGG
+
BAABBBFAFFFFGGGGGG4FGGGFHFFFHHHGHFGHHHHHHHHHHGGGHFHHHGHFGHGCFFHGHGHHHHHEHHHHHHHEHHHGHGFBGEHCGF3EG3BBFB?BFG2F1//>//>/?E?/GF/3BBGE4FG4B//2/?CG//?<GCC/@<GHH11@GF10/?1100?..<0011=100.110=0...-<=00=0C:G0C00./0;000:00;C00CF/00;;0;00;00;00;00;9;090;00;.;9/..
@M05620:37:000000000-D9766:1:1101:2312:15444 1:N:0:84
GAGGCTGCTTTGGAAGAAACTCATAGATTACTGCAACAGTTCCCCCTGGACCTGGAAAAGTTTCTTGCCTGGCTTACAGAAGCTGAAACCTATACGATTCTTCCCGTAAGCTAAGGCTCAGGAAAGACTCCTAGGGGGTAAAAGAGGTGCTGAAAACATGGCAAAACAATCCGACATAACCGATTTAGCACTCTTGTGGCACCATTTGACAACTTATCAGAATTTGTACATGAAATTGACAAGCCACGGAC
+
AAB?AAFBFFFFGGGGFGGBGGHHHHFHHDHGHHHBHHHHHHGHHGGGHGHHHHHEFFGHFHHHHHHHHHHGHHHGHHHHHHHHHGG3G1?35551B11B44BB2?FG1F34B4333B??333BFG3FGHH3B?3/////01@>/@/1?@1>@G11</?<000?000?.>>0<.<-E00</---..<C00<;:CGFG0;./;:.0;;C00099900C0;BF0009;00;000009090=CB0;.AF.9@BB
@M05620:37:000000000-D9766:1:1101:10356:15448 1:N:0:84
GAGGCTGCTTTGGAAGAAACTCATAGATTACTGCAACAGTTCCCCCTGGACCTGGAAAAGTTTCTTGCCTGGCTTACAGAAGCTGAATCCTACAGGATGCTACCCGTAAGGAAAGGCTCCTAGAAGACTCCAAGGGAGTAAAAGAGCTGATGAAACAATGGCAAGTAAGTCAGGCATTTCCGCTTTAGCACTCTTGTGGATCCAATTGAACAATTCTCAGCATTTGTACTTGTAACTGACAAGCCAGGGAC
+
BBBAABFBFFFFGGGGGGGGGGHHHHHHHGHHGHHFFHHHHHHHHGGGHGHHHHHFGHHHBHHHHGGHHHHHHGHHHHHH3GHHHHEGHHHFHHHHHHHHHHHHHGGGGHHHHHHHHHHGHHHHHHGHHHHHHHGGHGFFGHGHGHHHHHHHHHHHHHHHHHHHGGHGHGGHHHHHHHHHHGGGGGHHHGHHGHHHDGGHHHHHHHHHHHGHHHHHGGHHHHHHHHHHGHHHHHGGFGGGGGGGGGGGGGG
@M05620:37:000000000-D9766:1:1101:22758:15452 1:N:0:84
GAGGCTGCTTTGGAAGAACCTCATAGATTACTGCAACAGTTCCCCCTGGACCTGGAAAAGTTTCTTGCCTGGCTTACAGAAGCTGAAACATCCTACAGGATGCTACCCGTAAGGAAAGGCTCCTAGAAGACTCCAAGGGAGTAAAAGAGCTGATGAAACAATGGCAAGTAAGTCAGGCATTTCCGCTTTAGCACTCTTGTGGATCCAATTGAACAATTCTCAGCATTTGTACTTGTAACTGACAAGCCAGG
+
BABBACF?FFFFGCGGGG4AGGHHHHHDGHHGHAAGFHHHHHHHHGG2AGFHHHHHGFF3BFHHHHHHHHGHHHHGHHHHHHHHHGBHGHHHGHDGHFHFHHBGHHHHGFGGHHFHHHGGGHGHGGHHHHHHHHGHHGGHD?GHGHHGHGHHHHHHHF@@GGGFHFFGGGHHFDGHHHHHHHHEEEFEGHGHFHFHGHHFHGHHH/DCHHHHHHFHGGGHHGGHFHG0<<CFCFFGGGGFGGGGGAEEFGG
@M05620:37:000000000-D9766:1:1101:7705:15460 1:N:0:84
GAGGCTGCTTTGGCAGAAACTCATAGATTACTGCAACAGTTCCCCCTGGACCTGGAAAAGGTTCTTGCCTGGCTTACAGACGCTGACTCCTACAGGATGCTACCCGTAAGGAAAGGCTCCTAGAAGACTCCAAGGGAGTAAAAGAGCTGCTGACACAATGGCAAGTAAGTCCGGCATTTCCGCTTTAGCACTCTTGTGGATCCAATTGAACAATTCTCAGCATTTGTACTTGTAACTGACAAGCCAGGGAC
+
>1A1>>FAFFFFGAGEAGGBF1BFFE1DF1FHDBF1BFFGHHHHHGGGHEHHHHHBA1BF/BFGH1AAGHH/F0BGHHBGB/EEGGFFGHG1GHHGCGFHHHHHHGGGGHHHFGFHHHHGHFFHHGHHHHHC1FFCECG0FD>BFHHHH1GHDBFG0?GHHHHFGH11?GH1>CGGGHHGGGGGGGGFEGHHGHHHGHG0;GHFGHH:00C:/FFGGGGGGFGGGGGGGGGGGFGGGGGGGGGGGGGGGEA
@M05620:37:000000000-D9766:1:1101:20000:15470 1:N:0:84
ACCACACCTTCTACAATGAGCACACGTCTGAACTCCAGTCTCCTGAAGCTATCTCGTATGCCGTCTTCTGCTTGACAAACCAAAACCAACAAAGACTCACCTCACCCATCCATTATCCTCGCCTACTCCTCAATAACCCCCGAACTGCCTCACCCTCTCCACATACTACTCTCCTTTCAACTTAATCACGCACTCTTCACTCTCTCACCCCCACTCATTCATCCACATATGTCCTCCTGCACACAACCTGC
+
AAAAAAA1FFFFGGGGGBGGFF1F00B0ABGGHHHFHHFF1FGHG1B1BGHHFGHH/A0BD1E/AB/DADFDFGHH1BG//B>?B0/>////0000B@110B>1?B0/000>222B2B2B?////01B11B11B2B11//</</>/11011?/?0</0001<1<11111111101<=G0000000<00<..--:/0000::C:C000;..--9..;/00;00;00//0900;0000////;9/-;:-;/-:
@M05620:37:000000000-D9766:1:1101:21202:15486 1:N:0:84
GAGGCTGCTTTGGAAGAAACTCATAGATTACTGCAACAGTTCCCCCTGGACCTGGAAAAGTTTCTTGCCTGGCTTACAGAAGCTGAATCCTACAGGATGCTACCCGTAAGGAAAGGCTCCTAGAAGACTCCAAGGGAGTAAAAGAGCTGATGAAACAATGGCAAGTAAGTCAGGCATTTCCGCTTTAGCACTCTTGTGGATCCAATTGAACAATTCTCAGCATTTGTACTTGTAACTGACAAGCCAGGGAC
+
BBBCCCFCFFFFGGGGGGGGGGHHHHHHHHHGHHHHHHHHHHHHHGGGHHHHHHHHHHHHHHHHHHHHHHHGHHHHHHAFGHHHHHHHHHHHHGHGHHHHHHHHHGGGGHFHHHHHHHHGHHHGHHHHHHHHHGGGHGGGHHHHGHHHHHHHHFGHHHHHHHGHGHHGHGHHHHHHHHHHHGGGGGHHHFHHGHHHHHGHHHHHHHHHHHGHHHHGHHHHGGHHHHHGHHHHGHGGGFGFGGGGGGGGGGG
@M05620:37:000000000-D9766:1:1101:20403:15491 1:N:0:84
GAGGCTGCTTTGGAAGAAACTCATAGATTACTGCAACAGTTCCCCCTGGACCTGGAAAAGTTTCTTGCCTGGCTTCCAGAAGCTGAATCCTACAGCATGCTAACCGTCCGGACCGGCCCCTAGACGACTCCACGGGAGTCAACGAGCTGATGCACCACTGGCAAGTACGTCAGGCATTTCCGCTTTAGCACTCTTGTGGATCCAACTGAACAATTCTCAGCATTTGTTCTTGTAACTTACCAGCCAGGGAC
+
11>>A>C>FFFFFFGGGFGGGGFGHHHHH1FGHH11FFGGHHHHHGGGABGHHHGHHB0FFHHHHHHHHHHHHHH0FGH1GGFGH1FGG@1DB1G10BBGGH2>BEEE/EE///EEG/>EA/0B1?<>CCGG0/<>/CG0?11A/.>CGGH11F1GH./0<.<<CGHBCGHC./;CGHHH0;ECGG0;F0CFFFGFFGG09;FB0/;;C9BF/0;FF0;FGBFFFFB-9/;FB99//;9999/AF--ABEE
@M05620:37:000000000-D9766:1:1101:4659:15491 1:N:0:84
GAGGCTGCTTTGGAAGAAACTCATAGATTACTGCAACAGTTCCCCCTGGACCTGGAAAAGTTTCTTGCCTGGCTTACAGAAGCTGAATCCTACAGGATGCTACCCGTAAGGAAAGGCTCCTAGAAGACTCCAAGGGAGTAAAAGAGCTGATGAAACAATGGCAAGTAAGTCAGGCATTTCCGCTTTAGCACTCTTGTGGATCCAATTGAACAATTCTCAGCATTTGTACTTGTAACTGACAAGCCAGGGAC
+
B@ABBCFBFFFFGFGGGGGGGGHHHHHHFHHHHHGHFHHHHHGGHGGGGHHHHHFGFFFHGHHHHHGHHHHHGGHGHHHHFHHHHGHEGHHHGFCGFHHBHHHHHGGGGHFGGHHHHHHGHGHHHHHHGHHHHFGGHGEHHHHHGHGHHHHHHFHDGHHHHHHHGHGHG<@DHHHGGHHHHGGGFGHHHGHHBFHG=CDGFHHHHHHHHHHHFFFHGHHHGHHHHHHHHGHF;GGGGGGFGGGGGGGGDFE
@M05620:37:000000000-D9766:1:1101:20388:15507 1:N:0:84
GAGGCTGCTTTGGAAGAAACTCATAGATTACTGCAACAGTTCCCCCTGGACCTGGAAAAGTTTCTTGCCTGGCTTACAGAAGCTGAATCCTACAGGATGCTACCCGTAAGGAAAGGCTCCTAGAAGACTCCAAGGGAGTAAAAGAGCTGATGAAACAATGGCAAGTAAGTCAGGCATTTCCGCTTTAGCACTCTTGTGGATCCAATTGAACAATTCTCAGCATTTGTACTTGTAACTGACAAGCCAGGGAC
+
A?AA>AF3CFDDGBABGG4BGGHHHGHDGGFFH54FBGGHHEBAFEABAGAFGHFHA32ABEHDGHHBBBGFGGHBBBGHHGBGHFBB@FGHBBB?FGG?BBFGGBEEFB3BEF1B?FFFEBGGFBGGGHHHC3?EGEEFFFFFFB2FGGHHHFH@2GF@F<@GFFFDG<F?FF?FFGHHHGDFCG=>F1>>0FGG<GEFHGHGFHHGG<<;G=0;CCB0/;;CGCGCGHFF<CFFF00/9F;.;99..CE
@M05620:37:000000000-D9766:1:1101:11605:15529 1:N:0:84
GAGGCTGCTTTGGAAGAAACTCATAGATTACTGCAACAGTTCCCCCTGGACCTGGAAAAGTTTCTTGCCTGGCTTACAGAAGCTGAAACATCCTACAGGATGCTACCCGTAAGGAAAGGCTCCTAGAAGACTCCAAGGGAGTAAAAGAGCTGATGAAACAATGGCAAGTAAGTCAGGCATTTCCGCTTTAGCACTCTTGTGGATCCAATTGAACAATTCTCAGCATTTGTACTTGTAACTGACAAGCCAGG
+
CCBCCCFCFFFFGGGGGGGGGGHHHHHHHHHHHHHHFHHHHHHHHGGGHHHHHHHHHHHHFHHHHHHHHHHHHHHHHHHHHHHGHHHHHHHHHHHHHHGHHHHHHHHHGGGGHHHHHHHHHHGHHHHHHHHHHHHHHGGHGGHHHGHGHHHHHHHHHHHHHHHHHHHGHHHHHHHHHHHHHHHHGGGGGHHHHHHHHHHHHGHHHHHHHHHHHHHHHHHHHHHHHHHHHHHHHGGGGGGGGGGGGFGGGGG
@M05620:37:000000000-D9766:1:1101:19653:15537 1:N:0:84
GAGGCTGCTTTGGAAGAAACTCATAGATTACTGCAACAGTTCCCCCTGGACCTGGAAAAGTTTCTTGCCTGGCTTACAGAAGCTGAATCCTACAGGATGCTACCCGTAAGGAAAGGCTCCTAGAAGACTCCAAGGGAGTAAAAGAGCTGATGAAACAATGGCCAGTAAGTCAGGCATTTCCGCTTTAGCACTCTTGTGGATCCAATTGAACAATTCTCAGCATTTGTACTTGTAACTGACAAGCCAGGGAC
+
AAAABAFAFFFFGFGGFFGGGGHHHHHHHHHHHHDGGGHGHHHHHGFFHGHHHGGHHHBFBGHHFFFHHHHHHHHCHHHHHHHHHHGHHH5GHHHHFHHFHF3FHEGG1BGGF3FFHHAGH3F3FD3BGHHHHHGGAEEBF3?G/?GHHGHHBGHHH/<GHG2@GGHDGDGGHGHGHHHFHGGGGGHHHHHHEGHHHHGGHHHHBGGGHHHH:GFGFHHHHBGHHH0GHHHHHGGBF09BFGGGG/FE.CE
@M05620:37:000000000-D9766:1:1101:15320:15548 1:N:0:84
AGTGCCAGCTCTCAATCGCACAGGGGACCCAGGGCCTGGCCCCTCCATCCAGAAAACCTATGACCTCACCCGCTACCTGGAGCACCAACTCCGCAGCTTGGCTGGGACCTATGTGAGTATCCAGCGTAGGAATCTGGGAGTTGGGGAGGAGTGAGGAGTTGGGGAAAGACAGTCCTAACCGTGGAGGGTTCTGGTAAATGATGGGGTGAGGAGGGGCTCTTTGGCTCCCACCAGTCCCCCTGTCTGGTCTA
+
AAAABFFFBFFFGGGGGGGCFEHHGEGGFGHHGGGGAFHHHHGGGGFHHHHHHHHHHGHHHHGHHHHHHHHEGGEGHHHHHHHHFHHHGHHHGGGGGHGHGHHGGGHHGHHHHHHHHHHHHHHHHFGGGGHHHGHHHHHGGHHHGGGGGGGHHHHHHGHHHHGGGGHHGHHHHHHHHHHHGAFGGGGGEGGGGGFGGGGGGGGGGGFFFFFFFFFFFFFFFFFFFFFFFFFFFFFFFFFFFFFFFFFFFFF
@M05620:37:000000000-D9766:1:1101:20142:15553 1:N:0:84
GAGGCTGCTTTGGAAGAAACTCATAGATTACTGCAACAGTTCCCCCTGGACCTGGAAAAGTTTCTTGCCTGGCTTACAGAAGCTGAATCATACAGGATGCTACACGTAAGGCCCCGCTCCTAGCCGACTCCACGGGAGTACCCGAGCTGATGAACCAATGGCACGTACGTCAGGCATTTCCGCTTTCGCCCTCTTGTGGATCCAACTGAACACTTCTCAGCCTTTGTTCTTGTAACTGACAAGCCCGGGAC
+
A@ABBBFAFFFFFGGFGCGGGGBHGHFHHGHHHHGFFAGGHHHHHGGGHFHHHHHHHHCGFHHHHHHHHHHHHHHHHHHHHHHGHHHFG55DD3D3BFFGHHB32BGHHHH311/>/>E/3B433<>ED?FG2E//<//222<?<C?/1?G1<?1FG.1FH00<CGH.@CH..<CGHHHHC.;ADG0:..;AEFFFFF?FG;FGG/;BF0CFB0;C0;;FG//0:FF.B/;BFF/B/9BFB/AEF.----;
@M05620:37:000000000-D9766:1:1101:21308:15581 1:N:0:84
GAGGCTGCTTTGGAAGAAACTCATAGATTACTGCAACAGTTCCCCCTGGACCTGGAAAAGTTTCTTGCCTGGCTTACAGAAGCTGAATCCTACAGGATGCTACCCGTAAGGCCCGGCTCCTCGACGCCTCCACGGGCGTCCCAGCGCTGATGAACCACTGGCCCGTAAGTCAGGCATTTCCGCTTTAGCACTCTTGTGGCTCCAATTGACCAATTCTCAGCATTTGTACTTGTAACTGACAAGCCAGGGAC
+
AAABAAFBFFFFGGGEABGGGG4G5GFHHCGHHH44FGFFGGHHHGFFCBGHHHHHH32GHHHHGHHHHHHGHHH3GHHEGHHHH3BDF3DGFCGG1BGHHEFGH1E/11@311>@EGGGF2///>/>F?GH2<B?</<//<11<-<FGDHHBD0<C.CGH.<.;C?.:GH00/CEHHGGGGFDG?BB90CFGGGGFG?.;FGFFFFFG/;F.BFFFFFFF/BFFFFFFFFFF/;BB9BB//9EF;AFBEF
@M05620:37:000000000-D9766:1:1101:6272:15637 1:N:0:84
GAGGCTGCTTTGGAAGAAACTCATAGATTACTGCAACAGTTCCCCCTGGACCTGGACAAGTTTCTTGCCTGGCTTACAGAAGCTGAATCCTACCGGATGCTCCCCGTAAGGAAAGGCTCCTAGAAGACTCCAAGGGAGTAAAAGAGCTGATGAAACAATGGCAAGTAAGTCAGGCATTTCCGCTTTAGCACTCTTGCGGATCCCATTGAACAATTCTCAGCATTTGTACTTGTAACTGACAAGCCAGGGAC
+
>11AA>CACFBFEFGG1ABBBB1FBFGAD1BGFBB1A0FDFGHBGF0AC0BGHFFH0FAFHGHH2F1AGFABGHF1FBBAFGGB@@E2DCD2@B>>/BE>B1BFEGEEE01BCCGF?GHF1BFFFHBGFGHGG1/?CE?FDBFHFGGGHHHHHGF@@CG<G?G1F??DF1@<?CGA<<>>GGC..<0GD0DG/=G00<;-;A;/:;CGGB:;B90;0=F0/90;;00=FFFB;9;FFBBFBB.C99F..--
@M05620:37:000000000-D9766:1:1101:6255:15646 1:N:0:84
GAGGCTGCTTTGGAAGAAACTCATAGATTACTGCAACAGTTCCCCCTGGCCCTGGAAAAGTTTCTTGCCTGGCTTACAGAAGCTGAAACCTACAGGATGCTACCCGTAAGGAAAGGCTCCTAGAAGAATAACAGGGAGACAAAGAGCTGCTGCCACCATGGCAAGTCCGACCGGCATTTCCGCTTTAGCACTCTTGTGGCTCCAATTGCACCATTCTCAGCATTTGTACTTGTACCTGACAAGCCAGGGAC
+
A1AAA>11FDFFCGGAAAFGGG1D3FFGH1ABGHFGFGEFAGHHHG?FH0AF/0FGH10BAF2FDGFG1GAFGG01BGHGFGHCE1@1BBFHEF1001BEGHHE>AEE?F@100>EHHFCF1111110BF1111??<///0<0BF00BB@FF1@@CG?<>0FCF/F11?/>---<C-<G=DAAEA.00000C/GGF0C...;.C/CFBB00;.;000;BGGBF09FFBBBFFGG00;CFBB0CEEF-AA-;
@M05620:37:000000000-D9766:1:1101:2996:15646 1:N:0:84
GAGGCTGCTTTGGAAGAAACTCATAGATTACTGCAACAGTTCCCCCTGGACCTGGAAAAGTTTCTAGCCTGGCTTACAGAAGCTGAATCCTACAGGATGCTACCCGTAAGGAAAGGCTCCTAGAAGACTACAAGGGAGTCCAAGAGCTGCTGACACCATGGCAAGTACGTCCGGCATTTCCGCTTTAGCACTCTTGTGGCTCCAATTGAACAATTCTCAGCATTTGTACTTGTAACTGACAAGCCAGGGAC
+
AAAABBFBFFFFGCGGFCGGGGGHHHHHHHHHFHHGHHHHHHHHHGGGHHHHHHHFGFAGBGHHH5DGHHHHHFHHHHHHHHHHHHF5DBFFHF3C1F3GGHHHGEGGA?F333BGHFHGH3B33BB3B33?3FGE/?/0111BFG0BF1BG1F1F/?DGHHHCGH11/0?F//CGGEH>GDEGFE0GHBGHFHHHHHG:GHGHFGHHH0GH/GHFHFGGGFGFGGGGGGGFGGFFFFGFBFGGGFAEGGG
@M05620:37:000000000-D9766:1:1101:11759:15646 1:N:0:84
GAGGCTGCTTTGGAAGAACCTCATAGATTACTGCAACAGTTCCCCCTGGACCTGGAAAAGTTTCTTGCCTGGCTTACAGAAGCTGAAACATCCTACAGGATGCTACCCGTAAGGAAAGGCTCCTAGAAGACTCCAAGGGAGTAAAAGAGCTGATGAAACAATGGCAAGTAAGTCAGGCATTTCCGCTTTAGCACTCTTGTGGATCCAATTGAACAATTCTCAGCATTTGTACTTGTAACTGACAAGCCAGG
+
AAAAA1CACFFF1BFECF1GGGGHHHBGFFGF31FEC0G1GHFGHGE/EGGHHHGAGGFG1FFHHBGHHHHAEEGHHHEFBGHHBGDBGCECFDEGBGHGHHHHHHGHGGGFFHGBGHHHGHGHHFHEGGHHHHHHHEGHGGGHHHHGHHHHHHHHGFGFGGHFHHBFDF1BGHFHHGHHHHHHGGGGGHFHHHHHHFDDFGHGHHHHHHF0CGHGFHHHHHHHGHHGHCHGGGGEFGGGGGGGGCGGGGG
@M05620:37:000000000-D9766:1:1101:16530:15647 1:N:0:84
AGTGCCAGCTCTCAATCGCACAGGGGACCCAGGGCCTGGCCCCTCCATCCAGAAAACCTATGACCTCACCCGCTACCTGGAGCACCAACTCCGCAGCTTGGCTGGGACCTATGTGAGTATCCAGCGTAGGAATCTGGGAGTTGGGGAGGAGTGAGGAGTTGGGGAAAGACAGTCCTAACCGTGGAGGGTTCTGGTAAATGATGGGGTGAGGAGGGGCTCTTTGGCTCCCACCAGTCCCCCTGTCTGGTCTA
+
AB>ABFFFBFFFGGGGGGGGGGHGGGGGGGHHGGGGGGHHHHGHGGHHHHHHHHHHHGHHHHHHHHHHHHHGGEEEHHHHGHHHHHCGFHHHEGGGGHFHGGHGGGHHGFGHH3BGHHFHHHHHHGGGCGHHHHHGHHGFGHHHGGGGGDGHHHBGGGHGHHCGGGFHHHHHHHHHHHHHGDGGGGGFCFGGGGFGGGFGGFFGFGFFFFFFFFAFFFFFBFFFFFFFFFFDFFFFFFFFFFFFFF/BBFB
@M05620:37:000000000-D9766:1:1101:8034:15669 1:N:0:84
GAGTCTGCTTTGGCAGAAACTCATAGATTACTTCAACAGTTCCCCCTGGACCTGGAAAAGTTTCTTGCCTGGCTTACAGACGCTGACTCCTACAGGATGCTACCCGTAAGGAAAGGCTCCTAGAAGACTCCAAGGGAGTAAAAGAGCTGCTGACACAATGGCAAGTAAGTCAGGCATTTCCGCTTTAGCACTCTTGTGGATCCAATTGAACAATTCTCAGCATTTGTACTTGTAACTGACAAGCCAGGGAC
+
>AA3>DDFFFFFG4GC2FG4F4FDG5DDG5FG5DF5FGHHHHHHHGCFHEFFHGFBBFFGBDGHH5DFGHHAF2ABGH3FBA>EEGFHHHHBGHHFAGEFFHHHHGGGGHGHHFEGEHHGHHGFHFHHGHG3BGGEHDE0FGF1FFHHH1FGE<FG0FGGHHHHFG111?@1?GFHGHHGGGFGFEH<GHGHHHHHFFG0GHHHHHHGB0GFBGHHHHHGGHHGHHHGGFGGGGGGGGGFGGGGGGGGGGG
@M05620:37:000000000-D9766:1:1101:5238:15680 1:N:0:84
AGTGCCAGCTCTCAATCGCACAGGGGACCCAGGGCCTGGCCCCTCCATCCAGAAAACCTATGACCTCACCCGCTACCTGGCGCACCAACTCCGCAGCTTGGCTGGGACCTATGTGAGTATCCAGCGTAGGAATCTGGGAGTTGGGGAGGAGTGAGGAGTTGGGGAAAGACAGTCCTAACCGTGGAGGGTTCTGGTAAATGATGGGGTGAGGAGGGGCTCTTTGGCTCCCACCAGTCCCCCTGTCTGGTCTA
+
AA3>AFFFBFFFGGGGGGE2ECGGGGEEGEGG2BEEFGHHHHGHGGHGHGFFHHHFFFHFFGHHHDGHHHGGG>EEGEHH1>EEGG1/?FFFEGCGEHFHGHHGGGHHGHHHHHHHHHHHHGHHHGGGDEHHHHHHHHCGGHHHGGCFC.CHHDHHHGHHHHGGGGHHGHHHHGGGGGGGGGGGGGGGGGGGGGFGGGGGFFFFFFFFEFFFFFFFFFFFFFFFFFFFFFFFFFFFFFFFFFFFFFFFFFB
@M05620:37:000000000-D9766:1:1101:8462:15708 1:N:0:84
GAGGCTGCTTTGGAAGAAACTCATAGATTACTGCAACAGTTCCCCCTGGACCTGGAAAAGTTTCTTGCCTGGCTTACAGAAGCTGAATCCTACAGGATGCTACCCGTAAGGAAAGGCTCCTAGAAGACTCCAAGGGAGTAAAAGAGCTGATGAAACAATGGCAAGTAAGTCAGGCATTTCCGCTTTAGCACTCTTGCGGATCCAATTGAACAATTCTCAGCATTTGTACTTGTAACTGACAAGCCAGGGAC
+
BBABBBFBFFFFGGGGFGGGGGHHGHHHHGHGHHHBFHHHHHHHHGGGHHGHHHHHHHHHHHHHHHHHHHHHHHHHHHHHHHHHHHHFGHHHFG@GGEGFGFHFHAGG1B@FFHFFGGHGGHFFDE3FHHFFHFEA????DFHHECFGFHHH2>F<2?GHFHHHGHGHD1@FFFHA??GHHD?GGFFHHBFHFGFG0<--CCGHGHGFHHHFGC0:C:GG/;FFFG9FBFGGCFGBFGEGGG.CFF?AEEE
@M05620:37:000000000-D9766:1:1101:12296:15739 1:N:0:84
ACCACACGTCTGAACTCCAGTCACCTGAAGCTATCTCGTATGCCGTCTTCTGCTTGAAAAAAAAAAACCTTTCTTACCTCCTCTTACCCCACTCCCCTTTATTAAACTATCTTACCCCCCACTTTCACTTCCATCATTCCTTCCCCCTTTATCCCCCCTCCTCATCCACTTTCACACTTCTCATCCTTTCTACTTCTCCCTTCCCCTCCCTTCACCAACGATCTCACTCTCCCCCTTCTTACCTCCACCCC
+
ABBABABDFBFBGDFGGGGFGGHFHHGB4FHHC5BFFEC?GGGHE2ABFGF5AFHFGHHFF?0A0>/11333B4B4BE3B?22F3443?/?EC32//2?3?B444B3B?4B33B32?//>//022@2111?<1<?11111111?<0.-0<1<<11.<--..//00;:0:0:000:0::000:;0;0;0009CC9;0900;C0/::C/;.:90/0;;099...:./;//9//B/;A-.9/9////9A....-
@M05620:37:000000000-D9766:1:1101:5228:15779 1:N:0:84
GAGGCTGCTTTGGAAGAAACTCATAGCTTACTGCAACAGTTCCCCCTGGACCTGGAAAAGTTTCTTGCCTGGCTTACAGACGCTGACTCCTACAGGATGCTACCCGTAAGGAAAGGCTCCTAGAAGACTCCAAGGGAGTAAAAGAGCTGATGACACAATGGCAAGTAAGTCCGGCATTTCCGCTTTAGCACTCTTGTGGATCCAATTGAACAATTCTCAGCATTTGTACTTGTAACTGACAAGCCAGGGAC
+
>AA3>AFBFFFFGGGGGGGABFHFHB4DF5GH5BG4GHHHHHHHHGGGHGHHHHHBFGHHBGHHH5DGHHHAFBFGHHDG1>EGEG?GHHHBGHHHEHFHHHHHHGGGGHHHHFHHHHHGHHHHHHGHHHHHGHGGHGEGHHHHGHHHH1FHH1FF@FGHHHFHGHH1F@F1?CGGGHHHHGGGGGHHHHHHGHHHHGG0CGHHHHHHH0GHFHHHGGGGGGGGGGGGGGGGFGGGGGGBFFGGGGGGGGE
@M05620:37:000000000-D9766:1:1101:10614:15810 1:N:0:84
GAGGCTGCTTTGGCAGAGCACACGTCTGCACTCCAGTCACCTGAAGCTCTCTCGTATGCCGTCTTCTGCTTGAAAAAAAACAACCATATACTTTCTACCTCCTTTCCCCCCACTTCTACAGCCACACCTTGCTTTATTCAATTTTTTCTCTATGTTTCTTTTTACCGACACCGTAACCCAAATTCTTTATCATTTCCCTTCGATCCACCTTCCCTTGTTCGTATACGCCCTTCCTGTTTATCGTACTTCTC
+
>AA>>AFAFFFFG4FECGGGGGHFFHGFA5FHHHHHFHGHHHGEFHGFFFHGHEA1BBFFEAEHGHHGHHH3CGB5FEE/>??1113344444B4444333/?34333?////0323B33B2/020//222222222222211111/01?1<11111111111.11..---.-.;..0:...00000:0;;:00000000/..0..0/..0;//09/000..////..-9-/./:///////.9;../;;/
@M05620:37:000000000-D9766:1:1101:10262:15827 1:N:0:84
GAGGCTGCTTTGGAAGAAACTCATAGATTACTGCAACAGTTCCCCCTGGACCTGGAAAAGTTTCTTGCCTGGCTTACAGAAGCTGAATCCTACAGGATGCTACCCGTAAGGAAAGGCTCCTAGAAGACTCCAAGGGAGTAAAAGAGCTGATGAAACAATGGCAAGTAAGTCAGGCATTTCCGCTTTAGCACTCTTGTGGATCCAATTGAACAATTCTCAGCATTTGTACTTGTAACTGACAAGCCAGGGAC
+
AAA>ABFBFFFFGBGGGGGGGGHHHHHHHHGFFGHHHHHHHHHHHGGGHHGHGHHBGGHGBGGHHGGHHHHHHHFHHHHHFHHGHH35D@5FEFG3B@GB3F3BB>>/1?3B3BGFCFCFGHF3BD3FGH3GFHC//</BFFBGGHCF222GBB22<FHHE2F2<2<<F1@GH0?G1F<D1CEADFD1FBGHCG<G0<<<0</<<DGB0DGHGHHB00GB/:G0GC;CG:GCGE00990/;F?E?B9.CEC
@M05620:37:000000000-D9766:1:1101:6378:15832 1:N:0:84
GAGGCTGCTTTGGCAGAAACTCATAGATTACTGCAACAGTTCCCCCTGGACCTGGAAAAGTTTCTTGCCTGGCTTACAGAAGCTGACACATCCTACAGGATGCTACCCGTAAGGAAAGGCTCCTAGACGACTCCAAGGGAGTAAATGCGCTGATGACACAATGGCCCGTCCATCAGGCTTTTCCGCTTTAGCACTCTTGTGGATCCAATTGAACAATTCTCAGCATTTGTACTTGTAACTGACAAGCCAGG
+
AAAAAAFAFFFFGCFECGGGGGGHHB5FHGGHFGFFFGHHHHHHHGFGFFHHHHH2F32B3DHHHDGGHHHEFBF3GHAGGHGGF32BF23B?3FGF33BGC2FF@GGE>/?G333300?BGGHF4BB/<<?E?FG2F//C<FFG222?C///FFB<GHFF1?GG0<--<C.=110<G.<GHHF.<E.C:C0CHHCGC00:C00;CG0FB000BFF0;0;CFBGFFBBF000;9C9BCFF00/9FAE?..9
@M05620:37:000000000-D9766:1:1101:28307:15838 1:N:0:84
GAGGCTGCTTTGGAAGAAACTCATAGATTACTGCAACAGTTCCCCCTGGACCTGGAAAAGTTTCTTGCCTGGCTTACAGAAGCTGAAACATACTGGCAGCTATAAGTAAAGCCTGGCTGAAGACCGCATCCAAGGAAGACAGCGAACTAAAGAACCACTGGCAAGTAAGTCAGGCATTTCCGATTACGCCCTCTTGTGGATCCAATTGACCACTACTAAGCCTTTGTCCATGTAACTGGCCAGCCACAGAC
+
BABBBBFAFFFFGGGGGG4FGGGHFHFGHFBGH5FFFHHGFHHHHGGGAFGHHGHFGHHGHEGHHHEGHHHHHHHHHGHHHHHHHHH3BF@535D312?BB344B@GBG4@B131?GF11333B2/>///BBB3F0B002?2?B//<<2@2@@FGH0?11?/?FGG1FGFFG10>GGHHH1>..A.<<.-<DGGF0CGDG0;;0CCG0;;0BEF//990//C/00CG0C00;;0;C;;/9;FAAEF...;9
@M05620:37:000000000-D9766:1:1101:14516:15888 1:N:0:84
AGTGCCAGCTCTCAATCGCACAGGGGACCCAGGGCCTGGCCCCTCCATCCAGAAAACCTATGACCTCACCCGCTACCTGGAGCACCAACTCCGCAGCTTGGCTGGGACCTATGTGAGTATCCAGCGTAGGAATCTGGGAGTTGGGGAGGAGTGAGGAGTTGGGGAAAGACAGTCCTAACCGTGGAGGGTTCTGGTAAATGATGGGGTGAGGAGGGGCTCTTTGGCTCCCACCAGTCCCCCTGTCTGGTCTA
+
BBABBFFFBFFFGGGGGGGGGGHGGGGEFGHHGEGGGGHHHHGHGGHHHHHHGHHHHGHGHHGHHHHHHHHGGEFFHHHHHHHHHHHHGHHHGGGGGHHHGHHGGGGHGHHHHHHHHHHHHHGHHGBGGGHHHHHHHHHGGHHHGGFFGGGHHHHHHGFGHHGGGGHHHHHHHHHHHHHHGGGGGGGGGGGGGGFFGGGGGGGGGGFFFFFFFFFFFFFFFFFFFFFFFFFFFFFFFFFFFFFFFFFFFFF
@M05620:37:000000000-D9766:1:1101:12805:15899 1:N:0:84
GAGGCTGCTTTGGAAGAAACTCATAGATTACTGCAACAGTTCCCCCTGGACCTGGAAAAGTTTCTTGCCTGGCTTACAGAAGCTGAATCCTACAGGATGCTACCCGTAAGGAAAGGCTCCTAGAAGACTCCAAGGGAGTAAAAGAGCTGATGAAACAATGGCAAGTAAGTCAGGCATTTCCGCTTTAGCACTCTTGTGGATCCAATTGAACAATTCTCAGCATTTGTACTTGTAACTGACAAGCCAGGGAC
+
A?AABBFBFFFFFGGGFGFGGGFHFHHHFHGFHHGHFHFDFGHHHGGGHEHHHHHGHF2GGHHHBGHHHGHHHFFFGFHDBFHGHFHHHHGFHHHHFHHEHHFHHGGGGHHHFFHHHHHGHHHHHHHHHFHHHHGGAEEHHHHHGHHHHGHHHHHHHHHHHGHHGHHGG<GHHHHHHHHHHGGGGGHGFFGFHHHHGGGHHHHHHHHHHHHHHHHGHHHHHGHHHHHFFGGHHHGGEGGFGGGGGGGGGGG
@M05620:37:000000000-D9766:1:1101:12804:15920 1:N:0:84
GAGGCTGCTTTGGAAGAAACTCATAGATTACTGCAACAGTTCCCCCTGGACCTGGAAAAGTTTCTTGCCTGGCTTACAGAAGCTGAATCCTACAGGATGCTACCCGTAAGGAAAGGCTCCTAGAAGACTCCAAGGGAGTAAAAGAGCTGATGAAACAATGGCAAGTAAGTCAGGCATTTCCGCTTTAGCACTCTTGTGGATCCAATTGAACAATTCTCAGCATTTGTACTTGTAACTGACAAGCCAGGGAC
+
BBBBBBFAFFFFGGGGGGGGGGH5EA566D4FGFAGHHGHF5F32EEF22FAAC22332B35A555AA35FA1BFCGBGFGFHH333F@CFGFFFC1BEFGB@GGEEFGHHHHHGHHHHGHHHHHHHHHHHHHHGGHGFGHGHGGHFHHHHHHHHEHGHHHHHHGHHHHFGHHHHHGHHHHFGGGGHHFDGFFHHDDCGHHHGHHHHHHHHHHHHFFFHHFGHHHHHGHFHHGHGFGFGFFFFAEGGGDFE
@M05620:37:000000000-D9766:1:1101:7015:15929 1:N:0:84
ACCACACGTCTGACCTACAGTCACCTGACGCTATCTCGTATGCCGTCTTCTGCTTGAAAAAAAAAAACAAAACATACCTCGAATTCCCTCCTCTTCGCATACCAACCTTCTCCCCTCCTCCCTTCAATTCTCCGATACTCCCCCAATTTCTAACCCTCTCCTATTCCCACCTCTCCCTTGAATCCTTTCTTTCCTTTTCCTCCCTCTCTCTTCACCTCTAACCCCCTTCCCCTCCTAATTCCTATACTCTT
+
CCCCCCCBFAFBGGFB4BBGFBBGGFHBBBEEGEGGHGEEHHGHEBACFAD5DGGHHGGDGGAE0>/1?1111133BE43//23/4433B/2?43B////<2222?/B2222?@<2??222/210?1<1?11<///-<1><.>C-./0000000..../:/000000;0....0///;B/000;00000009;;;0;00;99/./;//000009;//.////;..--:;///9..://:/://///////9
@M05620:37:000000000-D9766:1:1101:8834:15941 1:N:0:84
GAGGCTGCTTTGGAAGAAACTCATAGATTACTGCAACAGTTCCCCCTGGACCTGGAAAAGTTTCTTGCCTGGCTTACAGAAGCTGAATCCTACAGGATGCTACCCGTAAGGAAAGGCTCCTAGAAGACTCCAAGGGAGTAAAAGAGCTGATGAAACAATGGCAAGTAAGTCAGGCATTTCCGCTTTAGCACTCTTGTGGATCCAATTGAACAATTCTCAGCATTTGTACTTGTAACTGACAAGCCAGGGAC
+
AAA3AAFBFFFFGFGGGGGGGGHHHHGHHHHHFGGHFFHHHHHHHGGGHHHHHHHHFHHHGGHHHGHHHHHHHFGFHHHHFHHHHH3FHHHGHBGHBGHEGHHHHGGGGEHHHHHHHHHGHHHHHHHHHHHHHHGGHGFHGHHHGHHHHHHHHHHHHHHHHHHHGHHFHFGHHHHHHHHHHGGGGGHHGGHHGHHHGHGHHHHHHHHHHHHHHHHHHHHHHHHHHHHHHHHHHHGGGGGFGFGGGGGGGGE
@M05620:37:000000000-D9766:1:1101:7402:15954 1:N:0:84
GAGGCTGCTTTGGAAGAAACTCATAGATTACTGCAACAGTTCCCCCTGGACCTGGAAAAGTTTCTTGCCTGGCTTACAGAAGCTGAATCCTACAGGATGCTACCCGTAAGGAAAGGCTCCTAGAAGACTCCAAGGGAGTAAAAGAGCTGATGAAACAATGGCAAGTAAGTCAGGCATTTCCGCTTTAGCACTCTTGTGGATCCAATTGAACAATTCTCAGCATTTGTACTTGTAACTGACAAGCCAGGGAC
+
BBBBBBFBFFFFGGGGGGGGGGHHHHHHHHHHHHHHHHHHHHHHHGGGHHHHHHHGHHHHHHHHHGHHHHHHHHHHHHGGHHHHHHF5F3@D@3331B3GF4@BBE>/E1@BFG11?EFFC?GGFD333BGE3?/?///B?FG3?FCB2BD3@@><@/@@222@<@1<<1@<<0?/F1??G..CDGHFDD1G<DGB<0<DGC<00DGHHHHC/C000;G;/00<000<GHGB0:CFGFB/CF...;...:9
@M05620:37:000000000-D9766:1:1101:14743:15976 1:N:0:84
GAGGCTGCTTTGGAAGAAACTCATAGATTACTGCAACAGTTCCCCCTGGACCTGGAAAAGTTTCTTGCCTGGCTTACAGAAGCTGAATCCTACAGGATGCTACCCGTAAGGAAAGGCTCCTAGAAGACTCCAAGGGAGTAAAAGAGCTGATGAAACAATGGCAAGTAAGTCAGGCATTTCCGCTTTAGCACTCTTGTGGATCCAATTGAACAATTCTCAGCATTTGTACTTGTAACTGACAAGCCAGGGAC
+
CCBBBCFCFFFFGGGGGGGGG4GHHHGHHHGHHHHHHHHHHHHHHGGGHHHHHHHHGHHHGHHHHHHHHHHHHHHHHHHHHHHHHHHHHHHHGHFFGHHHHHHHHGGGGHGHFGGFHHHGHHGHHHHHHHHHHHGGHGFHHGHGGGCGHHHHHHHHHHHHHFHHGHHHGGHHHHHHHHGHHGGGEGHGHEGGHHHHDGFHHGHHHHHGHHHHHHHHHGGHGHHHHHHHCFFHCGGGGGGGFGGFGGGGGGF
@M05620:37:000000000-D9766:1:1101:26900:15998 1:N:0:84
GAGGCTGCTTTGGAAGAAACTCATAGATTACTGCAACAGTTCCCCCTGGACCTGGAAAAGTTTCTTGCCTGGCTTACAGAAGCTGAAACATACGGGAATCTACGAGTCCAGCCCAGCTGCAAGCAGACTCCACGAGAGGATCCGAGCTGATGAAAAAATGGCACGTAAGACCGGCATTTAAGCTATGGACCTCTTGTGGATCCAATTGACCAATTCAAAGCAACTATTCTTATCACTTGCACGCCGAAGAC
+
>1AAAA>>BF@DFFFGFCFFGFDGFHGGHH1FGGHFFFHDGHHFHGEGGGABFFFGFFBFGEDGFGD1BFDGHHGHHFHEFHHGGHH1BF1B10//B/01BFG////>111B///?B11B0BB/F0BB1BBGC//>?//B0B0@C//<@GGHHHHG0<G1F>>1C0>0F110<@CC-DGGFHH00<00:;CG00C00:ACBFFB00;CF;9/9B0B099;/C/.//90;CB000;0;B/999A=A---9;/
@M05620:37:000000000-D9766:1:1101:16807:15999 1:N:0:84
GAGGCTGCTTTGGAAGAAACTCATAGATTACTGCAACAGTTCCCCCTGGACCTGGAAAAGTTTCTTGCCTGGCTTACAGAAGCTGAAACATCCTACAGGATGCTACCCGTAAGGAAAGGCTCCTAGAAGACTCCAAGGGAGTAAAAGAGCTGATGAAACAATGGCAAGTAAGTCAGGCATTTCCGCTTTAGCACTCTTGTGGATCCAATTGAACAATTCTCAGCATTCGTACTTGTAACTGACAAGCCAGG
+
>ABAAAFBFFFFGGGGGG4FFGFGHHHGFHGHHFGHHGHHFHHHHGEFHHHHFGEFHHFHGHHHFHFHHHHHHHCHHHHHHHHHGFHFHGFHHGHHHFHHGE2@EBFGGGCFFGFGHHHHFFGHFF3FF3FDHHCCDCEC?E0FFFFCBGHHFHH2FF@F<1@GHFGE1?FB?1GHEBFFHHHBC.>EFFEGFBGHHHHBCGFBCCDGHHHHFFHFBHGCGGBC0GG0::;;EGGFGGGGGFFFGFCFFFG
@M05620:37:000000000-D9766:1:1101:17970:16006 1:N:0:84
GAGGCTGCTTTGGAAGAAACTCATAGATTACTGCAACAGTTCCCCCTGGACCTGGAAAAGTTTCTTGCCTGGCTTACAGAAGCTGAATCCTACAGGATGCTACCCGTAAGGAAAGGCTCCTAGAAGACTCCAAGGGAGTAAAAGAGCTGATGAAACAATGGCAAGTAAGTCAGGCATTTCCGCTTTAGCACTCTTGTGGATCCAATTGAACAATTCTCAGCATTTGTACTTGTAACTGACAACCAGGGACA
+
AAAAABFAFFFFGGGGGCABGGCHFHGGHHHGGGHGHGHHHHHHHGGFEFHHHHHEGHGFBFHHHHHHHHHHHHHHHHHF3FGHHH@FGG5GFFGCFEHHHGHFAEFGEHHFF?1GHCHGHGHGHHGHHHHHHHE/?/?F33?F/2F2F22FDFGFC<FF2G2<FGFDGGHHHHHHHHGHHGDGGGGHGHHHFGGFGHGHHHH0G0GGH0CGHHFBGFHH/CHHHHHHHHHHHCFBFGFGGEAEG?A..CF
@M05620:37:000000000-D9766:1:1101:12989:16018 1:N:0:84
GAGGCTGCTTTGGAAGAAACTCATAGATTACTGCAACAGTTCCCCCTGGACCTGGAAAAGTTTCTTGCCTGGCTTACAGAAGCTGAAACATCCTACAGGATGCTACCCGTAAGGAAAGGCTCCTAGAAGACTCCAAGGGAGTAAAAGAGCTGATGAAACAATGGCAAGTAAGTCAGGCATTTCCGCTTTAGCACTCTTGTGGATCCAATTGAACAATTCTCAGCATTTGTACTTGTAACTGACAAGCCAGG
+
AAB3ABFBFFFFGFGFFGGGGGHHHHFHHHHHGHFFGHHHHHHHHGGGHGGHHHHFGFHHBFHHHGGHHHHHHHHGHFHHHHHHHFFEHGHHHHHHHHHGHHHHHHHHGEGEBEGGHGHHGHGHHGH3FCHHHHFHGEGHGCFGHHGGGHHHHHHHGGGHHHDHHHHGHHHHHHHHHHHHHHHHGGGGGHHHGHHHHHHFHGHHHHHHHHGFCGHHHGGGHGGHFGHHHHHHHGGGGGGGGGGGGCEGFGG
@M05620:37:000000000-D9766:1:1101:10914:16029 1:N:0:84
GAGACTGCTTTGGCAGAAACTCATAGATTACTGCAACAGTTCCCCCTGGACCTGGAAAAGTTTCTTGCCTGGCTTACAGACGCTGACTCCTACAGGATGCTACCCGTAAGGAAAGGCTCCTAGAAGACTCCAAGGGAGTAAAAGAGCTGCTGACACAATGGCAAGTAAGTCAGGCATTTCCGCTTTAGCACTCTTGTGGATCCAATTGAACAATTCTCAGCATTTGTACTTGTAACTGACAAGCCAGGGAC
+
>>A1>DFFFFFFG1FEAGGCGFFFF31DF1FH3BB1GHHGHHHHHGGGGFGHHHH0BFEFBFGHGDDGHHHBFBFFGHBE0A>EEEEGHHHEHHHFCFHHGFHHHGGGGHFGECFGCGGFGHFHHHGHGFH1FHF/F??FGHFDFBG1G1@FGBGB0FGHFFHFFF11?FF<FCHGHHHFHCFGGGH<G0GC/GHGGGCDH0CBGHHCB;GHCGGHBFGGHCHFHGGBFGGGFFGGGGGBBFFEGGFEBF?
@M05620:37:000000000-D9766:1:1101:17981:16030 1:N:0:84
GAGGCTGCTTTGGAAGAAACTCATAGATTACTGCAACAGTTCCCCCTGGACCTGGAAAAGTTTCTTGCCTGGCTTACAGAAGCTGAATCCTACAGGATGCTACCCGTAAGGAAAGGCTCCTAGAAGACTCCAAGGGAGTAAAAGAGCTGATGAAACAATGGCAAGTAAGTCAGGCATTTCCGCTTTAGCACTCTTGTGGATCCAATTGAACAATTCTCAGCATTTGTACTTGTAACTGACAACCAGGGACA
+
AAABABFBFFFDGFGGGGGGGGHHHHHGHHHGHHHHFHHHHHGHHGGGHHHHHHHHHHHHHHHHHHHHHHHGHHHGHHHBGHGHHHFHHHFHHHHGHHHHHHHHHFGGGHHHHHAHHHHGHHHHHHHHHHHHHHGGHGGHHHHHGHGHGHHHHHHHHHHHH2GHGHHHH@GGH<FHGHHHHGFGFGGGFDGHGHHHHHGHHHHHHHHGHHHHHHHHFGFHFHHHHHHFHGHHCGGFGFGGGGGGGEFGCGE
@M05620:37:000000000-D9766:1:1101:10654:16056 1:N:0:84
GAGGCTGCTTTGGAAGAAACTCATAGATTACTGCAACAGTTCCCCCTGGACCTGGAAAAGTTTCTTGCCTGGCTTACAGAAGCTGAATCCTACAGGATGCTACCCGTAAGGAAAGGCTCCTAGAAGACTCCAAGGGAGTAAAAGAGCTGATGAAACAATGGCAAGTAAGTCAGGCATTTCCGCTTTAGCACTCTTGTGGATCCAATTGAACAATTCTCAGCATTTGTACTTGTAACTGACAAGCCAGGGAC
+
AAA>ABFBFFFFG4GGCCGGGGHHHHGHHGHHFGHGHHHHHHHHHGGGHGHHHHH2FGHHAFHHHGGHHHHHHGHHHHHHAGHFHH3FHHHEHHHGFHGHHHHHHGGGGHHHHHHHHHHGHHHHHHHHHHHGFHGGHGGFGHFGGHHHHHHHHBFHFHHHHHHFGHFHHHHDGHHHHHHHHGGGGGHHHHHHHHHFGHGHHHHHHHHHHHHHHHHGHGHGHHHHHHHHGHGHHHGGGGGGGGGGGGGGGGF
@M05620:37:000000000-D9766:1:1101:22208:16069 1:N:0:84
AGGGCCAGCTCTCAATCGCACAGGGGACCCAGGGCCTGGCCCCTCCATCCAGAAAACCTATGACCTCACCCGCTACCTGGAGCACCAACTCCGCAGCTTGGCTGGGACCTATGTGAGTATCCAGCGTAGGAATCTGGGAGTTGGGGAGGAGTGAGGAGTTGGGGAAAGACAGTCCTAACCGTGGAGGGTTCTGGTAAATGATGGGGTGAGGAGGGGCTCTTTGGCTCCCACCAGTCCCCCTGTCTGGTCTA
+
1>1>A>>AAFCFD1FEB1ACEEGHG0EAEAFHFAE/AAFFFHGHGGH1EBGGGHHBFEFBFHGHHFEGHHGEG>EFHHHHFGHECH0FEE1BEA@E>CGHGBHGCEHH?GHHHFFGH1>FGGHHE?EGGCFFHFHFHH0FCFB1-<.>A.<CG<GA0<<<G/A@.:.CCHHH:CBGFH/AABGGAAE-:;9FGGGEFFGGFGGG.AA@?A-/BB;@@@FFFBFFFFFEF-ABEFBBFFFF@EFFFFFFFFB
@M05620:37:000000000-D9766:1:1101:17674:16092 1:N:0:84
AGTGCCAGCTCTCAATCGCACAGGGGACCCAGGGCCTGGCCCCTCCATCCAGAAAACCTATGACCTCACCCGCTACCTGGAGCACCAACTCCGCAGCTTGGCTGGGACCTATGTGAGTATCCAGCGTAGGAATCTGGGAGTTGGGGAGGAGTGAGGAGTTGGGGAAAGACAGTCCTAACCGTGGAGGGTTCTGGTAAATGATGGGGTGAGGAGGGGCTCTTTGGCTCCCACCAGTCCCCCTGTCTGGTCTA
+
ABABBFFFBFFFGGGGGGGGGEHHGGGGGGHHGGGGGGHHHHGGGGHHHHFHHHGHHGHGHHHHHHHHHHHGGGGGHHHHHHHHGHHHGHHHGGGGGHHHGHHGGGHHGHHHHHHHHHHHHHHHHGGGGGHHHHHHHHHGGHHHGGGGGGGHHHHHHGHHHHGGGGHHHHHHHHHHHHHHGFGGGGGGCFGGGGGGGGGGGGGGGGFFFFFFFFFFFFFFFFFFFFFFFFFFFFFFFFFFFFFFFFFFFFF
@M05620:37:000000000-D9766:1:1101:5831:16102 1:N:0:84
ACCACACGTCTGACCGACAGTTACCTGTTGCTATCTCGTATGCCGTCTTATCCTTGAAAAAAACTAGCCTTCCATACCGACCCTGACCCAAATGCCAATCTTATTCTCCCCTACATTCCCTCCTCCACCCCGCTCCAACTTACTAACAAACCCTATTACCCAACTTTCCGTCCCTCCATGACTTTCCCCTTTCACCGTCTTCTTCCTCCCCTGCACAATCCCTCCCCTTTTTACTTCTTCACCACCAGCCC
+
AAAAAAA>CBFABGG22AEEB5DB5GG553DFG535DBB2GFFHC10BABB555DDDG5BB00135BB3@3333B4B311///?2B3?FF/?3B3FGH334?4444443B?2/023333232/2222<@C//<>/?111??11<<1F1<0>.>001<000<<C./00=<.0<.;:/./00:;G0:CC0;CF0;;9;...;900;000;/9./..9;9B09.//..;..9//:.//:/;//////.99..9;
@M05620:37:000000000-D9766:1:1101:5069:16105 1:N:0:84
AGTGCCAGCTCTCAATCGCACAGGGGACCCAGGGCCTGGCCCCTCCATCCAGAAAACCTATGACCTCACCCGCTACCTGGAGCACCAACTCCGCAGCTTGGCTGGGACCTATGTGAGTATCCAGCGTAGGAATCTGGGAGTTGGGGAGGAGTGAGGAGTTGGGGAAAGACAGTCCTAACCGTGGAGGGTTCTGGTAAATGATGGGGTGAGGAGGGGCTCTTTGGCTCCCACCAGTCCCCCTGTCTGGTCTA
+
AAAABFFFCFFFGFGGGFFGGEFEFEGGGGGGGGGGGGEHHGGHGGGHHHGHHGHHHGHHHHHHHHHGHHHGGGGGHHHHHHGFHHFHGHGHGGGGGHHHGHHGGGHHGHHHHHHHHGHHHHHHHGDFGEHGHHHHHHHGGHHHGGGGGGGHHGHHGGGHHHGGGGHHHHHHHHHHHHHHGEEAGFGG;CFGGGFGGGGGGFGGGGFFFFFFFFFFFFFFFFFFFFFFFFFFFFFFFFFFFFFFFBFFBFB
@M05620:37:000000000-D9766:1:1101:17228:16114 1:N:0:84
AGTGCCAGCTCTCAATCGCACAGGGGACCCAGGGCCTGGCCCCTCCATCCAGAAAACCTATGACCTCACCCGCTACCTGGAGCACCAACTCCGCAGCTTGGCTGGGACCTATGTGAGTATCCAGCGTAGGAATCTGGGAGTTGGGGAGGAGTGAGGAGTTGGGGAAAGACAGTCCTAACCGTGGAGGGTTCTGGTAAATGATGGGGTGAGGAGGGGCTCTTTGGCTCCCACCAGTCCCCCTGTCTGGTCTA
+
BCAABFFFCFFFGGGGGGGCGGHGGEEGGGHHGGEFGGHHHHGGGGHHHHHGHFHHHGFFHHHHHHHCHHHGG>>EHGHHFGHHHHAFEHHHFGGGGHHHGHHGGGHHGHHHHGHFHHHHHHGHHGGGGGHHHHHHGHHGGHHHGGEFGGGHHEHFFGHHHHGGFDHHHHHHHHHHHHHHGGGGGGGGGGGGGGGGGGGGGGGGGGDFFFFFDFFFFFFFFFFFFFFFFFFFFFFFFFFFFFFFFFFFFFB
@M05620:37:000000000-D9766:1:1101:24074:16124 1:N:0:84
GAGGCTGCTTTGGAAGAAACTCATAGATTACTGCAACAGTTCGCCCTAGACCTGGAAAAGTTTCTTGCCTGGCTTACAGAAGCTGAATCATACAGGCTGCTATACGTAAGGCCAGGCTCCTCTACGACTCCACGGGCGACCAAGAGCTGATGCCAAACTGGCGCGTACGTCCGACATTTCTGCTTTCGACCTCTTGTGGCTACACTTGACCACTTCTCAGCCTTTGTACATGTAACGCACACGCCCGGGAC
+
ABABBBFBFFFFGGGG4GGGG4ADA5DD6DFHHHHGHHH5GH2AEE22BBFG3BGAGBGABADHDFDFH5EG1FFHGGFHHGFFH3G5D@DG53@B?BFCED4B@1BB11B3??1110BFHF4?F/??/?B?E//>/>/</</0??<FF111111<>>1<0.-.<<-=-/;;-.--CCBC00CBFFBAEED.C0BBFFDE?0;0:090;009.///;;9BB/9:BFB/;/;;F/;/.---;.-;;---;9-
@M05620:37:000000000-D9766:1:1101:10350:16125 1:N:0:84
GAGGCTGCTTTGGAAGAAACTCATAGATTACTGCAACAGTTCCCCCTGGACCTGGAAAAGTTTCTTGCCTGGCTTACAGAAGCTGAAACATCCTACAGGATGCTACCCGTAAGGAAAGGCTCCTAGAAGACTCCAAGGGAGTAAAAGAGCTGATGAAACAATGGCAAGTAAGTCAGGCATTTCCGCTTTAGCACTCTTGTGGATCCAATTGAACAATTCTCAGCATTTGTACTTGTAACTGACAAGCCAGG
+
AAAAAAFBFFFFGEGGGFGGGGHHHHHHHHHHFGHFFHHHHHHHHGGGHHHHHHHGHHHHBGHHHFGHHHHGHFGHHHGH3GGFGHDBGGHHHFHHHHGGHHHHHHHHGGGGHHHHHHHHHHGHHHHGH3FHHHHHHGGHGGHHHHHGHHHHHHHHHHHHHHHHHHHGHBHHHHHHHHHHHHHHGGGGGHHHHHHHHHHHHGHHHHHHHHHHHHHHHHHHHGHHHHHHHGHHHGGGGGGGGGGGGFGGGGG
@M05620:37:000000000-D9766:1:1101:24082:16141 1:N:0:84
GAGGCTGCTTTGGAAGAAACTCACAAGTTACTGCAACAGTTCCGCCGGGACCTGGGATAGATTCTTGCCTGGCTCACATAAGCTGAATCCAACAGGTTGCTTTCCATCAGGAAAGGACCCGCTCCGACTACACGGGAGTCCACGCGCTGATGCAACACTAGCACGTAAGTCAAGCATTTCAGCTTTCGACCACTTGTGGCTCCAATTGAACACTTCTCAGCCCTTGATCTTGTCACTTAACCGCCAGGGAC
+
AAAAAAFAFFFFGEGGBBFGG1F1B10DBD3DDFGH1FAADF20B0//A/AEBA0/B10B12DD22D1B1@>001B1F2B@F1BB1@2B11B1/0/110>B11112>>111>BFAG00?//<//??/C//@G0//C//<01?1</-<-><DGGHBFG.0/<<0<::GCG:<:0;CHGHHH0CHHHHB.;;;-;;0;;CE.=;;/CFCFGFGFF0/;//;B9/--9-///B/B////;/;9F/-9@@-ABEF
@M05620:37:000000000-D9766:1:1101:11772:16145 1:N:0:84
AGTGCCAGCTCTCAATCGCACAGGGGACCCAGGGCCTGGCCCCTCCATCCAGAAAACCTATGACCTCACCCGCTACCTGGAGCACCAACTCCGCAGCTTGGCTGGGACCTATGTGAGTATCCAGCGTAGGAATCTGGGAGTTGGGGAGGAGTGAGGAGTTGGGGAAAGACAGTCCTAACCGTGGAGGGTTCTGGTAAATGATGGGGTGAGGAGGGGCTCTTTGGCTCCCACCAGTCCCCCTGTCTGGTCTA
+
CCABCFFFCFFFGGGGGGGGGGHHGGGGGGHHGGGGGGHHHHGHGGHGHHHHHGHGHGHGHHHHHHHHHHHGGEEGHGFFFGHHHHHHGHHHGGGGGHHHGHHGGGGHGHHHHHHHHHHHHGHHHGGGGGHHHHHHHHGGGHHHGGGGGFGHHHHHHGHHHHGGGGHHHHGHHHHHHHHHGGGGGGGGEGGGGGGGGGGGGGGGGGFFFFFFFFFFFFFFFFFFFFFFFFFFFFFFFFFFFFFFFFFFFF0
@M05620:37:000000000-D9766:1:1101:4549:16177 1:N:0:84
AGTGCCAGCTCTCAATCGCCCCGGGGACTCAGGGCCTGGCCCCTCCATCCAGAAAACCTATGACCTCACCCGCTACCTGGAGCACCAACTCCGCCGCTTGGCTGGGACCTCTGTGCGTAACCAGCGTCGCCAACTGGGCTTTGGGGGGGAGTGAGGCCTTGGGGAACAACCGTACTAAACGTGGGGGGTTCTGGTAAATGATGGGGTGAGAAGGGGCTCTTTGGCTCCCACCAGTCCCCCTGTCTGCTCTA
+
>>>>ABFFAF1FFFGGGECAAAA0AAEA0BBBBBBE/AB00BE/EG0F1F1A1B1BFE0@G12FGGG@GBB>EG>>F1BFGHHFFE>FE01F//?<E/CFC01//CF0??FG1@21CFG//1?<<CCAG-<.-<</<../=<0<CC--;---99B---;999A-AB:-;;-;9AB-/;B;A--;-9-9@@FFFFF;;;/;9/9/--;9-;///;-99@EF/;///;B-AF-;E;F///-;?:;/B//9///
@M05620:37:000000000-D9766:1:1101:2470:16189 1:N:0:84
GAGGCTGCTTTGGAAGAAAATAATAGATTACTGCAACAGTTCCCCCTGGACCTGGAAAAGTTTCTGGCCTGGCTTACAGACGCTGACTCCTACCGGATGCTACCCGTAATGAAAGGCTCCTAGAAGACTCCAAGGGAGTAAAAGAGCTGCTGACACAATGGCAAGTAAGTCAGGCATTTCCGCTTTAGCACTCTTGTGGATCCAATTGAACAATTCTCAGCATTTGTACTTGTAACTGACAAGCCAGGGAC
+
AAA3>AFBFFFFG4FG4FF4B4BDGH5AG5BGDBG4BGHHHHHHHGGGHEGHHHHBBGHHBFGHH5BFGHGFFABFGGHHAEEGGGF5DGHGFF/>>?E?GGHFHEEGG/4FGHGHHHHGHGFHHHGGGHCGG1/?GDEHHHHHGHHHH1@FG0F?<CG?FHFGG1FFG>>1>0GHB11FHGGGAADG00FG/DGGGHEHHHH0GHCCHB:CHFFFGGGFGFFEB0;CBFGG0BFFFGG/FFFGGGFGGGE
@M05620:37:000000000-D9766:1:1101:12132:16195 1:N:0:84
GAGGCTGCTTTGGAAGAAACTCATAGATTACTGCAACAGTTCCCCCTGGACCTGGAAAAGTTTCTTGCCTGGCTTACAGAAGCTGAATCCTACAGGATGCTACCCGTAAGGAAAGGCTCCTAGAAGACTCCAAGGGAGTAAAAGAGCTGATGAAACAATGGCAAGTAAGTCAGGCATTTCCGCTTTAGCACTCTTGTGGATCCAATTGAACAATTCTCAGCATTTGTACTTGTAACTGACAAGCCAGGGAC
+
ABBAAAFBFFFFGBGGFGGGGGHHHHFHHGHHHHHFHHHGHHHHHGGGHHHHHHHGHHBGBHHHHGGHHHHHHGGGHHHHGHHHFFDHHGHFHHHHGHGGHFGHHGGGCHHHHHGHHHGGHHHHHHHHHHHHHHGEHDEGHHHFFHHHHHGHHHHHHGHHHHHGGHHFG<DFFHHHHHHHHFGGDGHGHDGHHHHG0GADGFHHHHHFHHHHHHFHHHHHGHGHGHHHFCFHFHGGGGBFFGGEFFGG?EE
@M05620:37:000000000-D9766:1:1101:13794:16201 1:N:0:84
GAGGCTGCTTTGGAAGAAACTCATAGATTACTGCAACAGTTCCCCCTGGACCTGGAAAAGTTTCTTGCCTGGCTTACAGAAGCTGAATCATACAGGATGCTACCCGTAAGGAAAGGCTCCTAGAAGACTCCACGGAAGTAAAAGAGCTGATGAAAAAATGGCAAGTAAGTCAGGCATTTCCGCTTTAGCACTCTTGTGGATCCAATTGAACAATTCTCAGCATTTGTACTTGTAACTGACAAGCCAGGGAC
+
BCBBCCFCFFFFGGGGGGGGGGHHHHHHHHHHHHHHHHHHHHHHHGGGHHHHHHHHHHHHBHHHHHHHHHHHHHHHHHHHHHHHHHHHH55D@3@3B3GHF4GG11?E?GFHE31B?3GFHF4BGDHHHGHC2?////BB33B?/2BBG?FG2DG2@BFFBC0?FDF1==FG1FB.1F1<1.CEDEB<DGBG/DDGGFGBC0CF0CFG00GGHFGFHBCCHFB0C0F0;FFGGF00B0:0;C...::...;
@M05620:37:000000000-D9766:1:1101:5609:16294 1:N:0:84
GAGGCTGCTTTGGAAGAAACTCATAGATTACTGCAACAGTTCCCCCTGGACCTGGAAAAGTTTCTTGCCTGGCTTACAGAAGCTGAATCCTACAGGATGCTACCCGTAAGGAAAGGCTCCTAGCAGCCTCAAAGGGCGTAAAAGCGCTGATGAAACAATGGCAAGTAAGCCAGGCATTTCCGCTTTAGCACTCTTGTGGATCCAATTGAACAATTCTCAGCATTTGTACTTGTAACTGACAAGCCAGGGAC
+
BAABBBFBFFFFGFFGGGGGGGCHFHHDGHHH5GHHFGGGHHHHHEFFE2FFCFFHGHGFBDGHH55BFAAGAE1BFGBF33BFGH3G5@G533F31BB23@FFH1?E1?BGGF11?BGA?FG3?B2?CG3B332E//>>/?FD0/B///<@2@D1?/?11?0?/1?@G110<>CC1FFGGADDG.0=D0D0<D<0<0.CHGGBGHHHGFHFBG0CBCGB/0C0BF9FFB;F;CF9FGGGGF?EEBA.EEE
@M05620:37:000000000-D9766:1:1101:7940:16303 1:N:0:84
GAGGCTGCTTCGGAAGAGCACACGTCTGAACTCCAGTCACCTGAAGCTCTCTCGTATGCCGTCTTCTGCTTGAAAAAAAACAAAAACGTAAACTGCAAAACCCAACCGGACGCGCCCCTCCTTCGAAGTTCGCCACCTTCCGCCACCTTTCCCCCCCGGCACATGCCCTGTTCTTCCTTTTTTCCTCCCCTCCCGTTTGCCCCCTCCTCTACCTCCAATCCAATGATTACCTTTGTAATTCTCCCAAATCT
+
AABAABFBFFFCGGFGGGGCGGHGHGHGAFGHGHHHHHHHHHHHGHHH35FGHEFEFFHFEBEHGHHGFHHHAFGHFGEE11?11?1/110/443333320////?//////>////>///011..0..11.<.<...00/...-...00000/.:-;----/000090.000000000;00-/000/../.....;B.900.--..//000000./00/909000000000000000:900009//.00:
@M05620:37:000000000-D9766:1:1101:8979:16307 1:N:0:84
GAGGCTGCTTTGGAAGAAACTCATAGATTACTGCAACAGTTCCCCCTGGACCTGGAAAAGTTTCTTGCCTGGCTTACAGAAGCTGAATCCTACAGGATGCTACCCGTAAGGAAAGGCTCCTAGAAGACTCCAAGGGAGTAAAAGAGCTGATGAAACAATGGCAAGTAAGTCAGGCATTTCCGCTTTAGCGCTCTTGTGGATCCAATTGAACAATTCTCAGCATTTGTACTTGTAACTGACAAGCCAGGGAC
+
A?AAAAFAFFFFGGGGCGGBGFFFHHHD3EHHHHHHCHHHHHHFHGCGFHHGFFGHHHHHHHGHHHHHHHFHHHEGHHHHHHHHHHH2DFGGFHHH0GGHHHGHHGGGEF1GFHH0FHHGHFBGGHHBGG1GFHEGEE/0FGBFFH0FHEHFFHGGHHHGHGGE/1F111<1<?GFC1FHFECCAFDFH?CGGFH00<C00GBHHHHHHECH/0CFHHHGGHHHHHHEFBGG0BFFFGGFFFFGGGGGGGE
@M05620:37:000000000-D9766:1:1101:6838:16315 1:N:0:84
GAGGCTGCTTTGGAAGAAACTCATAGATTACTGCAACAGTTCCCCCTGGACCTGGAAAAGTTTCTTGCCTGGCTTACAGAAGCTGAATCCTACAGGATGCTACCCGTAGGGAAAGGCTCCTAGAAGACTCCAAGGGAGTAAAAGAGCTGATGAAACAATGGCAAGTAAGTCAGGCATTTCCGCTTTAGCACTCTTGTGGATCCAATTGAACAATTCTCAGCATTTGTACTTGTAACTGACAAGCCAGGGAC
+
BCBABCFCFFFFGGGGGGGGGGHHHHFHHHHHFHHGFGHHHGGHHGGGHHHHHHHEFGHHEFHHHGGHHHHHHGHHHHHH3FGHHHFHHHHHHHHHHHHHHHHHHGGGGGGFGHHHHHHGHHHHHHHHHHHHHHGGHGFHHHHHGHHHHGHHHHHGHHHHHHHHGHHGH?@GHHHHHHHHHGGGGGHHHEHHFHHHDGGHHHHFHHHHHHHGHHFHEHHHHHHHHHHHHHHHCFGGGGGGGGGGGGGGGGG
@M05620:37:000000000-D9766:1:1101:7570:16317 1:N:0:84
GAGGCTGCTTTGGAAGAAACTCATAGATTACTGCAACAGTTCCCCCTGGACCTGGAAAAGTTTCTTGCCTGGCTTACAGAAGCTGAACCATCCTACAGGATGCTACCCGTAAGGAAAGGCTCCTAGAAGCCTCCAAGGGAGTAAAAGAGCTGATGAAACAATGGCAAGTCAGTCAGGCATTTCCGCTTTAGCACTCTTGTGGATCCAATTGAACAATTCTCAGCATTTGTACTTGTAACTGACAAGCCAGG
+
AAA>AAFBFFFFG4FGFFFBFGHHGHGHHFFFDGHFFGHHHHHHHGGGHGHHHHHBFGHGBFGHHFGHHHH1FBGHHHGH3BGFHH33BGGGHHHHGHHGHHHHHHHHGGEEGHHFCGHHHHGHHHH3F3FGHHHHHGAGGGHHHHHGHHHHGHHHFHHHHHHHHFCFH11?GGHHHH.GHHHHGGGGGFHHHHHHHHHGHGHHHHHHHHHHHHHHHHHHGGHHHHHHHGGGGGGGGGGGGGGGGFGGGGG
@M05620:37:000000000-D9766:1:1101:18094:16322 1:N:0:84
GAGGCTGCTTTGGAAGAGCACACGTCTGAACTCCAGTCACCTGAAGCTATCTCGTATGCCGTCTTCTGCTTGAAAAAAAAAAAAAAAGAAAGATGCAGACAACGATTATGGCAAACACGGAGAAATAAAGGAAGACGCTGTGCATGATAGTGTACCAGCACGACATAGGTTCTGACAGGATAAAGCCATAAAAATGTCACTGCCACCCAGCGTACGTAACCACTGAGTAAGATACTATAAAATGGTATAAT
+
BABBBCFCFFFFGFGGFFGFGGGGFFGFCHHHHHFGGGHFGHHFFGGG5BBDGFBEGHHGEEEHGHHHHHHHBBFFAE>EE>>>/////0322222222022//?///22</2@000<////-0111111100000.-..</000000;0000;0000./.-.--.00000000000:..000000.9000900.:000/://;/:.....-9.--//../:./:://///////////////////////
@M05620:37:000000000-D9766:1:1101:10876:16343 1:N:0:84
GAGGCTGCTTTGGAAGAAACTCATAGATTACTGCAACAGTTCCCCCTGGACCTGGAAAAGTTTCTTGCCTGGCTTACAGAAGCTGAAACATCCTACAGGATGCTACCCGTAAGGAAAGGCTCCTAGAAGACTCCAAGGGAGTAAAAGAGCTGATGAAACAATGGCAAGTAAGTCAGGCATTTCCGCTTTAGCACTCTTGTGGATCCAATTGAACAATTCTCAGCATTTGTACTTGTAACTGACAAGCCAGG
+
ABABCCFCFFFFGGGGGCGGGGGHHHHGFFHHHHHHFFHHHHGHHGGGHGHHHHHHHHGHHHHHHHHHHHHHHHHHHHHHHHHHHHHHHHHHHHHHHHHGHHHHHHHHGGGGHHHHHHHHHHGHHHHHHHHFHHGHHGGFGGGGHHFGHHHHHHHHHHHGHHHHHHHGB<GHGHHHHHGHHHHHGGGFGHHHHHHGHFHHHGHHHHHFHHHHFFHHHHHHFHHHHHHHHCGHGGGGGGGGGGGGGFGGGGG
@M05620:37:000000000-D9766:1:1101:12926:16346 1:N:0:84
GAGGCTGCTTTGGAAGAAACTCATAGCTTACTGCAACAGTTCCCCCTGGACCTGGAAAAGTTTCTTGCCTGGCTTCCAGAAGCTGAATCCTACAGGATGCTACCCGTAAGGAAAGGCTCCTAGAAGACTCCAAGGGAGTAAAAGAGCTGATGAAACAATGGCAAGTAAGTCAGGCATTTCCGCTTTAGCACTCTTGTGGATCCAATTGAACAATTCTCAGCATTTGTACTTGTAACTGACAAGCCAGGGAC
+
11>AA1CAFFFFFGFFAFGGBFFFFC1AAFGGHH11ACGFDGGHHGGGAGBE0AA0BFGHAFEFADAFGGHAF0A0BAFG0BBB111@GF@DGGHFBFGFGBB>GEFECHEFGFCGHFHGHHHHEFGGHGGH1GGGEFCFFGHHEGCDF1FHH1FH0CHHHGGFF111?1?1?FHHBDG1FCGC?FG11GGF0GF0=CFHHHFHCGGB0;CFCFCGGHHHHHGHHFHBGGFFGFGGFB0CFFFGFBF..9E
@M05620:37:000000000-D9766:1:1101:3313:16372 1:N:0:84
AGTGCCAGCTCTCCATCGCACAGGGTACCCAGGGCCTGGCCCCTCCATCCAGAAAACCTATGACCTCACCCGCTACCTGGAGCACCCACTCCGCAGCTTGGCTGGGACCTATGTGAGTATCCAGCGTCGGCATCTGGGCGTTGGGGCGGCGTGCGGCGTTGGGGCCAGCCCGTCCTAACCGTGGCGGGTTCTGGTAAATGATGGGGTGAGGAGGGGCTCTTTGGCTCCCACCAGTCCCCCTGTCTGGTCTA
+
>>3>>BFFBFFFGFFBBAFFFFHGGABBBFBF2BEBBBGHFHGHGGGH5BBFFEFBFEEF5BDGHBBGHGG0>>>EGGBBBBFGGHF??GH2?E/E/B3BEGFFGGFGEGBFGGF3FHHHHH3FHCG/>B//>GHHHG/<CDGHGG.AD-A;?.BG?DDCDFFF.-9AA..;BFFF//;FBFFF-@CFFFFFFFFBBFFFFFFFFFFF?FF/AFCFFFFFFFFFFFFFF.FFEFFFFFFFFFFFFFFFFFB
@M05620:37:000000000-D9766:1:1101:27491:16411 1:N:0:84
GAGGCTGCTTTGGAAGAAACTCATAGATTACTGCAACAGTTCCCCCTGGACCTGGAAAAGTTTCTTGCCTGGCTTACAGAAGCTGAAACCTACAGGATGCTACCCGTAAGGAAAGGCTCCTAGCCGACTCCAAGGGAGTAAAAGAGCTGATGCAACAATGGAAAGTAAGTCAGGCATTTCCGCTTTAGCACTCTTGTGGATCCAATTGAACAATTCTCAGCAATTGTACTTGTAACTGACAAGCCAGGGAC
+
?1AAA@CAFF3DCGGGG1AFA11B3FGFHFGHHGFHHAGDGHGFHGCGEGFCCECFBGBGB2FH2DA1BGHFAGFGHFG1BGG1EHH1F001>BB>C@BBGHFEC>>E/B1BCFGC/10?1BFB0?><//B11B??<</0B2BFF001@G1G>@F@@<1?<111??F1<1??DCCC1>=F1.E.>.0=D0D0<00<=0<DBGHC00<GC;00/00:00;;;0/00000;F;B90;CFFFG0;.ECB..9.;
@M05620:37:000000000-D9766:1:1101:11661:16414 1:N:0:84
GAGGCTGCTTTGGAAGAAACTCATAGATTACTGCAACAGTTCCCCCTGGACCTGGAAAAGTTTCTTGCCTGGCTTACAGAAGCTGAATCCTACAGGATGCTACCCGTAAGGAAAGGCTCCTAGAAGACTCCAAGGGAGTAAAAGAGCTGATGAAACAATGGCAAGTAAGTCAGGCATTTCCGCTTTAGCACTCTTGTGGATCCAATTGAACAATTCTCAGCATTTGTACTTGTAACTGACAAGCCAGGGAC
+
A>AAAAFBFFFFGGGGGGGGGGHHGHCGFHHHHHHHFHHHHHGHHGGGHHHHHHHGHHHHHHHHHHHHHHHHHHFGHHHHHHHHHHHFFGHHHHHHHHHHHHHHHGGGGHGHHHHGHHHGHHHHHHHHHHHHHHGGHGDGHHHFFFFGHHHHHBGGHHHHHHHHGH1GHGHHHHHGGHHFFGCDDGGGFFHHGHHGDCGHFHGFHHHHHHHHFHHGHHHHGHHFHGHHHHHHHHGGGGGFFFFEGGCFGGF
@M05620:37:000000000-D9766:1:1101:3698:16422 1:N:0:84
GAGGCTGCTTTGGAAGAAACTCATAGATTACTGCAACAGTTCCCCCTGGACCTGGAAAAGTTTCTGGCCTGGCGTACAGAAGCTGACTCCTACAGGATGCTACCCGTAAGGAAAGGCTCCTAGAAGACTCCAAGGGAGTAAAAGAGCTGCTGACACCATGGCAAGTAAGTCAGGCATTTCCGCTTTAGCACTCTTGTGGATCCAATTGAACAATTCTCAGCATTTATACTTGTAACTGTCAAGCCAGGGAC
+
BBBBBBFBFFFFGGGGABGGGAAFB55AADGHHHHHHFHHHHHHHGGGGBGHFFABBF2GB5AFH5BBGGFAB0BE>ED@F3BGHHH5@3BFEB@313BEF4FCGGFGGHFE33BFCFHGHHF3FGHHHHHHCG?/F/CFG?3FGFGF22@<@@2F/FGHH0G1FF11??G1><GHFHHFF.AEDEBDGHHHFHHHDGG0CGHHHHHHG0C:::CG0;CHHGBFGBFFGFGGFFGGGGGBF9FFFG?AEGE
@M05620:37:000000000-D9766:1:1101:18453:16434 1:N:0:84
GAGGCTGCTTTGGAAGAAACTCATAGATTACTGCAACAGTTCCCCCTGGACCTGGAAAAGTTTCTTGCCTGGCTTACAGAAGCTGAATCCTACAGGATGCTACCCGTAAGGAAAGGCTCCTAGAAGACTCCAAGGGAGTAAAAGAGCTGATGAAACAATGGCAAGTAAGTCAGGCATTTCCGCTTTAGCACTCTTGTGGATCCAATTGAACAATTCTCAGCATTTGTACTTGTAACTGACAAGCCAGGGAC
+
AAA3>?CAFFFFCGGGAG4BEGHHHHBGHFHGHHGFGFGGFGGHHGGAFEGHHHHACGHFBDGHHGFGHHGHHHHGGGHHFHHHGFFDGGFFHHHFGCHHHHHHHGGCFHHHHHHHHHHGGHHDGHHHGHGHHGGGHGGHHHHH/GHHHHHFFHHHHFHHHHGHGHHHHFGGHHGAHFBDGGGGDGHHHFGBBGHHHHGHHHHHHFHHHHHHHHHHEGHHHHHGHFGCGHCGGHF;FFFFFBFEEGGFFGE
@M05620:37:000000000-D9766:1:1101:7286:16473 1:N:0:84
GAGGCTGCTTTGGAAGAAACTCATAGATTACTGCAACAGTTCCCCCTGGACCTGGAAAAGTTTCTTGCCTGGCTTACAGAAGCTGAATCCTACAGGATGCTACCCGTAAGGAAAGGCTCCTAGAAGACTCCAAGGGAGTAAAAGAGCTGATGAAACAATGGCAAGTAAGTCAGGCATTTCCGCTTTAGCACTCTTGTGGATCCAATTGAACAATTCTCAGCATTTGTACTTGTAACTGACAAGCCAGGGAC
+
BBBAACFBFFFFGGGGFGGGGGHHHHHHHGHGGHHFHHGHHHHHHGGGHGHHHHHFGHHHBGHHHHGHHHHHHFHGHHHHGHHHHGBGHHHEHHHHGHGHHGHHHGGGGHHHHHHHHHHGHHGHHHHHHHHHHHGGHGGHHHHHGHHHHHHHH2GFGFHHHHHHGHHHHGGFHHHHHHHHHGFGGGHHHEHHFHHHGHGHHHHHHHHHHHHHHHHHGGHHGHHHHHHFGHHHHHGGGGGGGGGGGGGGGGE
@M05620:37:000000000-D9766:1:1101:23454:16479 1:N:0:84
GAGGCTGCTTTGGAAGAAACTCATAGATTACTGCAACAGTTCCCCCTGGACCTGGAAAAGTTTCTTGCCTGGCTTACAGAAGCTGAAACATACAGGAAGCTACCAGTAAGGCCCGGCTCCTCGGCGCCTCCAAGGGAGTCAGCGCGCTGATGAACCAATGGAAAGTAAGTCAGGCATTTCCGCTTTCGCCCTCTTGTGGATCCAATTGACCAATTCTCAGCCTCTGTACTTGTAACTGACCAGCCAGGAAC
+
AAAAAACAFFFFGGGGAFGFGGFGHHFHHFHHGHHBEGGD5FAGHGGGHHHGGFGEHHHHHHGHHHFHHHHHGHFHHHHFGHHHFHH3BEF533D31211BBG2@FFDD4B?11>/>E//30///>/<//?B?GE///?0111?///>->1>>=FCC.</<0<0.000=0<DG/:C0<;;0;..C.0=..;@EGFGBFGB00;0=0;0009C.;099000;/9.//;/;/9/B:BF9////;.A.....;.
@M05620:37:000000000-D9766:1:1101:23476:16479 1:N:0:84
GCGGCTGCTTTTTAATCCACTCCTAGATTCCTGCCCCCGTTCCCCCTGGCCCTGTAACCGTTTCTTGCCTGGCTTCCAGAAGCTGAAACAACCGACAGTCCGCCAGGAGTACGGCCGTACTCATAGGAGCCTAGCCGGACCTCCGCGCGCTGCAGCGCTGCTGGAACGACCGTCAGTAATTTCCGCTTTCGCGCTCTAGCACTCTTACGTGACCAATTCTACGACTTGGAGCTTGTAAATGTCAAGCTCAC
+
>>1AA>AAFFB111B3ABBGBB0B1AADFGFHHGH000A/BBGHHGAF/0BABC12D2BEEE0B2DEGHHGHHF>0BFGBFGH1B1BBG0/B/>>E/>B11////>/?/<01//>//////1@11@11@??C101??/---01>>.--<---./;/-9;99CF/.;/..--;9.:B/B//BB//;A-;E9AA-;@;A/:////9/9//-99-;B/-;;///;-A-A-//;/F-;BFF////9//;/;9///
@M05620:37:000000000-D9766:1:1101:16637:16492 1:N:0:84
GAGGCTGCTTTGGAAGAAACTCATAGATTACTGCAACAGTTCCCCCTGGACCTGGAAAAGTTTCTTGCCTGGCTTACAGAAGCTGAAACAACTGCCAATGGATGCTACCCGTAAGGAAAGGCTCCTAGAAGACTCCAAGGGAGTAAAAGAGCTGATGAAACAATGGCAAGTAAGTCAGGCATTTCCGCTTTAGCACTCTTGTGGATCCAATTGAACAATTCTCAGCATTTGTACTTGTAACTGACAAGCCA
+
A>AAB?CAFFFF4GGCAGGGGGHHHGHHF5GHHHD4BFGFGHGHHGEGG2GGHHHHHFAFGHHHHHGHHHHHHGABGHHHHHHCFGHHHHHHHHHHECHGHHBGGGHHHHGG/?FGHHHHEHHHGHGHFHHHHHHHB3FFG/CE01FFHGHHHHFHHFHHHB/FHHHFHGHHFHHHHHHHHHHGHGGGGGGHHHGHGGHHHHHDGHHHHFHHHHGHFGHHHHHGHHHGH00=CFFFGFGGGGGGGGFGGEF
@M05620:37:000000000-D9766:1:1101:19918:16502 1:N:0:84
GAGGCTGCTTTGGAAGAAACTCATAGATTACTGCCAAAGTTCCCCCTGGGCCTGGAACAGTTTCTTGCCTGGCTTCCAGAAGCTGAATCCTACAGGATGCTATCCGTAAGGACCGGCTCCTAGAAGACTCCAAGGGAGTACCCGAGCTGATGAAACAATGGCACGTAAGTCAGTCATTTCCGCTTTCGAACTCTTGTGGATCCAATTGAACAATTCTCAGCATTTGTACTTGTAACTTACAAGCCAGGGAC
+
>1>AAAFAFFFFGGGGGF1FGAGDGG13ADFGG10B1BFG2GGFHGAE//BAAA/0B1ABDD2DAAAFGH1AGGF0FGG1FHHB11BFG1DFFHEH0B1>FG2BBFEHAGFD0//EEGGGH1111BBFGFGH1BFG/CE0111?/BCGHHHH1G1FG/GHH0?1>GH0CGG1G>FGHHHHFEGGGE0C..<GFGHHCHGCGGH0;:CGH0GH/FG0;CFGG0BGFGGGG0;FFG0FB0;;09;EG9CFEEE
@M05620:37:000000000-D9766:1:1101:3689:16509 1:N:0:84
ACCACACGTCTGAACTCCAGTCACCTGACGCTATATCGTATGCCGTCTTCTGCTTGAAAAAAAATATGAAAGCTGAACCAATTCTAAATAGATGTAAATACAAAATCAAAGAATTGTGTGAGGAAAACAATTGTCAAAGAAAAAAACATTAAATAAGATCAAAAATTCTATAGGGCTGTAAGAATAGAAAAAATAGATACACAATAGATAAGAAAGAGTAAGGAGGTGAGAAGGGTTGGGATGTCAAATAC
+
AB?3ABBD>AFBG5GGGGGFGDAFG4FBF2BEDAF5DA2B3FAFE2AGFBDFG5FC13BBA0A013555@553B@33311?334444B44334B4444443333033333B3B34B440044030303??111B222110?00@///<111111111111?111.<<1111111000..0000<000000/.-.000:00000.0;00<0;000////0000/0....0.00/....---9/.9///////
@M05620:37:000000000-D9766:1:1101:20178:16510 1:N:0:84
GAGGCTGCTTTGGAAGAAACTCATAGATTACTGCAACAGTTCCCCCTGGACCTGGAAAAGTTTCTTGCCTGGCTTACAGAAGCTGAATCCTACAGGATGCTACCCGTAAGGAAAGGCTCCTAGAAGACTCCAAGGGAGTAAAAGAGCTGATGAAACAATGGCAAGTAAGTCAGGCATTTCCGCTTTAGCACTCTTGTGGATCCAATTGAACAATTCTCAGCATTTGTACTTGTAACTGACAAGCCAGGGAC
+
BBCCCCFCFFFFGGGGGGGGGGHHHHHFGHGHHFHHHHHHHHHHHGGFHFHHHHFHGHHFHGHHHHHHHHHHHHHHHHHGHHHHHHGHHHHHHHHHHHGEB@GHHEGEGH3F3FFHGGHGHHHHHHHHHHHHHFEGHGGHFFFGGGFFHHHHHGHHFHGDGHHHGGHHHDGGH0GHHFHHHGGGGGHHHBFGFHHGHHGHHHHHHHDDGFCFGHGGHGFCCGCGHFHCGGHHGGFCFFE/CB.;AFCEAAC
@M05620:37:000000000-D9766:1:1101:8128:16528 1:N:0:84
GAGGCTGCTTTGGAAGAAACTCATAGATTACTGCAACAGTTCCCCCTGGACCTGGAAAAGTTTCTTGCCTGGCTTACAGAAGCTGAATCCTACAGGATGCTACCCGTAAGGAAAGGCTCCTAGAAGACTCCAAGGGAGTAAAAGAGCTGATGAAACAATGGCAAGTAAGTCAGGCATTTCCGCTTTAGCACTCTTGTGGATCCAATTGAACAATTCTCAGCATTTGTACTTGTAACTGACAAGCCAGGGAC
+
BAABBBFBFFFFGGGCGGGGGGHHHH5B6FGHHHHHFGHHGHGGHG2FEEGHC2A2BBAGAEFHHEFFGGFHE2AEGGHHGBHHHHEBEGHFB@FCHHFGHHHHHGGGGH3BGHGFGHHGHGFFGGFHHHHFGFFGHGFGHHHHGHHHH2FHH2@@@FGHHHGHGHHHH@FDGHHHHHHHGGGGGGHGFFHHGHHH=CFFHHHFHHHHHHHHHHHHHFHHBGHHHFFGHHHHCC00BFGGGGCEGGGGGG?
@M05620:37:000000000-D9766:1:1101:10314:16537 1:N:0:84
GAGGCTGCTTTGGAAGAAACTCATAGATTACTGCAACAGTTCCCCCTGGACCTGGAAAAGTTTCTTGCCTGGCTTACAGAAGCTGAATCCTACAGGATGCTACCCGTAAGGAAAGGCTCCTAGAAGACTCCAAGGGAGTAAAAGAGCTGATGAAACAATGGCAAGTAAGTCAGGCATTTCCGCTTTAGCACTCTTGTGGATCCAATTGAACAATTCTCAGCATTTGTACTTGTAACTGACAAGCCAGGGAC
+
BBBBBBFAFFFFGEGGFFGGGGGHHHCHHHHGHHHHHHHHHHHHHGGGHHHHHGHGHHHHFFHHHHHHHHHHHHHHHHHGHHHHHHH5DFFHHHBBGHHHHHHHHGFGGHGHHHF1GGHGHHGFHFH3FGH3FGGE?//BBGH3?22?FBGGGFGGHHGHGFFFGGHD1<?GHHHEF1FFGGCDGG<FGHGGHHHHDGGEEHFHHHHBDGH0;GHHHFHGHFGCGHGCFHHH0GFFFGGFBFF?EG.EEEG
@M05620:37:000000000-D9766:1:1101:8131:16551 1:N:0:84
GAGGCTGCTTTGGAAGAAACTCATAGATTACTGCAACAGTTCCCCCTGGACCTGGAAAAGTTTCTTGCCTGGCTTACAGAAGCTGAATCCTACAGGATGCTACCCGTAAGGAAAGGCTCCTAGAAGACTCCAAGGGAGTAAAAGAGCTGATGAAACAATGGCAAGTAAGTCAGGCATTTCCGCTTTAGCACTCTTGTGGATCCAATTGAACAATTCTCAGCATTTGTACTTGTAACTGACAAGCCAGGGAC
+
AAAABAFBFFFFGGGG4FGGGGHHHHHFB5FHGHG4FHGHHHHFHGFGAFGHH2FFHFAFFDGHHHFGHFHHHHAFGHHHHEHHHHH5@BGHFHF3BGFFHGHHHGGGGHFHHHHAGHHGHHGHHHHGHHHHGHGGGGDFHHGGGHGHHHHHGFGHGHHHHHHGGDGFFFFDGHHHGHHHHGGGGGGHHHHHHHHHGHGFHHHGHHHHHHHHHHHGHHHHHHHHHHHHHHHHFHGGGGGFGFGGGGGGGGG
@M05620:37:000000000-D9766:1:1101:5224:16555 1:N:0:84
GAGGCTGCTTTGGCAGAAACTCATAGATTACTGCAACAGTTCCCCCTGGACCTGGAAAAGTTTCTGGCCTGGCTTACAGACGCTGACTCCTACAGGATGCTACCCGTAAGGAAAGGCTCCTAGAAGACTCCAAGGGAGTAAAAGAGCTGCTGACACAATGGCAAGTAAGTCCGGCATTTCCGCTTTAGCACTCTTGTGGATCCAATTGAACAATTCTCAGCATTTGTACTTGTAACTGACAAGCCAGGGAC
+
>AA>>>FAFFFFG1FEAGG1BABGH31DF1FG3BB1EFHHHHHHHGGGHBGHHGHBBFFH1DGHH2BBFHG/F0BBGHFGA/>EEGCGGHGBGGHHAHFFHHHHHGGGFHHHHHHHHHHGHHHHFHHHHHHGHGGGHGGHHHHFFGHHG1FGH0F@0?FHHHHHGHHDG?G<CCGCCHHFHGGGGGHFHHHHHHHHHHG0GHFHGHHHH0G0CFGFFBFFFFFGGGGGGGGGFGGGGGGFFFF?EGGGGGE
@M05620:37:000000000-D9766:1:1101:10576:16564 1:N:0:84
GAGGCTGCTTTGGAAGAAACTCATAGATTACTGCAACAGTTCCCCCTGGACCTGGAAAAGTTTCTTGCCTGGCTTACAGAAGCTGAATCCTACAGGATGCTACCCGTAAGGAAAGGCTCCTAGAAGACTCCAAGGGAGTAAAAGAGCTGATGAAACAATGGCAAGTAAGTCAGGCATTTCCGCTTTAGCACTCTTGTGGATCCAATTGAACAATTCTCAGCATTTGTACTTGTAACTGACAAGCCAGGGAC
+
CCCCCCFCFFFFGFGGGGGGGGHHHHGHHHHHHHHGHHHHHHHHHGGGHHHHHHHFGHHHFHHHHHHHHHHHHHHHHHHHGHHHHHHHHHHGHHHHGHHHHHHHHGGGGHHHHHHHHHHGHHHHHHHHHHHHHHGGHGGHHHHGGHHHHHHHHHHHHHHHHHGHGHGHHGHHHHHHHHHHHGGGGGHHHHHHGHHHGHGHHGHHHHHHHHHHHHHHHGHHGHHHHHHFHHHHHHGGFGGGFGGGGGGGGGE
@M05620:37:000000000-D9766:1:1101:3065:16582 1:N:0:84
GAGGCTGCTTTGGAAGAAACTCATAGATTACTGCAACAGTTCCCCCTGGACCTGGAAAAGTTTCTTGCCTGGCTTACAGAAGCTGAAACATCCTACAGGATGATACCCGGAAGGAAAGGCTCCTAGAAGACTGCACGGGAGTGAAAGAGCTGATGAAACAATGGCAAGTAAGTTAGGCATTTCCGCTTTAGCACTCTTGTTGAACCAATTGAACAATTCTCAGCATGTGTACTTGTAACTGAGAAGCCAGG
+
AAAABBFBFFFFGGGGGBGGGGFHHHHHHHHHGHHHHGGHHHGHHGGGHHHHHHHGHHHHGHHHHHHHHHHHHHHHHHHHGHHHFHHHHHFHB3GHH3B1G33B4BFG1///?/B33FFH3GGHFHHHH33B3?B3/<CDG/0@@2<22F<<2@GF2FG0?<?F0FFG1DG1F1<<FF1FHD=GDGG<CFH=0<C/=0<00.00=GGAGHE00;0:0;CG0C0F0C0CBFB00;00;9CBB900;;/9BAF
@M05620:37:000000000-D9766:1:1101:18445:16585 1:N:0:84
GAGGCTGCTTTGGAAGAAACTCATAGATTACTGCAACAGTTCCCCCTGGACCTGGAAAAGTTTCTTGCCTGGCTTACAGAAGCTGAAACATCCTACAGGATGCTACCCGTAAGGAAAGGCTCCTAGAAGACTCCAAGGGAGTAAAAGAGCTGATGAAACAATGGCAAGTAAGTCAGGCATTTCCGCTTTAGCACTCTTGTGGATCCAATTGAACAATTCTCAGCATTTGTACTTGTAACTGACAAGCCAGG
+
CCCCCCFCFFFFGGGGGGGGGGHHHHHHHHHGHHHHHHHHHHHHHGGGHHHHHHHGHHHHGHHHHHHHHHHHHHHHHHHHHHHHHHHHHHHHHHHHHHHGHHHHHHHHGGGGHHHHHHHHHHGHHHHHGHHHHHHCFGGHGFHFGHHGHHHHHHHHHHHHHHHHHHHGHHHHHHHHHHHHHHHHGGGGGHHHHHHHHHHGHGHHHHHGHHHHHHHHHHHGHHHHHHHHHHHHGGGGGGGGGGGGGFGGGGG
@M05620:37:000000000-D9766:1:1101:22541:16593 1:N:0:84
GAGGCTGCTTTGGAAGAAACTCATAGATTACTGCAACAGTTCCCCCTGGACCTGGAAAAGTTTCTTGCCTGGCTTACAGAAGCTGAAACAACTGCCAATGGCTGCTACCCGTAAGGAAAGGCCCCCAGAAGACTCCAAGGGAGGAAAAGAGCCGATGAAACAATGGCAAGTAAGTTAGGCATTTCCGCTTTAGCACTCTTGTGGATTCAATTGAACAATTTTCAACATTTGTACTTTTAACTGACAAGCCA
+
?3AABAFACFFFGGGGGFGGGGFFFHHF6GDFGFHHFFHHFHHFHGGGCHABEFFFFH2FFFFHFHFBGGBFGHHHHFGHHHHHHHGHHFGHFFHHHFHHH2211B@@GG11/?0B?3FC?///>//<?B33B11BBC?FD/?//0GH@/F00<//<1<?10C1<>0<G.>1>1<1>1</<CDD0<<.<EE0:0CG0/0;:;:A000:C;0;:0;0FF0F09;;09;/;C0;9CCF0;9;B000/99..;/
@M05620:37:000000000-D9766:1:1101:10343:16597 1:N:0:84
GAGGCTGCTTTGGAAGAAACTCATAGATTCCTGCACCAGTTCCCCCTGGCCCTGGAAAAGTTTCTTGCCTGGCTTACAGAAGCTGAAACATCCTACAGGATGCTACCCGTAAGGAAAGGCTCCTAGAAAACTCCAAGGGAGTAAAAGAGCTGATGAAACAATGGCAAGTAAGTCAGGCATTTCAGCTTTAGCACTCTTGTGGATCCAATTGAACAATTCTCAGCATTTGTACTTGTAACTGACAAGCCAGG
+
>>A>A>CAFFFFGEGF44ABBFBFFFGDF5DDFB44BFBBGHHHHGCFH2FGHGHHHBGGHHFHFFFHHHHHHHF3FHGFGHHCFFBGHFBGGFGH3GB1@GCHFHHHFEEGHHGGFHHEFG/FGHHH4B33?BGEGFGHGGHFFH3?CHHHD2@2GHHHHGHH0GCF1?F1@<FGHHHHHHG1FFHHHHHGHGHF0<<DC.0GHBDCFHGHHFHHFFGGHCGCBHG0C<GFFFHCGGGFBFFGGFGGGGG
@M05620:37:000000000-D9766:1:1101:18450:16603 1:N:0:84
GAGGCTGCTTTGGAAGAAACTCATAGATTACTGCAACAGTTCCCCCTGGACCTGGAAAAGTTTCTTGCCTGGCTTACAGAAGCTGAAACATCCTCCAGGATGCTACCCGTAAGGAAAGGCTCCTAGAAGACTCCAAGGGAGTAAAAGAGCTGATGAAACAATGGCAAGTAAGTCAGGCATTTCCGCTTTAGCACTCTTGTGGATCCAATTGAACAATTCTCAGCATTTGTACTTGTAACTGACAAGCCAGG
+
A3AA>AFBFFDBGB5BFGFGGGHGGFHHHHAGGHBGFHAGHD5FBBAFEHBFHHFG332GFFHDHHHFBGBFGHHBBBBGHFFGHEBGBG3FBF3FH3B1B3BBGHGG1>EF1E@FG0G/??FGBBFG3FGHHG?EB?EGD?BGHGHG2FGFHHHFBG@FGF2@CCFF??@F?1FGFGGGGHFGFDD.F1>==D0C==DDFDHFC<DGHHCGCCFFG:;C;;0CGCHHHHGF0;;C0;CBBC;0;.;C9CA
@M05620:37:000000000-D9766:1:1101:3382:16607 1:N:0:84
GAGGCTGCTTTGGCAGAAACTCATAGATTACTGCAACAGTTCCCCCTGGACCTGGAAAAGTTTCTTGCCTGGCTTACAGAAGCTGACTCCTACAGGATGCTACCCGTAAGGAAAGGCTCCTAGAAGACTCCAAGGGAGTACAAGCGCTGATGAAACAATGGCAAGTAAGTCAGGCATTTCCGCTTTAGCACTCTTGTGGATCCAATTGAACAATTCTCAGCATTTGTACTTGTAACTGACAAGCCAGGGAC
+
A11>A1FAFFFFF1BEC1FFGGBGBGFGHFGFDFFDF0FGHHHHHGCFFCGHHBHBFD0BBDGHGDGGHHHHHFGHHHHHFGGFFH0BGHHBGHHHFHFHHHHHHGGEEHHFC>GHHHHGHHH11FFGHHHHGHFE/?CG1BFG/?CGG/FH2>@GF/GHHH01FGHHGGGDGHHHHHHFHGGGGGFGGFHHGHHHHHGEHHHHHHHHHHHHHHHHGHGGF0GHHHGGGGGFFFGGGGGGGGGGGGGGGGE
@M05620:37:000000000-D9766:1:1101:14454:16653 1:N:0:84
GAGGCTGCTTTGGAAGAAACTCATAGATTACTGCAACAGTTCCCCCTGGACCTGGAAAAGTTTCTTGCCTGGCTTACAGAAGCTGAATCCTACAGGATGCTACCCGTAAGGAAAGGCTCCTAGAAGACTCCAAGGGAGTAAAAGAGCTGATGAAACAATGGCAAGTAAGTCAGGCATTTCCGCTTTAGCACTCTTGTGGATCCAATTGAACAATTCTCAGCATTTGTACTTGTAACTGACAAGCCAGGGAC
+
BABBCCFCFFFFGGGGGGGGGGHHHHHHHHHHHHHHHHHHHHHHHGGGHHHHHHHHHHHHHHHHHHHHHHHHHHHHHHHHHHHHHHHHHHHGHHHHGHHHHHGHHGGGGHHHHGHHHHHGHGHHHHHHHHHHHHGGEGFGHHFHGHGHHHHHGHHHHHHHHHHGGHHFHHHHHCHHHHHHHGGGGGHHHHHHGHHGGHGHHHHFHHHHBGHHHHHHGHHHGEHHHHHHHHHHHHGGGBGGGGGGGGGGGGE
@M05620:37:000000000-D9766:1:1101:13244:16658 1:N:0:84
GAGGCTGCTTTGGAAGAAACTCATAGATTACTGCAACAGTTCCCCCTGGACCTGGAAAAGTTTCTTGCCTGGCTTACAGAAGCTGAATCCTACAGGATGCTACCCGTAAGGAAAGGCTCCTAGAAGACTCCAAGGGAGTAAAAGAGCTGATGAAACAATGGCAAGTAAGTCAGGCATTTCCGCTTTAGCACTCTTGTGGATCCAATTGAACAATTCTCAGCATTTGTACTTGTAACTGACAAGCCAGGGAC
+
CCCCCCFBFFFFGGGGGCGGGGFHHGHHHHHHHHHGGGFFGHHHHGGGHHHHHHHHGFHGGHHGHHHHHHHHHHHHHHHHHHHGHHHHHHHGHHHHFHHHHHHHHGGGGHHHHGHGHHHGHHHHHHHHHFHHHHGGHGEGHFHHGHGHHHHHHHHHHHHHHHHHGHHHHGHHHGHHHHHHHGGGGGHHHGHHGGHHGHGHHHGGHHHHHHGHHHHHHHHHHHHHHHHHHHHHHHGGGGGGGGGGGGGGGGF
@M05620:37:000000000-D9766:1:1101:5276:16659 1:N:0:84
GAGGCTGCTTTGGAAGAAACTCATAGATTACTGCAACAGTTCCCCCTGGACCTGGAAAAGTTTCTTGCCTGGCTTACAGAAGCTGAAACATCCTACAGGATGCTACCCGTAAGGAAAGGCTCCTAGAAGCCTCCAAGGGAGTAAAAGAGCTGATGACACAATGGCAAGTAAGTCAGGCATTTCCGCTTTAGCACTCTTGAGGATCCAATTGAACAATTCTCAGCATTTGTACTTGTAACTGACAAGCCAGG
+
BABBBAFBFFFFGGGGFFGGGGGHGHHHGEHHHHHHHHGGHHHHHGGGGFHHHHHHHHHGGHHHHHHHHHHGHHHHHGHHHHHFHHHHHHHHGHHHHHB1FGFHHHFHFEEGHFH3?BGHH0FGHHH3BF?FG/FCGGGHGGGHFHHAFCGHGBGH2FGHGFFBHHF/<???<FHHCG/>FDGB.E.AFHHBGHHHFHH0<<CCGHFHHHG0;CBHHFGHHHHHHGHHHHF0;B0CBFFFFFGFGFEGGFG
@M05620:37:000000000-D9766:1:1101:5504:16699 1:N:0:84
GAGGCTGCTTTGGAAGAAAATCATAGATTACTGCAACAGTTCCCCCTGGACCTGGAAAAGTTTCTTGCCTGGCTTACAGACGCTGAACCATCCTACAGGATGCTACCCGTAAGGAAAGGCTCCTAGAAGCCTCCAAGGGAGTAAAAGAGCTGATGAAACAATGGCAAGTCAGTCAGGCCTTTCCGCTTTAGCACTCTTGTGGATCCAATTGAACAATTCTCAGCATTTGTACTTGTAACTGACAAGCCAGG
+
>>A1>>CAFFFFG1FGFGFBB1BGGD1DBDGH3BGDCGHGGHHHHGEGFFHHGGH0BGGHAFFHGDDFGGH/BBBFGFGH0EEEEF11BB@BFFFFFHHEGHFHHH0GEECEHHE0BFFEHHFHHHF<FBFFHHGFHG/?/EFDBF@FGHHHHHHH11??GFHHHBCFDG1FFGHHGF.FGHHHGGFCGHHFHFHCDFHGGCFCGHHHHHHFFHFHHHHHHBFGGGFFFBFFFFG0FFGBFGGGFFF?/;E
@M05620:37:000000000-D9766:1:1101:12748:16739 1:N:0:84
GAGGCTGCTTTGGAAGAAACTCATAGATTACTGCAACAGTTCCCCCTGGACCTGGAAAAGTTTCTTGCCTGGCTTACAGAAGCTGAATCCTACAGGATGCTACCCGTAAGGAAAGGCTCCTAGAAGACTCCAAGGGAGTAAAAGAGCTGATGAAACAATGGCAAGTAAGTCAGGCATTTCCGCTTTAGCACTCTTGTGGATCCAATTGAACAATTCTCAGCATTTGTACTTGTAACTGACAAGCCAGGGAC
+
AAAABBFBFFFFGGGGFGGGGGGHHGHGHFGHHHHBGHFDFHHHHGGGHFHHGHHHHHFFHHHHHHHHHHHHHHHFHHHGHHHHHHHHHHHGHHHHBGHHHHHHGGGGGHHHHHHHHHHGHHHHHHHHHFHHHHGGHGGHHBGHGHHHHHHHHHHHHGHHHHHHGHHHHGHHHHHHHHHHHGGGGGHHHHHHGHHGHHGHHHHHHHHHHHHHHHHGHHHHGHHHHHHHHHHHHHGGGGFGGGGGGGGGGGE
@M05620:37:000000000-D9766:1:1101:4282:16812 1:N:0:84
ACCACACGTCTGACCTACAGTCACCTGACGCTATCTCGTATGCCGTCTTCTGCTTGAAAAAAAAAAAAACCGCTTACCGAAGATCAAACACCCCCCATTGTCTCCCCCCCCTTTAAAGGTACACAACCGCCCTAAAGAATGGAGCAAGACATAAGAACCCTTCAAAATCAAGTCTTGCCACAGCAGGGGTCTTAACCCATACCTCCTACGAACGAACTCTTTCTCTCACTACCCCCTTCATATTCCCCATC
+
BBBBBBBBFAFBGDGB4BFFFBBFHHH44BEFDBGGHGFEGFFGGEEFG5DFDGGHGFHHFEEEE?/>>11>>/??33/////33311100//////0?1@111<0//<---<000000<0::00.::-;--;;/099.0;/0:/99////;00000/..././/;/;/:9////:////:...;.;--9../////..//;9/;.;//...--..-.99///;//////;:...9-..9///////...;
@M05620:37:000000000-D9766:1:1101:24342:16834 1:N:0:84
GAGGCTGCTTTGGAAGAAACTCATAGATTACTGCAACAGTTCCCCCTGGACCTGGAAAAGTTTCTTGCCTGGCTTACAGAAGCTGAAACAACCTACATGATGCTACTCGTAAGGAAAGGCTCCTAGAAGACGCCACGCGAGTCAAAGCGCTGATGAAACACTGGCAAGTAAGCCAGGCATTTCCGCTTTAGCCCTCTTGTGGATCAAATTGAACAATTCTCAGCCTTTGTACTTGTAAATGACAAGCCACG
+
>1A?AAFAFFFFB1F1AFGCFGGHHFFGFHGHHHBHHHGF2FGHHGGGEBGGAGF0F10BBF2DGFGHHHHGHHFHHHHGGHHHH11FBE/BBF1B1121BF1BFG1BE0E0FCF000B?FGGH111B>E</>E////>/BC0>2110/</</?F111??01<<.<<.<F111>0.<C.0<D00...;:0;0///CGC0:0:0:0.:9000009;FB0;B900///00000;;9B9BB000;00;9-9B--
@M05620:37:000000000-D9766:1:1101:17129:16835 1:N:0:84
GAGGCTGCTTTGGAAGAAACTCATAGATTACTGCAACAGTTCCCCCTGGACCTGGAAAAGTTTCTTGCCTGGCTTACAGAAGCTGAAACATCCTACAGGATGCTACCCGTAAGGAAAGGCTCCTAGAAGACTCCAAGGGAGTAAAAGAGCTGATGAAACAATGGCAAGTAAGTCAGGCATTTCCGCTTTAGCACTCTTGTGGATCCAATTGAACAATTCTCAGCATTTGTACTTGTAACTGACAAGCCAGG
+
BABBBBFBFFFFGGGGGGGGGGHHHHHHHHHHHHHHGHHHHHHHHGGGHHHHHHHHHHHHFGHHHHHHHHHHHHHHHHHHHHHHHHHHHH3BFDHHHHHFHHGEGFHHFGGGHHHHH0FEGFGHHHHHHGHHHHHHHGGHDDGH3GGGHHHHHHGHHHFGHHHGHHHGGGHHHFHHHHHHBGGHGGGG.DDGHHHHFHGHGGH0GCGHHHHHHHH/GGHHFGFGH0GHHCGHGGG;CBFFGGGGGFFAFGG
@M05620:37:000000000-D9766:1:1101:2957:16849 1:N:0:84
GAGGCTGCTTTGGAAGAAACTCATAGATTACTGCAACAGTTCCCCCTGGACCTGGAAAAGTTTCTTGCCTGGCTTACAGACGCTGACTCCTACAGGATGCTACCCGTAAGGCCAGGCTCCTAGCCGACTCCCAGGGCGTACAAGCGCTGCTGCCACACTGGCAAGTAAGTCAGGCATTTCCGCTTTCGCACTCTTGTGGCTCCAATTGAACAATTCTCAGCATTTGTACTTGTAACTGACAAGCCAGGGAC
+
>AA>AAFBFFFFC4GG4EGEGFBGHHDGHCGHHH44GFGHHHHHHGGGEFHHHHHBFF2FBFHHHFHGHHH1FBG3FGG51>EEGE?BG3BFBFCB1BBFGHHHHGGG1BF3///FGHHGH3BB3//>/?B/2BFB</>/</2?//@C//?G101>0.<FFGC1FG000=D00<HHHHHHHCDGGG0;D;DGFGFF;FF.FGGFBFFF00;0/;9FFFFGG0CBFFFGGGGFFF/BFFBFB/.AE9.ADEF
@M05620:37:000000000-D9766:1:1101:16809:16854 1:N:0:84
GAGGCTGCTTTGGAAGAAACTCATAGATTACTGCAACAGTTCCCCCTGGACCTGGAAAAGTTTCTTGCCTGGCTTACAGAAGCTGAATCCTACAGGATGCTACCCGTAAGGAAAGGCTCCTAGAAGACTCCAAGGGAGTAAAAGAGCTGATGAAACAATGGCAAGTAAGTCAGGCATTTCCGCTTTAGCACTCTTGTGGATCCAATTGAACAATTCTCAGCATTTGTACTTGTAACTGACAAGCCAGGGAC
+
AAABBBFBFFFFGGGGGGGGGGFHGHHHHHHHHHHHHHGGHHHHHGGGHHHHHHHHHHHGGHHHHHHHHHHHHHHHHHHHHHHFHHHHHHHGHHHHGHGHHHHHHGGGGHHHFFHHHHHGHHHDGHHHHHHHHHGGHGFHFDDHEHHHHHHHFHHHHGHHHHHHGHHFGGHHHHHHHHHHHGGGGGHHHHHHGHHHGHGGHHHHHHHHHHHHHHHHHHHHHGHHHHHHHHHHHHGGGGGGGGGGGGGGGGE
@M05620:37:000000000-D9766:1:1101:4690:16856 1:N:0:84
GAGGCTGCTTTGACGAAACTCATAGATTCCTGCAACAGTTCCCCCTGGACCTGGAAAAGTTTCTTGCCTGGCTTACAGAAGCTGAATCCTACAGGATGCTACCCGTAAGGAAAGGCTCCTAGAAGACTCCAAGGGAGTAAAAGAGCTGATGAACCAATGGCAAGTAAGTCAGGCATTTCCGCTTTAGCACTCTTGTGGATCCAATTGAACAATTCTCAGCATTTGTACTTGTAACTGACAAGCCAGGGACA
+
AAA>AAFAFFFFG1AF1EGAGFHHHHHHAFGHGHHGHHFHHHHHGGFHFBGHHGG1BGFBDGHHHBHHHGHHHABGHHHHEHHHHGH1BGHFGHHGHHHFHHHHGGGGHHHGGFHHHHGHHHBFGFGHHHC1BFFHGG0BGHFFGHHHHHHHH1GH/FGHGHHGH1<FHH1FFFHHHHHBEGGGGGHHGHHGHHHHHG0GHHHHHHHHHHHFHHHHHGHHFHHHHHHHGGGGGGGGGGGGGGGGGGGFGGG
@M05620:37:000000000-D9766:1:1101:16036:16860 1:N:0:84
GAGGCTGCTTTGGAAGAAACTCATAGATTACTGCAACAGTTCCCCCTGGACCTGGAAAAGTTTCTTGCCTGGCTTACAGAAGCTGAATCCTACAGGATGCTACCCGTAAGGAAAGGCTCCTAGAAGACTCCAAGGGAGTAAAAGAGCTGATGAAACAATGGCAAGTAAGTCAGGCATTTCCGCTTTAGCACTCTTGTGGATCCAATTGAACAATTCTCAGCATTTGTACTTGTAACTGACAAGCCAGGGAC
+
CCCCCCFCFFFFGGGGGGGGGGHHHHHHGHHHHHHHHHHHHHHHHGGGEGHHHHHGHHGHGHHHHHGHHHHHHHHHHHHHHHHHHHHGG3EFFHG3FGFFHHHHHAECAGHHGHEHGHHGHHHHGGHHHHHHGH/E?EECGHH3FHHHFHHHGHHBG/@FHHGHGHHHHGHHHBFHHHHHGGGGGGHHFGHEHHDFDGGHHHGHFHHHHHHHHEFGHHHHBGCGHHHCGHHHHHGFGGGGGG.EFFF.DGA
@M05620:37:000000000-D9766:1:1101:10479:16864 1:N:0:84
GAGTCTGCTTTGGAAGAAACTCATAGATTACTGCAACAGTTCCCCCTGGACCTGGAAAAGTTTCTTGCCTGGCTTACAGAAGCTGAAACATCCTACAGGATGCTACCCGTAAGGAAAGGCTCCTAGAAGCCTCCAAGGGAGTAAAAGAGCTGATGAAACAATGGCAAGTAAGTCAGGCATTTCCGCTTTAGCACTCTTGTGGATCCAATTGAACAATTCTCAGCATTTGTACTTGTAACTGACAAGCCAGG
+
>AA1>DFFFFFFG1FGCBFFGGHHHHBFGFHH3BGBFGHHHHHHHGGGHGHHHHHBFFHHBFHHHBFGHHHCGGHFGHGH1AGHHH11BGHHHHHHHHHGHFGHHHHHGG@?BFGFHHHHHGGHHGH>F1FHHHHHGEEGGEGHHHFFGHHHHHHH1FGHHHHFHFFGH11FHHHHHHFGHGHHCCGGGHHHHHHGHHHGHGHHHHHHHHHFCGHHHGFHHGGHGHHHGHHHHHGGGGGGGGGGGFGFGGG
@M05620:37:000000000-D9766:1:1101:9394:16878 1:N:0:84
GAGGCTGCTTTGGAAGAAACTCATAGATTACTGCAACAGTTCCCCCTGGACCTGGAAAAGTTTCTTGCCTGGCTTACAGAAGCTGAATCCTACAGGATGCTACCCGTAAGGAAAGGCTCCTAGAAGACTCCAAGGGAGTAAAAGAGCTGATGAAACAATGGCAAGTAAGTCAGGCATTTCCGCTTTAGCACTCTTGTGGATCCAATTGAACAATTCTCAGCATTTGTACTTGTAACTGACAAGCCAGGGAC
+
BAABCCFCFFFFGGGGGGGGGGGHHHHHHHHHFHHHGHHHHHHHHGGGHGHHHHHGHHHHBFHHHHHHHHHGHGHHHHHHFGHGHHFHHHGFHHHHHHHHHHHHHGGGGHHHHHHHGHHGHHHHHHHHHHHHHHGGHGEHFHHHGHHHHHHHHFHHHHHHHGGHGGHHHFHHHHHHHHHHHGGGGGHGHFHHGHHHDGGHHHHHHHHHHHHHHHHHGHHHGHHHHHHFHHHHHHGGGGGFFFGGGGGGGGG
@M05620:37:000000000-D9766:1:1101:13155:16892 1:N:0:84
AGTGCCAGCTCTCAATCGCACAGGGGACCCAGGGCCTGGCCCCTCCATCCAGAAAACCTATGACCTCACCCGCTACCTGGAGCACCAACTCCGCAGCTTGGCTGGGACCTATGTGAGTATCCAGCGTAGGAATCTGGGAGTTGGGGAGGAGTGAGGAGTTGGGGAAAGACAGTCCTAACCGTGGAGGGTTCTGGTAAATGATGGGGTGAGGAGGGGCTCTTTGGCTCCCACCAGTCCCCCTGTCTGGTCTA
+
BCAABFFFCFFFGGGGGGGGGGHHGGGGGGHHGEFDAFHHGHGHGGHHHHHHHHHHGGHHFHHHHHHHHHF@F/EGHBEGGGHHHHHGGGHGEGGEFHHHGHFGGGHHGHHHHHHHHGHHHHHHHGEGGGHHHHHHHHHGGHHHGGGGGGGHHHHHHGHHHHGGGGHHHHGHHHHHHHHGGGGGGGGGEFGGGGFGGGGGGGGGGGFFFFFFFFFAFFFFFFFFFFFEFFFFFFFFFFFFFFFFFFFFFFF
@M05620:37:000000000-D9766:1:1101:10855:16894 1:N:0:84
GAGGCTGCTTTGGAAGAAACTGACAAGCCAGGGACAAAAGATCGGAAGCGCACACGTCTGAACTCCAGTCACCTGAAGCTATCTCGTATGCCGTCTTCTGCTTGAAAAAAAAAAAAGCATCCAGCGTAGAAATCTGGGAGTTGGCGAGTAGTGAGGACCTGGGGAAAGACAGTCCTAACCGTCGAGGGCTCTGGCAAATGATGCCGTGAGGAGGGGCTCTTTAGCTCTCACCATTCCCCCTCTCTTGACTA
+
AAAAAA1ACFFFGGGGGGGBGEFEHBFFGFBFECFGFHHGGFHHGGGGAEEE/EFE0FHGFDBFGCGFDFGDHGFEG1EGG2BGGB>BBGHHGE/0FFHH1FFG0FHGGEEB/////<?1C0110//?-.>FGHHEBEGE./DC/<<<-.00:;CCH../:..-:99.9/FB0;B0BF/9-9.;@??-9-9FF//-9ABFF////--99-AF-A-;=-9//9///99/99/;///;//;-9-99B//////
@M05620:37:000000000-D9766:1:1101:12639:16929 1:N:0:84
GAGGCTGCTTTGGAAGAAACTCATAGATTACTGCAACAGTTCCCCCTGGACCTGGAAAAGTTTCTTGCCTGGCTTACAGAAGCTGAAACATCCGACAAGATGCTACCCGTAAGGAAAGGCACCTAGAAGACTCCAAAGGAGTCAAAGAGCTGATAAAACAATGGCAAGCAAGTCAGGCATTTCCGCTTTAGCACTCTTGTGCATCCAATTGAACCATTCTCAGCATTTGTACTCGTATCTGACAAGACAGG
+
BBBBBBFBFFFFGGGGGGGGGGGHFHHHHFHGHHHHFHHHHHHHHGGGHGHHHHHHHHHHHHHHHHHHHHHHHHHHHHHHHHHHHHHHHH3B31>EE/12B3BGHHC?E1>/B3GG?0FC00/?F3B3FGC3F3F232BFCG23B?GGHFBBGF2@2@2//?11?FH//?GF11<<0FC111>GAAA..0=00DBGHHE0C0=00;:::CHGH0..000;0;0CF0C;9CFB90.;./.=000009//:/;
@M05620:37:000000000-D9766:1:1101:10864:16937 1:N:0:84
GAGGTTGCTTTGGAAGAAACTCATAGATTACTGCAACAGTTCCCCCTGGACCTGGAAAAGTTTCTTGCCTGGCTTACAGAAGCTGACACATCCTACAGGATGCTACCCGTAAGGAAAGGCTCCTAGAAGACTCCAAGGGAGTAAAAGAGCTGATGAAACAATGGCAAGTAAGTCAGGCATTTCCGCTTTAGCACTCTTGTGGATCCAATTGAACAATTCTCAGCATTTGTACTTGTAACTGACAAGCCAGG
+
>1>1>CCFFFFFGCGGGGFGGGHFHHFGHHGHFHHFHHHHHHHHHGGGHFHHHHGBGF0FBFGHF1BGHHH/FFABGHGFA1FGED0BFF1BGE@FGHEHHHHGFHBGGGGEFGD0>FGHHHEHH1GGHHFGHGHHHEE/C?BGHFGFHHHHHHFHEGFHHHHCGCBFHFGFGHHFHBFGHHGH.EFGGFHHGDHGHHGDGAHBGCFFHHFFFHHFHC0:GCGHFHFHGGFBHFGFFFFFBFGGBAF?BAG
@M05620:37:000000000-D9766:1:1101:23182:16986 1:N:0:84
GAGGCTGCTTTGGAAGAACCTCATAGATTACTGCAACAGTTCCCCCTTGACCTGGAAAAGTTTCTTGCCTGGCTTACAGAAGCTGAATCCTACAGGATGCTAGCCGTAATTAAAGGCTCCCAGAATACTCCAACTGAGTAAAAGAGCTTATCAAACAATGTCAATGAAGCCAGGCATCTCCGCCCCAGCACTCGTAAGGATCCAATTCAACAATGCTCACCAGTTGTACCCGGAACTGACAAGTCATGTAC
+
BABBBAF3BDBDGFFGGGGGGGHHHHHDFGHGG5AFAFGGHHHHHGG2BGGHGGHHFFF3BFHHHHHHGHGGHHHHHHHHHHHHHHGDDF55@333BBB2BB4@F111?1B44443?F0//23/B4B3FF333333B3B44?F3?2BB2B?3B3BB0/FF22@2222<@202@//?1<?F1C//>-<><0>CG....</<0<CHH0;000;:GC0;0000::.=0;;9000.-9;-;00/;990;000;9;
@M05620:37:000000000-D9766:1:1101:11712:16987 1:N:0:84
GAGGCTGCTTTGGAAGAAACTCATAGATTACTGCAACAGTTCCCCCTGGACCTGGAAAAGTTTCTTGCCTGGCTTACAGAATCTGACCCATCCTACAGGATGCTACCCGTAATGAAAGGCTCCTAGAAGACTCCAACAGAGTAAAAGAGCTGATGAAACAATGGCAATTAAGTCAGGCATTTCCGCTTTAGCACTCTTGTGGATCCAATTGAACAATTCTCAGCATTTGTACTTGTAACTGACAAGCCAGG
+
AAAAABFBFFFFGGGGGGGGGGGHHHBGHHHHHHHHFHFHHHHHHGGGHHHHHHHHHHHFGGHHHHHHHHHHHHHHHHHHH5ADFG5?FHBGGFDFHBGAGHHF@DFHE>E>1BE3BGFFFHFEG4F333BFF3CC3/2?3B3BBD3/B2FGF23?DFHHFH@2G@22@<FF1<<GHHAGF1<G.EA..><=<DGH1GD0<.<<CGHFHF0<DGHBH;C:0:0/C0CGCCCCFG0CFF0;9CGFF.CACGG
@M05620:37:000000000-D9766:1:1101:22578:17021 1:N:0:84
GAGGCTGCTTTGGAAGAACCTCATAGATTACTGCAACAGTTCCCCCTTGACCTGGAAAAGTTTCTTGCCTGGCTTACAGAAGCTGAATCATACAGGATTCTACCCGTCAGGCAAGGCTCCTCACAGACTCCAAGGGCGGCAAAAAGCTGATGCAAAAATGGACAGTAAGTCCAGCATTTCCGCTTTCGTCATCTTGTGGCTCCAATTGAACAATTCTCAGCCTTTGTCCGTGTAACGTACCAGCCCGGGAC
+
AAAABBF3BFFFGFGGGGFFGGHHHHHDGGHHH5BGEGGHGHHHGGG2FGHHGHHHHHH3BGHHHHHHHHFHHHHCGBGHHHHHHBG@FE5G5353?33@@44BB1BBE>FFAF1??FGGGE3?F33B?BBFC3???//>//?0//0?F11??G110.<GF>1<>FFG0=DB0//<DHFHGAEGGGG..;.:CGHGCGG.C;://;CFG00CB0909=;BFB/CFGF00.;;;/;B.;.AEB/AAA-@;DF
@M05620:37:000000000-D9766:1:1101:15326:17033 1:N:0:84
GAGGCTGCTTTGGAAGAAACTCATAGATTACTGCAACAGTTCCCCCTGGACCTGGAAAAGTTTCTTGCCTGGCTTACAGAAGCTGAATCCTACAGGATGCTACCCGTAAGGAAAGGCTCCTAGAAGACTCCAAGGGAGTAAAAGAGCTGATGAAACAATGGCAAGTAAGTCAGGCATTTCCGCTTTAGCACTCTTGTGGATCCAATTGAACAATTCTCAGCATTTGTACTTGTAACTGACAAGCCAGGCAC
+
AABBCBFCFFFFGGGGGGGGGGGHHHFHHHHHHHHGFHHHHHHHHGGGHHHHHHHHHHFGGHHHGHHHHHHHHHHHHHHHHHHHHHHBHG5FBC33B3@2BFFE111>EB3F331BF30?3FFGF3G33F33?3//FE?C?3F3?222FFB?FHH2CGF22@@CF2FFG???GGHHF1GB1>..<.>1111>G1D0D0.<GC/G00=0=00:=C0<00000;0000C0;CFFCFF0C0:::0...;.....
@M05620:37:000000000-D9766:1:1101:22558:17039 1:N:0:84
GAGGCTGCTTTGGAAGAAACTCATAGATTACTGCAACAGTTCCCCCTGGACCTGGAAAAGTTTCTTGCCTGGCTTACGGAAGTTGAACCCTCCGGGATGTTCCCCGTAATAAAAGCCTCTTAGAAAACTCAAAGGGAGAAAAAGAGTGAATGAAAAAATGGAAATAAAGCAAGGAATTCCCGCTTAAGCATTTTTTTGAATCCAATTGAAAAATTCTCACCATTTTTATTTGAAACTGACAACCCAGGAAC
+
A3AB>AFAFDDDGBABFGBFGGHHHGHFGFBEGF4FFHBGHDDFGGAB2GBBGGEGB32BBGHFHHGBBBABFGGBBAEEFF3DF55BBB1111/>>??BB4BBF/////4B33?003B3344B44B33B2B23B//</?2C0/?22222>2<<D<<<<111<11<<1>110>.00<<0=<.-<..0000000;:--;.0==00;CF9F0;C../90900.09;900;0=009=C/;B;B/:.:.;;.:9.
@M05620:37:000000000-D9766:1:1101:13976:17043 1:N:0:84
GAGGCTGCTTTGGAAGAAACTGACAAGCCAGGGACAAAAGATCGGAAGAGCACACGTCTGAACTCCAGTCACCTGAAGCTATCCCGTATGCCGTCTTCTGCTTGAAAAAAAAATAAAACTCCCACTTCCTCCTCTTTTATTTTGATCTTTTTTATACATTCTTTCCCTCCCTTGCTCCCCTTTTCTTTTTTTTTTCCCTTTTTTTTTTCTGACTTGCATTTTTTTTTCCCCCCATCCCCCTTTCTCTCAGC
+
AAABBAFAFFFFGGGGGGGGGGFGHGHHGGHHGCGF222BAFFHGGGG2FHHHHHGAFHFGHHHHHHHAFGHHHHCHHHHEGH3BE?>CGGHG1EGFGHHGHHFEGGHCEEF@023?32222?20022222@222@2221??G1/11111?1->F1111111111111/..<</<DHBCDF.00:000;:--9--/:000000-----;///////;///;//----9//B.9-.;F.;AB./;//////;
@M05620:37:000000000-D9766:1:1101:2975:17049 1:N:0:84
GAGGCTGCTTTGGAAGAAACTCATAGATTACTGCAACAGTTCCCCCTGGACCTGGAAAAGTTTCTTGCCTGGCTTACAGAAGCTGAAACCTACAGGATGCTACCCGTAGGGACAGGCTCCTAGAAGAGTCCACGGGAGTACAAGAGCTGATGAAACAATGGCAAGTAAGTACGGCATTTCCGCTTTAGCACTCTTGTGGCTCCAATTGAACAATTCTCAGCATTTGTACTTGTAACTGACAAGCCAGGGAC
+
AAAABBFBFFFFGGGGFGGGGFHHFGHE6FGHHHHHCCGGGGHGHGFGH2GFFCGGFA2BBEFGHHFHHHHFHA1BGEGHHHHHHEH3B1BB?33B?B32GDFE1>>/111311//?FCFGD4333B0BB3B3//BC<<?3F32@0<@GFDG222@2?1<?CG1?1?11111?CDG?1>=1>A..<0DD=0GGG<0;0...<.::CC0C:CG/GHG00C0/90;90CCFFFF00CBFGB/0;9..9.....
@M05620:37:000000000-D9766:1:1101:23471:17142 1:N:0:84
GAGGCTGCTTTGGAAGAAACTCATAGACTACTGAAACAGGACCCCCTGGACCTGGAAACGTATCTTGCCTGGCTTACAGAAGCTGGAACCTACAGGATGCTTGCCGTAAGGAAAGGCTCCTAGAAGACTCCACGGGCGTACCAGAGCTGATGCACCAATGGAAAGTAAGTCAGCCATTTCCGCTTTAGTCCTCTTGTGGCTCCAATTGAACACTTCTCAGCCTTTGTACCTGTAACTCACCAGCCAGGGAC
+
A?ABBAFBFFFFFFEBCGGGF4BDD5D45B4DFD4A3FA222A222AA22222AAB333BB151D5553A31BFGHGFHB@3BE3213BB?3B3@G1332B4313/??>03BFEEHF3EFG3433BBFGFGB0EDG/>C///1?0/0?GFHH1<1?C.>GG111>==1><>DF0/<DFGG0CEFGG0C0:;:CGHHCCE.:0;//;;B90;B/:00;CBFF/9BFF;0909C;B0;00;/.0....:A.E9
@M05620:37:000000000-D9766:1:1101:17896:17185 1:N:0:84
GAGCTGCTTTGGAAGAAACTCATAGATTACTGCAACAGTTCCCCCTGGACCTGGAAAAGTTTCTTGCCTGGCTTACAGAAGCTGAAACATCCTACAGGATGCTACCCGTAAGGAAAGGCTCCTAGAAGACTCCAAGGGAGTAAAAGAGCTGATGAAACAATGGCAAGTAAGTCAGGCATTTCCGCTTTAGCACTCTTGTGGATCCAATTGAACAATTCTCAGCATTTGTACTTGTAACTGACAAGCCAGGG
+
AAABBFFFFFFFGGGGGGGGGGHHHGHHHHHHHHGGFHDGGHHHGGGHGHHHHHHHHHGBGHHGHHHHGGGGHHHHHHHHHHFHHHHGHHHHHHHHHHHHHHHHHHHGGGGHHBHHHHHHHGHGHFHHHHHHHHCHGGHGGFD3FHGHHHHEHHHDGHHHHHHHHHGHHHHHHHHHHHHHHHGGGGGGGHHHGHGHHHGGGHHHHHHHHHHHHHHHGHHHHHHHHHHGHHHHHHGGGFGGBFGGGEGGGGG
@M05620:37:000000000-D9766:1:1101:7011:17209 1:N:0:84
GAGGCTGCTTTGGAAGAAACTCATAGATTACTGCAACAGTTCCCCCTGGACCTGGAAAAGTTTCTTGCCTGGCTTACAGAAGCTGAAACATCCTACAGGATGCTACCCGTAAGGAAAGGCTCCTAGAAGCCTCCAAGGGAGTAAAAGAGCTGATGAAACAATGGCAAGTAAGTCAGGCATTTCCGCTTTAGCACTCTTGTGGATCCAATTGAACAATTCTCAGCATTTGTACTTGTAACTGACAAGCCAGG
+
CCCCCCFCFFFFGGGGGGGGGGGHGHHHHGHHHHHHHHHHHHHHHGGGHHHHHHHGHHHHGHHHHHHHHHHHHHHHHHHHGGHHHHHHHHHHHHHHHHHGHHHHHHHHGGEEFGHCGHHHHHGHHHH3F3BGHHHHGGGHGGGHHHHGHHHHHEHHDGHHHHHHHHHGHGFGHHHHGHFHHHHH?FGGGHHHHHHHHHHFHGHHHHHHHHHEGHHHHHHHHHHHHHHHHHHGGGGGGGGFGGGGGFGGGGG
@M05620:37:000000000-D9766:1:1101:7028:17214 1:N:0:84
GAGGCTGCTTTGGAAGAAACTCCTAGATTAGTGCAACAGTTCCGGCTGGCACAGGAACTGTTTCTTGCCTGGCTCGCAGAAGCTGGAACCTCCTACCGGATGCTAACCGTAAGGAAAGGCTCCTAGCAGACTCCAAGGGAGTAACCGAGCTGATGAAACAATGGCAAGTAAGTCAGGCATTTCCGCTTTAGCACTCTTGTGGATCCAATTGAACCATTCTCAGCATTTGTACTTGTAACTGACAAGCCAGG
+
AA?AAAFAFFFFGFGC1E1FFA1AB1B33113D331BFB12AD00//A/B010BABB011D2G22DD1F11B0B1/>>B>FHCB@00B1/BF/BFBF/E?E/BFG2BG</FEFH1BEHC?FGFF1G1BF0BCFGC1@FCFAE01?1/<ACGH11F1<1><FGHHGFGG0=DGGHHHHGHFGGG;:EACGFGHFFFH0CFGEFEGGGGFGGGGGG.9BFGG;BCGGGGCF0;FBFFCFFFFFFFFFFEFFFF
@M05620:37:000000000-D9766:1:1101:8202:17238 1:N:0:84
GAGGCTGCTTTGGAAGAAACTCATAGATTACTGCAACAGTTCCCCCTGGACCTGGAAAAGTTTCTTGCCTGGCTTACAGAAGCTGAATCCTACAGGATGCTACCCGTAAGGAAAGGCTCCTAGAAGACTCCAAGGGAGTAAAAGAGCTGATGAAACAATGGCAAGTAAGTCAGGCATTTCCGCTTTAGCACTCTTGTGGATCCAATTGAACAATTCTCAGCATTTGTACTTGTAACTGACAAGCCAGGGAC
+
BABBBBFAFFFFGGGGGGG4GGHHGHGEAGHHHHHHFHHHHHHFHG?FHHHGHFHFGHHHGHHHHHGGHHHGHGFHHHHHFHHGHHD5DGHHFHFFHHHHHHHHHGGGGHGHHHG1GHHGHHGGHGFHHHFFFHGEGEECGHGGGHEHHFHHH2@F2FGHHHHHFFDD1??1?GHHGGHHGGFDDEGDGHHHEHHH0CEDCHGFGHHHHBGCFFHFHHHHHHHHHHHHHFHHGFFFFGGFGGFGGGGGGGG
@M05620:37:000000000-D9766:1:1101:5273:17246 1:N:0:84
GAGGCTGCTTTGGAAGAAACTCATAGATTACTGCAACAGTTCCCCCTGGACCTGGAAAAGTTTCTTGCCTGGCTTACAGAAGCTGAAACATCCTACAGGATGCTACCCGTAAGGAAAGGCTCCTAGAAGACTCCAAGGGAGTAAAAGAGCTGATGAAACAATGGCAAGTAAGTCAGGCATTTCCGCTTTAGCACTCTTGTGGATCCAATTGAACAATTCTCAGCATTTGTACTTGTAACTGACAAGCCAGG
+
BBCBBBFBFFFFGGGGGGFGGGHHGHHHHGHHGHHFHHHHHHHHHGGGHGHHHHHGHHHHBGHHHHHHHHHHHHHHHHHH3GHHHHHFGHHGHHGHGHGGHHHHHHHHGGGGHHHHGHHHHHGHHGHHH3GHHHHFHGGHGGHHHHHGHHHHHHHHHHHHHHHHHHHGHHHHGHHHHHGFHGHHGGGGGHHHHHHHHHHFHGHHHHHHHHHHHHHHHHHHHGGHHHHHHHHHHGGGGGGGGGGGGFGGGGG
@M05620:37:000000000-D9766:1:1101:8144:17284 1:N:0:84
GAGGCTGCTTTGGAAGAAACTCATAGATTACTGCAACAGTTCCCCCTGGACCTGGAAAAGTTTCTTGCCTGGCTTACAGAAGCTGAATCCTACAGGATGCTACCCGTAAGGAAAGGCTCCTAGAAGACTCCAAGGGAGTAAAAGAGCTGATGAAACAATGGCAAGTAAGTCAGGCATTTCCGCTTTAGCACTCTTGTGGATCCAATTGAACAATTCTCAGCATTTGTACTTGTAACTGACAAGCCAGGGAC
+
AAA1A?FAFFFFGAGGAGGGGFGGFG1EGFHAABFFFGHGGHHHHGGCFAGHHHGAGHHH1AGHHHHHHHHAGFCGHHHHGHHGHHGFGHHFHHHHHHHHHHHHHGGGGHHHHGGHHHHGHHFHHHHHHHHHHHGGHGGHHHHHGHHHHGHHH1GGHHHHHHHHGHGFGGGGHHHGHHHHHGGGGGHHHGHHGHHHHHGHHHHHHHHHHHHHHHHHHHHHHHHHHHHHHHHHHHGGGGGGGGGGGGGGGGA
@M05620:37:000000000-D9766:1:1101:5872:17313 1:N:0:84
GAGGCTGCTTTGGAAGAAACTCATAGATTACTGCAACAGTTGCCCCTGGACCTGGAAAAGTTTCTTGCCTGGCTTACAGAAGCTGAATCCTACAGGATGCTACCCGTAAGGAAAGGCTCCTAGAAGACTCCAAGGGAGTAAAAGAGCTGATGAAACAATGGCAAGTAAGTCAGGCATTTCCGCTTTAGCACTCTTGTGGATCCAATTGAACAATTCTCAGCATTTGTACTTGTAACTGACAAGCCAGGGAC
+
CCCCCCFCFFFFGGGGGGGGGGHHHHHHHHHHHHHHHHHHHHHHHGHGHHHHHGHHHIHHGGHHHHHHHHHHHHHHHHHHHHHHHHHHHHHGHFHHHHHGHHHHHGGGGFFFHHHHGHHGHHHHHFFHHHHHHFFEHGEHHHHHGHHHHHHHHHHHHHHHHHHHGHHHH@@GGGFHFHGHHGGGGEGFHEHHGHHHDGFHHHHFHHHHHHHHHHGHHHHHEGFHHHHHGHHHHHHHGGGGGGFEEGGGFGF
@M05620:37:000000000-D9766:1:1101:5855:17327 1:N:0:84
GAGACTGCTTTGGCAGAAAGTTATATTTTACTTCAACAGTTGCCCCTGGACCTCGCAAAGGTTCTGGCCTGCCATACACACACTGCCTCCTACAGGATGCTACCCGTAAGGAACGGCTCCTAGAAGACTCCCCGGTATTAAACTAGCTGCTGACACCATGGCACGTCCGTCCGGCATTTGCGCTTTATCCCTCTTGTGGCTCCAATTACCCCATTCTCAGCATTTGTCCTTGTAACTGACATGCCAGGGCC
+
>111>BCFFFDFGGGG1BF1B3DFFB3DF3BG3DF1DFHGHHGHHGGGE0FHH1B/A//B0BBFG1BFGHG0B1B1FG1A//BBF1BFFBF1FGH00B1B1@FGHAEE/GH100/?>EEFH11BE11BFG1F/>B/>/@2>@12<1@F1F1?1<?FFE1<FFF1>FG.-FFA--ACGHH0:-==AE000;CC;:BBFG.9FCCF9;B0;CFG.;0CFC09FBFFFGG00BFBF//;9BB/9/:B/9BEA-;
@M05620:37:000000000-D9766:1:1101:25587:17344 1:N:0:84
GAGGCTGCTTTGGAAGAAACTCATAGATTACTGCAACAGTTCCCCCTGGACCTGGAAAAGTTTCTTGCCTGGCTTACAGAAGCTGAATCATACGGGATTCTACCAGTCCGGCCCGGCTGCTAGCAGACTCCACGGGAGTACCCGAGCTGATGAAAAAATGGCACGTAAGACCGGCATTTCAGCTTTCGACCTCTTGTGGATCCAGTTGACCAATTCTAAGCATCTGTTCTTGTCACTTACACGCCGGGGAC
+
11>AAA11@FFFFFGGGGGGGGFHHHHFGHFHGEHHFFGEFHHHHGCFHHEEBAEGGHGFHFBHHHGBGEGGHHFHHHHFHHHHHHH2DB2@10?>B>01B@G111B1E/>////////?11B<110B<FCH0//>///<1@1?///?FGDGFHF10-F1F<>0<.CCA0</<AGGC0C00GC00;09.9AC00F000=B0;BB09=CF0BF?/00009//B////;/;/;///;/BB/9B/B@?---;9-
@M05620:37:000000000-D9766:1:1101:25562:17348 1:N:0:84
GAGGATGCTTTGGAAGAAACTCATAGATTACTGCAACAGTTCACGCTGGACCTGGAAAAGTTTATTGCTTTGATTAAAGAAGTTGAAAACTCTGCCAAGGTTCCCCTAACGAAAAAACAAGAGAAGACGCCAATAGAGTAAAAGAAAAAAAGAAAAAAAAACAAGTAAGACAGGCATTACCGCTATAGCACTATCACGGATCCCATTGAAAAATACTCATAACCAGTACTGGTAATTGAAAATCCAAAGAC
+
>1AA1BBFD3B1F11A1F1AGGHHHCFGHDBADF11FG01D22B00B0/00BBFAB110BBDF2DDFA2DDBADD211DBFG1DD22110111B11@1?/B1BBGB0/>>?//>/0///>B0>B10B0/><//<1>B1121>2B<000<//?/0000<-<-<<./000=0<//:..0000<.---:0;;00090;00.;-.;;;F0;009;0.;09/:///999/-9//;///;9/;9//////;9////;
@M05620:37:000000000-D9766:1:1101:26267:17356 1:N:0:84
GAGGCTGCTTTGGAAGAAACTCATAGATTACTGCAACAGTTCCCCCTGGCCCTGGAACCGTTTCTTGCCTGGCTTCCAGAAGCTGAATCATACAGGATTCTACCTGTACGGCCCGGCTCCTCTCCGTATGCACGGGCGTCCGCGAGCTGCTGCACCACTGGCGCGTACGTCCGTCATTTCCGCTTTCGCCCTCTTGTGGCTCCATTTGACCACTCATCAGCCTTTGTCCGTGTCCCTGACCGGCCAGCGAC
+
33>AAAFBFFFFGGGGGEGGGGEGHFGHGHHHFFFBFFFAFGHHHGEGE2BBGHGHH3AEEGHGGGFGGHHHHGG2FGFB?GHEG3B5DB5B3333B@33B4BB33@4BGG//>>/><</FF?BB/?0?0221?></B<///</---</<<<DGFCG.<0/.-;;;DB@F..;9CC.;00;99CFGGG.9.@E./9//.99/9B//;/BBF/.////:/;/F.;9BFB/.A.9:///;9;9--;--9.;@-
@M05620:37:000000000-D9766:1:1101:5921:17385 1:N:0:84
GAGGCTGCTTTGGCAGAAACTCATAGATTACTGCAACAGTTCCCCCTGGACCTGGAAAAGTTTCTTGCCTGGCTTACAGACGCTGACCCATCCTACAGGATGCTACCCGTAAGGACAGGCTCCTAGAAGCCTCCAAGGGAGTAAAAGAGCTGATGACACAATGGCAAGTCCGTCAGGCATTTCCGCTTTAGCACTCTTGTGGATCCAATTGAACAATTCTCAGCATTTGTACTTGTAACTGACAAGCCAGG
+
>AA1>AFAFFFFG1GE1GG1FBBGHE1DF1FG3BF1EGHHHHHHHGGGHEHHHHH0BGHHAFHHHDDFGHH/B0BFGH1GA>EEEG>>BGG0FGFGEGEHHHHHHHHGGF/?FHF0BFGGHHGHHGH1BFGHHHHHFFCFACFGHHBFGHHHHHHH1FGGGHHHH01FH11>FGGGHH.<FHHHGGGGGHHHHHHHHHHHHGHHHHHHHHHGGHHGGGGGGFFGGGGGGGGGGGGGGGGGGGGGGFGGFGG
@M05620:37:000000000-D9766:1:1101:9423:17385 1:N:0:84
GAGGCTGCTTTGGAAGAAACTCATAGATTACTGCAACAGTTCCCCCTGGACCTGGAAAAGTTTCTTGCCTGGCTTACAGAAGCTGAAACATCCTACAGGATGCTACCCGTAAGGAAAGGCTCCTAGAAGACTCCAAGGGAGTAAAAGAGCTGATGAAACAATGGCAAGTAAGTCAGGCATTTCCGCTTTAGCACTCTTGTGGATCCAATTGAACAATTCTCAGCATTTGTACTTGTAACTGACAAGCCAGG
+
CCCCCCFCFFFFGGGGGGGGGGHHHHHHHHHHHHHHFHHHFHHHHGGGHHHHHHHHHHHHGHHHHHHHHHHHHHHHHHHHHHHHHHHHHHHHHHHHHHHGHHHHHHHHGGGGHHHHHHHHHGGHHHHHHHHHHHHHHGGHGGHHHHHGHHHHHHHHHHHHHHHHHHGGGHHHHHHHHHHHHHHHGGGGGHHHHHHHHHHFHGHHHHHHHHHHGHHHHHHHHGHHHHHHHHHHHGGFGGGGGGGGGFGGGGG
@M05620:37:000000000-D9766:1:1101:12177:17393 1:N:0:84
GAGGCTGCTTTGGAAGAAACTCATAGATTACTGCAACAGTTCCCCCTGGACCTGGAAAAGTTTCTTGCCTGGCTTATAGAAGCTGAATCCTACAGGATGCTACCCGTAAGGAAAGGCTCCTAGAAGACTCCAAGGGAGTAAAAGAGCTGATGAAACAATGGCAAGTAAGTCAGGCATTTCCGCTTTAGCACTCTTGTGGATCCAATTGAACAATTCTCAGCATTTGTACTTGTAACTGACAAGCCAGGGAC
+
AAABBAFBFFFFFGGGCGGGGGHHHHDHHHHHGHHGFHHGHHGHHGGGHGHHHHHFHHHHAGHHHFGHHHHHHHHGHHHHHHHGHHFGHHHHHHHGHHHHHHHHHGGGGHHHHHHHHHHGHHHHHHHHHHHHHHGGHGGGHHHHGHHHHGHHHHHHHHHHHHHHGHHHHHHHHHHHHHHHHGGGGGHFHGHHHHHHGHGHHHGHHHHHHHHHHHHHHHHHGHHHHHHHHHHHHGFFGGGGGGGGGGGGGGF
@M05620:37:000000000-D9766:1:1101:16569:17402 1:N:0:84
GAGGCTGCTTTGGAAGAAACTCATAGATTACTGCAACAGTTCCCCCTGGACCTGGAAAAGTTTCTTGCCTGGCTTACAGAAGCTGAAACATCCTACAGGATGCTACCCGTAAGGAAAGGCTCCTAGAAGACTCCAAGGGAGTAAAAGAGCTGATGAAACAATGGCAAGTAAGTCAGGCATTTCCGCTTTAGCACTCTTGTGGATCCAATTGAACAATTCTCAGCATTTGTACTTGTAACTGACAAGCCAGG
+
>>AAA1C>CFFFAGGGFGGFFGGFHGHHFFGHHHHBAFGFGHHFHGCGH0GGFGFHFDFGGGFHFHGHHHHHHHFBGFHGHHHHFDGHHFHHFFHFGGFFGFGGFHHHGGGGHBBGFAGHHHGHFHFHGHHHHHH1GGGHGGE1B>GEHHHHHHHBHGFFE1GHHHHGHGHHHHHGHGHHHHHFCGGCFHHHFGHFGDFHHGHHFBGFGHHHHFF/GHHHHHGHGHGHFCFFGFFBFGGGFBGGGGGEFGG
@M05620:37:000000000-D9766:1:1101:27397:17411 1:N:0:84
GAGGCTGCTTTGGAAGAAACTCATAGATTACTGCAACAGTTCCCCCTGGACCTGGAAAAGTTTCTTGCCTGGCTTACAGAAGCTGAAACCTACAGGATGCTACCCGTAAGTAAAGGCTCCTAGAAGACTCCAATGGAGTACAAGAGCGGATGAAACAATAGCAAGTAAGTCAGGCATTTCCGCTATAGCACTCTGGTTGATCCAATTGAACAATTCACATCATTTGTACTTGGAACTGACAAGTGAGGGAC
+
3>AAA>FAFFFFFFGF4FBFGEFFHHGFDGHHFGFHBFF5AF5BGGEGHFHGA2GFFHHHFHFHHHHHHHHE1BGGHHGHFGHFHGF3B1B333BFC332B4@?E>1/1?44444@?BB/BFF3EBGG3FFF34?F?CGG34B1BC0/<B//1FFG0F1111FFF<<@<1<?FFFG11=<GF..-.1=B0<GG000=0.<0D0D0C;00:00:;0;0<0:0:0;00<B9B00999/;90/9;.0000;...
@M05620:37:000000000-D9766:1:1101:15500:17412 1:N:0:84
GAGGCTGCTTTGGAAGAAACTCATAGATTACTGCAACAGTTCCCCCTGGACCTGGAAAAGTTTCTTGCCTGGCTTACAGAAGCTGAATCCTACAGGATGCTACCCGTAAGGAAAGGCTCCTAGAAGACTCCAAGGGAGTAAAAGAGCTGATGAAACAATGGCAAGTAAGTCAGGCATTTCCGCTTTAGCACTCTTGTGGATCCAATTGAACAATTCTCAGCATTTGTACTTGTAACTGACAAGCCAGGGAC
+
AAAABAFAFFFFGGGGGFFGGGHHGHHHHHHHHGGFEFHHHHGHHGGFGGFHHHGBEGHGBGHHHFGHHHHHHFHHHHHF3BFGHHBFGHFFHGHFFGHHHGHHHGGGGGHHHHGHHHHGHHHHHGGHHHHHHHGEHEEFHBFGCHHHH2GFH2FFHCHHGGFGGHGB1@FFHHHGHHHGGGGGGGHGGHFGHHHHHGGHHHHFHHHGHHHGHHHHHEGHFHHHGGHFHHBCGF00CF99BFFGGGGGGG?
@M05620:37:000000000-D9766:1:1101:14092:17414 1:N:0:84
GAGGCTGCTTTGGAAGAAACTCATAGATTACTGCAACAGTTCCCCCTGGACCTGGAAAAGTTTCTTGCCTGGCTTACAGAAGCTGAATCCTACAGGATGCTACCCGTAAGGAAAGGCTCCTAGAAGACTCCAAGGGAGTAAAAGAGCTGATGAAACAATGGCAAGTAAGTCAGGCATTTCCGCTTTAGCACTCTTGTGGATCCAATTGAACAATTCTCAGCATTTGTACTTGTAACTGACAAGCCAGGGAC
+
AAABBACAFFFFGGGGGGGFGFHHHHHHHHHHHHHHFHHHFHHHHGGGHHHHHGHGHHHFFGHHHHHHHHHHHHHHHGHHHHHHHHHHHHHHHHHHHHHHHHHHHGGGGHHHHHHGHHHGHHHHHHHHHHHHFHGGHGEFHGHHGHHGHHHHHHHGHHHHHGHFGHHGGGHHHHHHGGHHHGGFGGHHHGHHEGHFDGGHHHGHHHHHGHHHHGHFHFHHHHHHHHHHHHHGGHGGGGGGGGGGGGGGGGE
@M05620:37:000000000-D9766:1:1101:25012:17434 1:N:0:84
GCGGCTGCTTTGGAAGAAACTCATAGATTACTGCAACAGTTCCCCCTGGACCTGGAAAAGTTTCTTGCCTGGCTTCCAGAAGCTGAATCATACAGGATGCTACCCGTCCGGCCCGGCTCCTCGCCGCCTCCACGGGCGTCCCCGAGCTGATGCACCAATGGATCGTACGTCCGTCATTTCCGCTTTCGCCCTCTTGTGGCTCCATTTGACCACTTCTCAGCCTTTGTCCGTGTCCCGAACCGGCCAGGGAC
+
>>1>ADD>CFFFG1FGF1BBFABGHHHHHHGHHH1BGGBDDFHHHGGF/0FGGHAFF100BHHHHGGGHHHGHHH0FFFBFGHHHBFDF122BBFFB11BB@BB0>E/?EE//EEEEEGGHC/>@<//???FCEG//@A@-AE@<-@EG0DHGFHGF;;CG:0;;GGC?FF.A;FEFGFB099EGEFG9;.-;9///99-:/99/;B/BFFB-;9/9;9/B/:F/B9//-;-;-/;--99@--9--;;BA-
@M05620:37:000000000-D9766:1:1101:24995:17446 1:N:0:84
GAGGCTGCTTTGGAAGAAACTCATAGATTACTGCAACAGTTCCCCCTGGACCTGGAAAAGTTTCTTGCCTGGCTTACAGAAGCTGAATCCTACAGGATGCTACCCGTAAGGAAAGGCTCCTAGAAGACTCCAAGGGAGTAAAAGAGCTGATGAAACAATGGCAAGTAAGTCAGGCATTTCCGCTTTAGCACTCTTGTGGATCCCATTGAAAAATCCTCAGAATTTGTACTGGTAATTGACAAGCCAGGGAC
+
BAABBBFBFFFFFFGGGGGGGGHAGHBAAGGDGGHHHHHHFFGFHGAFE2GHFE22BF2F3DEDA5ABBA31BFFHH5GBGHHHFBBGEE5F3FFB1@GGFFGGHBEEGGGHHHBGGBCFFFGDF3GHHHHFHHFFHGGHHHHHEGFHHFGHHGHFHHHFFHGHGFGFFFGGHHFHGHHHGDGDF.111F<1FGHF0F.00<</<0=0=D0GHE/;0:0:0;0CBH0<;C0/0=00;C00;0:;.:CE.:.
@M05620:37:000000000-D9766:1:1101:24983:17462 1:N:0:84
GAGGCTGCTTTGGAAGAAACTCATAGATTACTGCAACAGTTCCCCCTGGACCTGGAAAAGTTTCTTGCCTGGCTTAAAGAAGCTGAAACCTACACGATGCTTCCCGTAAGGAAAGGCCCCTAGAAGACTCCAAGGGAGTAAAAGAGCTGATGAAACAATGGCAAGTAAGTCAGGCATTTCCGCTCTAGCACTCTTGTGGATCCAATTGAACAATCCTCAGAATTTGTACTTGTAACTGACAAGCCAGGGAC
+
A?AA>AFBFFDFGFFGFGGFGFGEGBFGHHAGGEFGFHF5E5A322AFABFFFFFF3FBGF5FAFFF53F3B12F35BBFG3BFGB333B33B32BE111B4BBB1?EE?3@FG0B//?>F?F3FFHHHHHEH3/ACEGGFHHFAH2FGHGHHGHFFHG@G?FFGHDGG@@FF0FF1F11FFFG-<1D0DG0<<0<=C<DGHH0C0;;CH0C:0//0:0:00:=B09C9FFGBCBCC0C/C0.;AFA.CEE
@M05620:37:000000000-D9766:1:1101:11827:17467 1:N:0:84
GAGGCTGCTTTGGAAGAAACTCATAGATTACTGCAACAGTTCCCCCTGGACCTGGAAAAGTTTCTTGCCTGGCTTACAGAAGCTGAAACATCCTACAGGATGCTACCCGTAAGGAAAGGCTCCTAGAAGACTCCAAGGGAGTAAAAGAGCTGATGAAACAATGGCAAGTAAGTCAGGCATTTCCGCTTTAGCACTCTTGTGGATCCAATTGAACAATTCTCAGCATTTGTACTTGTAACTGACAAGCCAGG
+
>>A>A4CAFFFFBGGB44FFBGADDFGGH5FGHHF4FEFFGHFHHGEGE2FGHHGHHF2FAFGHFGHHHHHHHHG3GHG5FGHBGD@GHFGHHBFH3GHHHHGHHHHHGGGFHHHHHGHHHHGHFHFGHFHHHHC?GGGGGGHFD2GFHHHHHHH>FGGHHHGHHHHGHHHHHHHHHHHHHHHHGGGFGHHHHHHHHHHHHGHHHHHHHHGHHHHHHHHHHHHHHHHCGGGHHGGFGGGFGGGGGFEGGGG
@M05620:37:000000000-D9766:1:1101:17146:17479 1:N:0:84
GAGGCTGCTTTGGAAGCAACTCATAGATTACTGCAACAGTTCCCCCTGGACCTGGAAAAGTTTCTTGCCTGGCTTACAGAAGCTGAAACATCCTACAGGATGCTACCCGTAAGGAAAGGCTCCTAGAAGACTCCAAGGGAGTAAAAGAGCTGATGAAACAACGGCAAGAAAGTCAGGCATTTCCGCTTTAGCACTCTTTTGGATCCAATTGAACAATTCTCAGCATTTGTACTTGTAACTGCCAAGCCAGG
+
111AAAFACFBD1BGC11B1BF1B3FGE31BGGGA1A0BAFGFBHGGFE0FCGGAH1A0BBF2GEGFFHFBGHH0FG1BDGGHGCHHHH01F01DF@G00B@>BBB0FEEE/G1BGB00/10>>1BGHH1B<1G11B///?EF1221/<01GF1FDHDBF//>@/CCE0<FGGHB100.<<1>1.<.<<0<00<0C0<00;-/:G;0:CBCBC;0/;0CF00BFGGBF0;0;90;;00FF00/909EEBFG
@M05620:37:000000000-D9766:1:1101:18941:17509 1:N:0:84
GAGGCTGCTTTGGAAGAAACTCATAGATTACTGCAACAGTTCCCCCTGGACCTGGAAACGTTTCTTGCCTGGCTTACAGAAGCTGCATCCTACAGGATGCTACCCGTAAGGACAGGCTCCTAGAAGACTCCACGGGCGTACCCGAGCTGATGCAACAATGGCAAGTAAGTCAGGCATTTCCGCTTTAGCACTCTTGTGGATCCAATTGAACAATTCTCAGCATTTGTACTTGTAACTGACAAGCCAGGGAC
+
>1>AA1CAFFDD1FF11BBGFFFFBFGGF1FGHH11B0BDDFHHHGEFF0BFGHGHH10BGHHGDFFGHHHHHHF1BFGAFGHBF1BFGCGFHHHH0FBGHHFFHEGE?GHF00?FGHHGHBF11B<FHGHH0EEG/BC///1?<ACGHHHH1G1FH<FHHG01>GH1GGHFGFHHHHHHHGGGGG0CCCHHGHHHGHGHHHHBCFFGGBFG/FGGGGGGG0FGGGGGGBFGFFGGFFFF00CFF:FFFFE
@M05620:37:000000000-D9766:1:1101:2178:17511 1:N:0:84
GAGGCTGCTTTGGCAGAAACTCATAGATTACTGCAACAGTTCCCCCTGGACCTGGAAAAGTTTCTTGCCTGGCTTACAGACGCTGACTCCTACAGGATGCTACCCGTAAGGAAAGGCTCCTAGAAGACTCCAAGGGAGTAAAAGAGCTGCTGACACCATGGCAAGTAAGTCCGGCATTTCCGCTTTAGCACTCTTGTGGCTCCAATTGAACAATTCTCAGCATTTGTACTTGTAACTGACAAGCCAGGGAC
+
>>A1>AFAFFFFG1FEAGF1F1BGFDADG1GHDFF1BFGGHHHHHGGFEFGHHHH0F1BFBDFHHADGHHHAFABBGHGH0>EEGA0BFFG1GHHHBGFHHHHHHGGGFHHBE0GHHHHGHHHFGHHHHHH1<GFE/AEC1FFGGHHHH1FG10@G/FHHHHH1FH11<GH1CCGGGHH>GGFGGGBGHEHHGHHFGHG.CGGHHHHHH0C0:FGGGFGGGFGGGGGGGGGGGFGGGGGGFFGGGGGGGFE
@M05620:37:000000000-D9766:1:1101:13307:17514 1:N:0:84
GAGGCTGCTTTGGAAGAAACTCATAGATTACTGCAACAGTTCCCCCTGGACCTGGAAAAGTTTCTTGCCTGGCTTACAGAAGCTGAATCCTACAGGATGCTACCCGTAAGGAAAGGCTCCTAGAAGACTACAAGGCAGAAAAAGAGATGATGACACAATGGCAAGTAAGACAGGCATTTCCGCTTTAGCACTCTTGTGGATCCCATTGCACAATTCTCAGCATTTGTACTTGTAACTGACAAGCCAGGGAC
+
CCCCCCFCFFFFGGGGGGGGGGHHHHHHHHHHHHHHHHHHHHHHHGGGHHHHHHHHHHHHGHHHHHHHHHHHHHHHHHHHHHHHHHH5DG55BG331B3B34BEE>EGGH33?FBF/30?FF??G?333333B3//B//??BGGF22BB3BFH22@2?>@=@GH/?111110?/FC1111>..CG.FGHB1CGDD000.0<<</<0=00<:0/0<C0FH00=GG0C0;0CHGGGFBFGEGFF.99FA9C.E
@M05620:37:000000000-D9766:1:1101:8414:17598 1:N:0:84
GAGGCTGCTTTGGAAGAAACTCATAGCTTACTGCAACAGTTCCCCCTGGACCTGGAAAAGTTTCTTGCCTGTCTTACAGAAGCTGACCCATCCTACAGGATGCTACCCGTAAGGAAAGGCTCCTAGACGCCTCCAAGGGAGTAAAAGAGCTGATGACACAATGGCACGTCAGTCAGGCATTTCCGCTTTAGCACTCTTGTGGATCCAATTGAACAATTCTCAGCATTTGTACTTGTAACTGACAAGCCAGG
+
>AA>>AFBFFFFG4BFFGGGGGHHHA4DFFGHFGFBFHHHHHHHHGGGHEFGHHH2BAGHBGHHHBFGFGH3BDFDGHBF3AFGGF?3FGFFGHGHFFFGH3FFFGFFFEE?BBB3BGFHHFGHGFD3?<EGGHCF2//??CBGFH3FFFGFHHGF@@GHGHDGHC1??//CGFHHHH.>GGGHDDGGGHFHHHHCGHGGHGHHHHHFHHE0;CGHHHF<G;0FFFFGGGFGGGGGGGGGGGGGF;E?FFF
@M05620:37:000000000-D9766:1:1101:6030:17614 1:N:0:84
GATGCTGCTTTGGAAGCAACTCATAGATTCCTGCACCAGTTCCCCCTGGCCCTGGAAACGTTTCTTGCCTGGCTTACAGAAGCTGAAACATCCTACCGGATGCTACCCGTAAGGAAAGGCTCCTAGCAGACTCCAAGGGAGTAACAGAGCTGATGAAACAATGGCAAGTAAGTCAGGCATTTCCGCTTTAGCACTCTTGTGGATCCAATTGAACCATTCTCAGCATTTGTACTTGTAACTGACAAGCCAGG
+
>11>>BBBFF3DBAB1A1BB1B1DABEDF3GHFGB1GFFGHHHHHGFGA0FEHFGFF10BGCFHFDDBGHHBGH01BBBBBFF1B11BBBFGGGGH0/>?FEHHFDFGEE>EGH1>EFBFFHGHGH1BF0FGGFF1BFGECCGFBDFBGGHH1FG2@1?F<FFHH0BF<<?F<1FFGHGFFFHGGGGAEGDGDDGHDGHGG?GHHHG:;GGHFC.;CGHGCFGGGGGFGC;C;FFGGGGGGGGGG;AEFFE
@M05620:37:000000000-D9766:1:1101:8426:17615 1:N:0:84
GAGGCTGCTTTGGAAGAAACTCATAGATTACTGCAACAGTTCCCCCTGGACCTGGAAAAGTTTCTTGCCTGGCTTACAGAAGCTGAAACATCCTACAGGATGCTACCCGTAAGGAAAGGCTCCTAGACACCTCCAAGTGAGTAAAAGAGCTGATGAAACAATGGAAAGTCCATCAGGCATTTCCGCTTTAGCACTCTTGTGGATCCAATTGAACAATTCTCAGCATTTGTACTTGTAACTGACAAGCCAGG
+
A?AABBFAFFFFGGGF4GGFGGFGFFFHHBGHHHHCGGHHHHHHHGGGHEHHHHHGHHHGFGHHHHHHHHHHHHHFHHHFGHHGHHHGHGDFFH5F@GHHHHHHHH2G?1EEGHHHHHHHHHGHHHHF40?BGHHH33BBGDGGHHFGHHHHGHHHHHFGGHGG1F10@111<?GHFHGGHHHHGGGGGHGHHHEGFHBGHGHGHHGHHGF0=;CGHC;;CGCHFHHHH0GHHGGCFGGGFFGFFCEEGGG
@M05620:37:000000000-D9766:1:1101:6013:17620 1:N:0:84
GAGGCTGCTTTGGAAGAAACTCATAGATTACTGCAACAGTTCCCCCTGGACCTGGAAAAGTTTCTTGCCTGGCTTACAGAAGCTGAAACATCCTACAGGATGCTACCCGTAAGGAAAGGCTCCTAGAAGCCTCCAAGGGAGTAAAAGAGCTGATGAAACAATGGCAAGTAAGTCAGGCATTTCCGCTTTAGCACTCTTGTGGATCCAATTGAACAATTCTCAGCATTTGTACTTGTAACTGACAAGCCAGG
+
BBBBBBFAFFFFGFFGGFFFGGFHHHHHHHHHGHGGGHGGHHHHHGEFHHHHHHHFFGFGBFHHHHGHHHHHHHHHHHHHGHHGFHD3GHHBGGFHHHGFHHHHHHHHGEEFGGHHHHHHHGGHHHGGG3BGHHHHHGGHGGGHHFHFHHEHFHHGHHHHHHHHHHHGHHGHHHHHHHGHHHGHGGGGGHHFHHHHHHHHHGHHHHHGHHHGGGHHHHHHHHHHHHHHHHHGGGGGGGGFFGGGGFGGGGG
@M05620:37:000000000-D9766:1:1101:4912:17632 1:N:0:84
GAGGCTGCTTTGGCAGAAACTCATAGATTACTGCAACAGTTCCCCCTGGACCTGGAAAAGTTTCTTGCCTGGCTTACAGAAGCTGACTCCTACAGGATGCTACCCGTAAGGAAAGGCTCCTAGAAGACTCCAAGGGAGTAAAAGAGCTGATGACACAATGGCAAGTAAGTCAGGCATTTCCGCTTTAGCACTCTTGTGGATCCAATTGAACAATTCTCAGCATTTGTACTTGTAACTGACAAGCCAGGGAC
+
AAA3AAFAFFFFG4GGCFGGGGGHGHDGHCHHFGHBGFGGHHHHHGGGHFHHHHHBGGHG3DGHHDFGHHHCGBFGHHGH3FGBGH2FHGGBGHHHFHGHHHHHHGGGGHHHHFGHHHHGHHHBGHFHHHHFHHGGHGGHHFFHCFHHH2FG>2@G2FHHHHGGGHFGF1G1FFGHHHHGHGGGGGGBHHHHHHHHHHGBHHHHHHHFCCHHHHHHGHGHHHFHHGHHHHHHGGGGGGGGGGGGGGGGGGG
@M05620:37:000000000-D9766:1:1101:13696:17648 1:N:0:84
GAGGCTGCTTTGGAAGAAACTCATAGATTACTGCAACGTTTCCCCCTGGACCTGGAAAAGTTTCTTGCCTGCCTTACAGAGCCTGAACCAACTGCCAATTATCCTACATAAGGCAACCCGCATAGAAGACTCCCAAGAAGACTCCAAGGTAGTGAAACAGCTGATAGAACGATGGCCATTAACGCATTCATTCCCTCTTTGACCCACTTGTGCATCTATTTGAATAATTACTTGCATTTGAACTTGTAACG
+
BBBABAFBFFFFGCGGGGGGGGHHHHFGHHHHHHHHH22B3FGHHAEFEFHC2F2BGHBCGGDBG55BA5F11FABA53D331B?GF311BFHBH33@3344B@44F344B3FC1B1BE//>//3BG33?33B/23??B?2F3C?2BF/222<2@GG2@20211111<F<////>00>0=1<1>>-<.<00000<0//=000<:C..;CH000<0:0;000;CF;900;0000;0;99CF09;0000;00.
@M05620:37:000000000-D9766:1:1101:20385:17660 1:N:0:84
GAGGCTGCTTTGGAAGAACCTCATAGATTACTGCAACAGTTCCCCCTGGACCTGGAAAAGTTTCTTGCCTGGCTTACAGAAGCTGAATCCTACAGGATGCTACCCGTAAGGAAAGGCTCCTAGAAGACTCCAAGGGAGTAAAAGAGCTGATGAAACAATGGCAAGTAAGTCAGGCATTTCCGCTTTAGCACTCTTGTGGATCCAATTGAACAATTCTCAGCATTTGTACTTGTAACTGACAAGCCAGGGAC
+
AAAABAF3CFFFGFGGGGCGGGGHGGHBFFHHHBFBCGGGGHHHHGG2FGHHHGHHGHH3GGHHGHHHHHGHHHHHHHHFGHHHFHHHHHHHFHHHEHCGFEBGHGGGGFFHGHHFHHHGHHHHHHHHHHHHHHGGGGGH1?FHGHBHHHHHEHHHHHHHH@GHGHHHHGHHH0GGHFHHHGGGGGEHHFHHGHHHHHGHHHHEGEGGHHHHHHGHGHHCCGHHHHHHHHHHCFFFGGGFGBFEFFFGAEE
@M05620:37:000000000-D9766:1:1101:5519:17686 1:N:0:84
GAGGCTGCTTTGGAAGAAACTCATAGATTACTGCAACAGTTCCCCCTGGACCTGGAAAAGTTTCTTGCCTGGCTTACAGAAGCTGAATCCTACAGGATGCTACCCGTAAGGAAAGGCTCCTAGAAGACTCCAAGGGAGTAAAAGAGCTGCTGACACAATGGCAAGTAAGTCAGGCATTTCCGCTTTAGCACTCTTGTGGATCCAATTGAACAATTCTCAGCATTTGTACTTGTAACTGACAAGCCAGGGAC
+
AAA1A1BAFFFFG1GGGGGBB1BGHHFBADGHGGGFFFHFFGHFHGGGHHHHGGG0FGFFBFGHGFBBGFEBGBFGHDGF1BGHFG1DFFEBGHHHGHHHHHGHHGGGGHHHGGAHFFECGHEGB11B<F<CFEA/?E?FGGFHEGGFH1BGHFF@0?FHFHBCF<<FG<F1F<GFHHGFGGGCGGFGFFB<GFHHDG?0<0<GFFGB0;C0CGFFFFBBCGHHFBHFFFFG;FF0FGGBFBF.CBFFF?;
@M05620:37:000000000-D9766:1:1101:17997:17696 1:N:0:84
ACCACACCTTCTACAATGAGCCTGCTTTGGAACTCTGCCAGCTCTAGATCGGAATAGCCCACGCCTCAACTCCACCCACCTGAAGCCATCTCGTATGCCGTCTTTTGCTTGCCCAATAACTCTTCTGTTTGCCTCCTCCCTCCTTCCTTGCCTCCCGTAGCTACGCCATTTCTCACTGGTTCTCTCTTCTTCCTTTTTCCGTACTACTCTCTTCTCTCACCTCATTCTCCTTTGGAACTCTGCAGGTTCTC
+
BBBBBBBBFFFFGGGGGGBG4BBA4BFGFGBAGAGHC333B2BB555ADDAE?FF33BF3FFE1BA1BB25BFH21BFE>B?GH3B1B333BB11?EBB>1>FG4B@?GFH/FC3?2BFF43B4F444?43BB3CGBFF/GFGGE3<2222@<GHA/?>/?11</>@..<FB111<D101<FB0<0<0DD0=D00=<<CB.0...0;CFH000;0;C::GFF./000;C09;09//09=C90;CF..0CB;
@M05620:37:000000000-D9766:1:1101:17226:17727 1:N:0:84
GAGGCTGCTTTGGAAGAAACTCATAGATTACTGCAACAGTTCCCCCTGGACCTGGAAAAGTTTCTTGCCTGGCTTACAGAAGCTGAATCCTACAGGATGCTACCCGTAAGGAAAGGCTCCTAGAAGACTCCAAGGGAGTAAAAGAGCTGATGAAACAATGGCAAGTAAGTCAGGCATTTCCGCTTTAGCACTCTTGTGGATCCAATTGAACAATTCTCAGCATTTGTACTTGTAACTGACAAGCCAGGGAC
+
AAAAAABA@FFFFGGGGGG1BAGFFHHD3GFFHGFHFFHGEHHDHGEFEEGFGGFGAF0BBBEH2GABGE1GHHFHHFHGHHHFFHHHHGFHFHHHHHHHHHGGGGGGGFGGGHHHHHHGFFGFGHHGHHGHCFFGGGEFFDGHEHHFHHGHHHFFHGHEHFFGGHHFH<GGF<FEGGFHFCCCCCFHG1GGCFHF=C.DCGFBFGHHHFCHGC0CGHHFFHHGHHGHHHFGCFFGGG0BFFGGGGGECEA
@M05620:37:000000000-D9766:1:1101:7366:17772 1:N:0:84
ACCACACCTTCTACAATGAGCTGCGTGTGGCTCCCGAGGAGCACCCCGTGCTGCTGACCGAGGCCCCCCTGAACCCCAAGGCCAACCGCGAGAAGATGCCCAGGTGAGTGGCCCGCTACCTCTTCTGGTGGCCGCCTCCCTCCTTCCTGGCCTCCCGGAGCTGCGCCCTTTCTCACTGGTTCTCTCTTCTGCCGTTTTCCGTAGGACTCTCTTCTCTGACCTGAGTCTCCTTTGGAACTCTGCAGGTTCTA
+
ABBBBBBBFFFFGGEGGGGGGGGHGGGGHGHHHGGGGGGGGHHHHGGGEGGGBFGEGHHGEFGGGGGGGGFHFHHGGGEGAGHH/FE?DFDCDGGHHHFFHHEFHHHHHHGGHFGGGGGHGHHHHHGDGFFFHFGGGGHGHHGHHGGGGFGGGGGGGFGGFGGGGGFFFFFFFFFFFFF9FFFFFFFFFFFFFFFFFFFFFFFFFFFFFFFFFFFFFFFFFFF/BFFFFFFFFFFFFFFFFFFFF?FBFF;
@M05620:37:000000000-D9766:1:1101:8254:17803 1:N:0:84
GAGGCTGCTTTGGAAGAAACTCATAGATTACTGCAACAGTTCCCCCTGGACCTGGAAAAGTTTCTTGCCTGGCTTACAGAAGCTGAATCCTACAGGATGCTACCCGTAAGGAAAGGCTCCTAGAAGACTCCAAGGGAGTAAAAGAGCTGATGACACAATGGCAAGTAAGTCAGGCATTTCCGCTTTAGCACTCTTGTGGATCCAATTGAACAATTCTCAGCATTTGTACTTGTAACTGACAAGCCAGGGAC
+
AAA3AAFBFFFFGGGGGGGGGGHHHHFHHHHHGHHHFHHHHHHHHGGGHHHHHHHFGHHHFGHHHHHHHHHGGGHHHHGHFHHHHHD5FGBFFHHGHFHHHHHHHGGGGHHHHHFGHHHGHHGHFGGHHHHHHHGGHCGGHHHGGFFHHFFHH2@@2<DGFHHFFFDGHGGDGHFHHHHHHFGGGGF1DFHHHHHH0GEHHHHHHHHHFHH:CGFHHHHHHHHHHFHHHHHHHHGGGGGEFFFEGGGGGGE
@M05620:37:000000000-D9766:1:1101:9402:17808 1:N:0:84
GAGGCTGCTTTGGAAGAAACTCATAGATTACTGCAACAGTTCCCCCTGGACCTGGAAAAGTTTCTTGCCTGGCTTACAGAAGCTGAAACATCCTACAGGATGCTACCCGTAAGGAAAGGCTCCTAGAAGACTCCAAGGGAGTAAAAGAGCTGATGAAACAATGGCAAGTAAGTCAGGCATTTCCGCTTTAGCACTCTTGTGGATCCAATTGAACAATTCTCAGCATTTGTACTTGTAACTGACAAGCCAGG
+
CBCCCCFCFFFFGGGGGGGGGGHHHHHHHHHGHHHHGHHHHHHHHGGGGHHHHHGGFGGHFGHHHHHHHHHHHHHHHFHHHHHFHHHHHHHHHHHHHHHEHHHHHHHHGGGFHHGHHHGHHHGHHHGHHHHHHHFHHGGHGGGFHHGFHHHHHHHHHHFHHHHHHHHG1FHHHHHHHHHHGHHHGGDEFHHGHHHHGFHHHGGHHHHHHHHHFGHHHHHHHCHGHHHHHFHHHGGGGGGGGGGGGFEGFGG
@M05620:37:000000000-D9766:1:1101:6298:17864 1:N:0:84
GAGGCTGCTTTGGAAGAAACTCATAGATTACTGCAACAGTTCCCCCTGGACCTGGAAAAGTTTCTTGCCTGGCTTACAGAAGCTGAAACATCCTACAGGATGCTACACGTAAAGACAGGCTCATAGAAGCAACCAAGTAAGAAAACTGGCTGAAGAAACAATGGCAAGTCAGGCAGGCCTTTCCGAGTTAGCACTCTTATGGATCCAATTAAACAATACTCAGCATTTGTCCTTGTAACTGACAAGCCAGG
+
BABBBBFBFFFFGGGGCGGFGGHHHHHFD5GHHHHGFGHHFHHFHGGGGEHHHHHHHFFFFFHHHHHHHHGHHHHHHFHHFHHFHHHHH33FHFFGGGF133B343@2?BGF1B3B3?1/003444?3?FF30?/FH34B443B22232/2/B2BB22@2/22@2FGGDFHH0FH///F11>11..-<<1=D00</0=0=0/D00/0<0:0;0::.00:00:0/0=000<0;000=0FG000=FGC..;..
@M05620:37:000000000-D9766:1:1101:11537:17876 1:N:0:84
GAGGCTGCTTTGGAAGAAACTCATAGATTACTGCAACAGTTCCCCCTGGACCTGGAAAAGTTTCTTGCCTGGCTTACAGAAGCTGAATCCTACAGGATGCTACCCGTAAGGAAAGGCTCCTAGAAGACTCCAAGGGAGTAAAAGAGCTGATGAAACAATGGCAAGTAAGTCAGGCATTTCCGCTTTAGCACTCTTGTGGATCCAATTGAACAATTCTCAGCATTTGTACTTGTAACTGACAAGCCAGGGAC
+
>>1>AAFAFFFFGGG11BABAF1FDFGGH1FHHGF1GGBDFGFHHGEFE0FGHHHHHB0GHHHHFGGHHHHHHHF1FGGAGHHEFGGHHHHHHHHHBGHHHHHHHGGGGHHHGHHHHHHGHHHHHHGHHGHHHHGG/EEHGDGHFGGHHHHHHHHHHFHHHGGHGHHHHGHGHCGHHHHHHGGGGGHHGHHHGHHHGHGHHHHFGHHHHHHHHHHGHHHHHHHHHHHHHHHHHHGFBFBFGGGGGGGGGGE
@M05620:37:000000000-D9766:1:1101:11753:17912 1:N:0:84
GAGGCTGCTTTGGAAGAAACTCATAGATTACTACAACAGTTCCCCCTGGACCTGGAAAAGTTTCTTGCCTGGCTTACAGAAGCTGAATCCTACAGGATGCTACCCGTAAGGAAAGGCTCCTAGAAGACTCCAAGGGAGTAAAAGAGCTGATGAAACAATGGCAAGTAAGTCAGGCATTTCCGCTTTAGCACTCTTGTGGATCCAATTGAACAATTCTCAGCATTTGTACTTGTAACTGACAAGCCAGGGAC
+
A>AAAAC>CFFFGGGGGBGAF1GHHFFFAE1FDFFFCECFEGGFHGCFEFFBFGGFFHBCBDGHHGFHHGFEFGFHHGHHFGHHEGEFFGDGFGH0BGHGE2FFGEEGGGGHFGG0CFGFGHHGHHHGHFHHHBEFAEFFDGGGCGBGFFGHG@F1@GHGHHFGGFDGH<DGFFBEGFDGFAAACFFGEFGHEBD0=0.<CHHHHGHFEHFFGFGCHHHFFFCGHHFHGHGGCGEGGGGFBFA.CFF.AE.
@M05620:37:000000000-D9766:1:1101:18441:17912 1:N:0:84
GAGGCTGCTTTGGAAGAAACTCCTAGATTACTGCACCCGTTCCCCCGGGACCTGGAAAAGTTTCGTGCCTGGCTTGCAGAAGCTGAATCCTACAGGATGCTACCCGTAAGGAAAGGCTCCTAGCAGACTCCAAGGGAGTAAAAGAGCTGATGCAACAATGGCACGTACGTCAGGCATTTCCGCTTTAGCACTCTTGTGGATCCAATTGAACAATTCTCAGCATTTGTACTTGTAACTGACAAGCCAGGGAC
+
AABBBBFBFFFFGGGGGGFGAF4F45B56BFHHHHBF2AAB2FGH22AEEEAFG1FGHHHFGDD1F?1FDGHHHC/1GEBFGHH33FFEGGE3FB313BB3BFBGGGG/GF?330?GGG?GDF1?BF011BFBGGGAE?0122@/?FGHHHH1F1FG.FHHH<1<FH.-CGEAGHHHHHHHGGGGG0CGCGHHHHGHHGFEGFGGGFGGCFFFGGFFFFGGBFGGGGGGFFGGGFFGFFF//;AEBFFFFF
@M05620:37:000000000-D9766:1:1101:7300:17925 1:N:0:84
GAGGCTGCTTTGGAAGAAACTCATAGATTACTGCAACAGTTCCCCCTGGACCTGGAAAAGTTTCTTGCCTGGCTTACAGAAGCTGAAACCTACAGGATGCTACCCGTAAGGAAAGGCTCCTAGAAGAATCCAAGGGAGTAAAAGAGCTGATGACACCATGGCAAGTAGGTACGGCATTTCCGCTTTAGCACTCTTGTGGATCCAATTGAACAATTCTCAGCATTTGTACTTGTAACTGACAAGCCAGGGAC
+
CBCCCCFCFFFFGGGGGGGGGGHHHHHHHHHHHHHHFHHHHHHHHGGGGHHHHHHHHHHHHHHHHHHHHHHHHHGHHFHHHHHHHHH3BBF33F@3BB323BFHGG>EGHHHHFB0/?B?FGFDG3F33E3FGGGA?//BBFGHG222?FGGG2@2/?<G2CG2/<F111<</CGCCEHGFG.C..=00<DHBD0D00.<FCBCHGH00:C0/0:CGCG:CGGFFFBFF0;C;F0FGGGBF;FFGGFE.?.
@M05620:37:000000000-D9766:1:1101:25501:17931 1:N:0:84
GAGGCTGCTTTGGAAGAAACTCATAGATTACTGCAACAGTTCCCCCTGGACCTGGAAAAGTTTCTTGCCTGGCTTACAGAAGCTGAATCCTACAGGATGCTACCCGTAAGGAAAGGCTCCTAGCAGACTCCAAGGGAGTAAAAGAGCTGATGAAACAATGGCAAGTAAGTCAGGCATTTCCGCTTTAGCACTCTTGTGGATCCAATTGAACAATTCTCAGCATTTGTACTTGTAACTGACAAGCCAGGGAC
+
>1>AA@CAFF3D1FGB11BBEE1FBFFGHFHHHHGDFBG1DGGHHGEFGCHFGFHFGHHFBDFHDDEHHHHHGFHHHHFFGFG1FHHFHHHFFHHFFGHHHHGGHEF?EGFFBGGFHGHGHHH1BFFHHHHHFFEGHEGGF22G/FGBGHFFBGEHB/FGFG0@FFGGHFGGHGFHFFGHHGG.CGFHGBDGFDHHH0.<0CF0C=DGFFFFFC:GFGF::C00CGC0GHHHCBF;FGEBFB.AEFAAA.9
@M05620:37:000000000-D9766:1:1101:11684:17967 1:N:0:84
GAGGCTGCTTTGGAAGAAACTCATAGATTACTGCAACAGTTCCCCCTGGACCTGGAAAAGTTTCTTGCCTGGCTTACAGAAGCTGAATCCTACAGGATGCTACCCGTAAGGAAAGGCTCCTAGAAGACTCCAAGGGAGTAAAAGAGCTGATGAAACAATGGCAAGTAAGTCAGGCATTTCCGCTTTAGCACTCTTGTGGATCCAATTGAACAATTCTCAGCATTTGTACTTGTAACTGACAAGCCAGGGAC
+
BBBABBFBFFFFGGFGFGGFGGHHFHFHHGHHGGHFFGHHHHHHHGGGHGHHHHHBGHHHBGHHHHGHHHHGHGHHHHHG3GHGHHFGHHHHHHHHGHHHHHHHHGGGGHHHHHFHHHHGHHGHHGHHHHHHHFGEHGGGHHHFGHHHHHHHF2FFFHHHHHHHGHGHHHHHHHHHHHHHHGGGGGHFHHHHHHHBDGFHHHHHHHHFHHHHHHHHHFHHHFHHHHHHHHHGGHGGGGGGFGFGGGGGGGG
@M05620:37:000000000-D9766:1:1101:13811:18002 1:N:0:84
GAGGCTGCTTTGGAAGAGCACACGTCTGAACTCCAGTCACCTGAAGCTATCTCGTATGCCGTCTTCTGCTTGAAAAAAAAAAAAACAAATCAGCAGCTAGGCTTTGAGCGTCGGTATATTTTAGTTGGGGAGGCGTGGGGCGGTGGAGCACGTACGTTATCGACGGTGAGGGTTCTGAGCCCTGATGGGGGGCGGAGTGGCTGTTTGGCTCCGGTGCGACCCAATGGCTATGCAGAGACCTGCCGTTTGAT
+
AAABBBFBFFFFGGGGGGGGGGHGHHHGGGHHHHHGGHGHHHHGHHHH5FFGHHGGHHFHGAEGGHHFHHGHGHHHFCG>>>>>>/?/0B3?3330233302BB22?/2</?<B/?F1??11?01111>-<-A.<.<--:.----:.;/;.-./;99/../..9--.9.;..9.;//////....///..-9---;9...;..;///.;//..--99-.-9-;..//..///////...;9...-.;/.//
@M05620:37:000000000-D9766:1:1101:12412:18031 1:N:0:84
GAGGCTGCTTTGGAAGAAACTCATAGATTACTGCAACAGTTCCCCCTGGACCTGGAAAAGTTTCTTGCCTGGCTTACAGAAGCTGAATCATACAGGATGCTACCAGTAAGGACAGGCTCCTAGAAGACTCCAAGGGAGTAACCGAGCTGATGAAACAATGGCAAGTAAGTCAGGCATTTCAGCTTTAGAACTCTTGTGGATCAAATTGAACAATTCTAAGCATTTGTACTTGTAATTTACAAGCCAGGGAC
+
A>AAAAFAFFFFFEGGFGGGGGHFFHGHHGHHHHGFHHGHGHHHHGGGHGHHHGHBGHBGBGHHHGGHHHHHGHGEHHHHFHHHHFDGG5@D53B3B33B@GF2@333@@B31211?11?FHF3B3E3FG333?/<?/?B443/>/>CHGFDF2F2<F22@2@<?1??F?FFFHFGH1<11>11>F11111>F1G1G0.<0<.000=0D0C0CDCG000;CC0000<0;CC0C0C0:009;00../9....
@M05620:37:000000000-D9766:1:1101:24594:18050 1:N:0:84
ACCACACCTTCTACAATGAGCTGCGTGTGGCTCCCGAGGAGCACCCCGTGCTGCTGACCGAGGCCCCCCTGAACCCCAAGGCCAACCGCGCGAAGATGCCCAGGTGAGTGGCCCGCTACCTCTTCTGGTGGCCGCCTCCCTCCTTCCTGGCCTCCCGGAGCTGCGCCCTTTCTCACTGGTTCTCTCTTCTGCCGTTTTCCGTAGGACTCTCTTCTATGACCTGAGTCGCCTTTGGAACTCTGCAGGTTCTA
+
A3AABBBABFFFFGGCFG5BGFFHGEGAA2CBFAFEEEEGDHHHHGGEFEGGFHGHHHHGGGCEGGGGGECGBGHGGGGHGHGHHGGGGGBDGGGCHHHHHFFG?CGF11FGAGGGGCDHHGHHHHHHGGGGHGGGGGHGGGGGGGGGGGGGGGGGGB9;BGFFBBFBBFFFFFFFFFFFFFFFFFFF/9;FFB;DFFFFFFFDF/FFFFFFFFF/;F9FFFF/BBB--ADFFFFEFFFFFEFFFFFFFFB
@M05620:37:000000000-D9766:1:1101:6297:18063 1:N:0:84
GAGGCTGCTTTGGAAGAAACTCATAGATTACTGCAACAGTTCCCCCTGGACCTGGAAAAGTTTCTTGCCTGGCTTACAGAAGCTGAATCCTACAGGATGCTACCCGTAAGGAAAGGCTCCTAGAAGACTCCAAGGGAGTAAAAGAGCTGATGACACAATGGCAAGTAAGTCAGGCATTTCCGCTTTAGCACTCTTGTGGATCCAATTGAACAATTCTCAGCATTTGTACTTGTAACTGACAAGCCAGGGAC
+
BABABBFBFFFFGGGGGGFFGFHHHHFGFHHHHHGGFHHHHHHHHGEGHHHHHGHBFGHHFGHHHHHHHHHHHHFGHHHHFHHHHHB5DFGFHHHHGHHHHHHHHGGGGHGGHHF1GHHGHHHDGGFFGHFFFHGGHFECGHGGFGFHHHHHH2@F2?FHHHFHG1<1DD11?GHHEFHHGGGGGGGGHGGHFHHFDGG00GHHHHHHHHHFGHHGHHHHHHHHHHHHGHHHHGGGGGGFFGGGGGGGGGE
@M05620:37:000000000-D9766:1:1101:22168:18087 1:N:0:84
GAGGCTGCTTTGGACGAAACTCATAGATTACTGCAACAGTTCCCCCTGGACCTGGAAAAGTTTCTTGCCTGGCTTACAGAAGCTGAATCCTACAGGATGCTACCCGTAAGGAAAGGCTCCTAGAAGACTCCAAGGGAGTAAAAGAGCTGATGAAACAATGGCAAGTAAGTCAGGCATTTCCGCTTTAGCACTCTTGTGGATCCAATTGAACAATTCTCAGCATTTGTACTTGTAACTGACAAGCCAGGGAC
+
AAAAAAFAFFDFGF1AEEAAGGHHHFGFGHHHHBBGFHGHHGGGHGEFEGGGHHFGB10BBGHHHHGBBGGBBGHEBBFHHHFGHFF@DFGGFBBB>11BBFGGG?E/EB1BFFBBFEFFBFGFHFGHFGHHE1??<A?FDGHDF<01FDGHEDF@0F@<?FFFF?DDG?@FGF?FFDGHF?..>C==G00</DG0=0<<BGH0G0;CH0:0C;000;C</;::00;0;FFB0=C;BB0:0B..9/.;A.9
@M05620:37:000000000-D9766:1:1101:6077:18191 1:N:0:84
GAGGCTGCTTTGGAAGAAACTCATAGATTACTGCAACAGTTCCCCCTGGACCTGGAAAAGTTTCTTGCCTGGCTTACAGAAGCTGAAACAACTGCCAATGATACCCTTAAGGAAACTCTCCTAGAAGAAACCAAGGTAGTAAAATAGCTGATGGAAAAATGGCAGATAAAACAGGCGCATGCGAGTTAGGCATCTCCTGTCTCCAATTCAACAATTCCCAGCATATGAACTTGCAACTGACAAGCCAGGGA
+
AABBBBFBFFFFGGGGGGGGGGGHFHHHHGHGHHHHHFHHHHHHHGGGHHHHHGHGGHHHHHHHHHFHHHHHHHHHHHHGHHHHHHHHHFFGHHHHHGHH3BB4FG33BGBGG333334BF3?4B3?BG3B0F/B/?BF3B4BG4B33BF22322B?CG0?FG2//22@22@C2/?/////1<<-AA=F011=/=000/0/<00<CDG00000.0:00<G0./00000<0C0B090;/B0/00.;./9..;
@M05620:37:000000000-D9766:1:1101:7100:18192 1:N:0:84
GAGGCTGCTTTGGAAGAAACTCATAGATTACTGCAACAGTTCCCCCTGGACCTGGAAAAGTTTCTTGCCTGGCTTACAGAAGCTGAATCCTACAGGATGCTACCCGTAAGGAAAGGCTCCTAGAAGACTCCAAGGGAGTAAAAGAGCTGATGAAACAATGGCAAGTAAGTCAGGCATTTCCGCTTTAGCACTCTTGTGGATCCAATTGAACAATTCTCAGCATTTGTACTTGTAACTGACAAGCCAGGGAC
+
>AAAAAFAFFFFGGGF44BGGGFHHFFGGHHHHH4FFCFFGHHHHGGGEGHFHHGGH3FFBGHHHGHHHHHHHFHFHHHHFHHGHHDFGGHGHHHHFHHHHHHHHGGGGHHHHFGHHHHGHHHHGHHHHHHFGHGGAEGGHFFGFHHHHGGGG1FGHHHHHGGFGHBFGGGDHFGGHHHHHGGGGGHFHFHGHHHHHHGHHHHGHHHHGHHHHHHHHHGGHHHGGHHHHHHHHHGGGGGGGGGGGGGGGGG
@M05620:37:000000000-D9766:1:1101:13520:18207 1:N:0:84
GAGGCTGCTTTGGAAGAAACTCATAGATTACTGCAACAGTTCCCCCTGGACCTGGAAAAGTTTCTTGCCTGGCTTACAGAAGCTGAATCCTACAGGATGCTACCCGTAAGGAAAGGCTCCTAGAAGACTCCAAGGGAGTAAAAGAGCTGATGAAACAATGGCAAGTAAGTCAGGCATTTCCGCTTTAGCACTCTTGTGGATCCAATTGAACAATTCTCAGCATTTGTACTTGTAACTGACAAGCCAGGGAC
+
BAACCBFBFFFFGGGGGGGGGGFHHHHHHHHHHHHGGGGGHHHHHGGGHHHHHHHHHHHHGHHHHHHHHHHHHHHHHHHHHHHHHHHHHHHHHHHHGHHHHHHHHGGGGHHHHHHHHHHGHHHHHHHHHHHHHHGGHGGHHHHHGHHHHHHHHHHHHHHHHHHHGHHHHHHHHHHHHHHHHGGGGGHHHHHHGHHHHHGHHHHHHHHHHHHHHHHHHHHHGHHHHHHHHHHHHHGGGGGGGGGGGGGGGGG
@M05620:37:000000000-D9766:1:1101:17439:18213 1:N:0:84
GAGGCTGCTTTGGAAGAAACTCATAGATTACTGCAACAGTTCCCCCTGGACCTGGAAAAGTTTCTTGCCTGGCTTACAGAAGCTGAATCCTACAGGATGCTACCCGTAAGGAAAGGCTCCTAGAAGACTCCAAGGGAGTAAAAGAGCTGATGAAACAATGGCAAGTAAGTCAGGCATTTCCGCTTTAGCACTCTTGTGGATCCAATTGAACAATTCTCAGCATTTGTACTTGTAACTGACAAGCCAGGGAC
+
AAABBBFBFFFFGFGGFGGGGGHGHHHHHHHFHHCHHHHHHHHHHGGGGHGHHHHHHHHHHHHHHHHHHHHHHHHHHHHHHHHHHHHHHHHHHGGFHHHHG@FHHEE?EG3FEHFAGEEFHHHHHHHFBGFGHDEGEGECDGHHGG2BFGHHGFGGCGFFHHHHGHFHBGFFFHHHHHE1GDFGFGHHH1<FGGHF<<.<<CHHHHH<0D00;CGHGFF0CCGHHGHHCGFG:CFFGGBB9FAAAFCG?EG
@M05620:37:000000000-D9766:1:1101:14011:18237 1:N:0:84
GCGGCTGCTTTGGAAGAAACTCATAGATTCCTGCCACAGTTCCCCCTGGCCCTGGAACCGTTTCTTGCCTGGCTTCCAGAAGCTGCATCCTACAGGATGCTACCCGTAAGGAAAGGCTCCTAGCAGCCTCCAAGGGCGTCACAGAGCTGATGCAACACTGGCACGTAAGTCAGGCATTTCCGCTTTAGCACTCTTGTGGATCCAATTGAACAATTCTCAGCATTTGTACTTGTAACTGACAAGCCAGGGAC
+
>1AAA>AAFFDDBGFA11BFBF1B3DGHH3DGGHA1BBBBAFHHHG/B/0BBA0/BB1/ABEGGDDAFGHHHHH00FGH1FGH111BFGFBDGHHG0BGHHEBFG?EE/>B100BGHH<FH1B11B0?GHHH1FFE/>>///1@<@GHHHFH1F1FF/<1F<>1>FG0<>GHG0CGHHHHHGGGGG0GCGHHGHHHGHGFHHGB:CGFFFGGFGG0;FGGG0CFGGGGGBFGGGBFFFFB0;.;AC-AFFE
@M05620:37:000000000-D9766:1:1101:9275:18242 1:N:0:84
GAGGCTGCTTTGGAAGAAACTCATAGATTACTGCAACAGTTCCCCCTGGACCTGGAAAAGTTTCTTGCCTGACTTACAGAAGCTGAAACATCCTACAGGATGCTACCCGTAAGGAAAGGCTCCTAGAAGACTCCAAGGGAGTAAAAGAGCTGATGAAACAATGGCAAGTAAGTCAGGCATTTCCGCTTTAGCACTCTTGTGGATCCAATTGAACAATTCTCAGCATTTGTACTTGTAACTGACAAGCCAGG
+
BBBBBBFBFFFFGGGGGGGGGGHHHHFHHHHHHHHHHHHHHHHHHGGGHGHHHHHGHHHHBGHHHHHHHHHHHHHHHHHHHHHHHHGHHFFHHFHHBGBGHHGHHHFHGEE?BBGFHEFHFHGHHFFFHHHGHHHHHFEHGCGHGHGGFGGHHHHHFGDHHFFFFF2/FGEFDGFHHHEHFHFGDECECDDFHHHHHHBGCDBGHHHFGFF0:CGGHCCGFGBGHHFG0GC0GGBFFFBFBFFBF.AAFFA
@M05620:37:000000000-D9766:1:1101:17793:18290 1:N:0:84
AGTGCCAGCTCTCAATCGCACAGGGGACCCAGGGCCTGGCCCCTCCATCCAGAAAACCTATGACCTCACCCGCTACCTGGAGCACCAACTCCGCAGCTTGGCTGGGACCTATGTGAGTATCCAGCGTAGGAATCTGGGAGTTGGGGAGGAGTGAGGAGTTGGGGAAAGACAGTCCTAACCGTGGAGGGTTCTGGTAAATGATGGGGTGAGGAGGGGCTCTTTGGCTCCCACCAGTCCCCCTGTCTGGTCTA
+
BCAACFFFCFFFGGGGGGGGGGHHGGGGGGHHGGGGGGHHHHGHGGHHHHHHHHHHHGHGHHHHHHHHHHHGGGGGHHGHHHHHHHHHGHHHGGGGGHHHGHFGGGHHGHGHHHHGHHHHHHHHHGGGGGHHHHHHHHHGGHHGGGGGGGGHHGHHHGHHHGGGGGHHHHGHHHHHHHHHGGGGGGGGEGGGGGGGGGGGGGGGGGFFFFFFFFFFFDFFFFFFFFFFFFFFFFFFFFFFFFFFFFFFFFB
@M05620:37:000000000-D9766:1:1101:18032:18301 1:N:0:84
GAGGCTGCTTTGGAAGAAACTCATAGATTACTGCAACAGTTCCCCCTGGACCTGGAAAAGTTTCTTGCCTGGCTTACAGAAGCTGAAACATCCTCCACGATTCTACCAGTAAGGAAAGGAGACTAGAAGACTCTAAGAGAGTAAAAGAACTGATGAAACAAAAGCAAGTAAGTCAGGCATTACCACTCTAGCACACTTAAGGACCCAATTGAAAAATTCTGAACATTTGTACTAGTAACTAAAAACCCAGG
+
A?AA>AFAFBDBGA5BAGBGGGHHHFGHHGFGHGBFFHFHHDDGFEEAEFBFHHGBB3AGBFHDGFGBBG3GHHH33ABGGHAFGB@FBFGG333BE21>?1B4BB@3@3@B4@33B?A2???GH3BBB?B333BB43BFD34BFDHG02B2BBB3?BBFF00<0@FB@@D2FFGGGHAHH11?1?<0>1F11>0>0111111.<<<CGG<0=0=..:0;0:0;0;0<0<;:000<;0:C0000;....9;
@M05620:37:000000000-D9766:1:1101:18050:18301 1:N:0:84
GAGGCTGCTTTGGAAGAAACTCATAGATTACTGCAACAGTTCCCCCTGGACCTGGAAAAGTTTCTTGCCTGGCTTACAGAAGCTGAAACAACCGACAGGATGCTCACCGTACGGCAAGGATCCTAGAAGACTCACAGGGCGTCAACGAGCTGATGCAACACTGGCAAGTAAGTCAGGCATTTCCGCTTTCGCCCTCTTGTGGATCAAATTGAACCATTCTAAGCATTTGTACTTGTAACTGACAAGACAGG
+
BBBBBBFBFFFFGGGGGCGGGGFHFGHHHHHHHHHHHHHHHHHHHGGGGHHHHHHHHHHHGHHHHHHHHHHHHHHGHHHHHHHHHHHHHH1B1>EEG/1BFG2334BF1B/?E/></F/0332?B3BB32FGF2B23?//></?/1?//<E1<G11>><0.1>0GHHGHGHGBGHHHHH0GHHBDGG.C0:E.;9CFGBBF?CCF.;CFGGG0BEA0;9F090/;FG;99;9F9BF//;/9;;BB.:F/FF
@M05620:37:000000000-D9766:1:1101:10380:18347 1:N:0:84
GAGGCTGCTTTGGAAGAAACTCATAGATTACTGCAACAGTTCCCCCTGGACCTGGAAAAGTTTCTTGCCTGGCTTACAGAAGCTGAAACATCCTACAGGATGCTACCCGTAAGGAAAGGCTCCTAGAAGACTCCAAGGGAGTAAAAGAGCTGATGAAACAATGGCAAGTAAGTCAGGCATTTCCGCTTTAGCACTCTTGTGGATCCAATTGAACAATTCTCAGCATTTGTACTTGTAACTGACAAGCCAGG
+
>>AAAAFAFFFFGGGG4BFGFGGHHGHHHFGHHH4AFFFFGHHHHGEFEEGHHHHHHB2BFHHHEHGHHHHHHHG3GFHGHHHGHDHHHGHHHGHH3GHEHHHHHHHHGGGGHHHHHHHHHHGHHHHHHHHHHHHFHGGHGGHHHHHGHHHHGHHHHHHHHHHGHHHGHHHHHHHHHGHHHHHHGGGFGHHHHHHHHHHHHGHHHHHHHHHHHHHHGHHHHHEHHHHGFHHHHGGGGGGFGGGGGFGGGGG
@M05620:37:000000000-D9766:1:1101:4603:18352 1:N:0:84
GAGGCTGCTTTGGAAGAAACTCATAGATTACTGCAACAGTTCCCCCTGGACCTGGAAAAGTTTCTTGCCTGGCTTACAGAAGCTGAATCCTACAGGATGCTACCCGTAAGGAAAGGCTCCTAGAAGAATCCAAGGGAGTAAAAGAGCTGATGACACCATGGCAAGTAAGTACGGCATTTCCGCTTTAGCACTCTTGTGGATCCAATTGACCCATTCTCAGCATTTGTACTTGTAACTGACAAGCCAGGGAC
+
A>>A?ABAFFFFGAGGCFFGGGGBBG5GHFHFGHGFHAGHHHHHHGGE2AFGHGA2AB2BBBFHHHHGHHH1GHHHHGGFFEF3CGF5DBFFGBC3BB32BEGFHGGGEFGF3BBFHGHGHHEGBFF3BFB??BE?F/??FFDGG00GFHHF2@@G<GGFFGHFFG11?F11CDDGGHH1>><D?FF0DGDGGHHHGGDDFHHHHGHFC0;/:CGFG00CFHHFHFGFFBFFGG0FFFGBFBA99BF?AA9
@M05620:37:000000000-D9766:1:1101:15320:18365 1:N:0:84
GAGGCTGCTTTGGAAGAAACTCATAGATTACTGCCACAGTTCCCCCTGGACCTGGAAAAGTTTCTTGCCTGGCTTACAGAAGCTGAAACATCCTACAGGATGCTACCCGTAAGGAAAGGCTCCTAGAAGACTCCAAGGGAGTAAAAGAGCTGATGAAACAATGGCAAGTAAGTCAGGCATTTCCGCTTTAGCACTCTTGTGGATCCAATTGAACAATTCTCAGCATTTGTACTTGTAACTGACAAGCCAGG
+
A1AAAAFAFFFFGGGG1GFFFGFGHGHGHFGHHH01BGBBGGHHHGFFE0FGGHAGH10BGHHHGHHGHHHHHHB1BGHFGHHBF1BGHFFGHGHH1GHHHHHHHHHHGGGFHHGHHHFHHHGHHHFHHHHHHH11FFG<EG01F2F<GHHHBGH2FFGFCGHHHHHGHHHHHHHHHHHHHHHHGGGGGHHHHHGHHHHHHGHHHHGHHHHHHHGGGHHHHFHGGGH<C;CFGGGFGGGGGFFGGFEGGGG
@M05620:37:000000000-D9766:1:1101:10674:18373 1:N:0:84
GAGGCTGCTTTGGAAGAAACTCATAGATTACTGCAACAGTTCCCCCTGGACCTGGAAAAGTTTCTTGCCTGGCTTACAGAAGCTGAAACATCCTACAGGATGCTACCCGTAAGGACAGGCTCCTAGACGACTCCAAGGGAGTAAAAGAGCTGATGAAACAATGGCAAGTAAGTCAGGCATTTCCGCTTTAGCACTCTTGTGGATCCAATTGAACAATTCTCAGCATTTGTACTTGTAACTGACAAGCCAGG
+
BBBABCFBFFFFGGGGGGGGGGHHHHHHHGHHFHHGGHHHHHHHHGGGHGHHHHHBGHHHBFHHHFGHHHHHHGHHHHHHFHHHHHGGHHHHHH5FGHHFHHHHHHHHGEFE1FG1BFFGFHGHFFG3//<?EGHHH/FGGFGHHHFGHHHHHHHGGGHFHGHHF01/=111FFDGHFHFHHHHDDGGGGFHHHHFFDFFHGHGGHHHF0;GCCCGHBGFGG0BGGGGFGFFFFFGGGGFFFFFF.AEGGG
@M05620:37:000000000-D9766:1:1101:6941:18401 1:N:0:84
GAGGCTGCTTGGAAGAAACTCATAGATTCCTGCAACAGTTCCCCCTGGCCCTGGAAAAGTTTCTTGCCTGGCTTACAGAAGCTGAATCCTACAGGATGCTACCCGTAAGGAAAGGCTCCTAGAAGACTCCAAGGGAGTAAAAGAGCTGATGAAACAATGGCAAGTAAGTCAGGCATTTCCGCTTTAGCACTCTTGTGGATCCAATTGAACAATTCTCAGCATTTGTACTTGTAACTGACAAGCCAGGGACA
+
AAB?AAFAFFFBGBABA4FGGGFHHFFH5BDGHGEEGGDGFHGHGGGHBAFHHHHFHHFE5DGHHGHHHGHGHBBGFHGHHHHHHHGGHFHFHHHHHHHHHHHHGGGGHHBFGGFHGHGHHH3GHHHHHHB?FEGHGGBGHHGFHGHHHHHHH2FGCGHHHHHGHFDHHH1FFGHHGHGHGGGGGGFHHHHGHHHHHGEHHHHHHHHHBGGCGHHHHGHHGHHHHHHHHHHHFGGGGFGFFGGGGGGGGGG
@M05620:37:000000000-D9766:1:1101:16584:18405 1:N:0:84
AGTGCCAGCTCTCAATCGCACAGGGGACCCAGGGCCTGGCCCCTCCATCCAGAAAACCTATGACCTCACCCGCTACCTGGAGCACCAACTCCGCAGCTTGGCTGGGACCTATGTGAGTATCCAGCGTAGGAATCTGGGAGTTGGGGAGGAGTGAGGAGTTGGGGAAAGACAGTCCTAACCGTGGAGGGTTCTGGTAAATGATGGGGTGAGGAGGGGCTCTTTGGCTCCCACCAGTCCCCCTGTCTGGTCTA
+
AA>>AFFC?FFFG1GF1FEAE?G0FCC0AEGFA0EE/FGG0GGCEGGBGFCHBCFGHGHCGGEHHGHFHCCEE/EEHFGHBFHHHHAEEHFFAGECGHFGCHBFGGGHGHHGFG2FBGHHHFDD0<EEGGFGFHHF<FFF?FD<CCA<C<EG<0<CCEGCG/@CC:CC:GFGCCHF:CGHGGA@9;.@GFFGG09BBBFFFBFBGGA@EAABBB--@@A/B/FFFFFFABFAAFFFFFFB>EFFFFFFFF/
@M05620:37:000000000-D9766:1:1101:12276:18418 1:N:0:84
GAGGCTGCTTTGGAAGAAACTCATAGATTACTGCAACAGTTCCCCCTGGACCTGGAAAAGTTTCTTGCCTGGCTTACAGAAGCTGAACCATCCTCCAGGATGCTACCCGTGAGGACAGGCTCCTAGACTACTCCAAGGGAGTAAAAGAGCTGATGAAACAATGGCAAGTACGTCAGGCATTTCCTCTTTAGCACTCTTGTGGATCCAATTGAACAATTCTCATCATTTGTACTTGTAACTGACAAGCCAGG
+
ABB?ABFBFFFFGAGGFGGGGGHHHHHHHFHHHHFFFHGHHHHHHGGGHGHHHHHBGFHHFGHHHGGGHHHHHHHGHHHHHHHHHG@3BFF3GD3B?@GGH3GBGFBF?11?1BB/B?/FHF?EBBG343B3F33?3??FA?B?HB3?B2FHH22@@FFHC@@?00?/<?1/<0?<00CFFDFF1>F1>F11DGHCFFH<CA00CG<00;;;;BCHG;;;G;0<0:;C;GC0CFBBFF0;9CBFG;;EB;A
@M05620:37:000000000-D9766:1:1101:6904:18441 1:N:0:84
AGTGCCAGCTCTCAATCGCACAGGGGACCCAGGGCCTGGCCCCTCCATCCAGAAAACCTATGACCTCACCCGCTACCTGGAGCACCAACTCCGCAGCTTGGCTGGGACCTATGTGAGTATCCAGCGTAGGAATCTGGGAGTTGGGGAGGAGTGAGGAGTTGGGGAAAGACAGTCCTAACCGTGGAGGGTTCTGGTAAATGATGGGGTGAGGAGGGGCTCTTTGGCTCCCACCAGTCCCCCTGTCTGGTCTA
+
>A>3>DFFBFFFGGGGGGGGGGHHGGFGGGHHGGGGFFHHHHGHGGHGHHHHHGHHGGHFGHHHHHHHHHHGE>EGHGGH2FHHHH11?GGGFGGGGHHHGHHGGGHHGHHHHHHHHHHGHHHHHGG?CFDFCHHHHHFFGHHHGGFGGAEHHBGHFFHGHHGGGCEHHHGHFHHHHFHHGGGGGGGGGGGGGGGFGGGGGGGGGGFFFFFFFFFFFFFFFFFFFFFFFFFFFFFFFFFFFFFFFFFFFFB
@M05620:37:000000000-D9766:1:1101:8434:18487 1:N:0:84
GAGGCTGCTTTGGAAGAAACTCATAGATTACTGCAACAGTTCCCCCTGGACCTGGAAAAGTTTCTTGCCTGGCTTACAGAAGCTGAATCCTACAGGATGCTACCCGTAAGGAAAGGCTCCTAGAAGACTCCAAGGGAGTAAAAGAGCTGATGAAACAATGGCAAGTAAGTCAGGCATTTCCGCTTTAGCACTCTTGTGGATCCAATTGAACAATTCTCAGCATTTGTACTTGTAACTGACAAGCCAGGGAC
+
A@BBB?FAFFFFGGGGGGGFGGHHHHHHHHHHHHHHFHHFHHHHHGGGHGHHHHHHHGFGFHHHGHHHHHHGHHHFHHHHEHHBHHHGHHHGHHHHHHHHHHHHHGGGGHHHHHHHHHHGHHHHHHHHHHHHHHGGFGFGHHHHGHHGHHHHHHHHHHHHHHHHGHHHHGHHHGHHHHHHHGGGGGHGHGHHGHHHDGGHHHHHHHHHGFHHHHHHHFHHHHHHHHHHHHHHGHGGGGGGGGGGGGGGGGA
@M05620:37:000000000-D9766:1:1101:5784:18515 1:N:0:84
GAGGCTGCTTTGGAAGAAACTCATAGATTACTGCAACAGTTCCCCCTGGACCTGGAAAAGTTTCTTGCCTGGCTTACAGAAGCTGAAACATCCCACAAGATGCTCCCCGCAAGGAAAGGCTCCTAGAAGACTCCCCGGGAGACAAAGAGCTGATGAAACACAAGCAAGCAAGTCAGGCATATCTGCTCTATCACTCTTGTGGATCCCATTGAACACAACTCAGCATTTGTACTTTTGACTGACACAACAGG
+
CCCCCCFCFFFFGGGGGGGGGGHHHHHHHHHHHHHHHHHHHHHHHGGGHHHHHHHHHHHHGHHHHHHHHHHHHHHHHHHHHHHHHHHHHH3F31B?E112B3B@B3?E>//>//B3B0B/3B/3B4F33B3?F2/<//>>B//2?F<FGGF11<111?<F0..0<0>0.00/0000/<.<0=000=D0CB000C;GH0;CH.0:0//<00900:C/...;C009000;0C0;000;0.000//=0/.;A/A
@M05620:37:000000000-D9766:1:1101:5773:18533 1:N:0:84
GAGGCTGCTTTGGCAGAAACTCATAGATTACTGCAACAGTTCCCCCTGGACCTGGCAAAGTTTCTTGCCTGGCTTACAGACGCTGACCCATCCTACAGGATGCTACCCGTAAGGACAGGCTCCTAGACGCCTCCACGGGAGTCAAAGAGCTGATGACACAATGGCACGTCCGTCAGGCATTTCCGCTTTAGCACTCTTGTGGATCCAATTGAACAATTCTCAGCATTTGTACTTGTAACTGACAAGCCAGG
+
>1>1>A?>FFFF1CFEAGFBFBFG3D1DFBGFABB1FFGHHHGHHGGG/0FHHHG00BABABFHFDAFGFH/BBFEHGBFB>>ECFHBBFFBBFDGBEBGFHHGFHGHE?>>BG100FEFHHGHHHE<E<CGGHH0///<BC0@2110?FFH1FG11FGHAGGHH01<F..<GHFGHH.CGHHHC?FGGBGHHHHHHHGFHGE9FGGFGGF0CF0CFFFFFFFGGGGGGGGGGGBCFFGGGFFFFFFFFFF
@M05620:37:000000000-D9766:1:1101:23016:18602 1:N:0:84
GAGGCTGCTTTGGAAGAAACTCATAGATTACTGCAACATTTCCCCCTGGACCTGGAAAGGTTTCTTGCCTTGCTTAAAGAAGCTGAAACAACTGTCAAGTATCCCATAAATAAACGCCTCAGGAAGCCTCCAAAGGAAAAAAAACAATGATGAGAAAATCTCCATTTAACCAAGCAGTTACGCACAAACAATATCCAGAATCCCACTGAAAAATCCACATAACCACTACTAAAAATTGGGACATCAGCGAC
+
>3>>>>BABBB@F4AA4F4BFGHHHFFHHCBDDB44EF3DFDDBB2AA22BBFFEB331BBBFBDDD53BABBDF555DBBGABB33B331?@F5B4BF444BBBF33BF4433F1//?133?B2?/B3B?B33322332?///<//@22@2>2>110<111?1<11111?1.0.0011<>F..--/...<<0000000/000;0.:00:0:;.;=0;/00;//0.///;00090;;9/.9..0;;0;.-9
@M05620:37:000000000-D9766:1:1101:13840:18609 1:N:0:84
GAGGCTGCTTTGGAAGAAACTCATAGATTACTGCAACAGTTCCCCCTGGACCTGGAAAAGTTTCTTGCCTGGCTTACAGAAGCTGAATCATACAGGATGCTACCCGTAAGGACCGGCTCCTAGCAGACTCCAAGGGAGTACCCGAGCTGATGAAACAATGGCAAGTAAGTCAGTCATTTCCGCTTTAGCACTCTTGTGGATCCAATTGAACAATTCTCAGCCTTTGTACTTGTAACTGACAAGCCCGGGAC
+
AABBBBFBFFFFGGGGGCGGGGHHGHHHHFHHHH4GGCGHHHHHHGGGHHHHHHHHHBCGHHHHHHHHHHHHHHHFHHHHHHHHHGHHH55DB3F3FFGHGH@B1BEEAGF@11/>EEFEBFF33?BFG3EGBD//?/?2332?BCC?<FG11F1?FFDGHBG1F1>1FFGHH=FHHHHHG.<AAE000=DCHHHF::DHHCFHB0<:GCGFF0CH09BFF//0CFGBB0;CBF0BB0CC00C?E.--:;:
@M05620:37:000000000-D9766:1:1101:14579:18651 1:N:0:84
GAGGCTGCTTTGGAAGAAACTCATAGATTACTGCAACAGTTCCCCCTGGACCTGGAAAAGTTTCTTGCCTGGCTTACAGAAGCTGAAACATCCTACAGGATGCTACCCGTAAGGAAAGGCTCCTAGAAGACTCCAAGGGAGTAAAAGAGCTGATGAAACAATGGCAAGTAAGTCAGGCATTTCCGCTTTAGCACTCTTGTGGATCCAATTGAACAATTCTCAGCATTTGTACTTGTAACTGACAAGCCAGG
+
BABCCBFCFFFFGGGGGGGGGGHHHHHHHHHHHHHHGHHHHHHHHGGGGHHHHHGHHHHHHHHHHHHHHHHHHHHHHHHHHHHHHHHHHHHHHHHHHHHHHHHHHHHHGGGGHHHHHHHHHHGHHHHHHHHHHHFBHGGAEFFDHGHEHHHHFHHFHHHHFHHHHHHGHHHHHHHHHHHHHHHHGGGGGHHHHHHHHHHHHGHHHHHHHHHHHHHHHHHHHHHHHHHGHHHGHGGFGGGGGGGGFCEGGGG
@M05620:37:000000000-D9766:1:1101:14115:18674 1:N:0:84
GAGGCTGCTTTGGAAGAAACTCATAGATTACTGCAACAGTTCCCCCTGGACCTGGAAAAGTTTCTTGCCTGGCTTACAGAAGCTGAATCCTACAGGATGCTACCCGTAAGGAAAGGCTCCTAGAAGACTCCAAGGGAGTAAAAGAGCTGATGAAACAATGGCAAGTAAGTCAGGCATTTCCGCTTTAGCACTCTTGTGGATCCCATTGAACAATTCTCAGCATTTGTACTTGTAACTGACAAGCCAGGGAC
+
AAA>AAFBFFFFGAFFAGGGGGHHHHFGHFGHFGFFGHHHHGHHHGGFHFGGHHHBBDFHBFHHHFFGGHGHHHHFGGHHEHHHHG@GHGFHHHHB?FGGHHHHHEE@?F3FGHBBFFGGHGHHF?GGGHGB???<E?EFFGHBFBFDFGHHF@@2<?<@<@FC/2FG1?@FGB0?FGFBGAF.EE11=<<<FGH00<?DC<</<DG00=C0:;;CGBG0:CCHHFFFGG00;CB0CF0/0;9;;F.CAE.
@M05620:37:000000000-D9766:1:1101:14134:18675 1:N:0:84
GAGGCTGCTTTGGAAGAAACTCATAGATTACTGCAACAGTTCCCCCTGGACCTGGAAAAGTTTCTTGCCTGGCTTACAGAAGCTGAATCAAACGGCATTCTAGAAATACGGCTAGGATCCTCGAAGGCTCCAAGGGAGTCGACGAGCTGATGCAAAACAAGTCAGTAAGTCAGGCATTTCCGCTTTAGCGCTCTCGTGGATCCAATTGACCACATCTCAGCTTTTAACCTTGTAACTAGCCAGCAAAGGAC
+
AAABBBFAFFFFGGGGGGFGFGFHHGHHHBGHHHFDFFGGHHHHHGGGHFHHHHGHHH2FFGHHHHHHHHHGHHHFHHHHHHHGHHHEH533311/>/3444443444B??//?F?34?FG3/?FF//?0?BG3/??E/2/?/><//<1?GH?FF100/.>1>FH1=F1>1=1FGCGH00D.CE<E0=0--.;.0...:.00CFFFF0000/9.:0;090:0;9C000000;0;0;00///;...:/;..;
@M05620:37:000000000-D9766:1:1101:3291:18730 1:N:0:84
GAGGCTGCTTTGGAAGAAACTCATAGATTACTGCAACAGTTCCCCCTGGACCTGGAAAAGTTTCTTGCCTGGCTTACAGAAGCTGAATCCTACAGGATGCTACCCGTAAGGAAAGGCTCCTAGAAGACTCCAAGGGAGTAAAAGAGCTGCTGACACAATGGCAAGTAAGTCAGGCATTTCCGCTTTAGCACTCTTGTGGATCCAATTGAACAATTCTCAGCATTTGTACTTGTAACTGACAAGCCAGGGAC
+
ABBABBFBFFFFGFGGGGGGGGHHHHGHHFHHHHHCHHHHHHGHHGGGHGHHHHHEFHHHGHHHHHGHHHHGHFHFGHHH3FGHHGFFGGFGCGFHAGFGHGHHHGGGGHGHHHHHHHHFHHHHHHF3F33?BGGGHG/BBFGHGH2FG2BGHFF@2<FGHHHHGHDF11@1?FFHHDG1FEGGGGHHHGHH0DHF0CE0<GHEHHHHHHFFHGHFHGHHHHHGHHHGHHHHHGGBFGGFFGGEGFFECE:
@M05620:37:000000000-D9766:1:1101:12758:18730 1:N:0:84
GAGGCTGCTTTGGAAGAAACTCATAGATTACTGCAACAGTTCCCCCTGGACCTGGAAAAGTTTCTTGCCTGGCTTACAGAAGCTGAAACAACCGACAATATTCCACCAGTACAGCAAGTAGCCAAGCAGACTACAAGAGCGTAACCGAGCAGATGAACTAATGGCAAGTAAGTCAGGCATTTACGCATTCGCCCTCTTGTGCACTTAATTGACCAATTCTACACCTTTGTACTTGTAACTGTCAAACCAGG
+
AABBBBFBFFFFGGGGGGGGGGGHFHHHHHHHHHHHGHHHHHHHHGGGHHHHHHHGHHHHHHHHHHHHHHHHHHHHHHHGHHHHHGHHHH1B1>>EF/33B4B4B3B11BF34?BFB?34B4B3B?/B?GHHB3GHH20B</?C/@>BG//2?<?FBG11??G1?FG.<=DG11=GCFHHHBD0EE.<E0=E.<C:GCG0C0000:;0;GC0:FGGGGGFGG0//=9FF009;CFGB090;090C0;.;9.
@M05620:37:000000000-D9766:1:1101:24469:18747 1:N:0:84
GAGGCTGCTTTGGAAGAAACTCATAGATTACGGCAACAGTTCCCCCTGGACCTGGAAAAGTTTCTTGCCTGGCTTACAGAAGCTGAATTCTACAGGATGGTACCCGTAAGGAAAGGCCCCTAGAAGACTCCAAGGGAGTAAAAGAGCTGATGAAACAATGGCAAGTAAGTCAGGCATTTCCGCTTTAGCACTCTTGTGGATCCCATTGAACAATTCTCAGCATTTGTACTTGTAACTGACAAGCCAGGGAC
+
AAAAAAFBFFFFGGGGFGFGGGHFHGDA6FB2BEEFHHFGF5F322ABCBGHFFA23G2FB5BDFFAABB3F1F1E3BGHHFGHFE354BB@4@@3BE31B4BFH??>EB3?FH0?F/?/??FBFFHHGHHFHFFFHGCGHHHGFH22FHFHHFFGGEF<FGGHGHD1G@@FGF<C<<1>>AD.>C=GGBDC/DHH0CEDFGG/<;GGFGCCC;=C0CC;/;;;;BB0;;0;;;C9CFF99B99CF99;99
@M05620:37:000000000-D9766:1:1101:3524:18857 1:N:0:84
GAGGCTGCTTTGGAAGAAACTCATAGATTACTGCAACAGTTCCCCCTGGACCTGGAAAAGTTTCTTGCCTGGCTTACAGAAGCTGAATCCTACAGGATGCTACCCGTAAGGAAAGGCTCCTAGAAGACTCCAAGGGAGTAAAAGAGCTGATGAAACAATGGCAAGTAAGTCAGGCATTTCCGCTTTAGCACTCTTGTGGATCCAATTGAACAATTCTCAGCATTTGTACTTGTAACTGACAAGCCAGGGAC
+
BCBBCCFBFFFFGGGGGFFGGGHHFHCGFHHHGHHBFHHGHHFHHGGFHFHHHHHGFFHGBGGHFGHHHHHHHHHFHDGGHHFGHGG5FGHFGFFHFGHHHGHHHGGGGHHHHHHGHHHGHGHHHHGHHHHHHHGGHGAGFGHHGH2FGFHHHHHGHHHHHHHHGGGHHFDGHHHHHFHHHDDA?FHHHBFB0GHHDGDFFHFHHHHHHHHHHHHFHHCHCGGGHHHFGFHGCGFFGGGGGGFEGGGGFG.
@M05620:37:000000000-D9766:1:1101:28206:18918 1:N:0:84
GAGGCTGCTTTGGAAGAACCTGACAGACCACTGCAACAGGATCGCATGAACCCGCGTCTGTACCTTGGCTGGGTGACAGCAGCTGGTACATCCTATCGTGTGTTAACCGTACGGAACGTCTCCTCGAAGACTCCCCGGTCGTCCACTCGCTGCTGCAAGACTGGCAAGTCAGTCAGGCCTTTCCGCTTTCGCCCTCTTGTGGATTAACTTGACCAATTCTCCGACTTGGGACTTGCAACTGACAAGCCCGG
+
>>AAAAF1BFFFGCGG1FGAGBF0B10B0B0BB11A1B00B1B/////11BA/////A//AD22211101///>/B11B/00FE1>0@21B@01221>>0F/BFB2B>><G/EA/?</FGFFGGCE?<?/@DFGH/>@/<-A...110<@.E.CG0<00/<0:CGBFCCC0;CHH0GGCGFGFFBFGGGFFF.C?CFFFCFCFB00:/;;BB9B/-9/BFF/A-9@B/9--;-BB/9BFBF/:BBA-;-;@
@M05620:37:000000000-D9766:1:1101:28184:18919 1:N:0:84
GAGGCTGCTTTGGAAGAAACTCATAGATTAGTGAAAAAATTTCTGCTGGGCCTGGGTAAGTTTCTTGATCCGCTTACTGAAGCTGAAACACCGTCCACGATTCGACCCAAAAGTAAAGGTCCAGAGAAGACTTCAAGGGAGTAAAAGAGCGGAAGAAACAAGGGAAAGAAAGTCAGGAACGTCGGCGGTACCACTCAAGTTTGTCCTAAGGAACAATTCTTAGCATTTGTACAGTTCCCGTATAATCCAGG
+
>3AA>>CA@DBFGFGGGGGBF4G5D5566D4BD6DB5B2BB55A5D5B322BA2213B3B5AD55A55555AA1A1BB55BFBF333BB31B>B1113?/11@1B1>>//B/33B??FB33B?3BF0B3B012B21BCDAD?01@D>C@0/>/<?00??<F<.><0.F0>FF<=<D//<.<..----;-..000;99;000;0/;0000//09.:./;9;;99;F/9;/;BF/;99;:/9:9.9//9;B//
@M05620:37:000000000-D9766:1:1101:24141:18946 1:N:0:84
GAGGCTGCTTTGGAAGAAACTCATAGATTACTGCAACAGTTCCCCCTGGACCTGGAAAAGTTTCTTGCCTGGCTTACAGAAGCTGAAACAACTGCCCATGCTAACCGGTATTTAAGGTTCCTAGCAGATGCTAATCGCCTTAAAGAGTTTACCAAAGCAGTTGAAGTAATTGCCGATCCGCCGCTCCTCGAAGCTTTAGGATCCCCTTGGATCACGTGGAGCCATTCTAATTGTAGGTGCCCATACCAGGC
+
A>A@BBFBFFFFG4B4GGGGGGFGHBE6G5FFHHFFGFGB5FGGHAAFHGHHHHEHBB2FGFHHGHGFEGHHGGHBGHH5B3BFEGHHFHHHHF3G1BGGG344B1E///?@44B33B333B443333333344B??//?/?1B1B?121211?FGF0101112>122@2<11?/<//.0.<<--<.//../.-00:000;0/:/:/.//0009/;9.;9.;.;0;0000900;000000//0//:///.9
@M05620:37:000000000-D9766:1:1101:11163:18965 1:N:0:84
GAGGCTGCTTTGGAAGAAACTCATAGATTACTGCAACAGTTCCCCCTGGACCTGGAAAAGTTTCTTGCCTGGCTTACAGAAGCTGAATCATACAGGATGGTATCCGTCCGGAAAGGCTCCTAGAAGACTCCAAGGCAGTAAAAGAGCTGATGAAACAATGGAAAGTAAGTCAGGCATTTCAGTTTTACTACTCTTGTGGATCCAATTGAACAAGTCTAAGCACTTGTATTTGAAACTGAAAAGCCAGGGAC
+
A>AAAA?AFFFFF1BGGGEGFGGDGHFGHHGHFHDGHGGGFHHHHGEGGEGFFFACG1AGBFFHBAAGHHHGHFFFGHGHFHHHFGFGG@2FE1@0B1@/BF21@B?0//>EEEGG/1B/1B>11BFG11BF11//</B12221?0B1<<1121@<@F111<G1FFFGH?<?1G0?F1DG1B1>1<1111111<11>1.00<<0<G00==00//0<000;;0/0:0:00;:;0;0000;090:.CF.9.99
@M05620:37:000000000-D9766:1:1101:10569:18970 1:N:0:84
ACCACACGTCTGAACTCCAGTCACCTGAAGCTATCTCGTATGCCGTCTTCTGCTTGAAAAAAAAATAACACGCTACCAGAAGCTGAAACTCCTCCCCTTTCCTACACCCTGCTAGCGTTAACAACATATTCCTCTTAGAGTCCAAGAGAATTAACGAGTTGATGAAACACAGTCAAAAACGTCAGGCATTTCCGTTTTAGATTGCTTGTGGATCCAATCGTATACTTCTCACCGTCCCCACTTCTAACCTC
+
BABABBBBFACAGGGGGF4BBBBGGGGGGGHHCFGHHFFGFCGHE2AGFHGHHADGG35BAAEEE1353331>?1/B331B@B333B@B33BB2B//2B?3BF43323??2/3442////?332//222222>2222@G2??111?0?01111?<<F..>11FBFGH1C..<0<0<0<..<G.C.CC.CG000.00/.090;000;;0.09C00900;/.:./90;0;00909.;.....9;://///.//
@M05620:37:000000000-D9766:1:1101:12708:18973 1:N:0:84
GAGGCTGCTTTGGAAGAAACTCATAGATTACTGCAACAGTTCCCCCTGGACCTGGAAAAGTTTCTTGCCTGGCTTACAGAAGCTGAATCCTACAGGATGCTACCCGTAAGGAAAGGCTCCTAGAAGACTCCAAGGGAGTAAAAGAGCTGATGAAACAATGGCAAGTAAGTCAGGCATTTCCGCTTTAGCACTCTTGTGGATCCAATTGAACAATTCTCAGCATTTGTACTTGTAACTGACAAGCCAGGGAC
+
BBBBBBFBFFFFGGGGGGGBGFFHHHBGEGHHDFFFEGHHHHHHHGGE2CGHHHHGGDHGBFGHHGFGHHHHHFFHHHHHFHHHHF3FFGHHHHHBCGHHHGHHHEECDGHHHH?FGGHGHFHHGBGHHHHCFFF?FEFFGHH?FFGGHDFHG2@@@FFGFGHHEG1GHHHHGHHHHHHGGGGGGGH<GFFFGHHHHHGHHHHDHHHD<GH0;CGHEFFGCGGHHGHBGGBFCGGFFGFG9FFEEGCADFG
@M05620:37:000000000-D9766:1:1101:14942:18975 1:N:0:84
GAGGCTGCTTTGGAAGAAACTCATAGATTACTGCAACAGTTCCCCCTGGACCTGGAAAAGTTTCTTGCCTGGCTTACAGAAGCTGAAACATCCTACAGGATGCTACCCGTAAGGAAAGGCTCCTAGAAGACTCCAAGGGAGTAAAAGAGCTGATGAAACAATGGCAAGTAAGTCAGGCATTTCCGCTTTAGCACTCTTGTGGATCCAATTGAACAATTCTCAGCATTTGTACTTGTAACTGACAAGCCAGG
+
AAAABAFBFFFFGCGG4FFFGCGBG5DB6F4FG54FGGGF5BGDAF2F2BFB22EGF32BB5DD5D55BFFGFGHCFGHDGHHHF33FGFFGHGHHEFHGHHHHHBGAEEEEGFGGFGFEHHEGHHGHHHHHHH33GEDAEDBFFFHGHFHHHHHHHHF0ADHHHHGGGHHHHHHHEFHHHHHHCDDDGFHGGFHFGHFHCEFBGBDCGHHGGFFHFGHHGCHHHHH:0;CFG0C;FFGFFGGGFFEGGFG
@M05620:37:000000000-D9766:1:1101:21182:19006 1:N:0:84
GAGGCTGCTTTGGAAGAAACTCATAGATTACTGCAACAGTTCCCCCTGGACCTGGAAAAGTTTCTTGCCTGGCTTACAGAAGCTGAAACAACTGCCAAGTAGTGCTTCCATGCCCGCATTAGAACCCGGACTCAGCCAATTGAACAATTCTGAGCATTGATTCCTCCAACCTATTCGTTAGTCATAAAAGATGCGAAGAGCACGCAACGGAACCCCACGGACTAACTGGGAGCACTTATGCCGATTTCTCC
+
AABAABFBFFFFGGGGGGGGGGHHFGHGHGGHHHHHGHHHHHHHHGFGHHHHHHHHGHHHHHHHHHHHHHHHHHHHHHGAGHHHHHFHHGHHHH3BGH134443B444B@44333?@///?B443/?/<//>222BBG2BB2?B<F222>2@@@FGD22@@11111?011?0?1110>0..11111111=CGGF<<--../::--:----9.9:..9;--9;9/0/00/..9..;//:/:BF-9@..;9//
@M05620:37:000000000-D9766:1:1101:26826:19035 1:N:0:84
GAGGCTGCTTTGGAAGAAACTCATAGATTACTGCAACAGTTCCCCCTGGACCTGGAAAAGTTTCTTGCCTGGCTTACAGAAGCTGAAACAACCGACAGTGTGCTACCCGAACGGCACCGCTAGTAGAAGCCTCCACGAGAGTCCAAGCGCTGATAAAACCCTGGCAAATAAGGCATGCCTTTCCGCTCTCGCCCTCTTGTGCATCCAATTGAACACTTCTCAGCAATTGTGATCGTTACTGCCAAGACAGG
+
AABAABFBFBDFFGGFBGFEGFFHHHFGHFHHHGFBHHGDGGFHHGGFHBFGHGHAFFHGBFHHHHGGHHFHHHHHHHHHGFGGHGHGHG1?1>EFE/33BFFBGHGFD//EE//><?EC///BB33B3FGHH/@@//>?<?1?D1F/C-<CD11>1>>><./<CHF.==G00/<0.;:00;CG.;A-.;;E;D?EFGG0;0;0;FF00;00090;00;;;B/;;.BBBF/9B/.;..99/9;/;.A./9A
@M05620:37:000000000-D9766:1:1101:5509:19038 1:N:0:84
AGTGCCAGCTCTCAATCGCCCAGGGGACCCAGGGCCTGGCCCCTCCATACAGCACACCTATGCCCTCACCCGCGACCTTGATCACCCACTCCGCAGCTTGGCTGGGACCTATGTGAGTATCCAGCGTAGGAATCTGGGAGTTGGGGCGGCGTGCGGAGTTGGGGACAGACCGTCCTAACAGTGGAGGGTTCTGGTAAATGATGGGGTGAGGAGGGGCTCTTTGGCTCCCACCAGTCCCCCTGTCTGGTCTA
+
AA>AAFFFAFFFGGGGGGGEGEGAEE2AEFFGGAFGFFHHHHGHGEGGFBAE3A12BEGGBA3BFB1FGGA0>/EEEFDGH4BGGH0FEFHHGG/<<BGHDHHGGGHHGHHHHHG2DGHHGF2FFCA/>C1<<GHHEF0<EHHHGC.:@-AB?.9--:AFFFBB.-.;/;.@DFFF/9B/BFFF/EFBDFFFFFFFFFFFFFFFFFFBEFF/.ABB?<FFFFFFFFFFFFFF.AFFFFFFBFFFFFFFFFB
@M05620:37:000000000-D9766:1:1101:3148:19054 1:N:0:84
GAGGCTGCTTTGGAAGAAACTCATAGATTACTGCAACAGTTCCCCCTGGACCTGGAAAAGTTTCTTGCCTGGCTTACAGAAGCTGAATCATCCGGGAAGCTCCCATTACAGAAAATCTCCTAGAAAACTCCAAGGGCGTAGAAGAGCTGATGAAACAATGACAAGTAAGGCAGGCATTGCAGCTTTAGCACTCTTTTGGATCCCATTGAACAATTCGCATCAATTGTACTTGTAACTGCCAATCCACTGAC
+
C@BCCCFCFFFFGG5GGGGGGGEGHHHHHHHGHHHGHHHHHHHHHGGGGFHHHHHHBFFHHH5HHHFGHHHGHHHHHGGHHHHHHGGDD@5531//>/1BB3BF23B4333BB324BBB33B?334BB3FGH33/?/<BB/?FGHE2<@F2@22@2<?1111<10?1@11??<-<>G11>11><1<<DG0<0<=G0=0-/<;//<:;0G0GBC0CC..;.;C0;CB9;FB909;;FBC0//;///;/0009
@M05620:37:000000000-D9766:1:1101:5218:19135 1:N:0:84
GAGGCTGCTTTGGAAGAAACTCATAGATTACTGCAACAGTTCCCCCTGGACCTGGAAAAGTTTCTTGCCTGGCTTACAGAAGCTGAATCATCTGCGAATGTACCACAAGATACTAGCTGCAAGCAAACGCCAATAGAAGACTCGAACTGATTAAAAAATCGGATGTAAGTCAGGCATTTAAGCTTTACAACTCTTCTGGATCACATTGAACAATTCAAATGAACTATACTTGGAACTTGCACTCCAAAGAC
+
AAABBAFBFFFFFGGGGGFGGGGHHHHHHHHHHHHHFHHHHHHHHGGGHHHHHHHHCGHHHHHHHHHHHHHHHHHHHHHHHHHHHHH5FF555550>//3B4B4431112@4@@44B43?3BB?F3BB/>/E/33FD33B23??F20?BG22@FHGFCF1//?/<1<F11>1=>FG<FGGFH111110<0/<<DD00=0<0<.<:0=0:00:::0;00000=00;0=9CF000;C/;0009009///0///
@M05620:37:000000000-D9766:1:1101:5202:19145 1:N:0:84
GAGGCTGCTTTGGAAGAAACTCATAGATTACTGCAACAGTTCCCCCTGGACCTGGAAAAGTTTCTTGCCTGGCTTACAGAAGCTGACTCCTACAGGATGCTACCCGTAAGGAAAGGCTCCTAGAAGACTCCAAGGGAGTAAAAGAGCTGATGACACCATGGCAAGTCAGTCAGGCATTTCCGCTTTAGCACTCTTGTGGATCCAATTGAACAATTCTCAGCATTTGTACTTGTAACTGACAAGCCAGGGAC
+
A>AAAAFAFFB1A1BFGGGCAAFGD31DEFHHFFAEFGGDGHHHHGGGGGHHHHHBFD0BBFGHFDBGHHHGGBF1BGBF1FGGG10BG1B1GGHCF@FHFFHHAEGGEHFF000FGGHFHHF1B1>GHB11<</<GCC<1B2BFCGHH1BG21<F/?GFGHH1<G111<?1?CGGHHH11>CECFB<1FBHFHHGGHGBFHHBHHHF0;C0:GCHCGFHHGFHHHHFHHHHFFGFFFGBFBFFEFFEFE.
@M05620:37:000000000-D9766:1:1101:21994:19153 1:N:0:84
GAGGCTGCTTTGGAAGAAACTCATAGATTACTGCAACAGTTCCCCCTGGACCTGGAAAAGTTTCTTGCCTGGCTTACAGAAGCTGAAACATCCTACAGGATGCTACCCGTAAGGAAAGGCTCCTAGAAGACTCCAAGGGAGTAAAAGAGCTGATGAAACAATGGCAAGTAAGTCAGGCATTTCCGCTTTAGCACTCTTGTGGATCCAATTGAACAATTCTCAGCATTTGTACTTGTAACTGACAAGCCAGG
+
>AAABAFBFFFFFGGGGGGGGGFHFGHHHHHHHHGGHHGGGHHHHGFGGFHHHHGHH32FHHGHHHHHHHHHHHHHHGHGHHHFHDGHHH3GGHHHHH31GHHHHHHGGEE113GHH0FGHHEBGFHHHHHHHH33EFGECEF3G3DFHFHG2FGGDHHG/2GECHHGHHHHHHHBBGGFGGGH.<AEGFHGHHFHHHBDFEHEHHEGFHHEGFGHGFCHBBGGH0C:0;0C0FGGGGGFFFFB;9EEF9E
@M05620:37:000000000-D9766:1:1101:21986:19168 1:N:0:84
GAGGCTGCTTTGGAAGAAACTCATAGATTACTGCAACAGTTCCCCCTGGACCTGGAAAAGTTTCTTGCCTGGCTTACAGAAGCTGAAACATCCTCCAGGATGCTACCCGTAAGGAAAGGCTCCGAGAAGACTCCAAGGGAGTAAAAGAGCTGATGAAACAAGGGCAAGTAAGTCAGGCATTTCCGCTTTATCACTCTTGTGGATCCTATTGAACAATTCTCACCATTTGTACGTATACCTTAATAGCCAGG
+
>3AA>AFBFFFFFGBEAGGGGGHHHGHHHGFFGHBDGHGHHFDEGGEFEFFFGGGFB32FBFHDFGFBBF3BEGGEBABGHHGGGEBGFG3BBB3FF3B1BBGGGH?B1?>1?3BBB??/30?/><>?BBF33B?22/?//?23FDGA@2@F@@@22@FF/0</??C/<?><>1>GCFC<<1<F.<..<00=0=<===0<<.00<C0:0<;0;0CG000;000;00;;0CC0.90;/0900;0000;;B.:
@M05620:37:000000000-D9766:1:1101:22612:19180 1:N:0:84
GAGGCTGCTTTGGAAGAAACTCATAGATTACTGCAACAGTTCCCCCTGGACCTGGAAAAGTTTCTTGCCTGGCTTACAGAAGCTGAATCCTACAGGCTGCTACCCGTAAGGAAAGGCTCCTAGAAGACTCCAAGGGAGTAAAAGAGCTGATGAAACAATGGAAAGTAAGTCAGGCATTTCCGCTTTAGCACTCTTGTGGATCCAATTGAACAATTCTCAGCATTTGTACTTGTAACTTACAAGCCAGGGAC
+
>AAAAAFBFFFFFFGF4GGFGFFEGGHDADFFFBF4GGHGHH5FHGG2FBGGECGHGFH3BFHHHGHHHHGGFGGFHHGGHFFGHBD@B3G5333B1B1EF43BFEFCEA3F331BFGHCC343?F?FGGFCGBFA/?CH?22B/0B1FGHG2>>F0?GHF@1@GHD?D?FGH0?GFGHHHFDFGGFHBFHHHEHDFHCHHHHB<<DDFFC0/CG00::0C0;CG0<GGGHEGFGGG090FFF?F/..:AE
@M05620:37:000000000-D9766:1:1101:12865:19225 1:N:0:84
AGTGCCAGCTCTCAATCGCACAGGGGTCACCGCGCGTGGCCCCTCCAACCCGCAAACCTCGGCCCTCACCCGCAACCTGGAGCACCAACTCCGCAGCTTGGCTGGGACCTATGTGAGTATCCAGCGTAGGAATCTGGGAGTTGGGGAGGAGTGAGGAGTTGGGGAAAGACAGTCCTAACCGTGGAGGGTTCTGGTAAATGATGGGGTGAGGAGGGGCTCTTTGGCTCCCACCAGTCCCCCTGTCTGGTCTA
+
AAAAAFFFAFFFGGGGGGGGGG0F0A000B1000A/A//AAFEBE/F11////>/>F/00/>/B>/FGF0BE@/>EG0BFHGH/FHHHGFHHGC?C@FHHGHHGGG0GGGHHHHGFHHGHHGHFHGGGGCHHHHHHH/GFGHFBC?.@CCGH.CF?FGGGGGGGGGG?FGEGGEGGGGGGGFF@FF--9FFFFFFFFFFEFFB/-9B@FFFFFF?<<@FFFFFFFFFFFFFFFFFBFFFF@AFFFF/BBF:
@M05620:37:000000000-D9766:1:1101:11061:19226 1:N:0:84
GAGGCTGCTTTGGAAGAAACTCATAGATTACTGCAACAGTTCCCCCTGGACCTGGAAAAGTTTCTTGCCTGGCTTACAGAAGCTGAAACATCCTACAGGATGCTACCCGTAAGGAAAGGCTCCTAGAAGACTCCAAGGGAGTAAAAGAGCTGATGAAACAATGGCAAGTAAGTCAGGCATTTCCGCTTTAGCACTCTTGTGGATCCAATTGAACAATTCTCAGCATTTGTACTTGTAACTGACAAGCCAGG
+
AAB>ABFBFFFFGEGGGGFGGGHHHHHHHFHHGHFCFHHHHHHHHGGGHFHHHHHBFGHHBFHHHGFGHHHHHFGFHHHH3GHHHHF@GHHHHHHHFHHHHGHGHHHHGFE?BFG?GHFHGHGHGFG3FBGHHHFHGFGGGEGHHHFGGHHHHHHH2FGHHGFGHHBFFGFHFHHHHHHGHHHHGGGGGGHHHHFHHGHGHGHHHHHHHHGF;<GHHFGFH;:CFGHHGHHHHGGGGGGGGGFGGCEFGGG
@M05620:37:000000000-D9766:1:1101:11470:19227 1:N:0:84
GAGGCTGCTTTTGGAAGAAACTCATAGATTACTGCAACAGTTCCCCCTGGACCTGGAAAAGTTTCTTGCCTGGCTTACAGAAGCTGAATCCTACAGGATGCTACCCGTAAGGAAAGGCTCCTAGAAGACTCCAAGGGAGTAAAAGAGCTGATGAAACAATGGCAAGTAAGTCAGGCATTTCCGCTTTAGCACTCTTGTGGATCCAATTGAACAATTCTCAGCATTTGTACTTGTAACTGACAAGCCAGGGA
+
AAAAAAFBFFFFGGBFFFGGGGHHHGHDFEGGFHHHGFFHFGHFHHGGGGAGHGHHGHHHFFHHHHHGHHHHHGGHGHHHHHHHHHHHGHHHHHHHHHHHHHHHHHGGGGHHHHHHHHHHGHHHHHHFHHHHHHHFEHGGHHHHGGHHHHHHHGHHHHHHHHHHFGHHHHHHHHHHHHHHHHGGGGGHGHHHHHHHHHHCBFHHHHHHHHHHHGHHFHHHHHHHHHHHHHHHGGGGGGGGGGGFGGFGGG?
@M05620:37:000000000-D9766:1:1101:18136:19256 1:N:0:84
GAGGCTGCTTTGGAAGAAACTCATAGATTACTGCAACAGTTCCCCCTGGACCTGGAAAAGTTTCTTGCCTGGCTTACAGAAGCTGAATCATACAGGATTCTAACCGTCCGGAACGGATCCTCTCCGACTACACGGGAGTCACCGAGCTGATGCACCAATGGAACGTAAGTCAGTCATTTACGCTTTCGTCCTCTTGTGGCTCCAACTGACCAATCATCAGCCTTTGTTCTTGTAACTGACCAGCCAGGGAC
+
A3ABBBFBFFFFGGGGGGGGGGHHHHHHHGGHHHBGHHFFGHHHHGGGHFHHHHHHHEAFFHFHHHHHHHHHHHH3GGHHHHHGHFFFHG5D@3B3B33B444BB/B?EEGG/EEG///BB34BF//>>/BFCDF/<C/@2>F///>?<FGHHHHHHC11111<>>G.<DGHG<DHHHHB<<CEGGFG:;:CF000<CA.;0;://;9C/:CE//90;0;CB/;C0;/C0CBFB////;;B:.;;FF.:E?
@M05620:37:000000000-D9766:1:1101:18119:19268 1:N:0:84
GAGGCTGCTTTGGAAGAAACTCATAGATTACTGCAACAGTTCCCCCTGGACCTGGAAAAGTTTCTTGCCTGGCTTACAGAAGCTGAATCCTACAGGATGCTACCCGTAAGGAAAGGCTCCTAGAAGACTCCAATGGAGTAAAAGAGCTGATGAAACAATGGCAAGTAAGTCAGGCATTTCCGCTTTAGCACTCTTGTGGATCCCATTGAACAATTCTCAGCATTTGTACTTGTAACTGACAAGCCAGGGAC
+
A?AA>AFBFBDDGEBBAGBGGGHHHGGHHFBFGG4DEHFGHDDBFEAEEFBFGHGBA32FBDHFGFFBBG3FHHGBBBFGGHBFGB@DDBDDFEF3BBFFFBBFHB?/>B3BEFB1?3BFF3BGFBFGGGFBB4?BBBBBFFGBF?BBFHFHFBB2@?@@2@@F/@@FG@FDGF??1?DHFEDDAF>=>1<1<F>GGHG<CCC/G<D00=<=<::<0;00/;0;;;00;<0;:<G0=G9;0999;;9..;C
@M05620:37:000000000-D9766:1:1101:18128:19285 1:N:0:84
GAGGCTGCTTTGGACGAAACTCATAGATTACTGCAACAGTTCCCCCTGGACCTGGAAAAGTTTCTTGCCTGGCTTACCGAAGCTGAATCCTACGGCAAGCTTCCCATAAGGAAAGGCCCCTAGAAAACTCCAAGGGAGTAAAAGAGCTGATGAAACAATCGCAAGTAAGTCAGGCATTTCCGCTTTAGCACTCTTGTGGATCCCACTGAACAATCCACAGCATTTATTCTTGTAATTGACAAGCCAAGGAC
+
A3AA>AFBCBBDF4BAAECEGGHGFFEGFF3FGH3FFH2DA5AABAABFFABGHEGB32B3AGDDGG53B3BABG3BBBBEF0BF33@434@BB1/>/??B3BBG3FCG33B?G00?//<??GHH3BGFGGF?2//?/?FGFH2?222<FGFHFF<CG11//>E-<<1F>FDFF0<GGHBDDDEDEG0:C0;:C00CCAGHHG/C.C909/;C0//0=99.;0900;0;;9B;;90;0;0;9.;;..:.9F
@M05620:37:000000000-D9766:1:1101:2948:19340 1:N:0:84
GAGGCTGCTTTGGCAGAAAATCATAGATTACTTCAACAGTTCCCCCTGGACCTGGTAAAGGTTCTGGCCTGGCGTACAGACGCTGACTCCTACAGGATGCTACCCGTAAGGAAAGGCTCCTAGAAGACTCCCAGGGAGTAAAAGAGCTGCTGACACCATGGCAAGTCAGTCCGGCATTTCCGCTTTAGCACTCTTGTGGCTCCAATTGAACAATTCTCAGCATTTGTACTTGTAACTGACAAGCCAGGGAC
+
>AA3>AFBFFFFGFGC2FC4B4BD555DD5FG5DF5DEGGHHHHHGGGHBGHHHH3BDGG3BFGH5BFGHGBB0BAEE5F10>EEFHGFGH3FGHG1F3GFFHHHEGFCGFGEFGHHHHGHHHGHHHHFHH/BFECFDC@2@GGGHHHH2F<DGGH/GGHHHHGFGDDBGH1EFGGGHH0=ADGDEBCGHFHHHHHHHG.CGGHHGGGEFFB9FGGBCFFGGGGGGGGGGGGGBFFFGFGGGG?EFFEDEE
@M05620:37:000000000-D9766:1:1101:21379:19358 1:N:0:84
GAGGCTGCTTTGGAAGAACCTCATAGATTACTGCAACAGTTCCCCCTGGACCTGGAAAAGTTTCTTGCCTGGCTTACAGAAGCTGAATCCTCCCAGATTGTACCCGTAAGGAAAGGCTCCTAGAAGACTCCAAGGGAGTAAAAGAGCTGATGAAACAATGGCAAGTAAGTCAGGCATTTCCGCTTTAGCACTCTTGTGGATCCAATTGAACAATTCTCAGCATTTGTACTTGTAACTGACAAGCCAGGGAC
+
11>AA>C?1F3F1C1BB1EAFG1F3FG33BFGFBG11BGGFGH1GGA/A0BBBFAF1B00BFGHHHGFHG1BGHFFH1B1BGGFBDG2DBF10?01/B11B2B@F/?>/01@0F>0AGH/1B>GHFFG1FFHC1/?FFGF12>B?G0<FDGHFHE@@?G110@G/1?DD1@<G?FFGGGHG.EG<>GGH1FHB0<<00.<CGG000=0<<0<:000:CG0;C00C0;CGBCC;0;FF00900.;./;.9.9
@M05620:37:000000000-D9766:1:1101:14798:19427 1:N:0:84
GAGGCTGCTTTGGAAGAAACTCATAGATTACTGCAACAGTTCCCCCTGGACCTGGAAAAGTTTCTTGCCTGGCTTACAGAAGCTGAATCCTACAGGATGCTACCCGTAAGGAAAGGCTCCTAGAAGACTCCAAGGGAGTAAAAGAGCTGATGAAACAATGGCAAGTAAGTCAGGCATTTCCGCTTTAGCACTCTTGTGGATCCAATTGAACAATTCTCAGCATTTGTACTTGTAACTGACAAGCCAGGGAC
+
AABABAFBFFFFGGGGGGGGFGGHHHHHHHHHHHGFHHFFGHHHHGEGHFHHHHGHHG2FGHHHHHHHHHHHHHGFHHHGHHHFHHHHHHHHHHHHFHHHHHHHHGGGGHHHHHHHHHHGHGHHHHGHHHHHHHGGCFECDBBGGHGHHHHHFHHHHHHHHHHBFHHFHGGHHFHHHHHHHGGGGGFHHHHHGHHHGHGHHHHHHHHHHHHHHHHGHGHHGBHHHHHHHHHHHHGGGFGGGGGGGGGGGGF
@M05620:37:000000000-D9766:1:1101:23646:19505 1:N:0:84
AGTGCCAGCTCTCAATCGAACAGGGGACCCAGGCCCTGGCCCCTCCAGCCAGAAAACCTGTGACCTCACCCGCTACCTGGAGCACCAACTACGCAGCTTGGCTGGGACCTATGTGAGCATCCAGCGTAGGAATCTGGGAGTTGGGGAGGAGTGAGGAGTTGGGGAAAGACAGTCCTAACCGTGGAGGGCTCTGGTAAATGATGGGCTGAGGAGGGGCTCTTTGGCTCTCACCAGTCCCCCTGTCTGGTCTA
+
ABAAAFF43BBFGGGGGGGFGGHHGGG2EEHHF2BE2BGHGHGFGGHFFFHGCGHHFGH1DFDHHHHHHGEGGEGGHHHHHHHHHHHHGHHHEE//>FFHGFFGFGGGGHFHHHHHH1BGHHHHHGCD?EHHHHHGHGFFGHHHGGFDCCCFHHHFHG/CGHGGGGGHHHFHHHFHGHHHGDEBDEGG?FEGFG;FFGGFGFFFG.;;AFFFFFB-9-;BFFFBFBF/;;FFFFFFBFEDBFFFFFFFFFB
@M05620:37:000000000-D9766:1:1101:7205:19533 1:N:0:84
GAGGCTGCTTTGGAAGAAACTCATAGATTACTGCAACAGTTCCCCCTGGACCTGGAAAAGTTTCTTGCCTGGCTTACAGAAGCTGAATCCTACAGGATGCTACCCGTAAGGAAAGGCTCCTAGAAGACTCCAAGGGAGTAAAAGAGCTGATGAAACAATGGCAAGTAAGTCAGGCATTTCCGCTTTAGCACTCTTGTGGATCCAATTGAACAATTCTCAGCATTTGTACTTGTAACTGACAAGCCAGGGAC
+
AABBBAFBFFFFGGGGGGGGGGHHHHHHHGGHHHFHHHGGHHHHHGGGHFHHHHHHHHFGFGHHGHHHHHHHHHHBGHHHGHHFHGHGHHHHHFHHGHHHHHHHHGGGGHHHHHHHHHHGHHHHHHGHHHHHHHGGHGEGHHHHEHFHHHHHGFHHHHHHHHHHGHHHHGGHHHHHHHHHHGGGGGHHHGHHFHHHHHGHHHHHHHHHHHHHHHHHHHHHHHHHHHHHHHHHHHGGGGGGGGGGGGG?DFE
@M05620:37:000000000-D9766:1:1101:3170:19542 1:N:0:84
GAGGCTGCTTTGGAAGAAACTCATAGATTACTGCAACAGTTCCCCCTGGACCTGGAAAAGTTTCTTGCCTGGCTTACAGAAGCTGAAACATCCTACAGGATGCTACCCGTAAGGAAAGGCTCATAGAAGCCTCCAAGGGAGTAAAAGAGCTGATGAAACAATGGCAAGTCAGTCAGGCCTTTCCGCTTTAGCACTCTTGTGGATCCAATTGAACAATTCTCAGCATTTGTACTTGTAACTGACAAGCCAGG
+
A>AAAAFACFFFGGGGFGGBG1GHFGH33D1GHGHHBGHHBGHBFGEG/0BGFGGHHH0EGHHHFHHBG1AFGHAHH1GGHHHHHHHHHHGHHHHHHHGEGHFHHHGHEEEGHHHHFHHFHH1FGHFFH101BGF1FGEGGGFGFFDFHBGHHBHHDFHFHHHHBHHG11@FGHHHF0/?FFHH.ECFGGGEHHHB<<GGCEGHGHF0:GHGHFHFFHHHFHHHHHGGG00;9FGFGGGBFFGGGFGEBFG
@M05620:37:000000000-D9766:1:1101:12831:19567 1:N:0:84
GAGGCTGCTTTGGAAGAAACTCATAGATTACTGCAACAGTTCCCCCTGGCCCTGGAAAAGTTTCTTGCCTGGCTTCCAGAAGCTGAATCCTACAGGATGCTACCCGTACGGAAAGGCTCCTAGAAGACTCCAAGGGCGTAACAGAGCTGATGAAACACTGGCAAGTAAGTCAGGCATTTCCGCTTTAGCACTCTTGTGGATCCAATTGAACAATTCTCAGCATTTGTACTTGTAACTGACAAGCCAGGGAC
+
>1>AA>>>FFDDAGGB1BAAABBEGFHED1BFGF111BBB2FGFHG0EA0BAFGFHH10BGHFHAGEFHFEGHHE0FDG1GHHF1@F@G1B21@CE0B1B12@F0E?>/>//>/B0/FE/11B<BGBBFFGHFF/</</>//1@0@01FGBBGHF1?0?FF/0?<1FFF=1=D0FAC<DG1CC.<<<G0<GHFGHD=CACCCCGBCGHHE0C/000;;FF/00;CF9BF0C9090000;C00CE.BAAA?9
@M05620:37:000000000-D9766:1:1101:11108:19574 1:N:0:84
GAGGCTGCTTTGGAAGAGCCCCCTTGAGCACTGCACCCACATCCCGCTTCCTCGTATGCCTTTCTTTGCTGGCTCAAAGAAGCTACATCCTACAGGCTGCTACCCGTCCGGCCCGGCTCCTCGCCGCCTCCACGGGCGTCCCCGCGCTGATGCACCACTGGCCCGTAAGTCAGTCATTTCCGCTTTCGCCCTCTTGTGGATCCAATTGAACACTTCTCAGCCTTTGTACTTGTAACGGACCAGCCAGGGAC
+
BBBBBBFBFFFFGGGGGBBGAEEE444B4BFG3GH33B22233BA22011B55BBE33D35D35D5D5DF5FEG3B3BB?FGH33B@FG3BFGHHGFG?EGH3?B?E/EEE/>EECCGGGHG/<CC>AE/?C0?ACCC<-<CGA;;-ACFGGFB;BA9;CF;:.;A:.;;CBF0;FGGFF;ADDFFBD.9;BFFFFFFFFF;B///BFFFFB.9;/::FFFBFFFFFEB/;B;99;.-;@@9AEE.;ADE.
@M05620:37:000000000-D9766:1:1101:11858:19579 1:N:0:84
GAGGCTGCTTTGGAAGAAACTCATAGATTACTGCAACAGTTCCCCCTGGACCTGGAAAAGTTTCTTGCCTGGCTTACAGAAGCTGAAACATCCTACAGGATGCTACCCGTAAGGAAAGGCTCCTAGAAGACTCCAAGGGAGTAAAAGAGCTGATGAAACAATGGCAAGTAAGTCAGGCATTTCCGCTTTAGCACTGTTGTGGATCCAATTGAACAATTCTCAGCATTTGTACTTGTAACTGACAAGCCAGG
+
A>AAAACACFDFG1GGF1G1BABFFGBFGFFHHGHFFFHHGHHFHGCGEFGEBFGBGHBGBFBHFHEEHHEHHHHHHHHHGHHHHHFFHFFGBFDEGGFAFFGFBGGHEFGEE1BFEHFCFHE>GFDBGBGGEG1C1/EEECFHHHHGHEHHFHHHFGGFF<FG0FHGFHHHHHHGGHEGDHF1.>.<FGF1F0C/0=<C??D0<C<<:CFB;0:::GHF0::/CGFCCCGFFBFFGGGF0CBFBF?AFAE
@M05620:37:000000000-D9766:1:1101:15924:19633 1:N:0:84
GAGGCTGCTTTGGAAGAAACTCATAGATTACTGCAACAGTTCCCCCTGGACCTGGAAAAGTTTCTTGCCTGGCTTACAGAAGCTGCATCCTACAGGATGCTACCCGTAAGGAAAGGCTCCTAGAAGACTCCAAGGGAGTAAAAGAGCTGATGAAACAATGGCAAGTAAGTCAGGCATTTCCGCTTTAGCACTCTTGTGGATCCAATTGAACAATTCTCAGCATTTGTACTTGTAACTGACAAGCCAGGGAC
+
>11>A>FAFFFDGGGGABFGAFFGFFEE31FGGHEBGFFBDGHHFG0F/0BBEE0FG10F1FGGFGGFHHHHHHB1FGHAFHH1@1BGHFDDHHHF>FFHHHHEGGGGGHHHE>FHHHHGHHHHHHBGHGHHGHGG/E?0BD2F/GHHHHHH2F>GH/FHHH0CFHHBGGHHHBHHGHHHHGGGGGEHGHHHHHHFGFGHHHHFGHHHHGGHHHHHHHHHHGHHHFHCFHHHHGFGGGGG0BFGGGGGGGE
@M05620:37:000000000-D9766:1:1101:13492:19662 1:N:0:84
GAGGCTGCTTTGGAAGAAACTCATAGATTACTGCAACAGTTCCCCCTGGACCTGGAAAAGTTTCTTGCCTGGCTTACAGAAGCTGAAACATCCTACAGGATGCTACCCGTAAGGAAAGGCTCCTAGAAGACTCCAAGGGAGTAAAAGAGCTGATGAAACAATGGCAAGTAAGTCAGGCATTTCCGCTTTAGCACTCTTGTGGATCCAATTGAACAATTCTCAGCATTTGTACTTGTAACTGACAAGCCAGG
+
>11>A>CAFFFFGGGF1FFFBFFGGGHGH1FGHHD1FHFDGHHHHGEGE0FGHHFHH10FGGHHDFGHHHHHHHG1GHHDGHHFGDFGHGHHHHHH1GHGHHHHHHHHGGGGHHHHHHHHHHGHHHFHHFHHHHH1FGGHGGCDG2FFHGHHDHH2FFGFCGHHHHHGHHHHHHHHHHHHHHHHGGGGGHHHHHHHHHHHHGHHHFGHHHHHHHGFHHHHHHHHEHH<CCGGHGGCFGGFGGGGGFEGGGG
@M05620:37:000000000-D9766:1:1101:24874:19682 1:N:0:84
GAGGCTGCTTTGGAAGATCCCCCTTCAGAACTGCACACGTTCCCCCTTACCGGGTAACCATTTCTTTCCTGGCTTACAGAAGCTACATCCTACAGGCTGCTAGCCGTCCGGCCCGGCTCCTCGCCGACTCCACGGGCGTCCTCGGGCTGATGCACCAATGGGACGTACGTCCGGCATGTCCGCTTTCGCCCTCTTGTGGCTCCATTTGACCACTTCTCAGCCTTTGTACATGTAACTGACCAGCCAGGGAC
+
11A>AAF1CFFFCGGGA1BB11BA00113DBF1AB1BBA00BFG0A/011B//AAAA1B1BD2BDD12BGHHH00@BFGD1EH11BBEG0@2BB1B/BB/F111B?>/?>//</E@CCAAGG//>B</</<FFG?CC@A-@.=A.--;CG0CCF0C:./;C.9.9.=;A9A.--;A@.;B:A;---/A;-:@A-/9B/9--/-///;BB///-;9/9;B/BB-/9BFBB//;///;/9//;/;9--;A9-9
@M05620:37:000000000-D9766:1:1101:22491:19746 1:N:0:84
ACCACACATTCTACAATGCGCACACTTCGGAACTCCAGTCCCCTCCATCTATCACGCCTACCGCCTACCGCTCTACCAATCAAAACCCCGCAAAATCCTTCCTATGGGCTGCTCGCCTTCCTTCCGGTGTCCTCGCCGACTCCGGCTGAGTCCACGAGCTGCTGACCCCATGTCTTGTCCGTCCGGCATTTCCCATTTCGACCTTTTGTGGATCTTCTTGCCTACTTCTCCACTTAGCTCCTTGTACATGA
+
AAAAAAA1BBDFGGGGGGGGG0000BBGABE0EEF11BDBBGH0BBGGFHGH2D2B0B0/BBA/AB/B0>////BBFEC1BBFGFF/////>//011B121<<22<B0B0//<F/<>/?F<G2F0////?11@F//>---<EB.----..:00;:A-:-.:/;00///.9990;009;B0.;AE--9--9;B///:///-9-9-/9;9-B-//;/9;;///9;/;BF/;///;/9/////:/;/:///;:/
@M05620:37:000000000-D9766:1:1101:25706:19805 1:N:0:84
GAGGCTGCTTTGGAAGAAACTCATAGATTACTGCCACAGTACCCCCTGGCCCTGGAAACGTATCTTGCCTGGCTTACAGAAGCTGCAACATACACGATTGTACCCGTAAAGAAAGGCTCCTCGCCGTCTCCATGGGCGTCCTCGGGCTGATGCACCAATGGCATGTACGTCCGTCATTTCCGCTTTCGCCCTCTTGTGGCTCCATTTGACCACTTATCAGCCTTTGTCCTTGTACCTCACCTGCCCGGGAC
+
A>AABAFBFFFFGFGCCGGGG4BDG5F66ABAF54ABGF35AD322AB22B2BB2FC33BB1DBDFD5BGAFEGB3AFHHHGHHH333B1?3333?/111B44@311/1143?33B/?F/BC///</>0B1111FGFCDC//1??<//C<FF111><.>>10>1<0<<<G..<CCDAG0;=CAE;EFF..;-9/0B0;9..;;/;;;BF;0;./000;90://:/;B/B/99//;;/9/9.9/.;;.----
@M05620:37:000000000-D9766:1:1101:11772:19863 1:N:0:84
GAGGCTGCTTTGGAAGAAACTCATAGATTACTGCAACAGTTCCCCCTGGACCTGGAAAAGTTTCTTGCCTGGCTTACAGAAGCTGAATCCTACAGGATGCTACCCGTAAGGAAAGGCTCCTAGAAGACTCCAAGGGAGTAAAAGAGCTGATGAAACAATGGCAAGTAAGTCAGGCATTTCCGCTTTAGCACTCTTGTGGATCTAATTGAACAATTCTCAGCATTTGTACTTGTAACTGACAAGCCAGGGAC
+
BAABBBFBFFFFGFGGGGGGGGHHHHFHHHHHHHHHHHHHHHHHHGGGHHHHHHHGHHHHGGHHHHHHHHHHHHHHHHHHGHHHHHHHHHHHHHHHHHHHHHHHHGGGGHHHHHHHHHHGHHHHHHHHHHHHHHGGHGGHHHHHGHHHHFHHHFHHHHHHHHHHGHFHHHHHHHHHHHHHHGGGGGHHHGHHGHHHHHGHHHHHHHHFHHHHHHHHGHHHGHHHHHHGHHGHHHHGGGGGGGGGGGGGGGE
@M05620:37:000000000-D9766:1:1101:4140:19868 1:N:0:84
GAGACTGCTTTGGCAGAAAGTCATAGATTACTGCAACAGTTCCCCCTGGACCTGGGAAAGTTTCTTGCCTGGCGTACAGACGCTGACTCCTACAGGATGCTACCCGTAAGGAAAGGCTCCTAGAAGACTCCAAGGGAGTAAAAGAGCTGCTGACACCATGGCAAGTAAGTCCGGCATTTACGCTTTAGCACTCTTGTGGATCCAATTGAACAATTCTCAGCATTTGTACTTGTAACTGACAAGCCAGGGAC
+
[truncated: 463,847 more chars]
