# Supplementary material for: Fast but not furious: a streamlined selection method for genome-edited cells
Source: Life Sci Alliance. 2021 Apr 26;4(6):e202101051. doi: 10.26508/lsa.202101051 (PMC8127327; doi:10.26508/lsa.202101051)
Supplement: Supplementary file 1 [file LSA-2021-01051_Supplemental_Data_1.zip › SANGER and Deep Sequencing/ACTB/85_S85_L001_R1_001.fastq]

@M05620:37:000000000-D9766:1:1101:14881:2121 1:N:0:85
GAGGCTGCTTTGGAAGAAACTCATAGATTACTGCAACAGTTCCCCCTGGACCTGGAAAAGTTTCTTGCCTGGCTTACAGAAGCTGAAACAACTGCCAATGTCCTACAGGCTGCTACCCGTCCGGACAGGCTCCTAGCCGACTACAAGGGAGTCACAGAGCTGCTGAACCAATGTCAAGTCCGTCAGGCCTTTCCGCTTTAGCACTCTTGTGGATAACCTTGACCACTTCTCAGCATTTGTCATTGTCACTG
+
ABBABBFBFFFFG4GGGGFGGGHHHHHHHFHHHHHHHHHFHHHHHGGGHGHHHGHBGGHHBFHHHFFGHHHGHFGHHGGFGHHHH3@FHFHGCGFGF3@BGGHHHHHHH1B?FHHHFGGGD?/>EEEGF/GHFFD3BFE/BC/2<22/CFCE0?F1GGHE1?1>FFGCHHHHF1>GGH000<GCDGH<</<CCGGGGGG0CCH0CGHHGGGGGGBCF/;FG990/CC;;CFGGG0C;00;00;CFBB//BB
@M05620:37:000000000-D9766:1:1101:13498:2257 1:N:0:85
ACCACACCTTCTACAATGAGCTGCGGGTGGCTCCCGAGGAGCACCCCGTGCTGCTGACCGAGGCCCCCCTGAACCCCAAGGCCAACCGCGAGAAGATGACCCTTGGTGCGGGCCCCTATCCCTCTTGTGGTGCGCCCCACCCCTGCTGGTCCCATCCCGGCGGCGCCCGCTCTCTCAGTGTTTCTCTTCTCTGGTGTTCTATGTGACACTCTCCTCTCTGCGGAGTGGCACCTTTGGATCTCTGGGGGCTA
+
>AA3ABBBFFFFGGGFFGGEGBHFG2AAAAFHBFFEEEGCEHHHHGGGGAGGGHGCGHHG?ECGG1EGGGG0B?FEGG/?//?GGF/<CG/<BDGHFHG1G000<?1<1C-<---<..;<CC0/:::00;:.0-9.-;9...-.;.;0//00./9/.;.;----9--9----;BBF/////9./9;B//;/////.9:///9//:////;BF//;.9////---99..;;/:B/;//;/;///9/.9---.
@M05620:37:000000000-D9766:1:1101:18535:2386 1:N:0:85
ACCACACCTTCTACAATGAGCTGCGTGTGGCTCCCGAGGAGCACCCCGTGCTGCTGACCGAGCCCCCCCTGAACCCCAAGGCCAACCGCGAGACGCACAGTTCATTTGCCGGTGGCCTCCTCCGTTATCCCTGGCCTACCTTCGCTGCCTCCTTTCTCTCCGCCTCTATCTACTGCCGTTTTCAGTTGGCCTCTCTTCTCTGACTCGCGTCTCCTTTGGACGTCTGCCGGTTCACGATCTGACGGGCACAC
+
A>3A>AAAFFF4FGAAEGBFGGGFEBEBFAFFFBABEEAEEFABBEEEE1EFGGGHGAFFGE0>FEGGGE/FBGH/?EEEFFGHHFEGC@>B//?////0?1<??1@111->--.><<.<<</..0<<00/0:.:C://.:0/.:999.00;BFF0BB00/.9...90;;00;00/99:./:B//:;;/9/B.B:/9;F/99//9/.@-9BFB;//;/B;/-.9B9//@@-../;;.9..//:.---;.;A
@M05620:37:000000000-D9766:1:1101:20409:2410 1:N:0:85
GAGGCTGCTTTGGAAGAAACTCATAGATTACTGCCACAGTTCCCGCCGGCCCTCGAACCGTTTCCTGCCTGGCTTTCAGAAGCTGGAACAACTGCCCCTGTTCTACAGGATGCTACCCGCAAGGACAGTCTCCTAGCCGACTCCCAGGGAGTCAACGCGCTGCTGAAACAATGGCAAGTACGCCATGCATTTCCGCTTTAGCACTCTTGTCGATCCACTTGACCAATTCTCAGCATTTGTACTTGTCCCTG
+
AAAAAACAFFFFGFFF1FGGGFF3D3DGAG1DFA0BFF0122D10A/A/AA/F//B0AA>BEF12D11>BFGHH00BFF2BGGHB0BFG00/101B/?G/F1BFG2BGEFB<<DGBGCB/<BC/<00/1@11@F111<C/C<EFA0<.<F.<0=11.--<:-.0<CGGCB.0:CCH0.;C0C.-;.0900;CFB.AGGAC0;00//;F9//9:EAB///:9//;/-BBFF//BFFFFFFF/B/9/9//999
@M05620:37:000000000-D9766:1:1101:21378:2636 1:N:0:85
GCTGCACCTTATAAATCGCACAAGTCTGACCTCCCGTAACTAATTCGCATCTCTTAATCCGTCGGCGCCTTGAAACAAAAAAACAACTCTCGATGATACACCGAGTATGGGCCGGCTACTCTATGAGTATAGGGGCGTCCCCGTGGTGCTGCCCCCCTGGAGTGTCCGTCCGTGATTTGTGATGTCGTGCGGTTGTGGCCCGCATTGCACCGTTATTAGACTTTGTCCTGGTCTTAGACCCGCCAGGGTCA
+
1>>AA1BBBC1B33BBFFFFGG00D1D3DFGGHHG?GA0BADBG2D/BAAEGG2D12DDFEEG//A//>BEFHHHHFFA0?>E///?1>11/B0B1B2B110////012<00<///>/01<?11111?1111?<.----<..:.:-:.00;0::.:9A.E/./.;0;....-.--//9/;-///;/:---------;-9-;-----///;/-9---//9///9/9///////////9;9/;-;99-;--9-
@M05620:37:000000000-D9766:1:1101:20634:2673 1:N:0:85
GAGGCTGCTTTGGAAGAAACTCATAGGCTACGGCAAAAGTTCCCCCTGGGCCTGGGAAAGATTCCTGCCCCGCTTACCGAAGCTGAAACAACGGCTTCTGCCTGGAACCAAGCTCCCCGTGAGGACCAGCTCCTAGCAGAATACCAGAGAAAAAAAGGTCAACTGAAACAATGGCAAGTACTGCAGGACTTTCCTCATTAGCACGCTTGTGGATCCACTTGAGCAATTCTCAGCATTTGAACTTGTAACTA
+
>AABBBFBFFFFFGGGFGCGFFE5DG444BBAEEAA22FA5DD3BE2A21BA1111131B3B5F5553B110>01?33B>EEEG3B@BB31?/>E//BGH433B/0B3/B/0?B1?/E/?/??0F///@/?1?C<<111??1<>G1>0<<110><-..0=/000/;00C:;0:/:/;.00;00;CCFE.C0;000;00;9;/00-9C...099/:.9;/9;//;;B/9;/;B/BB9/9///:9/////;9/
@M05620:37:000000000-D9766:1:1101:12051:2955 1:N:0:85
GAGGCTGCTTTGGAAGCAACTCATAGATTACTGCCACAGTTCCCCCTGGACCTGGAAAAGTTTCTTGCCTGGCTGACAGAAGCTTACACAACTGCCAGTGTCCTAAAGGATGCTCCCCGTAAGGCCAGGCTCCTCGCCGACTCCCCGGGAGTCACCGCGCTGATGAAACCATGTCAAGTCCGTCAGGCCTTTCCGCTTTAGCACTCTTGTGGCTCACATTGCCCAATTCTCAGCATTTGTCCTTGTACCTG
+
>11>AACAFFFFF1BC1FBFGFBGFFFFE1BGGH01FGBB2FGHHGEF/FFFFFAFGA0BBHFHHHHHHGHAG0ABGGH0BBG1B11BF1/?G0@B@1BBFFGHFDFG10BFH1BFEE/?//0FGHGHH<FGFHH/>BB/BCGH/C?CCC->FGGGC->ACG.<=<D0D.;C00<CCGGCGG.:;.:99;F0FFBGGGG0;BFFBBFFF9FGE.C09;FFFF9//-:/9;FFB//;B;/;//;FFBB/:B:
@M05620:37:000000000-D9766:1:1101:11101:3044 1:N:0:85
ACTGCCCCTTCTCAATCGACCCGTGGATTCCTGCCCCGGCTCCCCCCGTCCTTCTAACCGTTTCCTCCCTGGCTCCCAGGAGCAACAACTACTGCCCATGTCCTTCAGGTTGCTCCCCTTCCGGCCGGGGTCCTCGCCGCCTCCCCAGGGGTCACCACGCTGTTGAACCCATGTCAAGTCTGTCAGGTCTTTCCGCTTTCGCACTCTTGTGGCTCCCTTTGCCGCCTTCTCAGTGTTCATCCTTGTGCCTG
+
11>>>B1>>FBDFGG3F1BEEEEAEAEGAGFGFHHFF/A/ABFFGGAA?BE/DBBFFHHEE>BF@B1BFHHHHHB?FFF>>FH/0BBGG1BB1B<BG1BF22>B211111B<0<11//00@F/<<>//---><1>CC-<-:.;C.C/;:.-;.;/00;;.9..0;0;:.;C/F;FF0C99/9;FBB-9/;9/B/-9-AE/---9-BB/;99A9AFAE-;B/B;9-9;9//;BB9//9;/;:///9/9;;9B
@M05620:37:000000000-D9766:1:1101:22244:3055 1:N:0:85
GAGGCTGGCTTGGAAGAACCTCATAGACTAAGGGAATAGTTCCTCCTTGAACTGGACAAGTTTCTTGACCCGCTTACTGAAGCTGAAACACCTGACAATGGCTGACACCAATGTAAGTGTAAGGAAAAGCAATCAGAAGATTGGAAAGGAGTAAAAAATTGGATAAAAAAAGGGCTAACAAGGGAGGGATCTGGTAAATAATGGGGTGAGGAAGGGAACTGAACAACCCACAACACTTCCAGTCGGAACTA
+
>1>>>1B>>B>>1BBBGABAAB1FFGG13FBBBBAF0ABA2DDBDGAB1BBA1B0BA100D2ADADBDBBAAEFE?B1D2GGBBBD1GFB0BFE00BBBG1B>?00B1///1BB2>222BB22>F000<01<<11111111110111B0BF<0@22</01>1111?F1?/><..>0>1C<</<.CAC-.;:;B000;;G00:00:.C?9..0/;..;.90000/0/;.9-;-9--9///;//;/-99-;:/
@M05620:37:000000000-D9766:1:1101:16670:3118 1:N:0:85
GAGGCTGCTTTGGAAGCAACTCATAGATTACTGCAACAGTTCCCCCTGGACCTGGAAAAGTTTCTTGCCTGGCTTACAGAAGCTGAAACAACTGCCAATGTCCTACAGGATGCTACCCGTAAGGACAGGCTCCTAGAAGACTCCCAGGGAGTAAAAGAGCTGATGAAACAATGGCAAGTAAGTCAGGCATTTCCGCTTTAGCACTCTTGTGGATCCAATTGAACAATTCTCAGCATTTGTACTTGTAACTG
+
>11>A>FAFFFFGGGF1FFGBFBGGFFHH1FGHHG1BBFDGHHHHGCAA0FGHHHHHHFFFHHH2FGHHHHHHG01FGGGHHHGHHFGGFEHHHHGHGHHHHHHDGHGGGHHHHFHHHGEEGHGH0BFCFGHGH1G1<GHGFHH/<GFEGGC0GHHHEHHHH1FGHGHHHHHHHHHHGHH<GFGFHFHAFHHHHGGGGGHHHHHGHHHHGHGHCGHH0GHHC0CGGGGFGGGGGGGGGGFFGGGFC000;F
@M05620:37:000000000-D9766:1:1101:19639:3217 1:N:0:85
AGTGCCAGCTCTCAATCGCACAGGGGACCCAGGGCCTGGCCCCTCCATCCAGAAAACCTATGACCTCACCCGCTACCTGGAGCACCAACTCCGCAGCTTGGCTGGGACCTATGTGAGTATCCAGCGTAGGAATCTGGGAGTTGGGGAGGAGTGAGGAGTTGGGGAAAGACAGTCCTAACCGTGGAGGGTTCTGGTAAATGATGGGGTGAGGAGGGGCTCTTTGGCTCCCACCAGTCCCCCTGTCTGGTCTA
+
BCCCCFFFCFFFGGGGGGGGGGHGGGGGGGHHGGGGGGHHHHGHGGHHHHHHGHHHHGHHHHGHHHHHHHHGGGGGHHHHHHHHHHHHGHHHGGGGGGHHGHHGGGHHGHHHHHHHHHHHHHHGHGDGGGHHHHHHHGHGGHHHGGGGGGGHHHHHHGHHHHGGGGHHHHGHHHHHGHHHG:EFDGGG9FFGGGFGGGGGGGGGGGFFFFFFFFFFFFFFFFFFFFFFFFFFFFFFFFFFFFFFFFFFFFB
@M05620:37:000000000-D9766:1:1101:14395:3309 1:N:0:85
GAGGCTGCTTCGGCAGAGACCTCCGCGCCACGCCAGACAACGCTCCTGCGCTCGCGTCTGATCTCCAGCCCCAAAACCGAAGCACACGCGACGAGTTGCGCGCGGTAACTACCCCGCTACCTCTTCTGGTGGCCGCCTCCCTCCTTCCTGGCCTACCGGAGCTGCGCCCTTTCGGACTGGTTCTCTCTTCTGCCGTTTTCCATCGGACTCTCTTCTCTGAACTGAGTTTTCTTTGTAACTCTGCAGGTTCT
+
AAAAAAFAFF5>AAEC2ABB2B4B2BA2A22A2BA0112210A11B3B3>E>?0>>>>?FG4BB4B33B??//?B?0?////>BB00/<></////?11/>--<<<.<0=0/;.;-----:9BBF;;;909.99?BBD:A.;/../::/99.9B/BF----9.;;9-.;-9//.-9--99;//BFEFB//BFF/-9./:/B/99..9-9/BF9B;/;//;9;//9/;///9/;BB;////////9/.999/
@M05620:37:000000000-D9766:1:1101:18669:3728 1:N:0:85
GCTGCTGCTTTTGAATCAACTCATAGATTCCTGCCCCAGTTCCCCCTGTCCCTGTAACCGTTTCTTGCCTGGCTTCCAGAAGCTGCAACCACTGCCCATGCCATCGGGGGCGCCCCCCAATGGGCGGCGCTCCGCGCCCTCCCCCCGCGAGTCACCGCGGTTGCGACAATATCAAATGAGCCCGACGTTTTCGCTTTATCACACTCTTGGAGCCCCTCTAGCCATCTTCAGCACTTTTACTCGTATCTGTC
+
3>3>A@BBCF5B5ABBGBBGBBB5DDFGBDFGHHGGGEBADDGGHG2BABGBBB3DGHHGFGFFADBBGHHHHHABFFH3BFHBB@BGH1?FBBFGH3B33334@11>////</>C////0110>----;-...;--9-:C.;A9-;-;-9-9B/;AB--.--.-99-9/////////////.-----.9./-;..9////;/;B//9B///;99.A..//9BB///;9////./;/9////.;./;////
@M05620:37:000000000-D9766:1:1101:18652:3738 1:N:0:85
GAGGCTGCTTTGGCAGAAACTCATAGATTACTGCAACAGTTCCCCCTGGACCTGGAAAAGTTTCTTGCCTGGCTTACAGAAGCTGACACAACTGCCAATGTCCTCAAGGATGCTCCCCTTACGGCCCGGCTCCTCGCAGCCTAACAGGGAGTAACAGCGCTGCTGAACCCATGTCAAGTACGTCAGGACTTTCCGCTTTCGCACTCTTGTGGCTCCCCTTGCCCCCTTCTCCGCCTCTGTCCTTGTCCCTG
+
AAB>AAFACFFFG4BEACBBFFGFFFADF5FFDGGBBFGGFHHHHGGGHEGHBBGBBGHHGEHFGDFGHFGBGBGGHHHHBGGHH32BB21BBBBFE3BBBGFHHHHHHEGGHHGHGGEGBGE/>>>><<>CFCGGGF?BGHCC<F2<FFCCFGHHH0@@E-><FFFB.<CC/=DGGGDDDE:CE.//./0CGHGGGGGBDEGBGFFFGFBA9FG...;CFE//.9;;FBF/AD.9.;9;/;BFFF9/;B9
@M05620:37:000000000-D9766:1:1101:18760:3987 1:N:0:85
GAGGCTGCTTTGGACGAAACTCATAGATTACTGCAACAGTTCCCCCTGGACCTGGAAAAGTTTCTTGCCTGGCTTACAGAAGCTGAAACAACTGCCAATGTCCTACAGGATGCTACCCGTAAGGAAAGACTCCTACAAGACTCCAAGGGAGTAAAAGAGCTGATGAAACAAAGGCAAGTAAGTCAGGCATTTCCGCTTTAGCACTCTTGTTGATCCAATTGAACAATTCTTAGCATTTGTACATGTAACTG
+
>3AA>>CAFBB4G44AAAEEGGHHHFGHGFBEGG3FEHBGGB532AA2AFABGHEB332FBFGBFFFABB3FCHH3BBBFGF3BF33FBB1FGGFFFFGGE4B44B3B3BB3BDBBBF?/>/?33BF03B3BBBB3BDFB23BB?FF////?<@222?2@11?<?FG<10?0<?<<0><<><<<>10>.000==.<.<C00=;G0=;0000;;0;C:GC0;CGHBFBC0;0;00FFGGG09;0;00;;00;
@M05620:37:000000000-D9766:1:1101:22633:4237 1:N:0:85
GAGGCTGCTTTGGAAGAAACTCATAGATTACTGCAACAGTTCCCCCTGGACCTGGAAAAGTTTCTTGCCTGGCTTACAGAAGCTGAAACAACTGCCAATGTCCTACAGGATGCTACCCGCAAGGAAAGTCTCCTAGAAGACTCCAAGGTAGTAAAATAGCTCATGAAACAATGGCAAGTAAGTCAGGCATTTCCTCTTTACCACTCTTGTGGATCCAATTGAACAATTCTAAGCATTTGTACTTGTAACTG
+
AABBCCFCFFFFGGGGGGGGGGHHHHHHHHHHHHCHFG2DGGGHHGGGHHHHHHHH33CGBGGHHHHHHHHHHHHEGBGFHHHHHFFGGGBGHHEF3GHFFGH4BGFEEFG32@B3BGF/>E@?FGC04B44B?B4?G3GBB?BF2B/B322BFGB2<@@@2@F>FB2@GC?1C001/?1@1@1=10>F><><1111=><1<=<</D0<00<0<0<<C0::0::0G0;<:0;0;00<G000;;;00;;;00
@M05620:37:000000000-D9766:1:1101:21900:4363 1:N:0:85
AGTGCCAGCTCTCAATCGCACAGGGGACCCAGGGCCTGGCCCCTCCATCCAGAAAACCTATGACCTCACCCGCTACCTGGAGCACCAACTCCGCAGCTTGGCTGGGACCTATGTGAGTATCCAGCGTAGGAATCTGGGAGTTGGGGAGGAGTGAGGAGTTGGGGAAAGACAGTCCTAACCGTGGAGGGTTCTGGTAAATGATGGGGTGAGGAGGGGCTCTTTGGCTCCCACCAGTCCCCCTGTCTGGTCTA
+
BCABCFFFCFFFGGGGGGGGGGHGGGGGGGHHGGGGGGHHGHGHGGHHHHHHHHHHHGHHHHHHHHHHHHHGGEGGHHHHHHHHHHFHGHHGEGGGGHHHGGHGGGHHGHHHHHHHHHHHHHHHHGFGGGHHHHHHGHHGGHHGGGGGGGGHHHHHHGHHHHGCFGGAGHFFHHEFGFHG?EE-AEGAEGGGFFFGGEBFFFGGGB.;EFFBDFFAACEFFFFB0FFFFFFFFFFFFFFF=A:FBF/BBF9
@M05620:37:000000000-D9766:1:1101:16427:4583 1:N:0:85
GAGGCTGCTTTGGAAGAAACTCATAGATTACTGCAACAGTTCCCCCTGGACCTGGAAAAGTTTCTTGCCTGGCTTACAGAAGCTGAAACAACGGCCAATGTCCTGGAGGTTGCTCCCCTTCCGGCCCGGCTCCTCGCCGCATACCCGGGAGTAACCGCGCTGCTGAACCAATGACAAGTCAATCAGGCCTTTCCGCTTTAGCACTCTTGTGGCTAACTTTGCCGAATTCTCAGCTTTTGTCCTTGACACTG
+
1>1AA11>BFD@11FEEGG1A1B3AFF3A1BGHFEDBAF1AFGFHGAFA0B00BBFHB0AF2AFAF1FGFFHHGA1F1GEGHHFC1@GG>FG//////FFBGB210BB//BBBG1FE?0>FG?EG/<<C<>C/10/</>@/?/?<1<--><E/=<0<A---;.0:CGC:.;/:0;9FF;FB000=CG/.=/000;...C09/B//9BBF9BB--//;/;B///--;A-B;F/B//;//9;/9BB//9;;F/
@M05620:37:000000000-D9766:1:1101:19195:4604 1:N:0:85
GAGGCTGCTTTGGAAGAAACTCATAGATTACTGCAACAGTTCCCCCTGGACCTGGAAAAGTTTCTTGCCTGGCTTACAGAAGCTGAAACAACTGCCAATGTCCTACAGGATGCTACCCGTAAGGAAAGGCTCCTAGAAGACTCCAAGGGAGTAAAAGAGCTGATGAAACAATGGCAAGTAAGTCAGGCATTTCCGCTTTAGCACTCTTGTGGATCCAATTGAACAATTCTCAGCATTTGTACTTGTACCTG
+
BBBBBBFBFFFFGGGGCGGGGGHHHHHHHHHHHHFHGHHFGHHHHGGGHHHHHHGHHHHHHHHHHHHHHHHHHHHHHHHHHHHHHHHHHHHHHHHGFHHHHFHHHHHHHGHFGHHHHHGEEEHGFGCECHHHGHDF?3GCCBGHF2DFDHGGBG>@DFHHFH2GHHGHHHHGHCGHFGGF<GHGHHHHFHEHHHGGDGGHHHHHHHHHHHHGHFHGF0CGHECHH/GHHHFFGGBFGGGG0FFGGBB0;FF
@M05620:37:000000000-D9766:1:1101:19596:4737 1:N:0:85
TCTGCCTCTTATTAATCCACGCCTAGATTCCTGCCCCAGGTCCCCCGGTCCTTTTAACCGTTTCGTACCTGGCTGCCAGAAGCCTCCACCACTACCCCTGTCCAAAAGAATGCTCCCCTACCGGCCCGGCTCCTCGCCGCCTCCCCGGGAGTCACCGCGCTGCTGAACCAATGTCAAGTCCGTCAGGCCTTTCCGCTTTAGCACTCTTGTGGCTCCCCTTGCCCAATTCTCAGCCTTTGTCCTTGACCCTG
+
1>>>>11BBD3B3ABAF3BB1A100B1DFFGHBGFHF0A0BBGCHG/AA/A1D2BDB1BFBEGG/B0BBFG0F0//BFC00BB010/>B0?FF0BFG/?FFHH2>1?B/<BFFFHHGF0/B<</<CCCC<AFGHFCGG?CCCGHFECC--;;GHGH.CCA-9;CFFGGE.9CF0;CCFFFFGAFBFFFABFFFF-AFFFFFFFB/9BFFBFBEFFFEFFA-9B/;-;B:F/BFFFFFB/9BFFFF/;B-/;
@M05620:37:000000000-D9766:1:1101:23006:4888 1:N:0:85
GAGGCTGCTTTGGAAGAAACTCATAGATTACTGCAACAGTTCCCCCTGGACCTGGAAAAGTTTCTTGCCTGGCTTACAGAAGCTGAAACAACTGCCCATGTCCTCCAGGCTGCTACCCGTAAGGACCGGCTCCTCGCAGACTACCAGGAAGTCAAAGCGCTGCTGAAACAATGGCAAGTACGTCAGGCCTTTACGCTTTAGCACTCTTGTGGATAAAATTGACCAATTCTCAGCATTTGTACTTGTAACTG
+
A3>AB4FAFFBD4FGGAEFFBBAFDDFHHGHGHHGDFEFBFGHHHGGFHHHHHHHHHHGGFHHHHHHHHHHHHHHHHHHDGHHFHHGHH3FHHHHH1@GFH4@G3FFFF1FGF3FFHG?///BF3B?EEEEG/BCE//</011@G1G//?01<?1?<0/>/>.1<FDGHH.G1C<GCEDBD.<GEGGH.FGH0CEGEGAC0:GFFFFFG90C0C000;CFGFFFF.C0;F00;/0CFGGBFFFFB://;BF
@M05620:37:000000000-D9766:1:1101:6659:4901 1:N:0:85
ACTGCCACTTCTACATCGAACAGGGGATCCCTGCCCCGGCTCCCCCAGTCCGAATAACCGTTACCTCCCTGGCTACCAGGAGCAGCAACGACGGCGCATGGCCTGCAGGTTGCTCCCCGTCCGGCGCGGGTCCTCGCCTCCTCCGCGGGAGTCACGGCGCTGATGAAGCCATGGCAAGTCGTGCAGGGCTTTCGGCTTTCGCACGCTGGGGTCTCGCTTTTCGCACTTCTCCGCCTTTGTCCTTGTCTCTG
+
>1>1>1B1BDBB3BBBBAB1B1AGC0000BBAA0B00/A//BF/EGAB11AB////DG1/?//BBD1>BBC/BB1FF11//FG/0B00B/?>////</??0?FD/0???<10011?/</?/>->A---;-::;90E?-..;C//..-9;-;9///--9;--9-///9/;;-///;99-9;----9;A-AFFF/-----B/------;---;---;/9-;A/9---;;:B9B/-9;A-9/;//B:////;B/
@M05620:37:000000000-D9766:1:1101:22329:5198 1:N:0:85
GAGGCTGCTTTGGAAGAAACTCATAGATTACTGCCACAGTTCCCCCTGGCCCTGGAACCGTTTCTTGCCTGGCTTACAGAAGCTGAAACAACTGCCACTGTCCTACAGGATGCTACCCGTAAGGACCGGCTCCTAGACGACTCCCAGGGAGTAAAAGAGCTGCTGAAACAATGGCAAGTACGTCAGGCATTTCCGCTTTAGCACTCTTGTGGATCCACTTGACCAATTCTCAGCATTTGTACTTGTACCTG
+
>>AABAFAFFFFCGGGGGGGBFF5GD5GGBEFHHC4AFABDFGHCF2B22B2B22AB31A1ABF5D5BFGGEGH1ABGGHHHHF33FFG3BGGFGG33FGHEGHBFHHEFHHGHFHHHGEGGHHF0/>EBFGGH2F23?@FGGH/2?FGGGGBGD<1.0FHH1GHHHHHHHHHHHHHGHG0CGCEGHH.GGHHHGGDDGCCGGGGGGGGGGGFFGGF/BFGGBGG9FFGGGGGGFGGGFFFFFFFF//;BF
@M05620:37:000000000-D9766:1:1101:24939:5287 1:N:0:85
GAGGCTGCTTTGGCAGAGCACACGTGTTTACTCCAGCCACGTCCCCCCCTCTTGTAAGCGGTTCTCGCCTGGATAACAGAAGCTGAAACCACTGCCCGTAAGGAAAGGCTCCTAGAAGACTCCAACGGAGTAAAAGAGCTGATGAAACAATGGCAAGTAAGTCAGGCATTTCCGCATTAGCACTCTTGTGTATCCAATTGAACAATTCTCAGCATTTGTACTTGAAACTGACAAGCCAGGGACAAAAGATC
+
>1A1>AFAFFFFG1FGAF1CCFCEF00BBBGH1GFF000BA//AB/////AA1B1D22B//B//B2//>E/F012@BG1BBFC1BGF1B>FEGHHHC?E<?B<B0<<0/1<?CG1B1BB<1@FFG1?>A?E0?<<1/??1CG111FGBF.FG1FFFE<<GD0DGDGHH0<DDD<:-.;CGFGFHHF0;G:9;CFB00;FB0;9FFB9FFGGGFF0;0;;C9;000;0CFF0//;99-:;A-;A-9B9/9/9
@M05620:37:000000000-D9766:1:1101:15369:5288 1:N:0:85
GAGGCTGCTTTGGAAGAAACTCATAGATTACTGCAACAGTTCCCCCTGGACCTGGAAAAGTTTCTTGCCTGGCTTACAGAAGCTGAAACAACTGCCAATGACCTCAAGGATGCTCCCCTTACGGCACGGCTCCACGCAACCTAACAGGGAGTCACAGAGCTGCTGAAACCATATCAAGTACGTCAGGAATTTCCGCTTTCGCACTCTTGTGGCTCCACTTGCAAACTCCTCAGCCTTTGTCATTGTACCTG
+
BBBBBBFBFFFFGBGGGGGGGGHHHHHGHGHHHHHHHHHFFHHHHGGGHGHHGGHGHHHHHHHHHHHHHHHHHFHHHHHFHHHHGHHHHBFGFGGHHFCG3BBDG3FEHHHHHHFGGE2G33////>?E>EEF2BAGG/><2222<2?F<??0?GGF?FFH<>1FFG110><11>F=F>0=<GFE</</<0=DCDFGGG0:CGGACFFFC0;..9C/;BF0;000;C0;:CBF9/99///;/;BFF//:FB
@M05620:37:000000000-D9766:1:1101:15395:5296 1:N:0:85
GAGGCTGCTTTGGAAGAAACTCATAGATTACTGCAACAGTTCCCCCTGGACCTGGAAAAGTTTCTTGCCTGGCTTACAGAAGCTGAAACAACTGCCAATGTCCTACAGGATGCTACCCGTAAGGAAAGGCTCCTAGAAGACTCCAAGGGAGTAAAAGAGCTGATGAAACAATGGCAAGTAAGTCAGGCATTTCCGCTTTAGCACTCTTGTGGATCCAATTGAACAATTCTCAGCATTTGTACTTGTAACTG
+
AABBAAFBFFFFGFFEFGCGGGHHHHGHHFGHHHBFFHHGHFFHGGGFEEFHHHGFB3CGBDHGHHFFFHHHHHHBBGHFGGGHGBBGFFEGHHHHEHGGGGGFFGFGHGGGFFFBFHE?>EFBFGHBB?FGFHGBFGHHF3FFFHF?/?BE@@DD@F@FDFGGGHHFGF??GGFF=F?=FF=>GHHFG>F1GHCGDGG=DGHH0CDFFDCEC;CGCGC=FCGHFH<C;G;BBFFFFGGB;F;C;0;C;;C
@M05620:37:000000000-D9766:1:1101:24971:5367 1:N:0:85
AGTGCCAGCTCTCAATCGCACAGGGGACCCAGGGCCTGGCCCCTCCATCCAGAAGACCTATGACCTCACCCGCTACCAGGAGCACCAACTCCGCAGCTTGGCTGGGAGCTAGGTGAGTGTAAAGCGAAGGAATCTGAGAATTGGAGAGGAGTGAGGAAGTGGGGGAAAACATGGCTAACAAGGGAGGCATCTGGTAAATGATAGGGTGAGGAGGGGCACTGAAGCACCCACCGGACTCCCAGTTTTAACTG
+
11AAAFFF@FFFGGBGGGGFG?GGGEEA0EG0F0EE/FGF0GE/EF0A1F1B1B1BCBG1F12EEF1@F00>EGEEH1BCGGHHF/FFG0BG///E/0FG/FG///B//011BB1B0>1BF22@1//<>/00111@11111?<1101>EHGH0F101/.<<0.--;C.;/C0:/;/C0//0/..;A@..;/CB09000;0000;/;C.--;/---9---;9//9;/-;B-B------//9-/;/////;;/
@M05620:37:000000000-D9766:1:1101:8219:5533 1:N:0:85
AGTGCCAGCTCTCAATCGCACAGTCTGGTCTGTCCCCGGCCCCTCGATCCCAAGAACACATGTCTGCCCTCCCGTCACAGTACTCGACCTCCTCAGCCGGCTGCCTGCTTAAAAAAACACCCTGCTCCTGGACGTCTGCCTTGGGGTCGCCGGGCTGGTGCCGCAATGACACTCCAGACCGTCCTTTGCGCTGTTGAACTCTTGGGGGTCCACTTGCTCACTTGCTCGCATTTGTACCTCTGCCTGGTCTA
+
>1>AABDC1BBFGFGGGFGGE0FE1130BF30DDAGF0AAAE//A/BBF/01AA000BAA11DD@G11BF/>BE>EE/1B@2B2B/?/>?F?0B1BFBE/<///0110B12B>11>//?0/?/0?11111000/..<.>111FB.<..<-.-----..:B0/;9--.;0900;////0;CAA9-;/9;/-;@--///////;/;/:-----//9;;B/;;BF/;/;;-@---/;B/B9//BBBBBF-B;//
@M05620:37:000000000-D9766:1:1101:6272:5639 1:N:0:85
ACCACACCTTCTACAATGAGCTGCGGGTGGCTCCCGAGGAGCACCCCGTGCTGCTGACCGTTGCCCCCCTGGACCCCAGGGGCAACAACGAGAAGATGTGTCATGTAGGTTGCTCCCCTTCTGGTCTGGTTCCTCGCTGCCTCCTTGGGAGTCACCGGGCTGTTGAACCCATGTCAAGGCTGTCAGGTCTTTCCGCTTTCGCACTCTTGTGGTTCCCCTTGCTGACTTCCCAGCGTAACTCCTTGTGTCTG
+
1>11A?>AFFFFFFG1AFGGF1BAE00EE?FG1FGF//A//B/BGGEEE?EC1@E1FHHG//>B@1?EEGG/00>EEG/>//>>/F0/?/?//<0111>12?2?12>2?11?G<G1F/<0?11?1>=FH111><1<@..<CGHH/00/.<;:;0;G?-;-:.9900CBF..;/;FGBB/9/9.0;0/9/0;0CFFBFFF/9---9;9/;/;9-;F//----9///-;///9/9----9-;;/999//9/9/
@M05620:37:000000000-D9766:1:1101:6293:5653 1:N:0:85
GAGGCTGCTTTGGAAGAAACTCATAGATTACTGCAACAGTTCCCCCTGGACCTGGAAAAGTTTCTTGCCTTGCTTACAGAAGCTGAAACAACTGCCAATGTCCTACAGGATGCTACCCGTAAGGAAAGGCTCCTAGAAGACTCCAAGGGAGTAAAATAGCTGATGAAACAATGGCAAGTAAGTCAGGCATTTGCCCTTTAGCACCCTTGTGGATCCAATTGAACAATTCTCAGCATTTGTACTTGTAACTG
+
33AB>AFAFBDDGB5BGGCGGGHHHGGHHHBDDG4FCGBFHDDABFAEAGBBFGABA32BBFGDFHH5BB5BFGH5B5BDGFBFG33GBB1GFHHFHHHHHBBBBF33BBB323BB2BE?>AG3?FGBB??B/BBBEDGFB?3BB?B//?CD?@222@2@2<@22@F2@<?1????<?<??111>=<>F1<>1=1>10><0=<<.<</<=0<<0<;0C0<:0;GBG0;0<;:0;GHGGG;9C0;009;;=;
@M05620:37:000000000-D9766:1:1101:16272:5910 1:N:0:85
GAGGCTGCTTTGGAAGAAACTCATAGATTACTGCAACAGTTCCCCCTGGACCTGGAAAAGTTTCTTGCCTGGCTTACAGAAGCTGAAACAACTGCCAATGTCCTACAGGATGCTACCCGTAAGGAAAGGCTCCTAGAAGACTCCAAGGGAGTAAAAGAGCTGATGAAACAATGGCAAGTAAGTCAGGCATTTCCGCTTTAGCACTCTTGTGGATCCAATTGAACAATTCTCAGCATTTGTACTTGTAACTG
+
AAAAAAFAFFFFGGGGFBGGGFABBGFGHHHHHHHHHHHFHHHHHGGGGHHHHFHFHHHHEHHHFEAGGHFHFHFHHHHGHHHHGHGFGGHHHHHHGHHHFGHFHHHHHHHEGFGGHHG/>EGHHFFFGGF0?CGGHFHGHHHHF1GAE<E/FHHHHGHHHHGHHHGHHHHHGH0GFC??FHDHFGHHHHBGHGG?<AEGFHHHFCFFFGFGF<CHHFGGHHFHB/CG;GFFFGG0BFF0CFFFG09BBFB
@M05620:37:000000000-D9766:1:1101:13890:6127 1:N:0:85
GAGGCTGCTTTGGAAGAAACTCATAGATTACTGCAACAGTTCCCCCTGGACCTGGAAAAGTTTCTTGCCTGGCTTACAGAAGCTGAAACAACTGCCAATGATCCAAAAGGTGCTCCCCTGCAGGGAAGGCTCCTCACAACATACCAGGGAATAAAAGCACTGCAGAAACCAAGGCAAGGCAATCAGGCCATTCCCCTTTAGCCCCCTTGTGGCACCCATTGCAACAATCTCAGCCTTTGGCATTGTCAATG
+
A?ABBBFBFFFFFFGGGGGGGGHHHHHHGHHHHHHHFHHFFGHHHGGGGGHHHHGG3FGGFHHHHHEFGHGHHHHGGHHGHHHHFFFHGGGHHGGFHFGH3@G43B31B13B3B@3?E2//B3B/??//?3?FE23/B3/?23?BF2??/022>@2202<2@?111?G00?/0</0><..001<>1<<<.<==D0</<CDDF/:.;;GFCBC./;;AE/;00=;FF.;;;0;9/9/;F09/90CF0;9C00
@M05620:37:000000000-D9766:1:1101:23240:6276 1:N:0:85
GCTGCTGCTTATTAATCCACTCCTAGATTCCTGCCCCAGTTCCCCCTGTCCCTGGAACCGTTTCTTGCCTGGCTTCCAGAAGCTGCAACCACTGCCCCTGTCCTCCAGGCTGCTACCCGTCAGGCCCGGCTCCTCGCCGCCTCCCCGGGAGTCACAGCGCTGCTGAACCAATGGCAAGTCCGTCAGGCCTTTCCGCTTTAGCACTCTTGTGGCTCCCCTTGCCCACTTCTCAGCCTTTGTACTTGTCACTG
+
1>1>ABBBBF3BABBBA3BB1B1B1BBFGFFGFHHBF0B1DDGHHGABABF1BB/BBFFEEEHHADDBGHHGHGBBFGH1BBG11@B@FHGGFBFGFFHGHHHH1>BBGEHHGH1FHH/?//?FFGAE@CGGFHGGGG/<@CGHGGGCGC><CFH0DGCGGCGHHHHFH.:C:/CFFFGGGGGGFGGFEFGGGGGGGGG0FGGGGGFFFFFB-AF--;FFFFFFFAFFFFFFFF/9FFFF/BFFFFFFFF9
@M05620:37:000000000-D9766:1:1101:23250:6294 1:N:0:85
GAGGCTGCTTTGGAAGAAACTCATAGATTACTGCAACAGTTCCCCCTGGACCTGGAAAAGTTTCTTGCCTGGCTTACAGAAGCTGAAACAACTGCCAATGTCCTACAGGATGCTACCCGTAAGGAAAGGCTCCTAGAAGACTCCAAGGGAGTAAAAGAGCTGATGAAACAATGGCAAGTAAGTCAGGCATTTCCGCTTTAGCACTCTTGTGGATCCAATTGAACAATTCTCAGCATTTGTACTTGTAACTG
+
BBBBBBFBFFFFFFGGGGGGGGHHHHHHHHHHHHHHFHHHHGHHHGGGEHHHHHGGGFFHGHHHGHHGHHHHHHHGHHHHHHHHHGGHHHGHHHHHH3GHHHHHFHHHGGHHHHHHHHFEEGHGHHF0B?BGGGHFGHHHFFFGCGHEEHGGGGHFDF@GHHFHHHHFHHHGHHFHHFGFGGGEHFFGHHHHGFDE<CED<DGHGHGHHGHGHGGHCGGHHHFHHHHCGHGFGGGGGGG9CFFG;;;9FGG
@M05620:37:000000000-D9766:1:1101:8198:6326 1:N:0:85
GATGCTGCTTTGGAAGCAACTCATAGATTCCTGCACCAGTTCCCCCTGGCCCTGGACAAGTTTCTTGCCTGGCTTACAGAAGCTGAAACAACTGCCCATGTCCTACAGGATGCTACCCGTAAGGAAAGGCTCCTAGAAGACTCCAAGGGAGTAAAAGAGCTGATGAAACAATGGCAAGTAAGTCAGGCATTTCCGCTTTAGCACTCTTGTGGATCCAATTGACCACTTCTCAGCATTTGTACTTGTACCTG
+
>1>>1@11BDFDB1A111BBBFBG3AFFF3DGGFFAFFHEGEFFGGGEF0BGG0FG010FHFGFEDFBBFDBFGFBF1B1BF1BEB1FF0/BFGGF/1BFHBGHDGGFEGGE0BBD0GAFGECFFFB0BFBGAB<G<<<BBFB<CGGEAGGGHB@B1FCGFCFGFHGHGCHFF1G?FF<1GG>1<FFCGHGHF1CC.<<=<<GFGFDDG;:C;CGHF0CHHG0</.:;FGFFFGBGGGGCFGGGC;00;FF
@M05620:37:000000000-D9766:1:1101:18838:6338 1:N:0:85
AGTGCCAGCTCTCAATCGCACAGGGGACCCAGGGCCTGGCCCCTCCATCCAGAAAACCTATGACCTCACCCGCTACCTGGAGCACCAACTCCGCAGCTTGGCTGGGACCTATGTGAGTATCCAGCGTAGGAATCTGGGAGTTGGGGAGGAGTGAGGAGTTGGGGAAAGACAGTCCTAACCGTGGAGGGTTCTGGTAAATGATGGGGTGAGGAGGGGCTCTTTGGCTCCCACCAGTCCCCCTGTCTGGTCTA
+
>3AABFFFBFFFFGGGGCFGEGFHFGGGGGHHGGGGGEHHFHGHGGHHFHHGHHCHFEFHHHGHHHGHHHHGGGGGHGGHHHFGFHHHGHHHGGEFFHHHGHHGGGHHGHHHHHHHHHHHHHHHHGFGGGHHHHHFHHHGGHHHGGGGGGGHHHHHHGHHGHGGGGHHHHHHHHHHHHGHGGGGGGGGCFGGGGCFGGGGGGGGGGFFFFFFFFFFFFFFFFFFFFFFFFFFFFFFFFFFFFFFFFFFFFF
@M05620:37:000000000-D9766:1:1101:18842:6404 1:N:0:85
TCTGCTTCTTATTAATCCACGCCTCGATTCCTGCCCCTGATCCCCCTGTCCCTTTAACCGTTTCGTACCTGGCTGCCAGAAGCGACAACCACTGCCCCTGTCCTCAAGGCTGCTCCCCGTCCGGCCCGGCTCCTCGCCGCCTCCCCGGGAGTCACCGAGCTGTTGAACCAATGGCAAGTCCGTCAGGCCTTTCCGCTTTAGCACTCTTGTGGCTCCCATTGCACACTTCTCAGCATTTGTCCTTGTCCCTG
+
1>>AA31BBF3B3BBBFBBF1AB1ABAFGHHHGHHGF0B0BDEGGGABBFG1B1BDFHHEEEHH/B0BBGHHHE/BBFH0BBG//>>EG??E@1@FG/?F11GH1BFGH/BGGHFHAE/E//>B<CCCCGGGGHHGGG-@CFGHGG?CGCAEHHHHC@GGGGBFGGGFG.AFF/;CFGFBBEGFFGFF?FFFFFFFFFFFFFFFFFFFFFFF?FFFEFFFFFFFFABBFFFFFFFFFFFFFFFFFFFFFFF
@M05620:37:000000000-D9766:1:1101:7560:6604 1:N:0:85
ACCACACCTTCTACAATGAGCTGCGTGTGGCTCCCGCGGAGCACCCCGTGCTGCTGACCGAGGCCCCCCTGACCCCCAAGGCCAACCGCGACATCATCTGTCCTCCAGGGTGCTCCCCTTCGGGCCCGGGTCCTCGCCTCCTCCCCTACTGGCCCCGCGGTCTTGCGCCCTTTGCAAGTCTCTCTGCTCTTTCCGCTTTCGCATTCTTGAGTCTCCACTTGCTACCTTCTCAGATGGCATCTTTGTACCTG
+
>A>AAAAAFFCFGGGFGGGFGGHHGGGGHGFGFFGE2AAAAE1FHGEEEEEFBGHFGHHG//>>?EEEEGGF3BGEFG/FF/???FFGGBD/</11<1<<1<?>100<0.<<EGHHA</.<...<-=--:;-.09;C?9;EF/;;.;..0;/:.;9----;-.;9/->DB-9/;/B/;////;;////;;B/:F;.9AEF?D..;//;B///;B/;//://B;;//;////;////////;/:99//:/:/
@M05620:37:000000000-D9766:1:1101:11891:6704 1:N:0:85
GAGGCTGCTTTGGAAGAAACTCATAGATTACTGCAACAGTTCCCCCTGGACCTGGAAAAGTTTCTTGCCTGGCTTACAGAAGCTGAAACAACTGCCAATGTCCTACAGGATGCTACCCGTAAGGAAAGGCTCCTAGAAGACTCCAAGGGAGTAAAAGAGCTGATGAAACAATGGCAAGTAAGTCAGGCATTTCCGCTTTAGCACTCTTGTGGATCCAATTGAACAATTCTCAGCATTTGTACTTGTAACTG
+
A>AABAFAFFFFGGGGFGGGGGHHHHHHHGHHHHDAGHGDGHHHHGGGHEGHHHHHHB2BFGHHHHGHHHHHHHHCHHHHHHHHHGHHHHHHHHHHHHHHHHHHHHHHHFGHHHFHHHGFEEHHF33?GGHHGH3F33??GFHHH1FFGHEGBGF@F/GHHH1GHGHFHHHHHHHHHGHGBHHHHHHHGHHHHHGGGGGHHHHHHHHHHHHGFHHHH0CGHFCHHFHHHHGGGGGFFGGGBGGGGFG0;FF
@M05620:37:000000000-D9766:1:1101:17598:6747 1:N:0:85
GAGGCTGCTTTGGAAGAAACTCATAGATTACTGCAACAGTTCCCCCTGGACCTGGAAAAGTTTCTTGCCTGGCTTACAGAAGCTGAAACAACTGCCAATGTTCTCAAGGATGCTACCCGTAAGGAAAGGCTCCTAACAGAATCCCAGGGAGTCAAAGAACTGCTGAAACAATGGCAAGTAAATCAAGCAATTCCGCTTTAGCACTCTTGTGGAACCAATTGAACAATTCTCAGCATTTGTAATTGTCAATG
+
A?BBAAFBFFFDGBABFGGGGGHHHGHHHHHGHHFHFHGHHFDGGGFGEFFHHHGGB3AGBFHDGHHFFGFHGHHBBBFGHHFGHB3GFGGHHHHHHHHH4@F44@4331BFCH4BFGE1/?FF3BFBBFFGGH342B3BB?BFBFF??C/?2>@2220@@F222DFFFGH1?C0?FFD1>1<>>1>>00>>>><EFGFGFDFH0GHGHGHE00;C:CGHF0CG:C0<;F;FFGFGFGF;00CFFBB;0;;
@M05620:37:000000000-D9766:1:1101:5608:6766 1:N:0:85
GAGGCTGCTTTGGAAGAAACTCATAGATTACTGCAACAGTTCCCCCTGGACCTGGAAAAGTTTCTTGCCTGGCTTACAGAAGCTGAAACAACTGCCAATGTCCTACAGGATGATACCCGTAAGGAAAGGCTCCTAGAAGACTACAAGGGAGTAAAAAAGCTGATGAAACACTGGCAAGTCAGTCAGGCATTTCCGCTTTAGCACTCTTGAGGATCCAATTGAACAATTCTCAGCATTTGTACTTGTAACTG
+
A?BABCFCFFFFGBFGGGGGGGHHHHHHHHHHHHGHHHHGHGFHHGGGGFGHHHGGB3FGHHHHHHHHHHEHHGHFGGFFFGFHHFFBGFHHGFHFHF3GGBGE4FG33BG334DFGHFG?EH3FFF0BF30/BBGF33F3?22222?DHGDHHHF2>/@GEH1FGDHF001?GGFFFF<1=>FGH0<.1<D=D.AC.C==GGH0GGCG0:/CCGHG00CGHHHGGF0BF90C9FGGF0;;FFGB9BFF0;
@M05620:37:000000000-D9766:1:1101:11936:6798 1:N:0:85
GAGGCTGCTTTGGAAGAAACTCATAGATTACTGCAACAGTTCCCCCTGGACCTGGAAAAGTTTCTTGCCTGGCTTACAGAAGCTGAAACAACTGCCAATGTCCTACAGGATGCTACCCGTAAGGAAAGGCTCCTAGAAGACTCCAAGGGAGTAAAAGAGCTGATGAAACAATGGCAAGTAAGTCAGGCATTTCCGCTTTAGCACTCTTGTGGATCCAATTGAACAATTCTCAGCATTTGTACTTGTAACTG
+
ABAAAAFBFFFFGBGF4GGGGGFGFHFHHCHHHHHDGGHEFHFHHGGGHFHHHFHBFGHHBFGHHDFHHHHGHGGHHHHHFHHHHFGDGFGGCGFHFHGGHHHHHHHHHGHHHHHHHHGEEFFHHHHHFHHHGHEFDFBCHHHHHFBFGCCDG1@FGGHHHHHHHF1GGHEHHHHHFGHHHHHHGHBHHHHHHHFGGGGFHHHHHHHHHHFGGHHHHFHCGGHHHHHHHHGGGGGGGGGGFGGGGGGGGGG
@M05620:37:000000000-D9766:1:1101:24294:6801 1:N:0:85
GCGGCTGCTTTGGAAGAAACTCATAGATTACTGCCCCAGTTCCCCCTGTCCCTGGAACCGTTTCTTGCCTGGCTTACAGAAGCTGCAACAACTGCCCATGTCCTCCAGGCTGCTCCCCGTCCGGACCGGCTCCTCGCCGCCTCCCCGGGAGTCACCGCGCTGCTGAAACAATGGCAAGTCCGTCAGGCCTTTCCGCTTTAGCACTCTTGTGGCTCCACTTGACCACTTCTCAGCATTTGTCCTTGTCCCTG
+
>1>>A1>>CFB1BFB11FBGBF1D3DBGD1BFGH00A0BB1DFGHG/BBAB1G1/BB1/ABEFF2D1BFGFHHH01BBGFFGH@@1BFG>BB@0BB>BBGHHHHB0BFF/FGGHFHGG/E//><//B@CGGGGHH?<CC/@CGCFGGGGGCGCG0C?CGGGGGGGGG0CB?FGGGGGGB0FEEGGFGBAFFFFFFFFFFFFFFFFFFFFFFF-AFF/BBFF/BFFEFFFFFFFFBFFFFFBBFFFF/BFFB
@M05620:37:000000000-D9766:1:1101:9406:6806 1:N:0:85
GAGGCTGCTTTGGAAGAAACTCATAGATTACTGCAACAGTTCCCCCTGGACCTGGAAAAGTTTCTTGCCTTGCTTAAAGAAGCTGAAACAACTGCCAATGTTCTACATGATGCTAAACGAAAGGAAACACTAATAGAAGAAGAGAAGAAAAGAAAAGATCAAATGAAACAAAGGCAAGAAAGAAAGGCAGTTACACCATATCACTCTTGTAGATCCAATTAAACAAATCTCAGCATTTGGACATTCAAATG
+
A3AB3AFBFBD@G45BFGBGGGHHHCGHHH4ADG4FFHBGG553BAAAAGBBFGEFA32BBFGADGG53B5BBDG555DBGH3BG33BBB1GHHHGGHHHF4BBBH444B4443B4B@?1?1E0FG3330?33BBBBFG3BB30B?B22B22?0B22?<@22@>22222@?0?</00?0?<10?<1<><.<=111>0<000=<=0=<0<00==0=<0C<;00;C0..<0;00:;CHHHH0990;00;0;09
@M05620:37:000000000-D9766:1:1101:11778:6818 1:N:0:85
GCGGCTGCTTTGGAAGAAACTCATAGATTACTGCCACAGTTCCCCCTGTACCTGTAACCGTTTCTTGCCTGGCTTCCAGAAGCTGCCACAACTGCCAATGTCCTACAGGCTGCTCCCCTTCCGGCCCGGCTCCTCGCCGCCTCCCCTGGCGTCCCCGAGCTGCTGAACCACTGACAAGTCCGTCAGGCCTTTCCGCTTTAGCACTCTTGTGGCTCCCATTGCACACTTCTCAGCATTTGTCCTTGTACCTG
+
1>1>>>1>CFBB11BBBBBBBAAAG3FDFDBFDF0ABABBDFFHHGAB12DDDAA2D2AEABGGDDDBFGHBGBB0BGGGFCFBB10@B0B?BEFBB1BF@2FG21BBC/>FGE1C/?0B0B>>/</>B/<CEGF/@///<?/GE/0<F0AGG-<<A-<AAGCFG0:/G..;:0;C0CG0CAEF9ABF.BFFGGGGGBG0000C0CFFFBB--AFA--;BFB/BBAFFFF;9BFBFFF/9/;/BFF/9BFF
@M05620:37:000000000-D9766:1:1101:17503:7013 1:N:0:85
GCTGCTGCTTTGGAAGCCACTCATAGATTCCTGCCCCAGTTCCCCCTGTCCCTGTAACCGTTTCTTGCCTGGCTTCCAGAAGCTGCAACCACTGCCCCTGTCGTACAGGATGCTCCCTTTAAGGCTATTCTCCTAGCCGATTCCCCGTTAGTCACCTTGCTGCTGAAACATTGCCAAGTAGGTCAGGCCTTTCCGCTTTAGCACTCTTGTGGCTCCCGTTGCGCAATCCTCAGCATTTGTCCTTGTCCCTG
+
1>1>AB1BCF311BFFE1BFBF0D3DDGGGGGHHGEG0BBDDGHHGAF11BBF11DFAEFEFGGDFBBGHHHHHBBGHH1BGH@B1BFG0BFGB1B>/?/11/?0?/B0>B10111?01B1BB>011122F21B111<////FHD<//0//2221<1111?11?1111?011<11?<.111<1>F<0F.1/DH0<A<.<000000/<0000..;GG..C...----;0/;9C9B00;00;0=;F0C0//9/
@M05620:37:000000000-D9766:1:1101:10838:7204 1:N:0:85
AGTGCCAGCTCTCAATCGCACAGGGGACCCAGGGCCTGGCCCCTCCATCCAGAAAACCTATGACCTCACCCGCTACCTGGAGCACCCACTCCGCAGCTTGGCTGGGACCTATGTGAGTATCCAGCGTAGGAATCTGGGAGTTGGGGAGGAGTGAGGAGTTGGGGAAAGACAGTCCTAACCGTGGAGGGTTCTGGTAAATGATGGGGTGAGGAGGGGCTCTTTGGCTCCCACCAGTCCCCCTGTCTGGTCTA
+
AAAABFDFBFFFG4FGGGGGGGHHGGEEGGGHFEFGGGHHHHGHGGFHHHGHHFHGGFHHGFFGHFGGHHHEE>>EHHHH?GHHHH1?EGHHEGGCEHHHGHHGGGHHGHFGHHHHFH2FGHFGHC//BFBGHBGHFH0CFHFFDCECG.<<C0GCG.<<=FCC..;CCGF/CGHHEBBFBFEBAED@.=.;CBFBF0FGGGGFE?9@FFFFFFB?BBFFFFFEFFFFF.;AFFFFFFFFBFFFBBFFFF/
@M05620:37:000000000-D9766:1:1101:20645:7217 1:N:0:85
GAGGCTGCTTTGGAAGAAACTCATAGATTACTGCAACAGTTCCCCCTGGACCTGGAAAAGTTTCTTGCCTGGCTTACAGAAGCTGAAACAACCCCCAAGGTCCTACAGGATGCTACCCGTAAGGAAAGGCTCCTAGAAGACTCCAAGGGAGTAAAAGAGCTGATGAAACAATGGCAAGTAAGTCAGGCATTTCCGCTTTAGCACTCTTGTGGATCCAATTGAACAATTCTCAGCATTTGTACTTGTAACTG
+
AABBBAFAFFFFGGGGFGGGFGGHHHHHHHHGHHHHHGHAGHHHHGGGHHHHHHHGHHHGBHHHFHFHHHHHHHHHHHHHHHHHHHHHHHHH??1/>EFFHHHHHHHHHHHHGHHHHHGGGGHGFBGHHGHHGHFGFDHHHHHGEBHGGHGGFHHHHFHHHHEHGGHHHHFHHHHHFGHHGHGHHGHHHHHHHGGGGGGHFHHHHHHHHFHGGGHHHFHHHHGGGGGGGGGGFGGGGGGGGGGGGGGGGGF
@M05620:37:000000000-D9766:1:1101:8540:7224 1:N:0:85
GAGGCTGCTTTGGAAGAAACTCATAGATTACTGCAACAGTTCCCCCTGGACCTGGAAAAGTTTCTTGCTTGGCTTAAAGAAGCTGAAATAACTGCCAATGTCCTACAGGATGCTACCCGTAAGGAAAGACTCCTAGAAGAATACAAGGGAGTAAAAGAGCTGATGAAACAATGGCAAGTAAGTCAGGCATTTACCCTTTAGCACTCTTGTGGATCCAATTGAACAATTCTCAGCATTTGTACTTGTAACTG
+
>3AA3>CAF@B4F4BBFF4GGGHHHFHHHHBBDF4FCHFGHBABBBAAAFBBFGAB332FBFGBDFG55D3BBBG3DDDFGH3BG33E5D5FGHHGGHHHH4BBFGG3BBB3?BBB2B??>>F3BGHB3BBB3B?BBGHF334?BBG//??C?B?32?@@<2@<2>22@<?1<<001?1<@1<1<<<FF<>=111>1<111<0<0<=0D<0<D0<C0<;<::CH0G:;0;00<;GHHHG;9C0;00;;09;
@M05620:37:000000000-D9766:1:1101:8521:7229 1:N:0:85
GAGGCTGCTTTGGAAGAAACTCATAGATTACTGCAACAGTTCCCCCTGGACCTGGAACCGTTTCTTGCCTGGCTTACAGAAGCTGAAACAACTGCCAATGTCCTACAGGATGCTACCCGTAAGGAAAGGCTCCTAGAAGACTCCAAGGGAGTAAAAGAGCTGATGAAACAATGGCAAGTAAGTCAGGCATTTCCGCTTTAGCACTCTTGTGGATCCAATTGAACAATTCTCAGCATTTGTACTTGTAACTG
+
1111>>FAFFF@GCFABFFGGGHHHHFFHGFHFH1BGFFBFGHHHGGF/0BABGCHH1/ABBFGHFFGHFGGHB0AFGHFGGHGFB1GFFEFFHHHFCGHHHHHHHHHHGHHHHBGHHGG?/FG1BFHHHHHGH1G11B1GHHHH1FFGHEE0>22@/@GHHDGHGH1?0FHHHHF1FGFGHHHHHHHEHHHHHGGGGGFHHHHHHHHHHHGHHHHF0CGHFGFCBFFGGGGGGGGGGFGBFGGGGFBFGG
@M05620:37:000000000-D9766:1:1101:16374:7262 1:N:0:85
AGTGCCAGCTCTAATCCGACACGGGTGAACTCCCGTCGCCCTCTCGCATCTGGCATGCCGTCACCTCCCTGAAAACAAATCAAACCCCCTCTGCAGCTTCGCTGGGCCCTATGTCCGTATCCCTCGTCGGCCTCTGTGCTTTGGGGCTGCGTGCGGCGTTTGGGACCGACCGTCCTCCCCGTGGCACGTTCTGGTAAATGATGGGGAGAGGAGGGGCTCTTTTGCTCCCACCCTGCCCCCTGTCTTGTCTA
+
AAAAAFFFAFFFD1FGG1AAAAB00AAF1FFGHFBBA/ABB/BBF/BE/EH111BB0FFEEE//BBB?/BBEGHHHG/C111@BGCE/>EE01B21<F11/?/////?BC0<<22@??00@F11@AG/<//>.>G11<111<<>.-<-.<-...----;9-9...=A?-9;9-9AA//9;-9----/;9AFFBFF/BFFBBF//;--99--:-A9-9@E//////;BB---;A-9:AEE@@EFFE//;;B/
@M05620:37:000000000-D9766:1:1101:13482:7276 1:N:0:85
GAGGCTGCTTTGGAAGAAACTCATAGATTACTGCAACAGTTCCCCCTGGACCTGGAAAAGTTTCTTGCCTGGCTTACAGAAGCTGAAACAACTGCCAATGTCCTACAGGATGCTACCCGTAAGGAAAGGCTCCTAGAAGACTCCAAGGGAGTAAAAGAGCTGATGAAACAATGGCAAGTAAGTCAGGCATTTCCGCTTTAGCACTCTTGTGGATCCAATTGAACAATTCTCAGCATTTGTACTTGTAACTG
+
>3AABAFAFFDFGGGGGGGGFGEHCGGHHHGHHHFGGGFBFGHHHGEF2BFFHHEHF32BBFHHHGHHHHHHHHHFHGHHHHHGFFHHHHHHHHGHGGHGHHHHGHHHG1GHHHBGHHGFEEHHH3FHHHHHGH3G33BBGHGHE2?FGGEFCG2>GFHHHH2FFHHFHHHHHHHHHGHHEHHHHHHHHHHHHGGGGGGFGEFHHHHHHGHGFHHHH0GHHC0:C/CFGHGGGGGGGGFGBFGGGGF0CFF
@M05620:37:000000000-D9766:1:1101:13919:7299 1:N:0:85
GCGGCTGCTTTGGAAGAAACTCCTAGATTACTGCACCCGTTCCCCCGGTCCCTGGAACCGTTTCTTGCCTGGCTTCCAGAAGCTGCAACAACTGCCCCTGTCCTACAGGATGCTCCCCGTAAGGCCAGGCTCCTCGCCGACTCCACGGGAGTCACCGCGCTGCTGAACCAATGGCAAGTACGTCAGGCCTTTCCGCTTTAGCACTCTTGTGGATCCCCTTGCCCACTTCTCAGCATTTGTCCTTGTCCCTG
+
>11AAA@AFFDFFFFF11BBBB1A11BGA1BFFH1AG0A0BFFHHG/E/AA0B1/BF1AEEECFFH1BFGHHHG00BGHBGHHBB1BFG0?GHBFGC/?FGHHH2BFGH0BGHH1GGG/C//BF0?/?FHGHGH0E/@@/>CGH1<>CGGAECG0<C-=CGG.CHFH/CCFFG/FGFGF00CFFGGGF.CGGGGGGGFFFFFFFFFFFFFFF/FFF--;AF//;B9ABFFFFFFEFFFFF/FFFFF//;BB
@M05620:37:000000000-D9766:1:1101:13940:7300 1:N:0:85
GAGGCTGCTTTGGAAGAAACTCATAGATTACTGCAACAGTTCCCCCTGGACCTGGAAAAGTTTCTTGCCTGGCTTACAGAAGCTGAAACAACTGCCAATGTCCTACAGGATGCTACCCGTAAGGAAAGGCTCCTAGAAGACTCCAAGGGAGTAAAAGAGCTGATGAAACAATGGCAAGTAAGTCAGGCATTTCCGCTTTAGCACTCTTGTGGATCCAATTGAACAATTCTCAGCATTTGTACTTGTAACTG
+
A?AAAAFAFFDFCBGGFCGGDGFHDGGGGHHHHHGHFCGAFGGGHGEGEFGFHF0BBFBGBAFH2FABFGFGHHGHHHGDGHHFEGFFGCGHHFHEHFHHHHFFFGHF>>BFGHFHFF?>EFHHHGH0>?FGFFGHHGHFEGBBFFFFCGFGFGGB>F<FDGHF1GHFHHG1FFFCFF1?FGDBGHHGHHDGD1<C.CE=0DDD<CGFFGHGH:CGHHFHHCGHGHGGFHFFFGGBBBB0;BFG;;;;0FF
@M05620:37:000000000-D9766:1:1101:4544:7372 1:N:0:85
GAGGCTGCTTTGGAAGAAACTCATAGATTACTGCAACAGTTCCCCCTGGACCTGGAAAAGTTTCTTGCCTGGCTTACAGAAGCTGAAACAACTGCCAATGTCTTCTAGGCTGAACCACTGGCGGCCAGGATCCTCGAAGCCACCAAAGGAGTCAACGAAATAATGCAAACAAAGCAAGTCAGTCCGGCCTTACCACTTTCGCACACTTGAGGCAACAATTGCCACCTTCTCCGCTTTTTACCTTGAACCTG
+
BBCBCCFCFFFFGGGGGGGGGGHHHHHHHHHHHHHHHHHGHHHHHGGGHHHHHHHHHHHHHHHHHHHHHHHHHHHHHHHHHHHHHHHHHHHHHHHHHHHHHHFHH4BB3BGHF33?BFF32?//>/>?/?B2GHGDA2C/022@?//0???GC1?1/F/<>1>DG<<=1>0.0<CGFHFGHBGG0<AG-;C0::0<;:GCA999-./;9099..;CFEGG0;BFFF.;;B00.;.;;B0.:0;;90;;;9;
@M05620:37:000000000-D9766:1:1101:7008:7410 1:N:0:85
GAGGCTGATTTGGAAGAAACTCATAGATTACTGCAACAGTTCCCCCTGGACCTGGAAAAGTTTCTTGCCTGGCTTACAGAAGCTGAAACAACTGCCAATGTCCTACAGGCTGCTACCCTAGCGGCCAGGATCATCGCATCCTACAAGGAAGTCACAGAGAAGATGAACCAATAACAAGTCCGTCAGGCCTTTACGCTTTAGCACTCTTGAGGCTAACATTGCCCACTACTCAGACTTTTAACTTGCAACTG
+
BBBABBF4DFFFGGGGFGGGGGHHGHHHHFHGHHHHHHHFHHHHHGGGHGHHHHHFHHHHHHHHHHHHHHHHHHHHHHHHHHHHHHHHHHHHHHHHHGHHHFHH@BF3FFHHE3BFGF3223/>>E</?GHHFHHHGG//2BBG2@2/020@@>@FF20010?1??<?/?/F111>>FF1>.>FEGH/<CGHHH.CCEE0;CH<CGCHF00;:.:GFGGGGF0;;EF/;FF0F9FFG0009=FGF0CFGGF
@M05620:37:000000000-D9766:1:1101:21637:7565 1:N:0:85
GAGGCTGCTTTGGAAGAAACTCATAGATTACTGCACCAGTTCCCCCTGGACCTGGAAAAGTTTCTTGCCTGGCTTACAGAAGCTGAAACAACTGCCAATGTCCTCCAGGATGCTACCCGTAAGGAAAGGCTCCTAGAAGACTCCAAGGGAGTAAAAGAGCTGCTGAAACAATGGCAAGTAAGTCAGGCATTTCCGCTTTAGCACTCTTGTGGATCCAATTGAACAATTCTCAGCATTTGTACTTGTAACTG
+
>AAAA1BACF3F1FGF11BFBF1G3DFGF1GHHFE1B0B1DFHHHGEFC0FFFGHHH10BGHHHDH1FGGFHHHEBGFHGHHH11BFGH0?GHCGF11BFDG2F1>FGCFGFCGHHBEEE/EHHB0>F0FFGGG1GD1FFFFGF1<BFCHGGCG@FFF0FFC1@GHHGHCHBGHHGHGD<>GHFHHHHHHBGG1<AACEHHEHGHHGGFGHGHBG/C0;GHB0;;GH0FFGGGGGFFFF9CFFBC090CFF
@M05620:37:000000000-D9766:1:1101:26852:7660 1:N:0:85
GCTGCACCTTATACATCTACCGTCTCGCCCTGGCCCACCACGCTTCAGCGCACACGGCTGACCGCCCAGCCCTAACTCGTATCCCTGCTGACGCCTTTTGCGTGTCAACCACCCCAACAACCACCCAACGAAACACCCACTCGCGCACAACCCCCGACCACCCCATACATAACAACACTCTAGCACCCCAAAGGCCAAGAACACACACACAGAGCCACAGGGGCACATGTGCATAATCCAGCAAGCTCCAA
+
1>>1>>BBBC1@33B3A3AA1A1B00BAAA0B0BF0A0//A/B///BD1BA/AAFE/AEEH0B/>E///B??BBF0@B?0?>B2B11/1BBB</>0?1B<B/?C?0B>B0?F/<//</<//?/////?<....-00...../.---;--/....------...-.///0099///---/////9//---;--/---9---/-/9-;-;----//;;/;-------;-;/;///9//////;:----/;9//
@M05620:37:000000000-D9766:1:1101:10808:7760 1:N:0:85
GAGGCTGCTTTGGAAGAAACTGATATATTACTGCAACAGTTCCCCCTGGACCTGGAACAGCATCTTGCCTGGCTTACAGAATCTTCCACAACTTCCACTGTCCTAAAGGATGCTCCCCGTCAGGCCAGGCTCCTCGCCGACTCCCCGGGCGTCCCCGGGCTGTTGACCCCATGTCACGTCCGTCCGGCCTTTCCGCTTTCGCACTCTTGTGGCTCACATTGCACCATTCTCAGCCTTTGTCATTGTAACTG
+
AAAAAAFAFFFFGBGF1FGGG1FAF33DEG3DG11BGHFA22D10AAF/0B0BFA0110B00ABD2D1BF1ABBA11111B1B2B21BF1?B11DF1FGHF1BFG1B110B@E1BFCE/?/>/00>/FE/<EFCB/<///>BFH/?////->>-<FA-<@@..0:000=:.;/0<C0:C..-99.---99;0=CE?BFF/99A@-BFF/B/---;///;B9B/9/;;99/;////;///;//;9BF/;;;/
@M05620:37:000000000-D9766:1:1101:16605:7890 1:N:0:85
GAGGCTGCTTTGGAAGAAACTCATAGATTACTGCAACAGTTCCCCCTGGACCTGGAAAAGTTTCTTGCCTGGCTTACAGAAGCTGAAACAACTGCCAATGTCCCCTCGGATACTACCCTACCGGCACGGATCCTCGCCTACTACACTGGAGTCAACGAACAGCTGTAACGATACCAAGTCAATCAAGCCATTCAGCTTTAGCACACTTGTGGATCCCATTGAACACTTCTAAGCTTTTGACCTTGACTCTG
+
>>1AA1CAFFDF1FGF1FBGBFBFFFGHH1FFHH11BBFBDGHHHGFF/0BFGGCHH10BBHHHFHFGHHHHHHFAGHHGHHHGGHHHHBGHHHGH1@FGHH@1/0/>////B1210BF0BF/E///?<///0BG/BC/<01111@1?0?0<<111//.-->0><11<<.<..-0<<C0D000=C0<:C/0;GG0;G0:0::00/9/00;0.00://0;9;0000/00=;0;;C00;0;.9/;B9/;/9//
@M05620:37:000000000-D9766:1:1101:4706:7996 1:N:0:85
GAGGCTGCTTTGGAAGAAACTCATAGATTACTGCAACAGTTCCCCCTGGACCTGGAAAAGTTTCTTGCCTGGCTTACAGAAGCTGAAACAACTGCCAATGTCCTACAGGATGCTACCCGTAAGGAAAGGCTCCTAGAAGACTCCAAGGGAGTAAAAGAGCTGATGAAACAATGGCAAGTAAGTCAGGCATTTCCGCTTTAGCACTCTTGTGGATCCAATTGAACAATTCTCAGCATTTGTACTTGTAACTG
+
AABBBAFBFFFFGGGG4FGGFGFHDHHHFGHHHHHFEFHBFHHHHGGGG2GFHGGGGFGFGFHHFHFHHHHHHHHHHHHHHHHFGDHHHFHHFGHFGGHHHHHHGHHHGHHHHHEHHHGGCEHHFGH0GGHHGHFHBBDBGHGHH1GFGHEGEHEFHAGGHHHHHHHHHFHHFHHGHGG1>GHHHHHHHHHHHHGGADGFHHHHCGHHHHHGFFHHHHGHHHHHHHGHHHGGGGGGGGGGGFGGGFGFGGB
@M05620:37:000000000-D9766:1:1101:8698:8090 1:N:0:85
AGTGCCAGCTCTCAATCGCACAGGGGACCCAGGGCCTGGCCCCTCCATCCAGAAAACCTATGACCTCACCCGCTACCTGGAGCACCAACTCCGCAGCTTGGCTGGGACCTATGTGAGTATCCAGCGTAGGAATCTGGGAGTTGGGGAGGAGTGAGGAGTTGGGGAAAGACAGTCCTAACCGTGGAGGGTTCTGGTAAATGATGGGGTGAGGAGGGGCTCTTTGGCTCCCACCAGTCCCCCTGTCTGGTCTA
+
3AAABFFFBFFFGGGGGGGCGGHHGGGGGGHHGEGGFGHHHHGHGGHHHHHHHHHHHGHHHHHHHHGHHHHGGFGGHHHHHHHHHHHHGHGHFGGGGHHHGGHGGGHHGCHHHHEHHGFHFHHHHGEG?DHHHHHHHHHGGHHHGGGGGGGHHHHHHGHCGB-CEDEHHHHHHF0GHHHHGDEGGGG?9;FGGG;FGGGGGGFGEFDFFFFFFF;DFFFFFFFFFFFEFFFFFFFFFFFDFFFFFFFFFFB
@M05620:37:000000000-D9766:1:1101:10314:8158 1:N:0:85
GAGGCTGCTTTGGAAGAAACTCATAAATTACTGCCACAGGTCCCCCTGACCATGTAACCGTTTCTTGCCTGGCGGCCAGAAGCTGGAACAACTGCCACTGTCCTACAGGATGCTACCCGTCCGGCCAGGCTCCTCGCCGCCTCCACGGGAGTCACCGCGCTGATGAACCAATGGCAAGTCAGTCAGGCCTTTCCGCTTTCGCACTCTTGTGGCTCCCCTTGCACACTTCTCAGCATTTGTCCTTGTACCTG
+
BBBBBBFBFFFFGFGGGGGGG4FDD5DDFF5DG5AEGG2233B22B2B23B3BDBDAABEBBBABD55ABFBG000>EFBGGHH@21BB2BFG3FG3BGHH?GHH3FFBFHGGF4FGH/?//<>///?GGGHGHEG?A//>EGH<<<CG<<CG<<DD-;CFG.=GCFFG.;CF/CFFGG00=CFFGGB.;FGGGGGGFF/DDFFFFFFFFFB.FFF?9BFFE/;:.;:FFFFFF/;:FBB/FFFFF9/;F9
@M05620:37:000000000-D9766:1:1101:20806:8346 1:N:0:85
GAGGCTGCTTTGGAAGAAACTCATAGATTACTGCAACAGTTCCCCCTGGACCTGGAAAAGTTTCTTGCCTGGCTTACAGAAGCTGAAACAACTGCCAATGTCCTACAGGATGCTACCCGTAAGGAAAGGCTCCTAGAAGACTCCAAGGGAGTAAAAGAGCTGATGAAACAATGGCAAGTAAGGCAGGGATTTCCGCTTTAGCACTCTTGTGGATCCAATTGAACAATTCTCAGCATTTGTACTTTGAACTG
+
BABBBBFBFFFFGGGGGGCGGGHHFGHFGGHHHGHHBFHBFHHFHGGGFFHHHHGHCGCGGHHHDHDFHGBGHHGGHDGFHHHGHGHHHFCGFCGBEFHHFG4D4FH3B1332B4B?G1EFE0GG330BF3?F33B?333FF2B2?2FGGD/2FFB2/@2<G2DGFHGGHH1<CF0G/11F<10>AD-<<<G0=<A.<<000DD0/;CGCGG000;:00;000;CB09;00C0/;0;9B00;C;0000;;9
@M05620:37:000000000-D9766:1:1101:6596:8397 1:N:0:85
GAGGCTGCTTTGGAAGAAACTCATAGATTACTGCAACAGTTCACCCTGGACCTGGAAAAGTTTCTTGCCTGGCTTACAGAAGCTGAAACAACTGCCAATGTCCTACAGGATGCTACCCGTAAGGAAAGGCTCCTAGAAGACTCCAAGGGAGTAAAAGAGCTGATGAAACAATGGCAAGTAAGTCAGGCATTTCCGCTTTAGCACTCTTGTGGATCCAATTGAACAATTCTCAGCATTTGTACTTGTAACTG
+
A3A3>>FAFBBDFCABAGBFGFFGGHFGHFFGFGC4GCADGD5BFHAECCBFGFF23A2FBDFGFFFBBB311BB3BABFACFFFBD@B31?3FFGFFHGG@BFGFGG3BBBBBBFBFE>>EHBFCG?B?3??BBBBGHH3BBBBFGF/CEF?B>22?@@@FGGGHHDFCC?F<<??F11<??1=>0><>>>1><><<<<0=0<0<DDF=GD:0<G0;;<00CGBC:;;GCC;=FFGGF00;;;;9;CCFB
@M05620:37:000000000-D9766:1:1101:24195:8442 1:N:0:85
AGTGCCAGCTCTCAATCGCACAGGGGACCCAGGGCCTGGCCCCTCCATACAGAAAACCTATGACCTCACCCGCTACCTGGAGCACCCACTCCGCAGCCTGGCTGAGACCTATGTGAGTATCCAGCGTAGGAATCTGGGAGTTGGGGAGGAGTGAGGAGTTGGGGAAAGACAGTCCTAACCGTGGAGGGTTCTGGTAAATGATGGGGTGAGGAGGGGATCTTTGGCTCCCACCAGTCCCCCTGTCTGGTCTA
+
BAAABFFFBFFFGGGGGGGGG?GCF2BA2EGHFEGG2FHH2GGGGGHH5EGGFHH2BEHHF3DGHDFHHHFEE/EFHHHHGHHHHH1FEHHGAFEFF?BBFAHG0BFGF2BDHGFHHHHHHHFHHGFDG/2FGFHHGH0?CGHHGG.CG.CFG0DGHGHGHHGGG.CGHHCC0=<00GHHG?EGFFGGDGGGGGGGGGGGGGGGGGABFFFEFFFFDDEFB/;:FFFFFFFFE./;/FEDF.;BFF/F//;
@M05620:37:000000000-D9766:1:1101:15136:8589 1:N:0:85
GAGGCTGCTTTGGAAGAAACTCATAGATTACTGCAACAGTTCCCCCTGGACCTGGAAAAGTTTCTTGCCTGGCTTACAGAAGCTGAAACAACTGCCCATGTCCTACAGGATGCTACCCGTAAGGACAGGCTCCTAGCAGACTCCAAGGGAGTAAAAGAGCTGATGAAACAATGGCAAGTACGTCAGGCATTTCCGCTTTAGCACTCTTGTGGATCCAATTGACCACTTCTCAGCATTTGTACTTGTAACTG
+
CCCCCCFCFFFFGGGGGGGGGGGHHHHHHFHHHHHHHHHHHHHHHGGGHHHHHHHHHHHGGHHHHHHHHHHHHHHHHHHHHHHHHHHHHHHHHFGH1FGHHHHH4FGHH1GHHGHHHHGE?EGH302?FFHHGH3D3?F?GHBH2BFA/GEG2G2FGCCG2GFDHHHFHHHHHBHHHGFF1<<GGGHH.GHHHHGGGGGHGBGHHHHHHHHGFHCCBCGHHBCGG.BFGGGGGGGGGGGGEGGGGGGBFGG
@M05620:37:000000000-D9766:1:1101:7170:8594 1:N:0:85
GAGGCTGCTTTGGAAGAAACTCATAGATTACTGCAACAGTTCCCCCTGGACCTGGACAAGTTTCTTGCCTGGCTTACAGAAGCTGAAACAACTGCCAATGTCCTACAGGATGCTACCCGTAAGGAAAGGCTCCTAGAAGACTCCAAGGGAGTAAAAGAGCTGATGAAACAATGGCAACTAAGTCAGGCATTTCCGCTGTAGCACTCTTGTGGATCCAATTGAACAATTCTCAGCATTTGTACTTGTAACTG
+
B?ABBAFBFFFFFFGGGGGGFGHHHFHHFHHHHHHFCGGFEFGAGGEGECGGHGEG2B1FGHHHFHFGGG3BGHHFGEBGHHHHCFFHGHHHHGHGHHHHHGHHHHH@BBG3BBFBFGE/E?CFBGFF?FGHFGEGHHHGBB2BBFHEB?EEFBG22<@FGGHHB1FHHFE11C?GH/0<>G<><>GFHH11<1.<<-<0===D<CFGG0<EH:CGHFHHHFGHHHCFBFF09CFFGGG;;FCFC;FFGGF
@M05620:37:000000000-D9766:1:1101:19959:8597 1:N:0:85
GAGGCTGCTTTGGAAGAAACTCATAGATTACTGCAACAGTTCCCCCTGGACCTGGAAAAGTTTCTTGCCTGGCTTACAGAAGCTGAAACAACTGCCAATGTCCTACAGGATGCTACCCGTAAGGAAAGGCTCCTAGAAGACTCCAAGGGAGTAAAAGAGCTGATGAAACAATGGCAAGTAAGTCAGGCATTTCCGCTTTAGCACTCTTGTGGATCCAATTGAACAATTCTCAGCATTTGTACTTGTAACTG
+
BBBBBBFBFFFFGGGGGGGGGGHHHHHHHHHGHHHHHHHHHHHHHGGGHHHHHHHHHHHHGHHHHHHHHHHHHHHHHHHHHHHHHHHHHHHHHHHHHHHHHHHHHHHHGHHHHHHHHHGGGGHHHHHFCFHHGHHFF3GHHHHHGFHGGHGGFHHHGFHHHHHHGHHHHHEHFHGHHGHHHHGHHGGHFHHHHGDGGGGHEHFHHHHHHGHGHHHHHHHHHHFHHGHGHHGGGGGGGGGGFGGGGFFBFGG
@M05620:37:000000000-D9766:1:1101:13241:8631 1:N:0:85
GAGGCTGCTTTGGAAGAAACTCATAGATTACTGCAACAGTTCCCCCTGGACCTGGAAAAGTTTCTTGCCTGGCTTACAGAAGCTGAAACAACTGCCAATGTCCTACAGGATGCTACCCGTAAGGAAAGGCTCCTAGAAGACTCCAAGGGAGTAAAAGAGCTGATGAAACAATGGCAAGTAAGTCAGGCATTTCCGCTTTAGCACTCTTGTGGATCCAATTGAACAATTCTCAGCATTTGTACTTGTAACTG
+
B@BBBAFA4FDFBFGGGGGGGGHHHHHFDHGHHHGHBGHEEGHDGGEGAGFGFHEGAB2FGHFHGHGBFFAFHHHGHBGHHHHHGHGHHFGHHFFFHHHHHHHHHHHFCCGBFG@BFGE/>EEGFGHF?FGHFHHHHHHFB?11BFHCDFGC<@F21<@GFGHHHGHGGCC<1FGHB<<<DG1==FFGHHGF=G.AD<C<0=DGCGGFH0CFH0CCGGHHHFFFHHCGHHE0FFGFFFG;CFGGFCFFGGF
@M05620:37:000000000-D9766:1:1101:8275:8680 1:N:0:85
GAGGCTGCTTTGGAAGAAACTCATAGATTACTGCAACAGTTCCCCCTGGACCTGGAAACGTTTCTTGCCTGGCTTACAGAAGCTGAAACAACTGCCAATGTCCTACAGGATGCTACCCGTAAGGCAAGGCTCCTCGCCGACTCCACGGGAGTCAAAGAGCTGATGAACCAATGGCAAGTACGTCAGGCATTTCCGCTTTAGCACTCTTGTGGATCCACTTGAACACTTCTCAGCATTTGTACTTGTAACTG
+
>11>A1BAFFFFGCFB1FFGGGHFHGHHHHGHEGGGHGGBDGHHHGAF/0BBGGAGH10BFHHGGGGFHHHGHHG1FGHHFGGGF@GFGFHHHHHHBGHFGHHHGHHGG0FGBFFFHHGE//BF0BB<FHFHGH0E////<>CCC0/></>E011110>GGHFFHBG1.0<C/CHHFCGB0<GGCCHF.<GHHGACAFG0CFFGGGFGGFBB0;FF0/;FF09BB/;0CFFBFF0CFF9F/FFFFFF/;FF
@M05620:37:000000000-D9766:1:1101:9882:8695 1:N:0:85
GCGGCTGCTTTGGCAGAAACTCATAGATTACTGCCACAGTTCCCCCTGGACCTGGAACCGTTTCTTGCCTGGCTTCCAGAAGCTGCCACAACTGCCAATGTCCTACAGGATGCTCCCCTACCCGCCAGGCTCCTCGCCTACTCCACCGCGGTCCACGAGATCATGCCCCCGTATCACGTGAGTCAGCGCTTTCCGCTTTCGCACTCTTGTGTCTCCCCTTGCACACTACTCGGCCTTGTTCCTTGTCCCTG
+
11A>>>>>FFBBB1FE1FBBBFGHH3DDF1BGDF01BFFADGHHHGEF/AB0FGABB1/AABBFF1DBGHHAB0B0B@BB0BBBF1B1BBFBBBEBBB1FEFEB@111BF110111?E0/000/>//<F/B0?1</<<</@111<<0///<<>-1>.--..00<=00<=<-;-.:;:;:...;0000.;.;9F0C.9C90...;-:;////;//;9B-;--//;/-9//;/--;-;;//9:;;9///////
@M05620:37:000000000-D9766:1:1101:15899:8775 1:N:0:85
GAGGCTGCTTTGGAAGAAACTCATAGATTACTGCAACAGTTCCCCCTGGACCTGGAAAAGTTTCTTGCCTGGCTTACAGAAGCTGAAACAACTGCCAATGTCCGACAGGCTCCTACCCGTAAGGAAAGGCTCCTAGAAGACGCTAAGGCAGTAAAAGGGCTGACGAAACAATGGTAAGTAAGACAGTCATGTCTTCGCTAGAACACTTGTCGACCTACTTGCTTAATACTCAGCATTTGTACATATAACAG
+
A>AABBFBFFFFGGGGGGGGGGHHHHHHHGHHHHFDFGHFHHHHHGGGHFHHHHHHHGFGGHHHHHHHHHHHHHHGHHHHHHHHHHHHHFHHHHHHFGHHE@41B/>E?1B1FCG3?0>///03B33?B/30?2B3?3B2?////<<22@/<2?1?1///0?00.<<.-0.<1>100<DG000<</0000000<0;.....0;://;;0=0.;;-.0/;000000000;;000/;;000;00000////9;
@M05620:37:000000000-D9766:1:1101:9868:8838 1:N:0:85
GAGGCTGCTTTGGAAGAAACTCATAGATTACTGCAACAGTTCCCCCTGGACCTGGAAAAGTTTCTTGCCTTGCTTAAAGAAGCTGAAACAACTGCCAATGTCCTACAGGATGCTACCCGTAAGGAAAGACTCCTAGAAGACTACAAGGGAGTAAAAGAGCTGATGAAACAATGGCAAGTAAGTCAGGCATTTACGCTTTAGCACTCTTGTGGATCCAATTGAACAATTCTCAGCATTTGTACTTGTAACTG
+
>3AB3AFBBBD4G4BBGGFGGGHHHCHHHHBDDF4GFHAFGADBB2AA2GBBGGEF332BBFGDFHHBAB5BBDG555DBGFABF33F3B1FGHHGHGHHHBBBFGF33BF@2BBB?BE?>AF3FGF?3B3B3BBBBGHF3333BBF?/???BB?22?2@2<@@>@2>@<?1<C?<??<?@<11<><>F<<<1>.>.<<0000=0<G=D0<.D0;CCF<CG:CGBG0;0<00;;GFGGG;9B9C00;0090
@M05620:37:000000000-D9766:1:1101:9851:8842 1:N:0:85
GAGGCTGCTTTGGAAGAAACTCATAGATTACTGCAACAGTTCCCCCTGGACCTGGAAAAGTTTCTTGCCTGGCTTACAGAAGCTGAAACAACTGCCAATGTCCTACAGGATGCTACCCGTAAGGAAAGGCTCCTAGAAGACTCCAAGGGAGTAAAAGAGCTGATGAAACAATGGCAAGTAAGTCAGGCATTTCCGCTTTAGCACTCTTGTGGATCCAATTGAACACTTCTCAGCATTTGTACTTGTAACTG
+
AABBAAFAFFFFGGGGGGGGGGFHHHHHHHHHHHFHGGGDFGHHHGFGGGHHHHGHHFAFFHHHHHHHHHHHHHHGHHHHHHHHHDHHHHHHHHHHHHHHHHHHDHHHHFHHHHBHHHGF/?FHE3BGHHHHGHBHB3BBGHHHH2FFGFEG2F>>GCGHHHFHHHHFHFFHHHHHGGHF1FGHHHHHAGHHHHGGGGGHHHHHHHHHHGHGCHHHH0CGHC0CC/<CGHGGGGFFGGGG0FGGGGG0CFF
@M05620:37:000000000-D9766:1:1101:7613:8865 1:N:0:85
GAGGCTGCTTTGGAAGAAACTCATAGATTACTGCAACAGTTCCCCCTGGACCTGGAAAAGTTTCTTGCCTGGCTTACAGAAGCTGAAACCACTGCCAATGTCCTACAGGATGCTACCCGTAAGGAAAGGCTCCTAGAAGACTCCAAGGGAGTAAAAGAGCTGATGAAACAATGGTAAGTAAGTCAGGCATTTCCGCTTTAGCACTCTTGTGGATCCAATTGAACACTTCTCAGCATTTGTACTTGTAACTG
+
CCCCCCFCFFFFGGGGGGGGGGHHGHHHHHHHHHHHGHHGHHHHHGGGHHHHHHHHFHHHHHHHHHHHHHHHHHHHHHHHHHHHH3FGH1FFHHFHGHHGHGHH4GHHHHHHBGFHHH?F?/FGBGHH0?FHGH3?333B3F2BC2BFDGFGBHFDHGHHHF@FHHH1G0?GFHHHHHHGHGGGHGFHECDHHGGGEEGFHHHHHHHHHGHG00CG00<GG0<CC/0<CCHGGGBFGGFB0FFGGFCFFGG
@M05620:37:000000000-D9766:1:1101:20775:8885 1:N:0:85
AGTGCCAGCTCTCAATCGCACAGGGGACCCAGGGCCTGGCCCCTCCATCCAGAAAACCTATGACCTCACCCGCTACCTGGAGCACCAACTCCGCAGCTTGGCTGGGACCTATGTGAGTATCCAGCGTAGGAATCTGGGAGTTGGGGAGGAGTGAGGAGTTGGGGAAAGACAGTCCTAACCGTGGAGGGTTCTGGTAAATGATGGGGTGAGGAGGGGCTCTTTGGCTCCCACCAGTCCCCCTGTCTGGTCTA
+
>A>>>DFFAFFFG4GGFFGGEEHGF22AEEGHABEAAFGHEHGFGGGHGHHHHFHCGGHHHHFHHFGGHFHEE>@FHHEF?BGEFH1??EGGEGGGEHGGGHHGGGHHGHHHHHHHFHHHHHDFHGGDGGGHGHHHHF0FDGGHCD.CCACGHBGH0CGGHHGGAA.C/CGHHHHHFCHHGGGG.;AGGGGGGGFFGGGGFGGGGGDBEFF/DD?BBBFFFFFFBFFFFFFFFFFFFFFFBFFFFFFFFFB
@M05620:37:000000000-D9766:1:1101:17200:8930 1:N:0:85
GAGGCTGCTTTGGAAGAAACTCATAGATTACTGCAACAGTTCCCCCTGGACCTGGAAACGTTTCTTGCCTGGCTTACAGAAGCTGAAACAACTGCCAATGTCCTACAGGATGCTACCCGTAAGGAAAGGCTCCTAGAAGACTCCAAGGGAGTAAAAGAGCTGATGAAACAATGGCAAGTAAGTCAGGCATTTCCGCTTTAGCACTCTTGTGGATCCAATTGAACAATTCTCAGCATTTGTACTTGTAACTG
+
>>AAA1B>FF@DFGGGEGFGAFBFFGHHHBFFHHE1BBFAFGHHHG?FAFFFGFFHH10BBFHHAGFGHHHHHH0FHHHGHHHFFHHHHEGHHHHHGBGHHHHHFHHHHHHHHHFHHHGGGEGGHCFGHHHHGHBG11B<GHHHB1FFFHEGCGEDHAHHHH1FGHHHHHHHHHHHHGHGFHGHHHHHGHHHHHGGGGGHEHHHHHHHHFHGHHHHH0GHHH0GHFHHGGGGGGGGGGGGFGGGGF00CGF
@M05620:37:000000000-D9766:1:1101:4257:8943 1:N:0:85
GAGGCTGCTTTGGACGAAACTGACAAGCCAGGGACACAAGATCGGAAGAGCACACCTCTGAACTCCAGTCACTTATGCGCATCTGGTATACCTTCTCCTGCTTTAAAAAAAAAAAAACTAAAAAACAACAAAATCAAAACAAAACTATAAAAAAAAAAAAAGCAAAGTCATAGAGGTATAGAACAATCTGATGTAACAGAACGTACTATATGATTACAAGAAAAAGCACAAAAACGAGCGTAAATCCGACG
+
A3AA>AFBCBDDG44AAFCFGFH4BF4BFGGAEEBFFHGGFHBFE11AE1BBF2F1B1BB5DFG5B3BFGFBD@5DFBEEGG>B4BBGG4BB4BFB3BBF3BBBBF34GEEEC?//<?111111>/?...<00111<110..<<.000000=0-;----9-.9////0;///;:/./////9///9////////;//////...9..////////9////.//..../9...;.99.;;9..../:/..--
@M05620:37:000000000-D9766:1:1101:4239:8954 1:N:0:85
GAGGCTGCTTTGGAAGAAACTGACAAGCCAGGGACAAAAGATCGGAAGCGCACACGTCTGAACTCCAGTCACCATCACCAATCTCGTATGCCGTCTTCTGCTTGAAAAAAAAAAAACAACAAACACAAACATATGAATTACAAGCGATTATCTAATACCCACAAGTAAAAAGAGGAAAACCGATACACAGTACATCAAGCGATAACGCGACTAAACACAAGAAGTAATGTAGACCAAGCGCAGCCCGAGCG
+
A3ABBBFBFFFFGGGGGGGGGGGHHHHHGHHHGGGGCGHHGHHHGGGG2EGGGGHGGHHGHHHHHHHHHHHH333@332BBGGHFGFGHHHHG?EHGHHHHHHHFHHHHGGC?<>>//</?/?/0<//0.011111>1111>11......0000000=0/0.;..:00000../..////.-----000.0;00090:00...../.-----;//;/....9//;////////:/.....----.:-----
@M05620:37:000000000-D9766:1:1101:15595:8988 1:N:0:85
GAGGCTGCTTTGGAAGAAACTCATAGATTACTGCAACAGTTCCCCCTGGACCTGGAAAAGTTTCTTGCCTGGCTTACAGAAGCTGAAACAACTGCCAATGTCCTACAGGATGCTACCCGTAAGGAAAGGCTCCTAGAAGACTCCAAGGGAGTAAAAGAGCTGATGAAACAATGGCAAGTAAGTCAGGCATTTCCGCTTTAGCACTCTTGTGGATCCAATTGAACAATTCTCAGCATTTGTACTTGTAACTG
+
AAABAAFBFFDDGBFFFFCGGGHHHGHHHHGFHHBGFHHHHAAFFFEEHFEGHHGG33CHFGHBFHGFBGGHHHHBBFGGHHGGHEBGDGFHHHHGHHHHHBGFHHHGHHHGHHHHHHE>>EGEGHHBB?FGEHGDGHHHFD?GGFHF?GGDFGHFFFFGGGHHHHGFGFFFDG?GCFF=>D>FFGFGE>DFGHEGDGGD0<DG<GHHHHFFHCGHCCGCHGHHGHFB;G0;CFGGGGGBFGCFC;CB;9F
@M05620:37:000000000-D9766:1:1101:3931:9059 1:N:0:85
GAGGCTGCTTTGGAAGAAACTCATAGATTACTGCAACAGTTCCCCCTGGACCTGGAAAAGTTTCTTGCCTGGCTTACAGAAGCTGAAACAACTGCCAATGTCCTACAGGATGCTACCCGTACGGCAAGGCTCCTAGCCGCCTCCACGGGAGTCAAAGCGCTGATGAACCAATGGCAAGTCAGTCAGGCATTTCCGCTTTAGCACTCTTGTGGATCCAATTGAACAATTCTCAGCATTTGTACTTGTAACTG
+
>3>AAAFAFFFFGGGGFGGGGGCHGHHHHHHHHHDGFGHFGHHHHGGGEFHHHFFGH32BBHHHHHHHHHHHHGHBGHHHHHHHHFFHHHHHHFHHHHHHHHHH4GHHHHHHHHHHHHDE//E//<EFFHHHGH1B10//><CCF0/BC/>E0?<1<0CDE@<FGHH1>..CC/CHHGH0=DHG<GHFEHH0CHAGGGG0CFFGFGGGGGGG0FFG00CFFBBFB/;FGFG0FF0FFFFF/BFFFFBBFFF
@M05620:37:000000000-D9766:1:1101:15605:9137 1:N:0:85
GAGGCTGCTTTGGAAGAAACTCATAGATTACTGCAACAGTTCCCCCTGGACCTGGAAAAGTTTCTTGCCTGGCTTACAGAAGCTGAAACAACTGCCAATGTCCTACAGGATGCTACCCGTAAGGAAAGGCTCCTAGAAGACTCCAAGGGAGTAAAAGAGCTGATGAAACAATGGCAAGTAAGTCAGGCATTTCCGCTTTAGCACTCTTGTGGATCCAATTGAACAATTCTCAGCATTTGTACTTGTAACTG
+
CBABCCFAFFFFGGGGGGGGGGHHFGHHHFHHHHHGFGHDGHHHHGGGGGHHHHHHHHFGFHHHHHHHHHHHHHHHHHHHHHHHHHGHHHHHHHHHHFHHHHHHHHHHHHHHHHGHHHGGGGHHGFGGHHHHGHFHB?GHHHHHF2GGGHGGFHHHHEHHHHFHHHHHHHHHHGHHHGHHFHGHHHHHGHHHHHGGGGGHGHHHHHHHHHHGHHHHH0GHHHBHHFHHHHFFGGGGGGGGFGGGGFF0CFG
@M05620:37:000000000-D9766:1:1101:15617:9150 1:N:0:85
GAGGCTGCTTTGGAAGAAACTCATAGATTACTGCAACAGTTCACCCTGGACCTGGAAAAGTTTCTTGCCTGGCTTACAGAAGCTGAAACAACTGCCAATGTCCTACAGGATGCCACCCGCAAGGAAAGGCTCCTAGAAGACCCCAAGGGAGCAAAAGAGCTGATGAAATAATGGCAAGTAAGTCAGTCATTTCCGCTTCAGCACTCTTGTGGATCCAATCGAACAATTCTCAGCATTTGTACTTGTAACTG
+
A?AA>>BAFBB@FB544FBAFAGEGGDFG5BDBB44FGBFGE5DFHBBA2BBFFF233BB3DFGD5DBBBFA12B3BAAD33BBFDBB@?B?@BEB3FFBB4@@BBB33BF3B33@1?///>E/?3B00?BBCGB4?FDG22?//???/</<?2@22/0??<<1111?1111?10<1.11>111F11=10<<==.....=0=0:;C:C0:;.::;:000/.999-99;09;0;B00;;B09;;00000;90
@M05620:37:000000000-D9766:1:1101:17189:9155 1:N:0:85
GAGGCTGCTTTGGAAGAAACTGACAAGCCAGGGACAAAAGATCGGAAGAGCACACGTCTGAACTCCAGTCACTAATGCGCATCTCGTATGCCGTCTTCTGCTTGAAAAAAAAAAAATCATTCTACTCGCTGACTCCCCTTTCTTCCCCGCGCTCCTTCCACCCTAACCCTTCCTTCATGCCTTTCCGCTTGCGCCCTCTTGTGGCTCCACTTGCCCCCTTCTCCGCCTCTGTCCTCGACCCTGACCTGCCA
+
AAAABAFAFFFFGGGGFGGGGBBBBEFGG4BFGGGFGGHB2BFEEECEFFHBGHHFHHFGFBFGFG3FDG3FGFGHHHGFGFEFGBFFHGHHGEEFFGHHFGHHF?GHHFC<////0222>@1<@<1?@///<1=>.<00>D1F1<0C-----../00:0<;:C//;9.9/9:;0;00;;0;0;BB..;9.;BC.9@AFFFB/?.9;E/9B/:F/9.-;;BF/;9DDA9//B//9/..-9;B;.99/:.;/
@M05620:37:000000000-D9766:1:1101:7943:9184 1:N:0:85
GAGGCTGCTTTGGAAGAAACTCATAGATTACTGCAACAGTTCCCCCTGGACCTGGACAAGTTTCTTGCCTGGCTTACAGAAGCTGAAACAACTGCCAATGTCCTACAGGATGCTACCCGTAAGGAAAGGCTCCTAGAAGACTCCAAGGGAGTAAAAGAGCTGATGAAACAATGGCAAGTAAGTCAGGCATTTCCGCTTTAGCACTCTTGTGGATCCAATTGAACAATTCTCAGCATTTGTACTTGTAACTG
+
A3ABBAFAFFDFFFGGGGGGGGHHHGHHHHHGHHHHFGGFGGGFHGEFEGGFHFFGBE1GDGHHEHEBFF3BFGGFG5BDGHGEFFFHHGHHHHFFGGHHHHHHFHH3BBFF?BB3EGG?/EG3DEB00?3BEFGFGHGH3B2BBCGA</C/@2F2@FGFBGD2GGHHHHH1FBGB1?<>FH=F1<FGHFG11<<<<<.0=D=G<CDHH0:CG0CG0;GCHFBGBGBGFFBC0B9FFGF;CF0C0;9000;
@M05620:37:000000000-D9766:1:1101:21019:9201 1:N:0:85
GAGGCTGCTTTGGAAGAAACTCATAGATTACTGCAACAGTTCCCCCTGGACCTGGAAAAGTTTCTTGCCTGGCTTACAGAAGCTGAAACAACTGCCAATGTCGTACAGTATGCTACCCGTAAGGAAACTCGCCTAGAAGACTCCAAGGGAGTAAAAGATCTCATGAAACAACGGCAAGTAAGTCAGGCAGCTCCGCTACACCACTCTTGTGGATCCAATTGAACAATGCTCAGCATTTGTACTTTTAACTG
+
CCCCCCFCFFFFGEGGGGGGGGHHHHHHHHHGHHGHGHHGHHHHHGGGHHHHHHHGHHHHGHHHHHHHHHHHHHHHHHHHHHHHHHHHHHHHHHHHHHHH@411B?>4@D44DG4BF1?/>EHHGBG33B//E/E33D3FGF2BB2?//?/?@2F2>F2222?1=F111FG/>EEG?.1><F1>00/=<..<00...--0//:.;/00:00.;F0/=C00009;0C00=900/0009CB09C;000;CF0;
@M05620:37:000000000-D9766:1:1101:24339:9221 1:N:0:85
GAGGCTGCTTTGGAAGAACCTCATAGATTACTGCAACAGTTCCCCCTTGACCTGGAAAAGTTTCTTGCCTGGCTTACAGAAGCTGAAACACCTGCCAATGTCCTACAGGATGCTACCCGTAAGGAAAAGCTCCTAGAAGACTCCAAGGGAGTAAAAGAGCTGATGAAACAATGGCAAGTAAGTCAGGCATTTCCGCTTTAGCACTCTTGTGGATCCAATTGAACCATTCTCAGCATTTGTACTTGTAACTG
+
A3AAAAC3BBBDGFFGCFF4FGFHHHG6DFADD5AB3BFDFGHFHGGBABBFFBCFBA23BBFHGHB5BB3FGGGFGGGGHHGGFFFFGFFEHHH?FCGHGH4BBEGH?F3BEG4@B1??EA0GGCC2BB3??GBBEGBF?B?C?FBF/FEE?FGB>/22@@<F@GFF1?GFG?GFH/??<F>1FFGH<<<GD1..<<.D0<D0</=D<<<AG;0/<:;CFCC<:;C0:00;;FF0;;B0;0;9009;CCB
@M05620:37:000000000-D9766:1:1101:11554:9271 1:N:0:85
GAGGCTGCTTTGGAAGAAACTCCTAGATAACTGCACCCGTTCCCCCGGAACCTGGAAGCGTTTCTTGCCTGGCTTACAGAAGCTGAAACAACTGCCAATGTCCTACAGGATGCTACCCGTAAGGACAGGCTCCTCGCCGACTCCACGGGAGTCAACGCGCTGATGAACCCATGGCAAGTAAGTCAGGCATTTCCGCTTTAGCACTCTTGTGGCTCCACTTGAACAATTCTCAGCATTTGTCCTTGTACCTG
+
BBBBBBFBFFFFGGGGGBFGFG4B45AA6DFGDFG4B2AABBG3BE2F00ABFF1FC31AAA@FHF5@FGHHHB?FFGHHHHHGG3FGGFGGCFGGEFHHHHHHFHHHH?GHHH4GHHEF//BF100?FGHHGH0C////>@GHF0.ADAAE/G0<<-<DCG.CGBH0C.:FGFFGBGG00CFFFGGG.FFGGGGGGGGFGGGFFFFFFFFF.AFF/.;FF//;/.;BFFFFFFBFFFFF/BFFFF//;FF
@M05620:37:000000000-D9766:1:1101:13414:9275 1:N:0:85
GAGGCTGCTTTGGAAGAAACTCATAGATTACTGCAACAGTTCCCCCTGGACCTGGAAAAGTTTCTTGCCTGGCTTACAGAAGCTGAAACAACTGCCAATGTCCTACAGGATGCTAGCCGCAAGGAAAGGCTGCTAGAAGACTCGAAGGGAGTAAAAGAGCTGATGAAACAATGGCAAGGAAGTCAGGCATTTCGGCTTCATCACTCTCGTGGAGCCAATTGAACAATTCTTAGCATTTGTACTTATAACTG
+
AAAABBFAFFFFGGGGGGGGGGHHHHHHHHHHHHHHHGGDGHHHHGGGHHHHHHHGHHGGFHHHHHHHHHHHHHHHHHHHHHHHHHHHHHHHHHHH3B33444B4F3B3B3B23B43??/////B330BF30???433?C?3F/??/////<222@2/2?11?1111?<G/?11001..0<0>1110/<CHHH/-<.</000000;;0......;CF//CB90CF/000;000;CFG0009CF000;0000
@M05620:37:000000000-D9766:1:1101:11571:9281 1:N:0:85
GAGGCTGCTTTGGACGAAACTCATAGATTACTGCAACAGTTCCCCCTGGACCTGGAAAAGTTTCTTGCCTGGCTTACAGAAGCTGAAACAACTGCCAATGTTCTACAGGATGCTACCCGTAAGGAAAACCTCCTAGAAGACTAAAAGGGAGTAAAAGAGCTGATAAAACAATGGCAAGTAAGTCAGGCATATCCTCTTGAGCCCACTTGAAGAACCAATTGAACAATTATCAGCATTTGAACTTCCAACGG
+
A3AA>AFBCBB4F44AEECFGGHHHGHHGHFFFG3GFHFHHDDBBEAAAEBFGGEB332BBFHDFGGBBAFFGHH3B5BFHHBGG33GBFEGHHHGHHHHFBG4BF433BBF23B32BE/>/BCEGGB3?3B/BBB?FHF23?2BFH//?/?@@>22?2@1??<111<1/?11?0><.=1>111<10<<10<000<0DD000/=.<CCH000</;C;C/;;<GGBF0;0=00;0C0FFG0;90000;;/.-
@M05620:37:000000000-D9766:1:1101:14350:9285 1:N:0:85
AGTGCCAGCTCTCAATCGCACAGGGGACCCAGGGCCTGGCCCCTCCATCCAGAAAACCTATGACCTCACCCGCTACCTGGAGCACCAACTCCGCAGCTTGGCTGGGACCTATGTGAGTATCCAGCGTAGGAATCTGGGAGTTGGGGAGGAGTGAGGAGTTGGGGAAAGACAGTCCTAACCGTGGAGGGTTCTGGTAAATGATGGGGTGAGGAGGGGCTCTTTGGCTCCCACCAGTCCCCCTGTCTGGTCTA
+
AABAAFFFBFFFGDGGGCFEF2GFGEGGGEGGFFGFFFHHHHGHGGHHHHHHFHHGHGHHHHGHHHHHHHHEGGEGHHGHHHFFGHFHGHHHGGEGGHHHGHHGGGHHGHHHHHHHHGHHGHHHHGGGGGHHFHHHHHHGEGHHGGGGGGGHGGGHHGHHHHGCGGHGHHHG:GHGHHFHGDE@FGGG9CFGGGBFGGGGGGGGGGFBFFFFFFBBBBFFFFFFFFFFFFFFFFFFFFFFBFFFFFFFFFF
@M05620:37:000000000-D9766:1:1101:17590:9307 1:N:0:85
GAGGCTGCTTTGGAAGAAACTGACAAGCCAGGGACAAAAGATCGGAAGAGCACACGTCTGAACTCCAGTCACTAATGCGCATCTCGTATGCCGTCTTCTGCTTGAAAAAAAAAAAAATCCAACACCGGATATCGCCATCCATCTCACAACACATACTCCGCTTACTCTCCTGCGCCGAGAGCCGCTCATCACATGGGCTCCAAGGAAGTCACTTCATGACCGTGCCACACCCGGTCACGAGTACCTGTGCT
+
AAAAAAFAFFFFGGGGGB1BBAB1BB00AFA0AAFA0BEB0BBFEABBA0B1BA0/BBBA12BGBF1FDA1ADFGFFFEGGE/BGBBEGFGHGGGHEFGHBFBBBFGFFG>@CBB</0111<1///---..11..<<.<.<00=00=00....:0000:.....09900/0//--.----------;-;//////9-----///--/-////9////////-9---//-9;:-----;-----//;/9///
@M05620:37:000000000-D9766:1:1101:19594:9308 1:N:0:85
GAGGCTGCTTTGGAAACACTCATAGATTACTGCACCAGTTCCCCCTGGACCTGGAAACGTTTCTTGCCTGGCTTACAGAAGCTGACACAACTGCCACTGTCCTACAGGATGCTACCCGTAAGGAACGGCTCCTAGAAGACTCCAAGGGAGTAAAAGAGCTGATGAAACAATGGCAAGTAAGTCAGGCATTTCCGCTTTAGCACTCTTGTGGATCCAATTGAACAATTCTCAGCATTTGTACTTGTAACTGA
+
>11>A>CAFFFBAFGG11FGGGHHHDGFGGHHFF1BEGGBFHHHGGEH0FGHHHHHHCFBGHHGBFHHEGEGHHHHHHGBFGHFH0FG0/BBGHHG1FHGHHHHHBGG0BGCH2GHHGGC/FG>00?EEGGGHBG1<FHHHHH11BCCCBFB1@2FFHHHHBHHHHHHH/FHFGGHGFD1FGGHHHHHHHHHHGGGGGHHHHHHHHHHGHGHHHHH0<GHBFGGBFFGGGGFFGGFFGGFFGGFGG0FFGB
@M05620:37:000000000-D9766:1:1101:19604:9328 1:N:0:85
GAGGCTGCTTTGGAAAAACTCATAGATTACTGCAACAGTTCCCCCTGGACCTTGAAAAGTTTCTTGCCTGGCTTACAGAAGCTGCAACAACTGCCCATGTCCTACAGGATGCTACCCGTAAGGAAAGGCTCCTAGAAGACTCCAAGGGAGTAAAAGAGCTGATGAAACAATGGCAAGTAAGTCAGGCATTTCCGCTTTAGCACTCTTGTGGATCCAATTGAACAATTCTCAGCATTTGTACTTGTAACTGA
+
A1AAAAF>@DB@GAB1BBE1BAA3GBBABFGHA1AF0BDDDFGFE0A/BFF01BAB11F1DGEDGHBFFDCABGFFGHAB1BBB1>FGHGE1BBF>BBGHGHHHHHB0FF10FB1BFEE@EGBFHF0>?BFFFF1<EBG<B1B<<BF/?<?0@@21?0@GG<1@FGH?GG1?FFG1C1FG>111<<0.>>=1<<....00=<<CGHG00;EH0FH0C<0:0:0<CC:CBBF0CFC0C00900;0;F9B0B0
@M05620:37:000000000-D9766:1:1101:17109:9342 1:N:0:85
GAGGCTGCTTTGGAAGAAACTCATAGATTACTGCAACAGTTCCCCCTGGACCTGGAAAAGTTTCTTGCCTGGCTTACAGAAGCTGAAACAACTGCCAATGTCCTACAGGATGCTACCCGTAAGGAAAGGCTCCTAGAAGACTCCAAGGGAGTAAAAGAGCTGATGAAACAATGGCAAGTAAGTAAGGCAGTTCCGCTTTAGCACTCTTGTGGATCCAATTGAACAATGTTCAGCATTTGTACTTGTAACTG
+
>3A>3>B>B5B@F45A4FABGFHHHCFDF545F544BFBDGB5BAAAAA2ABGFEB332BADFADDDABB3BBBF33BBDFGBBF33B@B1?BBFF3GF@FBBGBFBB3BBEFG@@BB?///0B3BCB0?BBEH3?BDBE31B1BBB///?<@1@21<<0@<@<12?<<0?<1F<G1/11>=11=11<<.<11<>C.DE=0<=D0<=0D00;:0;/;CC;:;CCCCC00900;CB0;FG0;99;;;;C;0;
@M05620:37:000000000-D9766:1:1101:28093:9376 1:N:0:85
GAGGCTGCTTTGGAAGAAACTCATAGATTACTGCAACAGTTCCCCCTGGACCTGGAAAAGTTTCTTGCCTGGCTTACAGAAGCTGAAACAACTGCCAATGTCCTCAAGGATGCTCCCCGTAAGGCATGGCTCCTCGACGCCTCAAAGGGAGTCACCGAGCTGCTGAAACAATGGCAAGTAAGTCAGGCCTTTCCGCTTTAGCACTCTTGTGGATCAACTTGCACAATTCTCAGCATTTGTCCTTGTACCTG
+
111>A>CAFFF@CFGFGGGGBGFGFDGHHDFHHHB1FGFADFGHHGEF/BGFGHAGGB0BBGHHDFFFHHHHHHGAFHHFGHHB@BGFH>GHFHHHHF1@B@GH11BBGBF10B1B/?E?/?FGB01>0B01?GF//<@//BE111@C</?CGB1??@C//11<FGGGH<G1<FGHCE0=0=GHFFHE.G/<C0CCFGACGEC00/<:G0FGB0;99/;FG009;/C00;CBBF0BFFGGBFFFG00/;/B
@M05620:37:000000000-D9766:1:1101:17452:9392 1:N:0:85
GAGGCTGCTTTGGAAGAAACTCATAGATTACTGCAACAGTTCCCCCTGGACCTGGAAAAGTTTCTTGCCTGGCTTACAGAAGCTGAAACAACTGCCAATGTCCTACAGGATGCTACCCGTAAGGAAAGGCTCCTAGAAGACTCCAAGGGAGTAAAAGAGCTGATGAAACAATGGCAAGTAAGTCAGGCATTTCCGCTTTAGCACTCTTGTGGATCCAATTGAACAATTCTCAGCATTTGTACTTGTAACTG
+
BBBBABFAFFFFGGGEFGGGGGHGHHHHHFHHHHGGHHHGHGHHHGGGHGHHHHHFGFHH3FHHHHHHHHGHHHHEFHHHGHHHHFHFGGGHFHFHFHHHH4FEFHGF3FFEFHFFHHGEEEG33GGB??BGFGG4?GFHHFHHHGGFAC/CFGFF>F2FGGBDGFHGFCFGHHGHGFFFGFFGGHGG<F1>FG.AAEE<0=GHHHHFGHHCGGGGFBCCGGHGHHHHCF;CBFFFGGG0CFCB0CFFG;F
@M05620:37:000000000-D9766:1:1101:9179:9433 1:N:0:85
GAGGCTGCTTTGGAAGAAACTCATAGATTACTGCAACAGTTCCCCCTGGACCTGGAAAAGTTTCTTGCCTGGCTTACAGAAGCTGAAACAACTGCCAATGTCCTACAGGCTGATCCCCTAGCTAACCGGCTCATAACATCCTAAGCGGGCGAAACAGCGCTGCTGACACCATGACACGACCGACCGACCTTTCCGCTTTCGCACTTTTGTAGCTAACTTTACAACCTTCTCCGCCTTTATCTTTGACCCTG
+
A1>AAAFAFFFFGBGGGGGGGGHHHGFHHHGHEHDGHHGDGHHHHGGGHFHHHHGFHG0GBHHHHGHHHHHHHFGFGHHHHHHHH11BFGHHGHHHHHH1F2B2B1@1B?BG0BGHHCF/0122>00/>E<E1B12B<B<FF210BB/>////<>0FHGG.<.0<0/00<.<00:00.-----9---9-;99FGFBFBFFAF?@@//BFB//9/BFF9B//;BFE9BBF///9--;:B/9B/;FF/;/9/9
@M05620:37:000000000-D9766:1:1101:18834:9444 1:N:0:85
AGTGCCAGCTCTCAATCGCACAGGGGACCCAGGGCCTGGCCCCTCCATCCAGAAAACCTATGACCTCACCCGCTACCTGGAGCACCAACTCCGCAGCTTGGCTGGGACCTATGTGAGTATCCAGCGTAGGAATCTGGGAGTTGGGGAGGAGTGAGGAGTTGGGGAAAGACAGTCCTAACCGTGGAGGGTTCTGGTAAATGATGGGGTGAGGAGGGGCTCTTTGGCTCCCACCAGTCCCCCTGTCTGGTCTA
+
AAAAAFFFBFFFGGGGGGFGGEHHGGGGGGHDFEGGGGHGAFFHGGGEGHHGHGEHGGHGHBGGHGHHHHFGGE@GHFHF?GHFHHF1EHFHGGGGGHFFGH??FGHFEHGHH?BDH?GGHHHGHG<AFGHHHHHHHGCFDGHHGGEDC?EGHGHHFDHGHHCGGDGHGHHHHHHHHHHHGGGGGGGGGGGGGG9CFGGGGFGGGGFFFFFFFFFFFAFFFFFFFFFFFFFFFFFFFFFFFEFFFFFFFFF
@M05620:37:000000000-D9766:1:1101:11233:9513 1:N:0:85
GAGGCTGCTTTGGAAGAAACTCATAGATTACTGCAACAGTTCCCCCTGGACCTGGAAAAGTTTCTTGCCTGGCTTACAGAAGCTGAAACAACTGCCAATGTCCTACAGGATGCTACCCGTAAGGAAAGGCTCCTAGAAGACTCCAAGGGAGTAAAAGAGCTGATGAAACAATGGCAAGTAAGTCAGGCATTTCCGCTTTAGCACTCTTGTGGATCCAATTGAACAATTCTCAGCATTTGTACTTGTACCTG
+
BBBABAFBFFFFGGGGCGGGGFGFGHHHHGHHHHHGHHHFGHHHHGGFGHHHHHHGHHHHHHHHHHHHHHHHHHHHHHHHHHHHHHHHHGHHHHHHHHHHHHHHHHHHHHHHHHHHHHGGCGHHHHHHHHHHGHGHFEHGHHHHHFHGGHGGBHHHHGHHHHFHHHHHHHHHHGHHHGFGHHGHHHGHHHHHHHGGGGGHFGFHHHHHHHHGGGHHH0HHHHHHHFHHHHFFGGGGGGGGBFGGGFG09FF
@M05620:37:000000000-D9766:1:1101:15708:9559 1:N:0:85
GAGGCTGCTTTGGAAGAAACTCATAGATTACTGCAACAGTTCCCCCTGGACCTGGAAAAGTTTCTTGCCTGGCTTACAGAAGCTGAAACAACTGCCAATGTTCTACGGTATGCTCCCCGTAAGGAAACTCTCCTAGAAGACTCCAAGGGAGTAAAAGCTCTGATAAAACAATGGCAAGAAAGACAGGCATTTGCTCTTTAGCACTCTTGTAGCCCCATTAACACTATTCTGAGCATTTGTACTTAACTGAG
+
AABBCBFAFFFFGGGGFGGGGGHHHHHHHHHHHHHFHHHFHHHHHGGGHHHHHHHHHHFGFGHHHHHHHHHHHHHHHHHGHHHHGHHHHHHHHHHHFEH34444B4112113443B11>///?3B3333B4333B43333B32222B/?///2@2@G02222>22@1?1//111001/00010000...>111=00=0000=0<C/0=G00000/:./0000:/0/;<G00;0/0;0C00000=9000000
@M05620:37:000000000-D9766:1:1101:14527:9753 1:N:0:85
AGTGCCAGCTCTCAATCGCACAGGGGACCCAGGGCCTGGCCCCTCCATCCAGAAAACCTATGACCTCACCCGCTACCTGGAGCACCAACTCCGCAGCTTGGCTGGGACCTATGTGAGTATCCAGCGTAGGAATCTGGGAGTTGGGGAGGAGTGAGGAGTTGGGGAAAGACAGTCCTAACCGTGGAGGGTTCTGGTAAATGATGGGGTGAGGAGGGGCTCTTTGGCTCCCACCAGTCCCCCTGTCTGGTCTA
+
ABAAAFFFBFFFGGGGGGGCGGHHGGGGGGHHFGGGGGHHHHGHGGGHHHHHHHHHHGHHHHHHHHHHHHHGG>EFHHGH?FGHHH?FEHHHGGGGGHGHGHGGGGHHGHHHHHGHHHHHHH3GHGGGGGHHHHHHHGCFEGHHGGFGGDEGHGGHFGHHHHGGEGAHHHGHHHHHBGHHGGGGDEFGEGGGGGFFGGGGGGGGGGFFFFFFFFFFFFFFFFFFFFFFFFFFFFFFFFFFFFFFFFFFFF/
@M05620:37:000000000-D9766:1:1101:12552:9792 1:N:0:85
GAGGCTGCTTTGGAAGAAACTCATAGATTACTGCAACAGTTCCCCCTGGACCTGGAAAAGTTTCTTGCCTGGCTTACAGAAGCTGAAACAACTGCCAATGTCCTACAGGATGCTACCCGTAAGGACAGGCTCCTAGAAGACTCCCAGGGAGTAAAAGAGCTGCTGAACCAATGGCAAGTAAGTCAGGCATTTCCGCTTTAGCACTCTTGTGGATCCAATTGAACAATTCTCAGCATTTGTACTTGTAACTG
+
>AAAAACAFFFFFGGC4EGGGGFHGFGGHBGHHH4ABAFDFGHHHGEGE2GHHGHHHDBFFHHHGHHHHHHHHHG3GHHHHHHHHFHHHBHHHHHGG3FGHHHH4EGHHFFBGH4FHHGE/?GHH02???FGGHBH3??F2D2F/2B/C??EFFFGF/GGHF2FGHH1FGCHHFHHBGHF1FGHHHHH.FHGHHGGGGGGHHHHHHHHHFHGEHHHF0;CG0:CCGGGGGGGGGBFFGF00;FGFFGFFFF
@M05620:37:000000000-D9766:1:1101:14657:9795 1:N:0:85
GAGGCTGCTTTGGAAGAAACTCATAGATTACTGCAACAGTTCCCCCTGGACCTGGAAAAGTTTCTTGCCTGGCTTACAGAAGCTGAAACAACTGCCAATGTCCTACAGGATGCTACCCGTAAGGAAAGCCTCCTAGAAGACTCCAAGGGAGTAAAAGAGCTGATGAAACAATGGCAAGTAAGTCAGGCATTTCCGCTTTAGCACTCTTGTGGATCCAATTGAACAATTCTCAGCATTTGTACTTGTAACTG
+
>3AA>>CAF@B4C45BAGAFGGHHHFFFFFBFGE4ACGBGFD5BBEAA2FBFFGEBB32BAAFDFFGBBBBGFHGBB5ADECBBF33FBFB?GGFEFHGGF4BEBGF3BGGGBF@B?BE>>>CFGFG03BBC/G?BBGGB?B22BFG?/?<E2@F2>?@<<@@@2@1????1<F?FBFF<>11=1>0>.1111><C<A.<===G0<GFG0::C0:::C0:C;GGCC0<0;009CFCFGG0;;;F90;C;90
@M05620:37:000000000-D9766:1:1101:5287:9806 1:N:0:85
GAGGCTGCTTTGGAAGAAACTCATAGATTACTGCAACAGTTCCCCCTGGACCTGGAAAAGTTTCTTGCCTGGCTTACAGAAGCTGAAACAACTGCCAATGTCCTACAGGATGCTACCCGTAAGGAAAGGCTCCTAGAAGACTCCAAGGGAGTAAAAGAGCTGATGAAACAATGGCAAGTAAGTCAGGCATTTCCGCTTTAGCACTCTTGTGGATCCAATTGAACAATTCTCAGCATTTGTACTTGTAACTG
+
AAABBBFBFFFFFGGGFFGGGGFFDGGHHHHGHHGGHFHDGGHHHG2FFFHHHFFF3BFHFGHHDDABFGBGHHGFHGGFGHGHEFFFHHFHGGHFFHHHHHHGGHH3BFHCGGFHHHGEFGHGHHHBFFBGFGHHHHHHFHBCGHHGDHGGHHHE>C@FFFHHFFFHHHHHHGHHGF?FGHGHFGHHHHHH<><C<<C=0==G<CHHHFGGHBCGGCGHHHHHGHCGFHFFFFGGGGG0;FFG0;;FGGG
@M05620:37:000000000-D9766:1:1101:21640:9808 1:N:0:85
GAGGCTGCTTTGGAAGAAACTCATAGATTCCTGCAACAGTTCCCCCTGGACCTGGAAAAGTTTCTTGCCTGGCTTACAGAAGCTGAAACAACTGCCAGTGTCCTCCAGGATGCTACCCGCAAGTAACGGCTCCTAGAAGACTCCCCGCGAGTAAAAGCCCTGATGAAACAATGGCAACTTCGTCAGTCACGCCCTCTTTAGCACCCTTGTGGAACCAATTGAACAATTGTCAGCATTTGTACTTGTAACTG
+
>11>A>FAFFDDGGGG1BFG1FBGBFHHH3FFHHF1B0FDDGHHHGEFEAGFGHGHHH0FFHHHEGHGHGHHHHBFGHHHHHHBGHHHHC/F1B1B@1BBG2BB1FC1C/F1>12BFGE//>/122>/>>//?111B1F1B11B//>//<//0111100<00011>F11<G00/</0./00./;..0000..;A-GGG09;9;0.;9//;C.09;E../;0;0CFFGG0;9F///;9//B/F///////;B
@M05620:37:000000000-D9766:1:1101:11674:9810 1:N:0:85
GAGGCTGCTTTGGAAGAAACTCATAGATTACTGCAACAGTTCCCCCTGGACCTGGAAAAGTTTCTTGCCTGGCTTACAGAAGCTGAAACAACTGCCAATGTCCTACAGGATGCTACCCGTAAGGAAAGGCTCCTAGAAGACTCCAAGGGAGTAAAAGAGCTGATGAAACAATGGCAAGTAAGTCAGGCATTTCCGCTTTAGCACTCTTGTGGATCCAATTGAACAATTCTCAGCATTTGTACTTGTAACTG
+
AABCAAFCFFFFGCFGGGGGGGHHHHHHHHHHHHGHFHHHHGGHHGGGHHHHHHGHBFFHHFHHHHHHGHHGHHHFFFFGHHFGHEEHFHFHHHHHHGHHHFGHHCGGGGHHGHHHHHF?EEHHHGHB0?FHEHHGHHHH3F?CFGHF/GGGHHHFFGGGFGHHHHHHHFHGGHHGHFF?DF<FGHFHHFDGGBDE?.E=<DDGCGHHHFGGGGGHGGHHHHFHHHBHGHCFFGGGGGGFFGGGFBF0CFG
@M05620:37:000000000-D9766:1:1101:19095:9842 1:N:0:85
GAGGCTGCTTTGGAAGAAACTCATAGATTACTGCAACAGTTCCCCCTGGACCTGGAAAAGTTTCTTGCCTGGCTTACAGAAGCTGAAACAACTGCCAATGTCCTACAGGATGCTACCCGTAAGGAAAGGCTCCTAGAAGACTCCAAGGGAGTAAAAGAGCTGATGAAACAATGGCAAGTAAGTCAGGCATTTCCGCTTTAGCACTCTTGTGGATCCAATTGAACAATTCTCAGCATTTGTACTTGTAACTG
+
BBCCBBFCFFFFGGGGGGGGGGHHHHHHHHHGHHHHFHHGHHHHHGGGHHHHHHHHHGHHFHHHHHHHHHHHHHHGHHHHHHHHHGFHHHHHHHHHHHHHHHHHHHHHHHHHHHHHHHGEEGHHHHHHFGHHGHHHHHHHHGHHHHHGGHGGHHHGHGHHHHHHHHHHHHHHHHHHHGHHHHGHHHHHHHHHHGGGGGGDDGHHGHHHHFHGHGHHHFHHHHGHHHHGGHGBFGGGGGGGFGGGFFGGGGG
@M05620:37:000000000-D9766:1:1101:18045:9847 1:N:0:85
GAGGCTGCTTTGGAAGAAACTCATAGATTACTGCAACAGTTCCCCCTGGACCTGGAAAAGTTTCTTGCCTGGCTTACAGAAGCTGAAACAACTGCCAATGTCCTACAGGATGCTACCCGTAAGGAAAGGCTCCTAGAAGACTCCAAGGGAGTAAAAGAGCTGCTGAAACAATGGCAAGTAAGTCAGGCATTTCCGCTTTAGCACTCTTGTGGATCCAATTGAACAATTCTCAGCATTTGTACTTGTAACTG
+
BBBBCCFCFFFFGGGGGGGGGGHHGGHHHGHHHHHGGFGDGHHHHGGGHGHHHHHHHHHGGHHHHHHHHHHHHHHHHHHHHHHHHHHHHHHHHHHHF@GHHHHHFHHHHGHHHHGHHHGGEEGHHFCHHHHHGH3F33BBGHHHC2FFGHEF2GDFG<GHHH2FGHHFHHHHHHHHHGHFDHGHHHHHEHHHHHGGGGGHHHHHHHHHHHHGHHHHF0CHHF0CG/GHHGGGGGGGGGGGFGGGGG0;FGF
@M05620:37:000000000-D9766:1:1101:23506:9918 1:N:0:85
GCGGCTGCTTTGGAAGAAACTCATAGATTCCTGCCCCAGTTCCCCCTGGACCTGGAACCGTTTCTTGCCTGGCTTACAGAAGCTGAAACCACTGCCCATGTCCTCCAGGATGCTACCCGTACGGCCCGGCTCCTCGCCGCCTCCCCGGGAGTCAACGAGCTGCTGAAACAATGGCAAGTACGTCAGGCATTTCCGCTTTAGCACTCTTGTGGCTCCAATTGACCAATTCTCAGCATTTGTCCTTGTAACTG
+
111AA>>>FF311BF11BBFBF1F3DFGH3FGHHC0B0BBDFGHHGAFA0BBFGAHH1BEEFHHDFGGHHHHHHF1BGH@GGH@B1BGG0FFGGGHEBFC2B@21BFGG>FGFF2B00?E//>E///><@C<FB<E//</<<CG<.->-ACE/000:..-;GCHHCC0C/CFFGGGBE009;BGFGGG.;F0;CACAEF/9/BF/;BFFB/A-;B9//;FB//;/-//;;9////;FFFF/BFFFB/:9BB
@M05620:37:000000000-D9766:1:1101:21971:9918 1:N:0:85
GCGGCTGCTTTGGAAGAAACTCATAGATTACTGCCACAGTTCCCCCTGGACCTGGAAACGTTTCTTGCCTGGCTTCCAGAAGCTGAAACAACTGCCCATGTCCCCTCGGACACGACCCTACCGGCCAGGATCCTCTCCTACTCGCCTGCAGTCGCCGAAATGCTGTGCCGATAACAAGTCCATCAAGCCATTCAGCTTTCGTATACTAGTGTCTCCCATTGAACTCTACAATGCTTTTCACCTTGTCCCGG
+
>11AA>1>FFDD1GGBA1BEGG1F3FGHH1FGHH01B0BBDFFHHGEF/0BBFGEHH10BBFHHDGGGHHHHHGF0BGH1FGH1B1BFG0FEFCGG/1BFEG21/0///>//0////><0BG/>///?F/1001@1@G11111/<>?/0?1><.-.-<--.=0<00/00-:-;.0<0;;G0009;0=0A/0;C900;0909.///9000;090000//;//9///9//;////B////////;///;//--
@M05620:37:000000000-D9766:1:1101:25600:9942 1:N:0:85
GAGGCTTCTTTGGAAGAAACTCATAGATTACTGCAACAGTTCCCCCTGGACCTGGAAAAGTTTCTTGCCTGGCTTAAAGAAGCTGAAACAACTGCCAATGATCCCAAGGTAGCTCACCGTCAAGCAAGGCTCCTCACAAGATCCCAAGGCGTCAAAACGCTGCAGAAAACAATGCAAGTCAATCAAGGCATTCCGCCTTTGCCCCCTTGTGGCACCCAATGCACCAATCTCCACCTTTGGCATTGTCAATG
+
1>AAA?CBDBBDAAFGGGGGBBF3DFFHH1GGDFA1FCGA2FHHHGEFHEGEHHHHFGECFFHH2GAGHHHEHHGH1FDDHHE1@FBGG>FGGGHFFFGH12B10B0/?B111BB1BB/0??/B10B0>>1BF1<1/B100B1DFC0G/</?/?CB1@///?/0<1??F0G.1>11>1>1>11110</<.<<0=/<.<C0000<.:::C00.:/9=9C.;//;0/;.;9F;00/.;;CB//:;999/:B9/
@M05620:37:000000000-D9766:1:1101:19481:9996 1:N:0:85
GAGGCTGCTTTGGAAGAAACTCATAAATTACTGACACAGGTCCCCCTGGCCATGGAACCGTTTCCTGCCTGGCTTCCAGCAGCTGGAACAACTGCCACTGTCCTACAGGATGCTACCCGTAAGGACAGGCTCCTCGACGACTCCACGGGAGTCACCGCGCTGCTGAACCAATGGCAAGTAAGTCAGGCATTTCCGCTTTAGCACTCTTGTGGATCCACTTGACCACTTCTCAGCATTTGTCCTTGTAACTG
+
A@AAAACACF3FCAFGGF1FA1ABB3DBAF1FH31ACCF0B1B00B/BA0B1B1BG11/AB/B12D11BBBBBG00FGH0FGG>100BB0>BB0BB1BGHH@1FD1FFHFHFEHB1GB>>//B11<0??F0GFH0///</>BAG10</A/>?0<11>->-CC.<CDF/<<.:G/GG0EH00<CCGGHF.GGGFFGGGBEBFF0BFBFFF0C?09BC0/;BF0099-;/;/BFBF/BF999/9;FBF/////
@M05620:37:000000000-D9766:1:1101:16390:10064 1:N:0:85
GCGGCTGCTTTGGAAGAAACTCATAGATTACTGCAACAGTTCCCCCTGGACCTGGAACCGTTTCTTGCCTGGCTTACAGAAGCTGAAACAACTGCCAATGTCCTACAGGATGCTCCCCGTAAGGAAAGGCTCCTCGACGACTCCAAGGGAGTCAACGCGCTGATGAAACAATGGCAAGTAAGTCAGGCATTTCCGCTTTAGCACTCTTGTGGATCCAATTGACCAATTCTCAGCATTTGTACTTGTAACTG
+
111>A>>>CFFDCGGA11BFFG1F3DGHH1BFHH11B0BDFGHHHGEF/0BFGH0GG1/ABEGGDGGGHHHHHHG1BGHFHHHCF1FGHFFHHGGH11FGHHHH2GHHFBEGHH1FFGEE//FG10BFFGHHGH0C/<>/>CGH11?FGGEE0F11<->CGG.DGHH0GCGHHHGHHGHB0CGGHHHHEGFHHHGGGGGFGGGGGGGGGFGGBFFGG0CFFB0;F-BFFFFFFFFFFFFFEFFFFF//;FB
@M05620:37:000000000-D9766:1:1101:19069:10088 1:N:0:85
GAGGCTGCTTTGGAAGAAACTCATAGATTACTGCAACAGTTCCCCCTGGACCTGGAAAAGTTTCTTGCCTGGCTTACAGAAGCTGAAACAACTGCCAATGTCCTACAGGATGCTACCCGTAAGGAAAGGCTCCTAGAAGACTCCAAGGGAGTAAAAGAGCTGATGAAACAATGGCAAGTAAGTCAGGCATTTCCGCTTTAGCACTCTTGTGGATCCAATTGAACAATTCTCAGCATTTGTACTTGTAACTG
+
A3AABAFAFFFFGGGGGGGGGGHHHGHHHHHHHHFGGGGBGHHHHGEGHHHHHHHGHHFGGHHHHHHHHHHHHHHGHHHFHHHHHGHHHHHHHHHHHHHHHHHHFHHHHAHHHHHHHHGEGEHHG3FHHHHHGHBGB3FGHHHHB1GGGHEF0GG2F<GHHHBHHHHHHHHHHHHHHGHGGGHHHHHHFHHHHHGGGGGHHHHHHHHHHHHGGHHHH0GHHH0GHFHHHHGGGGGGGGGGGGGGGGGFGGG
@M05620:37:000000000-D9766:1:1101:21231:10111 1:N:0:85
AGTGCCAGCTCTCAATCGCACAGGGGACCCAGGGCCTGGCCCCTCCATCCAGAAAACCTATGACCTCACCCGCTACCTGGAGCACCAACTACGCAGCTTGGCTGGGACCTATGTGAGTATCCAGCGTAGGAATCTGGGAGTTGGGGAGGAGTGAGGAGTTGGGGAAAGACAGTCCTAACCGTGGAGGGTTCTGGTAAATGATGGGGTGAGGAGGGGCTCTTTGGCTCCCTCCAGTCCCCATGTCTGGTCTA
+
?AAAAFF1>FFFGGGFGF1AAEGGFGG00EGGG0EG/AFF0GGAEGF11FGF1B1FFGH1FE2FGHBFGCAFEF?EHGHHGHHEEEGHGG1FFEG>>>GHGHGG/EHHGB1F12FG>>>D2F>1FC/C/<GFHD2FFH0F<0GH?@GCGGCGH00GC?//=/<@::::GGF:C:GHHGHHGGGG.AE-;FG0CF00;BFFGGGGGGA9E--BBB--9@-FFF//F//-;--9;/F//;E-;9BFB/;BB;F
@M05620:37:000000000-D9766:1:1101:13109:10120 1:N:0:85
GAGGCTGCTTTGGAAGAAACTCATAGATTACTGCAACAGTTCCCCCTGGACCTGGAAAAGTTTCTTGCCTGGCTTACAGAAGCTGAAACAACTGCCAATGTCCTACAGGATGCTACCCGTAAGGAAAGGCTCCTAGAAGACTCCAAGGGAGTCAAAGAGCTGATGAAACAATGGCAAGTAAGTCAGGCATTTCCGCTTTAGCACTCTTGTGGATCCAATTGAACAATTCTCAGCATTTGTACTTGTAACTG
+
AAAABBFAFFFFGGGGGGGGGGHHHHHHHEGHHH4AFGGDFGHHHGEF2BFGFHGGF32BBGGGFHHHGHHHFFEAFGHFHFHHGDGGHBGHHHGHF3FGHFHHFHGHGHHGHHHHHHGAE/GH3BGHGHHHGH3B?3B3GHHHH2FFGHCE2@@2F<GHHHGHHGH1FGHHHGHGHGGFHHHHGHHHHHHHHHGGGGGBGHHHHHHHHHHF:GHHH0GHHBCGHFFHHHGGGGFGGGGGEGGGGFFBBFG
@M05620:37:000000000-D9766:1:1101:9541:10178 1:N:0:85
GAGGCTGCTTTGGAAGAAACTGACAAGCCAGGGACACAAGATCGGAAGAGCACACGTCTGCACTCCAGTCACTAATGCGCATCTCGTATGCCGTCTTCTGCTTGAAAAAAAAAAAAACTAGAGAGACAAAAAATAAAAAGGGAGCAAAAAAGAAAAAAACAACACAATAAAAAAGGATAACAAAAGACCGAGATGCCAAACACCAGTAGAAAAAAAGAGGAGACAGAGATGATAATTTGAAATGACCAAAG
+
A3AA>AFBFFFDGBBBGGCGGFGBBDBBABGBEDBFGHGHFHFFE22AABBFF2FAB1BB5DBG3B3BFFDAF53BGGEGGF>F3B1EF3BB/?EF?BFGBBB3BFBDFF<EC?</</11111=//0000<.-011100......./0/.-...//.-9.....;..000000-.9/000000.././/-;--.00000/....9.00;900/.:-../.....9////0000000000090090009../
@M05620:37:000000000-D9766:1:1101:22714:10185 1:N:0:85
GAGGCTGCTTTGGAAGAAACTCATAGATTACTGCAACAGTTCCCCCTGGACCTGGAAAAGTTTCTTGCCTGGCTTACAGAAGCTGAAACAACTGCCAATGTCCTACAGGATGCTACCCGTAAGGAAAGGCTCCTAGAAGACTCCAAGGGAGTAAAAGAGCTGATGAAACAATGGCAAGTAAGTCAGGCATTTCCGCTTTAGCACTCTTGTGGATCCAATTGAACAATTCTCAGCATTTGTACTTGTAACTG
+
AABBCCFAFFFFGGGGGG4GGGHHHHHGGFHHHHHFFHHHHHHHHGGAAGHHHHFBFGGGGGHHHHHHHHHHHHHGHHHHHHHHHHHHHH1GHHHHGHHHHHBFHHHHHHHHHHEHHFEEEGHHHHHHFGHHGHHHGHHHGGHHGFHGFHGGHHHHHGHHHHHHHGHHHHHHHHGGHGHHHHHHHHHHEFHHHHGGGGGHHHHGHFGHHFHGHHCGCHHHHHHHGHH0;:BFFGGGGGGGGFGGFFGGGGG
@M05620:37:000000000-D9766:1:1101:7509:10206 1:N:0:85
GAGGCTGCTTTGGAAGAAACTCATAGATTACTGCAACAGTTCCCCCTGGACCTGGAAAAGTTTCTTGCCTGGCTTACAGAAGCTGAAACAACTGCCAATGTCCTACAGTATGCTACCCGTAAGGAAAGGCTCCTAGAAGATCCCAAGGCAGTAAAACACCTGATCAAACAATGGCAAGTAAGTCAGGCATGTCCCCTGTAGCTCCCTTGTGGATCCAATCGAACAATTCTCATCATTTGGACTTGCAACTG
+
BBBBBBFBFFFFGGGGGGGGGGHHHHHHHGHHHHHHHHHGHHHHHGGGHHHHHHHGHHHHBGHHHHHHHHHHHHHHHHHHHHHHHHHHHHHHHHHF3EFHHHF4F3FCFHE@@BF32BE1EEFE3FGH0GFHAGGGHHHH33B2BGGE/?<B33BB2?0?@GF22>2<2F/<11?<1?111111><F0F10=>=1.>.<0000=/./=CG0<00::00</.::.-/;:;0G009000;00:;0000;;0/:
@M05620:37:000000000-D9766:1:1101:17252:10257 1:N:0:85
GAGGCTGCTTTGGAAGAAACTCATAGATTACTGCCACAGTTCCCCCTGGACCTGGAAACGTTTCTTGCCTGGCTTACAGAAGCTGGAACAACTGCCACTGTCCTACAGGATGCTACCCGTAAGGAAAGGCTCCTAGACGACTCCCAGGGAGTAAACGAGCTGCTGAAACAATGGCAAGTAAGTCAGGCATTTCCGCTTTAGCACTCTTGTGGATCCACTTGACCAATTCTCAGCATTTGTACTTGTAACTG
+
BBCCCCFCFFFFGGGGGGGGGGHGG5AFGH4FHF4BFHF3A5F32BAB22B2FG2GE33BBFGFDFF5BGFHFFB3BFG5BGHGF21FG2BGG3FH33FHHHHHHFHHGHHHHH4GHHDF//FG333BGHHHGH3F33</BFGH/2@FGGEE2F22?/CEGH1FHHH1GCHHHHHHHGH0<GHHHHHH.GHHHHGGGGGHHHHHHHHHHHHGFGGGB0CFG00;C.;CGGGGHGGGGHGHEGGGGG00;FB
@M05620:37:000000000-D9766:1:1101:19635:10355 1:N:0:85
GAGGCTGCTTTGGAAGAAACTCATAGATTACTGCAACAGTTCCCCCTGGACCTGGAAAAGTTTCTTGCCTGGCTTACAGAAGCTGAAACAACTGCCAATGTCCTCCAGGCTGCTACCCGACCGGCCCGGATCCTCGCAACCTACCAGAAAGTCACAGCGCAGATGAACCAATAGCAAGTCCATCAGGCCTTTCCGCTTTAGCACTCTTGTAGATCACATTGCCCACTTCTCAGCCTTTGTACTTGTAACTG
+
CCCCCCFCFFFFGGGGGGGGGGHHHHHHHHHHHHHHHHHGHHHHHGGGHHHHHHHFHHHHGHHHHHHHHHHHHHHHHHHHHHHHHHHHHHHHHHHHHHHHHEHHBBFGHHHHG3BDGH////</<E//C/?C2@FDFD/>=01?GG10011>><>=<<->-<<0<<0<<C.;00:;::C:;0<;0GHGGHHG0CEGDGGB0CBFGGGFF0000;009B0F00;FF9FBFFF090/;FBB9BFFFFFFFFF0
@M05620:37:000000000-D9766:1:1101:19650:10365 1:N:0:85
GAGGCTGCTTTGGAAGAAACTCATAGATTACTGCAACAGTTCCCCCTGGACCTGGAAAAGTTTCTTGCCTGGCTTACAGAAGCTGAAACAACTGCCAATGTCCTACAGGATGCTACCCGTAAGGAAAGGCTCCTAGAAGACTCCAAGGGAGTAAAAGAGCTGATGAAACAATGGCAAGTAAGTCAGGCATTTCCGCTTTAGCACTCTTGTGGATCCAATTGAACAATTCTCAGCATTTGTACTTGTAACTG
+
CCCCCCFCFFFFGGGGGGGGGGHHGHHHHGHHHHHHHHHHGHHHHGGGHHHHHHHHHHHHHHHHHHHHHHHHHHHHHHHHHHHHHHHHHHHHHHHHHHHHHHHHFHHHHHHHHHHHHHGAEGHGHHHGGGHHGHHGHFHHHHFHHGHFDGGGHHHGHGHGFHHHGFFHHHHHHGBGFFFGHHGHFGHHHFHHHGGGDDGGBGHHFHGHHHFGHHHHFGHFHHFHHHHCFHGFFGGFGGGFFGGGGFGFGGG
@M05620:37:000000000-D9766:1:1101:20063:10436 1:N:0:85
GAGGCTGCTTTGGAAGAAACTCATAGATTACTGCAACAGTTCCCCCTGGACCTGGAAAAGTTTCTTGCCTGGCTTACAGAAGCTGAAACAACTGCCAATGTCCTCCAGGCTGCTACCCGTACGGCCAGGCTCCTCGAAGACTCCAAGGGAGTCAACGAGCTGATGAAACAATGGCAAGTCAGTCAGGCATTTCCGCTTTAGCACTCTTGTGGATACAATTGACCACTTCTCAGCATTTGTCCTTGTAACTG
+
AABBBBFBFFFFGGGGGGGGGGGHHHHHHHGHHHFBHHGDGHHHHGEGHHHHHHHHHF2FGHHHHHGHHHHHHHHHHHHHHHHHHGHHHHGHHHHHHFHHHHFHEFGFG1BG?B4FF1?///>?//<G/?BGFHFBD2F/B3@@F<F/CHE?01<1CFDDD1>FHF1FD0G<1>CGHGD0DGHHHFHH.CH0FH.EGFGGHBCGGGFGH0C?900;CBFGB0009.9;9FFFFGBFFGBF09BBB9C0;C:
@M05620:37:000000000-D9766:1:1101:18071:10511 1:N:0:85
GAGGCTGCTTTGGAAGAAACTGATAAATTAGTGACACAAGATCGGACGACCATGTAACCGTATTTTAGCTAGCTTGCAGAAGCTCGTACCACTTCCCCTGTCCTAAAGGATGCTCCCCGTCCGGCCCGGCTCCTCGCCGCCTCCCCGGGAGTCACCGCGCTGCTGAACCCATGGCAAGTCCGTCAGGCCTTTCCGCTTTAGCACTCTTGTGGATCCCCTTGCCCACTTCTCAGCATTTGTCCTTGTCCCTG
+
BBBBBBFBFFFFGFGGFGGGG5BAD5DB6B4DDFGEFH2B23B22A2A2AAE3D555DBEB113AD535B5@3D53B3BDG@GH@1/B1?BFB@FBBBGGH3BGF4GH3FF32F3BFG/?//<C/B/CFGFGGHGGCF/<CEGHGD-@GCACCF0GG@CGGGFGGGGBE.;FCBCFFEFF0:ACEFFFAFFFFFFFFFF/BFFFFFFFFFFF/BFF.;FFF/FFFEFFFFFFFFEFFFFFBFFFFF;BBFB
@M05620:37:000000000-D9766:1:1101:10765:10548 1:N:0:85
AGTGCCAGCTCTCAATCGCACAGGGGACCCAGGGCCTGGCCCCTCCATCCAGAAAACCTATGACCTCACCCGCTACCTGGAGCACCAACTCCGCAGCTTGGCTGGGACCTATGTGAGTATCCAGCGTAGGAATCTGGGAGTTGGGGAGGAGTGAGGAGTTGGGGAAAGACAGTCCTAACCGTGGAGGGTTCTGGTAAATGATGGGGTGAGGAGGGGCTCTTTGGCTCCCACCAGTCCCCCTGTCTGGTCTA
+
3AABBFFFBFFFGGFGG2AFEGFHGGGGGGHHGFGEAFHHHHGHGGHFHHHHHHHHHGHFHHGHHHHHHHHGGGGGHHHFFHH1GFFHGHFHGGGGGGHHGHHCEEHHGHHHGHHHHHHHHHHHHGDGGGHHHHHHGHHGFHHHGGGGGGGHHHHHHGHHHHGGGGGHHHHHBHHHHHHHGFEGGGGG9CFGGGCFFFFGGGGGGGFBFFFFFFBBBBFFFFFFFFFFFFFFFFFFFFFFBFFFFFFBBFB
@M05620:37:000000000-D9766:1:1101:16950:10569 1:N:0:85
GAGGCTGCTTTGGAAGAAACTGACAAGCCAGGGACAAAAGATCGGAAGAGCACACGTCTGAACTCCAGTCACTAATGCGCATCTCGTATGCCGTCTTCTGCTTGAAAAAAAAAATTATTCTCCCACATCTGCCTCAAGCATTTGATTCATCATTCTGCTTTAATGCCCTCCCTTCCTCCCCATGGCTGTTTCTGTTAACTTCTTTTGTTCTTCGTTGCTCTTAGTCTCCCCCCCGTCCCCATGTCTAATCT
+
B@ABBAFAFFFFGGGGGG4FFFGBFGBGGHGGGAFF2B2FCGGGGDFEGBFGG2C0BFBF5BFGFB3FDGFEEBCGGEEGGGEGFFBEF3FHG?EH?FHHEFHFFGG3G@<EB/0112222>FG00/11111?<11111?111111@111>11111111>11111<1</<<EC0CHHHFC://::./;:00<G0:0;0;:0000009990;BF.///.;C0B000;;;99;?B@-.;;A?.B9/;///9BB
@M05620:37:000000000-D9766:1:1101:10761:10570 1:N:0:85
AGTGCCAGCTCTCAATCGCACAGGGGACCCAGGGCCTGGCCCCTCCATCCAGAAAACCTATGACCTCACCCGCTACCTGGAGCACCAACTCCGCAGCTTGGCTGGGACCTATGTGAGTATCCAGCGTAGGAATCTGGGAGTTGGGGAGGAGTGAGGAGTTGGGGAAAGACAGTCCTAACCGTGGAGGGTTCTGGTAAATGATGGGGTGAGGAGGGGCTCTTTGGCTCCCACCAGTCCCCCTGTCTGGTCTA
+
ABBABFFFBFFFGGGGGGGAEEHHGGGGGEGHGGEFFFHHHHGHGGHHHHHHGFFGHGHHHHHHHHHHHHHGGGGGHHHHHHHHHHHHGHHHGGGGGGHHGHHGGGHHGGHHHHHHHHGHHHHHHGGGGGHHHHHHHHHGDHHHGGGGGGGHHHHHHGHHHHGGGGHHHHHHHHHHHHHHGGGGGGGGDGGGGGGGGGGGGGGGGGFBFFFFFFBBBBFFFFFFFFFFFFFFFFFFFFFFBFFFFFFFFFB
@M05620:37:000000000-D9766:1:1101:18037:10615 1:N:0:85
GAGGCTGCTTTGGAAGAAACTCATAGATTACTGCAACAGTTCCCCCGGGACCTGGAAACGTTTCTTGCCTGGCTTACAGAAGCTGAAACAACTGCCAATGTCCTACAGGATGCTACCCGTCAGGAACGGCTCCTCGAAGCCTCAACGGGAGTAAAAGAGCTGCTGAAACAATGGCAAGTAAGTCAGGACTTTCCGCTTTAGCACTCTTGTGGATCACATTGACCAATTCTCAGCATTTGTCCTTGTAACTG
+
BBBBBBFBFFFFFGGGGGGGGGHHHHHGHHHHHHHHGFGAF5GGHE2AE0AAG2BBFG3BBGHGAED5BBFHFHF3@FHFHFHGF@3BBGEHF3GG33BGHEGF4BFFC0B32BFG?BEG/?EFG20<F@@FFG@EEHF<02@FF0<>//<>FGFHEFHFFHG1<DF<D/<<0/CGGFHHHECCG0:/./:;:CADC?EBB0FFCFGEGCFF0BB./0FF009:BE/;FGBBF/;B/BFF/BB/9B///;;
@M05620:37:000000000-D9766:1:1101:11086:10630 1:N:0:85
GAGGCTGCTTTGGAAGAAACTCATAGATTACTGCAACAGTTCCCCCTGGACCTGGAAAAGTTTCTTGCCTGGCTTACAGAAGCTGAAACAACTGCCAATGTCCTACAGGATGCTACCCGTAAGGAAAGGCTCCTAGAAGACTCCAAGGGAGTAAAAGAGCTGATGAAACAATGGCAAGTAAGTCAGGCATTTCCGCTTTAGCACTCTTGTGGATCCAATTGAACAATTCTCAGCATTTGTACTTGTAACTG
+
A?AAAACBFFFFFFGGFFGGGGFHFHGHHGHHHHGFFFHHHHHGHGEGEFGHHGFB3B2GADHHFFDFGGHHHHGGHHHFFFHHGEFFGGEHHHHHHHFHHHHHGHHCGGGHFGFHFHE?EFFFGHH?FF3GFHEBEDGFBFBFFCFFDHGGFHFFDFCHHHH1DHHFHHGGHFHFGF?FFHFFGFEFFHHH1=AE.CE0FHFHGFFHHGHGHBGGCGGHHBGHFHHHGHGGFGFFGGG99CCFF9;BCBC
@M05620:37:000000000-D9766:1:1101:8415:10695 1:N:0:85
GAGGCTGCTTTGGAAGAAACTCATAGATTACTGCAACAGTTCCCCCTGGACCTGGAAAAGTTTCTTGCCTTGCTTACAGAAGCTGAAACAACTGCCAATGTATTAAACAATTCTCAACGAAAGTACCCGAAAATAACAAAAGAGAGAAAAAAAATTGAAAAAACAAAAGCCAGAAAGCCAGGCACAGCCATATAACCCGTATTCCGTATACAACTGAACAAACCACAGCATATAAATTTGTAACTCACAAG
+
A?ABAAFCFDDDGB5BGGFGGGHHHFHHHHGFFGBGFHBGHDDBBEAECHEFHHEG332FGFHDFHHBBB5BBFHBB5BEAFBFG33GBBCGHFHHHHHH4@BBG4GHFB34444B4?>111?4DB??//><EH3F33?0B3?B2</BBGA///011?=11?-.<.00<0<0<.<<<<CC.<.../:;..00;0;:C.-;@.0;;/0;.0;0900/0=0;/..;...../00;0000;090;0090;:0;9
@M05620:37:000000000-D9766:1:1101:14401:10757 1:N:0:85
GAGGCTGCTTTGGAAGAAACTCATAGATTACTGCAACAGTTCCCCCTGGACCTGGAAAAGTTTCTTGCCTGGCTTACAGAAGCTGAAACAACTGCCAATGTCCTACCGGATGCTACCCGTAAGCAAAGGCTCCTAGAAGACCCCAAGGCAGCAAAAGAGCTGATGAGACAGTGGCACGTAAGCGATTCAGTTCCGCTTTAGCACCCTTGTGGACCTAATTGAACAATGTTCAGCATTTGTACATGTAACTG
+
AABBBBFBFFFFGGGGGGGGGGHHHHGHHHHGHHHHGHHHHHHHHGGGHHHHHGHHHHGHFHHHHHHHHHHHHHHHHHHHHHHHHHHHHHHHGBH33333BB@4FH1E/E1E23B32B/?>E033BBG2?GHGFHHB33222?CG//F/0?/02@@2<00?G111@11<F0F10.01.>0001-...0=000=0..;.;0;00C...;/00.9/;/0/=000;:0/C000;000000000;C00;9;000;
@M05620:37:000000000-D9766:1:1101:23981:10831 1:N:0:85
GAGGCTGCTTTGGAAGAAACTCATAGATTACTGCAACAGTTCCCCCTGGACCTGGAAAAGTTTCTTGCCTGGCTTACAGAAGCTGAAACAACTGCCAATGTCCTACAGGATGCTACCCGTAAGGAAAGGCTCCTAGAAGACTCCAAGGGAGTAAAAGAGCTGATGAAACAATGGCAAGTAAGTCAGGCATTTCCGCTTTAGCACTCTTGTGGATCCAATTGAACCATTCTCAGCATTTGTACTTGTAACTG
+
AAAAAAFAFFF1BGGGAC1BGFGFHHFHHGHGFHHGHHHEGHBGHGEFHGHHFGHFGHHGFHHHHHHHHHHGHHHHHHHHHGHHHHHFHF/>CGGHFEHHHH2FFGHHHHHHHHGHHHFEEG0GFHEFFGFHFHFF11FFGHHHG1DCCHGGHHFHFGFHHHHHGFDHHHHHHFHFFFHHBHFHGFFHHGHHHH?EGGG0DGFHHHHHHFFGHHHGHGHHHEHH.;GCGFGGGGFFGGFGFFGGFGFGGGF
@M05620:37:000000000-D9766:1:1101:23960:10838 1:N:0:85
GAGGCTGCTTTGGAAGAAACTCATAGATTACTGCAACAGTTCCCCCTGGACCTGGAAAAGTTTCTTGCCTGGCTTACAGAAGCTGAAACAACTGCCAATGTCCTCCAGGATGCTCCCCGTACGGACCGGCTCCTCGCCGCCTCACCGGGAGAAAACGCGCTGCTGAAACAATGGCAAGTCCGTCAGGCCTTTCCGCTTTAGCACTCTTGTGGATCCACTTGACCACTTCTCAGCATTTGTCCTTGTCCCTG
+
BABBBBFBFFFFGGGGGGGGGGHHHHHHHHHHHHHHHHHGHHGHHGGGHFHHHHHHHHHHFHHHHHHHHHHHHHHHHHHGHHHHHHHHHHGHHHHHC@GHHDF4@3BFB1BFGFGHGEEE//>/>/<EEGCGGFC//<</@DD1<GDG@->.0<//-<@AC-CCHHHBFCAHHFGEFGB09:.;EF//:FFGGGGGGDE09FBFFFFFFFFF/;BB;/FFFB/BF.:BFFFBBF/;FFFF/;FFFF//;F9
@M05620:37:000000000-D9766:1:1101:23954:10856 1:N:0:85
GAGGCTGCTTTGGACGAAACTCATAGATTACTGCAACAGTTCCCCCTGGACCTGGAAAAGTTTCTTGCCTGGCTTACAGAAGCTTAAACAACTGCCAATGTCCTACAGGATGCTCCCCGTAAGGACAGGCTCCTAGAAGACTCCCAGGGAGTAAAAGAGCTCATGAAACAATGGCAAGTAAGTCAGGCATTTCCGCCTTAGCACTCTTGTGGATCCAATTGAACAATTCTCAGCATTTGTACTTGTAACTG
+
AAAAAAFACFD1FC1AEEGEGGFHGFHHHHHHHHCHGHGGHHDGHGGEEHFGHHGHB10GFHHFHHHFGF1BBGGEF@BFHG111@BGB@/FGHHHH1GHH2B2@BF10BGC0B1B>?E?E?G1F0B//?0B/BBFDGFH0111<<@//?/<F1FD@/??111?11D1<CG11CGCG.111><>1>0CGCGF00<<.<<;0<:C0:CFH0C.G0<CC:0;BF0CFF9C0C;0;FBGGGE9CF9;;90900;
@M05620:37:000000000-D9766:1:1101:13919:10878 1:N:0:85
AGTGCCAGCTCTCAATCGCACAGGGGACCCAGGGCCTGGCCCCTCCATCCAGAAAACCTATGACCTCACCCGCTACCTGGAGCACCAACTCCGCAGCTTGGCTGGGACCTATGTGAGTATCCAGCGTAGGAATCTGGGAGTTGGGGAGGAGTGAGGAGTTGGCGAAAGACAGTCCTAACCGTGGAGGGTTCTGGTAAATGATGGGGTGAGGAGGGGCTCTTTGGCTCCCACCAGTCCCCCTGTCTGGTCTA
+
AAA>ADDFBFFFG4FEGGGCEGHDG22EFEHHAEEEEFHHHHGHGGHHHHHHHFHBGGHF5GHHHFGHHHHGG>/EGFGGBFHFGH1?EGHBEFCGFHBGGHHGGGGHGHHHHHHHHHHHHHFHHGGGGGHHHHHHHHGGGFGHGGEGG.EGHFHHCFHHHH/<:CCGHHHGHHHHFGGGGGGGDEDGGGGGGGGGGGGGGGGGFFFFFFFFFFFFFFFFFFFFFFFFFFFFFFFFFFFFFFFFFFFFFFB
@M05620:37:000000000-D9766:1:1101:13790:10892 1:N:0:85
CCTGCTTCTTTTTAATCCACTCCTCGATTCCTGCCCCCGTTCCCCCTGTCCCTATAACCGTTTCTTACCTGGCTTCCAGAAGCTGCAACCACTGCCCCTGTCCTACAGGATGCTACCCGTCCGGACAGGCTCCTCGCCGCCTCCCCGGGAGTCACAGAGCTGCTGAAACAATGGCAAGTCCGTCAGGCCTTTCCGCTTTAGCACTCTTGTGGATCCCCTTGCCCACTTCTCAGCATTTGTCCTTGTACCTG
+
1>>>A1@BBDB11ABFG31BBB1B0BEB3DFGHHHHG0A0ABFGHG/BABGBB1BBDGAEGG0B2D2DBGGGHH0>BDG1BFH@1BBFH0?FF1BFF/?FFHGH2BBFG0BFGH>BFGEE?//E////?FHFGHBC////>CEHF.->ACGG/D00<<<CGG;CGHH00/;CC/CFHGC00;CFEGGG.;:FFGGGBBEGGGGFGGFGGFFFBFFF-9;FF//;9-;BFFFFFF/B9BFF/BFBBF/;;F;
@M05620:37:000000000-D9766:1:1101:17660:10930 1:N:0:85
GAGGCTGCTTTGGAAGAACCTCATAGATTACTGCAACAGTTCCCCCTGGACCTGGAAAAGTTTCTTGCCTGGCTTACAGAAGCTGAAACACCTGCCAATGTCCTACAGGATGCTACCCGTAAGGAAAGGCTCCTAGAAGACTCCAAGGGAGTAAAAGAGCTGATGAAACAATGGCAAGTAAGTCAGGCATTTCCGCTTTAGCACTCTTGTGGATCCAATTGAACAATTCTCAGCATTTGTACTTGTAACTG
+
>3AA>>C>BBB4F4BBAG4AFGHHHGHFGFBBF54A3FBFFB5BABA2ABBBFFABB32BBDGFFDFBBBFGGHG3BBFFGHBFGBBFBB1BFGHFCHHHGDBBBFFBFFGGGH4BBB??>EFB??EB0?BFEG3B?DGF?3B??BF//???<@2D2F@@FCF@GHH<FCF?FC?FGF<<=>=1><FF.<>>11.C<EG0<=GDCC=DG;CAG<:/::;<C0CC;:;09;9;BFF0FGG09;;C;9;B;0;
@M05620:37:000000000-D9766:1:1101:17477:10966 1:N:0:85
GAGGCTGCTTTGGAAGAAACTCATAGATTACTGCAACAGTTCCCCCTGGACCTGGAAAAGTTTCTTGCCTGGCTTACAGAAGCTGAAACAACTGCCAATGTCCTACAGGATGCTACCCGTAAGGAAAGGCTCCTAGAAGACTCCAAGGGAGTAAAAGAGCTGATGAAACAATGGCAAGTAAGTCAGGCATTTCCGCTTTAGCACTCTTGTGGATCCAATTGAACAATTCTCAGCATTTGTACTTGTAACTG
+
A>AAAAFBFFFFGGGGFGGGGGGHBFEHG5GHHHD4FCGFHHGHHGGGG2GHHHHHHFBFBHHHHHHHHHHHHHHFHHHHHHHGHHHHHHHHHHHHGFHHHHHHGHHHFGHHHHFHHHGFGEGHHFHHHGHHGHFHF3GCHHHHFCGGGHGGBHFDGCHHHH2GHGHHHHHHHHHHHGHGHHHHHHHHHHHHHHGGGGGHHHHHHHHHHHHGHHHHHGHHGHFHHHHHHHGGGGGGGGGGFGGGGFFGGGF
@M05620:37:000000000-D9766:1:1101:17487:10988 1:N:0:85
GAGGCTGCTTTGGAAGAAACTCATAGATTACTGCAACAGTTCACCCTGGACCTGGAAAAGTTTCTTGCCTGGCTTACAGAAGCTGAAACAACTGCCAATGTCCTACAGGATGCTAGCCGCAAGGAAAGGCTCCTAGAAGACTCCAAGGGAGCAAAAGAGCTCATGAAACAATGGCAAGGAAGCAAGGCACTTCCGCTTTAGCACTCTTGTGGATCCAATTGAACAATTCTCAGCATTTGTACTTGGAACTG
+
>1>11>BACBB@G1B11F1AF1GFFFFGH1BDBF11BEADFD21A0BAC00BBBF0B10B12B2DBDABBBAAEB1BABD11BFF1111>/?1B@E1FFE2BBFBFE1BB1@BB@11B//////0B0<0<1</B11<11B0111111///</<0@@0/@01111111??0/1<1?C1<.00<.100....//0<<.CFED00;00/00C00.0::/:0:00909;/;;99=0;90;BCBCCB090099/;0
@M05620:37:000000000-D9766:1:1101:6873:11028 1:N:0:85
GAGGCTGCTTTGGAAGAAACTCATAGATTACTGCAACAGTTCCCCCTGGACCTGGAAAAGTTTCTTGCCTGGCTTACAGAAGCTGAAACAACTGCCAATGTCCTACAGGATGCTACCCGTAAGGAAAGGCTCCTAGAAGACTCCAAGGGAGTAAAAGAGCTGATGAAACAATGGCAAGTAAGTCAGGCATTTCCGCTTTAGCACTCTTGTGGATCCAATTGAACAATTCTCAGCATTTGTACTTGTAACTG
+
AAAAABFAFFFFGGGGGGGGGGHHHHGHHHHHHHHGHHHHHHHHHGGGHGHHHHHGHHHHBHHHHHHHHHHHHHHHHHHHHHHHHHHHHHHHHHHHHFFEF4@BEFGF3FH3FGHHGGE/EEHFBGH0B?FGA?G4GFDG3FFGCF?/?FD/@DDD2/FGF<G2DFFGGHHHHGCG<F?1=D<==<CGE1GH1GEGCEEG0DGD<CGHF0:;:GGHHHF0G0GCHHFFHHF0;CFFGGGGGGFGGFGGGGF
@M05620:37:000000000-D9766:1:1101:6396:11039 1:N:0:85
GAGGCTGCTTTGGAAGAAACTCATAGATTACTGCAACAGTTCCCCCTGGACCTGGAAAAGTTTCTTGCCTGGCTTACAGAAGCTGAAACAACTGCCAATGTCCTACAGGCTGCTACCCGAGGGGCCAGGATCATAGCAGACTACAAGGGAGTCAAAGAAATGATGAACCAATAGGAAGTACGTCAGGCCTTTACGCTTTAGCACTCTTGAGGATAACATTGGACACTACTCAGACTTTGAACTTGTAACTG
+
BBBBBBFBFFFFGGGGGFGGGGAGFGDHHHHHHHHHFHHHHHHHHGGGHHHHHHHGFHHHBHHHHHHHHHHHHFHHHHHHHHHHHHHHHHHHH3FHBF@BF4GHBFB3B11F13B@FG////>>//</?/?G0B2B1B10011@1<1//?/<0?1?F?0011?1<?F<.<<G111>=<>=1.<<E<C<.<CGHF.::;C0CCH0CCC:000/0/0;9;;FFB0CC.;/9CC;F0;FG000;CFFF0;BF0;
@M05620:37:000000000-D9766:1:1101:6854:11040 1:N:0:85
GAGGCTGCTTTGGAAGAAACTCATAGATTACTGCAACAGTTCCCCCTGGACCTGGAAAAGTTTCTTGCCTGGCTTACAGAAGCTGAAACAACTGCCAATGTCCTACAGGATGCTACCCGTCCGGACAGGCTCCTAGCCGACTCCAAGGGCGTACCCGAGCTGATGAACCAATGGCACGTAAGTCCGGCATTTCCGCTTTCGCACTCTTGTGGATCCAATTGAACACTTCTCAGCCTTTGTCCTTGTACCTG
+
>11AAA1>FFFFGFGFF1BFGF1F3FHHHFFGGH1BFCGFGGHHHGAF/ABFGHAGH10BBGHHHHHHHHHHHHG1FFGHHHHHHFFHHHHHHHHHFB1FFFHHHHFFHB@1FF21B0>?>///E/>/?/BGFG1B10<//>AGFCF/ACC@///1.><<.<>><FGBHHHH</=G0<./:::C0C-;-:CCBFGGGGGBCCB@?GGF0;F.FGF/09;BB/;;B-;::F//9B/99BB::/BFFF///:9
@M05620:37:000000000-D9766:1:1101:5240:11077 1:N:0:85
GAGGCTGCTTTGGAAGAAACTCATAGATTACTGCAACAGTTCCCCCTGGACCTGGAAAAGTTTCTTGCCTGGCTTACAGAAGCTGAAACAACTGCCAATGTCCTACAGGATGCTACCCGTAAGGAAAGGCTCCTAGAAGACTCCAAGGGAGTAAAAGAGCTGATGAAACAATGGCAAGTAAGTCAGGCATTTCCGCTTTAGCACTCTTGTGGATCCAATTGAACAATTCTCAGCATTTGTACTTGTAACTG
+
BBBBBBFAFFFFGGGGGFGGGGFHHBADA5AFHHDGFFGHHFHFFEEGAFHHFFH2BB2FBAFGHFGFHHHEFFGGGGHHHCHHHH3BGHHHGHHHHHHHHHHHHHHHGHFHHHFHHHGEE>GHDGHHHHHHGHFHFFEEHHHHB2BFG/CG22@2G/FGHHGHHHHFGG/GGHHHGGH1FGHHHHHHEHHHHHGGGGGFHHHGHHHHHHHGEFGHHHHHHGHHHHGHHHGGGGGGGGGGGGGGGGGGGGG
@M05620:37:000000000-D9766:1:1101:15891:11098 1:N:0:85
GAGGCTGCTTTGGAAGAAACTCATAGATTACTGCAACAGTTCCCCCTGGACCTGGAAAAGTTTCTTGCCTGGCTTACAGAAGCTGAAACAACTGCCAATGTCCTACAGGATGCTACCCGTAAGGAAAGGCTCCTAGAAGACTCCAAGGGAGTAAAAGAGCTGATGAAACAATGGCAAGTAAGTCAGGCATTTCCGCTTTAGCACTCTTGTGGATCCAATTGAACAATTCTCAGCATTTGCACTTGTAACTG
+
A?AAAAFAFFDFGF1BCCBBFGAGHBGGFGHGFGDEFC0GHGG10BABACGHHGHGB1FGGGHGHHH1FFHGHHHEFGFHHHGHHGBFBGBGHHHHHHHHHHHHHHHHHHHHHHHHHHEEEGHGHHHH0GHHGHHHHHHHHHFHHHHGCEGGHGHHHGGFHGHHHHHHHHHHHGFHHGHGHHHHFHGHHHHHHHGGGGGDGHHHGGGGHGFGHC0G:CHHHHFGHHH;GHGFGGFGGGGBFGGGFFGGGGG
@M05620:37:000000000-D9766:1:1101:8240:11125 1:N:0:85
GAGGCTGCTTTGGAAGAAACTCATAGATTACTGCAACAGTTCCCCCTGGACCTGGAAAAGTTTCTTGCCTGGCTTACAGAAGCTGAAACAACTGCCAATGTCCTACAGGATGCTACCCGTAAGGAAAGGCTCCTAGAAGACTCCAAGGGAGTAAAAGAGCTGATGAAACAATGGCAAGTAAGTCAGGCATTTCCGCTTTAGCACTCTTGTGGATCCAATTGAACAATTCTCAGCATTTGTACTTGTAACTG
+
B@ABBBFBFFFFBGGGGGGGGGHHHHFGFFHHHHHGCGHHHHHFHGGGEHHHHHFHBGBGGHHHHHFFGHFGHHHHHGGHHHHHHHHHHHHHHHHHHHHHHHHHHHH3BBFGFFEFFGA?EFFHHFF?FGFGFFDGFHHF3FBBBGFFFHGGGHEF@F@FGHHHHHGFHHHGHFGBGC11>F===FGHEG>G<FAC<<C<==DG<GHFF=CFC0CGFFCGHFHHHF;CGHGFCFFFFGG09CFF9;;FFGF
@M05620:37:000000000-D9766:1:1101:25837:11186 1:N:0:85
ACCACACGTCCTACCATGAGCTGCGTGAGGCTCTCGAGTAGGACCCCGTGTGGCTGACCAAGGCCCCCCTGAACCCCAAGGCCAACCGCGAGAAGATGACCAGGTGCGTGGCCCGCTACCTCTTCTGGTGGCCGCCTCCCTCCTTCCTGGCCTCCCGGCGCTGCGCCCTTTCTCACTGGTTCTCTCTTCTGCCGTTTTCCGTAGGACTCTCTTCTCTGCCCTGAGTCTCCTTTGGAACTCTGCAGGTTCTA
+
ABBBBBBDCAABGGAAAG4BBBFGEEFA2BFF23BAFBBBE3BGAAB0AA111BFFGGH3F1111>>E/E1B3FGEEEEHEG?GHFF@>E>>EDHEGDGHHHCCG1?>/<@CFHCGGC@GHHHHFHHGGFDFH?CDGGHGHHGHHHHF0;CHHHHG;?--@B-A-ADB?FFFFF/9FFFFFBBFFFFFBBFFFBFFFFFFFF9.ABBFFFFFFFFFFF/FEBFBFFFFFFBFFFFBFFBBF/FFFFFFBB:
@M05620:37:000000000-D9766:1:1101:14558:11220 1:N:0:85
AGTGCCCTTAGATCGGAAGAGCACACGTCTGAACTCCAGTCACTAAGGCGCATCTCGTATGCCGCCTTCTGCTTGAAAAAAACACCAACTCCGCAGCCTGTCTGGCCCCTCTGTGAGTATCCAGCGTCGGCATCTTGGAGTTAGGGAGTCGTGCGGCGTTGTGGACCGCCCGTCCTCACCGTGGCGGGTTCTGGTCCATGCTTGGGTGAGGAGGGTCTCTTTGGCTCCCACCAGTCCCCCTTTCTGGTCTA
+
AAAAAFFFCFDF3BFE1AAFCFBBGGEBF0AD2BBGCAFFGHHHHHGFH/EC?E1FA//ABDFA///>B1111DB0B@10E//?B>//EBGH////>/B01BF1010<BG/<1F221F2FGH21@/?/////>CG1<110<G110<0.>/<<..<--=:-9;.:0//;-;9-;;BFF/EF-A---@-99-99//;///;/////-9AB-;-/9-9-;;BFFFB/;;;EEBFF-9BFFFFF@-9;B;;/;//
@M05620:37:000000000-D9766:1:1101:11958:11256 1:N:0:85
GAGGCTGCTTTGGAAGAAACTCATAGATTACTGCAACAGTTCCCCCTGGACCTGGAAAAGTTTCTTGCCTGGCTTACAGAAGCTGAAACAACTGCCAATGTCCTACAGGATGCTACCCGTAAGGAAAGGCTCCTAGAAGACTCCAAGGGAGTAAAAGAGCTGATGAAACAATGGCAAGTAAGTCAGGCATTTCCGCTTTAGCACTCTTGTGGATCCAATTGAACAATTCTCAGCATTTGTACTTGTAACTG
+
BAAABBFBFFFFGGGGGGGGGGHHHHGHHHHHHHGHHHHHHHHHHGGGHHHHHHHGHHFGFHHHHHHHHHHHHHHHHHHHHHHHHHHGHHHHHHHHHHHHHHHHHHHHHHHHHHHHHHGEFGHHHGHHHHHHGHHHHHHHHHHHHHHGGHGGHFHHFGHHHHGHHHHHHHHHHHGHHGGGHHHHHHHHHHHHHHGGGGGHHHHHHHHHHHHGGHHHHHHHGHHFHHHHGHFBFGGGGGGGGGGGGBFFGGG
@M05620:37:000000000-D9766:1:1101:13457:11279 1:N:0:85
GAGGCTGCTTTGGAAGAAACTCATAGATTACTGCAACAGTTCCCCCTGGACCTGGAAAAGTTTCTTGCCTGGCTTACAGAAGCTGAAACAACTGCCAGGAGGCTACTACCCATGAGAGGCGCCTACTAGAAGACAACCAAGGAAAAAAAGTGATGATACAACCATGGCAAGTACAGCAAGCATTGCTGCATTAGCACTCTTGTGCCTACTATAGAACACTTATCAGCATTAGTACTTGTAGATGACCCACG
+
CCCCCCFCFFFFGGGGGGGGGGFHHHHHHHHHHHHHGHHHHHHHHGGGHHHHHHHHGHHHHHHHHHHHHHHHHHHHHHHHHHHHHHHHHHHHHHHH331?1B1F3G344?1333B333////>EE23DGH332B2B////B/@22@0>//1??FHH11=FG1..11000>.110000<//./000=0=0/00:0/0:;/C0C000000/00000;C0//;900;F0000=00;00;0000000090:C..-
@M05620:37:000000000-D9766:1:1101:8097:11338 1:N:0:85
GAGGCTGCTTTGGAAGAAACTCATAGATTACTGCAACAGTTCCCCCTGGACCTGGAAAAGTTTCTTGCCTGGCTTACAGAAGCTGAAACAACTGCCAATGTCCTACAGGATGCTACCCGTAAGGAAAGGCTCCTAGAAGACTCCAAGGGAGTAAAAGAGCTGATGAAACAATGGCAAGTAAGTCAGGCATTTCCGCTTTAGCACTCTTGTGGATCCAATTGAACAATTCTCAGCATTTGTACTTGTAACTG
+
A>3AAAFBFFFFGGGG4GGFFGAFFGHGG5BGHHD4GCFGHHHHHGGGGFHHHHGHHHGHHHHHHHHHHHHHHHHCGFGDGHHHHFFHHF1FHGGH33BGHHHH4GHHHFGHHHFHHHGGGGGHHFFHHGHHGHEHD3E?GHHHH1GGGGGGFHGHHFHHHHGHHHHEHHHHHGHHHGGDDHHHHHGHHHHHHHGFGGGHHHHHHHHHHDGFHHHHHBGHHF0C:/<=GHGGGGBFGGGGGGGGGFF0CFB
@M05620:37:000000000-D9766:1:1101:17669:11351 1:N:0:85
GAGGCTGCTTTGGAAGAAACTCATAGATTACTGCAACAGTTCCCCCTGGACCTGGAAAAGTTTCTTGCCTGGCTTACAGAAGCTGAAACAACTGCCAATGTCCTCCAGGATGCTACCCGTAAGGACAGGCTCCTAGAAGACTCCAAGGGAGTAAAAGAGCTGATGAAACAATGGCAAGTAAGTCAGGAATTTCCGCTTTAGCACTCTTGTGGATCAAATTGAACAATTCTCAGCATTTGTCCTTGTAACTG
+
AAAAAA>AFFFFCGGF1AGEABABAGDHGFGHFHGBGGGGGHAGHG0FHFHFEB0BGGFGFHGH2FAGHHHHF0BFHHHHHFHFFHHFHFHEFFFFBEGFFGFH1FGFGFHHFG2FG0E//?01>00?//FGFG1B1<EG0GCG11<//?ECBD2@1F0G1<1@FGHBGFGHF1FGEA<F1F11>DC1<<G1GHFFGGGHBDGFFHHFHFBC0GH.00:CG:0:<CG00;FFFGGGFFFG0;C9CFC0;9B
@M05620:37:000000000-D9766:1:1101:16247:11365 1:N:0:85
AGTGCCAGCTCTCAATCGCACAGGGGACCCAGGGCCTGGCCCCTCCATCCAGAAAACCTATGACCTCACCCGCTACCTGGAGCACCAACTCCGCAGCTTGGCTGGGACCTATGTGAGTATCCAGCGTAGGAATCTGGGAGTTGGGGAGGAGTGAGGAGTTGGGGAAAGACAGTCCTAACCGTGGAGGGTTCTGGTAAATGATGGGGTGAGGAGGGGCTCTTTGGCTCCCACCAGTCCCCCTGTCTGGTCTA
+
CBCCCFFFCFFFGGGGGGGGGGHHGGGGGGHHGGGGGGHHGHGHGGHHHHHHHHGHHGHEHHHHHHHHHHHGGGGGHGHHHHHGHHHHGHHHGGGGGHHHGHHGGGHHGHHHHHHHHHHHHHHHHGGGGGHHHHHHHHHGGHHHGGGGGGGHHHHHHGHHHHGGGGHHHHHHHGHHHHHHGGGGGGGG;AFGGGGGGGGGGGGGGGFFFFFFFFFFFFFFFFFFFFFFFFFFFFFFFFFFFFFFFFFFFF9
@M05620:37:000000000-D9766:1:1101:13417:11366 1:N:0:85
GAGGCTGCTTTGGAAGAAACTCATAGATTACTGCAACAGTTCCCCCTGGACCTGGAAAAGTTTCTTGCCTGGCTTACAGAAGCTGAAACAACTGCCAATGTCCTACAGGATGCTACCCGTAAGGAAAGGCTCCTAGAAGACTCCAAGGGAGTAAAAGAGCTGATGAAACAATGGCAAGTAAGTCAGGCATTTCCGCTTTAGCACTCTTGTGGATCCAATTGAACAATTCTCAGCATTTGTACTTGTAACTG
+
AABCBCFCFFFFGGGGGGGGGGGHHHHHHGHHHGHCHHHHHHHHHGGGHHHHHHHHGFHHHHHHHHHHHHHHHHHGHHGHHHHHHHHHHGHHHHHHFEGHHHHHGHHHHHHHHHHGHHGEEGHHHHHGGHHHGHHHHHHHGHHCGHHGGHGGHGGHGGGHHHHHGHGHHHGGHHHGGGHHHHGHGHHHGFHHFHFGDGGGHHHHHHHHHGHGHGHHHHHHHHHHHGHFHHFFGGGGGGGGGGGGGFGGGGG
@M05620:37:000000000-D9766:1:1101:13399:11368 1:N:0:85
GAGGCTGCTTTGGAAGAAACTCATAGATTACTGCAACAGTTCCCCCTGGACCTGGAAAAGTTTCTTGCCTGGCTTACAGAAGCTGAAACAACTGCCAATGTCCTACAGGATGCTACCCGTAAGGAAAGGCTCCTAGACGACTCCACGGGAGTAAAAGAGCTGATGAAACAATGGCAAGTAAGTCAGGCATTTCCGCTTTAGCACTCTTGTGGATCCAATTGAACAATTCTCAGCATTTGTACTTGTAACTG
+
>11>AACAFFDFGGG11FFGGGFHBFFHH1FGGH1ABBBDFHHHHGEF/AFGHHEHH10BBFHHFFHHHHHHHGG1BGHH1FHGG1GHHEGHHHHHCFGHHHHHFHHHHFHHHH2GHHGGE?GHD0BGHHHHGH1G11?<CEGHH0<CGCGG0GG1?/FHHHFGHHH1G<GHHHHHHGHHEHHHHHHHGHHHHHGGGGGGHHHHHHHHHHHGHHHHHGGGGFFGG/CFGGGGGGGGGGGG0FGGGGGFFGF
@M05620:37:000000000-D9766:1:1101:15355:11401 1:N:0:85
GAGGCTGCTTTGGAAGAAACTCATAGATTACTGCAACAGTTCCCCCTGGACCTGGAAACGTTTCTTGCCTGGCTTCCAGAAGCTGAAACAACTGCCAATGTCCTACAGGATGCTACCCGTAAGGAAAGGCTCCTAGAAGACTCCAAGGGAGTAAAAGAGCTGATGAAACAATGGCAAGTAAGTCAGGCATTTCCGCTTTAGCACTCTTGTGGATCCAATTGAACAATTCTCAGCATTTGTACTTGTAACTG
+
>3ABBA?>FFFFGGGFAGBFGGDGHGGHHDFGHH4BFFFDGHHHHGEF2BBFGH2FF33BBFGGFGHGHHHHHGG2FGHGFGHFG@@FG3?FEGFHFBGHHHHHGHHHHHHHHHFHHHGG?>FG33BGHHHHGH3F33B2BGHH22BFGHGG2@22@<FGHH2FHHH1FFGGGHHHGGHFGHHHHHHH.GHHHHGGGGGFHHHGHHHHHHHGFFHHGGHHHBCGHGHGGGGGGGGGGGGGBFGGGGFBFG9
@M05620:37:000000000-D9766:1:1101:24243:11401 1:N:0:85
AGTGCCAGCTCTCAATCGCACAGGGGACCCAGGGCCTGGCCCCTCCATCCAGAAAACCTATGACCTCACCCGCTACCTGGAGCACCAACTCCGCAGCTTGGCTGGGACCTATGTGAGTATCCAGCGTAGGAATCTGGGAGTTGGGGAGGAGTGAGGAGTTGGGGAAAGACAGTCCTAACCGTGGAGGGTTCTGGTAAATGATGGGGTGAGGAGGGGCTCTTTGGCTCCCACCAGTCCCCCTGTCTGGTCTA
+
BABBBDDFBFFFGGGGGGGGEEHHGGGGGGHHFGGFGGHCGHGGGGFHGHHFGFGHHGHHHHGHHHFHHHGGGG?FHGHGFGHFFHFHGBHHGGGGGHGHGHHGGGHHGHH3GHHHHHHHHFHGFGCADGHHHHFFD<<FEHHGGGGCCCEFGFFHHGHHF/DGGFEHHHHHHHCGHHHHG99BAEAD..CFFBCFGGGBBFGFGGDDFFFFFFFFFCFFFFFFFFFFFF?FEFFFFFED-A:BFFFFFB/
@M05620:37:000000000-D9766:1:1101:11829:11408 1:N:0:85
GAGGCTGCTTTGGAAGAAACTCATAGATTACTGCAACAGTTCCCCCTGGACCTGGAAAAGTTTCTTGCCTGGCTTACAGAAGCTGAAACAACTGCCAATGTCCTACAGGATGCTACCCGTAAGGAAAGGCTCCTAGAAGACTCCAAGGGAGTAAAAGAGCTGATGAAACAATGGCAAGTAAGTCAGGCATTTCCGCTTTAGCACTCTTGTGGATCCAATTGAACAATTCTCAGCATTTGTACTTGTAACTG
+
BABBBBFBFFFFGGGGGGGGGGG5DG5FHHHHHHHHCFGHHHHHHECGH2GHHFF2BGFH3FHHDAEFFGHAGHFFHHHBHHHHFFFHHCGHHHHHBGHHGFHHHHHHHHHGHHHHHHGGGGHGHHHGGHHHGHFHHHHHGHFGGHHGGHGGHHHGHGHHGHHHHHHHHHHHHHHGHGBGHHFGGHHHHHGHDFGGGFGGHHHHHHHHHGHGHGHHHHHHHHHHHHHHGHFFFGGGGGGGFGGGGGGGGGG
@M05620:37:000000000-D9766:1:1101:15371:11417 1:N:0:85
GAGGCTGCTTTGGAAGAAACTCATAGATTACTGCAACAGTTCCCCCTGGACCTGGAAAAGTTTCTTGCCTGGCTTACAGAAGCTGAAACAACTGCCAATGTCCTACAGGATGCTACCCGTAAGGAAAGGCTCCTAGAAGACTCCAAGGGAGTAAAAGAGCTGATGAAACAATGGCAAGTAAGTCAGGCATTTCCGCTTTAGCACTCTTGTGGATCCAATTGAACAATTCTCAGCATTTGTACTTGTAACTG
+
BBBBBBFBFFFFGGGGGGGGGGHHHHHHHHHGHHHHGHHHHHHHHGGGHHHHHHHHHHHHFHHHHHHHHHHHHHHHHGHHHHHHHHHFHGHHHHHHHHHHHHHHHHHHHHHGHHHHHHG/EGGHHFGGHHHHGHHHHHHHHHHHGHHGGHGGHHHHHGHHHFHHHHHHHHHHHFHHHGHHFHHHHFHGHGFGHGGGGGAGHGHHHHHHHHHGHFHHHHHHHHFHFHHFHHGGGGGGGFG0CFGGGGGFGGF
@M05620:37:000000000-D9766:1:1101:15417:11515 1:N:0:85
GAGGCTGCTTTGGAAGAAACTCATAGATTACTGCAACAGTTCCCCCTGGACCTGGAAAAGTTTCTTGCCTGGCTTACAGAAGCTGAAACAACTGCCAATGTCCTACAGGATGCTACCCGTAAGGAAAGGCTCCTAGAAGACTCCAAGGGAGTAAAAGAGCTGATGAAACAATGGCAAGTAAGTCAGGCATTTCCGCTTTAGCACTCTTGTGGATCCAATTGAACAATTCTCAGCATTTGTACTTGTAACTG
+
CBBCCCFCFFFFGGGGGGFGGGHHHFGHHHHGHGHHFFHHHFHHCFGGEGHHHHHHHHHHHHHHGHHHHHHHHHHHHHHHHHHHHGHHHHHHHHHHHHHHHHHHHHHHHHHHHHHHHHGGGGHHHHHFHHHHGHHHGHHHHHHHHHHGGHGGGHHHGGHHHHGHHHHHHHHHHHHHHGGGHHHHHHHHHHHHHHGGGGGHHHHHHGGHHHHGHGHHHHHHHHHHHHHFHHGGGGGGHHHHGGGGGFGGGGF
@M05620:37:000000000-D9766:1:1101:20874:11525 1:N:0:85
GAGGCTGCTTTGGAAGAAACTCATAGATTACTGCAACAGTTCCCCCTGGACCTGGAAAAGTTTCTTGCCTGGATTACAGAAGCTGAAACAACTGCCAATGTCCTACAGGATGCTACCCGTAAGGAAAGGCTCCTAGAAGACTCCAAGGGAGTAAAAGAGCTGATGAAACAATGGCAAGTAAGTCAGGCATTTCCGCTTTAGCACTCTTGTGGATCCAATTGAACAATTCTCAGCATTTGTACTTGTAACTG
+
?AAAAAFAFFFFGGGGFGCFGGF3AB1331FHGHGGCFHHFDF1FE0//0BGCC00BB0CBB2B21ABBA1A0D1111BAGHFF@11GB>/BBGFBBGHHGF2FHHHHFHGGHHHGHHGEECHGFHHBBFGHGHFEHHHGBDCFGFHF?GCFGFGGFFFFGHHHHGGFGHHHHHGFFEFFHHGDFDGHHCGFFFCFAEGDDGHHFHHHGDGCHECGCHHHHHHHHHGG;GCCFFGFGGGFFCFFCCFGFFG
@M05620:37:000000000-D9766:1:1101:15423:11533 1:N:0:85
GAGGCTGCTTTGGACGAAACTCATAGATTACTGCAACAGTTCCCCCTGGACCTGGAAAAGTTTCTTGCCTGGCTTACAGAAGCTGAAACAACTGCCAATGTCCTACAGGATGCTACCCGTAAGGAAAGGCTCCTAGAAGACTCCAAGGGAGTAAAAGAGCTGATGAAACAATGGCAAGTAAGTCAGGCATTTCCGCTTTAGCACTCTTGTGGATCCAATTGAACAATTCTAAGCATTTGTACTTGTAACTG
+
A3AA>>B>BDDFFF4A2E2AFGHFHH5AFDBFFB3BFGGFGD5BBEAA22BFFGF2B32BBAFFFGFBBBFF1BF3BBBFCB@BFB3DBB??CFDFBGGHFB4BFGFE3FGEHG4BBGE//?G3B3BB0/BFFG?B?FDG0B111BF//?<?0@FD1<<?<?<?FGH?10/1?CFGFG1=11>1D=00.0<0=0<<CFC=000G;FC;FC0C:0;/0:;;:::;9990;000;F0;;FF99;;;;0;;;00
@M05620:37:000000000-D9766:1:1101:18390:11540 1:N:0:85
GAGGCTGCTTTGGAAGAAACTCATAGATTACTGCAACAGTTCCCCCTGGACCTGGAAAAGTTTCTTGCCTGGCTTACAGAAGCTGAAACAACTGCCAATGTCCTACAGGATGCTACCCGTAAGGAAAGGCTCCTAGAAGACTCCAAGGGAGTAAAAGAGCTGATGAAACAATGGCAAGTAAGTCAGGCATTTCCGCTTTAGCACTCTTGTGGATCCAATTGAACAATTCTCAGCATTTGTACTTGTAACTG
+
AABBBBFBFFFFGGGGGGGGGGGHFGHHHHHHHHB4FGFGHHHHHGGGHFGHHHGHHGGGGHHHHHFHHFHGHHHFHHGHFFHHGFHHHHHHHHHFGFHHHHHHHHGHHHHHHHHHHHGEFGHHHHHHHEHHGHEHHGHFHHHHFHHGGGGGHHHHHGHHHHEGHHHHHHGHHFFHGFHHHHFHHHHHEHHHHHGGGGGHGHHHHHHHHHHGHHHHH0GGHHFHHFHHHHGGGGGGGGGGFFGGGFGGBFF
@M05620:37:000000000-D9766:1:1101:6531:11548 1:N:0:85
GAGGCTGCTTTGGAAGAAACTCATAGATTACTGCAACAGTTCCCCCTGGACCTGGAAAAGTTTCTTGCCTGGCTTACAGAAGCTGAAACAACTGCCAATGTCCTACAGGATGCTACCCGTAAGGAAAGGCTCCTAGAAGACTCCAAGGGAGTAAAAGAGCTGATGAAACAATGGCAAGTAAGTCAGGCATTTCCGCTTTAGCACTCTTGTGGATCCAATTGAACAATTCTCAGCATTTGTACTTGTAACTG
+
AAAAA1>AFF3@1BFGAEGGDGEFFGFEEGBGHH1FGEGG2GH1GG0FFEGGGAFFA1BFBDGH2D1BGGDFHHABGGGHHHHH11FHHEGHHEHHEFHHHHFHFFHB00GFHHHHGHGGCEGHBFGGEFHHGHHHHHHHHGFFGHHGGEEGHHHHHGFHFHHHHFHHHBGFHFHFHGFBDHHHHHHHGHFHF>AE<AEFHHHHHFGHHHHGHFHHHFFHHFHHFGHGHHGGGGGGGGGFGGGFFFFGFGF
@M05620:37:000000000-D9766:1:1101:14913:11580 1:N:0:85
GAGGCTGCTTTGGAAGAAACTCATAGATTACTGCAACAGTTCCCCCTGGACCTGGAAAAGTTTCTTGCCTGGCTTACAGAAGCTGAAACAACTGCCAATGTCCTACAGGATGCTACCCGTAAGGAAAGGCTCCTAGAAGACTCCAAGGGAGTAAAAGAGCTGATGAAACAATGGCAAGTAAGTCAGGCATTTCCGCTTTAGCACTCTTGTGGATCCAATTGAACAATTCTCAGCATTTGTACTTGTAACTG
+
AABCCCFCFFFFGGGGGGGGGGFHHHHHHHHHHHHHHHHHHHHHHGGGHHHHHHHHHHHHHHHHHHHHHHHHHHHHHHHHHHHHHHHHHHHHFHB3FCFHHHHHHGHHHGHHHHEHFHEGGGHFFHG0BFFHEFFFFHGHHHGHHFHGC/ECGFHHHCHCD=GFHHHGFHHHHFHF1=FGHFHHD1GHHBG1=1CA<<C=0GHFHFGFF=CEFHHHHEBCFFGC0CG;0G;BFGGGGGGFFFFGF0CCFFB
@M05620:37:000000000-D9766:1:1101:14297:11592 1:N:0:85
GAGGCTGCTTTGGAAGAGCACACGTCTGAACTCCAGTCACTAATGCGCATCTCGTATGCCGTCTTCTGCTTGAAACAAAAAAAAAGAAGCACAGCACCAAGTTACACTACTATGATAGTCAGGAGAAGCACCATCTACAAGAAAAAAAAATAAGAACTGCAAAATGTAGAGAAGAGTCAGCAAACAGCAAAGTAATCTAACTTATTGTGAACAACAGCTCAGATGAATGTAGGAAGATATGAATAACAACC
+
>1>AA>CAFFDDGGGA1BFFGGFEGHHFD3FHHH1BDBFGGGGHHHGG/BEHHHGGHHHHGBEGEFDGGHHHHHH1FHHB/>>>>//00>1000?00/0/0122>B1B0011222222>22101//<0110/0111@11@1F0?00/<--.00=00/00000</0<=0<000///.000000;/.././///0;000009000000000009;C../.0/0/00///////////--/////////://--
@M05620:37:000000000-D9766:1:1101:14308:11605 1:N:0:85
GAGGCTGCTTTGGAAGAGCACCCGTCTGAACTCCAGTCACTACTGCGCATCTCGTATGCCGTCTTCTGCTTGAAAAAAAAAAAACACGAAAATCTCTACCCCAGTTTCCTTTCCCTGTCCCTCGAGTCACAACCTGTGACCTCTTACTTTGCTTGGCTCCATGGCACGCTAGTACCCTTCTTCACTCTTTCAGGTGTTTCATGCGAGCGGTGTGATCTTCCTGGCTCCTCCCGATCCCCGTGTCCGGTTCT
+
A@AAAAFAFFFDGBBA11B1B0B0BBFF1DBG1F11DB1DFA0DBBBA/BABFBBBBGDBEAAFFDBGDFGF0BB@F>/>>>>/??0///</1B2122110<//11222?2211111@@F11?///101111.>0011111111=><F0000000.//0./00/./0.-...0000:0//0;000;000;00000/0./00;;0..9---;-:-/9;B//////--/9/;/---9--;9----;9--9--/
@M05620:37:000000000-D9766:1:1101:10577:11613 1:N:0:85
GAGGCTGCTTTGGAAGAAACTCATAGATTACTGCAACAGTTCCCCCTGGACCTGGAAAAGTTTCTTGCCTGGCTTACAGAAGCTGAAACAACTGCCAATGTCCTACAGGATGCTACCCGTAAGGAAAGGCTCCTAGAAGACTCCAAGGGAGTAAAAGAGCTGATGAAACAATGGCAAGTAAGTCAGGCATTTCCGCTTTAGCACTCTTGTGGATCCAATTGAACAATTCTCAGCATTTGTACTTGTAACTG
+
BABBBAFBFFFFGGGGGGGGGGGHHHHHHHHHHHHHFHHHHHHHHGGGHGHHHHHHGHHHHHHHHHGHHHHHHHGHHHHHHHHHHHHHHGHHHHHHGHHHHHHHHHHHHHHHHHHHHHGGGGHHHHHHHHHHGHHHHHHHHHHHHHHGGHGGHHHHHGGHHHGHHHHHHHHHHHHHHGHHHHHHHHHHHHHHHHGGDGFHHGHHGHHHHHHGHGHHHHHHHHHHHFHHHHGGGGGGGGGGGGGGGGGGGGB
@M05620:37:000000000-D9766:1:1101:8029:11627 1:N:0:85
GAGGCTGCTTTGGAAGAAACTCATAGATTACTGCAACAGTTCCCCCTGGACCTGGAAAAGTTTCTTGCCTGGCTTACAGAAGCTGAAACAACTGCCAATGTCCTACAGGATGCTACCCGTAAGGAAAGGCTCCTAGAAGACTCCAAGGGAGTAAAAGAGCTGATGAAACAATGGCAAGTAAGTCAGGCATTTCCGCTTTAGCACTCTTGTGGATCCAATTGAACAATTCTCAGCATTTGTACTTGTAACTG
+
BA?ABBFBFFFFGBGGCGGGGGGGGGHGHFHHHGH4GFHHHHHHHGGGHHHHHHHH3FFHHHHHHHHHGHHFGGHGHDBFGGGHHHBGGCFFGFGF@3GHHGHHFHHBBEHHHFHHGHGGGGHGHHH0GGGHGGHHHHHHFHBGGHHGFHGGHGHHFGCGHHHHHFFHHHHHHHHHFC?FGH>G=FFHEHFG<>AC<<CD<DGHHHGHGDGGHBGHHFHHHHCHGFFHHHFFGGFGGGGGGGGG0=FBFFF
@M05620:37:000000000-D9766:1:1101:24477:11658 1:N:0:85
GAGGCTGCTTTGGAAGAAACTACGACCGAACTGCAACCACTCCCGCGGACCACGTATGCGGTCTTTTGCTTGCAAAAAAAAGCTAGCTCCACTCCACGGCCGGAATAGCGCTGCTGCCACCCTGGCCAGTAAGTCCGGCCTTTCCGCTTTCGCCCTCTTGTGGCTCCCCTTGCCCAATTCTCCGCCTTTGGCCTTGTACCTGACACGCCCGTGTCCGCAGATCGGCCTATCCCACGACTGCCATCCCGTCA
+
BABBABFBFFFFGGGGGBB4B5BE22222AAB3BF33222B3B1AAE000>B1BBG33F>EE?>B4B33F4GF@4BFG>/>/B?11BBB11B10B10//////>//<<1<><CAG11<<G<CGF.<</C;0;C0CGE-@AE/09F.DEFGFG.AD9EFCB;CA?F9EE.;AB/BB/..BFFFBD?ADFF//99FFFFFFFFF/9/BDBF--@A.:;.--9-/;E99..//;B/:.--;..99//;A.;ADD
@M05620:37:000000000-D9766:1:1101:11906:11677 1:N:0:85
GAGGCTGCTTTGGAAGAAACTCATAGATTACTGCAACAGTTCCCCCTGGACCTGGAAAAGTTTCTTGCCTGGCTTACAGAAGCTGAAACAACTGCCAATGTCCTACAGGATGCTACCCGTAAGGAAAGGCTCCTAGAAGACTCCAAGGGAGTAAAAGAGCTGATGAAACAATGGCAAGTAAGTCAGGCATTTCCGCTTTAGCACTCTTGTGGATCCAATTGAACAATTCTCAGCATTTGTACTTGTAACTG
+
AAABBBFAFFFFGFGGGGGGGGHHGHHHHHHHGHFHGHHHHHHHHGFGHHHHHHGGGD2BBFHHHHHHHHHHHHH3GHHHGHHHHHDGGGHHHHHHGHHHHHHHHHHHHGHHHHGHHHGGFGHHHHHHHHHHGHFHFDGFHHHHHBGGGFGGFHHFHGHHHHGHHHHFHFHHHHHHHGHHHHHHHHHHHHHHHHGGGGGFHHHHHHHHHHHGGHHHHCGHHEGHHCGGHHGGGGGGGGGGBFGGGGGBFGF
@M05620:37:000000000-D9766:1:1101:13692:11687 1:N:0:85
GAGGCTGCTTTGGAAGAAACTCATAAATTACTGACACAGGTCCCGCTGAACCTGGAACCGTTTCTTGCCTGGCGTTCAGAAGCTGGTACAACTGCCACTGTCCTACAGGATGCTACCCGTAAGGAAAGGCTCCTAGACGACTCCAAGGGAGTAAAAGAGCTGATGAACCAATGGCAAGTAAGTCAGGCATTTCCGCTTTAGCACTCTTGTGGATCCAATTGCACAATTCTCAGCATTTGTACTTGTAACTG
+
BAABBBFBFFFFGGGGGGGGG4B5F5DDFG5DF5AFFG2233B2222A2BB2BA1A331AB1A3DD553B3AB>B0BG55F3FHB23B@4BGF3BF33BGG3FHGBGFBHHFGHDHHHCEEECH33?FGHHHGH1F11?/>CFH11@FEAEF0?11?<FGHH1GHFH1G0>GGFHGHGHFFHHGHHHHAGHHHGGGGGG0CHHHHHHHFFGG0CFGC0;FF00;C/;FFGGGGGFGGGFG0FFGGG00:BB
@M05620:37:000000000-D9766:1:1101:23792:11713 1:N:0:85
GAGGCTGCTTTGGAAGAAACTCATAGATTACTGCAACAGTTCCCCCTGGACCTGGAAAAGTTTCTTGCCTGGCTTACAGAAGCTGAAACAACTGCCAATGTCCTACAGGATGCTACCCGTAAGGAAAGGCTCCTAGAAGACTACAAGGGAGTAAAAGAGCTGATGAAACAATGGCAAGTAAGTCAGGCATTTCCGCTTTAGCACTCTTGTGGATCCAATTGAACAATTCTCAGCATTTGTACTTGTAACTG
+
A3ABAAFACFBDCFBFGGBFGGHHHHHHHHGHGB4FFGGGFEFBGGEFAGFGHGEF332BBFGFGHGBBFFFGGHBBBBFGHBFG33GBFBFHHHGHHHHHFGHFGH3BFG32BBBBFE?EFHHFHH00?BBFFGEHHHGBF2?BBG?/FDGCFF22?@@DGGBBGG1?FGFGFBCG/?FGH1FGBCGHF<G==<=<<<<<DDG<<GHFDGDC:<GCG0CHBCGHF;;CGFBCFFFGGG00CBF;;;BCFC
@M05620:37:000000000-D9766:1:1101:27401:11720 1:N:0:85
GAGGCTGCTTTGGAAGAACCTCATAGATTACTGCAACAGTTCCCCCTTGACCTGGAAAAGTTTCTTGCCTGGCTTACAGAAGCTGAAACACCTGCCAATGTCATACAGGATGCTACCAGTAAGGAAAGGCTCCTAGAAGACTCCAAGGGAGTAAAAGAGCTGATGAAACAATGGCAAGTAAGTCAGGCATTTCCGCTTTAGCACTATTGTGGATACAATTGAACCATCCTCAGCATTTGTACTTGTAACTG
+
A?AAAAC>@D3DBBGGGBAA1F1F3GHDGHHGH1BGGBG1GHHHHGGABBGCGEFBBGG0BAFHDHAAGGBGHHGHHHHFGHHGBGGHHHHGHBB0FGHHHH2@BFGHGCGG0FBGF1BB12FFGF0BGFHA/CGHFHHHGH1F11F/C/CCHFFBB/<0@FFGHHHHHFAHHBGFGE11FG1DGGB0CFFHDD.E<ACGGFF000=DGDDCEG00;CGHHFFG.:<:.0:<GGGFFBB00;CF;9CFFFG
@M05620:37:000000000-D9766:1:1101:8113:11737 1:N:0:85
GAGGCTGCTTTGGAAGAAACTGACAAGCCAGGGACAAAAGATCGGAAGCGCACACGTCTGAACTCCAGTCACTAATGCGCATCTCGTATGCCGTCTTCTGCTTGAAAAAAAACAAACAATCTAGTCTATTAACCTGGGACTTCGGGACTACCCACCATTTTCTGAAACACAGCTCTAACCGTGGAGGGTTCTCCTAAAACATGATTACACGAGTCGCCCTCCTGCCCCCACCATGCAACTCTCCATCTTCC
+
>1>AA>CAFFDDFGGB1FG1ABBFG1AFF0BFEFFCFBACFHHHC/BE/AF?EEGAFGHG1FFHH1GFDGF1FDGFGGGEE/>1BB//FGHHG>>F/>FGBGHH>FFD<EE////B?0/1@1@12>>2222>1@100??0011//.<-<00001..<000<0<0=0<0/..;.0;0;:0;-;.-:9.;9..0;009000099/;0;0009;---9-;------//--;-9;--////9//9/9;///////
@M05620:37:000000000-D9766:1:1101:12842:11744 1:N:0:85
GAGGCTGCTTTGGAAGAAACTCATAGATTACTGCAACAGTTCCCCCTGGACCTGGAAAAGTTTCTTGCCTGGCTTACAGAAGCTGAAACAACTGCCAATGTCCTACAGGATGCTACCCGTAAGGAAAGGCTCCTAGAAGACTCAAAGGGAGTAAAAGAGCTGATGAAACAATGGCAAGTAAGTCAGGCATTTCCGCTTTAGCACTCTTGTGGATCCAATTGAACAATTCTCAGCATTTGTACTTGTAACTG
+
CCCDDDFDFFFFGGGGGGGGGGHHHHHHHHHGHHHHGHHHHHHHHGGGGHHHHHHHHHHHGHHHHHHHHHHHHHHHHHHHHHHHHHHHHHHHHHHHHHHHHFHHFEHHHHHCBGGHFHG>EAGHHGFG0FGHGHF4G3FF3DG2FGFHFHGGHHHDGGCHBC>GHHHHHFHGHHHHHGHHHHHHHHGHHHBHH1CGGGGHHGHHHHHGHHHGHBHBGCGHH0CHHHHHHHFGGGFGGGGGGGFGGFF0CFF
@M05620:37:000000000-D9766:1:1101:12866:11752 1:N:0:85
GAGGCTGCTTTGGACGAAACTCATAGATTACTGCAACAGTTCCCCCTGGACCTGGAAAAGTTTCTTGCCTGGCTTACAGAAGCTGAAACAACTGCCAATGTCCTACAGGATGCTACCCGTAAGGAAAGTCTCCTAGAAGACTACAAGGGAGTAAAAGAGCTGATGAAACAATGGCAAGTAAGTAAGGCATTTACGCTGTAGCACTCTTGTGGATCCAATTGAACAATTTTAAGCATTTGTACTTGTAACTG
+
>3AA3>CAC@B4FB4A22AEGGHGHGHGGHFBD53BFFGGHDABF2AAABAFHGEB332BBFHDFGHB35BA1BF3BBBFGG3BG33DBBB?FGFGHHHHH44BBGFBBFG3FF4BFF?///?3??FB4B?B?F34??GF0B1BB?GF?F/C<1221<0<<<??<?B110<?1F001.1=<1>11>BF011>1<.<<.<<<<=D0<;GF:C::0:::C0;GCFFFFF00;09;BFFGGG09;0;;CBBB0;
@M05620:37:000000000-D9766:1:1101:21125:11796 1:N:0:85
GAGGCTGCTTTGGAAGAAACTCATAGATTACTGCAACAGTTCCCCCTGGACCTGGAAAAGTTTCTTGCCTGGCTTACAGAAGCTGAAACAACTGCCAATGTCCTACAGGATGCTACCCGTAAGGAAAGGCTCCTAGAAGACTCCAAGGGAGTAAAAGAGCTGATGAAACAATGGCAAGTAAGTCAGGCATTTCCGCTTTAGCACTCTTGTGGATCCAATTGAACAATTCTCAGCATTTGTACTTGTAACTG
+
AAABB?CAFFDFGGGGF4BGFGFGHFGHH5FFHHGDFAFFGHHHHGGFFGHHHHHHHHHFFGHHHHGHHHHHHHHHHHGHHHHGHHHHHGEHHHHHFGHHHHHHFHHHHHHHHHHHHGGGGGHHHFGGFGHHGHHHFBHHHHHH2?GFGHGGHHHHHGHHHH2GHHHHHHHHHHHHHGHHFHHHGHHHCGHHHHGGGGGHHHHHHHHHGFHGHEHHHHHHHHBGFFHHFHFGGGGGGGGGGGGGGGGGGGG
@M05620:37:000000000-D9766:1:1101:12934:11800 1:N:0:85
GAGGCTGCTTTGGAAGAAACTCATAGATTACTGCAACAGTTCCCCCTGGACCTGGAAAAGTTTCTTGCCTGGCTTACAGAAGCTGAAACAACTGCCAATGTCCTACAGGATGCTACCCGTAAGGAAAGGCTCCTAGAAGACTCCAAGGGAGTAAAAGAGCTGATGAAACAATGGCAAGTAAGTCAGGCATTTCCGCTTTAGCACTCTTGTGGATCCAATTGAACAATTCTCAGCATTTGTACTTGTAACTG
+
AAAAABCAFFFFGFGFAGGFGGHFGHHHHHHGHFFFHHHHHGGHHGEGHFFHHFHCFGHHFHHHHHGGHGHHHHHGHHHHHHHHHGHFGFGGHHHHHHHHHHHHHHHHHHHHHHHHHHFAEGHHFHFFEGHGGHF4GHGHHH2FGGHGDHGAGHHHGGFGHFGHHHHHGHHHHGEHFFGFHHFFHBGHEFHBF1EFFGGHHHHHHHGFGHHGFGFHCFHGGHFGFHFFGHGFFGFFGGGFFFGGGGFFFFG
@M05620:37:000000000-D9766:1:1101:21114:11827 1:N:0:85
GAGGCTGCTTTGGAAGAACCTCATAGATTACTGCAACAGTTCCCCCTGGACCTGGAAAAGTTTCTTGCCTGGCTTACAGAAGCTGAAACACCTGCCAATGTCCTACAGGATGCTACCCGTAAGGAAAGGCTCCTAGAAGACTCCAAGGGAGTAAAAGAGCTGATGAAACAATGGCAAGTAAGTCAGGCATTTCCGCTTTAGCACTCTTGTGGATCCAATTGAACCATTCTCAGCATTTGTACTTGTAACTG
+
AAABBBFAFFFFGGGGGG4FGGGHHHHHHGGHHF4FHHBGGHHHHGG2FGHHHGHHHHBGHHHHHHHHHHHHHHHHHHHHHHHHHHHHHH1EGHGGHFGHHH@FGHHHHHHHHHGHHGGEEEGGGHHHHHHHGHFHHDFFHHHHH2FGGHGGFHBBGGHFFGGGHGHFHHHHHHHHHGHHHHHHHHHHGHHHHHDGGGGHHHHDG<=DHFHGGHFG0GHHHGHC.;C;;;BFFGGFGGGG0FGGGFFGGGG
@M05620:37:000000000-D9766:1:1101:6964:11846 1:N:0:85
GAGGCTGCTTTGGAAGAAACTCATAGATTACTGCAACAGTTCCCCCTGGACCTGGAAAAGTTTCTTGCCTGGCTTACAGAAGCTGAAACAACTGCCAATGTCCTACAGGATGCTACCCGTAAGGAAAGGCTCCTAGAAGACTCCAAGGGAGTAAAAGAGCTGATGAAACAATGGCAAGTAAGTCAGGCATTTCCGCTTTAGCACTCTTGTGGATCCAATTGAACAATTCTCAGCATTTGTACTTGTAACTG
+
AABABAFAFFFFFFGGGGGGFGHHHHHHHHHHHHHHFHHHHHHHHGFGHHHHHHGGGGHGGHHHFHDGHHHHHHFGHHHHGHHHHHHGHHHHHFHHHHHHHHHHHHHFGHHHHHHHHHGGEFHHEHHGGGHHGHHHHHHHGHHHHHGGGAEGHDHHHGFGHHHHHGHHHHEHHHHGHGGHHHHHHHHHHHFHGHDDEDEHFGHHGHHHGGHGHHHHHHHHHHHHHGGHHHGGGGGGGGGBCFGGCFGGGGF
@M05620:37:000000000-D9766:1:1101:17033:11904 1:N:0:85
GAGGCTGCTTTGGAAGAAACTCATAGATTACTGCAACAGTTCCCCCTGGACCTGGAAAAGTTTCTTGCCTGGCTTACAGAAGCTGAAACAACTGCCAATGTCCTACAGGATGCTACCCGTAAGGAAAGGCTCCTAGAAGACTCCAAGGGAGTAAAAGAGCTGATGAAACAATGGCAAGTAAGTCAGGCATTTCCGCTTTAGCACTCTTGTGGATCCAATTGAACAATTCTCAGCATTTGTACTTGTAACTG
+
CCCCCCFCFFFFGGGGGGGGGGHHHHHHHHHHHHHHHHHHHHHHHGGGHHHHHHHHHHHHFHHHHHHHHHHHHHHHHHHHHHHHHHHHHHHHHHHHHHHHHHHHHHHHHHHHHHHHHHGGGGHHHHHHHHHHGHHHHHHHHHHHHHHGGHGGHHHHHGHHHHHHHHHHHHHHHHGHHGHHHHGHHHHHHHHHHHGGGGGHHHHHHHHHHHHGHHHHHHHHHHHHHHHHHHGGGGGGGGGGGGGGGGGGGGG
@M05620:37:000000000-D9766:1:1101:17045:11919 1:N:0:85
GAGGCTGCTTTGGAAGAACCTCATAGATTACTGCAACAGTTCCCCCTGGACCTGGAAAAGTTTCTTGCCTGGCTTACAGAAGCTGAAACACCTGCCAATGTCCTACAGGATGCTACCCGTAAGGAAAGGCTCCTAGAAGACTCCAAGGGAGTAAAAGAGCTGATGAAACAATGGCAAGTAAGTCAGGCATTTCCGCTTTAGCACTCTTGTGGATCCAATTGAACAATTCTCAGCATTTGTACTTGTAACTG
+
A3AA>AF>BBB4G45BCGBAGGHHHGGDGFFFH54AAFFGHDDBFEABAABFGGFFB32BBFHFGHHBBBGGHHHBBBFGHGBFGB3FBF?BFFGFGHHGGFBEFGGE3BG@BG4BBB??>AFCDFGB0?BFFH?B?EGFBBBB?FG?/FCA@FDD2<<@F2@@FHF1?C?1<??G1FG<>=<1>100.1<>=<.<CDG<000<</=DGCGGG;0:0;=;CCC<;CH0;=99FFF9FGGFCBFG;;;CC0F
@M05620:37:000000000-D9766:1:1101:13589:11927 1:N:0:85
GAGGCTGCTTTGGAAGAAACTCATAGATTACTGCAACAGTTCCCCCTGGACCTGGAAAAGTTTCTTGCCTGGCTTACAGAAGCTGAAACAACTGCCAATGTCCTACAGGATGCTACCCGTAAGGAAAGGCTCCTAGAAGACTCCAAGGGAGTAAAAGAGCTGATGAAACAATGGCAAGTAAGTCAGGCATTTCCGCTTTAGCACTCTTGTGGATCCAATTGAACAATTCTCAGCATTTGTACTTGTAACTG
+
AABBABFCFFFFGGGGGGGGGGHHHHHHHHHHHHGHFFHHHHHHHGGGHHHHHHHHEGHHHHHHHHHHHHHHHHHHHHGHHHHHHHGHHHGHHHHHGHGHHHHHHHHHHHHHHHFHHHGGGGHHHHGGFEHHGHHHHHHHHHFGGHHGGHGGHHHHHGHHHHHHHHHGHHHHFHFHHGFGHHFGGFHHGFFGFGGGGGGGHHHHGHHHHHHGHHHHGHHHHHHHHHHFGHGBFGGFGGGGGGGGGGFGGFG
@M05620:37:000000000-D9766:1:1101:11572:11929 1:N:0:85
GAGGCTGCTTTGGAAGAAACTCATAGATTACTGCAACAGTTCCCCCTGGACCTGGAAAAGTTTCTTGCCTGGCTTACAGAAGCTGAAACAACTGCCAATGTCCTACAGGATGCTACCCGTAAGGAAAGGCTCCTAGAAGACTCCAAGGGAGTAAAAGAGCTGATGAAACAATGGCAAGTAAGTCAGGCATTTCCGCTTTAGCACTCTTGTGGATCCAATTGAACAATTCTCAGCATTTGTACTTGTAACTG
+
AAABBBFBFFFFGGGGFFGGGGFHHGHHHHHHHHHGFFHHHHHHHGGGF2GHHHFHHHHHGHHHHHHHHHHHHHHFHHHGFHHHHHFHHHHHHHHHFHHHHHHHHHHHHHHHHHHHHHGGGGHHHHHHHHHHGHHHHDGHHHHHHBHGGHGGHHHHHGHHHHHHHHHFHHHHHHHHHGHHHHHHHHHHHHHHHHGGGGGHHHHHHHHHHHHGHHHHHHHHHGHHHHHHHHGGGGGGGGGGGGGGGGGGGGF
@M05620:37:000000000-D9766:1:1101:7858:11938 1:N:0:85
GAGGCTGCTTTGGAAGAAACTCATAGATAACTGCAACAGTTCCCCCTGGACCTGGAAAAGTTTCTTGCCTGGCTTACAGAAGCTGAAACAACTGCCAATGTCCTACAGGATGCTACCCGTAAGGAAAGGCTCCTAGAAGACTCCAAGGGCGTAAAAGAGCTGATGAAACCCTGGCAAGTAAGTCAGGCATTTCCGCTTTAGCACTCTTGTGGATCCAATTGAACAATTCTCAGCATTTGTACTTGTAACTG
+
BBBBBBFBFFFFGGGGGGGGGG4F5B5F6DFG5FGDFABFGHDHFG2B2ABFEFGHFF2FFGGGHGFFHHGHHGGHHHHHHHHHHGHGGHHHHHHHHHHHFHHHFCHFG1FGHHHDGHGE/??G3FHHHHBGFBE43?333?B??2BF/C@C//<2FFHHHHGDG1<<F0<FGFFHHEG1FFGHHGHHGFHHHHGGG?E0GFGHHHHHGGFC:GHHHGHHGFFFBFBFGGGFFGBFGGGGGGGGGGGBFGF
@M05620:37:000000000-D9766:1:1101:7979:11969 1:N:0:85
GAGGCTGCTTTGGAAGAAACTCATAGATTACTGCAACAGTTCCCCCTGGACCTGGAAAAGTTTCTTGCCTGGCTTACAGAAGCTGAAACAACTGCCAATGTCCTACAGGATGCTACCCGTAAGGAAAGGCTCCTAGAAGACTCCAAGGGAGTAAAAGAGCTGATGAAACAATGGCAAGTAAGTCAGGCATTTCCGCTTTAGCACTCTTGTGGATCCAATTGAACAATTCTCAGCATTTGTACTTGTAACTG
+
A?ABAAFCFFFFGBFGGGGGGGGHGDFGGHGFGGFHCGHHHBEFGGEGEHGGHHGHB32GGFHHHHHFFGBBGHHEB5BFGHFGHEBGBGHHHHHHGHHHHGHHHHH@3FGCGFHGFGGFGGHGHHH0BFFGEGHHHHHG3FBCBGGGBHGGHGGG2F@FHHHHHHFFGGGFGFGGFF?FGHFDFGHHGGDG11<<<<C=0=<GCGHHG=CDH0CGFHHHHFGHHHCG0GCBFFGGGGGCCFGGC;FGGFF
@M05620:37:000000000-D9766:1:1101:7960:11979 1:N:0:85
GAGGCTGCTTTGGAAGAAACTCATAGATTACTGCAACAGTTCCCCCTGGACCTGGAAAAGTTTCTTGCCTGGCTTACAGAAGCTGAAACAACTGCCAATGTCCTACAGGATGCTACCCGTAAGGAAAGGCTCCTAGAAGACTCCAAGGGCGTACAAGAGCTGATGAACCAATGGCAAGTAAGTCAGGCATTTCCGCTTTCGCACTCTTGTGGATCCAATTGAACAATTCTCAGCATTTGTACTTGTAACTG
+
BABBBAFBFFFFGGGGGGGGGGGGHHHHHGHHHHHFFFGGHHHHHGGGGFHHHHHHHHBGGHHHHHHHHHHHHHHFHHHHHHHHHHHHHHHHHHHHHGFFHHHHGHHHH?33FGEBEGF?//?3FFH0FFGHGHDDD33?BGGHH22/F/BB</<22@FGFGGHHFH1FGHFCFHHCF1>>FGG1FGHEFGGFHGGGGG0EEGGGHHHFGH.:CGFFFFGGFGGGFFGGG00CB0BFF9C0;CFGFF00BF
@M05620:37:000000000-D9766:1:1101:11945:11988 1:N:0:85
GAGGCTGCTTTGGAAGAAACTCATAGATTACTGCAACAGTTCCCCCTGGACCTGGAAAAGTTTCTTGCCTGGCTTACAGAAGCTGAAACAACTGCCAATGTCCTACAGGATGCTACCCGTAAGGAAAGGCTCCTAGAAGACTCCAAGGGAGTAAAAGAGCTGATGAAACAATGGCAAGTAAGTCAGGCATTTCCGCTTTAGCACTCTTGTTGATCCAATTGAACAATTCTCAGCATTTGTACTTGTAACTG
+
BAABBBFBFFDFGGGGCFGGFFHCGHHFHHHHGHHHHFHHFHHFHGGGHHHHGFHFHHGGGHGHFFAGHHHHHGHHHFHGHHHHGGHHHFHHEHHHGFHHHHGHHHHHHFFHHHHHHHGGGGHHHFFGHHHFFHFHHHHHHHHFFHHGGHGGHHGHHFHGHHGHHHHHHHHHHHHHHFGHFGFGGHHHCCGHHHGGAAGHHHHHHHGHHD0:CGFHHFFHHHFGHGHGHHHHGGFEFGFBFFGFFGGGGGF
@M05620:37:000000000-D9766:1:1101:13749:12001 1:N:0:85
GAGGCTGCTTTGGAAGAAACTCATAGATTACTGCAACAGTTCCCCCTGGACCTGGAAAAGTTTCTTGCCTGGCTTACAGAAGCTGAAACAACTGCCAATGTCCTACAGGATGCTACCCGTAAGGAAAGGCTCCTAGAAGACTCCAAGGGAGTAAAAGAGCTGATGAAACAATGGCAAGTAAGTCAGGCATTTCCGCTTTAGCACTCTTGTGGATCCAATTGAACAATTCTCAGCATTTGTACTTGTAACTG
+
CBCCCCFCFFFFGGGGGGGGGGHHHHHHHHHGHHHHGHHHHHHHHGGGHHHHHHHGHHHHFHHHHHHHHHHHHHHHHHHHHHHHHHHHHHHHGHHHHHHHHHHHHHHHHFHHEEHHFHGEGEGHHHHH0?GHGHHHHHHHHEHFHHHEGHGGHHHFHGHHHFHHHHHHHHHHHHHHHGHHHHHHHHHHHHHGHHGGGGGHHHHHHHHHHGHGHBCGGHHHHHHHHFCGHHGGGGGGGGGGGGGGGGGGGGG
@M05620:37:000000000-D9766:1:1101:9328:12058 1:N:0:85
GAGGCTGCTTTGGAAGAAACTCATAGATTACTGCAACAGTTCCCCCTGGACCTGGAAAAGTTTCTTGCCTGGCTTACAGAAGCTGAAACAACTGCCAATGTCCTACAGGATGCTACCCGTAAGGAAAGGCTCCTAGAAGACTCCAAGGGAGTAAAAGAGCTGATGAAACAATGGCAAGTAAGTCAGGCATTTCCGCTTTAGCACTCTTGTGGATCCAATTGAACAATTCTCAGCATTTGTACTTGTAACTG
+
A?A@A1BAFFDF1FGFGGGGDGGHGHHFFHHHHHHHBFHDDGHFHGEGECGHHHEA1B0GFHHHBGAFGGFFFGGHHEGFHHHH1FHHHFGHF0GFHFHHHHHHHHHFF0FGFGHHFGEEGGFHHFF>FGGHEGFHGHFF0FBBGGDGGHGGHHFFGFBBGHFHGHHHHHHHHFHEG/<F1GFGGHHHEHGHFFGGCCC<==DHHHHHHGHGHHFGGFCHHEGFHFCCHGGGFFGGFBB;BCGFBFFFGGF
@M05620:37:000000000-D9766:1:1101:28880:12154 1:N:0:85
GAGGCTGCTTTGGAAGAACCTCATAGATTACTGCAACAGTTCCCCCTGGACCTGGAAAAGTTTCTTGCCTGGCTTACAGAAGCTGAAACACCTGCCACTGTCCTAAAGGATGCTACCCGTAAGGCCAGGCTCCTCGCCGACTCCACGGGAGTCACCGAGCTGCTGAAACCATGGCAAGTCAGTCAGGCCTTTCCGCTTTAGCACTCTTGTGGCTAACATTGCACAATTCTCAGCATTTGTCCTTGTCACTG
+
AAAAAAF1BFFFGGGGGG1FGGHHHHFGGHHHHBGGFGHHGHHHHGGACGGHHGFABGGHHHHHHHGFGHHHHHHHHHGHBFGGHGHGHHFGHBGFH1BBFD@BG1BGF0BGHFBF>FEEEEHH0/?/?EFGGHE/<</BCCGH1@/BG//?0?11>->ACH<1><DD<..C0/CGGGGB0<0;;0;;.;CGHHGGGG?0BFG;F/;CFFFB..:099;FG0B;0/;0;;;0;B/;FFFFBFFFFF/FFFF
@M05620:37:000000000-D9766:1:1101:6849:12261 1:N:0:85
GAGGCTGCTTTGGAAGAAACTCATAGATTACTGCAACAGTTCCCCCTGGACCTGGAAAAGTTTCTTGCCTGGCTTACAGAAGCTGAAACAACTGCCAATGTCCTACAGGATGCTACCCGTAAGGAAAGGCTCCTAGAAGACTCCAAGGGAGTAAAAGAGCTGATGAAACAATGGCAAGGAAGTCAGGCATTTCCGCTTCAGCACTCTTGTGGATCCAATTGAACAATTCTCAGCATTTGTACTTGTAACTG
+
BBBBBBFBFFFFCFGGFGGGGGFHHHGHHGGFHHHGFHHHHHHHHGGGHHHHHHHHGHHHHHHHHHHHHHHGHHHHHHGHHHHHHHHHHHHHHHHHHHHHHH@GHFGG3BBGGBBGH1A/>EGBGC300FBHFF??GHHH33B2BGFGGHG?GHHEFA22<FD2D2?1FC/111<?G//<<FG111<FFFDH=1ECD<.=D00.</;:C0;ACCG/000=:BGCG/CFFF9FBFBB0;00;;00CCF0909
@M05620:37:000000000-D9766:1:1101:25550:12278 1:N:0:85
GAGGCTGCTTTGGAAGAAACTCATAGATTACTGCAACAGTTCCCCCTGGACCTGGAAAAGTTTCTTGCCTGGCTTACAGAAGCTGAAACAACTGCCAATGTCCTACAGGCGGCTACCCGCAAGGCAAGGCTCCTAGAAGACAACCAGGGAGAAAAAGAGCTGAAGAAACAACGGCAAGTACGTTAAGCCTTTCTTCTTTAGCACTCTTGAGGATACAATTGAACAATTCTTAGCATTTGTACTTGTAAATG
+
AAAAAAFA1DFFBFGEC1BFFFGFGHHHHFHHHEHBGHHGAGAGHGAFGHHHHFGAGHHFEHHHHHHHHHHHHHHHHHHHHHHFHHHBFG/F1>10BBFEH2@221@@0///>>/>F0?//>C//00//?1BF1@FG1F1@00//??/AF//?CG0<.00<>F1F1<C/<C.--<A-.;00.:/:.;:/::CB000009;0;900/;CF00/0/0C00;00;000/;;CF//;BFFFFF/9B/:////;99
@M05620:37:000000000-D9766:1:1101:13913:12303 1:N:0:85
GAGGCTGCTTTGGAAGAAACTCATAGATTACTGCAACAGTTCCCCCTGGACCTGGAAAAGTTTCTTGCCTGGCTTACAGAAGCTGAAACAACTGCCAATGACCTCCAGGATGATCCCCCTCGTAACGGGCTCCTCGCAGAATACTCGAAGGTAGCAGAACAGCTGAACCAATAACGGGAAGGACAGGACTTACTGCTTTAGCACCATTCTGGCTCATCTAATTCAATAATTCGCATTTTTCCTTGTTGCAA
+
BBBAAAFBFFFFGGGGGGGGGGGHHHFHHHHGFGHHGHHHHHHHHGGGHHHHHHHGHHGGFHHHHHHHHHHHHHHHHHHHFHHHHHDBGHHHHHHHHHHH333BGH23B?3B3F4B21/>?///B///////?GF//>CB222@2<//2/?1?11?1?000??GHH11.<F1111.-..<..../..:./00000<:00000;0..0;0;090/000;000009;FB00=00.;E..00;/0;/9;/.///
@M05620:37:000000000-D9766:1:1101:23518:12328 1:N:0:85
GAGGCTGCTTTGGAAGAAACTCATAGATTACTGCAACAGTTCCCCCTGGACCTGGAAAAGTTTCTTGCCTGGCTTACAGAAGCTGAAACAACTGCCAATGTCCTACAGGATGCTACCCGTAAGGAAAGGCTCCTAGAAGACTCCAAGGGAGTAAAAGAGCTGATGAAACAATGGCAAGTAAGTCAGGCATTTCCGCTTTAGCACTCTTGTGGATCCAATTGAACAATTCTCAGCATTTGTACTTGTAACTG
+
A3>AAAFBFFFFFGGGFGGGGGHHHHHHFHGFHHBFFFFBGHHHHGEGGFGGHHHHHG2GGHHHHHHHHHHHHHHCGHHHHHHHHFHHHECGHHHHHFHGHHBFGHHHHGHHHHHHHHGGE/FGEGHHHHHHGHDGF33?GHHHG1BFGHFGBFBFHGHHHHFHHHHHHHHHHFHHHGHFHHHHHHHHHHHHHHFGGGGFHHHDGHHHHFHGFHHC:CGHHGCC0;C0<CFGGGGFGGGF0FGGGGGGFGG
@M05620:37:000000000-D9766:1:1101:23791:12335 1:N:0:85
GAGGCTGCTTTGGAAGAAACTCATAGATTACTGCAACAGTTCCCCCTGGACCTGGAAAAGTTTCTTGCCTGGCTTACAGAAGCTGAAACAACTGCCAATGTCCTACAGGATGCTACCCGTAAGGAAAGGCTCCTAGAAGACTCCAAGGGAGTAAAAGAGCTGATGAAACAATGGCAAGTAAGTCAGGCATTTCCGCTTTAGCACTCTTGTGGATCCAATTGAACAATCCTCAGCATTTGTACTTGTAACTG
+
>>>?A1>AFF3@11FEAGFF1BBFFFFHGGHHFGFAGFH1FGFHHGCFEFHFHEHAG1FHFBGH2FAGHHHHHFC1GGHFHFHFFBGFGEFGEFHHHHFHGH2FGHHEGAGHHHHHHCEE//BEFEFGHGHHG1GFGH1GHHGFGH1FEHCEFFGHFEH0@CFDDDDGGGGHFFHGCF1FFDD1FDGCAF<GGGCCCCEHDFGHCCDDG=GAGHH/:0CGEFHFGGH/;9FFFFFGFFBBFFGFC;0C;F;
@M05620:37:000000000-D9766:1:1101:7999:12338 1:N:0:85
GAGGCTGCTTTGGAAGAAACTCATAGATTACTGCAACAGTTCCCCCTGGACCTGGAAAAGTTTCTTGCCTGGCTTACAGAAGCTGAAACAACTGCCAATGTCCTACAGGATGCTACCCGTAAGGAAAGGCTCCTAGAAGACTCCAAGGGAGTAAAAGAGCTGATGAAACAATGGCAAGTAAGTCAGGCATTTCCGCTTTAGCACTCTTGTGGATCCAATTGAACAATTCTCAGCATTTGTACTTGTAACTG
+
BBBBBBFBFFFFGGGGGGGGGGGHHHHHHFHFGHGGFHHHHGGGHGGG2BFGHHGHBBFHFGHHHHHHHFGGHHHFHHGHHHGHHGFHGHHHHHHHHHHHHHHHHHHFGGGHHHHHFHGFGGHGHHHBGGFHEGHHHHHHBFFG?GHGFGGGHHHGFFGHHHHHHHHGHHHGHHHHGFFGHHGGFGGHHFFH<DDECAE=0DDHCGHHHDGGHEHHHHHHHGGHHHFHCHFBFGGGGGGFFGFGFFFFGGG
@M05620:37:000000000-D9766:1:1101:17221:12344 1:N:0:85
GAGGCTGCTTTGGAAGAAACTCATAGATTACTGCAACAGTTCCCCCTGGACCTGGAAAAGTTTCTTGCCTGGCTTACAGAAGCTGAAACAACTGCCAATGTCCTACAGGATGCTACCCGTAAGGAAAGGCTCCTAGAAGACTCCAAGGGAGTAAAAGAGCTGATGAAACAATGGCAAGTAAGTCAGGCATTTCCGCTTTAGCACTCTTGTGGATCCAATTGAACAATTCTCAGCATTTGTACTTGTAACTG
+
AAABB4CAFFFFFGGGFGGGFGHHHHHGGBGHHGAFAFGFGHHGHGEFA2GHHHHHHHBFFHHHGHGHHHHHHHHBGHHHHHHHGDHHHGHHHHHHFGHHHHGHHHHHHFHHHHHHHHGGGGHHFFFHHHHHGHGHHEHHHHHHGHHGGHGGHHGFHEFGFHGHHHHGHHHHHHHHHGGGHHHGHHHHHHHHGHGGCDGHHHHHHHHHHGHDFGHHHCGHHHHHHHHHGHGGGGGGGGGGGGGGGGGGGGF
@M05620:37:000000000-D9766:1:1101:13585:12384 1:N:0:85
GAGGCTGCTTTGGAAGAAACTCATAGATTACTGCAACAGTTCCCCCTGGACCTGGAAAAGTTTCTTGCCTGGCTTACAGAAGCTGAAACAACTGCCAATGTCCTACAGGATGCTACCCGTAAGGAAAGGCTCCTAGAAGACTCCAAGGGAGTAAAAGAGCTGATGAAACAATGGCAAGTAAGTCAGGCATTTCCGCTTTAGCACTCTTGTGGATCCAATTGAACAATTCTCAGCATTTGTACTTGTAACTG
+
BBBBCCFCFFFFGGGGGGGGGGHHHHHHHHHHHHHHFHHHHHHHHGGGHHHHHHHHHHHHHHHHHHHHHHHHHHHHHHHHHHHHHHHHHHHHHHHHGHHHHHHHHHHHHHHHHHHHHHGFGGHHHHHHHHHHGHHHHGHHHHHHHHHGGHGGHHHHHGHHHHHHHHHHHHHHHGHHHGHHHHHHHHHHGHHHHHGGGGGHHHHHHHHHHHHGHHHHHHHHHHHHHHHHHHGGGGGGGGGGGGGGGGGGGGF
@M05620:37:000000000-D9766:1:1101:15602:12399 1:N:0:85
GAGGCTGCTTTGGAAGAAACTCATAGATTACTGCAACAGTTCCCCCTGGACCTGGAAAAGTTTCTCGCCTGGCTTACAGAAGCTGAAACAACTGCCAATGTCCTACAGGATGCTACCCGTAAGGAAAGGCTCCTAGAAGACTCCAAGGGAGTAAAAGAGCTGATGAAACAATGGCAAGTAAGTCAGGCATTTCCGCTTTAGCACTCTTGTGGATCCAATTGAACAATTCTCAGCATTTGTACTTGTAACTG
+
BABBBCFCFFFFGGGGGGFGGGGHHHHHHHHHHFFDFHHHHHHHHGGFHHHHHHHHHHHHHHHHH5FFGGHHHHHHHHHHHHHHHHGFGHGHHHHHHHHHHHFHHHHHHHHHHHGHHFGEGGHHHGHHHHHHGGHHHHHHHGHHHHHGGHGGHHHHHGHHHHHHHHHHHHHHHHHHHGDHHHHHHHHHHHHHHHGGGGGHHGHHHFCHHHHGHHHHHHHHHHHHHGG0CFFGGGGGGGGGGGGGGGGGGGG
@M05620:37:000000000-D9766:1:1101:28023:12403 1:N:0:85
GAGGCTGCTTTGGAAGAACCTCATAGATTACTGCAACAGTTCCCCCTGGACCTGGAAAAGTTTCTTGCCTGGCTTACAGAAGCTGAAACACCTGCCAATGTCCTACAGGATGCTACCCGTAAGGAAAGGCTCCTAGAAGACTCCAAGGGAGTAAAAGAGCTGATGAAACAATGGCAAGTAAGTCAGGCATTTCCGCTTTAGCACTCTTGTGGATCCAATTGAACAATTCTCAGCATTTGTACTTGTAACTG
+
AAAABAC3FFDFGGGGFGFGGFFHHGGGGFHHHBFGHHGEHHHHHGGFGGHHHFG2BGGHHHHHHHGHHHGHHHHHHHHHHHHHHGFHHG1EHHHFHHHHHHBFGHHHHHHHGHGHH?EEEGHHHHHFGHHHGHHHHHHHHGHHHFHGGHGGHHGHHGHHGHHHHHGGHHHHHHHHHGHFHHGHHHHHHHHHHHGGDGGHHHHDC<=GHCHGHC:::GGHHFHG0CG0;CFFFGGGGGGFFGGGFCFGGGG
@M05620:37:000000000-D9766:1:1101:3206:12409 1:N:0:85
GAGGCTGCTTTGGACGAAACTCATAGATTACTGCAACAGTTCCACCTGGACCTGGACAAGTTTCTTGCCTTGCTTACCGAAGCTGAAACAACTGCCAATGTTCCACATAATGATACACGTAAGGAAACGCCCATAGAAGAATAAAAGGGAGTAAAATAACTGAAAAAACAATGGGAACTAAGTAAGGCATATGGTCCCTAACCCACTTGAGGAACCAATTGAACAAATATCAGCATTTGAACATTCACCTG
+
>11>1>1ABBBDC11AAAEEGGFHFDGGHBBDDF1BAFBFH2A2B0BB00BBFGAE010BDGHDDDG11BDBBBF210BBFG/BF11F@0>BGHHGBCHHH2B22BF11B2222BB1B?B000BDB00/>/>?B0F11FB<11>B1><?//?012221111?11110/<><111001.<11<000=<CG00=00<=0.<0/:.;;;.0:00/:/;9CE9B000:;C.;0;0;09C99C000000990000/
@M05620:37:000000000-D9766:1:1101:15580:12413 1:N:0:85
GAGGCTGCTTTGGAAGAAACTCATAGATTACTGCAACAGTTCCCCCTGGACCTGGAAAAGTTTCTTGCCTGGCTTACAGAAGCTGAAACAACTGCCAATGTCCTACAGGATGCTACCCGTAAGGAAAGGCTCCTAGAAGACTCCAAGGGAGTAAAAGAGCTGATGAAACAATGGCAAGTAAGTCAGGCATTTCCGCTTTAGCACTCTTGTGGATCCAATTGAACAATTCTCAGCATTTGTACTTGTAACTG
+
BBBBBBFBFFFFGGGGGGGGGGCHHHHHHHHHHHHHEAGHHHHHHGGGHHHHHHHHHHHHGHHHHHHHHHHHHHHHHHHHHHHHHHHHHHHHHHHHHGHHHHHHHHHHGHHHHHHHHHGEGGGHHHHHHHHHGHGHFGHHHHHHGHHGGHGGGHHHHGHHHHHHHHHHHHGHHHHHHGHHHHHHHGHHHHHHHHDGGGGFHHGHHHHHHHHGHGHHHFHHHHHHHFHHHHGGGGGGGGGGGGGGGGGGGGF
@M05620:37:000000000-D9766:1:1101:4176:12455 1:N:0:85
GAGGCTGCTTTGGCAGAAACTCATAGATTACTGCAACAGTTCCCCCTGGACCTGGAAAAGTTTCTTGCCTGGCTTACAGAAGCTGACACAACTGCCAATGTCCTACAGGATGCTACCCGTACGGAAAGGCTCCTAGAAGACTCCACGGGCGTACAAGAGCTGATGAAACCATGGCAAGTAAGTCAGGCATTTCCGCTTTAGCACTCTTGTGGATCCAATTGAACAATTCTCAGCATTTGTACTTGTAACTG
+
33>3>>FAFFFFGCFEFFGGGGGHC55DFFGHDF4DFAFFHHHHHGGGHFGHHHHBF32B3DGFHBFGHHHAF2BAFGGB33BGHDF3BGGEFGGGFHHHHHHHFHHGHFGHHHDGHHGG//>EEEEHHHHHGH3F111?BGHHH0?BC/CG//<1?<GHHHFGH1=1><.><CHHHGHDHHHHFHHHAGHHHHGGGGG0;GFHHHHGGGG?0CFGG0FGG0FB9BCFGGG0BGBFGGBF0CFGGGFFFFF
@M05620:37:000000000-D9766:1:1101:21589:12527 1:N:0:85
AGTGCCAGCTCTCAATCGCACAGGGGACCCAGGGCCTGGCCCCTCCATCCAGAAAACCTATGACCTCACCCGCTACCTGGAGCACCAACTCCGCAGCTTGGCTGGGACCTATGTGAGTATCCAGCGTAGGAATCTGGGAGTTGGGGAGGAGTGAGGAGTTGGGGAAAGACAGTCCTAACCGTGGAGGGTTCTGGTAAATGATGGGGTGAGGAGGGGCTCTTTGGCTCCCACCAGTCCCCCTGTCTGGTCTA
+
>11>AFFFAFF3AFGBGGGGGGCHGAEEC?HHGEAEF//FEFEHGGFF1GHHHCHHF/GFFHFGHHHCHHHGGEGGHFHHHHHGHHHHGHBHFGGGGHHHGH1FGGHHGHHHHHHHHHHHHHHHHGGGGGHHHHHHHHHGGHHHGGGGGGGHHHHHHGHHH/CGGGHHHHHHHHHHHHHHGGG-EGGGBFGGGGGGGGGGGGGEGGF@FFFFFF?@@@FFFFFFFFFFFFFFFFFFFFFF@FFFFFFFFFB
@M05620:37:000000000-D9766:1:1101:12376:12576 1:N:0:85
GAGGCTGCTTTGGAAGAAACTCATAGATTACTGCAACAGTTCCCCCTGGACCTGGAAAAGTTTCTTGCCTGGCTTACAGAAGCTGAAACAACTGCCAATGTCCTACAGGATGCTACCCGTAAGGAAAGGCTCCTAGAAGACTCCAAGGGAGTAAAAGAGCTGATGAAACAATGGCAAGTAAGTCAGGCATTTCCGCTTTAGCACTCTTGTGGATCCAATTGAACAATTCTCAGCATTTGTACTTGTAACTG
+
>AAAAAFBFFFFGGGGGGGGGGGHHHHHHHHHBGEGFGHHHHHHHGGGHHHHHHGGGG2FFHHHHHHHHHHHGFGBGHHH3EGGHF33BGHHHHHHHGHHHGHHHHHHGHGHHHGHHHGGGFHB3GGGFHHGGHHEE?FFHFHHHCGFGEGG22F2FFHHHFFHHHH1G0<FGHHH1FGFHHHHHHHHFHHHHHGGGGGBFHHHHHHHGFHDBFHHHHHHC;GHHFGFHHGGFGGGGGGGBFGGFGGGGGB
@M05620:37:000000000-D9766:1:1101:15875:12664 1:N:0:85
GAGGCTGCTTTGGAAGAAACTCATAGATTACTGCAACAGTTCCCCCTGGACCTGGAAAAGTTTCTTGCCTGGCTTACAGAAGCTGAAACAACTGCCAATGTCCTACAGGATGCTACCCGTAAGGAAAGGCTCCTAGAAGACTCCAAGGGAGTAAAAGAGCTGATGAAACAATGGCAAGTAAGTCAGGCATTTCCGCTTTAGCACTCTTGTGGATCCAATTGAACAATTCTCAGCATTTGTACTTGTAACTG
+
CCCCCCFBFFFFGGGGGGGGGGHHHHHHHHHHHHHHHHHHHHHHHGGGHHHHHHHHHHHGFHHHHHHHHHHHHHHHHHHHHHHHHHHHHHHHHHHHHHHHHHHHHHHHHHHHHHHHHHGFGGHHHHHHHHHHGHGHFBFGHHHHHFHGGHGGBHHHHEHHHHGHHHHHHHHHHHHHHGHFHHHHHHHHGHHHHHGGGGGHHHHHHHHHHHHGHHHHHHHHHHHHHHHHHHGGHGGGHHHHGGGHGGGGGGB
@M05620:37:000000000-D9766:1:1101:15886:12678 1:N:0:85
GAGGCTGCTTTGGAAGAACCTCATAGATTACTGCAACAGTTCCCCCTGGACCTGGAAAAGTTTCTTGCCTGGCTTACAGAAGCTGAAACACCTGCCAATGTCCTACAGGATGCTACCCGTAAGGAAAGGCTCCTAGAAGACTCCAAGGGAGTAAAAGAGCTGATGAAACAATGGCAAGTAAGTCAGGCATTTCCGCTTTAGCACTCTTGTGGATCCAATTGAACAATTCTCAGCATTTGTACTTGTAACTG
+
A?AB>AF>CDD@GBBBFG4AGGHHHGHFGFGFGB4FBGFGHFFGGGEAAFBFGGFGBBBFBGHHHHHGFGGHHHHEFGGHHGCGHEBGGF1BGHHGHHHGHFBGFFHHFHHHHHFBGBEEEEHFEFG??FFHFHGDGHHHC32CBGHE<GDDHHHHGFCCGFHHGHHDGCFFFFHHBFBFGGFDGGGF<FFFBDAEEDGDB<D<</==CGGGHC0;:GHGFFF<;:C09CB0C/CCFGGFFFGGF;FFB0C
@M05620:37:000000000-D9766:1:1101:12402:12678 1:N:0:85
GAGGCTGCTTTGGAAGAAACTCATAGATTACTGCAACAGTTCCCCCTGGACCTGGAAAAGTTTCTTGCCTGGCTTACAGAAGCTGAAACAACTGCCAATGTCCTACAGGATGCTACCCGTAAGGAAAGGCTCCTAGAAGACTCCAAGGGAGTAAAAGAGCTGATGAAACAATGGCAAGTAAGTCAGGCATTTCCGCTTTAGCACTCTTGTGGATCCAATTGAACAATTCTCAGCATTTGTACTTGTAACTG
+
BBBBBBFBFFFFGGGGGGGGGGDGGFGAGHGHHHHHFA2DGHH32E?FHCGHHGHHEDAGGHHGHHGFHHHHHHHHHHHHHHHHHHHHHHHHHHHHGHHHFD@BGCC@3GCFHHFGHFE?EGHHGBF00?FFFFHD3B?GHGGCGCGEEHGGHFHFHGBFHFHFFHDDFHHDHHGHFF?FBH<FD=CGHH1G1<AGDAC=00<<GCGFG0:AGHBCGHCCC00GFHHHHFB0;FBCFGGFFGGFFFGGGGG
@M05620:37:000000000-D9766:1:1101:11497:12689 1:N:0:85
GAGGCTGCTTTGGAAGAAACTCATAGATTACTGCAACAGTTCCCCCTGGACCTGGAAAAGTTTCTTGCCTGGCTTACAGAAGCTGAAACAACTGCCAATGTCCTACAGGATGCTACCCGTAAGGAAAGGATCCTAGAAGACTCCAAGGGAGTAAAAGAGCTGATGAAACAATGGCAAGTAAGTCAGGCATTTCCGCTTTAGCACTCTTGTGGATCCAATTGAACAATTCTCAGCATTTGTACTTGTAACTG
+
BBBBBBFBFFFFGGGGFGGGGGGHHHHHHHHHHGHHHHGGHHHHHGCGHHHHHGHHHHHHHHHHFGFHHHHHHHFGHHGHHHHHGHHFHHHHHHHHHHHHHHHHHHHHHHHHHHHHBGFEGGHHHHHHHCGH2FGGHBHHEGGHHGHADHCGHBHHHGHHFBGHHHHHHFH1GGHHHGHHHHH1FGHHHHHHGG.EDGGHHHHHHHGHHGHGGHHHHHHHHHHHHF0<GHHHGGGGGGGFGBFGGFFB9FF
@M05620:37:000000000-D9766:1:1101:14994:12710 1:N:0:85
GAGGCTGCTTTGGAAGAAACTCATAGATTACTGCAACAGTTCCCCCTGGACCTGGAAAAGTTTCTTGCCTGGCTTACAGAAGCTGAAACAACTGCCAATGTCCTACAGGATGCTACCCGTAAGGGAAGGCTCCTCGAAGACTCCAAGGGAGTAAAAGAGCTGATGAAACAATGGCAAGTAAGTCAGGCATTTCCGCTTTAGCACTCTTGTGGATCCAATTGCACCATTCTCAGCATTTGTACTTGTACCTG
+
AABBBAFAFFFFGGGGGFGGGGHHHHHHHGHHHHDFGHGGHHHHHGGGHCGHHHHHHFCFFHHHHHHHHHHHHHHGHHHHHHHHHHHHHGHHHHHHFHHH4B4B43BBC1B32B4@B1E///B??F0///BFFG2EE2?/B3B2?B?FA</E2F222<2@<C1<FDGGGGHGH1FH1FFG11GHHHF<.><DG0<<AEGFD0D0GHFCCHFGH0C:G0<C00<0/;CFB09B;000C90;090909;0;09
@M05620:37:000000000-D9766:1:1101:19952:12757 1:N:0:85
GAGGCTGCTTTGGAAGAACCTCATAGATTACTGCAACAGTTCCCCCTTGACCTGGAAACGTTTCTTGCCTGGCTTACAGAAGCTGAAACACCTGCCAATGTCCTACAGGATGCTACCCGTAAGGAAAGGCTCCTAGAAGACTCCAAGGGAGTAAAAGAGCTGATGAAACAATGGCAAGTAAGTCAGGCATTTCCGCTTTAGCACTATTGTGGATCCAATTGAAACATGCTCAGCATTTGTACTTGTAACTG
+
AAAABAF3BFFFFGGGGGFFFFCGHGHDF5BFG5B4F2BGGHHHHGG2GFFGDFHHHH3AFEGGHHHFHHFEHHF3GHFHHHHEGHHHHHHGHHG1@BGHHH4BBCGHHFGHHHEHH1/?>>?FBFFHHHGHGF3F333?BGHHF11CAAEG0G22F/G<@G<GHGH1FHHHH1FHBGHHGGHHHHHFGGHHHHGGFGGFH0D<<0==GFHFHH:/0<<GH0:0::;/909CFFF;CG0C0;;FFGFBBFF
@M05620:37:000000000-D9766:1:1101:19927:12759 1:N:0:85
GAGGCTGCTTTGGAAGAAACTCATAGATTACTGCAACAGTTCCCCCTGGACCTGGAAAAGTTTCTTGCCTGGCTTACAGAAGCTGAAACAACTGCCAATGTCCTACAGGATGCTACCCGTAAGGAAAGGCTCCTAGAAGACTCCAAGGGAGTAAAAGAGCTGATGAAACAATGGCAAGTAAGTCAGGCATTTCCGCTTTAGCACTCTTGTGGATCCAATTGAACAATTCTCAGCATTTGTACTTGTAACTG
+
A?AABAFAFFFFGGGGGFAFFGGHBFHHHFHHHHBFFAFFGHHHHGGFFFHHHHHHHHBBBFHHHHHHHHHHHHHHHHHHHHHHHHHHHF?FGHHHGEGHHHGHGHHHHHHHHHDHHHGEEGHGH3FHHHHHGHEHFDGGHHHH2BGGGHGGFHHHH/GGHH2FGHHGHHHHHHHHHGHHHHHHHHHG.>GHHHGGGGGHHHGHCGHHHFHGHGHHG0GHHHBGC:CGBHFFGGGGGGGGGGGGGGFGGGG
@M05620:37:000000000-D9766:1:1101:24363:12760 1:N:0:85
ACCACACCTTCTACAATGAGCTGCGTGTGGCTCCCGAGGAGCACCCCGTGCTGCTGACCGAGGCCCCCCTGAACCCCAAGGCCAACCGCGAGAAGCCTAGGCGAGTGGCGAGCTCCAGCATCTGGTGGAGGAATCCCTGCGTTCTGGCCTACCGACGCTGCGCCCTTACTCACTTCTCATCTCCTATGCCGTTCTCCGTTGAGCTCTCCTCTCTGCCCTGCGTTTCCCCTGCCACTCTGCCGGTCCTGGAT
+
AAA1AAA1CFFFGFGG3GAEGCHFG0AAA0ABAAFA0EEGGHHHHGGCEEEFFHFAGHHE@FCGG?EGGGGFHFGGGG/G//FGHG//>C/<<CF1?1100?@<C@/?F--<-.<<G</<0CD000<...../:;0:00.-:.;9000;9;/;-.9--9C-@@---//9//9/;/9////;///9//;//-;--;//--/--//99////;//;///;BF--;--://---9-9/;///;9---9;9//-/
@M05620:37:000000000-D9766:1:1101:21363:12802 1:N:0:85
GAGGCTGCTTTGGAAGAAACTCATAGATTACTGCCACAGTTCCCCCTGGACCTGGAACCGTTTCTTGCCTGGCTTACAGAAGCTGCAACAACTGCCAATGTCCTACAGGATGCTACCCGTAAGGAAAGGCTCCTAGACGACTCCACGGGAGTCAACGAGCTGATGAAACAATGGCAAGTAAGTCAGGCATTTCCGCTTTAGCACTCTTGTGGATCCAATTGAACAATTCTCAGCATTTGTACTTGTAACTG
+
>1>AA>FAFFFBG1FGF1FGGGFHFGGHH1BFGHBBGGBBGHHHHGEGE0BFGHGHH1/AEFHHGHHHHHHHHHF1BGHBCGGBG10BFBFFGH@G1BFGHHFG2GHHHCGHHHHHHFEG//FFD0BAFFHFGH1F11?/BGGH10?BCFGG0G11??CCEF1FGHH1F<GHHHHHHGHBGHHHHFFH.CFHHHGGGGGHHHGHHFCFGGGGFGGFFBFFG0CFGBC;CFGFGGGGGGGGBGGGGGBBFFF
@M05620:37:000000000-D9766:1:1101:3503:12805 1:N:0:85
GAGGCTGCTTTGGAAGAAACTCATAGATTACTGCAACAGTTCCCCCTGGACCTGGACAAGTTTCTTGCCTTGCTTACCGAAGCTGAAACAACTGCCAATGTTCTACAGCATAATAAACGTAAGGAAAAACACCTAGAAGAATCAAAGGGAGTAAAAAAACTGATGAAAAAAAGGCAAGAAAGTCAGGCATATAAGCCTTAGCACTCTTGTGGATCAAATTGAACAATTCTCAGCATTTGAACTTGTAACTG
+
>3>A>>>>@BB4F45BBFABEGFFGDGDA5BBD5444BBGGB5BBAA22ABBFGEGB311DFGDADFBA5ABBDF533BAEE0BG33BBB1BFGG3FGHH44@@B4B3B1B3BB44BFEGCFF3FGFB0</0?BBBFDGB0111B?1?/?/EF1221</?11?@1<1110--<.<<../</C00<<//.<0<0;0;:/000::;0CGG:099B00:;BFGBBBBFB0;090;09;CFFF0;B0C00;0;/9
@M05620:37:000000000-D9766:1:1101:9564:12806 1:N:0:85
GAGGCTGCTTTGGAAGAAACTCATAGATTACTGCAACAGTTCCCCCTGGACCTGGACAAGTTTCTTGCCTGGCTTACAGAAGCTGAAACAACTGCCAATGTCCTACAGGATGCTACCCGTAAGGAAAGGCTCCTAGAAGACTCCAAGGGAGTAAAAGAGCTGATGAAACAATGGCAAGTAAGTCAGGCATTTCCGCTTTAGCACTCTTGTGGATCCAATTGAACAATTCTCAGCATTTGTACTTGTACCTG
+
>11A>>CAFFFFGCGFACGGGGFFEDGBDFFFGEB1FFGGHHHGGF0FG0FGG0CGFGGGHHFHHGHHHGGBGHGGF1BFGHEGFGDGGGGHHHHG1BFGHHGGBGGBFAHEFFGHCHEGGGHFHFH0>FFGGHHGHEGGFG1FFHHEEHGGHHHGGF0FGGGHHGHGFFHFG1GGFF?>GHFF=FFFGHFG1<A<.<<<0==GGHDGFGFCG0<GFFHHHFFHH/0GHGGFFEFFGGGFFGFF0;C0;B9
@M05620:37:000000000-D9766:1:1101:9565:12827 1:N:0:85
GAGGCTGCTTTGGAAGAAACTCATAGATTACTGCAACAGTTCCCCCTGGACCTGGAAAAGTTTCTTGCCTGGCTTACAGAAGCTGAAACAACTGCCAATGTCCTACAGGATGCTACCCGTAAGGAAAGGCTCCTAGAAGACTCCAAGGGAGTAAAAGAGCTGATGAAACAATGGCAAGTAAGTCAGGCATTTCCGCTTTAGCACTCTTGTGGATCCAATTGAACAATTCTCAGCATTTGTACTTGTAACTG
+
CCCCCCFCFFFFGGGGGGGGGGHHHHHHHHHGHHHHHHHHHHHHHGGGHHHHHHHGHHHHGHHHHHHHHHHHHHHHHHHHHHHHHHHHHHHHHHHHHHHHHHHHHHHHHHHHHHHHHHGGGGHHHHHHHHHHGHHHHHHHGHHHHHHGGHGGHHHHHGHHHHHHHHHHHHGHHHHHHGHHHHHHHHHHHHHHHHGGGGGHHHHHHHHHHHHGHHHHHHHHHHHHHHHHHHGGGGGGGGGGGGGGGGGGGGG
@M05620:37:000000000-D9766:1:1101:15284:12830 1:N:0:85
GAGGCTGCTTTGGAAGAAACTCATAGATTACTGCAACAGTTCCCCCTGGACCTGGAAAAGTTTCTTGCCTGGCTTACAGAAGCTGAAACAACTGCCAATGTCCTACAGGATGCTACCCGTAAGGAAAGGCTCCTAGAAGACTCCAAGGGAGTAAAAGAGCTGATGAAACAATGGCAAGTAAGTCAGGCATTTCCGCTTTAGCACTCTTGTGGATCCAATTGAACAATTCTCAGCATTTGTACTTGTAACTG
+
3>>>AAFBFFFFGCGBB4FEGG4DBFGFF5FFGGF44EGGHHFHHGGGH2GHHGHHHH2G3FHHHGHHHGHHHHFAGFF5CGG3CBFGHCCGF3FH3BFGHHHHFHGHHHHHHHHHHGGGGGHHF3GFHHHHGH3GG3BCFHHH2?GFGHGGFGG>GFGHHH@GHHGBHHHHHHHHHGHEGHHGGHGG<GHHGHGGGGGGHGHGHHGHHGHGHHHH0CHHHGCFFGCCGCFGGGGGGGGG0BCFGFFBBFB
@M05620:37:000000000-D9766:1:1101:3519:12832 1:N:0:85
GAGGCTGCTTTGGAAGAAACTCATAGATTACTGCAACAGTTCCCCCTGGACCTGGAAAAGTTTCTTGCCTGGCTTACAGAAGCTGAAACAACTGCCAATGTCCTACAGGATGCTACCCGTAAGGAAAGGCTCCTAGAAGACTCCAAGGGAGTAAAAGAGCTGATGAAACAATGGCAAGTAAGTCAGGCATTTCCGCTTTAGCACTCTTGTGGATCCAATTGAACAATTCTCAGCATTTGTACTTGTAACTG
+
A?AA>ACACDFFGFGGGGBBBGGGHFGHHFGHHGBFFFGGHFEGHGGAEFFGHGFBB3EFBBHGHDGGGHBHGEHBBFGEBGFGGBDGGFAFFGHGFHHHHFFFHHH3BFGGGGHGFFE?EFHHHFFBFEGFEHHFHHHGEB?F2FGFFHGGHHHHFF2FDFDHFGFDGHHHHGGGFF?GFHHGFFBGCFDG1=<C.<C<0=DD<CFGG=CDC0<GFHGH0CCG0;0C0C9B;;BFFGGBFGFF;;;BFBC
@M05620:37:000000000-D9766:1:1101:5423:12849 1:N:0:85
GAGGCTGCTTTGGAAGAAACTCATAGATTACTGCAACAGTTCCCCCTGGACCTGGAAAAGTTTCTTGCCTGGCTTACAGAAGCTGAAACAACTGCCAATGTCCTACAGCAAGCTACACGGAAAGAAAGGCACAAAGAATCATCCAAGGAAGTAAAAGAGCTGAAGAACCCCAAGCAAGTCAGTCAGGCATTTCCGATTACGCACTCTTGTGGATCCAATTGAACAATACTAAGCATTTGTACTTGTAACTG
+
AA?AAACAFFFFCGGG1GGFGEG3GHFFGGHH3FHFGFHHHH2FHGEGHGHHCFHFGHHHFHFHH1FGHHHFA0FGHHFHHGGHGHHFHEF?FGFGFCGGGFFHF1BG1>0BFFFGDHG/>F/B00B10/0B0000<01112211BFF0B012@22@?0<F1<11@F0<////??GFC>1FH1FFFG<.FGFHEF.C..0.<:-AC;C0<0.;0::0CF00;0;0/90;900;99;;09FBB00;CFFF0;
@M05620:37:000000000-D9766:1:1101:20253:12870 1:N:0:85
GAGGCTGCTGGAAGAAACTCATAGATTACTGCAACAGTTCCCCCTGGACCTGTAAAAGTTTCTTGCCTGGCTTACAGAAGCTGAAACAACTGCCCATGTCCTACAGGATGCTACCCGTAAGGAAAGGCTCCTAGAAGACTCCAAGGGAGTAAAAGAGCTGATGAAACAATGGCAAGTAAGTCAGGCATTTCCGCTTTAGCACTCTTGTGGATCCAATTGAACAATTCTCAGCATTTGTACTTGTAACTGAC
+
A?AA>AFAFFFC1BB1BFDGBBDEGFFFGFDBB1BBF1BDFGGGFFHHFHFG1DGFDDBDFHHHHFBFGG0FGBB1FF1BBFH1B1BFAGE0BF/1B>B2FB2BGB>>GBGHBBBCEEEEGFGFFBB?FFFH<1BDBFBF<B<C<FEHCECFFG@C@GGHD@F>DHGFHDGGHC?F<<F<@F<><F<>>FG1AAGCGFDDFGGHGHHHHGFCGG;GG;0CC;<CGGCGFCH/FGGG0CFF0;CCFFGFGGC
@M05620:37:000000000-D9766:1:1101:2474:12920 1:N:0:85
GAGGCTGCTTTGGAAGAACCTCATAGATTACTGCAACAGTTCCCCCTGGACCCGGAAAAGTTCCTTGCCTGGCTTACAGAAGCTGAAACAACTGCCAATGTCTTACAGGATGCTAACGGTAAGGCAAGGCTACTAGACAACTCCACTGGAGTACATGAGCTGATGAACCCATGGCAAGTAAGTCAGGCATTTCCGCTTTCGCAATCTTGTGAATCCAATTGCACCCTGCACCGCCTTTTTCATTGTACCTG
+
AAAAAAFAFFFFGCGGGF1AFB1DAAFF3DFHHGF110ADGHHFCF/AAFGH/AEEEAG0BG2BGHHFHHHHHHGGGFHHHGHHHHHHHHEGHHH>FHHGGH2BF1FFFHBHHH2>B/>>F<1F0B0/??<10FDG<110/1<<1011<F<FC122@<C1??<F1@?1/?FCH0>FFE1<1>F11FG<<<DGG0<....=<:C:=0;:CHH00<0::;CF0000/.9/=/9/;--:.900/0;CFFE//:B
@M05620:37:000000000-D9766:1:1101:2485:12936 1:N:0:85
GAGGCTGCTTTGGAAGAAACTCATAGATTACTGCAACAGTTCCCCCTGGACCTGGAAAAGTTTCTTGCCTGGCTTACAGAAGCTGAAACAACTGCCAATGTCCTACAGGATGCTACCCGTAAGGAACGGATCCTAGACTACTCCACGGGAGTACACGAGCTGATGAACCCATGGCAAGTAAGTCAGGCCTTTCCGCTTTCGCACTCTTGTGGATCCAATTAAACACTTCTCAGCATTTGTCATTGTACCTG
+
AAB@BAFAFFFFBFGGGGGGGGGHHHBGHHHHHHHFGHHHHHHHHGGGHFHHHHH2GHBGFHHHHHHHHHHHHHGGHGHHHHHHHHHFHHHHGHHHHHHHGGGHHGCGHHHHHHFD2FE/>?FH3F0/E?FEEHBH333BBGHHH2///?@EF>@2?@@D/<1F1F11F<.0>0>GFGF0=DG00=CH.CGHHH.:AEEBEDGDGGGBFGF.9BCFFBFE00;9;.0;;;B0;;0FFFBFB0;BFFF//B/
@M05620:37:000000000-D9766:1:1101:11219:12967 1:N:0:85
GAGGCTGCTTTGGAAGAAACTGACAAGCCAGGGACAAAAGATCGGAAGCGCACACGTCTGAACTCCAGTCACTAATGCGCATCTCGTATGCCGTCTTCTGCTTGAAAAAAAACAGAGACTTCAGCTGACGAACTCCGCAGTCGGGCACGATCGACGACACCCGCAACCATACCCACAACCCCTGACGCTTTCGCTCTCTTTTAGAACCCCGATCCCCTTTCTGACTCTCATTACTCACCCTTTCTCTTCTC
+
>3ABAAFAFFFFGFGCFFFBFFGHHFEEFCBF2BFAGAAGFGHEE2BE2AEE?EFEAGGGEBCFHFHGFGHE5@GFDFFE/1>3BB??3BGGF1EA?FGFHDGH03FG0E@///2BBB222@2>@@222///><<1?//-<F.----..<..-.------9.----;9C00///0....;..9../9..;./9....////://///...--;-.:.../;B////;9:9////9///.;.;/;///;;/9
@M05620:37:000000000-D9766:1:1101:9982:12972 1:N:0:85
GAGGCTGCTTTGGAAGAAACTCATAGATTACTGCAACAGTTCCCCCTGGACCTGGAAAAGTTTCTTGCCTGGCTTACAGAAGCTGAAACAACTGCCAATGTCCTACAGGATGCTACCCGTAAGGAAAGGCTCCTAGAAGACTCCAAGGGAGTAAAAGAGCTGATGAAACAATGGCAAGTAAGTCAGGCATTTCCGCTTTAGCACTCTTGTGGATCCAATTGAACAATTCTCAGCATTTGTACTTGTAACTG
+
AAABBBFBFFFFGGGGGFGGGGFFGHHHHHHHFHHHHHHHHHHHHGCGHHHHHGHFHHGHGHHHHHHHHGHHHFGHHHHHHHHHHHHHHHHHHHGHHHHHHHHHHHHHHHHHHHHHGHGFGGHHHHHHHHHHGHHHHHHHHHHHHHHGGHGGGHHHHGHHHHHHHHHHHHHHHHHHHGHHHHHHHHHHHHHHHHGGGGGHHGHHHHHHHGHGHHHHHHHHHHHHHHHHHHGGGGGGGGGGGGGGGGGGGGF
@M05620:37:000000000-D9766:1:1101:6491:13018 1:N:0:85
GAGGCTGCTTTGGCAGAAACTGACAAGCCAGGTACAAAAGATCGGAAGCGCACACGTCTGAACTCCAGTCACTAATGCGCCTCTCGTCTGCCGTCTTCTGCTTGAAAAAAGACAGGCACGTCTCCTAGCAGCCTCCCCGTGCTTACCCGCGCTGCTGCCCCCATGGCCCGTCCGTCCGGCCTTTCCTCTTTCGCCCTCTTGTGGATCCCCTTGCACACTTCTCAGCCTTTTTCCTTGTACCTGACAAGCCA
+
>3A3>AFAFFFFG4BEACG4BFEFG5BAA4BBBDD5FFAGEHHCA22E22EEE0EE1GGFGFAFFF3BDB3F@BCFF5B??1B3???>??B3>1>B??4FF4FGB3B3BE/?030?/F0?0?F0FD1@11@<F0FG/?/////<1<F0<@-<@-.<C0..<-::GGGF.-A.C-.C9AB;-=B;FF00F0F0.C.:@EBFFB:9/9;B9AFF9/9:/.;9;BFBFB/9B:/;BBB/F9BFFFEFFB/AEE.
@M05620:37:000000000-D9766:1:1101:26784:13024 1:N:0:85
GAGGCTGCTTTGGAAGAAACTCATAGATTACTGCAACAGTTCCCCCTGGACCTGGAAAAGTTTCTTGCCTGGCTTACAGAAGCTGAAACAACTGCCAATGTCCTACAGGATGCTACCCGTAAGGAAAGGCTCCTCGAAGACTCCCCGGGAGTAAAAGAGCTGCTGAAACAATGGCAAGTAAGTCAGGCATTTCCGCTTTAGCACTCTTGTGGATCCAATTGAACAATTCTCAGCATTTGTACTTGTAACTG
+
A3AABAFBFFFFFGGGACGGGGFGHHHDAFGHHH4FGGGAFGHFGGEFGGHHFGFGCF2BBAFH5F5FGGHHHHF3FGHFHHHBBEGHDBGHBGHFF@GGGGDGDEGGFHHHHHFHHHGEGGHHG33G0GHHGH0EA0FAFBHH//<@DGBC0F1FG/FHHH1GHHHHHHHHHHHHHGFDGHGGHHHHAHHFHHGGGGGHHHHHHHHHHHFDHGGGGGGGGG0FFFGGGGGGGGGGGGGGGGFGGFFGGGF
@M05620:37:000000000-D9766:1:1101:26808:13030 1:N:0:85
GAGGCTGATTTGGACGAACCTCATAGAATACTGAAACAGTTCCCCCTTGACCTGGAAAACTTTCTTGCCTGGCTTACAGAATCTTAACCACCTGCCAATGTTATAAAGGATGCTACAGGTAGTAAAAGACTCCTCGAAGAATCCAATAGAGTACAAGAGCTGATGAACCCATGACAAGTAAGTCAGGAATTTCAGCTTTAGCATTATTGTGGATATAATTGCACCATACTCCGAATTTTTACTTGTAACTG
+
>1>1>>C1BBB1FA1A1E0EGGHHHF11ADBDG21A1BBDFDDFGGA0AABF1B0AA100BDDFGFFBBA1GGFF1FBF@F11F2221BFFECFB0@BBBG222B2@F10B@GGBG11>BF112B2B1/0BFG10<?G//<1BB1111>1112>21@@F0@CFGH2FDG/FGG1?FFHHFF<F11=CH01<F1>DH>GH1DGG0===<GGF?0C000<=;G00:;CG0/0:/;-..990;90;;F9B=0FG
@M05620:37:000000000-D9766:1:1101:24082:13072 1:N:0:85
GAGGCTGCTTTGGAAGAAACTCATAGATTACTGCAACAGTTCACCCTGGACCTGGAAAAGTTTCTTGCCTGGCTTACAGAAGCTGAAACAACTGCCAATGTCCTACAGGATGCTACCCGTAAGGAAAGGCTCCTAGAAGACTCCAAGGGAGTAAAAGAGCTGATGAAACAATGGCAAGTAAGTCAGGCATTTCCGCTTTAGCACTCTTGTGGATCCAATTGAACAATTCTCAGCATTTGTACTTGTAACTG
+
AAAA>>BAFFFFGF5A4BCEGFGDGFFHHFGGDGBBHHHEGF5FGHAGGBBFGFHCB3BGBGHHGGF5BFDAABB3BBBFFCBFFBBDBBCFGGFGCGFHHGHEGHGHBFGHGGBBBBE1EEHFBGH???B?/BFFHFHH3BBFB?G?<?ECFDFB1?@GHFHHHGE1?GAFGHCGHCF1FGFD<<FGG<>>=F<CEDG=0=DG0CD0DDFDHBGG0GGCGGHHEH0C0CCC;FGGGGF00C0C9;;C0CC
@M05620:37:000000000-D9766:1:1101:8855:13084 1:N:0:85
GAGGCTGCTTTGGAAGAAACTCATAGATTACTGCAACAGTTCCCCCTGGACCTGGAAAAGTTTCTTGCCTGGCTTACAGAAGCTGAAACAACTGCCAATGTCCTACAGGATGCTACCCGTAAGGAAAGGCTCCTAGAAGACTCCAAGGGAGTAAAAGAGCTGATGAAACAATGGCAAGTAAGTCAGGCATTTCCGCTTTAGCACTCTTGTGGATCCAATTGAACAATTCTCAGCATTTGTACTTGTAACTG
+
CBBCCCFCFFFFGGGGGGGGGGGHGHBHHHHGHHHHFHHHHHGHHGGGHHHHHHH2FGHGFHHHHHHHHHHHHGHHHHHHCGHHHHHFHHHHHHHHHHHHHHHHHHHHHHHHHHHHHHGGGGHHHHHHHEHHGHHHHGHHHHHHHHHGGHGGHHHHHGHHHHHHHHHHHHHHHHHHHGHHHHHHHHHHHHHHHHGGGGGHHHHHHHHHHHHGHHHHHHHHHHHHHHHHHHGGGGGGGGGGGGGGGFGGGGG
@M05620:37:000000000-D9766:1:1101:10977:13164 1:N:0:85
GAGGCTGCTTTGGAAGAAACTCATAGATTCCTGCACCAGTTCCCCCTGGACCTGGAAAAGTTTCTTGCCTGGCTTACAGAAGCTGAAACAACTGCCCATGTCCTACAGGATGCTACACGTAAGGAAAGACTCCTCGACGACTCCAAGGGAGTAAAAAAACTGATGAAACAATGGCAAGCAAGTCAGGCATATCAGCTTTAGCACTCTTGTGGATCCATTTGAACAATTCTCACCATTTGTACTTGTCCCTG
+
>>3>ABFAFFFFGFGGFFGFGGBGFGHGF5FFGHG4FFFHHHHHHGGGH2FHHFHHGHFHHHHHGHFHHGHGHHF3BFGFGHHHHFGHHE?FGHGH1BBGF4B443BB3BF3?34@BGE000033B?03B3BFG0/?/<>/<B1CF1?/?/?0@221</?1111>1FGG0F1<1>>C..<<C=DGF//.<00;;000;C000;:CCHFBGGFG0F/;0CF0;0CB/;FF09;0.0=;00;90;BFB0000;
@M05620:37:000000000-D9766:1:1101:17326:13201 1:N:0:85
GCGGCTGCTTTGGAAGAAACTGACAAGCCAGGGACAAAAGATCGGAAGCGCACACGTCTGAACTCCAGTCACTAATGCGCATCTCGTATGCCGTCTTCTGCTTGAAAAAAAAAAAAACAAAAACTCGGGAATAGCTCTATACTCCACTATTCCAAATCCCTCGAAAAGTAAAGCGCTTGTAAAAGGTACTTGAACTAACCGCACCCAATCCATGCCAAGAACCCGTATACCTTGATAGGTGTTCCCCCGCC
+
>1>AA>AAFFD1GGGF11BFGFBFFFFGG0FEEFF0A00BFEGHCEFG/AFEGEHGBFHGHGHBGHHGFFBGHFHGHGGEEEE1BF?EHGGHE?>GGGHHHHHHBBGFFGGC@//<//..<0.<1<..---/0000000<0000;//;/00;00000</;0;-./.-/000000.-....;;0;0.00;00//9/////--9---;-9-/-//////9--/------;9//////99/////-///-----
@M05620:37:000000000-D9766:1:1101:20613:13219 1:N:0:85
AGTGCCAGCTCTCAATCGCACAGGGGACCCAGGGCCTGGCCCCTCCATCCAGAAAACCTATGACCTCACCCGCTACCTGGAGCACCAACTCCGCAGCTTGGCTGGGACCTATGTGAGTATCCAGCGTAGGAATCTGGGAGTTGGGGAGGAGTGAGGAGTTGGGGAAAGACAGTCCTAACCGTGGAGGGTTCTGGTAAATGATGGGGTGAGGAGGGGCTCTTTGGCTCCCACCAGTCCCCCTGTCTGGTCTA
+
BCCCCFFFBFFFGGGGGGGGGGHHGGGGEGHHGEGG2FHHHHGHGGHHHHGHGHHHHGHHGHHHHHHHHHHGGFGGHHHHFGHHHHHGGGHGGGGGGHHHGHHGGGHHGHHHHHHHHFHHHHHHHGGGGGHHHHHHHHHGGHHHGGGGGGGHHHHHHGFHHHGGGGHHHHHHHHHHHHHHGGGGGGGGDFGGGGGGGGGGGGGGGGFFFFFFFFFFFFFFFFFFFFFFFFFFFFFFFFFFFFFFFFFFFFB
@M05620:37:000000000-D9766:1:1101:22863:13249 1:N:0:85
GAGGCTGCTTTGGAAGAAACTCATAGATTACTGCAACAGTTCCCCCTGGACCTGGAAAAGTTTCTTGCCTGGCTTACAGAAGCTGAAACAACTGCCAATGCACTACAGGGTGCTACCCGCAAGCAAAGGCTCCTAGAAGACCCCAAGCGAGTAAAAGAGCTGATGAAACAAAGGTAAGTAAGTCACGCACCTCCCCGCTAGCACACTCGTGGATCCAATTGAACCACTCTCAGCATTTGTACTTCTAACTC
+
A1>AAACAFFFFG1GGFGGFGFFGHHGHHFGHHHHFHHHHFHHHHGEGHFHHHHFCGHCGBGGHHGGHHHHGHHHBGHHHHHHHHHGGHHHFGGHHHHH111B1B0B10/0//1@1BF//>/>/00<0B/1B/1B1B<1F<0F/</////>/<>??1/??1?11?11?FGC0<01>=1=111111<<<---<...;--;-.;0;:.;/.;A.900:99;00000.;.:/;F00900/;/:/:///9//9//
@M05620:37:000000000-D9766:1:1101:11437:13320 1:N:0:85
GAGGCTGCTTTGGAAGAAACTCATAGATTACTGCAACAGTTCCCCCTGGACCTGGAAAAGTTTCTTGCCTGGCTTACAGAAGCTGAAACAACTGCCAATGTCCTACAGGATGCTACCCGTAAGGAAAGGCTCCTAGAAGACTCCAAGGGAGTAAAAGAGCTGATGAAACAATGGCAAGTAAGTCAGGCATTTCCGCTTTAGCACTCTTGTGGATCCAATTGAACAATTCTCAGCATTTGTACTTGTAACTG
+
BCCBCCFCFFFFGGGGGGGGGGHHHHHHHHHHHHHHHHHHHHHHHGGGHHHHHHHGHHHHFGHHHHHHHHHHHHHHHHHHHHHHHHHHHHHHHHHHHHHHHHHHHHHHHHHHHGHHHHG/>EGFHHHHHHHHGHHHHHHHGGGHHHHEGHEBGFHHFGHHHHHHHHHHHHHHHHHGFGHFFFHHHGHHEHFHHGFDEGGGHHHHBGGHHHFGHFHHHGHHHHHHFGHHHHGFGGGGGGGFGGGGGCFGGGF
@M05620:37:000000000-D9766:1:1101:9009:13340 1:N:0:85
GAGGCTGCTTTGGAAGAAACTCATAGATTACTGCAACAGTTCCCCCTGGACCTGGAAAAGTTTCTTGCCTGGCTTACAGAAGCTGAAACAACTGCCAATGTCCTACAGGATGCTACCCGTAAGGAAAGGCTCCTAGAAGACTCCAAGGGAGTAAAAGAGCTGATGAAACAATGGCAAGTAAGTCAGGCATTTCCGCTTTAGCACTCTTGTGGATCCAATTGAACAATTCTCAGCATTTGTACTTGTAACTG
+
AAAABBFBFFFFFGGGGGGFGGFGFHHHHFFFHHH4GFHHHHHHHGGGHHHHHFHHEGHHHHHHFHFHHHHHHHCFHHGHHHHHFHHHHHGGHFHHFHHHHHHHHHHFFGHHFFHHCGFFGGHHHHHGHHHHGHHHGHHHGGCGFHGFGHGGHHGHHGGHGHHHGHHGHHHHHHHHHA?FFHHHGHHGHHGH=GDE<.C<0=DGHHHHGHHGHGHHHHHHHFFHGGGHHHGGGGGGGGGGGGGGGGGGGGG
@M05620:37:000000000-D9766:1:1101:14969:13357 1:N:0:85
GAGGCTGCTTTGGAAGAAACTCATAGATTACTGCAACAGTTCCCCCTGGACCTGGAAAAGTTTCTTGCCTGGCTTACAGAAGCTGAAACAACTGCCAATGTCCTACAGGATGCTACCCGCAAGGAAAGGCTCCTAGAAGACTCCAAGCGAGTAAAAGAGCTGATGAAACAATGGCAAGTAAGTTAGGCATTTCCGCTTTAGCACTCTCGTGGATCCAATTGAACAATTTTCAGCATTTGTACTTGTAATCG
+
BBAABBFBFFFFGG5GGGGFGGHHHHGHHHHGHHHHHHHHHHHHHGGGHHHHHHHGGHHHFHHHHFHHHHHFHHHHHGHHHFHHHHHEHFFHFHGH3F3@4BBGFB33?GBG23B3B1>/>///BG30B/F0?334BB3FGHHB2?2/?//<02@@2<@<F1?111??GF/F11>F1.11<FF1>>0<<<DGHH...C.<0000;/;0:.;..0</:;GFF00=C/:0090090;BFFFF9;CB0=;F00.
@M05620:37:000000000-D9766:1:1101:6077:13379 1:N:0:85
GAGGCTGCTTTGGAAGAAACTCATAGATTACTGCAACAGTTCCCCCTGGACCTGGAAAAGTTTCTTGCCTGGCTTACAGAAGCTGAAACAACTGCCAATGTCCTACAGGATGCTACCCGTAAGGAAAGGCTCCTAGAAGACTCCAAGGGAGTAAAAGAGCTGATGAAACAATGGCAAGTAAGTCAGGCATTTCCGCTTTAGCACTCTTGTGGATCCAATTGAACAATTCTCAGCATTTGTACTTGTAACTG
+
CABBCCFCFFFFGGGGGGGGGGHHHHGHHHHHHGHHGHHHHHHHHGGGHHHHHHHHHHHHGHHHHHHHHHHHHHHHHHHHHHHHHHHHHHHHHHHHHHHHHHHHHHHHHHHHHGHHHHGEGGHHHHHHHHHHGHHHHHHHHHHHHHHGGFGGHHHHHGFHHHDHHHHHH0GHHHHHGGGHHHHHGHHHHHHH<FGGGGFHHHHHHHHHHHHGFBGHHCHHHHGHHHHHHHGGGGGGGGGGGGGGGGGGGGF
@M05620:37:000000000-D9766:1:1101:10530:13417 1:N:0:85
GAGGCTGCTTTGGAAGAAACTCATAGATTACTGCAACAGTTCCCCCTGGACCTGGAAAAGTTTCTTGCCTGGCTTACAGAAGCTGAAACAACTGCCAATGTCCTACAGGATGCTACCCGTAAGGAAAGGCTCCTAGAAGACTCCAAGGGAGTAAAAGAGCTGATGAAACAATGGCAAGTAAGTCAGGCATTTCCGCTTTAGCACTCTTGTGGATCCAATTGAACAATTCTCAGCATTTGTACTTGTAACTG
+
A?AAAAFBFFFFGBGGFFGGGGDGHFHFH5GFGFG4EGGHHHHGHGGGG2GFHHGHHGFHHHHHHHHGGHHFGHGHHGFGHHFGHHBGFGHHHHHHFHHHHHHHHHHHHHFHHGHHGHGGGGHGHHHHFHHHGHHHHHHHCFFGGHHGGHGGHFGFHGHHHGGHHGGGHHHHHHHGHGFGHHGFFGFHGHHHFFDE<CE<=DGGGHGHHGGGHCGHHHHHHHHHHHEGFHFCFGGGGGGGGGGGGFGGGGF
@M05620:37:000000000-D9766:1:1101:4183:13420 1:N:0:85
GAGGCTGCTTTGGAAGAAACTCATAGATTACTGCAACAGTTCCCCCTGGACCTGGAAAAGTTTCTTGCCTGGCTTACAGAAGCTGAAACAACTGCCAATGTCCTACAGGATGCTACCCGTAAGGAAAGGCTCCTAGAAGACTCCAAGGGAGTAAAAGAGCTGATGAAACAATGGCAAGTAAGTCAGGCATTTCCGCTTTAGCACTCTTGTGGATCCAATTGAACAATTCTCAGCATTTGTACTTGTAACTG
+
BACBBCFBFFFFGGGGGGGGGGHHHHHHHHGGGHHHHHHHHFGGHEGGGHHHHHGGBFBGFGHHHHHHHHDGHHHGHGGHAGHHHGGFHHHHHHHHHHHHHHHHHHH3BFHFFFHHGHGGGGHHHHH0FGEHFGHHHHHHGH2FBGHGGHGGHHHHFG2FHHGHHHHHHFHHHHHHGF?GHHHHFGHHHHHH1>AC<CEG=FGHGHHHHHHGHFHHHHHHHHHHHHGHGHGGGGGGGGGGGGGGBFGGGGF
@M05620:37:000000000-D9766:1:1101:17953:13439 1:N:0:85
GAGGCTGCTTTGGAAGAAACTCATAGATTACTGCAACAGTTCCCCCTGGACCTGGAAGAGTTTCTTGCCTGGCTTACAGAAGCTGAAACAACTGCCAATGTCCTACAGGATGCTACCCGTAAGGAAAGGCTCCTAGAAGACTCCAAGGGAGTAAAAGAGCTGATGAAACAATGGCAAGTAAGTCAGGCATTTCCGCTTTAGCACTCTTGTGGATCCAATTGAACAATTCTCAGCATTTGTACTTGTAACTG
+
BBBBBBFBFFFFGGGGGCGGGG4DFAEG6FGHHHG4A2BDFAFEHG?E22FGGGHFB31BAFEFHHHFHHHHHGGHHGHHHHHFHHHHHHHHHHHHHHHHHHHHFHHHHHHHHHBHHGGFGGHHHFFFGHHHGHBHHDGHHGHHFFHGGHGGGHHFHEHGHFGHHHHGHHHHHHHHHGHHHHGHHHHHHHHHHGGGGGGHHHHHHHHHHGHGHHHHHFHHHHGHHGHHHGGGGGGGGGGGGGGGGGGFGGG
@M05620:37:000000000-D9766:1:1101:12655:13534 1:N:0:85
GAGGCTGCTTTGGAAGAAACTCATAGATTACTGCCACAAGTTCCGCTGGACCTGGATAAGTTTTTTGCCTGGCTTGCAGAAGCTGGAACAACTGCCTCTGTCCTACAGGATGCTACCCGTAAGAAAAGGCTCCTAGAAGCCTACAAGAGAGTAAAAGAGCTGATGAAACAATGACAAGAAAGTCAGACATTTCCGCTTTAGCACTCTTGTGGATCCAATTGAACAATTCTCAGCATTTGTACTTGTCACTG
+
AAABBBFAFFFFGGGGGGGGGCF5F55A6B4DD54BFG2255D52BAEA2B22B12553B555510A33B3112101BGHHFHHF21FE22FC3FC33BG@4@@F3E33F33034B0G////04B3B??C?G/1G11B11BG1011@0@0<1@F2@G/0?1?<11@1?10.<11>1=000><1=1>0<<DFDBF?AEA.00CCHHHFHH00.0;:/00;;00=9F/;BF0F0990CFFBF0CBFB;00;90
@M05620:37:000000000-D9766:1:1101:16741:13544 1:N:0:85
GAGGCTGCTTTGGAAGAAACTCATAAATTAGTGACACAAGATCGGCTGACCACACATCCGTACTCTAGTTACGTGATACCATCTCGTATAACTTCCTCTGCTCTAAAGAATACTCCCCGTAAGGACAGGCTCCTCGCCGCCTCCCCGGGAGTCCACGCGCTGCTGCACCCCTGGCAAGTACGTCAGCCCTTTCCGCTTTAGCACTCTTGTGGATCCACTTGACCACTTCTCAGCATTTGTACTTGTACCTG
+
AAAAAAFAFFFFGGGGGGGGG1F3D31D3B1DF3FGHH0001B00//A0ABA////1B0B/0//12112222/0BB0@1BFDGH1>/E01BF1@B11BFG1@@BF1B11B111@1B/?////B11B0?/?BGFHG//>>/<ECHE/>//-><0<11.<CA<<:C:0:/;.-;:;CG0.CF0./;9.0;.CFFFGGG.9E0;;;;9;/;9//-:;;B//9;///;B-/:/;;:/B/BFFFF/;;FFB//9/;
@M05620:37:000000000-D9766:1:1101:13481:13552 1:N:0:85
GAGGCTGCTTTGGAAGAAACTCATAGATTACTGCAACAGTTCCCCCTGGACCTGGAAAAGTTTCTTGCCTGGCTTACAGAAGCTGAAACAACTGCCAATGTCCTACAGGATGCTACCCGTAAGGAAAGGCTCCTAGAAGACTCCAAGGGAGTAAAAGAGCTGATGAAACAATGGCAAGTAAGTCAGGCATTTCCGCTTTAGCACTCTTGTGGATCCAATTGAACAATTCTCAGCATTTGTACTTGTAACTG
+
BBBBB@FBFFFFFFGGGGGGGGGHHHHHHHHHHHHHFHHGHHGHHGGGHHHHHHHHHHHGFHHHHHHHHHHGGFHGHHHHHFHGHHHHHHHHHHHHGHHHHHHHHHHHHHHHHHHHHHGGGGHHHHHHHHHHGHHHHFHHGGHHHGHGGHGGHHHHHGHHHHHHHHHHHHHHHHHHHGHHHHGHHHHGHHHHGHGGGGGHHHHHHHHHHHHGHGHHHHHHHHGHHHHHHHGGGGGGGGGGGGGGGGGGGGF
@M05620:37:000000000-D9766:1:1101:16755:13556 1:N:0:85
GAGGCTGCTTTGGAAGAAACTCATAGATTACTGCAACAGTTCCCCCTGGACCTGGAAAAGTTTCTTGCCTGGCTTACAGAAGCTGAAACAACTGCCAATGTCCTACAGGATGCTACCCGTAAGGAAAGGCTCCTAGAAGACTCCAAGGGAGTAAAAGAGCTGATGAAACAATGGCAAGTAAGTCAGGCATTTCCGCTTTAGCACTCTTGTGGATCCAATTGAACAATTCTCAGCATTTGTACTTGTAACTG
+
CBCCDCFDFFFFGGGGGGGGGGHHHHHHHHHHHHHHHHHHHHHHHGGGHHHHHHHHHHHHHHHHHHHHHHHHHHHHHHHHHHHHHHHHHGHHHHHHGHHHHHHHGHHHHHHHHHHHHHGGGGHHHHHFGHHHGHHFFGHHHHHHHHHGGEGAGHHGHGHHHHHGHHHHGHHHHBFFGCGGHHHHHGHHHBHFHFGGFDGDDGHHHHHFFDCDHHHHHGHHFCGHFHHHGHGFFGGGGGGGGGGGFFFGGGF
@M05620:37:000000000-D9766:1:1101:21097:13568 1:N:0:85
AGTGCCAGCTCTCAATCGCACAGGGGACCCAGGGCCTGGCCCCTCCATCCAGAAAACCTATGACCTCACCCGCTACCTGGAGCACCAACTCCGCAGCTTGGCTGGGACCTATGTGAGTATCCAGCGTAGGAATCTGGGAGTTGGGGAGGAGTGAGGAGTTGGGGAAAGACAGTCCTAACCGTGGAGGGTTCTGGTAAATGATGGGGTGAGGAGGGGCTCTTTGGCTCCCACCAGTCCCCCTGTCTGGTCTA
+
ABAABFFFCFFFGGGGGGGGGGHHGGGGGGHHGGGGFGHHHHGHGGHHHHHHGHHHHGHHHHGHHGHHHHHGGEFGHGGHFGHHHHHHGHHHGGGGGHHHGHFGGGGHGHHHHHHHHHHHHHHHHGGGGGHHHHHGHHHGGHHHGGGGGGGHHHHHHGHHHHGGGGHHHHHHHHHHHHHHGGGGGGGGCFGGGGGGGGGGGGGGGGFFFFFFFFFFFFFFFFFFFFFFFFFFFFFFFFFFFFFFFFFFFFF
@M05620:37:000000000-D9766:1:1101:12170:13576 1:N:0:85
AGTGCCAGCTCTCAATCGCACAGGGGACCCAGGGCCTGGCCCCTCCATCCAGAAAACCTATGACCTCACCCGCTACCTGGAGCACCAACTCCGCAGCTTGGCTGGGACCTATGTGAGTATCCAGCGTAGGAATCTGGGAGTTGGGGAGGAGTGAGGAGTTGGGGAAAGACAGTCCTAACCGTGGAGGGTTCTGGTAAATGATGGGGTGAGGAGGGGCTCTTTGGCTCCCACCAGTCCCCCTGTCTGGTCTA
+
BCBCCFFFCFFFGGGGGGGGGGHHGGGGGGHHGGGGGGHHHHGHGGHHHHHHHHHGHGHHHHHHHHHHHHHGGGGGHHHHHHHHHHFHGHHHGGGGGHHHGHHGGGHHGHHHHHHHHHHHHHHHHGGGGGHHHHHHHHFGGHHHGGGGGDGHHHHHHGHHHHGGGGHHHHHHHHHHHGHHGGGGGGGGFGGGGGGFGGGGGGHGGGFFFFFFFFFFFFFFFHHFFFFFFFFFEFFFFFFFFFFFFFFFFFB
@M05620:37:000000000-D9766:1:1101:29087:13613 1:N:0:85
GAGGCTGCTTTGGACGAAACTCATAGATTACTGCAACAGTTCACCATGGACCTGGAAAAGTTTCTTGCCTGGCTTAAAGAAGCTGAAAAAACTGCCAATGTACTACAGTAGTCTACCCGCAAGGAAAGTCGCATAGAAGAACCTAAGGGAGTAAAAGACCTCATGAAACAACGGAAAGGAAGTCAGGCATGTCGCCTTCAGCACCCTTGTGGAGCCAATTGAACAAGTCTCAGCATTTGCACATGGAACTG
+
111>1>BAC1B@A11AAE?AFEGFHFDHCFBBBF11FGBDF2AD11BACCBBFGEF110BBDGDDFG1BB1B0BB1BADBGB1BB11B10/?BEGHGFGGG2B@@BB1B@122BBB1B?///>/<BF<BB/>/??B1FFF00/0<<<0<?/?01<1??0<?1<1?11110..>-.<-<./<.<<00/<C0.00..;::0:;;0;;:://90;0.9;//90900C0;/;0;00;:9FGGG00;0:;-9;///
@M05620:37:000000000-D9766:1:1101:11568:13622 1:N:0:85
GAGGCTGCTTTGGAAGAAACTCATAGATTACTGCAACAGTTCCCCCTGGACCTGGAAAAGTTTCTTGCCTGGCTTACAGAAGCTGAAACAACTGCCAATGTCCTACAGGATGCTACCCGTAAGGAAAGGCTCCTAGAAGACTCCAAGGGAGTAAAAGAGCTGATGAAACAATGGCAAGTAAGTCAGGCATTTCCGCTTTAGCACTCTTGTGGATCCAATTGAACAATTCTCAGCATTTGTACTTGTAACTG
+
BBCBBCFCFFFFGGGGGGGGGGHHHHGHHGHHHHGHFHHHHHGHHGGGHHHHHGHGHHHHFHHHHHHHHHHHHHHHHHHHHHHHHGHHHHHHHHHHHHHHHHHHHHHHHHHHHHHHHHGEGGHHHGHHGHHHGHHHHHHHHHHHHHHGGHGGHGHHHGHHHHHHHHHHHHHHHHHHHGHHHHHHHHHHEHHHGHGGGGGHFHHHHHHHHHHGHGHGHHHHHHHHHHHCGHGFFGGGGGGGGGGGFFFGFFC
@M05620:37:000000000-D9766:1:1101:21283:13688 1:N:0:85
GAGGCTGCTTTGGAAGAAACTCATAGATTACTGCAACAGTTCCCCCTGGACCTGGAAAAGTTTCTTGCCTGGCTTACAGAAGCTGAAACAACTGCCAATGTCCTACAGGATGCTACCCGTAAGGAAAGGCTCCTAGAAGACTACAAGGGAGTAAAAGAGCTGATGAAACAATGGCAAGTAAGTCAGGCATTTCCGCTTTAGCACTCTTGTGGATCAAATTGAACAATTCTCAGCATTTGTACTTGTAACTG
+
BBBBBBFBFFFFGGGGFFGGGGHHHHHHHHHHHHHHHHHHHHHHHGFGHGHHHHHGGHHHGHHHHHHHHHHHHHHGHHHHHHHHHGHHHHHHHHHHFFHHHHGHBGHEH1GGHDFHHGFE/AGHH3BGF/FG/G3FBGBBCG2FFFG//?/?@GBGFEFG22@2>GHGHHHHB1FGGFHHG1>GHEHHGHHH1GFGGGGFHHHHH/DFH<0C0F0.;GHHHHGHHBG<CHGGGGFGGGGGGGGGF;FGGGG
@M05620:37:000000000-D9766:1:1101:26785:13704 1:N:0:85
GAGGCTGCTTTGGAAGAACCTCATAGATTACTGCAACAGTTCCCCCTTGACCTGGAAAAGTTTCTTGCCTGGCTTACAGAAGCTGAAACACCTGCCAATGTCCTACAGGCTGCTCCCCTTGATGCACGGCTCCAAGACTCCTACACAGGAGTACACGAGATGATGCAACCCTATCAAGTCCGTCAGGCATTTCCGCTTTAGCAATATTGTGGCTAGCATTGAACCCTACTCAGCATTTTTCCTTGTAACTG
+
ABBBBBF3CFFFBGGGGGFGGGHHCFHGHHHFHABFGHHGFHGHHGG2BGHHHHAGFHHBBFGHFHHHHHFGHHHHHHHHGHHHHHHFHH1EFHHGFHHHHH444BBBF1F1?B3BF?0B0B444B3?/EEDF3BBGG1?F11B1B1BF?/0@@2FC<>??GG1@?<FF0/?011>1FF11.<>..>/.<<GGHGEFGGCG<C0=;;;C0;...:.;;<C0BF09.=/:9;;B900;;0;/0;;F0000;0
@M05620:37:000000000-D9766:1:1101:22152:13708 1:N:0:85
AGTGCCAGCTCTCAATCGCACAGGGGACCCAGGGCCTGGCCCCTCCATCCAGAAAACCTATGACCTCACCCGCTACCTGGAGCACCAACTCCGCAGCTTGGCTGGGACCTATGTGAGTATCCAGCGTAGGAATCTGGGAGTTGGGGAGGAGTGAGGAGTTGGGGAAAGACAGTCCTAACCGTGGAGGGTTCTGGTAAATGATGGGGTGAGGAGGGGCTCTTTGGCTCCCACCAGTCCCCCTGTCTGGTCTA
+
AAABBFFFBFFFGGGGGGFFGGGF2EDGGGHHFEEEGGHHHHGHGGGHHHHHHHGHHGHHHHGHHHHHHHHGGGGGHHHGHGHGHHHHGHHHGGGGGHHHFHHFFEHFGHHHHHGHHGHHHHHHHGEGGGHHHHHHHHHGGHHHGGGGGGGHHHHHHCHGGHGGGGHHHHHHHHHHHHHHGFGGGGGGDGGGGGGGGGGGGGGEFBFFFFFFFFFFFFFFFFFEFFFEEFFFFFFFFFFFFEFFFFFFFFF
@M05620:37:000000000-D9766:1:1101:6151:13767 1:N:0:85
GAGGCTGCTTTGGAAGAAACTCATAGATTACTGCAACAGTTCCCCCTGGACCTGGAAAAGTTTCTTGCCTGGCTTACAGAAGCTGAAACAACTGCCAATGTCCTACAGGATGCTACCCGTAAGGAAAGGCTCCTAGAAGACTCCAAGGGAGTAAAAGAGCTGATGAAACAATGGCAAGTAAGTCAGGCATTTCCGCTTTAGCACTCTTGTGGATCCAATTGAACAATTCTCAGCATTTGTACTTGTAACTG
+
BBBBCCFCFFFFGGGGGGGGGGFHHHHHHHHHHHHHGHHHHHHHHGGGEFHHHHHHGFHHHHHHHHHHHHHHHHHHHHHHGHHHHHHHHHHHHHHHHHHHHHHHHHHGGHHHHHHHHHGGGGHHHHHGHHHHGHHHHHHHFHHHHHHGGHGGHHHHHGHHHHHHHHHHHHHHHHHHHGHGHHHHGHHHHHHHHHFFCEFHHHHHHHGHHHHGHGHHHHHHHHHHGHHHHHGGGGGGGGGGGGGGFGGGGGF
@M05620:37:000000000-D9766:1:1101:4188:13880 1:N:0:85
AGTGCCAGCTCTCCATCGCACAGGGGCCCCAGGGCCTGGCCCCTCCATCCAGAAAACCTATGACCTCACCCGCTACCTGGAGCACCCCCTCCGCAGCTTGGCTGGGACCTATGTGAGTATCCAGCGTAGGAATCTGGGAGTTGGGGCGGAGTGAGGAGTTGGGGAAAGACAGTCCTAACCGTGGAGGGTTCTGGTAAATGATGGGGTGAGGAGGGGCTCTTTGGCTCCCACCAGTCCCCCTGTCTGGTCTA
+
>>>1>BDFAFFFGAEBBEEAEEHHG00AEABE0AEABFFHHFGHGGHHHGHGHHHBGGHHGEHHH1BFHHH/>/>EFHFG0BBGHFE>EEG/?E/E<GBEFHGGGGHHGGHHHHH2GHFGHHGHHGGECG1GFHHHHH0FEHHHGG.CG-AEF9CF0CGGGGGG..9FFC/CFGGGGFFF@FE@9AB@BFFFFFFFFFFFFFFFFFF@FFFBBF?@@@FFFFFFFBFEFEFFFFFFFFFF@FFFFFFFFF/
@M05620:37:000000000-D9766:1:1101:4206:13894 1:N:0:85
AGTGCCAGCTCTCAATCGCACAGGGGACCCAGGGCCTGGCCCCTCCATCCAGAAAACCTATGACCTCACCCGCTACCTGGAGCACCAACTCCGCAGCTTGGCTGGGACCTATGTGAGTATCCAGCGTAGGAATCTGGGAGTTGGGGAGGAGTGAGGAGTTGGGGAAAGACAGTCCTAACCGTGGAGGGTTCTGGTAAATGATGGGGTGAGGAGGGGCTCTTTGGCTCCCACCAGTCCCCCTGTCTGGTCTA
+
BCABCFFFCFFFGGGGGGGGGGGHGGGGGGGHGGGGGGHHHHGHGGHHHHHHHHHHHGHHHHHHHHHHHHHGGGGGHHHHHHHHHHHHGHHHGGGGGHHHGHHGGGHHGHHHHHHHHHHHHHHHHGGGGGHHHHHHHHHGGHHHGGGGGGGHHHHHHGHHHHGGGGHHHHHHHHHHHHHHGGGGGGGGFGGGGGGGGGGGGGGGGGFFFFFFFFFFFFFFFFFFFFFFFFFFFFFFFFFFFFFFFFFFFFB
@M05620:37:000000000-D9766:1:1101:20597:13915 1:N:0:85
GAGGCTGCTTTGGAAGAAACTCATAGATTACTGCAACAGTTCCCCCTGGACCTGGAAAAGTTTCTTGCCTGGCTTACAGAAGCTGAAACAACTGCCACTGTCCTCCAGGCTGCTACCCGTAAGGCAAGGCTCCTCGAAGACTCCAAGGGAGTCAACGAGATGATGAAACAATGGCAAGTAAGTCAGGCATTTCCGCTTTAGCACTCTTGTGGATCCAATTGACCACTTCTCAGCATTTGTCCTTGTAACTG
+
AAABBAFAFFFFGGGFGFBGGGGHHGGHHBGHHHAFFAFDFHGHHGGGHGHHHHHHHF2BBGHHHHHHHHHHHHHCGHHHHHHHHHHHHGGGGFGGE@GGHHBF3BFGH1FGC3BG2F?E//?B3BBFCEHHGHBGD2F/?3FG222/?GGG2GD2?///?11@GDGDFCGF1GHHHGH1=GHHHHHH.GH0==.EGGGBG;GC0CGHH0CD00:CCCHGG009/./=BF00CF9FFGF00;CFG;B9CFF
@M05620:37:000000000-D9766:1:1101:9868:14001 1:N:0:85
GAGGCTGCTTTGGAAGAAACTCATAGATTACTGCAACAGTTCCCCCTGGACCTGGAAAAGTTTCTTGCCTGGCTTACAGAAGCTGAAACAACTGCCAATGTCCTACAGGATGCTACCCGTAAGGAAAGGCTCCTAGAAGACTCCAAGGGAGTAAAAGAGCTGATGAAACAATGGCAAGTAAGTCAGGCATTTCCGCTTTAGCACTCTTGTGGATCCAATTGAACAATTCTCAGCATTTGTACTTGTAACTG
+
B@ABBBFBFFFFGGGGGGGFGGGHHHHHHFHGHHHFHHHHHHHHHGGGGFHHHHHHHHGHHHHHHHFHHHHHHHHGHGGHHHHHHHGHHHGHHHHHCFHHHHHHHHHGFHHHHHHHGHGGGGHHHHHFHHHHGHGHHGFHFHHHHHHGGHGGGDGHHGHHHHHHGHFGHGGHHHGHHGDGHHHHFGFGHHFHHHDGEFGDGGHHHHHHHHHGGGHHGHHHHGHHFHHHHHGFFGGGGGGGGGGGFFGGGGG
@M05620:37:000000000-D9766:1:1101:9853:14016 1:N:0:85
GAGGCTGCTTTGGAAGAAACTCATAGATTACTGCAACAGTTCCCCCTGGACCTGGAAAAGTTTCTTGCCTGGCTTACAGAAGCTGAAACAACTGCCAATGTCCTACAGGATGCTGCCCGTAAGGAAAGGCTCCTAGAAGACTCCAAGGGAGTAAAAGAGCTGATGAAACAATGGCAAGTAAGTCAGGCATTTCCGCTTTAGCACTCTTGTGGATCCAATTGAACAATTCTCAGCATTTGTACTTGTAACTG
+
33A3ABFAFFFFG4GGGGFGCGHGCHHHHHFFGHHHHHHHHHHHHGGGGFFHHHGBAFEFBFGHHHHHHHHHHHHHHHHHHHHFHFHHHHHHGHGHHHHHHHHHHHHHHHHHHH4GHHGEGEGHHGGH0?GHGHHFHHGFFHHHHFFFGGGGB2FFHFHHHHHHHGHHFG/?FGHHCFGFHHHHGHHHHGHHHHGGGGGHHGGHHHHHHFHGHHGHGFHCGHHHHHHHHGGGGGGGGGGGGGGGGGGGGGF
@M05620:37:000000000-D9766:1:1101:9537:14033 1:N:0:85
GAGGCTGCTTTGGAAGAAACTCATAGATTACTGCAACAGTTCCCCCTGGACCTGGAAAAGTTTCTTGCCTGGCTTACAGAAGCTGAAACAACTGCCAATGTCCTACAGGATGCTACCCGTAAGGAAAGGCTCCTAGAAGACTCCAAGGGAGTAAAAGAGCTGATGAAACAATGGCAAGTAAGTCAGGCATTTCCGCTTTAGCACTCTTGTGGATCCAATTGAACAATTCTCAGCATTTGTACTTGTAACTG
+
BBBCCCFCFFFFGGGGGGGGGGHHHHHHHHHHHHHHHHHHHHHHHGGGHHHHHHHHHHHHHHHHHHHHHHHHHHHHHHHHHHHHHHGHHHHHHHHHHHHHHHHHHHHHHHHHHHHHHHGGGGHHHHHHHHHHGHHHHHHHHHHHHHHGGHGGHHHHHGHHHHHHHHHHHHHHHHHHHGHHHHHHGHHHHHHHGHGGGGGHHHHHHHHHHHHGHGHHHHHHHHHHHFHHHHGGGGGGHHHGGGGGGGGGGGG
@M05620:37:000000000-D9766:1:1101:9526:14046 1:N:0:85
GAGGCTGCTTTGGCAGAAACTCATATCTTACTTCAACAGTTCCCCCTGGACCTGGCAAAGTTTCTTGCCTGGCTTACAGACGCTGACCCAACTGCCAATGTCCTACAGGATGCTACCCGTAAGGAAAGGCTCCTAGAAGACTCCAAGGGCGTACAAGAGCTGATGAAACCCTGGCACGTAAGTCAGGCATTTCCGCTTTCGCACTCTTGTGGATCCAATTGAACAATTCTCAGCATTTGTACTTGTAACTG
+
>AA3AAFAFFFFGGFGCGGGFGGFFB5DFFGH5DFFGCGHHHHHHGGGEFFHFHE2ABAFDDGHH5FGGHH1B2BFHG3FA0>EEE23BFEEFHFGFHB3GGHHHHHHHHHHHHGHHHGE//B3GGHHAGHHGHEFD?32BGHHHC2/C/>C/<?1?CHHHHHHH111>0.>>.FG1>GCHHHH0=/CGHHHHHGGGGG0CFGGGGGGGGE?9CFGGGGBFFGGFFGGGGGGGGGGGGGGEGGFFFFFFFF
@M05620:37:000000000-D9766:1:1101:8743:14062 1:N:0:85
GAGGCTGCTTTGGAAGAAACTCATAGATTACTGCAACAGTTCCCCCTGGACCTGGAAAAGTTTCTTGCCTGGCTTACAGAAGCTGAAACAACTGCCAATGTCCTACAGGATGCTACCCGTAAGGAAAGGCTCCTAGAAGACTCCAAGGGAGTAAAAGAGCTGATGAAACCATGGCAAGTAAGTCAGGCATTTCCGCTTTAGCACTCTTGTGGATCCAATTGAACAATTCTCAGCATTTGTACTTGTAACTG
+
3AA3>AFBFFFFGFGGGFFGGGGHHHFHHFHH5BGFGFHHHHHHHGGGHHHHHHHBGHHHBFHHHAGHHHHFF2FGHHGH3BFBHH33BGHHHHHHHHHHHHHHHHHHHHHHHHHHHHGGGGHHHHHHGHHHGHHHHHHHFFHHHHHGGEGGHHHHHGHHHHHHHHHGH0FHHHHHHGHHHHHHHHHHHHHHHHGGGGA0D0GDCCD<00C.:GGFG0G::C0:C/C;CF000/0;FBB000;BC9F0909
@M05620:37:000000000-D9766:1:1101:11953:14087 1:N:0:85
GAGGCTGCTTTGGAAGAAACTCATAGATTACTGCAACAGTTCCCCCTGGACCTGGAAAAGTTTCTTGCCTGGCTTACAGAAGCTGAAACAACTGCCAATGTCCTACAGGATGCTACCCGTAAGGAAAGGCTCCTAGAAGACTCCAAGGGAGTAAAAGAGCTGATGAAACAATGGCAAGTAAGTCAGGCATTTCCGCTTTAGCACTCTTGTGGATCCAATTGAACAATTCTCAGCATTTGTACTTGTAACTG
+
CCCCCCFCFFFFGGGGGGGGGGHHHHHHHHHGHHHHGHHHHHHHHGGGHGGHHHHGHHHHFGHHHHHHHHHHHHHHHHHHHHHHHHHHHHHHGHHHHHHHHHHHHHHHHHGHGHHHFHFEFGHHHGHGHHHHGHHHHHGHHHHHHGGFGHGGHHHHGGHHHHHHHHHHHHHHHHHHGEFGHHHHHHHHFGHHHHGGGFGHHHHHHHHHHFHFHHHHFHHHHHGHHHHFHGGFFGGFGGGGGGGGGGGGGGG
@M05620:37:000000000-D9766:1:1101:7133:14137 1:N:0:85
ACCACACGTCTGACCGCCAGTCACTCAGCGAAATCTCGTATGCCGTCTTCTGCTTGAAAAAATAATGCCTGGCTTACCGAATGCTACCCGTACGGCCAGGCTCCTAGAAGACTCCAAGGGAGGAAAAGAGCTGATGAAACAATGGCAAGTAAGTCAGCCATTTCCGCTGTAGCACTCTTGTGGATCCAATTGAACAATTCTCAGCCTTTGAACTTGTAACTGCCAAGCCAGGGACAAAAGATCGGAAGAGC
+
AAAAAAA@FAFAGFG100A0BFGFF10B1A0A//A2FFFAGHHHCAAAA2B111AABAD1A/01122D1D1?BB0110B/>FGEH2EF>/?//>///>FC<BGA111BB1BFG1BCGDFC/C//@F00?0?FCFG1DGG?FGGF1FCG<1>FD11F11<<D=<0=CCG-.<0G0<;C0;;;;.:0;/0<CB090:;9090;000//;99B0;9CFFF;BBB909/C.;-;9--;---999A//-;;---99
@M05620:37:000000000-D9766:1:1101:22812:14191 1:N:0:85
GAGGCTGCTTTGGAAGAACCTCATAGATTACTGAAACAGTTCCCCCGTACCCTGAAAAGTTTCTTGCCTGGCTTACCGGAACCGCAACAACCTCCAACGTCCTACAAGAGTTTATCCGTAAGGAAAAGCTCCTACAAGACTTTAAGGGATCAAAAGATTTTATTAAACAATGGCAAGTAATGCAGGTATTTCCTTTTTACTACTCATTGCGAGCCAATTGAACAACTCTCACCATTTCTACTTTCAACTGA
+
B?ABBAF3CFFFGGFGGGFGGGGHH5FBBF4BFAFFBG2F5AFG22A22BF3AB2B3F33F5D5DD5F5BA12F3B310>001////>B1G>3B??F3////?B3B3BF0443?4BB//0?022BC220?2?22@2<@G2FB2@2<2</0/0?FG<?11111111>GDGC1<F00>.=0000==0..0==G<0000:0:0000:000000;--9-/9/900000/.900090.;90C0;0C00900CB/;/
@M05620:37:000000000-D9766:1:1101:9607:14278 1:N:0:85
GAGGCTGCTTTGGAGAAACTCATAGATTACTGCAACAGTTCCCCCTGGACCTGGAAAAGTTTCTTGCCTGGCTTACAGAAGCTGAAACAACTGCCAATGTCCTACAGGATGCTACCCGTAAGGAAAGGCTCCTAGAAGACTCCAAGGGAGTAAAAGAGCTGATGAAACAATGGCAAGTAAGTCAGGCATTTCCGCTTTAGCACTCTTGTGGATCCAATTGAACAATTCTCAGCATTTGTACTTGTAACTGA
+
>1>1>11AFF3BA1BF11FFGFGHGBGHFDA3GH1BGGFGAGHHGCCHACGHGC0BG0BBDFGA1AFGDGHHH0AFAEH1GH1BF1BGFCGFGHHFHHHFHHHHHF1GHHHHHHFG0>EEECEG>BGHH1GFFHBGGGFHHHHHHHFC/C<GF2@>/GCDFB1@FGHHFEGFCGHFFFDGFF<FDCCGFGGHFEGGGGHBGGG0<DFF0<ACHH/0:GHHH0:GFHFC:CCFGFFFG0F000;CFGGFBBF
@M05620:37:000000000-D9766:1:1101:26232:14294 1:N:0:85
GAGGCTGCTTTGGAAGAACCTCATAGATTACTGCAACAGTTCCCCCTTGACCTGGAAAAGTTTCTTGCCTGGCTTACAGAAGCTGAAACACCTGCCAATGTCTTACAGGATGCTACCTGTCAGGAAAGGCTCCTAGCAGACTACAAGGGAGTAAAAGAGCTGCTGAACCAATGGCAAGTAAGTCAGGCATTTCCGCTTTAGCACTCTTGTGGATAACATTGAACCATTCTCAGCATTTGTCCTTGTAACTG
+
A?AAAAF?CFDFGGGGGFGFCG113A133DGHFBGF1A0DFFFAF0A00AA11B0A110BFDGBG1GGHEDGHHHFHDGHHHHFEB1BFGHGHHFF11BFHH2BF@GFH0@10F2@G1BB12BB10BBG/FGGHB1111BGH10BFF/EGEGC12BGFHE1@1@GHH1FFHHHFGGHG111FFHHHHF.1>G1GCGEEF0GHHGH/=DGFHGFH0000;GHH0C..<0;<C0CHFGBFFF00=CFF00;CF
@M05620:37:000000000-D9766:1:1101:19261:14364 1:N:0:85
AGTGCCAGCTCTCAATCGCACAGGGGACCCAGGGCCTGGCCCCTCCATCCAGAAAACCTATGACCTCACCCGCTACCTGGAGCACCAACTCCGCAGCTTGGCTGGGACCTATGTGAGTATCCAGCGTAGGAATCTGGGAGTTGGGGAGGAGTGAGGAGTTGGGGAAAGACAGTCCTAACCGTGGAGGGTTCTGGTAAATGATGGGGTGAGGAGGGGCTCTTTGGCTCCCACCAGTCCCCCTGTCTGGGTCT
+
BBABCFFFCFFFGGGGGGGCGGHHGGGGGGHHGGGGGGHHHHGHGGHHHHHHHHHFHGHHHGHHHHHHHHHGGEEGHHHHGHHHHHFFGHHGEGFGGHGHGGHGGGHHGHHHHHHHHHHHHHHHHGGGGGHHHHHHHHFGGHHHGGGGGGGHHHHHGGHHHHGGGGHHHHHHHHHHHHHHGGGGGGGGGGGGGGGGGGGGGGGGGGFFFFFFFFFFFFFFFFFFFFFFFFFFFFFFFFFFFFFFFFFFFFF
@M05620:37:000000000-D9766:1:1101:17220:14373 1:N:0:85
GAGGCTGCTTTGGAAGAACCTCATAGATTACTGCAACAGTTCCCCCTGGACCTGGAAAAGTTTCTTGCCTGGCTTACAGAAGCTGAAACACCTGCCAATGTCCTACAGGATGCTACCCGTAAGGAAAGGCTCCTAGAAGACTCCAAGGGAGTAAAAGAGCTGATGAAACAATGGCAAGTAAGTCAGGCATTTCCGCTTTAGCACTCTTGTGGATCCAATTGAACAATACTCAGCATTTGTACTTGTAACTG
+
BBBBBBFBFFFFGGGGGG4FGGGGHHHGHHHHHBFGHHGGHHHHHGG2GGHHHHHHHHHFHHHHHHHHHHGHHHHGHHHHHHHHHGHHHHAFHHHHHHHHHBBGHBCF31@BGF4@GEE//?GCB3B?0?30?3FHG3GHHFHFHFD/EHDDFHFD2F22@FGDGFHHDGEFG1GH1?GGGH1><<<0<1<GH1<<EAEG0DG0</=<00:.;G0C0:;0:C0C::G0;;009BF0FGG09CBB0;9BBFC
@M05620:37:000000000-D9766:1:1101:14424:14387 1:N:0:85
GAGGCTGCTTTGGAAGAAACTCATAGATTACTGCAACAGTTCCCCCTGGACCTGGAAAAGTTTCTTGCCTGGCTTACAGAAGCTGAAACAACTGCCAATGTCCTACAGTATCCTCCACGAAAGGCCAGTCTCCTAGACCACTCCAATAAAGTACAAGAGCTAATAATCCCAAGGCAGGTAAGCATGTCATTTCTGCTTTAGCACTCTTGTGGATCCAATTATCCACATCTCTGCATTTGTAATTGTACATG
+
AAAABBFAFFFFGE5GFGFGGGHHGHEFGGHHHFGHGGHHHHHHHGGFGGHHHHHAGHHGBFGHHHHHHHHAFGHHHEHF3GGHHH33BGFHHHHHGHHHB4BBB3@34B44B43B1BE/?>E0////33BF3BG4333?/30B?111111BB221?@@@11@122222@10</<0//<?1<11111>1<<F1111<1111<0<CGB000<.<0CGE000000<0:/;:C000:000C:C:00;990000;
@M05620:37:000000000-D9766:1:1101:15706:14482 1:N:0:85
GAGGCTGCTTTGGAAGAAACTCATAGATTACTGCAACAGTTCCCCCTGGACCTGGAAAAGGTTCTTGCCTGGCTTACAGAAGCTGAAACAACTGCCAATGTCCTACAGGATGCTACCCGTAAGGAAAGGCTCCTAGAAGACTCCAAGGGAGTAAAAGAGCTGATGAAACAATGGCAAGTAAGTCAGGCATTTCCGCTTTAGCACTCTTGTGGATCCAATTGAACAATTCTCAGCATTTGTACTTGTAACTG
+
AAAAAAFAFFFFGGGGGGGBD1A3DD1D3DFH3FHB1FGG2A2FC0EG/0FGFGHHEBGF/BAFGFGFHHHHH0FGHHHGGBGHHGFGHHEHHHHHHHHHHHHHHHHHHHHHGHHGHHG?EGHFFHHGGGHHGHHFHHHHHHHHHHHGGGGFGGGHGGHHHHHHHHHHHFAGHHHHGGHHHHHHHGGGHGHHHHGGGGGHHHGHGHHHHHGGHFHHGFHHHHHHFHHHGGFGGGGGGGGGGGGGGGGGGGB
@M05620:37:000000000-D9766:1:1101:10316:14518 1:N:0:85
GAGGCTGCTTTGGAAGAAACTCATAGATTCCTGCAACAGTTCCCCCTGGCCCTGGAAAAGTTTCTTGCCTGGCTTACAGAAGCTGAAACAACTGCCAATGTCCTACAGGATGCTACCCGTAAGGAAAGGCTCCTAGAAGACTCCAAGGGAGTAAAAGAGCTGATGAAACAATGGCAAGTAAGTCAGGCATTTCCGCTTTAGCACTCTTGTGGATCCAATTGAACAATTCTCAGCATTTGTACTTGTAACTG
+
>>AAAAFBFFFFGFGF4FGFFFBEGGHHH5FFFGB4BGFFGHHHHGGGE2FHGHHHGDFGHFHHGGFHHHHHHHF3GGBFGHHGGFFFF?FGHFFF3GGGHHGHGHHHBGHGHGHHHHGFGGHHHHHEFGHHGHHHHBFEGHHHHHHFFHGFHGFG1?CFGG<GHHHHFHFGHFHHFF?FHHHHDFHHGHHHHFGFDGGGGHHHHHGHGGFGHBGHHFHHEGCHHHHGHFGGGGGGGGGGGGGGFGFFFGF
@M05620:37:000000000-D9766:1:1101:4538:14549 1:N:0:85
GAGGCTGCTTTGGAAGAAACTCATAGATTACTGCAACAGTTCCCCCTGGACCTGGAAAAGTTTCTTGCCTGGCTTACAGAAGCTGAAACAACTGCTACTGTCCTAAAGGAAACTACCCTAGAAGACACGAACCTAGAAAAAGAGAAGAGAGTACAAGAGCAGATAAGCCCAGGACAAGTAAGTCAGGACTTTTCGCTATCGAACTCTAGAGGCTTCAATTGAATAATTCTCAACTTTTAACCTTGTAACTA
+
AAAAAAFBFFFFGBGGGGGGFGGHHGHGFFHGHGHBCGHHHGFHHGGGGBGGHHGHEGFHHHHHHHHHHHHGHHHGHHGHHHHHHGEHHHFHHHB44BF34BGHB4BEGG333333BF322B3BG332///><2BBBF4B?/?22B220?/2@2GH22@@222@1?111//<//<0001=1111>F<>.>1>0<<A..</<<C.:0<0000/:./;<00000000;0;CB0C090;00000;0;FFBBC00
@M05620:37:000000000-D9766:1:1101:12217:14589 1:N:0:85
AGTGCCAGCTCTCAATCGCACAGGGGACCCAGGGCCTGGCCCCTCCATCCAGAAAACCTATGACCTCACCCGCTACCTGGAGCACCAACTCCGCAGCTTGGCTGGGACCTATGTGAGTATCCAGCGTAGGAATCTGGGAGTTGGGGAGGAGTGAGGAGTTGGGGAAAGACAGTCCTAACCGTGGAGGGTTCTGGTAAATGATGGGGTGAGGAGGGGCTCTTTGGCTCCCACCAGTCCCCCTGTCTGGTCTA
+
BCABCFFFBFFFGGGFGGGGGGHHGGGGGGHHFEGG2FHHHHGEGGHHHHHHHHHHHGHHHHHHHGHHHHHGE>EGHHHH?GHHGHGFFHHHGGGCGHFHGHHGGGHHGHHHHHHHHHHHHHHHHGGGGGHHHHHHHHHGGHHHGGGGGDFHHHHHHGHHHHGGGGHHGHGHHHHHHHHHGGGGGGGGGGGGGGGGGGGGGGGGGGFFFFFFFFFFFFFFFFFFFFFFFFFFFFFFFFFFFFFFFFFFFFF
@M05620:37:000000000-D9766:1:1101:12994:14643 1:N:0:85
GAGGCTGCTTTGGAAGAAACTCATAGATTACTGCAACAGTTCCCCCTGGACCTGGAAAAGTTTCTTGCCTGGCTTACAGAAGCTGAAACAACTGCCAATGTCCTACAGGATGCTACCCGTAAGGAAAAGCTCCTAGAAAACTCCAAAGGAGTAAAAAAGCTGATGAAAAAATGGCAAGTAAGTCAAGCATTTCCGCTTTAGCACTCTTGTGGATCCAATTGAACAATTCTCAGCATTTGTACTTGTAACTG
+
AABBBAFBFFFFGGGGGGGGGGGHHHHHHGGHHHHHHHHGHHHHHGGGHHHHHHHHHFGHHHHHHHHHHHHHHHHGHHHHHHHHHHHHHH1GHHHHHHHH@4FB4333FB3@BB43FG>//E0F3FG2B?3BF3343?423B2B2B3BG2?2?FGH2</@<221?1?G10>01>>FG.1>G<1<11>1F0DH0DAA.<E00000:::C:;0;:0:C0C:G00<00;0;00000/00CG0000;C0;9F000
@M05620:37:000000000-D9766:1:1101:6695:14645 1:N:0:85
GAGGCTGCTTTGGAAGAAACTCATAGATTACTGCAACAGTTCCCCCTGGACCTGGAAAAGTTTCTTGCCTGGCTTACAGAAGCTGAAACAACTGCCAATGTCCTACAGGATGCTACCCGTAAGGAAAGGCTCCTAGAAGACTCCAAGGGAGTAAAAGAGCTGATGAAACCATGGCAAGTAAGTCAGGCATTTCCGCTTTAGCACTCTTGTGGATCCAATTGAACAATTCTCAGCATTTGTACTTGTAACTG
+
AAA>AAFBFFFFG4FGCGGGGGGHHGEHHFHH5FHFHHHHHHHHHGGGHGHHHHH2FGHHFGHHHFGHHHHAFBGHHHGH3BGHHH33BFHGGHHHEHHHHHHHFHHHGHHHHHGHHHGEGGHHHHHHHHHHGHHHHGBFEHHHHHHGG/?EH2FGHGFHHHEHHHHHH0/GGHHHHGGFGGHHHHHHHHHHGH.EEGGGHHGHCFDHHHHGGHHGHHHHHHHHFHHHHFFBFFFFGGFFGGFGGGBFGGF
@M05620:37:000000000-D9766:1:1101:3402:14659 1:N:0:85
GAGGCTGCTTTGGAAGAAACTCATAGATTACTGCAACAGTTCCCCCTGGACCTGGAAAAGTTTCTTGCCTGGCTTACAGAAGCTGAAACAACTGCCAATGTCCTACAGGCTGCTACACGACAGGAACGGATCAAAGGAGACTACGAAAGAGTGCAAACGCTGATAAAAACATGGCAAGTAAGACCGGCATTTACGCATTCGAACTCTTGTGAGTCCAATTAAACAAATCTCAGAATTTGTCCTTGAAACTG
+
AABBBBFAFFFFGGGGAGFGGGHHGHFHHFHFHHHHGGHHHHHHHGGGHHHHHHHHHHHGBGHHHHHHHHGGHHHHHHHHGHHHHHHHHHHHHHHHHHHH4FGHH3GBGFHGGGBB3FF/>/>/B20?E/?EE2B32BF/?22B/?///@2@222@10///?/?1111<>.><<0F1>FG0<0</=-:-;GFCG.;..;000;C.;FC9;B00;00;9;F00009;.;=C0;0CFG0BB///9;B/;FBBB
@M05620:37:000000000-D9766:1:1101:23872:14667 1:N:0:85
GAGGCTGCTTTGGAAGAACCTGACAAGCCAGGGCCACAAGATCGGAAAGCACACGTCTGAACTCCAGTCACTCATGCGCATCTCGTATTCCCTCTTCTGCTTGAACAAAAACAGATGAAACCATGGCACGTAAGTCCGGCCTTTCAGCTTTCGCACTCTTGTGGCTCCCATTGCACCATTCTCCGCCTTTGTACTTGTAACTGACCAGCCACGGCCCAAAGCTCGGAAGAGCACACGCCTGCACTCCCGTC
+
A>AAAAFAFFFFGFGGFFCGG0B01100AB0AE0EEFA0AC1FF////BG1B0AE0/EF1ABFGA1BAFGFHF0FFHE?>//@@>/B01BB1BFCBGF11BEC0>1B000///00BF1F>G0/BFGF01?00<CFBD//><C1FF2211<11/A//<FDD1<1.<<<F.<=G000</.DDF000<<.CAC00;CGBF0000<C0;:9AEFG/;--;A...//9;A@--9;AF/A-?=-:--99FBF---;A
@M05620:37:000000000-D9766:1:1101:4588:14676 1:N:0:85
GAGGCTGCTTTGGAAGAAACTCATAGATTACTGCAACAGTTCCCCCTGGACCTGGAAAAGTTTCTTGCCTGGCTTACAGAAGCTGAAACAACTGCCAATGTCCTACAGGATGCTACCCGTAAGGAAAGGCTCCTAGAAGACTCCAAGGGAGTAAAAGAGCTGATGAAACCATGGCAAGTAAGTCAGGCATTTCCGCTTTAGCACTCTTGTGGATCCAATTGAACAATTCTCAGCATTTGTACTTGTAACTG
+
BBBBBBFBFFFFGGGGGGGGGGHHHHHHGHHHHHHHGHHHHHHHHGGGHFHHHHHHHHHHHHGHHHHHHHHHHHHHHHHHHHHGHHHHHHHHHHHHHHHHHHHHHHHHHHHHHHHHHHGGFFAGGHHCGHGHGHHHHF3EFHHHHFBFGHGGGHHHFGHHHHHHGHHHF0GHHHHHHGGFHHHHHHHHHHHHHHGGFGGGFHHHHHHHHHHDFHHHHHHHHHHHHHHHHGFBFGGGGGGGGGGGGGGGGGF
@M05620:37:000000000-D9766:1:1101:9870:14678 1:N:0:85
GAGGCTGCTTTGGAAGAAACTGACAAGCCAGGGACAAAAGATCGGAAGCGCACACGTCTGAACTCCAGTCACTAATGCGCATCCCGTATGCCGTCTTCTGCTTGAAAAAAAAAACAATACAGAGTACAACAATATGAGACACGGGGAAGAGAGAAGATTTGGACAAACACAGCCCTCACTGGGGAGGGCTCTAACAAATTACGGCGTGAGGAGGCGCTTTTGCTCACCCACGTACCCCAGTCTGGTCTCTC
+
>>1AA1B11D3B1GDF1FGGBGD1D10FFAEGFFGFFFEG01BA//ABA/EG/EG/0FFFBFG1BBFB2BB1FD1DBDEEE/>0B?/>EEHFC?/B?BBFFHFF0BG10<<<///?/11111101<1111//?11111110>>A-<-.<../<.///0:0:0//;.;.:;...../...0;/.-.---.;./0//;9-////-;----9A?/-;-9---;9/////;;;9A-----;---9/99///9/::
@M05620:37:000000000-D9766:1:1101:27648:14680 1:N:0:85
GAGGCTGCTTTGGAAGAAACTCATAGATTACTGCAACAGTTCCCCCTGGACCTGGAAAAGTTTCTTGCCTGGCTTACAGAAGCTGAAACAACTGCCAATGTCCTACAGGATGCTACCCGTAAGGAAAGGCTCCTAGAAGACTCCAAGGGAGTAAAAGATCTGATGAAACAATGGCAAGTAAGTCAGGCATTTCCGCTCTAGCACTCTTGTGGATCCAATTGAACAATTCTCAGCATTTGTACTTGTAACTG
+
BABBB?CAFFDFFFGGFGGFGGFHGHFHHGHHHHHFGGG5FGHHHGGFHFHHHHHGGHHGBGHHHHHHHHHHHHHHHHHFHHHFGFHHHGHGFHHHHHHHH4@FHFBF3E33BGFH2B?///?CGFF00?30?FGGEGHFH3B?2?G/B/<?FHFHFE2@2222@@@<??/11?<01/?11=11110<.F1=1>.<C-.==D<GGC<GG=0CG0<G00:0;GGH0:<CCH0;0/CFFGE00B0;0;099;B
@M05620:37:000000000-D9766:1:1101:7370:14710 1:N:0:85
GAGGCTGCTTTGGAAGAAACTCATAGATTACTGCAACAGTTCCCCCTGGACCTGGAAAAGTTTCTTGCCTGGCTTACAGAAGCTGAAACAACTGCCAATGTCCTACAGGATGCTACCCGTAAGGAAAGGCTCCTAGAAGACTCCAAGGGAGTAAAAGAGCTGATGAAACAATGGCAAGTAAGTCAGGCATTTCCGCTTTAGCACTCTTGTGGATCCAATTGAACAATTCTCAGCATTTGTACTTGTAACTG
+
AAABBAFBFFFFGGGGCFGFD4D5EGHF6GHHFHHHHHHHBHHHHGGGGFHHGFHHHHFGGHGHFFGHHHHHHHGHHHGFHHHHFGFFHFHHGHHHHHHHHHHHHHHHFFCGHHHEHHGGGGAHHHH0FA3BFHHHHHB3FGFHHHFCDEGGHHHHFFHHHHFHFGHB10FGHHHGH/<F1GGGGHHHEHFHHHGG?EGGGHGHHHHHHHHGHGHHHGHHHHHHHHHHHG0B;BFFGGGGGGGGGGGGGGG
@M05620:37:000000000-D9766:1:1101:15430:14716 1:N:0:85
GAGGCTGCTTTGGAAGAAACTCATAGATTACTGCAACAGTTCCCCCTGGACCTGGAAAAGTTTCTTGCCTGGCTTACAGAAGCTGAAACAACTGCCAATGTCCTCAAGGATGCTACCCGTAAGGCAAGGCTCCTAGCAGACTCACAGGGAGTAAAAGAGCTGCTGAAACCATGGCAAGTAAGTCAGGCATTTCCGCTTTAGCACTCTTGTGGATCCAATTGAACAATTCTCAGCATTTGTACTTGTAACTG
+
B@ABBA?ACFFF4GGGGGGBEEGFHHHFDHFHHGHHBGHGFHGDHGCFEBFBFEGGFGHFGFEHHFHGHHFHHGFEHGHHEHHHFGHEHCGHFFEFGHHF4B@G33BGBGFCBG43B?1EE/B3300???C0F33B3B330B111B1?FFFDBG2@1/<0F11<<GHHD0?<10??GC1=1=<1=100.>1FB<C<..<000000<D00;0.00:CH0;C0000C/;0B0B90/0;BC0;0;CBFF00;C9
@M05620:37:000000000-D9766:1:1101:2642:14775 1:N:0:85
GAGGCTGCTTTGGAAGAAACTCATAGATTACTGCAACAGTTCCCCCTGGACCTGGACAAGTTTCTTGCCTGGCTTACAGAAGCTGAAACAACTGCCAATGTCCTACAGGATTCTACCCGTAAGGAAAGGCTCCTAGAAGACTACAAGGGAGTAAAAGAGCTGATGAAACAATGGCAAGTAAGTCAGGCATTTCCGCTTTAGCACTCTTGTGGATCCAATTGAACAATTCTCAGCATTTGTACTTTTAACTG
+
33>A>AFBCFBFFBFGGGGGGGHHGFHGHHHHGFFFFHGHHHHBGGFFEFHGHHEHBA1AGGHHHHHFGB3BBGHFGBBDGHFGHEBGBCBGHHHHHFHHHHHHFGH33BB33BBGBFEEEEHGHHH0B?BF?FDHFFHG3B2B2?BF?CCGFDDB2?2@FGHG2>>BFGGFGCGCC?1?FHF1<>CHEH<F11.>..<00==D<CDGFDCDF:CGFHGHGFCGGHCGBHHB9CFFFGG99BFF000CFFF
@M05620:37:000000000-D9766:1:1101:21830:14783 1:N:0:85
GCGGCTGCTTTGGAAGAAACTCATAGATTACTGCCACAGTTCCCCCTGGACCTGGAAACGTTTCTTGCCTGGCTTACAGAAGCTGAAACAACTGCCAATGTCCTCCAGGATGCTACCCGTAAGGACAGGCTCCTAGACGACTCCAAGGGAGTAAACGAGCTGATGAAACAATGGCAAGTAAGTCAGGCATTTCCGCTTTAGCACTCTTGTGGATCCAATTGAACAATTCTCAGCATTTGTACTTGTAACTG
+
>1>AA1>AFF@B1BF1A1BBBF1A3DDGH1BGGH01B0BBDFHHHGAF/0FBFGACG10B0BFGDFFGHHHHHEF1FGHFGGH1@@EGG>FE@CGGB1GGHHHH1BGFHHHHHH2GHHGG//BGD0BFFGHHGH1G11</>CGH11@FGHCG0?11?/CCGC1>GHH1GGHHHHHHHGH0=GHHHHHH.<GHGHGGGGGBHHHHHHHHHFFCGGGGFFGGGG0FC/CBFGGGGGGGGGGGEGGGGGFGFFF
@M05620:37:000000000-D9766:1:1101:6959:14830 1:N:0:85
GAGGCTGCTTTGGAAGAAACTCATAGATTACTGCAACAGTTCCCCCTGGACCTGGAAAAGTTTCTTGCCTGGCTTACAGAAGCTGAAACAACTGCCAATGTCCTACAGGATGCTACCCGTAAGGAAAGGCTCCTAGAAGACTCCAAGGGAGTAAAAGAGCTGATGAAACAATGGCAAGTAAGTCAGGCATTTCCGCTTTAGCACTCTTGTGGATCCAATTGAACAATTCTCAGCATTTGTACTTGTAACTG
+
AABAABFBFFFFGBGGGGGGGGHHHHGHHHHGFGHGHHHHHHHHHGGGHHHHHHHCGHHHGHHHHHHHHGHHHGHHHHHHFHHHHHHGHHHHHHHHHHHHHHHHHHHHGHHHHHHHHHGGGGHHHHHHHHHHGHGHHHGBGHHHHHHGGAEGH1GHHGHHHHHHHGGFHFFHHHHHHGHHHHHHHHHHHHHHHHGGGGGBHHHHHHHHHHHGHHHHHHHHHHHHHHHHHHGGGGGGGGGGGGGGGGGGGGF
@M05620:37:000000000-D9766:1:1101:24021:14881 1:N:0:85
AGTGCCAGCTCTCAATCGCACAGGGGACCCAGGGCCTGGCCCCTCCATCCAGAAAACCTATGACCTCACCCGCTACCTGGAGCACCAACTCCGCAGCTTGGCTGGGACCTATGTAAGTATCAGGCGAAGAAATCTGGAGGTTGGGAGGGAGTACGGAGTTGGGAAACACAAGTCCTAACCGTGGAGGGTTCTGGTAAATGATGGGGTGAGAAGGGGCTCTTTGGCTCCCACAAGTCCCCCTGTCTGGCCTA
+
ABBCCFFFCFFFGGGGGFGGGGHHGGGGGGHHGGGGGGHHHHGHGGHHHHGH3GFHHGHFHHEHHHHHHHHGGGGGHHHHHHH1GHHHGHHHGGCFGHHHGHHGGGHHGHHHFD33??BHHH3BGG//</??F1FGH10/?0?DC..>-.=</0<..<<CHHG.;C//::.=CGHGGBFFG.;-.;;CCFFFGG0CFGF00;BFFFF-.F//;ADCD-;FFFF/;/BFABF..F/BFFFFFFFFFFF/A/:
@M05620:37:000000000-D9766:1:1101:11333:14971 1:N:0:85
GAGGCTGCTTTGGAAGAGCACACGTCTGAACTCCAGTCACTAATGCGCATCTCGTATGCCGTCTTCTGCTTGAAAAAAAAAACAACCGCAAGAATATACCCATTTTATTGGCCCGCTACCTCTTCTGGTTGCCGCCTCCCTCCTTCCTGGCCTCCCGTCTCTTCTCCCTTTCTCACTGGTTCTCTCTTCTGCCGTTTTCCGGATGACTCTCTTCTCTGACCTAATTCTCCTTTGGAACTCTTCCGTTTCTC
+
ABBABBFBFFFFGAFGFGGGGGHGHHHFA5GHHHHHDF3DFGHDDFEE2AAGGFFAFFHAABABAGFDFGGGHH5GHGG@>>1??/EE?///233?B4BBC323?B33D3222//<B</FBFF1<F1?F1/?1CCG..CAGHDHGHGF0<<.FHHF....;:0:;CGGFHFGHHFGGFFBBF0C0CFF0B09C-9E/C;;.-..-/99BFF99BFFF///BF///9/;/;F//////9;/////./;//B9
@M05620:37:000000000-D9766:1:1101:24894:14980 1:N:0:85
GAGGCTGCTTTGGAAGAAACTCATAGATTACTGCAACAGTTCCCCCTGGACCTGGAAAAGTTTCTTGCCTGGCTTACAGAAGCTGAAACAACTGCCAATGTCCTACAGGATGCTACCCGTAAGGAAAGGCTCCTAGAAGACTCCAAGGGAGTAAAAGAGCTGATGAAACAATGGCAAGTAAGTCAGGCATTTCCGCTTTAGCACTCTTGTGGATCCAATTGAACAATTCTCAGCATTTGTACTTGTAACTG
+
CCCCCCFBFFFFGFGGGGGGGGHHHHHHHHHHHHGHFHHHHHHHHGGFHHHHHHHHHFHHGHHHHHHHHHHHHHHGHHGHHHHHHFFHHHFHHHHHHHHHHHHHHHHFGHHHHHHHHHGEGGHHHFHFGGHHGHHHHHHHHGHHBHHGGHGGHHHHHGHGHFGHHHGGHHHHHHHHHGHHHHGGFGFHGHHHFHGGCEGHGHHHGHHHHFGGHFGHHHHHHHHHHHHFHGGFFGGGGGGFFGGGGFGGGGG
@M05620:37:000000000-D9766:1:1101:19400:15005 1:N:0:85
GAGGCTGCTTTGGAAGAAACTCATAGATTACTGCAACAGTTCCCCCTGGACCTGGAAAAGTTTCTTGCCTGGCTTACAGAAGCTGAAACAACTGCCAATGTCCTACAGGATGCTACCCGTAAGGAAAGGCTCCTAGAAGACTCCAAGGGAGTAAAAGAGCTGATGAAACAATGGCAAGTAAGTCAGGCATTTCCGCTTTAGCACTCTTGTGGATCCAATTGAACAATTCTCAGCATTTGTACTTGTAACTG
+
CCCCCCFCFFFFGGGGGGGGGGGHHHFHHHHHHHHHHGHHHHGHHGGGHHHHHHHGGHHHFGHHHHHHHHHHHHHHHHHHHHHHHHHHHHHHHHHHGHHHHHHHHHGFFHGHEFHFHHE/>EFBGHHFGHHHGGFFGHHGFGHFFHH?CGDFGDDHDFGGGHHHHGGHHHHHFF0FFFDGGBHG<<FGHHHHHGGD<E.<0DDG</DDD00AG0GHHHHHHHHHGHCHGH00CFGGGGG0FGGGFCFGFFB
@M05620:37:000000000-D9766:1:1101:8688:15034 1:N:0:85
AGTGCCAGCTCTCAATCGCACAGGGGACCCAGGGCCTGGCCCCTCCATCCAGAAAACCTATGACCTCACCCGCTACCTGGAGCACCAACTCCGCAGCTTGGCTGGGACCTATGTGAGTATCCAGCGTAGGAATCTGGGAGTTGGGGAGGAGTGAGGAGTTGGGGAAAGACAGTCCTAACCGTGGAGGGTTCTGGTAAATGATGGGGTGAGGAGGGGCTCTTTGGCTCCCACCAGTCCCCCTGTCTGGTCTA
+
A?>>AFFFAFFFGGGGFGGAE?HAFGDEEDHH2EEACFHFGHEFGGHHHAGHFGFBGFFFFHFHHFHHHFFE?/FGHHGH2BGHHHH1EFHFEA?E@?FGGHHGGGGHGHFFHHFHHFDGHFFHHG?ECGHHHHFFHFFFGGDHGGF@DDAFGGGHFGGCGFCCEDCCCHHFHHHHFHHHGAFGGGGG9CGGGG;FBBFFFFEFEG9@.AFFFFB?BBEFFFFFFFF?AFFFFFFFFFFFBFFFFFFFFFB
@M05620:37:000000000-D9766:1:1101:16228:15049 1:N:0:85
GAGGCTGCTTTGGAAGAAACTCATAGATTACTGCAACAGTTCCCCCTGGACCTGGAAAAGTTTCTTGCCTGGCTTACAGAAGCTGAAACAACTGCCAATGTCCTACAGGATGCTACCCGTAAGGAAAGGCTCCTAGAAGACTCCAAGGGAGTAAAAGAGCTGATGAAACAATGGCAAGTAAGTCAGGCATTTCCGCTTTAGCACTCTTGTGGATCCAATTGAACAATTCTCAGCATTTGTACTTGTAACTG
+
CCCABCFBFFFFGFFGGGGGGGHHHHFHHHHHHHGHHHHHHHHHHGGGHHHHHHGGFHHHBGHHHHHHHHHHHHHGHHHHGHHHHGHHHHHHHHHHHHHHHHHHHHHHHHHHGH4FGHGEEGHFHGHG?FHHGHHGFHHHHFHHHHHGDHGGHHHHHFHHHBGHHGHHHHHHHHHHHGHHHGHHHEFGHHHHHGGGGGGHFHFGCHHHHGHGGEGHHHHHHHHHGHHHFHFFFGGGGGGGGGGGGGGGGGG
@M05620:37:000000000-D9766:1:1101:9773:15090 1:N:0:85
GAGGCTGCTTTGGAAGAAACTCATAGATTACTGCAACAGTTCCCCCTGGACCTGGAAAAGTTTCTTGCCTGGCTTACAGAAGCTGAAACAACTGCCAATGTCCTACAGGATGCTACCCGTAAGGAAAGGCTCCTAGAAGACTCCAAGGGAGTAAAAGAGCTGATGAAACAATGGCAAGTAAGTCAGGCATTTCCGCTTTAGCACTCTTGTGGATCCAATTGAACAATTCTCAGCATTTGTACTTGTAACTG
+
BABBBB?AFFFFGGGGGFGCGCHHHHGHFFHHHHHHFGHHHHHHHG?GHFHHHFHHHHGGGHHHHHHHHHHHHHFGHHHHHHHHGHHGHHHHFCHHHHHHHHHHHHHHHHFHHHFFGHGGEFAHHHHFHHFFFHHHFEB3GHGFFFBFGHGGEFHFFGHHHHHHGHHGF0FGHHHHHGHHFHHGHHHGHHHHHHGD?AGFGHHHHHHHBGH?BFFFHGHHGHHHHHHHHHGGGGGGGGGGGGGGGGGGGGF
@M05620:37:000000000-D9766:1:1101:17053:15147 1:N:0:85
AGTGCCAGCTCTCAATCGCACAGGGGACCCAGGGCCTGGCCCCTCCATCCAGAAAACCTATGACCTCACCCGCTACCTGGAGCACCAACTCCGCAGCTTGGCTGGGACCTATGTGAGTATCCAGCGTAGGAATCTGGGAGTTGGGGAGGAGTGAGGAGTTGGGGAAAGACAGTCCTAACCGTGGAGGGTTCTGGTAAATGATGGGGTGAGGAGGGGCTCTTTGGCTCCCACCAGTCCCCCTGTCTGGTCTA
+
BBBBBFF@AFFFGGGGGGGGGGHHGGGGGGHHG2EFFFHHHHGHGGHHHHHHHHHHHGHHHHHHHHHHHHAFGEGGHGHHHHHHHHHHGHHHGGGEGHHHGHCFEFHHGHHHHH3GHGHHHHHHHGEGGGHHHHHHHHHGAGHHGGGGGGGHHHHHHGHHHBCGGGHHHHHHHHHHHGHHGGGGGGGGDGGGGGGGGGGGGFG0EGFFFFFFFFADFFFFFFFFFFFFFFFFFFFFFFFFFFFFFFFFFFF
@M05620:37:000000000-D9766:1:1101:2783:15284 1:N:0:85
GAGGCTGCTTTGGAAGAAACTCATAGATTACTGCAACAGTTCCCCCTGGACCTGGACAAGTTTCTTGCCTGGCTTACAGAAGCTGAAACAACTGCCAATGTCCTACATGATGCTACCCGTAAGGAAAAGCTCCTAGAAGACTCCAAGGGAGTAAAAGATCTGATGAAACAATGGCAAGTAAGTCAGGCATTTCCGCTTTAGCACTCTTGTGGATCCAATTGAACAATTCTCAGCATTTGTACTTTTAACTG
+
333AAAFBFFFFFFGGGFGGGGDHFFGFGHHHHGFGFGHHHHHGHFEF2AFFGFEHBA1FGGHHHHFFGE3BGHGFHBBFGHFCGFFHHHGHHHHHHHHHHHHGGHH4BBF4@BBGBFEEGGHHHHG0BBBFFFGHGFHGBG3BBBFFEHGGFHFE@F1@FHHF1@FBGHHHHGHFG?1?FHGG?FFHHH>>1=.>><<<0=DG<CGDFDCDF:CGHHGHFB0CHHGHGHHG;CFFGGG;0CFF090CFGC
@M05620:37:000000000-D9766:1:1101:29536:15302 1:N:0:85
GAGGCTGCTTTGGAAGCCACTCATAGATTCCTGCACCAGTTCCCCCTGGCCCTGGAAAAGTTTCTTGCCTGGCTTAAAGAAGCTGAAACAACTGCCAATGTCCTCCAGGCTGCACCCCGAAGGGACCGGAGCCTCGCCAACTACCCGGGAGTCACAGCGCACCTGAAAAAATGGCAAGTACGTCAGGCCTTGACGCTTTAGCACTCGTGAGGATCCAATTAACCACTTCTAAGCATTTGAACTTGTAACTG
+
>11>11B>B1BB11BAA11B1BAB3A1DFBAAABB1B0BBA2AFGE?//0B/BC/CCB0BADDDBBAFF11FCHFF1ADBFCF1@B@G10/B@>@B11B1B2B21BB1B/B>A0BB?E////??/?/////</00?////<<11?0//--<.0<111<-<---///C00:@F00/::C00;9CA../CE;//0:.9...0;CFF0;-:;/--//9-9//9//;//;/;9;;////99/9//;9/9//::B/
@M05620:37:000000000-D9766:1:1101:29563:15304 1:N:0:85
GAGGCTGCTTTGGAAGAAACTCATAGATTACTGCAACAGTTCCCCCTGGACCTGGACAAGTTTCTTGCCTGGCTTACAGAAGCTGAAACAACTCCCAATGTCCTACAGGCTGCAACCCTAGGGGCCTAGATCATCGCAAGCTACAAAGACGTCCCAGGGAAGAAGAACAAATAACACGTACATCCGGCCTTTACGCTTTCGTACTCTTGAGGCTAACATTGCCCACTACTCCGACTTTTAACTTGCAACTG
+
A3AAA4BABF@FFGFFFFBFGGHHFGHFGHFGHFHHBGHFHGFDGGEAAFBEEBGF2B11DFAFFHF5BAFGHHFHHEHFHHHFGHHHHHEGH3B??BBB4@BF4BF33FEGE3BB1?0003/?///3BB4B34??<?///?1BB11000/?///1@///0/?0?<0<0>0>11111.<0<.0=/<<--<CG0;..:;E:..:.:0=;000/.;;9FFBG000;;.;;/;F/C?BBF///9:FFB/:;BF:
@M05620:37:000000000-D9766:1:1101:8528:15373 1:N:0:85
GAGGCTGCTTTGGAAGAAACTCATAGATTACTGCAACAGTTCCCCCTGGACCTGGAAAAGTTTCTTGCCTGGCTTACAGAAGCTGAAACAACTGCCAATGTCCTACAGGATGCTACCCGTAAGGAAAGGCTCCTAGAAGACTCCAAGGGAGTAAAAGAGCTGATGAAACAATGGCAAGTAAGTCAGGCATTTCCGCTTTAGCACTCTTGTGGATCCAATTGAACAATTCTCAGCATTTGTACTTGTAACTG
+
@ABABBFCFFFFGGGGGGGGGGGHGHFHHHHHHHHHFHHHHHGHHGGGHHHHHHHGHHHHGGHHHHHHHHHHHHHHHHHHGHHGHHHHHHHHHHHHHHHHHHHHHHHHHHHHHHHHHHGGGGHHHHHHHHHHGHHHHHHHHHHHHHHGGHGGHHHHHGHHHHHHHHHHHHHHHHHHHGGHHHHHHHHHHHHHHHGGGGGHHHHHHHHHHFHGHGHHHHHHHHHHHHHHHHGGGGGGGGGGGGGGGGGGGGG
@M05620:37:000000000-D9766:1:1101:9962:15381 1:N:0:85
GAGGCTGCTTTGGAAGAAACTCATAGATTACTGCAACAGTTCCCCCTGGACCTGGAAAAGTTTCTTGCCTGGCTTACAGAAGCTGAAACAACTGCCAATGTCCTACAGGATGCTACCCGTAAGGAAAGGCTCCTAGAAGACTCCAAGGGAGTAAAAGAGCTGATGAAACAATGGCAAGTAAGTCAGGCATTTCCGCTTTAGCACTCTTGTGGATCCAATTGAACAATTCTCAGCATTTGTACTTGTAACTG
+
BBCCCCFCFFFFGGGGGGGGGGHHGHFHHHHGHHHGFHHHHHHHHGGGHHHHHHHGHHGHGHHHHHHHHHHHHHHHHHHGHHHHHHFFHHHH333BGH3FGHHHHHHHHHHHHHHHHHGFGGHHHHHHHHHHGHHGHFHHFHHHHHHGGHGGFGHHHGHHHHHHHHHHHGHHHHHHHGHHHHHHHGHHHHHHHHGGGGGHHHHHHHHHHHHGHHHHHHHHHHHHHHHHHHGGHGGGGGGGGGGGGGGGGGF
@M05620:37:000000000-D9766:1:1101:22228:15421 1:N:0:85
GAGGCTGCTTTGGAAGAACCTCATAGATTACTGCAACAGTTCCCCCTGGACCTGGAAAAGTTTCTTGCCTGGCTTACAGAAGCTGAAACACCTGCCAATGTCCTACAGGATGCTACCCGTAAGGAAAGGCTCCTAGAAGACTCCAAGGGAGTAAAAGAGCTGATGAAACAATGGCAAGTAAGTCAGGCATTTCCGCTTTAGCACTCTTGTGGATCCAATTGAACAATTCTCAGCATTTGTACTTGTAACTG
+
BBBBBBFAFFFFGGGGGG4AGGGHHHHGHHHHHFHHHHHHHHHHHGGAGHHHGHHHHHHFHHHHHHHHHHHHHHHHHHHHHHHHHHGHHH1EGHHHGHHHHGFHHHHHFHHHHHGHHFFGGGHHHHGHAGFHGHFHHDHHHHHHGFHGGGGGHHHHHGHGGHHHHGHHHHHHHHHHHGHGHHHHHHHHHHHHHHGFFGGHGHHHH<=DGCHGHGGFGFHHHHHHECG0;0FFGGGGGGGGFGGGGFGGGGG
@M05620:37:000000000-D9766:1:1101:4635:15425 1:N:0:85
GAGGCTGCTTTGGAAGAAACTCATAGATTACTGCAACAGTTCCCCCTGGACCTGGAAAAGTTTCTTGCCTGGCTTACAGAAGCTGAAACAACTGCCAATGTCCTACAGGATGCTACCCGTAAGGAAAGGCTCCTAGAAGACTCCAAGGGAGTAAAAGAGCTGATGAAACAATGGCAAGTAAGTCAGGCATTTCCGCTTTAGCACTCTTGTGGATCCAATTGAACAATTCTCAGCATTTGTACTTGTAACTG
+
ABBBB?FBFFFFGFGGFFGGGGHHGGFGFHHGGHHGFGHHHHFHHGGGEEHHHHHGGHHHGFHHHHHHHHHHHFHFHHHHFFHGHHHHHHHHHHHHHHHHHHHHHHHGGHHHHHHHHHGGGGHHHHHHHHHGGHHHFFHHHHHHHFHGGHGGFHHHFGHHHHHHHHHHH0FHHHHHHGFBHHHHHHHHGHHHGHGGGGGHHHHHHHHHHHFGHGGHHHHHHGHHHGHHHHGGGGGGGGGGGGGGGGGGGFF
@M05620:37:000000000-D9766:1:1101:1909:15436 1:N:0:85
GAGGCTGCTTTGGAAGAAACTCATAGATTACTGCAGCAGTTCCCCCTGGACCTGGAAAAGTTTCTTGCCTGGCTTACAGAAGCTGAAACAACTGCCAATGTCCTACAGGATGCTACCCGTAAGGAAAAGCTCCTAGAAGACTCCAAGGGAGTAAAAGAGCTGATGAAAACATGGCAAGTAAGTCAGGCATTTCCGCTTTAGCACTCTTGTGGATCCAATTGAACAATTCTCAGCATTTGTACTTGTAACTG
+
AAAAAAFAFFFFGFGGF1BFAGHGDG13DGGHAGG1BFHHHDHHHGCGHBGEGHGFFFGHFHHHHFHHHHFHAGFHHHGHHHHGHHHHHHHHHHHHHHHHHFGFGGH@0B@BGGF1GHEE?EAFGE00>FFHHHGHHH1BBGHFHF1<?/<CFHHH1?<FG1@<G2DG1<F1?FGHG/?FGGGHG1CFF1>GFHAE.<CD0DFHEGHHHGHGHGHHGHHHGHHHHH0=CHFB0999FGGFBCGG90000CC
@M05620:37:000000000-D9766:1:1101:18947:15576 1:N:0:85
GAGGCTGCTTTGGAAGAAACTCATAGATTACTGCCACAGTTCCCCCTGGACCTGGAAACGTTTCTTGCCTGGCTTACAGAAGCTGAAACAACTGCCAATGTCCTACAGGATGCTACCCGTAAGGACAGGCTCCTCGACGACTCCAAGGGAGTAAAAGAGCTGATGAAACAATGGCAAGTAAGTCAGGCCTTTCCGCTTTAGCACTCTTGTGGATCCAATTGAACAATTCTCAGCATTTGTACTTGTAACTG
+
33ABBAFAFFDDGGBFFEGGGGFHHGHHHDFGHH4BFFBBGHHHHGEGHGGFGHEFF33BBFGHDGGGHHHGHFF3BGHH3GGBFFEGGGHHHHHHGGHHHHHHBGGHHGHHHHFHHHGG?EHHH0BFFGHHGH2E//>/>EGH22@FGHGG0?11?/FGHH1?GHH1FGGHGHHHHGHHFHHHHHHG.CGHHHGGGGGFHHHHHHHHHGHGFGGGG0BFGBFGFBFBFGGGGGGGGGGGBFGGGGFFGGF
@M05620:37:000000000-D9766:1:1101:18946:15599 1:N:0:85
GAGGCTGCTTTGGACGAAACTCATAGATTACTGCAACAGTTCACCCTGGACCTGGAAAAGTTTCTTGCCTGGCTTACAGAAGCTGAAACAACTGCCAATGTCCTACAGTATGCTACCCGCAAGGAAAGTCTCCTAGAAGACCCCAAGTGAGTAAAAGAGCTTATGAAACAATGGCAAGTAAGTCAGGCATTTCCGCTTTAGCACTCTTGTGGATCCAATTGAACAATTCTCAGCATTTGTACTTGTAACTG
+
AAAA>ACAFFBDFB422E2AFCFDGHFGG5BFDG33FG2DGD5DFGBBF2BBBFFBB323BDGFGGGBAGDFBBF3B5BDF33BGB3EBFBBEGFHFHHEGBFGBG@B4BB@BFBB1BE//>E/??B04BBBGGF4BDGH00?/?AG1121@2@FD1<@@<1??1FF?10<1?C001.1<><=<B10><11><D<<CD.=0=0<0<=GH:0CG:CG0GG0:0CG:GG;=F00;;FFFGF00;;C;;9;09=
@M05620:37:000000000-D9766:1:1101:13059:15672 1:N:0:85
GAGGCTGCTTTGGAAGAAACTCATAGATTACTGCAACAGTTCCCCCTGGACCTGGAAAAGTTTCTTGCCTGGCTTACAGAAGCTGAAACAACTGCCAATGTCCTACAGGATGCTACCCGTAAGGACAGGCTCCTAGCAGACTACAAGGGAGTCAAAGAGATGATGAAACAATGGCAAGTAAGTCAGGCATTTACGCTTTAGCACTCTTGTGGATAACATTGAACAATACTCAGCATTTGTACTTGTAACTG
+
BBBBBAFBFFFFFGGGGGGGGGHHHHHFFHHHHHHFFHGFGHHHHGGGHHHHHHHHHHHHHHHHHHHHHHHHHHHGHFHHHHHHHHHHHHHHHHHHHHHHGB4B4F@3?13BB@FBBFEE//?B302/?FA0/33B3B3E?C2B2BB//??B22@@222222F2FD11?GEHF1?0FC1?11>1==00<FGH11.<.<CBD000</=0<0::00:00;:GC00;;::0/<:BF/0BF009;FFB00CFF00
@M05620:37:000000000-D9766:1:1101:16540:15674 1:N:0:85
GAGGCTGCTTTGGAAGAAACTCATAGATTACTGCAACAGTTCCCCCTGGACCTGGAAAAGTTTCTTGCCTGACTTACAGAAGCTGAAACAACTGCCAATGTCCTACAGGATGCTACCCGTAAGGAAAGGCTCCTAGAAGACTCCAAGGGAGTAAAAGAGCTGATGAAACAATGGCAAGTAAGTCAGGCATTTCCGCTTTAGCACTCTTGTGGATCCAATTGAACAATTCTCAGCATTTGTACTTGTAACTG
+
BBBCCCFCFFFFGGGGGGGGGGFHGHHHHHHHHHHHHHHHHHHHHGGGHHHHHHGGHHHHFGHHHHHHHHHHHHHHHHHHHHHGHHHHHHHHHHHHHHHHHHHHHHHHHHHHHHHHHHGGGGHHHHHHHHHHGHGHHFHHHHHHGGHGGHGGHHHFHGHHHHBGHHHHHHHHHHHHHGHHHHHHHHHHHHHHHHGGGGGHGHHHHHHHHHHGHHHHHGHHHHHHHHHHHHHHGGGGGGGGGGGGGGGGGGG
@M05620:37:000000000-D9766:1:1101:6618:15689 1:N:0:85
GAGGCTGCTTTGGAAGAAACTCATAGATTACTGCAACAGTTCCCCCTGGACCTGGAAAAGTTTCTTGCCTGGCTTACAGAAGCTGACCCAACTGCCAATGTCCTACAGGATGCTACCCGTAAGGAAAGGCTCCTAGAAGACTCCAAGGGAGTAAAAGAGCTGATGAAACAATGGCAAGTAAGTCAGGCATTTCCGCTTTAGCACTCTTGTGGATCCAATTGAACAATTCTCAGCATTTGTACTTGTAACTG
+
AAB3AAFBFFFFGBGGGGGGGGHHHHEHHGHHDGHFGHHHHHHHHGGGHHHHHHHAFHHHFGHHHGGHHHHAFBFGHHHHAEGHHH23BFHEHHHHGHHHHHHHHHHHHHHHHHHHHHGEFGHHHHHHHHHHGHHHHHFGHHHHHEHGG/CEH2FGHGHHHHHHHBGFH</GHHHHHGHHGHHHBGHHGHH1GHGGGGGBGHHHHHHHHHHGHHHHHHHHHHHHHHHHGGGGGGGGGGGGGGGGGGGGGGG
@M05620:37:000000000-D9766:1:1101:6586:15711 1:N:0:85
GAGGCTGCTTTGGAAGAAACTCATAGATTACTGCAACAGTTCCCCCTGGACCTGGCAGTGGTTTCAGCCTGTGTAACACACGCTGGAAACATTTCCCATAACCTAAAGGATGTAAAAGGCACCAAAAGGCTAAAAGAGCTGACGAAACAATGGCAAGAGCTTCAGCCACCTTCGCACGAGAATCCTTGAGTACCGAATTCAAACACTTTTAGCTCCAATTGTACAATTCTACAAATTTGTAATTGTAAATG
+
BBBBBBFBFFFFGFGGFGGGGGHHHHGHHGHG5GHFHHHHHHHHHGGGHGHHHHHGHD33BHG15DDF3B1F3A5D5A3B1>E1101@3333B4BF3@B33333BB@F3233344443//0B/0?/?B//B?33BFF222222/?<//2?222@FGG0001111?1??C0011>C<-<.-..00<0=000=00;.:-;C00;0:..=0000;0009//;000000;000009090009;0000000;00=0
@M05620:37:000000000-D9766:1:1101:22409:15774 1:N:0:85
GAGGCTGCTTTGGAAGAACCTCATAGATTACTGCAACAGTTCCCCCTGGACCTGGAAAAGTTTCTTGCCTTGCTTAAAGAAGCTGAAACACCTGCCAATGTCCTACAGGATGCTACCCGTAAGGAAAGGCTCCTAGAAGACTCCAAGGGAGTAAAAGAGCTGATGAAACAATGGCAAGTAAGTCAGGCATTTCCGCTTTAGCACTCTTGTGGATCCAATTGAACAATTCTCAGCATTTGTACTTGTAACTG
+
BABBABFBFDFDGCBFGG4AGGFHHFHGFGHHHHCGFFFHHFGHCEE2AFFGHGFHA3CBFFHFHHHFFH5BFHHBADDGHHFHHEBGBF1BGHHHHHHHHGBFHHHFFGHHHHBBFBE/EEHHFHHEBFHHGGDFGHHHFDFH?GHECFGGHEFF@C@<GHHHHFBFHFEFDFGFFGDFGHGGFBGHE<FGFFDC.<C=0DHD<<=DD<CAH<0;CGHHFHHHFHH00;09CFGFGGGFFFFGCCFFCCF
@M05620:37:000000000-D9766:1:1101:10451:15861 1:N:0:85
GAGGCTGCTTTGGAAGAAACTCATAGATTACTGCAACAGTTCCCCCTGGACCTGGAAAAGTTTCTTGCCTGGCTTACAGAAGCTGAAACAACTGCCAATGTCCTACAGGATGCTACCCGTAAGGAAAGGCTCCTAGAAGACTCCAAGGGAGTAAAAGAGCTGATGAAACAATGGCAAGTAAGTCAGGCATTTCCGCTTTAGCACTCTTGTGGATCCAATTGAACAATTCTCAGCATTTGTACTTGTAACTG
+
AA?AA1FAFFFFCGGF1EFGFGFHHGGDE1FHHGDDCCFFEGFEHGEFEFHHHFGHGBFGHHHHAHFHHHFHHHGGHFHFHHHGFDGHHFGHFFHHFFHHGHGHHHGFFCGHHHFHGHEFGGHHHHFFHHGHGHHHHFFHHHFGFHHGGHGGHHHHHFHFDGDGHHHHHGHHHFHGHG?GFHGHGHHGFHGHFFCG?CFFFBFFBGGGFGGCFCCFGCHHHFFGFGHGHCGGGGGFFGFFGGFFFGGFFGB
@M05620:37:000000000-D9766:1:1101:7369:15919 1:N:0:85
GAGTCTGCTTTGGCAGAAACTCATAGATTACTTCAACAGTTCCCCCTGGACCTGGAAATGTTTCTTGCCTGGCTTACAGACGCTGACCCAACTGCCAATGTCCTACAGGATGCTACCCGTAAGGAAAGGCTCCTAGAAGACTCCAAGGGCGTACAAGAGCTGATGCAACCCTGGCAAGTAAGTCAGGCATTTCCGCTTTAGCACTCTTGTGGATCCAATTGAACAATTCTCAGCATTTGTACTTGTAACTG
+
>AA>>FFFFFFFG4FEAGGBBBFGH55DF5GH5DF5FFHHHHHHHGGGHEHHHHH2BGHGDFHHHDDGHHH1BBBFHH3DB0EEFGHGGGH1FGBGBGBFGHHHHHHHGHHHHHHHHHGEEGHFHHHHHHHHGHHGHH3?FHHHHH2?ACEEEEFHHHHHHHHHH111><.>FFCH1FGHFHHH0D<CGFHHHHGGGGG0GHHHHHHHGFHGFHGGGGGGGFGGGGGGGGGFGGFGGGGGGGGGGGGGGGG
@M05620:37:000000000-D9766:1:1101:7594:15973 1:N:0:85
GAGTCTGCTTTGGAAGAGCACACGTCTGCACTCCAGTCACTAATGCGCCTCTCGTATGCCGTCTTCTGCTTGAAAAAAAACAATAACCCAACTGCCAACGAGTTTCTTCCCCTGATACCTCTCCCCTAGCCCACTCCCAGTGTTCAAGACATCCCGTCCCTGCACCCCACCTAACTGATACATTCCCCCGTTATCCCCCTTAGGACTCCACTTTACCACTTACCACCCCTTGGAACTTTTACTTCCTCTCC
+
>>A>>DFFFFFFG4BGAGGBGCFAFGHF55FGGHHG5F3FGHHABFFEAAEGABB1BADBEBABFHFDFGH3FF5FHGGC1??33B@3CE113???FG/A///?34F44BB00/032?B11100B/B/010@/<000/01?111<111??<<?</.>...11.>10.-..<</</=00;0;00:0;0/.:..9;009..-9/009;B////00009000/9009/9.;9;../99///;/9;/;///;/;9
@M05620:37:000000000-D9766:1:1101:16120:16035 1:N:0:85
GAGGCTGCTTTGGAAGAAACTCATAGATTACTGCAACAGTTCCCCCTGGACCTGGAAAAGTTTCTTGCCTGGCTTACAGAAGCTGAAACAACTGCCAATGTCCTACAGGATGCTACCCGTAAGGAAAGGCTCCTAGAAGACTCCAAGGGAGTAAAAGAGCTGATGAAACAATGGCAAGTAAGTCAGGCATTTCCGCTTTAGCACTCTTGTGGATCCAATTGAACAATTCTCAGCATTTGTACTTGTAACTG
+
BCBCCAFBFFFFGGGGGCGGGGBGFGGHHGHHHHH4GFGGGHHHHGGGHGHHHHHHHHHHGHHHHHHHHHHHHHGGHHHHHHHFHFHGHHHHHHHHHHHHHHHHHHHHHHHHHHHHHHGFFGHHGHHHHHHHGHHHFFHGHHHHHFHGGHGGGHHGFGHHHHGHHHHHHHHHHHHHHGGHHHHHHHHGFHHHHHGGGGGHHEHHHHHHHHHGHHHHHGHHHHHHHHHFHHGGGFGFGGGGGGGGGGGGGGF
@M05620:37:000000000-D9766:1:1101:18076:16068 1:N:0:85
GAGGCTGCTTTGGAAGAAACTCATAAATTACTGCCACAGTTCCCCCTGGACCTGGAACAGTTTCTTGCCTGGCTTCCGGAAGCTGGTACAACTGCTTCCGGGTTGCTACCCGTAAGGAAAGGCTCCTAGAAGACTCCAAGGGAGTAAAAGAGCTGATGAAACAATGCCAGGTAAGTCAGGCATTTCCGCTTTAGCACTCTTGTGGATCCAATTGAACAATTCTCAGCATTTGTACTTGTAACTGACAAGCC
+
BBBBBBFBFFFFGGGGGBGGGCHDG55DAF5AG54BGHFA55D32AAB2AB22B22A32BA55AAB55AB31BFH2A1ABE1FGE23D5BFG33B4B431>/1?/13B?B0//>/B3BFGF0/?FFHFD2B32?3FF22GGDAB?2@>22?2<FB1?FFG1?</?G1<G1.11>F1>BGBG.FH0G<A<DE.D0DDC0CHF0;GD0;C:00CGFB0FGFGB09F09BBFGGB000;BF;90;B00:BB.CA
@M05620:37:000000000-D9766:1:1101:18197:16070 1:N:0:85
GAGGCTGCTTTGGAAGAAACTCATAGATTACTGCAACAGTTCCCCCTGGACCTGGAAAAGTTTCTTGCCTGGCTTACAGAAGCTGAAACAACTGCCAATGTCCTACAGGATGCTACCCGTAAGGAAAGGCTCCTAGAAGACTCCAAGGGAGTAAAAGAGCTGATGAAACAATGGCAAGTAAGTCAGGCATTTCCGCTTTAGCACTCTTGTGGATCCAATTGAACAATTCTCAGCATTTGTACTTGTAACTG
+
BBBCCCFCFFFFGGGGGGGGGGHHGHHHHGHHHHHHFHHHHHHHHGGGHGHHHHHHHHFHHHHHHHHHHHHHHHHFHHHHHHHHHHHHHHHHHGHHFHHHHHGH4FGGHGHHGHEGHGGFGGHG3GEGFGHHGH3?F333BGHFHBGGDHGGFG22>FGHFF@FHHHGHHHFHGHHFGGHFHHHHHHHHHBHHFGGGGGHHHHHHHHHHHHGHHHBG<GHHHHFBHGGHHGFGGGGGGGG0;CFGFFFFFF
@M05620:37:000000000-D9766:1:1101:18192:16094 1:N:0:85
GAGGCTGCTTTGGACGAAACTCATAGATTACTGCAACAGTTCCCCCTGGACCTGGACAAGTTTCTTGCCTTGCTTACCGAAGCTGAAACAACTGCCAATGTCCTACAGGATGCTACCCGTAAGGAAAGGCTCCTAGAAGACTCCAAGGGAGTAAAATAGCTGATGAAACAATGGCAAGTAAGTCAGGCATTTCCGCTTTAGCACTCTTGTGGATCCAATTGAACAATTCTCAGCATTTGTACTTGTAACTG
+
>3AA>>CAFDB4F4BAAE2EGGGHHCFGHFAAFG3FCG2DF553AAAAAG2BFGAFB31ABAFDFGG5AF5AFGG5BB?EE>0BF33FBB1GGHHGGHFGG@FGFG@3BBG32FBB2BE>/<G3FEGBB??BFF2BBDGF?322@CF/??/?<>DD1????1??1<?<?FG1<<>0G.=<><1<F1/<<<<0<0.<<.<:0<;C0;CC;CBEC:CC0<CCFBFGFG9F0=09;CFGGGG00C;;000;;;9
@M05620:37:000000000-D9766:1:1101:21499:16123 1:N:0:85
GAGGCTGCTTTGGAAGAAACTCATAGATTACTGCAACAGTTCCCCCTGGACCTGGAAAAGTTTCTTGCCTGGCTTACAGAAGCTGAAACACCTGCCAATGTTCTACAGGCTGATACCAGAGGTAAAAGGCTCGTAGCAGCCTAAACGGGAGTAACAGAGCTGATGAAACAATGACAAGACAGACAGACATTTCCGCTTTAGCACTATTGTGGATAACATTGCAACCTTCTCAGCATTTTTCCTTGACACTG
+
BBBBBBF3FFFFGGGGGG4FGGHHHHHDGHHHHBFHFHHHHHHHHGG2BGHHHHHHHHHFGHHHHHHHHHHHHHHHHHHHHHHHHHGHHH1EHHHHHHHHH4B4BBBBF1?FFG@FH331//33B443?FEG//?//B22?FFC?BE/??//@>2@22@C1?11??FHD<GFB1>1FF0<>00<<<0</==DHHFGDGGHHHECC0<<C;0:0:CHH:;G00;00.;0/00;;C0FFG0;/;=FF000=9:
@M05620:37:000000000-D9766:1:1101:11336:16187 1:N:0:85
AGTGCCAGCTCTCAATCGCACAGGGGACCCAGGGCCTGGCCCCTCCATCCAGAAAACCTATGACCTCACCCGCTACCTGGAGCACCAACTCCGCAGCTTGGCTGGGACCTATGTGAGTATCCAGCGTAGGAATCTGGGAGTTGGGGAGGAGTGAGGAGTTGGGGAAAGACAGTCCTAACCGTGGAGGGTTCTGGTAAATGATGGGGTGAGGAGGGGCTCTTTGGCTCCCACCAGTCCCCCTGTCTGGTCTA
+
ABA@AFFFCFFFGGGGGGGGGGHHGGGGGGHHDGGGGGHHHHGHGGHHHHHHHHGGGGHHGHHHHHHHHHHGGEFGHHHHFGHHGHHGGHHHGGGGGHHHGHHGGGHHGHHHHHHHHHHHHHHHHGGGGGHHHHHHHGHGGHHHGGGGGGGHHHHGHGHHHHGGGGHGFHHHHHHHHHHHGGGGGGGGGGGGGGGGGGGGGGGGGGFFFFFFFFFFFFFFFFFFFFFFFFFFFFFFFFFFFFFFHFFFFFB
@M05620:37:000000000-D9766:1:1101:27056:16187 1:N:0:85
GAGGCTGCTTTGGAAGAAACTCATAGATTACTGCAACAGTTCCCCCTGGACCTGGAAAAGTTTCTTGCCTGGCTTACAGAAGCTGAAACACCTGCCAATGTCCTACAGGATGCTACCCGTAAGGAAAGGCTCCTAGAAGACTCCAAGGGAGTAAAAGAGCTGATGAAACAATGGCAAGTAAGTCAGGCATTTCCGCTTTAGCACTCTTGTGGATCCAATTGAACAATTCTCAGCATTTGTACTTGTAACTG
+
AAABAAFBFFFFFBBBCGFGGGHHHHGGHDFHHFDGHHGGHGHHHGGGEGHHHGCGCDBFFGHHHHHHFHBGHHHEBFFHHHGHHFBGFG1BGHHFHGHHHBFGHHHGHGHHFHHHHGE?EGHGHHHE??GHEGGHHHGHE32FHHHGAHGGHHHGEGGHHGGHHHEFHHHFFGGFFFFGFDFGDGHHEHEHGHGG<EE=<DHHFGGHHCGEHCCHF00CHHHHH/G00CBCFFGGGGG9BBFFB;BBBBF
@M05620:37:000000000-D9766:1:1101:13716:16205 1:N:0:85
GAGGCTGCTTTGGAAGAAACTCATAGATTACTGCAACAGTTCCCCCTGGACCTGGAAAAGTTTCTTGCCTGGCTTACAGAAGCTGAAACAACTGCCAATGTCCTACAGGATGCTACCCGTAAGGAAAGGCTCCTAGAAGACTCAAAGGGAGTAAAAGAGCTGATGAAACAATGGCAAGTAAGTCAGGCATTTCCGCTTTAGCACTCTTGTGGATCCAATTGAACAATTCTCAGCATTTGTACTTGTAACTG
+
BBBBBBFBFFFFGGGGGGGGGGHHGHGHHHHHHHGHFHHHHHHHHGGGHHHHHHHHHHHHGGHHHHHHHHHHHHHHHHHHHHHHHHFHHHHHHHHHHHHHE@B@@3FGHGH3?GHHHHGA/EGGFGFGEEGHGHB4F3FE3DF2FGHHAGDGHHDGHGFHB<<FHHHHHFHHHHHHHGGGGFGHHGECFGFHH1<DEGGHHGHFHHHFHHHGGBG/G0CHH0CCFHHGHFHGGEGFGGGGFGB;FBC0CFF
@M05620:37:000000000-D9766:1:1101:5173:16211 1:N:0:85
GAGGCTGCTTTGGAAGAAACTCATAGATTACTGCAACAGTTCCCCCTGGACCTGGACAAGTTTCTTGCCTGGCTTACAGAAGCTGAAACAACTGCCAATGTCCTACAGGATGCTACCCGTAAAGAAAAGCTCCTAGAAGACTACAAGGGCGTAAAAGAACTGATACAAACCTAGCAAGTAAGGCAGGCATATCCGCTTTAACACACTTGAGGATCCAATTGAACAATTCTCAGCATTTGAACTTGCAACTG
+
??ABBAFBFFFFGGGGGGBGGGFHGHFHHHHHHHHHFHHHHHHGHGGEEHHHHCFG2BCGHFGHDHDGHGFFGHFGHFFFFHHHFHHHHH1FGGHHHHHHFGH44FHF3BFG1@@G1GEE/?/BFG30?03B33BGHHHG3B1?1BG/E/<B/?GF>?001?11111?1?/?1?<<F<>DFD1<0A@.EH0D00.<AEC00:0;.:;GF00/://::00CFBBBB/BF09F0;9C00;F000;;00;0CB/
@M05620:37:000000000-D9766:1:1101:13541:16214 1:N:0:85
GAGGCTGCTTTGGAAGAAACTCATAGATTACTGCAACAGTTCCCCCTGGACCTGGAAAAGTTTCTTGCCTGGCTTACAGAAGCTGAAACAACTGCCAATGTCCTACAGGATGCTACCCGTAAGGAAAGGCTCCTAGAAGACTCCAAGGGAGTAAAAGAGCTGATGAAACAATGGCAAGTAAGTCAGGCATTTCCGCTTTAGCACTCTTGTGGATCCAATTGAACAATTCTCAGCATTTGTACTTGTAACTG
+
CCCCCDFCFFFFGGGGGCGGGGGHGHHHHHHHHHHHGFHHHHHHHGGGHHHHHHHGHHGHFGHHHHHHHHHGGHHHHHHHHHHGHHHGHHHHHHHHHHHHHHHHHHHHHHHHHHHHHHGFGGHHHHHHHHHHGHHHHGHHHHHHHHHGGHGGHHHHHGHHHHHHHHHHHHEHHHHHBFGHHHHHHHHHHHHHHHGGGGGHHHHHHHHHHHHGHHHHHHHHHHHHHHHCHHFGGGGGHHHHGHHHGGGGGGF
@M05620:37:000000000-D9766:1:1101:18436:16223 1:N:0:85
GAGGCTGCTTTGGAAGAAACTGACAAGCCAGGGACAAAAGATCGGAAGAGCACACGTCTGAACTCCAGTCACTAATGCGCATCTCGTATGCCGTCTTCTGCTTGAAAAAAAAAACAAAAAAAGAACATACGGAAACTAGACTTAATCCATACTGCATCCAACTATGCTGTTTCTGCTGGTAACATACCTCACCCCTTTACGGTCGCCATACAAACCTAGAGACCAGATAAGATAGTATCTGTAACATTTCG
+
ABCBBBFCFFFFGGGGGGGGGGHHHFGGFHHHGGGGHHHHCGGHGFGGHHHHHHHGHHHGHHHHHHGHGHFHHHHHHHGGGFGGHGGGGHHHGEEHGHHHHHHFFHHHHGGGGB//?00/////0001110...<0111111100=0=D00/0<0000/00;/000000::0;000000/0000000/0;0...-..009../;--.;.0/000:9/00000/./..;0000:00000000000000000/
@M05620:37:000000000-D9766:1:1101:12711:16224 1:N:0:85
GAGGCTGCTTTGGAAGAAACTGACAAGCCAGGGACAAAAGATCGGAAGCGCACACGTCTGAACTCCAGTCACTAATGCGCATCTCGTATGCCGTCTTCTGCTTGAAAAAAAAAAACCACAAATAGGACTCCCCTATCCTTCCTGCCCTACCAGAGACCCCTAAATCCTCACTGGTTCGCGCGTTTGCAGGTGTCAGCAGTACTATCTTCCATGCCCGCCGTCTTCATGTGAACTCCGCAGGTTCTCGCTCC
+
AAB>AAFBFFFFG4GGFFGGGGHHHHHGFFGGBFFEHHHHFHHFGE2E2AEGF0GFHHHGHFHHHHHHFHFHHH@GHHGG/>EFGFF>FFGGGEEGFHHEFHHHFHHHHG/B/<//////?01?1111001..0.<10=<10>1/..</..0<C.//...../0<0/0:0.00/00;-=------.000../9//9/;./;////:9////////:.-----..////9//;9///..---.////..9:.
@M05620:37:000000000-D9766:1:1101:6401:16225 1:N:0:85
GAGGCTGCTTTGGAAGAAACTCATAGATTACTGCAACAGTTCCCCCTGGACCTGGAAAAGTTTCTTGCCTGGCTTACAGAAGCTGAAACAACTGCCAATGTCCTACAGGATGCTACCCGTAAGGAAAGGCTCCTAGAAGACTCCAAGGGAGTAAAAGAGCTGATGAAACCATGGCAAGTAAGTCAGGCATTTCCGCTTTAGCACTCTTGTGGATCCAATTGAACAATTCTCAGCATTTGTACTTGTAACTG
+
BAABBBFBFFFFGGGGCFGFGGHHGHHHDGHHHHHHFHHHFHHGHGGGG2GHHGHGHHFHHHHHHHHHHGHHHHGHHFHHHHHEHHGHHFHHHHHHHHHHHHGHHHHH3FEGHHHHHHGGGGEHHHHAGHBFFHHHGG?3GHGHHHEGGGGGGGHHFFGHHHGH2FG110?GHHHHHEGFBDFHHHHHGHHHHEDDDFG00GHHHHHHHFHCBGHHHGHHHHHHEHHHHFG0CF0FGGGGGGGGGGGGGGF
@M05620:37:000000000-D9766:1:1101:22058:16255 1:N:0:85
GAGGCTGCTTTGGAAGAAACTCATAGATTACTGCAACAGTTCCCCCTGGACCTGGAAAAGTTTCTTGCCTGGCTTACAGAAGCTGAAACAACTGCCACTGTCCTACAGGATGCTACCCGTAAGGAAAGGCTCCTCGAAGACTCCAAGGGAGTCAACGAGCTGATGAAACAATGGCAAGTAAGTCAGGCCTTTCCGCTTTAGCACTCTTGTGGATCCAATTGACCAATTCTCAGCATTTGTACTTGTAACTG
+
B3AABBFBFFFFGCGFGFGGGGHHHHGHHFHHHHGHHHFFBGHHHGGGHGHHHHEFFF2BBFGHHHHHHHHHHHHGHHHGHHHHGHHHHHFGBBB3B33BGHHH4FGHH?GHHF4GHHGG?/?G33BGFEHHGH2EE2F/BFHH222?EGGG2@F2C<CGGGDHHFHDGGCG1GHHGGH11FGGHHHH.CHHHHGGGGG0;GHHHHHHHHHCBGFHHGHGGF0:FEFGGGGFFGGGGGGGBFGFGGGGGGG
@M05620:37:000000000-D9766:1:1101:16181:16319 1:N:0:85
GAGGCTGCTTTGGAAGAAACTCATAGATTACTGCAACAGTTCCCCCTGGACCTGGAAAAGTTTCTTGCCTGGCTTACAGAAGCTGAAACAACTGCCAATGTCCTACAGGATGCTACCCGTAAGGAAAGGCTCCTAGAAGACTCCAAGGGAGTAAAAGAGCTGATGAAACAATGGCAAGTAAGTCAGGCATTTCCGCTTTAGCACTCTTGTGGATCCAATTGAACAATTCTCAGCATTTGTACTTGTAACTG
+
AAABBAFBFFFFGGGGC4GGGGFGHGHHHFGHHHH4GHFGHHHHHGEGHHHHGHHHHHCGGHHH5GHHHHHHHHFEGHHHHHHFHDGHHGGHHHHHBGGHHHHHHHHHHHHHHHHHHHGFEFHHFFGHHHHHGH3GE3D?GGHHF?GGGHGGCHGDHCHHHH2GHFHHHHGHHHHHHGHFHHHHHHHHGHHHHHGGGGGGHHHHHHGHHHHEHGHHFCGHHFFHFFGGHHGGGGGGGGGGBFGGGGFFFGB
@M05620:37:000000000-D9766:1:1101:11039:16335 1:N:0:85
GAGGCTGCTTTGGAAGAAACTCATAGATTACTGCAACAGTTCCCCCTGGACCTGGAAAAGTTTCTTGCCTGGCTTACAGAAGCTGAAACAACTGCCAATGTCCTACAGGATGCTACCCGTAAGGAAAGGCTCCTAGAAGACTCCAAGGGAGTAAAAGAGCTGATGAAACAATGGCAAGTAAGTCAGGCATTTCCCCTTTAGCACTCTTGTGGATCCAATTGAACAATTCTCAGCATTTGTACTTGTAACTG
+
CBCCCCFCFFFFGGGGGGGGGGGHHHHHHHHGHHHHHGHHHHHHHGGGHGHHHHHHHHHHGHHHHHHHHHHHHHHHHHHHHHHHHHHHHHHHHHHHGHHHHHHHHHHHHHHHGHHHHHGGGGHHHHHHHHHHGHEHHGHFFHHHHHHGGHGGHHHHHGHHHHFHHHHHHHHHHHHHHGGHHHHHHHHHHHGHGH1>GHHHGHHHHHHHHHGGHHHHHGHHHHHHHHHHHHHHHGGGGGGGGGGGGGFGGGB
@M05620:37:000000000-D9766:1:1101:13347:16357 1:N:0:85
GAGGCTGCTTTGGAAGAAACTCATAGATTACTGCAACAGTTCCCCCTGGACCTGGAAAAGTTTCTTGCCTGGCTTACAGAAGCTGAAACAACTGCCAATGTCCTACAGGATGCTACCCGTAAGGAAAGGCTCCTAGAAGACTCCAAGGGAGTAAAAGAGCTGATGAAACAATGGCAAGTAAGTCAGGCATTTCCGCTTTAGCACTCTTGTGGATCCAATTGAACAATTCTCAGCATTTGTACTTGTAACTG
+
>3AAAAFBFFFFGGGGGGGGGGEFGFBBGHHFGB44BGFFGHFHHGECGFHHFHFFFHHHFFEHGHHHHGHGHFEAGGHHHHHHHHHHHHHHHHHHBGHHHHHHHHHHHHHHHHHHHHGGGGHHHHHHHHHHGHGHHFHHHHHHHGHGGHGGHHGHHGHHHHHHHHHHHHHHHGHHHGFHHHHHHHHHHHGHHHGGGGGHHHHGHHHHHHHGHHHHHHHHHHHHHBG<GHGGGGGGGGGGFGGGGGGGGGF
@M05620:37:000000000-D9766:1:1101:13337:16372 1:N:0:85
GAGGCTGCTTTGGAAGAAACTCATAGATTACTGCAACAGTTCCCCCTGGACCTGGAAAAGTTTCTTGCCTGGCTTACAGAAGCTGAAACAACTGCCAATGTCCTACAGGATGCTACCCGTAAGGAAAGGCTCCTAGAAGACTCCAAGGGAGTAAAAGAGCTGATGAAACAATGGCAAGTAAGTCAGGCATTTCCGCTTTAGCACTCTTGTGGATCCAATTGAACAATTCTCAGCATTTGTACTTGTAACTG
+
B@ABBBFBFFFFGGGGGGFGGGHHHHFFFHGHGHFHFGHHFGFFHGGGCBGGFGHGFFFHGHGHHGGGGHHHHHGHHHHHHHHHHHHHHHHHHHHHHHGHHHHHHHHFBGHFGHHGHHFFGGHGHHHC0CGFGHFFGHHHHHFFHHHFDHGGGHHHFGHHGHHHGHHFGHHFGHHHHGHHHFFGHB<CGCGGFHGGGGGHBGBHFHHHB<CDFBFFFGFHHHHHFHHHGHGGGGGGGGGGGGGGBCFGGFF
@M05620:37:000000000-D9766:1:1101:5721:16383 1:N:0:85
GAGGCTGCTTTGGAAGAAACTCATAGATTACTGCAACAGTTCCCCCTGGACCTGGAAAAGTTTCTTGCCTGGCTTACAGACGCTGAACCAACTGCCAATGTCCTACAGGATGCTACCCGTAAGGAAAGGCTCCTAGAAGACTCCAAGGGAGTAAAAGAGCTGATGAAACAATGGCAAGTAAGTCAGGCATTTCCGCTTTAGCACTCTTGTGGATCCAATTGAACAATTCTCAGCATTTGTACTTGTAACTG
+
AAB>AAFBFFFFGCGGCGGAFFGHHHEHHBHHDGH4GHHHHHHHHGGGHGHHHHHFGFFHBGHHHDFGHHHHHBFGHHHH1>EFEE33?FG1GH@FBBBEFGHHHHHHHHHGGFHHHHG/E?GGHGGFHHHHGHHGHHHHCFGBFF2FD/?CG2GBGGHHHHHHHGGHH0/D?FGHGFFFHHGHFDGHHHHHGHGGGDGHHHHG0GHHFCGGHGHHCCGGCGFFGGGGGGGFGGFFFGFFFFGGFFGFFGF
@M05620:37:000000000-D9766:1:1101:22487:16500 1:N:0:85
GAGGCTGCTTTGGAAGAAACTCATAGATTACTGCAACAGTTCCCCCTGGACCTGGAAAAGTTTCTTGCCTGGCTTACAGAAGCTGAAACAACTGCCAATGTCCTACAGGATGCTACCCGTAAGGAAAGGCTCCTAGAAGACTCCAAGGGAGTAAAAGAGCTGATGAAACAATGGCAAGTAAGTCAGGCATTTCCGCTTTAGCACTCTTGTGGATCCAATTGAACAATTCTCAGCATTTGTACTTGTAACTG
+
BAABBBFAFFFFFFGFGBFGGGGHHGHHH5FHHHHHGGHHHHHHHGGGH2GHHHHHHHHGH5GHGHGHHHHHHHGHHHHHHHHFGHFHHHGHGHHHFHHHHF4B@FGHHHHHHHHHHHGG?/FHGC3FFGHHGH3G??BGHHHH2BGEGHAFEGFDG/@@G22@GHEHHHHHHHHGHGGHFFGHDGHHAGHEGHGGGGGHHGHGHGHHHGCFGGHFH0;GHCGGF/CFFFGFGGGGGGGF0FFGGFB9FFG
@M05620:37:000000000-D9766:1:1101:13494:16559 1:N:0:85
GAGGCTGCTTTGGAAGAAACTGACAAGCCAGGGACAAAAGATCGGAAGAGCACACGTCTGAACTCCAGTCACTAATGCGCATCTCGTATGCCGTCTTCTGCTTGAAAAAAAAAAAAACAAAACAAACCCCCTATTATACAACTATTCTCCTAACAACAATCCAACCCACACCACCCCCCATTAACCTCCAGTATATCACTACCCCCATCGCCCACGTACGATAATAGTCTGCCGCTTCACTTGCTCACGAC
+
CCCCCBFCFFFFGGGGGGGGGGHHHGHHGHHHGGGGHHGHGHHHGFGGEGHHHHHGEHHGHHHHHHHHHHFHHHHHHHGG>EEGFHFFHHHHG>EHGHHHHHGHFHHHHG<EGCC/>?/?000//0/<..--<1111<000<0000000000</00...00/000...........-9--/00;;:0/:/00900000000//9.:-//...;..-.;.-....09000;000--;..0000000000..-
@M05620:37:000000000-D9766:1:1101:6944:16571 1:N:0:85
GAGGCTGCTTTGGAAGAAACTCATAGATTACTGCAACAGTTCCCCCTGGACCTGGAAAAGTTTCTTGCCTGGCTTACAGAAGCTGACACAACTGCCAATGTCCTACAGGATGCTACCCGTAAGGAAAGGCTCCTAGAAGACTCCAAGGGAGTACAAGAGCTGATGCAACCATGGCAAGTAAGTCAGGCATTTCCGCTTTCGCACTCTTGTGGATCCAATTGAACAATTCTCAGCATTTGTACTTGTAACTG
+
AAB>AAFBFFFFG4FGFGGFG4GGF55BDDHH5FFFGHHHFHHHHGFGECHHFHH2BB2FBFFHHBFGHHHAGAFBGHGG3BFGHF23B?FABFFGFHHHHGHHHHHHFFFHHHHHHHEEEA03333FCCGHGHHHGE33FGGFE22?E/??FDFGHHGHGFBGH111????GFHH1CFDBGHHBD0FGFHHHHFGGGG0<DFCAFBGGHF.CGFGGFHHHEBFFFFGGFF09FBBFGG0CFFGGFG0FGB
@M05620:37:000000000-D9766:1:1101:2835:16586 1:N:0:85
GAGGCTGCTTTGGAAGAAACTCATAGATTACTGCAACAGTTCCCCCTGGACCTGGAAAAGTTTCTTGCCTGGCTTACAGAAGCTGAAACAACTGCCAATGTCCTACAGGATGCTACCCGAAAGGAAAGGATCCTAGAAAACTCCAAAGGCGTACAAGAGCTGATGCACAACTGGCAAGTAAGTCAGGCATTTCCGCTTTCGCACTCTTGTGGCTCCAATTGAACAATTCTCCGACTTTGTACTTGTAACTG
+
AAA3AAFBFFFFG4GGFGGGGGHGHHGHHFHHHGHCHHHHHHHHHGGGHGHHHGHFHHHHFHFHHHGHHHHHHHHHHHHHHHHHHHHHHHHHGHHH3FBBBFGFFHFH?13FC@GHFHG///?0BFH0BF3B2B?GHF42222?FG322/>?@DFHH2@@1?11?1111?/?00<<1.><1DHH1F00FGHH0D..<CE0EFG--:CCG00...;;B9FGG0FFGGGEGGG0D---EFG9CFGGF0B0FFF
@M05620:37:000000000-D9766:1:1101:15369:16608 1:N:0:85
GAGGCTGCTTTGGAAGAAACTCATAGATTACTGCAACAGTTCCCCCTGGACCTGGAAAAGTTTCTTGCCTGGCTTACAGAAGCTGAAACAACTGCCAATGTCCTACAGGATGCTACCCGTAAGGAAAGGCTCCTAGAAGACTCCAAGGGAGTAAAAGAGATGATGAAACAATGGCAAGTAAGTCAGGCCTTTCCGCTTTAGCACTCTTGTGGATCCCATTGAACAATACTCAGCATTTGTACTTGTAACTG
+
BABBBBFBFFFFGGGGGGGGGGHHHHHHHHHHHHHHHGHHHHHHHGGGHHHHHHHFHHHGFHHHHHGHHHHHHHHHHHHHHHHHHHHHHHHHHHHHHHHHHF4BBG33B1BFG@G3BGE///?BE33BFGF0?BB?3B?FCB2F?GF//??<222F>/2222@@GD><FHEGB10?1?111=F1DD0<.>GH1=.AAE.D00=0<<D0<0:A000//<CHG00CG/C0/;;09/0CF000;;FFB;FGB00
@M05620:37:000000000-D9766:1:1101:25144:16649 1:N:0:85
GAGGCTGCTTTGGAAGAAACTCATAGATTACTGCAACAGTTCCCCCTGGACCTGGAAAAGTTTCTTGCCTGGCTTACAGAAGCTGAAACAACTGCCAATGTCCTACAGGATGCTACCCGTAAGGAAAGGCTCCTAGAAGACTCCACGGGAGTAAAAGAGCTGATGAAACAATGGCAAGTAAGTCAGGCATTTCCGCTTTAGCACTCTTGTGGATCCAATTGAACAATTCTCAGCATTTGTACTTGTAACTG
+
CBCCCCFBFFFFGGGGGGGGGGHHHHHHHHHHHHFHHHHHHHHHHGGGHGGHHHHGHGHBGHHHHHHHHHHHHHHGHHHHHHHHHGHHHH1GHHHHHHHHHHHHHHHHHHHHHHHHHGGFFGHHHHHHHGHHGHGHHHHHHHHHHBDGGGGGHHHHHGHHHHHHHHHHHHHHHHHHHGHHGHGGHHGHHGHHHHGGGGGFHHHHH:CGHHHGGHFHHFHHHGHHGEF0;FFGGGGGGGGGGGGGGGGGGGF
@M05620:37:000000000-D9766:1:1101:17494:16655 1:N:0:85
GAGGCTGCTTTGGAAGAAACTCATAGATTACTGCAACAGTTCCCCCTGGACCTGGAAAAGTTTCTTGCCTGGCTTACAGAAGCTGAAACAACTGCCAATGTCCTACAGGATGCTACCCGTAAGGAAAGGCTCCTAGCCGACTCCAAGGGAGTAACAGAGCTGATGAAACAATGGCAAGTAAGTCAGGCATTTCCGCTTTAGCACTCTTGTGGATCCAATTGAACAATTCTCAGCATTTGTACTTGTAACTG
+
ABBBBAFBFFFFGGGGFGGGGGFHHHFHHHHHHHHGHHHHHHHHHGGGHHHHHHHFHHHHFHFHHHHHHHHHHHHFHHHHHHHHHHHFHHHHHHHHHEHFHFGHHHHHHHHFBGHHEGEEFGF3?3BF0CGHFHHB33?>>@AFH2?////<@22@2FGH11FGHHD1<GEHGC0G1.>>FHHGHGGH.00GGGGGGFFHF0:G0CFG0GGCCGHFFFHFGHBFFFFGFB0;CFBFFGFGB0CFFFEB00;
@M05620:37:000000000-D9766:1:1101:26138:16655 1:N:0:85
GAGGATGCTTTGGAAGAAACTCATAGATTATTGCAACAGTTACCTCTGGGCCTGGGAAAGTTTTTTGACTTGATTAAAGAAGCTGAAACAACTGCCAATGTACGACAGGATGCTCCACGTAAGGACAGGCTCCTAGAAGACTCCCAGGGAGTAAAAGCACTGCTGAAACAATGGCAAGTAAGTCAGGCCTGTCCCCGTTAGCACTCTTGTGGAGCCACTTGAACAATTCTCAGCATTTGTACATGAAACTG
+
1>>11BBBB3B@FB1ECF1BA11ABA1DF1333D33B00BD22A111AA00BAAA/01/B1DD2AAA/AD21BGG2D111BB11B11@1B/?BBBB1@BBB2B/??>>/0B1B11B1B?/>0>>100</?BB/BB1<1FB011B?0<////<0@22101?1011?<1110<1><<>1>>===1=<=><</<0/00.-<<..<;;0;;00;:C;.;;///90;0;0;0;0;0;;;CFGGB00;0;000;9;;
@M05620:37:000000000-D9766:1:1101:12641:16690 1:N:0:85
AGTGCCAGCTCTCAATCGCACACGTCTGAACTCCAGTCACTAATGCGCATCTCGTATGCCGTCTTCTGCTTGAAAAAAAAAAAAATATAACAGACCAAGTTACTTTCATCTAAATCTGCATAGAATCTACTCAGCCACGAAAATAACACATAAGACTAACTCACTATATAGCGAGATCTACCTATAAACAGACTCATCACTACTTACTCAACAATAGAAGGTCCTCAATGTGGCAATTTAAACCACACGGC
+
AAABBFFFBFFFGGGGGGGGGG4EGBGFH5GGHH3BF33DFGHHDGGF2EEHGHGGF3DGFEF1BF55FFGEECG@GEC//>>//0344443330/2/02B2B3333333332222222222222222>11=111000/<..-1<1111.1100=0=00000000<000000----.;000000000009//.000000000/0000000;/0.090000.000:0:000000.;0;000000/....---
@M05620:37:000000000-D9766:1:1101:2963:16729 1:N:0:85
GAGGCTGCTTTGGAAGAAACTCATAGATTACTGCAACAGTTCCCCCTGGACCTGGACAAGTTTCTTGCCTGGCTTACAGAAGCTGAAACAACTGCCAATGTCCTACAGGATGCTACCCGTAAGGAAAGGCTCCTAGAAGACTCCAAGGGAGTAAAAGAGCTGATGAAACAATGGCAAGTAAGTCAGGCATTTCCGCTTTAGCACTCTTGTGGATCCAATTGAACAATTCTCAGCATTTGTACTTGTAACTG
+
33>AABFBFFFFGGGGGGGFGGGGHFHGHDHFGGF4FGHHHHHHHGGFH2GGHBHH2GHHHHHHHHFHHGFBGHGGHFBFHHGHHGBGGGFGHHHHHHHHHHFHGHH@3BG3GBGH2GGGGGHHHHHBCF?FEFGHHHHHBFBB2FGEFHGGHFFH@F2FGHHHFDFFHFEFGGHHF/<>DGFG=FGHGH1F<>.<..<<0==GCGGGGCGDFCGHGHGHHGHGFHCCHGGBCFGFGGGCFFGG0;;FFGF
@M05620:37:000000000-D9766:1:1101:6569:16740 1:N:0:85
AGTGCCAGCTCTCAATCGCCCCGTGGACTCCTGCCCCGGCTCCTCCCTCCCGTCAACCAATGTCCTCCCCCGCTTCCTGGAGCACCAACTCCTCCGCTCGGCTGGGACCCCTTAACGTAACCCGCGTAGAACACTGCAAGGGAGTAAAGCAGGCGATGATAGGACCGGAACTAACTCACCCATTCGTGTTCTAGTACATTTTTGGGTGCAACTGGACACTTTTCATCACCCGCACCTCCATGTCTCGTCTC
+
>1>>A@B@1B@DGGGFG1FE1A0AAAE11B1BB1BB/AE//BF1BG/A0A/////BF0/>B12DDGE0F??>EG/?F1BBBGG/0/>FF0FGFHG/?///>///?/00?/?/<11???F0/1?/><>CC.D0/<D000<DC..=./;000//.:;--;0000/0/9--;;-000/;;F9-9-////;;-;9B/;/;B//////;;-A9A//;/;//;/-;B////9;9/-------/--;9/;////----
@M05620:37:000000000-D9766:1:1101:17846:16802 1:N:0:85
GAGGCTGCTTTGGAAGAAACTCATAGATTACTGCCACAGTACCCCCTGGGCCTGGAAAAGTTTCTTGCCTGGCTTGCAGAAGCTGAAACACCTGCCAATGTCCTACAGGATGCTACCCGTAAGGAAAGGCTCCTAGACGACTCCAAGGGAGTCAAAGAGCTGATGAAACAATGGCAAGTAAGTCAGGCATTTCCGCTTTAGCACTCTTGTGGATCCAATTGAACCATTCTCAGCATTTGTACTTGTAACTG
+
AAAAAAFAFFFFGGGGGGGGG1B3FAA33D1FF10BBGG121D10AAFA/B////0B1AB122AABAABEA/AFE/B1FGHFHHF1DGF0FF0>FE11BGG22BF1B1BFGC0GFHFHGGC/0F1FBGFGHHGH1B11/<BCGFHFHECHGG0F1<?FGHGF1?GHHGHHHHH1GHHGHFBGHHHHHHEGHHHHGGFGGHHFHGHHGHHHHGGHHGCFFGG0FC.:C;CFGGGGGFGGFG0CCFGFB;CFF
@M05620:37:000000000-D9766:1:1101:3961:16831 1:N:0:85
GAGGCTGCTTTGGAAGAAACTCATAGATTACTGCAACAGTTCCCCCTGGACCTGGAAAAGTTTCTTGCCTGGCTTACAGAAGCTGAAACAACTGCCAATGTCCTACAGGATGCTACCCGTAAGGAAAGGCTCCTAGAAGACTCCAAGGGAGTAAAAGAGCTGATGAAACAATGGCAAGTAAGTCAGGCATTTCCGCTTTAGCACTCTTGTGGATCCAATTGAACAATTCTCAGCATTTGTACTTGTAACTG
+
BBABBBFBFFFFGGGFCGGFGFHHHHHGFDHHHHHHFHHHHHHFHGGGGFHHHHHHHHFGHHHHHHHHHHFHHHGHHFGH3FGHHHHHHHHHHHHHHHHHHHHHHHHHGHFGHGHGHHGGGGAHHGG0BG3?FHHHHFBFGHHHHHBFGHGGGHHHBFHHHHHHFHHF10FHGHHGHEFFGHHHHHHHGHHHGHGCAGGHEHHHHHHHHHHGHHHHHGHHHHHHHHHHHGGGFGGGGGGGGGGGGGGGGGG
@M05620:37:000000000-D9766:1:1101:14031:16850 1:N:0:85
GCGGCTGCTTTGGAAGAGCACACGTCTGAACTCCAGTCACTAATGCGCATCTCGTATGCCGTCTTCTGCTTGAAAAAAAAAACCACCTCTACAAGCTCATTTCATTTTCCCTCTACCCCTTCTCTTACCCTCCTCCCTCCTTCCCAGCCTCCCGTACCCTCTCCCTTTCTCACTGGTTCTCTCTTCTTCCCCTTCCCCTCTTCCCCTCTTCTCTTCCCTCATCCTACTTTGCCACTTTGCACGTTCTAGAC
+
>1>>A>AAFFDDGGGF1FFGGFCAF0FFB2FHHH1B2BAFFHHF1GE/AAEGFHGC00DAABE0BDABFGFGGFH1BEE>E>//?/?>B111B11?1111FB2222222<B10<BBF0?/@<@122110@1/?FHH/<0/01?FC110<CFEF..>..00</<<</0<=000;0;:0:0:00::;G0;<0/;9.//9//9/0;;/:B;/FBBF;0009;/;00;9/;;/;//;/://;////-;-:-/9//
@M05620:37:000000000-D9766:1:1101:24636:16935 1:N:0:85
GAGGCTGCTTTGGAAGAACCTCATAGATTACTGCAACAGTTCCCCCTTGACCTGGAAAAGTTTCTTGCCTGGCTTACAGAAGCTGAAACACCTGCCAATGTCCTACAGGATGCTACCCGTAAGGAAAGGCTCCTAGAAGACTCCAAGGGAGTAAAAGAGCTGATGAAACAATGGCAAGTAAGTCAGGCATTTCCGCTTTAGCACTGTTGTGGATCCAATTGAACCATTCTCAGCATTTGTACTTGTAACTG
+
A>>3AAC3BFDFCGGGFGFEGFGHFGHAAGGHHABEEGFADGHHHGC2B3FFFFHHH3FFGGDGDHDGHHDHHHF3FGHFHHHHF3BGHF1EHFHFCFGGHHBBFGFGHFCGHHEHHF?E//?B3BBEHHHHGHFHD3?BGHHHH1FFGHFF0FD2FFG<FF@GGHF?FCHHH1FFHGG1>FDFGGHFFFGHDHGGGGGHHGG0</=DGGEGFHCCC0<GH0C:..<;;0CFGGBFGFBF0BFGGFF0CFF
@M05620:37:000000000-D9766:1:1101:24618:16941 1:N:0:85
GAGGCTGCTTTGGAAGAAACTCATAGATTACTGCAACAGTTCCCCCTGGACCTGGAAAAGTTTCTTGCCTGGCTTACAGAAGCTGAAACAACTGCCAATGTCCGACAGGATGCTACCCGTAAGGAAAGGCTCCTAGAAGACTGCAAGGGAGTAAAAGAGCTGATGAAACAATGGCAAGTAAGTCAGGCATCTGGGCTTTAGCACGCTTGTGGAGCCAATTGAACAATTCTCAGCATTTGCACTTGGAACTG
+
>1AAA11A@B3D1BFGG1BF1G1DAFGEGH1FGDFFCAFAFFG1GGAF/EAABEAB1B0BB2DG2DA1BB1BGHFFGAFABGG@@DFHGCBFGE10BFGHHHH//>EE/0B@0BBB>BE?EGFGHGH<0<BFF<<FFFGF0B1BB1FFCGGC<FB21?0<?FD?DGG1?GGBG100F.1>FD1=>FFCGG/D00/</<<0==0<:-CCA;C::.:;CF/CF0BBBF0;0CFF;CFFFGB00;999009=FB
@M05620:37:000000000-D9766:1:1101:8390:16974 1:N:0:85
GAGGCTGCTTTGGAAGAAACTCATAGATTACTGCAACAGTTCCCCCTGGACCTGGAAAAGTTTCTTGCCTGGCTTACAGAAGCTGAAACAACTGCCAATGTAGTAAAGGATGCTACCCGTAAGGAAGGGCTCCTAGAAGACTACAAGAGAGTAACAGAGCTGATGAAACAATGGCAAGTAAGACAGGCATTTCTGCTTTAGCACACTTGTGGATACTATTGCACGATACTCAGCATTTGGACTTGAAACTG
+
ABCABCFCFFFFGGGGGGGGGGFHHHHHHHHHHHHHFFGGHHHHHGGGHHHHHHHHHHHHGGHHHHHGHHHHHHHHHHHHHHHFHHHHHHHHHHHHHHHHE44BF@GHH2F3FGH321?1//?3FG0EEG0?/3F43DF333222B?20B/B332D@2222@22222DG0/F1<0<1/?F111>00...>11111><1=0=<GH/.=G0D0<00:0000<0000....;C0<09F00;00/90000:F009
@M05620:37:000000000-D9766:1:1101:14719:17011 1:N:0:85
GAGGCTGCTTTGGAAGAAACTCCTAGTTTACTGCAACAGTTCCCCCTGGACCTGGAAAAGGTTCTTGCCTGGCTTACAGAAGCTGAAACAACTGCTACCCGCATAGAAAGGCTCCTCCAAAACTAAAAGCGAGTACAAGAGCTGATGAAACCATAACAAGTCAGTCAGCCATTTCCGCTTTAGCACTCTTGTGGATCCTATTGAACAATTCTCAGCATTTGTACTTGTATCTGCCAATCCAGGGCCAACAG
+
AAAAAAFAFFFFGGGGGF1111111A133DGH3GH1A00AA2DAG0EFC0FGFG0FF10A/FAEHAGDHHDEH0AGCGGHFFHHEHD1FFHHHGH1F10B/////1B1B10?10/B00011?0111B1F0?//>C>FFGFFC11B1@21@F0?F11@@10?1@FDB11100?11FF.<C..1>>GGCG0D<DB.000/0=0000;:0/CGGC00:;G0CGG0;G000=00;0000/0//990/...;C../
@M05620:37:000000000-D9766:1:1101:22363:17056 1:N:0:85
AGTGCCAGCTCTCAATCGCACAGGGGTCCCAGGGCGTGGCCCCTCCATCCAGAAAACCTATGACCTCACCCGCTACCTGGAGCACCAACTCCGCAGCTTGGCTGGGACCTATGTGAGTATCCAGCGTAGGAATCTGGGAGTTGGGGAGGAGTGAGGAGTTGGGGAAAGACAGTCCTAACCGTGGAGGGTTCTGGTAAATGATGGGGTGAGGAGGGGCTCTTTGGCTCCCACCAGTCCCCCTGTCTGGTCTA
+
AA>>AFFFBFFFGGFGGGGCGFBC2A2ABGGH2AE2EAEEHF0A1ABGHAGGGFAGHG33BGFHH5GFHFFGE/EFHHDGGGFHHHHHGHHG>EEFGHGHGHHGGGHGGHHHHHHHHHHHHHHHHGEGGGHHHHHHHHFGEHHHGGFGGGGHHHHHHGHHHHGGGGGFHHHHHHHGGGGGGFFGGGGGEFGGGGGGGGGGGGFFFFFFFFFFFFFFFFFFFFFFFFFFFFFFFFFFFFFFFFFFFFFFFFF
@M05620:37:000000000-D9766:1:1101:8860:17066 1:N:0:85
GAGGCTGCTTTGGAAGAAACTCATAGATTCCTGCACCAGTTCCCCCTGAACCTGGAAAAGTTTCTTGCCTGGCTTACAGAAGCTGAAACAACTGCCAATGTCCTACAGGATGCTACCCGTAAGGAAAGGCTCCTAGAAGACTCCAAGGGAGTAAAAGAGCTGATGAAACAATGGCAAGTAAGTCAGGCATTTCCGCTTTAGCACTCTTGTGGATCCAATTGAACAATTCTCAGCATTTGTACTTGTAACTG
+
>>3>>>CBFFFFGCGG4BGBBBFGHHG6A5FFBBABGHGHBHHFHG?E2BBFCBBBGH2GFH5GGFAGGEDGEHHHHFHHGGHEFHHBFGEGHHHFGHGHHGBGGHHHFFBFGHFHGHGE@GHHHGHGHHGHGHHHHFFHEGGGHHHGGGGDGGHHHGHHHHHHHHHGHEHHFHFHFGF?FFDGGGGHHHEGHFCEGGFDGGFDHHHHGGHGFCGHFCCHHFGGBHGFFHFGGGGGGGGGGGGGGGGGGGB
@M05620:37:000000000-D9766:1:1101:20377:17071 1:N:0:85
GAGGCTGCTTTGGAAGAAACTCATAGATTACTGCAACAGTTCCCCCTGGACCTGGAAAAGTTTCTTGCCTGGCTTACAGAAGCTGAAACAACTGCCAATGTCCTACAGGATGCTACCCGTAAGGAAAGGCTCCTAGAAGACTCCAAGGGAGTAAAAGAGCTGATGAAACAATGGCAAGTAAGTCAGGCATTTCCGCTTTAGCACTCTTGTGGATCCAATTGAACAATTCTCAGCATTTGTACTTGTAACTG
+
A3AA>AFBFDDDGCBBEGBGGGHHHGGHHFBEGH4EFHFGHDAGGEACFFBGHHGBB32FBFHFHGGBBFBFGHH3BBBFGHFGHB3GBBAGHHHHGFGHHBFHHHHFGGGGBGFBFGE?/AFB?GHB0?BFAFEB?FHGB3BFFGH?<GEF@22F2F@FFGGFDFG=DFFFGF?FFFF1FF<>D<CFG<<>1FCEDDA00<=D<CGDHFFDG:CG0G<CFCGHBG;C0C;9CFFGGGGF0C9;;;;F;;F
@M05620:37:000000000-D9766:1:1101:27050:17073 1:N:0:85
GAGGCTGCTTTGGAAGAAACTCATAGATTACTGCAACAGTTCCCCCTGGACCTGGAAAAGTTTCTTGCCTGGCTTACAGAAGCTGAAACACCTGCCACTGTCCTACAGGATGCTACCCGTAAGGCAAGGCTCCTCGACGACTCCAAGGGAGTCAACGAGCTGATGAAACAATGGCAAGGAAGTCAGGCATTTCCGCTTTAGCACTCTTGTGGATCCAATTGAACAATTCTCAGCATTTGTACTTGTAACTG
+
A1AAAACACFB@EGGGE1F1FGD3GGHHHBGHHGHGBFFDGHHGHGCGHHGFGGHHHH0BFHHHGHHHHHGHHGAFGFHDGGG@F1FGGF0EEFGE11BFGDEE@@B1B0FGHH2BGHCE//BB000/?FFGFF0E/////?EF111<BGCE0<11/<?ACC1>FFF1>0F1F1FHCA../<<==DGC.<0C0;:C::.;0GHH0/;CF09A0C9BB0;BB09CFFFGGFGGGG000;FF0B0;;0;BBF9
@M05620:37:000000000-D9766:1:1101:21217:17084 1:N:0:85
GAGGCTGCTTTGGAAGAAACTCATAGATTACTGCAACAGTTCCCCCTGGACCTGGAAAAGTTTCTTGCCTGGCTTACAGAAGCTGAAACAACTGCCAATGTCCTACAGGCTGCTACCCGTACGGACAGGATCCTAGCAGACTACAAGAGCGTAACAGAGATGATGAACCAATGACAAGTCCGTCAGGCCTTTACGCTTTAGCACTCTTGTGGATAACATTGACCACTTCTAAGCCTTTGTACTTGTCAATG
+
CBCCCCFCFFFFGGGGGGGGGGHHHHHHHHHHHHHHGHHHHHHHHGGGHHHHHHHHHHHHHHHHHHHHHHHHHHHGHHGHHHHHHHGHHHHHHBGHC@BFG4FHHHC@G1?1?3B@21?/////EEG/F03BFD4322BF0B22FFH2@2/?/??D2=0011=1?GH1FGHB11111<111.>>AAG/C0<<0DCGGGA0;;C:0GH0:CC.;00:0;BFFB0;C.;0;C00;/0;;00;99FFF;0009;
@M05620:37:000000000-D9766:1:1101:9563:17172 1:N:0:85
GAGGCTGCTTTGGAAGAAACTCATAGATTACTGCAACAGTTCCCCCTGGACCTGGAAAAGTTTCTTGCCTGGCTTACAGAAGCTGAAACAACTGCCAATGTCCTACAGGATGCTACCCGTAAGGAAAGGCTCCTAGAAGACTCCAAGGGAGTACAAGAGCTGATGAAACAATGGCAAGTAAGTCAGGCATTTCCGCTTTAGCACTCTTGTGGATCCAATTGAACAATTCTCAGCATTTGTACTTGTAACTG
+
AABABCFCFFFFGFGGFGFGGGHHHGBFGCHHFGHGGGHHHHHHHGGGHGGHHHH2BGHGBFHHHGGHHHHAGGHGHHHHAFGGHH3BFGEFFGHHFHHHHHHHHHHHGHHHHHHHHHGEEFF3BGHHFHHHGHHFGHEGHFHHHHHFD?CGG2FGHHHHHGHHH2=FGG=GHHHH1FHDHGGHDGBGGFHGHHGGGGGHHHHHGHHHHHFDHHHHFGHHHHHHGHHH0GFGGGGGGGGGGGGGGGGGGGF
@M05620:37:000000000-D9766:1:1101:5532:17188 1:N:0:85
GAGGCTGCTTTGGAAGAAACTGACAAGCCCGGGACACAAGATCGGAAGCGCACACCTCTGGACTCCAGTCACTAATGCGCATCTCGTATTCCGTCTTCTGCTTGAAAAAAAAAAAAAGGAAAAAAAAAAATTAAAATGGAGGAAAGTATAAAAATAAAAAAAAATGTAGATAAAGGGAATAGATAAAAAAAAAAACCAACGCATATACTAAAAAAAGATGGACCTCAAGAGGAAATGTGGAAAAAACAACG
+
>33A>AFBBDFFG4BAAG4BE5F4BF4BB4E?E?EAAE22B3A2111110A0A0B13BB33BB3B33B5BG@F4344BB1>E>3@1E?33BBG?BF/BFG4BG3BGGBGGGCC/<</..00000------./00<00000/.9//.00000000.000009;--.//////////9....:/;/////9--;-9-..;:..--../9//;////-9..//9//../////..;.//////9/;..-.9.9-
@M05620:37:000000000-D9766:1:1101:10772:17229 1:N:0:85
GAGGCTGCTTTGGAAGAAACTCATAGATTACTGCAACAGTTCCCCCTGGACCTGGAAAAGTTTCTTGCCTGGCTTACAGAAGCTGAAACAACTGCCAATGTCCTACAGGATGCTACCCGTAAGGAAAGGCTCCTAGAAGACTCCAAGGGAGTAAAAGAGCTGATGAAACAATGGCAAGTAAGTCAGGCATTTCCGCTTTAGCACTCTTGTGGATCCAATTGAACAATTCTCAGCATTTGTACTTGTAACTG
+
CBBCCCFCFFFFGGGGGGGGGGHHGHHHHGHHHHHFFFHHHHHHHGGGHGHHHHHHHHHHHHHHFHHHHHHHHHHHHHHHHHHHHHHHHHHHHHHHFHHHHHGHFHHHHHHHHHHHHHGGGGHHHHHHGHHHGHHHGHHHFHHHGHHGGHGGGHHHHGHHHHHHHHHHHHHHHHHHHGHHHHHHHGHGHHHHHGGGGGGHHHHGHHHHHGHGHHGHHFHHHHHHHGGGHGGGGGGGGGGGGGGGFGGGGFF
@M05620:37:000000000-D9766:1:1101:23216:17260 1:N:0:85
GAGGCTGCTTTGGAAGAAACTCATAGATTACTGCAACAGTTCCCCCTGGACCTGGAAAAGTTTCTTGCCTGGCTTACAGAAGCTGAAACAACTGCCAATGTCCTACAGGATGCTACCCGTACGGAAAGGCTCCTCGCCGACTCCACGGGAGTAAAAGAGCTGATGAACCAATGGCAAGTAAGTCAGGCATTTCCGCTTTAGCACTCTTGTGGATCCAATTGCACAATTCTCAGCATTTGTACTTGTAACTG
+
A1>AAACAFFFFBBBB1BFFGGGHH3GHGGFGFH1AGFB1BFGHHGEGEFHH0C0BF10BBBFDFGHHHHHGHGH1BFFG1GHGF11BFC/?FCHGGF1FGGFH2GFGHEFGHF2GHHCG//>?/?/FAGHHGF0C////>BCHF0?AC<AE0111<>FGH11>G1F1F.CG/CGHEFH0DDHG0<GH.:GFHHCGGGG0CC0;0FFFFBB;:BBFG0;FF00;0/;9BBC9BFBFF09C/;FFFFBBFF/
@M05620:37:000000000-D9766:1:1101:11562:17328 1:N:0:85
GAGGCTGCTTTGGAAGAAACTCATAGATTACTGCAACAGTTCCCCCTGGACCTGGAAAAGTTTCTTGCCTGGCTTACAGAAGCTGAAACAACTGCCAATGTCCTACAGGATGCTACCCGTAAGGAAAGGCTCCTAGAAGACTCCAAGGGAGTACAAGAGCTGATGAAACAATGGCAAGTAAGTCAGGCATTTCCGCTTTAGCACTCTTGTGGATCCAATTGAACAATTCTCAGCATTTGTACTTGTAACTG
+
>AA3>AFBFFFFG4ABAGCFGGHHHF5DGBFF5B4BFGHHHGGHHGGEHEFHHHHBA3GHBEHHHAFFGGFAFBFBFHHG33BFGF@@FFEFFHHHEHGGHHHHHHFGHHHHHHGFHHG?EDHBEGGGBGHHGHHBFHFHGFHHHHH/</<E@>@G2GFHHHHHHB<?FF/FGHGH1FHFHHFGD1>>GHHGHGDGGGGFGFDGCGHHFHFDHFGHEGHFFGGHFHHHGHCFFGGGGGGGGGGGFFGGFFF
@M05620:37:000000000-D9766:1:1101:15314:17340 1:N:0:85
GAGGCTGCTTTGGAAGAAACTGACAAGCCAGGGACAAAAGATCGGAAGAGCACACGTCTGAACTCCAGTCACTAATGCGCATCTCGTATGCCGTCTTCTGCTTGAAAAAAAAAAAAAAATCCAGCGTATAAATCTCGGCGTTGGTACACCCGGCGGCGTTCCGGTGAGACACTCCTAACCGAGTGGTGTACCGTTAAAGTAGTGGGAGAGTAGGTGCTCTTTGGCTCCCACCAGTCCCCCTGTCCGGTCTA
+
BBBBBAFAFFFFGGGGGGGGGDDGHGHHGFGHGFGFAB2GCGHHGGGGAFHHHHHGBGHGHHHHHHHHGGFHHHHHHGGEEFGFBGBEHHHHG>EFFFHHHHHHFFGHHGGG/</<///01<<10>>.<1110000.<<----..000;/:---------.99---..//9./9.99/;9B--...9;9///.....9//9;/9....9.//;B/;9///////9//9.;....///;.D-.///.--;.9
@M05620:37:000000000-D9766:1:1101:14183:17395 1:N:0:85
GAGGCTGCTTTGGAAGAAACTGACAAGCCAGGGCCAAAAGCTCGGAAGAGCACACGTCTGAACTCCAGTCACTAATGCGAATCTCGTATGCCGTCTTCTGCTTGAAAACAAAATAAAAGAAAGTCCCAACACACAGGGAAATATAGAAACATAAGGAACTACATCAATACAAGCCTACCATCGTAGGCCTCTTACAACCTACTCTCTTACCAATCCAACCATCCCAATCTGCCTACCTCCTCACTTAACTC
+
>>>AAAFBFFFFGGGFAFGGGBFGHFFAF44BE2B2AA232ABAAAAB1FH3A2FE1BFFFEGABF3BAB3FFDE55@E1>>EF@11BBFFGE1>114FGFBBFB?B33?GB03?3333/?33?41B?0//////0//?0/<1222>1100?111110011<>1111111111..11<.00/<....<</./:0000/.///00000000/00///09/..9/;.9/:/900009/.00.9/0.//:/;//
@M05620:37:000000000-D9766:1:1101:6908:17431 1:N:0:85
GAGGCTGCTTTGGAAGAAACTCATAGATTACTGCAACAGTTCCCCCTGGACCTGGAAAAGTTTCTTGCCTGGCTTACAGAAGCTGAAACAACTGCCAATGTCCTACAGGATGCTACCCGTAAGGAAAGGCTCCTAGAAGACTCCAAGGGAGTACAAGAGCTGATGAAACAATGGCAAGTAAGTCAGGCATTTCCGCTTTAGCACTCTTGTGGATCCAATTGAACAATTCTCAGCATTTGTACTTGTAACTG
+
ABBAABFBFFFFGAGGCGFGGGHHHGFGHCHHBGF4GHHHHHHHHGGGHEGHHHHBFGHHBFHHHDFGHHHFGFGHHHHG3BFGHH33BFFGFHGHFHHHHHHHHHHHGHHHHHHHHHGEGGGFHFHHHHHHGHHHHHEGHHHHHHGGG/CFG>GHHHHHHHHHH2<<G0<FGHGHGGH1DGGHHHFGEHGHHHGGGGGFHHHHHHHHHHHGHHHHFGHHHHFHHFHGHHGGGGGGGGGGGGGGGGGGGGF
@M05620:37:000000000-D9766:1:1101:19693:17470 1:N:0:85
AGTGCCAGCTCTCAATCGAACAGGGGACCCAGGGCCTGGCCCCTCCAGCCAGAAAACCTGTGACCTCACCCGCTACCTGGAGCACCAACTACGCAGCTTGGCCGGGACCTATGTCAGTATCCAGCGTAGGAATCTGGGAGTTGGGGAGGAGTGAGGAGTTGGGGAAAGACAGTCCTAACCGTGGAGGGTTCTGGTAAATGATGGGGTGAGGAGGGGCTCTTTGGATCCCACCAGTCCCCCTGTCTGGTCTA
+
>A>AAFF1>FFFGGGFGGECGEHHGGG0ABGHF0BB/BFH0FEHGGHCFFHHAF1FGFF0DFBGHFFGHHCFGEEGHGHGBGHHHHCGEHHHEEC/>BFHFH1>EEC/CHHHFG2@FFGFFGHHH<EFGGHHHHGHHEFFCGFGGGEGGGCGGDHHH<C/0/ACFGHHHHHHGGGGGGGGGGGGGGGGEFGGGGFGGGGFFFF/;?B@FFFFFF-;@@FF/BBF/9F-;:FFFFF/:FFF@FFFFFFFFFF
@M05620:37:000000000-D9766:1:1101:20863:17571 1:N:0:85
GAGGCTGCTTTGGAAGAAACTCATAGATTACTGCAACAGTTCCCCCTGGACCTGGAAAAGTTTCTTGCCTGGCTTACAGAAGCTGAAACAACTGCCACTGTCCTTCAGGCTGCTCCCCGAGATGCCAGGCTCCTAGAAGACTCCACGGGAGTAACCGAGCTGATGAACCAATGTCAAGTCCGTCAGGCCTTTCCGCTTTAGCACACTTGTGGCACCACTTGCACCCTTCTCAGCCTTGTTACTTGTAACTG
+
AABBBAFBFFFFFGGGGGGGGGHHHHHHHHHHHHHHHHHHHHHHHGGGHFHHHHHFGHHHHHHHGHHHHHHHHHHHHHHHHHHHHHHHHHHHHHH3BGHHHBG44BB333BBFHFH11///>/B?FGFH?FGGHF4?FGHCHHHHGG//?>/@@@FDC//?1?GHGHDGFHHH=FHHHH1=.=CEDHH.=GHHHFGGGGHH0CC/;GFFFGGA/0;9;9CFBFFF9;BF990;//;:;CBFFFFF/:B/FB
@M05620:37:000000000-D9766:1:1101:17437:17583 1:N:0:85
AGTGCCAGCTCTCAATCGCACAGGGGACCCAGGGCCTGGCCCCTCCATCCAGAAAACCTATGACCTCACCCGCTACCTGGAGCACCAACTCCGCAGCTTGGCTGGGACCTATGTGAGTATCCAGCGTAGGAATCTGGGAGTTGGGGAGGAGTGAGGAGTTGGGGAAAGACAGTCCTAACCGTGGAGGGTTCTGGTAAATGATGGGGTGAGGAGGGGCTCTTTGGCTCCCACCAGTCCCCCTGTCTGGTCTA
+
A>>AADFFBFFFGGGGGGGGGGHHGGGGGGFHGDEE2FGHCGFHGAFDGHFDHHHHFEBBDADGGFFHHHFG?/>EGFHH2BEGHHHCFBFG?FC/>F?GG33?E?GGECFGHB3FGFBGHB3GHGBDCDHHHHHHHHAFFGGHGGCFGCDFADGFGGHFGCDGGGFGFGFHHHGGHHHHGGGCDGGGGGGGGGFGGGGBBFGFGG:9EFEBDFFACBFFFFFFFFFFFFFFFFFFFFFFFFFFFFFFFF/
@M05620:37:000000000-D9766:1:1101:23978:17588 1:N:0:85
AGTTCCAGCTCTCCATCGCACAGGGTCCCCATGGCCTGGCCCCTCCATCCAGAAACCCTATGACCTCACCCTCTACCTGGCGCACCCCCTCCGCAGCTCGGCTGGGACCTCTGTGCGTATCCAGCGTAGGTCTCTGGGCGTTGGGGCGGCGTGCGGCGTTGGGGCCCGCCCGTCCTAACCGCGGCGGGCTCTGGTAAATGATGGGGTGCGGAGGGCCTATTTGACTCCCACCAGTCCCCCTGTCTGGTCTA
+
>>>1>DD11CFFGFGF1EEAE?GCFG000A00A0BB1BFGCGGAEGG1FA1F1BFBBEF01B2DG1BAF00?B0@DFD1B0/B>EFG/>EE//E///B1/>?FE?EGEBG1BBFFD///?FG21F@E//C11?1?<10?AC->0>-<-A:999CA@-@-;--9--9---@--;B-9//::@----9-;9@EFFFF/9/9;;F/FF?---;9-9-9-;A/9BFF/9FF/A-9A-;FFFF-A@FFFFFFFFFF
@M05620:37:000000000-D9766:1:1101:11249:17591 1:N:0:85
GAGGCTGCTTTGGAAGAAACTCATAGATTACTGCAACAGTTCCCCCTGGACCTGGAAAAGTTTCTTGCCTGGCTTACAGAAGCTGAAACAACTGCCAATGTCCTACAGGATGCTACCCGTAAGGAAAGGCTCCTAGAAGACTCCAAGGGAGTAAAAGAGCTGATGAAACAATGGCAAGTAAGTCAGGCATTTCCGCTTTAGCACTCTTGTGGATCCAATTGAACAATTCTCAGCATTTGTACTTGTAACTG
+
CBBBCCFCFFFFGGGGGGGGGGHHHHHHHHHHHHHHHHHHHHHHHGGGHHHHHHHGHHHHGHHHHHHHHHHHHHHHHHHHHHHHHHHHHHHHHHHHHHHHHHHHHHHHHHHHHHHHHHGGGGHHHHHHHHHHGHHHHHHHHHHHHHHGGHGGHHHHHGHHHHHHHHHHHHGHHHHHGGHHHHHHHHHHHHHHHHGGGGGHHHHHHHHHHHHGHHHHHHHHHHHHHHHHHHGGGGGGGGGGGGGGGGGGGGG
@M05620:37:000000000-D9766:1:1101:17446:17599 1:N:0:85
AGTGCCAGCTCTCAATCGCACAGGGGACCCAGGGCCTGGCCCCTCCATCCAGAAAACCTATGACCTCACCCGCTACCTGGAGCACCAACTCCGCAGCTTGGCTGGGACCTATGTGAGTATCCAGCGTAGGAATCTGGGAGTTGGGGAGGAGTGAGGAGTTGGGGAAAGACAGTCCTAACCGTGGAGGGTTCTGGTAAATGATGGGGTGAGGAGGGGCTCTTTGGCTCCCACCAGTCCCCCTGTCTGGTCTA
+
BCBCCFFFDFFFGGGGGGGGGGHHGGGGGGHHGGGGGGHHHHGHGGHHHHHHHHHHHGHHHHHHHHHHHHHGGGGGHHHHHHHHHHHHGHHHGGGGGHHHGHHGGGHHGHHHHHHHHHHHHHHHHGGGGGHHHHHHHHHGGHGHGGGGGGGHHHHHHGHHHHGGGGHHHHHHHHHHHHHHGGGGGGGGGGGGGGGGHHHGHHGGGGFFFFFFFFFFFFFFFHFFFFFFFFFFFFFFFFFFFFFFHFFFFFF
@M05620:37:000000000-D9766:1:1101:8002:17605 1:N:0:85
GAGGCTGCTTTGGAAGAAACTCATAGATTACTGCAACAGTTCCCCCTGGACCTGGAAAAGTTTCTTGCCTGGCTTACAGAAGCTGAAACAACTGCCAATGTCCTACAGGATGCTACCCGTAAGGAAAGGCTCCTAGAAGACTCCAAGGGAGTAAAAGAGCTGATGAAACAATGGCAAGTAAGTCAGGCATTTCCGCTTTAGCACTCTTGTGGATCCAATTGAACAATTCTCAGCATTTGTACTTGTAACTG
+
AAAAAAFBFFFFGCGFFFGFGGHHHHFHHGHH5GHFFGHGHHHHHGGGHHHHHHHFHHFGBGHHHHHHHHHHHGHFGHHHBGHEHHDFGHHGHGHHHHHHHHHHHHHHHHHHHHHHHHGEGGHHHHHHHHHHGHHHHGHHHHHHGGHGGHGGHGHHHGHHHHHHHGHHHFGHHHHHHGGFHHHHHHHHHHHHHHGGGGGHHHHHHHHHHHHGHHHHHHHHHHHHHHHHHHGFGGGGGGGGGGGGGGGGGGG
@M05620:37:000000000-D9766:1:1101:11114:17642 1:N:0:85
AGTGCCAGCTCTCAATCGCACAGGGGACCCAGGGCCTGGCCCCTCCATCCAGAAAACCTATGACCTCACCCGCTACCTGGAGCACCAACTCCGCAGCTTGGCTGGGACCTATGTAGTATCCAGCGTAGGAATCTGGGAGTTGGGGAGGAGTGAGGAGTTGGGGAAAGACAGTCCTAACCGTGGAGGGTTCTGGTAAATGATGGGGTGAGGAGGGGCTCTTTGGCTCCCACCAGTCCCCCTGTCTGGTCTAT
+
AA>ABFFFAFFFGGGGGGGFGCHFGGDEGEHHCEFGFFHHHHGAFGHHHHHHGFFGHGBGGGHHHFHFHGHEG>EEHFHHBFGHHHFGGHHFFGGGGHFGEHHGGGHGEHFFGDDGHHHHFHHHCGFGGEFHHHHHH0F?FFGCGFFGFG0FFFFCEGHHFGGGGHC;CGGGGHHHFHHFGE?DEDGEGGGFFF0;9FFGFGGGG.9AAAFDD>DFFFFFFFFFFFFFFFFEFFFFFFF-EBFFFFFFFFB
@M05620:37:000000000-D9766:1:1101:11812:17662 1:N:0:85
GAGGCTGCTTTGGAAGAAACTCATAGATTACTGCAACAGTTCCCCCTGGACCTGGAAAAGTTTCTTGCCTGGCTTACAGAAGCTGAAACAACTGCCAATGTCCTACAGGATGCTACCCGTAAGGAAAGGCTCCTAGAAGACTCCAAGGGAGTAAAAGAGCTGATGAAACAATGGCAAGTAAGTCAGGCATTTCCGCTTTAGCACTCTTGTGGATCCAATTGAACAATTCTCAGCATTTGTACTTGTAACTG
+
AAABB?CACFFFGFGFFFGFGFFFHHHDDEFHHFFFAGGGDHHDHGEFEGHHFGGHHHBBFHFHDHFHHHHHHHFGHBHHHHHEFHHHHHHHEGHFHHHHHHHHHHHHGFFGHHHHGHFGGGFHHGHFGHFFFHGHHHFHFHFHGHHGGHGGGHHHHGHEHHHHFHHHF0GHHFHFHA?GGGHFHHHHHHBGHHGF.AEHHHHHGGHFFGHCCGGCFGGHFFFGHFHHHFGGFGGFGGFFFGGGFFFFGGC
@M05620:37:000000000-D9766:1:1101:7334:17715 1:N:0:85
GAGGCTGCTTTGGAAGAAACTCATAGATTACTGCAACAGTTCCCCCTGGACCTGGAAAAGTTTCTTGCCTGGCTTACAGAAGCTGAAACAACTGCCAATGTCCTACAGGATGCTACCCGTAAGGAAAGGCTCCTAGAAGACTCCAAGGGAGTAAAAGAGCTGATGAAACAATGGCAAGTAAGTCAGGCATTTCCGCTTTAGCACTCTTGTGGATCCAATTGAACAATTCTCAGCATTTGTACTTGTAACTG
+
A>AABAFAFFFFGGGF4EGGGGFGHGHB65FHHHFFEEFDAGHDHGEFGFHHHFHHHGCBFHGHGHFHHFEHHHAFGBGFHHHGHHHHHFHHFHHHHGHHHHHHGHHHGFHHHHGHHHEEGGHHHGFEHHFFGHHHHGHGHHFHHEHGGHGGGHHGHGHGGHHHHHHGHFHHHHHFHGFGEHGHHHHHGHHHHFG?DDGHHGGHHHHHHHHGFFHHHEGHHGGHHEGGHHGGGGFFGGGFGGGGGGGFFGF
@M05620:37:000000000-D9766:1:1101:22312:17728 1:N:0:85
GAGGCTGCTTTGGAAGAAACTCATAGATTACTGCAACAGTTCACCCTGGGCCTGAAAAGGTTTTTGGCTGCCTTCAAGAATCTAGAACAAACGGCCAAGCCCCACAGGAGGCTACCCCGAAGGAAAAGCTCCTAGAAAAATCAAAAGGAGTAAAAAAACCGAAGAAACAATGGGAAGTAAATCAGGCATTTCCGCTTTAGCACCCCTGTGAATCCAAATGAACAATTTTTAGCAATTGGAACTGTAACTGA
+
AAAAAAFAFFFFGGEFC1ABAFGFDE1FHHHH3BDEGAG122DDG00B///A/A0B1B0/B11/AA/B1//BBB1BD21F1@221@E@B>F///>>E/?/??/?//0FF//EGH0<B//</<?0B00BB1BF1@11@1@00<1@11?/??0??F11>-<.-<--.<//<C<</.:CE00:00:;0:C:0:;;0C;9;CB00;F.A9E9;0000;900000;:BB-/;/99;9;9/;B9/999F999;/;;9
@M05620:37:000000000-D9766:1:1101:13384:17761 1:N:0:85
GAGGCTGCTTTGGAAGAAACTCATAGATTACTGCAACAGTTCCCCCTGGACCTGGAAAAGTTTCTTGCCTGGCTTACAGAAGCTGAAACAACTGCCAATGTCCTACAGGATGCTACCCGTAAGGAAAGGCTCCTAGAAGACTCCAAGGGAGTAAAAGAGCTGATGAAACAATGGCAAGTAAGTCAGGCATTTCCGCTTTAGCACTCTTGTGGATCCAATTGAACAATTCTCAGCATTTGTACTTGTAACTG
+
AAA?ABFBFFFFG4GGGGFGGGHGHHHHHGHHHHHHHHHHHHHHHGGFHHHHHHHFFGHGBFHHHHHGHHHHHHGHHHHHHHGEGHDGHHHHHHGHHHHHHHHGHHHHGHHGHHHHHHGEEEHGFHHHGHHHGGHHHHHHHHHGHGHFGHGGGGHFHGHHHHHHHEHHHHHHHHHHFGHFBGGHHHHHHHHHHHGGGGGHHHHHFHHHHHHGHHHGFGHHHHHHFGHGGHGFFFGGGGGGGGGGGFGFGGG
@M05620:37:000000000-D9766:1:1101:4797:17782 1:N:0:85
AGTGCCAGCTCTCAATCGCACAGGGGACCCAGGGCCTGGCCCCTCCATCCAGAAAACCTATGACCTCACCCGCTACCTGGAGCACCCACTCCGCAGCTTGGCTGGGACCTATGTGAGTATCCAGCGTAGGAATCTGGGAGTTGGGGAGGAGTGAGGAGTTGGGGAAAGACAGTCCTAACCGTGGAGGGTTCTGGTAAATGATGGGGTGAGGAGGGGCTCTTTGGCTCCCACCAGTCCCCCTGTCTGGTCTA
+
AAAAAFFFCFFFGDGGGGGAEGHHGE2EGEHHFEEEGFHHHHGHGGHHHHHHHHHFHGHHHHHHHGHHHHHGGEEGHHHH2BGHHH11?GHGFGGGGHHHGHHGGGHHGHHHHHHHHHHHHHHHHGEDCGGFGHHHHHFFGHHHGGFGGAEHHFHHFGHHHHGGEDHHFHFHHHHHHHHGGGGCDEGCAFFGGGFGGG0FFFGGGFABEFFFFFFDF=EFFFFFFFFFFBFD.:BFFFFF-:;:BFFBBB/
@M05620:37:000000000-D9766:1:1101:17552:17818 1:N:0:85
GAGGCTGCTTTGGAAGAAACTCATAGATTACTGCAACAGTTCCCCCTGGACCTGGAAAAGTTTCTTGCCTGGCTTACAGAAGCTGAAACAACTGCCAATGTCCTACAGGATGCTACCCGTAAGGAAAGGCTCCTAGAAGACTCCAAGGGAGTAAAAGAGCTGATGAAACAATGGCAAGTAAGTCAGGCATTTCCGCTTTAGCACTCTTGTGGATCCAATTGAACAATTCTCAGCATTTGTACTTGTAACTG
+
CCDCCCFDFFFFGGGGGGGGGGHHHHHHHHHHHHHHHGHHHHHHHGGGHHHHHHHHHHHHHHHHHHHHHHHHHHHHHHHHHHHHHHHHHHHHHHHHHHHHHHHHHHHHHHHHHHHHHHGFGGHHHHHHHHHHGHHHHHHHHHHHHHHGGHGGGHGHHGHHHHHHHHHHHHHHHGGHHGHHHHHHHHHHHHHHHHGGGGGHHHHHHHHHHHHGHHHHHHHHHHHHHHHHHHGHHGGGHHGHGGGGGGGHGHG
@M05620:37:000000000-D9766:1:1101:17093:17883 1:N:0:85
GAGGCTGCTTTGGAAGAAACTCATAGATTACTGCAACAGTTCCCCCTGGACCTGGAAAAGTTTCTTGCCTGGCTTACAGAAGCTGAAACAACTGCCAATGTCCTACAGGATGCTACCCGTAAGGAAAGGCTCCTAGAAGACTCCAAGGGAGTAAAAGAGCTGATGAAACAATGGCAAGTAAGTCAGGCATTTCCGCTTTAGCACTCTTGTGGATCCAATTGAACAATTCTCAGCATTTGTACTTGTAACTG
+
CBCCCDFCFFFFGGGGGGGGGGHHHHHHHHHHHHHHGHHHHHHHHGGGHHHHHHHHHHHHHHHHHHHHHHHHHHHHHHHHHHHHHHGHHHHHHHHHHHHHHHHHHHHHHHHHHHHHHHGEFGHHHHHHHHHHGHHHHGHHHGHHHHHGGHGGHHHHHGHHHHHHHHHHHHHHHHGHHGGFHHHHHHHHHHHHGHGGGGGHHHHHHHHHHHHGHGHHHHHHHHHHGHHGHHFGGGGGHHGGGGGGGGGGGGG
@M05620:37:000000000-D9766:1:1101:6804:17890 1:N:0:85
GAGGCTGCTTTGGAAGAAACTGACAAGCCAGGGACACAAGATCGGAAGGACACACGTCTGAACTCCAGTCACTAATGCGCATCTGGTATACCGGCTAATGCTTGCAAAAAAAACCGCTTTAGCACTCTTTTGGATCCACTTGAACACTTCTCATCATTTGTACTTGTCCCTTCCAAGCCATGTCCAAAAGCACTGCCGCTCCCACCTCTTCCCTCCAGTCACAAATTCGTCTCTCGTATGCCGTCTTCTGC
+
CCCCCCFBFFFFGGGGGCGGGGH4B5B4ABCGG22FAG2223BA2E2B21B2B21011ABDBAD5B33BB3@553555B1>EEH433@B44BE///13@B???3/B43BG/</////>C<FBFD2<2DD2FF?C1?CD11?1<?<FB<DDDFG1<G1<>FGFBDFBG0D0<=//000.C/=000<0;C::./;:/0;-@9A../;.:;F;0BBBFDB/900000./;;AB.;B//.99B/BF@9@FE/9//
@M05620:37:000000000-D9766:1:1101:17902:17916 1:N:0:85
GAGGCTGCTTTGGAAGCAACTCATAGATTACTGCAACAGGTCCCCCTGGACCTGGAAACGTTTCTTGCCTGGCTTACAGCAGCTGGAACACCTTCTACTGTCTTCAAGGATGCTACCCTGCCGGCCAGGATCCTCGCCGCCTCCAAGGGAGTCACCGAGATGATGAAACAATGGCAAGTCAGTCAGGCTTTTCCGCTTTAGCAGTTTTGAGGATACAATTGCCACCTTCTCAGCTTTTTTCCTTGTACCTG
+
BBBBBBFBFFFFGGGG4FGGGGHGHAFD6D4BF54BFGC23ABB2B2B22B2B22F333BB2A3DDFABGFHFGH3BGG3GHHHF2?FHG2FHBB34BBGGB4B44BB@1BC23BB2032/0/>>/>F//BFGHHG//<///?FF11/?FFCC11<>><<<1<>GFHB<GG00//CGGD0=CGFHHHC.;G0CG.CEDGFG0;0909;;.;B0/;B0;;FFB0;:A90/;;99B//9B/-;/;;B/;99;9
@M05620:37:000000000-D9766:1:1101:5131:17920 1:N:0:85
GAGGCTGCTTTGGCAGAAACTCATAGATTACTTCAACAGTTCCCCCTGGACCTGGCAAAGTTTCTTGCCTGTCTTACAGACGCTGACCCAACTGCCAATGTCCTACAGGATGCTACCCGTAAGGAAAGGCTCCTAGAAGACTCCAAGGGCGTACAAGAGCTGATGCAACCCTGGCAAGTAAGTCCGGCATTTCCGCTTTAGCACTCTTGTGGATCCAATTGAACAATTCTCAGCATTTGTACTTGTAACTG
+
>AA3>>CAFFFFG4BA2BE4B4BFF5ADF5BD5D55BFGHHFFGGGEGH2BFGGH2B3CG5DFGG5DBBFH3B5D5DF3D10>BFDFBEFE1BBBF3FBBFGHHHHGHHGHHHHFFHHG>EEH3DCCFBGHHGHHFFG3FFGHHFH2/?FDGBCEHBFGGHGDHHB1=F0.<FGHH1FG1<=DG0.-A<<GCGHGFGGGBGHHHHHHGGGGBFBFG09C;BFFFF/BCCFC9CFGGGGGGFFGGGGF/BBB
@M05620:37:000000000-D9766:1:1101:17508:18039 1:N:0:85
GAGGCTGCTTTGGAAGAAACTGACAAGCCAGGGACAAAAGATCGGAAGAGCACACGTCTGAACTCCAGTCACTAATGCGCATCTCGTATGCCGTCTTCTGCTTGAAAAAAAAAAAAAAGCACTACTCGACTCCTCCTACCTCCTCCCTCTACTCCCGCCCACCACTCACATCTGACTGTATCTCTATCAAGACGCCCCCTGCACCCATCACTACCCTCACCACATTATGTTTTACTTGGAGCAAGACTCTC
+
AABBCBFBFFFFGGGGGCGGGGGHGFGGGHFHGGGGHHCHCGHHGFFGGHHHHHHGGHHGGGHGHHFHFHBHHHHHHHGGGGGHHHFGHHHGGEEGGHGHHHHHGHHGHGEE///><</010?1011.<-..110//00.<0.///.//:000:/..;;A:9...////0;000;00090000000000000;.9-;---;9://9./;/:9///./..../..///;/;9B//////////.9////;//
@M05620:37:000000000-D9766:1:1101:16869:18070 1:N:0:85
GAGGCTGCTTTGGAAGAAACTCATACATTACTGCAACAGTTCCCTTTGAACCTGGATAAGGTTTTCGCCTTGCATATCGAAGCTGAAATAACTGCCAATGTACAGGATGCTACCCGTCAGGAAAGGCTCCTAGAAGACTCCAAGGGAGTAAAAGAGCTGATGAAACAATGGCAAGAAAGTCAGGCATTTCCGCTTTCGCACTCTTGTGGATCCAATTAAAAAACACTTATCATTTTTACTTGAAACTGACA
+
AAAAAAFACFFFGB1F1FGGGG1AF1133D13DFDGH00D2221B1AA21BB0B0B121B111ABA//B//1A1B222BBF/>FB11B2B1G1FGC1FFEB2B@20B11B1B@>B//?/>>C>>00?1BF<BB11<<B1BB1<B////<012D1<0@<1@11@1>@</11?F01F0??11=<<0<<11=<<<..<C0CC.<-;0;0<0:::;;0:0000:00;..9009000;;90=.:0;;0;9;000/0
@M05620:37:000000000-D9766:1:1101:4154:18079 1:N:0:85
GAGGCTGCTTTGGAAGAAACTCATAGCTTACTGCAACAGTTCCCCCTGGACCTGGAAAAGTTTCTTGCCTGGCTTACAGAAGCTGAACCAACTGCCAATGTCCTACAGGATGCTACCCGTAAGGAAAGGCTCCTAGAAGACTCCAAGGGAGTAAAAGAGCTGATGAAACAATGGCAAGTAAGTCAGGCATTTCCGCTTTAGCACTCTTGTGGATCCAATTGAACAATTCTCAGCATTTGTACTTGTAACTG
+
AABAAAFBFFFFGFFGFFGGG4FHGH4DAGGHHH4DBHHHGFEGHGEEFHFHGHG2B3CGFFFHH5DFGGFCFBFCGGGG3BFGHHG3?FBEHHHHFHHHHHHFGHCGFFHHHHFGHHE?EEF3B3EBB/?BEGGF?GBFCBGH2GD?C/?EF@FHGG2GFHDG1F1FDF/FFGFHG<111<>=1=CG.>1>FG..C<E00GFHHGHHHFCDFGHH0:CCGHHHFBCCFBC;C9FGGGG0BFGGGFGFFFF
@M05620:37:000000000-D9766:1:1101:2340:18106 1:N:0:85
GAGGCTGCTTTGGAAGAAACTCATAGAGTACTGCAGCAGTTCCCCCTGGACCTGGACGAGTTTCTTGCCTGGCTTACAGAAGCTGAAACAACTGCCAATGTCCTACAGGATGCTACCCGTAAGGAAAGGCTCCTAGAAGACTCCAAGGGAGTAAAAGAGCTGATGAAACAATGGCAAGTAAGTCAGGCATTTCCGCTTTAGCACTCTTGTGGATCCAATTGAACAATTCTCAGCATTTGTACTTGTAACTG
+
BABBBAFBFFFFGGGGGFG45AAGBGB5DFFHGFH43B2DBGHBGGECA2FFGGGH20AABFGHFD55FEAGHHFHHGGHHHHHHFHHHBCGG33GHFHHHHFHHHHB3BF@GGFHFGGGGGHHHHF?FHFGGBGHFHHHGHBFHHHGGEGGHFHGGFFFHHHHFGHHHFAHHFHFH>1GGGHHHHHHHHBH=DDA<.CGGEHHHHGHHCGDHFHHHHGHHHGGGGGBFFGGGGGBFFFBFGGGB;FGGGB
@M05620:37:000000000-D9766:1:1101:6776:18115 1:N:0:85
AGTGCCAGCTCTCAATCGCACAGGGGACCCAGGGCCTGGCCCCTCCATCCAGAAAACCTATGACCTCACCCGCTACCTGGAGCACCAACTCCGCAGCTTGGCTGGGGCCTATGTGAGTATCCAGCGTAGGAATCTGGGAGTTGGGGAGGAGTGAGGAGTTGGGGAAAGACAGTCCTAACCGTGGAGGGTTCTGGTAAATGATGGGGTGAGGAGGGGCTCTTTGGCTCCCACCAGTCCCCCTGTCTGGTCTA
+
BCBCCFFFCFFFGGGGGGGGGGHHGGGGGGHHAEGGGGHHHHGHGGHHHHHHHHHHHGHHHHHHHHHHHHHGGEFGHHHH2FGHHHG1EFHHGGGGGHHHGHHGGGGGGGHHHHHHHHHHHHHHHGGGGGHHHHHHHHHGGHHHGGGGGEGHHFHHEGHHHHGGGGHHHHHHHHHHHHGGGGGGGGGGGGGGHGGGGGGGGGGGFFFFFFFFFFFFFFFFFFFFFFFFFFFFFFFFFFFFFFFFFFFFFFF
@M05620:37:000000000-D9766:1:1101:2545:18246 1:N:0:85
GAGGCTGCTTTGGAAGAAACTCATAGATTACTGCAACAGTTCCCCCTGGACCTGGAAAAGTTTCTTGCCTGGCTTACAGAAGCTGAAACAACTGCCAATGTCCTACAGGATGCTACCCGTAAGGAAAGGATCCTAGAAGACTCCAAGGGAGTAAAAGAGCTGATGAAACAATGGCAAGTAAGTCAGGCATTTCCGCTTTAGCACTCTTGTGGATCCAATTGAACAATTCTCAGCATTTGTACTTGTAACTG
+
AA1AAAFAFFFFGGGF1FGGGCGHHHH331GHHGF1AFFGEGHFHGEGF0FHGBGBGF0FGHGHHHHHHHFHHHFGHFHHHHHGHFHHHHHHFGHHFFHHHH2@2FG1001FHHB1B>EE/?F1>C00B0<00>FFF1GGHFGHF11?//<EF1FG1/<FG<1FF>GB10?1FFHHGF111=GHGHB<<GBGHH?..<E00<DGGGHB0GGGHFCCG0CCG0G00GGHHFC:;90CGFF9CB909;0CC9C
@M05620:37:000000000-D9766:1:1101:11535:18265 1:N:0:85
GAGGCTGCTTTGGAAGAAACTGACAAGCCAGGGACAAAAGATCGGAAGCGCACACGTCTGAACTCCAGTCACTAATGCGCATCTCGTATGCCGTCTTCTGCTTGAAAAAAAAAAAAAAATCAAGCGTAAAAATCTGGGAGTTGGGGAGGAGTGAGGATTTGGGGAAAGACAGGCCTAACCGTGGAGGGTTCTGGTAAATGATGGGGTGAGGAGGGTCTCTTTGGCCCCCACCCGTCCGCCTGTCTGGTCTA
+
BBBBB?FBFFFFFGGGGGGGGGHHHFHHGFGHGFGGFHFHGHHHGGFG2AEEGGHGCGHGGHHHHFHHHHHFHFGHHFGFGEEHGHCFHHHHGEFHEHHHFHHFCGHHHGGGC//>//-01<>11..<..<0.<==0/.<./0:-:A@C??9C00.;/0900.9;;A.;///...;9/.9-;.-.9?-;..9/////////9;/9.;-9A.::.-.9B///B//9/.;-9...-;;A--.;.B/9//////
@M05620:37:000000000-D9766:1:1101:23839:18376 1:N:0:85
GAGGCTGCTTTGGAAGAAACTCATAGATTACTGCAACAGTTCCCCCTGGACCTGGAAAAGTTTCTTGCCTGGCTTACAGAAGCTGAAACAACTGCCAATGTTCTAAAGGATGCTACCCTTCAGGCAAGGCTCCTCGCAGCCTCCCAGGGAGTCAAAGAGCTGCTGAAACAATGGCAAGTCAGTCAGGCCTTTCCGCTTTAGCACTCTTGTGGCTCCCATTGCACAATTCTCAGCCTTTGTCATTGTAACTG
+
AABBBBFBFFFFGGGGGGGGGGHHHHHHHHHHHHHHHHHFHHHHHGGGHGHHHHHFFHHHGGHHHHHHHHHHHHHHHHHGHHHHHHHHHH1FGHHHHFHHH44444B3B2BFGH4BGH33BB3B???FFHGEFHG/<<///BFGC?2/C</?CDHHE22<FG11<FGHHFH1?F0FFGB1=1>FF1<>>1=DGG.<<EA0=DHH0:=CG0G...:;./=GFBFF0/0;;;CBBFB/CG0CF0CFFF0;0;C
@M05620:37:000000000-D9766:1:1101:6875:18390 1:N:0:85
GAGGCTGCTTTGGAAGAAACTCATAGATTACTGCAACAGTTCCCCCTGGACCTGGAAAAGTTTCTTGCCTGGCTTACAGAAGCTGAAACAACTGCCAATGTCCTACAGGATGCTACCCGTAAGGAAAGGCTCCTAGAAGACTCCAAGGGAGTAAAAGAGCTGATGAAACAATGGCAAGTAAGTCAGGCATTTCCGCTTTAGCACTCTTGTGGATCCAATTGAACAATTCTCAGCATTTGTACTTGTAACTG
+
A33AAAFBFFFBGCGFF4FFFGGGHEGDF5GHGAG4CFHHHHGHHGGFGFHHHHGHGFEGGFHHHHHHGFHBFG1BGFBFGHGGHFBGGHEGHGHG3@FHHHGHGHHCFGFHHFFHFGEGGGHGHHHACHGHFGHHHHGHCFB?1FGEDEGGGDGFBFBGFGFGHGFGHHHFGFFHGF<?>D>1<DFHEHFHD1E<..<=DGGHHGGFHDGDFGGGHGHHHHGHHHFCGHFBBFFBGGG0CFGGFFBFFFC
@M05620:37:000000000-D9766:1:1101:6859:18402 1:N:0:85
GAGGCTGCTTTGGCAGAAACTCATAGATTACTGCAACAGTTCCCCCTGGACCTGGAAAAGTTTCTTGCCTGGCTTACAGACGCTGACCCAACTGCCAATGTCCTACAGGATGCTACCCGTAAGGAAAGGCTCCTAGAAGACTCCAAGGGCGTACAAGAGCTGATGCAACACTGGCAAGTAAGTCCGGCATTTCCGCTTTAGCACTCTTGTGGATCCAATTGAACAATTCTCAGCATTTGTACTTGTAACTG
+
>AA3>AFBFFFFG4FE2GFBFBGHH55DF5FG5BG4FGHHHGHHHGGGHBGHHHH2BBGHBDGHH5DFGHH1B2BCGF3DA0>EEDB3BFE?BFBB3GBGHHHHHHFGFHHHFHFGHHGEEGH3G?E0BGCHGHH3FG3B2DGHHHF<BCCC>ADHBGGHHHFHF1GFG0.>GGGH1F=0DD=D0.-<<ACGGHACFDGBGHHHHGGGG00DFFGGFBFFFGFFFBFF9FC0FFGGGGGGGGGGFFFFFFB
@M05620:37:000000000-D9766:1:1101:14107:18432 1:N:0:85
GAGGCTGCTTTGGAAGAAACTCATAGATTACTGCAACAGTTCCCCCTGGACCTGGAAAAGTTTCTTGCCTGGCTTACAGAAGCTGAAACAACTGCCAATGTCCTACAGGATGCTACCCGTAAGGAAAAGCTCCTAGAAGAATCAAAGGGAGTAAAAAAGCTGAGGAAACAATGGCAAGCAATTCAGGCTTTTCCGCTTTAGCACTCTAGTGGATCCATTTGAACAATTCTCACCATTTGTACTTGAAACTG
+
BABBCBFCFFFFGGGGGGGGGGHHHHHHHHHHHHHHFHHHHHHHHGGGGHHHHHHGGHHHHHHHHHHHHHHHHHHHHGHHHHHHHHHHHHHHHHHHHHFFF4F@4@33?1@323DB2B?/>?03BBB2303B33B4B3FFB3G3BFFB///?B32@2>/<2210?1FF?CC1F1<<1>.001<>=1>00</00<.<<CE0GFFG0;:0:<G:C0</00;;00CFGFGG0F0;0.0;CF000;B090;0:0B
@M05620:37:000000000-D9766:1:1101:7765:18464 1:N:0:85
AGTGCCGCTCTCAATCGCACAGGGGACCCAGGGCCTGGCCCCTCCATCCAGAAAACCTATGACCTCACCCGCTACCTGGAGCACCAACTCCGCAGCTTGGCTGGGACCTATGTGAGTATCCAGCGTAGGAATCTGGGAGTTGGGGAGGAGTGAGGAGTTGGGGAAAGACAGTCCTAACCGTGGAGGGTTCTGGTAAATGATGGGGTGAGGAGGGGCTCTTTGGCTCCCACCAGTCCCCCTGTCTGGTCTAT
+
CCBCCFBCCBAFGGGGGGGGEGHGG?EGGHGFEFGGGHCHHGHGGFDGHBGGHHHHGHHGGHHHHHFGHHGGGGGHHHHFGHHHHHHGHHHGGGGGHHHGHHGGGHHGHHHHHHHHHHHHHHHHGDEGGHHHGHHHHFGGHHHGGGGGGGHHFHHHGHHHHGGGGHHHHHHHHHGGGGGGGGGGGGGCFGGGGGFFGGGGGFFFFDCFFFFFFFFFFFFFFFFFFFFFFFFFFFFFFFFFFFFFFFFFFFF
@M05620:37:000000000-D9766:1:1101:3520:18480 1:N:0:85
GAGGCTGCTTTGGAAGAAACTCATAGATTACTGCAACAGTTCCCCCTGGACCTGGAAAAGTTTCTTGCCTGGCTTACAGAAGCTGAAACAACTGCCAATGTCCTACAGGAAGCTACACGTAAGGAAAGGATCCTAGAAGACTCCAAGGGCGTACAAGAGCTGATGCCACCCTGGCAAGTAAGTCAGGCATTTCCGATTTAGCACTCTTGTGGATCCAATTGAACAATTCTCAGCATTTGTACTTGTAACTG
+
BABBAAFBFFFFGGGGGGGGGGFHHHG66FGHGFHHFFHHHHHFHD2FACGHCB2BBF2FBDAFHDDFGDEFFBGFHFHGHGHHHGFGGFGHHGHG3FHHHG4EFCCC3F2B?F3B3???FF?3FFF0FG3?FF4FGHFHHHFH2?2?EFCBB/CGB2FGHHHHE11???ACHH0G1F111<=FF1FG.0<H0H....CBG0D:::C:C<:EFFFH00:<CG0CCB::;C00C0::0;;:F;FFGF:B0C:
@M05620:37:000000000-D9766:1:1101:16578:18521 1:N:0:85
AGTGCCAGCTCTCAATCGCACAGGGGACCCAGGGCCTGGCCCCTCCATCCAGAAAACCTATGACCTCACCCGCTACCTGGAGCACCAACTCCGCAGCTTGGCTGGGACCTATGTGAGTATCCAGCGTAGGAATCTGGGAGTTGGGGAGGAGTGAGGAGTTGGGGAAAGACAGTCCTAACCGTGGAGGGTTCTGGTAAATGATGGGGTGAGGAGGGGCTCTTTGGCTCCCACCAGTCCCCCTGTCTGGTCTA
+
ACAAAFFFCFFFGGGGGGGGGGHHGFFGGGGHGGGGGGHHHHGHGGHGHHHHHHHCHGHHHFHHHHHHHHHGGEGGHHHHBGHHHHFFFHHHEGFGGHHHGHHGGGHHGHHHHHHHHHHHHHHHHGGGGGHHHHHHHHHGGHHHGGFGGDGGHGHHGGHHHHGGEFHHFHHHHHHHHHHHGGGGGGGGGGGGGGGGGGGGGGGGGGFFFFFFFFFFFFFFFFFFFFFFFFFFFFFFFFFFFFFFFFFFFFF
@M05620:37:000000000-D9766:1:1101:17672:18527 1:N:0:85
GCGGCTGCTTTGGAAGAAACTCATAGATTACTGCCACAGTTCCCCCTGGACCTGGAACCGTTTCCTGCCTGGCTTACAGAAGCTGAAACAACTGCCAATGTCCTACAGGATGCTACCCGTAAGGAAAGGCTCCTAGACGACTCCACGGGAGTCAAAGAGCTGATGAAACAATGGCAAGTAAGTCAGGCATTTCCGCTTTAGCACTCTTGTGGATCCAATTGAACAATTCTCAGCATTTGTACTTGTAACTG
+
>3>AA>ABFFDDFGGCFCFGGGGGBFGGG5BGHG33GGBBDGHHHGEGA2BFGHEHH31EEGHG5GFGHHHHHHG3FGHFHHH3F3BFHGGHHHGGCFGHHHHHFGGHHHHHHHHHHHGGGEHH3BGGFGHHGH1F11?/BFGHG0?DGGGG0F11?0?GHH1FGHH1GHHHHHHHHGHHGHHHHHHHAGHHHHGGGGGHHHHGHHGHFFGGGGFGFFFGG0BC9BC0;CBFGFGGGGFG0FFGGGGFFFF
@M05620:37:000000000-D9766:1:1101:16578:18540 1:N:0:85
AGTGCCAGCTCTCAATCGCACAGGGGACCCAGGGCCTGGCCCCTCCATCCAGAAAACCTATGACCTCACCCGCTACCTGGAGCACCAACTCCGCAGCTTGGCTGGGACCTATGTGAGTATCCAGCGTAGGAATCTGGGAGTTGGGGAGGAGTGAGGAGTTGGGGAAAGACAGTCCTAACCGTGGAGGGTTCTGGTAAATGATGGGGTGAGGAGGGGCTCTTTTGCTCCCACCAGTCCCCCTGTCTGGTCTA
+
>AAAAFFFAFFFGFGGGFFAE0AF0AEEEE0BF0EEF/BBGGGFGGHHHG1FGHEGHGFBGGDGHHH1GF>EGGEEHGG0FGHFGHHHGHHHGG//>FGH/0<FE/<F<FG1122BBGFGHHGHH??C/<1@11?<10?</?FGCGE@CC.<<00.0<C/D/A-;EAGFHHHG0::CCGHGA9?.A??C.=F00009C990B0C.E9@-99FB--@@@EB/B/:/9B/AFA-9FFBFFAB@EFFFFBBB99
@M05620:37:000000000-D9766:1:1101:16299:18617 1:N:0:85
AGTGCCAGCTCTCAATCGCACAGGGGACCCAGGGCCTGGCCCCTCCATCCAGAAAACCTATGACCTCACCCGCTACCTGGAGCACCAACTCCGCAGCTTGGCTGGGACCTATGTGAGTATCCAGCGTAGGAATCTGGGAGTTGGGGAGGAGTGAGGAGTTGGGGAAAGACAGTCCTAACCGTGGAGGGTTCTGGTAAATGATGGGGTGAGGAGGGGCTCTTTGGCTCCCACCAGTCCCCCTGTCTGGTCTA
+
BBBBBFFFBFFFGGGGGCFFGGFHCGGGGGHHGGGGGCHHHHGHGGHHHHHHGHEHHGHHHHFHHHHHHHGGGGGGHGHHHHHHHHHHGHHHGGGGGHHHGHHGGGHHGHHHHHHHHHGHHGHGHGGGGGHHHHHHHGHGGHBGGGGGGGGHHHHHHGFFHHGGGGHHHHHHHHHHHHHHGGGGGEGGEFGGGGGGGGGGGGGGGFFFFFFFFFAFFFFFFFFFFFFFFFFFFFFFFFFFFFFFFFFFFF/
@M05620:37:000000000-D9766:1:1101:6099:18741 1:N:0:85
GAGGCTGCTTTGGAAGAAACTCATAGATTACTGCAACAGTTCCCCCTGGACCTGGAAAAGTTTCTTGCCTGGCTTACAGAAGCTGAAACAACTGCCAATGTCCTACAGGATGCTACCCGTAAGGAAAGGCTCCTAGAAGACTCCAAGGGAGTAAAAGAGCTGATGAAACAATGGCAAGTAAGTCAGGCATTTCCGCTTTAGCACTCTTGTGGATCCAATTGAACAATTCTCAGCATTTGTACTTGTAACTG
+
AAA>AAFBFFDFGAGGAFG4B4AFEHDAE5FG5GG4GAHGFGHFHGEGHEEFFGGAABFGBFDGAAABFED1GFFCGFGDBFHFEG3FG3F?3EBGCFGHHHGHFHHHEAEBFG4FBFA?@EHHHEECGEFHGGGHEGGG3FGFBFFGGCBEC1@GGCGFBHGHHDDFB0<GFFHHGF111>FGHGFGHFDGBFAAAAEFHBDGHG=DFHHG0::GFB:GGFBGF/0;GGFGGFFGGFFBFFGGGFFBFGF
@M05620:37:000000000-D9766:1:1101:13001:18795 1:N:0:85
GAGGCTGCTTTGGAAGAAACTCATAGATTACTGCCACAGTACCCCCTGAACATGGAACCGTTTCTTGCCTGGCTTCCAGAAGCTGGAACAACTGCCACTGGCATAAAGGATGTTACCAGTAAGGAAAGGCTACTAGAAGACTGCAAGGGAGTAAAAGAGCTGATGAAACAATGGCAAGTAAGTCAGGCATTTCCACTTTAGCAATTTTGTGGATCCAATTGAACAATTCTCAGCATTTGTACTTGTAACTG
+
BBBBBBFBFFFFGGGGGGGGGGG5D5566D4DF54FFH2355D32AAB23B55B2B331A1A335AA5A5B112123B53B3B@3?1@322?B33333@F212B@3B432FB34F434?FF??B?330B/33BE4B33?3FH2BF22/?/C/2@>2FFC2@FG<@2F1<?/1?10<1/1??1FGD1>F.1<FHH11>GFG0=G<G0==0/<.DC0/0:0;0000<CC;00;C0/C00;;CFFF000;0C0F
@M05620:37:000000000-D9766:1:1101:3108:18833 1:N:0:85
GAGGCTGCTTTGGAAGAAACTCATAGATTACTGCAACAGTTCCCCCTGGACCTGGAAAAGTTTCTTGCCTGGCTTACAGAAGCTGAAACAACTGCCAATGTCCTACAGGATGCTACCCGTAAGGAAAGGCACCTAGAAGACTCCAAGGGAGTAAAAGAGCTGATGAAACAATGGCAAGTAAGTCAGGCATTTCCGCTTTAGCACTCTTGTGGATCCAATTGAACAATTCTCAGCATTTGTACTTGTAACTG
+
A?AAABFBFFFFGBFG4GGBFGBFGFHDG5FFFFF4AEHHHHGGHGGGGBGGHHGHADBFGFHHHHFGHDGBGHFFGDBEGHFFHF3GBBFFHHHG3FGHGGHHFHGF??F3BBF3BGFFGG0FHHHBFG0B?FHHFHHHBD2BFGGEFGGGFFGB2F@GGFFHFHHFHH/?FFHHF/1>GFDG<FFHHG<G<=<C<<CDGDHHCGHHF:CEH0:GCGGHHGHHFFFGFFGGFGGGGGGFFGGGB;FFGGG
@M05620:37:000000000-D9766:1:1101:5713:18878 1:N:0:85
GAGGCTGCTTTGGAAGAAACTCATAGATTACTGCAACAGTTCCCCCTGGACCTGGAAAAGTTTCTTGCCGGGATTACAGAAGCTGAAACAACTCCACATAGGTTGCTACCCGTAAGGAAAGGTGCCTAGTAAACTCCAAGGTAGCAAAATAGCTGATGAAACAATGGCAATGAAGTCTTGCATGCCTGTTTTAGTACACCTGAGAATCCAAGTGAACAATTTCCAGCGTGCGCACTTCTAACTTCCAATCC
+
BAABBBFBFFFFGGGFFGGBGCGHHHHFDFHHHHHHFHHHGHHGHGCGFHHHHHHHHHFHHHHHHHHHH?000BBG3FH5BFH3FG3BF3BGHDG32333BB43?B3BB1B//>/B3BF300333B?FG3B44?4?1111/111121101@@G2111121110??110?111?<1111111>111>1111=0F0<1000<<G//0=0DC000:0:;GGG0:00000/-...--=A-;000;9000;F00;9
@M05620:37:000000000-D9766:1:1101:7491:18972 1:N:0:85
GAGGCTGCTTTGGAAGAAACTCATAGATTACTGCAACAGTTCCCCCTGGACCTGGAAAAGTTTCTTGCCTGGCTTACAGAAGCTGAAACAACTGCCAATGTCCTACAGGATGCTACCCGTAAGGAAAGGCTCCTAGAAGACTCCAAGGGAGTAAAAGAGCTGATGAAACAATGGCAAGTAAGTCAGGCATTTCCGCTTTAGCACTCTTGTGGATCCAATTGAACAATTCTCAGCATTTGTACTTGTAACTG
+
>3AAAACAFFDB44FCE4FGGGBGBGGHHFGHHH4FBFGDGHHHHGCG2AFFHHEGHHBFBFHHFGHHHHHHHHEEGHHH3GH3FHHHHHGHHHHHHHHHHHHHHHHHHHHHHHHHHHGEGGGHHHHHHHHHGHHHBFHHHHHHCGHGGGFGHFHHHGHHHHHHHGHHHGFHGHHHHGHFGHGHHHHHHHHHHHGGGGGHHHHHHHHHHHHGHGHHHHHHHHHHHGHHHGGGGGGGGGGGGGGGGGFGGGG
@M05620:37:000000000-D9766:1:1101:25754:18976 1:N:0:85
GAGGCTGCTTTGGAAGAAACTCATAGATTACTGCAACAGTTCCCCCTGGACCTGGAAAAGTTTCTTGCCTGGCTTACAGAAGCTGAAACAACTGCCAATGTCCCCCAGGATGCTACCCGGAGGGAACGGCTCCTCGCCGACTCCACGGGAGTCAAAGCCCTGATGAAACAATGGCAAGTACGTCAGGCATTTCCACTTTAGCACTCTTGTGGCTCAACTTGCACCCTACTCAGCCTTGGTCCATGTCACTG
+
A11AAAFAFFFFGCFA1GGGGGFHFFGHHFFHHHFEFFGFGHHHHGGFFAGHFHHFHHHGGGHHHHFHHHHHHHHFHFHGHHHHHHFHHGHHHHGF1FGFG221?BEFFF@F0FBFGB?///></B<?B>>EFH0C//////<F?0<<@<->0=0==<.CHH/=DGB0<:GGG/;CFEH0;A;GGGGB.9BFFG0C;9CBBGF99;FBGB0:.;;00/;FG//;/:A--9;9BF9;F//;/;/;;9;9B/;
@M05620:37:000000000-D9766:1:1101:9239:18976 1:N:0:85
GAGGCTGCTTTGGAAGAAACTCATAGATTACTGCAACAGTTCCCCCTGGACCTGGAAAAGTTTCTTGCCTGGCTTACAGAAGCTGAAACAACTGCCAATGTCCTACAGGATGCTACCCGTAAGGAAAGGCTCCTAGAAGACTCCAAGGGAGTAAAAGAGCTGATGAAACAATGGCAAGTAAGTCAGGCATTTCCGCTTTAGCACTCTTGTGGATCCAATTGAACAATTCTCAGCATTTGTACTTGTAACTG
+
CBCCCCFCFFFFGGGGGGGGGGHHHHGHHHHHHHHHHHHHHHHHHGGGHHHHHHHGHHHHGHHHHHHHHHHHHHHHHHHHGGHHHHHHHHHHHHHHHHHHHHHHHHHHEHHHHGHHFHG/ED0GHHG0B?BGFHFGDGGFHHHHFHH?/??E=FHHHGHBDHHG22=?10/=?GHHHGHBGF1F=10>>1<==G.DEGFF0D<GGGHHHD0:CCGHHFCGHHHHEFGH:CBBFFGGGGGGGGFGFFGFFGF
@M05620:37:000000000-D9766:1:1101:13496:19002 1:N:0:85
GAGGCTGCTTTGGAAGAAACTCATAGATTACTGCAACAGTTCCCCCTGGACCTGGAAAAGTTTCTTGCCTGGCTTACAGAAGCTGAAACAACTGCCACTGTCCTACAGGATGCTACAAGTCAGGACAGGCTCCTAGCCGACTACAAGAGAGTAAAAGAGAAGATGAAACAATGCCAAGTACGTCAGGCTTTTACGCTTTAGCACTCTTGTGGATAATTTTGACCAATTCTCAGCATTTGTAATTGTCCCTG
+
A3ABBBFCFFFFGGGGGGGGGGEHHHHHHGGHHHGFGHHHHHHHHGGGHGHHHHGHHFHGGHHHHHHHHHHHHHHCGHHHHHHGHHHHHHHHHHHHF@BBGGHDGHHBGBB3BGFG33BB3432B/B?FAC0?FG433?<BF/2BGH2?B<2@22@2F222@2@1FDBGHGHH1FB1C<1=<0>F.00000<0<.CCCEDD<D00;0C0CC.G0;000=GFE::C.;;CF0FFEFG000;00;;0;;009F
@M05620:37:000000000-D9766:1:1101:6555:19086 1:N:0:85
GAGGCTGCTTTGGAAGAAACTCATAAATTAGTGACACAGGACCGGCTGTCCATCTAACCGTTTCCTAGCTGGCTCGCAGCAGCTCGAACGACTTCCCCTGTCCTAAAGGATGCTACCCGTAAGGAACGGCTCCTCGCCGACTCCCCGGGAGTCACCGCGCTGCTGAAACAATGGCAAGTCCGTCAGGCATTTCCGCTTTAGCACTCTTGTGGATCCCCTTGCCCAATTCTCAGCATTTGTACTTGTCCCTG
+
BBBBBBFBFFFFGGGGGGGGGCF5D5DD6B4DD6FGHHA222B22A2A1BBF555A5BBAA133DB553D3A1F30>>E?GHHH@1/FB/1>E/B3FCFFF3BFG4FG3BF32FBGGHGG/CFG220?CCGGGH0E/@C-CFFHA.ADGGGGGF00;-;DDG.CFGGGGGGGGBFGGGB00;CCDDFF.;FFFFFFFFFFFFFFFFFFFFFFFFFFB.BFF//;B.B:BFFFFFFFFFFF/BFFFF///BF
@M05620:37:000000000-D9766:1:1101:13410:19116 1:N:0:85
GAGGCTGCTTTGGAAGAAACTCATAGATTACTGCAACAGTTCCCCCTGGACCTGGAAAAGTTTCTTGCCTGGCTTACAGAAGCTGAAACAACTGCCAATGTCCTACAGGATGCTACCCGTAAGGAAAGGCTCCTAGAAGACTCCAAGGGAGTAAAAGAGCTGATGAAACAATGGCAAGTAAGTCAGGCATTTCCGCTTTAGCACTCTTGTGGATCCAATTGAACAATTCTCAGCATTTGTACTTGTAACTG
+
1AAAA@FAFF3DFGGGFFFCAGGHHHHHHHHHHHHHGGHHHHHGHGGGGEHFHGHGGHFFEGHHGHGHHHGHHHGGHGHHFHHHFHHFHHEHFGHHHHHHHHGHHHHGB>FFHHHHFGF?EFHHHHHCGGGCFGDGFGFHHHGFGFFABFEGC@GFDF00GCFDFGGFFBEGHGHFGGGGGFHGHEHGGHDFHF.EAEFFDGDHGHHEFHHGHFGHFCCH0CGHFHHBGHGGGGGFGGE90CFFF;CBFGF
@M05620:37:000000000-D9766:1:1101:14961:19119 1:N:0:85
GAGGCTGCTTTGGAAGAAACTCATAGATTACTGCAACAGTTCCCCCTGGACCTGGAAAAGTTTCTTGCCTGGCTTACAGAAGCTGAAACAACTGCCAATGTCCTACAGGATGCTACCCGTAAGGAAAGGCTCCTAGAAGACTCCAAGGGAGTAAAAGAGCTGATGAAACAATGGCAAGTAAGTCAGGCATTTCCGCTTTAGCACTCTTGTGGATCCAATTGAACAATTCTCAGCATTTGTACTTGTAACTG
+
BBBBBBFBFFFFGFGGGFGGGGGHHHGHHHHHHHHHGHHHHHHHHGGGHHHHHHHGHHHHFGHHHHHHHHHHHHHHHHHHHHHHHHHHHHHHHHGHHHHHHHHHHHHHGHHHHHHHHHFEEFGHHHHHHHHHGHFHHGHFFHHHHHHGGHGGHHHHHGHHHHHHHHHHHGHHHHHHHGGHHHHHHHHHAGHHHHGGGGGHHHHHHHHHHHHGHHHHHGHHFHHHGHHHHHGGGGGGGGGGGGGGGGGGGGC
@M05620:37:000000000-D9766:1:1101:6430:19193 1:N:0:85
GAGGCTGCTTTGGAAGAAACTCATAGATTACTGCAACAGTTCCCCCTGGACCTGGAAAAGTTTCTTGCCTGGCTTACAGAAGCTGAAACAACTGCCAATGTCCTACAGGATGCTACCCGTAAGGAAAGGCTCCTAGAAGACTCCAAGGGAGTAAAAGAGCTGATGAAACAATGGCAAGTAAGTCAGGCATTTCCGCTTTAGCACTCTTGTGGATCCAATTGAACAATTCTCAGCATTTGTACTTGTAACTG
+
AAAAAA1AFFFFGGGGCGGGGGFGHHFEHFHHHHF1BFGGFHHGHGGEHHHHHHGH1GFHHGHHHHHHHHGGHHHGHGHHBHHFHGHFHFFGHHHHCFHHHHHHHHHGFGGCBFBGHHGGGGGHHFH0EGHHGHFHHHHHFF1FGGHGGFGGHHGFGE0@GFHHFHHHHGCHHFFGHFF<FGH1GHHHEH1F>FACACEG=DGHHHGHFDFGHCHHGGHHHFGG0:::C0BFFFGGGGGFGGGGFFGBFG9
@M05620:37:000000000-D9766:1:1101:7440:19200 1:N:0:85
GAGGCTGCTTTGGAAGAAACTCATAGATTACTGCAACAGTTCCCCCTGGACCTGGAAAAGTTTCTTGCCTGGCGTACATAAGCTGAAACAACTGCCAATGTCCTACAGGCTGCTACCCGAAAGGAAAGGCTCCTAGCAGACTCCAAGAACGTCAAAGAGCAGATGAAACAATGGCAAGTACGTCAGGCATTTCCGCTTTAGCACTCTTGTGGATCAAATTGACCAATTCTCAGCATTTGTACTTGTAACTG
+
CCCCCBFCFFFFGGGGGGGGGGHGH5566DD5FHHHHHHHGFHFF22FCBGH2222AB2FB55DFD5BBAA1B0BAEG5DF5BGFF3B3GFH3GHFFGHHG4@44BF3311?C3FGBGF/>/?0233BFGGH/C2??F2FGB222@@022/////?F?<?1001<11?G?.FDFCG1F>D1.<..C/C<GHH0<AFAFG0CGGFHHHHE0:.0CB.CFFFG00;FEB;0C00;90CFGGGGFGGG00;;9;
@M05620:37:000000000-D9766:1:1101:24467:19264 1:N:0:85
GAGGCTGCTTTGGAAGAAACTCATAGATTACTGCAACAGTTCCCCCTGGACCTGGAAAAGTTTCTTGCCTGGCTTACAGAAGCTGAAACAACGTCCCCGGACCTAAAGGCTGCTACACGACCAGAACGGATCAAAGCAGCCGACGAAACAATCACAACGAAGCTAAACACATTTGAAGTAGCACAGGGCTTTACCCATTCGAACACTTGTGAGTAACATTACCCACATCTGAGAATTTAGCCATGAAACAG
+
A?ABABFACFFFGFGGGGBGGFHFHFHGFHBAFGFHEGFGH5F32EEFAFAAFBABAF2FBDGEGHH5AF3GHCG3A5GHHFHHHEDGEGCF0??EEE/////BBGG3DGFG/C4??FG/<//0B22?//C/@2@22@@2?/<</--.->.111<10<<...<00=0/;;.00000;:;;000:::...C.CB9090/;0;0?C?FFB00:00;0090;C0;///;./;;/9/99F/////9///99F//.
@M05620:37:000000000-D9766:1:1101:11660:19268 1:N:0:85
GAGGCTGCTTTGGAAGAAAATCATAGATTACTGCAACAGTTCCCCCTGGACCTGGAAAAGTTTCTTGCCTGGCTTACAGACGCTGAAACAACTGCCAATGTCCTACAGGATGCTACCCGTAAGGAAAGGCTCCTAGAAGACTCCAAGGGAGTACAAGAGCTGATGAAACCATGGCAAGTAAGGCAGGCATTTCCGCTTTAGCACTCTTGTGGATCCAATTGAACAATTCTCAGCATTTGTACTTGTAACTG
+
A>AAAA1>1FFFGGGGGGG1B1B3AGGADG1AABFB1FGHFGH1GG0FAF0ABBCBBF0BBDDHGFF1FF1CGGAFGBGG0>EEEGBBGFFHC01BFGGHFHF2BFGEFEE@CHBB0FEEEGHHHCG0BEE<CF1FBDBB0F11B<BFC?CE<12@@<<<1??11?DFD0?<F0G0<.=FF110<<C<CH<G00....;00;0;0/;000<.:00:CC0C;09:BFBBFBCB;9CBFGB;09F90;9;FG0
@M05620:37:000000000-D9766:1:1101:24469:19286 1:N:0:85
GAGGCTGCTTTGGAAGAAACTCATAGATTACTGCAACAGTTCCCCCTGGACCTGGAAAAGTTTCTTGCCTGGCTTACAGAAGCTGAAACAACTGCCAATGTCCTACAGGATGCTACCCGTAAGGAAAGGCTCCTAGAAGACTACAAGGGAGTAAAAGAGCTGCTGAAACAATGGCAAGTAAGTCAGGCCTTTCCGCTTTAGCACTCTTGTGGAGCCACTTGAACACTTCTCAGCATTTGTACTTGTAACTG
+
A3>AA>CACD@FFCBFFCFGFGDG5EHFHHBGFGFGCFGAFFF3FEAFAFABBFAG3A2BBGGHFHFAFF3FFHHGGABAGHGGHGBGFGHHF3GC@3BGGFGBBBGGB1BG?BFF1FEEED?FHF30B??0/BFBFGHFFG1BFGHC/C<C0>22@/@01@11@FDDDGGFGB00FC1>1>11<>C<.<<F11<<.<<0=DG<<<G000;AF.:.C/;G000:G/0;BC:BCFFGFGG;CFFFC00;FGF
@M05620:37:000000000-D9766:1:1101:7494:19313 1:N:0:85
GAGGCTGCTTTGGAAGAAACTGACAAGCCAGGGACAAACGATCGGAAGGGCCCACGTATGAACTCCAGTCACTAAAGCGAATCTCGTATGCCGGCTACTGCTTGAAAAAAAAACCTAACAGACTACACTTTCGTAAAATATCTTATTAACCAATTTCAAGTAATTCCATCCTTTCCGCTTTATCCATCTTGTTTCTCCCATTTCACCATTCTCATCATTTGTACTTGTCCCTTACAAGCCATGGACAAACG
+
BBCBCCFCFFFFGGGGGGGGGGH4GCHA2AFHEE2AEG222BFA2E2E11B1A11AB25BDEA55B3BDB3FEF33@BE1>EEH41?1B3BBE/EG/B3FFGFC?BBGF/>B</<2222@@C01101?1<11/?0<.11<11=11>1=111<</00=<000=0000=0=0.;;0<C.:;:.0=0;000:0000/;;00:/00900;9;:BB;C00;0;;9000;00;;00:;//;/;/.:////:;/.99.
@M05620:37:000000000-D9766:1:1101:13401:19339 1:N:0:85
GAGGCTGCTTTGGAAGAAACTCATAGATTACTGCAACAGTTCCCCCTGGACCTGGAAAAGTTTCTTGCCTGGCTTACAGAAGCTGAAACAACTGCCAATGTCCTACAGGATGCTACCCGTAAGGAAAGGCTCCTAGAAGACTCCAAGGGAGTAAAAGAGCTGATGAAACAATGGCAAGTAAGTCAGGCATTTCCGCTTTAGCACTCTTGTGGATCCAATTGAACAATTCTCAGCATTTGTACTTGTAACTG
+
BBBBBBFAFFFFGGGGGGGGGGGHGGHHHHHHHHHHHHHHHHHHHGGGHHHHHHHHHHHGGHHHHHHHHHHHHHHHHHHHHHHHHHHHHHHHHHHHHHHHHHHHHHHHHHHHHHHHHHGGGGHHHHHHGHHHGHFHEGHHGFGHHHHGGHGGHHHHHGHHHHFHHHHHHHHHHHHHHGHH1GHHHHHHEHHHHHGGGGGHHHHHHHHHHHHGHHHHHHHHHHHGHHGGHHGGGGGGGGGGGGGGFFFGFGG
@M05620:37:000000000-D9766:1:1101:24440:19365 1:N:0:85
AGTGCCAGCTCTCAATCGCACAGGGGACCCAGGGCCTGGCCCCTCCATCCAGAAAACCTATGACCTCACCCGCTACCTGGAGCACCAACTCCGCAGCTTGGCTGGGACCTATGTGAGTATCCAGCGTAGGAATCTGGGAGTTGGGGAGGAGTGAGGAGTTGGGGAAAGACAGTCCTAACCGTGGAGGGTTCTGGTAAATGATGGGGTGAGGAGGGGCTCTTTGGCTCCCACCAGTCCCCCTGTCTGGTCTA
+
ABAABFFFBFFFGGGGGFFFGGHHGFGFGGDHGCGGGGHHHHGHGGHHHHGHHGHHHGBGHHHHHHHHHHGGGEGGHHHEHGGHHCGHGHHHGGGEGHHHGGHGGCHHGEHHFHHHH3FFFHHHFGEGGGHHHHHGHHHGGHHHGGGGGGFHHHHHHGGHHHFGGGHHHHHHHFHHHHHHGDEFGGGG9FGGFFFGGGGGGGGGG?DFFFFFFFFFFCFFFFFFFFF.AFFFFFFFFFFFFFFFFFF/BB;
@M05620:37:000000000-D9766:1:1101:10684:19395 1:N:0:85
GAGGCTGCTTTGGAAGAAACTCATAGATTACTGCAACAGTTCCCCCTGGACCTGGAAAAGTTTCTTGCCTGGCTTACAGAAGCTGAAACAACTGCCAATGTCCTACAGGATGCTACCCGTAAGGAAAGGCTCCTAGAAGACTCCAAGGGAGTAAAAGAGCTGATGAAACAATGGCAAGTAAGTCAGGCATTTCCGCTTTAGCACTCTTGTGGATCCAATTGAACAATTCTCAGCATTTGTACTTGTAACTG
+
BBBBBAFAFFFFCFEFGGGGGGHHHHBFHHHHHGHHFCHHHHHHHGGGHGHHHHH2GHHHAGHHHHHHHHHGHGHHHHGHAGHHGH33GHHHHHGHGBGHHHGGGHFHHGFHHHFHHHGECGHFFHCBGFGHGHHBGGFGHHFGHHHGG/?C@2FG2CC@F2DGB2<FG</?FGFF1CHBGGFGD<0<F1>FGFCEFGGHHHBG<CHH0GGGFGGHHHHHGHFHFHHHHHFFFGGGGGGGFGGGFFGGGGF
@M05620:37:000000000-D9766:1:1101:15088:19415 1:N:0:85
GAGGCTGCTTTGGAAGAAACTCATAGATTACTGCAACAGTTCCCCCTGGACCTGGAAAAGTTTCTTGCCTGGCTTACAGAAGCTGAAACAACTGCCAATGTCCTACAGGATGCTCCCCGTCAGGAAAGGCTCCTAGCAGACTCCACGGGAGTAAAAGCGCTGATGAAACAATGGCAAGTAAGTCAGGCATTTCCGCTTTAGCACTCTTGTAGATCCAATTGAACAATTCTCAGCATTTGTCCTTGTAACTG
+
AAABBBFAFFFFGGGGFGGGGGHHHHGHHHHHHHHHFFGHHHHHHGGGHHHHHHHHHHHHGHHHHHGHHHHHHHHHHGHHHHGHHHHHHHHHHHHHHHHHHFHFHBFHH1BG2F3FF?EE//?2B23BFGGHFHHB3B?2B22?B2?<CF/<FG>GG0C@/@/1FGHHHHHHH1FGHGH11>=GGHGG.<GHFHGGGGGHHHHHH/;CHGHHHHB000;C09=BB/;;FFBFGGGGGG090;;FG000;CB
@M05620:37:000000000-D9766:1:1101:26800:19418 1:N:0:85
GAGGCTGCTTTGGAAGAAACTCATAGATTACTGCCACAGTTCCCCCTGGCCCTGTAACCGTTTCTTGCCTGGCTTCCAGCAGCTGCCACAACTGCCCCTGTCCTAAAGGATGCTCCCCTTCCTGCCAGGCTCCTCGCCTCCTCCACTGGAGTCACCGAGCTGATGAACCCATGTCAAGTCCGTCAGGCCTTTCCGCTTTCGCAATCTTGTGGCTCCCATTGCAACCTTCTCCGCCTTTTTCCTTGTAACTG
+
>3AAA>>>FFBBCBGBGGGFGGBGGGFH6GBGGHEFFGAB5DGHHGAF22B2B23DDDFEBABBBDFBFGH1FF1ABFB3BFG?B31@B1?B3?3B11?FFGFG@4BBBBFEGH3FFC0B0?3B?03BF/BFFHHGGG//FGHH0@1@F0@GF>@GD/<<?F1?F<FGG..><1=FGGGB0<CGDEH<CGHHHHGGGGGFE:A.;9CGGCF..C;CA/0;0;0;99;;C99;C:...9/;BBFFFF//;;9
@M05620:37:000000000-D9766:1:1101:6077:19442 1:N:0:85
GAGGCTGCTTTGGAAGAAACTGACAAGCCAGGTACAAAAGATCGGAAGCGCACACGTCTGAACTCCAGTCACTAATGCGCCTCTCGTCTGCCGTCTTCTGCTTGAAAAAAAAAAAAAAAACACAAATGTAAAACTAGTAAATAAATACTCTACCTACTAAGAAGCGCCCCGACACACCCGATATCTATACAAAAGACCGACGTAATAATCTCTTATCTGACATTCTTCTCCGTATGCCCACGACAAGTACT
+
>AA1>>CAFFFFG1FGCGGBFFFHGGHGFBGH1BF1GFFHGHHFGEFEAEEEFGHEBGGFHHGHHHHHHHBGHHGHHHFF//?@BEG/?FGBE?EGGHBGHHHHGHHHEE>BB>B<//<><.<...0000000000000000=0000;0<0;0000:000::0/;;;9--9----/99---9--/;///////;/99B--------///://///://;://9//////;B----/////-----9-///;
@M05620:37:000000000-D9766:1:1101:2782:19608 1:N:0:85
AGTGCCAGCTCTCCATCGCACAGGGGACCCAGGGCCTGGCCCCTCCATCCAGAAAACCTATGACCTCACCCGCTACCTGGCGCACCCACTCCGCAGCTTGGCTGGGACCTATGTGAGTATCCCGCGTAGGAATCTGGGAGTTGGGGCGGCGTGCGGCGTTGGGGCAAGCCCGTCCTAACCGTGGAGGGTTCTGGTAAATGATGGGGTGAGGAGGGGCTCTTTGGCTCCCACCAGTCCCCCTGTCTGGTCTA
+
>A>>>DFFAFFFG1FB1AEEEEHFGG0AAE0F0AEA/FGHFGGAEFGHFFAGF0ABBE0BBFFGHDG@G>BEE//>GFBFB>EEGGC/?FHFEGEEEGFGAGCFGFFGFHGHDB>@>GHFG21<B<C/>A111>GFDG0<<>=F@-.:--:99.:@-;@9@-@@-;-;-;-@9:BB/9:A@F-9-9-@B?FFFFFFFFFF/;FFEFB@EFF/;99;@@EF//BFFFFFE-FA9FFFFFFB--BFBFFFB//
@M05620:37:000000000-D9766:1:1101:5066:19684 1:N:0:85
GAGGCTGCTTTGGAAGAAACTCATAGATTACTGCAACAGTTCCCCCTGGACCTGGAAAAGTTTCTTGCCTGGCTTACAGAAGCTGAAACAACTGCCAATGTCCTACAGGATGCTACCCGTAAGGAAAGGCTCCTAGAAGACTCCAAGGGAGTAAAAGAGCTGATGAAACAATGGCAAGTAAGTCAGGCATTTCCGCTTTAGCACTCTTGTGGATCCAATTGAACAATTCTCAGCATTTGTACTTGTAACTG
+
A?AAAAFAFFFFGGGGCGG1GFHHHHHFEFHHHHHHFHHHHHHGHGCGAEGHHFFGHEBGGHHHHHHHHHHHHHFGHGHHHHHHHGHHHHHHHHHHHHHHHHHHHHHHHHFHHHHHHHGGGGHHHHHCHHECGHHHFFHFHGHHGFFGGHGG0GFB1FGHHHFHFHHGHCHHHHHHFEFHBHGFHHHHHHHHGHG.<AEFBGFHHHHGBGHFHHHHHCHHHGHHHGHGHFGGGGGGGGGGGGGGGGGGGGG
@M05620:37:000000000-D9766:1:1101:17444:19721 1:N:0:85
GAGGCTGCTTTGGAAGAAACTGACAAGCCAGGGACAAAAGATCGGAAGAGCACACGTCTGAACTCCAGTCACTAATGCGCATCTCGTATGCCGTCTTCTGCTTGAAAAAAAAAAAAACAAAGGAACAAACGAATAAATGAAAGTCGAACAAAAGAAACCCGCAACAAAAACAAATGAAAAAAAAAGAGCAGAGAAGAGAAGACCACAATATAAACCGATGAACCAGATATAGGTATATGAACATCCAAGGC
+
111>AAFAFFFFGBFGFGGGFGHHHFHFGH0FEGGCGHFH0BFFE/BB0FGHHHHGFGHGHBBDBG1BDG1FGFFFHHEFGE>FGEEEGGFHGEEGFHHHGHHHGHGHHGGG>B</<E//000?0<00><.....11110=0000....-/.:/..//..-:--:.....9...000000.-------:///--9/9--//9;;-:--///////9--9-9//----;/////9/////////9////9--
@M05620:37:000000000-D9766:1:1101:20032:19796 1:N:0:85
GAGGCTGCTTTGGAAGAAACTCATAGATTACTGCAACAGTTCCCCCTGGACCTGGAAAAGTTTCTTGCCTGGCTTACAGAAGCTGAAACAACTGCCAATGTCATCAAGGCTGCTCCCTTTAGGGAACGGCTCCACGACTCCTCCACGGGAGTAAACGGGTTGCTGAACCAATGTCAAGTACGTCAGGAGTTTCCGCTTTCGCACTCTTGTGGATCAACTTGACCACTTCTCAGCCTTGTTCCTTGTACCTG
+
AAAAA?FAFF3DF1FFAGCGBCGGFGFHHGGHFG1BGHGFGHHHHGEGEFHGFGHEGF0BB22F2DBGGHHHHGFBGHHFFFHHFFEFGFFFBEGGHFHHHH22BBFE1/BBF1B@F0B1>110BB/??<>EF1<//</?BGG0BF/B@<C/0?<1A//>?-0>FGHCGFHHH=DGFHDDD<CGEGH/.;:CGH.:A?E0:CB--/;;CFGB0:F.0/;C0=BFF;;;;0=0BC/;F///;9;9F///;BB
@M05620:37:000000000-D9766:1:1101:6959:19858 1:N:0:85
GAGGCTGCTTTGGAAGAAAATAATAGATTACTGCAACAGTTCCCCCTGGACCTGGAAAAGTTTCTTGCCTGGCTTACAGAAGCTGAAACAACTGCCAATGTCCTACAGGATGCTACCCGTAAGGAAAGGCTCCTAGAAGACTCCAAGGGAGTACAAGAGCTGATGAAACCATGGCAAGTAAGTCAGGCATTTCCGATTTAGCACTCTTGTGGATCCAATTGAACAATTCTCAGCATTTGTACTTGTAACTG
+
AAA>AA4>4BFFFBGGFGFBF4BFFAGBADBGDBDBAGGHFFFFGG2CGF2AFCC2BBCGBFFFHAFBFA3AFBBEGDGG3BGFHF3BBFEFGH3BCGF@B4BB@GB@3B3BEF43BGE/>EG3?B3?B?30?EB4BDBBF111?F1?<?/C<@>>@F<@@1<@1211?0/1?GHE1/1?11=D11>F<><1>1....=00<0<<C000D0.0C<CB0C:0<CFC/CG;0:90/0;FFF00;;;0;;FGFF
@M05620:37:000000000-D9766:1:1101:14712:19860 1:N:0:85
GAGGCTGCTTTGGAAGAAACTCATAGATTACTGCAACAGTTCCCCCTGGACCTGGAAAAGTTTCTTGCCTGGCTTACAGAAGCTGAAACAACTGCCAATGTCCTACAGGATGCTACCCGTAAGGAAAGGCTCCTCGAAGACTCCAAGGGAGTAAAAGAGCTGATGAAACAATGGCAAGTAAGTCAGGCATTTCCGCTTTAGCACTCTTGTGGATCCAATTGAACAATTCTCAGCATTTGTACTTGTAACTG
+
A3ABBBFBFFFFGGGGGFGGGGGHHHHHHBFGHH44GGFFFHHHHGFGGFGHHHGGHD2FGHGGDHHHHHHHHHHHHHHHHHHGHHHHHHHHHHHHCGHHHHHHHHHHHHHHHHHHHHGGEGHHHCGGGHHHGH2E/2F/GHHHFCHGGHGGFHF2GCHHHHFHHHHGHHHHHHHHHGHHHHHHHHHHGHHGHHGGGGGHHHHDGHHHHHHGHHHHHHHGHHHGHGGFFGGGGGGGGGGF0FGGFGGGGGF
@M05620:37:000000000-D9766:1:1101:3268:19895 1:N:0:85
GAGACTGCTTTGGCAGAAACTTATAGGTTACTGCAACAGTTCCCCCTGGACCTGGTAAAGGTTCTAGCCTGGCATACAGACGCTGACCCAAATGCCAGAAAGGAAAGGCTCCTAGCAGACTCCAAGGGCGTCAAAGAGCTGATGAACCACTGGCAAGTAAGTCAGGCATTTCCGCTTTAGCACTCTTGTGGATCCCATTGCACAATTCTCAGCATTTGTACTTGTAACTGCCAAGCCAGGGACAAAAGATC
+
>>>1>BBFFFFFG1F?1BG1B1BAF31DD1BE3BF1BFHHHHHHHGEGH0FGHGHBDDGF1BFGF2DFGHH/A0BBFG1D0A>EEFH>BFG01B1BBB0BBC0BFGFA?BBFFB111BFFC>BCB1/?/>E<</1>B0FF11@@>>@F0?FB0/FH/?FGF1FD1FG<1>GDGAE.<F11F1<GHHEGHC.D<GC/0<CC0CG:CCCFHHC0CB0<0CGGHBFGB00;FF0;/0=.CF9...;CFFA/900
@M05620:37:000000000-D9766:1:1101:12643:19996 1:N:0:85
GAGGCTGCTTTGGAAGAAACTCATAGATTACTGCAACAGTTCCCCCTGGACCTGGAAAAGTTTCTTGCCTGGCTTACAGAAGCTGAAACAACTGCCAATGTCCTACAGGATGCTACCCGTAAGGAAAGGCTCCTAGAAGACTCCAAGGGCGTACAAGAGCTGATGAAACAATGGCAAGTACGTCAGGCATTTCCGCTTTAGCACTCTTGTGGATCCAATTGAACAATTCTCAGCATTTGTACTTGTAACTG
+
AAA1>ACAFFFFF11F1GFGDGGGGHBDGFHH3FGEGGHHHHHHHGGGGFHHGHFAGHBFBDFHGGHHHHHGHHFGHHHHHHHHHGFHHHHHGFFGGFGHEDGHHEC1BFEFHFDF>FEEECG11FBEEEFHEHD1<<DGFD1G1CG??/<BC/?DGGHHHH1FD11?FC/DD1FF1FHG1<CGC./=<GGBHE.AGGAC0CCH0CHG:0:.00CGFFFFFGBF09FFGG0BFGFGGGGGGGBFCCF000C
@M05620:37:000000000-D9766:1:1101:18329:20119 1:N:0:85
GCGGCTGCTTTGGAAGAAACTCATAGATTACTGCACCAGTTCCCCCTGGACCTGGAAACGTTTCTTGCCTGGATTACAGGAGCCGAAACGACTGCAAGTGTGCTACAGGGTGGTAGCAACCATGGCAAGCTCGTCCCAGCCTTCAAGTGTGGCACAGTTATGATTAAACAATGGCAATTACGTGAGGTATTTCTTCTTTATCACTATTGAGGATCACATTGCACACTGCTCAGCCTTGTTACTTGTAATCG
+
A1>AA1DAFFFDFGGG1FGFBFBFDFGGFBGGHH11BABBDGHHHGGG/0FBGHFHHA0FGGFGFGHHH1F/0BBEGHH0BFH/>>/>>/BEG/FB11BFB1BFBGB1B/0///21B2100/1B0<01?/1B/>///110/@1@?111111/?FG00111<111111<<1.111<<C/<<0.</.../00;0:000;00000;0;000000;0//./00000;00.;00;CB////;/900;0B00;000.
@M05620:37:000000000-D9766:1:1101:13849:20187 1:N:0:85
AGTGCCAGCTCTCAATCGCACAGGGGACCCAGGGCCTGGCCCCTCCATCCAGAAAACCTATGACCTCACCCGCTACCTGGAGCACCAACTCCGCAGCTTGGCTGGGACCTATGTGAGTATCCAGCGTAGGAATCTGGGAGTTGGGGAGGAGTGAGGAGTTGGGGAAAGACAGTCCTAACCGTGGAGGGTTCTGGTAAATGATGGGGTGAGGAGGGGCTCTTTGGCTCCCACCAGTCCCCCTGTCTGGTCTA
+
ABAAAFFFCFFFGGGGGGGGGGHHGGGGGGHGGGGGGGHHHHGHGGHHHHHHHHHHHGHHHGHHHHHHHHHGGEEGHHHHHHHHHHHHGHHHGGGGGHHHGHHGGGHHGHGHHGHHHHHHHHHHHGGGGGHHHHHHHHGGGHHHGGGGGGGFFHHHHGHHHHGGGGHHHHHHHHHHHHHHGCEGGGGGCFFGGGGGGGGGGGGGGGFFFFFFFFFFFFFFFFFFFFFFFFFFFFFFFFFFFFFFFFFFFFF
@M05620:37:000000000-D9766:1:1101:13863:20205 1:N:0:85
AGTGCCAGCTCTCAATCGCACAGGGGACCCAGGGCCTGGCCCCTCCATCCAGAAAACCTATGACCTCACCCGCTACCTGGAGCACCAACTCCGCAGCTTGGCTGGGACCTATGTGAGTATCCAGCGTAGGAATCTGGGAGTTGGGGAGGAGTGAGGAGTTGGGGAAAGACAGTCCTAACCGTGGAGGGTTCTGGTAAATGATGGGGTGAGGAGGGGCTCTTTGGCTCCCACCAGTCCCCCTGTCTGGTCTA
+
ABBBBFFFCFFFGGGGGGGGGGHGGGGGGFHHGGGGGGHHHHGHGGHHHGHHHHHHHGHHHGHHHHGHHHGGGGGGHHHHHHHHHHHHGHGHGGGGGHHHGHHGGGHFFHHGHHHBFFHHHHHHHGDFGGEFGHGHHHHGDGHHGCFGGGGHGHFFFDHHFHGGEFHFHHHHHHHHHHHHGCEGGGGGCFGGGGFFGGFGEFFFAFFFEFFFFFFFDCFFFFFEFFFEFFFFFFFFFFFFFFFFFFFFFF/
@M05620:37:000000000-D9766:1:1101:7462:20306 1:N:0:85
GAGGCTGCTTTGGAAGAAACTCATAGATTACTGCAACAGTTCCCCCTGGACCTGGAAAAGTTTCTTGCCTGGCTTACAGAAGCTGAAACAACTGCCCATGTCCTTCAGGCTGCTACCCGTAAGGCCCGGCTCCTCGCCGACTCACCGGGAGTCACCGAGCTGCTGAAACAATGGCAAGTACGTCAGGCATTTCCGCTTTAGCACTCTTGTGGATCAACTTGCCCCATCCTCAGCATTTGTACTTGTCACTG
+
AAAABAF3CFFFGGGGFFGGGGGHHHHHHFGHHHHBGHHFHHHHHGGGFHHHHHHHHGCGGHHHHHHHHHHHHHHHHHHHHHHHHGHHHGHHHHGHH3?BBDB443B33BFGGHHHGF1>>/BC3?E////EF1BBDCCGGGG110?//>>.<F11>-<<./<0<0DDGHHHH/CCCE;00./::CCH.::FBFGGADEFB;;9C9CCF09ABGB.;99BB/;/.9./;B/9B/BBFFFFB/9FFBBFFF/
@M05620:37:000000000-D9766:1:1101:12664:20343 1:N:0:85
GCGGCTGCTTTGGAAGCACCTCATAGATTCCTGCCCCAGTTCCCCCTGTCCCTGTAACCGTTTCTTGCCTGGCTTCCAGAAGCTGCAACACCTGCCCATGTCCTACAGGATGCTACCGGTCCTGCCCGGCTCCTCGCCGCCTCCAAGGGAGTAACCGAGATGATGAACCAATTTCAAGACTGTCAGGTCTTTCCGCTTTAGGATTCTTGTGGATAACTCTGATCCCTTCTCCGTATACTTCATTGTCCATG
+
>1>AA>>AFF3@1BF11A0AAB1D3DFDF3DFGEEEF0B1ADGHHG//11B1AB1DF2AEEGGFADABGHHHHH>0FGG1BGHB11BGHB?EF>BBB1BGHE2B2B1100B1BG2B0>//<E1110/?C//<?10//<<//?//?11/..<.0=<<---<<<000DG0CGHF00;0000/;00;CG/;/00;0;.;EGGBB0900;000CB.0090900;00090/;/-///--9;9//;9B///;B///;
@M05620:37:000000000-D9766:1:1101:23682:20377 1:N:0:85
GAGGCTGCTTTGGAAGAAACTCATAGATTACTGCAACAGTTCCCCCTGGACCTGGAAAAGTTTCTTGCCTGGCTTACAGAAGCTGAAACAACTGCCCATGTCCTACAGGATGCTACCCGTAAGGCCAGGCTCCTCGCAGACTACAAGGGAGTCAAAGAGCTGCTGAAACAATGGCAAGTACGTCAGGCCTTTCCGCTTTAGCACTCTTGTGGATCCAATTGCACACTTCTCAGCATTTGTACTTGTAACTG
+
A3ABBAFACFFFGBGFCGFGGGHBHD5DFGBHHHGFCGHFFGHFHGCGGBGHHHGHGHFGHHHHHHHFHHHGHHHH3FBFHHGGHHFHHHHHHFHF1BGHF4GF4BFGC1FG13BBFH1?//?B3//??/FF/C0E/<//B11B111<BC/?0@211?0?1?11?FG?FFHF1FCBFF=1=.><CEH<.<GG<GGG?CECFFHFHCHHH::E000/00;CB0;:0.C0C0FFFF0FFFF00;CFGBB0CFG
@M05620:37:000000000-D9766:1:1101:18620:20402 1:N:0:85
AGTGCCAGCTCTCAATCGCACAGGGGACCCAGGGCCTGGCCCCTCCAGCCAGAAAACCTATGACCTCACCCGCTACCTGGAGCACCAACTACGCAGCTTGGCTGGGACCTATGTGAGTATCCAGCGTAGGAATCTGGGAGTTGGGGAGGAGTGAGGAGTTGGGGAAAGACAGTCCTAACCGTGGAGGGTTCTGGTAAATGATGGGGTGAGGAGGGGCTCTTTGGCTCCCACCAGTCCCCCTGTCTGGTCTA
+
AAAAAFF1AFFFGGGGGG1CEEHGGEGEEFHHF0EEAFHHGHGHGGHBHGHHFHHHHGH1BEFHHGHHHHFEGEEGHHHHFHHHHHHGGH1F?EC@EG>FEH1?EGHFGHHHHG2FGGGHHHHHHGECGGHHHHHHHHFFEHHHGGGGGCEHHGHHHGHFH/AGGGHHHHHHHGHHHHHGGCEGEGGGCFFGGGFFGGGGGGG0EGF@FFFFFF-@@?FFFFFF/FF?EFFFFFFFFFFF@FFFFFFFFFF
@M05620:37:000000000-D9766:1:1101:4828:20462 1:N:0:85
GCTGCTGCTTTTGAATCCACTCATAGATTCCTGCCCCAGTTCCCCCTGTCCCTTTAACCGTTTCTTGCCTGGCTTCCAGAAGCTTCAACCACTGCCCCTGTCCTCCAGGATGCTACCCGTAAGGACCGGCTCCTCGCCGACTCCCCGGGAGTCACCGCGCTGCTGAAACAATGGCAAGTACGTCAGGCATTTCCGCTTTAGCACTCTTGTGGATCCCCTTGACCACTTCTCAGCATTTGTCCTTGTCCCTG
+
1>>>AB1BBF3B1AB3F1BFBB1D3DDGGGHHHHGFGAB1DFGHHG/FB1FAF11DDA1AEEHHDDDBGHHHHHABFGF1BGH@11BDG0/BF@BFG>BFHHHH1BGGH/FHHH2FGHAE/>GH1</EEECEGH0C@/B/BCCC/?@CGGCGCF00.-<@AC.CGHHHHHHHH/CGHEC0BEBFEGGF.;CFFFFEECEF0CFGGGFFFFFFFFFF--BFFB/FB-;;;BFFFFFFFFFF/BFFBF//;FB
@M05620:37:000000000-D9766:1:1101:25177:20555 1:N:0:85
AGTGCCAGCTCTCAATCGCACAGGGGACCCAGGGCCTGGCCCCTCCATCCAGAAAACCTATGACCTCACCCGCTACCTGGAGCACCAACTCCGCAGCTTGGCTGGGACCTATGTGAGTATCCAGCGTAGGAATCTGGGAGTTGGGGAGGAGTGAGGAGTTGGGGAAAGACAGTCCTAACCGTGGAGGGTTCTGGTAAATGATGGGGTGAGGAGGGGCTCTTTGGCTCCCACCAGTCCCCCTGTCTGGTCTA
+
AAAAAFFF?FFFGGGGGGGCFCFCFAFEEEHEEEFGGGGHFHGEGGHHHHHHGHHHFEHHHHHHHHHHHFEEEEEEHFGHEFHHHHHGEGHHGGGGGHFHFEHFFG0GGHHBG?B?F?GFFFHBGCGGGGH2<FHG<<0??GGH/@CCF<A<.0=CCGGCGGC@E.:.CGBGCHGGGHFFG:A?.99B:CFFFF;FFB0BB09CE?D>AAAF?A-@@@EFF//9:9BE.B..AAFFFFFD=EF//;FF/:/
@M05620:37:000000000-D9766:1:1101:8253:20576 1:N:0:85
GAGGCTGCTTTGGAAGAAACTCATAAATTAGTGACACAGGACCGGCTGGCCATGGAACAGTATCTTGGCTGGCTTTCAGCAGCTGGAACGCCTGCCTCTGGTCTAAAGGACGATACCCATAAGGCCTAGAACCTAGCCAGCTCGACAGGAGTCAGCGAGCTGCTGAAAAAATGGCACATACGTCAGGGCTTTCGGACTTAGCAGTCTTGTGGAGCCCCTTGATCAATTCTCAGCATTTGTCCTTGTCCCTG
+
AAAAAAFAFFFFGGGGGGGGG1B3D3D33B1DFABGHH0C00B0/AAE//BFB1011B0BB2D2AD210A/?ECB0BGH1BGHH100BF//>F/BE1BBG111BF2111B0//?/>111B0<<EC<10<B11?01<@G10?11/>//<?FCF0D1<.->@.1<F0G<0<C-<D0</0/00::CCECG..;:CB.9;-A00;0000/;000;.0.:99.-A-//9/////9//;//:///9/BB/;B/BBB/
@M05620:37:000000000-D9766:1:1101:18262:20577 1:N:0:85
GAGGCTGCTTTGGAAGAAACTCATAGATTACTGCAACAGTTCCCCCTGGACCTGGAAAAGTTTCTTGCCTGGCTTACAGAAGCTGAAACAACTGCCAATGTCCTACAGGATGCTACCCGTAAGGAAAGGCTCCTAGAAGACTCCAAGGGAGTAAAAGAGCTGATGAAACAATGGCAAGTAAGTCAGGCATTTCCGCTTTAGCACTCTTGTGGATCCAATTGAACAATTCTCAGCATTTGTACTTGTAACTG
+
A@ABBBFBFFFFGFGGGGGGGGHHHFHFGDFHGHHHFHHFGGHFGGGGGFHHHHGHBG2GGHHHHHHGHHGGHHHGHFFGHHHHHGEHGHEHHHHGHHHHHHHHHHHGHHHHGHHHHHGEEGHHGHHFGHHGGHHHHHGHGFFCHHFGFHGGGHEB2FCGHHHHGHFBGHHHGHGFHGF?DF>1FGHHHHGGDGGGDEG0=B0DCGHFHDHFHEHHFCGHHEHHHHHHFFGFFGGGGGGFFFFGBCF09FF
@M05620:37:000000000-D9766:1:1101:18284:20581 1:N:0:85
GAGGCTGCTTTGGAAGAAACTCATAGATTACTGCAACAGTTCCCCCTGGACCTGGAAAAGTTTCTTGCCTGGCTTACAGAAGCTGAAACAACTGCCAATGTTCCATAATCCGATCCCGTAGGTAACCCGCCCATAACACTCTAACCGAGTAAAACAGCGCAGCAGACACAATGACGAGACAGACACACATTTCCGCTTTCGCACTTTTGTAGCTAACTTTACAATCTTCAGCGTCTTTATCTTTGACTCTG
+
AAAA>AFBFDFFGEBBFGGGGGHHHHHHHHHHHHBGFHFFGFGHHGFEEFFGHHGBB32GBFGFHHGBBF3FGHHBBBGFBCFGGBBFFGEGHHHFGHGH4BF4G4B34441>1>E2/?///34?33//>//?BF2?B22B?BG2@>/</02@@</0?/</>-0<>0<00.>100..-.<///<///..<:0;<C:E?.0.=.;99;BFF00;0=C/0;90;C00/0;;000...;.;/9;/9BB9B////
@M05620:37:000000000-D9766:1:1101:17875:20738 1:N:0:85
GAGGCTGCTTTGGAAGAAACTCATAGATTACGGCAACAGTTCCCCCTGGACCTGGACAAGTTTCTTGCCTTGCTTACTGAAGCTGCAACAACTGCCCATGGCCACGGCTTATGACAGTATCGAGCGTAGGAATATAGCCTATGAGGAAGTGAGAGGGATGGCGGAAAGATAGGCCTAACGGCGGGGGGTTCTGCTATATGACTCTTGGGGGAAGCGTTGTTTGCATCTCACCAGTCCGGCTCACTAATGTC
+
A1AAAA>>1D3DAGGG1AG1AAABAGHAAFA0BAEGACG1BFH1BE/F/F00AB0F0F0BF2AG2G11B11B111D11@2B@1111BFB0/B1010/1B00B01//////1B12B1F1F22/<///////1111222111@<12101001<21?1?//0/<0-->C-<G00=/</</<C.---;--9-;@-/B////9//;//9//9/-----9---;----////;9BF/9F-9:/-----///9/////
@M05620:37:000000000-D9766:1:1101:7246:20875 1:N:0:85
ACCACACCTTCTACAATGAGCTGCGTGTGGCTCCCGAGGAGCACCCCGTGCTGCTGACCGAGGCCCCCCTGAACCCCAAGGCCAACCGCGAGAAGGGGCCGCTACCTCTTCTGGTGGCCGCCTCCCTCCTTCCTGGCCTCCCGGTGCTGCGCCCTTTCTCCCTGGTTCTCTCTTCTGCCGTTTTCCGTCGGACTCTCTTCTCTGACCTGAGTCTTCTTTGGCCCTCTGCAGGTTCTAGATCGGAAGTGCAC
+
A>>A>1AAC@CFFFGD3A1BFBF1E0ABA0FFHEGGEA/EE/GFAEGGGGCGFFHF1AFEG/@/FEGGGGGHHHHGGGGHGHHHHGGGGGGGC/00?/>A///<-><1>111<1><<CG--<E.C./:.;0CH00/.;0C9C.---;FF09A.A-/0;/9//;/A/9FF/BFFFB////9A9F-/;9FF@@-;@BF/F/B/9BF:/;FBB-B///;B9;////---;9F/99AF//;//;FE?B-;/;9B/
@M05620:37:000000000-D9766:1:1101:8133:20966 1:N:0:85
GAGGCTGCTTTGGAAGAAAATAATAGATTACTGCAACAGTTCCCCCTGGACCTGGAAAAGTTTCTTGCCTGGCTTACAGAAGCTGACCCAACTGCCAATGTCCTACAGGATGCTACCCGTAAGGAAAGGCTCCTAGAAGACTCCAAGGGCGTACAAGAGCTGATGAAACCATGGCAAGCAAGTCAGGCATTTCCGCTTTAGCACTCTTGTGGATCCAATTGAACAATTCTCAACATTTGTACTTGTAACTG
+
A1A1AAFAFFFFF1FGAGG1A1BDGGFBDDFG3BGBCGHBGHHFHGEGCBBFGFFBBFAFBDEGDDDBGFBAFBBGHFGF1BFGFG00B?GEFF1>FFBGBGF2BFB10B@@BHFF0FEFGGHHHBF0B/<FE1<B<F110B<BB<B?//>B/>/11<??1??1111??<<FD<<<1>.>00<<10<<<C<G00...<C0::0:::GC0;:.:0::C00;00;BFF0;=FF009:9CFB9;;FF0;CBFG;
@M05620:37:000000000-D9766:1:1101:3159:21041 1:N:0:85
GAGGCTGCTTTGGAAGAAACTTATATGCCAGTGCAACAGTTTACCATGGACCCGGGAAAGAACCTCGCTGAAAGGAAAGGATCTAAGATGACTACAAGGGAGTAAAAGAGAAGATGAAACAATAGGATGTACGACAGACATAAACATGTTAGACCAGTGGTAGATCCATTTTCACAGTTATAATCATATGTACTTGTTACTGACAAGCTCTTCACAAAAGAGTGGAGGAGGTGACGTTTTGAAGCTAGTCG
+
>1A1>1BAFDFDGB1A1111F1B3D3A31A1BA131BBB122D11A2AA1BA///A///BB00/B0/////B11000B0001>B11B121@121>111/?/>?01B2B>0B1011BDGEBF/B11111BB22<//>/0<F11111111>@21@11001<011<1@??1<?1@<11>=<F1>1=1=<1111<1=1=0=00<=00<<0<C/0=0:0;00:././0<;C:;.;...00.;;9...090009B0.
@M05620:37:000000000-D9766:1:1101:23940:21053 1:N:0:85
GAGGCTGCTTTGGAAGAAACTCATAGATTACTGCAACAGTTCACCCTGGACCTGGAAAAGTTTCTTGCCTTGCTTACAGAAGCTGAAACAACTGCCAAGCTCCGACACCACGCTAGGCGCAAGTAAAGGCAGATACAAGACGCGAAGCGAGCATAATATCTGAATAGACAATGGCTCAGAATTTAGGCATTTCGCCTTTATCCCGCTCGCAGATCCAAGTTAACAACTCTCATCATTTGCACTTAGAAGCC
+
33>>>>BABBBDGBBB4A4FEFDFGGBFGFADAB4AFC2DDD5BBFABAB2BBFFB332BBDFDBDD5BA5B3AD535BDB33BB33@3B1?333?3B?133B1/>//1?11//?/0B>////344?4B?0//?11B1100////////.<->1111==><0=00000<0/00<//0:/0=00;000:<::<;/.:.9000;0:;;----9.-0=;/9/://9B/B.:/://;;BFFFF//;////;9//.
@M05620:37:000000000-D9766:1:1101:26809:21080 1:N:0:85
GAGGCTGCTTTGGAAGAAACTCATAGATTACTGCAACAGTTCCCCCTGGACCTGGAAAAGTTTCTTGACTGGCTTACAGAAGCTGAAACAACTGCCAATGGGCTTCCAGCATGACAGCAAGGAGGCAAGAATACTCGAAGGGACACAGGGAGTAGAAGAAACCATGAAAAACAAGCAAGTCAGTCCGGCATTAGCACTTTAGCGCCTTTAAGGGAACAATTGACACCATTGAAACTTGTAACGTACAAACC
+
AAAB@?C>BDFBG4AFGG4GGGHHHGHHFHHHGHBGCGGGFEEFFE2BCEBFFGEG332BBFGGGGG5BFDGGHFBBBBDFHBFCB3GFG1GCHHFBBB331B212334B2333B331B2B/B?/??B?2B3??B3//2?////?020///?<2222@@20<0/?F11<10</.<.<<>1=1111<<-@-<<00<0<0;00;0--:..000;;.;.;/9FF0;000;.;;0090;BF9B00;;;.9;//;.
@M05620:37:000000000-D9766:1:1101:7112:21187 1:N:0:85
GAGGCTGCTTTGGAAGAAACTGAGAAACCAGTGACACAGGATCGGCCGCCCATCCATCCGTAATCTCGCTGGGTATCAGTAGCTCGAACGCCTTCCCCTGTCCTAAAGAATAATACCCTTCAGGCCCGGCTCCTCGCCGCCTCCCCGGGAGTCACCGGGCTGCTGAAACAATGTCAAGTCCGTCAGGCCTTTCCGCTTTAGCACTCTTGTGGATCCCCTTGCCCCCTCCACAGCATTTCTCCTTGTTCCTG
+
>1AAAACAFFFFGGGGGGGGF1B113A0A00BBAGHCH0A01B0/AAA//A/00012D0BA0//DD10///>/B11B2B2BFGFB>/B>>?EGAG0BFHGG11BBFG11BF11>BFB<1B011BB<?/>/BCFGFC>@/->>><<C-ACGGGCC;;.---;C.;BFGCFGGGG9;9F9;;;CEFCAG99;9;9;-A:-;FF/9/;/;BBBF?B/;-;-;FB///9;;-;-;B:E-////9:B;;/;/:;B9
@M05620:37:000000000-D9766:1:1101:21588:21201 1:N:0:85
GAGGCTGCTTTGGACGAAACTCATAGATTACTGCAACAGTTCCCCCTGGACCTGGAAAAGTTTCTTGCCTGGCTTACAGAAGCTGAAACAACTGCCAATGTTCTACAGGATGCTACCCGGAAGGAAAGCCTCCTAGAAGACGACAAGGCAGTAAAATAGCTGATGAAACAATGGCAAGTAAGTCAAGCATTTCCGCTGAATCACTCTTGTGGATCCAATTGAACAATTCTCAGCATTTGTACTTGTAAAGG
+
>3AA>>CBFDF4G4BAAE?EGGHHHFGHHHBFGH3FFG2DFDDBBBAACGBBGGEG332BBFGDFGH5BB3AFGH33@BDGCBBF33F3B1GHHHGGHHHG4BBFH@33B@B2@B32BE>//?<0BF03BBB/BFBFFHF2//<>BG//?<0<1111??????11111>0<11<0<>.>==D00=0<<C0==00.<;-.00;0=0<C:G0;AC;;C00;;C0;F090;0;90;:CFGGG;0C0;00;0;0:
@M05620:37:000000000-D9766:1:1101:7111:21205 1:N:0:85
GAGGCTGCTTTGGAAGAAACTGAGAAACCAGTGACACAAGATCGGCAGCCCAAATATCTGTACTCTCGTCGGTTTCGAGCAGCTCGAACGCCGTCCCCTGTTCTAAAGAATAATACCCTTCCAGCCCGGCTCCTCGCCGGCTCCCCGGGAGTCACCGGGCTGCTGAAACAATGCCAAGTCCGTCAGGGCTTTCCGCTTTAGCACTCTTGTGGCTCCCCTTGCCCCCTACACAGCATTTGTCCTTGTCCCTG
+
11A>AACACFFFGFGGFFG1B1B113B0BA0BBBFHFH0B0AFC/AAA//EA/0112D2D2222DD1//////?/B//BBEHHHG//B0>?E/>>/>?GG112>B2>11B111>21111BF01BB///>/<//?0A//--<<.<..-<ACCC/G00.-9-;C.:0CF00/;90/;9C.0;0;9-ABF-;;9B9/----;/9/9/9/;9//;---/-;--A99//--;-:/;/-9-9//99;/;99://;B/
@M05620:37:000000000-D9766:1:1101:13897:21256 1:N:0:85
GAGGCTGCTTTGGAAGAAACTCATAGATTACTGCAACAGTTCCCCCTGGACCTGGAAAAGTTTCTTGCCTGGCTTACAGAAGCTGAAACAACTGCCAAGGTCCTCCAGGATGCTACCCGCAAGAAAAGTCTCCTAGAAGAATCCAAGTGAGTAAAAGAGCTCATGAAACAATGGCAAGTAAGTCAGGCCTTTCCTCTTTAGCACACTTGTGGATCCTATTGAACAATTCTCATCATTTGTACTTGAAACTG
+
BBBBBBFBFFFFGGGGFBFFFGFGDGEGGFHHHHHHHHHGHHHHHGGGHHHHHHHEGHHHFHHHHHHHHHHHHHHHHHHHHHHHHHHEH31?3?3FFF11F3B333?B3133234BGFF//>E2F?E?3B4F3B3BGBBG223BB223BDD3@FF>GG22F2@2F2>F10/1??FG1/?G1F1D1>00.1<<>11=GF0=0D0</.<DF00<=G:C000:0=0:0:G0CG0000;:C0;0;0;;00900B9
@M05620:37:000000000-D9766:1:1101:5829:21288 1:N:0:85
GAGGCTGCTTTGGAAGAAAATAATAGATTACTGCAACAGTTCCCCCTGGACCTGGAAAAGTTTCTTGCCTGGCTTACAGAAGCTGAAACAACTGCCAATGTCCAGCAGAGTGCTCACCATGAGGCCAAGCTCCTAGAAGACTCCACGGAAGAAAGCAAACTAATGAAAAAATGTCAAATCCATCAGGCCTTTCCGATTTAGCACTCTTGTGACACCACTTGCACACTTCTCAGCCTTTGTACTTGTAACTG
+
A?ABBB4A@FFFGGGGGFGGGGFEHHH66F4DGEHHBGHFAFH3GG2F2B2B2AAFAG2BGHFHHHHDG53BGH1FHAGHHHHHHHHHHFHH3F3?FGHH444433B131434BF431333333?/F/F/333BB4333BBB33B2////?02<222@20@2@>2@F110>?11@11111111=>DFF.>1G10<...<000000<;;0;;0000:;.:GF0:G0./;F0C09///0090=0;900;BFFB
@M05620:37:000000000-D9766:1:1101:22165:21314 1:N:0:85
GAGGCTGCTTTGGAAGAAACTCATAGATTACTGCAACAGTTCCCCCTGGACCTGGAAAAGTTTCTTGCCTGGCTTACAGAAGCTGAAACAACTGCCAATGACTGAAAGGCTGCTACACGACCAGAAGGGATCAAAGCAGCCGACGAAACAATCACAAGGAAGGTGAACACATTCGAAGTAGGACAGGGGTTTACCCTTTCGAACACTTGTGAGTAGCTTTACGGCCAACTGAGAATCCAGCGATGAAACTG
+
>3>AAAB>@FDFFFFGGBEBGFGDGGGA6E4ADBBA4FHDGHHBGG?FECFEFFGHHHBFHHGHHHF5GGFFGHFHHGGHHHHHHFFHHHHHFHHFFFHH3BB3B3FHFG3B?GFF3?E/>>/?B330?/0FE3B10B?0?/</><///?/?111110??0>.<1>11>>G11100<<<=<00/<<E<-=-C/00/0/:0...;-BG000900090;;0;00..;--.;9/;//B//9///--.:/;BF//
@M05620:37:000000000-D9766:1:1101:3490:21416 1:N:0:85
GCTTCTTCTTTTTCCTCCCCTCCTCTCTTCCTTCCCCCTTTCCCCCTTTCCCTTTCCAAGTTTCTTGCCTGGCTTACAGAAGCTGAAACAACTGCCAATGTCCTACAGGATGCTACCCGTAAGGAAAGGCTCCTAGAAGACTCCCAGGGAGTAAAAGAGCTGATGAAACAATGGCAAGTACGTCAGGCATTTCCGCTTTAGCACTCTTGTGGATCCAATTGACCAATTCTCAGCATTTGTACTTGTAACTG
+
>AAA>B@BDFFB4FGFGGGGGGGHHDGFFHHHDGGHHGGGBGHFHGGB3DFGFBBFGHHHGHHHGHHHHHHHHHHGHHHHHHHH3BFGH3?GHHHHH3BFHHHHHHHHHHHHHHHHHHGG/EH3GH3EGHHHGHFDGHHH0GGH/FGGGG?E0GHBD<<GHH1FGHHGFGHHHGHHHGD11><FFFB<>GGHDHGGDGGHHHHHHHHHHHHGHHHHHHHHHH0;FAFFGGGGGGGGGGGGFGGGGB0BFGF
@M05620:37:000000000-D9766:1:1101:13688:21425 1:N:0:85
GAGGCTGCTTTGGAAGAAACTCATAGATTACTGCAACAGTTCCCCCTGGAACTGGAAAAGTTTCTTGCCTGGCTTACAGAAGCTGAAACAACTCCCACAGGCTGCAACCCGTAACGACAGGCGAAAAGCCGACACAAAGCGAGAAAAAGAGAAGAGAAAAGAAGAACAAGTAAGCCATGAATCTCGGCTTTAGGCTTCTGCTGGATTGAATAGAACAATTATCAACATTTGTACTTTTCACTTCTAATTCA
+
11A>AACACFDFFBGGFGF1B1AFFGEBFD1ADEDBC0F1DDDAGG0FC0111B0ABB0BB2DGADB1FF1FHHFFHD1DBFHFEGBFHBEG1BF/>B/B/>F>B0@10//>/?//?>E////<///<00/////0?000<///?100..<01010>1///<.<<///C/<0000//0000;00;:..CC/00090//;0000/.00/00000;0;//0000;90/0//9/9/;B;9//;99///:9////
@M05620:37:000000000-D9766:1:1101:19347:21575 1:N:0:85
GAGGCTGCTTTGGCAGAAAATAATAGATTACTGCAACAGTTCCCCCTGGACCTGGAAAAGTTTCTTGCCTGGCTTACAGAGGCTGACACAAAGTACCCAGACCGAAAAGCAGCTACACGTCCAGAATGGTGCAAAGCAGCCTACGACAGAGTCTCAGGGAACTTGAACCCATTTCAAGGAGTACAGGGCTTTACGATTTCGCACACTGGCGCCTCTCTTTACGGATACCTCTGAATACGTCTTCGAAACTG
+
111>>>>>@B@FF1GE1EF1BAB3D3BBA113ABB1BFGAFEG1FGCF/00AFEFBBB0B1DDFA11BBF1/BBABGAA10/BB>B01B0B00B221B1//?//////B01B0>1110/0?/<B10B<F111<110B100?@<0/<///?0?11<110??0/111<1<>.<<1>1<10/..//00=/<.<.G00..;:C0/..:-./0/.-.-../;0000;:.9..0/9/////://-::--/9----//
@M05620:37:000000000-D9766:1:1101:24091:21621 1:N:0:85
GAGGCTGCTTTGGAAGAACCTCCTAGATTACTGCACACGTTCCCCCTGACCCTGTAACCGTTGCTTTCCTGGCTTACAGAAGCTGCAACACCTGTCCTAGAGTTTGAGGCTGCTACCGTTCCGGTCCGGGACCACGCCACCGCCGCAGGAGTCCCCGTGATGCTGTGCCAAGTACAAGTGGCTCAGCCGTTTCCGCTTTCGTATTGATGCGACTGACCATTCCTCCTCATTCGTACTTTTCCTTGTCCCTG
+
AAAAAAFAFFFFGGGGG11ABBFF11A33DFGHHHH1F0B000BFAAB0ABBBB1D221AAE//BD1AFGHHHF0FGGH@GHHBB@FDG0??FBB1BB2111@B1B@/0?/>/B110>>>B0////>//<////?<CF/C0</>><-<@FF//0/.-<<./=;;00/0<;C.;0000:00:..009/9;9;F/CBG?9EGB9//900;0/---;9/9;//9//99/9-////;9-;-9/;B//:B;/////
@M05620:37:000000000-D9766:1:1101:11773:21813 1:N:0:85
CCTGCCCCTTCTGAATCACCCTCCCCGCCCTGGACCACCTCTCTTAATAGCTCACGTCTTAACGCCACCCACTAAATCGGATCACTGATGCCGACTTTTGCCTGGCACCCACCCAAGACTCCTCTTCCGTTCGCCGCAGTGCTCTTTCGTGTCCTTCTGTCTATAAGACCTTTCTAACTATGTCTGTGTTCTTCACACTTCCGTATGACTCCTTTGGCTGCCTTTCTCCCCACTTTTACCTCCTCTGTTTC
+
1>>>A111>B1B1BA3B1BB1A0B0BAAEE0BB0BB///0B1BB2DDDGGH2DBGH0BFBD2B/A>E/0B/B0BF1@BB/B>>0B1@@BBEFE>>>E1BBD1BF/0BB</F//<///001<110>111/110/<////-<11=<11<1.0../0=00<00000000<0<;00;000000000<000:0;/;00;000:;;90.:.9/0C00/00;0/9/...00;90///---9////;///-;-/9/9;/
@M05620:37:000000000-D9766:1:1101:17358:21855 1:N:0:85
AGTGCCAGCTCTCAATCGCACATGTATGACCTCCCGTCCCTAATTCGCATCTCTTAATCCGTCGTCGTCTTGAAACAAATAAACGAATAAATGTTCAAAGTACTGTTACACTGACTGTGGAAAAGCAAAAATGGCGTAGTGTGAGTGTCACAAAAGATTAACATGATGAAGAAGTTGGTAAAGGAGACCAAAAACTCACGTAGCTCAGGGAGTGCCAACAGTGAAATTAGAGAAGAGGGTACATTATGAGG
+
AAABCFFFACFFGGGGGGGGGG5AD6DDBFGHHAFBA22A3BBG5D2ABEEHH5DF5DDDBBB00B00BB1BDGDG3?F5433311111334444B444344B444444433333B334B333230?B32/B322/////222222222@222002/11<1?11?1111?1100>=11.111=1<..../.....0<0/../.;0;0//.;...<000../0000000000009/9....//00;00090/
@M05620:37:000000000-D9766:1:1101:22251:22009 1:N:0:85
GCGGCTGCTTTGGAAGAAACTCATAGATTACTGCAACAGTTCCCCCTGGACCTGGAAACGTTTCTTGCCTGGCTTACAGAAGCTGAAACACCTGCCAGTCCTGGCTGGCTCCTCGGCAAATCGCCGGGCGCACACGCGCTTCGGACGCGATAAACCGTCACTTCGGCCATTCCTAGTGAGTCCTCCCGTTGCGCCATTTGAACACTTCTCTTCCTATGTACTCATCCCTGACAAGTGATACTCAAAAGCTC
+
AA1AAAAAFFF1GGGA1A0BFFFFDDGDDAFGHF11BEB1ADGGHGEA/0BA000BF10AFGCGFFEGHHFHHHG1BGHDFHH@B1FGHE0FH>F011B@1210B0>//01/1B>/?/<011/</>BC@C/<@/F//<--.>>.<<-<:--..00/;99..900..-9-/9900009000;0909/--;-BB-@---/////9/-9/9/9///;////9////////-;/-///-9///9////;/;/-/:
@M05620:37:000000000-D9766:1:1101:11764:22053 1:N:0:85
GAGGCTGCTTTGGAAGAAACTCATAGATTACTGCAACAGTTCCCCCTGGACCTGGAAAAGTTTCTTGCCTGGCTTACAGAAGCTGAAACAACTGCCAATGTCCTACAGGATGCTAACCGTAAGGAGAGGCTACTAGCAGACTCCAAGGGAGTAAAAGAGCTGATGACACAATGGCAAGTACGTCAGGCATTTCCGCTTTAGCAATCTTGTGGATCCAATTGAACACTTCTCAGCATTTGTACTTGTCACTG
+
AAABBBFBFFFFGGGGGGGGGGHHGHHHGHHHHHHHGHHGHHHGHGGGGHHHHHHHHHGHHHHHHHHHHHHHHHGGHHHHHHHHHHHHHHHHHHHGF3FFF4BFGH3GB1@@2F44BF>/?/0BD//E//?3BFED33B3FC22B22/?FB?2>2FGEGH22<<D<1?1?/1<CH01/=11><<<.00<<<<DGE..<C00=<0<;CC00:C:CFH00;:;000:/;0:BBF0C99;BFGEFB00;0;CFB
@M05620:37:000000000-D9766:1:1101:14475:22160 1:N:0:85
GCTGCTGCTTTTGAATCCACTCCTCGATTCCTGCCCCCGTTCCCCCTGTCCCTGTAACCGTTTCTTTCCTGGCTACCAGAAGCTTCAACCACTTCCCGTGTCCTCCAGGCTGCTACCAGTCCGGCCCGGCTCCTCGCCGCCTCCCCGGGAGTCACCGCGCTGCTGAAACAATGTCAAGTCCGTCAGGCCTTTCCGCTTTAGCAATATTGTGGATCCCCTTGCCACCTTCTCAGCATTTTTCATTGTAACTG
+
1>1>ABBBFFB11AFAF11BBB1BABAB3DFGHHGHA0A0BBFHHGAABBG111BBFHHEGGABDD1DBGHHHH1BBGG0BFG1BBFGHH/FG1BBF/??GGGHHBBFH?FHGH1BF1B<<1<E>>BB/>BGGHHGGGCGGGGHGGGCCGCEHHHH.:=-;ACBFGG0CFGGG;FFFF90CEAFGGFFFGGBFGGFFFFFF;F///;;FFFFBF9BFFBFFF9:/-;;9;;FFF/9F;//9/;FFF;/;B/
@M05620:37:000000000-D9766:1:1101:4832:22279 1:N:0:85
ACTGCTCCTTTTTAATCAACTCATAGATTCCTGCCCCAGTTCCCCCTGTCCCTGTAACCGTTTCTTTCCTGGCTTCCAGAAGCTTAAACCACTGCCCCTGTCCTCCAGGATGCTACCCGTAAGGCCCGGCTCCTCGCCGACTCCCCGGGAGTCACCGAGCTGCTGAAACAATGGCAAGTACGTCAGGCATTTCCGCTTTAGCACTCTTGTGGATCCACTTGACCAATTCTCAGCATTTGTACTTGTCCCTG
+
11>>A31BBB3BAABBG3BBBB1DADDFGEFFHHHFG0BADDGHHGAAABFAGABDGE1/EEGGDFADFGHHHH00BGGBFGH111DDG0?FHBFH>/BFHHHH1BFHH/GHHHFHHH/E@EGG0//<EGGGGH0C/<B/CCGHA<CGGGGGCG11<-<CEH/GHHHHHHHHHFHHHGGCCEGHGGGG.;FFGGGGGGGGGGGGGGGGGGGGGGGF//:FF//;B-;;BFFFFFFFFFFF/FFFFF//;FB
@M05620:37:000000000-D9766:1:1101:4814:22293 1:N:0:85
GAGGCTGCTTTGGCAGAAATTTATAGCTTACTCCAACAGTTCCCCCTGGACCTGGAAAAGCTTCTGGCCTGGCCTACAGATGCTGACCCAACTGTCAAAGTCCTACAGGATGCTACCCGTAAGGAAAGGCTCCTATAAGACTCCAAGCGCGTATAAGAGCTGATGCAACACTGGCAAGTAAGTCCGGCATTTCCGCTTTAGCACTCTTGTGGATCCAATTGAACAATTCTCAGCATTTGTACTTGTAACTG
+
>>>1>>1AFFDFFBGA1BF1A1BAA33DD1FG1BF1B0GDGGGHHGEF/0BBGFH0BFGB0BBFG1ABGGF/001BGGBF11BFGFF0B?//0>2B2@1BF@BBGH1BFB@101@1B>E?//F1BBFA0?BG/FF2B>2FF1GHHGF/?/<>//??GFFHH11FF1?FC0.<>G.<<<>1<D=D0.-<@@G0::.;;:.0;CGGFHHBCFF.9FFFB0CBBFEB09CF;9;9;/0CFGGGG09CBFGG/;B
@M05620:37:000000000-D9766:1:1101:6237:22309 1:N:0:85
GAGGCTGCTTTGGAAGAAACTCATAGATTACTGCAACAGTTCCCCCTGGACCTGGAAAAGTTTCTTGCCTGGCTTACAGAAGCTGAAACAACTGCCAATGTCCTACAGGATGCTACCCGTAAGGAAAGGCTCCTAGAAGACTCCAAGGGAGTAAAAGAGCTGATGAAACAATGGCAAGTAAGGCAGGCATTTCCGCTTTAGCACTCTTGGGGATCCAATTGAACAATTCTCAGCATTTGTACTTGTAACTG
+
AABAABFCFFFFGFBBFGGGGGHHHHHHHHHHHHCFFHHHHHHHHGGGHGGHGHGFBDFHBGHHHHGGGHHHHHHEGFHGHHHHHEGHHGFHHHHHFHHHFFFGFG3@GF3@2F@3BG?//??B3GG0B?3FFB34?F33F?2BGHFFF/?/2@@D>FFFF2@@>@FG10F1FG0?G/<1><1>0>><G1FH<GAE.EGF0=GHGGCGC0.::.:CGH0C00FGGGBF;B990;FFGGGGFGFFFBBFGF0
@M05620:37:000000000-D9766:1:1101:9658:22388 1:N:0:85
GAGGCTGCTTTGGAAGAAACTCATAGATTACTGCAACAGTTCCCCCTGGACCTGGAAAAGTTTCTTGCCTGGCTTACAGAAGCTGAAACACCTGCCCTTGTCTTAAAGGCTGCTCCCGTTCCGGACCGGCTCCTAGACGCCTCCAAGGGAGTCAAAGCGCTGCTGAAACAATGGCAAGTCCGCCAGGCCTTTCCGCTTTAGCACTATTGTGGCACCCCTTGCCACATCCTCAGCATTGGTCATTGTACCTG
+
>>AAAAFBFFFFGGGGCGGFGGHHHHHGHDHHGGGFHHHEEHHHHGCCC2GFFFGHH3FGHHFHHHGHHHHHHHH3FDFGEGGHH@E@FE1B3FG??3BB@34@BF3F313BF@3B11??F2/////<//<??22B23<BD0?GFFFE//?CFD<11<.->AD1FGF><CE0<</C0E0=0.-;:A...;;CFF:DCEEFGGFF00;;FFFD./09999.BF/;/.;//;/9FF/////;B/;BF/9////
@M05620:37:000000000-D9766:1:1101:15484:22410 1:N:0:85
ACCACACCTTCTACAATGAGCTGCGTGTGGCTCCCGAGGAGCACCCCGTGCTGCTGACCGAGGCCCCCCTGAACCCCAAGGCCAACCGCGCGAAGATGACCAGGCCGGTGCCCCGCCACCTCTTCTCGTTGCCGCCTCCCGGCCTCCCGGCGCCCCGCCCCTTCTCCCTTTCTCTCTGGTCGGCCGTTTTGCCGAGTTCTGTCGTATCCTCCTTTATGCCCCGTGGGACCTCTGCAGGTCCTCGATCTGAA
+
BBBBBBB3BFFFGGGGGG5FGGHHGGGBAFHHHABF2EEGGHGHHGG0EFGGGHGHHHHA>ECFGGGGGGGHFHHGGGGHGHHHHGGGGG/>DGG?GH<111?////-<--00<----..=.00<00.=./:0-;-9;A..-;-9CA.:AB----;9-9--..;/;/99//99B9FB//;/--9.-;9B9.:/9--..;//;/..;/:////.//;//;9B.-..--..9:/B9///.;/9//../..//;
@M05620:37:000000000-D9766:1:1101:17112:22601 1:N:0:85
ACCACACATTCTACAATGCGCAAAGGTCTGAACTCAAGTCCCTAACGCTAATCCCGACTGCCGCCTCCCGCTAGACCAAAAAAAACCACGATAAGATGACCCAGTTGAGGGGCCTGCTACCTCTTCTGGTCGCCGCCTCGCCCCTCCCGGCCCTCCCGGGCTTCTGCCCTTTCTCCCTGTTCGTCTCTTCTGCCGTCTTCAGCAGGACTCTCTTTTCTAACCTACGTCTCTTATGGAATTCGCCAGTATCT
+
AAAAAAA>BB@DGGGGGABEF0AE00B110DAFAGB1B2D1B1A00//B/E1A21BAAA/B0AA/B/?/>/>>/B1BBF>/>/>@E//?////F11B<11<0?/B11BF<///B?<FF1101<1<?<1DF1-<C@<-...<-.=.....:---.9:.9---9./0;0;://////9;-;///-9---///;//9@A-;A////:----9999///9;://9-9/;---;9///9///////-----///;9
@M05620:37:000000000-D9766:1:1101:14559:22632 1:N:0:85
GAGGCTGCTTTGGAAGAAACTCATAGATTACTGCAACAGTTCCCCCTGGACCTGGAAAAGTTTCTTGCCTGGCTTACAGAAGCTGAAACAACTGCCAATGGCTTATAGGATGCTGCGTGTAAGGTTCAGCACTTATCCGAATCTATAAATGTCACTGAGAAGATGGAGCAATGCCAAGGACCGCAGGCCCGTCTGAACTCCCATTACTCTGGAGCAAATCACCCACTTCCCACTACTTTTCATTGTACATG
+
BBBBBBFBFFFFG4FGFGGGGGHHHHHHHGHHHHHFHHHHHHHHHGGGHGGHHHHBFGHHGHHHHHGGHHHGHHHHHHHHHHHHHHHHHHHHHHHHGHG33FFG3444@BG32BB3////??43?B334B303BF4BE/?/?/333333?3B3BB3BF@222@222222/@111?F1//0?/----->E.-<A.<00/<00./:;00<0<00C././;900//..;9000/0.9//0;00CFB00CBFFF0
@M05620:37:000000000-D9766:1:1101:14559:22650 1:N:0:85
GAGGCTGCTTTGGAAGAAACTCATAGATTACTGCAACAGTTCCCCCTGGACCTGGAAAAGTTTCTTGCCTGGCTTACAGAAGCTGAAACAACTGCCAATGTCATAAAGGATGCTTCCTTGAAGGCCCGGCTCCACGAAGACTCCTCGGGAGACAACGGCAAGTAGAACCAATATCAAGTCCGTCAGACTTTTCCGCTTTCGCATTCTTGTGGCTCACCTTGCTAACTTCTCAGCAGATTTCCTTGTACATG
+
>A>1A1CAFFFFFEGEAAGFFF1FEGEHHFHHFHHBHCH1BGAGHGGGGEHFHGHCGHHHEGFHFFFGHHHHFGFHHHHDGFHFFHFGHFHFHFHHHF11BB2BDGBF1BBFE@2BF@21BFG1//?>/EEAF10?<C??01BB10/?/<//??FCA//<->1111>1>FF<0<DG0D000<=.E.0;/0<;GGFCCFF0::..9000909..;FF9A0;BF00;;BB00FFB/0;////;9/9:;BFF99
@M05620:37:000000000-D9766:1:1101:13467:22654 1:N:0:85
GAGGCTGCTTTGGAAGAAACTCATAGATTACTGCAACAGTTCCCCCTGGACCTGGAAAAGTTTCTTGCCTGGCTTACAGAAGCTGAAACAACTGCCCCTGTCCCCCAGGATGATCCCCGTAGGGCACGGCTCCTCGCCGAATCAACGGGAGAAAAAGAGCTGATGAAACAATGGCAAGTACGTCAGGCATTTCCGCTTTAGCACTCTTGTGGATCCCATTGCCAACTTCTCAGCATTTGTACTTGTCCCTG
+
B?ABBBFAFFFFGGGGGGGGGGHGHHHHFHFFHGFHFHHFGGHFHGGGGHFFGGGGADBGFHHHHHGFGHFHHHFFHFHHHHHHHHGHHHGH@FGF11BF3FF3?1>>F1B33B4?2F/?E/?/2??</>BAFHB/</>>//<110/A/?C.>>00>.>/</<<DHHFDHHHHFGFHEC0:C:;E.GFHGHHFFDFGDGFFFFG:BCBFBBDFFB/9;FG0000;9//;;/BFEFFF///;BFFFB///;B
@M05620:37:000000000-D9766:1:1101:20881:22882 1:N:0:85
ACCACACCTTCTACAATGAGCTGCGTGTGGCTCCCGAGGAGCACCCCGTGCTGCTGACCGAGGCCCCCCTGAACCCCAAGGCCAACCGCGAGAAGATGACCCAGGTGAGTGGCCCGCTACCTCTTCTGGTGGCCGCCTCCCTCCTTCCTGGCCTCCCGGAGCTGCGCCCTTTCTCACTGGTTCTCTCTTCTGCCGTTTTCCGTAGGACTCTCTTCTCTGACCTGAGTCTCCTTTGGAACTCTGCAGGTTCT
+
AAAABABBFFFFGGGGGGFGFEHFGEEFHGHHFGGF2EECEEGHHGGGGGGEGHHHHHHGGGGGGGGGGGGFHHHGGGGHCCGHHGE/BFG@CGBGGF22?2///<<1F1<?FC?<A--><DB0GHFHH<<.<.-:@.;GECGDC0;CBBFGG0CG.:@---9C/9-:@DBBBF/9/9BF9/9//;/9BFFFFFF9AFFF/./.;.///;F/B/FBF///9;B./.;;:FFBBBB//99FF/B//;;:B//
@M05620:37:000000000-D9766:1:1101:10867:22903 1:N:0:85
GAGGCTGCTTTGGAAGAAACTCATAGATTACTGCAACAGTTCCCCCTGGACCTGGAAAAGTTTCTTGCCTGGCTTACAGAAGCTGAAACAACTGCCAATGTCCTACAGGATGCTACCCGTAAGGAAAGGCTCCTAGAAGACTCCAAGGGAGTAAAAGAGCTGATGAAACAATGGCAAGTAAGTCAGGCATTTCCGCTTTAGCACTCTTGTGGATCCAATTGAACAATTCTCAGCATTTGTACTTGTAACTG
+
BABCCCFAFFFFGGGGGFFGGGHHFHFHHHHHHHHHFHHGHHHHHGGGHHHHHHHHHHHHBGHHHHHHHHHHHHHHHHHHHHHGHHHHHHHHHHHHHHHHHHGEHHHHEHHHHHHHHHFEFDGHFHHHHHHHGHHHHFFHHHHHFHHGFHFGHHFHHEHHFH<GHHHHHHHHHGHHHGHFHHHHHHHHGHHHHHGGGGGHHHHHBHHHHHHGHHHHGBHHHFFHFHHHHHGGGGGGGGGGBGGGGFFGGGG
@M05620:37:000000000-D9766:1:1101:22608:22963 1:N:0:85
GAGGCTGCTTTGGACGAAACTCATAGATTACTGCAACACTTCCCCCTGGACCTGGAAAAGTTTCTTGCCTTGCTTACAGAAGCTGAAACAACTGCCAATGTTCTACAGGATGCTACCCGAAAGGACAGGCTCATAGAAGACTACCAGACAGTAAAATAACTCATGAAACAATGGCAAGTACGTCAGGCCTTTACCCTTTATCACCCTTGTGGATCCAATTGAACAATTCTGAGCATTTGTACATGCAAATG
+
>A1>>11>B1BD11B1AA00BB1A3B1AD1BEFBA1BA0AA11B0/AA/BA0BEGF11BF1ADDDDE1BBAFBDF21BBFHFBBG11F10/>BBFFF1BFF2BBBFD100B@01210B?///E<00B?/?<<1BFGFHGF011B0BF0/<0<@22>211<1<11111110?11<00<>111<<<..<>./<00=0<<<C00==G<;;;;:0;<:CC000:000C0/0;0;009=9FFFG00;0;909909;
@M05620:37:000000000-D9766:1:1101:20078:23046 1:N:0:85
GAGGCTGCTTTGGAAGAAACTCCTAGATTACTGCAACAGTTCCCCCTGGACCTGGAAAAGTTTCTTGCCTGGCTTACAGAAGCTGCAACACCTGCCAATGTCCTACAGGATGCTACCCTTCCGGCAAGGCTCCTCGCCGCCTCCACGGGAGTCACCGAGCTGATGAACCAATGTCAAGTCAGTCAGGCATTTCCGCTTTCGCACTCTTGTGGCTCCCATTGCAACCTCCTCAGCCTTTTTCCTTGTCACTG
+
A?AA>AFBFFFFGFFFABEGGF4FHGHFHBFFHHHHGABFDAFGCF?FAFHHHFHF332BF5FAFAF5BGHGHHHFGHHHHHHHG3BEGF1FBEHB3@FFFH4FF3F@E1FGHHFGHB3B23/>/>/FFFGHG32C/<//>CGH22?CGEDGGHG1C>AAEH<GHFHDG.GGG0DGGHGB;=GCHHGC::GHHHGGGDG0C;E-;/;BFFF..99..;;FFF;/;.;/:9;:BB/./:/;/;;BFF/:;9B
@M05620:37:000000000-D9766:1:1101:20077:23066 1:N:0:85
GAGGCTGCTTTGGAAGAAACTCATAGATTAGTGCAACAAGTCCCGCGGGCCCTGTATACGTTTTTTGGTTGGCTGACAGAAGCTGGAACAACTTCCCCTGTTCTAAAGGATGCTACCCTTCAGGAACGGCTCCTCGCCGCCTCCACGGGAGTCACCGAGCTGCTGAAACAATGACAAGTCCGTCAGGCATTTCCGCTTTAGCACTCTTGTGGCTCCCCTTGCAACCTACTCAGCATTTTTACTTGTACCTG
+
>1AA>>FAFBDDGB1BAFBGGGD3F3DAAA1DFFBGC000B1DA0A/A/A//AB1D222BB0B/>>///BEEBG/BB1B0BGFG100BB0>?G1F1B<GF11>B22F11BFB012B0B@001111<0</>CGGGECCC?-<EAC/<<-<.CGBC0:.-ACEGBFFGB00=;CB0=B9FC0BACFGBGG.CFFFFFFFAEB99///9;999BBE9/-9-:AFB//;9B/9/:BFF/9/B//-;/;9;/;9/;
@M05620:37:000000000-D9766:1:1101:6744:23333 1:N:0:85
GCTGCTGCTTTTTAAGAAACTCATAGATTACTGCAACAGTTCCCCCTGGACCTGTAAAAGTTTCTTTCCTGGCTTACAGAAGCTGAAACAACTGCCAATGTCCTACAGGATGCTACCCGTAAGGAAAGGCTCCTAGCAGACTCCCAGGGAGTAAAAGAGCTGATGAAACAATGGCAAGTAAGTCAGGCATTTCCGCTTTAGCACTCTTGTGGATCCAATTGACCAATTCTCAGCATTTGTACTTGTACCTG
+
>11>ABBDFF3@1GGGGGGG1GHHHAFGD11FGF11BGGFDGHHHGEE/0FFH01DD2BGHGFFHH1FGHHHGHEFHHHGHHHFBFGHHFHHHBFGE1BGHHHH@GHHHFHHHHFHHHAGG?HHH00FHHHHGH1G11BBGHHH/0BFGGFGBG>FGFHHHH1FGHHHHHHHHGHHFGFF1FGHHHHH.GHHHHGGGGGHHHHHHHHHHHHGHHHHH0CHHB0:C.;<GHHHHGGGGGGG0FFGGG00;FF
@M05620:37:000000000-D9766:1:1101:4823:23349 1:N:0:85
AGTGCCAGCTCTCAATCGCACAGGGGACCCAGGGCCTGGCCCCTCCATCCAGAAAACCTATGACCTCACCCGCTACCTGGAGCACCAACTCCGCAGCTTGGCTGGGACCTATGTGAGTATCCAGCGTAGGAATCTGGGAGTTGGGGAGGAGTGAGGAGTTGGGGAAAGAAAGTCCTAAACGTGGAGGGTTCTGGTAAATGATGGGGTGAGGAGGGGCTCTTTGGCTCCCACCAGTCCCCCTGTCTGGTCTA
+
ABA?AFFFBFFFGGGGGGFAECHHGGGFGGDHFEFGFFHHGHFHGGHHHHFHEHHFGEGCGGFGHHHFHHHGGGGEHHHHHGGGFHHGGHFHEGCE>GBFGHHGGGHFGHGHHHH33BB??G3G2@C?/?2GCDGDDH0?CGGHGG.<D.>>C0DC0<<CGHGG.:G.:.//<;CGGG0CA.9A9;DF;F?FFF09CF0C00CFGG.@99A/.DFF;-;;BFFF//9.9..;.9;/BFFFFFB9BBFFFB/
@M05620:37:000000000-D9766:1:1101:7736:23385 1:N:0:85
GAGGCTGCTTTGGAAGAAACTCATAGATTACTGCAACAGTTCCCCCTGGACCTGGAAAAGTTTCTTGCCTGGCTTACAGAAGCTGAAACAACTGCCAATGTCCTACAGGATGCTACCCGTAAGGAAAGGCTCCTAGAAGACTCCAAGGGAGTAAAAGAGCTGATGAAACAATGGCAAGTAAGTCAGGCATTTCCGCTTTAGCACTCTTGTGGATCCAATTGAACAATTCTCAGCATTTGTACTTGTAACTG
+
BBBABBFAFFFFGGGGGGGBGGHHHHGFFGHHHHGGFHHGGGHFHGGGEHHHHHHFHFFGBHHHHHHFHGFHHHFFHHHHCHHHHHFGHHGHHHHFBGFGHFGHHHHHHGHHHHHGHHGEEGH?GFHHHHGFFHHGGGHHHHGHGHHFGGGGF2FFGGHGHHHHHHBFGHEGHFGC?F1F1FGGHFHFCGHHHHGGDEFHGHHHGHHHHFHDCCHHFCGHHHFHFGHGGHFFFGGGGGGGGGGGGCFFGGG
@M05620:37:000000000-D9766:1:1101:19278:23517 1:N:0:85
AGTGCCAGCTCTCAATCGCACAGGGGACCCAGGGCCTGGCCCCTCCATCCAGAAAAACTATGACCTCACCCGCTACCTGGAGCACCAACTCCGCAGCTTGGCTGGGACCTATGTGACTATCCAGCGTGGGTATCTGGGAGCTCGGGAGGAGTGAGCAGTTGGGGGAAGCCAGTCCTAGCCGTGGAGGGTTCTGGGAAATGATGGGGTGAGGAGGGGCTCTTTGGCTCCCACCAGTCCCCCTGTCTGGTCTA
+
>1>1>1DF1CFFCBBFFFCCGAGCF0AA00AAC0E//BG00FE/EEGF1A1FAF1B0E11AF2FHFGFH00>>>>EH11B0FHH0FC/E0FBEE?EEBGGCB1?E/<0/B111BB22BB>GH2FGGC/>>/11<1@1<0//?1.<->>AECG.=0/0<0=0<A--;E..9;.;0F0;0/99.;-:AE@9;.C0/--/-9/////:AB?:-9/9--@@@AF//;BBB/;999A--99BFE--;BB9BF/BF/
@M05620:37:000000000-D9766:1:1101:15378:23575 1:N:0:85
AGGGCCACCTCTCAATCGAACAGGGGATTCAGGCCCCGGCTCCTCCAGCCAGTAAACCTGTGACCTCACTCGCTACCTGGAGCACCAACTACGCACCTTGGACGGGAACTTCGTCAGTATCCAGCCTAGGAATCTGGGAGTTGGGGAGGAGTGAGGAGTAGGGGAAAGACAGTCCTAACCGTGGTGGGGTCTGGTAAATGATGCGGTGATGAGGCTCTCTTTTGATCCCACCAGTCCCCCGGTCTGGTCTA
+
1>1>A1111BB@1GGFGAGGAEFEC0F001A2B0A0/AE//BF1BGAF0/BA112DDB00DB2D1F1BG11BFF//F@F0FGH/0/BFEB11/////0BB111</<?//<12/B<//>22@22<@/01@011?F?1?00/?C11>-F--CACC00.G.C/=0..;...;///0;0000/;;..-...--;.//9;9FFG000//9-;--//;B/---;/B////-;B/B/-B-AF/9BA--;-@-//:///
@M05620:37:000000000-D9766:1:1101:13354:23648 1:N:0:85
GAGGCTGCTTTGGAAGAAAATGATAAATTAGTGAAACAAGATCGGCTGCACATGGCTAAGTATTTTCGTTGGGTCACAGACGCTGGTACCACTTCCACTGTTCTAACAAATAATACCCGTAAGGACAGGCTCCTAGAAGACTCCGAGGGAGTAAAAGAGCTGATGACACAATGGCAAGTAAGGCAGGCTTTTCCGCTTTAGCACTCTTGTGGATCCAATTTAACAATTCTCAGCATTTGTACTTGTATCTG
+
>1A1>>BABBBBGBBB1F11B1F3DDAA311DD3A3BB0001A00ABA/ABB1A00011BA2222B2A00AB/A0BB1FB0/>>/>012@B1B1@FDB1BB2BB2B111B1112B>>CEEEGF1<0B<FGAFFFDG11BFCG11//>C?/??0<11</FC1F11111<<C.FDCGG1<0=00//..<..</000..;ECC0::C0:;B9C999BBB900;0;;0;0;0;9FF0CB0000;0;B00;///:/
@M05620:37:000000000-D9766:1:1101:14520:23727 1:N:0:85
GAGGCTGCTTTGGAAGAAACTGACAAACCAGTGACACAAGATCGGACGTCCACATATCCGTACTCTAGTCAGTTATGCGCAGCTCGAACGCCTTCTCCTGCTTTAAAAAATAATACCAATCTTGCCTGGTTACTGGCCAGCTCCGCGGGAGTGACCGGGATGGTGAACCAATGCCAAGTCGGTCAGGGGTTTCCGCTTTAGTAATGTTGTGGGTTTCCTTGCTACCTACGCAGCATGATTCTTTGTCCCTG
+
A@AAAAFAFFFFGGGGGGFGG1G1B10A0B0BBGHFGHAA01B0///A//BAB1112D2B/0BAD2DAA12122B211BEEEEH1//B0>?E0EH11BBG1>BF>GH11EF112B1111B012BFBB1?B11B@21?C1/?1F1<///>><<.=0=<<--.;:000<C.;.C//00990;9?-CC/9.-.9.0;.9B--9//9///;9BF9-----9/:99F//;99/9--;>@-///;/B/;;FB9/;9:
@M05620:37:000000000-D9766:1:1101:14524:23748 1:N:0:85
GAGGCTGCTTTGGAAGAAACTGACAAGCCAGAGACACAAGATCGGAAGAGCACGCGTCTGTACTTCAGTCACTATTGCGCATCTGGTATGCCTTCTTCTGTTTTAAAAAAGAAAAGACGTAATGAATTGTAACAGTATAACGTGGGTACATGGATTGTTATCGTGAACAACTGTAAGCCCGGCCCTGCGATAGCGAAGGAATAATTTGATAAGCTGGGATGTAGCAAGGAACGATGAATTGGTTGCAACGG
+
>3A3>>CACBBDG45BBE4FGCEBB544ABA4AB22BGCG2G5AE2BA222BB0A0A0BB5BDD555DD535D555D@>>/>>B4@B4F3BB4BBBBBB@4BB?BEB4D///B3B3/2/?/0/333?3233?33B322222/2/?/<11<11?<11011?11.000.110.>011<10/.<----.;.--...0----;./00900;0000000;0/.././0;//9.../...9./////;9...///9-
@M05620:37:000000000-D9766:1:1101:11410:23886 1:N:0:85
GAGGCTGCTTTGGAAGAAACTCATAGATTACTGCAACCGTTCCCCCTGGACCTGGAAAAGTTTCTTGCCGGAAGTAAGAGGTCTGAGAAGACTGCACGGGGGCTCCAGCCCTGATGAAAAGGTGGCCAGCAAGTCCCACCGTTCCACTTTAGCACTCTAAACAATCCAATTGAAGAATTCCATGCCTTTGTCATCGTAATTGACAAGCCAGTGCACCAAGCTCCGCAGTTCACACTTGTGACCTCCCATCA
+
A3>AAAFBFFFFFBFA4AFEGE4DFG5GEDGHHHFBG2AAAFHHH?EFABG22BAFFB2BBGDFF55FF0A001BF555313B53B43B3F3B3B3B1>E//////B10//B001B2B>1@/@1?001</0?0??1110//0.001>11<1<11>1/<000/0.0/<0<0D00000C00;:000/:0000;;000:;F..90;000.9CB.;CB00/..9.;F/.;--9/:;B/F//////;//;.../:/
@M05620:37:000000000-D9766:1:1101:12827:23944 1:N:0:85
GAGGCTGCTTTGGAAGAAACTCATAGATTACTGCAACAGTTCCCCCTGGACCTGGAAAAGTTTCTTGCCTGGCTTACAGAAGCTGAAACAACTTCCAATGTCATAAAGAATGCTCCCCGTAGTGCCCGGCTCCTCGAAGCATAACATGAAATAACAGCAATGATGAAACAATGTCAAGTCCGACAGGACTTTCCGCTTTAGCACCCTTGTGGCTACAATTGCACCCTTCTCAGCATTTGTCATTGTCACTG
+
>3A3>>CACBDDG4BBCGFGGFGHHDDFG5BDFF4BGHFHHFDFFGAFEBBFGGFBB32FBDFDFDDBBBACHHF3BBBDBFFFGBBBEFAFG5DBBBBB44444BB43BBFFHGFFFG1>/?34BFE</>E/?B/??/<2B3?F?2@2>2@@@@<@G2@F1<1???GHHHF1?FGFHB11..><-...<<DGDGGGGG0GHHH.=GGBCBDC.0C;FGG0;;0;..:C0;0C/;0;0;;00CCF0CB0;0
@M05620:37:000000000-D9766:1:1101:6547:23963 1:N:0:85
GAGGCTGCTTTGGAAGAAACTCATAGATTACTGCAACAGTTCCCCCTGGACCTGGAAAAGTTTCTTGCCTGGCTTACAGAAGCTGAAACAACTGCCAATGATGCTAAGGGTAATGCACGGCCCGTAGGCATCCTCAACGCAGCAAAAGAAGTCATGGAACAATTGAAACAATGTCAGGTACGTCAGCTTTTGCACCTTTATGAATCTAGTGGAACAACTTTCACCATTCTTAGCCTTAATCGTTAACCCTG
+
BBB@BBFBFFFFGGGGGFGGGGHHHHFGGHHGHHGGHHHHHHHHHGGGFFGHHHHHHGFHGHHHHHHHHHHGHHHGHHHHGHHHHFGHHHEHHHGHGHHH3444BB4331B3B@44B3?/>///<>?/333B?2F22B?/<</@<G2</02@1?111??F001<1<FF10.1>>GH1F1>1<<<C?000=000=<//=C:0000<<000;:.:0CGG.C;0CF0;BFF090;00/0;0009..9.90;:.C
@M05620:37:000000000-D9766:1:1101:17516:23975 1:N:0:85
GAGGCTGCTTTGGAAGAAACTCATAGATTACTGCAACAGTTCCCCCTGGACCTGGAAAAGTTTCTTGCCTGGCTTACAGAAGCTGAAACAACTGCCAATGTCCTACAGGATGCTACCCGTAAGGAAAGGCTCCTAGAAGACTCCAAGGGAGTAAAAGAGCTGATGAAACAATGGCAAGTAAGTCAGCCATTTCCGCTTTAGCACTCTTGTGGATCCAATTGAACAATTCTCAGCATTTGTACTTGTAACTG
+
BBBCBCFBFFFFGFGGGGFGGGHGHHAGHHHFGGCHHHHHHHAFGAE2GHAGHHHHCFHHBAFDGHHFBFHHHHHBFGHHH3AFGF3G3B1GHGHHG3FGHGFFHBCF3FGFHFFFFFG>/EHGFGEGFGGHEHFF?GHHHHBGCFH/CG/BFGFFFFFGBFFGHGHDFFGHHHHFGGFGDH>GHH1GAFGHHHGGGGEFFHFHCGHHHFGGHGHH00;<GHFHFBCGGHFBFFGGGGGBFGFGGF0BFFG
@M05620:37:000000000-D9766:1:1101:12686:24359 1:N:0:85
GAGGCTGCTTTGGAAGAAACTCATAGATTACTGCAACAGGTCCCCCTGGACATGGAAAAGTTTCTTGCCTGGCTTACAGAAGCTGAAACAACTGCCAATGTCCTAAAAGCTGCTCCAGGTCCTGAACGGCTCCTCGCCGCATCCTCGGGAGTCACCGTGCTGCAGAACCAATTTCAAGTCCGTCAGGACTTTCCGCTTTAGCACTCTTGTGGCTCACATTACCCCATGCTCAGAAAAGTTCCTTGTAAATG
+
AAAAAAFAFFFFGGBGGGFGG1FBFAFGDG1FHG1FFFG011F00B/B/0B1BA0F1FFBBADE2D11BFGHHHFHHHH1FGHHB1@BG>GHH0GH@1FHH222B1B1BBB@FG@F110BFF>B>1FFG/>EFHHG///B/<B01@/?B@/?0?DG?0?CFHH0>1FFAFFF0DGF0D=D0<.<A.//.;0;CGCGGFE0=0;0;/;0CCB.EA9B00090;0;=.///0;;B0;//;;/;/9;FF//;99
@M05620:37:000000000-D9766:1:1101:12682:24378 1:N:0:85
GAGGCTGCTTTGGACGAAACTCATAGATTAGTGCAACAGTTCCCCCTGGAACTGGAAAAGTTTCTTGACTGGCTTACAGAAGCTGAAACAACTGCCACTGTTCCAAAGGCTGCTCCACGTCCGGAACGGCTCCTCGAAGCATCACCGGGAGTAACCGCACTGCAGAACCAATGTCAAGTCCGTCAGGCCTTTCCGCTTTAGCACTCTTGTGGCTCCCATTGCCCAATTCTCAGCATTGTTCCTTGTCAATG
+
AAAAA11>BBDFGA1AAE0AB1F3FE1DFF1BDD2DABADF2D1ABAA/01ABBFF1AABADD2DFD2AD1FFHH1A1FGEG@FG11GF0/?1>BBB@FGE2B2@2B00/@>/F@B1B/??//>E?E/ECC/FF0?/FF/FBGBGF?@///>0><1-><<-/<0<0</<<</<::C00CF0;;:A.=/;//90BC.9.:00;090;;0099...;../0;///9/--99;9B/9B//9///;/9B9/9BB9
@M05620:37:000000000-D9766:1:1101:15925:24598 1:N:0:85
AGTGCCAGCTCTCAATCGCACAGGGGACCCAGGGCCTGGCCCCTCCATCCAGAAAACCTATGACCTCACCCGCTACCTGGAGCACCAACTCCGCAGCTTGGCTGGGACCTATGTGAGTATCCAGCGTAGGAATCTGGGAGTTGGGGAGGAGTGAGGAGTTGGGGAAAGACAGTCCTAACCGTGGAGGGTTCTGGTAAATGATGGGGTGAGGAGGGGCTCTTTGGCTCCCACCAGTCCCCCTGTCTGGTCTA
+
11>>AB1FAFCFBGGBGEGEEAFGGEGGGGECFGG?FAFE0FEAEGFH1FB1BB1FGGFHHHFGFHF1GC>EEE/EGGHHGHHABGHGGGHHGFGCGGFH?HFEEE0BEG<1DBGFGHHEG>DDG@A/B/@FFGBGGF</CF<???FCG.C<CG<.CF<GHH-AAAG.CG/CCGHGHGGCAFE-AE9AGGFB9C0900;B0990CAB@AFFFAB?;@;AFB/BFFFFFE-AAEFFB/9EA-99BFFFB9B/
@M05620:37:000000000-D9766:1:1101:7076:24663 1:N:0:85
GAGGCTGCTCTGGAAGAAACTCATAGATTACTGCAATAGTTCCCCTTGGACCTGGAAAAGTTCTTGGCTGCCCTTAATAAACTTGAACAACTGGCAAATTCCTTTCGGGTGCTAACCGTAGGGGCCGGCTCCTAGCCAACTCACAAGGAGACCACAAGGTACAAAAACAAAGGCAAGTACGACAAGCCTTTCCGCTTTAGCACTTTTTGGGAACAACATGGCCACTTCTCAGCATTTTGAATTGTTAATGA
+
>3>3>>B345B4A5BB4F4FGGHDGD5D6545554B5BDDDD53ABB23B3B2B22332BB555D5333A1B1B3AB5DD5A5AAB3B@2133??B314@4BB4431>1?/1@4@?F//////////<<//????1010/@1@111@/0?//???//?/?11111><<<<000<.<.=0<..<<-...:<0;0...;EG0;B00/0;0--:A/;BB..///./:./0B//;;9B//9//./BF////;//;
@M05620:37:000000000-D9766:1:1101:14909:24741 1:N:0:85
GAGGCTGCTTTGGAAGAAACTCATAGATTACTGCACCAGTTCCCCCTGGACCTGGAAAAGTTTCTTGCCTGGCTTACAGAAGCTGAAACAACTGCCAATGTCCTCCAGGCTGCTACCCTAGGTGCCCGGCTCCTCGCAGCCTCCTAGAGAGGCACAGCGAACATGAACCAATAACAAGTCCGTCAGGCCTTTCCCCTTTAGCAATCTTGTATATAACATTGCCCACTACTCAGCCTTGTAACTTGCAACTG
+
AAAAAAFBFFFFGGFGGBGGGG4DDFEHHHHHHHH4B2BBFGGGFGGGH2GHHGGGB32ABDFGHHGFHHHHHHGHFHHHGHHHHGHHHFEHHHHG3BFGHB4F3B23BFFGE3BBF1322333BF3>><EE/3F<B//>/22?22222>//?/<00//</--1<>=1FFCG100<<<<0=.<<A.</:CCG0;0:/C0C0;;0<0;090000;90;00;0;0;CAF//CB00//9F/000;9B0///;99
@M05620:37:000000000-D9766:1:1101:14909:24759 1:N:0:85
GAGGCTGCTTTGGAAGAACCTCCTAGATTACTGCACACGTTCCCCCTGGACCTGGAAGCGTTTCTTGCCTGGCTTACAGAAGCTGAAACAACTGCCCATGTCCTCAAGGCTGCTACCCTTCAGGCCAGGCTCCTCGCCGCCTCCCCGGGAGTCACCGCGCTGCTGAAACAATGTCAAGTCCGTCAGGCCTTTCCGCTTTAGCACTATTGTGGCTCCCATTGCAACCTACTCAGCATTTTTCCTTGTCACTG
+
AAA@AAFAFFFFGBGGA11ABBFFB1B33ABFGHCB1A0ABFBGAE///0B00B0B10/AAE/AFF11GHGHFFCE1GGGHFH@BFGEG>/BBBB0/BBBGH2B11BBG?BFFH1BGBBFG11BB/??G?GGGHHAC/BCCGGH</>@CG@CGHF<E-<-<<.0;CG0CGGHH0;GCGC;0.;CEBF/;;FFGGGGGGGFG;C0;0;BFFGG-;/-;-/BFF///;;/:;;9FB/////;/;BFFB;/;BB
@M05620:37:000000000-D9766:1:1101:7659:24771 1:N:0:85
AGTGCCAGCTCTCAATCGCACAGGGGACCCAGGGCCTGGCCCCTCCATCCAGAAAACCTATGACCTCACCCGCTACCTGGAGCACCAACTCCGCAGCTTGGCTGGGACCTATGTGAGTATCCAGCGTAGGAATCTGGGAGTTGGGGAGGAGTGAGGAGTTGGGGAAAGACAGTCCTAACCGTGGAGGGTTCTGGTAAATGATGGGGTGAGGAGGGGCTCTTTGGCTCCCACCAGTCCCCCTGTCTGGTCTA
+
ABAABFFFBFFFGGGGGGFGFGFHGGGGGGGHGGGGGGDHHHGHGGGHHHGHHGFHHGHHHHHHHHHGHHHGGGGGHHHHHHHHHHHHGGHHGGGGGHHHGHHG?EHHGHHHHHHHHHHHHHHHHGGGGGHHHHHHHHHGGHHHGGGGGGGHHHHHHGHHHHGGGGHHHHHHHHHHHHHHGGGGGGGGFGGGGGGGGGGGGGGGGGFFFFFFFFFFFFFFFFFFFFFFFFFFFFFFFFFFFFFFFFFFFFF
@M05620:37:000000000-D9766:1:1101:22698:24995 1:N:0:85
GAGGCTGCTTTGGAAGAAACTGACAAGCCAGGGACACAAGATAGGAAGGGCCCAGGTCTGTACTCTGGTCGGTTAAGCGCAGCTAGTATGCCGTCGTCTGCTTGAAGAAAAAAAAAGTAACTAGTGTAGGAGCCGGAGAGCTGGTGACTAGCGAGGAGGAGGTGAAAGACAGCTCAAAGGGTCTAGGGTCTGCGGATTTCAGGAGGTGACTATTGTATGTCATGAGTCTACTATGGAACTGTGCTGGCTCT
+
A?AA>>CACFBFGFFFABB1B1A1A10A0BAGE0B000A00B1BA11B////////1BBA122BB21AB1//>//111>///>B@B1222@B//>///>?1B110B1B0000/////@@2221121@1<110</><-->..>100/0000</----;C..;..::0009///.0;0000/..//;00.9:/C0-;---///99/9---///////://9/;//9//9;/;///:9/;/B//9///99--/:
@M05620:37:000000000-D9766:1:1101:14505:25109 1:N:0:85
GAGGCTGCTTTGGAAGAAACTCATAGATTACTGCAACAGTTCCCCCTGGACCTGGAAAAGTTTCTTGCCTGGCTTACAGAAGCTGAAACAACTGCCAATGACCTTAAGAATGCTCCCCTGAGGGACGGGCTCCTCACAGACTACAAGGAGGACACCGAAATATTGAAACAATGGCAGGTACGTCAAGCCTTACACCTTTAGCCCCCTTGTGGCTCCCATTGACCAATACTCAGCATTTGTACTTGTCCCTG
+
A3AABAFBFFDFFGGGCGGGGGFFHHHEFEHFGHHFGFHFHHHGHGEFEFHFHFFCBGCGGHGHFFFFHHHHGHHHHHFFFHHHGHHHGHHHHHHGHFHH333B3B@B4B3B@433??1??0?//?/>/////B01?B?101BF<1@?@<//<<0//////<11111>1<.1<10F.<.0<</<<.<<./:0;00;:CFFCC/;:9;./0;..;9:./C00;0;B./0/90CBFF00//;/;//;;FB99B
@M05620:37:000000000-D9766:1:1101:14931:25260 1:N:0:85
ACCACACCTTCTACAATGAGCTGCGTGTGGCTCCCGAGGAGCACCCCGTGCTGCTGACCGAGGCCCCCCTGAACCCCAAGGCCAACCGCGAGAGCCAGTCCAGGGGCGTGCCCCGCCTCCTATTCGGGGGCCCCCACCCTTCTGTCCTGGCGGCCCGGAGCTCATGCATTTATTATTGCTCCTCTGTTCTGCTCTGTTCGATCAGACTCTCTTCTCTGACATTACTATCCTTTTGAATTGTGCCGGGCACT
+
>A>AAAAAFF@1AGGBAFGGB1F1AAAEEAGHFGCE?EE?/GHHHG?FAEEAFEBGGACEE/@E/A/FGGGEHF/?EGEEEFHC<<ECGCG@///00?111110/>/--<..<CA@@.;.:00:0/..------9--;--/;/99;B9//9----;>@@?-9////;://////9////////-9///////////99/-9/--///;//9//;//B/B9//9://///9/////-////////-------
@M05620:37:000000000-D9766:1:1101:13317:25352 1:N:0:85
GAGGCTGCTTTGGAAGAAACTCATAGATTACTGCAACAGTTCCCCCTGGACCTGGAAAAGTTTCTTGCCTGGCTTACAGAAGCTGAAACAACTGCCAATGGTCGGGACCTCTATCGGAAAGGCTCGTAGCAGACTAAAAGTTAGTCAAGAAAATGATCAAACGATGCAACGTCCCTCAGCGCTTTCGGTTTTGGAACTTTTCTCGATCCAATTGCACTCTTTAACGCTTTGTACTTTTACCGTGTACTGCC
+
A1>AAAFA@FFFGGGG1AGGGFEGDHH3A1A3DFF1FCH1AGH1GG0FA0A0CAAC1A0BBDDHAGDDH11AGHA1FBFFHHHHFGHHHFHHCFGC1B1BFG2/////?01>12B/>/>/B0/10/>CF/F10<11111@122222@2110001?11111<1////.1>1-....<0<</.-.<.<.-.;.::-/:/00000009;;..00;;90000/;009;9.-...9;0//9//99/-;---;///9
@M05620:37:000000000-D9766:1:1101:16666:25376 1:N:0:85
GAGGCTGCTTTGGAAGAAACTCATAGATTACTGCAACAGTTCCCCCTGGACCTGGAAACGTTTCTTGCCTGGCTTACAGAAGCTGAAACAACTACCTACAGGATGCTCCACGTCAGGAACAACTCCTAGAAGCCTCCCAGGGCGTCACCGCGATGCTGACCCACTGGCAAGTCCTTCAGGCCTTTCCGATTTCGCACTCTTGTGGATCCACTTGCACCATTCTCCGCATGTGTCCTTTTCCCTGACAAGCC
+
AABBBBFAFFFFGGGGFGGGFF4FGGHHHHGHHHH4FCBD5DFGGGAF22BA2B2GC33BFCGFDG5AGHHHHH1FFGFGHHHF33FFG??FG3FG343BBBEE3?G3B3B>???ECF?F22?B?3BFG3FGEH3G//F2FDDC//?E2?DG/>?/??10>><<FGGAH1FH0000=DGF/<GHHHHD..EFHH.:@DHHGFC0AFGGG0/CBFF0;/=FGFBC0.C-;.;:B/;B/////BBFF/;/;AE
@M05620:37:000000000-D9766:1:1101:15955:25468 1:N:0:85
GAGGCTGCTTTGGAAGAAACTCATAGATTACTGCAACAGTTCCCCCTGGACCTGGAAAAGTTTCTTGCCTGGCTTACAGAAGCTGAAACAACTGCCAATGTCCTACAGGATGCTACCCGTAAGGCCCGGCTCATAGCCGACTCCACGGGAGTAACCGAGCTGATGAAACAATGGCAAGTACGTCAGGCCTTTCCGCTTTAGCACTCTTGTGGATCCAATTGCGCACTTCTCAGCATTTGTCCTTGTACATG
+
>11>A1>ACF311GG11EGF1FBFFGDGG1FGHFH1BFF1BGHFHGCE/FG000AGHHEFGGBH2G11FGEEGHAGHFHDGHH1@EHHHBHHHEFGFCGHHHFGH1FFGHHHFHBB00//>EGH0?>EECEGEG1FGHGG/CEFGCE//?/?0?1?C?C-.<<FHHHEHHE0D/<C<EDG<AGAGFHHEGCG0CCGGGGEFEF009=;FFFGFB0/99FG00.;-9-9;9BBFFFFBFBF//9/;;/B/BB
@M05620:37:000000000-D9766:1:1101:22474:25543 1:N:0:85
ACCACACATTCTACAATGCGCTGCGTGCCGCGCGCGAGGACCCCCCATCGCTGACGACTAAGCCCCACCCCCAAACCCAGGCCACCCGCGCGGAGATGAGCGGGTTGCTTACCCTTCTTCCTTCCGGCTTCCTCCTTCCTTTCCTCCCGGCCCTGCGTTTTTTCCCACTGGGTCTATTTTGTGCCGTTTTCCGTGGGACGCTTTTGTCTGCCTTGGCTCTCCTTTGGCTCTCTGTAGATTCTCGATGGGCA
+
>1>AA1>1@BDF3BFBFCGEEEGEGEEE0AA/A/AA/AA//?//>>EF0BB>/?0?>E/>B101?E/<?///</B?C/?F/CFF?CA//<@>----<000<--;:.-:000:/:<BF000000099;-:-9C;0//90;0000BF/:-B@;-99------99>B/:/-:B--:--/9////;-;/;--;-;/-/----9-;B--//;/99:B//9//9//;/9//////9//;BFF////9/:9/9/;---
@M05620:37:000000000-D9766:1:1101:10709:25683 1:N:0:85
GGGGCTGCTTTGGAAGAAAATAATAGATTAATGCAACAGCTCCCCCTGGAACTGGAAAAGTTTCTTGACTGGCTTACAGAAGCTGAAACAACTGCCAATGTCCGACAGGTTGGTAACCGTAAGGACAGGCTACTAGAAGACTGCAAGGGAGTAAAAGAGCGGATGAAACAATGGCAAGTAGGGGAGGCATTTGCCATTTAGCACTCTTGGGGAGCCAATTGAACAATTCTCAGCATTTGTACTTGTAACTG
+
111AAAA>@D3D1FGF11C111133FF3AF1ADBD110B0BEF00//B/A1111AB110ABFDD2F12B11BFG0F11BDBGCC1GDDG0AF1>10B@FHD@B//>>/E110//121B>?GE0BF00/??010BBF11B1BF1011@//?/C0>221/??/><-<>11>0>DGFF/0.<D00..<-C:.00;000000<00<0:0;;000.-9-.;9;BBF00CBB0;9;;CBFFFFF/BFFBFF/;//;B
@M05620:37:000000000-D9766:1:1101:9262:25708 1:N:0:85
GAGGCTGCTTTGGAAGAAACTCACAGATTACTGCAACAGTTCCCCCTGGACCGGGAACCGTTGCCTGCCTGGCTCACAGAAGCCCCAACCACCTCCCGTGTCGTAAAGGGTGCTCCCCTTCCTGCTGGGATCCTCGACGCCTCCACGGGAGTCACCGGACTGCTGAACCAATTTCAAGTCCGTCAGGTCTTTCCGCTTTCGCACTCTTGTGTCTTCCGATGCGACCTTCTCAGCTAATTTCCTTGTATCTG
+
A>11A1>>CFB1FGGGAGGAFFF1B11B3GGH3FBB1FGD2FGHHGCGH0FF/A//EAFEA///11BFFGHAG01BBGGF11F0//B/E/?>/BF/>/??BF/?0B?G1?B/EB1B/?0B0G1F1B1</0@?F11</>/>A<C.00.>-<<</GHG?----;/:0CGH.CC/:0990;000:;C..90;C;;F0.9CFE0C.;-;9BFFF/-//:;/;-9;A-;9-9;B;///9/////;F/;9FB//;B/
@M05620:37:000000000-D9766:1:1101:12722:26393 1:N:0:85
GAGGCTGCTTTGGAAGAAACTCATAGATTACTGCAACAGTTCCCCCTGTACCTGGAAAAGTTTCTTGCCTGGCTTACAGAAGCTGAAACAACTCCCAAAGGCCGACACGAGGCTAGCCGTAAGGAAAGACGACTAGAAGACTGCAAGGGAGCAGAAGAGCTGATGGCACAATGGCAAGGAATTTAGGCATTCGCACTTTAGCGCTCTCACTTATCCAATTGAACAATTTTCAACATTTGTACGTCTAACTA
+
?AABBBFAFFFFGGFFCFFBFG4DDFFBAFBHHGDGGHCA5AABBECCBBFGFD2B3323FFA55D55FGGHHHB3FFHFHHHHBBEGHFEHG3E1B31B211/>/E/1>////B0BB/?EEA3B??C22//>C<222@2@222<11/?CE//0?0>F<<111<D100<//00<//CC.</0C000<;00C0:;.;:/C0;9--;:9090000;;;F0CF00000/9;09900;/;/;//;:...../9//
@M05620:37:000000000-D9766:1:1101:22327:26580 1:N:0:85
GGGGCTGCTTTGGAAGAAAATAAGAGATTAATGCAACAGCTCCCCCTGCCAGTGGACAAGTTACTTGACTGGCTTCCAGGAGCTGAAACAACGCCCCGTGGTCTACAGGGTTGTACCCATCCTGCCTAGGTCCTCGGGAGCTGCGGAGGAGTCAGAGGTATGGTGAAGAAAGGGCAAGTCTGGGAGGGCTTTGCGCTATCGGACTCTGGAGGGGCGCATTGTGGGCTGCACAGGCTTCTTCCTTGCAGCTG
+
A1>1AA1>1DFFGGGCAFF1B1B1BDH1111DFD111BB01AF00E/B/0B1110B1A0AB222DFB1B1AA/B00B1F0/EG0111BF0BG//>/>/EE//1211B10/00//122<1B<01B101>B0111B1?//<//@11////>.CF0F111.110</00=D00/<<....:.0;0://;:::..:B00----;/.-:--/000/;---------///-----;/;/----/-////99//9//;/
@M05620:37:000000000-D9766:1:1101:12727:26944 1:N:0:85
GAGGCTGCTTTGGAAGAAACTCATAGATTACTGCAACAGTTCCCCCTGGACCTGGAAAAGTTTCTTGCCTGGCTTACAGAAGCTGAAACAACTGCCAATGTCCTCCAGGCTGAAACCCGAGGGGCCAGGCTCCTCGAAGCGAACAAAAAAATCAAAGAAAAGAAGAAAAAATAGCAAGTCCGTCAGGCCTTTCCCCTTTAGCAGACTTGAAGCAAAAATTTCCCACATCTCCGCCTTGTAACTTGAAACTG
+
A3AAAACACBDFGBFFFGF4BBFGHHHGFB4DFFDFFHBGHGDAGGAFEBBBFGEBB32FBDFFHDFBBE3GHHFBBBFFGHHHHGHHHEAFFG3BEHGHB4443323311B13331?/////>/<<//?0?/BB<?@//////<?00/>-0>11110.///<./<<//C@A0000</;00.:.:.99;FB0;00//9;000;0/:;00000;/=//C.:/;B/;9./;;//...;D///;;////9//9/
@M05620:37:000000000-D9766:1:1101:12726:26969 1:N:0:85
GAGGCTGCTTTGGAAGAAACTCATAGATTACTGCAACAGTTCCCCCTGGACCTGGAAAAGTTTCTTGCCTGGCTTACAGAAGCTGAAACAACTGCCAATGTCATCCAGGATGCTACCCGGGGGGCCCGGCTCCTCGAAGCCTCCAAGAGAGTCACCGCGCAGATGAACCAATATCAAGTCCGTCAGGCCTTTCCGCTTTCGCAATCTTGTGGCTAATATTGCCACCTTCTCCGCCTTGTTCCTTGTAACTG
+
AAAAABFBFFFFGFGGCGGGGGHHHFAGHFHHHHGFHHGHHHHHHGGGHEHHHGHAFGHHEHHHHFFGHHHGHHGFHHHHHHHHHFHHHHHHFFHHGGHHHF44@3B@31BFH3@B2?1////:B?-B?@?E?BFEDC.-./.:.//..;./;://9:----;/:BF/:AEB/9/B9;;BFA:.D.F9;;BBBB.;D.A/A;A.;:BFE//.AABF/;/FBF:9/;;/B/9/;.A.:FB//;////;9:::
@M05620:37:000000000-D9766:1:1101:13964:26992 1:N:0:85
GAGGCTGCTTTGGAAGAAACTCATAGATTACTGCAACAGTTCACCCTGGACCTGGAAAAGTTTCTTGCCTGGCTTACAGAAGCTGAAACAACTTCCACTGTCCTCCAGGATGCTACCCTTAGGGAAAGGCTCCTAGCCGACTCCACGGGAGTCAAAGAGCTGATGAAACAATGGCAAGTAAGTCAGGCCTTTCCGCTTTAGCACTCTTGTGGATCCAATTGAACAATTCTCAGCATTTGTACTTGTAACTG
+
>AAA3>4AFDFFBBFGFAFFGG455ADFBF4FGDB4AFEBDB5D322BF222BE2G33AGFHHFHGFABBGG12133BBDFGBA333B@BBG3@5B@3BFG33B3BGGG1FFFH4F1F3?@33?BB/B0EGGGH3433//>/<110?//CBE012@@0@<GF1FFGB?1FEGG1><CF>11==FGHFF.<GFHH?DAEEFHFE;::<GHGGF0C0::0;CH0;00/:0;0;C;F9CFG0B09CFF;C0CBF
@M05620:37:000000000-D9766:1:1102:14968:1970 1:N:0:85
AGTGCCAGCTCTCAATCGCACAGGGGACCCAGGGCCTGGCCCCTCNATCCAGAAAACCTATGACCTCACCCGCTACCTGGAGCACCAACTCCGCAGCTTGGCTGGGACCTATGTGAGTATCCAGCGTCGGAATCTGGGCGTTGGGGCGGCGTGAGGCGTTGGGGCAAGCCCGTCCTAACCGTGGAGGGTTCTGGTAAATGATGGGGTGAGGAGGGGCTCTTTGNCTCCCACCAGTCCCCCTGTCTGGTCTA
+
AA>AAFFFBFFFGBGGFFFGGGHHGGFEFEHHGGGGFGHHHHGHG#BBFAFGBHHGGGHFFGGHHHGHHHHGGEGGHHHHFHHHHH1?EGHGFGEG>GGGEGHGGGGGGHEHHHHHGHHHHHGGHGGFDGCEFHHHHH.AFGGHFG.CG-;BG.;A9@DCFFFFFFFF.9.;BFDFF/9F;DEA?EFAFFFFF//;FFFFBFFFF?FCEFFFDFFABAAFFFF#:::AE.AFEFFFFFFDF?F/FBB/99/
@M05620:37:000000000-D9766:1:1102:11401:2652 1:N:0:85
GCGGCTGCTTGTGAAGCAACGCATAGATTCCTGCCCAAGTTCCCCNTGTCCCGGGAACCGTTTCTTGCCTGGCTTCCAGAAGCTGCAACAACTGCCCATGTCCTCAAGGATGCTCCCCTTCCTGCCAGGATCCTCGCATCCTCCACTGGAGTCCCCGCGCTGTTGACCACATTTCACGTCGGTCCGGACTTTCCGCTTTCGCACTCTTGTGTCTCCCCTTTCTNCCTTCTCCGACTTGTTCTTTGTTTCTT
+
11>AA11>CF@1BB31B1BB0A0A0AGH2AD2BGC010BB2DFGH#/B//B1/A/AAF/AE?0BDDGFHHHGHH0BFGH1BFG1FG0FGBFGF0DC/BB>EBFH11BBFBFGHHGHGGBGFFF11G11?/BBF>GGG//>CFFG001?<0?FF1FC-->ACC.=000<<;GC0<CG0::.--;C--9.-;0FFGGGGFGGGAA;@FFF/B/-BBFFB9;-99/#9:9;A:B:---9-:;;B/;;BF9-;;/
@M05620:37:000000000-D9766:1:1102:14783:2959 1:N:0:85
GAGGCTGCTTTGGAAGAACATAAGAGAGCACTGCAATAGTTCCTCNTCGACCTGGACAACGTTCTTGCCTGGCTTAAAGAAGCTGAAACAACTGCGAATGAAGGAAGCTCATCGAAAGGATCCGAAGCTAGAAAAAGAGAGGAGGATAGAAGTGAAGAGGAGGGGAAAGCCAGTGAGCAACGAGTAGGGGCTATGGCAATGATGGGGAGAGGAGAGGCCAATTNGCACCATATAATCCTGTAATTAAAAAG
+
AAAAA@FAFFFFGGG111BG1FFAFFC00BBFGFHG2BD2B2DAD#A//////BFG0AA//F0BFEGBFE1ABB0B11DGHFFGEGBHFF/B@FH/>>EGB11BBF0F1B111100??BG1<00<<>/11BCF1BF//B0<<0?//0@111???11?10/0/.-->.../</.<00</0<.<C...0<..-;.000.;9/0;;;09E.;:..9..9.:;--;9#-;;-9;//////9/////////:///-
@M05620:37:000000000-D9766:1:1102:22316:3273 1:N:0:85
AGCACCAGCTCTCCATTGCACAGGGTGCCGAGCGCGTGGCCCCTCNATCGAGAAAGCCTAAGACCCCACCCACCACCTATGCCACCCACTCGGCAGCTCGGCTGGGACCTATGTGAGTGGCCGGCGCCGGAATCTGGGCGTTGGGGCGGCGTGCGGCGTTGGGGCAAGCCCGTCCTAACCCTGGAGGGTTCTGGAAAATGATGGGGTGAGGAGGGGCTCTTTGNCTCCCACCAGCCCCCCTGTCTGGTCTA
+
AA>>AA1CAFFF1GGB3FG3B1F0FB0A00AEAAF/AAEAAH/EF#ABA/BA/?F1BFGH1B1GH/EEGGG/???GGF1B1BBFGHG/?FH//?///<1?>/F///??E0<?GHHHHH1/?0/<>C-<<-:CEHHHHHCC--AF-:.A@@-;99@@-;@?@F@@F@FF-AA@@FBBFFFF-;BAFFF@;9AFFF/:BFBFFFFFFFF@FE-;AA>-9;AFBFF#;;-9EFFBFF-9---;@EFBFF/BBFF
@M05620:37:000000000-D9766:1:1102:17539:3291 1:N:0:85
GAGGCTGCTTTGGAAGAAACTCATAGATTACTGCAACAGTTCCCCNTGGACCTGGAAAAGTTTCTTGCCTGGCTTACAGAAGCTGAAACAACTGCTACTGTTCCAAAGAGTGCTCCAGAAGACACCAAGTTCATAAAAGAGTCGACGAAAGAACCCGAACTAATGCAGGCATTTCAGGACTAGAAAACGTTTCCACTCAAGAACCCTATTATCAGCACTTGTANCTTTAACAGACATGGTACTTGCAAATG
+
A?AAAAFBCBBDGFBFGGFGGGHHHGGDFHFGFF4FGHFHHDFGH#BBAFBFGHGGB32FFGHFHHHBBBFFBGHBBBFHHHBBGBBGBG?GHHH5BG3B4B4BD4B3B2D344D@B33?BF332???0?B44BD4FGFG24B/?/>/<D/2G2/?/>//?<?11<?10/?><1>1111>0<<1<=/<-<<<0<=<0/<<00:/:;./0;00;:00;.:0;0;#...:9090;;C/00/9;009;99FC0;
@M05620:37:000000000-D9766:1:1102:22700:3616 1:N:0:85
GAGGCTGCTTTGGAAGAAACTCATAGATTACTGCAACAGTTCCCCNTGGACCTGGAAAAGTTTCTTGCCTGGCTTACAGAAGCTGAAACAACTGCCAATGTCCTCAAGGCTGCACCCGTAAGGAAAGGCCTCCACAACACCTCAACGGACGAAAACGCGCTAGTAAACAAATGTCAAGAAAGTAAGGACTTTCCGCTTACGAACTCTTGTGTCTCAACTTAACNACTTCTCCGAATTTTACCTTGTACCTG
+
BBBBBBFBFFFFGGGGFGGGGGHHHHHDGHHHHHHHEGHHHH5FG#ABFFGHGGHHGHHHGHHHHHHHHHHHHHHHHHHHHHHHHHHHHHGHHHHFGHHHGHH4BGGH31BBF3BB1///>?B3BF00??BBG2B3??/??GHFFG/B//>/>?@F//>>C-.<00===G.=D0D=DF0=/;<;0::<CGFCC0EGGD9;;;;;AFGFFBF;0;FBFCFF0;;#.9;AFFF/.9.;;;//;;;FF//BBF/
@M05620:37:000000000-D9766:1:1102:10125:3843 1:N:0:85
ACTGCCACTTCTCCATCGAACAGGGTATCCCTGCCCCGGCCCCCCNAGTCCGAATAACCGTGACCTCCCTGGCTACCAGGCGCACCCACTACGCACCTTGTCCTGGAGGTTGCTCCCCTTCCTGCCTGGCTCCTCGCCTCCTCCCCTGGCGTCCCCGCGCTGGTGAACCCCTTCCAAGTCGGTCAGGGCTTTCCGCTTTCGCACTCTTGTGTCTCCCCTTGCGNACTTCTCCGGTTCCTTCCTTGTGTCTG
+
11>1>B111DDFGGGF1ABBBAFB0B0AB31BBAFABAAAAAEAE#/AAB//////DB1>?BBBBBB?FFF/B01BFFB?/>>>>EE/?0B0<>/<<0<BBBFGB0BB?/??FGF<CCCHHH1GHF1?F0?FFGHGGCAA<CCG.<<CGHCECC?CCC@@AG-;/9FFGGBEF/;BBFBF-9@?BFF-;FAFBB-AAAAB?-A>-9;BBFF-9B:FF-BFFF-#-9;9EFFFB9-;9/9/;9FF9:/9;B9
@M05620:37:000000000-D9766:1:1102:15550:4169 1:N:0:85
GAGGCTGCTTTGGAAGAAACTCATAGATTACTGCAACAGTTCCCCNTGGACCTGGAAAAGTTTCTTGCCTGGCTTACAGAAGCTGAAACAACTGCCAATGACCTCAAGGATGCTCCACTTACTACCCGGATCCTCGCAGCCTCACAAGGAGTACCCGAGCTACTGCCAACCTAGCAAGTAACTCCAGACTTTCCACTTTCGCACTCTTGTGTCACCAGTTACCNCCTTCTCCGCGTTTTACCTTGTCCCTG
+
AAABBAFAFFFFGGGFFEGGFFFFFHFHHHHHHHHHHHHFHHHHH#ABAFFFHFHFHGHGBFHHHFGHHHHHHHHHHHGFFGHHFGHGHFHHGFBEFF3@3B@DGBBGC133?3BF32@343B4B20>//<>G4F<///>/222/220?0<<2@>2<///?11??1<1<>.0111<1><110=00//0.<00=00<=GBHG.;-:/<C000;000=B.00090#...;C;;0;9-9--;/9/9/;///;B/
@M05620:37:000000000-D9766:1:1102:8978:4201 1:N:0:85
GAGGCTGCTTTGGAAGAAACTCATAGATTACTGCAACAGTTCCCCNTGGACCTGGAAAAGTTTCTTGCCTGGCTTACAGAAGCTGAAACCACTCCCATGGTCCCCAAGACTAAACCCCTTCATAACAGGCTCATCGACTACAACACTGGAGTAAACGAGCTGAAGCCAACCTGGCAAGTCCGTCCGAACTTTCCGCTTTCGCACTCTTTAGGATCCCATTAACNCCTTCTCAGACTTTTTAATTGTATCTT
+
BCCCCCFCFFFFGFGFGGGGGGHHHHHHHHHHHHHHFGHGHHHHH#BBEFGHHHHHHIHHHHHHHHHHHHHHHAGHHHHHC3FGHH3B3BFGB3BBF3BB3BF1B???1BD333BF1??FFG44?BD3??GHCDGH3E?<222B/?BFF20@2@GH/EGGGHH1?=0?0?C000>F<FGGHD.FE-..<.=0=DE:CF.0;;;EEGGG0009;BF/C0;;00;#;.9.=BF00;0;F090.;BBF099;;0
@M05620:37:000000000-D9766:1:1102:19359:4453 1:N:0:85
GAGGCTGCTTTGGAAGAAACTCATAGATTACTGCAAAAGTTCACCNTCGACCTGGACAACTTTCTTGCCTGGATTACAGAAGCTGAAAAAACTGCCAATGATCCCAATACTAATACACGGAGCGCAAAAATCCTCAACGCAGCAAAAGACATCACCAAACAACTGAAATCAAGTCGAGAACGACAGACCTATCAACTTACGCACACTTGAGGAACAACTTGAANAATTCTCAGCCTTTCACATTGATCACG
+
>3>A3>C34@B4B45BBFBBBFDFHFGBDF45D54B5B3BDDDDA#B2AABAEGEFA311BBF5DFG5AB3BBDB3BABDGF3BF33FBB/BBGH3BFHH3FBBBBB23@4@BB4BB??>/////<//B?022322?2?/>B/@@G2?/001111?1?/.0<>101>111<1<1=.<-.</<.:--:..0:;0;0;000;...9-.;0900;;/.9/9/;;;;#.;...;/////.;/////9;/;/;9/.
@M05620:37:000000000-D9766:1:1102:19342:4457 1:N:0:85
GAGGCTGCTTTGGAAGAAACTCATAGATTACTGCAACAGTTCCCCNTGGACCTGGAAAAGTTTCTTGCCTGGCTTACAGAAGCTGAAACAACTGCCAATGTCCTCAAGGCTAATCCACTGCCTGCACAACTCCTCGACGCAGCAAAAGGCGTCACCGAACTGCTGAAACCAAGTCAAGTCCGTCAGGCCTATCAGCTTTCGCACTCTTGTGGAACAACTTGCANACTTCTCAGCCTTGTGCCTTGAACCTG
+
BB@ABAFAFFFFGGGBGCGGFAF5BFEEDAGHHHFFFHHGGHHHH#ABA2FGHFHBF3FBBFFHFFHHHHGGHH1FGHHFHHHF3DGHHHFHHHHHBGHH44B43BBFC?B33BF4BF43@B3BF0B30/BBCBB//>/</<<0010@/<>CGFAG///>/11>><B>FGA.>=>DGGD0=<<.<.//<</;<;;<;;;;.CEGCHFFF9B.90;/;C/FG90#;.;CAF09B;/;;;F/;;FFB//;9;F
@M05620:37:000000000-D9766:1:1102:19356:4473 1:N:0:85
GAGGCTGCTTTGGAAGAAACTCATAGATTACTGCCACAGGACCCCNTGAACATGTAACCGTATCTTGCCTGGCTGACAGCAGCTGCCACAACTGCCCCTGTCCTAAAGGATACTCCACTTCCTGCCGAGGTCCTCGCCTCCTCCCCAGGCGTCCCCACGCTGTTGAACCCATTTCAAGTCTGTCAGGGCTATCAGCTTTCGCACTCTTGTGTCTCCCCTTGCCNACTTCTCAGCTTCGTTCCTTGTGCCTG
+
BBABBBFBFFFFCGGGGGGGGFGFEAADFG4DG5FGFFE22AAAA#BB22B55BBD55FEA1BBD55BAF3AAB11ABBFF1BF331BBBBBB3BF1?BF33B@4@3BB2B33?BG3FG3GEDFHA////?BFHH?C@/<?2@2?<2?<FCGF/?C0><>A.><DHHF.C./0==GHHGD:<CFGHC.;;.:C0;CGHHH.AEFGGGGGFF/90;0/9CF/C/#.9;AFEF/;//;/99:AFBBFB/9;9B
@M05620:37:000000000-D9766:1:1102:9502:4503 1:N:0:85
GAGGCTGCTTTGGAAGAAACTCATAGATTACTGCAACAGTTCCCCNTGGACCTGGAAAAGTTTCTTGCCTGGCTTACAGAAGCTTCAAACACTCCCCTCTCCGTAAAGAATGCACCCGTGAAGACCCGAATCCACCAAAAGACTCCAGGAAACAACACACAGGAACCCAACTACGGCGTCGCTACCACCTTTCCGCTTTCGAACCCTTCAATCTCACCTTACCNCCTTCTCACGATCCTTACTTGCACATG
+
BBBBBBFBFFFFGGFCFGGGGGHHGHGGHHHHHHFHHHHGHHGHH#BBFFFHHGHGFFFHHHHHHHHHHHHFFHHFGHHFHHH3BB555BF1B3?BB?1?B311BEGH3BB3B43BE/>>?F4?B??////?F2B0?//F2/232@222?22<@<<///<<0?00?<<.<.><>..-<<---:;-/0;:.00;0...;90.=;:-.;C/090009;09/;/9B#....;B///...99:////::/:;;;/
@M05620:37:000000000-D9766:1:1102:7644:4658 1:N:0:85
GAGGCTGCTTTGGCAGAAACTCCTAGATTACTGCAAGAGTTCCCCNTGGACCTGGAAAAGTTTCTTGCCTGGCTTACAGAAGCTGACCCAACTGCCAAGGCCCTCAAGGCTGCTCCCGTGCGTGCAAGGCTCCTCGCAACCTCCCAAGGCGTCCCAGCGCTGCTGCCCACATTGCACGTCCATCCGGCCTTTCAGTTTTCGCACTCTTTTGGCTCCCATTTCANCATTCTCAGGCTTTTTCATTGTAAATG
+
AAA1AA?ACBDFGAEE1CF1GA1B11BAG1133BFA1ABGGFHGE#AB//AFFGGB11ABBDEGH1FGHHG/BAB1BBBFB1BGH100BFE?BBF01BF///B//B@BF?GHGFGHF/>/?/??EC11/?GHF1B/<//>0@GHF00?F<<?>//<>><>FC.0=0..0.<00<0=<C;.:.;;G.-:-./;;09;;CFFGBG@-C0B0CF?//=.9-B/99/#;;---/B/B//9/;//;/:/BB;:;//
@M05620:37:000000000-D9766:1:1102:22263:4738 1:N:0:85
GAGGCTGCTTTGGAAGAAACTCATAGATTACTGCAACAGTTCCCCNTGGACCTGGAAAAGTTTCTTGCCTGGCTTACAGAAGCTGAAACAACTGCCAATGTCCTACAGGATGCTACCCGTAAGGAAAGGCTCCTAGAAGACTCCAAGGGCGTAAAAGAGCTGATGAAACACTGGCAAGTAAGTCAGGCATTTCCGCTTTAGCACTCTTGTGGATCCACTTGAANAATTCTCAGCATTTGTACTTGTAACTG
+
A>AAAACBFFFFG4BGGFGGFFHHHHBGFHHHHHBGGFHDGHHHH#ABFEFHFHHBAFFFBFGHHHHHHHHHHHGBGHHHGHHHH33BBFGGGGGGHGHHHHHHHHHHFGHHHHEHHH1E//0F33BFGHHHGH3F333BFGHHH22?C/>D///@D/FHHH?GFHHHG00FFBGHHGH1<GHHGHHH.CGHFFGFDFF<FGHHFHGHHGHDCGHHE/CHHB<#;.;CFGG0FFEFFGBF0BFGGGCFFGG
@M05620:37:000000000-D9766:1:1102:22249:4749 1:N:0:85
GAGGCTGCTTTGGAAGAAACTCATAGATTACTGCAACAGTTCCCCNTGGACCTGGAAAAGTTTCTTGCCTGGCTTACAGAAGCTGAAACAACTGCCAATGTCCTACAGGATGCTACCCGTAAGGAAAGGCTCCTAGAAGACTCCAAGGGAGTAAAAGAGCTGATGAAACAATGGCAAGTAAGTCAGGCATTTCCGCTTTAGCACTCTTGTGGATCCAATTGAANAATTCTCAGCATTTGTACTTGTAACTG
+
ABAABAFBFFFFGGGGGGGGGGHHHHHHHFHHHHHHHHHHHHHHH#BAFFGHHHHHGHHHHHHHHHHHHHHGHHHGHHGFHHHHHGEHFHHGGHHGHHHHBFHHHHFHHHGHHHFGGHF?EFH3GFH0B?FGEHFDGF3FBFGHH?2??FDDCHFF2?FGHHGH2@2??FHHHFHE1FDFB=G<F1<><GDG1G?EGGG==0DGGHHHHB0C<CGHHFG:0;;#;:CCGGGGFFGGGGFFFFFGFCFGGGF
@M05620:37:000000000-D9766:1:1102:11624:4787 1:N:0:85
GAGGCTGCTTTGGACGAAACTCATAGATTACTGAAACAGTTCGCCNTGGACCTGGAAAAGTTTCTTGCCTGGCTTACAGAAGCTGAAAAAACTGCCAATGTCCTACAGGATGCTACACGAAAGGAAAGCCTCCTAGAAGACGAAAAGGGAGTAAAAGAGCTGATAACACAATGGCAAGTAAGTAAAGCATTTAAGCTTTACAACTCTTGAAGATCAAATTGAANAATTCTCAGCATTTGTACTTGTAAATG
+
>3AB3>C>B@B@F4BAAEAABGHGHGHBDFB5D53B3BBDDD2AB#B2BB1BFGFHA32BBFG5DFGAB53BBBF3BBBFGH@BF33F@B/BBGHBBBGHB@B4BFBB3B33BBBB3B?///<??BB0?BBB/BBBBF3G2?///>F/<//??1111?0<11>111111..1<<</0.00=00==00=<0=00;0CGHG<0<;;::;::000;0:00;090;;#9;..:;;00;;0;CF9;0;;00;00;;
@M05620:37:000000000-D9766:1:1102:19568:4807 1:N:0:85
GAGGCTGCTTTGGACGCAACTCATAGACTATGGCACCACTTGCTTNTGGACCCGGACAAGTTTGTTGTTCCGGTTATCGAAGCTGAAAAACCTGCTAATGCGTGACAACAACCCAAAGGGAAGAAAAACCAAAAATAAAAGGAAAAGAAAAAAAAAAAAAAAAGACCAAAATGGCGAAAAAAAAAAACAAAAAAACACAACACCATAGGAAGAAAAAACTTAANCAACACCAGCAGTTGTAATCTCAAACT
+
AA>AAAFACBDBG11A1AEAF1BA33DB111DBBB1AB/B11DDA#/A//BF/A/A/A0BB221B>00/DD?/>//1BB?GG>FB11B1B??>FFB1BGH1/?/?FFGHHH///?/<0</<0A00<FF/</////0?11<1/<??<0.0000<-<--:----9..///.9-/99-;;9;-;-9;-;9;9-;;-9;9--;:-;-:-////99;:/;9-;-;//;#-:9-----;;--;;B/99//99;////
@M05620:37:000000000-D9766:1:1102:24218:4810 1:N:0:85
AGTGCCAGCTCTCAATCGCACAGGGGACCCAGGGCCTGGCCCCTCNATCCAGAAAACCTATGACCTCACCCGCTACCTGGAGCACCAACTCCGCAGCTTGGCTGGGACCTATGTGAGTATCCAGCGTAGGAATCTGGGAGTTGGGGAGGAGTGAGGAGTTGGGGAAAGACAGTCCTAACCGTGGAGGGTTCTGGTAAATGATGGGGTGAGGAGGGGCTCTTTGNCTCCCACCAGTCCCCCTGTCTGGTCTA
+
AA>ABFFFCFFFGFGGGGGCGGHGGGEGGGHHGGGGGGHHHHGHG#BBFGGHHHHHHFHGGHHHHHHHHHHGGEGGHHHHHHHHHHAGFHHHGGGGGHHFGHHGGGHHGHHHHHHHHHHHHHHHHGG/>EHHHHHHHH=FGHHHGGCFG.EHH0GH<EHHHHGG.EHHCG/CGHHFHHHGGGGGGGGGGGFGGGFGGGGGGGGGGFFFFFFFFFFFFFFFFFF#;;AEFFFFFFFFFFFFFFFFFFFFFFF
@M05620:37:000000000-D9766:1:1102:7310:4911 1:N:0:85
GAGGCTGCTTTGGAAGAAACTCATAGATTACTGCAACAGTTCCCCNTGGACCTGGAAAAGTTTCTTGCCTGGCTTACAGAAGCTGAAACAACTGCGAATGTTCCAGAGGCTGCTCCAGGTCCTGAACGGATCCTCGAAGCATCAGCTTGCATACCCGCGCTGCAGCCCCACTTTCCCGTCGTTCCATAGTATCAGCTTTCGAACTCTTTTTTCTCACATTACCNCAATCTCATAATTTGTCGTTGTAAATT
+
AAAB>AC>BBBDGGGAEGBBGFHHGHGDDGG5FAAFEGFHHHBGH#BBBCBFHGHFA3CBBFHGHHHGFFFBBFHBBBBECGFHGBDD@B1BFGH1>EEHB44@F43???1B?BBBB3?B3BB3?3B0/?/EBGHD?CF>BFGG2232<?22@<2@?CFFGGE0>1.>>..<0<=0<<G.-<.:C00<0;0:<0;C0:CGA:.;.9;0000-/90;090;;00#=9..;99//;;//////.;9;A:FBB/
@M05620:37:000000000-D9766:1:1102:8016:4912 1:N:0:85
ACCACACCTTCTACAATGAGCTGCGTGTGGCTCCCGAGGAGCACCNCGTGCTGCTGACCGAGGCCCCCCTGAACCCCAAGGCCAACCTCGAGGATGTTACCCGTTGGGCGGGCCTCCTACCCTTCTGCTGGGGCGTCCCCTCGCTCCTGCCCCCCTGGCCCGTCCGCCCTTCCTTTCCGCTTTCTCCTTCGCGTGTTTCCACTTGAACACTTCTCCGCACTTGNCCTTGCCCCTGAAAACCGCGGGTTCTA
+
>>>AAAA>FFCFGFGBBGGGGGHGGEGGCEBGFFFEEEEAEF2BG#BBFFFB5FGHGHHG>0EEBEEEEGGC3BF?EGEFFHGHFFF3F/EF/>22B22BG2D/??0>0>/--<.<.<00.;C/;G;0;<;.-.---;CGGG--;.;FF0:E.@F-AEF.A--;.--;--/;/90000;.;.AF9B0;09..-9-..;BF0000;F000/0;000;9.;--;;#.99;.000..;F000/.-9-;B@.90;
@M05620:37:000000000-D9766:1:1102:13765:4984 1:N:0:85
GAGGCTGCTTTGGAAGAAACTCATAGATTAGTGAAACAAGATCGGNTGGACCTGGATAAGTTTTTTGGCTAGCTTACAGAAGCTGAAACAACTGCCAATGATCTAAAGAATAATACCCTTCCGGACCGGGTCCTCACAACCTACTCAGAAAACACCGCACTATTAAATCCCTGACAAGTATGTAAAGCCATACAGCTTTCTCACTCTTGTGACTCCCATTAAANACATCTACGAATAATTCCTTGTTGCTG
+
A3AB>>FABBB4F45BFGBFGFHGG5DDDD4BDDEFFH2223B22#BB2BB2BFEE55AGF5D5BEE03B3BBDG5B@BFG@BBF33F33BBBBF?B3BG3@@B4BB33BB4B@4BBFG3???/?<<</////BB2?@2?<@@@2@221<100/?</A->?11111<11<C<<<<<<<00000=<<0=;/<0;;0;0;;:0:CG00<GG;:0;00;./9;0;=#;9.;CF;0A9.9.0000;9;;9/.;/;
@M05620:37:000000000-D9766:1:1102:19129:5002 1:N:0:85
AGATCCAGCTCTCCATCGCACAGGGTACCCAGTGCACGGCCCCTCNATCCAGAAATCCTAGGACCGCACCCTCAACCTCGCGCACCCACTCAGCAGATCCTCTGGGACCTCTGGGAGTATCCAGCGTCGGAATCTGGGCGTTGGGGTGGCGGGGGGGGTTGGGGCAAGGCCGTCATGACCGGGGAGGGCGCTGGCACATGATGGGGTGAGGACGGGCCCTTTGNCCCGCACCAGTCCCCGTCACTGGTCAG
+
>>33>BDDFFFFGGGGBAE2A2FAFF4454AA33B53BAE2AEAE#BAF1AB3BC5DBF55B3BF>>>>>1?B1BBGF3B>/>>EEG/?BB33B303B33434BF20B/B22222@/?22FGGHH/?C/>/>.11110>>-ACG-C.:-;--9-----;-99--AB.;.EF-@-..//;FCC;----9.-@D--../;///9/;.D:-...;.--;@-=./;/#9.;.AF--;AFBFF.-;..;BB:BB/.
@M05620:37:000000000-D9766:1:1102:19191:5174 1:N:0:85
GAGGCTGCTTTGGCAGAAACTCATAGATTACTGCAACAGTTCCCCNTGGACCTGGAAAAGTTTCTTGCCTGGCTTACAGAAGCTGACACAACTGCCATGGTCCTAAAGGCTGCTCCACTTAATGCCAGGATCCTCGCCTACTCCCCTGGCGTCCCCGCGCTGGTGAACCCCTAACAAGTCCGACAAGACTTACCGCTTACGCACTCTTGAGTCTCAAATTGCCNACTTCTCCGACTTGTTCATTGTATCTG
+
AABAAAFBFFFFG4BEAFEBFBFFG5DGHBGHFGG4GFHDGHHHH#BBF2FEGHF2BE2FBDFGGBFGHHHAGBGFGHAFBBBGH3BBFCFB33BB@4@B34B@BGHG3?BBF3FG3FGF43BGHHEFH?BFGFH/>>?/FHHHGGHGHH/?><?GCACGGF-<<>G1.CEG./<GHHHH0;.-;-./;<C0<CDGGF.;ADGGAFGFF0;9;0;000CF/B;#...:;FB;DDCFA/;9/9BFF9;/;;/
@M05620:37:000000000-D9766:1:1102:7964:5297 1:N:0:85
AGGGCCAGCTCTCCAGAGCACAGGGTACCAAGGGCATGGCCCCTCNATCCAGAAACCCTATGACCTCACCCGCTACCTGGAGCACCCACTCCGCAGATTGGCTGGGACCTATGTGAGTATCCCGCGTCGGCATCTGGGCGTTGGGGCGGCGTGCGGCGTTGGGGCCCGCCCGTCCTAACCGTGGCGGGTTCTGGTAAATGATGGGGTGAGGCGGGGCTCTTTGNCTCCCACCAGTCCCCCTGTCTGGTCTA
+
>>>>>>1AAFFFDGG11AB1A0BGCBBBADBG0BAA0BF0CHGHG#ABE/BBAA10BEAF1BFGEDAFGHG/>//EHHBBBBB>BGE>?BGB?E/E>>BBBEGFGGHHGF<DGGF2FHHHHB1/BCC/>@//>C1GFHCCG@CHGG.CA-9::9AA-@@@@F@?---;@@-@9BFF/9;F@AE@;=@@@FFFFFFFFFFFFEFFFFF@EFF-9-=@@@FFFFB#;9AEE-FF?FFFFFFF@FFFFFFFFBB
@M05620:37:000000000-D9766:1:1102:12773:5324 1:N:0:85
GAGGCTGCTTTGGAAGAAACTCATAGATTACTGCAACAGTTCACCNTGGACCTGGAAAAGTTTCTTGCCTGGATTACAGAAGCTGAAACAACTGCCAATGTACCACAGGCGACTACCCGGAAGGAACGCCGCCTACAAGACAACAAGGTAAAAAAAGAGCTGAAAAAACAATGGGAAGGACGTCAAGCATTTACGCTTTAGCACGCTTGAGGAACCAATTGAANAATTCTCAGCATTTGTACGTGCAAACG
+
>1>A11>>1BB@B1ABA11ABA1B3EADDAAADB11BBBDA22DB#ABB/AB0BGFA10AFGHDDBE1BA1ABDA1BABBF1BAB11@10B?BBE>1@FF@222BF/>/////>>>0B?>>///<F0/?><///?0@@FG000//?0?<111?<<@..//<<<000.-;:.00/.//..:.-...9;0C;0;00.:9.9;0000-9..9-/9:-----///;;#---;;:///;/9;;B/;B9;--:/9-;
@M05620:37:000000000-D9766:1:1102:12768:5353 1:N:0:85
GCGGCTGCTTTGGAAGAAACTCATAGATTACTGCAACAGTTCCCCNTGGACCTGGAACAGTTTCTTGCCTGGCTTACAGAAGCTGACACAACTGCCAATGACCTGAAGGATGCTCCCCTGCATGCAAGGATCCTCGCCTCCTCCCCTGGCGTCCACGCGCTGCTGAACCCCTTGCAAGTCAGTCAGGCCTTTCCGCTTTCGCACTCTTGTGGCTCCCATTGCANACTTCTCCGACTTTTTCCTTGTTACTG
+
A3>>>ADAFF5FFABB4FG4ACGC55ADGFFHDF3BFCGDGHHHH#BBABFGGHH2B32B5ADG5DAFGHGAB2BFGGBFG3B@GF2FFFF>BFEFECBF33B@??BFH1BFGHGHGGG/F0BFG3?3F0BBGHH/E//</FGHG/0?GH/?CC/1?C/>>C.1>=D<CGD.<//DGHDHB0;G00;/:/:0CFGGGGGGGGGGGGGGFCF.;.=EEGGGBF;#...;AFFFF--9;B/9F/;BFF99/BB
@M05620:37:000000000-D9766:1:1102:18052:5379 1:N:0:85
GAGGCTGCTTTGGAAGAAACTCATAGATTACTGCAACAGTTCCCCNTGGACCTGGAAAATTTTGTTGCCGGGCTTAATGAAGCTGAAACACCTGCAAATGCTTAATGGCTGCACCCCTTAGGTAACGGCCACACAACACCTCAACGGACGAAAACAAGCTACTAACAAACTGTAAGGTACGTACGGAGTTTCCACTTTCACACTCTTGTGAATCAACTTGACANATTCTCCACATTTTTACTTGTACCTGA
+
BAABBCFCFFFFGGGGGGGGGGHHHHHHHHHHHHHFHHHGHHHHH#BAFFFHHGGGHG25BD55BF1D3AA00A1B555D553B3BBGFGF133BBF3FHB4B4BBB3B??F33B?E?BB?3B?FGA/>//?0//??//?@0FF2<//<</>>@F..0>11><1=<<G.<0====0/==0::<;-.;.;;;:;00;CFB0;0;FGBB00;00;;FGF0FB09F#;..;AB//:/;:///.;/;/BFF;9//
@M05620:37:000000000-D9766:1:1102:20883:5381 1:N:0:85
ACTGCCCCTTCTCAATCCACACGTCGATACCTGCCCCTGCACCCCNGGTCCGTCTAACCGTTGCCTTCCTGGCTCCCAGCAGCGCCAACCACTCCCCCTGTCCTCTAGGCTGCTCCCCTTCCTGCCCAGATCCTCGCCACCTCCCCAGGAGTCACCGCGCTGCTGAACACATTTCAAGTCCGTCAGGACTTTCCGCTTTCGCACTCTTGTGTCTCCCCTTGCCNACTTCTCCGCCTGGTTCCTTGTTCCTG
+
1>>AA11>>F1BBBB3B1BB1A0A0AAF0AFGHHHHG/B/0BBEE#/BABF//BBBFHHEEA/B1B1BBGHHHH1BFGH0BFG//>?EF/??B>BFE/>FFGHH1>BBFBBGGHHHGGHFHHHGGH<1?/@@GHHGGG/?CCGH<>0>F.FGHHHH.<<CCG.=0;CFFHGH0;CCGGBF;;EFGGG/;;CGGGBFEG?FBGG@?FFFFBF99BFFFFFFFF/#;;AEFFFFF-;;-;;/BFFFFF//;;B
@M05620:37:000000000-D9766:1:1102:8719:5382 1:N:0:85
ACCACACCTTCTACATTGACCGGCGTGTCCCTCCCCCGGAACCCCNCGTGCTCCTGACCGAGCCCCACCTGACCCCCAAGGCCACCCGCGACGACCTCACTCCTCTAGGTTGCTCCCCTTCCTGCCTGGTTCCTCGCCTCCTCCTCTGGCGTCCCCGCGCTGGTGACCCCCTTTCAAGTCGGTCCGGGCTTTCCGCTTTCGCACTCTTGTGTCTCCCCTTGCCNCCTTCTCCGGCTAGTTCCTTGTTTCTG
+
>>11>>1>BFBB3BFBBAB1BA0A0EAB01B10BF/BAA//AAEE#/B?/B>11@1DB0E///>??/??GF0BBB?E/?///??<BE/<<>////>/11/1>0>0=>1<11>FFHHGGHFHGGFFG0<G/<CGCGGGGAEHHHG9;9CFGAAAGGGG@@@@@-;B//9BA=@;/;F/;BF--;A9@@-;@FFFFFBFFFFFBF@@FFF/BF-9FFFF-;A-B/#9;;AEBFFB--;--;;B9BBFF/9;B/
@M05620:37:000000000-D9766:1:1102:11919:5531 1:N:0:85
ACTGCCACTTCTCAATCGACCCGTGGATACCTGCCCCGGCACCCCNCGTCCGGATAACCGTTACCTCCCTGGCTACCAGGAGCACCAACTACTCCCCCTGTCCTGGAGGTTGCTCCCCTTCCTGCCCAGCTCCTCGCCACCTCCCCAGGAGTCACCACGCTGGTGAACACATGTCAAGTCAGTCAGGGCTTTTCGCTTTCGCACTCTTGTGGCTCCCCTTGCCNACTTCTCCGCCTCGTTCCTTGTGCCTG
+
11>>AB1B@D1BA3BBBABEAAAA0AEG2BBFHGHHGAAA/ABEE#AB/BFA/>/B1BGEEB/BBB@BFHHHHHBBGHG??FG?B?BFG0BFB<BFE/>FGHHH10BBB/BBGGGGGGHGHF<@@F?1?01<GFGGGC..<>FG.</<CGGHHGDD0<;CEC-;/;C<CGC::;;0FB0;0;;B;FF;;.EG;F@C.9A0.CB@@FFFFBB--9;EEFFFFF9#;;AEFFB/9;-;;-:-;BFF9;9/;FF
@M05620:37:000000000-D9766:1:1102:5705:5616 1:N:0:85
AGTGCCAGCTCTCAATCGCACAGGGGACCCAGGGCCTGGCCCCTCNATCCAGAAAACCTATGACCTCACCCGCTACCTGGAGCACCAACTCCGCAGCTTGGCTGGGACCTATGTGAGTATCCAGCGTAGGAATCTGGGAGTTGGGGAGGAGTGAGGAGTTGGGGCAAGACAGTCCTAACCGTGGAGGGTTCTGGTAAATGATGGGGTGAGGAGGGGCTCTTTGNCTCCCACCAGTCCCCCTGTCTGGTCTA
+
BBABBFFFBFFFGGGGGG2EGGHHGGGGGGHHGGGGGGHHHHGHG#BBFGGHHHHH3BFHHHHHHHHHHHHGGGGGHHHHHHHHHHFHFHHHGGGGGHHHGHHGGGHHGHHHHHHHHHHHHHHHHGGAGGHHHHHHHH?FGHHHGGCDG?EHHHHHGGHHFGGG.;EGFH/GHHHHHHGGGGGGDGGGFGGGGGGGGGGGGGGGFFFFFFFFFFFFFFFFFFF#;;EFFFFFFFFFFFFFFFFFFFFFFFF
@M05620:37:000000000-D9766:1:1102:19622:5629 1:N:0:85
AGTGCCAGCTCTCAATCGCACAGGGGACCCAGGGCCTGGCCCCTCNATCCAGAAAACCTATGACCTCACCCGCTACCTGGAGCACCAACTCCGCAGCTTGGCTGGGACCTATGTGAGTATCCAGCGTAGGAATCTGGGAGTTGGGGAGGAGTGAGGAGTTGGGGAAAGACAGTCCTAACCGTGGAGGGTTCTGGTAAATGATGGGGTGAGGAGGGGCTCTTTGNCTCCCACCAGTCCCCCTGTCTGGTCTA
+
AAABCFFFCFFFGGGGGGGGGGHGGGGGGGHHGGGGGGHHHHGHG#BBFGGHGHHHHGHHHHFHHHHHHHHGGEGGHHHHHGHHHHHHGHHHGGGGGGGGGHHGGGHGGHHHHHHHHGHHHHHHHGEGGGHHHGHHHHGGFHHHGGGGGGGGHFHHGGHHHHGGGFGHFHHHHHHHGHHGGGGGFGGGCFGGGGFGGGGGGFGGGFFFFFFFFFFFFFFFFFF#;;EEFBFDEFFFFFFFFFFFFFFFFFF
@M05620:37:000000000-D9766:1:1102:18586:5737 1:N:0:85
GAGGCTGCTTTGGCAGAAACTCATAGATTACTGCAACAGTTCCCCNTGGACCTGGAAAAGTTTCTTGCCTGGCTTACAGAAGCTGACACAACGGACAAGGTCCTACAGGATGCTACCCGTAAGGAAAGGCTCCTAGAAGACTCCAAGGGCGTACAAGAGCTGATGAAACACTGGCAAGTAAGTCAGGCATTTCCGCTTTAGCACTCTTGTGGATCCAATTGAANAATTCTCCGCATTTGTACTTGTAACTG
+
>33>>>CAFFDFGGGGCGGGFGHHFHEFHFHHFGGCHHHFGHHHH#BBF2FHHFH2BBFGBDGHGDGHHHHFGFGHHHFGFBFFGG2EFFGE0/1>/E1?3BFGHHFBGFFHHF4FGHG?/<0?F33FGFHHG1BD1?11BGHHFB1FF/>><//?<<G<GCDFFF1>G0>G1<GH1FDD0D0G<G/G<0GDFGG?GGG0;:CG0CGG0;:.0;BF0:C0;0;#;.C.ACF99A?DGGGG0/:99BFBB//
@M05620:37:000000000-D9766:1:1102:24937:5910 1:N:0:85
GCGGCTGCTTTGGAAGCAACTCATAGATTCCTGCCCCAGTTCCCCNTGGCCCTGGAAACGTTTCTTGCCTGGCTTCCAGAAGCTGAAACAACTGCCAATGTCCTCGAGGCTGAACCACTGGCTGCCAGGATCCTCGCCGCCTCCACAAGAGTCAACGAACTAATGAAGACCTAGCAAGTCAGGCAGGCCTTACCACTTTCGCACACTTGAGTCAGCAATTGCCNACATCTCCGCCTATTACGTTGTACCTG
+
AAAAA11>CFBBB1F111BFBF1AADFDA3DGHHH0BAABDFGHH#AB//BBAB/AF10BBB0F2D1BGGHHHHC0BGHBGGHFC1FFH0FGGHHG11BFHH2@1??////001B/0?1B0?0/?GB1//<<01FB///>//</?01/?0??>111...->1<100=00C/000<0<CG000/;;.-;.C/://::9B0;...--=/0009;;00;9/;F09C#.;-;-/;/:----///;-9/--//;/9
@M05620:37:000000000-D9766:1:1102:10956:6003 1:N:0:85
GAGGCTGGCTTGGAAGAACCTCATAGACTAAGGGAACAGTTCCTCNTTGAACTGGACAACTTTCTTGACCCGCTTACTGAAGCTGAAACACCGTACAATGTTTCACACAAATGTAAGTGAAGAGCACAACAAATAAAAAGAGGGAAGGAAATAAGATAATGGAACAAACCCAGGGTAACCAGAGAAGCATCTGACAAATAAAGGGGTGGGGAGGAGCACTGAANAAATCAAAACATTTGAAATTTACAATG
+
>1>A1>B1>BB>E11BBFB0B0BFGBGB3BBBB00B0BAADDBDD#A//BABAB0B010/BBADDFGDBBAAA>>/BDDFGHBBF11BBBBB>0//?B1@2BB@B2BB?FB>1>2B>>>2B1B001<BF/<?0<11111/?B///<??0@011<11111111?110<0?/.....<<F1>1..<////<00=0000=/000:00.:;:--9.--.:.;.;/00#;9:--////-;//:999::/;;9BB//
@M05620:37:000000000-D9766:1:1102:12222:6105 1:N:0:85
AGTGCCAGCTCTCAATCGCACAGGGGACCCAGGGCCTGGCCCCTCNATCCAGAAAACCTATGACCTCCCCCGCTCCCTGGAGCACCAACTCCGCAGCTTGCCTGGGCCCTCTGTGAGTATCCACCCTAGGAATCTGCCCGTTGGGGCGGCGTGAGGCGTTGCGCCTGGACAGTCCTACCCGCGGTTCGTCCTGGTCACTGCTGGGGTGCGCATGGGCCCTTTGNCCCCCTCCGGTCCCCCTCTCTGGTCTA
+
A1AAAFF1ACFFGGGGGGGCE?HCGGG0BB00B0BE/BGE0FE/E#A//B/FEB1B0E01BGBFGHH/F//EEE/?F0GHGGHFHH>GEC1BEE//>GE0/1B</?</BGF0BG2@GHH1F2210/?00?FG1?1111//>FE0@-.---;-;..;.-9---9----;9A/AFF/B/9A-;------9---;//99:/B//:B/B@-----9--;-;---;B/#;--;------;;@FA----/99;9B//
@M05620:37:000000000-D9766:1:1102:25148:6126 1:N:0:85
GAGGCTGCTTTGGAAGAAACTCATAAATAAGTGACACAGGACCGGNCGACCACATAACCGTAACCTCGCTGGCTACCAGAAGCTCCAACTACTTCCCCTGTCCTAAAGGATGCTCCCCTTCCTGCCCGGATCCTCGCCTCCTCCGCTGGAGTCACCGCGCTGTTGAACACATTTCAAGTCTGTCAGGGCTTTCCGCTTTCGCACTCTTGTGTCTCCCCTTGCGNACTTCTCCGGCTCGTTCCTTGTTTCTG
+
AAAAAAFBFFFFGCFGEGGGGFF5D5DD655DF5FDFH2AF2B22#2B2BFE1BBB5BFAE111B5310B1>1B32BBGGHHHG333BB3BFFBFFHHHGH3FGB4FG3BB30??GFEHHHHHFHH?/>/?>GHHGGG/CGGHH/?/>A0>FG1FF.><ADC<<0==B0;.C:;=CGHCG0<CCGHF.;CEGFFGEEEFGGGGGBGGGGCF90BFFFFFFFF9#;;AEFFFFF--;.-;.;FFFFF/.;;B
@M05620:37:000000000-D9766:1:1102:11422:6281 1:N:0:85
ACCACACCTTCTACAATGAGCTGCGTGTGGCTCCCGAGGAGCACCNCGTGCTGCTGACCGAGGCCCCCCTGACCCCCAAGGCCAACCGCGAGAAGCTGCCTCCTTGAGGGTGCTCCCCTTCCTGCCGGGGTCCTCGCCTCCTCCTCTGGCGTCCCCGCGCTGGTGAACCCCTTCCAAGTCTGTCAGGTCTTTCCGCTTTCGCACTCTTGTGTCTCCCCTTGCGNACTTCTCCGGGTACTTCCTTGTTTCTG
+
>AAAAAAAFFCFFEG4ADGFGFGGGGEECEGHGFEE2AAAEGGGH#ABFAFFDGFGGHFG>00E?EE>EGG23BB?EGE//GFFCFEEE<B</BG2<FHH22<2?<?F0/</C<1F.<000>GGH0-<--<=G0G.-;.;./C/:;0;FB99-;DEG?BA@A-9;/B9....;.://;//;9BFB/.;BFB/F/..DF.FF.DB-9;FFFB9/99F/.;9.9-#..9AE9//;--;-/:/9/99F99;;FB
@M05620:37:000000000-D9766:1:1102:9065:6299 1:N:0:85
ACCACACCTTCTACAATGAGCTGCGTGTGGCTCCCGAGGAGCACCNCGTGCTGCTGACCGAGGCCCCCCTGAACCCCAAGGCCAACCGCGAGAAGATGCCCAGCTGAGAGGCCCGCTACATCTTCTCGTGGCCGCCTCCCTCCTCCCTGGCCTCCCGGCGATGCGAACTTTCTCACTGGTTCTCTCTTCTGCCGCTTTCCGTAGCACTCTCTTCTCTGACATCNATCTCCTTTGGAACTCTGCAGATTCTA
+
@AAABAABFFFFFGGGGGGGGDGFEAEGHGHHGGGG2EFEAGHHH#ABBFFEHFGHHHHGEGGGEE@EGGGGHHEGGGEGFEHHEGGGGGGGCDH<F1FGGB<0?1?F11<C/<@D@@-<FGFFHH0<<..ACCCCA.GFHGGG//ABBFEFGGGED9B?-@.AB.-;9BFBFFFFBFF9FBFFBFF/;FEFF?-@DFFFF/:A.99BBFF/FFFFFF/B/B/#...;AF///;B///;/B9BBB/;/99;
@M05620:37:000000000-D9766:1:1102:5440:6305 1:N:0:85
GAGGCTGCTTTGGAAGACACGCCCCCGTAACTTCACACAGTTCGCNGGAGCCTGTGTCCGATTCTCTCCTGCCCCACAAAAACCCCCCCGAACCTCTTCGTCCTTTAGGCTGCTCCCCTTCCTGCCCGGCTCCTCGCCTCCTCCCCTGGCGTCCCCGCGCTGCTGAACCCCTGGCAAGTCCGTCAGGCCTTTCCGCTTTCGCACTCTTGTGTCTCCCCTTGCCNCCTTCTCCGCCTTGTTCCTTGTCACTG
+
11AAAAFAFFFFGGGGGABF10B000AB0BEG2DB1DF/0B2D/A#/B/AFBBAB122DE/E/12D21BF11BGFGGE?>0/?>??>/>>@//<0BB11?B?CA22?1?1?FAGHHGGHHHF1?GF><<><>FFHFGGEEHHHH.;CEHGGGGGGGGG-AAG9CFFGGE9BF:-;FFEFF;:AFB-F;;BFFFFAAABFF-AF@@FFFBBB-;/;FFBBF9F9#-;A9EFF/A-;;99;9BFFF////;//
@M05620:37:000000000-D9766:1:1102:16179:6664 1:N:0:85
GAGGCTGCTTTGGAAGAAACTCATAGATTACTGCAACAGTTCCCCNTGGACCTGGAAAAGTTTCTTGCCTGGCTTACAGAAGCTGAAACAACTGCCCTTCATCCAAAGGCTGCACCAGTACCTAACTGAGTCAAAGACTCGACCAAAGAAGTCCAAGCACTGCAGCCACCCTTGCATGACCATCCGACCTTACAACTTTAGAACTCTTTTAGCACCCCTCACCNCAACCTCAGACTCTGTCATTGAACATT
+
A3ABAAC>4BBB4CBBFGBBFGHHHHF6DFBDD54B4BBDFDDAF#BB2FBBGGEFA32BBFGFFHHFBBBBBGHEFBBGHHGHGEFGBF1BGHH?B3B234B3BF3B11B1?333B1B33B44?B34?3BBB4B3B033//<<>F/B0BBBB1B1@/0@<0@1@1?0???F0??111<?>1>>0>.>><D<<00<<=000=000<:<000/00:;.:;....#.;..=9;;/;9;00;9;;0;00;;;00
@M05620:37:000000000-D9766:1:1102:18708:6665 1:N:0:85
GAGGCTGCTTTGGAAGAAACTCATAGATTACTGAAACAGTTCCCCNTGGACCTGGAAAAGTTTCTTGCCTGGCTTACAGAAGCTGAAACAACTGCCAATGTCCTAAAGAATAATCCCCTGCATGCGAGGCTCCTCGCGTCCACCACTGGCGTCCACGGACTGGAAAAACCCGTAGTAGTCGTACAGGGAATTCAACTTTAGCACTCTTGAGAGTCCAATTTCANCCTTCACAGCTTCCGTCATTGTACCTA
+
A1AAAAFA1DDDGFFGGG1BFBFEGDF33D1DD3BB1BA12AF1A#A0/BF0GGFFBG0AF2AADGHFC11BG00BA11DFAGHF1BF1B/BFFH0B1FG@22BB1B11B11BB@21?0/?F1BF/?>>E/</10?////</10</<@FHGG?CC1/---->.011<.<EF-<A..;00<;;..:;;:;./:0;09;0;000000/;0009.//;0;;0;000#:.;.;/;B/;999/;/;9-:9;;BFF/
@M05620:37:000000000-D9766:1:1102:21925:6695 1:N:0:85
GAGGCTGCTTTGGAAGAAACTCATAGATTACTGCAACAGTTCCCCNTGGACCTGGAAAAGTTTCTTGCCTGGCTTACAGCAGCTTGAAACACTTCCAATGACCTACAGAATACAACCCTAGGGAAAAGACTCCTAGACGAAACAAAGGGAATAAAAGCACTGATGAAACAATGACAAGTACGTCAGACATAACCGCTTAAGCACTCTTGTGGATACACTTGACNAATTCTCAGCCTTTTAAATTGCACATG
+
A?ABAAFCFDDDGCFGGGFGGGHHHGHGHHGFHGBGFHFGGDDFG#BBAFBFGHGFB32BFGHDGHHBBFFFFFFBBFH3BG2B@?BF@33BG5FG3@FG33B43BBF4BG4333B?E1223?3B?B3/2DF3F3FB3?E//>B?0BB/?0@2@F@>02@FBFG2F1FG0GFD11??=?11<<>FC><01111<<<-.<=000;0;CCH;::0CCG00;C0<:#=..;.C09BF/CB900;0;C;000;0:
@M05620:37:000000000-D9766:1:1102:19276:6790 1:N:0:85
GAGGCTGCTTTGGAAGAAACTAAGAATTCAGTGACACAGGATCGGNAGAGCAAATCTCCGGAATCACGCTACGGGATAACATCTCGCACTACTTCCGCTGTTCTAAAGAATAATCCCCTTCCTGCCTGGGTCCTCGCCTCCTCCGCTGGCGTCCCCGCGCTGGTGAACCCCTTCCAAGTCGGTCAGGGCTTTCCGCTTTCGCACTCTTGTGACTCCCCTTGCGNCCTTCTCCGGTTCCTTCCTTGTTTCTG
+
>1AAAAC>1BBFEBGGGGGCA1B1BA13DD3DFEGFBG0AG1B00#/A//B101112D1AA///B1B/0//A//>//0@BBFGFB0/>//@B111@/??>>1BBBBG110B112B><F0FHH1EG0B1<?BB/B>C//</?@<<///>CGGGCG..<--<:C;;/CH0CEG.C/C0;90;.:;.;BB99A.C9;.99.;/-----:FB/9B//99/A-9F-/-#--9-A9BB99;9-///9/;/:9/-;9;
@M05620:37:000000000-D9766:1:1102:5742:6803 1:N:0:85
GAGGCTGCTTTGGAAGAAACTCATAGATTACTGCAACAGTTCCCCNTGGACCTGGAAAAGTTTCTTGCCTGGCTTACAGAAGCTGAAACAACTGCCAATGTTATGAAGGATAATCCACGGACCGCATAACTGCTAAACGAAGCAAAAGAGGTCAGCAAACTAATTAAACCAAGTCAAGGAAGTCAGGTCTATCACCCTCATCACGCTCGTGGAACAACTTGCANAATTTTTAGCATTGTCCCTTAAACCCG
+
CCCCCCFCFFFFGGFGGGGGGGGHGHHHHHHGHHHHHHHHHHHHH#BBFFGHHHHGGHHHHHHHHHHHHGHHHHHGHHHHHHHHHGGHHHHHHHHHHHHH4B4@3@4331B3B444BB>>//>/>>?/3344BB44BB<//?<B2FC2/2/@@2@22<1?11?1111?F?F/<1111<<0>0>11100<=0===0<.<..0000..=.--.:.0;/;A0F000#9..:.;0:/;0;C0;00;C0000;9.-
@M05620:37:000000000-D9766:1:1102:5718:6811 1:N:0:85
GAGGCTGCTTTGGAAGAAACTCATAGATTACTGCAACAGTTCCCCNTGGACCTGGAAAAGTTTCTTGCCTGGCTTACAGAAGCTGAAACAACTGCCAATGTCCTACAGGATGCTACCCGTAAGGAAAGGCTCCTAGAAGACTCCAAGGGAGTAAAAGAGCTGATGAAACAATGGCAAGTAAGTCAGGCATTTCCGCTTTAGCACTCTTGTGGATCCAATTGAANAATTCTCAGCATTTGTACTTGTAACTG
+
B3ABBAFA@FFFGGGGGGFFGGHHHHH6AGFFGBGHBGHHGGHBH#ABFFFFFEFGFGBCGHFHHHHHHFDGHHGHHFHHHHHHHHHHHG?GGGFFHHHHGHHHHHFHGGGHHHFF?GE?EGC?FGGHFGGHGHHGFFFHFGHHHFFFGED?GDGHFEHHFFBGHB1??</GHHBC<FHFDF1<FGFCF1FG1FFGGGGDD=DH0GHHF=CDGFFHHFFGB;C#;=C:CBFFFGFFFGFFF;CFBFGGGGG
@M05620:37:000000000-D9766:1:1102:23006:6834 1:N:0:85
ACCACACCTTCTACAATGAGCTGCGTGTGGCTCCCGCGGAGCCCCNCGTGCTGCTGACCGAGGCCCCCCTGACCCCCAAGGCCAACCGCGAGAAGCTGCCTCCTTTAGGCTGCTCCCCTTCCTGCCGGGTTCCTCGCCTCCTCCTCTGGCGTCCCCGCGCTGCTGAACCCCTTTCAAGTCTGTCAGGTCTTTCCGCTTTCGCACTCTTGTGTCTCCCCTTGCTNACTTCTCCGTCTAGTTCCTTGTTTCTG
+
>>>>>>>>CFBDFFG4BBBABBFFGEEBAABF3BFBAAAA0AABF#BBBAB?DBFGFGHG>>>>??>>EEG?BBB?EG????????C<>>>//?0??11??<FF<1>><1<0FGFHFFHEFBGHGH-<;.:;GHHGCG.EEFGG/;0CFFBABGGGGGFF>F.;B9BBA;A?9/;BBFFF;:BBF/9:;BFBFF.DFFFFDDFF-/BBFFF9BFFF/A/ABF/#;::EEE//A:.;;/;/BFFFFF;/;;B
@M05620:37:000000000-D9766:1:1102:19600:6856 1:N:0:85
GAGGCTGCTTTGGAAGAAACTCATAGATTACTGCAACAGTTCCCCNTGGACCTGGAAAAGTTTCTTGCCTGGCTTACAGAAGCTGAAACAACTGCCAATAACCTACAGACTGCTACCGTAAGGGCCCGAATCCACGCCAAGGCAACAAAAGACCCCACGCTACTGAACCAATTACGAGACCGACAGGCCTTTCAGCTTTCGCACTCTTGTATCTCAACTTGCCNAATTCTCCGTATTTGTAATTGACAATG
+
BBBBBBFBFFFFGGGGGGGGGGHHBHFGFHHGGHHGGHHHHFFHH#AAFEFHHHHGHHHHFFGGHHHHHHHHHGHGGHHHHGHHHFHHHHHHHHHHHB3333B333BB4BBFGHHHF/?/?030??EE//?EG3B???/>//<@0?0/0@@/??FD/?/?..>11<<<FGAH00=.<<.<.:--;:.=C/FGG=;;;;9B.EGGFGGGGB000;;BFBFGGFF#;.AEFF/BF.;AFFFBF9BFF/;FBFF
@M05620:37:000000000-D9766:1:1102:8933:6947 1:N:0:85
GAGGCTGCTTTGGAAGAAACTCATAGATTACTGCAACAGTTCCCCNTGGACCTGGAAAAGTTTCTTGCCTGGCTTACAGAAGCTGAAACAACTGCCAATGTCCTACAGGTTGATACACGTCCGGCAAAGCTCCTCGACGAATCAAAGGGAGTCAGGGAACTGGTGAAACCATGGCAAGTACGTTAGGCCTATCAGCTTTAGCACTCTTGTGGAACAACTTGAANAATTCTCAGCATTTGTACTTGACCCTG
+
11AAA1C1@D3F1FGGG11FAG1FEGHDEGDGHFHHCBG1DGH1G#AAAFA0BFAF1B0AGFEHAHDFG1AFHHFEHDFFHHHB@FHHHF>GFCF01BGH222221B@B1B00BBGDFAF//>E>E/000BBGH0/?/<////1111@//CE0?100/0?110?<1>1F0>1<0>0GC==0<<//CG//</D0:0000=::B000:=0::CEF0:/;./C000#...;AFGGGB09B00;00;B00009B;
@M05620:37:000000000-D9766:1:1102:13571:7045 1:N:0:85
AGTGCCAGCTCTCAATCGCACAGGGGACCCAGGGCCTGGCCCCTCNATCCAGAAAACCTATGACCTCACCCGCTACCTGGAGCACCAACTCCGCAGCTTGGCTGGGACCTATGTGAGTATCCAGCGTAGGAATCTGGGAGTTGGGGAGGAGTGAGGAGTTGGGGAAAGACAGTCCTAACCGTGGAGGGTTCTGGTAAATGATGGGGTGAGGAGGGGCTCTTTGNCTCCCACCAGTCCCCCTGTCTGGTCTA
+
BBAABFFFBFFFGGGGGGGGGGHHGGGGGGHHGGGGGGHHGHGHG#BBFFGHGHGHHGHHHHHHHHHHHHHGGGGGHHHHHHHHHHHHGHHHGGGGGHHGGHHGGGHHGHGHHHHHHHHHHHHHHGG?DGHGHHHHHHFGGHHHGGFGGGGHHGHHFGHHHHGGAACGHHFHHHHHHHGGGGGGGGGGGGGGGGGGGGGGGGGGGFFFFFFFFFFFFFFFFFF#;;EFFFFFFFFFFFFFFFFFFFFFFFF
@M05620:37:000000000-D9766:1:1102:19816:7258 1:N:0:85
GAGGCTGCTTTGGAAGAAACTCATAGATTACTGCAACAGTTCCCCNTGGACCTGGAAAAGTTTCTTGCCTGGCTTACAGAAGCTGAAACAACTGCCACTGTCCTACAGGATGCTACACGTGAGGAAAGGCTCCTAGAAGACTCCAAGGGAGTAAAAGAGCTGATGAAACAATGGCAAGTAAGTCAGGCATTTCCACTTAAGCACTCTTGTGGATCCACTTGAANAATTCTCAGCATTTGTACTTGTAACTG
+
BBBBBBFBFFFFGGGGGFGGGFFHHHGGHHHHHHHHHGHHHHHHH#ABFFGHHHHHGHHHHHHHHHHHHHHHHHHGHFGHHHHHHGHHHHHHHHHHH3BFH3G4@FHH31BGHHFH321B/?>FGGB00?GHGHFBGG3F3FGHC22//FF/BDD>FF2GH22FHHHHHHHHHEHHHGHH11@1F10FCGGFGD1>GF1>=0=GGHHHHDGD00<CC/<CHCC#;.;CFHHGHF0CCFBFBFGGF09F0CF
@M05620:37:000000000-D9766:1:1102:15274:7265 1:N:0:85
GAGGCTGCTTTGGAAGAAACTCATAGATTACTGCAACAGTTCCCCNTGGACCTGGACAAGTTTCTTGCCTGGCTTACAGAAGCTGAAACAACTGCCAATGTTCCGAAGGTTGCTCCCCTGCATGCAAAGGTCCTCACAACATCCCAAGGCGTCAAAACACTGGAGAAAACAATGGAAGTCAGTCAAGCCATTCGGCTTTCGCACTCTTGTGGCACCCATTGCANAAATCTCCGGCTTTTTCATTGTGAATG
+
A1AAAAFACFDF1BFGGGGGDG1EHGGDFHHHHHHHFAG1DGH1F#ABABFCFFAB0B0FGFDH2GDGH1AGHHGGHBGDGHHF@GHHHBFH1>FEHCGHF222/??//B@>0BBG/>0?FG1BGFF1B0BFGB>1?11/<B1<?10FFH/?>C/110/<1?000?FCGHH.<<11<0<>D1>1>1>0</==00<<<<<0.;.--:<;:<<A./:;CE9FG00#;9..;;0CA-9A?B//;/B9/99:999
@M05620:37:000000000-D9766:1:1102:5042:7278 1:N:0:85
ACCACACCTTCTACAATGAGCTGCGTGTGGCTCCCGAGGAGCACCNCGTGCTGCTGACCGAGGCCCCCCTGAACCCCAAGGCCAACCGCGAGAAGCTGCCCCCTGGAGGTTGCTCCCCTCCCGGCCTGGCTCCTCGCCCCCTCCTCCGGGGTCCCCGGGATGTTGCCCCCTTTCCAAGTCTGTCAGGTCTTTCCGTTTTCGCACGCTTGTGTTTCCCCTTGCCNACTTCTCTGTCTACTTCCTTGGGTCTG
+
AAAAA4AAFFFFEGGDGGGCGFHHGEEEGDFHHFFEEGG22BAFH#BBFAFA5FEGHHHG@@0>FFGGGGG13BGEGG/??/FG/FEEEED<>/01<110/<////?F?/00<<1F..0..>.-<-.<C./<</C.-:.@-9C./9/C?---..=99-;-.;//:9/;:--.//;B/B////;B//./;FF/9/;/:FEBB.A---.:.A/././9:....//#...:A/9/9//99;//9/;///.;;F/
@M05620:37:000000000-D9766:1:1102:15261:7279 1:N:0:85
GAGGCTGCTTTGGCAGAAACTCATAGATTACTGCAACAGTTCCCCNTGGACCTGGAAAAGTTTCTTGCCTGGCTTACAGAAGCTGACACAACTGCCAATGTCCTGTAGGTTGCTCCACTACATGCCAGGTTCCTAAAAGACTCCACGGAAGAACCCGAGCTGATGACCCCATCTCACGTCGATCCGGCCTTTCCGCTTTAGCACTCTTGTGCCTCCATTTGCANACTTCTCCGACTCTTTACTTGTAAATG
+
A1AAAAFAFFFF11B11AGFGEFFHD1GHGGHFG11GCGDDGGHH#BB//BAEFA0B10B1DDFAAEGHHHFGBA1BGDBABBBB10@B>F>BE1B11112@B2@BB@1BBFGBGF1010011B1B11?1BFG221111/0BGHF0////?000?C////<11?111?F</?0?FG1<>C--.<<.---<C0GH..AC.000;:0/:C0000;0;./0;00;0#..;.99;0:-:A.0/;//:/9//////
@M05620:37:000000000-D9766:1:1102:7588:7280 1:N:0:85
AGTGCCAGCTCTCAATCGCACAGGGGACCCAGGGCCTGGCCCCTCNATCCAGAAAACCTATGACCTCACCCGCTACCTGGAGCACCAACTCCGCAGCTTGGCTGGGACCTATGTGAGGATCCAGCGTAGGAATCTGGGAGGTGGGGAGGAGTGAGGAGTTGGGGAAAGACAGTCCGAACCGTGGAGGGTTCTGGTAAATGATGGGGTGAGGAGGGGCTCTTTGNCTCCCACCAGTCTTCCTGTCTGGTCTA
+
>A1>AF1FAFFFG1GG1FFCEEHAFGEE0EGHEEGECEHF0FEFG#ABAFFA101BGFFGGD2FFGCFGGHGGEEGHHHF0FHGCFE>ECHHGCEEEHB0/0G/EEGHC0GHHHGHH0FB<01@GC/?<EHHHFHHHHGF/<FE-CGGG<A<G0DGHGHHGH@::CEHCFFGG0B.;E-A@CC@99B-;-AFF/;BFFFFFFFFFFF@FFEBFF@@??AFFF/#;--99BFFFF/B///;9/BBFFB//9:
@M05620:37:000000000-D9766:1:1102:5036:7296 1:N:0:85
GCGGCTGCTTTGGAAGAAACTGATATATTACTGCCACAGGTCCCCNTGTACATGTAACCGCATCTTGCCTGCCGTACAGAATCTGCCACAACTGCCACAGCCCTTTAGGCTGCTCCCCTTCCTGCCTGGTTCCACGCCTCCTCCTCTGGCGTCCCCGCGATGTTGCCCCACTCTCACGTCGTTCCGCTCTTTCCGCTTTCGCACTCTTTTGCCTCACTTTTCTNAATTCCCCGTTTTTGTCTTCGTCACTT
+
1>>AA1AACFB1B1B111BBF1133DBD33AAFFHCG0BA1BB0A#AB//B2BBD2DDFE//AADBD1BG10B>B/?E2D11B@B1B@B>B?101B110B//?B011111BFF11>FEB000<11B1B/1B>FBB?C<0/?FHF0@1@11>/<@FH/->-<..0<=DHG<<</0;0CGF.-;:;C...-9;CF0C.=EGGB..9@FGFG0//;;B/9/;//:/#--;--/;--;-9---;//:/:;---//
@M05620:37:000000000-D9766:1:1102:25345:7465 1:N:0:85
GAGGCTGCTTTGGAAGAAACTGACAAGCCAGGGCCAAAAGATCGGNAGAGCACACGTCTGAACTCCAGTCACGAATTCGGATCACGTATGCCGTCTTCTGGTTCCCAAAACACTCCTTGCTGGCCTCCCCGAGCTGCGCCGGTTCTCCCTAGTTCTCTCTTCCGCCGATTTCCTTAGGCCCCTATACTCGAACCAGAGACTCCTTTGGACATCTGACTGTTCCNACACGGACGCCCTTACGTCTGACCTCC
+
>3AAA>>>BFFFBGGFA4BFBFBGHEF42B44A2BE222FAFGA2#BB2FFF1BBEEGFFGF35GHHB533DEEF??5B1??E1??1?B34B/1>GFF4?BB34B33B0?0/03BB3B333B3?B1BF/?/>///<C/////<.>1>=>F101=10DD0<000.<.;--..<000<<0;CA?..;000;../.-:;../9:0C;0;0/;/9/;//;://9///#.;.;9@-9-9-;;B/99.:;;/;//9E
@M05620:37:000000000-D9766:1:1102:6998:7579 1:N:0:85
GAGGCTGCTTTGGAAGAAACTCATAGATTACTGCAACAGTTCCCCNTGGACCTGGAAAAGTTTCTTGCCTGGCTTACAGAAGCTGAAACAACTGCCAAAGTTCTGCAGGCTGCAACCCTAGGTGCCCAGATCATCGCAACGGACAAAAACATCCCAGCGCAGATGCCCAACTAAGAAGTCCATCCGGCCTTTACGCTTTCGCACACTTGAATCTAACATTGCCNACTTCTCCGACTTTTAACTTGCAACTG
+
?AAAAAFBFFFFGGFA4FFAFFGFGHDFDEGHGHHDABGFGH5FH#ABFEFHFFHAFGHHFHFHHDGHGHHGHFGFHHHHHFHHHGFFGGEGCGHGHH23B4BF4BBFCEBFF3BFGGC003BBBG33??BGF4FCEF/>///>/B00/?/@@@FGFC/>/>>1>11>FGFH11111/===0==.AC-;CGF<::=EEEHFGGG-;FG0000;;;CBBFB9;;#.=..=FFBD@BBD;//9;BFF/BFBF/
@M05620:37:000000000-D9766:1:1102:5439:7912 1:N:0:85
GAGGCTGCTTTGGAAGAAACTCATAGATTACTGCAACAGTTTCCGNTGGACCTGGATAAGTTTCTTGCCTGGCTTACAGAAGCTGAAACAACTGCCAATGTCCTACAGGATGCTACCCGTAAGGAAAGGCTCCTAGAAGACTACAAGGGAGTAAAAGAGCTGATGAAACAATGGCAAGTAAGTAAGGCATTTCAGCTTTAGCACTCTTGTGGATCCAATTGAANAATTATCAGCATTTGTACTTGTAACTG
+
>3AA3>F>CBB4G45BBGAFGFGHHBGDFG4AD54BFGBDF5D52#BAAFAFHHFH553FGGH5DFG53BBBBBF3B5BBGHABF33F3BBBGHHFHHHHH4BFGHH3BBB32BBBBB?1>EGBFHF00?BB/BFBGHFG3B322BF/???BF3D2>?2@FGGGB22@?F/1?F?01?1?@F<1<=<FG>>=111>11==00=<0<=D<0<<D<<<CC:CGC;#;;;;.=;;:<GFFGG0;C;C0;;00;;
@M05620:37:000000000-D9766:1:1102:12869:8004 1:N:0:85
GAGGCTGCTTTGGAAGCAACTCATAGATTACTGCAACAGTTCCCCNTGGACCTGGAAAAGTTTCTTGCCTGGCTTACAGAAGCTGAAACCACTGCCACGTTCCTCAAGGATGATCCAGTAAGTGACAGACTCCTCGCCTAGTACACTGGCGTAACCAAGCTGATAAACCCCAGTCAAGTCCGTCAGAACTTTCAACTTTCGCACTCTTGAGCATCCCCTTGCCNACTTCTCCGCCTTTTAACTTGTATCTG
+
>11>A1BAFFFFBEGF1BFFBFFGGFGHF1FFHHF1BBGDGHHHH#BB//BFHHGHHFEFGHHHGHGHHHHHHHGFHHGFGHHFFHGHHBFFBBBG11>>B0F2BBBF10B112FH11F12>B2BD1>00BB1B<E//E?01BG2BFHG/>////F1/0?@1111??1FC?/?<><D1>FGFC0<.10<0=0==<D<000<<A@-/CGF0;0;00/..:C///#;9;9CF0CC..E90B000;C00009;B
@M05620:37:000000000-D9766:1:1102:25067:8014 1:N:0:85
AGAACCAGCTCTCCATAGCACAGGGTTCCTAGGGCTTGGCCCCTCNATCTAGAAAGCCTAGGACCACACCCCCAACCTAGGACACCCTCTCTGCAGATCCGCTGGGACCTATGTGAGTATCCAGCGTCGGAATCTGGGCGTTGGGGCGGCGTGCGGCGTTGGGGCAAGCCCGTCCTAACCGTGGCGGGTTCTGGTAAATGATGGGGTGAGGAGGGGCTCTTTGNCTCCCACCAGTCCCCCTGTCTGGTCTA
+
>>33>>BAAFFFGFGA5BA5B4B4FA4BF5BD4BB2BABGGHEGF#2AF2ADFGH3BBGH33BFG1AFFGG0>>1BEG3B33BBFFF1?BG34B4B3B33B?EGGGHHGHFHHGGFFHHHHHGGHGDF?D<FFGHGHEHGGCGFCGGCGGGGGGGGGGFFFFFFFF.AFFFFFFFFFFFFFFFF--@BFFFFFFFFFFEF/BFF.ADFFFF/ADFFFFFFFFF#;;AEFFFF9FFFFFFFFFFFFBFFFFB
@M05620:37:000000000-D9766:1:1102:16970:8168 1:N:0:85
GAGGCTGCTTTGGAAGAAACTCATAAATAAGTGACACAGGACCGGNGGACCAGTTCACCGTAGCGTACCTACGTGCTAGAATCTCGCACCACTTCCCCTGTTCTAAAGAATACTCCCCTTCCTGCCAGGGTCCTCGCCTCCTCCTCTGGCGTCCCCGCGCTGGTGAACCCCTTTCAAGTCAGTCAGGGCTTTCCGCTTTCGCACTCTTGTGTCTCCCCTTGCTNACTTCTCCGTCTGGTTCCTTGTGTCTG
+
AABBABFBFFFFGFFGEGGGGBB5D55D6A5DDDFGFH2FG2B22#2B2BBA15DD5DFE11110A101D53112B1D5BFGHG411>/>B?BBFGBFGGH3FHFGHH3BB43?3BFGHHHHFG?G3B?/BBGHHGGGEDEHHH2@FFGGCEGGGHGGGGGG-=CHFHHGGG;CGHHGHH0;<0CCB.9;EGGGFEFGGGBDGGAFFFGCF.9BFFFFFFFF/#;;AEEF//A;.;./;9BFFFFF/.;/9
@M05620:37:000000000-D9766:1:1102:11952:8169 1:N:0:85
GAGGCTGCTTTGGAAGAAACTCATAGATTACTGCAACAGTTCCCCNTGGACCTGGAAAAGTTTCTTGCCTGGCTTACAGAAGCTGAAACAACTGCCAATGTTCTCAAGGATGCTCCCCTGCAGGCAAAGCTCCTCACAAAATCCCAAGGCGTCAAAACACTGCAGAAAACAAGGGAAGTCAGTCAAGCCATTCCGCTTTAGCACTCTTGTGGCACCCATTGCANAAATCTCCGCCTTTGTCATTGTCAATG
+
A3AB>>FABFDDG4BGGGFGFGHHHGHFGHFGHA4FFHGGGDB3B#BBFGFGHHEGB32FFHHFHHHBBAGFFGHBBBFGHHGGHB3GBFGHHHHHHHHHHHF44@DFB?BFGB3B?121/BB0??G03BBF3B23?B300332BF2???/?/?/22@/@@D11?1<1F0//??.<<>1>=1=><1><./<=00<<...00<DG:CCCC::../0;.:;CG0;#;..;.;00;:.CDF0000;C;0;;;9C
@M05620:37:000000000-D9766:1:1102:27492:8175 1:N:0:85
ACTGCCACTTCTCAATCGACCCGCGGATGCCTGCCCCGGCGCCCCNCGTCCGGCTAACCGTGGCCTCCCTGGCTCCCAGGAGCAACAACGACGACCCTTGGCCTGTAGGTTGCTCCCCTTCCTGCCGGGGTCCTCGCCACCTCCGCAGGAGTCACCGCGCTGGTGAACCCATTTCAAGTCGGTCAGGGCTTTCCGCTTTCGCACTCTTGTGTCTCCCCTTGCGNACTTCTCCACTTCGTTCCTTGTTTCTG
+
>>1>A1@BBFBF1BFBBABAA0A0A0AE/BBGFEHEC/A//>>EE#/B?>B///>/FGF???/>BBB?FGHEGB1?FFC?/?G?0B</F/?>///<>00?1<11>1=>111>FGHFEA/CCGFG/.--;=::;GHB@?..9CFE..-9-.;;BB09-;99-@9/-;9/-;-//:BBFB/99-9-;-:9AA-BB/9AA-EF--A@-BFBFFB-BF/;FFFF-/-#-;9AEFBB/-/;/-;/A-:FFB;9;//
@M05620:37:000000000-D9766:1:1102:21311:8224 1:N:0:85
GAGGCTGCTTTGGAAGAAACTCATAGATTACTGCAACAGTTCCCCNTGGACCTGGAAAAGTTTCTTGCCTGGCTTACAGAAGCTGAAACAACTGCCAATGACCTAAAGGCTGCTACACGACCTGAACGGATCAAAACAGCCGACAAAAGAGTCCCAACGCAGCTAAACACCTTTGAAGTACGACAGGACTTTACGCTTTCGAACTCTTGTGTCTACCCTTACCNACATCTCAGAATAGTTCCTTGAAACTG
+
ABBCABFCFFFFGGGGGGGGGGHHHHHHHHHGHHGHHHHHHHHHH#BBFGGHHHHGGFHHHHHHHHHHHHHAGHHGHFFGHHHHHGGHHHHHHHHHHHHH3BBGFHGHGHHHGHHHHG?/>>?FGGBB?EEG0333B??0?<@C//20@?2D??FF0??>/>->11>>FGGH<=0<==D=<<.<<;;.;;GH<<;CCE.C?;9=;;FGGB9;;9;FFFFG/;:#9;.9;;BFFFFF/;;/;BFFB/;BBFF
@M05620:37:000000000-D9766:1:1102:8614:8288 1:N:0:85
GAGGTTGTGCTGGACGAACCTCATAGACTACAGCAACAGTTGCCCNTCGACCTGGACAAATTTATTGCCCCGCTTACCGAAGATGAAACACCTGCCAATGTTCCGCTCGCTCCAATCTTAGGACGGCACACAAGCGAAATGGAGGAAAAGAGGGGAGGAAAGAAGGAGAAGCAAGTAACTCAGGGAGCGGGGAGAGGGGGGTGGGGGGGAATGGAAGAGGGAGNGCGGAGACGACGTTCAACCTCCAAACT
+
>1>>>BB111B1A11AEEAAEGHGFFF1DB01B10B0F0DD11AB#AA/BAAAB0BB1001AA222B11B>>>>>/@B??EE/BB11FBB>?>BBFCG>G>B2B/<///>///<B10>2BB1<@////<?0//0///<-.=>10..////.<.<-.--.//::./..:..//=9F00000;;0/.;9.99--9--;-;;-------------/////--9---#--9----9--;-;--;9/-//;-//-/
@M05620:37:000000000-D9766:1:1102:20576:8349 1:N:0:85
AGATCCAGCTCTCCATTGCACAGGGTGCCCAGTGCATGGCCCCTCNATCCAGAAAACCTAGGACCGCACCCTCGACCTAGCACACCCCCTCCGCAGCTGTGCTGGGACCTATGTGAGTATCCAGCGTCGGAATCTGGGCGTTGGGGCGGCGTGCGGCGTTGGGGCAAGCCCGTCCTAACCGTGGAGGGTTCTGGTAAATGATGGGGTGAGGAGGGGCTCTTTGNCTCCCACCAGTCCCCCTGTCTGGTCTA
+
>>33>BDFFFFFGGGGABF5B5B4FB2BBABF4BBADFGHHHGHG#BBFABGHHH2BEGHB3BFH0AEEGG1B0B>EG3B3@BBGFG/>EF//?/>/B3BBBGHHGHHGHHHHHHHHHHHHHHHHGGGGGGGGHHHHHFFGGGHGGGGGGGGGGGGGFFFFFFFFFFFFFFFFFFFFFFFFDEFFFFFFFFFFFFFFF/FFFFFFFFFFFFEFFFFFAFFFFF#;;EEFFFDFFFFFFFFFFFFFFFFFFF
@M05620:37:000000000-D9766:1:1102:15947:8393 1:N:0:85
GAGGCTGCTTTGGAAGAAACTCATAGATTACTGCAACAGTTCCCCNTGGACCTGGAAAAGTTTCTTGCCTGGCTTACAGAAGCTGAAACAACTCCCACCGTCCTCTAGGCTGAACCACTGCCTGCCAGAATCCTCGAAGCGACCAAAAGAGTCCACGAACTAATGAAAACCAAGCAAGTCAGTCAGGCCTTACCACTTTCGCACTCTTGAGTCAACAATTGCCNACATCTCCGCGTTTTACCTTGAATCTG
+
AAA@AB@AFFFFGFGFGGGGGGHHHHGHHHHGHHHHHHHHHHHHH#2BFEGHGFFFHHHHBGGHFDEHHHHEHHFFHHGHB3GHFB3DGFHGH3BECF1?1EEEH4BBGGGGC3BGC?BB33BBFGBH0?4GHFFE/2/B//>>B///@/@@GG1G<C/>?1<><F<11<...0>GGFDGBG=FGHCGEGH0;;0:CGFGGCDGFHGG00;090;:C.F99FG#9:..;900;D-;;9./;/;BB/;9/;;
@M05620:37:000000000-D9766:1:1102:19499:8424 1:N:0:85
GAGGCTGCTTTGGAAGAAACTAAGAAATAAGTGACACAGGACCGCNAGACCAGCTAACCGTAACCTCGCTAGCTGACAGAATCTGGCACTACTTCCCCTGTTCTAAAGAATACTCCCCTTCCTGCCGCGCTCCTCGCCTCCTCCGCTGGCGTCCCCGCGCTGGTGAACCCCTTCCAAGTCTGTCAGGTCTTTCCTCTTTCGCACACTTGTGTCTCCCCTTGCGNACTTCTCCGTTTGGTCCCTTGTCTCTG
+
B@BBBBFBFFFFGGGGGGGGGBB4B54D5B5DFGHHFH2FG2B22#2A2ABB11A55BBEA1113D310B11BDFGHH33BBFG433B32BB@4FH?BGEG34FGBGF3?343?BF//2BGH33F0</<//<?CGG/C//?FGG//?<CDCEGC.<AF--:A:;/CGEGDG../:0;009099090/09;000;0;C0;B.9.@-.;BFBB.9/BF/.;;;B-#...;A//:.9;9...//.:B;9/99//
@M05620:37:000000000-D9766:1:1102:17813:8488 1:N:0:85
GAGGCTGCTTTGGAAGAAACTCATAGATTACTGCAACAGTTCCCCNTGGACCTGGAAAAGTTTCTTGCCTGGCTTACAGAAGCTGAAACAACTGCCAATGTCCTACAGGATGCTACCCGTAAGGAAAGGCTCCTAGAAGACTCCAAGGGAGTAAAAGAGCTGATGAAACAATGGCAAGTAAGTCAGGCATTTCCGCTTTAGCACTCTTGTGGATCCAATTGAANAATTCTCAGCATTTGTACTTGTAACTG
+
BBBBBAFBFFFFGGFFFGGGGEGHHHHHHHHHHHHHHHHGHHDGH#BBFFFHHHHHHHHHBFGHHHHHHHHHHHHFHDHHHHHHGEHHHHHHHHHHHHHHHHHHGHHGHHHHGFFGGHA>>>FFDFFGFHHHGGGFF33BCGHHF22?CGE?<2@GGEHHHHEHHHFHHHEHHEHHGGGGDHHFFHEH<1GFHHGGGGG===DGFHHGHHF?GGFHH0GHG<0#.:.=EBGGGGFFFGCFFBFGGGGFFF9
@M05620:37:000000000-D9766:1:1102:23015:8497 1:N:0:85
GCGGCCGCTTTTTAATCCCCCGACTACGCAGGGCCCATCCCACATNTCCACACACCTTACTACGTCATCCTCTAAATCGAAGACCAACTCCCGGCTCCGGCTTGCAAAAAAAAAATAGGAGAGTACCAACCAAAAAAAAAGGAACTACAAAAAAATACACCAAAACCAAAAAGACGCTAACAAACAACACAGAAACCCAACATGACAGTAAGAAAAAAATAACNAAACTTCAGCCTTTGAAACCTCCAACG
+
AAA1A1>ADAAF10ABB310A000A/0/AAA/ABE//0B0/10/1#////BBEE//0@1112BB>0?02111@1B12@?B0?/0B0/>0>1??<>>///</>///?110?//>-<0<11<<.</00=0<.......:---../9900//00..---/////-999----------;--:-99;;9-;;----9;B/-9:;-://;/9//9/;/9/-9---/9;#-----9//9;;-;;9////-/9-9//-
@M05620:37:000000000-D9766:1:1102:17611:8497 1:N:0:85
GAGGCTGCTTTGGAAGAACCTCATAGATTACTGCAATAGTTCATCNTCGACCTGGAAAACTTTCTTGCCTTGATTAAAGAAGCTGAAACAACTGCAAATGATACGAGCGTGGCCCGATAGCACTTAAAGTGGACGACAACATCCCAACTGACCAAAAGACGCTACGCAATAACGGACTAGAACACACTTATGCCGTTTTACATAAGACTCTGTACTCAGACAANAAACTCCATACGTTGTCAGCAGGAACT
+
AAAAAACAFF@FFGGCC4B44AB5EFB66BBG5BAA5BDAB5D5A#A222BAABGCB3233D5DB5DBBF5B3AA55DDBGFBBB33B3B1?3BEBBBFEGG4B1?1//1>>EE//////B43?BBB34?1B11<<>/</<0<0?1??<?11?1?/<0.<.<..>.-.-.000<-<;;//;0;/:::/00;000-;9/.0:9C00;CFGF0900909000//:#....9/9///9:;;.;9//;/..9..;
@M05620:37:000000000-D9766:1:1102:21165:8507 1:N:0:85
GAGGCTGCTTTGGAAGAAACTCATAGATTACTGCAACAGTTCCCCNTGGACCTGGAAAAGTTTCTTGCCTGGCTTACAGAAGCTGAAACAACTGCCCATGTCCTTCAGGCTGCTCCCCTACCTGCCCAGATCCTCGCAACCTCCTCAGGCGTCCCAGCGCTGATGAACAACTAACAAGTCCGTCAGGCCTTTACGCTTTCGCACTCTTGAGTCTCACATTGCCNACTTCTCCGACTTTTACCTTGTAACTG
+
>33>AAFAFFFFGGGGFBGGGGHHFGFHHFGHHHDEFEGDDGHHH#AB22AFGHFHH32BFHHHFHFHHHHHHHG3FHHGHHHHHEGHHFHHHHHH1B?3B@FG4BFGFHHHG33BFEF/00BBFG/3??BG3BGGG//>000?001100/?><E1@F/>/</1><GGF0<G111>>F<DH.<.CEB/<CGHCC.EFG.GFGGGGGGGF009;;00;0CFGG:#:;:CGGFFEBBBD////;BFF/99BFF
@M05620:37:000000000-D9766:1:1102:16906:8657 1:N:0:85
GAGGCTGCTTTGGAAGAAACTCATAGATTACTGCAACAGTTCCCCNTGGACCTGGAAAAGTTTCTTGCCTGGCTTACAGAAGCTGAAACAGCTGCCAATGAGCAAGAGGATGCTACCCTGGAGGACCCGCTCCTAGACGACTCCACTGCCAACCTAGCACTGCTGTACAACTGTTCAGTAAATCAAGAATTTACGCTCAAGAACCATAGATGATACACTTGAANAATTCTCAGACTTTGCACTTGCCCCTG
+
BABCCCFCFFFFGGGGGGGGGGGHHHHHHFHHHHHGFHHHHHGHH#BBFFGHHHHHGHHHHHHHHHGHHHHHHHHHHHGHHHHHHGHHHH2BFGFHHHHF3333B2??11?BG3BD2132/20//////</<?32BB3//>BE22=2@2222=/0111??10?111111111<=111><1=111<<11<<=0=0<<<..<<0//..00000:0000;:GHB00#:.;..000900:0000;;0;:000;:.
@M05620:37:000000000-D9766:1:1102:21389:8796 1:N:0:85
ACTGCACCTTCTAAAACGACCCGTGGATGCCTGCCCAGGAGCACCNCGTCCTGCTAACCGTTGCCTCCCTGGATCCCAGGAGCAACAACGACTACACGTGCCCTGTAGGCTGCCCGCCACCTCTTCTAGTTCCTCCCTACCTCCTTACTAGCCACCAGGCTGTTAGCCATATCTCACTACTGCCCTCTCCTGCCGCTTACCAACACTTGCTGCTCCCTTTCCTNACTTCTCTGTCTAACTCCTCGTGCTCT
+
>>1>>BBFFFFF33B1AAAAA0000ABB1ABDAFGA1BBAAAABG#BBAAAA1FGDFGHGE//B1BBBFGF?0@BBGFB???B>>BBFF/>>/>>1B?B?/?01B<2BE11BF0F/<//?@001@@F2@@22@110?0<F01?G?11111>0>1>F.0<<..<000<<<00=0==0000/000/./.;//</;.--;E.9/009.90000000;B0C/000;;#--9--/;//9//;9//;//------//
@M05620:37:000000000-D9766:1:1102:8087:8885 1:N:0:85
ACCACACCTTCTACAAGGAACTGATTGAGTACCGCGAGGAGCACCNCTTGATCCTGACCAGGGCCCCCCCTAACCCACAGGAGCACCGCGAACAGCTGCCGACGTGCAGGATGCTACCCCTCAGGCGCGGCTCCTCGCCGCCTCTCCGGGCGTCCCCGCGCTGCTGACCCCCTTTCAAGTTCGTCCGGCCTTTCCGCTTTAGCACTCTTGTTGCTCCCATTGGNCCCTTCTCAGGAACTGTCCTTGTTCCT
+
>A>AAAA>FFCFGGGF1AF1BBBA33DBB1DGFAEEA//ABA/BF#BBFFFD1DFGHHHF0BB/B>>>>>@>0FB??>EG/B//?B?>>EC//>B0<<1?/<//>??<<G<11FB<1<G.FE.<G/<-<C@@E.CHGGG--AA9/CFBGG@;@@@F-@@@@@@FFFBFB9-;@-9;//BF9BE:-B@?@@-99//-9BA-9/9/9BBF///;;FFFB-;//B/#-:;EEFF/9B/;9:;/B/;9/;FBF//
@M05620:37:000000000-D9766:1:1102:8287:8952 1:N:0:85
GAGGCTGCTTTGGACGAAACTCATAGATTACTGCAACAGTTCCTCNTGGACCTGGACAAGTTTCTTGCCTTGCTTAACGAAGCTGAAATAACTGCCAATGTCCTACAGGATGATACCCGGAAGGAAAACCTCATAGAAGAAGAAAAGGCAGTAAAAGATATAATGAAAAAATGGCAACAAAGTAAAGCATATAAACCCAACAACCCTTGTGGAACCAATTGAANAAATCTAAGCATTTGGACTTGCACATG
+
>3AA3>C>@5B4A44AEEAAFGHHHCHDBF35D53BCG2DD5555#B22BBBFFEE131ADDGADFG535AB3DF555BBEE>BB33B4B3BBFFBGH3344B4@B333BB3BBBB33?/>/?/?B303?3B11??BB1B0B100?0</@/@<@221?1111<11111??A011<0<.0>><1=000=<000=0<</....;.;:.:/:00:;0:...;;0;C#9...9;;;090;CBC0/;9;00;0///
@M05620:37:000000000-D9766:1:1102:26357:8953 1:N:0:85
GAGGCTGCTTTGGAAGAAACTCATAGATTACTGCAACAGTTCCCCNTGGACCTGGAAAAGTTTCTTGCCTGGCTTACAGAAGCTGAAACAACTGCCAATGTTCCAGTACCCCACGACTCAGGCAAGTCTCCAACAACATCCTAACGGAGCAAAACACCTTACTAACAAACCCTACGTTACTCAGTTAGCTCACATGCCAATACACTTGACACCCAACCATATANCTCACTTATCCCTTAACCTCTACTAAC
+
A?AAAAFABDBDFBBA4GBGEGGHHHHFGDFFFF4GFFBDGFFFG#AAB2BEGFEA332BBDFDABDBBB3ABFB3BBFFGGGGFBDGFB?BFFG3BFBG4B4BBB4@34B??1/>//>BBE3?F/334BBBB3///?BB22B?B?<//>/<@F0/0/01111@11110/<>><0>00>>=1=10<===000<0=00000/0:00::0:0:0:..:.;;090;#...;9C0000;C;9/00;0/0;;000/
@M05620:37:000000000-D9766:1:1102:6658:9014 1:N:0:85
GAGGCTGCTTTGGAAGAAACTCATAAATTACTGCCACAGGTCCCCNTGGACCTGGAACCGTTTCTTGCCTGGCTGCCAGAAGCTGCCACAACTGCCAATCGCCTACAGGCTGCACCCCTTCCTGCCTGGATCACCGCATCCTCCCCTAGCGTCCCAGCGATGATGCCCCACTATCACGTCCATCCGGTCTTTACGCTTTCGCACTCTTTAGTCTCACATTGCCNACTTCTCCGACTTCTTCCTCGTAACTG
+
AAAAAAFAFFFFG1BGFGFGG1B3B3BAAE1FGF0FFHH0BBFC0#AB//BAE0AC11/AA/BAAADABBG/BB//BF@F>1BBF101B>??@01BB1B0//?E/>B1B/BEF01B?</0001BCF11?01B000?C///@F1C//0/0?/<?<A110->.>>11>>GE.<./0=<=A<<..0;:EC--;:G0C...;EF..9;?CFFB0090;0;;0;0090#--:-9/B:B;---/////;/;---;//
@M05620:37:000000000-D9766:1:1102:24592:9267 1:N:0:85
GAGGCTGCTTTGGAAGAAACTCATAGATTACTGCAACAGTTCCCCNTGGACCTGGAAAAGTTTCTTGCCTGGCTTACAGAAGCTGAAACAACTGCCAATGTCCTACAGGATGCTACCCGTAAGGAAAGGCTCCTAGAAGACTCCAAGGGAGTAAAAGAGCTGATGAAACAATGGCAAGTAAGTCAGGCATTTCTGCTTTAGCACTCTTGTGGATCCAATTGAANAATTCTCAGCATTTGTACTTGTAACTG
+
AAAABAFBFFFFGGGGGGGGFFFFHHGHHHHHHHHHHHHHHHHHH#AB2FFFFFGFHHHHFHHHFDFHHHHHHFFHHHHHGFHHFGHFHGHHFHHHHHHGGHDBHH3@3?FBFDFDFFAEEEH3GFC0B?BGGBGH33ECF3BB?B1/EGE<@GGFGFFFHB1GFGFFDGG<F1FGFC??1=GFGFF0<1<111=<1=G=0<=00CFHHDGED<<GCCGGH;:#::C.C0;<09FFFGFGB;0BFFFFGF0
@M05620:37:000000000-D9766:1:1102:14573:9273 1:N:0:85
GAGGCTGCTTTGGAAGAAACTCATAGATTACTGCAACAGTTCCCCNTGGACCTGGAAAAGTTTCTTGCCAGGCTTACAGAAGCTGAAACAACTGCCAATGTCCTACAGGATGCTACCCGTAAGGAAAGGCTCCTAGACGACTCCACGGGAGTAAAAGAGCTGATGAAACAATGGCAAGTAAGTCAGGCATTTCCGCTTTAGCACACTTGTGGATCCACTTGAANACTTCTCAGCATTTGTACTTGTAACTG
+
>11>A>CAFFDDGGGG1FFGGG1GFHHHFDFGHH11BBFDFGGHH#BB/ABBFGAGHA0BBFHHFHFHH1FHHGG1FGHHGHHGH1GGGFGGHHHGBFGFGHHHBBFHHGGHHH2FGH/?//0F10BBGHGHGH1B11//<CEHG0/>B/>E0121F/?GGH?GHHHGH0.>FBGHHGH1>FFHHHH/.<DGHGCEAEG:GGHH/CGHHGH?:CGHB/CFG0;#;.;AEGFBFGFFB9090;FGBF;CCFG
@M05620:37:000000000-D9766:1:1102:13967:9328 1:N:0:85
AGTGCCAGCTCTCCATCGCACAGGGGACCCAGGGCCTGGCCCCTCNATCCAGAAAACCTATGACCTCACCCGCTACCTGGAGCACCCACTCCGCAGCTTGGCTGGGACCTATGTGAGTATCCAGCGTCGGAATCTGGGCGTTGGGGCGGCGTGCGGCGTTGGGGCAAGCCCGTCCTAACCGTGGAGGGTTCTGGTAAATGATGGGGTGAGGAGGGGCTCTTTGNCTCCCACCAGTCCCCCTGTCTGGTCTA
+
>A>3>BFFCFFFGGGGBEEAECHGG2BAABAGBEEB2BGHHHGHG#BBFFFHHHH2BEGH5BFGHDFGHHH0>>>>GH3B2BBGHH11?FHB>E/E>F3B?GHGGGHHGHHHHHH3GHHHHHHHHGG/CGC/FHHHHH.AFGGHGG.;D-ADG?DG-@9DFFFF.-.A.A.@FFFFFBFFFFFFFFFFDFFFFFFFFFFFFFFF.;ACFFFFFFFFFFFFFFF#;;EEFFFFEFFFFFFFFFFFFFFFFFF
@M05620:37:000000000-D9766:1:1102:7335:9350 1:N:0:85
GAGGCTGCTTTGGAAGAAACTCATAGATTACTGCAACAGTTCCCCNTGGACCTGGAAAAGTTTCTTGCCTGGCTTACAGAAGCTGAAACAACTGCCAATGTCCTCAAGGCTGAACCACTGGCTGCCAGAATCCTCGAAGCGTCCAAAAGAGTCCACGAAATAATGAAAACCAAGCAAGTCAGTCAGGCCTTACCACTTTCGCACTCTTGAGTCAACAATTGCCNACATCTCCGCTTTTTACCTTGAACCTG
+
B?BBBAFAFFFFFGGGGGGGGGHHHHHFGHHHHHHHFHHGHHHFH#ABFFGHHGFHGHGGGHHHHHHHHGGHHHFHHGHGHHHHHHHHHHHHHGHHHHHHFG4FG3B@3FGFC3B??F3@0???FFFH0FG3BFFEEEA///<>??1/B?FF@1@1E///?1<?@@1F1FD/.0FGHH>F1<FD1=GHCGH0<<0</0<=..AC-GGHF0<;00;;G.CGB0C#.;.:;C00.C.=;B0.=;CBBBF;;FF
@M05620:37:000000000-D9766:1:1102:3535:9361 1:N:0:85
AGTGCCAGCTCTCCATCGCACAGGGGACCCAGGGCCTGGCCCCTCNATCCAGAAAACCTATGACCTCACCCGCTACCTGGAGCACCCACTCCGCAGCTGGGCTGGGACCTATGTGAGTATCCAGCGTAGGAATCTGGGCGTTGGGGCGGCGTGAGGCGTTGGGGACCGCCCGTCCTAACCGTGGCGGGTTCTGGTAAATGATGGGGTGAGGCGGGGCTCTTTGNCTCCCACCAGTCCCCCTGTCTGGTCTA
+
>A3>>DFFBFFFGCFABAF2ECHGGAEE2AAFABE22BFHFHGHG#BAFBAGBGHBBEFG5B5GHDFFHHHEE>>EHH3BB1B?EH1?EEHE?E?E/B3B/FGFGGFHDGHFFBF2FGGBFF2FFDE//ADFGHHHHH/<<CCH?C.AD-A@B.CF.;:@BFBB.-.;=B>@BDDB//;A@DA?-@BB@FFFBFBFFF/;FBFFEFFBEFF.;@BBBBFFFFF#99;A.FFFEAFFFFFDB?BFFFFF/9B
@M05620:37:000000000-D9766:1:1102:9748:9490 1:N:0:85
GAGGCTGCTTTGGAAGAAACTCATAGATTACTGCAAAAGTTCCCCNTGGACCTGGAAAAGTTTCTTGCCTGGCTTACAGAAGCTGAAACAACTGCCAATGCTCCATAGGGTGATCCCCTAGGTAACCGGCTCATAACATCCTAATCGAGCAAAACAGCGCAGTAGCCAACCTTACGCGACCTACCGATCTTTCCGCTTTCGCACTCTTGTATCTAACGTTACANCCTTCTCCGGTTTTTTCTTTGACTCTT
+
BBBBBAFAFFFFFGFCFGGFGFGFGHHHGHHGHHHH5BFGFHGGH#2B2FFHGFHFHHFHFHHHHFEHHHHHHFGHHHGHHHHHGHHHHHHHGHFBGFHHB4B3@BBB31???@BF2F2123B4B33>>>EFF?44334BGG3?3B?0??/22@FCGGCC//?111??F.<FH1F..>-<-.0;;;.:;;0<GBD:CEEFG.DACFFG0;0;;9CF0.;/9::#;.;AE/;/9--;;AE9B//99/B/;B/
@M05620:37:000000000-D9766:1:1102:16912:9496 1:N:0:85
GAGGCTGCTTTGGAAGAAACTCATAGATTACTGCAACAGTTCCCCNTGGACCTGGAAAAGTTTCTTGCCTGGCTTACAGAAGCTGAAACAACTGCCAATGTCCTACAGGATGCTACCCGTAAGGAAAGGCTCCTAGAAGACTCCAAGGGAGTAAAAGAGCTGATGAAACAATGGCAAGTAAGTCAGGCATTTCCGCTTTAGCACTCTTGTGGATCCAATTGAANAATTCTCAGCATTTGTACTTGTAACTG
+
BBCCCCFCFFFFGGGGGGGGGGGHFHHHHHHGHHHHFHGGHHGHH#BAFGGHHHHHGHHHHHHHHHHHHHHHHHHHHGGGHHHHHHFHHHHHHHHHHHHHHHHHHHHHEHHHHHHHHHEEEGHFGGGF0?GHEGGFED?GGFGGG2???GFGGHHHH/@2FGHHHHHGHHGHHHHHHGG??GFFGG0G<FGDGD>>CEG=0<=G0GGHHGHEGCGHH0GGH;<#;.;CEGFBFGGGGGB9;FGGCBFBFBG
@M05620:37:000000000-D9766:1:1102:12287:9522 1:N:0:85
GAGGCTGCCTTGGAAGAACCTCATAGACTACTGGAACAGTTCCCCNTTGAACTGGACAAGTTTCTTGCCTCGCTTACTGAAGCTGAAACACCTGCGAATGTCCGACACGATTGTACGCGTAAGGAAATGCTCTTAGAAGATTTAAAGTGAGTAAAACATCGGAGCCCACAATGGCTACCAAGTAAGGCATCTGATCACTACAGGGGTTGTTGAGGCAACTGAANAACCCTCACCACTTGCACTTTGAACTG
+
>1AA>1B11B@BAC1BFB1ABGCHFFG1DF0DB10B1ABADDF1B#A//B/BDF0FBB00DDADAF11B11BAFE?B1D@FGF@B1BGBBBBFEG/>>EHBB2/?>///>///B2B//<<>CF1B0B1@@2@1111>>FC1@21@<F1????1?111/?1..<--.>.><<<</<<0//<<.0;00/;::::00:<0/;;//:/.-;--..:;//.99.;:09#:..-;-9--;9-;:9///;/9;;;9;/
@M05620:37:000000000-D9766:1:1102:5165:9836 1:N:0:85
GAGGCTGCTTTGGAAGAAACTCATAGATTACTGCAACAGTTCACCNTGGACCTGGAAAAGTTTCTTGCCTGGATTACAGAAGCTGAAACAACTGCAAATGTAGGACAGTAGCCTACTCGCAAGGAAAGGCGCCTAGAAGAACCTAAGGGAGCAAAAGAGCCGATGAAACAATGGCAAGGAAGTAAGGCATTCAAGCTTTAGCACAATTGTGGATCCAATTGAANAATTCTTAGCATTTGCACTTGGAAATG
+
1>>>>>>>BB3BBCBA1A11BAA3AEADA1B3A111BABDDDDAB#0AB/BBA0FAB10BADFDAA1BBBBAAB11BBBDE1BBB11B1>>>1BD1B1BEF221BFB/1B11@B1>1B>//>@/B0F00?/</??01BDH<0<01B<00////<FB0??00/>>/<?=10.1>10>1..0<<<000/<<000000<<00;00<::/0;0:0;000/0<0000;#.;;;.0000;;;;CF00;0:90=00;;
@M05620:37:000000000-D9766:1:1102:4142:9893 1:N:0:85
GAGGCTGCTTTGGAAGAAACTCATAAACGAGTGACACAAGATAGGNCCAATAACTAACCAAAGTCAAGTCAGATGAACATATCCGGTATCGCTCCCTCTGGTATAAAAATGAACCCTTCTCCTCCTTTGTCCTAGTCCCTTCCCCGCCCGGGCCCCCCGCTCGGCCGCTCCCCCTTCTGCTCTCCCGTCCCGCCTTCGTCTCTCGTATTCCTTCTTCTGCTTGNCCCCATCCCACATATGCCATATTCCAG
+
>AAA>AFA1DFFG1BA1FFGFBB3B3AB000AADD110A00BD1A#/B///1A11111BBBA01DA2FG12112111B1B12D2>///>B?B0//BB0BB1BB22B2B101@1>/?>GHGHHGH0BGFBG2BF2>BFHHHHHHHB/>CCCB<@CGGG@@CCGGGGG-;-A.;CA-.CF000;;FFGGG.9;?@@FFBE:;AFBF-9-FFFFB/BF/B9/B;;9#;:;---:99/;-//;//9/;/;///9/
@M05620:37:000000000-D9766:1:1102:27200:9965 1:N:0:85
GAGGCTGCTTTGGCAGAAACTCATAGATTACTGCAACAGTTCCCCNTGGACCTGGAAAAGTTTCTTGCCTGGCTTACAGAAGCTGAAACAACTGCCAATTTTCTACAGGGTGATCCCCTAGGTAACTGGCTCCTAGCATCCTACTCTGGCGAACCAGCGCTGCAGAACCCCTTACAAGACAGACAGAGCTTTCCGCTTTCGCACTCTTGTGTCTAACCTTACANACTTCTCCGTTTTTTTCCTTGACGCTG
+
BBBBBBFAFFFFG4BEAGGGGFHHHEFGGBGHFHHCHHHGGHHHH#BB22FGFGH2FFFG3DDDFDFGHHHBFBBGGHBEF3BFHH33B?G?3BBB3FB3B4B4B4BBG1BF?GHHGGH123B4BB4BFEGG/B34B3BBFG433B33BB////<0?CGG/>?0??C0.>EE>1F1FH0C0</.</<//<<=GDDEFGGH.ADG?GGFG00/;;009CBF0;0#;;CEEGFFF;0;..;-BFFFF/;.;;A
@M05620:37:000000000-D9766:1:1102:18145:9989 1:N:0:85
AGTCCCAGCTCTCCATCGCACAGGGTCCCCAGCGCTTGGCCCCTCNATCCAGAAACCCTACGACCCCACCCCCCACCTCGTGCACCCACTCAGCAGCTCCGCTGGGACCTATGTGAGTATCCAGCGTCGGAATCTGGGCGTTGGGGCGGCGTGCGGAGTTGGGGCAAGCCCGTCCGAACCGTGGAGGGTTCTGGTAAATGATGGGGTGAGGAGGGGCTCTTTGNCTCCCACCAGTCCCCCTGTCTGGTCTA
+
>>11>BDFFFFFGGGG1AE1A0B0FB0BB0BE0AA0ABFHHHEHG#BAF/BF1GH0BEFG0A?EG/BEFGG/>/>?EA0?//??FGG/?FG01B1BBBB<??CGGGHHGFHHHHHHHHHHHHHHHGGGGCCGGHHHHHGCGGGH@GAAG@A@@F@@-@BFFF@@F@FFFFF@?FF-9B@@@FF;BEF@BFFFFFFFFFFFFFFFFFF@FFFFFF@@?@FFFBF#;;AEFFFBFF/FFFFF@FFFFFFF//9
@M05620:37:000000000-D9766:1:1102:19372:9995 1:N:0:85
GAGGCTGCTTTGGAAGACACCCCTCCCTAACTTCACCCGCTCCGCNGGACCCTGGATGCGTTTCTTTCCTGGCTTACAGAAGCTCCCACTACTCCCCTTGTCCTCCAGGTTGCTCCCCTTCCTGCCAGGCTCCTCGCCTCCTCCACTGGCGTCCCCGCGCTGGTGAACCCCTTCCAAGTCAGTCAGGCCTTTCCGCTTTCGCACACTTGTGGCTCCCCTTGCCNACTTCTCCGCCTCGTTCCTTGTTTCTG
+
A?AAAAFA@FFFFFGGG1BB1AEAA00B1BFG2DDBBF0/A/B/A#BB//BBAB/B110AEE/1DDF2FFFGF0BBGEFEH1BB1B/BB0>011B?E0B0BGGG1>B>01BBGGBGFGHHHFDGFH1B?<BFFFCEBCACCGFH0??FH/@CA->FCC@CCC-;CFFCGA.;:/;0BC9;0;;9CB9/9;9FFF.;:CE0..A@-;BFFBF-;AFFFFFFFE/#;;9AEFBBA9;;;9;-;BFF9;;9;/B
@M05620:37:000000000-D9766:1:1102:15017:9995 1:N:0:85
GAGGCTGCTTTGGAAGAAACTGACAAGTCAGTGACACAAGATCGGNCGATCACCTGTCCGAACTCCAGTTACGCCCTACAATCTCGTATCACTTCCTCTGTTCTAAAGAATAAAACCCTTCCTGCCCGGATCCTCGCCTCCTCCTCTGGCGTCCCCGCGCTGATGCACCCCTTTCACGTCGGTCCGGACTTTCCGCTTTCGCACTCTTGTGTCTCCCCTTGCGNCCTTCTCCTGGTAGTTCCTTGTTTCTT
+
AAABAAFACDDDGC5BCGBFGGHAFF4ADDADDDDFFF2GHFB2A#AAAABB3B3AAB31110AAA3BA55AAB0>>21BFFGF4B??31@BBFD33BBG4B4B@F4B3F3?B33?/?B32FH3B?/?>/?BC3FCDG/BEFGF2@DFB<A<<CDHG->CCF.<D00<;.-ECCG00.;C--9C-@B.;9B0FCDDFGGFB?.C-//;/;;//9;FB.BA/B-#.9;AAB/////:///;F//BFF//;B/
@M05620:37:000000000-D9766:1:1102:27637:10029 1:N:0:85
GAGGCTGCTTTGGAAGAAACTCATAGATTACTGCAACAGTTCCCCNTGGACCTGGAAAAGTTTCTTGCCTGGCTTACAGAAGCTGAAACAACTGACAATTTCCTCCAGGATGCTACCGTTACGGCAAGACTCCTCGCCACCGCAACAGGAGACCACGCGCTGCTGAACCAATTACGAGACTGACAGACATTACAGCTTTCGCACTCTTGTATCTCACCTTGCCNACTTCTCCGTCTTTGTACTTGTCAATG
+
BABBBBFBFFFFGGFGGGGGGGHHHHHFGHHHHHHHFAGHHHHHH#BB2FFHHHHHHHHHFHHHHHHHHHHHHHHHHHHHHHHHHHHHHHGHHH3B3B3@4@B43BBFE1BGFFFHH/?/////>//?2BFGH32?>B//0///<>0</0?/??0//?<>-<>00=<C<G.C00=<<;.;0=//<B/:/<C0;0;CFBFGD.EGGGGGGB00000009=F0:;#..;AEFFFA.9;;F9B9/;FF/FB/;F
@M05620:37:000000000-D9766:1:1102:18596:10104 1:N:0:85
GAGGCTGCTTTGGAAGAAACTCATAGATTACTGCAACAGTTCCCCNTGGACCTGGAAAAGTTTCTTGCCTGGCTTACAGAAGCTGAAACAACTGCCCATGTCCTCCAGGCTGCAACCCTAGGTGCCCAGATCATCGCAACGGACGAAAACGTCCCAGCACAGATGAACAACTAAGAAGTCCATCAGGACTTTACGCTTTCGCACTCTTGAGTCTAACATTGCCNACTTCTGCGACTTTTAACTTGTAACTG
+
A1AAAAFAFFFFGGGG1CFGFGGHHHHHH1FGHH11BEGDFGHHH#BBBAFC0FFHH1FBFGFHFGHHHHHHHHGEGHHGHHHGHGHHHHHHHHHHFGBBB2B210>B>GAH/0110?00001>1001??D1<BB1E//</////////@/<///1?G000<>11>1=FG.F1<1<0/00=000000/</<0=0.::..<.:A?-;9CF0000909;/;;900#9=9.A000-;A@B///;/9FB/;/99/
@M05620:37:000000000-D9766:1:1102:13744:10155 1:N:0:85
GAGGCTGCTTTGGAAGAAACTCATAGATTACTCCAACGGATCCCCNGGGCCTGTGAAACGATTCCCCGCTAGTCCGCAGGGTCAGCTGCAACAAGCTGGTTCCTCCAGGGTAATACCCTTCAGGACAGGCTCCTCGAAGCGACAACGGACGTACAAGAGCTGATGAAACAATACGAAGTAAGTCAAGTCTTACCGCTTAAGCACTCTTGTGGTTCCACTTGCANAAATCTCAGAATAGTTACTTGTTACTG
+
A>1>A>BAFFBFCGGC1AGF1BA3AGAG3AFH1FG11AA0000BF#/BAAFAA1B2FHGF/A/1A10//>/?112//>///0B0>B1110BB0>0/1100>1BFBGHHE/B0<BBF<B100BB1F/0??/<@FGBA?0////>>@/-<.-<<<.CG0<<<<G0<0;CGB/:00/.:.:.;;CHHB0000090;/.9;E.;;0CB;90CBFF?/99B//9:9//#;--;A///:9/99/://9;BF///;;9
@M05620:37:000000000-D9766:1:1102:8378:10210 1:N:0:85
GAGGCTGCTTTGGAAGAAACTCACAGGCTACGGCAAAAGTTGCTCNTGGGCCTGGGAAAGATTCTCGCCCCCCATACCGAAGCTGAAACACCGGCTAATGCCTCATCCCACACCATCCTACTCGTAACGAAACTATCCTAGAAGATTCCAAGCGACTAAAACAACTGACGAAATAACTACAACTAACTCATGAAGTTCACCATTATCACAACTGCTCATCCAANCAAATAAATCACTGCACTTTCACTTGT
+
A?AAAAFAFFFFGCGGFGGGG1G1BD0A0B0ABEGGGH0B21D11#/B//BB////0B/B011222/AA?>/>/000B?EEEEH111B10B?/>E//B>11BB1B111/BB?//?1@@@@@1@/@??/<?///?11101>1>G1>1111=11<<.--<<<<<<.;:/0/..:C.0:0;0/:9//9:/000;09;00;99;9:;00000000./900/;9//;:#----9///;://////9/;//;;////
@M05620:37:000000000-D9766:1:1102:15221:10302 1:N:0:85
GAGGCTGCTTTGGAAGAAACTCATAGATTACTGCAACAGTTCCCCNTGGACCTGGAAAAGTTTCTTGCCTGGCTTACAGAAGCTGAAACAACTGCCAATGTCCTACAGGATGCTACCCGTAAGGAAAGGCTCCTAGAAGACTCCAAGGGAGTAAAAGAGCTGATGAAACAATGGCAAGTAAGTCAGGCATTTCCGCTTTAGCACTCTTGTGGATCCAATTGAANAATTCTCAGCATTTGTACTTGTAACTG
+
BBAABAFBFFFFFGGGCAGEEFEAFHFHHGHHFHHFHHHFGHFHH#AB2AFFFBFCGHHHGHHHDFEGHHHGFEAGHHGFFCHGFHHFHFHHHFGHHFHH@GHGHHHHFHHHHFGHBGG1E?FFFHHCFGHHGGDFG3?BFFHHH1?FEGEECGFGHEHHFHFHHDGHHHHHHFFHHGHFFHHHHFFH>GGHDFEDFGGG00=DCGHHHHFCGGFHCCGGG;<#;:CEGGGEGGGGGGFBCFGGGFFFFGG
@M05620:37:000000000-D9766:1:1102:10379:10320 1:N:0:85
GAGGGTGCTTTGGACGAACCTCATAGATTACTGAAACAGTTCCCCNTAGATCTGGACAAGTTTCTTGCCTAGCTTACAGAAGCTGAAAAACCTGCCAATGTTCTACAGGATTATACACGTAAGGAAAAACTCATAGAAGAAGAAAAGGAAGTAAAATAACTTATAAAAAAATGGCAATAAAGTAAAGCATTTAAACTTTACACCACTTGTAGATCCAACTGAANAATTCTCAGCATTTGTACTTTAAAATG
+
>3>A3>>>B5B4B4AAAEAAFGHHHCF5DF35D53B3F2DD5532#B2AB1DDGBG1311DDFDDGGA355BADF5A5BDGH3BF33B5B?BBGH1BGHHF4B4BF433B33BB@B4B?0??F3B?F00?3B3BB4BBFF00B0BBF/000B@2222@1112@22@>11</0?F<0><1<>=1><=1><1000=0=0===0==<.<<;;:0;;0;00</:::<#;;;;;;;00=;0;FF;;00;00;;0;;
@M05620:37:000000000-D9766:1:1102:20390:10372 1:N:0:85
GAGGCTGCTTTGGAAGAGACCCCTTCGTAACTCCAGGCACATGCCNCCATCCCGTATGCGTTCTTCTGCTTGCCCACAAAACCGACCACAAAAACTGACCGTAAGGAACGGCTCCTCTACTCCTCCACGGGAGTCCCCTCTCTGGTTCCCCCCTGGCCCGTCCGTCAGGCCTTTCCGCTTTCGCACTCTTGTGGCTCCCCTTGACCAATTCTCCGCCTTTGTTNTTGTAACTGTGAAGCCCTGGCGTTCAG
+
>1AA>>C>@BB@F1BAF11BAABABB000BBA11110BB0011BB#////B0AB/A0B2/BBAAD2DDAD1BBB11??/BB0B//>////>00//B111>E//?B1F0G/EECCFFFFDG2<G1FG0@///?@EFHHGFCGBGF1>FGHHHGGGEHGH.:CC.-.:.:CFEGBFF0;..E?0..C@@/9;0;0.9-9--ABFF/9BF?FBBBBBB9BFBF/B-#;;;;9FFF/9/://9---;-----:/;
@M05620:37:000000000-D9766:1:1102:23936:10459 1:N:0:85
GAGGCTGCTTTGGAAGAAACTCATAGATTACTGCAACAGTTCCCCNTGGACCTGGAAAAGTTTCTTGCCTGGCTTACAGAAGCTGAAACAACTGCCAATGTTCCCAAGGCTGCACCAGTGCATGCAAAGATCCTCACAACATCCCAAGGAGTCAAAAAACTGCAGACAACAAAGGACGTCAATCCAGCCATACAACTTTCGCACTCTTGAGGCAACCATTGCANAAATCTCAGCCTTTGTCATTGCAAATG
+
AAAAAACAF1BFFG1BFGFFGFFEHHFGGHHDFHFHHHHHHHHHH#AAAEFGHHHHBGH0BADDGFGGGHGGFHGF1FFHHHHHHGGHGHBFFHHBFFHH2222@BBF/FBF/0BB00@B1B221B1100B>BFG1?B1?/0BB?F0//0/BBBFB1//?<111@@?FC/?/0?0?0<..<.1=><1<<.=0<00<CHH0<.:C-:CBB0:;...:.:0;;;;#.9..;;;00;;/;C00;C09;000;00
@M05620:37:000000000-D9766:1:1102:6094:10472 1:N:0:85
GAGGGTGCTATGGACGAAACTCATAGATTAGTGAAACAGTTTCGGNTGGACCTGGAGAAGTTTATTGGTATGCTTAAGGAAGTTGAAATACCTGCCAATGTTCTACATGATGATACACGGAAGGAAAAACAAATAGAAGAAGAAAAGGAAGTAAAATATCTGATTAAACAAAGGGAACAAAGAAAGGCAGATAACCAGTATAACACTAGAGGATACAATTGAANAATTATAAGCATTTGGACGTGCAAATG
+
>1>A1>>1B3B1B11AEEAAFGHHHCGDDF12DA2DBG0DD22//#B//B/BBGAF0100DDF2DFG1D12B2DD211BBGG1DF22B2D1BBGH0FGHHHB22BBB12B@2BB21BB?///?/0>B0B?//0B>1>>FC<01BB<F/000B>2222@22@2@222111</0<<//0/0<?00>010><..11=<<0.0<00==</</<0<::/000<;;::;#.;...;09;;90=FF0/=-=..;;00;
@M05620:37:000000000-D9766:1:1102:20070:10506 1:N:0:85
GAGGCTGCTTTGGAAGAAACTCATAGATTACTGCAACAGTTCCCCNTGGACCTGGAAAAGTTTCTTGCCTGGCTTACAGAAGCTGAAACAACTGCCAATGTCCTCCAGATTAAACCCTTTCAGAATAGGCTCATCGACCAAAACACCGGCGTAAACAAGCTGATGAAACCCAGGCAAGCCCGTCAGACCATTCCGCTTTAGCACTCTCGAGAATCCCTTTGAGNACTCCTACGAATTTTGAATTGATTCTG
+
A>AAA>CAFF311ABBECE11AFBGHGGGGGHFG1GGFGDFHHHH#A0/FFFHHHF11AFFFGH2BFHHGDHHCAFGGHEGCGC@B1FGF/F1>1BG1EF2B22B0>111B1B1BBE0BEGB221111>1FCE111B</>//<B?<////>///<?1<0/1<111?1<FG?.>..<0..<.C-.<.=:;/0<00:...:00;0:0/;0;0:..;BCF90000.#..;.9900--;-A///;//9/////9;
@M05620:37:000000000-D9766:1:1102:8471:10761 1:N:0:85
GAGGCTGCTTTGGACGAAACTCATAGATTACTGCAACAGTTCCCCNTGGACCTGGACAAGTTTCTTGCCTGGCTTAAAGAAGCTGAAACAACTGCCAATTATCCATGATGCTAACCGGCAGGAAAGGCTCCTATAAGAATCCAAGGGAGCAAAAGAGCTGATGAAACAATGGCAAGTAAGCCAGGCACTTAAGATTTAGAACTCTTTTGGAGCCAATCTAACANATCTAAGCATTTTTAATTTTCACTGAC
+
>3AB>>F>B5B4A4AAEG2AFGHHHFGBEHBDD53BFG2DFBABB#BB2BAFGGEGB311BDGDDGH5BBBBBBG35DDBGHBBG33FBBBBGHHGHHH34B4BF44B@4BB@43?///>>@CGF00?2B?B2??3?BBB322<2/<<//<@<0?/0????<1<11<0<111001<>1=1<//<<.../<0000000<;;0;;C0C00:::/:::9//0000;#.....09/;00;;F.900;;;;;00:;
@M05620:37:000000000-D9766:1:1102:21328:10761 1:N:0:85
GAGGCTGCTTTGGAAGAAACTCATAGATTACTGCAACAGTTCCCCNTGGACCTGGAAAAGTTTCTTGCCTGGCTTACAGAAGCTGAAACAACTGCCAATGTTCCAAAGGATGCTACCCTGAAGGAAAAGCTCCTAACAGAATCCCAGGGAGTAAAAGAACTGATGAAAAAATGGCAAGTAAATCAAGCAATTCCGCTTTAGCACTCTTGTGGAACCAATTGAANAAATCTCAGCCTTTGTAATTGTAAATG
+
CCCCCCFCFFFFGGGEGGGGGGHHHHHHHHHHHHFHHHHHHHGHH#BBFGGGHHGGFFFGGHHHHHHHGHHFGHHGFBBGHHGHHGGHGHFFHHHFHHHHF4B444BB2BGFCD4DF?32?B?B0BF2BBBGGG342B33?4BB3B3?/?/?2BBG3?0=G2222D2>2@>0=?00???=@1=>>11>>0<>=10>CAED=DDF<GDDGGF;00=EGGHCGBG#:;..;;;C0C/;CFF90;BF9;0;90;
@M05620:37:000000000-D9766:1:1102:13824:10803 1:N:0:85
GAGGCTGCTTTGGAAGAAACTCATAGATTACTGCAACAGTTCCCCNTGGACCTGGAAAAGTTTCTTGCCTGGCTTACAGAAGCTGAAACAACTGCCAATGTCCTACAAGATGCTACCCGTAAGCAAAGACTCCTAGAAGACTCCAAGGGAGTAAAAGCGATGATGACAGAATGGCACGTAAGACCGCCATTTCCGCTTTAGCACCCTAGTGGATCCAATTTAANCATTCTAAGCATTTGTACTTGTAACTG
+
A3ABBBFAFFFFGFGGGGGGGGHHHHHHHHHHHHHHGHHHHHHHH#BBFGGHHHHHHHHHGHHHHHGHHHHHHHHHHHHHHHHHHHHHHH1F33DG3GGHB44BFG333F3GHH4G2?E1>>?333333B?F?F34BB33?3GF3BFF/F/<BF33F0/?//FBG2<?1011F1001?0000110--<-<G0<DD.C..<00:0..://<0:000/00CF000#..=..0;;9FG9BFFF0C0FF00C00;
@M05620:37:000000000-D9766:1:1102:27152:10862 1:N:0:85
GAGGCTGCTTTGGAAGAAACTCATAGATTACTGCAACAGTTCCCCNTGGACCTGGAAAAGTTTCTTGCCTGTGGCAGATGGTCAACCGCCAGTACCCCCGTCCCTAAGGGTGCTCACCTTCCTACCGGGGTCAACACCTCATCAAATAACGTCACCGAACTGATGACCCCCTGCCAAGTCAGTCAGGTCTATCCACTTTAGCACTATTGAGTATCCCCTTGCGNCATTCTCAGACTATGTAGTTGATACTG
+
AAA?AAFAFFFFF1GE1BG1A113AF1FGBGHFHH1GEHF2G2GH#0BF/FEAFG0BFGHB2DG21FGHHHF10BB/BBBAA2D11B>//>/B11B1?>>/?//B1BBF0B>EG>1<<<1<F12BB//<</?01@1/?0@1<F1F1111??0/..>EC-<FGD0G00<<.<-<.:/:.0;00;0;0:;;C0:</;/;B09F0CB0090900;;99F/.;.99;#.;;CE99///;9/9;;//:9B///;F/
@M05620:37:000000000-D9766:1:1102:16902:10965 1:N:0:85
AGTGCCAGCTCTCAATCGCACAGGGGACCCCTGCCCTGGCCCCTCNATCCCGAAAACCTGTGACCTCCCCGGCTACCTGGAGCACCCACTCCGCAGCTTGGCTTGGACCTATCTCAGCATCCAGCGTAGGTACCTGCGAGCTGCGGAGGAGTGCGCAGGTTGGGAAACCCAGTCCTAACCGGGCAGGGCTCTGCGCAATCACACTGTTGTGAGGCGCTTTTCGNCCCTCACCAGTTCCCCTGTCTTGTCTA
+
>1>A>DD@1BFFG1FGGEAFEEGGF0E0EE00B0BB1BBBCGE/E#A//A/B///A0B00DB2DFGG>F//>>>?FG1B>GHG?GF/??B0B?EE/>CGH/B10<?B10B111@22211@FH1FH/?/><11111?0---->11<--<A.;C.0-----.0;;-.;C/.;..=;F0C0/;9---;:@@-A-B//----;///////;//-;9/---;--;//-#----;-;F/;;//9/9--;///9;;B/
@M05620:37:000000000-D9766:1:1102:7241:11000 1:N:0:85
AGTGCCAGCTCTCCATCGCACAGGGTACCCAGGGCCTGGCCCCTCNATCCAGAAAACCTATGACCTCACCCGCTACCTGGAGCACCCACTCCGCAGCTTGGCTGGGACCTATGTGCGTATCCAGCGTAGGAATCTGGGCGTTGGGGCGGCGTGCGGCGTTGGGGACCGACAGTCCTACCCGTGGCGGGTTCTGGTAAATGATGGGGTGAGGCGGGGCTCTTTGNCTCCCACCAGTCCCCCTGTCTGGTCTA
+
>A>1>BDFAFFFG1GBBEEAFEHCGAABGGGH0BEEFFHHHHGHG#BBFFFHFHGBGFHHFEDGHDFGHHHEE>>EGHGG>BFGHHF/?FHEEE?E>G>0EGHFGGHHGHGHHHH2CFGGHH2FHGE/BF11?GHHHH/>CCGGGG.AC-AAG.AA-@@@@F@@-99@-;9@FFFFB/;FFFF@-@@@@FFFFFFFFFFFBFFF-;A@EFF-@@@@@@FFFFF#;:AEF-FF-FFFFFFF@FFFFFFFFFF
@M05620:37:000000000-D9766:1:1102:3679:11056 1:N:0:85
GAGGCTGCTTTGGAAGAAACCCCTGCATAACTGCACCCGTTCCCCNGGACCCTGTATCCGTTTCTTTCCTGGCTACCAGAAGCACCCACCACTCCCCTTGTCCTCTAAGCTGCTCCCCTTCCAGCCCGGCTCCTCGCCTCCTCCCCTGGAGTCACCGCGATGCTGAACCCCTTCCAAGTCCGTCAGGCCTTTCCGCTTTCGCACTCTTGTGACTCCCCTTGCCNACTTCTCCGCCTCTTTCCTTGTCCCTG
+
>1>AAA>>CFFFGGGGFGGGAAEB000D31BFDB1AFF00BBGH0#/B/AF/BBB22BDEFGA1DDF2BGGFGB10BBBBCGBB0B//B?B>1BB??0BBFFGH11B120B1FGHFGGGHHH1BFF?<>//?F<CABC?<FGHHFA0?/00?G1FB.A-->..==0DHCG..</;;G0:<:...:A/::CFFFG.CA.E09:CA-BFC0;;0;;;CEA-FBFB#-;;--BFF-A-;-//9;BFF/;/::;/
@M05620:37:000000000-D9766:1:1102:26611:11064 1:N:0:85
GAGGCTGCTTTGGAAGAAACTCATAGATTACTGCAACAGTTCCCCNTGGACCTGGCAGCGTTTTTTGCTTGTGTTAGATACGCCTGAAACAATTCCCATTATCCAACGGCTGCACCAGTACATAACCGACACAAAGACACGACCAAAGAAGACCAAGCACAGCAGACACCCTAGCGAGACCATAAGACCTTACCACTTACGACCCCTTGAAGAACCCCTTACCNAAATCTAAGAATGTGTCATTGAACATG
+
A3AA>>C>BBBBGBBBEGBFGGHHHFHDFGBDDB4BBFBDGDAFG#BBABBBGGFG2A1AAEE110AB5B3B3B355D5D5B>/1?2B3FBBBBGBFBB3B4B4DF3//>>/?3B3B0B3?444?BB/<>/>@/F@@@2@//<<>F/>00<1<00>>.00//=/.=./<.<./;;---;;;/00:00;99F9;/0::;00.=.;-;=;/09;//9.:99./;/#.;.../:/:;/;9;;:/;/;//;;;//
@M05620:37:000000000-D9766:1:1102:26597:11092 1:N:0:85
GAGGCTGCTTTGGAAGAAACTCATAGATTACTGCAACAGTTCCCCNTGGACCTGGAAAAGTTTCTTGCCTGGCTTACAGAAGCTTCCGCCAATCGCCAAATCCTAAAGGATGCTCCCCTTAATGCCCGGATCCTCGAAAACTCCTCTGGCGACAACGCGCTGATGAACACCTATCAAGTCTGTAAGACCTTTCCGCTTTCGCACTCTTGAGACTCACCTTGCTNACTTCTCAGTATGCTTCCTTGTACATG
+
ABAAABFAFFFFG4FGAGGGGGHHHCFGFHGHGHHFHHHDAGFHH#ABA2FF2BGCFFGGBDFFFAGGHHHGGBBGHFFGFBB3BBF111>/@31?11>?BBGBGDBF3BBGHHHGFGF033?44BFE/>?CG3GGDB/><2@G2@2@22//</<?@D->-<.0==0D<GFHC0:CGFHG;:;00;0:;0:;GC.CFGGBD.;B-;FFG09.;CF0/9CFGF/#.;;.AFFBF//://;/;9:FFB:999B
@M05620:37:000000000-D9766:1:1102:4940:11320 1:N:0:85
GAGGCTGCTTTGGAAGAAACTTAAAAGTAAGTGACACAAGATCGGNGGACCACCTGTCCGTACTCCTGTTAGTTCGGAGAATCTAGTACGACTTCCCCTGTTCTAAAGAATGCTCCCCTTCCGGCCCGGCTCCTCGCCTCCTCCCCTGGCGTCCCCGCGCTGTTGCACCCCTGTCAAGTCCGCCCGGCCTTTCCGCTTTCGCACTCTTGTGGCTCCCCTTGCCNCCTTCTCCGCCTCTTTCCTTGTTTCTG
+
A@AAAAFAFFDDGFGGGGGGG1B1DA1B3D1ADDDFFG0BC1A00#/B//BB/BB01BBEA0//11111B21222A/B>EGFHH2@2B2BBBBEGHBBGFG1BGGFHH1BB1121BFEGFFH/E<E>>C/>CFFHGGGBEGHHH<C0FFHGGGCGHGCGGGG.=C:0CGECG.CCF9FFG;:-C-AG-;CFGGGFBFFFFFFF@?FFFFFF-AFFFFBFFFF/#:;AEFFFFF99;-;;;B;BFFF/-;;9
@M05620:37:000000000-D9766:1:1102:12388:11336 1:N:0:85
AGGGCCAGCTCTCCAGAGCACAAGTGTGCACTCCCGTACCTAATTNTCCTCTCGTACACCGTCGTCGTCTTGAAAAAAAAAGATGAAAAACCTGCTAATGTTCCCCTCAATTAAACCCCGAAGAAAAACCTTAACTTAGAAAAAAAGATTACAAAAAAAAAACAATTAAACAAGGCATAACATAGAAATAACAATCGCAACACCACCTCAACAATAAATGAAANTCATCCCATAATTTGAGACCTCATACC
+
11>>>>1AAFC3ABG1BABCAF0F13DF33BGCG0ABA0AABGHD#AB//B1BAAB//ABEBAAA/>/BBFFF111BE/EE//BF11B1B/?<FHBBBF1>B2BFF0/01121>11<////<</0000?/01111111>11100-<<.000000<..----;;..0000000.9...000;00000/;////99//-----99--;---9/-/9///://///#-----/-///;/;;9/;-/-/;;////
@M05620:37:000000000-D9766:1:1102:11925:11351 1:N:0:85
GAGGCTGCTTTGGAAGAAACTCATAGATTACTGCAACAGTTCCCCNTGGACCTGGAAAAGTTTCTTGCCTGGCTTACAGAAGCTGAAACAACTGCCCAGGTTCTAAAGGCTGCTCCAGTTCCTGACCGAGTCATAGACACCACCAAAGGAGTCCAAGCACTGCTGAAACCCTTGCAAGTCCGTCAGGCCTTTCCGCTTTCGAACCCTTGTGTCACCCATTGCCNAATTCTACGACTAGGGCATTGAACATG
+
AAB?ABFBFFFFGGGGGGGGGGHHHHHHHHHHHHHHHHHHHHHHH#BBFFFHHHHGHHHHGHHHHHHHHHHHHHHHHHHHHCECFH33B?GHEGBGG31B@3B34@BFF1B113BBC34444B3B33>//?BB44BEG4G//??///?22/@@@2@G/2<@FD2?111?0/00<CGFH1>1.>>.<F0.>G0<0.=<EFFD.::-:;GFH0/000<..9;F00#.9.;CB0;.9AA;//.999CB/B//9:
@M05620:37:000000000-D9766:1:1102:24951:11363 1:N:0:85
GAGGCTGGCTTGGACGAACCTCATAGACTAAGGAAATAGTTCCTCNTTGCACTGGACAAATTTCTTGACCCGCTTACTGAAGCTGAAACACCTGCGAATGATTCCCACAAATAAAAGGATCGAGAACACGAAAATGGAGGAAAACAGAGAATGAAAAAATAGCAAAAAACAGAGGTAAACCAGAAGGATTAAGAAAAAAGAAGGAGTGCAAGAAGGATCTTTANCTCCCACAACACCTGATATCTCACATA
+
>3>A>>B3>BB>E4AAAEAAGGFHHDGB5A33B3333DBD5DD5A#AA111B3F2F1312BD5BDDFAABA>>>11B@BBGHBBF33B3B1?BFG>>>EH3BBBFGBB?FBB433?B/233/???/2?B/>?/>@2@2</<0000/00??1?<11110-011>0<<<.-<<<<:A:0;00:.;.:/:::0;0000/;.-.;.9=.;;900009/;..9;;//;#99.999;.;.9..;9B;///;;;///9
@M05620:37:000000000-D9766:1:1102:25268:11487 1:N:0:85
GAGGCTGCTTTGGAAGATACCCCTTCTTAACTCCAGCCGCTCCCCNGGAACCTGTAACCGTTTCTTTCCTGGCTTACATAAGCTGCCTCAAATCTCAATGTCCTTCAGGCTGCTCCCCTTCCTGCCTGGCTCCTCGCCTCCTCCCCTGGCGTCCCCGCGCTGCTGAACCCCTTTCAAGTCCGTCAGGCCTTTCCGCTTTCGCACTCTTGTGTCTCCCCTTGCCNACTTCTCCGACTGGTTCCTTGTTTCTG
+
A?AAAAFAFFFFGAGGF1BB1BB0001D3AFH1BFBBA00AAEF/#/B//B/0BDF22BE/B01D1B2BFH>F0>@BF2D11B11BB1B1B1212B2BB@BBFG21BBF0BBFHHHFGGHHG1<FG1B?BBFFHHGGGAAGGHH<?FFHHCECGGHC@C@CG<<CDHHGGGE.:CFHHGH<CGEF?G/;;FGGGFGGGGGABGG@GFGGBF/0BFFFFBFFF;#-;AEEFFFB-;;--;9;FFFFF;:;:;
@M05620:37:000000000-D9766:1:1102:25204:11510 1:N:0:85
GAGGCTGCTTTGTAAGACACTCCTCCATAACTGCACCCGTTCCCCNTGACCCTGTAAGCGTTTCTTTGCTGGCTTACAGAAGCTGCCACAACTTCCCCTGTCCTACAGGCTGCTCCCCTTCCTGCCCGGCTCCTCGCCTCCTCCCCTGGCGTCCCCGCGCTGATGAACCCCTGTCAAGTCCGTCAGGCCTTTCCGCTTTCGCACTCTTGTGGCTCCCCTTGCCNACTTCTCCGCCTTGTTCCTTGTCACTG
+
AAAAAAFAFFFFFFGGG1BF1BFG000D3BFG1BE1BE0AAABGH#BB//BBBBAD22BABEA1DDB1BDFHGBBFGH1EEFF11B0BBBB>B1BBB0BFFGHG2BBFH/BGGHHHGGFHH01B<G?EEECGGHGGGG/?GGHH/?0FG<AEG-CGGGGGGG.<DGHHHF:E.:;GFHGF:CGFC.C99CFGGGEGGGGBAFGGGGFFFFF-EFFFABBFFF;#;;AEFFF/BBAA;/99BBFFFF//;;;
@M05620:37:000000000-D9766:1:1102:8161:11528 1:N:0:85
TCTGCGTCTTATTCATCGCACACGTGTGCCCTCCCGTCCCTAATTNGCCTCTCGTCTTCCGTCTGCTTCTTGAAACCAAACAAAAGAAACCCTAGACATCCTGCAAGGACAAACAAATGAAAAAATATTCTGAAACATCAAGCACGCTTTTCATCCATGGATCTAATATATAAACCTAAATTACAAAAGAAGCAGGGTCACGCGAGCCTAGCATATAGGCCAGNAAACTCATACGGTAGTAAGACATCTTT
+
>>11>1>>>A3B3BBBBBE0E?0AB0BADDBFHGGFH/AB1BBG2#/BBAFHGAB///DAEBBB/BD1DBDDDEGH0GH//BB0B0/B0B0/00B1@111011101>/00000?0/0B111110/01222222>1101<111<<0//?</1<<1111<1011><111>11=<111<//<00000000./../://.-//.:..-:--;////0;;0000//..#..--;////;--;--//////:;//9;
@M05620:37:000000000-D9766:1:1102:25694:11573 1:N:0:85
GAGGCTGCTTTGGAAGAAACTCATAAATTAGTGACACAGGACCGGNTGAACATGTAACCGTATCTTGGCTAGCTTCGAGCAGCTGGTACAACTTCCACTGTCCTAAAGGATGCTACCCTTCAGGCCAGGCTCCTCGCCTACTCCACTGGAGTCCACGCGCTGATGAACCCATGTCAAGTCAGTCAGGCCTTTCCGCTTTAGCACTCTTGTGTCTCCACTTGCANACTTCTCAGCATTGTTCCTTGTAACTG
+
CCCCCCFCFFFFGGGGGGGGGFHDG5DF6B4DFDDFHH2B22B22#BB22BB5BD555BAB111DD533B3A3DD50BB?F3GHB23B4BBGG3FG3BGHG3BHG4FG3BF32B4FF03F233B3/??F?GHGH2D////BFHH@2>FG2@@2222?/>@CD>>DFF1F..=/0=GHHF0=DGHHHG<.;CHHHDDDGG0CGHHGGFFGFF/0;FG0/;FB0;#:.;.CGG0C:0=00/:/;FFFF;:;BB
@M05620:37:000000000-D9766:1:1102:15559:11639 1:N:0:85
GAGGCTGCTTTGGAAGAAACTCATAGATTACTGCAACAGTTCCCCNTGGACCTGGAAAAGTTTCTTGCCTGGCTTACAGAAGCTGAAACAACTGCCAATGTCCTACAGGATGCTACCCGAAAGGAAAGGCTCCTAGACGACTCCAAGGGAGTAAAAGAGCTGATGAAACAATGGCAAGTAAGTCAGGCATTTCCGCTTTAGCACTCTTGTGGATCCAATTGAANAATTCTAAGCATTTGTACTTGTCACTG
+
BB?ABBFBFFFFGGGGAGGGGGGHGHGHHFHHHHHGGFHHHHHHH#BBFAFHHHHHHHHHHHHHHHGHHHHHHHHGHHHHHHHHHGHHHHGHHHHHCGHHHHF@GG3B3G33B3@32F1///>FFGBCGF30?F3433/<<//2B22</?C?F2F22??0?FDDG11??0GFFBFH>FF<11=FG1FF.0DFH0.CG.CB000C0;C00<0AB0C:CCG0:;9#.;;.=00;9;09;0C90BFFB00;000
@M05620:37:000000000-D9766:1:1102:15580:11649 1:N:0:85
CCTGCCACTTATCAATCCACCCTTTGATCCCTGCCCCTGGACCCCNAGTCCAGATAACCGTTCCGTTCCTGGCTACCAGTAGCCCCAACCACTCCCCCTGTCCTTAAGGCTGCTCCCCTTCCTGCCCAGATCCTCGCCACCTCCACAGGAGTCACCACGCTGCTGAACACATTTCAAGTCGGTCAGGGCTTTCCGCTTTCGCACTCTTGTGTCTCCCCTTGCGNACTTCTCCGCCTGGTTCCTTGTTCCTG
+
11>AAB1BBF1B1ABBB1BF1A101DDF1DFGHHHHG0B00BBEE#/BABF111BDFGHGGA0B/B1BBGFHHH1BFGH1DFG10BBEF/BFB0BFE/>FGHHH22BBFBBFFHHHGGHHHHDFGH/1??BBGFHGGC/<F0FH0@1@F0FHHHHG1??CEG.>1>>FGHGF===DHHGH.<AEGHH.;CCGHHCCECEG?GGGGGFFGGF/9CFGGGGGEF-#-;;EFFFFB-9;--;/BFFFFF//;;9
@M05620:37:000000000-D9766:1:1102:5331:11659 1:N:0:85
GAGGCTGCTTTGGAAGAAACTCATAGATTACTGCAACAGTTCCCCNTGGACCTGGAAAAGTTTCTTGCCTGGCTTACAGAAGCTGAAACAACTGCCAATGTCCTAAAGAATAATCCCCTGCATGCCAGGCTCCTCGCCTCCACCACTGGCGTCCACGCAATGAAGCAACCCTTACAAGTCCGACCGGAAATTCAGCTTTCGCACACTTGAGTCTCCAATTGCANACTTCTCAGCCTGGGTCATTGTACCTG
+
CABCCCFCFFFFGGGGGGGGGGHHHHHHHHHHHHGHHHHHHHGHH#BBFFGHHHHFGHHHGHHHHHHHHHHHHHHHHHHHHHHHHGHHHFGHHHHHFGGGHHHHH@BB3B@43DFHHGG1GH4BFGHHHG0FFHHGGGFFH2BBFGGFHHGGGC/FGG//?F111?=?F0>G<11>1>FF1..<<<A---<<=C00;CGF?CFG-FGE00;0;;CFGGG;BFG#.;;AGGFFFF:B9..9;AFFFFFFFFB
@M05620:37:000000000-D9766:1:1102:14275:11731 1:N:0:85
GAGGCTGCTTTGGAAGAAACTCATAAATTACTGCCACAGGACCCGNCGACCATCTCACCGTATCTTCCCTGGCTTCCAGAAGCTGCCACCACTTCCCCTGTCCTAAAGGATGCTCCCCTTCCTGCCCGGCTCCTCGCCTCCTCCCCTGGCGTCCCCGCGCTGCTGAACCCCTTCCAAGTCTGTCAGGTCTTTCCGCTTTCGCACTCTTGTGTCTCCCCTTGCANACTTCTCCGCCTAGTTCCTTGTTTCTG
+
>>AAAACAFFFFFGGGCBFGGAADF55D6B5DA5BBFBA222B22#2B2BB233A55DFEB1A1AA552B3A1B12BGD@?3BBB31BB1BBB3BBBBGFG3FG44BFB1B@CGFHFG0FGGFGHF/?E<>CFHHGCC/CGGHG/<0?GFCEC@EHCD-@@D.<CHHHHDDFG/:CFHGH00CGGFF0999CGFEFGGGGFFGGBGFGFGF99:FFFFFFFF/#;;AEFF/BF:.;./;9BFFFFF9.9;;
@M05620:37:000000000-D9766:1:1102:22145:11741 1:N:0:85
AGTGCCAGCTCTCAATCGCACAAGTGTGCCCTGCCGTAGCTAATCNTCCCCTCGTAAACCGTCCTTGCCTTGATACAAGAAGCTGAAACAACTGCCCATGTCCTCCAGGATGCTACCCGTAAGGAACAGCTCCTAGAAGACTAAAAAGGAGTAAAAAAGCTGATAAAAAAATGGCAAGAAAGTAAGGCATTTACGCTTTAGCACTCTTGTGGATCCACTTGAANACTTCTCAGCATTTGAACTTGTCCCTG
+
1>1>ADD1AFCFGDG3AF1AA00B1E3D3AFG0FE000BA2ADDB#AAA/B0AAAEBBD0ABA/A2BBBF@G112B1B10BB1@1B1FB0BBF0BB>BBGB@2B1BBFBGF10FG100///?F1FC000<BB<B1DGE1<0111@11/?@?@<??11<??1>1<1>=FGCA<G0</=C/<<:C0;0;;:0:;0:.;.:.9;0;;09;0:00;C99/;/0CFFB#9..;.;0=99/;B/://9BF;9////9
@M05620:37:000000000-D9766:1:1102:13213:11815 1:N:0:85
GAGGCTGCTTTGGAAGAAACTCATAGATTACTGCAACAGTTCCCCNTGGACCTGGAAAAGTTTCTTGCCTGGCTTACAGAAGCTGAAACAACTGCCAATGTCCTACAGGATGCTACCCGTAAGGAAAGGCTCCTAGAAGACTCCAAGGGAGTAAAAGAGCTGATGAAACAATGGCAAGTAAGTCAGGCATTTCCGCTTTAGCACTCTTGTGGATCCAATTGAANAATTCTCAGCATTTGTACTTGTAACTG
+
AAAAAABAFFFFEAGGGCGG1EF3FHE3AGHFHHFHHGHH2FG1F#0BA/FG00A01B0BB2DG21AFGA1AFG0BGHHEHHHH1BGGHB/FFFHFCFHHGHDEFHH10>F1GGHHHHGGCGHHHHF0BFGHGBGHGHHHGHFHCGHGCHGGHHHHFFFGFFBGFDGHGHHHHHHFHCFG1GFFFFFFGGHHGGEC<AEHDHHHBCDGG0GCHBGFHHGHHHE#;;EEFFBFFGGFGFF0CFGF;;FFGGF
@M05620:37:000000000-D9766:1:1102:17021:11818 1:N:0:85
GAGGCTGCTTTGGAAGAAACTCATAGATTACTGCAACAGTTCCCCNTGGACCTGGAAAAGTTTCTTGCCTGGCTTACAGAAGCTGAAACAACTGCCAATGTCCTACAGGATGCTACCCGTAAGGAAAGGCTCCTAGAAGACTCCAAGGGAGTAAAAGAGCTGATGAAACAATGGCAAGTAAGTCAGGCATTTCCGCTTTAGAACTCTTGTGGATCCAATTGAANAATTCTCAGCATTTGTACTTGTAACTG
+
AA?A>AFBFFFFG4BF44FBBFFGGFHDG5FFFFD4FGHHHHHHH#BBFEFHHHHHB3FGHHHHHHHGFFFBBGHEFFBFHHFGHE3GBFBFGHHGCFHHFFGGHHHHFHHHHHGGFGE?EEHBGHH0B?FGEHGGHHFHF3FGGFG???CCFDGHDFFGHHFHEHG???CDFHG?FF1?DF>1F1>FF<<F<D.CAGG=00=<0=GHHD0=C<<CCGGCGCG#;;CCFGG;9;CCFGGBFFFGFFGG0CC
@M05620:37:000000000-D9766:1:1102:6882:11915 1:N:0:85
GAGGCTGCTTTGGAAGAAACTGATAGACCAGGGAAACAATATCGGNAGGACACGGATATGAACTTTAGTCAGTTTAGCGAATCTGGTATACCGGCTTATGCTTGCCAACCAAAAAAAACAGGTAAAAAAAACAACAAAAAGGATAAAAATAAACTACAAAAAAACTCAAACCAAGCTAAACACTGAACAAAAATACCCAACTCCCCCTCAACAAAAGACCGAANAAAACTGACACATTCAACCCTCAATCG
+
BABBBBFBFFFFGCGGAGGGG5B5D55B4BGGGFGHHH235DFFC#2B22B2A100AB5D5AAD555BDDF5F555DDE0F0?B433BBBEG>EEE>3BF3BG3/BBB/??//??///<?B/222@22/>/////..00.<.<11<1<0.000000/<00..:-.0::/00...9./00090.0000/0/;.9;090/9.;/0/...-..9./.../...--9#....9////9;.;9////99;9;///.
@M05620:37:000000000-D9766:1:1102:3302:12000 1:N:0:85
AGTGCCAGCTCTCAATCGCACAGGGGACCCAGGGCCTGGCCCCTCNATCCAGAAAACCTATGACCTCACCCGCTACCTGGAGCACCAACTCCGCAGCTTGGCTGGGACCTATGTGAGTATCCAGCGTAGGAATCTGGGAGTTGGGGAGGAGTGAGGAGTTGGGGAAAGACAGTCCTAACCGTGGAGGGTTCTGGTAAATGATGGGGTGAGGAGGGGCTCTTTGNCTCCCACCAGTCCCCCTGTCTGGTCTA
+
AAAABFFFBFFFGGGGGFGCEEGGFGGEGGHHGGGGGGHHGHGHG#BBFGGHFHFHHGHHHHDHHHHHHHHGGGGGHHHHHHHEHHHHGHHHGGGGGHHHGHHFFEGHGHHHHHFHHGHHHHHHHGC/BAGFHHHHHHGFCGHGGGGGGDGHHHHGHGHHGHGCEGFHHHBGGHHHHHHGDCEGGGGGEGGGFFFFGGGGGFGGEDDFFFFFFFFF@-AFFF:#;;AEFBFFFABFFFFFFFFFF;:;;BB
@M05620:37:000000000-D9766:1:1102:20586:12017 1:N:0:85
AGAGCACACGTCGAAAATCCAGTCAGTACTCCGCATCTTTTATTCNTTCTTCTGCTCAAAACAAATGAAACGCTTACCGAAGCTGAAACACCTGCGAATGACTCAACCCCAAGTATACGAGACTAATCCAACAAAATAAAAGATCAAATAAAACAAATACAACTACCTAACTGAGTCCCACTAACACACTCTATATCCAACACTATCACAAGACACATCTATCNCAACCCCACAACCCCATCCCTAAAATC
+
111>>1>BFDB111A101BF1131AAAD12ABAE00A122ADABF#AB//ADBF1111BA10/B011A111B>BC/10B/EE>@111F1B>?F0A/>/>>>121>BB0?//?/B>2B2B////BB<1BBF11//001<11@@/1?11<111??1//0<11<<11<<01><<00<<=0<<0<./////:.//<00000000:;.:/0:9;99.////;9;0000#.::....::.-----:9/-A/;-B//9
@M05620:37:000000000-D9766:1:1102:11937:12030 1:N:0:85
GCGGCTGCTTTGGAATCAACTCATAGATTCCTGCCCCAGTTCCCCNTGGCCCTGGAACCGTTTCTTGCCTGGCTTCCAGAAGCTGAAACAACTGCCCATGTCCTACAGGATGCTCCCCGTCAGGAAAGGCTCCTCGCCGCCTCCCCGGGAGTCAACGAGCTGATGAAACAATGGCAAGTAAGTCAGGCATTTCCGCTTTAGCACACTTGTGGATCCACTTGAANAATTCTCAGCATTTGTCCTTGTAACTG
+
1>1>A1>>CF3B1BF111BGDG1D3DFHB3FGHHC0F0BBFGEHH#BB//BAGHEGH1/AEGGGDF1FGHHHHH>0BGGBGGH1B1BGH>FGGCGH/BFGHHHH2BGHHFGHHH1FFG/E/<?G10B0BGGHGH0E////<CGH///>CGGG0G11..<CFH0<GBD0:/CGHBGHGGH00<GHFFHF.;FGGGGGGGG0BFGG/;FGGGGG0BFG0/;FF//#--;;EFFFFFFFEF/B/;FFFF/9BFB
@M05620:37:000000000-D9766:1:1102:7124:12116 1:N:0:85
ACCACACCTTCTACAATGAGCTGCGTGTGGCTCCCGAGGAGCACCNCGTGCTGCTGACCGAGGCCCCCCTGAACCCCAAGGCCAACCGCGAGAAGATGACGGAGGCGACCCGTCCGCTAAGTCTCCTATTAGACGCCCAGCGCCTCACTGAGCTGCCGAAACTACGCCATGTCAGCCATTCTCTCTCTTCTCACCTCTCTCGTAGCTCTATCTTATCTATCCTNAGTATCTTTACTTGTTCCGGACGTGCC
+
?AAAAAAAFFFFGGGGGGGFF1B1E0AE0AFFCGFGAEEC/FHHH#ABFFFF1AAFG0FECE/EE//EGGGFHFEGGGGEE/GCFF?@G/C</<01><?1////<//-----...--<-.00;00:<000:00;.---...---;./.0;00;C/;.-9@--///--;--/;///9/-//////::////9///-/-://:-----/;B//;/9///////:/#-;-;-///;/////////9-;----:-
@M05620:37:000000000-D9766:1:1102:26392:12164 1:N:0:85
AGTTCCAGCTCTCCATCGCACAGGGTACCCAGGGCCTGGCCCCTCNATCCAGAAACCCTATGACCTCACCCGCTACCTGGCGCACCCCCTCCGCAGCTTGGCTGGGACCTATGTGAGTATCCAGCGTCGGAATCTGGGCGTTGGGGCGGCGTGCGGCGTTGGGGCAAGCCCGTCCTAACCGTGGAGGGTTCTGGTAAATGATGGGGTGAGGAGGGGCTCTTTGNCTCCCACCAGTCCCCCTGTCTGGTCTA
+
>A>3>DFFFFFFGGGGBAA2E2BAFFBBFABG2BA2AFGHHHGHG#BBFAFHHHH3BEFHBDGHHAGGHHG0>>>EHH3B1>?>EFG/>EE/>E/EEGF??BGF//FGGHGHEGHGHGHHHHGFG@?AFFCFEHFFHF.ADCFFAGGGG?BBADC;-@BF;FF-;BEAEA.BFFFDFFBFFFF-..ADFFFFFB;99BB/BFFFE.9-E?./AA;FBFFFFF9#9;AAEFF?AFFFFFFFF.;BB/9;BBB
@M05620:37:000000000-D9766:1:1102:19675:12167 1:N:0:85
GCGGCTGCTTTGGCAGAAACTCATAGATTACTGCCACAGTTCCCCNTGGACCTGGAACCGTTTCTTGCCTGGCTTCCAGAAGCTGCCACAACTGCCAATGTCCTCCAGGATGCTCCCCTTCCTGCCCGGATCCTCGCCTCCTCCCCTGGCGTCCCCGCGCTGCTGAACCACTAACAAGTCCGTCAGGCCTTTCCGCTTTCGCACTCTTGTGTCTCCCCTTGCCNAATTCTCCGCATTGTTCCTTGTTGCTG
+
11>A>>1>CFDFB1B1A0BGFG1DG31DFDBGDFAABAFBFGHHH#/B//BBFF00B1AABBFFDD1BGHH/FBB>BGD10BBBB1B1B0B>BBFB@@B12BFGFFGH0>BG0GHHGGH0F0B<1BF///?CHHHGGC//?00FFFHC/FCG/CG.-<-<-=<GHHHHF.:C//;/CG00;;..;:;/CFG0CGEGGGGGGGGG?FFFFFF-;FF/BFFF-;;#;-;AEFEFFB-A-/;/;FFFFB/-;;B
@M05620:37:000000000-D9766:1:1102:26393:12184 1:N:0:85
AGCGCCAGCTCTCCATTGCACAGGGTGCCGAGCGCGTGGCCCCTCNATCCAGAAAGCCTAGGACCCCACCCACCACCTCGGCCACCCTCTCAGCAGTTACGCTGGGACCTATGTGAGTATCCAGCGTCGGAATCTGGGCGTTGGGGCGGCGTGCGGCGTTGGGGCAAGCCCGTCCTAACCGTGGAGGGTTCTGGTAAATGATGGGGTGAGGAGGGGCTCTTTGNCTCCCACCAGTCCCCCTGTCTGGTCTA
+
>>11>>ADAFFFGGGG3BF3B1B0FBABB0AE0AA/AAEGAHGHG#BFF/BBGHHBBGHH00BGH?BEEGG/?/??FG0?//?>FGG<?BG12B1B1B22?/?CC?GHGHHHGHGFFGHHHHHGHGCCGGGGFHHHHH.CCCGHGGCCGGG@?B@@?@-@@F????FEEFE@?FFBFFEF@FF<FEF@BFFFFF/BBFEBFFFFFFF?F?A/?B@?@@FFFF9#;9AEEFFA99FFFFFF@?FFF:FFFFB
@M05620:37:000000000-D9766:1:1102:19060:12222 1:N:0:85
GAGGCTGCTTTGGAAGAAACTCATAGATTACTGCAACAGTTCCCCNTGGACCTGGAAAAGTTTCTTGCCTGGCTTACAGAAGCTGAAACAACTGCCAATGTCCCACAGGATACTACCCTACCTGCAAGGATCCTCGCCTAGAACACTGGAGTCCACGAACAGATGAAACCAAATCAAGTCAATCAAGTCATTCAGCTTTCGCACTCTTGTGTCTCCCATTGAANACATCTCCGCCTGTTACCTTGACTCTG
+
CCCCCCFCFFFFGGGGGGGGGGHHHHHHHHHHHHHHHHHHHHHHH#BBFFGHHHHHHHHHGHHHHHHHHHHHHHHHHHHHHHHHHHHHHHHHHHHHHHHHHHH3DB?FGGF3BDGGHHG2BBBBFGGHCGBHFHHGGGEC22BDBFB?GH0B@@FHGG/</???GHHDGGE//1>FBHHHF1>>>1<1>1>=<==DGGFHDDGGFHHFHGC/:CHHFFHHGGC#;:..;;0:AE;C:900;;;FG0C0;;F
@M05620:37:000000000-D9766:1:1102:5041:12255 1:N:0:85
ACTGCACCTTCTCAATCGACCCGTGGATGCCTGCCCCGGAGCCCCNCGTCCTTCTAACCGTTGCCTCCCTGGCTCCCAGGAGCAACAACCACTGCCCCTGTCCTCCAGGCTGCTCCCCTTAAGGCCCAGCTCCTCGCCGCCTCCCCGGGAGTCACCGCGCTGCTGAAAACATGGCAAGTCCGTCAGGCCTTTCCGCTTTAGCACACTTGTGGCTCCACTTGCCNACTTCTCAGCCTTTGTCCTTGTCCCTG
+
>>>>>1BBCFCD13BBB1AAAAAA0AABBBBBFF0BAAAA/AFFG#/B/BB/DB1D21B>E>/BBB1BFGHB>B1/?0B/????0B0??EFFG1B>F??FG<EG1<BB0/BBFF1B/C0F11@F0?</?@1?G?0C/C-->>>FE?-A<CCG:<00.:-;AG;09CF00/;=F9A/B;0;;E;:;AF/EFFF/BA;;-;B9BFF-AFFB9BA--;A/;BFF/;#-;-AEFB/FF/BBFF/9;FB:;9;/B/
@M05620:37:000000000-D9766:1:1102:24505:12259 1:N:0:85
GAGGCTGCTTTGGAAGAAACTCATAGATTACTGCAACAGTTCCCCNTGGACCTGGAAAAGTTTCTTGCCTGGCTTACAGAAGCTGAAACAACTGCCAATGCCCTACAGCAAGCTACAGGTAAGCAACCGATCACAGCCGAAGCCAAGAGAATAAAAGACATGATAGTACAAAGGCGACTAATTAGCGCACTTCCACATAAACATAATTATAGATCCAAATAAANACATGTAACCATTTGGAATTGTACATA
+
AABBAAFBCFFFGCGGGGGGGGHHHGHGHHCFHHBGHHGHGHHHG#BBEFFHHHHHGFFHGHHHHHHFGHFFGHHEGFFGHHHHHFFFBGFGGGF3BFGG3B3FGG3F3B2B?3BF@3B3FHH3?3B0////?3B3//>>///@F=C00@22D2?1??0F11?1111@??11>0.----<00==0/-<:-:C0:;00;000<0000000009;;;F000:0;0#;..:.;C00:B:9;900000;:;0B00
@M05620:37:000000000-D9766:1:1102:3177:12268 1:N:0:85
GAGGCTGCTTTGGAAGAAACTCATAGATTACTGCAACAGTTCCCCNTGGACCTGGACAAGTTTCTTGCCTGGCTTACAGAAGCTGAAACAACTGCCCCTGTCCTAGAGGATGCTCAACGAAAGGCCCCGATCATAGCCTAAGCCACGAAAAGACCCGAGCAAATAAACCCAAGTCAAGTACGTACGGCCTTTCCACCTTCGCACACTTGTGGATCCAATTACCNCCATCTCCGCCTTTTGCATTGTACATG
+
A3ABBBFBFFFBGB5FGGGGGGHHHGFGHHHHHHGHFHCHHFDGG#BBEGGGHHGH231GGHHHHHHGFGHGHHHEF5FGHHGHHBBGGFHHHHHHHGH13BBFH4@3BB332BB4B2?/?EFF/??>/></?BGBFG3BFG2BGH///?/0?0??/>/>-0>>1<1><AF.C0==<0<==./<<-::@.CG0;;CGC0/.;.A:CFB;00.;0;=CF;F00;#;=.;;;9:...;.;:9;;BF/9;;B:;
@M05620:37:000000000-D9766:1:1102:12927:12307 1:N:0:85
ATGCCAGCTCTCAATCGCACAGGGGACCCAGGGCCTGGCCCCTCCNTCCAGAAAACCTATGACCTCACCCGCTACCTGGAGCACCAACTCCGCAGCTTGGCTGGGACCTATGTGAGTATCCAGCGTAGGAATCTGGGAGTTGGGGAGGCGTGAGGAGTTGGGGACAGACCGTCCTAACCGTGGAGGGTTCTGGTCAATGATGGGGTGAGGAGGGGCTCTTTGGNTCCCACCCGTCCCCCTGTCTGGTCTAT
+
>A>AAFFAFF@DF5BFFCFEEFBCEEFFEBFCAEEFFH2FBFGEE#BBFAFBAEGGEFABE5DB5G3BBGGGEEEHBBB?BB?FHG1EBHGGGEFGFGHFHHFGGGFGHGGHHH3GGHHFH32@B??>DFFGHGHHH0/??<GCC.->.<CC.<C0:C/CFCA.-:C:;.;;ACDFGGGG::B.CDG;;.FFFF/BFFF/FFFFDDBFFFB.:BFFAEFFFFE#.;;A9;..;;;AFFFFFFFFBFFFFF;
@M05620:37:000000000-D9766:1:1102:13921:12329 1:N:0:85
AGTTCCAGCTCTCCATCGCACAGGGGACCCAGGGCCTGGCCCCTCNATCCAGAAAACCTATGACCTCACCCGCTACCTGGAGCACCCACTCCGCAGCTTGGCTGGGACCTATGTGAGTATCCAGCGTCGGAATCTGGGAGTTGGGGAGGCGTGCGGAGTTGGGGAAAGACCGTCCTAACCGTGGAGGGTTCTGGTAAATGATGGGGTGAGGAGGGGCTCTTTGNCTCCCACCAGTCCCCCTGTCTGGTCTA
+
>A>3>BFFFFFFGBGFGFEAF?GCG22AAAFFAAEAAFHHFHEDF#BAFFFHFHHBEEHG5FFHHBFGHHH0E>>EHB3GBFGFGHA?EGH??ECFEG3BEGHGGGHHGHHHHHHHHHHHHHHHHGE/AGGGGHHHHH0FEHHHGG.AF.ADG.AD-AEGGGGG.CFG/C/AEGGGGGGFFFFFDFFFAFFFFFFFFFFFFFFF?DFFFFFFFFFFFFFFFFF#;;EFFFFFFFFFFFFFFFFFFFFFFFF
@M05620:37:000000000-D9766:1:1102:13391:12397 1:N:0:85
GAGGCTGCTTTGGAAGAAACTCATAGATTACTGCAACAGTTCCCCNTGGACCTGGAAAAGTTTCTTGCCTGGCTTACAGAAGCTGAAACAACTGCCAATGTCCTACAGGATGCTACCCGTAAGGAAACGCTCCTAGAAGACTCCAAGGGAGTAAAAGAGCTGATGAAACAATGGCAAGCAAGTCAGGCATTTCCGCTTTAGCACACTTGTGGATCCAATTGAANAATTCTCAGCATTTGTACTTGTAACTG
+
AAAAAACAFFDFFGGG1AFA11B3BGDFFAGHAFH11AFFDH2BG#ABE/FF0AG0FGHHE22GFAFFHHHEAAAFHHDAAAGECBG@GBF>1F10@BFGD222BEG@>>F1BBG1B0?//?GHHFF0?E/EE1GDGFHGGDB<<CBFC??ECGFF1/0<@1DGB1FBHHGHHHF<G..00<FF1F00<GGH=G<A<<C=<DDG/;GHEG:.:0;GCC0CGGC#;.;CC0FFBFBFFGFFFFGF0;;C99C
@M05620:37:000000000-D9766:1:1102:15054:12409 1:N:0:85
GAGGCTGCTTTGGAAGAAACTCATAGATTACTGCAACAGTTCCCCNTGGACCTGGAAAAGTTTCTTGCCTGGCTTACAGAAGCTGAAACAACTGCCAATGTCCTACAGGATGCTACCCGGAAGGAAAGGCTCCTAGAAGAATCCCAGGGAGTAAAAGAGCTGATGAAACAATGGCAAGTAAGTCAGGCATTTCCGCTTTAGCACTCTTGTGGATCCAATTGAANAATTCTCAGCATTTGTACTTGTAAATG
+
B@BBBBFAFFFFGGGGGGGGGGHHHHHGGHHHHHHHGHHHHHHGH#ABFFGFHFGF3FFHHHHHHHHHHHGGHHHGHGGHHHHHHHHHHHGHHHHHHHHH44B4B3BCGEGFHG4FFH1//>?F0BF0BGHHGHF4?B322B??2B2?E//?2FFH2<2@2F?1?GHH1<G1?FBFFFGD11><G1><C1<FBDEDDAGEHHHHFHGCGGHD000;:CBGF0G#9;..;BFFFF0BCFFFB0=B;FBF0;9
@M05620:37:000000000-D9766:1:1102:10702:12422 1:N:0:85
AGATCCAGCTCTCCATTGCACAGGGTCCCTAGTGCATGGCCCCTCNATCCAGAAATCCTAGGACCGCACCCCCAACCTCGGACACCCCCTCAGCAGATCGGCTCCCACCTCTGTGAGTGGCGGGCGCCGCAATCTGGGCGGTGGGGCGGCGTGCGGCGTTGGGGCCAGCCCGTCCTACCCCTGGCGGGTTCTGGAAAATGATGGGGTGAGACGGGACTCTTTGNCTCCCACCAGCCCCCCTGTCTGCTCTA
+
>>11>BBFFFFFGGGB3BB3B1B1FB0B01BB1DD32DFG0GGHG#/BF/BB1BC1DBGHBB1FG/AAEGG/>/BBFH>B//>>FFG/>EF01B1F0B1??/F///BB?00BBFG2FG1/?//<>C-CC---;CGBCGC---;A-AC@@@-9;B@@@-;@@F@?F-AEFA9@@FFF//;A-;EE-@-@@FFFFF/;;9FFFFFFFFF@FF//;;@-;;FFFFF#;;A-;9FF-F-;--;@@FFFFF/99BB
@M05620:37:000000000-D9766:1:1102:9419:12524 1:N:0:85
GAGGCTGCTTTGGAAGAAACTCATAGATTACTGCAACAGTTCCCCNTGGACCTGGAGAAGTTTCTTGCCTGGCTTACAGAAGCTGAAACAACTGCCAATGTCCTACAGGATGCTACCCGTAAGGAAAGGCTCCTAGAAGACTCCAAGGGAGTAAAAGAGCTGATGAAACAATGGCAAGTAAGTCAGGCATTTCCGCTTTAGCACTCTTGTGGATCCAATTGAANAATTCTCAGCATTTGTACTTGTAACTG
+
A?AB>AFAFFFDGBBFGGGGGGHHHFGDFHFFFB4FFHGHHDDFG#BAAFFFHHGH231BFGHFHGHBBFGBFGHBBABFHHBFGB3GBBBBGHHGHHHHHBFGHHH3BFEFEFFFBFE/>AGGFHH0B?3B/BDFGHHH?32BBFGA<??EFBHFDF@FGHHHF2DD?FEFDHFFF?1?FG>1<><FG>FF11.=<<C<0<=G0<=DG<CAF0<CCGCGHGH#;=:;;;;9;CFFFGG;CFFF;=;F9CF
@M05620:37:000000000-D9766:1:1102:27633:12529 1:N:0:85
GAGGCTGCTTTGGAAGAAACTCATAGACTACGGCAAAAGTTCCCCNTGGGCCCGGAAAAGATTCTTGCCCCGCATACCGAAGCTGAACCGCCGGACTACCCGTCCTTAATCAAACGGACCTACAACACGCAGACTCACCAAAAGACCCCACGATACAAACCCAATGGACCGAGGTTCAGGCCCTTCAGCATTCGCACTCATGTGGATCCACTAGCCCAATTATNCGCCTTTGTAATTGTCAATGAAAAACC
+
ABBBBBFBFFFFGGGGGGFGGCG5FH5A5AB2BEE?FE3B5DD3B#2B22BB0000AA2B135555BBB310>/1>B?EFGEEH@BB3?//>/////0000?//</22122??@@<///>0101><...<>-<<<GC<.0..<<.::::.::;..9009;.;9C9//009A---:;;9;/;EDEFEFFB/;:;;.9@BF/9/;;///BF;/9/;9//..;F;9#;..:A;F9FBFBF/9/;;9F/;//.;;
@M05620:37:000000000-D9766:1:1102:9407:12539 1:N:0:85
GAGGCTGCTTTGGAAGAAACTCATAGATTACTGCAACAGTTCCCCNTGGACCTGGAGAAGTTTCTTGCCTGGCTTACAGAAGCTGAAACAACTGCCAATGTCCTACAGGATGCTACCCGTAAGGAAAGGCTCCTAGAAGACTCCAAGGGAGTAAAAGAGCTGATGAAACAATGGCAAGTAAGTCAGGCATTTCCGCTTTAGCACTCTTGTGGATCCAATTGAANAATTCTCAGCATTTGTACTTGTAACTG
+
AABBCBFBFFFFGGGGCBGGGGFHGHHHGFHHHHFFGHHHHHGHH#ABA2FHHHHG2BBBFGHHHHGHHHHGHHHCGHHHHHHHHBFGGCGHGHHHBEGHHHHHEHHHHHHHHH4GHHEGFDFHD??GHFHHGH3F3333BGHH222FFGFG2F2>GFHHHH@GHFGFHBCGFGHHHGHE1GHHFHHG.FHHHHGGGGGBHHHHHHHHHHHGBGHHC0CHB0:#.:=CEGGGGG0FGGBF0FFGGGB0CFB
@M05620:37:000000000-D9766:1:1102:8406:12548 1:N:0:85
AGTGCCAGCTCTCAATCGCACAGGGGACCCAGGGCCTGGCCCCTCNATCCAGAAAACCTATGACCTCACCCGCTACCTGGAGCACCAACTCCGCAGCTTGGCTGGGACCTATGTGAGTATCCAGCGTAGGCATCTGGGAGTTGGGGAGGAGTGAGGAGTTGGGGAAAGACAGTCCTAACCGTGGAGGGTTCTGGTAAATGATGGGGTGAGGAGGGGCTCTTTGNCTCCCACCAGTCCCCCTGTCTGGTCTA
+
AAAABFFFAFFFGGGGGGGGGAHHGGGEGG2AF2EECFHHHHGHG#1BBF1FF3FGGGG3GHHHHHHBGGGEGG/FHGHHHHHHHHHHGHHHGGGGGHHH/?GEEEFGFH1B1B2B?GFHHHHEHGC//C1@FGF110??EGGF@@FCDGGGCGHHF.<<=/-:C.CCFB::GHCGC0/C-EE-.C?9EGGFGB;B0;900;;0AAD=.AF/..;9-@FFFB/#.;9;..9D;A9B/9:D9.//99F///;
@M05620:37:000000000-D9766:1:1102:8625:12681 1:N:0:85
GAGGCTGCTTTGGAAGAAACTCATAGATTCCTGCACCAGTTCCCCNTGGACCTGGAAACGTTTCTTGCCTGGCTTACAGAAGCTGAAACAACTGCCAATGTCCTACAGGATGCTACCCGTAAGGAAAGGCTCCTCGAAGACTCCAAGGGAGTAAAAGAGCTGATGAAACAATGGCAAGTAAGTCAGGCATTTCCGCTTTAGCACTCTTGTGGATCCAATTGAANAATTCTCAGCATTTGTACTTGTAACTG
+
A?AAA1BAFF3D1FG1BGGGBFBEG3FG33DFGFF1FFFGGHHHH#AB//BBAFAFGG0BBG0FGHBFGHHHHHF1FFHHHHHBF1GHHHGHHGHHCEGHHHHHGHGHFAGHHHHHHH?E?/BC>00B<EGGFG0?/0//BGGE11B/</BF0@2@F/@CDGFDGGH1GHEHF1BGGGGG<FGHHHHH.>DGGHEEGGGGHHHHHFGHFGFFBGHGGCGHH00#;.;EGGFGGFGGGG0C0BFFGFFFGGF
@M05620:37:000000000-D9766:1:1102:14498:12691 1:N:0:85
GAGGCTGCTTTGGAAGAAACTCATAGATTACTGCAACAGTTCCCCNTGGACCTGGAAAAGTTTCTTGCCTGGCTTACAGAAGCTGAAACAACTGCCAATGTCCTACAGGATGCTACCCGTAAGGAAAGGCTCCTAGAAGACTCCAAGGGAGTAAAAGAGCTGATGAAACAATGGCAAGTAAGTCAGGCATTTCCGCTTTAGAACACTTGTGGATCCAATTGAANAATTCTCAGCATTTGTACTTGTAACTG
+
A3AB>AFABDD@G4BBGGBFGGHHHFHDFHFEGB4FCGBFGADBF#BBAFBBGHFG332ABGHDGHHBBBABBFHBBABFGHBFG33FBBBBGHHBFHHHFBBFFGB@3BB@2GBB?B??>EGBECG???BB?FBBBGGH3322BBF??/??@DFF@<2@FBGGBHH??<C?FGF?C?<1<=<1>10>.>1><1>>AEE=00<</<GGHF0;C00;:C;;::;#;:.=AFG9;CF9CFG;BCCF;;;;0;;
@M05620:37:000000000-D9766:1:1102:7967:12695 1:N:0:85
GAGGCTGCTTTGGAAGAAACTCATAGATTACTGCAACAGTTCCCCNTGGACCTGGAAAAGTTTCTTGCCTGGCTTACAGAAGCTGAAACAACTGCCAATGTCCTACAGGATGCTACCCGTAAGGAAAGGCTCCTAGAAGACTCCAAGGGAGTAAAAGAGCTGATGAAACAATGGCAAGTAAGTCAGGCATTTCCGCTTTAGCACTCTTGTGGATCCAATTGAANAATTCTCAGCATTTGTACTTGTAACTG
+
BBCCDCFCFFFFGGGGGGGGGGHHHHHHHHHHHHHHHHHHHHHHH#BBFFGHHHHHHHHHGGHHHHGHHHHHHHHHHHHHHGHHHHHHHHHHHHHHHHHHHHHHGHHHHHHHHHHHHHGGGGHHHF?FGGHHGHBG333BGHHH22?FFGGGFGDHHCHHHHFGHHHHHHEHHFHHHGHHHHHHHHHH.GHHGFEEDEGGHGHHGHHHHFGGHHHHH0GHHH;#::CEGGGGGGGGGGFG0FGGFFFGGGF
@M05620:37:000000000-D9766:1:1102:13442:12751 1:N:0:85
GAGGCTGCTTTGGAAGAAACTCATAGATTACTGCAACAGTTCCCCNTGGACCTGGAAAAGTTTCTTGCCTGGCTTACAGAAGCTGAAACAACTGCCAATGTCCTACAGGATGCTACCCGTAAGGAAAGGCTCCTAGAAGACTCCAAGGGAGTAAAAGAGCTGATGAAACAATGGCAAGTAAGTCAGGCATTTCCGCTTTAGCACTCTTGTGGATCCAATTGAANAATTCTCAGCATTTGTACTTGTAACTG
+
A@AAAAFAFFDFBBGGGFGGAGDHFHHHHFHHHHHHFFHFHHHGH#ABFFGGHFGG1FCGGEHH2GAGHHHHHHGGHFGDGHHGCBGHHBGHHCGHHFHHHHHGHFHF0>GF0BFDGFE>>AGHDF0FG<GHFFGHFGDHBH1BFGF/CCEFHHHHEEHCGHFFGHFEHHGFHHGHHC<F1GGG1=C0FG1G>F.<CECDGHDD<<DGGDG.CCGHHFHHHHF#;.:CFGFGGGFFFBBFBFGFCCFBFGF
@M05620:37:000000000-D9766:1:1102:13792:12881 1:N:0:85
AGTGCCAGCTCTCAATCGCACAGGGGACCCAGGGCCTGGCCCCTCNATCCAGAAAACCTATGACCTCACCCGCTACCTGGAGCACCAACTCCGCAGCTTGGCTGGGACCTATGTGAGTATCCAGCGTAGGAATCTGGGAGTTGGGGAGGAGTGAGGAGTTGGGGAAAGACAGTCCTAACCGTGGAGGGTTCTGGTAAATGATGGGGTGAGGAGGGGCTCTTTGNCTCCCACCAGTCCCCCTGTCTGGTCTA
+
ABABAFFFCFFFGAGGGGGCGGHHGGEFGGHHGGGGGGHHHHGHG#ABFGGHHHHHHGHHHHHHHHHHHHHGGEFGHHHHGHHHHH1FEHHHGGGGGHGHGHHGGGHHGHHHHHHHHHHHHHHHHGG/BFGHHHHHHHGGGHHHGGCDGDGHHDGHFGHHHHGGEGGHFHHHHHHHHHHGGGGGGGGGGGGGGGGGGGGGGGGGGFFFFFFFFFFFFFFFFFF#;;EEFFFFFFFFFFFFFFFFFFFFFFF
@M05620:37:000000000-D9766:1:1102:26364:12883 1:N:0:85
GAGGCTGCTTTGGAAGCAACTCATAGATTCCTGCACCAGTTCCCCNTGGCCCTGGAAAAGTTTCTTGCCTGGCTTACAGAAGCTCCCCCCACTGCCCTGGTCCTACAGGATGCTACCGGTGTTGAAGAGCTCATCGAATACTCCCAAGGAGTCCACGCGCTGCTGAACCACTATCAAGTCAGTCAGGACTTAACACTTTCGAACTCTTGTACCTCCAATTGACNACTTCTCCGCATCGGACCTTGTTACTG
+
>>1>AAFAFFFFFGGFCEGGB1BGDDFGB3DGHH01B0FADFHHH#BBB/FBFGFHH1ABGHGHDGGHHHHHHHFAGHHBGGHB1B>?>>>BBCHH/1>>@B@GG1@B0B1FGG2BF///////>2B1B0BF1B11001?1@FHH00//</?01?FAA/-<CCF1D0FCC.<CGFFHBG0000<0;/;.:0:0;0:0<00;:9C;;CFG0009;0.//0;C0;#...;AF0099@A;9--;9-9////;/9
@M05620:37:000000000-D9766:1:1102:16268:12902 1:N:0:85
GAGGCTGCTTTGGAAGAAACTCATAGATTACTGCAACAGTTCCCCNTGGACCTGGAACAGTTTCTTGCCTGGCTTCCAGAAGCTGAAACAACTTCCCATGTCCTTCAGGCTGCTCCCCTTCCTGCCTGGCTCCTCGCCACCTCCACAGGCGTCCCCGCGCTGATGAACCCCTTTCAAGTCCGTCAGGCCTTTCCGCTTTCGCACTCTTGTGTCTCCCCTTGCCNACTTCTCCGCCTTGTTCCTTGTAACTG
+
11>AAACAFFFFGCFGA1BGFGBGFGHHG1BEFG1BBAFDGGHHH#AB/AAAFCCFG10BDFDGFHHGHHHHHGF0FGHDFGGEH11FFBGH@1DFBB10BEHG2BBGG>EGEE1FFG00001BFF11?0BFEGFG?//?000F0010//>C@////><<-@.<FGGFC..<.0<=0DG0D.GGF?C:.;GH0;.C.CE09EGGGGFF099;9B09B.CF/C/#;:;9EFB/9-;;9/;//;FFFB/;;F/
@M05620:37:000000000-D9766:1:1102:27020:12927 1:N:0:85
ACTGCCACTTCTCCATCGAACAGGGTATCCCTGCCCCGGCCCCCCNAGCCCGAATAACCGTGACCTCCCTGGCTACCAGGAGCACCCACTACGCACCTTGTCCTGGAGGTTGCTCACCTTCCAGCCTGGTTCCTCGCCTCCTCCGCTGGCGTCACCGCGCTGGTGAACCCCTTTCAAGTCGGGCAGGGCTTTCCGCTTTCGCACACTTGTGACTCCCCTTGCGNCCTTCTCCGGTTCGTTCCTTGTGTCTG
+
>1>>>1BB@DBD11BB11AAF0A0A001131A10F000A//AEAE#BB/AB////>DF1>BF/BFB@>F>1?B0BBF1@?/>?>>?/??0BB?//><0BF<F1F10BB<?0?0F11<F1GHH1FF/?0?1111<1C<-..>><<...<@.@E-..0.;-@@A99/CF0.C..:0;9;00;.9--;-@9-A-B//----;/--:9-:B//9;/////A9BA-/-#----;/;B--;:--:/9BBB99:-;9/
@M05620:37:000000000-D9766:1:1102:17566:13135 1:N:0:85
GAGGCTGCTTTGGAAGAAACTCATAGATTACTGCAACAGTTCCCCNTGGACCTGGAAAAGTTTCTTGCCTGGCTTACAGAAGCTGAAACAACTGCCAATGTCCTACAGGATGCTACCCGTAAGGAAAGGCTCCTAGAAGACTCCAAGGGAGTAAAAGAGCTGATGAAACAATGGCAAGTAAGTCAGGCATTTCCGCTTTAGCACTCTTGTGGATCCAATTGAANAATTCTCAGCATTTGTACTTGTAACTG
+
BBCCCCFBFFFFGGGGGGGGGGHHHHHHHHHHHHHHHHHHHHHHH#BBEFGHHHHHHHHHFHHHHHHHHHHHHHHHHHHHHHHHHHHHHHHHHHHHHHHHHHHHHHHHHHHHHHHHHGGGGGHHHHHHHHHHGHHHHFGHHHHHHFFGGFCFHHHHHGHHHHHHHHHHHHAGHHGHHGGFBGHHHHHHGHHHGHDGFGGGGGHHHHHHHHHGHHHHHFHHHGG#;:CEGGGGBFGGGGGGFGGGGGGGFG9
@M05620:37:000000000-D9766:1:1102:12516:13195 1:N:0:85
GAGGCTGCTTTGGAAGAAACTCATAGATTACTGCAACAGTTCCCCNTGGACCTGGAAAAGTTTCTTGCCTGGCTTACAGAAGCTGAAACAACTGCCAATGTCCTACAGGATGCTACCTGTAAGGAAATGCTCCTAGAAGATTCCAAGGCAGTAAAAGAGCTGATGAAACAATGGCAAGGAAGTCAGGCATTTTCCCTTTAGCACACTTGTGGACCCAATTGAANAATTCTCAGCATTTGTACTTGTAACTG
+
CCCDDDFCFFFFGGGGGGGGGGHHHHHFAGGFEHHH4CGFAD532#B2FF2BFGHGHIHGAG555ADBBA3FGECCF5B53FH3FGF@FE1B333F@3GHF44DFGHB313323B323@DBGF3B333D??F3B?433?3334FHH3//0??FGHG3FCCG22222@GDHH22@22@//?F0FFD100F?11111<111>1>=G000=G0<<<0/.<./0<0:#;...:C0:0CGCGHH0;;CF;;CFFFG
@M05620:37:000000000-D9766:1:1102:17281:13219 1:N:0:85
GAGGCTGCTTTGGAAGAAACTCATAGATTACTGCAACAGTTCCCCNTGGACCTGGAAAAGTTTCTTGCCTGGCTTACAGAAGCTGAAACAACTGCCAATGTCCTCCAGGCTGAACCACTGGCTGCCAGAATCCTCGAAGCGACCAAAAGAGTCCACGAACTAATGAAAACCAAGCAAGTCAGTCAGGCCTTACCACTTTCGCACTCTTGAGTCAACAATTGCCNACATCTCAGCCTTTTACCTTGAACCTG
+
CCBCCCFCFFFFGGGGGFGGGGHHGHHHHGHHHHHGFHHHHHGHH#BBFGGHHHHHHGHHHHHHHHHHHHHHHHHGHHHHHHHHHGHHHHHHHHHHHHHHHHHHHBFGHHHHC3B?FGGC2??FFFFH0BGHFHGGEEF?//>>B///@?GGGHHGG@/>?1??FGHHGHG..>FGGHGHDGHHHHHHGFH0<<0<CCGFDDGGCHHHG0<0;0;;FFGGFFF#;;.;;C;0;C/;;000;;CFF0B0;B:
@M05620:37:000000000-D9766:1:1102:5022:13325 1:N:0:85
GAGGCTGCTTTGGCAGAAACTCATATATTACTGCCACAGTTCCCCNTGGACCTGGAACCGGTTCTTGCCTGGCTTCCAGAAGCTGCCACAACTGACAATAGCCTCCCGGTTGCTCCCCTTCCGGCCACCGTCCTCGCATCCTCCCATGCCGTCCCAGCGCTGGTGCCACCCTTTCACGTCAATCCAGGCTTTCCGATTTCGCACTCTTTTGACTCCCATTTCCNCATTCACCGGCTCGGTCCTTGTGACTG
+
>3>3>44>FFF@EGGCCBF4F445566DBAFGAF44AGHGFHFHH#AB22BECAG2A31A0AABB5DFGHH1BB1?BF5B33B@@3FBB1B1333B333333BBB11?/>/>FHHHFGF003/>E?//0/0??CH/>/?A01?FF0??11<<-C<1>C<AFG-<<GH0C<..:0;;CC.;..<0G09/9.9;BFE.9A.;9A;BBBFG;CC.;/B/A.;99B/#:.;.9/;B.--9.-9AD-;BFB///;/
@M05620:37:000000000-D9766:1:1102:16759:13332 1:N:0:85
GAGGCTGCTTTGGAAGAAACTCATAGATTACTGCAACAGTTCCCCNTGGACCTGGAAAAGTTTCTTGCCTGGCTTACAGAAGCTGAAACAACTGCCAATCTTCCACAGGCTGATCCCCTAGGTAACCGGCTCATAACATCCTAAACGAGCAAAACAGCGCAGCAAAAAACCTGACGAGACAGACAGACCTTTCCGCTTTAGCACACTTGTATCTAACCTTACANACTTCTCAGATTTTTTCCTTGACACTG
+
BAABBBFBFFFFGGGGGGGGG4BDEGGFFHHHHHHHHHHHHHGHH#ABFFGHHFFGFGFHGFHHHHFHHHHGHHHHHHHHHHHHHGGHHHHHHHHHHHH3B4B4B3BBG1BFBFGHHFF/23B4BB3>>>>EFGH4BBBBBFGG???/?>/2@@0?FGCG/>/00<>>A<CG./<.<<.</</.;;;.;<:<CCEGGG?0;0FG/;CGGB000;;B09BF0;;#:=CEGGF09//;BB;-;9FFF/F/9;9
@M05620:37:000000000-D9766:1:1102:14884:13467 1:N:0:85
GAGGCTGCTTTGGAAGAAACTCATAGATTACTGCAACAGTTCCCCNTGGACCTGGAAAAGTTTCTTGCCCCGCTTACCGAAGCTGAAATACCTGCCAATGATTCTACACTTAACCAAAGGCTCCTAGAATACTCGAACGGAGTAAAACATCTCATGAAACAATGGCAATTAAGTCATCGACTTCCTCTTTAGCACTCTTATGAATCCACTTGAACAATTCTTANCATTTGCACTCCTAAATAAAAAGCACG
+
BBBBBBFBFFFFGGGGGGGGG4BAGFG6BFF5DGHHFGFGEDFAF#ABAFFHFE2BAB2FEADDAE5BB31AAA11@B??EE/F33@F@B3BBFH13BGHGG4B4BB4B3BBB333//3B?3B???43B4?B43/??0>/?C?@FGH2/22@2>2@2?D10G1<?F0<1?1=G111111<-.>1100==0<00=00/=000===00<</00:;:00/<;=;0=#:9.;900;=0//;000;0;0;;9;//;
@M05620:37:000000000-D9766:1:1102:16699:13559 1:N:0:85
GAGGCTGCTTTGGAAGAAACTCATAGATTACTGCAACAGTTCCCCNTGGACCTGGAAAAGTTTCTTGCCTGGCTTACAGAAGCTGAAACAACTGCCAATCTTCCACAGGCTGATCCCCTAGGTAACTGGCTCATAACATCCTAATCGAGCAAAACAGCGCAGCAAAAAACCTCACGAGACTGACAGATCTTTCCGCTTTCGCACTCTTGTATCTAACCTTACANACTTCTCCGACTTTTTCCTTGACTCTG
+
AAAABAFBFFFFGFGFACGGGGFHFGHHHDHHHHH4FGHHHHHHH#BBFCFHHHHHHHHHHHHHHHHHHHHHHHHHHHHHHHHHHHHHH3BGHHHHHHH3B4B4B3BB?1BBBFGHHG2/23B4BB4?B?FGFFG4BB4B?GDE4B?0?//2?BBFGHCF/><00???@<CG01>.<>.<0<//<<<=<==DGFDDGG.0;ADGCHFGGF0;;;;;B9BF0;C#9;CEGGF0A--;9BB/BFFFF/B9:B9
@M05620:37:000000000-D9766:1:1102:10958:13647 1:N:0:85
GAGGCTGCTTTGGAAGAAACTCATAGATTACTGCAACAGTTCCCCNTGGACCTGGAAAAGTTTCTTGCCTGGCTTACAGAAGCTGAAACAACTGCCAATGTCCTACAGGATGCTACCCGTAAGGAAAGGCTCCTAGAAGACTCCAAGGGAGTAAAAGAGCTGATGAAACAATGGCAAGTAAGTCAGGCATTTCCGCTTTAGCACTCTTGTGGATCCAATTGAANAATTCTCAGCATTTGTACTTGTAACTG
+
CCBCCCFCFFFFGGGGGGGGGGHHHHHHHHHGHHHHHHHHHHHHH#BBFFGHHHHHHHHHHHHHHHGHHHHHHHHHHFFHHHHHHHFHHHHHHHHHHFHHGBGHHHF3BBF3GDEBFCE1>EGGFFG0??GAFGE4FFFFH3GB2FFFFEA<2FDHFGBGGHFFHHGHHHG1FHHEB??FGF1GDFBHEH1<FF.<CAED0DGFCGGBD=GDFCGFCGHHHHH#;;:CFGGFFFGGGGG;CFFG;;CFFFG
@M05620:37:000000000-D9766:1:1102:24439:13698 1:N:0:85
AGTGCCAGCTCTCAATCGCACAGGGGACCCAGGGCCTGGCCCCTCNATCCAGAAAACCTATGACCTCACCCGCTACCTGGAGCACCCACTCCGCAGCTTGGCTGGGACCTATGTGAGTATCCAGCGTAGGAATCTGGGAGTTGGGGAGGAGTGAGGAGTTGGGGAAAGACAGTCCTAACCGTGGAGGGTTCTGGTAAATGATGGGGTGAGGAGGGGCTCTTTGNCTCCCACCAGTCCCCCTGTCTGGTCTA
+
1>1>>DDFAFFFF1FB1AFF?AFFA0AAE0AGFEG/BAFCBAEGE#BBFFGGHGHGHGHHFBGFHFGBGHGGE>EEHHFFBGGHHF/?EGHFFGCGEG<BEGHGE/GHCBFGFHHHHHHHHHHHHGE/BEFHGHHHHH0FFFHGGG.AC.<<G0<G<EGHHHGG:ECF/;/CGHHHHHGGGGE@AFGGGGGGGG;FFFGGGGGGFFB@FFFFFF@@@@FFFFF#;;AEEFFBEFFFFFFF@FFFFFFFFFF
@M05620:37:000000000-D9766:1:1102:11213:13701 1:N:0:85
ACCACACCTTCTACAATGTGCTGCGTGTGGCTCCCGAGGAGCACCNCGTGCTGCTGACCGAGGCCCCCCTGAACCCCAAGGCCAACCGCGAGAAGATGACCCAGGTGAGTGGCCCGCTACCTCTTCTGGTGGCCGCCTCCCTCCTTCCTGGCCTCCCGGCGCTGCGCCCTTTCTCCCTGGTTCTCTCTTCTGCCGTTTTCCGTAGGACTCTCTTCTCTGACCTNCGTCTCCTTTGGAACTCTGCAGGTTCT
+
AABBAAB>4BBDG5B4GGAFGGHHGEGAAEF2BAFE2EAEDH2FF#BAFFFFFHHGHGHEE?CEFEGGGGGF3GHEEGFHGHFGHGFGCE<@CGHEGHGHFGFEC2F1?1?CFHHGGG@AGHHHHGHHDGHFGHGGGGGHGHHGHHHHHHFGGGGGGGG-;BGADFFFFFFFFFF/BFFFFFFFFFFFFFFFFFFFFFEFFFF?.99BFFFFFFFFFFF/BFF#.;;EFEFFFFFBFFFFFFFB/FFFFFF
@M05620:37:000000000-D9766:1:1102:14122:13798 1:N:0:85
GAGGCTGCTTTGGAAGAAACTCATAGATTACTGCAACAGTTCCCCNTGGACCTGGAAAAGTTTCTTGCCTGGCTTACAGAAGCTGAAACAACTGCCAATGTCCTACAGGATGCTACCCGTAAGGAAAGGCTCCTAGAAGACTCCAAGGGAGTAAAAGAGCTGATGAAACAATGGCAAGTAAGTCAGGCATTTCCGCTTTAGCACTCTTGTGGATCCAATTGAANAATTCTCAGCATTTGTACTTGTAACTG
+
CCCCCCFCFFFFGGGGGGGGGGHHGHFHHHHHHHHHFHHHHHHHH#BBFFGHHHHHHHHHFGHHHHHHHHHHHHHHHHHHHHHHHGHHHHHHHHHHHHHHHHGHHHHHHHHHHHHHHHGGGGHHHHHHHHHHGHHHHGHHGHHGHHHGGHGGHHHHHGHHHHHHHHHHHHHHHHHHHGHHHHHHGHHHHHHHHGGGGGGHHHHHHHHHHGHGHHHHHFHHHHH#;:CEGGFGGGGGGGGGFGGGGGGGGGF
@M05620:37:000000000-D9766:1:1102:25745:13848 1:N:0:85
GAGGCTGCTTTGGAAGAAACTCACAGGCCACGGCAAAACCCGCTCNAGCGCCCAGGTATGACCCCCAACCCGTAAACCGAAGCTCAAACACCGGCTAATGCTTGACAACAACCCAACTGTAAGTAAATACCGTCATAAGATGTTAAGTTACCAAAACAACCGATCCCACAACGGCTCCAAAACACATCACGAAAATACTACATGGCTCCAAGACATAACCCAANCAGTCCCATCACTTGCAATCTGAAATT
+
AAABAAFACFFFFGGGGGGGGBG4B54F2A2AEEAEFH222AAA0#1B11AAA1113D5@553210/11BB/1/>14?>EEE/3333330??EE@//B1BF2BB0GHFHAFGA/<//0011@???1@11<1//..0=>>11111><11110=<<...<..<-;--:/0....;:--.://;..9.;0;00....9;/;/9/:9/.../://9;.///9//..9#.....:///;/9;BF/9/9;;/;;///
@M05620:37:000000000-D9766:1:1102:8306:13854 1:N:0:85
GAGGCTGCTTTGGAAGAAACTCATAGATTACTGCAACAGTTCCCCNTGGACCTGGACAAGTTTCTTGCCTGGCTTACAGAAGCTGAAACAACTGCCAATGTCCTACAGGATGCTACCCGTAAGGAAAGGCTCCTAGAAGACTCCAAGGGAGTAAAAGAGCTGATGAAACAATGGCAAGTAAGTCAGGCATTTCCGCTTTAGCACTCTTGTGGATCCAATTGAANAATTCTCAGCATTTGCACTTGTAACTG
+
A?ABAAFACFFFGFFGGGGGGGHHHGHFFHHGHFDHFHGHHFFBF#BBCFFGHHEG2A1BDGHHHHHBFFFBGHHEBBBFHHGHGBDGFBBGHHHGHHHHHFGFHHHBBFCC2BBFBBEEEGHGHHG0B??BFBFGHHHH?E22BFGGEHGGFHG2@?2@GGHFFDFFGHHFGHGBF/??@G>1=>FGGGFH11.<<<<<<<=G0<DHD=CDH0=CCC;GH;C#;;;;CFB;0CFBFGG0;99F00;CFBF
@M05620:37:000000000-D9766:1:1102:19902:13860 1:N:0:85
AGTGCCAGCTCTCAATCGCACAGGGGACCCAGGGCCTGGCCCCTCNATCCAGAAAACCTATGACCTCACCCGCTACCTGGAGCACCAACTCCGCAGCTTGGCTGGGACCTATGTGAGTATCCAGCGTAGGAATCTGGGAGTTGGGGAGGAGTGAGGAGTTGGGGAAAGACAGTCCTAACCGTGGAGGGTTCTGGTAAATGATGGGGTGAGGAGGGGCTCTTTGNCTCCCACCAGTCCCCCTGTCTGGTCTA
+
AA>AAFFFCFFFGDGGGGFGGGHHGGGGEFHHGGGGGGHHGHGHG#ABFGGFFHFHHGHHGHGHHHEGHHHGGEFGFHHHHHHHHHGHGHHGGGGGEHFH/GHGGFHHGHHHHHGHBGHHHHHHGFC/BDHHHHGHGH0FFHHH-@.>D.CHFFHF0.CHHH?FCDHHCGGHHBHHHHHGFGGGGGG?.CFGGGGGGGGGG0CF?FFFFFFFDFFFF;FFFF0#;9AEFFFFFF0FFFFFFFFFFFFFFFF
@M05620:37:000000000-D9766:1:1102:15216:13890 1:N:0:85
GAGGCTGCTTTGGAAGAAACTCATAGATTACTGCAACAGTTCCCCNTGGACCTGGAAAAGTTTCTTGCCTGGCTTACAGAAGCTGAAACAACTGCCAATGTCCTACAGGATGCTCCCCGTAGGGAAAGGCTCCTAGCAGACTCCAAGGGAGTAACAGAGCTGATGAAACACTGACAAGTAAGTCAGGCATTTCCGCTTTAGCACTCTTGTGGATCCAATTGAANAATTCTCAGCATTTGTACTTGTCACTG
+
A?ABBBFBFFFFGGGGGGGGGGHHHHGFGGHHHHHFHHHHHHHHH#BB2FFHHHGHHHGGFGFHHHHHHHHHHHFHHHHHHHHHHHHHHHHHGHHHHHHHHDH4BBGGHBGH2F3BFG//////B0?BGGHHFHH43B32BGC2B2B?D/?/@F2@F2FHDH<11<?11<0??1?1?F1==>1>FG0>.FGHHHGGGGG0=DGHHFGHFG0.0;0:00CC00:#..:;EFGBFGFGFG0B0;FGGB0;;FB
@M05620:37:000000000-D9766:1:1102:22179:14061 1:N:0:85
GAGGCTGCTTTGGAAGAAACTCATAGATTACTGCAACAGTTCCCCNTGGACCTGGAAAAGTTTCTTGCCTGGCTTACAGAAGCTGAAACAACTGCCAATGTCCTACAGGATGCTACCCGTAAGGAAAGGCTCCTAGAAGACTCCAAGGGAGTAAAAGAGCTGATGAAACAATGGCAAGTAAGTCAGGCATTTCCGCTTTAGCACTCTTGTGGATCCAATTGAANAATTCTCAGCATTTGTACTTGTAACTG
+
ABB@BBFBFFFFGGGGFFGGGFHFHHHHHHHGHHHHHHHHHHFHH#BBFFGHHHHGHHHHHHHHHGHHHHHHHFGHHHHHHGGHGHGHHHGHHHHGGHHHBGHGGGFHHHGHHHGGHFG>EEG3EECFF?BFFFHFFBHFFHHHFFH/BGG?<DGGFGGHHGFGFFHGHFHHFCGGHGHF1GFBF<GFH1FFHFDDGGGGD<GHHHHFH0CCGFHGHFHGCGH#;:C;EGGFCFGBFFGFFFGGFFB9CFB
@M05620:37:000000000-D9766:1:1102:21231:14117 1:N:0:85
GAGGCTGCTTTGGAAGAAACTCATAGATTACTGCAACAGTTCCCCNTGGACCTGGAAAAGTTTCTTGCCTGGCTTACAGAAGCTGAAACAACTGCCAATGTCCTACAGGATGCTACACGTAAGGAAAGGCTCATAGAAGACGCCAAGGGAGTAAAAGAGCTGATGAAACAATGGCAAGTAAGTAAGGCATTTCCACTTTAGCACTCTTGTGGATCCAATTGAANAATTCTCAGCATTTGTAATTGTACATG
+
C@BCCCFCFFFFGGGGGGGGGGHHHHHHHHHGHHGHFFHHHHHHH#BBFGGGHHHHGFGHGHHHHHHHHHHHHHHGHHGFHHHGHFFHGGGHHHHHHHHHHHGHHHHHHHHGFGDH32?1BGHEEC3BE/FG3FGHD33G3/<>E/F//?/CGDH>GFHH22@F1?FGHFH1F1FFGGHF1>D>F<FGCHHHHG1D=D0DGHHHHHHHHHBGG;GHHGHH00<#;..:;CFFFGBFGFGBF0FFFFG00CF
@M05620:37:000000000-D9766:1:1102:14487:14141 1:N:0:85
GAGGCTGCTTTGGAAGAAACTCATAGATTACTGCAACAGTTCCCCNTGGACCTGGATAAGTTTCTTGCCTGGCTTACAGAAGCTGAAACAACTGCCAATGTCCTACAGGATGCTACCCGTAAGGAAAGGCTCCTAGAAGACTCCAAGGGAGTAAAAGAGCTGATGACACAATGGCAAGTAAGTAAGGCATTTCCGCTTTAGAACACTTGTTGATCCAATTGAANAATTCTCAGCATTTGTACTTGTAACTG
+
AAABABFABDDDGFAFFGFFGGHHGGHDFFFBG5AE4FBGGFEFG#BBFFFFGHGHGBBBFGHGHHHGGFBBGHGBBBBGGHFGGBBGBF?BGFHBGHHHBBFFGGBB3FFGFGBGBF>?>EGBBCGBB?BFFG?B?GHHBDB2BBG???CFFFHHFA2FGBGHHD2@FCCGHGHFF/F111=1>11>0>>>11<CA<C=000</<DDBD0;;;<::00<0::#::;:CGGFBCF0=FF;B0;;CB;00;0
@M05620:37:000000000-D9766:1:1102:21443:14157 1:N:0:85
GAGGCTGCTTTGGAAGAACCTCATAGAGTACTGCAACAGTTACTCNTGGACCTGGAAAAGTTTCTTGCCTTGCTTACAGAAGCTGAAACAACTGCCAATGGCTGACGAAACAATAGCAGGAAGGAAAGGCATTTACAAGTTAGCAAGCTTGTAGAACAAATTAAACAATAATGGGCATTAATAATTGCAACTGACAAGCAAAGTACAAAAGGACGGAAGAGAANAAGTCTGAACACTTGTAACATTACTCG
+
AAAAAAFAFFFFGGGGGF1FAGHFFF1FFFGHDHHC1CBBFB22D#B/AAFFFHHHA1B01DDAFDGAGH1B1DFFFGFGHH1FGB1GBB?BFHHBGCHHBBB/B0B?/?E0?F1B1B1?/B0/0BBB0?BB1FGE2111>221BB0/<1BB12B2@@0@@F11@G@?@1?<1100?<1111?<<<11>>1<<<<1>F.>///0==0=0</./<-;.;;:.;C#:;9;AFG;;;0;9CC;;00CCFC9099
@M05620:37:000000000-D9766:1:1102:6862:14225 1:N:0:85
GAGGCTGCTTTGGAAGAAACTCATAGATTACTGCAACAGTTCCCCNTGGACCTGGAAAAGTTTCTTGCCTGGCTTACAGAAGCTGAAACAACTGCCAATGTCCTCCAGGCTACTCCCCGGGAGACCCGCCTCCTAGACTACTACCCGGGAGTACACGCGCTGAAGAAACCCTAACAAGTCCGTCAGGCCTTTCCGCTTTAGCACTCTTGAGGCAACCCTTGAANACTTCTCAGCATTTGTCCTTGCCCATG
+
AABBBAFBFFFFBGGGGGGGFGFHHHHHHGHHHHHHFGHHHHGHH#ABF2FGHHGGFHHGGHHHHHHHHHHHHHFHHHHHHHHHFHHHHFGHHHHHHFHHHHHD3BBFGFH3BB3FGG///>>/???>/>?BH0BFGF11@1@@<0/<AD//?1?1<@?-AD.0<<<GH..C///:<C:0;.;;;.;;99FG0BEE.;C;9BFG;FFGF0;;9..;..;FFB9#.;9EABBFBB/BF//;/BFFB////;B
@M05620:37:000000000-D9766:1:1102:6209:14364 1:N:0:85
GAGGCTGCTTTGGAAGAAACTCATAGATTACTGCAACAGTTCCCCNTGGACCTGGAAAAGTTTCTTGCCTGGCTTACAGAAGCTGAAACCACTGCCAATGTCCTACAGGATGCTACCCGTAAGGAAAGGCTCCTAGAAGACTCCAAGGGAGTAAAAGAGCTGATGAAACAATGGCAAGTAAGTCAGGCATTTCCGCTTTAGCACACTTGTGGATCCAATTGAANAATTCTCAGCATTTGTACTTGTAACTG
+
A?ABAAFBFFFFGCFGGGGGGGGHGDGGGHHHHGFHGEGGGGHHC#ABFFGHHHGH3ACGGHHFHHHFGFHBFGHEFFBGHHBGGB3GB1BFHHHHFGHHHBFGHHHBBFGCBBGGGGEEEFFGHHC0B?BF/BFFGFHHBF2F2BGE?GDFHDHB@F2@GHFF22>FHHHGDHGBF???1F1><><GG<<G11><<<<=0=DGC<GHG=CAF0;:C0;CGGC#=;:;.;0;;CGGGGG;FFFG;;0;0;F
@M05620:37:000000000-D9766:1:1102:13244:14368 1:N:0:85
GAGGCTGCTTTGGAAGAAACTCATAGATTACTGCAACAGTTCCCCNTGGACCTGGAAAAGTTTCTTGCCTGGCTTACAGAAGCTGAAACAACTGCCAATGTCCTACAGGATGCTACCCGTAAGGAAAGGCTCCTAGAAGACTCCAAGGGAGTAAAAGAGCTGATGAAACAATGGCAAGTAAGTCAGGCATTTCCGCTTTAGCACTCTTGTGGATCCAATTGAANAATTCTCAGCATTTGTACTTGTAACTG
+
A?AA>AFAFFDDGBBFFGFGGGHHHFGDGHGDFB4FFGBGHFDFG#BBAFFFHHGH332BFHGGHGHFBFGBFGHBBBBFGHFGHBBGBFBFGHHFHHHHGFFHHHHF?FFFHH@BBFE?EEHFGFHB0?BFFGGFGHHH?FFFBGHFCCACFGFH@F@@GHFHHGGGFGEFGHGGFF1?FF>F<>FGFF<F1<>><CED0=DH<GGHG=GGGCCGCHCGG:C#=;:CAFFBBFBFFGG0;CFG;;;FBFF
@M05620:37:000000000-D9766:1:1102:19913:14380 1:N:0:85
GAGGCTGCTTTGGAAGAAACTCATAGATTACTGCAACAGTTCCCCNTGGACCTGGAAAAGTTTCTTGCCTGGCTTACAGAAGCTGAAACACCTGCCAATGTCCTACAGGATGCTACCCGTAAGGAAAGGCTCCTAGAAGACTCCAAGGGAGTAAAAGAGCTGATGAAACAATGGCAAGTAAGTCAGGCATTTCCGCTTTAGCACTCTTGTGGATCCAATTGAANAATTCTCAGCATTTGCACTTGTAACTG
+
A1AAAAF11B@D1GGGGFAFAGEFGGH3BGEBF1GH1FGFFGH1F#A0/B/ABFFG1F0AFFEHDHF1F1AFGHHHH1FGHHHHFGHHHF0E>>E0GFHHBG@2BFF100B10BBB00?EEEHFGEF0B?1<?1BBFGHG0G11<FF?BHGGHHFF1F00<GD1>FG<GHHGHCH0F?1?=111>FG<FG1F11.<..<=<0=0<<=<<=:;G00/<C0C:;:#:;:.C9CF;;B0;BF0;9C99;;FGG0
@M05620:37:000000000-D9766:1:1102:13238:14385 1:N:0:85
GAGGCTGCTTTGGAAGAAACTCATAGATTACTGCAACAGTTCCCCNTGGACCTGGAAAAGTTTCTTGCCTGGCTTACAGAAGCTGAAACAACTGCCAATGTCCTACAGGATGCTACCCGTAAGGAAAGGCTCCTAGAAGACTCCAAGGGAGTAAAAGAGCTGATGAAACAATGGCAAGTAAGTCAGGCATTTCCGCTTTAGCACTCTTGTGGATCCAATTGAANAATTCTCAGCATTTGTACTTGTAACTG
+
AA?BBAFBFFFFGGGGAFGGGGHHFGHHHHHHHHFFGFHHHHHHH#BBEFFHHHGHHGFGFHHHHHGHHHHHHHHFHHHHHHHHHHHHHHHHHHHHFHHHHHHHHHHHHHHHHHBHHHFG/EGHG3GHHHHHGHFH3??3GHHHGCDFGEGGCF>>GFHHHHFHHHHFHHCHHGHHHGHBFHHHHHHH.GHHHHGGGGGEHHHHHHHHHHH?:FHHHCHHHFG#;.;CEGGGGGGGGGBF0CFGGGGFFFF
@M05620:37:000000000-D9766:1:1102:19938:14398 1:N:0:85
GAGGCTGCTTTGGCAGAAACTCATAGATTACTGCCACAGTTCCCCNTGGACCTGGAAACGTTTCTTGCCTGGCTTCCAGAAGCTGCCACAACTGCCAATGTCCTACAGGCTGCTCCCCTACCTGCCTAGATCCTCGCCACCTCCTCAGGCGTCCCCGCGCTGCTGAACCCCTAACAAGTCCGTCAGGCCTTTCCGCTTTCGCACTCTTGAGTCTCACATTGCCNACTTCTCCGACTTTTTCCTTGCAACTG
+
111AAAC>FFFD11B1AABGFGBGHBFGHFFGFG0BBAFBGGHHH#AA//BFGF00B10BBFGGFH1BGHG/FGG0FG110BBFB101BBFEC>FG11@FGHHB2BBEFGHHEB1FFGH/0>>BGH11B<BF1FGGG?/?00<?001<0@<EC@CA@C?C-<<11FGH..<E.//<DGHHG?GFCGC/:CGH0;9CEGGG.ACA@FCBF00;;;;0;0;F0B0#-9;EFFEFF@@@A/B//;BFF///;BF
@M05620:37:000000000-D9766:1:1102:19918:14405 1:N:0:85
GAGGCTGCTTTGGAAGAAACTCATAGATTACTGCAACAGTTCCCCNTGGACCTGGAAAAGTTTCTTGCCTGGCTTACAGAAGCTGAAACAACTGCCAATGTCCTCCAGGCTGCAACCCTAGGTGCCCAGATCATCGCAACCGACGAAAACATCCCAGCACAGAAGAACAACTAAGAAGTCCATCAGGCCTTTACGCTTTCGCACTCTTGAACCTAACATTGCCNACTTCTCCGACTTTTAACTTGCAACTG
+
BBBBBBFBFFFFGGGGGGGGGGHHHHHHHHHHHHHHHHHHHHHHH#BBFEGHHHHHGHFHGHHHHHHHHHHHHHHHHHHHHHHHHHHHHHHHHHHHHHHHHBHH3BFGFGHHG3BBFFH223BBFGB3??BGGHHGGE/>0/>B>////@/???FGHH0?0?>1>>FGHHHH111>===GG0==DGC/<<GFGG.CEGFHDGGGCGFGG000.;/;BFGGGG9#;;.;EGFFGGFFF9//;;FFF/FBFFF
@M05620:37:000000000-D9766:1:1102:19463:14429 1:N:0:85
GAGGCTGCTTTGGAAGAAACTCATAGATTACTGCAACAGTTCCCCNTGGACCTGGAAAAGTTTCTTGCCTGGCTTACAGAAGCTGAAACAACTGCCAATGTCCTACAGGATGCTACCCGTAAGGAAAGGCTCCTAGAAGACTCCAAGGGAGTAAAAGAACTGATGAAACAATGGCAAGTAAGTAAGGCATTTACGCTTTAGCACTCTTGTGGATCAAATTGAANAATTCTCAGCATTTGTACTTGTAACTG
+
AABBAAFBFFDFGFBCGGFFGGHHHGHDGHGFGF4GEGFGHGFHH#BBFFBBGHGHB32BFHHGHHHFBFGBBFHBBBFGHHGHHEEH@BBBGHHBBFGH4BBBFF@FB?GHH3BFBFE1EEHBDFE0B?BF/FG4FGFHFE2BFGE//???@DG@@?0<2@F>>DF1?<GD11<?1/?<11<1>11<>1>><G.><<C=<0=DCGH0000=<;0.<CC;;;;#;;;CEGG;;:C;CFG;C;0;00;C0;;
@M05620:37:000000000-D9766:1:1102:21346:14437 1:N:0:85
GAGGCTGCTTTGGAAGAAACTGACAAGCCAGGGACAAAAGATCGGNAGAGCACACGTCTGAACTCCAGTCACTAAGGCGAATCTCGTATGCCGTCTTCTGCTTGAAAAAAAAAAAAAATCTAACAGCACCCCTCCGACAATCCTCCACCATCAATCAACCCTGCACGTACACGCAGCCAACAGACAGCTAAAAGTGCAGATATCACTCTTCGACGCAAACAATNACAACCTACACCTTCATACTGCACAAC
+
AAABBAFBFFFFGGGGFGGGGGGHHFGHGFBBEFFEHHHH2BGHE#BBAAFHHHHGHHHGEEGHHHGHFHHHFGHH3B0>EEEHHG?EGHHHGFGHEHHHHHHHFGF3BEE</<<<//01111111000.<-.<..----:/;00C//.:0/000000/..././/../;.0;--;:9./.9.;..;.////////9;//////;/9;///;9;-9---9../#......////./////;//;/9///9;
@M05620:37:000000000-D9766:1:1102:19430:14473 1:N:0:85
GAGGCTGCTTTGGAAGAAACTCATAGATTACTGAAACAGTTCCCCNTGGACCTGGAAAACTTTCTTGTCTGGCTTAGAGAAGCTGAAAAAACTGCCAATGTCCCACAGGATGCTACACGGAAGGAAAGGCTCATAGAAGACGAAAAGTGAGTAAAAGAGCTGATGACACAATGGCGAGTAAGTAAAACACTTAAACTTTACAACTCTTGTAGATCCAATTGAANAATTCTCAGCATTTGTACTTGTAAATG
+
>1AA1>B111B@F11ABG1BFGHHHFGDDG13DB1B1BBDF2D10#B0ABABFGEG1100BDG1DDG1121B1BB11DBDGH1BF11B1B/BBGH0BFHHB2B1BB>B/BB10B@B>0?///E/0<F00?1B1B12>>FB0/</?>F112@1@1>B@???11?1111110/1<<<-<>-.=0==<<0<..000<0<0<;:0<0;/:;<;00<;;0:0:0<;0=#:9..;0090;;0;CF9909;;0;;0;;
@M05620:37:000000000-D9766:1:1102:19447:14481 1:N:0:85
GAGGCTGCTTTGGAAGAAACTCATAGATTACTGCAACAGTTCCCCNTGGACCTGGAAAAGTTTCTTGCCTGGCTTCCAGAAGCTGAAACAACTGCCAATGTCCTACAGGATGCTCCCCTTAAGGACAGGCTCCTAGCCGACTCCACGGGAGTCAACGCGCTGATGAAACAATGTCAAGTAAGTCAGGCATTTCCGCTTTAGCACTCTTGTGGCTCCACTTGAANACTTCTCAGCATTTGTCCTTGTAACTG
+
>>AAAAF>FFFFGBB11BBFFGFHGGHHHHGHGH1BB0FFGHHHH#BB/BFGHHFGG10BBFHHFHEGHHHHGFG0BGHGHFGGH11FFFGGGEHG1@FFHHHHBGHHHFFHHH1FFG0B1>1G>00FFGHHGH1F10//>BFHC0/>C/>E0121?/<CGG<FHHH1G0.<D0=GHHH00=GHHHHG.<GHHHGFCGG0CHHHHHGGGFG?.9FE//;FG09#;.;CEGGBFGBFCB09/;FFFF/;;FF
@M05620:37:000000000-D9766:1:1102:9654:14525 1:N:0:85
GAGGCTGCTTTGGAAGAAACTCATAGATTACTGCAACAGTTCCCCNTGGACCTGGAAAAGTTTCTTGCCTGGCTTACAGAAGCTGAAACAACTGCCAATGTCCTATACGAGGCTAAACGAAAGGCTCGGAGCATAGCCTAAGCCACGAAAGCAGCTGAGCAAATGAACCAAAGTTAAGGACGTAAGGCTTTTCCACTTTAGCACTCTTGCGAATCCAATTATCNACATTTTAGCTTGTGGCAGTGTACATG
+
BBBCDCFCFFFFGGGGGGGGGGHHHHHHHHHHHHHHHHHHHHHHH#BBFGGHHHHHHHHHGHHHHHHHHHHHHHHHHHHHHHHHHHHHHHHHHHHHHHHH4444F4G3??1>E13333?//?E0?3F@/?///BF2?B3?F222@2///?/11101?G0F10>G1111.0<<011<1DCD.<<...<G0<G01<1<:1<1<110</11:1--<-<<FFGG111#.9.<.:11/<1C/<0../.:0<<1<11
@M05620:37:000000000-D9766:1:1102:9840:14551 1:N:0:85
AGTTCCAGCTCTCCATCGCACAGGGTACCCAGGGCCTGGCCCCTCNATCCAGAAAACCTATGACCTCACCCGCAACCTGGCGCACCCACTCCGCAGCTTGGCTGGGACCTATGTGCGTATCCAGCGTCGGAATCTGGGCGTTGGGGCGGCGTGCGGCGTTGGGGCCCGCCCGTCCTAACCGTGGCGGGTTCTGGTAAATGATGGGGTGAGGAGGGGCTCTTTGNCTCCCACCAGTCCCCCTGTCTGGTCTA
+
>A>3>BDFFFFFGGGBBAE2E?GCGB4BBBBE2AE2BFGHHHGHG#BAFAFGHHH2BEHG53DGH5BFHHH>E0>>GH1B1/?EEGG1?FF2/E/E>F?B/BGFFFGHGHFGFGH3?FGGHHFHHGE/AF/.>GHHHG.CFGGFGG?CG?DGGDFF-BFFFFFF.--;>D-@BDFFB0BFCFFF-@>FFFFFFFFFFFFFFFFFFFADAFF0;DDFFFFFFFF#:;EEF/FF.FFFFFFFAFBFBFFFFFB
@M05620:37:000000000-D9766:1:1102:13933:14766 1:N:0:85
GAGGCTGCTTTGGAAGAAACTCATAGATTACTGCAACAGTTCCCCNTGGACCTGGAAAAGTTTCTTGCCTGGCTTACAGAAGCTGAAACAACTGCCAATGTCCTACAGGATGCTACCCGTAAGGAAAGGCTCCTAGAAGACTCCAAGGGAGTAAAAGAGCTGATGAAACAATGGCAAGTAAGTCAGGCATTTCCGCTTTAGCACTCTTGTGGATCCAATTGAANACTTCTCAGCATTTGTACTTGTAACTG
+
BAABBBFBFFFFGGGGCGGGGFHBGBDHHHFHHFGFHHHF5FDFF#2B2AFFHAGBBFAFB5FFGDGFGHBFGGCFFHHHGEHHHGGFHHHHFHHHHHHHHHHHHGHHHGHHHH4GHHGF/?GG33CGHEHHGHGH?3E3FGHHB1B/E/EE0>22@/GHHF@GGGH1GB/FF1GHHGHB<FDGFGE0<FHHHHGGGGGBGHHHHHGGG=C::CGHH0GHHBC#;.;;EFFFGFFGGFBB0;FF;CFF9CF
@M05620:37:000000000-D9766:1:1102:11581:14769 1:N:0:85
GAGGCTGCTTTGGAAGAAACTCATAGATTACTGCAACAGTTCCCCNTGGACCTGGAAAAGTTTCTTGCCTGGCTTACAGAAGCTGAAACAACTGCCAATGTCCTACAGGATGCTACCCGTAAGGAAAGGCTCCTAGAAGACTCCAAGGGAGTAAAAGAGCTGATGAAACAATGGCAAGTAAGTCAGGCATTTCCGCTTTAGCACTCTTGTGGATCCAATTGAANAATTCTCAGCATTTGTACTTGTAACTG
+
CBBCCCFAFFFFGGGGGGGGGGHHGHHHHHHGHHHHHHHHHHHHH#AAFFGHHHHGGFHHGHHHHHHGHHHHHHGFHHHHHHHHHGFHGHHHHHHHHHHHHHHHHHHHHHHHGHHHGHGEEGHHHHHHEGGHGHHHGHHHGHFFHHHGGHGGHHHHHGHHHHGHHHGHHHHHHHHHFE<GHHFGFGGFHHHHHHDEEFEGBFHHBGGHHDGGHHGHHHHHHHH#;;EFGGFFFFGGGGGFFGGGFCFGGFG
@M05620:37:000000000-D9766:1:1102:6102:14888 1:N:0:85
ACCACACCTTCTACAACGAGCTGCGTGTGGCTCCCGAGGAGCCCCNCGTGCTGCTGACCGAGGCCCCCCTGACTCCCAAGGGCAACCGCGAGAAGCTGTGTCCTTTAGGGTGCTCCCCTTCCTGCCCGGCTCCTCGCCTCCTCCCCTGGCGTCCCCGCGCTGCTGAACCCCTTCCAAGTCCGTCAGGTCTTTCCGCTTTCGCACTCTTGTGTCTCCCCTTGCCNACTTCTCCGCGTAGTTCCTTGTCTCTG
+
1>1>>>1>CF@BAFF11AAAA0BB0BAEF0BF1BFABAA/AB/FF#/BBAF/1BFFDGHG//>>B/>>EEGB>1>BFG0///?/??F/><>///0<1110??>G11??100/?BDFEGF00G1>FC.>C<-<C/CCCGACEFHE.EBE..-9--EE@@?@?@-;9//B-9----/;/B/;/9:F--B9;B/9FB--;99/A-A@-/999F/-//9:/-B-9B;#-:9;E///99-99-;999BFF:/:;FB
@M05620:37:000000000-D9766:1:1102:23050:14893 1:N:0:85
GAGGCTGCTTTGGAAGAAACTCATAGATTACTGCAACAGTTCCCCNTGGACCTGGAAAAGTTTCTTGCCTGGCTTACAGAAGCTGAAACAACTGCCCATGACCCTAAGACTGCTACCGTAAGGGCCCGACTCCACGCCAAGGCACCAGGAGACCCCACGCTACAGAACCAATTACGAGACCGACAGGCCTTTCAGCTTTCGCACTCTTGTATCTCAACTTGCCNAATTCTCCGAATTTGTAATTGACAATG
+
AAAAA1CAFFFFBCGG1FGGGGGHHGHGHFHHHHHBFHHHHHHHH#BBFFGHHHHHFHHHHHHHHHHHHHHHHHHGHHHHHHHHHHHHHHHHHF1BF1>011B000BB1BBFGHHH0/?/?0>0>?>///<?C1B??F////?<0?00/??/?/??/?-<..>11=>><GGH00D.<<.<;;--;@?EFFFGB;;CBBFFFBGG@GGGFG00;9;0=-;FFBF#;:AEFFFFF--;EFBFFBFFF/BB9FB
@M05620:37:000000000-D9766:1:1102:27499:15070 1:N:0:85
GAGGCTGCTTTGGAAGAAACTCATAGATTACTGCAACAGTTCCCCNTGGCCCGGGAAAAGTTTCTTGCCTGGCTTACAGAAGCTGAAACAACTGCCAATGTCCTTCAGGCTGCAACCCTTCCTGCCGGGATCATCGCAACCTCCTAAGGAGTCACAGCACTGATGCCCAAATATCAAGTCCATCCGGGCTTTCCGCTTTCGCACTCTTGTGTCTAACATTGCGNCCTTCTCCGACTTTTTACTTGTAACTG
+
AA1AAAFAFFDDFGFF1C1BFGFBHHHDDBGHGGHFBBBDDGHHH#AB//BB/A/EEHHHH22DADGHHHHHHHF@@BGEGGHBEBGEGBGHFFH01BGHB2F@2@BB1BFHG0>FFAB0>0G1E0</><?F01FF?//>FG0F01100?/??1?11?0?1>111>1>F.FF11111<00=0=D.<--:;:G0:.:AE.CG.EA-BFG000/0;;099FB9C.#9.;;CBF/9=;9-///9/;;BB//;F/
@M05620:37:000000000-D9766:1:1102:19172:15271 1:N:0:85
GCGGCTGCTTTGGAAGAAACTCATAGATTACTGCCACAGTTCCCCNTGGACCTGGAACAGTTTCTTGCCTGGCTTCCAGAAGCTGAAACAACGGCCAATGTCCTACAGGATGCTCCCCGTAAGGAAAGGCTCCTAGACGCCTCCACGGGAGTCACCGAGCTGATGAAACAATGGCAAGTAAGTCAGGCATTTCCGCTTTAGCACACTTGTGGATCCACTTGAANAATTCTCAGCATTTGTACTTGTAACTG
+
>1>A>>A>FFF@BAFEFGBFGBG3FGBE3FFEGG0BBEGFEHGFH#AB//BB0B00B10B122DA11BGGDAGCA0GF1FGHGGEFDGHCFG/>E>>>GHHHDBBBFCGBBFGH1FFG@E//0F10<0BFGHGH1B11//>FGHH0/>@/>C0?11<--><G>DHHHDH/.<G/CGHGHG:CGHHHHG.;CHHEEEGGG0FGGG/CFGGFF.0CFFF/;FGB;#;.=CEFFFFFBFFF/9/;BFFFF/:FF
@M05620:37:000000000-D9766:1:1102:21860:15349 1:N:0:85
GAGGCTGCTTTGGAAGAAACTCATAGATTACTGCAACAGTTCCCCNTGGACCTGGAAAAGTTTCTTGCCTGGCTTACAGAAGCTGAAACAACTCCCGAAATCCTACAGGCTGCAACCCTACGTGCCGGGATCATCGCAACCGACAATGACGTCCCAGCACAGAAGAACAACTAAGAAGTCCATCAGGCCTTTACGCTTTCGCACTCTTGAGTCTAACATTGCCNACTTCTCCGACTTGTAACTTGCAACTG
+
A>ABBAFBFFFFGFGGGGGGGGHHHHHHHHHHHHHGHHHHHHHHH#BBACFHHGHFGHHGBDGGHHHHHHHHHHHHHHHHHHHHHHHHHHHGG3BB1B//?B@44BBFGFFCC3?FGEH20/BBFH//<<<FCFFHGA/B0//></1111/?>>EF1<0<0<>11<CG/<C//</<0/==C00;:G0::;G0C0.:EFEBADD?99=;0000900;BFG0CF0#9;9;9;//.@@FF/;///;://;/B/;
@M05620:37:000000000-D9766:1:1102:13853:15376 1:N:0:85
GAGGCTGCTTTGGAAGAAACTCATAGATTACTGCAACAGTTCCCCNTGGACCTGGAAAAGTTTCTTGCCTGGCTTACAGAAGCTGAAACAACTGCCAATGTCCTACAGGATGCTACCCGTAAGGAAAGGCTCCTAGAAGACTCCAAGGGAGTAAAAGAGCTGATGAAACAATGGCAAGTAAGTCAGGCATTTCCGCTTTAGCACTCTTGTGGATCCAATTGAANAATTCTCAGCATTTGTACTTGTAACTG
+
BABCCCFCFFFFGGGGGGGGGGHHGHHHHHHHHHHHGFHHHHHHH#BBFGGHHHHHHIHHFGHHHHHHHHHHHHHHHHHHHGHHHHHHHHHHHHHHHHHHHHHHHHHHHHHHHHFHHHGGGGHHHGHHHHHHGHHHG3DFGHGHGCGFGEGGGFHHHGHHHHHHHHGHHHAHHHHHHGHFFHFHGHHGAHFHHGFEEFGGHHHHHHGHHGG?GFHHHCHHHHG#:.:CEGBBGGGGGFBBBFGGGFFGGFG
@M05620:37:000000000-D9766:1:1102:13835:15388 1:N:0:85
GAGGCTGCTTTGGAAGAAACTCATAAATTACTGCCACAGGACCCCNTGAACCTGGAACAGTATCTTGCCTGGCTTCCAGCAGCTGCCACAACTGCCACTGTCCTACAGGATGCTCCCCGTCCGGCAAGGCTCCTCGCCGCCTCCACGGGCGTCACCGAGCTGATGAACCCATGGCAAGTCATTCAGGCCTTTCCGCTTTCGCACTCTTGTGGCTCCCATTGCANCCTTCTCCGCATTTTTCCTTGTAACTG
+
AAAAAAFAFFFFGGGGGGGGGCG5F55DD45DGBABFHE22AB2A#2B22B2AF1AA32BD5DBDBDABG3BABEA3FG3BBFG331BB1BEF3FF33BGHEGH4FGHGAGBGHBGGG/?///>//>?FHGGFG0E////>EFH?0/<C-AD-..0<<ADGH<;GGGBH..://;/9.C000;;9CFC.=FGGGGGGGG0CFDBBFFF/BF..;BE..;B9/9#..;;EFF/.9-A;//;/BFFFF//;B/
@M05620:37:000000000-D9766:1:1102:13319:15411 1:N:0:85
GAGGCTGCTTTGGAAGAAACTCATAGATTACTGCAACAGTTCCCCNTGGACCTGGAAAAGTTTCTTGCCTGGCTTACAGAAGCTGAAACAACTGCCAATGTCCTACAGGATGCTACCCGTAAGGAAAGGCTCCTAGAAGACTCCAAGGGAGTAAAAGAGCTGATGAAACAATGGCAAGTAAGTCAGGCATTTCCGCTTTAGAACTCTTGTGGACCCAATTGAANAATTCTAAGCATTTGTACTTGGAACTA
+
BBBBBBFBFFFFGGGGGGGGGGFHGFFGFFGHHHH4GHHHHHHHH#ABF2FHHHHHHHHHHHHHHHHHHHHGHHFCGDGHHHHHHHHHHHHHFFE333FC4FGD4BGHGGB32B43BF11>?FFHF300?30?3BBEF33FGF2?2F/////2>FF2/FGD22F2F2?FHG11?001<1<<=G1>G00<F1FF1.<.<<000=0=000000.0//.;./:0:0#;::C.0090;00;0;9;F09C00;;00
@M05620:37:000000000-D9766:1:1102:6643:15506 1:N:0:85
GAGGCTGCTTTGGACGAAACTCATAGATTACTGCAACAGTTCCCCNTGGACCTGGAAAAGTTTCTTGCCTGGCTTACAGAAGCTGAAACAACTGCCAATGTCCTACAGGATGCTACCCGTAAGGAAAGGCTCCTAGAAGACTCCAAGGGAGTAAAAGAGCTGATGAAACAATGGCAAGTAAGTCAGGCATTTCCGCTTTAGCACACTTGTGGATCCAATTGAANAATTCTCAGCATTTGTACTTGTAACTG
+
AABB>AFABDDDGC4AAEAEGFHHHFGDGGGFGB3FGHBGHGDFG#BBBCBFGGFF332BBGHHHHHBBB3BBFGBB5BGHHGHHE3GBB?FGHHFGHHHHGGHGHGB3BBBBFBBB??/>/EB3FFB0?B?/BB4BGGHBBB2BBG?//??@2GB2?@@GBFGF1FFFCAFDHF0><>1=>>1<<>><1<=00<<=CE=00=<:;C;G0C:::;/:<;<C;;#;9;;9;;9;;B9=FF;CF;C99;B0;;
@M05620:37:000000000-D9766:1:1102:12429:15525 1:N:0:85
GAGGCTGCTTTGGAAGAAACTCATAGATTACTGCAACAGTTCCCCNTGGACCTGGAAAAGTTTCTTGCCTGGCTTACAGAAGCTGAAACAACTGCCAATGTCCTACAGGATGCTACCCGTAAGGAAAGGCTCCTAGAAGACTCCAAGGGAGTAAAAGAGCTGATGAAACAATGGCAAGTAAGTCAGGCATTTCCGCTTTAGCACTCTTGTGGATCCAATTGAANAATTCTCAGCATTTGTACTTGTAACTG
+
CCCCCCFCFFFFGGGGGGGGGGHHHHHHHHHHHHHHHHHHHHHHH#BBFEGHHHHHHHHHHHHHHHHHHHHHHHHHHHHHHHHHHHGHHHHHHHHHHHHHHHHHHHHHHHHHHHHHHHGFGGHHHHHHGEHHGHHHHHHHHHHHHHHGGHGGHHHHGGHHHHGHHHHHHHHHHHGHGGHHGHHHHHHGFHHHHHGGGGGFHHGH0GGHHHHGHHHHHHHHHHH#;;EEGGGGGGGGGGGGGGGGGFGGGGF
@M05620:37:000000000-D9766:1:1102:9432:15576 1:N:0:85
GAGGCTGCTTTGGAAGAAACTCATAGATTACTGCAACAGTTCCCCNTGGACCTGGAAAAGTTTCTTGCCTGGCTTACAGAAGCTGAAACAACTGCCAATGTCCTACAGGATGCTACCCGTAAGGAAAGGCTCCTAGAAGAATCCAAGGGAGTAAAAGAGCTGATGAAACAATGGCAAGTAAGTCAGGCATTTAAGCTTTACCACTCTTGTGGATCCAATTGAANAATTCTCAGCATTTGGACTTGTAACTG
+
>3AA>>C>BBB@G4BBFG4BGGHHHDGDFGDDG54FCG2DGDB3A#AB2AABGGAFB32ABFHDFGH5BB3BBGF3BBBDGHBFG33FBBBBGHHGHHHHHBBEGGFBBB3B2B@B2B??>>GBEFH?0?BB/B?BFGHF333?BBGA<???B2BB>?@@@FGGD>21?<C<DF?01/???D<11=0>C>>>1>1>11=000=</<==<=<AD0</:C<<G:C#:;:;.;0:0;FBFGG09C:F00=;00;
@M05620:37:000000000-D9766:1:1102:16129:15672 1:N:0:85
GAGGCTGCTTTGGAAGAAACTCATAAATTAGTGACACAGGACCGGNTGAACATGGAACCGTATCTTGGCTAGGTTTCAGAAGCTGGTACAACTGCCACTGTCCTAAAGGATGCTCCCCTTCAGGCAAGGCTCCTAGCCGACTCCACTGGCGTCACCGCGCTGATGAACCCCTGGCAAGTCAGTCAGGCCTTTCCGCTTTAGCACTCTTGTGACTCCACTTGCANACTTCTCCGCATTTTTCCTTGTAACTG
+
CCCCCCFCFFFFGGGGGGGGGFHAF55D6B4DD65FGF2A22B22#BB2BBF5B23331A11A1DBB33B311DD55DGDG3BGG23B4BFHG3BG@@FGG3BHH4BG3BG32B3BFF2F233B3/B?FHHHGH3F22//>CGHB22@G/B?///1?/>CFC<FGHFDG..<..<CCED00<CFGC:;.;;GHHGGDFE0CFGG0FFFFFC00;FG0/9CB09#;:=;EGB0:D9AA000/;FFFF:;;B:
@M05620:37:000000000-D9766:1:1102:17633:15680 1:N:0:85
GAGGCTGCTTTGGAAGAAACTCATAGATTACTGCAACAGTTCCCCNTGGACCTGGAAAAGTTTCTTGCCTGGCTTACAGAAGCTGAAACAACTGCCAATGTCCTACAGGATGCTACCCGTAAGGAAAGGCTCCTAGAAGACTCCAAGGGAGTAAAAGAGCTGATGAAACAATGGCAAGTAAGTCAGGCATTTCCGCTTTAGCACACTTGTGGATCCAATTGAANAATTCTCAGCATTTGTACTTGTAACTG
+
[truncated: 118,575 more chars]
