# Supplementary material for: Fast but not furious: a streamlined selection method for genome-edited cells
Source: Life Sci Alliance. 2021 Apr 26;4(6):e202101051. doi: 10.26508/lsa.202101051 (PMC8127327; doi:10.26508/lsa.202101051)
Supplement: Supplementary file 1 [file LSA-2021-01051_Supplemental_Data_1.zip › SANGER and Deep Sequencing/ACTB/86_S86_L001_R1_001.fastq]

@M05620:37:000000000-D9766:1:1101:15958:2066 1:N:0:86
AGTGCCAGCTCTCAATCGCACAGGGGACCCAGGGCCTGGCCCCTCCATCCAGAAAACCTATGACCTCACCCGCTACCTGGAGCACCAACTCCGCAGCTTGGCTGGGAATCTGGGCGTTAGGGAGGCGTGCGGCGTTGGGGCCCGTCCGTCATCACCGTGGAGGGTTCTGGTCCATGATGGGGTGAGGTGGGGCTCTTTGGCTCCCACCAGTCCCCCTGTCTGGTCTCTCCCCTGCCCTTTGTTCGGCCGAG
+
>>>1ADF@1FFFF1BAFF11E0FAFGCA00FFFAE/AFGA0FE/FGB1A0BB101F0A01AF2GFGC1G00>EE/>F1FGFFHCGA>CEHEFECEE/BF</0B?E?0<B<2F10<B/B/<000//</CC/>C-<---.--C::--..9;A.909FFGFEG99A-..;9/9//9:FB/BFF?-----99---;B--;FFFBFFBA--AA-9;F//---9::///;BF/9//9-;---99B///9;-99-9--
@M05620:37:000000000-D9766:1:1101:13257:2067 1:N:0:86
GAGGCTGCTTTGGAAGAAACTCATAGATTACTGCAACAGTTCCCCCTGGACCTGGAAAAGTTTCTTGCCTGGCTTACAGAAGCTGAAACAACTGCCTACAGGATGCTACCCGTAAGGCAAGGCTCCTAGAAGACTCCAAGGGAGTAAAAGAGCTGATGAAACAATGGCAAGTAAGTCAGGCATTTCCGCTTTAGCACTCTTGTGGCTCCAATTGAACAATTCTCAGCATTTGTACTTGTAACTGACAAGCC
+
AA>AAACBFFFFFFBFAFGFFBGCGHCHHFHGGHHDFGHDGGFEHGEEFEGFFBGEBDFGBHHGG5DBBGFF1BFGHHGHHEHHHGGHHHHHF3DGFG2B331B3B3D3FEE1>EF33BFEFEG0?BF4?F3BFGHHGH1/<G<?0BFFB/00G1DDFDGFHHE?FGGGFFHGBD1?1?0><1<=1G..<CEF0=00</<=DHC..;G.;/0;0CGGGB:=GFCB0/0;;09;FFFGB00CFB09CFF.E.
@M05620:37:000000000-D9766:1:1101:18097:2221 1:N:0:86
GAGGCTGCTTTGGAAGAAACTCATAGATTACTGCAACAGTTCCCCCTGGACCTGGAGAAGTTTCGTGCCTGGCTTAGAGAAGCTGAAACAACTGCCAACAGGATACTACCCGTCCGGAAAGGCTACTAGAAGACTCCAAGGGAGTCACCGAGATGATGAACCCATGGCAAGTCAGTCAGGCCTTTCCGCTTTAGCACTCTTGTGGATCCAATTGAACCATTCACAGCATTTGTACTTGTACCTGACCCGCC
+
>>AAAAFAFFFFGGGG11FGFGHFHFG3A1FGHHG1AEGDEGH1BE?FE0BFFFFH0FAF1FDG/GFFHHBG0BB11DFFHHHFG1GGHEHHB0FC1B?FCEEG11BFGFHG//?EEGGGG0?11BBGEGHFHH11B<FGFC//?@@1@////???FG1<1F?.<<BFG1F11FGFFHDFFG//DF0EGCCG0CFFHHHHHH;G.CCBFBFBFF00;AFGGG0;C;EGGGGGFGGGFGGGG0;CF99B@;@
@M05620:37:000000000-D9766:1:1101:15777:2340 1:N:0:86
AGTGCCAGCTCTCAATCGCACAGGGGACCCAGGGCCTGGCCCCTCCATCCAGAAAACCTGTGACCTCACCCGCTACCTGGAGCACCAACTCCGCAGCTTGGCTGGGACCTATTGCGTATACGGCGTCGGAATATGGGCATTGGGGCAGCGAGCGGCGTTGGGGAAAGCCAGTCATAACCGTGGCGGGTTCTGGTAAATGCTGGGGTGAGGAGGGGATCTTTGGCTCCAATCGGACCCCCTGCCTGGTCTAT
+
>AAAAFF@1CFFGFGFGG1FEEHHGGG0AEHGG0EE/FGH0FGGGGH1BGHH1FEGGCE0DF2GHHFHHFAEGGEEHHHHHHHHHEGHGF1BA?@//01B?0<FG/00E01<B11??EE120/>>/>/>AFC1>>><0001<0CC.-..;-;A-@9@A--.--.99A99BFF///;9:F@--;-99@99AFF//9;BFF/FFBF@-;-A-:--@;-;-/;BB/9//;/;/;-9-;---9---;/:-////;
@M05620:37:000000000-D9766:1:1101:19895:2340 1:N:0:86
AGTGCCAGCTCTCAATCGCACAGGGGACCCAGGGCCTGGCCCCTCCATCCAGAAAACCTATGACCTCACCCGCTACCTGGAGCACCAACTCCGCAGCTTGGCTGGGAATCTGGGCGTTGGGGAGGCGTGAGGAGTTGGGGCCCGCCAGTCCTCACCGTGGCGGGTTCTGGTAAATGATGGGGTGAGGCGGGGCTCTTTGGCTCCCACCAGTCCCACTGTCTGGTCTATCTCCTGCCCTTAGATCGGCCGAG
+
AA?AAFFFBFFFFGGDDFGGGGHAGGGGCAFGEEEEEFHGAGFFGGHHGCBFDCFEGGHHGHEHHHHFHHHEEEEEHHGH2BFHEHHEG3GFEEE?E3FF?CHGGDFFFGHHDG/BBDFH/CFCCD/?<<EH1C>FHGCDE<CGFCGGHHHHHFHHG;ED?G?B9AFBBBBF/:BFFFFF.D.-AFF.BCCBFBEFFFFBF/FFFFFFFFFFFF/AFFBFFFB9;BFFFFFFF/B9.FFFF//FF.-9-BD
@M05620:37:000000000-D9766:1:1101:17637:2427 1:N:0:86
GAGGCTGCTTTGGAAGAAACTCATAGATTACTGCCACAGTTCCCCCTGGCCCTGGAACCGTTTCTTGCCTGGCTTCCAGAAGCTGCAACAACTACCTACAGGATGCTACCCGTCCGGAACTGCTCCTAGAAGCCTCCAAGGGCGTCACCGCGCTGCTGCACCCCTGGCAAGTCAGTCAGGCCTTTCCGCTTTCGCACTCTTGTGGATCCCCTTGCCCCATTCTCAGCATTTGTACTTGTACCTGACCGGCC
+
1>1AAAFAFFFDF1BC1F1EGGHDDGGG31BFHHFCHFB12DFGHG0E/FGAEA/GG1FEEEBBAD1AFHHGHGBCFFH1FGH1BFFFF0GGB1GHHBFGHEA1F012F0FEEE/>EAG/11BFHB1<F1FF1FFBG0B1/ECB/BEGHC?C?CCA1C<F<G.<<<<GF<<D00=GCHFG/:CGGHFGC?.CFE?E-@F0;BBBEBFGG/.;FF//9.;:BBB//BB/F/;///99/9B//;BBFF9-;9@
@M05620:37:000000000-D9766:1:1101:14663:2470 1:N:0:86
AGTGCCAGCTCTCAATCGCACAGGGGACCCAGGGCCTGGCCCCTCCATCCAGAAAACCTATGACCTCACCCGCTACCTGGAGCACCCACTCCGCAGCTTGGCTGGGACCTATTGCGTATCCCGCGTCGGAATCTGGGCGTTGGGGCGGCGTGCGGCGTTGGGGCAAGCCCGTCCTAACCGTGGCGGGTTCTGGTAAATGCTGGGGTGAGGCGGGGCTCTTTGGCTCCCACCCGTCCCCCTGTCTGGTCTAT
+
>>>>AFFB1FFFG1FGGFFCGCHCG00ABEGH0AE/BFGGGFECGGFFFFHGFBHFGFHHDAFGHDBFHHH>E/>EGGGF>BFGGG>??BGB>E/E>EBBEGGGGGHHGHHHHHFCECFHHH/BCC<>A->FG>FGHA-<<<GCC.-=;;AAF@@@@@@@F@@F@-9;E-@@FFBFFFF@FF@@?@@9AFFFFF/9FFFFEFFF@A9-AFA?@@@9;-;/FFF/99AEFFF-@B-9BFF@FBFFFEF/;;B
@M05620:37:000000000-D9766:1:1101:12466:2551 1:N:0:86
GAGGCTGCTTTGGACGAAACTCATAGATTACTGCAACAGTTCCCCCTGGACCTGGAAAAGTTTCTTGCCTTGCTTACAGAAGCTGAAACAACTACCTACAGGCTGCTACCCGTAAGGCAAGGCTCCTAGAAGACTCCAAGGGAGCAAAAGAGCTGATGAAACAATGGCAAGTAAGTCAGGCATTTCCGCTTTAGCACTCTTGTGACTCCAATTGAACAATTCTCAGCATTTGTACTTGTAACTGACAAGCC
+
A3AA>>FBFBB4F44AAE2EGGHHHGGHHHBEGH3FFHBFGADBBBAACFAFHHFB332FBDGDFGGBBB5BBDG5BBBFGH3BF33BBB1FG3BFBBB@33?BB?B4BBB??>EB330??C????BB4B33?2B2BB22//C?/?<<@2/@<@22<1@FFGHH1??0<<<1=1G1>>10>F>>>=D<<.<<00=0<<<DG0:;0:<0::C0::<C0<:;000=0;/00;;90;0FG009BF;0;;FGFAC
@M05620:37:000000000-D9766:1:1101:12437:2551 1:N:0:86
GAGGCTGCTTTGGAAGAAACTGCTACATGACTGCACCCGGACCCCCGGTGCAGGTAACCGTTGCTCTCCTGGCGCGCAGAAGCTACCACGACTACCTCCAGGATGATACACGTCCGGAACTTCTCCTAGAAGCCTCCCCGTGCGTCACCGCGCTGCTGCACCGCTGGCACGTCCTTCAGGCCTTTCCGCTTTCGCACTCTTGTGGATCCCCTTGCCCCATTCTCCGCATGTGTACTGGTCCCTGACTCGCC
+
AAAAAAFAFFFFGBGGGABGA1BA111D3AAFFFA1BE0A0/A/AA/A//A11BB12BFE////BB@1BB@BB///>>>>0>B>110BB/<>?>BFFB?FC0/FB1BB11?<??/><E<CG<FGH?F?G1=><GHHHG.A..CCGG.C0;ACCGGGFG0/=9;;9@?C9;9CE9.;;BFF/AFFFFFFFFBEFF99;@FFFFFFFFFFFFFFFF/;;-;BFFF/9;A-;-;9B/9///;:F-;BF///;9;
@M05620:37:000000000-D9766:1:1101:17154:2647 1:N:0:86
AGTGCCAGCTCTCAATCGCACAGGGGACCCAGGGCCTGGCCCCTCCATCCAGAAAACCTATGACCTCACCCGCTACCTGGAGCACCAACTCCGCAGCTTGGCTGGGACCTATTGCGTATCCAGCGTCGGAATCTGGGCGTTGGGGCGGCGTGCGGCGTTGGGGCAAGACAGTCCTAACCGTGGAGGGTTCTGGTAAATGATGGGGTGAGGAGGGGCTCTTTGGCTCCCACCAGTCCCCCTGTCTGGTCTAT
+
>3AABFFFBFFFGGGGGGGGGGHHGGGGGGHHGGGGGGHHHHGHGGHHGHHHHFHHFAFGHHHHHGHFHHHGGGGGHHHHHHGHHHHHGHHHGGGGGGHHGGHGGGHHGHHHHH3CFFGHHHHHGE/<DGGGHHHHHADDDCGDGADG-AAB.@F-@;BFFFF.;EFFFFFFFFFFFFFFDEFFFFF9AFFFFFF;FFFFFFFFF9@EFFFFFCFFFFFFFFFFFFFFFFFFF;BFFFFFFFFFFFFFFF;
@M05620:37:000000000-D9766:1:1101:17001:2697 1:N:0:86
ACCACACCTTCTACAATGAGCTGCGTGTGGCTCCCGAGGAGCACCCCGTGCTGCTGACCGAGGCCCCCCTGAACCCCAAGGCCAACCGCGAGAAGATGACCCAGGTGAGTGGCCCGCTACCTCTTCTGGTGGCCGCCTCCCTCCTTCCTGGCCTCCCGGAGCTGCGCCCTTTCTCACTGGTTCTCTCTTCTGCCGTTTTCCGTAGGACTCTCTTCTCTGACCTGAGTCTCCTTTGGAACTCTGCAGGTTCT
+
BBBBBBBBFFFFGGGGGGGGGGGHGGGECEHHHGGFGGGGGHHHHGGGGGGGHHHHHHHGGGGGGGGGGGGHHHHGGGGHGHHHHGGGGGCGGGHHHEHGHHHGFHHHHHHFGHHGGGGGHHHHHHHHHGHGHGGGGGGHGHHGHGGGGGGGGGGGGFGGGGGGGGFFFFFFFFFFFFFFFFFFFFFFFFFFFFFFFFFFFFFFDFFFFFFFFFFFFFFFFFFFFFFFFFFFFFFFFFFFFFFFFFFFFFF
@M05620:37:000000000-D9766:1:1101:20147:2841 1:N:0:86
ACCACACCTTCTACAATGAGCTGCGTGTGGCTCCCGAGGAGCACCCCGTGCTGCTGACCGAGGCCCCCCTGAACCCCAAGGCCAACCGCGAGAAGATGACCAAGTGAATGGCCCCGCTCCCTTTTCGGTGGCCGCCTTCCTCCCTTCCTGCCCCCCCGCACCGGCCCCTTTCTTCACTGGTTCCCTCTCCGCCGTTTTCCGTTAGGCCTTCCTCCTCGTACCGGATTCCCCTTGGAACCCCGCCGGTTTCT
+
BBBBBBBAFFFFGBGGGF5GGGHHGGGAAECEGAFG?EG2AGHHHEEEEEEFHGFG5EGE0E?EGEEGGCCGFGHGGGCHGEGHHGGG/B/</CFGFGHHHB/?111111?0?G/---->./0<00-<<.<.C--C..<G00;.90;/0;/;..;A-;---9----;@.;F///;///;.;/////.;//..;-9;FF/B.//.;.//////;//....9;..--..9/;.;F.B/;/...----;-A.//
@M05620:37:000000000-D9766:1:1101:20161:2851 1:N:0:86
ACCACACCTTCTACAATGAGCTGCGTGTGGCTCCCGAGGAGCACCCCGTGCTGCTGACCGAGGCCCCCCTGAACCCCAAGGCCAACCGCGAGAAGATGACCAGGTGAGTGGCCCGCTACCTCTTCTGGTGGCCGCCTCCCTCCTTCCTGGCCTCCCGGCGCTGCGCCCTTTCTCACTGGTTCTCTCTTCTGCCGTTTTCCGTAGGACTCTCTTCTCTGACCTGAGTCTCCTTTGGAACTCTGCAGGTTCTA
+
AABABBBBFFFFGGGGGGEGGGHHGAEEGD2GFGGAEGEE2GHF11EEAEFF5FGHEHH000E/FEE/>EEB3B//?EEEA?/FEAGGCCDG/DGHHHHHFHH/FGHFGFGGHHGGGGGHHHHHHHHHHHGHHGGGGGHGHHGHHHGGFGGGGGGGGD-ABFFFFFFFFFFFFFFFFFFFFFFFFFFFFFFFFFFFFFFFFFFFFFFFFFFFFFFFFFFFFFFFFFFFFFFFFFFFFFFFFFFFFFFFFFB
@M05620:37:000000000-D9766:1:1101:19064:2883 1:N:0:86
ACCACACCTTCTACAATGAGCTGCGTGTGGCTCCCGAGGAGCACCCCGTGCTGCTGACCGAGGCCCCCCTGAACCCCAAGGCCAACCGCGAGAAGATGCCCAGGTGAGTGGCCCGCTACCTCTTCTGGTGGCCGCCTCCCTCCTTCCTGGCCTCCCGGCGCTGCGCCCTTTCTCACTGGTTCTCTCTTCTGCCGTTTTCCGTAGGACTCTCTTCTCTGACCTGAGTCTCCTTTGGAACTCTGCAGGTTCTA
+
AAAAAAAAFFFFGGGF3G1BGCHGG0A0A0FGABFAAEGGGHHHHGGGEAFGHHHFHHHGCGGGGGGGGGGGHFHGGGGHFEHHGGEEGG<>CGGHFFDFHFHGGHHFGHGFHEGGGGGGHHGHHHHHHHGHGGCGGGEGHFGEHGFGGFFGGGGGGG--A@?F@<F@?FFFFFBFFFFFFFFFFFFFFFFBF@BBFFFFFFFFFFFFFFFFFFFFFF/9FFF/;FFBFFFFFFFFFFFFFFFEFF9BFFF
@M05620:37:000000000-D9766:1:1101:11040:2897 1:N:0:86
ACCACACCTTCTACAATGAGCTGCGTGTGGCTCCCGAGGAGCACCCCGTGCTGCTGACCGAGGCCCCCCTGAACCCCAAGGCCAACCGCGAGAAGATGACCAGGTGAGTGGCCCGCTACCTCTTCTGGTGGCCGCCTCCCTCCTTCCTGGCCTCCCGGAGCTGCGCCCTTTCTCACTGGTTCTCTCTTCTGCCGTTTTCCGTAGGACTCTCTTCTCTGACCTGAGTCTCCTTTGGAACTCTGCAGGTTCTA
+
BBBBBBB3BFFFGGGGGG5FGGHHGGGAAFHHHFFEDFGGGHHHHGGGFGGGFHHHHGHEGGFGGGGGGGGHHHHGGGGHGHHHHGGGGG/BDGHFHHHHHHHGHHHHHHGGHHGGGGGHHHHHHHHHHHGHHGGGGGHGHHGHHHGGGGGGGGGGGG-;BFGGGGFFFFFFFFFFFFFFFFFFFFFFFFFFFFFFFFFFFFFFFFFFFFFFFFFFFFFFFFFFFFFFFFFFFFFFFFFFFFFFFFFFFFB
@M05620:37:000000000-D9766:1:1101:17777:2932 1:N:0:86
GAGGCTGCTTTGGAAGAAACTCATAGATTACTGCAACAGTTCCCCCTGGACCTGGAAAAGTTTCTTGCCTGGCTTACAGAAGCTGAAACAACTGCCTACAGGATGCTACACGTAAGGAAAGGCTCATAGAAGCCACCCAGGGAGACACCGCGCTGATGAACCCCTGGCAAGTCAGTCAGGCCTTTCCGATTTCGCACTCTTGTGGATCCAATTGACCCATTCTCAGCATTTGTACTTGTACCTGACCAGCC
+
BABBBBFBFFFFGFFGGGGGGGHHHHHGHHHHHHHHGHHHHHHHHGGGGHHHGFHFFGHHHHGHHHHHHHHHHHHHHHGHHHGHHGFHHGHHH3GGHBBBGHHH3BGHHHHFH2GHHGF30BG3B34B?4FG3B2BB?FHG/?//??BF/</>C/?GF1GHHAACFHHHBFF1GHGHHHHHGFHGHHG.CE.0CEGGGGHHHHHGGGGGF9BG0;;CFFGFGBFGGGGGGGGFFGGFGGF09CFFFFFFFE
@M05620:37:000000000-D9766:1:1101:21501:2949 1:N:0:86
GAGGCTGCTTTGGAAGAAACTCATAGATTACTGCAACAGTTCCCCCTGGACCTGGAAAAGTTTCTTGCCTGGCTTCCAGAAGCTGCAACAACTACCTACAGGATACTACACGTCCGGAACAGCTCCTAGAAGCCTCAAAGGGCGTAACAGAGATGCTGAACCACTGGCACGTCCGTCAGGCCTTTCCGCTTTCGCACTCTTGTGGATCCAATTGACCCATTCTCAGCATTTGTACTTGTACCTGACCAGCC
+
>>>AAAFBFFFFGFGF4FFGGGHGHGGHGGGHHH4BGHBA5DGHHGEGHCHFGGFFHDAFFHFGGHHHHHHGHHH2FGHHHHHHG3BGGFHHB@FGGGHHHHFE33B@43FEGHFEGG//0BBGHFHHHFGH3BC0C1?F0?FD//?C1D0@0FDGGHDBGHF/FHHHH1>F<<-FGGGFBF/<G0DDAF?EFEDDGGHFHHFGBGGGG00=FF0BB/;FGFEFFBFBFGGGF0BF9FF099;B;//;AEF
@M05620:37:000000000-D9766:1:1101:19283:2955 1:N:0:86
ACCACACCTTCTACAATGAGCTGCGTGTGGCTCCCGAGGAGCACCCCGTGCTGCTGACCGAGGCCCCCCTGAACCCCAAGGCCAACCGCGCGAAGATGCCCAGGTGAGTGGCCCGCTACCTCTTCTGGTGGCCGCCTCCCTCCTTCCTGGCCTCCCGGCGCTGCGCCCTTTCTCACTGGTTCTCTCTTCTGCCGTTTTCCGTAGGACTCTCTTCTCTGACCTGAGTCTCCTTTGGAACTCTGCAGGTTCTA
+
BBBBBCAABFCFGFFGGGBFGGHHGGG24EFBFAFE2EEG?GEHHGFEEAEFBHFHHHHAF??EFGGGGGGHFHHGGEFEGHHHGGGGGG/BBFGDHGFHHFGFGFBFFFGEHHGC@@@CFGHHBG0GGGGAG@:CA:CEFFGGG0C0BFEFFFGGDD-@C=-99@DFFFFF/9/9/FFFF/:BBBBF/9B9FB;DFFFFFF9?FBFFFBBFFFFFFF;9BFF/;B//;B9FFFFBB///9/BFFFFF9B9
@M05620:37:000000000-D9766:1:1101:13973:2984 1:N:0:86
ACCACACCTTCTACAATGAGCTGCGTGTGGCTCCCGAGGAGCACCCCGTGCTGCTGACCGAGGCCCCCCTGAACCCCAAGGCCAACAGCGAGAAGATGCCCAGGGGAGTGGCCCGCTACCTCTTCTGGTGGCCGCCGCCCTCCTGCCGGGCCTCCCGGGGCTGCGCCCTTTCTCACTGGCTCTCTCGTCTGCCGTTTTCCGTAGGACTCTCTTCTCTGACCTGAGTCCCCTTTGGAACTCTGCAGGGTCTA
+
BBBABBBBFFFFGGGGFGEGGFHHGAAB42FGFFFE2EGEDHHHHGGGGEGFBGHFHHGE0F?FG1EFGGGBG?EEGG/F//?GHG/BFGC@CGHFFHHGHFA?/<C?<F/FG/CGGGG0<F100<=0=C...<@D-:-;@C.//;:----;..;A.--;@-A.9-.-;9///;F/BF...;BBBB.;DEFFEA9D/.BBA/;;./99/9B/BFB/B//BFFB/9;F//9.9//////9B/FFFFF-9:BF
@M05620:37:000000000-D9766:1:1101:21684:3024 1:N:0:86
GAGGCTGCTTTGGAAGAAACTCATAGATTACTGCAACAGTTCCCCCTGGACCTGGAAAAGTTTCTTGCCTGGCTTACAGAAGCTGAAACAACTGCCAACAGGATACTACACGTCAGGAGCAACTAATAGCAGCCACAAAAGGCGAAACCGCGATAATGCACCACTGGACAGTCCGTCAGGACTTTCCGATTTCGCACTCTTGTGGATCCACTTGCCAAATTAACAGCATTTGTCATTGTAACTGACAAGCC
+
BBBCCCFCFFFFGGGGGGGGGGHHHHHHHHHGHHHHHHHGHHGHHGGGFHHHHHHHHHGHGGHHHHHHHHHHHHHHHHHHHHHHHHHHHHHHG3BG3B??FE?G3BGBDGEEE?FEG3/?/3?BB?4DDFFGC?0BF?00B?/B///>@/BF/</??111>FFHGGGB<GFF00...<C/<.<CCCC::EGGFHEACFG0FB90;9FFF00;0;FFG0;FGB0;B0.;;FGBF00;F9009BFFB9;0;EE
@M05620:37:000000000-D9766:1:1101:11151:3039 1:N:0:86
AGTGCCAGCTCTCAATCGCACAGGGGACCCAGGGCCTGGCCCCTCCATCCAGAAAACCTATGACCTCACCCGCTACCTGGAGCACCAACTCCGCAGCTTGGCTGGGACCTATTGTGAATACCGAGCAGAGATATGGGGGATGGGGCGGCGAGCGACGATGGGGCAAGACAGACCTAACAGCGGCGGGTTCTGGTAAATGCTGGGGTGAGGCGAGGCTCTTTGGCTCCCACCCGACCCCCTGTCTGGTGTAT
+
AA>ABFDFBFFFGGGGGFGGEGHHFGGGGGHHGGGGGFHGHHGHGGHHGHHHGFEGHGFHHHGHHHFHHHHGGFGGHHHFHHHHFGHHGFHHGGGGGHHHGHHGGGHHGHHHGF3B33?3B2/?>//@2/@?<FFDF/<-.<<G?.A--;-;;A--;-.:AFF.9E.F.BB/..;9:.9F.@B-@-@9.;FFF//;9B////;AC9;.;..;-;@-99FBFEB/9;AABF..9---;DFFFFEFFFF.99;
@M05620:37:000000000-D9766:1:1101:15853:3103 1:N:0:86
ACCACACCTTCTACAATGCGCTGCGTGCGGCTCCCGAGGAGCACCCCTTGCTGCTGACCGAGGCCCCCCTGAACCCCAAGGCCAACCGCGCGAAGATGTCCAGGGGAGGTGCCCGCTTCCCCTTCTTGGGGGCCGCCTCCTTCTTGCTGGGCTCCCGGGGGGGGGCCCTTTCTCCCTGGTTTTCTGTTTTGCCGTTTTTCGTAGGGCTCTCTTCTTTTACCTGGGGCCCCCTTGGGACCCTGCCGGGTCTA
+
AA>?AAA11BBDFAF1EG1AE0EFE0A00AE/A/BB/EECCHHHHGG/B>BGB1EEGHF//>?EG/>EEEA0F1FFGEAGE/FGEG/<B@/<<CC/111<<11>.<.--.<0<<C--..;///:/00:0.--9--9-.99/0;/9////9-A--99-9--------;9-;//////-/9/9--//////--//;9;9A-/---;B-9--///;/;/////;9/;----9;-;A-:-:---9---9@-9--/
@M05620:37:000000000-D9766:1:1101:14400:3120 1:N:0:86
ACCACACCTTCTACAATGAGCTGCGTGTGGCTCCCGAGGAGCACCCCGTGCTGCTGACCGAGGCCCCCCTGAACCCCAAGGCCAACCGCGAGAAGATGACCCAGGTGAGTGGCCCGCTACCTCTTCTGGTGGCCGCCTCCCTCCTTCCTGGCCTCCCGGAGCTGCGCCCTTTCTCACTGGTTCTCTCTTCTGCCGTTTTCCGTAGGACTCTCTTCTCTGACCTGAGTCTCCTTTGGAACTCTGCAGGTTCT
+
BBBBBBBBFFFFGGGGFGGGGGHHGEEECEHFFFGGGGGGGHHHHGGGAEGGHHFHHHFGFGGGGGGGGGGHHFHGGGGHGGHHHGGEDGGCCGHGHHHHHHEHFHHHHGFGGHHGGGGGHGFFHGGHFHHGHGDGGGCHEFHGFFFGFGGGGGGGGGGGGGABFGFFFAFFFFFFFFFFFFFFFFFFFFFFFFFDFFFFFFFADFFFFFFFFFFFFFFFFFFFFFFFFFFFFFFFFFFFFFFFFFE99FF
@M05620:37:000000000-D9766:1:1101:19348:3141 1:N:0:86
GAGGCTGCTTTGGAAGAAACTCATAGATTACTGCCACAGTTCCCCCTGTCCCTGTAACCGTTTCTTGCCTGGCTTCCAGCAGCATCAACCACTACCTGCAGGATGCTACACGTCCGGAACGGCTCCTAGAAGCCTCCCAGGGCGTCACCGCGCTGCTGCACCACTGGCACGTCCGTCAGGCCTTTCCGCTTTCGCACTCTTGTGGATCCACTTGCCCCATTCTCAGCATTTGTACTTGTACCTGACCCGCC
+
>11>AAFAFFFDFGFGGFGGFA133BFG3FFHHFFBGHF1DDGHHGAFB1BBB11DDEDGGGBFAFBFHFHHHGCFHFGBBFG0111@B0BF1BBFG1B0BGFFFFF2B1B?F>FECFG?<EE/EC1FG<F1FGHH/AGFA/C//>EGHC/CGG@CHH1<CH<CGHHHF0AHH.-CGCGHHGHHHHFCGGGEGG=EAGGGGGGGGGGGG09CFF/;BEBFF/9;//BBFBFFFBFF//BBB;;FF:/9;@=
@M05620:37:000000000-D9766:1:1101:19943:3145 1:N:0:86
ACCACACCTTCTACAATGAGCTGCGTGTGGCTCCCGAGGAGCACCCCGTGCTGCTGACCGAGGCCCCCCTGAACCCCAAGGCCAACCGCGAGAAGATGACCAGGTGAGTGGCCCGCTACCTCTTCTGGTGGCCGCCTCCCTCCTTCCTGGCCTCCCGGAGCTGCGCCCTTTCTCACTGGTTCTCTCTTCTGCCGTTTTCCGTAGGACTCTCTTCTCTGACCTGAGTCTCCTTTGGAACTCTGCAGGTTCTA
+
CCCCCCCCFFFFGGGGGGFGGGHHGGGFHGHHHGGGFGGGGHGHHGGGGEEGHHHHHHHGGGGGGGGGGGGHGHHGGGGHGHHHHGGGGGCGGGHHHHHHHHHGHHHHHHGGHHGGGGGHHHHHHHHHHHGHHGGGGGHGHHGHHHGGGGGGGGGGGGGGGGGGGGFFFFFFFFFFFFFFFFFFFFFFFFFFFFFFFFFFFFFFFFFFFFFFFFFFFFBFFFFFFFFFFFFFFFFFFFFFFFFFFFFFFFB
@M05620:37:000000000-D9766:1:1101:21922:3153 1:N:0:86
ACCACACCTTCTACAATGAGCTGCGTGTGGCTCGCGAGGAGCACCCCGTGCTGCTGACCGAGGCCCCCCTGAACCCCAAGGCCAACCGCGAGAAGATGACCCAGGTGAGTGGCCCGCTACCTCTTCTGGTGGCCGCCTCCCTCCTTCCTGGCCTCCCGGAGCTGCGCCCTTTCTCACTGGTTCTCTCTTCTGCCGTTTTCCGTAGGACTCTCTTCTCTGACCTGAGTCTCCTTTGGAACTCTGCAGGTTCT
+
ABAAABBBFFFFGBGF5GFDGBHCG2ABA2GH32AAEFGCGHHHHGGGFEGGHHGCHHH?@EGGGAGGGGGFHCGGGGDH//GHFGA<CGG@/DGG1GFFHHHHGHHHHGFGGHHGGGGGHHHHGHHHHHHGHHGGCGFGGGGGGGGFGGGGGGGGEEG@BBFFF<BF?BFFFFFFFFFFBFFFFFFFFFFFFFBDFFFFFFFFFDFFFFFFFFFFFFFFFFFFFFFFFFFFFFFFFFFFFFFFFFFFFFF
@M05620:37:000000000-D9766:1:1101:19335:3154 1:N:0:86
GAGGCTGCTTTGGAAGAAACTCATAGATTACTGCAACAGTTCCCCCTGGACCTGGAAAAGTTTCTTGCCTGGCTTCCAGCAGCCTGCAACACTTCCTACAGTACGCTCAGCATACGGAAAGGCACCAAAAAGCCTCACGAAACAACGCCGAGCTACTCAACCACTGGCGCGTCAGTCAGGCCTTTCAGCTAACGCACTAATGTGCATCCCCTTGACCCATTACCCACATTTGTACTAGTAAATGACCCACC
+
AAAAAAFCFFFFGABBFGGGGGHHHHHHHFHGHHCFFHHHHHHHHGFFEFGHHHHBB3CGBHHHHGFFFGHHH2BBFBABFG21B11BBB1BF3BBG4BB3443B?F1?3B3BBB0//?EGH/00/0?/??<BFGGG/////>2?//<>//><.1<>1=1>>>.F0CH-<-CFEG0FCCG;;/;:CCFFF009;;;A?0/;;0;0;;F/.CCFGCF;:;F/;//;/;;//;/9/9;/;/;BFB//B//...
@M05620:37:000000000-D9766:1:1101:19351:3162 1:N:0:86
GAGGCTGCTTTGGAAGAAACTCATAGATTACTGCAACAGTTCCCCCTGGACCTGGAAAAGTTTCTTGCCTGGCTTCCAGCAGCTTAAACCACTACCTACAGGATGCTACCCGTACGGAAAGGCTCCTAGAAGACTCCCAGGGCGACAACGAGCTGCTGAACCACTGGCAAGTAAGTCAGGCCTTTCCGCTTTAGCACTCTTGTGGATCCAATTGAACCATTCTCAGCATTTGTACTTGTAACTGACCCGCC
+
>AAAABFBFFFFGGGGAGGGGGHHHHHHHHHGHHGHHHHGHHHHHGGGHHHHHHHHHHHHHHHHHHHHHHHHHHH2FGGBGGH335DFG3CFHCHHH4BGHHEHBFGHHHHGGE1EECFEFHH3FF3FGHHFFHHHCFH2/////<>///<EFG11>FFH1FF.FHHHGHGH0GHGHHFGHAGHHHGGGGGGGHHHHHEHHHHGDGFGGGGGGGGFF.FGGBFGGEGFGGGGGGGGGFGG0FFFFF/.9@D
@M05620:37:000000000-D9766:1:1101:19934:3165 1:N:0:86
ACCACACCTTCTACAATGAGCTGCGTGTGGCTCCCGAGGAGCACCCCGTGCTGCTGACCGAGGCCCCCCTGAACCCCAAGGCCAACCGCGAGAAGATGACCAGGTGAGTGGCCCGCTACCTCTTCTGGTGGCCGCCTCCCTCCTTCCTGGACTCCCGGAGCTGCGCCCTTTCTCACTGGTTCTCTCTTCTGCCGTTTTCCGTAGGACTCTCTTCTCTGACCTGAGTCTCCTTTGGAACTCTGCAGGGTCTA
+
ABBBBBBBFFCFGGGGGGBGGFFEGAEAAEHHFFFG?E2EDFHHHGGEEEGGFGFGFHH0>ECGGGGGG>FBFGHGGGGHGGGHHG/<BD<CCDFFHFHHHHHFFBFGHGFGHH-@??CBHHH0=<000/CG.CDCGDE.;CGHGFG0;C/CFG/:9--;-C/FFCF;BFFFFFFFFBB/9BFFF/FFFFFFFFADFFFFFFF9DBFBFFFF/FBBFB/FFF9/./;:FFFFF/;9BBFFF/BFB.-;BF9
@M05620:37:000000000-D9766:1:1101:18582:3215 1:N:0:86
ACTGCCACTTCTCAATCGACCCGTGGATCCCTGCCCCGGCTCCCCCAGTCCGTCTAACCGTTACCTCCCTGGCTCCCAGGAGCACCAACCACTACCTCCAGGATGCTACCCGTCCGGAAAGGCTCCTAGAAGACTCCCAGGGCGTCACCGCGCTGCTGAACCCCTGGCAAGTCAGTCAGGCCTTTCCGCTTTAGCACTCTTGTGGATCCAATTGCCCCATTCTCAGCATTTGTACTTGTACCTGACCCGCC
+
>33AAB4@BDBFFGGFGFG?AAABEAEC3BFGHDHHEFEA0BFFGG0B3BB1A11AFHFEB11BBDF?FGFHHH3BFFHEEFHF?FFEG/?F?3??F3?GHFH3G?FGHFHGC//BDDGCAAGHHGHHHEHHCGHHHHHGGG?D@@E.0A-CDGGAHHBCBC..;CEFGGGG0;FGGGGGGGB9FFFDGGDF/;BFFFFFFBFFFBFFFE/FFF//;ADFFF/BF/FFFFFFFFFFF9/;BFFBFB/;=@-
@M05620:37:000000000-D9766:1:1101:13135:3312 1:N:0:86
ACCACACCTTCTACAATGAGCTGCGTGTGGCTCCCGAGGAGCACCCCGTGCTGCTGACCGAGGCCCCCCTGAACCCCAAGGCCAACCGCGAGAAGATGACCAGGTGAGTGGCCCGCTACCTCTTCTGGTGGCAGCCTCCCTCCTTCCTGGCCTCCCGGAGCTGCGCCCTTTCTCACTGGTTATCTCTTCTGCCGTTTTCCGTAGGACTCTCTTCTCTGACCTGCGTCACCTTTGGAACTCTGCAGGTTCTA
+
A>AAAAA1BBBDFGFGFG1BFDHFEAABAAGABBAA0EECEGEFGGEEABEFHHHHHHGE>EEEF>>EGEE>C>EEGG?GEFFFGF<<>><>/CGBFFGHFFHGGCFCGDAFG/<<CCGC<<GHHHHFG<AG/<CHHG.CC/:CH0;00C.CFGGEGG9;-;C/AABG?BFF/B/;FFFFB/;BFFFFFFFF/@;BFFFFFFABFFFFF//FFB99BB9BFFF-;B@-:9BFFFF/BBFF/;BFFEAFFFF
@M05620:37:000000000-D9766:1:1101:13151:3317 1:N:0:86
ACCACACCTTCTACAATGAGCTGCGTGTGGCTCCCGAGGAGCACCCCGTGCTGCTGACCGAGGCCCCCCTGAACCCCAAGGCCAACCGCGAGAAGATGACCAGGTGAGTGGCCCGCTACCTCTTCTGGTGGCCGCCTCCCTCCTTCCTGGCCTCCCGGAGCTGCGCCCTTTCTCACTGGTTCTCTCTTCTGCCGTTTTCCGTAGGACTCTCTTCTCTGACCTGAGTCTCCTTTGGAACTCTGCAGGTTCTA
+
BBBABBBBFFFFGG5GGGGGGFHHGEGECEHHHGGGGGGGGHHHHGGGFEGGHHHHDGHFGGGGGGFGGGGHHHGGGGGHGHHHHGGGGGGGGGHHHHFHHHHFGHHHHHGGHHFGCGGHHHHHHHHHHFGHHGGGGGHGHHGHHHGGGGGGGGGGFF9DAFFGGGFFFFFFFFFFFFFFFFFFFFFFFFFFFFAFFFFFFFFDFFFFFFFFFFFFFFFFFFFFFFFFFFFFFFFFFFFFFFFFFFFFFF;
@M05620:37:000000000-D9766:1:1101:11398:3318 1:N:0:86
AGTGCCAGCTCTCAATCGCACAGGGGACCCAGGGCCTGGCCCCTCCATCCAGAAAACCTATGACCTCACCCGCTACCTGGAGCACCAACTCCGCAGCTTGGCTGGGACCTATGTGAGTATCCAGCGTAGGAATCTGGGAGTTGGGGAGGAGTGAGGAGTTGGGGAAAGACAGTCCTAACCGTGGAGGGTTCTGGTAAATGATGGGGTGAGGAGGGGCTCTTTGGCTCCCACCAGTCCCCCTGTCTGGTCTA
+
BBABBFFFBFFFGGGGGGGFG2GAFE2AEEDHDEEEFGHHHHGHEAGFH1GFBG32BEHHF35DGDBGHHAEE/>E23FHE?GHHG1?E3FGEFE?@3GGEHHGEFHHGHHHHHHHHHHHHHHHHGGDGGHGHHHHHGAFGGHGCGCCG?CFF0GGGGHHHHGGGGHHEGHGHHHHHHHHGGGG?EGGEGGGGGFFFFFGGGGFGGFFFFFFFFFFFAFFFFFFFFFFFFFFFFFFFFFFFFFFFFFFFFB
@M05620:37:000000000-D9766:1:1101:16682:3321 1:N:0:86
ACCACACCTTCTACAATGAGCTGCGTGTGGCTCCCGAGGAGCACCCCGTGCTGCTGACCGAGGCCCCCCTGAACCCCAAGGCCAACCGCGAGAAGATGACCAGGTGAGTGGCCCGCTACCTCTTCTGGTGGCCGCCTCCCTCCTTCCTGGCCTCCCGGCGCTGCGCCCTTTCTCACTGGTTCTCTCTTCTGCCGTTTTCCGTAGGACTCTCTTCTCTGACCTGAGTCTCCTTTGGAACTCTGCAGGTTCTA
+
BBCCCCCCFFFFGGGGGGGGGGHHGEGBGFHHHGGGGGGGGHHHHGGGEEGGHHHHHHHGGGGGGGGGGGGHHHHGGGGHGHHHEGGGGG<BCDGFHHHHHHHGF=GGH1CFHHFGFGCHHHHHHGHH0GGHHGGGGGHGHHGHFHGGGGGGGGGGGGDGGF=FFFFFFFFFBBBFFFFFFFFFFFFFBFFFF;;AFFFFFFFFFFFFFFFFFBFFFFFFFFF9FFFEFFFFFFFFFFFFFFFFFFAFFFF
@M05620:37:000000000-D9766:1:1101:16936:3361 1:N:0:86
AGTGCCAGCTCTCAATCGCACAGGGGACCCAGGGCCTGGCCCCTCCATCCAGAAAACCTATGACCTCACCCGCTACCTGGAGCACCAACTCCGCAGCTTGGCTGGGACCTATGTGAGTATCCAGCGTAGGAATCTGGGAGTTGGGGAGGAGTGAGGAGTTGGGGAAAGACAGTCCTAACCGTGGAGGGTTCTGGTAAATGATGGGGTGAGGAGGGGCTCTTTGGCTCCCACCAGTCCCCCTGTCTGGTCTA
+
ABAABFFFAFFFGGGGGGGCGFHHGGGEEGHHEAGEEFHHCHGHGGHFHHHHFHGHHGHFGHFHHHHHHGHGGEFGHHHHFGGHHHHGGHHB/>@EEC3BABGGGFHFEBFDGHFFHHB3GFHFEBEDG?FF2<GHHH0FDCFHGGG@-EAGHFGHHGH/<GG@GCCGHGGFFH0CGGGFDA9AAEGGAFFFFG9FGGGGGBF0.AFFFFFFF?;BFFFF/9FFFF/9E9..:99BFFFABFBFFFFFBBB
@M05620:37:000000000-D9766:1:1101:20672:3430 1:N:0:86
GAGGCTGCTTTGGCAGAAACTCATAGATTACTGCAACAGTTCCCCCTGGACCTGGAAAAGTTTCTTGCCTGGCTTACAGAAGCTGAAACAACTACCTACAGGACGCTCCACGTCAGGAAGTGCTCATAGCAGCCACCCAGGGAGTCACCGCGCTGATGCACCCCTGGCAGGTCCTTCAGGCCTTTCCGATTTCGCACTCTTGTGGATCCCATTGACCCATTCTCAGCATTTGTCCTTGTCCCTGACCAGCC
+
>A33>ACAFFFFGBGEAFGAFBFFF5BDG5FGDFG4FHGFFGHHHGGGHFHHGFGBBGHHBDGHHDDFGHHBFABGHHEHACGGG33BB?GB3BBB34B3FGC1/>?11FHEGE?E??00BF44BF44?FEF0?00B?/?F////@@@@C//>C/??1<1<>.>FCAGF.<CC00<=GHBHCBCC00;.A;:CG.::@FGFFBFF0BFB/;;00009;.CFFF90;BFB;CBF/;//;F/:99BF9FBA9.
@M05620:37:000000000-D9766:1:1101:18320:3439 1:N:0:86
ACCACACCTTCTACAATGAGCTGCGTGTGGCTCCCGAGGAGCACCCCGTGCTGCTGACCGAGGCCCCCCTGAACCCCAAGGCCAACCGCGAGAAGATGCCCAGGTGAGTGGCCCGCTACCTATTCTGGTGGCCGCCTCCCTCCTTCCTGGCCTCCCGGTACCGCGCCCTTTCTCACTGGTTCTCTCTTCTGCCGTTTTCCGTAGGACTCTCTTCTCTGACCTGAATCTCCTTTGGAACTCTGCAGGTTCTA
+
BBABBBBBFFFFGGGGGGGFGGHHGGFEHGHHHGGGGGGGGHHHHEFGGGGGHHHHHHHGGGGGGGGGGG1FHHHE/EEHGGHHHGGGGGFFGGHHHHHFHF//??<0?<FFFG--<-AFD00<D0=DDHGEHGCG.CGFEFG/0CFFBFAF0:CED---90;???DB;FFFBB///9BFBFFF///BFFFBF@.;BEBFA9;.;/B9//B/FF/:/B99FFB//9//:F9BFFFFFBB//BFFBFFFFB/
@M05620:37:000000000-D9766:1:1101:16263:3458 1:N:0:86
ACCACACCTTCTACAATGAGCTGCGTGTGGCTCCCGAGGAGCACCCCGTGCTGCTGACCGAGGCCCCCCTGAACCCCAAGGCCAACCGCGAGAAGATGCCCAGGTGAGTGGCCCGCTACCTCTTCTGGTGGCCGCCTCCCTCCTTCCTGGCCTCCCGGGGCTGCGCCCTTTCTCACTGGTTCTCTCTTCTGCCGTTTTCCGTAGGACTCTCTTCTCTGACCTGAGTCTCCTTTGGAACTCTGCAGGTTCTA
+
CCCCCCCAFFFFGGGGGGGGGGHHGBEAAEHGHGFGGGGGGHHHHGGGEEGGGHHHHHHGGCCGGGGGGGGHGHHGGGGHGHHHHGGGGG<CGGHEGF2FGCCFHHFCGGFGFHCDGGCF<<GFHFHGDHGHFCGGGGHEHHGHFFGBC/CFFFGE.--;9:DEDAAFFBFFFFFFFFB9BFFFBBFFFFFBFCD9/AFFFBF.ABFFB/9/BFFFB9/:FFF/9:::9/FFFF/:BFBB/F/BF.;9FF:
@M05620:37:000000000-D9766:1:1101:10684:3468 1:N:0:86
ACTGCCACTTCTCAATCGACCCGGGGATTCCTGCCCCGGCTCCCCCCGTCCGTCTAACCGTTTCCTCCCTGGCTCCCAGGAGCACCAACTACTACCTTCAGGATGCTACACGTCCGGAACTGCTCCTAGCAGCCTCCCAGGGCGTCACCGCGCTGCTGAACCCCTGGCACGTCCGTCAGGCCTTTCCGCTTTCGCACTCTTGTGGCTCCAATTGCCCCATTCTACGCATTTGTACTTGTCCCTGACCCGCC
+
>>>AAF1BBFBDFEFBBCB1A0A0AAAECGFGBFFABAAAAEFGGG>>?BE>B0BFEFGE?>BFBFFFFHHHGB1?FGH?FFG/B?0??0BBB1BBB1BFGGB<G??2F1?CH<FCG/@/1?<GHFGHH><G0FGFFEHHGG<C<CGCGC-AC@ACFF00CA.9CAEFGBEFA.-;FFAFFFFFFFFBFFAFBB-A@@FFFFBFF-ABE/:FFB9;FEBFFFF//;@-;9BFB/BB/BF/9BBFF//99-9
@M05620:37:000000000-D9766:1:1101:16470:3482 1:N:0:86
AGTGCCAGCTCTCAATCGCACAGGGGACCCAGGGCCTGGCCCCTCCATCCAGAAAACCTATGACCTCACCCGCTACCTGGAGCACCAACTCCGCAGCTTGGCTGGGACCTATTGCGTATCCCGCGTCGGAATCTGGGCGTTGGGGCGGCGTGCGGCGTTGGGGCAAGCCAGTCCTAACCGTGGCGGGTTCTGGTAAATGATGGGGTGAGGCGGGGCTCTTTGGCTCCCACCAGTCCCCCTGTCTGGTCTAT
+
AA3AAFFFBFFFGGGGGGGCFGFFGGGGGGHHFGGGGFHHHHGHGGHHHHHHHHHGHGHHHGHHHGHGHHHGGEEGHHHHGGGHHHHHGHHGEFFGEFGHGHHGGGHHGHHHHHFFFGGHH2?DG@/>C-FGHHHHHC@GDGHGGEGG?DADDFABD>BFFFFFFFF.A.;BFFFFFFFFFFF-@DF@FFFFFBFFFFF/BFFFF9@FFF.;@;DDAEFFFFFFFFFFFFFEFFFFFFFFFFFFFFFFFFF
@M05620:37:000000000-D9766:1:1101:21703:3502 1:N:0:86
AGTGCCAGCTCTCAATCGCACAGGGGACCCAGGGCCTGGCCCCTCCATCCAGAAAACCTATGACCTCACCCGCTACCTGGAGCACCAACTCCGCAGCTTGGCTGGGACCTATTGAGTATCCAGCGTCGGAATCTGGGCGTTGGGGAGGAGTGAGGAGGTGGGGAAAGACAGTCCTAACCGTGGAGGGGTCTGGGAAATGATGGGGGGAGGAGGGGCTCTTTGGCTCCCACCAGTCCCCCTGGCTGGTCTAT
+
CCCBCFFFDFFFGGGGGGGGGGHGGGGGGGHHGGGGGGHHHHGHGGHHHHHHHHHHHGHHHHHHHHHHHHHGGGGGHHHHHHHHHHHHGHHHGGGGGHHHGHHGGGHHGHHHHH3F33F3DGFH@//<><FGHF1GH/C@CDGGG.AF.C/<0CG0:.;.CFG.DFGBGGFB0BB0FGG?:EB?EGG-ADF/;/;BF00:B0BEF--9@FADDFFA=E:FFBFEFFFFFFFFE0:BFFF-..;/.;/;0::
@M05620:37:000000000-D9766:1:1101:16467:3502 1:N:0:86
AGTGCCAGCTCTCAATCGCACAGGGGACCCAGGGCCTGGCCCCTCCATCCAGAAAACCTATGACCTCACCCGCTACCTGGAGCACCAACTCCGCAGCTTGGCTGGGACCTATTGCGTATCCCGCGTAGGAATCTGGGCGTTGGGGCGGCGTGCGGCGTTGGGGCAAGCCAGTCCTAACCGTGGCGGGTTCTGGTAAATGCTGGGGTGAGGCGGGGCTCTTTGGCTCCCACCAGTCCCCCTGTCTGGTCTAT
+
A?AAAFFFBFFFGGGFGGGFGGHHGGGGGGGHFGEEAFFGHHEHGGGFHFFFHHHBHGBCGABGH5BFHHF@E>>EF@FG21FGHH11EGGF/E/E/FBGDGFFGEFHFHBGGH3??ADGG2/<@>/>??<GF?>F0>>A>CHCCDGG-9;@D?CB>F-BFAFFFE.AA..;B/BFFFFCDFF9-BCDEFFBB;BFFF///;FFF99.A;.;BFA;-AFFFF/:9;E9BFD.FFFFFFFAF;B/FF;/:BB
@M05620:37:000000000-D9766:1:1101:21563:3506 1:N:0:86
AGTGCCAGCTCTCAATCGCACAGGGGACCCAGGGCCTGGCCCCTCCATCCAGAAAACCTATGACCTCACCCGCTACCTGGAGCACCAACTCCGCAGCCTGGCTGGGACCTATTGAGTATCCAGCGTCGGAATCTGGGCGTTGGGGCGGCGTGCGGAGTTGGGGCAAGACAGTCCTAACCGTGGAGGGTTCTGGTAAATGATGGGGTGAGGAGGGGATCTTTGGCTCCCACCAGTCCCCCTGTCTGGTATAT
+
ABABBFFFBFFFGGGGGGGGGGHGGGGGAFHHGGGGGGHHFHGHGGHHHHHHBHGHHGHHHHFHHHHHHHHGGGGGHHHHHHHFHHHHGHHGGFGGG/FHHFHGGGHHGFGHGHHGGFGFFDFGGCADF/FFFHHBFACDFCACFCDG?DAB.ABAFDFFFFCDFFE/BFF/BFBFFFFF.EF.ADF;:AFFFFFFFFFFFFFFFFFFFFEFBFF..AFFFFBFFFEEFFAFF/9FFFF;.;/:F;F//B;
@M05620:37:000000000-D9766:1:1101:12384:3524 1:N:0:86
ACCACACCTTCTACAATGAGCTGCGTGTGGCTCCCGCGGAGCACCCCGTGCTGCTGACCGAGGCCCCCCTGAACCCCAAGGCCAACCGCGAGAAGCTGCCCAGGTGAGTGGCCCGCTACCTCTTCTGGTGGCCGCCTCCCTCCTTCCTGGCCTCCCGGAGCTGCGCCCTTTCTCACTGGTTCTCTCTTCTGCCGTTTTCCGTAGGACTCTCTTCTCTGACCTGAGTCTCCTTTGGAACTCTGCAGGTTCTA
+
>>1>A11>CFFFFGG131BBFGGHCAEFA0GGFFB00AE/AE/FGGEABBE/1BFHFHHF>//>FF/EGEFC1BFGGGEAFHHF/FFGGG@>//F11?FHGHG.GHFGFG.FHHGGG-AFFHHHHGHHGHFGH-CGGE;CFGGGFFCFCFFAFGGGB99@>F/9@@F@@FFFFBFFFFFFFFFFFFFEFFFFF@ABFFFF?9FAA/;BFFFFFFFFB/BFFF-B-:FFF/BFFFEBB/:/FBBFFA;BFF/
@M05620:37:000000000-D9766:1:1101:20540:3541 1:N:0:86
AGTGCCAGCTCTCAATCGCACAGGGGACCCAGGGCCTGGCCCCTCCATACAGAAAACCTATGACCTCACCCGCTACCTGGAGCACCAACTCCGCAGCTTGGCTGGGACCTATTGCGTATCCCGCGTCGGAATCTGGGCGTTGGGGCGGCGTGCGGCGTTGGGGCAAGCCCGTCCTAACCGTGGCGGGTTCTGGTAAATGCTGGGGTGAGGCGGGGCTCTTTGGCTCCCACCCGTCCCCCTGTCTGGTCTAT
+
>33>AFFFBFFFGGGGGGGGEAFDF22EFDCHG2EDFFCA2AE1AAGH5BG5FHHFGGHGHEBBGGHFGHFG0>EEFHHHHGHHHGFGGHHHGGGGG3GHGEHGG/GA/BG111FEAEFFHH/>BDC@G->FHHGHH<-<=-CDG?-;9AA@D-B?B=BBFBB?BEF;..@BFFFFFFFBFFB-9@B9AF/BF/:FFBF///FFB.@EFFE-BBBB?E/FFFF/BBEFF.A.99ADDFF?FBFFFFF/9;9
@M05620:37:000000000-D9766:1:1101:15869:3571 1:N:0:86
GAGGCTGCTTTGGAAGAAACTCATAGATTACTGCAACAGTTCCCCCTGGACCTGGAAAAGTTTCTTGCCTGGCTTACAGAAGCTGAAACAACTACCTACAGGATGCTACCCGTAAGGAAAGGCTCCTAGAAGACTCCAAGGGAGTAAAAGAGCTGATGAAACAATGGCAAGTAAGTCAGGCATTTCCGCTTTAGCACTCTTGTGGATCCAATTGAACAATTCTCAGCATTTGTACTTGTAACTGACAAGCC
+
A?AAAAFAFFFFGGGGF4AFFFAGDGHHHHHGHHHDGAHFGGGHHGGEGHHHHHHHGGHGBFHHHHHHHHHHHHHGGHHHHHHHHHGHGHAGHBFHBGB3FCFGGFHFFFGGEEGHEGHGHHHHHFHHHHHHHGFHHEHHGGHG?FGHHHGHHHHGHHGHHH2GDGHHHHGHGFH?FFGHHHHHHHHGFCEGDGHDHHHHHHHHFHHHHHHEHHHHFGFCCFFGCGEFHHGGFFGGGFGFGGGGGGGGGGG
@M05620:37:000000000-D9766:1:1101:20882:3606 1:N:0:86
GAGGCTGCTTTGGAAGAAACTCATAAATGAGTGACACAGGACCGGCTGTGCATCGAACCGTTGCTTGCCTGGCTGCCAGAAGCTGCAACAACTGCCTACAGGATGATAAACGAACGGAACGGCTCCTAGAAGCCTCCCAGGGCGTCACCGCGCTGCTGAACCCCTGGCAAGTCAGTCAGGCCTTTCCGCTTTCGCACTCTTGTGGATCCAATTGCCCCATTCTCAGCATTTGTACTTGTACCTGACGCGCC
+
AAA>AAFBFFFFGFFE4GGGF4B5D5AD655D45A5BF2B22222A2A13D555133BAE111BB53B3GHCF21?1B3B33333BB3B1??33@B3313B3FCFHFH43B////><<F///><<FCFG1FG1FFG/<F1?/ED--CCFA@CDGCGH0=CG:..CEFHH0;;C0;;CBFFFAFFFFFD..E?FGGD@GGFGFFFFFF/F//;BB99/AABFFFBFFF/FBF/B/9B/FBBFBFBF/..-9;
@M05620:37:000000000-D9766:1:1101:13085:3657 1:N:0:86
GAGGCTGCTTTGGAAGAAACTCATAGATTACTGCAACAGTTCCCCCTGGACCTGGAAAAGTTTCTTGCCTGGCTTACAGAAGCTGAAACAACTGCCTATATGCTGCTACCCGTAAGGCAAGGCGACCAGAAGATTACAAAGGAGCAAAAGAGCTAATAAAACAATGGAAAGTAAGTCAGGCATTACCCCTTTAGCCCTCTTGTCACTCCAATAAAAAAATTCCCAGAATTTGTACTTGTAACTTACAAGCC
+
>?AA>>CAFBF4F45BBG4FEGGGHFHHHFBDFHBECG2DFDBFFEE2EFBGHHGG332GFFHBFGH5BB3BBBF33BBFGHBEG33FBB1FH3BF3B@344BB4BB4@B1>?>E?3300?/?//>/<0B22?333BB322??//?2<F2/22222?1<FFG<C1111??0><1F1==10>><11>1/<.<<00</<<./=0;000<0/::000;;::-9/00;00./0;;00;0FF0;0;F00;;C0999
@M05620:37:000000000-D9766:1:1101:13900:3667 1:N:0:86
AGTGCCAGCTCTCCATCGCACAGGGGACCCAGGGCCTGGCCCCTCCATCCAGAAAACCTATGACCTCACCCGCTACCTGGAGCACCAACTCCGCAGCTTGGCTGGGACCTATGTGAGTATCCAGCGTAGGAATCTGGGAGTTGGGGAGGAGTGAGGAGTTGGGGAAAGACAGTCCTAACCGTGGAGGGTTCTGGTAAATGATGGGGTGAGGAGGGGCTCTTTGGCTCCCACCAGTCCCCCTGTCTGGTCTA
+
>A>3>FFFBFFFGBGFGFG2E2GAF2AEEEGHABEAFGHHHHGHGGHHHFHHHHHFHGHHHDHHH@FGHHHGG>>EHHFH?EGHHH1??EH3>E/EEGBFFGFGGGHHGHHHHHHHHHHHHHHHHGEFGGHHHHHHHH0FGHHHGGEGGEEGHGHHFGHHHHGGEEHFFHHHHHHHHHHGGGGGAEGGCFFGFGFFGFGGGGGGGGFBFFFFFFBBBBFFFFFFFFFFFFFFFFFFFFFFBFFFFFFFFFF
@M05620:37:000000000-D9766:1:1101:15125:3705 1:N:0:86
GAGGCTGCTTTGGCAGAAACTCATAGATTACTGCAACAGTTCCCCCTGGACCTGGAAACGTTTCTTGCCTGGCTTACAGAAGCTGAAACAACTGCCAATGCATGCGAGCCGTAAGCACCCGCTGCTAGAGGACTCCAACGGAGGAACAGAGCTCACGAAACAACGACAACTAAGACAGGCACGCCCGCCTGAGGATTTTCGTAGACCGCATTGAACAAATTTCAGTATCTTTAGTTTTTATGCACAATCTA
+
>AA1AA>AFFDFF1GA11G111ADBA1DD1BFBFF1FFHBGHHFHGCGC0BCFCF0BF0B00BF2DAABFF/B00FGHBA11BB@G1@F0F?1B1B11111B2@@?E////???0110?//>//?11B11<0?0011@1//?<//?00?00011?1<.<.<0..>.---.</0/<;:/...:.-.::--9.//.0/0000-999.09----9/;/;B--//;/;9//9//////;///9;/B/B//-:9//
@M05620:37:000000000-D9766:1:1101:15102:3708 1:N:0:86
ACCACACCTTCTACAATGAGCTGCGTGTGGCTCCCGAGGAGCACCCCGTGCTGCTGACCGAGGCCCCCCTGAACCCCAAGGCCAACCGCGAGAAGATGACCAGGTGAGTGGCCCGCTACCTCTTCTGGAGGCCGCCTCCCTCCTTCCTGGCCTCCCGGAGCTGCGCCCTTTCTCACTGGCTCTCTCTTCTGCCGTTTTCCGTAGGACTCTCTTCTCTGACCTGAGTCTCCTTTGGAACTCTGCAGGTTCTA
+
AAAAAAAAFFFFGGGGBGFAG1FFEEAA0AGH1FGAAEGCGHFGHGGGGCGGHHHCGHBE@ECGG/EGGGGEHBGGGGCG//GHHG//BCG@?CBGDGBDFFGG1?G01<FCCCCC-ACFGHG0GHFH0.CAEGGGEFCECGCG0F/BF/.FFFF?G-9-;;9/A=F;99F//99FBFF-;/9BBBB//;F//9--B-99AF?B?BFBF/BFFFBF/999FF-BF//:/9BFBB/BFFF//9BFF-;BFBB
@M05620:37:000000000-D9766:1:1101:18012:3741 1:N:0:86
GAGGCTGCTTTGGAAGAAACTCATAGATTACTGCAACAGTTCCCCCTGGACCTGGAAAAGTTTCTTGCCTGGCTTACAGAAGCTGAAACAACTACCTGCAGGATGCTACACGTAAGGAAAGGCTCAAAGAAGCCACCCAGGGAGACACCGCGCTGATGAACCCCTGGCAAGTCAGTCAGGCCTTTCCGATTTAGCACTCTTGTGGATCCAATTAACCCATTCTCAGCATTTGTACTTGTAACTGACCAGCC
+
ABBABBFBFFFFG4FFAGGGGFHHHHGHHCHHHHHBGHHHHHHHHGGGHGHHHHHBGHHHBGHHHHFGHHHHHHHHHHHHHHHHHHFHHHHHHCGH331BFFFF3BFHFHHEB?FGHFF30B?3B33BB3BG3?2BBEGEG/?//?B2<B@////<11@F1F?<FCFHHHF<11<0=DHHFEFFHHFG.=EE0=CHHHHHHHCGDHHHGBBFG0;;BAABF09;BGGEGGGGGGGEFFF0BFGG0CFFFF?
@M05620:37:000000000-D9766:1:1101:17994:3743 1:N:0:86
GAGGCTGCTTTGGAAGAAACTCATAGATTACTGCAACAGTTCCCCCTGGACCTGGAAAAGTTTCTTGCCTGGCTTACAGAAGCTGAAACAACTGCCTACAGGATACTCCACGTCAGAGGCTCCTAAAAGAAGCCACCCGAGAAGAAGACGCGCTGAAACAACACTGGCAAGTCCAGCAGGACTTTCCGCAGTAGCACTCTTGTGCATACCATAGACCACTTATCAGCTTTTGTCCTAGTCCATGACCCACG
+
CCCCCCFCFFFFGGGGGGGGGGHHHHHHHHHHHHHHHHHGHHHHHGGGHHHHHHHGHHHHFGHHHHHHHHHHHHHHHHHHHHHHHHHHHHHHH3BF3323@F133B4B33B1?1?133/?/0?B3B3B3/0BF0220///>/?2222=@//</>/<111>...>110<<>.0=00<//.<../0000:.--.0;:0;C/C000000009/0000;00/.90;0;BB000;00=09;90;0000000;:..-
@M05620:37:000000000-D9766:1:1101:9401:3764 1:N:0:86
AGTGCCAGCTCTCAATCGCACAGGGGACCCAGGGCCTGGCCCCTCCATCCAGAAAACCTATGACCTCACCCGCTACCTGGAGCACCAACTCCGCAGCTTGGCTGGGACCTATTGCGTATCCCGCGTCGGAATCTGGGCGTTGGGGCGGCGTGCGGCGTTGGGGCAAGCCCGTCCTAACCGTGGCGGGTTCTGGTAAATGCTGGGGTGAGGCGGGGCTCTTTGGCTCCCACCAGTCCCCCTGTCTGGTCTAT
+
AAAAAFFFBFFFGGGGFGG2E?FAFEEEEFHHAEEEFGHHHHGHGGHHHHGHHHHHHGHHGHHHHHHHHHHGG>EEHHHHBGHHHHGGFHHGEFGGGGFHGGHGGGHHGHHHHHGAADGHHC/BD<><A->>GHHHHA-<<CHGG?-A-;BGG;D@>BFFFFFFFFFEA.@BFFFFFFFFDFF->@D;AFFFFBBFFFF/9BFFF?BEFF.;DFFADFFFFFF9BFFFFFF.FFFFFFFFFFFFFFFFBFF
@M05620:37:000000000-D9766:1:1101:11268:3813 1:N:0:86
ACCACACCTTCTACAATGAGCTGCGTGTGGCTCCCGAGGAGCACCCCGTGCTGCTGACCGAGGCCCCCCTGAACCCCAAGGCCAACCGCGAGAAGATGCCCAGGTGAGTGGCCCGCTACCTCTTCTGGTGGCCGCCTCCCTCCTTCCTGGCCTCCCGGCGCTGCGCCCTTTCTCACTGGTTCTCTCTTCTGCCGTTTTCCGTAGGACTCTCTTCTCTGACCTGAGTCTCCTTTGGAACTCTGCAGGTTCTA
+
CCCBCBCCFFFFGGGGGGGGGGHHGFGGHGHHHGGGGGGGGHHHHGEEEGGGHHHHHHHGGGGGGGGGGGGHHHHGGGGHGHHHHGGGGGFGGGHHHHHHHHAFFGH0FHGGHH-@@GCHHHHHH0GHGHGHHGGGGGHGHGGHHGGGGGGGGGGGGB--;-@DFFFFFFFFFFFFFFFFFFFFFFFFFFFFFFADFFFFF0A.AFFFFFFFFFBFFFFFFFFF/BBBBFFFFFFFFFFFFFFFFFFFFFB
@M05620:37:000000000-D9766:1:1101:18806:3832 1:N:0:86
ACCACACCTTCTACAATGAGCTGCGTGTGGCTCCCGAGGAGCACCCCGTGCTGCTGACCGAGGCCCCCCTGAACCCCAAGGCCAACCGCGAGAAGATGCCCAGGTGAGTGGCCCGCTACCTCTTCTGGTGGCCGCCTCCCTCCTTCCTCGCCTCCCGGCGCTGCGCCCTTTCTCTCTGGTTCTCTCTTCTGCCGTTTTCCGTAGGACTCTCTTCTCTGTCCTGTGTCTCCTTTGGAACTCTGCAGGTTCTA
+
CCCCCCCCFFFFGGGGGGEGGGHHGGGECEHHHGGGGGGGGHHHHGGGGGGGHHHHHHHAEGGGGGGGGGGHHHHGGGGHGHHGHGGGGGDGGGHHHHEFHF//1?1F?G//0F-C->-<<GH0<D000<<.<<A@.E.ECGA/009009--.CAE.--;@=9.:C?D=BFBFF0BB:0090;FFFFB0;900:.9;E0:A9...0:BBFFF0:FFF000:000;:0BF99BF0/;900;F0000999BF0
@M05620:37:000000000-D9766:1:1101:18931:3974 1:N:0:86
AGTGCCAGCTCTCAATCGCACAGGGGACCCAGCGCGTGGCCGCTCCATCCAGAAAACCTAGGACCTCACCCGCAACCTGGAGCACCAACTCCGCAGCTTGGCTGGGAATCTGGGCGTTTGTGAGGCGTGAGGCGTTGGGGCCCGCCAGTCCTCACCGTGGCGGGTTCTGGTACATGATGGGGTGAGGCGGGGCTCTTTGGCTCCCACCAGTCCCCCTGTCTGGTCTCTCTCCTGCCCTTCGCTCGGACGAG
+
A>>AAFFCAFFFGGGGGGGCGGGDCA22AE2222A2AEEEG0A0AA35D1BF@F@GHF3@3F3FG2FFG11E?/>EFC0FFFGGHH0?EGHFEFCGBHGHGHHGGGH2??FGHHF@DD/??0@GFFCGGACG.ACGGH@CGGGG;A9DGGGGGGGGGGGGGGFF@EFFFFF/B/;BFFFFFDDBFFF.;9=DFFFFFFFFFFFEFFFFFFFF/FEFBFBFFFFFFF/;B;FFFFFFF/;.;.;ECF.-99;
@M05620:37:000000000-D9766:1:1101:11714:4001 1:N:0:86
ACCACACCTTCTACAATGAGCTGCGTGTGGCTCCCGAGGAGCACCCCGTGCTGCTGACCGAGGCCCCCCTGAACCCCAAGGCCAACCGCGAGAAGATGCCCAGGTGAGTGGCCCGCTACCTCTTCTGGTGGCCGCCTCCCTCCTTCCTGGCCTCCCGGAGCTGCGCCCTTTCTCACTGGTTCTCTCTTCTGCCGTTTTCCGTAGGACTCTCTTCTCTGACCTGAGTCTCCTTTGGAACTCTGCAGGTTCTA
+
BBBBBBB>BFFFGGGGGG5BGFHHGEFBAEHGGBFE2EFGGHGHHGGGDEGGGHGHGHHAFGFGGGGGGGGHFHHGGGGHGHHHHGGFCG>BGGHEGHHHHHHGHHHHHHGGH/DFCGGHEFHHH0GGDCEHHGGG?FHGHHGHFGGFFGGFGGEGGG9ADGB/DGFFFFFFFFFFFFFFFFFFFFFFFFFFFCAFFFFFFFFFFFFFFFFFFFFFFFFFFFFFFFF/;FFFFFFFFFFFFFFFFFFFFFF
@M05620:37:000000000-D9766:1:1101:10899:4054 1:N:0:86
GAGGCTGCTTTGGAAGAACCTCATAGATTACTGCACCAGTTCCCCCTTGCCCTGGAAAAGTTTCTTGCCTGGCTTACAGAAGCTGCAACACCTACCTACAGGATGGTCCACGTCAGGAACTTCTCATAGAAGCCTCCCAGGGAGACACCGAGCTGCTGAAACACTGGCACGTACTTCAGGAATTTCCGCTTTCGCACTCTTGTGGATCCCCTTGCCCAATTATCCGCCTATGTCCTGGTCCCTGAACCGCC
+
A?1AAAF11BDFGCFG1CAFGC1FGFH3A1BFGAB10ABGAGHBGGC0E1BBABGHF1ABBA2FFHHHHFFFHHC1GBF1GHHHH1BGH0>FF1B01B0@FG0@1/B@FBG/F///FFH0>1B2BB2FG1B11BCF//F1///?/?B0//<<</1<111111<?110/?F.00>.D1FD1<0<<D0<<<.<EG<<;:;GFCFCHCBGBC/./;;//;;.;F000;;..;.;F000;0;90:;;;B/;99@@
@M05620:37:000000000-D9766:1:1101:22304:4069 1:N:0:86
ACCACACCTTCTACAATGAGCTGCGTGTGGCTCCCGAGGAGCACCCCGTGCTGCTGACCGAGGCCCCCCTGAACCCCAAGGCCAACCGCGAGAAGATGCCCAGGTGAGTGGCCCGCTACCTCTTCTGGTGGCCGCCTCCCTCCTTCCTGGCCTCCCGGCGCTGCGCCCTTTCTCACTGGTTCTCTCTTCTGCCGTTTTCCGTAGGACTCTCTTCTCTGACCTGAGTCTCCTTTGGAACTCTGCAGGTTCTA
+
CCCCCCCAFFFFGGGGGGGGGGHHGGGE4EHFGGGFDGGGDHHHHGGGGGGGGHGHHHHGGGGGGGGGGGGHGHHGGGGHGHHHHGGGGGDGGGHHHFHHHHHGHHHHHHGGHHGGGGGHHHHHHHHHHHGHHGGGGGHGHHGHHGGGFGGGGGGGGGDGGFFFFFFFFFFFFFBFFFFFFFFFFFFFFFFFFFFFFFFFFFFDFFFFFFFFFFFFFFFFFFFBBBFFFFFFFFFFFFFFFFFFFFFFFF;
@M05620:37:000000000-D9766:1:1101:22016:4117 1:N:0:86
GAGGCTGCTTTGGAAGAAACTCATAGATTACTGCAACAGTTCCCCCTGGACCTGGAAAAGTTTCTTGCCTGGCTTACAGAAGCTGAAACAACTCCCTACATGATGCTAGCCGTAACCATAGGCGCCTAGAACATCCCAAGGGAGCAAAAGAGCTCATCAAACAATGGCAAGTAAGACATGCATCACCCCTTTACCCCTCTTGAGTATTCAATCGAACAATTCTCAGTATTTGGACTTGTAACTTACAAGCC
+
BABBBAFBFFFFCGGGGCGGGFBAAF5DFGGHHHHHHHHGFDGGHFEFE2BGGBF2BEEH3DGFAABFGHD1G2BGGHHHHHHH@3DGG3FHH3BFBB134434BB344B3?11?13333?33/>>//B?33B333?B2///F//?2<@2/2@22@222?<10/111<??/G<1D11011><>11>00<.<C<0</<<E/<000;:<000000.;;;;/<090;90000=;00;BFF090;FF00;;9;..
@M05620:37:000000000-D9766:1:1101:11669:4119 1:N:0:86
ACCACACCTTCTACAATGAGCTGCGTGTGGCTCCCGAGGAGCACCCCGTGCTGCTGACCGAGGCCCCCCTGAACCCCAAGGCCAACCGCGAGAAGATGACCAGGTGAGTGGCCCGCTACCTCTTCTGGTGGCCGCCTCCCTCCTTCCTGGCCTCCCGGAGCTGCGCCCTTTCTCACTGGTTCTCTCTTCTGCCGTTTTCCGTAGGACTCTCTTCTCTGACCTGAGTCTCCTTTGGAACTCTGCAGGTTCTA
+
ABCCABCCFFFFGGGGGGFGGGHHGFGEHGHHHGGGGGGGGHHHHGGGGGGGHHGHHHHGGGGGGGGGGGGHFHHGGGGHGHHHHGGGFFBDGGHHHGHHHHHGHHHHHHGGHHGGGGGHHHHHHHHHHHGHHGGGGGHGHHGHHHGGGGGGGGGGGGCGGGGGGGFFFFFFFFFFFFFFFFFFFFFFFFFFFFFFFFFFFFFFFEFFFFFFFFFFFFFFFFFFFFFFFFFFFFFFFFFFFFFFFFFFFFF
@M05620:37:000000000-D9766:1:1101:10264:4134 1:N:0:86
GAGGCTGCTTGGCAATAAACCCGTGGATACCTGCACCGGTTCCCCCGGACCGTGTAAACGTTTCTTCCCTGGCTCCCAGAAGCGCAAACAACTCCCACCAGGCTACTACACATACGGTAAGGCCCCTAGAAGAAACCCATAGCGCAATCGAAACACTGCACAAATGGAAAGGACGTCACGCAACCCACCGTTAGCACGCGTGTGGATCCAATTGCCCCATTAACATAATTTGTACTTGTACCTGACGCGCC
+
A1AAA?FAFFFA1FGBGAAB1A0BA0BB2BFGH0FHF0AEBBFGHE/E/AA/?BBB2DFAGG01BB2B0BFG0G@//0B?BG1//>EEHG?GF1B?00//0<F01<B11<011110?0//11@/?///011?100??>F001<<<AG.0<./<-/.<000/0::CC00::C./.99.;...---.99.;..9.ABF/-9-9-;-;/;;-////;/::A--9://;//9/;/;/:BFFFFF/9B//;--;-;
@M05620:37:000000000-D9766:1:1101:20433:4151 1:N:0:86
AGTGCCAGCTCTCAATCGCACAGGGGACCCAGGGCCTGGCCCCTCCATCCAGAAAACCTATGACCTCACCCGCTACCTGGAGCACCAACTCCGCAGCTTGGCTGGGACCTATTGAGTATTCAGCGTAGGAATCTGGGAGTTGGGGAGGAGGGAGGAGTTGGGGAAAGACAGTCCTAACCGGGGAGGGGTCTGGGAAATGATGGGGGGAGGAGGGGCCCTTTGGCTCCCAACAGGCCCCCTGTCTGGGCTAT
+
>1>>AF1FAFFFDGGGGGGGGGFEGGGGGGHHGGGFFCCGHHGHGGHGHHHHHGHHHGHGHHGHHHGEHHHGGGGGHGHGHHHHHHGHGHHHGGGGGHHHGHHCEFHFEHHFE1B<12B2BGDB///<CDGFH>@GH0F<FFFCGGGGC..-<.C.A//0/AC.AGFBCF/:0C00C/C--;@--A?-;-9/;--9A//99/;A----99-AA=@=-;9FF/B/9BEFB/;A9-:EB@@--//9:/-;9-9
@M05620:37:000000000-D9766:1:1101:20414:4156 1:N:0:86
AGTGCCAGCTCTCAATCGCACAGGGGACCCAGGGCCTGGCCCCTCCATCCAGAAAACCTATGACCTCACCCGCTACCTGGAGCACCAACTCCGCAGCTTGGCTGGGACCTATTGCGTATCCCGCGTCGGAATCTGGGCGTTGGGGCGGCGTGCGGCGTTGGGGCAAGCCAGTCCTAACCGTGGAGGGTTCTGGTAAATGATGGGGTGAGGCGGGGCTCTTTGGCTCCCACCAGTCCCCCTGTCTGGTCTAT
+
>33>ADDFAFFFDGGFGGGCGGHFGEGGGEHGFE2EFFCGHFGHGGHHHHGHHHEGHGHHHFHHHHHHHHHEE>EGHHHHFHHHHHFHGEHHDGCGGGGHGHHG?/GHGHHHHHEGGGGHGH?CDD/@D@FFGFFFHEC@<@FDCGGG@B9??BBBBBBBF?BFBFF?EFFFFFF/FFFBDFB.;AB:AABFF9FFFFFFFFFEFF?EAF.-@BBB;EBFFFBFFFFFFFF.A/B/FFFBFFFFFFFFFFF
@M05620:37:000000000-D9766:1:1101:14834:4160 1:N:0:86
AGTGCCAGCTCTCAATCGCACAGGGGACCCAGGGCCTGGCCCCTCCATCCAGAAAACATATGACCTCACCCGCTACCTGGAGCACAAACTCCGCAGCTTGGCTGGGACATATGTGAGTATCAAGCGTAGGAATCTGGGAGGTGGGGAGGAGTGAGGAGTTGGGGAAAGACAGTCCTAACCGTGGAGGGTTCTGGTAAATGATGGGGTGAGGAGGGGCTCTTTGGCTCCCACCAGTCCCCCTGTCTGGTATA
+
1>>AAFFFAFF3EGG3FFFG?GHFGGGC0AFHGAAA/AF00BEGGGF110F11A1BG/11DD2DAG1FGHHGGG//BFGAHHH/00BFHB@GC?E//BB>?GH/EGHC/BGHHHFH11B122BBGA/CCGHHFH22100//?FF?C.-->C/.=DG<./<D/-ACFHHBHHHHHHHEHHGG.;ACGF-.CAFGG;FFFB0;CFE.-9-9AFFB-@;-;EF/B//BFFF-FFF--99F/EB-A9BF////;9
@M05620:37:000000000-D9766:1:1101:17591:4165 1:N:0:86
ACCACACCTTCTACAATGAGCTGCGTGTGGCTCCCGAGGAGCACCCCGTGCTGCTGACCGAGGCCCCCCTGAACCCCAAGGCCAACCGCGAGAAGATGCCCAGGTGAGTGGCCCGCTACCTCTTCTGGTGGCCGCCTCCCTCCTTCCTGGCCTCCCGGAGCTGCGCCCTTTCTCACTGGTTCTCTCTTCTGCCGTTTTCCGTAGGACTCTCTTCTCTGACCTGAGTCTCCTTTGGAACTCTGCAGGTTCTA
+
CCCCCCBCFFFFGGGGGGGGGGHHGGGEGDHHHGGGGGGGGHGHHGGGGGGGHHHHHHHGGGGGGGGGGGGHHHHGGGGHGHHHHGGGGGGGGGHGHH2FHHHGGHHGGHGGHHGGGGGHHHHHHHHHHHGHHGGGGGHGHHGHHGGGGGGGGGGGGG-BDFGGGGFFFFFFFFFFFFFFFFFFFFFFFFFFFFFFFFFFFFFFFFFFFFFFFFFFFFFFFFFFFFFBFFFFFFFFFFFFFFFFFFFFFFB
@M05620:37:000000000-D9766:1:1101:12926:4174 1:N:0:86
GAGGCTGCTTTGGAAGAAACTCATAGATTACTGCAACAGTTCCCCCTGGACCTGGAAAAGTTTCTTGCCTGGCTTACAGAAGCTGAAACAACTCCCTACAGGCTGCTACCCGTAAGGCAAGGCTCCTAGAAGACTCCAAGGGAGGAAAAGAGCTGATGAAACAATGGCAAGTAAGTCAGGCATCTCCGCTTTAGCACTCTTGAGGCTCCAATTGAACAATTCTCAGCATTTGTACTTGTAACTGACACGCC
+
A>>AAA?AFFFFFGFG4FGGFGAFGFHHHBGGGHGHGGH5FGHGHGGFFG2FGFHFFFFFBGGHHHHGHHFFGHFGGFFAGHGFEGFHGBCGF3BEBB1BB3?F1?B43BFE>>?B33B0?/??B?BBBFGBFB3?B3C?/?G//?<0F0/@F@<<D>@FGFBE<??0GGA?<BD<==><>>101=1<C.CED0D<<C<=G<0:/.;.;/:;:;000;BGBF9;B0/00;099;FGGFB9CFF09CF09-.
@M05620:37:000000000-D9766:1:1101:12897:4179 1:N:0:86
GAGGCTGCTTTGGAAGAAACTCATAAATGACTGACACAGGACCCCCGGTCCCGGTAACCGTTGCGTCCCTGGCTCCCAGAAGCTACAACCACTACCTCCAGGATGATACACGTCCGGAACTGCTCCTAGAAGCCTCCCAGGGCGTCACCGCGCTGCTGCACCCCTGGCACGTCCTTCAGGCCTTTCCGCTTTCGCACTCTTGTGGATCCCCTTGCCCCATTCTCCGCATTTGTACTGGTCCCTGACCCGCC
+
A@AAABFBFFFFG4FGFGBGGBFDD5DD6A4DF4G4FG2222B22A2A0AA1A0AAABFAEA110?0/>@BBG?3??GG1BFGC333BB//?3?B2BFGHH3GH3?F44FF<0//>BFGCC2FGHGHHG2@F<GHHHGFHEGFCDGGGDADGGGGGGHC;CG.;CEHHGFDGG..;CFGGGGGGGGGGGGGGFF;DFFFFFFFFFFFFFBABFF/;;;DFFFF9/AD-D9;B:/9B/9;/B;;FF//9;@B
@M05620:37:000000000-D9766:1:1101:10083:4204 1:N:0:86
AGTGCCAGCTCTCAATCGCACAGGGGACCCAGGGCCTGGCCCCTCCATCCAGAAAACCTATGACCTCACCCGCTACCTGGAGCACCAACTCCGCAGCTTGGCTGGGACCTATTGGGTATCCCACGTCGGGATCTGGGGAGTTGGGCAGCGTGCAGCGTTGGGGGAAGCACATCCTAACCGTGGCAGGTTCTGGTAAATGCTGGGGCGAGGCGGGGATCTTTGGGTCCCCCCCGTCCCCCTGTCTGGTCTAT
+
>A3>AFDFAFFFGGGGGFFGGGFEEFGGEFHHGGEEFAGF2GFGGGHHHHHFF33GHGHHHHFHHHFHHHHGGGGGHHHGHHHHHHHHGFFGGGGE>FGHGFHEGGFHGHHHE32//B23FG20<//<>/>//1??F-.->0><@./<.-.<..=/-::-CCG-;E..9;/0;CBFG/F-;.;-/;99;BBBF9/;BBF//;FFF.;--;--999-../BFF9.9.;9..;--9;;AFFAFFB/99F99;B
@M05620:37:000000000-D9766:1:1101:16089:4218 1:N:0:86
GAGGCTGCTTTGGAAGAAACTCATAGATTACTGCAACAGTTCCCCCTGGACCTGGAAAAGTTTCTTGCCTGGCTTACAGAAGCTGAAACCACTCCCACCAGGATGCTACCCGAACGGAAAGGCAACGAGAAGACGCACAGGGAGACATAGGGATAATAAAGCAATGGCAAGTAAGTCAGGCCTTGCCGCTGTAGCACTCGTGTGGATCCAACGGCACCATTACCAGCATTTGTACTTGCAACTGACCTCCA
+
BABBBBFBFFFFGGGGGGGGGGGHHHHHHHHHHHHHGGHDGHHHHGGGHHHHHHHHHHHHHHHHHHGGHHHHHHHHHHHFHHHGHHHHHGHGH3BF211B1??F3B3B3B11///////>00/00//?//?2BF/<///2/<?///<1111?GF01111<1><011<0>1.0000=00</<.<C///;---.:0<0;0/.:;.;9;00/;0/.;---..090090/..////;;9////;B//://///.9
@M05620:37:000000000-D9766:1:1101:20380:4256 1:N:0:86
GAGGCTGCTTTGGAAGAAACTCATAGATTACTGCAACAGTTCCCCCTGGACCTGGAAAAGTTTCTTGCCTGGCTTACAGAAGCTGAAACAACTACCTACAGGATGCTACCCGTCCGGAAAGGCTCCTAGAAGACTCACAGGGAGTCACCGAGATGCTGAACCAATGGCAAGTAAGTCAGGCATATCCGCTTTAGCACTCTTGTGGATCCAATTGACCCATTCTCAGCATTTGTACTCGTACCTGACCCGCC
+
BBBBBBFBFFFFGGGGGGGGGGH5GHFFEHHHHHHHFGHEGGHHHGGGHFHHFHFEFHHH3FEHGFDGHHGGHHFHHHHGHHHHHHHHHFHHH3FG3BBFFHHHHHFGHHHEE1?EEGGCF0F3BFGHHHHH3B3B2BFFE/?ECGHDFEC//?1?FG1FFHFHHHHGHHGHGHHGHHHHH.G0DDHGGGGGBGHHHHGHHHHHGHHHHHEHH0;0CFEGG00;CFGGGGGGFGGGGGGGFGGGGGB9-@B
@M05620:37:000000000-D9766:1:1101:12369:4300 1:N:0:86
GAGGCTGCTTTGGAAGAAACTCATAGATTACTGCAACAGTTCCCCCTGGACCTGGAAAAGTTTCTTGCCTGGCTTACAGAAGCTGAAACAACTACCTACAGGATGCTACCCGTAAGGAAAGGCTCCTAGAAGACTCCCAGGGAGTAAAAGAGCTGATGAAACAATGGCAAGTAAGTCAGGCATTTCCGCTTTAGCACTCTTGTGGATCCAATTGAACCATTCTCAGCATTTGTACTTGTACCTGACACGCC
+
>>AABAFBFFFFGGGGAFGGGGHHGGHHHFHHHHHHHFGBGHHHHGGGHCHHHHHHHHHHGHHHFHFHHHHHHHHHHHHFHHHGGHHHHGHHH3FF3EGHHGCG3GHHHHHDE>EHHH3?0GHHAF3GHHHHGH33F/FEGGG?/?FF3F/@2FHHH2>F>G2/?GFHHHGH1FGHGHHGH.FGHHHGG?CFHHHHHHHHHHGHGHHHH0GH0CHHH.GHH0CGHHHHGGGGFFGGGGGG09CFGG009@E
@M05620:37:000000000-D9766:1:1101:8765:4306 1:N:0:86
AGTGCCAGCTCTCAATCGCACAGGGGACCCAGGGCCTGGCCCCTCCATCCAGAAAACCTATGACCTCACCCGCTACCTGGAGCACCAACTCCGCAGCTTGGCTGGGACCTATGTGAGTATCCAGCGTAGGAATCTGGGAGTTGGGGAGGAGTGAGGAGTTGGGGAAAGACAGTCCTAACCGTGGAGGGTTCTGGTAAATGATGGGGTGAGGAGGGGCTCTTTGGCTCCCACCAGTCCCCCTGTCTGGTCTA
+
AA>ABFFCBFFFGGGGGGGAECHGGGGGGGHHFEFGFFHHFHGHGGHHHHHHGGGHHGHHHHGHHHHHHHHGGFGGHHHHFGFGHHHHGHHHEFFGGHHHGHHGGGHHGHHHHHHHHHHHHHHHHGEFGGHHHHHHHHHGGHHHGGGGGGGHHHHHHGHHHHGGGGHHHHHHHHHHHHHHGGEFGFGGEFGGGGCFGGGGGGGGGGFFFFFFFFFFFFFFFFFFFFFFFFFFFFFFFFFFFFFFFFFFFFB
@M05620:37:000000000-D9766:1:1101:12352:4307 1:N:0:86
GAGGCTGCTTTGGAAGAAACTCATAGATTACTGCAACAGTTCCCCCTGGACCTGGAAAAGTTTCTTGCCTGGCTTACAGAAGCTGAAACAACTGCCAACGGGATACTCCACATCAGAAGCTTCTAGAAGAAGCCAACGGAGTAAAAGAGGCGATGAAACAAGACTGACAAGTCCATCAGGGCTTTCCGCATTAGCACTCTTGTGCCTCCCCTAGAACACTTATCAGCTTTTGTGTTGGTCCATGAACCACC
+
A@ABAAFBFFFFGGGGFGGGGGHHHHHHHHHFGHFHFHHGHHHHHGGGEGGGFFFFBECFFHFHHHGFGGHHHHGGHFHFGHGHHFGHGEBFG33?3B11>11?2BBBE32333B3343B3??3B44BBF333G2B////?<B33B3?2//>//E111??F<0?1111>>01>1111>1>0<<./00<.-<::;/00;:B0G:G0000::./.9:;99/;C;;FGGG0B00;///;.99;;:;0F/;..;9
@M05620:37:000000000-D9766:1:1101:17885:4319 1:N:0:86
ACCACACCTTCTACAATGAGCCGCGTGTGGCTCCCGAGGAGCACCCCGTGCTGCTGACCGAGGCCCCCCTGAACCCCAAGGCCAACCGCGAGAAGATGCCCAGGTGAGTGGCCCGCTACCTCTTCTGGTGGCCGCCTCCCTCCTTCCTGGCCTCCCGGAGCTGCGCCCTTTCTCACTGGTTCTCTCTTCTGCCGTTTTCCGTAGGACTCTCTTCTCTGACCTGAGTCTCCTTTGGAACTCTGCAGGTTCTA
+
AAA1AAAAFFFFGFGG3GG1F1A0E0AAA0FG1FFAEGGGGHEHHGGGAEGFGHF1GFHG?@EEG?EGGGGEHBFGGGCHA/GHHG?/BCG//C0F1?1FHHGFHFGFGHGGHHGGCGGHHFHGHHGHGGCHGGGGGG.CGGGFGGFFGGGGGGGGG@?G@FFF@?F@?FFFFFFFFFFBFFFFFFFFFFFFF@ABFFFFBFFBBFFFFFFFFFFFFFFFFFBFFFBFFFFFFFFFFFFFFFFFFFFBFFF
@M05620:37:000000000-D9766:1:1101:24394:4345 1:N:0:86
ACCACACCTTCTACAATGAGCTGCGTGTGGCTCCCGAGGAGCACCCCGTGCTGCTGACCGAGGCCCCCCTGAACCCCAAGGCCAACCGCGAGAAGATGCCCAGGTGAGTGGCCCGCTACCTCTTCTGGTGGCCGCCTCCCTCCTTCCTGGCCTCCCGGAGCTGCGCCCTTTCTCACTGGTTCTCTCTTCTGCCGTTTTCCGTAGGACTCTCTTCTCTGACCTGAGTCTCCTTTGGAACTCTGCAGGTTCTA
+
BBCABCCCFFFFGGGGGGGGGGHHGGGEDGHHHGGGGGGGGHHHHGGGDGGGHHGHHHGGGGGGGGGGGGGHHHHGGGGHGHHHHGGGGGGGGGHHHFEHGFGF<GGHGHEFHHGGCFGHHHHHHHFHHH?GHGGGGDGFHHGHHGGGGGGGGGFGD?9@BAFFGGFFFFFFFFFFFFFFFFFFFFFFFFFFFFDAFEFFFFFD?9FFFFFFFFFFF/FFFFB/FFFFFFFFFFFB:FBFFFFFFF.FFFB
@M05620:37:000000000-D9766:1:1101:12607:4360 1:N:0:86
ACCACACCTTCTACAATGCGCTGCGTGTGGCTCCCGAGGAGCACCCCGTGCTGCTGACCGAGGCCCCCCTGAACCCCAAGGCCAACCGCGAGAAGATGACCAGGTGAGTGGCCCGCTACCTCTTCTGGTGGCCGCCTCCCTCCTTCCTGGCCTCCCGGCGCTGCGCCCTTTCTCACTGGTTCTCTCTTCTGCCGTTTTCCGTAGGACTCTCTTCTCTGACCTGAGTCTCCTTTGGAACTCTGCAGGTTCTA
+
AAAAAAAAFCFFGGGGGG1AE0FEFBEB0AGHEFFE/EEGCHHHHGGGCEGGFHGHHHH>EECGGGGGGGGHHHHGGGGHGHHHHGGCGG/>@GHFGHHHHHHGHHGHHHGGHHGGGGGHHHHHHHHHHHGHHGGGGGHGGGGGGGGGGGGGGGGGG@;A@@@F@@F@@FFFFFFFFFFFFFFFFFFFFFFFF@BFFFFFFFFFFFFFFFFFFFFFFFFFFFF9BFFFFFFFFFFFFFFFFFFFFFFFFFF
@M05620:37:000000000-D9766:1:1101:20408:4367 1:N:0:86
ACCACACCTTCTACAATGAGCTGCGTGTGGCTCCCGAGGAGCACCCCGTGCTGCTGACCGAGGCCCCCCTGAACCCCAAGGCCAACCGCGAGAAGATGCCCAGGTGAGTGGCCCGCTACCTCTTCTGGTGGCCGCCTCCCTCCTTCCTGGCCTCCCGGCGCTGCGCCCTTTCTCACTGGTTCTCTCTTCTGCCGTTTTCCGTAGGACTCTCTTCTCTGACCTGAGTCTCCTTTGGAACTCTGCAGGTTCTA
+
CCDDDDDCFFFFGGGGGGGGGGHHGGGEHGHHHGGGGGGGGHHHHGGGGGGGHHHHGHHGGGGGGGGGGGGHHHHGGGGHGHHHHGGGGGGGGGHHHHHHHHHFGHHGHHGGHHGGGGGHHHHHHGHHHHGHHGGGGGHGHHGHHGGGGGGGGGGGGF-<CFFFFFFFFFFFFFFFFFFFFFFFFFFFFFFFFFFFFFHFFFFFFFFFFFFFFHFFFFFFFFFEBFFFFFFFHFFFFFFFFFFFFFFFFFB
@M05620:37:000000000-D9766:1:1101:19284:4420 1:N:0:86
ACCACACCTTCTACAATGAGCTTCGTGTGGCTCCCGAGGAGCACCCCGTGCTGCTGACCGAGGCCCCCCTGAACCCCAAGGCCAACCGCGAGAAGATGCCCAGGTGAGTGGCCCGCTACCTCTTCTGGTGGCCGCCTCCCTCCTTCCTGGCCTCCCGGCGCTGCGCCCTTTCTCACTGGTTCTCTCTTCTGCCGTTTTCCGTAGGACTCTCTTCTCTGACCTGAGTCTCCTTTGGAACTCTGCAGGTTCTA
+
BBBABBBBFFFFGGGGGGEFGFGAE4AA4AGHCFGE?EGGCHHHHGGGDEGGFHGFHHHG@FCGGAGGGGGBHCGGGGDHEEHHHGAEEG<</DFFDFDCGHHGHHHFHHGGHHGCGGGHHHHGHHHHHHGHGGGGGGEGHHGHHHGGGGGGGAEFDB-ABGBF?BF??FFFFFFFFFFFFFFFFFFFFFFBFBDFFFFFFFFFFFFFFFFFFFFFFFFFFFF;FFFFFFFFFFFFFFFFFFFFFFFFFFF
@M05620:37:000000000-D9766:1:1101:19468:4468 1:N:0:86
ACCACACCTTCTACAATGAGCTGCGTGTGGCTCCCGAGGAGCACCCCGTGCTGCTGACCGAGGCCCCCCTGAACCCCAAGGCCAACCGCGAGAAGATGACCAGGGGAGTGGCCCGCCTTCTCTTCTGCTGCCCCCCTCCCTCCGTCCTGGCCTCCCGGAGCTGCGTCCTCTCTCACTGCTTCTCTCTTCTGCCGTTTTCGGTAGTACTCTCTGCTCTGACCTGACTCTCCTTTTGAGCTCGGTATGGTCTA
+
BBBBBB@AFFFFGGGGGGGGGGHFEEGEHGHHHGGGGGGGGHHHHGGGEFGGHFFHHHHGGGCGGGGGGGGHHHHGGGGHGHHHHGGGGGGGGGHHHH2<2?F//>///>>.>G---..=D<DHF0000<0<=.;--;../;...;CF0/9:0;.:.9-9@.:/-.;-.///;;/////;//:;F//9/B///-..;./--.../9/;BFFF/B/;FFF///.;/;9B99/////..;/B.-...:.B//;
@M05620:37:000000000-D9766:1:1101:21686:4485 1:N:0:86
AGTGCCAGCTCTCAATCGCACAGGGGACCCAGGGCCTGGCCCCTCCATCCAGAAAACCTATGACCTCACCCGCTACCTGGAGCACCAACTCCGCAGCTTGGCTGGGACTTTGGGGGTTAGCCAGGGGAGGGGTGTTGGGGTTGGGGAGGCGTGAGGGGTGGGGGATCTGGAGTCTTATGGGTGGAGGGGGGGGGCTAATGCTGGGGTGAGGAGGGCTGCCTGGGCTCTCACCTGTCCCTCGGTCGGGTGTA
+
BBABBFFFBFFFGGGGFGGGGGHHGGGGGFFHGGGGGGHHHHGHGGHHHEHHHHHHHGBGHHHHHHHHHHHGGEFGHHHHFGHHHHHHGHHHEGGGGHHHGGHGGGH00232B////>/021?F////>---.-<.<<-;.--;--:A-.-=-;...-.--:@=-../://.;9//;///;/.;;EF---------.//;/;//.-.-;A./..-.....;/A.;FF/B/BF/B/;FF/:-.;D-@-.--9
@M05620:37:000000000-D9766:1:1101:12137:4523 1:N:0:86
AAGGCTGCTTTGGAAGAAACTCATAGATTACTGCAACAGTTCCCCCTGGACCTGGACAAGTTTCTTGCCTGGCTTACCGAAGCTGAAACAACTGCCAAGGACGTCAACTATCTCCCAAGAAGCACTCTTATCAAACCACATGAACAAAACACAGCATATGAACTTGTAAACAACAAGGCATGTAGAAACTAGCGACATAATACCCCGCGGAGATCCAATCACGAACATCCATGCCACCTGGAATGGACATG
+
>1>A>@B>FBB1AF1ACGBGBCEGDF1DAGFGFGFHGC0DAD2GH?ECABFBCA0BBBCG1D2B2111BAA/AFC110BEE/>1@1@FBBC?FEFGBF>/FB/?/?E12BBB1>B000/0>01B0BB11B21221B////11BBF1000</0<@/@11>F1111111?1111??/<0..0101=11110000/----.000000/.---;;-:/;=0;0;9;9..-;////;/////-;/--/:9//;///
@M05620:37:000000000-D9766:1:1101:20453:4553 1:N:0:86
GAGGCTGCTTTGGAAGAAACTCATAGATTACTGCAACAGTTCCCCCTGGACCTGGAAAAGTTTCTTGCCTGGCTTACAGAAGCTGAAACAACTGCCAACAGGACCCTAACCGAAAGGACAGGCAACAAGAAGACTCAAAAGGAGAAAAAGAGATAATAAAACAATGGAAAGTAAGTCAGGCATTTCAGCATTAGCACTCTTGTGAATCCAATAGAACAATTATCAGCATTTGTACTTGTAACTGACAAGCC
+
A3AA>AFAFBB4F4BBFGFGGGHHHGHHHGEFGF4FFHFHHDDBBEAAACBFGHFFA32FBFGDFGGABBFGFGG3BBFGHHBBG33FBB?GGCGH3F112111??GEBFF//>>E0B0B?/?/BG0??BBBB23B?BD22/B?/@CFH?=FG>1=@1DGGDGG1=?==1>1<1>1><10>.<<FGGF<0==<=/0D0/0=0=00;;;G:C;0;CG::::;00C0;00;FBFB=0;C0;99;;;C0F9A.;
@M05620:37:000000000-D9766:1:1101:13265:4559 1:N:0:86
GAGGCTGCTTTGGAAGAAACTCATAGATCACTGACACAGGACCCCCTGACCATGTAACCGTTTCTTAGCTGGCTTCCAGAAGCTGCAACCACTACCTCCAGGATAATAAACGTCCGGAAATGCTCCTAGAAGCCTCCCAGGGCGTCACCGCGCTGCTGCACCCCTGGCACGTCAGTCAGGCCTTTCCGCTTTCGCACTCTTGTGGATCCCCTTGCCCCATTCTCAGCATTTGTACTGGTACCTGACCCGCC
+
AAAAAAFAFFFFGFGGGGGGG1AAD3DA3B0DFBFGFF0A00A00AAB0BBF1DDF2FGEB/01BD211BABEHHEAFGHHHHG110BF0?BB0FGGH/0B0?F11BG2F@/0//>EEG/<1BFGGHHHFEG1GHHHGHHGCCC<CGC?/<CCGCFHHGHHH.<.CGHH0<<<..:;0CGHGHHHHGGFCGA099C@@GGGGBFBFFGB/.;A9/9;;BBFFFB/9FFF;BF/;99/9;/;9BBB:9-9@-
@M05620:37:000000000-D9766:1:1101:22435:4571 1:N:0:86
AGTGCCAGCTCTCAATCGCACAGGGGACCCAGGGCCTGGCCCCTCCATCCAGAAAACCTATGACCTCACCCGCTACCTGGAGCACCAACTCCGCAGCTTGGCTGGGAATCTGGGCGTTTGGGAGGCGTGAGGCGTTGGGGCCCGCCAGTCCTCACCGTGGCGGGTTCTGGTACATGATGGGGTGAGGCGGGGCTCTTTGGCTCCCACCAGTCCCCCTGTCTGGTCTATCTCCTGCCCTTAGCTCGGCCGAG
+
BBABBFFFCFFFGFGGGGGGGGHGGGGGGGHHFGGGGGHHHHGHGGGHHGHHHHHHHGHHHHHHHHHHHHHGGEGGHHHHGGHHHHHHGHHHEGGGGHHHGGHGGGHGGGHHHHFDDG/C/?FGGGGGGGGH.ACFGH?DEGGGGGGGHHHHHGGGGFGGAGGF@AFFFFFBBBBFFFFFFFFBFFF;BFFFFFFFFFFFFFFFFFFFFFFFFFFFFFFFFFFFFF/BFFFFFFFFFFFFF/:FFF;DBDB
@M05620:37:000000000-D9766:1:1101:13651:4579 1:N:0:86
GAGGCTGCTTTGGAAGAAACTCATAGATTACTGCAACAGTTCCCCCTGGACCTGGAAAAGTTTCTTGCCTGGCTTACAGAAGCTGAAACAACTGCCAACAGGCTGCTAACCGAAAGGAAAGGCTACTAGAAGACTCCAAGGGAGAAAAAGAGCTGATAAAACCATGGAAAGTAAGTCAGGCCTTTCCGCTTTAGCACTCTTGTGGATCCAATAGAACCATTCTCAGCATTTGTACTTGTAAATGACACGCC
+
>?ABAAFBFFFFGGGGGGGGGGGHHHHHHGGHHHFHFHHFHFFHHGGGGGGGHGGGGFFGBFGGGHFBFGHHHHHFFEHHHHHFGFFFGGEHH3FB3BB?G1111?FG43B>/>EEF?3GHHHFH23BBGHHH332BGC2//?//@@F0?FH2F2221??1F?GGHG1GHHFG1F>FGFGF.1<GFG.C..<DHGHHFHFHG:C.0<0CCG000;<;:CCF00;9CFBCFFGCC0CFB0;00;CF0009-9
@M05620:37:000000000-D9766:1:1101:11295:4599 1:N:0:86
ACCACACCTTCTACAATGCGCTGCGGGCGGCTCCCGAGGAGCACCCCGTGCTGCTGACCGAGGCCCCCCTGAACCCCAAGGCCAACCGCGCGAAGATGACCCAGTGAGGTGCCCGATAACCCCTCTTGTGGGCCCCGTCCTTCTTTCTGGGCTTCCGGGGGTGCGGCCATTCTCACTTGGTTCTTCCTTCGGCGGTTTTCGGAGGGATTCTATTTTCTAACTGGCGCCCCCTTTGGAACTTTCCGGGTTCT
+
>AA1>AA>1BCFGBGC3F11E0EAE00/A/AE/BF>/EE?EGHHHGE/?>?FDGH@GG0>/>@GG/EBGCA<G<CCGCAG//FHEG/<CG<<<@C.0D0:C/.;/000./:0:::---.9/..../0900....-;---9-/:/9/////----;B-9---9-----;-9////////9/;-/:///9//--;9-999-B----;---////;/9/9///9//9---9---;A/9/;///////-;-A--/
@M05620:37:000000000-D9766:1:1101:17316:4616 1:N:0:86
ACCACACCTTCTACAATGAGCTGCGTGTGGCTCCCGAGGAGCACCCCGTGCTGCTGACCGAGGCCCCCCTGAACCCCAAGGCCAACCGCGAGAAGATGCCCAGGTGAGTGGCCCGCTACCTCTTCTGGTGGCCGCCTCCCTCCTTCCTGGCCTCCCGGAGCTGCGCCCTTTCTCACTGGTTCTCTCTTCTGCCGTTTTCCGTAGGACTCTCTTCTCTGACCTGAGTCTCCTTTGGAACTCTGCAGGTTCTA
+
BBBAABBAFFFFGGGGGGFFGDHCGBABAEHHFFGE?EEFFHHHHGGGGEEGHHGHHHHGGGGGGGGGGGGFFGHEGGGHEGHHHGGEBD<@@DFFGGHHHHHGCHHHHGGGHHGGGGGHHHHHHHHHGGGHHFGGGGHGHHGHHGGFGGGGGGGGG?-;BFFGGGFCFFFFFFFFFFFFFFFFFFFFFFFFFFDFFFFFFFFFFFFFFFFFFFFF/F:FFFFFFFFFFFFFFFFFFFFFFFFFFFFFFFF
@M05620:37:000000000-D9766:1:1101:18455:4634 1:N:0:86
ACCACACCTTCTACAATGAGCTGCGTGTGGCTCCCGAGGAGCACCCCGTGCTGCTGACCGAGGCCCCCCTGAACCCCAAGGCCAACCGCGAGAAGATGCCCAGGCGAGAGGCCCGCAACCTCTTCTGGAGGCCGCCTCCCTCCTTCCAGGCCTCCCGGCACTGCGCCCTTTATCACTGGTTCTCTCTTCTGCCGTTTTCCGAAGGACTCTCTTCTCTGACCTGAGCCACCTTTGGAACTCTGAAGGTTATA
+
AAA>AAAAFFFFCGGGDGG1E1FCEAEFCACG1FGE?EECEHHHHGGG/EGE1BFFHFHEGGCGGEGEGGGGHHHGGGE>/<GHH/E/BCG@?AGB1?DGFHE//>A/-<C?CC<@--<</CD0DCBF0CCCC@CA?..9//;C0;C0;F?.BF..A-----;9--A-9//////:9B-/;9//9B/BF///:@999;BF?------/;;/BF/9/B/;/9BBB-///99-;//;9B/BFFF//;B/;//9
@M05620:37:000000000-D9766:1:1101:15689:4639 1:N:0:86
AGTGCCAGCTCTCAATCGCACAGGGGACCCAGGGCCTGGCCCCTCCATCCAGAAAACCTATGACCTCACCCGCTACCTGGAGCACCAACTCCGCAGCTTGGCTGGGACCTATTGCGTATCCCGCGTCGGAATCTGGGCGGTGGGGCGGCGTGCGGCGTTGGGGCAAGCACGTCCTAACCGTGGGGGGTTCTGGTAAATGATGGGGTGAGGAGGGGCTCTTTGGCTCCCACCAGTCCCCCTGTCTGGTCTAT
+
BCABCFFFCFFFGGGGGGGGGGHHGGGGGGHHGGGGGFHHHHGHGGHHHHHHHHGHHGFHHHHHHHHHHHHGGGGGHHHGHHGHHHHHGHHHGGGGGHHHGHHGGGHHGHHHFF3<<?BFHF//><//<->.<=>GH.--=:CFG.-;---;.-;-9-;CFFF.@E..//-.;ADFFBF;;AD--;@-;ABBF00BFBB009BFF.@A9F0.:CF-;A9FFBF00;AEF.A.90:;FFFAF0;:FF:009:
@M05620:37:000000000-D9766:1:1101:10719:4668 1:N:0:86
GAGGCTGGCTTGGAAGAGCACACGGCACCAAGGGACTCACCCCTCCATCCAGAGAATGTATGATTTTACCCGCTAACTGAAGCACCAACTCCGCAGCTTGGCTGGGACCTATGTGAGTATCCAGCGTAGGAATCTGGGAGTTGGGGAGGAGTGAGGAGTTGGGGAAAGACAGTCCTAACCGTGGAGGGTTCTGGTAAATGATGGGGTGAGGAGGGGCTCTTTGGCTCCCACCAGTCCCCCTGTCTGGTCCA
+
>1>>>>1>>1B>A1BBFBBAABBAA0AA0AAFB//BBB1A0BAFEC0F1BFEG/0B11BDG2E2BD12BBBE>E//BBF1BBB@B/>FE0FGE?EE@EGHGGHFC?GHGHHHHHHGHBDGB>GHHGEFGAGFGHHHHGHG?0GGGGFG@ECFFFHHFGHHGGCGEFEHHHGH00:;GGHHC::ABEBG;AFGFB;=FFBFFCFGGGG@FFFFFF@@@-;FFFFFF/FEE-;AEFFFFBE---F9FFB;F/B
@M05620:37:000000000-D9766:1:1101:21981:4699 1:N:0:86
AGTGCCAGCTCTCAATCGCACAGGGGACCCAGGGCCTGGCCCCTCCATCCAGAAAACCTATGACCTCACCCGCTACCTGGAGCACCCACTCCGCAGCTTGGCTGGGAATCTGGGCGTTTGTTAGGCGTGCGGCGTTGGGGCCCGCCAGTCCTCACCGTGGCGGGTTCTGGTCCCTGATGGGGTGAGGCGGGGCTCTTTGGCTCCCACCAGTCCCCCTGTCTGGTCTCTCTCCTGCCCTTCGCTCGGCAGAG
+
>A>>>DFFAFFFG4FEFFFAECHCG22A2ABG2AEB2FGH2FEFGGHHFFHHBGGFHGGGGG5FHDFHHFFEG>>EHHHG2BE11111?FGB/EEEEGGFGFHGGGHHGHHHGGEGCD>E<0@FCHCGC/CDG-<<@H-=DCGGCG?DHGGGGGGGGFGGBGGB@AFFFFFBF?BFFFFF..9;AFF9B?BBB-9BFFFFFFFFFFFFFA/BBFEFBFFFFFFFF/;/BFFFF/9AE9F..;9A@B99-.9
@M05620:37:000000000-D9766:1:1101:7307:4767 1:N:0:86
AGTGCCAGCTCTCAATCGCACAGGGGACCCAGGGCCTGGCCCCTCCATCCAGAAAACCTATGACCTCACCCGCTACCTGGAGCACCAACTCCGCAGCTTGGCTGGGACTCTGGGAGTTTGTTAGGCGTGAGGCGTTGGTGCCCGACAGTCCTCACCGTGGCGGGTTCTGGTCCCTGATGGGGTGAGGCGGGGCTCTTTGGCTCCCACCAGTCCCCCTGTCTGGTCTCTCTCCTGCCCCTCGCTCGGTCGAG
+
AA>AAFFFBFFFG4FGGGGGGGHHGGGGGGHHGGGFGGHHHHGHGGHGHHHHHFHHHGGHHHGHHHHHHHHGGEGGHHHHHHHHHHHHGHHHGGGGGFHHFHHGGGH0F?BFGH0??GB3B22@G2>AB???FCCCDH.>GHHG-<-<D0<DGHHHGGHGDGGG-.::B90;0;CCFFFFFFFFFFF.;:BFFF.;BFFFFFF..9;A.A;/FF;;;AFFFFFBBFB;;;BBBFFFF.;.B;;EFD.9-;B
@M05620:37:000000000-D9766:1:1101:13976:4772 1:N:0:86
ACCACACCTTCTACAATGAGCTGCGTGTGGCTCCCGAGGAGCACCCCGTGCTGCTGACCGAGGCCCCCCTGAACCCCAAGGCCAACCGCGAGAAGATGCCCAGGTGAGTGGCCCGCTACGTGGTCTCGTCGCCGCCTCCCGCCTTCCTGGCCTCCCGCCGCTGCGCACTTGCTCACTGGTCCTCTGTTCTGCCGATTTCTGTAGGACTCTATTCTCTGCCCTGTGTCAACTTTGCAAGTCTGCAGGCTCTA
+
AAAAAAAAFFFFGGGGGGAAG1GGGEEBAEGHCGFGCGGGGHHHHGGGFGGGGHGHHHHGGGCGGGGGGGGGHHHGGGGHGGHHHGFEGG/CCGFGGHH101?/?110?1/?0?@<---.</..<<0/<.-;.:C:EGG..-=9CGGFGGE.09.;E-A--;-A-@-@@///;F9BF/9F///;//;B/;9F/@---9://;/////////9//99BF//;/-/99///;B/FF/://BB/////----//
@M05620:37:000000000-D9766:1:1101:12019:4794 1:N:0:86
GAGGCTGCTTTGGAAGAAACTCATAGATTCCTGCAACAGTTCCCCCTGGACCTGGAAAAGTTTCTTGCCTGGCTTACAGAAGCTGAAACAACTACCTACAGGCTGCTACCCGTAAGGAAAGGCTCCTAGAAGACTCCAAGGGAGTAAAAGAGCTGATGAAACAATGGCAAGTAAGTCAGGCATTTCCGCTTTAGCACTCTTGTGGATCCAATTGAACAATTCTCAGCATTTGTACTTGTAACTGACAGCCA
+
>1>>>1B>FFFFGBGC1BFFBFBFFFGHH3FFGHF1BBGBFHHHHGEFGHHHHHHHHHHGGHHHHHFHHHHFFGEFFHFFHHGFGFDGFBEGHBFGBFB1E0/0BFHFHHHGGGGFEDCBGH/BB?BGBFHHHG1CGFGGECHG?<DGF1FGGGHHHGHHHHCGHHHF0GEFGGH<?D?>>F<>>=<ACC.<0=GHG<CGHGD0<0<:G:G0<CCG0;GGHFFCC0;00CCFBFBFFGF9CFF0FGEBEE?
@M05620:37:000000000-D9766:1:1101:8558:4814 1:N:0:86
AGTGCCAGCTCTCAATCGCACAGGGGACCCAGGGCCTGGCCCCTCCATCCAGAAAACCTATGACCTCACCCGCTACCTGGAGCACCAACTCCGCAGCTTGGCTGGGAATCTGGGCGTTGGGGAGGCGTGAGGAGTTGGGGCCCGACAGTCCTCACCGTGGCGGGTTCTGGTCACTGATGGGGTGAGGCGGGGCTCTTTGGCTCCCACCAGTCCCCCTGTCTGGTCTCTCTCCTGCCCTTAGATCGGACGAG
+
>A>>AFD11BCDGGGGGF11A0BCAEEAABFGB0BA/AFFAGGFGGFDFGHHFCFFGGG1FGDHHAGHHFF?E>>EHHHF0BFFGHG/?>1F?ECE>0BFEFGFFGFHHBFFGHHC>B/@//FACC@CC<.G1>FGHG-<.--<-;ACGGGHFHHGGFG?--:@;9FFFFB//;;BFFFFFF99AFF--@@@@@EFFFFFBFFFA9FFFFFFFFFF?FFFFFF//B/9FBFFFFFFFFB/9/;FEB-;9@>
@M05620:37:000000000-D9766:1:1101:20345:4886 1:N:0:86
AGTGCCAGCTCTCAATCGCACAGGGGACCCAGGGCCTGGCCCCTCCATCCAGAAAACCTATGACCTCACCCGCTACCTGGAGCACCAACTCCGCAGCTTGGCTGGGACCTATGTCGTATCCAGCGTCGGAATCTGGGCGTTGGGGCGGCGTGCGGCGTTGGGGCAAGACAGTCCTAACCGTGGAGGGTTCTGGTAAATGATGGGGTGAGGAGGGGCTCTTTGGCTCCCACCAGTCCCCCTGTCTGGTCTAT
+
ABAABFFFCFFFGGGGGGGGGGHHGGGGGGHHGGGGGGHHHHGHGGHHHHHHHHHHHGHHHHHHHHHHHHHGGGGGHHHHHHHHHHHHGHHHGGGGGHHHGHHGGGHHGHHHHHBGGHHHHBGHGG/DGGGGGHHHHADGDGHGG?DG?BDG?BF@DFFFFFFFDFF/FFFFFFFFFFFFFFF?EFFAFFFFFFFFFFFFFFFFFFFFFFBDDFFFFFFFFFFFFFFFFFFFFFFFFFFFFFFFFFFFFFF
@M05620:37:000000000-D9766:1:1101:19827:4892 1:N:0:86
AGTGCCAGCTCTCAATCGCACAGGGGACCCAGGGCCTGGCCCCTCCATCCAGAAAACCTATGACCTCACCCGCTACCTGGAGCACCAACTCCGCAGCTTGGCTGGGAATCTGGGCGTTTGTGAGGCGTGAGGCGTTGGGGCCCGCCAGTCCTCACCGTGGCGGGTTCTGGTACCTGATGGGGTGAGGCGGGGCTCTTTGGCTCCCACCAGTCCCCCTGTCTGGTCTCTCTCCTGCCCTTAGCTCGGCCGAG
+
BCBBCFFFCFFFGGGGGGGGGGHHGGGGGGHHGGGGGGHHHHGHGGHHHHHHHHHHHGHHHHHHHHHHHHHGGGGGHGHHHHHHHHHHGHHHGGGGGHHHGGHGGGHFGBGHHFABCD/?@2FGHFGDG/CF/AADGH-CACGF<@DGHFFHHFFFDCEGCFGF-9.BBF00<0<BFFFFFFFCFFF<C=BFFFFFFFFEFFFEEFFFFFFFFFEFFFFFFFFFFF0BFBFFFFFFF0<0<<BFFF9<>FB
@M05620:37:000000000-D9766:1:1101:17108:4896 1:N:0:86
ACCACACCTTCTACAATGAGCTGCGTGTGGCTCCCGAGGAGCACCCCGTGCTGCTGACCGAGGCCCCCCTGAACCCCAAGGCCAACCGCGAGAAGATGCCCAGGTGAGTGGCCCGCTACCTCTTCTGGTGGCCGCCTCCCTCCTTCCTGGCCTCCCGGAGCTGCGCCCTTTCTCACTGGTTCTCTCTTCTGCCGTTTTCCGTAGGACTCTCTTCTCTGACCTGAGTCTCCTTTGGAACTCTGCAGGTTCTA
+
ABCBAABBFFFFFGGGGGGGGGHHGEGBGGHHGFGFDGEGGHFHHGGGFEGGHHHHGHHGGGGGGGGGGGGHFHHGGGGHGHHHHGGGDGBGGGHFFGHHHHHGHHHHHHGGH/ADGGGHHHHHHHHHDGEHHGCGGGHGHHGHHGGGGGGGGG.CDA-CGGFGGGFFFFFFFFBFFFFFFFFFFFFFFFFFFFFFFFFFFFFFDFFFFFFFFF0BFFFFFFFFF;FFFFFFFFFFFFFFFFFFFF.;:BB
@M05620:37:000000000-D9766:1:1101:17128:4901 1:N:0:86
ACCACACCTTCTACAATGAGCTGCGTGTGGCTCCCGAGGAGCACCCCGTGCTGCTGACCGAGGCCCCCCTGAACCCCAAGGCCAACCGCGAGAAGATGCCCAGGTGAGTGGCCCGCTACCTCTTCTGGTGGCCGCCTCCCTCCTTCCTGGCCTCCCGGAGCTGCGCCCCTTCTCACTGGTTCTCTCTTCTGCCGTTTTCCGTAGGACTCTCTTCTCTGACCTGAGTCTCCTTTGGAACTCTGCATGTTCTA
+
BCABCCCAFFFFGGGGGGGFGGHHGGGGHGHHHGGGDGGGFHEHHGGGEEGGDGHGHHHGCCEGGGGGGGGHHHHGGGGHGHHHHGGGGGGGFGHCDF2<<GH/1??<<F/?GH-<--<FF0FHHFH00<..C@CC.;;./;.:0;FF0/;:0CAE.9@DB.09;-D--..:BB00099B:;FFFF0:;F00:9.:B.:BA09..00BFFFFFF9BFFFF/0/:9F0F:09090/09BFFBFB00:00000
@M05620:37:000000000-D9766:1:1101:10979:4971 1:N:0:86
GCTGCTGCTTTGGAATCAACTCATAGATTCCTGCCCCAGTTCCCCCTGTCCCTGTAACCGTTTCTTGCCTGGCTTCCAGAAGCTGCAACAACTACCTACAGGATGTTCCACGTCTGAGAATACTCCTCGAAGACTCCCCGAGCGTCCACAAGCTGTTGTGCCCCAGTCGCAAGCATCAGGCCTTTCCGCGTTCGAACTCTTGTGGATCCCCTTGCGCCATACTCTGCGTATGTATAGTTGCCTGACACACC
+
>A1AAB1BCF@11BB1B1BF3F1D3DFFDADGHHHHG0BBDDFHHGAFB1BBB11DD2BEEGFF2DDFGHHHHH0BFHHBBGHF11BFHBFGHCHHBB011B0@11BB22BE//0/11111112B110/>B/?01FBG///>/><///@1/@?111110/?<??/.11.>-.-</00<00/.</<DDCG--A:C..=.BFBCGG?000;9A/.9/;9A..09;;///-;-A/;////99////9-/9;---
@M05620:37:000000000-D9766:1:1101:11160:4984 1:N:0:86
ACCACACCTTCTACAATGAGCTGCGTGTGGCTCCCGAGGAGCACCCCGTGCTGCTGACCGAGGCCCCCCTGAACCCCAAGGCCAACCGCGAGAAGATGCCCAGGTGAGTGGCCCGCTACCTCTTCTGGTGGCCGCCTCCCTCCTTCCTGGCCTCCCGGAGCTGCGCCCTTTCTCACTGGTTCTCTCTTCTGCCGTTTTCCGTAGGACTCTCTTCTCTGACCTGAGTCTCCTTTGGAACTCTGCAGGTTCTA
+
CCCCCCCCFFFFGGGGGGGGGGHHGGGBAEHHHGGGFGGGGHHHHGGGGGGGHHGHHHHGGGGGGGGGGGGHGHHGGGGHGHHHHGGGGGBFGGHGHHFHHHFGFGGHHHGGHHGGGGGHHHGHGHGHGHGHHGGGGGHGHHGHHFGGFGFGGGGGGD-=@FBFAFFFFFFFFFFFFFFFFFFFFFFFFFFFFFAFFFFFFFFDFFEFFFFFFFFFFFFFFFFFFBFFFFFFFFFFFBFFFFFFFFFFFFB
@M05620:37:000000000-D9766:1:1101:12315:4987 1:N:0:86
GCTGCTGCTTTGGAATCAACTCATAGATTCCTGCCCCAGTTCCCCCTGTCCCTGTAACCGTTTCTTGCCTGGCTTCCAGAAGCTGCAACAACTACCTACAGGGTGTTACCCGTCTGGAAAGGCTCCTAGAAGACGCCCAGGGCGTCAAGGCGCTGCTGAACCACTGGCAAGTAAGTCAGGCATTTCCGCTTTGGCACTCTTGTGGATCCAATTGTCCCATTCTCAGCATTTGTACTTGTACCTGACACGCA
+
>>1>A@BBCFB1BBFBA1BFBBADDDFGD3DGHHF0FEB1DDFHHG0BB1BBBB1DFDFEEGBF2D1BGHHHHH0BBFHABGHB@1BFGBBGFFGHBBF1BG/BB/?FHGCE//0?BBE100/BGGGGHHH11B/>CCC////<B/?/11<>C/->F11>1<0.110./0.00<0000=GF.00;CGGC..C0//<G/C0C90CFG0C:00;090000;0;CFFB0F090;FCFF00;;BB/////99-@-
@M05620:37:000000000-D9766:1:1101:19169:4997 1:N:0:86
GCGGCTGCTTTGGAAGAAACTCATAGATTACTGCAACAGTTCCCCCTGGACCTGGAAAAGTTTCTTGCCTGGCTTACAGAAGCTGAAACAAGCGGCTACCCGTAAGGAAAGGCTCCGAGAAGACTCCAATCGACGAACATAGCCGATCAAATAATCCCAAGGCAGGCAGGCACTTCATTTTCACTACCCTTCTCTTGCCAATCGAATAATTCCCATCATAGCCATTGGTCATGTAACAGCCAAGCACAAAA
+
>1>>AADAFFDFGGGGEGFGGGEHHFGHH1GHHHGEBFGDFHHHHGEFG0GHGGHHHGFFBFHHFHGHHHHHHHGFHGHGGHHEHHHHHF/0///>/?00B//>?>11BE0FG1B///<>EFH01BBBC10/0/>////111?1/</-.1>11>111>>0...<.-.<.=.C.::C000<000000/:.0//;0;000/09=/.;:0.000;0;00;0000/900/////////;////-;9-;ABF----
@M05620:37:000000000-D9766:1:1101:17534:5003 1:N:0:86
AGTGCCAGCTCTCAATCGCACAGGGGACCCAGGGCCTGGCCCCTCCATCCAGAAAACCTATGACCTCACCCGCTACCTGGAGCACCAACTCCGCAGCTTGGCTGGGAATCTGGGCGTTGGGGAGGCGTGAGGCGTTGGGGCCCGCCAGTCCTCACCGTGGCGGGTTCTGGTACATGATGGGGTGAGGCGGGGCTCTTTGGCTCCCACCAGTCCCCCTGTCTGGTCTATCTCCTGCCCTTAGATCGGCCGAG
+
AAAAAFFFAFF3GGGGGCFCAE000AEGGGHHGGGGGGHGHHGHCGHHHHHHHGHHHG0FGHFHHHHHHHHGGEGGHHHHHGHHHHHFGHHHEECGGFHHGGHGGGHGHHHHHH/BCC/G/BFGGGGGGGGH.AACGHGGC@@C-ACGGGGGGGGGGCFG?AG@9EFFFFF///9FFFFFFFF@FFF-;@@@@@FFFFFFFFFFFFFFFFFFFFFF@FFFFFFBFFBFFFFFFFFFFBFBB9BFFF--;@@
@M05620:37:000000000-D9766:1:1101:18034:5009 1:N:0:86
ACCACACCTTCTACAATGAGCTGCGTGTGGCTCCCGAGGAGCACCCCGTGCTGCTGACCGAGGCCCCCCTGAACCCCAAGGCCAACCGCGAGAAGATGCCCAGGTGAGTGGCCCGCTACCTCTTCTGGTGGCCGCCTCCCTCCTTCCTGGCCTCCCGGCGCTGCGCCCTTTCTCACTGGTTCTCTCTTCTGCCGTTTTCCGTAGGACTCTCTTCTCTGACCTGAGTCTCCTTTGGAACTCTGCAGGTTCTA
+
AA?ABAABFFFFEGGFDGFGGFECEBEBAEHHHGGEAEEGGHHHHGGGEEGGGFHHHFFEGGGGGGGEGFGHFHHGGGGHGGHHHGGGGGBCGGHHFHHHHHHG1<GGGHGG0F-@CGGHHFFH0DHHHHGHHGGG.:GGHHG/0FGG0CFG0FA:A--;BDFFFFFFFFFFBFFFFFF/9FFFFFFFFBFFFDDFFFFFFFFDFFFFFFFFFFFFFFFFFFFFFFFFFFFFFFFFFFFFFFFFFFFFFFF
@M05620:37:000000000-D9766:1:1101:21912:5031 1:N:0:86
AGTGCCAGCTCTCAATCGCACAGGGGACCCAGGGCCTGGCCCCTCCATCCAGAAAACCTATGACCTCACCCGCTACCTGGAGCACCAACTCCGCAGCTTGGCTGGGACCTATGTAGTATCCAGCGTCGGAATCTGGGCGTTGGGGCGGAGTGAGGAGTTGGGGAAAGACAGTCCTAACCGTGGAGGGTTCTGGTAAATGATGGGGTGAGGAGGGGCTCTTTGGCTCCCACCAGTCCCCCTGTCTGGTCTAT
+
AAAABFFFCFFFGGGGGGGGGGHCFEEGGGHHGGGGFFFGCHGHGGHHHHHHGHHGHGHHHHGHHHHHHHHGGGEGHHHHHGGGHHHHGHHHGGGGGFHHGGHGGGHHGHHHHH3BGHHHHHHHGF/BDGGGGHHGH/@ADDCDG.AD-ADG0=F0;CFGFGG.AEGFGGGGGFFFFFFFFFFFFFF;AFFFFFFFFFFFFFFEFFFFFFFFFFFFAEFBFFFFFFFFFFFFFFFFFFFFFFBFFFFBFFB
@M05620:37:000000000-D9766:1:1101:15111:5033 1:N:0:86
GAGGCTGCTTTGGAAGAAACTCATAGATTACTGCAACAGTTCCCCCTGGACCTGGAAAAGTTTCTTGCCTGGCTGACAGAAGCTTAAACAACTACCATCAAGAAAATAACCGTAAGGAAAAGCTCCAAAAAAAATACCAAGGCGCCAAAAAGCTGCAGAAACCATGGAAAAGAAGGCAAGCCATTACGCTTTCACACTCTTGTGGATCCAATTGCAAAATTCCCCACAATTGTAATTTGCAATGAAACACC
+
1AAAA1>AFDFF1CGCFGCG111FHHHD3FHHFGHHFHG1DFF1GGCFFFHFCGFFGH0EA2ADDGA1BBEGH0/F0FHBFEH111@FBBFGH1B>1@111@100B11BGFE/>E01>FG0>01BB1B1/?//<BFGHH1@F///<?>0///01110<1<10>>1=<1<F0/<</.<<.<.</0<;;.:=E.;0:0///<<090.99;CBC0;00;CBF0/0;0//...;;C0900;///;BB/9////9;
@M05620:37:000000000-D9766:1:1101:11646:5073 1:N:0:86
AGTGCCAGCTCTCAATCGCCCCGTGGACCCCTGCCCTGGCCCCTCCATCCCGAAAACCTGTTACCTCCCCCGCTACCTGGAGCACCAACTCCTCCCCTTGGGTTGATAACCTTACGGAAACGAGCCTAGAAAACTGCGAGGGGGGGAAGAAGATGGTGCAGAAATGGAAAGAAAGTCACGCAGGACGGCTCTGGCACACTTTGGGCTGAAATAGGACCATTTGCATCACTCGAACTTGCATCTCTCCCGCC
+
1>>>AFB1>CCFG1BFGAAAAA0ABAEB0B00B/BBABBB0FE/EEB1DB/A/AAABBB0D@2DGDB/B//>FG//BBB0BFB/B/0??0>B>BB/?0B0B//?/0222111111/?/?/0///>/0?0<?10>F11.-->--<------//9///9;//////////9/-/-//;/;/--9-----;---;/;/B/--////;A-B--///////;-:FFB/9//;B//:-;9--///;//;/////---
@M05620:37:000000000-D9766:1:1101:8807:5074 1:N:0:86
ACCACACCTTCTACAATGAGCTGCGTGTGGCTCCCGAGGAGCACCCCGTGCTGCTGACCGAGGCCCCCCTGAACCCCAAGGCCAACCGCGAGAAGATGCCCAGGTGAGTGGCCCGCTACCTCTTCTGGTGGCCGCCTCCCTCCTTCCTGGCCTCCCGGAGCTGCGCCCTTTCTCACTGGTTCTCTCTTCTGCCGTTTTCCGTAGGACTCTCTTCTCTGACCTGAGTCTCCTTTGGAACTCTGCAGGTTCTA
+
BBABBBBBFFFFGGGGGGGAGDGFGEGBFEHHHGGGGGEGGHFHHGGGGGGGGHHHHHHGGGGGGGGGGGGHHHHGGGGHGHHHHGGGFG<BDGHFHHHHHHHGHHGGHGGGHHGGGGGHHHHHHHHHHHGHHGGGGGHGHHGHHGGGGGGGGGGGGAACDGGGGGFFFFFFFFFFFFFFFFFFFFFFFFFFFFFFFFFFFFFDFFFFFFFFFFFFFFBFFFFFFFFFFFFFFFFFFFFFFFFFFFFFFFF
@M05620:37:000000000-D9766:1:1101:9486:5082 1:N:0:86
GAGGCTGCTTTGGAAGAAACTCATAGATTACTGCAACAGTTCCCCCTGGACCTGGAAAAGTTTCCTGCCTGGCTTACAGAAGCTGAAACAACTCCCTACCGGCTGCTACCCGTAAGGCAAGGTCCCTAGAATACTCTAAGGGAGTAAAATAGCTGATGAAACAATGGTAAGCAAGTTAGTCATTTCCGCTGTAGCACCCTTGAGGATCCAACTGAAGAACTCTCAGCATTGGTACTTGCAACTGCCAAGCC
+
BABBABFCFFFFGFFGGGGGGGHHHHHBAFG5DGFHHHHFFDFAFFEGAFGGFA2FBE2FFGFFFGEBBA3BFGHGH5FHHHGGGBBGBBCHH3B?2BB1>//>>?3BGGC//>E?330B?F33BB3BB333BB3B333320?/?@22@22@<@2@@>>?1?GH?111<1111FC>1111>F==11>.>A<.=0=<G.<<<G::/:/:/:0//:<G0;//0:0=00/00;000;FFG00;CF/90=;0.9.
@M05620:37:000000000-D9766:1:1101:16763:5156 1:N:0:86
AGTGCCAGCTCTCAATCGCACAGGGGACCCAGGGCCTGGCCCCTCCATCCAGAAAACCTATGACCTCACCCGCTACCTGGAGCACCAACTCCGCAGCTTGGCTGGGACCTATTGCGTATCCCGCGTCGGAATCTGGGCGTTGGGGCGGCGTGCGGCGTTGGGGCAAGCACGTCCTAACCGTGGCGGGTTCTGGTAAATGATGGGGTGAGGCGGGGCTCTTTGGCTACCACCAGTCCCCCTGTCTGGTCTAT
+
>33>AFFFBFFFFGGFGEGGGGHHEGGGEEHHGG?2FAGFCHGHGGHHBFHGHGCHHA3FGHFHHHHHHHHGGFEGHHHFHHBGGHHHGGHHGGGGGHHHGHHGGFHH?GHGF1B??AECG1//>>/<<->>GFFHC.----<<@.-A-9-;.-999;9>AB>9BF....-.;EDFFFFB.EB--;>-;AB;F;;FFBF//;FFF.@AAF.-@B@-9ABFF/B9//;BBBF.A/9BFFF<A/9BFFFBF/9
@M05620:37:000000000-D9766:1:1101:19345:5174 1:N:0:86
GCGGCTGCTTTGGAAGCCACTCATAGATTACTGCCCCAGTTCCCCCTGGACCTGGAAAAGTTTCTTGCCTGGCTTACAGAAGCTGAAACAACTACCTACAGGATGCTACCCGTAAGGAAAGGCTCCTAGAAGACTCCAAGGGAGTAAAAGAGCCGATGAAACCATGGCAAGTAAGTCAGGCATTTCCGCTTTAGCACTCTTGTGGATCCAATTGAACAATTCTCAGCATTTGTACTTGTAACTGACCAGCC
+
A?AAA>>AFFF11BF1A1BGAB0D3DFGHFFGHH0AF0BBDFHHHGGG/BFGHF0FF1BFFHHHHHFGHHHHHHA1BGGGHHH1BFHHH0BGGGHHG1FGHGHHG0FGHHHGEGGHGGHHFFHFHFFHHHHFFCGHH1FDGCCFE<>>21?GFGGGGGFF1D0?GGHHGFFHFHH=FD10F.CGHHFCGGGGGFHHHHFFHHGHCGFHHHHHHHFFF09;FFFGGFFFFGFGBFFGGEGF0CFFBF//9CC
@M05620:37:000000000-D9766:1:1101:18555:5177 1:N:0:86
ACCACACCTTCTACAATGAGCTGCGTGCGGCTCCCGAGGAGCACCCCGTGCTGCTGACCGAGGCCCCCCTGAACCCCAAGGCCAACCGCGAGAAGATGCCCAGGTGAGTGGCCCGCTACCTCTTCTGGTGGCCGCCTCCCTCCTTCCTGGCCTCCCGGTGCTGCGCCCTTTCTCACTGGTTCTCTCTTCTGCCGTTTTCCGTAGGACTCTCTTCTCTGACCTGAGTCTCCTTTGGAACTCTGCAGGTTCTA
+
>>>3AAAACFFFFGGC5FABG5GBEAA222EE2AF?2EE?1GFCGGGG11EF5DCBDG3>/E/EF1EEE//0B??EGD/F//FGEFA/DC///?C11?11?G/F?GGC<1<.<F@C?@@C0G<=G000=GFC.::@..99FBAFBBB0C/.99.99.A---;C/->A-9BB/BF/999.//////B9BFFB//@A:/9/:9F.AF9/9/BB//B/////9/BF9.BF/BB///B/BFF/BFFEBFF.BFFF
@M05620:37:000000000-D9766:1:1101:23473:5284 1:N:0:86
AGTGCCAGCTCTCAATCGCACAGGGGACCCAGGGCCTGGCCCCTCCATCCAGAAAGCCTATGACCTCACCCGCTACCTGGAGCACCAACTCCGCAGCTTGGCTGGGACCTATTGCGTATCCCGCGTCGGAATCTGGGCGTTGGGGCGGCGTGCGGCGTTGGGGCAAGCCAGTCCTAACCGTGGCGGGTTCTGGTAAATGATGGGGTGAGGAGGGGCTCTTTGGCTCCCACCAGTCCCCCTGTCTGGCCTAT
+
AA>AAFFFBFFFGFGGGGGAEGHFGGE2EEGHFEGEGFHHFGGHGFHHHHGHHHHFFEGHGGHHHHHGHHHGGEGGHHHHFGGHHHHGFGHC>ECGEHGGGGHGGGHHGHHHHHHGGGGHHBADGF>AG<FFHHHHHG@CADHGGGCGCCBFDDFBFBFFFFFFFFF.A9;FFFFFFFFFFEF-;BF;AFFFFFFFFFFFFFFFFFFFFF/DFFFFFFFFFFFFFFFFFFFEFFFFFFFAFFFFFF/A9FB
@M05620:37:000000000-D9766:1:1101:8817:5340 1:N:0:86
ACCACACCTTCTACAATGAGCTGCGTGTGGCTCCCGAGGAGCACCCCGTGCTGCTGACCGAGGCCCCCCTGAACCCCAAGGCCAACCGCGAGAAGATGCCCAGGTGAGTGGCCCGCTACCTCTTCTGGTGGCCGCCTCCCTCCTTCCTGGCCTCCCGGCGCTGCGCCCTTTCTCACTGGTTCTCTCTTCTGCCGTTTTCCGTAGGACTCTCTTCTCTGACCTGAGTCTCCTTTGGAACTCTGCAGGTTCTA
+
CCCBCCCBFFFFGGGGGFGGGGHHGEFBGEGHHGGGGGGGGHGHHGGGGEGGHHHHHHHEGGGGGGGGGGGHGHHGGGGGGHHHHGGGGC>DGGHHHGHHHFHC<1GGH1?FHHFGGGCHHGGFHHFHHFFHHGGGGGGGHHGHHGGGFFGGGGGGG?:@DFFFFFFFFFFFFFFFFFFFFFFFFFFFFFFFFFAFFFFFFFFFFFFFFFFFFFFFFFBFFFF/BFF;FFFFFFFFFFFFFFFFFF9FFFB
@M05620:37:000000000-D9766:1:1101:16186:5345 1:N:0:86
ACCACACCTTCTACAATGAGCTGCGTGTGGCTCCCGAGGAGCACCCCGTGCTGCTGACCGAGGCCCCCCTGAACCCCAAGGCCAACCGCGAGAAGATGCCCAGGTGAGTGGCCCGCTACCTCTTCTGGTGGCCGCCTCCCTCCTTCCTGGCCTCCCGGCGCTGCGCCCTTTCTCACTGGTTCTCTCTTCTGCCGTTTTCCGTAGGACTCTCTTCTCTGACCTGAGTCTCCTTTGGAACTCTGCAGGTTCTA
+
1>1AAA?AFFFFEGG1AAFFBB1CABA0AAA0FFCAA/E/FHHHHGCGAEE/1B1FGGBEEGCGCE/>EEEFHHAEG?E>FHHF/FGGCCGGCCFFD1GHEHHG1GHFGHGGHHCC@@-FFGGGH0GHDHGFFCCCGGHGHFGEBFFFFFFFFFFEFG-;@->F@@F@@FFFFFFFFFF9/B//BFFFFFFBB@AAFEFFBFFFFFFFBFFFFFBFFFFFFFFFFFF/FFF/;FFFFFFFFFFFFF-/FFF
@M05620:37:000000000-D9766:1:1101:13329:5345 1:N:0:86
GAGGCTGCTTTGGAAGAAACTCATAGATTACTGCAACAGTTCCCCCTGGACCTGGAAAAGTTTCTTGCCTGGCTTACAGAAGCTGAAACAACTGCCAACAGGATGATAACCGTCCGGAACTGCACCTAACAGCCTCCAAGAGCGTCACCGCGATGCTACAACCCTGGCAAGAAAGTCAGGAATTTCAGATTTCGCACTCTTGTGGATCCACTTGCACCATTCACAGCATTTGTACTTGTAAATGAAAAGCC
+
AAABCCFCFFFFGGGFAGGGGGHGHHHHHFHHHHFCFHHHHHHHHGGGHFGHHGHBFFFHFHHHHHDFGHHHHHHGHFHHHHHHHGGFHFFGH3BG3B?BFGGHFGHHFHGFE?1>>>E/3?B3BBGH32BF0/?GHG2B002>?BE/2?<CACADB11>F>C.0FGHH1E/<GH<GHHHHHH0=GE0CGCHCGA?DCHHGFFF.:BFGB/0CFEGG/CBFF0;;BEFF;FGFBFFE00;;BBFFBFFBFF
@M05620:37:000000000-D9766:1:1101:17346:5482 1:N:0:86
ACCACACCTTCTACAATGAGCTGCGTGTGGCTCCCGAGGAGCACCCCGTGCTGCTGACCGAGGCCCCCCTGAACCCCAAGGCCAACCGCGAGAAGATGACCAGGTGAGTGGCCCGCTACCTCTTCTGGTGGCCGCCTCCCTCCTTCCTGGCCTCCCGGAGCTGCGCCCTTTCTCACTGGTTCTCTCTTCTGCCGTTTTCCGTAGGACTCTCTTCTCTGACCTGAGTCTCCTTTGGAACTCTGCAGGTTCTA
+
AAAAAAAAFFFFGGGGDFGGG1BGEBEBABGGHGGGGGGGGGHHCEGGGGGGHFFHGGFEGEGGGGGGGGGHGHHGGGGHEHHHHGEEBCCGGGHHHHGHHHGG?FFFGFFCGGCGC@GFFHDGFBGHG/ACC@@CAAEEGFGGHGFBCFGGFFGGBG9@@.9FG@F@?FFFFFBFBFFBBFFFBFBFFFFFF@ABFFFFFFFFFFFBFFFBFFFFFFFFFFFBF:FBBFBFFB/BFFBBFFFFFF-BBB/
@M05620:37:000000000-D9766:1:1101:7616:5487 1:N:0:86
AGGGCCAGCTCTCAATCGCACAGGGGACCCAGGGCCTGGCCCCTCCATCCAGAAAACCTATGACCTCACCCGCTACCTGGAGCACCAACTCCGCAGCTTGGCTGGGACCTATGTGAGTATCCAGCGTAGGAATCTGGGAGTTGGGGCGGAGTGAGGAGTTGGGGAAAGACAGTCCTAACCGTGGAGGGTTCTGGTAAATGATGGGGTGAGGAGGGGCTCTTTGGCTCCCACCAGTCCCCCTGTCTGGTCTA
+
>11>AAAAAFC@BBG31AACEEHHCFAAA0BGFAE/AAFCAGGHGGGHFBFFEB1BFECGGGFHGDBGHHHGGFEEHHHEBGHC>G0?EBFGFFCG/BBGGHHGGGHHGHHHFGHHHHHHHHHHFCE?CCFGCHGHHF0FFHHHGG.<C-;CF0GGCABFFGGGE?9CFGBCGGGGBFGGGGF@AEB@FFFFFFBFFFFFFFFFFFF@FFFFFF@@@<FFFFFFFFFFFFFFFFFFFFFF@FFFFFFFFFF
@M05620:37:000000000-D9766:1:1101:21082:5495 1:N:0:86
GAGGCTGCTTTGGAAGAAACTCATAGATTACTGCAACAGGTCCCCCTGGACCTGGAAAAGTTTCTTGCCTGGCTTACAGAAGCTGAAACAACTACCTCCAGGATACTACCCGTAAGGAAAGGCTCCTAGAAGACTCCCAGGGAGTAACCGCGCTGCTGAACCCCTGGCAAGTAAGTCAGGCCTTTCCGCTTTAGCACTCTTGTGGATCCAATTGAACCATTCTCAGCATTTGTACTTGTACCTGACCAGCC
+
AAABBBFBFFFFGGGGGGGGGGHDFA5DEG4AF5BGBGF23ABAABAF22B2BFHFB3BBB5FBEDDABG3GFHGCGHHGHHHHH3FGHHFHGEHH3@BGHBGG3BFFD?G>E>/FGHHHHHHHAFBGHFHHBHB3G/GHGG/</2B32</B@GG/FC<F1?C.FFHHHFGH11=DHFHHHAHHHHHGGGDGHHHHHGHHHHHHGHHGGGFGGG00;9FFGFGGFGGGGGGGFFGGGGGFBFGGGG9/:AA
@M05620:37:000000000-D9766:1:1101:23630:5503 1:N:0:86
ACCACACCTTCTACAATGAGCTGCGTGTGGCTCCCGAGGAGCACCCCGTGCTGCTGACCGAGGCCCCCCTGAACCCCAAGGCCAACCGCGAGAAGATGCCCAGGTGAGTGGCCCGCTACCTCTTCTGGTGGCCGCCTCCCTCCTTCCTGGCCTCCCGGCGCTGCGCCCTTTCTCACTGGTTCTCTCTTCTGCCGTTTTCCGTAGGACTCTCTTCTCTGACCTGAGTCTCCTTTGGAACTCTGCAGGTTCTA
+
BBBBBBBBFFFFGGGFBGGGGGHHGEGEEDHHGGGEFGFGGHGHHGGGE?EGHHHHHHHGGGGGGGGGGGGHCGHGGGGHGHHHHGGGGCCGGGHHFFHHHHHAFFGHH1FGHHGGGGGHHGGHHFHHHFDHHGGGDGHGHHGHHGGGGGGGGGGGGG?BFFFFFFFFFFFFFFFFFFFFFFFFFFFFFFFFFFAFFFFFFFFFFBFFFFBFFFFFFF/BFFFFFFFFEFFFFFFFFFFFFFEFFFFFFFF
@M05620:37:000000000-D9766:1:1101:20398:5506 1:N:0:86
GAGGCTGCTTTGGAAGAAACTGACAAACCAGTGACACAAGATCGGAAGACCACATATCCGAACTCTAGTTACCGGACAGCATCTAGTACGACTACCTCCGGTATAATAAACGACCGGAACGGCTCCTAGAAGCCTCCCAGGGCGTCACCGCGCTGCTGCACCCCTGGCACGTCCGTCAGGCCTTTCCGCTTTCGCACTCTTGTGGATCCACTTGCCCCATTCTCAGCATTTGTACTTGTACCTGACCCGCC
+
ABBBBBFBFFFFGGGGGGGGGDGBBF442B4BBBGGHH2G2AF2A2AB23BFAA335D5B1101B5BAA5555100>E1?G3FG4@4B411?1/B2BF11/>/?4B4GFHG////><BF///>CFGHFH1???GHHHGFGGGGGGGGGFACCGGFGFHBGHH.AEGGGG0.FEE-CFGGGFGGGGGGGFFFFFFDD;DFFFFFFFFFFF/9;BFFFFFFFFFF//;F9BFFFF/9FBBFBB/BBF//99A=
@M05620:37:000000000-D9766:1:1101:22719:5520 1:N:0:86
AGTGCCAGCTCTCAATCGCACAGGGGACCCAGGGCCTGGCCCCTCCATCCAGAAAACCTATGACCTCACCCGCTACCTGGAGCACCAACTCCGCAGCTTGGCTGGGACCTATGTCGTATCCCGCGTCGGAATCTGGGCGTTGGGGCGGCGTGCGGCGTTGGGGCAAGCACGTCCTAACCGTGGCGGGTTCTGGTAAATGCTGGGGTGAGGCGGGGCTCTTTGGCTCCCACCCGTCCCCCTGTCTGGTCTAT
+
AA>AAFFFAFFFFGGDAFG1E0GCFEFGCEHH0EGEAFGA0G/GGGFHHFGGFEGHHGHHFHFHHFHHHHH?EEEEHHHHBEHHHHGHGEHFEGGGGHHHGHHGGGHHGHHHHHHFGAGCGH/BCCC@C<>FGFGGF<-<<<GGC.-;@9:AB-@->@@@F@@A@FAE---;;EBBFFF@B9@9-@@@EFBBF;/;BBF/9BFB@F@EEF--@@@?;FBBFFFFFFEFBFF-9B-ABFF-E;BFFFFFB/F
@M05620:37:000000000-D9766:1:1101:13490:5531 1:N:0:86
AGTGCCAGCTCTCAATCGCACAGGGGACCCAGGGCCTGGCCCCTCCATCCAGAAAACCTATGACCTCACCCGCTACCTGGAGCACCAACTCCGCAGCTTGGCTGGGACCTATTGAGTATCCAGCGTAGGAATCTGGGAGTTGGGGAGGAGTGAGGGGTTGGGGCAAGACAGTCCTAACCGTGGAGGGGTCTGGGAAATGATGGGGGGAGGAGGGGCTCTTTGGCTCCCACCAGTCCCCCTGTCTGGTCTAT
+
AAABCFFFCFFFGGGGGGGGGGHGGGGGGGHHFGGGGGHHHHGHGGHHHHHHHHHHHGHHHHHHHHFHHHHGGEEGHHHHHHHHHHGHGHHHFGGGGHHHGHHGGGHHGHHHFHDGGD3?GDGCD<?BE2GFGGFHH0F/?GHGG.CG.><C0DF.<.EEGGG.;EE/CBFBFGFFGGGG.;A.CEG-;AFFF/;FF0B0BBFFF-9-@D?DFFFC>EBFFBFBBFFFFFF?FBBFFFFAF9FFFF0;0B;
@M05620:37:000000000-D9766:1:1101:11123:5537 1:N:0:86
ACCACACCTTCTACAATGAGCTGCGTGTGGCTCCCGAGGAGCACCCCGTGCTGCTGACCGAGGCCCCCCTGAACCCCAAGGCCAACCGCGAGAAGATGACCAGGTGAGTGGCCCGCTACCTCTTCTGGTGGCCGCCTCCCTCCTTCCTGGCCTCCCGGCGCTGCGCCCTTTCTCACTGGTTCTCTCTTCTGCCGTTTTCCGTAGGACTCTCTTCTCTGACCTGGGTCTCCTTTGGAACTCTGCAGGTTCTA
+
BBBBBBBBFFFFGGGGGGGGGCEGEAEB4EHHHGGEEGEG2BA1FFGGGFGGHFHHE2BEGFGEGG@FFGGFBBG>>EGEFHHHHGGGGGBDGGHHHHHHHH0<?GB<?GGGHH-A-@-GHHFHF0DH=GGFHGFGDGHGGFGHHHGFBGFGGFGGDC9-;-@D>@FFFFFFFEFBFFFBFBBFFFFF/9BFFC.DFFFFFBA.D/BFFFFFFF/99BBFFFB..;9.9BBFFFFEFBF99FFFFF.FF//
@M05620:37:000000000-D9766:1:1101:19351:5542 1:N:0:86
AGTGCCAGCTCTCCATCGCACAGGGGACCCAGGGCCTGGCCCCTCCATCCAGAAAACCTATGACCTCACCCGCTACCTGGAGCACCAACTCCGCAGCTTGGCTGGGACTCTGGGCGTTTGTGAGGCGTGAGGCGTTGGTGCCCGCCAGTCCTCACCGTGGCGGGTTCTGGTCCCTGATGGGGTGAGGCGGGGCTCTTTGGCTCCCACCAGTCCCCCTGTCTGGTCTCTCTCCTGCCCTTCGCTCGGCCGAG
+
AA>>AFFFBFFFG4FFGFGAECHGG2AAABGHBBEAAFGHCHGGGGHHHHHHBFGBGGHEGGBGH@BGHHHEE>EEHHFFBFHHHHE?EGG3>E?E>FBFEHHGGGH0B?BFGH?BFD/?F2GGGCDDG/?C.@<AGH.<0<CD<A@CHHHHGHHHGH.AAGGG9AFFFFFBBAFBFFFFFFD9AFF.@=@DFAEFFFFFFFFEFFFFEFFFFFFFFFBFFFF/;F/BFBFBFF9FF/;.;;AFFF.;-9;
@M05620:37:000000000-D9766:1:1101:23814:5566 1:N:0:86
AGTGCCAGCTCTCAATCGCACAGGGGACCCAGGGCCTGGCCCCTCCATCCAGAAAACCTATGACCTCACCCGCTACCTGGAGCACCAACTCCGCAGCTTGGCTGGGACCTATGTGAGTATCCAGCGTAGGAATCTGGGAGTTGGGGAGGAGTGAGGAGTTGGGGAAAGACAGTCCTAACCGTGGAGGGTTCTGGTAAATGATGGGGTGAGGAGGGGCTCTTTGGCTCCCACCAGTCCCCCTGTCTGGTCTA
+
BB?ABFFFBFFFGGGGGFFGGEFHGGGGGGGHGGGFFGHHHHGHGGHHHHGHHHHHHGHHHHHHHHHHHHHGGGGGHHHHHHHHHHHHGHHHGGGGGGHHGHHGGGHHGHHHHHHHHHHHHHHGHGGGDGHHHFHHHHHGGHHHGGGGGGGHHHHHHGHHHHGGGGHHHHHHHHHHHHHHGFGGGGGGD.FFGGGGGGGGGGGGGGFFFFFFFFFFFBFFFFFFFFFFFFFFFFFFFFFFFFFFFFFFFFF
@M05620:37:000000000-D9766:1:1101:16490:5566 1:N:0:86
AGTGCCAGCTCTCAATCGCACAGGGGACCCAGGGCCTGGCCCCTCCATCCAGAAAACCTATGACCTCACCCGCTACCTGGAGCACCAACTCCGCAGCTTGGCTGGGACCTATGTGAGTATCCAGCGTAGGAATCTGGGAGTTGGGGAGGAGTGAGGAGTTGGGGAAAGACAGTCCTAACCGTGGAGGGTTCTGGTAAATGATGGGGTGAGGAGGGGCTCTTTGGCTCCCACCAGTCCCCCTGTCTGGTCTA
+
A33>AFFFBFFFFEGGGFECEEHFAAEGGGHHFEG2FFFGHHGHGGHHHHGHHHHGHGHHHFHHHFGHHHHGG>EGHHHHFGHHHHFGGHHHAECGGHGHGHHGGGHHGGHGHHHHHHHHHHHHHGGGGGHHHHHHHHFGGHHHGGGGGGGHHHHHGGHHHHGGGGHHHHHHHHHHHHHHGGFGGGGGEGGGGGFGGGGGGGGGGGDBFFFFFFBBBBFFFFFFFFFFFFFFFFFFFFFFBFFFFFFFFFF
@M05620:37:000000000-D9766:1:1101:8728:5668 1:N:0:86
ACCACACCTTCTACAATGAGCTGCGTGTGGCTCCCGAGGAGCACCCCGTGCTGCTGACCGAGGCCCCCCTGAACCCCAAGGCCAACCGCGAGAAGATGCCCAGGTGAGTGGCCCGCTACCTCTTCTGGTGGCCGCCTCCCTCCTTCCTGGCCTCCCGGGGCTGCGCCCTTTCTCACTGGTTCTCTCTTCTGCCGTTTTCCGTAGGACTCTCTTCTCTGACCTGAGTCTCCTTTGGAACTCTGCAGGTTCTA
+
BBBBBBBBFFFFGGGGGGGGGGHHGFGFHEHHHGGGGGGGGHHHHGGGGGGGHHHHHHHGGGGGGGGGGGGHHHHGGGGHGHHHHGGGGGGGGGHHHFHHHHEFFGG0FFFGHH-@<-@GHHHHHDFHGGDHHGGGDGHGHGGGHGGGFF?FGGGGED--9-9EFFFFCFFFFFFFFFFFFFFFFFFFFFFFFFFFFFFFFBA.9/BFFFFFFF/;BFBFFFF/9FF/BFFFFFFFFFFFFFFFFFFFFFB
@M05620:37:000000000-D9766:1:1101:14915:5688 1:N:0:86
GAGGGTGCTCTGGAAGAAACTCATAGATTACTGCAACACTTCCCGGTGGACCTGGAGAAGTTTCTTGCGTGGCTTAAAGAAGTTGAAATAACTGCCAACAGTCACCTAACCGAAAGACAAGGCTACAAAAAGAAAAAAAAGGAGAACAAGAGATCACAAAACAACGGAAAGTAAGCTAAGCACACCAGCAAAAGCACTCTTGTCACACCAACATAATATTAACCAAAATTGGGACTTTGAACGGACAAGCC
+
>33>3>>>B5B4F54A4B4BFAFGH5DDD54ADB443F2BB3A222A2223BBBABB31B5DDDDDD5A11A0BB355DBB35DD44@4B3BB4B33B1?1@@33B33BB1//>//3B30?E/330?33B///00B0//</?<//01000000<11011>00...<-<<-=000;00000/0//..:../////;9/0/000;0900:.9.../000000000:0.../;;/.;.;B////9...9;..9.
@M05620:37:000000000-D9766:1:1101:14876:5690 1:N:0:86
GAGGCTGCTTTGGAAGAAACTCATAGATTACTGCAACAGTTCCCCCTGGACCTGGAAAAGTTTCTTGCCTGGCTTACAGAAGCTGAAACAACGACCAACAGGATGATCAACGTCCGGAACAACTCCTAGAAGCCTCAAAAGACGTCACCGAACTGCTGCAACCATGGCACGTACTTCAGGCCTTTCAGCTTTCGCACTCTTGTGGATCCACTTGCACCATTCTGAGCCTTTGTCCTCGTCCCTGACACGCC
+
AAAAAAFAFFFFG1GGFFB1FFGEHHF33FG3GGHGFEGD2GHFHG?FACFCBBCAFF0CB2BF2D1BG1BGHFCGHBG1BGHHBG@EG0?F//>///B?B/0111B12BFE?FC>E/E@00<1B<<B1BBB<0BCBG11B/@?/<<?1///>/111?<<FF0<1=<FFG?F<C.<=DB0/<</<0==0;:C:C.;-;CCBCCFGFGFBF/0CFF0B9CFGGG00;B/C000;0000.:99-9/-///-99
@M05620:37:000000000-D9766:1:1101:18949:5720 1:N:0:86
GAGGCTGCTTTGGAAGAAACTCATAGATTACTGCAACAGTTCCCCCTGGACCTGGAAAAGTTTCTTGCCTGGCTTACAGAAGCTGAAACAACTGCCTACAATACGCTAAGCGACCGAAACAGCTCATAAAAGAATCCCAAGTAATCCACGCACTGCTGCTCCACTGGCCCTTCGGTCAGAACTTTACAATTTCGAACTCTTGTGGATCCAATTGACAACTTATCCACAATAGTACTTGTCACTGCACGGCC
+
>3A>>AFABBBDG4BA4FBBFBGHHGFFF5BDBA44BFBGHFFGGGEBA2BBGFFBB32BBDDFGADBBBBGFBB3BFGGBFGFFB3BB?BBB3BBBB2334B@BE1??33>1>>>/></3BBF2BB33BB3?GB?B2F2?2@2@2>@2??//>?F1FG1<1<0110<0..<0.<.<<<0</=0<=<0;0;;;:;.GEHHHHGB.0;;9FG0CFBB9F./0:;0;0;;.00;;0;09000;;0099B.-;;
@M05620:37:000000000-D9766:1:1101:23321:5772 1:N:0:86
GAGGCTGCTTTGGAAGAAACTCATAGATTACTGCAACAGTTCCCCCTGGACCTGGAAAAGTTTCTTGCCTGGCTTACAGAAGCTGAAACAACTACCAACAGGATGCTACCCGTAAGGAAAGGCTCCTATAATAGTCCAAGGGAGTAAAAGAGCTGATGAAACAATGGCAAGTAAGTCAGGCATTTCCGCTTTAGCACTCTTGTGGATCCAATTGAACAATTCTCATCATTTGTACTTGTAACTGACAAGCC
+
BBBBBBFBFFFFGGGGGGGGGGHHHHHHHHHGHHHHHHHHHHHHHGGGHHHHHHHHHHGHFHHHHHHHHHHHHHHGHHHHHHHHHGHHHHHHH3FG3B1121GH3?3@3?B?>EF0B3?GHHG?GF3B4BE4B4BFEFG3/<G//B?FD3?2@@FGD>22@2@GGD1GHBF<FGF11F10?G111>F....<00=0<0/<<0D0.0<</:<C0;;G0C/0:;0;00<00:0:0;;BB0CCBB00FFGBGAE
@M05620:37:000000000-D9766:1:1101:25637:5800 1:N:0:86
ACCACACCTTCTACAATGAGCTGCGTGTGGCTCCCGAGGAGCACCCCGTGCTGCTGACCGAGGCCCCCCTGAACCCCAAGGCCAACCGCGAGAAGATGCCCCGGTGAGGGGCCCGCTACCTCTTCGGGGGGCCGCCTCCCTCCTTCCGGGCTTCCCGGGGCGGCGCCCTTTCTCCCTGGTTCTCTCTTCTGCCGTTTTCCGTAGGACTCTCTTCTCTGACCTGGGTCTCCTTTGGAACTCTGCAGGTTCTA
+
1>>AA11A>FFF3GG1GEF1D1FFEEFECACFHFGECEE/EHFHHG?FEEEED11GHHGEEE?GEE/>EGFGHHAEGGGHGHHHEGGGGG?CCCGCG1<F?/>//<<>0C-@C-----</0:;;0.:.-;-9--9--AEFBFBFBF/-@-9--;B-A?-;--9-9-9-=9//9B//-;-;B/////:;/////;AAFAB/9;-9;////9/B/////;/9//:-9;--;//9/9/F/:////;/;-AFBB/
@M05620:37:000000000-D9766:1:1101:21542:5871 1:N:0:86
ACCACACCTTCTACAAGCGCTGCGTGTGGCTCCCGCGGAGCACCCCGTTCTGCTTACCGAGGCCCCCCTGAACCCCAAGGCCAACCGCGCGAAGATGCCCAGGTGAGTGGCCCGCTACCTCTTCTGGTGGCCGCCTCCCTCCTTCCTGGCCTCCCGGCGCTGCGCCCTTTCTCACTGGTTCTCTCTTCTGCCGTTTTCCGTAGGACTCTCTTCTCTGCCCTGCGTCTCCTTTGGCACTCTGCAGGTTCTAG
+
BBBBBBBBFFFFGGGGGAAA2AAAEEGHGHGGGGGEGG0AAFGHGG@FBFFHH5BDGGGGGGGGGGGG>??FHHGGFGHGHHHHGGGFF/><D<?FG<GHHHGGH<>FGGGHHGGGCGHHHHHHHHHHHGHHGDGGGGGGGGGGGGGGGGGGGGGGF;FFFFFFFFFFFFFFFFFFFFFFFFFFFFFFFFFFFDFFFFFFFFFFFFFFFFFFFFFFFBFFFFEFFFFFFFFFFF/;FFFFFFFFFFFFFFF
@M05620:37:000000000-D9766:1:1101:24141:5893 1:N:0:86
ACCCACCTTCCACCATGTGCCGAGTGTGGCTCCCGCGGTACACCCCCTTCTGCCTACCGAGGCCCCCCCGCACCCCAAGGCCAACCGCGTGAAAATGCCCCGGTGTGTGGCCCGCTCCCTCTTCTGGTGGCCGCCCCCCCCTTCCTTGCCTCCCCGACGCGCCCCCCTTTTTCCCTGTTCTTCCCTCCTCCGGTTTTCGTAGGACCCCCCTCTTCTGCCCTCGGCCTCCTTTGGCCTCCTCCGGGTTTTGA
+
AAAAAAAFFF1BF1FFF3BA1A00B0D1AA0BFFGAAE//ADFHGG//BFBGH1B@BGFE>EEGGGGG>>/>EEGG/C/?/??FGGC></</?11<F1??.-<-A<<<.<<<G-A@:CGBHHHHHHBCFGGFGGG?A@--;-;-;//;99//;E-9--------;9-;A/9/;F////9/////-;----;--9AF-B-----//-----;-;////;:-/9-----;-;:99/9//----;;@-;9AA--
@M05620:37:000000000-D9766:1:1101:17181:5920 1:N:0:86
ACCACACCTTCTACAATGAGCTGCGTGTGGCTCCCGAGGAGCACCCCGTGCTGCTGACCGAGGCCCCCCTGAACCCCAAGGCCAACCGCGAGAAGATGACCAGGTGAGTGGCCCGCTACCTCTTCTGGTGGCCACCTCCCTCCTTCCTGGCCTCCCGGAGCTGCGCCCTTTCTCACTGGTTCTCTCTTCTGCCGTTTTCCGTAGGACTCTCTTCTCTGACCTGAGTCTCCTTTGGAACTCTGCAGGTTCTA
+
BCBBBBCAFFFFGGGGGGGGGGHHGGGGHGGHHGGGGGGGGHHHHGGGEFGGDHHHFHHGG@@GGGGGGGGHHHHGGGFHGHHHHGGGGGGGGGHHHHHHHGHFHHGHHHGGHHGGGGGHHHHHHHHHHGGHHHGHHHHGHHGHHHHHHHHHHGGGGBGGGGFFGGGGGGFFFFFFFFFFFFFFFFFFFFFFFFDFFFFFFFFDDFFFFFFFFFFFFFFFFFFFFFFFFFFFFFFFFFFFFFFFFFFFFFB
@M05620:37:000000000-D9766:1:1101:17163:5925 1:N:0:86
ACCACACCTTCTACAATGCGCTGCGTGCGGCTCCCGAGGAGCACCCCGTGCTGCTGACCGAGGCCCCCCTGAACCCCAAGGCCAACAGCGAGAAGATGACCAGGTGAGTGGCCCGCTACCTCTTCTGGTGGCCCCCTCCCTCCTTCCTGGCCTCCCGGCGCTGCGCCCTTTCTCACTGGTTCTCTCTTCTGCCGTTTTCCGTAGGACTCTCTTCTCTGACCTGAGTCTCCTTTGGAACTCTGCAGGTTCTA
+
AAA>AAAABCFFGDGFEG1AE?EEG0A000AAAAFA/EEE?GHHHGG?A>EFBGFEGHG>>E?EGCGGGEE0GCGGGG/GC<FHHG/0BC@<?GF11?<DCGHGCHHHFFFCGHGCCCCGHHHFHHHFDGACG.ACCC?CHFGBFB/0FBFFF?EE9A9A@>@B?;A@-BFBFFFFBFFFFFFF/9BFFFFBF@BBFEFFAFFFFFFFFFF/BFBFFFBFFFF9BFFBFFBFFFFFFFFFFFFFFF-FFFF
@M05620:37:000000000-D9766:1:1101:24804:5945 1:N:0:86
GAGGCTGCTTTGGAAGACACGCCTCCATTACTGCACCCACTCCGCCTGTCCCTGTAAGCGTTTTTTTGCTGGCTGACAGAAGCAACAACCACTACCTGCAGGATGCTACCCGTCCGGAAGTGCTCCTAGAAGCCTCCCAGGGCGTCACCGCGCTGCTGAACCCCTGGCAGGTCAGTCAGGCCTTTCCGCTTTCGCACTCTTGTGGATCCACTTGCCCCATTCTCAGCATTTGTACTTGTACCTGACCCGCC
+
AAAAABFBFFFFG4FGF4BB2ABB24BA65DFDGD33A222BB2B22BBAF33BBD55BAAB01B>>0BDGCFF1BBGGBFFG3?B?FF???3BBGG?BBGFFHHBB?GFGFFEBCBGG/222FFCH2F<2@GGBGHGFHGGADC@GEB.-<C@C.0;0;GHGDACCHH.-.//99;0CFGEGGFGBEAGGE09EGFFFFBFBFFBFFB//;;FBFFFFFFFFBFFF;FFFB/9:B/BFFFF99/9BBBA@
@M05620:37:000000000-D9766:1:1101:22433:5951 1:N:0:86
ACCACACCTTCTACAATGAGCTGCGTGTGGCTCCCGAGGAGCACCCCGTGCTGCTGACCGAGGCCCCCCTGAACCCCAAGGCCAACCGCGAGAAGATGACCAGGTGAGTGGCCCGCTACCTCTTCTGGTGGCCGCCTCCCTCCTTCCTGGCCTCCCGGCGCTGCGCCCTTTCTCACTGGTTCTCTCTTCTGCCGTTTTCCGTAGGACTCTCTTCTCTGACCTGAGTCTCCTTTGCAACTCTGCAGGTTCTA
+
BBBBBBBBFFFFGGGGFGFFGBGFGAAEAAGH3FFEFGGGGHHHHGGGEEGGHHHFHHHGGGGGGEGGGGFFHFHGGGEH/EGHHG<<BCDC/DGFFGFHHHHFHHHHHHGGHHGGGCGHHHHHHHHGHHGHHGGGGGFGHHGHHHGGGGGGGGGGFB-BBBBFBBFBBFFFFFFFFFFFFFFFFFFFFFFFFBFFFFFFFFFFFFFFFFFFFFFFFFFFFFFEFFFFFFFFFFBFFFFFFFFFFFFFFF;
@M05620:37:000000000-D9766:1:1101:24814:5960 1:N:0:86
GAGGCTGCTTTGGAAGAAACTCATAGATTACTGCAACAGTTCCCCCTGGACCTGGAAAAGTTTCTTGCCTGGCTTACAGAAGCTGAAACAACTACCTACAGGATGCTACCCGTAAGGAAAGGCTCCAAGAAGACTCCAAGGGAGAAAAAGAGCTGATAAAAAAATGGCAAGAAAGTCAGGCATTTCCGCTTTAGCACTCTTGTGGATCCAATTGAAAAATTCTCAGCATTTGTACTTTTAACTGACAAGCC
+
A?AB>AF>FFDBGABBCGBGFG4GGDFGGFFFHB4FGHGGFDDBFFEFAEBGHHFBA3CFBFHDGHGBBFGHFGH3BBFHHHEGG33FBB1BFBBFBBBB3??@3BBEFFGEEEA?3BB?FC?3B?3BB?F3B3BB3BBB//G//BBBG??@<D2222>@F@>CCGG<F1>0><G>1>10/<<<DDGA.CCC0;CGHFBFG:0;.<CFGFC0;0;B0=:;;B0;B9/9FGGG9;BB;0;BCF;909CFAC.
@M05620:37:000000000-D9766:1:1101:14348:6013 1:N:0:86
GAGGCTGCTTTGGAAGAAACTCATAGATTACTGCAACAGTTCCCCCTGGACCTGGAAAAGTTTCTTGCCTGGCTTACAGAAGCTGAAACAACTACCAACAGGATGCTACCCGTAAGGAAAGGCTCCTAGAAGACTCCAAGGGAGTAAAAGAGCTGATGAAACAATGGCAAGTAAGTCAGGCATTTCCGCTTTAGCACTCTTGTGGATCCAATTGAACAATTCTCAGCATTTGTACTTGTAACTGACAAGCC
+
A3AABAFBFFFFGGGGFGFGGGBGFGGHH5GFHHF4F2FDGHHHHGGFGHHHHHHHHHHHGHHHHHHHHHHHHHHHHHHHHHHHHHGHHHHHH3BG3B??GEEFHHHHHHHGGGGHHHHHHHHHHGHHHHHHHHHHHHHHGGHG?FHHHHGHHHHHHHHHHHHHHHHHHHGHHHHFGHHHHEHHHHHGGGGGGHHHHHGGHHHHGHHGHHHHHHHHGFHGGHHHHHHFGGGGCFGGGGGFGGGGGGGBFGF
@M05620:37:000000000-D9766:1:1101:8409:6019 1:N:0:86
AGTGCCAGCTCTCAATCGCACAGGGGACCCAGGGCCTGGCCCCTCCATCCAGAAAACCTATGACCTCACCCGCTACCTGGAGCACCAACTCCGCAGCTTGGCTGGTACTCTGGGCGTTTGTGAGGCGTGAGGCGTTGGGGCCCGTCAGTCCTCACCGTGGCGGGTTCTGGTACCTGATGGGGTGAGGAGGGGCTCTTTGGCTCCCACCAGTCCCCCTGTCTGGTCTCTCTCCTGCCCCTCGGTCGGGCGAG
+
ABABCFFFCFFFGFGGGGGGGFHHGGGGGGHHFGEGGGHHHHGHGGHHHHGHF3GBGGHHHHHHHGHHHHHGGEGGHHHHHHHHHHHHGHHHGGCGEHGHGGHGGBG4DBDGHH/<BD<C2@@DG?>CF/?G/>EGGH-C.=AA-;:EHHFHGHHHGCGA@CGG;AFFFF9009;BFFFFFFA@EFF0;ACFA@:BBFFFFFF../;DFFFFFF.;@EFFFFFBBFF9B;BFFFFFF.;.>.;DFF--9;;
@M05620:37:000000000-D9766:1:1101:8164:6035 1:N:0:86
GAGGCTGCTTTGGCAGAAACTCATAGATTACTGCAACAGTTCCCCCTGGACCTGGAACAGTTTCTTGCCTGGCTTACAGAAGCTGACACAACTACCTACAGGATGCTACCCGACCGGAACGGCTCCTAGCAGACTCCACGGGAGTCCCCGAGCTGCTGCACCACTGGCCCGTCATTCAGGCCTTTCCGCTTTCGCACTCTTGTGGATCCCCTTGAACCATTCTACGCCTTTGTACTTGTCCCTGAACCGCC
+
11A1>>CAFFFFG1BACGGGGGHHF31DGFGHAB1AFGFDGHHHHGGGAFGGHHH0B10BDDGHH1DFGHHAGBB1FGGHEHG@GD0FBEF?11@B1BBFGHH110B2BBBE/>EEEGG///><<?BBBB1B<F11F1<C////?F11?>--<CG1F11</=<.<<<..<-AC..<GHHH;;/;GH0AEGGGGG:EAAFFGFFBBGGGGG.BFFFFF;AB/;//;;@-A-;9:;;B/99/B;;BFBB99@@
@M05620:37:000000000-D9766:1:1101:21768:6046 1:N:0:86
ACCACACCTCCTACAATGAGCTGCGTGTGGCTCCCGAGGAGCACCCCGTGCTGCTGACCGAGGCCCCCCTGAACCCCAAGACCAACCGCGAGAAGATGCCCAGGTGAGTGGCCCGCTACCTCTTCTGGTGGCCGCCTCCCTCCTTCCTGGCCTCCCGGCGCTGCGCCCTTTCTCACTGGTTCTCTCTTCTGCCGTTTTCCGTAGGACTCTCTTCTCTGACCTGAGTCTCCTTTGGAACTCTGCAGGTTCTA
+
BBAABBABFFBFGGGGFGGGGFGFEEFFHGHHHGGGGGGGGHHHHGGGFFGFFGHHHHFGGGGGGGGGGGGHGHHGGGGHCGHGHEGGGFGGCGHHB<GHHHGFHCFCD1FFHA<DF-CGHGDHHBHHH/EFAFGGG.GGHH.CFBF90BFFFFGG?D-9-;B.9BDFFFFFFF:BFFFFF/BFFFFFFFFFFFA?FFFFFFFAFBFFBB//BFFBBB:;FFFBBFFFFFFFFFFEFFFF/;BFFF.BFFB
@M05620:37:000000000-D9766:1:1101:25649:6079 1:N:0:86
GAGGCTGCTTTGGAAGAAACTCATAGATTACTGCAACAGTTCCCCCTGGACCTGGAAAAGTTTCTTGCCTGGCTTACAGAAGCTGAAACAACTGCCTCCAGGATGATACACGTACGGAAAGGCTACTAGAAGACACCAAAAGAGTCAACGAGATGATGAAAACCTGGCAAGTCAGTCAGGCCTTTCCGCTTTAGCACTCTTGTGGATCCAATTGCAACATTCTCAGCATTTGTACTTGTAACTGACCAGCC
+
ABBBBBFBFFFFGGGGGGGGGFHHHHFBDGHHHHFFGHHFFH5BFFGGGFHFGHHHHFHHFGEGHDFGHHHHFFFHHHHHHHHHHGFHHBFGH3BGHHGGHGGHGC@GH3B1B21>FEGGH0GGFHHHHHGF3G3B?GH//B?G3BGHGDA/??2@@@GH2FH/?GHHHHGH1@G>FG><GAGHGFH.<<<EGFHHHHEFHGGGGHHHHHHHHH:0;CGHFFHGG0FFGGGG9FFGGFBF0;FFFGB/AEG
@M05620:37:000000000-D9766:1:1101:19934:6088 1:N:0:86
GAGGCTGCTTTGGAAGAAACTCATAGATTACTGCAACAGTTCCCCCTGGACCTGGAAAAGTTTCTTGCCTGGCTTACAGAAGCTGAAACAACTACCTACAGGATGCTACCCGTAAGGAAAGGCTCCTAGAAGACTCCAAGGGAGTAAAAGAGCTGATGAAACAATGGCAAGTAAGTCAGGCATTTCCGCTTTAGCACTCTTGTGGATCCAATTGAACAATTCTCAGCATTTGTACTTGTAACTGACAAGCC
+
AABBBBFBFFFFGGFGGGGGGGHHHHFHHHHGHHHHHHHHHHHHHGGFHHHHHHHH3FHHHHHHHHHFFFHHHHHEFGGHHHHHHFFHHGFHCB@?B4F@331BFBBB3B1?1/>03333?B?BB?B3BFGFB3BBFBG3/AF</B33F3/@@@2@<22@@@@C@<?00?/?<@D@<110>FF>FGDDDEGC0000<0CHGD<<.<CGH:C0;0:0:C/::0;C:0/CFHFGFCFFF00;CCC0CBFFFE.
@M05620:37:000000000-D9766:1:1101:18460:6092 1:N:0:86
ACCACACCTTCTACAATGAGCTGCGTGTGGCTCCCGAGGAGCACCCCGTGCTGCTGACCGAGGCCCCCCTGAACCCCAAGGCCAACCGCGAGAAGATGCCCAGGTGAGTGGCCCGCTACCTCTTCTGGTGGCCGCCTCCCTCCTTCCTGGCCTCCCGGCGCTGCGCCCTTTCTCACTGGTTCTCTCTTCTGCCGTTTTCCGTAGGACTCTCTTCTCTGACCTGAGTCTCCTTTGGAACTCTGCAGGTTCTA
+
CCCCCCCCFFFFGGGGGGGGGGHHGGGGHGHHHGGGGGGGGHHHHGGGGGGGGGHHHHHGGGGGGGGGGGGHFHHGGGGHGHHHHGGGGDCGGGHHHHFGHHGFGHG01GFFHHGGCGGHHHHHHFHHHHGHHGGGGGHGHHGHHGGGGGGGGGGGGC--A>DFFFFFFFFFFFFFFFFFFFFFFFFFFFFFFFADFFFFFFFDFFFFFFFFFFBFFFFFFFFB/:BBFFFFFFFFFFFFFFFFFFFFFFB
@M05620:37:000000000-D9766:1:1101:13479:6172 1:N:0:86
AGTGCCAGCTCTCAATCGCACAGGGGACCCAGGGCCTGGCCCCTCCATCCAGAAAACCTATGACCTCACCCGCTACCTGGAGCACCAACTCCGCAGCTTGGCTGGGACCTATTGAGTATCCAGCGTCGGAATCTGGGCGTTGGGGAGGAGTGAGGAGTTGGGGCAAGACAGTCCTAACCGTGGAGGGTTCTGGTAAATGATGGGGTGAGGAGGGGCTCTTTGGCTCCCACCAGTCCCCCTGTCTGGTCTAT
+
ABBCCFFFBFFFGGGGGFFGGGGHFEGGGGHHGGGGGGHHHHGGGGGHHHHHHGHHHGHGHHBGHHHFHHHGGGGGHHHHCFG?GHGFFHFCEE/EEFFF/GHCEFEGGHBHGH3BG3FHHEHHGD/<<//FGGGHHACFGGGCD.ADAGFG0C.0;CGHHGG.AEE/CBFFGFFFBBGAEGGGGGGEGGFFF;B:BFFBFFFF.A>EF9BA.@D@=EFFFF/FFFFEFFFFFBFFFFFFFFFFFFFFBF:
@M05620:37:000000000-D9766:1:1101:19078:6217 1:N:0:86
GAGGCTGCTTTGGAAGAAACTCATAAATTAGTGACACAAGTTCGGCCGAACATGGAAACGTTTTTTCGCTGGCTTACAGCAGCTGGAACAACTTCCTCCAGTATACTAACCGTAAGGAAAGGCTCCTAGAAGACTCCCAGGGCGTCAAAGAGCTGCTGAAACCATGGCAAGTAAGTCAGGCCTTTCCGCTTTAGCACTCTTGTGGATCCAATTGAACCATTCTCAGCATTTGTACTTGTAACTGACCCGCC
+
A3AA>AFAFFBDGBBB4GFGA4BDD5DADA4DDG5A4E2255D22A2A20AAB3AF333BB2B11>301>BEF21@3@BFGAGF311BF1BFHBHGGB?0B43444?B?3F//?EFH33BGFGCGE1FDFHGHFFHFHHGGG/A/@E.<>0>FBF1FF1>1<<<GDGEHHGDBGFHFF=:;./;GHHGGG.ECGB9F0FGF0;FDFFFGFFBBFB0B.CGGFBFG0CFBFGFFFFFF//B/;F//BB.==B
@M05620:37:000000000-D9766:1:1101:8265:6239 1:N:0:86
ACCACACCTTCTACAATGAGCTGCGTGTGGCTCCCGAGGAGCACCCCGTGCTGCTGACCGAGGCCCCCCTGAACCCCAAGGCCAACCGCGAGAAGATGCCCAGGTGAGTGGCCCGCTACCTCTTCTGGTGGCCGCCTCCCTCCTTCCTGGCCTCCCGGCGCTGCGCCCTTTCTCACTGGTTCTCTCTTCTGCCGTTTTCCGTAGGACTCTCTTCTCTGACCTGAGTCTCCTTTGGAACTCTGCAGGTTCTA
+
>>A>>AAAFFC1AFGAFFFA1FFHEAEA0A0B10BA0E/AA/FC/BFG/BEEFHFHFHHGGCC?FGG?EEEHFHHCEEFHEEHFHCEECG//>AGFGBDGH1<FGFHGHFGGGEGGCCGGHHHHHHFHGHGHHGGGGGHGHHGFGFGGFGFFFGGGE?-;A;@F@@F@@FFFFFFFFFBFFFFFFFEFFFFFF@FFFFFFFFF?BFFFFFFFFFF9BBFFFFFFFFF/BFFFFFFFFFFFFFFFBFFFFFB
@M05620:37:000000000-D9766:1:1101:22014:6259 1:N:0:86
ACCACACCTTCTACAATGAGCTGCGTGTGGCTCCCGAGGAGCACCCCGTGCTGCTGACCGAGGCCCCCCTGAACCCCAAGGCCAACCGCGAGAAGATGCCCAGGTTAGTGGCCCGCTACCTCTTCTGGTGGCCGCCTCCCTCCTTCCTGGCCTCCCGGCGCTGCGCCCTTTCTCACTGGTTCTCTCTTCTGCCGTTTTCCGTAGGCCACTCTTCTCTGACCTGAGTCTCCTTTGGAACTCTGCAGGTTCTA
+
AAAABABBFFFFGGFGGGFGGGHHGEGE4EHGHGGGGGGGDHHHHGAAAEGGGHHHHGHGGGGGGGGGGGGGHHHGGGCHGHHHHEFEGGGGGGHH2DGHG2CFG11<<1CFHEGC@C@GGHFGB<0GDC<..<AFDG::CH.:0GB00/.9B9E..-:--ADF-B.BDFB9/B9;9/9BF//BF/BFFB9//@.:/AFF?9.;.99..;9/BFB99;99FB./9//;F99/9B/B9/;9BBFFF.FFB/;
@M05620:37:000000000-D9766:1:1101:13917:6275 1:N:0:86
GAGGCTGCTTTGGAAGAAACTCATAGATTACTGCCACAGCTCCCCCTGGCCCTGGAACCGTTTCCTCCCTGGCTTCCAGCAGCTGCAACTACTACCTCCAGGATGCTACCCGTAAGGAAAGGCTCCTAGAAGACTCCCAGGGAGTAAAAGAGCTGATGAAACAATGGCAAGTAAGTCAGGCATTTCCGCTTTAGCACTCTTGTGGATCCAATTGAACCATTCTCAGCATTTGTACTTGTAACTGACACGCC
+
1>AAA?CAFF3FBGGGFFGG1CD3EBGD3AGHHHAEEEF0ABGEEFAF/0BAE0/BF1/ABAAF2D1ABFCGHHE0FDG0BFHC11BFH0BGF1BB1B>GHB/@1FGGH0G??E/FHEFFEFGHHFHHHFHHGHHHH/FGFCFE<0@@2@/GGHH1FHBDBG0?DFFFHFEGEHDGHHDCF.1FGDDEGGAGBHHGHHGFFBGHGEC0GHHGGGCCG.;FGGFFFFFGEFBFCFFGFG0F0CF0;990;-A
@M05620:37:000000000-D9766:1:1101:15853:6308 1:N:0:86
ACCACACCTTCTACAATGAGCTGCGTGTGGCTCCCGAGGAGCACCCCGTGCTGCTGACCGAGGCCCCCCTGAACCCCAAGGCCAACCGCGCGAAGATGCCCAGGTGAGTGGCCCGCTACCTCTTCTGGTGGCCGCCTCCCTCCTTCCTGGCCTCCCGGCGCTGCGCCCTTTCTCCCTGGTTCTCTCTTCTGCCGTTTTCCGTAGGACTCTCTTCTCTGACCTGCGTCTCCTTTGGAACTCTGCAGGTTCTA
+
AAAAAAAABFCFGGGGFG11F1FCFAABAAGF1BFEAEEEEHHHHGGEEEEGGHGHGHH//EEGG/EGGGFFH1FEGEEHEEHHHGEECG/<<C<A1F1CC<GCGBHHHHGGHCCGG@CFHGHGHHHHHCFHHCGGGGHGGGGGGGFGGFFFFGGGGG99>@@B@?F@@FBFFF/BFFFFF/BFFFFFFFFEF@BAFFFFFFFBB/BFFFFFFFFFFF/9BFFA@A@FFFBBFFF/BFFFFFF/BFAFFF9
@M05620:37:000000000-D9766:1:1101:15871:6309 1:N:0:86
ACCACACCTTCTACAATGAGCTGCGTGTGGCTCCCGAGGAGCACCCCGTGCTGCTGACCGAGGCCCCCCTGAACCCCAAGGCCAACCGCGAGAAGATGCCCAGGTGAGTGGCCCGCTACCTCTTCTGGTGGCCGCCTCCCTCCTTCCTGGCCTCCCGGAGCTGCGCCCTTTCTCACTGGTTCTCTCTTCTGCCGTTTTCCGTAGGACTCTCTTCTCTGACCTGAGTCTCCTTTGGAACTCTGCAGGTTCTA
+
BBCCCCCBFFFFGGGGGGGGGGHHGGGGHGHHHGGGGGGGGHHHHGGGGGGGHHHHHHHGGGGGGGGGGGGHHHHGGGGHGHHHHGGGGGGGGGHHHHBHHC/FG1=0=FEAGHC@@CCHFD<GDD0DD/C<GC?DDDHGCFGFGFGB9FEGFFGG?@-:@A0C-:DF;FFFB00909B0;B:B:B0BBB09B-ADFFFF?;.9D0::B:BFFFBBB09:F0///09::F:FF0F:F0:900:00.9;990
@M05620:37:000000000-D9766:1:1101:12393:6321 1:N:0:86
AGTGCCAGCTCTCAATCGCACAGGGGACCCAGGGCCTGGCCCCTCCATCCAGAAAACCTATGACCTCACCCGCTACCTGGAGCACCAACTCCGCAGCTTGGCTGGGAATCTGGGCGTTTGTGAGGCGTGAGGCGTTGGGGCCCGCCAGTCCTCACCGTGGCGGGTTCTGGTCCATGATGGGGTGAGGCGGGGCTCTTTGGCTCCCACCAGTCCCCCTGTCTGGTCTCTCTCCTGCCCTTAGATCGGCCGAG
+
AA11AFFFAFFFG1GFFGG1E?HCGE0EEECH0EEEFFHGGHGHGGFHHGFHHFGGHEHHFHHHHHHEHHHGG>@EHHHH0FHHHH0/?>GFEG?EGHHH?GHGGGG1BGHHEGFGGC/C0<2@@?CGC??G/ACCCF-<A-@C:;-@HHHHHHHHGFF@:A?@@FFFFF//;9FFFFFFFFF@FFF-;@=@@@FFFFFFFFFFFFFFFFFFFFFF@FFFFFEFFF/;FFF/F/FF9/BBF/;FFF-;;@@
@M05620:37:000000000-D9766:1:1101:14726:6334 1:N:0:86
AGTGCCAGCTCTCAATCGCACAGGGGACCCAGGGCCTGGCCCCTCCATCCAGAAAACCTATGACCTCACCCGCTACCTGGAGCACCAACTCCGCAGCTTGGCTGGGAGTCTGGGCGTTTGTGAGGCTTGAGGGGTTGGAGCGCGCCAGTCCTCACCGGGGCGGGATCTGGGGCATGATGGGGTGAGGCGGGGCTCGGTGGCACTTACCAGACCCCCTGTCTGGGCTCTTGCCTGTCCCTAGCTAGGGCGAA
+
A1AAAFF@1CCFGGGGGF1EEEGFGFG?AF0AF0EG/ABE0FE/EGG1DG1F1FFH0EE1FD2FFHH1F00>EEEFH1FGHHHFFHHHGF1GGFGC/0F0<F1E/?F//0>1GHH///B/00@@<F/0/01?/>/---1<<-<AC-.:G0<CHCHH.-;--:@----;9/--9-;-///;--;9EF---9----------;-/-//////---;-;9E9/;B/---;B////////////;B//;A-B-9-
@M05620:37:000000000-D9766:1:1101:8186:6344 1:N:0:86
GAGGCTGCTTTGGAAGAAACTCATAGATTACTGCAACAGTTCCCCCTGGACCTGGAAAAGTTTCTTGCCTGGCTTACAGAAGCTGAAACAACTGCCAATGTCCTACAGGATGCTACCCGTAAGGAAAGGCTCCTAGAAGACTCCAAGGGAGTAAAAGAGCTGATGAAACAATGGCAAGTAAGTCAGGCATTTCCGCTTTAGCACTCTTGTGGATCCAATTGAACAATTCTCAGCATTTGTACTTGTAACTG
+
BAABBBFBFFFFGGGGFGGGGGHHHHHHHHHHHHHHHHHFGHHHHGGGFFHHHHHHHHFGHHHHHHHHHHHHHHHHHFHHHHHHHHHHHHHHHHGHHBGHH4FHFHFG3GFG?GHFCGE>EEHBGHHEHH3FEGE4?3B3GD2G?GGFDEEC2>>2>/GHGGHFD211FFG1<?<<FF?D<F<DGFCG.<GHDHGG..C<0<DGFC=GG0C.CG0GFCG000CGC/C0:GFBGGGFGGGGFGGGGFFGFBC
@M05620:37:000000000-D9766:1:1101:11089:6347 1:N:0:86
AGTGCCAGCTCTCAATCGCACAGGGGACCCAGGGCCTGGCCCCTCCATCCAGAAAACCTATGACCTCACCCGCTACCTGGAGCACCAACTCCGCAGCTTGGCTGGGACCTATGACGTATCAGGCGTGGGAATCTGGGCTTTGGGGCGACGTGCGGCGTTGGGGAAAGCACGTCCTAACCGTGGCGGGTTCTGGAAAATGCTGGGGTGAGACGGGGCTCTTTGCCTCCCCCCGGCCCCCCTGTCTGGCTTAT
+
BBABCFFFCFFFGGGGGGGGGGHHGGGGGGHHGGGGGGHHHHGHGGHHHHHHHHHHHGHHHHHHHHHHHHHGGFGGHHHHHHHHHHHHGHHHGGGGGHHHGHHGGGHHGHHHH33?//DG3222>//>/?1??DFG0/0?0>GG?.<--;:.;A--:ACGGGAEG..;0/;AEEDF0BADDF--;CB;AAF;B0;B;0009BFFFD@.;00;DA---;BF0B00:;E..;----;CFFF=F0:0FF0/.:;
@M05620:37:000000000-D9766:1:1101:17741:6366 1:N:0:86
ACCACACCTTCTACAATGAGCTGCGTGTGGCTCCCGAGGAGCACCCCGTGCTGCTGACCGAGGCCCCCCTGAACCCCAAGGCCAACCGCGAGAAGATGCCCAGGTGAGTGGCCCGCTACCTCTTCTGGTGGCCGCCTCCCTCCTTCCTGGCCTCCCGGAGCTGCGCCCTTTCTCACTGGTTCTCTCTTCTGCCGTTTTCCGTAGGACTCTCTTCTCTGACCTGAGTCTCCTTTGGAACTCTGCAGGTTCTA
+
ABAAAABBFFFFGGGFBGGDG5GFGEEEG?GH3FFEDGGEGHGHHGGGAEFGFHGGHHHGCGGGG?FGGGGBC3GEGGDHC/FGGGFCGG@<?DCHBF1FHHHFHHHHGFGEHHGGGGGHHHHHHHGHHHGHHGGGGGHGHHGHHGGGGGGGGGGGGB--BGGGBBFBBFFFFFFFFFFFFFFFFFFFFFFFFBFDFEFFFFFDFF9FFFFFFFFFFFFFFFFFFFFBFFBBFFFFFFFFFFFFFFFFFFB
@M05620:37:000000000-D9766:1:1101:12234:6368 1:N:0:86
CCTGCCCTTAGATCGTCAGAGCACACGTCTGAACTCCAGTCACTAATGCGCATCTCGTATGCCGTCTTCTGCTTGCAAAAAAAAATTCACACTCCCCCTTTTCTTCCATCCAAACTCCCAAACCACCCCCCCCATAACATCAACCTGTACTGATAACAACAACTCTCACACACGGCCCAACTTTCTTCCCACTACCCCTTCCCCCCATCTAGAAAAACCTTACCCACTGTCACCATTTCAACATTAACACC
+
AAAAAFAFFF1B3BF1AAAFFG1000AFA00A2GGHG1FBBFGHHC1DGEEAEEHHEB/BGDBAAAAAFGFF1DE/FHF0//>//01B11BF00>?//>01BF112B12>011</11B/00<///?F/</</--00>11000</./.000000000000;G.;/00;:00/..;--9-.9./00900;9/0..:;/.----/--;---/9/////----//9999B-9//999///;/9///;///;/BB-
@M05620:37:000000000-D9766:1:1101:13719:6417 1:N:0:86
GAGGCTGCTTTGGAAGAAACTGATAAATTAGTGACACAGGATCGGCTGACCATGTAACCGTATTTTGGCTGGCTTCCAGAAGCTGGTACCACTACCTCCAGTATGATAAACGTCAGGAACTGCTCCTAGCAGCCTCCCAGGGCGTCACCGCGCTGCTGCACCCCTGGCACGTCCTTCAGGCCTTTCCGCTTTCGCACTCTTGTGGATCCCCTTGCCCCATTCTCCGCATTTGTACTTGTACCTGACCCGCC
+
BBBBBBFBFFFFFGGGGGGGG5BBB5DD6B4DDFGGFF2223B22A2A2BBB355D5DFEB113DD503B1A1BAB3FFFH3GHB23BB34BG3FFGHAGH4BF4@BB4BG111/?FCF033BFGGGGH3BF2GHHHGBGFGGFCD?EGDCGGGGGHH<<GH.><FHHC0CGF..=GFHHFGHHHHHGFGGGHGADGGGGGGGGGGGGG/.;FG/;FAAFGGGB/AD>D;FFF9FFBFF/FFFFF;/9;@B
@M05620:37:000000000-D9766:1:1101:17638:6428 1:N:0:86
GAGGCTGCTTTGGAAGAAACTCATAGATTACTGCAACAGTTCCCCCTGGACCTGGAAAAGTTTCTTGCCTGGCTTACAGAAGCTGAAACAACTGCCAACAGTATACTACCCGTAAGGAAAGGCTAATAGAAGACTCAAAGGGAGAAAAAGAGATGATGAAACAATGGCAAGTAAGTCAGGCATTTCCGATTTAGCACTCTTGTGGATCCAATTGAACAATTATCAGCATTTGTACTTTTAACTGACAAGCC
+
A?AA>AFAFDDDGABBAGGGGGHHHBDFGFAEG54DFHBFE5D32AAAACBFHHGF332GBDGAFDF5AB3GFHG3BBGGHHGFH33FBFFGH3BG3B?1?4@D4DFF4?BE>EE1B33B0BF?334B???3FB3?3B?32<GD/B2BG<FF2D22>2DFG@FHGGH0=FF?DDG?@G100>><GGFD.<>C1=D<D<C0GDG0.0<<CCG00<CG:CCCC00<C000CCCF;;0FF00:CFFBBFBFGEA
@M05620:37:000000000-D9766:1:1101:22082:6434 1:N:0:86
ACCACACCTTCTACAATGAGCCGCGTGTGGCTCCCGAGGAGCACCCCGTGCTGCTGACCGAGGCCCCCCTGAACCCCAAGGCCAACCGCGAGAAGATGCCCAGGTGAGTGGCCCGCTACCGCTTCTGGTGGCCGCCTCCCTCCTTCCTGGCCTCCCGGAGCTGCGCCCTTTATCACTGGTTCTCTCTTCTGACGTTTTCCGTAGGACTCTCTTCTCTGACCTCAGTATCCTTTGGAACTCTGCAGGTTCTA
+
AAA?AAAAFFFFGGGFBGG1F1A0A00B00FG1FFEEGGCAGGHHGGGBEFF1ECBGGHG?@/>F/>EGGGBG1EEGGAE//GFAF<<CCG?/?0111?1FGEA11?<<1<<0.><-CC/-<C?FH0G0/.CH-CGBB.;/9AFBB90;/AFGA..A-@-9-//@=B--/9///9;;FFB9FFFBFB/;FF9/A--;-B9AFAB-9FFF/;FF//B///9BF/BF//9999FF/9///9/99BF/--;BB9
@M05620:37:000000000-D9766:1:1101:15623:6445 1:N:0:86
AGTGCCAGCTCTCAATCGCACAGGGGACCCAGGGCCTGGCCCCTCCATCCAGAAAACCTATGACCTCACCCGCTACCTGGAGCACCAACTCCGCAGCTTGGCTGGGACCTATGTCGTATCCCTCGTCGGCATCTGGGCGTTGGGGCGGCGTGCGGCGTTGGGGCAAGCCCGTCCTAACCGTGGCGGGTTCTGGTAAATGCTGGGGTGAGGCGGGGCTCTTTGGCTCCCACCAGTCCCCCTGTCTGGTCTAT
+
ABAABFFFBFFFGGGGGGGGGEHHGGGGGGHHGGGGFGHGHHGHGGGGHHHHGFHHHGHGHHHHHHHFHHHGGGGGHHHHHHHHHHFFGHHHGGGGGHHHGHHGGGHHGHHHHHFCGGGHHF2@BF?<@/>AGFGHH<-<>>FDGA-;-9;@D-B--;BFFFF?=E.;.9-@DFDBBFFFFEF@ABF-AFFFF/9BFFF/9BFFFDA.;F.->FFBFFFFFFF//;EE.AF.999FFFFAFFFFFFFBB/B
@M05620:37:000000000-D9766:1:1101:18112:6451 1:N:0:86
GAGGCTGCTTTGGAAGAAACTCATAGATTACTGCAACAGTTCCCCCTGGACCTGGAAAAGTTTCTTGCCTGGCTTACAGAAGCTGAAACAACTACCTACAGGATGCTACACGTAAGGAACTGCACATAGCAGCCACCCAGGAAGACACCGCGCTGATGAACCCCTGGCAAGTCAGTCAGGCCTTTCCGATTTCGCACTCTTGTGGATCCCATTGACCCATTCTCAGCATTTGTACTTGTCACTGACCAGCC
+
CBBCCCFCFFFFGGGGGGGGGGHHHHFHHHHGHHHHGHHGHHHHHGGGHFHHHHHHHHHHDHHHHHHHHHHGHHHHHHHHHHHHHHDHHHHHHHHHH4BFHFGE3BGBGHHGF21FHFHA33B3BD3B?BFGC/0BB?FH//B00BBBFBB/>B/??F<GHH/??FHHHFGHGHBGHHHHFGFHHHHGDDF.=CEGGGGHHHHFDHHHG/;FG09;;FEGFFF00;B0;CFFF0;F0CF00;;FFFGFFFF
@M05620:37:000000000-D9766:1:1101:20540:6464 1:N:0:86
GCGGCTGCTTTGGAAGCAACTCATAGATTCCTGCCCCAGTTCCCCCTGTCCCTGGAACCGTTTCTTGCCTGGCTTCCAGAAGCTGAAACAACTACCTACAGGATGCTACCCGTAAGGAAAGGCTCCTAGAAGACTCCCAGGGAGTCAAAGAGCTGCTGAAACCATGGCAAGTAAGTCAGGCATTTCCGCTTTAGCACTCTTGTGGATCCAATTGCACCATTCTCAGCATTTGTACTTGTACCTGACCCGCC
+
>11>A1>>CFB1BBG1A1BGBG1DADGHGDGGHHG0B0BBDFGHHGAF11BBGG/FG1AABEGHDFDGHHHHHHB0BFG1FGHBB1BFH0BGGHHHH1BGHHFHGHGHHHHGG//BGHHHHHHHHGHHHFHHFHHHH/GHGG/CC0F21@0@GHH1FG<G1F0/?GHHHHFH1>FFHHGHH.FGHHGGGGGGHHHHHHGHHHHHGHHHHHHHHH0;C/CFGGGGGGGGGGGGGGGGGGGGBFGGGG//;A@
@M05620:37:000000000-D9766:1:1101:20522:6472 1:N:0:86
GAGGCTGCCTTGGAAGCAACTCAGAAATCACTGACACAGCCCCCCCAGCCCAACTACCCGTGGCCTCGCTGGCTACCAGAAGCAGCAACCACGACCTTCAGGATGATACACGTCCGGAACCGCTCCTAGAAGCCTCCCAGTTCGTCACCGCGCTGCTGCACCGCTGGCACGTCCTTCAGGCCTTTCCGCTTTGGCACTCTTGTGGGTCCCATTGCCCCATTCTCAGCCTTTGTGCTCGCCCCTGACGCGCC
+
11>>A1B>BDBCA1BFF1BBB11AB1111A1D31B11A0000A//A//0A/A/A0A1B0/?>//BBB///>/?B1>F11>01BB0>0BF0?>////E1BFG1B<11B2B1B?C?/@?/B<//>/>/FGH1FF1>GCC.<C100<<.<.0.-::@C?CGE/::--:9;.CB.A.9.CFF00/.9/;//;AB-;/;/BB-BB//9BF-AB9-/;BFB9BA-:FBBBB9B/BB///-/;/----9;--/-----
@M05620:37:000000000-D9766:1:1101:20115:6499 1:N:0:86
ACCACACCTTCTACAATGAGCTGCGTGTGGCTCCCGAGGAGCACCCCGTGCTGCTGACCGAGGCCCCCCTGAACCCCAAGGCCAACCGCGAGAAGATGCCCAGGTGAGTGGCCCGCTACCTCTTCTGGTGGCCGCCTCCCTCCTTCCTGGCCTCCCGGAGCTGCGCCCTTTCTCACTGGTTCTCTCTTCTGCCGTTTTCCGTAGGACTCTCTTCTCTGACCTGAGTCTCCTTTGGAACTCTGCAGGTTCTA
+
AAAAAAAAFFFFFGGGGGGBGAGFEAEFHGHHFGGGGGGGGHHHHGGGGEGGHHHFHHHGGGGGGEGGGGGHHHGGGGGHCEHHHGG/BCCCCCHHEFFHHFHC<?GH1<FG0/<CG?CHHHHHGFGF<GCH.-;CGGEGFFCBHGFGGGGGGGAA??@GGG//-AF;@FFFBFBFFFFFFFFFFFFBFF/BF@BFFFFFFFAAAFFFFE/F//FFFFFFFFF/FFFFFFFFFF/9F9/9F/9/F-9FFFB
@M05620:37:000000000-D9766:1:1101:24044:6503 1:N:0:86
GCGGCTGCTTTGGAAGCAACTCATAGATTCCTGCACCAGTTCCCCCTGGCCCTGGAAAAGTTTCTTGCCTGGCTTACAGAAGCTGAAACAACTACCTACAGGATGCTACCCGTACGGAAAGGCTCCTAGAAGACTCCAAGGGAGTAAACGAGCTGATGAACCCATGGCAAGTAAGTCAGGCATTTCCGCTTTAGCACTCTTGTGGATCCAATTGCCCAATTCTCAGCATTTGTACTTGTACCTGACCAGCC
+
>11>ADDACFFFGGGF1AFGGGBFAFGHGDGHHH01F0FEGHHHHGGGF0BGHHHHH10BFHHHHHHHHHHHHHH1GGFDGHHHHF@GHFFHH1GH1BGFGFCHH0FGHHHGG?/>EGGGHFEHH/1GGHHHGHH1G1FGCF/??0@2@/<CC/1?DGFG1FC.<FGGGFFG1FHHHH0GC.CGFGHGGFFGHGHHHHGHHHGHGGGHHHEFGF00;0;FGGBFGFGGGGGGFFFGGGGF0CGGGG//;EF
@M05620:37:000000000-D9766:1:1101:26498:6503 1:N:0:86
AGTGCCAGCTCTCAATCGCACAGGGGACCCAGGGCCTGGCCCCTCCATCCAGAAAACCTATGACCTCACCCGCTACCTGGAGCACCAACTCCGCAGCTTGGCTGGGACCTATGTAGTATCCAGCGTAGGAATCTGGGAGTTGGGGAGGAGTGAGGAGTTGGGGAAAGACCGTCCTAACCGTGGAGGGTTCTGGTAAATGATGGGGGGAGGAGGGGCCCTTTGGCTCCCACCCGTCCCCCTGTCTGGGCTAT
+
AAABAFFFBFFFGGGGGFGGEGHHFGGEGGFHGGGGFEHGHHGHGGEHHHFGFB3FGGHFHHGHHHHHHHHGGG?FHHHHGHHEHHFFEBHHGGGCGHHHGHHFGDFGFHGHHHD333?3B3?C/?//?@>2<21?G0?<F?GCC>A?>A0<0<C0</=<CFF.:CF/:/;CAE.9B/F-;9BEA.@.;A09B90CF0;009BEF---->99DCF---.;B/////;E.9A.;;AAFFF-9;;//;.99.9
@M05620:37:000000000-D9766:1:1101:25100:6523 1:N:0:86
ACCACACCTTCTACAATGAGCTGCGTGTGGCTCCCGAGGAGCACCCCGTGCTGCTGACCGAGGCCCCCCTGAACCCCAAGGCCAACCGCGAGAAGATGCCCAGGTGAGTGGCCCGCTACCTCTTCTGGTGGCCGCCTCCCTCCTTCCTGGCCTCCCGGCGCTGCGCCCTTTCTCACTGGTTCTCTCTTCTGCCGTTTTCCGTAGGACTCTCTTCTCTGACCTGAGTCTCCTTTGGAACTCTGCAGGTTCTA
+
AABBABBAFBCFGGFFGGBFGGHCGBEBAAF2FEFE?EEE?GCFGGEGEEEFFHFHHGHGGGCFGEGGGEFHFHHGGGGHGEFGHGGGCFCC?FHBFGHHHHHGHGFGHHGGHHGGGFGHHHHGGGHHHFDGHCDGGDHGHHGHH0FF0FFGGGGEDA-;A>;DADFFFFFFFFBFFFFFF;BFFFFFBBFFFFFFFFFFDB.;AFFFFFFFFFFBBF/BFFF/9BF/FFFFFFF/FBBBF/BBFFFFFF/
@M05620:37:000000000-D9766:1:1101:16577:6536 1:N:0:86
GAGGCTGCTTTGGAAGTAACTGACAAGCCAGGGACAAAAGATCGGAAGAGCACACGTCTGAACTCCAGTCACTAAGGCGCATCTCGTATGCCGTCTTCTGCTTGAAAAAAACACCCTATTCTCTTCGCATACTCCCTGCTTTCTTGCTTCCCGCCGCTCTGCTCGACCTCCCTTCTTCTCTTTTCTGTTGTGCTCCGTCGTGCTTTCCTCTCTGCCCTGCTCTGCCTCTGGCCATCAACCTTTCCTTGCTC
+
>AAAAAFAFFFFGGGG4BBGFFBGBEHHGFGHGGFFHFHHCFGHGGFGGHHGGHHGFHHGHFGHHHHGGHFHGHF3BFEEE>E3FB?1BGHGE?>FGHHHHHHGCFHHHGG//0///223BG33?3/<///@@F@AB2?FG11111?1<1?F/-<->--.0000.--;:0.;/0/0;00:00:;CF0;;0/.090099.-9=A.;;90;CFGF0/9;/9.:/9/////B///./;/99;9///;;/9/9//
@M05620:37:000000000-D9766:1:1101:25099:6541 1:N:0:86
ACCACACCTTCTACAATGAGCTGCGTGTGGCTCCCGAGGAGCACCCCGTGCTGCTGACCGAGGCCCCCCTGAACCCCAAGGCCAACCGCGAGAAGATGACCAGGGTAGTGGCCCCCTACCTCTTCTTGTTGCCGCCTCCCTCCTTCCCGGCCTCCCGGAGCCTCGCCCCTTCTCACTGGTTCTCTCTTCTTCCGTTTTCCGTATGACTCTCTTCCCTTACCCTAGGCCCCTTTTGAAATCTTCAGGTTTTT
+
AABCCCCCFFFFGGGFFGGGGGHHGGGGHGHHHGGGGGGGGHHHHGGGGGGGHHHHHHHGGGGGGGGGGGGHHHHGGGGHGGHHHGGGGGGGGGHHHHDHH20</0??<<0CGH---<0F<11><00<<0<0<-<C.:GG/:E/C:G/.99@..;C.---9./;.-@F-AF/00;900/0;0900:0B9000;.009EBB.0;.;:;090:0B90/009;F/0://909;.AF0B.0090000:00000..
@M05620:37:000000000-D9766:1:1101:21494:6593 1:N:0:86
AGTGCCAGCTCTCAATCGCACAGGGGACCCAGGGCCTGGCCCCTCCATCCAGAAAACCTATGACCTCACCCGCTACCTGGAGCACCAACTCCGCAGCTTGGCTGGGAATCTGGGAGTTGGGGAGGAGTGAGGAGTTGGGGAAAGCCAGTCCTAACCGTGGAGGGTTCTGGTAAATGATGGGGTGAGGAGGGGCTCTTTGGCTCCCACCAGTCCCCCTGTCTGGTCTATCTCCTGCCCTTAGATCGGCAGAG
+
A?>>AFFFBFFFGGGGGGGGEEFGGGGGGGHGFGGGGFHFFHGHGGHHHHHHHFHCGGFHHHHHHHHHHHHGGGCGHHHHFGHEFHG1EGHHGGGGGHHHGHHGGGHGHGHHFFB?EGHHGG<D@/?FG1F0FAGHHHCC.A<G0FGHGHHH0DGHC<GCDGFGACGHCC0<;:CFF09CAC9AEGGBEG-B@@E/BBFFFFFEEFFFFFFFFFEFFFFFFFFBFFFBFFFFFFFFFFB/FBFFFF--9AA
@M05620:37:000000000-D9766:1:1101:17094:6604 1:N:0:86
ACCACACCTTCTACAATGAGCTGCGTGTGGCTCCAGAGAAGCACGCCGTGCTGCTGACCGAGGCCCCCCTGAACCACAAGGCCAACCGCGAGAAGATGCCCAGGTGAGTGGCCCGCTACCTCTTCTGGTGGCCGCCTCCCTCCTTCCTGGCCTCCCGGCGCTGCGCCCTTTCTCACTGGTTCTCTCTTCTGCCGTTTTCCGTAGGACTCTCTTCTCTGACCTGAGTCTCCTTTGGAACTCTGCAGGTTCTA
+
BBBBBBBBFFFFGGGGGGGFGD4FF2B242BBBF3B322BAFHF2AAA0EEFB33F5ABAE@?0?E@/EE?EGHH1?GEFHHHHEGGGGGBGGGHFHHHHHGHGGHHFDGFGHHGGGGGHHHHHHHHGHHGHHGGGGGHGHHGHHHHHHHGGGGGGGG-AGGGGFFFFFFFFFFFFFFFFFFFFFFFFFFFFFDADFFFFFFFDFFFFFFFFFFFFFFFFFFFBFFFFFFFFFFFFFFFFFFFFFFFFFFE
@M05620:37:000000000-D9766:1:1101:9633:6637 1:N:0:86
ACCACACCTTCTACAATGAGCTGCGTGTGGCTCCCGAGGAGCCCCCCGTGCTGCTGACCGAGGCCCCCCTGACCCCCAAGGCCAACCGCGCGAAGATGTCCCAGGTGCCTGGCCCGCTACCTCCTCTGGTGGCCGGCTCCTTTGTTCCTGGGCTCCCTGGGCTGCGCCCTTTCTCACTGGTTCTCTCTTCTGCCGTTTTCTGTAGTACTCTCTTCTTTGACCTGTGCCTCCTTTGCCCCTCTCCAGGCTCT
+
AA1>A1>ACFFFGGG13F11B1F1EEEA0EFGGFFA0EE//B/AEEEAAAEFFFFGDFCE/E/EF?EEEEF>0BB?E@<FF/?G/FC@C//////<11111>1FA1G10>1.0.<C--<AC00.//:;CGC.;.@-9-9./0009/;C00/.;/EA./;.:---;--;@@BBFB/B99/;F////B//:BFF/B9--;;B//;9B//:9///99//////9/;-://;9/A-/;9///9A-;///:/-;-9
@M05620:37:000000000-D9766:1:1101:19933:6679 1:N:0:86
AGTGCCAGCTCTCAATCGCACAGGGGACCCAGGGCCTGGCCCCTCCATCCAGAAAACCTATGACCTCACCCGCTACCTGGAGCACCAACTCCGCAGCTTGGCTGGGACCTATTGCGTATCCCGCGTCGGCATCTGGGCGTTGGGGCGGCGTGCGGCGTTGGGGCAAGCCAGTCCTAACCGTGGCGGGTTCTGGTAAATGATGGGGTGAGGCGGGGCTCTTTGGCTCCCACCAGTCCCCCTGTCTGGTCTAT
+
BBABBFFFBFFFGFGGGGGGEFHHFGGGGGEHFGGCFGGHHHGHGGGHHHGHHHHHHGFHHHHHHHHHHGHGG>EFHHHHGHHHHHHHGHHHGGGGGHHHGHHGGGHHGHHHHFHDDBCHHFBCCA>@D->@GGHHHC-@<<CCC.ABA-9?D-;==BCCFFF?BFFEE..BFFFBFFFFF.@-;99;AFFFF/:9FFE/;FFFFFD..A.;@;DFAFFFFEFFFFEEBFFFFFFFFFFFEFF//FFFB9F
@M05620:37:000000000-D9766:1:1101:24453:6681 1:N:0:86
ACCACACCTTCTACAATGAGCTGCGTGTGGCTCCCGAGGAGCCCCCCGTGCTTCTGACCGAGGCCCCCCTGAACCCCAAGGCCAACCGCGAGAAGATGCCCAGGTGAGTGGCCCGCTACCTCTTCTGGTGGCCGCCTCCCTCCTTCCTGGCCTCCCGGAGCTGCGCCCTTTCTCACTGGTTCTCTCTTCTGCCGTTTTCCGTAGGACTCTCTTCTCTGACCTGAGTCTCCTTTGGAACTCTGCAGGTTCTA
+
>AAAAAAACF@DDGDB5ABFGFHBEGGG42BFBFF222A22B2BEGEEEAE?5DFFFGHGE//>?E@>EGG?3B?EEGE??FFFGFG>B/<B@DB1F1?GGGH/FFFGGFEGHHGCCCDBGHHHGHFHGGDHHGGGFE;EGGGGFFGGGFAFGGGFGAD-@:9BDCFFDBFFFFFFFFF;BFFFFFFBFFBFFFDFFFFFDBFDABFFFFFFFFFFFFBBFF.BFFFFFFFFB//9//99//;BF.;/BFF
@M05620:37:000000000-D9766:1:1101:22266:6683 1:N:0:86
GAGGCTGCTTTGGCAGAAACTTAAAAAGTACTGAAACAATTTTCGGCATGCCTCTCATCTGATCCCCCGTGACAGCGATATACTAGCGACACAGGCTCCCCAGTAAAGAATAAAACTACCTCTTCTGGTGGCCGCCTCCCTCCTTCCTGGCCTCCCGTAGCTGCGCCCGTTCTCACTGGTTCTCTCTTCTGCCGTTTTCCGTAGTACTCTCTTCTCTGACCTGAGTCTCCTTTGTACCTCTGCAGTCTCTA
+
>A1A?AFAFDBFF1111A11B1A11AB01A3DE3BBBEA1D22DAA///0ABDA1B12B212211B//ABE/>11?/>/B/22B210/>/>>00/?BBF/?0E>1222101>B11B1<101<1B1>>110/B0/<CAC??C0AGGF<G1000>FCF..<<<00/--<--:.;:00;:C/;0:0CHGG0BFFFG?.CB?FF?F...;;FGFFFBF09F09FFF-B999BFFBFB//9//;/9/9/B;/9/B/
@M05620:37:000000000-D9766:1:1101:25502:6711 1:N:0:86
ACCACACCTTCTACAATGAGCTTCGTGTGGCTCCCGAGGAGCACCCCGTGCTGCTGACCGAGGCCCCCCTGAACCCCAAGGCCAACCGCGAGAAGATGCCCAGGTGAGTGGCCCGCTACCTCTTCTGGTGGCCGCCTCCCTCCTTCCTGGCCTCCCGGAGCTGCGCCCTTTCTCACTGGTTCTCTCTTCTGCCGTTTTCCGTAGGACTCTCTTCTATGACCTGAGTCTCCTTTGGAACTCTGCAGGTTCTA
+
BBBAAAABFFFFGGGGFGFFGFHHGHFGEFHHCFGGGGGCEGEHHGGGGGGGFHHEHHHGGGCGGFGGGGGHHFHGGGGHAFGHEGGCGCCCGFHHHBGHHFHE11?GD1?FH/@DGGGEHHHHHHHFHHGHECGGGGHGHHDHHFHFFF.CFFGEGGBG@AFBBBGBBFFFFFFFFFFFFFFFFFFFFFFFFBFFFFFFFFFFFFFFFFFFFFFBF/FFFFFFFFFFFFFFFFFFEFFFBFFFFFFFFFB
@M05620:37:000000000-D9766:1:1101:20891:6717 1:N:0:86
GAGGCTGCTTTGGAAGAGACCCCTTGATCACTGCACCCGCTCCCGCGGTCCTTGTAAGCGTTCCTTTCCTGGCTAACAGAAGCCCCAACCACTACCTCCAGGATGCTACCCGTCCGGAAAGGCTCCTAGAAGACTCCCAGGGCGTCACCGCGCTGCTGAACCCCTGGCAAGTCAGTCAGGCCTTTCCGCTTTAGCACTCTTGTGGATCCAATTGCCCCATTCTCAGCATTTGTACTTGTACCTGACCCGCC
+
A1AAAAFAFFFFGFGGGGCFFEE0001A1DFHFHH1BE0AAEEG/A/A/AEB2BBF221>BE/>DD@1BBDGHH11BFF>GHH0/?EEG/?FBEHHH1?>GCAGH0FGHCHGG/?CCCGC0FGHHGHHHFGH1FHHHGHGGGACA@E<DA-@CGGCFF::/CC:CEHGGBFGB0;FGGFGGEFGGGGBGGBG0C0FGFFFFBFFFFFFFBFFFFF/9ABFFFFFFBFFFFFFFFFFFF/B9FFBFF9;@?@
@M05620:37:000000000-D9766:1:1101:26048:6767 1:N:0:86
ACCACACCTTCTACAATGAGCTGCGTGTGGCTCCCGAGGAGCACCCCGTGCTTCTGACCGAGGCCCCCCTGAACCCCAAGGCCAACCGCGAGAAGATGCCCAGGTGAGTGGCCCGCTACCTCTTCTGGTGGCCGCCTCCCTCCTTCCTGGCCTCCCGGAGCTGCGCCCTTTCTCACTGGTTCTCTCTTCTGCCGTTTTCCGTAGGACTCTCTTCTCTGACCTGAGTCTCCTTTGGAACTCTGCAGGTTCTA
+
BBABB@ABFFFFGGGDBGFGGGHHCGGGGFFGGGGEAAAA2BAGHGGGEEGF5DGEEHHGF00>FEGGGGGFHHHGGG/?CGGHHGGEF/B>BDF2?<<CGHHFGGFGHHAFHHDAFGGGHHHHHGHFHF.CG?CGGDHGHHGHHHGGFFFGGGGGF-@ABFFFCGFFFFFFFFFFFFFBBFFFFFFFFF/BFFFFFFFFFFFA.;BFFFFFFFFFFBFFFFFF.B/BFFFFFEFFFFFFFFFFFFFFFF;
@M05620:37:000000000-D9766:1:1101:10861:6858 1:N:0:86
ACCACACCTTCTACAATGAGCTGCGTGTGGCTCCCGAGGAGCACCCCGTGCTGCTGACCGAGGCCCCCCTGAACCCCAAGGCCAACCGCGAGAAGATGACCAGGTGAGTGGCCCGCTACCTCTTCTGGTGGCCGCCTCCCTCCTTCCTGGCCTCCCGGCGCTGCGCCCTTTCTCACTGGTTCTCTCTTCTGCCGTTTTCCGTAGGACTCTCTTCTCTGACCTGAGTCTCCTTTGGAACTCTGCAGGTTCTA
+
CCCCCCBBFFFFGGGGGGFGGGHHGFGBEEGGHFGGDGGGGHGHHGGGGGGGHHHHHHHEFGGGGGGGGGGHHHHGGGGHGHHHHGGGGG>DGGHGHHFHHHHGHHHHHGEGHHGGGGGHHHHHHHHHHHGHHGGGGGHGHHGHHHGGFGGGGGGGGB-;BFFFFFFFFFFFFFFFFFFFFFFFFFFFFFFFFFFFFFFFFFFFFFFFFFFFFFFFFFFFFFFFFFFBFFFFFFFFFFFFFFFFFFFFFF;
@M05620:37:000000000-D9766:1:1101:25715:6881 1:N:0:86
AGTGCCAGCTCTCAATCGCACAGGGGACCCAGGGCCTGGCCCCTCCATCCAGAAAACCTATGACCTCACCCGCTACCTGGAGCACCAACTCCGCAGCTTGGCTGGGAATCTGGGAGTTGGGGAGGAGTGAGGAGTTGGGGAAAGCCAGTCCTCACCGTGGAGGGTTCTGGTAAATGATGGGGTGAGGAGGGGCTCTTTGGCTCCCACCAGTCCCCCTGTCTGGTCTATCTCCTGCCCTTAGATCGGAAGAG
+
A3AABFFFCFFFGGGGGGEGGGHHGEGGGGHHGCGGGGHHHHGHGGHHHHHHFHFHHGHGHHHHHHHHHHHGGGGGHHHHFGGHHHHGGHFHGGEEGHHHGHHCEGHEFGHHGHFFCFGHGGFGG/CFFGBCGGHHHGGG.>.G0FGHHHHH0DGHGGHGFHGGGHHHGH:C0GHGFFCCEC:BEGGBEG@DFFEFFFFFFFFFFFFFFFFFFF.DFEFFFFFFFFF:FFFFFFFFFFFFFFFFFD9.;AF
@M05620:37:000000000-D9766:1:1101:9001:6937 1:N:0:86
ACCACACCTTCTACAATGAGCTGCGTGCGGCTCCCGAGGAGCACCCCGTGCTGCTGACCGAGGCCCCCCTGAACCCCAAGGCCAACCGCGCGAAGATGCCCAGGTGAGTGGCCCGCTACCTCTTCTGGTGGCCGCCTCCCTCCTTCCTGGCCTCCCGGAGCTGCGCCCTTTCTCACTGGTTCTCTCTTCTGCCGTTTTCCGTAGGACTCTCTTCTCTGACCTGAGTCCCCTTTGGACCCTGCCGGTTTTAG
+
AAAAAAA1BFFFGGGGGG11FFCGEEE00AEAE/BA/EECCHCGHGG/ABAB1GCGHHF>/E/EFGGGGE/GFHGGGGGHGHHHHGGGGG>C@CC/1FGGGHHFFGF<FDFCFFCGC-ACGHFCGGHFHHC.:--9CBFEGFFBBFGEFB.CFAAA.;-;;9BB@@B?-BBBFFBFBBB9/BB9BBBF;;BFF@B?FEFFBFA-A/B/BFBBFFF//:/;FFF/9;B/:-9ABFBFF-9:B-99@>B--//
@M05620:37:000000000-D9766:1:1101:13534:6948 1:N:0:86
ACCACACCTTCTACAATGAGCTGCGTGTGGCTCCCGAGGAGCACCCCGTGCTGCTGACCGAGGCCCCCCTGAACCCCAAGGCCAACCGCGAGAAGATGCCCAGGTGAGTGGCCCGCTACCTCTTCTGGTGGCCGCCTCCCTCCTTCCTGGCCTCCCGGCGCTGCGCCCTTTCTCACTGGTTCTCTCTTCTGCCGTTTTCCGTAGGACTCTCTTCTCTGACCTGAGTCTCCTTTGGAACTCTGCAGGTTCTA
+
AA3AAA3AFFFFFGGDAFGDGFG4EBEEGEFGFGFFGGGCFHHHHGGGA1ECE33FFGBEGGCGEGEGGGGHHHE?EFEEFFHGEEGEGB<BDD0FG1FGCHHGCFHHH1FFHH?C@@<0FHHF0=DHHBEF.---;.CEHF.CFBG0;F.FFGG?EB---9BFBBFBBFFFFFEFFFF/FFBFFFFFBFFFFBAFFFFFFFF../;FFFFFFFBBFFBFBFFBFFF/FFFFFBBBFFFFFFEFF.9BFFB
@M05620:37:000000000-D9766:1:1101:24342:6957 1:N:0:86
AGTGCCAGCTCTCCAGAGCACAGGGCGCCGGGCGCCTGGCCCCGCCATCCAGAAACCCTATGACCTCACCCACTACCTGGAGCACCCGCTCCGCAGCTTGGCTGGGACATATTGCGTATCCCGCGTCGGTATCTGGGCGTTGGGGCTGCGTGCGGCGTTGGGGCCAGCCCGTCCTAACCGTGGCGGGTTCTGGTAAATGCTGGGGTGAGGCGGGGCTCTTTGGCTACCACCAGTCCCCCTGTCTGGTCTAT
+
AAAAAFFF1CBFFGG11AB11BA0000A00/AAAA///B0AFE/E//B1B11101>BF0>112BF1@1?>>//000B11>00B/BG//>/C//?/</010?FG/AC0G/F1FGDHGG.EAH1EC-=@@C-.;CCCCGA-::9;@@.-;9AFFG?@@@@@@-;----;EF?-@FFF//BA@F-@-@;@9AFFFF///9B/9BFBA@9@9------@@@F/9/BFFF/-;/FF--;//:A?9AFFFF/9:;/;
@M05620:37:000000000-D9766:1:1101:18961:6974 1:N:0:86
ACCACACCTTCTACAATGAGCTGCGTGTGGCTCCCGAGGAGCACCCCGTGCTGCTGACCGAGGCCCCCCTGAACCCCAAGGCCAACCGCGAGAAGATGACCAGGCGAGTGGCCCGCTACCTCTTCTGGTGGCCGCCTCCCTCCTTCCTGGCCTCCCGGCGCTGCGCCCTTTCTCACTGGTTCTCTCTTCTGCCGTTTTCCGTAGGACTCTCTTCTCTGACCTGAGTCTCCTTTGGAACTCTGCAGGTTCTA
+
DCDDDDDDFFFFGGGGGGGGGGHHGFGFFGHHHGGGGGGGGHHHHGGGGGGGHHHHHHHGGGGGGGGGGGGHHHHGGGGHGHHHHGGGGGDGGGHHHHHHHHH//>ADFHGEHHGGG@DHHHHHHH0DGFGHHGGGGGGGGGGGBFFFBFGGFGGFC9-@@FAA-CDFFFFFFFBFFFF0FFFFFFFFFFFFFFADFFFF?BADDFFFFFFFFFFFFF0FFFF/:FFFFFFFFFEFFFB;0:BFFFFFFF0
@M05620:37:000000000-D9766:1:1101:21849:6986 1:N:0:86
ACCACACCTTCTACAATGAGCTGCGTGTGGCTCCCGAGGAGCACCCCGTGCTGCTGACCGAGGCCCCCCTGAACCCCAAGGCCAACCGCGAGAAGATGCCCAGGTGAGTGGCCCGCTACCTCTTCTGGTGGCCGCCTCCCTCCTTCCTGGCCTCCCGGAGCTGCGCCCTTTCTCACTGGTTCTCTCTTCTGCCGTTTTCCGTAGGACTCTCTTCTCTGACCTGAGTCTCCTTTGGAACTCTGCAGGTTCTA
+
CCCCCCCCFFFFGGGGGGGGGGHHGGGGHEHHHGGGGGGGGHHHHGGGGEGGHHHHHHHGGGGGGGGGGGGHHHHGGGGHGHHHHGGGGGGGGGHHHHHHHHHGHHHHHHGGHHGGGGGHHHHHHHHHHHGHHGGGGGHGHHGHHGGGGGGGGGGGGG?DFGGGGGFFFFFFFFFFFFFFFFFFFFFFFFFFFFFFFFFFFFFFFFFFFFFFFFFFFFFFFFFFFFFFFFFFFFFFFFFFFFFFFFFFFF;
@M05620:37:000000000-D9766:1:1101:15912:6986 1:N:0:86
ACCACACCTTCTACAATGAGCTGCGTGTGGCTCCCGAGGAGCACCCCGTGCTGCTGACCGAGGCCCCCCTGAACCCCAAGGCCAACCGCGAGAAGATGCCCAGGTGAGTGGCCCGCTACCTCTTCTGGTGGCCGCCTCCCTCCTTCCTGGCCTCCCGGAGCTGCGCCCTTTCTCACTGGTTCTCTCTTCTGCCGTTTTCCGTAGGACTCTCTTCTCTGACCTGAGTCTCCTTTGGAACTCTGCAGGTTCTA
+
CCCCCCCCFFFFGGGGGGFGGGHHGEGEEGHHHGGGGGGGGHHHHGGGGGGGHHHHHGHGGGGGGGGGGGGHHHHGGGGHGHHHHGGGGGGGGGHHHHHHHHHGHHHHHHGGHHGGGGGHHHHHHHHHHHGHHGGGGGHGHHGHHGGGGGFGGGGGGF-:CGFGGGFFFFFFFFFFFFFFFFFFFFFFFFFFFFDFFFFFFFFFFFFFFFFFFFFFFFFFFFFFFFFFFFFFFFFFFFFFFFFFFFFFFFF
@M05620:37:000000000-D9766:1:1101:20607:6988 1:N:0:86
AGTGCCAGCTCTCAATCGCACAGGGGACCCAGGGCCTGGCCCCTCCATCCAGAAAACCTATGACCTCACCCGCTACCTGGAGCACCAACTCCGCAGCTTGGCTGGGACCTATTGCGTATCCAGCGTCGGAATCTGGGCGTTGGGGCGGCGTGCGGCGTTGGGGCAAGCCAGTCCTAACCGTGGCGGGTTCTGGTAAATGATGGGGTGAGGAGGGGCTCTTTGGCTCCCACCAGTCCCCCTGTCTGGTCTAT
+
ABAABFFFBFFFGGGGGGGGGGHFG?EGGGHHFEEEGGHHHHGEGGHHHHHHHHHHHGHGHGHHHGHHHHHGG>EEHHHHBGHHHH1?EHHFDGGGGHHCEGHGGGHHGHHHHFGGGGGHH2@GCC?CG>FFHHHFHGCGCDFGGGCD?B?BGGGFFFFFFFFFFFFEE.AFFFFFFFFFFFF-;BB@EFFFFBFBFFFFFFFFFFDAFF/DFFFFFFFFFFFFFFFFFFFAFFFFFFFAEFFFFFFFFBB
@M05620:37:000000000-D9766:1:1101:18873:7003 1:N:0:86
ACCACACCTTCTACAATGAGCTGCGTGTGGCTCCCGAGGAGCACCCCGTGCTGCTGACCGAGGCCCCCCTGAACCCCAAGGCCAACCGCGAGAAGATGCCCAGGTGAGTGGCCCGCTACCTCTTCTGGTGGCCGCCTCCCTCCTTCCTGGCCTCCCGGAGCTGCGCCCTTTCTCACTGGTTCTCTCTTCTGCCGTTTTCCGTAGGACTCTCTTCTCTGACCTGAGTCTCCTTTGGAACTCTGCAGGTTCTA
+
>1>1AA>AFFF13GG13BGDF1B1A0AAF0GH1FEAEAE?EHHHHGCG/AFFFAAEHHBECEEGE>>EGGGFHCFEFGEGEEHFAGAEGGC@C?FH11<FHHHFHHHHHHGGFGGGGGGHGHH0G0=DDHGHGGC-CAGA/CG/<FGGBFFF0FEEGG-@A./C@GF@?FFFFFFFFFFFFFFFFEFF/FFFF@BBFFFFFFFFFFFFFFEFFFFFFFFFFFFFFFFFFFFFFFFFFFFFBFFFFFFFFFF
@M05620:37:000000000-D9766:1:1101:11764:7036 1:N:0:86
AGTGCCAGCTCTCAATCGCCCCGGGGACCCAGGGCCTGGCCCCTCCATCCCGAAAACCTATGACCTCACCCGCTACCTGGAGCACCAACTCCGCCGCTTGGCTGGGACCTATGTGAGTATCCAGCGTAGGAATCTGGGAGTTGGGGAGGAGTGAGGAGTTGGGGAAAGACAGTCCTAACCGTGGAGGGTTCTGGTCAATGATGGGGTGAGGAGGGGCTCTTTGGCTCCCACCAGTCCCCCTGTCTGGTCTA
+
AAAAAFFFAFFFGFGGGGGAG0F0EEEEEE/AFAEFFFHHGHEFEFCHFG/EB//>GEFBGGDGHHHFHHHEGGEEHGHHHHHGHHGHGGHH/E/BB@/F/GGEBGFHGGEGHHHGHHBBGHBGF@CA@C111FFHHHAACCGFC?<CCGFHFFFHECGGBFGGGGG?BCFFBBFFF09.:.9=AEF@;;9BFF//;BB//9FEABB--9-/A?@??-EFF/9BBF/---F---;;FFFF@9FFFBBFFF/
@M05620:37:000000000-D9766:1:1101:25108:7052 1:N:0:86
ACCACACCTTCTACAATGAGCTGCGTGTGGCTCCCGAGGAGCACCCCGTGCTGCTGACCGAGGCCCCCCTGAACCCCAAGGCCAACCGCGAGAAGATGCCCAGGTAAGTCGCCCGCTACCTCTTCTGGTCGCCGCCTCCCTCCTTCCTGGCCTCCCGGCGCTACGCCCTTTCTCACTGGTTCTCTCTTCTGCCGTTTTCCGTAGGACTCTCTTCTCTGACCTGAGTCTCCTTTGGAACTCAGCAGGATCTA
+
ABBBBAAAFFFFGGGGFFABGGCGEEFECEGHHFGDDEE?EHHHHGGFEAFFFGHHHHHGGGGGGGGGGGEHHHHGGGGHGHHHH/?/B/>>//?<?2?GHHE/?111@1?>DADGG-->F1<DGH00D0-<ACG-EDHGHHGGGFFGFGGGGGGG.--9>D-;ADFFFFFFFF/BFFF://;FFFF/9B//9-;;9AFFD/;;D/;FBFFFFBFFFF/;BFBBBBFFFFB9//F/B//9/9;;9..//9/
@M05620:37:000000000-D9766:1:1101:24147:7057 1:N:0:86
ACCACACCTTCTACAATGAGCTGCGTGTGGCTCCCGAGGAGCACCCCGTGCTGCTGACCGAGGCCCCCCTGAACCCCAAGGCCAACCGCGAGAAGATGCCCAGGTGAGTGGCCCGCTACCTCTTCTGGTGGCCGCCTCCCTCCTTCCTGGCCTCCCGGCGCTGCGCCCTTTCTCACTGGTTCTCTCTTCTGCCGTTTTCCGTAGGACTCTCTTCTCTGACCTGAGTCTCCTTTGGAACTCTGCAGGTTCTA
+
CCBBBCCCFFFFGGGGGGGGGGHHGEGFDFHHHGGGGGFGFHGHHGGGDGGGGHGHHGHGGGGGGGGGGGGHHHHGGGGHGHHHHGGGGCDGGGHHGHHHHHHGGHHHHHGGHHGGGGGHHHHHHHHHHHDHHGGGGGHGHHGHHGGGEFGGGGGGGA-ABCFFFFFFFFFFFFFFFFFFFFFFFFFFFFFFFFDFFFFFFFFFFFFFFFFFFFFFFFFFFFFFFFFFFFFFFFFFFFFFFFFFFFFFFFB
@M05620:37:000000000-D9766:1:1101:15416:7066 1:N:0:86
ACCACACCTTCTACAATGAGCTGCGTGTGGCTCCCGAGGAGCACCCCGTGCTGCTGACCGAGGCCCCCCTGAACCCCAAGGCCAACCGCGAGAAGATGACCAGGTGAGTGGCCCGCTACCTCTTCTGGTGGCCGCCTCCCTCCTTCCTGGCCTCCCGGCGCTGCGCCCTTTCTCACTGGTTCTCTCTTCTGCCGTTTTCCGTAGGACTCTCTTCTCTGACCTGAGTCTCCTTTGGAACTCTGCAGGTTCTA
+
CCCCCCCBFFFFGGGGGGFGGGHHGEGBAFHHHFGFCGGGFHHHHGGGGGGGGHGHHHGFGFCGGGGGGGGHHHHGGGGHGHHHHGGGGGCFGGHGHHHHHHHGHHHHHHGGHHGGGGGHHHHHHHHHHHGHHGGGGGHGHHGHHHGGGGGGGGGGGG9CFFFFFFFFFFFFFFFFFFFFFFFFFFFFFFFFFFFFFFFFFFFDFFFFFFFFFFFFFFBFFFFBFFFFFFFFFFFFFFFFFFFFFFFFFFF
@M05620:37:000000000-D9766:1:1101:22901:7089 1:N:0:86
GAGGCTGCTTTGGAAGAAACTCATAGATTACTGCAACAGTTCCCCCTGGACCTGGAAAAGTTTCTTGCCTGGCTTACAGAAGCTGAAACAACTGCCAATATGATACTACCCGTTAGGAGAGAGGACTAGCAGCTACCAGAGGAGAAGAAAAGCAAATAACAGAATAGACAGTGGGAAAGACATTACGCATTTAGCCCTCATGACGATCCAGTAGAAAAATTAACAACATTTGGCATTTGAACTGACAAGCC
+
CCBCBCFCFFFFGGGGGGGGGGHHHGHHHHHGHGFHFHHHHHHHHGGGHHHHHHHHHFHHHHHHHHHHHHHHHHHGHHHHHHHHHGFHHHHHH3FH33334@@D4D44421?>1?1233/////0/3BBB3323332B30//0//B22?222022@@22222@2>11?1?0?11=/1/0000>11=...>CH0<=<<CG.=000..=..0000:00;;.;000<G0..;CF000:;F:00;CF0;0:::..
@M05620:37:000000000-D9766:1:1101:23735:7109 1:N:0:86
ACCACACCTTCTACAATGAGCTGCGTGTGGCTCCCGAGGAGCACCCCGTGCTGCTGACCGAGGCCCCCCTGAACCCCAAGGCCAACCGCGAGAAGATGCCCAGGTGAGTGGCCCGCTACCTCTTCTGGTGGCCGCCTCCCTCCTTCCTGGCCTCCCGGCGCTGCGCCCTTTCTCACTGGTTCTCTCTTCTGCCGTTTTCCGTAGGACTCTCTTCTCTGACCTGAGTCTCCTTTGGAACTCTGCAGGTTCTA
+
BCBBCCCCFFFFGGGGGGGGGGHHGEGEGGHHHFGGGGGGGHHHHGGGGGGGHHHHHHHGGGGGGGGGGGGHHHHGGGGHGHHGHGGGGGGGGGHHHHHHHH/??C1?FGGGGHGGC-CHHHHHHHHHHHGHE@DDFGHGHHGGHGGGFGGGGGGGFGGGGBDFFFFFFFFFFFBFFFFBF/BFFFFFFFFFFF:DBEFFDF.ADFFFFFFFFFFFFF/BFFF/BBBFFFFBFFFFFFFFFFFFFFFFFFF
@M05620:37:000000000-D9766:1:1101:19193:7111 1:N:0:86
ACACACCTTCTACAATGCGCTGCGTGTGGCGCCCGCGGAGCACGCCGTTCTGCCTACCGAGGCCCCCCTGAAGCCCAAGGCCAACCGCGCGAACATGCCCCGGTGAGTGGCCCGCTCCCTCTTCTGGTGGCCCCCTCCCTCCTTCCTGGCCTCCCGGCGCTGCGCCCTTTCTCCCTGGTTCTCTCTTCTGCCGTTTTCCGTAGGACTCTCTTCTCTGCCCTGCGTCTCCTTTGGAACTCTGCAGGTTCTAG
+
AAA1AAAFFF@@BFGFD1AA0A0AB0B00B0B/AAEAE/AA/F//B/>/B?1F11B0F@EE/E/EGG?E<FG1B0?/?/<//?GF?C/B<<><->FHGFF.-<<@.C;0:C.GCGC-;CFGGGGGFEGFGGG?AGGGGGGFFFFFFFFFFFFFFFF@-@@@@F@@F@@FFFFF/FF/9BFBFFFFFF/BFFF@FFFFFFFFFFF/FFFFFFFFFFFF:FFFF9@F@FFFBFF/B/;F/BBFB/;FFFBB9;
@M05620:37:000000000-D9766:1:1101:15639:7125 1:N:0:86
ACCACACCTTCTACAATGAGCTGCGTGTGGCTCCCGAGGAGCACCCCGTGCTGCTGACCGAGGCCCCCCTGAACCCCAAGGCCAACCGCGAGAAGATGACCAGGTGAGTGGCCCGCTACCTCTTCTGGTGGCCGCCTCCCTCCTTCCTGGCCTCCCGGAGCTGCGCCCTTTCTCACTGGTTCTCTCTTCTGCCGTTTTCCGTAGGACTCTCTTCTCTGACCTGAGTCTCCTTTGGAACTCTGCAGGTTCTA
+
CCCCCCCCFFFFGGGGGGGGGGHHGFGFHGHHHGGGGGGGGHHHHGGGFGGGHHHHHHHGGGGGGGGGGGGHHHHGGGGHGHHHHGGGGCFGGGHHHGHHGHHGHHHHHGGGHHGGGCFHHHHHHHHHHHGHHGGGGGHGHHGHHHGGGGGGGGGGGG-ABGFGGGFFFFFFFFFFFFFFFFFFFFFFFFFFFFDFFFFFFFFFFBFFFFFFFFFFFFFFFFFBFFFFFFFFFFFFFFFFFFFFFFFFFF;
@M05620:37:000000000-D9766:1:1101:15672:7129 1:N:0:86
ACCACACCTTCTACAATGAGCTGCGTGTGGCTCCCGAGGAGCACCCCGTGCTGCTGACCGAGGCCCCCCTGAACCCCAAGGCCAACCGCGAGAAGATGCCCAGGTGAGTGGCCCGCTACCTCTTCTGGTGGCCGCCTCCCTCCTTCCTGGCCTCCCGGAGCTGCGCCCTTTCTCACTGGTTCTCTCTTCTGCCGTTTTCCGTAGGACTCTCTTCTCTGACCTGAGTCTCCTTTGGAACTCTGCAGGTTCTA
+
CCCCCCCCFFFFGGGGGGGGGGHHGGGAGGHHHGGGGGFEFFHHHGGGFGGGHHHHHHHEGGGGGGGGGGGEHHHGGGGHGHHHGGGGGGCGGGHHHGHHHHHGHHHHHHGGHHGGGGGHHHHHHHHHHHGHHCGGGGHGHHGHHGGGGEGGGGGGGG-ABGGGGGFFFFFFFFBFFFFFFFFFFFFFFFFFFFFFFFFFFFFFFFFFFFFFFFFFFF/FFFFFFFFFFFFFFFFFFFFFFFFFFFFFFF/
@M05620:37:000000000-D9766:1:1101:25858:7133 1:N:0:86
ACCACACCTTCTACAATGAGCTGCGTGTGGCTCCCGAGGATCCCCCCGTGCTTCTGACCGAGTCCCCCCTGACCCCCAAGGCCAACCGCCAGAAGCTGAAGGCAGCTACCCGTCCGGAAACCCTCCTAGAAGACTCCCTGGGTGCTTCCGCGCTGCTCAAACCCTGGCCCGTCCTCACGGCCTTTCCCTTTTGGCACTCTTGTGAATCCCCTTGCCCCTTTCCCAGCATTTGTTCTTGACCCTGAACGGCC
+
>A>>>>AAFFFFGGGEDGGFGDHFG22B4ABGAFFB2AA23B2BFGAEBABA5DF@DFHG0/1BB3?BEGG133B?EG/?//???FE<B/><?B11?11?11/0?/?1100???C@D.->00<0../0=0==/<<0CC/0../..00;CA:;B?-C000900;.:/=FFA@B?..//.;D--;9BF///;/;/-;//;;B//9/////;/.;..///:.9/;////..9;//B./9/////;BF.//..-@
@M05620:37:000000000-D9766:1:1101:24072:7138 1:N:0:86
AGTGCCAGCTCTCAATCGCACAGGGGACACAGGGCCTGGCCCCTCCATCCAGAAAACCTATGACCTCACCCGCTACCTGGAGCACCAACTCCGCAGCTTGGCTGGGACCTATTGAGTATCCAGCGTCGGAATCTGGGAGTTGGGGCGGAGTGCGGAGTTGGGGGAAGACAGTCCTAACCGTGGAGGGTTCTGGTAAATGATGGGGGGAGGAGGGGCTCTTTGGCTCCCACCAGTCCCCCTGTCTGGTCTAT
+
ABAABFF@AFFFGGGGGGGGEGHGGAAEFGHHAAF2BAGAGFFHFACD5BFEDF3GHGCEGHFHHFFGHHHGG>>EEHHHGHHEFH1?E3GGAECGEFFGGHHGGGHHGHHHFG3B?3B?G3BFC//<B/??FDGFH<FEFGHG?.<C-;;C0;@-;.=9CD?-9;D.;/BF/FBBFFFAD?D.9AF;AFBFF//BFBB/:9FFF-B=DF9ADFF--./FFBF///AEB?D.A//FFFF;A/;/9B/9//9
@M05620:37:000000000-D9766:1:1101:13691:7178 1:N:0:86
GAGGCTGCTTTGGAAGAAACTCATAGATTACTGCAACAGTTCCCCCTGGACCTGGAAAAGTTTCTTGCCTGGCTTACAGAAGCTGAAACAACTGCCAACAGTCCGATACCCAAAAGACGAGGCTCATAAAAGACTAACAGGGCAAAAAAGAGCTGATAAAAACATGGAAAGTAAGTCAGACATTTCCGCTATAGCACTCTTGTGGCTCCAATAACAACATTCACAACATTTGTACTTGTACCTGCACCGCC
+
AAAA>AFBFFDDGFFB4GGGGFHFHHFGGFGFGHBFGHGHHF5BGGEFGFFGHFGFBDFHFHHHGHHFBGG11BFBABFGFFBBFB3EBFACGCGG3@1?2433?1?EEFG3/0/B/2///EECGFEG3B3FFFHGFB?B/////@<<A?FGFHH1G1F1?F<.<FGCGHH11>F=DG00</=DDGEGGG-;;0<0CC:GGCG0..;:CFGG000;;.;;FB0;00=9;BF9;BFGGFFF0;0C.;/;-9-
@M05620:37:000000000-D9766:1:1101:24561:7184 1:N:0:86
ACCACACCTTCTACAATGAGCTGCGTGTGGCTCCCGAGGAGCACCCCGTGCTGCTGACCGAGGCCCCCCTGAACCCCAAGGCCAACCGCGAGAAGATGACCCAGGTAGGGGCCCGCTACCTCTTCTTGGTGCCGCCTCCCTCCTTCCTTGCCTCCCGGAGCTTCGCCCCTTCTTACTGGGTCTCCCTTCTTGCCGTTTCCGGAGGACTCTCTTCTCTTACCTTACGTTCCTTTTGGAATTCTGAGGGTCTT
+
BBBBBBBBFFFFGGGGGGGGGGHHGGGGHGHHHGGGGGGCFHHHHGGGGGGGHHHHHHHGGGGGGGGFGGGHHHHGGGGHGHHHHGGGGCDGGGHHHH2FH2/?/11?//?/>D-----<000=000=00<0<--A..CE//;/;0C00;/C00;E.=---./9-.AD-;F.//;///99;.9///.;./;/;/-;DF/B.-:-9..9////;////;//:////../.;/;B9F-;////////:.A/./
@M05620:37:000000000-D9766:1:1101:23289:7204 1:N:0:86
ACCACACCTTCTACAATGAGCTGCGTGTGGCTCCCGAGGAGCACCCCGTGCTGCTGACCGAGGCCCCCCTGAACCCCAAGGCCAACCGCGAGAAGATGCCCAGGTGAGTGGCCCGCTACCTCTTCTGGTGGCCGCCTCCCTCCTTCCTGGCCTCCCGGCGCTGCGCCCTTTCTCACTGGTTCTCTCTTCTGCCGTTTTCCGTAGGACTCTCTTCTCTGACCTGAGTCTCCTTTGGAACTCTGCAGGTTCTA
+
CBCCBCBBCFFFGGGGGGGGGGHHGEGEGGHHHGGGGGAEGHGHHGGGEGGGHHHHHHHGGGGGGGGGGE?GFHHGGGGHGHHHHGGGGGGGGGHHGFHHHHHGHHFGHHGGHHGGG-AHHHHHGHHHHHGHHGGGGGHGHHGHHGGGGBFGGGGG?C-;;BFFFFFFFFFFFFFFB/FFFFFFFFFFFFFFFFFFFFFFFF?DF/;FFFFFFFFFFF9FFFF/BFFFFFFFFFFEFFFFFFFFFFFFFFB
@M05620:37:000000000-D9766:1:1101:13674:7208 1:N:0:86
GAGGCTGCTTTGGAAGAAACTCATAGATTACTGCAACAGTTCCCCCTGGACCTGGAAAAGTTTCTTGCCTGGCTTACAGAAGCTGAAACAACTACCTACAGGATGCTACCCGTCCGGAAAGGCTCCTAGCAGACTCCAAGGGAGTCAACGAGCTGATGAAACCATGGCACGTCAGTCAGGCCTTTCAGCTTTCGCACTCTTGTGGATCCCATTGAACCATTCTCAGCATTTGTACTTGTACCTGACCCGCC
+
A3>ABBFAFFFFGFGGGBGGGG4GHHHHHFGHHH4AFGFBFGHHHGGG2BFHHGHHHH2FFHHHHHHHHHHHHHHCHGHHHHHHHFHHHHHHHCGHDB?GG3B33BBFFBFE11>>EFGCGHH30?G3GCFGGF11F11FFEGACBD2<?///?F<FG1?1?0/?DGCG1CG<F.1>G1CH./<DH0DHHHHGDEEGGFHHFHGGGGHE/9CFFFFFAFG0F0BBFGBGF0FB0CC90BBFFFGGBF/;@B
@M05620:37:000000000-D9766:1:1101:23903:7214 1:N:0:86
ACCACACCTTCTACAATGAGCTGCGTGTGGCTCCCGAGGAGCACCCCGTGCTGCTGACCGAGGCCCCCCTGAACCCCAAGGCCAACCGCGAGAAGATGCCCAGGTGAGTGGCCCGCTACCTCTTCTGGTGGCCGCCTCCCTCCTTCCTGGCCTCCCGGAGCTGCGCCCTTTCTCACTGGTTCTCTCTTCTGCCGTTTTCCGTAGGACTCTCTTCTCTGACCTGAGTCTCCTTTGGAACTCTGCAGGTTCTA
+
BB@AAAABFFFFGGGF5FAFGBHHGEAAA2FHFEF2AEG2AG2FGGGGA1FFGGE3FGFEEGCGGAEGGECF3BGGGEEHA?GG/??<C/<<B/FG1<<FHGFFHHHFF1CFFEGDCCGHDHDGHHGGHHGHFCCCFGGGHFFHGGGGGFEAFFFED@--;FGGB?DB=99FFFFFFFB/;BFFFFFFFFF/BBDDFFFFFFFFFFFFFFFFFFFFBBFFFFFFBFFBFF/BBFB99FFFFFFBBFFFFFF
@M05620:37:000000000-D9766:1:1101:17901:7217 1:N:0:86
AGTGCCAGCTCTCAATCGCACAGGGGACCCAGGGCCTGGCCCCTCCATCCAGAAAACCTATGACCTCACCCGCTACCTGGAGCACCAACTCCGCAGCTTGGCTGGGACCTATGTAGTATCCAGCGTAGGAATCTGGGCGTTGGGGCGGCGTGCGGCGTTGGGGCAAGACAGTCCTAACCGTGGAGGGTTCTGGTAAATGATGGGGTGAGGAGGGGCTCTTTGGCTCCCACCAGTCCCCCTGTCTGGTCTAT
+
CCBCCFFFCFFFGGGGGGGGGGHGGGGGGGHHGGGGGGHHHHGHGGHHHHHHHHHHHGHHHHHHHHHHHHGGGEGGHGGHHHHHHHHHGHHHEGGGGHHHGHHGGGHHGHHHHH3BHHHHHDGHDC/>EFGHHHHHHACGFGHGG.AF-AAD.BG-ACFFFFF.@FF/BBFFFFFFFFFFFFF.EFF;FFFFFFFFFFFFFFFFFDCFFFFFFFFFFFFFFFFFFFFFFFFFFFFFFFFFFFFFFFFFFFF
@M05620:37:000000000-D9766:1:1101:6506:7229 1:N:0:86
GAGGCTGCTTTGGCAGAAACTGACAATTTACTGCCACAGGACCCCCTGAGCATCTGACCGCGTCCCCCCTGCCTTCCAGGACCTCCCACACATAACTCCAGGATGTTAAACGTCGGTAACTCCTCCTGGGGGCCTCCCCGTCCTTCCCGGCGCTGCTGCACCGCTGGCCGGCCCTCCGGGTCTTTCCTCTTCCGCACTCTTGTGGATCCCCTTCCCCTATCCTACGCCTCTGTGTTGGTCCTTGAGCTGCC
+
>1A>AAFAFFFDGGGC1FGGDBA1B11D333DA1B1FE000ABA/A/B0AB111B1BDGGA//AA/?>////B@B1BGB0//?B1//0>//?1111>FGH10?1112B2>1/0</>/<<FH1<GH0F1</</></><FC-C.<.<DHH.A<----;0:;/;:;;-:-;.---;---:-@;:;;BBFB/:FB/:A---;:9///;-F//BFEFF-/9;-;//////9;-;-;/;///--;;B///9////99
@M05620:37:000000000-D9766:1:1101:24474:7249 1:N:0:86
GAGGCTGCTTTGGCAGAAACTCATAGATTACTGCCACAGTTCCCCCTGTCCATTTAACCGTTTCCTGCCTGGCTTCCAGCAGCTGCAACCACTACCTCCAGGATGCTACCCGTCCGGAAAGGCTCCTAGAAGCCTCCCAGGGCGTCACCGCGCTGCTGCACCCCTGGCACGTCCGTCAGGCCTTTCCGCTTTAGCACTCTTGTGGATCCACTTGCCCCATTCTCAGCATTTGTACTTGTACCTGACCCGCC
+
3AA3AAFBFFFFG4FFGGGGGGD5D55DDG4FFGHFFFC3DAFA2BABBBF5D5DFDFHEBEBB5D53BBGFGBABFHH32FFG333BBBFFBBFGHGGHHHHH31BFG1FEE1/>EGG/0FGHHGGGHGHG1GFHHGFHGGDB<DD?GA?DGGGDHH1<<GDGGGHHG0=GG.@GHGGHHGHHHHHGGGDG0FFGGGGGGGGGGGGGGF/;FF09BEFFFFFFFFFFFFFFFFFFFFFFFFFFFB;F=?B
@M05620:37:000000000-D9766:1:1101:22831:7276 1:N:0:86
GAGGCTGCTTTGGAAGAAACTCATAGATTACTGCAACAGTTCCCCCTGGACCTGGAAAAGTTTCTTGCCTGGCTTACAGAAGCTGAAACAACTGCCAACAGTACGATACCCGTCCGGAAGGACTCATAGCAGCCTACAAGAGCGTAACCGAGCTAATGAACCCATGGAACGACGGTCAGGAATTTACGCATTCGCACTCTTGTGGATCCACTTACCCAATTCACAGCATTTGTACTTGTACATGACCAACC
+
CBBCCCFCFFFFGGGGGGGGGGHHHHHHHHHGHHGHHHHFHHHHHGGGHHHHHHHGGHHHGHHHHHHHHHGHHHHHHHHHHHHHHGHHHHHHG3BG3B1?2@B3>??FEBFEFEE@EEG//0B3B34DD3BBBGFGGHHH2B2</<C?GGGGC?1?1?GHHHCFHHHFH1C.<-<<<EHH0CCHEG;CG.;;0;EDGGGGGGFF9BFFG000;00/;0EGGF0:00.:;;FFB;BFF0B0:;:0BB::.;;
@M05620:37:000000000-D9766:1:1101:12593:7289 1:N:0:86
ACCACACCTTCTACAATGAGCTGCGTGTGGCTCCCGAGGAGCACCCCGTGCTGCTGACCGAGGCCCCCCTGAACCCCAAGGCCAACCGCGAGAAGATGACCAGTTTTCTGCCGCTTTACCTCTTCCTCTGTTCGCTTCCCTCCGTCTCCTCTTGCCCTATGCGGGCTCTCTCTCACTAGCGCCCTCGTCTGCCGTTCTGCCTCGGACTTTCTTCTCGTACCCGATCTTCCTTTTGAAATCTGCAGGTTCTA
+
DDDDDDDDFFFFGGGGGGGGGGHHGGGEHGHHHGGGGGGGGHHHHGGGGGGGHHHHHHHGGGGGGGGGGGGHHHHGGGGHGHHHHGGGGGFGGGHHHH2?F20???=1?G1F///.>1>>FHG1>111>1<0=.=..<GHHCE.;G./0:/000<C00/;00.-;--;B00=CF0000;/-;-;-;-;DFFFF-D./.00000;AA=-0;00;BFF?.9..0.-9-.;B::0;:BEF00B00;B0..:;00
@M05620:37:000000000-D9766:1:1101:15872:7298 1:N:0:86
ACCACACCTTCTACAATGAGCTGCGTGTGGCTCCCGAGGAGCACCCCGTGCTGCTGACCGAGGCCCCCCTGAACCCCAAGGCCAACCGCGAGAAGATGCCCAGGTGAGTGGCCCGCTACCTCTTCTGGTGGCCGCCTCCCTCCTTCCTGGCCTCCCGGCGATGCGCCCTTTCTCACTGGTTCTCTCTTCTGCCGTTTTCCGTAGGACTCTCTTCTCTGACCTGAGTCTCCTTTGGAACTCTGCAGGTTCTA
+
ABBB3AABFFFFGGGGGGGGGGHHGFGFHGHHHGGGGGGCGHHHHGGGGGGGHHHHHHHGGGGGGGGGGGGHHHHGGGGHGHHHHGGGGGCGGGHHHHHHHHHEGHHH1FFGHHGGGGG0FGHHHHBGGHGHHGGGGGHGHHGHFGGGBFGGGGGGDA-;-;9DFFFFFFFFFFFFFFFFFFFFFFFBFFFFFFDFFFFFFFFFFFFFFFFFFFFFFFFFEFB/./;FFFFFFFFFFFFFFFFFE?AFFFB
@M05620:37:000000000-D9766:1:1101:6768:7331 1:N:0:86
AGTGCCAGCTCTCAATCGCACAGGGGACCCAGGGCCTGGCCCCTCCATCCAGAAAACCTATGACCTCACCCGCTACCTGGAGCACCAACTCCGCAGCTTGGCTGGGAATCTGGGGGTTGGGGAGGCGTGGGGAGTTGGGGATAGACAGTCCTAACCGTGGGGGGCTCTGGTAAATGATGGGGTGAGGAGGCGGGCTTTGGCTCCCACCAGTCCCCCTTTCTGGGCTCTCTCCTGCCCTTCTGTCTGGCGAG
+
ABAAAFFCAFFFGFGGGGGAECHGGGGEEEHHBAEECFHHHHGHGGHHHHHHHHHHHGHFFHHHHHHHHHHGG>EFHHGHBFGHHHFFEGGFEECGEHHHGGGGGGHHC3B?GH/<<B>>/<?D@.->>---.-<<GH-C..:;00;G:C0C9C/.9..--9;D--AB/;/;//9;B9/;AA;@FFF/AD.----9.9/;BF/9..9.;F:FB/99-.//;9F.AF./B/FF;B/FF//.//;F/B//;-;
@M05620:37:000000000-D9766:1:1101:18960:7339 1:N:0:86
GAGGCTGCTTTGGAAGAAACTCCTAGATTACTGCACCAGTTCCCCCTGGACCTGGAAAAGTTTCTTGCCTGGCTTACAGAAGCTGAAACAACTACCTACAGGATGCTACCCGTAAGGAAAGGCTCCTAGAAGACTCCAAGGGAGTAAAAGAGCTGATGAAACAATGGCAAGTAAGTCAGGCATTTCCGCTTTAGCACTCTTGTGGATCCAATTGAACAATTCTCAGCATTTGTACTTGTAACTGACACGCC
+
A@AAAAFAFFFFGCGFG1FFAB1F1ABGHHHGHGB1F00BDDFGHGGFAHHHHHFHE1FGFFHFHHG1FGHHHHFBBFGHHHGGHBBGF0FGHFGHE1FCFGGH1FGFGGHGFGGGFFGFGFGFGGGHGGHBG0FGHFFDAC/C?0>GFFGHFHHHH>GGHB0FHHHGHHGFFHH<@GDFGHHDBFGGCCGGHGEDHFBGHGDC.DGGHHHGCHHFC0:CBCCG0C/0GGGF;CFGGFFBBFGFGGG0.9=
@M05620:37:000000000-D9766:1:1101:11527:7339 1:N:0:86
GAGGCTGCTTTGGAAGAAACTGATAGATTACTGCAACAGGTCCCCCTGGACATGGAACAGTATCTTGCCTGGCGTGCAGAATCTGATACAACTACCTACAGGATGCTACCCGTAAGGAAAGGCTCCTAGAAGACTCCAAGGGAGTAAAAGAGCTGATGAAACAATGGCAAGTAAGTCAGGCATTTCCGCTTTAGCACTCTTGTGGATCCAATTGAACAATTCTCAGCATTTGTACTTGTAACTGACAAGCC
+
A>AAAAFAFFFFGGGGCGFGG1ADFDFE3D1DFD1AFGG011B000/B/AB1110B110BD222AD211B1/BAB//>DEG1BGF22D1DGHEEGGH101B00BBEGH1FGEEEEHEFEBGFHHHGHEHFDFGHHHHF<FGGFGC0B22G/FGHH@GHFHGHG/GHHHBCFH1FDGGHHHH.GHHHHGGGGGHHHDGHFHHHHHGGHHH0:GHHHHHFHHHGHHHHGGGGGGFGGGFGGG0CFGFGF9;EE
@M05620:37:000000000-D9766:1:1101:21059:7401 1:N:0:86
GAGGCTGCTTTGGAAGAAACTGACAAGCCAGGGACAAAAGATCGGAAGAGCACACGTCTGAACTCCAGTCACTAATGCGAATCTCGTATGCCGTCTTCTGCTTGAAAAAAAAAAAAATCAACCCCCTAAACATCTCCTCTTTTCCCTGTATCTTTCTTCTGCCGCTTTCCGTCACACCCTCTTGTCGGCCCTGATACAACCTTCGCACTCTCCCGGCTCTATCTCGCTAGATCACCCCTCTCACTTCCATC
+
BBBBBAFBFFFFGGGGGGGGFBBBBFFGGHFFEDGG2GGBCFGEEEFFGGH3FFHEGHHGDFGHHHGHGHGHBFGGFHGEFFGFHBBFHGHHGEEHFGHHGGG3BGGGGG@ED@///0??100?/>-.<111>1><1<G<=00<0000<0=0000=00000;:---.:;C?C...09.99EF0;00.--.-;99;C0///.///;;.--/////9--9AF/////.....//;/;.;-.99//9/:999//
@M05620:37:000000000-D9766:1:1101:6668:7406 1:N:0:86
ACCACACCTTCTACAATGAGCTGCGTGTGGCTCCCGAGGAGCACCCCGTGCTGCTGACCGAGGCCCCCCTGAACCCCAAGGCCAACCGCGAGAAGATGCCCAGGTGAGTGGCCCGCTACCTCTTCTGGTGGCCGCCTCCCTCCTTCCTGGCCTCCCGGCGCTGCGCCCTTTCTCACTGGTTCTCTCTTCTGCCGTTTTCCGTAGGACTCTCTTCTCTGACCTGAGTCTCCTTTGGAACTCTGCAGGTTCTA
+
ABCCAAB>CFCFGFGFGGBBGGHHGEGBAEGFGBFE?EAEEHDHHGEAEEEFHHHHHHHAECGFGGGGGGGHEHHGGGGHGHHHHGGGCD<>CGHBGHHHHHHEHHGFGHGGHHGGGGGHHHHHHHHHHGGHHGGGGGGGHHGHHGGGFGGGGGGGDB-;CFFFFFFFFFFFFFFFFFFFFFFFFFFFBFFFFFFFFFFFFFFFFFFFFFFFFFF9BFFFFFF9FFF:BFFFFFFFFFFFFEFFFFFFFF/
@M05620:37:000000000-D9766:1:1101:23116:7461 1:N:0:86
ACCACACCTTCTACAATGAGCTGCGTGTGGCTCCCGAGGAGCACCCCGTGCTGCTGACCGAGGCCCCCCTGAACCCCAAGGCCAACCGCGAGAAGATGCCCAGGTGAGTGGCCCGCTACCTCTTCTGGTGGCCGCCTCCCTCCTTCCTGGCCTCCCGGAGCTGCGCCCTTTCTCACTGGTTCTCTCTTCTGCCGTTTTCCGTAGGACTCTCTTCTCTGACCTGAGTCTCCTTTGGAACTCTGCAGGTTCTA
+
AAAAAAAAFFFFGGGGFGG1G1FEE0AFFCHGBFGGCGGCGHHHHGGGGGGGEGHFGHHGEEEGGAEGGGGGHFHGGGGH/<GHHG?<CCCGGGHFDFFFBGHGHHHHHBFGHHGG?@C0GHHHHHHHHCGHH?CGGGAGHHGHHG/C0/=CFGGGBA???GGG?AF@-BFFFFFFFFFFFFFFFFFFFFFFF@9;BEFFFBF-9:BFFFFFFFFFFFFFFFFFFFBBFF/9;BFFFFFFFFFFFE9BFFB
@M05620:37:000000000-D9766:1:1101:19285:7466 1:N:0:86
GAGGCTGCTTTGGAAGAAACTCATAAATTACTGACACAGTTCCCCCAGGCCATGTAACCGTTTCCTGCCTGGCTACCAGAAGCTGGAACTACTACCTCCAGGATGCTACACGTAAGGAAAGGCTCCTAGAAGACTCCCAGGGCGTCACCGAGCTGCTGAACCCCTGGCAAGTACGTCAGGCATTTCCGCTTTAGCACTCTTGTGGATCCAATTGCACCATTCTCAGCATTTGTACTTGTACCTGACCAGCC
+
A?BBBAFAFFFFGGGGGGCGGAG5D5DDAF5DGAGHFH235AD32B2A2BF2F35D5BBEGCFA5D53BBFHHG3BBFH?BFHF32?FG33BB4BB3BFGH3?FE1F4B3FAC11BGGHEEAGGHFHHHBGH3GHHH/GHED/B>/C/1?//ACH<FH1?1?..>.<CH1<F11.CCFDFH.CGHHFEGG?G0CCFGFHFFC;GGBFFB09CFG00;/9CFGGF0BF0FFFFBFBBFFF00BCCB://:.A
@M05620:37:000000000-D9766:1:1101:4714:7527 1:N:0:86
GAGGCTGCTTTGGAAGAAACTCATAGATTACTGCAACAGTTCCCCCTGGACCTGGAAAAGTTTCTTGCCTGGCTTACAGAAGCTGAAACAACTGCCTACAGGATCCTACCCGAACGGAACGGCTCCTAGAAGCCTCAAAGGGCGAAAACGCGCTGCTGAACAACTGGAACGAAGTTCAGGACTTTCCGCTTACGCACTCTTGTGGATCCACTTGACAAATTCTACGATTTTGTCCTTGTACCTGAAACGCC
+
BBACCCFCFFFFGGGGGGGGGGHHHHHHHHHHHHHHFHHGHHHHHGGGHGHHHHHHHHHHHHHHHHHHHHHHHHHHHHHHHHHHHHHHHHHHH3FF3B2@GHFH32B4BGHG/>/>//?/?/>EGF3B????2BGH222FF/?>/<C@0//>EG-.=0=GH0G<GHH/GCE....<;CGG0CGHHHH.;=E.;;.:CDFGGGFG.;FFGG0BF0;;0;FFFF000:..;EBF/0;BFBFFFBBFBBF9ADF
@M05620:37:000000000-D9766:1:1101:4735:7534 1:N:0:86
GAGGATGCTTTGGACGAAACTCATAGATTACTGCAACAGTTCCCCATGGACCTGGACAAGTTTCTTGACTTGCTTAACGAAGCTGAAACAACTCCCTACATTCTGCTACCCGTAAGGCCAGGCTCCTAGAATATTACAAGGGAGCAAAATAGATTATGAAACAATGGCAAGTAAGTCAAGCATTTCCGCTTTAGCACTCTTATCACTACAATTGAACAATTACCAACAGTGATACTTGTAACTTACAAGCC
+
>1AA1BBFBBB1F11AAE0EGGHHHCDFGH12AF1FAGBDFAAB00B00B1BFGEB010BADGBDDG21BDFDFF21BABF//BF11BBB/BG1BF0B0112B2BBB1BBB/?/?>1B/>???00?1B>BB2>2>2B1>1/<<//?0<0@111221>2@@1GCA11<0<?/1<1F1??11>011111.>.<<00=0<0<0==000==0/:C00:;<0;/:000<00../;;00;9CF9090F00;;;B9;;
@M05620:37:000000000-D9766:1:1101:7810:7544 1:N:0:86
ACCACACCTTCTACAATGAGCTGCGTGTGGCTCCCGAGGAGCACCCCGTGCTGCTGACCGAGGCCCCCCTGAACCCCAAGGCCAACCGCGAGAAGATGCCCAGGTGAGTGGCCCGCTACCTCTTCTGGTGGCCGCCTCCCTCCTTCCTGGCCTCCCGGAGCTGCGCCCTTTCTCACTGGTTCTCTCTTCTGCCGTTTTCCGTAGGACTCTCTTCTCTGACCTGAGTCTCCTTTGGAACTCTGCAGGTTCTA
+
DCDDDDCCFFFFGGGGGGGGGGHHGEEEHGHGHGGGGGGGGHHHHGGGGGGGHGHHHHHGGGGGGGGGGGGHHHHGGGGHGHHHHGGGGGGGGGHHHH2GHB/F?11?11?CHHCCD-CHHFDGDG0GD<C<G-:DDAHGGFGFHFGF:FFGGFGG9B?@@C0:-@FF;FFFB0FF0:F:FBBBB::FFBB:FF:DFFFF?;.AD0BBFFFFFFFB:0:BFF//B:FFFFFFF0F:F0:0F00BBFFFFF0
@M05620:37:000000000-D9766:1:1101:18199:7548 1:N:0:86
AGTGCCAGCTCTCAATCGCACAGGGGACCCAGGGCCTGGCCCCTCCATCCAGAAAACCTATGACCTCACCCGCTACCTGGAGCACCAACTCCGCAGCTTGGCTGGGACCTATGTGAGTATCCAGCGTAGGAATCTGGGAGTTGGGGAGGAGTGAGGAGTTGGGGAAAGACAGTCCTAACCGTGGAGGGTTCTGGTAAATGATGGGGTGAGGAGGGGCTCTTTGGCTCCCACCAGTCCCCCTGTCTGGTCTA
+
1A1>ADDFAFFFGAFBAAFCEEGGG?EFEEEGAEFEFCEFFHGHGGGHBGHGHF1FGFFHHGFHFGFHHHHGGE>EHHHF>FHAAGFFGCGFECGGCBGHGHGGGFHHGHHHHHFHHHHHHHHHHGCCGGHHHHHBGHAFA<GHGGEGCAC<GDGHHGHHHFCGGGHHHHHFHGHHHHHH?AE@CCFG;?FGFGFFGGGGGGGGGGF@FFFFFF@@@?FFFBFFFFFFFFFFFFFFFFFF@FFFFFFBFFF
@M05620:37:000000000-D9766:1:1101:10442:7555 1:N:0:86
GAGGCTGCTTTGGAAGAAACTCATAGATTACTGCAACAGTTCCCCCTGGACCTGGAAAAGTTTCTTGCCTGGCTTACAGAAGCTGACACAACTGCCAACAGGATGCTACCCGTAAGGAAAGGCTCCTAGAAGACTCCACGGGAGTACAAGAGCTGATGAAACAATGGCCAGTAAGTCAGGCATTTCCGCTTTAGCACTCTTGTGGATCCAATTGAACACTTCTCAGCATTTGTACTTGTAACTGACAAGCC
+
33>>>>CA@BDFGBBFCGGGGGHHHFDGFBFDDHFBFHGHFGGHHGGGFBBGHFH2BBFHBDFHHADFGFHEFGHHHGFGG3FGFF2BBG1>E33?33B1B?FHHHH4FGHGGGGF3GF3B0?3GGFBDG3BFHHHHGCA//?CBB2>GHFACHHHHHGFFGC/FGHH0<GG<1>FD<GHGGHFHHBFGDFEHHHDFHFHHHFHG0GHHG0GHHFFHF/CFBFB09B0C;FFGGFGGFG0;;CF0FFFFGF
@M05620:37:000000000-D9766:1:1101:10371:7564 1:N:0:86
ACCACACCTTCTACAATGAGCTGCGTGTGGCTCCCGAGGAGCACCCCGTGCTGCTGACCGAGGCCCCCCTGAACCCCAAGGCCAACCGCGAGAAGATGCCCAGGTGAGTGGCCCGCTACCTCTTCTGGTGGCCGCCTCCCTCCTTCCTGGCCTCCCGGCGCTGCGCCCTTTCTCACTGGTTCTCTCTTCTGCCGTTTTCCGTAGGACTCTCTTCTCTGACCTGAGTCTCCTTTGGAACTCTGCAGGTTCTA
+
CCCCCCCAFFFFGGGGGG5FGGHHGFGBCEHHHGFGCEFGGHGHHGGEEFGGGHHHHHHAEECGGGGGGGGHHHHGGGGHGHHHHGGGGG/BGGHGHHHHHHHGHHHHHHGGHHGGGGGHHHHHHHHHHHGHHGGGGGHGHHGHHGGGGGGGGGGGGG-AFFFFFFFFFFFFFFFFFFFFFFFFFFFFFFFFFFFFFFFFFFFFFFFFFFFFFHHFFFFFFFFFFFF0BFFFFFFFFFFFFFFFFFFFFFF
@M05620:37:000000000-D9766:1:1101:4117:7589 1:N:0:86
GCGGCTGCTTTGGCAGATACGCCTAGCTTACTACCCCAGTTCCCCCGGTCCCTGTAACCGTTTCTTGCCTGGCTTCCAGAAGCTCCCACAAATACCTCCAGGCTGTTACCCGTCCGGAACTGCTCCTAGCAGCCTCCCCGGGCGTCCCCGCGCTGCTGCACCACTGGCCCGTCCTTCAGGCCTTTCCGCTTTCGCACTCTTGTGGATCCCCTTGCTCCATTCTACGCCTTTGTCCTTGTCCCTGATACGCC
+
>>1>>>>>CF@1AAFA11BB0AABA0FDGBBG2DFBF0B11DDGHG/A//ABBBGBD2BEBBFFD11BBGHBB0BBFGF10BB11B/0B/?0111BBBGHGH/BF0BFF1B?</?ECCGC<1BGHHH1F1<<FGHHHF/A//A@CG-<.<ACCGGGHG0;FG.9CFGG.AAGGC9;CFFG;;CFGGFFBBFFFF9A@@FFFFF/BFFFFFFFFFF/;9;BFFF;/9@-A;;FB/9;/:9:B;;FB//;;;@
@M05620:37:000000000-D9766:1:1101:23933:7592 1:N:0:86
AGTGCCAGCTCTCAATCGCACAGGGGACCCAGGGCCTGGCCCCTCCATCCAGAAAACCTATGACCTCACCCGCTACCTGGAGCACCAACTCCGCAGCTTGGCTGGGACCTATGTGAGTATCCAGCGTAGGAATCTGGGAGTTGGGGAGGAGTGAGGAGTTGGGGAAAGACAGTCCTAACCGTGGAGGGCTCTGGTAAATGATGGGGTGAGGAGGGGCTCTTTGGCTCCCACCAGTCCCCCTGTCTGGTCTA
+
AAAAAFF1AFCBGFGGGAEGAEAFF0EEE00FE0EEGGHHGFGGAEGFHHFHB0FGGGCAGHBGHHH1GHGGGGEEHHHH>FHGHHCGGF1FEG/>EGHHGHHGFEHGFH1GFH2BFGGHHGGHHG<//CDGFHHHHHGGCGFG<CCC-.CGHGHFCC/<</<@.:GGGHHHHHFHFHFHGEEGGACG.;EBFGGFFBFGG0FBEBF@FFFFFF@-@@FFFFFFFFFEEFF?EFFFFFFF@FFFFEF/BB/
@M05620:37:000000000-D9766:1:1101:17454:7599 1:N:0:86
GAGGATGCTTTGGAAGAAACTCATAGATTACTGCAACAGTTGCCCATGGACCTGGATAAGTTTCTTGCCTGGCTTAAAGAAGTTGAAACAACTACCTACAGTATACTAACCGTAATGAAAGGCTCCAAGAATAATACAAAGGAGAAAAAGAGATGATAAAAAAATGGAAAGTAAGTCAAACATTTACACTTTAGCCCTCTTGTGGATACAATTGAACAATTAACAAAATTTGTACTTTGAACTGACAAGCC
+
>3A>3BB>B5B4F4BB4F4BFGHHHBDDDD45D5444FBDFA5333B333ABBFAB55335BDDDBD53B3B1BB3AADBB35DD55B3B?BB3B?3D?334B44BB44BB/11114B33B1?31/BB3B334B44B?3330??/B30?//00111222B11</01@?<1?111??1@11<0?>>11111<<11>1>0.<00=0.<<0<0000<000;/:0;0<00..:CB00<0<=0000=;0:;;B9..
@M05620:37:000000000-D9766:1:1101:20951:7609 1:N:0:86
GAGGCTGCTTTGGAAGAAACTCATAGATTACTGCAACAGTTCCCCCTGGACCTGGAAAAGTTTCTTGCCTGGCTTACAGAAGCTGAAACAACTGCCAATAATACTATCCCCAACCGAAGCTGCTCATAAGAGCCTAACGGAGCAAAACAGCGCTGCTAACAACCTGGAGAGAGCGACAGACCTTTCCGCTATCACACTCTTGTGGATACTATAACAACATTCACCACATTTATTTTTGTACCAGAACCGAC
+
BBBBBAFAFFBFGGFCGG4BBFFGHHHHGDHHHFFGGGHDFGHHHGEFHFHGGHHHHHHHHHHHHHGHHHHHHHGHHHHHHHHFFGHHHH?GH3GH3@3334444B44B311111//>//33B33B?G43B30B3BFG/</?//01@0?FG/</</11?0?F/?<00>01....<--<-/.<<00CG?.C-.;0;:=CCFFB00.000;00000;;B../CF09009.;0;0000;C9://///;/9;;--
@M05620:37:000000000-D9766:1:1101:13757:7619 1:N:0:86
ACCACACCTTCTACAATGAGCTGCGTGTGGCTCCCGAGGAGCACCCCGTGCTGCTGACCGAGGCCCCCCTGAACCCCAAGGCCAACCGCGAGAAGATGACCAGGTGAGTGGCCCGCTACCTCTTCTGGTGGCCGCCTCCCTCCTTCCTGGCCTCTCGGAGCTGCGCCCTTTCTCACTGGTTCTCTCTTCTGCCGTTTTCCGTAGGACTCTCTTCTCTGACCTGAGTCTCCTTTGGAACTCTGCAGGTTCTA
+
CCCCCCCCFFFFGGGGGGGGGGHHGFGEGGHHHGGGGGGGGHHHHGGGGGGGGHGHHHGFGGGGGGGGGGGHHHHGGGGHGHHHHGGGGGCGGGHHHHGHH20FGFBGHHGGHHGGG?FHHGGHHHBFHHGHH??GGFHGFHGHHFGFBFFGGGFF9E.9?A9FBGFFCFFFFFBFFBFBFBFFFFBFFBB9BDDFFFFF.;.:D0BFFFBFFFFFFF0BFFFBFBFBFFFFFEF0BBFFFFF0BF9BBB0
@M05620:37:000000000-D9766:1:1101:24586:7641 1:N:0:86
AGTGCCAGCTCTCAATCGCACAGGGGACCCAGGGCCTGGCCCCTCCATCCAGAAAACCTATGACCTCACCCGCTACCTGGAGCACCAACTCCGCAGCTTGGCTGGGACCTATGTGAGTATCCAGCGTAGGAATCTGGGAGTTGGGGAGGAGTGAGGAGTTGGGGAAAGACAGTCCTAACCGTGGAGGGTTCTGGTAAATGATGGGGTGAGGAGGGGCTCTTTGGCTCCCACCAGTCCCCCTGTCTGGTCTA
+
BBAABFFFBFFFGGGGGGGGG2FAFEEEGGHHGGEFCFGGHHGHGGHHHFFHHHHHHEHHFFFHHGFHHHHGG/EEGGHHHHHHHGFHGFHHEGGGCHHHGHHGGGHHGHHHHHHHHHHHHHHHHGFGGGHHHHHHHGCFGHHGGGGGGGFHHHHHHGHHHGGGGGHGHHHHHHHHHHHHGGGGGGGGDGGGGGGGGGGGGGGGGGDFFFFFFFFFFFFFFFFFFFFFFFFFFFFFFFFFFFFFFFFFFFF
@M05620:37:000000000-D9766:1:1101:18703:7643 1:N:0:86
AGTGCCAGCTCTCAATCGCACGGGGACCCCGGGGCCTGCCCCCTCAATCCCGAAAACCTATGACCCCACCCCCCACCTGGCGCACCACCTCCGCAGCTTGGTTGGGACCTATTGAGTATCCAGCGTCGGAATCTGGGCGTTGGGGAGGAGTGAGGCGTTGGGGAAAGACAGTCCTAACCGTGGAGGGTTCTGGTAAATGATGGGGTGAGGAGGGGCTCTTTGGCTCCCACCAGTCCCCCTGTCTGGTCTAT
+
AAAAAFFF?FFFGGGFF1F1E0A0A00BE0/AAAEEEF0B/FEEE01FG01/>///B>01112BB0/?EEE///<?/0B<B>?CB/?//0?FACC?/FDG/1?E--.>C011FG1<D0GHF<GHCC.;?-CEHHHHH.;AAAFGGGGG.CCF0CF.;B@@F-;-;EFBFFFFFFFFFFF@FF@BFF@;F-BFFBFBFFFFFFFFFF@FFFFFF@@@?FFFFF/;FFEEFFFFFFFFFFF@FFFFFFFEFFF
@M05620:37:000000000-D9766:1:1101:7416:7652 1:N:0:86
ACCACACCTTCTACAATGAGCTGCGTGTGGCTCCCGAGGAGCACCCCGTGCTGCTGACCGAGGCCCCCCTGAACCCCAAGGCCAACCGCGAGAAGACCCCCAGGAGAGTCGCCCGACCACTCCTCTGGGCGGCCTCCCCCTTCCCTCTCTCCCCCCAGCGGCGCCCCCTCTCACCGTGGCTCTCTTCTTCGGCGTTTTTCATGGGGCTCTCCTCTGACCTCAGGCTCCCCTTTGGCACTCTATAGGCTATA
+
AAAAAAAAFFFFGFG13FFGGFHHGA0AA0BFEFG?0EE/AGEGHGGEA/BFGGFCAGFE/EEGG/EFGGF0FEGGGE/GE/GHGF/ECGC@@<FG00<///<F/F//11--.>?@---<///</000:.--9-.9....-.///0///00;/----AA--99--------//9;-;--9;BFB///B//---9@9---/////--;9EB//;9////;///;//;9A---://///;-/////;;/B//9
@M05620:37:000000000-D9766:1:1101:14892:7656 1:N:0:86
GAGGCTGCTTTGGAAGAAACTCATAGATTACTGCACCAGTTCCCCCTGGACCTGGAAAAGTTTCTTGCCTGGCTTACAGAAGCTGAAACAACTACCTACAGGATGCTACCCGTAAGGAAAGGCTCCTAGAAGACTCCAAGGGAGTAAAAGAGCTGATGAAACAATGGCAAGTAAGTCAGGCATTTCCGCTTTAGCACTCTTGTGGATCCAATTGAACAATTCTCAGCATTTGTACTTGTAACTGACACGCC
+
>11>A>B>FFBBFGG11BBF1F1F3DGHH1BGHH11BBFBDGHHHGEFF0FGHHFHHEABFGHHBGGHHHHHHHGEHHHAGGHFGGGHH>GHHHHHHDGEGF>GGHGHHHHGGG/EGFHHHHHHHGHHHFHHHHHHH1FGGGAGE0B>2FFGHHHFGHHH1G0/FGHHHFGH1GHGHHHHHEHHHHHGGGGGHHHHHHGHHHHHGGHHHHHHHHFCF0CGHHHHHHHGHHGGFGGGGGGGBFGFFGF09AE
@M05620:37:000000000-D9766:1:1101:4891:7658 1:N:0:86
GAGGCTGCTTTGGAAGAAACTCATAGATTACTGCAACAGTTCCCCCTGGACCTGGACAAGTTTCTTGCCTTGCTTAACGAAGCTGAAACAACTTCCCATAGTCTGCTACCCGTAAGGCAAGGCGCCTAGAATACTCCAAGGGAGGAAAAAAGCAGATCAAACAATGGGAAGGAAGTAAAGCAGTTCCGCTTTAGCACTCTTATGACTCCAATGGAACAATTCCCACCATTGGTACTTGTAACTTACAAGCC
+
>3AA>>CAFBD4G45BBFBGGGHHHFHHHCBFDG4BEH2DF5D3ABAAAEBBGCEGB31BFFHDFHHA3BABBDG555BBFF0BG33F3B1GF@BB2B3334B@4BB4@FB1?/?03?00?C///>/?BBF4?2B22?2B/AC//?2<F0/<01<0?1?F<GGA>110<>..<0C<0=<0=</0000.<.:;00;::0/0;0000;<0;:/0/:;:99:CB0;;9...0;009;;FGF099F000;;F/.9
@M05620:37:000000000-D9766:1:1101:26753:7658 1:N:0:86
GAGGCTGCTTTGGAAGAAACTCATAGATTACTGCAACAGTTCCCCCTGGACCTGGAAAAGTTTCTTGCCTGGCTTACAGAAGCTGAAACAACTGCCAACGGGTTGCTCAGCGCCTGCATAGTCTTCTCTGAGAATAATGCACAGTCAAAGCTATTCTGATAAAAAATGAAATGAATCTGGAATATCATTTAAAACACTCTTATGGCACCTTTTGAACCAATCTCCACCTTATTCCGTGAGTCTGACCAACC
+
>>>1>AC1FFFFG1BFAGGAB1BFG31DD1GHDBA1FFHHHGHHHGGFGFFHFGHBBFFGBDFHHDDBGHH/BABFHHGH1FGGGG11BE/?F>@B1B///////B1B@0B//>//BB121BFG2BB12>B>G1BGG2>1>1BB1B12B>0@1G22@2F22@>@1/?1<?11111?11?FDG1111<11111111>.</D00=D/./<</0<C0EH0;A://0000/;.;0;F00/0.9.0;CGB09;.9.
@M05620:37:000000000-D9766:1:1101:14722:7658 1:N:0:86
ACCACACCTTCTACAATGAGCTGCGTGTGGCTCCCGAGGAGCACCCCGTGCTGCTGACCGAGGCCCCCCTGAACCCCAAGGCCAACCGCGAGAAGATGACCAGGTGAGTGGCCCGCTACCTCTTCTGGTGGCCGCCTCCCTCCTTCCTGGCCTTCCGGCGCTGCGCCCTTTCTCACTGGTTCTCTCTTCTGCCGTTTTCCGTAGGACTCTCTTCTCTGACCTGAGTCTCCTTTGGAACTCTGCAGGTTCTA
+
BBBABBBBFFFFGGGGFGGAGDGFGBEA4AGF3BFAAEEGFHHHHGGGGGGGFHGGHHHGGGCGGFGGGGGFHHHGGGGHGHHHHGGEGGBCCGHHFHHHHHHGHHHHHHGGHHGGGGGHHHHHHHHHHFGHHGGGGGHGHHGHHHGGFGGGGGGGGG-ABGBFBBFBBFFFFFFFFFFFFFFFFFFFFFFFFBFFFFFFFFFFFFFFFFFFFFFFFFBFFFF9FFFFFFFFFFFFFFFFFFFFFFFFFFF
@M05620:37:000000000-D9766:1:1101:19807:7674 1:N:0:86
GAGGCTGCTTTGGAAGAAACTCATAGATTACTGCAACAGTTCCCCCTGGACCTGGAAAAGTTTCTTGCCTGTCGTAGAGAATCTGACACAACTGCCAACAGGAAGCTACCCGTCCGGAAAGACACCTAGCAGAAACACAGGAAGTCAACGAGCTACTGAACCAATGGTACGTAAGTCAGGCATTTACGCTTTCGAACTCATGTGGATCCAATTGACCCATTAACAGCATTTATACTTGGACCTGACCCGCC
+
BBBBBBFBFFFFFGGGGGGGGGHHHHHHHHHHHHHHFHHFHHHHHGGGHGHHHHHHHHHHGGHHHHHHH53331AB115B335@D55@3B1BF3@333?1B1F2F1@FHB11?1>>EGC/03?32?BFG3FD2B2?BG/F?0@@22@22<///<11?1111FGGF1<1<1.<10<>FHGB<<GDHB0C<..<0;.;CH00000000<0=G0000000/;9FB00;9F/;;900;;9;F09/;/9C9//-;9
@M05620:37:000000000-D9766:1:1101:24330:7700 1:N:0:86
AGTGCCAGCTCTCAATCGCACAGGGTACCCAGGGCCTGGCCCCTCCATCCAGAAAACCTATGACCTCACCCGCTACCTGGAGCACCCACTCCGCAGCTTGGCTGGGAATCTGGGCGTTTGGGAGGCGTGAGGCGTTGGGGCCCGCCAGTCCTCACCGTGGCGGGTTCTGGTCCCTGATGGGGTGAGGCGGGGCTCTTTGGCTCCCACCAGTCCCCCTGTCTGGTCTATCTCCTGCCCTTAGCTCGGCCGAG
+
>A>>>FFFBFFFG4FGFFF2E?GAF4BBGGGDBEEEFFHHHHGHGGHHHGHHHHH2FEHHHFHHHDGHHHH>E0>EH3BF2BFGHH11?CG21E?EEHBFEHHGGGHHHFGHHHHDCC/<//FCDGGGG/?G<CEGGH-CACFGFC?CHHHHHFHHGFGGDGGG@EFFFFF//.;9.FFFFFA@EFFABDFFFFFFFFFFFFFFF.ADFFFFFFFFFFFFFFFBFF/FFFFFFFFFF/BBFBFFFF..9=;
@M05620:37:000000000-D9766:1:1101:13108:7736 1:N:0:86
ACCACACCTTCTACAATGAGCTGCGTGTGGCTCCCGAGGAGCACCCCGTGCTGCTGACCGAGGCCCCCCTGAACCCCAAGGCCAACCGCGAGAAGATGCCCAGGTGAGTGGCCCGCTACCTCTTCTGGTGGCCGCCTCCCTCCTTCCTGGCCTCCCGGAGCTGCGCCCTTTCTCACTGGTTCTCTCTTCTGCCGTTTTCCGTAGGACTCTCTTCTCTGACCTGAGTCTCCTTTGGAACTCTGCAGGTTCTA
+
ABBABABBFFFFGGGFFGGFDGGHGEF2AEDGFGGFGGEFGDHHHGGGEEFEFFFHFHHGGCEEGGGGGGGHHFFEGGDEECHFAFEECC<<BGCFGFDFHBGFHHHHHHGGHGFGGGGHHHHHHHGHHHGHHGFGGDHGHHGHGGGGFGGGGGGGGBCGGGFGGGFFFFFFFFFFFFFFFFFFFFFFFFFFFFFFFFFFFFFFDBFFFFFFFFFFFE9FFFEFFFFFFFFFFFEFFFFFFFFFFFFFFFF
@M05620:37:000000000-D9766:1:1101:20985:7748 1:N:0:86
ACCACACCTTCTACAATGATCTGCGTGTGGCTCCCGAGGAGCACCCCGTGCTGCTGACCGAGGCCCCCCTGAACCCCAAGGCCAACCGCGAGAAGATGCCCAGGTGAGTGGCCCGCTACCTCTTCTGGTGGCCGCCTCCCTCCTTCCTGGCCTCCCGGAGCTGCGCCCTTTCTCACTGGTTCTCTCTTCTGCCGTTTTCCGTAGGACTCTCTTCTCTGACCTGAGTCTCCTTTGGAACTCTGCAGGTTCTA
+
BBBBBBBBFFFFGGGGGGGGGGHHGFEEGGHHHGGGGGGCGHHHHGGGGGGGHHHHHHHGGGFGGGGGGGGHHHHGGGGHGHHHEFGGGGGGGGHHHFHHHGHGHHHHHFGGHHGGGGGHHHHHGHGFHHGHHGGGGGHGHHGHGHHGGGGGGGGGDG-ABFGGGGFFFFFFFFFFFFFFFFFFFFFFFFFFFFFDFFFFFFFFFFFFFFFFFFFFFFFFFFFFFFFFFFFFFFFBFFFFFFFEBFFFFF/
@M05620:37:000000000-D9766:1:1101:12520:7750 1:N:0:86
GAGGCTGCTTTGGAAGAAACTCATAGATTACTGCAACAGTTCCCCCTGGACCTGGAAAAGTTTCTTGCCTGGCTTACAGAAGCTGAAACAACTACCTACAGGATCATACACGTCCGGAACAGCTCCTAGAAGCATCCAAGGGAACAACCGCGATGATGCACACCTGGCACGTAATTCAGGCCTTTAAGCTTTCGCACTCTTGTGGATCCCATTGCCACATTCTCCGCATTTGTACTTGTACCTGACCCGCC
+
AAAABBFAFFFFGGGGFGGGGGFHHGHHHGHGHHFAGGGBGHHHHGGGHHHHHHHHHHFGFGHHHHHHHHHHHHHFHHHHHHHHHGHHHHHHH3BB3B?F3BFH3BF4GEFFHFGFCEEE2BG3BB3BB3BB33BGHBHGCCF0/BB?/>/C/<CFGG1?FDGAHHH0F1CG00.0<<D0<.</<0<00=0=0;:EGG/CG0<C.CFGGBBFFGGF0CFG0;FC0C.-;;0BCCFGGGG/BFFFFF/;9DF
@M05620:37:000000000-D9766:1:1101:6948:7763 1:N:0:86
ACCACACATTCTACAATGCGCTGCGTGCGGCTCCCGAGGAGCACCCCGTGCTGCTGACCGAGGCCCCCCTGAACCCCAAGGCCAACCGCGAGAAGATGCCCAGGTGAGTGGCCCGCTACCTCTTCTGGTGGCCGCCTCCCTCCTTCCTGGCCTCCCGGCGCTGCGCCCTTTCTCACTGGTTCTCTCTTCTGCCGTTTTCCGTAGGACTCTCTTCTCTGACCTGAGTCTCCTTTGGAACTCTGCAGGTTCTA
+
AAA1AAA1BDFFG3GG3G11E0A0FAA000AA/AB//AEE?GHHHGG/??EFEHHFHHH//>@GGCGGGGGFH<GGGGGH//GHHGA/>C/<<CB11?BGHHHGHHHHHGGGHHGGGGGGHHHHHHHGGGGHHGGGGGGGGGGGGGGGGEGGGGGGGG9@@@@F@@F@?FEFFFFFFFFFFFFFFFFFBFFFF@FFFFFFFFFFBBFFFFFFFFF/BFFFFFF9FFF9:FFFFFFFFFFFFFFFFFFFFF9
@M05620:37:000000000-D9766:1:1101:22372:7769 1:N:0:86
ACCACACCTTCTACAATGAGCTGCGTGTGGCTCCCGAGGAGCACCCCGTGCTGCTGACCGAGGCCCCCCTGAACCCCAAGGCCAACCGCGAGAAGATGACCAGGTGAGTGGCCCGCTACCTCTTCTGGTGGCCGCCTCCCTCCTTCCTGGCCTCCCGGCGCTGCGCCCTTTCTCACTGGTTCTCTCTTCTGCCGTTTTCCGTAGGACTCTCTTCTCTGACCTGAGTCTCCTTTGGAACTCTGCAGGTTCTA
+
CCCCCCBCFFFFGGGGGGGGGGHHGGGFEGHHHGGGGGEEEHHHHGGGEFGGGHGHHHHGGGGGGGGGGGGHHHHGGGGHGHHHHGGGGGCGGGHHHHHHHHHGHGHHHHGGHHGGGCGHHHHHHHHFHHGHHGGGGGHGHHGHHHGGGGGGGGGGDA-ADFFFFFFFFFFFFFFFFFFFFFFFFFFFFFFFFFFFFFFFFFFFF0FFFFFFFFFFFFFFFFFFFFFFFFFFFFFFFFFFFFFFFFFFFF;
@M05620:37:000000000-D9766:1:1101:17470:7782 1:N:0:86
ACCACACCTTCTACAATGAGCTGCGTGTGGCTCCCGAGGAGCACCCCGTGCTGCTGACCGAGGCCCCCCTGAACCCCAAGGCCAACCGCGAGAAGATGCCCAGGTGAGTGGCCCGCTACCTCTTCTGGTGGCCGCCTCCCTCCTTCCTGGCCTCCCGGCGCTGCGCCCTTTCTCACTGGTTCTCTCTTCTGCCGTTTTCCGTAGGACTCTCTTCTCTGACCTGAGTCTCCTTTGGAACTCTTCAGGTTCTA
+
DDDDDDCDFFFFGGGGGGGGGGHHGGGFHGHHHGGGGGGGGHHHHGGGGGGGHHHHHHHGGGGGGGGGGGGHHHHGGGGHGHHHHGGGGGGGGGHHHHEGHHG/FFFH=FCFGH-<@-C0FGHGHFD0GF?CC@D@EGHFHHGHHGGGGGGFFFGGD9---;-AAFFFFFFFFFFFFB/FF0BFBFFFBF0FFDA.:AFFAFF..0BBBFF0FFFFB0:FFF//:0:0BFFFFF:F:;F0B0;BB0;:B:F
@M05620:37:000000000-D9766:1:1101:16954:7789 1:N:0:86
ACCACACCTTCTACAATGAGCTGCGTGTGGCTCCCGAGGAGCACCCCGTGCTGCTGACCGAGGCCCCCCTGAACCCCAAGGCCAACCGCGAGAAGATGCCCAGGTGAGTGGCCCGCTACCTCTTCTGGTGGCCGCCTCCCTCCTTCCTGGCCTCCCGGAGCTGCGCCCTTTCTCACTGCTTCTCTCTTCTGCCGTTTTCCGTAGGACTCTCTTCTCTGACCTGAGTCTCCTTTGGAACTCTGCAGGTTCTA
+
CCCCCCCCFFFFGGGGGGGGGGHHGFGFHGHHHGGGGGGGGHHHHGGGGGGGHHHHHHHGGGGGGGGGGGGHHHHGGGGHGHHHHGGGGGGGGGHHHHHHHHHGHHHHHHGGHHGGGGGHHHHHHHHHHHGHHGGGGGHGHHGHHGGGGGFGGGGGGG-@DGGGGGFFFFFFFFFFFFFFFFFFFFFFFFFFFFDFFFFFFFFFFFFFFFFFFFFFFFFFFFFFFFFFFFFFFFFFFFFFFFFFFFFFFF:
@M05620:37:000000000-D9766:1:1101:20123:7795 1:N:0:86
ACTGCCCCTTCTCCATCGACCCGTGGATGCCTGCCCCGGCGCCCCCCGTCCTGCTAACCGTGACCTCCCTGGCTCCCAGGAGCACCCACTACTACCTGCAGGATGTTACCCGTCCGGCACTGCTCCTAGCAGCCTCTCAGGGCGTCACCGCGCTGCTGCCCCTCTGGCACGTCCTTCAGGCTTTTCCGCTTTCGCACTCTCGTGGCTCCGCTTGCCCCCTTCTCAGCATTTGTGCTGGTCCCTGACCTGCC
+
1>1>>1>>>BCF1ABABAF1AA0A0AA11BBFFCGE//A//AEEEG>E//E/111BBF0E///?BBFFF0BCG>B?FFCF?EF/B?/??0BB>B1BB<<FCGF11?222??AEG///--<001>G1F0</<</<<</<00/.;:CC?CCA9AG9ABBFF..;.;C99B/99AE?B//99/B-/:B//-9A--::BB-=FF/--99-;F---;9AEFF--;FFFB/9B/;/B/;-99BBF/;-;9F/9/9-9
@M05620:37:000000000-D9766:1:1101:24665:7796 1:N:0:86
ACCACACCTTCTACAATGAGCTGCGTGTGGCTCCCGAGGAGCACCCCGTGCTGCTGACCGAGGCCCCCCTGAACCCCAAGGCCAACCGCGAGAAGATGCCCAGGTGAGTGGCCCGCTACCTCTTCTGGTGGCCGCCTCCCTCCTTCCTGGCCTCCCGGAGCTGCGCCCTTTCTCACTGGTTCTCTCTTCTGCCGTTTTCCGTAGGACTCTCTTCTCTGACCTGAGTCTCCTTTGGAACTCTGCAGGTTCTA
+
1A11A11>FFCF3FGB3AG111B1AAAEGAFH1FFEEEGAAGCGHGEGF?EC1GHCGGGGCE?EEAEEGGGFH1?EGGGF/<GCEFG/C<B<@A01?11<0<G/<FB<G1/<?<A?C@@0F0GHDDB<=/...<-:;:.;CGA:C0900/:FF..9.A--9./;9-9-9B/BF/FFEE;99///99F/B//999999A9BBF?9-//;BBFFF9/9///;FFB9-9/:/9/B9//;//;BFFF/F-:9FFF
@M05620:37:000000000-D9766:1:1101:18876:7816 1:N:0:86
ACCACACCTTCTACAATGAGCTGCGTGTGGCTCCCGAGGAGCACCCCGTGCTGCTGACCGAGGCCCCCCTGAACCCCAAGGCCAACCGCGAGAAGATGCCCAGGTGAGTGGCCCGCTACCTCTTCTGGTGGCCGCCTCCCTCCTTCCTGGCCTCCCGGCGCTGCGCCCTTTCTCACTGGTTCTCTCTTCTGCCGTTTTCCGTAGGACTCTCTTCTCTGACCTGAGTCTCCTTTGGAACTCTGCAGGTTCTA
+
DDDDDDDCFFFFGGGGGGGGGGHHGFGFHGHHHGGGGGGGGHHHHGGGGGGGHHHHHHH?EGGGGGGGGGGHHHHGGFGHGHHHHGGGGGGGGGHHHGHHHHHGHHHHHHGGHHGGGCFHHHHHHHHHHHGHHGGGGGHGHHGHHGGGGGFGGGGGGD?BGFFFFFFFFFFFFFFFFFFFFFFFFFFFFFFFFFFFFFHFFFFFFFFFFFFFHHHFFFBFFFFBFFFFFFFFFFFEFFFFFFFFFFFFFF;
@M05620:37:000000000-D9766:1:1101:23441:7819 1:N:0:86
AGTGCCAGCTCTCAATCGCACAGGGGACCCAGGGCCTGGCCCCTCCATCCAGAAAACCTATTACCTCCCCCGCTACCTGGAGCACCAACTCCGCAGCTTGGCTGGTAATCTGGGAGTTGGGGAGGAGTGAGGAGTTGGGGAAAGACAGTCCTAACCGTGGAGGGTTCTGGTAAATGATGGGGTGAGGAGGGGCTCTTTGGCTCCCACCAGTCCCCCTGTCTGGTCTAGCTCCTGCCCTTAGATCGGAAGAG
+
AAAAB@DFAFFFGGGGGGGEGGHHEAEEGFCFFEFEFFGGFHGHGGHGHHGHFHHGHGHHH5ADGHH1FEGEGGEEHGHFGFGFFHGHGGGHGE/EFFGHGHHAEGGHFFHHGFGG<FGFFGFCD/C?GD101A<GFHFFGEHGCHHHHHHHFHHHGEGGGHGGGGHG;C;;0FGB;C0;.9.AFGGGGD-;BFFFFFFFFFFFFBFFFEFFFF:.@?FFFFB9BFF/9/BFFBFFAFFFFFFB.9.:AFF
@M05620:37:000000000-D9766:1:1101:14428:7838 1:N:0:86
ACCACACCTTCTACAATGAGCTGCGTGTGGCTCCCGAGGAGCACCCCGTGCTGCTGACCGAGGCCCCCCTGAACCCCAAGGCCAACCGCGAGAAGATGACCAGGTGAGTGGCCCGCTACCTCTTCTGGTGGCCGCCTCCCTCCTTCCTGGCCTCCCGGAGCTGCGCCCTTTCTCACTGGTTCTCTCTTCTGCCGTTTTCCGTAGGACTCTCTTCTCTGACCTGAGTCTCCTTTGGAACTCTGCAGGTTCTG
+
CCCCCCCCFFFFGGGGGGGGGGHHGEFBFEHHHGGGGGGGGHGHHGGGDFGGHHHHHHHGGGGGGGGGGGGHEHHGGGGHGHHHHGGGGGCGGGHGHHFHHHHGHHGHHHGGHHGGGCGHHHHHHHHHHHGHHGGGGGHGHHGHHHGGGGFGGGGGGG-CAFGFGGFFFFEFFFFFFFFFFFFFFFFFFFFFFFAFFFFFFFF?ABFFFFFFFFFFFFFFFFFFFFFFFFFFFFFFFFFFFFFFF?FFFFF
@M05620:37:000000000-D9766:1:1101:6118:7873 1:N:0:86
GAGGCTGCTTTGGAAGAAACTCATAGATTACTGCAACAGTTCCCCCTGGACCTGGAAAAGTTTCTTGCCTGGCTTACAGAAGCTGAAACAACTACCTACAGGATGCTACACGTAAGGAACAGCTCCTAGCAGCCTCCAAGGGCGTAGCAGCGCTGATGAACCACTGGCCAGTCCTTCAGGACTTTCCGCTTTCGCACTCTTGTGGATCCCCTTGCCCCATTCTCAGCATTTGTACTTGTCACTGACACGCC
+
BABBBBFBFFFFGGGGGGFGGGHHGEGGDGAFHEAGFHGA5AFFEEEF2BBEFFFHFG2BBGGADDGBBFHHHHGGCHHDGHHHG3FGHGHHHCHHB@33BF1B3BFH@3BEF2BFG33023??3?3BBFFG2/2B?233/?/>////22<>////?<<1?GF/FCC.01.>1111>GG<1.<C0DGG.CEG0AC.ACG0;CGCDCGFB/.9:F//;.;CF09FF0FBGGG0;0;CFFB00CFCB9B/;BF
@M05620:37:000000000-D9766:1:1101:16029:7900 1:N:0:86
ACCACACCTTCTACAATGAGCTGCGTGTGGCTCCCGAGGAGCACCCCGTGCTGCTGACCGAGGCCCCCCTGAACCCCAAGGCCAACCGCGAGAAGATGCCCAGGTGAGTGGCCCGCTACCTCTTCTGGTGGCCGCCTCCCTCCTCCCTGGCCTCCCGGAGCTCCGCCCTTTCTCACTGGTTCTCTCTTCTGCCGTTTTCCGTAGGACTCTCTTCTCTGACCTGAGTCTCCTTTGGAACTCTGCAGGTTCTA
+
CCCCCCCDFFFFGGGGGGGGGGHHGFGFHGHHHGGGGGGGGHHHHGGGEGGGHHHHHHHGGGGGGGGGGGGHHHHGGGGHGHHHHGGGGGGGGGHHHHFHHFGCFHHGFHAFHC--A-A01<D0<=<0=GAG.-A-:CG.:C.C/;.;;.:.0=E?F----.009;D9@F000;00;FBF00000:B00;0:09ADF.B0A0:D.00/;00B00:::00;/0//:000;0;BBFFF0B0::000B.FF0B:
@M05620:37:000000000-D9766:1:1101:15434:7966 1:N:0:86
ACCACACCTTCTACAATGAGCTGCGTGTGGCTCCCGAGGAGCACCCCGTGCTGCTGACCGAGGCCCCCCTGAACCCCAAGGCCAACCGCGAGAAGATGCCCAGGTGAGTGGCCCGCTACCTCTTCTGGTGGCCGCCTCCCTCCTTCCTGGCCTCCCGGAGCTGCGCCCTTTCTCACTGGTTCTCTCTTCTGCCGTTTTCCGTAGGACTCTCTTCTCTGACCTGAGTCTCCTTTGGAACTCTGCAGGTTCTA
+
CCCCCCCCFFFFGGGGGGGGGGHHGEGGHGHHHGGGGGGGGHHHHGGGGGGGHHHHHHHGGGGGGGGGGGGHHHHGGGGHGHHHHGGGGGGGGGHHF?FGFFHGHHHHHFEFFH@DG@CHHFBGGFGHGHC<GGGGGGEGHHDFHFFGF/9FGGAEFGGGGGGGGGD=D9FFFFBFFF/BFFFFFFFFFF00;@FFFEFFBBAAA0BFFFBBFFFFFFFFFFFEBFFEFFFFFFFBBFFFFB0BF.;FFFB
@M05620:37:000000000-D9766:1:1101:11753:7987 1:N:0:86
GAGGCTGCTTTGGAAGAAACTCATAGATTACTGCAACAGTTCCCCCTGGACCTGGAAAAGTTTCTTGCCTGGCTTACAGAAGCTGAAACAACTACCTACAGGATGCTACCCGTAAGGAAAGGCTCCTAGAAGACTCCAAGGGAGTAAAAGAGCTGATGAAACAATGGCAAGTAAGTCAGGCGTTTCCGCTTTAGCACTCTTGTGGATCCAATTGAACAATTCTCAGCATTTGTACTTGTAACTGACACGCC
+
AA1AAA@AFFFFFBGC11BAGGHHHHHHHBHHHHHHGGFDFGGGGGCFABGGH0GHHHGGFHHHHHHHHHHHHHAGHHHGHGHFHHHHHHGHHFHHGGHCFG0FFGHHHHHGGGEFHFHHHHHHHFHHHGHEHHHHHFHHGGHG?0FGDFFHHHHHHHHHHH0FGHHHHEFGFHHFDHGGG?EGGGHGGGGGFHHHHHHEHGDGCCGFHHGHHHHBH0GHHHHGGGFGGGGG;FFGGGGG0FGFGGB0;?E
@M05620:37:000000000-D9766:1:1101:22326:7995 1:N:0:86
GAGGCTGCTTTGGAAGAAACTCATAGATTACTGCAACAGTTCCCCCTGGACCTGGAAAAGTTTCTTGCCTGGCTTACAGAAGCTGAAACAACTACCTACAGGATGCTACCCGTAAGGAAAGGCTCCTAGAAGACTCCAAGGGAGTAAAAGAGCTGATGAAAAAATGGCAAGTAAGTCAGGCATTTCCGCTTTAGCACTCTTGTGGATCCAATTGAACAATTCTCAGCATTTGTACTTTTAACTGACAAGCC
+
>3AA>>F>FDBBF4ABCGBFGGHHHHHHGFFFGB4FFHFHHDBFFEAAAFBFHHEAB3BBBGGDFFFBBFGGHHH3BBFGHH3FGEBGBB?BFBBF3B3333BBBBBDBBB??>E03B3BBBF3BF3BBB33B3BFGGGBA?G??BBBG3?@2<@2@@2@@2@>???00FF??DG1>>10>>><==FDCDGGF=D0DC/GH0=:.;CCFCGC::::0CC::;0<F0/9CFGF;;FFF0;B:C;0;FFFFAE
@M05620:37:000000000-D9766:1:1101:18856:8011 1:N:0:86
AGTGCCAGCTCTCAATCGCACAGGGGACCCAGGGCCTGGCCCCTCCATCCAGAAAACCTATGACCTCACCCGCTACCTGGAGCACCAACTCCGCAGCTTGGCTGGGACCTATGTAGTATCCAGCGTAGGAATCTGGGCGTTGGGGAGGAGTGAGGAGTTGGGGAAAGACAGTCCTAACCGTGGAGGGTTCTGGTAAATGATGGGGTGAGGAGGGGCTCTTTGGCTCCCACCAGTCCCCCTGTCTGGTCTAT
+
BCABCFFFBFFFGGGGGGGGGGHGGGGGGGHHGGGGGGHHFHGHGGHHHHHHHHHHHGHHHHHHHHHHHHHGGGGGHHHHHHHHHHHHGHHHGGGGGHHHGHHGGGHHGHHHHH3DGHHHHHHHC?/>CDGHHHHHH/<DGGHGG.AC.CGH0DG0CGHHHGG.EGHFHHHHHHHGGGGGGGGBEEG;FFGGGFGFGGFFGGFFFDDFFFFDADFFCFFFFFFF/FEEFFFFFFFFFFFFFFFFFBFFFBB
@M05620:37:000000000-D9766:1:1101:13815:8035 1:N:0:86
GAGGCTGCTTTGGAAGAAACTCATAGATTACTGCCACAGGTCCCCCTGACCCTGGAACCGTTTCTTGCCTGGCTTCCAGCAGCTGGAACAACTACCTCCAGGATGCTACCCGTAAGGAAAGGCTCCTAGAAGACTCCCAGGGCGTCAAAGAGCTGCTGAACCCATGGCAAGTAAGTCAGGCATTTCCGCTTTAGCACTCTTGTGGATCCAATTGAACCATTCTCAGCATTTGTACTTGTACCTGACACGCC
+
BABBBBFBFFFFGGGGGGGGGGHGHAFGEG4DF54FFGF233B22B2B23B2BB2BBBAAEEF3ADA5BFFHCGH2FGGBGHHHB21BG2BGHFHHH3FCG3?GE?FHGCHAE//BGHHFFGHHHGHHHFGHEHHHHAHHGG/BB/C/1?0?GHH1FG?G1F..>GHHH1FG1>FGHHGHH.GHHHHGGGGGCHHHHHHHHHHGGFGHGGGGGGB0C?FGGGGGGGGGGGGGGGGGGGGG0CFGGG90AAE
@M05620:37:000000000-D9766:1:1101:14813:8067 1:N:0:86
GAGGCTGCTTTGGAAGAAACTCATAGATTACTGCAACAGTTCCCCCTGGACCTGGAAAAGTTTCTTGCCTGGCTTACAGAAGCTGAAACAACTACCTACAGGATGCTACCCGTAAGGAAAGGCTCCTAGAAGACTCCAAGGGAGTAAAAGAGCTGATGAAACAATGGCAAGTAAGTCAGGCATTTCCGCTTTAGCACTCTTGTGGATCCAATTGAACAATTCTCAGCATTTGTACTTGTAACTGAAAAGCC
+
A3AABBFBFFFFGGGGGCGGGGFGFGHHHHHGHHHHHFHFHHHHHGGGHHHHHHHHHHGHGHHHHHHGHHHHHHHHHHHHHHHHHHHHHHHHHFGHF@?@B31B@BGHHHHGEEFHFB3BBBF?GFFG4FGFGEEHHHGFAA/F?BGFFGAGHGCGGFFHHHFGHFFHEFF1FFF<<<1?>G1GHDHGGDAEHDB0DCFFGDDC<0=0GHHB:CCG0:GGFEGHBGBHEHGGGGGGGGBF0FF0BFFFFGG
@M05620:37:000000000-D9766:1:1101:14793:8071 1:N:0:86
GAGGCTGCTTTGGAAGAAACTCATAGATTACTGCAACAGTTCCCCCTGGACCTGGAAAAGTTTCTTGCCTGGCGTACAGCAGCTTGAACCACTACCTCCAGGATGATACCCGTCCGGAACTGCTCCTAGCAGACTCCCAGGGCGTAAAAGCGCTGCTGAACCACTGGCACGTCAGTCAGGCCTTTCCGCTTTCGCACTCTTGTGGATCCAATTGCCCCATTCTCAGCATTTGTACTTGTAACTGAACAGCC
+
AAAACCFCFFFFGGGGGGGGGGFHHHHHHHHGHHHHHHHGHHHHHGGGHHHHHHHFHHHGGHHHHHHEGHHAB01AABF3B123331BBFEBGGHHHGHHHHFCG3BGHGFFG//EEEG/33B4BFHHH2BGH0G2FEFH/?C///?/?FGGGG->>1=>1GC.GHFHH0=C.<.=GHHH/.=GHHHGGG?E0E9AFGFBFGGGGFGGGF0C0C00C9CFGGGGG/FBFFF/BBFFBF///;BFFF/9:FE
@M05620:37:000000000-D9766:1:1101:16966:8081 1:N:0:86
GAGGCTGCTTTGGAAGAAACTCATAGATTACTGCAACAGTTCCCCCTGGACCTGGAAAAGTTTCTTGCCTGGCTTACAGAAGCTGAAACAACTACCTCCAGGATGCTACCCGTAAGGAAAGGCTCCTAGAAGACTCCAAGGGAGTAAAAGAGCTGATGAAACAATGGCAAGTAAGTCAGGCATTTCCGCTTTAGCACTCTTGTGGATCCAATTGAACAATTCTCAGCATTTGTACTTGTAACTGACAAGCC
+
AAAAAAFAFFFFFGGGGGGGDGGHFGHHHFGHHHFHFFG1DGHHHGEFFFGGHFHHHGFFBGHH2GDHHHHHHHFFHFHGHHHHHHHHHHHHH1GHH1BCG0?G1FHHHHHGFGGFFGHHHGHHHGHHHHHGHHHHHFHHGGGGCFHHFGGHGHHHFHHFGHCGHHHFHHFGDDHDGHDHHEHHGGHGGGGFHHHHHHHHHHHHGHHGHGHGHHHHHGHHHFHHG0GGHGGG0;CFFBCFFGGGG/9BFGG
@M05620:37:000000000-D9766:1:1101:26736:8116 1:N:0:86
GAGGCTGCTTTGGAAGAAACTCATAGATTACTGCAACAGTTCCCCCTGGACCTGGAAAAGTTTCTTGCCTGGCTTACAGAAGCTGAAACACCTCCCTACAGGATGCTCCCCGTAAGGAAAGGCTCCTAGAAGACTCCAAGGGAGTAAAAGAGCTGATGAAACAATGGCAAGTAAGTCAGGCATTTCCGATTTAGAACTCTTGTGGATCCAATTGAACAATTCTCATCATTTGTACTTGTAACTGACAAGCC
+
>1AAA1>>CF3FCBBBFC1BBC1FAGFDBGGHHFHFF0FAEGHHHGC//ABCFBAB1B0BBBFHAFA1BBBGHHFFHGHBFHHCBEBFHH0EG0?>BBB@B0>1BBF1B?EEEGCF>1BCFGABG/11B111<BFGGBB1?CGF?BBFD1<FCGH1D1F1@1???11?GFFF?<FFGF1<><1>><FG.<<E0<0=00<DG<=CCGC:GCCC<C0C:C;GFF;000<CF0;0;9C;;0;0;;99CBBBF.;
@M05620:37:000000000-D9766:1:1101:14833:8161 1:N:0:86
ACCACACCTTCTACAATGAGCTGCGTGTGGCTCCCGAGGAGCACCCCGTGCTGCTGACCGAGGCCCCCCTGAACCCCAAGGCCAACCGCGAGAAGATGCCCAGGTGAGTGGCCCGCTACCTCTTCTGGTGGCCGCCTCCCTCCTTCCTGGCCTCCCGGCGCTGCGCCCTTTCTCACTGGTTCTCTCTTCTGCCGTTTTCCGTAGGACTCTCTTCTCTGACCTGAGTCTCCTTTGGAACTCTGCAGGTTCTA
+
BBBBBBBBFFFFGGGGGGFGGFHHGFGBAEHHHGGFFGGGFHHHHGGEEEGGGHHHHHHEGGCGGGGGGGGHHHHGGGGHGHHHHGGGGG<CFGHGGHHHHHHGHHHHHHGGHHGGGCGHHHHHHHHHHHGHHGGGGGHGHHGHHGGGGGGGGGGGGG-ADFFFFFFFFFFFFFFFFFFFFFFFFFFFFFFFFFFFFFFFFFFFFBFFFFFFFFFFFF/FFFF/BFFFFFFFFFFFFFFFFFFFFFFFFFB
@M05620:37:000000000-D9766:1:1101:11078:8172 1:N:0:86
GAGGCTGCTTTGGAAGAAACTCATAGAATACTGCAACGGATTCCCAGAGCCGCTGAAACGTTTCGTAGTAAGCCAGGAGTATCCGCTACACCTACCTCCAGGATCCTACCCAACAGGAACTAGTACTAGCAGCCTCAAAGGACAACACAGCGATAATACACCCCTGGAACGTACGTCAGAACTTTACGCATACGCACTAATGTGGATCCACTTGCCCCATTCTAAAAATTTGTACTTGTACCTGACCCGCC
+
BBBCCCFCFFFFGGGGGGGGGGHHHHH55DGH5BFGB2A2A2BBAGG2FFA20AAEGDG1BBB31B2A155D33211?B23@D4BB1>/B?B?BBBG312B?/F?GDH??B3//?2??FF?334D4FFH?DF2/BFFG?3F2@20???FF?E@F/=111?<>.>..><1<<<=<A<GCE0=<GGCGCEF...::=E?@00;0;0;0:B/090;00:;;CFFFG0900;.000;BBF0BB0F:;FF:/;:@B
@M05620:37:000000000-D9766:1:1101:11097:8181 1:N:0:86
GAGGCTGCTTTGGAAGAAACTCATAGATTACTGCAACAGTTCCCCCTGGACCTGGAAAAGTTTCTTGCCTGGCTTACAGAAGCTGAAACAACTACCTACAGGCTGCTACCCGTAAGGAAAGGCTCCTAGAAGACTCCAAGGGAGTAAAAGAGCTGATGAAACAATGGCAAGTAAGTCAGGCATTTCCGCTTTAGCACTCTTGTGGATCCAATTGAACAATTCTCAGCATTTGTACTTGTAACTGACAAGCC
+
B?BBBBFCFFFFGBFGGGGGGGHHHGHHHHHHGHCHFHHHHFFHHGEEEHFGHHGGBBCGFHHFHHHFFGHGHHHEAFFGHHAGHB3GBGEHHBFGBFBCFF1BBBGFGGGFAEEFFEFFGHE?FFBFFFGEF3DBFGBGEFHG?BDFHFCGGFHFHHGHHGHHGHHGCGGFFGH?=F1>>F>>>GFAEDGG0=GHHCFHHGDHE0C0G:C<<CGHCGGHHB0CC:<00<0C<<FGGG<:FGFFCFGFGEE
@M05620:37:000000000-D9766:1:1101:24158:8198 1:N:0:86
ACCACACCTTCTACAATGAGCTGCGTGTGGCTCCCGAGGAGCACACCGTGCTGCTGACCGAGGCCCCCCTGAACCCCAAGGCCAACCGCGAGAAGATGACCAGGTGAGTGGCCCGCTACCTCTTCTGGTGGCCGCCTCCCTCCTTCCTGGCCTCCCGGAGCTGCGCCCTTTCTCACTGGTTCTCTCTTCTGCCGTTTTCCGTAGGACTCTCTTCTCTGACCTGAGTCTCCTTTGGAACTCTGCAGGTTCTA
+
BBBBBBBBFFFFGGGGBGGGGGHHGGGFHCGHHGG?FCGGGHHHFHGGHEGGHHHHFHHGGGGGGGGGGGGGHHHGGGGHGHHHGGGGG/CGGGHHHHGHHHHCGHHHHHGGHHGGGGGHHHHHHHHHHHGHHGGGGGHGHHGHHHHHGGGGGGGGGGGGGGGGGGGFFFFFFFFFFFFFFFFFFFFFFFFFFFDDFFFFFFFDDFFFFFFFFFFFFFFFFFFFFFFFFFFFFFFFFFFFFFFFFFFFFFB
@M05620:37:000000000-D9766:1:1101:24689:8221 1:N:0:86
GAGGCTGCTTTGGAAGAAACTCATAGATTACTGCAACAGTTCCCCCTGGACCTGGAAACGTTTCTTGCCTGGCTTACAGAAGCTGAAACAACTACCTCCAGGATGCTACCCGTCAGGAAAAGCTCCTAGAAGCCTCCCAGGGCGTCACAGCGCTGCTGAACACATGGCAAGTCAGGCAGGCCATTCCGCTTTCGCACTCTTGTGGATCCCATTGCAACATTCTCAGCATTTGTACTTGTAAATGACCAGCC
+
A1>AAAFAFFFFGFGGGCGGGGBHBFHHHHFHGHAGGAFDFHHHHGEGHBGGHHHBFA0BBFHHHGHHHHHFHGHFHHHGBGHHHF11F0FGH11BF1BFBHHFH0BB1BGEE?EEH1F00BFGHHGGF1BFB0BGHGF1?EE/>BC/1<F/>FCCBG1?1=F.<GHGC1>GHF10<CACCE.<DGHHCCGG0::;CCHGFGFGGGEFG/09CFFF0FF/FFFB00999FGB0009CFFE//99B/BF-9E
@M05620:37:000000000-D9766:1:1101:12478:8224 1:N:0:86
AGTGCCAGCTCTCAATCGCACAGGGGACCCAGCGCCTGGCCCCTCCATCCAGAAAACCTATGACCTCACCCGCTACCTGGAGCACCCACTCCGCAGCTTGGCTGGGAATCTGGGCGTTGGGGAGGCGTGAGGCGTTGGGGCCCGACAGTCCTCACCGTGGCGGGTTCTGGTCCATGATGGGGTGAGGAGGGGCTCTTTGGCTCCCACCAGTCCCCCTGTCTGGTCTCTCTCCTGCCCTTAGATCGGACGAG
+
>A1>>F1FAFFFG1GDFFGAEAHAG?EEGGHH0EE/EGHHFHGGGGBGHFHFGCGGGEEHFFGHHFGHHHHGG/>>GGDGBBGHHH/>EGHG/ECECHFGEFHGGGHFGDGGGF/>CG/F///@@/AEG.>F.A.@@G-A.-::-;99CGFGB0EFGFGG?AG@;AFFFFF///BFBFFFFFF@EFF/;B@@@@AFFFFFFFFFEFFFFFFFFFFF@FFFBFFFFF/FFFFFFFFFF/F/;/;FFF--9-9
@M05620:37:000000000-D9766:1:1101:13157:8235 1:N:0:86
AGTGCCAGCTCTCAATCGCACAGGGGACCCAGGGCCTGGCCCCTCCATCCAGAAAACCTATGACCTCACCCGCTACCTGGAGCACCAACTCCGCAGCTTGGCTGGGACCTATGTGAGTATCCAGCGTAGGAATCTGGGAGTTGGGGAGGAGTGAGGAGTTGGGGAAAGACAGTCCTAACCGTGGAGGGTTCTGGTAAATGATGGGGTGAGGAGGGGCTCTTTGGCTCCCACCAGTCCCCCTGTCTGGTCTA
+
A1>>AFFC1FFFG1FEFFGFEEHAFECEGG000ABAFFHH0GGCFGFGGF1BAA1BGF0F1GGHH1G1F>BEE/>EGEFHGFHHHHCGFGHHEGEECGD0EHFGCGHGGHFFF2G2D>FDGHGGFGCECGEDGHGGFF0<E0?GG@FCGA>FF00GCGFFF/C@C.CGHHHHHFGCFCGA?.:-.9.A.9CFBGFFBBFFFGGGGGA@-9-/BB<9->A//BFBFFF?EFFFFFFFFFEB@FFFFEBFFFF
@M05620:37:000000000-D9766:1:1101:11672:8262 1:N:0:86
ACCACACCTTCTACAATGAGCTGCGTGTGGCTCCCGAGGAGCACCCCGTGCTGCTGACCGAGGCCCCCCTGAACCCCAAGGCCAACCGCGAGAAGATGCCCAGGTGAGTGGCCCGCTACCTCTTCTGGTGGCCGCCTCCCTCCTTCCTGGCCTCCCGGAGCTGCGCCCTTTCTCACTGGTTCTCTCTTCTGCCGTTTTCCGTAGGACTCTCTTCTCTGACCTGAGTCTCCTTTGGAACTCTGCAGGTTCTA
+
CCBACBCBFFFFGGGGGGGGGGHHGAEEHGHHHGGGFGGGGHHHHGGGFEGGHHHHHHHGCGGGGEGGGGGFGHHGGGEHFAGHHGDEFGGGCGGHGHHGGHHGCGFFHHGGGEFC?-AFHFFBGHGFHHD.GGGGGGHGHFD/;9FGF/FGG?GFGF-ADFFF??D;@9/FFFFFFFFBBFFFFFFFFFFFFD:AFAFFDFFFFBBFFFFFFFFFFFBFFFFEFBFFFFFFFFBBBFFFFFFFFF.;9FB
@M05620:37:000000000-D9766:1:1101:18500:8284 1:N:0:86
ACCACACCTTCTACAATGAGCTGCGTGTGGCTCCCGAGGAGCACCCCGTGCTGCTGACCGAGGCCCCCCTGAACCCCAAGGCCAACCGCGAGAAGATGCCCAGGTGAGTGGCCCGCTACCTCTTCTGGTGGCCGCCTCCCTCCTTCCTGGCCTCCCGGCGCTGCGCCCTTTCTCACTGGTTCTCTCTTCTGCCGTTTTCCGTAGGACTCTCTTCTCTGACCTGAGTCTCCTTTGGAACTCTGCAGGTTCTA
+
BBAABBBBFFFFGGGGAGBFGFHGG2B24AFG3FFA?EGECHGGHGGG?AFGFHFGHHFE0ECGG1EGGEFBGCHGGF/G//GHHG<EDG@<@ACF111<<<CFHHHFFDEAGHGGGDGHHHHHHHHHDHGHFC@CDFEEHGGHHGGGGGFGGFEGDG-:BBBFB?FB?FFFFFBFFFFBFFFFFFFFFFFBFBFDFFBFFFFFFFFFFFFFFFFFFF/BFFFFFFFFFFFFFFEBBFBBFFF/FFFFFF;
@M05620:37:000000000-D9766:1:1101:21342:8293 1:N:0:86
GAGGCTGCTTTGGAAGAAACTCATAGATTACTGCAACAGTTCCCCCTGGACCTGGAAAAGTTTCTTGCCTGGCTTACAGAAGCTGAAACAACTTCCTACACGATACTAACCGTAAGGAGAGGCCCCCAGAAGACTAAAAGAGAGAAAAAGAGATGATTAAACAATGGCAATTAAGCCACGCAATTACGCTTTAGCACGCTTGTGGATCCAATTGAACAATTCTCATCATTTGCACTTGTAACTGACAAGCC
+
A?AB>AF>CFBDGEBBGGBFGGHHHHHGGGGFHF4FFFBGHFEGGGEBACBGHHFBB32AADFDFFGBBGHHHHHBBBFGHGFFHB@GFFBFG@GH3B3321/1?>444@1>?FG?33?//??//////???2??BFGG3/BB?/@@20//2@21?F111<<?/<1<00?11>FG11<0-<<-.00=.<.<CCFC:0-:...:0.0:B/0;090;BB9/0;09;F909009;0;00;099B000;/0;.9;
@M05620:37:000000000-D9766:1:1101:12227:8338 1:N:0:86
ACCACACCTTCTACAATGAGCTGCGTGTGGCTCCCGAGGAGCACCCCGTGCTGCTGACCGAGGCCCCCCTGAACCCCAAGGCCAACCGCGAGAAGATGCCCAGGTGAGTGGCCCGCTACCTCTTCTGGTGGCCGCCTCCCTCCTTCCTGGCCTCCCGGCGCTGCGCCCTTTCTCACTGGTTCTCTCTTCTGCCGTTTTCCGTAGGACTCTCTTCTCTGACCTGAGTCTCCTTTGGAACTCTGCAGGTTCTA
+
BBBCAAB>FFFFGGGGGGEFGFHHGEEBFFHHHFGEEGEEGHGHHGGEGEEGHHHHHHHGGGGGGGGGGGGHFHGGGGGHGHHFHGGECF>BDGHHHHHHHHGFGHHHHHGGHHGGGGCHHHHHHHHHHHGHHGGGGGEGHHGHHGGGGGGGGGGGGA-;ADFFFFFFFEFFFFFFFFFFFFFFFFFFFFFFFFFFFFFFFFF?DFFFFFFFFFFFFF/BFFFBBFFFFFFFFFFFFFFFFFFFFFFFFFB
@M05620:37:000000000-D9766:1:1101:25914:8342 1:N:0:86
AGGGCAACTCGCACTCGCACAGGGGCCCCCTGGCCTGGCCCCTCCCGCCCGCAAACCTCTGCCCTCACCCGCTACCTGGAGCACCCCCTCCGCAGCTTGGCTGGGTCCTCTGTGCGTATCCCGCGTCGCAATCTGGGCGTTGGGGCGGCGTGCGGCGTTGGGGCAAGCCCGTCCTAACCGTGGCGGGTTCTGGTAAATGCTGGGGTGAGGCGGGGCTCTTTGGCTCCCACCCGTCCCCCTGTCTGGTCTAT
+
>>>33>3>BB>>EEFGCAA2ABFFE2AAE22ABFGAFHABBEGGGA1AE>>0>>EBF3FFG3BF3???GHGEEEEGBGB0BB?GH?/></??DGG/FDC?GFFDC0?FG1?F@GF?FEFHHGFC@DA@A;CEHGG0GC-:;9;-?A-9;@@>?BBBBBBBFBBA=.;9A9@BFFFFFFFBFEB?BBB;;FFFF;;9FFFFFFFFBA9.AF.-;B@@BEBFFF/9FBFFFFFD-AAADFFBFFFFFFF9;/B
@M05620:37:000000000-D9766:1:1101:24380:8351 1:N:0:86
GAGGCTGCTTTGGAAGAAACTCATAGATTACTGCCACAGTTCCCCCTGGCCCTGGAACCGTTTCTTGCCTGGCTTACAGAAGCTGAAACCACTACCTCCAGGATGCTACCCGTAAGGAAAGGCTCCTAGAAGACTCCCAGGGAGTCAACGCGCTGGTGAAACCATGGCAAGTAAGTCAGGCCTTTCCGCTTTAGCACTCTTGTGGATCCAATTGAACCATTCTCAGCATTTGTACTTGTAACTGACCCGCC
+
>3>?ABFAFFFFGGGGGBGGGGFEEBFHHFFFFHBGGAFB5DGGGG2B22B2FA2BB3FEBEGFDDDABGHHHHHBGHH5FFHCB3BFGHFFFFCGG3?FBE1@32@43FGA>//?F3GF0GC?FFE3?BFF3B?FGEHFFG/?<2F22//<><@/<<1>1>0.1=0<0F<D0=00000<<<CGHFHGA:.C00:00;G0CC;BGGE0F099CF00:.C0CC0CBFFE9FGB00;;F00;0;BFFB/.-;@
@M05620:37:000000000-D9766:1:1101:25574:8365 1:N:0:86
GAGGCTGCTTTGGAAGAAACTCATAGATTACTGCAACAGTTCCCCCTGGACCTGGAAAAGTTTCTTGCCTGGCTTACAGAAGCTGAAACAACTGCCAACAGGATGATACCCGTACGGAAAGACTCATAGAAGACTACAAGGGCGTAACCGAGCTGATGAACCCATGGAACGTCCGTCAGGAATTTACGCTTTAGCACTCTTGTGGATCCAATTGCCCAATTCACAGCATTTGTACTTGTACATGACCAGCC
+
AAAABBFAFFFFGGGGGGGGGGHHHHHH6DFHHHHGHHHEFGHHHGEF2FHHFHHHHHHHGHHHHHGHHHGHHHHHHHHHHHHHHHHHHHHHH3BF3B?CG1FCHHHHHCGGG/1>EEGCF3BGHH4BBBFH3FGHFHHH/?/>>CF?2CFGGF1<FGGHDHEFHGH1F1>...=CHGGHFHHHGFHFF.:C;CGHHGHHHHHGGGGGGB0;F009;BEGGG0=;09;BFFGFFFGGGGGF/BFFF/:.9:
@M05620:37:000000000-D9766:1:1101:11764:8380 1:N:0:86
ACCACACCTTCTACAATGAGCTGCGTGTGGCTCCCGAGGAGCACCCCGTGCTGCTGACCGAGGCCCCCCTGAACCCCAAGGCCAACCGCGAGAAGATGCCCAGGTGAGTGGCCCGCTACCTCTTCTGGTGGCCGCCTCCCTCCTTCCTGGCCTCCCGGCGCTGCGCCCTTTCTCACTGGTTCTCTCTTCTGCCGTTTTCCGTAGGACTCTCTTCTCTGACCTGAGTCTCCTTTGGAACTCTGCAGGTTCTA
+
BBACCCCAFFFFGGGGGGGCGFHHGGGGHGHHHGGGGGGGGHHHHGGFEFGGHHHHHHHGGGGGGGGGGGGHHGHGGGGHGHHHHGGGGGGGGGHHHGHHGHHGHHHFGHFGHHGGGGGHHHHHHHHHHHGHHGGGGGHGHHGHGGGGGGGGGGGGGG-9?DFFFFFFFFFFFFFFFFFFFFFFFFFFFFFFFFDFFFFFFFFDFFFFFFFFFFBFFFFFFFFF.FFFFFFFFFFFFFFFFFFFFFFFFFF
@M05620:37:000000000-D9766:1:1101:22406:8396 1:N:0:86
AGTGCCAGCTCTCAATCGCACAGGGGACCCAGGGCCTGGCCCCTCCATCCAGAAAACCTATGACCTCACCCGCTACCTGGAGCACCAACTCCGCAGCTTGGCTGGGACCTATGTGAGTATCCAGCGTAGGAATCTGGGAGTTGGGGAGGAGTGAGGAGTTGGGGAAAGACAGTCCTAACCGTGGAGGGTTCTGGTAAATGATGGGGTGAGGAGGGGCTCTTTGGCTCCCACCAGTCCCCCTGTCTGGTCTA
+
AABAAFFFBFFFGFGGGAFAEEFGFEFGGEFHGDGEEFGHHHGHGGHHHHGHGHHGHGHGHFGHHHGGHHHFGGGGHEG?GGF?GHFHGEGHGG/EEBGHDHH/E?GHGHHHHGFGHGHHDHHHH/??BAHHHHHH1GFGEHHH/>ECDGG0CFDGFCGHHH--=CGHCGFHGHHHHHHHGE.BDGGG99FFGGGGGGGGGGGFGGFFEFFFFFFFFFFFFFFFFFFFFFFFFFFFFFFFFFFFFFFFFFF
@M05620:37:000000000-D9766:1:1101:12703:8471 1:N:0:86
GAGGCTGCTTTGGAAGAAACTGACAAGCCAGTGACACAAGATCGAAGAGCCCACGCCTGATCTCCAGTCACTCATGCGCATGTCGTATCCCCTCCTCCGCTTAAAAAAAACAAACCGTACTTACCGGCTCCTCGCCGCCTCCCCGGTCGTCCCAGCGCTGCTGCAACCATGGCCAGTACGTCCGGCCTTTCCGCTTTAGCACTTTTGTGGCTCCCCTTGACCCATTCTCAGCATTTGTACTTGTCTTTTAC
+
CBCCBCFBFFFDGFGGGGGGGFHBBF4A2BB4BFGGHHFHBEB22BB2BF2B21A11112AADF35BAB35DF3DBD11>11B5B?B31BF1?112B3?E1?/DD?3>/<?/?0/?/??//222@BBCF//FG?CC@@FDDGADFC-;?@EGGBCGGG.-AFGGG0:FECFFFFB.0;0CFFFFFFFFFFF/ADDD./FFB/B/;F//BA.;FA.;BFFFFF/./9B///BFBFF999/;BBB////////
@M05620:37:000000000-D9766:1:1101:27392:8489 1:N:0:86
ACCACACCTTCTACAATGAGCTGCGTGTGGCTCCCGAGGAGCACCCCGTGCTGCTGACCGAGGCCCCCCTGAACCCCAAGGCCAACCGCGAGAAGATGCCCAGGTGAGTGGCCCGCTACCTCTTCTGGTGGCCGCCTCCCTCCTTCCTGGCCTCCCGGTGCTGCGCCCTTTCTCACTGGTTCTCTCTTCTGCCGTTTTCCGTAGGACTCTCTTCTCTGACCTGAGTCTCCTTTGGAACTCTGCAGGTTCTA
+
AAA1AAAAFFFFG3BF3FBBGBHFG0A00ABFABFA0AEECHCGGGGGEEEFFGCFFHGE?E?EG/EEGGF0G1GGGGEHE/GHHGE/>C/<<C011F1?FGHFGHHCGHGGHHGGG?CHHHFHHHGHHFC<GCCCGGHGHHGHHGGGG/AAF?EEB?-;A0;F9AC?9B9BFFFFFFF;FFFFFFFFFFFFF@AFFFFFFFFFF/BFFFFEFFF/;B9FFFFF:BF/;9FFFFFFFFFFFFFFFFFFFFF
@M05620:37:000000000-D9766:1:1101:22923:8498 1:N:0:86
ACCACACCTTCTACAATGAGCTGCGTGTGGCTCCCGAGGAGCACCCCGTGCTGCTGACCGAGGCCCCCCTGAACCCCAAGGCCAACCGCGAGAAGATGCCCAGGTGAGTGGCCCGCTACCTCTTCTGGTGGCCGCCTCCCTCCTTCCTGGCCTCCCGGAGCTGCGCCCTTTCTCACTGGTTCTCTCTTCTGCCGTTTTCCGTAGGACTCTCTTCTCTGACCTGAGTCTCCTTTGGAACTCTGCAGGTTCTA
+
BBABBABAFFFFGGGGGGG5GEGHGEDGHGGFFFGGGGGEGHAGHGGEEEGFGGHFGHHGEEEFGEGEGGGHFFHGGGGHFHHHHGGGGGGCCGF22?FGHHHEHHGHHHGGHHGGGCGHHHHHHHHHGHGHHGGGGGGGHHGHHGGFGGGGGGGGG??FGFFFGGFFFFFFFFFFFFFFFFFFFFFFFFFFFFFFFFFFFFFFFFFFFFFFFFFFFFFFFF.FBFFFFFFFFFFFFFFFFFFFFFFFFFB
@M05620:37:000000000-D9766:1:1101:27368:8502 1:N:0:86
ACCACACCTTCTACAATGAGCTGCGTGTGGCTCCCGAGGAGCACCCCGTGCTGCTGACCGAGGCCCCCCTGAACCCCAAGGCCAACCGCGAGAAGATGCCCAGGTGAGTGGCCCGCTACCTCTTCTGGTGGCCGCCTCCCTCCTTCCTGGCCTCCCGGAGCTGCGCCCTTTCTCACTGGTTCTCTCTTCTGCCGTTTTCCGTAGGACTCTCTTCTCTGACCTGAGTCTCCTTTGGAACTCTGCAGGTTCTA
+
BBBBBBBBFFFFGGGGGGFFGGHHGEEFFGHGGFGFGGGGGHGHHGGFEFEGHHHGGHHGGGGGGGGGGGGHCGGGGGGHAGHHHGGGGGGGGGHHHHHHHHHGGHHHGHGGHHGGGCGHGHHHHHGGGHGHHGGGGGHGHHGHHGGGGGGGGGGGGG-ABFFGGGFFFFFFFFFFFFFFFFFFFFFFFFFFFFDFFFFFFFFFFBFFFFFFFFFFFFFFFFFFFFFFFFFFFFFFFFFFFFFFFFFFFFF
@M05620:37:000000000-D9766:1:1101:8788:8517 1:N:0:86
AGTGCCAGCTCTCCATCGCACAGGGGACCCAGCGCCTGGCCCCTCCATCCAGAAAACCTATGACCTCACCCGCCACCTGGCGCACCCACTCCGCAGCTTGGCTGGGACCTATTGCGTATCCCGCGTCGGCATCTGGGCTTTGGGGCGGCGTGCGGCGTTGGGGCAAGCCCGTCCTAACCGTGGCGGGTTCTGGTAAATGCTGGGGTGAGGCGGGGCTCTTTGGCTCCCACCCGTCCCCCTGTCTGGTCTAT
+
>>>1>BFFAFFFGBGG1AE1E0GCG0AAEAFG0AAABGHHHHGHGGHFHFHHFFHFFEGHA@FHHDFGHHH@E/>EGABB0>?EGGA/?FGB<E?EEHBFFHHGGGGHFHCGHH1?EGGHGB/ACC->C<<=GDGDCC/<<DGCCC-A-;;@B@@@@@@@F<@B--9AFA@@FFFFFFF@FF@?@@@@EFFFFFBFFFFBFFFF@A@-AFA-@;@@@EFFFFF9BFFFFFF-@FBFFFF@FFFFFFFFBFF
@M05620:37:000000000-D9766:1:1101:6273:8522 1:N:0:86
AGTGCCAGCTCTCAATCGCACAGGGGACCCAGGGCCTGGCCCCTCCATCCAGAAAACCTATGACCTCACCCGCTACCTGGAGCACCAACTCCGCAGCTTGGCTGGGACCTATGTAGTATCCAGCGTAGGAATCTGGGAGTTGGGGAGGAGTGAGGCGTTGGGGAAAGACAGTCCTAACCGTGGCGGGTTCTGGTAAATGATGGGGTGAGGAGGGGCTCTTTGGCTCCCACCAGTCCCCCTGTCTGGTCTAT
+
>1>>AD1CAFCFFGGGG1FCAEFG0FEGEAFGGGGEF/GFFH/FAEGDFBFF1A1FG?FEDG2GGGEGHHHGGG@FHHHFFHHACFGGGEHHG?EGGFHHGGHGGGHCA<FHHH2DGGDGB2FCCC/B/1@@1GH1BG/EFGFCGACGGC0G<DC.@<-@FC-CA.CCH/;0;CFFFFFAEG--;-@;AFFFFBFFFFF9FFFFB-@AFA/;B@?@?-BFFFFFFFFFFFFFFFFFFFF@F/FFFF////9
@M05620:37:000000000-D9766:1:1101:6817:8552 1:N:0:86
ACCACACCTTCTACAATGAGCTGCGTGTGGCTCCCGAGGAGCACCCCGTGCTGCTGACCGAGGCCCCCCTGAACCCCAAGGCCAACCGCGAGAAGATGCCCAGGTGAGTGGCCCGCTACCTCTTCTGGTGGCCGCCTCCCTCCTTCCTGGCCTCCCGGCGCTGCGCCCTTTCTCACTGGTTCTCTCTTCTGCCGTTTTCCGTAGGACTCTCTTCTCTGACCTGAGTCTCCTTTGGAACTCTGCAGGTTCTA
+
AAA1>AAAFFBDFFF1DFB1B11BE0EBAE0BFBF0EEEEEHGAG/AA/ABAFGH1FCEAE?EGEGECGGGHBC/EEGGH/GHHHGGGGGBCGGHFHGHHHHGEHBFFGHGGHHGGGGGHHHHHHHHGG/EHHGGGGGHGHHGHHGGGCFFGGGGGG--=A@?F@@F@@FFFFFFFFFFFFFFFFFFFFFFFF@FFFFFFFFFAAFBFFFFFFFFFFFFFFFFFFFFBFFFFFFFFFFFFFFFFFFFFFFB
@M05620:37:000000000-D9766:1:1101:16810:8556 1:N:0:86
GAGGCTGCTTTGGAAGAAACTCATAGATTACTGCCACAGTTCCCCCTGGACCTGGAACCGTTTCTTGCCTGGCTTCCAGAAGCTGAAACAACTACCTCCAGGATGCTACCCGTACGGAAAGGCTCCTAGAAGCCTCCCAGGGCGTCAACGCGCTGCTGAACCCCTGGCAAGTCAGTCAGGCCTTTCCGCTTTAGCACTCTTGTGGATCCAATTGACCCATTCTCAGCATTTGTACTTGTACCTGAACCGCC
+
CBCCCBFBFFFFGGGGGGGGGGHHH5DGHF4BGF4GFGF3ADGA2E2B22BBF22BB31ABEHEBF5BBGHHHGA2BGH@GHHHF3@FG3FHFHHHBGHCGFGGB2DD3FFF///>>EGC?EGFHGFHGEHH2FGHE/BGG?/B//?/=<<ADG?.GC1D0<..<EGFH0<:000=CGHHB:CGHHFADGGG0CFFGGGGGGGG?FGFFG0CFF099/CFFGBBFFFFFFFFF0FFBB9FFFFFF00.;=D
@M05620:37:000000000-D9766:1:1101:17470:8560 1:N:0:86
ACCACACCTTCTACAATGAGCTGCGTGTGGCTCCCGAGGAGCACCCCGTGCTGCTGACCGAGGCCCCCCTGAACCCCAAGGCCAACCGCGAGACGATGCCCAGGTGAGTGGCCCGCTACCTCTTCTGGTGGCCGCCTCCCTCCTTCCTGGCCTCCCGGAGCTGCGCCCTTTCTCACTGGTTCTCTCTTCTGCCGTGTTCCGTAGGACTCTCTTCTCTGACCTGAGTCTCCTTTGGAGCTCTGCAGGTTCTA
+
CCBCCCCCFFFFCGGGGGGGGGHHGGGGHGGHHGGGGGGCGHHHHGGGFGGGDGHHHHHGGGFGGGGGGGGHHHHGGGGHGHHHCFGGGGGGG/C/<FC1F<F/1FDC<F//GH?A@--<DHHFFH00<<..C-A::C:::C./0;BF0/:::F?E.;9AC.99-@A@-///;FB9///;//BFFFF9BF///-.-;AB/:9...:/;FFFF/BBFFBF////9/;:FFF//9//9/;9F://:/9.//;/
@M05620:37:000000000-D9766:1:1101:15126:8565 1:N:0:86
GAGGCTGCTTTGGAAGAAACTCATAGATTACTGCAACAGTTCCCCCTGGACCTGGAAAAGTTTCTTGCCTGGCTTACAGAAGCTGAAACAACTACCTACAGGATGCTACCCGTAAGGAAAGGCTCCTAGAAGACTCCAAGGGAGTAAAAGAGCTGATGAAACAATGGCAAGTAAGTCAGGCATTTCCGCTTTAGCACTCTTGTGGATCCAATTGAACAATTCTCAGCATTTGTACTTGTAACTGACAAGCC
+
AAAABAFAFFFFGGGGGGFGGGFHHGGHHHHHHHH4F2FDFGGHHGGGG2GHHHHHHHHGGHHHHHHHHHHHHHHHHHHGHHHHHHFHHHHHHHHHHHHCHFBGGHHHHHHGGGGHHHHHHHHHHGHHHHHHHHHHHGHHGGEG?2GFHHGHHHHHHHHHHHFGHHHHGHGGGHHFGHHHHHHHHHHGGGGGHHGFHHEHHHHHFBGHHHHHHGHHHFHHHFFHHHHFHHGGFFGGGGFGFGGGGGG0AFE
@M05620:37:000000000-D9766:1:1101:4923:8586 1:N:0:86
GAGGCTGCTTTGGAAGAAACTCATAGATTACTGCAACAGTTCCCCCTGGACCTGGAAAAGTTTCTTGCCTGGCTTACAGAAGCTGAAACAACTACCTACAGGATGCTACCCGTAAGGAAAGGCTCCTAGCAGACTCCAAGGGAGTAAAAGAGCTGATGAACCAATGGCACGTAAGTCAGGCATTTCCGCTTTAGCACTCTTGTGGATCCAATTGAACAATTCTCAGCATTTGTACTTGTAACTGACACGCC
+
>1>1AAFAFFFFGGGF1CGGGGGHFHFHHBBDGFF1FHFBDGFGHG0FEGFA0FFHHFBFHHFHHHHHHGHHHHFHHGHGHHHHHEHHHHHHGGGHGHHFGH0FBGGHHHHGGG?GGFHGFHHHHGHHH1B<<GHHH1FGGG/C?0B>FGFGFHHGG@2F1FG/GHHHH1CC0?CFGG=GGAHFDGHGGGGGDGHHHBCGHFGHCHGFHGFHHCCCC0CGHFHC0GFFGGFGBFFGGGGF0CFGGGG0CAG
@M05620:37:000000000-D9766:1:1101:22240:8589 1:N:0:86
GAGGCTGCTTTGGAAGAAACTCATAGATTACTGCCACAGTTCCCCCTGTCCCTGTAACCGTTTCTTGCCTGGCTTCCAGAAGCTGCAACAACTACCTCCAGGATGTTACACGTCCGGGAAAACTCCTAGAAGACTCCCCGAGCGTCCACGCGCTGCTGCACCCCTGGCGCGTCCATCAGGCCTTTCCGCTTTCGCACTCTTGTGGATCCCCTTGCCCCATTCTCAGAGTTTGTCCTTGTCCATGACCCACC
+
>11>AA1AFFFFGGGG1BFGGGG3G3GHGFGGHH0GGHFBBDGHCEAB1BFBF1ADFAGEBEGF2DDBFFHHHH00BGHBBFHB1@FFH0?FG@GF@GEHHCGHB@B2B1BEGCF//////0<BFGB1BB1BBFFHFH///>>BAE@/<//>-ACCECD0/<<@...<-:---:.;0:CBF.C/;C;CF?AEFB.9AABFFFGGF/:9FFE--B;//9-:/:BF/://;/:9B/;;/9;///9;/9/;-9-
@M05620:37:000000000-D9766:1:1101:22256:8598 1:N:0:86
GCGGCTGCTTTGGAAGAAACTCATAGATTACTGCAACAGTTCCCCCTGGACCTGGAAAAGTTTCTTGCCTGGCTTACAGAAGCTGAAACAACTACCTCCAGGATGCTACCCGTAAGGAAAGGCTCCTAGAAGACTCCCAGGGAGTCAAAGAGCTGATGAAACAATGGCAAGTAAGTCAGGCATTTCCGCTTTAGCACTCTTGTGGATCCAATTGAACAATTCTCAGCATTTGTACTTGTAACTGACAAGCC
+
A3>ABBBAFFFFGGGGCBGGGGGHFGGHHFGHHH3FFAFDGHHHHGEGGFGHHHHHHD2BFGHHHHHHHHHHHHHGHHHGHHHHHHHHHFHHHHHHH3FGFHGHFHHHHHHGG//BGHHHHGHHHGHHH3FGGHGHH/GFFG/E/0FDDG0GHHH1FGHHB10/?GHHHFFG1FGGHHGFH.GGHHHGGGGGFFHHHHGHHHHGGHHHHGBGHH0CF0GHHGHHGFGGGFGGFGGGGFGG0CFFGG00;EE
@M05620:37:000000000-D9766:1:1101:22256:8616 1:N:0:86
GAGGCTGCTTTGGAAGAAACTCATAGATTACTGCAACAGTTCCCCCTGGACCTGGAAAAGTTTCTTGCCTGGCTTATAGAAGCTGAAACAACTCCCGACAATATCCTACCCGTAAGGAAAGGCACCTAGAAGACTCCAAGGGAGTAAAACAGCGGATAAAAAAATGGCAAGCAAGTCAAGCATTTACGCTTTAGCACTCTTATGGATCCAATAGAACAATTCTCAAAATTTGCACTTTTAACTGACAAGCC
+
>3>>>>B>BBB4B45A4FABGGHHHCGFFBBAF5444FBDG5AB2BA222ABFFAB332ABDF5DDFB3BBBBBB35DDDGG3BF33@3B?BBBB?1B>//3344BB43BB>?/>03B33B0?00?3B3BB333B1B111/<?</<12>1/00<>///1?<1>-01>0/<<.//<===00=<==000:..::00<0<0/0;000/;;9/0000=900;99000;9000;/CB0;;CC00;/;99;;BFA.:
@M05620:37:000000000-D9766:1:1101:9763:8634 1:N:0:86
GAGGCTGCTTTGGAAGAAACTCATAGATTACTGCAACAGTTCCCCCTGGACCTGGAAAAGTTTCTTGCCTGGCTTACAGAAGCTGAAACAACTGCCTCCAGGATGCTACCCGTCCGGAACGGCTCATAGCAGCCTACCAAGACGTCGCAGCGATGATGCACAACTGGCACGTCCTTCAGGCCTTTCCGATTTCGCACTATTGTGGATCCCATTGCCCAATTCTCCGCCTTTGTACTTGTAACTGACCCGCC
+
AAABCBFBFFFFGGGGGGGGGGHHHHHHGHHHHHHHCFHFGHHHHGGGHHHHHFHHHHGHHHHHHHHHHHHHHHFFHHHHHHHHHHHHH3BFB3BBE3B23B13B2BBG2B11??>//>///>//34B3BB22/?2F02200@/??//>/>///>1FD11><FEGC0>/<.C...=DGH<G.=GE0:..=EECG.;?B09C0;0;9C0;9BFGFE:C0.C0CF0;C..:A/FBBFF/:F/9:;FB9//-;;
@M05620:37:000000000-D9766:1:1101:23032:8656 1:N:0:86
GAGGCTGCTTTGGAAGAACCTCATAGATTACTGCAACAGTTCCCCCTGGACCTGGAAAAGTTTCTTGCCTGGCTTACAGAAGCTGAAACACCTACCTACAGGATGCTACCCGTAAGGAAAGGCTCCTAGAAGACTCCAAGGGAGTAAAAGAGCTGATGAAAAAATGGCAAGTAAGTCAGGCATTTCCGCTTTAGCACTCTTGTGGATCCAATTGAACAATTCTCAGCATTTGTACTTGTAACTGACAAGCC
+
>>AAAAF1BFDFFGGGGG1FBGFHHHHGGFHHHFGHHGHBGHHHHGGAFGHFFHHHHHHEHGFHFHDFHHGHHHGHHHHGHHHHFHHHHG>EH1GCEGFCG0>EGFGBGHHCF@ABGFHEGCG>GFHHHHHFGHHHHHHHGFHG?0FHHFFGHHHHHE2>@1@>FFBFGHG1>GFFGG10<F1FGFHGCGAEFHGHH0GHH0CGCCG0CFHHGHB0FFFGHFFFGBCBFCBF0;FFF0;FFBFFBFFFAEA
@M05620:37:000000000-D9766:1:1101:6981:8707 1:N:0:86
AGTGCCAGCTCTCCATCGCACAGGGTACCCAGAGCCTGGCCCCTCCATCCAGAAAACCTATGACCACACCCGCCACCTGGCGCACCCTCTCCGCAGCTTGGCTGGGAATCTGGGCGTTTGTTCGGCGTGCGGCGTTGGTGCCCGACCGTCCTCCCCGTGGCGGGTTCTGGTCCCTGATGGGGTGCGGAGGGGCTCTTTGGCTCCCACCAGTCCCCCTGTCTGGTCTCTCTCCTGCCCTTCGATCGGACGAG
+
>>3>>BDFBFFFGGGBBAE2E2G4FB4BB4BFAAB2BBGHHHGHGGEHH1FFHFH2BEGHA3DGG3BBEGG0>0>BFG?B1/B>EEG1?FG3/?/>/B3BEGHGGGH1BBBGFH/>CD/?@01?>/>CD<>C@DDGGH:.CCGG-=9?FGGGG/EGGGGGGGBBBEFFFFFFFABF.BFFE?FB.@=;;BBBBB9FFFFFFFF;9BFFEEFFFF;DBFFFFFFFFFF/;/;BFFBFF;;.A.;ABF.-9;;
@M05620:37:000000000-D9766:1:1101:3812:8708 1:N:0:86
GAGGCTGCTTTGGAAGAAACTCATAGATTACTGCAACAGTTCCCCCTGGACCTGGAAAAGTTTCTTGCCTGGCTTACAGAAGCTGAAACAACTGCCTACATGCAGTTCCCAATCCGTCAGGAAAGCCCCCAACAACACAGTAAGGCACAGAAATACTGGACAAATGAACCGGAAGTAAGGCATTTACGCTTTCGGACTCATGTGGATCAACTTAATCAATTAATCGCCTTTATACTTGTCCGTGACGGACC
+
CCCCCCFCFFFFGGGGGGGGGGHHHHGHHHHHFHHHHHHGHHHHHGGGHHHHHHHHHHHHHHHHHHHHHHHHHHHHHHHHHHHGHHHHHHHHH3FG3F23443BBB444B3323B?111/B3B3030?/><//?/?/?/??333?B0022<2222@22@<@2?<1111<?//<<CG1>1C<<GGHG0...<<<.-.-::00:0:00:;.0;000;;;0=;000;0.9:..:000;;;0;BF;:.CE.-.;9
@M05620:37:000000000-D9766:1:1101:11145:8725 1:N:0:86
GAGGCTGCTTTGGAAGAAACTCATAGATTACTGCAACAGTTCCCCCTGGACCTGGAAAAGTTTCTTGCCTGGCTTACAGAAGCTGAAACAACTCCCAACAGGATGCTACCCGTAAGGAAAGGCTCCTAGAAGACGCCAAGGGAGTAAAAGAGCTGATGAAACAATGGCAAGTAAGTCAGGCATTTCCGCTGGAGCACTCTTGTGGATCCAATTGAACAATTCTCAGCATTTGTACTTGTAACTGACAAGCC
+
AAAAAACAFF@FCFGGGAFGAFAGAGFHHHHHHHHHFCHBGHHHHGCGGGHFHEFF1BCGB2FH2F1BFFGGHHFHHGGEGHHFCGHFHFHHH1BF0BBBGA01BBBFHFFEEEEEB1FFFGHF0F11BBF1<0/<>/CGFGHG?@DGF>/0@<11F1<FD1FHGHGHGBC=>1=1>FG0><11>1=CCG--..<<.0:C:G0G.00::<:0;CH0BFBFF0CBB;BFBC;CFBFFFF00CFFGBFGBA?E
@M05620:37:000000000-D9766:1:1101:14299:8805 1:N:0:86
AGTGCCAGCTCTCAATCGCACACGTCTGAACTCCAGTCACGTCTATCTCCTGCCCTTAGATCGGAAGAGCACACGTCTGAACTCCAGTCACTAATGCGCATCTCGTATGCCGTCTTCTGCTTGAACAAAAAAAACAACAAAGAACAAACACACAGGAAACATCACTAATAGAGAACGAAATCTATAGCAATCAACACTAATCCTACCCTTAGAAAAAACACTAACACTGTTAGCTCTTGACAACTATCTAC
+
AAAABFBFAFFFFEGGGGGGEGFFCGHFF5BGBG3FBEGDAGGHHHHHHHHGFFFCGABFGHCEA11BFGHC2BEGHHF5FBGGFGF@G3FFFCDGH1EEEEHHHGGHHHHGGGHGHHHHHHHF334B?0?>///<////000?0000/00...0.0000<0<<<00/000000//...::000000;000000/0.9//;90000.90//0900/.9...0;;///9/////9//////99/./;/////
@M05620:37:000000000-D9766:1:1101:27253:8815 1:N:0:86
AGTGCCAGCTCTCAATCGAACAGGGGACCCAGGGCCTGGCCCCTCCATCCAGAAAACCTATGACCTCACCCGCTACCTGGAGCACCAACTCCGCAGCTTGGCTGGGACCTATGTCGTATCCCGCGTCGGGATCTGGGCATTTGGGCAGCGTGCAGCGTTGGGGCAAGCACATCCTCACCGTGGCGGGGTCTGGTAAATGCTGGGGCGAGGCAGGGCTCTTTGGCTCCCACCCAGCCCCCTGTCTGGTCCTC
+
AA>AAFF4AFFFGGGGGG4FFEGHGGGGEEHHG?GGGFHGFHGHGGEAGFFFBBGGHGG3GGEHHHHHHHHGGGGGHHHHHHHHHHHHGG3FEFEEGHHHGHHGGGHHGHGHHH2/?0BBGH///<</>/<>F<1GH.00>1>0E</<.-<...</-;;@GCG.@E../9/0;;F09.9EA.;--;@-;AFFF9;BFF///9BFB.9--9-.;@BDFA9FFBF9//A..9A9...;AFB-E/B9:FF9FF9
@M05620:37:000000000-D9766:1:1101:24167:8827 1:N:0:86
ACCACACCTTCTACAATGAGCTGCGTGTGGCTCCCGAGGAGCACCCCGTGCTGCTGACCGAGGCCCCCCTGAACCCCAAGGCCAACCGCGAGAAGATGCCCACGCGAGTGGCCCGCTCCCTCTTCTGGTGGCCGCCTCCCTCCTTCCTGGACTCCCGGAGCTGCGCCCTTTCTCACTGGTTCTCTCTTCTGCCGTTTTCCGTAGGCCTCTCTTCCCTGACCTGAGTCTCCTTTGGAACTCTGCAGGTTCTA
+
AAAABBBBFFFFFGGB5FDGGGFHEEEGH?GGHFF2EEEEFHHHHGGEB1EFGGHHHFBEGGGGFGEGGGGHHHHGGGGFGHHHGGGGG//BCAGFF11CHE/>//AD-.>FFE-AD-CEHHEHB0CG;GDCG?CGD.EEF/A/;0CFGB/CBFFF?A--@9FB>BFB<FFFFBFFFEF/FBFF/BB/:;/:BB9AFFFFF/.9A//BFF//F//::/.BFFFBB/F;FB/BF/FBFBBB//:FFF.BFFB
@M05620:37:000000000-D9766:1:1101:20054:8850 1:N:0:86
AGTGCCAGCTCTCAATCGCACAGGGGACCCAGGGCCTGGCCCCTCCATCCAGAAAACCTATGACCTCACCCGCTACCTGGAGCACCAACTCCGCAGCTTGGCTGGGACCTATGTCGTATCCAGCGTCGGAATCTGGGCGTTGGGGCGGCGTGCGGCGTTGGGGCAAGACAGTCCTAACCGTGGAGGGTTTTGGTAAATGATGGGGTGAGGAGGGGCTCTTTGGCTCCCACCAGTCCCCCTGTCTGGTCTAT
+
BBBBCFFFCFFFGGGGGGGGGGHHGGGGGGHHGGGGGGHHHHGHGGHHHHHHHGHHHGHHHHHHHHHHHHHGGGGGHHHHHHHHHHHHGHHHGGGGGHHHGHHGGGHHGHHHHHFGGHHHH3GHDE/BD<FGHHHHH/?CCGHGGD?F-@DGA?A:=DFFFFFA@EF/BBBFFFFFFFFFFFF.EFF;ADFFFFFFFFFFFFFFFFDEFFFFFFFFFFFFFFFFFFFFFFFFFFFFFFFFFFFFFFFFFFF
@M05620:37:000000000-D9766:1:1101:17130:8860 1:N:0:86
ACCACACCTTCTACAATGAGCTGCGTGTGGCTCCCGAGGAGCACCCCGTGCTGCTGACCGAGGCCCCCCTGAACCCCAAGGCCAACCGCGAGAAGATGCCCAGGTGAGTGGCCCGCTACCTCTTCTGGTGGCCGCCTCCCTCCTTCCTGGCCTCCCGGAGCTGCGCCCTTTCTCACTGGTTCTCTCTTCTGCCGTTTTCCGTAGGACTCTCTTCTCTGACCTGAGTCTCCTTTGGAACTCTGCAGGTTCTA
+
BBBBBBBBFFFFGGGGGGGGGGHHGEGFHGHHHGGGGGGGGHHHHGGGFEGGHHHHHHHGGGGGGGGGGGGHHHHGGGGHGHHHHGGGGGGGGGHHHHFHHBCFFBDGHGGGHHGGC@CHHEBGGH0GD/EGHCCGGFHGFGGFHBFB;FAFGFGG.9-9;9/B-BDF-FFFBBBFFFFFFBBFBFFF/9/BFCDFFFFFDFFDFFFFFFFFFFBFFBBFFFFF.BF/FF/FF/B/FBB9F/B/FFFF9B/
@M05620:37:000000000-D9766:1:1101:3873:8867 1:N:0:86
AGTGCCAGCTCTCAATCGCACAGGGGACCCAGGGCCTGGCCCCTCCATCCAGAAAACCTATGACCTCACCCGCTACCTGGAGCACCCCCTCCGCAGCTTGGCTGGGACCTATTGCGTATCCAGCGTTGGCATCTGGGATTTGGGGCTGCGTGCGGAGTTGGGGCAAGCCAGTCCTAACCGTGGCGGGTTCTGGTCAATGCTGGGGTGAGGCAGGGCTCTTTGGGTCCCACCCGTCCCCCTGTCTGGTCTAT
+
>>>3>DFCAFFFG4FGFFF2E?GGG22AABBGAAEBAFGHHHGHGGGHHGHHHFFFFFHHGFGHHABFGHH0>>>EGHBB?BFGHH1/>EE?EECE>GB3E33?/?0FFHGHH11?CEDFHFBF/?//?FFFGFFHHH10>F1>AC-<<<E<<--:-::GGC-9-..;:/90;=0;0/;-C.-;-;;;AFF//;:99:BB//FFB.9..A9.;@BAA;9BFF/.;;A./.9ABF.;AFF-.9//BFF/99;
@M05620:37:000000000-D9766:1:1101:4928:8878 1:N:0:86
GAGGCTGCTTTGGAAGAAACTCATAGATTACTGCAACAGTTCCCCCTGGACCTGGAAAAGTTTCTTGCCTGGCTTACAGAAGCTGAAACAACTACCTACAGGATGCTACCCGTCAGGAACTGCTACTAGACGCCTCCCGGGGAGTAGAAGCGCTGATGCAACACTGGCCAGTCCGGCAAGCCTTTCCGCTTTAGCACTCTTGAGGATCCCCTAGAACCATTATCAGCATTTGTACTGGTCCCTGACCCACC
+
AAAABBFBFFFFGGGGFGGGGGHHHHHHHGGHHHHHHHHDGHHHHGGG2AGHHHHHHGHHHHHHHHHHHHHHHHHFHHHHHHHHHHHHHHHHH3GH3B?F3B1F@GB4BB11?1?123B033BF4B3BG33</E0/?///><>//@2<111>/?DE111>1>0.<10.0<.<<0.----;;.CGBGHGG.;CFGC0;FBGGGFF/CBBBB././;CF..CB0BFB99/BF///9/;/;B//.:9.9/..;.
@M05620:37:000000000-D9766:1:1101:19864:8880 1:N:0:86
GAGGCTGCTTTGGAAGAAACTCATAGATTACTGCAACAGTTCCCCCTGGACCTGGAAAAGTTTCTTGCCTGGATTACAGAAGCTGAAACAACTACCTACAGGATTCTACCCGTAAGGACAGGCTCCTAGAACACTCCAAGGGAGTAAAAGAGCTGATGAAATAATGGCAAGCAAGCCAGGCATTTCCGCTTTAGCTCTCTTGTGGATTCAATTGAACAATTCTCATCATTTGTACTTGTAACTGACAAGCC
+
AA?3AABAFFFFFBF44AFCDCD5DG5GD5FFFGF4FCGADF5FGG2FF2FEFBG2B3GG3BDDGEFDFHHE2D33BGDGFCGGBBB@FB?1@B3BFBB@331B3@444B111>113?0BFA/BF/3?4B33B03B0BB3?/?/?B12F1?0011@11@>@2@F221?01//0?G//00.<>>1>D1.....=<<0<DD0<<0<.<00;0C0;00<0;;0;00;0000:0;0090;;0;C;;;009;BC?.
@M05620:37:000000000-D9766:1:1101:11972:8889 1:N:0:86
ACCACACCTTCTACAATGAGCTGCGTGTGGCTCCCGAGGAGCACCCCGTGCTGCTGACCGAGGCCCCCCTGAACCCCAAGGCCAACCGCGAGAAGATGCCCAGGTGAGTGGCCCGCTACCTCTTCTGGTGGCCGCCTCCCTCCTTCCTGGCCTCCCGGCGCTGAGCCCTTTCTCACTGGTTCTCTCTTCTGCCGTTTTCCGTAGGACTCTCTTCTCTGACCTGAGTCTCCTTTGGAACTCTGCAGGCTCTA
+
AAA1AAAAFFFFGGGGBGGAG1GFGAABAAFH1BFEAEGGGHHHHGGGGGGGGHHHHHHGCGCGGAGGGGGCHCGGGG?H//GHHG?/BCBBCGFFFGGGHHHGHHHHHHGGH/AC-<CH1<DGH0DG0/<CHGGG.CGGF/EH:FB0;CF.CF.CCA-;A@--;FFF-FFFFFFFFFFFFF/BBFFFFFFFF-;AFF/FFFFFFFFFF/FBFFFFFFFFFFBBFFFEFFFFFFBFFFFFFFFFFF-A-B;
@M05620:37:000000000-D9766:1:1101:21815:8894 1:N:0:86
GAGGCTGCTTTGGAAGGAAACTAATGGATTACTGCCACAGTTCCCCCTGGACCGGGAACAGTTTCTGTCCTGGCTTACAGAAGCGAAAACAACGACCTACAGGATGCTACCCGTCAGGAACGGCTCCTAGAAGCCTCCACGGGCGTACCAGCGCTGATGACCCAATGGCAAGTCAGTCAGGCCTTTCCGCTTTAGCACTCTTGTGGATCCAATTGCCCAATTCTCAGCATTTGTACTTGTCACTGACCAGC
+
>1>>AAFAFFDDBGGBA1BGGB1BB1BBFBGHAG10B10BB2DFGHGG/ABBB//AA//BFFG2DF22DBGHHF00BFGEFGHF//>EEBFGF/?E>EFHF>G0F1FG2FGHGGCGGHHE0/?CGCFH1GHHG1?1GCHF/AG-C@C<CHC.AC.:EHFHBCH.;GHBG/GAF0CFFGFGF/.CG0F9BACGG0CFGGGGGGGFFFFFFFBFFBF//:FFFFBFFB/FFFFFFF/BFFFF/BFFF/;/;FE
@M05620:37:000000000-D9766:1:1101:15901:8906 1:N:0:86
GAGGCTGCTTTGGAAGAAACTCATAGATTACTGCAACAGTTCCCCCTGGACCTGGAAAAGTTTCTTGCCTGGCTTACAGAAGCTGAAACAACTACCTACAGGATGCTACCCGTAAGGAAAGGCTCCTAGAAGACTCCAAGGGAGTAAAAGAGCTGATGAAACAATGGCAAGTAAGTCAGGCATTTCCGCTTTAGCACTCTTGTGGATCCAATTGAACAATTCTCAGCATTTGTACTTGTAACTGACAAGCC
+
>1>AA1>AFF311BFF1EFGAGFFHGFHHHHHHHFGFEF1DGHHHG0F/0FFGHGGH10BBGHH2HDGHHHHHHF1FGHFHHHGFEGHHFHHHHHHHHHFHGGHHHHHHHHGGE/GHHHHGHHHHGHHHHHHHHHHHBHHGGEGF0G2BGFHHHH@GHHHHHCFHGHHHHGHBGHGHHHHHGHHHHHGGGGGHHHHHHHHHHHHGHHHHHHGHHFHHFHHHHHHHHHHGHGGGGGGGGGGGGGGGGB0CFE
@M05620:37:000000000-D9766:1:1101:6605:8957 1:N:0:86
GAGGCTGCTTTGGAAGAAACTCATAGATTACTGCAACAGTTCCCCCTGGACCTGGAAAAGTTTCTTGCCTGGCTTACAGAAGCTGAAACAACTCCCTACAGGCTGCCACCCGTAAGGAAAGGCCTCTAGAAGAGTCCAAGGGAGGAAAACAGCCGATGAAACAATTGCAAGCAAGCCACTCACGCCCTCTTGAGCACCCTTTTGGATCCAACTGAACAATTGTCATTATTCGTACTTGTAACGGACAAGCA
+
BBBCDCFCFFFFGGGGGGGGGGHHHHHHHHHHHHHHGHHGHHHHHGGGHHHHHHHHGHHHGHHHHHHHHHHHHHHHHHHHHHHHHHHHHHHHHB3BFHHF3BAGB11BGH1E1/E03?3B0FG/3B?DB?3FG0FHHHHH/EF//?22@2?2@/////?F1=FG111?111.00<.>001</0..<@-<GH00<0CC:;./0<G;;00/000;/C0CF/CF0;FGF00;;0/:/CE909CFB.:.;BF.9/
@M05620:37:000000000-D9766:1:1101:24233:8957 1:N:0:86
ACCACACCTTCTACAATGAGCTGCGTGTGGCTCCCGAGGAGCACCCCGTGCTGCTGACCGAGGCCCCCCTGAACCCCAAGGCCAACCGCGAGAAGATGCCCAGGTGAGTGGCCCGCTACCTCTTCTGGTGGCCGCCTCCCTCCTTCCTGGCCTCCCGGAGCTGCGCCCTTTCTCACTGGTTCTCTCTTCTGCCGTTTTCCGTAGGACTCTCTTCTCTGACCTGAGTCTCCTTTGGAACTCTGCAGGTTCTA
+
AABBBBABFFFFGGGF5FGGGGHHGEGEG?GGHGGAFGFCGHHHHGGGF?FGHGHHHHHGGGGGEGFGGGGHHHHGGGGHGHHHGGGGG?DGGGHHHHHHHG/F1<F<FGGGHH-<<@CHGHBDG0<DDGFFFG?DDDHGHHGHC0FF0BFGGGGG.D-99.//-ADF=FFFFFBF9BFBF/BFFFFF99BBFFDFFFFFFB99A//FFFFBFF/999:BFFBBFBF/;FFFFBFEFBBBF/B/FF.FFB/
@M05620:37:000000000-D9766:1:1101:20632:8969 1:N:0:86
AGTGCCAGCTCTCAATCGCACAGGGGACCCAGGGCCTGGCCCCTCCATCCAGAAAACCTATGACCTCACCCGCTACCTGGAGCACCAACTCCGCAGCTTGGCTGGGACCTATGTAGTATCCAGCGTCGGAATCTGGGCGTTGGGGCGGCGTGCGGCGTTGGGGCAAGACAGTCCTAACCGTGGAGGGTTCTGGTAAATGATGGGGTGAGGAGGGGCTCTTTGGCTCCCACCAGTCCCCCTGTCTGGTCTAT
+
BBAABFFFBFFFGGGGGGGGGGHCFEGGGGHHGGGGCFHGHHGHGGHHHGHHGHHHHGHHHHGHHHHHHHHGGGGGHHHHHHHHHHFHGHHHGGGGGHHHGHHGGGGHGHHHGH2BGHHHHFHHB?/<B<?FHHHHHE/CCDHGGD-D-9@B.9?-9@BBFBB.@FE.:9:BFFFFFFFBDFB.ADB;AFFFFBFFFFFFFFFFFFBEFFFFFBBBBFFFFFFFFFFFFFFFFFFFFFFBE;FFFFFBFFF
@M05620:37:000000000-D9766:1:1101:25443:9003 1:N:0:86
AGTGCCAGCTCTCAATCGCACAGGGGACCCAGGGCCTGGCCCCTCCATCCAGAAAACCTATGACCTCACCCGCTACCTGGAGCACCCACTCCGCAGCTTGGCTGGGACCTATTGCGTATCCCGCGTCGGAATCTGGGCGTTGGGGCGGCGTGCGGCGTTGGGGCAAGCCCGTCCTAACCGTGGCGGGTTCTGGTAAATGCTGGGGTGAGGCGGGGCTCTTTGGCTCCCACCAGTCCCCCTGTCTGGTCTAT
+
AB>AAFFFBFFFG4GFGFGCGFHCGABEAEGHBBEBAFGH2GGHGGHHHGHHFHHAFFHHGGDHHFGHHHHEE>>EHHGG2BGFHH1?EGH2>E?@>GBFEGHGGGFHGHFHHHDDFGFHH2CDD@<AF>FFHDGGHG<DACHGGG-BBAADFFFDB@FFFFFA=.E9A.;BFFFFBFFFFFF-;@B;AFFFFB;BFFF/;FFDF.BEFF.@FFD9BEFFFFFBFBAEBFF.AFBFFFFAFFFFFFFFF/;
@M05620:37:000000000-D9766:1:1101:16113:9017 1:N:0:86
ACCACACCTTCTACAATGAGCTGCGTGTGGCTCCCGAGGAGCACCCCGTGCTGCTGACCGAGGCCCCCCTGAACCCCAAGGCCAACCGCGAGAAGATGCCCAGGTGAGTGGCCCGCTACCTCTTCTGGTGGCCGCCTCCCTCCTTCCTGGCCTCCCGGAGCTGCGCCCTTTCTCACTGGTTCTCTCTTCTGCCGTTTTCCGTAGGACTCTCTTCTCTGACCTGAGTCTCCTTTGGAACTCTGCAGGTTCTA
+
CCDDDCCDFFFFGGGGGGGGGGHHGGGEGGHHHGGGGGGGGHHHHGGGGGGGHHHHHHHGGGGGGGGGGGGHHHHGGGGHGHHHHGGGGGGGGGHHGHHHHHHFHHGHHHFGHHGGGGGHHHHHHHHGHHFHHGGGGGHGHHGHHGGGGFGGGGGGGC?BDGFGGGFFFFFFFFFFFFFFFFFFFFFFFHHFFDADFFFFFFFFFFFFFFFFFFFFHFFFFHFFFFFFFFFFFFFFFFFFHHFFFFFFFFF
@M05620:37:000000000-D9766:1:1101:25430:9020 1:N:0:86
AGTGCCAGCTCTCAATCGCACAGGGGACCCAGGGCCTGGCCCCTCCATCCAGAAAACCTATGACCTCACCCGCTACCTGGAGCACCAACTCCGCAGCTTGGCTGGGACCTATTGAGTATCCAGCGTCGGAATCTGGGAGTTGGGGAGGCGTGAGGAGTTGGGGAAAGACAGTCCTAACCGTGGAGGGTTCTGGTAAATGATGGGGTGAGGAGGGGCTCTTTGGCTCCCACCAGTCCCCCCGGCTGGTCTAT
+
AAAABFFFCFFFGGGGGGGGGGHHGGGGGGHHGGGGGGHHHHGHGGHHHHHHHHHHHGHHHHHHHHHHHHHGGGGGHHHHHHHHHHHHGHHHGGGGGHHHGHHGGGHHGHHHHHFFGEG?FHFHC//>A@FFGFDGH0?CGHHGG.>C.<CEDAG0C:CCFGGCCEFBFGFFFGGFFGGFFGGGGGG9CABFF0BFFBFBB0FFFAB?FFEFDAFF;A/BFBFFBBFFFFFF.0;FFFF---;@;ABB009
@M05620:37:000000000-D9766:1:1101:14842:9028 1:N:0:86
AGTTCCAGCTCTCAATCGCACAGGGGACCCAGGGCCTGGCCCCTCCATCCAGAAAACCTATGACCTCACCCGCTACCTGGAGCACCAACTCCGCAGCTTGGCTGGGAGTCTGGGAGTTGGGGAGGCGTGCGGCGTTGGGGCACGCCAGTCCTCACCGTGGAGGGTTCTGGTAGATGATGGGGTGAGGCGGGGCTCTTTGGCTCCCACCAGTCCCCCTGTCTGGTCTATCTCCTGCCCTTAGCTCGGACGAG
+
>A3AAFFFFFFFFGGFGEGEEAE4AEEEEFECEEFG22FFAGGEGGGEDFEF3A3GGGH3GD5FGHHEGF1FEEEEHBGCHHHFCGHHGF3GEE@>EFHH?HF///F/??FGCF0?<?BF/</>@/>?A/---<-<AGCC?-.:-;CBFF9F0CAFF9E?.;A-.;.B;B000/:/B//9.AD9EFFE=?;>B?./BFF/99/AA...;AF/9BEF=.FBBBB9/9/FFFFB//999BB/BBF/A-.-9-B
@M05620:37:000000000-D9766:1:1101:14086:9035 1:N:0:86
ACCACACCTTCTACAATGAGCTGCGTGTGGCTCCCGAGGAGCACCCCGTGCTGCTGACCGAGGCCCCCCTGAACCCCAAGGCCAACCGCGAGAAGATGCCCAGGTGAGTGGCCCGCTACCTCTTCTGGTGGCCGCCTCCCTCCTTCCTGGCCTCCCGGAGCTGCGCCCTTTCTCACTGGTTCTCTCTTCTGCCGTTTTCCGTAGGACTCTCTTCTCTGACCTGAGTCTCCTTTGGAACTCTGCAGGTTCTA
+
ABCCAABCFFFFFGGGGGGGGGHHGEFBAEGHHGGEEGGGGGEGHGGGFFGGFHGHGHHGGFCEFGGGGGGHFHHGGGGHGHHHHGGGFGDFGGHFHHHHHHHGFHHHHHGGHHGGGGGHHHHHHHHHHHGHHGGGGGHGHHGHHGGGGGGGGGGGGG-@DGGGGGFFFFFFFFFFFFFFFFFFFFFFFFFFFFFFFFFFFFFFFFFFFFFFFFFFFFFFFFFFFFFFFFFFFFFFFFFFFFFFFFFFFFB
@M05620:37:000000000-D9766:1:1101:14827:9039 1:N:0:86
AGTTCCAGCTCTCAATCGCACAGGGGACCCAGGGCCTGGCCCCTCCATCCAGAAAACCTATGACCTCACCCGCTACCTGGAGCACCAACTCCGCAGCTTGGCTGGGAATCTGGGCGTTGGTGAGGCGTGAGGCGTTGGAGCCCGGCAGTCCTCACCGTGGCGGGTTCTGGTCCCTGATGGGGTGAGGGGGGGCTCTTTGGCTCCCACCAGTCCCCCTGTCTGGTCTCTCTCCTGCCCTTCGATCGGGCGAG
+
AA>3>DFFFFFFGGGGGGGGGGHHGGGGGGHHFEGGGGHHHHGHGGGHHHHHHHHHHGHHHHHHHHHHHHHGGFGGHHHHEGHHHHAGFHHHGGGGGHHHGGHGGGH3BBBFHG?</>/<//@@C?@/C/<</<CCGH0</.<A-<:CHFFHCGEAA;GF-AFG-.AB/B///.;/BFFBFD9;AFF.;@;BA>EB/BBFFFFEAFFFFFFF/;EA@F/BFFFFFFBFFBFFFFFFF/;.A.;FFF--9-;
@M05620:37:000000000-D9766:1:1101:16632:9047 1:N:0:86
AGTGCCAGCTCTCAATCGCACAGGGGACCCAGGGCCTGGCCCCTCCATCCAGAAAACCTATGACCTCACCCGCTACCTGGAGCACCAACTCCGCAGCTTGGCTGGGACCTATGTGAGTATCCAGCGTAGGAATCTGGGAGTTGGGGAGGAGTGAGGAGTTGGGGAAAGACAGTCCTAACCGTGGAGGGTTCTGGTAAATGATGGGGTGAGGAGGGGCTCTTTGGCTCCCACCAGTCCCCCTGTCTGGTCTA
+
CCABCFFFCFFFGGGGGGGGGGHGGGGGGGHHGGGG2FHFFHGGGGHHHHHHHHHGGGHHHHHHHHHHHHHGGFEGHHHHFGHHHHHHGHHHGGGGGHHHGHHGGGHHGHHHHHHHHHHHHHHHHGFGGGHHHHHHHHHGGHHHGGGGGGGHHHHHHGHHHHGGGGHHHHGHHHHHHHHHGGEGGGGG;FFGGGGGGGGGGGGGGGFFFFFFFFFFFFFFFFFFFFFFFFFFFFFFFFFFFFFFFFFFFFF
@M05620:37:000000000-D9766:1:1101:11415:9056 1:N:0:86
AGTGCCAGCTCTCAATCGCACAGGGGACCCAGGGCCTGGCCCCTCCATCCAGAAAACCTATGACCTCACCCGCTACCTGGAGCACCAACTCCGCAGCTTGGCTGGGACCTATGTGAGTATCCAGCGTAGGAATCTGGGAGTTGGGGAGGAGTGAGGAGTTGGGGAAAGACAGTCCTAACCGTGGAGGGTTCTGGTAAATGATGGGGTGAGGAGGGGCTCTTTGGCTCCCACCAGTCCCCCTGTCTGGTCTA
+
ABAABFFFBFFFGGGGGGGGGGHHGGGGGGHHEGGGDGHHHHGHGGHHHHHHHHHHHGHGHHHHHHHHHHHGGEGGHHHHHFGHHHHHGHHHGGGGGHHHGHHGGGHHGHHHHHHHHHHHHHGHHGEGGGHHHHHHHHHGDHHHGGGGGGGHHHHHHGHHHHGGGGHHHHFHHHHHHHHHGGEGGFGGCFGGGGFGGGGGGGGGGGFFFFFFFFFFFFFFFFFFFFFFFFFFFFFFFFFFFFFFFFFFFFF
@M05620:37:000000000-D9766:1:1101:18340:9090 1:N:0:86
GAGGCTGCTTTGGAAGAAACTCATAGATTACTGCAACAGTTCCCCCTGGACCTGGAAAAGTTTCTTGCCTGGCTTACAGAAGCTGAAACAACTACCTACAGGATGCTACCCGTAAGGAAAGGCTCCTAGAAGACTCCCAGGGAGTCACCGCGCTGATGAACCCCTGGCAAGTCAGTCAGGCCTTTCCGCTTTAGCACTCTTGTGGATCCAATTGAACCATTCTCAGCATTTGTACTTGTACCTGACCAGCC
+
>3AAAAFBFFFFGGGFC4FGGGFHFGHHHBGHHH44BCFDFHHHHGGG22FGHHHGHB2BBFHHGHHHHHHHHGGCGHHGHHHHHFHHHGGHHHHHH4FGHHHHGHHHHHHGG/1BGGHF0FGBG?EGH3FH3F3GHAHHG?/</?F11?/>CGC?GHDH1F</FFHHHFFH1DGGHHHHHAGHHHHGDGGGBGHHHHHHHHHHGHHHHFBFGG00;.FGGGGGGGGBFGGGFFGGGGGG0CFFGG/9FFF
@M05620:37:000000000-D9766:1:1101:5849:9116 1:N:0:86
AGTGCCAGCTCTCAATCGCACAGGGGACCCAGGGCCTGGCCCCTCCATCCAGAAAACCTATGACCTCACCCGCTACCTGGAGCACCAACTCCGCAGCTTGGCTGGGACCTATGTAGTATCCCGCGTAGGCATCTGGGCGTTGGGGCGGAGTGCGGCGTTGGGGAAAGCCCGTCCTAACCGTGGAGGGTTCTGGTAAATGATGGGGTGAGGAGGGGCTCTTTGGCTCCCACCAGTCCCCCTGTCTGGTCTAT
+
CCABCFFFCFFFGFGGGGGGGGHHGGGGGGHHFFGGGGHHHHGHGGHGHHHHHHHHHGHHHHHHHHHHHHHGGFGGHHHHHHHHHHHHGHGHGGGGGHGHGHHGGGHHGHHHHH3FHHHDH2CFFB//?1?FGFFHH?-<>CHGG.-;;:CF0BF-;9@;FFF.AEF/9:;DFFFFFFFFFFF.;DF.AFFFF/BFFFF/FFFFF.@EFFBFFFFDCFFFFFFBFFFFFFF.A:BFFFFAFBFFFFBFFFF
@M05620:37:000000000-D9766:1:1101:8241:9143 1:N:0:86
AGTGCCAGCTCTCAATCGCACAGGGGACCCAGGGCCTGGCCCCTCCATCCAGAAAACCTATGACCTCACCCGCTACCTGGAGCACCAACTCCGCAGCTTGGCTGGGAATCTGGGCGTTGGGGAGGAGTGAGGAGTTGGGGAAAGACAGTCCTCACCGTGGAGGGTTCTGGTAAATGATGGGGTGAGGAGGGGCTCTTTGGCTCCCACCAGTCCCCCTGTCTGGTCTATCTCCTGCCCTTAGATCGGACGAG
+
AAAAAFFFAFFFGGGGGFGCE?4GFGGGGGHH2AE?FGCFHHGHGGFHFHGHHB3GHGHHHHHHHHHHHHHGG>EGHHHHCFGHHHFEEEGHEEGGGHHGFGHFGGHHHHHHHH/B<B/F<BFCF<EGG1?GCEFGHH?D..<C<CHHHHHH0<GHGFHC.CAF.CHHHG;00;FFF0CFEE9AFGGBEGCDDFFFFFFFFFFFE.:AEFFFFFFFFEFFFFB;FFFFFFFFFFFFFFFFFFBFFFA-;BA
@M05620:37:000000000-D9766:1:1101:27521:9148 1:N:0:86
AGTGCCAGCTCTCAATCGCACAGGGGACCCAGGGCCTGGCCCCTCCATCCAGAAAACCTATGACCTCACCCGCTACCTGGAGCACCAACTCCGCAGCTTGGCTGGGACCTATGTGAGTATCCAGCGTAGGAATCTGGGAGTTGGGGAGGAGTGAGGAGTTGGGGAAAGACAGTCCTAACCGTGGAGGGTTCTGGTAAATGATGGGGTGAGGAGGGGCTCTTTGGCTCCCACCAGTCCCCCTGTCTGGTCTA
+
ACABCFFFCFFFGGGGGGGGGGHGGGGGGGHHGGGGGGHHHHGHGGHHHHHHHHHHHGHHHHHHHHHHHHHGGFGGHHHHHHHHHHHHGHHHEGGGGHHHGHHGFFHHGHHHHHGGFHHHHHHHHGGGGGHHHHHHHHFGEGHHGGGGGGDGHHHHHGHHHHGGGGHHHHHHHHHHHHHHGGGGGGFGCFGGGGCFGGGGGGGGGGFFFFFFFFFFFFFFFFFFFFFFFFFFFFFFFFFFFFFFFFFFFFF
@M05620:37:000000000-D9766:1:1101:9465:9155 1:N:0:86
ACCACACCTTCTACAATGAGCTGCGTGTGGCTCCCGAGGAGCACCCCGTGCTGCTGACCGAGGCCCCCCTGAACCCCAAGGCCAACCGCGAGAAGATGACCAGGTGAGTGGCCCGCTACCTCTTCTGGTGGCCGCCTCCCTCCTTCCTGGCCTCCCGGCGCTCCGCCCTTTCTAACTGGTTCTCTCTTCTGCCGTTTTCCGTAGGCCTCTCTTCTCTGACCTGAGTCTCCTTTGGAACTCTGCAGGTTCTA
+
ABABBBBBFFFFGGGGGGGGGGHHGEGFHGHHHGGGGGGGGHHHHGGGFEGGHHHFHHHGGGGGGGGGGGGHHHGGGGGHGGHGHGGGGGGGGGHHHHHH22FFG1<GHH/FH/-<-->FHHHBGHHGHHAGGCGGGGHEHHDH0;BFF/F9FFEED---9@.;DDFDFFBFF//:/:BF/:BFFFF/;9BFFFFFFEFFD/;;./::AFFFFF//;//;BF./;/;;F/;FBF//;/:FF/BFFFF/FB/
@M05620:37:000000000-D9766:1:1101:19120:9160 1:N:0:86
ACCACACCTTCTACAATGAGCTGCGTGTGGCTCCCGAGGAGCACCCCGTGCTGCTGACCGAGGCCCCCCTGAACCCCAAGGCCAACCGCGAGAAGATGCCCAGGTGAGTGGCCCGCTACCTCTTCTGGTGGCCGCCTCCCTCCTTCCTGGCCTCCCGGAGCTGCGCCCTTTCTCACTGGTTCTCTCTTCTGCCGTTTTCCGTAGGACTCTCTTCTCTGACCTGAGTCTCCTTTGGAACTCTGCAGGTTCTA
+
>11>A11>CFC13FG13BBFBEAAABEBG0FGGF00BEE/FHHHHGAEA/E/FAAFHA0AEGGG/E/EEGGHFHA?EGGCFGH//FEGG?>@<<FF11?GHHHC1F<GG1?/GH?CGCCHHHHHH00DDGCHHGGGGGHEHB.G0CFGGG?GGG?EB--;-C/C@AF@@FFFBFBFFFFF//;FF/BFFFFFF@FFFFFFFFFBFFFFFFFFFFFFFF/BFB-/:FFFFFFFFFFFFFFFFFFEFFFFFFB
@M05620:37:000000000-D9766:1:1101:17496:9168 1:N:0:86
ACCACACCTTCTACAATGAGCTGCGTGTGGCTCCCGAGGAGCACCCCGTGCTGCTGACCGAGGCCCCCCTGAACCCCAAGGCCAACCGCGAGAAGATGCCCAGGTGAGTGGCCCGCTACCTCTTCTGGTGGCCGCCTCCCTCCTTCCTGGCCTCCCGGAGCTGCGCCCTTTCTCACTGGTTCTCTCTTCTGCCGTTTTCCGTAGGACTCTCTTCTCTGACCTGAGTCTCCTTTGGAACTCTGCAGGTTCTA
+
BBABBBABFFFFGGGGFGGGGCGFGDGFHEGHHGGFGEFGGHHHHGGGEGGGHGHHHHHGGGGGFGGEGGGHHHHGGGGHGHHHHGGGGGGGGGHHHHHHHHHGHHHHHHGGHHGGGGGHHHHHHHHGHHGHHGGGGGHGHHGHGGGGGGGGGGGGGA-:AGGGGGFFFFFFFFFFFEFFFFFFFFFFFFFFFFDFFFFFFFFDDFFFFFFFFFFFFFFFFFFFFFFFFFFFFFFFFFFFFFFFFFFFFFB
@M05620:37:000000000-D9766:1:1101:6789:9176 1:N:0:86
AGTGCCAGCTCTCAATCGCACAGGGGACCCAGGGCCTGGCCCCTCCATCCAGAAAACCTATGACCTCACCCGCTACCTGGAGCACCAACTCCGCAGCTTGGCTGGGACCTATGTGAGTATCCAGCGTAGGAATCTGGGAGTTGGGGAGGAGTGAGGAGTTGGGGAAAGACAGTCCTAACCGTGGAGGGTTCTGGTAAATGATGGGGTGAGGAGGGGCTCTTTGGCTCCCACCAGTCCCCCTGTCTGGTCTA
+
BCABBFFFCFFFGGGGGGGGGGHHGGGGGGHHGGGGDGHHHHGHGGHGHHFHHHFHHGFFHHGHHFFHHHHGGEEGGFHHHHHHHHHHGHFHGGGGGHHHGGHGGGHHGHHHHHHHHHHHHHHHHGGGGDHHHHHHHHHFDHHHGGGGGGGGHHHHHGHHHHGGGGHGHHHHHHHHGHHHGEGGGGGGEFGGGGCFGGGGGFFGGGDDFFFFFFFFFFFFFFFFFFFFFFFFFFFFFFFFFFFFFFFFFFF
@M05620:37:000000000-D9766:1:1101:6360:9186 1:N:0:86
GAGGCTGCTTTGGAAGAAACTCATAGATTACTGCAACAGTTCCCCCTGGACCTGGAAAAGTTTCTTGCCTGGCTTACAGAAGCTGAAACAACTCCCCACATGCTGCTACCCGTAAGGCAAGGCTCCTAGAAAATTACAAGGGAGCAGAAAAGATGATAAAACAATGGCAAGTAAGTCATGCATTACCGCTTTAGCACCATTGTCACTACAATTGAACAATTCCCAGAATTTGTACTTGTAACTGACAAGCC
+
A?ABABFBFDFBGBBFGGGGGGHHHGHHHHGFHHBGFHCGHDDFFFEEEHFGHHFF332FBFHFHHGBBG3BBGHBBBBGHHFGHEBGFGEHH3BF1B113333BB3@3FFEGEE033BB???BB?3BBFB4?4?3B?32/<CD/?2BF22</@F2@2@F2FGEF?100?/??1<11111>>1<1>=.>-<E000=<.<0=000<=;0/;C000;<:;/C000<00./0;0;9;9FGF0;BF00;;CF.:.
@M05620:37:000000000-D9766:1:1101:17660:9201 1:N:0:86
AGTGCCAGCTCTCAATCGCACAGGGGACCCAGGGCCTGGCCCCTCCATCCAGAAAACCTATGACCTCACCCGCTACCTGGAGCACCAACTCCGCAGCTTGGCTGGGACCTATGTGAGTATCCAGCGTAGGAATCTGGGAGTTGGGGAGGAGTGAGGAGTTGGGGAAAGACAGTCCTAACCGTGGAGGGTTCTGGTAAATGATGGGGTGAGGAGGGGCTCTTTGGCTCCCACCAGTCCCCCTGTCTGGTCTA
+
BBBBCFFFCFFFGGGGGGGGGGHGGGGGGGHHGGGGGGHHHHGHGGHHHHHHHHHHHGHHHHHHHHHHHHHGGEGGHHHHHHHHHHHHGHHHGGGGGHFHGHHGGGHHGHHHHHHHHHHHHHHHHGGGGGHHHHHHHHHGGHHHGGGGGGGHHHHHHGHHHHGGGGHHHHHHHHHHHHHHGGGGGGGGCFGGGGFGGGGGGGGGGGFFFFFFFFFFFFFFFFFFFFFFFFFFFFFFFFFFFFFFFFFFFFF
@M05620:37:000000000-D9766:1:1101:14831:9202 1:N:0:86
GAGGCTGCTTTGGAAGAAACTCATAGATTACTGCAACAGTTCCCCCTGGACCTGGAAAAGTTTCTTGCCTGGCTTACAGAAGCTGAAACAACTACCTACATGATGCTACCCGTAAGGAAAGGCTCCTAGAAGACTCCAAGGGAGTAAAAGAGCTGATGAAACAATGGCAAGTAAGTCAGGCATTTCCGCTTTAGCACTCTTGTGGATCCAATTGAACAATTCTCAGCATTTGTACTTGTAACTGACAAGCC
+
B@BCBBFBFFFFGFGGGGGGGGHHHHHHHHHGHGBGFHHHHGGHHGGGFHGHHHGGFBCGBGHHHHHBBGHHHHHEBFGHHHFGHFEHFGFHHBFG3F?34@3D@FGHHGHGGGGHHEGGHHHHHFGHHGGGFBDGGGHGFDHG?BFGHDCGGFHDGDGHGFGHHHHGHHGGGHH?FGBCFGFGFGHGFFGGFHHDHHFHHGGHFFGHHHHFGFGHCGHGHBFGG<CBGHEHCCFGGF<FFGGFGGGGGGG
@M05620:37:000000000-D9766:1:1101:26143:9233 1:N:0:86
ACCACACCTTCTACAATGAGCTGCGTGTGGCTCCCGAGGAGCACCCCGTGCTGCTGACCGAGGCCCCCCTGAACCCCAAGGCCAACCGCGAGAAGATGCCCAGGTGAGTGGCCCGCTACCTCTTCTGGTGGCCGCCTCCCTCCTTCCTGGCCTCACGGAGCTGCGCCCTTTCTCACTGGTTCTCTCTTCTGCCGTTTTCCGTAGGACTCTCTTCTCTGACCTGAGTCTCCTTTGGAACTCTGCAGGTTCTA
+
BBBBBBBBFFFFGGGGGG5FGGHGGAAA4AGGHDFEAFGE?GGCGGGGAAEFFHBFGHBE?FCGGDGGGCFCHCHGGDDHGCHHFFEEG/>B?BGB22<2CG/FHHHC<?//C/->@--<FHD00DGD0GGH.@C-AEA.:GAGCFF0FG.9FA/9E.-;@FGGGGGC-;99/9BFFFB9F/BF/9BB/BBF9B;DFEF9D99ADFFF/;FB9FFFFF/FBFFEFFB/FF9/99BFFFFF/9B//;F/F//
@M05620:37:000000000-D9766:1:1101:22645:9246 1:N:0:86
GAGGCTGCTTTGGAAGAAACTGATAAGCCAGGGAAACAAGATCGGATGGACACGGCTAAGAACTTCGGTCACTATTGCGAATCTGGTATACCGGCTACTGCTTGAAAAAACAAAATCCCAGTTAGTCCCAGCGCTTCACCCCACCACAACAGTCCACAAGAAAATTCCTATTAATCCCTCTAGTCAATCCCCTTGCCCCCTTCTTCGCCTATGTAATACTCCATGACCCCCCCGGGACCCACGCTCAACCT
+
AAAAAAF>FFBDGBABCG1BGBG3FF111AB0BFGABGFC0AFCEA/A/0BFB///AA1B110A12/AA?/BBF12D@E/EE>B211B@2FH//>>/0BBEBBB01B1B//?/GE11B1<11122B>2111@/>?//1110>?////..<<01>1111<0/<//0/=00=0<0<0=000/;0<0000;;C::/::/:CA@GA9B00.;...0000;00099//0909/--;-;-9--9-;9-9--9-/:-/
@M05620:37:000000000-D9766:1:1101:22044:9260 1:N:0:86
AGTGCCACCTCTCAATCGCACAGGGGACACAGGGCCTGGCCCCTCCAGCCAGAAAACCTATGACCTCACCCGCTACCTGGAGCACCAACTCCGCAGCTTGGCTGGGACCTATTGAGTATCCAGCGTAGGAATCTGGGCGTTGGGGCGGAGTGCGGCGTTGGGGCAAGCCAGTCCTAACCGTGGCGGGTTCTGGTAAATGCTGGGGTGAGGCGGGGCTCTTTGGCTCCCACCCGTCCCCCTGTCTGGTCTAT
+
AAAABFF4>CFFGGGGGGGGGGGGC2222FE222BBBFCF22AFE1G33AAF1GFGFEE35BAGHGGHHA1EE/>E2BFG?FGHHH11?GH@EFGGEHHHGHHGGGHHGHHHHH2?GHHHH2BGDE/>B1@FGGHHHC/A>CGGG?-@-;:G0AB-ABGGGGB.B.9.;.;FFFFFFFFBFFB-@BB@EFFFFFFFFFF/BFFFBFBEFF.-BBBBBEFFFFFFFFFFFFF.@AFFFFFBEFFFFFFFFFF
@M05620:37:000000000-D9766:1:1101:4754:9286 1:N:0:86
AGTGCCAGCTCTCAATCGCACAGGGGACCCAGGGCCTGGCCCCTCCATCCAGAAAACCTATGACCTCACCCGCTACCTGGAGCACCCACTCCGAAAGGTGGCTGGGAGTCTGGGCGTTCTCCAGGCGGGCTACCTTGGAGTCCGGCAGTTGTTACCGTGGCGGGATATGGACCCTGAATTGGCGAGGTGGCGCTCTTGTGGTCCCACCAGCCCCCTTGTCTGGTCTCGCACCTGTAACTCCACAGGACGAG
+
11>>>DDFAF@DF1FGGAF1AABB00AEEFEGBEEBFABBFGE/EGFHGHCGHF100B0BFBGGBFF@F>0>>>/EG1B0BGG/B?/??BF>E>E//01BFGH//?B/?01BF0<//<//@11@0///>--.</00=C0=<CC.---;;00;.9;0.;.--;A----9////;;B--/9////;----;;--9@;99//;-;/;99---;--9A;---;9/;://;/9--;-9B///:B///-/;;-99-;
@M05620:37:000000000-D9766:1:1101:8465:9288 1:N:0:86
ACCACACCTTCTACAATGAGCTGCGTGTGGCTCCCGAGGAGCACCCCGTGCTGCTGACCGAGGCCCCCCTGAACCCCAAGGCCAACCGCGAGAAGATGCCCAGGTGAGTGGCCCGCTACCTCTTCTGGTGGCCGCCTCCCTCCTTCCTGGCCTCCCGGAGCTGCGCCCTTTCTCACTGGTTCTCTCTTCTGCCGTTTTCCGTAGGACTCTCTTCTCTGACCTGAGTCTCCTTTGGAACTCTGCAGGTTCTA
+
BBBBBABBFFFFGGGGFGGGGFGGEBEEEFGHHGGG?EG?EHGHHGGGAEFGHHGGHHHGCGGGGEGGGGFGHHHGGGGHGHHHHFGGGGGGCDHHFFHHHHHFHHHGGHGGHHGGGGGHHHHHHHHHHHGHFGGGGGHGHHGHHGGGGGGGGGGGGA-BDGGGGGFFFFFFFFFFFFFFFFFFFFFFFFFFFFAAFFFFFFFFDFFFFFFFFFFFFFFFFFFFFFFFFFFFFFFFFFFFFFFFFFFFFFF
@M05620:37:000000000-D9766:1:1101:18251:9297 1:N:0:86
GAGGCTGCTTTGGAAGAAACTCATAGATTACTGCAACAGTTCCCCCTGGACCTGGAAAAGTTTCTTGCCTGGCTTACAGAAGCTGAAACAACTACCTACAGGATGCTACCCGTAAGGAAAGGCTCCTAGAAGACTCCAAGGGAGTAAAAGAGCTGATGAAACAATGGCAAGTAAGTCAGGCATTTCCGCTTTAGCACTCTTGTGGATCCAATTGAACAATTCTCAGCATTTGTACTTGTAACTGACAAGCC
+
CCBCCCFCFFFFGGGGGGGGGGHHHHHHHHHHHHHHGHHFHHGHHGGGHHHHHHHHHHFHHHHHHHHHHHHHHHHHHHHHHHHHHHHHHHHHHBGH3GHFGCFHCGHHHGGGFEEFHHFHHHHHHGGHHFHGHHHHHHHGFDE?/BFHHHEHHHFHHFHGHGFHHHHHHHGG1GH<GFD0GGHFGHGDFGGGFHGFHHGHHGDC<GGHHHHECFCHHHFFHHGHFFFFHGGGFFGGG0FFGGGGGGGGGGF
@M05620:37:000000000-D9766:1:1101:8166:9304 1:N:0:86
GAGGCTGCTTTGGAAGAAACTCATAGATTACTGCAACAGTTCCCCCTGGACCTGGAAAAGTTTCTTGCCTGGCTTACAGAATCTGAAACAACTACCTACAGGATGCTACCCGTAAGGAAAGGCTCCTAGAAGACTCCAAGGGAGTAAAAGAGCTGATGAAACAATGGCAAGTAAGTCAGGCATTTCCGCTTTAGCACTCTTGTGGATCCAATTGAACAATTCTCAGCATTTGTACTTGTAACTGACAAGCC
+
A?ABBAFBFFFFGGGGGGGGGGHHHHHHHHHGHHHHHHHFGHHHHGGGFHHHHHHHHHGHGHHHHHHHHHHHHHHHHHHHFHHHHHHHHHHHHF@GBGECGE1BBGGEHHHGGFGHEFCHHHHFHGHEHHFHHHHHHBHHGGHD??FGHGEFHFCDHDGGHHHHHHHHHFGHGFG1FG?FGHHHDGHGGDEGHHGHHCGHHG=CE<<GBHGF0GF0CCGGHGHHHHGHHHGH9CFGGGGGBFGB0CF9FGG
@M05620:37:000000000-D9766:1:1101:8144:9312 1:N:0:86
GAGGCTGCTTTGGAAGACCCGCCTCCCGAACTTCACACACTCCGGAGAAGCTCGTAACCAGTCCTATGCTGGCGAAAACAACCAACCTCACACATATGCAGGATGCTCCCCGTCCGGAACTTCTCCTCGCAGCCTCCCCGTTCGTCCCCGCGCTGCTGCACCTCTGGCCCGTCCTTCAGGCCTTTCCGCTTTCGCACTCTTGTGGATCCCCTTGGCCCCTTCTACGCCTGTGTGTGGATCCTTGACCGGCC
+
A@AAAAFAFBDFGF1BE1BA0AA0000A0AAF1DA12B//BBB//BA/00B11BAB0/B1>BB1D2D1BD1B>//>>E0????//??BB1?11?11B2BB<BC1F0B1B<?>?C?><A<CFDHHH?F0?//?>GHHHEG@A.<.CCGG<=@CCGGGFGB/;;/;9C0F9.9AF?CFF0CF:;BFFFF-;ABFFB9;9;BF:BBFFBBBBFFFF9//9----;;//;@=A-;/;9---//;B///9//-9;9
@M05620:37:000000000-D9766:1:1101:5094:9318 1:N:0:86
ACCACACCTTCTACAATGAGCTGCGTGTGGCTCCCGAGGAGCACCCCGTGCTGCTGACCGAGGCCCCCCTGAACCCCAAGGCCAACCGCGAGAAGATGCCCAGGTGAGTGGCCCGCTACCTCTTCTGGTGGCCGCCTCCCTCCTTCCTGGCCTCCCGGAGCTGCGCCCTTTCTCACTGGTTCTCTCTTCTGCCGTTTTCCGTAGGACTCTCTTCTCTGACCTGAGTCTCCTTTGGACTCTGCCGGTTCTAG
+
A>AAABABFFFFGGGFGGBGGDGGEFGEFGHHHGGGGEF?EHHHHGGEEEGGDBBFGHHGGGEGFGEGGGGHHHGFGGGHGHHHEGGGGGBDGGHH2FHHHHHE<GHHFHGGHHGGGGGGHHHHHHHHFHGHHGGGDGHGHHGHCBGGGGGFFGEGGG?DGGGGGGFFFEFFFFBFFFFBFBFFFFFFBFFFFBAAFFFFFFFF.BFFFFFFFFFFFF/BFBF/.BFFFFFFFFFFB/99F/9;@>D.B;9
@M05620:37:000000000-D9766:1:1101:13291:9326 1:N:0:86
ACCACACCTTCTACAATGAGCTGCGTGTGGCTCCCGAGGAGCACCCCGTGCTGCTGACCGAGGCCCCCCTGAACCCCAAGGCCAACCGCGAGAAGATGACCAGGTGAGTGGCCCGCTACCTCTTCTGGTGGCCGCCTCCCTCCTTCCTGGCCTCCCGGAGCTGCGCCCTTTCTCACTGGTTCTCTCTTCTGCCGTTTTCCGTAGGACTCTCTTCTCTGACCTGAGTCTCCTTTGGAACTCTGCAGGTTCTA
+
BBABCCCAFFFFGFGGFGGGGFHHFEGGDGGHHGGGDGGGGHHHHGGGEFFFFHHHHHHGEGGGGGGGGGGHFHHGGGGHGHHHHGGGGGGGGGHBGHFHHHFEHHGGHFAEF/<DGGGHHHEHHHHFHHDFHGGGGGHGHHGHHHGGGEGGGGEGBD--AF9F?AFF;FFFFFFFEFFFFFFFFFFFFFFFFFADFEBFDBADDBFFFFFFFFEFFFFFFF///BFFFFFFFFFFBBF0FFFFFFFFFF;
@M05620:37:000000000-D9766:1:1101:4723:9329 1:N:0:86
ACCACACCTTCTACAATGAGCTGCGTGTGGCTCCCGAGGAGCACCCCGTGCTGCTGACCGAGGCCCCCCTGAACCCCAAGGCCAACCGCGAGAAGATGCCCAGGTGAGTGGCCCGCTACCTCTTCTGGTGGCCGCCTCCCTCCTTCCTGGCCTCCCGGAGCTGCGCCCTTTCTCACTGGTTCTCTCTTCTGCCGTTTTCCGTAGGACTCTCTTCTCTGACCTGAGTCTCCTTTGGAACTCTGCAGGTTCTA
+
BBBBBBBAFFFFGFGGGGFGGGHHGGGEGFHHHFFEFEGFGHHHHGGEEGGGGGFHHGGAEEGGGGGGGGGGHHHGGGGGGHHHHFGGGG<@CGHFGFGHHHHGHHHHHHGGHHGGGGGHHHHHHHHHHHGHHGGGGGHGHHGHHGGGGGFGGGGGGD-;AFGGGGFFFFFFFFFFFFFFFFFFFFFFFFFFFFDDFFFFFFFFFFFFFFFFFFFFFFFFFFFFFFFBFFFFFFFFFFFFFFFFFFFFFFF
@M05620:37:000000000-D9766:1:1101:8813:9329 1:N:0:86
GAGGCTGCTTTGGAAGAAACTGATAAATTACTGACACAGGACCGGCTGACCATGTAACCGTTTCTTGCCTGGCTTCCAGAAGCTGGCACACCTACCTCCAGGATGATACACGTAAGGAACTGCTCCTAGCAGCCTCCCAGGGCGTCACAGCGCTGCTGCACCACTGGCACGTCAGTCAGGCCTTTCCGCTTTCGCACTCTTGTGGATCCCCTTGAACCATTCTCCGCATTTGTACTTGTACCTGACCCGCC
+
BBBBCBFBFFFFGGGGGGGGG5FDB5DD6B5DF5FGHH2222B2222A12BA3555ADFEB133DD553B311BB2BFFHFBGH321BB21BB@G1GBEHH3?F33BG43BE020BFHH033BFHHHHH3FG2FHHHFCGAE/>>BAA?G/ADGGAGH1<<F0.>GHHFCCC...=DFGHH.CGGGHGGGGF0;CEGGGGGGGFGGGGE/.;FF00:.;FBFGB/DD-D:BFB;BF/BF/F;;FFF/.;BF
@M05620:37:000000000-D9766:1:1101:12302:9336 1:N:0:86
ACCACACCTTCTACAATGAGCTGCGTGTGGCTCCCGAGGAGCACCCCGTGCTGCTGACCGAGGCCCCCCTGAACCCCAAGGCCAACCGCGAGAAGATGACCAGGTGAGTGGCCCGCTACCTCTTCTGGTGGCCGCCTCCCTCCTTCCTGGCCTCCCGGAGCTGCGCCCTTTCTCACTGGTTCTCTCTTCTGCCGTTTTCCGTAGGACTCTCTTCTCTGACCTGAGTCTCCTTTGGAACTCTGCAGGTTCTA
+
CCCCCCCCFFFFGGGGGGGGGGHHGFGEGEHHHGGGGGGGGHHHHGGGGGGGHHHHHHHGGGGGGGGGGGGHHHHGGGGHGHHHHGGGGGDGGGHHHHHHHHHGHHHHHHGGHHGGGGGHHHHHHHHGHHGHHGGGGGHGHHGHHHGGGGGGGGGGGA?DFGGGGGFFFFFFFFFFFFFFFFFFFFFFFFFFFFFFFFFFFFFFFBFFFFFFFFFFFFFFFFFFFFFFFFFFFFFFFFFFFFFFFFFFFFB
@M05620:37:000000000-D9766:1:1101:8828:9340 1:N:0:86
GAGGCTGCTTTGGAAGAAACTCATAGATTACTGCAACAGTTCCCCCTGGACCTGGAAAAGTTTCTTGCCTGGCTTACAGAAGCTGAAACAACTACCTACAGGCTGCTACCCGTAAGGAAAGGCTCCTAGAAGACTCCAAGGGAGTAAAAGAGCTGATGAAACAATGGCAAGTAAGTCAGGCATTTCCGCTTTAGCACTCTTGTGGATCCAATTGAACAATTCTCAGCATTTGTACTTGTAACTGACAAGCC
+
BBBCCCFCFFFFGGGGGGGGGGHHHHHHHHHGHHGHGHHFHHHHHGGGHHHHHHGGGHHHBGHHHHHHHHHHHHHGHHGHHHHHHHHHHHGHH3FGFGFGHF1BFFHGHGHGGGGHHFHHHHHFHFEGHHHFFFGGHHHHGGHG?FGHHGFHHHHHHHHHHHHHHHHHHHGHFGH@FGFGGHGHHHHGGDEG0DGGHHHHHGDGG0GHGCHFGHHHFGHHHFHHFCCFHGFGCFGGGGFFGGGFGGGFGFG
@M05620:37:000000000-D9766:1:1101:28353:9351 1:N:0:86
GAGGCTGCTTTGGAAGAACCTCATAAATTAGTGAAACAGTTTCCGCTTGACATGGAAAAGTTTCTTGCCTGGCTTACAGCAGCTGGTACACCTACCTACAGGATAATCAACGTAAGGAAAGGCTCATAGAAGACTCCAAGGGAGTAACAGAGCTGATGAAAGAATGGCAAGTCAGTCAGGCATTTCCGCTTTAGCACTCTTGTGGATCCCCTTGAACAATTCTCCGCATTTGTACTTGTCACTGACAAGCC
+
>3A3>>C3BBBDG45B4FBAFBBDF5D6D44BD6F53B2555D52AB22AB5DBFB3B2335B5D5D53BABBBGCHHH3GFFGH23DEDD3G3GBG4B3F31B3BB44@B?1B?EG3B3B0G3BB?FF43B33?GHHFHGGAEA233B22BFHGBGG222@@0@FGG2@??11<?FG1G0/FGHHHG.>EG1F111CG0DGDG?0CGG/.<CGBCFHHHEBF:;.E?:.;C9;0;00;900;CFCFFC9;
@M05620:37:000000000-D9766:1:1101:9229:9376 1:N:0:86
GAGGCTGCTTTGGAAGAAACTCATAGATTACTGCAACAGTTCCCCCTGGACCTGGAAAAGTTTCTTGCCTGGCTTACAGAAGCTGAAACAACTACCTACAGGATGCTCCCCGTCAGGAACGACTCCTAGCCGCCTCAAGGGGCGAACCCGCGCTGATGAACCACTGGACAGTCGTTCAGGACTTTCCGATTTCGCCCTCTTGTGGATCCCCTTGACAAATTCTCAGCTTTTGTCATTTTACCTGAAACGCC
+
ABBBBBFBFFFFGFGGGGGGGGHHGHHHHHHGHHHHGHHGHHHHHGGGHFHHHHHHHHCHGFHHHHHHHHHHHHHHHHHGHHHHHHHGHHHHH3BG3B33@BEG32B3F1?E11??2?2?//>?/333?33?@//?2222//>///-<.>-----.:00:<.C.C0//:CA00.:.;/C99:;FCFF..;C.;9..:9A.FBFF./:BB..BA./;/:.B9///////;B//:9/;/////9;9//;/;@=
@M05620:37:000000000-D9766:1:1101:8451:9380 1:N:0:86
GAGGATGCTTTGGAAGAAACTCATAGATTATTGCAACAGTTTCGGATGGACCTGGACAAGTTTCTTGTTTTGCTTAAAGAAGTTGAAAAAACTTCCAACAGTCTCCTACCCGTAAGGCAAGGCACCCAAAATAATACAAGGGAGCAAAAAAGAGGATAAAACAATGGAAAGAAAGTCAAACATTTAAGCGATAGCACCATTAGGACTACAAGAGAATAATTACCACAAGTGGAACTTGGAACTGACAAGCC
+
>3>>3BBF5BB4F4ABBC4BFGBGHBFDF556DA5AAGBDE552A2B22E3BFCAG231BDAFDDFG5522BBDF555DBFH5DF55B5B0BG4B@3B3124BB@BB33BF1?/>03?00?/?00?/?/B?333B21B1B///?/?01F//??0/0?<<?<?FA?1><1<000<<=1<11>.0000=00-.<..;;C..0;0000:C/:/00/9;90;0;000=0;;..;;00;9FF0090;0009;0.;9
@M05620:37:000000000-D9766:1:1101:24350:9383 1:N:0:86
ACCACACCTTCTACAATGAGCTGCGTGTGGCTCCCGAGGAGCACCCCGTGCTGCTGACCGAGGCCCCCCTGAACCCCAAGGCCAACCGCGAGAAGATGCCCAGGTGAGTGGCCCGCTACCTCTTCTGGTGGCCGCCTCCCTCCTTCCTGGCCTCCCGGAGCTGCGCCCTTTCTCACTGGTTCTCTCTTCTGCCGTTTTCCGTAGGACTCTCTTCTCTGACCTGAGTCTCCTTTGGAACTCTGCAGGTTCTA
+
BCCAABCCFFFFGGGGGGGGGGHHGFGBCEHGHGGFGGGGGHGHHGGGGGGGGHGHHHHGGGGGGGGGGGGHFHHGGGGHGHHHHGGGGGGGGGHGFHHHHHHGHHHHHHGGHHGGGGGHHHHHHHHHHHGHHGGGGGHGHHGHHGGGGGGGGGGGGG-AGGGGGGFFFFFFFFFFFFFFFFFFFFFFFFFFFFDDFFFFFFFFFFFFFFFFFFFFFFFFFFFFFFFFFFFFFFFFFFFFFFFFFFFFFFF
@M05620:37:000000000-D9766:1:1101:6090:9387 1:N:0:86
AGTGCCAGCTCTCAATCGCACAGGGGACCCAGGGCATGGCCCCTCCATCCAGAAAACCTATGACCTCACCCGCTACCTGGAGCACCAACTCCGCAGCTTGGCTGGGACCTATGTGGTATCCCGCGTAGGCATCTGGGGAGTGGGGCAGGGTGCGGGGTTGGGGCAAGGCCGGCCTAAACGGTGGAGGGTCTGGGAAATGCTGGGGTGAGGAGGGGCTCTTTGGCTCCCACCCGTCCCCCTGGCTGGTCTAT
+
>3>3>DFFBFFFG4ABBFFAEFEGDGGGGEGGAEG2BFFGGHGGGGGHFHHHGGGGHGGHHHGHHFGHHHHGE>@FHHHH?FGHGH1?EGHGEGGG>E3FEHFFGGGHCHHHHG322B?3?B//</</?1?1<?1FG/.->0<FG.-<--/<.-;---;-;DC.9C..;:---@?FF/;A..;..9A-9BFFF.9BE/9//9BDF.B..9/.;@A-9E/:9/F//BAEF...-9;.A.A-..;BEF/9//;
@M05620:37:000000000-D9766:1:1101:15814:9403 1:N:0:86
AGTGCCAGCTCTCAATCGCACAGGGGACCCAGGGCCTGGCCCCTCCATCCAGAAAACCTATGACCTCACCCGCTACCTGGAGCACCAACTCCGCAGCTTGGCTGGGACCTATTGCGTATCCAGCGTAGGAATCTGGGCGTTGGGGCGGAGTGCGGCGTTGGGGCAAGACAGTCCTAACCGTGGAGGGTTCTGGTAAATGATGGGGTGAGGAGGGGCTCTTTGGCTCCCACCAGTCCCCCTGTCTGGTCTAT
+
A@AABFFFCFFFGGGGGGGGGGHHGGGGGGHHGGGGGGHHFHGHGGFFHHHHHHGHHGHHGHHHHHHHHHHGG>FGHHGHBGHHHHGFFHGHGGGGGHHHGHHGGGHHGHHHHH3CGGGHHBGHGG/BGBGHHHHHH/<CAGHGG.<D-CEF0;D-;CGGGFF.@EF/B/FFFFFFFFFFFFFBFFFAFFFFFBFFFFFFFFFFFDDFFFBDFFFFFFFFFFFFFFFFFFFFFFFFFFFFFFFFFFFFFFF
@M05620:37:000000000-D9766:1:1101:19747:9410 1:N:0:86
AGTGCCAGCTCTCAATCGCACAGGGGACCCAGGGCCTGGCCCCTCCATCCAGAAAACCTATGACCTCACCCGCTACCTGGAGCACCAACTCCGCAGCTTGGCTGGGACCTATTTAGTATCCAGCGTAGGAATCTGGGCGTTGGGGCGGAGTGAGGCGTTGGGGCAAGACAGTCCTAACCGTGGAGGGTTCTGGTAAATGATGGGGTGAGGAGGGGCTCTTTGGCTCCCACCAGTCCCCCTGTCTGGTCTAT
+
AAAAAFFFAFFFFGGGDFFGAFHH0EGGGGHHGGGGGCHGHHGHGGHH1GHFGCHHHCHHHHHHHHHHHHHGGEGGHEHFGHHHHHHHGHHHGGGGEHHHGHHGGGHHGHHHHHBGGHHHHHHGB?/>CDGGHHHHH/<CCCHGG.AC-AAG0<A.AEGGGGG.AEGBFFFFFFFFFFF@FF@BFF@;AFFFFBFFFFFFFFFFFF@EFFFFF@@@?FFFFFFFFFFFFFFFFFFFFFF@EFFFFFFFFFF
@M05620:37:000000000-D9766:1:1101:23873:9429 1:N:0:86
ACCACACCTTCTACAATGAGCTGCGTGTGGCTCCCGAGGAGCACCCCGTGCTGCTGACCGAGGCCCCCCTGAACCCCAAGGCCAACCGCGAGAAGATGCCCAGGTGAGTGGCCCGCTACCTCTTCTGGTGGCCGCCTCCCTCCTTCCTGGCCTCCCGGAGCTGCGCCCTTTCTCACTGGTTCTCTCTTCTGCCGTTTTCCGTAGGACTCTCTTCTCTGACCTGAGTCTCCTTTGGAACTCTGCAGGTTCTA
+
AAAAA1AAFFCDGGGD3BAE11ECEEE0A0FGGGFEEAE/EHFHHGEEAAECFBFGHH0EEGGGEEEEG?>FGEEFGFGGGGHAEGGGG/<<<AGHFFDGHHHG<GGC?FEGHHGGGGGHHHHHHFFFHHGHF@-AACHGHHGHB;FGGGGGBFEEB@-;AF/F@GF@@FFFFFFFFFFBBFFFFFFF9FBFF@BBFEFFBFAFFFFFFFFFFFFFFFBFFFEBBFF/FFFFFFFFFFFFBFFFFFFFFFB
@M05620:37:000000000-D9766:1:1101:23372:9430 1:N:0:86
GCTGCGGCTTTTGAATCCACTCCTCGATTCCTGCCCCAGTTCCCCCTGGCCCTGGAACCGTTTCTTGCCTGGCTTCCAGAAGCTGCAACCACTACCTCCAGGATGCTACCCGTAAGGAAAGGCTCCTAGAAGACTCCCAGGGAGTCAACGCGCTGATGAACCCATGGCAAGTAAGTCAGGCATTTCCGCTTTCGCACTCTTGTGGATCCAATTGAACAATTCTCAGCATTTGTACTTGTACCTGACCAGCC
+
>>1>>1>>>D1BBAB331BFBF0B0BEGGHGHHHHAF/B1DDGHHGAB/0BABA/BBAFEEFHH2DDBFHHHHGBBGGH1BBG111>BFGEFGHHHF1GCFH/G1BF2FFGEE/?FEGGFCAGB<FCHH1FG1GFHHAGHFG/???G11?/@CCC.<0DG0<..</<GG0:;0:C;CCCB/.<:;CHFAF..0;EAAGGGGGFF?FFFF00CFF00;/:9FFF//FFBF/BF;99/B9F//999FF//:9A
@M05620:37:000000000-D9766:1:1101:13313:9450 1:N:0:86
GAGGCTGCTTTGGAAGAAACTCATAGATTACTGCAACAGTTCCCCCTGGACCTGGAAACGTTTCTTGCCTGGCTTACAGAAGCTGAAACAACTACCTACAGGATGCTACCCGTAAGGAAAGGCTCCTAGAAGACTCCAAGGGAGTAAAAGAGCTGATGAAACAATGGCAAGTAAGTCAGGCATTTCCGCTTTAGCACTCTTGTGGATCCAATTGAACAATTCTCAGCATTTGTACTTGTAACTGACAAGCC
+
BBBBBBFBFFFFGGGGGGCGEGFHHHFGGHHHHHHHGFA555DFGE2F22BFGGAHF33BBGGFGHBBGHHHHHHGHHH5GHHHE3FHHCHHHGHFGDHFGFBFCHGHHHHGEC>FFFCGFG/BGGHFFGHHGHHHF3FFFECE/0F2FGFHHHG<FHGHHHCC?BGFHEFF1@1GGHBHHCHHB<GGGG.EFGBGDFGFFFHFCGGEGHHHHGCGFGCGHGHGGGHFGGGE0F0FFF0;;CFGFFB0;..
@M05620:37:000000000-D9766:1:1101:20507:9451 1:N:0:86
AGTGCCAGCTCTCAATCGCACAGGGGACCCAGGGCCTGGCCCCTCCATCCAGAAAACCTATGACCTCACCCGCTACCTGGAGCACCAACTCCGCAGCTTGGCTGGGAATCTGGGAGTTGGGGAGGCGTGAGGAGTTGGGGAAAGACAGTCCTCACCGTGGAGGGTTCTGGTAAATGATGGGGTGAGGAGGGGCTCTTTGGCTCCCACCAGTCCCCCTGTCTGGTCTATCTCCTGCCCTTAGATCGGACGAG
+
BAAACFFFCFFFGGGGGGGGGGHHGGGGGGHHGGGGGGHHHHGHGGHHHHHHHHHHHGHHHHHHHHHHHHHGGEGGHHHHHHGGHHHHGHHHGGGGGHHHGHHGGAHHHHHHGH0FEHHHGGGGC/>CDGGHFFGHHHGG.C.C/<GHHHHH0DGHG.GG.GGGDGFGGG;B0FGGGGGGGFADGGG0EGFFFFFFFFFBFFFFFFFFFFFFFFFFFAFFFFBBFFFEFFFFFFFFFFFFFFFFFFA-;CB
@M05620:37:000000000-D9766:1:1101:23954:9464 1:N:0:86
ACCACACCTTCTACAATGAGCTGCGTGTGGCTCCCGAGGAGCACCCCGTGCTGCTGACCGAGGCCCCCCTGAACCCCAAGGCCAACCGCGAGAAGATGACCAGGTGAGTGGCCCGCTACCTCTTCTGGTGGCCGCCTCCCTCCTTCCTGGCCTCCCGGCGCTGCGCCCTTTCTCACTGGTTCTCTCTTCTGCCGTTTTCCGTAGGACTCTCTTCTCTGACCTGAGTCTCCTTTGGAACTCTGCAGGTTCTA
+
CCCCCCCCFFCFGGGGGGGGGGHHGEFEGGHHHGGGGGGCGHHHHGGGEGGGHGHHHHHGGGGGGGFGGGFHHHHGGGGHGHHHHGGGGGGGGGHHHGGHHHFGGHHGHGGGHHGGG?DHHHHHGHHHHHGHHGGGGGHGHHGHHHGGGGGGGGGGGG-;DDAFFFFFFFFFFFFFFFFBFFFFFFFFFFFFFD;DFFFFFFFFFFFFFFFFFFFFFFBFFFF//9FFFFFFFEBBFFBBFFFFFFFFFFB
@M05620:37:000000000-D9766:1:1101:27734:9464 1:N:0:86
AGTGCCAGCTCTCAATCGCACAGGGGACCCAGGGCCTGGCCCCTCCATCCAGAAAACCTATGACCTCACCCGCTACCTGGAGCACCAACTCCGCAGCTTAGCTGGGACCTATGTGAGTATCCAGCGTAGGAATCTGGGAGTTGGGGAGGAGTGAGGAGTTGGGGAAAGACAGTCCTAACCGTGGAGGGTTCTGGTAAACGATGGGGTGAGGAGGGGCTCTTTGGCTCCCACCAGTCCCCCTGTCTGGTCTA
+
>A11>DF@1FFFGBFFBFGAE?FGFAEAEFGFAEFE/BGH0GEEFGHFHHHHBGFBBFFCGGBGHBHHHFFEE>EGH1GG0FHHGHF/EFGGGGG//B11B11FGE00EHF1DD22FBFDFDD1G@FCGGG1@GHF1F0?/FFGC/FCC<<0<1<<0E</</<<E..::G/::G0G:G/::.C-.99A.;AFFF9CBB0.9..:EBF?-9A/-;-9@--;F/9///;A9-;A9F9/9999@-F/9;9BB9/
@M05620:37:000000000-D9766:1:1101:9306:9469 1:N:0:86
ACCACACCTTCTACAATGAGCTGCGTGTGGCTCCCGAGGAGCACCCCGTGCTGCTGACCGAGGCCCCCCTGAACCCCAAGGCCAACCGCGAGAAGATGACCAGGTGAGTGGCCCGCTACCTCTTCTGGTGGCCGCCTCCCTCCTTCCTGGCCTCCCGGAGCTGCGCCCTTTCTCACTGGTTCTCTCTTCTGCCGTTTTCCGTAGGACTCTCTTCTCTGACCTGAGTCTCCTTTGGAACTCTGCAGGTTCTA
+
BBBBBBBBFFFFGGGGGGGGGGHHGGGEEEHGGGGEEGGGGHGHHGGGGGGGHHHHGHHGGGGGGGGGGGGGGHHGGGGHGHHHHGGGDF@DFGHHHHFHHHHFGHEHHGGGHAFFCGGHEGHHHFHF0/CHHGGG?GHGHHGHGHGFFGF?FGEFGB-ABGB/?FFFFFFFFFFFFFFFFF/FFFFFFFFFFAADFFFFFFFDDBFFFFFFFFFFFFFFFFFFBBFFFFFFFFFFFFFFFFFFFFAF/B:
@M05620:37:000000000-D9766:1:1101:16940:9471 1:N:0:86
ACCACACCTTCTACAATGAGCTGCGTGTGGCTCCCGAGGAGCACCCCGTGCTGCTGACCGAGGCCCCCCTGAACCCCAAGGCCAACCGCGAGAAGATGCCCAGGTGAGTGGCCCGCTTCCTCTTCTGGTGGCCGCCTCCCTCCTTTCTGGCCTCCCGGGGCTGCCCCCTTTCTCCCTGGTTTTCTCCTCCGCCGTTTTTCGTAGGACTCTCTTCTCTGACCTGAGTCCCCTTTGGAACTCTGCAGGTTCTA
+
DDDDDDCCFFFFGGGGGGGGGGHHGEGEGFHHHGGGGGGGGHGHHGGGGGGGHHHHHHHGGGGGGGGGGGGHHHHGGGGHGHHHHGGGGGFGGGHHHHEHH2/F=1==11F/FH---.<>111=000<=<CAG--=..=E//=/G0<0:00C0.CE.;----....;C-AF0000:/0::F..0000;//..;--;FF.B-./.A00//000;000000;B0//:;:00;/;F0B;FF000000:A.;:00
@M05620:37:000000000-D9766:1:1101:14380:9476 1:N:0:86
ACCACACCTTCTACAATGAGCTGCGTGTGGCTCCCGAGGAGCACCCCGTGCTGCTGACCGAGGCCCCCCTGAACCCCAAGGCCAACCGCGAGAAGATGCCCAGGTGAGTGGCCCGCTACCTCTTCTGGTGGCCGCCTCCCTCCTTCCTGGCCTCCCGGCGCTGCGCCCTTTCTCACTGGTTCTCTCTTCTGCCGTTTTCCGTAGGACTCTCTTCTCTGACCTGAGTCTCCTTTGGAACTCTGCAGGTTCTA
+
CCCCCCCCFFFFGGGGGGGGGGHHGGGBFFHHHGGGGG?EGHHHHGGGFGGGGHGHHHHGGGGGGGGGGGGHHHHGGGGHGHHHHGGGGG<DGGHHHHGHHEHGHHGHHGGGHHGGGGGHHHHHHHFHHHGHHGGGGGHGHHGHHGGGGFGGGGGGGG-:CFFFFFFFFFFFFFFFFFFFFFFFFFFFFFFFFFDFFFFFFFFDFEFFFFFFFFFFFFFFFFFBBFFEFFFFFFFFFFFFFFFFFFFFFF0
@M05620:37:000000000-D9766:1:1101:3523:9478 1:N:0:86
ACCACACCTTCTACAATGAGCTGCGTGTGGCTCCCGAGGAGCACCCCGTGCTGCTGACCGAGGCCCCCCTGAACCCCAAGGCCAACCGCGAGAAGATGCCCAGGTGAGTGGCCCGCTACCTCTTCTGGTGGCCGCCTCCCTCCTTCCTGGCCTCCCGGCGCTGCGCCCTTTCTCACTGGTTCTCTCTTCTGCCGTTTTCCGTAGGACTCTCTTCTCTGACCTGAGTCTCCTTTGGAACTCTGCAGGTTCTA
+
BBBABBB3FFFFGGFGDGBAGBHHGEEBAEGHCBFB2EEGGHHHHGGGGEEFFHHHGHHGGGGGGFGGGGGGGFHGGGGHEFHHHGG@CG>BCGHBFGFHHHHGHHHHHHEGHHGGGGGHHHHHHHHHGHFHHGGGGGHGHHGGHGGGGGGGGGGGGG-;ABBFBBF?BFFFFFFFFFFFFFFFFFFFFFFFFBDFFFFFFFFFFFFFFFEFFFFFFFFFFFFFFFFBFFFFFFFFFFFFFFFFFFFFFFB
@M05620:37:000000000-D9766:1:1101:14363:9484 1:N:0:86
ACCACACCTTCTACAATGAGCTGCGTGTGGCTCCCGAGGAGCACCCCGTGCTGCTGACCGAGGCCCCCCTGAACCCCAAGGCCAACCGCGAGAAGATGCCCAGGTGAGTGGCCCGCTACCTCTTCTGGTGGCCGCCTCCCTCCTTCCTGGCCTCCCGGCGCTGCGCCCTTTCTCACTGGTTCTCTCTTCTGCCGTTTTCCGTAGGACTCTCTTCTCTGACCTGAGTCTCCTTTGGAACTCTGCAGGTTCTA
+
BABCABCBFFFFGGGGGGBGGGHHGEGBAFHGGFGEDGGGGHFHHGGGEFFGFHFHHGHEFFCFGGGGGGGHFHHGGGGHGHHHHGGGDGBFGGHGFHHHHHGGHHGFHHGGHHGGGCDHHHHHHGHHHFGHHGGGGGHGHGGHHGGGFGGGGGGGFF-ADCFFFFFFFFFFFFBFFFFFFFFFFFFFFFFFFFFDFFFFFFFFFFFFFFFFFFFFFF/FFFF/:FFFFFFFFFFFFFFFFFFFFFFFFFF
@M05620:37:000000000-D9766:1:1101:23950:9491 1:N:0:86
AGTGCCAGCTCTCAATCGCACAGGGGACCCAGGGCCTGGCCCCTCCATCCAGAAAACCTATGACCTCACCCGCTACCTGGAGCACCAACTCCGCAGCTTGGCTGGGACCTATTGAGTATCCAGCGTAGGAATCTGGGAGTTGGGGAGGAGTGAGGAGTTGGGGAAAGACAGTCCTAACCGTGGAGGGTTCTGGTAAATGATGGGGTGAGGAGGGGCTCTTTGGCTCCCACCAGTCCCCCTGTCTGGTCTAT
+
BBBBBFFFBFFFGGGGGGFGGGHHGGGGGGHHGGEGGGHHHHGHGGHHHHHHFGFFHGHHHHGHHHHHHHHGGEEGHHHHFHHGGHFGFHHHGGGGGHHHGHHFEDHHGHHHHHBHGHHHHHHGGE/>D2FFGHHFH0CEHHCFGA@GDGHH0GGCDGHHHGGFGHFCCGGHHHHHGHHGGGADGFGCCFFGGGGFFGGFGFFFGFFEFF/DD=FFFFFFFFFFFFFFFFFFFFFFFFFFFFFFFBFFFF9
@M05620:37:000000000-D9766:1:1101:3611:9492 1:N:0:86
GAGGCTGCTTTGGAAGAAACTCATAGATTACTGCAACAGTTCCCCCTGGACCTGGAAAAGTTTCTTGCCTGGCTTACAGAAGCTGAAACAACTACCTACAGGATCCTCCCCGAATGGAACGTCTCGTAGAAGCCTCAAGGGACGCAAAAGCGCTGCTGAACAACTGGAACGAAGTTCAGGACTTTCCGATTACGAACTCTTGTGAATCCACTTAACAAATTCCACGATTTTGTCATTTTACCTGAAACGCC
+
33>33AFACDFBFBGGCFBGGGDGBA5FFGFFFHFHGGHHHDBFGEEGGHFGHHH23AFGBGH5FFBGHGF1FFHEGH3FGBHHGFBFGFHHF3BG343@FGEG32B@?FEE/>/B33B3/??BG3/?/?4B30BG1C1FB/?>/<</0<0?DG/<?1?GF1<.GGFGFGC...<=0=DD/.<GGEG..;:.:;.:;.;FGGFG0;;FGFBFG09;CB.FF;;99.9..;9B/C/;;/B;F99BBFF/;@@
@M05620:37:000000000-D9766:1:1101:10915:9495 1:N:0:86
AGTGCCAGCTCTCAATCGCACAGGGGACCCAGGGCCTGGCCCCTCCATCCAGAAAACCTATGACCTCACCCGCTACCTGGAGCACCAACTCCGCAGCTTGGCTGGGAATCTGGGCGTTGGGGAGGCGTGAGGAGTTGGGGAACGACAGTCCTCACCGTGGCGGGTTCTGGTCAATGATGGGGTGAGGAGGGGCTCTTTGGCTCCCACCAGTCCCCCTGTCTGGTCTATCTCCTGCCCTTAGATCGGACGAG
+
ABAAAFFFCFFFGGGGGGGGGGHHGGGGGGGHFGGGGGHHHHGHGGFHHHHHHHHHHGHHHHHHHHHHHHHGGEEGHHHHBGHHHHA?EHHHGGGGGHHHGHHGGGHHGHHHHH/BCF/F/<FFF/>EG<CG1EGHHH-C...<<<CCHHHH0GHHGHHG-DGGFFFFFFF///;FFFFFFFFFFFFFDFFFFFFFFFFFFFFFFFFFFFFFFFFFFFFFFFFFFF/BFFFFFFFFFFFBF/BFFF9-;@@
@M05620:37:000000000-D9766:1:1101:14373:9498 1:N:0:86
ACCACACCTTCTACAATGAGCTGCGTGTGGCTCCCGAGGAGCACCCCGTGCTGCTGACCGAGGCCCCCCTGAACCCCAAGGCCAACCGCGAGAAGATGCCCAGGTGAGTGGCCCGCTACCTCTTCTGGTGGCCGCCTCCCTCCTTCCTGGCCTCCCGGAGCTGCGCCCTTTCTCACTGGTTCTCTCTTCTGCCGTTTTCCGTAGGACTCTCTTCTCTGACCTGAGTCTCCTTTGGAACTCTGCAGGTTCTA
+
BBAABABBFFFFGGGGGGGGGGHHGGGGHGHHHGGGGGEGGHHHHGGGFGGGHHHHHHHGGGGGGGGGGGGGGHHGGGGHGGHHHGGGCFDDGGHHHHHHHFHFGHHHHGGGHGGGGCGHHHHHHHHHHHFHHGGGGGHGHHGHHGGGGGFFGGGGGACCFG9CGFFFFFFFFFFFFFFFFFFFFFFFFFFFFFFFFFFFFF.AA/;FFFFFFFFFFFFFFFFFFFFFFFFFFFFFFFFFFFFFFAAFFFB
@M05620:37:000000000-D9766:1:1101:3186:9502 1:N:0:86
GAGGCTGCTTTGGACGAAACTCATAGATTACTGCAACAGTTCCCCCTGGACCTGGACAAGTTTCTTGCCTTGCTTAACGAAGCTGAAACAACTACCTACAGTCTGCTACCCTTAAGGCAAGGCTCCTAGAATACTCCAAGGGAGCAAAAGAGCTGATGAAACAATGGCAAGTAAGTCAAGCATTTCCGCTTTAGCACTCTTGTGTCTCCAACGGAACAATTACCACAATTGGAACTTTGAACTTCCAAGCC
+
>3AA>>FBBBDDE44AEECEGGHHGCHHHHBDFG3AGG2DG5BBBAAACGBBGHEH131BFHHDFHHBABDB3DF5A5B?FF0BG33FBB1GG3BBBBB334BF4BB4FGH3B?F?3?0?EE/3??3BB?F44BB3BB2B/?ED/?2<F2/@2@@2@2@@1GHF<??00??1?1F>>>11><1=1=1.>.<<0===D0<<=0=0/;=;:://.-=:;C/;B9;;0;..;;;/0;;CG0099C0;0=;C0.;
@M05620:37:000000000-D9766:1:1101:3621:9514 1:N:0:86
GCGGCTGCTTTGGAAGAAACTCATAGATTACTGCAAAAGTTCCCCCTGGACCTGGGAAAGTTTCTTGCCTGGCTTACAGAAGCTGAAACAACTACCTACAGGATGCTACCCGTACGGAAAGGCTCCTCGACGCCTCCCAGGGCGTCCCAGCGCTGCTGAACCACTGGCAAGTCCGTCAGGCCTTTCCGCTTTCGCACTCTTGTGGATCCCCTTGAACAATTCTCAGCATTTGTACTTGTACCTGACAAGCC
+
>11AAADAFFFDFCFG1GGGGFE3GH1FFBBGHH1F1BFBDFHHHGEFA0BGFFF/B1/B1DFGFEFHHHHFHFH1FGHGHGHHF11GG0?FHCHH@B>BBF0FE0B@@BFEG//>////0BF1F?G0?</B/<GCH/<@/<//<///<F0--.-.0C0<<.<.<0/=C0CG00.;::.::.CCGHG.EGGG0EF.AG/FGBFGFFFGGB.-AF9BB;9BFFFB/9F/;;9BBFBFFFFB/BBFFBF/:AE
@M05620:37:000000000-D9766:1:1101:11459:9515 1:N:0:86
GAGGCTGCTTTGGAAGAAACTCATAGATTACTGCAACAGTTCCCCCTGGACCTGGAAAAGTTTCTTGCCTGGCTTACAGAAGCTTAAACCACTACCTACAGGATGATACCCGTACGGAAAAGCTAATAGAAGAATCAAAGAGCGTCAACGAGCTGATGCAACCATGGCAAGTCAGTCAGGCCTTTCCGCTTTAGCACTCTTGTGGATCCAATTGCCCAATTCTCAGCATTTGTACTTGTAACTGAAACGCC
+
CBCCCCFCFFFFGGGGGGGGGGHHHGHHHHHHHHHGGHHGHGHHHGGGHHHHHHHHHHGHGHHHHHHHHHHHHHHGHHHDB33BBFE5G3BFF3BB3BB3F3?3B3FH4BGFF@1E////2BF3?44B43BD33FF3FGH222>?/?E2?F/<EGGHH1?1?0/?GHHG1>>1>=<FHHHH.>1>DG..<CEH0==GGBHHEGH?CGGG000FG00<CGGGG0CF0CCFFBFFGGGFGGEFGGGF0C0.;A
@M05620:37:000000000-D9766:1:1101:3177:9518 1:N:0:86
GAGGCTGCTTTGGAAGAAACTCATACATAACTGCAACCATATCCCCTGGACCTGGATGCGGTTCTTTCCTGGCTTACAGAAGCTGACACAACTACCTACAGGATGCTACCCGTAAGGAACGGCTCCTAGCAGACTCCACGGGAGTCCAAGAGCTGCTGAACCACTGGCCCGTCAGTCAGGCCTTTCCGCTTTAGCACTCTTGTGGATCCCATTGAACAATTCTCAGCATTTGTACTTGTACCTGACAAGCC
+
BBBBBBFBFFFFGGGGGBGFAB4D55466DFG5BEBC22335ADF2BB2BBB2BAG532A0B01B555BFBFH2BB3DBDF3F3F32BBBF1B3BBFGGHHH1GFGFGHCFEE/?BFFH0//EEGGG?FB2B2FGHH22?CG/BC221<?0FFHH1FF1FFG<.GH0G0.>@...=DDDGH.GHHHHCGGGG0CGHHHFHGGGGGBFGGF0CFF09;0=CFFFFFGGGG0CFC0CFFFF/9;BFFBFBAEE
@M05620:37:000000000-D9766:1:1101:4500:9555 1:N:0:86
GAGGCTGCTTTGGAAGAAACTCATAGATTACTGCAACAGTTCCCCCTGGACCTGGAAAAGTTTCTTGCCTGGCTTACAGAAGCTGAAACAACTCCCTAACGGCTGCTACCCTTAAGGCAAGGCGCCTAGAACACTCCAAGGGAGGAAAACAGCCGATGAAACAATGGCAAGTAAGTCACGCATTTCCGCTTTAGCACATTTTGGGCTGCAATTGAACAATTCTCAGCACTTGTACTTGTAACTGACAAGCC
+
A?AABAFACFFFGFGGCGGGGGGHHHHDGDGHHFHHBGHDGHHBGGEGEGHFGHFG3F2BGHHHHHGAGD3BGHFGHFGGHHHHHHGHHHHHHBB?2B22?/>E/?BBGHH3?3E4B3FB/?///>?<B?G22BF2BBFGGGA?//@CG@/<0/>/<?1=>GCC11>0><.=1D0=0D=<<@.<=00:EE.C0;;GH/00;00;A.;.;9C0;;0BFG9FG;;9;09C.;990;CBFF/;BFF//;BF..;
@M05620:37:000000000-D9766:1:1101:26489:9555 1:N:0:86
AGTGCCAGCTCTCAATCGCACAGGGGACCCAGGGCCTGGCCCCTCCATCCAGAAAACCTATGACCTCACCCGCTACCTGGAGCACCAACTCCGCAGCTTGGCTGGGAATCTGGGAGTTGGGGAGGAGTGAGGAGTTGGGGAAAGCCAGTCCTCACCGTGGAGGGTTCTGGTACATGATGGGGTGAGGCGGGGCTCTTTGGCTCCCACCAGTCCCCCTGTCTGGTCTATCTCCTGCCCTTAGATCGGAAGAG
+
A1>AAFBCAFFFGGGGDFGAE0B0EEEGCEHHE0EECFHGCHGHGGHHFHHGGFHHHAFGFDFGHHHCHHHGEE/EHHHGHFHEFGHFF0FFEE/EE>FGA0F/E/0BFGHHEH0??<FFC/<BC//0F1?G1/G0F1-@C..>00GFHH0=0<..<<CC:GC-:CC0;C0;0;0CGGGF..:9C.A.---9;@EFBFFBFFFFFFFFEFFFFBAA@-:BBF/9B/FBFFFFF9BF-BB/FBFF9B9--:-
@M05620:37:000000000-D9766:1:1101:4655:9571 1:N:0:86
ACCACACCTTCTACAATGAGCTGCGTGTGGCTCCCGAGGAGCACCCCGTGCTGCTGACCGAGGCCCCCCTGAACCCCAAGGCCAACCGCGAGAAGATGCCCAGGTGAGTGGCCCGCTACCTCTTCTGGTAGCCGCCTCCCTCCTTCCTGGCCTCCCGGAGCTGCGCCCTTTCTCACTGGTTCTCTCTTCTGCCGTTTTCCGTAGGACTCTCTTCTCTGACCTGAGTCTCCTTTGGAACTCTGCAGGTTCTA
+
AAAAAAAAFFCFFGGFFGBAA1FEEEEEGAGFAFGEGGG?GHHHHGEG?EFEGFGHGHHGGGGGGGEGGGGHFFEFGGGHEGHFHGGECCBBCCGHGBGHHHGFH1DGF1FGHECCGGCFGGHHHHHHH0=CGGGGGGHGHHGHHHHF;FGGGGGGGA?A?AFFGGG@?/FFFFBFFFFFFFFFFFFFFFFFF@AFFFFFFBFFBFFFFBFFFFEBF//FFFEFEBFFFFFFF/BFFFFFEBFFFFFFFFB
@M05620:37:000000000-D9766:1:1101:7049:9585 1:N:0:86
GAGGCTGCTTTGGAAGAAACTCATAGATTACTGCAACAGTTCCCCCTGGACCTGGAAAAGTTTCTTGCCTGGCTTACAGAAGCTGAAACAACTGCCAATAGGCAGATACCCGTCCGGAAGGACTCATAGCTGCATACAAGAAAGCAACTGAGCTAATGAACGAATGGAAGGACGGTAAGGCATTTACGCTTTCGCACTCATGTGGATCCCCTTAACCAATTAACCGACTGTGTCCTTTTCCATGACTAACC
+
CCBCCCFCFFFFGGGGGGGGGGHGHHHHHHHHHHHHHHHHHHHHHGGGHGHHHHHGHHHHGHHHHHHHHHHHHHHHHHHHHHHHHHHHHHHHH3BG3B333333B?B4@F31??E@>/E//00333444B43B343222B222B222022D2222@>>@D>0??/=1?10?00-<>.>FF0<<D0=BC?..<DAA;-:;/:;:000=C//:/.00;99E0C0000----.;0;00;;99:BBBFFF000;9
@M05620:37:000000000-D9766:1:1101:24870:9586 1:N:0:86
ACCACACCTTCTACAATGAGCTGCGTGTGGCTCCCGAGGAGCACCCCGTGCTGCTGACCGAGGCCCCCCTGAACCCCAAGGCCAACCGCGAGAAGATGCCCAGGTGAGTGGCCCGCTACCTCTTCTGGTGGCCGCCTCCCTCCTTCCTGGCCTCCCGGAGCTGCGCCCTTTCTCACTGGTTCTCTCTTCTGCCGTTTTCCGTAGGACTCTCTTCTCTGACCTGAGTCTCCTTTGGAACTCTGCAGGTTCTA
+
AA33>AAAFFFFGGGCBGGGGFGBEGEGEDHHHFGD2EGGGHHHHGGEAEEFBGFGGHHE>EEEGDGGGGGGHGHGGGGHGFHHHGEEG@B@?DCHDFFHHHHFHGGHFGGGHHGGGGGHHHHHHHHHGHGHGGGGGG.EGHGHHGGGGGGGGGGGGGGGGGGGGGFBBFFFFFFFFFFFFFFFFFFFFFFFFBAA9AFFFFFFFFFFFFFFFFFFFBFFFFFFFFFFFFFFFFFFFFFFFFFFFFFFFFF
@M05620:37:000000000-D9766:1:1101:10685:9625 1:N:0:86
ACCACACCTTCTACAATGAGCTGCGTGTGGCTCCCGAGGAGCACCCCGTGCTGCTGACCGAGGCCCCCCTGAACCCCAAGGCCAACCGCGAGAAGATGCCCAGGTGAGTGGCCCGCTACCTCTTCTGGTGGCCGCCTCCCTCCTTCCTGGCCTCCCGGCGCTGCGCCCTTTCTCACTGGTTCTCTCTTCTGCCGTTTTCCGTAGGACTCTCTTCTCTGACCTGAGTCTCCTTTGGAACTCTGCAGGTTCTA
+
AABBAABAFFFFGFBAGGBFGGHHGAFAFEDCHGFEFGGGGHCFHGEEEEEFGHHFEGHA@ECFGEGGGCGFBGHGEEGHGHFHHGGEDG?CGGHGHHHHHFECFHFGH1FEA/ACF??GFHEFHHHE0CAFHGCGGGGGHHGHHGGGF/AFFFAEA?-;?=-AD;.DFFFFFF9BFFFBFFFFFFFBFFFFFFA?FE0BD:.A.BBFFFFFFFBFFFBFFF//;;B0BB00;0BFFFF0BFFFFF.F0F:
@M05620:37:000000000-D9766:1:1101:14551:9631 1:N:0:86
ACCACACCTTCTACAATGAGCTGCGTGTGGCTCCCGAGGAGCACCCCGTGCTGCTGACCGAGGCCCCCCTGAACCCCAAGGCCAACCGCGAGAAGATGACCAGGTGAGTGGCCCGCTACCTCTTCTGGTGGCCGCCTCCCTCCTTCCTGGCCTCCCGGAGCTGCGCCCTTTCTCACTGGTTCTCTCTTCTGCCGTTTTCCGTAGGACTCTCTTCTCTGACCTGAGTCTCCTTTGGAACTCTGCAGGTTCTA
+
DCDDDCDDFFFFGGGGGGGGGGHHGGGGHGHHHGGGGGGGGHHHHGGGGGGGHHHHHHHGGGGGGGGGGGGHHHHGGGGHGHHHHGGGGGGGGGHHHHFHHHHGHHHHHHGGHHGGGCGHHHHHHHHHHHGHHGGGGGHGHHGHHHGGFGGGGGGGFF-CBFGGGGFFFFFFFFFFFFFFFFFFFFFFHHHHFFFFFFHFFFFFD:FFFFFFFHHFHFFFFFFBFFFFFFFFFFFFFFFFFFFFFFFFFFB
@M05620:37:000000000-D9766:1:1101:22675:9649 1:N:0:86
GAGGCTGCTTTGGAAGAAACTCATAGATTACTGCAACAGTTCCCCCTGGACCTGGAAAAGTTTCTTGCCTGGCTTACAGAAGCTGAAACAACTACCTACAGTATGATACCCGTCCGGAACTACTCATAGCAGCCTACAAGAGCGTAACCGAGCTGATGAACCCATGGCACGTCCGTCAGGAATTTACGCATTCGCACTCTTGTGGATCCCCTTGCCCAATTCTCAGCATTTGTACTTGTACATGACCAGCC
+
A?AABAFBFFFFGGGGGGGGGGGHGHHHHHHGHHHHHCGFGHHHHGGGHGHHHHHHHH2GFGHHHHHHHHHHHHHGHHHHHHHFHHHHHHHHG3BG3B3@B@F4BDEHFFGFGG1//EE/33BB?34BF34B2GH3F3FG2B2BD/?CGC@DG/111?<FGCE/FH00><.0>.-<CGGH//GHGDGFG.;C0;EEFGHHGHC0A0FBF/./;//:CBEGGE0900/0;=CC90;BFFF/B/:9FF/9.;;
@M05620:37:000000000-D9766:1:1101:21314:9659 1:N:0:86
GAGGCTGCTTTGGAAGAAACTCATAGATTACTGCAACAGTTCCCCCTGGACCTGGAAAAGTTTCTTGCCTGGCTTACAGAAGCTGAAACAACTACCTACAGGATGCTACCCGTAAGGAAAGGCTCCTAGAAGACTCCAAGGGAGTAAAAGAGCTGATGAAACAATGGCAAGTAAGTCAGGCATTTCCGCTTTAGCACTCTTGTGGATCCAATTGAACAATTCTCAGCATTTGTACTTGTAACTGACAAGCC
+
A?AAAAFAFFDDGFAFFGFFGGHHHGHGHHHHHHCFFHGHHHGHHGEFCFFGHHFFA32FFGHGHHHBFGGFGHHEGFGHHHGGHEEGBGGGH3BFBBBCC31B@BFDFBB?E@E0?33BFFABFFCG4BF3BBBGHFFBFDHC?BFGHB?@2FF2F@F2@@GHG?GGCFF??GH@@G10>FFFDFGFDGGGD<DDGCBGHDGCEGGHHGH0;:C::GC:C0:CC;::GGGGCCFGG0CFFGF0CFGGGEC
@M05620:37:000000000-D9766:1:1101:14737:9685 1:N:0:86
GAGGCTGCTTTGGAAGAAACTCATAGATTACTGCAACAGTTCCCCCTGGACCTGGAAAAGTTTCTTGCCTGGCTTACAGAAGCTGAAACAACTACCTACAGGATGCTACCCGTAAGGAAAGGCTCCTAGAAGACTCCAAGGGAGTAAAAGAGCTGATGAAACAATGGCAAGTAAGTCAGGCATTTCCGCTTTAGCACTCTTGTGGATCCAATTGAACAATTCTCAGCATTTGTACTTGTAACTGACAAGCC
+
>33AA>>AFFFFGGGGCCGGAFBDGGHHHHHHHHFBHHG5FHHHHGCGFHHHHFFHHHFGFHHHHGEHHHHHHHFGHHGFFFGGFHHHHHHHHHFHHEFGHF1FFHHHHHHGGGFHHFHHHHHFHGHHHGHGHHHHHBGHGGEGCFHDHGGHHHHHHHHHFHHHHHHHHHGHGHH@GHHGHHHHHHHGGGGGHHHHHHHHHHHHGGGHHHHFHHHHGHHHHGHHHFHHHHGGFFGGGGGGGGGGGGG0CEE
@M05620:37:000000000-D9766:1:1101:21117:9688 1:N:0:86
ACCACACCTTCTACAATGAGCTGCGTGTGGCTCCCGAGGAGCACCCCGTGCTGCTGACCGAGGCCCCCCTGAACCCCAAGGCCAACCGCGAGAAGATGCCCAGGTGAGTGGCCCGCTACCTCTTCTGGTGGCCGCCTCCCTCCTTCCTGGCCTCCCGGCGCTGCGCCCTTTCTCACTGGTTCTCTCTTCTGCCGTTTTCCGTAGGACTCTCTTCTCTGACCTGAGTCTCCTTTGGAACTCTGCAGGTTCTA
+
AAA1AAAAFFFFGGGF3FAEGFHFGAA000BFACF00EG?EHHFHGGGAEEFEHFFGHFE?ECGGAGGGEF0FEHGGGAGC/GHHGA<CG/<<CCB1?DCG1?FGHGFFF/CFCC@CCCFHHBDGHGFGHCGCCGCCACEHHGGHFBFG/.CB.CA9A--99@B?-999B9/FF9FBFF99FBBBBBFFFFBF@FBFEBFBFFFFFFBFBBBFFFFFF/BFFFF-FFFFF9FFFB/BFFFFFE//AFFFFF
@M05620:37:000000000-D9766:1:1101:25861:9708 1:N:0:86
ACCACACCTTCTACAATGAGCTGCGTGTGGCTCCCGAGGAGCACCCCGTGCTGCTGACCGAGGCCCCCCTGAACCCCAAGGCCAACCGCGAGAAGATGACCAGGATAGTGGCCCGCTACCTCTTTTGGGAGCCGCCTCCCTCCTTCCTGGCCTCCCGGAACTGCGCCCTTTCTCACTGGATCACTCTTCTGGCGTTTTCCGTAGGACTCTCTTCTCTGACCTGATGCTCCTTTGGAACTCTGCAGGTTCTA
+
>>AAAA1AFFC@AGG1ABFAA1A1ABEEC0FGAFCA0AECEHHHHGCGE/EAFBGCG0BFEG?F/?>EGGGHHHCEFGCE/?GECFEEG/BCGGCFD11?F10?/11<@1<FGH--<-A<1>0=000<..<<.;--..;CCF.:F0C0;C..B.E..;---000.-;@@BFB/9FFBFF/;9-//9/FB////99@@EFF-/-9-/;BFFFFFFEFB//BFBBF///;;B/9F//;B///;//9B?-:///
@M05620:37:000000000-D9766:1:1101:23966:9710 1:N:0:86
AGTGCCAGCTCTCAATCGCCCAGGGAACCCAGGGCCTGGCACCTCCATACAGAAAACCTATGACCCCACCAGCGACCTGGAGCACCAACTCCGCAGCCTGGCTGGGACCTATTGAGTATCCAGCGGTGGGATCCGGGAGTTGGGGAGGAGGGAGGAGGTGGGGGAAGACCGTCCTAACCGTGGAGGGGTCTTGGTAATGATTGGGGGAGGAGGGGGCCTTTGGGTCCCACCCGTCCCCCCGGCTGGGCTAT
+
>3>>AFFCAFFFGGGGGGG2EEFFE2BBFF2BF2EF2F222BFF2FEG5G355B3BBEHGG35BFAA1>F1BB0>>>E2BG1FGHE1?EGHHGF/EE/FGG0FFE<CG/?B?112112?2B2?@<///?/<<<00>@--.>11@D.-<...-;:C.;.=.;@G-;.:.;/-9.;./9:F-9.;.9AB9DA9/;//9;99///BFF;--9>.9DBB---.;F/B.9.;F/9A9;..;DFF------;..../
@M05620:37:000000000-D9766:1:1101:14513:9715 1:N:0:86
GAGGCTGCTTTGGACGAAACTCATAGATTACTGCAACAGTTCCCCCTGGACCTGGAGAAGTTTCTTGCATGGCTTAAAGAAGCTGAAACAACTTCCAACAGGATTCTACCCGTAATGCGAGGCCACAAAAATACTACAAGGGAGAAAAACAGATGATAAAACAATGGAAAGAAAGTCAGACATTGCAGCTTTAGCACTCTTGTGAATACAATAGAACAATTAACAAAATTTGGACTTTGAACTGACAAGCC
+
>1>>1>B1@BB1F11A1E0AFGHHHFBFDDB2DB1A1F0DFD2B0AA//00BBFAB010BBDD2DDFA1D2B0BF11@DBFG1BB11B1B/BF1B@1B1/0/0B1BB2BBB??/>/21//><////0?0B/011221111//<<<<1<<//00?11?11?<1<<>>>1<<00<0>1>=00</=00=00//0<00<0;0/0;0=000;;0::000000999000;90..0;000;9CF00;0;0;99;F9..
@M05620:37:000000000-D9766:1:1101:12437:9716 1:N:0:86
ACCACACCTTCTACAATGAGCTGCGTGTGGCTCCCGAGGAGCACCCCGTGCTGCTGACCGAGGCCCCCCTGAACCCCAAGGCCAACCGCGAGAAGATGCCCAGGTGAGTGGCCCGCTACCTCTTCTGGTGGCCGCCTCCCTCCTTCCTGGCCTCCCGGAGCTGCGCCCTTTCTCACTGGTTCTCTCTTCTGCCGTTTTCCGTAGGACTCTCTTCTCTGACCTGAGTCTCCTTTGGAACTCTGCAGGTTCTA
+
AAA?AAABFFFFGGGFFGGFG5FFEEEEGFHHHGGGGGGFGHHHHGGGGEGEHHHHHHHGGGGGGGGGGGGHHHEGGGGGGHHGHGGGGGCCCDFHHGHHHHHGHHHHHHGGHHGGG?GHHHHHHGHHHHGHGFGGFGHGHHGHFFFGBFFGGGGGGF?DAGGGGCFFFFFFFFFFFEFFFFFFFFFFFFFFFFADFFFFFFAAD/FFFFFFFFFFFFFFFFFFFBBFFFFFFFFFFFFFFFFFFFFFEFB
@M05620:37:000000000-D9766:1:1101:16403:9742 1:N:0:86
GAGGCTGCTTTGGCAGAAACTCATAGATTACTGCAACAGTTCCCCCTGGACCTGGAAAAGTTTCTTGCCTGGCTTACAGAAGCTGACACACCTGCCAACAGCCTCATCATCGTACGGCAAAGCAAATAGCCGCATAACAGTTCAACCCAGCAATACTGCCCACCTAGCCACTCCTTCCAGCCTATCCACTTTCGCCCTATTATGGTTCCCCTTGCAACCTTATCCGCCTTTGTAATTTTCCCTGCAACTCC
+
>AA1>>CAFFFFG1BEEFBFE1FFF31DFFHHHHHFFFH1FHHHHGG/EGHHHHHB1AFGADGGDFFHH1A/BBFHHH1D1BFGFDC1BB/EB0B>1B/B>0/00BBB22B1?0F///>/00B1BBF1111?//??GG1BGDB2210</?00@11<1110/?/?011>010>001>10110>C/0<C0<=0<<C..;-/:;00;/0;:C0:/=/9FB9.99B000;CEB90;9C0090009;;0.909/;/
@M05620:37:000000000-D9766:1:1101:17436:9769 1:N:0:86
GAGGCTGCTTTGGAAGAAACTCATAGATTACTGCAACAGTTCCCCCTGGACCTGGAAAAGTTTCTTGCCTGGCTTACAGAAGCTGAAACAACTACCTACAGGATGCTACCCGTAAGGAAAGGCTCCTAGAAGACTCCAAGGGAGTAAAAGAGCTGATGAAACAATGGCAAGTAAGTCAGGCATTTCCGCTTTAGCACTCTTGTGGATCCAATTGAACAATTCTCAGCATTTGTACTTGTAACTGACAAGCC
+
B@ABBAFAFFFFGGGGGGGGBGGHFGHHHFHHHHHHFFGFGGHHHGGGGHGHHHGHGH2FFGHHFGGGHHHHHHHHHHHFHHHHHHHHHHHHHHGHH4GHHEGHGHHHHHHGG?DHHHHHHHHHHGHHHHHHHHHHHFHFGGHGC2FF?FEHHHHGGHHHFHB/GHHGHHFFBHH@GHHHHEHHHHHGGGGGHHHFHHGHHHHHGHHHHHHGHHHHHBGHHGHHGGFHHHGGFGGGGBFGEGGGGGF0FGG
@M05620:37:000000000-D9766:1:1101:15108:9781 1:N:0:86
AGTGCCAGCTCTCAATCGCACAGGGGACCCAGGGCCTGGCCCCTCCATCCAGAAAACCTATGACCTCACCCGCTACCTGGAGCACCAACTCCGCAGCTTGGCTGGGACCTATGTAGTATCCAGCGTAGGAATCTGGGCGTTGGGGCGGAGTGCGGCGTTGGGGAAAGCCAGTCCTAACCGTGGAGGGTTCTGGTAAATGATGGGGTGAGGAGGGGCTCTTTGGCTCCCACCAGTCCCCCTGTCTGGTCTAT
+
ABAABFFFBFFFGGGGGGGGGGHGGGGGGGHHGGFGFGHHHHGGGGHHHHHHHHHHHGHHHHHHHHHHHHHGE>FEHHHHCGHHHHGGFHHHGGGCGHHHGHHGGGHHGGHHGH3FGFHHHDGHGE/BE2FFGHHHH//@ADFGG.-C-@EH0A?-ACCGGGG.AEF/A:FFFFFFFFFFFFF.AFFAFFFFFFFFFFFFFFFFFDCFFFFDACDFFFFFFFFFFFFFFFFFFFFFFFFFFFFFFFFFFFF
@M05620:37:000000000-D9766:1:1101:16803:9788 1:N:0:86
ACCACACCTTCTACAATGAGCTGCGTGTGGCTCCCGAGGAGCACCCCGTGCTGCTGACCGAGGCCCCCCTGAACCCCAAGGCCAACCGCGAGAAGATGCCCAGGTGAGTGGCCCGCTCCCTCTTCTGGTGGCCGCCTCCCTCCTTCCTGGCCTCCCGGCCCTGCGCCCTTTCTCCCTGGTTCTCTCTTCTGCCGTTTTCCGTAGGTCTCTCTTCTCTGCCCTGCGTCTCCTTTGGAACTCTGCAGGTTCTA
+
CCCCCCCCFFFFGGGGGGGGGGHHGEGEFGHGHGGGGGGGGHHHHGGGEGGGHHHHHHHGGGGGGGGGGGGHHHHGGGGHGHHHHGGGGGFGGGHHHHHFFCGG=11?==/?GE--A-<FCFCHHHHH</.CH-CGGDHGHECC00C90C.CBFAA.;9-;CA.-:AD=FFBFF09/9.BFFFB0BBFBBFFFFFDBEFF.0...0;FFFBBBFFFFF0BA0..-;:ABF0B00B0;00:;BF9FFFFBF:
@M05620:37:000000000-D9766:1:1101:18223:9795 1:N:0:86
ACCACACCTTCTACAATGAGCTGCGTGTGGCTCCCGAGGAGCACCCCGTGCTGCTGACCGAGGCCCCCCTGAACCCCAAGGCCAACCGCGAGAAGATGCCCAGGTGAGTGGCCCGCTACCTCTTCTGGTGGCCGCCTCCCTCCTTCCTGGCCTCCCGGCGCTGCGCCCTTTCTCACTGGTTCTCTCTTCTGCCGTTTTCCGTAGGACTCTCTTCTCTGACCTGAGTCTCCTTTGGAACTCTGCAGGTTCTA
+
BBBBBBBBFFFFGGGGFGGFGBGFGAEBAEHHCGGEEEGGGHHHHGGGDFGGGHGHHFFGCGGGGGGGGEGFHFHGGGDHAEHHHGFEGGCDGGHHFGHGHBGFHHHFHHGEHH@C@<@GDFFHHD0DDGDHHCCFDDGFGFGHHFFBBB.FF.EF9D9:A-@DAFDFAFFFFF/BBBFFF/BBFFFFBBFBFDDFFFBFDF9DFBB9FFFFFB/99:/BFBB;9FF/9F/BFFFFFFFBFFF/BFFFFF/
@M05620:37:000000000-D9766:1:1101:12383:9821 1:N:0:86
ACCACACCTTCTACAATGCGCTGCGTGTGGCTCCCGAGGAGCACCCCGTGCTGCTGACCGAGGCCCCCCTGAACCCCAAGGCCAACCGCGAGAAGATGACCAGGTGAGTGGCCCGCTACCTCTTCTGGTGGCCGCCTCTCTCCTTCCTGGCCTCCCGGCGCTGCGCCCTTTCTCACTGGTTCTCTCTTCTGCCGTTTTCCGTAGGACTCTCTTCTCTGCCCTGAGTCTCCTTTGGAACTCTGCAGGTTCTA
+
AA?AAAAAFFFFGGGF3F1EE?EEGBEAAAGGHEFAAEE?EHEGHGG/AAFGGHFHDGF>EECGG?EGGEECGFHGG<EHGCHHHFCCGG/<<AFF111FFCFFHHHFF<FCFHGGGCCB<GBGHGGHFHGEH@-:CCGHGEFGGGGGGGEFGGGEA@-?@@@B?@B@@BFFFF/BFFB9;BFBFFFFFFB/9@BBFEFFFF-9B9BFFFFFFFFFFFBFFFF-;BF/BF/BBFF//;BFFFF/;FFFFF:
@M05620:37:000000000-D9766:1:1101:21033:9845 1:N:0:86
ACCACACCTTCTACAATGAGCTGCGTGTGGCTCCCGAGGAGCACCCCGTGCTGCTGACCGAGGCCCCCCTGAACCCCAAGGCCAACCGCGAGAAGATGACCAGGTGAGTGGCCCGCTACCTCTTCTGGTGGCCGCCTCCCTCCTTCCTGGCCTCCCGGCGCTGCGCCCTTTCTCACTGGTTCTCTCTTCTGCCGTTTTCCGTAGGACTCTCTTCTCTGACCTGAGTCTCCTTTGGAACTCTGCAGGTTCTA
+
BBBBBBBBFFFFFGGGGGGGGGGFEBEFHAHHHGGEEEEGGHHHHGGGEAEFFGHHHHHGGGGGGGGGGGGHHHHGGGGHGHHHHGGGGGGGGGHHFHHHHHHGFGHHHHGGHHGGGGGHGHHHGFGHHHGHHGCGDFHGHHGHGFGGGGGGGGFGDG-ABFCFFFFFFFFFFFFFFFFFFFFFFFFFFFFFFFDFFFFFFFFFFFFFFFFFFFFFEFBFFFF9FFFFFFFFFFFFFFFFBFFFFFFFFFF
@M05620:37:000000000-D9766:1:1101:14691:9854 1:N:0:86
AGTGCCAGCTCTCAATCGCACAGGGGACCCAGGGCCTGGCCCCTCCATCCAGAAAACCTATGACCTCACCCGCTACCTGGAGCACCAACTCCGCAGCTTGGCTGGGACCTATTGCGTATTCAGCGTAGGCATCTGGGAGTTGGGGCGGAGTGAGGGGTTGGGGCAAGCCCGTCCTAACCGTGGAGGGGTCTGGGAAATGATGGGGTGAGGAGGGGCTCTTTGGCTCCCACCAGTCCCCCTGTCTGGTCTAT
+
>A>AAF1@AFCDDGGFGEGG?EE0AEEEEEEHGCGGGCHAEHGHGGEGA01A101BFF0FEG2FGFBFGHHEGE?>GGHEHHHE>>GHGEHHGGEEC0GHGGHGGCHHGFFFFBF///<1@2@@<?//C1?1??1100//??GG?.----..:0C.:.9?@-:.;EA...--9AABFBF;9-@-9;@-;-BFF-9BEFFFFBFFF-@9FFBAF?=@@FFFFBFF/FFFFFFA-:BFFFF?-:99//9//9;
@M05620:37:000000000-D9766:1:1101:7510:9877 1:N:0:86
ACCACACCTTCTACAATGAGCTGCGTGTGGCTCCCGAGGAGCACCCCGTGCTGCTGACCGAGGCCCCCCTGAACCCCAAGGCCAACCGCGAGAAGATGACCAGGTGAGTGGCCCGCTACCTCTTCTGGTGGCCGCCTCCCTCCTTCCTGGCCTCCCGGCGCTGCGCCCTTTCTCACTGGTTCTCTCTTCTGCCGTTTTCCGTAGGACTCTCTTCTCTGACCTGAGTCTCCTTTGGAACTCTGCAGGTTCTA
+
AAA1AAAAFFFFGGGF3G1AG1GHG0AA00FG1BF00EGGGHHHHGGGCEGGGHFFHHGE@EGGG?FGGGGFHEGGGGEH/<GHHGA/>C/<BFFF>GF11<FFHHHF11FFFGCCGGC0FGB0DGHB=C.GACGGGGHEHHGHF0CFF/FFF.CEB?-;9>@B??B@;//;FFFFFFF/BFFFFF/BFFFB9@;-BE/;BBFABBFFFFFFFFFFFFFFBFB99//;9B/9//;/BBBBFFE9BFFFFFB
@M05620:37:000000000-D9766:1:1101:20681:9899 1:N:0:86
ACCACACCTTCTACAATGAGCTGCGTGTGGCTCCCGAGGAGCACCCCGTGCTGCTGACCGAGGCCCCCCTGAACCCCAAGGCCAACCGCGAGAAGATGCCCAGGTGAGTGGCCCGCTACCTCTTCTGGTGGCCGCCTCCCTCCTTCCTGGCCTCCCGGAGCTGCGCCCTTTCTCACTGGTTCTCTCTTCTGCCGTTTTCCGTAGGACTCTCTTCTCTGACCTGAGTCTCCTTTGGAACTCTGCAGGTTCTA
+
BBCCABCCFFFFGGGGGGGGGGHHGEGECFHGHGGFFGGGGHGGHGGGFGGGHHGHGGHGGGGGGGGGGGGHFHHGGGGHGHHHHGGGGGBDGGHGGHHHHHHGHHHHHHGGHHGGGGGHHHHHHHHHHHGHHGGGGGHGHHGHHGGGGGGGGGGGDF-ADGGGGGFFFFFFFFFFFFFFFFFFFFFHFFHFFFDFFFFFFFAFFFFFFFFFFFHFFFFFFFEFFFFFFFFFFFFFFFFFFFFFFFFFFFF
@M05620:37:000000000-D9766:1:1101:11112:9908 1:N:0:86
ACCACACCTTCTACAATGAGCTGCGTGTGGCTCCCGAGGAGCACCCCGTGCTGCTGACCGAGGCCCCCCTGAACCCCAAGGCCAACCGCGAGAAGATGCCCAGGTGAGTGGCCCGCTACCTCTTCTGGTGGCCGCCTCCCTCCTTCCTTGCCTCCCGGCGCCGCGCCCTTTCTCCCTGGTTCTCTCTTTTGCCGTTTTCCGTAGGACTCTCTTCTCTGACCTGGGTCCCCTTTGGAACTCTGCAGGTTCTA
+
CCCCCCCCFFFFGGGGGGGGGGHHGGGEGGHHHGGGGGGGGHHHHGGGGGGGHHHHHHHFGGGGGGGGGGGHHHHGGGGHGHHHHGGGGGFGGGHHHGGHHF/F=110?1FAGH----->100=000<=/C.G--C..CE:/C/G0F00;0F00CE.;--------;D-FF00009/9A0F000000;00:0B;:DFF0B99..A00//000;0000;0:F0/..;/..;/;F9FBFF09090:BF9B000
@M05620:37:000000000-D9766:1:1101:25037:9919 1:N:0:86
GAGGCTGCTTTGGAAGAAACTCATAGATTACTGCAACAGTTCCCCCTGGACCTGGAAAAGTTTCTTGCCTGGCTTACAGAAGCTGAAACAACTACCTACAGGATGCTACCCGTAAGGAAAGGCTCCTAGAAGACTCCAAGGGAGTAAAAGAGCTGATGAAACAATGGCAAGTAAGTCAGGCATTTCCGCTTTAGCACTCTTGTGGATCCAATTGAACAATTCTCAGCATTTGTACTTGTAACTGACAAGCC
+
>>AAAAFAFFFFGGGGGGGGGGHHGGGHHHHHHHFHHHGEHHHHHGG2FFHHHGHGHFBGGHHHHHHHHHHHHHHFHHHFFHHHHHHGGGGHHHHHHHHFHHFHHHH4GHHGGE1GHDGHHHEFHGHHFFGHFHHHHHHHGGEG?0GF?GGHHHHHHHF1@@<<FGHHHEFG1GHGHHGHHHHHHHHGGGGGHGGHHGFHHHHHGHFGHFBHHHHHHHHHHHHHGHHFHHGGCFGGGFGG0BFGGGGGGGG
@M05620:37:000000000-D9766:1:1101:15952:9929 1:N:0:86
GAGGCTGCTTTGGAAGAAACTCATAGATTACTGCAACAGTTCCCCCTGGACCTGGAAAAGTTTCTTGCCTGGCTTACAGAAGCTGAAACAACTACCTACAGGATGCTACCCGTAAGGAAAGGCTCCTAGAAGACTCCAAGGGAGTAAAAGAGCTGATGAAACAATGGCAAGTAAGTCAGGCATTTCCGCTTTAGCACTCTTGTGGATCCAATTGAACAATTCTCAGCATTTGTACTTGTAACTGACAAGCC
+
A3AABAFAFFFFFGGGFFGGGADFDGGGHHHGHHFFGCG5FGHHHGAFEHHGHGHGHHFGBFHHHFFHHHHHHFFHHHHFFHHFHHHGHGHHHHHHHGHHHGHHHHHHHHHGEEAGHHHHHHHHHGHHHHHHHHGHHHHHGGHGGFHHHHGHHHHHHHHHHHGHHHHHHHGHGFHFGHHHHHHHHHHGGGGGHHHHHHHHHHHHGHHHHHHGHHHHGGGHHHHHHHGHHHGGGGGGGGGGFGGGGGGGGGF
@M05620:37:000000000-D9766:1:1101:16018:9946 1:N:0:86
AGTGCCAGCTCTCAATCGCACAGGGGACCCAGGGCCTGGCCCCTCCATCCAGAAAACCTATGACCTCACCCGCTACCTGGAGCACCAACTCCGCAGCTTGGCTGGGACCTATGTGAGTATCCAGCGTAGGAATCTGGGAGTTGGGGAGGAGTGAGGAGTTGGGGAAAGACAGTCCTAACCGTGGAGGGTTCTGGTAAATGATGGGGTGAGGAGGGGCTCTTTGGCTCCCACCAGTCCCCCTGTCTGGTCTA
+
A3>AAFFFBFFFGGGFGFGGCEGHEGGGGGHHGGDEFEHFGHGHGGGGBGHGHH3GHEBGHHHHHHFHHHHGGGCGHHHFHHHECFHHGFHHGGGGGHHHGHHGCFHHGHHHHHEHHHHFFHHHHCDDCGHHHHFHFBGGFHFHCCEGGGGHAGHACDGHHH?GGGHHFHHHHHHGGHHHGGGGGGGG.CFFFGBFGGGFGGFGGGDBFFFFFFBBBBFFFFBFFFFFFFFFFFFFFFFFBEFFFFFB9B9
@M05620:37:000000000-D9766:1:1101:2832:9946 1:N:0:86
GAGGCTGCTTTGGAAGAAACTCATAGATTACTGCAACAGTTCCCCCTGGACCTGGAAAAGTTTCTTGCCTGGCTTACAGAAGCTGAAACAACTACCTACAGGCTGCTACCCGTAAGGAAAGGCTCCTAGAATACTCCAAGGGAGTAAAAGAGCTGATGAAACAATGGCAAGTAAGTCAGGCATTTCCGCTTTAGCACTCTTGTGGATCCAATTGAACAATTCTCATCATTTGTACTTGTAACTGACAAGCC
+
AABBABFBFFFFGFFGGGGGGGHHHHGHHHHHHHGHGHGFHHHHHGGF2BFGHGHH3AEGGHHHHHHGHHBFGHHFF5BGHHGHHHFHHFHHH3BGBBBBBB1F?FCDGHH1EED0G3BGGFGBGGFFF3B4BBBBGGFFECGG?BFDBB<F2@@GHFHFHHFHGFGHCGG1FGH?FD10>>FF1FFEEGACB<<=G<CHHD=GA0<<;CG:C:0GBGHFHCGGF0;0:<BF;CFGGGBFGGG00;B0F.A
@M05620:37:000000000-D9766:1:1101:10446:9952 1:N:0:86
GAGGCTGCTTTGGAAGAAACTCATAGATTACTGCAACAGTTCCCCCTGGACCTGGAAAAGTTTCTTGCCTGGCTTACAGAAGCTGAAACAACTACCCACAGGCTGCTACCCGTAAGGAAAGGCTCCTAAAAGACTCCAAGGGAGAAAAAGAGCTGATGAAACAATGGCAAGTAAGTCAGGCATTTCCGCTTTAGCACTCTTGTGGATCCAATTGAACAATTCTCAGCATTTGTACTTGTAACTGACAAGCC
+
>?AA>AFAFBDDG4BFGGFGFGHHHFHHHHFGFGFHFFHFGGFFGEEFEHFGHHGHB3BGGHHHHHHGFHHFGHHEB5BFGHFFHEBGFGEHH3BE1B11B1?F1?FDGGGA?>?B33BBBEG30?BB4?B3??B??FBB/<GA/B2@G?CCB2<2G@?FHGHF?110?1?1>1F1><10>><>1F1>CA..0<==DC/0D000.0:0;<G00;CG<CF:C00;90/09;0;;=BFGF09CFB0;CFFAEC
@M05620:37:000000000-D9766:1:1101:11060:9975 1:N:0:86
AGTGCCAGCTCTCAATCGCACACGTCTGAACTCCAGTCACGTCTATCTCCTGCCCTTAGATCGGAAGAGCACACGTCTGAACTCCAGTCACTAATGCGCATCTCGTATGCCGTCTTCTGCTTGAAAAAAAAAAACAAATAAAATACTACATATAATTAAGAAATTATAGCAAACAAAACACAAGAAAAAAAAAACGAAAAGAAAACGAACAACAAAACTGGAATGTAGTAAAACGTATGTAAATGCAGATA
+
AAABCFFFBFFFGFGGGGGGGGHGHHHFHHHHHHHHHHHHEFGHGHHHHHHHHHHGHHBFGHHGCFGFHHHHHHEFHHGFHHHHHHHGHHHHHHHHHEFGGGHHHGGHHHHGGGHGHHEGHHHHE3?GC@GGDC/=?01=>111>11=>11=1111100000/00<0000000......:....////:-----:-...-/..///-..--/......:0//:0000000000:-..0/000:00000000
@M05620:37:000000000-D9766:1:1101:7310:10053 1:N:0:86
ACCACACCTTCTACAATGAGCTGCGTGTGGCTCCCGAGGAGCACCCCGTGCTGCTGACCGAGGCCCCCCTGAACCCCAAGGCCAACCGCGAGAAGATGACCAGGTGAGTGGCCCGCTACCTCTTCTGGTGGCCGCCTCCCTCCTTCCTGGCCTCCCGGCGCTGCGCCCTTTCTCACTGGTTCTCTCTTCTGCCGTTTTCCGTAGGACTCTCTTCTCTGACCTGAGTCTCCTTTGGAACTCTGCAGGTTCTA
+
BBBAAAB>FFFFGGGGFF5BF5FFGAEAAAGFCBFE?EEEEHHHHGGGEEGGHHGHHHHEEEGGGEEGGGGFHFHGGGDH/FHHHGGECD<<<DGEFHHFCGHFHHHHHHGGHHGGGCGHHHHHHHHHHHGGHGGGDGHGHHGHHGFFBBFGFGGGG?-;B=BFBBFBBFFFFFFFFFFFFFFFFFFFFFFFFBDDFF/BDFFFFFFFFFFFFFFFFFFFFFFFFFF/BFFFFFFFFFFFFFFFFFFFFFF
@M05620:37:000000000-D9766:1:1101:15036:10063 1:N:0:86
GAGGCTGCTTTGGAAGAAACTCATAGATTACTGCAACAGTTCCCCCTGGACCTGGAAAAGTTTCTTGCCTGGCTTACAGAAGCTGAAACAACTACCTACAGGATGCTACCCGTAAGGAAAGGCTCCTAGAAGACTCCAAGGGAGTAAAAGAGCTGATGAAACAATGGCAAGTAAGTCAGGCATTTCCGCTTTAGCACTCTTGTGGCTCCAATTGAACCATTCTCAGCATTTGTACTTGTAACTGACAAGCC
+
>33>AACAFFFFGGGGACFGGFGDGGHHFDFGFH44BFFBDGHHHGCF22FAGC2EF32BBFGHFEFGHHHHHHC3FGHDGHHGF3FGHCFGFHGHHFF3G3B3FCGFHHHGEEEFBGHHAEGHFGHHHFHHBFGHH3FGGG/<C0F22B?<GHHHHFGHDG0/@FGFHHFD1?F?FDGEGGCHHHHGGDDGEGF0GFHFFHGCA.<GEB/GFHGHH.;GGFGHFCHFGGFGCFGGGF900CFFFG09CAE
@M05620:37:000000000-D9766:1:1101:21767:10101 1:N:0:86
AGTGCCAGCTCTCAATCGCACAGGGGACCCAGGGCCTGGCCCCTCCATCCAGAAAACCTATGACCTCACCCGCTACCTGGAGCACCAACTCCGCAGCTTGGCTGGGACCTATGTGAGTATCCAGCGTAGGAATCTGGGAGTTGGGGAGGAGTGAGGAGTTGGGGAAAGACAGTCCTAACCGTGGAGGGTTCTGGTAAATGATGGGGTGAGGAGGGGCTCTTTGGCTCCCACCAGTCCCCCTGTCTGGTCTA
+
>>A>ADDFAFFFGAFFGFF1E0BA0AEEGEGFFEGFAAFGHHGHGGGFHHGHFBHGHGHFGFDGHHGHHHHGGGEEHHFBFEB/BG>FE>FHEE/>EGHFEHHF/?FGFHGGHFBGFFGHHFHGFGCEBBHHEHGGHGGGCGHHGGGGGGGHHHHHH.CGHHGGEGHHFGGGFCGHFHFF@CEGGGFG;AAFGGFGFGFFFBFBEGF@EFFFAB@@@@FFFFFFFFFFFFFFF?FFFFFA@EFFFFFB;9B
@M05620:37:000000000-D9766:1:1101:16725:10106 1:N:0:86
GAGGCTGCTTTGGAAGAAACTCATAGATTACTGCAACAGTTCCCCCTGGACCTGGAAAAGTTTCTTGCCTGGCTTACAGAAGCTGAAACAACTACCTACAGGATGCTACCCGTAAGGAAAGGCTCCTAGAAGACTCCAAGGGAGTAAAAGAGCTGATGAAACAATGGCAAGTAAGTCAGGCATTTCCGCTTTAGCACTCTTGTGGATCCAATTGAACAATTCTCAGCATTTGTACTTGTAACTGACAAGCC
+
AAABAAFBFFFDGFFFFGGGGGHHHHHHHHHGHHBGFHHHHFGHHGGGEFGHHHGFFBCGBGHHHHHGGHHHHHHEFGGHHHHHHEFHGGGHHGGHGHGFHFFGEFGFGFGGFGEAFFGFGGHHHGHHGGHBFBFGHGHFFDHGCFGHHGFHGHHFHFHHF@GHHGHHFFGFGHH@@GBFGGGGHHHGDFGGDDGDHFFHHGGFAGHHHGHFGGGGCGGGHFGHB<GFHHGGCCFGG0;FFGGGFGGGGGE
@M05620:37:000000000-D9766:1:1101:6214:10118 1:N:0:86
GAGGCTGCTTTGGAAGAAACTCATAGATTACTGCAACAGTTCCCCCTGGACCTGGAAAAGTTTCTTGCCTGGCTTACAGAAGCTGAAACAACTACCTACAGGATGCTACCCGTAAGGAACTGCTCCTAGCAGACTCCACGGGAGTAACAGAGCTGATGAACCAATGGCACGTACGTCAGGCCTTTCCGCTTTCGCACTCTTGTGGATCCAATTGAACAATTCTCAGCATTTGTACTTGTACATGACAAGCC
+
A3>ABAFBFFFFGFGGFCGGGGGHHHHHHHGHHGDGHGFDFGHHHGGGEGGHHHEBFA2BBGHHHHHHHHHGHHH3FGGFGHHHHDFDGFHHHFGHFFGHHFHF@GGFGEHEE/>FEHHA3?GHFFHGG3BF3BGHH32?///BC2322@2FGFFBGD@F2F0/?GFBC??G0.->GGGHH.GHHHHGGG.C0CCEGGHHHHHHDFHHH00C0;;0;0;FGGF00;FBFCFGGFFG0;F900=CGGF0;AE
@M05620:37:000000000-D9766:1:1101:12030:10129 1:N:0:86
ACCACACCTTCTACAATGAGCTGCGTGTGGCTCCCGAGGAGCACCCCGTGCTGCTGACCGAGGCCCCCCTGAACCCCAAGGCCAACCGCGAGAAGATGCCCAGGTGAGTGGCCCGCTACCTCTTCTGGTGGCCGCCTCCCTCCTTCCTGGCCTCCCGGAGCTGCGCCCTTTCTCACTGGTTCTCTCTTCTGCCGTTTTCCGTAGGACTCTCTTCTCTGACCTGAGTCTCCTTTGGAACTCTGCAGGTTCTA
+
CCCCCBBBFFFFGGGGGFGGGFHHGGGGHGHHHGGGGCGEGFHHHGGGFGGFHHHHHHHGGGGGGGGEGGGHHHHGGGGHGHHHHGGGGGGGFGHHFDFHHHE?GF1?GHGEGH-@@-CHHHHHHHGFHHDEHC?FGGHGHH?:CCFGGGGFGGGGAA?DDGGGGGFFA/BFFFFFFFFFFFFFFFFFFBFB9@;DBEBFFF?:;/BFFFFFFFFFFBFFFFFFF:FFFFFBBFFFFFFFFFFFFFFFFF/
@M05620:37:000000000-D9766:1:1101:9513:10185 1:N:0:86
GAGGCTGCTTTGGAAGAAACTCATAGATTACTGCAACAGTTCCCCCTGGACCTGGAAAAGTTTCTTGCCTGGCTTACAGAAGCTGAAACAACTACCTACAGGATGCTACCCGTAAGGAAAGGCTCCTAGAAGACTCCAAGGGAGTAAAAGAGCTGATGAAACAATGGCAAGTAAGTCAGGCATTTCCGCTTTAGCACTCTTGTGGATCCAATTGAACAATTCTCAGCATTTGTACTTGTAACTGACACGCC
+
A11AAAFAFFFFGGGGGGGGFFG3BFEGHHHGFH1FCGFAFGHHHG?FF0GGH0A0F1GGAGHHGDGHHHHHHGAGHFGFFFHGGFHHHEGHHHHHHHHHHH>GHHHHHHHGGGFHHHHHHHHHHGHHHGGGHHHHH1FHGGEG?<FFGHGHHHHGHHFHFHCFHHHHHBFGHHHDHHGHHGHHHHHCGGGGHHHHHGFHHGGHFHHHHHHHHHHFH0CGHFHHFHHGHHGG9FGGGGGG0FGGGGG09AG
@M05620:37:000000000-D9766:1:1101:11772:10187 1:N:0:86
GAGGCTGCTTTGGCAGAAACTCATAGATTACTGCAACAGTTCCCCCTGGACCTGGAAAAGTTTCTTGCCTGGCTTACAGAAGCTGACACAACTACCTACAGGATGCTACCCGTAAGGAAAGGCTCCTCGCAGACTCCAAGGGAGTAAAAGAGCTGATGAAACACTGGCAAGTAAGTCAGGCATTTCCGCTTTAGCACTCTTGTGGATCCAATTGAACAATTCTCAGCATTTGTACTTGTACCTGACAAGCC
+
111>AAFAFFFFB1BFGGCGGGHHFFGHHHHHHHHHFHGAGHHHHGGGEFHHHHHBFAEGBDHHHBDGHHHAGGGHHHFGHHHFBF0FFECEGFGHHHHFBCHFCFGGHHHFE//B1BF>FHHHHGH0/>>E/FGHGC11?//<?0122@/<GHBFGDFGBG00?GHECBFF11<=GGFGF.FDHHEFGG?E0=F0DFHHGHHHGFHHG00CHHHFHCHGEGGGGGFBFGGGFGEFGGGG0CFGGGFCC?A
@M05620:37:000000000-D9766:1:1101:20885:10198 1:N:0:86
GAGGCTGCTTTGGAAGAAACTCATAGATTACTGCAACAGTTCCCCCTGGACCTGGAAAAGTTTCTTGCCTGGCTTACAGAAGCTGAAACAACTGCCAATAGTACGATACCCGTCCGGCAAGACTCAAAGAAGCCTACAAGAGCGCAACCGAGCTAATGAACCCATGGAAAGACGGTCAGGAATTTACGCATTAGCACTCTTGTGGCTCCAAGTGCCCAATTCACAGAATTTGTACTTGTACATGACCAGCC
+
BBBBBBFBFFFFGGGGFFGGGFFDGFB6FGHDFHHGHFFFHFHFFE2C2FHFHCGBGHHH3AFAG5AGEHBFGFFHHHFFHHCGHEHHFFGHH3@E3@33BBG4BF1FEB@EE1/>//>//2BB3B3BB30B2BGF?FGG2?2</>@/?ACGG/1<1>GG<<DFGHFFH0</<.<<<CCHGH0C0;0CD.;;0;GCGFGFFF0B..;0;//0=000;;EGGC0;;0/;;C///BBFF/FB//;//9/:.;;
@M05620:37:000000000-D9766:1:1101:17306:10199 1:N:0:86
GAGGCTGCTTTGGAAGAAACTCATAGATTACTGCAACAGTTCCCCCTGGACCTGGAAAAGTTTCTTGCCTGGCTTACAGAAGCTGAAACAACTACCCAAAGGATTCTACCCCTAAGGAAAGGTCCCCACAAAACCCCAAGGGAGGAAAACACTCTATTAAACAATGGCCAGTAAGTCAGGCATTTCCGCTTTAGCCCCTTTTTTGACTCAATTTAACAATTCTCACCATTTGGACTTTTAACTTACAACCC
+
B@AAABFBFFFFGFFGFGGGGGHHHHGHHFHFHHBGFHCGHGHHHGGFGFFHHGHBBDGCBGHHHHHHHHFHGHHHHFHHHHHHHGFHHHGEG3@F1@11?2BBB@44BBF11??B3BBFGH3330/2//?B00</?CD??////<<@G2/0222222<??GHH11?00??1?>D>=11><>1FG1G...C.00=//<..<00-=.00<:::C0;CFFB0C00009.0;CF009/CB000;;000;FG/:C
@M05620:37:000000000-D9766:1:1101:17190:10208 1:N:0:86
AGTGCCAGCTCTCAATCGCACAGGGGACCCAGGGCCTGGCCCCTCCATCCAGAAAACCTATGACCTCACCCGCTACCTGGAGCACCCACTCCGCAGCTTGGCTGGGACCTATGTGAGTATCCAGCGTAGGAATCTGGGAGTTGGGGAGGAGTGAGGAGTTGGGGAAAGACAGTCCTAACCGTGGAGGGTTCTGGTAAATGATGGGGTGAGGAGGGGCTCTTTGGCTCCCACCAGTCCCCCTGTCTGGTCTA
+
AA>AAFFFAFFFG4FFGFGAF?HDGABAAEGG2AEEAFHH2GGCEGHDFFHHEGFGGGGFFFBHHAGFH??>>/>EHFBFBBGHHH1??GHGAFCE>F3B<GGGGFFHDHGFDBBB?GHFHFGGF?GEGGGGBGHFGF<FAFFFC?<@DA<<C0DC0CG<GGGGCCGG/:CCGHHFGFFFGGEAAAAFGFFGFF;BBFGFGGGFGFDC?FFFFFAFFFFBFBFFEFFEEFFDFFFFFFFFAFFFFFFFFB/
@M05620:37:000000000-D9766:1:1101:19742:10227 1:N:0:86
ACCACACCTTCTACAATGAGCTGCGTGTGGCTCCCGAGGAGCACCCCGTGCTGCTGACCGAGGCCCCCCTGAACCCCAAGGCCAACCGCGAGAAGATGCCCAGGTGAGTGGCCCGCTACCTCTTCTGGTGGCCGCCTCCCTCCTTCCTGGCCTCCCGGCGCTGCGCCCTTTCTCACTGGTTCTCTCTTCTGCCGTTTTCCGTAGGACTCTCTTCTCTGACCTGAGTCTCCTTTGGAACTCTGCAGGTTCTA
+
CCDCCCDDFFFFGGGGGGGGGGHHGEGFEGHHHGGGGGGGGHHHHGGGFGGGHHHHHHHGGGGGGGGGGGGHGHHGGGGHGGHHHGGGGGGGGGHHHHHHHHHGHHHHHHGGHHGGGGGHHHHHHHHHHHGHHGGGGGHGHHGHHGGGGGGGGGGGFD-<DFFFFFFFFFFFFFFFFFFFFFFFFFFFFFHFFFFFFFFFFFFFFFFFFFFFHHFFFFFFFFFFFFFFFFFFHFFFFFFFFFFFFFFFFFF
@M05620:37:000000000-D9766:1:1101:25516:10241 1:N:0:86
AGTGCCAGCTCTCAATCGCACAGGGGACCCAGGGCCTGGCCCCTCCATCCAGAAAACCTATGACCTCACCCGCTACCTGGAGCACCAACTCCGCAGCTTGGCTGGGACCTATGTGAGAATCCAGCGTAGGAATCGGGGAGTTGGGGAGGAGGGAGGAGTGGGGGAAAGACAGCCCTAACCTTGGAGGGTCCGGGTAAAGGAGGGGGGGAGGAGGGGCTCTTGGGCCCCCACCAGTCCCCTGTCCTGTTTTT
+
ABBBCFFFCFFFGGGGGGGGGGGHGGE2EGHHEGGGGGHHHHGHGGFFHHHHGFHHHGHFAGDHHHHHHHHGGFGGHHHHHHHHHHHHGHHHGGGGGHHHGHHGGGHHGHHHFBB3B332DC222/</>?F2210?D/-@E0GHG-.C<...-.=-..=:CHG-@E.9FG//.=.9CBF.00;//;D-D/.9@-;;B////.9@F;---;-.DFF@--.BF/B:..;@-@FFE.;;BFF/.////;/9//.
@M05620:37:000000000-D9766:1:1101:7996:10245 1:N:0:86
AGTGCCAGCTCTCAATCGCACAGGGGACCCAGGGCCTGGCCCCTCCATCCAGAAAACCTATGACCTCACCCGCTACCTGGAGCACCAACTCCGCAGCTTGGCTGGGAATCTGGGAGTTGGGGAGGCGTGAGGAGTTGGAGCCCGACAGTCCTCACCGTGGCGGGTTCTGGTCAATGATGGGGTGAGGAGGGGCTCTTTGGCTCCCACCAGTCCCCCTGTCTGGTCTCTCTCCTGCCCTTAGCTCGGACGAG
+
A3>AAFBFBFFFGDGGDFGFEEHCFGGGGGHHGGGDFFHHFHGHGGGHGGHHGGHHHGEHFHFHHHGHHHHGGE?GHHHHFGHHHHGGEGHHGGGGEHHFGGHGGFHGFGGHHF?F?G3?/</BD<C/>/<F1CGHHF1>0..=<<A-<DGHF0;CGHHF-AB-;CFG090;//;B//BF..A@9AF/ADFF;FFB/BFFFFFAABFFE?/BFF.9;AFFFFEBBFF/9BFFF/FAE/;/9/;FFAA-@--
@M05620:37:000000000-D9766:1:1101:17009:10247 1:N:0:86
GAGGCTGCTTTGGAAGAAACTCATAGATTACTGCAACAGTTCCCCCTGGACCTGGAAAAGTTTCTTGCCTGGCTTACAGAAGCTGAAACAACTACCTACAGGATGCTACCCGTAAGGAAAGGCTCCTAGAAGACTCCAAGGGAGTAAAAGAGCTGATGAAACAATGGCAAGTAAGTCAGGCATTTCCGCTTTAGCACTCTTGTGGATCCAATTGAACAATTCTCAGCATTTGTACTTGTAACTGACAAGCC
+
AA?ABAFBFFFFGGGGFGGGGGGFGGHGFHHHHHFBGFFFGHHHHGGGHHHHHHHHGHHHGGHHHGHHHHHHHHHHHFGGHHHFHHGHHHHHHHHHHHHFHFFHHHHHHHHGGGGHHGHHHHHHHGHHHHHHGHHHHFHHGGGGC2GHHFFGHGHHHHHHF@<FHHHHHHGFDGHDGHHHGFHHGHHDDDGGHHGHHHGHHHHHGHHHHHHHHHHHHGHHHGHHHHHHGHGGBFGGGFFFFGGGGGGFGGG
@M05620:37:000000000-D9766:1:1101:15409:10258 1:N:0:86
AGTGCCAGCTCTCAATCGCACAGGGGACCCAGGGCCTGGCCCCTCCATCCAGAAAACCTATGACCTCACCCGCTACCTGGAGCACCAACTCCGCAGCTTGGCTGGGACCTATGTGAGTATCCAGCGTAGGAATCTGGGAGTTGGGGAGGAGTGAGGAGTTGGGGAAAGACAGTCCTAACCGTGGAGGGTTCTGGTAAATGATGGGGTGAGGAGGGGCTCTTTGGCTCCCACCAGTCCCCCTGTCTGGTCTA
+
A?>AAFBFAFFFGFGGG1E1E0FC0AEGGGFHGFGGGGHHCHEGEGHHFHHHFHHHHGEHFHGHHHBFHHHEGEEGHEFBGGB?FECGGGHHGG/EEGHHGHHGGGGHFHHGHHHHHHHHGHHFGGECGGGHFHHHHGHGFFHHGGGGGGGHHHGHHGHHFHCGGGHGFCGGGCHHFHGFGCCABFGG9FFGGGBB0FBBFFGGGGF@FF?BAB@@<@FFFFFFFFFFFFFFFFFFFFF?@EFFFFFFFEB
@M05620:37:000000000-D9766:1:1101:20529:10270 1:N:0:86
AGTGCCAGCTCTCCATCGCACAGGGGACCCAGGGCCTGGCCCCTCCATCCAGAAAACCTATGACCTCACCCGCCACCTGGAGCACCCACTCCGCAGCTTGGCTGGGACCTATTGCGTATCCAGCGTCGGCATCTGGGCGTTGGGGCGGCGTGCGGCGTTGGGGCAAGCCAGTCCTAACCGTGGAGGGTTCTGGTAAATGATGGGGTGAGGAGGGGCTCTTTGGCTCCCACCAGTCCCCCTGTCTGGTCTAT
+
>A>1>DFFAFFFG1BFFEGAE?GAF0AEEEGH0BE/BFHHGHGEGGFFHFHHGFGBFE0GFEFHH@FFHGF/E/>EGF>FBBFGHH?/?GH0/E/E?GB0?FFFEFEGCHFHHH1C?CFHH21@B?<AC/>AGGHFBA-<<<<<@A-9-;@@F@?@@@@@F@@??-E-E-;FFFFFFFF@BE--;A9;;FFFF/:;FFF/;FFEFF=-9:/9A@@@@FFFFBBBFFAABFF-99FFFFF@EFFFFFFFF/B
@M05620:37:000000000-D9766:1:1101:14356:10278 1:N:0:86
GAGGCTGCTTTGGAAGAAACTCATAGATTACTGCAACAGTTCCCCCTGGACCTGGAAAAGTTTCTTGCCTGGCTTACAGAAGCTGAAACAACTACCTACAGGATGCTACCCGTAAGGAAAGGCTCCTAGAAGACTCCAAGGGAGTAAAAGAGCTGATGAAACAATGGCAAGTAAGTCAGGCATTTCCGCTTTAGCACTCTTGTGGATCCAATTGAACAATTCTCAGCATTTGTACTTGTAACTGACAAGCC
+
AAABABFBFDDDGBBAAGFGGGHHHGGHHFGFHHBFFHHHHGFHHGGGEFFHHGGFBDCHBGHHHHGFFGHHHHHBBFHHHHHHHFGHHGFHHBFGBFB3@3?G3BGFGGHGFEFG?BEBGFEFGFGHHFGDFBBFGGGFEDHF?BFGF?CGHBGFGD>GF@GGGDGHHHFGHFF?@D1FFF<<1FFFDDGGF=D0<GFHHDGG.0<CGGC0;<;GCGGGGFFGFC00:GFGFCFGGFFGFGGBFGFGF?;
@M05620:37:000000000-D9766:1:1101:4499:10280 1:N:0:86
GAGGCTGCTTTGGAAGAAACTCATAGATTACTGCAACAGTTCCCCCTGGACCTGGAAAAGTTTCTTGCCTGGCTTACAGAAGCTGAAACAACTCCCTACAGGGTGCTACCCGTAAGGAAAGGCTCCGAGCATACTCCAAGGGAGTAAAAGAGCTGATGAAACAATGGCATGTAAGTCATGCATTTCTGCTGGAGCACTCTTGTGGATCCAATTGAACAATTCTCATCATTTGTACTTGTAACTGACAAGCC
+
CBCCCCFCFFFFGGGGGGGGGGFHGHHHHHHHHHHHGHHGHHHHHGGGHHHHHHHHHHGHHHHHHHHHHHHHHHHHHHHHHHHHHHHHHHHHHBFG2B13B312B?G43?B11>?F333300F3BF//>//23B?FGHF2/CFD?2F2D@?CBB2>?FDH=F0?1?GHHB0F1>F111<1=D11>=11>1<0..<GH<<=000<.<C0;0:0<0;00:/<;0C:00;90CFF0;C00;9009;9FFGBF?.
@M05620:37:000000000-D9766:1:1101:23764:10280 1:N:0:86
ACCACACCTTCTACAATGAGCTGCGTGTGGCTCCCGAGGAGCACCCCGTGCTGCTGACCGAGGCCCCCCTGAACCCCAAGGCCAACCGCGAGAAGATGCCCAGGTGAGTGGCCCGCTACCTCTTCTGGTGGCCGCCTCCCTCCTTCCTGGCCTCCCGGAGCTGCGCCCTTTCTCACTGGTTCTCTCTTCTGCCGTTTTCCGTAGGACTCTCTTCTCTGACCTGAGTCTCCTTTGGAACTCTGCAGGTTCTA
+
AAA?AAAAFFFFGGGG3G1AGBHFEBA00AFBAAFA0EGCCHHGHGGE/AEFFGEAGHBA?ECGG?EGG?>0GCHGGC?HCAHHHGEECC/<<BFB1??GHHHGHHHF?GAAGEGGGCGGHHFHHHHGHHCHC@:@FGHGHGGHHGFGGEFFGFEEAA-:@AFG@GF@<BFFFFBBFFF9FFFFFFFFFFBBB@BBFE/F?FFFFFFFFFFFFFFFBF/:BFFBBFF/FFBBFFFFFFFFFFFFFFFFFFF
@M05620:37:000000000-D9766:1:1101:22277:10291 1:N:0:86
GAGGCTGCTTTGGAAGAAACTCATAGATTACTGCAACAGTTCCCCCTGGACCTGGAAAAGTTTCTTGCCTGGCTTACAGAAGCTGAAACAACTGCCTATGGTACAGTACCCGACCGGAAAGGAAACTCGCCGACAACACTCGAATCGACGAAAAGATCTAACCAAAGAACGTCAAGCAAGCCATTCAGCTTTCGCACTCTACTCGATCCCATTGAACCATACAAAGCTTAGGATCTTTACCCTGAACTGAC
+
A>AAAAFAFFFFGGGGFGGGGGGHHGHHHDGHHH4FFGGBGHHHHGGGABGHHHGHHHFFGHHHHHHHHHHHHHHHHHHHHHHHHHHHHFEHH3FG3@333BF@44BB34B?/>E/E/EEGH2333BB/B</B////</20/?01/0?/<>-.->>000<<0.<../<<<;.CE.::G/;.;/00<G90;000:..9-/;00=0..9..9;F009C/.;//;////;/9/////9;9/////;.;BF/;/F
@M05620:37:000000000-D9766:1:1101:10812:10298 1:N:0:86
GAGGCTGCTTTGGAAGAAACTCATAGATTACTGCAACAGTTCCCCCTGGACCTGGAAAAGTTTCTTGCCTGGCTTACAGAAGCTGAAACAACTACCTACAGGATGCTACCCGTAAGGAACGGCTCCTAGCAGACTCCAAGGGAGTAACAGAGCTGATGAAACACTGGCCAGTAAGTCAGGCATTTCCGCTTTAGCACTCTTGTGGATCCAATTGAACAATTCTCAGCATTTGTACTTGTAACTGACAAGCC
+
CCCCCCFCFFFFGGGGGGGGGGHHHHHHHHHGHHHHHHHHHHHHHGGGHHHHHHHFGHHHBGHHHFHHHHHHHHHHHHHHHHHHHHHHHHHHHFHH3GBGHH?G3FHHHCGFE/EHGF30//>>//?BGBDG3E2F2B22??/C/@22>22@2@2@G22<1?G0FGE/0?CG11>=GHH00.FGFFGG.DGGFGHBDHHBGEGCE0GHHB0;0C00:CGHG00;F0BBFGGB=B0CF09CCFGGGGGGGGG
@M05620:37:000000000-D9766:1:1101:14095:10315 1:N:0:86
ACCACACCTTCTACAATGAGCTGCGTGTGGCTCCCGAGGAGCACCCCGTGCTGCTGACCGAGGCCCCCCTGAACCCCAAGGCCAACCGCGAGAAGATGCCCAGGTGAGTGGCCCGCTACCTCTTCTGGTGGCCGCCTCCCTCCTTCCTGGCCTCCCGGAGCTGCGCCCTTTCTCACTGGTTCTCTCTTCTGCCGTTTTCCGTAGGACTCTCTTCTCTGACCTGAGTCTCCTTTGGAACTCTGCAGGTTCTA
+
>AA1AAAAFFFFFGGFDGG1A1FGE0EA0A0B10BEGGEGA/F0FAEE/EFCDGBGFHFGGCC?FGG@EE>G1BG?EE/?>/GGHAA<<CC@CCFFF1DCHFHGHHHHGFGCGFGGGGGHHHHHHHHHHHGHHGGGGGHGHHGHHGGGGGGGGGGGGA?AGGGG@GF@?FFFFFFFFFFFFFFFFFFFFFFFF@FFFFFFFFFFFFFFFFFFFFFFFFFFFFFFFFFFFFFFFFFFFFFFFFFFFFFFFFF
@M05620:37:000000000-D9766:1:1101:11976:10316 1:N:0:86
GAGGCTGCTTTGGAAGAAACTCATAGATTACTGCAACAGTTCCCCCTGGACCTGGAAAAGTTTCTTGCCTGGCTTACAGAAGCTGAAACAACTACCTACAGGATGCTACCCGTAAGGAAAGGCTCCTAGAAGACTCCAAGGGAGTAAAAGAGCTGATGAAACAATGGCAAGTAAGTCAGGCATTTCCGCTTTAGCACTCTTGTGGATCCAATTGAACAATTCTCAGCATTTGTACTTGTAACTGACACGCC
+
>A3>AAFAFFFFGGGGGCGGGGGHHGHHHDHGHHHBFFGDGHHHHGGGHHHHHHHHHHHHGHHHHHHHHHHHHHHHHHHHHHHHHHGHHHHHHHHHGHFCGHCHHHHHHHHGGGDHFBFGACHHHGHHHHHGHHHHHBHGGGHG?0FGFHGHHHHBGGFHGHFEHHHHHCFG1FGFHHHHHEHHHHHGGGGGHHHFHHFHHHHHGFHHHHGHGHCHHCHHGHGHHHFHHHGGFGGGGGGGBFGGGGG0.AE
@M05620:37:000000000-D9766:1:1101:16698:10326 1:N:0:86
ACCACACCTTCTACAATGAGCTGCGTGTGGCTCCCGAGGAGCACCCCGTGCTGCTGACCGAGGCCCCCCTGAACCCCAAGGCCAACCGCGAGAAGATGCCCAGGTGAGTGGCCCGCTACCTCTTCTGGTGGCCGCCTCCCTCCTTCCTGGCCTCCCGGAGCTGCGCCCTTTCTCACTGGTTCTCTCTTCTGCCGTTTTCCGTAGGACTCTCTTCTCTGACCTGAGTCTCCTTTGGAACTCTGCAGGTTCTA
+
CCCCCCCCFFFFGGGGGGGGGGHHGFGEHGHHHGGGGGGGGHHHHGGGGGGGHHHHHHHGGGGGGGGGGGGHHHHGGGGHGHHHHGGGGGDGGGHHHHHHHGHFHGHHHHGGHHGGGGGHHHHHHHHHHHGHHGGGGGHGHHGHHGGGGFFGGGGGGB@FCGGGGGFFFFFFFFFFFFFFFFFFFFFFFFFFFFDDFFFFFFFFFFFFFFFFFFFFFFFFFFFFFFFFFFFFFFFFFFFFFFFFFFFFFFB
@M05620:37:000000000-D9766:1:1101:19494:10329 1:N:0:86
AGTGCCAGCTCTCAATCGCACAGGGGACCCAGGGCCTGGCCCCTCCATCCAGAAAACCTATGACCTCACCCGCTACCTGGAGCACCAACTCCGCAGCTTGGCTGGGAATCTGGGAGTTGGGGAGGAGTGAGGAGTTGGGGAAAGCCAGTCCTCACCGTGGAGGGTTCTGGTAAATGATGGGGTGAGGAGGGGCTCTTTGGCTCCCACCAGTCCCCCTGTCTGGTCTACTTCCTGCCCTTAGATCGGAAGAG
+
CCBBCFFFCFFFGGGGGGGGGGHGGGGGGGHHGGGGGGHHHHGHGGHHHGHHHHHHHGHHHHHHHHHHHHHGGEGGHGHHHHHHHHHHGHHHGGGGGHHHGHFGGGHHHHHHHH0FEHHHGGGGD/?FGGHH1EGHHHGG.C.>0>GHHHHH0DGHGGHG.;EGCGHHHHCG0GHGFFGGGGDCGGGFGGGGGFFFFFFFFFFFFFFFFFFFFFFFFFFFFFFFFFFFFFFFFFFFFFFFF:FFFF..;AA
@M05620:37:000000000-D9766:1:1101:16681:10337 1:N:0:86
ACCACACCTTCTACAATGAGCTGCGTGTGGCTCCCGAGGAGCACCCCGTGCTGCTGACCGAGGCCCCCCTGAACCCCAAGGCCAACCGCGAGAAGATGCCCAGGTGAGTGGCCCGCTACCTCTTCTGGTGGCCGCCTCCCTCCTTCCTGGCCTCCCGGAGCTGCGCCCTTTCTCACTGGTTCTCTCTTCTGCCGTTTTCCGTAGGACTCTCTTCTCTGACCTGAGTCTCCTTTGGAACTCTGCAGGTTCTA
+
CCCCCCCCFFFFGGGGGGGGGGHHGGGGHGHHHGGGDGFGGHHHHGGGGGGGHHHHHHHGGGGGGGGGGGGHHHHGGGGHGHHHHGGGGGGGGGHHHHHHHHHFHHHHHHGGHHGGG?FHHHHHHHHHHHGHHGGGGGHGHHGHHGGGGGGGGGGGDFDGFGFGGGFFFFFFFFFFFFFFFFFFFFFFFFFFFFFFFFFFFFFFFFFFFFFFFFFFFFFFFFFFFFFFFFFFFFFFFFFFFFFFFFFFFFF
@M05620:37:000000000-D9766:1:1101:16782:10344 1:N:0:86
ACCACACCTTCTACAATGAGCTGCGTGTGGCTCCCGAGGAGCACCCCGTGCTGCTGACCGAGGCCCCCTGAACCCCAAGGCCAACCGCGCGAAGATGCCCAGTTGAGTGGCCCGCTACCTCTTCTGGTGGCCGCCTCCCTCCTTCCTGGCCTCCCGGCGCTGCGCCCTTTCTCACTGGTTCTCTCTTCTGCCGTTTTCCGTAGGACTCTCTTCTCTGCCCTGCGTCTTCTTTGGCACTCTGCAGGTTCTAG
+
BCCCBBBCFFFFGFGGGGFGGGHHGEGEGEHHHGGFGGEFGHHHHGGGFGGGHGHGHHHGGGGGGGGGEFHHHHGGGG/FEEEHGGECG/>@D<<DGGHH2FGHH1?GHGGHGGGG-AGGHHGHHHHGHGHGGGGGGHGHHGHHHHGFGGGGGGGG?-AFGFFFFFFFFFFFF0FF0/;FFFFFFFFFFFFFFAFFEFFFFFDFFFFFFFFFFFFFFBFFFF.@FFFFFFFFFF0BFFFFFFFFFFFFFFB
@M05620:37:000000000-D9766:1:1101:18272:10348 1:N:0:86
GAGGCTGCTTTGGAAGAAACTCATAGATTACTGCAACAGTTCCCCCTGGACCTGGAAAAGTTTCTTGCCTGGCTTACAGAAGCTGAAACAACTACCTACAGGATGCTACCCGTAAGGAAAGGCTCCTAGAAGACTCCAAGGGAGTAAAAGAGCTGATGAAACAATGGCAAGTAAGTCAGGCATTTCCGCTTTAGCACTCTTGTGGATCCAATTGAACAATTCTCAGCATTTGTACTTGTAACTGACAAGCC
+
AAAABBFAFFFFGGGGGGFGGGHHHHHHHHHHHHHHFHHFGHHHHGGGHHHHHHHHHHHHHHHHHHHHHHHHHHHHHHHHHHHHHHHHHHEHHHHHHHHFHGGHHHHHHHHGGCGAHGHHFHHHHGHHHHHHHHHHHGHHGGHGECGFHHFHHHHHHHHGF@FFHHHHHHGHFHHHHHHHHHHHHHHGFGGGHHHHHHHHHGHHGGHHHGHHHHHGGFHHHGHHHHHGHGGGFGGGGBFFFGGGGGGGGGG
@M05620:37:000000000-D9766:1:1101:16794:10360 1:N:0:86
ACCACACCTTCTACAATGAGCTGCGTGTGGCTCCCGAGGAGCACCCCGTGCTTCTGACCGAGGCCCCCTGAACCCCAAGGCCCACCCCCAAAAGCTTCAAAGCTGACGGGCCGGCCACTCCCTCTGCTGGCGGCCTCCCCCCTCCCTCGCGTCCTCCAGCCGCGCCCTTCCTTACCGCTTCTCCCCTCTGCCGCTGTTCTCAGTACTCTTTTCTCCTACCCCATGCTTCTCCTTAGGTCTGCAGCGTCTAG
+
BBBCBABAFFFFGGGGGGGGGGHHGGGGHGFHHGGGDFGFDG2GHGGGGGGF5DGGGHHGE>0EFGGE/12B3?EFEG///?/?/?/////0?202222222?BB?2/>/<///>-->10<.00<0<DHFA-:AF.CG..;9@.C.C9----;-.0:/0/.-;-9C--///90:0/99-9.B90/:B.F090--9-;0000:0BB9;00009BF00000...9/999BBF00000000:0/:0;0-.:..0
@M05620:37:000000000-D9766:1:1101:9293:10362 1:N:0:86
ACCACACCTTCTACAATGAGCTGCGTGTGGCTCCCGAGGAGCACCCCGTGCTGCTGACCGAGGCCCCCCTGAACCCCAAGGCCAACCGCGAGAAGATGCCCAGGTGAGTGGCCCGCTACCTCTTCTGGTGGCCGCCTCCCTCCTTCCTGGCCTCCCGGAGCTGCGCCCTTTCTCACTGGTTCTCTCTTCTGCCGTTTTCCGTAGGACTCTCTTCTCTGACCTGAGTCTCCTTTGGAACTCTGCAGGTTCTA
+
DCDDCCCAFFFFGGGGGGGGGGHHGEGBFEHHHGGGGGFFGHGHHGGGGGGGHHHHHHHGGGGGGGGGGGGHGHHGGGGHGHHHHGGGGGDGGGHHHHHHHHHFHHHHHHGGHHGGGGGHHHHHHHHGFHGHHGGGGGHGHHGHHGGGFGGGGGGGGD-BDGGGGGFFFFFFFFFFFFFFFHFFFFFFFFFFFFFFFFFFFFFFFFFFFFFFHHHFFFFFFFFFFFFFFFFFFFFFFFFFFFFFFFFFFFF
@M05620:37:000000000-D9766:1:1101:18973:10370 1:N:0:86
GAGGCTGCTTTGGAAGAAACTCATAGATTACTGCAACAGTTCCCCCTGGACCTGGAAAAGTTTCTTGCCTGGCTTACAGAAGCTGAAACAACTACCTACAGGATGCTACCCGTAAGGAAAGGCTCCTAGAAGACTCCAAGGGAGTCAAAGAGCTGATGAAACAATGGCAAGTAAGTCAGGCATTTCCGCTTTAGCACTCTTGTGGATCCAATTGAACAATTCTCAGCATTTGTACTTGTAACTGACAAGCC
+
>1>AAAFAFFDFGGGGAFBGBG1FBFHHH1FGHH11BBFDFGHHHGEFA0FGHHGHH10BBFHHFHHGHGHHHHF1FGHEGGHFG1GGHBGHHHHHFFGCGHHHHHHHHHHGFE/FFDGHHHHHHGHHHHHHFHHHH1FGGG/E?0B21F0GFHH1GGDHBG0/GHHHHHGG1FGFGHHHHEHHHHHGGGGGGHHHHHHHHHHHGEHHHHHHHH0;G0CGHHHHGHHGHHFGFGGGGGGG9FGGGGF0CFG
@M05620:37:000000000-D9766:1:1101:22323:10376 1:N:0:86
GAGGCTGCTTTGGAAGAAACTCATAGATTACTGCAACAGTTCCCCCTGGACCTGGAAAAGTTTCTTGCCTGGCTTACAGAAGCTGAAACAACTACCTACAGGATGCTACCCGTAAGGAAAGGCTCCTAGAAGACTCCAAGGGAGTAAAAGAGCTGATGAAACAATGGCAAGTAAGTCAGGCATTTCCGCTTTAGCACTCTTGTGGATCCAATTGAACAATTCTCAGCATTTGTACTTGTAACTGACAAGCC
+
A3AABBFBFFFFGGGGFBGGFGBGCFBGH5FGDHD4FFG55DGHHGGGH2FFHHHHHHBHHHHHHHHHHHHHHHHFHHHFFHHHHHGHHHHHHHHHHHHGHHHHHHHHGHHGGGGHHHHHHGHHHGHHF?FGFHHHHFHHGGGG?2BBFF/GHGHGGHHHFFC/FHFHF<FF<GHGHHGHHEHHGGHGGGGGHHGHHHFHHHHHGHHHHHGHHHFHH0GHHHHHGHGHHHGGFFGGGGGGBGGGGGBBFEG
@M05620:37:000000000-D9766:1:1101:15960:10377 1:N:0:86
AGTGCCAGCTCTCAATCGCACAGGGGACCCAGGGCCTGGCCCCTCCATCCAGAAAACCTATGACCTCACCCGCTACCTGGAGCACCAACTCCGCAGCTTGGCTGGGACCTATGTGAGTATCCAGCGTAGGAATCTGGGAGTTGGGGAGGAGTGAGGAGTTGGGGAAAGACAGTCCTAACCGTGGAGGGTTCTGGTAAATGATGGGGTGAGGAGGGGCTCTTTGGCTCCCACCAGTCCCCCTGTCTGGTCTA
+
A?>ABFFFBFFFGGGGGGEGGGHHGGGGGGHHGGGGGFHHHHGHGGHFGHHHHGFHFGEFHHHHHHGHHHHGGFGGHFHHHHHHGHHHGGGHGGGGGGHHGHHGGGHHGHHHHHHHHHHHHHHHHGGGGGHHHHHHHHHGGHHHGGGGGGGHHHHHHGHHHHGGGGHHHHHHHHHHHHHHGGGGGGGGAFGGGGFFGGGGGGGGGGFFFFFFFFFFFFFFFFFFFFFFFFFFFFFFFFFFFFFFFFFFFFF
@M05620:37:000000000-D9766:1:1101:6788:10382 1:N:0:86
AGTGCCAGCTCTCCATCGCACAGGGGACCCAGGGCCTGGCCCCTCCATCCAGAAAACCTATGACCTCACCCGCTACCTGGAGCACCAACTCCGCAGCTTGGCTGGGACCTATTGAGTATCCCGCGTAGGCATCTGGGCTTTGGGGCGGAGTGCGGAGTTGGGGAAAGCCCGTCCTAACCGTGGCGGGTTCTGGTAAATGATGGGGTGAGGAGGGGCTCTTTGGCTCCCACCAGTCCCCCTGTCTGGTCTAT
+
AAAAAFFFBFFFG4FFGEEAEEHHGE?EFECA2BE2FFHHFGGHDEGHHFEGFFGGHGHBFFFHHFGHHGHFF>EEHGHGBFHHHHCFFGHEFGGGEHGHGHHGGGHHGHHHHH3FGHHHH2/BBC/AE?FGGHGDF.0>>GCAF.-@-A:F09;-=CFGGGG.99A/9.;DFFFF:FACDF;-CF;@EFFFFFF/FFF/:FFFFD@.AF/:ADFFFFFFFFFFFFFFFFF.FFFFFFFFFFFFFFFBFFF
@M05620:37:000000000-D9766:1:1101:16605:10386 1:N:0:86
GAGGCTGCTTTGGAAGAAACTCATAGATTACTGCAACAGTTCCCCCTGGACCTGGAAAAGTTTCTTGCCTGGCTTACAGAAGCTGAAACAACTCCCTACAGGATGCTACCCGTAAGGAAAGGCGCCTAGAAGACTCCAAGGGAGTAAAAGAGCTGATGAAACAATGGCAAGTAAGCCAGGCATTTCCGCTTTAGCACTCTTGTGGATCCAATTGAACAATTCTCATCATTTGTACTTTTAACTGACAAGCC
+
BBBBBBFBFFFFGGGGGGGGGFHBGFA6AGBDGGFHHHGHBDDBBFEF22FHFG22BB2F3AHHDAGEGDAGHFA3BBFHFEB@FBG@3B??F3@?2B?B33BB3BBEGGFE1EFFB3?BFH///</?3??3BB?2CB22//F?/@2@D@F2@@2221?<<??G?FC?F1F1>1G11<0.>>11><0A.AA.00000</:;0:<.<:0:;C00000<;;:000;0000;;FB9;CBF09CFF;B0CCFFA.
@M05620:37:000000000-D9766:1:1101:5574:10386 1:N:0:86
AGTGCCAGCTCTCAATCGCACAGGGGACCCAGGGCCTGGCCCCTCCATCCAGAAAACCTATGACCTCACCCGCTACCTGGAGCACCAACTCCGCAGCTTGGCTGGGACCTATTGAGTATCCAGCGTAGGCATCTGGGCGTTGGGGAGGAGTGAGGAGTTGGGGAAAGACCGTCCTAACCGTGGAGGGTTCTGGTAAATGATGGGGTGAGGAGGGGCTCTTTGGCTCCCACCAGTCCCCCTGTCTGGTCTAT
+
>AAABFFFBFFFFAFGGAFFEF4F2AEEEGHHEEEGGCGHHEFHFGFH5GFGHBHHHGHHHGHHGFGCGHHGGF?FGHHFFGG1FGHHGGHHFEEGGHHHGHHFGGHHGHHHHFB2BFG3B32B<<?/?@@F<GDGG//<>AHGG.-@..<C0<C0.<C0GGG.;GF//:9.CEGBBFGA;CB9:AC9;ABFFBBFF9BBBBFFFDDEFF;.AFF=9EFFFFF;9FEFFAF.9;BFFFFAFBFFFFBFBFB
@M05620:37:000000000-D9766:1:1101:22683:10388 1:N:0:86
GAGGCTGCTTTGGAAGAAACTCATAGATTACTGCAACAGTTCCCCCTGGACCTGGAAAAGTTTCTTGCCTGGCTTACAGAAGCTGAAACACCTACCTACAGGATGCTACCCGTAAGGAAAGGCTCCTAGAAGACTCCAAGGGAGTAAAAGAGCTGATGAAACAATGGCAAGTAAGTCAGGCATTTCCGCTTTAGCACTCTTGTGGATCCAATTGAACAATTCTCAGCATTTGTACTTGTAACTGACAAGCC
+
BBBBBBFAFFFFGFGGGG4FFGHHHHHGHHHHHBGHGGHHHHHHHGG2AGGHHHHHHFHGGHHHHHHHHHGHHHHGHHGHHHHHHGFHHH1EHHHHHHHCHFFHGGHGHGHGGGGGHFHHHHGFHGHHGHHDGFHHHHGHGGHG?FFHHGFHHHHFHFDFF@@FGHFHFHGGGHH@GGFGGGFGHFHEADGGGHHHHGBGHGGHEDGCGHHHHFFBFHHHHEGHHFFCG0F09CFGG0FGGGGGGGGGGGG
@M05620:37:000000000-D9766:1:1101:15882:10389 1:N:0:86
AGTGCCAGCTCTCAATCGCACAGGGGACCCAGGGCCTGGCCCCTCCATCCAGAAAACCTATGACCTCACCCGCTACCTGGAGCACCAACTCCGCAGCTTGGCTGGGACCTATTGAGTATCCAGCGTAGGAATCTGGGAGTTGGGGAGGAGTGAGGAGTTGGGGAAAGACAGTCCTAACCGTGGAGGGTTCTGGTAAATGATGAGGTGAGGAGGGGCTCTTTGGCTCCCACCAGTCCCCCTGTCTGGTCTAT
+
BCBBCFFFCFFFGGGGGGGGGGHHGGGGGGHHGGGGGGHHHHGHGGHGHHHHHHHHHGHHHHHHHHHHHHHGGGGGHHHHHHHHHHHHGHHHGGGGGHHHGHHGGGHHGHHHHHGHHGHHHHHHGEEGGHHHHHHHHFGGHHGGGFGGGGHHHHHHGHGHHGGGGHHHHHHHHHHHHHHGGGGGGGG;FGGGGCFFGGGGGG0;F/CFFFFFFFFFFFFFFFFFFFFFFFFFFFFFFFFFFFFFFFFFFFF
@M05620:37:000000000-D9766:1:1101:11470:10393 1:N:0:86
ACCACACCTTCTACAATGAGCTGCGTGTGGCTCCCGAGGAGCACCCCGTGCTGCTGACCGAGGCCCCCCTGAACCCCAAGGCCAACCGCGAGAAGATGCCCAGGTGAGTGGCCCGCTACCTCTTCTGGTGGCCGCCTCCCTCCTTCCTGGCCTCCCGGAGCTGCGCCCTTTCTCACTGGTTCTCTCTTCTGCCGTTTTCCGTAGGACTCTCTTCTCTGACCTGAGTCTCCTTTGGAACTCTGCAGGTTCTA
+
CCCCCCCCFFFFGGGGGGGGGGHHGEGEHGHHHGGGGGGGGHHHHGGGGGGGHHHHHHHGGGGGGGGGGGGHHHHGGGGHGHHHHGGGGGGGGGHHHHHHHHHGGHHHHHGGHHGGGCGHHHHHHHHHFFGHHGGGGGHGHHGHHGGGGGGGGGGGGFDGGGGGGGFFFFFFFFFFFFFFFFFFFFFFFFFFFFFFFFFFFFFFFBFFFFFFFFFFFFFFFFFFFFFFFFFFFFFFFFFFFFFFFFFFFFF
@M05620:37:000000000-D9766:1:1101:18045:10406 1:N:0:86
GAGGCTGCTTTGGAAGTAACTGACAAGCCAGGGACAAAAGATCGGAAGAGCACACGTCTGAACTCCAGTCACTAATGCGCATCTCGTATGCCGTCTTCTGCTTGAAAAAAAAAAAAAAGGAGAAGAGCCAAGAAGAACATAGGACATAACAATGAAATAAAACATTTCAAGAAGGATGATAAAGGAAAAGAAAAAAGAGAAGAAAAATGCAGAAAAAGGAAAATGCAATATATCGATAAGGACATACAGGA
+
BABBABFAFFFFGCFGA55BGBABBFBFFHGHGCFGG2FFDGFFE?CBABFFHFHEHHHGGGHFFF3BDGFGHFFHHHGGGG>GHBFGHGFHGGGHGGGHGGGFFGHEHGGGGD/<////0//001000>0.<0010//0000<//000/00000:0000=0<.00000000//..09/00000;/////..9/.-..///////.9.///////.....//./////;/////.....//9..///;:/.
@M05620:37:000000000-D9766:1:1101:14741:10407 1:N:0:86
ACCACACCTTCTACAATGAGCTGCGTGTGGCTCCCGAGGAGCACCCCGTGCTGCTGACCGAGGCCCCCCTGAACCCCAAGGCCAACCGCGAGAAGATGACCAGGTGAGTGGCCCGCTACCTCTTCTGGTGGCCGCCTCCCTCCTTCCTGGCCTCCCGGAGCTGCGCCCTTTCTCACTGGTTCTCTCTTCTGCCGTTTTCCGTAGGACTCTCTTCTCTGACCTGAGTCTCCTTTGGAACTCTGCAGGTTCTA
+
CCCCCCDDFFFFGGGGGGGGGGHHGFGGHGHGHGGGGGGGGHHHHGGGGGGGHHHHHHHGGGGGGGGGGGGHGHHGGGGHGHHHHGGGGGGGGGHHHHHHHHHGHHHHHHGGHHGGGGGHHHHHHHHHHHGHHGGGGGHGHHGHHHGGGGGGGGGGGG@AFGGGGGFFFFFFFFFFFHFFFFFFFFFFFHHHFFDFFFFFFFFFFBFFFFFFFFFFFFFFFFFFFFFFFFFFFFFFFFFFFFFFFFFFFFF
@M05620:37:000000000-D9766:1:1101:12220:10421 1:N:0:86
AGTGCCAGCTCTCAATCGCACAGGGGACCCAGGGCCTGGCCCCTCCATCCAGAAAACCTATGACCTCACCCGCTACCTGGAGCACCAACTCCGCAGCTTGGCTGGGACCTATGTGAGTATCCAGCGTAGGAATCTGGGAGTTGGGGAGGAGTGAGGAGTTGGGGAAAGACAGTCCTAACCGTGGAGGGTTCTGGTAAATGATGGGGTGAGGAGGGGCTCTTTGGCTCCCACCAGTCCCCCTGTCTGGTCTA
+
AAAAAFFFBFFFGFGGGGGCGGHHGGEE?EHH2BEF2FHHAGEHGGHHHHHHFHHFGGHHFHEHHGHHHHHCE>>EHHFHBFGHHHC1?GHFEGG@EHGHGHGGGGHHGHHHHHHHHHHHHHFHHCEDGGFHHHHHHHHGGGHHGGAFG?CFHFHHCEHCDGGGCDHHBGFHHHHGFHHHGGGG?EGGEGGGGGFGGGGGGGGGGGFFFFFFFFAADFFFFFFFEFFFFFFFFFFFFFFFFFFFFFFBFFF
@M05620:37:000000000-D9766:1:1101:18033:10422 1:N:0:86
GAGGCTGCTTTGGAAGTAACTGACAAGCCAGGGACACAAGATCGGAAGAGCACACGTCTGAACTCCAGTCACTAATGCGCATCTCGTATGCCGTCTTCTGCTTGAAAAAAAAAAACAATACACAATTCCACCTCCTTCCTTCATTACATCCAACAACTACTACCTTTTCCCATTCTTCTCTCTTCTTTCTGTTTCCCCATCATTCTCACTTCTTATCTCTGTATCCTCTCTCCCTCTTCATATTCTCAGTC
+
BBBCBBFBFFFFGGFFBBGGGFGBGEBBFGB4B2FF2FFB2BBFE?AB2BBABBFEGHHFDABGFFCGGH3DDBBGFFEGGFEHHBBEH?BG/EEFFFFG4BB3BF?FGG/ECBC///2222@2/11?111<<0<011?11>1<11<11><111<.<///000<00000<00=0000;:0000000000:0:;00:0/://909099000000000090099000000;/00///;//:;///;///////
@M05620:37:000000000-D9766:1:1101:11892:10440 1:N:0:86
ACCACACCTTCTACAATGAGCTGCGTGTGGCTCCCGAGGAGCACCCCGTGCTGCTGACCGAGGCCCCCCTGAACCCCAAGGCCAACCGCGAGAAGATGCCCAGGTGAGTGGCCCGCTACCTCTTCTGGTGGCCGCCTCCCTCCTTCCTGGCCTCCCGGCGCTGCGCCCTTTCTCACTGGTTCTCTCTTCTGCCGTTTTCCGTAGGACTCTCTTCTCTGACCTGAGTCTCCTTTGGAACTCTGCAGGTTCTA
+
AAABABCBFFFFGGGGGGGGGFHHGEGEFGHGHGGGGGGGFHHHHGGGGGGGHHHHHHHEGGGGGGGGGGGHFHHGGGGHGHHHHGGCFGBDGGHGHHHHGHHEHHGHHHGGHHGGG?CFHHGHHHHHHHGHHGGGGGHGHHGHHGGGFGGGGGGGGB-ACAFDFCFFFFFFFFFFFFFFFFFFFFFFFFFFFFDFFEFFFF?DD9FFFFFFFFFFFFFFFFFFFFFFFFFFFFFFFFFFFFFFFFFFFF9
@M05620:37:000000000-D9766:1:1101:13752:10463 1:N:0:86
ACCACACCTTCTACAATGAGCTGCGTGTGGCTCCCGAGGAGCACCCCGTGCTGCTGACCGAGGCCCCCCTGAACCCCAAGGCCAACCGCGAGAAGATGCCCAGGTGAGTGGCCCGCTACCTCTTCTGGTGGCCGCCTCCCTCCTTCCTGGCCTCCCGGAGCTGCGCCCTTTCTCACTGGTTCTCTCTTCTGCCGTTTTCCGTAGGACTCTCTTCTCTGACCTGAGTCTCCTTTGGAACTCTGCAGGTTCTA
+
BBBBBBBBFFFFGGGGGGGGGFHHGGG2FEHHHGGGGGGEEHHHHGGGEEGGHHGHHHGGGGGGGGGGGECHHHHGGGGHGHHHFGGGGGCGGFHGHHHHHHHGHHHHGFGGHHGGGGGHGHHHHHHHHHGHHGGGGGHGHHGHHGGGGGGGGGGGFGAFGGGGGGFFFFFFFFFFFFFFFFFFFFFFFFFFFFFFFFFFFFFFFFFFFFFFFFFFFFFFFFFFFFFFFFFFFFFFBFFFFFFFFFFFFFB
@M05620:37:000000000-D9766:1:1101:17605:10488 1:N:0:86
AGTGCCAGCTCTCAATCGCACAGGGGACCCAGGGCCTGGCCCCTCCATCCAGAAAACCTATGACCTCACCCGCTACCTGGAGCACCAACTCCGCAGCTTGGCTGGGACCTATGTGAGTATCCAGCGTAGGAATCTGGGAGTTGGGGAGGAGTGAGGAGTTGGGGAAAGACAGTCCTAACCGTGGAGGGTTCTGGTAAATGATGGGGTGAGGAGGGGCTCTTTGGCTCCCACCAGTCCCCCTGTCTGGTCTA
+
BBABBFFFBFFFGGGGGGGGGGFHGFGFGGGDFGGGFEGFFHGHGGHFHFFFHHFHCFHEG35FGHHHHHHGGEFGHBGHFGHHHHHEGFFHGGGGGHHFGHFCFGHHEHHHHHGHHDGFHHHHHGDFGGHHHHHHHHHGGHHGCCFFFGEFGDGHHGHHFHGGGGEHHHHHHHHHHGHGGGGGGGGGEGGGGGBBFGGGGFGGGGFFFFFFFFFFFBFFFFFFFFFEEFFFFFFFFFFFFFFFFFFFFF/
@M05620:37:000000000-D9766:1:1101:3182:10518 1:N:0:86
AGTGCCAGCTCTCAATCGCACAGGGGACCCAGGGCCTGGCCCCTCCATCCAGAAAACCTATGACCTCACCCGCTACCTGGAGCACCAACTCCGCAGCTTGGCTGGGACCTATGTAGTATCCAGCGTAGGCATCTGGGAGTTGGGGAGGAGTGAGGAGTTGGGGAAAGACAGTCCTAACCGTGGAGGGTTCTGGTAAATGATGGGGTGAGGAGGGGCTCTTTGGCTCCCACCAGTCCCCCTGTCTGGTCTAT
+
BBBABFFFBFFFGGGGGGGAECFGFGGGGGHHFGGGGGGHHHGHGGHHHHHHGHGHHGHHHHFHHHHHHHHGGEEGHHHHFGHHHHHHFHHHGGGGGHHHGHHAEGHHGGHHHHHGHB3FHFFGGEGCG2CCGHHHHFADGGGGGA@GGCHHD0FC?GHHFGFCCGA/;/:CGHHHHHHGCEDGGGG;AFGGGFFFGFGFGFFFFDBEFFEFFFFFFFFFFFBFFFFFFFFFAFFFFFFFFFFFF/BBFFF
@M05620:37:000000000-D9766:1:1101:13464:10524 1:N:0:86
GAGGCTGCTTTGGAAGAAACTCATAGATTACTGCAACAGTTCCCCCTGGACCTGGAAAAGTTTCTTGCCTGGCTTACAGAAGCTGAAACAACTACCTACAGGATGCTACCCGTAAGGAAAGGCTCCTAGAAGACTCCAAGGGAGTAAAAGAGCTGATGAAACAATGGCAAGTAAGTCAGGCATTTCCGCTTTAGCACTCTTGTGGATCCAATTGAACAATTCTCAGCATTTGTACTTGTAACTGACAAGCC
+
AAAAAACAFFDFFFFA4GBFGGFFFHGGHHHHDFDGGGHEHGAFGGAFEFFGGFFABEBGDGHGFFFFGGGFBBFBFBBFCFFGGFFDFEB?EBFBFFFGGB1FCFGHFFGEEE?G3DEFGF/BGFGHD?B3BBBF?FGDFCHE?FHFFFEGB2F<GGGFF@FHGGFGBCF??GG?@F<FFGCFFHDDDFEC0=D0GG/DFHGHGHF0;:C:<C0:0;C:C00CF0:0CGGGG9CFGFFFBBFFCFBFGEE
@M05620:37:000000000-D9766:1:1101:20264:10535 1:N:0:86
ACCACACCTTCTACAATGAGCTGCGTGTGGCTCCCGAGGAGCACCCCGTGCTGCTGACCGAGGCCCCCCTGAACCCCAAGGCCAACCGCGAGAAGATGCCCAGGTGAGTGGCCCGCTACCTCTTCTGGTGGCCGCCTCCCTCCTTCCTGGCCTCCCGGAGCTGCGCCCTTTCTCACTGGTTCTCTCTTCTGCCGTTTTCCGTAGGACTCTCTTCTCTGACCTGAGTCTCCTTTGGAACTCTGCAGGTTCTA
+
BBB@BBBBFFFFGGGGFGGGGGHGGEEEEFHGFGGGGGGGGHHHHGGGEGGGHHGHHHGGGGGGGFGGGGGHHHHGGGGHGHHHHGGFGGGGGGHHHHHHHHHGHHHHHHGGHHGGGGGHHHHHHHFHHHGHHGGGGGHGHHGHHGGGGGGGGGGGDD-ABGGGAAFFFFFFFFFFFFFFFFFFFFFFFFFFFFFFFFFFFFFDFEFFFFFFFFFFFFFFFFFFFFFFFFFFFFFFFFFFFFFFFFFFFFF
@M05620:37:000000000-D9766:1:1101:15477:10550 1:N:0:86
ACCACACCTTCTACAATGAGCTGCGTGTGGCTCCCGAGGAGCACCCCGTGCTGCTGACCGAGGCCCCCCTGAACCCCAAGGCCAACCGCGAGAAGTTGCCCAGGTGAGTGGCCCGCTACCTCTTCTGGTGGCAGCCTCCCTCCTTCCTGGCCTCCCGGAGCTGCGCCCTTTCTCACTGGTTCTCTCTTCTGCCGTTTTCCGTAGGACTCTCTTCTCTGACCTGAGTCTCCTTTGGAACTCTGCAGGTTCTA
+
1>1AAA1AFFF13FG1AAGEDDC1AABF00FHCGC00AE//FGHHGCG//EA111BGAAEEE/F>E/EEGGFHF/>EGECC<GC/?EEC@CC@<??11>FHCE<<FGGHHGG0GCGCGG0<<D<0DHFHFGG/<..:/CEHHA/CGC:GH..0;E.C??G-FG/:?E-:FFFE/BFFFF/FF/BBF/FFFFFF@FFFFFFFFFBBFFFFFBFFF//BFFFBF-BBFFFFFFFFFFFFBFFFBFFF9:BBB;
@M05620:37:000000000-D9766:1:1101:22316:10581 1:N:0:86
AGTGCCAGCTCTCAATCGCACAGGGGACCCAGGGCCTGGCCCCTCCATCCAGAAAACCTATGACCTCACCCGCTACCTGGAGCACCAACTCCGCAGCTTGGCTGGGACCTATGTGAGTATCCAGCGTAGGAATCTGGGAGTTGGGGAGGAGTGAGGAGTTGGGGAAAGACAGTCCTAACCGTGGAGGGTTCTGGTAAATGATGGGGTGAGGAGGGGCTCTTTGGCTCCCACCAGTCCCCCTGTCTGGTCTA
+
ABAAAFFFBFFFGGGGGGGGGGHHGGGGGGHHGGGGGGHHHHGHGGHHHHHHHHHGHGHHHHHHHHHHHHHGGFGGHHGHHHHHHHHGGHHHGGGFGHHHGH3?EGHHGHHHHHFFFHHHHHHHHGEGGGEGHHFHHHHGDGFFG->DGGGHHGHGHGHFDCDCEDHHHHHGHHHHHHFHGGG?FGGG;FGGFFFGGGGGGGEBADFFFFFFFFCFFFFFFFFFFFFFFFFFFFFFFFFFFEFFFFFFFF9
@M05620:37:000000000-D9766:1:1101:14185:10593 1:N:0:86
ACCACACCTTCTACAATGAGCTGCGTGTGGCTCCCGAGGAGCACCCCGTGCTGCTGACCGAGGCCCCCCTGAACCCCAAGGCCAACCGCGAGAAGATGCCCAGGTGAGTGGCCCGCTACCTCTTCTGGTGGCCGCCTCCCTCCTTCCTGGCCTCCCGGAGCTGCGCCCTTTCTCACTGGTTCTCTCTTCTGCCGTTTTCCGTAGGACTCTCTTCTCTGACCTGAGTCTCCTTTGGAACTCTGCAGGTTCTA
+
>11>A?1AFFF@AGG1ABFDDEEAABEBFEHHHGEAEAE/EHHHHGCG/AECGAAFHF0EEGGGFE>EGGGGHFC?EGGEEHHECFFEG/BC@/FHG1FGHHHFHHHHHGGGHHCGGGGHGGHHHHHHHBGHCCCGGAGGHHFHH0FBBF?FGGGEBGGG-F/:AGF@@FFFFFFFFFFFF9FFFFFFFFFFF@FFFFFFFFFFFFFFFFFFFFB/9/;BFFFFFFFFFFFFFFFFFFFFBBFFFF-/BF/
@M05620:37:000000000-D9766:1:1101:8676:10596 1:N:0:86
ACCACACCTTCTACAATGAGCTGCGTGTGGCTCCCGAGGAGCACCCCGTGCTGCTGACCGAGGCCCCCCTGAACCCCAAGGCCAACCGCGAGAAGATGCCCAGGTGAGTGGCCCGCTACCTCTTCTGGTGGCCGCCTCCCTCCTTCCTGGCCTCCCGGAGCTGCGCCCTTTCTCACTGGTTCTCTCTTCTGCCGTTTTCCGTAGGACTCTCTTCTCTGACCTGAGTCTCCTTTGGAACTCTGCAGGTTCTA
+
CCCCDDDDFFFFGGGGGGGGGGHHGEGEGFHHHGGGGGGGGHHHHGGGGGGGHHGHHHHFGGGGGGGGGGGHHHHGGGGHGHHHHGGGGGDGGGHHHHHHFFHG111F1F/FH/-@DC<GGHG0GFHD0/<CHCGGGGHGHFACGGGG:FFGBFFECF--;F0BB?DFFFFBFBB:BFBFFFFFFF0BBFFFFFFAFFEFD::.9BFFFFE00FF0BFBFBB:BBFB0B0:B0:FFFFFFF00FFFF0BB;
@M05620:37:000000000-D9766:1:1101:12660:10599 1:N:0:86
ACCACACCTTCTACAATGAGCTGCGTGTGGCTCCCGAGGAGCACCCCGTGCTGCTGACCGAGGCCCCCCTGAACCCCAAGGCCAACCGCGAGAAGATGCCCAGGTGAGTGGCCCGCTACCTCTTCTGGTGGCCGCCTCCCTCCTTCCTGGCCTCCCGGAGCTGCGCCCTTTCTCACTGGTTCTCTCTTCTGCCGTTTTCCGTAGGACTCTCTTCTCTGACCTGAGTCTCCTTTGGAACTCTGCAGGTTCTA
+
BBABBBBAFFFFGGGGFGGFGGHGGGGGHGFHGGGG2EGGGGFHHGGGEEEFAGGFHHHGGGCFGGGGGGGF3BGEGG/GGHGHEFGGGGGCCGH2FGHHHHGGHHHHHHGGHHGGGGGHHFHHHHHFHHCGHGGGGGHGHHGHHGGGGFGGGGGGGDGGGGGGGGFFAFFFFFFFFFFFFFFFFFFFFFFFFFFDFFFFFFFDFFFFFFFFFFFFFFFFFFFFFFFFFFFFFFFFFFFFFFFFFFAFFFB
@M05620:37:000000000-D9766:1:1101:12645:10611 1:N:0:86
ACCACACCTTCTACAATGAGCTGCGTGTGGCTCCCGAGGAGCACCCCGTGCTGCTGACCGAGGCCCCCCTGAACCCCAAGGCCAACCGCGAGAAGATGCCCAGGTGAGTGGCCCGCTACCTCTTCTGGTGGCCGCCTCCCTCCTTCCTGGCCTCCCGGAGCTGCGCCCTTTCTCACTGGTTCTCTCTTCTGCCGTTTTCCGTAGGACTCTCTTCTCTGACCTGAGTCTCCTTTGGAACTCTGCAGGTTCTA
+
DCCDDDDCFFFFGGGGGGGGGGHHGGGEGGHHHGGGGGGGGHHHHGGGGGGGHHHHHHHGGGGGGGGGGGGHHHHGGGGHGHHHHGGGGGGGGGHHHHHHHHHGHHHHHHGGHHGGGGGHHHHHHHHHHHGHHGGGGGHGHHGHHGGGGGGGGGGGGGAGGGGGGGFFFFFFFFHHHFFFFFFFHFFFFFFFFFFFFFHFFFFDDFFFFFFFFFFFFFFFFHFFFFFFFFFFFFFFFFFFFFFFFFFFFF;
@M05620:37:000000000-D9766:1:1101:28666:10618 1:N:0:86
ACCACACCTTCTACAATGAGCTGCGTGTGGCTCCCGAGGAGCACCCCGTGCTGCTGACCGAGGCCCCCCTGAACCCCAAGGCCAACCGCGAGAAGATGACCAGGTGAGTGGCCAGCTACCTCTTCTGGAGGCCGCCTCCCTCCTTCCTGGCCTCCCGGAACTGCGCCATTTATCACTGGTTCTCTCTTCTGACGTTTTCCGTAGGACTCTCTTCTCTGACCTGAGTATCCTTTCGAATTATGCAGATTCTA
+
AAAAAA>AFFFFGG1B3FG1GBGHGA0EAEFHBFGE?EG/AGAGHGEEEFGGBEGGGHHCEE?EFFGGGGGFHGHGGGGH/?GFGF//>BC?@CC1>111?G0CGFGHF1?/01<>1>>C1FDHHH1F10<<C-<A.E.::CAF0C/:C/.;FFEEC-A-@00CEGG..0=000CBBF-/:9FFFFFFBB/9/A-;;EBFBBFA-9FFF/99B//BB/;BFF-;B//;B//B//;-9/;;/:9BF/9BBB;
@M05620:37:000000000-D9766:1:1101:14291:10623 1:N:0:86
GAGGCTGCTTTGGAAGAAACTCATAGATTACTGCAACAGTTCCCCCTGGACCTGGAAAAGTTTCTTGCCTGGCTTACAGAAGCTGAAACAACTACCTACAGGATGCTACCCGTAAGGAAAGGCTCCTAGAAGACTCCAAGGGAGTAAAAGAGCTGATGAAACAATGGCAAGTAAGTCAGGCATTTCCGCTTTAGCACTCTTGTGGATCCAATTGAACAATTCTCAGCATTTGTACTTGTAACTGACAAGCC
+
A1AAA?CA@F@FAFGGGGGGDFFHHHHDDGFHGAGFBGHGEGHDHGEG/FFEFGFG1FBFGHGHFHDAG1BGHHHHHEFFHHHHFHGHHFFHH1BE1B>@GG0BGHFHHFGCE@/GBGBGF0G1>FEGGGHHHC11EFFDFGEG<B1GFHGH01@1F>DF>@@FG1<G0GE<F<D11@<<FCH11F=EFGGA0GDGD<<GFDGHGFGCCGCC0CBF0GC:G:GF0:/C0CBB0;BFFBBFFFFFBBFFGGE
@M05620:37:000000000-D9766:1:1101:5352:10648 1:N:0:86
ACCACACCTTCTACAATGAGCTGCGTGTGGCTCCCGAGGAGCACCCCGTGCTGCTGACCGAGGCCCCCCTGAACCCCAAGGCCAACCGCGAGAAGATGACCAGGTGAGTGGCCCGCTACCTCTTCTGGTGGCCGCCTCCCTCCTTCCTGGCCTCCCGGAGCTGCGCCCTCTCTCACTGGTTCTCTCTTCTGCCGTTTTCCGTAGGACTCTCTTCTCTGACCTGAGTCTCCTTTGGAACTCTGCAGGTTCTA
+
CCBCCCCBFFFFGGGGGGGGGGHHGEGGHGHHHGGGDGGGGHHHHGGGEGGGHHHHHHHGGGGGGGGGGGGHHHHGGGGHGHHHHGGGGGGGGGHGHHHHHH0?FGH0FGGGHH-DGGGHHHHHHDGHGHGHHGGGGGHGHHGHHHGGFGFGGGEGD?--;.;FGGFFF.BFFFFFFFFFFFFFFFFFFFFFFADFFFFFFFF.;FFFFFFFFF0;FFFFFFFB/;BFFFFFFFFFFFFFFFFFFFFFFB;
@M05620:37:000000000-D9766:1:1101:7585:10649 1:N:0:86
GAGGCTGCTTTGGAAGAAACTCATAGATTACTGCAACAGTTCCCCCTGGACCTGGACAAGTTTCTTGCCTGGCTTACAGAAGCTGAAACAACTGCCAATGAACAATGGCAAGTAAGGCAGGTATTTCCGCTGTATCACTCTTGTGGATCCAATTGAACAATTCTCAGCAGTTGTACTTGCAACTGACAAGCTAGGGACAAAAGATCGGAAGAGCACACGTCTGAACTCCAGTCACCTCTCACTATCTCGTA
+
A1AA1>BA1BB@AC1FGFGGGGHHHFH3AFFGFFBFCHEFDDE1FEEGCFFFGHFHB10BFHHHHFF1A1ABFGHFFBBGHHBGGB1GBFFGHHHHHHHHGBFGH@1BFFC/1@2@1B0?/0BB22B2??//?>2B2BB1BF<><AD1BG1F1BB>1@DC1@F222@1@0>@11?@@11<?11<0<?<<>.1<><<<>.0<</.<=.....<:/;C/C-:;;.;0;0:9:/0;;C00.0;900;0;;;.9.
@M05620:37:000000000-D9766:1:1101:25644:10678 1:N:0:86
ACCACACCTTCTACAATGAGCTGCGTGTGGCTCCCGAGGAGCACCCCGTGCTGCTGACCGAGGCCCCCCTGAACCCCAAGGCCAACCGCGAGAAGATGCCCAGGTGAGTGGCCCGCTACCTCTTCTGGTGGCCGCCTCCCTCCTTCCTGGCCTCCCGGAGCTGCGCCCTTTCTCACTGGTTCTCTCTTCTGCCGTTTTCCGTAGGACTCTCTTCTCTGACCTGAGTCTCCTTTGGAACTCTGCAGGTTCTA
+
CCCBBCCCFFFFGGGGGGGGGGHHGGGEGGHHHGGGGGGGGHHHHGGGGGGGHHGHHHHGGGGGGGGGGGGHGHHGGGGHGHHHHGGFGGCGGGHGHHHHHHHGHHHHHHGGHHGGGGGHHHHHHHHHHFGHHGGGGGHGHHGHHGGGGGGGGGGGGGABCGGGGGFFFFFFFFFFFFFFFFFFFFFFFFFFFFDFFFFFFFFFFFFFFFFFFFFFFFFFFFFFFFFBFFFFFFFFFFFFFFFFFFFFFFF
@M05620:37:000000000-D9766:1:1101:23551:10690 1:N:0:86
ACCACACCTTCCACAATGAGCTGCGTGTGGCTCCCGAGGAGCACCCCGTGCTGCTGACCGAGGCCCCCCTGAACCCCAAGGCCAACCGCGAGAAGATGCCCAGGTGAGTGGCCCGCTACCTCTTCTGGTGGCCGCCTCCCTCCTTCCTGGCCTCCCGGCGCTGCGCCCTTTCTCACTGGTTCTCTCTTCTGCCGTTTTCCGTAGGACTCTCTTCTCTGACCTGAGTCTCCTTTGGAACTCTGCAGGTTCTA
+
CCCCCCCCFFFFGGGGGGGGGGHHGEGFGGHHHGGGGGGGGHGHHGGGGGGGHHHHHHHGGGGGGGGGGGGGFHHGGGGHGHHHHGGGGGBFGGHHHHHHHHGGHHHHHHGGHHGGGGGHHHHHHFHHHHGHHGGGGGHGHHGHGGGGFGGGGGGGDD-:CAFFFFFFFFFFFFFFFFFFFFFFFFFFFFFFFFFFFFFFFFAADFFFFFFFFHFFFFBFFFFBBFFBFFFFFFFFFFFFFFFFFFFFFF:
@M05620:37:000000000-D9766:1:1101:22726:10698 1:N:0:86
ACCACACCTTCTACAATGAGCTGCGTGTGGCTCCCGAGGAGCACCCCGTGCTGCTGACCGAGGCCCCCCTGAACCCCAAGGCCAACCGCGAGAAGATGCCCAGGTGAGTGGCCCGCTACCTCTTCTGGTGGCCGCCTCCCTCCTTCCTGGCCTCCCGGAGCTGCGCCCTTTCTCACTGGTTCTCTCTTCTGCCGTTTTCCGTAGGACTCTCTTCTCTGACCTGAGTCTCCTTTGGAACTCTGCAGGTTCTA
+
BABABAABFFFFFGGFAFGDDDCAEAEEGEHHGGCAEEECGHHHHGGGEAECFFGFHFEEGGGGFFEGGGGHHHGGGGGECGHHHFGCGCCC?DC<D?GHHHHGFHHHHBFG0/AD-@DHBGHHHHGH0/EHHGGGFDCEHCEHFFFBFFGGGGEGG?B@G.9FGGF;?FF//BFFFFFFFFFFFFFFFFF/FBDFFFFFFFFFFFFFF/BFFFBF/BBFFFFFFB/FFBBFFFFBFBF/;FFFFEFFFFF
@M05620:37:000000000-D9766:1:1101:5054:10725 1:N:0:86
ACCACACCTTCTACAATGAGCTGCGTGTGGCTCCCGAGGAGCACCCCGTGCTGCTGACCGAGGCCCCCCTGAACCCCAAGGCCAACCGCGAGAAGATGACCCAGGTAGGTGCCCGCCACCTTCTTTTGGTGCCCCCTCCCTCCCTCCCGGCCCCCCCGACCTTCCCCCCTTTCTACCTGGTTTCCTCTCTTGCCGTTTCCCGAAGCACTCTCTCTCTTGCCCTATGCTCCTTTTGGAATTCTGCAGGTTCT
+
BBBBBBBBFFFFGGGGGGGGGGHHGGGGHDHHHGGGGGGGGHHHHGGGGGGGHHHHHHHGGGGGGGGGGGGHHHHGGGGHGHHHHGGGGGGGGGHHHHGHHG/?/111/??1FG?---.>011>0=<=-.<0=/.<-.;E//;.;/=..;9B--=A-;---;///.;D-;F////9/:B.F/.////;//:/;/9ADFBF/..---/.////;/;//;//;//9/;///;/;F/B-BFB//////;.;///
@M05620:37:000000000-D9766:1:1101:5945:10738 1:N:0:86
AGTGCCAGCTCTCCATCGCACAGGGGACCCAGGGCCTGGCCCCTCCATCCAGAAAACCTATGACCTCACCCGCTACCTGGAGCACCCCCTCCGCAGCTTGGCTGGGACCTATTGGGTATCCCGCGTTGGGATCCGGGGTTTTGGGGGGGGGGGGGGGGTGGGGGAGGGCCGTCCTAACCGTGGCGGGTTCTGGGTAATGGTGGGGGGAGGGGGGGGCTCTTGGGCTCCCCCCGGTCCCCCGGCTGGGTTTT
+
>A>3>DFFBFFFG4GGFEF2ECHGG2BEEBFG2BEBFFHHHHGHGGHHHGHHHHHBFEHHGDGHHDFGHHH0E>>EGH@FBBBGHH1/>EF??E?F>GBFFHHGGGHHGHHHB32/?222@C?//<//?/>1.0<AF<<-<.<CD;-;99-9--;---;-@BF;----;A-9-;./;BF-9.;--;B-;.//;./;F/////;BF----@--;BF---.;F/BA..;A.9DB---;@FF.-----;.9...
@M05620:37:000000000-D9766:1:1101:18819:10752 1:N:0:86
GAGGCTGCTTTGGAAGAAACTCATAGATTACTGCAACAGTTCCCCCTGGACCTGGAAAAGTTTCTTGCCTGGCTTACAGAAGCTGAAACAACTACCTACAGGATGCTACCCGTAAGGAAAGGCTCCTAGAAGACTCCAAGGGAGTAAAAGAGCTGATGAAACAATGGCAAGTAAGTCAGGCATTTCCGCTTTAGCACTCTTGTGGATCCAATTGAACAATTCTCAGCATTTGTACTTGTAACTGACAAGCC
+
A?1AAAFAFFFFFGCGG11BGGBGDGFHHFGFHHGBFCGGHHGHHGGGHGHHHHHHHHBGEGHHHHHHHHHHHHHHHHHFHHHHHGHHHH/GHHHHGGHHHHHHHGHFGHHGF/EFBFHFHEHHHGHHHFGGCHHHHFHHGGCFC0G2FGEHGHHFHHHHFGC/FHHHHHFH1@FGGHFFHEGHHHHGFGGGGHGHHHHHHHGHGDGHHFHHHHGEGHHHHFF=CHHFGCFGFGGGG0CB0;FGGFFGGGG
@M05620:37:000000000-D9766:1:1101:21544:10759 1:N:0:86
AGTGCCAGCTCTCAATCGCACAGGGGACCCAGGGCCTGGCCCCTCCATCCAGAAAACCTATGACCTCACCCGCTACCTGGAGCACCAACTCCGCAGCTTGGCTGGGACCTATTGAGTATCCAGCGTAGGAATCTGGGAGTTGGGGAGGAGTGAGGAGTTGGGGAAAGACAGTCCTAACCGTGGAGGGTTCTGGTAAATGATGGGGTGAGGAGGGGCTCTTTGGCTCCCACCAGTCCCCCTGTCTGGTCTAT
+
BBABCFFFCFFFGDGGGGGGGGHHGGGGGGHHGGGGGGHHHHGHGGHHHHGHHHHHHGGHHHHHHHHHHHHGGGGGHHHHHHHHHHHHGHHHGGEGGHHHGHHGGGHHGHHHHH3GHHHHHHHHGG/DGGHHHHHHH0FEGHHCG.CGAGHHBGG<EGHHHGGEEHHGHHHHHHHHGHHGGGGGGGG.CFGGGGGGGGGGGGGGGDDEFFFFFFFFFFFFFFFFFFFFFFFFFFFFFFFFFFFFFFFFFF;
@M05620:37:000000000-D9766:1:1101:21471:10764 1:N:0:86
GAGGCTGCTTTGGACGAAACTGACAACCCAGGGACACAAGATCGGACGACCACACCTCTGGACTGCAGTCACTAATGCGCATGTAGTATGCCTTCTTCTGCTCTAAAAAAAAAACGACTACATACCCGCGCGGCAACCCCCCTGTCCCATCCATCCGGCATTTTCGCTTTCTCCCTCTTGTCGCTACCCGAGACCAATACTCCGCCATTGTCCTTGTCTCTGCCACGTCAGTTCCAAACACTCGGCCGGTC
+
>3AA>>BABBB@G44AAE2EGAFBBA42BAA2BA2ABFFHBGBAA10A000AB1?1BB3B35BB133BB33BBB3BB@?EEE1B4BBBF4?B4B?34BBB4B??BF43?E></<////?/01?11?1<-<------;:.C@9-.099900/90;;C.-9-;000/-9.99/////.:.////.;..-.;.---:9..999/;;..;-9;/9;9BB//;/;//:;/;-9;..//;9/9/A..;/.;..---9
@M05620:37:000000000-D9766:1:1101:18808:10770 1:N:0:86
GAGGCTGCTTTGGAAGAAACTCATAGATTACTGCAACAGTTCCCCCTGGACCTGGAAAAGTTTCTTGCCTGGCTTACAGAAGCTGAAACAACTACCTACAGGATGCTACCCGTAAGGAAAGGCTCCTAGAAGACTCCAAGGGAGTAAAAGAGCTGATGAAACAATGGCAAGTAAGTCAGGCATTTCCGCTTTAGCACTCTTGTGGATCCAATTGAACAATTCTCAGCATTTGTACTTGTAACTGACAAGCC
+
A?AB>AFBFFF@GCFFFGGGGGHHHGHHHHHGHGBGFHHHHGFHHGGGFHGGHHGHFBFHFFHHHHHGGFHHHHHEBGGHHHGHHEEHGGCHHGGHFGFCFG?GFFHGHHHGGGGHHHGGHHHFGFHHHHHHGGDGHGFGGGHG?BFHHHGHHHGHHFHHHFGHHHHFFFGGHFH?FHBGFGHHHHHGDDGGFDGDGHFHHGGCAGGHHHHFGHGHFHHHGBFHFGFFHHEG;CFGGFFGFGGGGGGGGFF
@M05620:37:000000000-D9766:1:1101:17530:10788 1:N:0:86
GAGGCTGCTTTGGAAGAAACTCATAGATTACTGCAACAGTTCCCCCTGGACCTGGAAAAGTTTCTTGCCTGGCTTACAGAAGCTGAAACAACTACCTACAGGATGCTACCCGTAAGGAAAGGCTCCTAGAAGACTCCAAGGGAGTAAAAGAGCTGATGAAACAATGGCAAGTAAGTCAGGCATTTCCGCTTTAGCACTCTTGTGGATCCAATTGAACAATTCTCAGCATTTGTACTTGTAACTGACAAGCC
+
B@ACBCFCFFFFGGGGGGFGGGHHHHHHHHHHHGHHFHHHHHGHHGGFFHHHHHGHHHHHHHHHHHHHHHHHHHHHHHHGHHHHHHGHHG1FGEFFGHFFHFGHHHHDHHHGFEGHHGHHHHHGH/GHHHHHHHHHHHHHGGEGCGHHHFGGHHHHHHGHHFHGHFHGHHGHBHHGHHFGHGHGHHHD.EGGHFHHHHGHHHHHGHGHHHHHHHHGHHGHHHFHFCGFHHGGFGGGGFFFGGGGGGGGGGG
@M05620:37:000000000-D9766:1:1101:17339:10794 1:N:0:86
GAGGCTGCTTTGGAAGAAACTCATAAATTAGTGAAACAGGACCGGATGGACATGGAAAAGTATCTTGGCTAGCTTACAGAAGCTGGAACAACTACCTCCAGGATGCTAACCGTAAGGAAAGGCTCCTAGAAGACTCCAAGGGAGTAAAAGAGCTGATGAAACAATGGCAAGTAAGTCAGGCATTTCCGCTTTAGCACTCTTGTGGATCCAATTGAACAATTCTCAGCATTTGTACTTGTAACTGACAAGCC
+
BBBBABFBFFFFGGGGFGGGGFHFF5BDDB4DFBDDGH2222B222BE2BB3ABFA3B2BB555DA533B3BBFHF3@BGGCGHH21B3B?FC@F2F312B31B32BG4?B>>GGHHHHHHHGHHGHHHHHHHHHHHHHHGGGGCGHHHHGHHHHHHHHHHHHGHHHHHHGHHHHHHHFHHHHHHGGGGGGGHGHHHHGHHHHHGGHGGFHHHHHHFHHHHGHGGGGGGGGGBFGGGGGGGGGGGFFGGGG
@M05620:37:000000000-D9766:1:1101:14939:10794 1:N:0:86
GAGGCTGCTTTGGAAGAAACTCATAGATTACTGACACAGTTCCCCCTGACCCTGGAACAGTTTCTTGCCTGGCTTACAGAAGCTGAAACCACTACCTACAGGATACTACCCGTAAGGAAAGGCTCCTAGAAGACTCCAAGGGAGTAAAAGAGCTGATGAAACAATGGCAAGTAAGTCAGGCATTTCCGCTTTAGCACTCTTGTGGATCCAATTGAACAATTCTCAGCATTTGTACTTGTACCTGACACGCC
+
BBBBBBFBFFFFGGGGGGGGGGHEG5DFFG4DF5ABGHCA55D32BAB23B2BBBBB32BFDGHDEFDG5GHAHBG3BGHGGBF33BBE1GGH33BF43BF3B@33BF42FE1E>GFGHHHHHHFGHGHHHHCHGHH3FDGG/??BGBDFEFHHHBGF2GDG2/FHGFGCFGHFHGFHDGGEBGHHHGGGGGHGHHHGHHHHDGGFHHGCGFHHHBC0CGHGFCGCGHHHHGFFGGGGGG0CFFGGB0CDG
@M05620:37:000000000-D9766:1:1101:10937:10796 1:N:0:86
GAGGCTGCTTTGGAAGAAACTCATAGATTACTGCAACAGTTCCCCCTGGACCTGGAAAAGTTTCTTGCCTGGCTTACAGAAGCTGAAACAACTGCCTACAGGATGCTACACGTCAGGAGCAACTAATAGCAGACACAAGGGGCGAAGCAGAGATAATGCACCACTGGACAGTGGTTCAGGCCTTTCCGATTTCGCACTCTTGTGGATCCCCTTGCCAAATTATCAACATTTGTCATTTGAACTGACAAGCC
+
AABBBBFBFFFFGFGGGGGGGGHHHHHHHHHGHHHHHHHHHHHHHGGGHHGHHHHEFHHHGHHHHHHHHHHHHHHHHHHHHHHHHHHHHHHHH3FH3B23B?1F3BEBGGGGF1?AF3///30B334BBGGF3?2B2?0////>/>//100?011?=11110>.<<CB0FCG0/0.=<D0/.<<0=0.:CDG0:E:DGF099;0;BFB//99.://9BBFF00;C0;0;FF09//;F///;BFF/:;F.EF
@M05620:37:000000000-D9766:1:1101:6251:10819 1:N:0:86
GAGGCTGCTTTGGAAGAAACTCATAGATTACTGCAACAGTTCCCCCTGGACCTGGAAAAGTTTCTTGCCTGGCTTACAGAAGCTGAAACAACTCCCTACAGGCTGCTACCCGTAAGGAAAGGCTCCTAGAAGACTCCAAGGGAGTAAAAGAGCTGATGAAACAATGGCAAGTAAGTCAGGCATTTCCGCTTTAGCACTCTTGTGGATCCAATTGAACAATTCTCAGCATTTGTACTTGTAACTGACAAGCC
+
BBCCCCFBFFFFGFGGGGGGGGHHHHHHHGHHHHGGFHHHHHHHHGGFHHHHHHGGGFGHBGHHHHHHHHHHHHHGHHHHHHHHHGHHHHGHH3BF2BB3BG1FFFHGHHHGGGGHG3GGHHHHHGHHHGHHHHHHHHHHGGHG?GHHHFGHGHHHHGHHHHHHHHHHHFGHGGHFHHFBFGHHHHHGEDGGHGHHHHGHHGHHDGGHHHHFGHHGFHHHGHHHFGHFFGBFCFGGGGGFGGGFGGGGGGG
@M05620:37:000000000-D9766:1:1101:11547:10836 1:N:0:86
ACCACACCTTCTACAATGAGCTGCGTGTGGCTCCCGAGGAGCACCCCGTGCTGCTGACCGAGGCCCCCCTGAACCCCAAGGCCAACCGCGAGAAGATGACCAGGTGAGTGGCCCGCTACCTCTTCTGGTGGCCGCCTCCCTCCTTCCTGGCCTCCCGGAGCTGCGCCCTTTCTCACTGGTTCTCTCTTCTGCCGTTTTCCGTAGGACTCTCTTCTCTGACCTGAGTCTCCTTTGGAACTCTGCAGGTTCTA
+
BBBBBBBBFFFFGGGGGGGGGGHHGEGBAEHHHGGGGGEGGHGHHGGGGGGGHHHHHGHFGGGGGGGGGGGHHHHGGGGHGHHHHGGGGGCFGGHHHHGHHHHGHHHHHHGGHHGGGGGHHHHHHHHGHHGHHGGGGGHGHHGHHHGGGGGGGGGGGG-AFGGGGGFFFFFFFFFFFFFFFFFFFFFFFFFFFFFFFFFFFFFFFFFFFFFFFFFFFFFFFFFFFFFFFFFFFFFFFFFFFFFFFFFFFFB
@M05620:37:000000000-D9766:1:1101:24841:10841 1:N:0:86
ACCACACCTTCTACAATGAGCAAAATTCTGAACCCAAGTCCCTACCTCTCATCGCGACTGCCGCCTGCCGCAACTCCAAAACCAGCCACAAGAGCCAACGCTCCTAAGCGTCCCTCCCCCCCTCCATACTTCCTCAACGCACCAAACGAACTCCCCGACGAATTGCCCATACTCCCGGCATGTCACTTCTTCCCGGTTTCGCATTCCTCTCTTATCTATCCCATCACTCCCACTTATCTCTCTCCTTACTG
+
@AAAAAAAFFFFEGGFEFBFD1B1BABFD333B0BB0AB1AB110011B01AB1/A/A/EB0AAA//BB>////0BBGHB/0///>/0B0E000B000//>/?/B1100/?///B</?///<>/<011011111><<0.<---..<....:.0:.:-:9---..0;0;0/9/09;..--9--;;////;BF/;----;-9----:9/////////9//9//9//;//;;-----;//9//;///9///;//
@M05620:37:000000000-D9766:1:1101:15167:10842 1:N:0:86
AGTGCCAGCTCTCAATCGCACAGGGGACCCAGGGCCTGGCCCCTCCATCCAGAAAACCTATGACCTCACCCGCTACCTGGAGCACCAACTCCGCAGCTTGGCTGGGACCTATGTAGTATCCAGCGTAGGAATCTGGGAGTTGGGGAGGAGTGAGGAGTTGGGGAAAGACAGTCCTAACCGTGGAGGGTTCTGGTAAATGATGGGGTGAGGAGGGGCTCTTTGGCTCCCACCAGTCCCCCTGTCTGGTCTAT
+
BCABCFFFCFFFGGGGGGGGGGHHGGGGGGHHGGGGGGHHHHGHGGHHHHHHHGHHHGHHHHHHHHHHHHHGGEGGHGHHFGHHHHHHGHHHGGGGGHHHGHHGGGHHGHHHHHHHHHHHHHHHGEDGGHHHHHHHGAFGGHGGGEGGGGHHFHHGGHHHHGGGGHHGHHHHHHHHHHHGGGGGGGGCFFGGGGGGGGGGGGGGGGDFFFFFFFFFFFFFFFFFFFFFFFFFFFFFFFFFFFFFFFFFFFB
@M05620:37:000000000-D9766:1:1101:15403:10858 1:N:0:86
AGTGCCAGCTCTCAATCGCACAGGGGACCCAGGGCCTGGCCCCTCCATCCAGAAAACCTATGACCTCACCCGCTACCTGGAGCACCAACTCCGCAGCTTGGCTGGGACCTATTGAGTATCCAGCCGAGGGATCTGGGAGTTGGGGAGGAGTTAGGGGGTGGGGGAAGACCGTTCTAACCGTGGAGGGTTCCGGGAAAATATGGGGGGAGGAGGGGCCTTTTTGCTCCCACCAGTCCCCCCGGCTGGGCTAT
+
A@>ABFFFCFFFGGGGGGGGGGHGGGGGGGHHGGGGGGHHHHGHGGGHHHHHHBHHHGHHHHHHHHHHHHHGGGGGHHHHHHHHHHCHGHHHGGGGGHHGGHHGGGHHGHHH33323333B322////>/?0/11?C0F.>1FCC.<@..//00<..-;-;?F-:D..9/-..;./:/F-..;..;>.;./.;--;E/////;FF=---:.9AFF--./;B/;///;A/.A..//;FFF------;.././
@M05620:37:000000000-D9766:1:1101:15187:10861 1:N:0:86
AGTGCCAGCTCTCAATCGCACAGGGGACCCAGGGCCTGGCCCCTCCATCCAGAAAACCTATGACCTCACCCGCTACCTGGAGCACCAACTCCGCAGCTTGGCTGGGACCTATTGAGTATCCAGCGTAGGAATCTGGGAGTTGGGGGGGAGTGAGGAGTTGGGGAAAGACAGTCCTAACCGTGGAGGGTTCTGGTAAATGATGGGGTGAGGAGGGGCTCTTTGGCTCCCACCAGTCCCCCTGTCTGGTCTAT
+
AAAABFFFBFFFGGGGFFGGGGHHGGGGGEGHFEGEFFHFFHGHGGGHHFCHFEBGHGHHHHGHHHHHHHHGGGGGHHHHHHHHHHHHGHHHGGFGFCHHGHHGGGHHGHHHGHHHGHHHHHHHGEFGGHHGHHHGHFGGGHFCFCFFFFFFFFFFFFFFFFFFFFFFFFFFFFFFFFFFFFAFFFF;FFFFFFFFFFFFFFFFFDFFFFFD?FFFFFFFFFFFFFFFFFFFFFFFFFFFFFFFFFFFFFF
@M05620:37:000000000-D9766:1:1101:23049:10884 1:N:0:86
GAGGCTGCTTTGGAAGAAACTCATAGATTACTGCAACAGTTCCCCCTGGACCTGGAAAAGTTTCTTGCCTGGCTTACAGAAGCTGAAACAACTACCTACAGGATGCTACCCGTAAGGAAAGGCTCCTAGAAGACTCCAAGGGAGTAAAAGAGCTGATGAAACAATGGCAAGTAAGTCAGGCATTTCCGCTTTAGCACTCTTGTGGATCCAATTGAACAATTCTCAGCATTTGTACTTGTAACTGACAAGCC
+
BABBBBFAFFFFGGFGFGGGGGHHHHHGHHHHHHHGHHHHHHHHHGGFGHHHHHHFGHHHFFHHHHHHHHHHHHHHHHHHHHHHHHHHHH1FHHHHHHGHHHHHHHHHHHHGGGGHHFHHHHHHHGHHHGHHHHHHHHHHGGHGFHHHHFGHHHHHHHHHH@FGHHHHHHGHHHGFHHFFHHHHHHHGGGGGHHHHHHHHHHHCGDGHHHHHHHHGHHHHHGHHHHHHH:CF;FGGGFGFFGGGGGGGGGG
@M05620:37:000000000-D9766:1:1101:5978:10890 1:N:0:86
ACCACACCTTCTACAATGAGCTGCGTGTGGCTCCCGAGGAGCACCCCGTGCTGCTGACCGAGGCCCCCCTGAACCCCAAGGCCAACCGCGAGAAGATGCCCAGGTGAGTGGCCCGCTACCTCTTCTGGTGGCCGCCTCCCTCCTTCCTGGCCTCCCGGAGCTGCGCCCTTTCTCACTGGTTCTCTCTTCTGCCGTTTTCCGTAGGACTCTCTTCTCTGACCTGAGTCTCCTTTGGAACTCTGCAGGTTCTA
+
BBBCCCCCFFFFGFGGFGGGGGHHGGGBAEHGHGGEFGEGGHHHHGGGGFGGHHHHGHHGGEGGGGGGGGGHGHHGGGGHGHHHHGGGCG/CGGHGHHHHHHHGHHFHHHGGHHGGGGGHHHHHHHHHHHGHHGGGGGHGHHGHHGGGGGGGGGGGGG-ACFGGGGFFFFFFFFFFFFFFFFFFFFFFFFFFFFFFFFFFFFFFFFFFFFFFFFFFFFFFFFFFFFF0BFFFFFFFFFFFFFFFFFFFFFB
@M05620:37:000000000-D9766:1:1101:15081:10895 1:N:0:86
ACCACACCTTCTACAATGAGCTGCGTGTGGCTCCCGAGGAGCACCCCGTGCTGCTGACCGAGGCCCCCCTGAACCCCAAGGCCAACCGCGAGAAGATGCCCAGGTGAGTGGCCCGCTACCTCTTCTGGTGGCCGCCTCCCTCCTTCCTGGCCTCCCGGAGCTGCGCCCTTTCTCACTGGTTCTCTCTTCTGCCGTTTTCCGTAGGACTCTCTTCTCTGACCTGAGTCTCCTTTGGAACTCTGCAGGTTCTA
+
CCDDDCDCFFFFGGGGGGGGGGHHGEGFHGHHHGGGGGGGGHHHHGGGGGGGHHHHHHHGGGGGGGGGGGGHHHHGGGGHGHHHHGGGGGGGGGHHHHHHHHHG1GHHHGGGHHGGGGGHHHHHHHHHHFGHHGGGGGHGHHGHHGGGGGGGGGGGGGGGGGGGGGFFFFFFFFFFFFFFFFFHFFFFFHHHFFFFFFFFFFFFFFFFFFFFHHFFEFFFFFFFFFFFFFFFFFFFFFFFFFFFFFFFEFB
@M05620:37:000000000-D9766:1:1101:25746:10897 1:N:0:86
GAGGCTGCTTTGGAAGAAACTCATAGATTACTGCAACAGTTCCCCCTGGACCTGGAAAAGTTTCTTGCCTGGCTTACAGAAGCTGAAACAACTCCCTAGAGGCTTCTACCCGTAAGGCAAGGCTCCTAGAACACTCCAAGGGAGGAAAAGAGTTGATGAAACAACGGCAAGTAAGTCACGCATGACCGCTTCACCACTCTTGTCCATCCAACTGAACAATTCGCACCATTCGTACTTGCAACTGACAATCC
+
AAABAAFAFFFFGCBFFGBGGGHHHHGHHHHHGHCHHGGFGGGHHGGFHHHHHHHGFBCHBHHHHHHHHHBFFGHEFBBGHHFGHFBGBGAGG3BFBG2@321B3B@@BF1?1>1?33B0??FF??B34BF3BBG3BBG2?FH///@FC@C22@2>2@@>2<?/////>-.1<1=11>1>>-<.0<<<<-:.00;0;/:=CCH000;0.;;/9CBFBF/09;.;.-:.0;0;/::9F0//:B:/;;FF/;.
@M05620:37:000000000-D9766:1:1101:19868:10928 1:N:0:86
GAGGCTGCTTTGGAAGAAACTCATAGATTACTGCAACAGTTCCCCCTGGACCTGGAAAAGTTTCTTGCCTGGCTTACAGAAGCTGAAACAACTACCTACAGGATGCTACCCGTACGGAAAGGCTCCTAGAAGACTCCCAGGGCGTAACAGCGCTGCTGAACCCATGGCAAGTAAGTCAGGCATTTCCGCTTTAGCACTCTTGTGGATCCAATTGCACCATTCTCAGCATTTGTACTTGTACCTGACACGCC
+
A3AAAAFAFFFFCGGFFFGGGGHHGHHHHGGHHHGHGFGGHHHHHGGGGFHHHHHHHH2BAFHHHHHHHHHHHHHCHHHFHHHHFFGHHHHHHBGH3FC@B3B@F23BG?1>?/>>AF//0CGB0?FHFBFE3B3B2/BFCC////?/>F0/@<@/1<?G1<..>0<<<1.=00=0=D</<.=0=GHGGG.C00<CGHFFHH:CEE0B/099009;9/9:FG0;FFBFG0F9;;9FFF0;0;CBF///;-.
@M05620:37:000000000-D9766:1:1101:24522:10939 1:N:0:86
GAGGCTGCTTTGGAAGAAACTCATAGATTACTGCAACAGTTCCCCCTGGACCTGGAAAAGTTTCTTGCCTGGCTTACAGAAGCTGAAACAACTGCCAACAGTATGTTAACCGTCCGAGAAGACTCCAAGTAGCCAAAAGAGCCGACGAAGCAATGCTAAACAACTGGCGCGTCCGTCAGGCATTACCGCTTTAGCACCAATGTGGAAACACTTACCACATTCACAGCATTTGTACTTGTAACTGACAAACC
+
CCCCCCFCFFFFGGGGGGGGGGHHHHHHFHHHHHGHGHHBAF5FHGGGHHGHHHHGHHHHBHDHHHHHHHHHHHFGHHHFGHHGHHHFHHHHG3BG3B11B444D44DD43/?EGG//>EGBFHHG3BB34?433B?F2/F20>///<B/<1?1F==1??1?G<F00<-<-<=<-<..:;/::00;0.;EDE0;09C...;;;00000//:C0009C0:F0;0;9CA:0::00;BB:B;0:BFFFFFF/:.
@M05620:37:000000000-D9766:1:1101:21331:10961 1:N:0:86
ACCACACCTTCTACAATGAGCTGCGTGTGGCTCCCGAGGAGCACCCCGTGCTGCTGACCGAGGCCCCCCTGAACCCCAAGGCCAACCGCGAGAAGATGCCCAGGTGAGTGGCCCGCTACCTCTTCTGGTGGCCGCCTCCCTCCTTCCTGGCCTCCCGGAGCTGCGCCCTTTCTCACTGGTTCTCTCTTCTGCCGTTTTCCGTAGGACTCTCTTCTCTGACCTGAGTCTCCTTTGGAACTCTGCAGGTTCTA
+
CBCCCCCCFFFFGGGGGGGGGGHHGGGEGGHHHGGGGGGGGHHHHGGGGGGGHHHHHHHGGGGGGGGGGGGGHHHGGGGHGHHHHGGGGGCGGGHHHHHHHGHGHHHHHHGGHHGGGGGHHHHHHHHHHHGHHGGGGGHGHHGHHGGGGGGGGGGGGGBGGGGGGGFFFFFFFFFFFFFFFFFFFFFFFFFFFFFFFFFFFFFFFFFFFFFFFFFFFFFFFFFFFFFFFFFFFFFFFFFFFFFFFFFFFFB
@M05620:37:000000000-D9766:1:1101:9523:10994 1:N:0:86
GAGGCTGCTTTGGAAGAAACTCATAGATTACTGCAACAGTTCCCCCTGGACCTGGAAAAGTTTCTTGCCTGGCTTACAGAAGCTGAAACAACTACCTACAGGATGCTACCCGTAAGGAAAGGCTCCTAGAAGACTCCAAGGGAGTAAAAGAGCTGATGAAACAATGGCAAGTAAGTCAGGCATTTCCGCTTTAGCACTCTTGTGGATCCAATTGAACAATTCTCAGCATTTGTACTTGTAACTGACAAGCC
+
A?AAA?BAFFDFCBFEFGGGDGFHHHHHHGHGHHHGGFGGHHHHHGCGGEGHHEFBAFCGBDGHDFAFGHFHHHFFHHHFFGHHEGGFHFHHH1BGBF01BF>@GFGHGGHGG@AGB>F0>>F1FFGHFFF11BB1<BF<EFEC?<GFH1<GFDFF1FFG1@CC1<<<FCFF1FF??F?FF.<<==1CAC.C00==D0GHFFGG?FGCG0C0;::CCCCGGHGF0;CC:C;9;;CFFGB;BCFFBFBFF?C
@M05620:37:000000000-D9766:1:1101:9504:10997 1:N:0:86
GCGGCTGCTTTGGAAGAAACTCCTAGATTACTGCAACAGTTCCCCCTGGACCTGGAAAAGTTTCTTGCCTGGCTTACAGACGCTGAAACAACTACCTACAGGATGCTACCCGTACGGAACGGCTCCTAGCAGACTCCCAGGGAGTCACAGAGCTGCTGAACCAATGGCACGTAAGTCAGGCATTTCCGCTTTCGCACTCTTGTGGATCCACTTGACCAATTCTCAGCATTTGTACTTGTACCTGACAAGCC
+
>1>1>>>>FFDFFGGCE1FFGB1F1DBBG1AFBFAFGFAFFGHHHG/FG0FGB0BFHA0F1DAGGBFF1GA/GBA1AFGG0EE/EEF1FGEC11BFFHHHHGHHHGFGFGHEE//><EF///>CFFHFDGGB0@@FC/0@///?C011??1?CGF1GHHHBGG.FFHC0<<C/<.=DGHHH.GHHGHCGGGG0CEEGGFBFGFGGGGGGF/FGGF09/;;;FB0;FF;FFGEF;FFFFB//9BBFFB/;AA
@M05620:37:000000000-D9766:1:1101:27557:10999 1:N:0:86
GAGGCTGCTTTGGAAGAAACTCATAGATTACTGCAACAGTTCCCCCTGGACCTGGAAAAGTTTCTTGCCTGGCTTACAGAAGCTGAAACAACTGCCTCCAGGCGGCTACCCGGAAGGAAAGGCTCCTAGAAGACTCCAAGGGAGACAAAGAGACGGTGAAACAATGGCAAGTAAGTCACACAGTTCCGCTCTAGCACTTTTGGGGATCCAATTGAACAATTCGCATCATTTGAACTTGTATCTGACATGCC
+
A1AAAAC>@FDFFFGGGAABBFAAAGGGHHEGHDGHF0G1FGHDHGCFCGE0BB0B1B0BB2AG2D11BA1BGHFHH1F1BGHEEGHHHB?G1010@@?0F0////>?GEH/////?<FCCAG1G/BFH1G11@11@1@@/?/?//?0<00000>.>..1<10.<0</<<A0<00==D00<..0000;CC-:0;:CG0;000-;:.C./0000;900BFFG0..9-9F/9/9//;9://://;////////
@M05620:37:000000000-D9766:1:1101:2833:11007 1:N:0:86
GCGGCTGCTTTGGCAGAAACTCATCGATTACTGCCACAGTTCCCCCTGGACCTGGAACCGTTTCTTGCCTGGCTTCCAGAAGCTGCCACAACTCCCTACAGACTGCTAGCCGCCCGGAAAGGCTCCTTGATCACCCCAACCGCGTACAAGCGCTGACTAATCACCGGCTAGCCCGTCAGTCCTTCCTTCCTGCTCTCTCCCTTCTATCCCACTGCTTGAATCTCACCATTTGTTCTTGTTACTAACAAGCC
+
>1>A>>A>CF3BFEFE10ABBF1B110BDABG2B0BBBBBGHHHHGEA/BBBGFC0B1/AAAFGDDFBGHF/BBB0BG1101B1F10FBB>BBBB?BB01B1BBB0F11B0////>/>B>00F10?B1@1>12@0@>//////<><-.11..<C-./00<0<=</.-;-.:///9;C.E0FBCF0C000/90//00=0;///0/00;:/9/--/////;//;;///-/99/9;-9/;/////;/BB//::-
@M05620:37:000000000-D9766:1:1101:6390:11021 1:N:0:86
GAGGCTGCTTTGGAAGAAACTCATAGATTACTGCAACAGTTCCCCCTGGACCTGGAAAAGTTTCTTGCCTGGCTTACAGAAGCTGAAACAACTGCCTACAGGATGCTACCCGTAAGGAAAGGCTCCCAGAAGACTCCAAGGGAGTAAAAGAGCCGATGAAACAATGGCAAGTAAGTCAGGCATTTCCGCTTTAGCACTCTTGTGGATCCAATTGAACAATTCCCAACATTTGTACTTGTAACTGACAAGCC
+
BABBBBFBFFFFGGGGFEGGGGGHDFGHHHHHHHGHGHHHHHHHHGGGGHHHHHGH3FFHHHHHHHHHHHHHHHHGHHFGHHHHHGGHHHHHH3FH3B2B3?1@BB@@3FH1E@EGHGFGAG?3B?/03?B???B?FGFBFGC//?FGH1/@@0>/@/??FF0?1<F0FC/=1GF=<F1<CFFGH1>.<<DFB0DGH0/0=:;GGFC0;GG;CGCCC0CGH0090/;C9;CF9CBBF00;C0C0;/0;9.E
@M05620:37:000000000-D9766:1:1101:9559:11026 1:N:0:86
GAGGCTGCTTTGGAAGAAACTCATAACTCACTGACACAGTTCCGGATGACCACGCACCAGTACCTTACCTAGCTTTCAGGATGCTGCACGTAATCAACTGCTCCTAGAAGAATCCAAGGGAGTAACAGCGCTGATGACACAATGGCAAGTAAGTCAGGCATTTCCGCTTTAGCACTCTTGTGGATCCAATTGAACAATTCTCAGCATTTGTACTTGTAACTGACACGCCAGGGACAAAAGATCGGAAGCGC
+
>11A>AFA@1B1BBB11BEBF1133311111AD11AFF0122B00AAA1BA1/////A0A1111211101111A2112DBBGG0B11B1/F00/21102BBB111F1GH1F0@11BGG////?BF2BF0EEEC?HH>1BB0/BFFGH1FGB2F@2FBHHHGHHHHGGGC?FGFGHEHFHHGFCB1FFH0=GHFFHHHBHFGHGGFCGH0CGGHFGHB0CCGH0C00;AEFGEBEFEA/CF.9BEC.9C--9
@M05620:37:000000000-D9766:1:1101:9769:11027 1:N:0:86
ACCACACCTTCTACAATGAGCTGCGTGTGGCTCCCGAGGAGCACCCCGTGCTGCTGACCGAGGCCCCCCTGAACCCCAAGGCCAACCGCGAGAAGATGACCAGGTGAGTGGCCCGCTACCTCTTCTGGTGGCCGCCTCCTTCTTTCCTGGCTTCCCGGGGCTGCGCCTTTTCTCATTGTTTCCTTCTTTTCCGGTTTTCGGCAGGACCCCCTTCTTTGACCTGATTCCCCTTTGGACCCCTGCAGGTTCTA
+
AAAAAAAAFFFFGGGGGG11BAGHGEFBFAGGGGGGGGGGGHHHHGGGGFGGHHHHHHHEEGGGGEGGGGGFHHHGGGGH/CGHHGGGGGBBCGHHHH1?GCGF11101?/?GC@-->A010<000=00<.<.-=-.;A/0=0;0=0;F/C/.;F/;;----9.-@B-A////;9/9;/;;/////;////;--;AA9;----;-A-----;9-///9/;//9/////;-;F/;/;/9---9;-;-;////
@M05620:37:000000000-D9766:1:1101:25266:11034 1:N:0:86
GAGGCTGCTTTGGAAGAACCTCATAGAGTACTGCAACAGTTCCCCCTTGACCTGGAAAATTTTCTTGCCTGGCTTACAGACGCTGAACCACCTACCTACAGGATGCTCCCCGTCAGGAACGTCTCCTAGAAGACTCCAAGTGAGTAAAAGAGCTGATGATAAAATGGCAAGTAAGTCAGGCATTTCCGTTTTCGCACTCTTGTGGATCCACTTGAACAATTCTCCGCATCTGTACTTGTCACTGACAAGCC
+
A?AAAAF3BDDFGEFGFGGAGGHHHGE5DBGHB5BB3BGGHHGHHGGBFGFHEFFABFG53DGHHFFGGHB1GFGHHHBH10EFGGB3?FF?GFG13BB@CCCGBGG3@1E>E///?320?/?FC33BG3332FD2GH22333?3B@@DFAGCF2DGE@2@?11?BGH01??<111?F1<><F11=FA1>>C0-<.<@BFFD;0.:<:::/;G:00G0:0GB0;0..-;-0C0;90;0;C00;;B:BF.:9
@M05620:37:000000000-D9766:1:1101:22139:11075 1:N:0:86
AGTGCCAGCTCTCAATCGCACAGGGGACCCAGGGCCTGGCCCCTCCATCCAGAAAACCTATGACCTCACCCGCTACCTGGAGCACCAACTCCGCAGCTTGGCTGGGAATCTGGGCGTTGGGGAGGCGTGAGGAGTTGGGGCACGCCAGTCCTCACCGTGGCGGGTTCTGGTACATGATGGGGTGAGGAGGGGCTCTTTGGCTCCCACCAGTCCCCCTGTCTGGTCTATCTCCTGCCCTTAGATCGGACGAG
+
BBABBFFFBFFFGGGGGGGGGGHGGGDGGGHHFEGGCFHHHHGHGGHHHHHHHHHHHGHHFGHHHHHHHHHGGFGGHHHHHHHHHHHHGHHHGGGGGHHHGHHGGGHHHHHHHH/>BDCHCDGGG/DEG?EG1<FHHHCG.-.<-CEGHHHHCGHHGHHG-ADG@EFFFFF///BFFFFFFFFDFFF/;DFFFFFFFFFFFFFFFFFFFFFFFFFFFFFFFFFFFFFFFFFFFFFFFFFBF/:FFF.-;@@
@M05620:37:000000000-D9766:1:1101:3436:11110 1:N:0:86
GAGGCTGCTTTGGAAGAAACTCATAGATTACTGCAACAGTTCCCCCTGGACCTGGAAAAGTTTCTTGCCTGGCTTACAGAAGCTGAAACAACTCCCTAACCGGTTCTACCCGTAAGGCAAGGCCTCTAGAACACTTCAAGGGAGGAAAACAGGCGACTAAACAACTGGAAGTAAGTCACGCACTTTCGCCTTACGACTTCTTGCGGTTCAACTGAACAAATCCCATGAATTGGACTTGTAACTTGCAAGGC
+
BBBCCCFCFFFFGGGGGGGGGGHHHHHHHHHHHHHGGHHHHHHHHGGGEHHHHHHHHHHHBGHHHHHHHHHHHHHHHHHHHHHHHHHHHGHHH33B23B21>/>?1B4DBG1//?0B3?0/?//3B3334DB3B23BFG3CDA///@FF2/2?//////=?FHH.1>0>F011<1>0=0<<<-<G0D..:CE00.;;..0=900:-.-;;F0;/0;FBB.;000:0/00;B00090BB00;B000BFF9.A
@M05620:37:000000000-D9766:1:1101:3418:11111 1:N:0:86
GAGGCTGCTTTGGAAGAAACTCCTACATAACTGCAACCGTTCCCCCTGGACCTGTAACCGTTCCTTGCCTGGCTTACAGAAGCTGCCACAACTACCTACAGGATGCTACACGTCAGGAACGGCTCCTAGTAGACTCCACGGGCGTCCCAGCGCTGCTGAACCACTGGCACGTCAGTCAGGCCTTTCCGCTTTCGTACTCTTGTGGATCCCCTTGAACAATTCTTAGCATCTGTACATGTCCCTGACAAGCC
+
BBBBBBFBFFFFGGGGGFGGFC4B444B6DFH5BBFF2ABBAFGHAGG2BBB2B5D553AAA22DD53BGGHGB?BFFBFEGG3F3B@B?F1B@BEGHEE3GFGCB3FG32?B/??FFFF</EFGF3?B3BB3B3GG22?/<<>>///1?0ACGCAFH10C<A<GC/G/0<.:..0<0:B;.;:GHFG.9C909./9;FGGGFFD9CFFF.9F900;/B/FFF/99B;B/;BB9://9;//9;:B///;..
@M05620:37:000000000-D9766:1:1101:24023:11116 1:N:0:86
ACCACACCTTCTACAATGAGCTGCGTGTGGCTCCCGAGGAGCACCCCGTGCTGCTGACCGAGGCCCCCCTGAACCCCAAGGCCAACCGCGAGAAGATGCCCAGGTGAGTGGCCCGCTACCTCTTCTGGTGGCCGCCTCCCTCCTTCCTGGCCTCCCGGAGCTGCGCCCTTTCTCACTGGTTCTCTCTTCTGCCGTTTTCCGTAGGACTCTCTTCTCTGACCTGAGTCTCCTTTGGAACTCTGCAGGTTCTA
+
BBBBBAABFFFFGGGGFGFGGFHCGEEEEAHHHGGGEGGCFHHHHGGGDEGGGHFFHHHGEGCGGEGGGGGHHHHGGGGHGHHHGFGGGGGCCDGGFHHHHG<FGHE0?GFFHH?CGGGHFHDG00DDGBDH.<AGGGHGFHGHHGGG0BF.CFE.99;-A.CFBCF;>FFF/F9FBFF/;BFFBB/;B/BFBBDDF?/B9BF9DFFFFFF/F//9:BFFFFFF.FF/BFBFFBFFFFFFFFFFFFFFFFB
@M05620:37:000000000-D9766:1:1101:18717:11120 1:N:0:86
AGTGCCAGCTCTCAATCGCACAGGGGACCCAGGGCCTGGCCCCTCCATCCAGAAAACCTATGACCTCACCCGCTACCTGGAGCACCAACTCCGCAGCTTGGCTGGGAATCTGGGAGTTGGGGAGGCGTGAGGAGTTGGGGCACGCCAGTCCTCACCGTGGAGGGTTCTGGTACATGATGGGGTGAGGAGGGGCTCTTTGGCTCCCACCAGTCCCCCTGTCTGGTCTATCTCCTGCCCTTAGATCGGAAGAG
+
ABAABFFFCFFFGGGGGGGGGGHGGGGGGGHHGGGGGGHHHHGHGGHHHHHHGHGHHGHHHHHHHHHHHHHGGEGGHHHHFGHHHHHHGHHHFGGGGHHHGHHGGGHHHHHHHH0FCGHHCGGGG/ACDAEH1EFHHHGG.@.=-CGGHHHH0CGHGHHG.GFGCFFGGGFF09FFGGGGGGDFGGG0CDFFFFFFFFFFFFFFFFFFFFFFFFFFFFFFFFFFFFFFFFFFFFFFFFFBF0FFFF.;AFF
@M05620:37:000000000-D9766:1:1101:15284:11126 1:N:0:86
AGTGCCAGCTCTCAATCGCACAGGGGACCCAGGGCCTGGCCCCTCCATCCAGAAAACCTATGACCTCACCCGCTACCTGGAGCACCAACTCCGCAGCTTGGCTGGGACCTATGTGAGTATCCAGCGTAGGAATCTGGGAGTTGGGGAGGAGTGAGGAGTTGGGGAAAGACAGTCCTAACCGTGGAGGGTTCTGGTAAATGATGGGGTGAGGAGGGGCTCTTTGGCTCCCACCAGTCCCCCTGTCTGGTCTA
+
CCBBCFFFCFFFGGGGGGGGGGHHGGGGGGHHGGGGGGHHHHGHGGHHHHHHHHHHHGHHHHHHHHHHHHHGGGGGHHHHHHHHHHHHGHHHGGGGGHHHGHHGGGHHGHHHHHHHHHHHHHHHHGEGGGHHHHHHHHHGGHHHGGGGGGGHHHHHHGHHHHGGGGHHGHHHHHHHGHHHGEGGGGGGCFFGGGGGGGGGGGGGGGFFFFFFFFFFFFFFFFFFFFFFFFFFFFFFFFFFFFFFFFFFFFF
@M05620:37:000000000-D9766:1:1101:28168:11127 1:N:0:86
GAGGCTGCTTTGGCAGAACCTCATAAATTACTGAAACAGTACCCCCTTAACATGGAAACGTTTCTTGCCTGGCTTACAGAAGCTGGCACACCTACCTCCAGGATAATCGACGTGAGGAACCACTGCTAGGTGCCTCCCCCATCTTCCCTGCGCTGCTGTACTGCTGGCCCGTGCATCAGGCCCTGCCGTTTTCGTAGTCTTGTGGATCCCCGTGACCAAAGCTCCGCATCTCTCCCGGTTCACGACTAGCC
+
AAA3>AF3BDDFC4BA2BAABABDF5DDD45BF5433B2B55AA2AA235BBDA23B3BAB2B3DDD5BF31BBFGHGB5A3BGH21?CFCEB3B1BB12B31B3BB@1B//>/?/?CFE/0?F33B4B03?30BG/////?012@1@1</////?GG?11111111>0<->...0<<00<....<.-.::C0-;/.;C00000;909CG?-;.;.;/..//:0/;9-.9;/;/9:.--..//9.-.9;9B
@M05620:37:000000000-D9766:1:1101:12938:11141 1:N:0:86
GAGGCTGCTTTGGAAGAAACTCATAGATTACTGCAACAGTTCCCCCTGGACCTGGAAAAGTTTCTTGCCTGGCTTACAGAAGCTGAAACAACTACCTACAGGATGCTACCCGTAAGGAAAGGCTCCTAGAAGACTCCAAGGGAGTAAAAGAGCTGATGAAACAATGGCAAGTAAGTCAGGCATTTCCGCTTTAGCACTCTTGTGGATCCAATTGAACAATTCTCAGCATTTGTACTTGTAACTGACAAGCC
+
CCCCCCFCFFFFGGGGGGGGGGHHHHHHHHHGHHHCFHHHHHHFHGGGHHGHHHGGAGHHFHHHHHHHHHHHHHHHHHHHHHHHHHHHHHHHHBFH@F333B1B@FDBDF?E?/E??BB3?0?3BFBFHHE3B333BFC3AFHA/B33?3/@F2FFF2>F2>@/@11?GHAGBD==1==0>.G111<.>DFGH<=0<CGFHB00.<C0/:0<::CGHHBG0C0=C0000C00;;FGGBFBFGGB00FF..:
@M05620:37:000000000-D9766:1:1101:19281:11143 1:N:0:86
AGTGCCAGCTCTCAATCGCACAGGGGACCCAGGGCCTGGCCCCTCCATCCAGAAAACCTATGACCTCACCCGCTACCTGGAGCACCAACTCCGCAGCTTGGCTGGGACCTATTGAGTATCCAGCGTAGGAATCTGGGAGTTGGGGAGGCGTGCGGCGTTGGGGCAAGACAGTCCTAACCGTGGAGGGTTCTGGTAAATGATGGGGTGAGGAGGGGCTCTTTGGCTCCCACCAGTCCCCCTGTCTGGTCTAT
+
AA>AAFFFAFFFGGGGGGGGGGHHGGGGDGHHGGGD2BGHEHGGGGHHGHHFBBFGGGFHGHBHHGEGHHHGGEEGHHHGFGHHHHHHGHHHGGGGGCBFGHHGCFHHGFHHGD3FBGHHF3FHFE/DFFHHHHHHF0?CGFHGG.<<.<CD.A@-ACACGFC9BGGBFBFFBFGGGGGGDFF.ADF:AFFFFFFFFFFFFFFFFF=AFF/AFFDFAAFFFFFFFFFEFFFFFFFFFFFAEFFFFFFFFFF
@M05620:37:000000000-D9766:1:1101:8382:11161 1:N:0:86
AGTGCCAGCTCTCCATCGCACAGGGGACCCAGGGCCTGGCCCCTCCATCCAGAAAACCTATGACCTCACCCGCTACCTGGCGCACCCACTCCGCAGCTTGGCTGGGACCTATGTGAGTATCCAGCGTAGGAATCTGGGAGTTGGGGAGGAGTGAGGAGTTGGGGAAAGACAGTCCTAACCGTGGAGGGTTCTGGTAAATGATGGGGTGAGGAGGGGCTCTTTGGCTCCCACCAGTCCCCCTGTCTGGTCTA
+
>>>3>DDFBFFFG4GGFEE2E?HCG22AEEGH2BAAFFHHHHGHGGHGHHHGHFH2BEHHGFGHHDFGHHH>E>>EHHFF1>EEGGE/?FH?EE?EEGBGGHGGGGHHGHHHHHHHHHHHHHFGHGG/CGDFGHHHHH0FEHHHGG.CG.CGH0DG0CGHHHGGA:CG/C/FGGGGGGGGGGGGBFGGGGGGGGFGGFFFFEFFFFDBFFF/DFBBBBFFFFFFFFFFFBFFFFFFFFFFBFFFFFFFFFB
@M05620:37:000000000-D9766:1:1101:17940:11173 1:N:0:86
GAGGCTGCTTTGGAAGAACCTCATAGATTACTGCAACAGTTCCCCCTGGACCTGGAAAAGTTTCTTGCCTGGCTTACAGCAGCTTGAACCCCTACCTACAGGATGCTAACCGTAAGGAAAGGCTCCTAGAAGACTCAAAGGGAGAAAAAGAGCTGATGAAACAATGGCAAGTAAGTCAGGCATTTCAGCTTTAGCACTCTTGTGGATCCAATTGAACAATTATCAGCATTTGTACTTCTAAATGACAAGCC
+
B?ABBAFACFDFEFGGGG4FFGFHHHC6BGHGHFHHCHHHFGHEHGE22BFGGFEB3B2AFHHHFHEFHFDGHGG3B5E3FGG333BFF11BF1FGD4FG@E13BFF443B/EGEHHHFFFFG3B?3B4BGFCGHHC1?10////?B@@/?FFF1@@@D1FFC?<FBCFFCG1FDFHG=0FEGHHH1FBG0<=D<=G</0DFGHFFHHHFHHHHFGFCCHHCG0:0=:;009;B9900;000;00C;0..C
@M05620:37:000000000-D9766:1:1101:9788:11189 1:N:0:86
GAGGCTGCTTTGGAAGAAACTCATAGATTACTGCAACAGTTCCCCCTGGACCTGGAAAAGTTTCTTGCCTGGCTTACAGAAGCTGAAACAACTCCCTACAGGATGCTACCCGTAAGGAAAGGCTCCTAGAAGACTCCAAGGGAGTAAAAGAGCTGATGAAACAATGGCAAGTAAGTCAGGCATTTCCGCTTTAGCACTCTTGTGGATCCAATTGAACAATTCTCAGCATTTGTACTTGTAACTGACAAGCC
+
A?AAABFBFFFFGCGGGGGGGGHHHHFHFHFGGHFHGHCHHGGGHGEFFHHGHFGFBA2GBGHHGHGGGGDGGHHEAABFGHGHHEBGGGGHH@GHBFB@GG1BBFGHFGGEG@EFFGH?GEFBGFGGFBFB?BBBGFFBCDEF?BDGHB<C2@G2FFFGFFHFFFGFG1?<?FG@@F<F>CFD>FFDE.EE0==GHCFDGDDHDFHGHCC0<CGGFHFGG0;=0;:0CF0C;;FGGF0;BFFFCFFFFEC
@M05620:37:000000000-D9766:1:1101:11836:11190 1:N:0:86
AGTGCCAGCTCTCAATCGCACACGTGTGCCCTGCCGTCACTAATGCACCTCTCATACGCCGTCCTTTACTTGATACCAGAAGAACCAACTCCGCCGCTTGGCTGGGACCTATGTGAGTATCCAGCGTAGGAATCTGGGAGGTGGGGAGGAGTGAGGAGTTGGGGAAAGACAGTCCTAACCGTGGAGGGTTCTGGTAAATGATGGGGTGAGGAGGGGCTCTTTGGCTCCCACCAGTCCCCCTGTCTGGTCTA
+
BBABCFFFCFFFGGGGGGGGGG4EF444DGE32AB2B22B5DBG5D53F313A35D511A0A011555D55BB5DD3331BB3BB?1BB3BF1?1/>>?FE3F/??BEEBFGHFFBD?3BF3FFGG?E/<@>2@DHFF0?/??FCC.A@<CGHD<GC<<CBGC-:AA.C:C/0:;0CGFG?.;AAEDC;.9CF00;FGFBB9BF?DD-9A9/..-9-;:FF///;/9.A/A.A./BBFE.CAFFFBB//:9
@M05620:37:000000000-D9766:1:1101:4647:11198 1:N:0:86
AGATCCAGCTCTCCATAGCACAGGGTCCCCAGTGCATGGCCCCTCCATCCAGAAACCCTATGACCTCACCCGCTACCTGGCGCACCCCCTCCGCAGCTTGGCTGGGACCTATTGCGTATCCCGCGTAGGCCTCTGGGCGTTGGGCCGGAGTGCGGCGCTGGGGCACGCCCGTCCTACCCGTGGCGGGTTCTGGTAAATGCTGGGGCGAGGCTGGGCTCTTTGGCTAACACCCGTCCCCCTGTCTGGTATAT
+
>11>>BD1CFFFGGG13BB1B1FCFABA00BB11B22DFGAGGGGG0FG0BF10A0BBF01BAFG1BBGGF/A/>>GG1B0/BEEEG>EEE/>?///B1BEG1/?/B0?01BB>DEE/EC2@/>B//</F1<FGG>F.><>A.C..<A-A:GGCGCA-AGG.AAAB?@A;@@FFFF/;FBAB@@@@@;:AFF/;/;9BB/FFB-@-;--@>-;-;;BEFFFFF;9/99BFF9>-;9--A@-;/BFFF///;
@M05620:37:000000000-D9766:1:1101:21246:11209 1:N:0:86
ACCACACCTTCTACAATGAGCTGCGTGTGGCTCCCGAGGAGCACCCCGTGCTGCTGACCGAGGCCCCCCTGAACCCCAAGGCCAACCGCGAGAAGATGCCCAGGTGAGTGGCCCGCTACCTCTTCTGGTGGCCGCCTCCCTCCTTCCTGGCCTCCCGGAGCTGCGCCCTTTCTCACTGGTTCTCTCTTCTGCCGTTTTCCGTAGGACTCTCTTCTCTGACCTGAGTCTCCTTTGGAACTCTGCAGGTTCTA
+
BBBAABBBFFFFGGGGGGGGGGHHGEEBFEHGHFGFGGGGGHGHHGGGFEFFHHHHHHHGGGGGGGGGGGGHFHHGGGGHGHHHHGGECCBDGGHHHHHHHH/FGHHHHHGGHH-@DGGHHHHHHFHHDHGHHGGGGGHGHHGHHGGGGGGGGGGGGG-9A.;FGGFFFFFFFFFFFFFFFFFFFFFFFFFFFFFFFFFFFFF?DFFFFFFFFF/BFFFFFFFF9BFFFFFFFFFFFFFFFFFFFFFFFFF
@M05620:37:000000000-D9766:1:1101:20258:11226 1:N:0:86
GAGGCTGCTTTGGAAGAAACTCATAGATTACTGCAACAGTTCCCCCTGGACCTGGAAAAGTTTCTTGCCTGGCTTACAGAAGCTGAAACAACTACATCCAGGATGCTACCCGTAAGGAAAGGCTCCTAGAAGCCTCCAAGGGAGTCAACGAGTTGATGAAAAGCTGGCAAGTAAGGCAGGCCTTTCCGCTTTAGCACTCTTGTGGATCCAATTGAATAATTCTCAGCATTTGTACTTGTAACTGACAAGCC
+
AAAAAAFAFFDFFGGF1EGEAB1FBFAGBAGHFHHBGFGG2GAGHG?FHBHFEBEAGGGHD2DG2FAGHHHGGC0BGHHDFFHFGGG@GCGFFCF1B2>BG0/B101210>?>/?0B10000/>0/11BGD11B1B/FGF//<B?0>F1/<///1>>@>F110011?ACGGF1?F1<GA-..1<F=0.<...00=00<C000CG:CB0:0::000000;009090090C090;00000=BBB009;0;;.9
@M05620:37:000000000-D9766:1:1101:11763:11228 1:N:0:86
GAGGCTGCTTTGGAAGAAACTCATAGATTACTGCAACAGTTCCCCCTGGACCTGGAAAAGTTTCTTGCCTGGCTTACAGAAGCTGAAACAACTACCTACAGGATGCTACCCGTAAGGAAAGGCTCCTAGAAGACTCCAAGGGAGTAAAAGAGCTGATGAAACAATGGCAAGTAAGCCAGGCATTTCCGCTTTAGCACTCTTGTGGATCCAATTGAACAATTCTCAGCATTTGTACTTGTAACTGACAAGCC
+
AAAABBFBFFFFGGGGGGGGGGHHHCEGHHAFHF4FGHHGHFHFAFEF2BBGGF2BFA2BBDFGHGHFGHHHHGFHHHHFHHHHHFFGHHHHHFFGBB3C3F1B3B3G32FDEEEE3B3FEFHHEFGHHHH33GHHHFHHA///?BFGGHGG2@2DDHFD22<<GHFHH1F11<<1?GHAGFFH1FFEG<EGF0D0GHHHEH<0.00:/::GHFF0:GHHHFCCGFGBFBFB;0C0CFGB;F0BFB0CFG.
@M05620:37:000000000-D9766:1:1101:7493:11229 1:N:0:86
GAGGCTGCTTTGGAAGAGCACACGTCTGAACTCCAGTCACTACTGCGCATCTCGTATGCCGTCTTCTGCTTGCAAAAACAAAACCACAGAATCCTCTAAACCACCTCCTTTCCCTCTCGCACAAACAACCTCCTCATAGAGAATCCAACCACACATTAATCTCCACCTTAAATACGAAATCCGTTATCGTAAATTATACATATCACTTAACTTCCCTAACCGACGACTGTTACAACTTGCAAAGTCTCTAT
+
A?AABBFAFFFFGCBGCBGABBBE4BBBGGBFABFBDFFDGDFEFBAA2AA5D1AAFFDFAAEGFH5GDFEB13@BC1B?F?BB11B1133B@3@G4344B311100/23433B322B?////B0/0///22/22222222222@2222//?///11??1111>100011111=1.....0/..<.<=./...000000:0:000;000000000/00//.--:---..90//////;/////////////
@M05620:37:000000000-D9766:1:1101:25821:11282 1:N:0:86
AGTGCCAGCTCTCAATCGCACATGGGACCCAGGGCCTGGCCCCTCCATCCAGAAAACCTATGACCTCACCCGCTACCTGGAGCACCAACTCCGCAGCTTGGCTGGGACCTATGTAGTATCCAGCGTAGGAATCTGGGAGTTGGGGAGGAGTGAGGAGTTGGGGAAAGACAGTCCTAACCGTGGAGGGTTCTGGTAATGGTGGGGTGAGGGAGGGGTCTTTGGCTCCCAACAGGTCCCCTGTCTGGTTCCAC
+
AABABFFFBFFFGDBGGFFGGGFGEGHHGGHHG?EFGFHGHHGHGGHHHHHHEFEHHGHFHHHHHHHHHHGGGGCGHHHEHHHGHHFHGHHHGG/EGGHHGHHGCGHHGHHHHHBGFFFBGHHFC?E@EHGHHHHHHEGGHGGGGEGGGGFGBFHFFGHFHGGGGHHFGGFCCFFHHHHCFEGDEFG;9FFGGBFF0C000.9@.-9.;..;;B-;9.;F/B9/;EF./;.../;BFF.A;;/9F//////
@M05620:37:000000000-D9766:1:1101:25206:11294 1:N:0:86
ACCACACCTTCTACAATGAGCTGCGTGTGGCTCCCGAGGAGCACCCCGTGCTGCTGACCGAGGCCCCCCTGAACCCCAAGGCCAACCGCGAGAAGATGCCCAGGTGAGTGGCCCGCTACCTCTTCTGGTGGCCGCCTCCCTCCTTCCTGGCCTCCCGGAGCTGCGCCCTTTCTCACTGGTTCTCTCTTCTGCCGTTTTCCGTAGGACTCTCTTCTCTGACCTGAGTCTCCTTTGGAACTCTGCAGGTTCTA
+
BBBABBBAFFFFGGGGGGBFGGHHGEEBFEHHGFFEDGGGGHHHHGGGGGGGGHHHHHHEFGGGGGGGGGGGGGHGGGGHEGHHHGGEDG/<CGFFDGGHHHHGHHHHHHGGHEGG-AGHG0DFHHHHF/<GHGGGGGHGHHGHFGFFFFFGGGGGGGAFGGFFGGFFFFFFFFFFFFFFFFFFFFFFFFFFFD.AFFFFFFFFFFFFFBFFFFFFFFFFFFFFFFF/:FBFFFFFFFFFFFFFFF.F/FB
@M05620:37:000000000-D9766:1:1101:21425:11295 1:N:0:86
GAGGCTGCTTTGGAAGAAACTCATAGATTACTGCAACAGTTCCCCCTGGACCTGGAAAAGTTTCTTGCCTGGCTTACAGAAGCTGAAACAACTACCTACAGGATGCTACCCGTAAGGAAAGGCTCCTAGAAGACTCCAAGGGAGTAAAAGAGCTGATGAAACCATGGCAAGTAAGTCAGGCATTTCCGCTTTAGCACTCTTGTGGATCCAATTGAACAATTCTCAGCATTTGTACTTGTACCTGACAAGCC
+
A3AAABFBFFFFGGGGGGGGGGCHHHHHHHHHHHFHHCGHHHHHHGGGGHHHHHGFG3AGGHHHHHHHHHHHHHHHHHHFHHHHHHHHHGGHH@FGFGHHGGGHFCGGHFGEG/?FGBE3?GG3GGHHHDFHBGHHHFCEEGC?C2B33B/@@GH<GHBH2<0/?GFHH1?GD1FFFDFFF.>GHFH?AGGG0DGHHHFHGGDFDHGHHH0CCHF0C0:GHFHHFHFGFCFGGGGGGGGG0CFG/C09.AE
@M05620:37:000000000-D9766:1:1101:18930:11307 1:N:0:86
GAGGCTGCTTTGGAAGAAACTCATAGATTACTGCAACAGTTCCCCCTGGACCTGGAAAAGTTTCTTGCCTGGCTTACAGAAGCTGAAACAACTACCTACAGGATGCTACCCGTAAGGAAAGGCTCCTAGAAGACTCCAAGGGAGTAAAAGAGCTGATGAAACAATGGCAAGTAAGTCAGGCATTTCCGCTTTAGCACTCTTGTGGATCCAATTGAACAATTCTCAGCATTTGTACTTGTAACTGACAAGCC
+
BBABBAFBFFFFGFGGGGGGGGHHGGHHHHHGHGHHFHHHHGHHHGGGHHGHHHHHGFHHGHHHHHHHHHHHHHHFHHHHHHFHGBFHHHGHHGHHHGFCGHEGFFGFGHHGGGGHHHHHHHHHEFHHHHHGHGHHHHHHFGHG?FHHHHGHHHHHHHHHH<2GHHHHGHGGHGH<GGFHCGHHGHGDDFGGHFHHHH/GHEDGGFHGHHHEGGFHHHHHHHHHFCBGHHGGBCBFGFFBFFGGGGGGFGE
@M05620:37:000000000-D9766:1:1101:6520:11308 1:N:0:86
GAGGCTGCTTTGGAAGAAACTCATAGATTACTGCAACAGTTCCCCCTGGACCTGGAAAAGTTTCTTGCCTGGCTTACAGAAGCTGAAACAACTACCTACAGGATGCTACCCGTAAGGAAAGGCTCCTAGAAGACTCCAAGGGAGTAAAAGAGCTGATGAAACAATGGCAAGTAAGTCAGGCATTTCCGCTTTAGCACTCTTGTGGATCCAATTGAACAATTCTCAGCATTTGTACTTGTAACTGACAAGCC
+
AA@AAAFAFFFFCFGGGGFGGGGHGGHGFFFFHHHFCGGHHFHHHGGGHGFHHHHHFHFHHHFHFHFHGHHCHHFGHDFBGHHHBFFHHEAGF3BF@@BCGG1FFGHHHHHGGGGHGFHHHHHGHGHHH3F?GHHFHFHHFGFG?FFFHDGHHHHHHHFFHHHHGHHBCBCGBGGGHH??FGFHDDGADGCGHFHHHCFHFGGHGH<CGHHFFGHFFFHHHHHHHFGHHHFF;;FGGGFFFGGFBFF9FGG
@M05620:37:000000000-D9766:1:1101:21676:11320 1:N:0:86
ACCACACCTTCTACAATGCGCTGCGTGTGGCTCCCGAGGAGCACCCCGTGCTGCTGACCGAGGCCCCCCTGAACCCCAAGGCCAACCGCGAGAAGATGTCCAGGTGAGTGGCCCGCTACCTCTTCTGGTGGCCGCCTCCCTCCTTCCTGGCCTCCCGGAGCTGCGCCCTTTCTCACTGGTTCTCTCTTCTGCCGTTTTCCGTAGGACTCTCTTCTTTGAACTGAGTCCCCTTTGGAACTCTGCAGGTTCTA
+
BBABCCCCFFFFGGGGGG4AEFGGGGCEEFGFHFGGGGCF1FAGHGGEGGGGEGHHHHH0EC/EFGGGGGGHGHHGGGGHGHHGHGGGGG/>CDFFFH1?GFBFG1<<?FFAGH?@--<C0D0GGBGHG/EFG?@F.:GGFFDBFFGBBFFFBAEGAA--::/C9-AD-FFFB////;F;FFB9/:/B///:F-:DFFBFD9..A/:://99FBB//;//;/B//:/:/;/;F/F/F/BB////9A9BF//
@M05620:37:000000000-D9766:1:1101:4714:11347 1:N:0:86
ACCACACCTTCTACAATGAGCTGCGTGTGGCTCCCGAGGAGCACCCCGTGCTGCTGACCGAGGCCCCCCTGAACCCCAAGGCCAACCGCGAGAAGATGCCCAGGTGAGTGGCCCGCTACCTCTTCTGGTGGCCGCCTCCCTCCTTCCTGGCCTCCCGGCGCTGCGCCCTTTCTCACTGGTTCTCTCTTCTGCCGTTTTCCGTAGGACTCTCTTCTCTGACCTGAGTCTCCTTTGGAACTCTGCAGGTTCTA
+
BBBBBBB>FFFFGGGGFGBGGGHHGEAAA2GHFFFE?FGGGHHHHGGGGEGGHHGHHHHFFGGGGEGGGGGHHHHGGGGHGHHHHGGCGG/BDGHHHHHHHHHGHHHHHHGGHHGGGGGHHHHHHHHFHHGHHGGGGGHGHHGHHGGGGBFGGGGGGG-=BFFFFFFFAFEFFFFFFFFFFFFFFFFFFFFFFFFFFFFFFFFFFFFFFFFFFFFFFFBFFFFBFFFBFFFFFFFFFFFFFFFFFFFFFF9
@M05620:37:000000000-D9766:1:1101:14680:11351 1:N:0:86
ACCACACCTTCTACAATGAGCTGCGTGTGGCTCCCGAGGAGCACCCCGTGCTGCTGACCGAGGCCCCCCTGAACCCCAAGGCCAACCGCGAGAAGATGCCCAGGTGAGTGGCCCGCTACCTCTTCTGGTGGCCGCCTCCCTCCTTCCTGGCCTCCCGGAGCTGCGCCCTTTCTCACTGGTTCTCTCTTCTGCCGTTTTCCGTAGGACTCTCTTCTCTGACCTGAGTCTCCTTTGGAACTCTGCAGGTTCTA
+
DCCCDCCCFFFFGGGGGGGGGGHHGFGGHGHHGGGGGGGGGHHHHGGGGGGGHHHHHHHGGGGGGGGGGGGHHHHGGGFHFHHHHFGGGGFGGGHHHHHHHHHGHHHHHHGGHCDGGGGHHHHHHHHHHHGHHGGGGGHGHHGHHGGGGGGGGGGGGGDGGGFGGGFFFFFFFFFFFFFFFFFFFFFFFHFFFFFFFFHFFFFFFFFFFFFFFFHFHFFFFFFBFFFFFFFFHFFFFFFFFFFFFFFFFF:
@M05620:37:000000000-D9766:1:1101:16840:11359 1:N:0:86
AGTGCCAGCTCTCAATCGCACACGTCTGAACTCCCGTCACTAATGCGCCTCTCGTATGCCGTCCTCCGCTTGAAACAAAAAACACCAACTCCGCACTTCCCCTGTGACCTCTGCGATCCCCCATCTTATGAATCTCTGACTTCTTCCTGACCGCCCATATGTGCACACTCACTCCTTACCTCGCTCTTCTCTCGTATTTCATCGTCCTCGCAGCGGCTCTTTGGCTCCCCCCTGTCCCCCTTTCTGGTCTC
+
AB>ABFFFAFFFGGGGGGGGGGBEBAFFF5BGGG2EGEAEFGHG5FED2A13FAFEBFFGFAA11B31BEEGFFF3BGF?B/111?1??33F///>/33?2?2/33443B2222/////2/?/2@2@22211111?1111?111?1111=00----.//=00=0000.////:</00;//00.-...00;000.:.//000;0/9...9:--.-9---;//;;//;B.:..--.;/99..;./;9;/;://
@M05620:37:000000000-D9766:1:1101:4245:11369 1:N:0:86
GAGGCTGCTTTGGAAGAAACTCATAGATTACTGCAACAGTTCCCCCTGGACCTGGAAAAGTTTCTTGCCTGGCTTACAGAAGCTGAAACAACTACCTACAGGCTGCTACCCGTAAGGAAAGGCTCCTAGCAGACTCCAAGGGAGTCAAAGAGCTGATGAAACAATGGCAAGTAAGTCAAGCATTTCCGCTTTAGCACTCTTGTGGATCCAATTGAACAATTCTCAGCATTTGTACTTGTAACTGACAAGCC
+
BABBBBFBFFFFGGGGGGGGGGHHHHHHHHHHHHHHFHHHHHHHHGGGHHHHHHHHGHHHHHHHHHHHHHHHHHHHHFGHHHHHHHGHHHHGH3@F@FGHHH1FGGGGFGHGG/?0FBGH0GHHHFG3?3B330FGH3G2FGCA?2BFF222@FG22@>GH22F1FHFGF/?1@FFG11<>01>FGHFFGGGFFH0<GHHHGHHDFGGG:G0GHHHHBGHHHBGHCGHHGGGFFFGGFFB0CF9:CBF.;E
@M05620:37:000000000-D9766:1:1101:4033:11385 1:N:0:86
GAGGCTGCTTTGGAAGAAACTCATAGATTACTGCAACAGTTCCCCCTGGACCTGGAAAAGTTTCTTGCCTGGCTTACAGAAGCTGAAACAACTACCTACAGGATGCTACCCGTAAGGAAAGGCTCCTAGCAGACTCCAAGGGAGTAAAAGAGCTGATGAAACAATGGCACGTAAGTCAGGCATTTCCGCTTTAGCACTCTTGTGGATCCAATTGAACAATTCTCAGCATTTGTACTTGTAACTGACAAGCC
+
BABBCCFCFFFFGGGGGGGGGGGHHHGHHHFFHHHHHHHHHHHHHGGG2BBFGHHGEGHGGHHHHFGHHHGHGFGFHHHHGHHHHF3BGFHHHBGHFFFFHF1FFHHHHHHGGGGHHFHHHHHHHGHHHCGFGHHHHHHHGGHGC2FFHHFGHHHGHHGHFHHFHHHHHFGHCGHHHHFFFFHHHHHGGGGGHHHHHHHHHFHHGHGHHCFHHHHGGGHHHGHHGFCFGGGGFGGGGGGEGGFFCFGFFGG
@M05620:37:000000000-D9766:1:1101:17956:11396 1:N:0:86
AGTGCCAGCTCTCAATCGCACAGGGGACCCAGGGCCTGGCCCCTCCATCCAGAAAACCTATGACCTCACCCGCTACCTGGAGCACCAACTCCGCAGCTTGGCTGGGACCTATGTGAGTATCCAGCGTAGGAATCTGGGAGTTGGGGAGGAGTGAGGAGTTGGGGAAAGACAGTCCTAACCGTGGAGGGTTCTGGTAAATGATGGGGTGAGGAGGGGCTCTTTGGCTCCCACCAGTCCCCCTGTCTGGTCTA
+
AA3ABFFFBFFFGGGGGGGGGGHHGGGGGGHHGGGGGGHHHHGHGGHHFHGHFHHHHGGHHHFHHHHHHHHGGECGHGHFGHHHGHHHGHHHGGGGGFHHGGHGFGHHGHHHHGHHHHHHHHHHGGGGGGHHHHHHHHFGGHHHGGEDGGGGHHHHHGHHGHGGGGHHHHHHHHHHHHHHGGEFGGGGFGGGGGGGGGGGGGGGGGFFFFFFFFFFFFFFFFFFFFFFFFFFFFFFFFFFFFFFFFFFFFF
@M05620:37:000000000-D9766:1:1101:22054:11421 1:N:0:86
AGTGCCAGCTCTCAATCGCACAGGGGACCCCGGGCCTGGCCCCTCCATCCAGAAAACCTATGACCTCACCCGCTACCTGGAGCTCCAACTCCGCAGCTTGGATGGGAATCTGGGAGTTGGGGAGGAGTGAGGAGTTGGGGTAAGCCAGTCCTAACCGTGGAGGGATCTGTTACATGATTGGGTGACGTGGGGCTCTTTGTGTACCACTAGCACCCCTTGCTGTTGTATCTCCCGCCCTTAGATCAGAAGAG
+
1>>>A@1C1F1@ABGFFAFC1A000AEF0E0AEECEF/B00BE/EE0F1F11B01FBEC1F12D@FB1F00>EF/EG1F0BFG01BFGH0FGC?/>E<FG<11F//F10BG210BF/0@1/<//>/C0?GH01>00F1C-<.<00<C.<<CD00CC-..;.;.-./.000C00;C00;00;....0..;.;AB@F///9/-;/;BF///////;--A--////;/;BBFF/;/-;-;-//FB9F/;:9BF-
@M05620:37:000000000-D9766:1:1101:14515:11444 1:N:0:86
GAGGCTGCTTTGGAAGAAACTCATAGATTACTGCAACAGTTCCCCCTGGACCTGGAAAAGTTTCTTGCCTGGCTTACAGAAGCTGAAACAACTACCTACAGGATGCTACCCGTAAGGAAAGGCTCCTAGAAGACTCCAAGGGAGTAAAAGAGCTGATGAAACAATGGCAAGTAAGTCAGGCATTTCCGCTTTAGCACTCTTGTGGATCCAATTGAACAATTCTCAGCATTTGTACTTGTAACTGACAAGCC
+
>33>A>FAFFFFGGGGCFGGGGGHHGHHHBGHHH4AFCFGHHHHHGEGF2FHHHHHH32BGHHHHHHHHHHHHHHBHHHFGHHHH3GHHGHHHHHHHHGFHHHHHHHHHHHGGGEHHHHHHHHHHGHHHHHHFHHHH3FHGGEEC0F2FGEHHHHFHHGHDHCEHHHHHFFHEHHGHHHHHHHHHHHGGGGGHHHHHHHHHGHHGHHHHGGHHHBGGCFHHHHHHHHHHHGGFGGGGGGGBFFFFGE0CEE
@M05620:37:000000000-D9766:1:1101:18549:11457 1:N:0:86
ACCACACCTTCTACAATGAGCTGCGTGTGGCTCCCGAGGAGCACCCCGTGCTGCTGACCGAGGCCCCCCTGAACCCCAAGGCCAACCGCGAGAAGATGCCCAGGTGAGTGGCCCGCTACCTCTTCTGGTGGCCGCCTCCCTCCTTCCTGGCCTCCCGGAGCTGCGCCCTTTCTCACTGGTTCTCTCTTCTGCCGTTTTCCGTAGGACTCTCTTCTCTGACCTGAGTCTCCTTTGGAACTCTGCAGGTTCTA
+
ECDEEDECFFFFGGGGGGGGGGHHGGGGHGHHHGGGGGGGGHHHHGGGGGGGHHHHHHHGGGGGGGGGGGGHHHHGGGGHGHHHHGGGGGGGGGHHHHGHHHAFHHHHHHGGHH-CD-DGHGHHHHHHHFDHHCFGGGHGHHGHHGGGGGGGGGGGD-9-<FBFCGFFFFFFFFFFFFFFFFFFFFFHFFFFFFFFFFFFF0:.<BFFFFFFFFFFFFFFFFFFFFFFFBFFFF/BFFFFFFFFFEFFFF1
@M05620:37:000000000-D9766:1:1101:14517:11464 1:N:0:86
GAGGCTGCTTTGGAAGAAACTCATAGATTACTGCAACAGTTCCCCCTGGACCTGGAAAAGTTTCTTGCCTGGCTTACAGAAGCTGAAACAACTACCTACAGGATGCTACCCGTAAGGCAAGGCGCCTAGAAGACTCCAAGGGAGTAAAAAAGCTGATGAAACAATAGCAAGTAAGAAAGGCATTAGGGCTTTAGCCCTCTTGTGGATCGAATTGAACAATTCTCAGCATTTGGACTTGTAACTGACAAGCC
+
CBCCCCFCFFFFGGGGGGGGGGFHHHHHHHHHHHHGFHHHHHGHHGGGHGHHHHHHGHHHGHHHHHHHHHHHHHHHHHHHHHHHHHGHHHHHHBGH3G333B1BBB343B1E>/E?330??////><<G333?232BF22//??<@22>2//?11?11?=11?=11111>0><1<11010>.C0000./<GHF000<;:/0:0:.:<0.:/0.09BFG/F000CF0000C;0000CF000=FG009CF...
@M05620:37:000000000-D9766:1:1101:28462:11465 1:N:0:86
AGTGCCAGCTCTCAATCGCACAGGGGACCCAGGGCCTGGCCCCTCCATCCAGAAAACCTATGACCTCACCCGCTACCTGGAGCACCAACTCCGCAGCTTGGCTGGGACCTATGTAGAATACAGCGTAGAGATATGGGAGTTGGGGAGGAGTGAGGAGATGGGGAAAGACAGACCTAACAGTGGAGGGGTCTGGTAAATGATGGGGTGAGGCGAGGCTCTTTGGCTCCCACCAGACCCCCTGTCTGGTCTAT
+
CCBBCFFFCFFFGGGFGFGGGGHHGGGGGGHHGGGGGGHHHHGHGGHHHHHHBGHHHGHHHHGHHHHHHHHGGGGGHHHHHHHGHHHHGHHHGFEEGHHHGHHGGGHHGHHHHH3?33BFG2G2B/<</2@@FFDHH0F/?GHGG.@-.>0>0<.0<.<<CHG..CG/CGC/.=GF/:/C0=F0C9A-;CFFF00CFF0;F0CEG.;EA..;-;@-;AFFFFF/BFEFFFD.:.;:EFFAE/;FFF9:/B9
@M05620:37:000000000-D9766:1:1101:20609:11466 1:N:0:86
ACCACACCTTCTACAATGAGCTGCGTGTGGCTCCCGAGGAGCACCCCGTGCTGCTGACCGAGGCCCCCCTGAACCCCAAGGCCAACCGCGAGAAGATGAACAGATGAGAGGCCCGCTCCATCTTCTCGTGGCCGCCTCCCTCCTCCCTCGCCTCCCGCCGATCCGCCCTTTCTCTCTGGTTCTCTCTTTTGCCGCTTTCTGCACAACTCTCTTCTCTCTCATCTGACTCTTTTGGAACTCTCCAGATTCTC
+
CCCCCCCCFFFFGGGGGGGGGGHHGEGGHGHHHGGGDFGGGHHHHGGGFFGGFGHGHHHGGGGGGGGGGGGGHHHGGGGHGHHHHGGGGGGGGGGFHHH2?22?<F1?1?///C-><-.11FD00=0.<<.-.-;:.C.C:C.///./:---.=.E.--;B--.;E.@-/B9FF/B///:/9BFFFF/9;///9-;AF////////./;FFF/9BFF//////////9B///;/-//;/;F9///////;/
@M05620:37:000000000-D9766:1:1101:9285:11468 1:N:0:86
AGTGCCAGCTCTCAATCGCACAGGGGACCCAGGGCCTGGCCCCTCCATCCAGAAAACCTATGACCTCACCCGCTACCTGGAGCACCAACTCCGCAGCTTGGCTGGGACCTATTGAGTATCCAGCGTAGGCATCTGGGCGTTGGGGAGGAGTGCGGAGTTGGGGCAAGACCGTCCTAACCGTGGAGGGTTCTGGTAAATGATGGGGTGAGGAGGGGCTCTTTGGCTCCCACCAGTCCCCCTGTCTGGTCTAT
+
AA3ABFFFBFFFFGGGGGGGGGHHFGGGEFHHGGGGEEHFFHGHGGHHBFHHFFCGHGGHHHGHHHHHHHHGGEEGHHGHHHHHFHHHGGHHGGGGCGHHGHHGEGHHGHHFHH32FGGGH3?FD?B@G2@CGHHHH///>-<DC.-<..<C0-<-:;:CCFG.AE?/9/-.9EDGGGGGDEG..:D;;.FFF/9FFFF/BFFFFABEFF/.;DFCF?FFFEB9FFEFFFF.ABFFFFFFFFFFFFBBBFF
@M05620:37:000000000-D9766:1:1101:6965:11477 1:N:0:86
GAGGCTGCTTTGGAAGAAACTCATAGATTACTGCAACAGTTCCCCCTGGACCTGGAAAAGTTTCTTGCCTGGCTTACAGAAGCTGAAACAACTACCTACAGGCTGCTACCCGTAAGGAAAGGCTCCTAGAAGACTCCAAGGGAGTAAAAGAGCTGATGAAACAATGGCAAGTAAGTCAGGCATTTCCGCTTTAGCACTCTTGTGGATCCAATTGAACAATTCTCAGCATTTGTACTTGTAACTGACAAGCC
+
BBBCCCFCFFFFGGGGGGGGGGHHHHFHHHHGHHHHGHHHHHHHHGGGHHGHHHHBGHHGBGHHHHHHHHHHHHHHHHHGFHHHHHGHHHGHH3BGBFCCHH1F1FGHHHHGGG?FHDGHHHGGHGGHHHGEHHHFHHHGEGHG?BGFHDFHHFHFHHHHHHHHHFHHHHGHHHH@GH?FFGHGDH1DCDEGHHHHHHFDHGGHD0<:CHHHGHHHEHHHHGGHH;FGHGFGFFFGGGGGGGGFBFGGGGG
@M05620:37:000000000-D9766:1:1101:4043:11484 1:N:0:86
ACCACACCTTCTACAATGAGCTGCGTGTGGCTCCCGAGGAGCACCCCGTGCTGCTGACCGAGGCCCCCCTGAACCCCAAGGCCAACCGCGAGAAGATGCCCAGGTGAGTGGCCCGCTACCTCTTCTGGTGGCCGCCTCCCTCCTTCCTGGCCTCCCGGAGCTGCGCCCTTTCTCACTGGTTCTCTCTTCTGCCGTTTTCCGTAGGACTCTCTTCTCTGACCTGAGTCTCCTTTGGAACTCTGCAGGTTCTA
+
BBBBBBBBFFFFGGGGFGGGGGHGGGGGDGHHHGGGCGG22FCGHGGGEFEE5EGHFHGGGGC?FEGGGCGGFHHE?EEHGHHHEGGGCGCG?DGFHHFHHH//F<GHHHGGGHGGGGCCHHHHHHGHHEDHF@DGGGGFGHGH00CFFBAFFFEAF--9@FBFGFF=CFFFFFFFFFFFFFFFFFFB;FFFFFFFFEFEF9FADFFFFFFFFFFFFFBFFFB/;BFFFFFFFEFBBFFFFBFFFFFFFF;
@M05620:37:000000000-D9766:1:1101:17813:11505 1:N:0:86
ACCACACCTTCTACAATGAGCTGCGTGTGGCTCCCGAGGAGCACCCCGTGCTGCTGACCGAGGCCCCCCTGAACCCCAAGGCCAACCGCGAGAAGATGCCCAGGTGAGTGGCCCGCTACCTCTTCTGGTGGCCGCCTCCCTCCTTCCTGGCCTCCCGGAGCTGCGCCCTTTCTCACTGGTTCTCTCTTCTGCCGTTTTCCGTAGGACTCTCTTCTCTGACCTGAGTCTCCTTTGGAACTCTGCAGGTTCTA
+
CCCCDDCDFFFFGGGGGGGGGGHHGGGFHGHHHGGGGGGGGHHHHGGGGGGGHHHHHHHGGGGGGGGGGGGHHHHGGGGHGHHHHGGGGGFGGGHHHHHHHHHGHHHHHHGGHHGGGGGHHHHHHHHHHHGHHGGGGGHGHHGHHGGGGGGGGGGGGGGGGGGGGGFFFFFFFFFHHHFFFFFFHFFHFFHHFFFFFFHFFFFFFFFFFFFFHFHFFFFFFFFFFFFFFFFFHHFFFFFFFHFFFFFFFFF
@M05620:37:000000000-D9766:1:1101:17012:11514 1:N:0:86
ACCACACCTTCTACAATGAGCTGCGTGTGGCTCCCGAGGAGCACCCCGTGCTGCTGACCGAGGCCCCCCTGAACCCCAAGGCCAACCGCGAGAAGATGACCAGGTGAGTGGCCCGCTACCTCTTCTGGTGGCCGCCTCCCTCCTTCCTGGCCTCCCGGAGCTGCGCCCTTTCTCACTGGTTCTCTCTTCTGCCGTTTTCCGTAGGACTCTCTTCTCTGACCTGAGTCTCCTTTGGAACTCTGCAGGTTCTA
+
CBBBCCCCFFFFGGGGGGGGGGHGGGGEGGHHHGGGGGGGGHHHHGGGGGGGHHHHHHHGGGGGGGGGGGGHHHHGGGGHGHHHHGGGGGGGGGHHHHHHHHHGHHHHHHGGHHGGGGGHHHHHHHHHHHGHHGGGGGHGHHGHHHGGGGGGGGGGGG-BFGGGGGFFFFFFFFFFFFFFFFFFFFFFFFFFFFFFFFFFFFFFFFFFFFFFFFFFFFFFFFFFFFFFFFFFFFFFFFFFFFFFFFFFFFB
@M05620:37:000000000-D9766:1:1101:14344:11518 1:N:0:86
AGTGCCAGCTCTCAATCGCACAGGGGACCCAGGGCCTGGCCCCTCCATCCAGAAAACCTATGACCTCACCCGCTACCTGGAGCACCAACTCCGCAGCTTGGCTGGGACCTATTGGGTATCCAGCGTAGGAATCTGGGAGTTGGGGAGGAGTGAGGAGTTGGGGAAAGACAGTCCTAACCGTGGAGGGTTCTGGTAAATGATGGGGTGAGGAGGGGCTCTTTGGCTCCCACCAGTCCCCCTGTCTGGTCTAT
+
>1>>ADDFAFCDFGGBD1FF1AEAEFGGGGHHFGGGGCHAGHGHGGBHEGGFH01FHECGHHGHFHCGHHHGGG?EHFGCGHHA0?GHGBGHGGCGEEGHGHHGGGHHGFHHGHHHCHHHGHGGCEEGFDHFHHHHBGEEFFGG?FCCCCGHEHGGG/CGH?-.CGHHHHHC0CGHGHGGFGGBGGGEFGGFFFFGGGGGGFGGFB@FFFFF?-;@--BFFFFFFFFFFFFFFFFFFFF?FFFFFFBFFFF
@M05620:37:000000000-D9766:1:1101:25931:11528 1:N:0:86
ACCACACCTTCTACAATGAGCTGCGTGTGGCTCCCGAGGAGCACCCCGTGCTGCTGACCGAGGCCCCCCTGAACCCCAAGGCCAACCGCGAGAAGATGCCCAGGTGAGTGGCCCGCTACCTCTTCTGGTGGCCGCCTCCCTCCTTCCTGGCCTCCCGGAGCTGCGCCCTTTCTCACTGGTTCTCTCTTCTGCCGTTTTCCGTAGGACTCTCTTCTCTGACCTGAGTCTCCTTTGGAACTCTGCAGGTTCTA
+
BABAABBAFFFFGGGGGGFFGGHGGEEBAEGGBBFEEGGGGHGHHGGGGFFGGHHHHHHGGGGGGGGGGGGGHGHGGGGHFGHHHGG<>C<>BFHFGHGHHHHGHHGHHHGGHHGGGGGHHHGHHGHFGHGHFGGGGGHGHHGHHGGFFBFGFFGF?A:D@GGGA?FFAF/FFFFFFF.9:FFFFFFFFFFFFFDFFFFFFFFDFFFFFFFFFFFFFFFFFFFFFFFFFFFFFFEFFFFFFFFFFFFFFFB
@M05620:37:000000000-D9766:1:1101:13555:11530 1:N:0:86
ACCACACCTTCTACAATGAGCTGCGTGTGGCTCCCGAGGAGCACCCCGTGCTGCTGACCGAGGCCCCCCTGAACCCCAAGGCCAACCGCGAGAAGATGACCAGGTGAGTGGCCCGCTACCTCTTCTGGTGGCCGCCTCCCTCCTTCCTGGCCTCCCGGAGCTGCGCCCTTTCTCACTGGTTCTCTCTTCTGCCGTTTTCCGTAGGACTCTCTTCTCTGACCTGAGTCTCCTTTGGAACTCTGCAGGTTCTA
+
CCCCCCCCFFFFGGGGGGGGGGHHGFGEHGHHHGGGGGGGGHHHHGGGGGGGHHHHHHHGGGGGGGGGGGGHHHGGGGGHGHHHGGGGGGGGGGHHHHHHHHHGHHHHHHGGHGGGGGGHHHHHHHHHHHGHHGCGGGHGHHGHHHGGGGGGGGGGGGAGGFGGGGFFFFFFFFFFFFFFFFFFFFFFFFFFFFFFFFFFFFFBDFFFFFFFFFFFFFFFFFFFFFFFFFFFFFFFFFFFFFFFFFFFFF;
@M05620:37:000000000-D9766:1:1101:25710:11533 1:N:0:86
AGTGCCAGCTCTCCATCGCACAGGGGACCCAGGGCCTGGCCCCTCCATCCAGAAAACCTATGACCTCACCCGCTACCTGGCGCACCCCCTCCGCAGCCTGGCTGCCACCTATGTGAGTATCCAGCGTACGAATCTGGGTGTTGGAGAGGCGTGCGGTGTTAGGGAAAGACAGTCCTAACCGTGGAGGGATCTGGTAAATGATGGGGTGAAGAGGGGCTCTGTAGCTCCCACGAGTCCCCCTGTCTGGTCTA
+
>>>1>BFF1FFFGEGBBAE1E?GAF00A0AB0AAEA/BFH0FECEGGHHEGG1AF0BEGF1B2FHDBGHCE/>>>EHG1B0>?EEGA/>EE/<//>//0B?FG//01BBF1?G>GHHFD>GHD1GCE//>/??<GH1C0CCGHH0</<<.A;C.::.:CA0;;C9..;/=/:CFGG00CF@GG@.;C;--9/9B/:/BFFB/9BAB99-/;/9;B@@@?F/////9:/;FF--@-9B9-B@FFEFF/;;/9
@M05620:37:000000000-D9766:1:1101:12741:11567 1:N:0:86
AGTGCCAGCTCTCAATCGCACAGGGGACCCAGGGCCTGGCCCCTCCATCCAGAAAACCTATGACCTCACCCGCTACCTGGAGCACCAACTCCGCAGCTTGGCTGGGAATCTGGGAGTTGGGGAGGAGTGAGGAGTTGGGGAAAGACAGTCCTAACCGTGGAGGGTTCTGGTAAATGATGGGGTGAGGAGGGGCTCTTTGGCTCCCACCAGTCCCCCTGCCTGGTCTATCTCCTGCCCTTAGATCTGGAGAG
+
CCBCCFFFCFFFGGGGGGGGGGHHGGGGGGHHGGGGGGHHHHGHGGHHHHHHGHHHHGHGHHHHHHHHHHHGGGGGHHHHHGHHHHHHGHHHGGGGGHHHGHHGGGHFG?F3FB0?/BD?</FF@/<?F1?C1<GFHHCG...GF0GH<G0=<G/<<..-.;EG::CCC000000;C909C?.AEGGEFD-9-99::00;0B0:99:.;F090::A-...;0A0;FF0B9BF0B0AE0/000BF0:00.0.
@M05620:37:000000000-D9766:1:1101:14956:11580 1:N:0:86
GAGGCTGCTTTGGAAGAAACTCATAGATTACTGCAACAGTTCCCCCTGGACCTGGAAAAGTTTCTTGCCTGGCTTACAGAAGCTGAAACAACTACCTATAGGCTGCAACCCGCAAGCAAAGGTGCCCAGAACATCCCAAGGGAGCAAAAAGGTGCAGGAAACATGGGCAAGTAAGCAGGCCATTTCGCCTTTACCCTTTTGGTGGATCCAATTGAACAATTCCCACCTTTTGGACTTGTAACTGACAACCC
+
BAABBAFBFFFFGGGGGGGGGGHHHHGHHHHHHHFHHHHHHHHHHGGGHHHHHHHFHHHGFHHHHHHHHHHHHHHGHHHHHHHHHHHGHHHHHBFH3F33B3331133BF1>>/>>/2B3G233B333??3233BBFG2C//?//?@22///221?10/?<0F110/<<<.<>11110..<.<00</..=E0C0C/0/0;0-.:..::/90;0=00;F/;000;0...;C;9-;/;90;;C9F0/9B/.9.
@M05620:37:000000000-D9766:1:1101:15508:11589 1:N:0:86
GAGGCTGCTTTGGAAGAAACTCATAGATTACTGCAACAGTTCCCCCTGGACCTGGAAAAGTTTCTTGCCTGGCTTACAGAAGCTGAAACAACTACCTACAGGATGCTACCCGTAAGGAAAGGCTCCTAGAAGACTCCAAGGGAGTAAAAGAGCTGATGAAACAATGGCAAGTAAGTCAGGCATTTCCGCTTTAGCACTCTTGTGGATCCAATTGAACAATTCTCAGCATTTGTACTTGTAACTGACAAGCC
+
AAACABFBFFFFGGGGGGGGGGHHHHHHHHHGHHHHGHHHHHHHHGGGHHGHHHHHGHHHGGHHHHHGHGHHHHHFFHHHHHHHHGEHHHHHHGHHHHHFHEGHHHHHHHHGGGGHHHHHHHHHHGGHHHHHGHHHHHHHGGHGCGHHHHGHHHHHHGHHH<GGHHHGHHFDGHH@FHHHHHHHHHHGGGGGHHHHHHFHHHHHFHHHHHHHHFHHHHHHHGHHGHFHHHGGFFGGGFGGGGGGGGGGGGG
@M05620:37:000000000-D9766:1:1101:11677:11603 1:N:0:86
GAGGCTGCTTTGGAAGAAACTCATAGATTACTGCAACAGTTCCCCCTGGACCTGGAAAAGTTTCTTGCCTGGCTTACAGAAGCTGAAACAACTACCTACAGGATGCTACCCGTAAGGAAAGGCTCCTAGAAGACTCCAAGGGAGTAAAAGAGCTGATGAAACAATGGCAAGTAAGTCAGGCATTTCCGCTTTAGCACTCTTGTGGATCCAATTGAACAATTCTCAGCATTTGTACTTGTAACTGACAAGCC
+
AAAABBFBFFFFGGGGGGGGGGGHHHHHHFHGHHGDEGHHHHHHHGGGHGHHHHHHHHHHHHHHHHHHHHHHHHHHHHHGHHHHHHHHHHHHHBHHFHHHHHHHHHHHHHHGGGGHHHHGHHHHHGHHHHHHHHHHHHHHGGHGEHHHHHGHHHHHHGHHHHHHHHHHHHGHHHHHHHHHHHHHHHHGGGGGHHHGHHGHHHHHGHHGHHHHHHHHHHHHHGHHHHHHHHGGGGGGGGGGGGGGGGGEFGG
@M05620:37:000000000-D9766:1:1101:19332:11623 1:N:0:86
GAGGCTGCTTTGGAAGAAACTCATAGATTACTGCAACAGTTCCCCCTGGACCTGGAAAAGTTTCTTGCCTGGCTTACAGAAGCTGAAACAACTACCTACAGGATGCTACCCGTAAGGAAAGGCTCCTAGAAGACTCCAAGGGAGTAAAAGAGCTGATGAAACAATGGCAAGTAAGTCAGGCATTTCCGCTTTAGCACTCTTGTGGATCCAATTGAACAATTCTCAGCATTTGTACTTGTAACTGACAAGCC
+
AAABBAFBFFFFGGFGGGGGGGFHFGGHHFHGHHHHGGHGHHHHHGGGHHHHHHHHHHGGBFHHHHHHHHHHHHHHHHHGHHHHHHHHHHHHHHHHHHHFHHFHGHHHHHHGGGGHHGHHHHHHHGHHHHHHHHHHHHHHGGHGCHHHFGGHHHHHHHHHHHBHHHHGHGGHHHHFGHFHHHHHHHHGGDGGHGHGHHGHHHGHDHHHHHHGHHHHGHHHHHHHFHHHHHGGFFGGG0CFFGGGGGGGGGG
@M05620:37:000000000-D9766:1:1101:17299:11625 1:N:0:86
ACCACACCTTCTACAATGAGCTGCGTGTGGCTCCCGAGGAGCACCCCGTGCTGCTGACCGAGGCCCCCCTGAACCCCAAGGCCAACCGCGAGAAGATGACCAGGTGAGTGGCCCGCTACCTCTTCTGGTGGCCGCCTCCCTCCTTCCTGGCCTCCCGGAGCTGCGCCCTTTCTCACTGGTTCTCTCTTCTGCCGTTTTCCGTAGGACTCTCTTCTCTGACCTGAGTCTCCTTTGGAACTCTGCAGGTTCTA
+
CCCCCCDCFFFFGGGGGGGGGGHHGFGGHGHHHGGGGGGGGHHHHGGGFGGGHHHGHHHGGGGGGGGGGGGHHHHGGGGHGHHHHGGGGGGGGGHGHHGHHHHGHHHHHHGGHHGGGCGHHHHHHHHHGFGHHGGGGGHGHHGHHHGGGGGGGGGGGGBDGGGGGGFFFFFFFFHHHFFFFFFHHFFHHHFFFFFFFFHFFFFFFFFFFFFFHFFFHFFFFHFFFFFFHFFFHHFFFFFFFFFFFFFFFFB
@M05620:37:000000000-D9766:1:1101:7728:11640 1:N:0:86
GAGGCTGCTTTGGAAGAAACTCATAGATTACTGCAACAGTTCCCCCTGGACCTGGAAAAGTTTCTTGCCTGGCTTACAGAAGCTGAAACAACTACCTACAGGATGCTACCCGTAAGGAAAGGCTCCTAGAAGACTCCAAGGGAGTAAAAGAGCTGATGAAACAATGGCAAGTAAGTCAGGCATTTCCGCTTTAGCACTCTTGTGGATCCAATTGAACAATTCTCAGCATTTGTACTTGTAACTGACAAGCC
+
CBCCCCFCFFFFGGGGGGGGGGHHHHHHHHHHHHHHFHHHHHHHHGGGHHHHHHHHHHHHGHHHHHHHHHHHHHHHHHGFHHHHHHHHHHHHH3FHGHHBHF1BFGHHHHHGGGGHHFHHHHHHHGHHHFHFHHHHHHHHGGHG?GHHHHGHHHHHHHHHHHHHHHHHHHGHGHHGHHDGGHHHHHHGGGGGHGHHHHGHHGHHGHHHHHHHHHHHGHHHHFHHHHHGHHGGCFGGGGGGGGGGBFFGGGG
@M05620:37:000000000-D9766:1:1101:7710:11641 1:N:0:86
GCGGCTGCTTTGGCAGAAACTCATATATTACTGCCACAGTTCCCCCTGGACCTGGCACCGTTTCTTGCCTGGCTTACAGAAGCTGCCACAACTACCTACAGGATGCTCCCCGAACGAAACGTCTCCTCGCCGCCTCCCCGGACGTCCCAGCGCTGCTGAACCACTGGCCCGTCGTTCAGGACTTTCCGCTTACGCCCTCTTGTGGATCCCCTTGACAAATTCTACGCTTTTGTCTTTGTACCTGAAACGCC
+
11>>>>DAFFFFEGGEFGGGGGBF333DFFDGDB0AFCFBFGHHHGEFEFFFGHA0BA/EBAGGGDDBGHH/BBB1BG@D@FBFC10BBBGE@@BFBFB1GB0F10@BBFEE///>/??//0<BF1B0?</<<//?</<>/-<<....0<<-<C-.00GGH.CEBG/...:-9--.:/;B/;;FFG0..;B-;:--99AFFFFF-/9BF-;BF-;B/;-B9B/;/99-;A9/;B/;////;//9://;--9
@M05620:37:000000000-D9766:1:1101:22187:11689 1:N:0:86
ACCACACCTTCTACAATGAGCTGCGTGTGGCTCCCGAGGAGCACCCCGTGCTGCTGACCGAGGCCCCCCTGAACCCCAAGGCCAACCGCGAGAAGATGCCCAGGTGAGTGGCCCGCTACCTCTTCTGGTGGCCGCCTCCCTCCTTCCTGGCCTCCCGGAGCTGCGCCCTTTCTCACTGGTTCTCTCTTCTGCCGTTTTCCGTAGGACTCTCTTCTCTGACCTGCGTCTCCTTTGGAACTCTGCAGGTTCTA
+
BAAABBBBFFFFGGGGGGGFGFHHGEEGHGHHFGGFGGFGGHGHHGGGFGGGFGHHHFHGGGGGGGGGGGGHHHGGGGGHEGHHHGG@FGGGCDHHHFHHHH/??1FGHFGGHH-@C<@G10DG00=GH/EHHG-CD?::CHGHG0:FFBFG9C?.C?--;.9FBCD-;/BFFBBFFFFFBFFFFFFB9FFFFFFFFFFFFBA9.BBFFFFF/F9FBB/9FB..-.;AFBB/B/9/9/BF/9BFFFFBFF;
@M05620:37:000000000-D9766:1:1101:5214:11711 1:N:0:86
ACCACACCTTCTACAATGAGCTGCGTGTGGCTCCCGAGGAGCACCCCGTGCTGCTGACCGAGGCCCCCCTGAACCCCAAGGCCAACCGCGAGAAGATGCCCAGGTGAGTGGCCCGCTACCTCTTCTGGTGGCCGCCTCCCTCCTTCCTGGCCTCCCGGGGCTGCGCCCTTTCTCACTGGTTCTCTCTTCTGCCGTTTTCCGTAGGACTCTCTTCTCTGACCTGAGTCTCCTTTGGAACTCTGCAGGTTCTA
+
CCCCCCCBFFFFGGGGGGFGGGHHGFGBEFHHHFFGGGEGGHGHHGGGGGGGHHGHHHHFGCGGGGGGGGGHGHHGGGGHGHHHHGGGGG/BDGHHHH2FHBFFGHHHHHAAGHFGGGGHHHHF<GG0=G..C@CGGGHGHHGBGFF0F/:FBFEG9;-;ACFFFFFFFFFFFFFFBF/:BFFFFFFFFFFFFCFDFFFFFFFDFFFFFFFFFFFFFBFBFFFBFFFFFFFFFF/000;BFFFFFFFFFF0
@M05620:37:000000000-D9766:1:1101:12662:11735 1:N:0:86
ACCACACCTTCTACAATGAGCTGCGTGTGGCTCCCGAGGAGCACCCCGTGCTGCTGACCGAGGCCCCCCTGAACCCCAAGGCCAACCGCGAGAAGATGCCCAGGTGAGTGGCCCGCTACCTCTTCTGGTGGCCGCCTCCCTCCTTCCTGGCCTCCCGGAGCTGCGCCCTTTCTCACTGGTTCTCTCTTCTGCCGTTTTCCGTAGGACTCTCTTCTCTGACCTGAGTCTCCTTTGGAACTCTGCAGGTTCTA
+
CCCCCCCCFFFFGGGGGGGGGGHHGEGGHGHHHGGGGGGGGHHHHGGGGGGGHHHHHHHGGGGGGGGGGGGHHHHGGGGHGHHHHGGGGGGGGGHHGHHHHHHGHHHHHHGGHHGGGGGHHHHHHHHHHHGHHGGGGGHGHHGHHGGGGGGGGGGGGGAGGGGGGGFFFFFFFFFFFFFFFFFFFFFFFFFFFFFFFFFFFFFFFFFFFFFFFFFFFFFFFFFFFFFFFFFFFFFFFFFFFFFFFFFFFFB
@M05620:37:000000000-D9766:1:1101:21164:11737 1:N:0:86
GAGGCTGCTTTGGAAGAAACTCATAGATTACTGCAACAGTTCCCCCTGGACCTGGAAAAGTTTCTTGCCTGGCTTACAGAAGCTGAAACAACTACCTACAGGATGCTACCCGTAAGGAAAGGCTCCTAGAAGACTCCAAGGGAGTAAAAGAGCTGATGAAACAATGGCAAGTAAGTCAGGCATTTCCGCTTTAGCACTCTTGTGGATCCAATTGAACAATTCTCAGCATTTGTACTTGTAACTGACAAGCC
+
B@ABBBFAFFFFGF5FGGGGGGHHHGHHHHHHHGBGFHHHHHHHHGGGEFFHHHGGFBBEGFHHHHHGGHHGHHHEGGGHHHGHHFEHGHFGH3BFBBBB3B?B3BFEHGFEF@E?BFGGGG/BFFGGBFH333B3FGHFFGEB<BFDHB?@@2<<F22@@@FGG1F??GEF1FG@?@1?>FFHFDHGFGGGB0=<<</DD0=<<<C<GFHCC00CFGGGF:;CG0/CGGGG;;FGG0;BFGGB9FFGFAE
@M05620:37:000000000-D9766:1:1101:10047:11739 1:N:0:86
ACCACACCTTCTACAATGAGCTGCGTGTGGCTCCCGAGGAGCACCCCGTGCTGCTGACCGAGGCCCCCCTGAACCCCAAGGCCAACCGCGAGAAGATGCCCAGGTGAGTGGCCCGCTACCTCTTCTGGTGGCCGCCTCCCTCCTTCCTGGCCTCCCGGAGCTGCGCCCTTTCTCACTGGTTCTCTCTTCTGCCGTTTTCCGTAGGACTCTCTTCTCTGACCTGAGTCTCCTTTGGAACTCTGCAGGTTCTA
+
AAA1AAAAFFFFGGGGAGFAGCHHGBAA0AFG1BFA?EGGGHHHHGGGCEGGGHGGHHGECGCGG>FGGGGCHCHGGGAHE/GHHG//BC<<@GHG1GGGHHHGHHHHHHGGHHGCGGGHHHGHHHHFHHCHHGGGGGAEHHGHHGGGGBFGG?FGBA-AAGGGG-B@-F/FFFFFFFFFFFFFFFFFFFFFF@FFFFFFFFFFF/BFFFFFFFFFFFBFFFFFFFFFFFFFFFFFFFFFFFFFFFFFFFB
@M05620:37:000000000-D9766:1:1101:24333:11747 1:N:0:86
ACCACACCTTCTACAATGCGCTGCGTGTGGCTCCCGAGGAGCACCCCGTGCTGCTGACCGAGGCCCCCCTGAACCCCAAGGCCAACCGCGCGAAGATGCCCAGGTGAGTGGCCCGCTACCTCTTCTGGTGGCCGCCTCCCTCCTTCCTGGCCTCCCGGCGCTGCGCCCTTTCTCACTGGTTCTCTCTTCTGCCGTTTTCCGTAGGACTCTCTTCTCTGACCTGAGTCTCCTTTGGAACTCTGCAGGTTCTA
+
CCCCCCC>CFFFGGGGGG4EEGGGGFGBAFHHHEFF?EEFFHHHHGG0BEEGGHGHHHHEFECGGGGGGGGHFHHGGGGHGHHHHGGGGG/>CGGCGHHHHHHGHHHHHHGGHHGGGGGHHHHHHHHGHHGHHGGGGGGGGGGGGGGGGGGGGGGGGG-;@DFFFFFFFFFFFFFFFFFFFFFFFFFFFFFFFFFFFFFFFFFFFFFFFFFFFFFFFFFFFFFFFFF::FFFFFFFFFFFFFFFFFFFFFB
@M05620:37:000000000-D9766:1:1101:27108:11755 1:N:0:86
GAGGCTGCTTTGGAAGAAACTCATAGATTACTGCAACAGTTCCCCCTGGACCTGGAAAAGTTTCTTGCCTGGCTTACAGAAGCTGAAACAACTGCCAACAGGATGATAACCGTAAGGAAAAGCTAATAGAAGCCTACCAGGGCGACAAAGCGATGCTGAACACATGGCAAGTCAGTCAGGCCTTTCCGCTTTAGCACTCTTGTGGATCCAATTGCAACATTATCAGCATTTGTACTTGTAACTGACAAGCC
+
A?ABBCFCFFFFGGGGGGGGGGHHHHHGHHFHHGFHFHHHBGHHHEEGEGFGFFFBBFBGF5FHHHGGGHBHHHHGHGHGHHHHHHGHHHHHH3GF3311FECF33FF4EGEEGEHH?GF2BF334DGFBBF30B320B3FG///>//@F2//?//1?1=1?=/?FFFHFGH11=FHH10<C00=GH.<CEG<CFHHHHHHCCGDHHGH00;GF0B0:CFG0;FFFFFGGGG0CFGGFGF0BCBF0B0AEG
@M05620:37:000000000-D9766:1:1101:24332:11770 1:N:0:86
ACCACACCTTCTACAATGAGCTGCGTGTGGCTCCCGAGGAGCACCCCGTGCTGCTGACCGAGGCCCCCCTGAACCCCAAGGCCAACCGCGAGAAGATGCCCAGGTGAGTGGCCCGCTACCTCTTCTGGTGGCCGCCTCCCTCCTTCCTGGCCTCCCGGAGCTGCGCCCTTTCTCACTGGTTCTCTCTTCTGCCGTTTTCCGTAGGACTCTCTTCTCTGACCTGAGTCTCCTTTGGACCTCTGCAGGTTCTA
+
AA>AA11ACFFFGGGCFG1BFBF1EFGECGGHGGGG?EG//F/FHGGEAEGEFHFFGHH?EF?EFEEGGGGHFHGGGGEHGHHHEFGGGG/B/?0<>?FGHHAF?FFHD1/?F/@C?CCH1<<0GFFHDHGEG-CGAEAEG;AH0BGBF/;.0:EG.?-??./C-:A@-BFFBFFFF/-9/BBFFFFFBFFBF?9ABA//;;FBBF/BFFF/9B99B/9BBFBFFFFFFFF//BBF/;-BBFF/BFFF9B/
@M05620:37:000000000-D9766:1:1101:11794:11781 1:N:0:86
GAGGCTGCTTTGGAAGAAACTCATAGATTACTGCAACAGTTCCCCCTGGACCTGGAAAAGTTTCTTGCCTGGCTTACAGAAGCTGAAACAACTACCTACAGGATGCTACCCGTAAGGAAAGGCTCCTAGAAGACTCCAAGGGAGTAAAAGAGCTGATGAAACAATGGCAAGTAAGTCAGGCATTTCCGCTTTAGCACTCTTGTGGATCCAATTGAACAATTCTCAGCATTTGTACTTGTAACTGACAAGCC
+
A3AABB@AFFFFGGGGGCGFGGBHCHHHGHGFHHDHHAGHHHHHHGFFGFFFHHEFHHCFB5AB5AF5A53GHHG3F5G5FEC3@GGEB3?GB@GHBDBGGB1@3BBEEC?EAEEHHGF30BGHF/?GE3FFBBD33?F??EFD/?F3F?/FGHH2G>FGGGH/GGBFFCFHGGGDGHB0GECDG11AAFGAHDD0DGBGHFHCE0<0GBGHFCHFHCHHHFBGHCCHBHGGBFFFFEBFGGFFBFB;CEG
@M05620:37:000000000-D9766:1:1101:16480:11783 1:N:0:86
ACCACACCTTCTACAATGAGCTGCGTGTGGCTCCCGAGGAGCACCCCGTGCTGCTGACCGAGGCCCCCCTGAACCCCAAGGCCAACCGCGAGAAGATGACCAGGTGAGTGGCCCGCTACCTCTTCTGGTGGCCGCCTCCCTCCTTCCTGGCCTCCCGGAGCTGCGCCCTTTCTCACTGGTTCTCTCTTCTGCCGTTTTCCGTAGGACTCTCTTCTCTGACCTGAGTCTCCTTTGGAACTCTGCAGGTTCTA
+
CCCCCCCCFFFFGGGGGGGGGGHHGGGEHGHHHGGGGGGGGHHHHGGGFGGGHHHGHHHGGGGGGGGGGGGHHHHGGGGHGHHHHGGGGGGGGGHHHHHHHHHGHHHHHHGGHHGGG?FHHHHHHHHHHHGHHGGGGGHGHHGHHHGGGFGGGGGGGG-AFGFFGGFFFFFFFFFFFFFFFFFFFFFFFFFFFFFFFFFFFFFDF0FFFFFFFFFFFF0FFFFFFFFFFFFFFFFFFFFFFFFFFFFFFF:
@M05620:37:000000000-D9766:1:1101:18219:11800 1:N:0:86
GAGGCTGCTTTGGAAGAAACTCATAGATTACTGCAACAGTTCCCCCTGGACCTGGAAAAGTTTCTTGCCTGGCTTACAGAAGCTGAAACAACTACCTACAGGATGCTACCCGTAAGGAAAGGCTCCTAGAAGACTCCAAGGGAGTAAAAGAGCTGATGAAACAATGGCAAGTAAGTCAGGCATTTCCGCTTTAGCACTCTTGTGGATCCAATTGAACAATTCTCAGCATTTGTACTTGTAACTGACAAGCC
+
BBBBBBFBFFFFGGGGGGGGGGHHHHHHHHHHHHHGHHHHHHHHHGCGHHHHHHHGHHHHFHHHHHHHHHHHHHHHHHHHHHHHHHHHHHHHHGHHHHHHHHAGHHHGHHHGGGEHHGHHHHHHHGHHHHHHHHHHHGHHGGHGFHHHHHGHHHHHHHHHHHHHHHHHHHGHHHHGHHHHHHHHHHGGGGGGHHHHHHHHHHHHGHHHHHHHHHHHGHHHHHHHHHHHHHGGGGGGGGGGGGGGGGGGGGF
@M05620:37:000000000-D9766:1:1101:22935:11833 1:N:0:86
ACCACACCTTCTACAATGAGCTGCGTGTGGCTCCCGAGGAGCACCCCGTGCTGCTGACCGAGGCCCCCCTGAACCCCAAGGCCAACCGCGAGAAGATGCCCACGTGAGTGGCCCGCTACCTCTTCTGGTGGCCGCCTCCCTCCTTCCTGGCCTCCCGGCGCTGCGCCCTTTCTCACTGGTTCTCTCTTCTGCCGTTTTCCGTAGGACTCTCTTCTCTGACCTGAGTCTCCTTTGGAACTCTGCAGGTTCTA
+
AAA1AAAAFFFFGGGB3FGFGGHHG0AAA0GH1FGE0EGGGHHGHGGGAEEGHHGCGHFE/ECGG?FGGEE0F1GGGF?H>/GHHGA<CGG?@GFHDGBCGH/>FHHA?GECG.-<ACCGGHGHHBGGHHCEFC-:EGAEGFGGGGFFGBFFG.AEAA-:--;A>-9@9:/9FFFFFFB:BBFFBFFFFFFFF@BFFFFFFFF-;/9BBFFFFF/:9F99BFF/9BFBFFBFBFFBFFBFFFFFFFFFFFB
@M05620:37:000000000-D9766:1:1101:29067:11841 1:N:0:86
ACCACACCTTCTACAATGCGCTGCGTGTGGCTCCCGAGGAGCACCCCGTGCTGCTGACCGAGGCCCCCCTGAACCCCAAGGCCAACCGCGCGAAGATGACCCAGTTGGTGGCCCGCTACCCTTTTTTGTTGGCCCCTCCCCCCTTTCTTGCCCTCCCGGGCTTCGCCCTTTCCTCCCTGGTCTCCTCTTCTGCCTTTTCCCTAAGACTTTTCTCTTTTGCCCTGCGTCTCTTTTGGAATCCTCCAGGTCCT
+
BBBBBBB>CFFFGGDGGGAEEGGGGGGBFEHHHBFEDGG?FHHHHGGEEFGGHHGHHHH>EFGGGGGGGGGHHHHGGGGHGHHEHGGGGGCFCGGCHH1?G0/>111>..><GH<---<<.0/<00-;:/:.;0.=..;C..;-;0;00;9F0/;A.9-;--99-.;D-;F/////..;.;/////.;B/9/;//;FF/B///.////////;/:9/9/;F//..-.9.;/BF9B-B///////.99B//:
@M05620:37:000000000-D9766:1:1101:17671:11849 1:N:0:86
ACCACACCTTCTACAATGAGCTGCGTGTGGCTCCCGAGGAGCACCCCGTGCTGCTGACCGAGGCCCCCCTGAACCCCAAGGCCAACCGCGAGAAGATGCCCAGGTGAGTGGCCAGCTACCTCTTCTGGTGGCCGCCTCCCTCCTTCCTGGCCTCACGGGGCCCCGCCCTTTCTCACTGGTTCTCTCTTCTGCCGTTTTACGAAGCACTCTCTTCACTGACCTCTGTCTCCTATGGATCTATGCAGGATATA
+
CCCCCCCCFFFFGGGFGGGGGGHHGGGGHGHHHGGGGGGGGHHHHGGGFGGGHHHHHHHGGGGGGGGGGGGHHHHGGGGHGHHHHGGGGGGGGGHGHHD22</FGHG0<1?F01/>G1<<1111>FD<1>.C<-CGGGHEHHGHGFHC:/CHF9/:..-----;--9@BF9FF//;B//:;FF///9/;/;//-99;A/9A...-/;B////;//B///9/;/////;////9///////;B///..:/B/
@M05620:37:000000000-D9766:1:1101:21882:11872 1:N:0:86
ACCACACCTTCTACAATGAGCTGCGTGTGGCTCCCGAGGAGCACCCCGTGCTGCTGACCGAGGCCCCCCTGAACCCCAAGGCCAACCGCGCGAAGATGCCCAGGTGAGTGGCCCGCTACCTCTTCTGGTGGCCGCCTCCCTCCTTCCTGGCCTCCCGGAGCTGCGCCCTTTCTCACTGGTTCTCTCTTCTGCCGTTTTCCGTAGGACTCTCTTCTCTGACCTGAGTCTCCTTTGGAACTCTGCAGGTTCTA
+
BBAABABBFFFFGGGGGG5FGFHGFGGEGFGHHFFGGGGGGHEHHGG0EEEFGHHHHHHEEGGGGGGGGGGHHHHGGGGHGGHHHGGGGG/BFGGGHHHHHHHE??GGGHGEHHGGCGFHHHHHHHHHGGGHHGGGGGEGGGGGGGFGGGGGGGGGGGBGGGFFFFFFAFFFFFFFFFF9FFFFFFFFFFFFFFDFFFFFFFFDDBFFFFFFFFFFFFFFFBFFFFB;BFBBFFFFFFFFFFFFFAAFFF;
@M05620:37:000000000-D9766:1:1101:14227:11874 1:N:0:86
AGTGCCAGCTCTCAATCGCACAGGGGACCCAGGGCCTGGCCCCTCCATCCAGAAAACCTATGACCTCACCCGCTACCTGGAGCACCAACTCCGCAGCTTGGCTGGGACCTATGTGAGTATCCAGCGTAGGAATCTGGGAGTTGGGGAGGAGTGAGGAGTTGGGGAAAGACAGTCCTAACCGTGGAGGGTTCTGGTAAATGATGGGGTGAGGAGGGGCTCTTTGGCTCCCACCAGTCCCCCTGTCTGGTCTA
+
ABAABFFFBFFFGGGGGGGGG?HGGGGGGGDHGFGGGGHGHHGGGGHGHHGHGHGHHGHHHHHHHHHFHHHFGGGGHEGHHGHGHHHHGGHHGGGGGHHHGGHGGGHHGHHHHHHHHHHHHGHHHGEGGGHGHHHHHHHGGHHHGGGGGGGHHHHHHGHFHHGGGGHHHHHHHHHHHHHHGGGGGGGGGGGGGGGGGGGGGGGGGGFFFFFFFFFFFFFFFFFFFFFFFFFFFFFFFFFFFEFFFFFFFF9
@M05620:37:000000000-D9766:1:1101:23320:11878 1:N:0:86
AGTGCCAGCTCTCAATCGCACAGGGGACCCAGGGCCTGGCCCCTCCATCCAGAAAACCTATGACCTCACCCGCTACCTGGAGCACCAACTCCGCAGCTTGGCTGGGAATCTGGGAGTTGGGGAGGAGTGAGGAGTTGGGGAAAGACAGTCCTAACCGTGGAGGGTTCTGGTAAATGATGGGGTGAGGAGGGGCTCTTTGGCTCCCACCAGTCCCCCTGTCTGGTCTATCTCCTGCCCTTAGATCGGAAGAG
+
BBABCFFFCFFFGGGGGGGGGGHGGGGGGGHHGGGGGGHHHHGHGGHHHHHHHHHGHGHHHHHHHHHHHHHGGGGGHHHHFGHHHHHHGHHHGGGGGHHHGHHGGGHHHHHHHHFFGHHHGGGGG/EGHHHHCEHHHHGG..<F0FGHHHHH0DGHGGHG.GGGEGHHHHC00;GGFFFGGGFFGGGBFGGGGFFFFFFFFFFFFFFFFFFFFFFFFFFFFFFFFFFFFFFFFFFFFFFEFFFFFF.AAFF
@M05620:37:000000000-D9766:1:1101:26740:11901 1:N:0:86
ACCACACCTTCTAAAATGCGCTGCGGGCGGCTCCCGAGGAGCACCCCTTGCTGCTGACCGAGGCCCCCCTGAACCCCAAGGCCAACAGCGCGAAGATGCCCAGGTGAGTGGCCCGATACCTCATCTGGTGGACGCCTCACTCCTTCATGGCCTACCAGAGCTGCGAACATTCTCACTGGTTCTCTCTTCTGCCGTTTTCCGTAGGACTCTCTTCTCTGACCTGAGTCCCCTTTGGAACTCTGCAGGTTCTA
+
>>A1>A11BBCDGFGB3FA1A0E0E00///AA//B//>E/EHHFHG//B0@1@@11BFC//>/EE/<<CCA0B</?CC/?//??FFG0?@<--<-.0<00<C.E/<DA0C.:.:C@--AFFG/0;CF09;../999../9CFBBBB//B/-;/9BA/;-;9/;B-;-9-9/9;:9///-/;B///;/9//://@;-:9/;-;-;B/9/////;B///;//9BF/-//;/-9:/;FBFFFEFBFFFFAFFFB
@M05620:37:000000000-D9766:1:1101:5470:11914 1:N:0:86
GAGGCTGCTTTGGAAGAAACTCATAGATTACTGCAACAGTTCCCCCTGGACCTGGAAACGTTTCTTGCCTGGCTTACAGAAGCTGACACAACTACCTACAGGCTGCTACCCGTACGGAAAGGCTCCTCGCCGACTCCACGGGAGTCCACGAGCTGCTGAAACAATGGCCAGTAAGTCAGGCATTTCCGCTTTAGCACTCTTGTGGATCCCATTGAACAATTCTCAGCATTTGTACTTGTAACTGACAAGCC
+
1AAAA1C>CFFFB1BFG1EFGG1DBG1FG1FHFFB1ABG1GGFHHGGFH0FGGHH0FD0B0BFHHDGGHHG/ABFEHH1111B11B01FFFC1BEFGGHHGH/FCFHHHHEGE//>>EE/AFGHHFG0?//>/CCGHH0/<CACA01<1>-A@FG1F<FGHG/.<DGHCBGG0<G;GCF/CCGHHH0EEEEGGGG;FGGGGGGEE0:FF/9CFG0CBCFFFGGFFBFGFFFFFBBFB/FF/BFBBF/BFFF
@M05620:37:000000000-D9766:1:1101:11016:11947 1:N:0:86
GAGGCTGCTTTGGAAGAGCACACGTCTGAACTCCCGTCACTAATGCGCCTCTCGTATGCCGTCTTCTGCTTGAAACAAAAAAAACCCAGGCTCCAAGTACATAATTTCTTTTCTGCGTGCTTTTATCCTTATCCCTAGCCCAATCTCTTATATCTCCTGTCTTTCGCTCTCATCTTCTCTCTACTTCTTCTGTCGTTTCCCATCTAACCTCCTCTTTGCCACTTGTTTCCCCTTGTCCCTGTTCCTCTTCT
+
>11>AA1AFFFDFGGB1FE1GFBEFGHF13FGHH0EHGCEGHHHHHGGEBEGG/FEHGHHGAFFEGDGHHHH0GH1FFC0//>///>//>/00?1>1B>22>212222B>11>121/////11121>12221@1111010@//00111111111111<<1<1111...><0000=0<000<<00=000000000....:0::0/:000.0:.//00900000:0000/000;/9/000;0000=////9;/
@M05620:37:000000000-D9766:1:1101:27453:11951 1:N:0:86
GAGGCTGCTTTGGAAGAAACTCATAGATTACTGCAACAGTTCCCCCTGGACCTGGAAAAGTTTCTTGCCTGGCTTACAGAAGCTGAAACAACTACCAACAGTCTACTACCCGTCCGGAAAGGCAACTAGCAGACTACAAGGGAGTCAACGAGATGATGCACCCATGGCACGTCAGTCAGGCCATTCAGCTTTAGCACTCTTGTGGCTCCAATTGCCCCATTCACAGCATTTGTACTTGTACCTGACCCGCC
+
A11AAAFAFFFFGFGGEGFGGGGHHHHHH1GHHFF1EHFHHFHGHGEFE0BGHGFHGGBFFGHHHHHHHHHGHHHFFDFEGHGHHF1GFGCGG1FG1F//F11B2@B@GFEE//?EE/>EGHA00?BGFCHFHC11B<FHGGE/?@12@/?///??1@1?1??/00<>>1.<..AF1>1>GE.<0=0DGD<DDDHFG0BC0C<CA.:C.//0:<00;CBGGB0=BFGE;B0;0;;FFGCF;CFFGGG/;-@
@M05620:37:000000000-D9766:1:1101:17178:11962 1:N:0:86
ACCACACCTTCTACAATGAGCTGCGTGTGGCTCCCGAGGAGCACCCCGTGCTGCTGACCGAGGCCCCCCTGAACCCCAAGGCCAACCGCGAGAAGATGCCCAGGTGAGTGGCCCGCTACCTCTTCTGGTGGCCGCCTCCCTCCTTCCTGGCCTCCCGGAGCTGCGCCCTTTCTCACTGGTTCTCTCTTCTGCCGTTTTCCGTAGGACTCTCTTCTCTGACCTGAGTCTCCTTTGGAACTCTGCAGGTTCTA
+
CCCCCCCCFFFFGGGGGGFGGGHHGFGGHGHHHGGGGGGGGHHHHGGGGGGGHHHHHHHGGGGGGGGGGGGHHHHGGGGHGHHHHGGGGGGGGGHHHHHHHHHGHHHHHHGGHHGGGGGHHHHHHHHHHHGHHGGGGGHGHHGHHGGGGGGGGGGGGGGGGGGGGGFFFFFFFFFFFFFFFFFFFFFFFFFFFFFFFFFFFFFFDFFFFFFFFFFFFF0FFFFEFBFFFFFFFFFFFFFFFFFFFFFFFFB
@M05620:37:000000000-D9766:1:1101:22030:11984 1:N:0:86
GAGGCTGCTTTGGAAGAAACTCCTAGATTACTGCAACAGTTCCCCCTGGACCTGGAAACGTTTCTTGCCTGGCTTACAGAAGCTGAAACAACTACCTACAGGATGCTACCCGTAAGGAAAGGCTCCTAGAAGACTCCAAGGGAGTAAAAGAGCTGATGAAACAATGGCAAGTAAGTCAGGCATTTCCGCTTTAGCACTCTTGTGGATCCAATTGAACAATTCTCAGCATTTGTACTTGTAACTGACAAGCC
+
AABBBBFBFFFFGGGGGFFGBB4B4DFFDHGFHDG4F2ADDGHHAEAF22FBFFAFC33BBFGGGHFFHHHHHHFGHHHFHHHCFEGHHGHHHHHHHHG3GFGHHHHHHHHGGGGHHHGHHHHHHGHHHHHHHHHHHCGHFGHGC0FG?F/FHHHDGHHHHHF/GFHHHHGGFGHFHFHHHEFHGHHGGGGGHHGHHHHHHHHHGHHHHHHHHHHGGHHHHHHHFHGGGGGGFGGGGGGF9FGGGGGGGGG
@M05620:37:000000000-D9766:1:1101:22246:11989 1:N:0:86
AGTGCCAGCTCTCAATCGCACAGGGGACCCAGGGCCTGGCCCCTCCATCCAGAAAACCTATGACCTCACCCGCTACCTGGAGCACCAACTCCGCAGCTTGGCTGGGACCTATGTGAGTATCCAGCGTAGGAATCTGGGAGTTGGGGAGGAGTGAGGAGTTGGGGAAAGACAGTCCTAACCGTGGAGGGTTCTGGTAAATGATGGGGTGAGGAGGGGCTCTTTGGCTCCCACCAGTCCCCCTGTCTGGTCTA
+
ABAAAFFFCFFFGGGGGGGFGGHHGGGGGGGHGGGGGGHHFHGEGGHGGHHHHHGGHGHHHHHHHHHHHHFGG>EGHHHHFGHHGHFHFHHCEEEGGHHHGHHGGGHHGHHHFHHHGHHHHHHHHGGGGGGHCHHHFHAFCGHHGGGGGDGHHHFHHGHHHHGGGGHFGHHHHHHHHGHHGGGGDGGGDFGGF0CFFGGFGGGGGGFFFFFFFFAFFBEFFFFFFFFEEFFFFFFFFFFFCFFFFFFFFFB
@M05620:37:000000000-D9766:1:1101:23907:11994 1:N:0:86
GAGGCTGCTTTGGAAGAAACTCATAGATTACTGCAACAGTTCCCCCTGGACCTGGAAAAGTTTCTTGCCTGGCTTACAGAAGCTGAAACAACTGCCTACAGGCTGCTACCCGTAAGGAAAGGCTCCTAGAAGACTCCAAGGGAGTAAAAGAGCTGATGAAACAATGGCAAGTAAGTCAGTCATTCCCGCTTTAGCACTCTTGTGGATCCAATTGAACAATTCTCAGCATTTGTACTTGTAACTGACAAGCC
+
A?ABBAFBFFFFGGGGGGGGGGHHHGHHHHHHHHHHGGGGHHHHHGGGHGHHHHHHGHGHHHHHHHHHHHHHHHHFHEFHHHHHHHHHHHHHH3BF3B23FFFBBFHD3GEE1>/B3?BBGEH3???34B?3BE3FF3FB//FA?FGH3BF22GBF22>FFHHH<<1?FBF1?DD@FGF1>GBF1<<<-->CD000DCGF0000.<<:/;00;:0:0CCCC00C:0/<CF0CFCBFGF000;F;CB0;=EC
@M05620:37:000000000-D9766:1:1101:9566:12026 1:N:0:86
AGTGCCAGCTCTCAATCGCACAGGGGACCCAGGGCCTGGCCCCTCCATCCAGAAAACCTATGACCTCACCCGCTACCTGGAGCACCAACTCCGCAGCTTGGCTGGGACCTATGTGAGTATCCAGCGTAGGAATCTGGGAGTTGGGGAGGAGTGAGGAGTTGGGGAAAGACAGTCCTAACCGTGGAGGGTTCTGGTAAATGATGGGGTGAGGAGGGGCTCTTTGGCTCCCACCAGTCCCCCTGTCTGGTCTA
+
AAAABFFFBFFFGGGGGGGGGGHHGGGGGGHHGGGGGGHHHHGHGGHHHHHHHHGHHGGHHHHHHHHHHHHGGGGGHHHHHHHHGHHHGHHHGGGGGHHHGHHGGGHHGHHHHHHHHHHGHHHHHGGGGGHHHHGHHHHGGHHHGGGGGGGHHHHHHGHHHHGGGGHGHHHHHHHHHHHHGGGGGEGGGGGGGGGGGGGGGGGGGGFFFFFFFFFFFFFFFFFFFFFFFFFFFFFFFFFFFFFFFFFFFFF
@M05620:37:000000000-D9766:1:1101:3562:12027 1:N:0:86
ACCACACCTTCTACAATGAGCTGCGTGTGGCTCCCGAGGAGCACCCCGTGCTGCTGACCGAGGCCCCCCTGAACCCCAAGGCCAACCGCGAGAAGATGCCCAGGTGAGTGGCCCGCTACCTCTTCTGGTGGCCGCCTCCCTCCTTCCTGGCCTCCCGGAGCTGCGCCCTTTCTCACTGGTTCTCTCTTCTGCCGTTTTCCGTAGGACTCTCTTCTCTGACCTGAGTCTCCTTTGGAACTCTGCAGGTTCTA
+
AAA1>AAAFFFFGGGGBGFAG1FFEAABGAGF1FGEEEGGGHHHHGGGFEGGHHHFHGHGCEGGG/EGGGGFHCGGGGGH/CGHHGE/>BC@CCFGDFFHHHFF?GFHHFGGHHCCGGGHHHHHHHHHF/AHFGGGGGHGHHGHHGGGGBFGGGGGG@:@AGGGGGF@@FFFFFFFFBFFFFFFFFFFFFFFB@BFFFFFBFFBBFFFFFFFFFFFFFFFFFFFFFFFFFFFFFFFFFFFFFFFFFABFFB
@M05620:37:000000000-D9766:1:1101:9352:12030 1:N:0:86
ACCACACCTTCTACAATGAGCTGCGTGTGGCTCCCGAGGAGCACCCCGTGCTGCTGACCGAGGCCCCCCTGAACCCCAAGGCCAACCGCGAGAAGATGCCCAGGTGAGTGGCCCGCTACCTCTTCTGGTGGCCGCCTCCCTCCTTCCTGGCCTCCCGGAGCTGCGCCCTTTCTCACTGGTTCTCTCTTCTGCCGTTTTCCGTAGGACTCTCTTCTCTGACCTGAGTCTCCTTTGGAACTCTGCAGGTTCTA
+
CCCCCCBCFFFFGGGGGGGGGGHHGGGEHGHHHGGGGGGGGHHHHGGGGGGGHHHHHHHGGGGGGGGGGGGHHHHGGGGHGHHHHGGGGGFGGGHHHHHHHHHGHHHHHHGGHHGGGGGHHHHHHHHHHHGHHGGGGGHGHHGHHGGGGGGGGGGGGGAGGGGGGGFFFFFFFFFFFFFFFFFFFFFFFFFFFFFFFFFFFFFFFFFFFFFFFFFFFFFFFFFFFFFFFFFFFFFFFFFFFFFFFFFFFFB
@M05620:37:000000000-D9766:1:1101:21823:12042 1:N:0:86
ACCACACCTTCTACAATGAGCTGCGTGTGGCTCCCGAGGAGCACCCCGTGCTGCTGACCGAGGCCCCCCTGAACCCCAAGGCCAACCGCGAGAAGATGCCCAGGTGAGTGGCCCGCTACCTCTTCTGGTGGCCGCCTCCCTCCTTCCTGGCCTCCCGGAGCTGCGCCCTTTCTCACTGGTTCTCTCTTCTGCCGTTTTCCGTAGGACTCTCTTCTCTGACCTGAGTCTCCTTTGGAACTCTGCAGGTTCTA
+
CCCCCCCCFFFFGGGGGGGFGGHHGEGBGEHGHGGGGGGGGHHHHGGGGGGGHHHHHHHGGGGGGGGGGGGHGHHGGGGHGHHHHGGGGGCFFGFHFHHHHHHGHHHHHHGGHHGGGGGHHHHHHHHHHHGHHGGGGGHGHHGHHGGGGGGGGGGGGGFGGGGGGGFFFFFFFFFFFFFFFFFFFFFFFFFFFFDFFFFFFFFFFFFFFFFFFFFFFFFFFFFFFFFFFFFFFFFFFFFFFFFFFFFFFFF
@M05620:37:000000000-D9766:1:1101:4572:12045 1:N:0:86
ACCACACCTTCTACAATGAGCTGCGTGTGGCTCCCGAGGAGCACCCCGTGCTGCTGACCGAGGCCCCCCTGAACCCCAAGGCCAACCGCGAGAAGATGCCCAGGTGAGTGGCCCGCTACCTCTTCTGGTGGCCGCCTCCCTCCTTCCTGGCCTCCCGGAGCTGCGCCCTTTCTCACTGGTTCTCTCTTCTGCCGTTTTCCGTAGGACTCTCTTCTCTGACCTGAGTCTCCTTTGGAACTCTGCAGGTTCTA
+
AAA1AAAAFFFFGGGGDG1BGDHHGBEAA0FGEFFAAEGGGHHHHGGGEEGGHHFGHHGEEGGGGCGGGGGFHGHGGGGHEEHHHGGEGG/<BGFHBGFHHHHGHHHHHHGGHHGGGGGHHHHHHHHGHHGGHGGGGGGGHHGHHGGGGEGGGGGGGG-AAGGGGGF@@FFFFFFFFFFFFFFFFFFFFFFFF@FFFFFFFFFFFFFFFFFFFFFFFFFFFFFFFFFFFFFFFFFFFFFFFFFFFFFFFF;
@M05620:37:000000000-D9766:1:1101:11293:12047 1:N:0:86
ACCACACCTTCTACAATGAGCTGCGTGTGGCTCCCGAGGAGCACCCCGTGCTGCTGACCGAGGCCCCCCTGAACCCCAAGGCCAACCGCGAGAAGATGCCCAGGTGAGTGGCCCGCTACCTCTTCTGGTGGCCGCCTCCCTCCTTCCTGGCCTCCCGGAGCTGCGCCCTTTCTCACTGGTTCTCTCTTCTGCCGTTTTCCGTAGGACTCTCTTCTCTGACCTGAGTCTCCTTTGGAACTCTGCAGGTTCTA
+
BBBBBBBBFFFFGGGGGGGGGGHHGGGFHGHHHGGGGGGGGHHHHGGGGGGGHHHHHHHGGGGGGGGGGGGHHHHGGGGHGHHHHGGGGGCFGGHHHHFGH2/FGHDF?G/FFG<-CCFFGH0GHD0<=C.<G@CDAAG.:G./;CBFFFGCFGEGA?-:@FBF?BD=FFFFFFFFFB;FFFFFFBFFFBFFFFF./AFF?FF?.B/BFBFFFFFFFBBFFFFBFFF/9FFFBFFB/FFBBFFFFFAFFFB
@M05620:37:000000000-D9766:1:1101:11276:12053 1:N:0:86
ACCACACCTTCTACAATGAGCTGCGTGTGGCTCCCGAGGAGCACCCCGTGCTGCTGACCGAGGCCCCCCTGAACCCCAAGGCCAACCGCGAGAAGATGCCCAGGTGAGTGGCCCGCTACCTCTTCTGGTGGCCGCCTCCCTCCTTCCTGGCCTCCCGGAGCTGCGCCCTTTCTCACTGGTTCTCTCTTCTGCCGTTTTCCGTAGGACTCTCTTCTCTGACCTGAGTCTCCTTTGGAACTCTGCAGGTTCTA
+
CCCCCCCCFFFFGGGGGGGGGGHHGFGEFGHHHGGGGGGGGHHHHGGGEGGGHHGHHHHGGGGGGGGGGGGHHHHGGGGHGHHHHGGGGGGGGGHHHHHHHHHGHHHHHHGGHHGGGGGHHHHHHHHHHHGHHGGGGGHGHHGHHGGGGGGGGGGGGGDGGGGGGGFFFFFFFFFFFFFFFFFFFFFFFFFFFFFFFFFFFFFFFFFFFFFFFFFFFFFFFFFFFFFFFFFFFFFFFFFFFFFFFFFFFFB
@M05620:37:000000000-D9766:1:1101:15502:12055 1:N:0:86
GAGGCTGCTTTGGAAGAAACTCATAGATTACTGCAACAGTTCCCCCTGGACCTGGAAAAGTTTCTTGCCTGGCTTACAGAAGCTGAAACAACTACCTACAGGATGCTACCCGTAAGGAAAGGCTCCTAGAAGACTCCAAGGGAGTAAAAGAGCTGATGAAACAATGGCAAGTAAGCCAGGCATTTCCGCTTTAGCACTCTTGTGGATCCAATTGAACAATTCTCAGCATTTGTACTTGTAACTGACAAGCC
+
BAABBBFBFFFFGGGFCGGGGGHFHHFHHHHGGHHHHHHHHHHHHGGGHGHHHFHGFHHHGHHHHHGHHHHHHHHGHGGHHHHHHHGGHHHHHGHHHHFCBC1BBFHFHHFGEGGGHE3B?F/?FFGGGHBGFGFFGGGFA?FD<BDGHGGFFFGHFDFFF2GGDGGHHGGGDGG11?0.FFC<GHBFGGAE00DDGHHHGHD0.DFHFCCG0CBGFHHGHHGF0;CFGGGGFBBFFEFFGGGGBFGGG.C
@M05620:37:000000000-D9766:1:1101:16176:12058 1:N:0:86
ACCACACCTTCTACAATGAGCTGCGTGTGGCTCCCGAGGAGCACCCCGTGCTGCTGACCGAGGCCCCCCTGAACCCCAAGGCCAACCGCGAGAAGATGCCCAGGTGAGTGGCCCGCTACCTCTTCTGGTGGCCGACTCCCTCCTTCCTGGCCTCCCGGAGCTGCGCCCTTTATCACTGGTTCTCTCTTCTGCCGTTTTCCGTAGGACTCTCTTCTCTGACCTGAGTCTCCTTTGGAACTCTGCAGGTTCTA
+
11>>A11AFFF1AFG13AB111B1ABEBF0GFCF0AB/A/AGHHHG?E/AE/A11BFA0EEGCG/?/EEGGGHC/?EGF/>FH//?EEC<<<//<F11<FFGHF1FHFHB<FHHGGCC@G1<GHHHFDG/AH.A-;CGH./:EH0GF00;.;9AF?F?;@-./=AGF@@FF/9BFFFFF/BFF/BFFFFFFFB@BFBAFBAFFBFFFFFFFFBBFFB/9BFFFFFB//BFFFFFFFFBFFFBFFFFAB/::
@M05620:37:000000000-D9766:1:1101:20499:12104 1:N:0:86
AGTGCCAGCTCTCAATCGCACAGGGGACCCAGGGCCTGGCCCCTCCATCCAGAAAACCTATGACCTCACCCGCTACCTGGAGCACCAACTCCGCAGCTTGGCTGGGAATCTGGGAGTTGGGGAGGAGTGAGGAGTTGGGGAAAGACAGTCCTAACCGTGGAGGGTTCTGGTAAATGATGGGGTGAGGAGGGGCTCTTTGGCTCCCACCAGTCCCCCTGTCTGGTCTATCTCCTGCCCTTAGATCGGAAGAT
+
AAAAAFFFBFFFGFGGGCFFGGEG2AEGGGHHGGGFFFHHHHGHGGHHHGFGHHGFHGHGHHHHHHHFHHHGGGGGHHHGHGGEGHHHGHHHGGCGGHHHGHHGGGHHGHHHHHHGEHHHCGFGGGE?GGHHHGGHGHDCGDHHHGHHHHHHHHGHGEHGGHGGAGHHCC::<C0GFGGFEFABFGFFGD-:AFFFFFFFFFFFFFFFFFFFFFFFFEFFFFFFFFB/;BFB;FFFFFBFFFFFFDFFFF/
@M05620:37:000000000-D9766:1:1101:15775:12108 1:N:0:86
ACCACACCTTCTACAATGAGCTGCGTGTGGCTCCCGAGGAGCACCCCGTGCTGCTGACCGAGGCCCCCCTGAACCCCAAGGCCAACCGCGAGAAGATGCCCAGGTGAGTGGCCCGCTACCTCTTCTGGTGGCCGCCTCCCTCCTTCCTGGCCTCCCGGAGCTGCGCCCTTTCTCACTGGTTCTCTCTTCTGCCGTTTTCCGTAGGACTCTCTTCTCTGACCTGAGTCTCCTTTGGAACTCTGCAGGTTCTA
+
ABAABAAAFFFFGGGGGGGDGBGFGGGGGGGHFGGGEEGEDGEHHGCEEFF1AFHHHHHGGGCGFFGEGGGHHFCFGGGHGHHFHGGGGGGCCDEFFDFHHFHFGHHHGG/FHHGGGGGHHHHGFDFFDHGHHGG?:EGFHHGHHGGFFFGGGGEFG-?@BABF@?DB-BFFFFFFFFFFFFFBFFFFFBFF/>DAF.BFDFFADFFFFFFFFEFFEBFF/F9/9;B/B/FFB//9/9B/9BF/FA9:FBB
@M05620:37:000000000-D9766:1:1101:14942:12114 1:N:0:86
GAGGCTGCTTTGGAAGCAACTCATAGATTACTGCAACAGTTCCCCCTGGACCTGGAAAAGTTTCTTGCCTGGCTTACAGAAGCTGAAACAACTACCTACAGGATGCTACCCGTAAGGAAAGGCTCCTAGAAGACTCCAAGGGAGTAAAAGAGCTGATGAAACAATGGCAAGTAAGTCAGGCATTTCCGCTTTAGCACTCTTGTGGATCCAATTGAACAATTCTCAGCATTTGTACTTGTAACTGACAAGCC
+
>A3>AAFBFFFFFGGF4BGGGGBGGGHHHCGGHHF4FABDFHHHHGGGHEHHHHHHHDCGHHHHHHHHHHHHHHHEHHHFFGHHHFHHHFHHHHHHHHHFHHHHHHHHHHHGGCGHHGHGHHHGHGHHHFHHHHHHHBGHFGEE?0GFGHEHHHHGHHHGFHBGHHHHHFFGGHHHHHHHHGHHGHGGGGGGHHHHHHGHHHHHGHHGHHFHHHGFG0GHHGHHHHHHHHGGFGGGGGGGGGGGGGGBCFG
@M05620:37:000000000-D9766:1:1101:20330:12119 1:N:0:86
ACCACACCTTCTACAATGAGCTGCGTGTGGCTCCCGAGGAGCACCCCGTGCTGCTGACCGAGGCCCCCCTGAACCCCAAGGCCAACCGCGAGAAGATGCCTAGGTGAGTGGCCCGCTACCTCTTCTGGCTGCCGCCTCCCTCCTTCCTCTCCTCCCGGACCTCCGCCCTTTCTGACCGTTTCTCTCTTCTGCCGCTTTTCGCATTATTCTCTTCTCTCACCTCACTCTCCTTTGGATCTCTTCAGACTCTA
+
BBBABBBBFFFFGGGGFGGFFFHHGGGGHGGFHGGGGGGEGGHHHGGGGGGEFGHHGHHGGGEGGGGGGGGGHHGGGGGHGHHFHGGGGGGGGGHHFF22222??G1011//0/<<<--01>00=D000/...--:...:/C:/00;000;CF/CA.;--=F0C...--/99//9;/-.;//9///9//;//;--;D.//-...9//9;9///99;F//;.;./.;//;FFB/F///9//;///9//;BF/
@M05620:37:000000000-D9766:1:1101:16590:12127 1:N:0:86
GAGGCTGCTTTGGAAGAAACTCATAGATTACTGCAACAGTTCCCCCTGGACCTGGAAAAGTTTCTTGCCTGGCATCCAACAGCCTGCCACACTACCTACAGGATGCTAACCATACGGAAAGGCACCTAAAAGCCTCACGAAACAACACCAAGCTACTGAACCACTGGCACGTCAGTCAGGCCTTTCAGCTAACGCACTCATGTGCATCCACTTGACCCATTATCAACATTTGTACTTGTAAATGACCCACC
+
BB3AAAFAFDDFC4FFGGGGGGHHHHDGHHHCHHHHHHHHHHGHHGGGHGHHFGHCGHFCAFGHHFGHHHHEG2BFGE3BCE1??1B13B1E33BBF4?@3?13BF3443?3B3B1//FEHHE00?3?3?B30BFCG?////>0/</<//?@AF1@?1F1<FGFH10F0>.FFFG1=G<F0</<<DDGF000/.<;C-//;00=0;:C/0/<GFFF0/;F000090;;90;090=;9CB0FGG0;F;/.9;
@M05620:37:000000000-D9766:1:1101:4546:12133 1:N:0:86
AGTGCCAGCTCTCAATCGCACACGTGTGCACTCCCGTCACGTCTATCTCCTGCCCTTCGATCGGAAGAGCACACGTCTGAACTCCCGTCACTAATGCGCATCTCGTATGCCGTCTTCTGCTTGCCACACCTACACTATATTCCACTAACTTATACCACAATTCCAAGTACATCCGTCATTTCCGCTTTCGCACTCTTTTTGCTCCCATTTCACACTTCTCAGCATTTTTTCTTTTATCTACCAAGCCAGGG
+
>>>1>DFB1B@DG1FGFCEFAG0EG00A33AB0B0A000BA0B0AAF1DHGHBAF100B/D0A/A/AA00B0F>E>BCFF2@1@F/>/??/2BF111E//?EG1>?/F0>BEEEF/FG1>>>1/111B??01@1<10@222222??01?1@1?1<?1??CF1>1GF11<<1FG0..<EC<0DG..<<.;.;;CCCB0000-0;;CACF0000;9//BFCB0;90B0000-/;B09//:9//;B9-9;F9--
@M05620:37:000000000-D9766:1:1101:8078:12138 1:N:0:86
GAGGCTGCTTTGGAAGAAACTCATAGATTACTGCAACAGTTCCCCCTGGACCTGGAAAAGTTTCTTGCCTGGCTTACAGAAGCTGAAACAACTACCTACAGGATGCTACCCGTAAGGAAAGGCTCCTAGCAGACTCCAAGGGAGTAAAAGAGCTGATGAAACAATGGCAAGTAAGTCAGGCATTTCCGCTTTAGCACTCTTGTGGATCCAATTGAACAATTCTCAGCATTTGTACTTGTAACTGACAAGCC
+
AABBBAFAFFFFGCFGFGGGGGHHHHGG6DGHBFDFGAGFHHGHHGGG2BFGHHHGHFGFBFHHHDFGHHHGGBBFGHHHCGGEGG33BFHEGGHHHHHBGHAHHHHHHHHGGGDHHHHHHHHHGFFDGC?GFHHGGBGFFGEGC2BDGHGHHEHDHHGHEHHHHGHHHGFGBFHHHHHHHHHHHGHGGGDGHFGHHFGHHHFHGFCGHFHGHFFHGHHHHGHHHHHHGGGF;FFGGGGGFFGGFBFGGEE
@M05620:37:000000000-D9766:1:1101:15164:12139 1:N:0:86
GAGGCTGCTTTGGAAGAAACTCATAGATTACTGCAACAGTTCCCCCTGGACCTGGAAAAGTTTCTTGCCTGGCTTACAGAAGCTGAAACAACTACCTACAGGATGCTACCCGTAAGGAAAGGCTCCTAGAAGACTCCAAGGGAGTAAAAGAGCTGATGAAACAATGGCAAGTAAGTCAGGCATTTCCGCTTTAGCACTCTTGTGGATCCAATTGAACAATTCTCAGCATTTGTACTTGTAACTGACAAGCC
+
BBBCCCFCFFFFGGGGGGGGGGHHHHHHHHHHHHHHHHHHHHHHHGGGHHHHHHHHHHGGFHHHHHHHHHHHHHHHHHHHHHHHHHHHHHHHHHHHHHHFHHHHHHHHHHHGGGGHHHHHHHHHHGHHHHHHHHHHHHHHGGHGEHHHHHGHHHHHHHHHHHHHHHHHGHGGHHHFGGHHHHHHHHHGGGGGHHHHHHGHHHHHGHHHHHHHHHHHGHHHHHHHGHHGHHGGGFGGGGGGGGGHGGGGGGE
@M05620:37:000000000-D9766:1:1101:26820:12143 1:N:0:86
GAGGCTGCTTTGGAAGAACCTCATAGATTACTGAAACAGTTCCCCCTTGACCTGGAAAAGTTTCTTGCCTGGCTTACAGAAGCTGAAACACCTACATACAGGATGCTACCCGTAAGGAAAGGCTCCTAGAAGACTCCAAGGGAGTCAAAGAGCTGATGAAAGACTGGCAAGTCAGTCAGGCATTTCCGCTTTCGCACTCTTGTGGATCCAATTGAACAATTCTCCGCATATGTACTTGTAACTGACAAGCC
+
BAABBBF3BDFFGGGGGGGGGEHHHHH6DFFHH5ABBBBDFFGFGGC2FDGHGGHHHHF3BGFFFHHHHHBGHHGGGFHFHHHHHGGHHHHGGHH@44DGGE1GFGG4BFFEE/1BGBG3B0CCGEHDG?FB3BGHHFHHGG/B/2B3B3FGHEF2FGF222<2@@FFH1?G11<?FGDCC.<<FGHD<<CF0<<<<-GGFFGFFCGGCC0;C:;0:CGFHEH00.9-C.9;BCFFF;;00;;CFFFBCEE
@M05620:37:000000000-D9766:1:1101:16601:12146 1:N:0:86
GAGGCTGCTTTGGAAGAAACTCACAGATTAGTGAAACAGGACCGGCTAGACCTGGAAAGGATTCTTGCCAGGGTTAAAGAAGCTGAAACACCTACTTACAGTATGCTACCCGTAAGGAAAGGCTCCTAGAAGACTCCAAGGGAGTAAAAGAGCTGATGAAACAATGGCAAGTAAGTCAGGCATTTCCGCTTTAGCACTCTTGTGGATCCAATTGAACAATTCTCAGCATTTGTACTTGTAACTGACAAGCC
+
AAAAAAFAFFFFGGGGGGGGG1G1B1113D1DD33D1F0000B0////B11B10B0110001DG22D1F11//00/1@DFAC11F1F11>0/B1011@1@1222222B10>E?EEHHHHHHFEHHGHHFHHHHHHHHHHHGGHGEHHHGGGHHHHHHHGFG1FGHHHHFFGFGHHGGGHHHHHHHHGFAFCGHH0GHFHHHHHHGHHHHHHHHHGFGHGHGGGGGGGGGFGGFGGGG0CFFGGGGGGFFEF
@M05620:37:000000000-D9766:1:1101:23741:12156 1:N:0:86
ACCACACCTTCTACAATGAGCTGCGTGTGGCTCCCGAGGAGCACCCCGTGCTGCTGACCGAGGCCCCCCTGAACCCCAAGGCCAACCGCGAGAAGATGCCCAGGTGAGTGGCCCGCTACCTCTTCTGGTGGCCGCCTCCCTCCTTCCTGGCCTCCCGGAGCTGCGCCCTTTCTCACTGGTTCTCTCTTCTGCCGTTTTCCGTAGGACTCTCTTCTCTGACCTGAGTCTCCTTTGGAACTCTGCAGGTTCTA
+
CCCCCCCBFFFFGGGGGGBGGGHHGEFAAEGFHGFFDGGGGHGHHGGGEFFGFHGHHHHEGECEGGGGGGGHFHHGGGGHGHHHHGGGGG<CGGHGHHHHHHHGHHHHHHGGHHGGGGGHHHHHHHHHHHGHHGGGGGHGHHGHHGGGGGGGGGGGGG-ADGGGGGFFFFFFFFFFFHFFFFFFFFFHHFFFFDADFFFFFFFFFBFFFFFFHHHFFHBFFFFFFFFFFFFFFHFFFFFFFHFFFFFFFFF
@M05620:37:000000000-D9766:1:1101:20357:12162 1:N:0:86
AGTGCCAGCTCTCAATCGCACAGGGGACCCAGGGCCTGGCCCCTCCATCCAGAAAACCTATGACCTCACCCGCTACCTGGAGCACCAACTCCGCAGCTTGGCTGGGACCTATTGCGTATCCAGCGTCGGAATCTGGGCGTTGGGGCGGCGTGCGGCGTTGGGGAAAGACCGTCCTAACCGTGGAGGGTTCTGGTAAATGATGGGGTGAGGAGGGGCTCTTTGGCTCCCACCAGTCCCCCTGTCTGGTCTAT
+
BAABBFFFCFFFGGGGGGGGGCHCGGGGGGHHGGGGGGHHHHGHGGHHHHHHHHGHHGHHHHHHHHHHHHHGGGGGHHHHHHHHGHHHGHHHGGGGGHHHGHHGGGHHDHHHHH3CFGDHHFGFFG/<A>FFHFHFH.-->@GGGD-;-:99:-:;-@DFFFF9AF?///-;AFFFFFFFFFFFFFA;;FFFFFEFFFF/FFBFFFFFEA/.ADFFFFFFFFFFFFFFFFFFFFFFFFFFFFFFFFFFFFF
@M05620:37:000000000-D9766:1:1101:6640:12164 1:N:0:86
AGTGCCAGCTCTCAATCGCACAGGGGACCCAGGGCCTGGCCCCTCCATCCAGAAAACCTATGACCTCACCCGCTACCTGGAGCACCAACTCCGCAGCTTGGCTGGGACCTATTGAGTATCCAGCGTAGGCATCTGGGAGTTGGGGAGGAGTGAGGAGTTGGGGAAAGACAGTCCTAACCGTGGAGGGTTCTGGTAAATGATGGGGTGAGGAGGGGCTCTTTGGCTCCCACCAGTCCCCCTGTCTGGTCTAT
+
ABAAAFFFCFFFGGGGGGGGGGHHGGGGGGGHGGGGGGHHHHGHGGHHHHHHHHHHHGHHHHHHHHHHHHHGGFGGHHHHGGHHHHHHGHHHGGGGGHHHGHHGGGHHGHHHHHHHHHHHHHHHCCCCG2FGHHHHHGAEFHHGGECDEGHHFHHFDHHHHGGEFHHCG/:CHHHHHHHGFGG?EGGCFFGGGGGGGGGBFGGGGFBFFFBFFFFFFFFFFFFFFFFFFFF?FBFFFFFFFFFFFFFFFFB
@M05620:37:000000000-D9766:1:1101:17925:12172 1:N:0:86
ACCACACCTTCTACAATGAGCTGCGTGTGGCTCCCGAGGAGCACCCCGTGCTGCTGACCGAGGCCCCCCTGAACCCCAAGGCCAACCGCGAGAAGATGACCAGGTGAGTGGCCCGCTACCTCTTCTGGTGGCCGCCTCCCTCCTTCCTGGCCTCCCGGAGCTGCGCCCTTTCTCACTGGTTCTCTCTTCTGCCGTTTTCCGTAGGACTCTCTTCTCTGACCTGAGTCTCCTTTGGAACTCTGCAGGTTCTA
+
CCCCDDCCFFFFGGGGGGGGGGHHGGGEGGHHHGGGGGGGGHHHHGGGGGGGHHHHHHHGGGGGGGGGGGGHHHHGGGGHGHHHHGGGGGGGGGHHHHHHHHHGHHHHHHGGHHGGGGGHHHHHHHHHHHGHHGGGGGHGHHGHHHGGGGGGGGGGGGGGGGGGGGFFFFFFFFHHFHFFFFFHHFFHHHHHFFFFFFHFFFFFFFFFFFFFHHHFFHFHFFFFFFFFFFFFHFFFFFFFFFFHFFFFFFB
@M05620:37:000000000-D9766:1:1101:13154:12182 1:N:0:86
ACCACACCTTCTACAATGAGCTGCGTGTGGCTCCCGAGGAGCACCCCGTGCTGCTGACCGAGGCCCCCCTGAACCCCAAGGCCAACCGCGAGAAGATGCCCAGGTGAGTGGCCCGCTACCTCTTCTGGTGGCCGCCTCCCTCCTTCCTGGCCTCCCGGAGCTGCGCCCTTTCTCACTGGTTCTCTCTTCTGCCGTTTTCCGTAGGACTCTCTTCTCTGACCTGAGTCTCCTTTGGAACTCTGCAGGTTCTA
+
CCDDCDEDFFFFGGGGGGGGGGHHGFGEFGHHHGGGGGGGGHHHHGGGGGGGHHHHHHHGGGGGGGGGGGEHHHHGGGGHGHHHHGGGGGCCGGHHHHHHHHHGHHGHHHGGHHGGGCGHHHHHHHHHHHGHHGGGGGHGHHGHHGGGGGGGGGGGGG-ACFGGGGFFFFFFFFFFFFFFFFFFHFFFFFFFFFFFFFHFFFFFFBFFFFFFFFFFFFFFFFFFFFFFFFFFFFFFFFFFFFFHFFFFFFE
@M05620:37:000000000-D9766:1:1101:13167:12195 1:N:0:86
ACCACACCTTCTACAATGAGCTGCGTGTGGCTCCCGAGGAGCACCCCGTGCTGCTGACCGAGGCCCCCCTGAACCCCAAGGCCAACCGCGAGAAGATGCCCAGGTGAGTGGCCCGCTACCTCTTCTGGTGGCCGCCTCCCTCCTTCCTGGCCTCCCGGAGCTGCGCCCTTTCTCACTGGTTCTCTCTTCTGCCGTTTTCCGTAGGACTCTCTTCTCTGACCTGAGTCTCCTTTGGAACTCTGCAGGTTCTA
+
ABAABABAFFFFGFGFGGGGGGHHGGGGHGGHHGGG2EEG?HFHHGGEEEFGDFHBGHHGFGGGGGFEGGGEGHHGGGGHEEHHFGFGGGGGGGH2GFGHHHGGHHGHGFGGHH?DGCGHHHHHHFHEGB?GHGGGDGHGHHGHHGGFBFFFFFGGB@C?A9/BDD?C-BFFBFBFFFFFFFFFFFFFFFFFFF.DEEFFFFFAAFFFFFFFFFFFFFFFFBFFFFFFFFFFFFFBFFBFFFFFFFFFFFF
@M05620:37:000000000-D9766:1:1101:4855:12206 1:N:0:86
GAGGCTGCTTTGGAAGAAACTCATAGATTACTGCAACAGTTCCCCCTGGACCTGGAAAAGTTTCTTGCCTGGCTTACAGAAGCTGAAACAACTACCTACAGGATGCTACCCGTAAGGAAAGGCTCCTAGCAGACTCCAAGGGAGTAAAAGAGCTGATGAAACAATGGCAAGTAAGTCAGGCATTTCCGCTTTAGCACTCTTGTGGATCCAATTGAACAATTCTCAGCATTTGTACTTGTAACTGACAAGCC
+
AAAAA1CAFFDFAGGCBEGCAGGHHHHFBFGHHHHHCGGGGHHDGGGGE0GHHHEG1B0BFHHHFHDHHGBGHHGHHEHGHHHHFGHHHFHHH1FG1B01FF0FGHHHHHFAEEGFHFHHHFFGHGHHH1FDFHHEGHHHGGHG/<FGHFGHHFHGHHHHHHHHHFGCG1<?F1FHHH1?GHHH<GGEGG<EFHHHH<GFFHGHGFG<CGGHFGHHHHHHH;CGH:GGFFBB0;FFFFG0CFFFBFGEGGG
@M05620:37:000000000-D9766:1:1101:25371:12214 1:N:0:86
GAGGCTGCTTTGGAAGAAACTCATAGATTACTGCAACAGTTCCCCCTGGACCTGGAAAAGTTTCTTGCCTGGCTTACAGAAGCTGAAACAACTACCTACAGGATGCTACCCGTAAGGAAAGGCTCCTAGAAGACTCCAAGGGAGTAAAAGAGCTGATGAAACAATGGCAAGTAAGTCAGGCATTTCCGCTTTAGCACTCTTGTGGATCCAATTGAACAATTCTCAGCATTTGTACTTGTAACTGACAAGCC
+
AAAABACAFFFFFGGGCGGGFGGGHHGHHCHHHHEEGGGBGHHHHGGGHFHFFGHFGGFFFHHHDHDGHHHHHHAGHHHGHHHHFHHFHHHHHHHHHHHHHGFGGHHEHHHGGGGFH3GCHHHHHGHHHHHGHHHHHHHHGGEE?FHGHHGHGHHGHHHDF<@?GHGGHCFFGFHFGHGHHHHHGGFEGGDEHHHHHHHHHHGHG<GCGGGHHGGFBGGGHHGHHEF00;CB;BFGGFGFGGGGFFFFGEA
@M05620:37:000000000-D9766:1:1101:10188:12226 1:N:0:86
AGTGCCAGCTCTCAATCGCACAGGGGACCCAGGGCCTGGCCCCTCCATCCAGAGAACCTATGACCTCACCCGCTACCTGGAGCACCAACTCCGCAGCTTGGCTGGGACCTATGTGAGTATCCAGCGTAGGAATCTGGGAGTTGGGGAGGAGTGAGGAGTTGGGGAAAGACAGTCCTAACCGTGGAGGGTTCTGGTAAATGATGGGGTGAGGAGGGGCTCTTTGGCTCCCACCAGTCCCCCTGTCTGGTCTA
+
>AABBFFFBFFFG4BGGACFEEFGFEFGGGHHGGGGGFGHHHGHGGGHHHHGHACFGGHGHHGHFGBGHHHGGGCFHHGBGGG?BFFGGGFFAE@GGGHHG3GFEEHHGHFGFHFDGDFFHBGFHGCDCFHFFHFDHFFFEHFHGCG@AE?GHFFCGEHFFHGGGDEFHB:CCGFB00:GF::9.AEG;CFGFFCFGGGFBCBFFGFFFF?FFBFF;C?FFBB/;FFFFFAFFFFEFFFFFFFFFFFBBB9
@M05620:37:000000000-D9766:1:1101:10827:12226 1:N:0:86
GAAGAGCACACGTCTGAACTCCAGTCACTAATGCGCATCTCGTATGCCGTCTTCTGCTTGAAAAAAAAAAACCGAGACAAATTTCGTAGCCCCTCTTCTGCTTAAATAAACAAAATATGCCTCAAAACATCTACATCTACCTACCTTAATGACAGACATAACTGCAATAACACGCGCCTAGTCGCACAAGCGTCACCCGGCGCCCGTCTATACGCGCTGACCCTCTACTACCCTACCCCTCATCCTCCACC
+
AA1AAFCFFFCDBGGGGGGAAFHHB1GHHHCGH1E?000ADFF/0BDGABE0FHFH1FHHBGG1GC?///>///////0>B1112B0B//10/??011211B12BB2>GF11?0011>@211111110/11<11111111111001111111<110000=0/0000000000/.----.:/:0.----/.;..9.90.------;---:-///-:-9----/-/--//9/;--/--------//9/;/---
@M05620:37:000000000-D9766:1:1101:6009:12229 1:N:0:86
GAGGCTGCTTTGGAAGAAACTCATAGATTACTGCAACAGTTCCCCCTGGACCTGGACAAGTTTCTTGCCTGGCTTACAGAAGCTGAAACAACTCCCTACAGGATGCTACCCGTAAGGAAAGGCTCCTAGAAGACTCCAAGGGAGGAAAAGAGCTGATGAAACAATGGCAAGTAAGTCAGGCATTTCCGCTCTAGCACACTTGTGGATGCAATTGAACAATTCTCAGCATTTGTACTTGTAACTGACAAGCC
+
>11AA1>>1FDF1CGFFF11B1AGAFG33AAGHAGFBCHAAFH1GGAC/BAAAF0G0G0BGGEH2FBBG11FGHFGH1FAFGGFEGHHHFGHG@FC>BB1B>0BFGFGGCGE?@?FGDFB>0F1FFGGH<F<1BG1BBFHGGAE/?FCB0<<01@1@GFBD<F<<110?1<11<?GFG10<<F1>1>>CC-=DGFHF/.<D00<E0</:0:0;:::CBCGG:0;B0;B;B900;CCFF0C00C;9909FEA
@M05620:37:000000000-D9766:1:1101:17034:12233 1:N:0:86
AGTGCCAGCTCTCAATCGCACACGTCTGAACTCCAGTCTCGTCTATCTCCTGCCCTTAGATCGGAAGAGCACACGTCTGAACTCCAGTCACTAATGCGCATCTCGTATGCCGTCTTCTGCTTGAAAAAAAAAAACACCCTTTTTTCCCTCTATTATTTTTGACCATTTCACATCGTTACCTCTTCATCCGCTTTCCCCATTACGGTGTCAACGGAACCTATTCTCCCGTGCAACTCCCCATTATCCATATC
+
ABAABFFFCFFFGGGGGGGGGGHGHHHFHFHHHHFFGHDHHBEGEHHGHHHHHHHHG3BFHHHGDFEFFHHHHHCBGHGHHHGHHHFFGDGGHHHHGGGGFEHHHGGGHHHGGCHGHHGHGHHF333F/>CG////0?.><111->1<0//0000<00<=-.000000000<00.:...;0000000;0.9..;090:/;000../.90000.-..-./0;;:;0:/.9...00/:0../;0;:009900:
@M05620:37:000000000-D9766:1:1101:7680:12244 1:N:0:86
GAGGCTGCTTTGGAAGAAACTCATAGATTACTGCAACAGTTCCCCCTGGACCTGGAAAAGTTTCTTGCCTGGCTTACAGAAGCTGAAACAACTACCTACAGGATGCTACCCGTAAGGAAAGGCTCCTAGCAGACTCCAAGGGAGTAAAAGAGCTGATGAAACAATGGCAAGTAAGTCAGGCATTTCCGCTTTAGCACTCTTGTGGATCCAATTGAACAATTCTCAGCATTTGTACTTGTAACTGACAAGCC
+
CCBCCCFCFFFFGGGGGGGGGGHHHHHHHGHHHHHHHGHHHHHHHGGGHHHHHHHHHHHHHHHHHHHHHHHHHHHHHHHHHHHHHHHHHHHHHHHHFHHFFHFHFHHHHHHGGGGAHFHH0GHHHGHF4?BDFFHHHCGBFG/<?2FHH3?@GFHGDGDHHDGHDGHHFHCF1@FFGH1?FE1GHHHGGGGGF0GHHHFHHHHHGHHHH0GFHHHHHGHHHHFHF0GGHGGGCFBGGFFBFBFGGG0F.EE
@M05620:37:000000000-D9766:1:1101:2898:12246 1:N:0:86
GAGGCTGCTTTGGAAGAAACTCATAGATTACTGCAACAGTTCCCCCTGGACCTGGAAAAGTTTCTTGCCTGGCTTACAGAAGCTGAAACAACTCCCTACAGGCTGCTACCCGTAAGGAAAGGCTCCTAGCAGACTCCAAGGGAGTAAAAGAGCTGATGAAACAATGGCAAGTAAGTCAGGCATTTCCGCTTTAGCACTCTTGTGGATCCAATTGAACAATTCTCAGCATTTGTACTTGTAACTGACAAGCC
+
AAAAAACAFFFFGGGGFGG1F1GFHHFHGHHHBGFGEGFHHGGFHGGFEHGGHHHH1FCGFHHHHFFHHH1AFAGFHFFGBBBFGFF1GGGHF1BF0B0BBB?G0?GGHHG/?E>0>1FFFHEHHFFGGGG1BGGHHFHHEGHC?BGHG1?FG1@GH@GHFHHHG1?FF1/??GFGH<><>FGH1GFECGEFFDHHECCGG<<C.0<CCGCCGGFHHHHHHGFHF0:BFF;;;CBFGG0;FGG0:CFFFGG
@M05620:37:000000000-D9766:1:1101:9645:12265 1:N:0:86
ACCACACCTTCTACAATGAGCTGCGTGTGGCTCCCGAGGAGCACCCCGTGCTGCTGACCGAGGCCCCCCTGAACCCCAAGGCCAACCGCGAGAAGATGACCAGGTGAGTGGCCCGCTACCTCTTCTGGTGGCCGCCTCCCTCCTTCCTGGCCTCCCGGAGCTGCGCCCTTTCTCACTGGTTCTCTCTTCTGCCGTTTTCCGTAGGACTCTCTTCTCTGACCTGAGTCTCCTTTGGAACTCTGCAGGTTCTA
+
AAA1>AAAFFFFGGGCAGB1GDHHGEABA0FG1BFAEGEEGHHHHGG/E/FGHHGHHHHGCGGGGEEGGGGHHFHGGG?HEEHHHG?/BC>BCFFHDGBGHHHFHHEHGFFGHHGGCCGHGHHHHHHH0/<CGGGGGGFGHFGHHGGFFGGGGFGGG@9AAFGFGGF@<FFFFFBFFFFFFFFFFFFFFFFFF@BFFFEFBFFBBFBFFFFFFFFFFFBFFFFFFFFFFFFFFFFFFFFFFFFFFFAFFFB
@M05620:37:000000000-D9766:1:1101:17762:12277 1:N:0:86
AGTGCCAGCTCTCAATCGCACAGGGGACCCAGGGCCTGGCCCCTCCATCCAGAAAACCTATGACCTCACCCGCTACCTGGAGCACCAACTCCGCAGCTTGGCTGGGACCTATGTGAGTATCCAGCGTAGGAATCTGGGAGTTGGGGAGGAGTGAGGAGTTGGGGAAAGACAGTCCTAACCGTGGAGGGTTCTGGTAAATGATGGGGTGAGGAGGGGCTCTTTGGCTCCCACCAGTCCCCCTGTCTGGTCTA
+
BCABCFFFCFFFGGGGGGGGGGHHGGGGGGHHGGGGGGHHHHGHGGHHHHHHHHHHHGHHHHHHHHHHHHHGGEFGHHHHGGHHHHHHGHHHEGGGGHHHGHHGGGHHGHHHHHHHHHHHHHHHHGGGGGHHHHHHHHHGGHHHGGGGGGGHHHHHHGHHHHGGGGHHHHHHHHHHHHHHGGGGGGGGEGGGGGGGGGGGGGGGGGFFFFFFFFFFFFFFFFFFFFFFFFFFFFFFFFFFFFFFFFFFFFF
@M05620:37:000000000-D9766:1:1101:16049:12307 1:N:0:86
AGTGCCAGCTCTCAATCGCACAGGGGACCCAGGGCCTGGCCCCTCCATCCAGAAAACCTATGACCTCACCCGCTACCTGGAGCACCAACTCCGCAGCTTGGCTGGGACCTATTGAGTATCCAGCGTAGGAATCTGGGAGTTGGGGAGGAGTGAGGAGTTGGGGAAAGACAGTCCTAACCGTGGAGGGTTCTGGTAAATGATGGGGTGAGGAGGGGCTCTTTGGCTCCCACCAGTCCCCCTGTCTGGTCTAT
+
BBABBFFFCFFFGGGGGGGFGGHHGGGGGGHHGGGGFFHHGHGHGGFHGHHHH3GHHGHHHGGHHGHHHHGGG>>EHHHHBGHHHH1FEHHGFGFGGHGGGHHGCGHHGHHHHHHHHHHHF3DBCEEGG2FGGHFGF0?<?FG@F.AC.CGH0GH0<<GHHGG.CGGCGGGHHHHHHHHGGGAEEACCFGGGFFFFGGGBFGGGGABAFFFADFFFFFFFFFFFFFFFFFFEFFFFFFFFFFFFFFFFEFF
@M05620:37:000000000-D9766:1:1101:23669:12314 1:N:0:86
ACCACACCTTCTACAATGCGCTGCGTGTGGCTCCCGAGGAGCACCCCGTGCTGCTGACCGAGGCCCCCCTGAACCCCAAGGCCAACCGCGCGAAGATGCCCAGGTGAGTGGCCCGCTACCTCTTCTGGTGGCCGCCTCCCTCCTTCCTGGCCTCCCGGAGCTGCGCCCTTTCTCACTGGTTCTCTCTTCTGCCGTTTTCCGTAGGACTCTCTTCTCTGACCTGAGTCTCCTTTGGAACTCTGCAGGTTCTA
+
BBBABBB>FFFFGGGGGG4EEFFGGEEBFEHHFBBEEGGCGHHHHGGAEEGGHHHHHHH0>EFGGFEGGGGFHFHGGGFHFHHHGGGCGG/<BCCFHFFHHHHGCHHGHGGGFFGGCGGHHHHHHHGH0:EHHGGGGGEEGFGGFGFFGFAGGGEEE?B-@ABFFFFFAFFEFBBFFFFBFFFFFFFF;BF/FB9AFFFFFFFFDBFFFBFFFFBFFB9FFFFFFFB/:BBFFFFEFFFBFFFFFF.BFFB
@M05620:37:000000000-D9766:1:1101:13062:12353 1:N:0:86
AGTGCCAGCTCTCAATCGCACAGGGGACCCAGGGCCTGGCCCCTCCATCCAGAAAACCTATGACCTCACCCGCTACCTGGAGCACCAACTCCGCAGCTTGGCTGGGAATCTGGGAGTTGGGGAGGAGTGAGGAGTTGGGGAAAGACAGTCCTAACCGTGGAGGGTTCTGGTAAATGATGGGGTGAGGAGGGGCTCTTTGGCTCCCACCAGTCCCCCTGTCTGGTCTATCTCCTGCCCTTAGATCGGAAGAG
+
ABABBFFFAFFFGGGGGGGGGGHHGGGGGGEHDEEGGGHHHHGAEGHHHHHHHHHHHGBGHHHHHHHFGGHGE>EEHHHHGGGHHH1?EGGHFEGEEGEGGHHGGGFFHHFFHGCF<FFGCGGGGGGFF<FFHDGFFFD-FDHHHFHHDGHHHHHHG<CDFCCDDGHHHCCCBGHFGBFFEFEFAFGGGD;B?DFFBB:9BFFFFFFDFFFFFFFFFEFFBFFFFFFFFFFFFFFFF/BF9FFFFDAEA.F
@M05620:37:000000000-D9766:1:1101:3125:12365 1:N:0:86
ACCACACCTTCTACAATGAGCTGCGTGTGGCTCCCGAGGAGCACCCCGTGCTGCTGACCGAGGCCCCCCTGAACCCCAAGGCCAACCGCGAGAAGATGCCCAGGTGAGTGGCCCGCTACCTCTTCTGGTGGCCGCCTCCCTCCTTCCTGGCCTCCCGGAGCTGCGCCCTTTCTCACTGGTTCTCTCTTCTGCCGTTTTCCGTAGGACTCTCTTCTCTGACCTGAGTCTCCTTTGGAACTCTGCAGGTTCTA
+
DCCDDDDDFFFFGGGGGGGGGGHHGFGGHGHHHGGGGGGGGHHHHGGGGGGGHHHHHHHGGGGGGGGGGGGHHHHGGGGHGHHHHGGGGGDGGGHHHHHHHHHGHHHHHHGGHHGGGGGHHHHHHHHHHHGHHGGGGGHGHHGHHGGGGGGGGGGGGGBFDGGGGGFFFFFFFFFFFFFFFFFFHFFFHHHHFFFFFFHFFFFFFFFFFFFFFFHFHFFFFFFFFFFFFFFFFFFFFFFFFFFFFFFFFFB
@M05620:37:000000000-D9766:1:1101:6066:12377 1:N:0:86
GAGGCTGCTTTGGAAGAAACTCATAGATTACTGCAACAGTTCCCCCTGGACCTGGACAAGTTTCTTGCCTGGCTTACAGACGCTGAACCAACTCCCTACAGGATGCTACCCGTAAGGAAAGGCTCCTAGCAGACTCCAAGGGAGTAAAAGAGCTGATGAAACAATGGCACGTAAGTCAGGCATTTCCGCTTTAGCACTCTTGTGGATCCAATTGAACAATTCTCAGCATTTGTACTTGTAACTGACAAGCC
+
>>A>AACAFFFFGCFFAFGBFEGHGHFGHFHG5BGFEFGGHHFFGGGGEGHHHHGF2FFGAGHHHFGHHHFAF2BGHHHH1>EEEFE3FGHGHGGG?BB3FF1BGGGHHHHGGGGHHFHHHEHGGFHHH3F?GFHCGHHHGGGG?@GFH>FFG2FFGHGGHHFHFGF?G1AFGHFFHH><FHHHDG0CEFAEFHHHH0;CHFGFA0C0;GHGFCG0GHGGGBFBF0C9;F0B9;CFGGFBBFFF;FF0..A
@M05620:37:000000000-D9766:1:1101:16627:12420 1:N:0:86
AGTGCCAGCTCTCAATCGCACAGGGGACCCAGGGCCTGGCCCCTCCATCCAGAAAACCTATGACCTCACCCGCTACCTGGAGCACCAACTCCGCAGCTTGGCTGGGACCTATTGAGTATCCAGCGTAGGGATCTGGGAGTTGGGGAGGAGTGAGGAGTTGGGGGAAGACCGTCCTAACCGTGGAGGGGTCTGGTAAATGATGGGGTGAGGAGGGGCTCTTTGGCTCCCACCAGTCCCCCTGTCTGGTCTAT
+
A?ABBFFFBFFFGGGGGGGFGGHHGGFGGGHHGCGGGFHHHHGHGGHHHHHHHHGHHGHHHHHHHHHHHHHGGGGGHHHHFHHGHHHHGHHHGGGGGHHHGHHGGGHHGHHHED3?B333F322////?/@2<F<GH0//?<F@G.<A.</<00<0<<C<GGG-;E..//-99;CBFBFA99D9:CG-;..9B/9FF/9:99FFF.@E9F/.;@F==9/FF/FB/BEF..A..99BFFF;;/BB/F/F//:
@M05620:37:000000000-D9766:1:1101:16645:12423 1:N:0:86
AGTGCCAGCTCTCAATCGCACAGGGGACCCAGGGCCTGGCCCCTCCATCCAGAAAACCTATGACCTCACCCGCTACCTGGAGCACCAACTCCGCAGCTTGGCTGGGACCTATTGAGTATCCAGCGTAGGAATCTGGGAGTTGGGGAGGAGTGAGGAGTTGGGGAAAGACAGTCCTAACCGTGGAGGGTTCTGGTAAATGATGGGGTGAGGAGGGGCTCTTTGGCTCCCACCAGTCCCCCTGTCTGGTCTAT
+
CCBBCFFFCFFFGFGGGGGGGGHHGGGGGGHHGGGGGGHHHHGHGGHHHHHHHHHHHGHGHHHHHHHHHHHGGGGGHHHHHHHHHHHHGHHHGGGGGHHHGHHGGGHHGHHHHHHHHHHHHHHHGGGGGHHHHHHHHHGGHHHGGGGGGGHHHHHHGHHHHGGGGHHHHHHHHHHHHHHGGGGGGGG;CFFGGGGGGGGGGGGGGDFFFFFFFFFFFFFFFFFFFFFFFFFFFFFFFFFFFFFFFFFFFFF
@M05620:37:000000000-D9766:1:1101:8650:12423 1:N:0:86
ACCACACCTTCTACAATGAGCTGCGTGTGGCTCCCGAGGAGCACCCCGTGCTGCTGACCGAGGCCCCCCTGAACCCCAAGGCCAACCGCGAGAAGATGCCCAGGTGAGTGGCCCGCTACCTCTTCTGGTGGCCGCCTCCCTCCTTCCTGGCCTCCCGGAGCTGCGCCCTTTCTCACTGGTTCTCTCTTCTGCCGTTTTCCGTAGGACTCTCTTCTCTGACCTGAGTCTCCTTTGGAACTCTGCAGGTTCTA
+
CCCCCCCDFFFFGGGGGGGGGGHHGFGEHGHHHGGGGGGGGHHHHGGGGGGGHHHHHHHGGGGGGGGGGGGHGHHGGGGHGHHHHGGGGGGGGGHHHH2GHF/F11?FFGGEHGCC@<CH1D0D=D1GGCE.GC@G.AHGBCGCHFG1:FFGBAFGABBD?CBBBCFF=FFB11<F1:F:B:0:1::F:1:BFBAFFFFFA<:<DFFB/<B0FFFFB1:BFB:BB:B1<F:FFBFBFBB:11<BBFAF001
@M05620:37:000000000-D9766:1:1101:20253:12431 1:N:0:86
GCGGCTGCTTTGGAAGAAACTCATAGATTACTGCAACAGTTCCCCCTGGACCTGGAACCGTTTCTTGCCTGGCTTACAGAAGCTGCAACAACTACCTACAGGATGCTACCCGTAAGGAAAGGCTCCTAGAAGACTCCCAGGGCGTCACAGCGCTGCTGAAACCATGGCAAGTAAGTCAGGCCTTTCCGCTTTAGCACTCTTGTGGATCCAATTGAACAATTCTCAGCATTTGTACTTGTACCTGACAAGCC
+
>11AA1AAFF3@1GGB11BGBF1A3DAGH1BGHG1AF0BDFGGHHGEFG0FFHFFAFE/EEGHGDDGFHHHGGFB1BGHBEGH@B1>EF0BEGGHHH@GGHHHHHHGEHHHGG//BGHHEGFHHHGHFHBGHCGHHHAGHGG/>B/E/1?/>CFG.>G=G1F0.>FFHF0<G00DGHHHHG.<GFHHGGGGGFHHHHHGHHHGGGGGGGB0CFG9;;9;FGGGGGGGBFFGGFFFGGGGG0FFFFFB/;EF
@M05620:37:000000000-D9766:1:1101:10307:12433 1:N:0:86
GAGGCTGCTTTGGAAGAAACTCATAGATTACTGCAACAGTTCCCCCTGGACCTGGAAAAGTTTCTTGCCTGGCTTACAGAAGCTGAAACAACTACCTACAGGATGCTACCCGTAAGGAAAGGCTCCTAGAAGACTCCAAGGGAGTAAAAGAGCTGATGAAACAATGGCAAGTAAGTCAGGCATTTCCGCTTTAGCACTCTTGTGGATCCAATTGAACAATTCTCAGCATTTGTACTTGTAACTGACAAGCC
+
BBBBBBFBFFFFGGGGFGGGGGHHHHHHFHHHHHHGGHGFFHHHHGGGHFHHHHHHHHHHHHHHHHGHHHHHHHHHHHHHHHHHHHHHHHHHHHHHFHECHHFHHHHHHHHGGGGHHHHHHHGHHGHHHBGHHHHHHHHHGGHGEHHHHHGHHHHHHHHHHHHHHHHHHBFHH1GGHHHHHHHHGHHGGGGGHHHHHHHHHHHHGHHHGHHHHHHHHGHHHGHHHHHHHHGGFGGGFGGFGGGGGGGGFFE
@M05620:37:000000000-D9766:1:1101:20275:12445 1:N:0:86
ACCACACCTTCTACAATGAGCTGCGTGTGGCTCCCGAGGAGCACCCCGTGCTGCTGACCGAGGCCCCCCTGAACCCCAAGGCCAACCGCGAGAAGATGCCCAGGTGAGTGGCCCGCTACCTCTTCTGGTGGCCGCCTCCCTCCTTCCTGGCCTCCCGGAGCTGCGCCCTTTCTCACTGGTTCTCTCTTCTGCCGTTTTCCGTAGGACTCTCTTCTCTGACCTGAGTCTCCTTTGGAACTCTGCAGGTTCTA
+
BBBBBBBAFFFFGGGGGGGGGGHFEFGGHGHHHFFG?EEEGHHHHGGFEFGGHHHHHHHGGGGGGGGGGGGHHGEGGGGHGHHEEGGGGGGFGGH2GDHHHHEGHEFFG1FGHHGGG-CHHHGHHHBGHHGHHGGGDGHGHHGHHGGGEFGGGGGG?BD??FFGGGFFFFFFFFFFFFFFFFFFFFFFFFBFFFDFFFFFDFFAD/;BFFFFFFFFFBFFFFFF9FFFFBFFFFFFFFFFFFFFFFFFFF/
@M05620:37:000000000-D9766:1:1101:11647:12450 1:N:0:86
GAGGCTGCTTTGGAAGAAACTCATAGATTACTGCAACAGTTCCCCCTGGACCTGGAAAAGTTTCTTGCCTGGCTTACAGAAGCTGAAACAACTACCTACAGGATGCTACCCGTAAGGAAAGGCTCCTAGAAGACTCCAAGGGAGTAAAAGAGCTGATGAAACAATGGCAAGTAAGTCAGGCATTTCCGCTTTAGCACTCTTGTGGATCCAATTGAACAATTCTCAGCATTTGTACTTGTAACTGACAAGCC
+
AAAABAFCFFFFGGGGGGGGGGGHHHHHHHHHHHHHHHHHHHHHHGGGHHHHHHHHHHHHHHHHHHHHHHHHHHHFHHHGHHHHHHHHHHHHHFHHHHHHHHGHHHHHHHHGGGGHHHHGHHHHHGHHHHHHHHHHHHHHGGHGDHHHHHGHGHHHHHHHHHHHHHHHHHGHHHHGHHHHHHHHGHGGGGGGHFHHHHGHHHHHGHHGHHHHHHHHGHHHHHHHHHHGHHGGGFGGGGGGGGGGGGGGGGG
@M05620:37:000000000-D9766:1:1101:15704:12464 1:N:0:86
GAGGCTGCTTTGGAAGAAACTCATAGATTACTGCAACAGTTCCCCCTGGACCTGGAAAAGTTTCTTGCCTGGCTTACAGAAGCTGAAACAACTACCTACAGGCTGCTACCCGTAAGGAAAGGCTCCTAGAAGACTCCAAGGGAGTAAAAGAGCTGATGAAACAATGGCAAGTAAGTCAGGCATTTCCGCTTTAGCACTCTTGTGGATCCAATTGAACAATTCTCAGCATTTGTACTTGTAACTGACAAGCC
+
B@BBBBFBFFFFFGGGGGGGGGHHHHHHFHHHHHHHFHHHHHHHHGGGGHHHHHGHHHFHFHHHHHHHHHHHHHHGHHHHHHHHHHHHHHHHH3GHGGFFHG1FFFGHHHHGF@GGH?GFGFGHHGHHHEHGHGHHHGHFFDHG/BGFHFEFHDHHFGF2>@@GGFHHHHEHHHF@FGGFGEHFFDGADFGGHHH0GHHHGDD0<0CCFFHHHGHGHHHHHHGHHHHC:FFFFGGGGBBFGGGGGGGGF.;
@M05620:37:000000000-D9766:1:1101:15067:12471 1:N:0:86
ACCACACCTTCTACAATGAGCTGCGTGTGGCTCCCGAGGAGCACCCCGTGCTGCTGACCGAGGCCCCCCTGAACCCCAAGGCCAACCGCGAGAAGATGCCCAGGTGAGTGGCCCGCTACCTCTTCTGGTGGCCGCCTCCCTCCTTCCTGGCCTCCCGGAGCTGCGCCCTTTCTCACTGGTTCTCTCTTCTGCCGTTTTCCGTAGGACTCTCTTCTCTGACCTGAGTCTCCTTTGGAACTCTGCAGGTTCTA
+
DDDCDCDCFFFFGGGGGGGGGGHHGGGFHGHHHGGGGGGGGHHHHGGGGGGGHHHHHHHGGGGGGGGGGGGHHHHGGGGHGHHHHGGGGGGGGGHHHHHHHHHGHHHHHHGGHHGGGGGHHHHHHHHHHHGHHGGGGGHGHHGHHGGGGGGGGGGGGGGGGGGGGGFFFFFFFFFFHFFFFHFHHFFHHHHHFFFFFFHFFFFFFFFFFFFFFFFFHHHHFFFFFFFFFFFFHHFFFFFFFFFFFFFFFFF
@M05620:37:000000000-D9766:1:1101:21192:12478 1:N:0:86
GAGGCTGCTTTGGAAGAAACTCATAGATTACTGCAACAGTTCCCCCTGGACCTGGAAAAGTTTCTTGCCTGGCTTACAGAAGCTGAAACAACTACCTACAGGATGCTACCCGTAAGGAAAGGCTCCTAGAAGACTCCAAGGGAGTAAAAGAGCTGATGAAACCATGGCAAGTAAGTCAGGCATTTCAGCTTTAGCACTCTTGTGGATCCAATTGAACAATTCTCAGCATTTGTACTTGTAACTGACAAGCC
+
A?AAA1BACFDF1GGGGGCGAGFFGGHHHHHHHHHHAFGFGHHHHGGFFHHHHHGHHHHHHHGHFHFGHHFHHHGHHHHFHHHGCGHHHGHHH1GF1FG1GHFFFBGGGGHCGGGHBFHHHEH1GFFHHHHHGHHHHFGEGCFEC0FF2FFBGHFGHFHGFG0?GFHFGFE1F1FGHHFHHHEGHH1>GFGHGHHHHFHGHEGHGFHGHHEHHHHCFFHHHHFHHGGHFHHG;GHHG0BB9BFFFFFF9.C
@M05620:37:000000000-D9766:1:1101:8662:12517 1:N:0:86
ACCACACCTTCTACAATGAGCTGCGTGTGGCTCCCGAGGAGCACCCCGTGCTGCTGACCGAGGCCCCCCTGAACCCCAAGGCCAACCGCGAGAAGATGCCCAGGTGAGTGGCCCGCTACCTCTTCTGGTGGCCGCCTCCCTCCTTCCTGGCCTCCCGGAGCTGCGCCCTTTCTCACTGGTTCTCTCTTCTGCCGTTTTCCGTAGGACTCTCTTCTCTGACCTGAGTCTCCTTTGGAACTCTGCAGGTTCTA
+
CBBCCBCCFFFFGGGGEGGGGGHHGEGGGGGGHGGGGGGGGHFHHGGGFGGGDGHHHHHGFGFGGGGGGGGHCFGGGGGHGHHHEFGGGGGGGGHHHFHHHGHGHHHFHHGGHGGGGGGHHHHHHGHHHHGHHGGGGGHGHHGHHGGGGGGGGGGGGGGGGGGGGGFFFFFFFFFFFFFFFFFFFFFFFFFFFFFFFFFFFFFFFFFFFFFFFFFFFFFFFFFFFFFFFFFF/FFFFFFFFFFFFFFFFFB
@M05620:37:000000000-D9766:1:1101:11118:12526 1:N:0:86
AGTGCCAGCTCTCAATCGCACAGGGGACCCAGGGCCTGGCCCCTCCATCCAGAAAACCTATGACCTCACCCGCTACCTGGAGCACCAACTCCGCAGCTTGGCTGGGACCTATGTGAGTATCCAGCGTAGGAATCTGGGAGTTGGGGAGGAGTGAGGAGTTGGGGAAAGACAGTCCTAACCGTGGAGGGTTCTGGTAAATGATGGGGTGAGGAGGGGCTCTTTGGCTCCCACCAGTCCCCCTGTCTGGTCTA
+
AABBBFBFBFFFGBGGGGGGGFGHCEGGGGHHGGGGGGHHHHGHGGGHHHHHHFHHHGHHHHHHHHHHHHHGGGCFHHHHHGF?CHFHGHHHGGGGGHHHGHHGGGHHGHHHHHHHHHHHHHFGHGCDFGHHHHHHHHHGGHHGGGGGGGGHHHHHHGHHHHGGGGHHHHHHHHHHHHHHGEEFGGGFCFGGGGFGGGGGGGGGGGFFFFFFFFFFFFFFFFFFFFFFFFFFFFFFFFFFFFFFFFFFFFF
@M05620:37:000000000-D9766:1:1101:13280:12536 1:N:0:86
GAGGCTGCTTTGGAAGAAACTCATAGATTACTGCAACAGTTCCCCCTGGACCTGGAAAAGTTTCTTGCCTGGCTTACAGAAGCTGAAACAACTACCTACAGGATGCTACCCGTAAGGAAAGGCTCCTAGAAGACTCCAAGGGAGTAAAAGAGCTGATGAAACAATGGCAAGTAAGTCAGGCATTTCCGCTTTAGCACTCTTGTGGATCCAATTGAACAATTCTCAGCATTTGTACTTGTAACTGACAAGCC
+
AAABB@CAFFFFGFGGGGGGGGHHHHHHHHHGHHHHGHHHHHHHHGGGHHHHHHHGHHHHBFHHHHHHHHHHHHGHHHHHHHHHHHHHHGHHHEHHFHEFFHGHEHHHHHHGGGGHHHHHHHHHHGHHHHHHHHHGHHHHGGHGEGHHHHGHHHHHHHHHHHHHHHHHHFGGGHHFGGHHHGGHHHHGGGGGHHFGHHHHHHHHGHHHHHHGHFHHHHHHHHHHHHEFHHGFCFGGGGGFGGGGGGGGGGG
@M05620:37:000000000-D9766:1:1101:11102:12538 1:N:0:86
AGTGCCAGCTCTCAATCGCACAGGGGACCCAGGGCCTGGCCCCTCCATCCAGAAAACCTATGACCTCACCCGCTACCTGGCGCACCCCCTCCGCAGCTTGGCTGGGACCTATGTGAGTATCCAGCGTAGGAATCTGGGAGTTGGGGAGGAGTGAGGAGTTGGGGAAAGACAGTCCTAACCGTGGAGGGTTCTGGTAAATGATGGGGTGAGGAGGGGCTCTTTGGCTCCCACCAGTCCCCCTGTCTGGTCTA
+
>A3>>DFFAFCDGGGGGACFA2AGFGA2AEAF2B22AF2FHHGHGG2F5BFGF33BFFCH5FGHHBFG?C1>>>>E?GHHEEFGGG/>E>EEEEGE@?BFFHHGGGHHGHHHHHHFHHGHHHHGHGGDGGFFGHHHHH<FGHHFGG.AD<EHG0GH0E/GHHGGAACGBFFGGGGGGGGGGGGGDEG@EGGGGFFFFFFFFFFFFFFBEFFFFFBBBBFFFFFFFFFFFFFFFFFFFFFFBFFFFFFFFFF
@M05620:37:000000000-D9766:1:1101:4885:12541 1:N:0:86
AGTGCCAGCTCTCAATCGCACAGGGGACCCAGGGCCTGGCCCCTCCATCCAGAAAAACTATGACCTCACCCGCTACCTGGAGCACCAACTCCGCAGCTTGGCTGGGACCTATGTATCATCCAGTGTACGGATGTCGGAGTTGGGGAGGAGCGAGGACTTGGGGAAAGACAGTTCCAACCTTGGAGGGTTCGTGTAAACGATTGGGTAAGGAGGGGCCCTTTGGCTCCCACCAGTCCACCCGGGTAGTCCAT
+
3>>AABDFAFCFGFGGGAFFEEBB2AEGGGEHGGGGG2BBGHGCGGFHHHHGHEFH1EAGH5DFFG@@FF1EEE?EH3GBFGH1B?GHGGHHGG//EB?3EF3/?EHHG01?B??2222F1B121@@2?/<//@2<//A/F<FDC.>-<..-<-A-./;G0:-..;./;//C00000=99FBGF/9-.;.-.=.;9B0.;EAE.9./;9/:9:-@@9-;BF/;BF/.;BAF.F99//:;.---.-.9;/;/
@M05620:37:000000000-D9766:1:1101:15951:12554 1:N:0:86
AGTGCCAGCTCTCAATCGCACAGGGGACCCAGGGCCTGGCCCCTCCATCCAGAAAACCTATGACCTCACCCGCTACCTGGAGCACCAACTCCGCAGCTTGGCTGGGACCTATTGAGTATCCAGCGTAGGAATCTGGGAGTTGGGGAGGAGTGAGGAGTTGGGGAAAGACAGTCCTAACCGTGGAGGGTTCTGGTAAATGATGGGGTGAGGAGGGGCTCTTTGGCTCCCACCAGTCCCCCTGTCTGGTCTAT
+
AA>ABFFFAFFFGGGFGGGGGGGGGGGEEFEHAEGGGGHH2GECEGHHHHFHHHHHHGHFGHGHHHHFHGHGGEEEHHHHHGHHHHHHGHHHGGGGGHHHEHHGGGHGGHGHHHHGHHHHHHFBBECFGGGCGHGGH0?CFFGGG.CGCGGHBDF<EGFHHGGACHH/GHGGHHGHGFFGGFF?EDGEFGGGGGGGGGFBFGFGG.>EFFBADFFFFFFFFFFFFFFFFFFFFFFFFFFFFFFFFFFFFFF
@M05620:37:000000000-D9766:1:1101:9746:12570 1:N:0:86
ACCACACCTTCTACAATGAGCTGCGTGTGGCTCCCGAGGAGCACCCCGTGCTGCTGACCGAGGCCCCCCTGAACCCCAAGGCCAACCGCGAGAAGATGCCCAGGTGAGTGGCCCGCTACCTCTTCTGGTGGCCGCCTCCCTCCTTCCTGGCCTCCCGGAGCTGCGCCCTTTCTCACTGGTTCTCTCTTCTGCCGTTTTCCGTAGGACTCTCTTCTCTGACCTGAGTCTCCTTTGGAACTCTGCAGGTTCTA
+
DDDDDCDDFFFFGGGGGGGGGGHHGGGEHGHHHGGGGGGGGHHHHGGGGGGGHHHHHHHGGGGGGGGGGGGHHHHGGGGHGHHHHGGGGGFGGGHHHHHHHHHGHHHHHHGGHHGGGGGHHHHHHHHHHHGHHGGGGGHGHHGHHGGGGGGGGGGGGG9BDGGGGGFFFFFFFFFFFFFFFFFHHFFFHFFHFFFFFFFFFFFFFFFFFFFFHHHFFFFFFFFFFFFFFFFFHFFFFFFFFFFFFFFFFF;
@M05620:37:000000000-D9766:1:1101:11257:12577 1:N:0:86
GAGGCTGCTTTGGAAGAAACTCATAGATTACTGCAACAGTTCCCCCTGGACCTGGAAAAGTTTCTTGCCTGGCTTACAGAAGCTGAAACAACTCCCTACAGGATGCTACCCGTAAGGAAAGGCTCCTAGAAGACTCCAAGGGAGGAAAAGAGCTGATGAAACAATGGCAAGTAAGTCAGGCATTTCCGCTTTAGCACTCTTGTGGATCCAATTGAACAATTCTCAGCATTTGTACTTGTAACTGACAAGCC
+
B?ABBAFBCFFFFGGGGGGGGGHHHHHFGHHHHHHHGHHHFHHDHGGGCGHHGHFFFHFGFHHHFHFGHHHHHHHHHGHHHHHHFHHHHGHHH3FGCF13B?EG3B3FEFFE>EGE33F3FFEFHAFED3BG3F33B3?FFD/C/??0F0/0<@FFHFFB1?<F111<<F/FGHE1DFF00.>1111>.A.C<0DDB0/==0<<:::0::000;C0GB/CGGHGGHGG09B000;B0F0B0;FB0BFB.A9
@M05620:37:000000000-D9766:1:1101:4402:12583 1:N:0:86
GAGGCTGCTTTGGAAGAAACTCATAGATTACTGCAACAGTTCCCCCTGGACCTGGAAAGGTTTCTTGCCTGGCTTACAGAAGCTGAAACAACTACCTATAGGATGCTACCCGTAAGGAACAGCTACTCGCCGCCTCAAGATGCAAAGCAGCGATAATGCACCACTGAACAGTGCTTCAGGCCTTTCCGCTTTCGCCCTCTTGTGGATCCCGTTGCCAAATTATCAGCCTTTGTCCTTGTCACTGACAAGCC
+
CCCCCCFCFFFFGGGGGGGGGGGHHHHHHHHHHHHHHHHHHHHHHGGGHHHHHHHHHH1BGHFDH5FG3DHG1GA3B5BGHHB3FHHGHHHHEBGH34334@3B32FB32B?E/1?33302303?3B??EEE////22222@222222222/////1=11?00?1111<10>111111>1/.<000=..<EG0EEDCEC/;0;0.0;C:B...:.00;:C000;B00/;C90090;C0009:BFF9B0A.A
@M05620:37:000000000-D9766:1:1101:25870:12585 1:N:0:86
GAGGCTGCTTTGGAAGAAACTCATAGATTACTGCAACAGTTCCCCCTGGACCTGGAAAAGTTTCTTGCCTGGCTTACAGAAGCTGAAACAACTACCTACAGGATGATACCCGACCGGAACTGCTCATAGAAGCCTAACAGAGCGAAACAGCGCTGCTGCAAACCTGGAACGTCCGTCAGGCCTTTCCGCTTTCGCACTCTTGTGGATCCCCTTGCAACATTCTCCGCATTTATACTTGTCCCTGAACCGCC
+
AAABBAFBFFFFGGGG4GGFGGGCHHHAAAGHGFHBGGHGHHHHHGGGAGHHHHHHHHHHHHHHHHHHHHHHHHHHHHHHHHHHHHHHGHGHH3BB3B?333B3BGG4F331/>>///</3BBGHHHH44BF2BGC2F2F2BB///</@<0@C/>?11<>1>>F0000<1....-<.<A/;:CG0:GFGG.;;.;9ABFFGFG0.9FFF/./99/;0;.CFG0:;.;-;.;/;9;BBF////;BB//;9@F
@M05620:37:000000000-D9766:1:1101:17346:12592 1:N:0:86
GCGGCTGCTTTGGAAGTAACGGACCGGCCAGGGACCAAAGATCGGAAGGGCCCACGTCTGAACTCCAGTCACTAATGCGAATCTCATCTGCCGTCTTCTGCTTGAAAAAAAACACACAACCTCTTCTATCGTCAGCCACCCTCCTTTCTTGCCTCCCCAAACCTCTCCCTTTCTCAATTGTTCTCTCATCTGCCGTTGTCCGTCCCACTATGGTCTACTAACCCACTCTTCTGTGTTTCACTGCAACATCG
+
>1>AA1>>FFB1AFFBG3AF0A0A00A0A/BA//BA//BBF1BAB/BE/BF///BF//BFEGH1GHH1BB11BGGBFFE/>/?2B2B1>>>BE?>G/B>FGGGH<1BF<<@///<<//?//0?11??111.<>..1>000<<../00=<<<0<0<.../....//0:///;;00000;0;;C9CFB99090000-;;..0;.9.-9/99/9///;;/9/99;----9:;//9/9/9/-//////;//::/-
@M05620:37:000000000-D9766:1:1101:6308:12593 1:N:0:86
ACCACACCTTCTACAATGAGCTGCGTGTGGCTCCCGAGGAGCACCCCGTGCTGCTGACCGAGGCCCCCCTGAACCCCAAGGCCAACCGCGAGAAGATGCCCAGGTGAGTGGCCCGCTACCTCTTCTGGTGGCCGCCTCCCTCCTTCCTGGCCTCCCGGAGCTGCGCCCTTTCTCACTGGTTCTCTCTTCTGCCGTTTTCCGTAGGACTCTCTTCTCTGACCTGAGTCTCCTTTGGAACTCTGCAGGTTCTA
+
CCCCDCCCFFFFGGGGGGGGGGHHGGGGHGHHHGGGGGGGGHHHHGGGGGGGHHHGHHHGGGGGGGGGGGGGHHHGGGGHGHHHHGGGGGGGGGGHHFFHHHHFGFFFHHGGHFGG@FGHD0GHHHHEGGFGHCGGAEHGFHDGGGGGG/C::FGGG@-:@FFF-CDBFFFFFFFFFFFFFB0BBFFF0BBFF-DFFEFFDBFFFFF/BFFFFFFFB:FFFFFFFFBFFFFFFFBFFFFFF0BFFFFFFFB
@M05620:37:000000000-D9766:1:1101:7779:12607 1:N:0:86
GAGGCTGCTTTGGAAGAAACTCATAGATTACTGCAACAGTTCCCCCTGGACCTGGAAAAGTTTCTTGCCTGGCTTACAGAAGCTGAAACAACTACCTACAGGATGCTACCCGTAAGGAAAGGCTCCTAGAAGACTCCAAGGGAGTAAAAGAGCTGATGAAACAATGGCAAGTAAGTCAGTCATCTCTGCTTTAGCACTCTTGTGGCTCCAATTGAACAATTCTCATCATTTGTACTTGTAACTGACAAGCC
+
CBBCCCFCFFFFGGGGGGGGGGHHHHHHHHHHHHHHGHHHHHHHHGGGHHHHHHHHHHHHGHHHHHHHHHHHHHHHHHHHHHHHHHHHHHHHH3FG34FBFB1@BEGHHCG1EE103BGGHAGHHGBGHFFB?FD3GGHFG//C/??FH3?2GHHG22G2>FHEH11<0?/G1<?1<F11?FF1>F111F1>FHHDH<<<G0=0...0.0<G000;GCCHF;0C00000;0;:<G0;FBCFFFGGGGGGEA
@M05620:37:000000000-D9766:1:1101:17352:12611 1:N:0:86
GAGGCTGCTTTGGAAGGAACTGACAATCCAGTGAAACAAGATCGGAGGACCACAGCTCTGAACTCAAGTCACTAATGCGCATCTCGTATGACTTCCTCTGCTTTAAAGAAAAAAACATCGTCGCCTCCCCGGATGACCCCTCGGTGCTGCCCCCGTGGCCCGACCGTCCGGCCTTTCCGCTTTCTCCCTCATGTGGAACCACTTGCACCCCTCTCCTCCGTTGTACGTGTACCTGACACGCCAAGGCCCAC
+
>3>>3>B>BBB4F45B2BBBGBBABB44BAB5BA5ABFGH2FB2E22A2AABBB11BA5A5DBD533BD55ADABDD51BEA0D3BB?B3@BBFH33B43BB3@BF@4BF3B0//?/33/?///?///?//////1??0////..<<1110<FC-.<-<.;-----.:.---;./9;9...;.009/:.9./9//////.9./://9//9-..;;B/./.99.;/;.;.;.;9//;9//.-9.9.;.9...
@M05620:37:000000000-D9766:1:1101:12857:12615 1:N:0:86
ACCACACCTTCTACAATGAGCTGCGTGTGGCTCCCGAGGAGCACCCCGTGCTGCTGACCGAGGCCCCCCTGAACCCCAAGGCCAACCGCGAGAAGATGCCCAGGTGAGTGGCCCGCTACCTCTTCTGGTGGCCGCCTCCCTCCTTCCTGGCCTCCCGGAGCTGCGCCCTTTCTCACTGGTTCTCTCTTCTGCCGTTTTCCGTAGGACTCTCTTCTCTGACCTGAGTCTCCTTTGGAACTCTGCAGGTTCTA
+
DDDDDCCCFFFFGGGGGGGGGGHHGGGEHGHGHGGGGGGGGHHHHGGGGGGGHHHHHHHGGGGGGGGGGGGHHHGGGGGHGHHHHGGGGGGGGGHHHHHHHHHGHHHHHHGGHHGGGGGHHHHHHHHHHHGHHGGGGGHGHHGHHGGGGGGGGGGGGG?FGGGGGGFFFFFFFFHHFFFFFFFHFFFFHHFFFFFFFFHFFFFFFFFFFFFFHHFFFFFFFHFFFFFHFFFFHFFFFFFFFFFFFFFFFF;
@M05620:37:000000000-D9766:1:1101:18679:12620 1:N:0:86
GAGGCTGCTTTGGAAGAAACTCATAGATTACTGCAACAGTTCCCCCTGGACCTGGAAAAGTTTCTTGCCTGGCTTACAGAAGCTGAAACAACTACCTACAGGATGCTACCCGTAAGGAAAGGCTCCTAGAAGACTCCAAGGGAGTAAAAGAGCTGATGAAACAATGGCAAGTAAGTCAGGCATTTCCGCTTTAGCACTCTTGTGGATCCAATTGAACAATTCTCAGCATTTGTACTTGTAACTGACAAGCC
+
A3AABAFBFFFFGGGGFFGGGGGHHHHHHHHHHHBFGHGGGHHHHGFGHFGHHHGHHD2BFHHHHHHHHHHHHHHBGHHFGHHFH3FHHHHHHHHHHHHHHHHHHHHFHHHGG/1FHHHFGGHHHGHGHHHHFHHHHFHHGG/CC2G?GG?GHHHDHHHHFHH/FGGHHBGH1<DHHHHHGAGHHHHGGGGGGHHHHHHHHHHHGHHHHHGHHH0GGGHHHHHHHHHHHHGGGGGGGGGGBFGGGGGFGGG
@M05620:37:000000000-D9766:1:1101:12577:12625 1:N:0:86
ACCACACCTTCTACAATGAGCTGCGTGTGGCTCCCGAGGAGCACCCCGTGCTGCTGACCGAGGCCCCCCTGAACCCCAAGGCCAACCGCGAGAAGATGCCCAGGTGAGTGGCCCGCTACCTCTTCTGGTGGCCGCCTCCCTCCTTCCTGGCCTCCCGGAGCTGCGCCCTTTCTCACTGGTTCTCTCTTCTGCCGTTTTCCGTAGGACTCTCTTCTCTGACCTGAGTCTCCTTTGGAACTCTGCAGGTTCTA
+
BBBBBBBBFFFFGGGGGGGGGGHHGEEEGGHHHGGGFGGGGHHHHGGGGEGGHGHHHHHGGGGGGGEGGGGHHHHGGGGHGHHHHGGGGGCGGGHHHBHHHHHGGHGHHEGGHHGGGCGHGHHHHHHHHHGHGGGGGGGGHHGHHGGGGGGGGGGGGG-@BAFGGGFFFFFFFFBFFFFFFFFFFFFFFFFFFAFFFFFFFFFFDFFFFFFFFFFFFF/BFFFBFFFFFFEFFFFFFFFFFFFFFFFFFFF
@M05620:37:000000000-D9766:1:1101:18684:12639 1:N:0:86
GAGGCTGCTTTGGAAGAAACTCATAGATTACTGCAACAGTTCCCCCTGGACCTGGAAAAGTTTCTTGCCTGGCTTACAGAAGCTGAAACACCTACCTACAGGATGCTACCCGTAAGGAAAGGCTCCTAGAAGACTCCAAGGGAGTAAAAGAGCTGATGAAAAAATGGCAAGTAAGTCAGGCATTTCCGCTTTAGCACTCTTGTGGATCCAATTGAACAATTCTCAGCATTTGTACTTGTAACTGACAAGCC
+
A3AA>AF>@BB@GBAFFG4BFGHHHGGDGFFFH54BCGBGGDAFFFE2AFBFGGFFB323BDHGGHGFBGHHHHHBBBFHHHFGHBBGBF1BG@BB@BB@@3BF3BFBFGHGGGDF?3BFFGG3GFHGBGDFBBB3?BFEADHG?BFGFBFCCFC@G>D@@2@AGGH0FFF??FH<FF1<CFGGGFDD?DDGD=FDHG/GGD<0.:;0GFGFCGC::C;CG00BC0;;FFGG;;CFG0;FBFGEFGGGGEE
@M05620:37:000000000-D9766:1:1101:15497:12643 1:N:0:86
GAGGCTGCTTTGGAAGAACTCATAGATTACTGCACCAGTTCCCCCTGGACCTGGAAAAGTTTCTTGCCTGGCTTACAGAAGCTGAAACAACTACCTACAGGATGCTACCCGTAAGGAAAGGCTCCTAGAAGACTCCAAGGGAGTAAAAGAGCTGATGAAACAATGGCAAGTAAGTCAGGCATTTCCGCTTTAGCACTCTTGTGGATCCAAATGAACAATTCTCAGCATTTGTACTTGTAACTGACAAGCCA
+
A3>AAAFAFFDFFGGGCBBGGGHHHGHHHHHHHH4FEGFGHHHHGGGH2GHHHFHHH2BBGHHHHHHHHHHHHHHHHHHFHHHHH3FGHEGHHHHH@GHHHHHHHHHHHHGGC?GH3GHHHHHHGHHHB3FHHHHHG3BFGEFFB?F3GGHHHHHHHFFHHE/FHHH0GFGB1GHHHHHGGHHHHHGGGGGHHHHHHHHHHHHGGHHHHF0CGHBGF:CHHHHHGHHHHHGGGGFBGFFFGGGGGG0AEGB
@M05620:37:000000000-D9766:1:1101:26370:12665 1:N:0:86
ACACACCTTCTACAATGAGCTGCGTGTGGCTCCCGAGGAGCACCCCGTGCTGCTGACCGAGGCCCCCCTGGACCCCCAGGCCAACCGCGAGAAGATGCCCCGGTGAGTGGCCCGCTAACTCTTCTGGTGGCCGCCTCCCTCCTTCCTGGCCTCCCGGAGCTGCGCCCTTTCTCCCTGGTTCTCTCTTCTGCCGTTTTCCGTAGGAATCTCTTCTCTGACCTGAGTCTCCTTTGGAACTCTGCCGGTTCTAG
+
AAAAAAAFFFDDG1FFGABBBBBFAAEHGA0BFBA0EE//AFGHGG/EAEFFHFCFFGEEGEEFEFGG>F/BFGEG@EEFGFGHFGCCC<</C01?GDFH/@C>A.>FGGFFHC?--<<=GHHHHGGGGFGGC-@AEFGGGGBF0;FF/FFFGGGBG-;-9/B=@9@-;/FFB//9/;9;/;FFFF99BB9F@ABFFFFFB-9A/99;FBFFFF/;9//;BF/-99;//;99/;/99/99/;/;@9B:/;;
@M05620:37:000000000-D9766:1:1101:23918:12672 1:N:0:86
GAGGCTGCTTTGGAAGAAACTCATAGATTACTGCAACAGCTCCCCCTGGACCTGGAAAAGTTTCTTGCCTGGCTTACTGAAGCTGAAACAACTCCCCATAGCCTGCTACCCTTAACGTAAGGCGCCTAGAACACTGCAAGGTAGCAAAACGTCCGATCACACAATCGCAAGTAAGTCACCCATCAGGGCTCTAGCACTTTTTTCGCTGCAATGGAACAATTCCCATCACTCGTACTTTCAACTCTCAACTC
+
11AAA1?A1F3D1BGG11BG1B1DB3BAAA1DFG1B1BE0BBG0AE/FA0F0F0CG110BF2DD2D1AB1BGGGF1B1D2BFHF111BG0FGH1GE/00011@10B1BFEC1B11B?0>001B/><?<01<<0FF1<<GH/1BB1GG100/<??@////011?/11...<-1111>1100<.//000<<G.C0000:0/<00-/-.;.;/000/9BB9/;F00909900B9...;;9////99///;/99/
@M05620:37:000000000-D9766:1:1101:21948:12674 1:N:0:86
AGTGCCAGCTCTCAATCGCACAGGGGACCCAGGGCCTGGCCCCTCCATCCAGAAAACCTATGACCTCACCCGCTACCTGGAGCACCAACTCCGCAGCTTGGCTGGGACCTATGTAGTATCCAGCGTAGGAATCTGGGAGTTGGGGAGGAGTGAGGAGTTGGGGAAAGACAGTCCTAACCGTGGAGGGTTCTGGTAAATGATGGGGTGAGGAGGGGCTCTTTGGCTCCCACCAGTCCCCCTGTCTGGTCTAT
+
BBABBFF4AFFFGGGGGGGGGGHGGGGGGGHHG2EGGGGHHHGHGGHGHHHHHHGHHGHHHHGHHHHHHHHGGCGGHHHHFGHHHHHFGHHHEGGGGHHHGH3?FGHHGHHHHHHHHHHHHGHHGEEGGGHHHHHHH0FEGHHGGCDGAEHHBGHCEHHHHGGAEHHHHHHHHHHHHHHGGGGDFGGCAFGGGFFGGGGFGGGGGGFFFFFFFFFFFFFFFFFFFFFFFFFFFFFFFFFFFFFFFFFFFFF
@M05620:37:000000000-D9766:1:1101:23121:12675 1:N:0:86
ACCACACCTTCTACAATGAGCTGCGTGTGGCTCCCGAGGAGCACCCCGTGCTGCTGACCGAGGCCCCCCTGAACCCCAAGGCCAACCGCGAGAAGATGACCAGGTGAGTGGCCCGCTACCTCTTCTGGTGGCCGCCTCCCTCCTTCCTGGCCTCCCGGAGCTGCGCCCTTTCTCACTGGTTCTCTCTTCTGCCGTTTTCCGTAGGCCTCTCTTCTCTGACCTGAGTCTCCTTTGGAACTCTGCAGGTTCTA
+
CBCCCCCCFFFFGGGGGGGGGFHHGGGFHGHHHGGGGGGGGHHHHGGGGGGGHHHHHHHGGGGGGGGGGGGHFHHGGGGHGHHHHGGGGGGGGGHHHHHGHH0FGHHHHHGGHHGGG-CHHHHHHHHHHHGHHGGGGGHGHHGHHHGGFGGGGGGGD-::CFFGGGFFFFFFFFFFFFFFFFFFFFFFFFFFFFDFFFFFFFFAD/9FFFFFFFFFFFFFFFFFEFFFFFFFFFFFFFFFFFFFFFFFFFB
@M05620:37:000000000-D9766:1:1101:14949:12692 1:N:0:86
ACCACACCTTCTACAATGAGCTGCGTGTGGCTCCCGAGGAGCACCCCGTGCTGCTGACCGAGGCCCCCCTGAACCCCAAGGCCAACCGCGAGAAGATGCCCAGGTGAGTGGCCCGCTACCTCTTCTGGTGGCCGCCTCCCTCCTTCCTGGCCTCCCGGAGCTGCGCCCTTTCTCACTGGTTCTCTCTTCTGCCGTTTTCCGTAGGACTCTCTTCTCTGACCTGAGTCTCCTTTGGAACTCTGCAGGTTCTA
+
DCCCCCCCFFFFGGGGGGGGGGHHGFGEHGHHHGGGGGGGGHHHHGGGGGGGHHHHHHHGGGGGGGGGGGGHGHHGGGGHGHHHHGGGGGGGGGHHHHHHHHHGHHHHHHGGHHGGGGGHHHHHHHHHHHGHHGGGGGHGHHGHHGGGGGGGGGGGGGGGGGGGGGFFFFFFFFFFFFFFFFFHHFFHHHHHFFFFFFFFFFFFFFFFFFFFHHHFFFFFFHFFFHHFFFFFFFFFFFFFFFFHFFFFFFB
@M05620:37:000000000-D9766:1:1101:10028:12778 1:N:0:86
GAGGCTGCTTTGGAAGAAACTCATAGATTACTGCAACAGTTCCCCCTGGACCTGGAAAAGTTTCTTGCCTGGCTTACAGAAGCTGAAACAACTACCTACAGGATGCTACCCGTAAGGAAAGGCTCCTAGAAGACTCCAAGGGAGTAAAAGAGCTGATGAAACAATGGCAAGTAAGTCAGGCATTTCCGCTTTAGCACTCTTGTGGATCCAATTGAACAATTCTCAGCATTTGTACTTGTAACTGACAAGCC
+
>>AAAAFAFFFFFGGGAFGFFGFGFGGFDFHHHHGCHGHGFHHHHGEGEEHHHHHHFFFHHHGHFHFHHHHGHHGFHFGDGHHGHBHGHGHHG3GFBFCCHH1GHHHHHHGGGGGHHFHHHHHHHGHFHHHGHHHHHGGFFGHG?FGGHFGHHHHGHHGGHGHHHFHHGHGGD<GGFHDFHEFGFHHGGGGGHHHGHFHHHHGHGHGGBGFHHFFHHHHHHFFHGGFHFHFBCFFGGGFFFFGGGGGFFGE
@M05620:37:000000000-D9766:1:1101:10010:12779 1:N:0:86
GAGGCTGCTTTGGAAGAAACTCATAGATTACTGCAACAGTTCCCCCTGGACCTGGAAAAGTTTCTTGCCTGGCTTACAGAAGCTGAAACAACTACCTACAGGATGCTACCCGTCCGGAAAGGCTCCTAGCAGACTCCAAGGGAGTAAAAGAGCTGATGTAACAATGGCACGTCAGTCAGGCCTTTCAGCTTTCGCACTCTTGTGGATCCCATTGAACAATTCTCCGCCTTTGTACTTGTCCCTGACAAGCC
+
>>AAAA?AFFFFFGGC1BFCGEAGFGHAA1FGGF11BFFGBHHFHGCFE0FFGHGHF10FGHHHGHHHHHHHHGG1FGHGHHHHH1FHFGGHHGHHEG0FG0FC1>BBG0F>///>EAE/0</1<<F1FG<EBG11<<1<////?0122@F001@1111<1<1111?0?F/?..<>=GFG0.1<1G0=DGDG0<.A@:GG0:CCFFFF//0;;GHFF0/:0F0009C.;.BB00;;00;009;CF900;-9
@M05620:37:000000000-D9766:1:1101:5336:12816 1:N:0:86
ACCACACCTTCTACAATGAGCTGCGTGTGGCTCCCGAGGAGCACCCCGTGCTGCTGACCGAGGCCCCCCTGAACCCCAAGGCCAACCGCGAGAAGATGCCCAGGTGAGTGGCCCGCTACCTCTTCTGGTGGCCGCCTCCCTCCTTCCTGGCCTCCCGGAGCTGCGCCCTTTCTCACTGGTTCTCTCTTCTGCCGTTTTCTGTAGGACTCTCATCTCTGACCTGAGTCTCCTTTGGAACTCTGCAGGTTCTA
+
AAABBBBBFFFFGGGGFGBAF5GHGEE2AAF2BFFEEEEGGGGHFGGGDEGFFHCHFGFEGCGCFFGGGCEHGGHDGFGHFHHGHGFE@DBDGGHFDGHHHHHGGFHHHGGGHHGGCCGHHHHHHHFH0<EFHGGGGGHGHHGHBFGGGGGGGGGGG-:B@GGGGGFBBEFFFFFFFFFFFFFFFFFFFFFFFBAFFFFBFFFFFFFFFFF/FFFFFFFFFFFFFFFFFFFFFFFFFFFFFFFFFFFFFFB
@M05620:37:000000000-D9766:1:1101:24177:12832 1:N:0:86
GAGGCTGCTTTGGAAGAACCTCATAGATTACTGCAACAGTTCCCCCTGGACCTGGAAAAGTTTCTTGCCTGGCTTACAGAAGCTGAAACACCTGCCTACAGGATGCTACCCGTAAGGAAAGGCTCCTAGAAGACTCCAAGGGAGTAAAAGAGCTGATGAAACAATGGCAAGTAAGTCAGGCATTTCCGCTTTAGCACTCTTGTGGATCCAATTGAACAATTCTCAGCATTTGTACTTGTAACTGACAAGAC
+
BAACCCFBFFFFGGGGGG4FGGGHHHHGHHHHHFHHHHHGHHHHHGG2FGHHHHHHHHHFGGHHHHHHHHHHHHHHHHHHHHHHHHHHHHEFH3BE3BFGHHGHHHHFHHHGG@?HHHH3G0GHGGHHHHHHHHHHHHHHGGFGCGHFHHGHHHHHHHHHG@FFGHGHHHGHFFHDGHHHHHHHHHHGDFGGHFHHHHHHHHHEGHHHHEHHHHHFFHHHHGHF0:GFGBFGFGGGFBFGBFFGGGGGG/:
@M05620:37:000000000-D9766:1:1101:21873:12835 1:N:0:86
GAGGCTGCTTTGGAAGAAACTCATAGATTACTGCAACAGTTCCCCCTGGACCTGGAAAAGTTTCTTGTCTGGCTTACAGAAGCTGAAACAACTCCCCACAGGCTGCTACCCGTAAGGCAAGGCTCCTAGAAGACGCCAAGGGAGGAAAAGAGCTGATCAAAGAATGGCAAGCAAGTCATTCATTTCCGCCTTACCACTCTTGTCAATTCAACTGAACAATTCCCATCTTTTGTACTTTTAACTGACAAGCC
+
BABCCCFCFFFFGGGGGGGGGGHHHHHHHHHHHHHHFHHHHHHGHGGGHHHHHHHHGHHHGHHHHHHFHHHHHHHHHHHHHHHHHHFHHHHHH3BG1B111?1B1?34DF1?>EEGH30B/?/3BF3F4333BB///?/?/<G//?2G2GF0011?1<F111??1F1GHB<.>0F11110=D00<00.<.<.0//00;/000:0:;<00<C00/00;0900C0090/000;;:;;0000;CF0C9CGBFA.
@M05620:37:000000000-D9766:1:1101:10742:12857 1:N:0:86
GAGGCTGCTTTGGAAGAAACTCATAGATTACTGCAACAGTTCCCCCTGGACCTGGAAAAGTTTCTTGCCTGGCTTACAGAAGCTGAAACAACTACCTACAGGATGCTACCCGTAAGGAAAGGCTCCTAGAAGACTCCAAGGGAGTAAAAGAGCTGATGAAACAATGGCAAGTAAGTCAGGCATTTCCGCTTTAGCACTCTTGTGGATCCAATTGAACAATTCTCAGCATTTGTACTTGTAACTGACAAGCC
+
BAAABBFBFFFFGGGGGGGGGGHHHHHFDGHHHHHHHHFHGGHGHG?FFHHHFEEFGHEHGGGHHHHGHFHGHHHFHDGHHHHHHGFHHHHHFGGGGHECGFEGHHHHHHHGGGGHHHHHHHHHHGHHHHHHHHHHHHHHGGGGCGHHHHGHHHHHHHHHHGHHHHHHFHGHDFGGGFDGGHHHHHFGGGGGFDGHHHHHHHHHFHHGHHHHHHHHGHFHHFHHFCCFHGGGFFGGGFFFGGGFFGGGGGG
@M05620:37:000000000-D9766:1:1101:12345:12861 1:N:0:86
GAGGCTGCTTTGGAAGAAACTCATAGATTACTGCAACAGTTCCCCCTGGACCTGGAAAAGTTTCTTGCCTGGCTTACAGAAGCTGAAACAACTACCTACAGGATGCTACCCGTAAGGAAAGGCTCCTAGAAGACTCCAAGGGAGTAAAAGAGCTGATGAAACAATGGCAAGTAAGTCAGGCATTTCCGCTTTAGCACTCTTGTGGATCCAATTGAACAATTCTCAGCATTTGTACTTGTAACTGACAAGCC
+
BBCCCAFBFFFFGGGGGFGGGGHHHHHHHHHGHHHGHHHHHHHHHGFFHHHHHHHGHHHGBGFHHHHGHHHHHHHHHHHFFHHFHHHHHHHHHHHHHHGHHHHHHHHHHHHGGGGHHHHHHHHHHGHHHHHHHHHHHHHHGGGGFHHGHHGHGHHHHHHHHHHHHHHHHHGHHHHGHHHHHHHHHHGGGGGGHHHGHHGHHHHHGHHHHHHHHHHHHHHHHHHGHHHGHHGGGFGGGGGGGGGGGGGGGGG
@M05620:37:000000000-D9766:1:1101:4764:12862 1:N:0:86
GAGGCTGCTTTGGAAGAAACTCATAGATTACTGCAACAGTTCCCCCTGGACCTGGAAAAGTTTCTTGCCTGGCTTACAGAAGCTGAAACAACTACCTACAGGATGCTACCCGTAAGGAAAGGCTCCTAGAAGACTCCAAGGGAGTAAAAGAGCTGATGAAACAATGGCAAGTAAGTCAGGCATTTCCGCTTTAGCACTCTTGTGGATCCAATTGAACAATTCTCAGCATTTGTACTTGTAACTGACAAGCC
+
A@BBABFCFFFFGFGGGGGGGGHHHFHGHHHGGHFHHHHHHHHHHGGGFHHHHHGH3FBGHHHHHHHHHHFFGHHGHBBFGGGHHGFHHHGHH@FHBFBCFB1BFGGHHHHDGGGHEBFHFHHGHGHFGBG?GGFGHGFFFGHF?FFHGD?GFGGHHHHHFGHEFFFG<?FFGGHFGF1?>CFD1=BAEDGGD=GHH<<GHHHGD0C0GGF0<CGFGHHHHCCGHCFFHH;B;;FGGGBFGGGFFGGGGGG
@M05620:37:000000000-D9766:1:1101:7101:12885 1:N:0:86
GAGGCTGCTTTGGAAGAAACTCATAGATTAATGCAACAGTTCCCCCTGAACCTGGAAAAGTTTCTTGCCTGGCTTACAGAAGCTGACACAACTACCTACAGGATGCTACCCGTAAGGAAAGGCTCCTAGCAGACTCCAAGGGAGTAAAAGAGCTGATGAAACAATGGCAAGTAAGTCAGGCATTTCCGCTTTAGCACTCTTGTGGATCCAATTGAACAATTCTCAGCATTTGTACTTGTAACTGACAAGCC
+
A?AABAFBFFFFGGGGGGGGGGCGFH5F65FGHHHFGGGHHHHHHGGG2BBBBFFFGGEGBGHHF5FGHHH1FGHHHHHHHGHHHE2FGHGGGHHHHHHFHGHHGHHHHHHGGCEGHHH3EAGHHGHGH3FGCHHHHHCGGG/EGC33FHFHHHHDGHFHDHHEHHHHC1?G1FFGGHHHHGHHHHHGGGGGBGHHHHHHHHHHGHHHHC0CHHHHHHHHHGHHHHHGGHGGGGGGGGGF0FFGGGGGGGG
@M05620:37:000000000-D9766:1:1101:23901:12912 1:N:0:86
ACCACACCTTCTACAATGAGCTGCGTGTGGCTCCCGAGGAGCACCCCGTGCTGCTGACCGAGGCCCCCCTGAACCCCAAGGCCAACCGCGAGAAGATGCCCAGGTGAGTGGCCCGCTACCTCTTCTGGTGGCCGCCTCCCTCCTTCCTGGCCTCCCGGAGCTGCGCCCTTTCTCACTGGTTCTCTCTTCTGCCGTTTTCCGTAGGACTCTCTTCTCTGACCTGAGTCTCCTTTGGAACTCTGCAGGTTCTA
+
CCCCCCCBFFFFGGGGGGFGGGHHGEGBGFEGHFFFGGGGGFHHHGGGEFGGHHHHHHHAEEGFGGGGGGGHFHHGGGGHGHHHHGGGGGCGGGHHHHHHHHEGHHE<GHGGHH@GGGGHHHHHHFHHHHGHHGGGGGHGHHGHHGGGFGFGGGGGFA9;BAFGGGFFFFFFFFFFFFFFFFFFFFFFFFFFFFDFFFFFFFA.AFFFFFFFFFFFFFFFFFFB:BFFFFFFFFFFFFFFFFFFFFFFFF;
@M05620:37:000000000-D9766:1:1101:13816:12917 1:N:0:86
GAGGCTGCTTTGGAAGAAACTGACAAGCCAGGGACAAAAGATCGAAGAGCACACGTCTGAACTCCAGTCACTAATGCGCAATTCGTAAGCCGTCTTCTGGTTGAAAAAAAAAAAAAAAAAAAAAAAAACCCACAAAAGATGGGGAGGGAAAAAATAGACAAAAAGAATAACAAGGATGAACAAGAGAAAAGAAAAACAAAGACGCTACAAACACGGAAATCAGCAGATAAGAAAGTTGTAGACAGCGTGTG
+
AABBBBFCFFFFGGGGGGGGGGHGHFGHGHGHGCFFGHGHGHHF2AFEABB1B10B1BFEFC5BFF3BAF5D535F5>EE01B@B3211BF/1/1?B443BF/3FGHHGGGGGC/>>/<--<------...:...../.000...---.;./.-.00000//.....000000/..;00000//;.:00//..//.....///:-..-00;....--.-000000./0000;0/0000:000:0/.-....
@M05620:37:000000000-D9766:1:1101:22616:12922 1:N:0:86
GAGGCTGCTTTGGAAGAACCTCATAGATTACTGCAACAGTTCCCCCTTGACCTGGAAAAGTTTCTTGCCTGGCTTACAGAAGCTGAAACACCTACATACAGGATGCTACCCGTAAGGAAAGGCTCCTAGAATACTCCAAGGGAGTAAAAGAGCTGATGACAGAATGGCAAGTAAGTCATTCATTTCCGCTTTATCACTCTTGTGGATCCAATTGAACAATTCTCATCATCTGTACTTCTCACTGACAAGCC
+
AAAABBFAFFFFGFGGGGFGGGHHHHGDGGHHHFHHFGFHHHHHHGG2BFGHHHHHFHH33DGHHHHHHHHGHHHHHGHHHFHHHFHHHHGGHGHBBB@FGE1F3BG43FGGGGFFGF3F??/BFCHEBGB4BFDHGFHHE/GD<BFGH3?B2FFGFDF2@22@@@@FGHGHGH1@FG111?<F11=.<CD.11>1>FHHHGH0.0<</<0==0C0:CCBCB:C00:0;0:;CC0000;9;;00CFFGFEE
@M05620:37:000000000-D9766:1:1101:6816:12925 1:N:0:86
GAGGCTGCTTTGGAAGAAACTCATAGATTACTGCAACAGTTCCCCCTGGACCTGGAAAAGTTTCTTGCCTGGCTTACAGAAGCTGAAACAACTACCTACAGGATGCTACCCGTAAGGAAAGGCTCCTAGAAGACTCCAAGGGAGTAAAAGAGCTGATGAAACAATGGCAAGTAAGTCAGGCATTTCCGCTTTAGCACTCTTGTGGATCCAATTGAACAATTCTCAGCATTTGTACTTGTAACTGACAAGCC
+
BAABB@FBFFFFCGGGGGGGGGHHGHHHHHHHHHHHCGHFHHGHHGCGHGHHHHGGGHHGFHHHHGGHHHHHHGGHHHHHHFHHHHHHHHHHH3GHHHHFHHEGHHHHHHHGGGGHEFHHHHHHHGHHHDHHHHHHHHHHGGHGAGHGHGGHGHHHHHHHHHHHHHHHHFFGHHHGHHHGHHHHHHHGGGGGHHHHHHHHHHHHFDGFHHHGHHHHHHHHHGHHHHHHHHGGFGGGGGGGGGGGFGGGGGG
@M05620:37:000000000-D9766:1:1101:21024:12943 1:N:0:86
GAGGCTGCTTTGGAAGAAACTCATAGATTACTGCAACAGTTCCCCCTGGACCTGGAAACGTTTCTTGCCTGGCTTACAGAAGCTGAAACAACTACCTACAGGATGCTACCCGTAAGGAAAGGCTCCTAGAAGACTCCAAGGGAGTAAAAGAGCTGATGAAACAATGGCAAGTAAGTCAGGCATTTCCGCTTTAGCACTCTTGTGGATCCAATTGAACAATTCTCAGCATTTGTACTTGTAACTGACAAGCC
+
>1>AAAFAFFFFGCBFF1FGGGEGGFGHHBFGHH1BFABDFGHHHGEGHGHHHHHHHF0BBGHGFGHHHHHHHHGGHHHGHHHGHFHHHHHHHHHHHHHHHHHHHHHGHHHGGCFHHGHHHHHHHGHHHHHHHHHHHBGHGGAEE0FFDGAGHHHBHHHHFH0<GHHHHCGHFHHGHHHHHGHHHHHGGGGGHHHHHHHHHHHHGGHHHHFHHHHHHHHHHHHHHHGFGBFGFGGGGGGGFGGGGGGGFGG
@M05620:37:000000000-D9766:1:1101:23322:12946 1:N:0:86
ACCACACCTTCTACAATGAGCTGCGTGTGGCTCCCGAGGAGCACCCCGTGCTGCTGACCGAGGCCCCCCTGAACCCCAAGGCCAACCGCGAGAAGATGCCCAGGTGAGTGGCCCGCTACCTCTTCTGGTGGCCGCCTCCCTCCTTCCTGGCCTCCCGGAGCTGCGCCCTTTCTCACTGGTTCTCTCTTCTGCCGTTTTCCGTAGGACTCTCTTCTCTGACCTGAGTCTCCTTTGGAACTCTGCAGGTTCTA
+
CCCCCCCCFFFFGGGGGGGGGGHHGGGEHGHHHGGGGGGGGHHHHGGGEGGGHHHHHHHGGGGGGGGGGGGGFHHGGGGHGHHHHGGGGGGGGGHHHHGHHF/FGCGGFFFFHHGGC-AGBD0DDG0GHGFGHCGG?AHGECF/GFGBBFGGFAFG?@?CGAFF?BDF;FFFBBBFBBFFFFBBBBBFF0BFFDDFFFFF?B.AD0BBBFFBFFFFFFFFFFBFFBFFFF9FFBFFFFBB0:FFFFFFFF9
@M05620:37:000000000-D9766:1:1101:11502:12952 1:N:0:86
GAGGCTGCTTTGGAAGAAACTCATAGATTACTGCAACAGTTCCCCCTGGACCTGGAAAAGTTTCTTGCCTGGCTTACAGAAGCTGAAACAACTACCAACAGGATGCTATCCGTAAGGTAAGGCACCTAGAATAGTCCAAGGGAGTAAAAGAGCTGATGAAATAATGCCAAGTAAGTCAGGCATTGCAGTTCTACTACACTTGTGGTTCCAATCGAACAATTCTCATCACTTGAACTTGTAACTGACAAGCC
+
CCCCDDFDFFFFGGGGGGGGGGHHHHHHHHHHHHHHGHHHHHHHHGGGHHHHHHHHHHHHHHHHHHHHHHHHHHHHHHHGHHHHHHHHHHHHH3BG3B1121F3323D43B11?11B4DFFH30B/3B3B34D34B4DG3//F//23F33?2?2@G2222D22D222@@1F1?G111@1?1F111>111>111111110111=0./.000=G/.<G.-/00<:000<00000000<00:00000<:<0<.C
@M05620:37:000000000-D9766:1:1101:20485:12956 1:N:0:86
GAGGCTGCTTTGGAAGAAACTCATAGATTACTGCAACAGTTCCCCCTGGACCTGGAAAAGTTTCTTGCCTGGCTTACAGAAGCTGAAACAACTACCTACAGGATGCTACCCGTAAGGAAAGGCTCCTAGAAGACTCCCAGGGAGTAAAAGAGCTGATGAAACAATGGCAAGTAAGTCAGGCATTTCCGCTTTAGCACTCTTGTGGATCCAATTGACCAATTCTCAGCATTTGTACTTGTAACTGACACGCC
+
BABBBBFBFFFFGGGGGFGGGGGHFHHHHGHHHHDFGFGHHHHHHGGGHGHHHHHHHFFGFHHHHHHHHHHHHHHFHHHHHHHHHHHHHHHHHHH2BFCGFHGHFFGHFHHGEE1FGHHHHHHGHGHHHHHHHHEHH/FGCF/C/2B??GFHHHH2FF2FGFG/?FGHHBFG1FGGFHGFHAGFHHHGGGGGGHHHHHHHHHHHGDGHHGBGBGB0=CEFHHHHHHFFFGGGGGGGGGGG0;;FFGF0.AE
@M05620:37:000000000-D9766:1:1101:3830:12981 1:N:0:86
ACCACACCTTCTACAATGAGCTGCGAGCGGGGCACGAGAAGCAGGCCGTGCTGATGACCGAGGTCCAGCTGAACACGAAGGCCAAGCGCGCGAAGATGCCCAGGTGAGTGGCCCGCTACCTCTTCTGGTGGCCGCCTCCCTCCTTCCTGGCCTCCCGGAGCTGCGCCCTTTCTCACTGGTTCTCTCTTCTGCCGTTTTCCGTAGGACTCTCTTCTCTGACCTGAGTCTCCTTTGGAACTCTGCAGGTTCTA
+
1>>1AA1>CFC13BF13AB111AFA0AA000A/ABAAE//01B0///>/>E/111B2B1>>///BB>1011B1>10/>/</<FCG//</>>//<</1<11F1<F><F0=1..CECCCCGHHHHHGHHHFHFGHGGGGGGGGGGGGGGGFFGGGGGGF@-;@FFF@@F@@FFFFFFFFFFFFFFFFFFFFBBFF@FFFFFFFFF?BFFFFFFFFFF9BF:FFFFFFFF;99FFFFFFFBFBFFFFFFFFFF/
@M05620:37:000000000-D9766:1:1101:22982:12991 1:N:0:86
ACCACACCTTCTACAATGCGCTGCGTGTGGCTCCCGAGGAGCACCCCGTGCTGCTGACCGAGGCCCCCCTGAACCCCAAGGCCAACCGCGCGAAGATGCCCAGGTGAGTGGCCCGCTACCTCTTCTGGTGGCCGCCTCCCTCCTTCCTGGCCTCCCGGAGCTGCGCCCTTTCTCACTGGTTCTCTCTTATGCCGTTTTCCGTAGGACTCTCTTCTCTGACCTGAGTCGCCTTTGGAACTCTGCAGGTTCTA
+
BABAAAB3BFCFGGGGCGFAEAEEEAAAAAGGCBFE?EEEGHHHHGG0EEFGGHHHHHH>>EEGGAEGGGGFGFFFGGDGFCGHHGF@CD><@D@?GGBGHHHGCCGFGHGGHH?CG?DHHHHHHBGGGHDGHGCBDFFGGGGG0CFGGBFGFAEAF?;;BF/FB<F?@FBFFFFFFFFF/FFFFFFF9;FFFBFFFFFFFFFFF/BFFFFFFFF9BFBFFFFFBBF-9ADFFFFFFFFFFFFFFFFFFFB
@M05620:37:000000000-D9766:1:1101:26414:12992 1:N:0:86
ACCACACCTTCTACAATGCGCTGCGTGTGGCTCCCGAGGAGCACCCCGTGCTGCTGACCGAGGCCCCCCTGAACCCCAAGGCCAACCGCGCGAAGATGCCCAGGTGAGTGGCCCGCTACCTCTTCTGGTGGCCGCCTCCCTCCTTCCTGGCCTCCCGGCGCTGCGCCCTTTCTCACTGGTTCTCTCTTCTGCCGTTTTCCGTAGGACTCTCTTCTCTGACCTGAGTCTCCTTTGGAACTCTGCAGGTTCTA
+
AAA?AAAAFFFFGG1BAG1AE0ECGAA000BFAAF//EEECHHFHGG/AAEFBHFBGHF>/E/EG/EGGGEEHCGGGEAHECHHHGA<CGB<BC</<F1CGGEGGHHH<GFCGHGGGGGHEDDDHHHHHFFHF@CGGGEFGFBBGFG0;BFGGFEEC@-;@>@F@?F@@FFFBBBFFFFFFFFFFFFFFFFFF@FFFFFFFB9--/;FF/FFFFFFFFBFFFFFFFFBBFFFFFFFFFFFFFF9FFFFBF/
@M05620:37:000000000-D9766:1:1101:13695:13000 1:N:0:86
ACCACACCTTCTACAATGAGCTGCGTGTGGCTCCCGAGGAGCACCCCGTGCTGCTGACCGAGGCCCCCCTGAACCCCAAGGCCAACCGCGAGAAGATGCCCAGGTGAGTGGCCCGCCACCTCTTTTTGTGGCCGCCCCCCTCCTTCCTTGCCTCCCCGAGCCTCGCCCCTTTTTACTGGTTCTCTCTTTCGCCGTTTTCCGTAGGACTCTCTTCCCTGACCTGAGTCCCCTTTGGAACTTTGCAGGTTTCT
+
DCDDDDDDFFFFGGGGGGGGGGHHGGGFHGHHHGGGGGGGGHHHHGGGGGGGHHHHHHHGGGGGGGGGGGGHHHHGGGGHGHHHHGGGGGFGGGHHHHBGH2/F111==1?/GH----<>0.0=000<//<.C--=--<C-.C/C0C00<<C00<E.=--9-//.-<D-BF000.<00<0<000000<00..<--<FF0F.<..<0://000<00/00/<F0//<0000</<F0<0B00000<00B:B000
@M05620:37:000000000-D9766:1:1101:16542:13003 1:N:0:86
GAGGCTGCTTTGGAAGAAACTCATAGATTACTGCAACAGTTCCCCCTGGACCTGGAAAAGTTTCTTGCCTGGCTTACAGAAGCTGAAACAACTACCTACAGGATGCTACCCGTAAGGAAAGGCTCCTAGAAGACTCCAAGGGAGTAAAAGAGCTGATGAAACAATGGCAAGTAAGTCAGGCATTTCCGCTTTAGCACTCTTGTGGATCCAATTGAACAATTCTCAGCATTTGTACTTGTAACTGACAAGCC
+
BBABCCFCFFFFG4GGFGGGGGHHHHGHHGHHHHHGHHHHHHHHHGGGHGHHHGHFGHHHBGHHHHGHHHHHHHEHHHHHHHHHHHGHHFHHGHHHHHFHHGHHHHHHHHHGGGGHHHGGHHHHHGHHHHGGHHHHHHHHGGHGGGHHHHGHHGHHGHHHFFFGFHFHHHGHHHH?GHHHGGHHGEGGGGGGHHHFHHHHHHHHGHHHHHHEHHHFHHHHHHHHFHGHHHGGGGGGGGFFGGGGGGGGGGG
@M05620:37:000000000-D9766:1:1101:26058:13018 1:N:0:86
GAGGCTGCTTTGGACGAAACTCATAGATTACTGCAACAGTTCCCCCTGGACCTGGAGAAGTTTCTTGCCTGGCTTACAGAAGCTGAAACAACTACCTACAGGCTTCTACCCGTAAGGAAAGGCTCCTAGAAGACTCCAAGGGAGCAAAAGAGCTGATTAAACAATGGCAAGTAAGTCATGCATTTACGCTTTAGCACCCTTGTGGATCCAATTGAACAATTATCACCATTTGTACTTGTAACTGACAAGCC
+
A3AA>AFACBB4F4AAAEAEGFGFFBGFGHFFFB3FFH2DFBDBAEABAEAFGGEGB31BDFGDFGGBBB3BBBG3B5BFHHBGG33F@BBFGBBF3BB3B311?BB4BBB??>E0?3B??F/30?3BBBF332?2B??B/?C?/?2<F2/@22@2?1??<??<?<?001.1=<F>><11><11>11<<..<00=0=..<C/;0.0<0/:000:;C0;C:;00;00/00;0;0;;FF9000C;9:;CF..;
@M05620:37:000000000-D9766:1:1101:19815:13023 1:N:0:86
GAGGCTGCTTTGGAAGAAACTCATAGATTACTGCAACAGTTCCCCCTGGACCTGGAAAAGTTTCTTGCCTGGCTTACAGAAGCTGAAACAACTACCTACAGGATGCTACCCGTAAGGAAAGGCTCCTAGAAGACTCCAAGGGAGTAAAAGAGCTGATGAAACAATGGCAAGTAAGTCAGGCATTTCCGCTTTAGCACTCTTGTGGATCCAATTGAACAATTCTCAGCATTTGTACTTGTAACTGACAAGCC
+
CABCCCFAFFFFGGGGGGFGGGHHHHHFGHHGHDHHGHHHHHHHHGGEEHHHHHGGFGFHGHHHHHHHHHHHHHHHHGHHHHHHHHHHHG1FHHHHHHHFHHGHHHHHHHHGGGGHHHHHHHHHHGHHHHHHGHHHHGHHGGHGEGHHHHGHHHHHHHFHF@FGHFHHFHGGHHHFGHHHHGHHHGH?DGGGFHHHHHGHHHGHGFHHHFHHHHFFHGHHHGHHHHHHHHGGFFGGGBFGGGGGGGGGGGG
@M05620:37:000000000-D9766:1:1101:26218:13044 1:N:0:86
ACCACACCTTCTACAATGCGCTGCGTGTGGCTCCCGAGGAGCACCCCGTGCTGCTGACCGAGGCCCCCCTGAACCCCAAGGCCAACCGCGCGAAGATGCCCAGGTGAGTGGCCCGCTACCTCTTCTGGTGGCCGCCTCCCTCCTTCCTGGCCTCCCGGAGCTGCGCCCTTTCTCACTGGTTCTCTCTTCTGCCGTTTTCCGTAGGACTCTCTTCTCTGACCTGAGTCTCCTTTGGAACTCTGCAGGTTCTA
+
BBABBBB?FFFFGGGGGG4AEEGGGGGAAEHHHCBE2AE?EHHHHGG0ABEFFHGHHHG>FCCFGGGGGGF?FHHGGG?FFHHHEGGGGG>CGGG?HFHHHHHGHHHGHHGGHHGGGGGHHHHHHHHHHGGHHGGGGGGGGGGGGGGGGGFGGGGGGB-;@FFFFFFFFFFFFFFFFFFFFFFFFFFFFFFFFFFFFFFFFFFFBFFFFFFFFFFBFFFFFFFFFFF;9BFFFFEFFFFFFFFFFFFFFFB
@M05620:37:000000000-D9766:1:1101:25414:13050 1:N:0:86
ACCACACCTTCTACAATGAGCTGCGGGTGGCTCCCGAGGAGCACCCCGTGCTGCTGACCGAGGCCCCCCTGAACCCCAAGGCCAACCGCGAGAAGACCCCCAGGAGAGTGGCCCGATACCTCTTCTGGTGGCCGCCTCCCTCCTTCCTGGCCTCCCAGCGCTGCGACCTTTCTCACTGGCTCTCTCTTCTGCCGTTTTCCGTAGGACTCTCTTCTCTGACCTGAGTCTCCTTTGGAACTCTGCAGGCTATA
+
AAA1AAAACFFFGBGA3F11G1GAE0AAA0BB1FFAAEGEFHGFHGEA//?>FBE1GHCE/ECGG/EEGGE0F>/EEF/F//FGHG/<CG////<100///<.F.>GE<1..<<A-<A-CCG0CGEG0</..::-99A:.FF?B0F/;;/.99.../;--9-@B-----//9/;;///:-:FFB/9BFFFFBB@A-/A/B-B9:ABFBBF//;BFF//99//:9-:F;F/;/////9;BFF//:FF-9/9;
@M05620:37:000000000-D9766:1:1101:27266:13050 1:N:0:86
AGTGCCAGCTCTCCATCGCACAGGGGACCCAGGGCCTGGCCCCTCCATCCAGAAAACCTATGACCTCACCCGCTACCTGGAGCACCCACTCCGCAGCTTGGCTGGGACCTATTGCGTATCTCGCGCGGGGGTCTGGGCGTTGGGGGGGGGTGTGGGGTGGGGGGAAGCCCGTCTTATCCGCGGGGGGGTCTGGGGTATGTGGGGGGGAGGGGGGGGTCTCTGTGGCTCACCCGTGCCCCTGTGTGTGCTCT
+
>A>>>D@CAFFBF4B5BAEAE2GDE22AABAGAAE2ABFGGFGHGGHFHGHFGHHABEGFBBGEGDFBGHH>E>EEGHFF2?FEHH11?FGFEE?@>3BFEFHGGGHHGHHHBG1?/?CC2>0?B///---:;F//;.--;@.AB--9-;-;-;..;.---9@--9;...9-:.9//;BA.;--;-B-9;B//.-.;/////.99-9-;--9-;9--;B/BB//.;.;/9.9-;..;BF..;/;.9./;/:
@M05620:37:000000000-D9766:1:1101:15455:13051 1:N:0:86
ACCACACCTTCTACAATGAGCTGCGTGTGGCTCCCGAGGAGCACCCCGTGCTGCTGACCGAGGCCCCCCTGAACCCCAAGGCCAACCGCGAGAAGATGCCCAGGTGAGTGGCCCGCTACCTCTTCTGGTGGCCGCCTCCCTCCTTCCTGGCCTCCCGGAGCTGCGCCCTTTCTCACTGGTTCTCTCTTCTGCCGTTTTCCGTAGGACTCTCTTCTCTGACCTGAGTCTCCTTTGGAACTCTGCAGGTTCTA
+
BBBABBBBFFFFGGGGFGGFGFHHGAABGEHH3FGGGGGCEHHHHGGGFGGGHHHHHHHGGGGGGEEGGGGFHFGGGGDG/?GEGGE<DFCC@DEB2<2GHHHGHHHHHHAF0F<@<A<FHED<GHE0=/AFHGGGGG.CFHGFGFGGEGGGGGGG.B-A@AFB-?DF>/9BFEBBFB.F/:BFBFBFFFF/9@ADFEFFD9F?./BFFFFFFEFFFF/99FB/9BFFFFFBBFFFFFBBFFFFFFFBFFF
@M05620:37:000000000-D9766:1:1101:20169:13068 1:N:0:86
GAGGCTGCTTTGGAAGAAACTGATAAACCAGGGAAACAAGACCGGATGGACACGGGCAAGAACTTTGGCCACTATAGCGAATCTCGAATACCGGCTAATGATTGGAAAAATAATGAGTATCCTTAATTGTAACTTAAAAGACAAGGACAAAAGATCGAATAAGCACAAGCCAGAACGCCAGTCACAGCGAACGATCACGGATGGGGTCTTCTGATAATCTTAAGCACCCCCCCGTCCCCCTGCCTGTTCTA
+
A?AAAAFAFFFFFGGGGG1GE1F3D31B0FCCFAAFFFA000B//A/A/0B10////A/A000112101B@/10122B>/E/?F101B1/BG/////1BG2BF10BB1BF01B22>12BB2222B1B222B222>11>@1/0000/<000<00?11/.01.1>1=FC00../..//.<@A-:00;00.-----.9../..-999..:./0009//////////;;/;-A----;9-:BEB@--:///////
@M05620:37:000000000-D9766:1:1101:5538:13074 1:N:0:86
GAGGCTGCTTTGGAAGAAACTCATAGATTACTGCAACAGTTCCCCCTGGACCTGGAAAAGTTTCTTGCCTGGCTTACAGAAGCTGAAACAACTACCTACAGGCTGCTACCCGTAAGGAAAGGCTCCTAGAAGACTCCAAGGGAGTAAAAGAGCTGATGAAACAATGGCAAGTAAGTCAGGCATTTCCGCTTTAGCACTCTTGTGGATCCAATTGAACAATTCTCAGCATTTGTACTTGTAACTGACAAGCC
+
B@ABABFBFFFFGCGGCGGFGGFGHHHG65FGHHGHGHHHHHEHHGGGCGGHHHHHFDFHHHHHHHHGHHFBBGHFFGBFHHFHHFEFGGGHH3BGFFFGGF1FGFHHHHHGGGGGGFFHHGGFHGHEGGF3FEGGHHFFGGHF?FGFHFFHGGFGHHHHFHHH?FGGCFG?DGHFHD?<FGGGDHGCFDEGGGHHHCCHHHGGDHG:GGHGGCGHHHHHHFGHHCGCCFBFCFFGGGFFFGGGBFGGFFG
@M05620:37:000000000-D9766:1:1101:19027:13119 1:N:0:86
AGTGCCAGCTCTCAATCGCACAGGTAACCAGGGGCGTGCCCCTCCCTCCAAACAAACTACGGCCTCCACCCGCAACCTGGAGCACAACCCCCGCAGCTTGGTTGGAAATATGGGAGTTGGGGAGGAGTGAGGAGTTGGGGAAAGAAAGACCTAACAGTGGAGGGTTCTGGTAAATGATGGGGTGAGGAGGGGCTCTTTGACTCCCACCAGACCCCCTGTCTGGTCCATCTCAGGCCCTTAGATCGGACGAG
+
AAAAAFFFAFFFGGGGG1FFGCBFA131B10A0AAAEE/BBF//BA00E011/B/0B111///>/0/0BB?E//>E00B0>B0?GHF///?>CGG@CH1?C1?EC11?F1@G1GGGCGGFG-.->..<<=DFF.<<G/;-:.;G/./;/;:BC/;/BCGGGGG-.9.0;00;0;BBF0BF?A;--9ABB?-@@=-:;9F//9BBE-:-9A--;;;@--B9FFB/;/9;/;9///9;BF//:F;/A9---99
@M05620:37:000000000-D9766:1:1101:23179:13126 1:N:0:86
AGTGCCAGCTCTCAATCGAACAGGGGACCCAGGGCCTGGCCCCTCCATCCAGAAAACCTATGACCTCACCCGCTACCTGGAGCACCAACTCCGCAGCTTGGCTGGGACCTATTGAGTATCCAGCGTAGGAATCTGGGCGTTGGGGCGGAGTGCGGCGTTGGGGCAAGCCAGTCCTAACCGTGGAGGGTTCTGGTAAATGATGGGGTGAGGAGGGGCTCTTTGGCTCCCACCAGTCCCCCTGTCTGGTCTAT
+
ABAAAFFFBFFFGGGGGG44GFHHGGGGGGHHGGGF2FGHGHGHGGHHHHHHHHHFHGHHHFHHHGGHHHHGGEEGHHHHFGHHHHFGFHHCEFCGFHGHGHHGGGHHGHHHHHGHHHHHH32GGG<DG@GGHHHHH/<A>CHGG.-A-ADH0AF-ADGGGGG.BEF.;9FFFFFFFFFFFFF.;DF;AFFFFFFFFFF/BFFFFF@EFF/ADFFBDFFFFFFFFFFFFFF.FFFFFFFFFFFFFFFFFFF
@M05620:37:000000000-D9766:1:1101:23184:13145 1:N:0:86
AGTGCCACCTCTCAATCGAACAGGGGACCCAGGGCCCGGCCCCTCCAGCCAGAAAACCTGTGACCTCACCCGCTACCTGGAGCACCAACTCCGCAGCTTGGCTGGGACCTATTGAGTATCCAGCGTAGGAATCTGGGAGTTGGGGAGGAGTGAGGAGTTGGGGAAAGACAGTCCTAACCGTGGAGGGTTCTGGTAAATGATGGGGTGAGGAGGGGCTCTTTGGCTCCCACCAGTCCCCCTGTCTGGTCTAT
+
A?AAAFF1BCF@FBBGG1BAGAGCFEEGEEGGC0EE/AAE/EEHGGH1GFEGFEFGHEB0F1@FGHHHHHHGGGGGHHHFGGGGHHFHGHHHGG/>EGHHGHHGCFHHFHHHHHHG@GG@GHHHG?<<CDGHHH1GHHGCHGFCGFGGC<=GDDG0./;:CCC:EHHBHGG90CFFGGGACEG?AA@.:9B0C;99F9;BB9BEF99EFFFFB@@-;ABFFFF/FBFFFFFFF9FFFFF;EBFFBF/;/B/
@M05620:37:000000000-D9766:1:1101:7840:13171 1:N:0:86
ACCACACCTTCTACAATGAGCTGCGTGTGGCTCCCGAGGAGCACCCCGTGCTGCTGACCGAGGCCCCCCTGAACCCCAAGGCCAACCGCGAGAAGATGACCAGGTGAGTGGCCCGCTACCTCTTCTGGTGGCCGCCTCCCTCCTTCCTGGCCTCCCGGAGCTGCGCCCTTTCTCACTGGTTCTCTCTTCTGCCGTTTTCCGTAGGACTCTCTTCTCTGACCTGAGTCTCCTTTGGAACTCTGCAGGTTCTA
+
CCCCCCCCFFFFGGGGGGFGGGHHGFEBGEHHHGGGGGGGGHHHHGGGGGGGHHHHHHHGGGGGGGGGGGGHGGHGGGGHGHHHHGGGGGCFFGHHHHHHHHHGHHGHHHGGHHGFGGGHHHFHHHHHHHGHHGGGGGHGHHGHHHGGFGGGGGGGGG-BGGGGGGFFFFFFFFFFFFFFFFFFFFFFFFFFFFFFFFFFFFFFBFFFFFFFFFFFFFFFFFFFFFFFFFFFFFFFFFFFFFFFFFFFFF;
@M05620:37:000000000-D9766:1:1101:5629:13174 1:N:0:86
ACCACACCTTCTACAATGAGCTGCGTGTGGCTCCCGAGGAGCACCCCGTGCTGCTGACCGAGGCCCCCCTGAACCCCAAGGCCAACCGCGAGAAGATGACCAGGTGAGTGGCCCGCTACCTCTTCTGGTGGCCGCCTCCCTCCTTCCTGGCCTCCCGGAGCTGCGCCCTTTCTCACTGGTTCTCTCTTCTGCCGTTTTCCGTAGGACTCTCTTCTCTGACCTGAGTCTCCTTTGGAACTCTGCAGGTTCTA
+
AAAAAAAAFFFFGGGFFGGGFFHFFEFGGEFHGGGG?EGGAGGHHGGGEEFFAGHGHHHGEE?EFEEGGGGF@GGGGGEHGEHHEFGEGGGF?DG2?FDGHGHGFHHHHHGGEHGFDFGGDGD0DDGDGHAGF@C@.EGFGG?GCGFFG/99CAE?G?BCCFGGA?DF;FFFFFFFFBFBFFFFFFFFFFFFFCFFFFFFFBFDDFFFFFFFFFFFFBBFFFFFFFFFFB;9BFFFFFFFFFFFFFFFFFB
@M05620:37:000000000-D9766:1:1101:18947:13174 1:N:0:86
AGTGCCAGCTCTCAATCGCACAGGGGACCCAGGGCCTGGCCCCTCCATCCAGAAAACCTATGACCTCACCCGCTACCTGGAGCACCAACTCCGCAGCTTGGCTGGGACCTATTGAGTATCCAGCGTAGGAATCTGGGAGTTGGGGAGGAGTGAGGAGTTGGGGAAAGACAGTCCTAACCGTGGAGGGTTCTGGTAAATGATGGGGTGAGGAGGGGCTCTTTGGCTCCCACCAGTCCCCCTGTCTGGTCTAT
+
BCABBFFFCFFFGGGGGGGGGGHHGGGGGGHHGGGGDFHHCHGGGGHGHHHHHHGGHGGFHHHHHHHHHHHGG>EGHHGHFGHHHHHHGHHGFGGGGFDFGHHGGGHHGHHGHHGHGFHHHHHGG??DG@GH2?GHG0??FGHFG.CGAEHHBGHCFHHHHGGCEHHCGEHHHHHHCGA?EGGDFGACFFGGGGGFGGFEFGGGGDDEFFFFFFFFFFFFFFFFFFFFFFFFFFFFFFFF?;FFFFFFFFF
@M05620:37:000000000-D9766:1:1101:5606:13175 1:N:0:86
ACCACACATTCTACAATGCGCTGCGTGCGGCTCCCGAGGAGCACCCCGTGCTGCTGACCGAGGCCCCCCTGAACCCCAAGGCCAACCGCGCGAAGATGACCAGGTGAGTGGCCCGCTACCTCTTCTGGTGGCCGCCTCCCTCCTTCCTGGCCTCCCGGCGCTGCGCCCTTTCTCACTGGTTCTCTCTTCTGCCGTTTTCCGTAGGACTCTCTTCTCTGCCCTGAGTCTCCTTTGGAACTCTGCAGGTTCTA
+
AAAAAAA113BDABBFGG1AEEEGGEE00EFAB/BB/AAE?FABBEGA?B?FFHFHFFF>>ECEFEGEGE/B1FGFEEEHFHGHHGCB>B/>@CCCGHHHHHHFGHHCFHACHHGGGCCHHGHHFHHHGBA.;@?@GCGEGGGFGFGGFEGGGGGGB=-;@@<F@?F?@FFBBF9FFFFFFFFFFFFFFFFFF;BFFEFF?FFBBBBFFFFBFFF/;B/;EFF;;FF9BFFBFFFFFFBFFEFFFFFFFF9
@M05620:37:000000000-D9766:1:1101:10060:13181 1:N:0:86
ACCACACCTTCTACAATGAGCTGCGTGTGGCTCCCGAGGAGCACCCCGTGCTGCTGACCGAGGCCCCCCTGAACCCCAAGGCCAACCGCGAGAAGATGACCAGGTGAGTGGCCCGCTACCTCTTCTGGTGGCCGCCTCCCTCCTTCCTGGCCTCCCGGAGCTGCGCCCTTTCTCACTGGTTCTCTCTTCTGCCGTTTTCCGTAGGACTCTCTTCTCTGACCTGAGTCTCCTTTGGAACTCTGCAGGTTCTA
+
BBBBBBABFFFFGGGGGGGGGGHHGEEEHGHHHGGGGGGGGHHHHGGGEFGGHHHHHHHGGGGGGGEG>EGHGHFGGGGHGHHGHGGGGGGGCDGHHHGHHHHGGGHHHFGGHHGGGGGHHHHFHHHG<<EHHCFGGGCFGHGHGFGFGGGGGGGGGGGGGFFGGGFFFFF/FFFFFFFFFFFFFFFFBBFBFFFFFFFFFFFF?FFFFFFFFFFFBF9FFFBFFFFBFFFFFFFFFFFFFFFFBAFFFB;
@M05620:37:000000000-D9766:1:1101:17676:13203 1:N:0:86
AGTGCCAGCTCTCAATCGCACAGGGGACCCAGGGCCTGGCCCCTCCATCCAGAAAACCTATGACCTCACCCGCTACCTGGAGCACCAACTCCGCAGCTTGGCTGGGACCTATTGAGTATCCAGCGTAGGAATCTGGGAGTTGGGGAGGAGTGAGGAGTTGGGGAAAGACGGTCCTAACCGTGGAGGGTTCTGGTAAATGATGGGGTGAGGAGGGGCTCTTTGGCTCCCACCAGTCCCCCTGTCTGGTCTAT
+
BCABCFFFCFFFGGGGGGGGGGHHGGGGGGHHGGGGGGHHHHGHGGHHHHHHHHHHHGHHHHHHHHHHHHHGGFGGHHHHHHHHHHHHGHHHGGGGGHHHGHHGGGHHGHHHHHHHHHHHHHHHGGDCG@GHHHHHHCFGGHHGGCGGEGHHFHH0CHHHHGG.CHHFGGGGGGHGGGGGGGGGGGGCFFGGGGGGGGGGGGFFFFFFFFFFFFFFFFFFFFFFFFFFFFFFFFFFFFFFFFFFFFFFFFF
@M05620:37:000000000-D9766:1:1101:18515:13216 1:N:0:86
ACCACACCTTCTACAATGAGCTGCGTGTGGCTCCCGAGGAGCACCCCGTGCTGCTGACCGAGGCCCCCCTGAACCCCAAGGCCAACCGCGAGAAGATGACCAGGTGAGTGGCCCGCTACCTCTTCTGGTGGCCGCCTCCCTCCTTCCTGGCCTCCCGGAGCTGCGCCCTTTCTCACTGGTTCTCTCTTCTGCCGTTTTCCGTAGGACTCTCTTCTCTGACCTGAGTCTCCTTTGGAACTCTGCAGGTTCTA
+
CCDDDCCCFFFFGGGGGGGGGGHHGFGEGGHHHGGGGGGGGHHHHGGGGGGGHHGHHHHGGGGGGGGGGGGHGHHGGGGHGHHHHGGGGGDGGGHHHHHHHHHGHHHHHHGGHHGGGGGHHHHHHHHHHHGHHGGGGGHGHHGHHHGGFGGGGGGGGGCGGGGGGGFFFFFFFFFFHFFFFHFFFFFFHHHHFFFFFFHFFFFFF0BFFFFFFFHFHFBFFFFFFFFFFFFFFFFFFFFFHFFFFFFFFF:
@M05620:37:000000000-D9766:1:1101:21441:13216 1:N:0:86
ACCACACCTTCTACAATGAGCTGCGTGTGGCTCCCGAGGAGCACCCCGTGCTGCTGACCGAGGCCCCCCTGAACCCCAAGGCCAACCGCGAGAAGATGCCCAGGTGAGTGGCCCGCTACCTCTTCTGGTGGCCGCCTCCCTCCTTCCTGGCCTCCCGGAGCTGCGCCCTTTCTCACTGGTTCTCTCTTCTGCCGTTTTCCGTAGGACTCTCTTCTCTGACCTGAGTCTCCTTTGGAACTCTGCAGGTTCTA
+
CCCCCCCCFFFFGGGGGGGGGGHHGGGFHGHHHGGGGGGGGHHHHGGGGGGGHHHHHHHGGGGGGGGGGGGHHHHGGGGHGHHHHGGGGGFGGGHHHHHHHHHGHHHGHHGGHHGGG@CHHHHHHHHGHHGHHGGGGGHGHHGHHGGFBFFGGGGGBF-ABFFFCGFFFFFFFFFFFFFFFFFFFFFFFFFFFFFFFFFFFF.;D0;FFFFFFFFFFFFFFFFFFFFFFFFFFFFFFFFFFFFEFFFFFF0
@M05620:37:000000000-D9766:1:1101:18750:13216 1:N:0:86
AGTGCCAGCTCTCAATCGCACAGGGGACCCAGGGCCTGGCCCCTCCATCCAGAAAACCTATGACCTCACCCGCTACCTGGAGCACCAACTCCGCAGCTTGGCTGGGAATCTGGGAGTTGGGGAGGAGTGAGGAGTTGGGGAAAGACAGTCCTAACCGTGGAGGGTTCTGGTAAATGATGGGGTGAGGAGGGGCTCTTTGGCTCCCACCAGTCCCCCTGTCTGGTCTATCTCCTGCCCTTAGATCGGAAGAG
+
AAAABFFFBFFFGFGGGFF2EEECFEFGGFGHG?FGGEHHGHGHGGHHHHCGGHHGHGHGHHFHHHHHHHHGGGCGHHHHHHHGHHHHGHHHGG/EEGHHEHHGGGHHHHHHHHHFDHHGGGGGGGG<CGFEHGFHHGCCGGHHHHGHHHFHHHCGGDEGGHGGGHHHHH0:<GHHFFFGEA?BEGGFGG?@?BEFFFFFFFFFFFFFFFFFFFFFBFFFFFFFFFFFFFFFFFFFFFFFEFFFFDFFFF.
@M05620:37:000000000-D9766:1:1101:11406:13217 1:N:0:86
GAGGCTGCTTTGGAAGAAACTCATAGATTACTGCAACAGTTCCCCCTGGACCTGGAAAAGTTTCTTGCCTGGCTTACAGAAGCTGAAACAACTACCTACAGGATGCTACCCGTAAGGAAAGGCTCCTAGAAGACTCCAAGGGAGTAAAAGAGCTGATGAAACAATGGCAAGTAAGTCAGGCATTTCCGCTTTAGCACTCTTGTGGATCCAATTGAACAATTCTCAGCATTTGTACTTGTAACTGACAAGCC
+
CBCCCCFCFFFFGGGGGGGGGGHHHHHHHHHGHHHHGHHHHHHHHGGGHHHHHHHHGHGHHHHHHHHHHHHHHHHHHHHHHHHHHHHHHHHHHCGHHHHGHHHHHHHHHHHGGGGHHHHHHHHHHGHHGHHHGHGHHHHHGGHGCGHHHHGHHHHHGHHHHGHHHHHHHHGHHHHHHHHHHHHHHHHGGGGGFDGGHHHHHHHHGHHGHHHHHHHGGHHHHHHHHGHHHHGGFFFGGGGFGGGGGGGGGGG
@M05620:37:000000000-D9766:1:1101:10753:13217 1:N:0:86
ACCACACCTTCTACAATGAGCTGCGTGTGGCTCCCGAGGAGCACCCCGTGCTGCTGACCGAGGCCCCCCTGAACCCCAAGGCCAACCGCGAGAAGATGCCCAGGTGAGTGGCCCGCTACCTCTTCTGGTGGCCGCCTCCCTCCTTCCTGGCCTCCCGGAGCTGCGCCCTTTCTCACTGGTTCTCTCTTCTGCCGTTTTCCGTAGGACTCTCTTCTCTGACCTGAGTCTCCTTTGGAACTCTGCAGGTTCTA
+
CCCCCDDCFFFFGGGGGGGGGGHHGGGEHGHHHGGGGGGGGHHHHGGGGGGGHHHHHHHGGGGGGGGGGGGHHHHGGGGHGHHHHGGGGGGGGGHHHHHHHHHGHHHHHHGGHHGGGGGHHHHHHHHHHHGHHGGGGGHGHHGHHGGGGGGGGGGGGGGGGGGGGGFFFFFFFFHHHHFFFFFFFFFFFHHHFFFFFFHFFFFFFFFFFFFFHHHFFFFFFHFFFFFFFFFFFHFFFFFFFFFFFFFFFFB
@M05620:37:000000000-D9766:1:1101:11823:13238 1:N:0:86
AGTGCCAGCTCTCAATCGCACAGGGGACCCAGGGCCTGGCCCCTCCATCCAGAAAACCTATGACCTCACCCGCTACCTGGAGCACCAACTCCGCAGCTTGGCTGGGAATCTGGGAGTTGGGGAGGAGTGAGGAGTTGGGGAAAGACAGTCCTAACCGTGGAGGGTTCTGGTAAATGATGGGGTGAGGAGGGGCTCTTTGGCTCCCACCAGTCCCCCTGTCTGGTCTATCTCCTGCCCTTAGATCGGAAGAG
+
ABAABFFFBFFFGGGGGGGGGGHHGGGGGGHHEFGGGGHHHHGHGGHGHGHHHHHGHGHGGHHHHHHHHHHGF>EEHFFHBFGHHHECFHHHFGGGGHGHGHHGGGHHHHHHHHHGGHHHGGEGGGGHHFGHHGHHHHCGGGHHHHHHHHHHHHHHGGHGFHGGEGHHHHGCFHHHGGGGGGFGGGGGGGFGGFFFFFFFFFFFFFFFFFFFFFFFFFFFFFFFFFFFFFFFFFFFFFFFFFFFFFFFFEF
@M05620:37:000000000-D9766:1:1101:14653:13251 1:N:0:86
ACCACACCTTCTACAATGAGCTGCGTGTGGCTCCCGAGGAGCACCCCGTGCTGCTGACCGAGGCCCCCCTGAACCCCAAGGCCAACCGCGAGAAGATGACCAGGTGAGTGGCCCGCTACCTCTTCTGGTGGCCGCCTCCCTCCTTCCTGGCCTCCCGGAGCTGCGCCCTTTCTCACTGGTTCTCTCTTCTGCCGTTTTCCGTAGGACTCTCTTCTCTGACCTGAGTCTCCTTTGGAACTCTGCAGGTTCTA
+
CCCCCCBCFFFFGGGGGGGFGGHHGFGGHGHHHGGGGGGGGHHHHGGGAGGGHHHHHHHGGGGGGGGGGGGHHHHGGGGHGHHHHGGGGGFGGGHHHHHHHHHGHHHHHHGGHHGGGGGHHHHHHHHHHHGHHGGGGGHGHHGHHHGGGGGGGGGGGGAGGGGGGGFFFFFFFFFFFFFFFFFFFFFFFFFFFFFFFFFFFFFFFFFFFFFFFFFFFFFFFFFFFFFFFFFFFFFFFFFFFFFFFFFFFFF
@M05620:37:000000000-D9766:1:1101:22361:13263 1:N:0:86
ACCACACCTTCTACAATGAGCTGCGTGTGGCTCCCGAGGAGCACCCCGTGCTGCTGACCGAGGCCCCCCTGAACCCCAAGGCCAACCGCGAGAAGATGCCCAGGTGAGTGGCCCGCTACCTCTTCTGGTGGCCGCCTCCCTCCTTCCTGGCCTCCCGGAGCTGCGCCCTTTCTCACTGGTTCTCTCTTCTGCCGTTTTCCGTAGGACTCTCTTCTCTGACCTGAGTCTCCTTTGGAACTCTGCAGGTTCTA
+
CCCCCCBCFFFFGGGGGGGGGGHHGEGAAEFHH2FEGGCF2GEHHGGCGGGGHHHHGHHGGGGFGGGGGGGHGHHGGGGHGHHHHGGGGGBDGGHHHHGHHHHGHHHHHHGGHHGGGGGHHHHHHHHGHGGHHGGGGGHGHHGHHGGGGGGGGGGGFG9DCGGGGGFFFFFFFFFFFFFFFFFFFFFFFFFFFFFFFFFFFFFFFFFFFFFFFFFFFFFFFFFFFFFFFFFFFFFFFFFFFFFFFFFFFFF
@M05620:37:000000000-D9766:1:1101:25064:13313 1:N:0:86
AGTGCCAGCTCTCAATCGCACAGGGGACCCAGGGCCTGGCCCCTCCATCCAGAAAACCTATGACCTCACCCGCTACCTGGAGCACCAACTCCGCAGCTTGGCTGGGACTTTGGGCGTTAGTTAGGCGAGTGGCGTTGGAGCCCGGCAGTACTCACCGTGGCGGGATATAGAGCCTGATGGGGTGAGGGGGGGCTCTTTGGCTCCCACCAGGACCCCTGTCTGGTCTCTCACCTGTCCCTCGCTCGGGCGAG
+
BBBBBFFFBFFFGGGGGFGGGGHHGGGGGGHHGGGGGGHHHHGHGGHHHHHHHHHHHGHHHHHHHHHHHHHGGEGGHHHHHHHHHHHHGHHHGGGGGHHHGHHGGGHH023?B/0//>//2>@F22>/>>///<C-AH1G<<<A-<<CGHCG0GFA.:;@-BGG-./0////9:9.;///;..;AFF99-9--@;/9//B/:/...::EF...9...;;9:BFBBFF/;/BF/B/;B;;.;:;A@D----:
@M05620:37:000000000-D9766:1:1101:18624:13344 1:N:0:86
ACCACACCTTCTACAATGAGCTGCGTGTGGCTCCCGAGGAGCACCCCGTGCTGCTGACCGAGGCCCCCCTGAACCCCAAGGCCAACCGCGAGAAGATGCCCAGGTGAGTGGCCCGCTACCTCTTCTGGTGGCCGCCTCCCTCCTTCCTGGCCTCCCGGAGCTGCGCCCTTTCTCACTGGTTCTCTCTTCTGCCGTTTTCCGTAGGACTCTCTTCTCTGACCTGAGTCTCCTTTGGAACTCTGCAGGTTCTA
+
BBAABBBBFFFFGGGGFGGEGGHHGEEBEAHHFGGEEGEGFHHHHGGGFEGGHHFFHHHGFGGGGDGGGGGFHFHGGGFHEEHHHGGEFGCCCGFFGHEFHHHGHHHHHHGGHHGGGGGGHHHHHHHGHHGHFGGGGGHGHHGGHGGGGGGGGGGGGG-@DGGGGAFFFFFFFFFFFFFFFFFFFFFFFFFFFFFFFFFFFFFDFEFFFFFFFFFFFFBFFFFFFFFFFFFFFFFFFFFFFFFFFFFFFFB
@M05620:37:000000000-D9766:1:1101:20172:13363 1:N:0:86
ACCACACCTTCTACAATGAGCTGCGTGTGGCTCCCGAGGAGCACCCCGTGCTGCTGACCGAGGCCCCCCTGAACCCCAAGGCCAACCGCGAGAAGATGCCCACGTGAGTGGCCCCCTACCTCTTCTGGTGGCCGCCTCCCTCCTTCCTGGCCTCCCGGAGCCGCGCCCTTTCTCACTGGTTCTCTCTTCTGCCGTTTTCCGTAGGACTCTCTTCCCTGACCTGAGTCTCCTTTGGAACTCTGCAGGTTCTA
+
AAABBABAFFFFGGGBGGGFGGHHGGGGGGGHHGGGDEGFCG2GHGGGEEEFAGHHHHHGGGCEFGGEGGGHFHHGGGGHGHHHGFGGGGGGGGG2FFHHHH/<?FG/?<EFHH-><CGGHH0GH0=<DCAFC@DGADHGHFFCHHG09BAG0.CED-;-;.;A9CFFFFFFFFFFFFFFFFBBFFFF9/:FFAAFFFFFFFF.9BF/9BFFFF/:;/BFF/9F/;///;BBF/F/B9;//;BFEFFFFB/
@M05620:37:000000000-D9766:1:1101:13442:13372 1:N:0:86
ACCACACCTTCTACAATGAGCTGCGTGTGGCTCCCGAGGAGCACCCCGTGCTGCTGACCGAGGCCCCCCTGAACCCCAAGGCCAACCGCGAGAAGATGCCCAGGTGAGTGGCCCGCTACCTCTTCTGGTGGCCGCCTCCCTCCTTCCTGGCCTCCCGGAGCTGCGCCCTTTCTCACTGGTTCTCTCTTCTGCCGTTTTCCGTAGGACTCTCTTCTCTGACCTGAGTCTCCTTTGGAACTCTGCAGGTTCTA
+
CCCCCCCCFFFFGGGGGGGGGGHHGGGGHGHHHGGGGGGGGHHHHGGGEGGGHHHGHHHGGGGGGGGGGGGGHHHGGGGHGHHHHGGGGGGGGGGHHHHHHHHEHHHHHHGGHHGGGGGHHHHHHHHHHEGHHGGGGGHGHHGHHGGGGGGGGGGGGCGGGGGGGGFFFFFFFFFFFFFFFFFFFFFFFFFFFFFFFFFFFFFFDFFFFFFFFFFFFFFFFFFFFFFFFFFFFFFFFFFFFFFFFFFFFF;
@M05620:37:000000000-D9766:1:1101:14382:13390 1:N:0:86
ACCACACCTTCTACAATGCGCTGCGTGTGGCTCCCGAGGAGCACCCCGTGCTGCTGACCGAGGCCCCCCTGAACCCCAAGGCCAACCGCGAGAAGATGACCAGGTGAGTGGCCCGCTACCTCTTCTGGTGGCCGCCTCCCTCCTTCCTGGCCTCCCGGAGCTGCGCCCTTTCTCACTGGTTCTCTCTTCTGCCGTTTTCCGTAGGACTCTCTTCTCTGACCTGAGTCTCCTTTGGAACTCTGCAGGTTCTA
+
BB@ABBBBFFFFGGGFFGAEGCGGGEGGHGGFHGFGEECA1FCFHGG0AEEEGGGHHHH>0>EGGGGGGGGFCFHGEG/GEHHHHFGGGGFGGGHHHHDHHHHEHHHEBHGGHHGGGGGHHHHHHHHHHHGHHGGGGGHGFFGGGGGGGGGGGGGGGGAGGFGFFFFFFFFFFFFFFFFFFFFFFFFFFFFFFFFFFFFFFFFFFFFFFFFFFFFFFFFFFFFFFFF9BFFFFFFFFFFFFFFFFFFFFFF
@M05620:37:000000000-D9766:1:1101:14367:13400 1:N:0:86
ACCACACCTTCTACAATGAGCTGCGTGTGGCTCCCGAGGAGCACCCCGTGCTGCTGACCGAGGCCCCCCTGAACCCCAAGGCCAACCGCGAGAAGATGACCAGGTGAGTGGCCCGCTACCTCTTCTGGTGGCCGCCTCCCTCCTTCCTGGCCTCCCGGAGCTGCGCCCTTTCTCACTGGTTCTCTCTTCTGCCGTTTTCCGTAGGACTCTCTTCTCTGACCTGAGTCTCCTTTGGAACTCTGCAGGTTCTA
+
CCCCCCDCFFFFGGGGGGGGGGHHGEGEHGHHHGGGGGGGGHHHHGGGGGGGHHHHHHHGGGGGGGGGGGGHHHHGGGGHGHHHHGGGGGGGGGHHHHHHHHHGHHHHHHGGHHGGGGGHHHHHHHHHHHGHHGGGGGHGHHGHHHGGGGGGGGGGGGDGGGGGGGFFFFFFFFFFFFFFFFFFHFFFHHHHFFFFFFHFFFFFFFFFFFFFHFFFFFFFFHFFFFFHFFFFHHFFFFFFFFFFFFFFFFB
@M05620:37:000000000-D9766:1:1101:11044:13405 1:N:0:86
AGTGCCAGCTCTCAATCGCACAGGGGACCCAGGGCCTGGCCCCTCCATCCAGAAAACCTATGACCTCACCCGCTACCTGGAGCACCAACTCCGCAGCTTGGCTGGGACCTATTGAGTATCCAGCGTAGGAATCTGGGAGTTGGGGAGGAGTGAGGAGTTGGGGAAAGACAGTCCTAACCGTGGAGGGTTCTGGTAAATGATGGGGTGAGGAGGGGCTCTTTGGCTCCCACCAGTCCCCCTGTCTGGTCTAT
+
BCAABFFFBFFFGGGGGGGGGGHHGGGGGGHHGGGGGGHHHHGHGGHGHHHHHHHHHGHHHHHHHHHHHHHGGEGGHFHHHHHHGHHHGHHHGGGGGHHHGHHGGGHGGHHHHHEHHHHHHHHHGCEGGDGHHHHHHFEGGHHGGEGGGGHHGGHHGHHHHGGGGHHHHHHHGHHHHHHGGGGGGGG;CFGGGGGGGGGGFFFGGA@FFFFFFFFFFFFFFFFFFFFFFFFFFFFFFFFFFFFFFFFFFFB
@M05620:37:000000000-D9766:1:1101:6269:13444 1:N:0:86
ACCACACCTTCTACAATGAGCTGCGTGTGGCTCCCGAGGAGCACCCCGTGCTGCTGACCGAGGCCCCCCTGAACCCCAAGGCCAACCGCGAGAAGATGCCCAGGTGAGTGGCCCGCTACCTCTTCTGGTGGCCGCCTCCCTCCTTCCTGGCCTCCCGGAGCTGCGCCCTTTCTCACTGGTTCTCTCTTCTGCCGTTTTCCGTAGGACTCTCTTCTCTGACCTGAGTCTCCTTTGGAACTCTGCAGGTTCTA
+
DCCCDDDCFFFFGGGGGGGGGGHHGFGGHGHHHGGGGGGGGHHHHGGGGGGGHHHHHHHGGGGGGGGGGGGHHHHGGGGHGHHHHGGGGGGGGGHHHH2FH2/?FGGF?FGEHGGGCCGHFD0DDDDGGHGFHC?D?DHGGGGBFBFFFGGGFFGGDGA-@FGGFGFFCFFFB0FFFFFFFFB0:BBFFF00F=DFFFFFFFFFFFFBBFBBFFFFF<BFFFFFEBBFFFFFFFFFFFFE:BB:FFAFFF0
@M05620:37:000000000-D9766:1:1101:28473:13450 1:N:0:86
GAGGCTGCTTTGGAAGAAACTCATAGATTACTGCAACAGTTCCCCCTGGACCTGGAAAAGTTTCTTGCCTGGCTTACAGAAGCTGAAACAACTGCCTACAGGATGCTCCCCGTCCGGAAAGGCTCCTAGGAGCCTCCACGGGCGACCAAGCGATGCTAAACAACTGGCAAGTCCGTCAGGCATTTCCGCTTTCGTACTCTTGTGGATCCCCTTGACACATTCTCAGCATTTGTACTTGTCACTGACAAGCC
+
A>>>A1FAFFFFF1GG1BG1F1ABBF1F31GHBHH1BEGA2F2FHGEGEBGFABB0FFEGAA2GGEFHHHHAEFGGHHFF1FHHFHD1FFHHB0BG1B01BF011>B11>EE>/?>//>/00/1B<11B0BB?F00/B0/</><////.0.<.>..>1>=C0.<CGHH/0.=<=.:=:CC/.;;CGG?CEAAFB./.9B0CFCB?00;B9.CF/0;00/;FFB9/99//9BB9BBF////9/;F/9BF-;A
@M05620:37:000000000-D9766:1:1101:6253:13453 1:N:0:86
ACCACACCTTCTACAATGAGCTGCGTGTGGCTCCCGAGGAGCACCCCGTGCTGCTGACCGAGGCCCCCCTGAACCCCAAGGCCAACCGCGAGAAGATGCCCAGGTGTGTGGCCCCCTACCTCTTCTGGTGGCCGCCTCCCTCCTTCCTGGCCTCCCGGCGCTTCGCCCTTTCTCACTGGTTCTCTCTTCTGCCGTTTTCCGTAGGACTCTCTTCTCTGACCTGAGTCTCCTTTGGAACTCTGCAGGTTCTA
+
ABCCCCCCFFFFGGGGGGGGGGHHGGGEGGHGHGGGGGGGGFHHHGGGGGGGHHHHHHHGGGGGGGGGGGGHGHHGGEGHGHHHHGGGFGBGGGHHHHHHHH/??F1/?FGHHH-@@.<GFF<G<0<D=/CGHCFGFFHGHHGEHGHG0FFGFGGGAB:-9-.;9ADFFFFFFFBFBFFFFFFFFFFFFFFFFF.AFFFFF0:.;BBFFFFFFFF;0F0BFF/;99B0BFBFFFFBFFFFFFEFFFFFFB0
@M05620:37:000000000-D9766:1:1101:10021:13482 1:N:0:86
GAGGCTGCTTTGGAAGAAACTCATAGATTACTGCAACAGTTCCCCCTGGACCTGGAAAAGTTTCTTGCCTGGCTTACAGAAGCTGAAACAACTACCTACAGGATGCTACCCGTAAGGAAAGGCTCCTAGAAGACTCCAAGGGAGTAAAAGAGCTGATGAAACAATGGCAAGTAAGTCAGGCATTTCCGCTTTAGCACTCTTGTGGATCCAATTGAACAATTCTCAGCATTTGTACTTGTAACTGACAAGCC
+
CBBCCCFCFFFFGGGGGGGGGGFHHHGHHHHFHGHHHGHHHHHHHGGGHHGGHHGHHHHHGHHHHHHHHHHHHHHHHHHHHHHHHHHHHHHHHGGFGHHFHHHHHHHGHHHGGGGHHHHGHHHHHGHHHHHHHHHHGHHHGGGGCGHGGHGHHGHGHHHHHFHHHHFHHHGHHFHGHHHHHHHHGGHGGGGGHHHHHFGHHHHHGHHHHHGGHHHHHHHHHHFHGHHHHGGGFFGGGGGFFGGGGGGGGGG
@M05620:37:000000000-D9766:1:1101:24327:13489 1:N:0:86
GAGGCTGCTTTGGAAGAAACTCATAGATTACTGCAACAGTTCCCCCTGGACCTGGAAAAGTTTCTTGCCTGGCTTACAGAAGCTGAAACAACTACCTACAGGCTGCTACCCGTAAGGAAAGGCTCCTAGAAGACTCCAAGGGAGTAAAAGAGCTGATGAAACAATGGCAAGTAAGTCAGGCATTTCCGCTTTAGCACTCTTGTGGATCCAATTGAACAATTCTCAGCATTTGTACTTGTAACTGACAAGCC
+
A?ABBACBFFFFGFGGGGGGGGHHHGFHHGHHGHFHGHHFHHGHHGFGHGFGHHHGBDFHFHHHHHGFGHHHGHHFGGFGHHGHHFFHGGHHHFGHGHGFGH1BBFGFGHHGGEGGHDGGGFCBGFGHGGHDE3FGGGHHGGHGCGHHFFAGGDGBGGHHHGHHHGGFCGFFFGF@@FFFFHFFGFGFGDEE0=GHHCFHHGGHGFHHHCGBGHHH0GFGGCCCF;C00C;F9;FGGGBCBFFFBFGGG?E
@M05620:37:000000000-D9766:1:1101:5598:13504 1:N:0:86
GAGGCTGCTTTGGAAGAAACTCATAGATTACTGCAACAGTTCCCCCTGGACCTGGAAAAGTTTCTTGCCTGGCTTACAGAAGCTGAAACAACTACCTACAGGATGCTACCCGTAAGGAAAGGCTCCTAGCAGACTCCAAGGGAGTAAAAGAGCTGATGAAACAATGGCACGTAAGTCAGGCATTTCCGCTTTAGCACTCTTGTGGATCCAATTGAACAATTCTCAGCATTTGTACTTGTAACTGACAAGCC
+
AABABAFAFFFFGGGGCGGGGGGGHHHHGHHHHHHGHHHHHHHHHGGGHHHHHHHGHHHHFHHHHFGHHHHHHHHHHHHHGGHHHHHFHHHEGFGFDGFHHHAHHHHHHHHGGFGHHFHHHGHHHGHHHFGGHHHGHHHHGGHG?CGHHHGHHGFGHHHHHHHHHEGHC1??FFGGHGGHHFHGHHGGGFACGHHFHHHHHHHHGFHHHGBHHFC0CGHHHHHHHHFBBFGGFGGGGGG0CGGGFGG09EE
@M05620:37:000000000-D9766:1:1101:11487:13514 1:N:0:86
GAGGCTGCTTTGGAAGAAACTCATAGATTACTGCAACAGTTCCCCCTGGACCTGGAAAAGTTTCTTGCCTGGCTTACAGAAGCTGAAACAACTACCTACAGGATGCTACCCGTAAGGAAAGGCTCCTAGAAGACTCCAAGGGAGTAAAAGAGCTGATGAAACAATGGCAAGTAAGTCAGGCATTTCCGCTTTAGCACTCTTGTGGATCCAATTGAACAATTCTCAGCATTTGTACTTGTAACTGACAAGCC
+
[truncated: 1,222,874 more chars]
