# Supplementary material for: Fast but not furious: a streamlined selection method for genome-edited cells
Source: Life Sci Alliance. 2021 Apr 26;4(6):e202101051. doi: 10.26508/lsa.202101051 (PMC8127327; doi:10.26508/lsa.202101051)
Supplement: Supplementary file 1 [file LSA-2021-01051_Supplemental_Data_1.zip › SANGER and Deep Sequencing/ACTB/87_S87_L001_R1_001.fastq]

@M05620:37:000000000-D9766:1:1101:18905:2083 1:N:0:87
AGTGCCAGCTCTCAATCGCACAGGGGACCCAGGGCCTGGCCCCTCCATCCAGAAAACCTATGACCTCACCCGCTACCTGGAGCACCAACTCCGCAGCTTGGCTGGGACCTATGTGAGTATCCAGCGTAGGAATCTGGGAGTTGGGGAGGAGTGAGGAGTTGGGGAAAGACAGTCCTAACCGTGGAGGGTTCTGGTAAATGATGGGGTGAGGAGGGGCTCTTTGGCTCCCACCAGTCCCCCTGTCTGGTCTA
+
AA>ABFFFBFFFGGGGGGGGGCHGGGGGGGHHGGGGGGHHHHGHGGHHHHHHHHHHHGHHHHHHHHHHHHHGGGGGHHHGHHHHHHFHGHHHGGGGGHHHGHHGG?HHGHHHHHGHHHHHHHHGHGGGGGHHHHHHGHHGGHHHGGGCGGFHGHHGHGHHHHGGGGHHHHHHHHHHHHHHGGGGDGGGGGGGGGGGGGGGGGGGGGFFFFFFFFFFFFFFFFFFFFFFFFFFFFFFFFFFFFFFFFFFFF/
@M05620:37:000000000-D9766:1:1101:15457:2106 1:N:0:87
AGTGCCAGCTCTCAATCGCACAGGGGACCCAGGGCCTGGCCCCTCCATCCAGAAAACCTATGACCTCACCCGCTACCTGGAGCACCAACTCCGCAGCTTGGCTGGGACCTATGTGAGTATCCAGCGTAGGAATCTGGGAGTTGGGGAGGAGTGAGGAGTTGGGGAAAGACAGTCCTAACCGTGGAGGGTTCTGGTAAATGATGGGGTGAGGAGGGGCTCTTTGGCTCCCACCAGTCCCCCTGTCTGGTCTA
+
CCCCCFDFCFFFGGGGGGGGGGHGGGGGGGHHGGGGGGHHHHGHGGHHHGHHHFFHHGHHH3DFHHHHHHHGGGEEHHHHGGGGHGHHGHHHGGGGGHHGGGHGGGHHGHHHHHHHHHHHHHHHHGEGGGHGHHHHHHHGGHHHGGGGFGDHFHGHHGHGHHGGGGHHGHHHHHHHHGHHGDEGGGGGGGGGGGGBFGGGGGGGGGFFFFFFFFFFFDFFFFFFFFFFFFFFFFFFFFFFFFFFFFFFFF/
@M05620:37:000000000-D9766:1:1101:18411:2262 1:N:0:87
AGTGCCAGCTCTCAATCGCACAGGGGACCCAGGGCCTGGCCCCTCCATCCAGAAAACCTATGACCTCACCCGCTACCTGGAGCACCAACTCCGCAGCTTGGCTGGGACCTATGTGAGTATCCAGCGTAGGAATCTGGGAGTTGGGGAGGAGTGAGGAGTTGGGGAAAGACAGTCCTAACCGTGGAGGGTTCTGGTAAATGATGGGGTGAGGAGGGGCTCTTTGGCTCCCACCAGTCCCCCTGTCTGGTCTA
+
AAAAAFFFBFFFGGGGGGGAFCGAFAEEEEGG2AEEFGHHHHGHGGHHHGHHHHGHFGHHHDGHHHHHHHGGG>EEHFHHBEF1FG??E3BF/?/>ECBGDFHGGGFHGHHGHHHHHHHHHHGHHGGDCGFGGHHHHH0FEGHHGGFFGGEGHDGH<EGHHHGGCDHG/CGHHHHHFHFHGGGG.EGGCFGFFF;CFGGFFFGGGGFF?FFFDD;FFFFFFFFFFFFFFEFFFFFFFFFFFFFFFFFFFFB
@M05620:37:000000000-D9766:1:1101:17027:2265 1:N:0:87
GAGGCTGCTTTGGAAGAAACTCATAGATTACTGCAACAGTTCCCCCTGGACCTGGAAAAGTTTCTTGCCTGGCTTACAGAAGCTGAAACAACTTCCCGTAAGGAAAGGAACCTCGACGACTCCCCGGGAGTAACCAAACTGCTGCCACAAAGACCCGTAAGTAAGGCATTTCCGCTTTAGCCATCTTGTGGCTCCAATTGAACAATTCTCAGCCATTGTACTTGTCCCTGACAAGCCAGGGACAAACGATC
+
BBBBBBFBFFFFGCGGGGGGGGHHHHGGHHHHHHHHHHHFGHHHHGGGHHHHHGHHHHHHHHHHHHHHHHHHHHHHHHHHHHHHHHHHHHHHGHHHH1B>1BGHH3BB23BFCGGG/>/<//B??E?DGGDHFBG2?/?@2@?F10?FGH0?0??>@<AGHHHDGHHAGHH0G<EGGG0GGFFHH0=CCHG.GGEHHGGBFFGFGGGGGG0FGF.9;0;;FGGGGG0FBFGGG0.;AFFFFFFFF.E.;;;
@M05620:37:000000000-D9766:1:1101:11954:2412 1:N:0:87
GCGGCTGCTTTGGAAGCAACTCATAGATTCCTGCACCAGTTCCCCCTGGCCCTGGAAAAGTTTCTTGCCTGGCTTACAGAAGCTGAAACAACTGCCCGTAAGTAAAGGCTCCTATAAGACTCCAAGGGAGTCAACGAGCTGATGACACAATGGCAAGTAAGTCAGGCATTTCCGCTTTAGCACTCGTGTGGATCCAATTGAACAATTCTCAGCATTTTTACCTGTAACTTACAATCCAGGGACAAACGATC
+
>>1>A>>>CF3BAB1AA1ABBBBFAD1GF3FFHH01F0FADGFGHGAF/0BAAB/FHF0BBFBGDFFGHHHHHHBAFFHFGFHBB1FFH0FGFFFHH>E?E02B@2FFEHCFHH>1BG1BFBCG<BF?G/<0>F1//<//BFD@@1@<0/<F1@F1?1?@1?@??0?<FFFGFC?.>.F<>1<1C.<<C..D0<C00<;00::0:CG0GB;0;0:000;.B0;0;009B0;C0;0C/0;9....9/....:
@M05620:37:000000000-D9766:1:1101:19794:2429 1:N:0:87
AGTGCCAGCTCTCAATCGCACAGGGGACCCAGGGCCTGGCCCCTCCATCCAGAAAACCTATGACCTCACCCGCTACCTGGAGCACCAACTCCGCAGCTTGGCTGGGACCTATGTGAGTATCCAGCGTAGGAATCTGGGAGTTGGGGAGGAGTGAGGAGTTGGGGAAAGACAGTCCTAACCGTGGAGGGTTCTGGTAAATGATGGGGTGAGGAGGGGCTCTTTGGCTCCCACCAGTCCCCCTGTCTGGTCTA
+
ABAAAFFFAFFFGEGGFGGAGCHAFGEEFDHHEGGEEGHHCHGFGGHHHAGGFBGCGGHHHHGHHHHHHHHGG/EEHHHHCGHHHHHFGFHHAE?EEGFEFGHGFGHHGHHHHHHHHHHHHHHEHCCBCGHGHHHHFHGGGFHFGGCCGGDFCFFFEGB/GCDGEGHHHGFHHHFGHHHHGDE@FEDG9C.CFGFFFGGGGGGGGGFBFFFF?DBBB;EFFFFFFFFFFFFFFFFFFFFFBFFFFFFFFFF
@M05620:37:000000000-D9766:1:1101:12303:2653 1:N:0:87
AGTGCCAGCTCTCCATCGCACAGGGGACCCAGGGCCTGGCCCCTCCATCCAGAAAACCTATGACCTCACCCGCTACCTGGAGCACCCACTCCGCAGCTTGGCTGGGACCTATGTGAGTATCCAGCGTAGGAATCTGGGAGTTGGGGAGGAGTGAGGAGTTGGGGAAAGACAGTCCTAACCGTGGAGGGTTCTGGTAAATGATGGGGTGAGGAGGGGCTCTTTGGCTCCCACCAGTCCCCCTGTCTGGTCTA
+
>A>>ADFFBFFFGCGGGFA2E2FAF2BAEBFE2BEABCEGHHGHGGFFHFHHHHHGFAGHFDGHHBBCGHHEE>>EHHBBBBGGGFE??FF2/E/E>FBBEFFGGGHHGHHGHHHHHHHHHHHHHGGDGGGHHHHHGH0FEHHHGG.AD.<<C<DG0EHHHHGGEACA/C:GHHHHHHGGGFGGAEGGGGGGGGCFFGGGGGGGGFDDFFFEDFFFFFFBFFFFFFFFF.FF9AFFFFFFFEBFFFFFFFB
@M05620:37:000000000-D9766:1:1101:14602:2700 1:N:0:87
AGTGCCAGCTCTCAATCGCACAGGGGACCCAGGGCCTGGCCCCTCCATCCAGAAAACCTATGACCTCACCCGCTACCTGGAGCACCAACTCCGCAGCTTGGCTGGGACCTATGTGAGCATCCAGCGTAGGAATCTGGGAGTTGGGGAGGAGTGAGGAGTTGGGGAAAGACAGTACTAACCGTGGAGGGTTCTGGTAAATGATGGGGTGAGGAGGCGCTCTTTGGCTCCCACCAGTCCCCCTGTCTGGCCTA
+
>A11AFF11FFFG1G3GFACECGHFEAAE0FAB0EE/AGFAHGHGGG1EAFFEHHBGGF1BGFHHGHHHCCEG>EEHHHH0FHHHH0?E>1BEECE@0BF/0BFFECFEH1FG>2>11BFHGB<@C<<CG1FCHDDD00FCGDG--.>C<CHH0DC0.</=C-;.A:GGE:CC0CH0;:A-;CAAEF-C.FBFFFFF0FFB0CF..;-?AAF9A-@--AAF//;9/9AE-;9-A/BF/;B;-///;B/-//
@M05620:37:000000000-D9766:1:1101:14000:2760 1:N:0:87
AGTGCCAGCTCTCAATCGCACAGGGGACCCAGGGCCTGGCCCCTCCATCCAGAAAACCTATGACCTCACCCGCTACCTGGAGCACCAACTCCGCAGCTTGGCTGGGACCTATGTGAGTATCCAGCGTAGGAATCTGGGAGTTGGGGAGGAGTGAGGAGTTGGGGAAAGACAGTCCTAACCGTGGAGGGTTCTGGTAAATGATGGGGTGAGGAGGGGCTCTTTGGCTCCCACCAGTCCCCCTGTCTGGTCTA
+
BCABBFFFCFFFGGGGGGGGGGHHFGEGGGHGFGGGGFHHHHGHGGHHHHHHHEHHHGGHFGHHHHHHHHHGGGGGHHHHFHHHHHHEGHHHEGGGEHFGGHHGGGHHGHHHHHFHHHHHHHHHGGGGGGDHHHHHHHFGFGHHGGEGGEEGHHHHBEGHGGGGCEHHFHHHHHHHHHHHGGGG.CEGCFGGFGCFFFGGFGGGGGADFFFFFFFFFFFFFFFFFFFFFFFFFFFFFFFFFFFFFFFFFFF
@M05620:37:000000000-D9766:1:1101:12003:2838 1:N:0:87
AGTGCCAGCTCTCAATCGCACAGGGGACCCAGGGCCTGGCCCCTCCATCCAGAAAACCTATGACCTCACCCGCTACCTGGATCACCCACTCCGCAGCTGGGCTGGGACCTATGTGAGTATCCAGCGTAGGAATCTGGGAGGTGGGGAGGAGTGAGGAGTTGGGGAAAGACAGTCCTAACCGTGGAGGGCTCTGGTAAATGATGGGGTGAGGAGGGGCTCTTTGGCTCACACCAGTCCCCCTGTCTGGTCTA
+
AA>ABFFFAFFFGGGGGGGGGGHHGGGCEEHH2AEFDFHCFGFGEA25BF3GGBGHHGHHEGD5F5B3F11>0/>/2B@123BFGH111B?G?E//>B32E/2EE/G0AGB?DF3F3GDGHH32GDGADDH2F1<<1?0//?FFGG.<-.<<<0<CG<<<D/ADGGCG/;GC:G0C09CA-9;@9CEF.:CBFF0C9C099/B/EF:-.9A/ADFFFFFFFFFFFFF/9BBDEFFFFFFFDFFFFFFFFFB
@M05620:37:000000000-D9766:1:1101:14075:2883 1:N:0:87
GAGGCTGCTTTGGAAGAACCTCATAGATTACTGCAACAGTTCCCCCTGGACCGGGAAAAGTTGCTTGCCTGGCTCACAGGAGCAACAACCACTACCCGTACGGAGAGGCTCCTCGACGACTCCACGGGAGTACCCGCGCTGCTGAAACAATGGCCCGTCAGTACGGCCTTTCCTCTTTAGACCTCTTGTGGCTCCAATTGAACAATTCTCAGCCTTTGTACTTGTACCTGACACGCCAGGGACAAAGGCTC
+
>A1>AAF?CDDFFGGC1F1ABFCDAFBD31BGGBB110BD2DFFHGEFHGHG/E/AE/0AFG1DADAGHHFGHH11BEFBBBF/B0B>G//?10B0B/?E/>E//>??EHHGHHGF?/CGGGG10CCC/>CF11?.<@-C-AG0000</<DHHF/::-..;<0C9.9-.;0CF0CFFF0F0=;BFFFGGGGCCB9FFFFFF;BF-9BFFF/B9/FFFFFFFFFFF/9FFFBFF/;@EF-AA-;AF-/--;:
@M05620:37:000000000-D9766:1:1101:15448:2906 1:N:0:87
AGTGCCAGCTCTCAATCGCACAGGGGACCCAGGGCCTGGCCCCTCCATCCAGAAAACCTATGACCTCACCCGCTACCTGGAGCACCAACTCCGCAGCTTGGCTGGGACCTATGTGAGTATCCAGCGTAGGAATCTGGGAGTTGGGGAGGAGTGAGGAGTTGGGGAAAGACAGTCCTAACCGTGGAGGGTTCTGGTAAATGATGGGGTGAGGAGGGGCTCTTTGGCTCCCACCAGTCCCCCTGTCTGGTCTA
+
AAAAAF1FAFFFGDGFGGGCGCHEFGGGGAFHFGGEFGHCFHGHGGFHHEBFF0GGHGHFFHFHHHHHHHHEE?>FHHFHFHHHGHHEGHHHEE//E>GFEHGE/<GFGBFHHHHHHH2FGFHHHGCCCCBDGHHHHHFGCGHHCGECGGGCGFHHHGFGFFGGGGHHGHHHHHHHHGFF@FFGBEGGEFFGGGF0FGGGGGGGGGF@FFEFFF@;@9ABFFFFFFFFFFFFFFBFFFFB@FFFFFFFFFB
@M05620:37:000000000-D9766:1:1101:19064:2910 1:N:0:87
AGTGCCAGCTCTCAATCGCACAGGGGACCCAGGGCCTGGCCCCTCCATCCAGAAAACCTATGACCTCACCCGCTACCTGGAGCACCAACTCCGCAGCTTGGCTGGGACCTATGTGAGTATCCAGCGTAGGAATCTGGGAGTTGGGGAGGAGTGAGGAGTTGGGGAAAGACAGTCCTAACCGTGGAGGGTTCTGGTAAATGATGGGGTGAGGAGGGGCTCTTTGGCTCCCACCAGTCCCCCTGTCTGGTCTA
+
CCBCBFFFCFFFGGGGGGGGGGHFGGGGGGHHGGGGGGHHHHGHGGFHHHHHGHHHHGHHHHHHHHHHHHHGGEGGHHHHGHHHHHHGGHHHEGFGGGFHGHHGGGHHGHHHHHHHHHHHHHHHHGGGGGHHHHHHHHHGGHHHGGGGGGGHHHHHHGHHHHGGGGHGHHHHHHHHHHHHGGGGGGGGCFGGGGFFGGGGGGGGGGFFFFFFFFFFFFFFFFFFFFFFFFFFFFFFFFFFFFFFFFFFFFF
@M05620:37:000000000-D9766:1:1101:11281:2931 1:N:0:87
AGTGCCAGCTCTCAATCGCACAGGGGACCCAGGGCCTGGCCCCTCCATCCAGAAAACCTATGACCTCACCCGCTACCTGGAGCACCAACTCCGCAGCTTGGCTGGGACCTATGTGAGTATCCAGCGTAGGAATCTGGGAGTTGGGGAGGAGTGAGGAGTTGGGGAAAGACAGTCCTAACCGTGGAGGGTTCTGGTAAATGATGGGGTGAGGAGGGGCTCTTTGGCTCCCACCAGTCCCCCTGTCTGGTCTA
+
>>AAADFFBFFFG4FGGFFFGEGHFAEGGGHHGGGEGAGHHHGHGGBGHGGGGEFGGGFGHDFHGF@GHHHEEECEHHFBFFB?B?1FEFHHGE/EEFHHGGHFEGHHGGHHHHHHHBFFGHDFHG?CCDHFHGHHHGEG?FGGGGEFCGGHHFHHFEGCGHGGEFEHHHHHCFCGFFHFA.;ADFFC;;AFGG;FGGBFFBFGGDFFAFFFFFDAA9EFFFFFFBFEE.9AEFFFFFEAFFFFFFF99BB
@M05620:37:000000000-D9766:1:1101:11263:2935 1:N:0:87
AGTGCCAGCTCTCCATCGCACAGGGGACCCAGGGCCTGGCCCCTCCATCCAGAAAACCTATGACCTCACCCGCTACCTGGAGCACCCACTCCGCAGCTTGGCTGGGACCTATGTGAGTATCCAGCGTAGGAATCTGGGAGTTGGGGAGGAGTGAGGAGTTGGGGAAAGACAGTCCTAACCGTGGAGGGTTCTGGTAAATGATGGGGTGAGGAGGGGCTCTTTGGCTCCCACCAGTCCCCCTGTCTGGTCTA
+
>A1>>DFFAFFFG1FGFEE1E0FCFEBEEBFGABE/BFGHHHGHGGHHHGHGGHHFHGHHFAGHHDFGHHHEE>>EHHGG0EGHHH/??GHB>E/E>GBBEGHGGGHHGHHHHHHHHHHHHHHHHGGCGGGHHHHHHH0FEHHHGG.>C<<<G0DG<EGHHHGGC?GG/GGHHHHHHHGGGGEGAEFGGGGGGG;FFGGGGGGGGFF@EFFFFF@@@@FFFFFFFFFFFFFFFFFFFFFF@FFFFFFFFFB
@M05620:37:000000000-D9766:1:1101:11274:2952 1:N:0:87
AGTGCCAGCTCTCAATCGCACAGGGTACCCAGGGCCTGGCCCCTCCATCCAGAACACCTATGACCTCACCCGCTACCTGGAGCACCAACTCCGCAGCTTGGCTGGGACCTATGTGAGTATCCAGCGTAGGAATCTGGGCGTTGGGGAGGGGTGCGGAGTTGGGGACAGCCAGTCCTAACCGTGGAGGGTTCTGGTAAATGATGGGGTGAGGAGGGGCTCTTTGGCTCCCACCAGTCCCCCTGTCTGGTCTA
+
>1>AAFFFAFFFGGGGGGGGG?GCF00BFG1GCAEEFFEHHHGGEGFDG01A1B00BBGA112DG11BFGFEE/>E0FFCF0FCHH0/?>GGEE>/>0GGEHFFEA00EHBFEGFBGHHFHHHHHG//BAG1@G2FHF/>CCGHGC.>C-<CC.A--@EHHHGG??AF.;.CFGGF00CAAGE@.;C@AFFFFFFFFFFFBFFFFFF@?FF9BB??@@FFFFFEFFFFF-AFAFFFFFFF@EBBFFB9;FB
@M05620:37:000000000-D9766:1:1101:14460:2962 1:N:0:87
AGTGCCAGCTCTCAATCGCACAGGGGACCCAGGGCCTGGCCCCTCCATCCAGAAAACCTATGACCTCACCCGCTACCTGGAGCACCAACTCCGCAGCTTGGCTGGGACCTATGTGAGTATCCAGCGTAGGAATCTGGGAGTTGGGGAGGAGTGAGGAGTTGGGGAAAGACAGTCCTAACCGTGGAGGGTTCTGGTAAATGATGGGGTGAGGAGGGGCTCTTTGGCTCCCACCAGTCCCCCTGTCTGGTCTA
+
3A>ABFFBAFFFGGGGGFGGEGHGGGGGAEDHGGGGCFHH2GGHGGHGFHFHBGFHHGGHHFBGHHHGHHHEGE?EHHHGHHHCHHHHGHHHGG?EGGHHGGHGGGGHGHHHGHHHHHHHHHHHHGFFGGFHHFHHHHGGDGGCD-CGGGFHHHHHGGHGHH?@CDHEGHHHHHHHHGHHGGGGGFGB;CFGGGBBBFFGGFFFFGFBFFEBFFBBBBFFFFFFBFFFFFFFFFFFFFFFBFFFFFFFFFF
@M05620:37:000000000-D9766:1:1101:13559:3012 1:N:0:87
GAGGCTGCTTTGGAAGAAACTCATAGGTTACTGCAAAAGTTCCCCCTGGGCCTGGGACAGATTCCTGCCTGGCTTACAGAAGCTCAAACGGGAGGCTACCCGTAAGGAAAGGCTCCTAGACGACTACAAGGGCGTCAAAGAGCTGCTGCACCCATGGCCAGTACGTCCGGCATTTCCGCTTTCGCACTCTTGTGGATCCAATTGAACAATTCTCCGCATTTGAACTTGTAACTGACAAGCCAGGGAACAAA
+
>>AAA>CAFFD1BFG11FAGGFE3DF1B1DGGHH1B1BFAFHHGHE0FE/FGA///A0/B0BDG221BGHH/GCF1BA1DBGH111BFH//B/>>//BBBFEE/?>>>0B0B>FCFGFD11?EE//0B1F/B/><B//@10???11?11G1?.<F0000<.>11<CH.<<A-:GHBGGGF..0=C.;-/;9:;C.F90CB9CF0;BFCFFBBFFFFE@FFFE/:B/;B;FFFFB9BFF-AA-;-9-99;9-
@M05620:37:000000000-D9766:1:1101:21728:3018 1:N:0:87
AGTGCCAGCTCTCAATCGCACAGGGGACCCAGGGCCTGGCCCCTCCATCCAGAAAACCTATGACCTCACCCGCTACCTGGAGCACCAACTCCGCAGCTTGGCTGGGACCTATGTGAGTATCCAGCGTAGGAATCTGGGAGTTGGGGAGGAGTGAGGAGTTGGGGAAAGACAGTCCTAACCGTGGAGGGTTCTGGTAAATGATGGGGTGAGGAGGGGCTCTTTGGCTCCCACCAGTCCCCCTGTCTGGTCTA
+
ABCBCFFFCFFFGGGGGGGGGGHGGGGGGGHHGGGGGGGHHHGHGGHHGHGHHHGHHGHHHHHHHHHHHHHGGGGGH3FFGHHHHHHHGHHHGGCGGFHHGHHGGGHHGHHHGHGHHHHHHHHHHGGGGGHHHHHHHHGGGHHHGGGGGGGHHHGHHGHHGHGFGGHGHHHHHHHHHHHHGGGGGGGGAFGGGGGGGGGGGGGFFBFFFFFFFFFFFFFFFFFFFFFFFFFFFFFFFFFFFEFFF/BFFFB
@M05620:37:000000000-D9766:1:1101:18946:3023 1:N:0:87
AGTGCCAGCTCTCAATCGCACAGGGGACCCAGGGCCTGGCCCCTCCATCCAGAAAACCTATGACCTCACCCGCTACCTGGAGCACCAACTCCGCAGCTTGGCTGGGACCTATGTGAGTATCCAGCGTAGGAATCTGGGAGTTGGGGAGGAGTGAGGAGTTGGGGAAAGACAGTCCTAACCGTGGAGGGTTCTGGTAAATGATGGGGTGAGGAGGGGCTCTTTGGCTCCCACCAGTCCCCCTGTCTGGTCTA
+
>A>>AFF11FFFGDGFGGECECHHGEE00AFGFAF//BGH0GGEGGH1BBFG1FBFGEGCGH2FGDFGHFCEG/EEHGHGBFHHHGC?EHDHECEEEHHHGHHGGGHHGHHGHGHFHHFHHHHHHGAC/CGHHHHHGH?FGFHHGG.@C.CFG0DF<E/CGECGGGHHHHHGHFFHFFHHG?EA.9BG.;9FFGGGGGGGGGGGGGF@F-FBBB@?@<EFFFF/BFFEFFFFFFFFFFFF@FFFFFFFFFF
@M05620:37:000000000-D9766:1:1101:12711:3157 1:N:0:87
GAGGCTGCTTTGGAAGAAACTCATAGATTAGTGCAACAGTTCCCCCTGGACCTGGAAAAGTTTCTTGCCTGGCTTACGGAAGCTGAAACAACTGCCAATCAGTACAGAAAGGCTCCTAGAAGAATCCACGGGCATCCAAGCGAACATGCACCAATAGCAAGACCGTCAGAACTTTCCACACTCACAAAATATGGCCTCCAATTCCACAGTACTCCCACTTAGTAACTTTAGTTGCCTAGCCCGGGCCCAAA
+
AAAAAAFAFFDFFGFGF4GGGFFG5DGGFH4FGGHFCGG5E5G3A2AFAFGHHGGCAFEFF5FFDEF5CD31FGHF31B1FE?3@33@BB1?CGFF3E3333@4@B4@3B3113???343?3B3BBFB3//<//?BBB1B/??/<>1111<00/111?1100?0-.<>>1101<1<10</.<</<0<..0000:./0..//0<0000:.00000/9C..;009900000000000:00;99/--9--;;EA
@M05620:37:000000000-D9766:1:1101:18417:3274 1:N:0:87
AGTGCCAGCTCTCAATCGCACGGGGGACCCAGGGCCTGGCCCCGCCATCCAGAAAACCTATGACCTCACCAGCGGCCTGGAGCACCAACTCCGCAGCTTGGCTGGGACCTATGTGAGTATCCAGCGTAGGAATCTGGGAGTTGGGGAGGAGTGAGGAGTTGGGGAAAGACAGTCCTAACCGTGGAGGGTTCTGGTAAATGATGGGGTGAGGAGGGGCTCTTTGGCTCCCACCAGTCCCCCTGTCTGGTCTA
+
A1AAAFFC1FFFGGGGGGFAE0AAEFAEEG/GFAFGCFG00AA/>/E>10111BCGHEH1@12BFF1@FH1CG?/><?/FGAHHGC<GAFHHGC/BC0GHCCGGGCF</CHHFGHHHHHHHGHHHGGGGGGGHHHHHHHFCHHHGGGGGGGFGGGGGGGGGGGGGGGGGGGGGGGGGGFF@FF@FFF@BFFFFFFFFFFFFFFFFFB@FFFFFF@@@@FFFFFFFFFFFFFFFFFFFFFF@EFFFFFFFFF
@M05620:37:000000000-D9766:1:1101:17882:3318 1:N:0:87
AGTGCCAGCTCTCAATCGCACAGGGGACCCAGGGCCTGGCCCCTCCATCCAGAAAACCTATGACCTCACCCGCTACCTGGAGCACCAACTCCGCAGCTTGGCTGGAACCCATGTGAGTATCGAGCGTAGGAATCTGGGAGGTGGGGAGGAGTGAGGAGTTGGAGAAAGACAGTCCTAACCCTGGAGGGTTCTGGCAAATGATGGGGTGAGGAGGGGCCCTTTGGATCCCACCAGTCCCCCAGTCTGATCTA
+
>11>AF111CFFGGGGCFCCEEFHEGG00EFEF0E?/AFC0FFAEGH1AF1B1ABEGEF1BF2GHHFHHA0EEEEEHDGFFGHEFGHEG01FE////0B0EEG/E011F/?0BFF>GB21>/?/C//CC/F1GHHDDFHE-.>FCCF@?.A/<<DG0EC/CB0//.//;G/:;C0=;BB...999.A-9;.CB00;0A9B00;BFAB@E9ABBF-;@--AFBF/9/;-9/;-99;///;9--;9//////;
@M05620:37:000000000-D9766:1:1101:9580:3340 1:N:0:87
AGTGCCAGCTCTCAATCGCACAGGGGACCCAGGGCCTGGCCCCTCCATCCAGAAAACCTATGACCTCACCCGCTACCTGGAGCACCAACTCCGCAGCTTGGCTGGGACCTATGTGAGTATCCAGCGTAGGAATCTGGGAGTTGGGGAGGAGTGAGGAGTTGGGGAAAGACAGTCCTAACCGTGGAGGGTTCTGGTAAATGATGGGGTGAGGAGGGGCTCTTTGGCTCCCACCAGTCCCCCTGTCTGGTCTA
+
1>>>AFBCAFFFDGGFGEGGCGGHGEGGFGHHGGEEFCHFFHGHGGFHBGHFE01BGE01GHBHFH1FGHHGGG?EGHHFHHG>0?FHGCHHGAGGGFHHGHHGGGHHGHHHHHHHHH2FDFGGHGCCGGHH1GBGHHHAAFHHCGGCCF.GAGHHHCHHB/<AGGHHHHHC:CCGHHHGGGG@GGGGCFGGGG;FGGGGGGGGGGF?FFFFFF@@@;EFEFFFFFB?EFFFFFFFFFFF@FFFFFFBBFB
@M05620:37:000000000-D9766:1:1101:10641:3344 1:N:0:87
ACCACACCTTCTACAATGCGCAGAGGTCGGAACTCGAGTCCCTAATCCTCATCCCGACTGCCGCCCCCCGCTACACCAAGAAAAACCGCGAGACGATGACCCATTTGAGTGGCACTCTCCCTCTTCTGTTAACCTCCTCCCTCCTTCCTTACCTCCCGGCCCTCCGCCCTTTCTCACTGTTTCTCTCTTCTACCGTTTTCCTTAGCACTCTCCTCTCTGCCCTGAATCGCCTTTGCAACTCTGCAGGTTCT
+
BBBBBBB>BCFFGGGGGG4EE22AA2BFAAEFGHH22BFGDHEDG5BDF3GH5A1B1AEABB>0>0>>>>E>//3BFEG003BB0EG///>B///<//1?10?01??1/<?/?010>F1>00<FBG111=00<0=/.<CCE//./00CG00//0::..---:;.;.;.-9/C0;;09;0000;9//;9BBB/99-:9/.9//;9B//;:F9B//;////9B?/../;;...;9///;//;/:////.9/;/
@M05620:37:000000000-D9766:1:1101:9094:3356 1:N:0:87
AGTGCCAGCTCTCCATCGCACAGGGGACCCAGGGCCTGGCCCCTCCATCCAGAAAACCTATGACCTCACCCGCTACCTGGAGCACCCACTCCGCAGCTTGGCTGGGACCTATGTGAGTATCCAGCGTAGGAATCTGGGAGTTGGGGAGGAGTGAGGAGTTGGGGAAAGACAGTCCTAACCGTGGAGGGTTCTGGTAAATGATGGGGTGAGGAGGGGCTCTTTGGCTCCCACCAGTCCCCCTGTCTGGTCTA
+
>A>>ADF1>CFFGFGC1E11A0BAFEA000BG0AB//BGHFHGCGGHFGFGHEFHBGGH1BBAGH@BGHHHEG/>EHHGH0BGHHH/??G0B/E/E>>1BEH1FGGHHGHHHHH>FGHHHHHGHH@ECCG<GFHHHHH0FCGHHGG.AC<CCG0DG<AG<G/AC:CEG/CGGHHHHGFGGGGGG.CEAEFFGGGCFFFGGGGG0;AB@EFFEBF-@@@FFFFFF/BFFFFFFFFFFFFFF@FFFFFFFFFB
@M05620:37:000000000-D9766:1:1101:19461:3362 1:N:0:87
ACCACACCTTCTACAATGAGCTGCGTGTGGCTCCCGAGGAGCACCCCGTGCTGCTGACCGAGGCCTCCCTGAACCCCAAGGCCAACCGCGAGAAGATGATGAGTGGCGCGCGGCCGACTCCGGCGTCTGCTGCCCGCCTCCCTGGCACCACGGAGCAGCGCGCTATGCCCTTGCTTCTTGCTTCTCTCTTTTGCCGTTTTACTCAGTTCTCTGCTCTCTGCCTTCTATCTAACTCGGAAGTCTCCAGCTTG
+
>AA1AAAAFCFFGGGGGGG1GDGBEAE0AEG01EFAEECEFF/GHGG/EFGFDFHHHHH?>>EEG1BGFHG01BFEGFEH/?FGHG//</>/<CFF11>2221??///?///--<---<</.--;--.;0000.;.;A9.:.90../0;.-----;-;--;-9---9////;-/;///////:BFB///;/;//B---/-////9/;/;BF//9//;////;;///////9////---;-//9//;/////
@M05620:37:000000000-D9766:1:1101:9283:3392 1:N:0:87
GAGGCTGCTTTGGAAGAAACTCATAGATTACTGCAACAGTTCCCCCTGGACCTGGAAAAGTTTCTTGCCTGGCTTACAGAAGCTGAAACAACTGCCAGTACGGACAGGATCCTAGACGACTCCAAGGGCGTACACAAGCTTCTGACACAATAACACGTCTGACCGGCCTTTCCTCTTTAGGCCTCTTGTGGCTCCAATTGAACACTTCTCCGCCTTTGTACTCGTCCCTGACAAGCCATAGCCAAAAGCTC
+
AAAABBFBFFFFGGGGCG4FGGHHHHHHH5GHHHF4BGFADGHHHGGGGGHHHGHHHHHHHHHHHHHHHHHHHHFAGHHHHHHHHHHHHHFHHHHGF3F@BEAFGGFF1FGFHF?3FDE///3BB3?EFDCCCDG1?@/@1@G1@@1@@/@111??/?F0?11>----./<000=D0GD00<</<<C0CGGFGCEHHH0CGHHFFFGFFF0.;ED.0;=F000...:;FFFGFBF...//;9:BFFA/.9;
@M05620:37:000000000-D9766:1:1101:20769:3459 1:N:0:87
AGTGCCAGCTCTCAATCGCACAGGGGACCCAGGGCCTGGCCCCTCCATCCAGAAAACCTATGACCTCACCCGCTACCTGGAGCACCAACTCCGCAGCTTGGCTGGGACCTATGTGAGTATCCAGCGTAGGAATCTGGGAGTTGGGGAGGAGTGAGGAGTTGGGGAAAGACAGTCCTAACCGTGGAGGGTTCTGGTAAATGATGGGGTGAGGAGGGGCTCTTTGGCTCCCACCAGTCCCCCTGTCTGGTCTA
+
>AAAADFFAFFFFGGGGEF1A0BFFEGGGF0BFEGGCCGGFGGCEGGHHHCGGFHHHGHHHHHHHHHFHFGEGGGGHHHHHHHHHHHHGHHHGGEEG0GHGHGGEEGGGHFFHGHHFGHFBFFHHGCCGFHHFHHHHH0CFHHHGGGGGGGHHGHHFCG/GHGGGGFFB/CGFHHHHFGH@BCABEGACC.FFFCGGGGEGFFFGGF@FFFFBB@<<@EFFFFFBFFFFFFFFFBFFFFF@EFBFFFFFFB
@M05620:37:000000000-D9766:1:1101:18969:3478 1:N:0:87
GAGGCTGCTTTGGAAGAAACTCATAGATTACTGCAACAGTTCCCCCTGGACCTGGAAAAGTTTCTTGCCTGGATTACAGAAGCTGAAACAACTGCCAATAAGGAAAGGCACCTAAAAGACTCCACGGGAGTAAACGAGCTGCTGCCACCATGGCCAGTAAGTCCGGCATTTCCGCTTTAGAACTCTTAAGGATCCAATTGAACAATTCTCAGCATTAGTACTTGTAACTGACAAGCCAGGGACAAACGATC
+
>A>>AA>ABF@FCBAA4FFBB4FDGHFFD5FFEGF4BEGAFG5BGGABF2BB2BG2BEFG3DAHGBBBFGH125BEGFAB3AFBFGF3G3B1333?@33BBFGFG3FGH11FGG33@@1BB3330?@CDEEHBFD??<BEF1CCG0FH0?11@@01?<?GHFG1?/<@CGHFGC?EGADDBGFHH0=00=<<0<CCCCCFCGCFHHHFHECHB00;00;;CF90C0;;FFEFFGAEEFF...;;FB.AAEA
@M05620:37:000000000-D9766:1:1101:15465:3485 1:N:0:87
AGTGCCAGCTCTCAATCGCACAGGGGACCCAGGGCCTGGCCCCTCCATCCAGAAAACCTATGACCTCACCCGCTACCTGGAGCACCAACTCCGCAGCTTGGCTGGGACCTATGTGAGTATCCAGCGTAGGAATCTGGGAGTTGGGGAGGAGTGAGGAGTTGGGGAAAGACAGTCCTAACCGTGGAGGGTTCTGGTAAATGATGGGGTGAGGAGGGGCTCTTTGGCTCCCACCAGTCCCCCTGTCTGGTCTA
+
ABABBFFCAFFFG4FGGGGAECHAFAAAAEGHFEEEAFHHAHGHGGH5GFHHEGHGHGHBFGDHHFHHHGGFG>EEHHHGBFGHHHHGFHBF?ECEEHFGFGHGGGHHGHHHHHHHHDHHHHHHHG/EGGHGHHHHHG<FGHHHGGAFGEDGHDHHGG/<GHGGGGHHHHHHHHHHGFHHGEEDEAEG9AAFFGFFGGGGGGGGGGFFFFFFFFFFFFEFFFFEBFFEFFFFFFFFFFFFFFFFFFFFFFF
@M05620:37:000000000-D9766:1:1101:18195:3529 1:N:0:87
AGTGCCAGCTCTCAATCGCACAGGGGACCCAGGGCCTGGCCCCTCCATCCAGAAAACCTATGACCTCACCCGCTACCTGGAGCACCAACTCCGCAGCTTGGCTGGGACCTATGTGAGTATCCAGCGTAGGAATCTGGGAGTTGGGGAGGAGTGAGGAGTTGGGGAAAGACAGTCCTAACCGTGGAGGGTTCTGGTAAATGATGGGGTGAGGAGGGGCTCTTTGGCTCCCACCAGTCCCCCTGTCTGGTCTA
+
CCBCCFFFCFFFGGGGGGGGGGHGGGGGGGHHGGGGGGHHHHGHGGHHHHHHHHHHHGHHHHHHHHHHHHHGGFGGHHHHHHHHHHHHGHHHEFGGGHHHGHHGGGHHGHHHHHHHHHHHHHHHHGGGGGHHHHHHHHGGGHHHGGGGGGGHHHHHHGHHHHGGGGHHHHHHHHHHHHHHGGFGGGGGEFGGGGFFGGGGGGGGGGFFFFFFFFFFFFFFFFFFFFFFFFFFFFFFFFFFFFFFFFFFFFF
@M05620:37:000000000-D9766:1:1101:9633:3547 1:N:0:87
AGTGCCAGCTCTCAATCGCACAGGGGACCCAGGGCCTGGCCCCTCCATCCAGAAAACCTATGACCTCACCCGCTACCTGGAGCACCAACTCCGCAGCTTGGCTGGGACCTATGTGAGTATCCAGCGTAGGAATCTGGGAGTTGGGGAGGAGTGAGGAGTTGGGGAAAGACAGTCCTAACCGTGGAGGGTTCTGGTAAATGATGGGGTGAGGAGGGGCTCTTTGGCTCCCACCAGTCCCCCTGTCTGGTCTA
+
AAABBFFC3FFFGGGGGGGFGGGGGEE22EEGBAEEFFHHFHGHEFFHHHHHBFFHHGFEFHFHHHHHHFFGGEFGHHHHHGHHHHHHGHGHEFGGGGHHGHHG/<GHGCFHHHHHHHFHHHHHHGDEGDHHHHHHHHFFDHHHGGFGGFCFHGHHGDGHHHGGFGGHHHHHHHHGHHHHGGFFEGGGCFGGFGBFFGGGGGGGGDDFFFFFFFFFFFFFFFFFF/BEFFFFFFFFFFFFFFFFFFFFFF/
@M05620:37:000000000-D9766:1:1101:12267:3574 1:N:0:87
AGTGCCAGCTCTCAATCGCACAGGGGACCCAGGGCCTGGCCCCTCCATCCAGAAAACCTATGACCTCACCCGCTACCTGGAGCACCAACTCCGCAGCTTGGCTGGGACCTATGTGAGTATCCAGCGTAGGAATCTGGGAGTTGGGGAGGAGTGAGGAGTTGGGGAAAGACAGTCCTAACCGTGGAGGGTTCTGGTAAATGATGGGGTGAGGAGGGGCTCTTTGGCTCCCACCAGTCCCCCTGTCTGGTCTA
+
AA>>AFFFAFFFGGGGGGGAEFHCFGGCEGHHFEFECFHHFGGAEGHHGHGHFHGHFEFFGFHHHDGHHFFFG>EEHBGHFEGHHH1FEGHGED/E/F33/3FFFGAGGHFG2F?GFDGFHFHF2<?EFGFFFDHDDC0F/F1FDDCDDE<<<=GGGAGFGFG@CAC:CFHCG:CCB0G:@F9DAA.@9CFFGG;FBFB0FFBFFA9-EFFFA.>DFBAFFFFFFFB.9FFFAFFF//AD-ABBFFFFFBF
@M05620:37:000000000-D9766:1:1101:17228:3624 1:N:0:87
GAGGCTGCTTTGGAAGAAACTCATAGATTACTGCAACCGCTCCCCCGGGCCATTGAAACGTTTCGTGGCTGGCTGCCAGCAGCTGCAACAACTGCCCGTAAGGACCGGCTCCTCGAAGACTACCAGGGAGTACACGAGCTGATGACACAATGGCAAGACAGTCCGGCATTTCAGCTTTAGCCCTCTTGTGGATCCAATTGAACAATTCTCAGCCTTTGTACTTGTCACTGACAAGCCAGGGCCAACCGATC
+
A>ABBCFBFFFFGFGGGGGGGGHHHHHGFDGGHHHFH2A2AAAFGE0EEGGABDFGHHHGHHFF1B11>B?FGH11?FF1BBF3BB?GGHHHE3BBGGGFEGGGHHGGGCG/22/?2?CHG1F0FGGGGGGH11>EC->>CFG00<<C<EGH0<GGG//;CCG0AC@DGGFG0BBFFGG00:CFF/=CBFGF0CFGGGGGGGGGGFFFFFFFFBBFFFFFFF0;90;;FFFFFBFFFFFAD.AFE.;@-@;
@M05620:37:000000000-D9766:1:1101:16673:3656 1:N:0:87
GAGGCTGCTTTGGAAGAAACTCATAGATTACTGCAACAGTTCCCCCTGGACCTGGAAAAGTTTCTTGCCTGGCTTACAGAAGCTGAAACAACTGCCCATACGACCCGGATCCACGAAGACTCACCAGGCGTAAACGCGCTGCAGCCACCATGGACCGTAAGTCCGGCATTTCAGCTTTAGCCCCCTTGAGACTCCAATTGAACAAATCTCAGCCTTAGCACTTGTAGCTGACAAAACAGGGAAAACCGATC
+
BAAABBFBFFFFGGGFGGGGGFDBGH5D6FHFFHCDGEG5DGHHHGGGEFHF2AABGGBGAFGHFGDGHHHHHFHHHFHFFHHHFDGFHEHHFHHH13B32111>EGC@/>033/////B333301B//</<?F1C//////011?0<0<11<11>-..<<=00.<---0<C0<000<000;/.9-;/00.;;C//9C0FFBF0C.C000;9/9/;0//;////;////9/.//..;.;..99.9/.@9--
@M05620:37:000000000-D9766:1:1101:23200:3681 1:N:0:87
GAGGCTGCTTTGGAAGAAACTCCTACAGGACTGCACCCGCTCCCCCTGTCCCTGTAAGCGTTGCTTTGCTGGCTAACAGAAGCAACAACCGGAAGCTACCCGTAGGGACCGGCTCCTATCCTACTCCAAGGGCGTCCCAGCGCTGCTGCACCCATGGCCAGTCCGTCCGGCCTTTCCGCTTTCGCCCTCTTGTGGATCCCATTGAACAATTCTCCGCCTTTGTACTTGTAACTGCCAAGCCCGGGCCCCAA
+
AAAABBFBFFFFG4FGFBBBABBBA44A4BBGFGHFFE2AA2BFG?EGFGG33BB555BAAB01BDD3DGFHGF3BBGFG3FH33B?BFB>EE/??G3BFGDE>/?F3F?>CGGGGHF><G2@GHH@G@FFDGGGGGGDHHGDGGGHHGHHHGGHHGHHBCG=CDHHG?BG?EGGGGGGGGGGGGCGBGGGFBF.FFFF.9FFFBFFFFFFFFFFFF;DDFFFBFFFFFFFFFF/BFF.;EAB?B9999AF
@M05620:37:000000000-D9766:1:1101:14023:3700 1:N:0:87
GAGGCTGCTTTGGAAGAAACTCCTAGATTACTGCAACCGTTCCCCCTGGACCTGGAAAAGTTTCTTGCCTGGCTTACAGAAGCTGAAACAGGAGGCAACCCGTCACGACAGGCTACTAGCAGGCAAAAACGGCGACACAGCGCTGATGCACCAAAGGACCGTACGTCAGGCCTGTCCGCATTCGCCCTATTGTGGATCCAATTGAACAATTCTCCGAATTTAAAATTGTAAATGACATGCACGGGAAACAA
+
BBBBBBFBFFFFGGGGGAGGDG4GGDFGGHHHHHH4F2AABGHHHGGG2AFFGFAGH32BBGHHFHHHHHHHHHFHHHGHHHHGFGHFHC211?1B1111>>>111>/>>/?FFHHGHGB?3/</00?//>/<</<</00<>AF-.1>1<0<.G./</<<CEGF@/.;.//:/.;:9:?-..;0.9.-/;BB;;90CFGGF9B/;//;.F///;9.-.9AB/////;9//;///9///;B/B.;@.-.:9.
@M05620:37:000000000-D9766:1:1101:17259:3703 1:N:0:87
GAGGCTGCTTTGGAAGAAACTCATAGATTACTGCAACAGTTCCCCCTGGACCTGGAAAAGTTTCTTGCCTGGCTTACAGAAGCTGAAACAACTGCCAATGAGCAACGGCACCTAAACGGCAAGCAAAGACTAATAGAAGAGCTGAAGCAATGACAAGACAGTAAGGCACATCGGCATTAAAATTATTCAGGATCCAATTAAACCACTCTCAGACCCAATAGAACAAATTGAAACACTTGGACCAACAAATG
+
AAABABFCFFFFGGFFGGGGGGHGHGGHHGFFHHCHHHFHHDFGHGEFFEGHHHFBBA2GBGHFGGGBBFGGEFGBBFGGHHFGGBBGFFEHHHHGEBF33B3@BB/>>>//33333//>/>//B33BB2D223B?D3320222@F222@2@22@2000001@1=10=0011..<--1=1=0000000<0000<<00=000:0/;.=/00<;C0..../00090/;:0;09;00/.:;B00;/...;9;;0
@M05620:37:000000000-D9766:1:1101:15464:3712 1:N:0:87
GAGGCTGCTTTGGATGAAACTCATAGATTACTGCAACAGTTCCCCGTGGACCTGGAAAAGTTTCTTGCGTGGCTTAAAGAAGCTGAAACAACTGCCCATAAGGAAAGGCCCCTAGAAGACTCCAAGGGACTAAAAAAGCTGATGCAAAAATGACAAGCAAGTCAGGCATTTCCGCGGTAGCACTCTTGGGGATCCACTTGAACCATTCTCAGCATATCTAGTTGTAACTTAGAAACTAGGGACAAACAAGC
+
AAAABAFBFFFBGF4BFGGGFGHHHHGAGFHFHHBFCHGGADDGG2BAA?3FGHEAB3AF3BDDGAD5011AEGG355DFC3BFF3BE3B1FGHGC1@3?@3BBFG1E11?E/F2BB3333BBF3FFGG/0BBCG2//0B2@22><222<022@F10/?F01?F1???G>GG1>.>-C.<<<0<<D000.:..;C0/000:0C.=9C00C;9B00000;90009;;C;B0000;0;90;C9;..;B..:..
@M05620:37:000000000-D9766:1:1101:20956:3723 1:N:0:87
AGTGCCAGCTCTCAATCGCACAGGGGACCCAGGGCCTGGCCCCTCCATCCAGAAAACCTATGACCTCACCCGCTACCTGGAGCACCAACTCCGCAGCTTGGCTGGGACATATGTGAGTATCCAGCGTAGGAATCTGGGAGTTGGGGAGGAGTGAGGAGTTGGGGAAAGACAGTCCTAACCGTGGAGGGTTCTGGTAAATGATGGGGTGAGGAGGGGCTCTTTGGCACCCACCAGTCCCCCTGTCTGGTCTA
+
AA>>AFFF?FFFGGGGFFGAECHCFEAA2BGFAEGE2BFH2FEEGGHHHHHG33BBGGFFFG5GHFGHHHHEG/>FHHGGBBGHHHE?EBGGAF?E>CFEEHE/?EGH/BFFHHHDGHH1BGHFHC/?DGHHHHGHHH0FDGHH/@.A<ACGG0DG0<CG0<-ACACHBGFHHHHHHHHHGGGGDEG-;FFGGGBBFGGGGBFG?ED@AFFFDFBB?BEF/B//B/9:DAFFFFFFFFFFBEFFF/;FFFF
@M05620:37:000000000-D9766:1:1101:18096:3748 1:N:0:87
ACCACACCTTCTACAATGAGCTGCGGGTGGCTCCCGAGGAGCACCCCGTGCTGCTGACCGAGGCCCCCCTGAACCCCAAGGGCAACAGCGAGAAGACGCCCGGATGGGCTCCTCGATGACTCCTCGGGAGTACCCGCGCTGCTGTCACCATGGCCCGTAAGTCCGGCCTTTCCCCTTTAGCCCTCTTGTGGCCGCAATTGAACAGTTCTCCGCCTTTGTACTTGGCCCTACAAGCAAGTGCCCAAGGTTCG
+
>AAAAAAAFFFFGFGDBGGAG1BGG00AE0FGBFGAEGEEFHHHHGEGF/EFGHHBGHHG//EEF/>EEGG011?EEG/?//??FG00BCG/<B0?0?//</>-.-.>00.><FF./00=GH/0<<EG-;.;C0C:-9A-9C0:0;900000/;FGG--9-B/;A-@@FFFF//--;////;/99-;9/9;9-----;/////9///////9-;B-BF//;F/://99---//;--;-99///;--99//-
@M05620:37:000000000-D9766:1:1101:18663:3753 1:N:0:87
GCTGCTGCTTTTGAATCAACTCATAGATTCCTGCCCCAGTTCCCCCTGTCCCTGTAACCGTTTCTTGCCTGGCTGCCAGAAGCTGCAACAACTGCCCGTACGGAACGGCTCCTCGACGACTCCCCGGGAGTACCCGCGCTGCTGCCACCATGGACCGTCAGTCCGGCATTTCCGCTTTAGCCCTCTTGTGGCTCCAATTGAACAATTCTCCGCCTTTGTACTTGTCACTGAAACGCCAGGGCCAACAGCTC
+
1>1>A11BBF31BAF3BBBFBBBD3DFGDGGHHHHGGAB1BDGHHGABBBFBB11DGEFFEFFG2D1BGHHHHG/AFHHABGHB11BFG0BFF>BGEEEE/>E?///?>/EEFBAA///B//1?///B/<?FG1<E/@--<AF<DG/GCGGHE00<A:..::;CE-:9@09;09E.CC09BBFF9BF09FG..;AFFFF/9//:-/BBBB/;----/9BFB9/////9BF//:/---9;E-;AAE;---;/
@M05620:37:000000000-D9766:1:1101:12979:3753 1:N:0:87
AGTGCCAGCTCTCAATCGCACAGGGGACCCAGGGCCTGGCCCCTCCATCCAGAAAACCTATGACCTCACCCGCTACCTGGAGCACCAACTCCGCAGCTTGGCTGGGACCTATGTGAGTATCCAGCGTAGGAATCTGGGAGTTGGGGAGGAGTGAGGAGTTGGGGAAAGACAGTCCTAACCGTGGAGGGTTCTGGTAAATGATGGGGTGAGGAGGGGCTCTTTGGCTCCCACCAGTCCCCCTGTCTGGTCTA
+
AAAAAFFFBFFFFFGGGFGCECCDEFEFEAGHFEE2AFHHGHGHGGHHHHHHHGFHHGFHHHHHHHHHHHHGG>EGHHHHFGGHHHHHFCHGEFFFEFGHGHHGDEHHGHHHHHHHHHHHHHHHHGEGGGHHHHGHHHGGGHHHGGGGGGGHHHHHHGHHHHGGGGHHHHHHHHHHHHHHGGEGEGGGCGGGGGGGGGGGGGGGGGFFFFFFFFFFFFFFFFFFFEFFFFFFFFFFFFFFFFFFFFFFFFF
@M05620:37:000000000-D9766:1:1101:17923:3844 1:N:0:87
AGTGCCAGCTCTCAATCGCACAGGGGACCCAGGGCCTGGCCCCTCCATCCAGAAAACCTATGACCTCACCCGCTACCTGGAGCACCAACTCCGCAGCCTGGCTGGGACCTATGTGAGTATCCAGCGTAGGAATCTGGGAGTTGGGGAGGAGTGAGGAGTTGGGGAAAGACAGTCCTAACCGTGGAGGGTTCTGGTAAATGATGGGGTGAGGAGGGGCTCTTTGGCTCCCACCAGTCCCCCTGTCTGGTCTA
+
BBABBFFFAFFFGGGGGGGFGGHGGGFEAEHHGGGGEFHHCHGHGGHHHHHHEGHHHGHGHHFHHHHHHGHGGEFGHHHHGGHHHHGHGHFHEEGEE/BFHFHGGEHHGGHHHH3BGHHHHHHHHGEGGFHHHHHHHHGFGHHHGGFGGFDCHHHFGFGEGHGCGGHHGHHHHHFHHHHGGFEFFGGG.AAFFGFFGGGGGGGGGGDFFFFFFFFFADFFFFFFFBFEFFFFFFFFFFFF-EFFFFF/BFF
@M05620:37:000000000-D9766:1:1101:19405:3860 1:N:0:87
AGTGCCAGCTCTCAATCGCACAGGGGACCCAGGGCCTGGCCCCTCCATCCAGAAAACCTATGACCTCACCCGCTACCTGGAGCACCAACTCCGCAGCTTGGCTGGGACCTATGTGAGTATCCAGCGTAGGAATCTGGGAGTTGGGGAGGAGTGAGGAGTTGGGGAAAGACAGTCCTAACCGTGGAGGGTTCTGGTAAATGATGGGGTGAGGAGGGGCTCTTTGGCTCCCACCAGTCCCCCTGTCTGGTCTA
+
ABAAAFFFAFFFGBGGGGGGGGHGGFEEAEHHGGGGDGHHFHGHGGHHHHFHFHHHHGHEHHFHHHHHHHGGGEEGHHHHFGHHHHFGFHHHEGGGGGGH<CHGG/BGF2F3BGHFHHHH33BGHG/C</FHHHHHHHAFGHHH/CFGCDEF.0DGHAGCGHCFGGHHHHHH0CGHHHHHGGGGGEGGGGGGGGFFGGG0BGFG.AFFFFE/.;@FF-AFFF/BFFFEFFFFFAFFFF.9DFFFFF/FFF9
@M05620:37:000000000-D9766:1:1101:14450:3877 1:N:0:87
AGTGCCAGCTCTCAATCGCACAGGGGACCCAGGGCCTGGCCCCTCCATCCAGAAAACCTATGACCTCACCCGCTACCTGGAGCACCAACTCCGCAGCTTGGCTGGGACCTATGTGAGTATCCAGCGTAGGAATCTGGGAGTTGGGGAGGAGTGAGGAGTTGGGGAAAGACAGTCCTAACCGTGGAGGGTTCTGGTAAATGATGGGGTGAGGAGGGGCTCTTTGGCTCCCACCAGTCCCCCTGTCTGGTCTA
+
AA>AAFFFBFFFFFGGGFGGGGGHGGGGGEHHGGGGGFGHHHGHGGHHDCHGGB3FHGFHHGHHHHFHHHHGGEEGHHHHGHHHFHHHGBHHEFFGFEGHGHHGGGHHGHHHHHHHHHHHHHHHHGEGGGHHHHHHHHHGGHHHCGGGGGGGHHHHHGHHHHGGGGHHHHHHHHHHHHHHGGFGGGGGCFFGGGCFGGGGGGGGGGFFFFFFFFFFFFFFFFFFFFFFFFFFFFFFFFFFFFFFFFFFFFF
@M05620:37:000000000-D9766:1:1101:10805:3937 1:N:0:87
GAGGCTGCTTTGGAAGAAACTCATAGATTACTGCAACAGTTCCCCAGAGACCTGGAAAAGTTTCTAGGCTGGCCTGGAAACTCTGATACAACTGTCAGGACGGACCGGTTCAAAAACTACTAGCAGGGCGTACTCGAACTGATAAACCACTGACAAGAAAGTAAGGCATTTCATGTTTCGAACTCTTGCGGATCCAATTGACCATTTCTCCGCCTTTGTACTTGTAACTGACAAGCCACTGCCAACAGCTC
+
AABAABFBBDDFG4FGFFFGGGGHGHBBFGFF5B4EABGDG5DFGCA2BBBFF2B2B3B33DD5D553331B1BB11B3AADF5DD555D3@B?5@4423?//1>>E////?443??3BB344BBFEG/<<///2??2@?GD2221?0??1?1?GFC00>11<1110>><1>F>1>DG0.<<<<G0<00-;;-;;CCC00;00;00;CB00..:..:0;0;B000;;;090:;;.;.:.///;9B.E.9:/
@M05620:37:000000000-D9766:1:1101:13483:3995 1:N:0:87
AGTGCCAGCTCTCAATCGCACAGGGGACCCAGGGCCTGGCCCCTCCATCCAGAAAACCTATGACCTCACCCGCTACCTGGAGCACCAACTCCGCAGCTTGGCTGGGACCTATGTGAGTATCCAGCGTAGGAATCTGGGAGTTGGGGAGGAGTGAGGAGTTGGGGAAAGACAGTCCTAACCGTGGAGGGTTCTGGTAAATGATGGGGTGAGGAGGGGCTCTTTGGCTCCCACCAGTCCCCCTGTCTGGTCTA
+
AAABCFFFBFFFGGGGGFGGGGHGFFGGGGHHGGGGGGHHHHGHGGGHHHHHHFFHHGHHHHGHHHHHHHHGGGGGHHHGHGG?FHHHGGHHGGEGGHHHGHHGGGHHGHHHHHHHHHHHHHHHHGEGGGHHHHHHHHHGGHHHGGGGGGGHHHHHHGHHHHGGGGHHHHHHGHHHHHHHGGEGGGGGCFGGGG;FGGGGGGGGGGFFFFFFFFFFFFFFFFFFFFFFFFFFFFFFFFFFFFFFFFFFBFB
@M05620:37:000000000-D9766:1:1101:17101:4035 1:N:0:87
AGTGCCAGCTCTCAATCGCACAGGGGACCCAGGGCCTGGCCCCTCCATCCAGAAAACCTATGACCTCACCCGCTACCTGGAGCACCAACTCCGCAGCTTGGCTGGGACCTATGTGAGTATCCAGCGTAGGAATCTGGGAGTTGGGGAGGAGTGAGGAGTTGGGGAAAGACAGTCCTAACCGTGGAGGGTTCTGGTAAATGATGGGGTGAGGAGGGGCTCTTTGGCTCCCACCAGTCCCCCTGTCTGGTCTA
+
>AAABFFFBFFFGGGGGGGGFGHHFEGGGGHHGGGGGFHHHHGHGGGHHHHHHHHHHGHHHHHHHHHGHHHGGGFGHHHHHHHFGHHHGHHHGGGGGHFFGHHGCGHHGHHHHHHHHHHHHHHHHGGGGGHHHHHHHHHGGHHHGGGGGGGGHGHHHGCGHHGGGGHHHHHHHHHGHHHHGEEGGGGGCFFGGGCFGGGGGGGGGGDFFFFFFDFFFFFFFFFFFFFFFFFFEFFFFFFFFFFFFFFFFFB
@M05620:37:000000000-D9766:1:1101:14526:4104 1:N:0:87
AGTGCCAGCTCTCAATCGCACAGGGGACCCAGGGCCTGGCCCCTCCATCCAGAAAACCTATGACCTCACCCGCTACCTGGAGCACCAACTCCGCAGCTTGGCTGGGACCTATGTGAGTATCCAGCGTAGGAATCTGGGAGTTGGGGAGGAGTGAGGAGTTGGGGAAAGACAGTCCTAACCGTGGAGGGTTCTGGTAAATGATGGGGTGAGGAGGGGCTCTTTGGCTCCCACCAGTCCCCCTGTCTGGTCTA
+
AAAAAFFFAFFFGGGGGGGCECHGGGGFAEHHFFGGCFHHAHGHGGHHHHHHBGHHHGHHHHBHHHHHHHHGGEFGHHHHHHHHHHHHGHHHEGGGGFGHGHHE//FGG2FGHFHHHH3BHFGHHGAEG?GHHHHHHHHGDGHHGGGGGG.>CGHHHFCGHHGGGGHHHHHHHHHHHHHHGGFGFEFGEGGGGGBFGGGGGGGGGDFFFFFFFFF-@@FFFFFFFFFFFFFFFFFFFFFFFFFFFFEFFFF
@M05620:37:000000000-D9766:1:1101:11621:4197 1:N:0:87
GAGGCTGCTTTGGAAGAAACTCATAGATTACTGCAACAGTTCCCCCTGGACCTGGAAAAGTTTCTTGCCTGGCTTACAGAAGCTGAAACAGGATGCTACCCGTAAGGAAAGGCTCCTAGAAGACTCCAAGGGAGTAAAAGAGCTGATGAAACAATGGCAAGTAAGTCAGGCATGTCCGCTTTAGCACTCTTGTGGATCCAATTGAACAATTCTCAGCATTTGTACTTGTAACTGACAAGTCAGGGACAAAA
+
AA?AAAFAFFFFGGGGF1CGGGDF3GEGHBHHGHGFHFHAGH2GHGGFGBGFFFHFFGGGBGHHFHFHHHHEAFGFHHHGFGHHFFGDGB0>01@F1@BBG//>/BFFGCEE/BB/B1BGBGHFDF11G1?/F/?EFGF>/CF<1BB1BD1B@A<F10FGF1@F11FG10F/10??DACC.FGBHBHFHGH1<0ABBCFDCDH0=00=;0CHH0:0/CCCGC0C0C00;:GCG0;/0C9000;/..9.9C;
@M05620:37:000000000-D9766:1:1101:23768:4220 1:N:0:87
GAGGCTGCTTTGGAAGAAACTCATAGATTACTGCAACAGTTCCCCCTGGACCTGGAAAAGTTTCTTGCCTGGCTTACAGAAGCTGAAACAACTGCCAGTAAGGAATGGCACCTAAACGACGCCCCGGGAGTACACGAGCTGCTGCCACCAAAGCCAGTAAGTCCGGCCTTTCCTCTTTCGAACTCATATGGCACCAATTGAACAATTCTCCGCCATAGTACTTGTCTCTGACAAGCCAGGACCAACCGCTC
+
>1>AA>CAFFFFGGGG1GGGGBFFGGDGHGHHHHFBGHGBEGGHHGGGAAGGHHHFHHGFBFHHFFFHHHHHHFHHHHGGHHHHFHHEGBGGHHHHH1BBGFFFB@@B001/BF1@1>?//E/<<E/>//<0>GBACC@EFFHG10FHH/..<0<GC<FGHHHFC<CC<GFD00=;GC0:CFHHG0000<;:/:99EGB09;;FBFFFF00.:E-90;;;FGG999/;FF9BFFFEEF----9;A--9-;-
@M05620:37:000000000-D9766:1:1101:23039:4245 1:N:0:87
GAGGCTGCTTTGGAAGAACCTCATAGACTACTGCAACAGTTCCCCCTGGACCTGGAAAAGTTTCTTGCCTGGCTTACAGAAGCTGAAACAACTGACAGTACGGGAAGGCTCCTCGACTACTCACAGGGGGTACCAGAACTTCTGAAACCATGGCAAGACCGTACGGCCTTTCCTCTTTCGACCTCTTGTGGCTCCAATTGAACAATTCTCCGCCTGTATACTAGTACCTGCCACGCCACCGCCAACAGCTC
+
11AAA1111B3B1BGFFGG1B0G1GAF1A10DG1GE1BGEEGHDFGEFGF0B00BBBE001DADFAF1GD1/FA01F1BD1BFGB11FFB/B1B11B1BB1?B/?EA?F10>1>/?/?/B1<1111/<//<?CGHFH0@11@@FDB1<0?FG000?<000>.<.-.--.<<==0==0<;:C;:.0::C0:.::0.BF0CBB0009;BB090...9.9000;009;;CBF/-AF9-9;----9-9;-9-99;
@M05620:37:000000000-D9766:1:1101:8257:4259 1:N:0:87
GAGGCTGCTTTGGAAGAAACTCATAGATTACTGCAACAGTTCCCCCTGGACCTGGAAAAGTTTCTTGCCTGGCTTACAGAAGCTGAAACAGCTGCCAATGCTCCAGGACGCGATCCTATAGGAAAAACCCGTAGAACACGCGATGCGACCAAAATAGCCAATCAGTCAAGCCTATGCGATTTAGCCATCTTGTGGATCCCACTCCACCATACCCAGCATTAGAACTTGTAGCTGCTATACCCGGGACTCAA
+
BBCCBBFCFFFFGFFFGGGGGGHHHGGHHHHHHHCFFHGGHFGHHGGGHHFGHHHGFGHHGGHGHHHFBGGHHHHEBBFHGHFGFFFHGG213B3E3B33B4BGGB?F1//>>>FFF4?F4?F3320/////<?/DBF2C//>/??///->>FGG1>><10</<<0=D0<0.<0=0<.:CC;CG:CGF:CGC0:.0;9/C0.9/;;:..;0;/;C../000;00009;0;090:B0000;09:9;DF./;B
@M05620:37:000000000-D9766:1:1101:14511:4345 1:N:0:87
AGTGCCAGCTCTCAATCGCACAGGGGACCCAGGGCCTGGCCCCTCCATCCAGAAAACCTATGACCTCACCCGCTACCTGGAGCACCAACTCCGCAGCTTGGCTGGGACCTATGTGAGTATCCAGCGTAGGAATCTGGGAGTTGGGGAGGAGTGAGGAGTTGGGGAAAGACAGTCCTAACCGTGGAGGGTTCTGGTAAATGATGGGGTGAGGAGGGGCTCTTTGGCTCCCACCAGTCCCCCTGTCTGGTCTA
+
AAAABFFFCFFFGGGGGGGGGGHHGGGGGGHHGGGGGGHHHHGHGGGHHHHHHHHHHGHHHHHHHHGHHHHGGGGGHHHHHHHHHHHHGHHHEGGGGHGHGHHGGGHHGHHHHHHHHHHGGHHHHGEGGGHHHHHHHHHGGHHHGGGGGGGGHGHHHGHHHHGGGGHHHHHHHHGHHHHHGDCCGGGG;FGGGGCFGGGGGGGGGGFFFFFFFFFFFFFFFFFEFFFFFFFFFFFFFFFFFFFFFFFFFFF
@M05620:37:000000000-D9766:1:1101:24320:4382 1:N:0:87
AGTGCCAGCTCTCAATCGCACAGGGGACCCAGGGCCTGGCCCCTCCATCCAGAAAACCTATGACCTCACCCGCTACCTGGAGCACCAACTCCGCAGCTTGGCTGGGACCTATGTGAGTATCCAGCGTAGGAATCTGGGAGTTGGGGAGGAGTGAGGAGTTGGGGAAAGACAGTCCTAACCGTGGAGGGTTCTGGTAAATGATGGGGTGAGGAGGGGCTCTTTGGCTCCCACCAGTCCCCCTGTCTGGTCTA
+
AA>>ADD11BFFFGGDGGACECHCGGGA0EAFF0EE/FG00BE/EGGHGF1GB0CGGEGFGHBGHHHFHGF@EEEFHHGHHGHH0FHFGB1FE/EEEG>FF0EE/ECGEHHHHHBGFHHHHHFFHG<EGAFFCGHFHHFGAGGE@@CCG.CGGFHFF.//=<CCECHHB/;GHH0C0C/:?FE@GGGGFGFGGGFBFFGGBFFGE.99AFFFFB-9@@FFFFF//;B-AB-AEAF99/E-@AB//B//;F9
@M05620:37:000000000-D9766:1:1101:12204:4468 1:N:0:87
GAGGCTGCTTTGGAAGAACCTCATAGAGAACTGCAACAGTTCCCCCTGGACCTGGAAGCGTTTCTTGCCTGGCTTACAGAAGCTGAAACAACTGCCAATAAGGAGAGGCTCCTCGAAGACTCCACGGGGGTACCCGCGCTGCTGCCACCATGGCGCGTCAGTCCGGCCTTTCCGCTTTAGCCCTCTTGTGGCTCCAATTGAACAATTCTCCGCCTTTGTACTTGTCCCTGACAAGCCAGGGACAAAAGTCG
+
AAABBAFAFFFFGGGGGF4ABFAGG5D55BFGFGHDEGABDFHHF2A222BB2B2GG31AAFABGGF5GHFHHG1GCGHHHHHGGE3GGB1G3FGF33B@3F331F1??1FCGBE?2?EHFHH3F/<</></<11?A-<--<CC0<CG<.<G/<-:---:.CGC.BA?A909B.?DD.0;;BBFFB0;/99../.;/B9/9/99.;;FBF/.;.;./////9/;///;FB.BB/99AFA.9:9.;9.99;:
@M05620:37:000000000-D9766:1:1101:22933:4496 1:N:0:87
AGTGCCAGCTCTCAATCGCACAGGGGACCCAGGGCCTGGCCCCTCCATCCAGAAAACCTATGACCTCACCCGCTACCTGGAGCACCAACTCCGCAGCTTGGCTGGGACCTATGTGAGTATCCAGCGTAGGAATCTGGGAGTTGGGGAGGAGTGAGGAGTTGGGGAAAGACAGTCCTAACCGTGGAGGGTTCTGGTAAATGATGGGGTGAGGAGGGGCTCTTTGGCTCCCACCAGTCCCCCTGTCTGGTCTA
+
BBBBBFFFBFFFGGGGGGGGGGGGGFGGGGHHGGGGGGHHFHGHGGHHHHHHHHHHHGGHHHHHHHHHHHHGGGGGHHHHHHHHHHHHGHHHGGGGGHHHGHHGGGHHGHHHHHHHHHHGHHHHHGFGGGHHHHHHGHHGFHHHGGGGGGGHHHHHHGHHHHGGGGHHHHHHHHHGHHHHGGGGGGGGEFGGGGGGGGGGGGGGGGFFFFFFFFFFFFFFFFFFFFFFFFFFFFFFFFFFFFFFFFFFFFF
@M05620:37:000000000-D9766:1:1101:10405:4506 1:N:0:87
AGTGCCAGCTCTCAATCGCACAGGGGACCCAGGGCCTGGCCCCTCCATCCAGAAAACCTATGACCTCACCCGCTACCTGGAGCACCAACTCCGCAGCTTGGCTGGGACCTATGTGAGTATCCAGCGTAGGAATCTGGGAGTTGGGGAGGAGTGAGGAGTTGGGGAAAGACAGTCCTAACCGTGGAGGGTTCTGGTAAATGATGGGGTGAGGAGGGGCTCTTTGGCTCCCACCAGTCCCCCTGTCTGGTCTA
+
AAAAAFBFBFFFGGGGGGGGGGHHGGGEGGHHCAEEFGHHFHGCEGHHHFCGFGEGHGFHHHHHHHHCGGFEEEEGHGGGHGHHFHHHGHHHGGGGGFGHAFBFGGGFEH1GFF22FHHFHGHFFCECDFB1<GHDF0FCAGHFGGACGDE<CDGGGGHFGCDGGGACGC/G:GG0GGB:-9;@.AD-EGGGGFFFFC09C09;EA99.A.9AD?;BBEBFBBFFFFEFFFFF?F/BFEDB.//;BFFFE/
@M05620:37:000000000-D9766:1:1101:18177:4650 1:N:0:87
GAGGCTGCTTTGGAAGAAACTCATAGATTACTGCAACAGTTCCCCCTGGACCTGGAAAAGTTTCTTGCCTGGCTTACAGAAGCTGAAACAACTGCCAGTAAGGAACGGCTCCTCGAAGACTCCCAGGGAGTACCAGCGCTGCTGACACCATGGCCAGTCAGTCCGGCCTTTCCGCTTTAGCCCTCTTGTGGCTCCAATTGAACAATTCTCAGCCTTTGTACTTGTCCCTGACAAGCCAGGGACAACCGATC
+
A@ABBBFBFFFFGCGGGGGGGGGHHHHGHHHGHHHHGHHDDGHHHG2FHHHHBFGHHFFGEHDGGHFHHHHHHHFHHHHHHHHFFGHHHGGHCGHHFGBG4BFBGBEEF?FEHG/?FF?HHHHHCH/??EEGGF32?BF/BE22@2@<?GFH0?F1G?1F1??CDFG<DCHHH.AGGGHHHGHHHHHHH0E:.;CHHHHHHHHG9CFGGG0F/9/0;CCFG0;BB90;BFFGG9CAEF9CFEFFF.;>=D@
@M05620:37:000000000-D9766:1:1101:24349:4697 1:N:0:87
CCTGCCCCTTGTCAATCTACACCTTGAGACCTGCCCCCGCTCCCCCCGTCCTTGTAACCGGTCCTTTCCTGGCTAACAGAAGCGTCAACCACTGCCCGTAAGGACCGGCTCCTCGACGACTCCCCGGGAGTACCCGCGCTGCTGCCACCATGGCCCGTCAGTCCGGCCTTTACGCTTTAGCCCTCTTGTGGATCCAATTGAACAATTCTCAGCCTTTGTACTTGTCACTGACAAGCCAGGGCCAACAGATC
+
1>>AA1>>>B1B1BBGG1BB1BA011A10ABFBFFFFE0/AAEF///A/AB/21BF22BE/E//1B@1BFFGHC11BBG0BEH/???EGF/?11BBGCEGGHHFB/><CCGGHBCF//>CCGHHGGGG<CFFGDFFGCCCGGGGGGFFGGGGGGGG?A.EGFGGB?@?FFF/B-?EFF/FFFFFFFFFFFF/;FFFFFFBFFFFBFBFBF/FFFFFFFFFFFFF/F/BF/BFB/9EFFFE9BBBFE-;//;
@M05620:37:000000000-D9766:1:1101:7864:4726 1:N:0:87
AGTGCCAGCTCTCCATCGCACAGGGGCCCCAGTGCCTGGCCCCTCCATCCAGAAAACCTATGACCTCACCCGCCACCTGGAGCACCCTCTCCGCAGCTTGGCTGGGACCTATGTGAGTATCCAGCGTAGGAATCTGGGCGTTGGGGAGGCGTGCGGCGTTGGGGCAAGCCAGTCCTAACCGTGGAGGGTTCTGGTAAATGATGGGGTGAGGAGGGGCTCTTTGGCTCCCACCAGTCCCCCTGTCTGGTCTA
+
>>11>BBFAFFFGEGEBAE1A0FCF00AAAAEBBFBDFEHHHGHGGHHHBFGHHH0FEHHAFHHH1BFHHH/E/>EGE0B0>BEHFE/?FGB/E/E/B>BEGHGGGHHGHGHHHHDGHFHHHHHHGGCCGBDGHHHHH/ACGGGGG.AC.AEG.CG-A9AGG@G.99C.;/CFGGGB/FF@FF@-AB@B-AFFFBFBFFFFFFFFFF@EFF/BB@@@?FFFEFFB/FEF-FFFFFFFFFF@FFFFFFFFFB
@M05620:37:000000000-D9766:1:1101:14020:4762 1:N:0:87
GAGGCTGCTTTGGAAGAAACTCATAGATTACTGCAACAGTTCCCCCTGGACCTGGAAAAGTTTCTTGCCTGGCTTACAGAAGCTGAAACAACTGCCAATAAGGAAAGGCTCCTAGAAGACTCCAAGGGAGTAAAAACGCTGATGCAACAATGACAAGTAAGTCAGGCATTTCCGCTTTAGCACTCTTGTGGATCCAATTGAACAATTCTCAGCAATTGTACTAGTAACTGACAAGCCAGGGACAAACGATC
+
3>>>A?>AFFDFCFGC4FFFDAF5GHFHHGHHFHHFHHHDHHDGHGAFHEHFHBGCHHHH3FHHFEEGHHHG1ABGHHFFGFHGEGHFHFEEBEEG33BBF@3@G3GFAGFE334@@GGC3BGCF3?EGEE?F4B3//>?//1111BB0?111<1@0@2F12@F@GHH1FG1D/E//F1GG11FGG1FG<.<0CFD0GHFHHF0CDFGHG::/0/000;C000;00;CFEH/0;9..9AA...;FF.:...
@M05620:37:000000000-D9766:1:1101:13411:4804 1:N:0:87
AGTGCCAGCTCTCAATCGCACAGGGGACCCAGGGCCTGGCCCCTCCATCCAGAAAACCTATGACCTCACCCGCTACCTGGAGCACCAACTCCGCAGCTTGGCTGGGACCTATGTGAGTATCCAGCGTAGGAATCTGGGAGTTGGGGAGGAGTGAGGAGTTGGGGAAAGACAGTCCTAACCGTGGAGGGTTCTGGTAAATGATGGGGTGAGGAGGGGCTCTTTGGCTCCCACCAGTCCCCCTGTCTGGTCTA
+
AA>>AFFFBFFFGGGFFGGAEEHAFEAEFEHHEGGACFHHHHEEEGFHHGHHG3GGHGHHGGFHHGHHHHH?E>@EHHGHEFHHGHHAEBHGEE?ECGGGGHHGGGHGGHHHHHDGGHHHHHHGHGFGGGHHHHFHFF<F?FGHCGCGGCEHC0DGHGHHGHGGEGGHHHHHHHHGHHHHGGEGDEGGGGGGGGFFFGGGGGGGGGFBFFFFFFBBBBFFFFFFFFFFFFFFFFFFFFFFBFFFFFFFFFB
@M05620:37:000000000-D9766:1:1101:16847:4845 1:N:0:87
AGTGCCAGCTCTCAATCGCACAGGGGACCCAGGGCCTGGCCCCTCCATCCAGAAATCCTATGACCTCACCCGCTACCTGGAGCACCAACTCCGCAGCTTGGCTGGGACCTATGTGAGTATCCAGCGTAGGAATCTGGGAGTTGGGGAGGAGTGAGGAGTTGGGGAAAGACAGTCCTAACCGTGGAGGGTTCTGGTAAATGATGGGGTGAGGAGGGGCTCTTTGGCTCCCACCAGTCCCCCTGTCTGGTCTA
+
ABAAAFFFCFFFGGGGGGGCGCHCGGGGGGHHDFGGGGHHHHGHGGHHHHHHHGHHHHHHHFHHHGHHHHHGG>EGHHHHEFGH1FBFGEGGE?@EEHFEFHHGDEGHGHHHHHHHHHGHHHHHHGGGGGHHHHHHHHCFEHHH/CCFGGDFGGGHHGHHHHGGGGHHHHHHHHHHHHHHGGFGGGGG.AFGGGFGGGGGGGGGGGGFFFFFFBDFFFFFFF/BFFFFFFFFFFFFFFFFFFFFFFFFFFF
@M05620:37:000000000-D9766:1:1101:14081:4846 1:N:0:87
GAGGCTGCTTTGGAAGAAACTCATAGATTACTGCAACAGTTCCCCCTGGACCTGGAAAAGTTTCTTGCCTGGCTTACAGAAGCTGAAACAACTGCCAGTAAGGAAAGGACCCTAAAAGAAACCAAGGGAGTAAAAGAGCAGATAAAAAAATGGCAAGTAAAACAGGCATATCCGCTTTAGCAATCTTCTGGATACAATTGAACAATTCTCAGCATAAGTACTCGTAACTTACAAACTTGGAACAAACAACC
+
AABC>AFBFDFDGBBFGGFGGGHHHGHHHHGHHHBGFHHHHDDFGEAAEFBGHHGGB32GBFHFHHGBBFGGHHH3BBFGHHFGG33EBB1GHHHHH3B3B4BFBFFHHF113F2BBE?0330??0/??<?BG?4B/B22B2B33?3FC@0222@@/1?@11?==?=?11111.<<.<=1F1G<C0000<0=00<00=G0<CG0CCG000:0::;000:0000.:;.:0000;00900;;0B99/=.....
@M05620:37:000000000-D9766:1:1101:12084:4865 1:N:0:87
GAGGCTGCTTTGGAAGAAACTCATAGATTACTGCAACAGTTCCCCCTGGACCTGGAAAAGTTTCTTGCCTGGCTTACAGAAGCTGAAACAACTGCCAATAAGGCAAGGCTCCTCGACGACTACCCAAGAGTACCCACACTACTGCAACCAAGGCAAGTAAGTCAGGCATTTACGCTTTAGAACTCATGTAGCTCCAATTGAACACTTCTCAGCATTTATACTAGTAACTGACAAGCCAGGGACAACCAATC
+
AAABBBFBFFFFGGGGGGGGGGHGHHHGFHHHHHHHHHHGFHHHHGGGGHHHHHFFFGHHBFGHFGGGHFHGHHHHHHHHHHHHHGHGHGGHHHHGG3B@@3B31B?1?3FFH2EG/>E/EEH2F3/?0BBFF3G2?/?B2B@FHHHH<F/@<CGFFFG?FG@@GHHHEDGFHF.>FF1GGHHHH0==00=0==GHHHHHHGHC/CGGFH0CHHH0C0<=CG00;CFBFGBGF0.C./9;AFGGG.;.:;;
@M05620:37:000000000-D9766:1:1101:7871:4870 1:N:0:87
GAGGCTGCTTTGGAAGAAACTCCTAGATTACTGCACCCGTTCGCCATGGACCTGGAAAAGTTTTTTGCCTTGCTTAAAGAAGCTGAAACAACTGCCCGTAAGGAAATGCTCATAGAAGACTCCAAGGAAGAAAAAGAGATGATGAAACAATGGCGATTAATTCAGGGAACGCCGCTTAAGCATTCTTGCGAATCCAACTAAACCATTCCAAGCATTCCAATTTTACATTTAAAACCCTGGCAAAAAACACC
+
>3AB3>FBCBB4F4BBBB4B5F4FB5BDDFB5DG44B22BBA2A222B33BAFBBG332FGGH5FEG33B5BBFF555DBGH3BG33B@B?FGHHHH?>/1?3BBG33B4B4BBB4333333BBF3?0B000?00/??01B?@>FG11@/<@1<////?F11@?1?0<0<<.-<-<..<<<D0;:00;::--:;;:0///09;/=9;000;;A90;;000009000;0;000;;0:......;.;:-.9.9
@M05620:37:000000000-D9766:1:1101:11610:4898 1:N:0:87
GAGGCTGCTTTGGAAGAAACTCATAGATTACTGCAACAGTTCCCCCTGGACCTGGAAAAGTTTCTTGCCTGGATTAAAGAAGCTGAAACAACTTCCAACTTTCAAAGAAATGATCCACGAAGACACCAAATTATAAAAGAAGAGAAGAAAAAAATGGCAAGAAAGTAAGACAGGGCGGCACAAGCACCCATGAGACCCCATATCACCACAACAAACAATTTGAATAATAAAAGAATTTGAAAGGGACAAAG
+
>3AA>>CBCBB4F45B4F4GGGHHHF5GGFABBF44AFBDFA53BAAA22BBBGFB332BBDDBD5D53B3BBDF3DADBGF3BB33B3B11@55B3B33344BB4331B4334B433?///?B3B/??/343444?D3/?3302B22B?2B<>022<<@/0?01?1111?00...-----//:.:/;..//0000;;..//0;=;/0.....==;9C;;00;////////;/;;///;99;9.9;.;../
@M05620:37:000000000-D9766:1:1101:20180:4938 1:N:0:87
AGTGCCAGCTCTCAATCGCACAGGGGACCCAGGGCCTGGCCCCTCCATCCAGAAAACCTATGACCTCACCCGCTACCTGGAGCACCAACTCCGCAGCTTGGCTGGGACCTATGTGAGTATCCAGCGTAGGAATCTGGGAGTTGGGGAGGAGTGAGGAGTTGGGGAAAGACAGTCCTAACCGTGGAGGGTTCTGGTAAATGATGGGGTGAGGAGGGGCTCTTTGGCTCCCACCAGTCCCCCTGTCTGGTCTA
+
AA>AAB1FAFFFGGGGDFGFEEHCFGGGGGCHCFG?/FGFFHEFGGHGGGHGFFFHHGHHFHFHHFHHHHHG?>EEHHFHFFGHHHHEGBHHGEGEGFFFGHHGGCFHGHGHHHEHHHHHHGHEFGGGGCGHHFFFFBCFCFFG??FCGGEGFFHHHGEGHHCCECHHHHHHHHHHHHHHGGGGBEBGGGGGFF0CFFGGGEGGGGF@FFFFFB@??@EFFFFFFEFFEFFFEFFFFFFF@?BFFFFFFFB
@M05620:37:000000000-D9766:1:1101:19198:4962 1:N:0:87
AGTGCCAGCTCTCAATCGCACAGGGGACCCAGGGCCTGGCCCCTCCATCCAGAAAACCTATGACCTCACCCGCTACCTGGAGCACCAACTCCGCAGCTTGGCTGGGACCTATGTGAGTATCCAGCGTAGGAATCTGGGAGTTGGGGAGGAGTGAGGAGTTGGGGAAAGACAGTCCTAACCGTGGAGGGTTCTGGTAAATGATGGGGTGAGGAGGGGCTCTTTGGCTCCCACCAGTCCCCCTGTCTGGTCTA
+
AAABBFFFCFFFGGGGGGGGGGHGGGGG?EHHEEEGDGHFCGGHGGHFHGCGGHEHHGFHFG5GHHHHHHHGGCFGHGGHEHH1FGHEGHHHEGCGCHHHGGHEGGHHEHFFEHHHFHHHHHHGHGGGGGHHHHGHHGHGGBGGGGGGGFEGFGG.GDHFFHGGGGGHHHGHFHCGHHHHFCEBDEFF99CFGGFGGGGGGGGGGG.;EFFFFFFFFFFFFFFFFFFFFFFFFFFFFFFFFFFFFFFFBFB
@M05620:37:000000000-D9766:1:1101:19174:4964 1:N:0:87
AGTACCAGCTCTCCATCGCACAGGGTACCCAGGGCCTGGCCCCTCCATCCAGAAAACCTATGACCTCACCCGCCACCTGGGGCACCCCCTCGGCAGCTCGGCTGGGACCAATGAAAGTATCCAGAGTAGGAATCTGGGAGTTGGGGTGGAGTGAGGAGTTGGGGATAGACAGTCCTAACCGTGGCGGGTTCTGGTAAATGATGGGGTGAGGAGGGGCTCTTTGGCTCCCACCAGTCCCCCTGTCTGGTCTA
+
>>>3>BF@4CFFGGGDBAA2E2F4F4A45ABF2ABA2BFGCGG2EE25DFEHE33BAE335B5GHDBGHAC0>0>EG1?B1/BEEGD/>EE//?///B3/</F@GG0BE//1<11111@222@11<1<111<1?G1<00??FDFC?.><..<.00<0.:/;/--../:;00:;90900;.9C9B-99@;EFB/;99////BFFFE9.-;AA/;9-@B-AF/BF/;BB.:BFF.9;FBFFD>A99/B//99B
@M05620:37:000000000-D9766:1:1101:14086:4996 1:N:0:87
AGTGCCAGCTCTCAATCGCACAGGGGACCCAGGGCCTGGCCCCTCCATCCAGAAAACCTATGACCTCACCCGCTACCTGGAGCACCAACTCCGCAGCTTGGCTGGGACCTATGTGAGTATCCAGCGTAGGAATCTGGGAGTTGGGGAGGAGTGAGGAGTTGGGGAAAGACAGTCCTAACCGTGGAGGGTTCTGGTAAATGATGGGGTGAGGAGGGGCTCTTTGGCTCCCACCAGTCCCCCTGTCTGGTCTA
+
BBBBBFFFBFFFGGGGGGGGGFHEGGGGGGGHGGGGGGGHHHGHGGHHGHHHHHHHHGHHHHHHHHHHHHHGGGGG2GGHHHHHHHHHGHHHGGFGGHHHGHHGGGHHGHHHHHHHHHHGHGHHHGDGGGHHGHHHGHHGGHHHGGGGGGGFHHHHHGHHHHGGGGHHHHGHHHHHHHHHGGGGGGGGDFGGGGFGGGGGGGGGGGFFFFFFFFFFFFFFFFFFFFFFFFFFFFFFFFFFFFFFFFFFFFF
@M05620:37:000000000-D9766:1:1101:6344:5019 1:N:0:87
GAGGCTGCTTTGGAAGAAACTCATAGATTACTGCAACAGTTCCCCCTGGACCTGGAAAAGTTTCTTGCCTGGCTTACAGAAGCTGAAACAACTGCCCCTAAGGAAAAGCACCTAGAAGACTCCAAGCGAGGAAAAGAGCTGATGAAATAATGGCAAGAAAATCAGGCATTTCCGCTTGAGCATTCCTCCGGATGCAATTGAACCATTTCTAGCATCAGTCATGGTCATTGACAAGCCTGGTACAGAACATC
+
>AAAAAFBFFFFGFFFGGCGGGGFFHHHHHHHGHCGHGGFHFGHHGEFFHGHHGFGBACGFHHHGGFBBGAB1BFBBBBEGBBFFBBGBFAGGHHFG1?1B33BFE2BC3B?CGGH33333B3?F3/?<//>B3B2/2B2BBB?FGF3322@2@GBC2@<221FF1FGFDG11</.><<1<>11>1>10.-<<-<00D000;0.:0;000<00:;000:0:;0000;00000999../;.;09;09//;;9
@M05620:37:000000000-D9766:1:1101:6324:5037 1:N:0:87
GAGGCTGCTTTGGAAGAAACTCATAGATTACTGCAACAGTTCCCCCTGGACCTGGAAAAGTTTCTTGCCTGGCTTACAGAAGCTGAAACAACTGCCAGTGGGGGCAAGCACCTCGAAAACTCCCCGCGCGTACTCGCACGGCGACAACGATGACCAGTCAGACCGGCATTTCAGCTTTCGCCCTCTAATGGCGCACATTTAACACTTCACATCCTCAGTACTTGTCACTGACACGCCATGGCCAACCGCTC
+
>AAABBFBFFFFGFGFCFGGGGGHHHHHHFHHHHHHHGHFGHHHHGGGHHHHGHHGHHHHHHHHHHHHHHHGHHHHHHHGHHHHGHFHHFHHHHFGC3B33?/>>>//F22/3B?/2/>33?3/?//</</>C/F?>/-->---<<CH-;.;00:/;<0:00=.:BGG-90;009;000.;::-;.//9//9-;9--///////9;BF/99///////;//;/:9BFFFB/;B99-.;.//;/BA9.-999
@M05620:37:000000000-D9766:1:1101:11268:5039 1:N:0:87
GAGGCTGCTTTGGAAGAAACTCATAGATTACTGCAACAGTTCCCCCTGGACCTGGAAAAGTTTCTTGCCTGGCTTACAGAAGCTGAAACAACTGCCAATACGCAAGGGCTCATCGACGAGGACACGCGCCTAAAAGAGCTAATGACACAAAGACACGTCAGAAAGGCATTTCAAGTTTCGCACTCATGTGGCTCCAATTGAACAGTTCTACGCAATTATAAAAGTCCCTGACAGGCTATGGACAACAGATC
+
BABBBBFBFFFFGAFGGGGGGGHHHGFGFHFGFHHHFHH5GEHHHGGGEFHHGHHEEGBGBDGGFGGFGGHF1GGGFGHFHHHHGHGHGGEGHHHHHFG3311>>/11C1?FDG3B>/>//</B0E//B/??@2@D/<22211?1<<10?000?00<0...1<<10.<C000<00=000.<<--;/;;CFC.C:.;CCG0;009/9CC000;-.-;00;;000;:90;0;//;/9..9//;/;BFFAFFFB
@M05620:37:000000000-D9766:1:1101:24729:5060 1:N:0:87
AGTGCCAGCTCTCAATCGCACAGGGGACCCAGGGCCTGGCCCCTCCATCCAGAAAACCTATGACCTCACCCGCTACCTGGAGCACCAACTCCGCAGCTTGGCTGGGACCTATGTGAGTATCCAGCGTAGGAATCTGGGAGTTGGGGAGGAGTGAGGAGTTGGGGAAAGACAGTCCTAACCGTGGAGGGTTCTGGTAAATGATGGGGTGAGGAGGGGCTCTTTGGCTCCCACCAGTCCCCCTGTCTGGTCTA
+
AAAAB5BFBFFFFGGGFFGGGCHHGEEE2A2FFAEAAFH22BAFEFGHFEAF3FGGHGHGHF5GHHF3GHHEEEEEHHHHFGGG1FGCF3BFE>/>E?GGFHHEE?0GGHBHHFGGHHHHHBHHHGFDGCFHHHFFG0FFEHGHGGGGGGGFGDDGHGGHHB?CGGHHHGFHCHHHHHFHGGGGGGGGGGGGGGBFEGGGGGGGGGFBFFFFDDB?BBEFFFFFFFFFFFFFFFFFFFFFBFFFFFFFFFF
@M05620:37:000000000-D9766:1:1101:10325:5091 1:N:0:87
GAGGCTGCTTTGGAAGAAACTCATAGATTACTGCAACAGTTCCCCCTGGACCTGGAAAAGTTTCTTGCCTGGCTTACAGAAGCTGAAACAACTGCCAGTACGGAACGGCTCCTCGACGGCTACCAAGGAGTACCAGAGCTGCTGAAACCATGACAAGTCCGTACGGCATTTCCGCTTTCGACCTCTTGTGGCTCCAATTGAACAATTCTCCGACTTAGTACTTGTACCTGACACGCCAGGGCCAAAAGCTC
+
AABBCBFCFFFFGGGGGGGGGGHHHHFHHHHHHHHHHHHFGHHHHGGGHHHHHGHGHHHHFHHHHHHHHHHGHGHHHHHHHHHHHHHHHGHHHHHHH3B@3E1?FEFGG/?FGG/?///>//2BB20?0/BGB2FHH/222@@GHD1F0?GH1???G1?1>>GGGGGGG0DGFDGGGG0.;:ADFHH00=CCFHEGGGGEF09B/0;CFGFG-;9.00;=B0000;//9B/BFF.9..;9.;;DF/:/9;9
@M05620:37:000000000-D9766:1:1101:20215:5124 1:N:0:87
AGTGCCAGCTCTCAATCGCACAGGGGACCCAGGGCCTGGCCCCTCCATCCAGAAAACCTATGACCTCACCCGCTACCTGGAGCACCAACTCCGCAGCTTGGCTGGGACCTATGTGAGTATCCAGCGTAGGAATCTGGGAGTTGGGGAGGAGTGAGGAGTTGGGGAAAGACAGTCCTAACCGTGGAGGGTTCTGGTAAATGATGGGGTGAGGAGGGGCTCTTTGGCTCCCACCAGTCCCCCTGTCTGGTCTA
+
ABAABFFFCFFFGGGGFGGGGGHCGGGGGGHHGGGFFGHHHHGHGGHHHGHHHHHGHFHHHHHHHHHHHHHGGEGFHHHHHGHHHHHFGHHHGGGGGGGHGHHGGGHHGHHHHHGHHHHHHHHHHGGGGGGHHHHHHGGGEHHHGGGGGGGHHHHHHGHHHHGGGGHHHHHHHHHHHHHHGGGGGGGGGGGGGGFGGGGGGGGGGGFFFFFFFFFFFFFFFFFFFFFFFFFFFFFFFFFFFFFFFFFFFFF
@M05620:37:000000000-D9766:1:1101:18876:5134 1:N:0:87
GAGGCTGCTTTGGAAGAAACTCATAGATTACTGCAACAGTTCCCCCTGGACCTGGAAAAGTTTCTTGCCTGGCTTACAGAAGCTGCAACAGGAGGCTACCCGTCCGGCCCGGATCCTAACCTACTAAAAGGGCGTCACAGAGCTGATGCACCCATGGAAAGACCGTCAGGAATTTCCGCTTTCGCCCTCTTGTGGATCCCATTGAACAATTCTACGCCTTTGTACTTGTACCTGTCAACCCCGGGAACCAA
+
>1>>A1CA1DDDCGGC1B1BFEFGHGH3A1BFGD111GFA2FGDHGAEF0BBABGHG10BFGDFAGDGHADFHHE1F1GFHHHHF1GHHFC/0////B000/E//>//>/>//?<01B1BBBB<B12B1B///<C///1F1<<1111?1?1?.FFG0>11<000-....<//<CCG0.C..EBE...9;;0;;9:C0BB/CFFF0;9BBFB000;9-9;AFF//;;9B9F/99B/;BF/:9-9----;;;A
@M05620:37:000000000-D9766:1:1101:13390:5180 1:N:0:87
AGTGCCAGCTCTCAATCGCACAGGGGACCCAGGGCCTGGCCCCTCCATCCAGAAAACCTATGACCTCACCCGCTACCTGGAGCACCAACTCCGCAGCTTGGCTGGGACCTATGTGAGTATCCAGCGTAGGAATCTGGGAGTTGGGGAGGAGTGAGGAGTTGGGGAAAGACAGTCCTAACCGTGGAGGGTTCTGGTAAATGATGGGGTGAGGAGGGGCTCTTTGGCTCCCACCAGTCCCCCTGTCTGGTCTA
+
AA>AAFDFBFFFGGGGGEFGGGHHGGGGGDGHGGGGGGHGFHGHGGHHDGHHHB3GHGHHHHHHHHHHHHHGGEGGHHHHHHHHHHHHGFHHGGGGGFHHGHHGGGHHGHHHHHHHHHHHHHHHHGDGGGHHHHHHHGGGGHHHGGCCGGGHHHHHHGGHHF?DGGHHHHHHHHHHHHHHGGGGGGGGCFGGGGFGGGGGGGGGGGFBFFFFFF;B=?FFFFFFFFFFFFFFFFFFFFFFBFFFFFEFFFB
@M05620:37:000000000-D9766:1:1101:10815:5194 1:N:0:87
AGTGCCAGCTCTCAATCGCACAGGGGACCCAGGGCCTGGCCCCTCCATCCAGAAAACCTATGACCTCACCCGCTACCTGGAGCACCAACTCCGCAGCTTGGCTGGGACCTATGTGAGTATCCAGCGTAGGAATCTGGGAGTTGGGGAGGAGTGATGAGTTGGGGAAAGACAGTCCTAACCGTGGAGGGTTCTGGTAAATGATGGGGTGAGGAGGGGCTCTTTGGCTCCCACCAGTCCCCCTGTCTGGTCTA
+
AA>>AFFFBFFFGFGGGGG2E2GCF2EEEBGHBEFEFFHHFHGHGGHHGGHHHHCFGGHHHFHHHDFHHHHGG>EEHHHHBFGHHH???FHF>ECF>?BFGHHG?GHHGHHHHHHHHHHHHHHHHGGGGGHHHHHHHHCGGHHHGG.DG?EGH0<DDHHHHHGGGGHHFHHHHHHHHHHHGGGGDFGGEGGGGG;FGGGGGGGGGGGFFFFFFFFFFFFFFEFFFFFFFFFFFFFFFFFFFFFFFFFFFFF
@M05620:37:000000000-D9766:1:1101:20215:5205 1:N:0:87
AGTGCCAGCTCTCAATCGCACAGGGGACCCAGGGCCTGGCCCCTCCATCCAGAAAACCTATGACCTCACCCGCTACCTGGAGCACCAACTCCGCAGCTTGGCTGGGACCTATGTGAGTATCCAGCGTAGGAATCTGGGAGTTGGGGAGGAGTGAGGAGTTGGGGAAAGACAGTCCTAACCGTGGAGGGTTCTGGTAAATGATGGGGTGAGGAGGGGCTCTTTGGCTCCCACCAGTCCCCCTGTCTGGTCTA
+
BBAABFFFBFFFGGGGFGGGGGHGGGGGGGHHGGGEGGHHHHGHGGHHHHHHGGHFHGHHHHHHHHHHHHHGGFGGHHHHHHHHHHHHGHHHGGGGGFGGGHHGGGHHGHHHHHHHHHHHHHHHHGGGGGHHHHHHHHHGGHHHGGGGGGGGHHHHHGHHHHGGGGHHHHHHHHHHHHHHGGEGGGGGCFFGGGFFGGGGGGGGGGFFFFFFFFFFFFFFFFFFFFFFFFFFFFFFFFFFFFFFFFFFFFB
@M05620:37:000000000-D9766:1:1101:22344:5206 1:N:0:87
GAGGCTGCTTTGGAGGAAACTCATAGATTACTGCAACAGTTCCCCCTGGACCTGGAAAAGTTTCTGGCCGGGTTTAGAGAAGCTGAAACAACTGCCAATGTTATACAGTATGCCACCCGCAAGGAAAGTCTTCTACAAGACTCCAAGCGAGCAAAAGATCTTATGAAACAGTGGCAAGTAAGCCACGCATTTGCTCTTGAGCACTCTTGTGGATCCAATTGAACAATTCTGAGCATTTGCACGTATAAGAG
+
AAAA1ABAFFFFFB111FFCFCGFGB1DGD1DDFDEHHBADDD1A0AFABGFBFAB1D00BDAAD2BA0//AAFE111BFF01BB1BF1B?FCGHE1FGB222BBB212B2221BB0/>/////B<<01B2222B2>B10<1<B11F/////>?1<0F1111?11?1>F00<10.01<11<00///-<-<<00;00=00<0;:G:/0:C0:.;0;C09000;C90/9;;09;0/0BBF009:.;/0=C09/
@M05620:37:000000000-D9766:1:1101:7672:5226 1:N:0:87
AGTGCCAGCTCTCCATCGCACAGGGGACCCAGGGCCTGGCCCCTCCATCCAGAAAACCTATGACCTCACCCGCGACCTGGCGCACCCACTCCGCAGCTTGGCTGGGACCTATGTGAGTATCCAGCGTAGGAATCTGGGAGTTGGGGCGGAGTGAGGAGTTGGGGAAAGACAGTCCTAACCGTGGAGGGTTCTGGTAAATGATGGGGTGAGGAGGGGCTCTTTGGCTCCCACCAGTCCCCCTGTCTGGTCTA
+
>A>3>BFCAFFFGGGFBAE2E2FAB2BAAABG2ABBAFGHFHGHGGHHHFGGFHGBBEHEBBDGH5BFGHH>E/>>EGBF1>?EGGE??GG2/E/B>FBB<GHGGGHHGHHHHGGGHHHHHHFHHGECAGFGHHHHHH0>EGHHGG.=D-;CF0CF0CFGGFGGA.9A/B;FFFFFBFFFFFFF.EFFAFFFFFBFFFFFFFFFFFFFEFFEFFFFFAFFFFFFFFFFFBFFFFFFFFFFFFFFFFFFFFF
@M05620:37:000000000-D9766:1:1101:14299:5226 1:N:0:87
AGTGCCAGCTCTCAATCGCACAGGGGACCCAGGGCCTGGCCCCTCCATCCAGAAAACCTATGACCTCACCCGCTACCTGGAGCACCAACTCCGCAGCTTGGCTGGGACCTATGTGAGTATCCAGCGTAGGAATCTGGGAGTTGGGGAGGAGTGAGGAGTTGGGGAAAGACAGTCCTAACCGTGGAGGGTTCTGGTAAATGATGGGGTGAGGAGGGGCTCTTTGGCTCCCACCAGTCCCCCTGTCTGGTCTA
+
AB?ABFFFBFFFGGGGGFEFGGHHFGGGGGHHCEGEFFHFHHGHGGHGFFHGGFEGHGHGFGFHHHHHHHHGGEEGHGHHHHHHFHHHGFHHFGGGFFGHGHHGGGHHGHHHHHHGHGHHHHHHHGCFGGHHHHHHHHHGGHHHGGGGGGGGHHHHHGHHHHGGGFHHHHHGHHHHHHHHGACDDEFGCFGGGGCFGGGGGGGGGGDFFFFFFFFFF;EFFFFFFFFFFFFFFFFFFFFFFFFFFFFFFFF
@M05620:37:000000000-D9766:1:1101:22828:5229 1:N:0:87
AGTGCCAGCTCTCAATCGCACAGGGGACCCAGGGCCTGGCCCCTCCATCCAGAAAACCTATGACCTCACCCGCTACCTGGAGCACCAACTCCGCAGCTTGGCTGGGACCTATGTGAGTATCCAGCGTAGGAATCTGGGAGTTGGGGAGGAGTGAGGAGTTGGGGAAAGACAGTCCTAACCGTGGAGGGTTCTGGTAAATGATGGGGTGAGGAGGGGCTCTTTGGCTCCCACCAGTCCCCCTGTCTGGTCTA
+
ABBABFFFBFFFGGGGGGGGGCHCGGGGDEGHFEGGFGHH2GEAEEHHHHHHEGHHHGHHHFBGHFHHEHHGG?EFGGGG2BFFGHFGGHHHEFEGGHHH/FGGGGHHGHGHHHHFHHHHHHHHHGGGGGHHHGHHHHCFGHHGGGGGGGGHHDGHGGCGHGGGGAGHFHHFHHHHHHHHGFEGEGGG;CFGGGFGGGFFGGGGGGDFFFFFFFAFFFFFFFFFFFFEFFFFFFFFFFFDFFFFFFFFFFF
@M05620:37:000000000-D9766:1:1101:20893:5314 1:N:0:87
AGTGCCAGCTCTCAATCGCACAGGGGACCCAGGGCCTGGCCCCTCCATCCAGAAAACCTATGACCTCACCCGCTACCTGGAGCACCAACTCCGTAGCCTGGTTGCCACCTATGTGAGTATCGAGCGCACGAATCTGGGAGTTGGGGAAGAGTGAGGAGCTGGGGAAAGACAGTGCTAACCGTGGAGGGTTCAGGTAAATGATGGGGTGAGGAGGGGATCTTTGGCACCCACAGATCCCCCTGCCTAACCTA
+
>11>>DF11BFFG1FFDFFCG?GAEAE00A0A00B//FGH0FF/EEHHFA1F1GBF0E01BF2FH1G1G0>EE/>FHBFH0FGHHH0>EGHHC/0?C>BGG1BE01BFHGF11FBGEHHHH////B/</>?EHGGH1<0?/>DF-<...<<=DBGF0..<</.A;::://:/00:0:</:99C?.;.-AF.090;0;0;0009;ABB9E--/--@-;9-;F/B/9//;9;---/;9BBEF@F--///--//
@M05620:37:000000000-D9766:1:1101:14755:5337 1:N:0:87
AGTGCCAGCTCTCAATCGCACAGGGGACCCAGGGCCTGGCCCCTCCATCCAGAAAACCTATGACCTCACCCGCTACCTGGAGCACCAACTCCGCAGCTTGGCTGGGACCTATGTGAGTATCCAGCGTAGGAATCTGGGAGTTGGGGAGGAGTGAGGAGTTGGGGAAAGACAGTCCTAACCGTGGAGGGTTCTGGTAAATGATGGGGTGAGGAGGGGCTCTTTGGCTCCCACCAGTCCCCCTGTCTGGTCTA
+
CCABCFFFDFFFGGGGGGGGGGHHGGGGGGHHGGGGGGHHHHGHGGHHHHHHHHHHHGHHHHHHHHHHHHHGGGGGHHHHHHHHHHHHGHHHGGGGGHHHGHHGGGHHGHHHHHHHHHHHHHHHHGGGGGHHHHHHHHHGGHHHGGGGGGGHHHHHHGHHHHGGGGHHHHHHHHHHHHHHGGEFGGGGCAFGGG;FGGGGGGGGGGFFFFFFFFFFFFFFFHFFFFFFEFFFFFFFFFFFFFFFFFFFFFF
@M05620:37:000000000-D9766:1:1101:16726:5341 1:N:0:87
GAGGCTGCTCTGGAAGAAACTCATAGATTACTGCAACAGTTCCCCCTGGACCTGGACAAGTTTCTTGCATGGCTTACAGAAGCTGAAAGAACTGCCAATGTACTACAGGATGCTACACGAAAGGAAAGAATCATACAAGAAGCCAAGAAAATAAAATAGCAAACAATACAAAGGAAAGCAAGTAAAGCACTTCTACCCTAGCACTCTAGCCGATCCAATTAAACAAATCTCAGCATTTGTAAATTTAAATG
+
>11>1>B>@BB1B11A1F1BFFHHHGBFFDB3AF11BFADF22BBEAAA00BFFF0010BDDF2D1B11BB00AB1AABDF1BBB11B1B0BBF@>1FBB22B2BB1B0B11012BB0?>//>>0BF0001<BB2>BF1BF01BB<<0<B0B<1B12@@@11@00<111?11FG0?0001?011111><0<<111==01<//0<0<=0=</A<;::0:0000;G0G.0:900;/B0FFF0;C0009;000;
@M05620:37:000000000-D9766:1:1101:22852:5437 1:N:0:87
AGTGCCAGCTCTCAATCGCACAGGGGACCCAGGGCCTGGCCCCTCCATCCAGAAAACCTATGACCTCACCCGCTACCTGGAGCACCAACTCCGCAGCTTGGCTGGGACCTATGTGAGTATCCAGCGTAGGAATCTGGGAGTTGGGGAGGAGTGAGGAGTTGGGGAAAGACAGTCCTAACCGTGGAGGGTTCTGGTAAATGATGGGGTGAGGAGGGGCTCTTTGGCTCCCACCAGTCCCCCTGTCTGGTCTA
+
ABBAAFFFCFFFGGGGGFGGGGHFFGGGGEHGGGGFFGHHHFGHGGGHHHHHHHHHHGGHHHHHHHHHHHHGGGGGHHHHGHHHHHHGGHHHGGGGGHHHGHHGGGHHFHHGGHHFFGFFHHHHHGDGGGHHHHHHHHGGDHHHGGGGGGFGGFHHFGHHHGGGFFEGHEFHHHHHHHHHGGFGGGGG::.FGGGFFFGGGGGGGGFFFFFFFFFFACEBFFFFFEFEEFFFFFFFFFFFFFFFFFFBBBB
@M05620:37:000000000-D9766:1:1101:21052:5458 1:N:0:87
GAGGCTGCTTTGGAAGAAACTCATAGATTACTGCAACAGTTCCCCCTGGACCTGGAAAAGTTTCTTGCCTGGCTTACAGAAGCTGAAACAACTGCCCGTAAGGAAAGGCTCCTAGAAGACTCCAAGGGAGTAAAAGAGCTGATGAAACAATGGCAAGTAAGTCAGGCATTTCCGCTTTATCACTCTTGTGGATCCAATTGAACAATTCTCAGCATCTTTACTGGTAACTGACAAGCAAGGGACAAAAGATC
+
>1>AA?>>FF3@1AF111BGGGFHGGGHH1FGHH11BBF1DGHHHGEF/AFGHGGHH10BBHHHFHFHHHHHHHF1GFHGHHHBFHHHHEHHHHHHHGEE?G1@B0B0/B0?1>BGFG>GFFGCGG/?//?0BF>1?FBDG11B21BG0FHH10@@?1@G1G>21@?/F11<1</?C.F1<1FFF1><F<CG1C/<<DD00=0<G0=DG0:CG000000:;:0/;;:000CG0;.:/9/...CEGB.=.90
@M05620:37:000000000-D9766:1:1101:6879:5654 1:N:0:87
AGTGCCAGCTCTCAATCGCACAGGGGACCCAGGGCCTGGCCCCTCCATCCAGAAAACCTATGACCTCACCCGCTACCTGGAGCACCAACTCCGCAGCTTGGCTGGGACCTATGTGAGTATCCAGCGTAGGAATCTGGGAGTTGGGGAGGAGTGAGGAGTTGGGGAAAGACAGTCCTAACCGTGGAGGGTTCTGGTAAATGATGGGGTGAGGAGGGGCTCTTTGGCTCCCACCAGTCCCCCTGTCTGGTCTA
+
BCABBFFFCFFFGGGGGGGFGGHHGGGGGGHHGGGGGGHHHHGHGGHHHHGHGHHHHGHHHHGHHHHHHHHGGGGGHHHHFHHHHHHFGHHHGGGGGHHHGGHGGGHHGHHHHHHHHHHHHHHHHGEFGGGHHHHHHHHGGHHHGGGGGGGHHHHHHGHHHHGGGGHHHHHHHHHHHHGHGGGGGGGGEGGGGGCFGGGGGGGGGGFFFFFFFFFFFFFFFF:BFFFFFFFFFFFFFFFFFFFFFFFFFFF
@M05620:37:000000000-D9766:1:1101:24206:5694 1:N:0:87
AGTGCCAGCTCTCAATCGCACAGGGGACCCAGGGCCTGGCCCCTCCATCCAGAAAACCTATGACCTCACCCGCTACCTGGAGCACCAACTCCGCAGCTTGGCTGGGACCTATGTGAGTATCCAGCGTAGGAATCTGGGAGTTGGGGAGGAGTGAGGAGTTGGGGAAAGACAGTCCTAACCGTGGAGGGTTCTGGTAAATGATGGGGTGAGGAGGGGCTCTTTGGCTCCCACCAGTCCCCCTGTCTGGTCTA
+
BBBCBFFFCFFFGGGGGGGGGGHCGGGGGGHHFFGGGGHHHHGHGGHHHGHHHHHHHGHHHHHHHHHHHHHGGEGGHHHHGGHHHHHHGGHHEGGGGHHHGHHGGGHHGHHHHHHHHHHHHHHHHGGGGGHHGHHHHHHGGHHHGGGGGGGHHHHGHGHHHFGGGGHHHHHHHHHHHHHHGGGGGGGGCFGGGGFGGGGGGGGGGGFFFFFFFFFFFFFFFFFFFFFFFFFFFFFFFFFFFFFFFFFFFFF
@M05620:37:000000000-D9766:1:1101:12274:5703 1:N:0:87
AGTGCCAGCTCTCAATCGCACAGGGGACCCAGGGCCTGGCCCCTCCATCCAGAAAACCTATGACCTCACCCGCTACCTGGAGCACCAACTCCGCAGCTTGGCTGGGACCTATGTGAGTATCCAGCGTAGGAATCTGGGAGTTGGGGAGGAGTGAGGAGTTGGGGAAAGACAGTCCTAACCGTGGAGGGTTCTGGTAAATGATGGGGTGAGGAGGGGCTCTTTGGCTCCCACCAGTCCCCCTGTCTGGTCTA
+
ABABCFFFCFFFGGGGGGGGGGGHGGGGGGHHGGGGGGHHHHGHGGGHHHHHHGHHHGHHHHHHHHHHHHHGGFEGHGHHHHHHHHHHGHHHGGGGGHHHGHHGGGHHGHHHHHHHHHHHHHHHHGEFGGHHHHHHHHGGGHHHGGGGGGGHHHHHHGHHHHGGGGHHHHHHHHHHHHHHGGEGGGGGCFGGGGFGGGGGGGGGGGFFFFFFFFFFFFFFFFFFFFFFFFFFFFFFFFFFFFFFFFFFFFF
@M05620:37:000000000-D9766:1:1101:18897:5752 1:N:0:87
AGTGCCAGCTCTCAATCGCACAGGGGACCCAGGGCCTGGCCCCTCCATCCAGAAAACCTATGACCTCACCCGCTACCTGGAGCACCAACTCCGCAGCTTGGCTGGGACCTATGTGAGTATCCAGCGTAGGAATCTGGGAGTTGGGGAGGAGTGAGGAGTTGGGGAAAGACAGTCCTAACCGTGGAGGGTTCTGGTAAATGATGGGGTGAGGAGGGGCTCTTTGGCTCCCACCAGTCCCCCTGTCTGGTCTA
+
AAAABF5BAFFFGGGGGGGGGGHFGGGGGGFHGGGGGGHHGHGHGGFHHFCHHBHFHGHHHHGHHHHHHHHGGFGGHHHHHGHHHHHHGHHHGGFEGFHHGGHGGGHHGHHHHHHHHHHHHHHHHGGGGGHHGHHHGHHGGHHHGGGGGGGHHHHHHGCGHHGGGGHHHHHHHHHHHHHHGEEGGGGGEFFGGGGGGGGGGGGGGGFFEFFFFFFFFFFFFFFFFFFFFFFFFFFFFFFFFFFFFFFFFFB
@M05620:37:000000000-D9766:1:1101:10645:5754 1:N:0:87
GAGGCTGCTTTGGAAGAAACTCATAGATTACTGCAACAGTTCCCCCTGGACCTGGAAAAGTTTCTTGCCTGGCTTACAGAAGCTGAAACAACTGCCAATAAGGAACGGCACCTCAACGGCAACCAAAGACTACTAGAACTGCTGAAACAATGACAAGACCGTACGCCATATCCGCTTTAAACCTCTTCAGGCTCCAATTGAACAATTCTCCGACTCAATACAACTACCTGAAACACTTGGACCAAAAACTC
+
BBBBBBFAFFFFGGGGAGGGGGHHHHHHHHHHHHHHHHHGHHHHHGGGHHHHHHHHHHHHGHHHHHHHHHHHHHHHHHHHHHHHHHHHHHGHHHHGG3F33F3@FFEFG/>FH03??//>///0?//B22B?23BBF3232B@CG<2@2?GH2<@DF000>?/A-<->F1<>1>C<.C00=0CC<GB00<:/;;C:GHH0;000:0<CBG0A-:-.0/;;900/////;0;0;9/90/;//;;AE.9..;/
@M05620:37:000000000-D9766:1:1101:13813:5766 1:N:0:87
GAGGCTGCTTTGGAAGAAACTCATAGATTACTGCAACAGTTCCCCCTGGACCTGGAAAAGTTTCTTGCCTGGCTTACAGAAGCTGAAACAACTGCCAATGAGCATGGTACTCTCAACTGACACGCCAGAGTCAAAACATTGGAACAACAAACGTCTGAACGCCAGGCACTTCGTGACCAACCCGATTCCGGGTCCAAGTTAAACACAATAAGCGTTTTTATGTTTCACTGACAAGCCCTGGACAACTGATC
+
1>AAA1>>CD3D11BFFAEG1GDGDF1DFHGHHGGHFAF1DDFGHGGFFFBEGCAFBFBFBDAFDGAAGG1GHHFFFDG1GGHF@@BEGCEGG>1>@1B111111101BB112112020B@@B//?/>0/1<1>B<B/11B111100<?/0/?0/0/1@1@?>E//??<01?/<.<.11..<.---.0=C@-;:C;000000;0;..:00:90-..;..900900;0C00;:0;.;E./;---9--////;
@M05620:37:000000000-D9766:1:1101:17926:5775 1:N:0:87
GAGGCTGCTTTGGAAGAAACTCATAGATTACTGCAACAGTTCCCCCTGGACCTGGAAAAGTTTCTTGCCTGGCTTACAGAAGCTGAAACAACTGCCAGTAAGGAAAGGCTCCTAGACGACTACACGGGAGTAAACGAGCTGATGCCACCATGGACAGAAAGTCAGGCATTTCCGCTTTAGAACTCTTGTGGATCCAATTGAACAATTCTACGCCTTTGTACTTGTCCATGACAAGCCAGGAACAAACGATC
+
AAABBAFAFFFFGGGG4GGGFGHHHHHHHHHHHHHHHHHBGHHHHGCGHHHHHHHHHHHHFHHHGHFHHHHHHHGGHHHHHHHGFHHFHHHHB3GFF3BB4@B3B3B113B1@F4F3?EGD/330?<///?B12BCAEC/<1<FD@GGFG1>011<?0??G<F1?C<.<FG11<C.EGBD00DHHB000<A00<<DCCG0;;GGHHHHH00:--..090;BBFGF000;;09BF.E.9;9./9CF..;.9A
@M05620:37:000000000-D9766:1:1101:11857:5782 1:N:0:87
GAGGCTGCTTTGGAAGAAACTCATAGATTACTGCAACAGGTCCCCCTGGCCCTGGAAAAGTTTCTTGGCTGGCTTACAGAAGCTGGAACAGGATGCTCCCCGTAAGGAAAGGCTCCTAGAAGACTCCAAGGGAGTAACAGAGCTGATGAAACAATGGCAAGTCAGTCAGGCATTTCCGCTTTAGCACTCTTGTGGATCCAATTGAACAATTCTCAGCCTTTGTACTTGTAACTGACAAGCCAGGGACCAAA
+
AABBABFBFFFFGFFGGGFGGGHFG5DDDF4BG54BCG22B3BB2B2B22BAABAF3F2BBGD5BDF33FFFGH1BFFGGHGGHG21FF2B11BBBB3BBB/?>E1@BFGB0/?FFB3GFGGHHBGHH3?//?AEH33BFBFBBC2<G2FG@2?FGCF0FF?1?DGDFG0CGGGHHFDED<F>GFGF<<0=0<C<D<<G<CDG0G0::C0;CCC0;CCGHGF;<FFFFBBFF0;0C09;;C/9.EECAEF.
@M05620:37:000000000-D9766:1:1101:15757:5815 1:N:0:87
GAGGCTGCTTTGGAAGAAACTCATAGATTACTGCAACAGTTCCCCCTGGACCTGGAAAAGTTTCTTGCCTGGCTTACAGAAGCTGAAACAACTGCCAATAAGGAAAGGCTCCTAGAAGACTACACGGGAGTACAAGAGCTGATGCCACCATGACACGTCAGTCAGGCATTTCAGCTTTAGCACTCTTGTGGATCCAATTGAACAATTCTCAGCATTTGTACTAGTCACTGACAAGCCAGGGACAAACGATC
+
A3ABBBFBFFFFGGGGCBGGGGHHFHHHHHHGHHHBGHHEHHHHHGGGHHHHHHHHHHHHFHHHHHHHHHHHHHHHHHHHHHHHHHHHHHHHHHHHH3B@BGGH3BFFH3F1F3BG@FHGB3BF0E?EA/EG3F?G00BG?11B1BBF0G111@1@B0/?/?1?FGGGHBGHD11?GHHHEGHHH1<D<FD1>GHHHHHFHHHHGHHHHFFHHB0:=C;GG00;;;;CCHHHHCFGFG?ED.CEG/99CEE
@M05620:37:000000000-D9766:1:1101:21930:5817 1:N:0:87
GAGGCTGCTTTGGACGAAACTCATAGATTACTGCAACAGTTCACCCTGGACCTGGAAAAGTTTCTTGCCTGGCTTACAGAAGCTGAAACAACTGCCCGTAAGGAAATGCTCCTAGAAGACTCCAATGGAGTAAAAGAGCTGATGAAACAATGGCAAGTAAGTCAGGCATTTCCGCTTTAGCACTCTTGTGGATCCAATTGAACCATTCTCAGCATTTGTACTTGTAACTGAAAAGCCAGGTACAAAAGATC
+
>A>A>A>AFFBDCA111A0EGEFFGFGGGFBDFF1AFC0BFD2DBF/BA0ABFFFFB10BBFFDFGGBBEEA0BA1B1BBC1@BB111BB>>@FEBF/>>>01BBG1@@2BFG>1B>1101>1>>1<1B<<0B2FB<00BB1B1BBB1<?1<1@@1/@>@12@>1@<?11<?1??//?<1>=><>><>=<.1<0=<0==<0=<.=<D=0=:0/C:;;0<C0;;00;0;<00:;;/;./;;/;;;;;C;999
@M05620:37:000000000-D9766:1:1101:10552:5821 1:N:0:87
AGTGCCAGCTCTCAATCGCACAGGGGACCCAGGGCCTGGCCCCTCCATCCAGAAAACCTATGACCTCACCCGCTACCTGGAGCACCAACTCCGCAGCTTGGCTGGGACCTATGAGAGTATCCCGCGTAGGACTCTGGGCGGTGGGGGGGAGAGCGGTGTTGGGGAAAGACAGTCCTACCCGTGGGGGGCTCTGGTAAAAGATGGGGTGAGGGGGGGCTCTTTCGCTCCCACCACTCCCCCTCTCTGCTCTA
+
AA33ADB43FFFGAGGGFECEEFHEGFEAAGHFEE22AFGCHGHGGHHEHHGBE3FHGFCGHEHHHGHHHHGGEGGHHHHFGHHHHHGGEFHGGGGGHHHGHHG?AGHGHHHH2F11BBFD21?</>///11??1FFF.---<<-A--9-;.A.-;.-.9AE=;E.;.B.9999////9.;..;-;@@-;A/:9/;B///.9FBEA;B..;.;9-9BBEF/:/:D.AAF..9;./;FF.99../99/;/9/
@M05620:37:000000000-D9766:1:1101:12602:5843 1:N:0:87
GAGGGTGCTTTGGACGAAACTCATAGATTACTGCAACAGTTTACTATGGAGCTGGAAAAGATTGTTGCTTTGCTTAAAGAAGTTGAAATAACTGCCCCTAATGAAATGACCCTAAAAGGAGACAAAAGAATAAAAAACGTGAAGAAAAAAAGACAATAAAATCAGGCAGACAAGCGTTAACACAGAAAAGGATCCACTGAAACCACTAGAAGCATAAGAAAAACTAATGTAAAAATTTGGAAAAGAAAATC
+
>3A>3>>AB@B4F4BA2A2EGFHHF55DFB35DE33BGADD55555D5352BBGBB332A1BD3BDB535BB5DD55ADBB3@DD55B5D5BBDBF?111?@44BF43@BB1??133311///000B3?0343333//<0///1B?0B0<///00011<?11?1110...000<...<..=0/..<////./0/;0/0000<<CG://0000/900000;;/;9090;0;0;0=099;;0/;0//;;/.//
@M05620:37:000000000-D9766:1:1101:16258:5848 1:N:0:87
GAGGCTGCTTTGGAAGACACTCCTCGATTACTGCACCCGTTCCCCCTGTCCCTGGAACAGTTTCTTTCCTGGCTTCCAGAAGCTGCAACCACTGCCCGTAAGAACCTGCTGGTAGAAGACCCCCCGGGAGGACACGTGCTGTTGCCACCAGGGCACGTAAGGCAGGCGTCTCCGCTTCAGCTCTCTCGTGCATCTAAGTGAACGAATTCTAGCGGTTGCACTTGTCCCTGACAAGGCAGGTGTACATGATA
+
>>>A>>B>FFFFGFG1CGFGBF0FB0BFGEHHHHHHHGA0BFGHHG/BBBG1A1/BB10BDGFGBF1AFGGHHH00BFFBBGHB1@BFH0BF@1BFG/>/>F1B0/00BB11>>BF2>BG0?///>C//>///??/0<//111111>G0.0>...<../..<C.<-.-.-.;:...;.;000:00;0::;..;00;900;000.;...///;/--;;9-;BFFF///;9B-F/9--::;-A//;///B///
@M05620:37:000000000-D9766:1:1101:9154:5850 1:N:0:87
GAGGCTGCTTTGGCAGAAACTCATAGATTACTGCAACAGTTCCCCCTGGACCTGGAAAAGTTTCTTGCCTGGCTTACAGAAGCTGAAACAGGTGGCTACCCTCCCCGAACGGCAACTAGAGGTCTCAGAAGGAGTCCATGGGATCATAACACTCTAGCAAACAAGTCATACCAAGCCGCTCACCCCCTCTTGAGCATCCCTTTGACCCCATCTAAATATCAGACATTATTGCTACTATTAACGGGCAAACA
+
AA?@AAFAFBDFGGA22F4FGFGHHEFFFDEGGFB4FGGGHFDGHGEEHBCHHHHBA3FH3DDGHDFB3GBABGBCBF3DA3@BBD3B@?213311BBFGF3F1?1>>/>>///>A33BB30?BBF22?11B0/B0?B210/@1/F@2@1<@1??111??1<0/0?11<11<11><<--<<.0..<;:;::C000:00;C:0GF;00;:.//09;00;;0090;/;00;000=09000000;.;.--;..:
@M05620:37:000000000-D9766:1:1101:23297:5881 1:N:0:87
AGTGCCAGCTCTCAATCGCACAGGGGACCCAGGGCCTGGCCCCTCCATCCAGAAAACCTATGACCTCACCCGCTACCTGGAGCACCAACTCCGCAGCTTGGCTGGGACCTATGTGAGTATCCAGCGTAGGAATCTGGGAGTTGGGGAGGAGTGAGGAGTTGGGGAAAGACAGTCCTAACCGTGGAGGGTTCTGGTAAATGATGGGGTGAGGAGGGGCTCTTTGGCTCCCACCAGTCCCCCTGTCTGGTCTA
+
AA>AADBFAFCBAGGBG1FCAECFAEGGG?GHGG0AF/FCGHGHGGFHFFHAGA1FHF0GHHHHFHCGHHHGGGCEHHHHHHHA0FFHG0FGGEGGGBHHGHHGGGHHGHHHHHHHHHHHHHHHHGGGGGHHHHHHHEGGGHGHGGGGGGGHHHHGHGHHGH-AEGHHHHHHHHHHHHHHGGGGGGGGFGGGGGGGGGGGGGGGGGF@FFFFFF@@@<FFFFFFFFFFFFFFFFFFFFFF@FFFFFBBFFF
@M05620:37:000000000-D9766:1:1101:11776:5917 1:N:0:87
ACCACACCTTCTACAATGAGCTGCGTGTGGCTCCCGAGGAGCACCCCGTGCTGCTGACCGAGGCCCCCCTGAACCCCAAGGCCAACCGCGAGAAGATGACCCAGGTGAGTGGCCCGCTACCTCTTCTGGTGGCCGCCTCCCTCCTTCCTGGCCTCCCGGAGCTGCGCCCTTTCTCACTGGTTCTCTCTTCTGCCGTTTTCCGTAGGACTCTCTTCTCTGACCTTAGTCTCCTTTGGAACTCGGCATGTTCT
+
CCCCCCCCFFFFGGGGGGBGGGHHGGGEHGHHHGGGGGGGGHHHHGGGGGGGHHHHHHHGGGGGGGGGGGGHFHHGGGGHGHHHHGGGGGDGGGHHHHHHHFHG/1?1=?F/CGH--<--FGGFHF0DD0<..C@D-AEE./=.:BFGGB/C.BFEF.9;BGF00--A--:00BB0900/;00BFFE;90;9009;.;99:A:.;.0:;FFFFBFBFFFFF/000;;BFB900B0/0BF00..:--:000:
@M05620:37:000000000-D9766:1:1101:12871:5934 1:N:0:87
GAGGCTGCTTTGGAAGAAACTCATAGATTACTGCAACAGTTTCCCCTGGACCTGGAAAAGTTTCTTGCCTGGCTTACAGAAGCTGAAACAACTGCCCCTAAGGAAAGGCACCTAGAAGACTCCAAGGGAGTAAAAGAGCTGATGAAACAATGGCAAGTAAGTCAGGCATTTCCGCGTTAGCACTCTTGCGGATCCAATTGAACAATTCTCAGCATTTGTACTTGTAACTGACAAGCCAGGGACAAAAGATC
+
AABBAAFBFFFDG4BBFGGGGGHHH5DGDABFGBDACF2A55BB3BFA2FGCGHHHFHHGBGFADGH5FHHHHHGGHHGGHHFGF33EBG1FHGHHH1?FE3BFEH1111B?3FBGGF3B33?BG3C///?GGFB3?F?FFG2BB?DBGHFGBCFB/@@F2@FGF2C/2@11<?<<<@A.FFF><F1F1A-<<CGD0G000<G0C:C:BGCFG0;00;;;0;C09;C;C09/0C:.CB9?.::.FB.;C9;
@M05620:37:000000000-D9766:1:1101:13347:5935 1:N:0:87
GAGGCTGCTTTGGAAGAAACTCATAGATTACTGCAACAGTTCCCCCTGGACCTGGAAAAGTTTCTTGCCTGGCTTACAGAAGCTGAAACAACTGCCAGTAAGGAAAGGCTCCTAGAAGACTCCAAGGGAGTACACGAGCTGCTGACACAATGGCACGTAAGTCCGGCATTTCCGCTTTAGCCCTCTTGTGGCTCCAATTGAACAATTCTCAGCCTTTGTACTTGTCACTGACAAGCCAGGGACAAAAGATC
+
A>ABBAFBFFFFGGGGGCFGGGHHCGHHHGHHHHHGHHHGGHHHHGGGHHHHHGHFHGFGBGHHHHGHHHHHHHHFHHHHHHHHHHHHHFHHGHHHC3BB4GHH3FHHEFHGHDGH3FGHBFGGF3?E/EEFDD4/<EDGHCG2FGHHHGHB2@F2BG2@G2F1CDG/DBGHH?GEGGH1G/C/GHH0=CD.<CEHHHHFFHHHGHHHGHBGH/C00;;FF0;FF00;BFFGGFGGGGF?E.9CFBFF.BF
@M05620:37:000000000-D9766:1:1101:14568:5947 1:N:0:87
GAGGCTGCTTTGGAAGAAACTCATAGATTACTGCAACAGTTCCCCCTGGACCTGGAAAAGTTTCTTGCCTGGCTTACAGAAGCTGAAACAACTGCCAGTAAGGCCAGGCTCCTCGACGACTACCCGGGAGTACCCACGCTGCTGCAACCATGGCAAGTAAGTCAGGCATTTACGCTTTAGCACTCTTGTGGCTCCAATTGAACAATTCTCAGCATTTGTACTTGTAACTGACAAGCCAGGGACAAACGATC
+
>11>AA?AFFFFGBGF1AGFAB1A3F1FGFGHFHHDHHH1FGAGHGEFEFHFFEHAGGHHADAHFDDGHHHGFHHHHHFHECHG1GGDGCFFE>E>F1BBEDC0/BF>FGGGH>EG/EE/E/B0B//>><?C1111?/??//?CDFGH0C1??ACFF<1<FFFFFHFHHEF0DE?EGGFH0=DGH0;CG0;.:<CGHHHHEGFFFFFFGGGGGGFBB0;;CF0;;;CFBFGGGB.E./9A?E?EF9:-;9-
@M05620:37:000000000-D9766:1:1101:16067:5974 1:N:0:87
AGTGCCAGCTCTCAATCGCACAGGGGACCCAGGGCCTGGCCCCTCCATCCAGAAAACCTATGACCTCACCCGCTACCTGGAGCACCAACTCCGCAGCTTGGCTGGGACCTATGTGAGTATCCAGCGTAGGAATCTGGGAGTTGGGGAGGAGTGAGGAGTTGGGGAAAGACAGTCCTAACCGTGGAGGGTTCTGGTAAATGATGGGGTGAGGAGGGGCTCTTTGGCTCCCACCAGTCCCCCTGTCTGGTCTA
+
AA>>AFFFBFFFGGGGGGGGGGHCGCEEGGGHAEEFGGHHHHGHGGHHHGHHHHHHHGHHHFHHHGHHHHHGG>EEHHHHBGHHHG??EHHHDGCGEHFGGHHGGGHHGHHHHHHHHHHHHHHHHGDFGGHHHHHHGGGGGHHHGGGGGGEFGHGHHGHHHHGGGGHGFHHHHHHHHHHHGGFGEGGGEFFGGGFFGGGGGGGGGGFFFFFFFFFFFFFFFFFFFFFFFFFFFFFFFFFFFFFFFFFFFFF
@M05620:37:000000000-D9766:1:1101:20662:5997 1:N:0:87
GAGACTGTCGTGGCAGAATACACTGCCCCAAGCGACTCACCTCGCCCTCCATAGAATGTATGATTATGCCCCCTAACTCAGGCACCCACTCAGCAGCATCGCTGGGACCTATGTGAGTATCCCGCGTAGGAATCTGTTCGTTGGGTAGGAGTGCGGAGTTGTGTACCGACCGTCCTCACCTTGGAGTGTTCTGGTAAATGATGGGGTGAGGAGGTGCTCTTTGGCTCCCACCAGTCCCCCTGTCTGTTCTA
+
>111>BBB@1>>A1111111B1BD1B0B00A00000AB1A010//A//A/A1AB11211D2A2BB222BBB//>/0B@11100/B/>/>0>0@B1F00>1?>G///0<?GHGHHE21F2FDD1/</////11@F11111/??00/.<..1<>01-<<<<C=0./=0;;.:@CCFEG009=990/9//9CFB09C;0;B;F0009.99-;9-/-:9;BFB/B/9/BBBEE-;A9-:///-A@?BF/99/;B/
@M05620:37:000000000-D9766:1:1101:19388:6001 1:N:0:87
AGTGCCAGCTCTCCATCGCACAGGGGACCCAGGGCCTGGCCCCTCCATCCAGAAAACCTATGACCTCACCCGCTACCTGGAGCACCAACTCCGCAGCTTGGCTGGGACCTATGTGAGTATCCAGCGTAGGAATCTGGGAGTTGGGGAGGAGTGAGGAGTTGGGGAAAGACAGTCCTAACCGTGGAGGGTTCTGGTAAATGATGGGGTGAGGAGGGGCTCTTTGGCTCCCACCAGTCCCCCTGTCTGGTCTA
+
>1>>>DDC1FFFG1FDDEGAFCHAF0BAEC0A0AAAAFHHFHGCFGBEHFHHEGHGGEGGBFFHHDFGHHHEG/>EGGGH0BGHHH0>EGGF/E?EEG1FEHHGGGHEGHGGHHBGDGGHHHGHHCEFGGGG1GHFDF0<CGHFGCA<@A><CD<G0ACCGGGG.:CCCCGGCGHHGGHGGGEG.A?GGGGGGFCFGGGGGGGGGGA?FFFFFF?@@@FBFFFFBFFFFFFFEFFFFFFF?EFFFFFFFE/
@M05620:37:000000000-D9766:1:1101:20649:6023 1:N:0:87
AGTGCCAGCTCTCAATCGCACAGGGGACCCAGGGCCTGGCCCCTCCATCCAGAAAACCTATGACCTCACCCGCTACCTGGAGCACCAACTCCGCAGCTTGGCTGGGACCTATGTGAGTATCCAGCGTAGGAATCTGGGAGTTGGGGAGGAGTGAGGAGTTGGGGAAAGACAGTCCTAACCGTGGAGGGTTCTGGTAAATGATGGGGTGAGGAGGGGCTCTTTGGCTCCCACCAGTCCCCCTGTCTGGTCTA
+
AAABAFFFDFFFGGGGGGGGGGHGGGGGGGHHGGEGGGHHHHGHGGEHHGHHHFHHHGHHHHHHHHHHHHHGGEGGHHHHGHHHHHHHGHHHGGGGGHHHGHHGGGHHGHHHHHHHHHHHHHHHHGGGGGHHHHHHHGHGGHHHGGGGGGGHGHHHHGHHHHGGGGHHHHHHHHHHHHHHGGGGGGGGGGGGGGFGGGGGGGGGGGFFFFFFFFFFFFFFFFHFFFFFFFFFFFFFFFFFFFFFFFFFFFF
@M05620:37:000000000-D9766:1:1101:16755:6064 1:N:0:87
AGTGCCAGCTCTCAATCGCACAGGGGACCCAGGGCCTGGCCCCTCCATCCAGAAAACCTATGACCTCACCCGCTACCTGGAGCACAAACTCCGCAGCTTGGCTGGGACCTATGTGAGTATCCAGCGTAGGAATCTGGGAGTTGGGGAGGAGTGAGGAGTTGGGGAAAGACAGTCCTAACCGTGGAGGGTTCTGGTAAATGATGGGGTGAGGAGGGGCTCTTTGGCTCCCACCAGTCCCCCTGTCTGCTCTA
+
1>>AABD@1FCFBGGGGCFG?EFACEEA0AFGGAEE//FC0BEGGG0G1GAA1A1FG/01FD2FAG1GHFGEGG?EHGHCHGH/00BGHEHHGCC>/0GGC0B//?FGEHHH1BDGHHG12BF10B?CC/FD1@11FC?FCG<<@G.->C.0.=GCG.CG0<A-CFC.CGFHC0::CHCGG..;;9.9;FGGGFFGGGGGGBF0EB9@9F9B-9--9@EF/;//9FFEEFABFFFBBBAB@FFFF//;9/9
@M05620:37:000000000-D9766:1:1101:7339:6142 1:N:0:87
AGTGCCAGCTCTCCATCGCACAGGGTGCCCAGCGCCTGGCCCCTCCATCGAGAAAGCCTATGACCCCACCCGCCACCTGGGGCACCCCCTCCGCAGCTTGGCTGGGACCTATGTGCGTATCCAGCGTCGGAATCTGGGCGTTGGGGCGGCGTGCGGAGTTGGGGCCAGCCCGTCCTAACCGTGGAGGGTTCTGGTAAATGATGGGGTGAGGAGGGGCTCTTTGGCTCCCACCAGTCCCCCTGTCTGGTCTA
+
>>11>BDFAFFFGGGE1AE1E0B0FAAAA0BB0AA/ABFHFHGGGGEHH/BFGEH1GFGF1BFHG>BEEGG/>>>EHH>B//?EGGF/>>EE/ECE/BBGGFHGFAGGGHFGHHF2?F/EHD1DGG</<@AFGHHHHH.<@CGA@C.-9-=;@-@@-;AFBB@@---9-A-@@ABF/BBF@BF@AEF@AFFFFFFF/FFFF/FFFFF@FEA/-A@??@FFFFFFFFFF?BA9AFFFFFFF@FFFFFFFFFF
@M05620:37:000000000-D9766:1:1101:21519:6144 1:N:0:87
GAGGCTGCTTTGGAAGAAACTCATAGATTACTGCAACAGTTCCCCCTGGACCTGGAAAAGTTTCTTGCCTGGCTTACAGAAGCTGAAACAGGATGCTACCCGCAAGGGAATGCTCCTCGAAGACTCCAACTCAGCAAAACAGCTGATGAAACAATCGCAATGCAGTCAGGCATTTCCGCTCTACCACTCTTTCGGCTCCAGTTCAACAATTCTCAGCATTTGTACCTGCAACTCACAAGTCATGGACAAAA
+
>11>A>1>FFDFGGGGAGGGBFBFFHHHGBGHHH11BFGDFHHHHG?FCAFFGG0GHG0BFGHHFGGHHHHHHHEGHHHHHHHGGHHHHH>/0BBB1B100///>////B0BGHHH10>/></0<BF1<101<1<10B00?<F11<<GFG11@F11?F/<<111?1?<<0<.1>111C..-<00=00<<<D00.--C..;/0000000.<0:00:0;0;F0009=0;9./=;/09/0099;FF0C0C0C/.
@M05620:37:000000000-D9766:1:1101:16255:6176 1:N:0:87
GAGGCTGCTTTGGAAGAAACTCATAGATTACTGCAACAGTTCCCCCTGGACCTGGAAAAGTTTCTTGCCTGGCTTACAGAAGCTGAAACAACTGCCAGTGCCCTACGGGACCTCACCCGCAAGCAAAGACTCCTAGAACACCCCAAGCAATGACACGAGCGTACGGCATATCGGCATTCAAGCTCTTCAGGTCCCCATTACCCATCTCTCCGATCCAATACATCAATCTGCAGCATTTGTACCTACAACTG
+
A3AABBFAFFFFGGGGGGGGGGHHHHHHHHHHHHGHHHHEGHHHHGGGHHHHHHHGHHFGBGHHHHHHHHHHHHHGHHHHHHHHGGGGHHHHGGHHH3B333332B1E/1/1233?B0/>/>//233B22B2B2?B2322B///////2@11<111?//<-..->.<--000.-<--00000:/00:000:0/<../=B090/0//;0009:-.-.00;0/00//;//:////;.///;9/;//9////;/
@M05620:37:000000000-D9766:1:1101:16926:6177 1:N:0:87
AGTGCCAGCTCTCAATCGCACAGGGGACCCAGGGCCTGGCCCCTCCATCCAGAAAACCTATGACCTCACCCGCTACCTGGAGCACCAACTCCGCAGCTTGGCTGGGACCTATGTGAGTATCCAGCGTAGGAATCTGGGAGTTGGGGAGGAGTGAGGAGTTGGGGAAAGACAGTCCTAACCGTGGAGGGTTCTGGTAAATGATGGGGTGAGGAGGGGCTCTTTGGCTCCCACCAGTCCCCCTGTCTGGTCTA
+
AABABFFFCFFFGGGGGGGGGGHHGGGGGGHHGGGGGGHHHHGHGGHHHHHHHHHHHGHGHHGHHHHHHHHGGGGGHHHHHGHFHHHHGHHHGGFEGGHHEHHGGGHHGHHHHHHHHHHHHHHHHGGGGGHHHHHHHHHGFHHHGGGGGGGHFFHHHGHHHHGGGGGHHHHHGHHHHHHHGGCDEGGGGGGGGGGGGGGGGGGGGGFFFFFFFFFFFFFFFFFFFFFFFFFFEFFFFFFFFFFFFFFFFFF
@M05620:37:000000000-D9766:1:1101:23080:6189 1:N:0:87
GAGGCTGCTTTGGAAGAAACTCATAGATTACTGCCACAGTTCCCCCTGGCCCTGGAACCGTTTCTTGCCTGGCTTACAGCAGCTGCAACCGGATGCTCCCCGTACGGAAAGGCTCCTAGACGACTCCAAGGGCGTCCCAGCGCTGATGCACCCATGGCAAGTCCGTCAGGCATTTCCGCTTTCGCACTCTTGTGGATCCAATTGAACAATTCTCCGCCTTTGTACTTGTAACTGCCAAGCCCGGGACCAAA
+
A1>AAAFAFFFFGGGG1FGGGGAGHFGHHBAFHH01FCF12BF1AEAF/0B/BGAGA1AABEGFDGFAFGHHHH01BGH1FGHHG1>GHCEE//>FDDGGGCE@EEFGE/BFGHHGHH1D1CCCGGHH1GGG/BCC@?GHAAGGG.FG1FDHCGHHGH/CFDD0CHH.;CHAGHHHHGGGGG0AEBGGGGGGFGC0FFGFFGGGGGGGBGFFFF/;A-AFFFFFFFFFFFFFFF/BFFFFF-;>@-@FFFE
@M05620:37:000000000-D9766:1:1101:23081:6207 1:N:0:87
GAGGCTGCTTTGGAAGAAACTCATAGATTACTGCAACAGTTCCCCCTGGACCTGGAAAAGTTTCTTGCCTGGCTTACAGCAGCTGAAACCGGATGCTCCCCGTACGTAAATGCTCCTAGAAGACTCCAAGGGAGTAAAAGAGCTGATGAAACAATGGCAAGTCAGTCAGGCATTTCCGCTTTAGCACTCTTGTGGATCCAATTGAACAATTCTCAGCATTTGTACTTGTAACTGACAAGCCATGGACAAAA
+
A?ABBBFBFFFFGFGGGGGGGGHGG5GGHHCFHFFFBGBDG5FF2BAFEBGFGBEGGHHGHHG5AF55FGGGHHAGHHH3FHHH3@GGH1>//?/BB3B1>/?>1/2BB/4?BBGGBDGBGHHH3BFFG?//???2?3F?FHFG2@FGDHF2@GHH2?FFF?1@?<FGGBF<1>><F<A<AC>=D<<0<D00==.<0<C0CC;C0C0;;:0;0;CCHBGHHCC00CFF0BBFBF0FB0CEAB00/;;0.;.
@M05620:37:000000000-D9766:1:1101:22866:6249 1:N:0:87
AGTGCCAGCTCTCAATCGCACAGGGGACCCAGGGCCTGGCCCCTCCATCCAGAAAACCTATGACCTCACCCGCTACCTGGAGCACCAACTCCGCAGCTTGGCTGGGACCTATGTGAGTATCCAGCGTAGGCCTCTGGGAGTTGGGGAGGCGTGCGGAGTTGGGGAAAGACAGTCCTAACCGTGGAGGGTTCTGGTAAATGATGGGGTGAGGAGGGGCTCTTTGGCTCCCACCAGTCCCCCTGTCTGGTCTA
+
AAAAAFDCAFFFGGGGGGGGEFHGGGGGGGAAFAEEFGHHFHGFGG2FGF3GGFHHHGHHHHGHHHHCGGHGGE/EGHHHHHHHHHCFEHHHGGGGGHHH?GHFG/?FGH2BFBB33BBFGF3FGGG//C22@FGFFF0<??D1<@.-A.ACC.AC-:EFGH-AA.9;BG/CFBFG0;FF?FEG.;.9AAFFFBF99/9BBBFFF?FFA.AFDD=DD-EFFF9BF/BFF.FD.AFFFFFFF.9FFF/99F;
@M05620:37:000000000-D9766:1:1101:16984:6320 1:N:0:87
GAGGCTGCTTTGGAAGAAACTCATAGATTACTGCAACAGTTCCCCCTGGACCTGGAAAAGTTTCTTGCCTGGCTTACAGAAGCTGAAACAGGTGGCAACCATTCTAGACCGAATCCTAGCCGACTACAAGGGCGTAACAGAGCAGATGAACCCATGGAACGACCGTCAGGCAGTTCCGCATTCGCCCTCTAGTGGATCCAATTGAACAATTCAACGACTTTGAACTTGTAACTGACAAGCCCGGGACCAAA
+
>>AABAFBFFFFGGGGGFGGGGEGHHHHHFHHHHF4FGGDFGHHHGFGHHHHHHHHHHHGGHHHHHHHHHHHHHHHHHHHHHHHHHHHHHG13B1F2B1113B@44443B>/>??C4BB3?/<EEEBFGHFGED@BAC2@CGG22@2F<DHCDFHHBGH1..><<A<EGHFG.<GDCGG-;C0CD.;@EG0;90.;;9C09FGF;9CFGGGB0;;..;;AFF/9;/;;BFB/;F/:/;.;E.-9-B@A.;A
@M05620:37:000000000-D9766:1:1101:17001:6322 1:N:0:87
GAGGCTGCTTTGGAAGAAACTCATAGATTACTGCAACAGTTCCCCCTGGACCTGGAAAAGTTTCTTGCCTGGCTTACAGAAGCTGAAACAGGTGGCAACCCTTAAGGAAAGGCTCCTAGAAGACTCCAAGGGAGTAAAAGAGCTGATGAAACAATAGCAAATAAGTCAGGCATTTCCGCTTAAGCACTCTTGAGGATCCAATTGAACAATTCTCAACATTTGTACTTGTAACTAACATGCAAGGGACAAAA
+
AAAA>AFAFBB@G4BB4GFFGFHGHHFHHFEDGE4DGHGHHDDBFFAFCBBGHGGBB32FAFHFFFFABFGGGGG3BBFGHHFGGBBFBB2?331B2B?B?1BB@433B3BB131?F3?FBG??B3BFH3?/?/?BFHFBFF222BB3BB32B?@2>@FG22@@2@@FG0CG11<@DE///.1>1>>101D11100<<CD0<GDGGFG/000=0<0/;;;GF0;;0;CC000;0:;/0;0:;:.;;9EF9.
@M05620:37:000000000-D9766:1:1101:21250:6364 1:N:0:87
AGTGCCAGCTCTCAATCGCACAGGGGACCCAGGGCCTGGCCCCTCCATCCAGAAAACCTATGACCTCACCCGCTACCTGGAGCACCAACTCCGCAGCTTGGCTGGGACCTATGTGAGTATCCAGCGTAGGAATCTGGGAGTTGGGGAGGAGTGAGGAGTTGGGGAAAGACAGTCCTAACCGTGGAGGGTTCTGGTAAATGATGGGGTGAGGAGGGGCTCTTTGGCTCCCACCAGTCCCCCTGTCTGGTCTA
+
>A>>>DFFAFFFG4GFGGGFGGHCFE2A2AFHAEEE2FGH2FFEGGHHFHHH3FGFFFHHFH5GHFHHHFFEE>>EHHFHBFGGGHCFEHHB>ECE>GBGECH/?EGFG2BFHH3BBGGHHHHHHGGG</@FGHFHGHFGGHHHGGAFC.CFH0G.<<CHFH-ACEAFGHC/<G00CGHHAGEGDEFGAFGGGGGBBFG0;FFFGGFFEEFFDFA-;-99/BFBFFFFFFFDF.:9F/.;-;;FF/B9/B9
@M05620:37:000000000-D9766:1:1101:25988:6402 1:N:0:87
AGTGCCAGCTCTCAATCGCACAGGGGACCCAGGGCCTGGCCCCTCCATCCAGAAAACCTATGACCTCACCCGCTACCTGGAGCACCAACTCCGCAGCTTGGCTGGGACCTATGTGAGTATCCAGCGTAGGAATCTGGGAGTTGGGGAGGAGTGAGGAGTTGGGGAAAGACAGTCCTAACCGTGGAGGGTTCTGGTAAATGATGGGGTGAGGAGGGGCTCTTTGGCTCCCACCAGTCCCCCTGTCTGGTCTA
+
AAAAAFFFAFFFGFGGGGGGGGHAFAEEEGHHFGGGGGHHAHGDGGHHGHGHFCGFHGHHHHFHHGGHHCFEE>EGHFGHFGHHHHFGFHHHDGGGGHGC?CFGA/GCEBFDFFHGFGFFFHFDHFEDGGFHFGHHHH0<EBDC@@F-DEDFC0<<CG/C</C@ED.:CGFGHHGFGFHHA9E-A99BCFFGBGGFBBBBFGFGG..999A/99-9@@EFFFF/BFFFFFAD?FFFFF.AFFBFFFFFFFF
@M05620:37:000000000-D9766:1:1101:10237:6453 1:N:0:87
AGTGCCAGCTCTCAATCGCACAGGGGACCCAGGGCCTGGCCCCTCCATCCAGAAAACCTATGACCTCACCCGCTACCTGGAGCACCAACTCCGCAGCTTGGCTGGGACCTATGTGAGTATCCAGCGTAGGAATCTGGGGGTTGGGGAGGAGTGAGGAGTTGGGGAAAGCCAGTCCTAACCGTGGAGGGTTCTGGTAAATGATGGGGTGAGGAGGGGCTCTTTGGCTCCCACCAGTCCCCCTGTCTGGTCTA
+
BAAABFFFBFFFGGGGGGGGGGHHGGGGGGHHGGGGGGHHHHGHGGHHHHHHHGHHHGHHHHHHHHHHHHHGGGGGHHHHHGHHHHHHGHHHGGGGGHHHGHHGGGHHGHHHHGBHFHGHH33FCC/?D/FGHFHHHB/<A?FGG-.<-.<<.0<.::GHHHG-CEE././;FFGGGFGGGDE?.CEGEFFFFF/BFFF/9FFFFFD;AF./DDFFFFFFFFFFFFFFFFF..F9FFFFFFFFFFF//;FB
@M05620:37:000000000-D9766:1:1101:18342:6460 1:N:0:87
GAGGCTGCTTTGGAAGAAACTCATAGATTACTGCAACAGTTCCCCCTGGACCTGGAAAAGTTTCTTGCCTGGCTTACAGAAGCTGAAACAACTGCCAATAATGAAAGGCACCTAAAAGACGCCAACGGACTAAAAGAGCTGATGAAACAAAAGCAAGTAAGTCAGGCATTTCCGCTTTAGAACTCTCAAGTAACCAATTACACAATTCTCAGCAATAGTACTTGTAACTGACCAGCCAGGAACAAAAGACC
+
A?A3>AFBFBB@FBBA4FBFFFHGHHEGGDFDGG4AGHGGHFDFGGEEE2BFGGGAB32FBDFDF5FBBGHF1BB3BBFGFCFFFBBFBFB?FFGFF3B3B44BBB3111B?BB3@BF?G>/>>?//<?//?B?B3?2B?22??BFGDFF002<@2221@11??1?FG1F<11?...>1=<<>>>11000000=00.<00==<<C0<CF000/;/;000;;0C00;0CB0FF/99..;9C?F.9;:././/
@M05620:37:000000000-D9766:1:1101:21917:6513 1:N:0:87
GAGGCTGCTTTGGAAGAAACTCATAAATTACTGCCACAGGTCCCGCCGTCCATCTAACCGTTTCGTGCCTGGCTGCCAGAAGCGGCAACCACTTCCCGTAAGGAAAGGCTCCTAGAAGACTCCCCGGGAGTACACGCGCTGCTGCCACCATGGCCCGTAAGTCCGGCATTTCCGCTTTAGCCCTCTTGTGGATCCAATTGAACAATTCTCAGCCTTTGTACTTGTCACTGACAAGCCAGGGCCAACCGATC
+
ABBBBBFBFFFFGAFGGGGGGGGDD5DD6B5BF5GGHH2233B22A2A2AAEB5DD5BGEEEA31BB1FGHHHHE?GHHFHHF/>/EEHG?FF3BFGFGEG0FHEHHHG3FFH2FGHHHHHHH//CGGGGGF11?EGDGGG.CHHHCHFHFGHHBGCG-CGGH0CGG-BGGGGBGGGGGGGBFGGGGGGGFFFFFFFFFFFFFBFFFFFFEFF/BFFFFFFFFFFFFFFFFFF/AEEFFEF..DE.;-@BB
@M05620:37:000000000-D9766:1:1101:25624:6531 1:N:0:87
GCGGCTGCTTTGGAAGAAACTCATAGATTACTGCAACAGTTCCCCCTGGACCTGGAACAGTTTCTTGCCTGGCTTCCAGAAGCTGAAACAGGAGGCTACCCGTACGGAAAGGCTCCTAGACGACTCCAAGGGAGTCCAAGCGCTGATGCAACCATGGCAAGTCAGTCAGGCATTTCCGCTTTCGCACTCTTGTGGATCCAATTGAACAATTCTCCGCCTTTGTACTTGTAACTGACAAGCCAGGGACCAAA
+
11>>AA>AFFFDCGGFFGGCGGGHHGEHDEFHHH11FGG1DFHHHGEF/0BFGFAGH10BDGGGFHAGHHHHHHG0BFGFGGHGC1BGH0FE0/EE/@BFCEGGGCGG//BCC>FGB1BG1EGG?/FGCGFGHGGHHBGH////>/FGGHGFHG11<<<GFGHHHFHFHHG.GHHHGGGGGG0CGA@-CFGHHH:GGGGGGGGGFBBFGGGGG00AFGFGGGBFGGGFCFGGFFFFFFFFF--AB--;AEF
@M05620:37:000000000-D9766:1:1101:12882:6554 1:N:0:87
GAGGCTGCTTTGGACGAAACTCATAGATTACTGCAACAGTTCCCCCTGGACCTGGACAAGTTTCTTGCCTTGCTTACCGAAGCTGAAACAACTGCCAATAATCCACGGCTCCAACAAGAAGCCAAGGGACTAACAACACTGCAACCAACAAAACAAGCCAATCAGTCATTTCCACTTTAGCCATCTAGTGGCTCCAATTGAACCATTCTCAGCCAATTTAATACTGCTTGACAAGCCTTGGCCCAACGATC
+
33AA>AFACBB4E44AEEEGGGHHHGFHGHBEGH3GFHFHHDABBEAB2FABGGEF1311FEGFGHHD3BABFFGBB3??EEEGGBB3BF?BGHHGHGH33444B31/>>?/333/?B2BF3BFG?/?//0BB2B2?/?@@222@<<??F/00?//0//<01<F11>F1>=<F1<>1<=0=/0=C000==...0C//0::G0:.::C:0:;0C/./;0;0;900;00099.;F09../0//:0..9:.:.9
@M05620:37:000000000-D9766:1:1101:13400:6562 1:N:0:87
GAGGCTGCTTTGGACGAAACTCATAGATTACTGCAACAGTTCCCCCTGGACCTGGAAAAGTTTCTTGCCTTGCTTACAGAAGCTGAAACAACTGCCCCTAATTAAACGCCCCTACAAGCAGACAAGACAGTAAAAGAGCTGATGAAAAAATGACAATTAAAACAGGCACAGCAGCTTTAGCACTCTTGAGAATCCACCTTCACCATTCTCAGCACATATAAATGTAACTTAAAAACCTGGTACACAAAACC
+
>1AA>>C>B1B1B11A1E0EGGHHHCDGF112DB11AF0DFD210BA//00BBFAB110BADD2DDD11BBB1DD2B11DB11BB11B@B/BFFBEB>B?012BBG1//>//F/0>>1<000<00000B01222>1<00B11B>@>>1<>0<1?<111<?11?/0</.000.0<0011<1>000<000=<.0<0<0<..0/:;CG0;000:0/:./0:;9;000;;0000009;0../99/;0;0;;...;
@M05620:37:000000000-D9766:1:1101:12882:6574 1:N:0:87
GCGGCTGCTTTGGAAGCAACTCATAGATTCCTGCACCAGTTCCCCCTGGACCTGGAACCGTTTCTTGCCTGGCTTCCAGAAGCTGCAACAACTGCCCGTAAGGAAATGCTCCTAGAAGACTCCAAGGGAGTAAACGCGCTGATGAAACAATGGCACGTAAGTCAGGCATTTCCGCTTTAGCACTCTTGTGGATCCAATTGAACAATTCTCAGCATTTGTACTTGTGACTGACAAGCCAGGGACAAAAGATC
+
>11>A1>>CF3@BGG11BBG0F1FAFFGH3FGHH01BBFADGHHHGEF/0BBGH0GH1/ABEHHAGGFHHHHHHF0FGHBGHHFB1B1BB>G101BF/>EEG@GB011FDBGGEHHFH1FGHFG1FF//?CGFF1?/</<B?FH11?<0EHHEH01.>FFHFG1>0F.FHGHGCGCFGF0GBGHHHCGC::::CGC0:GFBCH0FGGFFGGFG0F;F0;;FFF0FGFFGGGFFG.C9CC:;9-9FF-;E/B
@M05620:37:000000000-D9766:1:1101:9085:6638 1:N:0:87
GAGGCTGCTTTGGAAGAAACTCATAGATTACTGCAACAGTTCCCCCTGGACCTGGAAAAGTTTCTTGCCTGGCTTACAGAAGCTGAAACAACTGCCCCTAAGGAAAGGTCCCTATAAGTCTCCAATGCAGGAAAAGAGCTGATGAAACAATGGCAAGTAAGTCACGCATCCCAGCTGTAGCACTTTTGTGCATTCGAGCTAACCAGTCTCAGCATGCGTACTTTTAAGCTATTATCCCGGTACATAAAACC
+
AABBAAFBFDDFGF5BFFFGGGFHHGFHHHFFFHCHGHGHGDDFFGEEEFFGHHGGB3BGBFGDHHHBBF3BGHHBBFGFGCFFGEDGFGEHGHHHH1B1F3BFG?F133BB@33BBF444433B43343??B3B3/2B333?4B33BBF2B22B2/2>2@>@@2/0//<0?1?011?<<@1?11<>10>11<1>110..0=/<<.00=<=0<0000:.;:CF0<<C:000009;0;/;;;;.000;0;0.
@M05620:37:000000000-D9766:1:1101:13461:6661 1:N:0:87
ACCACACCTTCTACAATGAGCTGCGTGTGGCTCCCGAGGAGCACCCCGTGCTGCTGACCGAGGCCCCCCTGAACCCCAAGGCCAACCGCGAGAAGATGCCCCCCGGTATGCCCCCCGGTCTCCGCCGCTCTCCGCCCCCTCCCCTCGGGGCCGCGCGCTGCTTCACCCGTTCTCACTTCTTCCGTCTTCTGCGGTTTTCCCTTCTCTTACCTTCGTTTCCCTTGGTCCCCTGCTGTGTCCTTGTCGGTCGA
+
>AAAAAABFFFFGGGGGFDGGGHHGGGEEGFGHGGGGGGCGH2FHGGGGGFFHHHHHHHEEFGFGGGEGGGG3FHGGGFHGHHHHFGGGGCF?DHHHH2?2//<----.11</.<-:---.:0.C.-9-:.0;..;----9;.9.9-.--;--;-@-99-.//;BF/.-A.B.F/:F/9//B/99..;////--;-.9///9;9B/////9B/;../;/9///./99/.;;..////9//9//;/:-;.--
@M05620:37:000000000-D9766:1:1101:8742:6667 1:N:0:87
GAGGCTGCTTTGGAAGAAACTCATAGATTACTGCAACAGTTCCCCCTGGACCTGGAAAAGTTTCTTGCCTGGCTTACAGAAGCTGCAACCCCTCCCCATACGCGCCGGCACCTTGACCACGCCGCGAGAGTACCCGCGATACAGGCACAATGGACCGACCGACCGGACTTTCAGCTTTCCCCCTCTTGTGGTTCCAATTGACCAATTCTCCGCACTTGTAATTGACACTGCCACGCCACAGCCAACAACTC
+
>>1AAA?>1FDFGGGB1A11AAF3DGHA3AFFEFBBBCG1AGHFGGA/A0BAFAFHE10BGHHHDGBFHGFFHHEAGDF1GGHFFHBGH>EFE/B>?0B00B//>>/>E///01BF<1B/////>///<><FD11.-><-.-00/<<./::0/00/----9------9-///;9FF/////9----////---9/:999BF///;/;////--9--//9/9;BF/;/BF//;F/-;A------------;/
@M05620:37:000000000-D9766:1:1101:12316:6696 1:N:0:87
AGTGCCAGCTCTCAATCGCACAGGGGACCCAGGGCCTGGCCCCTCCATCCAGAAAACCTATGACCTCACCCGCTACCTGGAGCACCAACTCCGCAGCTTGGCTGGGACCTATGTGAGTATCCAGCGTAGGAATCTGGGAGGTGGGGAGGAGTGAGGAGTTGGGGAAAGACAGTCCTAACCGTGGAGGGTTCTGGTAAATGATGGGGTGAGGAGGGGCTCTTTGGCTCCCACCAGTCCCCATGTCTGGTCTA
+
>A>AAFD1>FFFFGGGGGGCE0F0AEGE0E0AF0EF/CGF0GEEEGGG1G1B1BAFHE0EGB2DFHC@GFFFGG?EHGGFGGF/GGHHGEHHGG@/E01BEBFF<ECGG01B12BB>>FB2F2BG<CFC/FFBGGGGGFF//?F?CF-@CEGFGDF0A<<DBCGEE.CGHCB:0CFBFFG@AA-9;C?.;C0CF009;F009BFFFF@E-;BB--999EFFF/;BF9EA-:-A-:///A-9/BBB/999B/
@M05620:37:000000000-D9766:1:1101:15292:6709 1:N:0:87
AGTGCCAGCTCTCAATCGCACAGGGGACCCAGGGCCTGGCCCCTCCATCCAGAAAACCTATGACCTCACCCGCTACCTGGAGCACCAACTCCGCAGCTTGGCTGGGACCTATGTGAGTATCCAGCGTAGGAATCTGGGAGTTGGGGAGGAGTGAGGAGTTGGGGAAAGACAGTCCTAACCGTGGAGGGTTCTGGTAAATGATGGGGTGAGGAGGGGCTCTTTGGCTCCCACCAGTCCCCCTGTCTGGTCTA
+
BCABBFFFCFFFGGGGGGGGGGHFGGGGGGHGFEEGGGHHHHGHGGHGHGHHFHHHHGHHHGGHHHHHHHHGGEGGHHHHFGHHHGCFFHHHFGGGGHFHGHHGGGHHGHHHHHHHHHHGHHHHHGGGGGHHHHHHHHCFGHHHGGGGGFEHGHHHHGHHHHGGGGHHHHHHHHHHGHHHGGEGGGGGEGGGGGCFFGGGGGGGGGFFFFFFFFFFFFFFFFFFFFFFFFFFFFFFFFFFFFFFFFFFFF0
@M05620:37:000000000-D9766:1:1101:20238:6715 1:N:0:87
AGTGCCAGCTCTCAATCGCACAGGGGACCCAGGGCCTGGCCCCTCCATCCAGAAAACCTATGACCTCACCCGCTACCTGGAGCACCAACTCCGCAGCTTGGCTGGGACCTATGTGAGTATCCAGCGTAGGAATCTGGGAGTTGGGGAGGAGTGAGGAGTTGGGGAAAGACAGTCCTAACTGTGGAGGGTTCTGGTAAATGATGGGGTGAGGAGGGGCTCTTTGGCTCCCACCAGTCCCCTGGTCTGGTCTA
+
>AABAFFFBFFFGGGGGFGGGGHGFGGGGGDHDDEGGFGGHHG1EGGHHF3GHHGHHFHHHHHHHHHCGHHGGEEFHHHHHGHFGGGHGHHHGGGGGHHH?BF/?/BFEHHFHHBHFHHFFHD2GG?EGEGDCGFFHHCCEGDCCCE@D?AGC0D.G.<CD/@D.EGHBGHHHHHHHFH00C9BB9A?E..9BCG9;CBBBBG0CAA=.AFFAD-@-@FFB9FBFFFE.BFFA.9///A...99BFF/;//
@M05620:37:000000000-D9766:1:1101:5590:6718 1:N:0:87
GAGGCTGCTTTGGAAGAAACTCATAGATTACTGCAACAGTTCCCCCTGGACCTGGAAAAGTTTCTTGCCTGGCTTACAGAAGCTGAAACAACTGCCTATGCGCTACGCTAGGCTACTCGCAAGCAAAGGCGGCTAGAAGACTCTGAGGCACCAAAAGATCGGACGAAACAACGGTAAGCAATCGAGGCATTGGGGCTTCAACTCGCTCGTGGAGCCAATTTGACAATTCTCATCATTTGTACGGGGAACAA
+
>1AAA?FAF1F1AF111FGG1G1AAFHDDDFDGHHF1CH1DGDFHGGCAA0FAB0F1F0GGHFHHDGHHFGCBAAGE1FGF111@FGHFH//1B1B1@@11////>///?/BFFFCE1?/////0BB0B//<>//011<10111111?//0.0...><<>F.<<<--<;:..--;.:;G0/00.;9--;0CF0.9.-./;0000---9-9----;-9;BFB/9;B/////:9//;///9/9B--;-;A---
@M05620:37:000000000-D9766:1:1101:16354:6720 1:N:0:87
AGTGCCAGCTCTCCATCGCACAGGGGACCCAGGGCCTGGCCCCTCCATCCAGAAAACCTATGACCTCACCCGCTACCTGGAGCACCCACTCCGCAGCTTGGCTGGGACCTATGTGAGTATCCAGCGTAGGAATCTGGGAGTTGGGGAGGAGTGAGGAGTTGGGGAAAGACAGTCCTAACCGTGGAGGGTTCTGGTAAATGATGGGGTGAGGAGGGGCTCTTTGGCTCCCACCAGTCCCCCTGTCTGGTCTA
+
>A>1>FFFAFFFG1FBFGGCECHCG00EAEHH0EEEFGHHAGGHGGFHHGGHGCGGHFHHGGFHHGHFHHHEE/>EHHGGBFHHHH//?GHHCG@EEH1FEHHGGGGHGHHHHHHHHHHHHHHGHGCCGGHHHHHHGHFFGGHHCCCCCCEGGDGHBEGHHHGGEC.CCGGHHHHHHHGGGGGG.EF@GGGGGGFFFFGGFGGGGFF@EFFBBF@<@@FFFFFFFFFFFBFFFFFFFFFF@FFFFFEFFFB
@M05620:37:000000000-D9766:1:1101:12644:6722 1:N:0:87
AGTGCCAGCTCTCAATCGCACAGGGGACCCAGGGCCTGGCCCCTCCATCCAGAAAACCTATGACCTCACCCGCTACCTGGAGCACCAACTCCGCAGCTTGGCTGGGACCTATGTGAGTATCCAGCGTAGGAATCTGGGAGTTGGGGAGGAGTGAGGAGTTGGGGAAAGACAGTCCTAACCGTGGAGGGTTCTGGTAAATGATGGGGTGAGGAGGGGCTCTTTGGCTCCCACCAGTCCCCCTGTCTGGTCTA
+
A>>>AFDFAFFFG1FFEFGCE?GAG0BFFEFH0EEEFFHHGHGHGGFHHGGHF0GFGGHGHHGHHHHHHHGGG/>>GGFG0FGHHF0>EHHHAECGGHGHGHHFFCHFCHGHHHHFHHHHHHHHHGGGGGHGFHHHHHAAEFGFCC<ACACGHHFHCACHFHGGCCHH/CGFHHHHHHHHGGGGGGG@AFGGGGFFFGFGEBFFFGF@E?FFBB@?@@FFFF/FFEFFFFFFFFFFFFFF@EFFFFFFFFB
@M05620:37:000000000-D9766:1:1101:15998:6783 1:N:0:87
GAGGCTGCTTTGGAAGAAACTCATAGATTACTGCAACAGTTCCCCCTGGACCTGGAAAAGTTTCTTGCCTGGCTTACAGAAGCTGAAACAACTGCCCGTAAGGAAAGGCTCCTAGAAGACTCCAAGGGAGTAAAAGAGCTGATGAAACAATGGCAAGTAAGTCAGGCATTTCCGCTTTAGCACTCTTGTGGATCCAATTGAACAATTCTCAGCATTTGTACTTGTAACTGACAAGCCAGGGACAAACGATC
+
BAABBBFBFFFFGFGGGFGGGGGHHHHHHHHHHHHGHFHHHHGHHGGGHHHHHHHFGFHHFGHHHHHHHHHHHHHHHHHGHHGHHHHHHHHHHHHHHGFEGGHHCFGHFFHGH34?GHFHDGHH3DFGHGGGHH4G/BGDG2FD33B?GGFFCHC2FFBG22@FFGH/CGGHGFGGGGHHHHDGHGHHHFCFCHHHHHHHHHHHHHHEHHHGG0CCCFHHEHHHHGHHHHGHHGFGGFGE?.CFGGA.;AA
@M05620:37:000000000-D9766:1:1101:19485:6877 1:N:0:87
AGTGCCAGCTCTCAATCGCACAGGGGACCCAGGGCCTGGCCCCTCCATCCAGAAAACCTATGACCTCACCCGCTACCTGGAGCACCAACTCCGCAGCTTGGCTGGGACCTATGTGAGTATCCAGCGTAGGAATCTGGGAGTTGGGGAGGAGTGAGGAGTTGGGGAAAGACAGTCCTAACCGTGGAGGGTTCTGGTAAATGATGGGGTGAGGAGGGGCTCTTTGGCTCCCACCAGTCCCCCTGTCTGGTCTA
+
BBAABFFFBFFFGGGGGGGGGGHFGGGGGGHHGGGGGGHHFHGHGGHHHHHHHHHHHGHHHHHHHHHHHHHGGGFGHHHHHHHHHHHEGHHHGGGGGHHHGHHGGGHHGHHGHHHGHHHHHHHHGGGGGGHHHHHHFFFGGHHFGGFFGEEHHHHGHGHHHHGGGGEHHHHHHHHHHHHHGGFGDEGGAFFGGGGGGGGGGGGGGGF>EFFFFFFFFFFFFFFFFFFFFFFFFFFFFFFFFFFFFFFFFFB
@M05620:37:000000000-D9766:1:1101:22845:6890 1:N:0:87
ACTGCCCCTTCTCAATCGACCCGTGGATTCCTGCCCCGGCTCCCCCCGTCCGTATAACCGTTTCCTCCCTGGCTCCCAGGAGCACCAACTGGACGCTCCCCGTACGGACCGGCTCCTAGACGACTCCAAGGGAGTCCCAGCGCTGCTGCACCCATGGCAAGTCCGTCAGGCATTTCCGCTTTCGCACTCTTGTGGATCCAATTGAACAATTCTCCGCCTTTGTACTTGTAACTGACAAGCCCGGGACCAAA
+
>>>>AB>>>FBFBFFFGABEAEA0AAEGGHHHHGHHG/AAAEFEGG/A/BE>B0>BFGBEEEFGBB@FFGFHHH1?FFH/?FG?B?FGG0B0F<>BB/?FGGGC?BEC//<<CCCGF<1<1ACGCFGCGHFG.<CGGCGH.-@EC?FF0F/BAAFGGG/BEFG0CAF.CFGEFBFFFFFFFF/;B-@@FFFFFF9BBFF9FFFFFFFBBBFFFF/BF-AFFF/FFFFF9FFFFF/BFFFFE---=999-:A
@M05620:37:000000000-D9766:1:1101:22909:6893 1:N:0:87
AGTGCCAGCTCTCAATCGCACAGGGGACCCAGGGCCTGGCCCCTCCATCCAGAAAACCTATGACCTCACCCGCTACCTGGAGCGCCAACTCCGCAGCTTGGCTGGGACCTATGTGAGTATCCAGCGTAGGAATCTGGGAGTTGGGGAGGAGTGAGGAGTTGGGGAAAGACAGTCCTAACCGTGGAGGGTTCTGGTAAATGATGGGGTGAGGAGGGGCTCTTTGGCTCCCACCAGTCCCCCTGTCTGGTCTA
+
ABBBCFFFCFFFGGGGGGGGGGHHGGGGEGGHF2EFGAC2BFFHDEHGFHHHHHGHH1BGHHHHFHE3GHHGGEG/BEHCFGG//>?EGHHHF?EGGHHHGBHFFDHHGHHHFHBHGHHHHHHHHGGGGGHHHHHHHHHGFHHHGGGGGGGHHHHHHCHHHHGGGGHHHHHHHGGGGGGGGGGGGGGGCFGGGGGGGFGGFFFFFFFFFFFFFFFFFAFFFFEFFFFFFFFFFFFFFFFFFFFFFFFFFFF
@M05620:37:000000000-D9766:1:1101:21085:6912 1:N:0:87
AGTGCCAGCTCTCAATCGCACAGGGGACCCAGGGCCTGGCCCCTCCATCCAGAAAACCTATGACCTCACCCGCTACCTGGAGCACCAACTCCGCAGCTTGGCTGGGACCTATGTGAGTATCCAGCGTAGGAATCTGGGAGTTGGGGAGGAGTGAGGAGTTGGGGAAAGACAGTCCTAACCGTGGAGGGTTCTGGTAAATGATGGGGTGAGGAGGGGCTCTTTGGCTCCCACCAGTCCCCCTGTCTGGTCTA
+
A>>>AFFFBFFFGGGFGFGGGGHFFGGGEFHHGGGFEFHHCGGHGGHHGHHHFHEHHGGFHHHHHFHHHHHGGGGGHHHAGGHHHHHCEGHGGGGGEHGHGHHGC/GHGHHHHFFHHHHHHHHFFGDF?AGHHFGFHHHGGFFCDGFGGFEFGDDFGGGHGHGGGGHHHHHHHBGHGHHHGGGGDGGGAFGBFGFFFGGGGGGGGGFCFF.FF?@CFFFFFFFFFFFFFFFFFFFFFFFFAFFFFFFFFFB
@M05620:37:000000000-D9766:1:1101:11450:6915 1:N:0:87
AGTGCCAGCTCTCAATCGCACAGGGGACCCAGGGCCTGGCCCCTCCATCCAGAAAACCTATGACCTCACCCGCTACCTGGAGCACCAACTCCGCAGCTTGGCTGGGACCTATGTGAGTATCCAGCGTAGGAATCTGGGAGTTGGGGAGGAGTGAGGAGTTGGGGAAAGACAGTCCTAACCGTGGAGGGTTCTGGTAAATGATGGGGTGAGGAGGGGCTCTTTGGCTCCCACCAGTCCCCCTGTCTGGTCTA
+
ABBBBFFFCFFFGGGGGGGGGGHHGGGGGGHHGGGGGGHHHHGHGGHHHHHHHGFHHGHGHHHHHHGHHHHGGEGGHHHHHHHGGHHHGHHHGGEFGHHHGHHGGGHHGHHHHHHHHFHHHHHHHGGGGFHHHHHHHHHGGHHHGGGGGGGHHHHHHGHHHHGGGGHHHHHHHHHHHGHHGGEDDFGG;AGGGGFGFGGGGGGGGGDFFFFFFFFFFFFFFFFFFFFFFFFFFFFFFFFFFFFFFFFFFFB
@M05620:37:000000000-D9766:1:1101:16943:6921 1:N:0:87
AGTGCCAGCTCTCAATCGCACAGGGGACCCAGGGCCTGGCCCCTCCATCCAGAAAACCTATGACCTCACCCGCTACCTGGAGCACCAACTCCGCAGCTTGGCTGGGACCTATGTGAGTATCCAGCGTAGGAATCTGGGAGTTGGGGAGGAGTGAGGAGTTGGGGAAAGACAGTCCTAACCGTGGAGGGTTCTGGTAAATGATGGGGTGAGGAGGGGCTCTTTGGCTCCCACCAGTCCCCCTGTCTGGTCTA
+
AAAABFFFCFFFGGGGGFGGGGHGGGGGGGHHGGGGGGHHHHGHGGHHHGGHHGGHHGHHHHHHHHH3GHHGGGGGHHHHHHHHHHHHGHHHGGGGGGHHGHHGGGHHGHHHHHHHHHGHHHHHHGGGGGHHHHHHHHHGGHHHGGGGGGDHHHHHHGHHHGGGGGHGHHHHHHHHHHHHGGGGGGGGGGGGGGGGGGGGGGGGGGFFFFFFFFFFFFFFFFFFFFFFFFFFFFFFFFFDFFFFFFFFFFF
@M05620:37:000000000-D9766:1:1101:6011:6946 1:N:0:87
GCTGCTGCTTTGGAAGAAACTCATAGATTACTGCAACAGTTCCCCCTGGACCTGGAACAGTTTCTTGCCTGGCTTCCAGAAGCTGCAACAGGAGGCTACCCGTAGGGAAGGGCTCCTATAAGCCTCCACGGGCGTACCAGCGCTGCTGAACCAATGGCCGGTACGTCCGGCCTTTCCGATTTCGCCCTCTTGTGGATCCCATTACACAATTCTCGGCTTTTGTACTTGTAACTGCCAATCCGGGACACCAG
+
>11>>B@FFFBFGFGFBFBGGGFHHFGE3DBFGG1B10BADFGHHGEF/BF0000BB10BFHBHFHAFGBGGHH00F1ABAFGH110@G0>>0///>1>F>E/E/>/0B>E?>0FFH1212B1110/B0?EC/////?21<<<///<1?<GF0.1>1<0-<<<..<<.--:-;GCGBC..CE0/;.9-:CB00;909C999;000000-BBFFF--999B//9;FFBBFF//9///9///;9;-@--9---
@M05620:37:000000000-D9766:1:1101:19552:6978 1:N:0:87
GAGGCTGCTTTGGAAGAAACTCATAGATTACTGCAACAGTTCCCCCTGGACCTGGAAAAGTTTCTTGCCTGGCTTACAGAAGCTGAAACAACTGCCCGTAAGGAAAGGCTCCTAGAAGACTCCAAGGGAGTAAAAGAGCTGATGAAACAATGGCAAGTAAGTCAGGCATTTCCGCTTTAGCACTCTTGTGGATCCAATTGAACAATTCTCAGCATTTGTACTTGTAACTGACAAGCCAGGGACAAAAGATC
+
A3>ABBFAFFFFGGGGFBGGFGFGDFGHHHGHHHFDFFFDFHHHHGFGFEHHHGGHHF2BBGHHHHHHHHHHHHG3GHHGHHHHHFHHH3GHHHHHHEGGGFGGCFFHHHHGHFHHGFGHHHHHFFFGHGGHDH4B/FGHHHHH33FGFHHHGHHFFFGHHGGFGHHGHHGHHGGEGGHHHHHHHHHHHHAHHHHHHHHGHHHHHHHHHHHGHGCGHHHHHHHHH0GHHHHHHGFEEGFGGEFGGG.CACC
@M05620:37:000000000-D9766:1:1101:6615:7006 1:N:0:87
GAGGCTGCTTTGGAAGAAACTCATAGATTACTGCAACAGTTCCCCCTGGACCTGGAAAAGTTTCTTGCCTGGCTTACAGAAGCTGAAACACGCTGCAACCCGTAAGGAAATTCTCCGTGAAGACCCCAAACTAGTAAAAGAGCTGATGAAACAATGGCAAGTAACCCAGGCATCCCCGCGTTAGCACTCTCCGGTATCGAATTGACGAAGTCTCAGCAGTTGTACTCGCAACATTCGAGCTAGTAACTAAA
+
A?ABBAFBFFFFGGGGGGEGGGHHHHHFGHHHHGHFFHHDGHHFHGGGHHHHHHHH3GBGHHHHHHHHHHHGHHHGHFGGHHHHHHHHHH1?/11?3BB1?/1>EGHG3334?B?F///?EGHH0/<E/0/BBD2B2BF1C?01B1<1211@FH1@FH01/?1@11?F//?.100..-><C<=E<DDHBG:/.-;-;:.;BCE;00..-.900;;C/0.000090;0.-@DB.//://.;;/F//99//9/
@M05620:37:000000000-D9766:1:1101:11994:7024 1:N:0:87
AGTGCCAGCTCTCAATCGCACAGGGGACCCAGGGCCTGGCCCCTCCATCCAGAAAACCTATGACCTCACCCGCTACCTGGAGCACCAACTCCGCAGCTTGGCTTGGACCTATGTGAGTATCCAGCGTAGGAATCTGGGAGTTGGGGAGGAGTGAGGAGTTGGGGAAAGACAGTCCTAACCGTGGAGGGTTCTGGTAAATGATGGGGTGAGGAGGGGCTCTTTGGCTCCCACCAGTCCCCCTGTCTGGTCTA
+
AA>AAFFFAFFFGGGGGGGGGGGDGGGEEE2F2AEEBFFGCGG1EFGHFF3FE3AGGGFEGHGGHHH3F?FEGE/EHFGHGBGGFGHGEGHHGFE?EFGHEHH0>?FGHHCHHHFHH?FGGDFGGDE/>/FF2FGHF<GF<0?GGGG?-E<FGFBCF.<GHGG?FGE.:C/:CC00:;CHGGGAFEGG:.9BFFG0;090CGF0EGF;.F.9D.-99@EFF/BBBBFAEFFFFFFFFFEAAEFBBBF9B/B
@M05620:37:000000000-D9766:1:1101:8513:7044 1:N:0:87
AGTGCCAGCTCTCAATCGCACAGGGGACCCAGGGCCTGGCCCCTCCATCCAGAAAACCTATGACCTCACCCGCTACCTGGAGCACCAACTCCGCAGCTTGGCTGGGACCTATGTGAGTATCCAGCGTAGGAATCTGGGAGTTGGGGAGGAGTGAGGAGTTGGGGAAAGACAGTCCTAACCGTGGAGGGTTCTGGTAAATGATGGGGTGAGGAGGGGCTCTTTGGCTCCCACCAGTCCCCCTGTCTGGTCTA
+
>>>AADFFBFFFGGGDFFGFGFHHCEFCGGFCEEEE2FHFAGGFGGHHHFFF3A3BAEFEFG5GHGHCGG1>>/>EHHG1FFFFCGFFG3GGDE//>?BF?GFFEGHFGCGFHF3GHBFFHHFFFC??CGFFCGFHHC0F?0GFF?.@<.E<CGFAHDC/0GC-.AACHHGHHHHFHHFHGDEA?EFGGGGGGGFEFFF0CBGGEFDF?FEBAA=B;-;BFBFBBBBAFFFFFFFF/FEAFEFFFBFBBB/
@M05620:37:000000000-D9766:1:1101:15253:7055 1:N:0:87
GCTGCTGCTTTTGAATCAACTCATAGATTCCTGCCCCAGTTCCCCCTGTCCCTGTAACCGTTTCTTGCCTGGCTTCCAGAAGCTGCAACAACTCCCCGTAAGGAATGGCTCCTCGACGACTCCCCGGGAGTACCCGCGCTGCTGCCACCATGGCCCGTCAGTCCGGCCTTTCCGCTTTAGCTCTCTTGTGGCTCCAATTGAACAATTCTCAGCCTTTGTACTTGTCACTGACAATCCAGGGTCAAACGCTC
+
>>>>AB@BCF@1BAB3B1BFBBADBDFGDFDGHHHCGBB1DDFGHGABBBFBBBAFFHHGGGFFDDABFHHHHHABGHHBFGHB@BFGG>BFB1F/EE///011011@BF1>G0EE//E@EGE<?/BC/>?@D1@//A@@<CFF1<>G0>11/./.<<.<<0;0;A@@.:CHF....:00C0;CB00CFB.;.:9999;0099CCFFFBF/99B-9/9BBFFBF///;:FF9;///9;//-:/;F9/;-:-
@M05620:37:000000000-D9766:1:1101:26501:7059 1:N:0:87
GCTGCTGCTTTTGAATCGCACAAGTGTTTCCTCCCGTATCGAACACTCCTCTCGTAGACCTTCCTTGCCTTGATAAAAGAAGATGAAAACACTGCCCATTACTCTACAACTAATTCGGATAGAAAACAACAATTCACAGAAATAGCAAATGAAACAACCAAACCAGGGACAAAAGATCACCCGAGAACAAGTATGAACACCAACCACTCAAGAGCAAATCGTCTTCAGTGTACACCTTGAACATAAACACC
+
>1>>AB@BBDB@1AB3DB11A00B1A330DGH1B000A0B0/B0/BB001BA0AAB//AA1B1012B1BBFGG1@2BF1/BB11111D1B/FBGFH>1BB21B12111BBBB1B22?0//?1BE10<??FFF1B>11><<G1B1<1111111@1@0///??/</<////??C0<<.1>10<0-<<A.<C//000<00;0/.:..;.;///;;099///=9.9...;;0;000;;0/;B00B000000C/--
@M05620:37:000000000-D9766:1:1101:8699:7081 1:N:0:87
GCGGCTGCTTTGGAAGAAACTCATAGATTACTGCAACAGTTCCCCCTGGACCTGGAACCGTTTCTTGCCTGGCTTACAGAAGCTGCAACAACTGCCCGTAAGGAAAGGCTCCTAGAAGACTCCAAGGGAGTAAACGAGCTGATGACACAATGGCACGTAAGTCAGGCATTTCCGCTTTAGCACTCTTGTGGATCCAATTGAACAATTCTCAGCATTTGTACTTGTCACTGACAAGCCAGGGACAAAAGATC
+
>>1AA>AAFFD@AGG11BFGGGGHFDGHG1FGHH1ABGFADGHHHGEFE0BBFGFHH1/ABEGGFGGHHHHHHH>1BGHBGGHFG1FHHFGHHHHHHGGGCGGHG>CGHHHGHEHH1FHHFHHF1FFGAEGHDG1E/?CEHBGHF1FHGFHHHHF1?G0GHHH1>G0.<FFHHGGGGGFHHBGHHHHHHGC;GGHFHHHHHHHHHHHHHHGHH0FGGGGGGGGGG00;FGFGGFGGGGGEG?EGGCAF-FF
@M05620:37:000000000-D9766:1:1101:7487:7131 1:N:0:87
AGTGCCAGCTCTCAATCGCACAGGGGACCCAGGGCCTGGCCCCTCCATCCAGAAAACCTATGACCTCACCCGCTACCTGGAGCACCAACTCCGCAGCTTGGCTGGGACCTATGTGAGTATCCAGCGTAGGAATCTGGGAGTTGGGGAGGAGTGAGGAGTTGGGGAAAGACAGTCCTAACCGTGGAGGGTTCTGGTAAATGATGGGGTGAGGAGGGGCTCTTTGGCTCCCACCAGTCCCCCTGTCTGGTCTA
+
AAAAAFFFBFFFGGGGGGGAE?BFFGFEEEGHBEEEAEHGHHGHGGFHHHHGHECGHGHHGHHHHHHHHHHGGE@EHHHHFFGCFHHFEFHHEEFFEEGHGHHFGGHHGGHHHHGHHHHHHHHHHGEGGFHHHHHHHHFFEHHHGGFGCDEHHHHGHDHHHH?DGGGHHHHHHHHHHHHHGFFGGGGG;.FGGGCFGGGGGGGFGDDFFFFFFFFAFFFFFFFFFFFEEFFFFFFFFFEFFFFFFFFBFFF
@M05620:37:000000000-D9766:1:1101:25592:7190 1:N:0:87
GAGGCTGCTTTGGAAGCAACTCATAGATTAGTGACACAGGACCGGCTGGCCATGGAACCGTTTCTTCCCTGGCTGACAGCAGCTTCAACCGGAGGCTCCCCGTACGGAAAGGCTCCTAGACGACTCCAAGGGAGTCCCAGCGCTGCTGCACCCATGGCAAGTCCGTCAGGCATTTCCGCTTTAGCACTCTTGTGGATCCAATTGAACAATTCTCAGCCTTTGTACTTGTAACTGACAAGCCAGGGACCAAA
+
BBBBBBFBFFFFGGGG4BBGGGHDF5DD6D4DFDDFCG2222B22A2A11BFF33B3B1AA13FFG5D2GFHHHGHHGHF2B23333BG1>EE//EG0FFGEGG//?EFCG0/B0FCGHF2?DGEFHHHHFGEEDC?F>G0>AFF.CG<G/G.CGHGHFFGG00;GH.CHHFHGHFGGGGGG0CFFFFGGGGGGFGBFGFGGGGGGGFFFFFFF/BF/BFFFFFFFFFBFFFFFFFFFFFFBFE..A.;EF
@M05620:37:000000000-D9766:1:1101:16768:7208 1:N:0:87
AGTGCCAGCTCTCAATCGCACAGGGGACCCAGGGCCTGGCCCCTCCATCCAGAAAACCTATGACCTCACCCGCTACCTGGAGCACCAACTCCGCAGCTTGGCTGGGACCTATGTGAGTATCCAGCGTAGGAATCTGGGAGTTGGGGAGGAGTGAGGAGTTGGGGAAAGACAGTCCTAACCGTGGAGGGTTCTGGTAAATGATGGGGTGAGGAGGGGCTCTTTGGCTCCCACCAGTCCCCCTGTCTGGTCTA
+
BBBBBFFFBFFFGGGGGGGGGGHGDGEGEGHHCFGGGGHHFHGHGGHHHHEHHFHHHGHHHHHHHHHHHHHGGCEGHHGGHGFGHHHHGHHHGGCGGHHHGHHGGGHHGHHHHHHHHHHHHHHHHGGGGGHGHHHHHHHGGHHHGGGGGGGHHHHHHGHHHHGGGGHHHHHHHHHHHHHHGGEGGGGG;CFGGGFFGGGGGGGGGGFFFFFFFFFFFFFFFFFFFFFFFFFFFFFFFFFFFFFFFFFFFFF
@M05620:37:000000000-D9766:1:1101:6074:7224 1:N:0:87
GAGGCTGCTTTGGAAGAAACTCATAGATTACTGCAACAGTTCCCCCTGGACCTGGAAAAGTTTCTTGCCTGGCTTACAGAAGCTGAAACAACTGCCCGTAAGGAAAGGCTCCTAGAAGACTCCAAGGGAGTAAAAGAGCTGATGAAACAATGGCAAGTAAGTCAGGCATTTCCGCTTTAGCACTCTTGTGGATCCAATTGAACAATTCTCAGCATTTGTACTTGTCACTGACAAGCCAGGGACAAACGATC
+
BBABABFBFFFFGCFFGGFGGGHHHHHHHHHHHHGHFHHFHHGHHGGFHHHHHHGHBFFGGHHHHHHHHHGGHHHHHHGHHHGHHGEHHHHHHBHHH1E@GF@FGF111@FGGFBFBF3333BG3F/<?EGFFG43?2?BBBFFBBFBGH2F2FG@/2FGHG2FFHHHGGG1@DFGDFGGHB1FG1>D1F<1<CHHH=G0DGHFHDG<DGHHH00;:0<GGGGGG0:00:GHFC.;CCCA.A;EFF..=;;
@M05620:37:000000000-D9766:1:1101:25869:7231 1:N:0:87
AGTGCCAGCTCTCAATCGCACAGGGGACCCAGGGCCTGGCCCCTCCATCCAGAAAACCTATGACCTCACCCGCTACCTGGAGCACCAACTCCGCAGCTTGGCTGGGACCTATGTGAGTATCCAGCGGAGGTATGTGGGAGTTGGGGAGGAGTGGGGATTGGGGGAAAGAGAGCTCTAACCGGGGGGGGTTGGGGTAAGAGAGGGGGTGAGGAGGGGCTCTTGGGCTCCCACGAGTCCCTGTGTGTGGTCTA
+
BCABCFFFCFFFGGGGGGGCGFHGGGDGGGHHFFGGGGHHGHGHGGHHHHHHHHHHHGHHHFHHHHHHHHHGGEEGHHHHFHHHGHHGFHHGEDCGGFGFGHHGGGHHGHHHH3F33FD3B33F2//////1@11@1C/.<<FG?D.-A.</<..;..//;;:-A.;.://..000900.;--;-;------9-.;/000/.;A-@-;..;9DF--@A.B000.;;A.A9.---9;BF00;0B..9.;0F0
@M05620:37:000000000-D9766:1:1101:12878:7251 1:N:0:87
GAGGCTGCTTTGGAAGAAACTCATAGATTACTGCAACAGTTCCCCCTGGACCTGGAAAAGTTTCTTGCCTGGCTTACAGAAGCTGAAACAGGATGCTACCCGTAAGGAAAGGCTCCTAGAAGACTCCAAGGGAGTAAAAGAGCTGATGAAACAATGGCAAGTAAGTCAGGCATTTCCGCTTTAGTACTCTTGTGGATCCAATTGAACAATTCTCAGCATTTGTACTTGTAACTGACAAGCCAGGGACAAAA
+
AABBAAFBFDDDGBBBFACGBG4F55FGFEFGHH4BF22DFDDGFFGE2BGHHFGG33BGBFH5FG55BGGHGHHBBFHHGHGFHFFHGHHHFGHGFGHHH?BEEFGDGHEHHHHGGFHHHHHHFGHHHGECGFEED?FGFGFFFFGHHHHGFHHHHGGHCF>GGHGHHGHHCHGHFGGGGGHHHGHGGBDHFHDHHHHGGGHGG0CD<DGFHGHHHGHHHH:CGHHHCGFCGFGFFFFAEGFFFGG.AFA
@M05620:37:000000000-D9766:1:1101:20080:7257 1:N:0:87
AGTGCCAGCTCTCAATCGCACAGGGGACCCAGGGCCTGGCCCCTCCATCCAGAAAACCTATGACCTCACCCGCTACCTGGAGCACCAACTCCGCAGCTTGGCTGGGACCTATGTGAGTATCCAGCGTAGGAATCTGGGAGTTGGGGAGGAGTGAGGAGTTGGGGAAAGACAGTCCTAACCGTGGAGGGTTCTGGTAAATGATGGGGTGAGGAGGGGCTCTTTGGCTCCCACCAGTCCCCCTGTCTGGTCTA
+
CCCCCFFFCFFFGGGGGGGGGGHHGGGGGGHHGGGGGGHHHHGHGGHHHHHHHHHHHGHHHHHHHHHHHHHGGGGGHGHHHHHHHHHHGHHHGGGGGHHHGHHGGGHHGHHHHHHHHHHHHHHHHGGGGGHHHHHHHHHGGHHHGGGGGGGHHHHHHGHHHHGGGGHHHHHHHHHHHHHHGGGGGGGGEGGGGGGGGGGGGGGGGGFFFFFFFFFFFFFFFFFFFFFFFFFFFFFFFFFFFFFFFFFFFFF
@M05620:37:000000000-D9766:1:1101:24581:7275 1:N:0:87
AGTGCCAGCTCTCAATCGCACAGGGGACCCAGGGCCTGGCCCCTCCATCCAGAAAACCTATGACCTCACCCGCTACCTGGAGCACCCACTCCGCAGCTTGGCTGGGACCTATGTGAGTATCCAGCGTAGGAATCTGGGAGTTGGGGAGGAGTGAGGAGTTGGGGAAAGACAGTCCTAACCGTGGAGGGTTCTGGTAAATGATGGGGTGAGGAGGGGCTCTTTGGCTCCCACCAGTCCCCCTGTCTGGTCTA
+
>A>1>BFFAFFFG1FGGFECECHGG00AEEGHBEGGFGHHFHGHGGHHHHHHGHH0GGHHHHHHHGGHHHHGG>EGHHFG0BGHFH//?GHE/ECGEHGHGHHG//FGG0BGHHHHHHGHHHHHHGGCGGHHHHHHHH0FEGHHGGACG..<C0DH0EHHHHGGACEHBGGHHHHHGFHGGGGGGGGGGGGGGGGGGGGGGGGGGFF@FFFBBF@-@@FFFFFFFFFFFFFFFFFFFFFF@FFFFFFFFFB
@M05620:37:000000000-D9766:1:1101:20778:7290 1:N:0:87
AGTGCCAGCTCTCAATCGCACAGGGGACCCAGGGCCTGGCCCCTCCATCCAGAAAACCTATGACCTCACCCGCTACCTGGAGCACCAACTCCGCAGCTTGGCTGGGACCTATGTGAGTATCCAGCGTAGGAATCTGGGAGTTGGGGAGGAGTGAGGAGTTGGGGAAAGACAGTCCTAACCGTGGAGGGTTCTGGTAAATGATGGGGTGAGGAGGGGCTCTTTGGCTCCCACCAGTCCCCCTGTCTGGTCTA
+
BBBBCFFFCFFFGGGGGGGGGGHGGGGGGGHHGGGGEFHHHHGHGGHHHHHHFHHHHGHHHHGHHHHHHHHGGFGGHHHHHHHHHHHHGHHHGGGEGHHHGHHEEEGFEHHHGFHFH?GHHHGHHGGGFGHHHHHHHH?FDGHHGGFCGEEHGHHHHGHHHH@GGFHHHHHHFGHHHHHF?CE?EGGG;F.BFGGFFGGGGGGBEAFFFFA9:DFFFFFFFFFFFFFFFFFFFFBFFFEAAE0FFFFFFFF
@M05620:37:000000000-D9766:1:1101:11449:7352 1:N:0:87
AGTGCCAGCTCTCAATCGCACAGGGGACCCAGGGCCTGGCCCCTCCATCCAGAAAACCTATGACCTCACCCGCTACCTGGAGCACCAACTCCGCAGCTTGGCTGGGACCTATGTGAGTATCCAGCGTAGGAATCTGGGAGTTGGGGAGGAGTGAGGAGTTGGGGAAAGACAGTCCTAACCGTGGAGGGTTCTGGTAAATGATGGGGTGAGGAGGGGCTCTTTGGCTCCCACCAGTCCCCCTGTCTGGTCTA
+
AAABBFFFBFFFGGGGGGGGGGHHGGGGEGHHGGGGEGHHFHGHGGHHHHHHBGFHHGHHHHGHHHHHHHHGGGGGHFGHHGGGHHHHGHHHGGGGGHHHGHHGGGHHGGHHHHHHHGHFHHHHHGEGGGHHHHHHHHHGGHHHGGGGGGGHHHHHHGHGHHGGGGHHHHHHHHHHHHHHGGEGGGGG;FGGGGFFGGGGGGGGGGFFFFFFFFFFFFFFFFFFFFFFFFFFFFFFFFFFFFFFFFFFFFF
@M05620:37:000000000-D9766:1:1101:20076:7358 1:N:0:87
AGTGCCAGCTCTCAATCGCACAGGGGACCCAGGGCCTGGCCCCTCCATCCAGAAAACCTATGACCTCACCCGCTACCTGGAGCACCAACTCCGCAGCTTGGCTGGGACCTATGTGAGTATCCAGCGTAGGAATCTGGGAGTTGGGGAGGAGTGAGGAGTTGGGGAAAGACAGTCCTAACCGTGGAGGGTTCTGGTAAATGATGGGGTGAGGAGGGGCTCTTTGGCTCCCACCAGTCCCCCTGTCTGGTCTA
+
CCCCCFFFCFFFGGGGGGGGGGHGGGGGGGHHGGGGGFHHHHGHGGHHHHHHHHHHHGHHHHHHHHHHHHHGGEFGHHHHHHHHHHHHGHHHGGGGGHHHGHHGGGHHGHHHHHHHHHHHHHHHHGGGGGHHHHHHHHFGEGHHGGGGGGGHHHHHHGHHHHGGGGHHHHHHHHHHHHHHGGGGGGGGEGGGGGFGGGGGGGGGGGFFFFFFFFFFFFFFFFFFFFFFFFFFFFFFFFFFFFFFFFFFFFF
@M05620:37:000000000-D9766:1:1101:17037:7358 1:N:0:87
AGTGCCAGCTCTCAATCGCACAGGGGACCCAGGGCCTGGCCCCTCCATCCAGAAAACCTATGACCTCACCCGCTACCTGGAGCACCAACTCCGCAGCTTGGCTGGGACCTATGTGAGTATCCAGCGTAGGAATCTGGGAGTTGGGGAGGAGTGAGGAGTTGGGGAAAGACAGTCCTAACCGTGGAGGGTTCTGGTAAATGATGGGGTGAGGAGGGGCTCTTTGGCTCCCACCAGTCCCCCTGTCTGGTCTA
+
AAAABFFFBFFFGGGGGFGCGEGDFEFGGGGHGEGFFFHHHHGHGGHHHHFHHGCFGGHHHHFHHHHHHHHGGGGGHHHFHHH1GHHHGHHHGG/EFHHHDHHGGGHHGHGHHHHHHGHHHHHHGGEGGGGHHHHHHHHGGHHHGGGGGGGHHHGHHGHHHHGGGGHHHHHHHHHHHHHHGGGGGGGGGGGGGGGFFFGGGGGGGGFFFFFFFFFFFFFFFFFFFFFFFFFFFFFFFFFFFFFFFFFFFFF
@M05620:37:000000000-D9766:1:1101:18996:7364 1:N:0:87
AGTGCCAGCTCTCAATCGCACAGGGGACCCAGGGCCTGGCCCCTCCATCCAGAAAACCTATGACCTCACCCGCTACCTGGAGCACCAACTCCGCAGCTTGGCTGGGACCTATGTGAGTATCCAGCGTAGGAATCTGGGAGTTGGGGAGGAGTGAGGAGTTGGGGAAAGACAGTCCTAACCGTGGAGGGTTCTGGTAAATGATGGGGTGAGGAGGGGCTCTTTGGCTCCCACCAGTCCCCCTGTCTGGTCTA
+
BBAABFFFBFFFGGGGGGGGG?GCFGGGGGGHFGGGFGHHHHGHGGHHHHHHHCGHHGHHHHHHHHHHHHHGGGEGHHHHHHHHHHHHGHHHGGGGGHHHGHHGGGHHGHFHHHHHHHHHHHHHHGGGGGHHHHHHHGHGGHHHGGGGGGGHHHHGHGHHHHGGGGHHHHHHHHHHHFHGGGGGDEGGFGGGGGFFGGGGGGGGGGFBFFFFFFBBBBFFFFFFFFFFFFFFFFFFFFFFBFFFFFFFFFB
@M05620:37:000000000-D9766:1:1101:25137:7400 1:N:0:87
GAGGCTGCTTTGGAAGAAACTCATAGATTACTGCAACAGTTCCCCCTGGACCTGGAAAAGTTTCTTGCCTGGCTTACAGACGCTGAAACAACTGCCCTTAATGAAAGGCTCCTACCCGACCACAACGGCGTCAAACAGACGATGAAAGAATCCCAAGGAAGCTAAGAAAGTCCGATTTACCACCGCCCTGTATCCGATCGAACTCTTCTCAGCACCGTTAATCCAAACTGACCATTCAGGCACGAAACATA
+
>>>3>AFBFFFFGBGGFFGGGGGHGHBGFFHHHHFFGHHHHHGHHGGGCGGHHGFBBBFHBGGGHFFBGHHAGGGFHHEG1>EEEEF3BGGHHGFHH3B33444BG3GHFB1FGB00?/////??/></</</?22@220<>?/?1?1?01111>0>.>00.1=0<00</0=0<..:.;00:0:.-:-;:C0;0;..9-;./..00;090;BBBAA-9...////9/;//;9/9//9////.A...;-:9/
@M05620:37:000000000-D9766:1:1101:9115:7412 1:N:0:87
AGTGCCAGCTCTCAATCGCACAGGGGACCCAGGGCCTGGCCCCTCCATCCAGAAAACCTATGACCTCACCCGCTACCTGGAGCACCAACTCCGCAGCTTGGCTGGGACCTATGTGAGTATCCAGCGTAGGAATCTGGGAGTTGGGGAGGAGTGAGGAGTTGGGGAAAGACAGTCCTAACCGTGGAGGGTTCTGGTAAATGATGGGGTGAGGAGGGGCTCTTTGGCTCCCACCAGTCCCCCTGTCTGGTCTA
+
AB3AAFFFBFFFGGGGGGFEGGHHGGGGGGHHGGGGGGHHHHGHGGHHHHHHHHHHHGHGHHHHHHHHHHHGGGGGHGHHHHHHHHHHGHHHGGGGGHHHGHHGGGHHGHHHHHHHHHHHHHHHHGGGGGHHHHHHHGHGGHHHGGGGGGGHHHHHHGHHHHGGGGHHHHHHHHHHHHHHGGGGGGGGCFFGGGFFGGGGGGGGGGFFFFFFFFFFFFFFFFFFFFFFFFFFFFFFFFFFFFFFFFFFFFF
@M05620:37:000000000-D9766:1:1101:11187:7482 1:N:0:87
GAGGCTGCTTTGGAAGAAACTCATAGATTACTGCAACAGTTCCCCCTGGACCTGGAAAAGTTTCTTGCCTGGCTTACAGAAGCTGAAACAAGTGCCAATCCGCTAGGGCATGCTACTCGCAAGCAAAACCTCCTACAAGACTCTGATGCACCAAAGGCCCTGACGTCACACCTGTACGCATTCGCCCCATTGCGGATCCAATTCTCCCATTCACCGAATTTAACAATGCTCATGACTTGCACTTGTAACAA
+
>3>AA4FAFFFF4GGBAFGGGGFHFHHHHGGHHHHHHGHEGHHHHGEGGFGGHHHGHF2BBHHHHHHHHHHEGHHCGHGHFHHBC3FGGF125D5B4B332111>11?1?1FGH4F33?>///?033??/33?0B11110B1B1112@><1<0//0<//?/0<0///<.1<.00<11<....00...-.;G00.;-;-/00000000//;C90;;.--;EB00000;0/00000:///9/9F//9/;9;//
@M05620:37:000000000-D9766:1:1101:5747:7495 1:N:0:87
AGTGCCAGCTCTCAATCGCACAGGGGACCCAGGGCCTGGCCCCTCCATCCAGAAAACCTATGACCTCACCCGCTACCTGGAGCACCAACTCCGCAGCTTGGCTGGGACCTATGTGAGTATCCAGCGTAGGAATCTGGGAGTTGGGGAGGAGTGAGGAGTTGGGGAAAGACAGTCCTAACCGTGGAGGGTTCTGGTAAATGATGGGGTGAGGAGGGGCTCTTTGGCTCCCACCAGTCCCCCTGTCTGGTCTA
+
BCCCCFFFCFFFGGGGGGGGGGHHGGGGGGHHGGGGGGHHHHGHGGGHHHGHHFFHHGHHHHFHHHHHHHHGGGGGHHHHHGGGFHHHGHHHGGGGGHHHGHHFGGHHGHHHHHHHHHHHHHHHHGGGGGHHHHHHHHHGEHHHGGGGGGGHHHHHHDHHHHGGGGGHHHHHHHHHHHHHGEGGGGGGEFGGGGCFGGGGGGGGGGFFFFFFFFFFFCFFFFFFFFFFFFFFFFFFFFFFFFFFFFFFFF:
@M05620:37:000000000-D9766:1:1101:4350:7497 1:N:0:87
GAGGCTGCTTTGGAAGAAACTGACAAGTCAGTGACACAAGATCGGATGAGCACGCGTATGAACTCCGGTCACTTTAGCGAATCTGGTATGACTGCCTCTGATTAAAAAAACATAGAAGACTCCAAGGGAGTAAAAGAGCTGATGAAACAATGGCAAGTAAGTCAGGCATTTCCGCTTTAGCACTCTTGTGGATCCAATTGAACCATTCTCAGCATTTGTACTTGTAACTTACAACCCAGGGACACAAGATC
+
AAAAAAFAFFFFGGGGGGGGG1G1GDC11DADF13DFGEE0BF0AB/A11BA0//AA//B221A11/>>//12DFF11//>/BF21@F21BF@1F>1BF11B2BFG11/<//1B1BFDB0BFB<B1///??0@GFGE<FFFHHH11F<0<??FFGF.1<=1<>11<FE1>D0DCAC?<D0=<<0G;0C0C.:;0;<:CCGF0GAF0CBFGGFFFC;00;00;0;CCB000;FFF/;C.;999AA-;A9;9/
@M05620:37:000000000-D9766:1:1101:11200:7504 1:N:0:87
GAGGCTGCTTTGGAAGAAACTCATAGATTACTGCAACAGTTCCCCCTGGACCTGGAAAAGTTTCTTGCCTGGCTTACAGAAGCTGAAACAGGATGCTACCCGTAAGGAAAGGCTCCTAGAAGACTCCAAGGGAGTAAAAGAGCTGATGAAACAATGGCAAGTAAGTCAGGCATTTCCGCTTTAGCACTCTTGTGGATCCAATTGAACAATTCTCAGCATTTGTACTTGTAACTGACAAGCCAGGGACAAAA
+
BABBBAFBFFFFFGGGGGGGGGHHHHHHHHHHHHHHFHHAFGHHHGGGHHHGHHHHHHHGFHHHHHGHHHHHHHHHHFHHHHHHHHHHHHHHAFGGFHGHHEEFEHHHHGHHHHHGHHHHHHHHGHHHGHGGGGGHHFHHGHGFHHHHHHGGGHHHHHHHGFGHHHHHHFHHHHHHHGGGGGFHHFGGHHFHGHAFCGHHHHHGFDGHHFHHHHGHHFHHHHHHHHHHGHHHHHFGGFFGGFFGBGGGGGF
@M05620:37:000000000-D9766:1:1101:25015:7517 1:N:0:87
ACCACACCTTCTACAATGAGCTGCGTGTGGCTCCCGAGGAGCACCCCGTGCTGCTGACCGAGGCCCCCCTGAACCCCAAGGCCAACCGCGAGAAGATGCCCAGGTGAGTGGCCCGCTACCTCTTCTGGTGGCCGCCTCCCTCCTTCCTGGCCTCCCGGAGCTGCGCCCTTTCTCACTGGTTCTCTCTTCTGCCGTTTTCCGTAGGACTCTCTTCTCTGACCTGAGTCTCCTTTGGAACTCTGCAGGTTCTA
+
1>1AA?1AFFFFEGG13BFGFGH1EEFGC0BGHGCEAEE?EHHHHGEGAAEE1AAFGFHGGG?E>E/EGGGHHHEEFGGFGHHE/FGGGCGGCGHHDGFHHHFA?1?GH1FCGE-AC-CHHHHFD=0GDC?GH@:CFGHGHBAB0CFGF/A?FFEFCAAGGGFFAGF@;F/BBFF//;9FFFFFEFFFF/FFF@AFF-BFFFFBBFFFFFFFFB/BFFBFFFFFFFFFFFBFFFFFFFFFFFFFFF99///
@M05620:37:000000000-D9766:1:1101:24517:7527 1:N:0:87
AGTGCCAGCTCTCAATCGCACAGGGGACCCAGGGCCTGGCCCCTCCATCCAGAAAACCTATGACCTCACCCGCTACCTGGAGCACCAACTCCGCAGCTTGGCTGGGACCTATGTGAGTATCCAGCGTAGGAATCTGGGAGTTGGGGAGGAGTGAGGAGTTGGGGAAAGACAGTCCTAACCGTGGAGGGTTCTGGTAAATGATGGGGTGAGGAGGGGCTCTTTGGCTCCCACCAGTCCCCCTGTCTGGTCTA
+
>AAAAFFBAFFFGEGFGAF2EEFGFEGGGGHHG2EEEFHHHHGHGGHGHHHHHGHHHGHHHHGHHHFGHHHEEGGGHHGBGGFFFHCHGCBGE?/>EFGHEH3/??GGEHHHHHFHH?GHHHHFHG/CDGHHHHHFGGGGEGHC?DEGCDGGHHFHH<GHGF-AEGEHHHHHGHHFFHGGGAEGDGGG;FFGGG9FGGFGGFGFEGFBFFFFDFB=B?FFFFFFFFF.E..DFFFFFFEAB?FFFFFFBFF
@M05620:37:000000000-D9766:1:1101:21308:7536 1:N:0:87
GAGGCTGCTTTGGAAGAAACTCATAGATTACTGCAACAGTTCCCCCTGGACCTGGAAAAGTTTCTTGCCTGGCTTACAGAAGCTGAAACAACTGCCCGTAAGGACAGGCTCCTAGAAGACTCCACGGGAGTACACGCGCTGATGCAACCATGGCCAGTAAGTCCGGCATTTCCGCTTTAGCCCTCTTGTGGATCCAATTGAACAATTCTCAGCCTTTGTACTTGTCACTGACAAGCCAGGGACAAACGATC
+
>3>>A>FAFFFFGGGCEGGGFGAGGGHHH5FGHH44BBGDFGHHHGAFAAFGGGFHHB2BFHHHGHGHHHHHHHGAGHHFHHHBFFGHH?GHHHHHC1>FGHHHHGGGG1GFH?FG3FHHEHHH0EGGEGGH1GHG?/>CG/@1?1?GCFFH0G0<FG1GG1>1>CGGGHHHBAGGGGHBH/GBHH00:C.0GHHHHHGGGGGGGGGGGGGGG/CF0CFFFGGGG0;FGGGGGGGGFFFFF.AEFFEDAAE
@M05620:37:000000000-D9766:1:1101:14036:7548 1:N:0:87
AGTGCCAGCTCTCAATCGCACAGGGGACCCAGGGCCTGGCCCCTCCATCCAGAAAACCTATGACCTCACCCGCTACCTGGAGCACCAACTCCGCAGCTTGGCTGGGACCTATGTGAGTATCCAGCGTAGGAATCTGGGAGTTGGGGAGGAGTGAGGAGTTGGGGAAAGACAGTCCTAACCGTGGAGGGTTCTGGTAAATGATGGGGTGAGGAGGGGCTCTTTGGCTCCCACCAGTCCCCCTGTCTGGTCTA
+
>A>AAFFFBFFFGGGGGGGGGGGGGGGGGGHHFGGGEFHHCHGHGGHHHHHHFGBHHGGHHHFHHHHHHHHGGEEGHHHGGHHHFHHHGHHHGGGGGHHHGGHFAEHHGFGHHHHHHHBGHFEGHGDEGFHHHHHHHGGFAGHHGGGGGD.FHHHHHGHHEHGGGGHHGHGHHHHHHHHHGGEGFGGGEGGGGGCBFFGGGGGGGGFFFF?BFFF-BCFFFFFFFFFFFFFFFFFFFFFFFFFFFFFFFFF
@M05620:37:000000000-D9766:1:1101:17701:7589 1:N:0:87
GAGGCTGCTTTGGAAGAAACTCATAGATTACTGCAACAGTTCCCCCTGGACCTGGAAAAGTTTCTTGCCTGGCTTACAGAAGCTGAAACAGGAGGCTACCCGTATGGAACGGCTCCTATAAGACTCCAAGGGCGTCCCAACGCTGCTGAACACATGGCCAGACAGTCCGACATTTCCGATTTAGCCCTCTTGTGGATCCAATTGAACAATTCTCCGCCTTTGTACTTGTAACTGACAAGCAAGGGACAAAA
+
>3>AAAFBFFFFGGGGFFGGGGEGDGHHHFGHHHHBGGGDFGHHHGGFEFGGHHHHHECGFHHHHHHHHHHHHHHHHHHFHHHHHFHHHHHE1BEGH3BF1?EE1B?@GHEEGG/?G34BBG3GFHHEHHGD?/<>>BG0/?C/?/?11??1?CGHBG0>.0>>FGF<D.<-.0=0=<.<EEHBB/;/.CHHH0;:<CF09FGFFGGFGF0;FFB..;.;FF9CC09;09;B/BBF//AA.:F?AFEAA.A
@M05620:37:000000000-D9766:1:1101:17720:7599 1:N:0:87
GAGGCTGCTTTGGAAGAAACTCATAGATTACTGCAACAGTTCCCCCTGGACCTGGAAAAGTTTCTTGCCTGGCTTACAGAAGCTGAAACAGGATGCTACCCTTAAGGAAACGCTCCTAGAAGACTCCAAGCGATTAAAAGAGCTGATGAAAAAATGGCAAGTAAGTCAGGCAGTTCCCCTCTAGCACCCTTGTGGCTCCATTTTAACAATTCTCAGCATTTGTACTTGTAACGGACAAGCCAGGGACAAAA
+
A?AA>ACAFBB@GABA4GBFGGHHFDFFGDBFGA4AEGBFGADBFFAB22BFHGFBA32BBDFDFFFBBBFBBBF3BBBFC3BBG33BBB2?1BBB3B32B3?BF433BF31/???3?B3ED?B33B3BB/<///???4??B??2?23B333@>@@222@?1??1@11??F//<1?110<.>1111<>..</00...<<<0=00<00;0:;00<:0/;0<:00<;0;C000;.-9--.;..9;.;;;E.;.
@M05620:37:000000000-D9766:1:1101:18807:7614 1:N:0:87
AGTGCCAGCTCTCAATCGCACAGGGGACCCAGGGCCTGGCCCCTCCATCCAGAAAACCTATGACCTCACCCGCTACCTGGAGCACCAACTCCGCAGCTTGGCTGGGACCTATGTGAGTATCCAGCGTAGGAATCTGGGAGTTGGGGAGGAGTGAGGAGTTGGGGAAAGACAGTCCTAACCGTGGAGGGTTCTGGTAAATGATGGGGTGAGGAGGGGCTCTTTGGCTCCCACCAGTCCCCCTGTCTGGTCTA
+
AA>AAFBFAFFFGGGGGGGGGGHFGGGGGGHHCGGGGGHHHHGHGGGHFHGHHEFHHGHGHHHHHHHHHHHGGEEGHGHHFGHHHHFGGHHHGGGGGHHGGBFF/<GHGHHHHHHHHHHGFHHHHGGGCGHHHHHHHHFFEHHHGGFGGGG0CFHHHGHFHHGGGGHFHHHHHHHHGHHHGGEGGGGGGGGGGGGFGGGGGGGGGGF@FFFFFF?@-@EFFFFFFFFFFFFFFFFFFFFF@FFFFFFFFF9
@M05620:37:000000000-D9766:1:1101:14357:7652 1:N:0:87
GAGGCTGCTTTGGAAGAAACTCATAGATTACTGCAACAGTTCCCCCTGGACCTGGAAAAGTTTCTTGCCTGGCTTACAGAAGCTGAAACAGGATGCTACCCGTAAGGAAAGGCTCCTAGAAGACTCCAAGGGAGTAAAAGAGCTGATGAAACAATGGCAAGTAAGTCAGGCATTTCCGCTTTAGCACTCTTGTGGATCCAATTGAACAATTCTCAGCATTTGTACTTGTAACTGACAAGCCAGGGACCAAA
+
>>>>AAFAFFFFCGGGCEGGAGFGDGHHH1FFHHB1BFG1FGHHHGGGHFHGHHHHGHHGGHHHHHHHHHHHHHH1GHGFHGHHHHHHHHFG0@FF@EGFG?EEEGFHHH0FHGHFGBGHFHHHHHHGHF//F<?F>2>BCGFHHHHHHHGGHGHHFGFHEF2@GGH1FGHHBFGFFGAEGGFHHBGCCHFHFC<GHFHG0=FDD0<=CGHGGHHFH0GHHHCCHCGH0CGHFC0C:B..CF..C?E.CA9
@M05620:37:000000000-D9766:1:1101:8957:7682 1:N:0:87
AGTGCCAGCTCTCAATCGCACAGGGGACCCAGGGCCTGGCCCCTCCATCCAGAAAACCTATGACCTCACCCGCTACCTGGAGCACCAACTCCGCAGCTTGGCTGGGACCTATGTGAGTATCCAGCGTAGGAATCTGGGAGTTGGGGAGGAGTGAGGAGTTGGGGAAAGACAGTCCTAACCGTGGAGGGTTCTGGTAAATGATGGGGTGAGGAGGGGCTCTTTGGCTCCCACCAGTCCCCCTGTCTGGTCTA
+
ABAAAFFFBFFFGFGFGGGAECHCGEEFGFHHAEEECFHHHHGHGGHHHGHGFFHHHEHHHFBGHHHHHHHGG/EEHHHH?FHHHH1?EHHFAFCGGHHHGHHGGGHHGHHHHHHHHHHHHHHHHGGFGGHHHHHHHHFGGGHHGCFCGCEHHGHGHGHHHHGGGGHGFHFHHHHHHHHHGGGGGFGGGGGGGGGGGGGGFGGGGGDDEFFFFFFFFFFFFFFFFFFFFFFFFFFFFFFFFFFFFFFFFF/
@M05620:37:000000000-D9766:1:1101:22796:7722 1:N:0:87
GAGGCTGCTTTGGAAGAACCTCATAGATTACTGCAACAGTTCCCCCTGGACCTGGAAAAGTTTCTTGCCTGGCTTACAGAAGCTGAAACAGCTGCCAATGTCCTACAGGATGCTACCCGCAAGGAAACACTCCTAGAAGACTCTAAGGGAGTAAAAGAGCTGATGAAACAATGGCAAGTAAGTCAGGCATTGCCGCTTCAGCACTCTTGTGGATCCAATTGAACAATTCTCAGCATTTGTACTTGTAACTG
+
BABBBBFBFFFDFFDGGG4AFGGHGHHHHHHFGBDGGHHHGHHHHGGGGHHHHHGHBDFGGGGHHHHHHHHGHHHGHGFFHHGHHFFHGH2?BGEFCGF3B@4BFGF33B@FEGEF2BE/>//?0BF33B?BBFE4FGHBB3B2BFG20?//@@@22?2@<2?1111?10?1?10?1.11<=11>=F0>FD110-<@..=00=C:G0CCCC.0:;;<CGGHBGHFFF0C9F90CF099F0CCBFF0;BB=0
@M05620:37:000000000-D9766:1:1101:16267:7735 1:N:0:87
GAGGCTGCTTTGGAAGAAACTCATAGATTACTGCAACAGTTCCCCCTGGACCTGGAAAAGTTTCTTGCCTGGCTTACAGAAGCTGAAACAGGAGGCTCCCCGTACGGAATGGCTCCTAGACGACTCAAAGGGCGAAAAAGCGCTGCTGAACAAATGGAAAGAACGTCCGGCATTTCCGCTTTCGCACTCTTGTGGATCCAATTGAACAATTCTACGCCTTTGTACTTGTAACTGACAAGCCCGGGCAAAAA
+
AAABA4BACFFFCGGBFFGGGGGFHHHFDEGHHHFHCHGABGHFHGEFCFHHHHHCFFFGHHHHGHFHHHFHHGFAGGHHHHHHGFFHHBG11?>A1BFFF/EC1>EEC/BFGHHGBB433/<>EE3B?FBD/B/>//0/?/>F/??1>F11001GF1>DF0<<<<C<C-<-;GCFFDGDD.<;..9?FFFF;FEFFGGGFGGGFFBFGGGGGFBE--:AFF//;BFF9B/9FB/BFFAA..-9-9-;.9;
@M05620:37:000000000-D9766:1:1101:22810:7754 1:N:0:87
GAGGCTGCTTTGGAAGAAACTCATAGATTACTGCAACAGTTCCCCCTGGACCTGGAAAAGTTTCTTGCCTGGCTTACAGAAGCTGAAACAGGATGCTACCCGTAAGGAAAGGCTCCTAGAAGACTCCAAGGGAGTAAAAGAGCTGATGAAACAATGGCAAGTAAGTCAGGCATTTCCGCTTTAGCACTCTTGTGGATCCAATTGAACAATTCTCAGCATTTGTACTTGTAACTGACAAGCCAGGGACAAAA
+
AAABBAF>CFDFGGGGGG4BFFHHHFHBFGHHHBGHCHHGHHHHHGG2AEFFFGFFBGFGHHGHHHHGHHFHHHHHHFHGHHHHHHHHHHH11B@F3FFFH1E@E?3BFG1GHHFFHFHGHGHFFGFHGH//FEGGHGHHGHGHHGHHHHG?GHGHBHEGGDGHFFFGF0?GHHHG1<EDEGDHFFF<CGBGGHGG0CGHHHHEG0CDGBC0GC0GHHHHHHGHHHGBCGHHBHFGFFGGEFAA.CCFGG?
@M05620:37:000000000-D9766:1:1101:8715:7759 1:N:0:87
AGTGCCAGCTCTCAATCGCACAGGGGACCCAGGGCCTGGCCCCTCCATCCAGAAAACCTATGACCTCACCCGCTACCTGGAGCACCAACTCCGCAGCTTGGCTGGGACCTATGTGAGTATCCAGCGTAGGAATCTGGGAGTTGGGGAGGAGTGAGGAGTTGGGGAAAGACAGTCCTAACCGTGGAGGGTTCTGGTAAATGATGGGGTGAGGAGGGGCTCTTTGGCTCCCACCAGTCCCCCTGTCTGGTCTA
+
1>>A>DFFAFFFG1BFGAC1A0BFCAEEFEBBFABBABGGHEEHEGFFFFFFFFFFEAG1FABDEDBBBGF>>E@EFGFFGGB?BF0??BBG>?/>EBFH?BGFCEFFFHHHHHHFH>DFBFGGFGCE@CHHB<GHHHAG/FFHGGACCGGHHEGHGECGHHGCECEACCHF0:0GFHFH?9AAFGGG.;.CFG;BBF0BBFGGGFB@AAAFFB?@@@EFFFFEFBF?EF-AE?9BBBEA@EFFFBF/9/:
@M05620:37:000000000-D9766:1:1101:8695:7762 1:N:0:87
AGTGCCAGCTCTCAATCGCACAGGGGACCCAGGGCCTGGCCCCTCCATCCAGAAAACCTATGACCTCACCCGCTACCTGGAGCACCAACTCCGCAGCTTGGCTGGGACCTATGTGAGTATCCAGCGTAGGAATCTGGGAGTTGGGGAGGAGTGAGGAGTTGGGGAAAGACAGTCCTAACCGTGGAGGGTTCTGGTAAATGATGGGGTGAGGAGGGGCTCTTTGGCTCCCACCAGTCCCCCTGTCTGGTCTA
+
AAAAAFFCAFFFGCGGGGGAECHGGGEEEEGHBEEAAFHHFHGHGGHHHHHHHHHGHGHFHHEHHHHHHHHGG>EGHHHHFGHHHHFFEGHCEEFGEHHHGHHGGGHHGHHHHHHHHHHHHHHHHGGGGGHHHHHHHHGGGHHHGGEGGDEHHHHHHGHHHHGGGGHHGHHHHHHHHHHHGGEGGFGGEFGGGGFFGGGGGGGFGGFFFFFFFFFFFFFFFFFFFFFFFFFFFFFFFFFFFFFFFFFFFFB
@M05620:37:000000000-D9766:1:1101:20229:7768 1:N:0:87
GAGGCTGCTTTGGAAGAAACTCATAGATTACTGCAACAGTTCCCCCTGGACCTGGAAAAGTTTCTTGCCTGGCTTACAGAAGCTGAAACAACTGCCCGTAAGGAAAGGCTCCTAGAAGACTCCAAGGGAGTAAAAGAGCTGATGAAACAATGGCAAGTAAGTCAGGCATTTCCGCTTTAGCACTCTTGTGTATCCAATTGAACAATTCTCAGCATTTGTACTTGTAACTGACAAGCCAGGGACAAAAGATC
+
AAAAAAF>CBB1FB1A1C1BGFGGHGGGGFGGHA1AEHBGHFFGGGABAABFHGEBB10BBEGFFFFBABGGHHGBBBFGHHGFHB1FBGBFGGGBG/>>A01BFH0B?CGEHG1>B>BBF>FBCB/??<?0BBGB?BBF<1B>FGF1F?<@<F@C/1@F>@@F10?C111?D?<?<><<F=>FC>1D<<01>=GD0DDD0=CDFGGFHHDFHF0;:;=C0CG0<<C:CFF/;;.;=/;C;CA?9FF;C:;
@M05620:37:000000000-D9766:1:1101:18566:7828 1:N:0:87
AGGCCAGCTCTCAATCGAACAGGGGACCCAGGGCCTGGCCCCTCCATCCAGAAAACCTCTGACCTCACCCGCTACCTGGAGCACCCACTACGCAGCTTGGCTGGGCCCTATGTGCGTATCCCGCGTCGGAATCTGGGCGTTGGGGCGGCGTGCGGCGTTGGGGCAAGCCAGTCCTAACCGTGGAGGGTTCTGGTAAATGATGGGGTGAGGAGGGGCTCTTTGGCTCCCACCAGTCCCCCTGTCTGGTCTAT
+
>>1>A?1>FFB1BAF111BBAFEFE0ABA0AB0B0/A/0BAFHGGHDG01B1B1ABE00FGHFHDF1FGHGGEGCGHHHFBGGCF//?G0FEGGGGBFGFHGFG//?EG0BGGH2AFCCHH1?CB//>@-<FGHFFC.-<<CCC?.:A?AAG.@=-;@@@F@--@EF-;9AFFFFFFFF@BE@-;B@A-AFFF9BFFFFEFFFFFF@FFF/AF@@@;?FBFF/BBFFFFFFFFFEFFFF@FFFFFFFBB/F
@M05620:37:000000000-D9766:1:1101:14808:7829 1:N:0:87
AGTGCCAGCTCTCAATCGCACAGGGGACCCAGGGCCTGGCCCCTCCATCCAGAAAACCTATGACCTCACCCGCTACCTGGAGCACCAACTCCGCAGCTTGGCTGGGACCTATGTGAGTATCCAGCGTAGGAATCTGGGAGTTGGGGAGGAGTGAGGAGTTGGGGAAAGACAGTCCTAACCGTGGAGGGTTCTGGTAAATGATGGGGTGAGGAGGGGCTCTTTGGCTCCCACCAGTCCCCCTGTCTGGTCTA
+
BCBCCFFFCFFFGGGGGGGGGGHGGGGGEGHHGGGGGGHHHHGHGGHHHHHHHHHHHGHHHHGHHHHHHHHGGEFGHHHHEGHHHHGFFHHHG/EFG3GHGHHAF/GHGHFHHHHHHHHHHHGHHGAEGFHHHHHHHHHGGH1GCGEGGDEHHFHHFGCGHHGGGGHHHHGHHHHHHHHHGGGGGG?D;.CGGGFFGGGGGGGGGGFFFFFFFFFFFFFFFFFFFFFFFFFFFFFFFFFFF?BFFFF0FF0
@M05620:37:000000000-D9766:1:1101:10606:7831 1:N:0:87
AGTCCCAGCTCTCCATCGCACAGGGGACCCAGCGCCTGGCCCCTCCATCCAGAAAACCTATGACCTCACCCGCCACCTGGGGCACCCGCTCCGCAGCTTGGCTGGGACCTATGTGAGTATCCAGCGTAGGAATCTGGGCGTTGGGGCGGAGTGCGGAGTTGGGGAATGACAGTCCTAACCGTGGAGGGTTCTGGTAAATGATGGGGTGAGGAGGGGCTCTTTGGCTCCCACCAGTCCCCCTGTCTGGTCTA
+
>A>1>CF1CFFFGCGEBAA1A0BEF00AABBF0AAA/BFHCHGCFGHGGAGG1CGBFEHCABBGH@BGGGH>E/>BGH>B/>?EGGG/>EE?/E/E<B1B/FGGFCGGFHCDGHH>1@@GHHDGHGCACG11FBHBBF.<ACGH-<.;A-=;A0;:--;9FG-@9--//B/BB/FFFFFF@FE@-AB=;AFFFFFBBFFFBFFFEFB@-F-9BF?@@-;99F/BFFFFFFFFEF9FFFFF;EBFFFFFFFB
@M05620:37:000000000-D9766:1:1101:15917:7833 1:N:0:87
GCTGCTGCTTTTGAATCAACTCCTAGATTCCTGCCACAGTTCCCCCTGGCCCTGGAACCGTTTCTTGCCTGGCTTCCAGAAGCTGAAACAACTGCCCGTAAGGACAGGCTCCTCGAAGACTCCACGGGAGTAAACGCGCTGCTGCCACCATGGCCCGTAAGTCCGGCCTTTCCGCTTTAGCCCTCTTGTGGATCCAATTGAACAATTCTCAGCCTTTGTACTTGTCACTGACAAGCCAGGGACAAACGATC
+
>>1>A11BBFD1BAB3AFFGFG1BADFHGFGHHHF1FBBBADGHHG0B/AFBB0/BGEFEFGFG2DBBGHHHHH0BFGG1BFH111BFGBGHHGGHHGGEEHHH0>?FGHHGH0EG0FFHHHH1<EGGBCGH12BE?CCCG/GH1GGH0FGHHH0<@C-<GHF0ACG-:GHGH.EGGGFHH/FGFGGGGGG0=FGGGGGGGGGGGGGGGGFGG/CFGGFFFFFFFB/BFFFFFFFFFFFFF-;EF--;-;;
@M05620:37:000000000-D9766:1:1101:13478:7837 1:N:0:87
AGTGCCAGCTCTCAATCGCACAGGGGACCCAGGGCCTGGCCCCTCCATCCAGAAAACCTATGACCTCACCCGCTACCTGGAGCACCAACTCCGCAGCTTGGCTGGGACCTATGTGAGTATCCAGCGTAGGAATCTGGGAGTTGGGGAGGAGTGAGGAGTTGGGGAAAGACAGTCCTAACCGTGGAGGGTTCTGGTAAATGATGGGGTGAGGAGGGGCTCTTTGGCTCCCACCAGTCCCCCTGTCTGGTCTA
+
BBBCCFFFCFFFGGGGGGGGGGHHGGGGGGHHGGGGGGHHHHGHGGHHHHHHHHHHHGHHHHHHHHHHHHHGGEGGHHHHHHHHHHHHGHHHGGGGGHHHGGHGGGHHGHHHHHHHHHHHHHHHHGGGGGHHHHHHHHHGGHHHGGGGGGGHHGHHHGHHHHGGGGHHHHHHHHHHHHHHGGGGGGGGCFGGGGFGGGGGGGGGGGFFFFFFFFFFFFFFFFFFFFFFFFFFFFFFFFFFFFFFFFFFFFB
@M05620:37:000000000-D9766:1:1101:16540:7839 1:N:0:87
AGTGCCAGCTCTCAATCGCACAGGGGACCCAGGGCCTGGCCCCTCCATCCAGAAAACCTATGACCTCACCCGCTACCTGGAGCACCAACTCCGCAGCTTGGCTGGGACCTATGTGAGTATCCAGCGTAGGAATCTGGGAGTTGGGGAGGAGTGAGGAGTTGGGGAAAGACAGTCCTAACCGTGGAGGGTTCTGGTAAATGATGGGGTGAGGAGGGGCTCTTTGGCTCCCACCAGTCCCCCTGTCTGGTCTA
+
AA>AAF5FBFFFGEGFGCECECHFGEEEGGHGFEGFGFHHHHGHGGFFHHHHHHEHFGFGHFHHHGGHHHHGGEEGHHHHGHHHHHAEECGHEGGGGEGHGHHGGGHHGHHHHHHHHHHHHHHHHGGGGGHHHHHHHH<FGGFHCCFCCDEHHHHHHGHHGHCGFDCHHHHHHHHHHHHHGGGGGGGGGGGGGGGGGGGGGGGGGGDBFFFFFFBBBBFFFFFFFFFFFFFFFFFFFFFFBFFFFFFFFF/
@M05620:37:000000000-D9766:1:1101:14397:7871 1:N:0:87
GAGGCTGCTTTGGACGAACCTCCTTCTGAACTTCAATCATTACGGCGCAACCTGGATGCCGTCTTGTGCTTGCATAACTAAAATTATAAAGATTTCAAGTTTCTTACTAATAAAATAGGAGAGAAACCCCGTATAAAATAAAAAATTACAAGATCATAACAAAACGAATAGCAGGGTCTTAAGCGAACAATCACTCTGGATACCACGTGACGTAGAAATCAAACAGTAATATGAATGTTAACTGATATAAG
+
>3AA3>C>CBB4F44A2AAAA4B45B3D553D5D555DB5D5D2BAAA000B3BBBDF23>?0BF5DB3BBF1344334BB334334444@3B3444?444?4444444?444B?4333?3///31?0//<</01>212111@1/011111101?111><110><-.>..0000.-/</00000-:---/0/0/00;00000;00;..........00000000./0////;/9//;///;/////9////
@M05620:37:000000000-D9766:1:1101:19035:7890 1:N:0:87
GAGGCTGCTTTGGAAGAAACTCATAAATTACTGACACAGGTCCCCCGGGCCCTGGAACCGTTTCTTGCCTGGCTTTCAGAAGCTGCAACCACTGCCCGTAAGGAAAGGCTCCTAGAAGACTCCCCGGGAGTACACGCGCTGCTGCCACCATGGCCCGTAAGTCCGGCATTTCCGCTTTAGCCCTCTTGTGGATCCAATTGAACAATTCTCAGCCTTTGTACTTGTCACTGACAAGCCAGGGCCAACCGATC
+
CCCCDDFDFFFFGGGGGGGGGGHGG5DDBF5DG5AFGH2233B2BBEEEEEGGFFFGEGEEEHHDDGBHHHHHH13BFHGHGF3B3FHHFFGH3FGHGGGG0FHBGHHE3GFF3BG3FHHHHH//BDG?DGH11?E@DGGG?GHDGHHGHHHHH/CCG-CGHH0AEG-9FGGGBGGGGGGG0CFGGGGGGDCFGGGGGGFHFFFFFFFFFFFF/BFFFFFFFFFFFBFFFFFFFFFFFFFF.ADF.9@-CA
@M05620:37:000000000-D9766:1:1101:15662:7908 1:N:0:87
AGTGCCAGCTCTCAATCGCACAGGGGACCCAGGGCCTGGCCCCTCCATCCAGAAAACCTATGACCTCACCCGCTACCTGGAGCACCAACTCCGCAGCTTGGCTGGGACCTATGTGAGTATCCAGCGTAGGAATCTGGGAGTTGGGGAGGAGTGAGGAGTTGGGGAAAGACAGTCCTAACCGTGGAGGGTTCTGGTAAATGATGGGGTGAGGAGGGGCTCTTTGGCTCCCACCAGTCCCCCTGTCTGGTCTA
+
BCCCCFFFCFFFGGGGGGGGGGHHGGGGGGHHFGGGGGHHHHGHGGHHHHHHHHHHHGHHHHHHHHHHHHHGGEGGHHHHHHHHHHHHGHHHGGGGGHHHGHHGGGHHGHHHHHHHHHHHHHHHHGGGGGHHHHHHHHHGGHHHGGGGGGGHHHHHHGHHHHGGGGHHHHHHHHHHHHHHGGGGGGGGCFGGGGFFGFGGGGGGGGFFFFFFFFFFFFFFFFFFFFFFFFFFFFFFFFFFFFFFFFFFFF0
@M05620:37:000000000-D9766:1:1101:26411:7925 1:N:0:87
AGTGCCAGCTCTCAATCGCACAGGGGACCCAGGGACTGGCCCCTCCATCCAGAAAACCTATGACCTCACCCGCTACCTGGAGCACCAACTCCGCAGCTTGGCTGGGACCTATGTGAGTATCAAGCGTAGCAATCTGGGAGTTGGGGAGGAGTGAGGAGTTGGGGAAAGACAGTACTAACCGTGGAGGGATCTGGTAAATGATGGGGTGAGGAGGGGCTCTTTGGCTCCCACCAGTCCCCCTGTCTGGTCTA
+
11>AAFFBAFFDA1GGFCFAEEGA0AFEAEHHGE0B0AFC0BEHGGFHBGFD101FF/0BB12FGGGHHHHGGGC>GHG0BGGFA/>FEEGG/>//>>GGCHHC/EGC/0B11BBGHFGGH2FGHC/CC/FGHBGHHHFCE0?F?CEGG?CHHH0.G.//<CC-<CG.;G/GH0;GHHHHGC.;;EGG./9CF00;CBFFGGGGA9C-E-;FBB@?=-EFFB//99FEE---;-;BFFEF?-BFFF//;BB
@M05620:37:000000000-D9766:1:1101:8621:7950 1:N:0:87
AGTGCCAGCTCTCAATCGCACAGGGGACCCAGGGCCTGGCCCCTCCATCCAGAAAACCTATGACCTCACCCGCTACCTGGAGCACCAACTCCGCAGCTTGGCTGGGACCTATGTGAGTATCCAGCGTAGGAATCTGGGAGTTGGGGAGGAGTGAGGAGTTGGGGAAAGACAGTCCTAACCGTGGAGGGTTCTGGTAAATGATGGGGTGAGGAGGGGCTCTTTGGCTCCCACCAGTCCCCCTGTCTGGTCTA
+
ABABBFFFBFFFGGGGGGGGGEGHGGGGGGHHGGGGGGHHHHGHGGHHHHHHGHHHHGGHHHHHHHHHHHHGGGGGHHHHHHHHHHHHGHHHGGGGGHHHFHHGGGHHGHHHHHHHHHHHGFHGGGEGGGHHHHHHGHFGGHHHGFEGGGGHHHHGHGHHHHGGGGHGHHHHHHHHHHHGGGGGGGGG9FGGGGCBFFGFFGGGGGFFFFFFFFFFFFFFFFFFFFFFFFFDFFFFFFFFFFFFFFFFFFF
@M05620:37:000000000-D9766:1:1101:13700:7957 1:N:0:87
GAGGCTGCTTTGGACGAAACTCATAGATTACTGCAACAGTTCCCCCTGGACCTGGACAAGTTTCTTGCCTTGCTTACAGAAGCTGAAACATCGTCCCCGTAGCTAATCCCCGTCAGACGATGCTAATAGAAGAAAAGAGGTGAGTAAACAAGCGGATGCAACCCTGGCACGTCCGTCAGACCATTCGGCTTTAGCACTCTTATCACTCCTATGGACCCCTACTCCGAATTGATAATCGTGCAAGCAAAGCC
+
>1AA>>C11@B1BB1AAEEFGGHHFBDFDEB2FF1ECG0FFB21BAAA/BABFGFAB100AFFDF1FAA11BBBF2B@BFGCBFGB@F@FB1/BB?/B/////@BB1BBF>///>>11/>/??1B>B22B1B<F0<0?0/1<@@@@@@>1/0//////0>>1<.00.0><CCC.<<<..0/:/:;00:-:-;00;000/9000090;0;0000000;;....90;.;;::///;9//9--99//9;;F/-9
@M05620:37:000000000-D9766:1:1101:6726:7987 1:N:0:87
AGTACCAGCTCTCCATCGCACAGGGTACCCAGCGCCTGGCCCCTCCATCCAGAAAACCTATGACCACACCCCCAACCTGGGGCACCCGCTCTGCAGCTGGGCTGGGACCTATGTGCGTATCCAGCGTCGGAATCTGGGCGTTGGGGCGGCGTGCGGCGTTGGGGCCCGCCCGTCCTAACCGTGGCGGGTTCTGGTAAATGATGGGGTGAGGCGGGGCTCTTTGGCTCCCACCAGTCCCCCTGTCTGGTCTA
+
>>3>>B@CAFFFGGGB5AE2A2F4FF4BF4BB2AA2BBGHGHGHGGBGF1BBF3F2BAFGA3DGH3BBEGF0>/B?EG1B1/?>EFG/>EE/3B4B3B3???2EEGFFDG2FDBF3?FFFHH2<GDE/>C</>FGHHHA@CD?FGGCCF-AA?DDF-B@FFFFF.----@-9@DFF/;BFDFFFADADFFFFFFB;9BFB/;FFFFDD.A..;-BCFAF/9;FFFFFEE.;A:FFFFFFFFFFFFFFFFF/
@M05620:37:000000000-D9766:1:1101:17519:8035 1:N:0:87
AGTGCCAGCTCTCAATCGCACAGGGGACCCAGGGCCTGGCCCCTCCATCCAGAAAACCTATGACCTCACCCGCTACCTGGAGCACCAACTCCGCAGCTTGGCTGGGACCTATGTGAGTATCCAGCGTAGGAATCTGGGAGTTGGGGAGGAGTGAGGAGTTGGGGAAAGACAGTCCTAACCGTGGAGGGTTCTGGTAAATGATGGGGTGAGGAGGGGCTCTTTGGCTCCCACCAGTCCCCCTGTCTGGTCTA
+
CCABCFFFCFFFGGGGGGGGGGHGGGGGGGHHGGGGGGHHHHGHGGHHHHHHHGHHHGHHHHHHHHHHHHHGGGGGHHHHHHHHHHHHGHHHGGGGGHHHGGHGGGHHGHHHHHHHHHHHHHHHHGGGGGHHHHHHHGHGGHHHGGGGGGGHHHHHHGHHHHGGGGHHHHHHHHHHHHHHGGGGGGGGEFGGGGGGGGGGGGGGGGFFFFFFFFFFFFFFFFFFFFFFFFFFFFFFFFFFFFFFFFFFFFF
@M05620:37:000000000-D9766:1:1101:14519:8036 1:N:0:87
AGTGCCAGCTCTCAATCGCACAGGGGACCCAGGGCCTGGCCCCTCCATCCAGAAAACCTATGACCTCACCCGCTACCTGGCGCACCAACTCCGCAGCTTGGCTGGGACCTATGTGAGTATCCAGCGTAGGAATCTGGGAGTTGGGGAGGAGTGAGGAGTTGGGGAAAGACAGTCCTAACCGTGGAGGGTTCTGGTAAATGATGGGGTGAGGAGGGGCTCTTTGGCTCCCACCAGTCCCCCTGTCTGGTCTA
+
>AA>>FDFBFFFG4FGGGGCECHCG2BEFGHHFEEEGGHHHHGHGGGHHHHHHHHEGFHHHFHHHGGGHHH>E>>EGHFG1>EEGG1?EGHGAECGEHFGGGHGGGFGFHGHHHGHHHHHHHHHHGGDGGHHHHHHHG0?EHHHGG.ADACCFGGH0EHHHHGGAFFH/C/GHGGGGBFGGGGG.CGGEFGGGG;FGGGGFFFEFFFBFFFBDFB?BBFFFFFFFFFFF.FFEFFFFFFFBFFFFFFFFF9
@M05620:37:000000000-D9766:1:1101:23103:8037 1:N:0:87
AGTGCCAGCTCTCAATCGCACAGGGGACCCAGGGCCTGGCCCCTCCATCCAGAAAACCTATGACCTCACCCGCTACCTGGAGCACCAACTCCGCAGCTTGGCTGGGACCTATGTGAGTATCCAGCGTAGGAATCTGGGAGTTGGGGAGGAGTGAGGAGTTGGGGAAAGACAGTCCTAACCGTGGAGGGTTCTGGTAAATGATGGGGTGAGGAGGGGCTCTTTGGCTCCCACCAGTCCCCCTGTCTGGTCTA
+
BCABCFFFCFFFGGGGGGGGGGHHGEEGGGHHGGGGGGHHHHGHGGHHHHHHHHHHHGHHHHHHHHHHHHHGGGGGHHHHHHHHHHHHGHHHGGGGGHHHGHHGGGHHGHHHHHHHHHHHHHHHHGGGGGHHHHHHHHCFGHHHGGFGGGGHHHHHFGHHHHGGGGGGHHHHHHHHHHHHGGGGGGGGAFFGGGGGGGGGGHHGGGFFFFFFFFFFFFFFFHHFFFFFFFFFFFFFFFFFFFFFFFFFFFF
@M05620:37:000000000-D9766:1:1101:14539:8042 1:N:0:87
AGTGCCAGCTCTCAATCGCACAGGGGACCCAGGGCCTGGCCCCTCCATCCAGAAAACCTATGACCTCACCCGCTACCTGGAGCACCAACTCCGCAGCTTGGCTGGGACCTATGTGAGTATCCAGCGTAGGAATCTGGGAGTTGGGGAGGAGTGAGGAGTTGGGGAAAGACAGTCCTAACCGTGGAGGGTTCTGGTAAATGATGGGGTGAGGAGGGGCTCTTTGGCTCCCACCAGTCCCCCTGTCTGGTCTA
+
A?ABBFFFBFFFGGGGGFFEGEGHFEGGGG2GGGGGFFFGHHGGGGHHHGAGFHEGGEHHHFFGGHGFHHHFGGGGHHHEHGHFGGHHGHHHGG@EEGHHFHHFEEFGGHFFFFFGHHFHHBGHHCCFC/DGHHHHHGGGDFBGGGGG?ADHHHGAGEGHHHG?EFHGHHFHFHHHHFHHGEEBGEEGAAFGGGGGFFFFGGFGGBF?EFFFFF;=BBFFF/F/9BBAEFFDFABFFFFFBFFFFFFBBFB
@M05620:37:000000000-D9766:1:1101:15019:8047 1:N:0:87
AGTGCCAGCTCTCAATCGCACAGGGGACCCAGGGCCTGGCCCCTCCATCCAGAAAACCTATGACCTCACCCGCTACCTGGAGCACCAACTCCGCAGCTTGGCTGGGACCTATGTGAGTATCCAGCGTAGGAATCTGGGAGTTGGGGAGGAGTGAGGAGTTGGGGAAAGACAGTCCTAACCGTGGAGGGTTCTGGTAAATGATGGGGTGAGGAGGGGCTCTTTGGCTCCCACCAGTCCCCCTGTCTGGTCTA
+
BCBCBFFFCFFFGFGGGGGGGGHHGGGGGGHHGGGGGGHHHHGHGGHHHHHHHHHHHGHHHHHHHHHHHHHGGEEGHHHHHHHHHHHHGHHHGGGGGHHHGHHGGGHHGHHHHHHHHHHHHHHHHGGGGGHHHHHHHGHGGHHHGGGGGGEGHHHHHGHHHHGGGGHHHHHHHHHHHHHHGGGGGGGGEGGGGGFFGGGGGGGGGGFFFFFFFFFFFFFFFFFFFFFFFFFFFFFFFFFFFFFFFFFFFFF
@M05620:37:000000000-D9766:1:1101:17520:8053 1:N:0:87
AGTGCCAGCTCTCAATCGCACAGGGGACCCAGGGCCTGGCCCCTCCATCCAGAAAACCTATGACCTCACCCGCTACCTGGAGCACCAACTCCGCCGCTTGGCTGGGACCTATGTGAGTATCCAGCGTAGGAATCTGGGAGTTGGGGAGGAGTGAGGAGTTGGGGAAAGACAGTCCTAACCGTGGAGGGTTCTGGTAAATGATGGGGTGAGGAGGGGCTCTTTGGCTCCCACCAGTCCCCCTGTCTGGTCTA
+
>>AAADDFAFFFGAGGGAF1A0BABABEAEFGFAEEABGGAGEEFGGHHGFFFE1FFEFHHBGHHGFFHHHEEGCEHHFBFGF?BF0GEEHHGA/EEEFGEGHCECGHGHHHHFHGH1FDHHFHFGCCCGHHHFHHHGEGAGHHGGEGGGGHHFFGFCGGHGGGGFEAGBGHFFGGGGFF@;CAFGGG;CFGGGGFBFFGGFFFFFF@FFFFBF@@<=EFFFFFFFFFFFFFFFFFFFEB@EFFFFFFBFF
@M05620:37:000000000-D9766:1:1101:18479:8056 1:N:0:87
AGTGCCAGCTCTCAATCGCACAGGGGACCCAGGGCCTGGCCCCTCCATCCAGAAAACCTATGACCTCACCCGCTACCTGGAGCACCAACTCCGCAGCTTGGCTGGGACCTATGTGAGTATCCAGCGTAGGAATCTGGGAGTTGGGGAGGAGTGTGGAGTTGCGGAAAGACAGTCCTCACCGTGGAGGGTTCTGGTAAATGATGGGGTGAGGATGGGCTCTTTGGCTCCCACCAGTCCCCCTGTCTGGTCTA
+
11>AAFF11CFFG1FFGEAFEGHGGCEAEG00A0BAAFGH0FE/EEFAAG1FFFCCGFF1FHFGHHH1FCCEE/>EGFFGFFHGHH0?EGDGGGG/EGHHGGFCEE0BEGFGF222BDGFHB21B/CEGAG1<FF110?CEF1</-<--.<>.0=.0<</<0-:---.:CC/:CCG0C..9:A-...;.;9C9F;F000;0009EAB---;//;-AA9AFF///9/;E--:9-A//9FE---;/9//BB//
@M05620:37:000000000-D9766:1:1101:24389:8083 1:N:0:87
GAGGCTGCTTTGGAAGAAACTCATAGATTACTGCAACAGTTCCCCCTGGACCTGGAAAAGTTTCTTGCCTGGCTTACAGAAGCTGAAACAGGAGGCTACCCGTACGGACCGGCTCCTAGACGAATCCACGGGCGACACAGCGCTGCTGCACCAATGGCGAGTAAGTCAGGCCTTTCCGCTTTCGCACTCTTGTGGATCCCATTGAACAATTCTCAGCCTTTGTACTTGTAACTGACAAGCCCGGGACCAAA
+
AAABBAFBFFFFGGGGFGGGGGHHHHHHHHHHHHHHGHHDGHHHHGFGGGHHHGFHHHHHHGHHHHHHHHHHHHHFHHHHGHHHHDGHHHGC1B>E1BBFHGGE>>E>EEE/>EFFHH433/>/??GH2BCD?>/>/AFHH-->CD0GDG//.</CCGACFGH0C:;00C/.9/FGFGGGG.;DD.AD/FFFBFEFFFF.:FFFFFFFEFFFF//FF/BFF//;;FFFFFFFFF/BFF?EF.9@F-;A..A
@M05620:37:000000000-D9766:1:1101:6446:8122 1:N:0:87
GAGGCTGCTTTGGAAGAAACTCATAGATTACTGCAAAAGTTCCCCCTGGACCTGGACAAGTTTCTTGCCTGGCTTACAGAAGCTGAAACAACTGCCAATGTTCCAAAGAATGCTCCACGGAGGGAAAGACTCCTAGAAAAAACCAAGGGAAAAAAAGACATGCTGAACCAATGACAAGTAAGTAAGGAATTTAACCCTTAGCACCCTTGTGGATCCCATTGAACAATTCTGAGACTTTGGACTTGAACATG
+
A?AAAAFAB1B1GGAGFGFGGFG3DD1DDEDDDFDG1AGGF2D1BEEEA0BFHAC00A0F1DG2A1B1BB1/BBEFFEB1GH1FGB1GB0BBGHHGBHHHDDG22BF00B1B@F@1F0?/>/>/?FGB0B<<B11BBF1BB//?<<0//?0/0<>/..0<FF1=1DD1.0<<<0<<D<0==<==DBC0:;:C000C.:::0;;<.CHFF0;9009;9;0;F0;CBF99CB0CB00;C;0/:C9F//B/99:
@M05620:37:000000000-D9766:1:1101:11207:8124 1:N:0:87
GAGGCTGCTTTGGAAGAAACTCATAGATTACTGCAACAGTTCCCCCTGGACCTGGAAAAGTTTCTTGCCTGGCTTACAGAAGCTGAAACAACTGCCAGTAAGGACAGGCCCCAAGAAGACTCCCCGGGAGTACTCGAGCTGATGAAAACATGGCACGAAAGAACGGCATTTAAGCTTTAGACCTCTTGTGGATCCAATTGAACAATTCTACGCAATTGTACTTGTCACTGACACGCCAGAGACAAAAGATC
+
BBCBCDFCFFFFGGGGGGGGGGHHHHHHHGHHHHHHHHHGHHHHHGGGHGHHHHHBEGHGBFHHHGHHHHHHHHHGHHHHHHHHHHHHHHGHHHHHH3B@4BGBC2BFF1?E1?FBFFG33BF?>E/>E/?B333?F//?FHGHHHH22?FFHFHHG/EGG0<>EGGGCFHFDGGDDH0DG0GHHHH0GGGF;G/:<CHFFCBGGGGGGF0:@E-.00;;CF00B0C0B00CF0C-..9.:/;;FFFF.:B
@M05620:37:000000000-D9766:1:1101:19955:8137 1:N:0:87
GAGGCTGCTTTGGAAGAAACTCATAGATTACTGCAACAGTTCCCCCTGGACCTGGAAAAGTTTCTTGCCTGGCTTACAGAAGCTGAAACAACTGCCCGTAAGGAAAGGCTCCTAGAAGACTCCAAGGGAGTAAAAGAGCTGATGAAACAATGGCAAGTAAGTCAGGCATTTCCGCTTTAGCACTCTTGTGGATCCAATTGAACAATTCTCAGCATTTGTACTTGTAACTGACAAGCCAGGGACAAAAGATC
+
>3>>>AFAFFFFGGGGCFGGGGFHHGHHHDHHGHHDEGGDGFFHHGGGHGHHHHHHGGHGFGHHBHHHHHHHHHFHHHGGHHGFHFFGGGCHHHHHHEEEECFGFHFHHFHGHHHHHHGGHHHHHHGGHGFHHFDGFHHHHFHHHHFGHHHHHHHGFGGHHGFHGHHHGGFHGCCCEGGGHHHGEHHHHG<DGHHHHHHHHGGGHHHHHHCFGHGGHHHHGHHHHHFGGHGGHGFFEGAEFGGGGGFGGFC
@M05620:37:000000000-D9766:1:1101:22781:8212 1:N:0:87
GAGGCTGCTTTGGAAGAAACTCATAGATTACTGCAACAGTTCCCCCTGGACCTGGAAAAGTTTCTTGCCTGGCTTACAGAAGCTGAAACCACTCCCAGTAAGGACAGGCTCCTAGAAGACTCCAAGGGAGTAAACGAGCTGATGACACCATGGCACGTAAGTAAGGCATTTCCGCTTTAGCCCTCTTGTGGATCCAATTGAACAATTCTCAGCATTTGTACTTGTCACTGACAAGCCAGGGACAAACGATC
+
AAABBBFAFFFFGGGGGGGGGGHHGHHHHHHHHHHHHHHHHHHHHGGFGGHHHHHHHHGHFHHHHHHHHHHHHHHHHHHHHHHHHHGHHH1F@3BB2FFGGHHHH2?F1BF13B4DFHHHH3FGFH/?EAEGGBGG?FG/2B2BBFGGFHHH2@F@E0<@GF1FFFHHBGH1GEGGGGHHH1FFHH1=<<<DCGHHHHHHGHHFHHHFHHHHB0;CHEGHH0CCGCFFBFFFGGGEEFGE9EEGGG?EDAE
@M05620:37:000000000-D9766:1:1101:19586:8215 1:N:0:87
AGTGCCAGCTCTCAATCGCACAGGGGACCCAGGGCCTGGCCCCTCCATCCAGAAAACCTATGACCTCACCCGCTACCTGGAGCACCAACTCCGCAGCTTGGCTGGGACCTATGTGAGTATCCAGCGTAGGAATCTGGGAGTTGGGGAGGAGTGAGGAGTTGGGGAAAGACAGTCCTAACCGTGGAGGGTTCTGGTAAATGATGGGGTGAGGGGGGGCTCTTTGGCTCCCACCAGTCCCCCTGTCTGGTCTA
+
CCCCCFFFDFFFGGGGGGGGGGHHGGGGGGHHGGGGGGHHHHGHGGHHHHHHHHHHHGHHHHHHHHHHHHHGGGGGHHHHGHHHHHHGGHHHGGGGGHHHGHHGGGHHGHHHHHHHHHHHHHHHHGGGGGHHHHHHHHHGGHHHGGGGGGGHHHHHHGHHHHGGGGHHHHHHHHHHHHHHGGGGGGGGCFGGGGGGGGGGGHGGGGFFFFF?DFFFFFFFFHHFFFFFFFFFFFFFFFFFFFFFHFFFFFF
@M05620:37:000000000-D9766:1:1101:19898:8219 1:N:0:87
AGTGCCAGCTCTCAATCGCACAGGGGACCCAGGGCCTGGCCCCTCCATCCAGAAAACCTATGACCTCACCCGCTACCTGGAGCACCAACTCCGCAGCTTGGCTGGGACCTATGTGAGTATCCAGCGTAGGAATCTGGGAGTTGGGGAGGAGTGAGGAGTTGGGGAAAGACAGTCCTAACCGTGGAGGGTTCTGGTAAATGATGGGGTGAGGAGGGGCTCTTTGGCTCCCACCAGTCCCCCTGTCTGGTCTA
+
AA>>AF1CAFFFGGGGGGGGGGHHGGGGGGGFGGGGGGGHHFAFFGHHHH1GHHFHHGHHHHHHHGHHHHHGGEGGHHHHHHGHHHHHGHHHGGGGGHHHGHHGGGHHGHHHHHHGHHGHHGFHHGGGGGHHHHHHHHGGGHHHGGGGGGGHHFGGFCCGGHCGGGGHGHFHHHHHHHHFGEEGGGGGEGFGGGFGGGGGGGGGGFF@FFFFFF@@@@FFFFFEFFEEFFFFFFFFFFFF?FFFFFFFFFF
@M05620:37:000000000-D9766:1:1101:26245:8221 1:N:0:87
ACCACACCTTCTACAATGAGCTGCGTGCGGCTCCCGAGGAGCACCCCGTGCTGCTGACCGAGGCCCCCCTGAACCCCAAGGCCAACCGCGAGAAGATGACCCAGGGGAGTGGCCCGATCCCTCTTCTGGTGGCGGCCTCCCTCCTTCCTGGCCTCCCGGGGCTGAGACATTTCTCACTGGTTCTCTCTTCGGCGATTTACCGTGGGACTCTCTTCTCTGCCCTGAGTACCATTTGGAACTCTGCAGGTTCT
+
AAAAAAA11FFFG3GGFGF1F1FEEA000000AAFB/FE?EGHFHG?EAA/F1@@EFHF/>E/EFEE>EE/>GGEGGCEHEFGHHGC?CG/<@FHFDGBGHH/FA/-.-<0.>><A-<-</0:CGG0;00;.:-9-9.AE?/C.909/9FBF?BFAAB@-@@--99/;-;F/:F/B/9B-B//////;/9-99---;A/;9A9-;>---///;/;BB99/9;/;--///;/;F///9/////;B/;-A//9
@M05620:37:000000000-D9766:1:1101:24635:8235 1:N:0:87
AGTGCCAGCTCTCAATCGCACAGGGGACCCAGGGCCTGGCCCCTCCATCCAGAAAACCTATGACCTCACCCGCTACCTGGAGCACCAACTCCGCAGCTTGGCTGGGACCTATGTGAGTATCCAGCGTAGGAATCTGGGAGTTGGGGAGGAGTGAGGAGTTGGGGAAAGACAGTCCTAACCGTGGAGGGTTCTGGTAAATGATGGGGTGAGGAGGGGCTCTTTGGCTCCCACCAGTCCCCCTGTCTGGTCTA
+
ABAABFFFBFFFGGGGGGAGEEHEGGGGGGHHG?FGGFHCHHGHGGGHHHHHEHFHHGHHHHHHHHHHHHHGGGCGHHHHHHHHHHHHGGHHGGGGGGHHGHHGGGHHGHGHHHHHHHHHHHHHHGGGGGHHHHHHHHFGGHHHGGEGGGGHHHHHFGHHHHGGGGHHFHGHHHHHGHHHGGGGFGGGEGGGGGFFGGGGGGGGGGFFFFFFFFFFFFFFFFFFFFFFFFFFFFFFFFFFFFFFFFFFFFF
@M05620:37:000000000-D9766:1:1101:9040:8238 1:N:0:87
AGTGCCAGCTCTCAATCGCACAGGGGACCCAGGGCCTGGCCCCTCCATCCAGAAAACCTATGACCTCACCCGCTACCTGGAGCACCAACTCCGCAGCTTGGCTGGGACCTATGTGAGTATCCAGCGTAGGAATCTGGGAGTTGGGGAGGAGTGAGGAGTTGGGGAAAGACAGTCCTAACCGTGGAGGGTTCTGGTAAATGATGGGGTGAGGAGGGGCTCTTTGGCTCCCACCAGTCCCCCTGTCTGGTCTA
+
BBBABFFFBFFFGGGGGGGGGGHHGGGGGGHHGGGGGGHHHHGHGGHHHHHHHHGHHGHGHHHHHHHHHHHGGGGGHHHHHHHHHHHHGHHHGGGGGHHHGHHGGGHHGHHHHHHHHHHHHHHHHGGGGGHHHHHHHGHGGHHHGGGGGAEGHFHHHGHHHHGGGGHGHHHHHHHHHHHHGGGGDFGGEFGGGGFGGGGGGGGGGGFFFFFFFFFFFFFFFFFFFFFFFFFFFFFFFFFFFFFFFFFFFFF
@M05620:37:000000000-D9766:1:1101:3895:8247 1:N:0:87
AGCGCCAGCTCTCCATCGCACAGGGTACCCAGCGCCTGGCCCCTCCATCCAGAAAACCTATGACCTCACCCGCCACCTGGAGCACCCGCTCAGCAGCTTGGCTGGGACCTATGTGCGTATCCCGCGTCGGACTCTGGGCGTTGGGGCGGCGTGCGGCGTTGGGGCCCGCCCGTCCTCACCGTGGCGGGTTCTGGTAAATGATGGGGTGAGGAGGGGCTCTTTGGCTCCCACCAGTCCCCCTGTCTGGTCTA
+
>A33>>ADBFFFGGGA5AE2A2FAF23BB3BGAAEABFFHHHGHGG2GHABFG3F2BEGH5AFGG5BBGHH0>//BFG3B11B?GHG/>EE/3B3F?B33?BCFGGGHGHBGHGG2?FDFHH1?CCG/AD-->FHHFFA<ADC.:-.-A;ABBDBB=BBBBFBBAB--9>=>BFFF//AADFFB-@->BFFFFFF;FFFFBFFFFFDB.;./;ABBB?FFFFFFFFFFF.AF.AFFFFFFBFFFFFFFFFF
@M05620:37:000000000-D9766:1:1101:11761:8259 1:N:0:87
AGTGCCAGCTCTCAATCGCACAGGGGACCCAGGGCCTGGCCCCTCCATCCAGAAAACCTATGACCTCACCCGCTACCTGGAGCACCAACTCCGCAGCTTGGCTGGGACCTATGTGAGTATCCAGCGTAGGAATCTGGGAGTTGGGGAGGAGTGAGGAGTTGGGGAAAGACAGTCCTAACCGTGGAGGGTTCTGGTAAATGATGGGGTGAGGAGGGGCTCTTTGGCTCCCACCAGTCCCCCTGTCTGGTCTA
+
AA>AAFFFBFFFGGGGGGGCGGHGGGGGGGHHFGGGGFHHHHGHGGGHHHGHHHHHHGHHHHHHHHHHHHHGGEEGHHHGGGFGHHHHGGHHFGGGGHHHGGHGGGHHGHHHHHHHHHHHHHHHHGGGGGGHHHHHHHGGGHHHGGGGGGGHHHHHHGHHHHGGGGHHHHHHHHHGHHHHGGEGFGGGAFFGGGCGGGFGGGGGGGFFFFFFFFFFFFFFFFFFFFFFFFFFFFFFFFFFFFFFFFFFFFF
@M05620:37:000000000-D9766:1:1101:12123:8309 1:N:0:87
GAGGCTGCTTTGGAAGAAACTCATAGATTACTGCAACAGTTCCCCCTGGACCTGGAAAAGTTTCTTGCCTGGCTTACAGAAGCTGAAACAACTGCCCGTAAGGAAAGGCTCCTAGAAGACTCCAAGGGAGTAAAAGAGCTGATGAAACAATGGCAAGTAAGTCAGGCATTTCCGCTTTAGCACTCTTGTGGATCCAATTGAACAATTCTCAGCATTTGTACTTGTAACTGACAAGCCAGGAACAAAAGATC
+
>>3>AAFAFFFFGBFCCGGGGGGHFFGHHFHHHHH4FFHGGGHHHGGFHFHHHHHHHHHGGHHHHHHHHHHGHHHGHHGGHHGHHGFHHGCHHHHHHEGEGCBG3B?FHFHGHHHHHGBB?GHGHHFGHGGHHH4GEHGGGHHHFGFFHHGHHHHHGFGHHHGHGHHHFHHHHEFGDGFGGHHHGHHHHF>FGHHHHGHHHGFDHHHFGHCHHHC0<CFHFGGHHFGCGGHGHGFGEFCE.CFGGG.BE;0
@M05620:37:000000000-D9766:1:1101:9564:8314 1:N:0:87
AGTGCCAGCTCTCCATCGCACAGGGGACCCAGGGCCTGGCCCCTCCATCCAGAAAACCTATGACCTCACCCGCTACCTGGAGCACCAACTCCGCAGCTTGGCTGGGACCTATGTGAGTATCCAGCGTAGGAATCTGGGAGTTGGGGAGGAGTGAGGAGTTGGGGAAAGACAGTCCTAACCGTGGAGGGTTCTGGTAAATGATGGGGTGAGGAGGGGCTCTTTGGCTCCCACCAGTCCCCCTGTCTGGTCTA
+
>A>>>DFFBFFFG4FGFEGAECHFGEAEGEGH2BEBFFHHHHGHGGGHHHHHHHHGGGHHHEGHHDGHHHHGF>>EGHGHBFGHHH1??GHB>FCGEHFGGHHGGGHHGHHHHHHHHHHHHHGHHGGDGGHGHHHHHHCGGHHHGGFFG.>GH0GHCFHHHHGGE?GF/CGGHHHHHGHGGGGGAEGGDGGGGGGGGGGGGGGGGGFFFFFFFFFFFFFFFFFFFFFFFFFFFFFFFFFFFFFFFFFFFFF
@M05620:37:000000000-D9766:1:1101:9429:8329 1:N:0:87
GAGGCTGCTTTGGAAGAAACTCATAGATTACTGCAACAGTTCCCCCTGGACCTGGAAAAGTTTCTTGCCTGGCTTACAGAAGCTGAAACAACTGCCCGTAAGCAAATTCTCCTAGAAGACTCCAAGGGAGCAAAAGAGCTGATGAAAAAATGGCAATTAAGTCATGCATCTACGCTCTAGCACTGTTGGGGATTCAACTGTACCATTATAAGCATTTGTAATTGTAACGGACAACCCCGGGAAACAACATC
+
AAAAAAFAFDDFGC5F4FGFGGGHFFGHHHHFGHCFECCDGGFBBEAFEHFGHHGG332FBGHFGHHBBF3BAFGBBBBBGHBFGFBGBFEHHHHGH1>>113BBG44BBF3B3BBBEB3?3F?C3//////33FB/00B?1BBF111?>0@100111@F11?1111<1?<1<?//.<1>>1><0=1<.<-../<==<0/0==;CCC00:::;G;;00=00:C;C<;<.-.--9:...99-:-./;;.;/;
@M05620:37:000000000-D9766:1:1101:14283:8332 1:N:0:87
GAGGCTGCTTTGGAAGAAACTCATAGATTACTGCAACAGTTCCCCCTGGACCTGGAAAAGTTTCTTGCCTGGCTTACAGAAGCTGAAACAACTGCCCGTAAGGAAAGGCTCCTAGAAGACTCCAAGGGAGTAAACGCGCTGATGACACAATGGCAAGTAAGTCAGGCATTTCCGCTTTAGCACTCTTGTGGATCCAATTGAACAATTCTCAGCATTTGTACTTGTAACTGACAAGCCAGGGACAAAAGATC
+
BBBBBBFBFFFFGGGGGGCGFG4FBFGHGHHGHHH4F2BDFHHHHGGGAGFGHGCGG3BFFHHHHHGFHHHHHHFHHHHHHHHHHHHHH3?FBGHHHG>>FHHHFGHHGFHFG3FFFHHHFFHH3EFGAFGHBH4?/>CDGDHH22FGFGHFBH01FGBHFDG1GHH.GHHHHGGGGGHHHFHHHBGHGCE<CHHHHHHHHGGGHHHHHHHHH0CFGFGGFGGGG0FGGGGFFGGGEGGEDCEEGB.CEBB
@M05620:37:000000000-D9766:1:1101:24699:8336 1:N:0:87
AGTGCCAGCTCTCAATCGCACAGGGGACCCAGGGCCTGGCCCCTCCATCCAGAAAACCTATGACCTCACCCGCTACCTGGAGCACCAACTCCGCAGCTTGGCTGGGACCTATGTGAGTATCCAGCGTAGGAATCTGGGAGTTGGGGGGGAGTGCGGAGTTGGGGAAAGACAGTACTAACCGTGGAGGGTTCTGGTAAATGATGGGGTGAGGAGGGGATCTTTGGCTCCCACCAGTCCCCCTGTCTGGTCTA
+
1>1>AF1@1CFFGGGDGGGGGCFCFECE0AFAA0E//AGF0FE/EEFF1ABE101B0ECFGGBGGGCGH00EGE@EH1FEGGHE>>GHGFDHG/EE@0B0/GCFG/GC?0B1B2>>B12122BF0<C<//FD1F1FHBH//01?<C--;99--/-9-;AB//@@FF-A9-/;9/:B/BFF-BE@FFB9-;AFFFF//FFF9//9AB-----/;->--9E/BFFFF/B-----;9BBFF--9-9/BFF/B/B
@M05620:37:000000000-D9766:1:1101:10722:8366 1:N:0:87
GAGGCTGCTTTGGAAGAAACTGATAAATTAGTGACACAGGTCCGGCCGACCATCGATCCGTGTCCTCGCTGGCTTCCAGAAGCTCGAACTACTCCCCCTAAGGAAAGGATCATAGAAGACTCCAAGGGAGTAAAGGAGCTGATGACACAATGGCACGTAAGTCAGGCCTTTCCGCTTTAGCACTCTTGTGGGTCCAATTGAACAATTCTCAGCCTTTGTACTTGTCACTGACAAGCCCGGGACAAACGATC
+
A?ABA>CAFFBD4BBFFCGGE5ADD5DA6B4DFDDEB22233B2222A00A033BF111BB1B25D510?1>EHE23BB@GGHF31/FG1@FG3B/E/ECE3BBGHH003B04BFHHH1BGB1F1BFE/C?0>>2@0?/FG11<?1?GF/111>0<.000>==>GB/.</<<G?DGDC:CFGCGH0FG<;C.:;.:0CFG0FB0;FBF0FGBF/:=0009CF0CGF0FFF0FG/FFF.-9--;A...;.9.
@M05620:37:000000000-D9766:1:1101:5091:8369 1:N:0:87
AGTGCCAGCTCTCCATCGCACAGGGTACCCAGGGCCTGGCCCCTCCATCCAGAAAACCTATGACCTCACCCTCAACCTGGAGCACCCACTCCGCAGCTTGGCTGGGACCTATGTGAGTATCCAGCGTAGGAATCTGGGCGTTGGGGCGGCGTGCGGCGTTGGGGACCGCCAGTCCTAACCGTGGCGGGTTCTGGTAAATGATGGGGTGAGGAGGGGCTCTTTGGCTCCCACCAGTCCCCCTGTCTGGTCTA
+
>>>3>BBFBFFFGGGABAE2E2FCFBBBFABF2BE2BBGHGHGHGGHHHAFGHHHBBEHHBAFGH5BFGHH1B1BBGHBF2BBFGHG?BFG21E/E/B3B?FFFGGHHGHFGHGH4BGFHHHBGHGGBCG@2@GHHHH/BGGGHGG?DG-ABF?DG-@BGGFFF.-.;-@9>FFFF/9FFFFFF-@BFBFFFFFFFFFFFBFFFFFDFEFF/AFFFFFFBFFFFFFFFFBFFAFFFFFFFFFFFFFFFFFB
@M05620:37:000000000-D9766:1:1101:24004:8370 1:N:0:87
AGTGCCAGCTCTCCATCGCACAGGGGACCCAGGGCCTGGCCCCTCCATCCAGAAAACCTATGACCTCACCCGCTACCTGGCGCACCCACTCCGCAGCTTGGCTGGGACCTATGTGAGTATCCAGCGTAGGAATCTGGGAGTTGGGGAGGAGTGAGGAGTTGGGGAAAGACAGTCCTAGCCGTGGAGGGTTCTGGTAAATGATGGGGTGAGGAGGGGCTCTTTGGCTCCCACCAGTCCCCCTGTCTGGTCTA
+
>>>>>DDFBFFFG4BEFEG2EAGCG2AAEEHHAEEAFFHHHHGHGGEHHGGHHHHBGEHHGDGHHDFGHHHEG/>EGHDG1>EEEE>??GHC/E?EEH3FEHEGGGHHGHHHHHGGHHHGHHHHHGGEGGGHHHHHHH0FEGHHGG.@D.<CG0DG<EHHHGGGE.CFGHBFGGGGG0FFGGGGDFGGGGGGFGFFGFFFFFFFFFFBFFFFFFBBBBFFFFFFFFFFFFFFFFFFFFFFBFFFFFFFFFF
@M05620:37:000000000-D9766:1:1101:14228:8374 1:N:0:87
GAGGCGTCTTGGCAATAAACTCCTCGATACCTGAACCCGTTCCCCCGGACCCTGTAAACGTTTCTTACCTGGCTTCCAGAAGCGGAAACAGGATGCTCCCCGTACGGAACGGATCCTATACGACTCCAAGGGAGTCACAGAGATGCTGCACCAATGGACAGTAAGTCAGGCATTTCCGCTTTCGCACTCTTGTGGATCCAATTGAACAATTCTCCGCCTTTGTACTTGTAACTGACAAGCAAGGGACCCAA
+
AAA?AD1>AAFF1BBBFGGG3B1AB0BB0AFGF0AGH/AABBGHHFEE/AEBBBBFGFHFHH>1B12B0BG>0FBBFGGFBG1//>>/FGHHG<BF1BBFEEC/CGGGG/?///>GHG11?0/</?1?1<>EHGEHDHH1///=0<=G0GBHFH/<G00<;CGCGHHBGHHHF:GFHGGGFG0EG.-;B0;C9FBFFGGGGGFFFFFFFFFF/;/;B-BFF/9;FFFFFFFFFBFFBBAA-BFFFFFB-AE
@M05620:37:000000000-D9766:1:1101:20036:8393 1:N:0:87
AGTGCCAGCTCTCAATCGCACAGGGGACCCAGGGCCTGGCCCCTCCATCCAGAAAACCTATGACCTCACCCGCTACCTGGAGCACCAACTCCGCAGCTTGGCTGGGACCTATGTGAGTATCCAGCGTAGGAATCTGTGAGTTGGGGAGGAGTGAGGAGTTGGGGAAAGACAGTCCTAACCGTGGAGGGTTCTGGTAAATGATGGGGTGAGGAGGGGCTCTTTGGCTCCCACCAGTCCCCCTGTCTGGTCTA
+
BBAABFFFBFFFGGGGGGGGGGHGGGGGGGHHEGGGGGHHGHGHGGHGHHHHHHHHHGHHHHHHHHHHHHHGGEGGHHHHHHHHHHHHGHHHGGGGGHHHGHHGGGHHGHHHHHHHHHHHHHHHHGGGGGHHHHHHHHGHGGHHGGGGGGGHHHHHHGHHHHGGGGHHHHHHHHHGHHHHGGGGGGGGFGGGGGGGGGGGGGGGGGGBFFFFFFBBBBFFFFFFFFFFFFFFFFFFFFFFBFFFFFFFFFF
@M05620:37:000000000-D9766:1:1101:16760:8393 1:N:0:87
AGTGCCAGCTCTCAATCGCACAGGGGACCCAGGGCCTGGCCCCTCCATCCAGAAAACCTATGACCTCACCCGCTACCTGGAGCACCAACTCCGCAGCTTGGCTGGGACCTATGTGAGTATCCAGCGTAGGAATCTGGGAGTTGGGGAGGAGTGAGGAGTTGGGGAAAGACAGTCCTAACCGTGGAGGGTTCTGGTAAATGATGGGGTGAGGAGGGGCTCTTTGGCTCCCACCAGTCCCCCTGTCTGGTCTA
+
>>1>AFBCAFFFEFGFF1AFEEEGAFFAAEEGAEE//FGH0BEFFGGH1FFGFC1BFEGCGHFHHHHGHFFGGEEGHHFHGGHHFHFHG0FGEGGEEGHHGHHGEFHHGHHHGHHHGHHHHHGHHCEGGGFHHHHHGFFGCGHCCGGGGGFGHFHHGCHCGHGGEFHHGHHHHHHHHGHHGGEGGGFGCFGGGGFFGGGGGGGGGGF@EFFFFF?@@@FFFFFF/BFFFFFFFFFFFFFF@FFFFFFFFFB
@M05620:37:000000000-D9766:1:1101:17094:8411 1:N:0:87
GAGGCTGCTTTGGAAGAAACTCATAGATTACTGCAACAGTTCCCCCTGGACCTGGAAAAGTTTCTTGCCTGGCTTACAGAAGCTGAAACAACTGCCAGTAAGGAAAGGCTCCTAGAAGACTCCAAGGGAGTAAACGCGCTGATGCAACAATGGCAAGTAAGTCAGGCATTTCCGCTTTAGCACTCTTGTGGATCCAATTGAACAATTCTCAGCATTTGTACTTGTAACTGACAAGCCAGGGACAAAAGATC
+
@ABBCCFCFFFFGGGGGGGGGGHHHFHHHHHGHHHHFHHFGGHHHGGGHHHHHHHHHHHHHGHHHHHHHHHHGHHHHHGHHHHGHGGHHHHHHHHG33B3F@FFB3BGE3BFHHBFDFEFDFG33BFGHAFHHH4E///>C/2F2@G<FH2GFGBGGHHH1@1@FHHEH1GHD.DGGGHHHHHGHHHHHFEG0CHGGHHHFGGHGHHFHHGHH000;0<GGHHFF0CFEGGGGGFGEFGG9.CEGB?9EFF
@M05620:37:000000000-D9766:1:1101:25796:8412 1:N:0:87
AGTGCCAGCTCTCAATCGCACAGGGGACCCAGGGCCTGGCCCCTCCATCCAGAAAACCTATGACCTCACCCGCCACCTGGAGCACCCACTCCGCAGCTTGGCTGGGACCTATGTGAGTATCCAGCGTAGGAATCTGGGAGTTGGGGAGGAGTGAGGAGTTGGGGAAAGACAGTCCTAACCGTGGAGGGTTCTGGTAAATGATGGGGCGAGGAGGGGCTCTTTGGCTCCCACCAGTCCCCCTGTCTGGTCTA
+
A11>AFFFAFFFGGGGDFGCGEHAFA0AEFHGAEGCCFHHGHE/EEH1AAGGFF1FBE0EEFFHH1FGHC>///>EG0BF00BGHH/>?0FE/EEC?EB0/01FEGH0<0111>FD11B1>G21G?///B1FFDF1D00/?<1?-<.-A.</<00.0<</<C@-.CEA:///CHFC00/9-999.9A?;;.B9FFB00;09C9FGA99------9@=--//;FBFFFFFB-9-:;BBFAB@F/B/BFFFFF
@M05620:37:000000000-D9766:1:1101:19314:8416 1:N:0:87
AGTGCCAGCTCTCAATCGCACAGGGGACCCAGGGCCTGGCCCCTCCATCCAGAAAACCTATGACCTCACCCGCTACCTGGAGCACCAACTCCGCAGCTTGGCTGGGACCTATGTGAGTATCCAGCGTAGGAATCTGGGAGTTGGGGAGGAGTGAGGAGTTGGGGAAAGACAGTCCTAACCGTGGAGGGTTCTGGTAAATGATGGGGTGAGGAGGGGCTCTTTGGCTCCCACCAGTCCCCCTGTCTGGTCTA
+
1AAAAFFFAFFFGGGGGGGGG0BCFECFGGGHGCGGGGHFFGEFEGHHHHHFGHEHFGHHFGHGHHFCGHGEGGGGHHFHHHHHHEFHGHHHGGEGGHHHGEHGGFHHGHGHHHHGHHHHHHHHHGGGGGHHHHHHHHHGGHHHGGGGGGGHHHHHHGHHHHGGGGHHHHHHHHHHHHHHGGEGGGGGAFFGGGGGGGGGGGGGGGA@FFFFFF@@@@FFFFFFFFFFFFFFFFFFFFFF@FFFFFFFFFF
@M05620:37:000000000-D9766:1:1101:8932:8453 1:N:0:87
AGAGCCAGCTCTCCGACGCACAGGGGTCAGAGCGCGTGGCCCCGCCCTCCAGAAATCCGACGACCCCACCCTAACCCGCGGCCACCCTCTCGGCAGCTGGGCTGGGACCTATGTGCGTATCCCGCGTCGGACTCTGGGCGTTGGGGCGGAGTGCGGCGTTGGGGCCCGCCCGTCCTAACCGTGGCGGGTTCTGGTAAATGATGGGGTGAGGAGGGGCTCTTTGGCTCCCACCCGTCCCCCTGTCTGGTCTA
+
1>1>>>>>ACCFFG11AA00A0B0000B001BFECE/AEE0B//>/>>>/>11011B1/?///>E/>>EEF/0000?//<///>/0//??0..F->.>1<.</<A..<.<<<B:C0:::EHF/?C?A-A@--;BF00/99@@=--@B-;-;;9/@@??@;@-@@A--9;@@@@FFF//-99AE;;@-@@F9BFFF//;BB/:BBFF-;--:/:9@-?-9;:B//BBFFE-;--9A-BBFB@FFBFFFFBF/
@M05620:37:000000000-D9766:1:1101:22294:8462 1:N:0:87
GCGGCTGCTTTGGAAGATAACACGTCTGACCTGCCCCCGCTCCCGCGGTCCTCGTATGCGGTCCTCTCCTTGCAACCAGAAGCGTCAACCACGTCCCTTGATGCTCCCCGTCCGGACCTGCTCCTCGAAGACTCCCCGGGCGTCCCAGCGCTGATGACCCCCTGGCACGTACTTCATGCCTTTCCGCTTTCGCCCTCTTGTGGCTCCAATTGCCCCCTTCTCCGCCTTTGTCCTTGTAACTGACACGCCAG
+
>A11A>AAFF3B1BBA1AB1B1F0000BD1BG0BB00A/AA/B//AE///>B@>FE0>B>EFE/@1B0BF1FG1@@0F/001B//?//B0//</???11B11BBB1BFCCEEGGCG</00?GFHHHGG0>EHHHHHGG-:C?CCGGFFG@GGGAFFGGFG;AAG.FFF?FBF-BFF/BFFFFFFFFFFFFFBF;A=EFFFFFF-;;;BFFF//;;A@@AFFFFFFBFA///9;FFFBB/BFFFFF9B@EB-
@M05620:37:000000000-D9766:1:1101:8638:8465 1:N:0:87
GAGGCTGCTTTGGAAGAAACTCATAGATTACTGCAACAGTTCCCCCTGGACCTGGAAAAGTTTCTTGCCTGGCTTACAGAAGCTGAAACAACTGCCAGTATGGCATGGCACATCAACCAATCCGCAAGAAAACCCGCGCAGAAGACCCCAAGGCACGAAAATACGGCATTTAATCATTCGAACTAATGTAGCTACAATTGAACAATTATCCGCGTTTATACAAGTCAATGACACGCCGGAGTCAAACGCGC
+
BAABBBFBFFFFGGGGGGGGGGHGHHGHHHHHHHHHHHHFGHHHHGGGGFHHHHHFHHHHAGHHHFFHHHHHHHHHHGHHHHHHHHHFHFHHHHHGF3B34BB?G31113FF@333311/BGH////>233B?/</>>//>>2@FF0?DG/??/?0<.>E-=<>F.-<A00==<00==0;;G.CB00;00<0:;::;0:C009;FFGBFF0.C-;--.;BF00:C0;FF/B;;FFFF---;.9/BBF?---
@M05620:37:000000000-D9766:1:1101:21606:8483 1:N:0:87
GAGGCTGCTTTGGAAGAAACTCATAGATTACTGCAACAGTTCCCCCTGGACCTGGAAAAGTTTCTTGCCTGGCTTACAGAAGCTGAAACAACTGCCCTTAAGGAAAGGCTCCTACAAGACTCCAAGGGAGTAAAAGAGCTGATGAAACAATGGCAAGTAAGTCAGGCATTTCCGCTTTAGCACTCTTGTGGATCCAATTGAACAATTCTCAGCATTTGTACTTGTAACTGACAAGCCAGGGACAAAAGATC
+
A3AAAAFAFFFFFGGGGGGGGGBGGGFHHHHHHHFFFEGFGHHHHGGGHBHHHHHFGHHHGHHHHHHHHHHHHHHHHHHHEGHHHGGHHFHHHHGHH3BEGF3F3G11GGGFFH3@F@?F33GFF3?/?/<F4FG3FGFFGB?FFFHHHHBGHHFHA@2FF2FG@GHEFGGFHGG/EGF1FFGGHGHGHH?BCCHDGDHBGGHFFFD=GGHHHH0;;0;;GGHCC;GHHHHHHH.:C/;CDEGEGGGGE90
@M05620:37:000000000-D9766:1:1101:12948:8501 1:N:0:87
AGTGCCAGCTCTCAATCGCACAGGGGACCCAGGGACTGGCCCCTCCATCAAGAAAACATATGACCTCACCCGCTACCTGGAGCACCAACTCCGCAGCTTGGCTGGGACCTATGTGAGTATCCAGCGTAGGAATCTGGGAGTTGGGGAGGAGTGAGGAGTTGGGGAAAGACAGTCCTAACCGTGGAGGGTTCTGGTAAATGATGGGGTGAGGAGGGGCTCTTTGGCTCCCACCAGTCCCCCTGTCTGGTCTA
+
CCBCCFFFCFFFGGGGGGGGGGHHGGGGGGHHGG2FHHHFGHGGGGFHH3GGGHBHH1FGHGHHFFGHHHHGGE@EHHHHFHHHFFGHGHHHGGGGGHHHGHHGDAGHGGGHHHHHHHHHHHHHHGGGGGBGHGHHGHGGGHHHGGFGGGGHHHHHFGHHHHGGEFHHFHHHHHHHEHHHGGGGAEGGFGGGGGFGGGGGGGGGGGGFFFFFFFFFFFFFFFFFFFFFFFFFFFFFFFFFFFFFFFFFFFF
@M05620:37:000000000-D9766:1:1101:14255:8502 1:N:0:87
AGTGCCAGCTCTCAATCGCACAGGGGACCCAGGGCCTGGCCCCTCCATCCAGAAAACCTATGACCTCACCCGCTACCTGGAGCACCAACTCCGCAGCTTGGCTGGGACCTATGTGAGTATCCAGCGTAGGAATCTGGGAGTTGGGGAGGAGTGAGGAGTTGGGGAAAGACAGTCCTAACCGTGGAGGGTTCTGGTAAATGATGGGGTGAGGAGGGGCTCTTTGGCTCCCACCAGTCCCCCTGTCTGGTCTA
+
AAABBFFFBFFFGGGGGFFFFGFHGGFGGGGHGGGGFFGGHHGFGGGHHGGHFHGHHGGFHHFGHHFFHHHEGFGGHHHGHGHFFFHHGHHHGGEGFGHHGHHGGGHHGHHHHFHHHHGBGDHFHGGGGGGFHHHHGHGFGHHHGGGGGGGHFHHHHGFHGFGCEGHFHHEHGHHHHHGHGDEFFGDGCFGGFGCFGFFGGFFGGGFFFFFFDFFFFFFFFFFFFBFE.FFFFFFFFFFDCFFFFFFFBFF
@M05620:37:000000000-D9766:1:1101:21286:8515 1:N:0:87
GAGGCTGCTTTGGAAGAAACTCATAGATTACTGCAACAGTTCCCCCTGGACCTGGAAAAGTTTCTTGCCTGGCTTACAGAAGCTGAAACAGGATGCTACCCGTAAGGAAAGGCTCCTAGAAGACTCCAAGGGAGTAAAAGAGCTGATGAAACAATGGCAAGTAAGTCAGGCATTTCCGCTTTAGCACTCTTGTGGATCCAATTGAACAATTCTCAGCATTTGTACTTGTAACTGACAAGCCAGGGACAAAA
+
CBCCCCFCFFFFGGGGGGGGGGHHHHHHHHHHHHFHFHHGHHHHHGGGHHHHHHHHHHHHFGHHHHHHHHHHHHHGHHHHHHGHHGGHGHHHFFHGBGHHF>EF?FGHGFFGHHHGHGHHHHGHFHHHHHAEG<EF4FGHGHGHHHHHDGHGGHHGFGHHGH2FGHHHHHHHHHGFHGGGGGHHHGHGFFGHFG.DGGFD=GHGHFGGHHHHHFFGC0HHHHC0CHHHGGFGF0BFFGFFEFFAAAC.CF?
@M05620:37:000000000-D9766:1:1101:24633:8576 1:N:0:87
GAGGCTGCTTTGGAAGAAACTCATAGATTACTGCAACAGTTCCCCCTGGACCTGGAAAAGTTTCTTGCCTGGCTTACAGAAGCTGAAACAACTGCCCGTAAGCAAAGGCTCCTAGAAGACTCCAAGGGAGTAAAAGAGCTGATGAAACAATGGCAAGTAAGTCAGGCATTTCCGCTTTAGCACTCTTGTGGATCCAATTGAACAATTCTCAGCATTTGTACTTGTAACTGACAAGCCAGGGACAAAAGATC
+
A>AAAAFAFFFFCGGGFBFFGGFHFGFHHGHHHHHHHHHEGHGHHGGGHHHHHHHGGHFGFHGHHHFHHHHHHHFHHHHHHHHHHHHHHHGHFHGCABEEE13EGHF2?BGGHH43F33B?FGFG3?/?EEBFDGDFC2??FDGHFDHFCDD2@FGFG2@@2@F2<?G111?DD/CGEHGHGDHHDHD1>.FGHGDFH0D0=CGFFH0=DGGEH0:;:GGCGHHHHHFHFFHHH..9CA..9EEFFFFE0;
@M05620:37:000000000-D9766:1:1101:12020:8577 1:N:0:87
GAGGCTGCTTTGGAAGAAACTCATAGATTACTGCAACAGTTCACCCTGGACCTGGAAAAGTTTCTTGCCTGGCTTACAGAAGCTGAAACAACTGCCAATAAGGAAAGGCACCTAGAAGAATCCAAGGGAGTAAACGAGCTGAAGAAACAATGACAAGAAAGAAAGGCATTTACGCTTTAGAACTCTTGTGGATACAATTGAACCATTCTAAGCATATATACTAGTAACTGACAAGCCAGGGCCAAAACTCG
+
AAAAAACBFFDFFFEECGGEGFGAFHGFFFHHGHCFHGHFGG5DGHGHHFHGHGHGFFHHEHHHHDGFFHFA1BBCGFGGHFFCFFFGHCGFFGFHF3BBBB@F3FF1?1FFG33@GHB333BBFG/??EEGHH4EAEE/BB1?10BFGGFH1@@@C00<@00<1?FFGBFB1<CCGGH111>FFH1<=F.><GFGHD<DDHH.GCGDG0;CG00000:<0:00;0<00<CCC:.A9/:...9..9C.0BE
@M05620:37:000000000-D9766:1:1101:23353:8584 1:N:0:87
AGTGCCAGCTCTCCATCGCACAGGGGACCCAGGGCCTGGCCCCTCCATCCAGAAAACCTATGACCTCACCCGCTACCTGGAGCACCAACTCCGCAGCTTGGCTGGGACCTATGTGAGTATCCAGCGTAGGAATCTGGGAGTTGGGGAGGAGTGAGGAGTTGGGGAAAGACAGTCCTAACCGTGGAGGGTTCTGGTAAATGATGGGGTGAGGAGGGGCTCTTTGGCTCCCACCAGTCCCCCTGTCTGGTCTA
+
AA>>AFFFBFFFG4FFFFGCFCHCGEBEEAGHAEEEFFHHHHGGGGHHHGHHHFH2FEHHHFGHHGGHHHHFG/EEHHGH2BGHHH1??FHF/E?FEHFGEHHGGGHHGHHHHHHHHHHHHHHGHGGGGGHHHHHHHH0FGHHHGGCFGCECC=GC<EHFHHGGEDECCGCFGHHHHGHGFGGGFEGGGGGGFGFGGGFFGGGGGGDFFFFFFFFFFFFFFFFFFFFFFFFFFFFFFFFFAFFFFFFFFFB
@M05620:37:000000000-D9766:1:1101:16008:8593 1:N:0:87
AGTGCCAGCTCTCAATCGCACAGGGGACCCAGGGCCTGGCCCCTCCATCCAGAAAACCTATGACCTCACCCGCTACCTGGAGCACCAACTCCGCAGCTTGGCTGGGACCTATGTGAGTATCCAGCGTAGGAATCTGGGAGTTGGGGAGGAGTGAGGAGTTGGGGAAAGACAGTCCTAACCGTGGAGGGTTCTGGTAAATGATGGGGTGAGGAGGGGCTCTTTGGCTCCCACCAGTCCCCCTGTCTGGTCTA
+
AABABFFFBFFFGGGGGGGGGGHH2EEGGGFHGGGEFGHHHHGHGGFFHHFHHHGHHGHFHHFHHHHHHHHGGGGGHHHHHGGGHHHHGHHHGGGGGHHHGHHGGGHHGHHHHHHHHGHHHHHHHGFGGGHHHHHHHHGGGHHHGGGGGGGHHHHHGGHHHHGGGGHHHGHHHGHHHHGHGGEGGGGGCFGGGGCFGGGFGFGGGGFFFFFFFFFFFFFFFFFFFFFFFFFFFFFFFFFFFFFFFFFFFFF
@M05620:37:000000000-D9766:1:1101:8515:8628 1:N:0:87
GCGGCTGCTTTGGAAGAAACTCATAGATTACTGCAACAGTTCCCCCTGGACCTGGAAAAGTTTCTTGCCTGGCTTACAGAAGCTGAAACAACTGCCCGTAAGGAAAGGCTCCTAGAAGACTCCAAGGGAGTAAAAGAGCTGATGAAACAATGGCAAGTAAGTCAGGCATTTCCGCTTTAGCACTCTTGTGGATCCAATTGAACAATTCTCAGCATTTGTACTTGTAACTGACAAGCCAGGGACAAAAGATC
+
>3>AAADAFFFFGGGCGGFBBGHHHFGHHHGHGHFGFGGDDGHHHGEFABGFGHGHHDCFFHHHHGHHHHHHHHGBGHHGFGHFGDGDGGGHGHHHHGG@GGGHHHHHHHHGHHHHFHHHHHHHHHGG/EGGHHBHCGGGHFHHHFHHHHHHHHHHEHGHHHHHHHHHHHHHHGGGGGHHHFHHHHHHFGC<GHHHHHHHGHHDGHHGFHHHHBCGGHHHFHHHH0CGFFGGGGFGGGGGGFFGGFGFEFF
@M05620:37:000000000-D9766:1:1101:8534:8631 1:N:0:87
GAGGCTGCTTTGGAAGAAACTCATAGATTACTGCAACAGTTCCCCCTGGACCTGGACAAGTTTCTTGCCTTGCTTACCGAAGCTGAAACAACTGCCCTTAAGGAAAGGCTCCTAGAAGAATCCAAGTGAGTAAAAGAGCTGATGAAAAAATGGCAACTAAGTCAGGCACAGCTGCTTCAGCAATCTTGTGCATACAATTGAACCATTCTAAGCACACTTAATTGTAACTTACAATCCCGGTAACTAATATC
+
>3AA>>CA@BBD4A5BFE4GAGHHGFBEEFBDDF4F4GB5DDD3AAAF22ABAGEBB31BDFGDDBEAB55B3DA5B3BAEE>BB33FBB1GHGGFH3B3343BBG11?BF1B34B3BB33?33BB344BBB4B4B/00BB1BBB111B<0<1@01/<1<1@@210?/0?0<1<<1?1<=>101111>1>11><<<0==0==<<C0=00000/0//./00000000:000:;C;0;999--;.09;9090;
@M05620:37:000000000-D9766:1:1101:14703:8656 1:N:0:87
AGTGCCAGCTCTCAATCGCACAGGGGACCCAGGGCCTGGCCCCTCCATCCAGAAAACCTATGACCTCACCCGCTACCTGGAGCACCAACTCCGCAGCTTGGCTGGGACCTATGTGAGTATCCAGCGTAGGAATCTGGGAGTTGGGGAGGAGTGAGGAGTTGGGGAAAGACAGTCCTAACCGTGGAGGGTTCTGGTAAATGATGGGGTGAGGAGGGGCTCTTTGGCTCCCACCAGTCCCCCTGTCTGGTCTA
+
AAABBFFFBFFFGGGGGGGGGGHHGGGGGGGHGGGGGGHHHHGHGGHHHHHHHHHHHGHHHHHHHHHHHHHGGGFGHHHHHHHEHHHHGHHHGGGGGHHHGHHGGGHHGHHHHHHGHHGHHHHHHGGGGGGHHHHHGHHGGHHHGGGGGGGHHHHHHGHHHHGGGGHHHHHHHHHHHHHHGGGGGGGGEGGGGGGFGGGGGGGGGGFFFFFFFFFFFFFFFFFFFFFFFFFFFFFFFFFFFFFFFFFFFFB
@M05620:37:000000000-D9766:1:1101:18862:8660 1:N:0:87
GAGGCTGCTTTGGAAGAAACTCATAGATTACTGCAACAGTTCCCCCTGGACCTGGAAAAGTTTCTTGCCTGGCTTACAGCAGCTTACCCCACTGCCAATACTGCCAGGATCCTCGAAGACTCCAAAAGAGTACACGAACTAATGCCAACAAAGCCAGTCAGTCCGGCCTTTCCACTTTAGCCCACTTAAGGCAACAATTGACCACTTCTCCGCCTTTATACTTGTACCTGACAAGCCAGGACCAAAAGATC
+
CBCCDCFBFFFFGGGGGGGGGGGHHHHHHHHHHHHHHHHGHHHHHGGGHHHHHHHHHHHHGHHHHHHHHHGHHHHHHHH3B123BB3BG1>?1BBFG333B4FD3BFCGFHHHFFGCF/333?BF3/B?B??FGFFE//?2BGHHHH2F//0=@FGHGDGHFHHA?EEDG1FG1>=GH1<>1>.<<<00=</.<=<<GFF000;.0CCHH0.;.CEF0;0CF00;;;CBBBBBFFEGF....;;.CAFE0B
@M05620:37:000000000-D9766:1:1101:18752:8671 1:N:0:87
AGTGCCAGCTCTCAATCGCACAGGGGACCCAGGGCCTGGCCCCTCCATCCAGAAAACCTATGACCTCACCCGCTACCTGGAGCACCAACTCCGCAGCTTGGCTGGGACCTATGTGAGTATCCAGCGTAGGAATCTGGGAGTTGGGGAGGAGTGAGGAGTTGGGGAAAGACAGTCCTAACCGTGGAGGGTTCTGGTAAATGATGGGGTGAGGAGGGGCTCTTTGGCTCCCACCAGTCCCCCTGTCTGGTCTA
+
>1>AAFB1>CFFGGGGGFGGGGHHGEGGGG0GF0EFFGHHEGGEEGGHHH1GFFFGHGGGHHFGHHH1FFGEEEEFHGHHFGHFGHHGGHHHGGEGGGGG/FFGC/GGEHH11DDHGDHFHHGHGC?C/BFGGFGHFGGEEGHFGGGCCGCHHHBGFGGHHHGGGGGHGHHHHHHEFGHH@EE??EBG9AFGGGCFGGGEGGBFGGA@EFEFFF<?@;E9/B/9BFF?EFFBEFFFFFFF@F9BFFFFFF9
@M05620:37:000000000-D9766:1:1101:3721:8672 1:N:0:87
AGTGCCAGCTCTCCATCGCACAGGGGACCCAGGGCGTGGCCCCTCCATCCAGAAAACCTATGACCTCACCCGCTACCTGGGGCACCCACTCCGCAGCTTGGCTGGGACCTATGTGAGTATCCAGCGTAGGAATCTGGGAGTTGGGGCGGCGTGCGGAGTTGGGGAAAGACAGTCCTAACCGTGGAGGGTTCTGGTAAATGATGGGGTGAGGAGGGGCTCTTTGGCTCCCACCAGTCCCCCTGTCTGGTCTA
+
>>>>>BF@AFFFGFGG1AE1A0FCF00AAABFAAB/AAEGGHGHGGHFHAGHHHHBFEHF@FGHH@BGHHHEE/>EGHBG/>?EFGE/?FGB>E/E>F1BCHCFGGHHGHHHGHFGHHHHHHFBHGG/@<?DGHHHHH0FEGHHGG.AC-;AA.;@9@AFFB@@F--A/;/BFFFFFFFF@FF?9EB@BFFFFFBFFFFFFFFFFFF@EFFFFF?@@@FFFFFFFFFFFEFFFFFFFFFF@FFFFFFFFFB
@M05620:37:000000000-D9766:1:1101:14804:8676 1:N:0:87
GAGGCTGCTTTGGAAGAAACTCATAGATTACTGCAACAGTTCCCCCTGGACCTGGAAAAGTTTCTTGCCTGGCTTACAGAAGCTGAAACAGGATGCTACCCTTAAGGAAAGGCTCCTAGAAGACTCCAAGGGAGTAAAAGAGCTGATGAAACAATGGCAAGTAAGTCAGGCAGTTCCGCTTGAGCACTCTTGTGGATCCAATTGAACAATTCTCAGCATTTGTACTTGTAACGGACAAGCCAGGGACAAAA
+
AAAB>AFACBB@G4BBFGEFGGHHHCGGGHABF54FFGBFGADBABA2CC2FGGEF332BBDF5DFG5ABBBABF33ABFGHABGB3GBBB?1BBB@BB213?BF43@BG1?1@BF33B?DGBB3BFBG3//?//?BGB3?C2?2B???B32??B22@2F/@@@2@>>F2F</0<1@?///.0><1<101111<.<0</<<0=<==C<<00<0:;;/;CCBG0;C0CGGC:;.-;--.9..;9.:;;EF:.
@M05620:37:000000000-D9766:1:1101:14782:8678 1:N:0:87
GCGGCTGCTTTGGAAGCAACTCATAGATTCCTGCCACAGTTCCCCCTGGCCCTGGAACCGTTTCTTGCCTGGCTTCCAGAAGCTGAAACAGGATGCTACCCGTAAGGAAAGGCTCCTAGAAGACTCCAAGGGAGTCACAGAGCTGATGAAACAATGGCAAGTAAGTCAGGCATTTCCGCTTTAGCACTCTTGTGGATCCAATTGAACAATTCTCAGCATTTGTACTTGTAACTGACAAGCCAGGGACCAAA
+
>>1>A>AAFFD@FFG111BGFGAGFFGHH3DGHH01BABBDGHHHGEF/0BBGGAGH1/ABEHHGHGGHHHHHHF0FHH1FGHFB1BGH0BGHFGHH@GHHFGG/FGHFEGHHHHGHGFF1BGHHHHHCHGGCCB01>BG1@GHH1FG2F1G0FHHHHBHGH11?GH1FGHAFHHHHGGGGGFHHHHHGHHHHHFFHHHHGHHHHFHHFHHGHH0CG0CGHGGGGGGGGGGGGGEGGGGGGBGGGEG.9CE
@M05620:37:000000000-D9766:1:1101:18870:8681 1:N:0:87
GAGGCTGCTTTGGAAGAAACTCATAGATTACTGCAACAGTTCCCCCTGGACCTGGAAAAGTTTCTTGCCTGGCTTACAGAAGCTGAAACAACTGCCCTTAAGGAAAGGCTCCTAGAAGACTCCAAGGGAGTAAAAGAGCTGATGAAACAATGGCAAGTAAGTCAGGCATTTCCGCTTTAGCACTCTTGTGGATCCAATTGAACAATTCTCAGCATTTGTACTTGTAACTGACAATCCAGGGACAAAAGATC
+
AAAAA1CA1F3DAFFGGABFAG1F3FGDDHGHGAFHCBG1DFGEHGGG/F0BFGEGAG0FFDFHFHEABFFGHHHGH1GDGHHF@FGHHF/BFB@0G1BBD11BBF0BFFFFFDGHGHFF1GHFGG//?EEGBGFFEG0BF1BBFDGBFGD1GH01/1@@G2@>@@<<1@@?1<??/CF1<>11<11FFC.111><G<GFH=<DC0G0<D<=CG0<0000:C0C0;CGGGHHHC0;C09/.:.9;:A:C00
@M05620:37:000000000-D9766:1:1101:14793:8693 1:N:0:87
GAGGCTGCTTTGGAAGAAACTCATAGATTACTGCAACAGTTCCCCCTGGACCTGGAAAAGTTTCTTGCCTGGCTTACAGAAGCTGAAACAGGATGCTACCCGTAAGGAAAGGCTCCTAGAAGACTCCAAGGGAGTAAAAGAGCTGATGAAACAATGGCAAGTAAGTCAGGCATTTCCGCTTTAGCACTCTTGTGGATCCAATTGAACACTTCTCAGCATTTGTACTTGTAACTGACAAGCCAGGGACAAAA
+
A?AAAAFAFFBDGBAACGFGGGHHHFGHGFBGHG4DCGFGHDDFGGACA2BFGGEBB32FBDGDFFFBBFGHHHGBBBGGHHGFFBDFFBBBBB@F@BBB?1B>E1BB?FBB1BGFFBBFGHFFBFGEFB//?/??FFFBFG2BFBFFFB32@?@<2@CF<@@F2?FFBBGC???@GGDGGG11>1>><=DGFG.0<CG<<==<DDF</:0C0C:::;C;0C;CGFGHC0CCCF;99;;;9;;..=CEFC.
@M05620:37:000000000-D9766:1:1101:14465:8701 1:N:0:87
AGTGCCAGCTCTCAATCGCACAGGGGACCCAGGGCCTGGCCCCTCCATCCAGAAAACCTATGACCTCACCCGCTACCTGGAGCACCAACTCCGCAGCTTGGCTGGGACCTATGTGAGTATCCAGCGTAGGAATCTGGGAGTTGGGGAGGAGTGAGGAGTTGGGGAAAGACAGTCCTAACCGTGGAGGGTTCTGGTAAATGATGGGGTGAGGAGGGGCTCTTTGGCTCCCACCAGTCCCCCTGTCTGGTCTA
+
BCABBFFFCFFFGGGGGGGGGGHHGGGGGGHHGGGGGGHHHHGHGGGHHHHHHGBHHGHHHHHHHHGHHHHGGEFGHHHHHHHHFH?FFFHHGGGGGHHHGHHGGGHHGHHHHHHHHHHHHHHHHFGGGGHHHHHGGHFFGHHGGGFFGFEGF0DGCEHHHGGGGGHHGHGHHHHHHHHHGGGGAEGGCFGGGGGGGGGGGGGGGGFFFFFFFFFFFFFFFFFFFFFFFFFFFFFFFFFFFFFFFFFFFFF
@M05620:37:000000000-D9766:1:1101:19365:8711 1:N:0:87
AGTGCCAGCTCTCAATCGCACAGGGGACCCAGGGCCTGGCCCCTCCATCCAGAAAACCTATGACCTCACCCGCTACCTGGAGCACCAACTCCGCAGCTTGGCTGGGACCTATGTGAGTATCCAGCGTAGGAATCTGGGAGTTGGGGAGGAGTGAGGAGTTGGGGAAAGACAGTCCTAACCGTGGAGGGTTCTGGTAAATGATGGGGTGAGGAGGGGCTCTTTGGCTCCCACCAGTCCCCCTGTCTGGTCTA
+
BBAABFBFBFFFGFGGGGGGGGHHGGGGGGHHFGGGEGHGHHGHGGFHHHFHECFHHGHHHHHHHHHFHHHGGEFGHHHHHHHHHHHHGHHHGGGGGHHHGHGGGFHHGHHHHHGHHHHHHHHGHGGGGGHHHHHHHGGGGGHHGCFCFGEGHGHHHGHHHH?DGFEHHHHGHHHHHGGHGGGGGGGGGGGGGGGGGGFGFGGGGGDFFFEBAA>-BFFFFFFFFFFFEFFFFFFFFFFFFFFFFFFFFFB
@M05620:37:000000000-D9766:1:1101:13298:8758 1:N:0:87
GAGGCTGCTTTGGAAGAAACTCATAGATTACTGCAACAGTTCCCCCTGGACCTGGAAAAGTTTCTTGCCTGGCTTACAGAAGCTGAAACAGGATGCTACCCGTAAGGAAAGGCTCCTAGAAGACTCCAAGGGAGTAAAAGAGCTGATGAAACAATGGCAAGTAAGTCAGGCATGTCCGCTTTAGCACCCTTGTGGATCCAATTGAACAATTCTCAGCATTTGTACTTGTAACTGACAAGCCAGGGACAAAA
+
AABB>AFBF5B4GB5BEGCGGGHHHGGHHHFDFG4FFHGHHBDBBEAEAC2FGHFFB32BBFGADFGBBBBBABG33BBGHH3BG33F@B2B1B@B3B3211B>EB33BC1B1@BF33B?BG3F3BFFG3//?/?BBFFFFF2B2B?BBD3B<<<22@CG/2@D@@@<F0GC10<?1?-<><1=<<1...<<<C.D0</000=<=0:;:00;0:;;:;CGFG0:;:00000;00=900;.9;:.;;CE?/9
@M05620:37:000000000-D9766:1:1101:27465:8770 1:N:0:87
AGTGCCAGCTCTCAATCGCACAGGGGACCCAGGGCCTGGCCCCTCCATCCAGAAAACCTATGACCTCACCCGCTACCTGGAGCACCAACTCCGCAGCTTGGCTGGGACCTATGTGAGTATCCAGCGTAGGAATCTGGGAGTTGGGGAGGAGTGAGGAGTTGGGGAAAGACAGTCCTAACCGTGGAGGGTTCTGGTAAATGATGGGGTGAGGAGGGGCTCTTTGGCTCCCACCAGTCCCCCTGTCTGGTCTA
+
AA>>AFFFCFFFG4GGFFG2ECHCGEBEEDGHBEFEFGHHHHGHGGHHHGHHHHHFGGHHHGHHHFGHHHHGG>EEHHHHBFGHHH1??GHGEFCGEHGHGHHGGGHHGHHHHHHHHHHHHHHHHGGDGGHHHHHHHH0FEHHHGGCFGDEGH0GH0EHHHHGGGDEHCGHHHHHHHHHHGGGGGGGGAFFGGGFGGGGGGGGGGGFFFFFFFFFFFFFFFFFFFFFFFFFFFFFFFFFFFFFFFFFFFFF
@M05620:37:000000000-D9766:1:1101:11769:8795 1:N:0:87
AGTGCCAGCTCTCAATCGCACAGGGGACCCAGGGCCTGGCCCCTCCATCCAGAAAACCTATGACCTCACCCGCTACCTGGAGCACCAACTCCGCAGCTTGGCTGGGACCTATGTGAGTATCCAGCGTAGGAATCTGGGAGTTGGGGAGGAGTGAGGAGTTGGGGAAAGACAGTCCTAACCGTGGAGGGTTCTGGTAAATGATGGGGTGAGGAGGGGCTCTTTGGCTCCCACCAGTCCCCCTGTCTGGTCTA
+
AA>>AFFFBFFFG4GGGGGCGGHGGEBFGGHHAEEEGFHHHHGHGGHHHHGHHFHHGGHHHFGHHAFGHHHGG>>EHHHHFGHHHH1??GHEEFCGEHFHGHHGGGHHGHHHHHHDGHHHHHBGHGG?DG2DGHHHHG0FEGFHGGADG.CGH0DG0EHHHGGGE.:CCGFHHHHHHFHGGGGG.CEGGGGGGGGFFFGGBFFGGGFFFFFFFFFFFFFFFFFFFFFFFFFFEFFFFFFFFFFFFFFFFFF
@M05620:37:000000000-D9766:1:1101:3618:8834 1:N:0:87
AGTGCCAGCTCTCCATCGCACAGGGGACCCAGCGCCTGGCCCCTCCATCCAGAAAACCTATGACCCCACCCGCTACCTGGGGCACCCACTCCGCAGCTTGGCTGGGACCTATGTGAGTATCCAGCGTAGGAATCTGGGCGTTGGGGCGGCGTGCGGAGTTGGGGCAAGCCCGTCCTAACCGTGGAGGGTTCTGGTAAATGATGGGGTGAGGAGGGGCTCTTTGGCTCCCACCAGTCCCCCTGTCTGGTCTA
+
>>1>>BFFAFFFGFGABEFCEAGFF00AAECA0AE/BGHGAGG/EGFHHAGDFGF0FGCH1BFHH0BEFEE/E/>EGF1B//?E?FG/?EH0>E/E>BB0CGHGGGFHCG?GHGGBGHHHHH2@BCE/>?11?GHHHB.>AACFGC.@A-;=@.AA-@BFFF@@---A-A-@@FFFF/--@BF@-:B@BFFFFF;:BFFFBFFFFFB@FFF/AB@@@;EFFFFFFFFEFFFFEFFFFFFF@FFFFFFFFFB
@M05620:37:000000000-D9766:1:1101:25839:8838 1:N:0:87
AGTGCCAGCTCTCAATCGCACAGGGGACCCAGGGCCTGGCCCCTCCATCCAGAAAACCTATGACCTCACCCGCTACCTGGAGCACCAACTCCGCAGCTTGGCTGGGACCTATGTGAGTATCCAGCGTAGGAATCTGGGAGTTGGGGAGGAGTGAGGAGTTGGGGAAAGACAGTCCTAACCGTGGAGGGTTCTGGTAAATGATGGGGTGAGGAGGGGCTCTTTGGCTCCCACCAGTCCCCCTGTCTGGTCTA
+
>>1>A@1FAFF3AFGEAAFAAAEHAEEGG0FFFEE?FAGCGGGHGGFHDGHEG01BFE0GGHHHHG@GHHHGGE/EGHHH>GHCAGFGEBHHECGGGHGHGHGGGGHHGHHHHHHHHHHHHHHHHGFGGGHHHHHHHHFFEHHHGGGGCCECHHHHHGHHH/@GGGHHHHHHHHHHHHHHGGEGGGGGEGGGGGFGGGGGGGGGGGB@FFFFFF@@@@FFFFFFFFFFFFFFFFFFFFFF@FFFFFFBFFF
@M05620:37:000000000-D9766:1:1101:12062:8848 1:N:0:87
GATGCTGCTTTGGAAGAAACTCATAGATAACTGCAACAGTTCCCCCTGGACCTGGAAGAGTTTCTTGCCTGGCTTACAGAAGCTGAAACAACTGCCCGTAAGGAAAGGCTCCTAGAAGACTCCAAGGGAGTAAACGAGCTGATGACACAATGGCACGTAAGTCAGGCATTTCCGCTTTAGCACTCTTGTGGATCCAATTGAACAATTCTCAGCATTTGTACTTGTAACTGACAAGCCAGGGACAAAAGATC
+
AAAABFFFFFFFGGGGGGGFGG4EG5G66DFGDGGFEGFA5A5FG2222BBBFG2FC31B5DDFHH5DGHHHHA1BCGHHHGHGHFHHHHHHGHHHHGEEFHHHHGHHHHHGHBGH3GHHHHHG3GGGAEGH4F4E/CDGHDGHG2BG2FGHHH22?F2FHHH1GHH/?GHHHGGGGGHHH1FGHHHHHHE0<GHHHHHHHHHHHHHHHHGGH0CGHGHHHHHHHB9FFGFGGGGGGGGGGAEGG9.CAFF
@M05620:37:000000000-D9766:1:1101:9127:8869 1:N:0:87
GAGGCTGCTTTGGAAGAAACTCATAGATTACTGCAACAGTTCCCCCTGGACCTGGAAAAGTTTCTTGCCTGGCTTACAGAAGCTGAAACAGGATGCTACCCGCAAGGAAAGGCACCTAGACGACTCCACGGGAGTAGAATAGCTGATGAAACGATGGCAAGTAAATCAAGCCTTTCAGCTTTAGCACTCTTGTGGTTCCAATTCAACAGTTCTCAGCATTGGTACTTGACACTGACAAGACAGGGCCAAAA
+
>>AAA>FAFFFFGFGF4AFGAG4GGGHHHFGHHHHDGHGDDGHHHGGG22FFGHGHHFCFGHHHFHHHHHHHHHFGHHHGHHHGHGHHHHF11B3B3B32B1//>/?1BEGH/0B?3333?/>//?BF?///?<<2222>22<>G2222>?1/?</??<<F11111111>1.111>1<0=0<00=<<0/<0<D0./.;/0;G:0<:00/00:0;00;00000000;BB0090000;F0C/;F/C..9...:
@M05620:37:000000000-D9766:1:1101:9156:8885 1:N:0:87
AGTGCCAGCTCTCAATCGCACAGGGGACCCAGGGCCTGGCCCCTCCATACAGAAAACCTATGACCTCACCCGCGACCTGGAGCACCAACTCCGCAGCTTGGCTGGGACCTATGTGAGTATCCAGCGTAGGAATCTGGGAGTTGGGGAGGAGTGAGGAGTTGGGGAAAGACAGTCCTAACCGTGGAGGGTTCTGGTAAATGATGGGGTGAGGAGGGGCTCTTTGGCTCCCACCAGTCCCCCTGTCTGGTCTA
+
1>1>A1BCAFCDGGGCFEGGA?CAFAAEEGEG0EE?FAFGHEFCCEHH2BGFHFFGEFHHGEGAGDFFGHHGG/EEGGHFGEHEC>0?EFFHF/E@E0FGCFHFCAGHGHHHHHHHHHHHHHHHGGGGGCHFHHHHHHFFEHHHGGGGG.CGGDHHHGFHHHCGGGHHBBFGFFGGGEGGGGEGBEBGEFGFGFFFFFFFFFFFFFB>EFFFFF?@@@FFFFFFFFFFFFFFFAFBFFFF@EFFFFFFFF/
@M05620:37:000000000-D9766:1:1101:17545:8917 1:N:0:87
GAGGCTGCTTTGGAAGAAACTCCTAGATTACTGCAACAGTTCCCCCTGGACCTGGAAAAGTTTCTTGCCTGGCTTACAGAAGCTGAAACAACTGCCCGTAAGGAAAGGCTCCTAGAAGACTCCAAGGGAGTAAAAGAGCTGATGAAACAATGGCAAGTAAGTCAGGCATTTCCGCTTTAGCACTCTTGTGGATCCAATTGAACAATTCTCAGCATTTGTACTTGTAACTGACAAGCCAGGGACAAAAGATC
+
BBBCBCFCFFFFGGGGGBGGGG4FBABGDGHHHHGFG2BDFGH32B2B22FGHGGHF32BFHHGHHBBGHHHHHHGHHHHHHHFHHHHHHHHHHHHH?FFGGHH3CFGHHHEG?EHBGFHHHHGEHGGHGGH4G4F/FGHHHHH33FG2GHHHHH2CGFHHHHBGHHEHHHHHGGGGGHHHBGHHHHHHHGHHHHHHHHHHHHHHHHHHHHHHBGHGHHHHHHHHCGHGHHHHGGGGGGGGEGGGG.CEFB
@M05620:37:000000000-D9766:1:1101:27576:8921 1:N:0:87
GAGGCTGCTTTGGAAGAAACTCATAGATTACTGCAACAGTTCCCCCTGGACCTGGAAAAGTTTCTTGCCTGGCTTACAGAAGCTGAAACAGCTGCCAATGCGCCCGGAAAGAATGCTAGAAAGAAAAAGCGAAGAGAACAAGAAGATGCAGCAAAAAATAGACAGTAAGGCATGTCCGCAATCGCAAGATTGGGTATCCAATTGAACAAATCACAGACTTTAAACTTGTAACTGACTAGCAAGGGAGACAA
+
>1AAAAFACF@F1FFGGBFGEG1GAGHFGHFHHFHHFAG1GGHFHGGECFGCGGEFBGBFF2DHDHE1FFFFHHHHHFHAGHHCFGHHHF0>1B101B111/////>>E/>0011BB2E1B11B0000/0</>//0B11000@0011@1@11<?10//01>111>11<11><1011<<C--<CCCCA-:000.;.<:;00:00090009.00090;;./;B000;0;0009;000;099B9B9-------:
@M05620:37:000000000-D9766:1:1101:20579:8923 1:N:0:87
GAGGCTGCTTTGGAAGAAACTCATAGATTACTGCAACAGTTCCCCCTGGACCTGGAAAAGTTTCTTGCCTGGCTTACAGAAGCTGAAACAGGTGGCAACCCGTACCGACAGGATCCTAGACGAAACAAAGGGCGTCCAGAAGATGCTAAACCAGTAGAAAGTCCGTCCGGCCTTTCCGCTTTAGCACACTTGTGGATCCAATTGAACAATTCTCCGCCTTTGTACTTGTAACTGACAAGCCCGGGCCACAA
+
BABBBBFAFFFFGGGGGG4GGGHHHHHHHHHHHHHHGHHFHHHHHGGFGHHHHHHGHHHHGHHHHHHHHHHHHHHGHHHHHGHHHGHHHHH13B1E23??1>?>E11?/>>F0FBFFG43??<//>2?B2B/F@///?22@@1?1?G1?110?/?1<>F=111<>.>.<--<./=00<...:;0;0</./00;:.0909:0C0C09FB/FF0C0;..;:.0990;0;/9;/;F/FFBB.9..--;--..;;
@M05620:37:000000000-D9766:1:1101:20571:8948 1:N:0:87
GAGGCTGCTTTGGAAGAAACTCATAGATTACTGCAACAGTTCCCCCTGGACCTGGAAAAGTTTCTTGCCTGGCTTACAGAAGCTGAAACAGGCTGCAACCTGCAACAGAATGCTCCCCGAAGACAACGACTCATAAAAAAAGCCAATGAAATAAAAGCAATGAAGTCACACAGTCACGCAAGACCACCATTTCCGCTTTAGCTCAATAGTTCATACAATTTAACCATGCAACTCATTTGTCATTGACAAAG
+
CCBBBCFCFFFFGGFGGGGGGGGHHHHHHHGGHHFHHHHHHHHHHGGGHGGHHHHGGFFHFGHHHHHHHHHHHHHGGHHHHHHHHGGHGH2111B?3B313112DB123B@FHH3F1/>/E//B32///<</2?D3DG2///@02@1FDH11?F11101011>1>1>F11<.01111<.-<-//</...<C00;CAF..;000900000;0000;00:FF0090;0;;00;0/0:000;;0;;0B00;B//
@M05620:37:000000000-D9766:1:1101:4776:8989 1:N:0:87
AGTGCCAGCTCTCAATCGCACAGGGGACCCAGGGCCTGGCCCCTCCATCCAGAAAACCTATGACCTCACCCGCTACCTGGAGCACCAACTCCGCAGCTTGGCTGGGACCTATGTGAGTATCCAGCGTAGGAATCTGGGAGTTGGGGAGGAGTGAGGAGTTGGGGAAAGACAGTCCTAACCGTGGAGGGTTCTGGTAAATGATGGGGTGAGGAGGGGCTCTTTGGCTCCCACCAGTCCCCCTGTCTGGTCTA
+
AA>AAFF@AFFFGFGGGGGCFGHHGGGEEEHHFAEEAFHHHHGHGGHGHHHHHGHHHGHFGHHHHHHHHHHGGEEGHHHHHHHHHHCFEGGHEEEGEHHHGHHGGGHHGHHHHHHHHHHHHHHHHGCFFFGHHGHHHHCFGHHHGG.DFDCGHFHHG<<<GCCFEEHHHHHHHHHHHHHHGGGGDGGGCFGGGGBFGGGGGGGGGDDFFFFFFFFFFFFFFFFFFFFFFFFFFFFFFFFFFFFFFFFFFFF
@M05620:37:000000000-D9766:1:1101:8292:8997 1:N:0:87
ACTGCCAGCTCTCCATTCCTTCCAGTTAAGAGTATCCTTGGGGTAACACAGCGTATTTCATGTACACCTTCACCTCGACAAATCTTCCACCCTACTTCTCTTCTGTAAGGGGGATTCCTCGGATGACTTAACGGCAGCCCGGAAAAGCGGTACAACTCCAGGTGCCAACTCTGGTATTCACTGATCTCTACTGCAGGGTGGCTGGCTCGTCTGGTCTATCTCCTGCCCTTAGATGGGAAGAGCACACGTCT
+
>33>AFB4AFF5GGGFBGGBB5BEFGHHBD54BD5FGFGFGCE2A3B5AABEGE2B35D5DDD5FGH3AFBFGGFF110E0?5BF5FD@FF?B2F3FHBG44BFB4B@EG1>/>EF3BB3////>?GFG11B<////?//////>000?-..<11>1F1GF<GGHB=0<<D=00=D0=C00;00=C;:00;C0:C;.-C.-A.C.;F0-=AEEG09;;B0B//;BFFFFF///;/;.;9...;B..9-.;.
@M05620:37:000000000-D9766:1:1101:7715:8997 1:N:0:87
AGTGCCAGCTCTCAATCTCACAGGGGACCCAGGGCCTGGCCCCTCCATCCAGAAAACCTATGACCTCACCCGCTACCTGGAGCACCAACTCCGCAGCTTGGCTGGGACCTATGTGAGTATCCAGCGTAGGAATCTGGGAGTTGGGGAGGAGTGAGGAGTTGGGGAAAGACAGTCCTAACCGTGGAGGGTTCTGGTAAATGATGGGGTGAGGAGGGGCTCTTTGGCTCCCACCAGTCCCCCTGTCTGGTCTA
+
>>AAABFFAFB@F1BBF1B3B1BBA0EEEEGCFEEBFBFEGGEHGGBFHGGGFFHGFEGFF1DFGF1FGHHE>F?EFGBBBFB?B?0??>FGCE/>EBFGEEH/E/<GEFGHHHHGFDFHHBBFFG<CCCHFFGHHGHFGC0GFGGECCCGFFB1GF<CGGF@CC..CCCBG:;CCBGGHC:EAFGGG9:.CFG0;BFBFF90F.AE@AFFFBB@@@=EFF;FFB/B-9-;;E;BFFFFF?FFFFBF/B/9
@M05620:37:000000000-D9766:1:1101:6536:9000 1:N:0:87
AGTGCCAGCTCTCAATCGCACAGGGGACCCAGGGCCTGGCCCCTCCATCCAGAAAACCTATGACCTCACCCGCTACCTGGAGCACCAACTCCGCAGCTTGGCTGGGACATATGTCCGTATCGAGCGTCGGCCTCTGGGTAGTGGGGAGGAGTGCGGCGCTGGGGACCGCCCGTCCTAACCGTGGAGGGTTCTGGTAAATGATGGGGTGAGGAGGGGCTCTTTGGCTCCCACCAGTCCCCCTGTCTGGTCTA
+
ABAAAFFFBFFFGDGGGFGCGGHHGEEEEBGH2AEE2FGHCHGHGGHHHHHHFHHFFFFHFGGHHBGHHHHGG>EGHGHHFGHHHHA1?GHCEGFCEHGHGHFF//0B/G3BGF33</B0F///?B///<//>CGHBG01.<0>.A.-<.<:.0-;---;:-.A.-.--;9-;DFBB9.;99:B.99-.:AFFF9/;BBFB/:BED.-9../9.-@>DF//;/B;BFEFFFFFFFFFFFFFFFFFFFFFFF
@M05620:37:000000000-D9766:1:1101:7694:9008 1:N:0:87
AGTGCCAGCTCTCCATCGCACAGGGGACCCAGGGCCTGGCCCCTCCATCCAGAAAACCTATGACCTCACCCGCTACCTGGAGCACCCACTCCGCAGCTTGGCTGGGACCTATGTGAGTATCCAGCGTAGGAATCTGGGCGTTGGGGCGGCGTGCGGCGTTGGGGCCAGCCCGTCCTAACCGTGGCGGGTTCTGGTAAATGATGGGGTGAGGAGGGGCTCTTTGGCTCCCACCAGTCCCCCTGTCTGGTCTA
+
>A>>>B5CAFFFGCGBBEEAECGBF2AAEABG2BEEFFHHGHGHGGFHHFGGGCG2BEGHBBFGHBBFGHH>E>>>GHBF2BBGHHG1?GH0?E/E>FBFFHHGEEHHDG?GHGGBDGHHFD2@GGF/>C11F<GHFF/CG<-0>-<-A-;;@.-=-@BBB.BB.-.;AF?@-9DFBFFFBFFB-99B-AFFFFFFBFFFFFFF9.:@..F/.D-9>BFBFFFFFFFFF.FFEFFFFFFF?FFFFFF//B9
@M05620:37:000000000-D9766:1:1101:13233:9011 1:N:0:87
AGTGCCAGCTCTCAATCGCACAGGGGACCCAGGGCCTGGCCCCTCCATCCAGAAAACCTATGACCTCACCCGCTACCTGGAGCACCAACTCCGCCGCTTGGCTGGGACCTATGTGAGTATCCAGCGTAGGAATCTGGGAGTTGGGGAGGAGTGAGGAGTTGGGGAAAGACAGTCCTAACCGTGGAGGGTTCTGGTAAATGATGGGGTGAGGAGGGGCTCTTTGGCTCCCACCAGTCCCCCTGTCTGGTCTA
+
1>>AAD@CAFCFFEBEGAF1A0AA0AEEAE0GFEEEA/GFAGE/EGFH1FABB01BGEFFGFBGCGB1FFHFGG?EGFGFGGF?0FGHGGHHG//>E<EGCGG/??FCCGCFFGGHE>DGHHGGHC<AACGHC1<GFGFF<<FCCCECGGGHCG0GB<<<0GC-CFHFGHHHHFFCFGFF@CG?FEG@9CFFFG99CFFFFFBFEAF@AFFFFB@@@>EFFBFBBBBEFFFFFEFFFFEA;EFBB9BF;B9
@M05620:37:000000000-D9766:1:1101:13211:9013 1:N:0:87
AGTGCCAGCTCTCAATCGCACAGGGGACCCAGGGCCTGGCCCCTCCATCCAGAAAACCTATGACCTCACCCGCTACCTGGAGCACCAACTCCGCAGCTTGGCTGGGACCTATGTGAGTATCCAGCGTAGGAATCTGGGAGTTGGGGAGGAGTGAGGAGTTGGGGAAAGACAGTCCTAACCGTGGAGGGTTCTGGTAAATGATGGGGTGAGGAGGGGCTCTTTGGCTCCCACCAGTCCCCCTGTCTGGTCTA
+
CCBCCFFFCFFFGGGGGGGGGGHHGGGGGGHHGGGGGFHHHHGHGGHHHHHHHHHHHGHHHHHHHGHHHHHGGEGGHEGHGHHHHHHHGHHHGGGGGHHHGHHGGGHHGHHHHHHHHHHHHHHHHGGGGGHHHHHHHHGGFHHHGGFGGGFHHGHHGGHHHHGGGGHHHHHHHHHHHHHHGGGGGGGGCFGGGGCFFFGGGGGGGGFFFFFFFFFFFFFFFFFFFFFFFFFFFFFFFFFFFFFFFFFFFFF
@M05620:37:000000000-D9766:1:1101:18226:9058 1:N:0:87
AGTGCCAGCTCTCAATCGCACAGGGGACCCAGGGCCTGGCCCCTCCATCCAGAAAACCTATGACCTCACCCGCTACCTGGAGCACCAACTCCGCAGCTTGGCTGGGACCTATGTGAGTATCCAGCGTAGGAATCTGGGAGTTGGGGAGGAGTGAGGAGTTGGGGAAAGACAGTCCTAACCGTGGAGGGTTCTGGTAAATGATGGGGTGAGGAGGGGCTCTTTGGCTCCCACCAGTCCCCCTGTCTGGTCTA
+
ABABCFFFCFFFGGGGGGGGGGHHGGGGGGHHGGGGGGHHHHGHGGHHHHHHHHHHHGHHHHHHHHHHHHHGGFGGHHHHHHHHHHHHGHHHGGGGGHHHGHHGGGHHGHHHHHHHHHHHHHHHHGGGGGHHHHHHHHHGGHHHGGGGGGGHHHHHHGHHHHGGGGHHHHHHHHHHHHHHGGGGGGGGGGGGGGGGGGGGGGGGGGFFFFFFFFFFFFFFFFFFFFFFFFFFFFFFFFFFFFFFF/FFFFF
@M05620:37:000000000-D9766:1:1101:5745:9104 1:N:0:87
GAGGCTGCTTTGGACGAAACTCATAGATTACTGCAACAGTTCCCCCTGGACCTGGACAAGTTTCTTGCCTTGCTTACCGAAGCTGAAACAACTGCCCTTAATCAAAGACTCCTACAAGAACCCAACTGAGTAAAAGAGCTGATGAAACAATGGCAATTAAGCCACGCACTTCCGCTCTAGCACTCTCGTGTATCCAATTAAACCATTCTCAGCACTCTTATTTGTAACTTAAAAACCTGGAAACAAAAACC
+
AAABAAFACBDDGC4AEE?EGFHHGHGHHHGGGGCHEF2DFDDFGGEEEFBFGGEBB3CGBFHFGHGBBGABGHHEB3?BEEEGG33FBFAGFHHHH3BBB4BBGH33B3FBF?B3FCF32???C/33BBB4BFB3?22B22B33??2@F2@2<@222@F21?00/?><-111>>.-<=<=0<<<D0.<.C/<=<:00;00;;;G0=0;000;::;/99090000;000;009;0../:.//:9/;9.9..
@M05620:37:000000000-D9766:1:1101:16385:9136 1:N:0:87
GAGGCTGCTTTGGAAGAAACTCATAGATTACTGCAACAGTTCCCCCTGGACCTGGAAAAGTTTCTTGCCTGGCTTACAGAAGCTGAAACAGGATGCTACCCGTAAGGAAAGGCTCCTAGAAGACTCCAAGGGAGTAAAAGAGCTGATGAAACAATGGCAAGTAAGTCAGGCATTTCCGCTTTAGCACTCTTGTGGATCCAATTGAACAATTCTCAGCATTTGAACTTGTAACTGACAAGCCATGGACAAAA
+
AAAAAACABBBDGFBB4EABFGHFHHGGHHHGGF4EFGBFHGEGHGEFEFFGHGFFAA2BBFHHGFDBFGFFFGGBGBFGFBFGGFFFFE21BB3F@B32B1?>E?3BBF1B1BFFFDFBGHBBBCGHFB///<?B?GF??FB?BBBBBF3B2?@2<FCF<F@G2?FGG0GF1?@FF//AEF11>1<1>1=1>0.<0CG0<==0=DBD<;0C0C;;:CC;CC0;CGHHFGCG;;990099.;00/9;FF;9
@M05620:37:000000000-D9766:1:1101:20222:9140 1:N:0:87
AGTGCCAGCTCTCAATCGCACAGGGGACCCAGGGCCTGGCCCCTCCATCCAGAAAACCTATGACCTCACCCGCTACCTGGAGCACCAACTCCGCAGCTTGGCTGGGACCTATGTGAGTATCCAGCGTAGGAATCTGGGAGTTGGGGAGGAGTGAGGAGTTGGGGAAAGACAGTCCTAACCGTGGAGGGTTCTGGTAAATGATGGGGTGAGGAGGGGCTCTTTGGCTCCCACCAGTCCCCCTGTCTGGTCTA
+
AA>AAFFFBFFFGGGGGGGGGGHGGGGGGGHHGGGGGGHHHHGHGGHHHHHHHHHHHGHHHHHHHHHHHHHGGEGGHHHHFGHHHHFHGHHGEGGGGHGHGHFGGGGHGHHHHHHHFHHHHHHHHGGGGGHHGHHHHHFFDGHHGGFGGGEGFGHHFGHHHHGGGGGHHGHHHHHHHHHHGGGGGGGGGGGGGGCFFGGGGGGGGGDFFFFFFFFFFFFFFFFFFFFFFFFFFFFFFFFFFFFFFFFFFFF
@M05620:37:000000000-D9766:1:1101:11073:9152 1:N:0:87
AGTGCCAGCTCTCAATCGCACAGGGGACCCAGGGCCTGGCCCCTCCATCCAGAAAACCTATGACCTCACCCGCTACCTGGAGCACCAACTCCGCAGCTTGGCTGGGACCTATGTGAGTATCCAGCGTAGGAATCTGGGAGTTGGGGAGGAGTGAGGAGTTGGGGAAAGACAGTCCTAACCGTGGAGGGTTCTGGTAAATGATGGGGTGAGGAGGGGCTCTTTGGCTCCCACCAGTCCCCCTGTCTGGTCTA
+
AA3>AFFFAFFFGFGGFGGAE?GAFEEEFGHH2AEEFFHHFHGDGGFHGGFGFCCGHGHFFHGHHGHHHHHGG/>EHFHH2BGHHHHGEHHHDGEGEHFGGHFGGFGHGHHHHHGHHHHHHHHHHCGGGGHHHHHHHHFFEGHGGCFCGDEGGHHHHGHGHGGGGGHFHHFHGHHHHHHHGGGGGGGGGGGGGGFFFGGGGGGGGGFBFFFFFDBBBBFFFFFFEFFFFFFFF?FFFFFFBFFFFFFFFF/
@M05620:37:000000000-D9766:1:1101:24581:9161 1:N:0:87
GCGGCTGCTTTGGAAGAAACTCATAGATTACTGCAACAGTTCCCCCTGGACCTGGAAAAGTTTCTTGCCTGGCTTACAGAAGCTGAAACACCTGCCCGTAAGGAAAGGCTCCTAGAAGACTCCAAGGGAGTAAAAGAGCTGATGAAACAATGGCAAGTAAGTCAGGCATTTCCGCTTTAGCACTCTTGTGGATCCAATTGAACAATTCTCAGCATTTGTACTTGTAACTGACAAGCCAGGGACAAAAGATC
+
A1AAADDAFFFFGFGGEC0GGG1FGFHHHHHHHGFHHGFDGHHHHGGFGFHHHHHFFH0GHHHHHGHHHHGHHHHHHHHHFHHFHHHHH0>?GGHGGFEEEGGHHHGHHHHGHGHHHHHHHHH1FHGGAEGHHH2FCHHHHGHHHBHHHHHHHHFFGHFGHHHDGHHEGHGHHGGGGGHHHHHHHHGHHGADHHCGGHHHHFHFHFHHHHGHHHHHHHHHHHHHHHHFFFGGGGFGGGGGGGGGGGGGGFF
@M05620:37:000000000-D9766:1:1101:10063:9189 1:N:0:87
AGGGCCAGCTCTCAATCGCACAGGGGACCAAGGGCCTGGCCCCTCCATCCAGAAAACCTATGACCTCACCCGCTACCTGGAGCACCCACTCCGCAGCTTGGCTGGGACCTATGTGAGTATCCAGCGTAGGAATCTGGGAGTTGGGGAGGAGTGAGGAGTTGGGGAAAGACAGTCCTAACCGTGGAGGGTTCTGGTAAATGATGGGGTGAGGAGGGGCTCTTTGGCTCCCACCAGTCCCCCTGTCTGGTCTA
+
111>AA1AAFFFEBG31AAFEEEG00BEAABGFEA/AABF0FEHGGFH10BB101BBA0BBBAGED@FHHHGG>>EHFH0BFGE0?/??0BFEEC@/<1FEHHGGCHHGHHFGFDGHHFHHHHHH@CB@GHHHGHHGH<FA?D1@C<CGCECH0DF0</<=GGGG:GHEHF:GHHHHHGFGGGGCEGGAFFFGGBBFGGGGGGGGA;@EFFBB-@@?<FBFFBFFBFEFFFFFFFFFFEF@FFFFFFBFFF
@M05620:37:000000000-D9766:1:1101:24280:9191 1:N:0:87
GAGGCTGCTTTGGAAGAACCTCATAGATTACTGCAACAGTTCCCCCTGGACCTGGAAAAGTTTCTTGCCTGGCTTACAGAAGCTGAAACAGCTTGCTACCCGTAAGGCCAGGCTCCTAGACGACTCCACGAGAGTACAAGCGCTGCTGAAACAATGGCAAGTCAGTCAGGACTTTCCGCTTTAGCACTCTTGTGGATCCCATTGAACAATTCTCAGCATTTGAACTTGTAACTGCCAAGCCAGGGACCCAA
+
AAAAAAF>CDFFGGFCAF1AGFHHHHH33DGHHBABBFGFFGHGHG?//BGG0BGHFAEBGHEFFHHHHFBGHHFFGGGGCGHHG1GHHGH0110/1B10B?E/EE10///??GB?>D11>/E//?BF0?///<1>12FGA///>/1@1?110FGB1?01/?1=<111101.><1F1CC.AEHHD000<DBD;GCGCGF/CGHH:0:0;FF0;CFBF0;CGG0;;;F0;B0FBF0;BG?.C;.;A:;---;
@M05620:37:000000000-D9766:1:1101:10794:9206 1:N:0:87
AGTGCCAGCTCTCAATCGCACAGGGGACCCAGGGCCTGGCCCCTCCATCCAGAAAACCTATGACCTCACCCGCTACCTGGAGCACCAACTCCGCAGCTTGGCTGGGACCTATGTGAGTATCCAGCGTAGGAATCTGGGAGTTGGGGAGGAGTGAGGAGTTGGGGAAAGACAGTCCTAACCGTGGAGGGTTCTGGTAAATGATGGGGTGAGGAGGGGCTCTTTGGCTCCCACCAGTCCCCCTGTCTGGTCTA
+
AAAABFFFBFFFFGGGGGGGGGHHGGGGGEHHEFGGGGHHHHGHGGHHFHHHHHFFGGHHHHHHHHHHHHHGGEGGHHHHFGHHGHFGGHHHGGGGGHHHGHHGGGHHGHHHHHHHHHHHHHHHHGGCGGHHGHHHHGFFGHHHGGGGGDEGHDGHHGHHHHGGGGHHHHGGHHHHHGHHGGGGDEGGDGFGGGGFGGGGGGGGGGFFFFFFFFFFFFFFFFFFFFFFFFFFFFFFFFFFFFFFFFFFFFF
@M05620:37:000000000-D9766:1:1101:25780:9215 1:N:0:87
ACGGCCACTTCTCAATCGACCCGTGGATTCCTGCCCCGGCTCCCCCCGTCCTTCTAACCGTTTCCTCCCTGGCTCCCAGGAGCACCAACCACTCCCCTTAAGGACGGGCTCCTAGAAGACTCCCCGGGAGTAAACGCGCTGCTGCCACCATGGCACGTAAGTCAGGCATTTCCGCTTTAGCCCTCTTGTGGATCCAATTGAACAATTCTCAGCATTTGTACTTGTAACTGACAAGCCCGGGACAAACGATC
+
>>1>>>>A@FFFGGGBFCG?EEAB0AEAAGDHHGHGF/A//EFEFG/>?>E/2B1DDFF>B/0BFGF0FFEFHG1FFFH/EFH?FCAGG<FGFF0<E00<G1F<0/<>BCHGF1FHFHHHGHF/?C?-@CAG00<E-AGGG.;GFAC0CGFGGG/0;.;9:CF0;9C.BBBF09ACCEFBB/BBEFFFFF-9//BFFFBB/B9/9/B///;9F/FB//9B/BBFFBFF/BFFFF-EF-;---;--B9--E-
@M05620:37:000000000-D9766:1:1101:17934:9227 1:N:0:87
GAGGCTGCTTTGGAAGAAACTCATAGATTACTGCAACAGTTCCCCCTGGACCTGGAAAAGTTTCTTGCCTGGCTTACAGAAGCTGAAACAACTGCCCGTAAGGAAAGGCTCCTAGAAGACTCCAAGGGAGTAAAAGAGCTGATGAAACAATGGCAAGTAAGTCAGGCATTTCCGCTTTAGCACTCTTGTGGATCCAATTGAACAATTCTCAGCATTTGTACTTGTAACTGACAAGCCAGGGACAAAAGATC
+
BABCBCFBFFFFGFGGGGGGGGHHHGHHHHHGHFGHFHHHHHHHHGGGHHHHHHHHHGHHGHHHHHHHHHHHHHHGHHHHHHHHHFFHHHHHHHHHHEEEGEGHHHHHHHHGHHHHHFFGHHHGHHFGHGGHHHHFGHHHHGHHHHGHHHHHHHHGGDHHHHHHHGHHFHHHHEDAEGHHHHHHHHHHHFEHHHHHHHHEHGGHHHHDHFGHHHHGHHHHFHHHHHHGFHHHHGFGGGFGGGGGGFCFE:9
@M05620:37:000000000-D9766:1:1101:20840:9255 1:N:0:87
GAGGCTGCTTTGGAAGAAACTCATAGATTACTGCCACAGTTCCCCCTGGCCCTGTAAACGTTTCTTGCCTGGCTTACAGAAGCTGAAACAGGATGCTCCCCGTAAGGAAAGGCTCCTAGAAGACTCCAAGGGAGTCCAAGAGCTGCTGAAACCATGGCAAGCCAGTCAGGCATTTCCGCTTTAGCACTCTTGTGGATCCAATTGAACAATTCTCCGCATTTGTACTTGTAACTGACAAGCCAGGGACAAAA
+
>3>ABAFAFFFFGGGGGGGGFGHFGBGHG5BGHH4BFGGBDDGECEAB22BAGF3DF55BBFGF5DB5BFFHHHA3BGH5FGHG33BFG32BBFFGB3B?E?1>?BF3G3?1/FF?GFFDDGGHFGHBCG/EHGG223BB0BGGB2BF2@<G0/<>2@CFF//0?FFFGFCG11GHFDGCAGHHHHHCG0<G0CCG<CGDC:C0GFGFFFCHGC0:E-;.;99CFGGGBBB000CBFGA.C9F??AC.9B9
@M05620:37:000000000-D9766:1:1101:13212:9256 1:N:0:87
GAGGCTGCTTTGGAAGAAACTCATAGATTACTGCAACAGTTCCCCCTGGACCTGGAAAAGTTTCTTGCCTGGCTTACAGAAGCTGAAACAACTGCCCGTAAGGAAAGGCTCCTAGAAGACTCCAAGGGAGTAAAAGAGCTGATGAAAAAATGGCAAGTAAGTCAGGCATTTCCGCTTTAGCACTCTTGTGGATCCAATTGAACAATTCTCAGCATTTGTACTTGTAACTGACAAGCCAGGGACAAAAGATC
+
AABC>AFCFFDDGBBFFGFGGGHHHGHHHHGFGGBGFHHHHFDGHGEFEFBGHGFGB32FBFGFHHHBBFGFFGHBBBFGHHBFGB3GBFFHHHHGH1>@EBBBGHBB?3FFE?4FDDB3DBG?GF?????F?EF3FGBF?2B3FHG3BBFGBHG2/2@F1?@F1?FC11111?>C<F<<>F><FG1DD<.00<CDGBB0D=<0C<G0<0:;:G0:0:;G0C0GH<C;0;B0;;.;./;C.C:AFCF/C:0
@M05620:37:000000000-D9766:1:1101:14369:9269 1:N:0:87
AGTGCCAGCTCTCAATCGCACAGGGGACCCAGGGCCTGGCCCCTCCATCCAGAAAACCTATGACCTCACCCGCTACCTGGAGCACCAACTCCGCAGGTTGGCTGGGACCTATGTGAGTATCCAGCGTAGGAATCTGGGAGTTGGGGAGGAGTGAGGAGTTGGGGAAAGACAGTCCTAACCGTGGAGGGTTCTGGTAAATGATGGGGTGAGGAGGGGCTCTTTGGCTCCCACCAGTCCCCCTGTCTGGTCTA
+
AA>ABFFFBFFFDGGGGFGFEGHHAEGGGGHHGGGGDEFFFGGHGGHHHHHHHHHHHGHHHHHHHHHHHHHGGEGGHHHHHHHHHHHHGHHHGGGG/BGHGHHGGGHHGHHHHHHHHHHHHHHHHGGGGGGHHHHHHHHGGHHH?CGGGGGGHHHHHGHHHHGGGGHHHHHHHHHHHHHGGGGGGGGGCFGGGGFGGGGGGGGGGFFBFFFFFFBBBBFFFFFFFFFFFFFFFFFFFFFFBFFFFFFFFFF
@M05620:37:000000000-D9766:1:1101:21403:9273 1:N:0:87
GAGGCTGCTTTGGAAGAAACTCATAGATTACTGCAACAGTTCCCCCTGGACCTGGAAAAGTTTCTTGCCTGGCTTACAGAAGCTGAAACAACTTCCCATAAGGAACGGCCCCTAGAAGACTCCCAGGGAGTAAAAGAGCTGATGAAAAAATGGCAAGTAAATAAGGCATTTCAGCTTTAGCACTCTTGTGGATCCAATTGAACAATTCTCAGCATTTATACTTGTAACTGACAAGCCAGGGCCAACAGATC
+
BBBBBBFBFFFFGGBGGGGGGGHHHHHHHHHGHHFHGHHHHHHHHGGFGHHHHHHGFFFHGHHHHHHHHHHHHHHGHHHHHGHHHGHHHHCGF5DGH3BB@@BB3B>1E/>EHG2B3BF3?3F/2BFCF/?BFB3B/2?BG22B3BF2@/0@@FFGEGGH1<1?1FG0C1>F11<>GGGHHGGHHHGHDG.<0<<<0DHFBHHH/CGHH0CBHC0000;;CGH0;0;0CFFFGGFA.99E..;=E.;//;C
@M05620:37:000000000-D9766:1:1101:12208:9300 1:N:0:87
AGTGCCAGCTCTCAATCGCACAGGGGACCCAGGGCCTGGCCCCTCCATCCAGAAAACCTATGACCTCACCCGCTACCTGGAGCACCAACTCCGCAGCTTGGCTGGGACCTATGTGAGTATCCAGCGTAGGAATCTGGGAGTTGGGGAGGAGTGAGGAGTTGGGGAAAGACAGTCCTAACCGTGGAGGGTTCTGGTAAATGATGGGGTGAGGAGGGGCTCTTTGGCTCCCACCAGTCCCCCTGTCTGGTCTA
+
AABBBFFFCFFFGFGGGFFGGGHHGEFGGGHHGGGGGGHHHHGHGGGHHHHHHHHHHGHHHHHHHHHHHHHGGGGGHHHGHGFFGHHHGGHHGGCGGHHHGHHGGGHHGGHHHHHHHGHGHHHHHGDGGGGHGHHHHHGGGHHHGGGGGGGHHHHHGGHHHHGGGGHHHHHHFGHHHHGHGCCGGGGG;FGGGGCFGGGGFFGGGGFFFFFFFFFFFFFFFFFFFFFFFFFFFFFFFFFFFFFFFFFFBFF
@M05620:37:000000000-D9766:1:1101:17442:9301 1:N:0:87
GAGGCTGCTTTGGAAGAAACTCATAGATTACTGCAACAGTTCCCCCTGGACCTGGAAAAGTTTCTTGCCTGGCTTACAGAAGCTGAAACAACTGCCAGTAAGGAAAGGCTCCTAGAAGACTCCAAAGGAGTAAAAGAGCTGATGAAACAATGGCAAGTAAGTCAGGCATTTCCGCTTTAGACCTCTTGAGGATCCAATTGAACAATTCTCAGCATTTGTACTTGTAACTGACAAGCCAGGGCCAAAAGATC
+
ABBAABFCFFFFGGGGGGGGGGHHHHHHHHHHHHGHGHHHHHHHHGGGHHHHHHHGGHHHGHHHHHHHHHGHHHHHHHHHHHHHHGGHHHFHHHHH33BFDDGHH31FH3GGH34FBG3G3?F3F33BB?GHDFFFF2B3B?GHHHHH2FHH2BGGA3>>GD22DFGGGBGHGGGGGGH1=1?FHGHF1<<>FHGGHHH1DGGFFHHGGHHF00DG00=CG000<C0CCFG:GH.CA/CE..9;AFG/.;0
@M05620:37:000000000-D9766:1:1101:24151:9304 1:N:0:87
AGTGCCAGCTCTCAATCGCACAGGGGACCCAGGGCCTGGCCCCTCCATCCAGAAAACCTATGACCTCACCCGCTACCTGGAGCACCAACTCCGCAGCTTGGCTGGGACCTATGTGAGTATCCAGCGTAGGAATCTGGGAGTTGGGGAGGAGTGAGGAGTTGGGGAAAGACAGTCCTAACCGTGGAGGGTTCTGGTAAATGATGGGGTGAGGAGGGGCTCTTTGGCTCCCACCAGTCCCCCTGTCTGGTCTA
+
BCABCFFFCFFFGGGGGFGGGGGCFGGGGGHHGGGGGGHHHHGHGGHHHHHHHGHHHGHHHHHHHHHHHHHGGEEGHHHHHGHHHHHHGHHGEFGGGHHHGHHGGFHHGHHGHHHFHGHHHHHHHGGGGGHGFHHHHHHGFHHHGGGGGGDFGHHHHGHHHHGCEGHEHHGHHHHHHHFHGEEGGGGG;AFFGGCFGGGGGFFGGGFFFFFFDFFFFDFFFFFFF0BEFFFFFFFFFFFFFFFFFFFFFFF
@M05620:37:000000000-D9766:1:1101:10659:9343 1:N:0:87
GAGGCTGCTTTGGAAGAAACTCATAGATTACTGCAACAGTTCCCCCTGGACCTGGAAAAGTTTCTTGCCTGGCTTACAGAAGCTGAAACAACTGCCCGTAAGGAAAGGCTCCTAGAAGACTCCAAGGGAGTAAAAGAGCTGATGAAACAATGGCAAGTAAGTCAGGCATTTCCGCTTTAGCACTCTTGTGGATCCAATTGAACAATTCTCAGCATTTGTACTTGTAACTGACAAGCCAGGGACAAAAGATC
+
CCCCCBFBFFFFGGGGGGFGGGHHHHFHHHHHHHGHFHHFHHHHHGGGGHHHHHGGGHFHGHHHHHHGHHHHHHHGHGHHHHHHHGHHHHGHHHHHH>FEEA3FGHFHHFHGHGFHHHGBDGFFHHFGHEGHFHHFGH2GCDGFHHFBFGHHFHHGFGGHHFFHGCGHEFDGFCACAFDFFG><GHFGFFC1CGHGFHGHFDG0<<GGHF;:GH:<<CGHCGHHCGCCFGHHHG9EAC;EAEEGFFGGGFB
@M05620:37:000000000-D9766:1:1101:27319:9347 1:N:0:87
AGTGCCAGCTCTCAATCGCACAGGGGACCCAGGGCCTGGCCCCTCCATCCAGAAAACCTATGACCTCACCCGCTACCTGGAGCACCAACTCCGCAGCTTGGCTGGGACCTATGTGAGTATCCAGCGTAGGAATCTGGGAGTTGGGGAGGAGTGAGGAGTTGGGGAAAGACAGTCCTAACCGTGGAGGGTTCTGGTAAATGATGGGGTGAGGAGGGGCTCTTTGGATCCCACCAGTCCCCCTGTCTGGTCTA
+
1>>AA1DFAFFD1GGF1AAAA?A00FEEF0GHFFA/A/BACGEHGGHHHAHDGFHCGEAFGHFHHHHHHHFEEEEEHHHFFHGFCGGEG0BFEE@E?0FGEFBGGEGAECGHFHGFFGGHHDBHH???BADGHEH1FC0F<GGGGC.CGGGGHHGG0CGEHHGGAEHFB/CGHFCHFC/G@.C@AFG@999BFGFBBFB09;;9EBF@FFFF?F@?@;FFBBF9/;FBFFF?A-/BB:9A@FFFBFFBFFF
@M05620:37:000000000-D9766:1:1101:13984:9387 1:N:0:87
GAGGCTGCTTTGGAAGAAACTCATAGATTACTGCAACAGTTCCCCCTGGACCTGGAAAAGTTTCTTGCCTGGCTTACAGAAGCTGAAACAACTGCCAATAAGGTCAGGCACCTCGACTACACCACGGGGGTACACGCAATTCAACAACCATGACCAGTCTGACCGGCATTTCACCTTTCACCCACAAGAGATGCCAATTGAACACTTCTCAACCTTAGTAATTGTTCCTGACAGGCCATGGCCAACCGCTC
+
B?ABBAFACFFFFGGGGG4BBGFGFHHDEHHFGFHHCEHAFHHFHGGFCGGFFBCF3F2FGFFHEHDGHGBGHHFHHGGFHHHHHGHHHE?G@F33F333B3B4BBFEH111B??EE/>3303/?E///>>C111?@//<1111??F...<=111<0>10=0=/-<---000:0::00:000..;.../;/0009;CB0CBBBF/9FB00;0/.;00:909FB9//;B9/:FF/9AAA/99.9/...--@;
@M05620:37:000000000-D9766:1:1101:26590:9397 1:N:0:87
AGTGCCAGCTCTCAATCGCACAGGGGACCCAGGGCCTGGCCCCTCCATCCAGAAAACCTATGACCTCACCCGCTACCTGGAGCACCAACTCCGCAGCTTGGCTGGGACCTATGTGAGCATCCAGCGTAGGAATCTGGGAGTTGGGGAGGAGTGAGGAGTTGGGGAAAGACAGTCCTAACCGTGGAGGGTTCTGGTAAATGATGGGGTGAGGAGGGGCTCTTTGGCTCCCACCAGTCCCCCTGTCTGGTCTA
+
AAAABFFCAFFFGGGGGG2FEFHGGGGEGGHHG2EFFFHFHHGHGGFEHHHGFFHHHGHGHHHHHHHHHHFGGE?EHHHHHHHFFHHHGFHHFGGGGFHGGH3?EEHHGGHHHHHHH2FGHFHHECAECGHHHHHHHHHGCGHHGGGGGGGHGHHHHACFG/ADGGHHHHHHHHHGHHHGGDGGGGGG.;AFGGCFGGGGGFGBEADFFFFFFF-@FBFFFFFFFBFFFFFFFFFFFFFFFFFFFFFFFFF
@M05620:37:000000000-D9766:1:1101:20655:9402 1:N:0:87
GAGGCTGCTTTGGAAGAAACTCATAGATTACTGCAACAGTTCCCCCTGGACCTGGAAAAGTTTCTTGCCTGGCTTACAGAAGCTGAAACAACTGCCCGTAAGGAAAGGCTCCTAGAAGACTCCAAGGGAGTAAAAGAGCTGATGAAACAATGGCAAGTAAGTCAGGCATTTCCGCTTTAGCACTCTTGTGGATCCAATTGAACAATTCTCAGCATTTGTACTTGTAACTGACAAGCCAGGGACAAAAGATC
+
AABCABFBFFFBGBBBGGGGGGHHHGHGHHGHG54GFHGGFBDFBEEFAFBGHGFG332BBFHFHHGBBFDFFGH33BBGHGBGH33G@B?GHHHHGB>/11@BGHBB13BFHE4FFD333BFBFB?????G?DGDF?2BC2BFGHFBFG?DFG@2=2DFF2DF>@?/?11@1?/?<F<>F=<1<>11FF.<<0C0GGD0===DHGH<0C:;:F0;=:<::;0GC<C;0CB0;C.;:CC?.C:9FFGBE;;
@M05620:37:000000000-D9766:1:1101:3998:9436 1:N:0:87
GAGGCTGCTTTGGAAGAAACTCATAGATTACTGCAACAGTTCCCCCTGGACCTGGACAAGTTTCTTGCCTGGCTTACAGAAGCTGAAACAACGTGCAACCCGTACGGAACTGATCCTCGAAGACTCCAAGGGATTAAAAGAGCTGATGAAACAATGGCAAGGAAGTCAGGCATGTCCGCTGTAGCACCCTTAGGAATCCAATTGAACAAGTCTAAGCATTTGCACTAGTAACTGACTTGACAGGTAAAAAA
+
A3ABBAC>BDFFGGGGGGGGGGFFFGHHHHDGGFHHBCGBGGH3GGEGEHAABFAF2B1AFEEHGHF5FF3FHHHHH5FFHHHFHHGHHH11>11?1B311>E/1>1?//33344B43//2?EF?33B33/?/2B2BBBG/2222@@>2F22<F2@10?FF/<<<FGDFFGF1<>11.>.-<0==<0.<<//0<0;0;00;C0GC::0;/:<00;0/;9FGBBFFF00009C000/0090900.0;000:@
@M05620:37:000000000-D9766:1:1101:3983:9448 1:N:0:87
GAGGCTGCTTTGGAAGAAACTCATAGATTACTGCAACAGTTCCCCCTGGACCTGGAAAAGTTTCTTGCCTGGCTTACAGAAGCTGAAACAGGTGCCAATCCGTACGGCCCGGAAGCTATGGTACTCAAAGGGCGTCAAGGGACTGATGCACCCCTGGAAAGAACGTCAGGCATGTCAGCTTTCGCCCTCTTGTGACTCCCATTGAACCATTCTAACAATTTGCACTAGTTGCTGTTAATACTGGGAAGCAA
+
AAABBBFBFFFFGGGGFGGGGGHHHHHHHHHGHHHHHHHGHHHHHGGGHFHHHHHHHHHHHHHHHHHHHHHHHHHHHHHHHHHHHGHHHH213B3B4B332>F1BE1>EFGG////3343344BB3BBB3B/?//>?<2C//?F/1111??F//.<>FGH00>0C<G..=<.0.=D0D<00;0.CD.-:;C0<:00;CB.9CFGGEFAF0=;;0C09;CGBF0F0009;000009///9;B;;B.AF.;/;
@M05620:37:000000000-D9766:1:1101:20341:9454 1:N:0:87
GAGGCTGCTTTGGAAGAAACTCATAGATTACTGCCACAGGTCCCCCTGGACCTGGAACAGTTTCTTGCCTGGCTTACAGAAGCTGGAACAACTGCCCGTAAGGAAAGGCTCCTAGAAGACTCCAAGGGAGTAAAAGAGCTGATGCAACCATGGCAAGTAAGTCAGGCATTTCCGCTTTAGCACTCTTGTGGATCCAATTGAACAATTCTCAGCATTTGTACTTGTAACTGACAAGCCAGGGACAAAAGATC
+
BBBBBBFBFFFFGGGGGGGGG4FBF5FGHH4GHB4FGHG2A3F22BAB22B2BB2B332BDAA5DD55ABFG1FG335B5BFHHE21F32BGG3FFF1ECG1BGBGHHFFGFHHGHHHHHHGHFEGGGHGGHHH4F/FGHHGHH32BG0FHHHHGFFHFHHHHDGHHGHHHHHGGGGGHHHHHHHHHHHHGHHHHHHHHHHHHFHHHHHHHHHBGHHHHHHHHHHBGHHHGGGGGGGGFEE.9EG/.;EFF
@M05620:37:000000000-D9766:1:1101:14084:9457 1:N:0:87
AGTGCCAGCTCTCAATCGCACAGGGGACCCAGGGCCTGGCCCCTCCATCCAGAAAACCTATGACCTCACCCGCTACCTGGAGCACCAACTCCGCAGCTTGGCTGGGACCTATGTGAGTATCCAGCGTAGGAATCTGGGAGTTGGGGAGGAGTGAGGAGTTGGGGAAAGACAGTCCTAACCGTGGAGGGTTCTGGTAAATGATGGGGTGAGGAGGGGCTCTTTGGCTCCCACCAGTCCCCCTGTCTGGTCTA
+
AA>3AFFFBFFFGEGFFGGFGEHDG?EEGGHH2EEDEGHHHHGHGGFHHGHHHFGGHGHHHGHHHGGHHHHGG>EGHHHH?FHHHHHHGHHGAGCGGHGCEHHGGGHHGHHHHHFHHHFHHHGHHGGGGGHGHHHHGHFFDGGHGGECGGEHHBFHCGHHHHGGEGGHHHHGHHHHHHHHGGFG?EGGGGGGGGGGGGGGGGGGGGFBFFFFFFBBBBFFFFFFFFFFFFFFFFFFFFFFBFFFFFFFFFF
@M05620:37:000000000-D9766:1:1101:20364:9457 1:N:0:87
GAGGCTGCTTTGGAAGAAACTCATAGATTACTGCAACAGTTCCCCCTGGACCTGGAAAAGTTTCTTGCCTGGCTTACAGAAGCTGAAACAACTGCCCCTAAGCAAAGGCTCCTACAAGACTCCAAGGGACTAAAAGAGGTGATGAAACAATGGCAAGTACGTCAGGCATTTCCGCTTTAGCACTCTTGCGTATCCCATTGAACAATTCTCAGCACCTGTACTCCTAATTGACAAGTCAGGGACAAAAGATC
+
A@ABAAFAFFDDGB5BGGGGGGHHHHHGGHHHHH4FFHHHHFDGHGEFEHFHHHEFB3BGFGHFHFGBBGFGHHHBBBGHHGFFHBBGFGBGHHHGH1B12333BE3B131?F333B322333BB3/??/B3F3B?F2/B?3BBBG3??F?2?2@2?222/2@??00?111@F?<?<<11>=><01111<..<C</<DG00<00/0=<0;<GGF..//<00;0/0:00;9B0;;.000;9.:..9;C/.C0
@M05620:37:000000000-D9766:1:1101:17847:9489 1:N:0:87
AGTGCCAGCTCTCAATCGCACAGGGGACCCAGGGCCTGGCCCCTCCATCCAGAAAACCTATGACCTCACCCGCTACCTGGAGCACCAACTCCGCAGCTTGGCTGGGACCTATGTGAGTATCCAGCGTAGGAATCTGGGAGTTGGGGAGGAGTGAGGAGTTGGGGAAAGACAGTCCTAACCGTGGAGGGTTCTGGTAAATGATGGGGTGAGGAGGGGCTCTTTGGCTCCCACCAGTCCCCCTGTCTGGTCTA
+
CCCCBFFFCFFFGGGGGGGGGGHHGGGGGGHHGGGGGGHHHHGHGGHHHHHHHHHHHGHHHHHHHHHHHHHGGEGGHHHHHHHHHHHHGHHHGGGGGHHHGHHGGGHHGHHHHHHHHHHHHHHHHGGGGGHHHHHHHHHGGHHHGGGGGGGHHHHHHGHHHHGGGGHHHHHHHHHHHHHHGGFGGGGGEGGGGGGGGGGGGGGGGGFFFFFFFFFFFFFFFFFFFFFFFFFFFFFFFFFFFFFFFFFFFFF
@M05620:37:000000000-D9766:1:1101:25360:9505 1:N:0:87
AGTGCCAGCTCTCAATCGCACAGGGGACCCAGGGCCTGGCCCCTCCATCCAGAAAACCTATGACCTCACCCGCTACCTGGAGCACCAACTCCGCAGCTTGGCTGGGACCTATGTGAGTATCCAGCGTAGGAATCTGGGAGTTGGGGAGGAGTGAGGAGTTGGGGAAAGACAGTCCTAACCGTGGAGGGTTCTGGTAAATGATGGGGTGAGGAGGGGCTCTTTGGCTCCCACCAGTCCCCCTGTCTGGTCTA
+
ABAAAFFFBFFFGGGGGGGFGGHHGGGGGGHHFAFGFGHHHHGHGGHHHHHHGHHFHGHGHHGHHHHHHHHGGEFGHGHH2GHHHH1FEHEGFGGGGHHGGHCFGGHHGHHHHHHHH?GHHHHHHGEGGGGHHHHHHHAFGHHHGGADG?EHHHHHFGFCHHGGGDH.;GCGHHHHHHHHGGGGGGGG9FGGGGGGGGGGGGGGGDAFFFFFFFA;FFFFFFFFFFFAFFFFFFFFFFFFFFFFFFFBFFF
@M05620:37:000000000-D9766:1:1101:10954:9507 1:N:0:87
AGTGCCAGCTCTCCATCGCACAGGGGACCCAGGGCCTGGCCCCTCCATCCAGAAAACCTATGACCTCACCCGCTACCTGGAGCACCAACTCCGCAGCTTGGCTGGGACCTATGTGAGTATCCAGCGTAGGAATCTGGGAGTTGGGGAGGAGTGAGGAGTTGGGGAAAGACAGTCCTAACCGTGGAGGGTTCTGGTAAATGATGGGGTGAGGAGGGGCTCTTTGGCTCCCACCAGTCCCCCTGTCTGGTCTA
+
>A>>AD5FBFFFG4FFFGGCEEGFFEEGGEHHFEAFGFGHHHGHGGGHHGHGD3F2FEHHD3FHH@FGHHHGG>/EFHHF2BGGHH11?GHGEGCGEHFHGHHGGGHHGHHHHHHHHHHHHHHHHGGDGGHHHHHHHHAFGHGHGGC@GEEGFBGHGGHHHHGGGGHHGHEHHHHHHHHGGGGGGGGGEFFGGGFFFGGGGGGGGGFBFFFFFFBBBBFFFFFFFFFFFFFFFFFFFFFFBFFFFFFFFFF
@M05620:37:000000000-D9766:1:1101:22354:9519 1:N:0:87
GAGGCTGCTTTGGAAGAAACTCATAGATTACTGCAACAGTTCCCCCTGGACCTGGAAAAGTTTCTTGCCTGGCTTACAGAAGCTGAAACAACTGCCAGTAAGGAACGGCTCCTCGACGACTCCCAGGGAGTACAAGAGCTGCTGACACCATGACAAGTCAGTCCGGCATTTCCGCTTTAGCCCTCTTGTGGATCCAATTGAACAATTCTCAGCCTTTGTACTTGTAACTGACACGCCAGGGCCAAAAGCTC
+
B3AABBFBFFFFGGGGG4GGGGFFFHFHHHFFGH4GHFGDGHHHHGGFGFGHHHG2GF2BBGHHHHHHHHHHHHGGHHHHHHHHHFFHHHHHHHHHB3BB4BFBCGEEC/>FF0///>/>//??03/?/<CGH21B00@1@1@G10@FFHHH1?11F11@1F11C@D@D1DGGFGAEE000/<<CGHF0::0:CGFFHHFEGCCCFFB0999//;B00;;900;;90CFGBB9099..9...A.9../.;/
@M05620:37:000000000-D9766:1:1101:5337:9530 1:N:0:87
AGCACCAGCTCTCCATCGCACAGGCTGGCGCACACTAGCATGATCTTGTCTCACTGCCCCTGCCACCTCCCCAATTCAAGTCAATCTTCTGTCTCAGCCCCCCAAGTAGCTGGGACTGCCTTCTCCTGCTACCCTGCCTGCCTCATTTTTGTCTTCTTCGTCGCTCCGTGGTTTCACCCCGTTGTCCGGTCTGGTCTATCTCCTGCCCTTCTCTCGGAAGCGCACACGTCTGAGCTCCAGTCCCTTATGCG
+
>>11>>>CAFCFGGG11AA1A0B0BBBAAAE0EAB00B0B2B1BDD1DD1D2DDFGHHHG//BFGGHBB?F/>B01DDFHH1B22B12BBF2B222B1B>?E/>/?F2BBFF<<0BF/BG<1B1BFDH111BB0<0?FG10CDF1@@GHHG?FGFHGH1G?/-?CCE..<-<CGHHHHC--;C..<C.;:A?9CF9C;FBF;BFG/;EGGG00CC9C:.99@--;-9-AEF?//9//9//;//;B9/;BF9
@M05620:37:000000000-D9766:1:1101:8765:9557 1:N:0:87
GAGGCTGCTTTGGAAGAAACTCATAGATTACTGCAACAGTTCCCCCTGGACCTGGAAAAGTTTCTTGCCTGGCTTACAGAAGCTGAAACAACTGCCAATGCGCTTCTACCCGTAAAGAAAGGCTCCTAGAAAACTGCAATGGAGGAAAAGAGGCGATGAAACAATGGCAAGCAAGTCAGTCATTCCTGCGTTACCACTTTAGCAATTCTAAGCGAACAATTTTCACCATTACAACTTGTAACTTTCAACTC
+
BBBBBBFBFFFFGGDGFGGGGGHHHGHHFFHHGHGHFHHHGHHGGGGGABAGFGFGBD2GGHFHHHHHHGEFGHHGGGGGHHGHHHGHHHGHHHHGGHHF3?1/??@4BBG1?E//430?B0?30/3B4334BB?322B3222?/?B2F2/@??/<//?<11?F111<<<.<00<<<=0<=<00==0=C-C...<00;;000;000<:0:00/-.--9/0;00;0909FB0;;;9/;;000;0//;9/9//
@M05620:37:000000000-D9766:1:1101:10315:9595 1:N:0:87
GAGGCTGCTTTGGAAGAAACTCATAGATTACTGCAACAGTTCCCCCTGGACCTGGAAAAGTTTCTTGCCCGGCTTACAGAAGCTGAAACAACTGCCCGTAAGTAAAGGCTCCTAGAAGACTCCAAGGGAGTAAAAGAGCTGATGAAACAATGGCAAGTAAGTCAGGCATTTCCGCTTTAGCACTCTTGTGGATCCAATTGAACCATTCTCAGCATTTGTACTTGTAACTGACAAGCCAGGGACAAAAGATC
+
BBBBBBFBFFFFGGGGGGGGGCH5GB566D45DGHHHHCGF5D32AAF22FF2B223B2B355AA5A5331A0A03@@FHHGHHFB3G33BFFHH311>/E14@FH43?3BFFBBB?DB333BBFB?/???B??DBFBBFC1BBGGF<@<@FCGFB/@>F?1@???F<<<111?><<F<>>D>>>>>D=<.00<<<GDDDHDC.C;CGC0;:CC<<0;:GCGHHH=C<0;B/;;.;:::9.;9;9;A/A09
@M05620:37:000000000-D9766:1:1101:10669:9604 1:N:0:87
AGTGCCAGCTCTCAATCGCACAGGGGACCCAGGGCCTGGCCCCTCCATCCAGAAAACCTATGACCTCACCCGCTACCTGGAGCACCAACTCCGCAGCTTGGCTGGGACCTATGTGAGTATCCAGCGTAGGAATCTGGGAGTTGGGGAGGAGTGAGGAGTTGGGGAAAGACAGTCCTAACCGTGGAGGGTTCTGGTAAATGATGGGGTGAGGAGGGGCTCTTTGGCTCCCACCAGTCCCCCTGTCTGGTCTA
+
ABCBCFFFCFFFGFFGGFGGGGHHGGGGGGHGGGGGGGHHHHGHGGHHHHHHFFHHGGHHHHHHHHHHHHHGGGGGHGHHGGFGFHFHGHGHGGGGGHHHGHHGGGHHGHHHHHHHHHHHHHHHHGEGGGHHHHHHHHHGGHHHGGGGGGGHHHHHHGHHHHGGGGHHHHHHHHHHHHHHGGEGFGGG9CFGGG;FFGGGGFGGGGFFFFFFFFFFFAFFFEFFFFFFFFFFEFFFFFFFFFFFFFFFFFF
@M05620:37:000000000-D9766:1:1101:16833:9606 1:N:0:87
AGTGCCAGCTCTCAATCGCACAGGGGACCCAGGGCCTGGCCCCTCCATCCAGAAAACCTATGACCTCACCCGCTACCTGGAGCACCAACTCCGCAGCTTGGCTGGGACCTATGTGAGTATCCAGCGTAGGAATCTGGGAGTTGGGGAGGAGTGAGGAGTTGGGGAAAGACAGTCCTAACCGTGGAGGGTTCTGGTAAATGATGGGGTGAGGAGGGGCTCTTTGGCTCCCACCAGTCCCCCTGTCTGGTCTA
+
AA>>AFFFAFFFGGGGGGGGGGHGGEEEAEHHFEFG2FHHEHGFGGHHHHHHFFGGHGHGHHEHHGHHHGHGGEEGHHHH2FHHHHCGEHHHGGGGFHFHGGHGGGHGGHHFHHHFHHHHHHHHHGGGGGHFHHHHGFAFGGHHGGACFCDGH0GGCG<CGHGGEDEHHHHGHHHHHHHFGAEBAEGGCFGGGGFFFGGGGGGGGGDDFFFFFFFFFFFEFFFFFFFFFFFFFFFFFFFFFFFFFFFFFFF
@M05620:37:000000000-D9766:1:1101:13574:9621 1:N:0:87
GAGGCTGCTTTGGAAGAAACTCATAGATTACTGCAACAGTTCCCCCTGGACCTGGAAAAGTTTCTTGCCTGGCTTACAGAAGCTGAAACAGGATGCTACCCGTAAGGAAAGGCTCCTAGAAGACTCCAAGGGAGTAAAAGAGCTGATGAAACAATGGCAAGTAAGTCAGGCATTTCCGCTTTAGCACTCTTGTGGATCCAATTGAACAATTCTCAGCATTTGTACTTGTAACTGACAAGCCAGGGACAAAA
+
?AAAA11ACF3DAGGGGC1G1GDHFGHFGEHHHHBGFGG1FHHFHGCFECHFH0FH1AFHHGHH2G1FGFFHHHFAGDGDGHHF1BGHHE0F011EFFHHH>EG?HFHFBB>GGHGEEGHDGHHFGGHHHFCE?GHHHHHGHFGHHHHHHEBGHHHFHGFGFHGHFHHGFHHH1??GGGCCGGHHEFGHH1<><.D<CC<GHGHFB0=GGHHHGHHHGBHHGGFGHF:0CGHGHEG009C9FF9.:9.9BA
@M05620:37:000000000-D9766:1:1101:6412:9639 1:N:0:87
GAGGCTGCTTTGGAAGAAACTCATAGATTACTGCAACAGTTCCCCCTGGACCTGGAAAAGTCCTTGAGGTGGCTACCAGAAAGGGAACCCACATCGCGGAATGCAAGGCACCAAAAGGGCTGACGAAACAACGTCAAGCAAGTGAGGCACTTGCGCTTAAGCACGGCTGTGCAGCTTACGCAATAATGCGGATCATATTGACCAATTATCGACAATTCAACTTCAAAATGACAAACCAGGACAAAACGAAC
+
BBBBBAFAFFFFGGGGGGGGGGHHGGHHHHHHHHHHFHHGHHHHHGGGHHHHHHHHFHHHH5B5553323ABGH3AFFFAB33B1?F1?>?E1@311//>//33?FBF?0B?0?/?3</?F/0?////>2///?//?G<000?1@10/?0F11>-<->.==00/-----;/000C;000;.;A9C0;00;-;-;.0;900;00/;CB00;..;A-9///;/9////;/9/9;//.;9;;..::.9;.-..-
@M05620:37:000000000-D9766:1:1101:19400:9649 1:N:0:87
AGTGCCAGCTCTCAATCGCACAGGGGACCCAGAGCCTGGCCCCTCCATCCAGAAAACCTATGACCTCACCCGCTACCTGGCGCACCCACTCCGCAGCTTGGCTGGGACCTATGTGAGTATCCAGCGTAGGAATCTGGGAGTTGGGGAGGAGTGAGGAGTTGGGGAAAGACAGTCCTAACCGTGGAGGGTTCTGGTAAATGATGGGGTGAGGAGGGGCTCTTTGGCTCCCACCAGTCCCCCTGTCTGGTCTA
+
>A>3>BFFBFFFG4BADFF2E?GAF2AAE2AC2BB23FGGHFGCFGGFGGFHHBH2FEHHHFFBG5BFFGFEE0>EFFBB?>1>>E>1/BF2/?/EEF3BEBEFEGFHGGHHHHHHHHHHHHHHGGGDGGFHHHHHHE<FGGHHCC.>@.<CF0DH<AGHHHGGG..C/GBGHHFGGBFFGGFG9EGGDFGFGGGFFGGGGFFFFFFFEFFFADFAFFFFFFFFFFFFFEFFFFFFFFFFCEFFFFFFFF/
@M05620:37:000000000-D9766:1:1101:28203:9654 1:N:0:87
AGTGCCAGCTCTCAATCGCACAGGGGACCCAGGGCCTGGCCCCTCCATCCAGAAAACCTATGACCTCACCCGCTACCTGGAGCACCAACTCCGCAGCTTGGCTGGGACCTATGTGAGTATCCAGCGTAGGAATCTGGGAGTTGGGGAGGAGTGAGGAGTTGGGGAAAGACAGTCCTAACCGTGGAGGGTTCTGGTAAATGATGGGGTGAGGAGGGGCTCTTTGGCTCCCACCAGTCCCCCTGTCTGGTCTA
+
ABBABFFFBFFFGGGGG2FFFGBFBEEGGGHHGGGGGFGHHHGHGGEHHHHHGBGHHGHHHFGHHHHGHHHGGGGGHHHGHGF?FHFHGFGHGE/EFFHHGHHFGGHHGHHHHHHFHGHHHHGHHG<EGFHHHHHHHHGG?CHHGGGGGGGHHHGHGEGHHHGGGGFHHHFHCGCGGHGHGAFGGGGG99CFGGFGGGGGGCBFGGFFFFFFFFCFFFFFFFFFFFFFFFADEFFFFFFFFFFFFFFFFFF
@M05620:37:000000000-D9766:1:1101:24690:9664 1:N:0:87
ACCACACCTTCTACAATGAGCTGCGTGTGGCTCCCGAGGAGCACCCCGTGCTGCTGACCGAGGCCCCCCTGAACCCCAAGGCCAACCGCGAGAAGATGAGTGAGTGGCCCGCTACCTCTTCTGGTGGCCGCCTCCCTCCTTCCTGGCCTCCCGGCGCTGCGCCCTTTCTCACTGGTTCTCTCTTCTGCCGTTTTCCGTAGGACTCTCTTCTCTGACCTGAGTCTCCTTTGGAACTCTGCAGGTTCTAGATC
+
CBBCCDDBFFFFGGGGGG5GGGHHGGGBGGHHHGGGGGGGGHHHHGGGGGGGHHGHHHHGGGGGGGGGGGGHHHHGGGGHGHHHHGGGGG/BFGHGHHGHHHBGGHGGHHGGG->FHFGHHHHHGHGHHGGGGGHGHHGHHHHHHHHGGGGGGG-@DGGGFBFCFFFFFFFFFFFBFFFFFFFFFFFFF;:;FFFFFFFDFFFFFFFFFFFFFF0BFFFFFFFFHFF:BFB0BFFFFFFBFFAFFF0B0BF
@M05620:37:000000000-D9766:1:1101:26036:9668 1:N:0:87
GAGGCTGCTTTGGAAGAACCTCATAGATTACTGAAACAGTTCCCCCTTGAACTGGACAAATTTCTTGCCTGGCTTACAGAAGCTGAAACAGCGTACCACCCTTAAGTAAATGCTGCTAGAAGACTACAAGTAAGTAAAAGAGCTGATGAAACAATGGAATGTAAGTCAGGCATTTCAGCCTTAGCACTATTGTGGAACCAATTGAACAATTCGCAGCATTTGTACTTGTAACGGACCCGCCATTGACAAAA
+
>3A>3>F3@BB@B4ABEGBAFFGHHDFADA4DD54B3BBDFDDABEA22ABBDB3B2312BDDDDDF5BB3BBGF3BBBFGGBBF33BBB2B>B1/?B31B1B3BB44BB443B4334B3BBB3B3BFGB3444B4?4?B?G03B3BB?B110?B11111112>>222@00?<@2211?00?<??1?1??11<1.11<>0><11>1<0<<00.<.<<::;<;00<0G0:;CG.-;@-.9;99.00;0;9;.
@M05620:37:000000000-D9766:1:1101:3354:9718 1:N:0:87
GAGGCTGCTTTGGAAGAAACTCATAGATTACTGCAACAGTTCCCCCTGGACCTGGAAAAGTTTCTTGCCTGGCTTACAGAAGCTGAAACAACTGCCCGTAAGGAAAGGCTCCTAGAAGACTCCAAGGGCGTAAAAGAGCTGATGAAACAATGGCAAGTAAGTCAGGCATTTCCGCTTTAGCACTCTTGTGGATCCAATTGAACAATTCTCAGCATTTGTACTTGTCACTGACAAGCCAGGGACAAAAGATC
+
A1>1A1>AFFFFBBGG1AG1BA1DAGAG31FG3FG1FGG12F2FGGCFHCH0EFGAGHFGFH2GG1GHHHHEH0FFHGFG1FGF1@B1F0B/@BBFHGGC/FGFH0GHHHHGHEGH1BFGFHHHGHCE/>ECFHHH/GGHHFHHE>FGECFHHHHGGHFHHHHDHHH/FDFGHCGGFGHHHBGHHHGHHHC0<G<GHHHHHHHH;CGGHHHHHCGHHHHHFHHHH00;BFGGGFFGGGFECAEGG;CG.FB
@M05620:37:000000000-D9766:1:1101:8625:9724 1:N:0:87
AGTGCCAGCTCTCAATCGCACAGGGGACCCAGGGCCTGGCCCCTCCATCCAGAAAACCTATGACCTCACCCGCTACCTGGAGCACCAACTCCGCAGCTTGGCTGGGACCTATGTGAGTATCCAGCGTAGGAATCTGGGAGTTGGGGAGGAGTGAGGAGTTGGGGAAAGACAGTCCTAACCGTGGAGGGTTCTGGTAAATGATGGGGTGAGGAGGGGCTCTTTGGCTCCCACCAGTCCCCCTGTCTGGTCTA
+
ABAAAFFFBFFFGFGGGFGCGGHHGGGGEGHHFEFFCFHHCHGHGGGHHHGGEHHHHGHHHHFHHHHHHHHGGEGGHHHHGGHHHHHHGGHHGGGGEHFGFHHGGGHHGHHHHHHHHFHHHHHHHGGGGGHHGHHHHHHGGHHHGGGGGDEGHHHHHGFHFHGGEGHHHHHHHEHHHHHHGGGGGGGGCFGGGGFFFGGGGGGGGGFFFFFFFFFFFFFFFFFFFFFFFFFFFFFFFFFFFFFFFFFFFFF
@M05620:37:000000000-D9766:1:1101:17072:9729 1:N:0:87
AGTGCCAGCTCTCAATCGCACAGGGGACCCAGGGCCTGGCCCCTCCATCCAGAAAACCTATGACCTCACCCGCTACCTGGAGCACCAACTCCGCAGCTTGGCTGGGACCTATGTGAGTATCCAGCGTAGGAATCTGGGAGTTGGGGAGGAGTGAGGAGTTGGGGAAAGACAGTCCTAACCGTGGAGGGTTCTGGTAAATGATGGGGTGAGGAGGGGCTCTTTGGCTCCCACCAGTCCCCCTGTCTGGTCTA
+
BBBBBFFFBFFFGGGGGGGGGGHHGGGGGGHHGGGGGGHHHHGHGGHGHHHHHHHHHGHHHHHHHHHHHHHGGFGGHGHHHHHHHHHHGHHHGGGGGHGHGHHGGGHHGHHHHHHHHHHHHHHHHGGGGGHHHHHHHHHGGHHHGGGGGGGHHHHHHGHHHHGGGGHHHHHHHHHHHHHHGGFGGGGGEGGGGGGGGGGGGGGGGGFFFFFFFFFFFFFFFFFFFFFFFFFFFFFFFFFFFFFFFFFFFFF
@M05620:37:000000000-D9766:1:1101:8237:9731 1:N:0:87
AGTGCCAGCTCTCAATCGCACAGGGGACCCAGGGCCTGGCCCCTCCATCCAGAAAACCTATGACCTCACCCGCTACCTGGAGCACCAACTCCGCAGCTTGGCTGGGACCTATGTGAGTATCCAGCGTAGGAATCTGGGAGTTGGGGAGGAGTGAGGAGTTGGGGAAAGACAGTCCTAACCGTGGAGGGTTCTGGTAAATGATGGGGTGAGGAGGGGCTCTTTGGCTCCCACCAGTCCCCCTGTCTGGTCTA
+
BBAABFFFBFFFGGGGGGGGGGHFFGGGGGHHGGGGGGHFHHGHGGGHHHHHHFEGHGHHHHHHHHGHHHHGFGGGHHHGHHGGHHHHGHHHGGCCGGHHGHHGGGHHGHHHHDGFGGH3GFFD2///><2DG21GBGAFCFFFCG.->.CCFFGFG.//=G@-:ACFHH/C::CCGHFHGCAB.AFG.C.BF0;;00FGG0CFAE.@EFF/DFADAB9BFBB/;:BEFFFFF9BFFFEFF.B///;/;B/
@M05620:37:000000000-D9766:1:1101:23491:9781 1:N:0:87
GAGGCTGCTTTGGAAGAACCTCATAGATTACTGCAACAGTTCCCCCTGGACCTGGAAAAGTTTCTTGCCTGGCTTACAGAAGCTGAAACCCCTGCCCGTAAGGACAGGCTCCTCGAAGACTCCAAGGGAGTACACGAGCTGATGACACAATGGCAAGTAAGTCCGGCCTTTCCGCTTTAGCACTCTTGTGGATCCAATTGAACAATTCTCAGCATTTGTACTTGTAACTGACAAGCCAGGGACAAAAGATC
+
>1>>AAFACFFFGFGCGCBFGGGHDFHGGHFFGBAFHGFAGHHHHGE/AFGFHFAGF10BFHHHGGHHHHGHHHH1FGH11FFB111BB0?EEGHGGEGG/FF@0BEFGHHGH0EE0?EGFHHH11FF/EGF1B>?/<CGGBHH21@FG/DFFG01?FFGGGH1CCG->GHHH?GGGGFGF0DHHHGECCC0<G:0:CGGFFHB;CGHGG0CF0FFGBCFGGFGFCBFFB0FFFGGGG.9CCCEFB-B-BF
@M05620:37:000000000-D9766:1:1101:23474:9788 1:N:0:87
GAGGCTGCTTTGGAAGAAACTCCTAGATTACTGCAACAGTTCCCCCTGGACCTGGAAAAGTTTCTTGCCTGGCTTACAGAAGCTGAAACCACTGCCCGTAAGGACAGGCTCCTAGAAGACTCCAAGGGAGTAAACGCGCTGATGCCACCATGGCAAGTAAGTCAGGCATTTCCGCTTTAGCACTCTTGTGGATCCAATTGAACAATTCTCAGCATTTGTACTTGTAACTGACAAGCCAGGGACAAACGATC
+
A1>AAA?AFFFFGGGGG1FGFF1B1DFHGHHHHHH1F0BDDGGHHGAF/0BACG0AE10BBFDGHH1AGHHHHHEFGHHFHHHF@@FGH0FFBGFHHGGGGHHH0>FFGHHGH1GHFHHHHHHG1FFGHGGG1F1C/>CCGCHHB1FG0FFFHH01?FFHHGG1GHH.GHHGHGGGGGHHH0GHHHGHHFAFGHHHGHHFHHHHGHHGHGHHHFGGGGGGGGGGGBCFFGGGFFGGGGGGG.AEGF-AAAA
@M05620:37:000000000-D9766:1:1101:3997:9801 1:N:0:87
GAGGCTGCTTTGGAAGAAACTCATAGATTACTGCAACAGTTCCCCCTGGACCTGGAAAAGTTTCTTGCCTGGCTTACAGAAGCTGAAACAACTGCCCGTACGGACAGGCTCCTCGAAGACTCCACGGGAGTACCCGAGATGATGACACACTGGCAAGTAAGTCCGGCATTTACGCTTTAGCACTCTTGTGGCTCCAATTGAACAATTCTCCGCCTTTGTACTTGTCACTGACAAGCCATGGACAAAAGATC
+
A3AABBFBFFFFGGGGGGGGGGHHHGHH65BGGHGDEHGFGHHHHGEG2AFGHHGHHH2GHHHGHHHHHHHHHHGCGHHHFGFGHGH3FGCGHHHH11E/1>E?/>??/BFEG2?/B/FH3F3B?E//?/?233BA<B/<F>GH11?10<?1FHC1/<>>F==1.><--<=00.<<E.0D000:GH0CCH..;CE/CCHGBGFGFGFGGG09A..;FEFGGGGBCB0;FF0C9FFFFB//B9;FF9;;.:B
@M05620:37:000000000-D9766:1:1101:4015:9802 1:N:0:87
GAGGCTGCTTTGGAAGAAACTCATAGATTACTGCAACAGTTCCCCCTGGACCTGGACAAGTTTCTTGCCTTGCTTACCGAAGCTGAAACAACTGCCCATAAGTAAAGTCTCCTAGAAGACGCCAAGGGAGTAAAAGAGATGATGAAACAATGGCAAGTAAGTCAGGCATATACGCTTTATCACTCTTGTGAATCCAATTGAACCATTCTCAGCATTTCTAATTGTAACTTACAATCCCGGGACAAAAGATC
+
AABBAAFBFFFDFB5BEGFGGGHHHFHHHGFHGHBGGH2FGFDFGFAEEGFGHHEGB31FFGHFHHHBBF5BBFHEB3BEFG>GHEBGFFEHFHHHH3B3@@4BDG44BBB3BDBBEFB3/>EEEE//?/<BFFHGGH2BFGFF3GD2?FGFGHC2/2@F2@@F1???11111??F.>><>F><=F11>>1<<==<<=<00<<CH<G<0=:CGH:;00:00;<0;;;::0:CGH0:;9;;-9-;.=;/;;;
@M05620:37:000000000-D9766:1:1101:9827:9811 1:N:0:87
GAGGCTGCTTTGGAAGAAACTCATAGATTACTGCAACAGTTCCCCCTGGACCTGGAAAAGTTTCTTGCCTGGCTTACAGAAGCTGAAACAGGATGCTACCCGTAAGGAAAGGCTCCTAGAAGACTCCAAGGGAGTAACAGAGCTGATGAAACAATGGCAAGTAAGTCAGGCATTTCCGCTTTAGCACTCTTGTGGATCCAATTGAACAATTCTCAGCCTTTGTACTTGTAACTGACAAGCCAGGGACCAAA
+
BBBBBAFBFFFFFGGGGGGGGGHHHHHHHHHHHHHHGHHFHHHHHGGGHHHHHHGHHHHHGHHHHHHHHHHHHHHHHHHHHHHHHHHHHHFC13FF3GEGG>E??BFHFEF11BGF33BB3BGHG3GHHGGG/EFHH?DGHHH22GHHHHHH2FHHHFHH/22>@GHHGGHHCHHHHGGDGGHGHGHHGG1>F0<DGHHFHHHHHDGGHHHHB0:0//;GHF0CG0GHGHHHHG0FFFFGGGFGDGG.9CA
@M05620:37:000000000-D9766:1:1101:14776:9820 1:N:0:87
GAGGCTGCTTTGGAAGAAACTCATAGATTACTGCAACAGTTCCCCCTGGACCTGGAAAAGTTTCTTGCCTGGCTTACAGAAGCTGAAACAACTGCCAAGTATCTCAGGCATTTCCGCTTTAGCACCCTTGTTGATCCAATTGAACAATTCCCAGCATTCCTACTTGCAATTGACAAGTTATGGACAAAAGAGCCGAATACTACACCTCTGAACTCCACTCAGCAACGCGCAGGTCAAATGCCCGGTCCTGC
+
CBCCCBFCFFFFGGGGGGGGGGHHHHHHHHHHHHGHFHHHHHHHHGGGHHHHHHHGGHHHGHHHHHHHHHHHHHHHHHHBGF33BGGHH31?3F33FGH@F4444DFB?1B3DGH?E1E/DG3BF/?/?B33BGG4FGH43333BGG2333B22BG3333D2=22D22222@@FG101111?FG1?GHHF.<>0->>..00=<0</=.<C0<GFD00/0;/00::.;A-----:;00;0;C0/.----0;;
@M05620:37:000000000-D9766:1:1101:3363:9823 1:N:0:87
AGTGCCAGCTCTCAATCGCACAGGGGACCCAGGGCCTGGCCCCTCCATCCAGAAAACCTATGACCTCACCCGCTACCTGGAGCACCAACTCCGCAGCTTGGCTGGGACCTATGTGAGTATCCAGCGTAGGAATCTGGGAGTTGGGGAGGCGTGAGGAGTTGGGGAAAGACAGTCCTAACCGTGGAGGGTTCTGGTAAATGATGGGGTGAGGAGGGGCTCTTTGGCTCCCACCAGTCCCCCTGTCTGGTCTA
+
AAA>AFFFBFFFGGGGGGE2E?FHFE2EEEEGBEEEFFHHHHGHGGGHHGFHHGHGHGHHGHHHH5FGHHHGG>EEHHHH2FGHHH1?EGH@EF?E>FGHGHHGGGHHGHHHHHHHHHHHHHHHHGEEDEDGGHHHHH=FEGHHGG<CD.<EG.CH<AHHHHGGGGHHGHFFGGGGGGGGGGGFAEGG:FGGGGFFGFFFFFFFFFFFFFFFFFFFFFFFFFFFFFFFEFFFFFFFFFFFFFFFFFFFFFB
@M05620:37:000000000-D9766:1:1101:10517:9826 1:N:0:87
GAGGCTGCTTTGGAAGAAACTCATAGATTACTGCAACAGTTCCCCCTGGACCTGGAAAAGTTTCTTGCCTGGCTTACAGAAGCTGAAACAACTGCCAATAAGGCCAGGATCATGGAACACGCAACGAAAGTATCCGAGAAGATGCCAAAATGGCAAAAAAGCCCGGCAAACAAGGTTTAGCAATCTAGTGATTCCAATTGAACAATTCTCGGCGATTGTACTTGACACTGCCAAGCCTTGGAAAATGGATC
+
A?AAA?CA1FDFCGGFFGGFEFFFFHH3AFEGHFHGBFHAAFF1GGEG/FFBCFAF1F0BFHFHEHDBGEAGHHHHHEHFHHHHFHHHHFHHBFF0B1B11B10B////BB0E11@@1B0?E/>/E//?EBF222??C@/B11FBCGB0/11@<F100/<?00.---<-...</.<00<00=00:00<<C0000CCB0GG0C00;0;;B9...--9..090;0000;09//;9B-EF///;///-///;/;
@M05620:37:000000000-D9766:1:1101:11332:9836 1:N:0:87
AGTGCCAGCTCTCAATCGCACAGGGGACCCAGGGCCTGGCCCCTCCATCCAGAAAACCTATGACCTCACCCGCTACCTGGAGCACCAACTCCGCAGCTTGGCTGGGACCTATGTGAGTATCCAGCGTAGGAATCTGGGAGTTGGGGAGGAGTGAGGAGTTGGGGAAAGACAGTCCTAACCGTGGAGGGTTCTGGTAAATGATGGGGTGAGGAGGGGCTCTTTGGCTCCCACCAGTCCCCCTGTCTGGTCTA
+
ABABBFFFBFFFGGGFFCFGGCHGGFGGG2FHFEFEGGGHHHGHGGHGHFHGGHHHHGFGFFHHHFGHHHHEF>EEFHGHBFGFHHH1EEGEAECEEHGHGFHGGGHHEFFHHHGHHGGFHHHHHGDDGGHHHHHHHHGFGHHHGGGGGGEGHHHHHGHHHHGGGGHHCGHHHHHHHGHHGGGGFGGGGGGGGGBBFFGGFGGGGGFFFFFFFFFFCFFFFFFFFFFFFFFFFFFFFFFFFFFBFFF9FF/
@M05620:37:000000000-D9766:1:1101:18364:9851 1:N:0:87
GAGGCTGCTTTGGAAGAAACTCATAGATTACTGCAACAGTTCCCCCTGGACCTGGAAAAGTTTCTTGCCTGGCTTACAGAAGCTGAAACAGGATGCTACCCGTAAGGAAAGGCTCCTAGAAGACTCCAAGGGAGTAAAAGAGCTGATGAAACAATGGCAAGTAAGTCAGGCATTTCCGCTTTAGCACTCTTGTGGATCCAATTGAACAATTCTCAGCATTTGTACTTGTAACTGACAAGCCAGGGACAAAA
+
3>ABBAFBFFFFGGGGGCGGGGFHHFGHGFGHHHFDF2GDGGFHHGGGHHHHHHHHHHBGGEHHFHHFHHHHHHHHHGHGFHHHHGFHHBCAGHHHG4GHHAFGEE3FFF?GHHGFHHHHHHHHFHHHHHG/CEE?B4BF/GHHH2GHHHFG2GGHHHHHGHDGHHHGHHHHHHGHHGGGGGHHHHHHBGHHFHGGGGGHHHHFHFGHHHHHHHHHHHHHHHHHHHHFHGHHFGFGGGFFGGGGGGGEF/.
@M05620:37:000000000-D9766:1:1101:10048:9868 1:N:0:87
AGTGCCAGCTCTCAATCGCACAGGGGACCCAGGGCCTGGCCCCTCCATCCAGAAAACCTATGACCTCACCCGCTACCTGGAGCACCAACTCCGCAGCTTGGCTGGGACCTATGTGAGTATCCAGCGTAGGAATCTGGGAGTTGGGGAGGAGTGAGGAGTTGGGGAAAGACAGTCCTAACCGTGGAGGGTTCTGGTAAATGATGGGGTGAGGAGGGGCTCTTTGGCTCCCACCAGTCCCCCTGTCTGGTCTA
+
>ABBAFFFBFFFGDFGGFFGGGHHGEGGGGGGGGGEGGHHHHGHGGHHHHGHHHHHHGHHHHFHHHHHHHHGGGGGHFHFGGF?GHFHGGHHGG?FGGHHGHHFGGHHGHHHHHHHHHHHHHHHHGDGGGHFHHHHHHHGEGHHGGGGFGGHHHHHHGHHHHGGGGGHHHHHHHHHHHHHG;;BDGGG;AFFGGCFFGBFFCFGGGFFFFFFFFFFFFFFFFFFFFFFFFFDEAFFFFFFFFFFFFF9BFF
@M05620:37:000000000-D9766:1:1101:10033:9880 1:N:0:87
AGTGCCAGCTCTCAATCGCACAGGGGACCCAGGGCCTGGCCCCTCCATCCAGAAAACCTATGACCTCACCCGCTACCTGGAGCACCAACTCCGCAGCTTGGCTGGGACCTATGTGAGTATCCAGCGTAGGAATCTGGGAGTTGGGGAGGAGTGAGGAGTTGGGGAAAGACAGTCCTAACCGTGGAGGGTTCTGGTAAATGATGGGGTGAGGAGGGGCTCTTTGGCTCCCACCAGTCCCCCTGTCTGGTCTA
+
>AA>>FFFCFFFG4FFFFGAECHGGCEEEEGHABEBFFHHGHGHGGHHHHHHHHHGHGHGHGHHHBFHHHHGG>>EHHGG2FGHHH1??GHFEFCGFHFHGHHGGGHHGHHHHHHHHHHHHHFHHGGCGGHHHHHHHHAFGHHHGGFCG.CHH0GHFGFHHHGGEDHHGHFHHHHHHHHHGGGG?EGGDGGGGGFGGGGGGGGGGGFFEFFBDFFFFFFFFFFFFFFFFFFFEFFFFFFFFFFFFFFFFFF
@M05620:37:000000000-D9766:1:1101:9756:9895 1:N:0:87
GAGGCTGCTTTGGAAGAAACTCATAGATTACTGCAACAGTTCCCCCTGGACCTGGAAAAGTTTCTTGCCTGGCTTACAGAAGCTGAAACAACTGCCCGTAAGGAAAGGCTCCTAGAAGACTCCAAGGGAGTAAAAGAGCTGATGAAACAATGGCAAGTAAGTCAGGCATTTCCGCTTTAGCACTCTTGTGGATCCAATTGAACAATTCTCAGCATTTGTACTTGTAACTGACAAGCCAGGGACAAAAGATC
+
CCCCBCFBFFFFGGGGGGGGGGHHGHHHHHHGHHHHFHHGGFFHHGGF2FGHHHHHHFHHGGHHHHHGHHHHHHHFHHHHHHHHHGFHHHGHHHHHH?EFGEBGHHGGHHHGHHGHHHHHFHHHHHFEHGGGHHFFFHHHHHHHHHHGHHHHHHHHGGFHHHGHGHHHHHFGFEFGGGHHGHHHHHGHGF<FFHHHHHHHFGH0GHHGHGGFHHHGBGHHHHHHHBGGFFHHHGCEFFCECEFGGGGGGFF
@M05620:37:000000000-D9766:1:1101:6692:9897 1:N:0:87
AGGGCCAGCTCTCAATCGCACAGGGGACCCAGGGCCTGGCCCCTCCATCCAGAAAACCTATGACCTCACCCGCTACCTGGAGCACCAACTCCGCAGCTTGGCTGGGACCTATGTGAGTATCCAGCGTAGGAATCTGGGAGTTGGGGAGGAGTGAGGAGTTGGGGAAAGACAGTCCTAACCGTGGAGGGTTCTGGTAAATGATGGGGTGAGGAGGGGCTCTTTGGCTCCCACCAGTCCCCCTGTCTGGTCTA
+
>11>AA>AAFCBAGGF1AFGAE00EEFA00BFFEE//AF00GGGGGFH10BB101BGAFGHH2GEGEFHHHGGG/EHHHEGGHE0FGHE>GHGCG/>>GHGFF<?/0GGCFGHHGDFB2FDBGHC>?CC<FGHF1GB<0<?FHHGC.ACACC<00<CAGEHHCCEGC.::CGH0:CC0F?@EGG.EF@..CFGGGFFBF0BFFFEBF?EF-/-A@=-9EFF//99/BA?BFFFF9BBBAF?EFFF9//;BF
@M05620:37:000000000-D9766:1:1101:13982:9900 1:N:0:87
AGTGCCAGCTCTCATCGCACAGGGGACCCCGGGCCTGGCCCCTCCATCCCGAAAACCTCTGACCTCACCCGCTACCTGGAGCACCAACTCCGCAGCTTGGCTGGGACCTATGTGAGTATCCAGCGTAGGAATCTGGGCGTTGGGGAGGAGTGCGGCGTTGGGGAAAGACAGTCCTAACCGTGGAGGGTTCTGGTAAATGATGGGGTGAGGAGGGGCTCTTTGGCTCCCACCAGTCCCCCTGTCTGGTCTAT
+
CCACCFFFDFFFGGGGGEFGFGHGG2EGG2EEFGGGGHCGHGHGGHDFH1BEEGGHGH3GGHHH@FGHHHGGGGGHHHHBFGHHH0?FHHHGGGGGHHHGHHGGGFGGHFGHHH2@GHHHHFHHGE/>E1FGHHHHH.<AADHGG.AD.CGH0AE-ACGGGGG.CEG/C/BFFFFFFFFFFFF.EFF;FFFFFBFFFFFFFFFFFFCFFFFFFFFFFFFFFFFFFFFFFFFFFFFFFFFFFFFFFFFFFFF
@M05620:37:000000000-D9766:1:1101:22668:9910 1:N:0:87
AGTGCCAGCTCTCAATCGCACAGGGGACCCAGGGCCTGGCCCCTCCATCCAGAAAACCTATGACCTCACCCGCTACCTGGAGCACCAACTCCGCAGCTTGGCTGGGACCTATGTGAGTATCCAGCGTAGGAATCTGGGAGTTGGGGAGGAGTGAGGAGTTGGGGAAAGACAGTCCTAACCGTGGAGGGTTCTGGTAAATGATGGGGTGAGGAGGGGCTCTTTGGCTCCCACCAGTCCCCCTGTCTGGTCTA
+
CCBCCFFFCFFFGGGGGGGGGGHHGGGGGGHHGGGGGGHHHHGHGGHHHHHHHHHHHGHHHHHHHHHHHHHGGGGGHHHHHHHHHHHHGHHHGGGGGHHHGHHGGGHHGHHHHHHHHHHGHHHHHGGGGGGHHHHHHHHGGHHHGGGGGGGHHHHHHGHHHHGGGGHHHHHHHHHHHHHHGGGGGGGGCAFGGGFGGGGGGGGGGGFFFFFFFFFFFFFFFFFFFFFFFFFFFFFFFFFFFFFFFFFFFFF
@M05620:37:000000000-D9766:1:1101:23524:9924 1:N:0:87
GAGGCTGCTTTGGAAGAACCTCATAGATTACTGCAACAGTTCCCCCTTGACCTGGACAAGTTTCTTGCCTGGCTTACAGAAGCTGAAACACCTGCCCCTAACTAAAGGCTCCTAGAAGACCCCAAGGGAGTAAAAGAGCTGATGAAACAATGGCAACTAAGGCAGGCACCTCCGCTATATCACCCTTGTGTATCCAATTGAACAATTCTCAGCATTCTTATTGGTAACTGACAATCCCGGCACCAAAGATC
+
A?AAAAF1@D@DEFBBFGFFBGBGAGFABGBGFBAFEAADBFGGHGE00BBB1F0F0B00DDFGGHABBB1BGHFGHBFGGFFFCFGHHHHGHB00B/B/001BBF@1?BF/1@1@@E1>>/E/??//?/?0BFFBF00B1<11>F110?B1@@@1/01110@0?//?</0?/>EA>.1><<10..//=C/00000<<GFG0:0;0<0000:;000;00;;000090:000/0C9;:0;--9-9;;C/;9/
@M05620:37:000000000-D9766:1:1101:18212:9958 1:N:0:87
GAGGCTGCTTTGGAAGAAACTCATAGATTACTGCAACAGTTCCCCCTGGACCTGGAAAAGTTTCTTGCCTGGCTTACAGAAGCTGAAACAACTGCCCGTAAGGAAAGGCTCCTAGAAGACTCCAAGGGAGTAAAAGAGCTGATGAAACAATGGCAAGTAAGTCAGGCATTTCCGCTTTAGCACTCTTGTGGATCCAATTGAACAATTCTCAGCATTTGTACTTGTAACTGACAAGCCAGGGACAAAAGATC
+
AAABBAFAFFFFGGGCFFGGGGBGGHHHHBGHHHG4FEFDFGHHHGGGC2GHHHGHHHCFFHHHHHHHHHHHHHHFHHHGHHHHHHHHHFHHGFHFG?>EEGFHHHFGHHFFHFHFFEGFHHFHCFFGHGGHDGDG/GGGHHHHD3GHFHHGFHHHGFGHG@GBHHHHHHHHHGFDGGFDHHHHHHHHHHGHEHHFHFHHHDGGHHHHHHGFHHF0:CGFHHHHHCGCFFFHHGAEEFFEFEAGGG.FAB;
@M05620:37:000000000-D9766:1:1101:13324:9959 1:N:0:87
GCGGCTGCTTTGGAAGAAACTCATAGATTACTGCAACAGTTCCCCCTGGACCTGGAAAAGTTTCTTGCCTGGCTTACAGAAGCTGAAACAACTGCCCGTAAGGAAAGGCTCCTAGAAGACTCCAAGGGAGTAAACGAGCTGATGAAACAATGGCACGTAAGTCAGGCATTTCCGCTTTAGCACTCTTGTGGATCCAATTGAACAATTCTCAGCATTTGTACTTGTAACTGACAAGCCAGGGACAAAAGATC
+
>3>AA>AAFFDFGGGBC4FGEG4GBGHHH5FFGH3ABABADFGHHGEF2ABBFFAHF32BBGGHDGHGHHHHHHF3FFHFGHHGHFFHGF?FFHHHHG>EFHHHBFGHHHHGHBHH3GHHHHHHBGGGCEGHFH1C/?DGHFHH21@GCGHHHHF1CFFHHHHBHHH/FGHHHCGGGGHHH0GHHHHHHGFDGHHHHHHHHHHHHHHHHHGHH0GHHHHHGGGGG0BFFFGGGFGGGGGGG9EGGFACAFF
@M05620:37:000000000-D9766:1:1101:17096:9982 1:N:0:87
GAGGCTGCTTTGGAAGAAACTCATAGATTACTGCAACAGTTCCCCCTGGACCTGGAAAAGTTTCTTGCCTGGCTTACAGAAGCTGAAACAACTGCCCGTAAGGAAAGGCTCCTAGAAGACTCCAAGGGAGTAAACGAGCTGATGAAACAATGGCAAGTAAGTCAGGCATTTCCGCTTTAGCACTCTTGTGGATCCAATTGAACAATTCTCAGCATTTGTACTTGTAACTGACAAGCCAGGGACAAACGATC
+
A3ABBBFBFFFFGGGGCGGGGGFHHHHHHBGFHHH4FGGDFHHHHGGGG2GGHHGHHFFGGHHHHHHHHHHHHHHFHHHHHHHHHDGHHHHHHHHHHBF?EFHHFHHHHHHGHBGHDGHHHHHF3GGGGGGHBG4??EGGHGHH21@G0GHGHHBFFHBHHHH1GHHCGHHHHGGGGGHHHGHHHHHGGGEGFHHHHHHHHHHHHHHHHHHHHFHHHHHHHHGHHFHHGGGGGGGGGGGGG.EGGG.CAEE
@M05620:37:000000000-D9766:1:1101:9016:9988 1:N:0:87
AGTGCCAGCTCTCCATCGCACAGGGGACCCAGGGCCTGGCCCCTCCATCCAGAAAACCTATGACCTCACCCGCTACCTGGAGCACCCACTCCGCAGCTTGGCTGGGACCTATGTGAGTATCCAGCGTAGGAATCTGGGAGTTGGGGAGGAGTGAGGAGTTGGGGAAAGACAGTCCTAACCGTGGAGGGTTCTGGTAAATGATGGGGTGAGGAGGGGCTCTTTGGCTCCCACCAGTCCCCCTGTCTGGTCTA
+
>A>1>B1CAFFFG1FFGGFCEEHGGEAEGGGHCEEEFFHHHHGHGGFHHHHHHHF0FEHHBFGHH1FGHHHEE>>EHFBG0BGHHH//?GH0EECGEGFGGHHGGGHHGHFHHHHHHHHHHHBHHGGCGGBGHHHHFGFFGGGHGC.@C.<GG0GHCFHHHHGGEACG/GBGHHHHGHGGGGGGBEGGGGGGGGFFBGGGFGGGGFF@?FFFBF@@?@FFFFFFFFFFFFFFFFFFFFFF@FFFFFFFFFF
@M05620:37:000000000-D9766:1:1101:2908:10007 1:N:0:87
AGTGCCAGCTCTCCATCGCACAGGGTTCCCAGCGCCTGGCCCCTCCATCCAGAAAACCTATGACCTCACCCGCAACCTGGCGCACCCACTCAGCAGCTTGGCTGGGACCTATGTGAGTATCCAGCGTAGGAATCTGGGCGTTGGGGCGGCGTGCGGCGTTGGGGAAAGCCAGTCCTAACCGTGGAGGGTTCTGGTAAATGATGGGGTGAGGAGGGGCTCTTTGGCTCCCACCAGTCCCCCTGTCTGGTCTA
+
>>>3>BDFBFFFGGFBAAE2A2FCG44BBBBB2AA2BBFHHHGHGGHHHBBGGHHABEHHBAFFG5BFGHH>>0>>GHBB1>?EFFG/?FG33B3F2BBB?GHGGGGHGFGHHGHFFFHHHHFHHGG/>C<FGHHHHH/AFGGHGG.CD:AAD.;A-@DFFFFF...A9F.;FFFFFFFFCFFF9AFFAFFFFFFBFFFFFFFFFFABEFF/DDFFFFFFFFFFFEFEEFFFEFFEFFFFFFFFFFFFFFE
@M05620:37:000000000-D9766:1:1101:21548:10031 1:N:0:87
GAGGCTGCTTTGGAAGAAACTCATAGATTACTGCAACAGTTCCCCCTGGACCTGGAAAAGTTTCTTGCCTGGCTTACAGAAGCTGAAACAGGATGCTACCCGTAAGGAAAGGCTCCTAGAAGACTCCAAGGGAGTAAAAGAGCTGATGAAACAATGGCAAGTAAGTCAGGCATTTCCGCTTTAGCACTCTTGTGGATCCAATTGAACAATTCTCAGCATTTGTACTTGTAACTGACAAGCCAGGGACAAAA
+
BBCCCCFBFFFFGGGGGGGGGGHHHHHHHHHHHGHHGHHHHHHHHGGGHHHHHHHHGGHHGHHHHHHHHHHHHHHGHHHHHHHHHHGHHHHHGHHHHHHHHEFGGHHHHHGHHHHGHHHHHHHHHHHHHHGGHGFGHHHHGHHHHGHHHHHGHHHHHHGHGGFHHHHHHGHHFGHHHGGGGGGHHDGFFFHHFHDHFGHHHHHFHFHFGHHHHHFGHHHHHHFGHHHFGGHHFHGGGGGGGFCEDGEGGGA
@M05620:37:000000000-D9766:1:1101:10419:10031 1:N:0:87
GAGGCTGCTTTGGAAGAAACTCATAGATTACTGCAACAGTTCCCCCTGGACCTGGAAAAGTTTCTTGCCTGGCTTACAGAAGCTGAAACAACTGCCCTTAAGGAAAGTCTCCTAGAAGACCCCAAGGTAGTAAAAGAGCTGATGAAACAATGGCAAGTAAGTCAGGCACTCCCGCTTTAGCACTCTTGTGTATCCAACTGAACCATTCCCAGCATTTGTACTTGTAACTGACAAGCCCGGGACAAAAGATC
+
BBBBBBFBFFFFGGGGGGGGGGHHHHHHHHHHHHHHFHHAGHHHHGGGGHHHHGHH3GFHGHHHFHGHHHHHHHHHHHHHHHHHHHHHHHHHHHHGH3B3FB3FGF14B4BGG34B3GCF2/EEE//3BBBF4FEBF?FGG3BFFFGFGHDGHHF2/B2F2@@F22</0222/<<<?/??FGGHCG1>G<01==>FF1<C0<<.<0D00<<0./0;000;0<000;:C;0::G0.:;.;@-:A;9;F;=0;
@M05620:37:000000000-D9766:1:1101:10403:10039 1:N:0:87
GAGGCTGCTTTGGAAGAAACTCATAGATTACTGCAACAGTTCCCCCTGGACCTGGAAAAGTTTCTTGCCTGGCTTACAGAAGCTGAAACAACTGCCCGTAAGGAAAGGCTCCTAGAAGACTCCAAGGGAGTAAAAGAGCTGATGAAACAATGGCAAGTAAGTCAGGCATTTCCGCTTTAGCACTCTTGTGGATCCAATTGAACAATTCTCAGCATTTGTACTTGTAACTGACAAGCCAGGGACAAAAGATC
+
A3AAAAFAFFFFGGGFGGGGGGHHHHHHHHHHHHFHHHGBFHHHHGGFEGHGHHHGHBBFBGHHHHHHHHHHHGHHHHHHHHHHHHFHGHHHHHHHHGEFEHHHHGHHHHHGHHHHDHGHHHHHCHGGEGGHFG4GEGHHHGHHG3FHHCDHHHF2FFHHHHH>GHH/GHHHHGGEGGHHHHHHHHHHHGGHGHHFGHHHHHHHHHHHHHHGHFGHHHHHHHHHHHFHHHHHHGGGGGGGGGGGGFGGGFF
@M05620:37:000000000-D9766:1:1101:13287:10082 1:N:0:87
AGTGCCAGCTCTCAATCGCACAGGGGACCCAGGGCCTGGCCCCTCCATCCAGAAAACCTATGACCTCACCCGCTACCTGGAGCACCAACTCCGCAGCTTGGCTGGGACCTATGTGAGTATCCAGCGTAGGAATCTGGGAGTTGGGGAGGAGTGAGGAGTTGGGGAAAGACAGTCCTAACCGTGGAGGGTTCTGGTAAATGATGGGGTGAGGAGGGGCTCTTTGGCTCCCACCAGTCCCCCTGTCTGGTCTA
+
>>1>AD1FAFF@BGGF1AFGEEBFAFFGGEHHGGC/FAGAEHGHGGEG1BGEF01BGECHHHGHHHEHHHHGGGCEHHHFGHHE0?GGG0GHG?EGGBFHGGHGGGHHGFHHHHBGHHHHFHHHHGCEG?DGBGHHHEFFGHFHGCFC@AEHHHHFHGFH0<-AEGHHHHHHFFHHHGHHGBGGBGGGEFFGFGCFGGGGGGGGGGF@FFFFFF;;@-AFFFFFFFFFFFFFFFFFFFFF?FFFFFF/FFF
@M05620:37:000000000-D9766:1:1101:17818:10108 1:N:0:87
AGTGCCAGCTCTCAATCGCACAGGGGACCCAGGGCCTGGCCCCTCCATCCAGAAAACCTATGACCTCACCCGCTACCTGGAGCACCAACTCCGCAGCTTGGCTGGGACCTATGTGAGTATCCAGCGTAGGAATCTGGGAGTTGGGGAGGAGTGAGGAGTTGGGGAAAGACAGTCCTAACCGTGGAGGGTTCTGGTAAATGATGGGGTGAGGAGGGGCTCTTTGGCTCCCACCAGTCCCCCTGTCTGGTCTA
+
BBBBBFFFBFFFGGGGGGGGGGHHGGGGGGHHGGGGGGHHHHGHGGHHHHHHHHHHHGHHHHHHHHHHHHHGGGGGHHHHHHHHHHHHGHHHGGGGGHHHGHHGGGHHGHHHHHHHHGHHHHHHGGGGGGHHHHHHHHHGGHHHGGGGGGGGHHHHHGHHHHGGGGHGHHHHHHHHHHHHGGGGGGGG9CFGGGFGGGGGGGGGGGFFFFFFFFFFFFFFFFFFFFFFFFFFFFFFFFFFFFFFFFFFFFB
@M05620:37:000000000-D9766:1:1101:9758:10140 1:N:0:87
AGTGCCAGCTCTCAATCGCACAGGGGACCCAGGGCCTGGCCCCTCCATCCAGAAAACCTATGACCTCACCCGCTACCTGGAGCACCAACTCCGCAGCTTGGCTGGGACCTATGTGAGTATCCAGCGTAGGAATCTGGGAGTTGGGGAGGAGTGAGGAGTTGGGGAAAGACAGTCCTAACCGTGGAGGGTTCTGGTAAATGATGGGGTGAGGAGGGGCTCTTTGGCTCCCACCAGTCCCCCTGTCTGGTCTA
+
BBABBFFFBFFFGDGGGGGGGGHHGGGGFGHHFEEGDGHHHHGHGGFHHHHHBGHHHGHFGGFHHHHHHHHGG>FGHHHHHHHHHHFFGHHHGGGCEHGHGHHGGGHHGHHHHHHHHHHHHHHHHGGGGGHHHHHHHHGGGHHHGGGGGGGHHHHHGGHFHHGGEGHHHHHHHHHHFHHHGGGGGGGGCFGGGGFFGGGGGGGGGGFFFFFEFFFFFFFFFFFFFFFFFFFFFFFFFFFFFFFFFFFFFFB
@M05620:37:000000000-D9766:1:1101:18112:10202 1:N:0:87
ACCACACCTTCTACAATGAGCTGCGTGTGGCTCCCGAGGAGCACCCCGTGCTGCTGACCGAGGCCCCCCTGAACCCCAAGGCCAACCGCGAGAAGCCCAGCTGAGTGGCCCGCTACCTCTTCTGGTGGCCGCCTCCCCCCTCCCTGGCCTCCCCGAGCTGCGCCCTTTCTCACTGGTCCTCTCCTCTGCCGTTCTCCGTAGCACTCTCTTCTCTGACCTGAGCCTCCTTTGGAACTCTGCAGGTCCTAGAT
+
AAABBABAFFFFGGGFGGGGGGGHGFGED?DGHFGGGGG22G2FHGGGEEGF5FAGFHHGGC0EFGGGGGE2FGHGGG/GAHHHAFF/CGGCGGHH0?//01<?011//?/@C--AF1<1=DH0DF/.<<-::ADCE.:A-.9:/:.;FBAAE.-;-;.9/;;9-:/9B/////9/9//;FB//9BF///9;./;//.;.../9;B9:/BFFFF///;;///99//.;/;///:BF/::F9/.;///9B//
@M05620:37:000000000-D9766:1:1101:25950:10207 1:N:0:87
AGTGCCAGCTCTCAATCGCACAGGGGACCCAGGGCCTGGCCCCTCCATCCAGAAAACCTATGACCTCACCCGCTACCTGGAGCACCAACTACGCAGCTTGGCTGGGACCTATGTGAGTATCCAGCGTAGGAATCTGGGAGTTGGGGAGGAGTGAGGAGTTGGGGAAAGACAGTCCTAACCGTGGAGGGCTCTGGTAAATGATGGGGTGAGGAGGGGCTCTTTGGCTCCCACCAGTCCCCCTGTCTGGTCTA
+
ABA>AFFBAFFFGGGGGG22E?GCFEAAEECEB2ABAFGHHHGHGGH5FFFHHHHBGGHFGFHHHFGFHHFGG>EGHHGG2BFHFHE?EH3B?EDEEGFGFGCFGGHHGHHHHHHHH1DGHHHHHGGGGGHHHHHHHHGGFHHHGGFGGDEGHHHHGGFHHHGGGGHHFHGHHHHHHHHHGGGGGGGG.9EFFGCFGGGGGGGFG.9@FFFFFFB-@BFFFFFFFFF.AFFFFFFFFFEDBFFFFFFFFFF
@M05620:37:000000000-D9766:1:1101:13347:10224 1:N:0:87
AGTGCCAGCTCTCAATCGCACAGGGGACCCAGGGCCTGGCCCCTCCATCCAGAAAACCTATGACCTCACCCGCTACCTGGAGCACCAACTCCGCAGCTTGGCTGGGACCTATGTGAGTATCCAGCGTAGGAATCTGGGAGTTGGGGAGGAGTGAGGAGTTGGGGAAAGACAGTCCTAACCGTGGAGGGTTCTGGTAAATGATGGGGTGAGGAGGGGCTCTTTGGCTCCCACCAGTCCCCCTGTCTGGTCTA
+
ABAAAFFFBFFFGGGGGGGCGFHGGEEFGGHHBEEEFFHHHHGHGGHHHHHHFHHHHGHHFHHHHGHHHHHGG>EEHFGGBFGHHH11EGHGEFFGFHFHGHHGGGHHGHHHHHHGHHHHHHGHHGEGGGHHHHHHHHFGGHHHGGFGGDEGHFHHFGHHHHGGGGHHHHHHHHHHHHHHGGGGEEGGCFGGGGFFGGGGGGGGGGDFFFFFFFFFFFFFFFFFFFFFFFFFFFFFFFFFFFFFFFFFFFF
@M05620:37:000000000-D9766:1:1101:12690:10228 1:N:0:87
GAGGCTGCTTTGGATGAAACTCATAGATTACTGCAACAGTTCCCCCTGGACCTGGAAAAGTTTCTTGCCTGGCTTACAGAAGCTGAAACAACTGCCCGTAATGAAAGGCTCCTAGTAGGCTACAAGGCATTAAAAGAGCTGATGAAAAAATGGCAATAAAATCAGGCAGTTCCGCTTTATCACTCTTGTGGATCCCCTTGAACCATTCTCAGCATTTGTAATTGTAACTTACAATCCTGGTACAAAAAACC
+
>1A>1>C>@1B1B111AF1BGEHHHFDFF1B3DB111E0DDDDBBBA//0ABFBABB10BBDFADBDABB1BBAB1BBBDF1BBF111BB/BBFBBF/>/>/2BFG10?1>?GB11>B111101>1?/<<<1>>>1?B01<1<1BBB1B<0<1<<1111@1>@1110</?111???..11>1><111<<<.0<0</.<</0<<.<;<;:0;0/;00;0<00:00;::;00000;0/909//0;0;;;.-.;
@M05620:37:000000000-D9766:1:1101:11346:10252 1:N:0:87
GAGGCTGCTTTGGAAGAAACTCATAGATTACTGCAACAGTTCCCCCTGGACCTGGAAAAGTTTCTTGCCTGGCTTACAGAAGCTGAAACAACTGCCCGTAAGGAAAGGCTCCTAGAAGACTCCAAGGGAGTAAAAGAGCTGATGAAACAATGGCAAGTAAGTCAGGCATTTCCGCTTTAGCACTCTTGTGGATCCAATTGAACAATTCTCAGCATTTGTACTTGTAACTGACAAGCCAGGGACAAAAGATC
+
AAAABBFBFFFFGGGGFCGG5GGHHGFGHDGHEGGBCGH5DDGFHGCGEBGEFHHH3FGFGHHHHHFGHHHHHHGGHHGGHHHHHHGHHHHHHHHGH1>>EC3FBGAEGFHFGHFHHHHEGHHGHH?EFGGGGHHHGHBGHFHHHHFFGHHHHGHEEFGHHGFH@FHHFFGGHEGG?EFGGHGHHHHFGH.DGHHHHGHHHGG0CGH0DG;GHHCC0;GHFGHHHFHGFHHHHG.CE/CEGGEEFFGGECB
@M05620:37:000000000-D9766:1:1101:14534:10261 1:N:0:87
AGTGCCAGCTCTCAATCGCACAGGGGACCCAGGGCCTGGCCCCTCCATCCAGAAAACCTATGACCTCACCCGCTACCTGGAGCACCAACTCCGCAGCTTGGCTGGGACCTATGTGAGTATCCAGCGTAGGAATCTGGGAGTTGGGGAGGAGTGAGGAGTTGGGGAAAGACAGTCCTAACCGTGGAGGGTTCTGGTAAATGATGGGGTGAGGAGGGGCTCTTTGGCTCCCACCAGTCCCCCTGTCTGGTCTA
+
3AABAFDCAFFFGFGGGGGFGGHGGGGGGGHGGGGGGGCHHHGGGGGHHH3GD3FGGGHFHHHHHHHGHHHGGFEEHHGHHHHHGHFCEHHHGGGGGGFBDHHGGGHHGG1FGGBFFHHHHHHHGGFBDGFDGHHHHGFGGHHHGGACGCEGHBGACFHHHGGGFDHHCHCCHHHHHFHHGGGG.EDGAAFGGGFB9CFBBGGEGGFBFFFFFFB-BBFFFFFFFFFFFFFFF.FFFFFD=AFFFFF9FFF
@M05620:37:000000000-D9766:1:1101:6885:10270 1:N:0:87
GAGGCTGCTTTGGAAGAAACTCATAGATTACTGCAACAGTTCCCCCTGGACCTGGACAAGTTTCTTGCCTGGCTTACAGAAGCTGAAACAACTGCCCGTAAGTAAAGGCTCCTAGAAGACTCCAAGGGAGTAAAAGAGATGATGAAACAATGGCAAGTAAGTCAGGCATTTCCGCTTTAGCACTCTTGTGGATCCAATTGAACCATTCTCAGCATTTGTAATTGTAACTGACAAGCCTGGGACAAAACATC
+
AAABAAFAFDFFG4ABCGBGGGHHHFHHHFAGFGBFHH2FGDDBEFEFCGBFHHEG231FFHHDHHH5BB3BBFGB35BDGHBGGB3E3B1FEGHHHB>/>14BFG43?3B?FFBFGBB33B?BFB//??/BFDFBFG2B?GFFFHE2BGFGF2@2/2@F@@@F>2@?1?11<???/??1>F<10<11<><1>1<DC<0<0DCCGCG<0===CF00:0:;0<0;G<;::0;:CG:;./::.;.;:;F.909
@M05620:37:000000000-D9766:1:1101:7175:10273 1:N:0:87
AGTGCCAGCTCTCAATCGCACAGGTGTCCCAGCGCGTGGCGCATCCATCCAGAAAACCTATGACCTCACCCGAAACCTGGAGCACCAACTCCGCAGCTTGGCTGGGACCTATGTGAGTATCCAGCGTAGGAATCTGGGAGTTGGGGAGGAGTGAGGAGTTGGGGAAAGACAGTCCTAACCGTGGAGGGTTCTGGTAAATGATGGGGTGAGGAGGGGCTCTTTGGCTCCCACCAGTCCCCCTGTCTGGTCTA
+
AAAAAFFFAFFFGBGGGGGAE?AA1B1AFGEGAAE0AAAE////ABBGH0BAGB1BFE011@GGG1BFG0CE//>EHB0BBBB?GHHAEHHHEEGGGHHHGGHFCGHHGHHHHHHHHDGHHHHHHGBCGEGHHHHHGGFGCHHGGGGGCCGHHHHHHECGHHGGGGHHHHHFFGFFGGGGG9CAGEGG9;FGGGCFGGFFFFFFE-B@EFFFFF@?@@FFFFFFFFFE?FFFFFFFFFFF@FFFFB/9;BB
@M05620:37:000000000-D9766:1:1101:18895:10281 1:N:0:87
AGTGCCAGCTCTCAATCGCACAGGGGACCCAGGGCCTGGCCCCTCCATCCAGAAAACCTATGACCTCACCCGCTACCTGGAGCACCAACTCCGCAGCTTGGCTGGGACCTATGTGAGTATCCAGCGTAGGAATCTGGGAGTTGGGGAGGAGTGAGGAGTTGGGGAAAGACAGTCCTAACCGTGGAGGGTTCTGGTAAATGATGGGGTGAGGAGGGGCTCTTTGGCTCCCACCAGTCCCCCTGTCTGGTCTA
+
1AAAAFFFAFFFGF3FGEGGG?FEFEFGGEHHGGGGGCHHFHGHGGHHHHGHHGHHHGEHHHHHHHHHHHHGGGGGHHGGHHGGFGFHGHHHGGGGGFHHGFHGGFHHGHHHHHHHHFHHHHGHHGCGCGHHHHHGHHHGGHHHGGGGGGGGHHHHHGHHHHGGGGHHHHHHHFHHHHHGGGEGGGGG;CFGGGCBGGGGGFGFGGF@FFFFFF@@?@FFFFFFFFFFFFFFFFFFFFFF;EFFFFFFFFF
@M05620:37:000000000-D9766:1:1101:15415:10288 1:N:0:87
AGTGCCAGCTCTCAATCGCACAGGGGACCCAGGGCCTGGCCCCTCCATCCAGAAAACCTATGACCTCACCCGCTACCTGGAGCACCAACTCCGCAGCTTGGCTGGGACCTATGTGAGTATCCAGCGTAGGAATCTGGGAGTTGGGGAGGAGTGAGGAGTTGGGGAAAGACAGTCCTAACCGTGGAGGGTCCTGGTAAATGATGGGGTGAGGAGGGGCTCTTTGGCTCCCACCAGTCCCCCTGTCTGGTCTA
+
AA>>AF1FAFFFGGGFFGGEECHCFGAGCACHEGGA/FHC0GAFEGBGGFGG1AFCGGHHFGDHHGHGHHHEE>EEHHGHCFGHGHHCGEHFEAEECBE<EHFGGGGHGHHHFFDFFHHHHFFGFCGGGGHFGHHHH0?F?FGGC@FCCFE>CFFCGGCCGCCCEFHFFGHCCCHHHHHGGGE@GGBGGGGGFF:;BFGGF09FGGB?EFABAA-->@EBBB/BF//;9BFFEFBBFFFF@A:FBFFFBB/
@M05620:37:000000000-D9766:1:1101:13363:10289 1:N:0:87
GAGGCTGCTTTGGAAGAAACTCATAGATTACTGCAACAGTTCCCCCTGGACCTGGACAAGTTTCTTGCCTGGCTTACAGAAGCTGAAACAGGGTGCTACCCGTAAGGAAAGGCTCCTAGAAGACTCCAAGGGAGTAAAAGAGCTGATGAAACAATGGCAAGTAAGTCAGGCATTTCCGCTTTAGCACGCTTGGGGAACCAATTGAACAATTCTCAGCATTTGTACTTGTAACTGACAAGCCAGGGACAAAA
+
>1AAA1C>1D@DABGGG1BF1B1FAGG3BGBFGAEGBAG1ADG1FFCF/CB0BC0B0B0BD2BF2DA1BB1BGHGGH1F1FGG1BFGHH00B/B//12B>0/B/>F1BFB00/B>/>>B1GEF01BFG1F<?//?0>DFGEF01BD<GBG11<?<F@00<F1>1???1D0G<F1111?C..F1FF11-<<...<-<.<..;C:C00:0:00:0;0<C00;;00;CF090;CF0C0C0099.9...999F9C
@M05620:37:000000000-D9766:1:1101:13795:10301 1:N:0:87
GAGGCTGCTTTGGAAGAAACTCATAGATTACTGCAACAGTTCCCCCTGGACCTGGAAAAGTTTCTTGCCTGGCTTACAGAAGCTGAAACAACTGCCCGTAAGGAAAGGCTCCTAGAAGACTCCAAGGGAGTAAAAGAGCTGATGAAACAATGGCAAGTAAGTCAGGCATTTCCGCTTTAGCACTCTTGTGGATCCAATTGAACAATTCTCAGCATTTGTACTTGTAACTGACAAGCCAGGGACAAAAGATC
+
>3>AAAFAFFFFGGGGGGGGGGHHCGHHHHHHHHBFGGGDGHHHHGGGEGHHHHHHHHHHGHHHHHHHHHHHHHHHHHHHHHHHHHHHHHHHHHHHHGF@FGHHGGHHHHHGHFHHHHHHHHHHGHGGHGGHHHHHEHHHHHHHHFHHHHHHHHHGGGHHHHHHHHHFHHHHHGGGGGHHHHHHHHHHHGEHHHHHHHHHHHGFHHHHHHGHHFHHHHHHHHHHHCGHGHHHHGGGGGGGGEEGGGFGEFB
@M05620:37:000000000-D9766:1:1101:13807:10315 1:N:0:87
GAGGCTGCTTTGGAAGAAACTCATAGATTACTGCAACAGTTCCCCCTGGACCTGGAAAAGTTTCTTGCCTGGCTTACAGAAGCTGAAACAACTGCCCGTAAGGAAAGGCTCCTAGAAGACTCCAAGGGAGTAAAAGAGCTGATGAAACAATGGCAAGTAAGTCAGGCATTTCCGCTTTAGCACTCTTGTGGATCCAATTGAACAATTCTCAGCATTTGTACTTGTAACTGACAAGCCAGGGACAAAAGATC
+
AAABAAFCFFDFGBBFFGGGGGHHHGFHHHHHHHFFFHGHHDGGHGFEEFEGFGFFB3CGBGGHHHHFGFFGHHHEBFGHHHGHHFFHHGGHHHFGH1>EE?BGFH1BFBGEHGGH?FBF3BGBE??/???F?FHBFBBGFFFFDGGFCFFDFH=2=@2DD@@F@C?=1???1?<?<.>=FFFFFDDFGC.1<CCDG0GFD=<0CDH<=GCCBG:0;;CH:GC::<:;<CB;CC;AC;;C::CAACFBE;;
@M05620:37:000000000-D9766:1:1101:8493:10373 1:N:0:87
AGTGCCAGCTCTCAATCGCACAGGGGACCCAGGGCCTGGCCCCTCCATCCAGAAAACCTATGACCTCACCCGCTACCTGGAGCACCAACTCCGCAGCTTGGCTGGGACCTATGTGAGTATCCAGCGTAGGAATCTGGGAGTTGGGGAGGAGTGAGGAGTTGGGGAAAGACAGTCCTAACCGTGGAGGGTTCTGGTAAATGATGGGGTGAGGAGGGGCTCTTTGGCTCCCACCAGTCCCCCTGTCTGGTCTA
+
AAABBFFFBFFFGFGFGGFFG?HDGGGGGGAFFGFGGFHHGHGGGGFGHHGHH3FGGGGFGHHHHHHFHHHGFE/FHFHHFHHEHHCEGHHHDGE/EGGHGHFGGGFGFHFHHHHHHHHHHGBGHGGDGGHGHHHHGBGFGGHHGCFGGGFGHGHHEFHGHHGGED.A/;:CHHHGBCHGGGGG?CFGGGGGGGGBFGFF0FFGGF;BFF./A.BCDFFFFFFEFFFFEFFFEFFFFFFFFEFFFFFFFF9
@M05620:37:000000000-D9766:1:1101:22096:10379 1:N:0:87
GAGGCTGCTTTGGAAGAAACTCATAGATTACTGCAACAGTTCCCCCTGGACCTGGAAAAGTTTCTTGCCTGGCTTACAGAAGCTGAAACAACTGCCAAACCCGTACGGCATGGCACCTAGAAGCAAACTCGGGCATAAGAGCGCAACTGACCAAAAGACACGACCGTACAACCTTTCCGAATTCGCCCACTTGTGGATCCCCTTGAACACTTATCCGACTTAATAATTGTCACTGACAAGACCGGGAACAA
+
AA111AF1@BD1GAFGGG1FGGFHFGEDDGHCF1AECFCBGHFHHEG/BFFHHHHFFGHFBFHHHBFHHHFGGHHHHHGGHFHHHHDFHF>GFHHFFHB/?EGEEC@E/E/BB>0B?F11BB1110BB1<?/C//BB11@1@><///??1<FG/</0.><>A->--.=A.0<.<;CFHGC.:;C.::A.;;;;09.;CF//9BF/0090999BGFF..-;-////;::/F/BB//////-;;--;@@@E;-
@M05620:37:000000000-D9766:1:1101:10594:10386 1:N:0:87
GAGGCTGCTTTGGAAGAAACTCATAGATTACTACAACAGTTCCCCCTGGACCTGGAAAAGTTTCTTGCCTGGCTTACAGAAGCTGAAACAACTGCCCGTAAGGAAAGGCTCCTAGAAGACTCCAAGGGAGTAAAAGAGCTGATGAAACAATGGCAAGTAAGTCAGGCATTTCCGCTTTAGCACTCTTGTGGATCCAATTGAACAATTCTCAGCATTCGTACTTGTAACTGACAAGCCAGGGACAAAAGATC
+
@?AAA?CA1F3F1GGGGGBGAGDHFHHDBGHHFFGH10G1BGH1FFCGAGGFFEAF1B0FFEGH2G1BG11BGHEHH1F1GHHFCHHHHEFHHCFCG/>@E01BFFB0?GH/FFGDGHCF1FG1FDEFHAFH1B>FGH0FG1BGHFFFCGFGHHH1/@>2D@@G1GGH11FF1C?C/.<1=1<<CGDG1>A1<<GHF0<<0<<0<<==DF0;GG0;00;/.;:;0;CC0CGGFF9CE/;C.;.9.;FBCCB
@M05620:37:000000000-D9766:1:1101:4660:10427 1:N:0:87
GAGGCTGCTTTGGAAGAAACTCATAGATTACTGCAACAGTTCCCCCTGGACCTGGAAAAGTTTCTTGCCTGGATTACAGAAGCTGAAACAACTGCCCGTAAGGAAAGGCTCCTAGAAGACTCCAAGGGAGTAAAAGAGCTGATGAAACAATGGCAAGTAAGTCAGGCATTTCCGCTTTAGCACTCTTGTGGATCCAATTGAACAATTCTCAGCATTTGTACTTGTAACTGACAAGCCAGGGACAAAAGATC
+
AAAAAACBFFFFGGGGCGGGGAF5DGAGHGHHFHFHBGHEGHDGHGEGH2GFHBG2BFHH3HHHH5BFGHHEAFFFHHEFGGGHFFFHH3BGGGHG?BE>E?3BFH?FF@FFGGGGHHHGHHHGHHFEAAGBBDGGGHFGGHHHHHFBGHFFHHHGFFGHF@FGFGHFGGGGHEEFFGFFFHFGHGHF=><FCCGGHDGFBGG0<GH0=<=GHHC:;CCGCGHGHCC:FCCHCH:;./9..;EEFGGBC99
@M05620:37:000000000-D9766:1:1101:19375:10435 1:N:0:87
GAGGCTGCTTTGGAAGAAACTCATAGATTACTGCAACAGTTCACCCTGGACCTGGACAAGTTTCTTGCCGTGCGGACTGGCTCATACAAGACTACCACGGATTAAAACATCTGACAATCTAATGGTAAGAACTCCAGGCATTCGCGACGCACCAGTACTTTGCACTAAACCGAACTATCCCTAGTATGTCCATTTCCCACAGACACTCTAGGCACAAACGATCGCAACCTCACACCCCTCAATCTCACCAT
+
1111>1>>1B3B11BBAAFG1B13AE13DAB33B1B1A0A2D21BG0F/00BB00B0F0BA2BFA111B//////>//?//0BB@B@@@1BB11BBB1/>//>B1111>111121111<B>B2111221110111110/<BB22?</////-><0111>11111<10/<//<<A<.00://::/0000000000;:000..././/9C0000/0./;9....;-.----//;-9/99-9--9;/;;//-//
@M05620:37:000000000-D9766:1:1101:15949:10437 1:N:0:87
AGTGCCAGCTCTCAATCGCACAGGGGACCCAGGGCCTGGCCCCTCCATCCAGAAAACCTATGACCTCACCCGCTACCTGGAGCACCAACTCCGCAGCTTGGCTGGGACCTATGTGAGTATCCAGCGTAGGAATCTGGGAGTTGGGGAGGAGTGAGGAGTTGGGGAAAGACAGTCCTAACCGTGGAGGGTTCTGGTAAATGATGGGGTGAGGAGGGGCTCTTTGGCTCCCACCAGTCCCCCTGTCTGGTCTA
+
BBBBBFFFBFFFGFGGGGGGGGHHGGFFGGHH2EEGGGHGHHGHGGHGHHHHHHGHGGHGHHHHHHHHHHHGGEEGHGFH2GHHFH11EHHFGFEFGHFHGHHGGGHHGHFHHHHHHHHHHHHHHGGGGGHHHHHHHHGGGHHHGGGGGGGHHHHHHGHHHHGGGGGHHHFHHHHHHHHHGGGGGGGGGGGGGGGGGGGGGGGGGGFFFFFFFFFFFFFFFFFFFFFFFFFFFFFFFFFFFFFFFFFFFFB
@M05620:37:000000000-D9766:1:1101:17050:10463 1:N:0:87
AGTGCCAGCTCTCAATCGCACAGGGGACCCAGGGCCTGGCCCCTCCATCCAGAAAACCTATGACCTCACCCGCTACCTGGAGCACCAACTCCGCAGCTTGGCTGGGACCTATGTGAGTATCCAGCGTAGGAATCTGGGAGTTGGGGAGGAGTGAGGAGTTGGGGAAAGACAGTCCTAACCGTGGAGGGTTCTGGTAAATGATGGGGTGAGGAGGGGCTCTTTGGCTCCCACCAGTCCCCCTGTCTGGTCTA
+
AAA@AFFFAFFFDFDGGA11A00BA0EEGGCFGGFEC/FFH/EFAEFBHHFBGBHFFGHEF1DAGGHGHHHGGGGEH1F>>FG/>F>GGFBGCC@EG0FCEFFAE/0BEGFHHHH2GGHEHHHHHGCGGBFHHHHHHHHGCGHHGGGGGGGHHFHHHGGHHGGGEACCGHFHCGHFCGHEA;;ABEGG;AFGGGGGGG0BFF0F..9@AFFFB;@@@@FFFFFFFFFAEFFBFFFFFFFB@AFFF9B;;B;
@M05620:37:000000000-D9766:1:1101:17032:10463 1:N:0:87
AGTGCCAGCTCTCAATCGCACAGGGGACCCAGGGCCTGGCCCCTCCATCCAGAAAACCTATGACCTCACCCGCTACCTGGAGCACCAACTCCGCAGCTTGGCTGGGACCTATGTGAGTATCCAGCGTAGGAATCTGGGAGTTGGGGAGGAGTGAGGAGTTGGGGAAAGACAGTCCTAACCGTGGAGGGTTCTGGTAAATGATGGGGTGAGGAGGGGCTCTTTGGCTCCCACCAGTCCCCCTGTCTGGTCTA
+
BCABBFFFCFFFGGGGGGGGGGHHGGGGGGHHFGGGGGHHHHGHGGHHHHHHHHHHHGHHHHHHHHHHHHHGGEGGHHHHGHHHHHHHGHHHGGGGGHGHGHHGGGHHGHHHHHHHHHHHHHHHGGGGGGHHHHHHHHHGGHHHGGGGGGGHHHHHHGHHHHGGGGHHHHHHHHHHHHHHGGGGGGGGEGGGGGFGGGGGGGGGGGFFFFFFFFFFFFFFFFFFFFFFFFFFFFFFFFFFFFFFFFFFFFF
@M05620:37:000000000-D9766:1:1101:6599:10463 1:N:0:87
GAGGCTGCTTTGGAAGAAACTCATAGATTACTGCAACAGTTCCCCCTGGACCTGGAAAAGTTTCTTGCCTGGCTTACAGAAGCTGAAACAACTGCCCGTAAGGAAAGGCTCCTAGAAGACTCCAAGGGAGTAAAAGAGCTGATGAAACAATGGCAAGTAAGTCAGGCATTTCCGCTTTAGCACTCTTGTGGATCCAATTGAACAATTCTCAGCATTTGTACTTGTAACTGACAAGCCAGGGACAAAAGATC
+
BBBBBBFBFFFFGGGGGGGGGGHFHHFHHHHHHHHHHHHFHHHHHGGGHGHHHFHEEGHHFHHHFDFHHHHHHHHHHHGGGGHHHHHHHEHHHHHHHAE?FHFGHHGHHHHGHHHHHHHHHHHHHHFGEGGGHHHHGHHHHHHHGHHGHHHHHHHGGGHHHHHHHHHGHGHGHEGGDFHHHHHHHHHHHG<>CGHHHHHHHHHBGHHGHHGGHHGGGGHGCGHHHHHHHGHHHGCFGFFEDGGGGGGGEFC
@M05620:37:000000000-D9766:1:1101:26122:10475 1:N:0:87
AGTGCACCTCTCAATCGCACAGGGGGCCCCGGGCCTGGCCCCTCCATCCCGAAAACCTCTGACCTCACCCGCTACCTGGAGCACCCACTCCGCAGCTTGGCTGGGCCCTCTGTGAGTATCCCGCGTCGGAATCTGGGCGTTGGGGCGGCGTGCGGCGTTGGGGCAAGCCAGTCCTAACCGTGGAGGGTTCTGGTAAATGATGGGGTGAGGAGGGGCTCTTTGGCTCCCACCAGTCCCCCTGTCTGGTCTAT
+
AB>ABF4BFF4BFGGGGAFFECHDG22AEE2AEEGDGH1BGGHGG2BDF1B?>EF3EGHFH4GHBBFHHHGGG?FHGHH2B?GHH<F/FGHCGGCDBHHGHFFGG/?AH/?GGH1<FHHHH1>CGC-<C-<CGHHHHA-ACGHGGD-B9-;DA-B;9@DFFFFDFFF.;99FFFFFFFFFFFF.AFFAFFFFFFFFFFF/BFFFFDBFFF/?DFFFFFFFFFFFFFFFFFFAFBFFFFFAFFFFFFFFFBB
@M05620:37:000000000-D9766:1:1101:6616:10478 1:N:0:87
GAGGCTGCTTTGGAAGAAACTCATAGATTACTGCAACAGTTCCCCCTGGACCTGGAAAAGTTTCTTGCCTGGCTTACAGAAGCTGAAACAACTGCCCGTAAGGAAAGTCCCCTAGAAGCCTCCAAGGGAGTCAAACAGCTGATGAAACAATGGCAAGTAAGTCAGGCATTTCCGCTTTAGCACTCCTTTGGATCCTCTTGAACCATTCTCAGCACTTTGACTTGTAACTTACAAGCCAGGGAGAAAATACC
+
>AA?>>CA@5B@445BAF4FGGFGHGFGGFB5FF4FCGBGHADBB2AAECAFGGG233BF3DFBFDFBB53FEGG335BFFF3BF3@FBF1BBFFHGB>/B13BB314@4BF??23BB3?32?B?3//?/?3B4B3B20?2B2?BB32B?222@2</2@@2@@@2?<F11?11?/?..=1==>1>0<1>=G10<=000=0<<<<C0=000;0;C.0/0000;0:<00;00000;0../9;.9...;C0009
@M05620:37:000000000-D9766:1:1101:25801:10480 1:N:0:87
GAGGCTGCTTTGGAAGAAACTCATAGATTACTGCAACAGTTCCCCCTGGACCTGGAAAAGTTTCTTGCCTGGCTTACAGAATGTGAACCATAAGTCAAGGCTCCAATAAAAGTTCAAGGGAGAAAAACAGCTAATAAAAGAACGGAAAACAAACTAGCAAGTAAGTCAGGAATATCCGCTTGAACACAATTGAACAACAATCAGCACAAGTACCAGCAATTGACAATGTAGCGACCAAAGAACGGAAAAGC
+
A?AB>AFABDB4G45BEGBBGGHHHGHDGFABFB4BBG2DG5ABBEAB2ABBFGEF3323BDFDFFFABBABBGG3BBBAFF5G55@BB133355B@BB31@1BBE4BBB333B4B44B1?E?B3FF/??0334B4B?D3?02//?//BB/???22<<2@222@2>@2?0?01111@//?CA>1<>>.F>=111<=/<..0<0<<0.<<.0;000;.;/0<:<CHBC00:00-9---;./=9/;;;E99/.
@M05620:37:000000000-D9766:1:1101:3867:10484 1:N:0:87
AGTGCCAGCTCTCCATCGCACAGGGTACCCAGGGCATGGCCCCTCCATCCAGAAAACCTATGACCTCACCCGCTACCTGGAGCACCCACTCCGCAGCTTGGATGGTAGCTATGTGAGTATCCAGTGTAGGTATCGGGGTGTTGGGGCGGCGCGTGGCGTTGGGGCAAGCTTGTCCTATCTGTGGAGGGCTCTGGTAAATGATGGGGTGAGGAGGGGCTGTTTGGCTCCCACCAGTCCCCCTGTCTGGTCTA
+
>>>>>@F1>FCFF1GG1A11A0BAB0AAA1BBA0B00BBFFHGCEGFGFBFFBFCA0BCCBFGGFACAG00>>/>EGEFE0BBBFGA/?CG0??@>>FBF/1FFF121BBB2B2B2B1BG2G2<21B2B112BF/<////>EHEGC?@C-:---9--99A@.@=----9///;9;/////;//-/--@-9A/9B9/;F///;B/99-;9-;/;9@-@@-;/;F:FB99E-9--9BF/FEB9-;/B9/;/BB
@M05620:37:000000000-D9766:1:1101:21391:10535 1:N:0:87
GAGGCTGCTTTGGAAGAAACTCATAGATTACTGCAACAGTTCCCCCTGGACCTGGAAAAGTTTCTTGCCTGGCTTACAGAAGCTGAAACAACTGCCCGTAAGGAAAGGCTCCTAGAAGACTCCAAGGGAGTAAAAGAGCTGATGAAACAATGGCAAGTAAGTCAGGCATTTCCGCTTTAGCACTCTTGTGGATCCAATTGAACCATTCTCAGCATTTGTACTTGTAACTGACAAGCCAGGGACAAAAGATC
+
AABAAAFBFFFFCBBFGGGGGGGHFFHHHGHGHHFFFHHGHGFFHGGFGHGHHHGHBDBGFHHHHHHGHHHGHHHGGGFHHHFGHFFHFGFHHHHGGAF?1?3FGHCFHFGGHFGHHFBFB3FFGG?EG?GHHFHHGHFDHFHHFHFFGHHF2GFEFFGHFF@GD<GFC<1GGCADDFF1FGFCBGGF<GCDCGHDGGHFDDG.CGGDFH;GFHG<:CCG0:;CHCFCC;FFHG;AA/:9.9CCFCFFEF;
@M05620:37:000000000-D9766:1:1101:4847:10566 1:N:0:87
AGTGCCAGCTCTCCATCGCACAGGGGACCCAGGGCCTGGCCCCTCCATCCAGAAAACCTATGACCTCACCCGCTACCTGGAGCACCCACTCCGCAGCTTGGCTGGGACCTATGTGAGTATCCAGCGTAGGAATCTGGGCGTTGGGGCGGCGTGCGGCGTTGGGGACAGCCCGTCCTAACCGTGGAGGGTTCTGGTAAATGATGGGGTGAGGAGGGGCTCTTTGGCTCCCACCAGTCCCCCTGTCTGGTCTA
+
>A>3>BDFBFFFGFGGAAE2ECFDG22ABBBGABEBAFGHHHGHGGHHHBGGHHHBBEHHAFGHH5BGHHH>E/>EGH@B?BBGGHF1?GHB?E?E>FBBEGHGGGHHGHHHHHH3GHHHHHFGHGG/>E2@FHHHHH/@DDGHGG.<D:BGGDGG-@FFFFFF.-.;.;A=DFFFFFFFFFFF.AAFFFFFFFFFFFFFEFFFFFAF?FF/AFFFFFFFFFFFFFFFFFFFEFFFFFFFFFFFFFFFFFF
@M05620:37:000000000-D9766:1:1101:6660:10579 1:N:0:87
AGTGCCAGCTCTCAATCGCACAGGGGACCCAGGGCCTGGCCCCTCCATCCAGAAAACCTATGACCTCACCCGCTACCTGGAGCACCAACTCCGCAGCTTGGCTGGGACCTATGTGAGTATCCAGCGTAGGAATCTGGGAGTTGGGGAGGAGTGAGGAGTTGGGGAAAGACAGTCCTAACCGTGGAGGGTTCTGGTAAATGATGGGGTGAGGAGGGGCTCTTTGGCTCCCACCAGTCCCCCTGTCTGGTCTA
+
AA>>AFFFBFFFGGGFFFF2EEGCFGEGGDFH2FGFDFHHFHEHGGHHHHHHGHHGHGHHHHHHHHHHHHHGG/EGHHHHGFGGGHHFGHHHEFGFGFFGGHHGGGHHGHHHHHHHHHHHHHHHHGGGGGHHGHHHHHHGEHHHGGGGGGGHHHHHHGHHHHGGGGHGHHFHGHHHHHGHGEFGGGGGEFGGGGFFGGGGGGGGGGFFFFFFFFFFFDFFFFFFFFFFFFFFFFFFFFFFFFFFFFFFFFB
@M05620:37:000000000-D9766:1:1101:25057:10581 1:N:0:87
AGTGCCAGCTCTCAATCGAACAGGGGACCCAGGGCCTGGCCCCTCCAGCCAGAAAACCTATGACCTCACCCGCTACCTGGAGCACCAACTACGCAGCTTGGCTGGGACCTATGTGAGCATCCAGCGTAAGAATCTGGGGGTTGGGGAGGAGTGAGGAGACGGGGAAAGGCAGGCCTAACCGTGGAGGGTTATGGCAAATGATGGGCTGAGGAGGCGCTCTTTGGCTCCCACCCGTCCCCCTGTCTGGCCTA
+
>1>AAFF1>CFFFGGFFFAGGGHFEGG0AAGHG0AE/AFF0FEGGGH10AGF0B1BGE01BF2FGHGHHHEGGFEEHGHCFHHHF/GGGGGHGCC//BFH/0B<?/0FGHC1122B111BFG11F/EG/@G1GHHB1G/A-<<---CC?.<CHHHHH?....;C-.;..=;.-;CF/;F.@GGG-EB@BF-FF/-9;AFFFFF/9-;-;9A/-----;;AFF/FF/;-A----;B99BAB@F/;B/B/9/:
@M05620:37:000000000-D9766:1:1101:8118:10589 1:N:0:87
GAGGCTGCTTTGGAAGAAACTCATAGATTACTGCAACAGTTCCCCCTGGACCTGGAAAAGTTTCTTGCCTGGCTTACAGAAGCTGAAACAGGATGCTACCCGTAAGGAAAGGCTCCTAGAAGACTCCAAGGGAGTAAAAGAGCTGATGAAACAATGGCAAGTAAGTCAGGCATTTCCGCTTTAGCACTCTTGTGGATCCAATTGAACAATTCTCAGCATTTGTACTTGTAACTGACAAGCCAGGGACAAAA
+
BCCCCCFCFFFFGFFGGGGGGGHHHHHHHHHGHHHHFHHHHHHHHGGGHHHHHHHHGFHHHHHHHHHHHHHHHHHGHFGHHHHHHHGHHHF?1BFFBBB?BBEEGGEDGH1BFGHGHBGHHHHHFGHHHF?/F/?FGHGGGH?FGHHGHGGBFHHHFGHHC@FHGGHHFFFG??FGHGGGGG=GHFG<FFGHHHFFGGHDGGHFG0<DGGFHHFGHHHHHHHCCHGHHFCFH:CCFBCCEEGF.EEEGFCC
@M05620:37:000000000-D9766:1:1101:8101:10606 1:N:0:87
GAGGCTGCTTTGGAAGAAACTGATAAATTAGTGACACAGGACCCCATGAACACGTCACCGTATCTAGCCTGTCTTCCATAATCTGGCACAGGATGCTCCCCGTAAGGAAAGGCTCCTAGCAGCCTCCCCGGGCGTCCCCGCGCTGCTGACCCCCTGGCCAGTACGTCCGGCCTTTCCGCTTTCGCCCTCTTGTGGATCCCATTGCACCATTCTCAGCATTTGTACTTGTCACTGCCAAGCCAGGGCCACAA
+
BBBBBBFBFFFFGGGGGGGGG5FBD5566B4DD65DFFA222B222BB3DB522221ABEA111B5553B13BDGA555DBDGHD53FFBB??B3BB33?E/?>E1FGHHG1?30FGH43332?BG?//<BF/B>C</?<<<AD-.FF1<0<<ADCGF./<C<;EHHC-ADDGGGGGGEDGGFDG.CCFFGFFFG9CFFF/FFB/;B/.;BFFF/9B/;;BFFFFFFFF//:BF/;:F.:E..A?.;.9.:
@M05620:37:000000000-D9766:1:1101:12555:10624 1:N:0:87
AGTGCCAGCTCTCAATCGCACAGGGGACCCAGGGCCTGGCCCCTCCATCCAGAAAACCTATGACCTCACCCGCTACCTGGAGCACCAACTCCGCAGCTTGGCTGGGACCTATGTGAGTATCCAGCGTAGGAATCTGGGAGTTGGGGAGGAGTGAGGAGTTGGGGAAAGACAGTCCTAACCGTGGAGGGTTCTGGTAAATGATGGGGTGAGGAGGGGCTCTTTGGCTCCCACCAGTCCCCCTGTCTGGTCTA
+
BAABBFBFBFFFGGGGGGGGGGHHGGGGGGHHGGGGGGHHHHGHGGHHHHGFG3GHHGHHHHHHHHHHHHHGGFEGHHHHHHHHHHHHGHHHGGGGGHHHGHHGGGHHGHHHHHHHHHHHHHHHHGGGGGGHHHHHHHHGGHHHGGGGGGGHHHHHHGHHHHGGGGHHHHHHHHHHHHHHGGGGGGGGGGGGGGGGGGGGGGGGGGFFFFFFFFFFFFFFFFFFFFFFFFFFFFFFFFFFFFFFFFFFFFF
@M05620:37:000000000-D9766:1:1101:5167:10630 1:N:0:87
GAGGCTGCTTTGGAAGCAACTCCTAAAATCATTGCACCAGTTCCCCTTGCCCCTGACAAATTTTTTTGCCTGGTATCCTACGGGGTACTACCTGCCCTTAAGTACACGCACAAAAAGCAAAGGAAGGAAAAAATAGGGTGAAAGAAACAAAAGAAAGTCAGTCAGGTCATACCGATTACGCACGCTGGTGCAACCAAATAAACCACTCTAGGCATACTTACAACTCACAGACAAGCTCTAAAAAAACGATC
+
>1AA>A@ACFDDG1BB1BBB11AB11BADA1DB313ABA0BDD2FG0B011BABAB011A1BFD1A/AA1BB/@1@D22DB//>/>/B1BBB1BBF/1011BB2B2B/>>>>000</0BB1000BB?0BB<0C01@100//<1<<C?0?/00?/<01>==F=>110111100/..-..0<:::--:.-:9000:;;;;B000;/..;/;90:9009000000/9/;;9///;:B:-//////;/--9---9
@M05620:37:000000000-D9766:1:1101:5784:10635 1:N:0:87
AGTGCCAGCTCTCAATCGCACAGGGGACCCAGGGCCTGGCCCCTCCATCCAGAAAACCTATGACCTCACCCGCTACCTGGAGCACCAACTCCGCAGCTTGGCTGGGACCTATGTGAGTATCCAGCGTAGGAATCTGGGAGTTGGGGAGGAGTGAGGAGTTGGGGAAAGACAGTCCTAACCGTGGAGGGTTCTGGTAAATGATGGGGTGAGGAGGGGCTCTTTGGCTCCCACCAGTCCCCCTGTCTGGTCTA
+
>A>>ADFFBFFFG4GGGFFAEEHEGEEEEEAFBBEEFFHHHHGHGGHHHFHHHHHFGGHHGHHHH5FGHHHEG>EFHFGH2FHHHH11?GHGEGCGEHGGGHHGGGHHGHHHHHHHHHHHHHHHHGDBCGFGHHHHHH0FGHHHGGAFG.CHH0DGGGHHHHGGCAGHHHFHHHHHHGHHGGGGDFGCCFFGGGFGGGGGGGGGGGFFFFFFFFFFFFFFFFFFFFFFFFFFFFFFFFFFFFFFFFFFFFF
@M05620:37:000000000-D9766:1:1101:10889:10655 1:N:0:87
GAGGCTGCTTTGGAAGAAACTCATAGATTACTGCAACAGTTCCCCCTGGACCTGGAAAAGTTTCTTGCCTGGCTTACAGAAGCTGAAACAGGATGCTACCCGTAAGGAAAGGCTCCTAGAAGACTCCAAGGGAGTAAAAGAGCTGATGAAACAATGGCAAGTAAGTCAGGCATTTCCGCTTTAGCACTCTTGTGGATCCAATTGAACAATTCTCAGCATTTGTACTTGTAACTGACAAGCCAGGGACAAAA
+
ABAABBFBFFFFGBFFGGGGGGHHHGHHHGHGHHHFEFHHHHGHHGGGHFHHHHHHHHGHHHHHHHHHHHHHHHHGHHGGHHGHHHGHHHFFBFGFBBB?GBEEGHHHHHBGGGHGGHHFHHHHFHHHFG?AEAEGHH?FFGBFFHHHHHGBFHHHFHHHGHFGHGHHHFGHHHGHHGGGGGFHGGGFFFHFHGCH<<GDFGHFHFFGHHFHGGHHHFHHHHCCGFHHHFHHCCFFFFFGGFFGEAEEFGG
@M05620:37:000000000-D9766:1:1101:8841:10656 1:N:0:87
GAGGCTGCTTTGGAAGAAACTCATAGATTACTGCAACAGTTCCCCCTGGACCTGGAAAAGTTTCTTGCTTGGCTTACAGAAGCTGAAACAGGATGCTACCCGTAAGGAAAGGCTCCTAGAAGACTCCAAGGGAGTAAAAGAGCTGATGAAACAATGGCAAGTAAGTCAGGCATTTCCGCTTTAGCACTCTTGTGGATCCAATTGAACAATTCTCAGCATTTGTACTTGTAACTGACAAGCCAGGGACAAAA
+
BBCCBCFBFFFFGBFGGGGGGGHHHFGHHHHHHHGHGHHHHHGHHGGGGHHHHHGHBBBGHGHHHHHFDGFEGHHEBBFDHHGHHFEGFG2BBBFFBBB?FBEEGE3EGG1FFFGGHFHEGHHH3GHHGG?E?/?3FHBGEH2BCGFHHHFB@CFGCGHHGDFFFFDGHBGE??FFHGGGFG=GGGF><DFFGHDFCCF0CDGFGHFDGFFGHHCCHHHHHHCGHHHHC0GH:CBCFFC.AC9E:AE?GGF
@M05620:37:000000000-D9766:1:1101:13961:10675 1:N:0:87
GAGGCTGCTTTGGAAGAAACTCATAGATTACTGCAACAGTTCCCCCTGGACCTGGAAAAGTTTCTTGCCTGGCTTACAGAAGCTGAAACAGGATGCTACCCGTAAGGAAAGGCTCCTAGAAGACTCCAAGGGAGTAAAAGAGCTGATGAAACAATGGCAAGTAAGTCAGGCATTTCCGCTTTAGCACTCTTGTGGATCCAATTGAACAATTCTCAGCATTTGTACTTGTAACTGACAAGCCAGGGACAAAA
+
CCBCCCFCFFFFGGGGGGGGGGHHHHHHHHHHHHHHHHHHHHHHHGGGHHHHHHHHHGHHGHHHHHHHHHHHHHHGHHHHHHHHHHHHHHHHHHHHHHHHHFEFGHHHHHFHHHHGHHHHHHHHHHHHHHGGHGEHHHHHGHHHHHHHHHHHHHHHHHHHGHHHHHHHHHHHHHHHHGGGGGHHHHHHGHHHHHGGFHHHHHHHHHHGHHHHHHHGHHHHHHHHHHHHHHHHGHGGGGGGGGGGGGGGGGA
@M05620:37:000000000-D9766:1:1101:14980:10684 1:N:0:87
AGTGCCAGCTCTCAATCGCACAGGGGACCCAGGGCCTGGCCCCTCCATCCAGAAAACCTATGACCTCACCCGCTACCTGGAGCACCAACTCCGCAGCTTGGCTGGGACCTATGTGAGTATCCAGCGTAGGAATCTGGGAGTTGGGGAGGAGTGAGGAGTTGGGGAAAGACAGTCCTAACCGTGGAGGGTTCTGGTAAATGATGGGGTGAGGAGGGGCTCTTTGGCTCCCACCAGTCCCCCTGTCTGGTCTA
+
BBABBFFFBFFFGGGGGGGGGGFHGGGGGGHHGGGGGFHHHHGHGGHGHHHHHHHHHGHHHHHHHHHHHHHGGGGGHHHHHHHHHHHHGHHHGGGGGHHHGHHGGGHHGHHHHHHHHHHHHHHHHGGGGGHHHHHHHHHGGHHHGGGGGGGHHHHHHGHHHHGGGGHHHHHHHHHHHHHHGGGGGGGGGGGGGGFGGGGGGGGGGGFFFFFFFFFFFFFFFFFFFFFFFFFFFFFFFFFFFFFFFFFFFFB
@M05620:37:000000000-D9766:1:1101:15226:10691 1:N:0:87
GAGGCTGCTTTGGAAGAAACTCATAGATTACTGCAACAGTTCCCCCTGGACCTGGAAAAGTTTCTTGCCTGGCTTACAGAAGCTGAAACAGGATGCTACCCGTAAGGAAAGGCTCCTAGAAGACTCCAAGGGAGTAAAAGAGCTGATGAAACAATGGCAAGTAAGTCAGGCATTTCCGCTTTAGCACTCTTGTGGATCCAATTGAACAATTCTCAGCATTTGTACTTGTAACTGACAAGCCAGGGACAAAA
+
AAAABBFBFFFFGGGGGGGGGGFFHGFGHGHHHHHGHHHHHHHHHFGGHHHHHHHFGHHHHHHHGHHHHHHFGHHHHHFGHHHHHHGHHHHHHHHHHHHHHEFGGHHHHHHHHHHGHGHHGHHHHHHHHHGGEGEHHHGFGHHHHHHHHHHGHHHHHHHHGHHHHFHHHHHHHHGHGDDGGGHHHGGGFHHHHHFHFGGFGHHHHHGGGHGGHGFHHHHHHGFHHHHFCGFHFHFGGGGGGGGGGGGGGGG
@M05620:37:000000000-D9766:1:1101:19922:10701 1:N:0:87
GAGGCTGCTTTGGAAGAACCTCATAGATTACTGCAACAGTTCCCCCTGGACCTGGAAAAGTTTCTTGCCTGGCTTACAGAAGCTGAAACACCTGCCAATGTCGTACAGCATCTTACCTGCAAGGAAAGGCTACTAGAAGACCTCAAGCGAGTAAAAGACCGGACGACACAACGGCATTCAAGTTAGTCAGTTTCGCATTACCCCTTTCGCGGATTCAATTGAACAATCTTCAGCACTTGTACCTGCAACTC
+
BABBB4F>BFFFFFAFGGCGGGHHHHHFEGHHHBFGFGFHHHGHHGG2AFGHHHHG3AC3BDFHHHHHHHHHHHHHHGHGHHHGHHHHHHFGHHHFHCGB@41BBF1F31333444B3300B3/B33B0/B3B3FBF3333011BF11/?/<01@F@/0@//>//-->-0..-<<--000;000:00:00:00;...;C00;/..;=0..-9@-.0//://////;/;9/;B/B/.//;9/;///.;/BF/
@M05620:37:000000000-D9766:1:1101:26690:10705 1:N:0:87
AGTGCCAGCTCTCAATCGCACAGGGGACCCAGGGCCTGGCCCCTCCATCCAGAAAACCTATGACCTCACCCGCTACCTGGAGCACCAACTACGCAGCTTGGCTGGGACCTATGTGAGTATCCAGCGTAGGAATCTGGGAGTTGGGGAGGAGTGAGGAGTTGCGGAAAGACAGTCCTAACCGTGGAGGGTTCTGGTAAATGATGGGGTGAGGAGGGGCCCTTTGGCTACCACCAGCCCCCCTGTCTGGCCTA
+
AAAAAFF4>FFFGEGFGAAFEEGEGEEEEEGHG2AEEFGGHHGDGGH5FGHHHGHHHGHHHAGHHGGHHHFEEECEHHGBGGFF?F1FEF3BEE/EEFGGEH3FEEGEEHGHHHD?F?FGH2FGF<?B>?FFGHGHGHHG?FHFCGEC@DDFG0=GG<</00<;A@@.;://:::CGGGGG.9-AEDA;.CFFGBFGFB90;C0.AD?9AA/9.-;@-9EFBB/9//..;9999.;9AB??AFFFFF/./;
@M05620:37:000000000-D9766:1:1101:11626:10774 1:N:0:87
GAGGCTGCTTTGGAAGAAACTCATAGATTACTGCAACAGTTCCCCCTGGACCTGGAAAAGTTTCTTGCCTGGCTTACAGAAGCTGAAACAACTGCCCGTAAGGAAAGGCTCCTAGAAGACTCCAAGGGAGTAAAAGAGCTGATGAAACAATGGCAAGTAAGTCAGGCATTTCCGCTTTAGCACTCTTGTGGATCCAATTGAACAATTCTCAGCATTTGTACTTGTAACTGACAAGCCAGGGACAAAAGATC
+
AAAAAAFAFFFFGFGFAGGG11FFDGEFEFHFHHHHHFHHFGHHHGGGEBGFBFHAFGHHAGHHH1DGHHFCGGCGHHFHFHHFGHHBHFHCFFGHH/E@EHHHHHFFHHHGHHHGHHGHHHHHHHFEHGGHHHHHGHHHHHGHHHHHHFHHHHHHEFGHFGGGGHHHFHHHHGGGGGHHHHHGHHGHHH.FCGFFHGHFHHHHHHHHHHGCHHHGHHHHFHHHHHHHHHHHHGFGGFFE?EEGGGGFEC9
@M05620:37:000000000-D9766:1:1101:11099:10783 1:N:0:87
GAGGCTGCTTTGGAAGAAACTCATAGATTACTGCAACAGTTCCCCCTGGACCTGGAAAAGTTTCTTGCCTGGCTTACAGAAGCTGAAACAACTGCCCGTAAGGAAAGGCTCCTAGAAGACTCCAAGGGCGTAAACGAGATGATGAAACAATGGCAAGTAAGTCAGGCATTTCCGCTTTAGCACTCTTGTGGATCCAATTGAACAATTCTCAGCATTTGTACTTGTAACTGACAAGCCAGGGACAAAAGATC
+
CCCCCCFCFFFFGGGGGGGGGGHHHHHHHHHGHHHHGHHHHHHHHGGGFHHHHHHHHHHHGHHHHHHHHHHHHHHHHHHHHHHHHHHHHFGHGGGHHGF@FHFDBGHEHHH13BFF?GHH33BF33/E/<<BBG3//?//>FHD22FGHFHB22?F/?DGH1=?G0=/FF1FD?DGGGGHHEHHH0=<<CCGHHHHHHCGHHHHHHHFHFGHH0GHH0CH0CFGG0CFFFFGFG..AF?...;CFBAFEFC
@M05620:37:000000000-D9766:1:1101:10647:10796 1:N:0:87
AGGGCCAGCTCTCAATCGCACAGGGGACCCAGGGCCTGGCCCCTCCATCCAGAAAACCTATGACCTCACCCGCTACCTGGAGCACCAACTCCGCAGCTTGGCTGGGACCTATGTGAGTATCCAGCGTAGGAATCTGGGAGTTGGGGAGGAGTGAGGAGTTGGGGAAAGACAGTCCTAACCGTGGAGGGTTCTGGTAAATGATGGGGTGAGGAGGGGCTCTTTGGCTCCCACCAGTCCCCCTGTCTGGTCTA
+
1>1>AA1AAFFFEEGFFEFCEECGCFGE00FFGEEA/AFCEGGAFGHH1BFBD01BGEC1FGDGFHFHHCGGGEE@GHHFGHHHCFGHGEFHGCG@@0GE/EFE/EGCBF1GDFFDGHHFFGGHFGBACCGF??DDGC<<CF1FGGECG<A<CFHFGCHFDFGCEGCCCFFGHHFFHGGF@A9AEAAAGGGGGEGGFGGFGFFBFFA@FFFFF--@=@?B/9//9FFEFFFFFFFFFFAB@FFFB/BF/9/
@M05620:37:000000000-D9766:1:1101:11116:10797 1:N:0:87
GAGGCTGCTTTGGAAGAAACTCATAGATTACTGCAACAGTTCCCCCTGGACCTGGAAAAGTTTCTTGCCTGGCTTACAGAAGCTGAAACAACTGCCCGTAAGGAAAGGCCGCTAGAAGAATCCAAGGGAGGAAAAGAGGTGATGAAACAATGGCAAGAAAGTCAGGCATTTCCGCCTGAGCACTCCTGTGTATCCAACTGAACCATTCTCAGCATCTCTACTATGAACTGACAAGCGAGGCAGAAAAGACC
+
AABBAAFBFDFFGB5BFGFGDGHHHHHGFHGFDF4FFHBGHDDFGGEECGBFGHEFBA2GGHHGHHHFBFFBFGHBBBFGHGFGHB3FBB?GHHHFG?>/1?3@BF1111/>>>?3B?BB3?3BF3//?//?22F2?2/@<F2>@2B@@C2220<1?0??<1?1??><<1<=<><.../<<0.<</0/=00<0==;0:;:0:/.;;000000/:;;00000;000;00;00/;;.;..9--..:/;B/9;.
@M05620:37:000000000-D9766:1:1101:24119:10803 1:N:0:87
AGTGCCAGCTCTCAATCGCACAGGGGACCCAGGGCCTGGCCCCTCCATCCAGAAAACCTATGACCTCACCCGCTACCTGGAGCACCAACTCCGCAGCTTGGCTGGGACCTATGTGAGTATCCAGCGTAGGAATCTGGGAGTTGGGGAGGAGTGAGGAGTTGGGGAAAGGCAGTCCTAACCGTGGAGGGTTCTGGTAAATGATGGGGTGAGGAGGGGCTCTTTGGCTCCCACCAGTCCCCCTGTCTGGTCTA
+
BCABCFFBAFFFGGGGGGGEGGHHGGGGGGHHGDGGGGHHHHGHGGHHHHHHHHHGHGHHHHHHHHHHHHHGGGGGHHHHFGHEHHHHGHFHGGFEGHHHGHHGFFHHGHHHHHHHHDHHHHHHHGGGGGHHHHHHHHHGGHHHGGGGGGGHHHHHHGHHHGGGGGHH.CGGHHHGHHHGGEFGGGGG.:AFGGGGGGGGGGGGGFFFFFFFFFFFAFFFFFFFFFF.AFFFFFFFFFFFFFFFFFFFFFF
@M05620:37:000000000-D9766:1:1101:13787:10817 1:N:0:87
GCGGCTGCTTTGGAAGAAACTCATAGATTACTGCCACAGTTCCCCCTGGACCTGGAAACGTTTCTTGCCTGGCTTCCAGAAGCTGAAACAACTGCCCGTAAGGAAAGGCTCCTAGAAGACTCCAAGGGAGTAAACGCGCTGCTGAAACAATGGCAAGTAAGTCAGGCATTTCCGCTTTAGCACTCTTGTGGATCCAATTGAACAATTCTCAGCATTTGTACTTGTAACTGACAAGCCAGGGCCAAAAGATC
+
11>AAA>>FFDD1FBBA1BFBG1F3FGHH1BFFG01B0BBFGHHHGAF/ABFGH0BB10FFFGGAGFFHHHHHGF0BGGBFFG1B11BF0BGFGGHHGEEEHHH0GHHHHHGH1GG>GHHHHH11BFG<EGH1B1E/>CGG/FG11?GCCGHGH01FG1FHHH1GHH.FGHHHGGGGGFHH0DHHHHHHHGBGHHHFHHHHHGHFHHGGGGGG0CFGGGGGGGGG0;FFGGGGGGGGGGGG.;AF--;:FF
@M05620:37:000000000-D9766:1:1101:13805:10828 1:N:0:87
GAGGCTGCTTTGGAAGAAACTCATAGATTACTGCAACAGTTCCCCCTGGACCTGGAAAAGTTTCTTGCCTGGCTTACAGAAGCTGAAACAACTGCCCGTAAGGAAAGGCTCCTAGAAGACTCCAAGGGAGTAAAAGAGCTGATGAAACAATGGCAAGTAAGTCAGGCATTTCCGCTTTAGCACTCTTGTGGATCCAATTGAACAATTCTCAGCATTTGTACTTGTAACTGACAAGCCAGGGACAAAAGATC
+
BBBBBAFAFFDFGBAFFGGGFGHHHHGHHFGGHHFGGHHHHHHHHGEGEFFHHHFBBBFHBGHHHHFFGHHHHHFFGHHHHGHHGGGHHFGHHHGGHGGEDGGHHHGGHHHGHFFGFGFFGHGHHGFAGEEG?GDFEFGHHHHHGFHFGGFHHHBFE@>GDGHFGCHE1F1FD?AEDEGHGFDFGHHFHF>DCFHGFHHHG=<GFBGB<C:CBFGCCCGHFGFCG;GBGFHGGFCEGFFE.CAFGFFCA0;
@M05620:37:000000000-D9766:1:1101:19081:10857 1:N:0:87
GAGGCTGCTTTGGACGAAACTCATAGATTACTGCAACAGTTCCCCCTGGACCTGGAAAAGTTTCTTGCCTGGCTTACAGAAGCTGAAACAACTGCCCGTAAGGAAATGCTCCTAGAAGCCTCCAAAGGATTAAAAGACCTGATGAAACAATGGCAAGTAAATCAGGCATTTCCGCGTTAGCACTCTTTTGTATCCCCTTTGACAATTTTCAGCATTTGTACTTTTAACTGACCAGCCAGGGACAAAAAATC
+
>A?>>>B>BBB@FAB22AAADFFCGBDFG5ADFE33BFBDGBDBF222222BFBFBB3233DDDDADA3A3AFGB335BDF3BBB33BBB1BBFDBB1>>E13BBG333433BB4?B3303B/B33B0B333B4E3?00?BB11?1B10?<<1<@@/1@2222<11<???111?/--<..1=1</0<=0=/=BD</./<00:;;00;000;:0;00:00;0;0:0990;90//;....;C.9.9.;..9.:
@M05620:37:000000000-D9766:1:1101:10925:10871 1:N:0:87
GAGGCTGCTTTGGAAGAAACTCATAGATTACTGCAACAGTTCCCCCTGGACCTGGAAAAGTTTCTTGCCTGGCTTACAGAAGCTGAAACAACTGCCAATGTCCTACAAGATGCTACCCGCAAGGAAAGACGCCTACAAGACTCCAAGCTAGTAAAACAGCTGATGAAACAATGGCAAGGAAGCAAGGCACTGCCGCTTTAGCACTCTTGCGGATCCAATTGAACAATTTTCAGCATTTGTACGTGCAATCG
+
>AAA1>1AF1B@FF1BAFFAFGFDFFFFFBE3DFBFHGBD2D2BBAAAF0BBFFFAB1BG1FGFFGEEBGFA0BF111BFC1BBFB1@B>/?@FDB@1@@B22BFF111B1F1@B1BF>/>//?0BBB00//<B/0B1<C<1<<111/11@<@2FF1?0<?1??11<<?0/11?>F<..00>.1><.<..//0<--<EE;000:0;00:0---9;/0B009BFG0B9;09;00099;B0CFB.;/-;;9/9
@M05620:37:000000000-D9766:1:1101:5780:10877 1:N:0:87
AGTGCCAGCTCTCCATCGCACAGGGTACCCAGGGCCTGGCCCCTCCATCCAGAAAACCTATGACCTCACCCGCTACCTGGCGCACCCACTCCGCAGCTTGGCTGGGACCTATGTGAGTATCCAGCGTAGGAATCTGGGCGTTGGGGCGGAGTGCGGAGTTGGGGAAAGACAGTCCTAACCGTGGAGGGTTCTGGTAAATGATGGGGTGAGGAGGGGCTCTTTGGCTCCCACCAGTCCCCCTGTCTGGTCTA
+
>>>3>BDFBFFFGFGGFEE2ECHFG4BBFBFG2BEBBFGHHHGHGGHHHGHHHHHBFEHHGBGHHBFGHHH>F0>EGHGGB>EEGGE1?FH0>E/E>GBFFHGGGGHHGHFHGHH2FHHGHHGHHGD?BD<1?GHHHH/>CCGGGG.AD-;EG0AB9BEGGGGGAAEFFG9BFFFFEFFFBFFB.ADBFFFFFFFFFFFFFFFFFFFBFFFFFFBBBBFFFFFFFFFFE.FFFFFFFFFFBFFFFFFFFFF
@M05620:37:000000000-D9766:1:1101:21499:10877 1:N:0:87
AGTGCCAGCTCTCAATCGCACAGGGGACCCAGGGCCTGGCCCCTCCATCCAGAAAACCTATGACCTCACCCGCTACCTGGAGCACCAACTCCGCAGCTTGGCTGGGACCTATGTGAGTATCCAGCGTAGGAATCTGGGAGTTGGGGAGGAGTGAGGAGTTGGGGAAAGACAGTCCTAACCGTGGAGGGTTCTGGTAAATGATGGGGTGAGGAGGGGCTCTTTGGCTCCCACCAGTCCCCCTGTCTGGTCTA
+
BCACCFFFCFFFGGGGGGGCGGHHGGGGGGHHGGGGAFHHHHGHGGHHHHHHHHHEHGHHHHHHHGHHHHHGGFGGHHHHFGHHHHHAFHHHEGGGGHGHGHHGGGHHGHHHHHHHHHHHHHHHHGGGGGHHHHHHHHGGEHHHGGGGGGGHHHHHHGHHHHGGGGHHHHHHHHHHHHHHGGGGGGGGCFGGGGFGGGGGGGGGGGFFFFFFFFFFFFFFFFHFFFFFFFFFFFFFFFFFFFFFFFFFFFF
@M05620:37:000000000-D9766:1:1101:13519:10889 1:N:0:87
GAGGCTGCTTTGGAAGAAACTCATAGATTACTGCAACAGTTCCCCCTGGACCTGGGAAAGTTTCTTGCCTGGCTTACAGAAGCTGAAACAACTGCCCGTAAGGAAAGGCTCCTAGAAGACTCCAAGGGAGTAAAAGAGCTGATGAAACAATGGCAAGTAAGTCAGGCATTTCCGCTTTAGCACTCTTGTGGATCCAATTGAACAATTCTCAGCATTTGTACTTGTAACTGACAAGCCAGGGACAAAAGATC
+
BABBCCFBFFFFGGGGGGGGGGHHHHHHHGHHHHHHHHHGHHHHHGGGHHHHHHH2FHHHGHHHHHHHHHHHHHHHHHHHHHHHHHHHHHHHHHGHHGEGGHHHHHHGFHHGHHHHHHHHFHHEFGFGHGGHHH4FCGGGHFHFDHHGHHHHHHHGGHHHH>GHGHGHHHHHHDDGGGHHHHHHHHHHHG.GHGGHHHHHHHHHHHHGHHHGGGHF0CGHCGGHHHHHGHGGGGGGGGGGDGGGGG?BFFF
@M05620:37:000000000-D9766:1:1101:13516:10907 1:N:0:87
GAGGCTGCTTTGGAAGAAACTCATAGATTACTGCAACAGTTCCCCCTGGACCTGGGAAAGTTTCTTGCCTGGCTTACAGAAGCTGAAACAACTGCCCGTAAGGAAAGGCTCCTAGAAGACTCCAAGGGAGTAAAAGAGCTGATGAAACAATGGCAAGTAAGTCAGGCATTTCCGCTTTAGCACTCTTGTGGATCCAATTGAACAATTCTCAGCATTTGTACTTGTAACTGACAAGCCAGGGACAAAAGATC
+
AAA?AAFBFFFFGEFFFGGGGGHHHHHHHFHGHHGHFHHHHGGHHGGGHGFHHHGCBACHDGHHHHGHHHHHGHHEGHHHHHHHHGHHHHHHHHFHHEFCGHHHHHFFGFHGHHGGFFFFFHHGGGFEHGGFBGHFFHGHHHHHGHHHHGHHFHGHF@@GB@FGGHHHHHHHHGDCEGHGHHHHHHHHHH?GFHHBGHHE<=CGHHHHHHGBGHGGHHHHBGHHHCGGHFHHGFFG.FFGEEEGFFGCA0;
@M05620:37:000000000-D9766:1:1101:7665:10915 1:N:0:87
AGTGCCAGCTCTCAATCGCACAGGGGACCCAGGGCCTGGCCCCTCCATCCAGAAAACATATGACCTCACCCGCTACCTGGAGCACAAACTCCGCAGCTTGGCTGGGACCTATGTGAGTATAAAGCGTAGGAATCTGGGGGTTGGGGGGGAGTGAGGAGTTGGGGAAAGCAAGGCCTAACAGTGGAGGGATCTGGTAAATGATGGGGTGAGGGGGGGAACTTTGGCTCCCACAAGTCCCCCAGTCTGGACTA
+
>>>AA@1CAFC@AGF3BAFG1A000AEEA0GHGE0A//F00FEFEG0D10A1101BB/1BDF2FAG1BFHFGGG?/BGH0FGF/00BFH1BGE/>E/0FF?FCF//BFGFGHHH2BF>2B>22F1//?>/<FGD2@10//>>CG---;@@@F-;/-;-;9FF-@ABF-/9BF--;BFFFB/;;FFFF--;AFFFBBFFF/;9;/;-B@EFF--;-99-;B//////9-9-ABA-/9//-;--;:FF//;F9
@M05620:37:000000000-D9766:1:1101:11795:10961 1:N:0:87
AGTGCCAGCTCTCAATCGCACAGGGGACCCAGGGCCTGGCCCCTCCATCCAGAAAACCTATGACCTCACCCGCTACCTGGAGCACCAACTCCGCAGCTTGGCTGGGACCTATGTGAGTATCCAGCGTAGGAATCTGGGAGTTGGGGAGGAGTGAGGAGTTGGGGAAAGACAGTCCTAACCGTGGAGGGTTCTGGTAAATGATGGGGTGAGGAGGGGCTCTTTGGCTCCCACCAGTCCCCCTGTCTGGTCTA
+
AAAABFFFBFFFGGGGGGGGGGHHGGGGGGHHGGGGGEHHHHGHGGHGFHHHHGFHHGGHHHHHHHHHHHHGGGEGHGHGHHHHGHHHGGHHGGGGGGHHGHHGGGHHGHHHHHHHHHHHHHHHHGGGGGHHGHGHHGGGGHGHGGGGGGGHHHHHHGHHFHGGGGHGHHHHHHHHHHHHGGGGGGGGGGGGGGGGGGGGGGGGGGFFFFFFFFFAFFFFFFFFFFFFFFFFFFFFFFFFFFFFFFFFFFB
@M05620:37:000000000-D9766:1:1101:24149:10966 1:N:0:87
GAGGCTGCTTTGGAAGAACCTCATAGATTACTGCAACAGTTCCCCCTGGACCTGGAAAAGTTTCTTGCCTGGCTTACAGAAGCTGAAACAGGATGCTACCCGTAAGGAAAGGCTCCTAGAAGACTCCAAGGGAGTAAAAGAGCTGATGAAACAATGGCAAGTAAGTCAGGCATTTCCGCTTTAGCACTCTTGTGGATCCAATTGAACAATTCTCAGCATTTGTACTTGTAACTGACAAGCCAGGGACAAAA
+
BBBBBAFAFFFFGGGGGGBGCGFHGHHFGHHHHFGFHHHDHHHHHGG2AGHHHGFHHHGBFHHHHHGHHHFHHHGHHHHHHHHHHHHHHHHHAGFHHHGHFEEGGHGHGHGHHHGFHHHHHHHHHHHHHHGGHGGHHHHHGHFHHHHHHHFFGHHHHHFFGGHHHHHHHGHHGHHHHGGGGGHHHHHGFGGHGHGHFHHHHHHHHFHHHHHHGHCHGHHHHHHHHHHB;;GHCFGGGFFEGGFEGGGGGGG
@M05620:37:000000000-D9766:1:1101:16741:11000 1:N:0:87
AGTGCCAGCTCTCAATCGCACAGGGGACCCAGGGCCTGGCCCCTCCATCCAGAAAACCTATGACCTCACCCGCTACCTGGAGCACCAACTCCGCAGCTTGGCTGGGACCTATGTGAGTATCCAGCGTAGGAATCTGGGAGTTGGGGAGGAGTGAGGAGTTGGGGAAAGACAGTCCTAACCGTGGAGGGTTCTGGTAAATGATGGGGTGAGGAGGGGCTCTTTGGCTCCCACCAGTCCCCCTGTCTGGTCTA
+
AA>AAFFBAFFFEGGAGFFGEEGGEEGAEEEEF?EE/AGEBGGEEGH1ABFEDA1GGEF1BFDGHHFCGFFGGEEEHFHCGHHEFHHHGF1FEAE/>FHHCB1E<EF<<FCH1B22GHH1DDGB0C?/B/<@<D1?GF0???D?CGC@CAAFCGHF0.GCDCC@GG.:GCGHGC:CCGC:?99ACA.?FGGGGBFBBFFBF0909AA@EFFE9A=;;@E//99//BF-AF-BEAFBBFEB@EBBB//F/99
@M05620:37:000000000-D9766:1:1101:18266:11013 1:N:0:87
AGTGCCAGCTCTCAATCGCACAGGGGACCCAGGGCCTGGCCCCTCCATCCAGAAAACCTATGACCTCACCCGCTACCTGGAGCACCAACTCCGCAGCTTGGCTGGGACCTATGTGAGTATCCAGCGTAGGAATCTGGGAGTTGGGGAGGAGTGAGGAGTTGGGGAAAGACAGTCCTAACCGTGGAGGGTTCTGGTAAATGATGGGGTGAGGAGGGGCTCTTTGGCTCCCACCAGTCCCCCTGTCTGGTCTA
+
CCBCCFFFCFFFGGGGGGGGGGHHGGGGGGHHGGGGGGHHHHGHGGHHHHHHHHHHHGHHHHHHHHHHHHHGGEGGHHHHHHHHHHHHGHHHGGGGGHHHGHHGGGHHGHHHHHHHHHHHHHHHHGGGGGHHHHHHHHHGGHHHGGGGGGGHHHHHHGHHHHGGGGHHHHHHHHHHHHHHGGGGGGGGGGGGGGGGGHGGHHGGGGFFFFFFFFFFFFFFFHHFFFFFFFFFFFFFFFFFFFFFFFFFFFF
@M05620:37:000000000-D9766:1:1101:8927:11019 1:N:0:87
GAGGCTGCTTTGGAAGCAACTGATAAACCAGTGACACAAGATCGGAAGAACACACATCTGTACTCTGGTGACTGGTGCGCATCTCGTAATCCTCCTCCTGATTGAAAAAACTGATGAAACAATGGCAAGTAAGTCAGGCATTTCCGCTTTAGCACTCTTGGGGATCCAATCGAACAATTCTCAGCATTTGTACTTGTAACTGACAAGCCAGGGACAAAAGATCGGTCGAGCACACGCCTGAGCCCCAGCCA
+
A?AAAAFAFFDFFGGG1BGGE0BAB3DBBBAABFFGFF0001BC0B/B00B0A//B111DB222AD11A01B2B/B01>//BF11>/E0/BB11BB000B11B1@FHFH?E1112B>1F1B<1B1<0BF1BG>>B2GHFCGHG2>?CC//1@1@1@<1?11?@/<FF1F10>0<F-G11>D00DGBD<DG0000==<=0<<00/00=.:/G.C::.././:C0C...-;-;-C/A--;-9--//------;
@M05620:37:000000000-D9766:1:1101:6628:11030 1:N:0:87
AGTGCCAGCTCTCAATCGCACAGGGGACCCAGGGCCTGGCCCCTCCATCCAGAAAACCTATGACCTCACCCGCTACCTGGAGCACCAACTCCGCAGCTTGGCTGGGACCTATGTGAGTATCCAGCGTAGGAATCTGGGAGTTGGGGAGGAGTGAGGAGTTGGGGAAAGACAGTCCTAACCGGGGAGGGTTCTGGTAAATGATGGGGTGAGGAGGGGCTCTTTGGCTCCCACCAGTCCCCCTGTCTGGTCTA
+
>ABBBFFFBFCDDAFGGAFFE2B4AAEEGGGHGEGFEAFCGGGHGGEGHHGFGBFFGEFHG3DGHGFGHHHFGGCEHHGBGGF??G1GE?GHEE/>EBBC?GHEE/FHFCGH1GGDGGDG2FHDHD<CDFHGG1GHHFHFF0FGCCEDCG?HF<DACAHHFC<-:AEFCHHH0C0CCCHFG-@BGB@B:.;FFFBBFF/BF/;BADDBEFF99A=;9;;FEFFFBBFF?F.9AF9BFF?.;.FFF///;/9
@M05620:37:000000000-D9766:1:1101:9638:11045 1:N:0:87
GCGGCTGCTTTGGAAGAGCACACGTCTGTACTCCAGCCACTACCCCGCGTCTCGTAAGCGGTCCTCTCCTGGCAAACAAAAACTGACACAACTGTCCTACAGGATGCTACCCTCAGCTAAAGCCTCCTTGTGGACTCCAATGCATTAATCGATCTCATGAACCACTGCCATGTCAATCCGTCATTTCCGCTTTAGCACTCTTTTGGATCCCATTCAACAATCCTCAGCATTTGTACTTGTAACTGACAAGC
+
>3>>>>3>FFDFGGGGBC4GFGFGB44B5DDG5B3A322BF3322B2000A12B1B11F0>E00F343BG3B?2311B1B?1?@@3BBBFFE3F4BBEGG33ECHB0?FG0??/0111111B1BF@FH1@11?111@G111?<1111111/0/<<11>1F11>0.<<0</00<0=00=/<.<AG0CGB.:;..000:00/0;000;9099/00C0;0;990/9000/;099FFBB0BFFFBB9B///9/99
@M05620:37:000000000-D9766:1:1101:22090:11048 1:N:0:87
AGTGCCAGCTCTCAATCGCACAGGGGACCCAGGGCCTGGCCCCTCCATCCAGAAAACCTATGACCTCACCCGCTACCTGGAGCACCAACTCCGCAGCTTGGCTGGGACCTATGTGAGTATCCAGCGTAGGAATCTGGGAGTTGGGGAGGAGTGAGGAGTTGGGGAAAGACAGTCCTAACCGTGGAGGGTTCTGGTAAATGATGGGGTGAGGAGGGGCTCTTTGGCTCCCACCAGTCCCCCTGTCTGGTCTA
+
BBBBBFFFBFFFGFGGGFFGGFFGFEGGGGHHGFGGFGHHHHGHGGHHHHHHHHGHHGHHHHGHHHHHHHHGGGGGHHHHHHGGHHGHGHHHGGEEGHHHGHHGGGHHGHHHHHHHHHHHHHHHHGEGGGHHHHHHHHHGGHHHGGGGGGGHHHHHHGHHHHGGGGHHHHHHHGHHHGHHGEGGGGGGCFGGGGGGGGGGGGGGGGFFFFFFFFFFFFFFFFFEFFFFFFFFFFFFFFFFFFFFFFFFFFF
@M05620:37:000000000-D9766:1:1101:5446:11049 1:N:0:87
AGTGCCAGCTCTCAATCGCACAGGGGACCCAGGGCCTGGCCCCTCCATCCAGAAAACCTATGACCTCACCCGCTACCTGGAGCACCAACTCCGCAGCTTGGCTGGGACCTATGTGAGTATCCAGCGTAGGAATCTGGGAGTTGGGGAGGAGTGAGGAGTTGGGGAAAGACAGTCCTAACCGTGGAGGGTTCTGGTAAATGATGGGGTGAGGAGGGGCTCTTTGGCTCCCACCAGTCCCCCTGTCTGGTCTA
+
>AAAAFFFBFFFGGGGGAFEEEBFBEFGGGHHEGGGGGGFHHGHGGGHHHHGHEFHHGHHHGHHHHHHHHHGGE?FHHHGFFGEFHHGGHHHGFFFGHHHGHBGGGGFEHGFHHFHHBGGHFHFHG/BB/FDCGHHHGFGGHHGGCCC<.CCCHGHHGHHFGDFGACFGHFH:GCGFFHHG9CBAAF@.;AFFFCFGGFFF00BEDFFFFEFFFFFCC?FFFFE/FFFFFFFFA/;FFFF;A:FBBF/9BB
@M05620:37:000000000-D9766:1:1101:20100:11053 1:N:0:87
GAGGCTGCTTTGGAAGAAACTCATAGATTACTGCAACAGTTCCCCCTGGACCTGGAAAAGTTTCTTGCCTGGCTTACAGAAGCTGAAACAGCATGCCATCCGTAAGGAAACTCTCCTAGAAGACCCCAAGCTAGTAAAAGAGCTGATGAAACAATGGCAAGTAAGACAGTCATCTCCGCGTTAGCACTCTCCGCTATACAATTGAAGAAGTTTCAGCAGTTGTACTCGCAACATACAAGCTAGGGACAAAA
+
>3AAB>CAFFFFFFGB44BGGG4GBFGHHHGHHH4AABFDFHHHHGEFHFHHHHHHHF2FGHHHDHFHHHHHHHG3FGHGHHHGG3FHHC21BB3B3F4BBA1BFHHG3333B4FG334BFGHH0////?/33B344BB3/?B1F1B121FGGH11@G01/@2@11@F011111111/?/>-CF1FGH0=0/...-<00=C:G00000//000<:000.:000=0C0.-;9B./000;0;/0;..;C..9.
@M05620:37:000000000-D9766:1:1101:24548:11080 1:N:0:87
AGGGCCAGCTCTCAATCGCACAGGGGACCCAGGGCCTGGCCCCTCCATCCAGAAAACCTATGACCTCACCCGCTACCTGGAGCACCAACTCCGCAGCTTGGCTGGGACCTATGTGAGTATCCAGCGTAGGAATCTGGGAGTTGGGGAGGAGTGAGGAGTTGGGGAAAGACAGTCCTAACCGTGGAGGGTTCTGGTAAATGATGGGGTGAGGAGGGGCTCTTTGGCTCCCACCAGTCCCCCTGTCTGGTCTA
+
>A3>A>>AAFCDAFGFEFFEA?BECEEFG2AGFEG2F2GFHHEGGGHHHGHGHHFCGGFHFFFHGDBCGHHCEEEGHHFG2FHEFFECE3GGEFGG?FFHFFCFEDHHDHHHHGHHHGHHHHHHGCEGGGHHHHHHHHCFEHHGGGEDGDGGHHHHCEHGHHGGGGHHHHHHHHHGHHGGGGGGGGGGCFFGGGCFGGGGGGGGGFFBFFFFFFBBBBFFFFFFFFFFFFFFFFFFFFFFBFFFFFFFFFF
@M05620:37:000000000-D9766:1:1101:10756:11102 1:N:0:87
GAGGCTGCTTTGGAAGAAACTCATAGATTACTGCAACAGTTCCCCCTGGACCTGGAAAAGTTTCTTGCCTGGCTTACAGAAGCTGAAACAGGATGCTACCCGTAAGGAAAGGCTCCTAGAAGACTCCAAGGGAGTAAAAGAGCTGATGAAACAATGGCAAGTAAGTCAGGCATTTCCGCTTTAGCACTCTTGTGGATCCAATTGAACAATTCTCAGCATTTGTACTTGTAACTGACAAGCCAGGGACAAAA
+
BABCBCFCFFFFGGGGGGGGGGHHHHHHHHHHHHCHFHHHHDFGHGEFFFFGHHFGB3FHBGHHHHHFFHHHHHHEFGGHHHGHHEEHFG?1BBFGBFBFGEEFGGFEFGBGHHHGFHGHHHGHFHHHHFFE?E?BGHGFGHGHFHDGHHGBFGGHHGHHFDDFGFGFHCGG???GGGGGGGFGHGGFF1GGHGFHFGHFGHFGDGGFGBGGHGCCFHHHHHCCGHHHCFHGBGFFFFA.A:;C9EGGFGA
@M05620:37:000000000-D9766:1:1101:25773:11124 1:N:0:87
AGTGCCAGCTCTCAATCGCACAGGGGACCCAGGGCCTGGCCCCTCCATCCAGAAAACCTATGACCTCACCCGCTACCTGGAGCACCAACTCCGCAGCTTGGCTGGGACCTATGTGAGTATCCAGCGTAGGAATCTGGGAGTTGGGGAGGAGTGAGGAGTTGGGGAAAGACAGTCCTAACCGTGGAGGGTTCTGGTAAATGATGGGGTGAGGAGGGGCTCTTTGGCTCCCACCAGTCCCCCTGTCTGGTCTA
+
AAAAAFFFAFFFG4FGFGGGGGHHGGDGGGHHFGGGGGHHGHGEEGHHHHFGGGHHHGHHHGFHHGHHHFFEEE@EHGDGFHHHHH1?EGHCFGEGFHE?EGFGGGHGGHH3DFG3F3FFGHDGHGEDGGG2FHGGFF0?EGGFC?.<DAAFC0<CCG<CDCFCC..:CHHBGHFGHHHHF.C?CA.B;CFFFGFFFGFFFGFGG?999AABDA;FFFEB9BFFFFFFF.:DEFFFFFEDFFFFFFFFFFF
@M05620:37:000000000-D9766:1:1101:8710:11125 1:N:0:87
GAGGCTGCTTTGGAAGAAACTCATAGATTACTGCAACAGTTCCCCCTGGACCTGGAAAAGTTTCTTGCCTGGCTTACAGAAGCTGAAACAACTGCCCGTAAGGAAAGGCTCCTAGAAGACTCCAAGGGAGTAAAAGAGCTGATGAAACAATGGCAAGTAAGTCAGGCATTTCCGCTTTAGCACTCTTGTGGATCCAATTGAACAATTCTCAGCATTTGTACTTGTAACTGACAAGCCAGGGACAAAAGATC
+
A?BBBAFBFFFFBGGGGGGGFGHHHHFGFHHHHHHHCHHHHHHFHGGGAGHHHHFFAFBGBGHHFHEGHHHHHHHHHGHGHHHHFHHHHFHHHFGHH1EEEG3FGHGGHHHGHDGHFHHFGHHHHHFGHGGHDGFHGHHHHDFHHFHFGHHHHHGFA1@FG@FD>FHFGFGHFCGGAFHFHFHFHHHHHGEBCFGHGGHHGHGFGGHDFHCCFGHFCBFGFGGHGCGHHHHHHGCFGB...C;AFFGBEGF
@M05620:37:000000000-D9766:1:1101:23415:11127 1:N:0:87
AGTGCCAGCTCTCAATCGCACAGGGGACCCAGGGCCTGGCCCCTCCATCCAGAAAACCTATGACCTCACCCGCTACCTGGAGCACCCACTCCGCAGCTTGGCTGGGACCTATGTGAGTATCCAGCGTAGGAATCTGGGAGTTGGGGAGGAGTGAGGAGTTGGGGAAAGACAGTCCTAACCGTGGAGGGTTCTGGTAAATGATGGGGTGAGGAGGGGCTCTTTGGCTCCCACCAGTCCCCCTGTCTGGTCTA
+
>A>>ADFFBFFFG4FGFAFAECGFFEAEEEGHFAE2BAGHGHGHGGHHHHHGFHGAFGFHGFFHHDFHHHFEE>EFHGFG?FHFGH11?FGFEFCEEEBFEH3FEGHHGHHHHGDFHGHHHHGHHGGFGGHHGHHHHH0?EGHHGG.AGACCH0DGCEGHHHGGEACCGHHHHHHHHHHGGGGGAEGG9FFGFGFFGGGFGGGGG.;@EFFFFFFFFFFFFFFFFFFEFFFFFFFFFFFFFFFFFFFFFFF
@M05620:37:000000000-D9766:1:1101:17878:11143 1:N:0:87
AGTGCCAGCTCTCAATCGCACAGGGGACCCAGGGCCTGGCCCCTCCATCCAGAAAACCTATGACCTCACCCGCTACCTGGAGCACCAACTCCGCAGCTTGGCTGGGACCTATGTGAGTATCCAGCGTAGGAATCTGGGAGTTGGGGAGGAGTGAGGAGTTGGGGAAAGACAGTCCTAACCGTGGAGGGTTCTGGTAAATGATGGGGTGAGGAGGGGCTCTTTGGCTCCCACCAGTCCCCCTGTCTGGTCTA
+
3>AAAFFFBFFFGGGGGFFCG2EG2FEGGG2FFEEFDFAGFHGFFGGHHHGHFBCGHGHHHAFGHHHHHHHGGEEEHGHFHGHGHHHHGFHHGGEEEHHHGGHGGEHHGGHFH2GFGDGGHHHHBDCEDGFGHHFHHHEFAGFHGGGGCGDGHGHGF.<CFHGCE.CGGHFCGGFHHHFHGEEGBED@GGGGFBFFFGFFBGF0.CDBEF?B..?;--AFB9FBBFBEAFFD..9BFFFDBFFFF9//;/B
@M05620:37:000000000-D9766:1:1101:12545:11159 1:N:0:87
AGTGCCAGCTCTCAATCGCACAGGGGACCCAGGGCCTGGCCCCTCCATCCAGAAAACCTATGACCTCACCCGCTACCTGGAGCACCAACTCCGCAGCTTGGCTGGGACCTATGTGAGTATCCAGCGTAGGAATCTGGGAGTTGGGGAGGAGTGAGGAGTTGGGGAAAGACAGTCCTAACCGTGGAGGGTTCTGGTAAATGATGGGGTGAGGAGGGGCTCTTTGGCTCCCACCAGTCCCCCTGTCTGGTCTA
+
BCCCCFFFCFFFGGGGGGGGGGHHGGGGGGHHGGGGGGHHHHGHGGHHHHHHHGHHHGHHHHHHHHHHHHHGGGGGHHHHHHHHHHHHGHHHGGGGGHHHGHHGGGHHGHHHHHHHHHHHHHHHHGEGGGHHHHHHHHHGGHHHGGGGGGGHHHHHHGHHHHGGGGHHHHHHHHHHHHHHGGGGGGGGEGGGGGFGGGGGGGGGGGFFFFFFFFFFFFFFFFFFFFFFFFFFFFFFFFFFFFFFFFFFFFF
@M05620:37:000000000-D9766:1:1101:16174:11168 1:N:0:87
GAGGCTGCTTTGGAAGAAACTCATAGATTACTGCAACAGTTCCCCCTGGACCTGGAAAAGTTTCTTGCCTGGCTTACAGAAGCTGAAACAACTGCCCGTAAGGAAAGGCTCCTAGAAGACTCCAAGGGAGTAAAAGAGCTGATGAAACAATGGCAAGTAAGTCAGGCATTTCCGCTTTAGCACTCTTGTGGATCCAATTGAACAATTCTCAGCATTTGTACTTGTAACTGACAAGCCAGGGACAAAAGATC
+
BAABCCFCFFFFGGGGGGGGGGHHHHHHHHHHHHHHHHHHHHHHHGGGHHHHHHHHHHHHFHHHHHHHHHHHHHHHHHHHHHHHHHGHHHHHHHHHE?>>EHHHGCFHHFHGHHGHHHHHEHHHGHGGHEGHHHGH/2BGHF2GFHHFHHFHHHHHGHHH2D2FGHHHHEFH1<ADGGHHHHHHHHHHGGEGBGHHHHHHHHGHHGHGHHHHHH00C0=CGHHHHHHGHHHHHGGGEGGF.9CEGFG/EFF
@M05620:37:000000000-D9766:1:1101:16186:11184 1:N:0:87
GAGGCTGCTTTGGACGAAACTCATAGATTACTGCAACAGTTCCCCCTCGACCTGGAAAAGTTTCTTGCCTGGCTTACAGAAGCTGAAACACCTGCCCCTAAGTAAAGGCCCCTATCAGCCTACAATGGAATCAAAGACCTGATGAAACAATGGCAAGAAAGTCAGGCATTTCCGCCTTAGCACTCTTATGAATCCCCTTTCACAATTCTAAGCATTTATACTTTTAACTGACAAGCCTGGAACACAAGACC
+
>?A11>C1B@B1B11AAE0AGGGHG3F3BF12F11B100DD2DBABA/AA/AEGFB1100B2DDDBD1AB1B0FF1@1@@FB1BF11B1BBBFFFFF?F/F>BBBG2>//?>>/11B21001BBB111B1<11111B0BB0<BB>@@1@<111@<1/0?011?<?0?<<1111<..<<11<111<0<0<<0==G0<.<C00;;0;;:C00;<CC:000;::00:0;00;00/9;.9./;;/9;//;;.9//
@M05620:37:000000000-D9766:1:1101:3537:11189 1:N:0:87
AGTGCCAGCTCTCCATCGCACAGGGTACCCAGGGCCTGGCCCCTCCATCCAGAAAACCTATGACCTCACCCGCCACCTGGAGCACCCACTCAGCAGCTTGGCTGGGACCTATGTGAGTATCCAGCGTTGGAATCTGGGCGTTGGGGCGGCGTGCGGCGTTGGGGACAGCCCGTCCTAACCGTGGAGGGTTCTGGTAAATGATGGGGTGAGGCGGGGCTCTTTGGCTCCCACCAGTCCCCCTGTCTGGTCTA
+
>>33>BFFAFFFGGG5BAE2E?GCFBBBF4BF2BABABFGFGGGFGFHHAGFHFG2BACGBAFGH5BFGHF0>00?GFBB2?BBGGG1?GH33F3BBB3B>33?EG00?F3BGBG4BGHHHH2BGCD/>F111@FDGEGGGGCF?CGCCCD:@.@9-;B-BFBB.-.9AF.@BDFFFBFFBFF<.;.>DFAFFF::B//B/99/AFAB.FA.;@?BB-;:/;BFFFFEEFFF9FF/B/AD??/BFFFFFFB
@M05620:37:000000000-D9766:1:1101:18065:11192 1:N:0:87
GAGGCTGCTTTGGAAGAAACTCATAGATTACTGCAACAGTTCCCCCTGGACCTGGAAAAGTTTCTTGCCTGGCTTACAGAAGCTGAAACAACTGCCCGTAAGGAAAGGCTCCTAGAAGACTCCAAGGGAGTAAAAGAGCTGATGAAACAATGGCAAGTAAGTCAGGCATTTCCGCTTTAGCACTCTTGTGGATCCAATTGAACAATTCTCAGCATTTGTACTTGTAACTGACAAGCCAGGGACAAAAGATC
+
AAAAAAFAFFFFG11BGGFGGGHHHHHHHHHGHHHHGHGHHHHHHGGGHHHHHHHHGFGHBGHHHHHHGFFHHHHFFGHHHHHHHFHHHHGHHHHHHEECEFGHHHGHHGHGHHFGGFBBDFHFFFCEHGEHGFFGGHHHFGHHHHHGHHHHHHGHFFFHFFFHHGHHBFDGHEACAEDFGHHGHHHHD><1CCGG<FHFGDC0GGHHHH:;BGCCGGHHHHHHHCC:0CCCGGAF?B;9...CFFFCC99
@M05620:37:000000000-D9766:1:1101:23747:11215 1:N:0:87
AGTTCCAGCTCTCCATCGAACAGGGTCCCCAGCGCTTGGCCCCTCCATCCAGACACCCTATGACCTCACCCACCACCTTGCCCACCCCCTATGCAGCTTGGCTGGGACCTATGTGAGTATCCAGCGTCGGAATCTGGGCGTTGGGGCGGCGTGCGGCGTTGCGGCCCGCCCGTCCTAACCGTGGAGGGTTCTGGTAAATGATGGGGTGAGGCGGGGCTCTTTGGCTCCCACCAGTCCCCCTGTCTGGTCTA
+
>111>BB1CBB@GFG11A11B1F0FB0BB0AA00A0AB/BBAFHEF0BG01FA/B0BEGG11BDF1BBFGG/B>/?B01B11BBFEE/>E/11B2F1B1B?FE>EG0G?F1BDF22>GFGGHDDGGG/BC>FCGHHB0<AC@C0-<CCC-;;9.AG?A@@?-;=----;>-9;BFF/9;?@FF@-9A@-AAFFFF;/B/;//B9AB:;-;A-;@9-9@E9BFFFFFFEFFFBAFFFFFFF@FFFFFFFFFB
@M05620:37:000000000-D9766:1:1101:20287:11221 1:N:0:87
GAGGCTGCTTTGGAAGAAACTCATAGATTACTGCAACAGTTCCCCCTGGACCTGGAAAAGTTTCTTGCCTGGCTTACAGAAGCTGAAACAGGAGGCTACCCGTAAGGAAAGGCTACTAGAAGACTCCAAGGGAGTAAAAGAGCTGATGAAAAAATGGCAAGTAAGTCAGACATATCCGCTTTAGCACTCTTGTGGATCCAATTGAACAATTCTCAGAATTTGTACTTGTAACTGACAAGCAAGGGACAAAA
+
AABBBBFBFFFFGGGGGGGGGGHDGHDGHHHHHHHHHHHHHHHHHGGGHBGHHFH2BGHH3HHHFEFGHHHHHFGHGHHHHGHHHHHGHF2111>BFGHH1BEEEFE3B3B1FF3GH4GHGGEGFFHHGHCE//<B?3B3/BF2B2B3FFF2@<FGBGFH/11@1FD1F1<0?1><>E.CEEGB<GHGBGHFF0<0<CHGGHHC;CGHFH0;CGBB0;CBGH0CG0;F00;BFBFGB0;A/C/.EGGGGFF
@M05620:37:000000000-D9766:1:1101:11078:11228 1:N:0:87
GAGGCTGCTTTGGAAGAAACTCATAGATTACTGCAACAGTTCCCCCTGGACCTGGAAACGTTTCTTGCCTGGCTTACAGAAGCTGAAACAACTGCACGTAAGGAAAGGCTCCTAGAAGACTCCAAGGGAGTAAAAGAGCTGATGAAACAATGGCAAGTAAGTCAGGCATTTCCGCTTTAGCACTCTTGTGGATCCAATTGAACAATTCTCAGCATTTGTACTTGTAACTGACAAGCCAGGGACAAAAGATC
+
33>3>AFAFFFFGGGCCBFFGGBGBGFHHCGHHHBDECGFGHGHHGFGE2GHHHEFH33BAFGHHHHHHHHGHGHFHHHFCGHFHHHFGGHFFHHHHGFHHHHHHHHHHHHGHHHHHHHHHHHGHHGGCEGHHHFHFHHHHFHHHGHHHHHHHHGFGHHHHHH2FHHECHHHHDGGGGHHHHHHGHHHHGGGHHHHHHHHHHGHHHHHGHHHH0GHHHHHHHHHHHFHGHHHHHHGGGGGGGGGGBFGEFF
@M05620:37:000000000-D9766:1:1101:23751:11232 1:N:0:87
AGTGCCAGCTCTCAATCGCACAGGGGACCCAGGGCCTGGCCCCTCCATCCAGAAAACCTATGACCTCACCCGCTACCTGGAGCACCAACTACGCAGCTTGGCTGGGACCTATGTGAGTATCCAGCGTAGGAATCTGGGAGTTGGGGAGGAGTGAGGAGTTGGGGAAAGACAGTCCTAACCGTGGAGGGTTCTGGTAAATGATGGGGTGAGGAGGGGCTCTTTGGCTCCCACCAGTCCCCCTGTCTGGTCTA
+
BBBBBFFFBFFFGGGGGG2FGGHGGGGEGGHHG?EGDGHHHHGHGGH5GHHHHHHHHGH3GHHHHHHHHHFGGFGGHGHHHHHHHHHHGH3FEEE>EHFGDHHGGGHHGHHHHH3BGGHHHHHHHGDGGGHHHHHHHGGGGHHH@DFGGGGHGHHGHGHHH/<CGGHHHHHHHHHGHHHHGGGGGGGG.AFGGGGGGGGGGGG09DFFFFFFFF;=DDFFFFFFFFFFFFFFFFFFFFFFFEFFFFFFFFF
@M05620:37:000000000-D9766:1:1101:14036:11237 1:N:0:87
GAGGCTGCTTTGGAAGAAACTCATAGATTACTGCAACAGTTCCCCCTGGACCTGGAAAAGTTTCTTGCCTGGCTTACAGAAGCTGAAACAGGATGCTACCCGTAAGGAAAGGCTCCTAGAAGACTCCAAGGGAGTAAAAGAGCTGATGAAACAATGGCAAGTAAGTCAGGCATTTCCGCTTTAGCACTCTTGTGGATCCAATTGAACAATTCTCAGCATTTGTACTTGTAACTGACAAGCCAGGGACAAAA
+
33>AA>FAFFFFFFGFGFGGGGFHFHHHHHHHHHBGFFGGHHHHHGGGEFHHHHGFH32BBGHHHHHHHHHHHGGFHHHGHHHEHHHHHHGHGHHHHHHHHGFGGHHHHHHHHHHGHHHHGHHHHHHHEHGGEFEB?4FHAGHHHFHHFHHHHHHHHHGHGHH2GHHFGHHAGHHHHGGGGGFHHHHHHHHHHHGHGHHHHHHHHHHHHHHHHHEHHFHHHHHHHHHHHHHHHHGGGGGGGFGGGEGEFGG
@M05620:37:000000000-D9766:1:1101:11456:11249 1:N:0:87
GAGGCTGCTTTGGAAGAAACTCATAGATTACTGCAACAGTTCCCCCTGGACCTGGAAAAGTTTCTTGCCTGGCTTACAGAAGCTGAAACAACTGCCCGTAAGGAAAGGCTCCTAGAAGACTCCAAGGGAGTAAAAGAGATGATGAAACAATGGCAAGTAAGTCAGGCATTTCCGCTTTAGCACTCTTGTGGATCCACTTGAACAATTCTCAGCATTTGTACTTGTAACTGACAAGCCAGGGACAAAAGATC
+
33A?ABFAFFFFFGFGGCGGGGGHFHGHHHHHHHHGFFGHHHGHHGGGHGHHHHHHHHHHDGHHHHHHHHHGGHHHHGGHHHHEHHHHHHHHHHHHHCG/AHFEHF1FE3FFHHBFEBF?33FFCGG/??/3BGFFC001B1BGHHHBGCDGGHFHFFFH@2@D1FG/1?1G1CCDG.>1DGGHHEHHDGD10<CH/G000<GGHFHHGGGCGBGCGB:;;GHECCCG00::GF.../99CCE?FFGB90;
@M05620:37:000000000-D9766:1:1101:19773:11258 1:N:0:87
AGTGCCAGCTCTCAATCGCACAGGGGACCCAGGGCCTGGCCCCTCCATCCAGAAAACCTATGACCTCACCCGCTACCTGGAGCACCAACTCCGCAGCTTGGCTGGGACCTATGTGAGTATCCAGCGTAGGAATCTGGGAGTTGGGGAGGAGTGAGGAGTTGGGGAAAGACAGTCCTAACCGTGGAGGGTTCTGGTAAATGATGGGGTGAGGAGGGGCTCTTTGGCTCCCACCAGTCCCCCTGTCTGGTCTA
+
ABBBBFFFBFFFGGGGGGGGGEHGGGGGGGHHGGGGGGHHHHGHGGHHHHHHHHHHHGHGHHHHHHHHHHHGGGGGHHHHHHHHHHHHGHHHGGGGGHHHGHHGGGHHGHHHHHHHHHHHHHHHHGGGGGHHHHHHHHHGGHHHGGGGGGGHHHHGHGHHHHGGGGHHHHHHHHHHHHHHGGGGGGGGFGGGGGGGGGGGGGGGGGFFFFFFFFFFFFFFFFFFFFFFFFFFFFFFFFFFFFFFFFFFFFF
@M05620:37:000000000-D9766:1:1101:8546:11294 1:N:0:87
AGTGCCAGCTCTCAATCGCACAGGGGACCCAGGGCCTGGCCCCTCCATCCAGAAAACCTATGACCTCACCCGCTACCTGGAGCACCAACTCCGCAGCTTGGCTGGGACCTATGTGAGTATCCAGCGTAGGAATCTGGGAGTTGGGGAGGAGTGAGGAGTTGGGGAAAGACAGTCCTAACCGTGGAGGGTTCTGGTAAATGATGGGGTGAGGAGGGGCTCTTTGGCTCCCACCAGTCCCCCTGTCTGGTCTA
+
AAAAAD1CAFFFG1FFGGGGEGHHG?AEGGGHGFAEGFEHHHGHGGCFGHHHH0G0BEHGGFGHHDFGHHHGE>EEHFDFBBGHHH0FEHHGGECGEHFGGHGGGGAHGGFHHGGFHHHHHHGHHGGCCGEBFGHFFHAEFHHFCGA@C.CGHBDHBCGHHGGGG?.;CH/CGHHHCGHHGGGG?AFGGGGGGGGFFFFFBGGGGGA@-A?/:B@@@@FFFFFFFFFFFFFFEFFFFFFF@FFFFFFFFFF
@M05620:37:000000000-D9766:1:1101:16690:11295 1:N:0:87
GCGGCTGCTTTGGAAGAAACTCATAGATTACTGCAACAGTTCCCCCTGGACCTGGAAAAGTTTCTTGCCTGGCTTACAGAAGCTGAAACAGGATGCTACCCGTAAGGAAAGGCTCCTAGAAGACTCCAAGGGAGTAAAAGAGCTGATGAAACAATGGCAAGTAAGTCAGGCATTTCCGCTTTAGCACTCTTGTGGATCCAATTGAACAATTCTCAGCATTTGTACTTGTAACTGACAAGCCAGGGACAAAA
+
>1>AADDAFFFFGGGE1FGGGGBHGFHHH1BGHH1AFFFFGHHHHGFGF0FGHHGHH10FGHHHGHHGHHHHHHH1FHHGHHHHH1FGHFGHHGGHHFHHHGGGEHHGHHHHHHHGHHHHFHHHHHHHHHGGGGG0F2BG/GHHHFHHFHFHCGHHHHHHGHB1FHHBGHHHHHHHHGGGGGGGHHHHGHHHHHGHHHHHHHHHHHHHHHHHGHFHH:GHHHHHHHHHGGGGGGFGGGGGGGGGG?EA.FG
@M05620:37:000000000-D9766:1:1101:19855:11298 1:N:0:87
AGTGCCAGCTCTCAATCGCACAGGGGACCCAGGGCCTGGCCCCTCCATCCAGAAAACCTATGACCTCACCCGCTACCTGGAGCACCAACTCCGCAGCTTGGCTGGGACCTATGTGAGTATCCAGCGTAGGAATCTGGGAGTTGGGGAGGAGTGAGGAGTTGGGGAAAGACAGTCCTAACCGTGGAGGGTTCTGGTAAATGATGGGGTGAGGAGGGGCTCTTTGGCTCCCACCAGTCCCCCTGTCTGGTCTA
+
CCBCCFFFCFFFGGGGGGGGGGHHGGGGGGHHGGGGGGHHHHGHGGHHHHHHHHHHHGHHHHHHHHHHHHHGGEGGHHHHHGHHHHHHGHHHGGGGGHHHGHHGGGHHGHHHHHHHHHHHHHBHHGGGGGHHHHHHHHHGGHHHGGGGGGGHHHHHHGHHHHGGGGHHHHHHHHHHHHHHGGGGGGGGEFGGGGGGGGHGHGGGGGFFFFFFFFFFFFFFFHHFFFFFFFFFFFFFFFFFFFFFFFFFFFF
@M05620:37:000000000-D9766:1:1101:2468:11316 1:N:0:87
GAGGCTGCTTTGGACGAAACTCATAGATTACTGCAACAGTTCCCCCTGGACCTGGAAAAGTTTCTTGCCTGGCTTACAGAAGCTGAAACAACTGCCAATGGCCACCCTTAAGGACAGGCTCCTAGCATCCTCCAAGGGAGTAAAAGAGCTGATGAAACAATCGCAAGTACGTCAGGCATTTCCGCTTTAGCACTCTTGTGGATCCCATTGAACAATTCTCAGCATTTGTACTTGTACCTGACACGCCAGGG
+
AAABBBF>CDDFGC4AECAECGHGHHFGFHGHHFEGBBFGGFFGHGGFGFFHHHHHBFHFBGHHHHHGHH3FFGGGH5BG3FFHHGF3FHGHHHHHFFGHHH3BFHA1BB34B?0BFAFGHC3BF334BBFGHGBFGGGGEHHHHFGHF1<@GGHDFGCFD1?FFGCFGD.>CEGHHEHGGHBEDGGC<DGH0<CG00;0.:;<:/0;<CB;GC/;0;CFB9FB00;0;;BFB0;000;B/CF0.9;.-AA
@M05620:37:000000000-D9766:1:1101:16878:11318 1:N:0:87
GAGGCTGCTTTGGAAGAAACTCATAGATTACTGCAACAGTTCCCCCTGGACCTGGAAAAGTTTCTTGCCTGGCTTACAGAAGCTGAAACAACTGCCCGTAAGGAAAGGCTCCTAGAAGACTCCAAGGGAGTAAAAGAGCTGATGAAACAATGGCAAGTAAGTCAGGCATTTCCGCTTTAGCACTCTTGTGGATCCAATTGAACAATTCTCAGCATTTGTACTTGTAACTGACAAGCCAGGGACAAAAGATC
+
AABBBAFBFFFFFGGGGGGGGGHHHHHHHHHHHHHGFHHHHHHHHGGGHHHHHHHGHHHHGHHHHHGHHHHHHHHHHHHHHHHHHHHHHHHHHHHHHGGGGHGHHHHHHHHGHHHHHHGHHHHHHHGGHGGHHHHHGHHHHHHHHHHHHHHHHHHHGFGHHHHHHHHHHHHHGCDGDGHHHHHHHHHHHGEFGHHHHHHHHHHHHHHHHHGHHHHGHHHHHHHHHHHHGHHHHGFGGGFGAEGGGGGGGGF
@M05620:37:000000000-D9766:1:1101:18326:11322 1:N:0:87
AGTGCCAGCTCTCAATCGCACAGGGGACCCAGGGCCTGGCCCCTCCATCCAGAAAACCTATGACCTCACCCGCTACCTGGAGCACCAACTCCGCAGCTTGGCTGGGACCTATGTGAGTATCCAGCGTAGGAATCTGGGAGTTGGGGAGGAGTGAGGAGTTGGGGAAAGACAGTCCTAACCGTGGAGGGTTCTGGTAAATGATGGGGTGAGGAGGGGCTCTTTGGCTCCCACCAGTCCCCCTGTCTGGTCTA
+
>>>AAF1@AFFFGGGFGFGCECHAFGGGFGHHF0FEAFHFFHEHGGBHHHFGB01FGGHFHHEHHHHCHHHGEE>EHHHHFCGHHHHCGCHFGG//EBGFEHHGGGHHGHHHGHHHGHHHHEFFFGGGGCFFGHHHGGFFFHGHGGGCCGGHGFHFHGHHHGGGGGHHGFHFGGHHHFHHGGEGGGGGGGGGGGFGEGGFFFGGGGF@FFFFFB@@@@FFFFFFFFFFFFFFFFFFFFEF@AFFFFFFFF9
@M05620:37:000000000-D9766:1:1101:19390:11343 1:N:0:87
AGTGCCAGCTCTCAATCGCACAGGGGACCCAGGGCCTGGCCCCTCCATCCAGAAAACCTATGACCTCACCCGCTACCTGGAGCACCAACTCCGCAGCTTGGCTGGGACCTATGTGAGTATCCAGCGTAGGAATCTGGGAGTTGGGGAGGAGTGAGGAGTTGGGGAAAGACAGTCCTAACCGTGGAGGGTTCTGGTAAATGATGGGGTGAGGAGGGGCTCTTTGGCTCCCGCCAGTCCCCCTGTCTGGTCTA
+
ABAAAFFFCFFFGAGGGGGCGGHGGE?FGFHHFGGEGGHHHHGHGGHHHGHHHHHGGFHHHHHHHFGFHHHGF>>EHHHHBGHHHH11EGHCEGEGGHFGGHHGGGHGGHHHFGHDHFHHHHGHHGGDGGHHHHHHHG<FGHHHGG.CG.CGH0DGGGFHHHGGEDGFHHGGHHGHHHHHGFGFDEGGFFGGGGGGGGGGGGGGGGDFEFFFFFFFFFFFFFFFFFFFF.:CDFFFFFFFFFFFFFFFFFF
@M05620:37:000000000-D9766:1:1101:4113:11355 1:N:0:87
GAGGCTGCTTTGGAAGAAACTCATAGATTACTGCAACAGTTCCCCCTGGACCTGGAAAAGTTTCTTGCCTGGCTTACAGAAGCTGAAACAGCTTGCTATCCGTAAGGAAATGCTCCTCGAAGACTCCACGCGAGTAAAAGAGCTGATGAAACAATGTCACGTAAGTCAGGCATTTCCGCTTTAGCACTCTTGTGGATCCAATTGAACAATTCTCAGCATTTGTACTTGTAACTGACACGCCCGGGACAAAA
+
BAABBBFBFFFFGGGGGGGGGGHHHHHHHHHHHHHHFHHHHHHHHGGGHHHHHHHH3GGHHHHHHHHHHHHHHHHHHDFFFGHHHHHHHH2?3B3?3@4?B111>13BBG333BB3@2??FEGH3GC3F//<>/<?BFGHAGCG2<F22@GGCHFF1<<1???C0<@<10><11>>=<>..=0GHGH0CG00=G.<<=;GH0C00;CCG0<C0GC;B::CF090BBBBFFFG000/00.;C-----99.;A
@M05620:37:000000000-D9766:1:1101:18555:11358 1:N:0:87
AGTGCCAGCTCTCAATCGCACAGGGGACCCAGGGCCTGGCCCCTCCATCCAGAAAACCTATGACCTCACCCGCTACCTGGAGCACCAACTCCGCAGCTTGGCTGGGACCTATGTGAGTATCCAGCGTAGGAATCTGGGAGTTGGGGAGGAGTGAGGAGTTGGGGAAAGACAGTCCTAACCGTGGAGGGTTCTGGTAAATGATGGGGTGAGGAGGGGCTCTTTGGCTCCCACCAGTCCCCCTGTCTGGTCTA
+
AA>AAFFFBFFFGFGGGGGGGGHHGCEGGGGHFGGGGGHHGHGFGGFHFHFFGHFHHGHHHHGHHGGGHHGGGECGHHGFBFHHHH1?EHHHGGGGGGHHGHHGGDHHGHHHFHGFGHHHHHHHHGGGGGGFCGHHHHCFEGGGCGFDGDGHHHHHHGHHHHGCEDHHCHHHHHHHHHHH@DG?EGGGAFGGFFFGGGGGGGGGGGFBFFFFFFBBBBFFFFFFFFFFFFFFF?FFFFFFBFFFFFFFFF9
@M05620:37:000000000-D9766:1:1101:10942:11411 1:N:0:87
AGTGCCAGCTCTCAATCGCACAGGGGACCCAGGGCCTGGCCCCTCCATCCAGAAAACCTATGACCTCACCCGCTACCTGGAGCACCAACTCCGCAGCTTGGCTGGGACCTATGTGAGTATCCAGCGTAGGAATCTGGGAGTTGGGGAGGAGTGAGGAGTTGGGGAAAGACAGTCCTAACCGTGGAGGGTTCTGGTAAATGATGGGGTGAGGAGGGGCTCTTTGGCTCCCACCAGTCCCCCTGTCTGGTCTA
+
AAAAAFFFBFFFG4GGGGGGGGHHGCGEEGHHAEEEFFHHHHGHGG2FHHHHHHHHHGHFHHHHHHHHHHGGG>>EHHHH?FHHHH1FEHHHGGGGGHHHGHHGGGHHGHHHHHHHHHHHHHHHHGGDGGHHHHHHHHFGGHHHGG<CGAEHHFHHFG/GHHGGGFEHFHGHHHHHHHHHGGGGGGGGGGGGGGFGGGGGGGGGGGFFFFFFFFFFFFFFFFFFFFFFFFFFFFFFFFFFFFFFFFFFFFB
@M05620:37:000000000-D9766:1:1101:3414:11471 1:N:0:87
GAGGCTGCTTTGGAAGAAACTCATAGATTACTGCAACAGTTCCCCCTGGACCTGGAAAAGTTTCTTGCCTGGCTTACAGAAGCTGAAACAGCATCCTACCCGTAAGGAAAGGCTCCTAGAAGACTCCACGGGAGTAAAAGAGCTGATGAAACAATGGCAAGTAAGTCAGGCCTTTCCGCTTTAGCACTCTTGTGGATCCAATTGAACAATTCTCAGCATTTGTACTTGTAACTGACAAGCCAGGGACACAA
+
A>>ABAFAFFFFGGGCAFGGGGHHGGHF6AFHHBF4EHFFFHHHHGGGHBGHEGHHHHHHHHHHHHHHHHHHHHHHHGGDFFFGHHFHHHG12F3B3B3BBBEEEHHHHH1?GFFCGHHHFHHHGHGGBE//?<EFHGFHCGFHGG1FFHHGHHHHB<@GFGHFF1?1<0?/?FGHF.EAFGHH1GHBFFFHHH<G<GGGCGHFCCCGFGC00GFGH<GHHHGHHHGFCBFG0FBFGGEGGGGGGAAE.:E
@M05620:37:000000000-D9766:1:1101:3425:11489 1:N:0:87
GAGGCTGCTTTGGACGAAACTCATAGATTCCTGCACCAGTTCCCCCTGGACCTGGACAAGTTTCTTGCCTTGCTTACAGAAGCTGAAACAGCTTCCCATGCGTAAGTAAAAGCTCATCGAAGACTCCAAGATATTAAAAGAGCTGAAGAAACAATGACAAGTAAGACAGACATTGCCGCTTTAGCACTCTTTTGAAACCAATTGACCAATTATCAGCATTTGTACTTTTAACTGACACGACAGTGACAAAA
+
1A>A>AFACBDFF1B1100EBFBDDDFGF2DFFGB1AC0FGDBBABAAA0BBFGEHB10BGHHDGHFABBBBBGGBB1BDFFBFF11FB>0B@FEGBGD01??EEBB@BG210BB11>B0FCCG<FGH1101B2BBG>EBFF011B1B1B<B@/1<1@@G0@@@111<00??111?1/<-<F=F1><<>1=100.<0<.<./D0=<0::/000=;::GCGF;;<C:0000:;09;900;-;;-00;=F0B.
@M05620:37:000000000-D9766:1:1101:6153:11491 1:N:0:87
GAGGCTGCTTTGGAAGAAACTCATAGATTACTGCAACAGTTCCCCCTGGACCTGGAAAAGTTTCTTGCCTGGCTTACAGAAGCTGAAACAACTGCCCGTAAGGAAAGGCTCCTAGAAGACTCCAAGGGAGTAAAAGAGCTGATGAAACAATGGCAAGTAAGTCAGGCATTTCCGCTTTAGCACTCTTGTGGATCCAATTGAACCATTCTCAGCATTTGTACTTGTAACTGACAAGCCAGGGACAAAAGATC
+
CBCCCCFCFFFFGGGGGGGGGGHHHHHHHHHHHHGHFHHHHGGHHGGGHHHHHHHG3FHGGHHHHHHGHHHHHHHGHHGHHHGHHGFGHHHHHHHHH1>@EF3FGH11?FGFGHFHHHHGHHHHHHFE?FGGHHHHGHGGHHHHHHHGHHHHHHHHFGHHHHGH@FGHFGDGHCDGGFGFFFGHHHHHGG>FHFHHH=GHHHH.CGG=DGGHHHF:CCHH0CGHHHHHGHGHHG;EE:CEAEEF?FFFECB
@M05620:37:000000000-D9766:1:1101:8268:11524 1:N:0:87
AGTGCCAGCTCTCAATCGCACAGGGGACCCAGGGCCTGGCCCCTCCATCCAGAAAACCTATGACCTCACCCGCTACCTGGAGCACCAACTCCGCAGCTTGGCTGGGACCTATGTGAGTATCCAGCGTAGGAATCTGGGAGTTGGGGAGGAGTGAGGAGTTGGGGAAAGACAGTCCTAACCGTGGAGGGTTCTGGTAAATGATGGGGGGAGGAGGGGCTCTTTGGCTCCCACTAGGCACCCGGTATGGTCTA
+
>>AABFFFAFFFGGGGGFFGFEBFFEGGGGGHGFGGGEFFHHGCEGGGHHGHHFFH3FC3GGGHGHFCG?1>EFCGH3FBFFG?FGHHGFGHGE>EGHHHCH3FFE00EHHD23F33??FGHHHF@EDD/@22@1110</??FHG?AC?E.0CGH.0CCGHB@-;EHHECH/0;0:C0:GACE-C.99...0;0;FBB000000;.-;B=-;A.--99./////;BFE..A./////;..9---./;;B/B
@M05620:37:000000000-D9766:1:1101:17510:11540 1:N:0:87
GAGGCTGCTTTGGAAGAAACTCATAGATTACTGCAACAGTTCCCCCTGGACCTGGAAAAGTTTCTTGCCTGGCTTACAGAAGCTGAAACAGGAGGCTACCCGTAAGGAAAGGCTCCTAGAAGACTCCAAGGGAGTAACAGAGCTGATGAAACAATGGCAAGTCCGTCAGGCATTTCCGCTTTAGCACTCTTGTGGATCCAATTGACCAATTCTCCGCCTTTGTACTTGTAACTGACAAGCCAGGGACCAAA
+
A3AABAFAFFFFGGGCAGFGGGFHCGHHHHHHHHGDFGHHHHGHHGGGHHHHHHHGHHGGFHHHHHHHHHHHHHHFHHHHGHHFHFHBGHEG11?E1FFFG1EE11@BG3E1?FFFB3FB3GFGH3FEGHGG/E/FG21GHHH11?FHFG1F0FHGFCC<C111?FGFGHHHFHHHFFG.CF1FF1GFGH0<D0<0<GHHHHGHH0GHHHHH00:..:;DGB0;BBF0;FGGGGBFGGFGG/:EGGG9.C.
@M05620:37:000000000-D9766:1:1101:22356:11544 1:N:0:87
AGTGCCAGCTCTCAATCGCACAGGGGACCCAGGGCCTGGCCCCTCCATCCAGAAAACCTATGACCTCACCCGCTACCTGGAGCACCAACTCCGCAGCTTGGCTGGGACCTATGTGAGTATCCAGCGTAGGAATCTGGGAGTTGGGGAGGAGTGAGGAGTTGGGGAAAGACAGTCCTAACCGTGGAGGGCTCTGGTAAATGATGGGCTGAGGAGGGGCTCTTTGGCTCCCACCAGTCCCCCTGTCTGGTCTA
+
>>AA>BD@AFFFG4BFG2AFE24B2AEEGGGHG2BBBBGAGHGHGGG5FGFGFCFGGEH3GBFGFF3EGFAEEGFEGFFBFFB?BG1F?33BEE/>EBGHDF??EEHHGHHHHHBGHDFHHHHHHGEDCDHHHHHHHHGGAGHHCGEGDGGHHGHHHA</=G@FEDEHFHHHGCFGHHHHGEGGGGGG..AFGGFGGGGGGBFBE.9AAFFFFF-9A@EFFFFFFFF..9ADFFFFFFFBD?9FFFFBFBB
@M05620:37:000000000-D9766:1:1101:7566:11602 1:N:0:87
GAGGCTGCTTTGGAAGAAACTCATAGATTACTGCAACAGTTCCCCCTGGACCTGGAAAAGTTTCTTGCCTGGCTTACAGAAGCTGAAACAGGAGGCTACCCGTAAGGACCGGCTCCTAGCCGACTCCCCGGGCGTAAAAGAGCTGCTGACACACTGGCAAGTCAGTCCGGCCTTTCCGCTTTAGCACTCTTGTGGATCCCATTGAACAATTCTCAGCATTTGTACTTGTAACTGACAAGCCAGGGACAAAA
+
AA?AAAFBFFFFFGGGAGGFGGHHFGGHHHHHGHFEGHGGGHGHHGGGECHHHHHGHDFGFHFHHHHHHHHHHHHGHHHHFHHHHEGGGHF1111?13221B?>EGGHAC/>EEEG3BE33/EC//B?<//<//><CF1??0G1><FCDFHFG.GFBG/0<G0DGHH0E-=:CGHHHCGGGG09BCF0900;CFDF0FF/00=C0;FF/BFGGG00BFFFBFF/B9/BB;FFF/9FFF.9A.;ED9.;;.;
@M05620:37:000000000-D9766:1:1101:13244:11606 1:N:0:87
GAGGCTGCTTTGGAAGAAACTCATAGATTACTGCAACAGTTCCCCCTGGACCTGGAAAAGTTTCTTGCCTGGCTTACAGAAGCTGAAACAACTGCCCGTAAGGAAAGGCTCCTAGAAGACTCCAAGGGAGTAAAAGAGCTGATGAAACAATGGCAAGTAAGTCAGGCATTTCCGCTTTAGCACTCTTGTGGATCCAATTGAACAATTCTCAGCATTTGTACTTGTAACTGACAAGCCAGGGACAAAAGATC
+
A>AABBFBFFFFGGGGFCGGGG4GFGHHHFHHHHHCFAGHHHHHHGGGHHHHHHHHHHGHHHHHHHHHHHHHHHHGHHGDHHHHHHFHHHHHHHHHHGGGGHHHHHHHHHHGHHHHHHHHHHHHHHGGHGGHHHHHGHGHHHHHHHFGHHHHHGHHGHHHHHHHHHHHHHGHHEDGGGHHHHHHHHHHHFCHHHHHHHHHHHHHHHHFHHHHHHHHHHHHHHHHHHHHGHHHHGGGGGGGGGGGGGGGGGF
@M05620:37:000000000-D9766:1:1101:2291:11619 1:N:0:87
ACTGCCCCTTCTCCATCGACCCGCGGTTTCCTCCCGCGGCTCCCCCCGACCTTCTACCCGTGTCCTCCCTGGCCCCCTGGAGCACCCGCTATGCACCTAGCCTGGTATGTTGCCCCTCACCCCTCTTAGTAGCCGCGCCCTTCGTCCTTGGCTCCCTGACGTGGCGCCATACTCCACTCGTCTGCCGGCTCCCGTATTTCTGTAGCATTGGCTCTCCTCACTTGCTCTCCCTTTTCCCCCCTGCTGGTCTA
+
>11>>B1>>CFFBGG11EFAE0E0A00A/1A1ABABAEEA/EFCEGGG//>/11122B0?/?0FG2FEF01?B0/EE//?00BFGGG/>/B/1<110?111?1?G1111>11111..<>.0<-.</=0=000=0.;----://./.;.00///0../;;/....------/-;9/9-//-----//-------9---:////9/:9//////;//;/9-/-;////:9;/9-////9/-----;9BFBFF/
@M05620:37:000000000-D9766:1:1101:13100:11626 1:N:0:87
AGTGCCAGCTCTCAATCGCACAGGGGACCCAGGGCCTGGCCCCTCCATCCAGAAAACCTATGACCTCACCCGCTACCTGGAGCACCAACTCCGCAGCTTGGCTGGGACCTATGTGAGTATCCAGCGTAGGAATCTGGGAGTTGGGGAGGAGTGAGGAGTTGGGGAAAGACAGTCCTAACCGTGGAGGGTTCTGGTAAATGATGGGGTGAGGAGGGGCTCTTTGGCTCCCACCAGTCCCCCTGTCTGGTCTA
+
>AA?AFFFBFFFGFEGGFFFGGHHGCGEEGHHAFGGEFEHHHGHGGHHGHHHHHHHGGHHHHHHHHHHHGHGE>EGHHBG2FHCFH11?GHHGGECGHHEEFGFEG0EEHCHHHHHFGFHHHFHHGFGGGHHFHHGHH0FEFG1CGFGCGGHHGHHGGHHHFGGGDAG:GCGHHHHEGFCBGG?.EGGAFFFFBCFGGGGFFFFGGDBFFFFFFBBBBFFFFEFFBFFEFFFEFFFFFFFBEFFFBFFFB/
@M05620:37:000000000-D9766:1:1101:6519:11637 1:N:0:87
GAGGCTGCTTTGGAAGAAACTCATAGATTACTGCAACAGTTCCCCCTGGACCTGGAAAAGTTTCTTGCCTGGCTTACAGAAGCTGAAACAACTGCCCTTCAGAAAAGGTGCCTAGAAGACTCCAAGGGAGTAAAAGAGCTGATGAAACAATGGCAAGTAAGTCACCCACTTCCGCTTCAGCACTCCCGTGCATCCAATTCAACCATTCTCAGCATCTTGACCTGTAACCGACAATCGAGGTAGTAAATACC
+
BABBBCFCFFFFGGGGGGGGGGGHHGHHHHHGGHHHFHHHHHHHHGGGHEHHHHHHHHHHHHHHHHHHHHHHHHHHHHHHHHHHHHGHHHHHHHHFH3B2B34DF?G13BB3@D3B3FGFHEHGHHF////3D4D3/2BF3F33B33B2/222B2GF>222D@G22@F/F11?<//C/?F<GG<00..>><<0D<00000==0<<C00;0=:GH:0<;CHH0;/<0<00--;@-0:.9.-;000;=CB00;
@M05620:37:000000000-D9766:1:1101:19940:11645 1:N:0:87
AGTGCCAGCTCTCAATCGCACAGGGGACCCAGGGCCTGGCCCCTCCATCCAGAAAACCTATGACCTCACCCGCTACCTGGAGCACCAACTCCGCAGCTTGGCTGGGACCTATGTGAGTATCCAGCGTAGGAATCTGGGAGTTGGGGAGGAGTGAGGAGTTGGGGAAAGACAGTCCTAACCGTGGAGGGTTCTGGTAAATGATGGGGTGAGGAGGGGCTCTTTGGCTCCCACCAGTCCCCCTGTCTGGTCTA
+
BBBBBFFFBFFFGGGGGGGGGGHHGGGGGGHHGGGGGFHGHEFHGGHHHHHHHHGHHGHHHHHHHHHHHHHGGGGGHHHHHHHHHHHHGHHHGGGGGHHHGHHGGGHHGHHHHHHHHHHHHHHHHGGGGGHHHHHHHHHGGHHHGGGGGGGHHHHHHGHHHHGGGGHHHHHHHHHHHHHHGGGGGGGGEFGGGGGGGGGGGGGGGGFFFFFFFFFFFFFFFFFFFFFFFFFFFFFFFFFFFFFFFFFFFFF
@M05620:37:000000000-D9766:1:1101:13100:11649 1:N:0:87
AGTGCCAGCTCTCAATCGCACAGGGGACCCAGGGCCTGGCCCCTCCATCCAGAAAACCTATGACCTCACCCGCTACCTGGAGCACCAACTCCGCAGCTTGGCTGGGACCTATGTGAGTATCCAGCGTAGGAATCTGGGAGTTGGGGAGGAGTGAGGAGTTGGGGAAAGACAGTCCTAACCGTGGAGGGTTCTGGTAAATGATGGGGTGAGGAGGGGCTCTTTGGCTCCCACCAGTCCCCCTGTCTGGTCTA
+
BBAABFFFBFFFGGGGGGGGGGHGGGGGGGGHGGGGGGHHHHGHGGHHHHFHFGAGGFHFFGFHHHHGHHHGGE@FHFHHGGHHHHHHGHHHGGFGGHHHGHHGGGHHGHHHHHHHHHHHHHGHHGGGGGHHHHHHHGHGGHHHGGGGGGGHHHHHHGHHHHGGGGHHHHHHHGHHHHHHGGGGGEGGGGGGGGGGGGGGGGGGGGFFFFFEFFFFFFFFFFFFFFFFFFFFFFFFFFFFFFFFFFFFFFF
@M05620:37:000000000-D9766:1:1101:11655:11694 1:N:0:87
GAGGCTGCTTTGGAAGAAACTCATAGATTACTGCAACAGTTCCCCCTGGACCTGGACAAGTTTCTTGCCTGGCTTACAGAAGCTGAAACAACTGCCCGTAAGTAAAGGCTCCTAGAAGACTCCAAGGGAGTAAAAGAGCTGATGAAACAATGGCAAGTAAGTCAGGCATTTCCGCTTTAGCACTCTTGTGGATCCAATTGAACCATTCTCAGCATTTGTACTTGTAACTGACAAGCCAGGGACAAAAGATC
+
>3AA>AFACDD4C45BFGBBEGFHHFGFFFB5DB444GFGHD5B2AAA2ABBGGEG231BGGHDGGHABBBBBFG335BDGG3BG33BBB?BGHHBF1>/1B44@FB3?3B1B3BFDB333BBBEB?/?/<B44BBCE2B?DBDHFB2BFFDCF22<>@F@2@>@2@/111<1???/?1==<1101<1=>.11<<DH<0<0=<.<CG0=00<;::00:;;0:0;:<0;0::/CC.;9;;:.;;;.=C/909
@M05620:37:000000000-D9766:1:1101:27982:11698 1:N:0:87
AGTGCCAGCTCTCAATCGCACAGGGGACCCAGGGCGTGGCCCCTCCATCCAGAAAACCTATGACCTCACCCGCTACCTGGAGCACCAACTCCGCAGCTTGGCTGGGACCTATGTGAGTATCCAGCGTAGGAATCTGGGAGTTGGGGAGGAGTGAGGAGTTGGGGAAAGACAGTCCTAACCGTGGAGGGTTCTGGTAAATGATGGGGTGAGGAGGGGCTCTTTGGCTCCCACCAGTCCCCCTGTCTGGTCTA
+
BAAABFFCAFFFGGGGGG2EEEFGAE?EEEGH22E2AAEEFGGHGGHHHEGGDH3FGGHBHHBHHDFGHHG?/>EGHHFBFGHHHHHHGHGHEFGGGHHHGH3?<CHHGHHHHHFHH1FGHHHHHGCDGGHHHHHHHHGFEHHH?GFG?EGHHGHHH.CHHHCGGGHHGHHHHGGGGGGGGEEGGGGG;AFFGG;FFGGFFFFFEFFBFFFFFFBBBBFFFF/FFFE.A.FFEFFFFFFDB?FFFFFFBFF
@M05620:37:000000000-D9766:1:1101:28256:11705 1:N:0:87
AGTGCCACCTCTCAATCGAACAGGGGATCCAGGCCCCGGCCCCTCCAGCCAGAAAACCTGTGACCTCACCCGCTACCTGGAGCACCAACTACGCACCTTGGCCGGGACCTATGTCAGCATCCAGCGCCGGAATCTGGGTGTTGGGGAGCCGTGCGGACTAGGCGCAAGACAGTCCTAACCGTGGAGGCCTCTGGTAAATGATGGGCTGAGGAGGCCCCCTTTGGATCCCAGCAGTCCCCCTGTCTGGTCTA
+
3>>AAFF4>BCFGGGGGGGFGGGGGGE2AB3FB2AB2AEEAEGFGGHCBF1F1FFA3BF1D@BGHGHGHFAEGEEEHGHHFFG?GHAFEGHHGGE/>FFG?33//<><CGHFGF22>1@1@GHGFC//>--><D<<DF/<CEHECGC@.:;C?.;BG--/9//:-;-99B9BBF/:9BBA-;.9.AD../;FBF//B/;9B/B/9..:FFFFFD..;-9;:F9/9/:BFF/9../;BFFDBEFFF//99FF
@M05620:37:000000000-D9766:1:1101:2771:11709 1:N:0:87
GAGGCTGCTTTGGAAGAAACTCATAGATTACTGCAACAGTTCCCCCTGGACCTGGAAAAGTTTCTTGCCTGGCTTACAGAAGCTGAAACAACTGCCCGTACGGAAAGGCTCCTCGACGACTCCAAGGGCGTACAAGAGCTGATGAAACAATGGCACGTAAGTCAGGCATTTCCGCTTTCGCACTCTTGTGGCTCCAATTGAACAATTCTCCGCCTTTGTACTTGTACCTGACAAGCCAGGGACAACAGCTC
+
AA3AAAFBFFFFG4FGFGGGGGHGHHHHCHGHHHHHHCFDFGHHHGFGEHHHHHGAGAEGFHHHHHHHHHHHHHHCGFHHHHHHHBFGHHEHHHHHHEEE1>EECEGHHFGGH0EE>EGGGEHH1FEG?<CG@/1F0FGHC1?F111F?<FGFHC1>F<FFG11<FF.CHGH0.<EGE0CC:AGGBHHCGE.CG9=FGGFFCFF:CFGGF0.E.;CFGGGGFFFG0;BFF/BF/;EFF.AA9;EF.9;.9;
@M05620:37:000000000-D9766:1:1101:22733:11719 1:N:0:87
AGTGCAGCTTCAATCTCCCAGGGGCCCCAGGGCCTGGCCCCTCCATCCCGAAAACCTTTGACCTCACCCGCTACCTGGAGCACCACCTCCGCAGCTTGGCTGGGCCCTATGTGAGTATCCAGCGTCGGAATCTGGGCGTTGGGGCGGAGTGCGGCGTTGGGGCCAGACAGTCCTAACCGTGGCGGGTTCTGGTAAATGATGGGGTGAGGAGGGGCTCTTTGGCTCCCACCAGTCCCCCTGTCTGGTCTATC
+
AA>>AF1BCFFFGBF1BAB11ABC0AAA0B0BEGGGC0ABA/BEHHHHAEEAAEGE01BDGEG1BFHHHGG@EGHFFGHGFGHHH/FGHC??E/>FHHGHHGAC/?>G0BGFG>FGDGHH2FHGGGGG</?GGHHH.AACGHGGGG@-ACG0AA-;;@@F@@-9AFFFFFFFFFFFFF@FF@-@@@;EFFFFF/BFFFBFFFFF9@FFF/BA@@@@FFFF/FFFFFFFFFEFFFFFFF@FFFFFFFFF/BB
@M05620:37:000000000-D9766:1:1101:20845:11736 1:N:0:87
AGTGCCAGCTCTCAATCGCACAGGGGACCCAGGGCCTGGCCCCTCCATCCAGAAAACCTATGACCTCACCCGCTACCTGGAGCACCAACTCCGCAGCTTGGCTGGGACCTATGTGAGTATCCAGCGTAGGAATCTGGGAGTTGGGGAGGAGTGAGGAGTTGGGGAAAGACAGTCCTAACCGTGGAGGGTTCTGGTAAATGATGGGGTGAGGAGGGGCTCTTTGGCTCCCACCAGTCCCCCTGTCTGGTCTA
+
A1AAAF11>CFFGGGGGGGGGGHHFEEEGGFCE0EEFFH0EHEEGEHHHHGH1FGFHGH1GGFHHHH1GGHEGGGGHHGBGHHHHHGHGHHHGGEGGHHHGHHGEGHHGHHHHHHHHHHHHHHHHGGGGGHHHHHHHHHGGHHHGGGGGGGHHHHHHGHHHHGGGGHHHHHHHHHHHHHGGGGGGGGGFFGGFFGGGGFGGGGGGGF@FFFFFF?@@?FFFFFFFFFFFFFFFFFFFFFF@FFFFFFFFFF
@M05620:37:000000000-D9766:1:1101:20825:11739 1:N:0:87
AGTGCCAGCTCTCAATCGCACAGGGGACCCAGGGCCTGGCCCCTCCATCCAGAAAACCTATGACCTCACCCGCTACCTGGAGCACCAACTCCGCAGCTTGGCTGGGACCTATGTGAGTATCCAGCGTAGGAATCTGGGAGTTGGGGAGGAGTGAGGAGTTGGGGAAAGACAGTCCTAACCGTGGAGGGTTCTGGTAAATGATGGGGTGAGGAGGGGCTCTTTGGCTCCCACCAGTCCCCCTGTCTGGTCTA
+
BCCBCFFFCFFFGGGGGGGGGGHHGGGGGGHHGGGGGGHHHHGHGGHHHHHHHHHHHG3FHHHHHHHHHHHGGFGGHHHHHHHHHHHHGHHHGGGGGHHHGHHGGGHHGHHHHHHHHHHHHHHHHGGGGGHHHHHHHHHGGHHHGGGGGGGHHHHHHGHHHHGGGGGHHHHHHGHHHHHHGGGGGGGGGFGGGGGGGGGGGGGGGGFFFFFFFFFFFFFFFFFFFFFFFFFFFFFFFFFFFFFFFFFFFF0
@M05620:37:000000000-D9766:1:1101:19854:11740 1:N:0:87
GAGGCTGCTTTGGAAGAAACTCATAGATTACTGCAACAGTTCCCCCTGGACCTGGAAAAGTTTCTTGCCTGGCTTACAGAAGCTGAAACAGGATGCTACCCGTAAGGAAAGGCTCCTAGAAGACTCCAAGGGAGTAAAAGAGCTGATGAAACAATGGCAAGTAAGTCAGGCATTTCCGCTTTAGCACTCTTGTGGATCCAATTGAACAATTCTCAGCATTTGTACTTGTAACTGACAAGCCAGGGACAAAA
+
BBBBBAFBFFFFGGGGGGGGGGHHHHHHHHHGHHHHHHHHHHHHHGGGHHHHHHHHHHHHGHHHHHHHHHHHHHHHHHHHHHHHHHHHHHHGFGHHGHHHHEEFGHFHHHGHHHHGHGHHGHGHHHHHHHGGFEEGHHHHGHHHHHHHHHFFGHHFHHHHGHHHHHHHHHHEGGHGHGGGGGGHHDFFGHHGHHGGHHHFGHHGGHHHHHHGHHCCHHHHHHHHHHGHHHHHGHFGGGFEGFCCEGFGGGF
@M05620:37:000000000-D9766:1:1101:8730:11752 1:N:0:87
ACCACCCCTTCTCCAATGCGCTGCGTGCGGCTCCCGAGGCGCCCCCCTTGCTGCTGCCCGAGGCCCCCCTGACCCCCAAGGCCACCCGCTCGACGATTAGGCAGGGGCCTGTGCGCGTATCCGGCGTCGGCCTCTGTCCTTTCGGGCCTCGTGCGGCGTTGGCGTCTCTCACTCCTACTCGTTTCTGCTTCTGTTCGATGATGTGGCTTCTCTGGCCTCTTTGTCTTCCGCCAGTCCCCCTGTCCTGTCTC
+
>1>>>1>11BFF1FG1AB10A0EAEAE00AAAA/BA/AE//A/>>EE/0>B11B1B1B//>>/>F<EEC</B0BBCC//??/?GCGG@C/<<----...<0<0<-=-ACFA000.----;C0.9-;9;9@-;;F//9///;//-99------;-9@99--;-/-----/;//;9-B/:/;----//9///9B////--/9//////----//////;F-//;//;////--A-9;F//9A-;F//////;/
@M05620:37:000000000-D9766:1:1101:28412:11760 1:N:0:87
AGTGCCAGCTCTCAATCGAACAGGGGACCCAGGGCCTGGCCCCTCCATCCAGAAAACCTATGACCTCACCCGCTACCTGGAGCACCAACTCCGCAGCTTGGCTGGGAACTATGTGAGTATCCAGCGTAGGAATCTGGGAGTTGGGGAGGAGTGAGGAGTTGGGGAAAGACAGTCCTAACCGTGGAGGGTTCTGGTAGATGATGGGGTGAGGAGGGGCTCTTTGGCTCCCACCAGTCCCCCTGTCTGGTCTA
+
>A>>AFF1>BFFG1FGFGGFGCHFGABEEFHHF0BA/FHHHHGHGGH1FAGFFHH0FEH1BFGHHHHHHHHFGEGGCGFGBFHHHH0>EGHHEGCEEHFGGHFFGGH1<FGHHG>2GGHGHHDGHCE/CGGFGGHHHH0FEHHHGG.AC.>FG1GH0EGGGFCGC.:C/C/CGHHHHHHHGGGG.CFAAFGGGGBC0CFGGFFFGGG@FFFFFF<@@@FFFFFFFFFFFFFF-FFFFFFF@FFFFFFFFFF
@M05620:37:000000000-D9766:1:1101:15597:11765 1:N:0:87
AGTGCCAGCTCTCAATCGCACAGGGGACCCAGGGCCTGGCCCCTCCATCCAGAAAACCTATGACCTCACCCGCTACCTGGAGCACCAACTCCGCAGCTTGGCTGGGACCTATGTGAGTATCCAGCGTAGGAATCTGGGAGTTGGGGAGGAGTGAGGAGTTGGGGAAAGACAGTCCTAACCGTGGAGGGTTCTGGTAAATGATGGGGTGAGGAGGGGCTCTTTGGCTCCCACCAGTCCCCCTGTCTGGTCTA
+
ACAABFFFCFFFGGGGGGGGGGHHGGGGGGHHGGGGGGHHHHGHGGHHHHHHHHHGHGHGHHHHHGHHHHHGGEFGHHHHHHHHGHHHGHHHGGGGGHHHGHHGGGHHGHHHHHHHHHHHHHHHHGGGGGHHHHHHHHHGGHHHGGGGGGGHHHHHHGHHHHGGGGHHHHHHHHHHHHHHGGGGGGGGGGGGGGGGGGGGGGGGGGFFFFFFFFFFFFFFFFFFFFFFFFFFFFFFFFFFFFFFFFFFFFB
@M05620:37:000000000-D9766:1:1101:2267:11773 1:N:0:87
GAGGCTGCCTTGGACGAAACTCATAGATTACTGCACCAGTTCCTCCTGGAACTGGACAAGTTTCTTGCCCTGCTTACGGAAGCTGAAACACCTTCCCATTATTAAGAAAATTTTCCTCGAAGACCCCAAGAAATTAAAAGAGAGGAGGAAATAATGACAAGTAAATAAGCCATCTTCCCCCTAGCAGGCTTTTGTAACAAATTGAACAATGAACAGCATTTGCACTTGCAACAGACCCGCCATTTACAAAA
+
>11>>>1>1@BCG11A1AAAFFFGGDG3311DDB110B0B12DADAA1001BAF0GA10ADDEDFDGBB11BBBE2B/BBFE?FFB1F@B0B0B1>B11122BBGB11BF111BB111?/B/EBB??EE/000>B1111B/F0//0/?<@0@11>22@1101<1111111?0111?11>0.<.>111.<</<00<=0==0.000:000/0000:0:;G0CF000<9/090;;./;...9?-;.00;;BF0.
@M05620:37:000000000-D9766:1:1101:10943:11818 1:N:0:87
AGTGCCAGCTCTCAATCGCACAGGGGACCCAGGGCCTGGCCCCTCCATCCAGAAAACCTATGACCTCACCCGCTACCTGGAGCACCAACTCCGCAGCTTGGCTGGGACCTATGTGAGTATCCAGCGTAGGAATCTGGGAGTTGGGGATGAGTGAGGAGTTGGGGAAAGACAGTCCTAACCGTGGAGGGTTCTGGTAAATGATGGGGTGAGGAGGGGCTCTTTGGCTCCCACCAGTCCCCCTGTCTGGTCTA
+
ACAAAFFFCFFFGFGGGGFGGFHHGGGGGGHHCEGGGGHHHHGHGGHGHHHHHHHHHGHHHHHHHHHHHHHGG>EFHHHHFFHHHHCFFHHHEGGGGHHHGHHGGGHHGHHHHHHHHHHHHHHHHGGGGGHHHHHHHHHGGHHHGGGGGHHHHHHHHGHHHHGGGGHHHHHHHHHHHHHHGGHGGGGGGGGGGGGGGGGGGGGGGGGFFFFFFFFFFFFFFFFFFFFFFFFFFFFFFFFFFFFFFFFFFFF
@M05620:37:000000000-D9766:1:1101:17228:11823 1:N:0:87
GAGGCTGCTTTGGAAGAAACTGATAAATTAGTGACACAGGATCGGCAGACCACACAACCGTACCTTAGCTGCCTTCGAGCAGCTGGTACAGGATGCTCCCCTTAAGGAAAGGCTCCTAGAAGACTCCACGGGAGTCACAGCGCTGCTGCACCCATGGCAAGTCCGTCCGGCATTTCCGCTTTCGCACTCTTGTGGATCCAATTGAACAATTCTCCGCCTTTGTACTTGTAACTGACAAGCCCGGGACAAAA
+
AAAAAAFAFFFFGGGGGGGGG1F3D3DA3B1BD3DGHG0E01B00//A/0BB///B/B/AA///2A111@1101DF//B>E0FH100B21B>0F@0FHB/E0BCD1BGHHF0/BFFHF1F1<FGGHHH0CCG/BEG11@G/>CGG/FH1F1F.FGHBG0<FG11CHH.<CG?CHHHHGGGGG0CG9AGGGGGGGEFFFGGGGGGG0FFGGGGGG0EF-;BFFFFFFFFFFFFFF/BFFFFF-@@@-@-99F
@M05620:37:000000000-D9766:1:1101:3668:11842 1:N:0:87
GCGGCTGCTTTGGAAGCAACTCATAGATTCCTGCACCAGTTCCCCCTGGCCCTGGAAAAGTTTCTTGCCTGGCTTACAGAAGCTGAAACAACTGCCCGTACGGAAAGGCTCCTAGAAGACTCCAAGGGAGTACAAGAGCTGATGAACCACTGGCAAGTAAGTCAGGCCTTTCCGCTTTCGCACTCTTGTGGCTCAAATTGAACAATTCTCCGCATTTGTACTTGTCCCTGACACGCCAGGGCCAAACGATC
+
1>1>AADAFFFFGCG1A1ABGF1D3DA333DGHE01A0BBAFGFHGEFA0GFAGHHH10FGFAFFGGHHHFHHHB1FDG1FGH1G1BGHF/F@GHBFEG?/>>?FEGHGHFFGGHHHHHH1BG11<FEG/?F121BBFFHH1GHG11/@/F1GHH1FG1??@1F1GC/1>>GH.EFGG1E=.-ACHHHFGE.G00<CH0CF;CC:;GHH00;E?AFFGGFFG0FF009CFGGGFBGGG-AF-ABF--;AEE
@M05620:37:000000000-D9766:1:1101:3994:11855 1:N:0:87
GAGGCTGCTTTGGAAGAGCACACGTCTGTACTCCAGCCACTCCTGCGGGTCTCGTATGCGGTCCTTTGCTTGCTCAAAGAATCACCAACAACTGCCCATTGCTTTTGCACTCTTGTGTATCCCCTTTAACAATTCTCAGCATTTTTACTAGTCACTGCCAGCCGCGCTACAACAGACCGGCACTCCCCCCTGCTGCCCTCCGTTCCATCTTCCTCTCCTAGTATCCCGTCTTCTTCTTGACTACAAGTCTT
+
AAAAAACAFFFFGGGGAG11A0BAB00A3DFG1BF1000B1BG11F////AB1B/B00F//B//B221DF1F>11B1B10B1B110B?E/FGC0FH/>GG1B>1>11B21B<<FB11<BFFB1/B0<12>1BB11>F22B1@222F/1F2@@12>D11?F1/?//----<00/</<.<-:---///.:.-9.99FFGFCCE.909/0;;//9//;///9/99/////-;A-9/9/9;B/////:;//9//9
@M05620:37:000000000-D9766:1:1101:24402:11878 1:N:0:87
AGTGCCAGCTCTCAATCGCACAGGGGACCCAGGGCCTGGCCCCTCCATCCAGAAAACCTATGACCTCACCCGCTACCTGGAGCACCAACTCCGCAGCTTGGCTGGGACCTATGTGAGTATCCAGCGTAGGAATCTGGGAGTTGGGGAGGAGTGAGGAGTTGGGGAAAGACAGTCCTAACCGTGGAGGGTTCTGGTAAATGATGGGGTGAGGAGGGGCTCTTTGGCTCCCACCAGTCCCCCTGTCTGGTCTA
+
CBACCFFFBFFFGGGGGGGCGGGCGGGGGGHGFEEGGGHHHHGHGGHHHHGHGGHHHGHHHHHHHHHGHHHGGGEGHHHHGGGHHHHHGGHHEEGEGHHHGHHGGGHHGHHHHHHHHDGHHHHHHGCDFGHFHHHHHHHGEHHHGGGGGGGHHHHHHGHHHHGGGGHHHHHHHGHHHHHHGGEGGGGG;AFGFGBFFGGGGFGGGGFFFFFFFFFFFFFFFFFFFFFFEFFFFFFFFFFFFFFFFFFFFFF
@M05620:37:000000000-D9766:1:1101:19636:11895 1:N:0:87
GAGGCTGCTTTGGAAGAAACTCATAGATTACTGCAACAGTTCCCCCTGGACCTGGAAAAGTTTCTTGCCTGGCTTACAGAAGCTGAAACAGGATGCTACCCGTAAGGAAAGGCTCCTAGAAGACTCCAAGGGAGTAAAAGAGCTGATGAAACAATGGCAAGTAAGTCAGGCATTTCCGCTTTAGCACTCTTGTGGCTCCAATTGAACAATTCTCAGCATTTGTACTTGTAACTGACAAGCCAGGGACAAAA
+
?ABBABFBFFDBGC5BGFFGGGHHHCGGHHFFHG4FCHAFGDAGFFEFEFCGHHGG33CCADGDFHGBBGFGGHHBBABGHHCGHB3GBFC?1BBB3BBB?>?>F133?F1B1FFCG?FDFFF33FGGHB?/?//BFHBBCG2B2?2?FF?2@/@2@@GH/@@22@1?FFG<<?1?@A/EDF<=11>1>1>>D<...<.<<<=<=<C<:0CGBC<0;GGGGHC;<:<G000:0;=;90;.;:.;;EEG.;.
@M05620:37:000000000-D9766:1:1101:3899:11905 1:N:0:87
GAGGCTGCTTTGGAAGAAACTCATAGATTACTGCAACAGTTCCCCCTGGACCTGGAAAAGTTTCTTGCCTGGCTTACAGAAGCTGAAACAACTGCCCGTAAGCAAAGACTCCTACAAGACTCCAACTGAGTAAAAGAGCTGATGAAACAATGGCAAGTAAGCCAGGCACTTCCGCTCTAGCACTCTTGTGTATCCAATTGAACCATTCTCAGCACTCTTACTTGTAACTGACAAGCCCGGCAGCAAAGATC
+
AAAAAAFAFFFFGGGGFGGGGGGHGHHHHGHHGHHHHGHHHHGHHGGFHHHHHHGH3BCGGHHHGHHGGHDBBGGFF5BFGHFHHFEHGHHHHHHHH1>>E13@FG33BFG3BG33FHHB3BF?C33BBBB4FGBDFH?F32B3FBDBB/FF22FC/>>FGBG20<?G0??1FCGG/><=>1>FFH1FGF01>DGGF=DDDG0.<0G<DG0=:0:=/0<G0:CG000;0:GFGF.9;.9;-=-.:BB/900
@M05620:37:000000000-D9766:1:1101:12728:11907 1:N:0:87
GAGGCTGCTTTGGAAGAAACTCATAGATTACTGCAACAGTTCCCCCTGGACCTGGAAAAGTTTCTTGCCTGGCTTACAGAAGCTGAAACAACTGCCCGTAAGGAAAGGCTCCTAGAAGACTCCAAGGGAGTAAAAGAGCTGATGAAACAATGGCAAGTAAGTCAGGCATTTCCGCTTTAGCACTCTTGTGGATCCAATTGAACAATTCTCAGCATTTGTACTTGTAACTGACAAGCCCGGGACAAAAGATC
+
AAAAAAFBFFDFGF5B4G4BGFFEHGFFHHHFFFFGHHHHHHEGHGGGHGHHHGHFB3GHHHHHHHHGHHHFBFFEG5BFGFFHHFFFGFFFEGF???>>EFGFGH1BGGGFGHGHFDBGFHF?GBFE/??FFBGF/CFFGHFHHHH?BCD@CHHHFFGFHGHF1FGHHFFH1??<E<11>D><<=GH<>>FGCGFFGGFF=GDHHHDGFCGFHHCHGHHHGG0FGF;CF0:0F9C9.;?-9BE.FFFC0;
@M05620:37:000000000-D9766:1:1101:14630:11908 1:N:0:87
AGTGCCAGCTCTCAATCGCACAGGGGACCCAGGGCCTGGCCCCTCCATCCAGAAAACCTATGACCTCACCCGCTACCTGGAGCACCAACTCCGCAGCTTGGCTGGGACCTATGTGAGTATCCAGCGTAGGAATCTGGGAGTTGGGGAGGAGTGAGGAGTTGGGGAAAGACAGTCCTAACCGTGGAGGGTTCTGGTAAATGATGGGGTGAGGAGGGGCTCTTTGGCTCCCACCAGTCCCCCTGTCTGGTCTA
+
CCBBCFFFCFFFGGGGGGGGGGHHGGGGGGHHGGGGGGHHHHGHGGHGHHGHHGHHHGHGHGHHHHHHHHHGGGGGHGHHHHHHHHHHGHHHGGEGGHHHGHGGGGHHGHHHHHHHHHHHHHHHHGGGGGHHHHHHHHHGGHHHGGGGGGGHHHHHHGHHHHGGGGHHHHHHHHHHHHHHGGGGGGGGGGGGGGGGGGGGGGGGGGFFFFFFFFFFFFFFFFFFFFFFFFFFFFFFFFFFFFFFFFFFFFF
@M05620:37:000000000-D9766:1:1101:27193:11912 1:N:0:87
GAGGCTGCTTTGGAAGAAACTCATAGATTACTGCAACAGTTCCCCCTGGACCTGGAAAAGTTTCTTGCCTGGCTTACAGAAGCTGAAACAACTGCCCGTAAGGAAAGGCTCCTAGAAGACTCCAAGGGAGTAAAAGAGCTGATGAAACAATGGCAAGTAAGTCAGGCATTTCCGCTTTAGCACTCTTGTGGATCCAATTGAACAATTCTCAGCATTTGTACTTGTAACTGACAAGCCAGGGACAAAAGATC
+
BAABBBFBFFFFGGGGGGCGGGHHHHHGHHHHHGGHGHHFHHFHHGGGFFGHHGHGFDHHHHHHHHHHHHHHHHHGHHHHHHHHHGFHHH?FGHHGH1>/EF3FGH?CE3FFGHEHHFF?FGHGCF??GGGCGHHFFGGHFHHFHHHFGC?GFHHGC2FDFHHH2GHE1?@@1C<??F<1>GGFFHHH1<.1GHHHHHHHHDGGHHH=GGCGGHG;:;;C0CGHGGG;GHEHHF::;BCE.EEEFFFFE;9
@M05620:37:000000000-D9766:1:1101:12709:11914 1:N:0:87
GAGGCTGCTTTGGAAGAAACTCATAGATTACTGCAACAGTTCCCCCTGGACCTGGAAAAGTTTCTTGCCTGGCTTACAGAAGCTGAAACAACTGCCCGTAAGGAAAGGCTCCTAGAAGACTCCAAGGGAGTAAAAGAGCTGATGAAACAATGGCAAGTAAGTCAGGCATTTCCGCTTTAGCACTCTTGTGGATCCAATTGAACAATTCTCAGCATTTGTACTTGTAACTGACAAGCCAGGGACAAAAGATC
+
BAACCCFCFFFFGGGGGGGGGGHHHHHHHHHHHHHHGFGHHHHHHGGGHHHHHHHHHHHHFHHHHHHHHHHHHHHHHHHHHHHHHHHHHHHHHHHHHGGGGHHHHHHHHHHGHHFHFHFHGGHHHFGGFFGHFHHHGGHFHHHHHHFHHHHHFHHHGFHHHHGBHHHHHFHHHGGGGGHGFHHGHHHHFHGHHHHHHHHHFHHHGHHHHHHHHHHHHGHHHHFHHHHHGHHHHFGGGGGGBEFGGGGGGGE
@M05620:37:000000000-D9766:1:1101:13412:11917 1:N:0:87
AGTGCCAGCTCTCAATCGCACAGGGGACCCAGGGCCTGGCCCCTCCATCCAGAAAACCTATGACCTCACCCGCTACCTGGAGCACCAACTCCGCAGCTTGGCTGGGACCTATGTGAAGAACCCAGGTAAGAAATTTGGGAGTGGGGGAGAGGGGAGAATTGGGGGAAAGACAGCCTAAACCGGGGAGGGTCTTGTAAAAGAAGGGGGGGAGGAGGGCTCTTTGGCTCCCAACCATCCCCCCGTCCGGTCTT
+
A>AABFFFBFFFGGGGGGGGGGHCFEGGGGHHGGGGGGHHHHFHGGHHHGHHHHHFHGHHHHHHHHHGHHHEGGGGHBGGHGGFGHGHGHFHGGCGGHHHGHHGGGHHGHHHHH333B322?////@22@2@2222@F//?E0?GG--<....-.;..0<0;GG-;D..://9.;//;CF/--=--9@-A/./:/9BF//../;DF----;-.;AF.../;F9F///;A./A..//;EFF--9..-;-9./
@M05620:37:000000000-D9766:1:1101:13996:11940 1:N:0:87
GAGGCTGCTTTGGAAGAAACTCATAGATTACTGCAACAGTTCCCCCTGGACCTGGAAAAGTTTCTTGCCTGGCTTACAGAAGCTGAAACAGGATGCTACCCGTAAGGAAAGGCTCCTAGAAGACTCCAAGGGAGTAAAAGAGCTGATGAAACAATGGCAAGTAAGTCAGGCATTTCCGCTTTAGCACTCTTGTGGATCCAATTGAACAATTCTCAGCATTTGTACTTGTAACTGACAAGCCAGGGACAAAA
+
CCCCCCFCFFFFGGGGGGGGGGHHHHFHHHHGHHHHHHHHHHFHHGGGHGHHHHHCGFHHGHHHHHHHHHHHHHHGGHHHHHHHHGHFHHHHFHHHHHHHGEEEGHHHFHHHHHHGHHHGHGHGGFFHFHGGGGEGFHHHGGHHHHHHHHHFHHHHHHHHGHHHHHHHHHHHGGGHHGGGGGHG1>FFGBGHHFGGHGHHHHHFHHHHHHHEHGHFHHHHHHCHHHGHHFGGEHGFFFGEGGGGGGGGGGF
@M05620:37:000000000-D9766:1:1101:6392:11946 1:N:0:87
GAGGCTGCTTTGGAAGAAACTCATAGATTACTGCAACAGTTCCCCCTGGACCTGGAAAAGTTTCTTGCCTGGCTTACAGAAGCTGAAACAGGATGCTACCCGTAAGGAAAGGCTCCTAGAAGACTCCAAGGGAGTAAAAGAGCTGATGAAACAATGGCAAGTAAGTCAGGCATTTCCGCTTTAGCACTCTTGTGGATCCAATTGAACAATTCTCAGCATTTGTACTTGTAACTGACAAGCCAGGGACAAAA
+
AAAABBCAFFFFGGGGGGGGGGHFGHHHHHGGGHHGHHHHHHGHHGGGHHGHHGHFFGHHGHHHHGGHHHHGFGGFHGGHHGGHHHGHHG2FEFFGGGHHHEEEFG3FGHFGGGHGHGHHHHGHEGHHFGFEFEEFFHHGFHGHHHGHHGHFGHHHHHHHGHGHHGHHHCFHF?FHHGGGGGFFFG>FGGHGHHDBGCHGFHHHHFGDHHGHHHFHFHHHHGCGHHHHFHFGC;FGGBCEGB;AEFGGGGA
@M05620:37:000000000-D9766:1:1101:3874:11964 1:N:0:87
AGTCCCAGCTCTCCATCGCACAGGGTACCCAGTGCCTGGCCCCTCCATCCAGAAAACCTATGACCTCACCCGCTACCTGGCGCACCCACTCAGCAGCTTGGCTGGGACCTATGTGAGTATCCAGCGTAGGAATCTGGGCGTTGGGGCGGCGTGCGGAGTTGGGGACCGACAGTCCTAACCGTGGAGGGTTCTGGTAAATGATGGGGTGAGGAGGGGCTCTTTGGCTCCCACCAGTCCCCCTGTCTGGTCTA
+
>>>>>B44CCFFGFFBBAA2A?GEG4BBF4BF3BF5DBGHHHGHGGBFHBFGHFHBBEHHBAFGH5BFGHHAE0>>FHBF1>EEEGG1?FF3@B3F2B3B?GGGGGHHGHFGHFD4FGHHHHFHHGG<BDGDGHHHGH/>DGGHGG.<C-ADGABG-AGGGGGG.-.;9@-;FFFF99FFFFFF.EDFFFFFFFFFFFFFFFFFFFFFFFFFFFFFFFFFFFFFFFFFF.AFEFFFFFFFFFFFFFFFFFB
@M05620:37:000000000-D9766:1:1101:17430:11969 1:N:0:87
AGTGCCAGCTCTCAATCGCACAGGGGACCCAGGGCCTGGCCCCTCCATCCAGAAAACCTATGACCTCACCCGCTACCTGGAGCACCAACTCCGCAGCTTGGCTGGGACCTATGTGAGTATCCAGCGTAGGAATCTGGGAGTTGGGGAGGAGTGAGGAGTTGGGGAAAGACAGTCCTAACCGTGGAGGGTTCTGGTAAATGATGGGGTGAGGAGGGGCTCTTTGGCTCCCACCAGTCCCCCTGTCTGGTCTA
+
BCCCCFFFCFFFGGGGGGGGGGHHGGGGGGHHGGGGGGHHHHEGFGHGHFFHFHCFGGHFHHDGHHGHHHHGGEGGF3GHHHHHHHHHGHHHGGGGGHHHGHHGGGGHGHHHHHHHHHHHHHHHHGGGGGHHHHHHHHHGGHHHGGGGGGGHHHHHHGHHHHGGGGHHHHHHHHHHGHHHGGGGGGGGGGGGGGGGGGGGGGGGGGFFFFFFFFFFFFFFFFFFFFFFFFFFFFFFFFFFFFFFFFFFFFF
@M05620:37:000000000-D9766:1:1101:13158:11969 1:N:0:87
AGTGCCAGCTCTCAATCGCACAGGGGACCCAGGGCCTGGCCCCTCCATCCAGAAAACCTATGACCTCACCCGCTACCTGGAGCACCAACTCCGCAGCTTGGCTGGGACCTATGTGAGTATCCAGCGTAGGAATCTGGGAGTTGGGGAGGAGTGAGGAGTTGGGGAAAGACAGTCCTAACCGTGGAGGGTTCTGGTAAATGATGGGGTGAGGAGGGGCTCTTTGGCTCCCACCAGTCCCCCTGTCTGGTCTA
+
>A>AAFDFBFFFDGGFGFFCEEHGFGGGDGHGGGGGGEGFGHGHGGHHDGHDDF3GHGFHHHEHHHFGHHHFGGEGHHHFHHHECGHHGFHHGFEEGFHHGHHGGEFGGF1GHD2FGFHDDFGHHGGGG/GHCHHHGFHG/<<GDCGC-CCFGHHFCFCC<CC-;EEHH/;G0::GHHHH@9E@GGGGCFGGFGFGGGGGGGGGGGFBFF.BDF=-B-AFFFFFEFFEEFFFFFBFBFFF;EFFFFF9FFF
@M05620:37:000000000-D9766:1:1101:9459:11981 1:N:0:87
AGTGCCAGCTCTCAATCGCACAGGGGACCCAGGGCCTGGCCCCTCCATCCAGAAAACCTATGACCTCACCCGCTACCTGGAGCACCAACTCCGCAGCTTGGCTGGGACCTATGTGAGTATCCAGCGTAGGAATCTGGGAGTTGGGGAGGAGTGAGGAGTTGGGGAAAGACAGTCCTAACCGTGGAGGGTTCTGGTAAATGATGGGGTGAGGAGGGGCTCTTTGGCTCCCACCAGTCCCCCTGTCTGGTCTA
+
AA>AAFFFBFFFGGGGGGGCGEHCGGFGGGHHCGGGAFHFHHGHGGHHHGHHHHGFHGHHHHFHHFHHHHHGG@EGHHHH2EHHHHG1EGHFFECEEFGGGHHGGGHHGHHHHHHHHHHHHHHHHGGGCGHHHHHHHHHFEHHHGGGGGGGHHHHHHGHHHHGGGGHGHHHHHHHHHHHHGGGGGGGGGGGGGGGGGFGFGGGGGGF@EFFFFFBBBBFFFFFFFFFFFFFFFFFFFFFFBFFFFFFFFFB
@M05620:37:000000000-D9766:1:1101:17479:11988 1:N:0:87
GAGGCTGCTTTGGAAGAAACTGACAAGCCAGGGAAAAAAGATCGGAAGAGCACACGTCTGAACTCCAGTCACTAATGCGCATCTCGTATGCCGTCTTCTGCTTGAAAAAAAAAAAAAAGAAATAAAACTACTAAAAAGAAGATGGAGGAATAAAATATTTAAAAAATTCTAGAGCGACAAGAAAAAGAAAATAATAAGATTACTAATTAACACAACAAATTAAACACGATGCCCCTCTGGAATCTAACCTC
+
A@BBAAF>FFFDGBBFGGBFGFBBGHCG2BGFGC2BB2AEFHFHG?1ECBFGH2FAG1FFFFHH5F3FFGFFGBB5FFE?GE>EFFFFHBDGFEEH?GHHFGHBGHHBGGGGG@<////.0>>11=1<1111110<0.../<00///.:/000000000000000-./00000009---9.////..../99/;//////////////////9....../9/////..-...9/.9../////:////./9
@M05620:37:000000000-D9766:1:1101:23061:11996 1:N:0:87
AGTGCCAGCTCTCATCGCACAGGGGACCCCGGGCCTGGCCCCTCCCTCCCGAAAACCTCTGACCTCACCCGCTACCTGGAGCACCCACTCCGCAGCTTGGCTGGGACCTATGTGAGTATCCCGCGTCGGAATCTGGGCGTTGGGGCGGCGTGCGGCGTTGGGGCAAGCCAGTCCTAACCGTGGCGGGTTCTGGTAAATGATGGGGTGAGGAGGGGCTCTTTGGCTCCCACCAGTCCCCCTGTCTGGTCTAT
+
AB>AAFFFBFFFGGGGGA2EEGHGGAAEGE2AEGEFFH1BGGHGG12FE1B1>EGHGGHHH4FH4BFGHHGGEEGHGHH?BFGHH>?EGHFFDGF/FHGGHFFGG0?CG2FGHH2FGFHHH1CCGG->C-<CHHHHH.<CADHGGCAF-;BF.@F-@DFFFFF.=FF.;9AFFFFFFFFFFFF-;BF@AFFFFFFFFFF/BFFFFFFEFF/ADFFFFEFFFFFFFFFFFFF.FFFFFFFFFFFFFFFFFFF
@M05620:37:000000000-D9766:1:1101:17764:12004 1:N:0:87
GAGGCTGCTTTGGAAGAAACTCATAGATTACTGCAACAGTTCCCCCTGGACCTGGAAAAGTTTCTTGCCTGGCTTACAGAAGCTGAAACAACTGCCCGTAAGGAAAGGCTCCTAGAAGACTCCAAGGGAGTAAAAGAGCTGATGAAACAATGGCAAGTAAGTCAGGCATTTCCGCTTTAGCACTCTTGTGGATCCAATTGAACAATTCTCAGCATTTGTACTTGTAACTGACAAGCCAGGGACAAAAGATC
+
A1AAAAFAFFFFFGGGGBFGGFG3FG1FHFGHHHFGHGGHHHHHHGGFC0FGHHF0BAEFAFHHEFGHHHHFHGFGHHHHHHHHFHHHHCGHHHHHGEGCGHGEHHFFE@GFHHFBGEGFDGHFGHECHGGHHBE>FHFFCDHHHFFHHEHFHHHGGDDFHHGHGFHHHHHEGE?<CF1FGFHGGDFHHHFFFHFDGHFFHGCGHFHDGHHHHHFFHGHG0CHFHHHFFEBHHF?ECFA.EGGGGGGEAFB
@M05620:37:000000000-D9766:1:1101:26649:12019 1:N:0:87
AGTGCCAGCTCTCAATCGCACAGGGGACCCAGGGCCTGGCCCCTCCATCCAGAAAACCTATGACCTCACCCGCTACCTGGAGCACCAACTCCGCAGCTTGGCTGGGACCTATGTGAGTATCCAGCGTAGGAATCTGGGAGTTGGGGAGGAGTGAGGAGTTGGGGAAAGACAGTCCTAACCGTGGAGGGTTCTGGTAAATGATGGGGTGAGGAGGGGCTCTTTGGCTCCCACCAGTCCCCCTGTCTGGTCTA
+
AA>AAFFFBFFFGFGFGGCFEGFHGGGGGGDHGE2EFEGGHHGHGGFGHHFGHFGHHE3BGHGHHHHFGHHGGGCEGHHGHHGEFGCGFHFGFGGEEGHHGH3FDEGHGHHHHGHHHDGHHHHHBDCEGGHHGHHHHHHGACDGFFGGGGGHHHGAGD<GH/CCGGHGHHHHFHHHHHHHGFFGGGGC..CFFG;FGGGGGFGGGGFFFFFFFFFFF-EFFFFFFFFFFFFFFFFFFFFFFFFFFFFFFFF
@M05620:37:000000000-D9766:1:1101:17721:12024 1:N:0:87
GAGGCTGCTTTGGAAGAAACTCATAGATTACTGCAACAGTTCCCCCTGGACCTGGAAAAGTTTCTTGCCTGGCTTACAGAAGCTGAAACAGGATGCTACCCGTAAGGAAAGGCTCCTAGAAGACTCCAAGGGAGTAAAAGAGCTGATGAAACAATGGCAAGTAAGTCAGGCATTTCCGCTTTAGCACTCTTGTGGATCCAATTGAACAATTCTCAGCATTTGTACTTGTAACTGACAAGCCAGGGACAAAA
+
A1?AAAFAFFFFCGGG11FGGG1GBGFHHBGHHH11F0FFGHGHHGGF/CGHHHEHH10BBFHHHHHHHHHHHHG1FGH1FGHCGDGHHHFHHFGHHGHHHG/E>GHHHHHHHHHGHFHHHHHHHHHHFHGGEEE0F2FGCGHHHBHHFHFHFHHHHHHHGH22FGHFHHHGHHHHHGGGGGGHHHHHGHHHHHGHHHHHHHHHHFHHHHHHHHBGHCHHHHGHHHHHGHHHHHGGGGGGGFGGGEGEFGG
@M05620:37:000000000-D9766:1:1101:14207:12025 1:N:0:87
GAGGCTGCTTTGGAAGAAACTCATAGATTACTGCAACAGTTCCCCCTGGACCTGGAAAAGTTTCTTGCCTGGCTTACAGAAGCTGAAACAACTGCCCGTAAGGAAAGGCTCCTAGAAGACTCCAAGGGAGTAAAAGAGCTGATGAAACAATGGCAAGTAAGTCAGGCATTTCCGCTTTAGCACTCTTGTGGATCCAATTGAACAATTCTCAGCATTTGTACTTGTAACTGACAAGCCAGGGACAAAAGATC
+
BBCCCCFCFFFFGGGGGGGGGGHHHHHHHHHHHHHHGHHHHHHHHGGGHHHHHHHHHHHHAGHHHHHHHHHHHHHHHHHHHHHHHHHHHHHGHHGHHGGEGHHHHHHHHHHGHHHHHHGHHHHGGHGGHGGHHHHHGHHHHHHHHHHHHHHHHHHHGHHHHHHHHHHHHHGHEGGGGGGHHHHHHHHHHHGHHHHHHHHHHFHHHHHHGHHGHHHHGHHHHHHHHHHHGHHHHGGGGGGGGGGGGGGGGFC
@M05620:37:000000000-D9766:1:1101:16102:12039 1:N:0:87
GAGGCTGCTTTGGAAGAAACTCATAGATTACTGCAACAGTTCCCCCTGGACCTGGAAAAGTTTCTTGCCTGGCTTACAGAAGCTGAAACAACTGCCCGTAAGGAAAGGCTCCTAGAAGACTCCAAGGGAGTAAAAGAGCTGATGAAACAATGGCAAGTAAGTCAGGCATTTCCGCTTTAGCACTCTTGTGGATCCAATTGAACAATTCTCAGCATTTGTACTTGTAACTGACAAGCCAGGGACAAAAGATC
+
A3AABBFBFFFFGGGGGFFGGGFHCGHHHGHHHHF4FGFFGHHHHGEFFGHHHHHHHE2BBGHHHHHHHHHHHHHFHHHHHHHFHHHHHHHHHHHHHGEEGHHHGHHHHHHGHHHHHHHHHHHHFHGGHGGHGH4GEGHHHHHHD3GHBHHHHHHHGHHHHHHHHHHGHHGHHGGGGGHHHHHHHHHHHHGHHHHHHHHHHHHHHHHHHHHHHHGHHHHHHHHHHHHHGHHHHGGGGGGGGGGGGGFGGGG
@M05620:37:000000000-D9766:1:1101:16117:12050 1:N:0:87
GAGGCTGCTTTGGAAGAACCTCATAGATTACTGCAACAGTTCCCCCTGGACCTGGAAAAGTTTCTTGCCTGGCTTACAGAAGCTGAAACACCTGCCCGTAAGGAAAGGCTCCTAGAAGACTCCAAGGGAGTAAAAGAGCTGATGAAACAATGGCAAGTAAGTCAGGCATTTCCGCTTTAGCACTCTTGTGGATCCAATTGAACAATTCTCAGCATTTGTACTTGTAACTGACAAGCCAGGGACAAAAGATC
+
AABBAAFACFB4GBBBGGBFGGHHHGGFGGEFF54FBGGHHFFGGFEFAEBGHGFFB3CFBGHHHHHFFDGHHHHEBFGHHHGGHEBHGG1BGGHFGEFCEGBGHHFGHCGGFGFHHH3BFGH?FB??FEEHGFFDFHFGHFGGGHHGFHHHFHGFF@FFGDDFFFGGCFGFHECGDGD<FD><CGFFGGDHFHHD0FG0GD<GHFHGHH;GGF0<CCHHFFFHFCGGFHFFFF9;EFFEGEEEGGGFEC9
@M05620:37:000000000-D9766:1:1101:5681:12055 1:N:0:87
AGTACCAGCTCTCCATCGCACAGGGTCCCCAGTGCCTGGCCCCTCCATCCAGAAACCCTATGACCCCACCCCCCACCTGGCGCACCCCCTCCGCAGCTTGGCTGGGACCTATGTGAGTATCCAGCATAGGAATCTGGGCGTTGGGGCGGCGTGCGGCGTTGGGGCCAGCCCGTCCTAACCGTGGCGGGTTCTGGTAAATGATGGGGTGAGGAGGGGCTCTTTGGCTCCCACCAGTCCCCCTGTCTGGTCTA
+
>>>3>BDFAFFFGCGBBAE2E2G4FA4BB2BB3BF5DBGHGHGHGGGGH1GGFCH3BEGH3BEGH2BEGGG0>/>BEF3B1>?EEGG>EEG//?/E/B2BCGHGGGGHGHCHHHF2FHHHHHDGH<G1?<<1?FHHHH.AFDGHGG.AC-ADG?D?-;@FFFFF.9.;.A9-BFDFBFFFAFFF-@FF@FFFFFFB9FFBBFFFFFFFFFF/AFFFFAFFFFFFFFFFFFFFFA9FFFFFAFFFFFFFFFF
@M05620:37:000000000-D9766:1:1101:7303:12064 1:N:0:87
AGTGCCAGCTCTCAATCGCACAGGGGACCCAGGGCCTGGCCCCTCCATCCAGAAAACCTATGACCTCACCCGCTACCTGGAGCACCAACTCCGCAGCTTGGCTGGGACCTATGTGAGTATCCAGCGTAGGAATCTGGGAGTTGGGGAGGAGTGAGGAGTTGGGGAAAGACAGTCCTAACCGTGGAGGGTTCTGGTAAATGATGGGGTGAGGAGGGGCTCTTTGGCTCCCACCAGTCCCCCTGTCTGGTCTA
+
ABAAAFFCAFFFGGGGGGGFEGHFGGGGEGHHDEEEEFHHHHGHGGHHHHHHGGGHHGHHHHGHHHHHHHHGGEGGHGHHGGHHHHHFEHHHGGGGGHHGGGHGGGHHGHHHHHHHHFGHHHHHHGGGGG2>GHHHHG0FDGHHGG.AG.<GHGHHFGGHHHGGG.:GHHCFCHHHHHHHGDEG9CFG9CFFGGGGFGGGGGGGGDFFFFFFFFFCFFFFFFFFFFFFFFFFFFFFFFFDFFFFFFFFFFF
@M05620:37:000000000-D9766:1:1101:22212:12102 1:N:0:87
AGTGCCAGCTCTCAATCGCACAGGGGACCCAGGGCCTGGCCCCTCCATCCAGAAAACCTATGACCTCACCCGCTACCTGGAGCACCCACTCCGCAGCTTGGCCGGGACCTATGTGAGTATCCAGCGTAGGAATCTGGGAGTTGGGGAGGAGTGAGGAGTTGGGGAAAGACAGTCCTAACCGTGGAGGGTTCTGGTAAATGATGGGGTGAGGAGGGGCTCTTTGGCTCCCACCAGTCCCCCTGTCTGGTCTA
+
AA>>ADD4AFFFG4GFGFC2ECHCGE?A2AFGBAEA2BGH2GECFGH5GEGH3GH2FEHCFGDGHDGHHFFEE>>EHH3G2BGHFH11?FFBE/E/>3BGGF3>//>/CHFDFH2@GGHHHGHHHCC</EGHHHHHFH0FCGHGGG.<A.CGH0DGCEGFF/AC.:GHFHGBFFGGBFFGGAEBDE?B;FGGGFFFFFFFFBF/AFFBFFFFDF-@-@AFFFFF/:FEEFFFEFFFFFFFBFFFFF/;FFB
@M05620:37:000000000-D9766:1:1101:18923:12113 1:N:0:87
GAGGCTGCTTTGGAAGAAACTCATAGATTACTGCAACAGTTCCCCCTGGACCTGGAAAAGTTTCTTGCCTGGCTTACAGAAGCTGAAACAACTGCCCGTAAGGAAAGGCTCCTAGAAGACTCCAAGGGAGTAAAAGAGCTGATGAAACAATGGCAAGTAAGTCAGGCATTTCCGCTTTAGCACTCTTGTGTATCCAATTGAACAATTCTCAGCATTTGTACTTGTAACTGACAAGCCAGGGACAAAAGATC
+
AAAAAAFAFFFFGF5A4FABGGHFHHGGHBGFGF4DFFGHHHGHHGEFEBBGHGHFA3EBBGHHHHFBFGHHHFFBFAFGHHFHHEDFGEBFFFFGG?>E>?3FEGBB?@GFGFBBFGBF3BG?3B//?/?FBD4BFBBF111BB1FBFFFG1F@G/@>F@@F21@?F1?GGHCA??F1>G1>FHHGBH<01==DD0GHG0=<=GGHHHH0=/0;;000=;GHF0;:<FHG/CF;;AF;E;99.;;F/900
@M05620:37:000000000-D9766:1:1101:16097:12125 1:N:0:87
GAGGCTGCTTTGGAAGAACCTCATAGATTACTGCAACAGTTCCCCCTGGACCTGGAAACGTTTCTTGCCTGGCTTACAGAAGCTGAAACAACTGCCCGTAAGGAAAGGCTCCTAGAAGACTCCAAGGGAGTAAAAGAGCTGATGAAACAATGGCAAGTAAGTCAGGCATTTCCGCTTTAGCACTCTTGTGGATCCAATTGAACAATTCTCAGCATTTGTACTTGTAACTGACAAGCCAGGGACAAAAGATC
+
A1>AAAFAFFFFGFGFFB1ABB1BAB1A31FGHHH1C0BAFGG1AA/A/0BFAGFHF10A0BAFFHGFHHHHHFFAFGHFGBGFHEHHHFHHHHGHHGEEEHHHGHHHHHHGHDHHBGHHHHHH1GGGHGGHHHFH<GHHHFHH21BGGHHHHHG1?FGHHGHHHHHCGHGHHGGGGGGHHHHHHHHHHHGHHHHHHGHHHHHHHHHHHHHHHHHHHHHHHHHHHFHGFHHGGGGGGGGGGEEGGG?FEFG
@M05620:37:000000000-D9766:1:1101:8178:12135 1:N:0:87
AGTGCCAGCTCTCAATCGCACAGGGGACCCAGGGCCTGGCCCCTCCATACAGAAAACCTATGACCTCACCCGCTACCTGGAGCACCAACTCCGCAGCTTGGCTGGGACCTATGTGAGTATCCAGCGTAGGAATCTGGGAGTTGGGGAGGAGTGAGGAGTTGGGGAAAGACAGTCCTAACCGTGGAGGGTTCTGGTAAATGATGGGGTGAGGAGGGGCTCTTTGGCTCCCACCAGTCCCCCTGTCTGGTCTA
+
AAAABFFFCFFFGGGGGGGGGGHHG?EEGGGHGGGGGGHHHHGHGGHHHFHHHHHBGGHHHFHHHHHHHHH?E>EEHHHHHHHHHG1GFHHHGGGGGHHHGHHGGGHHGHHHHHHHHHHHHHHHHGGGGGHHHHHHHHFGGHHHGGGGGAEHHBHHFGHHHHGGEDHFHHFHHHHHHHHHGGGGGGGGGGGGGGGGGGGGGGGGGGFFFFFFFFFFFFFFFFFFFFFFFFFFFFFFFFFFFFFFFFFFFFF
@M05620:37:000000000-D9766:1:1101:20344:12139 1:N:0:87
AGTGCCAGCTCTCAATCGCACAGGGGACCCAGGGCCTGGCCCCTCCATCCAGAAAACCTATGACCTCACCCGCTACCTGGAGCACCAACTCCGCAGCTTGGCTGGGACCTATGTGAGTATCCAGCGTAGGAATCTGGGAGTTGGGGAGGAGTGAGGAGTTGGGGAAAGACAGTCCTAACCGTGGAGGGTTCTGGTAAATGATGGGGTGAGGAGGGGCTCTTTGGCTCCCACCAGTCCCCCTGTCTGGTCTA
+
AAAAAD1FAFFFFAGFGFFFEGHHGGCEAE0FFEGGEFHH0AAAEFGH1G1B1F1BFFFHHH2FGGH1F0B>>>>FHBGF0>GEFH0/EBBFECE/EFHH?GE/E<GC?C1B1BF21BBFHHDGHGA<B?111<1?FB0<<?11<<<CGAEHHDBC<ACB0C--.:CC/C:/:CGGHF/C?C.-9EG@;;AF00;009CB900;ABF-99FBBB=@?@?FBBBBB9/;E-FFE-BF/B-;=AF/BBBBFF/
@M05620:37:000000000-D9766:1:1101:7081:12164 1:N:0:87
GAGGCTGCTTTGGAAGAAACTCATAGATTACTGCAACAGTTCCCCCTGGACCTGGAAAAGTTTCTTGCCTGGCTTACAGAAGCTGAAACAACTGCCCGTAAGGAAAGGATCCTAGACGAATACACGGGCGTCAAAAAGCTGATGAAGCACTGGCATGTACGTCAGGCATTTCCGCTTTAGCACTCTTGTGGCTCCAATTGAACAATTCTCAGCATTTGTACTTGTACCTGACAAGCCAGGGACAAAAGATC
+
CBCCCCFCFFFFGGGGGGGGGGHHHHHHHHHHHHHHGHHHHHGHHGGGHHHHHHHHHHHHHHHHHHHHHHHHHHHHHHHHHHHHHHHHHHHHHHHH11E/>B@333BG23??B44B3///??333</>>B//?EG2//@DF2222?1?FF1?FH=1?1@1<<FFEHHHGH1<0..<..0<=0<C/<00:;:.;CGCFCGHBGGFGGG0C09CFBFGGGGGGGGGGFBFGGBFF;AFGG.AA:AFF/:B.:B
@M05620:37:000000000-D9766:1:1101:5708:12164 1:N:0:87
GAGGCTGCTTTGGAAGAAACTCATAGATTACTGCAAAAGTTCCCCCTGGACCTGGACAAGTTTCTTGCCTGGCTTACAGAAGCTGAAACAGTATGCTACCCGTAAGTAAATCCTCCTAGAAGACTCCAAGAGATTAAAAGAGCTGATGAAACAATGGCAAGTAAGTCAGGCATTTCCGCTTTAGCACTCTTGTGGATCCAATTGAACAATTCTCAGCATTTGTACTTGTAACTGACCCGCCATGTACAAAA
+
ABBABBFBFFFFGCFGGGGGGFF5DA5DDAFFFGHBEGGGHDFBBE2BA2BGH2222B1B5DGF55ABBB3AB21BBB3DFGFGFB3FB32D5D5BDFBBF1E?EF4BFG44BBFGC3BFFFGG3BFCGB00?3B4BF4FFH2B?FDFHFB2??BF2BFGF@@>>2@2F2@C22>?@<?<?<1?11<<>111FB.>1>>11=0<=000<000<D<=BGGHHH0;CG0;;00C00;G:;;--;.90;CCB:9
@M05620:37:000000000-D9766:1:1101:13983:12174 1:N:0:87
GAGGCTGCTTTGGAAGAAACTCATAGATTACTGCAACAGTTCCCCCTGGACCTGGAAAAGTTTCTTGCCTGGCTTACAGAAGCTGAAACAACTGCCCGTAAGGAAAGGCTCCTAGAAGACTCCAAGGGAGTAAAAGAGCTGATGAAACAATGGCAAGTAAGTCAGGCATTTCCGCTTTAGCACTCTTGTGGATCCAATTGAACAATTCTCAGCATTTGTACTTGTAACTGACAAGCCAGGGACAAAAGATC
+
BAABBBFBFFFFGGGGGCGGGGBFGHHHHHHHHHHHHGGHHHHHHGGGHHHHHHHHHHGHGHHHHHHHHHHHHHHHHHHHHHHHHHHHHHHHHHHHHGGEGHHGHHHHHHHGHHHHHHHHHHHHHHGGHGGHGHHHGHFHHHHHHHHHHHHHHHHHGHHHHHHHHHHHHHHHHGGGGGHHHHHHHHHHHHGHHHHHHHHHHHHHHHHHHHHHHGHHHHHHHHHHHHHHHHHHGGFEFGGGGGGGGGGGGGF
@M05620:37:000000000-D9766:1:1101:5690:12176 1:N:0:87
GCGTCTGCTTTGGCAGAAACTCATATCTTACTTCCACAGTTCCCCCTGGACCTGGCACCGTTTCTTGCCTGGCTTCCAGACGCTGCCCCAGGATGCTACCCGTAAGGAAAGGCTCCTAGCCGACTCCACGGGCGTCCCCGCGCTGCTGACCCCCTGGCAAGTACGTCCGGCCTTTCCGCTTTCGCCCTCTTGTGGATCCCATTGAACAATTCTCAGCATTTGTACTTGTAACTGACAAGCCAGGGACACAA
+
11>1>1>BDFB11BBA1BF1BB13333DD3DF3D11B1BBFGHHHGAF/BFFGFF0BAAF0AFBD1DBFGH/B0B0BFD@//>>B/F>BBBFGBFGHFHHHGGEEFEFFBFGHGHGHH1<B//BBEG1BCCC/CA////A->ACC.GC0G/C.AGGHHGFCG00CGHFGGGGGGGGGGGGGG0EG.E@FFFFFFF9FFFFFFFF;;FF-BFFFFFFF/;BFFFFFFFFF//:FF/;FF-AF;AEB-;9;BF
@M05620:37:000000000-D9766:1:1101:10312:12180 1:N:0:87
GAGGCTGCTTTGGAAGAAACTCATAGATTACTGCAACAGTTCCCCCTGGACCTGGAAAAGTTTCTTGCCTGGCTTACAGAAGCTGAAACAACTGCCCGTAAGAAAAGGCTCCTAGAAGACTCCAAGGGAGTACAAGAGCTGATGAAACAATGGCAAGTAAGTCAGGCATTTCCGCTTTAGCACTCTTGTGGATCCAATTGAACAATTCTCAGCATTTGTACTTGTAACTGACAAGCCAGGGACAAAAGATC
+
1>1>>11AFFFF1AA11FFGGGFGFGBGHGGF3G1AAABDGHHHHGEGGBGHHHHGHBGFEGFHFGAGHHGEGFF1FFFFGGHG1BGGH0FHFCGHHEEEFG1GGFHGGHHGHHHHGHHHHHHG1G<E/?EG1B1B0GGHGHHHGFGGHHHHHHHHGHHFHHHFHHH/FGHHHCGGCFDHGHHHGHHHHHCBHHHHGGHGHHHHHHHGGFHHFHHGF:CGHGHHC0:CHFHHHBCEG/;ACEEEGGFG?FF
@M05620:37:000000000-D9766:1:1101:15660:12181 1:N:0:87
AGTGCCAGCTCTCAATCGCACAGGGGACCCAGGGCCTGGCCCCTCCATCCAGAAAACCTATGACCTCACCCGCTACCTGGAGCACCAACTCCGCAGCTTGGCTGGGACCTATGTGAGTATCCAGCGTAGGAATCTGGGAGTTGGGGAGGAGTGAGGAGTTGGGGAAAGACAGTCCTAACCGTGGAGGGTTCTGGTAAATGATGGGGTGAGGAGGGGCTCTTTGGCTCCCACCAGTCCCCCTGTCTGGTCTA
+
CCCCCFFFCFFFGGGGGGGGGGHHGGGGGGHHGGGGGGHHHHGHGGHHHHHHGFHHHGHHHHHHHHHHHHHGGGGGHHHHHHHHHHHHGHHHGGGGGHHHGHHGGGHHGHHHHHHHHHHHHHHHHGGGGGHHHHHHHHHGGHHHGGGGGGGHHHHHHGHHHHGGGGHHHHHHHHHHHHHHGGGGGGGGGGGGGGGGGGGGGGGGGGFFFFFFFFFFFFFFFFFFFFFFFFFFFFFFFFFFFFFFFFFFFFF
@M05620:37:000000000-D9766:1:1101:10204:12184 1:N:0:87
AGTGCCAGCTCTCAATCGCACAGGGGACCCAGGGCCTGGCCCCTCCATCCAGAAAACCTATGACCTCACCCGCTACCTGGAGCACCAACTCCGCAGCTTGGCTGGGACCTATGTGAGTATCCAGCGTAGGAATCTGGGAGTTGGGGAGGAGTGAGGAGTTGGGGAAAGACAGTCCTAACCGTGGAGGGTTCTGGTAAATGATGGGGTGAGGAGGGGCTCTTTGGCTCCCACCAGTCCCCCTGTCTGGTCTA
+
AAABAFFFCFFFGGGGGGGGGGHHGGGGGGHHEGGGGGHHHHGHGGGHHHGHHGHHGGHHGHHHHHHHHHHGGEFGHGHHHHHHHHHGGHHHGGGGGHHHGHHGGGHHGHHHHHHHHHHHHHHHHGGGGGHHHHHHGHHGGHHHGGGGGGGHHHHHHGHHHHGGGGHHHHHHHHHHHHHHGFGGGGGGEGGGGGFGGGGGGGGGGGFFFFFFFFFFFFFFFFFFFFFFFFFFFFFFFFFFFFFFFFFFFFF
@M05620:37:000000000-D9766:1:1101:15219:12186 1:N:0:87
GAGGCTGCTTTGGAAGAAACTCATAGATTACTGCAACAGTTCCCCCTGGACCTGGAAAAGTTTCTTGCCTGGCTTACAGAAGCTGAAACAACTGCCCGTAAGGAAAGGCTCCTAGAAGACTCCAAGGGAGTAAAAGAGCTGATGAAACAATGGCAAGTAAGTCAGGCATTTCCGCTTTAGCACTCTTGTGGATCCAATTGAACAATTCTCAGCATTTGTACTTGTAACTGACAAGCCAGGGACAAAAGATC
+
AABBCCFCFFFFGGGGGGGGGGHHHHHHHHHHHHHHHHHHHHHHHGGGHHHHHHHHHHHHHHHHHHHGHHHHHHHHHHHHHHHHHHHHHHHHHHHHHFFGGHHHHGHFHGHEGH4FDHHHHHHHHGGEGG<FHBH3FGHHFHFGFHFGHHFDFHFHG2FFGHFFHFHHHHBHFCADDFHHBFHFHFDFDGDHHHFGCDH<GB0GHHHHHH;CGH0;<0;GGHHHHBGCGFFHHB:9AFF.;AA?FGGFG;F
@M05620:37:000000000-D9766:1:1101:11091:12190 1:N:0:87
ATGCCAGCTCTCAATCGCACAGGGGACCCAGGGCCTGGCCCCTCCATCCAGAAAACCTATGACCTCACCCGCTACCTGGAGCACCAACTCCGCAGCTTGGCTGGGACCTATGTGAGTATCCAGCGTAGGAATCTGGGAGTTGGGGAGGAGTGAGGAGTTGGGGAAAGACAGTCCTAACCGTGGAGGGTTCTGGTAAATGATGGGGTGAGGAGGGGCTCTTTGGCTCCCACCAGTCCCCCTGTCTGGTCTAT
+
ABAABFCAFFDFGDGGGGGGFGHGGGGGGHHGAEGGGHGHHGHGGFDFHFGGHFFGEHFFFGGHHHHHHHGGGGGHHGFBFHHHHE?EHHHGGGGGHHGFHHGGGCGGHFHHGHFHHHHHHHHGFEDGG2FHHHHHH0FEGHHGGEGGGGHHFHHCGHHHHGG.EHHCHBGHHHHHHHHGGGGDFGGEGGGGGGGFGGGGGGGGG.@EFFFFFFFFFFFFFFFFFFFFFFFFFFFFFFFFFFFFFFFFFFF
@M05620:37:000000000-D9766:1:1101:18004:12196 1:N:0:87
GAGGCTGCTTTGGAAGAAACTCATAGATTACTGCAACAGTTCCCCCTGGACCTGGAAAAGTTTCTTGCCTGGCTTACAGAAGCTGAAACAGGATGCTACCCGTAAGGAAAGGCTCCTAGAAGACTCCAAGGGAGTAAAAGAGCTGATGAAACAATGGCAAGTAAGTCAGGCATTTCCGCTTTAGCACTCTTGTGGATCCAATTGAACAATTCTCAGCATTTGTACTTGTAACTGACAAGCCAGGGACAAAA
+
AAABCBFCFFFFGGGGGGGGGGHHHHHHHGHHHHHHHHHHHHHHHGGGHHHHHHHHHHHHFHHHHHHHHHHHHHHHHHHHHHHGHHHHHHHHHHHHHHHHHGGGGHHHHHHHHHHGHHHHHHHHHHHHHHGGHGEFHFHHGHHHHHHHHHHHHHHHHHHHGHHHHHHHHHHHGHHHHGGGGGHHHHHHHHHHHHGHGHHFGHHHHHHHHHHHHHHHHHHHHHGHHHHHHHHHGHGGGGGGGGGGGGGGGGG
@M05620:37:000000000-D9766:1:1101:10314:12199 1:N:0:87
GAGGCTGCTTTGGAAGAAACTCATAGATTACTGCAACAGTTCCCCCTGGACCTGGACAAGTTTCTTGCCTGGCTTACAGAAGCTGAAACAACTGCCCGTAAGAAAAGGCTCCTAGAAGACTCCAAGGGAGTAAAAGAGCTGATGAAACAATGGCAAGTAAGTCAGGCATTTCCGCTTTAGCACTCTTGTGGATCCAATTGAACAATTCTCAGCATTTGTACTTGTAACTGACAAGCCAGGGACAAAAGATC
+
A3>3AAFAFFFFGBGGCEGGGCHBBG566DD55GHHGHHHHHB3EFGEHF2F2AF22B1AD5DH55DDHF3AF21ABGFHE333BEGG@GEGCB33?1/>EGBFGH3EEFAFGHHHFFGHHHF?EGFGGGEHHDGGACGGHHBHFHHGGGHFFHHHGFGFGGHHHFHHHHHHBADAGADDBGFFFFFF>FDHCCHD<GGFFDGHGGF0DCGGHHGFFHFHHHCGHFGCGFFC0FFA.9CA?AGGGFFFEF9
@M05620:37:000000000-D9766:1:1101:7078:12205 1:N:0:87
GAGGCTGCTTTGGAAGAAACTCATAGATTACTGCAACAGTTCCCCCTGGACCTGGAAAAGTTTCTTGCCTGGCTTACAGAAGCTGAAACAGGATGCTACCCGTAAGGAAAGGCTCCTAGAAGACTCCAAGGGATTAAAAGAGCTGATGAAACAATGGCAAGTAAGTCAGGCATTTCCGCTTTAGCACTCTTGTGGATCCAATTGAACAATTCTCAGCATTTGTACTTGTAACTGACCCGCCAGGGACAAAA
+
BBABBBFBFFFFGCGGEGGGGGGHHFGHHFHGHHHFEHHHHHGBFECFFFHHHFGH3ABGHHHHHHFFFGFBBGFFG5BBGGFGHFFHGH2?1B3BBBB?BB>E?F3BFH1BFFGFG3FEHHHH3FGF3B//?2B?FGDGGH2BFFFDFFB2BCFG@FFHG>FB2@@DDC?C<1?@??A>CG<F=<>>>1D1FF.<<<<<CDF0GFCDC=<CGFCGHHGHHH;::G<<;:CG::;B//;9?;-..:CEFF;
@M05620:37:000000000-D9766:1:1101:18014:12213 1:N:0:87
GAGGCTGCTTTGGAAGAAACTCATAGATTACTGCAACAGTTCACCCTGGACCTGGAAAAGTTTCTTGCCTGGCTTACAGAAGCTGAAACAAGCTCCTACCCTTAATGCAACGCTCCTAGAAGACTCCCAGGTATTAAAAGAGCTCATGAAACAATTGCAATCAAGTCAGTCATTTCCGCTTTACCACTCTTATTGATCCATCTTAACAATTTCCACCATTTGTAGTTGTTACTGACACGCCACGGACAAAC
+
AAA3>>CAFDBFE4B44ABAFCFAFG5FG5BDDGB4FCBAFDAFGHFGH2BBBFG2BA2F3DAFF5DBBGFE1AB3BBFFF3BBFFB3B?12?B3BFBBB1333B4@4BB3>>EEEH3?B3FBB33B/B3/344B4B4B3?B0B?11?B1110/1111>>2@1<121>121@22@1</C/C<1111<>GF111111111>11=100<DF0000000..0=D0=:00<;;.;:00;;:0:A;..--99?.::
@M05620:37:000000000-D9766:1:1101:12160:12217 1:N:0:87
AGTGCCAGCTCTCAATCGCACAGGGGACCCAGGGCCTGGCCCCTCCATCCAGAAAACCTATGACCTCACCCGCTACCTGGAGCACCAACTCCGCAGCTTGGCTGGGACCTATGTGAGTATCCAGCGTAGGAATCTGGGAGTTGGGGAGGAGTGAGGAGTTGGGGAAAGACAGTCCTAACCGTGGAGGGTTCTGGTAAATGATGGGGTGAGGAGGGGCTCTTTGGCTCCCACCAGTCCCCCTGTCTGGTCTA
+
BCACCFFFCFFFGGGGGGGGGGHHGGGGGGHHGGGGGGHHHHGHGGHHHHHHHHHHHGHHHHHHHHH3FHHGGEGGHHHHGHHHHHHHGHHHGGGGGHHHGHHGGGHHGHHHHHHHHHHHHHHHHGGGGGHHHHHHHHHGGHHHGGGGGGGHHHHHGGHHHHGGGGHHHHHHHHHHHHHHGGGGGGGGGGGGGGGGGGGGGGGGGGFFFFFFFFFFFFFFFFFFFFFFFFFFFFFFFFFFFFFFFFFFFFF
@M05620:37:000000000-D9766:1:1101:22860:12217 1:N:0:87
GAGGCTGCTTTGGAAGAGACTCCTGCATAACTGCACCCATTCCCGCGGACCCTGGAAGCGGTTCTTTGCTGGCTCACAGAAGCTAAAACGGGATGCTACCCGTATGGAAAGGCTCCTAGAAGACTCCAAGCGAGTAACAGTGCTGATGCAACAATGGCAAGCCAGTCAGCCACCTCCGCTTTAGCACTCTTGCCTAGCCAATTGAACAATCCTCAGCATTTGTACTTGCAACTGACAAGTCAGGCACAAAA
+
AA?AAAFAFFDDGFBAE1BF1BFA11B13ABG1FD1BB00BD2B0A/A//A/BB/B10AE/B>/B111BF1F>B1BFGFFB1G11BB1F//>?/FCBB1B0?/<0BBFEE00?1BF111B<F1@@@<1@@////>011111<?GH<FHGHF1<FH11><G.../.<0000/</.<:.;EGC.;0;C0;;0;00/00///;/9C;009090/;;90/;00C0F0;FF00///;B:/9;/-///:-/9;----
@M05620:37:000000000-D9766:1:1101:28500:12218 1:N:0:87
AGTGCCAGCTCTCCATCGAACAGGGGACCCAGGGCCTGGCCCCTCCATCCAGAAAACCTATGACCTCACCCGCTACCTGGAGCACCCACTACGCAGCTTGGCCGGGAACTATGTGAGTATCCAGCGTCGGAATCTGGGCGTTGGGGCGGAGTGCGGAGTTGGGGACAGACAGTCCTAACCGTGGAGGGTTCTGGTAAATGATGGGGTGAGGAGGGGCTCTTTGGATCCCACCAGTCCCCCTGTCTGGTCTA
+
>>>1>BD1>FFFGFGF1A11B?GAF000AABFBAEA/BFHFHGHGGHHHAGFBGH0BAGBFFFHHDFFHHG/>>>EHHBBBBBFGH?/?F0B>E/>>BBBEG1>EEB/FGHDGG2BFGGHHH2GH@E/AC>FFHHHHH.ACGGGGG.;A-;CFBAG-;E/F/A@--9A/A-;FFFFFBFF@FF@-AB@BFFFFF:BBFFFFFFBEFB@EFF/AF-@@@FFFFFFB/FFFEFFEFFFFFFF@FFFFFFFFFF
@M05620:37:000000000-D9766:1:1101:28673:12222 1:N:0:87
GAGGCTGCTTTGGACGAACCTCATAGATTACTGAAACAGTTCCCCCTTGACCTGGAAAATTTTCTTGCCTGGCTTACAGAAGCTGAAACACCTGCCAATGTGGTAAGGCACCTCGAAGGAAACAAGCCAATAATAGAGCAAGTGACCAAAAGACATGATGAAACAACGTTTAGTATGTCAGGCACTTGTGGCTCAACTTGCACAATTATCCGACTTAATAATTCTCACTGACCAGCCTTGGACAAAACATC
+
>3AA3>F3BBB4FB4AAEAEGGHHHFDDDABDF53B3B2DFD5BAEA2AABBDBABB32ABBDDDFFBBB3ABFF3BBFFGGBBG33F@B1BGGG1B@BB4432B43BB1B?30/?BF/03B33/2//22BBB3B33?B222BB33?@///@/<22@2@211<10///<00?1<111><110<.00<1<<.<<00</0<000<0/0<0<C0.;-:C00;;0;00C0F0C00;//.99/BFC0;0.:9.900
@M05620:37:000000000-D9766:1:1101:19683:12238 1:N:0:87
AGTGCCAGCTCTCAATCGCACAGGGGACCCAGGGCCTGGCCCCTCCATCCAGAAAACCTATGACCTCACCCGCTACCTGGAGCACCAACTCCGCAGCTTGGCTGGGACCTATGTGAGTATCCAGCGTAGGAATCTGGGAGTTGGGGAGGAGTGAGGAGTTGGGGAAAGACAGTCCTAACCGTGGAGGGTTCTGGTAAATGATGGGGTGAGGAGGGGCTCTTTGGCTCCCACCAGTCCCCCTGTCTGGTCTA
+
BCABCFFFCFFFGGGGGGGGGGHHGGGGGGHHGGGGGGHHHHGHGGHHHHHHHGHHHGHHHHHHHHHHHHHGGEGGHHHHGGHHHHHHGHHHFGGGGHHHGHHGGGHHGHHHHHHHHHHHHHHHHGGGGGHHHHHHHHHGGHHHGGGGGGGHHHHHHGHHHHGGGGHHHHHHHHHHHHHHGGGGGGGGEGGGGGGGGGGGGGGGGGFFFFFFFFFFFFFFFFFFFFFFFFFFFFFFFFFFFFFFFFFFFFF
@M05620:37:000000000-D9766:1:1101:13698:12254 1:N:0:87
AGTGCCAGCTCTCAATCGCACAGGGGACCCAGGGCCTGGCCCCTCCATCCAGAAAACCTATGACCTCACCCGCTACCTGGAGCACCAACTCCGCAGCTTGGCTGGGACCTATGTGAGTATCCAGCGTAGGAATCTGGGAGTTGGGGAGGAGTGAGGAGTTGGGGAAAGACAGTCCTAACCGTGGAGGGTTCTGGTAAATGATGGGGTGAGGAGGGGCTCTTTGGCTCCCACCAGTCCCCCTGTCTGGTCTA
+
ABAABFFFBFFFGGGGGGGEEAGGGGGGGGHHGEGGGGHHHHGHGGHGFHHGHFFHHGHHHHHHHHHHHHHGGGEGHHHHHHHHGHHHGGFHGG/EGHHHFHHGGEHHGHHDHBBGHF?FDDGHHGG?C/FGHHGHFGHGDGBGCC.-DEDGA0<GHGHGHBDGGGEHG//;CCGHGCFHBGGGGGGBEFFGGGGFGGGGF0FFEGD-A.9FDB;@@=EFFFFFFFFFFEFDFFFFFFFD?F/BFFFFFFF
@M05620:37:000000000-D9766:1:1101:3204:12265 1:N:0:87
CGTGCCAGCTCTCAATCGCACAGGGGACCCAGGGCCTGGCCCCTCCATCCAGAAAAACTATTACCTCACCCGCTACCTGGAGCACCAACTCCGCAGCTTGGCTTGGACCTATGTGAGTATCTAGCGGAGTAATCTGGGAGTTGGGGAGGAGTGAGGAGTTGGGGAAAGACAGTCCTAACCGTGGAGGGTCCTGGTAAATGATGGGGTGAGGAGGGGCTCTTTGTCTCCCACCAGTCCCCCTGTGTGGGCTA
+
33>>AA5CAFBD4BFGGAACAA4AAAEEGGHHGGGFDABABBFAEGBGGHHFEB3FAEAFHDEHFF@FGF1>EG?EH3FBBFG1B?FGGBGHG?//EBFG/B30><3BBF1B1?B2FB2BG2FGHD/CD/FG1G1FHBCF/0<1A-.--..<GH<.C<<CHHC-C...CC//00:0<0/.99;-.;A@9/909/;9090BFG009.;@.9.BA?--@BFBF/:/9;/BFF..9.;/;B.A-;9/9..:.9:
@M05620:37:000000000-D9766:1:1101:3186:12274 1:N:0:87
AGTGCCAGCTCTCAATCGCACAGGGGACCCAGGGCCTGGCCCCTCCATCCAGAAAACCTATGACCTCACCCGCTACCTGGCGCACCCCCTCCGCAGCTTGGCTGGGACCTATGTGAGTATCCAGCGTAGGAATCTGGGCGTTGGGGAGGCGTGCGGAGTTGGGGAAAGCCCGTCCTAACCGTGGAGGGTTCTGGTAAATGATGGGGTGAGGAGGGGCTCTTTGGCTCCCACCAGTCCCCCTGTCTGGTCTA
+
>A>>>BFFBFCFGGGGBAFEAECGGGAAEEHHABEEGGHGHHGHGGHHFHHHHG3GHGHHHHHHH5BGFHH>>>>EHGHHHEFGGG/EFEEFFFGGEFFGGHHGGGHHGF2FGHHHHHHHHHDHHGG/>/1<?GHHHH.>CFGHCF.<C?DGG?DGGGGGGGGGA.9F/C.A-ADFFFFFFFFF.EFFFFFFFFFFFFFFFFFFFFFFFFFFFFFFCAFFFFFFFFFFFFFFEABFFFFFFFFFFFBFBFB
@M05620:37:000000000-D9766:1:1101:19294:12274 1:N:0:87
AGTGCCAGCTCTCAATCGCACAGGGGACCCAGGGCCTGGCCCCTCCATCCAGAAAACCTATGACCTCACCCGCTACCTGGAGCACCAACTCCGCAGCTTGGCTGGGACCTATGTGAGTATCCAGCGTAGGAATCTGGGAGTTGGGGAGGAGTGAGGAGTTGGGGAAAGACAGTCCTAACCGTGGAGGGTTCTGGTAAATGATGGGGTGAGGAGGTGCTCTTTGGCTCCCACCAGTCCCCCTGTCTGGTCTA
+
BBBBBFFFAFFFGGGGGGGGGGHHGGGGGGHHGCGGCFHHGHGHGGHFHFFHHHGHHGHFHHHHHHHHHHHGGGGGHGHHHGHHHHHHGHBGGGGCGGHHGH3FEGHHGHHHHHFHH?GHHHHHHCCFGFGHHGHHHGHGGHHHCFGGGGGHHHHHHGH<GHCGGGHGHHHHHGHHHHHHGGGGGGGG9FGGGGGGGGGGGGG0E.DFFFFFFF.9FFFFFFF//;B.9.FDFFFBFFFFFEFFFFFFFFF
@M05620:37:000000000-D9766:1:1101:4822:12278 1:N:0:87
AGTGCCGCTCTCACTCGCACAGGGGACCCAGGGCCTGGCCCCTCCATCCAGAAAACCTATGACCTCACCCGCTACCTGGAGCACCACCTCCGCAGCTTGGCTGGGACCTATGTGAGTATCCAGCGTAGGCATCTGGGAGTTGGGGAGGAGTGAGGAGTTGGGGCAAGACCGTCCTAACCGTGGAGGGTTCTGGTAAATGCTGGGGTGAGGAGGGGCTCTTTGGCTCCCACCAGTCCCCCTGTCTGGTCTAT
+
>A>>>D@DBBAFG5FGGGG2AGHGGGEEGCGG2BEFFHFHHGHGG2EGHGGFHHHGEG3BF@GHHHHHHHGGGGGHHHFFGHHHHEFFFGGGGGGGHHGFHHGGGFHGHFHHHHFHHHHHH2FFGDDGGFFGHHHHH0.>>GHGG.<CAGHH0DH0CGHHHGG.:.;/;:AEGGGGFGGGGGG.CEGDFFFFFFFFFFF/BFFFFFFFFF/9ABFFAFFFFFFFFFFFFFF.FFFFFFFFFFFFFFFFFFF
@M05620:37:000000000-D9766:1:1101:2379:12281 1:N:0:87
GAGGCTGCTTTGGAAGAAACTCATAGATTACTGCAACAGTTCCCCCTGGACCTGGAAAAGTTTCTTGCCTGGCTTACAGAAGCTGAAACAACTGCCCGTAAGTAAAGGCTCCTAGAAGACTCCAAGGGAGTAAAAGAGCTGATGAAACAATGGCAAGTAAGTCAGGCATTTCCGCTTTAGCACTCTTGTGGATCCAATTGAACAATTCTCAGCATTTGTACTTGTAACTGACAATCCCGGGACAAAAGATC
+
BBBABBFCFFFFGGGGFGG4BBGHGHDGHCHHHHHCFGHHHHHHHGGGGGHHHHHGBGHHGGHHHGGHHHHHHFGFHHHH3FGHHHH@FGFGHHHHG1>EEG4FHG43?FGFGHEHHHHEGHGHHH///?EBDGHHGHHHHHHGHHHGHEHHHHHHEFHHHHHHD2GHG?FGFEDGDFG1>GHHHHHHFG.>GHHFH=DGDGG0<GG<DGGHHFCGG0CGFCGHHHHHHGHHFG0;C0;?-ADF.CFFEFF
@M05620:37:000000000-D9766:1:1101:17862:12284 1:N:0:87
AGTGCCAGCTCTCAATCGCACAGGGGACCCAGGGCCTGGCCCCTCCATCCAGAAAACCTATGACCTCACCCGCTACCTGGAGCACCAACTCCGCAGCTTGGCTGGGACCTATGTGAGTATCCAGCGTAGGAATCTGGGAGTTGGGGAGGAGTGAGGAGTTGGGGAAAGACAGTCCTAACCGTGGAGGGTTCTGGTAAATGATGGGGTGAGGAGGGGCTCTTTGGCTCCCACCAGTCCCCCTGTCTGGTCTA
+
AAAABFFCAFFFGGGFGGGGGGH4FE?FGFDHFFGG2FHHHHGHGGFHHFFHFE3AGGHHEFHHHDGGGHH0>E/EHHFH2GHHGFFFGHHFEGGCCHGHEHHGGGHHGHGHHBGHHHHHHHGHHGGGGGHHHHHHHGGFCBGFGGFGGGGGHHFHFGHHHHGGEGHHEHHHHHHHGHHHGGGGGGGGEGGGGGFGGGGGFGGGGGFBFFFFFFBBBBFFFFFFFFFFFFFFFFBFFFFFBFFFFFFFFFB
@M05620:37:000000000-D9766:1:1101:12066:12306 1:N:0:87
GAGGCTGCTTTGGAAGAAACTCATAGATTACTGCAACAGTTCCCCCTGGACCTGGAAAAGTTTCTTGCCTGGCTTACAGAAGCTGAAACAGGATGCTACCCGTAAGGAAAGGCTCCTAGAAGACTCCAAGGGAGTAAAAGAGCTGATGAAACAATGGCAAGTAAGTCAGGCATTTCCGCTTTAGCACTCTTGTGGATCCAATTGAACAATTCTCAGCATTTGTACTTGTAACTGACAAGCCAGGGACAAAA
+
A?AAA1B>CF@F1BBFGCGGGGFHGHGFFGHHHFHHBCGEGGFEGGGGAGGHHFAF1B0EBAFHAF1BGBEGGHFGHBG1GHHF@BBGH00B01@B12BBB/EE?GFGHBB>/GFFGEDDGFFF>F1ECG<E/?E01BGGAGBDGBDGFGB10?1G<G01FDDB1?GB<0GEHB<<GFGCGGDGHB<<FG11FFCF0<C0<GFFFFGDGBHGEH0;G00<GB;:CGC;0;GHGHFGF0.C./9..9..FBF
@M05620:37:000000000-D9766:1:1101:25147:12355 1:N:0:87
GAGGCTGCTTTGGAAGAAACTCATAGATTACTGCAACAGTTCCCCCTGGACCTGGAAAAGTTTCTTGCCTGGCTTACAGAAGCTGAAACAACTGCCCGTAAGCAAAGGCTCCTAGAAGACTCCAAGGGAGTAAAAGAGCTGATGAAACAATGGCAAGTAAGTCAGGCATTTCCGCTTTAGCACTCTTGTGGATCCAATTGAACAATTCTCAGCACTTGTACTTGTAACTGACAAGCCAGGGACAAAAGATC
+
BABBBBFBFFFFGGGGGFGGGGHHHHHHHHHHHHHHHGGFHHHHHGGGHHHHHHHHHHHHGHHHHHHHHHHHHHHHHHHHFHHHHHHHHHHHHHHHHEFCFG33B@BFEB??@34FDGGGHHH3?FFEHEGH4G?GFFGHBF2BFDFHGHHHEHHGG2FHGFG2GGFGBGHFFEGDEEDFHHGHHHFHFG.1<CCFGHHFFHB0CGD=DDGHHG.:CCHC0CCGGFG0;CGHFGC.AFACCGE?FFFGEGB
@M05620:37:000000000-D9766:1:1101:11392:12379 1:N:0:87
AGTGCCAGCTCTCAATCGCACAGGGGACCCAGGGCCTGGCCCCTCCATCCAGAAAACCTATGACCTCACCCGCTACCTGGAGCACCAACTCCGCAGCTTGGCTGGGACCTATGTGAGTATCCAGCGTAGGAATCTGGGAGTTGGGGAGGAGTGAGGAGTTGGGGAAAGACAGTCCTAACCGTGGAGGGTTCTGGTAAATGATGGGGTGAGGAGGGGCTCTTTGGCTCCCACCAGTCCCCCTGTCTGGTCTA
+
>>>AADFFBFFFGDGGGFGGGGHHFFGGGGHHGGGGGGHHHHGHGGHHHHHHHGFHGGHHHHHHHHGHHHHEEEEGHHHHHGF?GHFHGHHHGGGGGEFGGGHGGGHHGHFHHHHHHFHHHHFHHG?BDGGHHHHHHGHFDFFHGGGGGGGHHHHHGGGHHHGGEGHGECCFCGHFFFGHGCECDFGG:C?FFGBBFFFGGGGGGGDDFFFEFDFFFFFFFFFFFFFFFFFDEFFFFFFFFFFFFFFFFFB
@M05620:37:000000000-D9766:1:1101:11489:12380 1:N:0:87
GAGGCTGCTTTGGAAGAAACTCATAGATTACTGCAACAGTTCCCCCTGGACCTGGAAAAGTTTCTTGCCTGGCTTACAGAAGCTGAAACAACTGCCCGTAAGGAAAGGCTCCTAGAAGACTCCAAGGGAGTAAAAGAGTTGATGAAACAATGGCAAGTAAGTCAGGCATTTCCGCTTTAGCACTCTTGTGCATTCAATTGAACAATTCTCAGCATTTGTACTTGTAACTGACAATCCAGGTACAAAAGACC
+
BAABBCFCFFFFGGGGGGGFGGGHHFHHHFHGHHHFFHHHHHGHHGGGHGHHHHGHGFHHHHHHHHHGGFHFGHHFHHGGHHGHHHFHHHHHHHHHH?E/1B@FFF11?3B?@FE333FB3FFF3F//?/EG4FHHGB3B3F?FFBF22FBDB<F2<@2G22@F2<<FF11?<<?C/.1=>G11<<FDGC111110=00<D0<0<0D0=D00<G0<CG:GG0C0<C0;0;GC000//;0C/00CCF.BE//
@M05620:37:000000000-D9766:1:1101:17721:12386 1:N:0:87
AGTGCCAGCTCTCAATCGCACAGGGGACCCAGGGCCTGGCCCCTCCATCCAGAAAACCTATGACCTCACCCGCTACCTGGAGCACCAACTCCGCAGCTTGGCTGGGACCTATGTGAGTATCCAGCGTAGGAATCTGGGAGTTGGGGAGGAGTGAGGAGTTGGGGAAAGACAGTCCTAACCGTGGAGGGTTCTGGTAAATGATGGGGTGAGGAGGGGCTCTTTGGCTCCCACCAGTCCCCCTGTCTGGTCTA
+
BBBCCFFFCFFFGGGGGGGGGGHHGGGGGGHHGGGGGGHHHHGHGGHHHHHHHHHHHGHHHHHHHHHHHHHGGFGGHHHHFGHHHHHHDHHHEGGGGHHHGHHGGGHHGHHHHHHHHHHHHHHHHGGGGGHHHHHHHHHGGHHHGGGGGGGHHHHHHGHHHHGGGGHHHHHHHHHHHHHHGGGGGGGGGGGGGGGGGGGGGGGGGGFFFFFFFFFFFFFFFFFFFFFFFFFFFFFFFFFFFFFFFFFFFFB
@M05620:37:000000000-D9766:1:1101:11376:12387 1:N:0:87
AGTGCCAGCTCTCAATCGCACAGGGGACCCAGGGCCTGGCCCCTCCATACAGAAAACCTATGACCTCACCCGCGACCTGGAGCACCCACTCCGCAGCTTGGCTGGGACCTATGTGAGTATCCAGCGTAGGAATCTGGGAGTTGGGGAGGAGTGAGGAGTTGGGGAAAGACAGTCCTAACCGTGGAGGGTTCTGGTAAATGATGGGGTGAGGAGGGGCTCTTTGGCTCCCACCAGTCCCCCTGTCTGGTCTA
+
AA>AAFFFAFFFFGGBGFGAEAGGE0BEFGGHGCGECFEHHGGEEEHHFHHHHHGGGFHGHDFGHDGCHHHEE/>EGG>FHCHHHF/FEHHHGGGGGHHHGHHGGGHHGHHGHHHHHHHHHHHHHGGGGGHHHHHHHH0FGHHHGGACG<EHH0GHCEHHHHGGA:CGFGFGGGGGGGGGGGGGFGGGGGGGFFFFFFFFFFFFFFF@FFFFFF@@@@FFFFFFFFFFFFFFFFFFFFFF@FFFFFFFFFB
@M05620:37:000000000-D9766:1:1101:17335:12392 1:N:0:87
AGTGCCAGCTCTCAATCGCACAGGGGACCCAGGGCCTGGCCCCTCCATCCAGAAAACCTATGACCTCACCCGCTACCTGGAGCACCAACTCCGCAGCTTGGCTGGGACCTATGTGAGTATCCAGCGTAGGAATCTGGGAGTTGGGGAGGAGTGAGGAGTTGGGGAAAGACAGTCCTAACCGTGGAGGGTTCTGGTAAATGATGGGGTGAGGAGGGGCTCTTTGGCTCCCACCAGTCCCCCTGTCTGGTCTA
+
BBBBCFFFCFFFGGGGGGGGGGHHGGGGGGHHFGGGGGHHHHGHGGHHHHHHGGGHHGHHHHHHHHHHHHHGGGGGHHHHHHHHHHGHGHHHGGGGGHHHGHHGGGHHGHHHHHHHHHHHHHHGHGGGGGHHHHHHHHFGGHHHGGGGGGGHHHHGHGHHHHGGGGHHGHHHHHHHGFHHGGGGGGGGDGGGGGGGGGGGGGGGGGFFFFFFFFFFFFFFFFFFFFFFFFFFFFFFFFFFFFFFFFFFFFF
@M05620:37:000000000-D9766:1:1101:6387:12394 1:N:0:87
GAGGCTGCTTTGGAAGAAACTCATAGATTACTGCAACAGTTCCCCCTGGACCTGGAAAAGTTTCTTGCCTGGCTTACAGAAGCTGAAACAACTGCCCGTAAGGAAAGGCTCCTAGAAGACTCCAAGGGAGTAAAAGAGCTGATGAAACAATGGCAAGTAAGTCAGGCATTTCCGCTTTAGCACTCTTGTGGATCCAATTGAACAATTCTCAGCATTTGTACTTGTAACTGACAAGCCAGGGACAAAAGATC
+
AAAAABFCFFFFGGGGGGGGGGHHHHGHHGHHGHHGFHHHHHHHHGGGHHHHHHHGHHHHFFHHHGHHHHHHHGHHHHHHFHHFHHHHHHHHHHHHHGG@FHHHHHHHHHHGHHHHHHHHHHHHHHGG/EGHHHHGGHHHHHHHHHHHHCGGHHHHGHHHHHHHHHHEHHHFHGGGGGHGHHHHHHHHHFAFGHHHHHHHHHHHHHHHHHHHHHHHGHHHGHHHHHFHFHHHHGGGGGGEGGGGGGGGGGF
@M05620:37:000000000-D9766:1:1101:23723:12398 1:N:0:87
AGTGCCAGCTCTCAATCGCACAGGGGACCCAGGGCCTGGCCCCTCCATCCAGAAAACCTATGACCTCACCCGCTACCTGGAGCACCAACTCCGCAGCTTGGCTGGGACCTATGTGAGTATCCAGCGTAGGAATCTGGGAGTTGGGGAGGAGTGAGGAGTTGGGGAAAGACAGTCCTAACCGTGGAGGGTTCTGGTAAATGATGGGGTGAGGAGGGGCTCTTTGGCTCCCACCAGTCCCCCTGTCTGGTCTA
+
>3>AADFFAFFFGGGGGGGGGGHGGGCEEE2G2EFAFFHHGGGHGGHHHGGFDH3FGGBFHHEHH5GHHFHEE@FGHHFHHFFGHHGEGFHHGGCEGEGHGHHGGGHHGHHHHHHGHGHHHHGHGGEFGGHFFHHHHHHGGHHHGGGGGGGHHHHHHGHGHFGGGGHHHHGHHHHHHGHGGGEGGGGGCFGGGGCFGGGGGFGGGDFBFFFFFFBBBBFFFFFFFFF?EFFFFFFFFFFDBFFFFFFFFFF
@M05620:37:000000000-D9766:1:1101:17358:12428 1:N:0:87
GAGGCTGCTTTGGAAGAAACTCATAGATTACTGCAACAGTTCCCCCTGGACCTGGAAAAGTTTCTTGCCTGGCTTACAGAAGCTGAAACAACTGCCCGTAAGGAAAGGCTCCTAGAAGACTCCAAGGGAGTAAAAGAGCTGATGAAACAATGGCAAGTAAGTCAGGCATTTCCGCTTTAGCACTCTTGTGGATCCAATTGAACAATTCTCAGCATTTGTACTTGTAACTGACAAGCCAGGGACAAAAGATC
+
AABCCCFBFFFFGGGGGG4BGGHHHHHHHHHGHBGHGHHHHHHHHGGFHHHHHHHGGHHGGGHHHHHHHHHHHHGGHHHHHHHHHGHHHH1FFHHHHGGGEGHHFHHHHHHGHFGHHHHHEHHHEHFGHGGH4G?GEHFHHHHFHFHHHHHHFHHHGGHHH2F2GHHHHHHHHGGGGGHGHHHHHHFHDCAGHHFHHHHHHHHHHHHHHHHGHHHHFHHHHHHHHFHHHHHHHGGGGGGGGGGGGGGGGGG
@M05620:37:000000000-D9766:1:1101:9680:12434 1:N:0:87
AGTGCCAGCTCTCAATCGCACAGGGGACCCAGGGCCTGGCCCCTCCATCCAGAAAACCTATGACCTCACCCGCTACCTGGAGCACCAACTCCGCAGCTTGGCTGGGACCTATGTGAGTATCCAGCGTAGGAATCTGGGAGTTGGGGAGGAGTGAGGAGTTGGGGAAAGACAGTCCTAACCGTGGAGGGTTCTGGTAAATGATGGGGTGAGGAGGGGCTCTTTGGCTCCCACCAGTCCCCCTGTCTGGTCTA
+
AAAAAFFFCFFFG4GGGGGGGGHHGGGFGGHHAEFGGGHHHHGHGGHHHHHHHHHHGGHGHHHHHHHHHHHGEEEGHHHHBGHHHHA1EHHFFGGGGHHHGHHGGGHHGHGHHHGHHHHHHHHHHGGDGGBHHHHHHHFFGHHHGGGGGDGHHFHHFGHHHHGGGGHH/GBGHHHHHHGHGGGGGGGGFGGGGGGGGGGGGGGGGGFFFFFFFFFFFFFFFFFFFFFFFFFFFFFFFFFFFFFFFFFFFFB
@M05620:37:000000000-D9766:1:1101:14290:12442 1:N:0:87
AGTGCCAGCTCTCAATCGCACAGGGGACCCAGGGCCTGGCCCCTCCATCCAGAAAACCTATGACCTCACCCGCTACCTGGAGCACCAACTCCGCAGCTTGGCTGGGACCTATGTGAGTATCCAGCGTAGGAATCTGGGAGTTGGGGAGGAGTGAGGAGTTGGGGAAAGACAGTCCTAACCGTGGAGGGTTCTGGTAAATGATGGGGTGAGGAGGGGCTCTTTGGCTCCCACCAGTCCCCCTGTCTGGTCTA
+
>A>AAD1FAFBD1DGGGEEGEEGHCGGGCGHGGGEEGEHAGHGHGGGGGHHFHFBHHFFFHHHHHHGHHHHGGGCEGGGFGGGCA>FHG>FHGCEGGFHHGFHFCGHHGHGHHHHHHGHGFFHFHGCGGCFHGHFFHHGGEGFFGGGGGGCCGHHGHGHHGHGCGGHEHHHHHHHHHHHHGGEGGGGGCGGGGGGGGGGGGGGGGGF@FFFFFF??@?FFFF/9FFFFFFFFFFFFFFFF@FFFFFFFFFF
@M05620:37:000000000-D9766:1:1101:4768:12456 1:N:0:87
GAGGCTGCTTTGGAAGAAACTCATAGATTACTGCAACAGTTCCCCCTGGACCTGGACAAGTTTCTTGCCTTGCTTAACGAAGCTGAAACAACTGCCCTTAAGTAAAGTCTCCTAGAAGAAGCCAAGGGAGTAAAAGAGATGATGAAAAAATGGCAAGTAAGTCAGGCACACCCGCTTTAGCACTCTTGTGGATCCAATTGAACCATTATCAGCATTTGTAATTCTAACTTACAAGCCCGGGAACAAACATC
+
A3AB>ACBCDDDFBABFFFGGGHHGFGGHHFCGHBGFGBFHDA3BE2AAFCFHFAFB31FGGHDFHHAB55BBGE555BBAF0BG33BBB1GHHHHH3B3344BFH44B4B3B34@@3333??BE?///?/?44D3EE2B??BB3D33B>GFCG22<2@F22@22<?/000/?<>>..>>>111>=D1=<.0<0<DG0=<0D<CG0C000:;:00000;<0C000;00900;CF099.9:-;-./;:.9;/
@M05620:37:000000000-D9766:1:1101:22513:12461 1:N:0:87
GAGGCTGCTTTGGACGAAACTCATAGATTACTGAAACAGTTCCCCCTGGACCTGGAAAAGTTTCTTGCCTTGCTTAACGAAGCTGAAACAACTGCCCATAAGTAAAGTCTCCTAGAAGAAGCCAAGAGAGTAAAAGAGCTGATGAAAAAATGGCAATTAAGTCAGGCACTTCCGCTTTAGCACTCTTGTGTATCCAATTGAACCATTCTCAGCATTTATACTTGTAACTGACAAACCTGGGACAAAAGATC
+
>3AA3>C>B@B4F44AAEAAGGHHHGGFGG3AFA3BAF2DFBDBBAA22B2BFGABB3233DFDDGGA3B5BBDF555BBFE0BG33FBB1BFGHFG@B333@BBG44@BB3B34B??3333B?0?00B/BB444B?B0?11BB?111?>@11@01111>12?1???/001?1?.<.<11>1>1>1110</000=00=000=<.C<G;;;0:/00000<;0000:;0:0;0/;;/9;/9;.;...;;/909
@M05620:37:000000000-D9766:1:1101:13758:12472 1:N:0:87
AGTGCCAGCTCTCAATCGCACAGGGGACCCAGGGCCTGGCCCCTCCATCCAGAAAACCTATGACCTCACCCGCTACCTGGAGCACCAACTCCGCAGCTTGGCTGGGACCTATGTGAGTATCCAGCGTAGGAATCTGGGAGTTGGGGAGGAGTGAGGAGTTGGGGAAAGACAGTCCTAACCGTGGAGGGTTCTGGTAAATGATGGGGTGAGGAGGGGCTCTTTGGCTCCCACCAGTCCCCCTGTCTGGTCTA
+
BCBABFFFCFFFGGGGGGGEGGHGGGGGGGHH2DEGGGHHGHGHGGHGHHHHHHGHHGHHHHHHHGHHHHHGGEGGHHHH2FHHGHFAFHHFFGGGGHHHGHHGGGHHGHHHHHHHHHHHHHHHHGGGGGHHHHHHHHHGGHHHGGGGGGGHHHHHHGHHHHGGGGHHHHHHHHHHHHHHGGGGGGGGGGGGGGGGGGGGGGGGGGFFFFFFFFFFFFFFFFFFFFFFFFFFFFFFFFFFFFFFFFFFFFB
@M05620:37:000000000-D9766:1:1101:8029:12474 1:N:0:87
GAGGCTGCTTTGGAAGAAACTCATAGGTTACTGCAAAAGTTCCCCCTGGGCCTGGGCAAGATTCTCGCCTGGCTTACAGAAGCTGAAACAACTGCCCGTAAGTAAAAGCTCCTAGAAGAAGCCAAGGGAGTAAAAGAGCTGATGAAACAATGGCAAGCAAGTCAGGCATTTCCGCTTTAGCAATCTTGTGGATCCAATTGAACCATTCTCAGCATTTGTAATTGTAACTGACAAGCCAGGGACAAAAGATC
+
AABAABFBFFFFGFGGGGGGGCH5D54DBG4GHHDH5GGHG5D32B2F22BAFA211B1B23EB5511011112?B353DBFGH333B331B3FHC11>/>144BF43BBFFFHFHHFG33BFFGH?<//?B?DF3FCBFCGFDFGB2@GDFFFFFF/?G0?FF?0C<?11?=<<E><>1>F1>0D0<=<<<C0CGH0=DDG;.CGH:;::CGH000<;;:;0:CCFB90BFFG.:C/9.;CCEF;.9;9;
@M05620:37:000000000-D9766:1:1101:2397:12494 1:N:0:87
AGTTCCAGCTCTCCATAGCACAGGGGCCCCAGTGCCTGGCCCCTCCATCCAGAAAACCTATGACCTCACCCGCTACCTTGCGCACCCACTCCGCAGCTTGGCTGGGACCTATGTGAGTATCCAGCGTCGGAATCTGGGCGTTGGGGCGGCGTGCGGCGTTGGGGACAGCCCGTCCTAACCGTGGCGGGTTCTGGTAAATGATGGGGTGAGGAGGGGCTCTTTGGCTCCCACCAGTCCCCCTGTCTGGCCTA
+
>>>>>BF1FFFFGFGB3BF1FBGEG00AA0B0BBB11BFHHHGGGGGHHBBGFHH0BEFF1BDGH1BFGHH>>/>>GF1B1/>EEGG?EHHGGEEE>FBBEFGGGGHHEG<FGHH21BFGHH2BFBE//A//??GGFG/@CCGF--.-AAAG@A?@-9-;@?=@-9-9-AB@@FFFF/FF?BF?-;=?99FFFFFFFFFFBFFFFFB--A-/AB;9@@FFFFFEFFF?E-;A-;BFFFFF?-99FF//-//
@M05620:37:000000000-D9766:1:1101:14098:12494 1:N:0:87
GAGGCTGCTTTGGAAGAAACTCATAGATTACTGCAACAGTTCCCCCTGGACCTGGAAAAGTTTCTTGCCTGGCTTACAGAAGCTGAAACAACTGCCCGTAAGGAAAGGCTCCTAGAAGACTCCAAGGGAGTAAAAGAGCTGATGAAACAATGGCAAGTAAGTCAGGCATTTCCGCTTTAGCACTCTTGTGGATCCAATTGAACAATTCTCAGCATTTGTACTTGTAACTGACAAGCCAGGGACAAAAGATC
+
BABBBAFAFFFFFGDGGGGGGGHHGHHHHHHHHGHHGHHHHHHHHGGGGHHHHHHGGHGHGHHHHHFHHHHHHHHHHHHHHHHHHHHHHGGHHHHGHGGCGHGHHHHHHHHGHHHHHHHHHHHCGHFFHGGHFHHHGHHHHFHHHHHHGHHHHHGHGHHHHHGGGHHHHHHHEEGGGGFGHFGFFHHHHHGFFFHHHHHHGDGHHGHGGHGFHFGCGGHHFGGHFFHHHHHHHFAEGFGGGGGGGGGEEGC
@M05620:37:000000000-D9766:1:1101:12645:12519 1:N:0:87
GAGGCTGCTTTGGAAGAAACTCATAGATTACTGCAACAGTTCCCCCTGGACCTGGAAAAGTTTCTTGCCTGGCTTACAGAAGCTGAAACAGGATGCTACCCGTAAGGAAAGGCTCCTAGAAGACTCCAAGGGAGTAAAAGAGCTGATGAAACAATGGCAAGTAAGTCAGGCATTTCCGCTTTAGCACTCTTGTGGATCCAATTGAACAATTCTCAGCATTTGTACTTGTAACTGACAAGCCAGGGACAAAA
+
BBAABBFBFFFFGFFECGGGGGHDHHHHHHHHHHHHHHHHHGFGHGGGHFHHHHHFFHHHDHHHHFHHFHHHFGFFHHHHHHHHHFHFHFHHGGHHHHFHHGEEGHHFHHFGGHHGHGHHHHHHHHHHHHGGHGAFHHHGGHGHFHHGHHH?FHGHHGFHGHGHHHHHHFHHHHGHHGGGGGHDGGGFFFHHHFDGBGHHEHHGHHHGCGGFHHGFFHHHHHCGFHGHGCGHHHGFFGGGGGGGGFGFFB9
@M05620:37:000000000-D9766:1:1101:18243:12536 1:N:0:87
AGTGCCAGCTCTCAATCGCACAGGGGACCCAGGGCCTGGCCCCTCCATCCAGAAAACCTATGACCTCACCCGCTACCTGGAGCACCAACTCCGCAGCTTGGCTGGGACCTATGTGAGTATCCAGCGTAGGAATCTGGGAGTTGGGGAGGAGTGAGGAGTTGGGGAAAGACAGTCCTAACCGTGGAGGGTTCTGGTAAATGATGGGGTGAGGAGGGGCTCTTTGGCTCCCACCAGTCCCCCTGTCTGGTCTA
+
BBABBFFFBFFFGGGGGGFFGGFGGGGGGGHHGGGGGGGHFHGHGGHHHHFHFFHHHGHHHHHHHHHHHHGGGEEGHFHGHHHHHHHHGHHHGGEFGHHHGHHFGGHH/GGHHHHFHHG3GHHHHGDDGGHHHHHHGHGFGHHHGGGGGGGHHHHHGGHG0GDGGDEHFHHHHHHHHHHHGGGGGGGGFGGGGFFGGGGGFGGEFGFFFFFFFFDFFFFFFFFFF/FFFFFFFFFFFFFFFFFFFFFFFF/
@M05620:37:000000000-D9766:1:1101:25790:12539 1:N:0:87
AGTGCCAGCTCTCAATCGCACAGGGGACCCAGGGCCTGGCCCCTCCATCCAGAAAACCTATGACCTCACCCGCTACCTGGAGCACCAACTCCGCAGCTTGGCTGGGACCTATGTGAGTATCCAGCGTAGGAATCTGGGAGTTGGGGAGGAGTGAGGAGTTGGGGAAAGACAGTCCTAACCGTGGAGGGTTCTGGTAAATGATGGGGTGAGGAGGGGCTCTTTGGCTCCCACCAGTCCCCCTGTCTGGTCTA
+
AA>>AFFCAFFFG1FFDF11E0G0FEBAEEHHCAEEFFHHHHGHGGGEHFHHGEHFFEHABFGHHFHHHHGGG/EEHHGHBFHHHH0?EHEGEGCEEHFGGHBFGGGHGHGHHHHHHDGHHHGHHGEGGGHHHHGHGH<FFHHHGGACC.CFGGHHGGHHHFGCE:CFGHHHHHHFHFHHGGA@AEGG.;CFGGFGGGGGGGFGGAF@-AFBBF@?@@FFFFFFFFF-9FF-EFFFFFFF<FFFFFFFFFB
@M05620:37:000000000-D9766:1:1101:4189:12578 1:N:0:87
GAGGCTGCTTTGGAAGAAACTCATAGATTACTGCAACAGTTCCCCCTGGACCTGGAAAAGTTTCTTGCCTGGCTTACAGAAGCTGAAACAGGATGCTACCCGTAAGGAAAGGCTCCTAGAAGACTCCACGGGAGTAAAAGAGCTGATGAAACAATGGCAAGTAAGTCAGGCCTTTCCGCTTTAGCACTCTTGTGGATCCAATTGAACAATTCTCAGCATTTGTACTTGTAACTGACAAGCCAGGGACAAAA
+
A3>AAAFBFFFFGGGGGGGGGGGHHHHFHHHHHHHDGHGGHHHHHGGGFBGHHGHHFHHHHHHHHHHHHHHHHHHHHHHFHHHHHHHHHHE11F3G3GFHHGGGGHFHFHAGHHHGHGHFBGHHHHHHFF??A@EHFDHHGHHHHFFHHFHHFHHHEHGHGHHBFGG1<CC/?GHHHCGGGGHHHHHGFHHHHHGHHGHHGHHHHHHHHHHHHHHHHGHHHHHHHHGGGGGGFGBGGG?GGGGGGGGGFFG
@M05620:37:000000000-D9766:1:1101:16598:12587 1:N:0:87
AGTGCCAGCTCTCAATCGCACAGGGGACCCAGGGCCTGGCCCCTCCATCCAGAAAACCTATGACCTCACCCGCTACCTGGAGCACCAACTCCGCAGCTTGGCTGGGACCTATGTGAGTATCCAGCGTAGGAATCTGGGAGTTGGGGAGGAGTGAGGAGTTGGGGAAAGACAGTCCTAACCGTGGAGGGTTCTGGTAAATGATGGGGTGAGGAGGGGCTCTTTGGCTCCCACCAGTCCCCCTGTCTGGTCTA
+
AAAABFFFBFFFGGGCGEFGFGHHGGGGGGHHGGGGGFHHFHGHGGHHFHHHFG3GHGBGHHFHHHFHHHHGGFEGHHHFGHHFCGHHGFHHGGEECGHHGGHGEGHHGHHHDGHHHHHHHGHBCFGGGDHHGHFDGBGFGHFBDGFCGGGGFHHGHGHHFHGFGGHHHHHHHGHHHHHHGGEGGGBGDGGGGGGGGGGGGGGGGGFFFFFFFFFFFFFFFFFFFFFFFFFFFFFFFFFFFFFFFFFFFFF
@M05620:37:000000000-D9766:1:1101:2527:12622 1:N:0:87
GAGGCTGCTTTGGAAGAAACTAATAGATTACTGCAACAGTTCCCCCTGGACCTGGAAAAGTTTCTTGCCTGGCGTACAGAAGCTGAAACAGCTTCCTATCCGTAAGGAAAGGCTCCTAGACGACTCCACGGGCGTCAAAGCGCTGATGACACAATGGCAAGTACGTCCGGCCTTTCCGCTTTAGCCCTCTTGTGGATCCCATTGAACAATTCTCAGCATTTGTACTTGTAACTGACAAGCCAGGGACACAA
+
BBBBBBFBFFFFGGGFGGGGG5FHHHG66DGHHFFHFHGGFFHGHE?F2FHG2EGGGB2FFFEFGFGGGHFGG01AAE@FFEHHH33BFFF13B3B3443BEF?EFG33G11?GHFHHH33?EEEGB30?///BD///1@0<@FG/FF?<1FH.FD1>0FF=11./<.-<<-EGHHF:EDDG0CC/;CECFGGF9F0BF/;FFF099BFGF0BF0FG;CFGGFFFFFFFFBF/F/BFFEEFBFFFA:9AFF
@M05620:37:000000000-D9766:1:1101:12719:12622 1:N:0:87
AGTGCCAGCTCTCAATCGCACAGGGGACCCAGGGCCTGGCCCCTCCATCCAGAAAACCTATGACCTCACCCGCTACCTGGAGCACCAACTCCGCAGCTTGGCTGGGACCTATGTGAGTATCCAGCGTAGGAATCTGGGAGTTGGGGAGGAGTGAGGAGTTGGGGAAAGACAGTCCTAACCGTGGAGGGTTCTGGTAAATGATGGGGTGAGGAGGGGCTCTTTGGCTCCCACCAGTCCCCCTGTCTAGTCTA
+
BBAABFFFCFFFGGGGGGGGGGHGGGGGGGHGFGFGGGHHHHGHGGHGHHHHGHHHGGHFHHHHHHHHHHHGGFGGHHHGGHHHHHHHGHHHGGGGGHHHGHHGGGHHGHHHHHHHHHHHHHHHHGGGGGHHHHHHHHGGGHHHGGGGGGGHHHHHHGHHHHGGGGHHHHHHHHHHHHHHGGGGGGGGGGGGGGGGGGGGGGGGGGFFFFFFFFFFFFFFFFFFFFFFFFFFFFFFFFFFFFFFFFFFFFF
@M05620:37:000000000-D9766:1:1101:16547:12628 1:N:0:87
GAGGCTGCTTTGGAAGAAACTCATAGATTACTGCAACAGTTCCCCCTGGACCTGGAAAAGTTTCTTGCCTGGCTTACAGAAGCTGAAACAACTGCCCGTAAGGAAAGGCTCCTAGAAGACTCCAAGGGAGTAAAAGAGCTGATGAAACAATGGCAAGTAAGTCAGGCATTTCCGCTTTAGCACTCTTGTGGATCCAATTGAACAATTCTCAGCATTTGTACTTGTAACTGACAAGCCAGGGACAAAAGATC
+
AAAAAAFAFFFFF1FGGGGGAFFHHHHFGHGHGHFHFGHHHHHGHGGGGHHGHHGGGHFGAFGHHHGHHHFHHHHHHHHGHHHHHHFHHHGHHHHHHGEGGFFGHGFHHHHGGHHHHHHHHHHGGHFEHGGHEHHHEHGGHGGHHHHHHHHFHHHHGFGHHFGGGFHHHHHHGFGGGFHHHFFBGHFHHHGHFBGHHFHGHGH0GGGBGHFFHGGHHFHHFGGHHHHFHHGHHGFGGG.:..;:FF?/AFC
@M05620:37:000000000-D9766:1:1101:12985:12629 1:N:0:87
GAGGCTGCTTTGGAAGAAACTCATAGATTACTGCAACAGTTCCCCCTGGACCTGGAAAAGTTTCTTGCCTGGCTTACAGAAGCTGAAACAACTGCCCGTAAGGAAAGGCTCCTAGAAGACTCCAAGGGAGTAAAAGAGCTGATGAAACAATGGCAAGTAAGTCAGGCATTTCCGCTTTAGCACTCTTGTGGATCCAATTGAACAATTCTCAGCATTTGTACTTGTAACTGACAAGCCAGGGACAAAAGATC
+
BCCCCCFCFFFFGGGGGGGGGGHHGHHHHHHGHHHHGHHHHHHHHGGGHHHHHHHHHHHHHHHHHHHHHHHHHHHHHHHHHHHBHHHHHFGHGHGFHFGGGHFFGHHHHFHGHHFHHHGGHHHGHFEGHGFHFHFFGHGFFHHHHHHHFHHFHEHHGGHHHHGHBHHGHHHHGFGGDGFGHHHHHGHHDFADGHHGHHHDDGFHFFHDHHC;CCGGHHHHHHHHFGBGHGFHHGGG?FFGD?FEGGGGGFF
@M05620:37:000000000-D9766:1:1101:27101:12631 1:N:0:87
GCGGCTGCTTTGGAAGAACCTCATAGATTACTGCAACAGTTCCCCCTGGACCTGGAAAAGTTTCTTGCCTGGCTTACAGAAGCTGAAACAGGATGCTACCCGTAAGGAAAGGCTCCTAGAAGACTCCAAGGGAGTCAAAGAGCTGCTGAAACAATGGCAAGTACGTCAGGCATTTCCGCTTTAGCACTCTTGTGGATCCAATTGAACAATTCTCAGCATTTGTACTTGTAACTGACAAGCCAGGGACACAA
+
A1>AADDAFFFFFGF1FCGGGGBFFGDGGDGHH1BGFGBDGHHHHGG/BFGHHGHGGFA0FGHHHHHHHHGGHGHHHHHFEGHHHFHHHHGHHHHHHHHHHGG>?GH@00FFHH>?GFH>1FGGHBGH1FFGAEG012BG0BFHH1@GFGDG0?GHHHHGFGF1?FH/AGH.FGFHHGGGGG1DGGHH/DFHFHGHGHHCGHHFC:GHHHHGHHFHHCGHHHGGGGGBCFFGEFBFGGEGGGGGGEGG.CE
@M05620:37:000000000-D9766:1:1101:26802:12642 1:N:0:87
AGTGCCAGCTCTCAATCGCACAGGGTACCCAGGGCCTGGCCCCTCCATCCAGAAAACCTATGACCTCACCCGCTACCTGGAGCACCCACTCCGCAGCTTGGCTGGGACCTATGTGAGTATCCAGCGTAGGAATCTGGGAGTTGGGGAGGCGTGCGGCGTTGGGGAAAGACAGTCCTAACCGTGGAGGGTTCTGGTAAATGATGGGGTGAGGAGGGGCTCTTTGGCTCCCACCAGTCCCCCTGTCTGGTCTA
+
>>>3>BFFBFFFG4BGGFGAE?GCFABBBBBFABE2AFGHFGGHGGHHHGFGDGH2BEGHGGBFHDBCGHH>E>>EHHFFBBFGGH11?FG1?E/E>F?BEBGE//BBE0?FGDG2GG2GHFGHHGE/B/11@GHHHH0FEHFGGG/<@.-=<.AD-;:CBGGG..9F/C/CFGGGBFGG@DEGAEFB;AAFFFBBFFFFFFFFFFFBFF./;DB-;-ABFFFFFFFFFFFFEFFFFFF?BFFFFFBFFFF
@M05620:37:000000000-D9766:1:1101:27083:12646 1:N:0:87
GAGGCTGCTTTGGAAGAAACTCATAGATTACTGCAACAGTTCCCCCTGGACCTGGAAAAGTTTCTTGCCTGGCTTACAGAAGCTGAAACAGGATGCAACCCGTAAGTAAAGGCTCCTAGAAGACTCCAAGAGAGTAAAAGAGCTGATGAAACAATGGCAAGTAAGTCAGGCATTTCCGCTTTAGCACGCTTTTGGATCCAATTGAACAATTCTCAGCATTTGTACTTGTAACTGACAAGCCATGGACAAAA
+
AABCABFBFFFBGC5BGGGGGGHHHGHHHHGGHG4GFHHHHGHGHGFFCGFHHHGGB32FFGHFHHHFBGGGHHHEBFFHHHGHHEBGFG21?B3B3BBB1>?>E?D@FH4D1BFF3BBGBHGH3BFHH?0BB/BDGHFHGH22BFFBGF3BB/@22@GHCDDF22@2>0?<1111?/?/<.1=1>F-<.>.0=<C0=C000===G0<C:0<;C=<GH<GFC;<G00GCF0000;90;9;.=0;/:=F?F.
@M05620:37:000000000-D9766:1:1101:26353:12657 1:N:0:87
GAGGCTGCTTTGGAAGAACCTCATAGATTACTGCAACAGTTCCCCCTGGACCTGGAAAAGTTTCTTGCCTGGCTTACAGAAGCTGAAACAGGAGGCTCCCCGTATGGCACGGCTACTAGCAGACTCCAAGGGCGTCCCAGCGCTGCTGAACCCCTGGCACGACAGTCCGGCCTTTCCGCTTTAGCCCTCTTGTGGATCCCATTGAACAATTCTCCGCCTTTGTACTTGTAACTGACAAGCCAGGGACACAA
+
A1>>AAF1CFFFG1FGFGFGGGHHHHHHHHHGHHHHGHHHHHHHHGG/FGHHHHHFGHHFGHHHHHHHHHGEHHHHHHHHEHHHH111BGGE0?EB?0BF>EE>0B>/BFEEGG/GH1101<<BGFH11FCEA<</BA11<BC/<??1F?F/>.FFCG01..<<@HHGC?C-E/;:CE.EGGHGG/FF.;BFF0;9CFFFFGGG0BFB/90CFGB.9:-9BF99BBFBB/9BFFFFFB---9--B;EE--:
@M05620:37:000000000-D9766:1:1101:26797:12659 1:N:0:87
AGTGCCAGCTCTCAATCGAACAGGGGACCCAGGGCCTGGCCCCTCCATCCAGAAAACCTATGACCTCACCCGCTACCTGGAGCACCAACTACGCAGCTTGGCTGGGACCTATGTGAGTATCCAGCGTAGGAATCTGGGAGTTGGGGAGGAGTGAGGAGTTGCGGAAAGACAGTCCTAACCGTGGAGGGTTCTGGTAAATGATGGGGTGAGGAGGGGCTCTTTGGCTCCCACCAGTCCCCCTGTCTGGTCTA
+
AA1AA@F1>BBFGFGGGA1AFFBAEEFEGAGHG0EEAFF0GHEHFGH1DFFGGB1EBEG1BBFGHHGHHHHGGGCGHHH0EFF/BGHHGGHHFE?>EGHHFFHE<EGFGHHGHH2FHFGFHH>GG/?C@GHHHHHHHGHGEHHHGGGG-CEHHHHHHCF/D0<<CCCHHHHHHHBGHHGGG;CABGG@.=AFGGFFGFGGGGGFGFF@FFFFFF@-@-9FFFB9BFFFF-:BEFFFFB-A@-FFFF/;9B;
@M05620:37:000000000-D9766:1:1101:13650:12664 1:N:0:87
GAGGCTGCTTTGGAAGAAACTCATAGATTACTGCAACAGTTCCCCCTGGACCTGGAAAAGTTTCTTGCCTGGCTTACAGAAGCTGAAACAACTGCCCGTAAGGAAAGGCTCCTAGAAGACTCCAAGGGAGTAAAAGAGCTGATGAAACAATGGCAAGTAAGTCAGGCATTTCCGCTTTAGCACTCTTGTGGATCCAATTGAACAATTCTCAGCATTTGTACTTGTAACTGACAAGCCAGGGACAAAAGATC
+
A?AABBFBFFFFGGGGGFGGGGGHHGHHHGHHHHGFGHHHHHHHHGGGHGHHHHHHHHFHHHHHHHHHHHFGHHHHHHHHHHHHHHHHHGHHHHHHHGGGGHHHHHHHHHHGHHHHHHHHHHHHHHGGHGGHGHHHGHHHHHHHHFHGHHHHHHHHGHHHHHHHHHHHHHHHHGGGGGHHHHHHHHHHHHEHHHHHHHHHGHHHHHHFHHHHGHHHHHHHGHHHHHHHGHHHHGGGGGGGGGGGGGGGGGG
@M05620:37:000000000-D9766:1:1101:26403:12672 1:N:0:87
GAGGCTGCTTTGGAAGAAACTCATAGATTACTGCAACAGTTCCCCCTGGACCTGGAAAATTTTATTGCTTTGCTTAACGAAGCTGAAAAAACTGCCCATAATGAAAGGCTCATAGAAGAATACAAAAGAGTAAAAGAGCTGATGCAACAATGGCAATTAATTCAGGCATTTACGCTTCAGCACTCATGTGGATCCAATTGAACCATTCTCAGCACTTGTAATTGTAATGTACAAGCCAGGGACAAAAGATC
+
>3AA3>CAB@B@GB5BFF4GFGHGHFGHHH4DDF4AEG2BDA5BABA22E2BFGAF3325BDD5DDF55D5B5DD55B1B1A0B333B5B/>BGHGF3B33@BB3B3113B3B@4?3??334BBF303?BBE?4F3?00B3B?111B10?1B1B<111>@22@1210/@11<1?<F//?1?<01>01>11<111>>100000<<<0=<====CD.0/00:00000<000;;;;C0../;9.9..;/./9;;
@M05620:37:000000000-D9766:1:1101:21567:12683 1:N:0:87
AGTGCCAGCTCTCAATCGCACAGGGGACCCAGGGCCTGGCCCCTCCATCCAGAAAACCTATGACCTCACCCGCTACCTGGAGCACCAACTCCGCAGCTTGGCTGGGACCTATGTGAGTATCCAGCGTAGGAATCTGGGAGTTGGGGAGGAGTGAGGAGTTGGGGAAAGACAGTCCTAACCGTGGAGGGTTCTGGTAAATGATGGGGTGAGGAGGGGCTCTTTGGCTCCCACCAGTCCCCCTGTCTGGTCTA
+
AAAAAFF1AFFFGFGGGFCFGEHCFG0FEGHHGCFGAFHHHHGHGGHBG0BGFGC0GEH1AFGHGGHHHHHEGEEEHGHHFHHHHHHHGFHHGGGCGHHHGHHGGGHHGHHHHHHHHHHHHHHHHGGGGGHHHHHHHHFGFGHHGGGGGGGHHHHHHGHHHHGGGGHHHHHHHHHHHHHHGGGGGGGGGGGGGGGGGGGGGGGGGGF@FFFFFF@<@@FFFFFFFFFFFFFFFFFFFFFF@FFFFFFFFFB
@M05620:37:000000000-D9766:1:1101:27039:12685 1:N:0:87
AGTACCAGCTCTCCATTGCACAGGGTGCCCAGGGCCTGGCCCCTCCATCCAGAAATCCTATGACCTCACCCGCCACCTAGGGCACCCGCTCAGCAGCTCGGCTGGGACCTATGTGAGTATCCAGCATAGGAATCTGGGCGTTGGGGCGGCGTGCGGCGTTGGGGACCGCCCGTCCTACCCGTGGCGGGTTCTGGTAAATGCTGGGGTGAGGAGGGGCTCTTTGGCTCCCACCAGTCCCCCTGTCTGGTCTA
+
3333>BFFABCFGGD56BB5B5B4FF2B44BB2BA22BFGHHEHGGHHH2AFFBC5DBGBD3BFG5BBFGH0A00?FG3B31BFECE>>>E13B3?0B3?>?FGFGFE?G33FFF21F?FHHDDH0B1BG@1@<GGDBCCCCCHCC?CG::;:AB@-:BBGF??.BA--9-;BFFF//;;AADB-9@BBF?FFFB:;/:F/9:FFBDB.AF/9AB-=;EBFFFFF/BAE.;D9AFBBFFFBFFEFFFFFFB
@M05620:37:000000000-D9766:1:1101:11284:12691 1:N:0:87
GAGGCTGCTTTGGAAGAAACTCATAGATTACTGCAACAGTTCCCCCTGGACCTGGAAAAGTTTCTTGCCTGGCTTACAGAAGCTGAAACAGGATGCTACCCGTAAGGAAAGGCTCCTAGAAGACTCCACGGGAGTAAAAGAGCTGATGAAACAATGGCAAGTAAGTCAGGCATTTCCGCTTTAGCACTCTTGTGGATCCAATTGAACAATTCTCAGCATTTGTACTTGTAACTGACAAGCCAGGGACAAAA
+
AAABABFBFFFFGGGGGGGGGGHHHHHHHHHHHHHGGFHHHHHHHGGGHHHHHHHHHHHGGHHHHHHHHHHGHHHEHHHFFGHHHHHHHHHC1@3FEH3FG>E/?GFHGGFF1FHGHHGH3GHBFGG32//<ED<FFDDF/G22F@D@FGH2FHHFHHGGFHHHFDGGGHH/<1FFHFADGFHHFGDGGHFHHFDBCGH0GDGC0:CGHHFHHHHHHCGFGH0GGHHGFGGGFG0BFB.CF/FEDE?..9A
@M05620:37:000000000-D9766:1:1101:13889:12694 1:N:0:87
AGTGCCAGCTCTCAATCGCACAGGGGACCCAGGGCCTGGCCCCTCCATCCAGAAAACCTATGACCTCACCCGCTACCTGGAGCACCAACTCCGCAGCTTGGCTGGGACCTATGTGAGTATCCAGCGTAGGAATCTGGGAGTTGGGGAGGAGTGAGGAGTTGGGGAAAGACAGTCCTAACCGTGGAGGGTTCTGGTAAATGATGGGGTGAGGAGGGGCTCTTTGGCTCCCACCAGTCCCCCTGTCTGGTCTA
+
AA>>AFFFBFFFGGGGGGGGGGHHGGGGGGHHFFFEGGHHHHGHGGGHHHGHGFHHHGHHHGHHHGHHHHHGE>EEHHHHFHHHHH1FEHHHGGGGGHHHGHHGGGHHGHHHHHHHHHHHHHHHHGGGGGHHHHHHHGFFDGHHCG.CDGGHHGHHFGHHHHGGGGHHFHHHHHHHGHHGGGGGGGGGGGGGGGGGGGGGFFFFGGDCFFFFFFFFFFFFFFFFFFFFFBFFFFFFFFFFFFFFFFFFFF/
@M05620:37:000000000-D9766:1:1101:12871:12703 1:N:0:87
AGTGCCAGCTCTCAATCGCACAGGGGACCCAGGGCCTGGCCCCTCCATCCAGAAAACCTATGACCTCACCCGCTACCTGGAGCACCAACTCCGCAGCTTGGCTGGGACCTATGTGAGTATCCAGCGTAGGAATCTGGGAGTTGGGGAGGAGTGAGGAGTTGGGGAAAGACAGTCCTAACCGTGGAGGGTTCTGGTAAATGATGGGGTGAGGAGGGGCTCTTTGGCTCCCACCAGTCCCCCTGTCTGGTCTA
+
BABBBFFFBFFFGFGGGGGGGGHHGGGGGGHHGGEGGGHHHHGHGGHHHHHHHFGHHGHGHHHHHHHGHHHGGFGGHHHHFHHHHHHHGHHHGGGGGHHHGHHGGGHHGHHHHHHFHHHHHHHHHGGDGGHHHHHHHHHGGHHGGGFGGGGHHGHHGGHHHHGGFGHHHHGHHHHHHHHHGGGGGGGGGGFGGGGGGGGGGGGGGGFFFFFFFFFFFFFFFFFFFFFFFFFFFFFFFFFFFFFFFFFFFFF
@M05620:37:000000000-D9766:1:1101:27022:12704 1:N:0:87
AGTGCCAGCTCTCAATCGCACAGGGGACCCAGGGCCTGGCCCCTCCATCCAGAAAACCTATGACCTCACCCGCTACCTGGAGCACCAACTCCGCAGCTTGGCTGGGACCTATGTGAGTATCCAGCATAGGAATCTGGGAGTTGGGGAGGAGTGAGGAGTTGGGGAAAGACAGTCCTAACCGTGGAGGGTTCTGGTAAATGATGGGCTGAGGAGGGGCTCTTTGGCTCCCACCAGTCCCCCTGTCTGGTCTA
+
>1AAADB@AFBDA1BFGA1FAEBGAAEEFGHHGCEEEBFGHHGHGGBFFGFF10GH0EF1B1AFGG@FGHHEGGCFHGH>FFB?BFCGGH1FE?/EEFGHEGCF?EFFEGGHHH2FH>FHHHGHHH@F@<FGHBGHGHHG<0GGCGGGCGGHHHHAH.<CGHCCECEGFHHG:C:0CHGHC.;@BGGG;CAFFGFFGGGGGFGBE.CEAFFFBB@@@@EFFFF/;BF-AF-AE;/;BBFB@AFFFFBBB/B
@M05620:37:000000000-D9766:1:1101:11286:12711 1:N:0:87
GAGGCTGCTTTGGAAGAAACTCATAGATTACTGCAACAGTTCCCCCTGGACCTGGAAAAGTTTCTTGCCTGGCTTACAGAAGCTGAAACAGGATGCTACCCGTAAGGAAAGGCTCCTAGAAGACTCCAAGGGAGTAAAAGAGCTGATGAAACAATGGCAAGTAAGTCAGGCATTTCCGCTTTAGCACTCTTGTGGATCCAATTGAACAATTCTCAGCATTTGTACTTGTAACTGACAAGCCAGGGACAAAA
+
BCCCBAFCFFFFGGGGGGGGGGHHHHHHHGHHHHHGGHHHHHHHHGGGHHHHHHHHHHHHFGHHHHHHHHHHHHHHHHHHHHHGHHHHHHHHAC@GGHFGHGBEGHHHHHHHAGGGGHFH3GH33FG33B?FHG/FEHD3FH22FFG3H3D2FGF2GHFHEHHHB?GHFGH/F1FFHD/CEGHFHHFHHHHHHHGBHHFFFHHGFGHH/GCHHHHEHHHHFH:GHHHHHHHHFHGGFFGGGGGGGGGGGGG
@M05620:37:000000000-D9766:1:1101:13527:12715 1:N:0:87
GAGGCTGCTTTGGAAGAAACTCATAGATTACTGCAACAGTTCCCCCTGGACCTGGAAAAGTTTCTTGCCTGGCTTACAGAAGCTGAAACAGGATGCTACCCGTAAGGAAAGGCTCCTAGAAGACTCCAAGGGAGTAAAAGAGCTGATGAAACAATGGCAAGTAAGTCAGGCATTTCCGCTTTAGCACTCTTGTGGATCCAATTGAACAATTCTCAGCATTTGTACTTGTAACTGACAAGCCAGGGACAAAA
+
A?ABAAFAFFFFGFGGGGGGGGHHHHHHHHHFHHHHGHHHHHHHHGGGHHHHHHHHHGFGGHHHHHHHHHHHHHHHHHHHHHHHHHHHHGHHHHHHHHHHHGFGGHHHHHHHHHHGHHHEHHHHHHHHHHGGHGEGHDHHGHFHHHHHHHHHHHHHHHHHGHHHHHHGHHHHHHHHHGGGGGHHHHHHHHHHHHGGHHGHHHHHHHHHGHHHHHHHHHHHHHHHHHHHHHGHHHGGGGGGGGGGGGGGGFG
@M05620:37:000000000-D9766:1:1101:9250:12734 1:N:0:87
AGTGCCAGCTCTCAATCGCACAGGGGACCCAGGGCCTGGCCCCTCCATCCAGAAAACCTATGACCTCACCCGCTACCTGGAGCACCAACTCCGCAGCTTGGCTGGGACCTATGTGAGTATCCAGCGTAGGAATCTGGGAGTTGGGGAGGAGTGAGGAGTTGGGGAAAGACAGTCCTAACCGTGGAGGGTTCTGGTAAATGATGGGGCGAGGAGGGGCTCTTTGGCTCCCACCAGTCCCCCTGTCTGGTCTA
+
>11>AB1CAFFF1FGFAFGCGAG0FG?E0AAFAAEAAFE0AF//EEGHDAFE1010ABAFFH2GHAGFHCG>//>EGGBGC>FG0GHAE0G@E////0></0<F/EHEEB1BB>GHH1B>2F2FHG</>EBGC1?1GBF/E0<F/@FGG..0<G0.0EC/<CC@CEHF///:CGG000/.-9;9.9C?;CA99FF090;99FFGGF-9@@;-B?==--;/9BFFBFFFFFA--A/9/BAB@F99/F/FFFF
@M05620:37:000000000-D9766:1:1101:4387:12734 1:N:0:87
GAGGCTGCTTTGGAAGAAACTCATAGATTACTGCAACAGTTCCCCCTGGACCTGGACAAGTTTCTTGCCTGGCTTACAGAAGCTGAAACAACTGCCCGTAAGGAAAGGCTCCTAGAAGACTCCAAGGGAGTAAAAGAGCTGATGAAACAATGGCAAGTAAGTCAGGCATTTCCGCTTTAGCACTCTTGTGGATCCAATTGAACAATTCTCAGCATTTGTACTTGTAACTGACAAGCCAGGGACAAAAGATC
+
AAB?AAFBFFFFGGGGGGGGGGHHHHHGHHHGHHGHGHHHHHHHHGGGGHHHHHGG2BCGGHHHHHHHHHHGHHHGHFGHFGGHHHGFHHHHHHHHH1EEGH3GHHF1FGHFGHHHHHHHHHHHHH/?/EEBFHHHGH2FHHHHHHHBGHHHHHHGFGHHHGHHGGHHHFHHHGGG>FGFGHHGHHHGHH.<GCHHHDGHFHG0CHG=DGGHHHGHGCGHGGGHHHHHHGHHHF9CG/CA9EEAAFFGEFF
@M05620:37:000000000-D9766:1:1101:3678:12735 1:N:0:87
GAGGCTGCTTTGGAAGAGCACACGGCTGAACTCCACTCACTACTGCGCCTCTCGTATGCCGTCTTCTGCTTGCAAAAATAAACACCCACTCCCCAGCTCCTCAGGGTCCTCGTCGCTTCCTTCTCTTCGGCGCCGCTCCCTTCTTCCCGGCTCTTCCGCGCCGGTCCCCTTTTCCACCGGTCTTTCCTCTTTCGTTCTCCCTGGGGGCCTCCTTTCCTCGCCTGCTCCTCTTTGTCCCTCTGCCAGGTTCC
+
AAABBACAFFDFFGGGEGGFGGFG2A2A2BGHBBF2D3AGG5GFBFE2A1ABBBBECBDGEAEGCD@DDFDFF3FGH113@3BBFEE1ECBB?1B11BB33?3?3?BB/33///</?/??12BBB2B1/?//<A/<-->.>10<=1G/<-<-./0=0;.---;-;--;./.009000..-999////9/9;/;.9/..9//./.9---9...;;////9.9-.99/:B/B/BFF/////..;/9//9B//9
@M05620:37:000000000-D9766:1:1101:21023:12743 1:N:0:87
GAGGCTGCTTTGGAAGCAACTCATAGATTACTGCCACAGTTCCCCCTGGACATGGAACCGTTTCTTGCCTGGCTTACAGAAGCTGGAACAGGATGCTCCCCGTAAGGAAAGGCTCCTAGAAGACTCCAAGGGAGTACCAGAGCTGCTGAAACAATGGCAAGTCAGTCAGGCATTTCCGCTTTAGCACTCTTGTGGATCCAATTGAACAATTCTCAGCATTTGTACTTGTAACTGACAAGCCAGGGACAAAA
+
BABCCCFCFFFFGGGG4BGGGGHGG5BGHHAEH54FGFFA55D32BAF22B3BF2GE3AEEEG3BDG5BGDHHHHHHHH5FGHHG21FF2BF1FFGH3BEFEEFA?GHHHHHHHGGHHHH3FCHHHHH3GGGCFE233BG0?GHH2@G2@<F2FGHHH0GGD11?GHBGHHHHHHHGGGGGG1FGFHHHHHHGHGHHHHGHFHHHHHHHHGHGHBGH0CHHHGHGGGGGGGGGGGGGGGGGGGGGEG?AFG
@M05620:37:000000000-D9766:1:1101:13175:12747 1:N:0:87
GAGGCTGCTTTGGAAGAAACTCATAGATTACTGCAACAGTTCCCCCTGGACCTGGAAAAGTTTCTTGCCTGGCTTACAGAAGCTGAAACAACTGCCCGTAAGGAAAGGCTCCTAGAAGACTCCAAGGGAGTAAAAGAGCTGATGAAACAATGGCAAGTAAGTCAGGCATTTCCGCTTTAGCACTCTTGTGGATCCAATTGAACAATTCTCAGCATTTGTACTTGTAACTGACAAGCCAGGGACAAAAGATC
+
AAAABBFBFFFFFGGGGFGGGGHHGHGHHHHGHGGHHFHHHHHHHGCFHGHGHFHHHHHHFGHHHHFHHHHHHHFGHHGFHHHHHHFFHHHHHHHHFFEFGHHHHHHHHHHGHHHHHFHHHHHFHHGGGGFHHFHHGHHHHHHHHHHGFHHHHHHHGHFGHHHHGHHHFHGHFEFGGGFGHHHHHHHFHF<FGHHFHHHHGFCHGHHDGHGHFHFFHFHHHHHHHHGFHHFHFGFGEFFE?EFGGGGGEFF
@M05620:37:000000000-D9766:1:1101:4790:12773 1:N:0:87
AGTGCCAGCTCTCAATCGCACAGGGGACCCAGGGCCTGGCCCCTCCATCCAGAAAACCTATGACCTCACCCGCTACCTGGCGCACCCACTCCGCAGCTTGGCTGGGACCTATGTGAGTATCCAGCGTAGGAATCTGGGAGTTGGGGCGGCGTGAGGAGTTGGGGAAAGACAGTCCTAACCGTGGAGGGTTCTGGTAAATGATGGGGTGAGGAGGGGCTCTTTGGCTCCCACCAGTCCCCCTGTCTGGTCTA
+
>A>3>BFFBFFFG4FEFFF2ECHHGA2EEAFG2BEABFHHHHGHGGHGHGHHHHH2FFHHGFHHHBBGHHH0>>>EHHEG1>EEEGE/?FG0?E?E<F?FEHHGGGHHGHGHHHHGHHHHHHHHHGGAAE1FHHHHHH0FFHHHGG.AD-ABG.CF0CFGGGGG..9F9FBFFFFFFFFFBFFB.AFBDFFFFFFFFFFFFFFFFFFBFFFFFFBBBBFFFFFFFFFFFFFFFFFFFFFFBFFFFFFFFFF
@M05620:37:000000000-D9766:1:1101:10345:12784 1:N:0:87
AGTGCCAGCTCTCATCGCACAGGGGACCCAGGGCCTGGCCCCTCCATCCAGAAAACCTATGACCTCACCCGCTACCTGGAGCACCAACTCCGCAGCTTGGCTGGGACCTATGTGAGTATCCAGCGTAGGAATCTGGGAGTTGGGGAGGAGTGAGGAGTTGGGGAAAGACAGTCCTAACCGTGGAGGGTTCTGGTAAATGATGGGGTGAGGAGGGGCTCTTTGGCTCCCACCAGTCCCCCTGTCTGGTCTAT
+
AAAABFFFBFFFGGFGGGGGGFHCEGGGGDHGGGGGFHHHHGEEGHEHHHHHHHHHGHHHHHHHHHHHHHGGGGGHHHHGHGHHHHGGHHHGGEGGHHHGHHGGGHHGHHHHHHHHHHHHHHHHG?DFGHHHHHHHGGGGHHHGGGGGGGHHHHHHGHHHHGGGDEHGFHHFHHHHGHHGEEGGGGG;CFGGGGGGGFFFFGGGG:BFFFFFFFFFFFFFFFFFFFFFFFFFFBFFFFFFFFFFFFFFFFF
@M05620:37:000000000-D9766:1:1101:6837:12818 1:N:0:87
AGTGCCAGCTCTCAATCGCACAGGGGACCCAGGGCCTGGCCCCTCCATCCAGAAAACCTATGACCTCACCCGCTACCTGGAGCACCAACTCCGCAGCTTGGCTGGGACCTATGTGAGTATCCAGCGTAGGCATCTGGGAGTTGGGGCGGCGTGAGGAGTTGGGGAAAGACAGTCCTAACCGTGGAGGGTTCTGGTAAATGATGGGGTGAGGAGGGGCTCTTTGGCTCCCACCAGTCCCCCTGTCTGGTCTA
+
ABBBBFFFBFFFGGGGGGGGG2FHFGGGGGHHGGGE2EGFGHGHFGGHFHHFGFFFGGHHHHFHHFFHHFHGE>EEHH3CGHHGFH1GFFHHGFGGEHFFEFHGGGHHGHBGGHHFHGBFFFGHHGB/B<2@<FGDGHGGDHHHGG.AD-:A?GGGF99BFFADCEFGBB/9B/FFBFFF>DEFAEFFF.AFFFFFFB/BFFFF?FADEFFFFDFFFFFFFFFFFFFFFFFFA99FFFFDFEFFFFBBBFF
@M05620:37:000000000-D9766:1:1101:16929:12821 1:N:0:87
GAGGGCTGCTTTGGAAGACACTCATAGATTACTGCAACAGTTCCCCCTGGACCTGGAAAAGTTTCTTGCCTGGCTTACAGAAGCTGAAACCACTGCCCGTAAGGAAAGGCTCCTAGAAGACTCCAAGGGAGTAAAAGAGCTGATGAAACAATGGCAAGTAAGTCAGGCATTTCCGCTTTAGCACTCTTGTGGATCCAATTGAACAATTCTCAGCATTTGTACTTGTAACTGACAAGCCAGGGACAAAAGAT
+
BBBBBAFBBFFFGG4BFG4BFFFGFHHHHHHHHHHFFGFHFFGHHHGCFABFHHHABFHFFBFFFFHHHHBBGFGHGHHFFBFFFHBFFH?GFHHFGHFGE?1FHGHHHHHHGHFHFBGGHHHHHGHGFGGGHHHHHGHGHFFGHHGHBFEHFHHHGFGFHHFGHHGHHFHHGHGCGGGHHGHHFHFHFFGGHG<CFHHHHGH0DCHHHHHFGHHHHHBG00GHHHHGF<0;CGGFGGGGE?CEGGGGGG9
@M05620:37:000000000-D9766:1:1101:16907:12828 1:N:0:87
GAGGGCTGCTTTGGAAGAAACTCATAGATTACTGCAACAGTTCCCCCTGGCCCTGGAAAAGTTTCTTGCCTGGCTTACAGAAGCTGAAACAACTGCCCGTAAGGAAAGGCTCCTAGAAGACTCCAAGGGAGTAAAAGAGCTGATGAAACAATGGCAAGTAAGTCAGGCATTTCCGCTTTAGCACTCTTGTGGATCCAATTGAACAATTCTCAGCATTTGTACTTGTAACTGACAAGCCAGGGACAAAAGAT
+
AAA1AAF1>@FFG1FGGGBGG1FDDHHHH3FGFG1E1AAG1A2FGHEGCE0ABAAFA1AFG1GGGH1GGHFHHHHHHGGHF@GHHGGHHHGHHHHHHHGEEEHFHHHHHHHHGHFHH1FHGHHGHHHGGGGGHFHHHGHGHHHHHHHHHHHHHFHHHGGFGGDGHHHHHHHHHHEGGGGF=GFGHHGFHFHGHGHGGHGHHHHHH/GGHHHHHGGGFHHHGHHHFGCCGGFGGGGFFEFGGGAEGGGGGG;
@M05620:37:000000000-D9766:1:1101:26738:12831 1:N:0:87
GAGGCTGCTTTGGAAGAAACTCATAGATTACTGCAACAGTTCCCCCTGGACCTGGAAAAGTTTCTTGCCTGGCTTACAGAAGCTGAAACAACTGCCCGTAAGGACCGGCTCCTAGAAGACTCCCAGGGAGTAAACGAGCTGATGCAACCATGGCAAGAAAGTCAGGCATTTCAGCTTTAGCACTCTTGTGGATCCAATTGAACAATTCTCAGCATTTGTACTTGTAACTGACAAGCCAGGGACAAAAGATC
+
BBBCABFBFFFFGCFGGGGGGGHHHGHHHHHHHHCHFHHGHGGHHGGGFHGHHHGHGBCHGHHHHHGBBGHHHHHBBEGHHHFGHBBGBGFHHHHH11>/E13311>E//?F3F4FFGEGFFH/B3?//?CFGF3C///?2@222D@@0?1??0FBF0FGHGFGBGGA1<1F1F1GBGHHH0DBFHH0=C.<<CGHHGHHEFGCHHHGG0<C0CC=CGGGFB0BF:FFEBFGGF.;C/CAAC9AFBAFGFF
@M05620:37:000000000-D9766:1:1101:7892:12850 1:N:0:87
AGTGCCAGCTCTCAATCGCACAGGGGACCCAGGGCCTGGCCCCTCCATACAGAAAACCTATGACCTCACCCGCTACCTGGAGCACCAACTCCGCAGCTTGGCTGGGACCTATGTTAGTATCTAGCGCAGGAACCTCGGAGCTGGGGAGGAGCGAGGAGTTGGGGAAAGACAGCTTCAACCGCGGAGGGTTCTCGGAAACCAGGGGGTGAGGAGGGGCGCTCTGGGGCCCACCAGCGCCCCCGTCTGTTCTC
+
AAAAAFBFAFFFFD3GGAF1AFFFEEGGGEFBFEEF/F/EFFEHFGFFAFB1FCCGHGHGHDGHHEHFFHHGGEEEGHGHHGHHHHHHGGHGGG@EGFHHGHHE?EEGEHHHHH22B22BG>GBGG///</00??0/??C-GHBFG.@-.<.<-<--::/0/-A..;.;/B/.000;0;C99A@-;-9;-9B/----;/-----;@---:-/;-@--@@@-;//--;-;-EBF----@@@-;A-;99//;/
@M05620:37:000000000-D9766:1:1101:25744:12859 1:N:0:87
AGTGCCAGCTCTCCATAGCACAGGGTACCCAGGGCCTGGCCCCTCCATCCAGAAAACCTATGACCTCACCCGCTACCTGGAGCACCCACTCCGCAGCTTGGCTGGGTCCTCTGCGAGTATCCAGCGTAGGAATCTGGGCGTTGGGGCGGCGTGCGGCGTTGGGGCCCGCCGGTCCTCACCGTGGTGGGTTCTGGTAAATGATGGGGTGAGGAGGGGCTCTTTGGCTCCCACCAGTCCCCCTGTCTGGTCTA
+
>>33>BDFAFFFGGG55BB5FCGBEA4BA4BF2BF2AAFCAGG2EFGGBBFFBGB2BEEGBB5GGDFGHFEAE00EGF3BBBB?FFE?EGHBEE?E/BBBEG?FE?3BGF3BF3<>BBF1B22?F@D/B/1>@FFDFG/>CCCF?CACG-9;9.;9-A;@=FB-.-99;@-99@@F/;..9.9@.99@AEFFFF;BB//;/9BFFBD@.../.;BB?-EFFEFFFBFE.....;BBFBEDBFFEBFFFF/9
@M05620:37:000000000-D9766:1:1101:7884:12869 1:N:0:87
AGTGCCAGCTCTCCATCGCACAGGGGACCCAGGGCCTGGCCCCTCCATCCAGAAAACCTATGACCTCACCCGCTACCTGGAGCACCCACTCCGCAGCTTGGCTGGGACCTATGTGAGTATCCAGCGTAGGAATCTGGGAGTTGGGGCGGCGTGCGGAGTTGGGGAAAGACCGTCCTAACCGTGGAGGGTTCTGGTAAATGATGGGGTGAGGAGGGGCTCTTTGGCTCCCACCAGTCCCCCTGTCTGGTCTA
+
>A>>>DFFBFFFGFGGFFCAEGHHG22AEEEHBBEEFFHHHHGHGGHHGHHHHBG2FEHGFGHHHDFGHHHEE>>EHHGG?BGGHH1??EGBEFCGEHBBEFHGGGHHGHGHHHH3GHHHHHFHHGG/BGFDGHHHHH0FEGHHGG.AD-ADF.AG?DGGGGGG?..A/B.@DFFFFFFFFFFFAEFFFFFFFFFFFFFFEFFFFFFFEFFFFFFFFFFFFFFFFFFFFFFFFFFFFFFFFFFFFFFFFFF
@M05620:37:000000000-D9766:1:1101:27267:12876 1:N:0:87
GAGGCTGCTTTGGAAGAAACTCATAGATTACTGCAACAGTTCCCCCTGGACCTGGAAAAGTTTCTTGCCTGGCTTACAGAAGCTGAAACAGCTGCCAATGCTTCCCGTAAGGAAACTATCCTAGAAGACGCGAATGCAGTAAAAGAGGACACCAAAGAATGTCAATCAAGCCAGGCAGCTCTGGCCCAGTAGTGGTTCCCATCGAATCGAACAAAGCTTAGGAACTTGACTCGGACATGACAAGGCAGCGA
+
AAAAAAF3CFFFGF5BCG4BGFHHHHGFGDGHHB4EBFGHHHFGHGE2ACFGGFGFBBFABFHHHHGGGHGHGHHEGGHHHHHHHFFHFFEC3FBB3F@3B@4BFCE1>EFCGEC?3BE4F4F43BBBB///</<23B33B3B2@F2?0/<0/?//0<?1?1?@1?1F1>1>00.><<.F/<0<0.<.</00<<<::0/0;0/.;:0.../;-9./9990:000;;F00000..;;-0;0F9/9.EF..--
@M05620:37:000000000-D9766:1:1101:20946:12879 1:N:0:87
GAGGCTGCTTTGGAAGAAACTCATAGATTACTGCAACAGTTCCCCCTGGACCTGGAAAAGTTTCTTGCCTGGCTTACAGAAGCTGAAACAGGATGCTACCCGTAAGGAAAGGCTCCTAGAAGACTCCAAGGGAGTAAAAGAGCTGATGAAACAATGGCAAGTAAGTCAGGCATTTCCGCTTTAGCACTCTTGTGGATCCAATTGAACAATTCTCAGCATTTGTACTTGTAACTGACAAGCCAGGGACAAAA
+
AAABBBFAFFFFFGGGFGEGGGFHGHHHHHHHHHGFEGHHHHHHHGGFGGHHHHHHHHHFBHHHHHHHHHHHHHHHHHHHHHHHFHHHHHHGCBGGBGGHHE1EEFGFHHHHHHFFG3FFGFFGGHHHHHFGHGGHHHHHGHFHHHGH3GGGGHGGFGHHFG2FGGHHHFHGFGFHHGGGGFHHHFFFG1FHHFEFCGFDGHHGH0CFHEHEHFCGHHGHHH0GHHG:GHCGCHGGGFF99CA.AEEGFFF
@M05620:37:000000000-D9766:1:1101:6877:12903 1:N:0:87
GAGTCTGCTTTGGCAGAAACTCATATCTTACTTCCACAGTTCCCCCTGGACCTGGCACAGTTTCTGGCCTGGCTTCCAGACACTGGCCCAGGATGCTACCCGTAAGGAAAGGCTCCTAGACGACTCCCCGGGAGTAAACGAGCTGATGAAACACTGGCAAGTAAGTCCGGCCTTTCCGCTTTAGCACTCTTGTGGCTCACATTGCACAATTATCAGCCTTTGTACTTGTAACTGACAAGCCAGGGACAAAA
+
>1>1>@BBFFDD1GGEAGG1BBBEGD3DF3DGAD11BFGBGHHHHGEFGBFFHFHBB10B1DFGF2BBFGG/B0B011DAA00BF0FHHEEFAB101B1B0B?E?GB1B00BEFFFHG111>/<<EH/E//<//?@121?CCGFG1?<<F1100>1FG0<FGH1>DG1>CC@EGH0F.=EAE0CGBGHGHFHH0..;B00:CFB0;90/900;C0BG/9FFGFBFBFFF00900/;BB-A--AEF-AEFBF
@M05620:37:000000000-D9766:1:1101:11359:12914 1:N:0:87
AGTGCCAGCTCTCAATCGCACAGGGGACCCAGGGCCTGGCCCCTCCATCCAGAAAACCTATGACCTCACCCGCTACCTGGAGCACCAACTCCGCAGCTTGGCTGGGACCTATGTGAGTATCCAGCGTAGGAATCTGGGAGTTGGGGAGGAGTGAGGAGTTGGGGAAAGACAGTCCTAACCGTGGAGGGTTCTGGTAAATGATGGGGTGAGGAGGGGCTCTTTGGCTCCCACCAGTCCCCCTGTCTGGTCTA
+
CBABCFFFCFFFGGGGGGGGGGHHGGG2FEHHGGGGGGHHHHGHGGHHHHHHHHHHHGHHHHHHHHHHHHHGGGGGHHHHHHHHHHHHGHHHGGGGGHHHGHHGGGHHGHHHHHHHHHHHHHHHHGGGGGHHHHHHHHHGEHHHGGGGGGGHHHHHHGHHHHGGGGHHHHHHHHHHHHHHGGGGGGGGDFGGGGGGGGGGGGGGGGFFFFFFFFFFFFFFFFFFFFFFFFFFFFFFFFFFFFFFFFFFFFB
@M05620:37:000000000-D9766:1:1101:18421:12930 1:N:0:87
AGTGCCAGCTCTCAATCGCACAGGGGACCCAGGGCCTGGCCCCTCCATCCAGAAAACCTATGACCTCACCCGCTACCTGGAGCACCAACTCCGCAGCTTGGCTGGGACCTATGTGAGTATCCAGCGTAGGAATCTGGGAGTTGGGGAGGAGTGAGGAGTTGGGGAAAGACAGTCCTAACCGTGGAGGGTTCTGTTAAATGATGGGGTGAGGAGGGGCTCTTTGGCTCCCACCAGTCCCCCTGTCTGGTCTA
+
AAAAAFFFBFFFGFGGGGGGGGHGGFGGGGHHCEEEGGHHHHGHGGFHHHHHHGHHHGHHHGGHHHHGHHHGGECFHHHHGHHHHHEGFHGHFGCGGHHHGHCGGGGHGHHHGH3GFHHHHHHHHGGGGDHHHHHHHHFGGHGGGGEDGGGHHHHHHGHHHFGFEFHHHHHHHHHHGHHHGGGGGGGGEFGGG9CGGGGGGGGGGGFFFFFFFF;DFFFFFFFFFFFFFFFFFFFFFFFFFFFFFFFFFFB
@M05620:37:000000000-D9766:1:1101:28355:12933 1:N:0:87
GAGGCTGCTTTGGAAGAAACTCATAGATTACTGCAACAGTTCCCCCTGGACCTGGAAAAGTTTCTTGCCTGGCTTACAGAAGCTGAAACAGGAGGCTACCCTTCTAGATAGGCTCCTAGCTAACTAAATGGGCGTACAAGAGCTGATGCAACCAAAGCAAGTCAGTCAAGCATCTCCGCTAATGCACTCTTGTGGATCCCATTGAACAATTCTCCGCATTTGAACTTGTAACTGCCAAGCCAGGGGCAAAA
+
AAA>AACAFF@FCBGG1ABABB1BAF1FD1GGDGH1FAGB2FAGHG0FHBGCABG0FHHHA2AGABBFGHHEAAAFHHHBAAGFFGG1G0>/0B>?/B0BB100122@22@>B1>>BED122B01>BE2B1F0>EE/EGF0FGH1F1BF<FG0F//0@@F0F@@F1?G111?G11?1?.>-.1>1>1<G1000<.0<0</0=DG0DCC/C00<00:.:.:;00;900;9;09;F0:/09;.;:.9--9..B
@M05620:37:000000000-D9766:1:1101:19084:12937 1:N:0:87
GAGGCTGCTTTGGAAGAAACTCATAGATTACTGCAACAGTTCCCCCTGGACCTGGAAAAGTTTCTTGCCTGGCTTACAGAAGCTGAAACAACTGCCCGTAAGGAAAGGCTCCTAGAAGACTCCAAGGGAGTAAAAGAGCTGATGAAACAATGGCAAGTAAGTCCGGCATTTCCGCTTTAGCACTCTTGTGGATCCAATTGAACAATTCTCAGCATTTGTACTTGTAACTGACAAGCCAGGGACAAAGATCG
+
>3>ABBFAFFFFGGGGGBGGGGGHGGHHHHHHHHFEF2FFGHHHHGGGHFHHHHHHHHHGGHHHHHHHHHHHHHHHHHHHGHHGHHHHHHHHHHHHGEEEFHCEFFGHHFHGHFGHHHHHGFH33FFGEEGHHH4F/FHGF2FG33BFFHGHFHC2FFGHHFD2?CG/AGGHHGGGGGHFHHHFHHHHFGGHHHHHHHHHHHHHHHHHHHHHHHFHBCGHFFHHH0FGGGGGGGGFGGGEGGGGGGG/0FE
@M05620:37:000000000-D9766:1:1101:19090:12959 1:N:0:87
GAGGCTGCTTTGGAAGAAACTCATAGATTACTGCAACAGTTCCCCCTGGACCTGGAAAAGTTTCTTGCCTGGCTTACAGAAGCTGAAACACCTGCCCGTAAGGAAAGGCTCCTAGAAGACTCCAAGGGAGTAAAAGAGCTGATGAAACAATGGCAAGTAAGTCAGGCATTTCCGCTTTAGCACTCTTGTGGATCCAATTGAACAATTCTCAGCATTTGTACTTGTAACTGACAAGCCAGGGACAAAGATCG
+
AABBABF>FFD@GB5BFG4BGGHHHGHGHHFFH54FCGGHHFDFFGEBAAAFGHFF3323BAGFGHGBBFGGHHHEBFFGHHFFGBBGFG1BGHHGH?>@AFFGHHBBGGHFHF4BFFB?EFFFFB/?F<EG??FBFBBGGGGHFFFFCGGG2GCC?@DG22@>@?F<1<?F1CD/?F<>FD<>GDGGG<.DGCG0GGHEF=<DGGHDGH;CGF=;::CG0GFGGCF<CHF:GF.C:BCA:CC?FG/;;9C
@M05620:37:000000000-D9766:1:1101:16520:12976 1:N:0:87
AGTGCCAGCTCTCAATCGCACAGGGGACCCAGGGCCTGGCCCCTCCATCCAGAAAACCTATGACCTCACCCGCTACCTGGAGCACCAACTCCGCAGCTTGGCTGGGACCTATGTGAGTATCCAGCGTAGGAATCTGGGAGTTGGGGAGGAGTGAGGAGTTGGGGAAAGACAGTCCTAACCGTGGAGGGTTCTGGTAAATGATGGGGTGAGGAGGGGCTCTTTGGCTCCCACCAGTCCCCCTGTCTGGTCTA
+
CDCCCFFFDFFFGGGGGGGGGGHHGGGGGGHHGGGGGGHHHHGHGGHHHHHHHHHHHGHHHHHHHHHHHHHGGGGGHHHHHHHHHHHHGHHHGGGGGHHHGHHGGGHHGHHHHHHHHHHHHHHHHGGGGGHHHHHHHHHGGHHHGGGGGGGHHHHHHGHHHHGGGGHHHHHHHHHHHHHHGGGGGGGGGGGGHGGGGGHHHHGGGGFFFFFFFFFFFFFFFHHFFFFFFFFFFFFFFFFFFFFFHFFFFHF
@M05620:37:000000000-D9766:1:1101:9600:12983 1:N:0:87
GAGGCTGCTTTGGAAGAAACTCATAGATTACTGCAGCAGTTCCCCCTGGACCTGGAAAAGTTTCTTGCCTGGCTTACAGAAGCTGAAACAACTGCCCGTAAGGAAAGGCTCCTAGAAGACTCCAAGGGAGTAAAAGAGCTGATGAAACAATGGCAAGTAAGTCAGGCATTTCCGCTTTAGCACTCTTGTGGATCCAATTGAACAATTCTCAGCATTTGTACTTGTAACTGACAAGCCAGGGACAAAAGATC
+
A>>>AACAFFFFFGGGA1FF1BB33F1DBGGH3FF1BEGFDFHHHG?GHEH00B0AFGGHFHEHF1AFGHHE0A0BFHEDCEFF@FFBG0GEE>D0?EE@EHHHHHHHEFGGHHGBGHFBGHHGHHFE/??FFGFGAFFHHF1DFHGGHEFHE0CHGFGHHHGHEFHHGFHH1?<<CF<1F1>FGFHHHHCGGCHHHDDHHBCDCDHGH0CGHF;::;GHHHHGHHBFGHEHBB9;9=;ABAEGGFFGE9;
@M05620:37:000000000-D9766:1:1101:4922:12986 1:N:0:87
GAGGCTGCTTTGGAAGAAACTCATAGATTACTGCAACAGTTCCCCCTGGACCTGGAAAAGTTTCTTGCCTGGCTTACAGAAGCTGAAACAACTGCCCTTAAGGAAAGGCTCCTAGAAGACTCCAAGGGAGTAAAAGAGCTGATGAAACAATGGCAAGTAAGTCAGGCATTTCCGCTTTAGCACTCTTGTGGATCCAATTGAACAATTCTCAGCATTTGTACTTGTAACTGACAAGCCAGGGACAAAAGATC
+
BBBBBA?AFFDFGGGGGGGGGGHHHHHHHHHGHHHHFHHHHHHHHGEGGHHHHFGH3FFHHHHHHHHHHHGGHHHHHEFGHHHGHHHHHHHHHHHHH3BGFF3BGH11?GGEFHFBGHFGHHHHHF?/?E<BFFGHGH0FGHHHFHHBGFHHHHHGGFFGHGGFFGHHH@FFBAEFDFG<?D>GHGHHHH.>GCFGH=DGBGG0CGHDGHDGHFD<;:GECCGHHHGHGCGHHHCGG/AE.C...;CFC99
@M05620:37:000000000-D9766:1:1101:13717:13003 1:N:0:87
AGTGCCAGCTCTCAATCGCACAGGGGACCCAGGGCCTGGCCCCTCCATCCAGAAAACCTATGACCTCACCCGCTACCTGGAGCACCAACTCCGCAGCTTGGCTGGGACCTATGTGAGTATCCAGCGTAGGAATCTGGGAGTTGGGGAGGAGTGAGGAGTTGGGGAAAGACAGTCCTAACCGTGGAGGGTTCTGGTAAATGATGGGGTGAGGAGGGGCTCTTTGGCTCCCACCAGTCCCCCTGTCTGGTCTA
+
AAAAAFFFBFFFGBGGGGGCFEHHGGGGGGEH2AEEFFHHGHGCFGFHGHEHGFFGGGHHFGFHHEG3GEGEE/>EGGFGBBGHHH1?EGHGEGFGFHHHGHHGGGGGGHGGHFGHDHHHHFFHHGGGGGGHHHHHGF0?CFGGGGFDGEGHHBHHCEGGGHGGC?.C:GFGHHHGFGHHGGGG?AEGGGGGGFFFGGGGFGGGGGA@EFFFFFDCFCEFFFFFFFBEA9FFFFFFFFFFCFFFFFFFF//
@M05620:37:000000000-D9766:1:1101:21099:13014 1:N:0:87
AGTGCCGCTCTCAATCGCACAGGGGGCCCCCGGCCTGGCCCCTCCCTCCCGAAAAACTCTGACCTCACCCGCTACCTGGCGCACCCACTCCGCAGCTTGGCTGGGACCTATGTGAGTATCCAGCGAAGGAATCTGGGCGTTGGGACGGCGTGCGGCGTTGGGGAAAGCCAGTCCTAACCGTGGCGGGTTCTGGTAAATGCTGGGGTGAGGAGGGGCTCTTTGGCTCCCACCAGTCCCCCTGTCTGGTCTAT
+
AAAAAF1>AA>BFFFGF00AEBGGG0/AEE/AEEEAFH0BFFAEG/0B?/B?>>E0E1GGG1BG1BBGHHEE>>EH1BG0<?BCGCF/0????C@<<GGGH?FEG0?CG1>GF11>1<FG111>A--<.<<:GGGG/;-;AGH@.;;--;A-;@-9;@@@F@-;9-A/:;;FFBBF/BA@FF--;9@@AFFFB//;BFB/;FBB@A--A-/;B=@;@EFFFBFFFF--9F9;;9FFFFF@EFFFFFB9//;
@M05620:37:000000000-D9766:1:1101:17754:13023 1:N:0:87
GAGGCTGCTTTGGAAGACCCCCCTACAGAACTGCACTCACTCCCCCTTACCCCGTAAGCGGTTCTTTGCTGGCTTACAGAAGCTCCAACTCCTCCCCGTACGGAAAGGCTCCTCGACGACTCCCCGGGAGTACCCGAGCTGCTGCCACAATGGCCCGTAAGTCCGGCCTTTCCGCTTTCGCCCTCTTGTGGCTCCAATTGAACAATTCTCAGCATTTGTACTTGTAACTGACAAGCCAGGGCCAAACGCTC
+
AAAAAAFAFFFFGGGGG1BA1AEEA0111BGH1BBB1B0111B/EAE011B0/A/A/0B//B//BD11DFFGGB0@@BB@FBG11B1BB0BFB0F>E@EE//?///BBGHHGH0CE//>CGGH/?ACC<ACG11>E-<CC//<C0=<G;:GGHH/CCC-:;CC;E@A9EBFFF?CGBE0:=.;=EFFFFFF-AB9FFFFFF/;B:FFFFF/9B/;BBF9FFFFFF//;FB/BF;9EF---:;99E9-9-;;
@M05620:37:000000000-D9766:1:1101:11744:13028 1:N:0:87
AGTGCCAGCTCTCAATCGCACAGGGGACCCAGGGCCTGGCCCCTCCATCCAGAAAACCTATGACCTCACCCGCTACCTGGAGCACCAACTCCGCAGCTTGGCTGGGACCTATGTGAGTATCCAGCGTAGGAATCTGGGAGTTGGGGAGGAGTGAGGAGTTGGGGAAAGACAGTCCTAACCGTGGAGGGTTCTGGTAAATGATGGGGTGAGGAGGGGCTCTTTGGCTCCCACCAGTCCCCCTGTCTGGTCTA
+
AAAAAF1FAFFFG1GGGGGFGGHFGGGGGGCF0EEEGGHHHHGCEGCHGH1FG0FHGGHHHHHHHHHCHHHGEE>FHGHHBGHHHHFFEHHHGGGGGHHH/FHFCF0GEG1FFFFGHHHGHHEHHGC/BCGGGHF1FF</<?GHCC.CGGAGHDGHGGH/DGCG.:CGC:CFGHHHF:GG@GGGBEGGGGGGGGFFFBFF0FB0EGF@FF?9AB@@@@FFFFFFFFFAEFFFEFFFFFFF@EFFFFBFFFF
@M05620:37:000000000-D9766:1:1101:20835:13034 1:N:0:87
AGTGCCAGCTCTCAATCGCACAGGGGACCCAGGGCCCGGCCCCTCCAGCCAGAAAACCTATGACCTCACCCGCTACCTGGAGCACCAACTCCGCAGCTTGGCTGGGACCTATGTGAGTATCCAGCGTAGGAATCTGGGAGTTGGGGAGGAGTGAGGAGTTGGGGAAAGACAGTCCTAACCGTGGAGGGTTCTGGTAAATGATGGGGTGAGGAGGGGCTCTTTGGCTCCCACCAGTCCCCCTGTCTGGTCTA
+
>A>>>FF4AFFFGGGGGGCFEGHHGGE2AEGHF2BE2AEE0FEGGGH3BFGE1B3BBEC3BG5GHHHGHHF?E>>EHE3F1GHHFG?/EF3FEDE/EHGF/FGFCDFHGHGHH2FGF1FHHHHGCDFDGGGH111FGHCFG<FHC?CDCGGHH00.<ACBGH@-:ACCBFGFGFGGFGGG?.EB.CFGDGG0CF9FFFFFFEF/..;BFF.FF?B;BBFFFFFFFBB.;:ADEFFFFFEDBEFFF/BFFFB
@M05620:37:000000000-D9766:1:1101:18507:13042 1:N:0:87
AGTGCCAGCTCTCAATCGCACAGGGGACCCAGGGCCTGGCCCCTCCATCCAGAAAACCTATGACCTCACCCGCTACCTGGAGCACCAACTCCGCAGCTTGGCTGGGACCTATGTGAGTATCCAGCGTAGGAATCTGGGAGTTGGGGAGGAGTGAGGAGTTGGGGAAAGACAGTCCTAACCGTGGAGGGTTCTGGTAAATGATGGGGTGAGGAGGGGCTCTTTGGCTCCCACCAGTCCCCCTGTCTGGTCTA
+
CCCCDFFFCFFFGGGGGGGGGGHHGGGGGGHHGGGGGGHHHHGHGGHHHHHHHHHHHGHHHHHHHHHHHHHGGGGGHHHHHHHHHHHHGHHHGGGGGHHHGHHGGGHHGHHHHHHHHHHHHHHHHGGGGGHHHHHHHHHGGHHHGGGGGGGHHHHHHGHHHHGGGGHHGHHGHHHHHHHHGGGGGGGGGGGGGGFGGGGGGGHGGGFFFFFFFFFFFFFFFFHFFFFFFFFFFFFFFFFFFFFFFHFFFFF
@M05620:37:000000000-D9766:1:1101:4052:13044 1:N:0:87
AGTGCCAGCTCTCCATCGCACAGGGGACCCAGAGCATGGCCCCTCCATCCAGAAAACCTATGACCTCACCCGCTACCTGGCGCACCCCCTCCGCAGCTTGGCTGGGACCTATGTGAGTATCCAGCGTAGGAATCTGGGAGTTGGGGAGGCGTGCGGAGTTGGGGAAAGACAGTCCTAACCGTGGAGGGTTCTGGTAAATGATGGGGTGAGGAGGGGCTCTTTGGCTCCCACCAGTCCCCCTGTCTGGTCTA
+
>>>1>BFFAFFFG1GG1AE1E?FGG00AA0BF0BF1ABGHFHGGGGHHH0FGHHH0BEGFEEGHH1BGHHH/>/>>GH@FB>EEEGG/>EG/>E??/BBFEHHGGGHHGHHHGHHEHHHHHHHHHGGCAC<1GHHHHG0>EHHHGG.AC.<EG.CGCGGGGGGGE.9C/;/;FFGGEFGGGGGG?EF@AFFFFFFFFFFFFFFFFBF@FFFFFF<@@?FFFFFFFFFFFFFFFFFFFFFF@FFFFFFFFFB
@M05620:37:000000000-D9766:1:1101:17760:13049 1:N:0:87
GAGGCTGCTTTGGAAGAACCTCATAGATTACTGCAACAGTTCCCCCTGGACCTGGAAAAGTTTCTTGCCTGGCTTACAGAAGCTGAAACACCTGCCCGTAAGGAAAGGCTCCTAGAAGACTCCAAGGGAGTAAAAGAGCTGATGAAACAATGGCAAGTAAGTCAGGCATTTCCGCTTTAGCACTCTTGTGGATCCAATTGAACAATTCTCAGCATTTGTACTTGTAACTGACAAGCCAGGGACAAAAGATC
+
AAAB3AF3BBB4F4BBFG4AGGHHHGHDFGEFG54B3FFGGD5A2EAAABBFGHFF3323BBFDGHHDBFFGGGHBBBFGGHBFHBBGFG1BGGHBG1>>EG3FGHFGHFHEGG4GHG?BB?F?FB?????GFBFEFB2BGFGFFFFB?FG2<F<C/>>@22>@??F<1<?11/DGGGF=FDFGFHFG1<.<GBCHGHF0GD<DGFGCCGCGHH;C;CCGCFFHHGH;BGF/CF9CEFFGGAEEAGGFFCB
@M05620:37:000000000-D9766:1:1101:19846:13051 1:N:0:87
GAGGCTGCTTTGGAAGAAACTCATAGATTACTGCAACAGTTCCCCCTGGACCTGGAAAAGTTTCTTGCCTGGCTTACAGAAGCTGAAACAACTGCCCGTAAGCAAAGGCTCCTAGAAGACTCCAAGGGAGTAAAAGAGCTGATGAAACAATGGCAAGTAAGTCAGGCATTTCCGCTTTAGCACTCTTGTGGATCCAATTGAACAACTCTCAGCACCTGTACTTGTAACTGACAAGCCAGGGACAAAAGATC
+
AAACCCFBFFFFGGGGGGGGGGGHHHHHHHHHHHHHGHHHHHHHHGGGHHHHHHHHHHHHFHHHHHHHHHHGHHHHHHHGHHHHHHHHHHHHHHHHH>EEGH3FGEGFHHHGHH4BF3BBFGHHCB/<FAFGHHHGEGCGHFGHGHHHHGHFFGGHG2@HFGHF2=FGFHHGH/D<EGF<GHHHHHED1>.>CCCGHFFGHGGHG.<<GGFGHH..;/;CGHB;00:CHF0;CF.CAB.:AAEFGGABEBC
@M05620:37:000000000-D9766:1:1101:14418:13067 1:N:0:87
GAGGCTGCTTTGGAAGAAACTCATAGATTACTGCAACAGTTCCCCCTGGACCTGGAAAAGTTTCTTGCCTGGCTTACAGAAGCTGAAACAACTGCCCGTAAGGAAAGGCTCCTAGAAGACTCCAAGGGAGTAAAAGAGCTGATGAAACAATGGCAAGTAAGTCAGGCATTTCCGCTTTAGCACTCTTGTGGATCCAATTGAACAATTCTCAGCATTTGTACTTGTAACTGACAAGCCAGGGACAGATCGGA
+
CBCCCCFCFFFFGGGGGGGGGGHHHHHFGFHHHHHHHHHHHHHFHGGGGHHHHHGHHHGHGHHHHHHHHHGHHHHHHHHHHHHHHHGHHGHHHHHHHGGFGHHGHHHHHHHGHHHHHHHHHHHFHHGGHGGHHHHHGHHHGHHHHHHHHHHHHHHHGHHHHHHHHHHHHHGHGGGGGGHHHHHHHHHHHHGGHGHHGGHHHHHHHHHHHHGHHGCGHHHHHHHHGHHHHHHHHGGGGGGGGGGGGGGGGGF
@M05620:37:000000000-D9766:1:1101:7199:13079 1:N:0:87
GAGGCTGCTTTGGAAGAAACTCATAGATTACTGCAACAGTTCCCCCTGGACCTGGAAAAGTTTCTTGCCTGGCTTACAGAAGCTGAAACAACTGCCCCTAAGGAAAGTCTCCTAGAAGACTCCAAGCGTGGAAAAGAGCTGATGAAACAATGGCAAGCAAGTCAGCCATCCCCGCTTTAGCACCTTTGTGCATCCAATTGAACCATTCTCAGCATTTGTACTTGTAACTGACAAGCCAGGGACAAAAGATC
+
A3AAABFAFFFFGGGGGGGGGGHHHHHHHHGHHHDGGHHGHHHHHGGGCFGHHHGHHFEGFHHHHHHHHHHHHGHHHHHHHHHHHHHHHHHHHHHHH1?BG333F3B44BFEF34B@GBG3GGFG3/////<?323/2B322FG333FFE2F?2<CF/2222@F220?F<0??<--.>G111>.0><G<<00=0<0C0<<D00.::00;CCCHCH0;<:<0CG0CGB00;0/00..;/.;.=9..9./:00
@M05620:37:000000000-D9766:1:1101:8180:13099 1:N:0:87
AGTGCCAGCTCTCAATCGCACAGGGGACCCAGGGCCTGGCCCCTCCATCCAGAAAACCTATGACCTCACCCGCTACCTGGAGCACCAACTCCGCAGCTTGGCTGGGACCTATGTGAGTATCCAGCGTAGGAATCTGGGAGTTGGGGAGGAGTGAGGAGTTGGGGAAAGACAGTCCTAACCGTGGAGGGTTCTGGTAAATGATGGGGTGAGGAGGGGCTCTTTGGCTCCCACCAGTCCCCCTGTCTGGTCTA
+
ABBAAFFFCFFFGGGGGGGAFGHHGGEGGGHHAEEEGGHHHHGHGGHHHHHHHHHGGGHHHFHHHGHHHHHGE>EFHHHH?FGHHHC?EGHGFGGGGHGHGHHGGGHHGHHHHHHGHHHHHHHHHGFDDGHHHHHHGHFFGHHHGGCDG.EGHBHHFGHHHHGGGDFHHHFHHHHHHHHHGGGGGGGGEGGGGGGGGGGGGGGGGGFFFFFFFFFFFFFFFFFFFFFFFFFFFFFFFFFFFFFFFFFFFFF
@M05620:37:000000000-D9766:1:1101:7149:13107 1:N:0:87
AGTGCCAGCTCTCAATCGCACAGGGGACCCAGGGCCTGGCCCCTCCATCCAGAAAACCTATGACCTCACCCGCTACCTGGAGCACCAACTCCGCAGCTTGGCTGGGACCTATGTGAGTATCCAGCGTAGGAATCTGGGAGTTGGGGAGGAGTGAGGAGTTGGGGAAAGACAGTCCTAACCGTGGAGGGTTCTGGTAAATGATGGGGTGAGGAGGGGCTCTTTGGCTCCCACCAGTCCCCCTGTCTGGTCTA
+
CCCCCFFFBFFFGGGGGGGGGGHHGGGGGGHHGGGGGGHHHHGHGGHHHHHHHHHHHGHHHHHHHHHHHHHGGEGGHHHHHHHHFHHHGHHHGGGGGHHHGHHGGGHHGHHHHHHHHHHHHHHHHGGGGGHHHHHHHHHGGHHHGGGGGGGHHHHHHGHHHHGGGGHHHHHHHGHHHHHHGGGGGGGGEGGGGGGGGGGGGGGGGGFFFFFFFFFFFFFFFFFFFFFFFFFFFFFFFFFFFFFFFFFFFFB
@M05620:37:000000000-D9766:1:1101:18344:13121 1:N:0:87
AGTGCCAGCTCTCAATCGCACAGGGGACCCAGGGCCTGGCCCCTCCATCCAGAAAACCTATGACCTCACCCGCTACCTGGAGCACCAACTCCGCAGCTTGGCTGGGACCTATGTGAGTATCCAGCGTAGGAATCTGGGAGTTGGGGAGGAGTGAGGAGTTGGGGAAAGACAGTCCTAACCGTGGAGGGTTCTGGTAAATGATGGGGTGAGGAGGGGCTCTTTGGCTCCCACCAGTCCCCCTGTCTGGTCTA
+
CDCCCFFFDFFFGGGGGGGGGGHHGGGGGGHHGGGGGGHHHHGHGGHHHHHHHHGHHGHHHHHHHHHHHHHGGEGGHGHHHHHGHHHHGHHHGGGGGGHHGHHGGGHHGHHHHHHHHHHHHHHHHGGGGGHHHHHHHHHGGHHHGGGGGGGHHHHHHGHHHHGGGGHHHHHHHHHHHHHHGGGGGGGGEGGGGGFGGGGGGGGGGGFFFFFFFFFFFFFFFHHFFFFFFFFFFFFFFFFFFFFFHFFFFFF
@M05620:37:000000000-D9766:1:1101:23439:13146 1:N:0:87
AGTGTCAGCTCTCAATCGCACAGGGGACCCAGGGCCTGGCCCCTCCATCCAGAAAACCTATGACCTCACCCGCTACCTGGAGCACCAACTCCGCAGCTTGGCTGGGACCTATGTGAGTATCCAGCGTAGGAATCTGGGAGTTGGGGAGGAGTGAGGAGTTGGGGAAAGACAGTCCTAACCGTGGAGGGTTCTGGTAAATGATGGGGTGAGGAGGGGCTCTTTGGCTCCCACCAGTCCCCCTGTCTGGTCTA
+
>>>A>BDFFFFFGGGGGGGGGGHHGGGGGGHHGGGGGEHHHHGHGGFHHHHHHHGHHGFHHHHHHGHHHHHGGECEHHHHGGGEFHHHGHHGEEGGGHHHGHHGGGHHGHHHHHHHHHHHHHHHHGEGGGHHHHHHHHHFAGHHGGGGGGGGHHHHHGHHHGGGGGHHHHHHHHHHHHHHGGGGGFGG.CFGGGFGGGGGGGGGGGF@FFFFFF@@@?FFFFFFFFFFFFFFFFFFFFFF@FFFFFFFFFF
@M05620:37:000000000-D9766:1:1101:20981:13157 1:N:0:87
GAGGCTGCTTTGGAAGAAACTCATAGATTACTGCAACAGTTCCCCCTGGACCTGGAAAAGTTTCTTGCCTGGCTTACAGAAGCTGAAACAACTGCCCGTAAGGAAAGGCTCCTAGAAGACTCCAAGGGAGTAAAAGAGCTGATGAAACAATGGCAAGTAAGTCAGGCATTTCCGCTTTAGCACTCTTGTGGATCCAATTGAACAATTCTCAGCATTTGTACTTGTAACTGACAAGCCAGGGACAAAAGATC
+
CCCCCCFCFFFFGGGGGGGGGGGHHFGHHFGFHHHFHHHHHHHHHGGGGHHHHHHHHHFHHHHHHHHHGHHHHHHHHHHHHHHHHHHHHHGHHHHHH1>/AG3FGH1F?FFGGFEHHHFGHHHFHHCAFDE?GHDGFH2FHFFFHHGFFHHHFFCGFDHHH>BF2@GEHDFF1?<D<<G1F1GFCFHHHCAHGHFFFHHFF<CFHGGBH:CGHH;;:0CFHHHHCG0<CGHHBFFF?FFCEGGGGGGGEB0
@M05620:37:000000000-D9766:1:1101:11576:13160 1:N:0:87
AGTGCCAGCTCTCAATCGCACAGGGGACCCAGGGCCTGGCCCCTCCATCCAGAAAACCTATGACCTCACCCGCTACCTGGAGCACCAACTCCGCAGCTTGGCTGGGACCTATGTGAGTATCCAGCGTAGGAATCTGGGAGTTGGGGAGGAGTGAGGAGTTGGGGAAAGACAGTCCTAACCGTGGAGGGTTCTGGTAAATGATGGGGTGAGGAGGGGCTCTTTGGCTCCCACCAGTCCCCCTGTCTGGTCTA
+
AAAAAFDFBFFFGGGGGGGFGGHHGGEGGGHH2EEGGGHHHHGHGGHHHHHHHGFHGGHHHHHHHHHHHHHGG>EEHHHH2BGHHHA1EHHHGGGGGHHHGHHGGGHHGHHHHHHHHHHGHHHHHGGDGGFHHHHHHHGGGHHHGGFGGDGHHDGHFFGHFHGGFDHHGHHHHHHHHHHHGGGGGGGGGGGGGGGGGGGGGGGGGGFFFFFFFFFFFFFFFFFFFFFFFFFFFFFFFFFFFFFFFFFFFFF
@M05620:37:000000000-D9766:1:1101:12764:13160 1:N:0:87
GAGGCTGCTTTGGAAGAAACTCATAGATTACTGCAACAGTTCCCCCTGGACCTGGAAAAGTTTCTTGCCTGGCTTACAGAAGCTGAAACAACTGCCCGTAAGGAAAGGCTCCTAGAAGACTCCAAGGGAGTAAAAGAGCTGATGAAACAATGGCAAGTAAGTCAGGCATTTCCGCTTTAGCACTCTTGTGGATCCAATTGAACAATTCTCAGCATTTGTACTTGTAACTGACAAGCCAGGGACAAAAGATC
+
AABABCFCFFFFGGGGGGGGGGFHGHHHHGHGHHHHHHHHHHHHHGGGHHHHHHHHHHHHGHHHHHHHHHHHHHHHHHHGHHHHHHGHHHHHHHHHHGGGGHHHHHGHGHHGHHHHHHHHHHHHHHGGHGGHHHHHGHHHHHHHHHHHHHHHHHHHGHHHHHHHHHHHHGHHHGGGGGHHHHHHHHHHHGDHHHFHHHHHHHHHHHHHHHHHGHHHHHHHHHHHHHFHFHHHHGGGGGGGGGGGGGGGEBB
@M05620:37:000000000-D9766:1:1101:10201:13160 1:N:0:87
ACCACACGTCTGAACTCCAGTCACAGAAGCCCGTCCCGTATGCCGTCTTCTGCTTGACTAAAAAATCACCCGCTACCTGGAGCCCCAACTCCGCCGCTTGGCTGGGACCTATGTGAGTATCCAGCGTAGGAATCTGGGAGTTGGGGAGGAGTGAGGAGTTGGGGAAAGACAGTCCTAACCGTGGAGGGTTCTGGTAAATGATGGGGTGAGGAGGGGCTCTTTGGCTCCCACCAGTCCCCCTGTCTGGTCTA
+
AA>1>AADBAB>GGGGGFC1B1AB1BGA11FF0AB0AAAE0AFAA/AB/FEGD111011D1AF1/01B1>0>>E?EEBF0BFB/>?/?>0BF??>>><?FE0FF//0B/FGHBGF@F@2>FGHFHC/C//<<FFGFHB<F>FBFCCEC<<<GHFFHH<CCGH:@:ACC:CGEBBBFGGEG@.C?EEGA.;9C00BFBGFBFFBB;-99AAFBB?-9@-AFFFB/;/BA;F9AA-BB;BF9@-BFB////:9
@M05620:37:000000000-D9766:1:1101:23838:13176 1:N:0:87
GCGGCTGCTTTGGAAGAAACTCATAGATTACTGCCACAGTTCCCCCTGGACCTGGAAACGTTTCTTGCCTGGCTTACAGAAGCTGAAACAGGATGCTACCCGTAAGGAAAGGCTCCTAGAAGACTCCAAGGGAGTCACAGAGCTGATGAAACAATGGCAAGTACGTCAGGCATTTCCGCTTTAGCACTCTTGTGGATCCAATTGAACAATTCTCAGCATTTGTACTTGTAACTGACAAGCCAGGGACAAAA
+
AAAAA>AAFFF@FGFF11BGGG1F3DGHH1BGHH01B0B1DFHHHGEFE0FBGFAFG1AFFGHHFFFGHHHGHGB1FGH@EFGBF1BGGCFGHEGHHGHHHE?E/FGHBEFGHHHGHGHG1BGHHHHHFHGGACA011BG1BGHH1FG2F1F0FGHHHHGGF11?GG<AFG.FGHHFGGGGGBGHHGHFHHHHHGHFHHHHHHHHFHHHHHHHHEHHCHHHGGGGGGGGGFGFGBFGGFGGGGEBEGG.;F
@M05620:37:000000000-D9766:1:1101:11007:13185 1:N:0:87
GAGGCTGCTTTGGAAGAAACTCATAGATTACTGCAACAGTTCCCCCTGGACCTGGAAAAGTTTCTTGCCTGGCTTCCAGAAGCTGAAACAGCTGCCTATCCTTCAGGAATCTATCCTAAAGGAAACCCTGCGAGTAGAATCGATGGTGACAAAATGGCTGGTGAAACAAGCGTATCCAATTTAGCAATCTCGTGTATCCCATTGAACAGTTCTCAGCTTTTGAACTTGCACCTGTCAAACTAGTGACTCAA
+
AAAABACAFFFFFGGGCFEFFGBGFGFFH5FFGBF4FHGGHHHGHGEFHCFHHFHH3ACGHHHGFGFHHHHHHHA2BBGFGHHHF3GHHEB1333B3B33B443FGFE13344BFG444B3BF3330>00//>>/B34443?0/B/1111B?FGG1@F0//@0111?G/0//?//0?1<<F1GHD1=F<F1>>C./=00/<<G0000=/=0<;CH0;0;00;.:;C0:0<0=//09;0;:0;909;;00=/
@M05620:37:000000000-D9766:1:1101:14540:13196 1:N:0:87
AGTGCCAGCTCTCAATCGCACAGGGGACCCAGGGCCTGGCCCCTCCATCCAGAAAACCTATGACCTCACCCGCTACCTGGAGCACCCACTCCGCAGCTTGGCTGGGACCTATGTGAGTATCCAGCGTAGGAATCTGGGAGTTGGGGAGGAGTGAGGAGTTGGGGAAAGACAGTCCTAACCGTGGAGGGTTCTGGTAAATGATGGGGTGAGGAGGGGCTCTTTGGCTCCCACCAGTCCCCCTGTCTGGTCTA
+
AAAAADFFBFFFGBBBFFAEEFHCDE2EFDEDBEE22FGFHHCHGGHEHHEHHHHFEEHHBDHHHFFGHHF>E>>EGBDGB1FFFE11?FFFEECEFH3?EG3FEGHFGHHFHHGFHHFHHHHHHGEGCFHGHHHHGH0FGHHGGG.CFADCG0GHCDCCGFCGGAAC:CCFGHHHHHGGGGGGEGGGDGFGGGFGGGGFGGGGGFDDFFFFFFFFFFFFFFFFFFFFFFFFFFFFFFFFFFFFFBFFFFB
@M05620:37:000000000-D9766:1:1101:18739:13197 1:N:0:87
AGTGCCAGCTCTCAATCGCACAGGGGACCCAGGGCCTGGCCCCTCCATCCAGAAAACCTATGACCTCACCCGCTACCTGGAGCACCAACTCCGCAGCTTGGCTGGGACCTATGTGAGTATCCAGCGTAGGAATCTGGGAGTTGGGGAGGAGTGAGGAGTTGGGGAAAGACAGTCCTAACCGTGGAGGGTTCTGGCAAATGATGGGGTGAGGAGGCGCTCTTTGGCTCCCACCAGTCCCCCTGTCTGGTCTA
+
ABAAAFFCAFFFGBGGGGGCGGHGGCFEFGHHFAEE2FHHGHGEGGHFHHHHGHHHHGHFGHHHHGHHHGHGGEEGGFHHBGFEC111?GHFEFGGGHHHGFHGGGHHD?GHGH3BF?DGHHHHH//?//@@<2?GHHGGDFDGCFAD<EAGHGGFGC<GDCFGCEHFHHCFGHHHHHHH?AEGDEDG.AFGGB099AFGG0C0..;@FFAFAD.9--:9FFF/B/B.;..DEFFFFFFF-.;B/BF//99
@M05620:37:000000000-D9766:1:1101:11014:13208 1:N:0:87
GAGGCTGCTTTGGAAGAAACTCATAGATTACTGCAACAGTTCCCCCTGGACCTGGAAAAGTTTCTTGCCTGGCTTACAGAAGCTGAAACAGGATGCTACCCGTAAGGAAAGGCTCCTAGAAGACTCCAAGGGAGTAAAAGAGCTGATGAAACAATGGCAAGTAAGTCAGGCATTTCCGCTTTAGCACTCTTGTGGATCCAATTGAACAATTCTCAGCATTTGTACTTGTAACTGACAAGCCAGGGACAAAA
+
AAABAAFACFFFGGGGFFGAFAGFHHHHAFHFFGGHFHGGDGHGHGAFAFHHHGHHHGFGGHHHHHHHHHFHHHHCGFHHHHHHHHHGHHFHFGHGDFGHHGGGGHHHHHHHHHHGHHHGHHHHHGHH3FEEEGGGFEHHGHHFHHHHHHHHHHHHFHHHGGGBDDFHFCFAGHHHG?GGGGGHFFDBFHHHHHGHCGHHHHGGHHHHHHG0CBGHGHHHHHGHHHHGGHHHFHGGGGGGGGGGGEFGFGG
@M05620:37:000000000-D9766:1:1101:20230:13210 1:N:0:87
AGTGCCAGCTCTCAATCGCACAGGGGACCCAGGGCCTGGCCCCTCCATCCAGAAAACCTATGACCTCACCCGCTACCTGGAGCACCAACTCCGCAGCTTGGCTGGGACCTATGTGAGTATCCAGCGTAGGAATCTGGGAGTTGGGGAGGAGTGAGGAGTTGGGGAAAGACAGTCCTAACCGTGGAGGGTTCTGGTAAATGATGGGGTGAGGAGGGGCTCTTTGGCTCCCACCAGTCCCCCTGTCTGGTCTA
+
ABAAAFFBAFFFGDGGGGECGGHGGEA2AEHHF2EE2FGGCGGHGGH5GFHHBGHCGGH3FGFHHGHHHHFEE>EEHHFGBGHHHHA1?G3B?EE/EGGHGHHGGGHHGHGHHHHGH1FHHHHHHGADCDDHHHHHHHCFGHHH?D<DGDFHHEHHFDG/G/<AEDFHGHHHHHHHHHHHBGG@GGG?CFGEFGBFGGGGGGGGGGDBFFFFFF-9BBFFFF/FFFF.;.ADFFF/FFFFBFFFFFFFFFF
@M05620:37:000000000-D9766:1:1101:17760:13211 1:N:0:87
GCGGCTGCTTTGGAAGAAACTCATAGATTCCTGCCACAGTTCCCCCTGGACCTGGAACCGTTTCTTGCCTGGCTTCCAGAAGCTGAAACAGGATGCTACCCGTAAGGAAAGGCTCCTAGAAGACTCCAAGGGAGTCACAGAGCTGCTGAAACAATGGCAAGTAAGTCAGGCATTTCCGCTTTAGCACTCTTGTGGATCCAATTGAACAATTCTCCGCATTTGTACTTGTAACTGACAAGCCAGGGACAAAA
+
1>>AA1>>CFDFFGGEB1BFFG1F3DFGH3DGGH01B0BBFGHHHGEF/BBFGH0FF1AABEGGBGHGHHHHHGF0BGHBBFG@F1BGH0BFGFGHHBGHHGGG>FHHFHHHHHHGHHHDFHHHHHHH1FEG/C?0B1BG1FHHH1@G1F1F0FHHHHFHGG11?FH1GHHFHHHHHGGGGG1GHHHHGHHHHHEHHHHHHHGGHHHHHGHHHH0CC?EGGGFGGGGGFGGGGGFBFGGFG/FGGEGEFFF
@M05620:37:000000000-D9766:1:1101:22404:13219 1:N:0:87
GAGGCTGCTTTGGAAGAAACTCATAGATTACTGCAACAGTTCCCCCTGGACCTGGAAAAGTTTCTTGCCTGGCTTACAGAAGCTGAAACAACTGCCCGTAAGGAAAGGCTCCTAGAAGACTCCAAGGGAGTAAAAGAGCTGATGAAACAATGGCAAGTAAGTCAGGCATTTCCGCTTTAGCACTCTTGTGGATCCAATTGAACAATTCTCAGCATTTGTACTTGTAACTGACAAGCCAGGGACAAAAGATC
+
A3>AAAFBFFFFGGGGGGGGGGHFHHHHHHHHHHHHHHHHHHHHHGGGHFHHHGHGHHHHHHHHFFEHHHHHHFCGHHGFGGHHHHHFHGHHHHGFGEEEGGFFHHHHHHHGFHFFHHHHHHHHHFFGHGGFHHHGGHHHCGFHGHHHHGHHFHHHGGHHH@GGHHHHHHHHHGGEGGFGHGHHHHHHHC<FGFHHFHHHHHHHHHHHHHFGFHGHHGHHHHHHHHFHHHHGCFFEEGFGAEGGGGGGF0;
@M05620:37:000000000-D9766:1:1101:14793:13232 1:N:0:87
GAGGCTGCTTTGGAAGAAACTCATAGATTACTGCAACAGTTCCCCCTGGACCTGGAAAAGTTTCTTGCCTGGCTTACAGAAGCTGAAACAACTGCCCGTAAGGAAAGGCTCCTAGAAGACTCCAAGGGAGTAAAAGAGCTGATGAAACAATGGCAAGTAAGTCAGGCATTTCCGCTTTAGCACTCTTGTGGATCCAATTGAACAATTCTCAGCATTTGTACTTGTAACTGACAAGCCAGGGACAAAAGATC
+
AAABBBFACFFFFGGGGGGFGFHGHHHG6FGHHFFGBGHHFHHFHGCFEFGGGGFHHGBFGHHHHHGFHHFHHHHHHEHHHHHHHHHHHFHHGFHGHGGCDFFFGFGFHHFCFFHHFHHFHHFB?GFE/EEGFGFHFHC?GD?GFGHFGHHHHBFFC>FFH2>DFC0FCGBDDEGGFFHFHFDF01=GHHFFFBHHHFHHHHHHHHHFFFGHFCCCCHCCCGFHCGFHHHGHHGFGGGFGDFGGFGGGFGC
@M05620:37:000000000-D9766:1:1101:14811:13241 1:N:0:87
GAGGCTGATTTGGACGAACCTCATAGAGTACTGAAACAGTTCCTCCTTGACCTGGAAAAATTTCTTGACTGGCTTAAAGAAGCTGAAATACCTGCCCTTAAGTAAAGGCTCCTAGAAGACTCCAAGGGATTAAAAGAGATGATGAAACAATGGCAAGTAATGCAGGCAGTTCCGCTTCAGCACTCTTGTGAATCAAAATGAACAATTCTAAGCATTTTTACTATTAACTGACAATCCAGGGACAAAAGATC
+
>1>A1>C113B1B11A1E0AFGCFGBG1AD1DD21A1BBFGDD210B11B1BAB0F1100A1DBFFG2B11BB0A111DBFFBBGB1F211BBGG0B1B11F22BF21?1B?C111@11>111BFB?/>0<B1F11/B01F1BB21110F<1B001/122221@<0///?<11?<///?11<010=1<1>111>11><<000<0<0G0000=<0=0;00:0<000;:;::GH0C0:C0C/;..9;F9/90;
@M05620:37:000000000-D9766:1:1101:21413:13241 1:N:0:87
AGTGCCAGCTCTCAATCGCACAGGGGACCCAGGGCCTGGCCCCTCCATCCAGAAAACCTATGACCTCACCCGCTACCTGGAGCACCAACTCCGCAGCTTGGCTGGGACCTATGTGAGTATCCAGCGTAGGAATCTGGGAGTTGGGGAGGAGTGAGGAGTTGGGGAAAGACAGTCCTAACCGTGGAGGGTTCTGGTAAATGATGGGGTGAGGAGGGGCTCTTTGGCTCCCACCAGTCCCCCTGTCTGGTCTA
+
ABAAAF5CAFFFGFGGGGGGGGHHGE?EEGHHGGGGGGHHHHGHGGHHHHHHHHFHHGGHHHHHHGHHHHHGG>EFHHHH2FHHHHAEEGHFEFFGGHHHGHGGGGHHGHHHH3GHHHHHHHHHHGGFCGHHHHHHHHFFGHHHGGGGGDFHHD0GGGHHHHGGGGHHGHHHHGHHHHHHGGGGGGGGEFGGGGGGGGFGGFGGGGFFFFFFFF;DFFFFFFFFFFFFFFFFFFFFFFFFFFFFFFFFBFB
@M05620:37:000000000-D9766:1:1101:8781:13253 1:N:0:87
AGTGCCAGCTCTCAATCGCACAGGGGACCCAGGGCCTGGCCCCTCCATCCAGAAAACCTATGACCTCACCCGCTACCTGGAGCACCAACTCCGCAGCTTGGCTGGGACCTATGTGAGTATCCAGCGTAGGAATCTGGGAGTTGGGGAGGAGTGAGGAGTTGGGGAAAGACAGTCCTAACCGTGGAGGGTTCTGGTAAATGATGGGGTGAGGAGGGGCTCTTTGGCTCCCACCAGTCCCCCTGTCTGGTCTA
+
BBABBFFFBFFFGGGGGGGGFFHGGAEEFGHHGGGGGGHHHHGHGGHHGHHHHHFBFEHFGFGHHFGGHHHFEFEEHFGHHHHHHH1FFHHHGGGGGHHHGHHGGGHHGHGHHHHHHHHHHHHHHGGGGGGHHHHHHH0FGHHHGG.DG?FHH0GHFGHHHHGGC.CG/CCGHHHHHFHHGGGGDGGGFGGGGGGGGGGGGGGGGGFFFFFBFFFFFFFFFFFFFFFFFFFFFFFFFFFFFFFFFFFFFFB
@M05620:37:000000000-D9766:1:1101:14487:13253 1:N:0:87
AGTGCCAGCTCTCAATCGCACAGGGGACCCAGGGCCTGGCCCCTCCATCCAGAAAACCTATGACCTCACCCGCTACCTGGAGCACCAACTCCGCAGCTTGGCTGGGACCTATGTGAGTATCCAGCGTAGGAATCTGGGAGTTGGGGAGGAGTGAGGAGTTGGGGAAAGACAGTCCTAACCGTGGAGGGTTCTGGTAAATGATGGGGTGAGGAGGGGCTCTTTGGCTCCCACCAGTCCCCCTGTCTGGTCTA
+
ABBBAFFFBFFFGGGGGGGGGGGHCGGGGGHHAEEGFGHGHHGHGGFHHHFHHHHHHGHHHHHHHHHHHHHGE>EEHFFH?GHHHHFGFHHHGGGGGHHHGHHGGGHHGHHHHHHHHHHHHHHHHGGGGGHHHHHHHHFGGHHGGGGGGGGHHHHHHGHHHHGGGGHHGHHHHHHHGGHHGFGGDGGG9FGGGGFGGGGGGGGGGFDFFFFFFFFFFFFFFFFFFFFFFFFFFFFFFFFFFFFFFFFFFFB
@M05620:37:000000000-D9766:1:1101:23517:13281 1:N:0:87
AGTGCCAGCTCTCAATCGAACAGGGGACCCAGGCCCTGGCCCCTCCAGCCAGAAAACCTGTGACCTCACCCGCTACCTGGAGCACCCACTACGCAGCTCGGCTGGGACCTATGTGAGTATCCAGCGTAGGAATCTGGGAGTTGGGGAGGAGTGTGGAGCTGCGGAAAGACAGTCCTAACCGTGGAGGGTTCTGGTAAACGATGGGGTGAGGAGGCGCTCTTTGGCTCCCACCAGTCCCCCTGTCTGGTCTA
+
>>>1>FF1>FFFG1BBFE1BFGHGGCCAEEHHB0BA/FGFFHG/EEH1AFGHFHFFEEA0DFEGHHHFHEA/>>>EHFGH0FGHHH//?F00?EE>/B1/EF<EGG0FEHC1GB2>BBF1>@21FCCBGFD1<FH1F00?EHDG-<.<-..<<0=.<C/<C/::--:./==B99:F0C/.-9;?..;9.;9FBF0CC0/:9---;-9--:-/-;--;@BFFBB/B/;-:;-:-9//;BAB=AFF9FFFF//
@M05620:37:000000000-D9766:1:1101:26173:13287 1:N:0:87
AGTGCCAGCTCTCAATCGCACAGGGGACCCAGGGCCTGGCCCCTCCATCCAGAAAACCTATGACCTCACCCGCTACCTGGAGCACCAACTCCGCAGCTTGGCTGGGACCTATGTGAGTATCCAGCGTAGGAATCTGGGAGTTGGGGAGGAGTGAGGAGTTGGGGAAAGACAGTCCTAACCGTGGAGGGTTCTGGTAAATGATGGGGTGAGGAGGGGCTCTTTGGCTCCCACCAGTCCCCCTGTCTGGTCTA
+
ABABBFFFBFFFGGGGGGGGGGHHGGGGGGHHGCGGGGHHHHGHGGHHHHHHHHHHHGHHHHHHHHHHHHHGGGGGHHHHHHHHHHHHGHHHGGGGGHHHGHEGGGHHGHHHHHHHHHHHHHHHHGGGGGHHHHHHHHHGGHHHGGGGGGGHHHHHHGFHHEGGGGHHHHHHHHHHHHHHGGGGGGGGEGFGGGFGGGGGGGGGGDDFFFFFFFFFFFFFFFFFFFFFFFFFFFFFFFFFFFFFFFFFFFF
@M05620:37:000000000-D9766:1:1101:26153:13287 1:N:0:87
AGTGCCAGCTCTCAATCGCACAGGGGACCCAGGGCCTGGCCCCTCCATCCAGAAAACCTATGACCTCACCCGCTACCTGGAGCACCAACTCCGCAGCTTGGCTGGGACCTATGTGAGTATCCAGCGTAGGAATCTGGGAGTTGGGGAGGAGTGAGGAGTTGGGGAAAGACAGTCCTAACCGTGGAGGGTTCTGGTAAATGATGGGGTGAGGAGGGGCTCTTTGGCTCCCACCAGTCCCCCTGTCTGGTCTA
+
AAA3ADFFBFFFGAGGGGGCGGHHG2AAEFHHGGGEGGHHHHGHGGHHHHHHHHHFGGHHHHHHHHHHHHHGG>EGHHHH2FHHHH1?EGHGEGGGGHGHGHHGGGHHGHHHHHHHHHHHHHHHHGGGGGHHGHHHHH0FGHHGGGEGGCEHHFHHHGHHGHGGF:GGHHFHHHHHFHHHGGGGDGGGFGGGGGGGGGGGGGGGGGFFFFFFFFFFFFFFFFFFFFFFFFFFFFFFFFFFFFFFFFFFFFF
@M05620:37:000000000-D9766:1:1101:15513:13305 1:N:0:87
AGTGCCAGCTCTCAATCGCACAGGGGACCCAGGGCCTGGCCCCTCCATCCAGAAAACCTATGACCTCACCCGCTACCTGGAGCACCAACTCCGCAGCTTGGCTGGGACCTATGTGAGTATCCAGCGTAGGAATCTGGGAGTTGGGGAGGAGTGAGGAGTTGGGGAAAGACAGTCCTAACCGTGGAGGGTTCTGGTAAATGATGGGGTGAGGAGGGGCTCTTTGGCTCCCACCAGTCCCCCTGTCTGGTCTA
+
BBBBBFBFBFFFGGGGGGGCGEHHFFGGGGFHGFEGFGHHHHGHGGHGHHGHFHFHHGHFHHFHHHHHHHHGGGGGHHHHHHHHHHHHGHHHGGCFGHHHGHHGGGHHGHHHHHEHGHHFHHHHHGEGGGHGGHHHHHHGGHHHGGGGGGGHHHHHGGHHHHGFGGHHHHHHHHGHHHHHGFGGGGGGGGGGGGGGGGGGGGGBFGFFFFFFFFFAFDFFFFFFFFFFFFFFFFFFFFFFFFFFFFFFFFB
@M05620:37:000000000-D9766:1:1101:13986:13321 1:N:0:87
GAGGCTGCTTTGGAAGAAACTCATAGATTACTGCAACAGTTCCCCCTGAACCTGGAAAAGTTTCTTGCCTGGCTTACAGAAGCTGAAACAACTGCCCGTAAGGAAAGGCTCCTAGAAGACTCCAAGGGCGTAAAAGAGCTGATGAAACAATGGCAAGTAAGTCAGGCATTTCCGCTTTAGCACTCTTGTGGATCCAATTGAACAATTCTCAGCATTTGTACTTGTAACTGACAAGCCAGGGACAAAAGATC
+
AABBBAFCFFFFGGGGFGGGGFGHH5FFDGGHHH4FEGHGEGHFGG2F23BGGAFFG32BBFEGGGFFGGHFFBG3BGHFHFHHHB3GGGFHEFHHHGGCEGFHHHGHHHHGHGHHFEHHHHHHCGGG/EEGAH3GFHHHHHHH2DFHH/GHHHHFFHFHHHHFHHH/FGHGGGGGGG1GHHHHHHHHHHGHHGHHHHHHHHHHHHHHHGEHHHGHHHCHHHHHHHEFGE0FGFGGGGGGG9AFGGABAFF
@M05620:37:000000000-D9766:1:1101:17029:13327 1:N:0:87
GAGGCTGCTTTGGAAGAAACTCATAGATTACTGCAACAGTTCCCCCTGGACCTGGAAAAGTTTCTTGCCTGGCTTACAGAAGCTGAAACAACTGCCCGTAAGGAAAGGCTCCTAGAAGACTCCAAGGGAGTAAAAGAGCTGATGAAACAATGGCAAGTAAGTCAGGCATTTCCGCTTTAGCACTCTTGTGGATCCAATTGAACAATTCTCAGCATTTGTACTTGTAACTGACAAGCCAGGGACAAAAGATC
+
BBBBBBFBFFFFGBFGGGGGGGHHGHHHHHHHHHHHGHHHHHHHHGGGHHHHHHHHHHHHGGHHHHHHHHHHHHHHHHHGHHHGHHHHHHHHHHHHHGGGGHGHHHGHHHHGHHHHHHHHHHHHHHGGHGGHHHHHGHGHHHHHHHHHHHHHHHHHGHHHHHHHHHHHHHHHHGGGGGHHHHHHHHHHHHGHHHHHHHHGHHHHHHHHHHHHHHHHHGHHGHHHHHHHHHHHHGGGGGGEGGGGGGGGGGF
@M05620:37:000000000-D9766:1:1101:24339:13337 1:N:0:87
GAGGCTGCTTTGGAAGAAACTCATAGATTACTGCAACAGTTCCCCCTGGACCTGGAAAAGTTTCTTGCCTGGCTTACAGAAGCTGAAACAACTGCCCGTAAGGAACGGCTCCTAGAAGACTCCAAGGGAGTAAAAGAGCTGATGAAACAATGGCAAGTAAGTCAGGCATATCCGCTTTAGCACTCTTGTGGATCCAATTGAACAATTCTCAGCATTTGTACTTGTAACTGACAAGCCAGGGACAAAAGATC
+
BCCCCCFCFFFFGGGGGGGGGFFGHFDGHHHHHHHHHFHHHGGHHGGGHGHHHGHFFFHHGHHHHHHFGHHGHHHEEGGHHHHHHFFHGFGHHHHHA1>/>F@FF11?E/EGHH4FGE3F33?3B?/??/ECD?GHG22?BFGFDGBF<GHH2@FGF2FFH1?FGGG/111?DCFAAFH11>GF0FH00<<DGHHHHHH00<CDFFG;CFHHBG:000<:00000;;099C/B0.../;C..;9CFF/E:;
@M05620:37:000000000-D9766:1:1101:11114:13339 1:N:0:87
AGTGCCAGCTCTCAATCGCACAGGGGACCCAGGGCCTGGCCCCTCCATCCAGAAAACCTATGACCTCACCCGCTACCTGGAGCACCAACTCCGCAGCTTGGCTGGGACCTATGTGAGTATCCAGCGTAGGAATCTGGGAGTTGGGGAGGAGTGAGGAGTTGGGGAAAGACAGTCCTAACCGTGGAGGGTTCTGGTAAATGATGGGGTGAGGAGGGGCTCTTTGGCTCCCACCAGTCCCCCTGTCTGGTCTA
+
BBABAFFFBFFFGGGGGGGGGGHHGGGGGGHHEGGGGGHHHHGHGGHGHHHHHHHHHGHGHHHHHHHHHHHGGGGGHFHHHHHHHHHHGHHHGGGGGHHHGHHGGGHHGHHHHHHHHHHHHHHHHGGGGGHHHHHHHHHGGHHHGGFGGGGHHHHHHGHHHHGGGGHHHHHHHHHHHHHHGGGGGGGGFGGGGGFGGGGGGGGGGGFFFFFFFFFFFFFFFFFFFFFFFFFFFFFFFFFFFFFFFFFFFFF
@M05620:37:000000000-D9766:1:1101:9992:13351 1:N:0:87
GAGGCTGCTTTGGAAGAAACTCATAGATTACTGCAACAGTTCCCCCTGGACCTGGAAAAGTTTCTTGCCTGGCTTACAGAAGCTGAAACAACTGCCCGTAAGGAAAGGCTCCTAGAAGACTCCAAGGGAGTAAAAGAGCTGATGAAACAATGGCAAGTAAGTCAGGCATTTCCGCTTTAGCACTCTTGTGGATCCAATTGAACAATTCTCAGCATTTGTACTTGTAACTGACAAGCCAGGGACAAAAGATC
+
BBBCCCFCFFFFGGGGGGGGGGFHGHHHHHHHHHHGGHHHHHHHHGGGHHHHHHHHHHHHHHHHHHHHHHHHHHHHHHHHHHHHHHHHHHHHHHHHHGGFGHHHHHHHHHHGHHHHHHHHHHHHHHGGGGGHHGGHGHHHHHHHHHHHHHHHHHHHGHHHHHHHGHHHHHHHHGGGGGHHHHHHHHHHHHGHHHHHHHHHHHHHHHHHHHHHHHHHHHHHHHHHHHHHGHHHHGGGGGGGGGGGGGGGGGF
@M05620:37:000000000-D9766:1:1101:3865:13352 1:N:0:87
GAGGCTGCTTTGGAAGAAACTCATAGATTACTGCCACAGTTCCCCCTGGACCTGGAACAGTTTCTTGCCTGGCTTACAGAAGCTGACACAGGATGCTACCCGTAAGGAAAGGCTCCTAGCCGACTCCCCGGGCGTAAACGAGCTGATGAAACAATGGCAAGTACGTCCGGCCTTTCCGCTTTAGCCCTCTTGTGGATCCCATTGAACAATTCTCAGCATTTGTACTTGTAACTGACAAGCCAGGGACACAA
+
A1AAAAFAFFFFGGGGGGGGG1ADF3A33DAFHFAGFCE12AFECE0BABBF000BBA0BD22ADD1AABA/BB0BFGG111FF@10B@B0/0B1BB@1BGFG@EFHHHGHGHHGGHHE10//>EEB/?>CC/BB///1?/?AFH1FGG11F0.>FGG0FFGF0CCG.A<<@GHHHHGGGGG0;G/CFEGGGFGGBFGG/0CFF;BF0CFGGGGFGF;CFGFFFFFFFF//;BF/9FFAEE;FFB;;A-9E
@M05620:37:000000000-D9766:1:1101:19795:13360 1:N:0:87
GAGGCTGCTTTGGAAGAACCTCATAGATTACTGCAACAGTTCCCCCTTGACCTGGAAAAGTTTCTTGCCTGGCTTACAGAAGCTGAAACACCTGCCCGTAAGGAAAGGCTCCTAGAAGACTCCAAGGGAGTAAAAGAGCTGATGAAACAATGGCAAGTAAGTCAGGCATTTCCGCTTTAGCACTCTTGTGGATCCAATTGAACAATTCTCAGCATTTGTACTTGTAACTGACAAGCCAGGGACAAAAGATC
+
AAABBCF>CFFFGGGGGGGGGGGHHHH6FFFGH5BB3FGHFHGHHGGBFBFHHHHHHHH3BFHHHHHHHHFHHHHHHHHHHGHFHHHHHHHGGHHEGEEE1FG3FGHHHHHGHFFH3GGHHHHHHHGGHGGHHHFFEHHHHEHHGFHHHHHHHHFHGHFFHHHDHHHCCHHHHDGGGGHHHGHHHHHHHG<>GH/<GHHFFDG0<0DDHHEHHGFHHHHHHHHHH0CFFFGHGEFGGG.CEEEGGCAFGFF
@M05620:37:000000000-D9766:1:1101:18327:13391 1:N:0:87
GAGGCTGCTTTGGAAGAAACTCATAGATTACTGCAACAGTTCCCCCTGGACCTGGAAAAGTTTCTTGCCTGGCTTACAGAAGCTGAAACAGGATGCTACCCGTAAGGAAAGGCTCCTAGAAGACTCCAAGGGAGTAAAAGAGCTGATGAAACAATGGCAAGTAAGTCAGGCATTTCCGCTTTAGCACTCTTGTGGATCCAATTGAACAATTCTCAGCATTTGTACTTGTAACTGACAAGCCAGGGACAAAA
+
33>AAAFAFFFFGGGGGBGGGGBGBGGHHFGFHHDGG2BFGHGHHGEGHFGGHHGHHH2BBFHHHHHHHHHHHHGFHHHFGGHBHFHHHHGHFHHHHHHHHGGGEHGHHHHHHHHGHHHHHHHHHHHHHHGGFGFBG?HHEGHHHFHHFHGHHHHHHHHHGHF2GHHEGHHHHHHHHGGGGGFHHHHGGHHHHHGHHHHHHHHHHHHHHHHHHHBGFCFHHHFHHHHHHHHHHHGGGGGGGGGGGGGGGGF
@M05620:37:000000000-D9766:1:1101:14155:13413 1:N:0:87
GAGGCTGCTTTGGAAGAAACTCATAGATTACTGCAACAGTTCCCCCTGGACCTGGAAAAGTTTCTTGCCTGGCTTACAGAAGCTGAAACAACTGCCCGTAAGGAAAGGCTCCTAGAAGACTCCAAGGGAGTAAAAGAGCTGATGAAACAATGGCAAGTAAGTCAGGCATTTCCGCTTTAGCACTCTTGTGGATCCAATTGAACAATTCTCAGCATTTGTACTTGTAACTGACAAGCCAGGGACAAAAGATC
+
A?AAA1B>1DDFCGGGGFGGFGDGFHH3AGFGH1GH1FHHFGHDHGGC/GGGFGEG1F0FGGDHFHF1GEFGHHHHHDGFHHHHEGHHHE?GFFD0G>ECCA1DFFF>GHG/EDGHHHHEDGF>FGE<FGEG1GDGFHFGHDBGGBHDGHGFHHBBF@@>GGHD@FBAF1FG1CFGA.G1D1<<FDFHHHCB<CGHHBHHHDCGGDD0<CCCF:0;:;;:0<CH::GHHFGHHF.EGB.9.9CEAFF/CF;
@M05620:37:000000000-D9766:1:1101:13557:13437 1:N:0:87
GAGGCTGCTTTGGCAGAAACTCATAGATTACTGCAACAGTTCCCCCTGGACCTGGAAAAGTTTCTTGCCTGGCTTACAGAAGCTGAAACAGGATGCTACCCGTAAGGAAAGGCTCCTAGAAGACTCCAAGGGAGTAAAATAGCTGATGAAACAATGGCAAGTAAGTCAGGCATTTCCGCTTTAGCACTCTTGTGGATCCAATTGAACAATTCTCAGCATTTGTACTTGTAACTGACAAGCCAGGGACAAAA
+
AAA1AA1AFFDFF1BECFFFGGHGHHBGHFHGHHHGHHHHHHHHHG?FHFHHHHHGGHHHFHHHHGGHHHHHHHHHHHHHGHHHHH1FHFHHGGHGHHFHFEEEEFGHFG0FHFHEC1FDGH>FGFHFFHCEEF?0BG22<FBGFFHHF1B<F/FGHGFHC1FDFFHDFGGFFDFD1EFGGGH1F1F<F1=DGC.0<<GF0<=DHHGH/DHHGHG:BHBCHHCGGGGFGC:C:CHFGF..AFFGGFGGFFA
@M05620:37:000000000-D9766:1:1101:7325:13458 1:N:0:87
GAGGCTGCTTTGGAAGAAACTCATAGATTACTGCAACAGTTCCCCCTGGACCTGGAAAAGTTTCTTGCCTGGCTTACAGAAGCTGAAACAACTGCCCGTAAGGAAAGGCTCCTAGAAGACTCCAAGGGCGTAAAAGAGCTGATGAAACAATGGCAAGTAAGTCAGGCATTTCCGCTTTAGCACTCTTGTGGATCCAATTGAACAATTCTCAGCATTTGTACTTGTAACTGACAAGCCAGGGACAAAAGATC
+
AAB>ABFBFFFFGGFGGGGGGGHHHHGHHGHGHHHFFHHHHHHHHGGGHHHHHHHFGHGHGHHHHHHHHHHHHHHHHHHHFGHHHHHDGHHHHHHHHGGCFFFHHHHFHHHFGHHHHHHHHHHGHHFE/><BFHHFGHGHFHHHHHHHHEGHHHHHGHHHHHHHHHHHHHH1GCDGGGFHHHGHHEHHF<<<GHHHHHHHHGHCFHHFHHHHHHHHGFHHHHHHFFGFFGGGGFFGF9.CEGGGGGGFEBB
@M05620:37:000000000-D9766:1:1101:25331:13467 1:N:0:87
GAGGCTGCTTTGGAAGAAACTCATAGATTAATGCAACAGTTCCCCCTGGACCTGGACAAGTTTCTTGACTCGCTTACAGAAGCTGAAACAACTGCCCTTAAGTAAAGGCTCCTATAAGACTCCAACGTAGGAAAAGAGATGATGAAACAATGGCAAGTAATTCAGGCATCCCTGCCTTAGCACGCTTGTGTATGCAAACTAACCATTTTCAGCATGGATAATTGGAACTGACAAGCCCGGCAGTCAAGACT
+
>11AA1CA1B@DBEFGG1FG1G1G3EGEFH1DFFDGC001BDD1BF0F/F0ABEAFA10BDBFF2G12BA1BAFFCG1BAFHGC@DBGFFEHHED>G1B111B@@BB1?FG/B1B1BF1>>CGF11??BB?GB0G0/B0><1BFG11BB/1B10B1/12@22@121@/100?1??0?1?1?11/<..>><><=1>1=0.00</.<0000=0<=000:0=00<:C/<0;00::<=:.;;9--9-//;;00/0
@M05620:37:000000000-D9766:1:1101:14839:13492 1:N:0:87
GAGGCTGCTTTGGAAGAAACTCATAGATTACTGCAACAGTTCCCCCTGGACCTGGAAAAGTTTCTTGCCTGGCTTACAGAAGCTGAAACAACTGCCCGTAATGATAGGCTCCTCGACGACTCCAGAGGAGTACACAAAATGATGCAACAATGTCAAGTAAGTCAGGCATTTACGCTTTAGCACTCATGTGGATCCACTTGAACAATTCTCAGCATTTGTACTTGTAACTGACAAGCCATGGACAAAAAATC
+
A1>AAA>AFFFFF1FB1FGFEFFAEHFHHHHHFHHFHHHHHHFHHGCGHEHFGCGBGHGHAGGHGDFGHHHHFFAGHHGHGGHHGGHFHGHHGHFF//>/E/@22B201B0?10/?/>//?/1111//<?0<1>11/00111@21@FC0/1<22@F1<F?1@1?1FGHCG111>...<111>1GH/=D<0<<CCG0/=D0<0GHCG00CB0;/GGC:000;C0::CFBF00;C0.../0;/9B09/..;./
@M05620:37:000000000-D9766:1:1101:22227:13495 1:N:0:87
AGTGCCAGCTCTCAATCGCACAGGGGACCCAGGGCCTGGCCCCTCCATCCAGAAAACCTATGACCTCACCCGCTACCTGGAGCACCAACTCCGCAGCTTGGCTGGGACCTATGTGAGTATCCAGCGTAGGAATCTGGGAGTTGGGGAGGAGTGAGGAGTTGGGGAAAGACAGTCCTAACCGTGGAGGGTTCTGGTAAATGATGGGGTGAGGAGGGGCTCTTTGGCTCCCACCAGTCCCCCTGTCTGGTCTA
+
CDCCCFFFDFFFGGGGGGGGGGHHGGGGGGHHGGGGGGHHHHGHGGHHHHHHHHHHHGHHHHHHHHHHHHHGGEGGHHHHHGGHHHHHGHHHGGGGGHHHGHHGGGHHGHHHHHHHHHHHHHHHHGGGGGHHHHHHHHHGGHHHGGGGGGGHHHHHHGHHHHGGGGHHHHHHHHHHHHHHGGGGGGGGGGFGGGGGHGGGHHHGGGFFFFFFFFFFFFFFFHFFFFFFFFFFFFFFFFFFFFFFFFFFFFF
@M05620:37:000000000-D9766:1:1101:9640:13496 1:N:0:87
AGTGCCAGCTCTCAATCGCACAGGGGACCCAGGGCCTGGCCCCTCCATCCAGAAAACCTATGACCTCACCCGCTACCTGGAGCACCAACTCCGCAGCTTGGCTGGGACCTATGTGAGTATCCAGCGTAGGAATCTGGGAGTTGGGGAGGAGTGAGGAGTTGGGGAAAGACAGTCCTAACCGTGGAGGGTTCTGGTAAATGATGGGGTGAGGAGGGGCTCTTTGGCTCCCACCAGTCCCCCTGTCTGGTCTA
+
>>AA>FFFAFFFGGGGGGGGGGHHGFFFGGHHFEGGGFHHHHGCGGHHHHGHHHHHHGHHHHHHHHHHHGFEGEEGHHHHGGHGHHC?EGHHGGGGGHHBEHFFGGHHGHGHDHFHBFGHHHGHHGBAGGFHFGHHGFHF?G1FDCFGGGGHFFFFHGHCGHGGGGHFFHGHHHHHHHHHGGG?EFGA=CFGBF;CB0FFFFFGFDFFEFFFFFFAFFFFFFFFFFBAEFFFFFFFFFFDFEFFFFFFFF9
@M05620:37:000000000-D9766:1:1101:15987:13498 1:N:0:87
GAGGCTGCTTTGGAAGAAACTCATAGATTACTGCAACAGTTCCCCCTGGACCTGGAAAAGTTTCTTGCCTGGCTTACAGAAGCTGAAACAGGATGCTACCCGTAAGGCAAGGATCCTAGAAGACTCCAAGGGAGTAAAAGAGCTGATGAAACAATGGCAAGTAAGTCAGGCATTTCCGCTTTAGCACTCTTGTGGATCCAATTGAACAATTCTAAGCATTTGCACTTGTAACTGACAAGCCAGGGACAAAA
+
BBCCCCFCFFFFGGGGGGGGGGGHGHHHHGHGHHHGFHHHHHHHHGGGHGHHHHHHGHHHGHHHHHHHHHHHHHHHHHGFHHHGHHHHHH2?13@2@43BBEEE11B311?F1@3?4?F333BF3?3BG3F<///3BFDG/2BB2FG3FGFGBFBDH2GHE2FGHFHHGHHHF1@GDDGDAFGGHHG10>G1FC.<GGGDFHHHHBGDHBG:C0=0/;GHFC0CG0:0C000;;00;9..;/AA.CAEFFF
@M05620:37:000000000-D9766:1:1101:10249:13498 1:N:0:87
AGTGCCAGCTCTCAATCGCACAGGGGACCCAGGGCCTGGCCCCTCCATCCAGAAAACCTATGACCTCACCCGCTACCTGGAGCACCAAATCCGCAGCTTGGCTGGGACCTATGTGAGTATCCAGCGTAGGAATCTGGGAGTTGGGGAGGAGTGAGGAGTTGGGGAAAGACAGTCCTAACCGTGGAGGGTTCTGGTAAATGATGGGGTGAGGAGGGGCTCTTTGGCTCCCACCAGTCCCCCTGTCTGGTCTA
+
AAA3AFFFBFFFGDGGGGFFEGHHGEDGGGFH2EEAFGHHHHGHGGHHHHHHHGHFHGHHHHHHHFGGHHHGG>>EHHFH2GHHHH?1FGHCEGEGGHFHGHHGGGHHGHGHHHHFHHHHHHHHHGGDGGGHHHHHHHCFGHHHGGEGG?DHHFHHHGHHHHGGGGHHHHGHHHHHHHHHGGGGAEGGGGGGGGGGFGGGGGGGGGFBFFFFFFBBBBFFFFFFFFFFFFFFFFFFFFFFBFFFFFFFFFB
@M05620:37:000000000-D9766:1:1101:19381:13500 1:N:0:87
GAGGCTGATGTGGACGAACCTGAAAATCCAGGGAGACAAGATCGGAATACCACACCTCTCAACTAAAGTCACTAATGCGCATCTGGTATGCCGTCTTCTGCTTTAAAAAAAAAAATAGACTCCTCAAAGGGAGACCACTCTCTGATGCAACCCTGGCATGTTAGTCATGCATTTCCGCTTTAGCACTGTTGTGGTTACACTTGAAAACTGCTCCGACTGTGCAGTTGCCACATACAAGCCCGGACCTCCCT
+
A1>A>AF111B@FA1AEEAFGFGBBA1BBBF0B00B/B0FGGBAE///1A1BBA//BBB01BBF111BD@2DD@BDFDEEGE/B1BBFG1BB/?EG/BB11B11BFFBGE<E?><011111111011110<<////0.1011FGFF1<<1<..C/.</0<=000=000000<0:00..:::00;0:9/;00/../.0:00;000000/0009;0.---;/////;///;/9-////;/9-;------/-9-
@M05620:37:000000000-D9766:1:1101:11444:13501 1:N:0:87
AGTGCCAGCTCTCAATCGCACAGGGGACCCAGGGCCTGGCCCCTCCATCCAGAAAACCTATGACCTCACCCGCTACCTGGAGCACCAACTCCGCAGCTTGGCTGGGACCTATGTGAGTATCCAGCGTAGGAATCTGGGAGTTGGGGAGGAGTGAGGAGTTGGGGAAAGACAGTCCTAACCGTGGAGGGTTCTGGTAAATGATGGGGTGAGGAGGGGCTCTTTGGCTCCCACCAGTCCCCCTGTCTGGTCTA
+
BCCCCFFFCFFFGGGGGGGGGGHHGGGGGGHHGGGGGGHHHHGHGGHGHHHHHHHHHGHHHHHHHHHHHHHGGGGGHGHHGHHHGHHHGHHHGGGGGHHHGHHGGGHHGHHHHHHHHHHHHHHHHGGGGGHHHHHHHHHGGHHHGGGGGGGHHHHHHGHHHHGGGGHHHHHHHHHHHHHHGGGGGGGGEGGGGGGGGGGGHHGGGGFFFFFFFFFFFFFFFHHFFFFFFFFFFFFFFFFFFFFFFFFFFFB
@M05620:37:000000000-D9766:1:1101:18574:13502 1:N:0:87
GAGGCTGGTTTGGAAGAACCTCATAGACTACTGGAACAGTTCCCCCTTGACCTGGAAAAATTTCTTGCCTGGCTTACAGAAGCTGAAACACCTGCGCATAAGGCAAGGCTCCTAGAAGACTCCAAGGGAGTAAAAGAGCTGATGAAACAATGGCAAGTAAGTAAGGCATTTCCGCTTTAGCACTCTTGTGGATCTAATTGAACAATTCTCAGCATTTGTACTTGTAACTGACAAGCCAGGTACAAAAGATC
+
A1AAA?C1>BCAEGGGGFGGGGGHFHH1DFGHG1BA1BFGFGHFHGEFADBBBFAG1B00BBFHAHDFHF1FHHHHHEGFHHGHBGHHHBGGGFG/>/?/1110B0/?FEHAE1FG1FFCEGHF11/?/E?G1B2B/GF1F11F21F<0F1@GFG1F111<111<<<??<F11?CF?EGG1>FBC1DGG0<0<00=D=GHH0<0/0=0;:CGHFC:00;0;00<C0CFF0FGGB9EG/../0;9C9.99F;
@M05620:37:000000000-D9766:1:1101:15596:13525 1:N:0:87
GAGGCTGCTTTGGAAGAAACTCATAGATTACTGCAACAGTTCCCCCTGGACCTGGAAAAGTTTCTTGCCTGGCTTACAGAAGCTGAAACAACTGCCCGTAAGGAAAGGCTCCTAGAAGACTCCAAGGGAGTAAAAGAGCTGATGAAACAATGGCAAGTAAGTCAGGCATTTCCGCTTTAGCACTCTTGTGGATCCAATTGAACAATTCTCAGCATTTGTACTTGTAACTGACAAGCCAGGGACAAAAGATC
+
A3>AAACAFFFFCGGFFGGGGGHHGHHHHHHHHHFHGGGGHHHHHGGGHHHHHHHHHHFGFHHHHHHHHHHHHHHGHHHHHHHHHHHHGHHHHHHHHGEEGHHHHGGHHHHGHGHHHHHHHHHHHHGG/EGHGHFFCHHHHHHHFEHHGCGHHHHHGHHHHHHHHHHHHHHHHDGG?FGHHHHHHHHHHHGHHHHHHHHHHHGHHHHHHHHFHHHHHHHHHHHHHFHHGHHHGGGGGGGGGGGGGGFGGGF
@M05620:37:000000000-D9766:1:1101:9133:13537 1:N:0:87
GAGGCTGCTTTGGAAGAAACTCATAGATTACTGCAACAGTTCCCCCTGGACCTGGAAAAGTTTCTTGCCTGGCTTACAGAAGCTGAAACAACTGCCCGTAAGGAAAGGCTCCTAGAAGACTCCAAGGGAGTAAAAGAGCTGATGAAACAATGGCAAGTAAGTCAGGCATTTCCGCTTTAGCACTCTTGTGGATCCAATTGAACAATTCTCAGCATTTGTACTTGTAACTGACAAGCCAGGGACAAAGATCG
+
BBCCCCFBFFFFGGGGGGGGGGHHHHHHHHHGHHHHHHHHHHHHHGGGHHHHHHHGHHHHFGHHHHHHHHHHHHHHHHHHHHHHHHHHHHHHHHHHHGGEGHHHHHHHHHHGHHHHHHHHHHHHHHGGEGGHHHHHGHHHHHHHHHHHHHHHHHHHGHHHHHHHHHHHHHHHHGGGGGHHHHHHHHHHHHDHHHHHHHHHHHHHHHHFHHHHHHHHHHHHHHHHHHHHHHHHHGGGGGGGGGGGGGGGGGG
@M05620:37:000000000-D9766:1:1101:14011:13540 1:N:0:87
GAGGCTGCTTTGGAAGAAACTCATAGATTACTGCAACAGTTCCCCCTGGACCTGGAAAAGTTTCTTGCCTGGCTTACAGAAGCTGAAACAACTGCCCGTAAGGAAAGGCTCCTAGAAGACTCCAAGGGAGTAAAAGAGCTGATGAAACAATGGCAAGTAAGTCAGGCATTTCCGCTTTAGCACTCTTGTGGATCCAATTGAACAATTCTCAGCATTTGTACTTGTAACTGACAAGCCAGGGACAAAAGATC
+
BABBBBFBFFFFGGGGGGGGGGHHGHHHHFHHHHHGHHHHHHHHHGGGHHHHHHHHHHHHHHHHHHHHHHHHHHHFHHHHHHHHHHGHHHHHHHHHHGGGFHGHFHHHHHHGHHHHFHHHHHHHHHGGFGGHHH4GFHFHHHHHGFHHHHHHHHHHGHHHHHHHHHHHHHHHHGGGGGHHHHHHHHHHHHGHHHHHHHHHHGHHHHHHHHHGHHGHHHHHHHHHHGHHGHHHHGGGGGGGGGGGGGFGGGG
@M05620:37:000000000-D9766:1:1101:11572:13551 1:N:0:87
GAGGCTGCTTTGGAAGAAACTCATAGATTACTGCAACAGTTCCCCCTGGACCTGGAAAAGTTTCTTGCCTGTCTTACAGAAGCTGAAACAACTGCCCGTAAGGAAAGGCTCCTAGAAGACTCCAAGGGAGTAAAAGAGCTGATGAAACAATGGCAAGTAAGTCAGGCATTTCCGCTTTAGCACTCTTGTGGATCCAATTGAACAATTCTCAGCATTTGTACTTGTAACTGACAAGCCAGGGACAAAAGATC
+
BBCBCCFCFFFFGGGGGGGGGGGHGHHHHHHHHHHGHHHHHHHHHGGGHGGHHHHHHHHHGFHHHHHHHBG3F5DGHH3FA3BAGF3@B?GGGHHHHGEEEHHHHHHGHHHGHGGH3FGHHHHHGHGD/E<GHHHFAGHFHHHFHHHGHAGHH2GFGFHHHHHHHHFCGHHHGGGGGFHHHHHHHHHHHF.>GHBGGHHBHHHGBGHHHBFHFGHHHHHHHHHHHHGHFFH:GGHGGGGGGFFGGGGFGGF
@M05620:37:000000000-D9766:1:1101:5673:13571 1:N:0:87
GAGGCTGCTTTGGAAGAAACTCATAGATTACTGCAACAGTTCCCCCTGGACCTGGAAAAGTTTCTTGCCTGGCTTACAGAAGCTGAAACAACTGCCCGTAAGGAAAGGCTACTAGCCGACTCAAAGGGCGTCAAAGAGCTTATGAAACACTGGCAAGTAAGTCAGGCAATTCAGCTTTCGCACTCTTATGGCTCCAATTGAACAATTCTAAGCATTTGTACTTGTACCTGACCAGCCAGGGACAACAGATC
+
CBCCCCFCFFFFGGGGGGGGGGHHHHHHHHHHHHHHHHHHHHHHHGGGHHHHHHHHHHHHHHHHHHHHHHHHHHHHHHHHHHHHHHHHHHHHHHHH1>E/??3333BFF33B3F433/>>>FE3BF?/F@B//?3BG22F2D22222@2@22?/=F/1?FDGF=10<F0>>F1>BGFH1EAEGGC0=0=G0./;;;C:00CCG;GCGCB000/=0B00;BFFBFB0;;09/C/;.;AAF.:E.EF.AB/9B
@M05620:37:000000000-D9766:1:1101:14261:13576 1:N:0:87
GAGGCTGCTTTGGAAGAAACTCATAGATTACTGCAACAGTTCCCCCTGGACCTGGAAAAGTTTCTTGCCTGGCTTACAGAAGCTGAAACAACTGCCCGTAAGGAAAGGCTCCTAGAAGACTCCAAGGGAGTAAAAGAGCTGATGAAACAATGGCAAGTAAGTCAGGCATTTCCGCTTTAGCACTCTTGTGGATCCAATTGAACAATTCTCAGCATTTGTACTTGTAACTGACAAGCCAGGGACAAAAGATC
+
AAAABBFBFFFFGGGGGGGGGGHHHHHHHHHHHHGFHHGHHHHHHGGGHHHHHHHHHHHHHHHHHHHHHHHHHHHHHHHGHHHHHHHHHHHHHHHHGGGFGHHHGHHHHHHGHGHHHHHHHHHHFHGGHGGHHHHHGHHHHHHHHHHHHHHHHHHHGHHHHHHHHHHHHHHHGGGGGGHHHHHHGHHHHHGHHHGHHHHHHFGHHHHHHHHGHHHHHHHHHHHHHGHHHHHHHGGGGGGGGGGGGGFFGGG
@M05620:37:000000000-D9766:1:1101:14018:13577 1:N:0:87
AGTGCCAGCTCTCAATCGCACAGGGGACCCAGGGCCTGGCCCCTCCATCCAGAAAACCTATGACCTCACCCGCTACCTGGAGCACCAACTCCGCAGCTTGGCTGGGACCTATGTGAGTATCCAGCGTAGGAATCTGGGAGTTGGGGAGGAGTGAGGAGTTGGGGAAAGACAGTCCTAACCGTGGAGGGTTCTGGTAAATGATGGGGTGAGGAGGGGCTCTTTGGCTCCCACCAGTCCCCCTGTCTGGTCTA
+
BBABBFFFCFFFGGGGGGGGGGHHGGGGGGHHFFFGGGHHHHGHGGHHHHHHHHHHHGHHHHHHHHHHHHHGGEFGHHHHGHHHHHHHGHHHGGGGGHHHGHHGGGHHGHHHHHHHHHHHHHHHHGGGGGHHHHHHHHHGGHHHGGGGGGGHHHHHHGHHHHGGGGHHHHHHHHHHHHHHGGGGGGGGEFGGGGFGGGGGHGGGGGFFFFFFFFFFFFFFFFFFFFFFFFFFFFFFFFFFFFFFFFFFFFF
@M05620:37:000000000-D9766:1:1101:21641:13602 1:N:0:87
AGTGCCAGCTCTCAATCGCACAGGGGACCCAGGGCCTGGCCCCTCCATCCAGAAAACCTATGACCTCACCCGCTACCTGGAGCACCAACTCCGCAGCTTGGCTGGGACCTATGTGAGTATCCAGCGTAGGAATCTGGGAGTTGGGGAGGAGTGAGGAGTTGGGGAAAGACAGTCCTAACCGTGGAGGGTTCTGGTAAATGATGGGGTGAGGAGGGGCTCTTTGGCTCCCACCAGTCCCCCTGTCTGGTCTA
+
1AAAAFFBAFFFGGGGGFGGGGHHCGGEEGHGG?FGAFHGHHGHGGHFHHHHGHGHHGHGHHHHHHHHHHHEGEEEHHFHFHHHHHHHGHHHFGGGGHHHGHHGGGHHGGHHHHHHHHFHFFHHHGEGGCHHHHHHHHHGEGHHGGACGGGHHHHHHGHHHHGGGGHHGHHHHHHHHHHHGGGGGGGGCFGGGFFGGGGGGGGGE?F@FFFFFF@@@@FFFFFFFBFFFEFFFFFFFFFF?-BFFFBFFF9
@M05620:37:000000000-D9766:1:1101:15749:13611 1:N:0:87
AGTGCCAGCTCTCCATCGCACAGGGGACCCAGGGCCTGGCCCCTCCATCCAGAAAACCTATGACCTCACCCGCTACCTGGAGCACCCACTCCGCAGCTTGGCTGGGACCTATGTGAGTATCCAGCGTCGGTATCTGGGAGTTGGGGGGGAGTGCGGCGTTGGGGACAGGCAGTCCTAACCGTGGAGGGTTCTGGTAAATGATGGGGTGAGGAGGGGCTCTTTGGCTCCCACCCGTCCCCCTGTCTGGTCTA
+
>>>1>DDFAFFFG1FDEFGAE?H0F00ECCAA0BB/AFGFCGG/EE0FGC1AB0B0BB0BAFFGH@G1F>>>>//>F1@B0>BGHH//?FH>/E///F1BEHH/E/0BC0111BB2B1212B2@GBF//////?@1100><<11<--;---;F/@9-;@@-;--A--;-:9-;F/9//;-@-9;---9;-9B/F/B/;///;/9-AA@FA-/;-;-@@F9FF/FBB/;9-9---;-99AA-E99/BF9//;
@M05620:37:000000000-D9766:1:1101:14532:13614 1:N:0:87
GAGGCTGCTTTGGAAGAAACTCATAGATTACTGCAACAGTTCCCCCTGGACCTGGAAAAGTTTCTTGCCTGGCTTACAGAAGCTGAAACAGGATGCTACCCGTAAGGAAAGGCTCCTAGAAGACTCCAAGGGAGTAAAAGAGCTGATGAAACAATGGCAAGTAAGTCAGGCATTTCCGCTTTAGCACTCTTGTGGATCCAATTGAACAATTCTCAGCATTTGTACTTGTAACTGACAAGCCAGGGACAAAA
+
CBCCCCFCFFFFGGGGGGGGGGHHHHHHHHHHHHHHHHHHHHHHHGGGHHHHHHHHHHHHGHHHHHHHHHHHHHHHHHHHHHHHHHHHHHHHHHHHHHHHHGGGFHHHHHHHHHHGHHHGHHHHHHHHHHGGHGGHFHHHFHHHHGHHHHHHGHHHHHHHGHHHHHHHHHHHHHHHHGGGGGHGHHHHGHHHHHFHHHHHHHHGHHHGHHHHHHHGHGHHHHHHHHHHHHHHHHGGGGGGGGGGGGGGGGG
@M05620:37:000000000-D9766:1:1101:10639:13640 1:N:0:87
GAGGCTGCTTTGGAAGAAACTCATAGATTACTGCAACAGTTCCCCCTGGACCTGGAAAAGTTTCTTGCCTGCCGGACAGACTCTTACAAAACTGCCCGGAAGGAAAGGCTCCTAGGAGACTACAACGGGGAACAAAAGCATATGAACCATTGCACAGTAAGGCAGGCATTTCAGCATTTGTAATCATGTGGATCCAATAGTACAATTCTAGGCATTTGTACTTGTAACTGCACAGCCAGGAACAACAGACC
+
CBCCCCFCFFFFGGGGGGGGGGHHHHGHHHHHHHHHHHHHHHHHHGGGHFHHHHHHHHHHHHHHHHHHHFG1BA0A0>F3FFG35B433BBFB3@F1?//EF?HHH0F/3B/3B43B3?F333333/////?/2200@F211?111</011?11110>11<10><<CG0DG0=0=00=000000=0=0=:0:00/00;000000<0:C000;9B0000090;0CCFF00F0:/C/..9.;.;A//.:F/.;
@M05620:37:000000000-D9766:1:1101:17383:13657 1:N:0:87
AGTGCCAGCTCTCAATCGCACAGGGGACCCAGGGCCTGGCCCCTCCATCCAGAAAACCTATGACCTCACCCGCTACCTGGAGCACCAACTCCGCAGCTTGGCTGGGACCTATGTGAGTATCCAGCGTAGGAATCTGGGAGTTGGGGAGGAGTGAGGAGTTGGGGAAAGACAGTCCTAACCGTGGAGGGTTCTGGTAAATGATGGGGTGAGGAGGGGCTCTTTGGCTCCCACCAGTCCCCCTGTCTGGTCTA
+
BBABBFFFBFFFGGGGGGGGGGHGGGGGGGHHGGGGGGHHHHGHGGHHHHHHGGHGHGHHHHHHHHHFHHGGGGGGHEHHHHHHHHHHGHHHGGEGGHHHGHFFGGHHGHHHHHHHHHHHHHHHHGGGGGHHHHHHHHHGGHHHGGGGGGGHHHHHHGHHHFGGGGHHHHHHHHHHHGHHGGGGGGGGEGGGGGGGGGGGGGGFGGFFFFFFFFFFFFFFFFFFFFFFFFFFFFFFFFFFFFFFFFFFFFF
@M05620:37:000000000-D9766:1:1101:28886:13658 1:N:0:87
GAGGCTGCTTTGGAAGAAACTGATAGGCCACTGCAACAGTTCCCCATGGACCCGGGAAAGTTCCTTGCCTGGTTTACAGAAGCTGAAACAACTGCCCCTGCGTGAAAACTCCTAGACGACTCCAAGGGAGTAAAAGAGCTGATGAAACAATGGCAAGTAAGCCAGGCATTTCCGCTTTAGCACTCTTGTGGCTCCAATTGAACAATTCTCAGCATTTGTACTTGTACCTGACAAGCCAGGGACAAAAGATC
+
A>A?AAFAFFFFCFGGA1FEF11AF3011A0AB111F0A12A21000B01B0/////A/B1222D211111A11>11DBE11FEF11110>?10F0?/?/////?/110111>>BB1<>>EEGCGGEGFGCH1>>GCFGGHGHHFD>FC/?GFGF?FGF1F110<FG.FFGBH?CC.E0GB0<BBGDGDGC.;C.:/;CG00:C/;;:0C0CF090C;CFFFCCF00;;FBFF9...9.;AEE9F-99-BF
@M05620:37:000000000-D9766:1:1101:14317:13675 1:N:0:87
GAGGCTGCTTTGGAAGAAACTCATAGATTACTGCAACAGTTCCCCCTGGACCTGGAAAAGTTTCTTGCCTGGCTTACAGAAGCTGAAACAGGATGCTACCCGTAAGGAAAGGCTCCTAGAAGACTCCAAGGGAGTAAAAGAGCTGATGAAACAATGGCAAGTAAGTCAGGCATTTCCGCTTTAGCACTCTTGTGGATCCAATTGAACAATTCTCAGCATTTGTACTTGTAACTGACAAGCCAGGGACAAAA
+
?AABBAFBFFFFGGGGGGGGGGHHHHHHHHHHHHHHHHHHHHGHHGGGHHHHHHHHHHHHGHHHHHHHHHHHHHHHHHHFHHHHHHHHHHHHHHHHHHHHHGFGGHHHHHHHHHHGHHHHHHHHHHHHHHGGHGFFFGHHFHHHHFHHHHHHHHHHHHHHGHHHHHHHHGHHHHHHHGGGGGHHHHHGFHHHHHGHHHHHHHHHHHHHHHHHHGHGHHHHHHFHHHHHHHHGHHGGGGGGGGGGGGGGGGG
@M05620:37:000000000-D9766:1:1101:14518:13683 1:N:0:87
GAGGCTGCTTTGGAAGAAACTCATAGATTACTGCAACAGTTCCCCCTGGACCTGGAAAAGTTTCTTGCCTGGCTTACAGAAGCTGAAACAGGATGCTACCCGTAAGGAAAGGCTCCTAGAAGACTCCAAGGGAGTAAAAGAGCTGATGAAACAATGGCAAGTAAGTCAGGCATTTCCGCTTTAGCACTCTTGTGGATCCAATTGAACAATTCTCAGCATTTGTACTTGTAACTGACAAGCCAGGGACAAAA
+
BABBBBFBFFFFGGGGGGGGGGHHHHHHHHHHHHHHFHHHHHHHHGGGHHHHHHHHHHHHHHHHHHHHHHHHHHHHHHHFHHHHHHHHHHHHHHHHHHHHHGGGGHGHHHHHHHHGHHHHHHHHHHHHHHGGHGFHHHHHEHHHHHHHHHHHHHHHHHHHGHHHHHHHHGHHHGHHHGGGGGHHHHHFFHHHHHFHHHHHHHHFHFHHHHHHHGHHHGHHHHGHHHHHGHHHGHGGGGGGGGGGGGGGGGG
@M05620:37:000000000-D9766:1:1101:18749:13685 1:N:0:87
GAGGCTGCTTTGGAAGAAACTCATAGATTACTGCAACAGTTCCCCCTGGACCTGGAAAAGTTTCTTGCCTGGCTTACAGAAGCTGAAACACCTGCCCGTAAGGAAAGGCTCCTAGAAGACTCCAAGGGAGTAAAAGAGCTGATGAAACAATGGCAAGTAAGTCAGGCATTTCCGCTTTAGCACTCTTGTGTATCCAATTGAACAATTCTCAGCATTTTTACTTGTAACTGACAAGCCAGGGACAAAAGATC
+
BBBABACAFFFFGFGEAGABGGHHHHHHHFHGFBFFGGGHGHHHHGAAFFHHHFHFGFHFFHHHHHHHHHHHHHHHHHHHGGHHHHHFHH?EFFH?F?E@EA3BGHFGHHHGHH4GGHEHHCGFGB??G/?GGGFBFGGDGHFDDFHGFEHFCFGHFGFFHGDGDFGHBGHHHGDD?FDFGDHHHHEFHF0=DGD00DGDB<GGHHGGFHFHHH;G00;GFGFHFH0GGBGBCF.;EFFE..A;AGGFA90
@M05620:37:000000000-D9766:1:1101:24729:13687 1:N:0:87
GAGGCTGCTTTGGAAGAAACTCATAGATTACTGCAACAGTTCCCCCTGGACCTGGAAAAGTTTCTTGCCTGGCTTACAGAAGCTGAAACAGGTGGCAACCCGTAAGGACAGGCTACTAGCAAACTAAACGGGCGACAAGGCGCTGATGCACCAATGGAAAGTACGTCAGACCTTTCAGCATTCGACCTATTGTGGATCCAATTGAACAATTCTCCGAATTTGAACTTGTAAATGACAAGCACGGGAAACAA
+
BBBBBAFAFFFFFGGGGGCGGGHHHHFGGBHFHGHHGHHDGHHHHGGFGHHHHHHGHHGHHHHHHHHHHHHHHHHHHHHHHHHHHHHHHHH13@1B2B111>B/?13@1?1FFHHHHEG3B33?3?3B3/?E///>>B0//<>C/?1?<F?FGH11111<>>GDE/<<.0/.0<=D0=G00:0;0.:::GHHCGEFGHCFGBBB=C9CBFF00;0;-;CFE00090;C;C00;0B9//;?BFAAF9;A/FE
@M05620:37:000000000-D9766:1:1101:12136:13692 1:N:0:87
GAGGCTGCTTTGGAAGAAACTCATAGATTACTGCAACAGTTCCCCCTGGACCTGGAAAAGTTTCTTGCCTGGCTTACAGAAGCTGAAACAACTGCCCGTAAGGAAAGGCTCCTAGAAGACTCCAAGGGAGTAAAAGAGCTGATGAAACAATGGCAAGTAAGTCAGGCATTTCCGCTTTAGCACTCTTGTGGATCCAATTGAACAATTCTCAGCATTTGTACTTGTAACTGACAAGCCAGGGACAAAAGATC
+
AAAAAAFAFFFFGGGGGGGGGFHBGFGE6BEHGG4FCHGDFE5BAEEF2AFHFHHHH32FFGADDGHAFDGHHHHHHHHBGHHHHEHGHHHHHHHHGEGFGHGFHHHHHHFEHHHHHHHHHHBFGGF?/EEGBHHHGHBGHHHHFBGGHHHHHGHEFHHHHHHHHHFACGFHGGGGGCGFHGHHHHHHHGDHHHGHHHHHHHHHHHHGHHHHHHHHBGGGFHFHCGFHHHHHHGGGGGGGGGGGGGGGGGF
@M05620:37:000000000-D9766:1:1101:15193:13696 1:N:0:87
GAGGCTGCTTTGGAAGAAACTCATAGATTACTGCAACAGTTCCCCCTGGACCTGGAAAAGTTTCTTGCCTGGCTTACAGAAGCTGAAACAGGATGCTACCCGTAAGGAAAGGCTCCTAGAAGACTCCAAGGGAGTCCAAGAGCTGATGAAACCATGGCAAGTAAGTCAGGCATTTCCGCTTTAGCACTCTTGTGGATCCAATTGAACAATTCTCAGCATTTGTACTTGTAACTGACAAGCCAGGGACAAAA
+
AABABAFBFFFFGFGGGGGGGGHHHHHHHHHHHHHHHHHHHHHHHGGGHHHHHHHHHHHHFHHHHHHHHHHHHHHHHHHHHHHHHHHHHHFF13BGHHHHHGA@??3GE3FHG@0FHHHH3GEGHHFHFBEGHGF33BGH0F2FGHHDFHHH0?G2CGHHC@FHHHHBGFHHHD1FHGGFA.1>DGHHGHHH0G.DCCGFHHHHGHFDGFCCGHHHHHFHHHHFCGFFH0:CHB9/99.C./;ED..C.9F
@M05620:37:000000000-D9766:1:1101:14512:13702 1:N:0:87
GAGGCTGCTTTGGAAGAAACTCATAGATTACTGCAACAGTTCCCCCTGGACCTGGAAAAGTTTCTTGCCTGGCTTACAGAAGCTGAAACAGGATGCTACCCGTAAGGAAAGGCTCCTAGAAGACTCCAAGGGAGTAAAAGAGCTGATGAAACAATGGCAAGTAAGTCAGGCATTTCCGCTTTAGCACTCTTGTGGATCCAATTGAACACTTCTCAGCATTTGTACTTGTAACTGACAAGCCAGGGACAAAA
+
A?B3AAFAFFFFF45BEFGGGGHHHGAGFFGGFHDGFHFGHFDGGGEFEHGGHGGBBA2GBGHHHGHFGGHHHGHEFFGGGBGFHFFDGGGHFF3FGGGFG>BEE?FGEGFCFHHGHGHFHHFGHHHFFGFG/E?BFDFDFHBHHGHHHGD?FFGFGGHHAD@FFFGFBGFHHHHDGDGGGFG1F<F<FDHH1CDHFGHG0FH<0DHH/00:C0CCBGFHHH:0GGHHHFFGGFFFFFF..;.;..AACFA
@M05620:37:000000000-D9766:1:1101:14385:13730 1:N:0:87
GAGGCTGCTTTGGAAGAAACTCATAGATTACTGCAACAGTTCCCCCTGGACCTGGAAAAGTTTCTTGCCTGGCTTACAGAAGCTGAAACAGGATGCTACCCGTAAGGAAAGGCTCCTAGAAGACTCCAAGGGAGTAAAAGAGCTGATGAAACAATGGCAAGTAAGTCAGGCATTTCCGCTTTAGCACTCTTGTGGATCCAATTGAACAATTCTCAGCATTTGTACTTGTAACTGACAAGCCAGGGACAAAA
+
AAAAA1CAFFFFCGGGGG1FABFDF3D33DAGG11BEGHB2BF1AE0E/BBF000BA10BBD2D2D1BEAA/A0A1EGGFHFHHC11F@CB>0F@0GH1>GEGGGHGHHHHHEHHGHHHHFHGHHHHH1GGGHGEGHHHHGFHHHGHHHDGGHEHHHHGHGHHHFDGFFFHHHHFHHGGGGGHHHFHGHHDHHHGBGGHHCGHHHHHHHHHGHHHHGGHHHHHHHHHHCGHGHHFGGGGGGGGGGGGEFFG
@M05620:37:000000000-D9766:1:1101:16486:13741 1:N:0:87
AGTGCCAGCTCTCAATCGCACAGGGGACCCAGGGCCTGGCCCCTCCATCCAGAAAACCTATGACCTCACCCGCTACCTGGAGCACCAACTCCGCAGCTTGGCTGGGACCTATGTGAGTATCCAGCGTAGGAATCTGGGAGTTGGGGAGGAGTGAGGAGTTGGGGAAAGACAGTCCTAACCGTGGAGGGTTCTGGTAAATGATGGGGTGAGGAGGGGCTCTTTGGCTCCCACCAGTCCCCCTGTCTGGTCTA
+
ABABBFFFBFFFGGGGGGGGFGHHGGGGGGHHGGGGGFHHHHGHGGHHHHHHHGHHHGEHHHHHHHHHHHHGGGGGHHHHHHHHFHHHGHHHGGGGGHHHGHHGGGHHGHHHHHHHHHHHHHHHHGGGCGHHHHHHHHHGGHHHGGGGGGGHHHHHHGHHHGGGGGHHHHHHHGHHHHHHGGGGGGGGGGGGGGFGGGGGGGGGGGFFFFFFFFFFFFFFFFFFFFFFFFFFFFFFFFFFFFFFFFFFFFF
@M05620:37:000000000-D9766:1:1101:14341:13742 1:N:0:87
GAGGCTGCTTTGGAAGAAACTCATAGATTACTGCAACAGTTCCCCCTGGACCTGGAAAAGTTTCTTGCCTGGCTTACAGAAGCTGAAACAACTGCCCGTAAGGAAAGGCTCCTAGAAGACTCCAAGGGAGTAAAAGAGCTGATGAAACAATGGCAAGTAAGTCAGGCATTTCCGCTTTAGCACTCTTGTGGATCCAATTGAACAATTCTCAGCATTTGTACTTGTAACTGACAAGCCAGGGACAAAAGATC
+
AAABB@FBFFFFGGGGGGGGGGGHHHHHHGHHHHHHGHHHHHGHHGGGHGHHHHHHHHGGGHHHHHHHHHHHHHHHHHHFHHHEHHHHHHHHHHGHHGGFGHHHHHHHHHHGHHHHFHHHHHHHHHGGHGGHHHFHEHHHHHHHHGHHHHHHGHHGGHFHHHHHHHHHHHHHHGGGGGHHHHHHHHHHHHGHHHHHHHHHHHHHHHHHHHHHHHHHHHHHHHHHHHHHGHHHHGGGGGGGGGGGGGGGGGF
@M05620:37:000000000-D9766:1:1101:15084:13763 1:N:0:87
AGTGCCAGCTCTCAATCGCACAGGGGACCCAGGGCCTGGCCCCTCCATCCAGAAAACCTATGACCTCACCCGCTACCTGGAGCACCAACTCCGCAGCTTGGCTGGGACCTATGTGAGTATCCAGCGTAGGAATCTGGGAGTTGGGGAGGAGTGAGGAGTTGGGGAAAGACAGTCCTAACCGTGGAGGGTTCTGGTAAATGATGGGGTGAGGAGGGGCTCTTTGGCTCCCACCAGTCCCCCTGTCTGGTCTA
+
AA>ABFFFBFFFGGGGGGGGGGHGGGGGGGHHGGGGGGHHHHGHGGHGHHHHHGFHHGHHHGHHHHHHHHHGGEGGHGHHFGHHHHHHGHHHEFGGGGHHGHHGGGHHGHHHHHHHHHHHHHHHHGGGGGHHHHHHHHHGGHHHGGGGGGGHHHHHHGHHHHGGGGHHGHGHHHGGGHHHGGGGFGGGGGGGGGGGGGGGGGGGGGFFFFFFFFFFFFFFFFFFFFFFFFFFFFFFFFFFFFFFFFFFFFF
@M05620:37:000000000-D9766:1:1101:20986:13774 1:N:0:87
GAGGCTGCTTTGGAAGAACCTCATAGATTACTGCAACAGTTCCCCCTGGACCTGGAAAATTTTCTTGCCTGGCTTACAGAAGCTGAAACAGGATGCTACCCGTAAGGAAAGGCTCCTAGAAGACTCCAAGGGAGTAAAAGAGCTGATGAAACAATGGCAAGTAAGTCAGGCATTTCCGCTTTAGCACTCTTGTGGATCCAATTGAACAATTCTCAGCATTTGTACTTGTAACTGACAAGCCAGGGACAAAA
+
AAAAAAF>@FFFGFGGGF4AFGGGFGHDDGFHH5EGBFGHGGHHHGG2AFFFFGHHFGF5BFGHHHFGHHFGHHHHHHGGHHHHHHFHHHHFBFCF3BBBCEE/AGF3BE1FCG0?FFFGHHHGG3GHHHAAEFG?FDGHGHEBGGHHGHFFCHFHFBB@F1>DG??GGFHC??FGDAFFGGDGG1>>FFFHHHGHEGHEHHHED0<DGFHFHHBCGGHHHHGHHHHBGHHH0FFGGFGGEF.ADEEGGFF
@M05620:37:000000000-D9766:1:1101:18728:13781 1:N:0:87
AGTGCCAGCTCTCAATCGCACAGGGGACCCAGGGCCTGGCCCCTCCATCCAGAAAACCTATGACCTCACCCGCTACCTGGAGCACCAACTCCGCAGCTTGGCTGGGACCTATGTGAGTATCCAGCGTAGGAATCTGGGAGTTGGGGAGGAGTGAGGAGTTGGGGAAAGACAGTCCTAACCGTGGAGGGTTCTGGTAAATGATGGGGTGAGGAGGGGCTCTTTGGCTCCCACCAGTCCCCCTGTCTGGTCTA
+
BBBBBFFFBFFFGGGGGGGGGGHHGGGGGGGHGGGEGGHHHHGHGGHHHHGHGGHHHGHHHHHHHHHHHHHGGGGGHGHHHHHHHHHHGHHHGGGGGHHHGHHGGGHHGHHHHHHHHHHHHHHHHGEGGGHHHHHHHHHGGHHHGGGGGGGHHHHHHGHHHHGGGGHHHHHHHHHHHHHHGGGGGGGGGGGGGGGGGGGGGGGGGGFFFFFFFFFFFFFFFFFFFFFFFFFFFFFFFFFFFFFFFFFFFFF
@M05620:37:000000000-D9766:1:1101:20672:13795 1:N:0:87
AGTGCCAGCTCTCAATCGCACAGGGGACCCAGGGCCTGGCCCCTCCATCCAGAAAACCTATGACCTCACCCGCTACCTGGAGCACCAACTCCGCAGCCTGGCTGGGACCTATGTGAGTATCCAGCGTAGGAATCTGGGAGTTGGGGAGGAGTGAGGAGTTGGGGAAAGACAGTCCTAACCGTGGAGGGTTCTGGTAAATGATGGGGTGAGGAGGGGCTCTTTGGCTCCCACCAGTCCCCCTATCTGGTATA
+
A>>AAFF11CCFGGGGGGGGGGHGGGG0AE0AF0EE/AFFAGE/EFH1DF1FBHFGGEA1FGFGHGH1G00FEEFEHHHHEGHHHHAFEGFFE/>EE/B0F0EF/EAFA0BFF>FGH>B>2>FFHGFGG/<1<1?1100F?FBF-<.A-<A<<=GFFGFGHBG@C.CAFGGH0CGGFFHG@.9A?AA?EGGFGGGB0BFBFFFB99A@EFFFB-@@--9B//FFBFFFF-9AA-/;/;E9@-9;BF/;//:
@M05620:37:000000000-D9766:1:1101:16339:13837 1:N:0:87
AGTGCCAGCTCTCAATCGCACAGGGGACCCAGGGCCTGGCCCCTCCATCCAGAAAACCTATGACCTCACCCGCTACCTGGAGCACCAACTCCGCAGCTTGGCTGGGACCTATGTGAGTATCCAGCGTAGGAATCTGGGAGTTGGGGAGGAGTGAGGAGTTGGGGAAAGACAGTCCTAACCGTGGAGGGTTCTGGTAAATGATGGGGTGAGGAGGGGCTCTTTGGCTCCCACCAGTCCCCCTGTCTGGTCTA
+
CBBBCFFFCFFFGGGGGGGGGGHHGGGGGGHHGGGGGGHHHHGHGGHHHHHGHHGHHGHEHHHHHHHHHHHGGFGGHHHHHHHHHHHFGHHHGGGGGHHHGHHGGGHHGHHHHHHHHHHHHHHHHGGGGGHHHHHHHHHGGHHHGGGGGGGHHGHHHGHHHGGGGGHHHHGHHHHHHHHHGGGGGGGGDFGGGGGGGGGGGGGGGGFFFFFFFFFFFFFFFFFFFFFFFFFFFFFFFFFFFFFFFFFFFFB
@M05620:37:000000000-D9766:1:1101:15254:13877 1:N:0:87
AGTGCCAGCTCTCAATCGCACAGGGGACCCAGGGCCTGGCCCCTCCATCCAGAAAACCTATGACCTCACCCGCTACCTGGAGCACCAACTCCGCAGCTTGGCTGGGACCTATGTGAGTATCCAGCGTAGGAATCTGGGAGTTGGGGAGGAGTGAGGAGTTGGGGAAAGACAGTCCTAACCGTGGAGGGTTCTGGTAAATGATGGGGTGAGGAGGGGCTCTTTGGCTCCCACCAGTCCCCCTGTCTGGTCTA
+
BCCCCFFFCFFFGGGGGGGGGGHHGGGGGGHHGGGGGGHHHHGHGGHHHHHHHHHHGGGHHHFHHHHGHHHGGGGGHHHHHHHHHHHHGHHHGGGGGHHHGHHGGGHGGHHHHHHHHHHFHHHHHGEGGGHHGHHHHHGGGGHGGGGGGGGHHHGHHGHGHHGGGGHHHHHHHHHGGGHHGGGGGGDG9CFFGGGGGGGGGGGGGGDFFFFFFFFFFFFFFFFFFFFFFFFFFFFFFFFFFFFFFFFFFFF
@M05620:37:000000000-D9766:1:1101:24038:13881 1:N:0:87
GAGGCTGCTTTGGAAGAAACTCATAGATTACTGCCACAGTTCCCCCTGGACCTGGAAACGTTTCTTGCCTGGCTTACAGAAGCTGAAACAACTTCCCGTACGGACAGGCCCCAAGAACACGCCCCGGGAGTACTCGAGCTGATGCAAACATGGCACGTAAGCCCGGCATTTACGCTTTCGCCCTCTTCTGGATCAAATTGAACAATTCTACGCATCTGTACTCGTCATTTGCACGTCATAGACAAAAGCTC
+
BAABBCFAFFFFGGGGGGCGGGHGH5FGHHGHHH4FFGGAE5DA2FAA2AB2BE2FFBFFBBFBDDFAFHEFG2B3BGGGHGHHG3DHG?1BB3B321B>>>E1>/??F/?E/>?B?2G2/>?ECD/DD/?GH2DA///?G1FGD1=1>>FCGH0<E0>CC0<.AFG@-GH00;C.CF0:..;BGGG0CFFGBF.0;;FFF0=0CFGGF00.:D.-//;BFF/.:DF.;///BBF.:.9/9/;;9FAF.BF
@M05620:37:000000000-D9766:1:1101:7228:13892 1:N:0:87
GAGGCTGCTTTGGAAGAAACTCATAGATTACTGCAACAGTTCCCCCTGGACCTGGAAAAGTTTCTTGCCTGGCTTACAGAAGCTGAAACAACTGCCCGTAAGGAAAGGCTCCTAGAAGACTCCAAGGGAGTAAAAGAGCTGATGAAACAATGGCAAGTAAGTCAGGCATTTCCGCTTTAGCACTCTTGTGGATCCAATTGAACAATTCTCAGCATTTGTACTTGTAACTGACAAGCCAGGGACAAAAGATC
+
CBBCCCFCFFFFGGGGGGGGGGHHHHHHHHHHHHHHGHHHHHHHHGGGHHHHHHHHHHHHGHHHHHHHHHHHHHHHHHHHHHHHHHHHHHHHHHHHHEFEFHFHGHGGHHHGGHHHHHHHHHHGHHFFGGGGHHHHGHGHHHHHHHHGGHHHHHHHGHHHHFHHHHHHHHHHGEGGEGHHHGHHHGHHHF>GHHHHHHHHHHHFHHHFHHHHHHHHCHHHHGHHHHHHGHHHHGFGGBGEGGGGFGGGFFB
@M05620:37:000000000-D9766:1:1101:6503:13895 1:N:0:87
GAGGCTGCTTTGGAAGAAACTCATAGATTACTGCAACAGTTCCCCCTGGACCTGGAAAAGTTTCTTGCCTGGCTTACAGAAGCTGAAACAACTGCCCGTAAGGAAAGGCTCCTAGAAGACTCCAAGGGAGTAAAAGAGCTGATGAAACAATGGCAAGTAAGTCAGGCATTTCCGCTTTAGCACTCTTGTGGATCCAATTGAACAATTCTCAGCATTTGTACTTGTAACTGACAAGCCAGGGACAAAAGATC
+
AABAABFBFFFFGGGGGGGGGGGFHHGHHHFHGHHHHHHHHHHHHGGF2AFGFHHCFHHHBFFHHFGFHHFHH2GHHHHHHHHHHEFHHHHHHHHGHBECEF3FGHG1F3F?FGDGFFFGHHHHHH??FFF?GFHHGFFGCHHFHHHGFFFHFHGHEDDFGGHHB@GH1FD1FCCEDFFGFFGGHGHHHG.>CGHBG=GGFF<0<GHDGHCFHHC;C::CFCCHHFFCGHFHCF.=;;:A9A.;FFGGA9;
@M05620:37:000000000-D9766:1:1101:19926:13913 1:N:0:87
AGTGCCAGCTCTCAATCGCACAGGGGACCCAGGGCCTGGCCCCTCCATCCAGAAAACCTATGACCTCACCCGCTACCTGGAGCACCAACTCCGCAGCTTGGCTGGGACCTATGTGAGTATCCAGCGTAGGAATCTGGGAGTTGGGGAGGAGTGAGGAGTTGGGGAAAGACAGTCCTAACCGTGGAGGGTTCTGGTAAATGATGGGGTGAGGAGGGGCTCTTTGGCTCCCACCAGTCCCCCTGTCTGGTCTA
+
BCBBBFFFCFFFGGGGGGGGGGHHGGGGGGHHGGGGGGHHHHGHGGHHHHHHHHGHHGHHHHHHHHHHHHGGGGGGHGHHHHHHHHHHGHHHGGGGGGHHGHCGGGHHGHHHHHBHHDHHHHHHHGGGGGHGHHHHHGHGGHHHGGGGGGGHHHHHHGHHHHGGGGHHHHHHHHHHHHHHGGGGGGGG.FGGGGGGGGGGGGGGGGFFFFFFFFFFFFFFFFFFFFFEEFFFFFFFFFFFFFFFFFFFFFF
@M05620:37:000000000-D9766:1:1101:22209:13928 1:N:0:87
GAGGCTGCTTTGGAAGAAACTCATAGATTACTGCAACAGTTCCCCCTGGACCTGGAAAAGTTTCTTGCCTGGCTTACAGAAGCTGAAACAACTGCCCGTAAGGAAAGGCTCCTAGAAGACTCCAAGGGAGTAAAAGAGCTGATGAAACAATGGCAAGTAAGTCAGGCATTTCCGCTTTAGCACTCTTGTGGATCCAATTGAACAATTCTCAGCATTTGTACTTGTAACTGACAAGCCAGGGACAAAAGATC
+
BABCCCFCFFFFGGGGGGGGGGHHGHHHHHHHHHHHGHHHHHHHHGGGHHHHHHGHGHFHHHHHHHHHHHHHHHHHHHHHHHHHHHHHHHHHHHHHH1E/AC3BGF?FFFHGFD4BGH?3FGHHHHEEHEGHHEFFGH2B?2BGHHB?FGGFGHHHG@>F2D>2F2?GGDDF1?E?CCF<FBFFBGFFGG.<CGFB0GHH0DC0CDG0DG0:GF<0<0CHCGGHHH0<;GHHHG9CFFFG?EAA.9FBEF0
@M05620:37:000000000-D9766:1:1101:22114:13937 1:N:0:87
GAGGCTGCTTTGGAAGAAACTCATAGATTACTGCAACAGTTCCCCCTGGACCTGGAAAAGTTTCTTGCCTGGCTTACAGAAGCTGAAACAACTGCCCGTACGCCAAGGCTCCTAGACGACTCCAAGGGAGTAAAAGAGCTGATGAAACAATGGCAAGTACGCCAGGCATTTCCTCTTTAGCACTCTTGCGGCTCCAATTGAACAATTCTCAGCATCTGTACTTGTCCTTGACAAGCCATGGACAACAGCTC
+
>3>AAA4AFDFFGGGGFGGGGGHGGCFHHHHHHHHHGHHHHHHHHGGFCFHGHF2BGHHHGHGHHHGHHHGHHHHHHHHHHGHHHBEFFGHHGHHGH1>E1>1/1/1?/EGGHFB33/<EEFFBGEFEEGD01?21/BF<F1D1@FHHFHHHHFFFF1D<?//<<<GFHHHH<==1GHBD0<<GHHHB0<--;C.C/;0<0CBB/0;CFGBFFB00;;;CFGF0;900;0090;.9A/CF/BBBF;;..9;
@M05620:37:000000000-D9766:1:1101:17747:13941 1:N:0:87
GAGGCTGCTTTGGAAGAAACTCATAGATTACTGCAACAGTTCCCCCTGGACCTGGAAAAGTTTCTTGCCTGGCTTACAGAAGCTGAAACAACTTGCTACCCGCATGCAAAAGCCTATCGGAGAGTCCAAGCTACTAAAAGAGCTGATGAAAGAATGAGAGCTAATGCAGGCATGTCAAGTTTAGCAGGCTTTTGGGTCCAATTAAACAAGTGGCACCATTTGTACTTGTCACTGAAATGCTACGTGCAAAA
+
AAAABAFBFFFFGGGGFGGGFGGFHHHHHHHHHHHHGHHGHHHHHGFGHGHHHFHFHHHHGHHHFHEGHHHHHHFHHHHHGHHHGHHHHH11355B3B32F1/>113B33231133?3////>/3?3B3F/333BF3BGGE22?2B2B22@22@2222@2/@1?111?10/?F01?111>1111>>1.<0F/D0-../.0=000=0C0./;00./0:C0CGH0<G000900;0;0090000;9../.9;0/
@M05620:37:000000000-D9766:1:1101:27647:13947 1:N:0:87
AGCGCCAGCTCTCAATCGCACAGGGGACCCAGGGCCTGGCCCCTCCATCCAGAAAACCTATGACCTCACCCGCTACCTGGAGCACCAACTCCGCAGCTTGGCTGGGACCTATGTGAGTATCCAGCGTAGGAATCTGGGAGTTGGGGAGGAGTGCGGAGTTGGGGAAAGACAGTCCTAACCGTGGAGGGTTCTGGTAAATGATGGGGTGAGGAGGGGCTCTTTGGCTACCACCAGTCCCCCTGTCTGGTCTA
+
>11>AAAAAFFFFGGGCFFFEAF0AEEA00AFAEE//AFF0GECFGGG10B1101GE/0BFGBHGFFGHHAEE@@EGFHCFFGFG/BGGEBFC?C@/BF0/BEFC/FCC0B1BB2>F>BG222@0C/<CGBD1?FBFC?<?B11-<.AC.<G.0<<<-;CB:-CC.../;/99CGGBBB.AEA-...-:.ABFFFF/BBFB/F9-AB@AA-9AB----;//9;FFF/;FF/9-A;FFFFB?-;B99F/9FB
@M05620:37:000000000-D9766:1:1101:12095:13975 1:N:0:87
GAGGCTGCTTTGGAAGAAACTCATAGATTACTGCAACAGTTCCCCCTGGACCTGGAAAAGTTTCTTGCCTGGCTTACAGAAGCTGAAACAGGATGCTACCCGTAAGGAAAGGCTCCTAGAAGACTCCAAGGGAGTAAAAGAGCTGATGAAACAATGGCAAGTAAGTCAGGCATTTCCGCTTTAGCACTCTTGTGGATCCAATTGAACAATTCTCAGCATTTGTACTTGTAACTGACAAGCCAGGGACAAAA
+
CCCCDDFCFFFFGGGGGGGGGGHHHHHHHHHGHHHHGHHHHHHHHGGGHHHHHHGHHHHHFHHHHHHHHHHHHHHHHHHGHHHHHHHHHHHHHHHHGHHGHFEEGHGHHHHHHHHGHHHHHHHHHHHHHHGGHGEHHHHHGHFHHGHHHHHHHHHHHHHHGHHHHHHHFGHHHHHHHGGGGGHHHFGGBHHHHHGHHHHHHHHHHHHHHHHHHHHHHHHHHHFHHHHHHHHHHHGGGGGGGFFGGGGGGFF
@M05620:37:000000000-D9766:1:1101:27285:13982 1:N:0:87
AGTGCCAGCTCTCAATCGCACAGGGGACCCAGGGCCTGGCCCCTCCATCCAGAAAACCTATGACCTCACCCGCTACCTGGAGCACCAACTCCGCCGCTTGGCTGGGACCTATGTGAGTATCCAGCGTAGGAATCTGGGAGTTGGGGAGGAGTGAGGAGTTGGGGAAAGACAGTCCTAACCGTGGAGGGTTCTGGTAAATGATGGGGTGAGGAGGGGCTCTTTGGCTCCCACCAGTCCCCCTGTCTGGTCTA
+
AAAAADFFAFFD1B3FGAAAA0F0BEEEFGFHGGGFAAFGHHGHGGHHHHHHEFFFGGHBFGDGHF@GHHHEG@EEGHGFGGG?FGCGE>GGGE/><<EE?BGGEEFFEFGDHHGHE>G1FGGHHG?E@/FHFFHGHGHGACHHGGGC@C.CHGGEHCHHHHGGEGHFFHGHGC0BBFFGA.9ABEGG.;FGGGFFGGGGEFFFFFF@?FFFBF@@@@EFFFFBFFFEFF?BFFFFFFEB@A/BFFFFBB;
@M05620:37:000000000-D9766:1:1101:28781:13992 1:N:0:87
GAGGCTGCTTTGGAAGAAACTCATAAATTAGTGACACAGGACCCCATGACCATGGAACCGTATCTTGCCTGGCTTACAGCAGCTGGAACCGCATGCTCCCCGTAAAGAAAGGCTCCTAGACGACTCCACGGGCGTCCCAGCGCTGCTGCACCCATGGCAAGTCCGTCCGGCCTTTCCGCTTTCGCCCTCTTGTGGATCCAATTGAACAATTCTCAGCATTTGTACTTGTAACTGACAAGCCAGGGACACAA
+
AAAAAAFAFDDFGFGGGGGGGBG5D5ADAB4BFF5DFE2222B22BBF33BABF3FA31AE111DB553B3BF213AFGFHEGHE21BB1//>>1BFDEFF/1>E/BBBG30/3BFCHH33<EEGGFH2?/@/BC?/<FH0A@FG?GH1F1G..GHHHCFED00<:C.-AC-;GFG0EGGDGBED?DDGGFFCFCFFFF0;FBFFFFFFFFFFF/BF/;FFFFFFFFEFFFFFFBFFFFEFBAEF9..9;A
@M05620:37:000000000-D9766:1:1101:28804:13995 1:N:0:87
GAGGCTGCTTTGGAAGAAACTGATAACTTAGTGCAACAGGTTCGGATGGACATGGATCAGGTTTTTGGTTGGCGTAGATCAGCTGATATCACTTGCTCTCCGCAAGGAAAGGATCCTAAACTACTCAAAGGGCGTCCAAGAGCTGCTGACCCCCTGGCAAGCGCGTCCGGCCTTTACGCTTTCGCCCTGTTGTGGATCCCATTCAACAATTCTCCGCATTTGCCATTGTACCTGATAATCCAGGGACACCA
+
>1>1>>1>B1D1G11B1FBBFAB3DD1D3A1DDABBAB0011A00//AA0B1B1BBBBBF1111B//A/A/A1/B///21B1BF11122122111B11110///>/?00B0001BB>B11B2111B1B1BB//<BB//110@0?C<1<?00?//<FA>0><C.-<<@--:--:CGFC...;ABC?9;?.9;B;A.:09//0000000/-//9//;9A-;-////;:F/;//9/B///9:/;///99-:9--
@M05620:37:000000000-D9766:1:1101:14425:14001 1:N:0:87
GAGGCTGCTTTGGAAGAAACTCATAGATTACTGCAACAGTTCCCCCTGGACCTGGAAAAGTTTCTTGCCTGGCTGACAGAAGCTGGAACAGGATGCTACCCGTAAGGAAAGGCTCCTAGAAGACTCCAAGGGAGTAAAAGAGCTGATGAAACAATGGCAAGTAAGTCAGGCATTTCCGCTTTAGCACTCTTGTGGATCCAATTGAACAATTCTCAGCATTTGTACTTGTAACTGACAAGCCAGGGACAAAA
+
AAABBBFBFFFFGGGGGGGGGGHHHDFHHH4DG54BGH2A55D32BAF22B2BFAGA32BB5A5DDA5AB31FG1FBDEBGGHFF21F@FFFFHFFH4@GHEFFGFHHHHHFHHGGHHHEGHHHHHHHFHGGHGF2F3FHEHHGHFHHHGFHBEHHHHHHGHBGHHH1DHHEHHHHHGGGGGFHHHHGGHHHHHGGHHHHHHHFHHHHHHHHHHHGHFHHHHHHHHHGHHHGGGEGGGGGGGGGGGGGFGG
@M05620:37:000000000-D9766:1:1101:13748:14001 1:N:0:87
AGTGCCAGCTCTCAATCGCACAGGGGACACAGGGCCTGGCCCCTCCATCCAGAAAACCTATGACCTCACCCGCTACCTGGAGCACCAACTCCGCAGCTTGGCTGGGACCTATGTGAGTATCCAGCGTAGGAATCTGGGAGTTGGGGAGGAGTGAGGAGTTGGGGAAAGACAGTCCTAACCGTGGAGGGTTCTGGTAAATGATGGGGTGAGGAGGGGCTCTTTGGCTCCCACCAGTCCCCCTGTCTGGTCTA
+
AAABAFFFBFFFGFGGGFGGGEFGFE2E2BGHAFEGDFEHHHGGEEHHHHHHHHHHHGGHHHHHHHHHHHHGGEFGHHHH?GHHHHHHGHHHGGGGGHHHGHHGGGHHGHHHHHHHHHHHHHHHHGGGGGHHHHHHHHGGGHHHGGFGGDGHHHHHHGHHHHGGGGHHHHHHHHHHHHHGGGGGGGGGGGGGGGFGGGGGGGGGGGGFFFFFFFFFFFFFFFFFFFFFFFFFFFFFFFFFFFFFFFFFFFF
@M05620:37:000000000-D9766:1:1101:4034:14017 1:N:0:87
AGTGCCAGCTCTCAATCGCCCCGGGGACCCAGGGCCTGTCCCCTCCATCCAGAACACCTATGACCTCACCCGCTACCTGGAGCACCAACTCCGCCGCTTGGCTGGGCCCTATGTCAGTCTCCAGCGTAGGAATCTGGGAGTTGGGGAGGAGTGAGGAGTTGCGGAAAGACAGTCCTAACCGTGGAGGGTTCTGGTAAATGATGGGGTGAGGATGGGCTCTTTGGCTCCCACCAGTCCCCCTGTCTGGTCTC
+
>1>>>@DC@1BDGDBGBAA1A0AAAAEEGEA/BAABA/1BFEG0//FDFF1B100BB/01BB2DFDBBGFA>FG/EGHHHEGF>GGFCEFBF/?//>BC//FB?///?BGHEG>2@1F1?FDG1F/EC-.GFCGH110<FEH0<--<--..;.00.<A::00:9A-A.C9999CFFBG/99;.?B---;--F/BBFF/9;9B9/AB--9;-B/;-9FFFFFB/BB/;E999B-;BBFFFB@EF////9FB/
@M05620:37:000000000-D9766:1:1101:9497:14036 1:N:0:87
AGTGCCAGCTCTCAATCGCACAGGGGACCCAGGGCCTGGCCCCTCCATCCAGAAAACCTATGACCTCACCCGCTACCTGGAGCACCAACTCCGCAGCTTGGCTGGGACCTATGTGAGTATCCAGCGTAGGAATCTGGGAGTTGGGGAGGAGTGAGGAGTTGGGGAAAGACAGTCCTAACCGTGGAGGGTTCTGGTAAATGATGGGGTGAGGAGGGGCTCTTTGGCTCCCACCAGTCCCCCTGTCTGGTCTA
+
CCCCCFFFCFFFGGGGGGGFGGHHGGGGGGHHGGGGGGHHHHGHGGHGHHHHHGHHFGHGHHHHHHHHHHHGGFGGHBGHFHHHGHHFGHHHGGGGGHHHGHHGGGHHGHHHHHHHHHHHHHHHHGGGGGHHHHHHHHHGGHHHGGGGGDGHHHHHHGHHGHGGEGHHHGHHFHHHHGHHGGGGGGGGGGGGGGGGGGGGGGGGGGFFFFFFFFFFFFFFFFFFFFFFFFFFFFFFFFFFFFFFFFFFFFF
@M05620:37:000000000-D9766:1:1101:8192:14055 1:N:0:87
AGTGCCAGCTCTCAATCGCACAGGGGACCCAGGGCCTGGCCCCTCCATCCAGAAAACCTATGACCTCACCCGCTACCTGTAGCACCAACTCCGCAGCTTGGCTGGGACCTATGTGAGTATCCAGCGTAGGAATCTGGGAGTTGGGGAGGAGTGAGGAGTTGGGGAAAGACAGTCCTAACCGTGGAGGGTTCTGGTAAATGATGGGGTGAGGAGGGGCTCTTTGGCTCCCACCAGTCCCCCTGTCTGGTCTA
+
>>>AAFBFAFFFFGGGGFFGEEB4B22AFGAGGFEF222BB2AA1BGHH1FBFHH23EHG5BA5FA@3?FF00>FGHGH3@FGBF111?3BFEDCF/BGHFGHGGDHHGHHHHHHHHFHHHHHHHGDGGFHHHHHHHHGGEHHHGGGGGGGHHHHHHGHHHHGGGGGHHHHHHHHHGHHHGEEGGGGG;AFGGGFFGGGGGGGGGGGFFFFFFFFFFCFFFFFFFFFFFFFFFFFFFFFFFEFFFFFFFFF
@M05620:37:000000000-D9766:1:1101:13735:14085 1:N:0:87
GAGGCTGCTTTGGAAGAAACTCATAGATTACTGCAACAGTTCCCCCTGGACCTGGAAAAGTTTCTTGCCTGGCTTACAGAAGCTGAAACAGGATGCTACCCGTAAGGAAAGGCTCCTAGAAGACTCCAAGGGAGTAAAAGAGCTGATGAAACAATGGCAAGTAAGTCAGGCATTTCCGCTTTAGCACTCTTGTGGATCCAATTGAACAATTCTCAGCATTTGTACTTGTAACTGACAAGCCAGGGACAAAA
+
A3AABBFBFFFFGGGGCFGGGGHHHHHHHHHHHHHHHHHHHHHHHGGGHGHHHHHHHHHHGHHHHHFHHHHHHHFHHHHGHHHHGGHHHGHHGHGHFHFHHGGGGHHHGHHHHHHGHHHHHHGHGHGHHHGGHGEGHHHHGHHHHHHHHHHGHHHHHHHHGHHHHFHHHHGHHHHHHFGGGGGHHFGFHHHHGHGHHFHHHHHHHHHHHGHHHHFFGGGHHHHFHHGH:GHHHHGGGGGGGGGEGGGEGFG
@M05620:37:000000000-D9766:1:1101:7680:14094 1:N:0:87
AGTGCCAGCTCTCAATCGCACAGGGGACCCAGGGCCTGGCCCCTCCATCCAGAAAACCTATGACCTCACCCGCTACCTGGAGCACCAACTCCGCAGCTTGGCTGGGACCTATGTGAGTATCCAGCGTAGGAATCTGGGAGTTGGGGAGGAGTGAGGAGTTGGGGAAAGACAGTCCTAACCGTGGAGGGTTCTGGTAAATGATGGGGTGAGGAGGGGCTCTTTGGCTCCCACCAGTCCCCCTGTCTGGTCTA
+
?AAABFFFBFFFGGGGGGFGGFGHGGGGGGHHGGGGGGFHHHGHGGHG5FHHHHHGHGHHGHHHHHHHHHGGGCEGGGHHGHHGHHGHGHHHGGGGGHHFGHHGGGHHGHHHHHHHHGHHHHHHHGFGGFHHHHHHHHHGGHHHGGGGGGGHHHHHHGHHHHGGGGHHHGHHHHHHHHHHGGGGGGGGEFGGGGGGGGGGGGGGGGBDFFFFFFFFFFFFFFFFFFFFFFFFFFFFFFFFFFFFFFFFFFF
@M05620:37:000000000-D9766:1:1101:2511:14100 1:N:0:87
GAGTCTGCTTTGGCAGAAACTCATAGATTACTTCAACAGTTCCCCCTGGACCTGGAAAAGTTTCTTGCCTGGCTTACAGACGCTGACCCAACTGCCAGTACGGAAAGGCTCCTAGAAGACTCCACGGGCGTACTCGAGCTGATGAAACACTGGCATGTAAGCCTGGCATTTCCGCTTTCGCACTCTTGTGGATCACATTGAACAATTCTCCGCATCTGTACTCGTCATTGGCACGTCAAAGTCAAAAGCTC
+
>1A>>DFFFFFFG1FGAFG1BBBFFF1DG1FH3DD1FDGGHHHHHGGGHEHHHHH0BBFFBDGHH1DFGHH/B0BBFH1FB/EFGGF>BEH/>FBBBBB11?>///00F10?11F111B01F110//>//><B/1////BG1DGHB1<0<F10?<1>1>G11<1>GHB<<GD0C...<0...-;G0C0<C?GCG./00=00090/CBF0;0.;-.-00C9FF0.;9.-9///;9-----///9;/;FFE//
@M05620:37:000000000-D9766:1:1101:6649:14113 1:N:0:87
AGTTCCAGCTCTCAATCGCACAGGGGACCCAGCGCCTGGCCCCTCCATCCAGAAAACCTATGACCTCACCCGCTACCTGGCGCACCACCTCCGCAGCTTGGCTGGGACCTATGTGAGTATCCAGCGTAGGAATCTGGGAGTTGGGAAGGAGTGAGGAGTTGGGGAAAGACAGTCCTAACCGTGGAGGGTTCTGGTAAATGATGGGGTGAGGAGGGGCTCTTTGGCTCCCACCAGTCCCCCTGTCTGGTCTA
+
>A>>>DFFFFFFG1GFFFFAE?HCFEBFGEHH0AEEAGCHHGGHGGFFGHHGHHFHHGHFHHHHHGHHHHHEG/EEHBGG0EFGGG0/FGFHGGGGGHFFGHHGGGHHGHFHHHHFHHHHHHHHHGG/AC?1FGHHHH0FGHHFGE1CF.CCGFHH0CGHHHGG.:CH/CCHHHHHGGGGGGGGGGGGFGGGGGGGGGGGGGGFFFF@FFFFFF@@@@FFFFFFFFFFFFFFFFFFFFFF@FFFFFFBFFF
@M05620:37:000000000-D9766:1:1101:3605:14127 1:N:0:87
GAGGCTGCTTTGGAAGAAACTCATAGATTACTGCACCAGTTCCCCCTGGACCTGGATGAGTTTCTTGCCTTGCTTACCGAAGCTGAAACAACTGCCCTTAAGTAAATTCTCCTAGAAGACTCCAAGTTAGTAAAAGAGCTGATGAAACAATGGCAATTAAGTCAGACAGTTCCGCTTTACCACTCTTGTGTATCCAATTGAACCATTCTCAGCACTCTTCATTGTAACTTACAATCCCGGTAACCAACATC
+
>>1>>AFAFFBFGFBF1BGFFFBAF3FBD1GFFGFBCF0BF2DFFEAF/0BFGGHH11ABDHHBHFD1BGEBBFDEB0BBEE>FGB1F@BBBFFGBF1B1@1BFDH2BBBB1B111@@B011>BE1B2B>B2>22BFF0B11<>2111B/BB10<11<>B12@211<00<22>??C/??1?111011<>F01>1>>G==<1F<CG0G00=0<<0.</==00=;<=<0000:::C0::0.;;=;;;;A.9/9
@M05620:37:000000000-D9766:1:1101:5667:14131 1:N:0:87
AGTGCCAGCTCTCAATCGCACAGGGGACCCAGGGCCTGGCCCCTCCATCCAGAAAACCTATGACCTCACCCGCTACCTGGAGCACCAACTCCGCAGCTTGGCTGGGACCTATGTGAGTATCCAGCGTAGGAATCTGGGAGTTGGGGAGGAGTGAGGAGTTGGGGAAAGACAGTCCTAACCGTGGAGGGTTCTGGTAAATGATGGGGTGAGGAGGGGCTCTTTGGCTCCCACCAGTCCCCCTGTCTGGTCTA
+
>AAAAFFFBFFFG4FGGFEGEEBFFEGGGGGHGGGEGFHHHHGHGGEHHHGHHEHHGGHHHGHHFG@CGHHGGGCEGHHGHGB?EG1GFHHHGFFGGGHHGHHFFGHHGHHHHHHHHBGHFHFHHGCEFCGFHGHHGHGGCGHGGGGGGGGHHGHHGDGHHGGGGDEHGHGHCGFHGHHHFCEGGGGG::FGGGFFGGFGFFFGGGFFFFFFFFFFFFFFFFFFFFFEFBFFFABFFFFDFEFFFBFFBFF
@M05620:37:000000000-D9766:1:1101:5650:14138 1:N:0:87
AGTGCCAGCTCTCCATCGCACAGGGGACCCAGGGCCTGGCCCCTCCATACAGAAAACCTATGACCTCACCCGCTACCTGGAGCACCCACTCCGCAGCTTGGCTGGGACCTATGTGAGTATCCAGCGTAGGAATCTGGGCGTTGGGGCGGCGTGCGGAGTTGGGGACAGACAGTCCTAACCGTGGAGGGTTCTGGTAAATGATGGGGTGAGGAGGGGCTCTTTGGCTCCCACCAGTCCCCCTGTCTGGTCTA
+
AA>AAFFFCFFFG4FFFEGGECHHG2BAEEFGFGFEFFHHHHGHGGHHFFGHHFH2BEHHBBFHH5BGHHH>E>>FHHFFBBGHHHE?EGHGEGCGEHGHGHHGGGHHGHHHHHH3GHHHHHDFHGGBBE22FGHHHH/AFDGHGG.AD-AFGDGG-;EGGGFF?-.;/;/;FFFFFBFFFFFF.;DFFFFFFFFFFFFFFFFFFFDFFFFFFFFFFFFFFFFFFFFFFFFFEFFFFFFFFFFFFFFFFFF
@M05620:37:000000000-D9766:1:1101:18003:14154 1:N:0:87
GAGGCTGCTTTGGAAGAAACTCATAGATTACTGCAACAGTTCCCCCTGGACCTGGAAAAGTTTCTTGCCTGGCTTACAGAAGCTGAAACAACTGCCCGTAAGCAAAGGCTCCTAGAAGACTCCAAGGGAGTAAAAGAGCTGATGAAACAATGGCAAGTAAGTCAGGCATTTCCGCTTTAGCACTCTTGTGGATCCAATTGAACAATTCTCAGCATTTGTACTTGTAACTGACAAGCCAGGGACAAAAGATC
+
AABBBBFBFFFFGFFFGGBGGGHHHHGHHHHGHHFHGHGHHHGHGGGGHHHHHGGGBACGBGHHHHGGGHHGHHHGHGGHHHHHHGFHGGGHHHFHH1>>EC3FFG32?BGFHF4FGF3BFGFBB3?/?EEEDDGBF22BFFDG3DGBCGF<2GCC?@>F@2@F2@G?11<1<?AADC<1>FGHGHGHFF.<GBC00<GB0<00<0D0=D;C/C00;0;C;C:0;;0CCGB/:C.9;/;C.:CA9FF/;;;
@M05620:37:000000000-D9766:1:1101:12649:14166 1:N:0:87
AGTGCCAGCTCTCAATCGCACAGGGGACCCAGGGCCTGGCCCCTCCATCCAGAAAACCTATGACCTCACCCGCTACCTGGAGCACCAACTCCGCAGCTTGGCTGGGACCTATGTGAGTATCCAGCGTAGGAATCTGGGAGTTGGGGAGGAGTGAGGAGTTGGGGAAAGACAGTCCTAACCGTGGAGGGTTCTGGTAAATGATGGGGTGAGGAGGGGCTCTTTGGCTCCCACCAGTCCCCCTGTCTGGTCTA
+
CCCCCFFFBFFFGGGGGGGGGGHGGGGGGGHHGGGGGGHHHHGHGGHHHHHHHHHHHGHGHHHHHHHHHHHGGEEGHHHHGGHHHHHHGHHHGGGGGHHHGHHGGGHHGHHHHHHHHHHHHHHGHGGGGGHGHHHGGHHGGHHGGGGGGGGHHHGHHGHHHHGGGGHHHHHHHHHHHGHHGGGGGGGGAFFGGGGGGGGGGGGGGGFFFFFFFFFFFFFFFFFFFFFFFFFFFFFFFFFFFFFFFFFFFFB
@M05620:37:000000000-D9766:1:1101:6661:14193 1:N:0:87
AGTGCCAGCTCTCAATCGCACAGGGGACCCAGGGCCTGGCCCCTCCATCCAGAAAACCTATGACCTCACCCGCTACCTGGAGCACCAACTCCGCAGCTTGGCTGGGACCTATGTGAGTATCCAGCGTAGGAATCTGGGAGTTGGGGAGGAGTGAGGAGTTGGGGAAAGACAGTCCTAACCGTGGAGGGTTCTGGTAAATGATGGGGTGAGGAGGGGCTCTTTGGCTCCCACCAGTCCCCCTGTCTGGTCTA
+
?AABBFFFCFFFGGGGGGGGGGGHGGGGEEEF2EEGGGHHHHGHGGGH5GFHHFHHHGHHHHHHHHHHHHHGGE@EHHHH?GHHHFG1EGFHFGGGGHHHGHHGGGHHGHHHHHHHFFHHHHHHHGEGG?HHHHHHHHHGFHHHGGFCGAEGHHHHHGHHHHGGGGHHHHHHHGHHHHHHGGEFGGGG;CFGFGGGGGGGGGGGGGFFFFFFFFFFFFFFFFFFFFFFFFFFFFFFFFFFFFFFFFFFFFB
@M05620:37:000000000-D9766:1:1101:19391:14202 1:N:0:87
GAGGCTGCTTTGGAAGAACCTCATAGATTACTGCAACAGTTCCCCCTGGACCTGGAAAAGTTTCTTGCCTGGCTTACAGAAGCTGAAACACCTGCCCGTAAGGAAAGGCTCCTAGAAGACTCCAAGGGAGTAAAAGAGCTGATGAAACAATGGCAAGTAAGTCAGGCATTTCCGCTTTAGCACTCTTGTGGATCCAATTGAACAATTCTCAGCATTTGTACTTGTAACTGACAAGCCAGGGACAAAAGATC
+
BABBBAFAFFDFFGGGGG4AGGHHHHHFHHHHHBEGCGHHHGHHHGG2AFFGGGFHGHFGGHHHHHFGGHHHHHHGHHHHHHHHHHHHHG1EHHHFGAFEGHC3GFFGHHHGHHHHHHHHHHHFHHFAFEGHGHHGGHFHHHHHFHHFFHHHHHHHFDGGFGGFGGGHGGGHBDFGGGFGHHFHFHGHHG<GCBGHHFHHH<CFGDGCGGGHHHGCG;GGGHFHHHFHHGHHGGCGGFE999EEGFGGGFB
@M05620:37:000000000-D9766:1:1101:16483:14203 1:N:0:87
AGTGCCAGCTCTCAATCGCACAGGGGACCCAGGGCCTGGCCCCTCCATCCAGAAAACCTATGACCTCACCCGCTACCTGGAGCACCAACTCCGCAGCTTGGCTGGGACCTATGTGAGTATCCAGCGTAGGAATCTGGGAGTTGGGGAGGAGTGAGGAGTTGGGGAAAGACAGTCCTAACCGTGGAGGGTTCTGGTAAATGATGGGGTGAGGAGGGGCTCTTTGGCTCCCACCAGTCCCCCTGTCTGGTCTA
+
[truncated: 1,014,361 more chars]
