# Supplementary material for: Fast but not furious: a streamlined selection method for genome-edited cells
Source: Life Sci Alliance. 2021 Apr 26;4(6):e202101051. doi: 10.26508/lsa.202101051 (PMC8127327; doi:10.26508/lsa.202101051)
Supplement: Supplementary file 1 [file LSA-2021-01051_Supplemental_Data_1.zip › SANGER and Deep Sequencing/ACTB/88_S88_L001_R1_001.fastq]

@M05620:37:000000000-D9766:1:1101:15321:2069 1:N:0:88
AGTGCCAGCTCTCAATCGCACAGGGGACCCAGGGCCTGGCCCCTCCATCCAGAAAACCTATGACCTCACCCGCTACCTGGAGCACCAACTCCGCAGCTTGGCTGGGACCTATGTGAGTATCCAGCGTAGGAATCTGGGAGTTGGGGAGGAGTGAGGAGTTGGGGAAAGACAGTCCTAACCGTGGAGGGTTCTGGTAAATGATGGGGTGAGGAGGGGCTCTTTGGCTCCCACCAGTCCCCCTGTCTGGTCTA
+
AABBCFFFCFFFGFGGGGGGGGHGGGGGGGEHGGGGAFGGHHGHGGHHHGGHHHHHHGHFHHHHHHHGHHFGGGGGHHHHHHHEGG?GFHHHGGGFGFHF/GB?EGEGA2?GBFHHHHHFHDHFHG/C/?DGC>GFGF0?C0FGDCACF?DCCGHEBDH/G0CCAGHEHHFHHHHHHGHC-C?A;ED-EFGGG0FB0CBBFG0B9..-AFFFFFFFBF9B0BBBBFFFFBAFFFFFBFFFFA:FFF/BFF0
@M05620:37:000000000-D9766:1:1101:20137:2180 1:N:0:88
TCTGCTCCTTTTGAATCAACTCCTAGATTCCTGCCCCAGGTCCCCCGGTCCATTTAACCGTTTCATCCCTGGCTACCAGAAGCAACAACAACTGCCCCTCCTACCGGATGCTCCCCGTACTGACCGGCTCCTCGCCGCCTCCCCGGGCGTCCCAGCGCTGCTGCAACCATGGCAAGTAAGTCCGGCCTTTCCGCTTTAGCACTCTTGTGGATCCCCTTGACCCATTCTCAGCATTTGTACTTGTACCTGAC
+
>>1>AB1BBFB1BABBFBBFBF11BBBG3GFGGHH0FAB01BFGHGAA/AE1D22DDGHGEFFF2D2BBGHGHG1BFGH0BFH10BBFG?BG1BFGH/FEC0FB0>>E?EHHHHGG?EG//BFHHGGGGEFHFFGGGGGGGHGGGGGGGGGGGHHHG@EGGGGGGGGGGGGGF/CGGGBFGGGGG@@FFFFFFFFFFFFFFFFFFFFFFF/BFFFFFFFF/F9EFFFFFFBFFFFFFFFFFFFFF;;;FFF
@M05620:37:000000000-D9766:1:1101:16154:2250 1:N:0:88
AGTGCCAGCTCTCAATCGCACAGGGGACCCAGGGCCTGGCCCCTCCATCCAGAAAACCTATGACCTCACCCGCTACCTGGAGCACCAACTCCGCAGCTTGGCTGGGACCTATGTGAGTATCCAGCGTAGGAATCTGGGAGTTGGGGAGGAGTGAGGAGTTGGGGAAAGACAGTCCTAACCGTGGAGGGTTCTGGTAAATGATGGGGTGAGGAGGGGCTCTTTGGCTCCCACCAGTCCCCCTGTCTGGTCTA
+
>A>ABFFFBFFFGGGGGGGGGEHGFGGGGGHGDGGGGGHHHHGHGGHHHGHHHHHHGGHHHHHHHHGHHHHGGGGGHHHHHGGCGHHHGHHHEFGGGGGHGHHGGGHHGHHHHHHHHHHHHHHHHGEGGGHHHHHHHHHGEFHHGGGGFGGHHHHHHGHHHHGGGGGHHHHHHHHHHHHHGEEGGGGGCFGGGGCGGGGGGGGGGGFFFFFFFFFFFFFFFFFFFFFFFFFFFFFFFFFFFFFFFFFFFFF
@M05620:37:000000000-D9766:1:1101:15849:2296 1:N:0:88
ACCACACCTTCTACAATGAGCTGCGTGTGGCTCCCGAGGAGCACCCCGTGCTGCTGACCGAGGCCCCCCTGAACCCCAAGGCCAACCGCGAGAAGATGACCAGGTGAGTGGCCCGCTACCTCTTCTGGTGGCCGCCTCCCTCCTTCCTGGCCTCCCGGAGCTGCGCCCTTTCTCACTGGTTCTCTCTTCTGCCGTTTTCCGTAGGACTCTCTTCTCTGACCTGAGTCTCCTTTGGAACTCTGCAGGTTCTA
+
BBBBBBBBFFFFGGGGGGGGGFHHGEGEGFHHHGGFFGGGGHHHHGGGGGGGHHHHHHHGGGGGGGGGGGGHHHHGGGGHGHHHHGEEGG?CGGGHHHFGFF0FCGFGFHGGHHGGGGGHFFHFGFFHGHGHHFGGGGHEHHDHGHGFFFFGGGGG?9-A@CFFGADFFBFFF9FFFFFBFFFFFEFFFFFEB>AABFFFF:9A9/BFFBBFFFFFFBBBFFFF.99/BFFFFFFFFFBFBFBB9.;FFF/
@M05620:37:000000000-D9766:1:1101:14782:2356 1:N:0:88
AGGGCCAGCTCTCAATCGCACAGGGGACCCAGGGCCTGGCCCCTCCATCCAGAAAACCTATGACCTCACCCGCTACCTGGAGCACCAACTCCGCAGCTTGGCTGGGACCTATGTGAGTATCCAGCGTAGGAATCTGGGAGTTGGGGAGGAGTGAGGAGTTGGGGAAAGACAGTCCTAACCGTGGAGGGTTCTGGTAAATGATGGGGTGAGGAGGGGCTCTTTGGCTCCCACCAGTCCCCCTGTCTGGTCTA
+
A33>AAABBFFFGDGGGFGGEGHHGGGGGGHHGGGEGEHGFHGHGGHHEHHGHF3FHGHHHHHHHHFHHHHGGGGGHHHHGHHHFHHHGHHHGGGGEGGHGHHGGGHHGHHHHFHHHGHHHHHHHGGGGGHHHHHHHHGGGHHHGGFGGCEGHGHHHGHHHGCGGGHHHHHHHHHHHFGGGGEGACEGCFGGFG;FGGGGGGGGGFFBFFFFFFBBB<FFFFFFFFFFFFFFFFFFFFFFBFFFEFFFFFF
@M05620:37:000000000-D9766:1:1101:11436:2411 1:N:0:88
AGTGCCAGCTCTCAATCGCACAGGGGACCCAGGGCCTGGCCCCTCCATCCAGAAAACCTATGACCTCACCCGCTACCTGGAGCACCAACTCCGCAGCTTGGCTGGGACCTATGTGAGTATCCAGCGTAGGAATCTGGGAGTTGGGGAGGAGTGAGGAGTTGGGGAAAGACAGTCCTAACCGTGGAGGGTTCTGGTAAATGATGGGGTGAGGAGGGGCTCTTTGGCTCCCACCAGTCCCCCTGTCTGGTCTA
+
AA>ABFFFBFFFGGGGGGGCGGHGGGGGGGHHGGGGGGHHHHGHGGHHHHHHHGGHHGHHHHHHHHHHHHHGGEGGHHHHGGHHHHHHGHHHGGGGGHHHGHGGGGHHGHHHHHHHHGHHHHHHHGDGGGHHHHHHHHGGGHHHGGFGGGGHHHHHHGHHHHGGGGHHHHHHHHHHHHHHGGGGGGGGEGGGGGFGGGGGGGGGGGFFFFFFFFFFFFFFFFFFFFFFFFFFFFFFFFFFFFFFFFFFFFB
@M05620:37:000000000-D9766:1:1101:17288:2532 1:N:0:88
ACCACACCTTCTACAATGAGCTGCGTGTGGCTCCCGAGGAGCACCCCGTGCTGCTGACCGAGGCCCCCCTGAACCCCAAGGCCAACCGCGAGAAGATGATGAGTGGCCCGCTCCCTCTTCTGGTGGCCGCCTCCCTCCTTCCTGGCCTCCCGGAGCTGCGCCCTTTCTCACTGGTTCTCTCTTCTGCCGTTTTCCGTAGGACTCTCTTCTCTGCCCTGAGTCTCCTTTGGAACTCTGCAGGTTCTTGCTCG
+
BBBBBBBBFFFFGGGGGFGGGGGHGEGBF?HHHGG2EFGCFHGHHGGGGGGGHHHHHHHGGGGGGGGGGGGHHHHGGGGHGHHHHGGGGC<DFGHHHFF?DGH?2FF0FDC@CGGHGHHHHFFGHGACC<ADEGGFFGFHGHFFBGGGGFFABBFF?FGGGG?@/FFFF/BFF.;BFFFFFFFFFFF/@AAFAFFDFEF?BFFFFFFFFFFF/FFFFFFF/B/BBFFFFFFFBBFBFFBB..BB///9;9.
@M05620:37:000000000-D9766:1:1101:15059:2555 1:N:0:88
AGTGCCAGCTCTCAATCGCACAGGGGACCCAGGGCCTGGCCCCTCCATCCAGAAAACCTATGACCTCACCCGCTACCTGGAGCACCAACTCCGCAGCTTGGCTGGGACCTATGTGAGTATCCAGCGTAGGAATCTGGGAGTTGGGGAGGAGTGAGGAGTTGGGGAAAGACAGTCCTAACCGTGGAGGGTTCTGGTAAATGATGGGGTGAGGAGGGGCTCTTTGGCTCCCACCAGTCCCCCTGTCTGGTCTA
+
BBABCFFFBFFFGGGGGGGGGGHHGGGGGGHHGGGGGGHHHHGHGGHHHHHHHHHHHGHHHHHHHHHHHHHGGGGGHHHHHHGGHHHHGHHHGGGGGHGHGHHGGGHHGHHHHHHHHHHHHHHHHGCFGGHHHHHHHHHGGHHHGGGGGGGHHHHHHGHHHHGGGGHHHHHHHHGHHHHHGGFGGEGGDGGGGGFGGGGGGGGGGGFFFFFFFFFFFFFFFFFFFFFFFFFFFFFFFFFFFFFFFFFFFFF
@M05620:37:000000000-D9766:1:1101:19793:2611 1:N:0:88
ACCACACGTTCTACAATGCGCTGCGTGCGGCGCCCGAGGAGCACCCCTCGCTGCTGACTTAGGCCCCCCCCAACCCCAAGGCCAACCGCGCGAAGATGCCCAGGTGAGTGGCCCGCTACCTCTTCTGGTGGCCGCCTCCCTCCTTCCTGGCCTCCCGGCGCTGCGCCCTTTCTCACTGGTTCTCTCTTCTGCCGTTTTCCGTAGGACTCTCTTCTCTGACCTGAGTCTCCTTTGGAACTCTGCAGGTTCTA
+
>1>AAA111BB>EGGG3FBAEEEFCBEB00AEF/E//AA//B>0??///>>>//BBBB12B11BBEE>E//</C<C?CCEFGHF/FCCC<->-<A.=0<CGHAE/;C.;C.:GHG@??AGGGGGGBCFBFFGF@GGGAEEFFBBBBFFB;AAFFFFF?@@@@-A@@F@@FFFFFBFFFFFFFFFFFF/BBFFF@FFFFFFFFF-:///BFFFFFFFBF/BFFE9;BB/;BBFBFFEFFB9FBBFFF-BFFB
@M05620:37:000000000-D9766:1:1101:15185:2614 1:N:0:88
AGTGCCAGCTCTCAATCGCACAGGGGACCCAGGGCCTGGCCCCTCCATCCAGAAAACCTATGACCTCACCCGCTACCTGGAGCACCAACTCCGCAGCTTGGCTGGGACCTATGTGAGTATCCAGCGTAGGAATCTGGGAGTTGGGGAGGAGTGAGGAGTTGGGGAAAGACAGTCCTAACCGTGGAGGGTTCTGGTAAATGATGGGGTGAGGAGGGGCTCTTTGGCTCCCACCAGTCCCCCTGTCTGGTCTA
+
ABAABFFFBFFFGGGGGGGGGGHFGGGGGGDHGGGGGGHGGHGHGGHHHGHGGFHHHGHHGHHHHHHHHHHGGEFGHHGHGGHHHHHGGHHHGGGGGGHHGHGGGGHHGHHHHHHHHHGHHHHHHGDGGGHHHHHHHHGGGHHHGGGGGDEHHHGHHGHGHHGGGGHHBGHHHHHFHHHHGGEGFGGGGGFFFF;FGGGFGFGGGGF-EFFBDFFFFAEFFFFFFFFFFEF.AFFFFFFFFFFFFFFBFF;
@M05620:37:000000000-D9766:1:1101:21325:2619 1:N:0:88
ACCACACCTTCTACAATGAGCAAAAGTCTGAACTCCAGTCCCTAACTCTCATTGCGACTGCTGCCTGCCTGGCTACCAGAAGCAGAAACAACTGCCCATGGAGTCAAAGCGCTGATGAAACAATGACAAGTAAGTCCGGCATTTCCGCTTTAGCACTCTTGTGGATCCAATTGAACAATTCTCAGCATTTGTACTTGTAACTGACACGCCAGGAACACAAGATCGGAAGAGCACACGTCTGAACTCCAGTC
+
AAA1AA>AFFFFFGGFFGGFDG11BBB3DB131ABBGEAE1B1100D11B122D1A/A/E0111BGABB11/0B1BFG1BB1110BFGH0FC@FFH/BFGFBGGC12BF0?EFGAGDG1B1FFFE1B1B0BFF1BB1?BB/>D2BFEC/?F@FDDGGG??1<?/<FGHHC<1<F1>FFDFGFG1FFD=GFF<0===GGGFGGD0CD0.-CAC;./;CCCCFB0CE.99A=:;CAF;-C.C.09;;BFFF9/
@M05620:37:000000000-D9766:1:1101:20588:2637 1:N:0:88
AGTGCCAGCTCTCAATCGCACAGGGGACCCAGGGCCTGGCCCCTCCATCCAGAAAACCTATGACCTCACCCGCTACCTGGAGCACCAACTCCGCAGCTTGGCTGGGACCTATGTGAGTATCCAGCGTAGGAATCTGGGAGTTGGGGAGGAGTGAGGAGTTGGGGAAAGACAGTCCTAACCGTGGAGGGTTCTGGTAAATGATGGGGTGAGGAGGGGCTCTTTGGCTCCCACCAGTCCCCCTGTCTGGTCTA
+
BCBBCFFFDFFFGGGGGGGGGGHHGGGGGGHHGGGGGGHHHHGHGGHHHHHHHHHHHGHHHHHHHHHHHHHGGGGGHHHHHGHHHHHHGHHHGGGGGHHHGHHGGGHHGHHHHHHHHHHHHHHHHGGGGGHGHHHHHHGGGGHHGGGGGGGHHGHHHGHHHHGGGGHHHHHHHHHHGHHHGGGGGGGG;FFGGGFGGGGGGGGGGGFFFFFFFFFFFFFFFFHFFFFFFFFFFFFFFFFFFFFFFFFFFFF
@M05620:37:000000000-D9766:1:1101:20568:2646 1:N:0:88
AGTGCCAGCTCTCAATCGCACAGGGGACCCAGGGCCTGGCCCCTCCATCCAGAAAACCTATGACCTCACCCGCTACCTGGAGCACCAACTCCGCAGCTTGGCTGGGACCTATGTGAGTATCCAGCGTAGGAATCTGGGAGTTGGGGAGGAGTGAGGAGTTGGGGAAAGACAGTCCTAACCGTGGAGGGTTCTGGTAAATGATGGGGTGAGGAGGGGCTCTTTGGCTCCCACCAGTCCCCCTGTCTGGTCTA
+
BBBBCFFFCFFFGGGGGGGGGGHHGGGGGGHHGGGGGGHHHHGHGGHHHHHHHHGHHGHHHHHHHHHHHHHGGGGGHHHHHHHHHHHHGHHHGGGGGHHHGHHGGGHHGHHHHHHHHHHHHHHHHGGGGGHHHHHHHHHGGHHHGGGGGGGHHHHHHGHHHHGGGGHHHHHHHHHHHHHGGGGGGGGGEGGGGGFGGGGGGGGGGGFFFFFFFFFFFFFFFFFFFFFFFFFFFFFFFFFFFFFFFFFFFFB
@M05620:37:000000000-D9766:1:1101:15878:2673 1:N:0:88
ACCACACCTTCTACAATGAGCTGCGTGTGGCTCCCGAGGAGCACCCCGTGCTGCTGACCGAGGCCCCCCTGAACCCCAAGGCCAACCGCGAGAAGATGACCAGGTGAGTGGCCCGCTACCTCTTCCGGTGGCCGCCTCCCTCCTTCCTGGCCTCCCGGAGCTGCGCCCTTTCTCACTGGTTCTCTCTTCTGCCGTTTTCCGTAGGACTCTCTTCTCTGACCTGAGTCTCCTTTGGAACTCTGCAGGTTCTA
+
BCCCCCCBFFFFGGGGGGGGGGHHGFGGHGHHHGGGGGGGGHHHHGGGGGGGHHHHHHHGGGGGGGGGGGGHHHHGGGGHGHHHHGGGGGGGGGHHHHHHHHAF<?D0<?F/GH--->-><00D<0.<<AE.GC:D.:GEBBF/C;F0FG9FB9CEDC--;.;C99ADAFF//////;F/B//9/:/;9/;BF9:;FFBF99:.A:9:9/:9FB/9:9;/;/;:/;/9/;/BFEFFF/9///BFBF.;9/9
@M05620:37:000000000-D9766:1:1101:16076:2680 1:N:0:88
ACCACACCTTCTACAATGAGCTGCGTGTGGCTCCCGAGGAGCACCCCGTGCTGCTGACCGAGGCCCCCCTGAACCCCAAGGCCAACCGCGAGAAGTGGTGAGCTGTGGCCTCCCGGAGCTGCGCCCTTCTCACCTGGTCCTTCCTGTGCCGTGTTCCGTAGGCCTCTCCTCTCTGAACCTCTGCTCCGTTGGGACACTTGAGGGGCTAGACTGGGCCCAGACCCCTCTGAACACCACGCACGAATGGGCAT
+
BAABBBAAFFFFGGGGGGGBGDGGGEFACEFCGFGEEGGEEHCGHGCGAEEEBAFGHHFEEEEGGGGFGGGHHHEGGFEHGFHHHGGGGGCF//222?>?2?2?1?GCHGDA<CD--<<F1FC@A?@//0:;:.0CC;00000/;0;000-.-;.0;9;.9;09/.///990/00009..//:////9EFA.-9...///9:F.--9..///9;:..-...9A...;.//;B/......-9-..9:/....
@M05620:37:000000000-D9766:1:1101:11831:2687 1:N:0:88
GAGGCTGCTTTGGAAGAAACTCATAGATTACTGCAACAGTTCCCCCTGGACCTGGAAAAGTTTCTTGCCTGGCTTACAGAAGCTGAAACAACTGCCAATCCTACAGGATGCTACCCGTAAGGAAAGGCTCCTAGCAGACTCCACGGGAGTAAAAGAGCTGATGAAACAATGGCAAGTAAGTCAGGCATTTCCGCTTTAGCACTCTTGTGGATCCAATTGAACAATTCTCAGCATTTGTACTTGTACCTGAC
+
A>ABBBFBFFFFCFGGGGGGGGGHHHGHHHHHHHHHGHHFHHHHHGGGHHHHHHHHFHFGGHHHHHHHHHHHHHHHHHHHHHHHHHHHHHHHHHHGHGHHHHGH3BFGHHHH4FHHGGG/FGH330?FHHGH3G3?FEGHFH22?/B/BEF22@FFHGFH1FHBGHHHHGHEHHHGHH1G1D1FGHAGHBGHGGGGGHHHHHHHHHHHHDCHHF00<0GHBHEFFBFGGGGGGGGGGGGGGGGGG0C9FBC
@M05620:37:000000000-D9766:1:1101:16060:2690 1:N:0:88
ACCACACCTTCTACAATGCGCTGCGTGTGGCTCCCGAGGAGCACCCCGTGCTGCTGACCGAGGCCCCCCTGAACCCCAAGGCCAACCGCGAGACTCGGTGCGCTGTGGCTTCCCGGCTCTTCGCCGTTTTTACCTGGTCCTCCGTGCGGCCGTTTGCGGTCGGCCCCCTTTCTCTTACCTGCGCCCCTTTCGGCTTTCTGCTGGGTTGAGTCGGGCCGAGCCGACGCCTGCCTTCCACCCCGTAAGGGCCA
+
BABAAAB?CFFFFGGFFG4AFCFFGBAAAAGGAAFEAEGGFHHHHGGEEEEEGGFCGHF00FEGGCGGGGE0ECGGGFAGA/GHGG?<DG/</?11<<?A///-><0<C0><GHGC--<<<D.:C-AD/.:.:00;./0000/.9..-9---;9/.BB-;-;;9.-9--;///99;////:.;-.--:;F/;--.-//:///:B./.-//;/-9;9-9--;9;-9--9...;//////.;--:-../..9A
@M05620:37:000000000-D9766:1:1101:19510:2712 1:N:0:88
AGTGCCAGCTCTCAATCGCACAGGGGACCCAGGGCCTGGCCCCTCCATCCAGAAAACCTATGACCTCACCCGCTACCTGGAGCACCAACTCCGCAGCTTGGCTGGGACCTATGTGAGTATCCAGCGTAGGAATCTGGGAGTTGGGGAGGAGTGAGGAGTTGGGGAAAGACAGTCCTAACCGTGGAGGGTTCTGGTAAATGATGGGGTGAGGAGGGGCTCTTTGGCTCCCACCAGTCCCCCTGTCTGGTCTA
+
AA>>AFFFAFFFG4GGGFFAE?GCFEEA2BFHFAFA2BFH2GGHGGHHFGHHBGCFGGC3FGBGHFBGHHGEG>>EHFFFBGHHEGEGFBGGEE?>>?BGGBHAFGFGG2FGGHBGHHHHHHHHHGDD@/@GHHHHHHAFGHHGGGCD@ACFHFHC<AGHHH-C.CGHFHFCGH0;GGHHFDEGDEGG;FFGGGFFGGGFGGGBGDFFFFFFADF=FDFF/9FBFFFFEBADF?FFF/.A-AFFFEFFFFF
@M05620:37:000000000-D9766:1:1101:21741:2746 1:N:0:88
AGTGCCAGCTCTCAATCGCACAGGGGACCCAGGGCCTGGCCCCTCCATCCAGAAAACCTATGACCTCACCCGCTACCTGGAGCACCAACTCCGCAGCTTGGCTGGGACCTATGTGAGTATGCAGCGTAGGAATCTGGGAGTTGGGGAGGAGTAAGGAGTTGGGGAAAGACAGTCCTAACCGTGGAGGGTTCTGGTAAATGATGGGGTGAGGAGGGGCTCTTTGGCTCCCACCAGTCCCCCTGTCTGGTCTA
+
>3>AAFFFBFFFEGGGG2FFEEHHGGGEAEHHGGGFFAGFCGGHGGHFDGHFFC3GGFF3GG5GFHFGHFGGGG/EHFHFHHHA1?GHGFHHGAEEE3GH/3GF?/0BE0B1BFBFFHDG22BBCC/C@BBFHHHGDF0FEGH1/-.A-.<0/0=/<CG<DGGC.E.CHHHH0;CFCCCFBGGGDEGGCFFFFGFGF0B0;FF09.D;EF?99AB<B-AFFF//BFF.AF?AE.FFFF..9AFBFF/FB//
@M05620:37:000000000-D9766:1:1101:16285:2787 1:N:0:88
ACCACACCTTCTACAATGAGCTGCGGGTGGCTCCCGAGGAGCACCCCGTGCTGCTGACCGAGGCCCCCCTGAACCCCAAGGCCAACAGCGAGAAGACGCCCTAGGGGGTGGCCCGCGTACTTATCGTGTCCCCGCCGCCCCCCCTTCCGTCCCTCCGGGGCTGCAACCTTTCCCACTAGGTCCGTCCTTCTCCCTTTTCCCGTGGACTGTCCTCCCTTGACCTACTCTCCGTTTGGAATCTGGTAGTTCCA
+
AAAAA@BBFFFFGGGGGGGGGCHFG22AAAGGAFGEGGGGGHHHHGGGEAFF5GHHHHHG/>>EE1EGGGG0B3?EGG/G//?CGG/0BC///<0F0//>D/000?.-<--.<C-;:--:.000;9/.;/00;9AB-9@-99B--.././.;9/.;;--;@;.;//;./9////;../9:B//-.9.:9/////.9B//;/...-.//.///::/9;/./;:/9///9//.99/9.9///9///9//////
@M05620:37:000000000-D9766:1:1101:19120:2881 1:N:0:88
AGTGCCAGCTCTCAATCGCACAGGGGACCCAGGGCCTGGCCCCTCCATCCAGAAAACCTATGACCTCACCCGCTACCTGGAGCACCAACTCCGCAGCTTGGCTGGGACCTATGTGAGTATCCAGCGTAGGAATCTGGGAGTTGGGGAGGAGTGAGGAGTTGGGGAAAGACAGTCCTAACCGTGGAGGGTTCTGGTAAATGATGGGGTGAGGAGGGGCTCTTTGGCTCCCACCAGTCCCCCTGTCTGGTCTA
+
ABAABFFFCFFFGGGGGGGGGGHHGGGGGGHHGGGGGGHHHHGHGGHHHHHHHHHHHGHHHHHHHHHHHHHGGGGGHHHHHHHHHHHHGHHHGGGGGGHHGHHGGGHHGHHHHHHHHHHHGHHHHGGGGGHHHHHHHHHGGHHHGGGGGGGHHHHHHGHHHHGGGGHHHHHHHHHHHHHHGGGGDGGGEGGGGGFGGGGGHHGGGGFFFFFFFBFFFFFFFHHFFFFFFFFFFFFFFFFFFFFFFFF0FFF
@M05620:37:000000000-D9766:1:1101:19565:2894 1:N:0:88
AGTGCCAGCTCTCAATCGCACAGGGGACCCAGGGCCTGGCCCCTCCATCCAGAAAACCTATGACCTCACCCGCTACCTGGAGCACCAACTCCGCAGCTTGGCTGGGACCTATGTGAGTATCCAGCGTAGGAATCTGGGAGTTGGGGAGGAGTGAGGAGTTGGGGAAAGACAGTCCTAACCGTGGAGGGTTCTGGTAAATGATGGGGTGAGGAGGGGCTCTTTGGCTCCCACCAGTCCCCCTGTCTGGTCTA
+
ABABBFFFBFFFGGBGGGGGGGHGGGEAGG2GFGGGCFGHA2EH?AHHHHHHGFFHHGEGHFHHHHGHHHHGGGGGHHHHHHHHHHHHGHHHGGGGGHHHGGHGGGHHGHHHHHHHHHHHHHHHHGGGGGHHHHHHHHHGGHHHGGGGGGGHHHHHHGHHHHGGGGHHHHHHHHHHHHHHGGEGGGGGEGGGGGFGGGGGGGGGGGFFFFFFFFFFFFFFFFFFFFFFFFFFFFFFFFFFFFFFFFFFFFF
@M05620:37:000000000-D9766:1:1101:20962:2966 1:N:0:88
AGTGCCAGCTCTCAATCGCACAGGGGACCCAGGGCCTGGCCCCTCCATCCAGAAAACCTATGACCTCACCCGCTACCTGGAGCACCAACTCCGGAGCCTGGCTCGCACCTATGTGAGTATCCAGCGCAGGAATCTGGGAGTTAGGGAGGAGTGAGGAGTTGGGGAAAGACAGTCCTAACCGTGGAGAGTACTGGTAAATGATGGGGTGAGGAGGGGCGCTTTGGCTCCCACCAGTCCCCCGATCTTCACTA
+
AAAAAFFF3FFFGFGGGGGGGCGCFCGEEF2FFEEFCFFG2GGEFGGDGFAGFHHHGFC3GGFFFGH3FEBEE>EEHDGBGGHFGGCGEGFHG/?EE/B0/003<///>G1?12@F1>G12FF1GG//></F1FDG<G0.<01>00<.-<.<C00.0.:/</;-.::.///:9B9F00C.-..-../;;000;/9;F0FGGC;0..;-...9..-----9.9/;/9BF..;DF./;B/;A----.;//;B/
@M05620:37:000000000-D9766:1:1101:17774:3016 1:N:0:88
GAGGCTGCTTTGGAAGAAACTCATAGATTACTGCAACAGTTCCCCCTGGACCTGGAAAAGTTTCTTGCCTGGCTTACAGAAGCTGAAACAACTGCCAATGTCCTTAAGACTGCTCCCCTTCATGCTGGACTCCTCGCAGCATCCACGGGAGTAACCGAGAAGCTGAACCCATAACAAGTCAATCCGGCATTTCCGCTTTCGCAATCTTGTGGCTCACATTGCACCCTTCTCCGCCTTTGTAATTGTAACTG
+
AAAAABFBFFFFGFGGFGGGGGHHHG5FFFGFHFEDHHHBFDFGHGGFGBFHHHH2B3BF3DEGF5FGG5BAGBG3BFDDABGF3@3BGGGHHHHE3F3FBFBF4BFG4B3BBG3B?1B1F344?34B0BBF?3?ECE?E0F?BB2/<</>?GFFGCC@//????1?>.C.0011<<>==G0<0/<-=<A:GH0:.CFGHF....0;CFFFBAFFBB:BFGFB0/;C/:0:;C.9.://;:BFFFB/9/B/
@M05620:37:000000000-D9766:1:1101:11043:3076 1:N:0:88
ACCACACCTTCTACAATGAGCTGCGTGTGGCTCCCGAGGAGCACCCCGTGCTGCTGACCGAGGCCCCCCTGAACCCCAAGGCCAACCGCGAGACTTGGTGAGGTCCCGCCTACCGGCGCTGCGCCCCTCCTCCCTGGTTCTCTCCTCTCCCGTTTTCCGCCCGCCTCTCTTCGCTGACCTGCGTCTCCTTTGGCACTCTGCAGTCTCTAGCTAGCCCGAGCCCCCGTCTGACCCCCAGGGCCTAATACGCA
+
CCCCCCCCFFFFGGGGGGGGGGHHGBFGGGHHHGGGEFGGGHHHHGGEEGGGHHHHHHHGGGGGGGGGGGGH3GHGGGGHGHHHFGGGGCGC//22222?>?0?010//>A<FH----<AC.-::A@:.;FGGGG0.9CFGBFF99:;/:/A.:;:9;;.;-99:..;/:BF..:..;FB/.9A-.;0;BF0/:0;BBB0;0000;0;F009B:0:/---;9;DD;D..::0;/9--.9...9/;000...
@M05620:37:000000000-D9766:1:1101:11030:3096 1:N:0:88
ACCACACCTTCTACAATGAGCTGCGTGTGGCTCCCGAGGAGCACCCCGTGCTGCTGACCGAGGCCCCCCTGAACCCCAAGGCCAACCGCGAGAGTCGGCGCGGTTTGGTGTCCCGGTCCTTCTCCCTTTTTCCCCCGTTCTCTCTTCTGCCGTTCTCCGTCGGCCTCTCTTCTCTCTCCTGCGTCCCCCTTGGCTTTCTGCTGGTCCTCGCTCCGCTGAGCCGACGTTTGTCTTTCATTCCTCAATGCGCA
+
AACCCCCCFFFFGGGGGGGGGGHHGBEEGGHHHGGFEGGGGHHHHGGGFGFGHHHHGHHGGGGGGGGGGGGHGHHGGGGHGHHHHGGFDD@G</?2/B//<-->>>.C..<<GHG--:;0<G00;/:;G0:CG0/.-..=CF0:90;CB0;-;9/.00..9-:C.AF/BFFFFF/////;:B-.--...;://9/.;//////::/BB/.;E...;9;A.B9-:---./:///;/9;/;B///;;BB/..;
@M05620:37:000000000-D9766:1:1101:11424:3120 1:N:0:88
ACCACACCTTCTACAATGAGCTGCGTGTGGCTCCCGATGAGCACCCCGTGCTGCTGACCGAGGCCCCCCTGAACCCCAAGGCCAACCGCGAGAAGATGAAGAGGGGCGCTACCTGTTCTCTCTGCTGCTTCCCTCCTTCCTCGCTTCCGGGCGCTGCGACCTTTCTCCCTGGTTCTCTCTTCTGCCGTCTTCCGTAGTCCTTTGTCCTCTGACCTCCGTCTCGTTTGTCACTCTGCACTCTGTAGGTTGTA
+
BAABBBBACFFFGGGGGGFFGGHHGEGEGGHHHGGGF2FBFHHFHGGGAEEGHHGHHHHGGGGGGGGGGGGHGHHGGGGHGHHHHGGGGGFGCGFHHEF22??G/>/>-<-AGD0<=D00=000<0<00:0;C0=EHCHHH0:-..;/.;-A-:--.;@-;A///BBFBF/.;/999//BFFFB/B-A-;.:BAF...;B//;///;BBF///;B/...;..;..;..//9B//;BB///;;9BFBF9..:
@M05620:37:000000000-D9766:1:1101:13904:3143 1:N:0:88
ACCACACCTTCTACAATGCGCTGCGTGCGGCTCCCGAGGAGCACCCCGTGCTGCTGACCGAGGCCCCCCTGAACCCCAAGGCCAACCGCGCCCCCTCACTCCTCTGGTGGCCGCCTCCCTCCTTCCTGGGCTCCCGGCACTGCGGCCTTTCTCACTGGTTCTGTCTTCTGCCGTTTTCCGTCGGACTGTCTTCTCTGACCTGAGTGTCCTTTGGGGCTCTGCGGGTTCTAGATCGGAAGCGCCCAGGTCTG
+
AAA3ABB>4BBFGGGFDG4AE2EDG2A22AAAABBA1AEE?GHGHGGAEBEFFHHFHHG>>E?EG?EEGEA?F?GFGGEH/CFGHG//>BDC?/</?0?1>0>0>FG>>EFHGG-CD<<GGFHGH;CGH.;CGGGGG--;C9FF99-EFFFGFFFBFFFFFF/;BBFF9B9B-:AFFFFFFFBBB-@.;BBFFB/;FFFFBFBF9/;BFFFFFF:9:@FFFFBB=BF?FB////;AAE..;-99.:;FFF/
@M05620:37:000000000-D9766:1:1101:18900:3192 1:N:0:88
ACCACACCTTCTACAATGAGCTGCGGGTGGCTCCCGAGGAGCACCCCGTGCTGCTGACCGAGGCCCCCCTGAACCCCAAGGCCAACCGCGAGAAGATGCCCAGGTGAGTGGCCCGCTACCTATTATGGTGGCCGCCTCCCTCCTTACTGGCCTCCCGACGCTGCGCCATTTCTCACTGGTTCTCTCTTATGCCGTTTTCCGTAGGACTCTCTTCTCTGCCCTGCGTCTCCTTTGGAACTCTGCAGGTTCTA
+
AAAAAAAAFFCDFGFFGG1BE1F1E0AAEEHGCFFEEGEEGHGHHGAAEEEEGFHHHFFGCEEGEE@EGEFBCEC/?E?G/?FGG<<<><<</??F1<DGHHEC11>FG1FFHH-<@<-<000D0<0;<0CGHG-AC...;FGGE09;BBEG0;..:.;99BB-@;B9A/9B///9:FF///9;B/B/9:FBF@BFFFF/AB999BFFFFFE//9B/:/;:/-9--9;BB9/B/9////;/;BBFF-9BB/
@M05620:37:000000000-D9766:1:1101:11961:3227 1:N:0:88
ACCACACCTTCTACAATGAGCTGCGTGTGGCTCCCGAGGAGCACCCCGTGCTGCTGACCGAGGCCCCCCTGAACCCCAAGGCCAACCGCGAGAAGATGACCAGGTGAGTGGCCCGCTACCTCTTCTGGTGGCCGCCTCCCTCCTTCCTGGCCTCCCGGCGCTGCGCCCTTTCTCACTGGTTCTCTCTTCTGCCGTTTTCCGTAGGACTCTCTTCTCTGACCTGAGTCTCCTTTGGAACTCTGCAGGTTCTA
+
CCCCCCCBFFFFGGGGGGAGGGHHGEGBEEHHHGGGDGGGGHGHHGGGGGGGGHHHHHHGGGGGGGGGGGGHGHHGGGGHGHHHHGGGGGBGGGHGHHHHHHGG?GB0FHGGHHCDGGGHHHHHHBGHGFGHHGCGGGHGHHGHHHGGGGGGGGGGGG--;-@FFFFFFFFF0BFFFFFFFFFFFFFFB9FFFFDFFFFFFFAAD0FFFFFFFF09BFBFFFF//;B0:BFFFFFFFFFFFFFFFFFFFF0
@M05620:37:000000000-D9766:1:1101:12292:3236 1:N:0:88
ACCACACCTTCTACAATGAGCTGCGTGTGGCTCCCGAGGAGCACCCCGTGCTGCTGACCGAGGCCCCCCTGAACCCCAAGGCCAACCGCGAGAAGATGACCAGGTGAGTGGCCCGCTACCTCTTCTGGTGGCCGCCTCCCTCCTTCCTGGCCTCCCGGAGCTGCGCCCTTTCTCACTGGTTCTCTCTTCTGCCGTTTTCCGTAGGACTCTCTTCTCTGACCTGAGTCTCCTTTGGAACTCTGCAGGTTCTA
+
AAAAA1AAFFFF3GGGGGGBGEGGGFGEHFGHHFGG?FE/BFAFHGGGAEGFEGCGHHHGEEEEGGGEGGGG1GHFGGGHGHHH/FGEGCGG//01?1?FCFFGFFGHGBFFHHGGGCGHHHHHHGGFDHCGFCGGGGHGHHFHHHGGGFFFFGGGFAA-@CFGGGF@@FFFFFFFFFFFFFFFFFFFFFFFF@BBBFFFFFEFF/FFFFFFFFFFFFFFFFFFFFFFFFBFFFFFBFFFFFFFFFAFFFF
@M05620:37:000000000-D9766:1:1101:9508:3367 1:N:0:88
ACCACACCTTCTACAATGAGCTGCGTGTGGCTCCCGAGGAGCACCCCGTGCTGCTGACCGAGGCCCCCCTGAACCCCAAGGCCAAACGCGAGAAGATGCCCAGGTGAGTGGCCCGCTACCTATTCTGGTGGCCGCCTCCCTCCTTCCTGGCCTCCCGGCGCTGCGCCATTTCTCACTGGTTCTCTCTTCTGCCGTTTTCCGTAGGACTCTCTTCTCTGACCTGCGTCTCCTTTGGAACTCTGCAGGTTCTA
+
AAAAAAA>CFFFGGGGFG1BF1GCGEEBAAGHFBFEAFGGGHHHHGGGGGGGGHHHHHHEEGGGGEGGGGGHCHHGGGG/FHHHH0G<@<<BCGHHHHHHH1FFF1FGH1?FHH-ACCCHH1=FHH0DD/EHF-CGG.:EHHGHH0:G0;AF0;E.9A-=AG@-@@F-9/;FFFFFFFFFFFFEFFFFFFFFF@?FFFFBBFFFFEFFFFFFFFFFFBBFFFF-@:@AFFFFFFBFFFFFFFFFFFF/BF9
@M05620:37:000000000-D9766:1:1101:11676:3373 1:N:0:88
GAGGCTGCTTTGGAAGAAACTCATAGATTACTGCAACAGTTCCCCCTGGACCTGGAAAAGTTTCTTGCCTGGCTTAGAGAAGCTGAAACCACTGCCCCTGTTCTAAAGGCTGCTCACCTTCAGGCCAGGCTCATCGCAGCATCCCAGGGAGTCAAAGAACTGATGAAACAAAGGCAAGTCAGTCAGGCCATTCCGCTTTAGCACTCTTGAGGATCCCATTGCAAAAATCTCAGCCTTTGGCCTTGTCACTG
+
>>>AAA?AFFFFGBFE4BAFEGBFDBDGH5FFHHF4BBGDGHHHHGGABEFHHFGHHGHGGGHHBFGGGFB1121A3DBDF33@33BFE1FFHGGFC1BF33B44BB3B1BB1F34@B33BBG3B/?/??0?34B3<?//0BB2/B2//?//@>FB2@0@@211<?DF10/0??/?FC1F11>FG1C0<.<=<=/<.<EGBGFF0;CGH0;C0/;=C:0<:;0009.;;0;FB/;9F9B//00;90900;B
@M05620:37:000000000-D9766:1:1101:16568:3380 1:N:0:88
ACCACACCTTCTACAATGAGCTGCGTGTGGCTCCCGAGGAGCACCCCGTGCTGCTGACCGAGGCCCCCCTGAACCCCAAGGCCAACCGCGAGAAGATGCCCAGGTGAGTGGCCCGCTACCTCTTCTGGTGGCCGCCTCCCTCCTTCCTGGCCTCCCGGCGCTGCGCCCTTTCTCACTGGTTCTCTCTTCTGCCGTTTTCCGTAGGACTCTCTTCTCTGCCCTGAGTCTCCTTTGGAACCCTGCAGGTTCTA
+
CCCCCBCC4FFFGGGGGGFGGGHHGFGBGFHHHGGFDEGGGHHHHGGFFEEAGHHHHHHEGEGGGGGGGCFHHHHGGGGHGHHHHGGGGC/BFDHBF2<FGFG/11??<<C/CGGGG?DGHHHHH0DH</<CH@CGGDFGHGGHCFFFGG?AFFEG.-9-;DF.-@D-@BFFFF/BFFB/B//;FFFF9/BFFFFDFFFFF/.A./BF/:B/FFFFF//:;BF//B9;BFBBF/FFFB.../;FFFAFFF/
@M05620:37:000000000-D9766:1:1101:11689:3386 1:N:0:88
GAGGCTGCTTTGGACGAAACTCATAGATTACTGCAACAGTTCCCCCTGGACCTGGAAAAGTTTCTTGCCTGGCTTACAGAAGCTGAAACAACTGCCAATGTCCTACAGGATGCTACCCGTAAGGAAAGGCTCCTAAAAGAATCAAAGAAAGTAAAAGAGCTGATGAAACAATGGCAAGTAAGTCAGGCATTTCCGCTTTAGCACTCTTGTGGATCCAATTGAACAATTCTCAGCATTTGTACTTGAAACTG
+
A3AA>AFBFBB4G44AEE?EGGHHHFGHHFBBFG3FFHBGHBDBBBAAACBBGHEBB32BBFGDFGGBBB3BBFG33BBFHH3FG33FB31FFHHHGBGGHBB4FFBB3BFF2D@BBBE?>AE3BEG00?BB/BF3BFHG0?3?BFG20@@FFB@B2?2@22?<?1<<FC/<1??<?<1>F=1>FFC>F1<1>D.C.<C=0=0=0<00<0:A;0<GFGC;CC0GBC:C0=;09CFFGGG;BF0;00:;;;0
@M05620:37:000000000-D9766:1:1101:11664:3387 1:N:0:88
GCGGCTGCTTTGGAAGAAACTCATAGATTACTGCAACAGTTCCCCCTGGACCTGGAAAAGTTTCTTGCCAGTGGCAGATGTTTCCGCTCCTTTCCGCCAGTCCAAAAGGTTGCTCCCCTTCCAGCGGGGTTCAACGCCTCATCAAATAAAGTCAACGAGCTCATGCACCCCTGTCAAGTCACTCAGGTGTATCCACTTTAGCACTTTTGAGCATCTCTATGCGTAATTCACAGACTAGGGACATGAAACTG
+
>3>AA>AAFFDFGGGGCFFGEGGHFGHHHGHHHHHFGGFDFGHHHGEFEHHHHHGHHH2GGHHHHHHHH53B3B1B11B55@5551B1/B33B331B?/>@BG43B?3/BBB03F3//0BGH343///>>/<11?//></1>=1>1=111>1>F11.C.-<00=D0DD<:-.C0;:00;CB0CC/:C9/;0;CF09CFFB0CFBF/9C0.C09C00900009..;.:BB/9B//;//99./;./9//;99;
@M05620:37:000000000-D9766:1:1101:13417:3429 1:N:0:88
ACCACACCTTCTACAATGAGCTGCGTGTGGCTCCCGAGGAGCACCCCGTGCTGCTGACCGAGGCCCCCCTGAACCCCAAGGCCAACCGCGAGAAGATGACCAGGTGAGTGGCCCCCTCCCTCGTCTGGCGGCCGCCTCCCTCCTTCCTGGCCTCCCGGGCCCCCGCCCTTTCTGGCTGGTTCTCTCTTCTGCCGCTTTCCGAAGGACTCCCTTCTCTGACCTGTGCCTCCGTTGGAAGTATGCAGGTTATA
+
CCDDDCCCFFFFGGGGGGGGGGGHGEGGHGHHHGGGGGGGGHHHHGGGGGGGHHHHHHHGGGGGGGGGGGGHHHHGGGGHGHHHHGGGGGGGGGHHHHH2220?GG1011?F0/->C...<0-.<.C/0A-C-:AGGGG.FFFG00C00/<C0.9..---9--<---<D/0BF00:B?A/<FFB0000<0<00<--.<00<.<-..<</0.:</0<0000/</0:00<0...0.:<0/000<<0<<.00<0
@M05620:37:000000000-D9766:1:1101:22001:3459 1:N:0:88
ACCACACCTTCTACAATGAGCTGCGGGTGGCTCCCGAGGAGCACCCCGTGCTGCTGACCGAGGCCCCCCTGAACCCCAAGGCCAACCGCGAGAAGATGATCAGAGTGGCGCGCTCCGAACTTTTCCTTTTATGGCGCGTCGGCGGCAGCGGCGGCCCTCTCCCCAGCGACGCGCCCGGCGGGCGGGCGTCGCTGGGCGCTGGCTTCGCCCCGTGCCCCGCTCCGCCGCCGCCTTGCGCCGCCCCCCCCGGC
+
AAA1AAAAFFFFGBGF3GGAG1GFG00AA0FH1FFAAEGCEHHHHGGGEEGGHHGFHHGGGGGGG?EGGGGFHFHGGGGH/AHHHG/<BCB</CFF1G1<?GH1?<?<FCGGGGGGGCGGGGHHHHHHHHHHHFEGGG-9-9?-??-;--@9---99A--/B/9B-9-99-;-;-;-=--@---=??@??@-----999----FF--;AA@-;A-AB--;-;-A-B>>@-9@--9/--;--9@-;--9-9-
@M05620:37:000000000-D9766:1:1101:17609:3523 1:N:0:88
AGTGCCAGCTCTCAATCGCACAGGGGACCCAGGGCCTGGCCCCTCCATCCAGAAAACCTATGACCTCACCCGCTACCTGGAGCACCAACTCCGCAGCTTGGCTGGCACATATATGAGTGTGCAGCGTAGGAATCAGGAGGTTGGGAAAGAGAGAGGAAATGGGGAAAGACAGTGCTAACCGAGGAGGGTACTGGTAAATGATGGGGTGAGGAGAGGCTCTTTGGCTCCCACCAGTCCCCCTGTCTGATCTA
+
AAAABFFFCFFFGGGGGGGGGGHHGGGGGGHHFFGGGGHHHHGHGGHHHHHHHHHHHGHHHHGHHHHGHHGGGGGGHHHHHHHGHHHHGHHHGGGGGHHHGHHGG/BF2GH33DBDGF2B3DBGGGDGGGGHHH2??1/???GGG.1.><>0><CF.//<=CGGEGHHEHHHH00<<G:GG-=B9EGG./:;0;;CFFGGGGGGGFGFFF.;A.;;AAFFFFFFFFFEFFFFFAFFF0.;B?FFFF0;BFB
@M05620:37:000000000-D9766:1:1101:21331:3531 1:N:0:88
ACCACACCTTCTACAATGAGCTGCGTGTGGCTCCCGAGGAGCACCCCGTGCTGCTGACCGAGGCCCCCCGGAACCCCAAGGCCAACCGCGAGAAGATGACCAGGTGAGTGGCCCGCTACCTCTTCTGGTGGCCGCCTCCCTCCTTCCTGGCCTCCCGGCACTGCGCCCTTTCTCACTGGTTCTCTCTTCTGCCGTTTTCCGTAGGACTCTCTTCTCTGACCTGAGTCTCCTTTGGAACTCTGCAGGTTCTA
+
BBBBBABBFFFFGG5AGGFGGFHHGEEEAEE2FFGGGG2EAHHHHEGGEEGGHHFGHH3A>ECGG1EFG/EE?EFGG/?GGHFGHGDFDG/<BDH1FFHHHGH/?FFFF>.<<F-C@@C/<G0=GHD::/CC.:-;CGAFBF9CFBBFFBGGGGGEGGG-;.:BA-ADC//BBB/BFFFFF/FFBFFFFBBB9@..9AFFD9..;FBBBBFFFFFF/9FFBFF/9;/F/B/BFBFFF///:BB/FFFBFBF
@M05620:37:000000000-D9766:1:1101:18294:3550 1:N:0:88
AGTGCCAGCTCTCAATCGCACAGGGGACCCAGGGCCTGGCCCCTCCATCCAGAAAACCTATGACCTCACCCGCTACCTGGAGCACCAACTCCGCAGCTTGGCTGGGACCTATGTGAGTATCCAGCGTAGGAATCTGGGAGTTGGGGAGGAGTGAGGAGTTGGGGAAAGACAGTCCTAACCGTGGAGGGTTCTGGTAAATGATGGGGTGAGGAGGGGCTCTTTGGCTCCCACCAGTCCCCCTGTCTGGTCTA
+
AAAABFFFBFFFGGGGGGGFGGHCGGGGGGHHGGGGGGHHGHGHGGHHHGHHEHHGHGHHHHFHHHHHHHHGGEEEHEHHFFHHHHHGGHHHDGFGGGHHGGHGGGHHGHHGHHHHHHHGHHHHHGFGGGHHHHHHHHHGDHHHGGGGGGGHHHHHHGHHHHGGGGHGHHHHHHHHHHHHGGGGGGGGEGFGGGFFGGGGGGGGGGFFFFFFFFFFFFFFFFFFFFFFFFFFFFFEFFFFFFFFFFFFFFB
@M05620:37:000000000-D9766:1:1101:15422:3731 1:N:0:88
ACCACACCTTCTACAATGAGCTGCGTGTGGCTCCCGAGGAGCACCCCGTGCTGCTGACCGAGGCCCCCCTGAACCCCAAGGCCAACCGCGAGAAGATGCCCAGGTGGATGGTCCCCGTCCTGATCGGGTGGTCGCCTCCCCCCCTGCCGGCCCCGCGGTGCTGCACCCTTTCCCAGTAAGTCCGTCCTTTCCGGTTTACCGCTCGTGTGGCTCCCCTGGACCGAGTCCCCTTTGGAACACTGGTAGCTGTA
+
>AA3AABBFFFFGGGGDGGCG5GEF22BEAGHBFGA2AEFDHHHHGGGEEGGHHHEGHHG?EEGF?FGGGGFFFEGGFAG/?GHHGE<CGG@@DFF1D1GH?//1?//?F/1?F0>-..<<111>.<-<--.0;CF.EH..;9--9..;-;B---;>-.-9;FF//;9.9///9;/;///;FB..99A;9/;.-;9A//;.-----.;...9/;.;;..;.99;-;;/;.../////;9;B/.//9/;///
@M05620:37:000000000-D9766:1:1101:18440:3740 1:N:0:88
AGTGCCAGCTCTCAATCGCACAGGGGACCCAGGGCCTGGCCCCTCCATCCAGAAAACCTATGACCTCACCCGCTACCTGGAGCACCAACTCCGCAGCTTGGCTGGGACCTATGTGAGTATCCAGCGTAGGAATCTGGGAGTTGGGGAGGAGTGAGGAGTTGGGGAAAGACAGTCCTAACCGTGGAGGGTTCTGGTAAATGATGGGGTGAGGAGGGGCTCTTTGGCTCCCACCAGTCCCCCTGTCTGGTCTA
+
BBBCCFFFCFFFGGGGGGGGGGHHGGGGGGHHGGGGGGHHHHGHGGHHGHHHHHGHHGGHHHHHHHGHHHHGGGGGHHHHHHHHHHHHGHHHGGGGGHHHGHHGGGHHGHHHHHHHHHHHHHHHHGEGGGHHHHHHHHHGFHHHGGGGGGGHHHHHHGHHHHGGGGHHHHHHHHHHHHHHGGEGGGGGCFFGGGFGGGGGGGGGGGFFFFFFFFFFFFFFFFFFFFFFFFFFFFFFFFFFFFFFFFFFFFF
@M05620:37:000000000-D9766:1:1101:19538:3789 1:N:0:88
ACCACACCTTCTACAATGAGCTGCGTGTGGCTCCCGAGGAGCACCCCGTGCTGCTGACCGAAGCCCCCCTGAACCCCAAGGCCAACCGCGAGAAGATGACCAGGTGAGTGGCCCGCTACCTCTTTTGGTGGCCGCCTCCCTCCTTCCTGGCCTCCCGGAGCTGCGCCCTTTCTCACTGGGTCTCTCTTCTGCCGTTTTCCGTAGGACTCTCTTCTCTGACCTGAGTCTCCTTTTGAACTCTGCAGGTTCTA
+
BBBBBBBACFFFGGGGEGAFGFHGGEEAAEGHGFFEDEGGDHHHHGGEAEEGFHFGFHFEE0>FHEGGGEFGHFHGGGGHECHHHGEEGG/BCFHEDDFGG1GF111<F1FAFCDCC-<FGG1G1F0AC.<.<--AD?GEC:E/CCG099?FGEFG.B-;9.//ABDBBFB//9BFFFF.;.99BF/B9/B/B9ADFFFF?;.9A/9/BBFBFFFFB//;FFB/9///9B/BF/B.B9////99/A.;9/9
@M05620:37:000000000-D9766:1:1101:14242:3868 1:N:0:88
ACCACACCTTCTACAATGAGCTGCGTGTGGCTCCCGAGGAGCACCCCGTGCTGCTGACCGAGGCCCCCCTGAACCCCAAGGCCAACCGCGAGAAGATGATGAGTGGCCCGCTACATCTTCTGGTGGCCGCCTCCCTCCTTCCTGGACTCCCGGAGCTGCGCCCTTTCTCACTGTTTCTCTCTTCTGCCGTTTTCCGTAGGACTCTCTTCTCTGAACTGAGTCTCCTTTGGAACTCTGCAGGTTCTAGATCG
+
>>>AAAAACFBDBFFAEFBFDDEGEEGB42GGHFC2EEEA?GHHHGCGAAFFHA3FGBCEEGGGCG/EGEGHHHE>EGG/FHHA/?EGC/>BC<GF1FG2GHHFBCFHHGG?-C1>FHHHHF1>0A<CD@@EDHECHGFFHHBC//;GFGGD-9A-./;A-CGGGFFFFBFFF/9FFFFFFFFFFFF;@.AFEFFFFFFFFFFBFFBFFFFFB///;B/BBBFF/FF;BFF/BFBBFFE/F.;FF:;BFFF
@M05620:37:000000000-D9766:1:1101:11092:3870 1:N:0:88
GAGGCTGCTTTGGAAGAAACTCATAGATTACTGCAACAGTTCCCCCTGGACCTGGAAAAGTTTCTTGCCTGGCTTACAGAAGCTGAAACAACTGCCAATCCTCCAGGATGCTACCCGCAAGGAAAGGCTCCTAGAAGACTCCAAGGGAGTAAAAGAGCTGATGAAACAATGGCAAGTAAGTCAGGCATTTCCGCTTTAGCACTCTTGTGGATCCAATTGAACAATTCTCAGCATTTTTACTTGTAACTGAC
+
BABBABFBFFFFGCFGGFFGGGGHHHHHHHGFHHFHHHHHHF5BBEFFHHFGGHHGB3FGAFGFFHHBFGFFBFHBABFGHHEHHEBGBF1FGHHHHHHB2B@FHBB1B@FFB3BB?/>>>C0FFB???B?GF4BGFGBB2FFG2/BC?/2@GF@C2@<??<1@BDFCE1?<<<<>1=1>=>1><>.1>100<AADCFF00<<;<;0;C:;;CFCC0;0C:;0CB00;00;/;00;0C?C0;FFG;F;;B;
@M05620:37:000000000-D9766:1:1101:17043:3871 1:N:0:88
ACCACACCTTCTACAATGAGCTGCGTGTGGCTCCCGAGGAGCACCCCGTGCTGCTGACCGAGGCCCCCCTGAACCCCAAGGCCAACCGCGAGAAGATGATCAGAGCGGCGCGCTCCGAAAGTTTCCTTTTATGGCGCGGCGGCGGCGGCGGCGGCCCGATCCCCAGCCTAGCGCGCGGCGGGCCGGTGTCGCTGCGCGCCGCCTTCCCCCCCTGCCCCCCCCCCGCCCCCCCTCGCGCCGCCCGGCCCCGC
+
BCCCCCCDFFFFGGGGGGGGGGHHGEGEEEHHHGGGGGGGGHHHHGGGGGGGHHHHHHHGGGGGGGGGGGGHHHHGGGGHGHHHHGGGGGDGGGHGHHB2FHG2?1<</C?-C-<A.<.@::CFHF<1C:1:1<C9.--<9<C--<---<----<@<----./9<.<./:/B-<-C-<---<--<<--.0.9.<.<--<-9-<..</<<<@-<..<..-<-<---9--<--<-.----<---@----<---
@M05620:37:000000000-D9766:1:1101:11672:3886 1:N:0:88
GAGGCTGCTTTGGCAGAAACTCATAGATTACTGCAACAGTTCCCCCTGGACCTGGAAAAGTTTCTTGCCTGGCTTACAGAAGCTGAAACAACTGCCAATTACCTCAAGGCTGAACCACGTGCTGCAAGAATCCAAGAAGCCACAAAAAGAGTACACGAAATAATGCCACCGAAGCAAGTAAGTCCGGCATTACCGCTTTCGAACACTTGAGTCAACAATTGACAAAATCTCAGCCTTTCAACTTGAACCTT
+
>1>>1>CA@1B1F1BA1F1BFGGHHDBDF1B3DF11AFBFHBDBBAA/A00BBGE0A10B1DD2DDDBBBB/BFB1B1BDB1@BB11@1B/BBFBB1B1111@1B11BB>1BB11>>F/////110B10B1B<111B<B10000?00///<121@1?>/?/1@<@11?<0///>-><<>1<=<=>.-<<-<00=.;;:.:A.;:-;C;000090;=0.00090;99.0/;000///990000099/9/-;/
@M05620:37:000000000-D9766:1:1101:17448:3913 1:N:0:88
ACCACACCTTCTACAATGAGCTGCGTGTGGCTCCCGAGGAGCACCCCGTGCTGCTGACCGAGGCCCCCCTGAACCCCAAGGCCAACCGCGAGAAGATGACCAGCTGAGTCGCCTACTGCCTCTTCTGGCCGCCTCCCTCCTCCCCCGTCGCCTCCCGCTGCTCCGCCCTTTCTCGCTGGTTCTCTCTTCTGCCGTTTTCAGTACGCTTCTCTTCTATGCCCTGCGTATCCTGTAGTATGCAGATGGTAATA
+
CCCCCCCCFFFFGGGGGGGGGGHHGFGGHGHHHGGGEGGGGHHHHGGGGGGGHHHHHHHGGGGGGGGGGGGGHHHGGGGHGHHHHGGGGGGGGGHHF2F2220/1110==/<?..011101>F111>1<<<CG.;C.//;:CG..;-;.;AAA9..:9-;:00;.9.9-;00;BA.E.9B0B00;:FFF0B00;;9/9;00::0.:...:BF0000000;/:.:@..9.000:000::000;00;0;000:
@M05620:37:000000000-D9766:1:1101:22013:3934 1:N:0:88
AGTGCCAGCTCTCAATCGCACAGGGGACTCAGGGCCTGGCTCCTCCATCCAGAAAACCTATGACCTCACCCGCTACCTGGAGCACTAACACCGGAGCTTGGCTGGAACCTATGTGAGTGTACAGCGTAGGAATATGGGAGTTGGGGAGGAGAGAGGAGTTGGAAAAAGACAGTCCTAACCGTGGAGGGTTCTGGTAAATGATGGGGTGAGGAGGGGCTCTTTGGCTCCCACCAGTCCCCCTGTCTGGTCTA
+
>11>ADFF?FC3AFGDA1FFAGGFAEGA0BFGHH000AB00BFGHHHH10FB1B1BF/0BFG2DFGFHHHGGGGE/GHHAGHHE01BGH1B?E/>>/0FH/FGEE0BBFGHHHHHH1F1B22BFGGCA<CDG11@2@GGG/0??C//A-<..>>EFGG/CH/00<<<EEHF/0:;CCGHH-CGGGGGGCFFGGFFFGFBFFFGGGGG@FFFB--;9@-99//;;FFF?EFFFFFFFFFFF-;9BFB//:/9
@M05620:37:000000000-D9766:1:1101:21172:3935 1:N:0:88
ACCACACCTTCTACAATGAGCTGCGTGTGGCTCCCGAGGAGCACCCCGTGCTGCTGACCGAGGCCCCCCTGAACCACAAGGCCAACCGCGCCCGCTAGCTCTTCTGGGGGCCACCTACCTCCTTCATGGGCTCCCAACGCTGCAAACTTTCTCACTGGTTATCTCTTATTCCGTTTTCCATCTGACTTTCGTCTCTGACCTGAGTCTCCTTTGACATTCTGCAGGTTCTAGATCGGAATCGCACACGTCTG
+
111>AA1ACFCDAGF13BBGAFF1EAEBG0A0BB00AAEACEFHFGAE//EEHA1FG0BEEGCG/E/>EEGFFHA0?GGEHHH</?ECGCB//<////?2??<GG1?0/<--.>0010.00<CFF00=0.</<.;//::A::C/00;C00;90;B9F/00000;90;0;000909/.000;;009;B/;/-:;-;B//;F9-;F/B//;F/F/////9;////;;-9/;///9/;-9A-/------9;AF:
@M05620:37:000000000-D9766:1:1101:7535:3978 1:N:0:88
AGTGCCAGCTCTCAATCGCACAGGGGACCCAGGGCCTGGCCCCTCCATCCAGAAAACCTATGACCTCACCCGCTACCTGGAGCACCCACTCCGCAGCTTGGCTGGGACCTATGTGAGTATCCAGCGTAGGAATCTGGGAGTTGGGGAGGCGTGAGGAGTTGGGGAAAGACAGTCCTAACCGTGGAGGGTTCTGGCAAATGATGGGGTGAGGAGGGGCTCTTTGGCTCCCACCAGTCCCCCTGTCTGCTCTA
+
AA>AAFFBAFFFG1GGGGCEEEHGGCAAEEHHFAEECFHHFHGHGGH1GFHHHHHFGFH1BG2FHEGFGHHEE/>FHHGHGHHHHH/FEHFGE>C/E01B/G<///BGEHGHHBGBGFGHHHB1G//?</11?FHFBC0?/??1-A.<A.AE?..C0::/;CCCE.;G/CFFFG0C9CFF?CE-.9.99.;CFE0;F-FFFFB/-;B--AFFAF<@@?FF/B9/99B-A-FFEF/FF9A-@-:BFF//99;
@M05620:37:000000000-D9766:1:1101:15144:3994 1:N:0:88
AGTGCCAGCTCTCAATCGCACAGGGGACCCAGGGCCTGGCCCCTCCATCCAGAAAACCTATGACCTCACCCGCTACCTGGAGCACCAACTCCGCAGCTTGGCTGGGACCTATGTGAGTATCCAGCGTAGGAATCTGGGAGTTGGGGAGGAGTGAGGAGTTGGGGAAAGACAGTCCTAACCGTGGAGGGTTCTGGTAAATGATGGGGTGAGGAGGGGCTCTTTGGCTCCCACCAGTCCCCCTGTCTGGTCTA
+
AA1>AF1CAFFFF1G31FGAEAF0FEAE?0FGCFEA/FGF0GEGGGGGHCFF1BE0GEFGEF2GFHHHHGHE/>EEHHHGBBFGFFHHGCGGAEECEFGFGGHGGGHHGFHHHGHHHHHHHHHHHGCGGGHHFHHHHHHGCFHHGGGGGGGGGHHFH?CGFHGGGGEHHHHHFHHHHHHHGGEGGFGG9CGGGG9BFFGGGGGGGGF@FFFFFF@@@@FFFFFFFFFFABFFFF9FFFEF?EBFFFFFFFB
@M05620:37:000000000-D9766:1:1101:10198:4009 1:N:0:88
GAGGCTGCTTTGGAAGAAACTCATAGATTAATGCAACAGTTCCCCCTGGAACTGGACAAGTTTCTTGACTTGCTTACTGAAGCTGAAACAACTGCCAATCCTCCAGGACGCTATCCGGAAGGAAAGGCTCCTATAAGAATATAAGGGAGTAAAAGAGCTGAGGAAACAATGGCAAGAAAGACAGGCACTTCAGCTTAAGAACTCTTGTGGAGCCAATCGTACAATTCTCAGAATTTTTAAGTGTAACAGAC
+
>3>A3>FBBBB4G4BBBF4FGGHHG5FGFH5DDD5FBGBFE553222A2FBBBFBGB31BDDFDDFG5355BDD5535DAFG3BF33F3?1FGHHFHFH32BBBG33?1/>>11B3?/?/?>B3E?0?3B/B3433??B2333?3B?/</2222@/2@@<<0/<00<0<1?1001>0><<000<>>..<<0000000==00<0<;:0:;.:./.;C//....90000;0090900;9CA;000;0;=099;
@M05620:37:000000000-D9766:1:1101:15125:4013 1:N:0:88
AGTGCCAGCTCTCAATCGCACAGGGGACCCAGGGCCTGGCCCCTCCATCCAGAAAACCTATGACCTCACCCGCTACCTGGAGCACCCACTCCGCAGCTTGGCTGGGACCTATGGGAGTATCCAGCGTAGGAATCTGGGAGTTGGGGAGGAGTGAGGAGTTGGGGAAAGACAGTCCTAACCGTGGAGGGTGCTGGTAAATGATGGGGGGAGGAGGGGCTCTTTGGCTCCCACCAGTCCCCCTGTCTGGTCTA
+
AAAAAFFFAFFFG4FFFGGCGCHCG?BEAE2AFABBCFHHFGGCEGGFGFCHGFFHGE3BFGGGHGHFHC?EG>EEH3FHBFGHHH1?EEGFEEEEFF?F/33?//0F/B23220B?<23@G2FH////?1?11<11<0//?FG-><-<C./.0<.0<C/0<--CDAGCGHBGFHF0BFGG.9-.9.9..;0;//00;000=9FEF-----99.-@D-A9/;/B//B.AF.99FF/BF..;A/BFF//;9/
@M05620:37:000000000-D9766:1:1101:17317:4042 1:N:0:88
AGTGCCAGCTCTCAATCGCACAGGGGACCCAGGGCCTGGCCCCTCCATCCAGAAAACCTATGACCTCACCCGCTACCTGGAGCACCAACTCCGCAGCTTGGCTGGGACCTATGTGAGTATCCAGCGTAGGAATCTGGGAGTTGGGGAGGAGTGAGGAGTTGGGGAAAGACAGTCCTAACCGTGGAGGGTTCTGGTAAATGATGGGGTGAGGAGGGGCTCTTTGGCTCCCACCAGTCCCCCTGTCTGGTCTA
+
AA>ABFDFBFFFEFGGGEGEEEFGAEGGGEHHGGGGGDHFHHGHGGGHFHHFHG3GHGEHHHHHHHGHHHHGGGGEHHHHHHGGGHFHGFHHGGGGGGHHGHHGGGHHGHHHHHHHHHHHHHHHHGDGGGHHHHHGHFHGAHHHGGGGGGGHHHHHHGHHGHGGGGGHHHHHHHHHHHHHG9CBGGGGDFGGGGFFGGGGGGGGGGFBEFFFFFBBBBFFFFFFFFFFFFFFFFFFFFFFBFFFFFFFFFF
@M05620:37:000000000-D9766:1:1101:23411:4058 1:N:0:88
GAGGCTGCTTTGGAAGAAACTCATAGATTACTGCAACAGTTCCCCCTGGACCTGGAAGAGTTTCTTGCCTGGCTTACAGAAGCTGAAACAACTGCCAATCCTACAGGATGCTCCACGTAAGGACAAGCTCCTCGACGACTCCCCGAGCGTCCAAGAGCTGCTGCAACAATGGCAAGTAAATCCGGCCTTTCCGCTTTAGCACTCTTGTGGATACCCAAGAAAAATTCTCAGCATTTGTACTTGTAACTGAC
+
AAABBAFBFFFFGGGGFAFCGC4DDBAD6FGGHHG4GFB555DF2BAF2AFGHFCE331BBDFAFF55BFHH1FBEHHHHHHHFFFH3G3F?FFFFE3GGHEHE333BF3BB3FCHGHF0033?F00?BGHE2E<E//</?B/B//>/<CDC/F1?>0>GBH1>GGFH.1FCG/GE<<D00=/.@D::/:<0:DFGGFF9FBFGFGFGGGBF0C9/0.9;://;C/;;;BB/;9/B/BBF/9;BF///;;9
@M05620:37:000000000-D9766:1:1101:15316:4187 1:N:0:88
GAGGCTGCTTTGGAAGAAACTCATAGATTACTGCAACAGTTCCCCCTGGACCTGGAAAAGTTTCTTGCCTGGCTTACAGAAGCTGAAACAACTGCCAATGTTCCAGAAGCTGATCCAGTAGGTAACAGGCTCATAAAAGACTAAACGAGAGAAACAGCGCAGAAGAAAACATCACAAGACCGACAGACCTTTCCGCTTTAGCACTCTTGTAGCAAACCTTACAACCTTCACAGACTTTATACTTGACACTG
+
A?AAABFBFFFFGBABCGFGGGHHHHGHGFGHHHDDFHHHHHHHHGGGEFFGHGFB3A2GBDGGHGFBBFGHHHHFGGHGHHHHHFFGGGFGHHHGFGFGH4B4FB@3333@BBFG33434334B?B3?F0FF4B44B3/23BD??E/////BB2BG0////<0??0F0?/?11<1>00><--<<-/<<<<<;C.DD..0:C0G0:<0FC00;0;F../90:;0/.;;/000;;AB09000099;9////9
@M05620:37:000000000-D9766:1:1101:15332:4197 1:N:0:88
GAGGCTGCTTTGGAAGAAACTCATAGATTACTGCAACAGTTCCCCCTGGACCTGGAAAAGTTTCTTGCCTGGCTTACAGAAGCTGAAACAACTGCCAATGTCCTACAGGATGCTACCCGTAAGGACAGGCTCCTAGAAGACTCCAAGGGAGTAAAAGAGCTGATGAAACAATGGCAAGTACGTCAGGCATTTCCGCTTTAGCACTCTTGTGGATCCAATTGAACAATTCTCAGCATTTGTACTTGTACCTG
+
BACCACFBFFFFFFBFGGBGGGHHHFHHHHHGGHGHGHHGGFGHHGGFHHHHHHGGFFFGBFGFHHHFFGHGFGHEBFFGHHBFGEBGBGAHHHHHHFHHHBFFGHHHFFHHEHGGFHG?EEGFG0??/?FGEGH43BGGC?2?22B/?FD/CFFFFCCFFF2<FHGHHHHFFGFGFFFG1<<>CC<G.1FFFFDGDGE==DGH0CGGG;GDHCGHH0;GGHFHF/0;0=0;CFGGGGGBBFBFC9;000C
@M05620:37:000000000-D9766:1:1101:15313:4209 1:N:0:88
GAGGCTGCTTTGGAAGAAACTCATAGATTACTGCAACAGTTCCCCCTGGACCTGGAAAAGTTTCTTGCCTGGCTTACAGAAGCTGAAACAACTGCCACTGTCCTCCAGGCTGCTCCCCTTCCGGCCAGGCTCCTCGAAGACTCCACGGGAGTCACCGAGCTGATGAACCAATGTCAAGTCCGTCAGGCCTTTCCGCTTTAGCACTCTTGTGGCTCCACTTGCACACTTCTCAGCATTTGTACTTGTAACTG
+
AAABBAFBFFFFGGGGCFFGGGHHHHHGGFGFHGHHHHGDDGHHHGGGHFHHHFFGH3AFBHHGGDGHHHFFEBGGHHHGGFEGF@@GHGHHFHHFF3BFGDHH33BBF1BGFF3FE12023/>>EEGE?FGGH2//2?/2BGG22E//?>/??GHF@/>E1<FGHHGHAGHH0DGFF=GF.<<EGHC.;GFGFDGFDG0CCF;0FFGGBFG..;.99FFGGB;0FF9C;B0C/0;0//;/9;FFFBBFFF
@M05620:37:000000000-D9766:1:1101:20599:4218 1:N:0:88
AGTGCCAGCTCTCAATCGCACAGGGGACCCAGGGCCTGGCCCCTCCATCCAGAAAACCTATGACCTCACCCGCTACCTGGAGCACCAACTCCGCAGCTTGGCTGGGACCTATGTGAGTATCCAGCGTAGGAATCTGGGAGTTGGGGAGGAGTGAGGAGTTGGGGAAAGACAGTCCTAACCGTGGAGGGTTCTGGTAAATGATGGGGTGAGGAGGGGCTCTTTGGCTCCCACCAGTCCCCCTGTCTGGTCTA
+
A?>AAFFFAFFFGBGFFGGCGCHCFGEEEFHHFEEEFGHHHHGGGGHHHGHHHHHHHFFHHHHHHHHHHHHGG>EEHHHH?FGHHH1?EFHGDGFGGHHHGHHGGGHGGHHHHHGHFHHHHHHHHCEGGGHHHHHHHGFECGGGGGFCGDEGHHGAGDHHHHFGGGHFHHHHHHHHEFHHGGGGGGGGEGGGGGCFGGGGGGGGGGFFFFFFFFFFFFEFFFFFFFFFFFFFFFFFFFFFFFFFFFFFFFB
@M05620:37:000000000-D9766:1:1101:22127:4225 1:N:0:88
ACCACACCTTCTACAATGAGCTGCGTGTGGCTCCCGAGGAGCACCCCGTGCTGCTGACCGAGGCCCCCCTGAACCCCAAGGCCAACCGCGAGAAGATGACCAGGTGAGTGGCCCGCTACCTCTTCTGGTGGCCGCCTCCCTCCTTCCTGGCCTCCCGGCGCTGCGCCCTTTCTCACTGGTTCTCTCTTCTGCCGTTTTCCGTAGGACTCTCTTCTCTGACCTGAGTCTCCTTTGGAACTCTGCAGGTTCTA
+
BABBCCCCFFFFGFFGGGGGGGHHGEFBFFHHHGGEEGGGGHGHHGGGGGEGHHHHGHHGGGGGGGGGGGGHFHGGGGGHGHHHHGGGFFBFGGHHHGHHHHHFGHHHHHGGHHGGGGGHGHHHHHHGHHGHHGGGGGHGHHGFHHGGGGGGGGGGGG-BACFFFFFFFFFFFFFFFFFFFFFFFFFFFFFFFFDFFFFFFFEFFFFFFFFFFFFFFF/FFFFFFFFFFFFFFFFFFFFFEFFFFFFFFFB
@M05620:37:000000000-D9766:1:1101:23314:4231 1:N:0:88
GAGGCTGCTTTGGAAGAAACTCATAGATTACTGCAACAGTTCCCCCTGGACCTGGAAAAGTTTCTTGCCTGGCTTACAGAAGCTGAAACAACTGCCAATGTCCTACAGGATGCTCCCCGTCAGGACCGGCTCCTAGCAGCCTCACCGGGAGTAACAGCGCTGCTGAAACAATGGCAAGTACGTCATGCCTTTCCGCTTTAGCACTCTTGTGGATCCCCTTGAACAATTCTCAGCATTTGTCCTTGTCCCTG
+
AAABBBFBFFFFGGGGGGGGGGGHHHHHHHHHHHDGHHGDFGHHHGGGAGHHHHEHHHHGFHHHHHHHHHHHHHHEHHHHHHHHHFHHHFHHHHHHFHHHHHHHHHHHH1BGEG3FGG?E//?2B??EEGGGGH23B??2FF22?<A@DC</0F<1<0AFADD1FHHFHHHHHHHHHGH0=D/GGHFG0GHHHHGGGGGGGGGGGGGGGFGG0FBB/9;FGB0CF/;FGGGGGF/FFFFF/BFFFF//9FF
@M05620:37:000000000-D9766:1:1101:20457:4257 1:N:0:88
ACCACACCTTCTACAATGAGCTGCGTGTGGCTCCCGAGGAGCACCCCGTGCTGCTGACCGAGGCCCCCCTGAACCCCAAGGCCAACCGCGAGAAGATGACCAGGTGAGTGGCCCGCTACCTCTTCTGGTGGCCGCCTCCCTCCTTCCTGGCCTCCCGGAGCTGCGCCCTTTCTCACTGGTTCTCTCTTCTGCCGTTTTCCGTAGGACTCTCTTCTCTGACCTGAGTCTCCTTTGGAACTCTGCAGGTTCTA
+
BBABBCCCFFFFGGGGGGGGGGHHGEFEGGHHHGGEGGFGGHFHHGGGFEEGHHHHHHHGGGGGGGGGGGGHFHHGGGGHGHGHHGGECC>CCAHGHDGHHHHGHHHHHHGGHHGGGGGHHHHHHHHHHFGHGGGGGGHGHH?HHHGGGGGGGGGGGGAGAGGGGGFFFFFFFFFFFFFFFFFFFFFFFFFFFF;DFFFFFFFFFFFFFFFFFFFFFFFFFFFFFFFFFFFFFFFFFFFFFBFFFFA0BF;
@M05620:37:000000000-D9766:1:1101:16107:4342 1:N:0:88
AGTGCCAGCTCTCAATCGCACAGGGGACCCAGGGCCTGGCCCCTCCATCCAGAAAACCTATGACCTCACCCGCTACCTGGAGCACCAACTCCGCAGCTTGGCTGGGACCTATGTGAGTATCCAGCGTAGGAATCTGGGAGTTGGGGAGGAGTGAGGAGTTGGGGAAAGACAGTCCTAACCGTGGAGGGTTCTGGTAAATGATGGGGTGAGGAGGGGCTCTTTGGCTCCCACCAGTCCCCCTGTCTGGTCTA
+
AA>AAFFFBFFFGGGGGGGCGGHGFGGGGGHHFEGGGFHHHHGHGGHHHHHHHHGHHGHHHGHHHHHHHHHGGEEGHHHHHHHHHHHHGEHHEECFECFGFHHGGGHHGHHHHHHHHHHHHHHHHGEGGGHHHHHHHGGFEHHHGGGGGGGGHHHHHGBGGHGGGGHHHHHHHHHHGHHHGGCDGFGGCFFGFGCFGGGGGFGGGGDFFFFFFFFFFFFFFFFFFFFFFFFFFFFFFFFFFFFFFFFFFFF
@M05620:37:000000000-D9766:1:1101:11011:4342 1:N:0:88
AGTGCCAGCTCTCAATCGCACAGGGGACCCAGGGCCTGGCCCCTCCATCCAGAAAACCTATGACCTCACCCGCTACCTGGAGCACCAACTCCGCAGCTTGGCTGGGACCTATGTGAGTATCCAGCGTAGGAATCTGGGAGTTGGGGAGGAGTGAGGAGTTGGGGAAAGACAGTCCTAACCGTGGAGGGTTCTGGTAAATGATGGGGTGAGGAGGGGCTCTTTGGCTCCCACCAGTCCCCCTGTCTGGTCTA
+
AA3AAFBFBFFFGFGGGGGFGEHEGGGGGGFHAGGEFFHHEHGGFFHHHGHHG3FGGGHHDGFHHGGCGHHGG>>FHFGHEGHHHHHFFHHHGGGGGHHHDHHGGGHHGHEFFHFEFHFHGHFGHGE/<EFGGHHHBG<<EGHGFG.CGDFGHEHHHGHHFB-DCEHGFFGFHHFGH0/GGGEAACC?DGGGGG;0FGGGGGGFEBDCEAABFFF=BFFFFFFBFFFFFBF.9F9FFFFFFA/9F/F/FFF
@M05620:37:000000000-D9766:1:1101:21851:4346 1:N:0:88
AGTGCCAGCTCTCAATCGCACAGGGGACCCAGGGCCTGGCCCCTCCATCCAGAAAACCTATGACCTCACCCGCTACCTGGAGCACCAACTCCGCAGCTTGGCTGGGACCTATGTGAGTATCCAGCGTAGGAATCTGGGAGTTGGGGAGGAGTGAGGAGTTGGGGAAAGACAGTCCTAACCGTGGAGGGTTCTGGTAAATGATGGGGTGAGGAGGGGCTCTTTGGCTCCCACCAGTCCCCCTGTCTGGTCTA
+
BBAABFFFBFFFGGGGGGGGGGHFGGGGGGHHFGGGGGHHGHGHGGHHHHHHGHHHHGHHHHHHHHHHHHHGGEGGHHHHHHHHHHHHGHHHEGGGGHHHGHHGGGHHGHHHHDGHHHHHHHHHHGGGGGHHHHHFHHHGGHHHGGGGGGFGHHGHHGHGHHCFGGHGHHHGHECHHHHHGGGGGGGGEFGGGGGGGGGGGGGGGGFFFFFFFF;FFFFFFFFFFFFFFFFFFFFFFFFFFFFFFFBBBFF
@M05620:37:000000000-D9766:1:1101:23474:4370 1:N:0:88
AGTGCCAGCTCTCAATCGCACAGGGGACCCAGGGCCTGGCCCCTCCATCCAGAAAACCTATGACCTCACCCGCTACCTGGAGCACCAACTCCGCAGCTTGGCTGGGACCTATGTGAAGAACCAGCGTAAGAATCTGGGGGGTGGGGAGGAGTGGGGAGTTGGGGAAAGAACAGCCTAAACCTGGGGGGTTCTGGTAAAAGAAGGGGTGAAGAGGGGCCCTTTGGCTCCCAACAATCCCCCTGTCTGGTCTA
+
3>AABFDFBFFFGGGGGGGGGGEAAE?EAFCGFGG2BAFHCGGGGGHGHFGHEAEFG?GFHHFHHFHEHHGGGGGGHFGBGGGGHHHHGHHHGGGGGHHHDEHGGGHGGHHHHG2B2110??0/?/?//@1@1111?F/<-;-@B?.;@.9.9.9@.-.9/BBB?DF./..//.;9/;BF/9;A.-;@-9.9/B;9FF/9../;ABAB./;/.;A=---.;BBB///AEB/D..;/BBEF-AB///9////
@M05620:37:000000000-D9766:1:1101:20969:4373 1:N:0:88
AGGGCCAGCTCTCAATCGCACAGGGAACCCAGGGCCTGGCCCCTCCATCCAGAAAACCTATGACCTCACCCGCTACCTGGAGCACCAACTCCGCAGCTTGGCTGGGACCTATGTGAGTATCCAGCGTAGGAATCTGGGAGTTGGGGAGGAGTGAGGAGTTGGGGAAAGACAGTCCTAACCGTGGAGGGTTCTGGTAAATGATGGGGTGAGGAGGGGCTCTTTGGCTCCCACCAGTCCCCCTGTCTGGTCTA
+
>11>>AAAAFFFG1GD1AFGE?GCA0BBFAAGF0E/BAAFFAFG/EHHFFFDGHHBFFHHHFGGHFGFGHHGG>FGHHHHFHHHHG>EEHHHEGCGEFGGGHHGGEHHGFHGHHHHHHHHHHHHHGGGGGHGHHHHHHCFGHHHGGEGGGFHHHHHGGHHHHGGEGHHHHHHHHHHHGHHGGEGGGGGEGGGGGFFGGGGGGGGGGF@FFFFFF@@@@FFFFFFFFFFFFFFFFFFFFFF@FFFFFFFFFF
@M05620:37:000000000-D9766:1:1101:14573:4406 1:N:0:88
ACCACACCTTCTACAATGAGCTGCGTGTGGCTCCCGAGGAGCACCCCGTGCTGCTGACCGAGGCCCCCCTGAACCCCAAGGCCAACCGCGAGAAGATGATGAGTGGCCCGCTACCTCTTCTGGTGGCCGCCTCCCTCCTTCCTGGCCTCCCGGAGCTGCGCCCTTTCTCACTGGTTCTCTCTTCTGCCGTTTTCCGTAGGACTCTCTTCTCTGCCCTGAGTCTCCTTTGGAACTCTGCAGGTTCTAGATCG
+
AAAAAAAAFCCFGFAFGGGFFBGG0BEE0BACEFF0EEAEBFAGGGGGGEGEFHFHHHHGGE?EAFGGGGGHHHHGGGGHGHHHHGGGGGCGGGHHHHHHGGH2GFFGHGGG-CGHHFGHHHH>GCGHCGGGGHEHHGHGHHGGGGGGFFFBA@A?FFCAAGGGFFFFFFFFFFFFFFFFFFFFBFFF@BFFFFFFFF?AFBBFFFFFFFFFF/BEFFFFFFFFFFFFFBFFFFFFFFFFF9BFFFF//9E
@M05620:37:000000000-D9766:1:1101:8489:4419 1:N:0:88
AGTGCCAGCTCTCAATCGCACAGTGGACCCAGGGCCTGGCCCCTCCATCCAGAAAACCTATGACCTCACCCGCTACCTGGAGCACCAACTCCGCAGCTTGGCTGGGACCTATGTGAGTATCCAGCGTAGGAATCTGGGAGTTGGGGAGGAGTGAGGAGTTGGGGAAAGACAGTCCTAACCGTGGAGGGTTCTGGTAAATGATGGGGTGAGGAGGGGCTCTTTGGCTCCCACCAGTCCCCCTGTCTGGTCTA
+
BBABBFFFBFFFGGGGGGGGGGHABGHHHGHHGGGGDGHGHHGHGGHHHHHHHHHHHGHGHHHHHHHHHHHGGGGGHHHHHGGGHHHHGHHHGGGGGHHHGHHFFGHHGHHHHHHHHHHHHHHHHGGGGGHHHHHHHHHGEHHHGGGGGGGHHHHHHGHHHHGGGGHHGHHHHHHHHHHHGFGGGGGGGGGGGGFFGGGGGGGGGGGFFFFFFFFFFFFFFFFFFFFFFFFFFAFFFFFFFFFFFFFFFFF
@M05620:37:000000000-D9766:1:1101:18103:4430 1:N:0:88
GAGGCTGCTTTGGAAGAAACTCATAGATTACTGCAACAGTTCCCCCTGGACCTGGAAAAGTTTCTTGCCTGGCTTACAGAAGCTGAAACAACTGCCAATCCTACCAGATACTCCCCGTACAGAACGGCTCCTCGCCGACTCCAAGAGCGTCCAAGAGCTGCAGCAACAATGGAAAGTAAATCCGGAAAATACGCTTTAGCACTCTTGTGGATCCCCATGAACAATTCTCAGCATTTGTACTTGTACCTGAC
+
>3A>>>CACBB@G4BA4FBBF4FFGD5DF5BDFG444FBFGDDFCAAFA2BFFBF2B32BABDDF55BBGBAGFB3B5BDBAFGFB3BB?BB@BBF3EBB2443B3BBB4BBBFHGG>EE/4B?B?/EE/FH2//>@<<>?@GG2000>??/?1<<><1CG01><<GFCFD/00<<G000<<<.-.:-/:0<:EFEGGGG099F000;BCBGF//9///;0;0;00;0CF0BBBF/F/9BB9//B;;9FF/
@M05620:37:000000000-D9766:1:1101:7508:4458 1:N:0:88
AGTGCCAGCTCTCAATCGCACAGGGGACCCAGGGCCTGGCCCCTCCATCCAGAAAACCTATGACCTCACCCGCTACCTGGAGCACCAACTCCGCAGCTTGGCTGGGACCTATGTGAGTATCCAGCGTAGGAATCTGGGAGTTGGGGAGGAGTGAGGAGTTGGGGAAAGACAGTCCTAACCGTGGAGGGTTCTGGTAAATGATGGGGTGAGGAGGGGCTCTTTGGCTCCCACCAGTCCCCCTGTCTGGTCTA
+
ABAAAFFFCFFFGBGGGGGAECGCG2EFFEGHBEFEFFHHHHGHGGHHHGHHHHHFHGHHHHHHHFGHHHH@F>EFHHHHBGHHHH1?EGHGAG?FEGGHGHHGGGHHGHHHHHHHHHHHHHHHHGGFCDHHHHHHHH0FEHHHGG.DG.>GH0GGCGHHHHGGGDEHFHHHHHHHHHHHGGGGFGGGGGGGGGGGGGGGGGGGGGFFFFFFFFFFFFFFFFFFFFFFFFFFFFFFFFFFFFFFFFFFFFF
@M05620:37:000000000-D9766:1:1101:12104:4474 1:N:0:88
ACCACACCTTCTACAATGAGCTGCGTGCGGCTCCCGAGGAGCACCCCGTGCTGCTGACCGAGGCCCCCCTGAACCCCAAGGCCAACCGCGCGAAGATGATCAGAGCGGCGCGCTCCGAACTTTTCCTTTTATGGCGCGACGGCGGCGGCGGCGGCCCTTTCCGCAGCGACGCGCCCGGCGGGCGGGCGTCGCTGCGCGCTGCCTTTGCCCCGGGGCCCGCTCGGCCGCCGCCTCGCGCCCCGCGCGCCGGC
+
BBBBBBB>BCCFGGGGGG5FGFHHGGG22AE2E2FE2EEE?GHFHGG0AABA5GFGHHF0>E/EFGGGGE/GHHGGGGGHGHHHHGGGGG/>@DG/?GG1FGG1>0><CCFGGGCAA?EA.;9BF0CFGGGG0/ADGG---9-;=--;-9@>DA9-BE/;B/.;;-99>D---;-9--9-@@-;9B-@99@;.:.--;9-9.:BF///;;9--;--;--9-9-;A9-9@-@B..;---@---;-9--9-9-
@M05620:37:000000000-D9766:1:1101:19108:4492 1:N:0:88
GAGGCTGCTTTGGAAGCAACTCATAGATTCCTGCCCCAGTTCCCCCTGGACCTGGAAACGTTTCTTGCCTGGCTTACAGAAGCTGAAACAACTGCCAATCCTACAGGATGCTCCACGTAAGGACCGGCTCCTAGCCGCCTCCACGGGAGTACCAGAGCTGATGCAACCATGGCAAGTAAGTCCGGCCTTTCCGCTTTAGCACTCTTGTGGATCCACTTGAACCATTCTCAGCATTTGTACTTGTACCTGAC
+
>1>AA>FAFFB@AGGE1FFGGG1FGFHHH3DGHH00BBEBFGHHHGEFC0BFHHFHG10BBGHHFHHHHHHHHHH1FGHGHHHHHBGHHHGHHHHH1BFGHHHF1CGHHFHHBF1FFGHHAGHF//EGGGGHDG10E/BCGH0FF/>/AECDGGHCGHHHBHHBGHH0CFHGHHHGHHHHHF0ECGCGHHHHCGGGGGGGGGGGGGGGGGFGGGF/CFFGFGGGGGGGGGFFFFFFFFFFFFFFF//9BFF
@M05620:37:000000000-D9766:1:1101:23731:4501 1:N:0:88
ACCACACCTTCTACAATGAGCTGCGTGTGGCTCCCGAGGAGCACCCCGTGCTGCTGACCGAGGCCCCCCTGAACCCCAAGGCCAACCGCGAGAAGATGACCAGGTGAGGGGCCCGCTACCTCTTCTGGTGTCCGCCTCCCTCCTTCCTGTCCTCCCGTAGCTGCGCCCTTTCTCACTGGTTCTCTCTTCTGCCGTTTTCCGTAGGACTCTCTTCTCTTACCTGAGTCTCCTTTGGAACTCTGCAGTGTCTA
+
CCCCCCCCFFFFGGGGGGGGGGHHGGGFFGHHHGGGGGGGGHHHHGGGFGGGHHHHHHHGGGGGGGGGGGGHHHHGGGGHGHHHHGGGGGGGGGHHHHHDG=G????G0/AD-<C?@CGC0<<DDG=0=C.00.-:.C;EF:ECC9B900;FGG/A..:.;0CFGGD9@/;;090090/0;900BB;FFF000:D.;;0:.B9;:09BF9FBFFFFF0::FFFF/::0;0B0B;/::FBF0BBB000;B00
@M05620:37:000000000-D9766:1:1101:23518:4617 1:N:0:88
AGTGCCAGCTCTCAATCGCACAGGGGACCCAGGGCCTGGCCCCTCCATCCAGAAAACCTATGACCTCACCCGCTACCTGGAGCACCAACTCCGCAGCTTGGCTGGGACCTATGTGAGTATCCAGCGTAGGAATCTGGGAGTTGGGGAGGAGTGAGGAGATGGGGAAAGAAAGTCCTAACCGTGGAGGGTTCTGGTAAATGATGGGGTGAGGAGGGGCTATTTGGATCCCACCAGTCCCCCTGTCTGGTCTA
+
>>>AAFFF1FFFFGGGGF1FEAFCEGEA0AAAF0A//AGG0BFAFFHHEG1B1AEG0EFCGG2FHHHHHC0EEEE@GGFGGGHEF/BGFGDGE?E>/BBFCGFGGCG0E0F1F2BFGGH1>BFGHGFGG/@>1FGDHFHGCH1GGCE<-.<><<GC0E./<CG<;.:;G.;:000;;C:C:.CAAABGCFFG;F;BFFFGGGGEGBC@?9-/;A--@--;;BFF/9FBFFFFF-;;FFF--;BF/9/9;FB
@M05620:37:000000000-D9766:1:1101:16931:4637 1:N:0:88
ACCACACCTTCTACAATGAGCTGCGTGTGGCTCCCGAGGAGCACCCCGCGCTGCTGACCGAGGCCCCCCTGAACCCCAAGGCCAACCGCGAGACGCGGCGCAGGTGAGCTTCCCGCTACTTCTTCGTGTGTCCCTGGGCCTCTGTCCTGCCTTCCGCGATCGGCCCCCCTTCTCATAGCTGCGGCCGGCTGGGGTTTCTGCTGGGACTAGCTCGGCCGAGCTGACGCCCGCCCGGCACTCTGTAAGGTCTA
+
A3AABBAACFFFGGGGCFFDF5FFABEA42ABGCFE2AE?2GGCHGGG0AE0013BGG3>EE/EFFE>EEFGHHAGGFFFFHHGAGGGGCCC/////<------./0:/0/;::C---:00;00;./.9;.;9000.9..;.9/:/;9F/9////..---99;=.-9---;BFF/9///:9/9------;-..-;-;////9/;.;A9/9/B/.;:.-@-9.9:B..-9-------9;.;;999///99/B
@M05620:37:000000000-D9766:1:1101:17120:4678 1:N:0:88
ACCACACCTTCTACAATGAGCTGCGTGTGGCTCCCGAGGAGCACCCCGTGCTGCTGACCGAGGCCCCCCTGAACCCCAAGGCCAACCGCGAGAAGATGACCAGGTGAGTGGCCCGCTACCTCTTCTGGTGGCCGCCTCCCTCCTTCCTGGCCTCCCGGAGCTGCGCCCTTTCTCACTGGTTCTCTCTTCTGCCGTTTTCCGTAGGACTCTCTTCTCTGACCTGAGTCTCCTTTGGAACTCTGCAGGTTCTA
+
>A>AA?AAFFFFFGGB3FGDDAFGEBEBAECGGGGEEEEGCHHHGGGGEEGFHGGFGHHGGGGGGEGEGGGHHGHGGGGHGHHHHFGECGBCCCFGGDFHHHHGGFHFGFGGHHGGGGGHHHGFHFHHHHCHGGGGGGHGHHGHHHGGGGGGGGGGGG-AAGGGGGF@?FFFFFFFFFFFFFFFFFFFFFFFF@BBFFFFFFFFFFFFFFFFFFFFFFFFFFFEB;FBFFFFFFFFFFFFFFFFFFFFFFF
@M05620:37:000000000-D9766:1:1101:10246:4708 1:N:0:88
AGTGCCAGCTCTCAATCGCACAGGGGACCCAGGGCCTGGCCCCTCCATCCAGAAAACCTATGACCTCACCCGCTACCTGGAGCACCAACTCCGCAGCTTGGCTGGGACCTATGTGAGTATCCAGCGTAGGAATCTGGGAGTTGGGGAGGAGTGAGGAGTTGGGGAAAGACAGTCCTAACCGTGGAGGGTTCTGGTAAATGATGGGGTGAGGAGGGGCTCTTTGGCTCCCACCAGTCCCCCCGTCTGGTCTA
+
BBBBBFFFCFFFGGGGGGGCGFHGGGGGGGHHFFGGGGHHHHGHGGHHHGHHHHHHHGHHHGHHHHHHHHHGGEFGHHHHGGHHHHHGFHHHEGFGGHGHGGHGGGHHGHHHHHHHHHHHHHHHHGGGGGHHHHHHHHHGGHHHGGFGGGGHHHHHHGHHHHGGGGHHHHHHHHHHHHHHGGFGGFGGEFGGGGFGGGHGHGGGGGFFFFFFFFFFFCFFFFFFFFFFFFFFFFFFFFFF@DFFFFFFFFF
@M05620:37:000000000-D9766:1:1101:7527:4756 1:N:0:88
AGTGCCAGCTCTCCATCGCACAGGGGACCCAGGGCCTGGCCCCTCCATCCAGAAAACCTATGACCTCACCCGCTACCTGGAGCACCCACTCCGCAGCTTGGCTGGGACCTATGTGAGTATCCAGCGTAGGAATCTGGGAGTTGGGGAGGAGTGCGGAGTTGGGGAAAGACAGTCCTAACCGTGGAGGGTTCTGGTAAATGATGGGGTGAGGAGGGGCTCTTTGGCTCCCACCAGTCCCCCTGTCTGGTCTA
+
>A11>BFFAFFFG1FGBEE1A0FAF00AE0BG0BA/AFGHHCGHGGHHHFHHHHHBFEHHF1FGHDBGHHH>E/>EGH@G0BFGHH/??EG>>E/E>FBBEFHGGGHHGHHHHHHGHFHHHHFGGGFECEFDGHHHHH0FFHHHGG.AC.<GH0AC-@AHHHGGE.:G:G9CGGGGGGGGGGGG.CCGGGFGGGGGFFFFFFFFFFF@FFFFFF@@@@FFFFFFFFFFFFFFFFFFFFFF@FFFFFFFFFF
@M05620:37:000000000-D9766:1:1101:11872:4852 1:N:0:88
AGTGCCAGCTCTCAATCGCACAGGGGACCCAGGCCCTGGCCCCTCCATCCAGAAAACCTATGACCTCACCCGCTACCTGGAGCACCAACTCCGCAGCCTGGCTGGGACCTATGTGAGTATCCAGCGTAGGAATCTGGGAGTTGGGGAGGAGTGAGGAGTTGGGGAAAGACAGTCCTAACCGTGGAGGGTTCTGGTAAATGATGGGGTGAGGAGGGGCTCTTTGGCTCCCACCAGTCCCCCTGTCTGCTCTA
+
AAAABFFFBFFFGDGGGGGGGGGHG2B22BA2B2BAAAEHF2EGG1BF5GGHBGHGF1GB535FGHHHHF1FG>>EEGHFHHHHHH1FFHHHF/>>>/?BFFF/?/BFGHHHGHHHHFHHFHHHHC/?C/2FGHHHHHACAG1?/@.@D.AGFHHH<</<GFGGGD:CCG/GGH0CCHHHGGFG;E.::.;CFG0CFGFGGGG09EFDEFFFFFFFFFFF/;BBFFFEEFFFFF9:B/;9B./BFF///B/
@M05620:37:000000000-D9766:1:1101:21866:4925 1:N:0:88
ACCACACCTTCTACAATGAGCTGCGTGTGGCGCCCGAGGAGCACCCCGTGCTGCTGACCGAGGCCCCCCTGAACCCCAAGGCCAACCGCGAGAAGATGAGTGGCCAAGGTGCGTGGCCCGCTACCTCTTCTGGTGGCCTCCTCCCTCCTTCCTGGCCTCCCGGCGCTGCGCCCTTTCTCCCTGGTTCTCTCCTCTGCCGTTTTCCGTAGGCCTCTCTTCTCTGACCTGAGTCTCCTGGTGCCCTCTGTCGG
+
>1>A>>A>1BB@FC1GGG1BGGHHGAE0ABB0BAAA/EAAEA/BBEEAEBBBFHHHGBF>E/@>FFGEE/FB1FGE?<EHGH?FHGGC>C>BCGHEGHG<<1?/01/??GFFCFCGCHH?CG@AGC0<G0;GF;;AGC0;CGFF9;FEGGFGGGGGGFGGGGGA;@@@B?@F@@FFFFFB;;BF;BFFFFFFFFFFFF@ABFFF;;;-9AFFFFFFFFFFFFF:;FFFFFFFF/9B//9-//:;A-B/;--
@M05620:37:000000000-D9766:1:1101:11640:4932 1:N:0:88
ACCACACCTTCTACAATGAGCTGCGTGTGGCTCCCGAGGAGCACCCCGTGCTGCTGACCGAGGCCCCCCTGAACCCCAAGGCCAACCGCGAGAAGATGACCAGGTGAGTGGCCCGCTACCTCTTCTGGTGGCCGCCTCCCTCCTTCCTGGCCTCCCGGCGCTGCGCCCTTTCTCACTGGTTCTCTCTTCTGCCGTTTTCCGTAGGACTCTCTTCTCTGACCTGAGTCTCCTTTGGAACTCTGCAGGTTCTA
+
?AAAAAAAFFFFFGGGGGGEF1F1E00BB?HHAFFEFGGGGHHHHGGGFEGGHHHFHCGGEGGGGA>EGGGFH>FEGGAF/<GGHG/<BC///?<BFD1?G10/?FF0GHEF0G-ACGG01<<<<DHHH/.<.=--:CGEHHA:;G/;CF.C9.;AF--;-@??9>B--FFFF/;9BF-BFF/9BF/FBFFFF@FFFFBF?/;;9FFFBF/F9FF/;BBF9F-BFFFFFFBFFEFBB//BFFFBFF-BFF:
@M05620:37:000000000-D9766:1:1101:21884:4935 1:N:0:88
ACCACACCTTCTACAATGAGCTGCGTGTGGCTCCCGAGGAGCACCCCGTGCTGCTGACCGAGGCCCCCCTGAACCCCAAGGCCAACCGCGAGAAGATGAGTGGCCCAGGTGAGTGGCCCGCTACCTCTTCTGGTGGCCGCCTCCCTCCTTCCTGGCCTCCCGGCGCTGCGCCCTTTCTCACTGGTTCTCTCATCTGCCGTTTTCCGTAGGACTCTCTTCTCTGACCTGAGTCTCCTTTGGAACTCTGCAGG
+
ABAAABBBFFFFGGGGFGGGGCHFGEGE42FHHGGGGGEGGHHHHDEEAEEGFHHFHGHGGGCGGGGGGGGGGGHGGGGHGHHHHGGGGGCGGGHHHHHHHHGGFHGHG<FBGGD.FGHA<ACGHHHFHHHFHDC?.G?;CGGHGFGGFFFFFGGGFFFGG9--;BB@?B?FB?F//F/9BFFF/9BFFFFFFFFFFF9ADFFBF.FFDFFFFFFFBFFFFFFFBFFFFFFFFFFFFFFF/9FBFFBBFFF
@M05620:37:000000000-D9766:1:1101:13705:4950 1:N:0:88
ACTGCCACTTCTCAATCGCACAGGTCTGACCTCCCGTGCCTACTCCACCTAGCATACGCCGGCCCCCACTTGCAACCAAGAGCACCACCTACGCAGCTTGATTGGAACCTATGTGAACATACAGCGTAGGAATCTGGGAGTTGGCGAGGAGTGAGGAATTGGCGAAAGACAGTACTAACCGTGGAGGCTTCTGGTAAATGAAGGACTGAGGAGGCGCACTTTAGCTCCCACCAGACCTCCTCACTGGCCTA
+
>3>>>>@BBD4B4BFGGFF2E?BAB4D45DAAGAFGA22B5AAB3B322233335B3110A000>0>/B13F4BFG1111111BF111?0B3>/>>/3?B04BB??3???11122221??1111@<?C@C1FB1<FDF?</<1G1<-><<.G.00<</<0<<<:-;AEBG/;:<CC00;;-;.?DFF..990;F;BBF;;00;F9.;AF/AF.9.---;;;//99/9/E.9:.A..9//.../9/:9;.//
@M05620:37:000000000-D9766:1:1101:22471:4970 1:N:0:88
ACCACACCTTCTACAATGCGCTGCGTGTGGCTCCCGAGGAGCACCCCGTGCTGCTGACCGAGGCCCCCCTGAACCCCAAGGCCAACCGCGAGAAGATGACCCAGGCAGGTGGCCCGCTAGCTCTTTTTTTGGGCGGCTCCCTCCTTCCTGGCCTCCCGCCGCTGCGCCCTTTCTCACTGGCTGGCTCTTCCGCCTGTTGCTGTCGGTCGCTCTCCTCTGTCCTACGTCACCTTTGGATCTCTGCCGGTTGT
+
AAAAAAA11BBBFFBFGG1AEEGGGEEAAEABBABB/EAECF/BBBAAEEAFFHFHFFGEEC?EFGG/EEGG1GHGFEGHGHGGHGGGBC/CCGFFGHHHB<//////<>F.0<.>@C@.<DD0<000-;-;..A-9@?EGGGFFBFFF//A-/-;EB-;----99--;-/9BF//;B/--;---;BF///---9-B/////;/-;-----99//9BB//;///;-A---//:99://///9///-;9---
@M05620:37:000000000-D9766:1:1101:21257:4976 1:N:0:88
AGTGCCAGCTCTCAATCGCACAGGGGACCCAGGGCCTGGCCCCTCCATCCAGAAAACCTATGACCTCACCCGCTACCTGGAGCACCAACTCCGCAGCTTGGCTGCAACCTATGTGAGTGTCAAGCGTAGGAATCTGGGAGTTGGGGAGGAGTGAGGAGTTGGGGAAAGACAGTCCTAACCGTGGAGGGTTCTGGTAAATGATGGGGTGAGGAGGGGCTCTTTAGCTCCCACCAGTCCCCCAGTCTGCACTA
+
AAAAAFFFAFFFGGGGGGGFGCHCFEGEEEHHFEGG2FHH2GGGGGHHHHHHFHHFHGHHHHFHHGHHHHHGG>FGHHHH2FGHHHAGFHHHAFGGFHGGGEH//3BBGHHHHHHHHH2BF?3FHGFG/CGHHHHHHHGGGGHHGGFGGDEHH1GGF<CGHH-ACDEGBHFGHHHHHF/GGEEGDEG?;FFGGGFGGGGGGGEFGGGFE.AFAFFFFFFFFF//BFFFFFFFEFFF/:.:-9;BFF//;;:
@M05620:37:000000000-D9766:1:1101:22448:4978 1:N:0:88
ACCACACCTTCTACAATGAGCTGCGTGTGGCTCCCGAGGAGCACCCCGTGCTGCTGACCGAGGCCCCCCTGAACCCCAAGGCCAACCGCGAGAAGATGAGTGGCCCAGGTGCGTGGCCCGCTACCTCTTCTGGTGGCCGCCTCCCTCCTTCCTGGCCTCCCGGCGCTGCGCCCTTTCTCCCTGGTTCTCTCTTCTGCCGTTTTCCGTAGGCCTCTCTTCTCTGACCTGAGTCTCCTTTGGCCCTCTGCCGG
+
CCCCCCCCFFFFGGGGGGGGGGHHGEGB4EHHHGGGDFGGGHGHHGGGGEGGGHGHHHHGGGGGGGGGGGGHFHHGGGGHGHHHHGGGGGBDGGHHHHHHHFGF=/??FGGGGGGGGHHGGGGGHHHHHGHHHCGFHH-AFGGGGGGGGGGGGGFGGGGGGGGGAFFFFFFFFFFFHFFFFFFFFFFFFFFFFFFHFFFFFFFFFDFFAF0BFFFFFFFHFFFFFFFFFFFFFFFFB00;:09EFFFF0B-
@M05620:37:000000000-D9766:1:1101:7240:5042 1:N:0:88
ACCACACCTTCTACAATGAGCTGCGTGTGGCTCCCGAGGAGCACCCCGTGCTGCTGACCGAGGCCCCCCTGAACCCCAAGGCCAACCGCGCGAAGATGAGTGGCACAGGTGCGTGGCCCTCTACCTATTCTGGTGGCCTCCTCCGTCCTTCCTGGCCTCCCGGCGCTGCGCCCTTTCTCCGTGGTTCTCTCTTCTGCCGTTTTCGGTAGGCCTCTCTTCTCTGACTTGAGTCTCTTCGTGCGCTCTGGCGG
+
AAAABAA?FFFFFGGCGGGGGFHHGEE2AAAFGFFE?EEGGHHHHGGG1EEEGFFCFH3EE@EEFEEEE/1BFHFGGEEHGEHHGGGGGCBCCCC/FDFG1?//0???FF<>DGGC?<<.<CGDGH0=<0=<<0<;:.0.;G/:.;:AFGGG00C99F.;9;@?-A;BF-9.;BFFBBFF.;ABA.///9:FFEF//B=99F./99A..99;/.//:BFB9BF;9//9;BFF/////.::.-;@A.B/;--
@M05620:37:000000000-D9766:1:1101:11212:5044 1:N:0:88
AGTGCCAGCTCTCAATCGCACAGGGGACCCAGGGCCTGGCCCCTCCATCCAGAAAACCTATGACCTCACCCGCTACCTGGAGCACCAACTCCGCAGCTTGGCTGGGACCTATGTGAGTATCCAGCGTAGGAATCTGGGAGTTGGGGAGGAGTGAGGAGTTGGGGAAAGACAGTCCTAACCGTGGAGGGTTCTGGTAAATGATGGGGTGAGGAGGGGCTCTTTGGCTCCCACCAGTCCCCCTGTCTGGTCTA
+
ABAACFFFCFFFGGGGGGGGGGHDGGGGGGHHGGGGGGHHHHGHGGHHHHHHGEHHHGHHHHHHHHHHHHHGGGGGHHHHHHHHHHAHGHHHGGGGGHHHGHHGGGHHGHHHHHHGFGGGHD3F2BCBCGG2@2DHFG0?EHHHGGGGGCDFHFHHHG<CGHGGGDHCHHC/;0:CHHHHGGGGDEEG;F.CFF;CBBFFFBFGGGABEFFFFFFFFFFFFFFFFFFFFBFFFFFFFFFFFFFFBFFFFF/
@M05620:37:000000000-D9766:1:1101:16962:5047 1:N:0:88
AGTGCCAGCTCTCAATCGCACAGGGGACCCAGGGCCTGGCCCCTCCATCCAGAAAACCTATGACCTCACCCGCTACCTGGAGCACCAACTCCGCAGCTTGGCTGGGACCTATGTGAGTATCCAGCGTAGGAATCTGGGAGTTGGGGAGGAGTGAGGAGTTGGGGAAAGACAGTCCTAACCGTGGAGGGTTCTGGTAAATGATGGGGTGAGGAGGGGCTCTTTGGCTCCCACCAGTCCCCCTGTCTGGTCTA
+
AAAABFFFCFFFGGGGGGGGGGHGGGGGGGHHFGGGGGHHHHGHGGHHHGHHHHHHHGHHHHHHHHHHHHHGGEGGHHHHHHHHHHHHGHHHEGGGGHHHGHHGGGHHGHHHHHHHHHHHHHHHHGGGGGHHHHHHHHHGGHHHGGGGGGGHHHHHHGHHHHGGGGHHHHHHHHHHHHHHGGFGGGGG;FFGGGFGGGGGGGGGGGFFFFFFFFFFFFFFFFFFFFFFFFFFFFFFFFFFFFFFFFFFFFF
@M05620:37:000000000-D9766:1:1101:24138:5055 1:N:0:88
ACCACACCTTCTACAATGAGCTGCGTGTGGCTCCCGAGGAGCACCCCGTGCTGCTGACCGAGGCCCCCCTGAACCCCAAGGCCAACCGCGAGAAGATGACCAGGTGAGTGGCCCGCTACCTCTTCTGGTGGCCGCCTCCCTCCTTCCTGGCCTCCCGGCGCTGCGCCCTTTCTCACTGGTTCTCTCTTCTGCCGTTTTCCGTAGGACTCTCTTCTCTGACCTGAGTCTCCTTTGGAACTCTGCAGGTTCTA
+
AABBBBBBFFFFGGGGGGGDG5GCEEEEAEGHFGGGGGGGGGHHHGGGGGGGHHGHHHHGGGGGGEGGGGGHHGHGGGGHEGHGHGG?DCGG/DGHHF1GHHHFHHHHHHGGHHGGGGGHHHGHHHHHHHGHHCGGGGHGHHGHHHGGGGGGGGGGGG-9BBBFBBFBBFFFFFFFFFF/FFFFFFFFFFFFFBFFFFFFFFFFFFFFFFFFFFFFFFFFFFFFFFFFFFFFFFFFFFFFFFFFFFFFFF;
@M05620:37:000000000-D9766:1:1101:17370:5056 1:N:0:88
ACCACACCTTCTACAATGAGCTGCGTGAGGCTCCCGAGGAGCACCCCGTGCTGCTGACCGAGGCCCCCCTGAACCCCAAGGCCAACCGCGCGAAGATGCCCCAGGGGGTTGGCCGGTTCCCCTTTTTGGTGGCCGCTTCCCCCTTTCCTGCCTTCCCGGGGCTGCGCCCTTTTCCACTGGTTCCCTTTTCGGCGGTTTCCCGTAGGCCCTTCTTTTTTGCCTTGGGCCCCCTTTGGACCCTTGCGGGTTTT
+
AAAAAAA>BBBDFFBGGG1BGGHHGEG00BFABABB0EAEAFEFGGE/ABAFEHFHGHHA>/?EFFGEE/?B1FHFECEHGH?FGEEE<C/>CGG?GF1?G//?//----<-<G<--..;0//;0<0;-9;.C.-;-9CF//;-.0C00;/;//;B-A-9------;B-;F/////9/;9F//////;9/9-;9-;@B/;/---;-//--/-;/:;/--/;//;/--9-9-;F/B/B/--//-9-9-;--;
@M05620:37:000000000-D9766:1:1101:12139:5061 1:N:0:88
ACCACACCTTCTACAATGAGCTGCGTGTGGCTCCCGAGGAGCACCCCGTGCTGCTGACCGAGGCCCCCCTGAACCCCAAGGCCAACCGCGAGAATTGGGGCGCTTTGGCCTCCCGGCGCTTCGCCCTTTCTCCCTGGTTCTCTCTTCTGCCGTTTTCCGTAGGCCTCTCTTCTCTGACCTGCGTCTCCTTTGGCACTCTGCAGGTTCTAGCTCGGCCGAGCCCACGTCTGACCTCCAGTCCCTAATGCGCA
+
BBBBBBBBFFFFGGGGFG5FGFHHGGGBFEHHHGGEDEFGGHHHHGGGGFGGHHHHHHHGGGGGGGGGGGGHGHHGGGGHGHHHHGGEGG/BB/2?FG/</>A-.>>G11<<GGGG--:-;;-;EC-CF;;CBFGGGGGGGGGG0;CFBFFFEFFFFFFF.A./;FFFFFFFFFFFFFFFFABDFFFBFFFFFFBFFFFFFBFF9FFFFFBFFFFFF-@D;BFEE-;AFFF/FFFEBBBBFFFEFEF9;D-
@M05620:37:000000000-D9766:1:1101:17369:5078 1:N:0:88
ACCACACCTTCTACAATGAGCTGCGTGTGGCTCCCGAGGAGCACCCCGTGCTGCTGACCGAGGCCCCCCTGAACCCCAAGGCCAACCGCGAGAAGATGCCCAGGTGAGTGGCCCGCTACCTCTTCTGGTGGCCGCCTCCCTCCTTCCTGGCCTCCCGGAGCTGCGCCCTTTCTCACTGGTTCTCTCTTCTGCCGTTTTCCGTAGGACTCTCTTCTCTGACCTGAGTCTCCTTTGGAACTCTGCAGGTTCTA
+
BBBBBBBBFFFFGGGGGGGGGFHFGEEBFEHHFGGGGGGGGHHHHGGGGGGGHHHHHHHGGGGGGDGGGGGFFFGGGGFHAEGHHG?<BDFC@FCGGGB?FFH/?CG<<GGGGHGG-DD<FGHF0DGF<CDHHCGGGF.CC/CCCFBB0FGGF?EE.-?-?./BDGF;-FFB/:9BBFF/F/;FBF/B/;/9FB9DFFFFFBAADFFBBFF/99//9F;FFBF/;;9BBFFBFBFBFF/FFFFFFF9/BF/
@M05620:37:000000000-D9766:1:1101:17178:5151 1:N:0:88
TCTGCCCCTTATGAATCCACTCCTCGATTCCTGCCCCAGTTCCCCCTGTCCCTTTAACCGTTTCATGCCTGGCTGCCAGAAGCGACAACCACTGCCCATCCTACCGGATGCTCCCCGTAAGGACCGGCTCCTAGCCGCCTCCCCGGGCGTCCCAGCGCTGCTGCAACCATGGCAAGTAAGTCCGGCCTTTCCGCTTTAGCACTCTTGTGGATCCCCTTGAACCATTCTCAGCATTTGTACTTGTACCTGAC
+
1>1>A11>>C1B1BBAGABF1B1BBBBF3DDGHHHHFAB11DDGHG/BBBF111BDFHHGGG0B2D2DBGHHHH/BBGG0BFG//>>EG>BFF1BFG1BBG@FB0>EEGGHGFHGGGGC/B1B</BCGGGGH1?FHGCCGGHGC@CG-C@@-.CHHCGG@CFGFFGG.CFFFF/0;FFBFFGGAAG?BFFFFFFFFFFFFFFFFFFFFFB/;FFB9FFBF/;;FFFFFFFFFFFFBBBFFFFFFF/;BBBB
@M05620:37:000000000-D9766:1:1101:15817:5155 1:N:0:88
ACCACACCTTCTACAATGAGCTGCGTGTGGCTCCCGAGGAGCACCCCGTGCTGCTGACCGAGGCCCCCCTGAACCCCAAGGCCAACCGCGAGAAGATGACCAGGTGAGTGGCCCGCTACCTCTTCTGGTGGCCGCCTCCCTCCTTCCTGGCCTCCCGGCGCTGCGCCCTTTCTCACTGGTTCTCTCTTCTGCCGTTTTCCGTAGGACTCTCTTCTCTGACCTGAGTCTCCTTTGGAACTCTGCAGGTTCTA
+
CCCCCCCBFFFFGGGGGGGGGGHHGFF24BGFGFFF?EGGCHGHHGGG?EFGEHFHHHGEEECEGGGGGGGHFHHGGGGHGHHHHGGGGG<CFGHFDGHHHHHGHHHFGHGGHHGGGGGHHHHHHHHGHHGFFCCGGGHGHHGHHHGGGGGGGGGGGD;CFFFFFFFFFFFFFFFFFFF/FFFFFFFFFFFFFDDDFFFFFFFFFFFFFFFFFFFFFFFFFFFFFFFFFFFFFFFFFFFFFFFFFFFFFFF
@M05620:37:000000000-D9766:1:1101:7181:5194 1:N:0:88
GCGGCTGCTTTGGAAGAAACTCATAGATTACTGCAACAGTTCCCCCTGGACCTGGAACCGTTTCTTGCCTGGCTTACAGAAGCTGAAACAACTGCCAATGTCCTACAGGATGCTACCCGTACGTCCAGGGTCCTCGCCTACTCCACGGGAGTCAACGAGCTCATGAAACCATGGCAAGTATGTCAGTCCTTTCCGCTTTCGCACTCTTGTGTCTCCAATTGAACACTTCTCAGCATTTGTCCTTGTACCTG
+
A1AAA>A>FF3DFFGF1BBC1G1GDFFGH1FGGG11BBFDBGHHHGAF/0BFHHGHH1/ABAGHAFGGHHHHHFB1BGHHFGHCG1BFGGGHGHHF@B@@@F@F21BBB011BF21BG/>/?E00/?BB/0B/BD/<<//@<1F<0////>?F111/<.-<111=1>1<..<0/<GCCH0000==00:000<0:::;:.0...;9CBB0F0/0;;C0/;C00009/0;CFF9FG///;//9///9///;;/
@M05620:37:000000000-D9766:1:1101:20362:5210 1:N:0:88
AGTGCCAGCTCTCCATCGCACAGGGGACCCAGGGCCTGGCCCCTCCATCCAGAAAACCTATGACCTCACCCGCTACCTGGAGCACCAACTCCGCAGCTTGGCTGGGACCTATGTGAGTATCCAGCGTAGGAATCTGGGAGTTGGGGAGGAGTGAGGAGTTGGGGAAAGACAGTCCTAACCGTGGAGGGTTCTGGTAAATGATGGGGTGAGGAGGGGCTCTTTGGCTCCCACCAGTCCCCCTGTCTGGTCTA
+
>A>3>DFFAFFFG4FFFEF2E?GAF2A2ABFG2AE2ABGH2FGAEGFHHFHGBBGF3EBBGGDGH5FHHFCEE/>EHHGH?BGGHH1??GHF/E?>>FBF?FGGGGHHFFG1FFGBGDGHGHHHHGEDGGGG1DDDF0<FFFGHG-<AD?<<C0<C0C/<=GDCEAEFHHHGHHFGFBGGG9C9;.CBCFGGFGFFFFGGGGBGGDABAFFFDDBBB?./BFF/;BFEFFFFFFFFFFFFBFBFBFFFFFF
@M05620:37:000000000-D9766:1:1101:18323:5231 1:N:0:88
ACCACACCTTCTACAATGAGCTGCGTGTGGCTCCCGAGGAGCACCCCGTGCTGCTGACCGAGGCCCCCCTGAACCCCAAGGCCAACCGCGAGAAGATGCCCAGGTGAGTGGCCCGCTACCTCTTCTGGTGGCCGCCTCCCTCCTTCCTGGCCTCCCGGCGCTGCGCCCTTTCTCACTGGTTCTCTCTTCTGCCGTTTTCCGTAGGACTCTCTTCTCTGACCTGAGTCTCCTTTGGAACTCTGCAGGTTCTA
+
1AAAAAAAFFFFGGGBBGGFFBGFGEEB0EAFGGGEEEGGCEH0FEGGEGGGGHFHGHHGGGC@GGG@EGGHHHEEGGGFEHHHHEEEGCCCCFGHH1FGHFHGGFHHGGGGHHGGGGGHHHHHHHHHHHGHHGGGGGHGHHGHHGGGGGGGGGGGGG-AA@@F@@F@@FFFFFFFFFFFFFFFFFFFFFFFF@BBFFFFFFFFFFFFFFFFFFFFFFFFFFFFFFFFFFFFFFFFFFFFFFFFFFFFFFF
@M05620:37:000000000-D9766:1:1101:23189:5234 1:N:0:88
GCGGCTGCTTTGGAAGCCACTCATCGATTACTGCCCCAGTTCCCCCTGGACCTGGAAACGTTTCTTGCCTGGCTTACAGAAGCTGAAACCACTGCCAATCCTACAGGATGCTACCCGTAAGGAAAGGCTCCTAGAAGCCTCCAAGGGAGTAAAAGCGCTGATGAAACAATGTCAAGTAAGTCAGGCATTTCCGCTTTAGCACTCTTGTGTATCCAATTGAACAATTCTCAGCATTTGTACGTGTAACTGAC
+
AAAAA1A>FFBB1FF111BBBF0D1BFHH0BFHH00F0B1BFGHHGAF/0BBF0A0BABFBFGHDGGHHHHHFHGGHHG1FHHG1GHHHA>/1FDGH1BBGB2@1@0011B>BBGC>//?BG1BG0B/1F/F1111F1BBBF01F/?F??<@1110/<F//111>=FG.FG1FGD1F<0=0==0/<.C0=0=<<C.CGG00;0;:00;G/00CCFBFFBFFGBF0CF0C;C/000009B;.9;;FFGB;09
@M05620:37:000000000-D9766:1:1101:24278:5236 1:N:0:88
AGTGCCAGCTCTCAATCGCACAGGGGACCCAGGGCCTGGCCCCTCCATCCAGAAAACCTATGACCTCACCCGCTACCTGGAGCACCAACCCCGCAGCTTGGCTGGGACCTATGTGAGTATCCAGCGTAGGAATCTGGGAGTTGGGGAGGAGTGAGGAGTTGGGGAAAGAAAGTCCTAACCGTGGAGGGTTCTGGTAAATGATGGGGTGAGGAAGGGCCCTTTGGCTCCCACCAGTCCCCCTATCTGGACTA
+
1>>>ADFFAFFFGGGGGFFGGEGGFGGEAEHCAAEGGGHGHHGAEGFHHHBHHGHHFGHGHHGHHFHBGGCEGE/FHBGHH0GGFHC/??EF?CGGGBHGEHHA//BGGH1GGGFHHH2@FGD<CC<//?BDGFEHHH0F<FHE-C.-=<AGFHHGHCHHCH--;CGHFHHFCFGGGFFF-;E@AEB-;;F0;FC9F9FGBFBFA-B-EFFF-;9AE-;EFFFFF/;AFBFBFFFF/;A-;-;FB;/9A/:
@M05620:37:000000000-D9766:1:1101:21176:5240 1:N:0:88
ACAGACCACACTCCTTCGCTCCAGTCACCCATGCGCATCCCGTATTCCTTCTACTGCTTGAAAAAAAAAACAAAACGTGCAGGACCAACTCTGCAGCTTGGCGGTTACCTATTTGATAATCCATCGTAGGAATCTGGGAGTTAGGGAGGAGCGAGTAGTTGGGGAAAGACAGTCCTAACCGCGGAGCGGTCTGGTAAATGATGAGGTGAGGAGGGGCCCAGTGGCTCCAAACAGACCCCCGGCCTGTTCGA
+
1>>>AB>1AAACBFGFGAAAG011D1BD1BABBCBE0//0B///0BBD221EDD2FGAF1E1BFHC?@>/>//000/B//>>0?/////B111BBFB010/0/<//??1?>11222>2@>2<111<FGA?F1<11>1FG.>01><00<-A..<---.00:C/-;....:99/09000;/;@--;->---9--B/;/9//9////;//99-;B--;---;--;/;--:-9//---/;--;9;----;://--
@M05620:37:000000000-D9766:1:1101:22088:5257 1:N:0:88
ACCACACCTTCTACAATGAGCTGCGTGTGGCTCCCGAGGAGCACCCCGTGCTGCTGACCGAGGCCCCCCTGAACCCCAAGGCCAACCGCGAGACTTGGTGCGCTTTGGCGTCCCGGCACTTCGCCCTTTCTCCCTGGTTCTCTCTTCTGCCGTTTTCCGTCGGCCTCTCTTCTCTGACCTGCGTCTCCTTTGGCACTCTGCAGGTTCTAGCTCGGCCGAGCCCACGTCTGAACTCCAGTCCCTAATGCGCA
+
BBBABBBBFFFFGGGGFGGBGDHHGEEBGEHHCFGEEGFGGHHHHGGGGEGGHHHGHHHGGGGGGFGGGGGHHGHGGGGHEHHHHGGEFG><</2>?G2?</AG??1GF/>AFGGG--<</D.<EECHH<<GGHBFE/CGHHHFGBBFGFFGGGGGGG.;F-BGGFFFFFFFFFF/9BFFFFFA-9B/;BFBB/9/FF/FE//FFBFFFBBFF.-E.DFFFFAEEFEFFE//;FFBFFFF9FFFFFFFDD-
@M05620:37:000000000-D9766:1:1101:17048:5261 1:N:0:88
GAGGCTGCTTTGGAAGAAACTCATAGATTACTGCAACAGTTCCCCCTGGACCTGGAAAAGTTTCTTGCCTGGCTTACAGAAGCTGAAACAACTGCCAATGTCCTACAGGATGCTACCCGTAAGGAAAGGCTCCTAGAAGACTACAAGGAAGTAAAAGAGCAGATGAAACAATGGCAAGTAAGTCAGGCATTTCCGCTTTAGCACTCTTGTGGATACAATTGAACAATTCTCAGCATTTGTACTTGTAACTG
+
A3AA>AFBFDDDGBBFCGFGGGHHHGGHHFBEGG4DCGFFHFDGGGEGCCBFHGFBB32GBFHGHGFBBBGHGHH3ABFGFHBFFBBFBBCGHGGFBGGHGBGGGGHHHHHGH3BDBGG>>EGFG3GG?FFG/FGD3DGG3?BG2BG/0B0BDFH2@F2F2@@2DFFDFFG?1=?CFF?G11?=<><GCBFG1>EG.EF=DGHHCGHHHDCEHC00;CC=GH0C0:;C:G:;GBFFGGGCBCCFF;;FCBF
@M05620:37:000000000-D9766:1:1101:25449:5273 1:N:0:88
ACCACACCTTCTACAATGAGCTGCGTGTGGCTCCCGAGGAGCACCCCGTGCTGCTGACCGAGGCCCCCCTGAACCCCAAGGCCAACCGCGAGAAGATGACCAGGTGAGTGGACCGCTACCTCTTCTGGTGGCCGCCTCCCTCCTTCCTGGCCTCCCGGAGCTGCGCCCTTTCTCACTGGTTCTCTCTTCTGCCGTTTTCCGTAGGACTCTCTTCTCTAACCTGAGTCTCCTTTGGAACTCTGCAGGTTCTA
+
AAABCCCAFFFFGGGGGGGEGGHHGGFGHGGHGGGGCFGGGHHHHGGGGDGF5BFGHHHGFECGGGGGGGGHGHHGGGGHGHHFCFGCG/BCDGHFHDBH2<FFH1FGF1/1?FGFDFGH1FGHGHDGGB.CG?FGDFGGHHGHFHHFFFGF0CEED-:DBA/B9DFFFFFF/FFFBBBBFFFFFFFFFFFFFFAAFFFFFFFAABFFFFFF/FFFF/BFFF.9FFFFFFFFFFFFFFBFFFFFFA.;FF9
@M05620:37:000000000-D9766:1:1101:6278:5284 1:N:0:88
ACCACACCTTCTACAATGAGCTGCGTGTGGCTCCCGAGGAGCACCCCGTGCTGCTGACCGAGGCCCCCCTGAACCCCAAGGCCAACCGCGAGAAGCTGCCAGCGTGAGGCGCCACCTATCTCCTCGTGGGCGCGCCTCCCTCCTTCCTGCCCCCGCGGCCCCGCGCCCTCTCTCACTGTCTCTCTTCTCTCGCGTTTTCCGGAGCACTCTCTTCTCTGACCTGTCTCTTCTTTCGAACTCTGCGGTATCTA
+
BBBBBBCCFFFFGGGGGGGGGFHHGGGGHGHHGGGGFGGFGHAHHGGGGGGGHHHHHHHGFGGGGGGGGGGGHHHGGGGHGHHHHFGGGGCGG/?2=2?022/<?E/C0/->-..<.00<G00=/..<.;.-;--;.=:A//9/;0:0009;.;---;---9-;-;--9.:B00000000;BFFF000:00..--;9.00.-9--.;;FB00;B990:0:/9/009;009;000...;A0000--..;90;
@M05620:37:000000000-D9766:1:1101:21412:5300 1:N:0:88
AGTGCCAGCTCTCAATCGCACAGGGGACCCAGGGCCTGGCCCCTCCATCCAGAAAACCTATGACCTCACCCGCTACCTGGAGCACCAACTCCGCAGCTTGGCTGGGACCTATGTGAGTATCCAGCGTAGGAATCTGGGAGTTGGGGAGGAGTGAGGAGTTGGGGAAAGACAGTCCTAACCGTGGAGGGTTCTGGTAAATGATGGGGTGAGGAGGGGCTCTTTGGCTCCCACCAGTCCCCCTGTCTGGTCTA
+
AA3>ADDFBFFFGGGFEFGCECHCFGGG?EGHAFGA2FHC2GEHGGHHHGGH33GEGGHHGHBGHHHHHHHE0>EGHGGHFFGHCHHCFEHFE?//E3BBEGHGFGHHGGGFHHHHGHFHHHHGHGDGGGHHHGHHGHFEGFGHGGGGGGGHFHHFHGHHHGGGGGHHEGGHHHHGGHFFGEEGGGGGCF.FFGGGGGGGGGGGGGFBFFFFDD<BB;EFFFFFFFFFFFFFFFFFFFFDBFFFFFFFFFF
@M05620:37:000000000-D9766:1:1101:19925:5304 1:N:0:88
GAGGCTGCTTTGGAAGAAACTGATAAACCAGTGACACAAGATCGGATGACCACGCAACCGTACCCTAGCTACGTCGAAGCAGCTCGTACCACTTCCCCTCCTACAGGATGCAACCCGTACTTACCGGCTCCTCGCCGCCTCCCCGGGCGTCCCAGCGCTGCTGCAACCATGGCCAGTACGTCCGGCCTTTCCGCTTTAGCACTCTTGTGGCTCCCCTTGACCCATTCTCAGCATTTGTACTTGTACCTGAC
+
AAAAAAFAFFFFGGGGGGGGG1B3D3A1BB0BFFGHHH0B01B00//A11BF/////A0AB/A/1B001221/B0///B>G0FF1//?//BB11B1BBGCGHHB11<B11B111<?/CG?G2B<GC?CG/?GEECG?<CGFHEC-@-ACCGGGB:GC9EAGGBBFGGGGGGGGFGFGF0;FFE@@@@FFFFFFFFFFFFFFFFFFFFFFF-AFFFFFFFFBF;ABFFFFFFFFFFBB/9;FFFBF9;;/B9
@M05620:37:000000000-D9766:1:1101:14436:5306 1:N:0:88
ACCACACCTTCTACAATGAGCTGCGTGTGGCTCCCGAGGAGCACCCCGTGCTGCTGACCGAGGCCCCCCTGAACCCCAAGGCCAACCGCGAGAAGATGAAGCGGGGCGGTACCTCTTCTGTTCGCCGCCTCCCCCCTTCCTGGCTTCCCGGCGCCGCGCACCTTCTCCCTGGTTCACTCTTCTGCCGTTTTCCGTAGGACTCTCTTCTCTGCCCCGCGTCTCTTATGGAACTCTGCAGTTTCTAGGTCGGA
+
CCCCCCCCFFFFGGGGGGGGGGHHGFGEFGHHHGGGGGGGGHHHHGGGGFGGHHHHHHHGGGGGGGGGGGGHFHHGGGGHGHHHHGGGGGGGGGHHHHHG2=/</----;.9;0;909000;0;-=?--;.:A.9;-;FF00/;/;FF/;CF----;C--@-;:F0FFFF0.0;F0;F0BFF0BFF9DF/EFFA9.9.0;//;90BBFB0B00..::@@-.;0;0;;B00BF0BF9B0;B00090:;0;-9
@M05620:37:000000000-D9766:1:1101:16687:5326 1:N:0:88
GAGGCTGCTTTGGAAGAAACTCATAGATTACTGCAACAGTTCCCCCTGGACCTGGAAAAGTTTCTTGCCTGGCTTACAGAAGCTGAAACAACTGCCAATCCTACAGGATGCTACCCGTAAGGAAAGGCTCCTAGAAGACTCCAAGGGAGTAAAAGAGCTGATGAAACAATGGCAAGTAAGTCAGGCATTTCCGCTTTAGCACTCTTGTGTATCCAATTGAACAATTCTCAGCATTTGTATCTGTAACTGAC
+
AAAABBFAFFFFGGGGGFFGGGFHHHHHHGHHHHHHGFGDGHHHHGGGHGHHHHHHHHHHFHHHHHHHHHHHHHHHHHHHHHHGHHHHHHEHHHHHHBGGCB4FGB313B?3B3BG??>>B3??GB??BB?FFEED??B3F2B2F/CCF?2@>G2?GH2<<2@@2GGHH1<1C0<C111<>>110<.><>11.>.<<0<00D0CGDDGC/:0<0CG0<0:0GGH000<GEC/0;CC0;B00;0;0;F;00;
@M05620:37:000000000-D9766:1:1101:9911:5346 1:N:0:88
ACCACACCTTCTACAATGAGCTGCGTGTGGCTCCCGAGGAGCACCCCGTGCTGCTGACCGAGGCCCCCCTGAACCCCAAGGCCAACCGCGAGAAGATGACCAGCTGAGTGGCCCGCTACCTCTTCTGGTGGCCGCCTCACTCCTCCCTGGCCTCCCGCAGCTGCGCCCTTTCTCACTGGTTCTCTCTTCTGCCGTTTTCCGTACGACTCTCTTATCTGACCTGAGTATCCTTTGGAATTCTGCAGGTTATA
+
BBBBBBBBFFFFGGGGGGGGGGHHGAEFHFHHFGGGGGGGGHHHHGGGGGGGHHHFHHHG?EEGGDGGGGGFHFHGGGDHECHHHG?@GGG/@DCH2FBDF<0/?1<0?1/?FH--A@F01><<=0000/<CHCCGAE/;CGFF/C./0CFFF.;E.--;A/99?D.B-9//BFFFFFFFEFFFFFEFFBBB/;9./AF/A9F.-.;DFFF/B/;FFBFFFF.BB//9BFFFBB/B//;9/;;/9AF//9/
@M05620:37:000000000-D9766:1:1101:18371:5357 1:N:0:88
ACCACACCTTCTACAATGAGCTGCGTGCGGCTCCCGAGGAGCACCCCGTGCTGCTGACCGAGGCCCCCCTGAACCCCAAGGCCAACCGCGAGAAGATGAGTGGCGCAGGTGCGTGGCCCGCTACCTCTTCTGGTGGCCGCCTCCCTCCTTCCTGGCCTCCCGGAGCTGCGCCCTTTCTCCCTGGTTCTCTCTTCTGCCGTTTTCCGTAGGACTCTCTTCTCTGACCTGAGTCTCCTTTCGCGCTCTGCCGG
+
AAA1AAAACCFFGDGFBG11G1G1EAA00AEE/FFA/EEC?GHHHGGG?AEFBGFFHHFE?ECGG/EGG/>0F1FFGC?HA/GHHG/<CG/</CC1<F1FF1C//.>-->C1CG.@<GG@C-C@G000C0:CC0:CF.99AE?E99BC/CB90;C.;/99EF@@---/B-@-@@/FFFFFFFFA;99BFFFFFFFFFF?-9FE//;FFFFEFFFFFBFFF/BF;B/99:-/999;////;---;:EFF/@@
@M05620:37:000000000-D9766:1:1101:14556:5393 1:N:0:88
ACCACACCTTCTACAATGAGCTGCGTGTGGCTCCCGAGGAGCACCCCGTGCTGCTGACCGAGGCCCCCCTGAACCCCAAGGCCAACCGCGAGAAGATGAAGAGGACCGCTACCTCTTCTGTTGGCCGCCTCCCTCCTTCCTGGCCTCCCGGCGCTGCGCACTTTCTCCCTGGTTCTCTCTTCTGCCGTTTTCCGTAGGACTCTCTTCTCTGACCTGCGTCTCCTTTGGAACTCTGCAGTTTCTAGCTCGGA
+
BBCCACBACFCFGGGGGGGGGGHHGEFBGGHHHFGEDGEGGHFHHGGGGGGGHHHHHHHGGGGEGGGGGGGGCGHFGGGHGHGGFFFECF>CGGHFGHHHG2==0/?<<ADGHHGGHHH1<F1><CCGCEGFE;CFHHFH0CGH:<GGGGGGGGGGFGF-;-BFFFFFFEFFFFFFFFFFFFFFFFF;DFFFFFFADF0BFFFFFFFFFFFFFFBFFFFFBF0:0BFFBFFFFFFFFF9:B9:FB0;0;BD
@M05620:37:000000000-D9766:1:1101:9223:5400 1:N:0:88
GAGGCTGCTTTGGAAGAAACTCATAGATTACTGCAACAGTTCCCCCTGGACCTGGAAAAGTTTCTTGCCTGGCTTACAGAAGCTGAAACAACTGCCACTCCTACCGGATGCTACCCGTACGGACCGGCTACTCGCCGACTCCCCGGAAGTCCCAGCGATGCTGCAAAAATGGCCAGTACGTCCGGCCTTTCCGCTTTAGCACTCTTGTGGCTCCACTTGACCCATTCTCAGCATTTGTACTTGTAAATGAC
+
>1>AAAFAFFFFGGGC1FAGGGHHFGHHHBFHHH1ABFB1DFGHHGGGE0FGHHGHG10FGHGHHHHHHHHHHHG1BGHFHGHHF1BGGFHHH>FF1FHFHHFF0EE/?EGG21>>/?E///<E<E/<</0B1CCC//<AEB/A---->>D0<G0<--<CA00;CC0/:;00//CE:G0./;.AA@@EGGG0EGGGEGGFGBFBBFFBBB--B9;B//BF/B-99B/BFFFBBFFFFBFFFFFFF:/;;F/
@M05620:37:000000000-D9766:1:1101:25368:5409 1:N:0:88
ACCACACCTTCTACAATGAGCTGCGTGTGGCTCCCGAGGAGCACCCCGTGCTGCTGACCGAGGCCCCCCTGAACCCCAAGGCCAACCGCGAGAAGATGACCAGGTGAGTGGCCCGCTACCTCTTCTGGCGGCCGCCTCCCTCCTTCCTGGCCTCCCGGAGCTCCGCCCTTTCTCACTGGTTCTCTCTTCTGCCGTTTTCCGTAGGACTCTCTTCTCTGACCTGAGTCTCCTTTGGAACTATGCAGGTTCTA
+
CCCCDDDCFFFFGGGGGGGGGGHHGFGGHGHHHGGGGGGGGHHHHGGGEEGGHHGHHHHGGGGGGGGGGGGHHHHGGGGHGHHHHGGGGGGG/CGHD22?CG0F=1F=11/=0F-@-@DCFHF0GH000--;:-AFGD.EFGGB0;/;F/.:::EGA--;;F0BDAA=DFFFBBBFFBB0:B0:FFF0FF000C9.F9:F.FA?.0::BBB0;:FFF000:BFB/:BFF0::0:B00BB0000:FFA0:00
@M05620:37:000000000-D9766:1:1101:12540:5425 1:N:0:88
AGTGCCAGCTTTCAATCCCCCAGGGGACCAGTGGCCTGGCCCCTCCTTCACAAAAACCAATTACTTCCCCCGCTACCTGAAGCACAAACCCCGCCCCTTGGCTTGAACCAAGGTAAGAATCAAGCGTAGAAATCTGGAAGGTGGGAAGGAGTAAGGAGTTGGGAAAAGACAGCCCTAACCGCGGAGGGCTCTGGCAAATTATGGGGTGAGGAGGGGCCCTTCTCCGCACACGAGCTCCCCCCTGATGCCTC
+
>>>>AB@CACBFEABGGFE1A00000AAE001B0BGFAABBBE/BE0B1B12BA0B/A/AB1BDAF11BB/>@>/EH1B>FGH1>BB>G>EF>>//<?BBG010>011?0/0/B12@1@@FFBBG//?A/F11?F<111?.11<<.<<.<<//0=/0=//0/<./://;///.:.:::/9--9--99A-;-;/;/;/-/////;9-;;---/-;--;9-;F-//;-9--9------//----;--//:///
@M05620:37:000000000-D9766:1:1101:18716:5434 1:N:0:88
ACCACACCTTCTACAATGAGCTGCGTGTGGCTCCCGAGGAGCACCCCGTGCTGCTGACCGAGGCCCCCCTGAACCCCAAGGCCAACCGCGAGAAGATGAAGAGGCCCGCCACCTCTTCTGGTGGCCGCCTCCCTCCTTCCTGGCCTCCAGGCGCTGCGCCCTTTCTCCCTGGTTCTCTCTTCTGCCGTTTTCCGTAGGACTCTCTTCTCTGACATGCGTCTCCTTTGGAACTCTGCAGGTTCTAGCTAGGA
+
CCCCCDCDFFFFGGGGGGGGGGHHGEGBGGHHHGGGGGGGGHHFHGEGFGGGHHHHGHHGGGGGGGGGGGGHGHHGGGGHGHHHHGGGGGGGGGHGHHHFH2?/<?/<@-<CGHHHHEFHGFFEHHGGG.AGGHHGFHBGGGHHHG?E/CFEGGCGG-;CD?BFFFFFFFFFFFFFFFFFHFFFFFDAAFEF0;BFFF0BFFFFFFFFFFEFF0FFFFDFFFFFF00:0;FFF0FFEF990;;;F0;B0.;
@M05620:37:000000000-D9766:1:1101:14410:5444 1:N:0:88
AGTGCCAGCTCTCAATCGCACAGGGGACCCAGGGCCTGGCCCCTCCATCCAGAAAACCTATGACCTCACCCGCTACCTGGAGCACCAACTCCGCAGCTTGGCTGGGACCTATGTGAGTATCCAGCGTAGGAATCTGGGAGTTGGGGAGGAGTGAGGAGTTGGGGAAAGACAGTCCTAACCGTGGAGGGTTCTGGTAAATGATGGGGTGAGGAGGGGCTCTTTGGCTCCCACCAGTCCCCCTGTCTGGTCTA
+
AA3>AFFFCFFFGGGGGGGAECHCGGGGGGHHEGGGGGHHHHGHGGHHHGHHHHHGHGHHGHHHHHHHHHHGG@FGHHHHGGHHHHHEGHHHEFCEEGFFGHHGGGHHGHHHHHHHHHHHHHHHFGEGGGHHGHHHHHCFGHHHGGGGGGGHHHHHGGHHHHGGGGHHHHHHHHHHHHHHGGGGGFGGEGGGGGCFGGGGGGGGGGDFFFFFFFFFFFFFFFFFFFFFFFFFFFFFFFFFFFFFFFFFFFF
@M05620:37:000000000-D9766:1:1101:17075:5500 1:N:0:88
AGTGCCAGCTCTCAATCGCACAGGGGACCCAGGGCCTGGCCCCTCCATCCAGAAAACCTATGACCTCACCCGCTACCTGGAGCACCAACTCCGCAGCTTGGCTGGGACCTATGTGAGTATCCAGCGTAGGAATCTGGGAGTTGGGGAGGAGTGAGGAGTTGGGGAAAGACAGTCCTAACCGTGGAGGGTTCTGGTAAATGATGGGGTGAGGAGGGGCTCTTTGGCTCCCACCAGTCCCCCTGTCTGGTCTA
+
A?>ABFFFBFFFFGGGGCGGCGCGCEGGGGHHGGGEFCGHHHGHGGHHHHHHHHGHHGHHHHHHHGGGHHHGGGEGHHHGHHHHFHHHGHHHGGGGGFHHGHHGEEHHGHHHHHHHHGHFHHHHHGEGGGHHHHHHHHHGEHHHGGGGGGGGHHHHHGGHHHGGGGHHHHHHHHHHHHHHGECBGGGG:FFGGGCFGGGGGGGGGGFBFFFFFFBBBBFFFFFFFFFFFFFFFFFFFFFFBFFFFFFFFFF
@M05620:37:000000000-D9766:1:1101:18189:5506 1:N:0:88
ACCACACCTTCTACAATGAGCTGCGTGTGGCTCCCGCGGAGCACCCCGTGCTGCTGACCGAGGCCCCCCTGAACCCCAAGGCCAACCGCGAGAAGATGAGTGGCCCAGGTGAGTGGCCCGCTACCTCTTCTGGTGGCCGCCTCCCTCCTTCCTGGCCTCCCGGAGCTGCGCCCTTTCTCACTGGTTCTCTCTTCTGCCGTTTTCCGTAGGACTCTCTTCTCTGACCTGAGTCTCCTTTGGAACTCTGCAGG
+
>AAABAA>FFCDGGGGBGEFGDGCEEGGAFGHFFFF2AEA0FHFHGGAB?EF5BGH5BFE>>/>FEFEGEFBBFFGGE?FFHHEHGGGGGFG/AG11?FFGDFFHHGHG<FFGGHGGGGAA<AGFHCCGGHGHGHGHED--;EG;9;CFGGGGGFGGFCFGF9@FCFFFFFFFAFFFFFBF9BF9BFFFFFFFFFFFFFADFFFFAFAD;B9;BFFFFFFFFFFFFFFFFBBFBFFFFFFFFFFF99;BFF
@M05620:37:000000000-D9766:1:1101:6294:5533 1:N:0:88
GAGGCTGCTTTGGAAGAAACTCATAGATTACTGCAACAGTTCCCCCTGGACCTGGAAAAGTTTCTTGCCTGGCTTACAGAAGCTGAAACAACTGCCAATGTCCTACAGGATGCTACCCGTAAGGAAAGGCTCCTAGAAGACTCCAAGGGAGTAAAAGAGCTGATGAAACAATGGCAAGTAAGTCAGGCATTTCCGCTTTAGCACTCTTGTGGATCCAATTGAACAATTCTCAGCATTTGTACTTGTAACTG
+
A?AB>AFCFBBDGBBFGGCGGGHHHGHHHHFFFHCHFHGHHFFGGGEFEHFGHHHH332GFHHDHHHFAFEBEGHBBBBBGHBGHEBGBFEHHHHGHFHHHBFFHHHG?FGF2FDGBFF>@FHBGGHF0?BGAFGDGHHHBBB?BFG???BFFGFB@F@FGFFFFHGD?GHFGFFGFGFFGFGG<<CGHHBG>DACCAC=<DDG0<DGFDCCG0CGB0<CG0:GBHCGBG;9;CFGGGGBBF9CC;CBFFF
@M05620:37:000000000-D9766:1:1101:19026:5587 1:N:0:88
ACCACACCTTCTACAATGAGCTGCGTGTGGCTCCCGAGGAGCACCCCGTGCTGCTGACCGAGGCCCCCCTGAACCCCAAGGCCAACCGCGAGAAGATGACCAGGTTGGTGGGCCGCTTCCCCTTCTTGTGGCCGCCTTCCTCCTTTCTGGGCTCCCCGGGCTGCCCCCCTTCTCCCCTGTTTCTCTCTTTGCCGGTTTTCCTTAGGACCTCCTTTTTGGCCTGGGTCCCCCTTTGAAACCTGCAGGTTCTT
+
AAAAAAA>BCCFGDGGDG1AF1FEGBE00AGBABFA0EEE?GGGHGGEAEFGFHFFHHH/>ECEGCGGGEF>GFHGGGFHEGHHHGE<BC><@CFEFGFFG10?110///?->G---..<///</<0=<0:.:--;..:F00;/C0;00;/;/.;E.;-9------;;-;F-//9/--:/;9/////;//9/;--;AB-;////;///--/-;////--/;9-9-/---A-@F/;/;//-/---9;9B///
@M05620:37:000000000-D9766:1:1101:16622:5587 1:N:0:88
ACCACACCTTCTACAATGAGCTGCGTGTGGCTCCCGAGGAGCACCCCGTGCTGCTGACCGAGGCCCCCCTGAACCCCAAGGCCAACCGCGAGACTTGGTGCGCTTTGGCTTCCCGGCGCTTCGCCCTTTCTCCCTGGTTCTCTCTTCTGCCGTTTTCCGTCGGCCTCTCTTCTCTGACCTGCGTCTCCTTTGGCACTCTGCAGGTTCTAGCTCGGCCGCGCCCAAGTCTGCCCTCCAGTCCCTAATGCGCA
+
BAABBBBBCFFFGGGGGGFGGGHHGEFAAEGGHFGEEGGGEHHHHGGGEEEGHHHHFHHFGGGGGGGGG@FGHHHGGGGHGHHHHGGGGG<C@<2>?F?<2/>@/??0?1?<GHGGC-AD.<<:CDGGH0<GHHGGHHFFGFFGGGGGGGBDGGGGF9C0;9BBDDFFFFFFFFF/9FFFF?>DFFF/;BBBFF9BFFFFF/;A.;BBFFBB/AB.;D-@DF-..;9BB//9AFADF//;B//9BFF;.9@
@M05620:37:000000000-D9766:1:1101:19740:5638 1:N:0:88
GAGGCTGCTTTGGAAGAAACTCATAGATTACTGCAACAGTTCCCCCTGGACCTGGAAAAGTTTCTTGCCTGGCTTACAGAAGCTGAAACAACTGCCACTGTCCTCCAGGCTGCTCCACGTGAGGCCAGGCTCCTAAAAGACTCCACGAGAGAAACCGAGCTAATGAACCAATGGCAAGTCCGTCAGGCCTTTCCGCTTTAGCACTCTTGTGGCACCACTTGCACACTTCTCAGCATTTGTACTTGTAACTG
+
>AA?AAFAFFFFGGGGGGGGGGHGGHGGHHHGHHHHHHGFGHGHHGCFHHHHHHHFFHFFBFHHHHHHHHHGHHEHHHHHHGHHHHHGHHHHHHGHH3FEGHH43?BB31BFCHFG32///????F/F/?FGFH3433BC2GHH2FF//?>/2@@0B@/>C11?F1F1>0<FGFHHHEF1F.<GEACG.GHHHH.ED?.CBGHH0;G:0CF?./:;F;BFGB9FFFFGBFGGG/0;CFGGBBFGG0F//;F
@M05620:37:000000000-D9766:1:1101:15784:5654 1:N:0:88
ACCACACCTTCTACAATGAGCTGCGTGTGGCTCCCGAGGAGCACCCCGTGCTGCTGACCGAGGCCCCCCTGAACCCCAAGGCCAACCGCGAGACTTGGTGCGCTCTGGCCTCCCGGCTCTCCGCCCTTTTTCCCTGGTTCTCTCTTCTGCCGTTTTCCGTCGGCCTCTCTTCTCTGACCTGCGTCTCCTTTGGCACTCTGCAGGATCTAGATCGGCCGAGCCCACGTCTGAACTACAGTCCCTAATGCGCA
+
BBBBBBBBFFFFGGGGGGGGGFHHGEEEFGHHFGGGGGGCFHHHHGGGGGGGHHHHHHHGGGGGGGGGGGGGHHHGGGGHGHHHHGGFGGGGC?22?F2<2>@</?GF10?<FF.A--</0<.AAAGFH0:G0C0C:CCGFF0CHHH0CBFD9DB9C0;:9---;.C/CFGFFBBBBBBFB?DA;DF/;/9;9FB9F/FFF;/../;FFBB//;A-A=B-9B;.:DFFFE//;F/9FFFB;/;9F/B/DFC
@M05620:37:000000000-D9766:1:1101:19741:5661 1:N:0:88
GAGGCTGCTTTGGAAGAAACTCATAGATTACTGCAACAGTTCCCCCTGGACCTGGAAAAGTTTCTTGCCTGGCTTACAGAAGCTGAAACAACTGCCAATGTCCTACAGGATGCTACCCGTAAGGAAAGGCTCCTAGAAGACTCCAAGGGAGTAAAAGAGCTGATGAAACAATGGCAAGTAAGTCAGGCATTTCCGCTTTAGCACTCTTGTGGATCCAATTGAACAATTCTCAGCATTTGTACTTGTAACTG
+
>>AAA>CAFFFFGCGGFGGGFFBGDFGHHHHGGGH4BFHFGFDGHGGFHHHHHHHGFDFHBGHHHHFGGHHHGHGEBGGHHHFGHBBFBFEHHHHHHHHHHGHHHHHHGGHHHHFGGHE>>EGBGHHF??BGGHHFGFHHE??G?GGF?GGGGFHFGGFHHH2FGHG<FCFFDGFFFGF?FG=FF>FGHGDGDGGGGGG<=DGHCGHHHFHDG<CHCCCCGGFHCGG;;GF9FGFFGGG;CFFGB9;09;F
@M05620:37:000000000-D9766:1:1101:22513:5695 1:N:0:88
ACCACACCTTCTACAATGAGCTGCGTGTGGCTCCCGAGGAGCACCCCGAGCTGCTGACCGAGGCCCCCCTGAACCCCAAGGCCAACCGCGAGAAGATGACCAGGTGAGTGGCCCGCTACCTCTTCTGGTGGCCGCCTCCCTCCTTCCTGGCCTCCCGGAGCTGCGCCCTTTCTCACTTGTTCTCTCTTCCGCCGTTTTCCGCAGGACTCTCTTCTCTGACCTGAGTCTCCTTTGGAACTCTGCAGGTTCTA
+
BBB3AABBFFFDGAGGFDD5BGHHGEEEFAGH3FFAAEEGDEHHH1EE0AEECFBFGHHGG@EEGGGGGG/GFHHGGGGHC/GGHGFCCDCCCFBFGFF<FF0/1FF0?1?FF<<CDCCFGG0DD=D0<<.<C:DGCGFGHHGGCGGBF/9AFFEE.-:-AFB/-@DBB/FFB/BF///9BF/FBBFFF/;..9@.99FF..---.9BFFF//B9BFF9FFF./BBFFFF/BB9///:;FF//:/../;9;
@M05620:37:000000000-D9766:1:1101:20080:5772 1:N:0:88
AGTGCCAGCTCTCAATCGCACAGGGGACCCAGGGCCTGGCCCCTCCATCCAGAAAACCTATGACCTCACCCGCTACCTGGAGCACCAACTCCGCAGCTTGGCTGGGACCTATGTGAGTATCCAGCGTAGGAATCTGGGAGTTGGGGAGGAGTGAGGAGTTGGGGAAAGACAGTCCTAACCGTGGAGGGTTCTGGTAAATGATGGGGTGAGGAGGGGCTCTTTGGCTCCCACCAGTCCCCCTGTCTGGTCTA
+
ABAABFFFBFFFGGGGGGGGGGHHGGGGGGHHGGGGFFHHHHGHGGHHHHHHHGGHHGGHHHHHHHHHHHHGGEGGHHHHHHHHHHHHGHHHGGGGG3FHGHHEGEHHGHHHHHHHHHHHHHHHHGGGGGHHHHHHHHHGGHFHGGGGGGGHHHHHHGFHHHGGGGHHHHHHHHHHHHHHGGEGGGBG;9AFGGFGGGGGGGGGGGFFFFFFFFFFFFFFFFFFFFFFFFFFFFFFFFFFFFFFFFE/FFF
@M05620:37:000000000-D9766:1:1101:7634:5779 1:N:0:88
ACCACACCTTCTACAATGAGCTGCGTGTGGCTCCCGAGGAGCCCCCCGTGCTGCTGACCGAGGCCCCCCTGAACCCCAAGGCCAACCGCGAGAAGTGGAGCGCTGTGGGCTCCCCGCTATCCCCCCTTGCTCCCTGCTTCTTTCTTCTCCCGCTTTCGGAGCGCCTCTCTTCTCTGCCCTGCGTCTCTTCTGGCGCTCTGCGGGTTCTAGTTCGCTCCAGCCTGCGTCTGCCCTCCACTCCATAATGTGCA
+
ABAAA4ABFFFFCGDFGGGGGGHHGGGGHGGHHGGG?EG2EG2BFGGGEGGGFHGHHHHGGGGGGGGGGGGHHHHGGGGHGHHHHGGGGGGGG/01?F?/0</.->F0..0<<E.<C--.//:..;D.//00;C99.9;F00;C0FFB0;/9--..C;9.-9--;.;BF/FF/99///./..-ABFF:B/9B/;-.99A/99---..9/////.-.9.//::..9;:BF.//./.9..//;///;/;B;B/
@M05620:37:000000000-D9766:1:1101:22194:5795 1:N:0:88
ACCACACCTTCTACAATGAGCTGCGTGTGGCTCCCGAGGAGCACCCCGTGCTGCTGACCGAGGCCCCCCTGAACCCCAAGGCCAACCGCGAGAAGATGAGTGGCCCAGGTGAGTGGCCCGCTACCTCTTCTGGTGGCCGCCTCCCTCCTTCCTGGCCTCCCGGAGCTGCGCCCTTTCTCACTGGTTCTCTCTTCTGCCGTTTTCCGTAGCACTCTCTTCTCTGACCTGAGTCTCCTTTGGACCTCTGCAGG
+
AAA1AAAAFFFFGGGG3EE1BEGBEAEGH0AG1FFGAECE/FGFHEAE//BA1FHHBGAEE?/EFGEEGG/FGHHGGGGE//FHHFE/>BCC@CCFF<>GDD/?FAA//1?1011<FC.<CC-</00<DGFF<0<<C:-A@FGHGGGGGGFG00/;CCFAF.--9-.9;-9-@=//;F///B/9/;BFFFB//B///9@--/ABBAB---/;BB/9/B//F//9//BB/-99BFFFF/////-;9B9B9/-
@M05620:37:000000000-D9766:1:1101:17481:5818 1:N:0:88
AGTGCCAGCTCTCAATCGCACAGGGGACCCAGGGCCTGGCCCCTCCATCCAGAAAACCTATGACCTCACCCGCTACCTGGAGCACCAACTCCGCAGCTTGGCTGGGACCTATGTGAGTATCCAGCGTAGGAATCTGGGAGTTGGGGAGGAGTGAGGAGTTGGGGAAAGACAGTCCTAACCGTGGAGGGTTCTGGTAAATGATGGGGTGAGGAGGGGCTCTTTGGCTCCCACCAGTCCCCCTGTCTGGTCTA
+
ABABBFFFBFFFGGGGGGGGGGHFGGGGGGHHGGGGGGHHHHGHGGHHHHHHHHHHHGHHHHHHHHHHHHHGGFGGHHHHHHHHHHHHGGHHGGGGGHHHGHHGGGHHGHHHHHHHHHHHHHHHHGGGGGHHHHHHHGHGEGHHGGGGGGGGGHHHHGHHHFGGGGHHHHHHHHHHHHHHGGGGGGGGGGGGGGBFGGGGGGGGGGFFFFFFFFFFFDFFFFFFFFFFFFFFFFFFFFFFFFFFFFFFFFF
@M05620:37:000000000-D9766:1:1101:19036:5878 1:N:0:88
ACCACACCTTCTACAATGAGCTGCGTGTGGCTCCCGAGGAGCACCCCGTGCTGCTGACCGAGGCCCCCCTGAACCCCAAGGCCAACCGCGAGAAGATGACCAGGTGAGTGGCCCGCTACCTCTTCTGGTGGCCGCCTCCCTCCTTCCTGGCCTCCCGGAGCTGCGCCCTTTCTCACTGGTTCTCTCTTCTGCCGTTTTCCGTAGGACTCTCTTCTCTGACCTGAGTCTCCTTTGGAACTCTGCAGGTTCTA
+
BBBBBBBBFFFFGGGGGGFGFGFHGFGEHGHHHGG?EGGFGHHHHGGGGGGGHHHGHHHGGGGGGGGGGGGHHHHGGGGHGHHGHGGGGGDGGGHHHGHHHHHGGGHHHHGGHHGGGGGHHHHHHHHHHHGHHGGGGGHGHHGHHHGGGGGGGGGGGF-@DGGGGGFFFFFFFFFFFFFFFFFFFFFFFFFFFFFFFFFFFFFFFFFFFFFFFFFFFFFFFFFFFFFFFFFFFFFFFFFFFFFFFFFFFFF
@M05620:37:000000000-D9766:1:1101:5897:5884 1:N:0:88
ACCACACGTTCTACAATGAGAAGGGTGTGGCTCGCGAGGAGCACCCCGTGCGGCTGACCGAGGCCCCCCTGAACCCCAAGGCCAACCGCGCGGAGGTGATGAGTGGCCCGCTGCCTCTTCTGGGGGCCGGCTCCCTCCTTCCTGGCCTCCCGGAGCTGCGCGCTTTCGCCCGTTTTCTCTGTTGTGGGTTTTGCTGTAGGACTGTGTTCTGTGCCGTGATTCTCCTTCGGACCTCTGCAGTTTCTGGCTCG
+
>1>>>>>1BCFAFGGGG11A13A00BA00AA0B0AA/EE//G/0GGA/AEC//>//BFB/>>/EFEGEGEC01FECG?<GEEHH/?CCC//<----<.=0=000<ECGH--@-:.::CGFGB0/-A-AA-9@-EE-99B//9/FF-F/-E--@-@-;F/------;B-99A---/;9/BB/9//99---;99-////;//99/-9/;/////9//---9/;://9;//;---9-///9/9//;:;//99/9
@M05620:37:000000000-D9766:1:1101:22265:5890 1:N:0:88
ACCACACCTTCTACAATGAGCTGCGTGTGGCTCCCGAGGAGCACCCCGTGCTGCTGACCGAGGCCCCCCTGAACCCCAAGGCCAACCGCGAGAGTTGGTGAGCTCTGGCCTCCCGGCGCTGCGCCCTTTCTCCCTGGTTCTCTCTTCTGCCGTTTTCCGTCGGCCTCTCTTCTCTGACCTGCGTCTCCTTTGGCACTCTGCAGGTTCTAGCTCGGCCGAGCCCACGTCTGAACTCCAGTCCCTAATGCGCA
+
BBBBBBBBFFFFGGGGGGGGGGHFGEFGHGHHHGGGGGGGGHHHHGGGGGGGFHHHHHHGGG?EGGGGGGGHHGHGGGGHGHHHHGGGGGGG/<???2?F2FGH1?FGF0?FHGA?@<-A-<ADDFGHHHHHGHFHG/CBFGGGFFFGGGGGDGFEFGB;FDAAFAFBFFFFB/BBFFFB;FFDFFFFFFFFFFFFFFFBF/9AFFFFFF/;BDFEDDAF;-AEE=FFFFFFFFBF9F9//BFFEFBFFF-
@M05620:37:000000000-D9766:1:1101:11451:5898 1:N:0:88
ACCACACATTCTACAATGCGCTGCGTGGGGCTCCCGAGGAGCACCCCTTGCTGCTGACCTAGGCCCCCCTGAACCCCAAGGCCAACCGCGCGAAGACGACCCAGGGGCTGCTCCCCGTACTTACCGGCTTCGCGCCGCCTCCCCGGCCGTCCCCGCGGTGCTGCAACCATGGCCAGTACGTCCGGCCTTTCCGCTTTAGCAGTATTGTGGCTCCCTTTGACCTATTCCCACCATTGGAACTTGTAGGTCCA
+
?AAABAB34BBDGGGBFGGGCEGGGEA22AEAH2A22A0E1GHHHGAA12BFDB3FGGF5333FCEEGG/C?FFGEEEDHEGGECEEEEECCGCCC0?@CG/</?.><@..<>G<<AEGG.<00/:--:;/-;9-@@-;.EAEE---@=--9D.-9-;9@@F////;A.99BF//.;//;F.;B--;DFBF/;..AEFBFF/;////;9.../;..;;BBFF////;:;/.9.;/;///9BFF9F/9;BF/
@M05620:37:000000000-D9766:1:1101:12300:5917 1:N:0:88
ACCACACCTTCTACAATGAGCTGCGTGTGGCTCCCGAGGAGCACCCCGTGCTGCTGACCGAGGCCCCCCTGAACCCCAAGGCCAACCGCGAGAAGATCACCAGGCCGGTGGCCCGCTACCTCTTCTCCCGGCCGCCTCCCTCCTCCCTCGCCTCCCCTCGCTTCGCCCTTTCTCACTGGTTCTCTCTTCTGCCGTTTTCCGTATTACTCACTTCTCTGACCTGAGTCCCCTTTAGAACTCTGCAGGTTCTA
+
CBBCCCCCFFFFGGFGGGGGGGHHGGGBFFHHHGGGGGGGGHGHHGGGFFGGHHGHHHHGGGGGGGGGGGGHFHHGGGGHGHHHHGGGGCD/<<22?22222?F////<-.>G.->C-AGH000DG00/;C-----..;E9/.C//;//---=.A...;--.9.-;.9;FFF/////;./;FFFF//BFFFFF-D./.9B./..//////;B///;/B/9/9.;B////...//;/FF/B//;:F..:///
@M05620:37:000000000-D9766:1:1101:5913:5926 1:N:0:88
ACCACACCTTCTACAATGAGATGAGTGTGGCTCCCGAGGAGCACCCCGTGCTGCTGACCGAGGCCCCCCTGAACCCCAAGGCCAACCGCGCGAAGATGACCAGGTGAGTGGCCCGCTACCTCTTCTGGTGGCCGCCTCCCTCCTTCCTGGCCTCCCGGCGCTGCGCCCTTTCTCACTGGTTCTCTCTTCTGCCGTTTTCCGTAGGACTCTCTTCTCTGACCTGAGTCTCCTTTGGAACTCTGCAGGTTCTA
+
>>>A>>>3BCFFGGGGGF5ABBA5ADB55ABBB2AE2EEFGHHHHGGCEGGGGHHHHHHAEEGGGGGGGGGGHHHGGGGHAGHGHGGGGF/>CGG?GGHHHHHFHHHHHHGGHHGGGGGHHHHHHHHHHHGHHGGGGGHGHHGHHGGGFFFGGGGGGA-;ADAFFFFFFFFFFFFFFFFFFFFFFFFFBBFFFFFFFFFFFFFBDBFFFFFFFFFBFBFFFFF9BFF9BFFFFFBFFFFFFFFFFFFFFF;
@M05620:37:000000000-D9766:1:1101:15714:5934 1:N:0:88
ACCACACCTTCTACAATGAGCTGCGTGTGGCTCCCGAGGAGCACCCCGTGCTGCTGACCGAGGCCCCCCTGAACCCCAAGGCCAACCGCGAGAATCGGTGCGCTCTGGCGTCCCGGCACTTCGCCCTTTCTCCCTGGTTCTCTCTTCTGCCGTTTCCCGTCGGCCTCTCTTCTCTGACCTGCGTCTCCTTTGGCACTCTGCCGGTTCTAGCTCGGCCGAGCCCACGTCTGACCTCCAGTCCCTAATGCGCA
+
AAAABABBFFFFGGGGBFGFGFGHG?EFHGHHHG2EAEGCGHHHHGGGEEGGHDGHH2GGGGGGEEGGGGGGHFHGGGGCFFHHHCAED<B@>/110<<?//>A//1?1->-AD----<</<<..;C/CFHHH//CG/;;CF0FF00FGBFGD?B/;;..99;B..;/FFFFBFB;9/B/9.9.9.;;/;BFBB9;F/9/99--;.;B/:F/BD-999@=-@A99=9..;//;;/../;BBFFF9B;B.A-
@M05620:37:000000000-D9766:1:1101:24878:5952 1:N:0:88
AGTGCCAGCTCTCAATCGCACAGGGGACCCAGGGCCTGGCCCCTCCATCCAGAAAACCTATGACCTCACCCGCTACCTGGAGCACCAACTCCGCAGCTTGGCTGGGACCTATGTGAGTATCCAGCGTAGGAATCTGGGAGTTGGGGAGGAGTGAGGAGTTGGGGAAAGACAGTCCTAACCGTGGAGGGTTCTGGTAAATGATGGGGTGAGGAGGGGCTCTTTGGCTCCCACCAGTCCCCCTGTCTGGTCTA
+
AB>AAFFFBFFFGEGGFGGAECHCGGEGGGHFBEFEGGHHHHGHGGHHHGHHHHHGHGHHHHHHHHHHHHHGGEGGHHHHFGHHHGE?EFHHEFGGGHGHGGHGGGHHGHHHHHHHHHHHHHHHHGGGGGHHHHHHHHCFGHHHGGEGGDEHHHHHHGHHHFGGGGHHHHHHHHHHHHHHGGGGGGGGEFGGGGGGGGGGGGGGGGFFFFFFFFFFFFFFFFFFFFFFFFFFFFFFFFFFFFFFFFFFFFB
@M05620:37:000000000-D9766:1:1101:19291:5958 1:N:0:88
GAGGCTGCTTTGGAAGAAACTCATAGATTACTGCAACAGTTCCCCCTGGACCTGGAAAAGTTTCTTGCCTGGCTTACAGAAGCTGAAACAACTGCCAATGTTCTAAAGGATGATACACGTAAGGAAAGACTCCTAAAAGAAGCAAAGGAAGTAAAAGAACAAATGAAACAATGGCAAGTAAGTCAGGCATTTCAGCTTTAGCACTCTTGTGGAACAAATTGAACAATTCTCAGCATTTGTACTTGAAACTG
+
>3AA>AFAFBB@G4BBCFBGGGGHHGEGGBBDGG4AEGBFGDDBFEABA2BFGGEBB32BBDGDFFFBBBFGGHG3BBGFGFBBG3@FBB1BGGHGCHGG44B4444BFGH3@BBFBF?1BFG3DFBB3BBFBGF4B3BF033BBGF22B0BBFHFGF0@220@@@F>@C/2<??F1FF?@1?@G<CGEF1=11<FFGH>DFHHBFHDGGCDD0<</<==DCCCCGC0<G;;CGHHHHG;CG0GC00000;
@M05620:37:000000000-D9766:1:1101:19907:5962 1:N:0:88
AGTGCCAGCTCTCAATCGCACAGGGGACCCAGGGCCTGGCCCCTCCATCCAGAAAACCTATGACCTCACCCGCTACCTGGAGCACCAACTCCGCAGCTTGGCTGGGACCTATGTGAGTATCCAGCGTAGGAATCTGGGAGTTGGGGAGGAGTGAGGAGTTGGGGAAAGACAGTCCTAACCGTGGAGGGTTCTGGTAAATGATGGGGTGAGGAGGGGCTCTTTGGCTCCCACCAGTCCCCCTGTCTGGTCTA
+
BBABBFFFBFFFGGGGGGGGGGHGGGGGGGHHGGGGGGHHHHGHGGHHHHHHHHHGHGHHHHHHHHHHHHHGGEGGHHHHGGHHHHHHGHHHGGGGGHHHGHHGGGHHGHHHHHHHHHHHHHHHHGGGGGHHHHHHHGHGGHHHGGGGGGFHHHHHHGHHHHGGGGHHGHHHHHHHHHHHGGGGGGGGGGGGGGFGGGGGGGGGGGFFFFFFFFFFFFFFFFFFFFFFFFFFFFFFFFFFFFFFFFFFFFF
@M05620:37:000000000-D9766:1:1101:7457:5995 1:N:0:88
ACCACACCTTCTACAATGAGCTGCGTGTGGCTCCCGAGGAGCACCCCGTGCTGCTGACCGAGGCCCCCCTGAACCCCAAGGCCAACCGCGAGACTTGGGACGCTGTGGCGTCCCGGGCCTCCTCCTTTTGTCCCTGGCTCTCTCTTCTCCCGTTTTCCGTCGGCCTCTCCTCTCTGACCTGCGTCTCCTTTGGCCCTCTGCCGGTTCACGCTCGGCCCAGCCCACGTCTGCCCTTCAGACCCTAATGGGCA
+
BBBBBBBAFFFFGGGGGGFGGFHHGGGEHEGHHFFFEGGEGHHHHGGGGGGGHHHHHHHGGGGGGGGGGGGHHHHGGGGHGHHHHGGGGGDFB/22?F//?/A//?<?.>>--C---<-..;/;;/0<;0;;0<0C..;CBFGG9F0;09/C..;:C0;0;D--...9B/;9BFF/BF/BF99.-../;B/:BFB.;AF/B9B;-;.//9ADFC;F.-.;.A;..-9.9./99F/.///;.AF.9/F9...
@M05620:37:000000000-D9766:1:1101:20311:5999 1:N:0:88
AGTGCCAGCTCTCAATCGCACAGGGGACCCAGGGCCTGGCCCCTCCATCCAGAAAACCTATGACCTCACCCGCTACCTGGAGCACCAACTCCGCAGCTTGGCTGGGACCTATGTGAGTATCCAGCGTAGGAATCTGGGAGTTGGGGAGGAGTGAGGAGTTGGGGAAAGACAGTCCTAACCGTGGAGGGTTCTGGTAAATGATGGGGTGAGGAGGGGCTCTTTGGCTCCCACCAGTCCCCCTGTCTGGTCTA
+
AAAAAFFFCFFFGGGGGFGGGGHGGGGGGGFEFGEGGGGHHHGHGGHHHFHHHHGHHGHHHHHHHHHHHHHGGGGGHHHHHHHHHHHHGHHHGGGGGHHHGHHGGGHHGHHHHHHHHHHHHHHHHGGGGGHHHHHHHHHGGHHHGGGGGGGHHHHHHGHHHHGGGGHHHHHHHGHHHHHHGGFGGGGGEGGGGGFGGGGGGGGEGGFFFFFFFFFFFFFFFFFFFFFFFFFFFFFFFFFFFFFFFFFFFFF
@M05620:37:000000000-D9766:1:1101:17659:6009 1:N:0:88
AGTGCCAGCTCTCAATCGCACAGGGGACCCAGGGCCTGGCCCCTCCATCCAGAAAACCTATGACCTCACCCGCTACCTGGAGCACCAACTCCGCAGCTTGGCTGGGACCTATGTGAGTATCCAGCGTAGGAATCTGGGAGTTGGGGAGGAGTGAGGAGTTGGGGAAAGACAGTCCTAACCGTGGAGGGTTCTGGTAAATGATGGGGTGAGGAGGGGCTCTTTGGCTCCCACCAGTCCCCCTGTCTGGTCTA
+
ABAAAFFFBFFFGGGGGGGCGGHGGGFFGGHHAEGGGGHHHHGHGGHHHGGHHHHHHGHHHHHHHHHGHHHGG/FGHGHHFFGHHHGHGHHGEFGGGFHHGHHGGGGHGHHHHHHHHHHHHHHHHGGGGGHHHHHHHHGGEFHHGGGGGGGHHHHHGGHHHHGGGGHHHHHHHHHHHHHHGGEFGGGGEFGGGGCFGGGGGGGGGGFFFFFFFFFFFFFFFFFFFFFFFFFFFFFFFFFFFFFFFFFFFFF
@M05620:37:000000000-D9766:1:1101:13016:6071 1:N:0:88
GAGGCTGCTTTGGAAGAAACTCATAGATTACTGCAACAGTTCCCCCTGGACCTGGAAAAGTTTCTTGCCTGGCTTACAGAAGCTGAAACAACTGCCAATCCTCCAGGATGCTACCCGTAAGGAAAGGCTCCTAGAAGACTCCAAGGGAGTAAAAGAGCTGATGAAACAAAGGCAAGTAAGTCAGGCATTTCCGCTTTAGCACTCTTGTGGATCCAATTGAACAATTCTCAGCATTTGTACTTGTAACTGAC
+
AAABABFCFFFFGCGFGGGGGGHHHHHHHHHGHHGHFHHHHGGHHGGGHHHHHHHGB3CGBGHGHHHFFHHHFHHEFGGHHHFHHBBGFFEHGHHHGGH?2B3BG33?3BG3DBBFE>>?FFFGGB0?BBFHG4GHGHB?BFBF2/BGD?2@GDFA=@D2@@DFGGGC?0=?G?=F?FFD>G1=FGA><1<F.CE<CDG00D<C00<0<;C00:CGC<:GC0CG0;;;00C09;0;0;C9B0C;FFF;;F0
@M05620:37:000000000-D9766:1:1101:19274:6085 1:N:0:88
GAGGCTGCTTTGGAAGAAACTCATAGATTACTGCAACAGTTCCCCCTGGACCTGGAAAAGTTTCTTGCCTGGCTTACAGAAGCTGAAACAACTGCCAATGCTACACGTAAGGAAAGGCTCCTAGAAGACTCCAAGGGAGTAAACGAGCTGATGAAACAATGGCCAGTAAGTCAGGCATTTCCGCTTTCGCACTCTTGTGGATCCAATTGAACACTTCTCAGCATTTGTACTTGTAACTGACCAGCCAGGGA
+
AA?ABAFAFFFFGGGGFGGGGEFGGGHHHHHHHHBAFFGFHHHHHGGGHBGHHFCHHE2BBGHHHHHHHHHHHHHHHHHHGHHHHHHHHHHHHHHHHHHHHHHH3GGGFHHH33FHFHGH/EHHHHBGHHHHHH3?/?E/2333/??DGH2G2FGHHBGHHHC0FGHHHGHHBGHHHHHB1FDGGGGB.<AFCHHHHHGDHFHHHHHHHHHHH/CG00CHH/CFGBFFFGGGGGGGGGGGF/CFGGG.;D.
@M05620:37:000000000-D9766:1:1101:10359:6087 1:N:0:88
GAGGCTGCTTTGGAAGAAACTCATAGATTACTGCAACAATTCCCGCTGACCCTCGACAAGTTTCTTGGCTGGCTTACAGAAGCTGGAACAACTTCCCCTGTTCTAAAGAATGATACCCGTAAGGACAGGCTCCTAGACGACTCCAAGGGAGTAAAAGAGCTGATGAAACAATGGCAAGTAAGTCAGGCATTTCCGCTTTAGCACTCTTGTGGCTCCCCTTGACCACTTCTCAGCATTTGTACTTGTCCCTG
+
A3AA>ACACBBDGC5BEGFGGCGAF5BD6D45D54BBF2355D32A2A2BB2B20A010BDFF55D533BABBF1BBFB5BEFG321FB2BFE3FB2B?FG3BFG4@@3B?33BBG3FE>EEGFF0B?/?BCFGDF23?B/CEB22@??CAC01??1??FGH1>FFFHHHEFG1FGFG0DFGFG0=CC.CGGGEAC;C.;:;<C0:CFFCCE.9;E..;CFBFGG.CFFG999CCFGFF0;CFGF0/;9FF
@M05620:37:000000000-D9766:1:1101:16516:6103 1:N:0:88
ACTGCCCCTTCTCAATCGCACACGTGTGCCCTCCCGTCTCCAATTCACCTCTCATACCCCGTCCGCACCTTGAAACCAACAGAAACAACCCCTCCTCCTGGCTTGGACCAATGTAAGTATCAAGCGAAAAAAAATGGGAGTGGGGGAGAAATAAGGAATTTGGAAAAAACAGGCCTAACCAAAGAGGAGTCTGGTACATAAAGGGGTGAAGAGGTGCACTTGGACTAGCACCAAACCCTGTGTTTGTCCAC
+
1>>AA11>>BCD1BBGGFGGGG0ABAA01DGG0AFABA0B1DBG1D1DA1BGH1AB10AB/BEA////>B1BG1FGF///B00BB00??>??//?0>0BFB0B0//1<0/?1122B>2>222211/?<</@///01100..<.<----../000000/:0000/0;:.-../...99B/.0..9//9../:;0/0/////;///-----///9-/-/9/9////9///9//------9--////-/:;///
@M05620:37:000000000-D9766:1:1101:14018:6105 1:N:0:88
AGTGCCAGCTCTCAATCGCACAGGGGACCCAGGGCCTGGCCCCTCCATCCAGAAAACCTATGACCTCACCCGCTACCTGGAGCACCAACTCCGCAGCTTGGCTGGGACCTATGTGAGTATCCAGCGTAGGAATCTGGGAGTTGGGGAGGAGTGAGGAGTTGGGGAAAGACAGTCCTAACCGTGGAGGGTTCTGGTAAATGATGGGGTGAGGAGGGGCTCTTTGGCTCCCACCAGTCCCCCTGTCTGGTCTA
+
AAAABFFFBFFFGGGGGGGGGGFHGGGGGGHHGGGGGGHHHHGHGGGHHHGGGHEHHGHFHHFHHHHHHHHGGGGGHHHFHHHHHHFHGEHHGGGGGHHHGHHGGGHHGHHHHHHHHGHHHHHHHGCEGGHHHHHHHHHGFHHHGGGGGGGHHHHHHGHHHHGGGGHHGHHHFHHHHHHHGCEGGGGGCFFGGGCFGGGGGGGGGGFFFFFFFFFFFFFFFFFFFFFFFFFFFFFFFFFFFFFFFFFFFFF
@M05620:37:000000000-D9766:1:1101:16541:6105 1:N:0:88
GAGGCTGCTTCGGACGAGCCCCCTGCGGAACTCCAGTCACTCCTGCGCAGCTCGTATGCCGTCTTCTGCTTGCACAAAAAATTACACGGGGGACGATGCCCCGGAGAGGGGTCCTCTACCACTTGTGGAGGCCACTTACCTCCTTGTGAGCTTCCCGGAGTTGCTCCCTTTCTCCCTAGTTCTGTCTGCTGCTGTTTACTGTTGGACCCTGTTGTTGGCCCTGTGTCCCCCCCTGACCCCAGGCGTTTCTT
+
>1>>>>B>@BB>A11A0AAAAAE00B/A/AABBB1ADBBADAB1BBA///>01?>/B>2B>B>BBBBB1BB@/1B10B0?/01B111?///<>////<CC0//--<>...-..<0==00000/;000.0....../000:09./90000;90/;//99--.///;;F;B//:/9/:B/-/9///;////99;/9/9/////9/;-//--9-/;/----9BE-9/999;;-----9-/;-9-9---;--///
@M05620:37:000000000-D9766:1:1101:19524:6109 1:N:0:88
GAGGCTGCTTTGGAAGAAACTCATAGATTACTGCAACAGTTCCCCCTGGACCTGGAAAAGTTTCTTGCCTGGCTTACAGAAGCTGAAACAACTGCCAATCCTACAGGATGCTACCCGTAAGGAAAGGCTCCTAGAAGACTCCACGGGAGTAAAAGAGCTGATGAAACAATGGCAAGTAAGTCAGGCATTTCCGCTTTAGCACTCTTGTGGATCCAATTGAACCATTCTCAGCATTTGTACTTGTAACTGAC
+
AA>AAA1AFFFFFAGC1AGCAAF3GHBHFFGHFHGCHHHDGHFHHGGGEBGFHEC0FA0BADGHD1AGHHHE0AFGHFHGFHHHHHHHHGHHCFHHHHHHBGHHFGHFH1BGBG00EF?EGFFFCGAF1FFHHHE1BGFBGHH0C/<</CG1@2FCFGHH1?11?<FGFGFFEG1>>GFF<<1<0FFGHHHGCC.EGFGFHGHHHHFFGCFGGH00C0;CGC.;FG09FFFFFFGG0CFG0;FGGEB9BBC
@M05620:37:000000000-D9766:1:1101:18337:6111 1:N:0:88
AGTGCCAGCTCTCAATCGCACAGGGGACCCAGGGCCTGGCCCCTCCATCCAGAAAACCTATGACCTCACCCGCTACCTGGAGCACCAACTCCGCAGCTTGGCTGGGACCTATGTGAGTATCCAGCGTAGGAATCTGGGAGTTGGGGAGGAGTGAGGAGTTGGGGAAAGACAGTCCTAACCGTGGAGGGTTCTGGTAAATGATGGGGTGAGGAGGGGCTCTTTGGCTCCCACCAGTCCCCCTGTCTGGTCTA
+
ABBCCFFFCFFFGGGGGGGGGGHHGGGGGGHHGGGGGGHHHHGHGGHHHHFHFHHHHGHHHHHHHHHHHHHGGGGGHHHHHHHHHHHHGHHHGGGGGHHHGHHGGGHHGHHHHHHHHHHHHHHHHGEGGGHHHHHHHHHGEHHGGGGGGGGHHHHHHGHHHHGGGGHGHHHHHHHHHHHHGEEFGGGG;FFGGGFGGGGGGGGGGGFFFFFFFFFFFFFFFFFFFFFFFFFFFFFFFFFFFFFFFFFFFFF
@M05620:37:000000000-D9766:1:1101:22389:6148 1:N:0:88
ACCACACCTTCTACAATGAGCTGCGTGTGGCTCCCGAGGAGCACCCCGTGCTGCTGACCGAGTCCCCCCTGAACCCCAAGGCCAACCGCGAGAAGATGATGAGTGGCCCGCTCCCTCTTCTGGTGGCCGCCTCCCTCCTTCCTGGCCTCCCGGCGCTGAGCCCTTTCTCCCTGGTTCTCTCTTCTGCCGTTTTCCGTAGGACTCTCTTCTCTGCCCTGAGTCTCCTTTGGTACTCTGCAGGTTCTCGCTCG
+
1A1>A>1>CFFFCGG13F1AGFHFGGGFC0FGHGFGCGG?/GGFHGGEEEGF1FEFGGHGEE/BGHHGGGGF@GEEGEEHEHHHCFGGGG/C/?CCH112@FH21?/<<C?//C/?GGFHGFBD0.<>--<CE.E<CECG0GC0:CCHFGC:---;AGBFG/:/;FFBB/9-/99/9//BF/;BF///>B-/-//AFF?-/9B/9/9;FFFFB//AFFFB9F//FFBB/B-9;/BF/F/9-9;/B/--9:@
@M05620:37:000000000-D9766:1:1101:19444:6149 1:N:0:88
ACCACACCTTCTACAATGAGCTGCGTGTGGCTCCCGAGGAGCACCCCGTGCTGCTGACCGAGGCCCCCCTGAACCCCAAGGCCAACCGCGAGAAGATGAAGCGTCCCGCTACCTCTTCTTGCGGCCGCCTCCCTCCTTCCTGGCCTCCCGGCGCTGCGCCCTTTCTCCCTGTTTCTCTCTTCTGCCGTTTTCCGTAGGACTCTCTTCTCTGACCTGCGTCTCCTTTGGAACTCTGCAGGTTCTAGTTCGGA
+
>AA@AAAAFFFFGGGGGGGGGCHGGGDGG?BGGGGGGFFGCG2GHGEGGGGFFHHHHHHGEE?EBEEEEFGG3FFEGGGGGHGGGGGGGGGDGGHFDFHGG2///<?>/>--FGHDDGH111-<AG@-:C?GEHHFFBFF0;/=FBCEEED-9@--.;-99>FFBBFFFBB/9BF/F//9FBFBFFF;.FFFFD/9..:BFEFFFFFFFFF/F//.99DAFFFFB99/:FFFFFFBBFEFFFFEF/;FA-9
@M05620:37:000000000-D9766:1:1101:23111:6172 1:N:0:88
AGTGCCAGCTCTCAATCGCACAGGGAACCCGGGGCCTGGCACCGCCATACAGAAAACCTATGACCTCACCAGCTACCTGGAGCACCCACTCCGCAGCTTGGTTGGGACATATGTGAGTATCCAGCGTAGGAATCTGGGAGTTGGGGAGGAGTGCGGAGTTGGGGAAAGACAGTCCTAACCGTGGAGGGTTCTGGTAAATGATGGGGTGAGGAGGGGCTCTTTGGCTCCCACCAGTCCCCCTGTCTGGTCTA
+
>1>>AFDFAFF3DGGGBAF1A0BAC0ABFE0AF/AA/A/001B///AF1GG1BB100EGGH121BBB1/F1>BG110B@BG0GEG//?/FGHGFEEE0FHE1?C//FGFEH22@GFFHHHHHHHHGF/CGHHHHHHHH0FCHHGG-.<A.<GH0AC-CGHH/=@A99FFGBFGGGGGGGGGGEGGGGGF?FFFFFFFFFFFFFFFFF?EFFBBF@@@@FFFF/:FFFFFFFFFFFFFFFF@EFFFFF/FFB
@M05620:37:000000000-D9766:1:1101:11974:6174 1:N:0:88
ACCACACCTTCTACAATGAGCTGCGTGTGGCTCCCGAGGAGCACCCCGTGCTGCTGACCGAGGCCCCCCTGAACCCCAAGGCCAACCGCGAGAAGATGACCAGGTGAGTGGCCCGCTACCTCTTCTGGTGGCCGCCTCCCTCCTTCCTGGCCTCCCGGCGCTGCGCCCTTTCTCACTGGTTCTCTCTTCTGCCGTTTTCCGTAGGACTCTCTTCTCTGACCTGAGTCTCCTTTGGAACTCTGCAGGTTCTA
+
DDDDDDCCFFFFGGGGGGGGGGHHGEGBGGHHHGGGGGGGGHHHHGGGGGGGHHHHHHHFEGGGGGGGGGGGHHHGGGCHGHHGEFGGGG/C/CGHHHBHHGHCHHHGHHGGHHGFGCGHHHHHHHHGHHGGHGGGGGHGHHGHHHGGGGGGGGGGF--;ADBDFFFFFFFFFFFFFFFFFHFFFFFFFFFFFFFFFFFFFFFFDBFFFFFFHFHFHFBFFFFFFFFFFFFFFFFFFFFFFFFFFFFFFFF
@M05620:37:000000000-D9766:1:1101:14547:6189 1:N:0:88
AGTGCCAGCTCTCAATCGCACAGGGGACCCAGGGCCTGGCCCCTCCATCCAGAAAACCTATGACCTCACCCGCTACCTGGAGCACCAACTCCGCAGCTTGGCTGGGACCTATGTGAGTATCCAGCGTAGGAATCTGGGAGGTGGGGAGGCGTGAGGAGCTGGGGCAAGACAGTCCTACCCGTGGAGGGTTCTGGTCAATGATGGGGTGAGGAGGGGCTCTTTGGCTCCCACCAGTCCCCCTGTCTGGTCTA
+
>>>AAFF1>FFFGFGGFGG1AE00FEAAEEEGC0EEFFAEBGG/EGBHDG1FE0AFGGBGHHHHHHH1GCFEEE/EGFGH0FHHHHA/EGHHGF/EEFHGEGG//?0B<01B1BG2DBD1FF21<//</?<1@FGDGH0F/??C->.>C.<CC.;C:..::/:A.;:ECFFFGGGB00;F.CA-.:.-EF9/FFF///9B/FFF-9:9--;BBA-@-@FFFBF/FFFE9-;B9-//FFFF?A;BB/B;/B/
@M05620:37:000000000-D9766:1:1101:19422:6191 1:N:0:88
ACCACACCTTCTACAATGAGCTGCGTGTGGCTCCCGAGGAGCACCCCGTGCTGCTGACCGAGGCCCCCCTGAACCCCAAGGCCAACCGCGAGAAGATGCCCAGGTGAGTGGCCCGCTACCTCTTCTGGTGGCCGCCTCCCTCCTTCCTGGCCTCCCGGCGCTGCGCCCTTTCTCACTGGTTCTCTCTTCTGCCGTTTTCCGTAGGACTCTCTTCTCTGACCTGAGTCTCCTTTGGAACTCTGCAGGTTCTA
+
AAAAAAAAFFFFGGGGFGGDGDG1FBEEEEGGBFGEGGGGGHFHHGGGFGGGHHHHHHHGGGGGGEGGGGGGFFHGGGCHGHHFGFGCGGGC/CCHGGGHHGHFHHHHHHGGHHGGG?GHHHHHHHHEGHGHHGGGGGGGHHGHHGGGGGGGGGGGFA-AG@@F@@F@?FFFFFFFFFFFFFFFFFFFFFFFF@FFFFFFFFAABBFFFFFFFFFFFF/FFFF/BFFFFFFFFEFFFFFFFFFFFFFFFF/
@M05620:37:000000000-D9766:1:1101:14569:6228 1:N:0:88
ACCACACCTTCTACAATGCGCTGCGTGCGGCTCCCGAGGAGCACCCCGTGCTGCTGACCGAGGCCCCCCTGAACCCCAAGGCCAACCGCGCGAAGATGCCCAGGTGAGTGGCCCGCTACCTCTTCTGGTGGCCGCCTCCCTCCTTCCTGGCCTCCCGGCGCTGCGCCCTTTCTCACTGGTTCTCTCTTCTGCCGTTTTCCGTAGGACTCTCTTCTCTGACCTGAGTCTCCTTTGGAACTCTGCAGGTTCTA
+
AAA1AAAA1CFFGGGGBG1AE?ECGBE00AEE/AFE/FGC?HCGGGG//?EFBHFFGGF>EE?EGAEGGECBFFHGGE/GACGH/FABCC//>/@C11DGHBAFFHH<<GEEFECGG@CFCGHGHH0CGHGHH??AFGGGGGBGFFGGGFAFGGGF?--9;99-@@F@@BFFFF/BB/9/;BFBFFFFFFB/9@BAFE9FFFAFF/BFFFFFFFFFF//:BF-/-;B/BB/9BFF/9B9BFFE9/FFFFF/
@M05620:37:000000000-D9766:1:1101:19608:6237 1:N:0:88
ACCACACCTTCTACAATGAACTGCGTGTGGCTCCCGAGGAGCACCCCGTGCTGCTGACCGAGGCCCCCCTGAACCCCAAGGCCAACCGCGAGAAGATGACCAGGTGAGTGGCCCGCTACCTCTTCTGGTGGCCGCCTCCCTCCTTCCTGGCCTCCCGGCGCTGCGCCCTTTCTCACTGGTTCTCTCTTCTGCCGTTTTCCGTAGGACTCTCTTCTCTGACCTGCGTCTCCTTTGGAACTCTGCAGGTTCTA
+
1AA>AAAAFFFDDGG1EFGGD3B1A0ABFAHH1BFEEEE/FHHHHGAGEEECGAEFHHHGCEEG///EGGG0G1/?EECC//G//F/<EC<//?0?>11FH1F<FCGHHHGFHHGGG@CHHFFHHB0DDGGHHGG?C.GFCGGH0;CFBBFFGGAEEG-@GG?-@@F=@FFFFB/BFFFF//999/FFFFFFF@ABFFFFBF-9-/;BFFFFF/BFFB/BFF--@9-9BFFFFFF///BFFFFEFFFBFF/
@M05620:37:000000000-D9766:1:1101:23004:6264 1:N:0:88
AGTGCCAGCTCTCAATCGCACAGGGGACCCAGGGCCTGGCCCCTCCATCCAGAAAACCTATGACCTCACCCGCTACCTGGAGCACCAACTCCGCAGCTTGGCTGGGACCTATGTGAGTATCCAGCGTAGGAATCTGGGAGTTGGGGAGGAGTGAGGAGTTGGGGAAAGACAGTCCTAACCGTGGAGGGTTCTGGTAAATGATGGGGTGAGGAGGGGCTCTTTGGCTCCCACCAGTCCCCCTGTCTGGTCTA
+
>A>>>FFFBFFFG4BFBFFAECHCGEAEABGHABEBEFHHFHGGGGHHFHHHFHCFGGHHHHFHHGGHHHHGGEEGHHFHBFGHHH1?EGHHEGFFEHGHGGHGGFHGGHGHHHHGHHHHHHHHHGGAGGFDGHHHHHCFGHHHGGEFGDEHHDGHCGGHHHGGGGHHHHGGHHHHHHHGGGGGDGGGAFFGGGGGGGGGGGGGGGFFFFFFFFFFFFFFFFFFFFFFFFFFFFFFFFFFFFFFFFFFFFF
@M05620:37:000000000-D9766:1:1101:10385:6267 1:N:0:88
GCGGCTGCTTTGGAAGAAACTCATAGATTACTGCCACAGTTCCCCCTGGACCTGGAACCGTTTCTTGCCTGGCTTCCAGAAGCTGCAACAACTGCCAATGTCCTACAGGATGCTACCCGTAAGGACAGGCTCCTAGCCGACTCCACGGGAGTCAACGAGCTGATGAAACAATGGCAAGTACGTCAGGCCTTTCCGCTTTAGCACTCTTGTGGATCCACTTGCACACTTCTCAGCATTTGTCCTTGTACCTG
+
11>AA1>>FFBBBFFB1BBFBGGHHFGHHBBGGH0BBFFADFGHHGAFA0BBFGFHH1/ABEGGDFGGHHHHHGF0BGHDGHH1F1>1BBFGGFHH@1FGHHHHFGFGGBFGHH2GHHGE?/BG100?FFGHGH1B10?/BCGH@0?@CAAE0D11<.>CGH1FGGH1DGEHHGHHHGH00<GGEGHHAHHHHHGGGGGFGGGGGGGGGGGG0FGG0/;CG0;:FAFGGGGFFFEFFFBF/;FFFFB/;FB
@M05620:37:000000000-D9766:1:1101:16414:6277 1:N:0:88
ACCACACCTTCTACAATGAGCTGCGTGTGGCTCCCGAGGAGCACCCCGTGCTGCTGACCGAGGCCCCCCTGAACCCCAAGGCCAACCGCGAGAAGATGAAGTGGCCCGCTACCTCTTCTGTTGGCCGCCTCCCTCCTTCCTGGCCTCCCGGCGCTGCGCCCTTTCTCCCTGGTTCTCTCTTCTGCCGTTTTCCGTAGGACTCTCTTCTCTGACCTGCGTCTCCTTTGGAACTCTGCAGGTTCTAGTTCGGA
+
DCCDDCCCFFFFGGGGGGGGGGHHGGGECGHHHGGGGGGGGHHHHGGGGGGGHHGHHHHEFGGGGGGGGGGHHHHGGGGHGHHHHGGGGG?DCGHHGHHHF>?G=0?@CFGCHHHHHHHE1F1>0GCGCCAHECGGHHHHG0/C:CGHFFGG?DC?GGFFF;FFFFFFFFF?9FFFFFFFFFFFFFFDDBEFFFF.DABFFFFFFFFFFFF0BBBFF;DFFFBFFFFBB0FFFFFFFF?FFFF0B0;:A>A
@M05620:37:000000000-D9766:1:1101:12064:6294 1:N:0:88
AGTGCCAGCTCTCAATCGCACAGGGGACCCAGGGCCTGGCCCCTCCATCCAGAAAACCTATGACCTCACCCGCTACCTGGAGCACCAACTCCGCAGCTTGGCTGGGACCTATGTGAGTATCCAGCGTAGGAATCTGGGAGTTGGGGAGGAGTGAGGAGTTGGGGAAAGACAGTCCTAACCGTGGAGGGTTCTGGTAAATGATGGGGTGAGGAGGGGCTCTTTGGCTCCCACCAGTCCCCCTGTCTGGTCTA
+
BCBBBFFFCFFFGGGGGGGGGGHHGGAEGGHHEGGGGGHHHHGHGGHGHHHHHHG2FEHFFHHHHHHHHHHGFEEEFFHH2GHHHHH1EGHGGGFGGHFHGHHGGGAFFHFHHHHGHHGHHHGGHGGDCGHHHHHHHH0?EGHHGGADG.CGH0GHCEHHHHGGGGFHBG/GHHHHHEHHGGGG.EGGFGGGGGFGGGGEBGGGGGFFFFFFFFFFFFFFFFFFFFFFFFFFEFFFFFFFFFFFFFFFFF0
@M05620:37:000000000-D9766:1:1101:25437:6296 1:N:0:88
ACCACACCTTCTACAATGAGCTGCGTGTGGCTCCCGAGGAGCACCCCGTGCTGCTGACCGAGGCCCCCCTGAACCCCAAGGCCAACCGCGAGAGGATCAAGTGGATCGCCACCTCTTCTGGTGGCCGCCTCCCTCCTTCCTGGCCTCCCGGCGCTGCGCCCTTTCTCCCTGGATCTCTCTTCTGCCGTTTTCCGTAGGACTCTCTTCTCTGACCTGAGTCTACTTTGGTACTCTGCAGGTTATAGCTCAGA
+
BBBBBBBBFFFFGGGGGGGGGGHHGAEEHCEHHGGGGGGGGHAGHGGGGGGGFHHHHHHGGGCGGGGGGGGHHHHGGGGHGHHHHGGGGCBFC/?F2<<???<<?1<?///<<FG11GHF1>0.0G-?@.<<CCCG/;GHFFFHHHCGG.BD??9-DBGFCAFFFFFFFFB..;BBBFBFFFBFFB>;D:EFBA99../;BBFF/BFFFBB/:F/.B:B//9/9B/BF.9FFFB/9/;A9//BF///;/::
@M05620:37:000000000-D9766:1:1101:19367:6298 1:N:0:88
AGTGCCAGCTCTCAATCGCACAGGGGACCCAGGGCCTGGCCCCTCCATCCAGAAAACCTATGACCTCACCCGCTACCTGGAGCACCAACTCCGCAGCTTGGCTGGGACCTATGTGAGTATCCAGCGTAGGAATCTGGGAGTTGGGGAGGAGTGAGGAGTTGGGGAAAGACAGTCCTAACCGTGGAGGGTTCTGGTAAATGATGGGGTGAGGAGGGGCTCTTTGGCTCCCACCAGTCCCCCTGTCTGGTCTA
+
BCBCCFFFDFFFGFGGGGGGGGHGGGGGGGHHFGGGGGHHHHGHGGHHHHHHHHHHHFHHHHHHHHHHHHHGGEGFHHHHGGHHHHFGGHHHGGGGGHHGGHHGDGHHGHHFHHHGHHHHHHHHHGGFGGHHHGHHHHCFDHFHGFFGGGAFGHGFHGHHHHGGGGHGGHHHHHHHHHHHGGGGGGGGDFFGGGGGFGGGGGGEGGFFFFFFFFFFFFFFFFFFFFFFFFFFFFFFFFFFFFFFFFEFFFF
@M05620:37:000000000-D9766:1:1101:19384:6302 1:N:0:88
AGTGCCAGCTCTCAATCGCACAGGGGACCCAGGGCCTGGCCCCTCCATCCAGAAAACCTATGACCTCACCCGCTACCTGGAGCACCAACTCCGCAGCTTGGCTGGGACCTATGTGAGTATCCAGCGTAGGAATCTGGGAGTTGGGGAGGAGTGAGGAGTTGGGGAAAGACAGTCTTAACCGTGGAGGGTTCTGGTAAATGATGGGGGGAGGAGGGGCTCTTTGGCTCCCACCAGTCCCCCTGTCTGGTCAA
+
AAAAAF1FAFFFGGGGGGG1E0G0FFGGGGAGGGGGGGHHHHGGGGHHHH1D1A1BGGHFGHBGGGH@GHHGGGEGHHHHHHHHHHHHGHHHGGGGCGHHFHHG?EFHGHBFFB22112>BFHHG?EFG/<1B11GB<FAAGHHG?.@-..><DGFB.CCGGG-:A.;CH//0<0;C0C09CE@GFAAE?FBBFCFBFGG00909.-----A?A?9;@EFFFBF/:BE--ABF9FFFFE?-999/B/9///
@M05620:37:000000000-D9766:1:1101:15782:6311 1:N:0:88
AGTGCCAGCTCTCAATCGCACAGGGGACCCAGGGCCTGGCCCCTCCATCCAGAAAACCTATGACCTCACCCGCTACCTGGAGCACCAACTCCGCAGCTTGGCTGGGACCTATGTGAGTATCCAGCGTAGGAATCTGGGAGTTGGGGAGGAGTGAGGAGTTGGGGAAAGACAGTCCTAACCGTGGAGGGTTCTGGTAAATGATGGGGTGAGGAGGGGCTCTTTGGCTCCCACCAGTCCCCCTGTCTGGTCTA
+
BCABCFFFCFFFGGGGGGGGGGHHGGGGGGGHGGGGGGHHFHGHGGHHHHHHHHGGHGHHHHGHHHHHHHHGGGGGHHHHFGHGHHHHGHHHGGGGGHHHGHHGGGHHGHGHHHHHHHHHHHHHHGGGGGHHHHHHHHHGGHHHGGGGGGGHHHHHHGHHHHGGGGHHHHHHHHHHHHHHGGGGGGGGFGGGGGFGGGGGGGGGGGFFFFFFFFFFFFFFFFFFFFFFFFFFFFFFFFFFFFFFFFFFFF0
@M05620:37:000000000-D9766:1:1101:8307:6331 1:N:0:88
AGTGCCAGCTCTCAATCGCACAGGGGACCCAGGGCCTGGCCCCTCCATCCAGAAAACCTATGACCTCACCCGCTACCTGGAGCACCAACTCCGCAGCTTGGCTGGGACCTATGTGAGTATCCAGCGTAGGAATCTGGGAGTTGGGGAGGAGTGAGGAGTTGGGGAAAGACAGTCCTAACCGTGGAGGGTTCTGGTAAATGATGGGGTGAGGAGGGGCTCTTTGGCTCCCACCAGTCCCCCTGTCTGGTCTA
+
BBBBBFFFBFFFGGGGGGGCGEH4FGGGGGGHGGGGEGHHHHGHGGHHHHEFAGGFHGHHFHDHHHHHHHHGGGGGHHHHHHHHHHHHGHHHGGEGGHHHGHHGGGHHGHHHHHHHHHHHHHHHHGFGDGGFHHHHHHFGGHHHCCGGGGCFHHHHHGHHHF@GE?GHHHHFHHCGGHHGGGGGDAGGGGGGGG;CBBFGGGGGGGFBFFFFFFBBB?FFFFFFFFBEFFFFFFFFFFFFBFFFFFFFFFF
@M05620:37:000000000-D9766:1:1101:13948:6349 1:N:0:88
AGTGCCAGCTCTCAATCGCACAGGGGACCCAGGGCCTGGCCCCTCCATCCAGAAAACCTATGACCTCACCCGCTACCTGGAGCACCAACTCCGCAGCTTGGCTGGGACCTATGTGAGTATCCAGCGTAGGAATCTGGGAGTTGGGGAGGAGTGAGGAGTTGGGGAAAGACAGTCCTAACCGTGGAGGGTTCTGGTAAATGATGGGGTGAGGAGGGGCTCTTTGGCTCCCACCAGTCCCCCTGTCTGGTCTA
+
ABAAAFFFCFFFGGGGGGGGGGHGGGGGGGHHFGGGGGHHHHGHGGHHHHHHHHHHHGHHHFHHHHHHHHHGG>EEHHHHFGHHHHCFEHHHEGFGGHHHGHHGGGHHGHHHHHHHHHHHHHHHHGGGGGHHHHHHHGGGGHHHGGGGGGGHHHHHHGHHHHGGCEHHHHHHHHHHHHHHGGGGGGGGEGGGGGFFGGGGGGGGGGFFFFFFFFFFFFFFFFFFFFFFFFFFFFFFFFFFFFFFFFFFFFF
@M05620:37:000000000-D9766:1:1101:12158:6350 1:N:0:88
AGTGCCAGCTCTCAATCGCACAGGGGACCCAGGGCCTGGCCCCTCCATCCAGAAAACCTATGACCTCACCCGCTACCTGGAGCACCCACTCCGCAGCTTGGCTGGGACCTATGTGAGTATCCAGCGTAGGAATCTGGGAGTTGGGGAGGAGTGAGGAGTTGGGGAAAGACAGTCCTAACCGTGGAGGGTTCTGGTAAATGATGGGGTGAGGAGGGGCTCTTTGGCTCCCACCAGTCCCCCTGTCTGGTCTA
+
>A>>>FFFCFFFG4FDFGGAECHCG2EEGDGHBBEAFGHGHHGHGGFHHGHHHFHHGGHGGFGHHDFGHHHEE>>EGHGHBFGHHH1??GHHEGGGEHGHGGHGGGHHGGHHHHHHGHHGHHHHHGEEGGFHGHHHHG0?EHHHGGADGCDHHDGGBDHHHHGGCAGFCGFFHHHHFHHGGGGGDEGGEGGGGGGGFGGGGGGGGFFFFFFF?FFFFFFFFFFFFFFFFFFFFFFFFFFFFFFFFFFFFFB
@M05620:37:000000000-D9766:1:1101:15399:6359 1:N:0:88
ACCACACCTTCTACAATGAGCTGCGTGTGGCTCCCGAGGAGCACCCCGTGCTGCTGACCGAGGCCCCCCTGAACCCCAAGGCCAACCGCGAGAAGATGCCCAGGTGAGTGGCCCGCTACCTCTTCTGGTGGCCGCCTCCCTCCTTCCTGGCCTCCCGGCGCTGCGCCCTTTCTCACTGGTTCTCTCTTCTGCCGTTTTCCGTAGGACTCTCTTCTCTGACCTGAGTCTCCTTTGGAACTCTGCAGGTTCTA
+
BBBABBBBFFFFGGGGGGGFG5GFGAAFHFHHBFGGGGGGGHHHHGGGGGGGFHHHHHHGGEGGGDGGGGGCHCFGGGGHCEHHHGGEGGGC@DFCDD<GHF/FHHHF<FF/F<----<0<DDFH0<<</<ACDCCGGCCB/:/0990;FF?BFEG?B----@.@;9B-9BFBB/;FBF99/;999/BFFFEB@AABEBFA9AADBF/B9/BFFFFBF//;FB/.9;F//F9B/B/FF//B/BFFFFFFB;
@M05620:37:000000000-D9766:1:1101:16399:6375 1:N:0:88
ACCACACCTTCTACAATGAGCTGCGTGTGGCTCCCGAGGAGCACCCCGTGCTGCTGACCGAGGCCCCCCTGAACCCCAAGGCCAACCGCGAGAAGATGCCCAGGTGAGTGGCCCGCTACCTCTTCTGGTGGCCGCCTCCCTCCTTCCTGGCCTCCCGGAGCTGCGCCCTTTCTCACTGGTTCTCTCTTCTGCCGTTTTCCGTAGGACTCTCTTCTCTGACCTGAGTCTCCTTTGGAACTCTGCAGGTTCTA
+
ABABB@AAFFFFGGGGFGGGGGHHGFGFHDHHHGGFFGGGGHHHHGGGGEGFHFGHHHHGGGGGFGGGGGGHHHHGGGGHGHHFEGGGGGGGGGHHHGHHHHHGHHHHHHGGHHGGGGGHHHHHHHHHHHGHHGCGDFHGHHGHHGGGGGGGGGGGGG-ADGGGGGFFFFFFFFFFFFFFFFFFFFFFFFFFFFDFFFFFFFFFFFFFFFFFFFFFFFFFFFFFFFFFFFFFFFFFFFFFFFFFFFFFFFB
@M05620:37:000000000-D9766:1:1101:20901:6426 1:N:0:88
GAGGCTGCTTTGGAAGAAACTCATAGATTACTGCACCAGTTCCCCCTGGACCTGGAAAAGTTTCTTGCCTGGCTTACAGAAGCTGCAACAACTGCCAATGTCCTCCAGGCTGCTCCCCGTCAGGCCCGGCTCCTAGACGCCTCCCCGGGAGTCAACGCGCTGATGAAACAATGGCAAGTCCGTCAGGCCTTTCCGCTTTAGCACTCTTGTGGCTCCCCTTGAACACTTCTCAGCATTTGTCCTTGTCCCTG
+
A1AAAAFAFFFFGCGGGFGGDGAFGHHC3GGHGGF1BFG1AFHHHGCGF0FFFBGHHD0FFGFGGHDGGFGFEAE1A1FDACGEG1BFECCH@B1FF1FGGHHHBBBC0/B0?G1F/?/EEAE00///>EGGEHBGEDC/>0/??/>@@C<.0>=<.-@-ACF0<DH;CCCG:GHHHGC0;.;;EBGG.FBFBFABA9EFBFFFFFFGFFFA.-/;;-BF-FBFF-FFFFFFFFFFFFFFFFFFFF/:9F:
@M05620:37:000000000-D9766:1:1101:21741:6428 1:N:0:88
GAGGCTGCTTTGGCAGAAACTCATAGATTACTGCAACAGTTCCCCCTGGACCTGGAAAAGTTTCTTGCCTGGCTTACAGAAGCTGACACAACTGCCAATGTCCTTCAGGATGCTACCCTTCCGGCAAGGCTCCTCGCCGACTACACGGGAGTCACCGAGCTGATGAAACTATGGCAAGTCAGTCAAGCCTTTCCGCTTTCGCACTCTTGTGGCTCCTATTGAACACTTCTCAGCATTTGTCCTTGTCCCTG
+
>>A3>AFBFFFFG4GGCGGGGGHGFA5DGHGH5BBDGHGBGHHHHGFGFGHHHHG2FA2FBFHHHFAGHHHAFBF3GGFE3BG@G323B2??3B33BEGH@BGE43BFFFHBC@@FFA3B?3?>E//F?FGHGHHGFG//>//<2@//@//<<11>CA-A.110<=00000=00<FCEH=00=C:0<::/;:G:CDGFG099E9@9CFFFF..A0;/0900;00;B9BFB99BF/////FFF/9F999;B;
@M05620:37:000000000-D9766:1:1101:12276:6432 1:N:0:88
AGTGCCAGCTCTCAATCGCACAGGGGACCCAGGGCCTGGCCCCTCCATCCAGAAAACCTATGACCTCACCCGCTACCTGGAGCACCAACTCCGCAGCTTGGCTGGGACCTATGTGAGTATCCAGCGTAGGAATCTGGGAGTTGGGGAGGAGTGAGGAGTTGGGGAAAGACAGTCCTAACCGTGGAGGGTTCTGGTAAATGATGGGGTGAGGAGGGGCTGTTTTGCTCCCACCAGTCCCCCTGTCTGGTCTT
+
>AABAFFFCFFFGGGGGFFCGGFCEEEGEGDHFFFGGFFGCGGCEFHHGHFHHHFHHGGHHHHHFHH3FGEGE>EEHGHHCFH1FGCGEGE3/?@@EFGGC33FEEGB<GF?2FB33FF3H3BFHG/?CB2@CGGGHHC/EHGBGCE-<?<GHB<.<ECCGH--C...G//;:C:0:0:CD;99..C?:F.0;0;FGGGFBCBF?DD=E..;D9@--@.;:/../;BFFFADFFF/BFEF-ABF//;;///
@M05620:37:000000000-D9766:1:1101:6745:6438 1:N:0:88
GAGGCTGCTTTGGAAGAAACTCATAGATTACTGCAACAGTTCCCCCTGGACCTGGAAAAGTTTCTTGCCTGGCTTACAGAAGCTGAAACAACTGCCAATGTCCTCAAGGCTGCACCCGTAAGGGAACGGCTCCACGACACCTCAACGGGCGTAAACGCGCTGTTGAACCACTGTCAAGTACGTACGGACTTTCCGCTTTCGCACTCTTGTGGCTCAACTTGACAACTTCTCCGACTTGTACCTTGAACCTG
+
BABCCCFCFFFFGEGGGGGGGGHHHHHHHHHGHHHHHHHFGHHHHGGGHHHHHHHGGHHHFHHHHHHHHHHHHHHHHHGHHHHHHHHHHHHHHHHHGHHHGHB4BFGG31BFF3BFF///?0B0?G/?/>>EF2B/>>/<FGHEHGFG//>-<<<F.---<-.<<:;C:G:CG0CG:G0<::;0.:AD9=FFGG.;EG.;C.;:-;;BFFF?.;BFB.;B/;B/9;B:9///::-;A///;;;BF/;FFFF
@M05620:37:000000000-D9766:1:1101:17942:6441 1:N:0:88
AGTGCCAGCTCTCAATCGCACAGGGGACCCAGGGCCTGGCCCCTCCATCCAGAAAACCTATGACCTCACCCGCTACCTGGAGCACCAACTCCGCAGCTTGGCTGGGACCTATGTGAGTATCCAGCGTAGGAATCTGGGAGTTGGGGAGGAGTGAGGAGTTGGGGAAAGACAGTCCTAACCGTGGAGGGTTCTGGTAAATGATGGGGTGAGGAGGGGCTCTTTGGCTCCCACCAGTCCCCCTGTCTGGTCTA
+
BCABCFFFCFFFGGGGGGGGGGHHGGGGGGHHGGGGGGHHGHGHGGHHHHHHHHHHHGHHHHHHHHHHHHHGGGGGHHHHHHHHHHHHGHHHGGGGGHHHGHHGGGHHGHHHHHHHHHHHHHHHHGGGGGHHHHHHHHHGGHHHGGGGGGGHHHHHHGGGHHGGGGHHHHHHHHHHHHHHGGGGGGGGDGGGGGGGGGGGGGGGGGFFFFFFFFFFFFFFFFFFFFFFFFFFFFFFFFFFFFFFFFFFFFF
@M05620:37:000000000-D9766:1:1101:18193:6450 1:N:0:88
GAGACTGCTTTGGCAGAAAGTTACAAGTGACTCCCACAGAGCACGCCGTGCTTCTGACCGAGGCCCCCCTGACCCCCAAGGCCTAGCGCGAGAAGATCAAGTGGCCCGCTACCTCTTCTGGTGGCCGCCTCCCTCCTTCCTGGCCTCCCGGAGCTGCGCCCTTTCTCACTGGTTCTCTCTTCTGCCGTTTTCCGTAGGACTCTCTTCTCTGACCTGAGTCTCCTTTGGAACTCTGCAGGTTCTAGATCGGA
+
>A11>1@FFD@DACB111BBBB3D31BD333A1AF0A00100100AAAE/A/1DD12FGG////BB>/>>F>0FF?EG/F/GG1B0B/><E/</G1B11BGFF1/0FCG?@CCGHHHHHHHFFEGH@CGGGHGHHGHHHGHF;CCCGHGCCCCGGGG@ACGGBFGGGGGFGBCFFFGGGGFFFFFF@AAFFFFFFFF?FFFFFFFFFFFFFFFFFFFFFFFFFBFFFFFFFFFFFFF/A9;FFBFFFFFF-
@M05620:37:000000000-D9766:1:1101:26183:6451 1:N:0:88
GAGGCTGCTTTGGAAGCAACTCAGAGAGGCCTGCCCCAGGTCTCGCGGTCCACCTAACCGGTCTGTTGCTTGCTACCAGCAGCTAGAACCACTTCCCCTCCTACAGGATGCTCCCCGTACTGACCGGCTCCTCGCCGCCTCCCCGGGCGTCCCAGCGCTGCTGCAACCATGGCCAGTAAGTCCGGCCTTTCCGCTTTAGCACTCTTGTGGCTCCCCTTGAACCATTCTCAGCATTTGTACTTGTACCTGAC
+
>3>>A4CAFFFFCGGB4BFAFDB444B22A2BAB22A22A3A553BAA10AB31BB32BE0E013D53@B5BFB4@BFF1BFGBB333B1??3BBFFFGGGG3BB3BFG3GB3FFFGGGA/?BCHGGGG/FGHGGGGCGGGHGGGG-CG?CGFHHH-BGBGGGGGGGFGGEFGBF.;C0;FFGGBBBFFFFFFFFFFFEFFFFFFFFFFF.AFFEFFFFF/BEFFFFFFFFFFFFFF9BBFFFFFBB;BFF
@M05620:37:000000000-D9766:1:1101:22821:6460 1:N:0:88
AGTGCCAGCTCTCAATCGCACAGGGGACCCAGGGCCTGGCCCCTCCATCCAGAAAACCTATGACCTCACCCGCTACCTGGAGCACCAACTCCGCAGCTTGGCTGGGACCTATGTGAGTATCCAGCGTAGGAATCTGGGAGTTGGGGAGGAGTGAGGAGTTGGGGAAAGACAGTCCTAACCGTGGAGGGTTCTGGTAAATGATGGGGTGAGGAGGGGCTCTTTGGCTCCCACCAGTCCCCCTGTCTGGTCTA
+
AAAAAFFFAFFFGEGGGAFCE2AFFEEGGGFHFEFEFAGHHHGHGGGHHHHGECGGGGHHHBDGHHGHHHGFGGGGHHGBGGG?FGCGGHHHGE/EEGHH?HFC<EGHGHHGHHHHHFHFHHHHHGEGGGHHGHHHHHFGCGHHGGGGGGGHHHFHF?GGFHCGGGHHFHHHHHHEHHHHGGGGGGGG;AFFGGGGGGGGGGGE?FF?FFFFFFBB?BFFFFFFBFFEEFFFFFFFFFFDBFFFFBFFBBB
@M05620:37:000000000-D9766:1:1101:10897:6469 1:N:0:88
GCGGCTGCTTTGGAAGAAACTCATAGGTTACTGCAAAAGTTCCCCCTGGGCCTGGGAAAGATTCTTGCCTGGCTTACAGAAGCTGAAACGACTGCCAATCCTCCAGGATGCTACCCGTAAGGAAAGGCTCCTATAAGACTCCAAGGGAGTAAAAGAGCTGATGAAACAATGGCAAGTAAGTCAGGCATTTCCGCTTTAGCACTCTTGTGGATCCAATTGAACAATTCTCAGCATTTTTACTTGTAACTGAC
+
A1>AADDAFFFFGGGGA1FFGAB3DD1DD1GHHHD11BFAGGHHHG/FA/FFF/A/BBAF0FFG22ABBF1AA00BBF1DFGGH1FBGG/?EEFHH1@FBFF100@0?FFGGFFGFE?EEFHGFH<0FFFGGG2BGGD<FFGGGGFAGECCHFDDFBFG<FFGGHFGHG>GHHC>F>>F>=<=GCFC<<DG0ACGEECH00CGHCGHFGCG0GHCCC90FCB090;9B;0B/;;9C9CE0;9FFFFFFGGB
@M05620:37:000000000-D9766:1:1101:20335:6481 1:N:0:88
AGTGCCAGCTCTCAATCGCACAGGGGACCCAGGGCCTGGCCCCTCCATCCAGAAAACCTATGACCTCACCCGCTACCTGGAGCACCAACTCCGCAGCTTGGCTGGGACCTATGTGAGTATCCAGCGTAGGAATCTGGGAGTTGGGGAGGAGTGAGGAGTTGGGGAAAGACAGTCCTAACCGTGGAGGGTTCTGGTAAATGATGGGGTGAGGAGGGGCTCTTTGGCTCCCACCAGTCCCCCTGTCTGGTCTA
+
BBAABFDFBFFFGGGGGGGGEEHFGGGGGGEHCEGFAFDHGHGHGGBHHGAF333FHGHFHHEHHHHGHHHEGGEGHHHHHHHHHHHGGGHHGG??E3GHGHHGGGHHGHHHGHHHHHHHHFHHHGGGGGHHHHHFHHHFEGHHGGGGGGGHHHHHHGHHHHGGGGHHHHHHHHHHHHHHGGGGGGGGEFGGGGGGGGGGGGGFGGFBFFFFFFBBBBFFFFFFFFFFFFFFFAFFFFFFBFFFFFFFFFF
@M05620:37:000000000-D9766:1:1101:20587:6501 1:N:0:88
AGTGCCAGCTCTCAATCGCACAGGGAACCCGGGGCCTGGCACCGCCATACAGAAAACCTATGACCTCACCAGCTACCTGGAGCACCCACTCCGCAGCTTGGCTGGGACCTATGTGAGTATCCAGCGTAGGAATCTGGGAGTTGGGGAGGAGTGAGGAGTTGGGGAAAGACAGTCCTAACCGTGGAGGGTTCTGGTAAATGATGGGGTGAGGAGGGGCTCTTTGGCTCCCACCAGTCCCCCTGTCTGGTCTA
+
A?1>AFFC1FFDFFGEBFAFE0FCF00BFE0AE/AAAF/0BAF///AB1CE1@@F>BEGCF12BFBB1?G1B/1BF0BGEGAHHH//??GHHGGGGG0GHGFHGGAHH/0FDDFHFHHHHHHHHHGFCGGFHGHHHHH0FCFHGGC.CC?CCG0DG0EHHHHGGE:CFCGCFGGGGGGGGGGGGBGGGGGGGGGFFFFFFFFFFFFB@EFFFFB@@@@FFFFFFFFFFFFFFFFFFFFFF@FFFFFFFFFB
@M05620:37:000000000-D9766:1:1101:15014:6516 1:N:0:88
ACCACACCTTCTACAATGAGCTGCGTGTGGCTCCCGAGGAGCACCCCGTGCTGCTGACCGAGGCCCCCCTGAACCCCAAGGCCAACCGCGAGAAGATGACCAGGTGAGTGGCCCGCTACCTCTTCTGGTGGCCGCCTCCCTCCTTCCTGGCCTCCCGGGGCTGCGCCCTTTCTCCCTGGCTCTCTCTTCTGCCGTTTTCCGTAGGACTCTCTTCTCTGACCTGAGTCTCCTTTGGAACTCTGCAGGTTCTT
+
CCCCCCCCFFFFGGGGGGGGGGHHGGGGGGHHHGGGGGGGGHHHHGGGGGGGGHHHHHHGGGGGGGGGGGGHHHHGGGGHGHHHHGGGGG@FGGHHHHGHH20FG=10=?FAGH-<-<@G<<0G000<=/<CG-:C..CF/CE:G0C00;.F9:EE.A--9-.9-9;D=FF0000//0:.;0/0000;0000B-;DFF0F.;..;00//099B9009900;0//::000B0BF0B:F00000009;9B000
@M05620:37:000000000-D9766:1:1101:9397:6526 1:N:0:88
ACCACACCTTCTACAATGAGCTGCGTGTGGCTCCCGAGGAGCACCCCGTGCTGCTGACCGAGGCCCCCCTGAACCCCAAGGCCAACCGCGAGAAGATGACCAGGTGAGTGGCCCGCTACCTCTTCTGGTGGCCGCCTCCCTCCTTCCTGGCCTCCCGGCGCTGCGCCCTTTCTCACTGGTTCTCTCTTCTGCCGTTTTCCGTAGGACTCTCTTCTCTGACCTGAGTCTCCTTTGGAACTCTGCAGGTTCTA
+
CBCCCCCBFFFFGGGGGGFGGGHHGGGBEFHHHGGGGGGGGHHHHGGGGGGGGHHHGHHEGGFGGGGGGGGHFHHGGGGHGHHHHGGGGGCFDGHGHHHHHHF=GFFGHDGGHHGGGGGHHHHHHHHHFFGHHGGGGGHGHHGHCHGGGGGGGGGGG--;CDFFFFFFFFFFFFFFFHFFFHFFHFFFFFFFFFFFFFHFFFFADFFFFFFFHFFFFFFFFFFBBFF:BFFFFFFFFFFFFFFFFFFFFF;
@M05620:37:000000000-D9766:1:1101:21980:6542 1:N:0:88
AGTGCCAGCTCTCAATCGCACAGGGGACCCAGGGCCTGGCCCCTCCATCCAGAAAACCTATGACCTCACCCGCTACCTGGAGCACCAACTCCGCAGCTTGGCTGGGACCTATGTGAGTATCCAGCGTAGGAATCTGGGAGTTGGGGAGGAGTGAGGAGTTGGGGAAAGACAGTCCTAACCGTGGAGAGTTCTGGTAAATGATGGGGTGAGGAGGGGCTCTTTGGCTCCCACCAGTCCCCCTGTCTGGACTA
+
CBABCFFFCFFFGGGGGGGGGGHGGGGGFGHHGGGEDAGHGHGHGGHHHHHHFHHHHGHHHHFHHGHHHHHGGEFGHHHHHGHHHHFHDHFFG//EE3BFEHH/</BFGHHHHHGHGDHHGHHHGGADC/FGFHHHHGHGAF1=>@E@DGGHFHFGFD<GHGGFEGHHHHHHHHGHHHHHGFEGGE0;;0;CFGFFFGGFFGGGGGGFFFFFFFAFFFFFEFFFFFFFFFFFFFBFFFFDF.;FFB/0;:B
@M05620:37:000000000-D9766:1:1101:17332:6560 1:N:0:88
AGTGCCAGCTCTCAATCGCACAGGGGACCCAGGGCCTGGCCCCTCCATCCAGAAAACCTATGACCTCACCCGCTACCTGGAGCACCAACTCCGCAGCTTGGCTGGGACCTATGTGAGTATCCAGCGTAGGAATCTGGGAGTTGGGGAGGAGTGAGGAGTTGGGGAAAGACAGTCCTAACCGTGGAGGGTTCTGGTAAATGATGGGGTGAGGAGGGGCTCTTTGGCTCCCACCAGTCCCCCTGTCTGGTCTA
+
ABBCBFFFCFFFGGGGGGGGGGHGGGFGGGHHAFGEGGHHHHGHGGHHHGHHFHHHHGHHHHFHHHHHHHHGGEEEHHHHHHHHHHHHGHHHGGGGGHHHGHHGGGHHGHHHHHHHHHHHHHHHHGGGGGHHHHHHHHHGGHHHGGGGGGGHHHHHHGHHHHGGGGHHHHHHHHHHHHHHGGGGGGGGEGGGGGGGGGGGGGGGGGFFFFFFFFFFFFFFFFFFFFFFFFFFFFFFFFFFFFFFFFFFFFF
@M05620:37:000000000-D9766:1:1101:8435:6577 1:N:0:88
ACCACACCTTCTACAATGAGCTGCGTGTGGCTCCCGAGGAGCACCCCGTGCTGCTGACCGAGGCCCCCCTGAACCCCAAGGCCACCCGCGAGAAGCTGACCAGGTGAGTGTCCCGCTACCTCTTCTGGTGGCCGCCTCCCTCCTTCCTGTCCTCCCGTAGCTGCGCCCTTTCTCACTGGTTCTCTCTTCTGCCGTTTTCCGTAGGACTCTCTTCTCTGACCTGAGTCTCCTTTGTACCTCTGCAGGTTCTA
+
BBBBBBBBFFFFGGGGGGGGGGHHGFFBEEHHHGGGGGGGGHHHHGGGGGGGGHGHHHGGGGGGGGGGGGGGHHHGGGGHGHHHCGG/E</>/<22?F??G1G?GFF0FF11F?C-DC?GBGDG0D=DDG.<<-;@DDHGHHGF;CHHF0/CFGGG..-::CFF--;@B:BFFF/99/;9BBFBFB/:BF//:9;D;AF:.;.;.///;FF//:;9/B9B/BFFBB99:9///B/9/;BFF/B:FAF/BF/
@M05620:37:000000000-D9766:1:1101:12802:6593 1:N:0:88
GAGGCTGCTTTGGAAGAAACTCATAGATTACTGCAACAGTTCCCCCTGGACCTGGAAAAGTTTCTTGCCTGGCTTCCAGACGCTGAAACGACTGCCAATTCTCCCCGTACGGAACGGCTCCTAGACGACTCCAAGGGCGTAAAAGAGCTGATGAACCCCTGGCAAGTCAGTCAGGCATTTCCGCTTTAGCACTCTTGTGGATCCACTTGAACAATTCTCAGCCTTTGTACTTGTAACTGACAAGCCCGGGC
+
3>AABBFAFFFFGGGGGGGGGGHGHHHHHHHGHHGGGHHFGHHHHGGFGGHHHHHHHD2BFHHHHHFGHHFEGHG2B55A1>EEE133BFEEGEFG33BFHG4GHG@E///?///??>EGGH1B11</>EGHFBF////A///1<.0>GF1><111>..<CC=/0<D0DGGG0:CH.GHHHHAEGGG0;FFGGGGGBFG.0;FF0/=FB9CF0/;FFFGEGF/CFFFFFFFFFF//;BB/F/9.AE.-;B-
@M05620:37:000000000-D9766:1:1101:18366:6674 1:N:0:88
ACCACACCTTCTACAATGAGCTGCGTGTGGCTCCCGAGGAGCACCCCGTGCTGCTGACCGAGGCCCCCCTGAACCCCAAGGCCAACCGCGAGAAGATGAGTGGCCCAGGTGCGTGGCCCGCTACCTCTTCTGGTGGCCGCCTCCCTCCTTCCTGGCCTCCCGGCGCTGCGCCCTTTCTCCCTGGTTCTCTCTTCTGCCGTTTTCCGTAGGCCTCTCTTCTCTGACCTGAGTCTCCTTTGGCCCTCTGCAGG
+
CCCCCCCCFFFFGGGGGGGGGGHHGFGEEGHHHGGGGGGGGHHHHGGGGGGGHHHHHHHGGGGGGGGGGGGHHHHGGGGHGHHHHGGGGGDGCGHHHHHHHHGG?C?GFGG1AGGGGHHGGGGGHHHHHGHHHGHGHH?DGGGGGGGGGGGGGBFGGGGGGFC?DFFFDFFFFFFFFFFBFFFFFFFFFFFFFFFFFFFDDFFBBDFF.D0;FFFFFFFFFFF9BFFFFFBFFFFFFF0/;0AEFFFFEF.
@M05620:37:000000000-D9766:1:1101:7230:6700 1:N:0:88
GAGGCTGCTTTGGAAGAAACTCATAGATTACTGCAACAGTTCCCCCTGGACCTGGACAAGTTTCTTGCCTTGCTTAACGAAGCTGAAACAACTGCCAATGTCCTACAGGATGCTACACGTAAGGAAAATCTCCTAGAAGAAGAAAAGGGAGTAAAAGAACTGATGAAACAAAGGCAAGTAAGTCAGGCATTTAACCTATATCACACTTGTGGAACCAATTGAACAAATCTCAGCATTTGCACTTTTAACTG
+
>3AB>AFACBB4C45BFG4GGGHHHCHHGHBDFG4DAFBDBA5B22AA2FABFFAFA31BDFGDDFG53BDBBGH55BABFD>FF33F3B1GHHHFGHHGG4B@BGB33BB@23BB3B>02?F3BFG24B443B???FFB?3332?B//?/?2B222?<@22<22>@2??/0?</00/1<@111110>F11=11<>11000=0=0=<=00<<<0<;.C:<:0<GBG.<0<0:0;CFGGG0090;00;;90;
@M05620:37:000000000-D9766:1:1101:5967:6729 1:N:0:88
GAGGCTGCTTTGGCAGAAACTCATAGATTACTGCAACAGTTCCCCCTGGACCTGGAAAAGTTTCTTGCCTGGCTTACAGAAGCTGAAACAACTGCTCCTTCTTCTAGTTACAGCCTCCCAGATTACGCCACTCGAGGAAAAGAGCCGATTAAACAAGGTCATGTCTTCTACCGATTTCCGCCCGACTATTTTGTTTTAGCTATGTCGACAATGCACATGAGCAGTACTCAGAACTGGAAATCGCACGTCTC
+
AAAAAA>AFFDDB1FA11GCAAAAA31FGGHHFHG1GEG1EHHHHGGGE0GCGECAFGHH1DFHDBAGHHHCCFAFHH1A11FEFHFDGF/BEHHB1B1BBB1@B2BB22BB1BF0>?/01>11BB///??GH///>EBB00?BB0///?C1@<@/</?1?1<?111?1111/.<>FGHC..-<-A--00000//;/C/;:00<<0..-.-99/0;0;000;09;009009;0900/;/;0:--;-;----
@M05620:37:000000000-D9766:1:1101:15541:6744 1:N:0:88
AGTGCCAGCTCTCAATCGCACAGGGGACCCAGGGCCTGGCCCCTCCATCCAGAAAACCTATGACCTCACCCGCTACCTGGAGCACCAACTCCGCAGCTTGGCTGGGACCTATGTGAGTATCCAGCGTAGGAATCTGGGAGTTGGGGAGGAGTGAGGAGTTGGGGAAAGACAGTCCTAACCGTGGAGGGTTCTGGTAAATGATGGGGTGAGGAGGGGCTCTTTGGCTCCCACCAGTCCCCCTGTCTGGTCTA
+
ABBBCFFFCFFFGGGGGGGGGGGHGGGGGGHHGGGGDDHHHHGHGGHHHHHHEHFGHGHGHHFHHHHHHHHGGGGGHHHHHHHGHHHHGHGHGGGGGHHHGHHGCGHHGHHHHHGGHHHHHHHHHGGGGGHHHHHHHHGGGHHHGCGGGGGHHHHHHGHHHGGGGGHHHHHHHHHHHHHHGGGGGGGGEGGGGGFBFGGGGGGGEGFFFFFFFFFFFDFFFFFFFFFFFFFFFFFFFFFFFFFFFFFFFFF
@M05620:37:000000000-D9766:1:1101:22544:6746 1:N:0:88
AGTGCCAGCTCTCAATCGCACAGGGGACCCAGGGCCTGGCCCCTCCATCCAGAAAACCTATGACCTCACCCGCTACCTGGAGCACCAACTCCGCAGCTTGGCTGGGACCTATGTGAGTATCCAGCGTAGGAATCTGGGAGTTGGGGAGGAGTGAGGAGTTGGGGAAAGACAGTCCTAACCGTGGAGGGTTCTGGTAAATGATGGGGTGAGGAGGGGCTCTTTGGCTCCCACCAGTCCCCCTGTCTGGTCTA
+
>11>AFDFAFFF1FGEF1FGCGBF00EFGGCHGCG?C/ABGEGHAEFHHHGBGHHHHGHHHHHFHHHHHHHGGGEGHHHHHHHFHGHHGHHHGGGGGGHHGGHECCGHABGHHHHHHBGGFHHHHGGGCFGHFHHHHHHGGHHHGGEGGGGHHHHHFGGHHFGGGGHHFHGFHHHHHHHHGGEGFFGG.CFGGGGGGGGGGGGGGGF@FFFFBF?@@@FFFFFFFFFFEFFFEFBFFFFB@EFFFFFFFFF
@M05620:37:000000000-D9766:1:1101:21947:6746 1:N:0:88
AGTGCCAGCTCTCAATCGCACAGGGGACCCAGGGCCTGGCCCCTCCATCCAGAAAACCTATGACCTCACCCGCTACCTGGAGCACCAACTACGCGGCTTGGCCGGGACCTATGTGAGCATCCAGCGTAGGAATCTGGGAGTTGGGGAGGAGTGAGGAGTTGCGGAAAGACAGTCCTAACCGTGGAGGGCTCTGGTAAATGATGGGGTGAGGAGGCGCTCTTTGTCTCCCACCAGTCCCCCTGTCTGGTCTA
+
>>AAAFF1>CCFGGGGGFAAE0GHGGGGGE0AF0BEAFFFFHGAEEBABG1B1F1FCEF1FGFGGHH1FB0EEFEEHFHHHHHGGGGGEH1F/>/////<<F1<B/BCCFH1<<F1111?F?G10<<.>AGG1<11F0<<.<D/C@.A:.=/.C0.C./;:0;A?AGG/CFGGGFG00CFG9:--9A@--9/9/;//9/9//;;--99A-9F----;---/;///;BF/---;;B///;A-E9B9FFBF/B
@M05620:37:000000000-D9766:1:1101:8553:6792 1:N:0:88
AGTGCCAGCTCTGAATCGCACAGGGGACCCAGGGCCTGGCCCCTCCATCCAGAAAACCTATGACCTCACCCGCTACCTGGAGCACCAACTCCGCAGCTTGGCTGGGACCTATGTGAGTATCCAGCGTAGGAATCTGGGAGTTGGGGAGGAGTGAGGAGTTGGGGAAAGACAGTCCTAACCGTGGAGGGTTCTGGTAAATGATGGGGTGAGGAGGGGCTCTTTGGCTCCCACCAGTCCCCCTGTCTGGTCTA
+
1>AAA@1BAB1B11ABFFCCAABA0AEEGGHHGFEEGFGGHHEGEE0FGGBFG0GGAEGHHBGHFE1BFFHGGG/EFGHBGFB?B?FEGHDGGE/@EFGHGFG/??GFEHHHHFBGFGHFHH>DGCCC>?FDHHHHGHHGC0GFCGEC>AFFCGHHGCHGHHGGFGHHFHGHGHCHCGHHGCAA.C?A;CFFGG0;FF;CFFGFEBB@EFFFFF@@@@EFFFFFFFFE-BFBE9FFBFFA>-FFFF/;;//
@M05620:37:000000000-D9766:1:1101:6413:6794 1:N:0:88
AGTGCCAGCTCTCAATCGCACAGGGGACCCAGGGCCTGGCCCCTCCATCCAGAAAACCTATGACCTCACCCGCTACCTGGAGCACCAACTCCGCAGCTTGGCTGGGACCTATGTGAGTATCCAGCGTAGGAATCTGGGAGTTGGGGAGGAGTGAGGAGTTGGGGAAAGACAGTCCTAACCGTGGAGGGTTCTGGTAAATGATGGGGTGAGGAGGGGCTCTTTGGCTCCCACCAGTCCCCCTGTCTGGTCTA
+
>AAAAFFFAFFFGFGGGGGGGG000AEGEGHHGGGEF/FFGGGHGGHHHHHHHHHHGGHHHHGHHHGHHHHGGGGGHHHFHHGGHGGHGFHHGGEGG0GHFHHFCGHHGFHHHHHHHFFHHHHHH?CGC/GHHHHHHHHGGHHHGGGGGGGHHHHHHGHHHHGGGGHHHHHHHHHHHHHHGGGGGGGGEGGGGGGGGGGGGGGGGGF@FFFFFF@@@@FFFFFFFFFFFFFFFFFFFFFF@FFFFFFFFFB
@M05620:37:000000000-D9766:1:1101:6396:6816 1:N:0:88
AGTGCCAGCTCTCAATCGCACAGGGGACCCAGGGCCTGGCCCCTCCATCCAGAAAACCTATGACCTCACCCGCTACCTGGAGCACCAACTCCGCAGCTTGGCTGGGACCTATGTGAGTATCCAGCGTAGGAATCTGGGAGTTGGGGAGGAGTGAGGAGTTGGGGAAAGACAGTCCTAACCGTGGAGGGTTCTGGTAAATGATGGGGTGAGGAGGGGCTCTTTGGCTCCCACCAGTCCCCCTGTCTGGTCTA
+
AAAAAFFFAFFFGGGGGGGAE0E0FEGGGEF0B0BEAFHHGHGHGG0GHHBD1A1BGGHHHHEGHHHBHGHEGG?EHHHHHHHHHHHHGHHH/E/>EGHH/FGFFFFHGHBHHHFFHHBFGHEFHCFGCE11FDGHGFCGGGGFC-.>@FGHAGGFHGHHFHGGGGH.CGHF0GHHHHGGACE@GGG@EFGGGGG0CBF0CFBFEGF;--A/A-@@@?FFFFFFFFFFFFF-9AFFFFFF@EFFFFEBFF9
@M05620:37:000000000-D9766:1:1101:17927:6833 1:N:0:88
AGTGCCAGCTCTCAATCGCACAGGGGACCCAGGGCCTGGCCCCTCCATCCAGAAAACCTATGACCTCACCCGCTACCTGGAGCACCAACTCCGCAGCTTGGCTGGGACCTATGTGAGTATCCAGCGTAGGAATCTGGGAGTTGGGGAGGAGTGAGGAGTTGGGGAAAGACAGTCCTAACCGTGGAGGGTTCTGGTAAATGATGGGGTGAGGAGGGGCTCTTTGGCTCCCACCAGTCCCCCTGTCTGGTCTA
+
AA1>ADDFAFFFFGG31FGAF?HAFA?E00AG0EE//FHC0FAFEGBHF0BB101AFEBGFF2GHFHCGHHEE//>GGFH>BGHHFG/E>GB/A>//0>BAGGGAFHHGFHFFFHFFGFFFHFGHCACCGHHFHFHEGC/EGBB/@C@CCAFFD0.CCGHHFGGGFEFCCCGHHHHHGHF@FE@CGGG9FFFFGGFFFFBFGGGGGF@EFFFBF;@?;FFFFFFFFFFFFFBEFFFBFFB@FFFFFBFFFF
@M05620:37:000000000-D9766:1:1101:21207:6833 1:N:0:88
ACCACACCTTCTACAATGAGCTGCGTGTGGCTCCCGAGGAGCACCCCGTGCTGCTGACCGAGGCCCCCCTGAACCCCAAGGCCAACCGCGAGAAGATGCCCAGGTGAGTGGCCCGCTACCTCTTCTGGTGGCCGCCTCCCTCCTTCCTGGCCTCCCGGAGCTGCGCCCTTTCTCACTGGTTCTCTCTTCTGCCGTTTTCCGTAGGACTCTCTTCTCTGACCTGAGTCTCCTTTGGAACTCTGCAGGTTCTA
+
AAABBBBBFFFFGGGGGGGGGGHHGGGGGGHHHGGGGGGCFHHHHGGGGDGGFHHHHHHGGG?GGGGGGGGHHHHGGGGHGHHHHGGGGGGGFGHCFFGHHHHGHHHHHHGGHHGGGGGHHHHHHHHFGHGHHGGGGGHGHHGHHGGGCFGGGGGG?A?DBGGGGGFFFFFFFFFFFFFFFFFFFFFFEFFFFFFDFFFFFFADDFFFFFFFFFFFFFFFFFFFFFFFFFFFFFFEFFFFFFFEFFFFFF9
@M05620:37:000000000-D9766:1:1101:20862:6837 1:N:0:88
AGTGCCAGCTCTCAATCGCACAGGGGACCCAGGGCCTGGCCCCTCCATCCAGAAAACCTATGACCTCACCCGCTACCTGGAGCACCAACTCCGCAGCTTGGCTGGGACCTATGTGAGTATCCAGCGTAGGAATCTGGGAGTTGGGGAGGAGTGAGGAGTTGGGGAAAGACAGTCCTAACCGTGGAGGGTTCTGGTAAATGATGGGGTGAGGAGGGGCTCTTTGGCTCCCACCAGTCCCCCTGTCTGGTCTA
+
ABAABFFFCFFFGGGGGGGCGGHGGGGGGGHHFGGGGGHHHHGHGGHHHHHHHHHHHGHHHHHHHHHHHHHGGEGGHHHHEGHHHHHHGHHHFGGGGHHHGHHGGGHHGHHHHHHHHHHHHHHHHGGGGGHHHHHHHHHGGGHHGGGGGGGHHHHHHGHHHHGGGGHHHHHHHHHHHHHHGGGGGGGGEGGGGGFGGGGGGGGGGGFFFFFFFFFFFFFFFFFFFFFFFFFFFFFFFFFFFFFFFFFFFFF
@M05620:37:000000000-D9766:1:1101:18460:6855 1:N:0:88
GAGGCTGCTTTGGAAGAAACTCATAGATTACTGCAACAGTTCCCCCTGGACCTGGAAAAGTTTCTTGCCTGGCTTACAGAAGCTGAAACAACTGCCAATGTCCTACAGGATGCTACCCTTCCGGCAAGGCTCCTCGCCGACTACACGGGAGTCAACGAGCTGATGAACCAATGGCAAGTCAATCAAGCCTTTCAGCTTTAGCACTCTTGTGGCTCCCATTGAACACTTCTCAGCCTTTGTCCTTGTCCCTG
+
BBCCCCFCFFFFGGGGGGGGGGHHFHGHHHHHHHHHHHHDHHHHHGGGHHHHHHHGHHFGGHHHHHHHHHHHHHHFHHHHHHGHHHHHHGHHHHHHHHHHHHH@4BBGBGF3B@@GFH3323/>>E?FF/FGGHHGCG@@@//@2@/>DD/??G1FDG.A.><>GEB0<.<///<<0CD0G0;CF0=:./=CG0CGHHH0;FBGFGFGBFFD.CFGGFFGGFBBFF0;CFFFFF/CFF//:BFFF/:;/B:
@M05620:37:000000000-D9766:1:1101:24021:6870 1:N:0:88
AGTGCCAGCTCTCAATCGCACAGGGGACCCAGGGCCTGGCCCCTCCATCCAGAAAACCTATGACCTCACCCGCTACCTGGAGCACCAACTCCGCAGCTTGGCTGGGACCTATGTGAGTATCCAGCGTAGGAATCTGGGAGTTGGGGAGGAGTGAGGAGTTGGGGAAAGACAGTCCTAACCGTGGAGGGTTCTGGTAAATGATGGGGTGAGGAGGGGCTCTTTGGCTCCCACCAGTCCCCCTGTCTGGTCTA
+
AA>AAFDFAFFFGGGFDGGCE?G0FFEEGCHH0EECFGHGFHGEGGFHFFFHB01BGEHGHHDHHHHFHHEEG//EGGGHFBGGHH0/EEGFAE?EEEGFCGBFGA0G<GBFDDDDBGHFHDDGBCGCGCGFCHHHFF<?/?FFGC.<@CCF<<<C0<<CHHCC.:CGCFFCCGHHHBGFGGE@?CAGGFFB9C9CBFGFB990EBB=9AFFBF@?@@EBBBBFF/9E9FFFEFFBFFFA@AFFFFFF///
@M05620:37:000000000-D9766:1:1101:24897:6918 1:N:0:88
AGTGCCAGCTCTCAATCGCACAGGGGACCCAGGGCCTGACCCCTCCATCCAGAAAACCTATGACCTCACCCGCTACCTGGAGCACCAACTCCGCAGCTTGGCTGGGACCTATGTGAGTATCCAGCGTAGGAATCTGGGAGTTGGGGAGGAGTGAGGAGTTGGGGAAAGACAGTCCTAACCGTGGAGGGTTCTGGTAAATGATGGGGTGAGGAGGGGCTCTTTGGCTCCCACCAGTCCCCCTGTCTGGTCTA
+
AAAAAFFFCFFFGGGGGGGGGGHGGGGGGGHHGGGGGG2BFHGGGGHHHHHHHHHGHGHHHHHHHHHHHHHGGGGGHHHHFGHHHHHHGHHHEGGGGHHHGHHGGGHHGHHHHHHHHHHHHHHHHGGGGGHHHHHHHHHGGHHHGGGGGGGHHHHHHGHHHHGGGGHHHHHHHHHHHGHHGGGGGGGGCFGGGGGGGGGGGGGGGGGFFFFFFFFFFFFFFFFFFFFFFFFFFFFFFFFFFFFFFFFFFFF
@M05620:37:000000000-D9766:1:1101:8173:6922 1:N:0:88
ACCACACCTTCTACAATGAGCTGCGTGTGGCTCCCGAGGAGCACCCCGTGCTGCTGACCGAGGCCCCCCTGAACCCCAAGGCCAACCGCGAGAAGATGAACCGGGGAGTGTGCCGCTCTCCCTCCTGTGGTCGCCCTCCCCCTCTTTCGTGGCCTCCGGGCGGCGCCCCCTTTCTCTCTGTCTCTCTTCTCCGCTGTTCTCTGTGCGTCTCTCCTCTGAGCTGAGCGTCCCTTTTGGATCTGTGCGGGCTC
+
DDDDDDCCFFFFGGGGGGGGGGHHGGGFHGHHHGGGGGGGGHHHHGGGGGGGHHHHHHHGGGGGGGGGGGGGGHHGGGGHGGHHHGGGGGGGGGHHHHHBGC///>->.>111><<--.</<G/.;:0:C:0--;.-;.;.;-.:000:...-;0;.:-;@---;C-@--;.;F0;009000;FFFF;0;00...-;B00000090..;DFF0/;BF000;0:0;0-;D-.0;0;0-0:;F0000:---;;
@M05620:37:000000000-D9766:1:1101:8155:6934 1:N:0:88
ACCACACGTTCTACAATGCGCTGCGGGCGGCTCCCGAGGAGCACCCCTTGCTGCTGACCGAGGCCCCCCTGAACCCCAAGGCCAACCGCGCGAAGATGACCAGGTGAGTGGCCCGCTACCTCTTCTGGTGGCCGCCTCCCTCCTTCCTGGCCTCCCGGCGCTGCGCCCTTTCTCACTGGTTCTCTCTTCTGCCGTTTTCCGTAGGACTCTCTTCTCTGACCTGAGTCTCCTTTGGAACTCTGCAGGTTCTA
+
AAA1>AA1BCFAGDFE3B1AE0ECG0AA//AA//B//>EE?GHHHGG/00B@1FC@GHF//>/EG/EEGGE0F1?CFC?GC/FHHG//>C-<<C@.0=0<<GHFCHHHHHEEH.C???@GFGB0FGG0;F.CFG@-A-;9FFFFFB//:/99B-AE-;-9@->B---@-9/9BFBFBFF9BBFBB/9B9BFBF@AAFEFF9FABBB99/F9//B/99;/9BFF/-;B/;/B/BFFFFFFFEFFFFFFFFFB
@M05620:37:000000000-D9766:1:1101:24087:6938 1:N:0:88
ACCACACCTTCTACAATGAGCTGCGTGTGGCTCCCGAGGAGCACCCCGTGCTGCTGACCGAGGCCCCCCTGAACCCCAAGGCCAACCGCGAGAAGATGACCAGGTGAGTGGCCCGCTACCTCTTCTGGTGGCCGCCTCCCTCCTTCCTGGCCTCCCGGCGCTGCGCCCTTTCTCACTGGTTCTCTCTTCTGCCGTTTTCCGTAGGACTCTCTTCTCTGACCTGAGTCTCCTTTGGAACTCTGCAGGTTCTA
+
BBBBBBBBFFFFGGGGGGGGGFHBGFGE4EFFGGGEGGGGFGHHHGGGEGGGHHGHGHHGGGGGGGGGGGGHHHHGGGGHEHHHHGGGGCFG?FFHHFGGHHHGHGHFHHGGHHGGGGGHHGHHHGHHHHGHHGGGGGHGHHGHHHGGGGGGGGGGGG-;DACFFFFFFFFFFFFFFFFFFFFFFFFFFFFFFFDFFFFFFFFFFFFFFFFFFFFFFFFFFFFFFFFFFFFFFFFFFFFFFFFFFFFFFFB
@M05620:37:000000000-D9766:1:1101:26847:6939 1:N:0:88
GAGGCTGGTTTGGAAGAACCTCATAGATTACTGGAACAGTTCCCCCTTGAACTGGAAAAGTTTCTTGCCTGGCTTACAGAAGCTGAAACACCTGCCAATGTCTCAGCCTACAGGATGGTAAGCGCAAAGAAATAATCCTAGAAGAATGAAAGGGAGTAATAGAGCTGAAGAAACAAGATCAAGAAAGGTATTGATAAACGCTGGAGTAAGGTGGGGAATCCAAGTTAATCAGACTCTTCATGTGTACTTGA
+
>3A>3>C3BBB>F4BB4FBABBFGFEF6D5B5A33A3A3DD5ABBBAB2A3BAB3B3323B5DDDBD5B53BBFB3BABBB@3@B33BBB??FF?13BB34444@4BBB@BB3B133134433>////?3034434?4B3??3B222323330/<//22@2222211111<00<</<0111111001011<111=000<.-..-..:/00/0/.--../0000;900000;09//;090C00;000009=0
@M05620:37:000000000-D9766:1:1101:4675:6952 1:N:0:88
GAGGCTGCTTTGGAAGAAACTCATAGATTACTGCAACAGTTCCCCCTGGACCTGGAAAAGTTTCTTGCCTGGCTTACAGAAGCTGAAACAACTGCCAATCCAAGCGACTCCTAACCACAGGCACCGACAACTCGCCAACTGACCAAAAGACCCCACGAAACAGCACCAATGAAGAGTAGCACCGGCCCTTCAGCATTAGCACTCATGTGACTCAACAAGACCCATCATCTGCACTTTTAATTGTAAATGAC
+
3>AABACAFFFFBGGFFCGGGGFFFHFHHHHHHHHFHFHFHHHHHGGGHGHFGFFAGGFFBBGHFFDHHHHGFHFGHHFGFFH3BGHFHFHH3B@FGGC32333B11//1@BB40B3/?0?//??//<//?1B/>B/</@01@01//?G/?0////<-..>0000.<<C</000=<00000<.:-;--;C/C0000;00900C//;9BB0;9009F0.///99A9/9BB/B////;/;B9B/9:/:BF//9
@M05620:37:000000000-D9766:1:1101:12805:6961 1:N:0:88
GAGGCTGCTTTGGAAGAAACTCATAGATTACTGCAACAGTTCCCCCTGGACCTGGAAAAGTTTCTTGCCTGGCTTACAGAAGCTGAAACAACTGCCAATCCTACAGGATGCTACCCGTAAGGAAAGGCTCCTAGAAGACTCCAAGGGAGTAAAAGAGCTGATGAAACAATGGCAAGTAAGTCAGGCATTTCCGCTTTAGCACTCTTGTGGATCCAATTGAACAATTCTCAGCATTTGTACTTGTAACTGAC
+
AAABBBFBFFFFGGGGFGGGGGHHHHHHHHHHHHFHGHGDGHHHHGGGHHHHHHHHHGFGGHHHHHHHHHHHHHHHHHHHHHHHHHHHHHHHHHHHHHHHHH4GGHHHHHHHFHHHGGGFHHHHHHHHHHGHHF33F?GHHHHHHGGHGGHFFGHGHHHHFHHFHHHFHHHHHHHGGHHHHHHHHHHHHHHHGGGGGHHHHHHHHHHHHGHHHHHHHHHHHHFHHHHHHGGGGGGGGFGGGGGGGGGGGGF
@M05620:37:000000000-D9766:1:1101:25860:6979 1:N:0:88
AGTGCCAGCTCTCAATCGCACAGGGGACCCAGGGCCTGGCCCCTCCATCCAGAAAACCTATGACCTCACCCGCTACCTGGAGCACCAACTCCGCAGCTTGGCTGGGACCTATGTGAGTATCCAGCGTAGGAATCTGGGAGTTGGGGAGGAGTGAGGAGTTGGGGAAAGACAGTCCTAACCGTGGAGGGTTCTGGTAAATGATGGGGTGAGGAGGGGCTCTTTGGCTCCCACCAGTCCCCCTGTCTGGTCTA
+
ABBACFFFBFFFGGGGGFFFGGGHCEGGGGGHGGGGGGHHHHGHGGHHHHHHFHHHHGHHHHGHHHHHHHHGGGGGHHHFGFFGHHHHGHHHGF@EGGHHGHHCEFHHGHHHHHEHHHHHHHHHHGEFGGHGHHHHHHHGEHFHGGGGGGGHHHHHHFHHHHGGGGHHHHHHHHHHHHHHGEGGGGGGCFGGGGFFFFGGGGGFEGFFFFFFFFFFFFFFFFFFFFFFFFFFEAFFFFFDFFFFFFFFBF9
@M05620:37:000000000-D9766:1:1101:5775:7002 1:N:0:88
ACCACACCTTCTACAATGAGCTGCGTGTGGCTCCCGAGGAGCACCCCGTGCTGCTGACCGAGGCCCCCCTGAACCCCAAGGCCAACCGCGAGAAGATGCCCAGGTGAGTGGCCCGCTACCTCTTCTGGTGGCCGCCTCCCTCCTTCCTGGCCTCCCGGAGCTGCGCCCTTTCTCACTGGTTCTCTCTTCTGCCGTTTTCCGTAGGACTCTCTTCTCTGACCTGAGTCTCCTTTGGAACTCTGCAGGTTCTA
+
BBBBBBBBFFFFGGGGGGDFGGHHGGGGHGGHGGGGGGGAEGFHHGGGEGGFBFGFHHHGGGFGGGGGGGGGHHHGGGEHEHHHCFEEGG@CGDGHHBGHHHHFHHHHHHFFHHGGGCGHHHHHHHHGHHGGGCGGGGHGHHGHHGGGGFGGGGGGGBABBFFGFFFFFFFFFFFFFFFFFFFFFFFFFFFFFFFDFFFF?BFFFFFFFFFFFFFFFFFFFFFFFFFFFFFFFFFFFFFFFFFFFFFFFFB
@M05620:37:000000000-D9766:1:1101:6817:7007 1:N:0:88
ACCACACCTTCTACAATGAGCTGCGTGTGGCTCCCGAGGAGCACCCCGTGCTGCTGACCGAGGCCCCCCTGAACCCCAAGGCCAACCGCGAGAGTTGGTGAGCTATGGCATCCCGGCGCTGCGCCCTTTATCCCTGGTTCTCTCTTCTGCCGTTTTCCGTCGGACTCTCTTCTCTGACCTGCGTCTCCTTTGGCACTCTGCAGGTTCTAGATCGGCCGAGCCCACGTCTGAACTCCAGTCCCTAATGCGCA
+
AAAAAAAACF1FGGGGF1G1F1FGGA0AA00B1BFGCGA/EHFGHF/EA/EAEGG1GC0A>>>E/?EGGGGG1FHFEG//FHHH/<A/@/>>/<F>FF/??0?G1??FG0FGHG/>->AG-.<CGGCHHCGH0CGHH/0CFBFGF0CFBFGG.:F.F;9F?GG@@>F/F/;BFFFFFFFFF?@-@FF/;FFFF/;FFFFBFFFFFFFFFEFFFFF=9-@@@@EAA-EFFFBFFFFF/BFF/BFFFFBFFF9
@M05620:37:000000000-D9766:1:1101:20628:7012 1:N:0:88
GAGGCTGCTTTGGAAGAAACTCATAGATTACTGCAACAGTTCCCCCTGGACCTGGAAAAGTTTCTTGCCTGGCTTACAGAAGCTGAAACAACTGCCAATCCTACAGGATGCTACCCGTAAGGAAAGGCTCCTAGAAGACTCCAAGGGAGTAAAAGAGCTGATGAAACAATGGCAAGTAAGTCAGGCATTTCCGCTTTAGCACTCTTGTGGATCCAATTGAACAATTCTCAGCATTTGTACTTGTAACTGAC
+
A1AAAAF>@FDF1CGGGF1GGGHHDGHEEG1FGBEGCFHFFGFGGGEF/FBBFGEG1A0FFGFFFHHBFGFHHHHGGGGGHHGFFBBHFGFGHHFBGFHB0BBB1B0BF1FGB1>BEEG/BFBEHF0?BBFE<1BGGG<<11BFD/CGC?0@DF>/@0F@@1@>@D?0F?<FG<?F??G<1<1<<<.1<<F1..C..<0=DF<G0<00;E:<0C:00<0:00;CGFFCGGGGGBFF0;BFG00;;CBCFB/
@M05620:37:000000000-D9766:1:1101:13442:7013 1:N:0:88
AGTGCCAGCTCTCAATCGCACAGGGGACCCAGGGCCTGGCCCCTCCATCCAGAAAACCTATGACCTCACCCGCTACCTGGAGCACCAACTCCGCAGCTTGGCTGGGACCTATGTGAGTATCCAGCGTAGGAATCTGGGAGTTGGGGAGGAGTGAGGAGTTGGGGAAAGACAGTCCTAACCGTGGAGGGTTCTGGTAAATGAGGGGGTGAGGAGGGGCTCTTTGGCTCCCACCAGTCCCCCGGTCTGGTCTT
+
BCACCFFFCFFFGGGGGGGGGGHGGGGGFGHHGGGGFGHHFHGHGGHHHHHHGHHGHGHHHHGHHHHHHHHGGEGGHHHHFFGHHHHHGGHHGGGGGHHHGHHGGGHHGHHHHHHHHHHHHHHHHGGGGGHHHHHHHHHGGHHHG@.DA..>C0<C0.</DGGCFG.;/G//0;0;G0C.:.;;.;DCG.:0;00;FE0;00;EFA-:.;A0DFF=;-9FF0;/00;A./AA..:BFFF.--9-:B/0000
@M05620:37:000000000-D9766:1:1101:5143:7031 1:N:0:88
AGTGCCAGCTCTCAATCGCACAGGGGACCCAGGGCCTGGCCCCTCCATCCAGAAAACCTATGACCTCACCCGCTACCTGGAGCACCAACTCCGCAGCTTGGCTGGGACCTATGTGAGTATCCAGCGTAGGAATCTGGGCGTTGGGGAGGAGTGCGGAGTTGGGGAAAGACAGTCCTAACCGTGGAGGGTTCTGGTAAATGATGGGGTGAGGAGGGGCTCTTTGGCTCCCACCAGTCCCCCTGTCTGGTCTA
+
1>>>AFF1AFFFG1FGEFFAECHHFGEEABGHFAE/AAGHFHGHGGHHHGHHHHBFHGGFHHGHHHCHHHHGGE@GHHHHEGHG>FB?EGGB?ECEEG1<EGFGGGHHGFGHHHHBBGEFFH>GGGF/>C<@@FB1GB/>CCGG<?.-ACCGH0ACGGGGFFGGG..CFGBFGGFGG0CCGGEG.CAACFFFFFFEFFFFFFFFFFF@FFFFFF@@@@FFFFFFFFFFFFFA99FFFFFB@FFFFFFFFF/
@M05620:37:000000000-D9766:1:1101:6469:7046 1:N:0:88
ACCACACCTTCTACAATGAGCTGCGTGTGGCTCCCGAGGAGCACCCCGTGCTGCTGACCGAGGCCCCCCTGAACCCCAAGGCCAACCGCGAGGCGCCGTTTATTTGCCCTCGATCCCTTCTGGGGGCCGCCTCCCGCCTTCTTGGCCGCCCGTATCTGCCTCCTTTACCACTGGCTCGCTCTTCAGCCGTTTCCCTTATCACTCTCTTGTCGCACCTGATGCTCCGTTGGAACTCTTCAGGCTTTAGACCG
+
AA?AA1>AFFFFBGGD3FGGGFFGEGGGGCFGFFFE0AE/AB/BGGGGE/EF1FFG1FGG@E/>FEEEGGGF1BFEFFEHA<FGGFG?C/CB/>>A//-.<.1><111>1.-</<.C<=/000<-;;--A@...;.-;9.00000/0--;-----;;/9/99;B////:9/FBF--/--9:-:;/9/9;:-B/9B/;//;/9/;9BBF/;/--9;9///;/9BBF-99--9999BF;9/;//;///9://9
@M05620:37:000000000-D9766:1:1101:17978:7072 1:N:0:88
ACCACACCTTCTACAATGAGCTGCGTGTGGCTCCCGAGGAGCACCCCGTGCTGCTGACCGAGGCCCCCCTGAACCCCAAGGCCAACCGCGAGAGTTGGTGAGCTCTGGCCTCCCGGAGCTGCGCCCTTTCTCACTGGTTCTCTCTTCTGCCGTTTTCCGTCGGACTCTCTTCTCTGACCTGCGTCTCCTTTGGAACTCTGCAGGTTCTAGATCGGCCGAGCCCACGTCTGAACTCCAGTCCCTAATGCGCA
+
CCCCCCCCFFFFGGGGGGGGGGHHGEFBAEHHHGGGGGGGGHHHHGGGGGGGHHHHHHHGGGGGGGGGGGGHHHHGGGGHGHHHHGGGGG>B>>?FGH?F>GHH1?GHHHFHHGGGGGGH1CDGF-DHHGHH0GHHFHHHHHHHEHHGHHHFFGFGGGGG?DF?FGGGGGGGGFFFFFFFF.:AFFFFFFFFFFFFFFFFFFFFAFFFFF0FFFF-;CFFF-AEFFFFFFFFFFFFFFFF0BFFFFFFFFB
@M05620:37:000000000-D9766:1:1101:17271:7074 1:N:0:88
AGTGCCAGCTCTCAATCGCACAGGGGACCCAGGGCCTGGCCCCTCCATCCAGAAAACCTATGACCTCACCCGCTACCTGGAGCACCAACTCCGCAGCTTGGCTGGGACCTATGTGAGTATCCAGCGTAGGAATCTGGGAGTTGGGGAGGAGTGAGGAGTTGGGGAAAGACAGTCCTAACCGTGGAGGGTTCTGGTAAATGATGGGGTGAGGAGGGGCTCTTTGGCTCCCACCAGTCCCCCTGTCTGGTCTA
+
AAAABFFFAFFFGGGGGGGGGGHHGGGGGGHHGGGGGGHHFHGHGGHHGHHHHHHHHGHHHHHHHHHHHHHGGGGGHHHHHHHHHHHHGHHHGGGGGHHHGHHGGGHHGHHHHHHHHHHHHHHHHGGGGGHHHHHHHHHGGHHHGGGGGGGHHHHHHGHHHHGGGGHHHHHHHHHHHHHHGGFGGGGGEGGGGGGGGGGGGGGGGGFFFFFFFFFFFFFFFFFFFFFFFFFFFFFFFFFFFFFFFFFFFFB
@M05620:37:000000000-D9766:1:1101:23235:7080 1:N:0:88
AGTGCCAGCTCTCAATCGCACAGGGGACCCAGGGCCTGGCCCCTCCATCCAGAAAACCTATGACCTCACCCGCTACCTGGAGCACCAACTCCGCCGCTTGGCTGGGACCTATGTGAGTATCCAGCGTAGGAATCTGGGAGTTGGGGAGGAGTGAGGAGTTGGGGAAAGACAGTCCTAACCGTGGAGGGTTCTGGTAAATGATGGGGTGAGGAGGGGCTCTTTGGCTCCCACCAGTCCCCCTGTCTGGTCTA
+
AABAAFFFBFFFGDGGGFFFGCGHGAEGGFHHFGGEEFGHFHGHGGHHHGFGBFHGHGHHHHEHHHGGHHHEGGGGHHFBGGGFGHCHGCGHDE/>E>EFEHHGDGGHGHHHHHHHHFHHHHHHHGEDGGHHHHHHHHHGGHHHGGGGGGGHHGHFHGHHHHGGGGGHHHFGHHGGGGGGGEEGDGGG9CFGGGFGGGGGFFFFFFFFFFFFFFFFFCFFFFFFFFFFFFFFFFFFFFFFFFFFFFFFFFF
@M05620:37:000000000-D9766:1:1101:21749:7090 1:N:0:88
GAGGCTGCTTTGGAAGAAACTCATAGATTACTGCAACAGTTCCCCCTGGACCTGGAAAAGTTTCTTGCCTGGCTTACAGAAGCTGAAACACCTGCCAATCCTACCCTATCCTCAACGTAAGGCCCGGCTACTAGCCGAATCCACGATAATACCCGAGCAGATAATACCAAGTAAGGTACGCACGGCCTTTCCACTTTAGCACTCTTTTGAATCAAATAGACCCCTTCACATCAATTTTAAATGTACAAGCC
+
BBBBBBFAFFFFCGFCGGFFGGBGHHHHHHHGHGF4FGHADGHHHGEFHGHHHHHHHHHHGHHHFHHGHHHHHHGHHHHHHHGBFEGGHH1EFHHGHFH32@G3113B@3FB33FFEFEFCH3??///>/2FDFCG//<F/2<2///?/>@2@?CD/</<>>1G11<>11>11>11><<..<-<-;@EFHC:0:0;:00:0;C9F00;0.9C;0;;;00009999CF09000000=0://///;BF//;.;
@M05620:37:000000000-D9766:1:1101:23989:7108 1:N:0:88
ACCACACCTTCTACAATGAGCTGCGTGTGGCTCCCGAGGAGCACCCCGTGCTGCTGACCGAGGCCCCCCTGAACCCCAAGGCCAACCGCGAGAAGATGACCAGGTGAGTGGCCCGCTACCTCTTCTGGTGGCCGCCTCCCTCCTTCCTGGCCTCCCGGCGCTGCGCCCTTTCTCACTGGTTCTCTCTTCTGCCGTTTTCCGTAGGACTCTCTTCTCTGACCTGAGTCTCCTTTGGAACTCTGCAGGTTCTA
+
ABCCCCCBFFFFGGGGGGFGGGHHGFGECEHGHGGGGGGGDHGHHGGGGGGGGHGHHHHGGFFGGGGGGGGGHHHGGGGHGHHHHFGGGCCDGGHHHGHHHHHGHHHHHHGGHHGGGGGHHHHHHHHHHHGHHGGGGGHGHHGHHHGGGFFGGGGGFF@DGFFFFFFFFFFFFFFFFFFFFFFFFFFFFFFFFFFFFFFFFFFFFFFFFFFFFFFFFFBFFFFFFFFFFFFFFFFFFFFFFFFFFFFFFFB
@M05620:37:000000000-D9766:1:1101:21750:7108 1:N:0:88
GAGGCTGCTTTGGAAGAAACTCATAGATTACTGCAACAGTTCCCCCTGGACCTGGAAAAGTTTCTTGCCTGGCTTACAGAAGCTGAAACAACTGCCAATCCTACAGGATGCTACCCGTAAGGAAAGGCTCCTAGAAGACTCCAAGGGAGTAAAAGAGCTGATGAAACAATGGCAAGTAAGTCAGGCATTTCCGCTTTAGCACTCTTGTGGATCCAATTGAACAATTCTCAGCATTTGTAATTGTAACTGAC
+
A3AABAFBFFFFGGGGFEGGGGFG5DGHH5FGHH44BFFDGHHHHGGGHFHHHHHHHH2FBGHHHHHHHHHHHHGGHHHGHHHGHHHHHFHHHHHHF3FGHFGHCGHGHHHHEGHHGGEEGGGHBGFHHHGHFF33F3BFHFC1BCFEFGHHDHHEHHHHFHHEGHHGEGGHHHHFFGGHHHGGHHGGHHGHGGGFGHHHEHHHHHHHHDHHHGCGFHCHHH0CGHHGHGGGGFGGEGGGEFGGGFGGGG;
@M05620:37:000000000-D9766:1:1101:13853:7111 1:N:0:88
AGTGCCAGCTCTCAATCGCACAGGGGACCCAGGGCCTGGCCCCTCCATCCAGAAAACCTATGACCTCACCCGCTACCTGGAGCACCAACTCCGCAGCTTGGCTGGGACCTATGTGAGTATCCAGCGTAGGAATCTGGGAGTTGGGGAGGAGTGAGGAGTTGGGGAAAGACAGTCCTAACCGTGGAGGGTTCTGGTAAATGATGGGGTGAGGAGGGGCTCTTTGGCTCCCACCAGTCCCCCTGTCTGGTCTA
+
AA>>AFFCAFFFG4FFFFGAE?HCGABAABFH2AEE2BGH2GGGGGFHHGFH3EGFGGHFFF5GHDGFHHGEE>>EHHFG2BGHHH1?EGHFAECE>F3FFHFGGGHHGHHHHHBGHHHHHHGHHCGEGGHHHHHHHG0FDGHHGGADGECFGDHHFGH/GCCGEG.G/CHHHHHHHHHHGGGG?EGGGGGGGGBFGGGGFGGFGGABFFFFFF=BBBFFFFFF/FFFFFFFFFFFFFFFBFFFFFFFFF/
@M05620:37:000000000-D9766:1:1101:13023:7120 1:N:0:88
ACCACACCTTCTACAATGAGCTGCGTGGGGCTCCCGAGGAGCACCCCGTGCTGCTGACCGAGGCCCCCCTGAACCCCAAGGCCAACCGCGAGAAGATGCCCAGGTGAGTGGCCCGCTACCTCTTCTGGTGGCCGCCTCCCTCCTTCCTGGCCTCCCGGCGCTGCGCCCTTTCTCACTGGTTCTCTCTTCTGCCGTTTTCCGTAGGACTCTCTTCTCTGACCTGAGTCTCCTTTGGAACTCTGCAGGTTCTA
+
1AA1AA1AFFFFFGGFFGGDG1FFG0E00AEEHGGFCAAEFHHHGG/A/EEGFFHGB0FEEEC?/F>@EGGCHHHGEGGHGHHHHGGGGGCGGGHGHHHHHHHGHHHHHHGGHHGGGGGHHHHHHHHHHHGHHGGGGGHGGGGGGGGGGGGGGGGGGG-A@@@F@@F@@FFFFFFFFFFFFFFFFFFFFFFFF@FFFFFFFFFFFFFFFFFFFFFFFFFFFFFFFFFFFFFFFFFFFFFFFFFFFFFFFFF
@M05620:37:000000000-D9766:1:1101:16470:7130 1:N:0:88
AGTGCCAGCTCTCAATCGCACAGGGGACCCAGGGCCTGGCCCCTCCATCCAGAAAACCTATGACCTCACCCGCTACCTGGAGCACCAACTCCGCAGCTTGGCTGGGACCTATGTGAGTATCCAGCGTAGGAATCTGGGAGTTGGGGAGGAGTGAGGAGTTGGGGAAAGACAGTCCTAACCGTGGAGGGTTCTGGTAAATGATGGGGTGAGGAGGGGCTCTTTGGCTCCCACCAGTCCCCCTGTCTGGTCTA
+
AAAABFFFCFFFGGGGGGGGGGHGGGGGGGHHFEGGGGHHHHGHGGHHHHHHHHHHHGHHHHHHHHHHHHHGG>EGHHHHFGHHHHHHGHHHEGGGGHHHGHHGGGHHGHHHHHHHHHHHHHHHHGGGGGHHHHHHHHHGGHFHGGGGGGGHGHHHHGHHHHGGFGHHHHHHHHHHHHHHGGGGGGGGFGGGGGGGGGGGGGGGGGFFFFFFFFFFFFFFFFFFFFFFFFFFFFFFFFFFFFFFFFFFFFF
@M05620:37:000000000-D9766:1:1101:22545:7135 1:N:0:88
AGTGCCAGCTCTCAATCGCACAGGGGACCCAGGGCCTGGCCCCTCCATCCAGAAAACCTATGACCTCACCCGCTACCTGGAGCACCAACTCCGCAGCTTGGCTGGGACCTATGTGAGTATCCAGCGTAGGAATCTGGGAGTTGGGGAGGAGTGAGGAGTTGGGGAAAGACAGTCCTAACCGTGGAGGGTTCTGGTAAATGATGGGGTGAGGAGGGGCTCTTTGGCTCCCACCAGTCCCCCTGTCTGGTCTA
+
AA>ABFFFAFFFGGGGGGGGGCHDFGFGEGGHGGGGGGHHFHGHGGHHHGHHHGHHHGHHHHHHHHGHHHHGGECGHHHHHHHHHHHHGGHHGGGGGHHHGHHGGGHHGHHHHHFHHHHHHHHHHGDE@DHHGFHHHHAGGFHHGGGGGGGGHHHHFGHHHHFGGGHHHHHHGFHHHHHHGEEGGEGGCFGGGGFFGGGEFGGGGGFFFFFFFFFFFFFFFFFFFFFFFFFFFFFFFFFFFFFFFFFFFFF
@M05620:37:000000000-D9766:1:1101:10390:7144 1:N:0:88
AGTGCCAGCTCTCAATCGCACAGGGGACCCAGGGCCTGGCCCCTCCATCCAGAAAACCTATGACCTCACCCGCTACCTGGAGCACCAGCTCCGCAGCTTGGCTGGGACCTATGTGAGTATCCAGCGTAGGAATCTGGGAGTTGGGGAGGAGTGAGGAGTTGGGGAAAGACAGTCCTAACCGTGGAGGGTTCTGGTAAATGATGGGGTGAGGAGGGGCTCTTTGGCTCCCACCAGTCCCCCTGTCTGGTCTA
+
AA>>AFFFAFFFG1GDAFG1E?GAF?0AE0GH0EE/AFHGFHGHGGGHHEHHFHH0GGHHHGGHHDGHHHHCE/>EHHGH0>GHFH>0?@GC>E/>>FBBEHGGGAGHGFHHHHHHHHHHBFHHGGCECCGGGHHHHH0FFHHHGGECG.CGF0DHGFHHHHGGFGHHGHGHGHHHHGHHGGEGAEGGEGGGGGFFFGGGGGGGGGB@FFFFFF@??@FFFFFFFFFFFFFFFFFFFFEF@FFFFFBFFF/
@M05620:37:000000000-D9766:1:1101:15923:7173 1:N:0:88
ACCACACCTTCTACAATGAGCTGCGTGTGGCTCCCGAGGAGCACCCCGTGCTGCTGACCGAGGCCCCCCTGAACCCCAAGGCCAACCGCGAGAAGATGCCCAGGTGAGTGGCCCGCTACCTCTTCTGGTGGCCGCCTCCCTCCTTCCTGGCCTCCCGGCGCTGCGCCCTTTCTCACTGGTTCTCTCTTCTGCCGTTTTCCGTAGGACTCTCTTCTCTGACCTGAGTCTCCTTTGGAACTCTGCAGGTTCTA
+
BBBABBBBFFFFGGGFDGBFGBHFGBE242FFCFFA2EGCCHHHHGGGAAEGFHGGHHFE?ECGGAGGGEEBHEHGGCDHGFHHHGGGGGC@CGFB1?<FGHHGHHHFDGGEFFDGGGGHHHHHHHFHHHGHFC-@FDHGHGGHHGFGGGGFFFGEGG-99BBFBBFB?BFFFFBBFFB/BFFFFFFFFFFBFBDFFFFFDFFFFFFFFFFFFFFFFF/BBFFB9FFBFFF/BFBFFFFFFFFFFFFFFFB
@M05620:37:000000000-D9766:1:1101:6778:7182 1:N:0:88
AGTGCCAGCTCTCAATCGCACAGGGGACCCAGGGCCTGGCCCCTCCATCCAGAAAACCTATGACCTCACCCGCTACCTGGAGCACCAACTCCGCAGCTTGGCTGGGACCTATGTGAGTATCCAGCGTAGGAATCTGGGAGTTGGGGAGGAGTGAGGAGTTGGGGAAAGACAGTCCTAACCGTGGAGGGTTCTGGTAAATGATGGGGTGAGGAGGGGCTCTTTGGCTCCCACCAGTCCCCCTGTCTGGTCTA
+
ACABCFFFBFFFGGGGGGGGGGHHGGGGGGHHGGGGGGHHGHGHGGHHHHHHHHHHHGHHHHHHHHHHHHHGGFGGHHHHHHHHHHGHGHHHGGGGGHHHGHHGGGHHGHHHHHHHHHHGHHHHHGGACGGHHHHHHHGGGHHHGGFGGEEGHEHHFFGHHHGGCDGHFHEHHHHHHHHHGGGG?FGGEGGGGGCFFGGGFGGGGGFFFFFFFFFFFFFFFFFFFFFFFFFFFFFFFFFFFFFFFFFFFFF
@M05620:37:000000000-D9766:1:1101:12762:7191 1:N:0:88
AGTGCCAGCTCTCAATCGCACAGGGGACCCAGGGCCTGGCCCCTCCATCCAGAAAACCTATGACCTCACCCGCTACCTGGAGCACCAACTCCGCAGCTTGGCTGGGACCTATGTGAGTATCCAGCGTAGGAATCTGGGAGTTGGGGAGGAGTGAGGAGTTGGGGAAAGACAGTCCTAACCGTGGAGGGTTCTGGTAAATGATGGGGTGAGGAGGGGCTCTTTGGCTCCCACCAGTCCCCCTGTCTGGTCTA
+
AABABFFFAFFFGGGGGGGGGGHHGGGGGGHHGGGGGGHHHHGHGGHHHHHHHGHHHGHHHHHHHGHHHHHGGEGGHHHHHHHHGHHGGHHHGGGGGHHHGHHGGGHHGHHHHHHHHHHHHHHHHGGFGGFHHHHHHHHGGHHHGGGGGGEHHHHHHGHHHHGGGGHHGHHHHHHHGHHHGGGGGGGGAFGGGGGFFFGGGGGGGGFFFFFFFFFFFFFFFFFFFFFFFFFFFFFFFFFFFFFFFFFFFFF
@M05620:37:000000000-D9766:1:1101:9929:7202 1:N:0:88
AGTGCCAGCTCTCAATCGCACAGGGGACCCAGGGCCTGGCCCCTCCATCCAGAAAACCTATGACCTCACCCGCTACCTGGAGCACCAACTCCGCAGCTTGGCTGGGACCTATGTGAGTATCCAGCGTAGGAATCTGGGAGTTGGGGAGGAGTGAGGAGTTGGGGAAAGACAGTCCTAACCGTGGAGGGTTCTGGTAAATGATGGGGTGAGGAGGGGCTCTTTGGCTCCCACCAGTCCCCCTGTCTGGTCTA
+
>A>AAFFFAFFFGGGGGGGEG0GFGGGGGE0AFGGGGGHHHHGHGGHHHHGHGGHHHGHHHHGHHHHHHHHGGGEGHHHHHHHHHHHHGHHHGGCEGHHHGHHGEEFHEHFHF>DFHDFGHHHFFGECCGD>FDGHHHHGGHHGGG.@C>EFFHFGGGCHHHGGGGHHFCCGGHHHBG/;AGGG.CEG;FFGGFFCFF0CF0BFFGF@FFFFFF@@?@FFFFFFFFFFFBFF-9BFFFFB@EFFFFFFFFF
@M05620:37:000000000-D9766:1:1101:21820:7228 1:N:0:88
ACCACACCTTCTACAATGAGCTGCGTGTGGCTCCCGAGGAGCACCCCGTGCTGCTGACCGAGGCCCCCCTGAACCCCAAGGCCAACCGCGAGAAGATGACCAGGTGAGTGGCCCGCTACCTCTTCTGGTGGCCGCCTCCCTCCTTCCTGGCCTCCCGGCGCTGCGCCCTTTCTCACTGGTTCTCTCTTCTGCCGTTTTCCGTAGGACTCTCTTCTCTGACCTGAGTCTCCTTTGGAACTCTGCAGGTTCTA
+
AAAAB@AACF4F5GGBDAAB4AAAABEA4AGFGGGEDCE2AGHHHG?EEEGEFFHHGH3EGGGGCE@GGEFHHHCEGGGGGHHEFFGGGC<BCFHGGHHHHHHFHHHGGHGGHHGGGGGHHHHHHHHHGHGHHGGCACEEHHGFB0FFFGGGGGGED-BGG?BDBBFBBFFFFFFFFFFBFBFBFFFFFFFFFBFFFFFFFF9D./BFFFFFFFFFFF/BFFF;.FF/FFF/FFFFFFFBFFFBFFFFFFB
@M05620:37:000000000-D9766:1:1101:18998:7240 1:N:0:88
AGTGCCAGCTCTCAATCGCACAGGGGACCCAGGGCCTGGCCCCTCCATCCAGAAAACCTATGACCTCACCCGCTACCTGGAGCACCAACTCCGCAGCTTGGCTGGGACCTATGTGAGTATCCAGCGTAGGAATCTGGGAGTTGGGGAGGAGTGAGGAGTTGGGGAAAGACAGTCCTAACCGTGGAGGGTTCTGGTAAATGATGGGGTGAGGAGGGGCTCTTTGGCTCCCACCAGTCCCCCTGTCTGGTCTA
+
AAAABFFFBFFFGGGGGAFEE2FHFEGGGGAGGEEGFFGHHHGAEGGHHHAGFHBFGEFGHDBGBFGBGHHEGGEGHHHGHGHGHGHHGHHHGGCGEGHHGFFFGGHHGHGFGG22BFGDGHHHHGCDGGBHFGDFBGFEFFDHCCF@-E?FCDHHFD<FG/ADEDHHHHHGHHHBHCCC@CC-EEFGGGAFGGCC0;CFFGG0CAA@9AAFADBBBBEFFFBFBFBEFFFDFFBBBFFF<FBFF//9;9B
@M05620:37:000000000-D9766:1:1101:17461:7242 1:N:0:88
AGTGCCAGCTCTCAATCGCACAGGGGACCCAGCGCCTGGCCCCTCCATCCAGAAAACCTATGACCTCACCCGCTACCTGGAGCACCAACTCCGCAGCTTGGCTGGGACCTATGTGAGTATCCAGCGTAGGAATCTGGGAGTTGGGGAGGAGTGAGGAGTTGGGGAAAGACAGTCCTAACCGTGGAGGGTTCTGGTAAATGATGGGGTGAGGAGGGGCTCTTTGGCTCCCACCAGTCCCCCTGTCTGGTCTA
+
>>>AAFF11FFFG1FFFFGCEEGAAE0EEE0A0AA/AFHHBG/FFG0DGA1A1A1BFE0BFG2GH1G1F0>E@//>GD1GBBGFHHC?EHHHGGEECGHHGHFFE/FGCH1<<GH21GGFD>><FC</<?1?FHFHHG0?CFDBCC.@CAEGFBGFG.<CDBCCC.:C/GHHHGCGFFFF@CC9;EF@CFFBFGF0FGGEFFFB--9@FFEF9A@;@@FFFFFFBFFFEFFFEFFFFFFF?EFFFF/9FFF
@M05620:37:000000000-D9766:1:1101:22027:7246 1:N:0:88
ACCACACCTTCTACAATGAGCTGCGTGTGGCTCCCGAGGAGCACCCCGTGCTGCTGACCGAGGCCCCCCTGAACCCCAAGGCCAACCGCGAGAATTGGTGCGCTTTGGCCTCCCGGCGCTTCGCCCTTTCTCCCTGGTTCTCTCTTCTGCCGTTTTCCGTCGGCCTCTCTTCTCTGACCTGCGTCTCCTTTGGCACTCTGCAGGTTCTAGCTCGGCCGAGCCCACGTCTGATCTCCAGTCCCTAATGCGCA
+
CCDDDDCDFFFFGGGGGGGGGGHHGGGEHGHGHGGGGGGGGHHHHGGGGGGGHHHHGHHGGGGGGGGGGGGHGHHGGGGHGHHHHGGGGGCDC/?2FG?/2>@F/?DGC?FCGGDC@-A-..-<:CGHH0<CCHF0.CFGFGFGGGGGFFFC.C/AFFG<:BACBAFFFFFFBBFFB0<F/.9BDFF0B0<FBFBFFFFFF::ABFFF000<0BA.BD@=BFAEECFFFF00<BFFFFF0:0:BFFFB.D-
@M05620:37:000000000-D9766:1:1101:9002:7248 1:N:0:88
AGTGCCAGCTCTCAATCGCACAGGGGACCCAGGGCCTGGCCCCTCCATCCAGAAAACCTATGACCTCACCCGCTACCTGGAGCACCAACTCCGCAGCTTGGCTGGGACCTATGTGAGTATCCAGCGTAGGAATCTGGGAGTTGGGGAGGAGTGAGGAGTTGGGGAAAGACAGTCCTAACCGTGGAGGGTTCTGGTAAATGATGGGGTGAGGAGGGGCTCTTTGGCTCCCACCAGTCCCCCTGTCTGGTCTA
+
>AAABFFFBFFFFGGGGGGGGGHHEGGGGGHHGGGGGGHFHHGHGGFHFHHGGB3GHGGHHHGHHHEHHHHGGGGGHHHFHHGCCHHHGHHHGGGGGHHHGHHFGGHHGHHHHHHHHHFHHHHHHGFGGGHHGHHHHHHGDHHHGGGGGGFHGHHHHGHHFHGGGGHHHHHHHGHHHHHHGEEGGGGG;FFGGGFFGGGGGGGGGGFFFFFFFFFFFFFFFFFFFFFFFFFFFFFFFFFFFEFFFFFFFFF
@M05620:37:000000000-D9766:1:1101:23386:7273 1:N:0:88
GAGGCTGCTTTGGAAGCAACTCATATATTACTGCAACAGTTCCCCCTGAACCCGGAAAAGTACCTTGCCTAGCTTACAGAAGCTGACACAACTGCCAATCCTATAGGATGCTCCCCGTACAAACCGGCTCCTAGACGCCTACCCGGTAATACACGCGATGAAACAACCATGGCCAGTACGTCCGGCCTTTCCGCTTTAGCACTCTTGTGGATACCCTTGACCCATTCTCAGCATTTGTACTTGTACATGCC
+
>>AAAAFAFFFFGGGG4FFGF4BAE66666DADFG4FGFF5EG3A22B23BF2A00AA2FB55D5D5AFA533AD5E@BFG3BGGHEBF21B3BF3CGGBG444BB3BG313BEFG/?///43??EEGG/?F1GFHG?D0?FFC/</>/?@?DFECGGCDD00</.<C.<D/<G/.CCG./;:-:;;CCFFGGGGGGFGGF9FFGFEFFF0;CFFF//99/;9;9B/BFFFFBFFBB;/;F/999/;;9//
@M05620:37:000000000-D9766:1:1101:16357:7292 1:N:0:88
ACCACACCTTCTACAATGAGCTGCGTGTGGCTCCCGAGGAGCACCCCGGGCTGCTGACCGAGGCCCCCCTGAACCCCAAGGCCAACCGCGAGAAGATGACCAGGTGAGTGGCCCGCTACCTCTTCTGGTGGCCGCCTCCCTCCTTCCTGGCCTCCCGGAGATGCGCCCTTTCTCACTGGTTATCTCTTCTGCCGTTTTCCGTAGGACTCTCTTCTCTGACCTGAGTCTCCTTTGGAACTCTGCAGGTTCTA
+
>>1AA?1AFF@1AFF131BG1F1AAEEFC0BGHG000AA/AGHHHGCG//AA/>1BG00>EG/FCE/EGGGHFHC/EGG/FHHE//CCG/>CC/FG11?FFFHFH1?GH1.FHE-AGCGFFHHHHHHGHHFHCCGGG.CFGG.CF0FB0/9FFGG?.A@?-B//-;B@@FFFFBFFFFFFF/BFFFFFFFFFF@FFFFFFBFFFBFFFFFFFFF//;/;FFFFFFFFFFFFFFFEFF/BF//;BFF-/;F;
@M05620:37:000000000-D9766:1:1101:26655:7293 1:N:0:88
AGTGCCAGCTCTCAATCGCACAGGGGACCCAGGGCCTGGCCCCTCCATCCAGAAAACCTATGACCTCACCCGCTACCTGGAGCACCAACTCCGCAGCTTGGCTGGGACCTATGTGAGTATCCAGCGTAGGAATCTGGGAGTTGGGGAGGAGTGAGGAGTTGGGGAAAGACAGTCCTAACCGTGGAGGGTTCTGGTAAATGATGGGGTGAGGAGGGGCTCTTTGGCTACCACCAGTCCCCCTGTCTGGTCTA
+
AA>AAFFFBFFFGGGGGGGGGGHGGGGGGGDHGFEFGGHHGHGHGGHHHHGHFHHHHGGHHHFHHHHFHHHGGGGFHHHHHHFGHHCEEE@FEEFGGHHHGHHGGGHHGHHHB?FG33BGFHHHHGDG//@FFHHHGHAF??GHFGGGGGGFGHHHHGCBGFCGGGH.GGH/:;GHHHHHACEGGGGA;9F0FFCFGGGGGFGGGA;@E.FFF?;F=@FFFFFFFF/9B9BEEFFFFFF.@AFFFFFFFFF
@M05620:37:000000000-D9766:1:1101:23043:7318 1:N:0:88
AGTGCCAGCTCTCAATCGCACAGGGGACCCAGGGCCTGGCCCCTCCATCCAGAAAACCTATGACCTCACCCGCTACCTGGAGCACCAACTCCGCAGCTTGGCTGGGACCTATGTGAGTATCCAGCGTAGGAATCTGGGAGTTGGGGAGGAGTGAGGAGTTGGGGAAAGACAGTCCTAACCGTGGAGGGCTCTGGTAAATGATGGGGTGAGGAGGGGCTCTTTGGCTCCCACCAGTCCCCCTGTCTGGTCTA
+
A3AABFFFBFFFGGGGGGGGGGHGGGGGGGHHGGGGGGHHCHEHGGHHHHHHHGHHHGHHHHFHHHHHHHHGGFFGHGHHHHHHGGHCFHHHGGGGGHHHG3F?//BGF2GHHHGHHHFHHHHGHGDGG?GFHHHHHGHGDGFFGGGGGC.>CHHHGGHHGHGGGGHHHHHHHHHGFHHHGCCGGEDG.:CFGGGGGGFGGFGGGGFFFFFFFDF-;;EFFFFFFFFFFFFFFFFFFFFDFFFFFFBFFFF
@M05620:37:000000000-D9766:1:1101:17424:7319 1:N:0:88
GAGGCTGCTTTGGAAGAAACTCATAGATTACTGCAACAGTTCCCCCTGGACCTGGAAAAGTTTCTTGCCTGGCTTACAGAAGCTGAAACAACTGCCACTGTCCTCCAGGCTGCTACCCGTAAGGCAAGGCTCCTAGACGCCTCCAAGGGAGTCAAAGAGCTGATGAAACAATGGCAAGTAAGTCAGGCATTTCCGCTTTAGCACTCTTGTGGATCCAATTGACCACTTCTCAGCATTTGTACTTGTACCTG
+
CCCCCCFCFFFFGGGGGGGGGGGHGHHHHHHHHHHHHFHGHHHHHGGGHHHHHHHHHHHHGHHHHHHHHHHHHHHHHHHFHHHHHHHHHHHHHBFG@BGHHHHHGHHHH1FG134FCG?E//B?30BF/?GHGH3D33?/B0??B2@/CGEDGHF2FC0FG11?GHHHHHHFGHHHHGH11FGHHHHHAHH0GGGGGGGHHHHHGHHHHGHG000=C0CHG09:F.0FFGGGGGEGGGGGBFGGG000;CC
@M05620:37:000000000-D9766:1:1101:18813:7338 1:N:0:88
ACCACACCTTCTACAATGAGCTGCGAGTGGCTCCCGAGGAGCACCCCGTGCTGCTGACCGAGGCCCCCCTGAACCCCAAGGCCAACCGCGAGAAGATGATCAGAGCGGCACGCTCCGAACTTTTCCTTTTATGGCGCGGCGGCGGCCGCGGCCCTCTCCACCGCGAAGCGCGCGTCGGGCGGGCGTCGCTGCGCGCTGCCTTCGCCCCGCGCCCCGCTCCCCCGCCGCCCCCCGCCGCCCGCCCCGGCTCT
+
>1>>AA1AFFF13BF131BBDGCHA0AAA00BB0F0A/////B0/BAE/BE/DGHHGHHCGEG/FGG/EEAGFHFAEGGEFHHHH/EECG@CCFHHHDGFF2F110A@/-><@ACCA-<-<0=DGHGHHFFGGFG?CC--:A@-@@--999-@>AEFFFBFFB@--;-;=9@@--;-;@---;9-9-9---A=----;:F/BB9-AB@---;@@@=9;@B-99-;?@?@-9--9@@--@---99@----;/
@M05620:37:000000000-D9766:1:1101:25415:7359 1:N:0:88
AGTGCCAGCTCTCCATCGAACAGGGTACCCAGGGCCTGGACCCTCCATCCAGAAACCCTATGACCTCACCCGCTACCTGGCGCACCCACTACGCAGCTTGGCTGGGACCTATGACAGCAACCAGCGTAGCAATCTGGGTGTTGGGGAGTCGTGCGGCCTTGGGGAAAGCCAGTCCTAACCGTGGAGGGTTCTGGTAAATGACGCGGTGAGGGGGGGCCCTATGGCTCCCACCACTCCCCCTGTCTGCCCTA
+
>A>1>DF11BFFG1G11AA1FAB0F001BFFAA0AA0BA0BBEAFGH1BFGHFGH0AEG0ABDGHFGHHFE/>>EEH11B0>EEGG//?0BGEGG/>B1B/01FFFFFE01BD211B/B000??/BC/>/21?FHD1<??AEGEGG.><<A<<<-A--;/::C@.:.99C/9;F00;;CAA9C?9C??GFFF/9;/;FFB//9-9-9--;--;=@@?-9E-;9/9-B-;-9A--;/;EFF?-/9;9//;FB
@M05620:37:000000000-D9766:1:1101:24181:7360 1:N:0:88
GAGGCTGCTTTGGAAGAAACTCATAGATTACTGCAACAGTTCCCCCTGGACCTGGAAAAGTTTCTTGCCTGGCTTACAGAAGCTGAAACAACTGCCAATCCGACCAGATGCTCACCGTAAAGACAAGCTCCTCACAGCCTCCCAAGGCGTCAAAACGCTGCTGCAACCATGGCCAGTAAATCCAGCCATTCCGCTTTAGCACTCTTGTGGCTCCCAATGAAACATTCTCAGCATTTGTACTTGTAAATGAC
+
BABCCCFCFFFFGGGGGGGGGGHHHHHHHHHHHHHHGHHHHHHHHGGGHHHHHHHHHHHHGHHHHHHHHHHHHHHHHHHHHHHHHHHHHHHHHHHHHHHFH1?/>/BB3DBFGFHHG0FE/B32B2B?33BGF3?B3?/2BGFG2???/?>ADH1?/>EGG1><FGB0F1=C<0F.0DG00=<0<<C.===GHGGGGH00C0:;;GGHFG..CEGF/=;;BFFGGGGGGGBB90CFFCF0FGFFBGF9F09
@M05620:37:000000000-D9766:1:1101:15365:7395 1:N:0:88
AGTGCCAGCTCTCAATCGCACAGGGGACCCAGGGCCTGGCCCCTCCATCCAGAAAACCTATGACCTCACCCGCTACCTGGAGCACCAACTCCGCAGCTTGGCTGGGACCTATGTGAGTATCCAGCGTAGGAATCTGGGAGTTGGGGAGGAGTGAGGAGTTGGGGAAAGACAGTCCTAACCGTGGAGGGTTCTGGTAAATGATGGGGTGAGGAGGGGCTCTTTGGCTCCCACCAGTCCCCCTGTCTGGTCTA
+
BBBBBFFFBFFFGGGGGGGGGEHHGGGGGGHHGGGGGGHHHHGHGGHHHHHHHHHHHGHHHHHHHHHHHHHGGGGGHHHHHHHHHHHHGHHHGGGGGHHHGHHGGGHHGHHHHHHHHHHHHHHHHGGGGGHHGHHHHHHGGHHHGGGGGGGHHHHHHGHHHHGGGGHGHHHHHHHHHHHHGGGGGGGGEGGGGGGGGGGGGFGGGGFFFFFFFFFFFFFFFFFFFFFFFFFFFFFFFFFF-9BBBFF/B9/
@M05620:37:000000000-D9766:1:1101:25091:7400 1:N:0:88
AGTGCCAGCGCTCAATCGCACAGGGGACCCAGGGCCTGGCCCCTCCATCCAGAAAACCTATGACCTCACCCGCTACCTGGAGCACAAACTCCGCAGCTTGGCTGGGACCTATGTGAGTATCAAGCGTAGGAATCTGGGAGTTGGGGAGGAGTGAGGAGTTGGGGAAAGACAGTCCTAACCGTGGAGGGCACTGGTAAATGATGGGGTGAGGAGGGGCTCTTTGGCTACCACCAGTCCTCCTGTCTGGTATA
+
>1>>AFFCADDAAFGGGGAAEAGAFEGA0BFGGEAE/AFF0BEGGGHH1FGF101BFA0BGG2DFGFHHHHGGGEEHHHCGHGGF0>GGBBGG/E//0GGE01/?/0BCGHHHHFHH1@1G2FHFA/ECG1?FGH1G0GG<FGG--FGG..<CG0.CC//D<C-..;.;CH/<00;CFCF-.CA..;;..;;CF0;0BFGFFEF-A9@FFF/A-;9@--;FB//B//-;BFEFF/F//;9B/;;FFF/9/:
@M05620:37:000000000-D9766:1:1101:5671:7421 1:N:0:88
AGTGCCAGCTCTCCATCGCACAGGTGTGCCCTCGCGTGGCCAATCCCCCTCTCCTACCCCGGCCCCCACTCGCAACCAAGAGAACCAACTACTCAGCTTGGCTGGGCCCTATGTTAGTCTCCCTCGTCGTAATCTATTCTTTGGCTATGAGTTATGATTTGGGGAACTCCATTCCTAACCCTGGATTGTTCTGGTACATGCTTGGGTTAGGAGGGGCTCTTTGCATCCCCCCAGTCCCCCTTGCGTGTCTT
+
>>>>>BFFBFFFGEGGBAEAE?BA4442BDBG22AAEA2AAB1B3B3AB01BGBA3A1ABE0>0>/>/B131//?EG//B000B3FFGGF3B3BBBGFF0/BBF/B/?/?0G?@221222@F00?/?/A/00.=111=11==10111000000000000=00.<.:.000:0;0CC00/C.:/./0990;C009;C00B00;00..;.../0/.----.;9/////999.;9-.9;/9..9..9-.;..;/
@M05620:37:000000000-D9766:1:1101:20045:7432 1:N:0:88
ACCACACCTTCTACAATGAGCTGCGTGTGGCTCCCGAGGAGCACCCCGTGCTGCTGACCGAGGCCCCCCTGAACCCCAAGGCCAACCGCGAGAAGATGATCAGAGCGGCGCGCTCCGAACGTTTCCTTTTATGGCGCGGCGGCGGCGGCGGCGGCCCTCTCCCCAGCGACGCGCGCGGCGGGCGGGCGTCGCTGCGCGCTGCCTTCGCCCCGTGCCCCGCTCCGCCGCCGCCTCGCGCCCCCCCCCCCCGC
+
BABABBBBFFFFGGGGFFFFGEHFGAEA42GGFGG?EEEGGHHHHGGGDEGGGHGHHHGGGGGGGEGGGGGFHFHGGGEHFEHHHGGFGGDB?DFF>GBFHHHDF0>AFGGGGGGGG@G--;CGHHHHGGGGCFABGG-9--=BF;;@99@=@C->BA.;/BBFF.9@-----;-9--;-@FAAFF-@9-@;.99------.:/B/..ADF-;;.AFE-9-9A.;D-9@-9@..9@-9B--@D;-A>D---
@M05620:37:000000000-D9766:1:1101:9185:7439 1:N:0:88
GAGGCTGCTCTGGAAGAAACTCATAGATTACTGCAACAGTTCACCCTGGACCTGGAAAAGTTTCTTGCCTTGCTTACAGAAGCTGAAACAACTGCCAATGTCCTACAGGATGCTACCCGTAAGGAAAGGCTCCTAGAAGACTACAAGGGAGTAAAAGAGCTGATGAAACAATGGCAAGTAAGTCAGGCATTTACGCTTTAGCACTCTTGTGGATCCAATTGAACAATTCTCAGCATTTGTACTTGTAACTG
+
A@AAAAFAF1BDFBEGGCGGDGFHHFBFFHHHGHFGCHFADD2DBBAA/ABBFGFG110FBFFDFGGBBF1BBFGBBBBGHHBFGBBGBBCHHHHGHFHHHBFFGGG@BBFF0BBBBBE?EEGGFHHB0?BF/BB1<EHF0<10B1F??FCC<DB21?0@<FG11@D1@CF??B?<FF1?FG11<><GGC>11><>..<00==<0<DDB0<AD0<CCG;CGCFHGH0<0=;;;CHFGGG;9C0;;;=;;CF
@M05620:37:000000000-D9766:1:1101:9163:7442 1:N:0:88
GAGGCTGCTTTGGAAGAAACTCATAGATTACTGCAACAGTTCCCCCTGGACCTGGAAAAGTTTCTTGCCTGGCTTACAGAAGCTGAAACAACTGCCACTGTTCTCCAGACTGCTCCAGTAGAGGCCAGGCTCCTAAAAGACTCCACGAAAGAAACCGAACTAATGAACCCATGTCAAGTCCATCAGGCCTTTCCGCTTTAGCACACTTGTGGCACCACTTGCACCCTTCTCAGACTTGTTACTTGTAAATG
+
ABBCBCFCFFFFGGGGGGGGGGHHGHHHHHHHHHHHHHHFGHHHHGGGHHHHHHHHHHHHGHHHHHHHHHHHHHHHHHHHHHHHHHHHHHHHHHH3BFBBG4B443D33?BBEGGFG3D34B3B?FG/??B0?GD4B?DC2BBBGGF//?B2=2@@EF/>?1?FG1?G/<FH0<FHBGHGF1>>GFHH>=GHHH.<.<.=<;;G/CC0:<G.G/:;C:CFGFFG/EEF/0;9;FF9;9900;CFF0;BBFF
@M05620:37:000000000-D9766:1:1101:7924:7444 1:N:0:88
ACCACACCTTCTACAATGAGCTGCGTGTGGCTCCCGAGGAGCACCCCGTGCTGCTGACCGAGGCCCCCCTGAACCCCAAGGCCAACCGCGAGAAGATGACCAGGTGGGTGGCCCTCTTCCTGGTCTGGTGGCCGCCTCCCGCCTTCCTGGCCTTCCGGCCCTTCGCACTTTCTCACTGGTTCTCCCTTCTGCCGATTTCCCTATGACTCTCCTCTCTTACCCTAGTCAACTTTGGAAGTTCTCAAGTTCAA
+
AAAAAAAAFFFFGGGGGGE1G1FFGEEBEEHH1FFEEGGGGHHHHGGGGGGGHGHHHHHGGGGGGGGGGGGHHGHGGGGHGGHHHGE<CGBBCGFFFHF1110<11////-<0>..01>1=10<=0//=/.<.-:-;.GC.-;.;0C009..0/9;9;---;/9.A-;@///;;9B9/-:///9//-;-9/9/---9-;/////////////9-//////;/9--////;99F/////9//////;/9///
@M05620:37:000000000-D9766:1:1101:9175:7456 1:N:0:88
GAGGCTGCTTTGGCAGAAACTCATAGATTACTGCAACAGTTCCCCCTGGACCTGGAAAAGTTTCTTGCCTGGCTTACAGAAGCTGAAACAACTGCCAATGTCCTACAGGATGCTACCCGCAAGTAAAGTCTCCTAGAAGACTCCAAGTGAGTACAAGAGCTTATGAAACAATGGCAAGTAAGTCAGTCATTTCCGCTTTAGCACTCTTGTGGATCCAATTGAACAATTCTCAGCATTTGTACTTGTAACTG
+
AA>>AACAFFBFF1BA1BGFGCFDGFDGHBGHGHHBHFHDHHHHHGEFHBGGHFGABFGG1DFHGBBFGHHFHGAGHHFFF1FGFH1@GFHGFGHHE@@FDFF221GG0BGBHHFH0BA/>>>B22>F2B>FHFD11<1B0BG1<1<1F2BB2121CGCFF1@@G22>1F/11<?F?F1F11?G11111>>1G1..>E.<=GGF0<DG0=0.<0<;0;:0:0:C0C0GHF00:;GHHGB0;;09FC00FGB
@M05620:37:000000000-D9766:1:1101:5397:7481 1:N:0:88
GAGGCTGCTTTGGAAGAAACTCATAGATTACTGCAACAGTTCCCCCTGGACCTGGAAAAGTTTCTTGCCTGGCTTACAGAAGCTGAACCGACTGCCAATGTTCTACAGGATGCTACCCGTAGGGAAAGGCTCCTAGAAAACTTCACGGGAGTGAAAAAGCTGATGAAACAATGGCAAGTAAGTCAGGCATTTACCCTTTATCACTCTTGTGGATCCAATTGAACAATTCTCAGCATTTGTACTTGTAACTG
+
A>AAAAFAFFFFGGGGGGGGGFG3FE1DFHHHHHHB1FGFGHHHHGGGH0GGHEG0BGHHDGHHFAFGHHHFG0GGHDFDGEF@1FF1F/>EEEGF1GGH@2BB2BFB0>B1BF21B0?/>/</BFF00?1BCC1FF110<11>B1//<?/<0?<110/<??1?GHH1D0>1>1FC1>11<>G0DG//<C00000<0<<00:0;0CHHCG:A00=CBFFF00F0B9FFF0000/0;FBB0;;CF00;;;0=
@M05620:37:000000000-D9766:1:1101:20787:7497 1:N:0:88
ACCACACCTTCTACAATGAGCTGCGTGTGGCTCCCGAGGAGCACCCCGTGCTGCTGACCGAGGCCCCCCTGAACCCCAAGGCCAACCGCGAGAAGATGAAGTGGCCCGCTACCTCTTCTGGTGGCCGCCTCCCTCCTTCCTGGCCTCCCGGCGCTGCGCCCTTTCTCACTGGTTCTCTCTTCTGCCGTTTTCCGTAGGACTCTCTTCTCTGACCTGCGTCTCCTTTGGAACTCTGCAGGTTCTAGATCGGA
+
BB?ABBAAFFFFGFGGGCGGGGHHGAEEF2AFGGGGGGGGGHHHHGEGE1EFGHFHHGEEGGGGEGGGGGGGHHHGGGGGGHHHHGGEGCCGGGHHHHHHHHHHGCGCGCGGHHFHHHHHE1GGHHCCGGGHGHHGHFHHHHHHHFHGEDG--AB@GGBFBBFFFFF/FBFFFFFFFFFFFFFFFFBADFFFFFFFFFFFFFFFFFFFFFFFFFFF?BFBFFFFFFFFFFFFFFFFFFFFFFFFFFFFFF?
@M05620:37:000000000-D9766:1:1101:17011:7498 1:N:0:88
ACCACACCTTCTACAATGAGCTGCGTGTGGCTCCCGAGGAGCACCCCGTGCTGCTGACCGAGGCCCCCCTGAACCCCAAGGCCAACCGCGAGAAGATGAGTGGCCCAGGTGAGTGGCCCGCTACCTCTTCTGGTGGCCGCCTCCCTCCTTCCTGGCCTCCCGGAGCTGCGCCCTTTCTCACTGGTTCTCTCTTCTGCCGTTTTCCGTAGGACTCTCTTCTCTGACCTGAGTCTCCTTTGGCCCTCTGCAGG
+
ABBAA?ABFFFFGGGGGGGFG5GCFEEGHGGHEFGGGGGGGHEHHGGGFFGFFHHHHHHGGGGGGGGFGGGHHGHGGGGHGHHHGGGGGGGG?D2?FDFGHGFGHHGHGFCFGHHAFHGGGGGGHHHHHHHEHGHGHHCGGGGHGGGGGGGGGGFGGGEGGGD-9BFFFFFFFFBFFFF/;FFFBBFFFFFFFFFFFFFDFFFFF?FFFDFFFFFFFFFFFFFFFFFFFFBFEFFFFFFF//9AEFBF/BF
@M05620:37:000000000-D9766:1:1101:23178:7526 1:N:0:88
ACCACACCTTCTACAATGAGCTGCGTGTGGCTCCCGAGGAGCACCCCGTGCTGCTGACCGAGGCCCCCCTGAACCCCAAGGCCAACCGCGAGAAGATGATCAGCCCGGCGCGCTCCGAACTTTTCCTTTTATGGCGCCCCTCCTGCCGCGGCTGCCCTCTCCCCACCCTCTCTCACTGGGTCTCTCTGCTGCCGCTCTCCGCCTTCCCCCCTTCCCCCGCCCCGCCCCCCCCTCGCCCTCCCCGCCCCCTC
+
ABCCCDDDFFFFGGGGGGGGGGHHGGGEHGHGHGGGGGGGGHHHHGGGGGGGHHHHHHHGGGGGGGGGGGGHHHHGGGGHGHHHHGGGGGGCFGHHHH22?FG20?<@/---<-<C.@.::0<GH:CFHG<00;C-.--;..;/0;.----9--;A.9./;//;/.::../;0;0;0B/.///0000000;;.----.;9:..;A0//;9@-9////9-9:-9--9-9;----.99-9-.:.;----9--.
@M05620:37:000000000-D9766:1:1101:16835:7528 1:N:0:88
GAGGCTGCTTTGGAAGAAACTCATAGATTACTGCAACAGTTCCCCCTGGACCTGGAAAAGTTTCTTGCCTGGCTTACAGAAGCTGAAACAACTGCCAATCAGAAAAGGTGCTCACCAGACTCCAAGGCACCTAAACACCTGACCAAACAACCCCAAGCAACTCAAACAATGGCGAGTAAGCACGGCCTTGCAGCTTTAGCAATCATGTGGAGCATCTTGACCTATAACCGACAATCGTGCTAGTAAATATC
+
BBBCBCFCFFFFGGGGGGGGGGHHHHHHHHHHHHGHGGHHHHHHHGGGHHHHHHHHGHHHFHHHHHHHHHHHHHHGHHHHHHHHHGHHHHHHHHHHHHH333BBG2F?@3B34DB13BFEC33BFGF/00/3B3B330?F3F222//?0////?/??/22@@1?11?F/?11?/-->0>G1>G?---.C0<C:G/0000;GC0:0<0000<.;E0:;;9F0000;0;00--;A-;0....9090;;9F00;
@M05620:37:000000000-D9766:1:1101:6039:7532 1:N:0:88
GAGGCTGCTTTGGAAGAAACTCATAGATTACTGCAACAGTTCCCCCTGGACCTGGAAAAGTTTCTTGCCTGGCTTACAGAAGCTGAAACAACTGCCAATGTCCTACAGGATGCTACCCGTAAGGAAAGGCTCCTAGAAGACTCCAAGGGAGTAAAAGAGCTGATGAAACAATGGCAAGTAAGTCAGGCATTTCCGCTTTAGCACTCTTGTGGATCCACTTGAACAATTCTCAGCATTTGTACTTGTAACTG
+
AAAAAAFAFFDFGGGFEGGGDGHHHGGHHHHHGHFGFFGDFGHHHGGFEEGHHHHHHHHGFHHHGHHHHHHHHHHHHHHGHHHHHHHHHHHHHHHHGHHHHHHHFGGHF?FHFGBGHHEE/?FF?BGHHHHHGH3G3333FBGHC2FFGHEF2FF2@/<2FF<GHHHDG0FHHHHGHGG1GGHHHHHHGHHBGGDGDGGHHHHHCHGHHFHG00;GG/;GF0000/:CGHFGGGBFGG000=FGG9C0;FF
@M05620:37:000000000-D9766:1:1101:24054:7533 1:N:0:88
AGTGCCAGCTCTCAATCGCACAGTGGACCCAGGGCCTGGCCCCTCCATCCAGAAAACCTATGACCTCACCCGCTACCTGGAGCACCAACTCCGCAGCTTGGCTGGGACCTATGTGAGTATCCAGCGTAGGAATCTGGGAGTTGGGGAGGAGTGAGGAGTTGGGGAAAGACAGTCCTAACCGTGGAGGGTTCTGGTAAATGATGGGGTGAGGAGGGGCTCTTTGGCTCCCACCAGTCCCCCTGTCTGGTCTA
+
>A>>A5DCABFFF4FGDC2CEAF4BF4B4A4E22AE2FHFGGCHGEFFFHEHFHEGCF3FFHFHHFHHHFHE@>EEFH3G2BCGCG1??GDBEEEEEGEB?GHGGGGHGHHHGFBGGHGFHHHHHCGGG/DFFHHGGEFAECFHGCCDG.>FHFBGCEHHHHCGGDHHHE/GHGHEHFHHGGHG?EEG.CFGEFCB0CFGGGGGGGGBFFFFFFB<<?EFFFEFFFF?EFFFFFFFFFFDBFFFFFFBBFF
@M05620:37:000000000-D9766:1:1101:6022:7541 1:N:0:88
GAGGCTGCTTTGGAAGAAACTCATAGATTACTGCAACAGTTCCCCCTGGACCTGGAAAAGTTTCTTGCCTGGCTTACAGAAGCTGAAACAACTGCCAATGTCCTACAGGATGCTACCCGTAAGGAAAGGCTCCTAGAAGACTCCAAGGGAGTAAAAGAGCTGATGAAACAATGGCAAGTAAGTCAGGCATTTCCGCTTTAGCACTCTTGTGGATCCAATTGAACAATTCTCAGCATTTGTACTTGTAACTG
+
BBBBBBFAFFFFGGGGFGFGGGGHHHFGGHHHHHHHHHHDFGHHHGGFFCHHHFFFGHGGBAGHHHGHHHHGHGGFGFGHHFHHHHHHFHFHFHHHGHHFHHHDGFFGFGFHHHHHFHD?>E?3FGFHHHHHGH3F?333FHHH2F2?/??C<2@HF/FHHGDGH2?1FGGGDFHHHGHGFFHHFHFGHHHHHH?AGGGGEHGGFHHDBGH.0CGGFCGCG0CFHHFHHHGGFGFGGGFGGGGFFCFGFGB
@M05620:37:000000000-D9766:1:1101:24039:7545 1:N:0:88
AGTGCCAGCTCTCAATCGCACAGTGGACCCAGGGCCTGGCCCCTCCATCCAGAAAACCTATGACCTCACCCGCTACCTGGAGCACCAACTCCGCAGCTTGGCTGGGACCTATGTGAGTATCCAGCGTAGGAATCTGGGAGTTGGGGAGGAGTGAGGAGTTGGGGAAAGACAGTCCTAACCGTGGAGGGTTCTGGTAAATGATGGGGTGAGGAGGGGCTCTTTGGCTCCCACCAGTCCCCCTGTCTGGTCTA
+
AAABCFFFBFFFGGGGGGGCGGHBBGGHHGHHGGGGGGHHHHGHGGHHHHHHHHHHHGHHHHHHHHHHHHHGGEGGHHHHHFGHHHHHGHHHEGGGGHHHGHHGGGHHGHHHHHHHHGHHHHHHHGGGGGHHHHHHHHHGGHHHGGGGGGGGHHHHHGHHHHGGGGHHHHHHHHHHHHHHGEGGDGGG;FGGGGCFGGGGGGGGGGGFFFFFFFFFFFFFFFFFFFFFFFFFFFFFFFFFFFFFFFFFFFF
@M05620:37:000000000-D9766:1:1101:10625:7549 1:N:0:88
AGTGCCAGCTCTCAATCGCACAGGGGACCCAGGGCCTGGCCCCTCCATCCAGAAAACCTATGACCTCACCCGCTACCTGGAGCACCAACTCCGCAGCTTGGCTGGGACCTATGTGAGTATCCAGCGTAGGAATCTGGGAGTTGGGGAGGAGTGAGGAGTTGGGGAAAGACAGTCCTAACCGTGGAGGGTTCTGGTAAATGATGGGGTGAGGAGGGGCTCTTTGGCTCCCACCAGTCCCCCTGTCTGGTCTA
+
>AAAAFFFBFFFGGGGGFFFGEAABF2EEGHHGGGG2BFGHHGHGGHHH1AGGFF2FFHHDGHHH5FHHHH@G@EGHGHGBFG?GHHGG3FGGEGG/BGHDHHGFGFHGHGHHHHHHGHHHHHHHGCDFGHGHHHHHHGGGHHHGGGGGDDHHEHHHGHHGHGGGGHHHHHHHHHHHHHHG9CFGGGG;FFGGGFFGGGGGFGGGGFFFFFFFFFFF@EFFBFFFFFEFFFDFFFFFFEDFFFFFFFFBFB
@M05620:37:000000000-D9766:1:1101:8103:7552 1:N:0:88
ACCACACCTTCTACAATGCGCTGCGTGTGGCTCCCGAGGAGCACCCCGTGCTGCTGACCGAGGCCCCCCTGAACCCCAAGGCCAACCGCGCGAAGATGCCCAGGTGAGTGGCCCGCTACCTCTTCTGGTGGCCGCCTCCCTCCTTCCTGGCCTCCCGGCGCTGCGCCCTTTCTCACTGTTTCTCTCTTCTGCCGTTTTCCGTAGGACTCTCTTCTCTGACCTGAGTCTCCTTTGGAACTCTGCAGGTTCTA
+
AAA3AAB>CFFFGGGGGG4AE2EDEAEAAAGGABBE?EGGFHHHHGG0BEGGHHHHHHH0>EGGGEGGGGGEHCGGGGAH/CGHHGD/BD/<<CC/??GGGHHFHHHGFHGGHHGGGCGGFFHHHHHECGFHHGGGBGEGFGGGGGFBB9FFBFGGG-:;B-BF=BFB?FEFFFFFFFFFFBFFFFFF/BFFFBADFFBFFFFFFFFFFFFFFFFFFF/:FFF/;FF:9/BFFFFFFEFFFFFFFFFFEFB
@M05620:37:000000000-D9766:1:1101:17808:7555 1:N:0:88
ACCACACCTTCTACAATGAGCTGCGTGTGGCTCCCGAGGAGCACCCCGTGCTGCTGACCGAGGCCCCCCTGAACCCCAAGGCCAACCGCGAGAAGATGCCCAGGTGAGTGGCCCGCTACCTCTTCTGGTGGCCGCCTCCCTCCTTCCTGGCCTCCCGGCGCTGCGCCCTTTCTCACTGGTTCTCTCTTCTGCCGTTTTCCGTAGGACTCTCTTCTCTGACCTGAGTCTCCTTTGGAACTCTGCAGGTTCTA
+
CCCBCCCBFFFFGGGGGGGGGGHHGGGBCEGHHGGGFGG?EHHHHGGGGGGGHHGHHHHGGFGGGGGGGGGHHHHGGGGHGHHHHGGGGGGGGGHHHHHHHHHGHGHHHDFEHHGGGCGGDHHHHHHFHFGGHCCGGGHGHHGHHGGGGEFAFGFEGF-9?DFFFFFFFFFFFFBFFFFFFBFFFFFFFF9BFFFDFFFFFFFFFFFFFFFFFFFFFFFFFFFBFFF/BF/FFBBFFFFFFFFFFFFFFFB
@M05620:37:000000000-D9766:1:1101:10770:7565 1:N:0:88
ACCACACCTTCTACAATGAGCTGCGTGTGGCTCCCGAGGAGCACCACGTGCTGCTGACCGAGGCCCCCCTGAACCCCAAGGCCAACCGCGAGAAGATGAGTGGCCCAGGTGCGTGGCCCGCTACCTCTTCTGGTGGCCTCCTCCCTCCTTCCTGGCCTCCCGGCGCTGCGCCCTTTCTCCCTGGTTCTCTCTTCTGCCGTTTTCCGTAGGCCTCTCTTCTCTGACCTGAGTCTCCTTTTGCACTCTGCCGG
+
CCCCCCCCFFFFGGGGGGGGGGHHGEGFHGHHHGGGGGGGGHHHH1FFHHHGHHHHHHHGGGGGGGGGGGGHHHHGGGGHGHHHHGGGGGDGGGHHHHHHHH=?0??=FGHFGGAGGGHDGG-@HD<GH=GHH=CGHH0;GHHH:CGGHHGGGGGGGGG9E.CBGBGDDCFDFFFFFFFFFFFFBFFFFFFFFFFFFFFDFFFF;AF.AFFFFFBBBFFFFFF:0;FF/FFFFFFF90:0B0;BFFFBFD-
@M05620:37:000000000-D9766:1:1101:5010:7570 1:N:0:88
AGCGCCAGCTCTCCATCGCACAGGGTACCCAGGGCGTGGCCCCTCCATCCAGAAAGCCTATGACCCCACCCGCCACCTGGAGCACCCGCTCCGCAGCTTGGCTGGGACCTATGTGAGTATCCAGCGTAGGAATCTGGGCGTTGGGGCGGCGTGCGGAGTTGGGGAAAGCCAGTCCTAACCGTGGAGGGTTCTGGTAAATGATGGGGTGAGGAGGGGCTCTTTGGCTCCCACCAGTCCCCCTGTCTGGTCTA
+
>>1>>AA>>FFFGFGB1AA0A0B0FA0BAABF00B/AAEEEGGHGGHFH0BFDHH1BFGF@@FGH0B?EFG/>>>?GHBB0BBFHHG/>EE<<E/E<BBBBGGGGGHHGGFHGGHFHDGHHHHHHGG<>E<1>GHHHH.ACCGHCG.AG-;;AA@@-;9BFF@@---;/A-;FFFFFBFF@FF?-AF@:FFFFFFFFFFFBFFFFFF@EFF/AF@@@?FFFFFFFFFFFFFFFFFFFFFF@FFFFFFFFFF
@M05620:37:000000000-D9766:1:1101:19636:7571 1:N:0:88
AGTGCCAGCTCTCAATCGCACAGGGGACCCAGGGCCTGGCCCCTCCATCCAGAAAACCTATGACCTCACCCGCTACCTGGAGCACCAACTCCGCAGCTTGGCTGGGACCTATGTGAGTATCCAGCGTAGGAATCTGGGAGTTGGGGAGGAGTGAGGAGTTGGGGAAAGACAGTCCTAACCGTGGAGGGTTCTGGTAAATGATGGGGTGAGGAGGGGCTCTTTGGCTCCCACCAGTCCCCCTGTCTGGTCTA
+
ABAABFFFCFFFGGGGGGGGGGHGGGGGGGHHGGGGGGHHHHGHGGHHHHHHHHHHHGHHHHHHHHHHHHHGGFGGHHHHGGHHHHHHGHHHGGGGGHHHGHHGGGHHGHHHHHHHHHHHHHHHHGGGGGHHHHHHHHHGGHHHGGGGGGGHHGHHHGHHHHGGGGHHHHHHHHHHHHHHGGGGGGGGEGGGGGFGGGGGGGGGGGFFFFFFFFFFFFFFFFFFFFFFFFFFFFFFFFFFFFFFFFFFFFF
@M05620:37:000000000-D9766:1:1101:9438:7578 1:N:0:88
ACCACACCTTCTACAATGCGCTGCGTGGGGCTCCCGAGGAGCACCCCGTGCTGCTGACCGAGGCCCCCCTGAACCCCAAGGCCAACCGCGCGAAGATGCCCAGGTGAGTGGCCCGCTACCTCTTCTGGTGGCCGCCTCCCTCCTTCCTGGCCTCCCGGCGCTGCGCCCTTTCTCACTGGTTCTCTCTTCTGCCGTTTTCCGTAGGACTCTCTTCTTTGACCTGAGTCGCCTTTGGAACTCTGCAGGTTCTA
+
CCCCCCC>BCCFGGGGGG4AEFGGGGG22AEEGBAF2EEE?GFHHGG0AEFGEHHHHHH/>//EFGGGGGEFFHHGGGGHGHHHHGGGGG/BFGG/FGGHHFEGGGBGGHGGHHGGC?FHHCFH0GCHCCEHHFGGGGGGFGGGGFFFFGGGGGGGAC-@DFAF-CFFFFFFFF/BFFFFFF9:FBBF/:BFFFFFFFFFFF?DFFFFFBBFFFF/:F/FFFF/;B9-9;DFFFFFFFFFFBFFFFFFBB/
@M05620:37:000000000-D9766:1:1101:5022:7587 1:N:0:88
AGGGCCAGCTCTCCATCGCACAGGGTACCCATGGCCTGGCCCCTCCATCCAGACCCCCTATGACCGCACCCGCTACCTGGCGCACCCCCTCCGCAGCTTGGCTGGGACCTCTGTGCGTATCCCGCGTCGGCCTCTGGTCGTTGGGGCGGCGTGCGGCGTTGGGGCCCGCCCGTCCTCCCCGTGGCGGTTTCTGGTAAATGATGGGGTGCGTAGGGGCTCTTTGGCTCCCACCAGTCCCCCTGTCTGGTCTA
+
>111>>11AFCFGGGBAAE1A0FAF00A111000B01BFHFHGABE0DAB111///BAAABF2DG/>/>EE/>/>>FGBB0/?>EEG/>EE?<E///B<0?BBFGC0?<G1??F21/???FG1/<<C->--<.</<00;;@;:.--.;A@@@-A;--@-9@A-;-@---@@-@BF?/9;--A--9---;-;/;/B;B/9B//99A--9-;------;@EBFF/B/9B-;-AB-9FFFFFF@-9B/BFFFF/
@M05620:37:000000000-D9766:1:1101:18108:7604 1:N:0:88
ACCACACCTTCTACAATGAGCTGCGTGTGGCTCCCGAGGAGCACCCCGTGCTGCTGACCGAGGCCCCCCTGAACCCCAAGGCCAACCGCGAGAAGATGAAGTGGCACGCTACCTCTTCTGTTGGCCGCCTCCCTCCTTCCTGGCCTCCCGGCGCTGCGCCCTTTCTCCCTGGTTCTCTCTTCTGCCGTTTTCCGTAGGACTCTCTTCTCTGACCTGCGTCTCATTTGGAACTCTGCAGGTTCTAGCTCGGA
+
CCCCCCCCFFFFGFGGGGGGGGHHGFGEGGHHHGGGGGGGGHHHHGGGEGGGHHGHHHHGGGGGGGGGGGGHHHHGGGGHGHHHHGGGGGDGGGHHHGHG2?FH/?FADFDCHHHHDGG<1<<GHFDG<CGHGCHDHHHHHCFFHHHHGDD-?DFFG-@DFFFFFFFFFFFFFBFFFFFFF9FFFFFDFFAFFFFAFFFFFBFBFFBFFFFFFFFFF-:;AFBFFFFBFBFBFF/B/BAFFFFFF/;BDFD
@M05620:37:000000000-D9766:1:1101:5737:7605 1:N:0:88
GAGGCTGCTTTGGAAGAAACTGATAAGCCAGGGACACAAGATCGGAAGAACACACCTCTGCACTCCAGTCACTGATGCGCATCTCGTATGCCGTCTTCTGCTTTAAAAAAAAAAAAAACAGAGAACAAAATCATATAAACTAAAAAAAACAGAAAATAAAACCATCTACACTAGGACGGTCACATATAATGAAACCCGATTCCCACCGCCACAATCGTAGCTACGAAGTCGTCAATGTGTAATATAACACC
+
A@BCAAFCFFFDGBBFGGBGGFG5DF4BFGGBEFEFHHGHCHFGE?2EF3BBG1E1BBFB3DFGBB3BFGFAF535BFGDGG>DBBBEG3BF/?EF1BFE4BB4DH34FEEEDC/<<//?0?001100>01>11=11111111000---..//0;/000:C0.:090;00/0/0/009-.9:000:00000;009..---.0000...--;..;00.....00;.....0...:.:009;0:0:000000.
@M05620:37:000000000-D9766:1:1101:15941:7614 1:N:0:88
AGTGCCAGCTCTCAATCGCACAGGGGACCCAGGGCCTGGCCCCTCCATCCAGAAAACCTATGACCTCACCCGCTACCTGGAGCACCCACTCCGCAGCTTGGCTGGGACCTATGTGAGTATCCAGCGTAGGAATCTGGGAGTTGGGGAGGAGTGAGGAGTTGGGGAAAGACAGTCCTAACCGTGGAGGGTTCTGGTAAATGATGGGGTGAGGAGGGGCTCTTTGGCTCCCACCAGTCCCCCTGTCTGGTCTA
+
>A>AAFFFBFFFG4FGFGGGGGHEFA2EEGGHGGEGGFHHGHGHGG2GHHHHH3GGHEGGGFGHHFGBHHHGE>/EGFGGFHHHHH1??GGHGGGGGHGGEHHGCGHHGHFFHGHDGGFHHHGEHGDDCGHEHHHEBC<CA?GFGG<CDD<CA<D.CDCGGBCGCEACFHHGHHHHFEHGAGEG?EDCE.FGGFCCBFGG09FGGFADEFFEFFFFFFFBBFFFFFFFFFFFE.FFFFFFFFBBFFFFFFB
@M05620:37:000000000-D9766:1:1101:7685:7629 1:N:0:88
AGTGCCAGCTCTCCATCGCACAGGGGACCCAGCGCCTGGCCCCTCCATCCAGAAAACCTATGACCTCACCCGCTACCTGGAGCACCCACTCCGCAGCTTGGCTGGGACCTATGTGAGTATCCAGCGTCGGAATCTGGGAGTTGGGGCGGCGTGCGGAGTTGGGGCAAGCCAGTCCTAACCGTGGAGGGTTCTGGTAAATGATGGGGTGAGGAGGGGCTCTTTGGCTCCCACCAGTCCCCCTGTCTGGTCTA
+
>>>1>B@CAFFFGCGDBEE1E0GAF0BEEBBG0AAAEGHHHHGHGGCHHFGGF0GBBEGHB@FGH@BBGHH>>/>>GE1BBBBGHHE??FH0/E/E>FBBEFHGGGHHGHHHHHHFHHHHHH2FHCF/><//?GHHHG0>EHHHGGACG-;A?.A@-:BFFF?@---9-;9AFFFF/;FF@FF@-AB@FFFFFFFFFFFF/BFFFFF@?F-/AB@@@@FFFFFFFFFFF-ABEFFFFFFF@FFFFFFFFFF
@M05620:37:000000000-D9766:1:1101:11917:7659 1:N:0:88
AGTGCCAGCTCTCAATCGCACAGGGGACCCCTGGCCTGGCCCCTCCATCCCGAAAACCTATGACCTCCCCCGCTACCTGGAGCACCAACTCCGCAGCTTGTCTTGGACCTTTGTGACCATCCAGCGTAGGTATTCGGGAGCTGGGGAGGAGTGAGGAGTTTGGTAAACACATTCCTAACCGGGGAGGGCTCTGGTCAATGATGGTGTTGGGAGTGGCTCTTTGGCCTCCACCAGTCCCCCTGTTTGGCCTA
+
>1AAADDC1BBFGGGGGFG1A0B0FEGAAB00FABGBFB0BFE/BEBFAF/BA/AAAE0AF@DDFGF/B//>EE>EG1BBGGHEBFHHGBGH/?/>EBFGBG22<<B10<111B02211@FH1FG/</><11111?0/-<.>10<-.=CGGH.D<.0.//0=..0;C00;C0:;C0C0/;----9AA;-;-;//////;////;/;;---;-----;-/;//9:;//9;9BA--//9;9---;///-/;;/
@M05620:37:000000000-D9766:1:1101:10414:7666 1:N:0:88
GAGGCTGCTTTGGAAGAAACTCATAGATTACTGCAACAGTTCCCCCTGGACCTGGAAAAGTTTCTTGCCTGGCTTACAGAAGCTGAAACAACTGCCAATCCTCCAGGATGCTATCCGTAAGGAAAGGCTCCTAGAAGACTCCAAGGGAGTAAAAGAGCTGATGAAACAAAGGCAAGTTAGCCAGGCACTTCAGCTTTAGAACTCTTGTGGATCCAATTGAACAATTATCAGCAATTTTACTTGTAACTGAC
+
A3AB>AFCFDF4G45BFGCGGGHHHFHHGHBFFG4GFHFGHDABBEAEAGBFFGAF332FFGFDFHGBAB3BEGG3BBBFHFAFG33GBBAGHHHGHHH32B@BGB?13@BF@4BB??0/BCB3F00?3B?F34???F3?3B?B2??C?<2?FB2/2@@@>@2>@2?0C0=0/=0?1=?1=<1>.>.001111<0<0==00<=D0=<=<.00;:;C0;000;<;:00;00:0;;0;0;00;9;;;;C;;::
@M05620:37:000000000-D9766:1:1101:19758:7672 1:N:0:88
ACCACACCTTCTACAATGAGCTGCGTGTGGCTCCCGAGGAGCACCCCGTGCTGCTGACCGAGGCCCCCCTGAACCCCAAGGCCAACCGCGAGAAGATGATCAGAGCGGCGCGCTCCGAAAGTTTCCTTTTATGGCGCGGCGGCGGCGGCGGCGGCCCTCTCCCCAGCGACGCGCGCGGCGGGCGGGCGTCGCTGCGCGCTGCCTTCGCCCCGTGCCCCGCTCCGCCGCCGCCCCGCGCCCCCCCCCCCGGC
+
BBBABBBBFFFFFGGGGFGFGFFFEABACEGGAFGEFGGGGFHHHGGGEEGGHHHHHHHGGGGGGEGGGGGFHFHGGGGHGGHHHGGEGGGCCGFHHHHHHGGFHHGGGGGGGGGGG?E-.CGFHHHHHHHH09CDFG-;ADADFFFFA=B-BF=BDF.BFFFFF.ABB--;;B==-;=-DFADFA-9;-BA.A9----;-.ABFF?DDFFFAAAAFF---9A.9D--@--@-;-@-9@--;B-9;>F-9-
@M05620:37:000000000-D9766:1:1101:15915:7674 1:N:0:88
AGTGCCAGCTCTCAATCGCACAGGGGACCCAGGGCCTGGCCCCTCCATCCAGAAAACCTATGACCTCACCCGCTACCTGGAGCACCAACTCCGCAGCTTGGCTGGGACCTATGTGAGTATCCAGCGTAGGAATCTGGGAGTTGGGGAGGAGTGAGGAGTTGGGGAAAGACAGTCCTAACCGTGGAGGGTTCTGGTAAATGATGGGGTGAGGAGGGGCTCTTTGGCTCCCACCAGTCCCCCTGTCTGGTCTA
+
BCBBCFFFCFFFGGGGGGGGGGHHGGGGGGHHGGGGGGHHHHGHGGHHHHHHHHGHHGHHHHHHHHHHHHHGGGGGHHHHHHHHHHHHGHHHGGGGGHHHGHHGGGHHGHHHHHHHHHHHHHHHHGGGGGHHHHHHHHHGGHHHGGGGGGGHHHHHHGHHHHGGGGHHHHHHHGHHHHHHGGGGGGGGFGGGGGFGGGGGHHHGGGFFFFFFFFFFFFFFFFHFFFFFFFFFFFFFFFFFFFFFFFFFFFB
@M05620:37:000000000-D9766:1:1101:15745:7683 1:N:0:88
ACCACACCTTCTACAATGAGCTGCGTGTGGCTCCCGAGGAGCACCCCGTGCTGCTGACCGAGGCCCCCCTGAACCCCAAGGCCAACCGCGAGAAGATGACCAGGTGAGTGGCCCGCTACCTCTTCTGGTGGCCGCCTCCCTCCTTCCTGGCCTCCCGGAGCTGCGCCCTTTCTCACTGGTTCTCTCTTCTGCCGTTTTCCGTAGGACTCTCTTCTCTGACCTGAGTCTCCTTTGGAACTCTGCAGGTTCTA
+
EDEEEECDFFFFGGGGGGGGGGHHGGGGHGHHHGGGGGGGGHHHHGGGGGGGHHHHHHHGGGGGGGGGGGGHHHHGGGGHGHHHHGGGGGGGGGHHHHHHHHHGHHHHHHGGHHGGGGGHHHHHHHHHHHGHHGGGGGHGHHGHHHGGGGGGGGGGGG-ACGGGGGFFFFFFFFFFHHFFFFFFFFFFHHFFFFDFFFHFFFFFFFFFFFFFHHFFHFFFFHFFFFFFFFFFHFFFFFFFFFFFFFFFFFB
@M05620:37:000000000-D9766:1:1101:21533:7694 1:N:0:88
AGTGCCAGCTCTCAATCGCACAGGGGACCCAGGGCCTGGCCCCTCCATCCAGAAAACCTATGACCTCACCCGCTACCTGGAGCACCAACTCCGCAGCTTGGCGTGGACCTATGTGAGTATCCAGCGTAGGAATCTGTGAGTTCGGGAGGAGCTACCAGTGGCGGAAAGTCATCCCTAATCGTGGAGGGCTGTGCTATTTGACGCGCTCCGGAGGCCCTGTCTGGCCTCTCCCATGCCCCTCGTTCGGTCTA
+
AAAABFFFAFFFGGGGGGGGEGHHGGGGGGDHGGGGGGHHHHGCGGGHGHHHHGGHHGHHHHHHHHHFHFGGGE@GHHHHGHHGHHHHGHHHGGGGGHHHGF///</2BG2BD3FGDG3??22@2<///??11?111?1??11/>.-->....<0/0<D0<.<C-:-.00000;CCBF00;.=.9.;D...9;0;00/;B//.9---...;.--..;A.;/;FF/99F///;./:BFF..9@...;B.;;;
@M05620:37:000000000-D9766:1:1101:13040:7738 1:N:0:88
ACCACACCTTCTACAATGAGCTGCGTGTGGCTCCCGAGGAGCACCCCGTGCTGCTGACCGAGGCCCCCCTGAACCCCAAGGCCAACCGCGAGAAGATGATGAGTGGCCCGCTACCTCTTCTGGTGGCCGCCTCCCTCCTTCCTGGCCTCCCGGAGCTGCGCCCTTTCTCACTGGTTCTCTCTTCTGCCGTTTTCCGTAGGACTCTCTTCTCTGCCCTGAGTCTCCTTTGGAACTCTGCAGGTTCTAGCTCG
+
AAAAA@AAFFFFGGGGGGGBF1FHGAEFHGHHGGGGGEG?FHHHHGGGEFGCFGHHHHHGGGGGFEEGGGGGHFCGGGGHGHHEGGGEGGGC@CCFFDDGHHHHDGFHHCGC-@GHFBDGD1G>GGHHC-CG.GEHHGGFC/GHCGHFFEAG?-A@FBF@?BAGFFFFF/9/B-;FBBFBFFFFFFFF?:BFFFFF9FFBFFFFFFFFFFFFF/FFF?FFFFFFFF/BFFFFFFFFF/BBF;;FF9BF/BB
@M05620:37:000000000-D9766:1:1101:18541:7739 1:N:0:88
AGTGCCAGCTCTCAATCGCACAGGCTGGAGCACACCAGCATGATCTTGTCTCACTGCCCCTGCCACCTCCCTGGTTCAAGTGATTCTCCTGCCTCAGCCTCCCACGTAGCTGGGACTGCAGGCGCCTGCCACCATGCCTGAATCCTTTTTGTCTTATTAGTCGATACGGGGTTTCACCAAGTTGGCCGGTCTGGTCTATCTCCTGCCCTTAGATCGGCAGAGCACACGTCTGAACTCCAGTCACTAATGCG
+
ACABCFFFCFFFGGGGGGGGGGHHFGHGFHHHHF2EGHHHGGFGHHDD5BGFGHHHH31FGGHHHHHHHHGHHHBBFGHHGGGDDFGHHHHHHHHHHHHHHHGH1>GHHGHHHE?GHHHHFHGGGGGHHHHHHHHHHHHH2=F22DHHHHGH2FD1@GGHH1C/FGGGGGGAEGHHHHH.GGGHHHHGGGGGHHHHHHHHHHGGBFGGGGGGFGGGG-AFEGGGGBFFFFFFFFFFFFFFFFFFFF0FFF?
@M05620:37:000000000-D9766:1:1101:20652:7741 1:N:0:88
GAGGCTGCTTTGGAAGAAACTCATAGATTACTGCAACAGTTCCCCCTGGACCTGGAAAAGTTTCTTGCCTGGCTTACAGAAGCTGAAACAACTGCCAATCCTACCGGATGCTCAACGTAAGGACCGGCTCCTAGCCGACTCCACGAGAGTACCAGAGCTGATGAAACCATGGAAAGTAAGTACGGCCTTTCCGCTTTAGCACTCTTGTGGATCCAATAGAACCATTCTCAGCATTTGTACTTGTACATGAC
+
BACCCAFCFFFFGGGGGGGGGGHHHHHHHHHGHHHHGHHGHHHHHGGGHHHHHHHHHHHGBHHHHHHHHHHHHHHHHHHHHHHHHHHHHHHHHHHGHHHHHHHHG//>F/HHD43FGHHHHHHHAFGGGDGHHGHHGGCFFHHFG/></?@?FHHHGHBHHH1=>GH0F1FG0=DGGHGHF0<EGG-CGHHH.CGGGHGGGGGGGGGGGFGGGGGGB0;;CFGFFGGFGGGGGEGFFFFF/;BFF/99BBB
@M05620:37:000000000-D9766:1:1101:18856:7749 1:N:0:88
AGTGCCAGCTCTCAATCGCACAGGGGACCCAGGGCCTGGCCCCTCCATCCAGAAAACCTATGACCTCACCCGCTACCTGGAGCACCAACTCCGCAGCTTGGCTGGGACCTATGTGAGTATCCAGCGTAGGAATCTGGGAGTTGGGGAGGAGTGAGGAGTTGGGGAAAGACAGTCCTAACCGTGGAGGGTTCTGGTAAATGATGGGGTGAGGAGGGGCTCTTTGGCTCCCACCAGTCCCCCTGTCTGGTCTA
+
AAAAAFFFBFFFFGGGGGGGGEHGFGCGGGGHEEE2FGHHHHGEGGHGHFEGDGFHHGHBHH5GHE3BFHGE?/@EGHGFEGF?GHGHGHHHGEEGGHHHGHHGGGHHGHHHHHHHGHHHHHHHHGGGGGHHHHHHHHHGGHHHGGGGGGGHHHHHHGHHHHGGGGGHHHHHHHHGHHHHGGGGGGGGCFGGGGCFGGGGGGGGGGFFFFFFFFFFFFFFFFFFFFFFFFFFFFFFFFFFFFFFFFFFFFF
@M05620:37:000000000-D9766:1:1101:21334:7776 1:N:0:88
GAGGCTGCTTTGGAAGAAACTCATAGATTACTGCAACAGTTCCCCCTGGACCTGGAAAAGTTTCTTGCCTGGCTTACAGAAGCTGAAACAACTGCCAAGCAGACCAGGTACTTCCCGTACAGCACGCCTGCTCACCCAATCGAACAACGTCCACGAGCTGCACCTACAATGGACAGTCCATGCACAAAAGACGCTTTGACCATCCTGTTGATCCCCATGCACCATTATCAGCCTTTGTTGTTGTACCTGGC
+
CCCCCCFCFFFFGGGGGGGGGGDGHHHHHHHGHHGFGFHHHHHHHGGGHHHHHHHHHHHHHHHHHHHHHHHHHHHHHHHHHHHHHHHHHHHHHH3FGHC1F331B211B@3D4DFB1?///B3BB///B/0B34BB0??G2/BG0/2////??2/>//?G1010010>F1FFCFH.11<0=0<00=C../=/.:CCA0000;0/.0000;C0;09E//9/;FB::CB0;000/;0;90/./.9C09///.;
@M05620:37:000000000-D9766:1:1101:26271:7783 1:N:0:88
AGTGCCAGCTCTCAATCGCACAGGGGACCCAGGGCCTGGCCCCTCCATCCAGAAAACCTATGACCTCACCCGCTACCTGGAGCACCAACTCCGCAGCTTGGCTGGGACCTATGTGAGTATCCAGCGTAGGAATCTGGGAGTTGGGGAGGAGTGAGGAGTTGGGGAAAGACAGTCCTAACCGTGGAGGGTTCTGGTAAATGATGGGGTGAGGAGGGGCTCTTTGGCTCCCACCAGTCCCCCTGTCTGGTCTA
+
AA>AAFFFBFFFGFGFGGGAECHDGCEEGGHHFEFAEFHHGHGFGGHHGFGHHGFGFFCHHHHHHFGHHGCEGEEEHHHHFGHHHH1?EBGEEE@?EFFG<FBF?FHFF0???FGFF1BGGHHEHC/?<C1DGGFGHG0<EFFHC?<@D..>C00<0EGFHFGGCAGFECC:GHHHF0GH?EE?DEG@EFAFFGFBFFFF9FFFGGABE.AFDDBBBBFFFFFFFFFFFEFDEF9BFFFDBFFFBFFFFFB
@M05620:37:000000000-D9766:1:1101:19706:7788 1:N:0:88
GAGGCTGCTTTGGAAGAAACTCATAGATTACTGCAACAGTTCCCCCTGGACCTGGAAAAGTTTCTTGCCTGGCTTACAGAAGCTGAAACAACTGCCAATGTCCTACAGGATGCTACCCGTAAGGAAAGGCTCCTAGAAGACTCCAAGGGAGTAAAAGAGCTGATGAAACAATGGCAAGTAAGTCAGGCATTTCCGCTTTAGCACTCTTGTGGATCCAATTGAACAATTCTAAGCATTTGTACTTGTAACGG
+
A?ABABFAFFFDGBBFFGFGGGHHHGHHHGFGHF4GFHGHHFFGHGFFCFBGHHGFB32FBFHFHHHFBGHHHHHBBBGGHHBFGBBGBGBGHHHGFGHHHBGHFGGFFFGHFH@FFGE?>>GBEGH???BGFHGBFHHF3?BFFGHF/FFG@D@B2F@@FGGGHHHDDFGFDHCGGFG?FF>>G<GG<1>F1FAEEF.000<<0<DGFDF?::;/:=;0;;<CGFC::;900/;FFFG0CFFB00;;0.:
@M05620:37:000000000-D9766:1:1101:5463:7789 1:N:0:88
GAGGCTGCTTTGGAAGAAACTCATAGATTACTGCAACAGTTCCCCCTGGACCTGGAAAAGTTTCTTGCCTGGCTTACAGAAGCTGAAACAACTGCCAATGTCCTACAGGATGCTACCCGTAAGGAAAGGCTCCTAGAAGACTCCAAGGGAGTAAAAGAGCTGATGAAACAATGGCAAGTAAGTCAGGCATTTCCGCTTTAGCACTCTTGTGGATCCAATTGAACAATTCTCAGCATTTGTACTTGTAACTG
+
A3AAAAFAFFFFGGGGFGGGGGHHHHHHHFHHHHFFFHGDFGHHHGEFF2GGHHGHHFAFFGHHHHHHHHHHHHGCGHHHHHHHHHHHHHHHHHHHHHHHHHHHGHHHHHHHHH4GHHDG//BG?3BEGHHHGH3F33?3BGHHH2?FGHEG2F>2@/FGHCFHHHH1GFGHHFHHHGH1FGHGHHHHHHHHHHGGGGGFHHHHHHHHGHHD0GGHF:GHH0CGGBGGHHGGGGGGGGFGBFGGGGFFGGF
@M05620:37:000000000-D9766:1:1101:20093:7790 1:N:0:88
AGTGCCAGCTCTCAATCGCACAGGGGACCCAGGGCCTGGCCCCTCCATCCAGAAAACCTATGACCTCACCCGCTACCTGGAGCACCAACTCCGCAGCTTGGCTGGGACCTATGTGAGTATCCAGCGTAGGAATCTGGGAGTTGGGCGGAGGGCGGGGTTGGGGGAAGGCAGTCCTAACCGTGGAGGGGTCTGGTAAATGATGGGGGGAGGAGGGGCTCTTTGGCTCCCACCAGTCCCCCTGTCTGGTCTAT
+
ACABBFFFCFFFGGGGGGGFGGHGGGGGGGHHFGGGGGHHHHGHGGHHHHHHHHHHHGHHHHHHHHHHHHHGGGGGHHHHGHHHHHHHGHHHGGGGGHHHGHHGGGHHGHHHHHHHHHHHHHHHHGGGGGHHHHHHHHGGGHHHG0>A-<--.;A-;-;9BFF-@DD.9.9;:FF:FFF;;AD.:DF-A./;F0:BF:B000BFF-;-9@..ADF--./;F:F0:0AE/:D..00;FFF-A::00B0000:
@M05620:37:000000000-D9766:1:1101:10382:7797 1:N:0:88
ACCACACCTTCTACAATGAGCTGCGTGTGGCTCCCGAGGAGCACCCCGTGCTGCTGACCGAGGCCCCCCTGAACCCCAAGGCCAACCGCGAGAGTTGGTGAGCTATGGCCTCCCGGAGCTTCGCCCTTTCTCCCTGGTTCTCTCTTCTGCCGTTTTCCGTCGGCCTCTCTTCTCTGACCTGCGTCTCCTTTGGCACTCTGCAGGTTCTAGCTCGGACGAGCCCACGTCTGAACTCCAGTCCCTAATGCGCA
+
CCCCCCCCFFFFGGGGGGGGGGHHGFGBEEHHHGGFFGGGGHHHHGGGGGGGGHHHHHHEGFGGGGGGGGGHHHHGGGGHGHHHHGGGGG<></?FGH<?2?GH1@FHH?FHHGGG-AAG1=<EFGGHH=GH0CHHHHHHHHHHHHHHHHHGGGGGGFGGEGA?EGGGGGGGGGGFFFFFF?DFFFF;BFFFF0FFFFFFFFFFFFFFFF0BFFF.:@DFFA;EEFFFFFF0BFFFFFFFF;9BFFF0AD-
@M05620:37:000000000-D9766:1:1101:14758:7819 1:N:0:88
AGTGCCAGCTCTCAATCGCACAGGGGACCCAGGGCCTGGCCCCTCCATCCAGAAAACCTATGACCTCACCCGCTACCTGGAGCACCAACTCCGCAGCTTGGCTGGGACCTATGTGAGTATCCAGCGTAGGAATCTGGGAGTTGGGGAGGAGTGAGGAGTTGGGGAAAGACAGTCCTAACCGTGGAGGGTTCTGGTAAATGATGGGGTGAGGAGGGGCTCTTTGGCTCCCACCAGTCCCCCTGTCTGGTCTA
+
AA>AA5FFBFFFG4GGGGGGEEHGGCEG?EFH2ABEFFHEAFEEGFFH51BBAFHFGACGFFBGH5FGHHHEF>/>FFGF?FHHHG11?GHBEECG>GFGFHHGGGHHEHFHHHHHGHHHHHFGHGGDCGBGHHHHGH0FGHHHFG.ADCCFH0GH<DHHHHGGA..FCHGHHHHHFFHHGGEGACFAGGGGGGGBFFGGFGGGGGFFFFEBDDFFFAFFFFBFFFFFFBFFEFFFFFFFFFFFFE/FFFB
@M05620:37:000000000-D9766:1:1101:20259:7840 1:N:0:88
AGTGCCAGCTCTCAATCGCACAGGGGACCCAGGGCCTGGCCCCTCCATCCAGAAAACCTATGACCTCACCCGCTACCTGGAGCACCAACTCCGCAGCTTGGCTGGGACCTATGTGAGTATCCAGCGTAGGAATCTGGGAGTTGGGGAGGAGTGAGGAGTTGGGGAAAGACAGTCCTAACCGTGGAGGGTTCTGGTAAATGATGGGGTGAGGAGGGGCTCTTTGGCTCCCACCAGTCCCCCTGTCTGGTCTA
+
AA>AADFFBFFFGGGFFGGGGCHAFGFGEEAG2EGEAFHHAGEHGGGHHGCGECEGHGFFHHBHHFHFHHHGGEEGHHHHHFHHHHHHGFHGGG?/EFGGGHHGGGGHGHHHGGHHHHHHHHHHHGGGGDGFGHHHHGHGCGHHGCFGCGEGHHFHFGHHHF?DEFEHHFFHHHHHGHHH@GE@DAD-EFFGGGGGFGFFBFFFGGABFFFBD.B?BBFFFFFFFFFFFFFFE?FFFFFFBFFFFFFFFF/
@M05620:37:000000000-D9766:1:1101:7958:7845 1:N:0:88
ACCACACCTTCTACAATGAGCTGCGTGTGGCTCCCGAGGAGCACCCCGTGCTGCTGACCGAGGCCCCCCTGAACCCCAAGGCCAACCGCGAGACTTGGTGAGCTATGGCCTCCCGGCGCTTCGCCCTTTCTCCCTGGTTCTCTCTTCTGCCGTTTTCCGTCGGCCTCTCTTCTCTGACCTGCGTCTCGTTTGGCACTCTGCAGGTTCTAGCTCGGCCGAGCCCACGTCTGACCTCCAGTCCCTAATGCGCA
+
AAAAAABAFFFFGGGGDGGEGFHHGEEEAAGGGFFD?EGEEHHHHGGGAAEFFGCEGHFE0EEGGDEGGGFFFGHGGG?HGEHHHFEFGD<B//?2?F?F2?FH1@?GG01?GGGC--AD.<-<CAFHH;:CCHHHHGHFHHHGFGFFGGGGG?FGG0.CFGGADDFFFFBBFFFFFFFFFFFFFFF/9AADFFFFBFFFFBFFA/BFFFB/FDFAFAFFFF.;ABFFFE/;/BFEBFFFF9;FFFFFDF9
@M05620:37:000000000-D9766:1:1101:5197:7862 1:N:0:88
ACCACACGTTCTACAATGCGCTGCGTGTGGCTCCCGAGGAGCACCCCGTGCTGCTGACCGAGGCCCCCCTGAACCCCAAGGCCAACCGCGCGAAGATGAAGAGGGTCGCTACCTCTTTTGTTTGCGGCTTCCCGCCTTCCTGGCTTCCGGGCGCTGCGCGCTTTCTCCCTGGTTCTCTCTTCTGCCGTTTTCCGTAGGCCTTTTTTCTCTGCCCTGCGTCTCTTTTGGACCTCTGCAGTTTGTAGTTGGGA
+
BBBBBBB3BBBAGFFGGGFEGGGGGGG22BFBF2AB2AEECGFHHGG0AEEFEHFHHHH>>?CEGGGGGGEHFHHGGGGHGHHHHGGGGG/<CFG/FGHDD??<..>>>><AHF0<D0=0CG/<G-;;-;;CC.;AFGGGG0:A/;CF.=;BFFFFFA;-;;DFFFFFFFF?FFFFFFBFFFFFFFAFFFFFFFF.ADFFF/;:;@FFFF/B9EFFE;:B.F/;BBF;//;BBBFE//:BB/9/:/;//;A
@M05620:37:000000000-D9766:1:1101:16481:7866 1:N:0:88
GAGGCTGGCTTGGAAGAACATAAGAAACCAGGGACATAGGATCGGCATACAAAAAACCTATGACCTCGCCCGCTACCTGGAGCTCGAACTCCGTCGCCTGGCTGGAACCACTGTGAGTATCCAGCGTAGGAATCTGGGAGTTGGGGAGGAGTGAGGAGTTGGGGAAAGACAGTCCTAACCGTGGAGGGTTCTGGTAAATGATGGGGTGAGGAGGGGCTCTTTGGCTCCCACCAGTCCCCCTGTCTGGTCTA
+
>1>AA1B>>C>DAFFFGCG0111BA1BBBA0AB0BF1B11B1BA/AAAFG11BBFE/ECBG1D1BDB//>/>E@E/FFGBFFHAB//BG?GHA/0>E<EHH0F</01B/0/11BBGHFGFHHHHHCGGGCHFBGHFGBGGGHHHGCFCCAAC<0G.0ECC0CC?.EH.GHC/;FCFGGGGA.999EBG9;FGBF;CF0;9BF/BEAB@A?F/-A9=@-AFF999B9BE-B-AAF9BFBAA-9;BB9B/;9/
@M05620:37:000000000-D9766:1:1101:4689:7895 1:N:0:88
AGTGCCAGCTCTCCATCGCACAGGGGGCCCAGGGCCTGGCCCCTCCATCCAGAAAACCTATGACCTCACCCGCTACCTGGGGCACCCGCTCCGCAGCTTGGCTGGGACCTATGTGAGTATCCAGCGTAGGAATCTGGGCGTTGGGGCGGCGTGCGGAGTTGGGGCCAGCCCGTCCTAACCGTGGCGGGTTCTGGTAAATGATGGGGTGAGGAGGGGCTCTTTGGCTCCCACCAGTCCCCCTGTCTGGTCTA
+
>A>>>DFFBFFFGGGEBEEAE?GAF22AAABGABEBAFHHGHGHGGHHHAFGGHH2BEGH5FDHHDBGHHH/>>>EHH3B1>?EEG//>EG/<E/B<FBBAGHGGGGFGHFHHHHFHHHHHH1FHGG/>C1<FGHHHE.AGDGHGF.AC?;=D.BF-;DFFFFF.-.;.A.@DFFF//BFFFFF=-@BBFFFFFFFFFFFFFFFFFFFEF?/ADFFFFFFFFFFFFFFFFFFFFFFFFFFFFFFFFFFFFB
@M05620:37:000000000-D9766:1:1101:20258:7933 1:N:0:88
ACCACACCTTCTACAATGAGCTGCGTGTGGCTCCCGAGGAGCACCCCGTGCTGCTGACCGAGGCCCCCCTGAACCCCAAGGCCAACCGCGAGAAGATGACCAGGTGAGTGGCCCGCTACCTCTTCTGGTGGCCGCCTCCCTCCTTCCTGGCCTCCCGGCGCTGCGCCCTTTCTCACTGGTTCTCTCTTCTGCCGTTTTCCGTAGGACTCTCTTCTCTGACCTGAGTCTCCTTTGGAACTCTGCAGGTTCTA
+
CCCCCDDCFFFFGGGGGGGGGGHHGGGGHGHHHGGGGGGGGHHHHGGGEGGGHHGHHHGGGGGGGGGGGGGHHHHGGGGHGHHHGGGGGGGGGGHHHHHHHHHGHHHHHHGGHHGGGCGHHHHHHHHHHHGHHGGGGGHGHHGHHHGGGGGGGGGGDC-=CFFFFFFFFFFFFFFFFFFFFFFFFFFFFFFFFFFFFFHFFFFFFEFFFFFFFFFFFFFFFFFBFFFFFFFFFFFFFFFFFFFFFFFFFF:
@M05620:37:000000000-D9766:1:1101:11925:7954 1:N:0:88
AGTGCCAGCTCTCAATCGCCAGGGGGCCCCGGGCCTGGCCCCTCCCCCCCGAAAACCTCTGACCCCACCCGCTACCTGGGGCACCCACTCCGCCGCTTGGCTGGGACCTATGTGAGTATCCCGCGTAGGAATCTGGGCGTTGGGGCGGAGTGAGGGGTTGGGGCAAGACCGTCCTAACCGTGGAGGGTTCTGGTAAATGATGGGGTGAGGAGGGGCTCTTTGGCTCCCACCAGTCCCCCTGTCTGGTCTAT
+
AAAABFFFBFFFGGGGGGGGG2FEG22EEE2AFAE11FBBGGHEG11?>/E/E/E3ECB3F?FH2//EGGE//<BHFHH?</BDF<F/?0?///<<-DGGGCFFG.<CG0=DDG0=DGHGH/CDFC--C0;FGFFGG.99ADFGG.;B-99A/;F.9.@@CFF.;EF9..;9DFDFFFFFDEF.ADF.;AFFF9BFFFFFFFFFF.@EFFFFFFFFAFBFFFE//BFFFFFFF/BFFFFAF/FFFF/BBFB
@M05620:37:000000000-D9766:1:1101:26887:7981 1:N:0:88
ACCACACCTTCTACAATGAGCTGCGTGTGGCTCCCGAGGAGCACCCCGTGCTGCTGACCGAGGCCCCCCTGAACCCCAAGGCCAACCGCGAGAAGATGATGAGTGGCCCGCTCCCTCTTCTGGTGGCCGCCTCCCTCCTTCCTGGCCTCCCGGAGCTGCGCCCTTTCTCCCTGGTTCTCTCTTCTGCCGTTTTCCGTAGGACTCTCTTCTCTGCCCTGAGTCTCCTTTGGACCTCTGCAGGTTCTAGCTCG
+
BBBBBBBBFFFFGGGGGGGGGGHHGGGFHGHHHGGGGGGCEHHHHGGGGGGGFGHFHHHGGGGGGGGGGGGHHHHGGGGHGHHHHGGGGG?DFGHHHHGFHHGHHGGHHGGG?GGHHHHHHHEGFFHHG?CEGHGHHGHHHHHHHHGGGGGDF-;BGGGGGGGFEFFFF9FFBEFFFFFFFFFFFFFFFDFFFFFAFFFFFFFFFFFFFFFFFFFFFFBBFFFFFFF/9B//;BFFFFEFFFFFF/9/;BD
@M05620:37:000000000-D9766:1:1101:21666:7985 1:N:0:88
ACCACACCTTCTACAATGAGCTGCGTGTGGCTCCCGAGGAGCACCCCGTGCTGCTGACCGAGGCCCCCCTGAACCCCAAGGCCAACCGCGAGAAGATGCCCAGGTGAGTGGCCCGCTACCTCTTCTGGTGGCCGCCTCCCTCCTTCCTGGCCTCCCGGCGCTGCGCCCTTTCTCACTGGTTCTCTCTTCTGCCGTTTTCCGTAGGACTCTCTTCTCTGACCTGAGTCTCCTTTGGAACTCTGCAGGTTCTA
+
BBBABBBBFFFFGGGGFGGFGDHFGAEBAEGHCFGEEGGGFHHHHGGGFEGGGHGHHHHGFGGGGDGGGGGFHFHGGGGHEEHHHGFEGGGCCGFHFG2?GHHGHHHHHHGGHHGGGCGHHHHHHHHHHHGHHGGGGGGGHHGHHGGGGGGGGGGGGGACGFFFFFFFFFFFFFFFFFFFFFFFFFFFFFFFFFDFFFFFFFFFFEFFFFFFFFFFFFBFFFFFFFFFFFFFFFFFFFFFFFFFFFFFFFF
@M05620:37:000000000-D9766:1:1101:18034:8013 1:N:0:88
GAGGCTGCTTTGGAAGAAACTCATAGATTACTGCAACAGTTCCCCCTGGACCTGGAAAAGTTTCTTGCCTGGCTTACAGAAGCTGAAACAACTGCCAATCCTACCGGATGCTACCCGTAAGGAAAGGCTCCTAGACGACTCCAAGGGAGTAAAAGAGCTGATGAAACAATGGCAAGTAAGTCAGGCATTTACGCTTTAGCACTCTTGTGGATCCAATTGAACAATTCTCAGCATTTGTACTTGTAACTGAC
+
CBCCCCFDFFFFGGGGGGGGGGHHHHHHHHHHHHGHGHHHHHHHHGGGHHHHHHHHGHHHHHHHHHHHHHHHHHHGHHHHHHHHHGHHHHHHHHHHHHHF2FGHA//>E/BGFHHHGGGC0BFG3F0FHHGH3423?>>EFHGH2/?=?E22@GHGFGHH1111?FGHHHHHFGHGHHH1>FFBC/C00=0=CDGFGHFGHEFHFHHHHGHFHHC00;0BFG0FFGGGGGGGGGGGFFGFGFGGGEGGGFB
@M05620:37:000000000-D9766:1:1101:9300:8015 1:N:0:88
AGTGCCAGCTCTCCATCGCACAGGGGACCCAGCGCCTGGCCCCTCCATCCAGAAAACCTATGACCTCACCCGCTACCTGGAGCACCCACTCCGCAGCTTGGCTGGGACCTATGTGAGTATCCAGCGTAGGAATCTGGGAGTTGGGGAGGAGTGAGGAGTTGGGGAAAGACAGTCCTAACCGTGGAGGGTTCTGGTAAATGATGGGGTGAGGAGGGGCTCTTTGGCTCCCACCAGTCCCCCTGTCTGGTCTA
+
>A>>>DFFBFFFGCGFBEE2E2GCG2AAEBBG2AEAEFHHHHGHGGHGGCGGGHHBGGHHFDFHHDBFHHH>E/>>GGBFB?BGHHG1?GH2/E/E<GBBFFHGGGHHGHHGHHHHHHHHHHHHHGGEGG<GGHHHHH0FGHHHGG.AF.CCG0DG0CGHHHGG::GEBFGFHHHGGGGGGGFA.CEGEFGGGGFFGGGGGGFFFFFFFFFFFFFFFFFFFFFFFFFFFFFFFFFFFFFFFFFFFFFFFFF
@M05620:37:000000000-D9766:1:1101:14302:8037 1:N:0:88
ACCACACCTTCTACAATGAGCTGCGTGTGGCTCCCGAGGAGCACCCCGTGCTGCTGACCGAGGCCCCCCTGAACCCCAAGGCCAACCGCGAGAAGATGACCAGGTGAGTGGCCCGCTACCTCTTCTGGTGGCCGCCTCCCTCCTTCCTGGCCTCCCGGAGCTGCGCCCTTTCTCACTGGTTCTCTCTTCTGCCGTTTTCCGTAGGACTCTCTTCTCTGACCTGAGTCTCCTTTGGAACTCTGCAGGTTCTA
+
ABBBBBABFFFFGGGGGGGGGGHHGGGEHGHHHGGGGGGGGHHHHGGGGGGGHHHHHHHGGGGGGGGGGGGGFHHGGGGHGHHGHGGGGGGGGGHFHHHFHHHFHHGFHHGGHHGGGGGHHHHHHHGHHHGHHGGGGGHGHHGHHHGGGGFGGGGGGGBGGGGGGGFFFFFFFFFFFFFFFFFFFFFFFFFFFFDFFFFFFFFFFBFFFFFFFFFFFFFFFFFFFFFFFFFFFFFFFFFFFFFFFFFFFFB
@M05620:37:000000000-D9766:1:1101:14323:8038 1:N:0:88
GCTGCTTCTTTTGAATCCACTCCTCGATTCCTGCCCCCGTTCCCCCTGTCCCTTTAACCGTTTCTTGCCTGAATTCCAGGAGCCTCGACGACTCCACGTCCTACAGAGTGCTGCCCGAACGGAGGCGCTCCTGGCCGCCTTCTCGGGTGTCGCACTGCTGCTGCAACCATGGCAAGTAAGTCCGGCTTTTCCGCTGTAGCACTCTTGTGGATCCCCTTAAACCAGTCTCAGCATTTGTACTTGTACCTGCC
+
1>>>AB1BBF3B1ABBFBBF1BAB0ABFGHGHBFHAF0A0BBFHHGABBBFBB1BFFGHEEGHH2D1BB1B01D@DDGGF/BF>0B/?>@EGEEHFH?G/>/2B1B10BFHH1B0///>///////><</<110?FC-C.<11<.<-<-<C.;A--/0;C0:<C/0C9EG0CG/0.;000=F0C-A9AF00;.-;-;FBF///;9/;//-;//;F9-9////;--9;///9B9/9//////9/;//;//--
@M05620:37:000000000-D9766:1:1101:25977:8058 1:N:0:88
AGTGCCAGCTCTCAATCGCACAGGGGACCCAGGGCCTGGCCCCTCCATCCAGAAAACCTATGACCTCACCCGCTACCTGGAGCACCAACTCCGCAGCTTGGCTGGGACCTATGTGAGTATCCAGCGTAGGAATCTGGGAGTTGGGGAGGAGTGAGGAGTTGGGGAAAGACAGTCCTAACCGTGGAGGGTGCTGGTAAATGATGGGGTGAGGAGGGGCTCTTTGGCTCCCACCAGTCCCCCTGTCTGGTCTA
+
AABBBDFFBFFFFGGGGCFGCGFHFFGGGGHHGGGGGCHFHHGHGGGHHHHHHFHHHGHHHHHHHHHHHHHGGGGGHHHGHGHCGHHHGEHHGFGGGGHHGHHGGGHHGHHHHHFGDBFFFHFFGG/?>/F1111FGHAF?<GEGGGGCCDFGHHEBEC/DG--.CHG/:GBGHBCG0:CB;CB.AD@G.9CFF;09FFGB;F0EDDBFFFFF?-@-BE/://FB/BEFFAAE.BFFFE?-9/9F:/9/99
@M05620:37:000000000-D9766:1:1101:18580:8064 1:N:0:88
ACCACACCTTCTACAATGAGCTGCGTGTGGCTCCCGAGGAGCACCCCGTGCTGCTGACCGAGGCCCCCCTGAACCCCAAGGCCAACCGCGAGAAGATGATCAGAGCGGCGCGCTCCGAACTTTTCCTTTTATGGCGCGGCGGCGGCGGCGGCGGCCCTCTCCCCAGCGACGCGCGCGGCGGGCGGGCGTCGCTGCGCGCTGCCTTCGCCCCGTGCCCCCCCCCGCCGCCGCCCCGCGCCCCCCCCCCCGGC
+
BBBBBBBBFFF4FGGGGDFGGGFHG2EBEE2BGGGGGGGGECHH1AEEEFGGHGHHGGBEG?EGGGGGGGFGBFGFEGGHGHGGHFGGDGCFGGHHHFHFHHHGC0ACGGGGGGGGG@G-.<CGHGHHHHHHFFGGGG-A-@BB@D-;>-BD;;9BFE../;/;F.;-=--@9B-@;C=;DD=-BF-B;>@-.;.9--9--;FBFB.?FFF-;D.EBE----;--@--@-9@-9---9@--;9-;@=D-;-
@M05620:37:000000000-D9766:1:1101:12825:8070 1:N:0:88
ACCACACCTTCTACAATGAGCTGCGTGTGGCTCCCGAGGAGCACCCCGTGCTGCTGACCGAGGCCCCCCTGAACCCCAAGGCCAACCGCGAGAAGATGATGAGTGGCCCGCTACCTCTTCTGGTGGCCGCCTCCCTCCTTCCTGGCCTCCCGGAGCTGCGCCCTTTCTCCCTGGTTCTCTCTTCTGCCGTTTTCCGTAGGACTCTCTTCTCTGCCCTGAGTCTCCTTTGGAACTCTGCAGGTTCTAGCTCG
+
AA1AAAAAFFFDAGG1A1GFFGGHEAEBF0BGH0F0FEEEECGC/EEGEGGEFHGHGHHGGGGGGGGCEEGHHHHGFEFEFHHHHCEEGG<CCCHHHFGGHFHHECFHECGC-AFHHHHHHGDFFGHHGCCEGHGHHGHHHHHHHHHGGGGG?-A@GFGGGGGGFFFFF/BFB-FFFFFFFFFFFFFF@BBFFFFFFFFFFFFFFFFFFFFFFEFFFFFFFFFFFFFFFFFBFFFFFFEFFFFFF/;BBFB
@M05620:37:000000000-D9766:1:1101:11889:8076 1:N:0:88
ACCACACCTTCTACAATGAGCTGCGTGTGGCTCCCGAGGAGCACCCCGTGCTGCTGACCGAGGCCCCCCTGAACCCCAAGGCCAACCGCGAGAGTTGGTGAGCTATGGCCTCCCGGAGCTGCGCCCTTTCTCACTGGTTCTCTCTTCTGCCGTTTTCCGTCGGACTCTCTTCTCTGACCTGAGTCTCCTTTGGAACTCTGCAGGTTCTAGATCGGACGAGCCCACGTCTGAACTCCAGTCCCTAATGCGCA
+
AABBBBBAFFFFGGFGGGFGGDGFEEEBGEHFCGGGGGGGGHHHHGGGEFGGGHHHHGHECGGGGGGGGGCFGHHGGGGHGGHHHEGEDGCC@/?@FFCFGGHH1@FHHHFFHGGG@DGHCGGGGGGHHGHHF:GHGHHGHHHHHH0GFFHGFGGGGGGF.A?-AAGGGGGGGFFFEFFFB/:BFFFBFFFFF/BFFFFFFFFF;FFFFFFFFFF.-;BFF-AEEFAFFFFEFBFFFFFF/FFFFFFFAD9
@M05620:37:000000000-D9766:1:1101:21840:8090 1:N:0:88
AGTGCCAGCTCTCAATCGCACAGGGGACCCAGGGCCTGGCCCCTCCATCCAGAAAACCTATGACCTCACCCGCTACCTGGAGCACCAACTCCGCAGCTTGGCTGGGACCTATGTGAGTATCCAGCGTAGGAATCTGGGAGTTGGGGAGGAGTGAGGAGTTGGGGAAAGACAGTCCTAACCGTGGAGGGTTCTGGTAAATGATGGGGTGAGGAGGGGCTCTTTGGCTCCCACCAGTCCCCCTGTCTGGTCTA
+
BBBBBFFFCFFFGGGGGGGGGGHGGGGGGGHHGGGGGGHHHHGHGGHHHHGHHGHHHGHHHHHHHHHHHHHGGFGGHHHHGGHHHHFHGHHGEGGGGHHHGHHGGGHHGHHHHHHHHGHHHHHHHGGGGGHHHHHHHHCGGHHHGGGGGGGHHHHHHGHHHHGGGGHHHHHHHHHHHHHHGGGGGGGGCFFGGGFGGGGGGGGGGGFFFFFFFFFFFFFFFFFFFFFFFFFFFFFFFFFFFFFFFFFFFFF
@M05620:37:000000000-D9766:1:1101:21059:8127 1:N:0:88
ACCACACCTTCTACAATGAGCTGCGTGTGGCTCCCGAGGAGCACCCCGTGCTGCTGACCGAGGCCCCCCTGAACCCCAAGGCCAACCGCGAGAAGATGACCAGGTGAGTGGCCAGCTACCTCTTCTGGTGGCCGCCTCCCTCCTTCCTGGCATCCCGGAGCTGAGCCCTTTCTCACTGGTTCTCTCTTCTGCCGTTTTCCGTAGGACTCTCTTCTCTGACCTGAGTCTCCTTTGGAACTCTGCAGGTTCTA
+
BBBBBBBBFFFFGGGGGGGGGFHHGFGEEGHHHGGGGGGGGHHHHGGGGGGGHHGHHHHGGGGGGGGGGGGHHHHGGGGHGHHHHGGGGGGGGGHHHHHHFHHEGGFGHH/FH1/.<1>F<DGDD1>11<.GCCG@.EHEBC:G0GB0CCG/:C/.A---99/0.;FAFGBB;B0;FGGFFB/9/9FB9B/F/-;DFEFB.9:DD/:99BBFFB/999/BFF.9./;9B9FFFFFFBBFF//9;FAAFBF;
@M05620:37:000000000-D9766:1:1101:10763:8130 1:N:0:88
AGTGCCAGCTCTCAATCGCACAGGGGACACAGGGCCTGGCCCCGCCATACAGAAAACCTATGACCTCACCCGCTACCTGGCGCACCACCTCCGCAGCTTGGCTGGGACCTATGTGAGTATCCAGCGTAGGAATCTGGGAGTTGGGGAGGAGTGAGGAGTTGGGGAAAGACAGTCCTAACCGTGGAGGGTTCTGGTAAATGATGGGGTGAGGAGGGGCTCTTTGGCTCCCACCAGTCCCCCTGTCTGGTCTA
+
ABAABFFFBFFFGGGGGGGGGG4GF2A222BGA22BFA2A2BE00AEFHGGGDGHGGGHFHD@GFD33FGFE>>>EFGHHE/EEGG0?FCFC?FGE>GBFAGHFGDHHGHHHHHDFGFHHHHEHHGGG//FF1<FGEH0FGGHHGG.AD.<CC0CGCEFHHHGGE:AFFFFFGGGGGGGGGGGGAEGG;FFFFFFFFFFFFFFFFFFFFFFFFDFFFFFFFFFFFFFFFFFFFFFFFFFFFFFFFFFFFFF
@M05620:37:000000000-D9766:1:1101:12514:8148 1:N:0:88
AGTGCCAGCTCTCAATCGCACAGGGGACCCAGGGCCTGGCCCCTCCATCCAGAAAACCTATGACCTCACCCGCTACCTGGAGCACCAACTCCGCAGCTTGGCTGGGACCTATGTGAGTATCCAGCGTAGGAATCTGGGAGTTGGGGAGGAGTGAGGAGTTGGGGAAAGACAGTCCTAACCGTGGAGGGTTCTGGTAAATGATGGGGTGAGGAGGGGCTCTTTGGCTCCCACCAGTCCCCCTGTCTGGTCTA
+
AAAAAFFFCFFFGGGGGGGGGGHGGGGGGGHHFFGGGGHHHHGHGGHHHHHHHHHHHGHHHHHHHHHHHHFGGEEGHGHHGGHHHHFGEHHHEGGGGHHHGHHGDGHHGHHHHHHHHHHHHHHHHGFDGGHHFHHHHHGGGGHHGGEGGGEHGHHGHGHHHHGGGGHHHHHHHHHHHHHHGGFGDEGGCFFGGGCFGGGGGGGGGGFFFFFFFFFFFFFFFFFFFFFFFFFFFFFFFFFFFFFFFFFFFF9
@M05620:37:000000000-D9766:1:1101:19717:8159 1:N:0:88
AGTGCCAGCTCTCAATCGCACAGGGGACCCAGGGCCTGGCCCCTCCATCCAGAAAACCTATGACCTCACCCGCTACCTGGAGCACCAACTCCGCAGCTTGGCTGGGACCTATGTGAGTATCCAGCGTAGGAATCTGGGAGTTGGGGAGGAGTGAGGAGTTGGGGAAAGACAGTCCTAACCGTGGAGGGTTCTGGTAAATGATGGGGTGAGGAGGGGCTCTTTGGCTCCCACCAGTCCCCCTGTCTGGTCTA
+
AA>AAFFFBFFFDGGFFGGCGCHGGGDEEEDHF2EE2FHCFGGAEGFGHG3FDHFCGGFGHHEGHHHBGHHEGEEGHFHHHHHHEGHHGHHGGE?EGGGGEHGGGCFHGHGHFHBGFHHGHFGHHGGGGCGHHHHHGFHGEGFHGCFCCGGHHFDCCFGFHFCGGGHHHHFFCHHHHHHH?EABGFGGGGGGGGFGGGFGGGGGGGF?FFFFDF-=BBFFEF/FFFFFFFFFFFFFFFFDBFFFEFBBBFF
@M05620:37:000000000-D9766:1:1101:19032:8164 1:N:0:88
AGTGCCAGCTCTCAATCGCACAGGGGACCCAGGGCCTGGCCCCTCCATCCAGAAAACCTATGACCTCACCCGCTACCTGGAGCACCAACTCCGCAGCTTGGCTGGGACCTATGTGAGTATCCAGCGTAGGAATCTGGGAGTTGGGGAGGAGTGAGGAGTTGGGGAAAGACAGTCCTAACCGTGGAGGGTTCTGGTAAATGATGGGGTGAGGAGGGGCTCTTTGGCTCCCACCAGTCCCCCTGTCTGGTCTA
+
ABACCFFFCFFFGGGGGGGGGGHHGGGGGGHHGGGGGGHHFHGFGGHHHHHHGHHHHGHGHHHHHHHHHHHGGGGGHHHHHHHHHHHHGHHHGGGGGHHHGHHGGGHHGHGHHHHHHHHHHHHHHGGGGGHHHHHHHHHGGHHHGGGGGGGHHHHHHGHHHHGGGGHHHHHHHHHHHHHHGFAFGGGGEGGGGGCFGGGGGGGGGGFFFFFFFFFFFFFFFFFFFFFFFFFFFFFFFFFFFFFFFFFFFFF
@M05620:37:000000000-D9766:1:1101:23534:8169 1:N:0:88
AGTGCCAGCTCTCAATCGCACAGGGGACCCAGGGCCTGGCCCCTCCATCCAGAAAACCTATGACCTCACCCGCTACCTGGAGCACCCACTCCGCAGCTTGGCTGGGACCTATGTGAGTATCCAGCGTAGGAATCTGGGAGTTGGGGAGGAGTGAGGAGTTGGGGAAAGACAGTCCTAACCGTGGAGGGTTCTGGTAAATGATGGGGTGAGGAGGGGCTCTTTGGCTCCCACCAGTCCCCCTGTCTGGTCTA
+
>A>3>FFFAFFFGEGFGFEAECGCF?EE2AFH2EEAAFHH2GGDGGHGGHGFD3F2FFHHHH5GHFGGHGHEE>>EHHFG2BGHHH1?EGH2EEEGFHGGGHHGGGHHGHFFHHHFHHHHHHHHHGGGGGFFHHHHHG0FGHHHGG.DG?CGH0DGCE/<GFGCAA.CCHFGHHFHHHGGGDGGDEGG;CFFGGGGGGGGGGFGGD99EFFFFFFFFFFFFFFFFFFFFFFFFFFFFFFDFF9FFFFFFFF
@M05620:37:000000000-D9766:1:1101:14193:8174 1:N:0:88
AGTGCCAGCTCTCAATCGCACAGGGGACCCAGGGCCTGGCCCCTCCATCCAGAAAACCTATGACCTCACCCGCTACCTGGAGCACCAACTCCGCAGCTTGGCTGGGACCTATGTGAGTATCCAGCGTAGGAATCTGGGAGTTGGGGAGGAGTGAGGAGTTGGGGAAAGACAGTCCTAACCGTGGAGGGTTCTGGTAAATGATGGGGTGAGGAGGGGCTCTTTGGCTCCCACCAGTCCCCCTGTCTGGACTA
+
>AA3>FFFAFFFGFGGGGGGGGHHGGGEAE2FFAEE2FGH2FE1EGCHHHCHBGGHHGCGHHBGHHH3FBEFE>EEHHFHB?GH1?G1E3BFE?E@EGDGGGHG//BGGFGHFFFFFG33BGDFG@/?/?2@F2?FDF<CGHHG/<.-C<E0.=DCGDGHGF--.:.:CGHF0CGHHHFG-CAA.EF-EFF0CF;0;0CBFGGGAA9@EA.;.D>CF9AFFFFFF/;.A..DEFFF/FEA=.;FFF//;99
@M05620:37:000000000-D9766:1:1101:18259:8182 1:N:0:88
ACCACACCTTCTACAATGAGCTGCGTGTGGCTCCCGAGGAGCACCCCGTGCTGCTGACCGAGGCCCCCCTGAACCCCAAGGCCAACCGCGAGAAGATGATCAGAGCGGCGCGCTCCGAACGTTTCCTTTTATGGCGCGGCGGCGGCCGCGGCGGCCCTATCACCAGCCAAGCGCGCGGCGGGCGGGAGCCGCCGCGCGCCGCCTTCGCCCCGTGCCCCGCCCCGCCGCCCCCTCGCGCCCCCCCCCCCCGC
+
BAABBBABFFFFGGGFGFGGGGFHEEEEF?GHHGG?EEGGGHHHHGGGGGGGHHHHHHHGGGGGGGGGGGGHHHHGGGGHGHHHHGGGGGGGGGHHHH22FHHGCCDGGGGCG?DEFC?--.=GHFHHGGGF0CE-.9-;-9@9>B-9999=--9@@..;///.;.;.;.;9.@9;-@---9-----9..99-;-9--9---@.9B..;9B-;..;9A-------9--@--9-.-;-@A---@-9-;9---
@M05620:37:000000000-D9766:1:1101:4083:8188 1:N:0:88
AGTGCCAGCTCTCCATAGCACAGGGGACCCAGGGCCTGGCCCCTCCACCCAGAAAACCTATGACCTCACCCGCCACCTGGAGCACCCACTCCGCAGCTTGGCTGGGACCTATGTGCGTATCCAGCGTAGGAATCTGGGCGTTGGGGCGGAGTGCGGCGTTGGGGCCCGACCGTCCTAACCGTGGCGGGTTCTGGTAAATGATGGGGTGAGGAGGGGCTCTTTGGCTCCCACCAGTCCCCCTGTCTGGTCTA
+
>>>3>BFF>BCFGGG55BBBBCEEF2AEAABF2BE2BAGFFG?EGEHFF1ABCGF2EEFG5BEFGBFFGHHEE0>EHHBE2FHEFH11?FE1?E/E/?3B?FBFEGGHGG1F12F2?FGGFH2FGDD/</11?FHHHF/CD?CGC?.<D;;;FF@?99ABB?=B.9-;-9;-:ADF/;9F-;EB-BBB;AAFFF;;9F/B9FFFFFD@?AA/;A;B?-A/BFFFFF/AEBFDEFFFFFF?BEFBFFFBFFF
@M05620:37:000000000-D9766:1:1101:24216:8193 1:N:0:88
ACCACACCTTCTACAATGAGCTGCGTGTGGCTCCCGAGGAGCACCCCGTGCTGCTGACCGAGGCCCCCCTGAACCCCAAGGCCAACCGCGAGAAGATGACCAGGTGAGTGGCCCGCTACCTCTTCTGGTGGCCGCCTCCCTCCTTCCTGGCCTCCCGGAGCTGCGCCCTTTCTCACTGGTTCTCTCTTCTGCCGTTTTCCGTAGGACTCTCTTCTCTGACCTGAGTCTCCTTTGGAACTCTGCAGGTTCTA
+
CCBCCCCCFFFFGGGGGGGGGGHHGGGGHGHHHGGGGGGGGHHHHGGGGGGGHHHHHHHGGGGGGGGGGGGHHHHGGGGHGHHHHGGGGGGGGGHHFFHHHHHGHHHGHHGGHHGGGGGHHHHHHHHHHHGHHGGGGGHGHHGHHHGGGGGGGGGGGG-?DGGGGGFFFFFFFFFHFFFFFFFHFFFHFFFFFFFFFFFFFFFFFFFFFFFFFFFFFFFFFFFFFFFFFFFFFFFFFFFFFFFFFFFFFFF
@M05620:37:000000000-D9766:1:1101:23532:8197 1:N:0:88
ACCACACCTTCTACAATGAGCTGCGTGTGGCTCCCGAGGAGCACCCCGTGCTGCTGACCGAGGCCCCCCTGAACCCCAAGGCCAACCGCGAGAAGATGAAGTGGCCCGCTACCTCTTCTGGTGGCCGCCTCCCTCCTTCCTGGCCTCCCGGCGCTGCGCCCTTTCTCCCTGGTTCTCTCTTCTGCCGTTTTCCGTAGGACTCTCTTCTCTGACCTGCGTCTCCTTTGGAACTCTGCAGGTTCTAGATCGGA
+
CCCCCCCCFFFFGGGGGGGGGGHHGEGEEFHHHGGFGGGGGHHHHGGGGGGGHHHHHHHGGGGGGGGGGGGHHHHGGGGHGHHHHGGGGGGGGGGHFHHHH?FG?FFCGGGGHHHHHHHH1FFGHHGGGGGHGHHGHHHHHHHHHHHGGGGFGGGGGGFFFFFFFFFBFFFFFFFFFFFFFFFFFFFAFFFFFFFFFFFFFFFFFFFFFFFFFFFFEFFFFFFFFFFFFFFFFFFFFFFABFFFF/BFFFA
@M05620:37:000000000-D9766:1:1101:17008:8202 1:N:0:88
AGTGCCAGCTCTCAATCGCACAGGGGACCCAGGGCCTGGCCCCTCCATCCAGAAAACCTATGACCTCACCCGCTACCTGGAGCACCAACTCCGCAGCTTGGCTGGGACCTATGTGAGTATCCAGCGTAGGAATCTGGGAGTTGGGGAGGAGTGAGGAGTTGGGGAAAGACAGTCCTAACCGTGGAGGGTTCTGGTAAATGATGGGGTGAGGAGGGGCTCTTTGGCTCCCACCAGTCCCCCTGTCTGGTCTA
+
AA>AAFFFBFFFGGGGGGFEFFHGGGCGDGGDAFGGGGGGGHEHGGHBGAFGHHHEFGHEFEHHGHHGHGGCE/EFHEHFBGGCGHHGGGDGEGEGGGGHGHHGGGGFFHHFHHHHHGHHHHHGHGGDCGHHHHHHHHGGAGHHGGGGG?DFGHHHHGGHHHGGGGHHGHHEHHHGGFGHGDEF.AEG9:AFCFCBBFFGFGFGGGABFFFFFDFFFFFBFFFFFFFEAFFFFFFFFFFDFFBFFBFFFF9
@M05620:37:000000000-D9766:1:1101:19171:8209 1:N:0:88
ACCACACCTTCTACAATGAGCTGCGTGTGGCTCCCGAGGAGCACCCCGTGCTGCTGACCGAGGCCCCACTGAACCCCAAGGCCAACCGCGCCCGCTACCTCTTCTGGTGGCCGCCTCCCTCCTTCCTGGCCTCCCGGAGCTGCGCCCTTTCTCACTGGTTCTCTCTTCTGCCGTTTTCCGTAGGACTCTCTTCTCTGACCTGAGTCTCCTTTGGAACTCTGCAGGTTCTAGATCGGAAGAGCACACGTCTG
+
DCCCDCCCFFFFGGGGGGGGGGHHGGGEHGHHHGGGGGGGGHHHHGGGGGGGGHHHHHHGGGGGGGGGGHHHHHHGGGGHGHHHHGGGGGGGGGGGGGHGHHHHHGFGHGHHGGGGGHGHHGHHHHHGHHHHHHGED-ADHHHGGGGGGGGGGGGGGGGGGGGGGGGFFGGGGEGGGGFFF.DFFFFFFFFHFHFFFFFFFFFFFFFFFFFFFFEFFFFFFFBFFFFFFFFFFFFFFFFFFFFFFFFFFFF
@M05620:37:000000000-D9766:1:1101:14197:8242 1:N:0:88
AGTGCCAGCTCTCAATCGCACAGGGGACCCAGGGCCTGGCCCCTCCATCCAGAAAACCTATGACCTCACCCGCTACCTGGAGCACCAACTCCGCAGCTTGGCTGGGACCTATGTGAGTATCCAGCGTAGGAATCTGGGAGTTGGGGAGGAGTGAGGAGTTGGGGAAAGACAGTCCTAACCGTGGAGGGTTCTGGTAAATGATGGGGTGAGGAGGGGCTCTTTGGCTCCCACCAGTCCCCCTGTCTGGTCTA
+
ABAACFFFCFFFGGGGGGGGGGHGGGGGGGHHGGGGGGHHHHGHGGHHHHHHHHHHHGHGHHHHHHHHHHHGGEGGHHHHHGHHHHHHGHHHGGGGGHHHGHHGGGHHGHHHHHHHHHHHHHHHHGGGGGHHHHHHHHHGFHHHGGGGGGGHHHHHHGHHHHGGGGHHHHGHHHHHHHHHGGGGGGGGCFGGGGCFGGGGGGGGGGFFFFFFFFFFFFFFFFFFFFFFFFFFFFFFFFFFFFFFFFFFFFB
@M05620:37:000000000-D9766:1:1101:10780:8255 1:N:0:88
AGTGCCAGCTCTCAATCGCACAGGGGACCCAGGGCCTGGCCCCTCCATCCAGAAAACCTATGACCTCACCCGCTACCTGGAGCACCAACTCCGCAGCTTGGCTGGGACCTATGTGAGTATCCAGCGTAGGAATCTGGGAGTTGGGGAGGAGTGAGGAGTTGGGGAAAGACAGTCCTAACCGTGGAGGGTTCTGGTAAATGATGGGGTGAGGAGGGGCTCTTTGGCTCCCACCAGTCCCCCTGTCTGGTCTA
+
AABABFFFCFFFGDGGGCCGEGHHDFGGGGHHGGGFGGHHHHGHGGHHHHGHHGFHHGHHHGHHHGHHHHHGGGGGHGHGHHGFHHHHGHHHGGGGGGHHFHHEGGHHGHHHGHHHHHHHHHHHHGGGGGHHHHHHHHHGGHHHGGGGGGGHHHHHGFHHHHGGGGGHHHHHHHHHHHHHGEEGGGGGCFGGGGFFGGGGGFGFGGFFFFFFFFFFFFFFFFFFFFFFFFFFFFFFFFFFFFFFFFFFBFB
@M05620:37:000000000-D9766:1:1101:12614:8271 1:N:0:88
GAGGCTGCTTTGGAAGAAACTCATAGATTACTGCAACAGTTCCCCCTGGACCTGGAAAAGTTTCTTGCCTGGCTTACAGAAGCTGAAACAACTGCCAATCCTACAGGATGCTACCCGTAAGGAAAGGCTCCTAGAAGACTCCAAGGGAGTAAAAGAGCTGATGAAACAATGGCAAGTAAGTCAGGCATTTCCGCTTTAGCACTCTTGTGGATCCAATTGAACAATTCTCAGCATTTGTACTTGTAACTGAC
+
A>AAAAFAFFFFFGGF4BFGFGDG5FGHG5GHHHF4FFFBFHHHHGEGEFHHHHGHHFBFBGGHHHHHHHHHHHG3GHHEHHHHHFHHHHHHHHHHHGHHHG4GGGHHHHHHFFGGGGGGGFHHFHHHHHGHHD3?F3BFBGFFHGGAEGHHFFF/GGHHGHHEHGH0GGHGHHGFGGHGGHHHHHHHHHGFGGGGEGHHFHHHHHHHGFHCGHHGHHHHHHBGGHGHHGGGGGGGBFFGGGGGGFGGGGB
@M05620:37:000000000-D9766:1:1101:15008:8272 1:N:0:88
AGTGCCAGCTCTCAATCGCACAGGGGACCCAGGGCCTGGCCCCTCCATCCAGAAAACCTATGACCTCACCCGCTACCTGGCGCACCCACTCCGCAGCTTGGCTGGGACCTATGTGAGTATCCAGCGTAGGAATCTGGGAGTTGGGGAGGAGTGCGGAGTTGGGGAAAGACAGTCCTAACCGTGGAGGGTTCTGGTAAATGATGGGGTGAGGAGGGGCTCTTTGGCTCCCACCAGTCCCCCTGTCTGGTCTA
+
>1>>>FF@>FFFG1FGGGGCGGHFG0A00A0000BA/BFH0FE/EEGDDC1F1G1BBE01BG2GGGH1F00>>>>EG1BG0>EEEE//?BFGFGG/>FEGGGEC??GGCHB1BF22@>F>GF210<C</E1F11F1100/.>=1<-.--.<<C0----C:C/@C::9./;/9CFGE0B/.;E.-;..-EG-F/9B///9//;F/EB-@---B?A--@=F/B//;//BEAFFBEEFFFFF--9BFFFF/BB9
@M05620:37:000000000-D9766:1:1101:18029:8275 1:N:0:88
ACCACACCTTCTACAATGAGCTGCGTGTGGCTCCCGAGGAGCACCCCGTGCTGCTGACCGAGGCCCCCCTGAACCCCAAGGCCAACCGCGAGAAGATGATCAGAGCGGCGCGCTCCGAAAGTTTCCTTTTATGGCGAGGCGGCGGCGGCGGCGGCCCTATAACAAGCGAAGCGCGCGGCGGGCGGGAGTCGCTGCGCGCTGCCTTCGCCCCGTGCCCCGCCCCGCCGCCGCCTCGCGCCGCCCGCCCCGGC
+
CCC@CCCCFFFFGGGGGGGGGGHHGEFEHGGHHGGGGGGGGHGHHGGGGGGGHHGFHHHGGGGGGGGGGGGHHHHGGGGEGHHHHGGGGGCGGGHHHHHGHHHHHHCFGGGGGGGGGCGCDGHHHHHHHHHHFFEF-ADC?CFFFF;CFCFA=CFFF?9B0000B9E?AFAFFA;-:CBDAFBCFF-;:;D=.AD@9B=>-AF0BB?DFFFA9AAFFFAA-;@->DD>F;9@.A9-@=B--@F-@DFF-@-
@M05620:37:000000000-D9766:1:1101:10452:8296 1:N:0:88
AGTGCCAGCTCTCAATCGCACAGGGGACCCAGGGCCTGGCCCCTCCATCCAGAAAACCTATGACCTCACCCGCTACCTGGAGCACCAACTCCGCAGCTTGGCTGGGACCTATGTGAGTATCCAGCGTAGGAATCTGGGAGTTGGGGAGGAGTGAGGAGTTGGGGAAAGACAGTCCTAACCGTGGAGGGTTCTGGTAAATGATGGGGTGAGGAGGGGCTCTTTGGCTCCCACCAGTCCCCCTGTCTGGTCTA
+
AABBCFFFCFFFGFGGGGGGGGHHGGGGGGHHGGGGGGHHHHGHGGHHHHHHHHHHHGHHHHHHHHHHHHHGGGGGHHHHHHHGHHHHGHHHGGFGGHHHGHHGGGHHGHHHHGHHHHHHHHHHHGGGGGHHHHHHHHHGGHHHGGGGGGGHHHHHHGHHHHGGGGHHHHHHHHHHHHHHGFEGGGGGEGGGGGFGGGGGGGGGGGFFFFFFFFFFFFFFFFFFFFFFFFFFFFFFFFFFFFFFFFFFFFF
@M05620:37:000000000-D9766:1:1101:17072:8341 1:N:0:88
AGTGCCAGCTCTCAATCGCACAGGGGACCCAGGGCCTGGCCCCTCCATCCAGAAAACCTATGACCTCACCCGCTACCTGGAGCACCAACTCCGCAGCTTGGCTGGGACCTATGTGAGTATCCAGCGTAGGAATCTGGGAGTTGGGGAGGAGTGAGGAGTTGGGGAAAGACAGTCCTAACCGTGGAGGGTTCTGGTAAATGATGGGGTGAGGAGGGGCTCTTTGGCTCCCACCAGTCCCCCTGTCTGGTCTA
+
AAAAAFFFAFFFGGGGGGGGGGHCFGGGFGHHCAEFEGHHFHE1EGHHHHGHGHGHHGCFFHGHHHHHHEGEE>EEHGHHGFHHHHCGEHHHFEG/EGHEFHFFGDHHGHHHHH3G3FGGHBHGFCEGGCBDCGGGGFC??FFBCGECGGEG<DD<<AHGHEFCEGHHFCHFHHHHHCCCFGEAFE.BCFFGB99;FFGGGFFBE?D9.9AFFF-BFAEFB/FFFFFFEFFFEFFFFFFF-AFFFBFFFB9
@M05620:37:000000000-D9766:1:1101:9326:8347 1:N:0:88
ACCACACCTTCTACAATGAGCTGCGTGTGGCTCCCGAGGAGCACCCCGTGCTGCTGACCGAGGCCCCCCTGAACCCCAAGGCCAACCGCGAGAAGATGCCCAGGTGAGTGGCCCGCTACCTCTTCTGGTGGCCGCCTCCCTCCTTCCTGGCCTCCCGGAGCTGCGCCCTTTCTCACTGGTTCTCTCTTCTGCCGTTTTCCGTAGGACTCTCTTCTCTGACCTGAGTCTCCTTTGGAACTCTGCAGGTTCTA
+
BBBBBBBBFFFFGGGGGGFGGGHHGEGBGEHHHGGGGGGGGHHHHGGGFGGGHHGHHHHGGGGGGGGGGGGHFHHGGGGHGGHHHGGGGGBDGGHHHHFHHHHGGHFHHHGGHHGGGGGHHHGHHHHGHHGHHGGGGGHGHHGHHGGGGGGGGGGGGG-DFGEFFGFFFFFFFFFFFFFFFFFFFFFFFFFFFFAFFFFFFFFFFFFFFFFFFFFFFFFFFFFFFFFFFFFFFFFFFFFFFFFFFFFFFFB
@M05620:37:000000000-D9766:1:1101:27780:8350 1:N:0:88
AGTGCCAGCTCTCAATCGCACAGGGGACCCAGGGCCTGGCCCCTCCATCCAGAAAACCTATGACCTCACCCGCTACCTGGAGCACCAACTCCGCAGCTTGGCTGGGACCTATGTGAGTATCCAGCGTAGGAATCTGGGAGTTGGGGAGGAGTGAGGAGTTGGGGAAAGACAGTCCTAACCGTGGAGGGTTCTGGTAAATGATGGGGTGAGGAGGGGCTCTTTGGCTCCCACCAGTCCCCCTGTCTGGTCTA
+
BBABBFFFBFFFGGGADFFGGGHHGGGGGGHHGGGDFGHHHHGHGGHHHHGHHHHHHGHHHHHHHHHHHHHEGEGGHHHH2BGEGHHHGHHCEF/EEHHHGHHGGGHHGHHHHHHHHHHHHHHHGGCDGGHGHHHHHHFFGHHHGGGGGGGHHHHHGGHHHHGGGGHHHHHHHHHHHHHHGGGGGGGGGGGGGGFFGGGGGGGGGGFFFFFFFFFFFFFFFFFFFFFFFFFFFFFFFFFFFFFFFFFFFFF
@M05620:37:000000000-D9766:1:1101:9306:8351 1:N:0:88
ACCACACCTTCTACAATGAGCTGCGTGTGGCTCCCGAGGAGCACCCCGTGCTGCTGACCGAGGCCCCCCTGAACCCCAAGGCCAACCGCGAGAAGATCCCCAGCTCAGTGGCCCGCTACCTCTTCTCGTCGCCGCCTCCCTCATTCCTGGCCTCCCGCAGCTGCGCCCTTTCTCGCTGGTTCTCTCATCAGCCGCTTTCCGTACCACTCTCTTCTCTGACATGCGTCACCTTTGGAACTCTACAGGCACTA
+
BBBBBBAACFFFGFFGGGDGGGHHGEFAFFHFHFFGGGAEFHHHHGGGDFGGHHFHHHHEGGGGGGGGGGFFFHHGGGGHGHHHHGGGGG>B//?F222?<F/0?1<??<GFC/@DC->GHHFBD00<<.<<:DGGGGHG//.;090;99?FFFAE?-:--;BF;FADFFFFFF.E?FFFFFFFFF/;//9/;@-;D.BFFFF../;/9BFFBFF:BF/B/BFEDFF.9//BF///;/;/;//;;B..;99
@M05620:37:000000000-D9766:1:1101:25247:8354 1:N:0:88
ACCACACCTTCTACAATGAGCTGCGTGTGGCTCCCGAGGAGCACCCCGTGCTGCTGACCGAGGCCCCCCTGAACCCCAAGGCCAACCGCGAGAAGATGAGGTGCCCCGCAACCTCTTCTGGGGGCCCCCTCCCTCCTTCCTGGCCTCCCGGCGCTGCGCCCTTTCTCCCTGGGTCTCTTTTCTGCCGTTTTCCGTAGGACTCTATTCTCTAACCTGCGTCTCCTTTGAAACTCTGCAGGTTCTAGCCCGAA
+
1A1AAAAAFFFFFGGDGGGGGGHFEAEGC?GHHGGAEEGC/GGHHGCGAAEE1A1BGGGGGG/E>E/EEGGEHGCEGGGEEEHE/FFEG?<@//?F1111<0?1?<F//-<>000>F11=0/<--:-;;-:CC/;A/;BC00/9F09C9.--;;----9;-@FFFF/BFF/--99-;//;/////;9ABFFFF-9-;-9B//9////9B///;-9---9---9:BFF//;9/;//;/B9F////////;--
@M05620:37:000000000-D9766:1:1101:6244:8368 1:N:0:88
GAGGCTGCTTTGGAAGAAACTCATAGATTACTGCAACAGTTCCCCCTGGACCTGGAAAAGTTTCTTGCCTGGCTTACAGAAGCTGAAACAACTGCCAATCCTACAGGATGCTCCCCGTACTGAACGGCTCCTCGACGCCTCCAAGGGCGTCACAGAGCTGCTGAAACCATGGCAAGTAAGTCAGGCCTTTCCGCTTTAGCACTCTTGTGGATCCAATTGAACAATTCTCAGCATTTGTACTTGTACCTGAC
+
>11AAAFAFFFFGGGG1GCGGGDGGGGHHFGHHH1BGHFBDGGHHGFGCAFEGFCFG10FGHHHHHHHHHHHHHH1FHHGHGHHHBHFHFGHHGFG@@F0FHGF@@BFGFFH1@/?EEE//BGH1BEE/EFH0//<></@EA0<DF//>C//<<1<0>GH1FG1>GFCH0GHHFFEDH0DGHBGHH.CCHHHGGGGGHHHHFGGGGGGGGFBGGC0CBCF0F9CFFFCGGGGGGGFGFFFBFFFF/;:FB:
@M05620:37:000000000-D9766:1:1101:21586:8425 1:N:0:88
ACCACACCTTCTACAATGAGCTGCGTGTGGCTCCCGAGGAGCACCCCGTGCTGCTGACCGAGGCCCCCCTGAACCCCAAGGCCAACCGCGAGAAGATGATCAGAGCGGCGCGCTCCGAACTTTTCCTTTTATGGCGCGCCCTCCGCCGCGGCGGCCCTCACCCCAGCGACGCCCCCCGCGGGCGGGCGTCGCCGCGCGCTGCCTTCGCCCCCTGCCCCGCCCCGCCGCCCCCTCGCCCCTCCCCCCCCGGC
+
CCCCDDDBFFFFGGGGGGGGGGHHGGGGHGHHHGGGGGGGGHHHHGGGGGGGHHHHHHHGGGGGGGGGGGGHHHHGGGGHGHHHHGGGGGGGGGHHHFH2GF>?F0>/<ACDG?ED.-;:.;:CCGHHHHHH099:C--;--9.9..--9@D--:CF?;..;9=.AF--9--:------9--;---;BBF--.9-;-----..0;0.A.D>--.;.EE---@=--;->9---@.---.;.9....;@----
@M05620:37:000000000-D9766:1:1101:12920:8433 1:N:0:88
AGTGCCAGCTCTCAATCGCACAGGGGACCCAGGGCCTGGCCCCTCCATCCAGAAAACCTATGACATCACCCGCTACCTGGAGCACCAACTCCGCAGCTTGGCTGGGACCTATGTGAGTATCCAGCGTAGGAATCTGGGAGTTGGGGAGGAGTGAGGAGTTGGGGAAAGACAGTCCTAACCGTGGAGGGTTCTGGTAAATGATGGGGTGAGGAGGGGCTCTTTGGCTCCCACCAGTCCCCCTGTCTGGTCTA
+
BCBCCFFFBFFFGGGGGGGGGGHGGGGGGGHHGGGGGGHHHHGHGGHHHHHHHFHHHGGGHHHHHHHHHHHGGEEGHFHHHHHHHHHHGHGHGGGGGHHHGHHGGGHHGHHHHHHGHHHHHHHHHGGGGGHHHHHHHHHGGHHHGGGGGGGHHHHHHGHHHHGGGGHHGHHHHHHHHHHHGGGGGGGGCFGGGGFGFGGGGGGGGGFFFFFFFFFFFFFFFFFFFFFFFFFFFFFFFFFFFFFFFFFFFFF
@M05620:37:000000000-D9766:1:1101:17894:8433 1:N:0:88
AGTGCCAGCTCTCAATCGCACAGGGGACCCAGGGCCTGGCCCCTCCATCCAGAAAACCTATGACCTCACCCGCTACCTGGAGCACCAACTCCGCAGCTTGGCTGGGACCTATGTGAGTATCCAGCGTAGGAATCTGGGAGTTGGGGAGGAGTGAGGAGTTGGGGAAAGACAGTCCTAACCGTGGAGGGTTCTGGTAAATGATGGGGTGAGGAGGGGCTCTTTGGCTCCCACCAGTCCCCCTGTCTGGTCTA
+
ABBBCFFFCFFFGGGGGGGGGGHHGGGGGGHHGGGGGGHHHHGHGGHHHHHHHHHHHGHHHHHHHHHHHHHGGGGGHGHGHHFGHHHHGHHHGGGGGHHHGHHGGGHHGHHHHHHHHHHHHHHHGGFGGGHHHHHHHHGGEGHHGGGGGGGHHHHHHGHHHHGGGGHHHHHHHHHGHHHHGGEGGGGGCFGGGGFFGGGGGGGGGGFFFFFFFFFFFFFFFFFFFFFFFFFFFFFFFFFFFFFFFFFFFFF
@M05620:37:000000000-D9766:1:1101:14641:8443 1:N:0:88
AGTGCCAGCTCTCAATCGCACAGGGGACCCCGGGCCTGGCCCCTCCATCCAGAAAACCTATGACCTCCCCCGCTACCTGGAGCACCAACTCCGCCGCTTGGCTGGGACCTATGTTAGTATCCAGCGTAGTAAGCTGGGAGTTTGGGAGGAGTGAGGATTTGGGGAAAGACAGTCCTATCCTCGGAGGGTGCTGGTAAATGATGGGGGGAGGAGGGGCTCTTTGGCTCCCACCAGTCCCCCTGCCCGGTCCA
+
>>AAAFFFACBFFGGGGAF1A0B0FAEEEE0AE/EEABBBBFEAEGFGDF1B1F1FGEEBG1@D@FB/F>?>EEEEHEGBCFH/BFGHGGHHCE//>/?FB0G????0C01?F211?1@1@G1F0<<?C.>G1111>A0.<G00<C..-..:.;0.0/<00<E-.:..9//;0;F;F00;00.:.---;--///;//;9///;9:A----;-A--9;-;//;;F//;---AB-;//;BA--9---;9-9-9
@M05620:37:000000000-D9766:1:1101:19235:8445 1:N:0:88
AGTGCCAGCTCTCAATCGCACAGGGGACCCAGGGCCTGGCCCCTCCATCCAGAAAACCTATGACCTCACCCGCTACCTGGAGCACCAACTCCGCAGCTTGGCTGGGACCTATGTGAGTATCCAGCGTAGGAATCTGGGAGTTGGGGAGGAGTGAGGAGTTGGGGAAAGACAGTCCTAACCGTGGAGGGTTCTGGTAAATGATGGGGTGAGGAGGGGCTCTTTGGCTCCCACCAGTCCCCCTGTCTGGTCTA
+
11>>AD1FAFFDAGG3BFFEAEFEEGGGGEHHGGEFGGFHHHGHEGGHBGHGHH1FHG0FGHHHHHHHHHHGGEG@HHHHGGGHFHHHGHHHGCGGGHHHGHHGGGHHGHHHHHHHHHHHHHHHHGFGGGHHHHHHHHHGGHHHGGGGGGGHHHHHHGHHHHGGGGHHHHHHHHHHHHHHGGGGGGGGEFGGGGFFGGGGGGGGGGF@FFFFFF@@?@FFFFFFFFFFFFFFFFFFFFFF@FFFFFFFFFF
@M05620:37:000000000-D9766:1:1101:6157:8451 1:N:0:88
AGTGCCAGCTCTCAATCGCACAGGGGACCCAGGGCCTGGCCCCTCCATCCAGAAAACCTATGACCTCACCCGCTACCTGGAGCACCAACTCCGCCGCTTGGCTGGGACCTATGTGAGTATCCAGCGTAGGAATCTGGGAGTTGGGGAGGAGTGAGGAGTTGGGGAAAGACAGTCCTAACCGTGGAGGGTTCTGGTAAATGATGGGGTGAGGAGGGGCTCTTTGGCTCCCACCAGTCCCCCTGTCTGGTCTA
+
3>AAAB5CAF@BD4BBFAAFAEBFA2EFGGGHG?BBFABBFGEGEG2FGGCFG33FBAFGH3AFFD3BGGHFEG/>BBFBFFB?B?1??FGGGE/>E>EGEBG??/FHFFHHHHHFHB@F2FDFGF?CA?GFHFGHGGFF?<GFFGECCDGHHFHHGCGHHGGGAAEHGHHG::CFFGFGF9:BDGGG99AFFF;CFGBFB9BB9DFDFFFFDFFFF;EFFFFFFFF;9.9;EABFFFF?D?FFF:/9;/;
@M05620:37:000000000-D9766:1:1101:9070:8452 1:N:0:88
GAGGCTGCTTTGGAAGAAACTCATAGATTACTGCAACAGTTCCCCCTGGACCTGGAAAAGTTTCTTGCCTGGCTTACAGAAGCTGAAACAACTGCCAATGCTACCCGTAAGGCACGGCTCCTAGCAGACTCCAAGGGAGTAACAGAGCTGATGAACCCATGGCAAGTAAGTCCGGCATTTCCGCTTTAGCACTCTTGTGGATCCCATTGCCCCATTCTCAGCATTTGTACTTGTCACTGACAAGCCAGGGA
+
AAAABBFAFFFFGGGGFGGGGGHHHHHHH5FHHHHDFHHFGHHHHGGGGFGHHHHHHHHHHHHHHHHHHHHHHHHCGHHHHHGFHFFGG3GHFGGHHFHFHHHHF1?EE11@3B?EEEG//33?333FGGHF33F/?//?23?32<FBFC2FBGG2///?GFA0?CF1@1F11.ADGGEG00<D<.<==0DGHHHHH:0:::GF/<CHE00;..:0BBFGBB099B0;FFFGG00;0;0CFFFGGE9..A.
@M05620:37:000000000-D9766:1:1101:25333:8470 1:N:0:88
ACCACACCTTCTACAATGAGCTGCGTGTGGCTCCCGAGGAGCACCCCGTGCTGCTGACCGAGGCCCCCCTGAACCCCAAGGCCAACCGCGAGAAGATGACCAGGTGAGTGGTCCGCTACCTCTTCTGGTGGCCGCCTCCCTCCTTCCTGGCCTCCCGGAGCTGCGCCCTTTCTCACTGGGTCTCTCTTCTTCCGTTTTCCGTAGGACTCTCTTCTCTGACCTGAGGCTCCTTTTGAACTCTGCAGGGTCTA
+
ABBBBABBFFFFGGGGGGDGGGHHGGGGHGHHHGGGGGGGGHHHHGGGGGGGFHHHHHHGGGCGGGGGGGGHHHHGGGGHGHHHHGGGGGGGGGFHH2GHHHAF11?G1FF?GHF@A@DH111F<=0D</C.C<-A.:CEFGGBH0G0CGAFBCEG.B-:@;/BB?GF-;FFFBFFFBF.BB./999BB///;A9BFFBFD9A9D:BBFFBBFFFB9/::FF9B.....AFFF/B.B/B////;FF-;9B:
@M05620:37:000000000-D9766:1:1101:25950:8499 1:N:0:88
ACCACACCTTCTACAATGAGCTGCGTGTGGCTCCCGAGGAGCACCCCGTGCTGCTGACCGAGGCCCCCCTGAACCCCAAGGCCAACCGCGCGAGTTGGTGAGCTCTGGCCTCCCGGCGCTGCGCCCTTTCTCCCTGGTTCTCTCTTCTGCCGTTTTCCGTCGGCCTCTCTTCTCTGACCTGCGTCTCCTTTGGCACTCTGCAGGTTCTAGCTCGGACGAGCCCACGTCTGACCTCCAGTCCCTAATGCGCA
+
AABCCCCAFFFFGGGGGG5FGGHHGGGEHFGHHFFFDGGFGHHHHGGEGGGGHHHHFHHEEFGGGGGGGGGHHHHGGGGHGHHHHGGGGG/><>BFGF<?1??G1?GHFGGHHGGG-AGGGG?GGGGHHCGG0CFGGFFGGGGGGGGGGGGGDGGGGFGF.BF-DDFFFFFFFFFF/BFFF9DFFFFFFFFFF/BFFFFFF/FFFFFFFF/FFFF.-;CDF-AEEFFFFFB/;FFEFFFF/9/BFF/FDF:
@M05620:37:000000000-D9766:1:1101:7996:8505 1:N:0:88
ACCACACCTTCTACAATGAGCTGCGTGTGGCTCCCGAGGAGCACCCCGTGCTGCTGACCGAGGCCCCCCTGAACCCCAAGGCCAACCGCGCGAAGATGAAGTGGCCCGCCACCTCTTCTGTTGGCCGCCTCCCACCTTCCTGGCTTCCCGGCGCTGCGCCCTTTCTCCCTGGTTCTCTCTTCTGCCGTTTTCCGCCGGACTCTCTTCTCTGACCTGCGTCTCTTTTGGACCTCTGCAGGTACTAGCTCAGA
+
BBBBBBBBFFFFGGGGFGGFGGHHGEF24AF2BFFAEGFGEGHHGGGGEEGEBGFHGHGEGEEFGGGGGGCHFHHG/?/EFGEE//?/>D>BBG//1?1?1??G/0?<<-->GCGHGHH0<=0</C--;.:;C/:EGHHHF0/::;FGF.;:--9-A@BA@BFFFFFFFF/.9;F/BF/B/9:/:B;DABFEF...9--BAFFF/;FBBB/:::/.;-.@.;//://-//.;B/;99/.:/;/BF/;////
@M05620:37:000000000-D9766:1:1101:3994:8507 1:N:0:88
ACCACACCTTCTACAATGAGCTGCGTGTGGCTCCCGAGGAGCACCCCGTGCTGCTGACCGAGGCCCCCCTGAACCCCAAGGCCAACCGCGAGAAGATGAAGTGGCCCGCTACCTCTTCTGGTGGCCGCCTCCCTCCTTCCTGGCATCCCGGCGCTGCGCCCTTTCTCCCTGGTTCTCTCTTCTGCCGTTTTCCGTAGGCCTCTCTTCTCTGACCTGCGTCTCCTTTGGAACTCTGCAGGTTCTAGATCGGA
+
AAAAAAA>CFFFGGGGGGG1FAFGGEEAAEHHEBFFCEEGGHHHHGGEEFGGHHHHHHHGGGGGGEEGGGGHHGHGGGGHAFHHEGG?CC<BCCFFGHHHH@FGFFFACGCGHHGHHGGG1F<AG<CG-<;CEGGGHHHHH0CG/<CFEGG-AAGGG?@A;>FFFFFFFFFEFFFFFFFFFFFFFF@FFFFFFFFFBF/BFAF/;FFFFFB/BFFF--B@FF;;FFFFEBFFFFFFFF--;;BFF/:;;B-
@M05620:37:000000000-D9766:1:1101:12622:8513 1:N:0:88
AGTGCCAGCTCTCAATCGCACAGGGGACCCAGGGCCTGGCCCCTCCATCCAGAAAACCTATGACCTCACCCGCTACCTGGAGCACCAACTCCGCAGCTTGGCTGGGACCTATGTGAGTATCCAGCGTAGGAATCTGGGAGTTGGGGAGGAGTGAGGAGTTGGGGAAAGACAGTCCTAACCGTGGAGGGTTCTGGTAAATGATGGGGTGAGGAGGGGCTCTTTGGCTCCCACCAGTCCCCCTGTCTGGTCTA
+
ABBBAFFFBFFFGEGGGGGGGGHHGGGGGGHHGGEGGGHHGHGGGGGHHHHHHHHGHGHGHGGHHHHHHHHGGEEEHGHH2GHHHHHFFHHHGGGCGHHHGHHGGGFHGHBGGGHHHHHGHHDGHGGGGGHHHHHHGGHGDHHHFCGCCEDHHFHHBGHHHHGGEDEHHHEHHHHGCHHHGGGGGFGG;CGGGGGEBFGGGGGGGGFFEFFFFFFFAFFFFFFFFFFFFFFFFFFFFFFFFFFFFFFFFFB
@M05620:37:000000000-D9766:1:1101:25452:8559 1:N:0:88
GAGGCTGCTTTGGAAGAAACTCATAGATTACTGCACCAGTTCCCCCTGGACCTGGAAAAGTTTCTTGCCTGGCTTACAGAAGCTGAAACAACTGCCAATGTCCTACAGGATGCTACACGTAAGGAACGGATCCTAGACGACTCCAAGGGAGTAAAAGAGCTGATGAAACAATGGCAAGTAAGTAAGGCATTTCCGCTTTAGCACTCTTGTGGATCCAATTGAACACTGCTCAGCATTTGTACTTGTACATG
+
>>AAA1CAFFFF1FGF1BFFFGBGGFHHH1GHHH11BBF1FHHHHGEGGEGFGFHHHH0BFHHHFHHHHHHHHHFFHFHEGHHCGHHHH0FGHFHH1BGGGFBBBFHFHHFHHHEF10?0BFGH1B0?EEE/0FFF11?BB/CC11F?/GCCFG22@?C<1<1F1GF1F0F1FGFF<FFDFGD1>GHH0GDHFF.<<<CFHGC:C/<0<:GAGF;/;:GG000;C/00:0;BFFGFFFGFFB09;;C000=
@M05620:37:000000000-D9766:1:1101:20394:8570 1:N:0:88
AGTGCCAGCTCTCAATCGCACAGGGGACCCAGGGCCTGGCCCCTCCATCCAGAAAACCTATGACCTCACCCGCTACCTGGAGCACCAACTCCGCAGCTTGGCTGGGACCTATGTGAGTATCCAGCGTAGGAATCTGGGAGTTGGGGAGGAGTGAGGAGTTGGGGAAAGACAGTCCTAACCGTGGAGGGTTCTGGTAAATGATGGGGTGAGGAGGGGCTCTTTGGCTCCCACCAGTCCCCCTGTCTGGTCTA
+
ABABBFFFCFFFGGGGGGGGGGHGGCEEGGHHFGGGGGHHHHGHGGGHHHHHHFHHHGHHHHHHHHHHHHHGG>EFHHHHFHHHHHGGFHHHFGGGGHHHGHHGGGHHGHHHHHHHHHHHHHHHHGGGGGGHHHHHHHAFGHHHGGEGG?CGHHHHFGHHHHGGGGHHHHHHHHHHHHHHGGGGGGGGEGGGGGFGGGGGGHGGGGDCFFFFFFFFFFFFFFFFFFFFFFFFFFFFFFFFFFFFFFFFFFB
@M05620:37:000000000-D9766:1:1101:3593:8585 1:N:0:88
ACCACACCTTCTACAATGAGCTGCGTGCGGCGCACGAGGAGCACCCCGTGCTGCTGACCGAGGCCCCCCTGAACCCCAAGGCCAACCGCGCGGAGATGAGTGGCGCAGGTGCGTGGCACGCTCCCTTTTCTGGGGGCCTCCTCCTTCCTTCCTTGCCTCGCGGCGCTGCGCCCTTTCTCCCTGGTTCTCTCTTCTGCCGTTTTCGGTCTGCCTCTCTTCTCTGACGTGAGTCTTCTTTTGCTCTCTGCCGG
+
>AAAAAA1BCFFGGGGGG1FGGHHGFG00A0AA/AE?EEC/AG0/E//>BE/11111G0/>//>FF//E</<G1<?/?CHGHHHHAAC/C/>/>A->FDC00<.-.<<-;/0:..:C:<:9EABGG0CF0;CB/;-;@-AEFFF-;BFFFFFF/;;FF9-;-;=@9@-A@-A@@FFFF///9/9FFFF99BB;:FB;9-;9BE9;9A--;BFFFF/;BF/BFB/;-;A--BBF9/9//;/;/;/BFB/99-
@M05620:37:000000000-D9766:1:1101:21645:8602 1:N:0:88
AGTGCCAGCTCTCAATCGCACAGGGGACCCAGGGCCTGGCCCCTCCATCCAGAAAACCTATGACCTCACCCGCTACCTGGAGCACCAACTCCGCAGCTTGGCTGGGACCTATGTGAGTATCCAGCGTAGGAATCTGGGAGTTGGGGAGGAGTGAGGAGTTGGGGAAAGACAGTCCTAACCGTGGAGGGTTCTGGTAAATGATGGGGTGAGGAGGGGCTCTTTGGCTCCCACCAGTCCCCCTGTCTGGTCTA
+
ABBABFFFCFFFGGGGGGFGGGGHGFGGGGHHGGGGGGHHHHFHGGHHGHHGHGEHHGHHHHHHHHHHHHHGGEEGHGHFFGGGFHHHGHHGGGGGGHHHGHGFEGHHGHHHHHHHHGHGHHHHHGEGGGHHGHHHHHHGGHHGGGGGGGGGHHHHHGHHHHGGGGHHHHHHHHHHHHHHGDEGDGGG:AFFGGGGGFGGGGGGGGFFFFFFFFFFFFFFFFFFFFFFFFFFFFFFFFFFFFFFFFFBBFF
@M05620:37:000000000-D9766:1:1101:21269:8654 1:N:0:88
GGAGGCGGCTTTGGAAGAAAACTCATAGATTACTGCAACAGTTCCCCCTGGACCTGGACAAGTTTCTTGCCTGGCTTACAGAAGCTGAAACAACTGCCAATGTCCTACAGGCTGCTACCCGTACGGCAAGGCTCCTCGACGCCTCCACGGGCGTCCACGAGCTGATGAAACAATGGCAAGTACGTCCGGCATTTCCGCTTTAGCACTCTTGTGGCTCCAATTGAACAATTCTCAGCATTTGTACTTGTAAC
+
111>A11>ADAF1FGBF0BG0FBG1FGG1BGHHHB1F1F0FADFGHFFEEH0BABGHAAGGHHBDG2DFGHHHHE0FHH1FEF111F@F1BGGEFHHGHFHHHHHDGH11F/BGFH1B<GFCC/>?/B//FGFHGHFCG@C/>GGHH0<C--<A--C0ECCCAGGFG0;0=/.;CFGGBEG0;CCF.A@G;@FFFFFFFFFFFFFFFFFF/;FF--:ABFFFFFFFFFBFFFFFFFFFFFFFFFFFFF/BF
@M05620:37:000000000-D9766:1:1101:5282:8656 1:N:0:88
GAGGCTGCTTTGGAAGAAACTCATAGATTACTGCAACAGTTCCCCCTGGACCTGGAAAAGTTTCTTGCCTGGCTTACAGAAGCTGAAACAACTGCCAATCCTAACGGATGCTCACCGGAAAGGAAGGCTACTCGCAGCATCCCAGGGCGTCAAAGCACTGATGCAAACATGGCCAGTAAGTCCGGCCTTTCCGCTTTAACAATCTTGTGGCTCCCATTGAACCATTCTCAACCTTTTGACTTGTAAATGAC
+
BABCCCFCFFFFGGGGGGGGGGHHGHHHHHHHHHHHHHHGHHHHHGGGHHHHHHHHHHHHGHHHHHHHHHHHHHHHHHHHHHHHHHHHHHHHHHHHHHH3FB4421>?1>BF34DG?//>/B0?B0?G33BF2/>>//0DFH/22?A//><?/F101><F1<>1>GDGH1>G./<.00=00D<.<-:.;CGHDG.EGF0;00000;B;:E..;C.C0CFF00.;0C;CF00/./;F00.0;;BFFF00;00
@M05620:37:000000000-D9766:1:1101:17634:8671 1:N:0:88
AGTGCCAGCTTCAATCGAACAGGGGACCCAGGGCCTGGCCCCTCCATCCCGAAAACCTCTGACCTCACCCGCTACCTGGAGCACCCACTCCGCAGCTTGGCTGGGACCTCTGTGCGTATCCCGCGTCGGAATCTGGGCGTTGGGGCGGCGTGCGGCGTTGGGGCAAGCCAGTCCTAACCGTGGCGGGTTCTGGTAAATGATGGGGTGAGGCGGGGCTCTTTGGCTCCCACCAGTCCCCCTGTCTGGTCTAT
+
>A1>AFDCAFBBFBFFC1BBAGECE0AAA00AABE/AAAB/EGGGEBDAAB/A/AFEFEGFHGH@FFHHGGGEGGHHGG0BGHHH//EF0BEGGGGGHHGHCFGG0B<G1BFFG1<FGCHF<AC@C/>C->>GHFHHE<A=<GCGC-?-;9>-@>-@@-@F<>B?EF-A-AFFFE99BF@FF@-@;@@FFFFFBBBFFF/BFFFFA@AFF-9>-?@@EBBFBFB9BFEBFAEFBFFFFF9E;FFFFFFBBB
@M05620:37:000000000-D9766:1:1101:9870:8672 1:N:0:88
ACCACACCTTCTACAATGAGCTGCGTGTGGCTCCCGAGGAGCACCCCGTGCTGCTGACCTAGGCCCCCCTGAACCCCAAGGCCAACCGCGCGAAGATGATCAGAGTGGCGCGCTCCGAACGTTTCCTTTTATGGCGCGTCGGCGGCGGCGGCGGCCCTCTCCTCACGCCGCCCCCGGCGGGCGGGGGGCGCGGCGCGCTGCCTTTGCCCCCTGCCCCGCCCCGGCCCCCCCCCGCCCCCCCCCCCCCGGCC
+
BAABBAB>CFFFGGGGFG5FFFHHEEEA4AFGHEAA2AE2AG2FHEG0ABEFBFEGFGF5BB3GHEGGGGG2BGGGGF?1?GGA/FEEGE/E<<DGF?>@?D22?22/FDEFGFGGGG?--<<CGHHHHHHFD/C@?C-;?@?BFF-9@9B-@@--@E..///.9;A..---;;DA9---;-9@--9---9---99----.9/;///;;E-9....;---99--9-99--;-@--9-9@--9--@9@-9--
@M05620:37:000000000-D9766:1:1101:11181:8706 1:N:0:88
AGTGCCAGCTCTCAATCGCACAGGGGACCCAGGGCCTGGCCCCTCCATCCAGAAAACCTATGACCTCACCCGCTACCTGGAGCACCAACTCCGCAGCTTGGCTGGGACCTATGTGAGTATCCAGCGTAGGAATCTGGGAGTTGGGGAGGAGTGAGGAGTTGGGGAAAGACAGTCCTAACCGTGGAGGGTTCTGGTAAATGATGGGGTGAGGAGGGGCTCTTTGGCTCCCACCAGTCCCCCTGTCTGGTCTA
+
AAAAAFFFAFFFGGGGFGGAGGHGGGEADFHH2EFFCFHHCHGGGGHGGGHHGHHHHGHGHHGHHGHHHHFGG>EGHHHHEGHHHHEGEHDFEFGFEHGHGHHGGGHHGHHHHHDHHHHHHHFGH@CEGGHHHHHHGHFGCGHHFGFGGGEGHHHGHGGCDGDFEGHHHHHHHHHHHHHHGGGGGGGGEFGGGG9FFGGGGGGGFGFFFFFFFF;;FFFFFFBFFFFFFFFFFFFFFFFFFFFFFFFFFFB
@M05620:37:000000000-D9766:1:1101:24247:8726 1:N:0:88
ACCACACCTTCTACAATGAGCTGCGTGTGGCTCCCGAGGAGCACCCCGTGCTGCTGACCGAGGCCCCCCTGAACCCCAAGGCCAACCGCGAGAAGCTGCCCAGGTGAGTGGCCCGCTACCTCTTCTGGTGGCCGCCTCCCTCCTTCCTGGCCTCCCGGAGCTGCGCCCTTTCTCACTGGTTCTCTCTTCTGCCGTTTTCCGTAGGACTCTCTTCTCTGACCTGAGTCTCCCTTGGAACTCTGCAGGTTCTA
+
BCCCCCCCFFFFGFGGFGFGGGHGGFGGHCHHHGGG2F2EEHHHHGGGEAEGHGGFHHHGGF?FFGGGGGGHHHHGEEGHEGHH/?E/B//>B/22?<?FEFFCGCD0F</?FE?<@-->000=00=0GF.<A-:@DDHGHHG:C0FB;/:CFFEE.-;-:.;;@-.@-/BFFFE///9;:9F////;:9//B:;./EFF?B.:.///9://;//;////;9:/;9/9:9/:FF///9////;;/FABFF/
@M05620:37:000000000-D9766:1:1101:21290:8728 1:N:0:88
AGTGCCAGCTCTCAATCGCACAGGGGACCCAGGGCCTGGCCCCTCCATCCAGAAAACCTATGACCTCACCCGCTACCTGGAGCACCAACTCCGCAGCTTGGCTGGGACCTATGTGAGTATCCAGCGTAGGAATCTGGGAGTTGGGGAGGAGTGAGGAGTTGGGGAAAGACAGTCCTAACCGTGGAGGGTTCTGGTAAATGATGGGGTGAGGAGGGGCTCTTTGGCTCCCACCAGTCCCCCTGTCTGGTCTA
+
ABAABFFFCFFFGGGGGGGGGGHGGGGGGGHHGGGGGGHHGHGHGGHHHHHHHHGHHGHHHHHHHHHHHHHGGGGGHHHHHHHHHHHHGHHHGGGGGHHHGHHGEEHHGHHHHHHHGHHHGHHHHGGGGGHHHHHHHHHGGGHHGGGGGGGHHHHHGGHHHHGGGGHHHHHHHHHHHHHHGGGGGGGGGGGGGGGFFFGGGGGGGGFFFFEBFFFACFFFFFFFFFFFFFFFFFFFFFFFFFFFFFFFFFB
@M05620:37:000000000-D9766:1:1101:20711:8742 1:N:0:88
AGTGCCAGCTCTCAATCGCACAGGGGACCCAGGGCCTGGCCCCTCCATCCAGAAAACCTATGACCTCACCCGCTACCTGGAGCACCAACTCCGCAGCTTGGCTGGGACCTATGTGAGTATCCAGCGTAGGAATCTGGGAGTTGGGGAGGAGTGAGGAGTTGGGGAAAGACAGTCCTAACCGTGGAGGGTTCTGGTAAATGATGGGGTGAGGAGGGGCTCTTTGGCTCCCACCAGTCCCCCTGTCTGGTCTA
+
>A>AAFDCAFFFGGGGFFGGGGHCGGDEGGHHEFGGFGHHHHGCFGHHHHHHHFGHHGHHHHHHHHHCGHHEE@EFHEGGHGGGHHHHGHHHGGEEGGHFAGFFE/GHGGHHHHHHHHHHGFGHHGGGGGHGHHHHGHHF?FGFCGGGGGGGFBGHHFCGHFCGGGHGHHFHHHHGHFGHGGGGGGDGDFGGGGBFFFFGGGGGGGD?FFFBAD?;BBFFFF/9BFFFAFFFAABFFFFD=EFFFFFFFF/
@M05620:37:000000000-D9766:1:1101:8065:8746 1:N:0:88
GAGGCTGCTTTGGAAGAAACTCATAGATTACTGCAACAGTTCACCCTGGACCTGGAAAAGTTTCTTGCCTGGCTTACAGAAGCTGAAACAACTGCCAATGTCCTACAGGATGCTACCCGAAAGGAAAGGCTCCTAGAAGACTCCAAGGGAGTAAAAGAGCTGATGAAACAATGGCAAGTAAGTCAGGCATTTCCCCTTTAGCACTCTTGTGGATCCAATTGAACAATTCTCAGCATTTGTACTTGCAACTG
+
AA11>>BABBDFBB111B11B1F3EG1FG1FFEGF1GFA1FD2DFHEEEBEGGGH011BF1DGDG1DBBF1/00B1AAFD11BFA1B1B>//101FB1@BB@B2BGF10BBBGGFFFBE/>EF0>F0BB?1B/BFFGHHH0B111B<</???@@@2@/0@1@1@1@1?FG<1FGGGH/11=><1F<C>F<>>111><.<=0<=<0<D0<=CEF:<GBC;:0;0CBF0<0C<C0CBFFFG;CF0;00;C9//
@M05620:37:000000000-D9766:1:1101:4632:8749 1:N:0:88
GAGGCTGCTTTGGAAGAAACTCATAGATTACTGCAACAGTTCCCCCTGGACCTGGAAAAGTTTCTTGCCTGGCTTACAGAAGCTGAAACAACTGCCAATGTCCTACAGGATGCTACCCGTAAGGAAAGGCTCCTAGAAGACTCCAAGGGAGTAAAAGAGCTGATGAAACAATGGCAAGTAAGTCAGGCATTTCCGCTTTAGCACTCTTGTGGATCCAATTGAACAATTCTCAGCATTTGTACTTGTAACTG
+
A>AABBFBFFFFGGGGGGGGGGHHHHFHHHHHHHHHGGHFGHHHHGGGHFHHHHHHCHHHHHHHHFGHHHHGHHHHHHGHHHHHGHGHHHHHHHHGFHHHHHHHHHHFGHHHHGHHHHGGGGHGEHH0FGHHGHFHH?GHHHHHHCGGGHGGGHHHHGBGHHHHHHHHHFHHHHHGHEFFGHGHFGHHHHHHGHEC<<ED<GDHFHGHHFFGHGHHHCHHHHHHHBHHHHGGGGGGGGGFFGGGCCBFFFF
@M05620:37:000000000-D9766:1:1101:5480:8763 1:N:0:88
GAGGCTGCTTTGGAAGAAACTCATAGATTACTGCAACAGTTCCCCCTGGACCTGGAAAAGTTTCTTGCCTGGCTTACAGAAGCTGAAACAACTGCCAATGTCCTACAGGATGCTACCCGTAGGAAAAGCTCCTTGAAGAATCAAAGGGAGTAAAAGAACTGCTGAAAAAAAGGCAAGTAAGTCAGGCATTTCAGCTTTAGCACTCCTGTGGAACCAATTGAAAAATTCTCAGCCTTTGTCATTGTAACTGA
+
A?ABBBFBFFFFGFGGGFGGGGFHFHHHHHHHHHGHFFHFHFGGHGGGGHGFHHFGAACGGGHHHHGFGHFGHHHGHGGEHHGFGFFHHHHHHHHGHHHHHHHHHHHFGGHEGGGH?GGEF/?3B?2B?3FFH33?333?BF3FF3B<//<2BGH2?0@2222@FGG2<>/>CAGFF>FG11<11><.00==0==00=00==<0:/<:0;C00;:.:/G:0<00;.;0;0;0;//;C00000;0;9090B0
@M05620:37:000000000-D9766:1:1101:26047:8767 1:N:0:88
GAGGCTGCTTTGGAAGAAACTCATAGATTACTGCAACAGTTCCCCCTGGACCTGGAAAAGTTTCTTGCCTGGCTTACAGAAGCTGAAACAACTGCCAATGTCCTACAGGATGCTACCCGTAAGGAAAGGCTCCTAGAAGACTCCAAGGGAGTAAAAGAGCTGATGAAACAATGGCAAGTAAGTCAGGCATTTCCGCTTTAGCACTCTTGTGGATCCAATTGAACAATTCTCAGCATTTGTACTTGTAACTG
+
>?AAAAFAFFDD1A1FFCABFGBHHHHGGGGFGBEDGFGHFADGGGGFAFGHHHGHFBCFGHHHHHHHFHHHGGGBBGGHHHGGH11GB0BFGHHGHFHHHFBBFGHHGHHHHHFGGHGEECGFGHHE>FGHGHHGFHHHF1BGHHHG/GGGGGHFHGFFDHFHHFFGFCCGFCFGHGHGHHGFF=<GH<FFDFCGCFGD=DHHEGHFH0CEGGCC::GCGGHHHHG0:CC;CFF0CFGECCCFC;BFCBG
@M05620:37:000000000-D9766:1:1101:26020:8777 1:N:0:88
ACCACACCTTCTACAATGAGCTGCGTGTGGCTCCCGAGGAGCACCCCGTGCTGCTGACCGAGGCCCCCCTTAACCCCAAGGCCAACCGCGAGAAGATGACCAGGTGAGTGGCCCGCTCCCTCTTCTGGTGGCCGCCTCCCTCCTTCCTGGCCTCCCGGAGCTGCGCCCTTTCTCACTGGTTCTCTCTTCTGCCGTTTTCCGTAGGCCTCTCTTCTCTGACCTGAGTCTCCTTTGGAACTCTGCAGGTTCTA
+
AAAAAAAAFFCDGDGFDGFFF1BBE00BG0GGAFFFAEGCGHHHHGGEEEGGHHHFHH0A>EEGGAEGGGHFHFHHGGEHC?GHHGA/ECCBBCGHFBD?FH0??FHHHHGGHE-CG->FHHFGHFDGGBGHH?CCGGAFHHGHBCFFG/FGG?EGG?--;CFFG-9;@B/BFF/;BFFFFBFF/BFBFFFFF@FBFFF/B9A-;/BFFFFFFF/BFB:BFF-/-;BBF///B/B/;B/;F/B/BFABFF9
@M05620:37:000000000-D9766:1:1101:3521:8778 1:N:0:88
ACCACACATTCTACAATGCGCTGCGTGCGGCTCGCGAGGAGCACCCCGTGCTGCTGACCGAGGCCCCCCTGAACCCCAAGGCCAACCGCGCGAGTTGGTGCGATATGGCATCCCGGCGCTTCGCCCTTTTTCCCTGGTTCTCTCTTCTGCCGTTTTCTGTCGGCCTCTCTTCTCTGACCTGCGTCTCTTTTGGCACTCTGCAGGTTCTAGCTCGGGCGAGCCGACGTCTGACCTCCAGTCCTTAATGCGCA
+
AAA1AAA1BBFFG3EA3FBAE?GGGAA00AAAA/AA/AFE?GHHHGG>/?EFBHFEHHG/>E?EGAGGGGAFHFHGGGCG/CHHHGA<CC<>>--<>F><<<.=.=DFG/<;CGC@@?@?.C-9A9;9F0;/9CFFGGGGGFFFFFFFF9B@A-99B/;;BE?-9-;FBF/FFFFFFFFFFA@A=BF/;/:F=F//9/BFF9BFFFFFFF/9B;@--9-@@@--;@@BF?///9;AF/;BF9/BFFF/;A9
@M05620:37:000000000-D9766:1:1101:20745:8808 1:N:0:88
AGTGCCAGCTCTCAATCGCACAGGGGACCCAGGGCCTGGCCCCTCCATCCAGAAAACCTATGACCTCACCCGCTACCTGGAGCACCAACTCCGCAGCTTGGCTGGGACCTATGTGAGTATCCAGCGTAGGAATCTGGGAGTTGGGGAGGAGTGAGGAGTTGGGGAAAGACAGTCCTAACCGTGGAGGGTTCTGGTAAATGATGGGGTGAGGAGGGGCTCTTTGGCTCCCACCAGTCCCCCTGTCTGGTCTA
+
BCBBCFFFBFFFGGGGGGGGGGHHGGGGGGHHGGGGGGHHHHGHGGHHHHHHHHHHHGGHHHHHHHHHHHHGGGGGHHHHHGHHGHHHGHHHGGGGGHHHGHHGGGHHGHHHHHHHHHHHHHHHHGGGGGHHHHHHHHHGGHHHGGGGGGGHHHHHHGHHHHGGGGHHHHHHHHHHHHHHGGGGGGGGCFFGGGFFGGGGGGGGGGFFFFFFFFFFFFFFFFFFFFFFFFFFFFFFFFFFFFFFFFFFFFF
@M05620:37:000000000-D9766:1:1101:6447:8815 1:N:0:88
GAGGCTGCTTTGGAAGAAACTCATAGATTACTGCAACAGTTCCCCCTGGACCTGGAAAAGTTTCTTGCCTGGCTTACAGAAGCTGAAACAACTGCCAATGTCCTACAGGATGCTACCCGTAAGGAAAGGCTCCTAGAAGACTCCAAGGGAGTAAAAGAGCTGATGAAACAATGGCAAGTAAGTCAGGCATTTCCGCTTTAGCACTCTTGTGGATCCAATTGAACAATTCTCAGCATTTGTACTTGTAACTG
+
BABBBBFAFFFFGGGGGGGGGGHHHGHHHHHHHHHHFHHGHHHHHGGGHHHHHHHHGHGHGHHHHHGHHHHGHHHHHGFGHHHHHHHHHHHHHHHHHHHHHHHHHHHHGHHHHHHHHHGEGGHEHHH?GGHHGGHHHHHHHHHHHHHGGHGGHHHGFGFGHHHHHHHHHHHHHHHHHGFFGHFGGHGHHHHHHHFEAEGDDGGHCGHHHFFGHGGHHGHHHHHHHEFGGHFFFGGGGGGGGGGGFCFFGGG
@M05620:37:000000000-D9766:1:1101:9230:8815 1:N:0:88
ACCACACCTTCTACAATGAGCTGCGTGTGGCTCCCGAGGAGCACCCCGTGCTGCTGACCGAGGCCCCCCTGAACCCCAAGGCCAACCGCGAGAAGATGCCCAGGTGAGTGGCCCGCTACCTCTTCTGGTGGCCGCCTCCCTCCTTCCTGGCCTCCCGGAGCTGCGCCCTTTCTCACTGGTTCTCTCTTCTGCCGTTTTCCGTAGGACTCTCTTCTCTGACCTGAGTCTCCTTTGGAACTCTGCAGGTTCTA
+
?AA1AAAAFFFFF3GF3GG1E1BCE0AAA0GF1FGCEGGCGGEHHGCGAEEFFB11GHEECC?EF>/EGGGFGGG/E//FF/?C/////B/B/AGEHEH1GHGGH1GFHE//GACGGGG0D<DFBHBGHCFHHGGGCGHGHHCHGG/F0FGGGGGG.99999CFGGF@?FF99FFFFFFBFFFFFFFFFFBFF?9BBFFFB/FFF9FFFFFFFFF/FFFFFFFFFFFFFFFBBFFFFFFFFFFFFFF/FFB
@M05620:37:000000000-D9766:1:1101:4600:8822 1:N:0:88
ACCACACCTTCTACAATGCGCTGCGTGTGGCTCCCGAGGAGCACCCCGTGCTGCTGACCGAGGCCCCCCTGAACCCCAAGGCCAACCGCGCGAAGATGACCAGGTGAGTGGCCCGCTACCTCTTCTGGTGGCCGCCTCCCTCCTTCCTGGCCTCCCGGGGCTGCGCCCTTTCTCACTGGTTCTCTCTTCTGCCGTTTTCCGTAGGACTCTCTTCTCTGCCCTGAGTCTCCTTTGGAACTCTGCAGGTTCTA
+
AAAAAAA1BCCFGGBGGG1AEEEGGEFBAEHFHAEF?FA/EGHHHGGAAEEGFHFHHHG>E@EEGGGGGEFHFHHGGGGHGHHHHGGGGG<BCGG?FGHHHHEEHHEFHHGGHHGGGCGHHHHHHHHGHHGHGCCGGBGGGGGGGFFGFGGGFGGGGG--;9BF@@F@@FFFFF/FBFFFFBFFBFFF;;BFF@BFFFFFBFFFFEFFFFFFFFF/;F/;AFF-;BF/;FFFFFFFFFFFFFFFFFFFFF/
@M05620:37:000000000-D9766:1:1101:14615:8832 1:N:0:88
ACCACACCTTCTACAATGAGCTGCGTGTGGCTCCCGAGGAGCACCCCGTGCTGCTGACCGAGGCCCCCCTGAACCCCAAGGCCAACCGCGAGAAGATGACCAGGTGAGTGGCCCGCTACCTCTTCTGGTGGCCGCCTCCCTCCTTCCTGGCCTCCCGGAGCTGCGCCCTTTCTCACTGGTTCTCTCTTCTGCCGTTTTCCGTAGGACTCTCTTCTCTGACCTGAGTCTCCTTTGGAACTCTGCAGGTTCTA
+
>A>AAAAAFFFDEGG1AFFAGDFFEEFFG0FGHGFAEEECGGCHHGCGEEGGHFHHHHHGGGGGCFCEGGGHGHHFGGGHGHHHHGGGGGGGGGHHFHHHHHHFBHHHHHFFHHCCG-CHHHHHHGD0DG?GHGGGGGHGGGFHHHGGFBFGFGFGB;9@@GFF@GF@?FFFFFFFFFFFFFFFFFFFFFFFF@AAFFFFFFFFB/BFFFFFFFFFFFFFFFE/FFFFFFFFFBBFFFBFFFEFFFFFBF/
@M05620:37:000000000-D9766:1:1101:4599:8842 1:N:0:88
ACCACACATTCTACAATGCGCTGCGTGTGGCTCCCGAGGAGCACCCCGTGCTGCTGACCGAGGCCCCCCTGAACCCCAAGGCCAACCGCGCGAAGATGACCAGGTGAGTGGCCCGCTACCTCTTCTGGTGGCCGCCTCCCTCCTTCCTGGCCTCCCGGCGCTGCGCCCTTTCTCACTGGTTCTCTCTTCTGCCGTTTTCCGTAGGACTCTCTTCTCTGACCTGAGTCGCCTTTGGAACTCTGCAGGTTCTA
+
AAAB>AA>B@BDGFGGGG4AEEGGGEE22BBAB2AB2EAAAF1FFEEAAEAFFHGHGHH>>/CEFFGGGGEGBGHFFGGHGHGHEEDCBB<>BCG?GFHHHGFAGG>>GHGGHHGGGCGHHGHHDFHHGCECHFGGGGGGGGGGGGGGFGGGGGGGFA-;@DFFFFFFFFFFFFFFFFFFFFFFFFFF;:BFFFADFFFFFFFFFBFFFFFFFFF9;F9FFFF/BBB-9;DFFFFFFBFFFFFFFFFFFFB
@M05620:37:000000000-D9766:1:1101:13817:8863 1:N:0:88
ACCACACCCTCTACAATGAGCTGCGTGTGGCTCCCGAGGAGCACCCCGTGCTGCTGACCGAGGCCCCCCTGAACCCCAAGGCCAACCGCGAGAAGATGACCAGGTGAGTGGCCCGCTACCTCTTCTGGTGGCCGCCTCCCTCCTTCCTGGCCTCCCGGCGCTGCGCCCTTTCTCACTGGTTCTCTCTTCTGCCGTTTTCCGTAGGACTCTCTTCTCTGACCTGAGTCTCCTTTGGAACTCTGCAGGTTCTA
+
BBBBBBBB3AAFGGGGGGFGGGHHGEFBEEHHHGGGGGGGGHHHHGGGGFGGGHGHHHHEGGGGGGGGGGGHHHHGGGGHGHHHHGGGGGBCGGHHFHHHHHHGHHHHHGGGHGGGGCFFHHHHHHBGGHGHHFGGGGHGHGGGFGGGFFFGGGGGBB-;BFCFFFFFFFFFFFFFFFFFFFFFFFFFFFFFFFFFFFFFFFFFFBFFFFFFFFFFFFFFFFF/BFFFFFFFFFFFFFFFFFFFFFFFFF/
@M05620:37:000000000-D9766:1:1101:18212:8873 1:N:0:88
AGTGCCAGCTCTCAATCGCACAGGGGACCCAGGGCCTGGCCCCTCCATCCAGAAAACCTATGACCTCACCCGCTACCTGGAGCACCAACTCCGCAGCTTGGCTGGGACCTATGTGAGTATCCAGCGTAGGAATCTGGGAGTTGGGGAGGAGTGAGGAGTTGGGGAAAGACAGTCCTAACCGTGGAGGGTTCTGGTAAATGATGGGGTGAGGAGGGGCTCTTTGGCTCCCACCAGTCCCCCTGTCTGGTCTA
+
AAAABFFFBFFFGGGGGGGGGGHHGGGGGGHHGGGGGFHGHHGHGGHHHHHHHHGHHGGHHHHHHHHHHHHGGGGGHHHHHHHHGHHHGGHHGGGGGHHHGHHGGGHHGHHHHHHHHHHHHHHHHGGGGGHHHHHHHHHGGHHHGGGGGGGHHHHHHGHHHHGGGGHHHHHHHHHHHHHHGGGGGGGGDGGGGGGGGGGGGGGGGGFFFFFFFFFFFFFFFFFFFFFFFFFFFFFFFFFFFFFFFFFFFFF
@M05620:37:000000000-D9766:1:1101:20987:8880 1:N:0:88
AGTGCCAGCTCTCAATCGCACAGGGGACCCAGGGCCTGGCCCCTCCATCCAGAAAACCTATGACCTCACCCGCTACCTGGAGCACCAACTCCGCAGCTTGGCTGGGACCTATGTGAGTATCCAGCGTAGGAATCTGGGAGTTGGGGAGGAGTGAGGAGTTGGGGAAAGACAGTCCTAACCGTGGAGGGTTCTGGTAAATGATGGGGTGAGGAGGGGCTCTTTGGCTCCCACCAGTCCCCCCGTCTGGTCTA
+
>1>>AFFF1FFFGFGDDFGAE?H0FE?EACGG0EEACFHHAGG/EFEHFFFGFBFEBE0BAFDHHEGEHEFCE/>EHBFH0BGHHH0/?GHF?EEEEGFEAGBGFEEHEHHHFBGG1GHFHF>FFCGCG?@FCGGFDB0</??<@?.<<AC<.0<<0CCCGHCC:A..;CBG::GG:CCGGG?@9E9AE?9CB9;;;BFBBCF0EGA9--9/A?>-;@?9///FFF/;--;:-:BFFFFB--;A-AFFF//
@M05620:37:000000000-D9766:1:1101:11453:8884 1:N:0:88
ACCACACCTTCTACAATGAGCTGCGTGTGGCTCCCGAGGAGCACCCCGTGCTGCTGACCGAGGCCCCCCTGAACCCCAAGGCCAACCGCGAGAAGATGACCAGGTGAGTGGCCCGCTACCTCTTCTGGTGGCCGCCTCCCTCCTTCCTGGCCTCCCGGAGCTGCGCCCTTTCTCACTGGTTCTCTCTTCTGCCGTTTTCCGTAGGACTCTCTTCTCTGACCTGAGTCTCCTTTGGAACTCTGCAGGTTCTA
+
BBBABBBBFFFFGGGGGGGGGDGFGBEBGGHHGGGGGGGGGHHHHGGGGGGGHHHHHHHGGGGGGGGGGGGHHHHGGGGHGHHHHGGEGGFFGGHHHFHHHHHGHHHHHHGGHFCGGGGGFHHHHHHHHEGHFGGGGGHGHFDHHHGGGGGGGGGGGG-BAGGGGGFFFEFFFFFFFFFFFFFFFFFFFFFFFFDFFFFFFFFFFFFFFFFFFFFFFFFFFFF/.FFFFFFFFFFFFFFFFFFFFFFFFF9
@M05620:37:000000000-D9766:1:1101:27403:8888 1:N:0:88
ACCACACCTTCTACAATGAGCTGCGTGTGGCTCCCGAGGAGCACCCCGTGCTGCTGACCGAGGCCCCCCTGAACCCCAAGGCCAACCGCGAGAAGATGACCAGGTGAGTGGCCCGCTACCTCTTCTGGTGGCCGCCTCCCTCCTTCCTGGCCTCCCGGAGCTGCGCCCTTTCTCACTGGTTCTCTCTTCTGCCGTTTTCCGTAGGACTCTCTTCTCTGACCTGAGTCTCCTTTGGAACTCTGCAGGTTCTA
+
?AAAA@?AFF@@3FFE3BBGDGCGEBEEH0FGHGGCEEG/EHFHHGCGAAEA1GGHHHHGGECG/EEEGGGHHHGGGGGHGHHCGGGGG/>BGGFHHBHHHHGG1FGG<GGEHHGCCCCEHHHHHHHHDFCAHGGGGGHGHHGHFGGFFGFGGGGGE@?A@A/CA@F@@FFFFFFFFFF/BFFFFFFFFFEFF@9BFFFFF/FBB9BFFFFFFFFFFEBFFFFFFFF;FFFFFFFFFFFFFFFFFF9FFFF
@M05620:37:000000000-D9766:1:1101:13482:8898 1:N:0:88
ACCACACCTTCTACAATGAGCTGCGTGTGGCTCCCGAGGAGCACCCCGTGCTGCTGACCGAGGCCCCCCTGAACCCCAAGGCCAACCGCGCCCGCTACCTCTTCTGGTGGCCGCCTCCCTCCTTCCTGGCCTCCCGGCTCTGCGCCCTTTCTCCCTGGTTCTCTCTTCTGCCGTTTTCCGTCGGACTCTCTTCTCTGACCTGAGTCTCCTTTGGCCCTCTGCCGGTTCTAGCTCGGAAGCGCACACGTCTG
+
DDDDDDDDFFFFGGGGGGGGGGHHGGGEGGHHHGGGGGGGGHHHHGGGGGGGHHHHHHHGGGGGGGGGGGGHHHHGGGGHGHHHHGGGGGG>B/<</>?2F=?1?FGGGGHHGGGGGHGBGGHGHHFFHGCGHHGGCC-CGGFDGGGGFGFGG0;:B.0FBFGGGGGGGGGG?DFFFFFFFAB;F@FFFFFFFFFFFFFFFFBBBFFBFFFF0F0;EA:/BF:CFADEF0:0;BDDDE..;B-C=FFFFF?
@M05620:37:000000000-D9766:1:1101:13651:8909 1:N:0:88
AGTGCCAGCTCTCAATCGCACAGGGGACCCAGGGCCTGGCCCCTCCATCCAGAAAACCTATGACCTCACCCGCTACCTGGAGCACCAACTCCGCAGCTTGGCTGGGACCTATGTGAGTATCCAGCGTAGGAATCTGGGAGTTGGGGAGGAGTGAGGAGTTGGGGAAAGACAGTCCTAACCGTGGAGGGTTCTGGTAAATGATGGGGTGAGGAGGGGCTCTTTGGCTCCCACCAGTCCCCCTGTCTGGTCTA
+
ABAAAFFFBFFFGGGGGGGGGGHHGGGGGGGHFGGGGGHHHHGHGGHHHHHHGHHHHGHHHHHHHHHHHAHGGEGGHGHHGHHHHHAFFHHHGGGGGHHHGHHGGGHHGHGHHHHHHHHHHHGHHGGGGGHHHHHHHGHGGGHHGGFGGFEGHHHHHGHHHHGGCEGHGHHHHHHHGHHHGGGGDGGGEFGGGGGFFFGGGGGGGGDFFFFFFFFACFFFFFFFFFFFFFFFFFFFFFFFFFFFFFFFFFB
@M05620:37:000000000-D9766:1:1101:20482:8932 1:N:0:88
AGTGCCAGCTCTCAATCGCACAGGGGACCCAGGGCCTGGCCCCTCCATCCAGAAAACCTATGACCTCACCCGCTACCTGGAGCACCAACTCCGCAGCTTGGCTGGGACCTATGTGAGTATCCAGCGTAGGAATCTGGGAGTTGGGGAGGAGTGAGGAGTTGGGGAAAGACAGTCCTAACCGTGGAGGGTTCTGGTAAATGATGGGGTGAGGAGGGGCTCTTTGGCTCCCACCAGTCCCCCTGTCTGGTCTA
+
AB>ABFFFDFFFGFGGGGGGGGHGGEEGGGHHFEFGGFHHHHGHGGHHHGGHHHHHHGHHHFHHHGHHHHHGGFFGHHGGBGHHHHFGGHHGEFEGFHGHGHHGGGHHGHHHHHFHHHHHHHHHHGGDGGFHHHHHHHCFGGHHGGFGGEEGHFGHGGHHHHGGGGHHHHGHHHHHHHHHGGGGDGGGDGGGGGCFFGGGGGGGGGFFFFFFFFFFFFFFFFFFFFFFFFFFFFFFFFFFFFFFFFFFFFF
@M05620:37:000000000-D9766:1:1101:22952:8952 1:N:0:88
ACCACACCTTCTACAATGAGCTGCGTGTGGCTCCCGAGGAGCACCCCGTGCTGCTGACCGAGGCCCCCCTGAACCCCAAGGCCAACCGCGAGAAGATGAAGTGGCCCGCTACCTCTTCTGGTGGCCGCCTCCCTCCTTCCTGGCCTCCCGGCGCTGCGCCCTTTCTCACTGGTTCTCTCTTCTGCCGTTTTCCGTAGGACTCTCTTCTCTGACCTGCGTCTCCTTTGGAACTCTGCAGGTTCTAGATCGGA
+
BBCBC@BCFFFFGGGGGGGGGGHHGEFEDFHGHGGGGGGFGHHHHGGGEFGGHHFHHGHGGGGGGGGGGGGHGHHGGGGHGHHHHGGGGGFGGGHHFHHHHFFFFFFAGGGGHHGHHHHHH<GGGHGGGGGHGHHGHHHHHHHHGHHGGGG-:BGGGGFFFFFFFFF/BFFFFFFFFFFFFFFFFFFADFEFFDFFFFFFFFFFFFFFFFFFFFFFADAFFFFFFFFBFFFFFFFFFFF::BFFFFFFFFD
@M05620:37:000000000-D9766:1:1101:8852:8971 1:N:0:88
GAGGCTGCTTTGGAAGAAACTCATAGATTACTGCAACAGTTCCCCCTGGACCTGGAAACGTTTCTTGCCTGGCTTACAGAAGCTGCCACAACTGCCCATCCTACAGGATGCTCCCCGTACGGAACGGCTACTAGCCGACTCCACGGGAGTCCCCGCGCTGATGCCCCCATGGCAAGTACGTCCGGCCTTTCCGCTTTAGCACTCTTGTGGCTCCAATTGACCAATTCTCAGCATTTGTACTTGTACCTGAC
+
AAA?AAFBFFFFGCGGFFFGGGHHGH5GHHHGHHFHFFFDDGHHHGGGEGGGGHABF33BBFHGGFHFHHHAFFG3BGGGHGGHH31BBFGFFHHH1@BBFGHB3BFFFCGGFB1?@FG/////<?EGGDHH1GBCD/BDFH1<C////?011.>-><-<<GD00/=:-/:/:/0CFB0;B.9BGG-CFGGG.DGGGGGGBBF;FFFFF..;FEFFF/FFFF/;;FB:F/BFBBF9B;FFBFFFF//;B/B
@M05620:37:000000000-D9766:1:1101:13433:8998 1:N:0:88
CCTTCCACTTCTCCATCGCACATGTCTGCCCTCCCGTTCCCAATTCACCTCTCCTGCCCCGTCGCCCTCTCGAAACCAATCAAACCCCCGCGGCATCTATCGTTGTACCTCTGTTAGGATCCAGCGTATTCATCTTGGATTTGGATCGTCTTGGTGCTTTTGGTAAAGACAGGCCTACCCGGGGCTGGTTCTAGTAAAGGAAGATTTGACGAGGCGGTCTTTGACTCCGACCCAGCCCCCTCTCATTACTC
+
1111>11B1BDDABFEGEE1E011DDD1DAF1FAFEA00B1BFGBD1BFC0GHE1110/BA/B/ABB/?00/@BEE0/?1>B111/?/>>E>////0B122/B/0/B2B21112>2@01@@F11@<///1?@?1<FD1<11111111<<..<00<.0<00<<-.00000;//.:.;;/GH.-----../;C00;009;00//--/;//9/-:-;;9----/////99/-9;@9--9---;---////////
@M05620:37:000000000-D9766:1:1101:24158:9003 1:N:0:88
AGTGCCAGCTCTCAATCGCACAGGGGACCCAGGGCCTGGCCCCTCCATCCAGAAAACCTATGACCTCACCCGCTACCTGGAGCACCAACTCCGCAGCTTGGCTGGGACCTATGTGAGTATCCAGCGTAGGAATCTGGGAGTTGGGGAGGAGTGAGGAGTTGGGGAAAGACAGTCCTAACCGTGGAGGGTTCTGGTAAATGATGGGGTGAGGAGGGGCTCTTTGGCTCCCACCAGTCCCCCTGTCTGGTCTA
+
BCBBCFFFCFFFGGGGGGGGGGHHGGGGGGHHGGGGGGHHHHGHGGHHHHHHHHHHHGHHHHHHHHHHHHHGGGGGHHHHHHHHHHHHGHHHGGGGGHHHGHHGGGHHGHHHHHHHHHHHHHHHHGGGGGHHHHHHHHHGGHHHGGGGGGGHHHHHHGHHHHGGGGHHHHHHHHHHHHHHGGGGGGGGEGGGGGFGGGHHHHGGGGFFFFFFFFFFFFFFFFHFFFFFFFFFFFFFFFFFFFFFFFFFFFF
@M05620:37:000000000-D9766:1:1101:13621:9009 1:N:0:88
AGTGCCAGCTCTCAATCGCACAGGGGACCCAGGGCCTGGCCCCTCCATCCAGAAAACCTATGACCTCACCCGCTACCTGGAGCACCAACTCCGCAGCTTGGCTGGGACCTATGTGAGTATCCAGCGTAGGAATCTGGGAGTTGGGGAGGAGTGAGGAGTTGGGGAAAGACAGTCCTAACCGTGGAGGGTTCTGGTAAATGATGGGGTGAGGAGGGGCTCTTTGGCTCCCACCAGTCCCCCTGTCTGGTCTA
+
AAAAAFBFBFFFGFGGGGGGFGHEFGGGEGGHGGGGEFGGFHGHGGEHFHHGDCCHHGFHHHBGHHGGHHHGGFCGHEGGBGHHGH1?EFHGGGFGGF3BEHHGGGGHGH2GHGHHHGHEFHFFHGDEGGGFGHHHGFGECFHHGGGCC.EFCDGHGDGHHBFGADEH/CGGHHHH00GHGAEGDGGGGGGGGGCBBFBF0FGGGGDB?F.9DDFFFFFFFFFFFFFFFFFFFFFFFFFFAFFFFFFBFFF
@M05620:37:000000000-D9766:1:1101:17991:9028 1:N:0:88
AGTGCCAGCTCTCAATCGCACAGGGGACCCAGGGCCTGGCCCCTCCATCCAGAAAACCTATGACCTCACCCGCTACCTGGAGCACCAACTCCGCAGCTTGGCTGGGACCTATGTGAGTATCCAGCGTAGGAATCTGGGAGTTGGGGAGGAGTGAGGAGTTGGGGAAAGACAGTCCTAACCGTGGAGGGTTCTGGTAAATGATGGGGTGAGGAGGGGCTCTTTGGCTCCCACCAGTCCCCCTGTCTGGTCTA
+
>11>AFDFAFFDAGGFCAEFCGFHAAEGGGCHG?GEFCCCFAEA/BGHBGHFHHHHFGHHHHHFHHHHHHHGGGGGHGHGHHHEHEHHGHHHGGGGGFHHGFHGGGHHFHHHHHHHHHHHHHHHHGGGGGHHHHHHHHHGGHHHGGGGGGGHHHHHHGHHHHGGGGHHHHHHHHHHHHHHGGGGGGGGAFFGGGFGGGGGGGGGGGF@FFFFFF@@@@FFFFFFFFFFFFFFFFFFFFFF@FFFFFFFFFF
@M05620:37:000000000-D9766:1:1101:5271:9046 1:N:0:88
ACCACACCTTCTACAATGAGCTGCGTGTGGCTCCCGAGGAGCACCCCGTGCTGCTGACCGAGGCCCCCCTGAACCCCAAGGCCAACCGCGAGAAGATGCCCAGGTGAGTGGCCCGCTACCTCTTCTGGTGGCCGCCTCCCTCCTTCCTGGCCTCCCGGCGCTGCGCCCTTTCTCACTGGTTCTCTCTTCTGCCGTTTTCCGTAGGACTCTCTTCTCTGACCTGAGTCTCCTTTGGAACTCTGCAGGTTCTA
+
CBCCCCCAFFFFGGGGGG5FGGHHGFGBEEHGHFGEDFGGGHGHHGGGGEFGHHGHGHHAEFGGGGGGGGGHFHHGGGGHGHHHHGGGGG/>DGHEFGHHHH/?FGGFHHGGHHCGFCGHHHHGHFHH<FGHHGGGGGHGHHGHHGGFGGAFGGGGG?-9A;BDFFFFFFFFFFFFFFFFFFFFFFFFFFFFFFDFFFFFFFFAFFFFFFFFFFF;:B:FFFF/:BF/;FFFFFFFFFFFFFFFFFAFFF/
@M05620:37:000000000-D9766:1:1101:18438:9048 1:N:0:88
ACCACACCTTCTACAATGAGCTGCGTGTGGCTCCCGAGGAGCACCCCGTGCTGCTGACCGAGGCCCCCCTGAACCCCAAGGCCAACCGCGAGAAGATGACCAGGTGAGTGGCCCGCTACCTCTTCTGGTGGCCGCCTCCCTCCTTCCTGGCCTCCCGGAGCTGCGCCCTTTCTCACTGGTTCTCTCTTCTGCCGTTTTCCGTAGGACTCTCTTCTCTGACCTGAGTCTCCTTTGGAACTCTGCAGGTTCTA
+
AAAAAAABFFFFGGGFGGGFGDGCEA2BGEHHCFFEDEGCDHHHHGGGEEFEEFCCHFHGEGCGEEEGGGGHHFHFGG??/?GEECE/BCDC?AGFGDGGHHHG<FGHH1FF0<AGC@DFDHHHHHFH0<CHHCGGDACEHEGHF0BBFFFGGGAEF-B-B.9CBGF;=FF/99;FFFFFBBFFFFFBFFF/FB9AFFFFFFFFAFFFF/FFFB9F/9/BFF.FFF/BFB9FFBFBFBF/BFFFB.9;FFB
@M05620:37:000000000-D9766:1:1101:14437:9052 1:N:0:88
ACCACACCTTCTACAATGAGCTGCGTGTGGCTCCCGAGGAGCACCCCGTGCTGCTGACCGAGGCCCCCCTGAACCCCAAGGCCAACCGCGAGAAGATGAAGTGGCCCGCTACCTCTTCTGGTGGCCGCCTCCCTCCTTCCTGGCCTCCCGGAGCTGCGCCCTTTCTCACTGGTTCTCTCTTCTGCCGTTTTCCGTAGGACTCTCTTCTCTGACCTGAGTCTCCTTTGGAACTCTGCAGGTTCTAGATCGAA
+
AAAABAABFFFFGGGBDFGGGGHFEEGFHDHHHGGAEEFCFHHHHGEGEAEFHFFGHHHGGGGGFGCGGGGHGHGFGGGGGHHHEFGGG@BFGGHHEBGGBGHHGHHCDDDFHHHHHHHHHGGGHC@FGGGHGHHGHGHHHHBCGFHGGDF9DGG/F?FFGGGGFFFFFFFFFFFFFFFFFFFFFFFFFFFFFFF.DFFFFFFFFFFFFFFFFFFFBFFFFFFBFFFFFFFFFFFFFFF;FFFFFBFFED;
@M05620:37:000000000-D9766:1:1101:24517:9068 1:N:0:88
GAGGCTGCTTTGGAAGAAACTCATAGATTACTGCAACAGTTCCCCCTGGACCTGGAAAAGTTTCTTGCCTGGCTTACAGAAGCTGAAACAACTGCCAATCCTACAGGATGCTACCCGTAAGGAAAGGCTCCTAGAAGACTCCAAGGGAGTAAAAGAGCTGATGAAACAATGGCAAGTAAGTCAGGCATTTCCGCTTTAGCACTCTTGTGGATCCAATTGAACAATTCTCAGCATTTGTACTTGTAACTGAC
+
A>AAAACAFFFFGGGGGGGGGFHFFGFGHHGHGH4AFEGDFHHHHGFGHHHHHHHGFG2FBGHHHHHHHHHHHHHHHHHHFHHFHHH3G3FGGHHHHEHGHGHHFGGHHHHHHHCGGEFGHHH3FHFHHHGHHG33GCGHHHH2GADEDDHFFHHGHHFHFHHFFHHFHFGHHHGGFGHHHHHHHHHHHGHHGGFDEHHHFHFHHFHFHGFGHHHHHGHHHHGHHGFEHGEGGGGGGGBFFGGGGGGGGGB
@M05620:37:000000000-D9766:1:1101:17562:9079 1:N:0:88
AGTGCCAGCTCTCAATCGCACAGGGGACCCAGGGCCTGGCCCCTCCATCCAGAAAACCTATGACCTCACCCGCTACCTGGAGCACCAACTCCGCAGCTTGGCTGGGACCTATGTGAGTATCCAGCGTAGGAATCTGGGAGTTGGGGAGGAGTGAGGAGTTGGGGAAAGACAGTCCTAACCGTGGAGGGTTCTGGTAAATGATGGGGTGAGGAGGGGCTCTTTGGCTCCCACCAGTCCCCCTGTCTGGTCTA
+
BBABCFFFCFFFGGGGGGGGGGHGGGGGGGHHGGGGGGHHHHGHGGFHHHHHHFHHHGHHHHHHHHHHHHHGCEGGHHHHHHHHHHHHGHHHGGGGGHHHGHHGGGHHGHHHHHHHHHHHHHHHHGGGGGHHHHHHHHHGGHHHGGGGGGGHHHHHHGHHHHGGGGHHHHHHHHHHHHHHGGGGGGGGGGGGGGFFGGGGGGHGGGFFFFFFFFFFFFFFFFHFFFFFFFFFFFFFFFFFFFFFFFFFFFF
@M05620:37:000000000-D9766:1:1101:12043:9151 1:N:0:88
AGTGCCAGCTCTCAATCGCACAGGGGACCCAGGGCCTGGCCCCTCCATCCAGAAAACCTATGACCTCACCCGCTACCTGGAGCACCAACTCCGCAGCTTGGCTGGGACCTATGTGAGTATCCAGCGTAGGAATCTGGGAGTTGGGGAGGAGTGAGGAGTTGGGGAAAGACAGTCCTAACCGTGGAGGGTTCTGGTAAATGATGGGGTGAGGAGGGGCTCTTTGGCTCCCACCAGTCCCCCTGTCTGGTCTA
+
BCABCFFFCFFFGGGGGGGGGGHGGGEFGGHHCEGGGGHHHHGHGGHHHHHHHHHHHGHHHHHHHHHHHHHGGEFGHHHHFGHHHHACFHHHGGGGGGHHGHHGGGHHGHGHHHHHHHHHHHGHHGFGGGHHHGHHHHHGGHHHGGGGGGGHHHHHFGHHHHGGEGHHHHHHHHHHHHHHGGGGGGGGEGGGGGFGGGGGGGGGGGFFFFFFFFFFFFFFFFFFFFFFFFFFFFFFFFFFFFFFFFFFFFF
@M05620:37:000000000-D9766:1:1101:11634:9152 1:N:0:88
ACCACACCTTCTACAATGAGCTGCGTGTGGCTCCCGAGGAGCACCCCGTGCTGCTGACCGAGGCCCCCCTGAACCCCAAGGCCAACCGCGAGAAGATGACCAGGTGAGTGGCCCGCTACCTCTTCTGGTGGCCGCCTCCCTCCTTCCTGGCCTCCCGGAGCTGCGCCCTTTCTCACTGGTTCTCTCTTCTGCCGTTTTCCGTAGGACTCTCTTCTCTGACCTGAGTCTCCTTTGGAACTCTGCAGGTTCTA
+
CCCDDDDDFFFFGGGGGGGGGGHHGFGBFGHHHGGGGGGGGHHHHGGGGGGGGHGHHHHGGGGGGGGGGGGHHHHGGGGHGHHHHGGGGGDGGGHHHHHHHHHGHHHHHHGGHHGGGGGHHHHHHHHHHHGHGGGGGGHGHHGHHHGGGGGGGGGGGG-ADGGGGGFFFFFFFFFHHFFFFFFFHFFHHHHHFFDFFFHFFFFFFFFFFFFFHHHFFFFFFFFFFFHFFFFFHHFFFFFFFFFFFFFFFFF
@M05620:37:000000000-D9766:1:1101:17738:9153 1:N:0:88
AGTGCCAGCTCTCAATCGCACAGGGGACCCAGGGCCTGGCCCCTCCATCCAGAAAACCTATGACCTCACCCGCTACCTGGAGCACCACCTCCGCAGCTGGGCTGGGACCTATGGGAGTATCCAGCGTAGGAATCTGGGGGTTGGGGAGGAGTGAGGAGTTGGGGAAAGCCAGTCCTAACCGTGGAGGGTTCTGGTAAATGATGGGGTGAGGAGGGGCTCTTTGGCTCCCACCAGTCCCCCTGTCTGGTCTA
+
BBAABFFFCFFFGGGGGGGGGGHHGGGGGGHGGGGGGGHHHHGHGGHHHHHHHHHHHGHHHGHHHHHHHHHGGEGGHHHF2BBGG1F11BF?>E?>@H3FE/BFG/?F<22?B20B???FH22>2><?CAGBC=FHHH/-A<CGGC.<:.;:.0C.0AGFHHGAGG.././:;F00F0C.@9;-.CEFFFFFFF9FFF000:FFFF.-.;.0;DF=A>EFFBFBBBFF./A..A:FFFFF;F090F/:9B0
@M05620:37:000000000-D9766:1:1101:26961:9164 1:N:0:88
ACCACACCTTCTACAATGAGCTGCGTGTTGCTCCCGAGGAGCCCCCCGTGCTTCTGACCGAGTCCCCCCTGAACCCCAAGGCCAACCGCGAGAAGATGAAGCGTCACGGTAGCTCTCCTGCTGGCCGGGTCCCTCCCTCCCTCCCCCCCGGTCCCCGGGCCTTTGTCCCTGGTTCACGTTTCTCCCGCTTTTCCGATTTCGCTCTTCTCTGACCTGCGTTTCCTCTTGAACCCTGCAGGTTCTTGTTCGTA
+
3>>>AA>AFFFFGGGFABBFFFBEEE2E4ADF5FFAAAA22B2BEG0EAEEB55@FDGHG@E1BB@?EEGGC33/?EF??//??/?E/>/</>/0?1111<1>/<//</?/.>FG11FFC11>>A.---<-:;CG../;C.//;C.9---;9-;..---;-.9;/;;BF//.9/;/:...//;/9/;-;9A/B/.99..;BD.9EFFF/;9/B//;;-;.9BB://///9/..9...:.A/BB/;/:9...
@M05620:37:000000000-D9766:1:1101:11176:9167 1:N:0:88
GAGGCTGCTTTGGAAGAAACTCATAGATTACTGCAACAGTTCCCCCTGGACCTGGAAAAGTTTCTTGCCTGGCTTACAGAAGCTGAAACAACTGCCAATCCTACAGGATGCTACCCGTAAGGAAAGGCTCCTAGAAGACTCCAAGGGAGTAACAGAGCTGATGAAACAATGGCAAGTAAGTCAGGCATTTCCGCTTTAGCACTCTTGTGGATCCAATTGAACAATTCTCAGCATTTGTACTTGTAACTGAC
+
>1>AAAFAFFFFCGGBBFBGFGGHHHHHHBFGHH11GHFBDGHHHGEF/FGGHHEHH10BBGHHHHHHHHHHHHG1FGHHHHHGHBGFFGGHHHHHFGGHHHGHHHHGHHHHHHHHGGGCGGHH0FHHHHGHHHB1F1FGCFC1FFGGGGHB2@GFGHHHHHHGHHH0FDGHGHHFFHHHHHHHHHGHHHHHGGGGGHFHHHHGHHHHHGHHHHHGFHHGHHHHHHHHHHGGGGGGGFBFGGGGGFGGGGB
@M05620:37:000000000-D9766:1:1101:17729:9168 1:N:0:88
AGTGCCAGCTCTCCATCGCACAGGGGACCCAGGGCCTGGCCCCTCCATCCAGACAACCTATGACCTCACCCGCTACCTGGAGCACCAACTCCGCAGCTTGGCTGGGACCTATGTGAGTATCCAGCGTAGGAATCTGGGAGTTGGGGAGGAGTGAGGAGTTGGGGAAAGACAGTCCTAACCGTGGAGGGTTCTGGTAAATGATGGGGTGAGGAGGGGCTCTTTGGCTCCCACCAGTCCCCCTGTCTGGTCTA
+
AA>1AFDFAFFFG11GGGGFEEFCF?CEGGHGF?EEGG/BFGGHGG0FHHFHH/AFFEHCFFFHHGGEHHH>E>/>FGHHBGHEHH0>?GFCEE?EGH1FEHHFC?0BEHHHHHBHFGHHHHHFGCEC?C1FHHHFEHFGGHECCCE@CCCGF0GGBFGHH/ACAAEA/;GHHHHHCGHGGGGGBFCAFGGGGGF0;BFFBFGGGFF@EF-/AA@@@@FBFFFFFFFFFBFB-;BFFFFF@FFFFFFFFF/
@M05620:37:000000000-D9766:1:1101:10216:9170 1:N:0:88
AGTGCCAGCTCTCAATCGCACAGGGGACCCAGGGCCTGGCCCCTCCATCCAGAAAACCTATGACCTCACCCGCTACCTGGAGCACCAACTCCGCAGCTTGGCTGGGACCTATGTGAGTATCCAGCGTAGGAATCTGGGAGTTGGGGAGGAGTGAGGAGTTGGGGAAAGACAGTCCTAACCGTGGAGGGTTCTGGTAAATGATGGGGTGAGGAGGGGCTCTTTGGCTCCCACCAGTCCCCCTGTCTGGTCTA
+
BCABCFFFCFFFGGGGGGGGGGHGGGGGGGHHGGGGGGHHHHGHGGHHHHHHHHHHHGHHGHHHHHHHHHHGGGGGHGHHHGHHHHHHGHHHEGGGGHHHGHHGGGHHGHHHHHHHHHHHHHHHHGGGGGHHHHHHHHHGGHHHGGGGGGGHHHHHHGHHHHGGGGHHHHHHHHHHHHHHGGEGGGGGEGGGGGFGGGGGGGGGGGFFFFFFFFFFFFFFFFFFFFFFFFFFFFFFFFFFFFFFFFFFFFF
@M05620:37:000000000-D9766:1:1101:12312:9223 1:N:0:88
ACCACACCTTCTACAATGAGCTGCGTGTGGCTCCCGAGGAGCACCCCGTGCTGCTGACCGAGGCCCCCCTGAACCCCAAGGCCAACCGCGCCCGCTACCTCTTCTGGTGGCCGCCTCCCTCCTTCCTGGCCTCCCGGAGCTGCGCCCTTTCTCACTGGTTCTCTCTTCTGCCGTTTTCCGTAGGACTCTCTTCTCTGACCTGAGTCTCCTTTGGAACTCTGCAGGTTCTAGATCGGAAGAGCACACGTCTG
+
DDDDDDDCFFFFGGGGGGGGGGHHGGGGHGHHHGGGGGGGGHHHHGGGGGGGHHHHHHHGGGGGGGGGGGGHHHHGGGGHGHHHHGGGGGGGGGGGDGHGHHHGHGHGHGHHGGGGGHGHHGHHHHHFHHHHHHGGG-:CHHHGGGGGGGGGGFGGGFGFFGGGGGGGGGGGFFFEFFFFF.DFFFFFFFFFFFFFFFFFFFFFFFFFFFFFFFFFFFFFFF0BFFFFFFFFFFFFFEBFFFFFFFFFFFF
@M05620:37:000000000-D9766:1:1101:27834:9230 1:N:0:88
ACCACACCTTCTACAATGAGCTGCGTGTGGCTCCCGAGGAGCACCCCGTGCTGCTGACCGAGGCCCCCCTGAACCCCAAGGCCAACCGCGAGAAGATGACCAGGTGAGTGGCCCGCTACCTCTTCTGGTGGCCGCCTCCCTCCTTCCTGGCCTCCCGGCGCTGCGCCCTTTCTCACTGGTTCTCTCTTCTGCCGTTTTCCGTAGGACTCTCTTCTCTGACCTGAGTCTCCTTTGGAACTCTGCAGGTTCTA
+
AABCAABBFFCFGFFGGGFGGGHHGFGBAEGBFFGFDGGGFGCGGFGGGGEGGHGHHHGGGGGFGGGGGGGHEHHGGGGHGHHHHGGGDGBDGGHFHHHHHHHGGHHHHHGGHHGGGGGHHHHHHHHHHHGHHGGGGGHGHHGHHHGGGGGGGGGGGG-;DDFFFFFFFFFFFFFFFFFFFFFFFFFFFFFFFFDFFFFFFFFFFFFFFFFFFFFFFF9FFFFFFFFFFFFFFFFFFFFFFFFFFFFFFFB
@M05620:37:000000000-D9766:1:1101:4285:9264 1:N:0:88
GAGGCGGCTTTGGAAGAAACTCCTAGATACCTGCAACAGTTCCCCCTGGCCCTGGACAAGTTTCTTGCCTGGCTTACAGAAGCTGAAACAACTGCCCATGTCCTACAGGATGCTACCCGTAAGGAAAGGCTCCTAGAAGACTCCAAGGGAGTAAAAGAGCTGATGAAACCATGGCAAGTAAGTCAGGCATTTCCGCTTTAGCACTCTTGTGGATCCACTTGAACACTTCTCAGCATTTGTACTTGTAACTG
+
A?AAADDDDD0BB1BABGGG1GAGHFAD21BFGFFGCGGDFDEAFA///0BGAGEF0B>FHFGHFHHDGFHCGHFBGGFGFG1BG@@FG0/FHHHG/1BFH2GDGBG10BGB0B>GGHCFC<FF<BF0BGHHGHBG111@FG<GH1<CCHGGFFGF1<GFGFGHHHE<<0C<GGHFFC=0==DGDGFGEHGHCHAA;;CC:GHGFGFGFBBC09;F0/;FGFFF0/;BFGGGFF0FFFFF/FFFBBB/;/F
@M05620:37:000000000-D9766:1:1101:15742:9267 1:N:0:88
AGTGCCAGCTCTCAATCGCACCGGGGACCCAGGGCCTGGCCCCTCCATCCAGAAAACCTATGACCTCACCCGCTACCTGGAGCACCAACTCCGCAGCTTGGCTGGGACCTATGTGAGTATCCAGCGTAGGAATCTGGGAGTTGGGGAGGAGTGAGGAGCTGGGGAAAGACAGTCCTAACCGTGGAGGGTTCTGGTAAATGATGGGGTGAGGAGGGGCTCTTTGGCTCCCACCAGTCCCCCTGTCTGGTCTA
+
>1>AADFFAF1DBFGGGAF1A0AEEFGEGE/BFAAEBAFBAFE/EEFH1B1B1E1FGE0BFFGGCF11BBFEEGEEHFGGHGH?FFHHGBGHGE/EE0FH?FGG?/<FFFGF1>GHD@@GHFDFFCAE@EHGHHB11F0FABGBC-FCCCAGHHEHH?..:/.:CCF:C/C9;0B;CFFG@GE@?CC@FFG0C9;/BBFFBFFF??--A?ABB-99@@AFBFB/B/9-;-9BE-BBB9999E:B//;/;/:
@M05620:37:000000000-D9766:1:1101:14771:9275 1:N:0:88
ACCACACCTTCTACAATGAGCTGCGTGTGGCTCCCGAGGAGCACCCCGTGCTGCTGACCGAGGCCCCCCTGAACCCCAAGGCCAACCGCGAGAAGATGATGAGTGGCCCGCTCCCTCTTCTGGTGGCCGCCTCCCTCCTTCCTGGCCTCCCGGAGCTGCGCCCTTTCTCACTGGTTCTCTCTTCTGCCGTTTTCCGTAGGACTCTCTTCTCTGCCCTGAGTCTCCTTTGGAACTCTGCAGGTTCTAGCTCG
+
1>>AA11AFFBDAGGB3BGGFGFFABEEC0FGHGG0F/E/FHHHHGGEAAEEGB1BF0AEGGCGCE>>EGEHHHFEEGGFGHGG/FEEG?@C?AHHBDFFFHGHGCGHHCG@->FHHHHHGHF0GCHHCGGGGEEHH.GHHH00=:CFGGGE--;-AFGGGBG@FFFFF/BBFFFFFFFBFFFFFFBB9;?BFFFFFFBFFFFFFFFFFFFFF/FFBFFF/FFFFFFFFFFFFFFFFFFFFFFFFBFFFFF
@M05620:37:000000000-D9766:1:1101:26252:9280 1:N:0:88
GAGGCTGCTTTGGAAGAAACTCATAGATTACTGCAACAGTTCCCCCTGGACCTGGAAAAGTTTCTTGCCTGGCTTACAGAAGCTGAAACAACTGCCAATGTCCTACAGGATGCTACCCGTAAGGAAAAGCTCATAGAAGACTACAAGGGAGTAAAAGAGCTGATGAAACAATGGCAAGAAAGTCAGGCATTTACGCTTTAGCACTCTTGTGGAGCCAATTGAACAATTCTCAGCATTTGTACTTGTAACTG
+
>3AA>>C>BBB@G45BFG4FGGHHHFGFFHAADB4BBGBDFADBB2AB2BBBGGEG332BBDF5DFGB3BBBBBG3BBBFGH3BG33FBB?FGHHFFHHHH4BBBGF3BBB32BBB?B??//E3?FG23BBB3B?BB3FB333BB?F?/????3222?@2@2@@@222?<C??1?01?0??1=1110><1<>11.>...00==G0/=0<<0::.;:/=;;C0CCBG:00;09;CF;FGG09;0=;0;C;9;
@M05620:37:000000000-D9766:1:1101:4931:9291 1:N:0:88
ACCACACCTTCTACAATGAGCTGCGTGTGGCTCCCGAGGAGCACCCCGTGCTGCTGACCGAGGCCCCCCTGAACCCCAAGGCCAACCGCGCGAAGATGCCCAGGGGGGCGGGCCCCGAACTCTTCTTTTTATCGCGTGCCTCCGGCCGCGCCGGCCCGCTCTGCAACCTTTCTCGCTGGTGGTCGGTGGCGCCGTTTTCCGTCTGTCCCTCTTCTCTGCCCCGGGCCCCCTTTGGAACCCCGCACGTTCGC
+
BBBCBCC>CFFFGGGGGG5BGFHHGFGB4EGGGBBE2EAEDGFHHGGAEEFGGHHHHHGAEEEGGGGGGGGHFHHGGGGHGHHHHGFEDG/>CGG?FG11FHH///>;-;--;--;9B-@A/:FF///;/.:/AD-9-;9//;.-;;--:-;--;;--9-;./99/9.///:/B.;..-//../---...;:-C-.9.:/./...///;/:///9////;..9-----;--.//:/99...:;---99/.:
@M05620:37:000000000-D9766:1:1101:10144:9333 1:N:0:88
GAGGCTGCTTTGGAAGAAACTCATAGATTACTGCAACAGTTCCCCCTGGACCTGGAAAAGTTTCTTGCCTGGCTTACAGAAGCTGAAACAACTGCCAATGTCCTACAGGATGCTACCCGTAAGGAAAGGCTCCTAGAAGACTCCAAGGGAGTAAAAGAGCTGATGAAACAATGGCAAGTAAGTCAGGCATTTCCGCTTTAGCACTCTTGTGGATCCAATTGAACAATTCTCAGCATTTGTACTTGTAACTG
+
A?ACAAFCCFFFGCGGGGGGGGHHHHHHHHHHGHCHFHHHHFFGHGGGGHHHHHGHB3BGGFHHHHHFFHFFFHHEFAFGHHGHHEBGBGGHHHHGHGHHHFGHGHGHGHHH?FHHHHGEEGHGHHHB0FFHGGHHHHHH3D2BFGHGDHGGHGHE>F2GHHHGHHGHHHHGGHGFFF?FGFFGFGHHHGFGFFAC<<E=<DDGBGHFHDFGH0CHHHHHHHGHHFFHCGBCFFGGGHH0CFGGFBFGGGF
@M05620:37:000000000-D9766:1:1101:12821:9338 1:N:0:88
ACCACACCTTCTACAATGAGCTGCGTGTGGCTCCCGAGGAGCACCCCGTGCTGCTGACCGAGGCCCCCCTGAACCCCAAGGCCAACCGCGAGAAGATGACCAGGTGAGTGGCCCGCTACCTCTTCTGGTGGCCGCCTCCCTCCTTCCTGGCCTCCCGGCGCTGCGCCCTTTCTCACTGGTTCTCTCTTCTGCCGTTTTCCGTAGGACTCTCTTCTCTGACCTGAGTCTCCTTTGGAACTCTGCAGGTTCTA
+
BBBBBBBBFFFFGGGGGGAGGGHHGEE24EHGGFGGFFGGEHHHHGG01EFGFHFHHHGAEECEGGGGGGGHGHHGGGGHGHHHHGGGGGBDCGHFHHHHHHHGGHHFGHGGHHGGGDGHHHHHHHHHHHGHHGGGGGHGHGGHHHGGGGFGGGGGGG9BBFFFFFFFFFFFFFFFFFFFFFFFFFFFFFFFFFFFFFFFFFFDFFFFFFFFFFFFFFBFFFF;FFFFFFFFFFFFFFFFFFFFFFFFFFB
@M05620:37:000000000-D9766:1:1101:8206:9347 1:N:0:88
AGTGCCAGCTCTCAATCGCACAGGGGACCCAGGGCCTGGCCCCTCCATCCAGAAAACCTATGACCTCACCCGCTACCTGGAGCACCAACTCCGCAGCTTGGCTGGGACCTATGTGAGTATCCAGCGTAGGAATCTGGGAGTTGGGGAGGAGTGAGGAGTTGGGGAAAGACAGTCCTAACCGTGGAGGGTTCTGGTAAATGATGGGGTGAGGAGGGGCTCTTTGGCTCCCACCAGTCCCCCTGTCTGGTCTA
+
ABBCBFFFCFFFGGGGGGGGGGHHGGGEGGHHFFGGGGHHHHGHGGHHHHHHFHHFHGHHHHGHHFHHHHHGGEEGHHHH?FHHHH1?EGHHFGGGGHHHGHHGGGHHGHHHHHHHHHHHHHHHHGGDFGHHHHHHHHFGGHHHGGEGGAEHHHHGGDHFHHGCGGHHHHEHHHHHGHHHGGGGGGGGGGGGGG=FFGGGGFGGGGDFFFFFFFFFFDFFFFFFFFFFFFFFFFFFFFFFCFFFFFFFFF/
@M05620:37:000000000-D9766:1:1101:6589:9355 1:N:0:88
ACCACACCTTCTACAATGAGCTGCGTGTGGCTCCCGAGGAGCACCCCGTGCTGCTGACCGAGGCCCCCCTGAACCCCAAGGCCAACCGCGAGAAGATGACCAGGTGGGTGGCCCCCCTCCTCTTCTGGTGGCCGCCTCCCTCCTTCCCGGCCCCCCGCCGTTGCTCCCTTTCTCTCTGTTTTTCCCTTTTGCCGTTTTCCGTAGGACCTTCTTTCCTGCCCTGTGTCTCCTTTGGAACTTCGCAGGTTGTA
+
CCCDDCCDFFFFGGGGGGGGGGHHGGGFHGHHHGGGGGGGGHHHHGGGGGGGHHHHHHHGGGGGGGGGGGGHHHHGGGGHGHHHHGGGGGGGGGHHHHGDF=0/=1//?/->0F----<.</00=000</<<:-<<CEGAFBE/CFG/<BD9--<<@-<--..<0<FFF000<B0<F00<:/<<00<B:B0BB=9./<B0.<...:0./<B0000:000<<0.<00000<B0FF/000<00.9<.-<</.<
@M05620:37:000000000-D9766:1:1101:18261:9358 1:N:0:88
AGTGCCAGCTCTCAATCGCACAGGGGACCCAGGGCCTGGCCCCTCCATCCAGAAAACCTATGACCTCACCCGCTACCTGGAGCACCAACTCCGCAGCTTGGCTGGGACCTATGTGAGTATCCAGCGTAGGAATCTGGGAGTTGGGGAGGAGTGAGGAGTTGGGGAAAGACAGTCCTAACCGTGGAGGGTTCTGGTAAATGATGGGGTGAGGAGGGGCTCTTTGGCTCCCACCAGTCCCCCTGTCTGGTCTA
+
>ABBBFFFBFCFFDFGGACFEFBEAAEGGGHHGFGEGCHHHHGGGFHGHHHHHHHHHGHHGGFHHHHHHHHGGGGGHGGGHGG?FHFHGHHHGGCEGGHHGHHEFGHHGHHHHHGHHBGHHHGHGGDFGGHHHGHGHHGGGHHHGGGGGGGHHHHGHCHH0GCGFGHFGFHHHHHHHHHHGCEGGGGGDGGGGGGGGGGEGGGGGGFFFFFFFFFFFFFFFFFFFFFFFFFFFFFFFFFFAFFFF/BFFF/
@M05620:37:000000000-D9766:1:1101:10880:9364 1:N:0:88
ACCACACCTTCTACAATGAGCTGCGTGTGGCTCCCGAGGAGCACCCCGTGCTGCTGACCGAGGCCCCCCTGAACCCCAAGGCCAACCGCGAGAAGATGAAGTGGCCCGCTACCTCTTCTGGTGGCCGCCTCCCTCCTTCCTGGCCTCCCGGCGCTGCGCCCTTTCTCCCTGGTTCTCTCTTCTGCCGTTTTCCGTAGGACTCTCTTCTCTGACCTGCGTCTCCTTTGGAACTCTGCAGGTTCTAGATCGGA
+
AAA1AAAAFFFFGGGFFG1BG1CGGAEA0ABGHGFEC/AEGHHHHGAA/BEFFGHCDBGAEECCFGEEGGGFHHHGGGGHGHHHHGGGGGCGGGHHGHGHH@FGAGGCGGGGHHHHHHHD1><CGGGGGGGHGHHGHHHHHHFHCGHGGGG--AGGGG@F@@FFFFFFFFFFFFFFFFFFFFFFFF@BFFFFFFFFFF/BFFFBFFFFFFFFFFFFE@F@FFFFFFFFBFFFFFFFFFE:BFBFF/;BEBA
@M05620:37:000000000-D9766:1:1101:11498:9364 1:N:0:88
GAGGCTGCTTTGGAAGAAACTCCTAGATTACTGCACCCGTTCCCCCTGGACCTGGAAAAGTTTCTTGCCTGGCTTACAGAAGCTGAAACAACTGCCAATGTCCTACAGGATGCTACCCGTAAGGACAGGCTCCTCGACGACTCCAAGGGAGTAAAAGAGCTGATGAAACAATGGCAAGTAAGTCAGGCATTTCCGCTTTAGCACTCTTGTGGATCCAATTGAACACTTCTCAGCATTTGTACTTGTACCTG
+
AAAABBFBFFFFGGGGGGGGBF4ABBFH6DGHFHH4F2222ABGHGEF22BFGB1BF32BFHGGGF5BGHHHHF1GHHHHHHHGC@GEHFGHGFFHFFHGHHHHGHGHHFGHHHFHHHGFFDGGG02FCGHHGH2C//</BGGHF2@FGHFECG11??GHHHBGHHH1GCGHHGHHHGHHDGFGHHHHEHHHHHGGGGGHGHHHGHHHHHHG0FGGG0FFG00CF/;CGGGGGGGGGGGG0FGGGG000;F
@M05620:37:000000000-D9766:1:1101:5366:9369 1:N:0:88
AGTGCCAGCTCTCAATCGCACAGGGGACCCAGGGCCTGGCCCCTCCATCCAGAAAACCTATGACCTCACCCGCTACCTGGAGCACCAACTCCGCAGCTTGGCTGGGACCTATGTGAGTATCCAGCGTAGGAATCTGGGAGCTGGGGAGGAGTGAGGAGTTGGGGAAAGACAGTCCTAACCGTGGAGGGTTCTGGTAAATGATGGGGTGAGGAGGGGCTCTTTGGCTCCCACCAGTCCCCCTGTCTGGTCTA
+
AAAABFFFBFFFGGGGGGGCGAGGEGGEAEHHGEFGDFHHCHG1EGGHEHHHGFHHHGFGHHHHHHHFHHHGF>EFHFHGHHHHHHFHGHHHGGGG/FF3/FHGGGHC<GF3GHH3BBGFDHFHHGGGGBD2F2?1DG0//?C0<-<<-.<<.0<.<E/<DCCGA.;.CGGF:C:G0CGC@EA-.:9B.;CFGGGFFFG0BCFBEG99A99/:A-DC-A9FFFFBBFFAFADFFF//;EF9E9:/FFBFBF
@M05620:37:000000000-D9766:1:1101:11432:9378 1:N:0:88
GAGGCTGCTTTGGAAGAAACTCATAGATTACTGCAACAGTTCCCCCTGGACCTGGAAAAGTTTCTTGCCTGGCTTACAGAAGCTGAAACAACTGCCAATGTCCTACAGGATGCTACCCGTAAGGAAAGGCTCCTAGAAGACTCCAAGGGAGTAAAAGAGCTGATGAAACAATGGCAAGTAAGTCAGGCATTTCCGCTTTAGCACTCTTGTGGATCCAATTGAACAATTCTCAGCATTTGTACTTGTAACTG
+
BBBBBCFCFFFFGGGGGGGGGGHHHHHHHHHHHHGHHHHFHHHHHGGGHHHHHHHGGFGHGHHHHHHHHHHHHHHGHHGHHHHHHHFHHHHHHHHHHHHHHGHHHHHHHHHHHHHHHHGEGGHHHFHFFGHHGHHHHHHHFHBGHFHGFHGGHGHHHGHHHHHHHHGHHHHHGHHHHFGFHHFGGHHHHHHHHHFGGGGD0DDGGHHHHFHGHEGHHHHHHHHHHHGHHHFBFGGGGGGGGGGGFCFFGGG
@M05620:37:000000000-D9766:1:1101:10573:9382 1:N:0:88
GAGGCTGCTTTGGAAGAAACTCATAGATTACTGCAACAGTTCCCCCTGGACCTGGAAAAGTTTCTTGCCTGGCTTACAGAAGCTGAAACAACTGCCAATGTCCTACAGGATGCTACCCGTAAGGAAAGGCTCCTAGAAGACTCCAAGGGAGTAAAAGAGCTGATGAAACAATGGCAAGTAAGTCAGGCATTTGCGCTTTAGCACTCTTGTGGATCCAATTGAACAATTCTCAGCATTTGCACTTTTAACTG
+
A3AAAAFA@B@DFFFGGGGGFFHHFHHHHGDGFFBFCFGFGGD3FEEGAGBEGGFFB32FBGGGFHB5BB3BFGFBFAFEGHGGFFHFGFHHHFHFHHHHHHHHHHHEFCG@BFGGEGEEEGHGHHGB0?FFCBFGHHHH3BB1FCGFDEGGGHEB@F<F1GHEGGHFGHH1DBF0F<1FGB11=FFFGF1F1><<<.C<<0<D0<G0::CDF0CFGHCHHCGHFFCFGGGFFFFBFFB099CB00;CFFC
@M05620:37:000000000-D9766:1:1101:10882:9384 1:N:0:88
ACCACACCTTCTACAATGAGCTGCGTGTGGCTCCCGAGGAGCACCCCGTGCTGCTGACCGAGGCCCCCCTGAACCCCAAGGCCAACCGCGAGAAGATGAAGCGGCCCGCTACCTCTTCTGTTGGCCGCCTCCCTCCTTCCTGTCCTCCCGGCGCTGCGCCCTTTCTCCCTGTTTCTCTCTTCTGCCTTTTTCCGTAGGCCTCTCTTCTCTGACCTGCGTCTCCTTTGGAACTCTGCAGGTTCTAGCTCGGA
+
1>1>AA>>CFC13FG13FBFGGAGGAEBA0BBGF0EA//AEGHHCGEAAEFGFDGHHHHEECCEFGEEGGGHGHHEGGGHGHHHHGGGGGBCGGHFHHHF11>@?CCAAC->C0D0GGGD000.<0<-:AAGG/CECBBC000;;;CFE?A-9A--A@@B@@FFFFBFFFF/;/;/;9/;FBF//B/;BF/9B?;-;-/;FFF/BBFFFF//;BF--@B?-B:BFFFF//B9/BFF/BA-;/9BF/;/9@-
@M05620:37:000000000-D9766:1:1101:6668:9393 1:N:0:88
ACCACACCTTCTACAATGAGCTGCGTGTGGCTCCCGAGGAGCACCCCGTGCTGCTGACCGAGGCCCCCCTGAACCCCAAGGCCAACCGCGAGAAGATGACCAGGTGAGTGGCCCGCTACCTCTTCTGGTGGCCGCCTCCCTCCTTCCTGGCCTCCCGGAGCTGCGCCCTTTCTCACTGGTTCTCTCTTCTGCCGTTTTCCGTAGGACTCTCTTCTCTGACCTGAGTCTCCTTTGGAACTCTGCAGGTTCTA
+
CCCCCCCDFFFFGGGGGGGGGGHHGGGBFGHHHGGGGGGGGHHHHGGGGGGGHHHHHHHGGGGGGGGGGGGHHHHGGGGHGHHHHGGGGGFGGGHHHHHHHHHGHHHHHHGGHHGGGGGHHHHHHHHHHHGHHGGGGGHGHHGHHHGGGGGGGGGGGG-ACFGGGGFFFFFFFFFHHHFFFHFFFFFHFHFFFFDFFFFFFFFFFFFFFFFFHFFFHFFFFHFFFFFFFFFFHHFFFFFFFFFHFFFFFFF
@M05620:37:000000000-D9766:1:1101:7488:9396 1:N:0:88
AGTGCCAGCTCTCAATCGCACAGGGGACCCAGGGCCTGGCCCCTCCATCCAGAAAACCTATGACCTCACCCTCGACCTGGAGCACCCACTCCGCAGCTTGGCTGGGACCTATGTGAGTATCCAGCGTAGGAATCTGGGAGTTGGGGAGGAGTGAGGAGTTGGGGAAAGACAGTCCTAACCGTGGAGGGTTCTGGTAAATGATGGGGTGAGGAGGGGCTCTTTGGCTCCCACCAGTCCCCCTGTCTGGTCTA
+
>A>AAFFFBFFFG4FGGFGGEFHHGGGGEAFHBEGEEFHHGHGHGGHHHHHHFHHHHGEHHHFHHHHHHFH1?>EGCG2F21?FGE11?FG2?EEGGHBFGHHGGGHHGHHHHHGHHHHHHHHGHGGGFFHHGFHHHG0FCGHECC.@@<>CGHHH<<GHHHGGE.GH/C/CGHHHHHHGGFGGAFGG:FFFGGBFGGGFGFGGGGFFE.FFDFFFFFFFFFFFFFFFFFF.EFBFFFFFFFFFFFFFFFF
@M05620:37:000000000-D9766:1:1101:20120:9436 1:N:0:88
AGTGCCAGCTCTCAATCGCACAGGGGACCCAGGGCCTGGCCCCTCCATCCAGAAAACCTATGACCTCACCCGCTACCTGGAGCACCAACTCCGCAGCTTGGCTGGGACCTATGTGAGTATCCAGCGTAGGAATCTGGGAGTTGGGGAGGAGTGAGGAGTTGGGGAAAGACAGTCCTAACCGTGGAGGGTTCTGGTAAATGATGGGGTGAGGAGGGGCTCTTTGGCTCCCACCAGTCCCCCTGTCTGGTCTA
+
ABAABFFFCFFFGGGGGGGGGGHGGEEGGGHHFGGGGGHHFHGFGGHHHGHHHGHHHGHHHHHHHHHHHHHGGEGGHGHHFHHHHHFGFHHGEGGGEHGHGHFEGGFHDHFHHGHFHFGBHHHGHGA<CGFFGHGHHG0FECGHDF.C@AEFCGDGGGFFDHCCEGHHHHHHHHFFHHFHGGGGGFGGGFGGGG;BFGGGFFGFGGA@?FFFDDFFFDEBFFFFF/BEFFFFEFFFFF.;BEFFFFFFFFB
@M05620:37:000000000-D9766:1:1101:12183:9438 1:N:0:88
AGTGCCAGCTCTCAATCGCACAGGGGACCCAGGGCCTGGCCCCTCCATCCAGAAAACCTATGACCTCACCCGCTACCTGGAGCACCAACTCCGCAGCTTGGCTGGGACCTATGTGAGTATCCAGCGTAGGAATCTGGGAGTTGGGGAGGAGTGAGGAGTTGGGGAAAGACAGTCCTAACCGTGGAGGGTTCTGGTAAATGATGGGGTGAGGAGGGGCTCTTTGGCTCCCACCAGTCCCCCTGTCTGGTCTA
+
BCAABFFFAFFFGGGGGGGGGGHGGGGGGGHHDGGGGGHHHHGHGGHHHHHHHHHHHGHHHHHHHHHHHHHGGEGGHHHHGHGHHHHHGHHHGGGGGHHHGHHGGGHHGHHHHHHHHHHHHHHHHGGGGGHHHHHHHHHGGHHHGGGGGGGGHHHHHGHHHHGGGGHHHHHHHHHGHHHHGGGGGGGG;FGGGGCFGGGGGGGGGGADFFFFFFFFFFFFFFFFFFFFFFFFFFFFFFFFFFFFFFFFFFF
@M05620:37:000000000-D9766:1:1101:22307:9439 1:N:0:88
AGTGCCAGCTCTCAATCGCACAGGGGACCCAGGGCCTGGCCCCTCCATCCAGAAAACCTATGACCTCACCCGCTACCTGGAGCACCAACTCCGCAGCTTGGCTGGGACCTATGTGAGTATCCAGCGTAGGAATCTGGGAGTTGGGGAGGAGTGAGGAGTTGGGGAAAGACAGTCCTAACCGTGGAGGGTTCTGGTAAATGATGGGGTGAGGAGGGGCTCTTTGGCTCCCACCAGTCCCCCTGTCTGGTCTA
+
AAAABFFFCFFFGGGGGGGGGGHHGGGGGGHHGGGGDGHHHHGHGGHHHHHHHHFFHGHHHHHHHHHHHHHGGFGGHHHHFGHHHHHHGHHEFGGEGHHHGHHGGEHHGHGHHHHHHHHHHBHHHGGGGGEHFHHHHHFFGFHHGGEF?AEHHHHHHGHHHHGGGCEHGHHHHHHHHHHHGGEGDGGGCFFGGGGGGGGGGGGGGGFFFFFFFBDFFFFFFFFFFFFFFFFFEFFFFFFFFFFFFFFFFFB
@M05620:37:000000000-D9766:1:1101:11808:9448 1:N:0:88
ACCACACCTTCTACAATGAGCTGCGTGTGGCTCCCGAGGAGCACCCCGTGCTGCTGACCGAGGCCCCCCTGAACCCCAAGGCCAACCGCGAGAAGATGAAGTGGCCCGCTACCTCTTCTGGTGGCCGCCTCCCTCCTTCCTGGCCTCCCGGAGCTGCGCCCTTTCTCACTGGTTCTCTCTTCTGCCGTTTTCCGTAGGACTCTCTTCTCTGACCTGAGTCTCCTTTGGAACTCTGCAGGTTCTAGATCGGA
+
BBCBCCCCFFFFGGGGGGGGGGHHGGGFHGHHHGGGGGGGGHHHHGGGGGGGHHHHHHHGGGGGGGGGGGGHHHHGGGGHGHHHHGGGGGGGGGHHHHHHHHHHGHHGGGGGHHHHHHHHGGHGHHGGGGGHGHHGHHHHHHHHHHHGGGG?BFGGGGGGGGGGFFF0BFFFFFFFFFFFFFFFFFFAFFFFFFFFFFFFFFFFFFFFFFFFFFFFBBFFFFFFFFFFFFFFFFFFFFFFFFFFFFFFFFD
@M05620:37:000000000-D9766:1:1101:12350:9455 1:N:0:88
ACCACACCTTCTACAATGAGCTGCGTGTGGCTCCCGAGGAGCACCCCGTGCTGCTGACCGAGGCCCCCCTGAACCCCAAGGCCAACCGCGAGAAGATGATGAGTGGCCCGCTACCTCTTCTGGTGGCCGCCTCCCTCCTTCCTGGCCTCCCGGAGCTGCGCCCTTTCTCACTGGTTCTCTCTTCTGCCGTTTTCCGTAGGACTCTCTTCTCTGACCTGAGTCTCCTTTGGAACTCTGCAGGTTCTAGATCG
+
ABAABAABFFFFFGGBFFGFFGFHEEFFHDHHHGGEGGGCGHHHHGEGEAEFHFFGHHHGGGGGGGEEGGGHHHEGGGGEFHHHEGGGGCDGGGHH11GFGBG21FFHEGG?AGHHHHHGFGDFGFHH--CAAGCC:::GFHB0/;GFGGGD-9BBFFF@-9B?FFFFF/BF/9F/99/;BFFFFF/9@FFFFFFDFF9ABBFFFFFFFFFFF//;FFFFBF/BBFFFFF/FBFFFFFFBFF9FF//9;F?
@M05620:37:000000000-D9766:1:1101:17532:9458 1:N:0:88
AGTGCCAGCTCTCAATCGCACAGGGGACCCAGGGCCTGGCCCCTCCATCCAGAAAACCTATGACCTCACCCGCTACCTGGAGCACCAACTCCGCAGCTTGGCTGGGACCTATGTGAGTATCCAGCGTAGGAATCTGGGAGTTGGGGAGGAGTGAGGAGTTGGGGAAAGACAGTCCTAACCGTGGAGGGTTCTGGTAAATGATGGGGTGAGGAGGGGCTCTTTGGCTCCCACCAGTCCCCCTGTCTGGTCTA
+
CBCCCFFFBFFFGGGGGGGGGGHHGGGGGGHHGGGGGGHHHHGHGGHHHHHHHHGHHGHGHHGHHHHHHHHGGGEFHHHHHHHHHHHHGHHHGGGGGHHHGHHGGGHHGHHHHHHHGHHHHHHHHGGGGGHHHHHHHHHGGHHHGGGGGGGHHHHHHGHHHHGGGGHHHHHHHHHHHHHHGGGGGGGGEFFGGGFFGGGGGGGGGGFFFFFFFFFFFFFFFFFFFFFFFFFFFFFFFFFFFFFFFFFFFFF
@M05620:37:000000000-D9766:1:1101:20671:9477 1:N:0:88
AGTGCCAGCTCTCAATCGCACAGGGGACCCAGGGCCTGGCCCCTCCATCCAGAAAACCTATGACCTCACCCGCTACCTGGAGCACCAACTCCGCAGCTTGGCTGGGACCTATGTGAGTATCCAGCGTAGGAATCTGGGAGTTGGGGAGGAGTGAGGAGTTGGGGAAAGACAGTCCTAACCGTGGAGGGTTCTGGTAAATGATGGGGTGAGGAGGGGCTCTTTGGCTCCCACCAGTCCCCCTGTCTGGTCTA
+
ABAABFFCAFFFGGGGGAEFGGHHGGGE?EEGFAFG2BFFFHEFEGHEHHCHFHHHHGHFFGHHGHHCGFAEEECGHHFGFHHFFHHGGG3FEE?>EGHHFHGFCGHGFHFHHF3FGGHHHHHHH/?C<EHGHHFHEHGEDGHGGGGG?DGFHHHHGGHFH/<@E.CHGHHHHHHHGHHHGFABDA?AC;FFGFFFGEFFFGGFGGFFFFFFFBF=D9EFFFB/;FBEE.AAEFFFFFEDF9BFFBF/;FB
@M05620:37:000000000-D9766:1:1101:17537:9482 1:N:0:88
AGTGCCAGCTCTCAATCGCACAGGGGACCCAGGGCCTGGCCCCTCCATCCAGAAAACCTATGACCTCACCCGCTACCTGGAGCACCAACTCCGCAGCTTGGCTGGGACCTATGTGAGTATCCAGCGTAGGAATCTGGGAGTTGGGGAGGAGTGAGGAGTTGGGGAAAGACAGTCCTAACCGTGGAGGGTTCTGGTAAATGATGGGGTGAGGAGGGGCTCTTTGGCTCCCACCAGTCCCCCTGTCTGGTCTA
+
ABAABFFFBFFFGGGGGGGGGEHHGGGGGGHHGGGGGGHHHHGHGGGHHHHHHHHHHGHHHHHHHHHHHHHGGGGGHHHGCFF1FGHHGHHFEE/E@GHHFHGGGECGAGCGHHHHGFFHHHFGFDCDGGGFBFHHHHGGGHHHGGGGCCFHHFHHFAGCGHGFGGFFHHFF:G:CCFHHFGEGFGGGGGGGFF;CFFFFFBFGGGDFFFFFFFFA;-:FFFFFFFFFFFFFFFFFFFFFCFFFBF/;9B/
@M05620:37:000000000-D9766:1:1101:6477:9503 1:N:0:88
ACCACACCTTCTACAATGAGCTGCGTGTGGCTCCCGAGGAGCACCCCGTGCTGCTGACCGAGGCCCCCCTGAACCCCAAGGCCAACCGCGAGAGGATGACAGCTATGGGCGCCCGGAGCCGTGCTCTGTCTCACTCGTTCCCTCTTCTGCCGCTTCCCGTACTACTCCCTTCCTTGACGTTACTCTCCTCTGCAACTCTCCATGTTCTACACCTGAAGACCACACGTCTGAACTCGAGTTACTAATGCTCA
+
>A3AABBBFFFFGFFBFFBFGGHHGGGGHGHAHGDGGGEGGHHHHGGCEFDGHHGFHGHG0>EFFDGGGGGGHHHGGGGHGHHHGFFGGGCCB/?02?22<2/?1GBF0</->D->-A@C<.<..=C0<;00:;00.;.;/:0;BFG000;--;..=;A.;..;;BF/CFF.//////...;.;FFF9B.BF////B/B/9///;//////.9/9/;///9;:AA-FEF.9//;/.99/999//;//;/;/
@M05620:37:000000000-D9766:1:1101:6459:9503 1:N:0:88
ACCACACATTCTACAATGCGCTGCGTGTGGCTCCCGAGGAGCACCCCTTGCTGCTGACCCAGGCCCCCCTGAACCCCAAGGCCAACCGCGCGAATTGGAGCGATGTGGCGTCCCGGCTCTTCTCCCTTTTTCCCTGGTTCTCTCTTCTGCCGTTTTCTGTCGGCCTCTCTTCTCTGCCCTGCGTCTCTTTTGGCACTCTGCGGGTTCTCGCTCGGTCGAGCCTACGTCTGCCCTGCAGTCCGTAATGCGCA
+
AAAA>>A113B@BDAFGF1AAEGGGEF00BBBB0AB/AAAAB/BBAEAABBFFHGHGFF0B/CBFEGFFECF1FGEEFEHGH?GGEFE<E/>></<?G10?//?/??F//?>CGCCG-<<<GGFF/<DH0<CGH;0.;GGHHHHGHHHH0;@CEF.B;;;C.?ACFGGGGGGGGG00;9;.A>B@FF/;9;99///;:9BB-;@9EFF/-;AE-@9-;;9B@//;;A-F?/99B-;:/;;B--;AFF/;9;
@M05620:37:000000000-D9766:1:1101:14656:9505 1:N:0:88
AGTGCCAGCTCTCAATCGCACAGGGGACCCAGGGCCTGGCCCCTCCATCCAGAAAACCTATGACCTCACCCGCTACCTGGAGCACCAACTCCGCAGCTTGGCTGGGACCTATGTGAGTATCCAGCGTAGGAATCTGGGAGTTGGGGAGGAGTGAGGAGTTGGGGAAAGACAGTCCTAACCGTGGAGGGTTCTGGTAAATGATGGGGTGAGGAGGGGCTCTTTGGCTCCCACCAGTCCCCCTGTCTGGTCTA
+
BBBBBFFFCFFFGGGGGGGGGGHHGGGGGGHHGGGGGGHHHHGHGGHHHHHHHHGHHGHHHHHHHHHHHHHGGFGGHHHHHHHHHHHHGHHHGGGGGHHHGHHGGGHHGHHHHHHGHHHHHHHHHGGGGGHHHHHHHHGFGHHHGGGGGGGHHGHHGGHHHHGGGGHHHHHHHHHHHHHHGGGGGGGGEGGGGGFFEGGGGGGGGGFFFFFFFFFFFFFFFFFFFFFFFFFFFFFFFFFFFFFFHHFFFFF
@M05620:37:000000000-D9766:1:1101:21723:9520 1:N:0:88
AGTGCCAGCTCTCAATCGCACAGGGGACCCAGGGCCTGGCCCCTCCATCCAGAAAACCTATGACCTCACCCGCTACCTGGAGCACCAACTCCGCAGCTTGGCTGGGACCTATGTGAGTATCCAGCGTAGGAATCTGGGAGTTGGGGAGGAGTGAGGAGTTGGGGAAAGACAGTCCTAACCGTGGAGGGTTCTGGTAAATGATGGGGTGAGGAGGGGCTCTTTGGCTCCCACCAGTCCCCCTGTCTGGTCTA
+
BCBBBFFFCFFFGGGGGGGFGGHGGEFGGGHHFGGGGGHHHHGHGGHGHHGHGHHHHGHHHGHHHHHHHHHGGEGGHGHHFGHHHHHHGHHHFGGGGHHHGHHGGGHHGHHHHHHHHHHHHHHHHGGGGGHHHHHHHHFFGHHHGGGGGGEGHGHHHGHHHHGGGGHHHHHHHHHHHHHHGGEGGGGGGGGGGGFFGGGGGGGGGGFFFFFFFFFFFFFFFFFFFFFFFFFFFFFFFFFFFFFFFFFFFFF
@M05620:37:000000000-D9766:1:1101:15279:9537 1:N:0:88
ACCACACCTTCTACAATGAGCTGCGTGTGGCTCCCGAGGAGCACCCCGTGCTGCTGACCGAGGCCCCCCTGAACCCCAAGGCCAACCGCGAGAAGATGCCCAGGTGAGTGGCCCGCTACCTCTTCTGGTGGCCGCCTCCCTCCTTCCTGGCCTCCCGGAGCTGCGCCCTTTCTCACTGGTTCTCTCTTCTGCCGTTTTCCGTAGGACTCTCTTCTCTGACCTGAGTCTCCTTTGGAACTCTGCAGGTTCTA
+
BBBABBBBFFFFGGFGFGGGGGHHGAEFHGHHHGGGGGGGGHHHHGGGGGGGHHHHHHHGGGGGGGGGGGGHHHHGGGGHGHHHHGGGGGGGGGHHHHHHGHHFHHHHHHGGHHGGGGGHHHHHHHHHHHGHHGGGGGHGHHGHHGGGGGGGGGGGGGBGFGGGGGFFFFFFFFFFFFFFFFFFFFFFFFFFFFDFFFFFDFFFFFFFFFFFFFFFFFFFFFFFFFFFFFFFFFFFFFFFFFFFFFFFFF;
@M05620:37:000000000-D9766:1:1101:10145:9554 1:N:0:88
ACCACACCTTCTACAATGAGCTGCGTGTGGCTCCCGAGGAGCACCCCGTGCTGCTGACCGAGGCCCCCCTGAACCCCAAGGCCAACCGCGAGAAGATGACCAGGTGAGTGGCCCGCTACCTCTTCTGGTGGCCGCCTCCCTCCTTCCTGGCCTCCCGGCGCTGCGCCCTTTCTCACTGGTTCTCTCTTCTGCCGTTTTCCGTAGGACTCTCTTCTCTGACCTGAGTCTCCTTTGGAACTCTGCAGGTTCTA
+
1A1>AA>AFFFDAGG13BF1GF1GECGA0EFGHGGGE//AECFHHGGG/BEFFFAGHHHGGGGEGGEEGGGHHHHGGGGHGHHHGEFGGCCGGGHHGHBHHHHGHHHHHGFGHHGGGGGHHHGGHHFEDGGHHGGGGGHGHHGHHHGGGBFFGGGGB?-@@@@B?@F@?FFFFFFFFFFFFFFFFFFFFFFFF@BFFFFFFFAFF/FFFFFFFFFFFFBFFFFFFFFFFFFFFFBFFFFFFFFFFF?BFFB
@M05620:37:000000000-D9766:1:1101:18480:9561 1:N:0:88
GAGGCTGCTTTGGAAGAAACTCATAGATTACTGCAACAGTTCCCCCTGGACCTGGAAAAGTTTCTTGCCTGGCTTACAGAAGCTGAAACAACTGCCAATCCTACCCGTTGCTACACGTACTGACAAGCTCCTAGCCGACTAAAAGAGCGTACCAGAGATGCTGAAACAATGGCGAGTAAGTCCGGCCTTTACGCTTTAGCACTCTTGTGGATAACCTTGACCAATTCTCAGCATTTGTACTTGTACATGAC
+
CBCCCCFCFFFFGGGGGGGGGGHHHHHHHHHGHHHGHHHGHHHHHGGGHHHHHHHHHHHHHHHHHHHHHHHHHHHHHHHHHHHHHHHHHHHHHHHHFHHCGHGHH1?111>B@3BFFGF//4B3B3B/??FGD4B3E?/B/2BDH/B<@DD/?F2@/<1D1?1<GGFGHFHF0---<<0=DG0A@CA.::0<CGGGFHHGHC0G000FG.C:00;/;CFG0;/9CFBC009B0C09;C09C0;;B:/;B//
@M05620:37:000000000-D9766:1:1101:10145:9572 1:N:0:88
ACCACACCTTCTACAATGAGCTGCGTGTGGCTCCCGAGGAGCACCCCGTGCTGCTGACCGAGGCCCCCCTGAACCCCAAGGCCAACCGCGAGAAGATCACCAGGAGAGTCGCCCGATCCCTCTTCTGGTCGCCGCCTCCCTCCTCCCTCGCCTCCCGGCGCTGCGCCCTTTCACACTGGTTCTCTCTTCTGCCGTTTTCCGTAGCACTCTCTTCTCTCACCAGAGTCTCTTTTAAAACTCTACAGGCTATA
+
>ABCCCCAFFFFGGGGGGFGGGHHGFGGHGHHHGGGFGGGGHHHHGGGEGGGFHHHHHHGGGGGGGGGGGGHHHHGGGGHGHHGHGGGGGFGGGHF22???2FF/??CG1/><D<->-.<GHHH0=GHF0<ADG?DDE.EBFDF/C.//99CEGEE.:9-@--ACFADCFFF0;:0/;BBBFFFFFFF0BFFFFDFBEBB.;;..0BFFFFFFFFF00:;.0;;ABFFF0;0:00009;090;;FF.FB0:
@M05620:37:000000000-D9766:1:1101:14385:9593 1:N:0:88
GAGGCTGCTTTGGAAGAGCACACGTCTGAACTCCAGTCACTAATGCGCATCTCGTATGCCGTCTTCTGCTTGAAAAAAAAAAAATAAAACGAGGCCAATCTTAAAACAACCACTATACAAAGACAAAAACAACTCAACTAAAGACCGAAGAGAAAATAGTACCAAACCGTGAAAGCCAAGCCATAGGCAATCTCCACGTAGATCACCACCACACTAGACTATACACTAGGGACAACTTGTAAAGACCAACC
+
>>A>AA4>FFFFCFGF4GEGGGFGFHHFF5FHBF3FGHHFHH3F5GEG2AAFF1FEGFGGEBEGFGHGHHHEB3DFAE>///>>033B33<//>////222223332////</2222@2@10000?00///..11<101<1111>0<---..////000000:00...-:.;900/./;.../0000/0./00000/....9////./...:..///////////////;./..9.//9/9////9;9...
@M05620:37:000000000-D9766:1:1101:24328:9612 1:N:0:88
GAGGCTGCTTTGGAAGAAACTCATAGATTACTGCAACAGTTCCCCCTGGACCTGGAAAAGTTTCTTGCCTGGCTTACAGAAGCTGAAACAACTGCCAATGTCCTCCAGGCTGATCCACGTCAGGCCAGGATCCTCGAAGCCTCCAAGGGAGTCAACGAGCTGATGAAACAATGGCAAGTCAGTCAGGCCTTTCCGCTTTAGCACTCTTGTGGATACAATTGACCACTTCTCAGCATTTGTCCTTGTACCTG
+
CCCCCCFCFFFFGGGGGGGGGGBGHHH6GHGHHHHHHFGDGHFHHFE2FHHHHHFHHBGHGGHHHHGGH5FHHHHHHHHHACFCFHHFF31FGHHHHHFGEGHHF?F@F1GC?34B3B??//E?3/FE//3FGHHFA2F/02BF?G2/<??CC22F/<//?1?FG1DGG0<11<<GGGG1<GHHGHHHEFF0=0.EGGE0CGHFFGHCH0;C00;CGGGGG00:C./0:0;FGG0BFFF00;CFG0C0BFF
@M05620:37:000000000-D9766:1:1101:17095:9614 1:N:0:88
AGTGCCAGCTCTCAATCGCACAGGGGACCCAGGGCCTGGCCCCTCCATCCAGAAAACCTATGACCTCACCCGCTACCTGGAGCACCAACTCCGCAGCTTGGCTGGGACCTATGTGAGTATCCAGCGTAGGAATCTGGGAGTTGGGGAGGAGTGAGGAGTTGGGGAAAGACAGTCCTAACCGTGGAGGGTTCTGGTAAATGATGGGGTGAGGAGGGGCTCTTTGGCTCCCACCAGTCCCCCTGTCTGGTCTA
+
AA>ABFFFBFFFGGGGGGEGFGGHGGGGGGHHGGGGGCHFFHGHGGFHFHHHHHFHHGBGHHGHFHFHHHHGGGGGHGHHHHGEFGHHGFHHGGGGGHHHGGHGGGHHGHHHHHHHHHHHHHHHGGFGGGHHHHEHHHHGGHHHGGGGGGGHHHHGHGHHHHGGGGHGHHHHHHHHHHHHGGEGGGGGCFGGGGGGGGGGGGGGGGFFFFFFFFFFFFFFFFFFFFFFFFFFFFFFFFFFFFFFFFFFFFF
@M05620:37:000000000-D9766:1:1101:10913:9619 1:N:0:88
AGTGCCAGCTCTCAATCGCACAGGGGACCCAGGGCCTGGCCCCTCCATCCAGAAAACCTATGACCTCACCCGCTACCTGGAGCACCAACTCCGCAGCTTGGCTGGGACCTATGTGAGTATCCAGCGTAGGAATCTGGGAGTTGGGGAGGAGTGAGGAGTTGGGGAAAGACAGTCCTAACCGTGGAGGGTTCTGGTAAATGATGGGGTGAGGAGGGGCTCTTTGGCTCCCACCAGTCCCCCTGTCTGGTCTA
+
BBBBBFFFBFFFGGGGGGGGGGHGGGGGGGHGAAEGGGHHHHGHGGHGHHHHHHHHHGHGHFGHHHHHHHHGGEFGHHHHGHHHHH1FFHGFEGGGGHHHGHHGGGHHGHHHHHHHHHGHHHGHHGGGGGHHHHHHHH=FGGHHGGADGDEGHFHHHGHHHHGGGGGH/GHHHHHHHHHHGGGGDFGGDGGGGGFFFFGGGGGGGGFFFFFFFFFFFFFFFFFFFFFFFFFFFFFFFFFFFFFFFFFFFFF
@M05620:37:000000000-D9766:1:1101:8363:9620 1:N:0:88
ACCACACCTTCTACAATGCGCTGCGTGCGGCTCCCGAGGAGCACCCCGTGCTGCTGACCAAGGCCCCCCTGAACCCCAAGGCCAACCGCGCGACTTGGTGGGCTGTGGCTTCCCGGCTCTTCAGCCTTTCTCCCTGGTTCTCTCTTCTGCCGTTTTCGGTCGGCCTCTCTTCTCTGACCTGCGTCTCGTTTGGCCCTCTGCAGGTTCTAGCTCGGGCGCGCCCACGTCTGCCATCCACTCCCTAATGCGCA
+
A111AAA11CFFGGGFAG1AE?EAEAA000A/A/BA/EFECHHCHGA//>/?@ECCFHC1/B/GHAFEGE/>GFFEGEAGECHHHGA@GG/<<></<?<?///F.><0G<<<<0<---.<0<00=/;:B0;:;CHHHF0:CC0:0:00C00;999.9-;9.9A?A9-/9B/9BFF/9/BFFA@B---9;A-;E/;--9;F//;9;/;BFFB//A9-;@-9-@--9;-AF-;B/;9:;//;B-;/-9F/9-;
@M05620:37:000000000-D9766:1:1101:26224:9620 1:N:0:88
ACCACACCTTCTACAATGAGCTGCGTGTGGCTCCCGAGGAGCACCCCGTGCTGCTGACCGAGGCCCCCCTGAACCCCAAGGCCAACCGCGAGAAGATGACCAGGTGAGTGGCCCGCTACCTCTTCTGGTGGCCGCCTCCCTCCTTCCTGGCCTCCCGGAGCTGCGCCCTTTCTCACTGGTTCTCTCTTCTGCCGTTTTCCGTAGGACTCTCTTCTCTGACCTGAGTCTCCTTTGGAACTCTGCAGGTTCTA
+
A?AAA@AAFFFFFGGD3BFEAABEABEFH0GHFF00B/E/EHHHHGGGB/EEDBFHHHBEEGGGFEEGGGGFHHHGGGGGAHHHHGGCG/@@CCCCD1GGHHFFFGHHHFGGHC-CGGGHH00GHHFGHFGHECGGGGHGHHFHHHGBBFFGGGGGG@-@99BB@AF@@/;B/BFFFFFFB9FFFFFFFFFFF@9BFFFFFFFABFFFFFFFFFFFFBBFFFFBFFFFFFF/9BFBFFFFBBFFFEFFFF;
@M05620:37:000000000-D9766:1:1101:13429:9628 1:N:0:88
AGTTCCAGCTCTCCATCGCACAGGGGACCCAGGGCCTGGCCCCTCCATCCAGAAAACCTATGACCTCACCCGCTACCTGGAGCACCCACTCCGCAGCTTGGCTGGGACCTATGTGAGTATCCAGCGTAGGAATCTGGGCGTTGGGGCGGAGTGCGGAGTTGGGGACAGACAGTCCTAACCGTGGAGGGTTCTGGTAAATGATGGGGTGAGGAGGGGCTCTTTGGCTCCCACCAGTCCCCCTGTCTGGTCTA
+
>>>1>BF@1FFFG1GGGFG1E?HCG0BAAAAFAABBAFGHFHGAEGHGHGCGDGGBFECEFGFHH1BFGFF>F/>EGF@B>BFFHH//?FG0>E@EEGBFAFHGGGHGGHCGH>22BDFFGH2FHGCACCBGCHHDFF//CC<FCC.<@-:;A0---;9FFGG@.-../9/9BFFFB99F@9A?---9BFFFFFFB9FBBBFFFFFB@--F/AA?=@@FFFFFFFFFEFFFF-FFFFFFF?FFFFFFFFFB
@M05620:37:000000000-D9766:1:1101:15168:9628 1:N:0:88
ACCACACCTTCTACAATGAGCTGCGTGTGGCTCCCGAGGAGCACCCCGTGCTGCTGACCGAGGCCCCCCTGAACCCCAAGGCCAACCGCGAGAGTTGGTGAGCTATGGCCTCCCGGAGCTGCGCCCTTTCTCACTGGTTCTCTCTTCTGCCGTTTTCCGTAGGACTCTCTTCTCTGACCTGAGTCTCCTTTGGAACTCTGCAGGTTCTAGATCGGACAGCACCCGTCTGAACTCCAGTCACTAATGCGCAT
+
BBBBBBBBFFFFGGGGGGGGGGFHGEGEHEHHHGGGGCEGGHHHHGGGEGGGHHHHHHHGGGGGGGGGGGGHHHHGGGGHGHHHHGGGGGDGD@GGHH?FHGHH1@GHHHHHHGGGFGGHFHGGGGGHHHHHHHHHHHHHHHHHHHHHHHHGGGGGGGGF.CG0CFGGGGGGGGGGFGGGG9FFFFFFFFFFF/FFFFFFFFFFFFFFFFFFFFF.--;ABFAFFFFFFFFFFFFFFFFFFFFFFFFFFF9
@M05620:37:000000000-D9766:1:1101:24517:9639 1:N:0:88
GAGGCTGGCTTGGAAGAACATAATAGACCACGGGAATAGTTCCTCCTTGACCAGGACAAATTTCTTGACCCGCTTACTGAAGCTGAAACACCGGAGAATGGCTTAGACGTTGATGCGTATCCAAAGTGGGTAACAAGAAGCTAAGCAGGCGTAAGAAGTTAGGAAAAGACAGTACTAAACGTACAGGGTTCTGGGAAATGATGGGGTGAGGAGGAACTCTTTAGCTTCCACCAGTCCCCCTGTCTGGTCTA
+
11>>A1>>1CCDEFGGGBG0A1A3ADFE1B00AABEBBF22DG2FG0F1B111B/B/B00B11DAFA2B10AEE/FH1F@FGH1BG1FG0BB////E0FGG0B01>B1/?///B21/?//0B21BB>1B//10<110<0<1@11?010?////<01101<1><11>00.<F/<<G0=00<<...:</:/=.=00/:/.<00;0;.9;-9..0.../;00;;000;;0;;;FF??BF9/---;;/////;B/
@M05620:37:000000000-D9766:1:1101:8630:9639 1:N:0:88
ACCACACCTTCTACAATGAGCTGCGTGTGGCTCCCGAGGAGCACCCCGTGCTGCTGACCGAGGCCCCCCTGAACCCCAAGGCCAACCGCGAGAAGATGATCAGAGCGGCGCGCTCCGAAAGTTTCCTTTTATGGCGAGGCGGCGGCGGCGGTGGCGCTATAAAAAGCGAAACGCGCGGCCTGCCGGAGTTGGCGCGCGCTGCCCTCGCCCCGCGCCCCGCTCCGCCTCCGCCCCTCCCCCCCCCCCCCCGG
+
BBBBBBBBFFFFFFGGDFGGGGGHGEGGHFHHGFGGGGGGGHHHHGGGEEFGHGHHHHHGGGGGGGGGGGGGHCHDF/EGEEEGHGD/BCD?FDECHDFHHDG<?G///>-<A@A<.-.;;0:0;G<0CGC0;/9-;--A@;;-@-9-@-9--9.-.-;.;BBBB.9..--;9-9-B9=-....9;99;////-.-9;---.:.:999-;-;-99@BC-;-9;..A..99.9--...9..-9@9=@>F-9-
@M05620:37:000000000-D9766:1:1101:22887:9699 1:N:0:88
AGTGCCAGCTCTCAATCGCACAGGGGACCCAGGGCCTGGCCCCTCCATCCAGAAAACCTATGACCTCACCCGCTACCTGGAGCACCAACTCCGCAGCTTGGCTGGGACCTATGTGAGTATCCAGCGTAGGAATCTGGGAGTTGGGGAGGAGTGAGGAGTTGGGGAAAGACAGTCCTAACCGTGGAGGGTTCTGGTAAATGATGGGGTGAGGAGGGGCTCTTTGGCTCCCACCAGTCCCCCTGTCTGGTCTA
+
ABAAAFFFCFFFGGGGGGGFGGHGGGGGGGHHGGGGGGHHHHGHGGHHHHHHHHHHHGHHHHHHHFHHHHHGGEFGHHHHBGHHHHFGFHHFEGGGGHHHGHHGGGHHGHHHHHHHHHHHHHHHHGGGGGGHHHHHHGCFGHHHGGAFGDEHHFHHHGHHHHGGGGGGHHHHHHHHHHHHGGGGGGGGGGGGGGGGGGGGGGGGGGFFFFFFFFFFFFFFFFFFFFFFFFFFFFFFFFFFFFFFFFFFFFF
@M05620:37:000000000-D9766:1:1101:3044:9711 1:N:0:88
ACCACACCTTCTACAATGAGCTGCGTGTGGCTCCCGAGGAGCACCCCGTGCTGCTGACCGAGGCCCCCCTGAACCCCAAGGCCAACCGCGAGAAGATGACCACGTGAGTGGCCCCCTACCTCTTCTCGTGGCCGCCTCCCTCCTCCCTCGCCTCCCGCGGATCCGCCCTTTCTCACTGGTTCTCTCTCTTGCCGCTTTCCGCAGGACTCTCTTCTCTCACCTCTGTCTCCTTTGGAACTCTGCAGGTTCTA
+
BBBAABBBFFFFGGGGGGGGGFHHGEEAFEHHEGGFGGGGGHHHHGGGGGGGHHHHGHHGGGGGGEFGGGGFHGHGGGGHAGGHHGG/BFCFCGHHHHHHHH//??/?1?FFHH-A@.<0>GH<0D0<.<CCF-C@:E.EFHDH//.;/--?DFEG?9-;-;9;AFDFCBFBFF;B//9BFBFFFFF/9;://@-;DFF/A.-9-.A/;FFF//;FF//:.:./;//;F/9:BF///;:/F///9.;B/;;
@M05620:37:000000000-D9766:1:1101:15716:9717 1:N:0:88
AGTGCCAGCTCTCAATCGCACAGGGGACCCAGGGCCTGGCCCCTCCATCCAGAAAACCTATGACCTCACCCGCTACCTGGAGCACCAACTCCGCAGCTTGGCTGGGACCTATGTGAGTATCCAGCGTAGGAATCTGGGAGTTGGGGAGGAGTGAGGAGTTGGGGAAAGACAGTCCTAACCGTGGAGGGTTCTGGTAAATGATGGGGTGAGGAGGGGCTCTTTGGCTCCCACCAGTCCCCCTGTCTGGTCTA
+
>AAAAFFFBFFFGGGGGFFGGGHHGGGGGGHHFGGGGGHHHHGHGGHHHHGHFHHHHGHFGFFHHHEHHHHGGGGGHHHHHHGEFGGHGHHHGGCGGCGHG3GFEGHHG2GHHH3GHGHHHHHHGGCEC/GFHHHHHHHGGHHHGGGGGGGHHHGAGDHHHGCCGDGHHHHFHHHFHHHHAEEGGGGG;FGGGGFBFGG0BFFFEGFFFFFFFFF-@9AFFFFBFFFFFFFFF?FFFB.D-AFFFBF/BFB
@M05620:37:000000000-D9766:1:1101:16454:9730 1:N:0:88
AGTGCCAGCTCTCAATCGCACAGGGGACCCAGGGCCTGGCCCCTCCATCCAGAAAACCTATGACCTCACCCGCTACCTGGAGCACCAACTCCGCAGCTTGGCTGGGACCTATGTGAGTATCCAGCGTAGGAATCTGGGAGTTGGGGAGGAGTGAGGAGTTGGGGAAAGACAGTCCTAACCGTGGAGGGTTCTGGTAAATGATGGGGTGAGGAGGGGCTCTTTGGCTCCCACCAGTCCCCCTGTCTGGTCTA
+
ABAAAFFFCFFFGGGGGGGGGGHHGGGGGGHHGGGGGGHHGHGHGGHHHHHHHHHHHGHHHHHHHHHHHHHGGEEGHHHHGHHHHHAHGHHHGGGGGHHHGHHGGGHHGHHHHHHHHHHHHHHHHGGGGGHHHHHGHHHGGHHHGGEDGGGHHHHHHGHHHHGGEGGHHHHHHHHHFHHHGGGGAEGGGGGGGGFFFGGGGGGGGGFFFFFFFFFFFFFFFFFFFFFFFFFFFFFFFFFFFFFFFFFFFFB
@M05620:37:000000000-D9766:1:1101:17993:9737 1:N:0:88
ACCACACCTTCTACAATGAGCTGCGTGTGGCTCCCGAGGAGCACCCCGTGCTGCTGACCGAGGCCCCCCTGAACCCCAAGGCCAACCGCGAGAAGATGAAGTGGCCCGCTACCTCTTCTGGTGGCCGCCTCCCTCCTTCCTGGCCTCCCGGCGCTGCGCCCTTTCTCACTGGTTCTCTCTTCTGCCGTTTTCCGTAGGACTCTCTTCTCTGACCTGCGTCTCCTTTGGAACTCTGCAGGTTCTAGATCGGA
+
AAAAAAAAFFFFGGGGFGGAG1GFEEEAAAGFFFGEEGGCFHHHHGGGGGGGHHFHHHHGGGCGGGGGGGGGHHHGGGGHGGHHHGGGGGGC@GFGDGGFHGFGEFGCGCGGHHGHHHFG1FGGHGGGGFGHGHHGHHHHHHHHHHHGGGG-=AGGGG@F@@FFFFF/FFFFFFFFFFFFFFFFFF@AFFFFFFFFBFFFFFFFFFFFFFFFFFFF-@B@FFFFFFFFFFFFFFFFFFFFFFFFFBFFFFB
@M05620:37:000000000-D9766:1:1101:11666:9739 1:N:0:88
GAGGCTGCTTTGGAAGAAACTCATAGATTACTGCAACAGTTCCCCCTGGACCTGGAAAAGTTTCTTGCCTGGCTTACAGAAGTTGAAACAACTGCCAATGTCCTACAGGATGCTACCCGTAAGGAAAGACTCCTAGAAGACTCCAAGGGAGTAAAAGAGCTGATGAAACAATGGCAAGAAAGTCAGGCATTTACGCTTTAGCACCCTTGTGGATCCAATTGAACAATTCTCAGCATTTGTACTTGAAACGG
+
A3AB>AFAF5B4F4BBFGCGGGHHHGHHHHAFFG4FFHBFGD5BBAA22EBFGGEBA32FBFHDDFG535AFBBG33BBFGG5DF55FBB1FHFHGGHHFH4G4BGB33BBB2FBB2FE1>>GB?GHB3BBFB3F4BFGH3333BFG?/?//B?@22?2@<2@<22D@@<?1<F??1?0??<11>1<><<<=1<.><..00<<=.<CGH0:CC0;::C;<:;CHBH0;0C09;;FFGGG0;F0F;0;C0.:
@M05620:37:000000000-D9766:1:1101:16468:9742 1:N:0:88
AGTGCCAGCTCTCAATCGCACAGGGGACCCAGGGCCTGGCCCCTCCATCCAGAAAACCTATGACCTCACCCGCTACCTGGAGCACCAACTCCGCAGCTTGGCTGGGACCTATGTGAGTATCCAGCGTAGGAATCTGGGAGTTGGGGAGGAGTGAGGAGTTGGGGAAAGACAGTCCTAACCGTGGAGGGTTCTGGTAAATGATGGGGTGAGGAGGGGCTCTTTGGCTCCCACCAGTCCCCCTGTCTGGTCTA
+
BCCCCFFFCFFFGGGGGGGFGGHHGGGGGGHHGGGGGGHHHHGHGGHHHHHHGHHHHGHHHHGHHHHHHHHGGGGGGHHHHHHHHHHHGHHHGGGGGHHHGHHGGGGHGHFHHHHHGHHHHHHHGGGGGGGHHHHHHHHGGHHGGGGGGGGHHHGHHGHHHHGGGGHHEHHHHHHHHHGHGGEFGGGGGGGGGGGGGGGGGGGGGGFFFFFFFFFFFFFFFFFFFFFFFFFFFFFFFFFFFEFFFFFFFFB
@M05620:37:000000000-D9766:1:1101:15396:9754 1:N:0:88
ACCACACCTTCTACAATGAGCTGCGTGTGGCTCCCGAGGAGCACCCCGTGCTGCTGACCGAGGCCCCCCTGAACCCCAAGGCCAACCGCGAGAAGATGATCAGAGCGGCGCGCTCCGAAAGTTTCCTTTTATGGCGAGGCGGCGGCGGCGGCGGCCCTATAAAAAGCGAAGCGCGCGGCGGGCGGGAGGCGCTGCGCGCTTCCTTCGCCCCGTGCCCCCCTCCCCCGCCGCCTCCCGCCGCCCGCCCCCGC
+
CCCCCCCDFFFFGGGGGGGGGGHHGEEGHGHHHGGGFGGGGHFHHGGGEGGGHHHHHHHGGGGGGGGGGGGHHHHGGGGHGHHHGGGGGGDGDFHHHHFGHHHHGHCGGGGGGGGGGCDCE;CHHHHHHHHHF0E?BADAFF;CFADC;;9-@=-@D./:BFBFF.::AC9;DAC>F@--9=-9@D-@-.----.--9:9..;::0.;AFFA.;9EFF-9-:;..A-->--@.9.:.9@--;C-:@FF-9-
@M05620:37:000000000-D9766:1:1101:20934:9761 1:N:0:88
GAGGCTGCTTTGGAAGAAACTCATAGATTACTGCAACAGTTCCCCCTGGCCCTGGAACAGTTTCTTGCCTGGCTTCCAGAAGCTGCAACAACTGCCCCTCCTACCGGATGCTCCCCGTAAGAACCGGCTCCTCGCCGACTCCCCGGGCGTAAAAGAGCTGCTGCAACCATGGCAAGTACGTCCGGCCTTTCCGCTTTAGCACTCTTGTGGATCCCCTTGAACCATTCTCAGCATTTGTACTTGTACCTGAC
+
>>AAAACBFFFFFGGG44GGFGBGBGHGF5BFHH44BCFADFHHHGGGC2FGFGAHH32FHHDGAGFGHGHHHHH2FGH3GHHHHBHHHGHHHFGBGGHGG23@1//>?/G3BGGGGGG/?4B?/>/BD/FGHG/>D////?/?@D--<<-..=0./;GH/0<0CGHCCCCEG/09FB0DFGEB@GG.=FGFGDGFFFFFFFFFFFFFFFFFFFFF9AFF/99FFFFFFFFFFFFFF/;BFFFBF/999/B
@M05620:37:000000000-D9766:1:1101:18078:9762 1:N:0:88
AGTGCCAGCTCTCAATCGCACAGGGGACCCAGGGCCTGGCCCCTCCATCCAGAAAACCTATGACCTCACCCGCTACCTGGAGCACCAACTCCGCAGCTTGGCTGGGACCTATGTGAGTATCCAGCGTAGGAATCTGGGAGTTGGGGAGGAGTGAGGAGTTGGGGAAAGACAGTCCTAACCGTGGAGGGTTCTGGTAAATGATGGGGTGAGGAGGGGCTCTTTGGCTCCCACCAGTCCCCCTGTCTGGTCTA
+
ABAABFFFDFFFGGGGGGGGGGHHGGGGGGHHGGGGGGHHHHGHGGHHHHHHHHHHHGHHHHHHHHHHHHHGGEFGHHHHHHHHHHHHGHHHGGGGGHHHGHHGGGHHGHHHHHHHHHHHHHHHHGGGGGHHHHHHHHHGGHHHGGGGGGFHHHHHHGHHGHGGGGHHHHHHHHHHHHHHGGGGGGGGDFGGGGGGGGHHHHGGGGFFFFFFFFFFFFFFFHHFFFFFFFFFFFFFFFFFFFFFFFFFFFF
@M05620:37:000000000-D9766:1:1101:18815:9767 1:N:0:88
AGTGCCAGCTCTCAATCGCACAGGGGACCCAGGGCCTGGCCCCTCCATCCAGAAAACCTATGACCTCACCCGCTACCTGGAGCACCAACTCCGCAGCTTGGCTGGGACCTATGTGAGTATCCAGCGTAGGAATCTGGGAGTTGGGGAGGAGTGAGGAGTTGGGGAAAGACAGTCCTAACCGTGGAGGGTTCTGGTAAATGATGGGGTGAGGAGGGGCTCTTTGGCTCCCACCAGTCCCCCTGTCTGGTCTA
+
ABAABFFFBFFFGGGGGGGGGGGGGGGGGGHGGGGGGEGFGGGHGGGGFHHHHGHHFGHHHHHHHHHHHHGGGEGGHGHHGGHHHHHHGHHHGGGGGHHHGHHGGGHHGHHHHHHHHHHHHHHHHGDGGGHHHHHHHHHGDHHHGGGGGGGHHHHHHGHHHHGGGGHHHHGHHHHHHHHHGGGGFGGGDFGGGGCFGFGGGGGGGGDFFFFFFFFFFFFFFFFFFFFFFFFFFFFFFFFFFFFFFFFFFFF
@M05620:37:000000000-D9766:1:1101:13050:9795 1:N:0:88
ACCACACCTTCTACAACGAGCTGCGTGTGGCTCCCGAGGAGCACCCCGTGCTGCTGACCGAGGCCCCCCTGAACCCCAAGGCCAACCGCGAGAAGACGAGTGGCCCAGGTGAGTGGCCCGCTACCTCTTCTGGTGGCCGCCTCCCTCCTTCCTGGCCTCCCGGAGCTGCGCCCTTTCTCCCTGGTTCTCTCTTCTGCCGTTTTCCGTAGGACTCTCTTCTCTGCCCTGAGTATCCTTTGGCACTCTGCAGG
+
AAA1AAAACFFFGFGB1A10E0FCE00000BB1AF//EEE?GHHHGGE//BFBHE1GHFE/E/EG/EEG@E0B1?EGE/G//GHHG/<BC///C<C0?/><FAF?.><.>>1G<1FEF.AC?-;/C0GH0;0:GHGHFC-9.9A;B/;9FBB0CC9FGFGGG@;---/;---@@FBB/;/;:F-/:9BFFFFFB/9FF@-9:EB/-/AABB9BFFFF/9FBFF/;AFAFB///9B9//////;BFFBF/;-
@M05620:37:000000000-D9766:1:1101:2940:9838 1:N:0:88
AGTGCCAGCTCTCAATCGCACAGGGGACCCAGGGCCTGGCCCCTCCATCCAGAAAACCTATGACCTCACCCGCTACCTGGAGCACCAACTCCGCAGCTTGGCTGGCACCTATGTGAGCATGGAGCGTAGGAATCTGGGAGTTGGGGAGGAGTGCGGACCTGGCGAAAGACAGTCCTAACCGTGGAGGGTTCTGGTAAATGATGGGGTGAGGCGGCGATCTTTCCCTCCCAGCAGATCCCCTGTCTGGTCTA
+
ABACCFFFCFFFGGGGGGGFGGHHGGGGGGGHFGGGGGHHHHGHGGHHHHGHHGHHGGHGHHHHHHHHHHHGGFGGHHHHHHGHHHHHGHHHGGGGGHHHGHHF//BBFHB3FB3FD22220BGCCFDCDHEH1FGH00?/0?CDG.A-C.<.0-<---;/..-::-CF:/CFFGG0F/:-.;AFEGGAAAF0;;BBFBF0F0:AADD.;A.----9;;.;:000;;A./0;/;/0;0;AFF:B::/0000
@M05620:37:000000000-D9766:1:1101:21897:9842 1:N:0:88
ACCACACCTTCTACAATGAGCTGCGTGTGGCTCCCGAGGAGCACCCCGTGCTGCTGACCGAGGCCCCCCTGAACCCCAAGGCCAACCGCAAGAAGATGACCAGGTGAGTGGCCCGCTACCTCTTCTGGTGGCCGCCTCCCTCCTTCCTGGCCTCCCGGAGCTGCGCCCTTTCTCACTGGTTCTCTCTTCTGCCGTTTTCCGTAGGACTCTCTTCTCTGACCTGAGTCTCCTTTGGAACTCTGCAGGTTCTA
+
CCCCCCDDFFFFGGGGGGGGGGHHGGGGHGHHHGGGGGGGGHHHHGGGGGGGHHHHHHHGGGGGGGGGGGGHHHHGGGGHGHHHHGGGG/<BHHHHHHHHHHHGHHHHHHGGHHGGGGGHHHHHHHHHHGGHHGGGGGHGHHGHHHHHHHHHGGGGGGGGGGGGGGGGGFFFFFHHFHFFFFFFHFFHHHHHFFFFFFHFFFFFFFFFFFFFFFHFHHHHFHFFFFFFFFFFFFFFFFFFFFFFFFFFFFB
@M05620:37:000000000-D9766:1:1101:2924:9848 1:N:0:88
AGTGCCAGCTCTCAATCGCACAGGGGACCCAGGGCCTGGCCCCTCCATCCAGAAAACCTATGACCTCACCCGCTACCTGGAGCACCAACTCCGCAGCTTGGCTGGGACCTATGTGAGTATCCAGCGTAGGAATCTGGGAGTTGGGGAGGAGTGAGGAGTTGGGGAAAGACAGTTCTAACCGTGGAGGGTTCGGGTAAATGATGGGGTGAGGAGGGGCTCTTTGGCTCCTACCAGTCCCCCTGTCTGGTCTT
+
BCABCFFFCFFFGGGGGGGGGGHHGGGGGGHHGGGGGGHHHHGHGGHHHHHHHHHHHGHHHGHHHHHHHHHGGGGGHHHHGHHHHHHHGHHHGGGGGHHHGHHGFDHFF2C3GGHHFF3F3?BD2B//BD>22DBGGECF/FGBFFEGGE<F.<0CCE<GDFC-:?:CGC/GG0CGB0;GF.C@9AEG9AC-9;.;/0BF9F00ADAD.A.0?.@DF-:/00;/00;;09:.FB:BFFEFFF0B09/:000
@M05620:37:000000000-D9766:1:1101:18579:9856 1:N:0:88
AGTGCCAGCTCTCAATCGCACAGGGGACCCAGGGCCTGGCCCCTCCATCCAGAAAACCTATGACCTCACCCGCTACCTGGAGCACCAACTCCGCAGCTTGGCTGGGACCTATGTGAGTATCCAGCGTAGGAATCTGGGAGTTGGGGAGGAGTGAGGAGTTGGGGAAAGACAGTCCTAACCGTGGAGGGTTCTGGTAAATGATGGGGTGAGGAGGGGCTCTTTGGCTCCCACCAGTCCCCCTGTCTGGTCTA
+
BCABBFFFCFFFGGGGGGGGGGHHGGGGGGHHGGGGGGHHHHGHGGHHHHHHHHHHHGHGHHHHHHHHHHHGGEEGHHHHHHHHHHHEFHHHGGGGGHHHGHHGGGHHGHHHHHHHHHHHHHHHHGGGGGHHHHHHHHHGGHHHGGFGGGGHHHHHHGHHHHGGGGHHHHGHHHHHHHHHGGGGGGGGGGGGGGGGGGGHHHHGGGFFFFFFFFFFFFFFFFFFFFFFFFFFFFFFFFFFFFFFFFFFFFB
@M05620:37:000000000-D9766:1:1101:12484:9881 1:N:0:88
AGTGCCAGCTCTCCATCGCACAGGGGACCCAGGGCCTGGCCCCTCCATCCAGAAAACCTATGACCTCACCCGCTACCTGGAGCACCCACTCCGCAGCTTGGCTGGGACCTATGTGAGTATCCAGCGTAGGAATCTGGGGGTTGGGGAGGAGTGAGGAGTTGGGGAAAGACAGTCCTAACCGTGGAGGGTTCTGGTAAATGATGGGGTGAGGAGGGGCTCTTTGGCTCCCACCAGTCCCCCTGTCTGGTCTA
+
>A>1>DFFAFFFG1FFGCECEEHGG?0E0EGH0AEAFFHH0GGFGGHHHHHHFFHHGGHHFHHHHFGHHHHGE>>EHHHH>FGHHH/?EFHFEFGEEGEGGHGEF/FGG0BFFHFGH>F12F2GHGG?</@@?1FGFE/>>@-C-A.<<.;GH0<G0:GHGHGGG..A/CFBFGGGFBFGG:CA.;CG;AFF/F9FBFFFFFFFEBF@FFABB-@?@@FBFFFFF//:ABFA9-BFB/EF-EFFBFF///B
@M05620:37:000000000-D9766:1:1101:11451:9886 1:N:0:88
ACCACACCTTCTACAATGAGCTGCGTGTGGCTCCCGAGGAGCACCCCGTGCTGCTGACCGAGGCCCCCCTGAACCCCAAGGCCAACCGCGCCCGCTACCTCTTCTGGTGGCCGCCTCCCTCCTTCCTGGCCTCCCGGAGCTGCGCCCTTTCTCACTGGTTCTCTCTTCTGCCGTTTTCCGTAGGACTCTCTTCTCTGACCTGAGTCTCCTTTGGAACTCTGCAGGTTCTAGATCGGAAGAGCACACGTCTG
+
AABBBABBFFFFGGGGGGGGGGHHGGGGHGGHHGGGGGGGGHHHHGGGEGGGHHHHHHHGCGGGGGGGGGGHHHHGGGGHGHHHHGGGGGGGDFGGGGFFFFGHHGDGHGHHGGDGGHGHHGGHHGD<CCHHHHGFGCCGHHHGGGDGGGGGGGGGFG99FGFGGGGGFFGFBAFFEFFFFFDFFFFFFFFFFFFFFFFFFFFFFBFFFFFFFFFFFFFFFFEFFFFFFFFF9BE.;AAFFFFFFFCAEBE
@M05620:37:000000000-D9766:1:1101:26762:9916 1:N:0:88
ACCACACCTTCTACAATGAGCTGCGTGTGGCTCCCGAGGAGCACCCCGTGCTGCTGACCGAGGCCCCCCTGAACCCCAAGGCCAACCGCGAGAAGATGACCACGTGAATGGCCCCCTACCTCTTCCGGGGGCCCCCTCCCTCCTTCCCGGCCCCCCGGCACCGCCCCCTTTCTCAATGGTTCTCTCTTCTGCCGTTTTCCGTAGGACCCTCTTCCCTGCCCTGCATCTCCTTTGGAACTCTGCAGGTTCTA
+
BBBABAAAFFFFGGGGGGGGGGHHGGGGFFFHHFGG2EEEGHEHHGGEBEGF5GHHHHHGFGEEFEGGGGFHHHHGGGGHFHHHHGGGG<BBBGHBDG2GHB//??//11?0?F-<<.0><D1>F1.A-<@-;-:A-.CGG/D/;FG/9B;---9;--;9;.9--9@D-9F//://///;F//9BF/B//;/F>AAFFF/D/..;9/.999.B//;//..;/9..:///9//B/B/B///9//9/A9BF/9
@M05620:37:000000000-D9766:1:1101:14571:9918 1:N:0:88
AGTGCCAGCTCTCAATCGCACAGGGGACCCAGGGCCTGGCCCCTCCATCCAGAAAACCTATGACCTCACCCGCTACCTGGAGCACCAACTCCGCAGCTTGGCTGGGACCTATGTGAGTATCCAGCGTAGGAATCTGGGAGTTGGGGAGGAGTGAGGAGTTGGGGAAAGACAGTCCTAACCGTGGAGGGTTCTGGTAAATGATGGGGTGAGGAGGGGCTCTTTGGCTCCCACCAGTCCCCCTGTCTGGTCTA
+
>A3>AFFFBFFFGGGGGFEGEFFGFGGGGEHHGGGFGEHFFHGHGGGHEFHFFA3FGGEHHHGHHHGHHHHGGGGGHHHGHHHHFHHHGFFHGGGGGHHHGHHGCEHHGHHHGHHHHHHHHHHFFGGGGGHHFHB1F0FGGHFBDGGFGGEFFHHGFGHHFHGGFGHHHHHHHHHHHHGHGGEGGGBGCFGGGGFFGGGGFFGGGGFFFFFFFFF-BFFFFF/BFFFFFFFFFFFFFFFFFFFFFFFFFFB
@M05620:37:000000000-D9766:1:1101:19156:9923 1:N:0:88
AGTGCCAGCTCTCAATCGCACAGGGGACCCAGGGCCTGGCCCCTCCATCCAGAAAACCTATGACCTCACCCGCTACCTGGAGCACCAACTCCGCAGCTTGGCTGGGACCTATGTGAGTATCCAGCGTAGGAATCTGGGAGTTGGGGAGGAGTGAGGAGTTGGGGAAAGACAGTCCTAACCGTGGAGGGTTCTGGTAAATGATGGGGTGAGGAGGGGCTCTTTGGCTCCCACCAGTCCCCCTGTCTGGTCTA
+
ABAABFFFBFFFGGGGGGGGFGGFGGGGGGHHGGGGGEHGEHGFGGHHHHHGFHFHHGHHHHGHHHHHHHHGGECGHFHHHHHHHHHHGHHHGGGCGHHFGHHFEGHHGHGHHFDFDHHHHHHGHGGGCGHHHHHHGHHGGHHGGFEGGGGGHHEHHGFHHHGGGGHHHHHHHHHGHHHHGGEGDGGGGGGGGG;BFF0FFFFGEGFFFFFFFFA@DFEFFFBFFFFFFFFFFFFFBFFDFFFFFEFFFFF
@M05620:37:000000000-D9766:1:1101:16971:9926 1:N:0:88
GAGGCTGCTTTGGAAGAAACTCATAGATTACTGCAACAGTTCCCCCTGGACCTGGAAAAGTTTCTTGCCTGGCTTACAGAAGCTGAAACAACTGCCACTGTCCTACAGGATGCTACCCGTAAGGAAAGGCTCCTAGACGACTCCAAGGGAGTAAAAGAGCTGATGAAACAATGGCAAGTAAGTCAGGCATTTCCGCTTTAGCACTCTTGTGGATCCAATTGAACAATTCTCAGCATTTGTACTTGTAAATG
+
CCCCCCFCFFFFGGGGGGGGGGHHHHHHHHHGHHHHGHHHHHHHHGGGHHHHHHHHGHHHFHHHHHHHHHHHHHHGHHHHHHHHHHHHHHHHHHHF3BGGGHGHHFHF3GCEHFHHE1E?EEHHBF3BB/FG/FGF33<B/<?FGBB//?<CFG22FFFH11?DGGFDGHHFGFFHFFFFGHB1FDBGFC<GG<<E.ACG0<GFHHGCC0CEGGGGCGC;:B;FF/00;;0;FGFGGFG;00;C;;F00;C
@M05620:37:000000000-D9766:1:1101:4914:9953 1:N:0:88
GAGGCTGCTTTGGAAGAAACTCATAGATTACTGCAACAGTTCCCCCTGGACCTGGAAAAGTTTCTTGCCTGGCTTACAGAAGCTGAAACAACTGCCAATGTCCTACAGGATGCTACCCGTAAGGAAAGGCTCCTAGAAGACTCCAAGGGAGTAAAAGAGCTGATGAAACAATGGCAAGTAAGTCAGGCATTTCCGCTTTAGCACTCTTGTGGATCCAATTGAACAATTCTCAGCATTTGTACTTGTAACTG
+
AA>AAAFBFFFFCGDGAFFFGEGFHHFHHDHHFHGBHHHEGH5FGGGGHGHHGGHCFGHGAGGHHHGHHHHHECGHHHHGGFHHHHHBHEGGFFFHHEHHHHGGHHHHFHHHHHHHHHGEEGHHHHHCGGGHGHHHGHFHGHHHFCHGGHGGHFHHGFGGHHHHGHHHHGHHHHHHGFFHHHHHHHHHHHHHHGGFDGGGGHGHCGHHHHGFHGGHHFHHHHHHHHFHHHFGGGGGGGGGFGGGFFFGGGG
@M05620:37:000000000-D9766:1:1101:28648:9958 1:N:0:88
AGTGCCAGCTCTCAATCGCACAGGGGACCCAGGGCCTGGCCCCTCCATCCAGAAAACCTATGACCTCACCCGCTACCTGGAGCACCAACTCCGCCGCTTGGCTGGGACCGATGTGAGTATCCAGCGTAGGAATCTGGGAGTTGGGGAGGAGTGAGGAGTTGGGGAAAGACAGTCCTAACCGTGGAGGGGTCTGGTAAATGATGGGGTGAGGAGGGGCGCTTTGGCTCCCACCAGTCCCCCTGTCTGGTCTA
+
AA>>A@DFAFFFC1FEBAFAEAG0EEAE0EFGAAEA/BB00B/AEGFHGBB11BBBBFGHFH2GHDGGHHCE/>>EHDFGE>BF0F>>E0B@////</?FE01/?ECGG/BCC@F2@F2@2?1?0C??A?FDFHBFF00F.01>C-C@AEA:GCGGBC:/0;::..C.CFGE0CBBGBF.-CA?.CAA-BBFFBB9BF/FF;9;-9;--9-/A-;@--9-A9//;B/;---AE-;B/BAB-;;BF;B/:;/
@M05620:37:000000000-D9766:1:1101:26744:9958 1:N:0:88
GAGGCTGCTTTGGCAGAAACTCATATATTACTGCAACAGTTCCCCCTGGACCTGGAAAAGTTTCTTGCCTGGCTTACAGAAGCTGACACAAGTGACACTACTAACGGGTGCTCCCCGTAAGTCCCGGCTCCTAGCCGCCTCCCACGGAGTCACCGCGCTGAACAAACCCTGGCAAGAATGTCAGGCTTTTCCGCCTTAGCACTCATGTGGCTCCCATTGAACCAGTCTCTGCATTTGTACTCGTAACTGAC
+
>>11>>BAFFFDFEGE1EF1AAAAE3DDF3FHAF11FFG1BFGHHG?FFBGFHEG0B10BABFGA1AFGHH/F0A1BGBFABFFF1>1B>C01DBBBBB001121////>/FBF/?>//?022B1<///?<B11<BB@/////00>///?0??1/---ACC0/0/..<.</.:C0.//0;0000/;./;G00=E.:;9000;::/;0000.;CA./00;0CF---/;;F//;/;9//9;B//---AB/B//
@M05620:37:000000000-D9766:1:1101:8210:9971 1:N:0:88
GAGGCTGCTTTGGAAGAAACTCATAGATTACTGCAACAGTTCCCCCTGGACCTGGAAAAGTTTCTTGCCTGGCTTACAGAAGCTGAAACAACTGCCAATGTCCTACAGGATGCTACCCGAAAGGCACGGATCCTAGCCTACTCCACTAGAGTACCCGAGCTGATGAACCCATGTCAAGTACGTCCGGCCTTTCCGCTTTCGCACTCTTGTGGATCCAATTGCCCACTTCTCAGCCTTTGTCATTGTACATG
+
AABBCCFCFFFFGGGGGFGGFGFHHHHHHFGFHHHGHFGDGHHHHGGGFHHHHHGHHHGHGFHHHHHHHHHHHHHHHGHGHHHFHHHHHHHHGHHHFCHFFGFFB3FBGGBFHF4@21?/>>EG/0?<<EG@2B3D2F3B22BFGB322D2@2222?CGC/1??111=?.C0>1=F1FFG1><0.<<D-CGHHG.;:AF0EFG@DFF9BBB.CFFBCFFF090:0;.;;0:0;0/=CF00000;FFFFFFF
@M05620:37:000000000-D9766:1:1101:14088:9978 1:N:0:88
ACCACACCTTCTACAATGAGCTGCGTGTGGCTCCCGAGGAGCACCCCGTGCTGCTGACCGAGGCCCCCCTGAACCCCAAGGCCAACCGCGAGCAGATGACCAGGTGAGTGGCCCGCTACCTCTTCTGGTGGCCGCCTCCCTCCTTCCTGGCCTCCCGGAGCTGCGCCCTTTCTCACTGGTTCTCTCTTCTGCCGTTTTCCGTAGGACTCTCTTCTCTGACCTGAGTCTCCTTTGGAACTCTGCAGGTTCTA
+
CCDCCDCCFFFFGGGGGGGGGGHHGEGEGGHHHGGGGGGGGHHHHGGGGGGGHHHHHHHGGGGGGGGGGGGHHHHGGGGHGHHHHGGGG?FD/<FBF?FFHGGFHHGFHF/FGG-AFCFHHHHFHHF0GHGHFCCGFGHGFCAGFBFFB/:CFFGG.-;-9909-@D>DFFFE0BFFFBBFFFFFFFFFFFFFFF.FEFF?:A..00BFBFFFFFFEFBFFFFFFB90;FFFFFFFFFFFFBFFFF.9090
@M05620:37:000000000-D9766:1:1101:13168:10025 1:N:0:88
GAGGCTGCTTTGGAAGAAACTCATAGATTACTGCAACAGTTCCCCCTGGACCTGGAAAAGTTTCTTGCCTGGCTTACAGAAGCTGAAACAACTGCCACTGTCCTACAGGATGCTACCCGTAAGGACAGGCTCCTAGACGACTCCAAGGGAGTAAAAGAGCTGATGAAACAATGGCAAGTAAGTCAGGCATTTCCGCTTTAGCACTCTTGTGGATCCAATTGAACACTTCTCAGCATTTGTACTTGTAACTG
+
>AAAAA1AFFBFECGGFEBC1AA3AFFGHHGHGH1BBFF1DGHHHG0F/BGFHEABG10BADGHEFFGHHHHHF01FGHHHHHFC@FHHFGGFGGHG1FGHHGF2FGGFG@GHGHHHHC/>/FGB0B><FGHGH1G11?/BEGHH1FFGHFEBF22@/FG1F?GHGHFHFHFHHHGBCFGFHHHHHHHHHHBGFEGCFGHHHHHBGHHG;CC0GHHH0CFHHBFF/CFGGFFGGGGGEGFFGGGGFF0;BF
@M05620:37:000000000-D9766:1:1101:19641:10031 1:N:0:88
AGTGCCAGCTCTCAATCGCACAGGGGACCCAGGGCCTGGCCCCTCCATCCAGAAAACCTATGACCTCACCCGCTACCTGGAGCACCAACTCCGCAGCTTGGCTGGGACCTATGTGAGTATCCAGCGTAGGAATCTGGGAGTTGGGGAGGAGTGAGGAGTTGGGGAAAGACAGTCCTAACCGTGGAGGGTTCTGGTAAATGATGGGGTGAGGAGGGGCTCTTTGGCTCCCACCAGTCCCCCTGTCTGGTCTA
+
BAAABFFFBFFFGGGGGGGGGGHGGGGGGGHHGGGGGGHHHHGCGGHHHGHHHHHHHGFHHHHHHHHHHHHGGFGGHGHHHHHHHHHHGHHHGGGGGHHHGHGGGGHHGHHHHHFHHDHHHHHHHGEGGGHHHHHHHHHGFHHHGGGGGGGGGHHGHGFHHHGGGGHHHHHHHHHGHGFHGGGGGGGGCFGGGGFGGGGGGGFGGGDCFFFFFFFFDFFFFFFFFFFEFFFFFFFFFFFFFFFFFFFBBF/
@M05620:37:000000000-D9766:1:1101:19533:10036 1:N:0:88
ACCACACCTTCTACAATGAGCTGCGTGTGGCTCCCGAGGAGCACCCCGTGCTGCTGACCGAGGCCCCCCTGAACCCCAAGGCCAACCGCGAGAAGATGACCAGGTGAGTGGCCCGCTACCTCTTCTGGTGGCCGCCTCCCTCCTTCCTGGCCTCCCGGAGCTGCGCCCTTTCTCACTGGTTCTCTCTTCTGCCGTTTTCCGTAGGACTCTCTTCTCTGACCTGAGTCTCCTTTGGAACTCTGCAGGTTCTA
+
CCCDDDDCFFFFGGGGGGGGGGHHGEGFFGHHHGGGGGGGGHHHHGGGGGGGHHGHHHHGGGGGGGGGGGGHGHHGGGGHGGHHHGGGGGGGGGHHHHHHHGFFHHHHHHGGHHGGGFGHHHGHHHHHHHGHHGGGGGHGHHGHHHGGFGGGGGGGDD-CFFGGAGFFFFFFFFFFFFFFFFFFFFFFFFFFFFDFFFFFFFFDFFFFFFFFFFFFFFFFFFFFFFFFFFFFFFFFFFFFFFFEFFFFFF;
@M05620:37:000000000-D9766:1:1101:20501:10051 1:N:0:88
ACCACACCTTCTACAATGAGCTGCGTGTGGCTCCCGAGGAGCACCCCGTGCTGCTGACCGAGGCCCCCCTGAACCCCAAGGCCAACCGCGAGAAGATGAGTGGCCCAGGTGAGTGGCCCGCTACCTCTTCTGGTGGCCGCCTCCCTCCTTCCTGGCCTCCCGGAGCTGCGCCCTTTCTCCCTGGTTCTCTCTTCTGCCGTTTTCCGTAGGACTCTCTTCTCTGACCTGAGTCTCCTTTGGCACTCTGCAGG
+
@BBBBBBBFFFFFGGGGFGFFFHHGEEEGGHHHGGGGGG2EHHHHGCGEEEFGFGHHHHGGGGGCGCGGGGHHHEGGGGGGHHCEGGGGGCDCAGGBBFCHFGGFCEHGFC1?FHEGHHGGGGGGHHHGGHHHDCEAC-CGDGHEFGGFGGGGFBFFGGGGGC-:AAFFFFFFFFFFFF/BBBF9BFFFFFFFFFFFFFFFFFFFBFFDDFFFBFFFFFFFFFBFFFFBFBFFFFFEBFB/9BFFFBF/F.
@M05620:37:000000000-D9766:1:1101:18752:10075 1:N:0:88
ACCACACCTTCTACAATGAGCTGCGTGTGGCTCCCGAGGAGCACCCCGTGCTGCTGACCGAGGCCCCCCTGAACCCCAAGGCCAACCGCGCCCGCTACCTCTTCTGGTGGCCGCCTCCCTCCTTCCTGGCCTCCCGGCGCTGCGCCCTTTCTCACTGGTTCTCTCTTCTGCCGTTTTCCGTAGGACTCTCTTCTCTGACCTGAGTCTCCTTTGGAACTCTGCCGGTTCTAGATCGGAAGAGCACACGTCTG
+
BCCCCCCCFFFFGGGGGGGGGGHHGFEEHGHHHGGGGGFGGHHHHGGGGGGGHHHHHHHGGGGGGGGGGGGHHHHGGGGHGHHHHGGGGGGGG@FG/DHGHHHHHHHGHGHHGGGGGHGHHGHHHHHGFHHHHHGGG-:BGGGGGGGGGGGGGGGGGGGGFFFFFFFFFFFFFDFFFFFFF.DFFFFFFFFFFFFFFFFFFFFFFFFFFFFFFF00BFFFFF0@DDFFFFFFFFFFFFFFFFFFFFAFFFE
@M05620:37:000000000-D9766:1:1101:10931:10078 1:N:0:88
AGTGCCAGCTCTCAATCGCACAGGGGACCCAGGGCCTGGCCCCTCCATCCAGAAAACCTATGACCTCACCCGCTACCTGGAGCACCAACTCCGCAGCTTGGCTGGGACCTATGTGAGTATCCAGCGTAGGAATCTGGGAGTTGGGGAGGAGTGAGGAGTTGGGGAAAGACAGTCCTAACCGTGGAGGGTTCTGGTAAATGATGGGGTGAGGAGGGGCTCTTTGGCTCCCACCAGTCCCCCTGTCTGGTCTA
+
AAAAAFFFBFFFGGGFFGGCGEHGGGFGGEGHAEGAEFHGFHGHGGHHHCGHFHGHHGHHFHFHHHHHHHHEE/FGHHHHBGGFEGHAGFHHGE/?EBFGGHHEGGHHGHGHHHHHHHHHHHHHHGGGGGFGHHHHHHHGAGHHGGGGGFGHHGHHHGHHHHGGGGHHHHHHGHHHHHHHGGEGFGGGCFGGGF;FFFFFFBFEGBABAFFFFFFFFFEFFFFFFBFEFFFFFEFFBFFFAFFFFFFFFF/
@M05620:37:000000000-D9766:1:1101:23023:10096 1:N:0:88
ACCACACCTTCTACAATGAGCTGCGTGTGGCTCCCGCGGAGCACCCCGTGCTGCTGACCGAGGCCCCCCTGAACCCCAAGGCCAACCGCGACCGCTACCTCTTCTGGTGGCCGCCTCCCTCCTTCCTGGCCTCCCGGAGCTGCGCCCTTTCTCACTGGTTCTCTCTTCTGCCGTTTTCCGTAGGACTCTCTTCTCTGACCTGAGTCTCCTTTGGAACTCTGCAGGTTCTAGATCGGAAGAGCACACGTCTG
+
AAAABAAAFFFFGGGGFGFGGFHHGGGGCGFHGFFD2EGEGGDHHGGEEEGG5GHHGHHGEG@FGGGGGGEHHHHGGGGHGHHHHGGCGG/AC@C@DCF<GG1FGFF<GAFHGGAEFGEFHDHHHGGB;CFGGGGD?CAGGGGGGGGFFFFFFFFFFF/9F/;BFFFF/FFB@;.;.BFFFFDDFFFFFFFFFFFFFFFFFFF.;BFFFFFBFF/:FFFBFFFF.;BFFFFFBFF.:A:AFFEFFF-FEBF
@M05620:37:000000000-D9766:1:1101:13980:10108 1:N:0:88
ACCACACCTTCTACAATGAGCTGCGTGTGGCTCCCGAGGAGCACCCCGTGCTGCTGACCGAGGCCCCCCTGAACCCCAAGGCCAACCGCGAGAAGATGACCAGGTGAGTGGCCCGCTACCTCTTCTGGTGGCCGCCTCCCTCCTTCCTGGCCTCCCGGAGCTGCGCCCTTTCTCACTGGTTCTCTCTTCTGCCGTTTTCCGTAGGACTCTCTTCTCTGACCTGAGTCTCCTTTGGAACTCTGCAGGTTCTA
+
CCDCDDDCFFFFGGGGGGGGGGHHGGGGHGHHHGGGGGGGGHHHHGGGGGGGHHHHHHHGGGGGGGGGGGGHHHHGGGGHGHHHHGGGGGGGGGHHHHFHHHHGHGHHHGGGHHGGGGGHHHHHHHHHHHGHHGGGGGHGHHGHFHGGGGGGGGGGGDGAGGGGGGFFFFFFFFHFHHFFFFFFFFFFFFFFFFDFFFHFFBFDDBFFFFFFHFHFFFFFFFFFFFFFFFFFFFFFFFFFFFFFFFFFFF<
@M05620:37:000000000-D9766:1:1101:10322:10113 1:N:0:88
AGTGCCAGCTCTCAATCGCACAGGGGACCCAGGGCCTGGCCCCTCCATCCAGAAAACCTATGACCTCACCCGCTACCTGGAGCACCAACTCCGCAGCTTGGCTGGGACCTATGTGAGTATCCAGCGTAGGAATCTGGGAGTTGGGGAGGAGTGAGGAGTTGGGGAAAGACAGTCCTAACCGTGGAGGGTTCTGGTAAATGATGGGGTGAGGAGGGGCTCTTTGGCTCCCACCAGTCCCCCTGTCTGGTCTA
+
AA>>AFFFCFFFGAGFGFGCGGHHGEEEGGHHAEEEGFHHHHGHGGHHHHHHHHHHHGHHHGHHHGHHHHGGG>EEHGHGBFHHHHF?EHHGEGCGGHFGGHHGGGHHGHHHHHHGHHHHHHHHHGGGGGHHHHHHHHGFGHHHGGEGGACGHFHHGGHHHHGGEDHHHHHHHHHHHHHHGGGGFFGGFGGGGGFGGGGGGGGGGGFFFFFFFFFFFFFFFFFFFFFFFFFFFFFFFFFFFFFFFFFFFFF
@M05620:37:000000000-D9766:1:1101:20035:10145 1:N:0:88
ACCACACCTTCTACAATGAGCTGCGTGTGGCTCCCGAGGAGCACCCCGTGCTGCTGACCGAGGCCCCCCTGAACCCCAAGGCCAACCGCGAGAAGATGAACAGGTGAGTTGCCCCTTCTCTCTTCTGGCTGCCTCCTTCCTCCCCTCCCGGCTCCCCGACCTTCCTCCCTGCTTACCTCTTCTCCCGTTTTCCGTTGGCCTTTGTTCTCTCTTCTCTGACCCCTTTGGACCTCTGCACTCTGTAGGTTGTA
+
DCCDCDCDFFFFGGGGGGGGGGHHGGGFHGHHHGGGGGGGGHHHHGGGGGGGHHHHHHHGGGGGGGGGGGGHHHHGGGGHGHHHHGGGGGGGGGHHHHB22>?G111?111?F1//?0111111>1=11<.>C0CHH0DGH0/../=..<-<-<...A--<C00/0CF.F0.<000/00<FFF00<.<.<.<FFF0..<<00000/<BFF000<B00<0B//...<0/00/<0:<000:/:00<B<B0/.<
@M05620:37:000000000-D9766:1:1101:17633:10152 1:N:0:88
AGTGCCAGCTCTCAATCGCACAAGTGTCCCCGGCCGTAGCGCCTCCCCCCATCAAACCTCTTCCCTCACCCGCTACCTGGAGCACCAACTCCGCAGCTTGGCTGTGACCTATGTGAGTATCCAGCGTAGGAATCTGGGAGTTGGGGAGGAGTGAGGAGTTGGGGAAAGACAGTCCTAACCGTGGAGGGTTCTGGTAAATGATGGGGTGAGGAGGGGCTCTTTGGCTCCCACCAGTCCCCCTGTCTTGTCTA
+
AAAABFFFCFFFGGGGGGGGGG4BFF6ADF4222A2A2AB000111A1B0023B3B31?3@33BF321B11>//>EFDB0BFB/BF0FECDGEA/<BCGHAGH/022FGGHHFGDFF>FGHGFFF//?//?GHFHBHGFEAGFHGGGG@EDHEC0CC.:;CFGCEDF.BBFF9CFFGGFF?:C?C?EG..FFF/9BFB/BF/BF??DFAFF9:?@F;CFFFF//;FFEABAD?;:BFFFFF.B9B/9;:FB
@M05620:37:000000000-D9766:1:1101:8692:10168 1:N:0:88
GCGGCTGCTTTGGAAGAAACTCATAGATTACTGCCACAGTTCCCCCTGTACCTGTAACCGTTTCTTGCCTGGCTTCCAGAAGCTGCCACAACTGCCAATCCTACAGGATGCTCCCCGTACTGAACGGCTCCTCGCCGCCTCCCCGGTCGTCCCCGCGCTGCTGCACCCCTGGCAAGTAAGTCCGGCCTTTCCGCTTTAGCACTCTTGTGGCTCCAATTGACCAATTCTCAGCATTTGTACTTGTACCTGAC
+
111>>1>>CFB1B1B11100BG1FBABGG1BFDFA1B0B12DDGHGAFBAD2DA1DDEBEBEGBDDABFGH/FBBBBGG@0FFBB1>1B>B/@0FGC1FBFGHBBFG0FGHH1GEGGGG//2211BEGE?FG0E?@C?CFCHC/AC/-<@F.C.ACGCCC.CH0//;:-.CFG/BEFB0;FG0EGG-CFGGGGGFFFFFFFFFFFFFFFF-;FF9/;BFF/F/;;FF;FFEFFFF9F:FBFFFFF/;;FBB
@M05620:37:000000000-D9766:1:1101:8915:10168 1:N:0:88
AGTGCCAGCTCTCAATCGCACAGGGGACCCAGGGCCTGGCCCCTCCATCCAGAAAACCTATGACCTCACCCGCTACCTGGAGCACCAACTCCGCAGCTTGGCTGGGACCTATGTGAGTATCCAGCGTAGGAATCTGGGAGTTGGGGAGGAGTGAGGAGTTGGGGAAAGACAGTCCTAACCGTGGAGGGTTCTGGTAAATGATGGGGTGAGGAGGGGCTCTTTGGCTCCCACCAGTCCCCCTGTCTGGTCTA
+
>>AAAF5CAC4BG4BFGAAFAEBFAAEGGGHHGGGEGCGFGFEHEGBDHGEFGEHHHEGFHBFHGG@FGGHGGGCEGHGBGFB1??1FEFFHGE/EGFGHGGHFEGHGGHHHHHHHHFDGGHGFHG?CBCGFGDGHHGFGDHHHGGEGGGGHHHHHE<CGHGGGEDEHFFHG:CFGHHGHGCCDDEGG99AFGF;FGGBFB9;FEFFFEFFFDFCFFBFFFFFFFFFAEB.AE?BFFFFFFEFFFFF;;/;
@M05620:37:000000000-D9766:1:1101:9026:10223 1:N:0:88
AGTGCCAGCTCTCAATCGCACAGGGGACCCAGGGCCTGGCCCCTCCATCCAGAAAACCTATGACCTCACCCGCTACCTGGAGCACCAACTCCGCAGCTTGGCTGGGACCTATGTGAGTATCCAGCGTAGGAATCTGGGAGTTGGGGAGGAGTGAGGAGTTGGGGAAAGACAGTCCTAACCGTGGAGGGTTCTGGTAAATGATGGGGTGAGGAGGGGCTCTTTGGCTCCCACCAGTCCCCCTGTCTGGTCTA
+
BBABBFFFBFFFGGGGGGGGGGGHGGEE?EHHBEFGFFHFFGGHGGHH5FGHEHHHHGHHHHFHHHHHHHHGG>EGHHHHGHHHHHHCEHHHEGGGGHHHGHFFGGHHGHHHHHDHHHHHHHHHHCGGGGHHGHHHGGFGGHHHGGEGGGGGHHHHGGHGHFGGEFHHGHHHHHHHHHHHGGGGGGGGEGGGGGGFGGGGGGGGGGFFFFFFFFFFFFFFFFFFEFFFFFFFFFFFFFFFFFFFFFFFFF/
@M05620:37:000000000-D9766:1:1101:5604:10239 1:N:0:88
ACCACACATTCTACAATGCGCTGCGTGTGGCTCCCGAGGAGCACCCCTTGCTGCTGACCTAGGCCCCCCTGAACCCCAAGGCCAACCGCGCGAATTGGCGCGGTTTGGCGTCCCGGCGCTTCTCCTTTTTTCCCTGGTTCTCTCTTCTGCCGTTTTCGGTCGGCCTCTCTTCTCTGACCTGCGTCTCTTTTGGCTCTCTGCTGGTTCTAGCTCGGCCGCGCCTACGTCTGTCCTCCAGTCCGTAATGTGCA
+
BBBBABB34BBFGFFGGGBEECGGGEE22BFFF2BA2EAADFHHHGE1AFGHFHFHGGF5B3CGHGGGGEEGBGHGGGGHGHGGHGGGGG/>B//?FH?/?</?/?CF1<>ADGGGC-;-CE0CG0;CG09CFFFB.99CFGBCFFGGGFF?EFB.C-;:A?BBFFFFFFFFFFF9/9/FBFB9-AB/;:F999//;///B/9B;BBF/BFF/999;@--@@..999AF./:;F//9/;:9...;AF/;B9
@M05620:37:000000000-D9766:1:1101:5617:10252 1:N:0:88
ACCACACCTTCTACAATGAGCTGCGTGTGGCTCCCGAGGAGCACCCCGTGCTGCTGACCGAGGCCCCCCTGAACCCCAAGGCCAACCGCGAGAGTTGGTGAGCTATGGCCTCCCGGCGCTGCGCCCTTTCTCCCTGGTTCTCTCTTCTGCCGTTTTCCGTCGGCCTCTCTTCTCTGACCTGCGTCTCCTTTGGCACTCTGCAGGTTCTAGCTCGGACGAGCCCACGTCTGACCTCCAGTCCCTAATGCGCA
+
BBBBBBBBFFFFGGGGGGFFGFHHGFEAAEGGGFGEDGGGFHHHHGGGFEFGHHGHHHHGEGGGGGGGGGGHHHHGGGGHGHHHHGGGGG<B<>FGFG??2?GH?FGHHFGHHGGG?-CF-C?CGGGHHCGH0GHHHHGGGGGGGGGGGGGGFFGGGGGGEFG;DDFFFFFFFFFFFFFFF.@FFFF9BFFFF/;BFFFFFBFFFFFFFFBFFFF.-@BFF-;AEFFFFFFFFFFFFFFF/FBFFFFFDFB
@M05620:37:000000000-D9766:1:1101:27341:10297 1:N:0:88
AGTGCCAGCTCTCAATCGCACAGGGGACCCAGGGCCTGGCCCCTCCATCCAGAAAACCTATGACCTCACCCGCTACCTGGAGCACCAACTCCGCAGCTTGGCCGGGAACTATGTCAGTATCCAGCGTAGGAATCTGGGAGTTGGGGAGGAGTGAGGAGTTGCGGAAAGACAGTCCTAACCGTGGAGGGTTCTGGTAAATGATGGGGTGAGGAGGGGCTCTTTGGATCCCACCAGTCCCCCTGTCTGGTCTA
+
AA>AAFF1>FFFGFGFGG11E?GCFGEAEEHHF0BE/FGHFHGHGGG1FGHHFFHBGGHCGGFHHHHHHHCEGEEGHGHHCFGHHHEHG01B?EE>>FGHGH1>ECC/FGFHHH2BD2DGHFHHF/?ACGHHHHHGFHGFCGGFGGFCCAEHFHHHHGH/;0;;@CGHCFGGGGGGGGGGGGG@GGGGCFFGGG/FFFFFFFF/AAB@FFFFFF-;@@EFFFFF/;FBFFFFFFF/BFFF@AFFFFFFFFF
@M05620:37:000000000-D9766:1:1101:14159:10305 1:N:0:88
AGTGCCAGCTCTCAATCGCACAGCGGACCCAGGGCCTGGCCCCTCCATCCAGAAAACCTATGACCTCACCCGCTACCTGGAGCACCAACTCCGCAGCTTGGCTGGGACCTATGTGAGTATCCAGCGTAGGAATCTGGGAGTTGGGGAGGAGTGAGGAGTTGGGGAAAGACAGTCCTAACCGTGGAGGGTTCTGGTAAATGATGGGGTGAGGAGGGGCTCTTTGGCTCCCACCAGTCCCCCTGTCTGGTCTA
+
AA1AAFFFAFFFGDGBGFGCGEH0A0EEGGFHAEEEFFHHHHGEFGCHGFHHGFHHGGCGDFGHH1GGHGHEG/>EHFFGBBGHHH0?EHHGAFCECHDBEGHGGGHHGHHHHFGGHHHFHHHHHGFFGGHHHHHGGH0/EGFHGGECGCC<FBFCCCHHHGGGEGHGFHHHHGGGGGGGGGG@CCCGEGGGGG;FFFGGBFFFFFF@FFFFFF@@?@FFFFFFFFFFFFFFFFFFFFFF@FFFFFEFFF/
@M05620:37:000000000-D9766:1:1101:19720:10310 1:N:0:88
GAGGCTGCTTTGGAAGAAACTCATAGATTACTGCAACAGTTCCCCCTGGACCTGGAAAAGTTTCTTGCCTGGCTTACAGAAGCTGAAACAACTGCCAATCCTACAGGATGCTACCCGTAAGGAAAGGCTCCTAGAAGACTCCAAGGGAGTAAAAGAGCTGCTGAAACAATGGCAAGTAAGTCAGGCATTTCCGCTTTAGCACTCTTGCGGATCCAATTGAACAATTCTTAGCATTTGTACTTGTAACTGAC
+
AAABBBFBFFFFGGGGGGGGGGHHHHHHHHHHHHHHHHGFGHHHHGGGHHHHHHHHHHHHGHHHHHHHHHHHHHHHHHHHHHHHHHHHHHHHH3G3F33B2B4B33B1332FFFC1A1>EG333300?3B/?3?33?BB??B222///C/22222/@CDC22<211FGH1?1FB1/111111110>.<FG1>EG..C000000/=D00---A-:<0;000;00C009C09C0C0;FFFFF0BG09FF009/
@M05620:37:000000000-D9766:1:1101:19054:10311 1:N:0:88
GAGGCTGCTTTGGAAGACACTCCTAGATTACTGCACCCGCTCCCCCGGACCCTGTAACCGTTTCTTTCCTGGCTTACAGAAGCTCCAACTACTCCCCTTCCTACCGGATGCTCCCCGTAAGGACCGGCTCCTCGCCGCCTCCCCGGGCGTCCCAGCGCTGCTGCAACCATGGCCAGTAAGTCCGGCCTTTCCGCTTTAGCACTCTTGTGGATCCCCTTGAACCATTCTCAGCATTTGTACTTGTAACTGAC
+
AAAAAAFAFFFFGGGGG1BFBBFG11B33DFHHHHHFCA0AAEF/EAE/AE/0BBD221>BE0@DF12FFGHHG01B@GFGHH11BBGG0BG11BFE0BFG1>F0>E/?EGH1FFCGGG?01F0/C@CGCFG0?/<AA@ECE<<CC--A@--EFFA?AGG.CGCFGG9ABFEFB/ABF/9BF/A@@-:BFFFFFFBEFFFFFFFFFFFFF/BFFE-:ABB/B9AFFFFFFFFFFFBF9;BFFFBF9BBB/9
@M05620:37:000000000-D9766:1:1101:5560:10324 1:N:0:88
GAGGCTGCTTTGGAAGAAACTCATAGATTACTGCAACAGTTCCCCCTGGACCTGGAAAAGTTTCTTGCCTGGCTTACAGAAGCTGAAACAACTGCCAATGTCCTACAGGATGCTACCCGTAAGGAAAGGCTCCTAGAAGACTCCAAGGGAGTAAAAGAGCTGATGAAACAATGGCAAGTAAGTCAGGCATTTCCGCTTTAGCACTCTTGTGGATCCAATTGAACAATTCTCAGCATTTGTACTTGTAACTG
+
A?ABABFBCFFFGCBGGGGGGGHHHGHHHHHGHHGHHHHHHGHHHGEFEHGHHGFG332FFHHHHHGFFGABBGFEB5BFGHGHHFEHFGFHHHHGHHHHHGHHHHHBBBFFBFGFGHE?EAFFEHH0BFB?EFDFGFHHFG?BBBGA??DDGBGB2?@F@FGF221GGHEFDGFFH/1?FG<1=>CGH>>B1G.C<.C=0==D<<GGH0CDF:CHHHHHHGHHHH:C0GF0CFGGGGGCCFBC00;CB0C
@M05620:37:000000000-D9766:1:1101:4741:10325 1:N:0:88
AGTGCCAGCTCTCCATCGCACAGGGTACCCAGTGCCTGGCCCCTCCATCCAGAAAACCTATGACCTCACCCCCAACCTGGGGCACCCACTCAGCAGGTCGGCTGGGACCTATGTGAGTATCCCGCGTCGGAATCTGGGCGTTGGGGCGGCGTGCGGCGTTGGGGCCCGCCCGTCCTCACCGTGGCGGGTTCTGGTAAATGATGGGGTGAGGCGGGGCTCTTTGGCTCCCCCCAGTCCCCCTGTCTGGTCTA
+
>>>>>BDCAFFFGGGB5AA2A2FAFB44A4BB3AB55BFHAGGCFGCGHABF3FCABEFC5AAFH5BBGGF0>0>BE?1B?/B>EFG1?FGB3B3?1B3>/>/>FG0?EFBB3B?3?FGFG32<B<D/>>//??DDB0.A@AAG-<A@D-;:;.A?DFF-B.@FDB--@@999ADD//;9DFE;>-9>FEABFFF//9;F/BFFFF;@?F..99-9@CEBBFFFFFFEE.A>9AFFFFFFFFFFFFFF///
@M05620:37:000000000-D9766:1:1101:28320:10333 1:N:0:88
GAGGCTGCTTTGGAAGAAACTCATAGATTACTGCAACAGTTCCCCCTGGACCTGGAAAAGTTTCTTGCCTGGCTTACAGAAGCTGAAACAACTGCCAATCCTACAGGATGCTACCCGTAAGGAAAGGCTCCTAGAAGACTCCAAGGGAGTAAAAGAGCTGATGAAACAATGGCAAGTAAGTCAGGCATTTCCGCTTTAGCACTCTTGTGGATCCAATTGAACAATTCTCAGCATTTGTACTTGTAACTGAC
+
1>>>A1CAFFDF1GGB1BBFFGFGEFFG31BGHHEFHHBAFHHHHEG//0FFFHHHHFAGGHHHHHHHHHHHHHHHGHHHHHHFHHHHHBGFHHHHHEHHHGBG11F>FGFHHD0BEEEAGEH0BFF/<0FFGD11FCFEBGH1F/CGACG1FF>/G0<FFHF2>FHCFFHFEFFFFHHGHFGGHFEG11FGFCGGCFHH0DG<G0GFCEHFHHFEGF0GHHHHEHHHHGGGGGGG0FFFEFFFGGGGGGF
@M05620:37:000000000-D9766:1:1101:12844:10343 1:N:0:88
GAGGCTGCTTTGGAAGAAACTCATAGATTACTGCAACAGTTCCCCCTGGACCTGGAAAAGTTTCTTGCCTGGCTTACAGAAGCTGAAACAACTGCCAATCCTACAGGATGCTACCCGTAAGGAACGGCTCCTAGAAGACTCCAAGGGAGTAAAAGAGCTGATGAAACAACGGCAAGTAAGTCAGGCATTTCCGCTTTAGCACTCTTGTGGATCCAATTGAACAATTCTCAGCATTTGTACTTGTAACTGAC
+
AAABBAFACFFFGGGGCGFFGFGGHHHFDFFHHFHHFGHFGHHFHGGFCFGFFGFG3FBGHHHHFHFDHFFHHHHHHFHFHHHHFHHHHGEHEGHEGFHCB44FHHE1@31F4311?EE?F3330?//<EEB3?311101B111BF//C/0@2@GA0@GGEFG1FH10F//>-->F1<1<000=//.00=G0<AF.:GC;FGGFGEHGG.0009B00C00;FFGFFGGGGFGGEFB00;FFBF9BBFFBB/
@M05620:37:000000000-D9766:1:1101:24604:10346 1:N:0:88
ACCACACCTTCTACAATGAGCTGCGTGTGGCTCCCGAGGAGCACCCCGTGCTGCTGACCGAGGCCCCCCTGAACCCCAAGGCCAACCGCGAGAAGATGAAGCGGTCCGCTACCTCTTCTGCTGGCCGCCTCCCTCCTTCCTTGCCTCCCGGCGCTGCGCCCTTTCTCCCTGGTTCTCTCTTCTGCCGTTTTCCGTAGGCCTCTCTTCTCTGCCCTGCGTCTCCTTTGGAACTCTGCAGGTTCTAGCTCGGA
+
CCCCCCDCFFFFGGGGGGGGGGHHGGGEHGHHHGGGGGEGGHHHHGGGGGGGHHHHHHHGGGGGGGGGGGGHHHHGGGGHGHHHHGGGGGGGGGHHHHHH22<A//</-<><G1FGF11<0000<CCC-=:;E/CFEHHHF0=C:FFG.CDCDD?:C@-.;:FFFEFFFFF.0;F:FFFFFFFFFFDFDFFFFDF:AF0BB.B/FFFFFF00::0.ADA=AB0B:FFB0:FFFFFFFB.:BB:BB:;:.-;
@M05620:37:000000000-D9766:1:1101:17467:10355 1:N:0:88
ACCACACCTTCTACAATGAGCTGCGTGTGGCTCCCGAGGAGCACCCCGTGCTGCTGACCGAGGCCCCCCTGAACCCCAAGGCCAACCGCGAGAAGATGATGAGTGGCCCGCTACCTCTTCTGGTGGCCGCCTCCCTCCTTCCTGGCCTCCCGGAGCTGCGCCCTTTCTCACTGGTTCTCTCTTCTGCCGTTTTCCGTAGGACTCTCTTCTCTGACCTGAGTCTCCTTTGGAACTCTGCAGGTTCTAGATCG
+
CCCCCCCCFFFFGGGGGGGGGGHHGGGFGGHHHGGGGGGGGHHHHGGGGGGGHHHHHHHGGGGGGGGGGGGHHHHGGGGHGHHHHGGGGGFGGGHHHHHHHHHHHGGHHGGG-DHHHHHHHHHHGGHHGGGGGHGHHGHHHHHHHHHGGGGFGGGCGFGAGGGGFFFFF9FFFFFFFFFFFFFFFFFFFDFFFFFFFFFFFFFFFFFFFFFFF0BFFFFFFFFFFFFFFFFFFFFFFFFFFFFFFFF0;FE
@M05620:37:000000000-D9766:1:1101:15013:10381 1:N:0:88
AGTGCCAGCTCTCAATCGCACAGGGGACCCAGGGCCTGGCCCCTCCATCCAGAAAACCTATGACCTCACCCGCTACCTGGAGCACCAACTCCGCAGCTTGGCTGGGACCTATGTGAGTATCCAGCGTAGGAATCTGGGAGTTGGGGAGGAGTGAGGAGTTGGGGAAAGACAGTCCTAACCGTGGAGGGTTCTGGTAAATGATGGGGTGAGGAGGGGCTCTTTGGCTCCCACCAGTCCCCCTGTCTGGTCTA
+
ABAAAFFFCFFFGDGGGGGCGGHGGFGGGGHHBEEFDFHHHHGHGGHGHHHHHHHHHGHHHGHHGHHHHHHGG>FEHHHH2BGHHHE1EGHHEGGGGHFGGHHGGGHHGHHHHGHGHHHHHGHHHGGDGGBFFHHHHG0?EGHGCG.@CFDHHHHGCDFFGFGGGDHFBGFHHHHHHHHHGGEGDEFG;FFGFGFBFGGGFGGGGGFFFFFFFFFFFFFFFFFFFFFFFFFFFFFFFFFFAFFFFFFFFFF
@M05620:37:000000000-D9766:1:1101:3082:10430 1:N:0:88
ACCACACCTTCTACAATGAGCTGCGTGTGGCTCCCGAGGAGCACCCCGTGCTGCTGACCGAGGCCCCCCTGAACCCCAAGGCCAACCGCGAGAAGATGACCAGGTGAGTGGCCCGCTACCTCTTCTGGTGGCCGCCTCCCTCCTTCCTGGCCTCCCGGAGCTGCGCCCTTTCTCACTGGTTCTCTCTTCTGCCGTTTTCCGTAGGACTCTCTTCTCTGACCTGAGTCTCCTTTGGAACTCTTCAGGGTCTA
+
CCCCCCCAFFFFGGGGGGBGGGHHGGGAAEHGHFGG?EGGGHGHHGFEEGFGGHGHHHHAECGGGGGGGGGHFHHGGGGHGHHHHGGGGG>CGGHBGHHHHHFFGH1FDGGEHHCFGGGHHHHHFHHHB/C.GDFGGGGGHHGHHHGF0FFGGGGGDF-;?FFFCDFFFFFFFFFFFFFFFFFFFFFFFBFFFFAFFFFFFBF?DFFFFFFFFFFFFF/BFF/BFBF/BFFFFBFBFF////99/F.;///
@M05620:37:000000000-D9766:1:1101:8915:10460 1:N:0:88
GAGGCTGCTTTGGAAGAAACTCCTACAGAACTGCAACCGTTCCCGCGGACCCTGTAAGCGGTTCTTTCCTGGCTTACAGAAGCTGCCACAACTGCCAATGTCCTACAGGATGCTCCCCGTCCGGCCAGGCTCCTCGCCTCCTCCACGGGCGTCACCGCGCTGATGAACCCATGTCACGTCCGTCCGGCATTTCCGCTTTCGCACTCTTGTGGCTCCATTTGCACCCTTCTCAGCCTTTGTCCTTGTACCTG
+
AAAAAAFAFFFFGGGGG111A1B111111BFHABFBBB00BBAG/AA///AB0B1D22@>/E/>BB@2BGGHHB0B1BBGGGGB11>@BB?/10BGB1GGHGHHBGGGHBBGHE1BFC/?CB@@///??/?GFFB//-..FGHH<0.-<-A;:..<::;@AG.;F009EE.;/0;;0:F..;9;-;-;-;BFFFBFFFEFFFF?@FFFBF/--9BF//;/9/;//-;;9/:/;B/;://;/9BBFFB/;F/
@M05620:37:000000000-D9766:1:1101:13719:10494 1:N:0:88
AGTGCCAGCTCTCAATCGCACAGGGGACCCAGGGCCTGGCCCCTCCATCCAGAAAACCTATGACCTCACCCGCTACCTGGAGCACCAACTCCGCAGCTTGGCTGGGACCTATGTGAGTATCCAGCGTAGGAATCTGGGAGTTGGGGAGGAGTGAGGAGTTGGGGAAAGACAGTCCTAACCGTGGAGGGTTCTGGTAAATGATGGGGTGAGGAGGGGCTCTTTGGCTCCCACCAGTCCCCCTGTCTGGTCTA
+
ABAABFFFCFFFGGGGGGGGGGHHGGGGGGHHFGGGGGHHHHGHGGHHHHHHHHHHHGHHHHHHHHHHHHHGGEFGHHHHFGHHHHHHGHHHGGGGGHHHGHHGGGHHGHFHHHHHHHHHHHGHHGGFGGFHHHHHGHHFGGHHGGGGGAEHHFHHFGHHHHGGFGHHFHGHHHHHGHHHGGGGGGGGGFGGGGFGGGGGGGGGGGFFEFFFFFFFFFFFFFFFFFFFFFFFFFFFFFFFFFFFFFFFFFF
@M05620:37:000000000-D9766:1:1101:26316:10510 1:N:0:88
GAGGCTGCTTTGGCAGAAACTCATAGATTACTGCAACAGTTCCCCCTGGACCTGGAAACGTTTCTTGCCTGGCTTACAGAAGCTGAAACCACTGCCAATGTCGTACAGGATGCTACCTGTAAGGAAAGGCTCCTAGCCGACTCCCCGGGCGTCACCGAGGTCATGAACCAATGGCAAGTAAGTCAGGCATTTCCGCTTTAGCACTGTTGTGGCTCCAATTGAACAATCCTCAGCATTTGTACTTGTAACTG
+
>>A1AAFAFFFFG1FEFGFFGGHFGGFHH1BGGGHGFHHAFGHDGGAFHAGHHEFBF10BBBGGFGFFHHHHHFG1FHHH1GF1F1@BG>FFGG1B111BF2/BFHGH0BGB0@2@G>BG2B2B10000/B0?11E10?</>EG//<<//<</?.1<--->//=<<<0<..<<//<;.00:<0CF0:G.;0;G0CA.9;00BFF0/;0C;C..9CG//F900000/;;;BFF/9//;//:/;FFBF/9/BF
@M05620:37:000000000-D9766:1:1101:6289:10512 1:N:0:88
GAGGCTGCTTTGGAAGAAACTCATAGATTACTGCAACAGTTCCCCCTGGACCTGGAAAAGTTTCTTGCCTGGCTTACAGAAGCTGAAACAACTGCCAAGGTTCCAGAATACTATACGTGTAAGGAAACTCCTATAGAAGTCCAAAAGGGAGTAAAAGCTGTTGTCAAACAATCGAGAAAAAGAGACGCTTCTGCTCTAGAACTCTTTTGTGGCCCCATGAGCAATTCTCTGAGCTTTTACTCGTAACTGAC
+
BABBBBFBFFFFGGGGGGGGGGHHFHHHHHHHHHHHFGHAGHHHHGEGHHHHHGHH3GHHHHHHHHHHHHHHHHHHHHHHFHHHGHHHHHHH3333BBF?3333B43BB43B@44BB3232443B33B3B?334B44?34B4433/B/?///BG3?B0F222222@2FG0/22/0///100//<00.-.>>1>FDBD<0=0<=DG00=D//<.;.-.//000</00;<C00;0/0;0C0900.;9..000/
@M05620:37:000000000-D9766:1:1101:8661:10521 1:N:0:88
ACCACACCTTCTACAATGAGCTGCGTGTGGCTCCCGAGGAGCACCCCGTGCTGCTGACCGAGGCCCCCCTGAACCCCAAGGCCAACCGCGAGAAGATGAAGTGGCCCGCTACCTCTTCTGGTGGCCGCCTCCCTCCTTCCTGGCCTCCCGGAGCTGCGCCCTTTCTCACTGGTTCTCTCTTCTGCCGTTTTCCGTAGGACTCTCTTCTCTGACCTGAGTCTCCTTTGGAACTCTGCAGGTTCTAGATCGGA
+
CCCCCDDCFFFFGGGGGGGGGGHHGDGBFGHHHGGGGGGGGHHHHGGGGGGGHHHHHHHGGGGGGGGGGGGHHHHGGGGHGHHHHGGGGGDGGGHHHHHEDF2?FF=<<@<-F<GB<=D<<FFD.C--AF?CEHBFCGHHCG/CCGHGEDC---.0;A?FG?FGFEFBFFBF:BFFFFF0F00;F0:;D/A:BA:...0BBFFBBFB0:0;F0:BB//000;BBFB0:0;BF:FF0B:AFBBB:BBFFA9.
@M05620:37:000000000-D9766:1:1101:4378:10528 1:N:0:88
ACCACACCTTCTACAATGAGCTGCGTGTGGCTCCCGAGGAGCACCCCGTGCTGCTGACCGAGGCCCCCCTGAACCCCAAGGCCAACCGCGAGAAGATGACCGGGTGACTTCCCCGCTTCCTCTTCGGCTGCCCCCCTCCCTCCCTCCCGGCCCCCCGGAGCTTCTCCCTGTCTCACTCTTTCTCCCTTCTCCGGTGGTCTCTCTTACCCTCCTCTCGTACCCGATGCTCCTCTGTAGCTCTTCGATTGCTA
+
BBBBBBBBFFFFGGGGGGGBGFHHGEFEHEHHFGGGGGGGGHHHHGGG1FGFHHHHHHHGGGFGGGGGGGGHHHHGGGGHEFHHHFGEGGCGGGHGHHH2?/>>///1=11>0><--.</=0<0=..-;=.;..;-;CG.;;C.;CG.CAF----;-;--99/;/;FFF///;F/BB//B//9;/9BF.F/;.-;-.9;//;////////;.../;.9.9A/.-;../;BF.BF/;/9;///9..//.//;
@M05620:37:000000000-D9766:1:1101:13855:10567 1:N:0:88
GAGGCTGCTTTGGAAGAAACTCATAGATTACTGCAACAGTTCCCCCTGGACCTGGAAAAGTTTCTTGCCTGGCTTACAGAAGCTGAAACAACTGCCAATGTCCTACAGGATGCTACCCGTAAGGAAAGGCTCCTAGAAGACTCCAAGGGAGTAAAAGAGCTGATGAAACAATGGCAAGTAAGTCAGGCATTTCCGCTTTAGCACTCTTGTGGATCCAATTGAACAATTCTCAGCATTTGTACTTGTAACTG
+
AABBBCFCFFFFGGGGGGGGGGHHHHHHHHHGHHHGGHHHHHHHHGGGHHHHHHHGHHHHHHHHHHHHHHHHHHHHHHHHHHHHHHHHHHHHHHHHHHHHHHHHBHHFHGHHFHEHHHGE@EGFGEHH0/F0FHFHHHHHFBFGHHF/EHGEFBHFHGEFHBHHHHHHFFE1?GHHHGHGFHHHHGHHHHHBGH.EEFGGHHHHFHHHH0CFH00CHHHHHF0:C/0CGHFGEFGGGGGFFGGGG0FFFGG
@M05620:37:000000000-D9766:1:1101:5823:10568 1:N:0:88
AGTGCCAGCTCTCAATCGCACAGGGGACCCAGGGCCTGGCCCCTCCATCCAGAAAACCTATGACCTCACCCGCTACCTGGAGCACCAACTCCGCAGCTTGGCTGGGACCTATGTGAGTATCCAGCGTAGGAATCTGGGAGTTGGGGAGGAGTGAGGAGTTGGGGAAAGACAGTCCTAACCGTGGAGGGTTCTGGTAAATGATGGGGTGAGGAGGGGCTCTTTGGCTCCCACCAGTCCCCCTGTCTGGTCTA
+
ABAABFFFCFFFGGGGGGGGGGHHGGGGGGHHGGGGGGHHHHGHGGHHHHHHHHHHHGHHGHHHHHHHHHHGGEGGHHHHHHHHHHHGGHHHGGGGGHHHGHHGGGHHGHHHHHHHHHHHHHHHHGGGGGHHHHHHHHGGGHHHGGGGGGGHHGHHHGHHHHGGGGHHHHHHHHHHHHHHGGGGGGGGGGGGGGGGGGGGGGGGGGFFFFFFFFFFFFFFFFFFFFFFFFFFFFFFFFFFFFFFFFFFFFF
@M05620:37:000000000-D9766:1:1101:26893:10570 1:N:0:88
ACCACACCTTCTACAATGAGCTGCGTGTGGCTCCCGAGGAGCACCCCGTGCTGCTGACCGAGGCCCCCCTGAACCCCAAGGCCAACCGCGAGAAGATGAGTGGCGGAGGTGCGTGGCCCGCTACCTCTTCTGGTGGCCTCCTCCCTCCTTCCTGGCCTCCCGGCGCTGCGCCCTTTCTCCCTGGTTCTCTCTTCTGCCGTTTTCCGTAGGCCTCTCTTCTCTGACCTGAGTCTCCTTCCGCTCTCTGCCGG
+
BBBBBBBACFBFFGGGCGFFGGHHGEGB42FBGFGAEEECEHGHHGGGDEEFEHFHHHHGGCCEFGFEGGGHGHHGGGGHGHFHHGGGGGCGGGHFGHH2?2F///><CCGGF<CFFHHGGC-:CG0GG:<GH0;CFF0;EFGF.;FGGGGGG0FGGFF9CDDDFF;DDCBDDFFFFFF9;:BF/BFFFFFFBFFFBFB9;BE99.;.;DBFFFFFFFFFFFFBF99.99BFF/999//;:.9;BFF//-9
@M05620:37:000000000-D9766:1:1101:10609:10579 1:N:0:88
GAGGCTGCTTTGGAAGAAACTCATAGATTACTGCAACAGTTCCCCCTGGACCTGGAAAAGTTTCTTGCCTGGCTTACAGAAGCTGAAACAACTGCCAATCCTACAGGATGCTACCCGTAAGGAAAGGCTCCTAGAAGACTCCAAGGGAGTAAAAGAGCTGATGAAACAATGGCAAGTAAGTCAGGCATTTCCGCTTTAGCACTCTTGTGGATCCAATTGAACAATTCTCAGCATTTGTACTTGTAACTGAC
+
A3ABAAFCFFFFGBFGGGFGGGHHHFGGHHHGGGFHCHHHH5D32EEFEFHGHHGHFBCHHHHHFGHBAGFFFHHBBFFGHHBGHBBGBEGHHHHHFGH3BB4BFC?B@BGHE3BFEEE>FFHHHHAGHGGHFBGFHH?F?F?GFEDED?=DHFGEFHHHHGFGDF?CF??FFF?F=FHF>F<FGHG>FBFD?DG<CDG00D<GGHFGCAC:;BGHGG0C:;0CFFFFG0BBF;FG9FF0FBBFBFGFFG:
@M05620:37:000000000-D9766:1:1101:14867:10579 1:N:0:88
AGTGCCAGCTCTCAATCGCACAGGGGACCCAGGGCCTGGCCCCTCCATCCAGAAAACCTATGACCTCACCCGCTACCTGGAGCACCAACTCCGCAGCTTGGCTGGGACCTATGTGAGTATCCAGCGTAGGAATCTGGGAGTTGGGGAGGAGTGAGGAGTTGGGGAAAGACAGTCCTAACCGTGGAGGGTTCTGGTAAATGATGGGGTGAGGAGGGGCTCTTTGGCTCCCACCAGTCCCCCTGTCTGGTCTA
+
>AAAAFFFAFFFFGGGGAFFEGFHAFGGGGGHGGGGGEHHHHGGGGHHHHHHHFCHHGHHHHGHHHGHHHHGGFEGHHHFHHHFCHHHGFHHGGGEGFHHGHGGGGGAFHHHHHHHGHHFGHHHHGAADGGHHHHHFB?FDGHHGGGC@GGGHHHHHDGEGGDGGDHGFCCGGHHHFCHFBE9@AEFGGEAFGFBFGFGGGGFBAGF=AAFFFFB;B-AB/F/FFFFFABFFFFFFF/EDBEFF/;B/BFB
@M05620:37:000000000-D9766:1:1101:11483:10580 1:N:0:88
ACCACACCTTCTACAATGAGCTGCGTGTGGCTCCCGAGGAGCACCCCGTGCTGCTGACCGAGGCCCCCCTGAACCCCAAGGCCAACCGCGAGAAGATGAAGTGGCCCGCTACCTCTTCTGGTGGCCGCCTCCCTCCTTCCTTGCCTCCCGGCGCTGCGACCTTTCTCCCTGGTTCTCTCTTCTGCCGTTTTCCGTAGGCCTCTCTTCTCTGCCCTGCGTCTCGTTTGGAACTCTGCAGTTTCTAGTTCGGA
+
BBBBBBBBFFFFGGGGGG5FGFHHGEEAAEGABFFGEG2EEHFHHGGGDEFGHHEGHHGEGGGGGGGGGCFHFHHGGGGHGHHHHGGGGGBFGGHGFHHHF??F/0?>@FCDFGGHHGH11=0.C<@G-<AGF/CEHFHHH0;;/;GFEACAA@BBDGAFCFFFFFFFFFE.F9BFFFFFFFFFFFF9AFEFFFF.DD/B/9F9FFFFFFF/9EFFFF9BDB/:;EDA//9FFFFFF//9;BFFF/;::9;
@M05620:37:000000000-D9766:1:1101:18925:10581 1:N:0:88
ACCACACCTTCTACAATGAGCTGCGTGTGGCCCCCGAGGAGCACCCCGTGCTGCTGACCGAGGCCCCCCTGAACCCCAAGGCCAACCGCGAGAAGATGACCAGGTGAGTGGCCCCCTACCTCTTCCGGTGGCCGCCTCCCTCCTTCCTGGCCTCCCGGGGCCGCGCCCTTTCTCACTGGTTCTCTCTTCCGCCGTTTTCCGTAGGACTCTCTTCTCTGACCTGAGTCCCCTTTGGAACTCTGCAGGTTCTA
+
BBBBBBBBFFFFGGGG5FF5FGGHEAB2A2A2B2A2AEEEGHHHHGG0AEAF5FFHHGG0>ECEFEEEE//BCGGFG?EGFH/?GFGCCGGG/DGG1GGHFC0?FG1FGHAF0C->-.<G<DGF00.-<AAGA-;:.:CEFF9/90C00;9C0C.9.---;-9;--;--:FBFFFFFBBFBF//B//9//..99@DBE/;9F9.A/;FF/B/F//B///:/9./:/9/;9FFFFF/BFF9/BFFFE.BFF/
@M05620:37:000000000-D9766:1:1101:11501:10581 1:N:0:88
ACCACACCTTCTACAATGAGCTGCGTGTGGCTCCCGAGGAGCACCCCGTGCTGCTGACCGAGGCCCCCCTGAACCCCAAGGCCAACCGCGAGCAGATGAAGTGGCCCGCTACCTCTTCTGGTGGCCGCCTCCCTCCTTCCCGGCCTCCCTGAGCCGCGCCCTTTCTCACTGGCTCTCTCTTCTGCCGTTTTCCGTAGGACTCTCTTCTCTGACCTGAGGCTCCTTTGGAACTCTGCAGGCTCTAGATCGGA
+
CCCCCCDCFFFFGGGGGGGGGGHHGEGEGGHHHGGGGGGGGHHHHGGGGGGGHHHHHHHGGGGGGGGGGGGHHHHGGGGHGHHHHGGGG/B</>FBF2?2?FGHGHA/ADFGHHHFH1<1<=<.G.-<D?.C./;A/;CG/;:-AFGGG/C:;0/:;-A@@-BBFB0:0;0/.:0/B0:0BFF0009A.B.FF.B.9A0FFFB0FF0BF000;/0:BF..AFAB0:0/00;0:0BFFF?..;/0BFFF...
@M05620:37:000000000-D9766:1:1101:9265:10596 1:N:0:88
GAGGCTGCTTTGGAAGAAACTCATAGATTACTGCAACAGTTCCCCCTGGACCTGGAAAAGTTTCTTGCCTGGCTTACAGAAGCTGAAACAACTGCCAATCCTCCAGGATGCTACCCGTAAGGAAAGGCTCCTAGAAGACTCCAAGGGAGTAAAAGAGCTGATGAAACAATGGCAAGTAAGTCAGGCATTTCCGCTTTAGCACTCTTGTGGATCCAATTGAACAATTCTCAGCATTTGTACTTGTAACTGAC
+
AAAABBFBFFFFGGGGGGGGGGHHHHHHHHHHHHHHHHHHHHHHHGGGHGHHHHHHHHHHHHHHHHHHHHHHHHHHHHHHHHHHHHHHHHHHHHFHHHFHHH3BGHB1F3FEGFGHGFE>GFFFEFB/FGGHH4DGEGGH?FGFGEAFF?F>GGFGHGEH<G>DGFFFH1FGEFGGHHGHGHHHHGHCGGHFDGFCCDGHBGGHGHHHFDGBCGHCGGGGF0GCCFHFGBG/BCBF0FBBFFBFFBFBFFF
@M05620:37:000000000-D9766:1:1101:18908:10599 1:N:0:88
ACCACACCTTCTACAATGAGCTGCGTGTGGCTCCCGAGGAGCACCCCGTGCTGCTGACCGAGGCCCCCCTGAACCCCAAGGCCAACCGCGAGAAGATGACCAGGTGAGTGGCCCGCTACCTCTTCTGGTGGCCGCCTCCCTCCTTCCTGGCCTCCCGGAGCTGCGCCCTTTCTCACTGGTTCTCTCTTCTGCCGTTTTCCGTAGGACTCTCTTCTCTGACCTGAGTCTCCTTTGGAACTCTGCAGGTTCTA
+
>>>AAAAAFFFFAGGDAGGGGGHGGAEA42AGHGCEGA2AEDHHHDEE1BEFHEGCB2FEEGGEEGG@EGAGGHHGGGGHGGHHHGGGGGGGGGHHHHHHHHHGGHGHHHGGHHGGC-CGHFHHHHHHHHDHHGGGGGHGHHGHHHFFFFGGFGGGG@-9?AFF@@FBBFFFFFBFFFEFFFFFFFFFFFFFFBFFFFFFFFFFF/9;BFFFFFFFFF/BFFF/.9BFFFFFFFFFFFFFFFFFFFFFFFB
@M05620:37:000000000-D9766:1:1101:4533:10617 1:N:0:88
ACCACCCCTTCTACAATGAGCTGCGTGTTGCTCCCGCGGATCCCCCCGTGCTTCTGACCGAGGCCCCCCTGCCCCCCAAGGCCAACCGCGAGATTCGGGACGCTGTGACCTCCCCGCACTTCTCCCTTTTTCCCCCCTTCTCTCTTCTGCCCTTTTCCGACCGCCGCTCTTCTCTCCGCTGTGTCCCCTTTGGCCCTCTGCTGCTTCCCCTTCGCCCGTGCCCAAGTCTGTCCTTTGGTCCTTACTGGGCA
+
>A>3>3>>AFCFGFG45BF5BBEHEGDE22DEBBF22AA?0ABGGGEEEEEF3FFDGHHGE>/>FEEEEGG/0?FEDG?C/FFFHFG/A<@--.>1>0.---<<.<;0;00;;E.-C-;-9BFFGF/9009;C;/.9-;.;BB///;/;F/.;F/:;B.:B9--9-;-@AFF//;/;..9-9/;F//9;.B//;9.;AB//99//;;/...;.999;9-AD9;;.9/9;://9/F///.9;:/;/:9/9:9
@M05620:37:000000000-D9766:1:1101:4545:10632 1:N:0:88
ACCACACCTTCTACAATGAGCTGCGTGTGGCTCCCGAGGAGCACCCCGTGCTGCTGACCGAGGCCCCCCTGAACCCCAAGGCCAACCGCGCGAGTTGGTGCGCTATGGCCTCCCGGCGCTTCGCCCTTTCTCCCTGGTTCTCTCTTCTGCCGTTTTCCGTCGGCCTCTCTTCTCTGACCTGCGTCTCCTTTGGCACTCTGCAGGTTCTAGCTCGGACGAGCCGACGTCTGACCTCCAGTCCCTAATGCGCA
+
BBBBBBB>CFFFGGGGGG5FGGHHGFGBAEHHHBFF?EEGGHHHHGGEEEGGGHGHHHHEGGGGGGGGGGGHHHHGGGGHGHHHHGGGGG/>><>FGH??1>@D<>GHH0>FHGDGC-@CAC-CE:AGH:;C0FGGGGGGGGGGGGGGGGGGDDGGG0;CAFF-AFFFFFFFFFFB/FFFF?FFFFF/;:BFFF/BBFFFF;BFAFFFBFBFFFF.9@9>B;9-;BFFF?//BFBEFBFFB9/BFFF:;D;
@M05620:37:000000000-D9766:1:1101:9724:10635 1:N:0:88
AGTGCCAGCTCTCAATCGCACAGGGGACCCAGGGCCTGGCCCCTCCATCCAGAAAACCTATGACCTCACCCGCTACCTGGAGCACCAACTCCGCAGCTTGGCTGGGACCTATGTGAGTATCCAGCGTAGGAATCTGGGAGTTGGGGAGGAGTGAGGAGTTGGGGAAAGACAGTCCTAACCGTGGAGGGTTCTGGTAAATGATGGGGTGAGGAGGGGCTCTTTGGCTCCCACCAGTCCCCCTGTCTGGTCTA
+
BCBCBFFFCFFFGGGGGGGGGGHHGGGGGGHHGGGGGGHHHHGHGGHHHHHHHHHHHGHHHHHHHHHHHHHGGEEGHHHHHHHHHHHHGHHHGGGGGHHHGGHGGGHHGHHHHHGHHHHHHHEHHGB<C/GGHHHHHG0FEGHHGC.A@.>GA0<C<EHHHHGCGGHF///<GHHHHHHHGGG?AEGGGGGGHGGGGGGEFGGGGGFFEF?BDFFFFFFFFFHFFFFFFFFFFFFFFFFFFFFFFFFFFFF
@M05620:37:000000000-D9766:1:1101:4819:10635 1:N:0:88
GAGGCTGCTTTGGAAGAAACTCATAGATTACTGCAACAGTTCCCCCTGGACCTGGAAAAGTTTCTTGCCTGGCTTACAGAAGCTGAAACAACTGCCAATGTCCTACAGGATGCTACCCGTAAGGAAAGGCTCCTAGAAGACTCCAAGGGAGTAAAAGAGCTGATGAAACAATGGCAAGTAAGTCAGGCATTTCCGCTTTAGCACTCTTGTGGATCCAATTGAACAATTCTCAGCATTTGTACTTGTAACTG
+
AAAAAAFBFFFFG4BF4GGGGGBGGHHHHDHFHGF4FHHHHHHHHGGFHBFHHGHHBDCGHHHHHHHGGHHHHHGFFGFGHHGHHGEHGHHHHHHHFHHHHGHHHHHFGHHHHBHHCGGGGGHFHHHB0/BFEGHHHHHHEHFFCGHFBGGGHHHHHGHHHHHEGFFHHCHFGFHFGG?<GF1GFGFHHHGH11.<<<E=0GGHFHHHH0CDHGGHGGHHHHGHHFHFFHFGGFFGGGGFFGFGCCBFFGG
@M05620:37:000000000-D9766:1:1101:22100:10644 1:N:0:88
ACCACACCTTCTACAATGAGCTGCGTGTGGCTCCCGAGGAGCACCCCGTGCTGCTGACCGAGGCCCCCCTGAACCCCAAGGCCAACCGCGAGACTTGGTGAGCTCTGGCCTCACGGCGCTGCGCCCTTTCTCCCTGGTTCTCTCTTCTGCCGTTTTCCGTCGGCCTCTCTTCTCTGACCTGCGTCTCCTTTGGCACTCTGCAGGTTCTAGCTCGGCCGAGCCCACGTCTGAACTCCAGTCCCTAATGAGCA
+
CCCCCCAAFFFFGGGGGG5GGGHHGFGEHGHHHGGGGGGGGHHHHGGGGGGGHHHGHHHEEGGGGGGGGGGGHHHGGGGHGHHHHGGGGG<CB/??GG?/??FG1???G?1F1?FD---<-.<A.A::GHFCGHB:.0C:GHGGGGGGFGGGEAFG0CECFB--CDFFF0:B0;F99BFF/.@:BFFFBFFF/BFFFFFFF0BFFF9F0BBFF.@.:BFFFFFFEFFFFFFFFFFFFFB00BBFBBF00B0
@M05620:37:000000000-D9766:1:1101:19940:10647 1:N:0:88
ACCACACCTTCTACAATGAGCTGCGTGTGGCTCCCGAGGAGCACCCCGTGCTGCTGACCGAGGCCCCCCTGAACCCCAAGGCCAACCGCGAGAAGATGACCAGGTGAGTGGCCCGCTACCTCTTCTGGTGGCCGCCTCCCTCCTTCCTGGCCTCCCGGAGCTGCGCCCTTTCTCACTGGTTCTCTCTTCTGCCGTTTTCCGTAGGACTCTCTTCTCTGACCTGAGTCTCCTTTGGAACTCTGCAGGTTCTA
+
BBBBBBBBFFFFGGGGGGFGGCHHGECFHGHHHGGGGGGGGHHHHGGGGGGGHHHGHHHGGGGGGGGGGGGGHHHGGGDHGHHHHGGGGGGGGGHHHHGHHHHFFHHHHHGGHHGGGGGHHHGHHHHHHHGHHGGGGGHGHHGHHHGGGGGGGGGGGAG?BGGGGGFFFFFFFFFFFFFFFFFFFFFFFFFFFFFFFFFFFFFFFFFFFFFFFFFFFFFFFFFFFFFFFFFFFFFFFFFFFFFFFEFFFFF
@M05620:37:000000000-D9766:1:1101:3999:10657 1:N:0:88
GAGGCTGCTTTGGAAGAAACTCCTAGATTACTGCAACAGTTCCCCCTGGACCTGGAAAAGTTTCTTGCCTGGCTTACAGAAGCTGAAACAACCGCCAATGTCCTACAGGATGCTACCCGTAAGGAAAGGCTCCTAGAAGACTCCACGGGAGTAAAAGAGCTGATGAAACCATGGCAAGTCAGTCAGGCATTTCCGCTTTAGCACTCTTGTGGATCCAATTGAACAATTCTCAGCATTTGTACTTGTAACTG
+
B?ACBCFBFDFFGFGGGFFGFG4FGDAD6DFGEB4BF22FGFGFFA?F2BFFHFFF3BFBBGGFHFEEGH3FFBFF3BGFHGHHHGHHHFEF1>EEEGHHHHGHFHH3BBGGHHFHHHGE@?GG3?BBGHHHGHFHF?3GHHHHG2<CC/>EF<GFBAGFFFGFGFHFH0.FGGHHHED0=DGGGDGG.CGHFF:C.;EGBFCGCCGHHGHFBB;FG0BFBFGGGGGGFGFFFFFGGGGGFFGGBFGGGGG
@M05620:37:000000000-D9766:1:1101:6937:10660 1:N:0:88
AGTGCCAGCTCTCAATCGCACAGGGGACCCAGGGCCTGGCCCCTCCATCCAGAAAACCTATGACCTCACCCGCTACCTGGAGCACCAACTCCGCAGCTTGGCTGGGACCTATGTGACTATCCAGCGTAGGAATCTGGGAGTTGGGGAGGAGTGAGGAGTTGGGGAAAGACAGTCCTAACCGTGGAGGGTTCTGGTAAATGATGGGGTGAGGAGGGGCTCTTTGGCTCCCACCAGTCCCCCTGTCTGGTCTA
+
>AABBFBBAFB5BAFGGFFCAEBGFEGFFGHHFEGGABGGFFEHFG2FGHHGGEGHGGHHH3AGGHGFHHHGGG?FGFGB?BB1BFE1EFHHGE?EGGHHGGGFE?GHGGHHGHHH3BDFGHHFHG?BFEHHHFHHHGEGEHHHCFFGGGGHHFHHGAGGFFCGGGEHHHHHCFCHHHHHG9C?DGGA;9FFGGFFFGEFFFF099DFEFFFDF;CF-AFFFB//9BAABFDFA9BBBEAD?FFF9BB;9;
@M05620:37:000000000-D9766:1:1101:24737:10665 1:N:0:88
ACCACACCTTCTACAATGAGCTGCGTGTGGCTCCCGAGGAGCACCCCGTGCTGCTGACCGAGGCCCCCCTGAACCCCAAGGCCAACCGCGAGAAGATGACGAGCGGCCCGCTCCCTCTTCTGGTGGCCGCCTCCCTCCTTCCTGGCCCCCCGCTGCTCCCCCCTTTCTCTCTGGTTCTCTCTTCCGCCGTTGTCCGTAGGACTCTCTCCTATGTCCTTAGCCTCCGTAGGAACTCTGGAGCTACTAGATCG
+
CCCCCBCCFFFFGGGGGGGGGGHHGFGGHGHHHGGGGGGGGHGHHGGGEGGGHHHHHHHGGGGGGGGGGGGHGHHGGGGHGHHHHGGGGGGGGGHHHHH2////</->---<-<C<GGD=;CC0/.:::--.;CAFG./90/00/.;.--;---9;90;:.:-:.000;09B9000;:0;BF090;A.9-9..:0:EAD.00:/0BF0/00000:0000:0;;/A.E.9.00.;:0000./;0;0000:0.
@M05620:37:000000000-D9766:1:1101:19306:10680 1:N:0:88
GAGGCTGCTTTGGAAGAAACTCATAGATTACTGCCACAGTTCCCCCTGGACCTGGAACCGTTTCTTGCCTGGCTTACAGAAGCTGAAACAACTGCCACTGTCCTACAGGATGCTACCCGTAAGGAAAGGCTCCTAGAAGACTCCAAGGGAGTAAACGAGCTGATGAAACAATGGCAAGTAAGTCAGGCATTTCCGCTTTAGCACTCTTGTGGATCCAATTGAACAATTCTCAGCATTTGTACTTGTAACTG
+
CBCCCBFCFFFFGGGGGGGGGGHFG5DGGHDHHB4FFGGBB5F3ABAF22B2BFFFG3AAAEGAAF55BFBGFGB3BFHHHHHHG3@FFBFHH3GH33BFHHHHHHHHEHHHHHFHHHGGGFHHG3CGHHHHGH3F23B2FFHH22BFBHGG2@@2?/?EGH1FHHHFHHHHHHHGGGFF1FGHHFHH.GHHHGGGFGGHHHHHHHHHHHHGHHHHHCGGGG0CF/FFGGGGGGGGGGGGGGGGGGGFFGF
@M05620:37:000000000-D9766:1:1101:8127:10703 1:N:0:88
GAGGCTGCTTTGGAAGAAACTCATAGATTACTGCAACAGTTCCCCCTGGACCTGGAAAAGTTTCTTGCCTGGCTTACAGAAGCTGAAACAACTGCCAATGTCCTACAGGATGCTACCCGTAAGGAAAGGCTCCTAGAAGACTCCAAGGGAGTAAAAGAGCTGATGAAACAATGGCAAGTAAGTCAGGCATTTCCGCTTTAGCACTCTTGTGGATCCAATTGAACAATTCTCAGCATTTGTACTTGTAACTG
+
A?ABBCFCFFFFGCFGGGGGGGHHGDGGHFHHHHGFCHHHHGFGGGGGGGHHHHGHAA2GGHHHHHHHHHFFGHHHHGBGGHFHHGBGGHHHHHHHFHHHHFGHHHHFFGHHFDHGGHGFEDHGHHHBFGGHEFHHHHHGEFBFFGHGDHGGHGGG2F@GHHHHHFBGHHHHHHHFFF??GHFF=GHHHHFH1F<C<<=<=DGHFGHHHDGDH;GHHHHHHHHHHHHGHHGFBFGGGGGFFGGGCBBFGFG
@M05620:37:000000000-D9766:1:1101:11952:10704 1:N:0:88
ACCACACCTTCTACAATGAGCTGCGTGTGGCTCCCGAGGAGCCCCCCGTGCTGCTGACCGAGGCCCCCCTGAACCCCCAGGCCCACCCCGCGAAGAGGAAGAGGTGCCCCCCCCCCCCTCTTGCTGCCCCCCCCCCCCCCCCCCCCCCCCCCCCCCCCCCCCCCCTCCCCCCCGCTCTCTCTCCCCCCCCTCTTCCCCCCGCCCCCCCTCCCTCCCCCCCCCCCCCCCTCTTCTCCTCCGCGCCCTTGTCC
+
BBBACCCBFFFFGGGGGGGGGGHHFEFEFGGCHGGFCEGGFG2BEGG0A1A15B33@FF0//>/FEGGG//2B3?EG///FEF/?FF/>////<//<.00000.1<1<F.--;@CBD--9///////..99-=DB=BF---;9--9:--=D=;9-------:>=--9....9-----.///////..----.//////9---:9-:---...//.:..---:--:----.//;//:///..-----///:/
@M05620:37:000000000-D9766:1:1101:24622:10718 1:N:0:88
ACCACACCTTCTACAATGCGCTGCGTGTGGCTCCCGAGGAGCACCCCGTGCTGCTGACCGAGGCCCCCCTGAACCCCAAGGCCAACCGCGCGAGTTGGTGCGCTCTGGCCTCCCGGCGCTGCGCCCTTTCTCCCTGGTTCTCTCTTCTGCCGTTTTCCGTCGGCCTCTCTTCTCTGACCTGCGTCTCCTTTGCTCTGCAGGTTCTAGATCGGCCGCGCACCCGTCTGAACTCCAGTCACTCCTGCGCCTCT
+
AAAAAAAAFFFFGGGFAG1AEAGFGEEB0AGGFBFA?EFGCHHHHGGECEEGFHGGHHGEEGCGGCGGGGGHHGHGGGGHFEHHHGCBCG/><//?FG?F1@AC.>GHHFGGHGCG-<AC-CACGGGGG0FGBFGGGGGGGGGGGGGGGGFACCFFFFFF?@@@B?FFFFFFFFFFFFFFFF@F@FF;FFFFFFBFFF/BFAFBFBF/FFFF--;-;@>@-A@FFFFBFFFFF/B;BFFFF-;FF@@-;-9
@M05620:37:000000000-D9766:1:1101:18531:10743 1:N:0:88
AGTGCCAGCTCTCAATCGCACAGGGGACCCAGGGCCTGGCCCCTCCATCCAGAAAACCTATGACCTCACCCGCTACCTGGAGCACCAACTCCGCAGCTTGGCTGGGACCTATGTGAGTATCCAGCGTAGGAATCTGGGAGTTGGGGAGGAGTGAGGAGTTGGGGAAAGACAGTCCTAACCGTGGAGGGTTCTGGTAAATGATGGGGTGAGGAGGGGCTCTTTGGCTCCCACCAGTCCCCCTGTCTGGTCTA
+
CCCBCFFFCFFFGGGGGGGGGGHHGGGGGGHHGGGGGGHHHHGHGGHHHHHHHHHHHGHGHHHHHHHHHHHGGGGGHHHHHHHHHHHHGHHHGGGGGHHHGHHGGGHHGHHHHHHHHHHHHHHHHGGGGGHHHHHHHHHGGHHHGGGGGGGHHHHHHGHHHHGGGGHGHHHHHHHHHHHHGGGGGGGGEFGGGGFGGGFGGGGGGGFFFFFFFFFFFFFFFFFFFFFFFFFFFFFFFFFFFFFFFFFFFFF
@M05620:37:000000000-D9766:1:1101:7252:10755 1:N:0:88
GAGGCTGCTTTGGAAGAAACTCATAGATTACTGCAACAGTTCACCCTGGACCTGGAAAAGTTTCTTGCCTGGATTACAGAAGCTGAAACAACTGCCAATCCTACAGGATGCTACCCGTAAGGAAAGGCTCCTAGAAGACTCCAAGGGAGTAAAAGAGCTGATGAAACAATGGCAAGTAAGTCAGGCATTTCCGCTTTAGCACTCTTGTGGATCCAATTGAACAATTCTCAGCATTTGTACTTGTAACTGAC
+
AA1>A>BAFFFF1FGF1AGCEAA3AGAFGFGGAGFFFEHEDG2FHHCHHBGCBBG0FGHH1FDHG1BFGHGE0AAFGHFGAAFFAFF1F>F>1>@BF1FFFF2BF@BG110BBBGGCEGFHHHHFB0?BBCFG1BFFFFGF<GHGECHA/<FHFDGFGDGF@FGHFHHHHFEH0?F1<?FFGGGFBGGHHHBEE.EGGFHHFHHGHH0C.<0;:GF0CFHGHGHG:;CCGF/:C0;0;BFFGGFGGGFFG9
@M05620:37:000000000-D9766:1:1101:17467:10781 1:N:0:88
AGTGCCAGCTCTCAATCGCACAGGGGACCCAGGGCCTGGCCCCTCCATCCAGAAAACCTATGACCTCACCCGCTACCTGGTGCACCAACTCCGCAGCTTGGCTGGGACCTATGTGAGTATCCAGCGTAGGAATCTGGGAGTTGGGGAGGAGTGAGGAGTTGGGGAAAGACAGTCCTAACCGTGGAGGGTTCTGGTAAATGATGGGGTGAGGAGGGGCTCTTTGGCTCCCACCAGTCCCCCTGTCTGGTCTA
+
BBBBBFFFDFFFGGGGGGGGGGHHGGGGGGHHGGGGGGHHHHGHGGHHHHHHHHHFHGHHHHHHHHHHHHHGGEEGHHHHHHHHHHCEFHHHGGGGGHHHGHHGGGHHGHGHHHHHHHHHHHHHHGGGGGHHHHHHHHHGGHHHGGGGGGGHHHHHHGFHHHGGGGHHHHGHHHHHGGHHGGGGGGGGGGGGHGGGGGGGGGGGGGGFFFFFFFFFFFFFFFHFFFFFFFFFFFFFFFFFFFFFHFFFFFF
@M05620:37:000000000-D9766:1:1101:16262:10823 1:N:0:88
AGTGCCAGCTCTCAATCGCACAGGGGACCCAGGGCCTGGCCCCTCCATCCAGAAAACCTATGACCTCACCCGCTACCTGGAGCACCAACTCCGCAGCTTGGCTGGGACCTATGTGAGTATCCAGCGTAGGAATCTGGGAGTTGGGGAGGAGTGAGGAGTTGGGGAAAGACAGTCCTAACCGTGGAGGGTTCTGGTAAATGATGGGGTGAGGAGGGGCTCTTTGGCTCCCACCAGTCCCCCTGTCTGGTCTA
+
BCBBCFFFCFFFGGGGGGGGGGHHGGGGGGHHGGGGGGHHHHGHGGHHHHHHHHHHHGHHHHHHHHHHHHHGGEGGHHHHHHHHHHHHGHHHGGGGGHHHGHHGGGHHGHHHHHHHHHHHHHHHHGGGGGHHHHHHHHHGGHHHGGGGGGGHHHHHHGHHHHGGGGHHHHHHHHHHHHHHGGGGGGGGGFGGGGGGGGGHHGGGGGFFFFFFFFFFFFFFFFFFFFFFFFFFFFFFFFFFFFFFHFFFFFF
@M05620:37:000000000-D9766:1:1101:25725:10827 1:N:0:88
ACCACACCTTCTACAATGAGCTGCGTGTGGCTCCCGAGGAGCACCCCGTGCTGCTGACCGAGGCCCCCCTGAACCCCAAGGCCAACCGCGCGAAGATGACCAGGTGAGTGGCCCGCTACCTCTTCTGGTGGCCGCCTCCCTCCTTCCTGGCCTCCCGGAGCTGCGCCCTTTCTCACTGGTTCTCTCTTCTGCCGTTTTCCGTAGGACTCTCTTCTCTGACCTGAGTCGCCTTTGGAACTCTGCAGGTTCTA
+
AAAABBABFFFFBGFB5FG5EGFFEFEAFEGHHGFAEEECFHHHHGC0ABEEGDBGHFH0>EEGCFEGGGGHGHEGGGGHGHHEEGGEGC/B?BDDDDGGHHHG1?DGHFFGHHCGCCGHHHBGHDFHHHGHHCCG?DCEGGGGBFFGBFFGFGGGG@9ABF/F;BFB?FFFFFFFFFFB9BFFFFFF/:BFFB.DFFFFFFFFFEFFFFFFFFFFEFBFFF./BBB--;DDFFFFFFFFFFFFFFFFFFF
@M05620:37:000000000-D9766:1:1101:21101:10834 1:N:0:88
ACCACACCTTCTACAATGAGCTGCGTGTGGCTCCCGAGGAGCACCCCGTGCTGCTGACCGAGGCCCCCCTGAACCCCAAGGCCAACCGCGAGAAGATGAAGGGGCCCGCTACCTCTTCTGTGGGCCGCTTCCCCCCTTCCTGGCCTCCCGAGGCTGCGCCCTTTTTACCTGTTTCTCTCTTTTGCCGTTTTCCGTAGGACCTTTTTTCCTGACCTGCGTCTCTTTTGAAACTCTGCAGCTTCTAGCTGGGA
+
AAABBABACFCFFGGFFGABEDGFEBEAAAGFGFGE?AE?EHHHHGEEEEEEFHHGHHHGEGGGFFGGGEFGFHHGGGGGGHHHHGGFDB/<BDFHHHFFB2C/><A/<--A011><10==0<.C.-;-::C:/;9B.FF09:C.0CEAE.---9.A-BF;FFF//.;//B/;//////;//;/9/9AAF.B/A/.A.//..//;B-/9;//;/9..9.-.;//9BB.;/;//9///9/://////9/;.;
@M05620:37:000000000-D9766:1:1101:8500:10876 1:N:0:88
GAGGCTGCTTTGGAAGAAACTCATAGATTACTGCAACAGTTCCCCCTGGACCTGGAAAAGTTTCTTGCCTGGCTTACAGAAGCTGAAACAACTGCCAATGTCCTACAGGATGCTACCCGTAAGGAAAGGCGCCTAGAAGACTCTAAGGGAGCAAAAGAGCTGATGAAACAATGGCAAGTAAGTCAGGCATTTCCGCTTTAGCACTCTTGTGGATCCAATTGAACAATTCTCAGCATTTGTACTTGTAACTG
+
CBCCCCFCFFFFGGGGGGGGGGHHHHHHHHHGHHHHGHHHHHHHHGGGHHGHHHHGGHHHGHHHHHHHHHHHHHHHHHHHHHHHHHHHHHHHHH3G3GC@B4BGHG3@3B3BGHHH2BE/>/033FG0B?//>?/2FGDBFFG2BGHH0F//?G22FF0F1FGDGBGHFBG1FG0>GG111=1>><00CGH000<AE..==00<0/:00CC.0:<;GHHHH0CFGBFFBBFF0:FB09C0;F0;FBCFGB0
@M05620:37:000000000-D9766:1:1101:20139:10898 1:N:0:88
GAGGCTGCTTTGGACGAACCTCATAGATTACTGCAACAGTTCCCCCTTGACCTGGACAAGTTTCTTGCCTGGCTTACAGAAGCTGAAACACCTGCCAATCCTACAGTATGCTACCCGTAAGGAAAGGCTCCTAGAAGACTCCAAGGGAGTAAAAGAGCTTATGAAACAATGGCACGTAAGTCAGGCATTTCCGCTTTAGCACTCTTTTGGATCCAATTGAACAATTCTCAGCATTTTTACTTGTAACTGAC
+
A1AAAAF11BBBA11AEEAEFGHHHGF2AGFFG11B1FBFFDFBFEE00ABBEFAB0100DDFGFHEBBBBBGHHBBBBFHCFFFB1GFFBEGGFFGHHB0B@BFB22B@BF@1BB??E/0CB<FB0?BBFG1111B<B1111<B?AA<?012@><00?11??1@??0?11<<<1>0<>0>>1=0><0<=<0<<E..0<00:CHHG0;:;/0;;000;0000;:90;;CGF/99;909AFGF09;CFFBFF
@M05620:37:000000000-D9766:1:1101:12851:10911 1:N:0:88
ACCACACCTTCTACAATGAGCTGCGTGTGGCTCCCGAGGAGCACCCCGTGCTGCTGACCGAGGCCCCCCTGAACCCCAAGGCCAACCGCGAGAGTTGGCGCGCTTTGGCGTCCCGGTACCTCTCCCTTTCTCCCTCTTTCTCTCTTCTGCCGTTTTCCGGCTGCCTCTCTTCTCTGTCCTTCTTCTCCTTTGCGTTTCTGCAAGTTCTCTCTCCGCTGAGCCCACGTCTCTTCTCCAGTCCCTAATGTGCA
+
CCCCCCBCFFFFGGGGGGGGGGHHGGGFHGHHHGGGGGGGGHHHHGGGEGGGHHHHHHHGGGGGGGGGGGGHHHHGGGGHGHHHHGGGGGCGC/=2?G2///</.<1>1-<>CGG---<00C0/=/:;G0;G0////00<CF00C0FGG0C-C./.00:-9-;C.9B0:FFFFFB0000;0:0090000;:00-..;000000;00;F009B0/...;A.B/.;AB999/009000;0;B000;9000009
@M05620:37:000000000-D9766:1:1101:14290:10916 1:N:0:88
ACCACACCTTCTACAATGAGCTGCGTGTGGCTCCCGAGGAGCACCCCGTGCTGCTGACCGAGGCCCCCCTGAACCCCAAGGCCAACCGCGAGAAGTGGAGAGCTATGGCCTCCCCGAGCCGCGCCCTTTCTCACTGGTTCTCTCTTCTGCCGTTTTCCGTAGGACTCTCTTCTCTGACCTGAGTCTCCTCTGGAACTCTGCAGGTTCTAGACCGGAAGAGCACACGTCTGAACTCCAGTCACTAATGCGCA
+
CCCDDCCCFFFFGGGGGGGGGGHHGGGFHGHGHGGGGGGGGHHHHGGGFGGGHHHHHHHGGGGGGGGGGGGHHHHGGGGHGHHHHGGGGGGGG/222?2==//11@G1/=10?F/A<-<------;C/::00<G00/=0G0:0CGGGB00;9.;/.C0E0:..0C/C0CGG0000::0/:///;FFF0F/BF0000B0F0B00..00000000:---...;:.:ABFFF.:00B00;0000000;0;0.;-
@M05620:37:000000000-D9766:1:1101:15679:10926 1:N:0:88
GAGGCTGCTTTGGAAGAAACTCATAGATTACTGCAACAGTTCCCCCTGGACCTGGAAAAGTTTCTTGCCTGGCTTACAGAAGCTGAAACACCTGCCAATGTCCTACAGGATGCTACCCGTAAGGAAAGGCTCCTAGAAGACTCCAAGGGAGTAAAAGAGCTGATGAAACAATGGCAAGTAAGTCAGGCATTTCCGCTTTAGCACTCTTGTGGATCCAATTGAACAATTCTCAGCATTTGTACTTGTAACTG
+
AAAAAAFAFBB4GBBFGGBFGGHHHGHDFDFDFB4GFGBFGDDGGGE2ACBGGGFB33ABAEHFGGGEB5GHHGHFBFGGHHFGHEFGFG1BGHGHHHHHFDB@FFF@3BFBEGDGG1??>>GBFGH?0??FFFE4FGGG2BFGFGHF/?AA@FFFFFFFD2@GGHHFGC?<GFHHBF1<>D=FGFGFCBFGH1EE<ACGGFHD0CGDD;CDGC;:0CCCFFHCGGH;CFFBBFG0CFGFCCCFFBCFBFF
@M05620:37:000000000-D9766:1:1101:12724:10956 1:N:0:88
GAGGCTGCTTTGGAAGAAACTCATAGATTACTGCAACAGTTCCCCCTGGACCTGGAAAAGTTTTTTGCCTGGCTTACAGAAGCTGAAACAACTGCCAATGTCCTACAGGATGCTACCCGTAAGGAAAGGCTCCTAGAAGACTCCAAGGGAGTAAAAGAGCTGATGAAACAATGGCAAGTAAGTCAGGCATTTCCGCTTTAGCACTCTTGTGGATCCAATTGAACAATTCTCAGCATTTGTACTTGTAACTG
+
AABBAAFBFFFFGCFGCGGGGGHHHFGHHHHGHHCHFHHHHGGHHGGGHHHHHHGHF3FHFHHDFGGGGHHHHHHGGGGHHHFHHFFHGHHHHHHHHHHHHHHHHHHFGHHHHHGHHHE?EEHHGHHAGHHHGHHHHHHHEHHHHHHGGHGGHGHHGGGHHHHHHGGHHGGGHGGHFGDFGHGHGGHHHHHHFFFGDGGGGHHHBFHHHCFFHHHHCGHGGGGGFGGGGGFFFGGGGGGFFGGGGCFGGGG
@M05620:37:000000000-D9766:1:1101:12269:10970 1:N:0:88
ACCACACCTTCTACAATGAGCTGCGTGTGGCTCCCGAGGAGCACCCCGTGCTGCTGACCGAGGCCCCCCTGAACCCCAAGGCCAACCGCGAGAAGATGACCAGGTGAAGGGCCCGCTACCTCTTCTGGTGGCCGCCTCCCTCCTTCCTGGCCTCCCGGGACCGCGCCCTTTCTCACTGGGTCTCTCTTCTTCCGTTTTCCGTAAGAATCTCTTCCCTGGACTGAGTCTCCTTTGGAACTCTGCAGGTTCTA
+
CCCCDCDDFFFFGGGGGGGGGGHHGGGFHGHHHGGGGGGGGHHHHGGGGGGGHHHHHHHGGGGGGGGGGGGHHHHGGGGHGHHHHGGGGGGGGGHHHHHHHB0F?11111?/CD----<F0<0D000<0/C.G--A..CG/:E/C0F00=.C0.CE.;--9.----;C-;F0000000;.;//0000;000:;.0;FF0F90..;0000000;00/00./;0.:0:000;0;F0B0B00000000;.;000
@M05620:37:000000000-D9766:1:1101:8708:10984 1:N:0:88
AGTGCCAGCTCTCAATCGCACAGGGGACCCAGGGCCTGGCCCCTCCATCCAGAAAACCTATGACCTCACCCGCTACCTGGAGCACCAACTCCGCAGCTTGGCTGGGACCTATGTGAGTATCCAGCGTAGGAATCTGGGAGTTGGGGAGGAGTGAGGAGTTGGGGAAAGACAGTCCTAACCGTGGAGGGTTCTGGTAAATGATGGGGTGAGGAGGGGCTCTTTGGCTCCCACCAGTCCCCCTGTCTGGTCTA
+
ABAAAFFFCFFFGFGGGGGCGCGHFGGGGGHHAEEFGGHHHHGHGGHHHHHHHHHHHGHHHFHHHGHHHHHGG>EEHFHHBFGHHH1?EGHGEGFGGHHHGHHGGGHHGHHHHHHHHHHHHHHHHGGDGGHHHHHHHHGGGHHHGGGGGGGHHHHHGGHHHHGGGGHHHHHHHHHHHHHHGGGGGGGGGGGGGGGGGGGGGGGGGGFFFFFFFFFFFFFFFFFFFFFFFFFFFFFFFFFFFFFFFFFFFFB
@M05620:37:000000000-D9766:1:1101:28877:10991 1:N:0:88
GAGGCTGCTTTGGAAGAAACTCATAGATTACTGCAACAGTTCCCCCTGGACCTGGAAAAGTTTCTTGCCTGGCTTACAGAAGCTGAAACAACTGCCAATGTCCTACAGGATGCTACCCGTAAGGAAAGGCTCCTAGAAGACTCCAAGGGAGTAAAAGAGCTGATGAAACAATGGCAAGTAAGTCAGGAATTTCCGCTTTAGCACTCTTGTGGATCCAATTGAACAATTCTCAGCATTTGTACTTGTAACTG
+
>1>?>AC>BDBDGFBFAG1BGFGFHHF331BGFB111AAB2D2BGGEFF0BF0BFFBDGHHHFFGGHABGG/0BFBABBGGHFFEDBFBBB>FFGBFCHHHHHHBCG10F1@FGHFFHGEEECFEFG0B?10FGHEGHFHHBCB1F1</?CB@FHF1F<CGCGHBHHG1CGGHFHHHF1?DGF1FDG1<1FFHHCCCCEF0DFE0CHHF=C:;0;C:CCFHHBC0/:CHHGGGG0;CFFFFGGGC;09CCB
@M05620:37:000000000-D9766:1:1101:17392:10994 1:N:0:88
ACCACACCTTCTACAATGAGCTGCGTGTGGCTCCCGAGGAGCACCCCGTGCTGCTGACCGAGGCCCCCCTGAACCCCAAGGCCAACCGCGAGAAGATGAAGTGGCCCGCTACCTCTTCTGGTGGCCGCCTCCCTCCTTCCTGGCCTCCCGGAGCTGCGCCCTTTCTCACTGGTTCTCTCTTCTGCCGTTTTCCGTAGGACTCTCTTCTCTGACCTGCGTCTCCTTTGGAACTCTGCAGGTTCTAGATCGGA
+
CBBCCCCCFFFFGGGGGGGGGGHHGEFACEHHHGGGGGGGGHHHHGGGEEGGHHGHHHHGGGGGGGGGGEFHHHHGGGGHGHHHHGGGGGFGGGHHHHHGHFGHGFG@GGGGHHHHHHHHB=FEHGFGGGGHGFHGHHHHHFFHHHHGGGG-ADGGGGGDGGGGFFF/BFFFFFFFFFFFFFFFFFFADFFFFFFFFFFFFFFFFFFFFFFFFFFF.@DCFFFFFFFEFFFFFFFFEFF.BFFFFBFFEDD
@M05620:37:000000000-D9766:1:1101:10587:10998 1:N:0:88
ACCACACCTTCTACAATGAGCTGCGTGTGGCTCCCGAGGAGCACCCCGTGCTGCTGACCGAGGCCCCCCTGAACCCCAAGGCCAACCGCGAGAGTTGGTGAGCTATGGCCTCCCGGAGCTGCGCCCTTTCTCACTGGTTCTCTCTTCTGCCGTTTTCCGTAGGACTCTCTTCTCTGACCTGAGTCTCCTTTGGAACTCTGCAGGTTCTAGATCGGAAGAGCCCACGTCTGAACTCCAGTCACTAATGCGCA
+
ABBAAAABFFFFGGGGGFGDD5BFEEEBGAGH3FGEGGGGGHHHHGGGEEGFHFHHHHHGGGGGGGGGGGGHHHFGGGGHEGHFHGG?DCBC@B1@FC??1?FH1FGGHHHHHGGCC@DAHHCGGGGG00;G0CGHFFBGFHH0GCCGHHHGEGGGFFDFADGBFBFFGGGFGGGGGGGGGBFFFFFFFFFFFFBFFFFFFFFFFFFFFF/BFEF..AFFF.9AE<FFFFFFFFFFFFFF/FBFFFFFFF@
@M05620:37:000000000-D9766:1:1101:19893:11011 1:N:0:88
ACCACACCTTCTACAATGAGCTGCGTGTGGCTCCCGAGGAGCACCCCGTGCTGCTGACCGAGGCCCCCCTGAACCCCAAGGCCAACCGCGAGAGTTGGTGAGCTATGGCCTCCCGGAGCTGCGCCCTTTCTCACTGGTTCTCTCTTCTGCCGTTTTCCGTAGGACTCTCTTCTCTGACCTGAGTCTCCTTTGGAACTCTGCAGGTTCTAGATCGGAAGAGCACACGTCTGAACTCCAGTCACTAATGCGCA
+
BBBBBBBBFFFFGGGGGGGGFGGHEEFFHGHHHGGEGGGCGHHHHGGGGEGEHHHHGHHGGGGGGGGGGGGHHHGGGGGGGHHGHGGGGGBCBDGFGF?FGHHH1FGHHHHHHGGGGGGHHHGGGGGHHHHHGHHHHHHHHGHHHHHHHHHGFGGGGGGF.CDGGGGGGGGGGGGGGGGGG/FFFFFFFFFFFFFFFFFFFFFFFFFFFFFFFFFAAFFFFFFFFFFFFFFFFFFFFFFFFFFFFFFFFF@
@M05620:37:000000000-D9766:1:1101:7816:11030 1:N:0:88
GAGGCTGCTTTGGAAGAAACTCATAGATTACTGCAACAGTTCCCCCTGGACCTGGAAACGTTTCTTGCCTGGCTTACAGACGCTGACACAACTGCCAATCCTACAGGATGCTACCCGTAAGGAAAGGCTCCTAGACGACTCCCAGGGAGTAACCGAGCTGATGAAACCATGGCAAGTACGTCAGGCATTTCCGCTTTAGCACTCTTGTGGATCCAATTGAACAATTCTCAGCATTTGTACTTGTAACTGAC
+
>1>1>>CAFFDFGAFFF1BBGG1D3A1DGFFH3B1BFGFDGHGHHGFGAFGGHHEAB10BBBGGFAGFHHHAFABBFGFG0>E?E/01BBF?BGHGHHHGHHHHHHHHHHHH2GHHGGG/0BG0<GHHHHGH1F11?/BEGH/0@F//?E0111>/>CGH1FG1>1F0.>GFGCGGHG0<GH.<GH.CGHHHGGGGGHHHHHGGGGGFGGBFGGGFFFGG0FFGGGGGGGGGGGGGGFGFFFFFFBBFFFF
@M05620:37:000000000-D9766:1:1101:28813:11032 1:N:0:88
ACCACACCTTCTACAATGAGCTGCGTGGGGCTCCCGAGGAGCACCCCGTGCTGCTGACCGAGGCCCCCCTGAACCCCAAGGCCAACCGCGAGAAGATGACCAGGGGGCTGGGCCATCTTCTTTTGGTCGAGTCCCTCCTTCCTGTCCTTGCGTCACTGCGCCTTTTCTCATTCTTACTGTTTTCTTCTGTTTTCGGTCGCCATATCTTCTCTGCATTGCGCCTCATTCGGCACTGTGCCTGTTCTTGATCT
+
>3AA>AA34BBDEF5BBFBBFGHHGEE2AAA2BAFB2A2AB11FFAAAEAAAEGHHFBF>>@C>FEEEEEFF3BC????GGE????/><</B/DGFHFF1110///-<-......<<D0=GD000-.0:-::;0/0:./0;C0;0/;0009-.-.;090:-..99BB////9/////B/;/9./9/;/:/:/.99-;.--9.;;BF///9/9////;//.;:9./;;//.---;/////9/;;B///9///
@M05620:37:000000000-D9766:1:1101:12939:11050 1:N:0:88
AGTGCCAGCTCTCAATCGCACAGGGGACCCAGGGCCTGGCCCCTCCATCCAGAAAACCTATGACCTCACCCGCTACCTGGAGCACCAACTCCGCAGCTTGGCTGGGACCTATGTGAGTATCCAGCGTAGGAATCTGGGAGTTGGGGAGGAGTGAGGAGTTGGGGAAAGACAGTCCTAACCGTGGAGGGTTCTGGTAAATGATGGGGTGAGGAGGGGCTCTTTGGCTCCCACCAGTCCCCCTGTCTGGTCTA
+
ABAABFFFCFFFGGGGGGGGGGHHGGGGGGHHFFGGGGHHHHGHGGHHHHHHHHHHHGHHHHHHHHHHHHHGGEGGHHHHBGHHHHGHGHHHGGGGGHHHGHHGGGHHGHHHHHHHHHHHHHHHHGGGGGHHHHHHHHFGGHHHGGGGGGGHHHHHHGHHHHGGGGHHHHHHHHHHHHHHGGGGGGGGGGGGGGGGGGGGGGGGGGDFFFFFFFFFFFFFFFFFFFFFFFFFFFFFFFFFFFFFFFFFFFF
@M05620:37:000000000-D9766:1:1101:6411:11070 1:N:0:88
ACCACACCTTCTACAATGAGCTGCGTGTGGCTCCCGAGGAGCACCCCGTGCTGCTGACCGAGGCCCCCCTGAACCCCAAGGCCAACCGCGCCCGCTCCCTCTTCTGGTGGCCGCCTCCCTCCTTCCTGGCCTCCCGGCACTGCGCCCTTTCTCACTGGTTCTCTCTTCTGCCGTTTTCCGTCGGACTCTCTTCTCTGACCTGAGTCTCCTTTGGAACTCTGCAGGTTCTAGCTCCAGAGCCCACGTCTGAA
+
BBBBBBBBFFFFGGGFEG55GGHHGEEA4AFFGFGEDGGGFHHGHGGGDEEFFHEGHHGE@FCGGGGGGFCGHHHGGGGHGGHHHGEFGGG<C/<>//?0?GGGGHH<FEFFGGFAAFEHHGHGHCGFH<CDCGEDD--:CCFD?FGAGGGGG0CFGG0:CFFFFFGFFB0B@DFFFFFD/.@A-@ABFFFFFFBFFFFFFFFFFFFFFFFFFF//:BFFFF/FFAFFFB//:9/;BB.9.;9EDEABEFF
@M05620:37:000000000-D9766:1:1101:6255:11096 1:N:0:88
AGTTCCAGCTCTCCATCGCACAGGGTCCCCAGTGCCCGGCCCCTCCAGCCAGAAACCCTATGACCTCACCCGCCACCTGGCGCACCCCCTCCGCAGCTTGGCCGGGACCTATGTGAGTATCCAGCGTGGGTATCTGGGCGTTGGGGCGGCGTGCGGCGTTGGGGCCAGCCCGTCCTAACCGTGGCGGGTTCTGGTAAATGATGGGGTGAGGAGGCGCTCTTTGGATCCCACCAGTCCCCCTGTCTGGTCTA
+
>>>1>BD1>CFFGGGD1A11E?GCFFB00A0A11B10BAE/EE/EEG1B/AF0FBBBBA0BB2FG1BBF00/>/>BFC0B0>?>EEG>>E>//??//B1B?F1>@CC//?111@111?@GGH1?G/>.>>.<1>=G1C.--<-.;@.;A-A@=A;9-;9-;99=----;A--@?B-//-;@FF--9>@;E?F9//;//;9/9//99A@AF?9A--;@@-;B/BF/;/9B9AB;FF/FFFA-;FF/9FBBB/
@M05620:37:000000000-D9766:1:1101:11381:11140 1:N:0:88
AGTGCCAGCTCTCAATCGCACAGGGGCCCCAGGGCCTGTCCCCTCCATCCAGAAAACCTATGACCTCACCCGCTACCTGGAGCACCAACTCCGCAGCTTTGCTGGGACCTATGTGAGTATCCAGCGTAGGACTCTGGGAGTTGGGGAGGAGTGAGGAGTTGGGGAAAGACAGTCCTAACCGTGGAGGGTTCTGGTAAATGATGGGGTGAGGAGGGGCTCTTTGGCTCCCACCAGTCCCCCTGTCTGGTCTC
+
1AAAAFBFAFFFGFBGG11AE0BCAE0AEEE?E//ACA11FBFHGGHBHFFD1010BAE1BB2GHHHHHHHEEE/ECHG0GGH/CC0FEEDGEG//EFG11BGE</0FEHFG1BB2GHBBGGHGGCC/<CB1@CGB100/?F11@@.-@.CGHEFAG.CG0/A?.A..:;/CGHHGFEHHGGE@BAB@AAFGF0B0C0;F0F009.A-AAAF-:@=@@FFFFFBBFFFFBFA-:BFFFFB=99BF//9;//
@M05620:37:000000000-D9766:1:1101:12679:11150 1:N:0:88
GAGGCTGCTTTGGAAGAAACTCATAGATTACTGCCACAGTTCCCCCTGGACCTGGAAACGTTTCTTGCCTGGCTTACAGAAGCTGAAACAACTGCCAATCCTACAGGATGCTACCCGTAAGGAAAGGCTCCTAGCCGACTCCAAGGGAGTAAAAGAGCTGATGAAACAATGGCAAGTAAGTCAGGCATTTCCGCTTTAGCACTCTTGTGGATCCAATTGAACAATTCTCAGCATTTGTACTTGTAACTGAC
+
33>3>4CAFF5B4AF444BBDFDHGG5FH5FGBF44B2BBFGFHHGEG22FGHGF2F33BBFGHDFGGHHHFGBF3FGHGCFGBGD3@BFFGEBGGFGHHHHHHFHHHHHHHBHHHGGGGFHH33FFHHHGHBH33?/>CGH11FFD/CFC12@F/FGHHFHH1GHH0?GHHHFHGHH1GHH1FGH.GGHHHGGGGGHHHHHHHHHHHHGFHHHB:CHHGGG0FGGGGGGGGGGGGGFFGGGGGGFFGGFB
@M05620:37:000000000-D9766:1:1101:14391:11151 1:N:0:88
AGTGCCAGCTCTCAATCGCACAGGGGACCCAGGGCCTGGCCCCTCCATCCAGAAAACCTATGACCTCACCCGCTACCTGGAGCACCAACTCCGCAGCTTGGCTGGGACCTATGTGAGTATCCAGCGTAGGAATCTGGGAGTTGGGGAGGAGTGAGGAGTTGGGGAAAGACAGTCCTAACCGTGGAGGGTTCTGGTAAATGATGGGGTGAGGAGGGGCTCTTTGGCTCCCACCAGTCCCCCTGTCTGGTCTA
+
BCABBFFFCFFFGGGGGGGGGGHHGGGGGGHHGGGGGGHHHHGHGGHHHHHHHHHHHGHHHHHHHHHHHHHGGGGGHGHHHHHHHHHHGHHHGGGGGHHHGHHGGGHHGHHHHHHHHHHHHHHHHGGGGGHHHHHHHHHGGHHHGGGGGGGHHHHHHGHHHHGGGGHHHHHHHHHHHHHHGGGGGGGGGGGGHGGGGGGHHGGGGGFFFFFFFFFFFFFFFFFFFFFFFFFFFFFFFFFFFFFFFFFFFFF
@M05620:37:000000000-D9766:1:1101:11394:11152 1:N:0:88
AGTGCCAGCTCTCAATCGCACAGGGGACCCAGGGCCTGGCCCCTCCATCCAGAAAACCTATGACCTCACCCGCTACCTGGAGCACCAACTCCGCAGCTTGGCTGGGACCTATGTGAGTATCCAGCGTAGGAATCTGGGAGTTGGGGAGGAGTGAGGAGTTGGGGAAAGACAGTCCTAACCGTGGAGGGTTCTGGTAAATGATGGGGTGAGGAGGGGCTCTTTGGCTCCCACCAGTCCCCCTGTCTGGTCTA
+
BCBBCFFFBFFFGGGGGGGGGGHHGGGGGGHHGGGGGGHHHHGHGGHHHHHHHHHHHGHGHHHHHHHHHHHGGEGGHGHHHHHHHHHHGHHHGGGGGHHHGHHGGGHHGHHHHHHHHHHHHHHHHGGGGGHHHHHHHHHGGHHHGGGGGGGHHHHHHGHHHHGGGGHHHHHHHHHHHHHHGGGGGGGGEGGGGGGGGGGGGGGGGGFFFFFFFFFFFFFFFFFFFFFFFFFFFFFFFFFFFFFFFFFFFFF
@M05620:37:000000000-D9766:1:1101:11763:11192 1:N:0:88
AGTGCCAGCTCTCCATCGCACAGGGGACCCAGTGCCTGGCCCCTCCATCCAGAAAACCTATGACCTCACCCGCTACCTGGCGCACCCCCTCCGCAGCTTGGCTGGGACCTATGTGAGTATCCAGCGTAGGAATCTGGGAGTTGGGGAGGAGTGAGGAGTTGGGGAAAGCCAGTCCTAACCGTGGAGGGTTCTGGTAAATGATGGGGTGAGGAGGGGCTCTTTGGCTCCCACCAGTCCCCCTGTCTGGTCTA
+
>>>3>B@@AFFFG4GGBEEAEEHGG22AAAAG3BB55BFHEHGGGG2FFG3FB33BBFGFFF5GHDBAGHHEE>>EHEFB1>EEEE>/>>EEEECEECBFEGHGDGHH?FFGHHHHGHGFHHBGHDG/AEGFHHHHH0<><GHHGGCCC.<<C0<G0CGFFHCC.C.C/C/AFGGFFGGGGGGG.EDGGGGGGGFGFFFFFFFFFFA@EF?/AD?BBBFFFFFFFFFFFFFFEFFFFFFFBFFFFFFBFFB
@M05620:37:000000000-D9766:1:1101:23853:11195 1:N:0:88
ACCACACCTTCTACAATGAGCTGCGTGTGGCTCCCGAGGAGCACCCCGTGCTGCTGACCGAGGCCCCCCTGAACCCCAAGGCCAACCGCGAGAAGATGACCAGGTGAGTCGCCAGCTCCCTCTGCTGGCGGCCGCCTCCCTCCTTCCTGGCCTCACGGCGCTCCGCCCTCACTCACTGGCTCTCTCTTCTGCCGTTTTACGACGGCCTCTCTTCACTGTCCTGACTCTCCCATGGAACTCTGCTGGATATA
+
AAAAAAAACFFFGFGFAFFEGDG4EBAA4EGHH2FE2EECCHEHHGEEAAEFGB3BFHFE?ECGGEGGGGFB3BEEGE/?F?GHHGGGGG/</DFF?G1111?F?GGF11<//<@FB11.0F01>=0C.<-:::-?.AAE/9C/0;B0F/.;CFBA.C-9-@.;...99..:BF/9/9B.BFB9////BFF//9;./A/;...;-9-9;//9///;/9///:/;//999//./////:9/;F///9.F/9;
@M05620:37:000000000-D9766:1:1101:24467:11205 1:N:0:88
AGTGCCAGCTCTCAATCGCACAGGGGACCCAGGGCCTGGCCCCTCCATCCAGAAAACCTATGACCTCACCCGCTACCTGGAGCACCAACTCCGCAGCTTGGCTGGGACCTATGTGAGTATCCAGCGTAGGAATCTGGGAGTTGGGGAGGAGTGAGGAGTTGGGGAAAGACAGTCCTAACCGTGGAGGGTTCTGGTAAATGATGGGGTGAGGAGGGGCTCTTTGGCTCCCACCAGTCCCCCTGTCTGGTCTA
+
AAAAAFFCAFFFGGGGGGC2EEHHGGGEEFHHFAEG2FHHHHGHGGG5FHHHGFHHHGHAGHHHHHHHHHHGGEEGHHHHFGHHHHCCEG3GEEGEEHHHGGHGG?HHGHHHGFHHH1FHHHGGHGCEGGGHFHFFHGCFGHHHGGFCGGGGGHHHHGFHFHGGGGHHHHHFCGGFHHHHGGGGGEGGAFGGGFCFGGGGGGGGG?A-EFFFFFB=BBFFFFFFFFFEAFADFFFFFFFF?FFFFFFFBBF
@M05620:37:000000000-D9766:1:1101:15460:11217 1:N:0:88
GAGGCTGCTTTGGAAGAAACTCATAGATTACTGCAACAGTTCCCCCTGGACCTGGAAAAGTTTCTTGCCTGGCTTACAGAAGCTGAAACAACTGCCAATCCTACAGGATGCTACCCGTAAGGAAAGGCTCCTAGAAGACTCCAAGGGAGTAAAAGAGCTGATGAAACAATGGCAAGTAAGTCAGGCATTTCCGCTTTAGCACTCTTGTGGATCCAATTGAACAATTCTCAGCATTTGTACTTGTAACTGAC
+
A>AABBFBFFFFGGGGCGGGGGGHGGHGHHHHFGGFHHHHHHHHHGGGHHHHHHHHHFHHHHHHHHFHHHHGHGGGHHHHHHHHGHHGHGHHHGHHHGGHHHHHHHHGHHHHHFHHGGGGGHHHGHHHHHGHHHFHHHGHHFHHHGGHGGHHHHHGGHHHHGHHHHHHHHHGHHHGFGHHHHHHGHHHHHHHGGGGGFHHHHHHHHHHGDHHHHHHFHHHHHHHHHGCGGFEFGGGGGGGGGGGGGGGGG9
@M05620:37:000000000-D9766:1:1101:3292:11221 1:N:0:88
GAGGCTGCTTTGGAAGAAACTCATAGATTACTGCAACAGTTCCCCCTGGACCTGGAAAAGTTTCTTGCCTGGCTTACAGAAGCTGAAACAACTGCCAATGTCCTACAGGATGCTACCCGTAAGGAAAGGCTCCTAGAAGACTCCAAGGGAGTAAAAGAGCTGATGAAACAATGGCAAGTAAGTCAGGCATTTCCGCTTTAGCACTCTTGTGGATCCAATTGAACAATTCTCAGCATTTGTACTTGTAACTG
+
AAAAABFBFFFFGGGGGGGGGGFHGHBGFHHHDGHHH2BGHHGHHGGGHHHHHHHHFFHGBGHHHAFGHHHHHGGHHHHH3BGFHHE3FGHHFHHGHHHHHHHHGHHFHGHHHHHHHHGGGFHHHHHHHHHHGHHHHHHHHHGHGFHGGCFGHDHFHGHHHHHHHHHDG0<GHFHHHGHHHHHHHHHHHHHHFHFGGGGHHHHHHHHHHHHGBHHHHHHHH0GHF/CGHHGGGGGGGGGGFFGGGGGGGGG
@M05620:37:000000000-D9766:1:1101:21759:11229 1:N:0:88
ACCACACCTTCTACAATGAGCTGCGTGTGGCTCCCGAGGAGCACCCCGTGCTGCTGACCGAGGCCCCCCTGAACCCCAAGGCCAACCGCGAGAGTTGGTGAGCTCTGGCCTCCCGGAGCTGCGCCCTTTCTCCCTGGTTCTCTCTTCTGCCGTTTTCCGTCGGCCTCTCTTCTCTGACCTGCGTCTCCTTTGGAACTCTGCAGGTTCTAGATCGGACGAGCCCACGTCTGAACTCCAGTCCCTAATGCGCA
+
CCDDDDDDFFFFGGGGGGGGGGHHGGGFHGHHHGGFGGGGGHHHHGGGGGGGHHHHHHHGGGGGGGGGGGGHHHHGGGGHGHHHHGGGGG>CC/?@GG?FDGHH1?FHHHHHHGGGCCDGGHGGGGGHHHHH0CFHHGHHHHHHHHHHHHHGGGGGGGGF.AG?EGGGGGGGFFFFFFFFF.BFFFFFFFFFF0;FFFFFFFFFFFFFFFFFFFF9-;DFF-EFFFFFFFFFFFFFFFFF0FBBFFFFFF@
@M05620:37:000000000-D9766:1:1101:9147:11231 1:N:0:88
GAGGCTGCTTTGGAAGAAACTCATAGATTACTGCAACAGTTCCCCCTGGACCTGGAAAAGTTTCTTGCCTGGCTTACAGAAGCTGAAACAACTGCCAATGTCCTACAGGATGCTACCCGTAAGGAAAGGCTCCTAGAAGACTCCAAGGGAGTAAAAGAGCTGATGAAACAATGGCAAGTAAGTCAGGCATTTCCGCTTTAGCACTCTTGTGGATCCAATTGAACAATTCTCAGCATTTGTACTTGTAACTG
+
AAABCCFCFFFFGGGGGGGGGGGHHHHHHGHHHHHFGGHHHHHHHGGGHGHHHHHHHHHHHHHHHHHHHHHHHHHHHHHHHHHHHHHHHHHHHHHHHHHHHHHHHHHHHHHHHHHHHHGGGGHHHHHHHHHHGHHHHHHHHHHHHHHGGHGGHHHHHGHHHHHHHHHHHHHHHHHHHGHHHHHHHHHHHHHHHHGGDGGHHHHHHHHHHHHGHHHHHHHHHHHHHGHHHHGGGGGGGGGGGGGGGGGGGGG
@M05620:37:000000000-D9766:1:1101:7753:11240 1:N:0:88
ACCACACCTTCTACAATGAGCTGCGTGTGGCTCCCGAGGAGCACCCCGTGCTGCTGACCGAGGCCCCCCTGAACCCCAAGGCCAACCGCGAGAAGATGAGTGGCCCAGGAGCTTGGCCCGCGGCCTCTTCTGGTGTCCTCCTCCCTCCTTACTGGCCTCCCGGCGCTGCGCCCTTTCTCCCTGGTTCTCTCTTCTGCCGTTTTCCGTCGGACTCTCTTCTCTGACCTGAGTCTCCTTTTGCACTCTGCAGG
+
BBBBBBBBFFFFGGGGGGF5GFHHGEGEGGHHCFGGGGGGGHHHHGGGGGGGHHHHHHHGGGGGGGGGGGGFFGHGGGGHAGHHHGG@CGBCCGHHHHHHHHGGHHEEF///0>0.F<.A@--<A?H/CGCCF<:.:;00//=CCFGGFG0990CEFBGGG.---B--;@-:BFFFFBB/;FFE9/;FFFF9BB/;B/@F?FA//.;.-;9@;F9/BFFFFFF/99BBFFFFF/;;F/9////9BF/9//;
@M05620:37:000000000-D9766:1:1101:19660:11245 1:N:0:88
GAGGCTGCTTTGGAAGAAACTCATAGATTACTGCAACAGTTCCCCCTGGACCTGGAAAAGTTTCTTGCCTGGCTTACAGAAGCTGAAACAACTGCCAATCCTACAGGATGCTACCCGTAAGGAAAGGCTCCTAGCAGACTCCAAGGGAGTAAAGAGCTGATGAAACAATGGCAAGTAAGTCAGGCATTTCCGCTTTAGCACTCTTGTGGATCCAATTGAACAATTCTCAGCATTTGTACTTGTAACTGACA
+
AAABBAFBFFFFGGGGGGGGGGGHHHHHHHHHHHHHGGHHHHHHHGGGHHHHHHHHHHHGFHHHHHHHHHHHHHHHHHHHHHHHHHHHHHHHHHHHHHHGFGGH333BEGB3FBGGD1EE?GD33?B??FF?FE3?BBFGFCB22//FBC<2FD2G22FGED2FFHHHDGG<FG<1<?11<<=0GE1GH<<EF?DGFH00DCBDHH0CDCHFFGB:C0CGC;CC0:CG0F/F0CGGGGB0FGFFGGGFBFF
@M05620:37:000000000-D9766:1:1101:13487:11249 1:N:0:88
ACCACACCTTCTACAATGAGCTGCGTGTGGCTCCCGAGGAGCACCCCGTGCTGCTGACCGAGGCCCCCCTGAACCCCAAGGCCAACCGCGAGAGTTGGTGAGCTATGGCCTCCCGGAGCTGCGCCCTTTCTCACTGGTTCTCTCTTCTGCCGTTTTCCGTAGGACTCTCTTCTCTGACCTGAGTCTCCTTTGGAACTCTGCAGGTTCTAGATCGGAAGAGCACACGTCTGAACTCCAGTCACTAATGCGCA
+
AAAAA?AAFFFFGGGEGGFDEFGFGEEEHEHHFGGFGGGCEHHHHGGGAEEEGGEHHHHGGGGGEE@EGGGHHF??EGFEEFHCCFGGGG@CCDGHGH?FGGHFBGHHGHHHGGGGGGGHHFDGDGGFHHHHHHHHFGHC:CBGFHHHHGHG.CBEF0EF.DDGGGGGGGGFFGGGFGGGFBFFFFFFFFFFFFFFFFFFFFFFFFFFFFFFFFF.ADFFFFFFFBFFFFFFFFFFFFFFFFFFFFFFFD-
@M05620:37:000000000-D9766:1:1101:6677:11257 1:N:0:88
ACCACACCTTCTACAATGAGCTGCGTGTGGCTCCCGAGGAGCACCCCGTGCTGCTGACCGAGGCCCCCCTGAACCCCAAGGCCAACCGCGAGAAGATGCCCAGGTGAGTGGCCCGCTACCTCTTCTGGTGGCCGCCTCCCTCCTTCCTGGCCTCCCGGAGCTGCGCCCTTTCTCACTGGTTCTCTCTTCTGCCGTTTTCCGTAGGACTCTCTTCTCTGACCTGAGTCTCCTTTGGAACTCTGCAGGTTCTA
+
CCCCDDCCFFFFGGGGGGGGGGHHGGGEHGHHHGGGGGGGGHHHHGGGGGGGHHHHHHHGGGGGGGGGGGGHHHHGGGGHGHHHHGGGGGDGGGHHHHHHHHHGHHHHHHGGHHGGGGGHHHHHHHHHHHGHHGGGGGHGHHGHHGGGGGGGGGGGGG-CDGGGGGFFFFFFFFFFFHFFFFFHHFFFHFFFFFFFFFHFFFFFFFFFFFFFHFFFHFFFFHFFFFFFFFFFHFFFFFFFFFFFFFFFFFB
@M05620:37:000000000-D9766:1:1101:7319:11265 1:N:0:88
GAGGCTGCTTTGGAAGAAACTCATAGATTACTGCAACAGTTCCCCCTGGACCTGGAAAAGTTTCTTGCCTGGCTTACAGAAGCTGAAACAACTGCCAATCCTCCAGTATGCTACCCGTAAGGAAAGGCTCCTAGAAGACTCCAAGGGAGCAAAAGAGCTGATGAAACAATGGCAAGTAAGTCAGGCATTTCCGCTTCAGCACTCTTGTGGACCCAATTGAACAATTCTCAGCATTTTTACTTGTAACTGAC
+
AAAAABFBFFFFGGGGAGGGFFFEFGGGHHHGHHHHHHHHHHHHHGEGHHHGHEGFAGHHGHHHFHFHHHHHHHCHHHFGHHHHFHHFHGHHGHHGFHH32B3BGG43@BBB@BBG?>/?FHHFCF0?BFFEG43FDG3BF32B?FGGA//@GGHA2FGCFFGHHHF0C1?FHG<F??F1FG1>G0FFFGH1..EE.<D0=GCGDGGH0;0/:CGG/0000<CB0CFF00F9B0;;009C09CFGBFGEEC
@M05620:37:000000000-D9766:1:1101:3099:11270 1:N:0:88
GAGGCTGCTTTGGAAGAAACTCATAGATTACTGCAACAGTTCCCCCTGGACCTGGAAAAGTTTCTTGCCTGGCTTACAGAAGCTGAAACAACTGCCAATGTCCTACAGGATGCTACCCGTAAGGAAAGGCTCCTAGAAGACTCCAAGGGAGTAAAAGAGCTGATGAAACAATGGCAAGTAAGTCAGGCATTTCCGCTTTAGCACTCTTGTGGATCCAATTGAACAATTCTCAGCATTTGTACTTGTAACTG
+
BABCCCFCFFFFGFGGGGGGGGHHHHHHHGHHHHGHHHHHHGGHHGGGGHHHHHHH3DCHHHHHHHHHHHFFGHHGGGBGFGFGHFEEGHHHHHHHHHHHHFHHHHH3BGHHHFGGHHGGGGFHHBG0GGFFEFGHFHHHGHCGHHGFBGGGFFHHFFGGH2GHHDFHHHHHGGHHGGDGHHFF>GFHE1<G1F>C<<CG<GGHGHGHG<CDHHHHHFHHHHHHHFFHGFGFFGFGGGGFFGGGFCB0;0F
@M05620:37:000000000-D9766:1:1101:9778:11281 1:N:0:88
ACCACACCTTCTACAATGAGCTGCGTGTGGCTCCCGAGGAGCACCCCGTGCTGCTGACCGAGGCCCCCCTGAACCCCAAGGCCAACCGCGAGAAGATGACCAGGTGAGTGGCCCGCTACCTCTTCTGGTGGCCGCCTCCCTCCTTCCTGGCCTCCCGGCGCTGCGCCCTTTCTCACTGGTTCTCTCTTCTGCCGTTTTCCGTAGGACTCTCTTCTCTGACCTGAGTCTCCTTTGGAACTCTGCAGGTTCTA
+
AAAAAABBFFFFGGGGGGBFGGHHGEE2AEGHCFFEDGFGGHHHHGGFEEGGFHGHHHHEFGGGGFGGGGFHHHHGGGGHGGHHHGGGGG<@CGHHGHGHHFHGHHGHHHGGHHGGGCGHHHHHHHHHHBFHGGGGGGHGHHGHHHGGFFGGGGGGGG-ADFFFFFFFFFFFFFBFFFFFFFFFFFFFFFFFFFFFFFFFFFFDFFFFFFFFFFFFFF/BFFF9BFE/BFFFFFFFFFFFFFFFFFFFFF;
@M05620:37:000000000-D9766:1:1101:22122:11285 1:N:0:88
AGTGCCAGCTCTCAATCGCACAGGGGACCCAGGGCCTGGCCCCTCCATCCAGACAACCTATGACCTCACCCGCTCCCTGGAGCACCAACTCCGCAGCTTGGCTGGGACCTATGTGAGTATCCAGCGTAGGAATCTGGGAGTTGGGGAGGAGTGAGGCGTTGGGGACAGACAGTCCTAACCGTGGATGGTTCTGGTAAATGATGGGGTGAGGAGGGGCTCTTTGGCTCCCACCAGTCCCCCTGTCTGGTCTA
+
AA1AAF1B1CBDG1FBFFG1E0F0FAEA0ECFFEFFAFFH0FE/EE0FGGGF1/0A/F01BF2GGGGGHFCECE/EF0@FGCHHHHAGFHHH/E???0GGGHFFF/<FEH111BB2BF212FDGG?C/C?@F1FGG1<0?/?11<-<A@.AG.0D..<:;-:@C.-;C/.9/9B0;09FG-..-.09.9;BC00C;FFFFBFBFEFF@---/9-9@?-AFF/9B/B9EEFFFA9/BBFFB-A9BFEBBB//
@M05620:37:000000000-D9766:1:1101:13693:11292 1:N:0:88
AGTGCCAGCTCTCAATCGCACAGGGGACCCAGGGCCTGGCCCCTCCATCCAGAAAACCTATGACCTCACCCGCTACCTGGAGCACCAACTCCGCAGCTTGGCTGGGACCTATGTGAGTATCCAGCGTAGGAATCTGGGAGTTGGGGAGGAGTGAGGAGTTGGGGAAAGACAGTCCTAACCGTGGAGGGTTCTGGTAAATGATGGGGTGAGGAGGGGCTCTTTGGCTCCCACCAGTCCCCCTGTCTGGTCTA
+
AAABCFFFCFFFGGGGGFGGGGFGFEFGGGHGGGGGDFHHHGFHEGHHHGHHHHHHHGHHHHHHHHHHHHHGGEEGHHFFGFGFGHHHGHHHGGCGEGHHGHHGGGHHGHHHHHHHHHHHHHHHHGGGGGHHHHHHHHHGEHHHGGGGGGGHHHHHHGHHHHGGGGHHHHHHHHHHHHHHGGGGGGGGEFGGGGFFGGGGGGGGGGFFFFFFFFFFFFFFFFFFFFFFFFFFFFFFFFFFFFFFFFFFFFF
@M05620:37:000000000-D9766:1:1101:15912:11301 1:N:0:88
GAGGCTGCTTTGGAAGAAACTCATAGATTACTGCAACAGTTCCCCCTGGACCTGGAAAAGTTTCTTGCCTGGCTTACAGAAGCTGAAACAACTGCCAATCCTACAGGATGCTACCCGTAAGGAAAGGCTCCTAGAAGACTCCAAGGGAGTAAAAGAGCTGATGAAACAATGGCAAGTAAGTCAGGCATTTCCGCTTTAGCACTCTTGTGGATCCAATTGAACAATTCTCAGCATTTGTACTTGTAACTGAC
+
A3>ABAFBFFFFGGGGFGGGGGFHHHHHHHHHFHD4BFGFGHHHHGCFGGHHHGFFHH2FBGHHHHHGHHHHHHG3GHHGHHHFGFFHHCGHHFHHB@FGHHFHFHHHHHHHHHHHGGGDGGHHBHHHHHGHHH33B3GHHHF1FFG/EGFH2FG<GHHHGHHHHHHFHHHHHHHGGHHHHHHHHHHHHHHHGGGGGHHHHHHHHHHHHGHHHHH0CHHHHHBGFHHHGGGGGGGGGGGGGGGGGFGGGB9
@M05620:37:000000000-D9766:1:1101:17011:11307 1:N:0:88
AGTGCCAGCTCTCAATCGCACAGGGGACCCAGGGCCTGGCCCCTCCATCCAGAAAACCTATGACCTCACCCGCTACCTGGAGCACCAACTCCGCAGCTTGGCTGGGACCTATGTGAGTATCCAGCGTAGGAATCTGGGAGTTGGGGAGGAGTGAGGAGTTGGGGAAAGACAGTCCTAACCGTGGAGGGTTCTGGTAAATGATGGGGTGAGGAGGGGCTCTTTGGCTCCCACCAGTCCCCCTGTCTGGTCTA
+
ABAABFFFBFFFGGGGGFGGGGHHEEGGGGHHGGGGGGHHGHGHGGHHHHHHHHHHHGHHHHHHHHHHHHHGGEGGHGHHHHHFFHHHGHHHGGGGGHHHGHHGGFHHGHHHHHHHHHHHHHHHHGFGGGHHHHHHHHHGGHHHGGGGGGGHHHHHHGHHHHGGGGHHHHHHHHHHHHHHGFFGGGGGGGGGGGGGGGGGGGGGGGFFFFFFFFFFFFFFFFFFFFFFFFFFFFFFFFFFFFFFFFFFFFF
@M05620:37:000000000-D9766:1:1101:25939:11316 1:N:0:88
AGTGCAGCTCTCAATCGCACAGGGGACCCCGGGCCTGGCCCCTCCATCCAGAAAACCTATGACCTCACCCGCTACCTGGAGCACCAACTCCGCAGCTTGGCTGGGACCTATGTGAGTATCCAGCGTAGGAATCTGGGAGTTGGGGAGGAGTGAGGAGTTGGGGAAAGACAGTCCTAACCGTGGAGGGTTCTGGTAAATGATGGGGTGAGGAGGGGCTCTTTGGCTCCCACCAGTCCCCCTGTCTGGTCTAT
+
AAAABFFFFFBDGGGGEFGFGGAFE2EEE2AEEGG2FGHFGGHGGHBDF3FFFFGHGH3BFGHHGG3FGHGEGCEGHGHBBGFHGHHEHGB?EE?>BFFFBGFGECGGHHFHHHGHFDGFGHHGGEAFDHDHFHGHH0FCGFHGG.AF.CCC0GGCE:;FF-;CAGGGHHGCFFFGGFFCAEGDEDG.;AFFG9CCFFFFFBFFFD@FFFFFFFFF;EFFFFBF/BA..9.EFBFB/ADCEF/BFBFBFF/
@M05620:37:000000000-D9766:1:1101:17338:11328 1:N:0:88
ACCACACCTTCTACAATGAGCTGCGTGTGGCTCCCGAGGAGCACCCCGTGCTGCTGACCGAGGCCCCCCTGAACCCCAAGGCCAACCGCGAGAGTTGGTGAGCTATGGCCTCCCGGAGCTGCGCCCTTTCTCACTGGTTCTCTCTTCTGCCGTTTTCCGTAGGACTCTCTTCTCTGACCTGCGTCTCCTTTGGAACTCTGCAGGTTCTAGATCGGAAGAGCACACGTCTGACCTCCAGTCACTAATGCGCA
+
>1>>A@AA>FC@3GGFFGGGGGFFEAEACAGGHGAEA/AFEHFGHGGG?EFGF1CGEEEEEGEECEEEGECGHHHGGGGGGHHHHGGGGG<B@/?FFF?F1F<G1@FCGFFCEFGCCCAHFHCCECGHHGHH0=GHHHHHGHHHHHHHHHHGGGGGGGBG.CG0;CFGGFGGGGGBFGGFG.;A@FFFFFFFFFFFFFFFF/BF;FFFFF/BBEF-9A-;B/AFF@9EBEB/;BBEB9:B/;F/9FFFFB@
@M05620:37:000000000-D9766:1:1101:8671:11333 1:N:0:88
GAGGCTGCTTTGGAAGAAACTCATAGATTACTGCAACAGTTCCCCCTGGACCTGGAAAAGTTTCTTGCCTGGCTTACAGAAGCTGAAACAACTGCCAATGTCCTACAGGATGCTACCCGTAAGGAAAGGCTCCTAGAAGACTCCAAGGGAGTAAAAGAGCTGATGAAACAATGGCAAGTAAGTCAGGCATTTCCGCTTTAGCACTCTTGTGGATCCAATTGAACAATTCTCAGCATTTGTACTTGTAACTG
+
AAACBAFCFFFFGGGGGGGGGGHHHHHHGHGHHHFHHHGGHHHHHGGG2FGHHHHGHHFGBGHHHHHHHHHHHHHGHHHHHHHHHGDHHHHHHHHHHHHHHHHHHHHHHHHHHHHHHHGFEDGHHHHHHHHHGHEHGB3CGHHGHFHGGEFGHHHFHFHHHHHHHHHFHHHHHHHHHGHGHHHHHHHHGHHHHHGGGGGFHHHHHHHHHHHGHGHHGCGHHHHHHFGHHHGGGGBGGGFGFGGGGGF0CFB
@M05620:37:000000000-D9766:1:1101:24165:11381 1:N:0:88
AGTGCCAGCTCTCAATCGCACAGGGGACCCAGGGCCTGGCCCCTCCATCCAGAAAACCTATGACCTCACCCGCTACCTGGAGCACCAACTCCGCAGCTTGGCTGGGACCTATGTGAGTATCCAGCGTAGGAATCTGGGAGTTGGGGAGGAGTGAGGAGTTGGGGAAAGACAGTCCTAACCGTGGAGGGTTCTGGTAAATGATGGGGTGAGGAGGGGCTCTTTGGCTCCCACCAGTCCCCCTGTCTGGTCTA
+
ABAABFFFCFFFGGGGGGGGGGHGGGGGGGHFFEEGGGHHHHGHGGHHHHHHHHHHHGHHHHHHHHHHHHHGGEGGHHHHGGHHHHHHGHFFEFCFGHGHGH3FGGHHGHHGHHFHHDGHHHHHHGEDGGHHHHHHHHAFGHHHGGGGGGGHHFGHHGHFHHGGGGHHHHHHHHHHHHHHGGFGDGGG9AFGGGFGGGGGGGGFGAADFFFFFFFFFFFFFFFFFFFEEFFFFFFFFFFFFFFFFFFFFFF
@M05620:37:000000000-D9766:1:1101:7667:11400 1:N:0:88
AGTGCCAGCTCTCAATCGCACAGGGGACCCAGGGCCTGGCCCCTCCATCCAGAAAACCTATGACCTCACCCGCTACCTGGAGCACCAACTCCGCAGCTTGGCTGGGACCTATGTGAGTATCCAGCGTAGGAATCTGGGAGTTGGGGAGGAGTGAGGAGTTGGGGAAAGACAGTCCTAACCGTGGAGGGTTCTGGTAAATGATGGGGTGAGGAGGGGCTCTTTGGCTCCCACCAGTCCCCCTGTCTGGTCTA
+
ABABBFFFBFFFGG5GGFFGGFGHGGGGGGGGGGGGFGAGHHGHGGHGHHGHGHHHHGHGHHGHHHHHHHHGGGGGHHHHGGGGHHHHGHHHGGGFGHHHCHGGGDEFEHGHFGHGFHHFHHHHFDEGGFHHHHHHHHFGGHHHGGGGADDFHFHHHFHGHHGGGGFGHHCCCGFFHFHF99C?9EF@EFFFGBFFGG0;FFGGGF.BAFFFFFFFFBEFFFFFFFFE?.FDEABFFFFFA.BFFFFBBB/
@M05620:37:000000000-D9766:1:1101:5452:11402 1:N:0:88
ACCACACCTTCTACAATGAGCTGCGTGTGGCTCCCGAGGAGCACCCCGTGCTGCTGACCGAGGCCCCCCTGAACCCCAAGGCCAACCGCGAGAGTTGGTGAGCTATGGCCTCCCGGCGCTGCGCCCTTTCTCCCTGGTTCTCTCTTCTGCCGTTTTCCGTCGGCCTCTCTTCTCTGACCTGAGTCTCCTTTGGAACTCTGCAGGTTTAGCTCGGACGAGCACACGTCTGAACTCCAGTCCCTAATGCGCAT
+
AAAAAAAAFFFFGGG13G1AGDHHGEE000FGHFFECEGEEHEGHGGGA/FGFHFFHHFE@EEGGFGGGGGFGGHGGEEGG/GHHGEGGG/>/><@?<<F1?1GFGGHH??FGFG-->CC-C-AECGFH;CC0=GHHCFFFFGGGF0FGGGGG?FGFCCG.AG-9-:FFB/BFFFFFFFFF/;FFFF9;FFFF/;9BBFFF;BFAFFFFBFBB@--;-;@-;9A@FFFFFFFF;FFF;:/;F/BFF;BB@-
@M05620:37:000000000-D9766:1:1101:22740:11412 1:N:0:88
GAGGCTGCTTTGGAAGAAACTCATAGATTACTGCAACAGTTCCCCCTGGACCTGGAAAAGTTTCTTGCCTGGCTTACAGAAGCTGAAACAACTGCCAATGTCCTACAGGATGCTACCCGTAAGGAAAGGCTCCTAGAAGACTCCAAGGGAGTAAAAGAGCTGATGAAACAATGGCAAGTAAGTCAGGCATTTCCGCTTTAGCACTCTTGTGGATCCAATTGAACAATTCTCAGCATTTGTACTTGTAACTG
+
A>ABBAFBFFFFGGGGGFCGGGGHHFGGHAGHHHHHGGHGHHHHHGGGHFHHHHHHHHHHHHHHHHHHHHHHHHHHHHHHHHHHHHHHHHFHHHHHHHHHHHGHHHHHHHHHHHHHHHEEFGHHHGHGHHHHGHHHGHHHHHHHGHHGGHGGHHHHHGGHHHGHHHHHHHHHHHHGHGHHHHHHHHHHHHHHHHGGEGGHHHHHHHHHHGHGHHGHHHHHHHGHHHHGHHGGGGGGGGGGGGGGGGGGGGG
@M05620:37:000000000-D9766:1:1101:25957:11416 1:N:0:88
GAGGCTGCTTTGGAAGAAACTCATAGATTACTGCAACAGTTCCCCCTGGACCTGGAAAAGTTTCTTGCCTGGCTTACAGAAGCTGAAACAACCTGCTACGCCCTATAGGATGCTCCCCGTACTGCCCGGCTCCTCAAAACATCCCATGACATAACCGCGCTGAAGCCACCCTTGCACGTCCGACCAGCCTTTCCGCTTTCGCACTACTATGTCTACCATTTCCACCTTCTACTGATTTGTCATTGTCAATT
+
>1>1>AFAFFFFG1BF1GGCFFGFH31DFDGHGHGBGFGHHHHHHGGGHEFHGGHBFHHHBEHHHFFGGHHFHCFGHHGH1BFGGF1BFF>//B0B1B1///>/B1BB11BFHHGHA/>/>//21BG<//>?/<F1BF1F/1@0/@<G1112@1??CG@CG@A1>1>0<.<.//<00<C<.-.::-...;CFB;;.CBE0:.9990/90;;C00;99FGFFF//9-;/://;//9B///;;BB/;9/B/:/
@M05620:37:000000000-D9766:1:1101:7656:11417 1:N:0:88
AGTGCCAGCTCTCAATCGCACAGGGGACCCAGGGCCTGGCCCCTCCATCCAGAAAACCTATGACCTCACCCGCTACCTGGAGCACCAACTCCGCAGCTTGGCTGGGACCTATGTGAGTATCCAGCGTAGGAATCTGGGAGTTGGGGAGGAGTGAGGAGTTGGGGAAAGACAGTCCTAACCGTGGAGGGTTCTGGTAAATGATGGGGTGAGGAGGGGCTCTTTGGCTCCCACCAGTCCCCCTGTCTGGTCTA
+
BBBBBFFFCFFFGGGGGGGCGGHHGGGGGGHHFGGGGGHHHHGHGGHHHHHHHHHHHGHHHHHHHGHHHHHGGEEGHHHHFGHHHHGEFHHHGGGGGHHHGHHGGGHHGHHHHHHHHHHHHHHHHGFGGGHHHHHHHHFGGHHHGGGGGDGHHHHHHGHHHHGGGGHHHHHHHHHHHHHHGGGGGGGGEGGGGGGGGGGGGGGGGGFFFFFFFFFFFFFFFFFFFFFFFFFFFFFFFFFFFFFFFFFFFFB
@M05620:37:000000000-D9766:1:1101:29002:11421 1:N:0:88
ACCACACCTTCTACAATGAGCTGCGTGTGGCTCCCGAGGAGCACCCCGTGCTGCTGACCGAGGCCCCCCTGAACCCCAAGGCCAACCGCGAGAAGATGACCAGGTGAGTGGCCCGCTACCTCTTCTGGTGGCCGCCTCCCTCCTTCCTGGCCTCCCGGAGCTGCGCCCTTTCTCACTGGTTCTCTCTTCTGCCGTTTTCCGTAGGACTCTCTTCTCTGACCTGAGTCTCCTTTGGAACTCTGCAGGTTCTA
+
1A1>A>1AFFC1AGG1FGGGBGFBEAFGH?HHFGF?EEE/BGHHHG/EAAFFFD1FHHGGGGGG/?/EEGGHHG/?EFGHGGHA/FGGGCGC/?GFGF1FHHHGFGHHHFGFHHGGG-@GFHFHHHGFHGFHF@CGGGHGHGGHHHGG0FFGGGGEC?-9;9/C?AB@@FFFFFFFBBFBFFFFFFFFFFFFF@:BFFFFFFEBF/;FFFFFFFFFFBBFFFFBBFFFFFFFFEFFFFFFFFFFFFFBFF9
@M05620:37:000000000-D9766:1:1101:12733:11430 1:N:0:88
ACCACACCTTCTACAATGAGCTGCGTGTGGCTCCCGAGGAGCACCCCGTGCTGCTGACCGAGGCCCCCCTGAACCCCAAGGCCAACCGCGAGAAGATGACCAGGTGAGTGGCCCGCTACCTCTTCTGGTGGCCGCCTCCCTCCTTCCTGGCCTCCCGGAGCTGCGCCCTTTCTCACTGGTTCTCTCTTCTGCCGTTTTCCGTAGGACTCTCTTCTCTGACCTGAGTCTCCTTTGGAACTCTGCAGGTTCTA
+
BBBBBABBFFFFGGGGGGGGGGHHGGGGHGHHHGGGGGGGGHHHHGGGFGGGHHHHHHHGGGGGGGGGGGGGHHHGGGGHGHHHHGGGGGGGGGHHHHHHHHHGHHHHHHGGHHGGGGGHHHHHHHHHHHFHHGGGGGHGHHGHHHGGGGGGGGGGGGGGGGGGGGFFFFFFFFFFFFFFFFFFFFFFFFFFFFFFFFFFFFFFFFFFFFFFFFFFFFFFFFFFFFFFFFFFFFFFFFFFFFFFFFFFFF;
@M05620:37:000000000-D9766:1:1101:23447:11440 1:N:0:88
ACCACACCTTCTACAATGAGCTGCGTGTGGCTCCCGAGGAGCACCCCGTGCTGCTGACCGAGGCCCCCCTTAACCCCAAGGCCAACCGCGCGACTTGGGGAGCGGTGGCTTCCCGGGTCTGCGCCGTTTCTCTCTTGTTCTCTCTTCTGCCGTTTTCCGTGCGGCTCTCTTCTCTTACCTGTGTCTCGTTCGGCACTCTGCTGGCTCTAGCTCGGCCGCGATCGCGTCCGCCCTCCACCACCTCATGTGCA
+
AAAABBAA4BBFGGGFBFB5G5G4FBEA4E22BAAE2EE22BE1FEEE1BAA5D3F5B300>0>FAE>E/1FFFGGE/??FGGHCEEE<B/>/<//??/>///->.<.0<F0/<.<-.=</::-;-;;C/;F0CF90C0;;0900;BFBC0;.9B.C0;F..--9;DBFBFBFF///999B/;/;F//.;..;--9;::/B/9:..://;;//;-.;B-@--.-;-9--9-;9-.;......;.//B/9//
@M05620:37:000000000-D9766:1:1101:24043:11444 1:N:0:88
ACCACACCTTCTACAATGAGCTGCGTGTGGCTCCCGAGGCGCACCCCGTGCTGCTGACCGAGGCCCCCCTGAACCCCAAGGCCAACCGCGCGCCTTGGCGAGCTCTGGCCTCCCGCCGCTGCGCCCTTTCTCCCTGGCTCTCTCTTCTGCCGTTTTCCGTCGGCCTCTCTTCTCTGACCTGCGTCTCCTTTGGCACTCTGCAGGTTCTAGATCGGACGAGCACACGTCTGACCTCCAGTCCCTAATGCGCA
+
AAAAA>ABFFFFGGGG5GGGG5GGEEEFEEFHGGGG2EF2AEAEGGGGEEFEBGGGEHHGFG/EGEEGGGGHFHHGGGFHGHHH/FC>B@/<///?F10--->>1>0<CG<CGGG---;--C-@EGGBFFFF0F/09.9CFGFGF0CBFGGA:.9;FFFF9BFAF.FBF/BBFFFFFFFFF.;9BAFFFB//9/;F;F/BF/BF./BFBF/;FEF.-9>>F-:FF=.;.99/;BFF.99B/B9BFFFFDF-
@M05620:37:000000000-D9766:1:1101:3140:11446 1:N:0:88
GAGGCTGCTTTGGAAGAAACTCATAGATTACTGCAACAGTTCCCCCTGGACCTGGAAAAGTTTCTTGCCTGGCTTACAGAAGCTGAAACAACTGCCAATGTCCTACAGGATGCTACCCGTAAGGAAAGGCTCCTAGAAGACTCCAAGGGAGTAAAAGAGCTGATGAAACAATGGCAAGTAAGTCAGGCATTTCCGCTTTAGCACTCTTGTGGATCCAATTGAACAATTCTCAGCATTTGTACTTGTAACTG
+
B?ABBCFBFFFFGCGGGGGGGGHHHHHHHGHHHHGHFHGHHFHGHGGGGHHHHHGG3ACGGHHHHHHGFH3BGHHFGBBGGHFGHFBFGHHHHHHHHHHHHGGHHHH3BBGBCDFHGGGGGGHGHHC0BFGGEGHHHHHHBG?B2BGEAGGGHHGG@C@FGGDGFFBGHHHGHGHGFF1FGFGG>FGGHHFH1>.<<.<==D=GCGHGHFGFHGHHHHHHEF0CFHFGGHFFCFGGGGGCFFGG;;CFFGC
@M05620:37:000000000-D9766:1:1101:25805:11458 1:N:0:88
GAGGCTGCTTTGGACGAAACTCCTAGATTACTGCACCCAGTTCGTCGGGACCTGGATGAGGTTTTTTGCTTGCTTACAGAAGCTGAAAAAACTGCCAATGAACACATTATTATACCAGTAAGGAAAAACTCCTACAAGAAGCAACGGGAGTAAAAGACCCGCTGAAAAAATGGAAAGTAAGTCAGGCATTTAAACGCTAGCACCCTTGGGGAAACAACTGAACCACTTGTAGCAATTGCACCTTTAACAGC
+
A1AA>AFAFBB@GBBAE0AABBFG1113BDBDFH1BA0F0B12B/BA//AA/BBBFD1BB0BFFF///BF1BBBB2BBBFGH11B11@@0/?BEGHG>GHB1BBFGB2B2B2B2BB11<1>><B0000?1B1@11<@@00011@0/<///.<>1D=.<<.----.000.-.00:0::00=00<0;//;000;;0;.-.../:;.;.;/99-..;;;--9///B---///;/9;;/;B///;;///;;B/;-
@M05620:37:000000000-D9766:1:1101:13678:11466 1:N:0:88
GAGGCTGCTTTGGAAGAAACTCATAGATTACTGCAACAGTTCCCCCTGGACCTGGAAAAGTTTCTTGCCTGGCTTACAGAAGCTGAAACAACTGCCAATCCTACAGGATGCTACCCGTAAGGAAAGGCTCCTAGAAGACTCCAAGGGAGTAAAAGAGCTGATGAAACAATGGCAAGTAAGTCAGGCATTTCCGCTTTAGCACTCTTGTGGATCCAATTGAACAATTCTCAGCATTTGTACTTGTAACTGAC
+
BAABCCFCFFFFGGGGFGGGGGHHHHHHHHHHHHHHHHHHHHHHHGGGHHHHHHHHHHHHFHHHHHHHHHHHHHHHHHHHHHHHHHHHHHHHHHHHHHHHHHHHHHHHHHHHHHHHGGGGHHFFGFGHHHGHHHHHHHHHHHHHHGGHGGHHHHHGHHHHHHHHHHHHHHHGHFFFGHGHHHGGGHGHHHGHGGGGGHGHHHHHHHHHHGHHHHHHHHHHHHHHHHHHHGGGGGGGFGGGGGGGGGGGGF0
@M05620:37:000000000-D9766:1:1101:24901:11469 1:N:0:88
ACCACACCTTCTACAATGAGCTGCGTGTGGCTCCCGAGGAGCACCCCGTGCTGCTGACCGAGGCCCCCCTGAACCCCAAGGCCAACCGCGAGAAGATGACAAGTAGCCCGGCCCCTAACCTCGTCGCCTCGCAGCCTCTCTCCGTCCTCCCCTCCCGGCGACCAGTCCCTTCTCACTGCTCATCTGTCGTGTCACTTACCGCTCTCTTCTATGCCCTGACCAGCGTCTCTAATTCTACTCAGTCGGTCTTA
+
AAAAAAABBCFFGGBFFGBGGGHGGAAEEEHAFFBEEEEFGHHFHGGFEEGGGHGHGHFE?ECEGDGGGG1?EGHEGEEHEFGEHGDECF?C@/FFDHE22<?21?110///>><..00>1/.<.--..:.-;.-./;//:C/..9CDB/C./..9.;;-@;;9.99////.///////;///BF//9.;A..///;///.--9.;/;BB/;/99//:.///..-;.;.////////9///99/.--9.//
@M05620:37:000000000-D9766:1:1101:24886:11481 1:N:0:88
ACCACACCTTCTACAATGAGCTGCGTGTGGCTCCCGAGGAGCACCCCGTGCTGCTGACCGAGGCCCCCCTGAACCCCAAGGCCAACCGCGAGAAGATGCCCAGGTGAGTGGCCCGCTACCTCTTCTGGTGGCCGCCTCCCTCCTTCCTGGCCTCCCGGAGCTGCGCCCTTTCTCACTGGTTCTCTCTTCTGCCGTTTTCCGTAGGACTCTCTTCTCTGACCTGAGTCTCCTTTGGAACTCTGCAGGTTCTA
+
AAABBA3AFFFFFGGFEGBFAEECEBEBBEHHHGGEGGGCGHHHHGGEEEGFHGEGHHHGGGGGEFCGGGGHGHEEGGGFGHHECFGGGC/><BHGGD1?FHHGGHHCHFEGHGGGG@CHHHHHHHHHHHGHHGGGGGHGHFGHFFFFBFEFFAFEGB-;@F/FBBD?BFFFFFFFFFF9FBFFFFFFFFFFFBAFFFFFFFFFFFFFFFFFFFFFFFBBFFFFFFFFFFFFFFFFFFFFFEFFFFAFFF9
@M05620:37:000000000-D9766:1:1101:16777:11516 1:N:0:88
ACCACACCTTCTACAATGAGCTGCGTGTGGCTCCCGAGGAGCACCCCGTGCTGCTGACCGAGGCCCCCCTGAACCCCAAGGCCAACCGCGAGAAGATGAAGTGGCCCGCTACCTCTTCTGGTGGCCGCCTCCCTCCTTCCTGGCCTCCCGGAGCTGCGCCCTTTCTCACTGGTTCTCTCTTCTGCCGTTTTCCGTAGGACTCTCTTCTCTGACCTGAGTCTCCTTTGGAACTCTGCAGGTTCTAGATCGGA
+
CCCCDCCDFFFFGGGGGGGGGGHHGGGFHGHHHGGGGGGGGHHHHGGGGGGGHHHHHHHGGGGGGGGGGGGHHHHGGGGHGHHHHGGGGGGGGGHHHHHHHHHHGHHGGGGGHHHHHHHHHGHGHHGGGGGHGHHGHHHHHHHHHHHGGGG?DGGGGGGGGGGGFFF0BFFFFFFFFHFFFFHHHFFDFFFFFFFFFFFFFFFFFFHHFHFFFFFFFFFFFFFFFFFFFFFFFFFFFFFFFFFFFFFFFFD
@M05620:37:000000000-D9766:1:1101:12037:11516 1:N:0:88
AGTGCCAGCTCTCAATCGCACAGGGGACCCAGGGCCTGGCCCCTCCATCCAGAAAACCTATGACCTCACCCGCTACCTGGAGCACCAACTCCGCAGCTTGGCTGGGACCTATGTGAGTATCCAGCGTAGGAATCTGGGAGTTGGGGAGGAGTGAGGAGTTGGGGAAAGACAGTCCTAACCGTGGAGGGTTCTGGTAAATGATGGGGTGAGGAGGGGCTCTTTGGCTCCCACCAGTCCCCCTGTCTGGTCTA
+
AAAABFFFAFFFGDGGGGGGGGHHGGGGGGHHGGGGGGDHHHGHGGGHFFHHHGGHHGCHHHHHHHHHHHHGGGGGHHHHHGHGHHHHGHHHGEEGGHHFGHHGGGGHGHGHHFHHHHHFHHHHHGEGGGHHFHHHFHHF<FFHGGGGGGGHFHDGHGHGHHGGGFHFGHHHGHHHHFHHGGEGGGDGC.FGFGGFFGGFFFFFGGFFFFFFFFFFFFFFFFFFFEFFFFFFFFFFFFFF-EFFFFFFFFF
@M05620:37:000000000-D9766:1:1101:17035:11517 1:N:0:88
AGTGCCAGCTCTCAATCGCACAGGGGACCCAGGGCCTGGCCCCTCCATCCAGAAAACCTATGACCTCACCCGCTACCTGGAGCACCAACTCCGCAGCTTGGCTGGGACCTATGTGAGTATCCAGCGTAGGAATCTGGGAGTTGGGGGGGAGTGAGGAGTTGGGGAAAGACAGTCCTAACCGTGGAGGGTTCTGGTAAATGATGGGGTGAGGAGGGGCTCTTTGGCTCCCACCAGTCCCCCTGTCTGGTCTA
+
BBABBFFFCFFFGGGGGGGGGGHHGGGGGGFHGGGGGGHHHHGHGGHGHHGHGEFHHGHEHHFHHHHHHHHGGGGGHGHHHHHHHHHHGHHHGGCGGHHHGHHGGGHHGHHHHHHHHFGHHGHHHGFGGGHGFHHHHHGGGHHHGGGFFFFFFFFFFFFFFFFFFFFFFFFFFFFFFFFFFDFFFFFFFFFFFFFFFFFFFFFFFFFFFFFFFFFFCFFFFFFFFFFFFFFDFFFFFFFFFFFFFFFFFFB
@M05620:37:000000000-D9766:1:1101:28484:11529 1:N:0:88
ACCACACCTTCTACAATGAGCTGCGTGTGGCTCCCGAGGAGCACCCCGTGCTGCTGACCGAGGCCCCCCTGAACCCCAAGGCCAACCGCGAGAAGATGAAGTGGCCCGCTACCTCTTCTGGTGGCCGCCTCCCTCCTTCCTGGCCTCCCGGCGCTGCGCCCTTTCTCACTGGTTCTCTCTTCTGCCGTTTTCCGTAGGACTCTCTTCTCTGACCTGAGTCTCCTTTGGAACTCTGCAGGTTCTAGATCGGA
+
A3ABB?AAFFCFBGGFFGAFDEGHGEGEG2FHHFGE?EG?FHHHHGGGECFFFHGHHHHGGGGGEGGGGGGGHHHGGGGHGHHHGGGGGGCGGD0CGD1>?2FHF0GCGC@DHH1GHHHHB1>DHC@<DDAHGHHGHHGHHFGFGGHGGDB-@AA?DB?D@BBFFFFBBBBBFBFFFFBFFFFFFFBA.F?FFFFA..BFBFF9BBFFFFFFFFFB/:9FFFFBBFB/FFFFFBFFBF;;BFFFFEF/EF9
@M05620:37:000000000-D9766:1:1101:15622:11530 1:N:0:88
ACCACACCTTCTACAATGAGCTGCGTGTGGCTCCCGAGGAGCACCCCGTGCTGCTGACCGAGGCCCCCCTGAACCCCAAGGCCAACCGCGAGAGTTGGTGAGCTATGGCCTCCCGGAGCTGCGCCCTTTCTCACTGGTTCTCTCTTCTGCCGTTTTCCGTAGGACTCTCTTCTCTGACCTGAGTCTCCTTTGGAACTCTGCAGGTTCTAGATCGGAAGAGCACACGTCTGAACTCCAGTCACTAATGCGCA
+
BABABBBBFFFFGFGGGGGGGGHHGGGGHGHGHGGGEGFFDHHHHGGGEEEFFHFHHHHG?ECEGGGGGGGBHHHGGGGHGGHGHGGGGGFGCDGFHGCFGHHHHHHHHHHHHGGGGGGHHHGGGGGGHHHHHHHHHGHHHHHHGHHHHHHGGGGGGGGFGGGGGGGGGGGGGGGGFGGGGGFFHHHFFFHHFFFFFFFFFFFFFFFFFFFFFFFFFFFFEFFFFFFFFFFFFFFFFFFFFFFFFFFFFB-
@M05620:37:000000000-D9766:1:1101:17554:11540 1:N:0:88
ACCACACCTTCTACAATGAGCTGCGTGTGGCTCCCGAGGAGCACCCCGTGCTGCTGACCGAGGCCCCCCTGAACCCCAAGGCCAACCGCGAGAGTTGGTGAGCTCTGGCCTCCCGGAGCTGCGCCCTTTCTCCCTGGTTCTCTCTTCTGCCGTTTTCCGTAGGCCTCTCTTCTCTGACCTGAGTCTCCTTTGGCACTCTGCAGGTTCTAGATCGGAAGAGCACACGTCTGAACTCCAGTCCCTAATGCGCA
+
BBBBBBBCFFFFGFGFGGFGGGHHGGGFHCGGFGGGGGGGGHHHHGGGEFGGHHHHHHHA?EFGGGGGGGGFHHHGGGGHGHHHHGGGGG/CCBG@GG?F?GFH1?1FFHHHHGFG-@DGFHGGGGGHHGHH0CHHHHGHHHHHHHHHGHHGGGGGGFFF.C?9BFGGGGGGGGGEFGGGF/;FFFFFFFFFF0BFFFFFFFFFAFFFFFBFFFF..;9AB0FFFFFFFE90FFFFBFFF0BBFFFFFFF9
@M05620:37:000000000-D9766:1:1101:5080:11549 1:N:0:88
ACCACACCTTCTACAATGAGCTGCGTGTGGCTCCCGAGGAGCACCCCGTGCTGCTGACCGAGGCCCCCCTGAACCCCAAGGCCAACCGCGAGAAGATGACCCGGTGAGTGGCCCGCTACCTCTTCTTGTGGCCTCCTCCCTCCTTCCCGGCCTCCCGGAGCTGCGCCCTTTCTCACTGGTTCTCTCTTCTGCCGTTTTCCGTAGGACTCTCTTCTCTTACCTGAGTCTCCTTTGGAACTCTGCAGGTTCTA
+
CCCCCCBCFFFFGGGGGGGGGGHHGEEEGGHHHGGGGGGGGHHHHGGGGGGGHHHHHHHGGGGGGEGGGGGFHHGGGGGHGHHHHGGGGGDC?DFGHHFGB2/<///??1.<GG-@--<GG00=<D0==0<;G0.;CCHEGCF/C0;/;-@B..9:.;9?AA/C--ADCFB9BF/FF/./:/BB9BBF/://B;A.BF9/.;..A/;99BF/;/BB//:9BB/:.9:BFF9BF//9//;9:/B//..;9B9
@M05620:37:000000000-D9766:1:1101:14247:11552 1:N:0:88
AGTGCCAGCTCTCAATCGCACAGGGGACCCAGGGCCTGGCCCCTCCATCCAGAAAACCTATGACCTCACCCGCTACCTGGCGCACCCCCTCCGCAGCTTGGCTGGGACCTATGTGAGTATCCAGCGTAGGAATCTGGGAGTTGGGGAGGAGTGAGGAGTTGGGGAAAGACAGTCCTAACCGTGGAGGGTTCTGGTAAATGATGGGGTGAGGAGGGGCTCTTTGGCTCCCACCAGTCCCCCTGTCTGGTCTT
+
>A>>>DFFBFFFGDGFGGGCGFGGG22AAEHH2BEECFGHFHGHGGFHGHFHBGHFFEHHHHGHHGHHHFH0>>>EHHBGBEE/>E//>EF?/?><EGG3<FB?AG0F/F2FFHD@GFF@GHGGG//?AEBD?GHHGC0<CGHG@G.AC<<<<00;0.CG0C@@E..;/;/CFFBFF0CCBFFC.CDBGGGGGF/;FBFF//BFFB9=EFF/9DD-B9AF9B/9B/BEFBFFAAFFFFFFFFFFF/BFFF/
@M05620:37:000000000-D9766:1:1101:2332:11553 1:N:0:88
GAGGCTGCTTTGGAAGAAACTGATAAATCACTGACACAGTTTCCCATGAACCCGGGACCGTACCTTGCCTGGCCTACAGCATCTGCCACAACTTCCACTCCTACAGGATGCTACCCGTACGGACCGGCTCCTCGCCGCCTCCCCGGTCGTCCCCGCGCTGCTGCACCCCTGGCCAGTACGTCCGGCATTTCCGCTTTAGCACTCTTGTGGCTCCAATTGAACAATTCTCAGCATTTGTACTTGTAACTGAC
+
AAAAAAFAFFFFGGGGG1FGGABAD313BB1DF1BFFFAA22D2111B11BAA////AAEA///D1111B1/001B0BBBBFHH111B@0/BB1B111B0GFBBG10011>12B0BAEG?<<///</<</?@CE//</AAGHC.-<<-=<..:C@CG;999BFF//;A-;;.;.;CF0;ABC-@@9--BFFF?B?AF9BFB;B/BFFFF??AFE//;B9//;/-9FF/BFBFBFFBF;;:BFFF//9;BFF
@M05620:37:000000000-D9766:1:1101:9732:11553 1:N:0:88
AGTGCCAGCTCTCAATCGCACAGGGGACCCAGGGCCTGGCCCCTCCATCCAGAAAACCTATGACCTCACCCGCTACCTGGAGCACCAACTCCGCAGCTTGGCTGGGACCTATGTGAGTATCCAGCGTAGGAATCTGGGAGTTGGGGAGGAGTGAGGAGTTGGGGAAAGACAGTCCTAACCGTGGAGGGTTCTGGTAAATGATGGGGTGAGGAGGGGCTCTTTGGCTCCCACCAGTCCCCCTGTCTGGTCTA
+
BCBCBFFFDFFFGGGGGGGGGGHHGGGGGGHHDGGGGGHHHHGHGGHHHHHHHHHHHGHHHHHHHHHHHHHGGGGGHHHHHHHHHHHHGHHHGGGGGHHHGHHGGGHHGHHHHHHHHHHHHHHHHGGGGGHHHHHHHHHGGHHHGGGGGGGHHHHHHGHHHHGGGGHHHHHHHHHHHHHHGGGGGGGGEGGGGGGGGHHGGGGGGGFFFFFFFFFFFFFFFHHFFFFFFFFFFFFFFFFFFFFFHFFFFFB
@M05620:37:000000000-D9766:1:1101:13305:11555 1:N:0:88
ACCACACCTTCTACAATGAGCTGCGTGTGGCTCCCGAGGAGCACCCCGTGCTGCTGACCGAGGCCCCCCTGAACCCCAAGGCCAACCGCGAGAAGATGACCAGGTGAGTGGCCCGCTACCTCTTCTGGTGGCCGCCTCCCTCCTTCCTGGCCTCCCGGAGCTGCGCCCTTTCTCACTGGTTCTCTCTTCTGCCGTTTTCCGTAGGACTCTCTTCTCTGACCTGAGTCTCCTTTGGAACTCTGCAGGTTCTA
+
CCCCCCCCFFFFGGGGGGGGGGHHGFGEHGHHHGGGGGGGGHHHHGGGGGGGHHHHHHHGGGGGGGGGGGGHHHHGGGGHGHHHHGGGGGGGGGHHHHHFCGHAFG10=F/A=GC?@<<FGDDGFGD0GF..G<C-AEC.CG.CCHGGB/C.:AAE.C9BCF00-9A>-B0:BFBBBB/FFFFFFFFF0FFB0@::FABFDB9..;0;FFFFFFFFFFFFBBB:/BFFFBFF999BFFF00::B09AFFF0
@M05620:37:000000000-D9766:1:1101:14258:11566 1:N:0:88
AGTGCCAGCTCTCAATCGCACAGGGGACCCAGGGCCTGGCCCCTCCATCCAGAAAACCTATGACCTCACCCGCTACCTGGAGCACCAACTCCGCAGCTTGGCTGGGACCTATGTGAGTATCCAGCGTAGGAATCTGGGAGTTGGGGAGGAGTGAGGAGTTGGGGAAAGACAGTCCTAACCGTGGAGGGTTCTGGTAAATGATGGGGTGAGGAGGGGCTCTTTGGCTCCCACCAGTCCCCCTGTCTGGTCTA
+
ABBBCFFFCFFFGFGGGGGGGGHHGGGGGGHHGGGGGGHHHHGHGGHHHHHHHHHHHGHHHHHHHHHHHHHGGGGGHHHHHHGHHHHHGHHHGGGGGHHHGGHGGGHHGHHHHHHHHHHHHHHHHGEGGGHHHHHHHHHGGHHHGGGGGGGHGHHHHGHHHHGGGGHHHHHHHHHHHHHHGFGGGGGGGGGGHGGGGGGGGGHGGGFFFFFFFFFFFFFFFFFFFFFFFFFFFFFFFFFFFFFFHHFFFFF
@M05620:37:000000000-D9766:1:1101:15746:11568 1:N:0:88
AGTGCCAGCTCTCAATCGCACAGGGGACCCAGGGCCTGGCCCCTCCATCCAGAAAACCTATGACCTCACCCGCTACCTGGAGCACCAACTCCGCAGCTTGGCTGGGACCTATGTGAGTATCCAGCGTAGGAATCTGGGAGTTGGGGAGGAGTGAGGAGTTGGGGAAAGACAGTCCTAACCGTGGAGGGTTCTGGTAAATGATGGGGTGAGGAGGGGCTCTTTGGCTCCCACCAGTCCCCCTGTCTGGTCTA
+
>A>ABFFFBFFFGGGGGGFGGGHHGGGGGGHHGGGGGGHHHHGHGGHGFHHHHFBGHGBGHHHHHHGHHHHGGGGGHGHHHHGGFHHHGHGHGGFGGHHHGHHGGGHHGHHGHHHHHHHHHHHHHGEGFCGHHHFHHFGFDHFHGGGGGGGFHHGFHGHHGEFGGGHHHHHHHEGHHHHHGGGGGGGCEGGGGGFGBFFGGGGGGGFFFFFFFFFFFFFFFFFFFFFFFFFFFFFFFFFFFFFFFFFFFFF
@M05620:37:000000000-D9766:1:1101:22780:11599 1:N:0:88
GAGGCTGATTTGGAAGAACCTCATAGAGTACTGTAACAGTTCCCCCTTGACCTGGAAAATTTTCTTGCCTGGCTTACAGAAGCTGAAACACCTGCCAATCCTACAGGCTGCTACACGTACTTAAAGGCTCCTAGAAGACTCCAAGGTAGTAAAAGAGATGATGAAACAATGTCAAGTAAGTCAGGCATTTCCGCTTTAGCACTATTGTGGATCCAATTGACCAATTCCCATCATTCGTACTTGTAACTGAC
+
A>A>AAF1BBDDG11BEGGGGGHHGGH1DFGFG33D3ABGFHGHHGG0FFFHGGHEGHH1B1GHHFGHHHECHFGGHHFHAGHHHB1FFHFEFHF0BFFGHH2BFEE/BGGH1D1B?FF//2BBGBGHHHGH1GHFHHHHHFGEBA<><GBDG>BCH0BFFHHHHHHC<GG2@2DDGHBGFHH1CGHHHHFHAECGGEHHH<F1=0DGGF0CGG0<=GDG0CBA/GF0:0<GGHH:;/;GHFBFF;9;F0C
@M05620:37:000000000-D9766:1:1101:22762:11614 1:N:0:88
GAGGCTGCTTTGGAAGAAACTCATAGATTACTGCAACAGTTCCCCCTGGACCTGGAAAAGTTTCTTGCCTGGCTTACAGAAGCTGAAACAACTGCCAATCCTACAGGATTCCACCCGTAAGGAAAGGCTCCTACAAGACCTCAAGGGAGGAAAAGAGCTGACGAAACAATGGCAAGGAAGTCAGGCATTTTCCCTTTAGCACTCTTTTGGATTCAATTTAACAATTTCCAGCATTTTTACCTTTAACTTAC
+
CBCCDCFDFFFFGGGGGGGGGGHHHHHHHHHHHHHHHHHHHHHHHGGGHHHHHHHHHHHHHHHHHHHHHHHHHHHHHHHHHHHHHHHHHHHHHHHHHHGFHG4BCBF133@443BE/>/?0F3FG0B/3BF3333B32?2?BFHBGDC///@FH@/2=D210//>A/?G11>0>G..0>01=>0</<<DD0D0<=DG0=0;0:/;C:0C:000;CH0<00;0;F0;00000//;;F0;.00;900;;0000
@M05620:37:000000000-D9766:1:1101:4074:11636 1:N:0:88
GAGGCTGCTTTGGAAGAAACTCATAGATTACTGCAACAGTTCCCCCTGGACCTGGAAAAGTTTCTTGCCTGGCTTACAGAAGCTGAAACAACTGCCAATCCTACAGGATGCTACCCGTAAGGAAAGGCTCCTAGAAGACTCCAAGGGAGTAAACGAGCTGATGAAACAATGGCAAGTAAGTCAGGCATTTCCGCTTTAGCACTCTTGTGGATCCAATTGAACAATTCTCAGCATTTGTACTTGTAACTGAC
+
BABCBBFCFFFFGGGGGGGGGGHHHHHHHHHHHHHGHHHHHHHHHGGGHFHHHHHHHHEGFGHHHHHHHHHHHHHFHHHHHHHHHHBGGHHHHHHHGHHHHHFHHHGGHGBGEGHHGGGAGEGE3FGGHHGH343?G3FGHH2FGGGEFBFGB2?<CEGHEHH1=GH0FGHHHHFGFG1<FGEGHFHHHHHHDGGGEHHHHHHHHHHHHG0GHHHGHHCGHHHGGGGGGGGGGGGGFFGFFGGGGGGGGGF
@M05620:37:000000000-D9766:1:1101:11171:11646 1:N:0:88
ACCACACCTTCTACAATGAGCTGCGTGTGGCTCCCGAGGAGCACCCCGTGCTGCTGACCGAGGCCCCCCTGAACCCCAAGGCCAACCGCGAGAAGATGAAGTGGCCCGCTACCTCTTCTGGTGGCCGCCTCCCTCCTTCCTGGCCTCCCGGAGCTGCGCCCTTTCTCACTGGTTCTCTCTTCTGCCGTTTTCCGTAGGACTCTCTTCTCTGACCTGAGTCTCCTTTGGAACTCTGCAGGTTCTAGATCGGA
+
AAA3AAAAFFFFGGGGGGG5G5GBEFGGHGHG3FGGGGGGGHHHHGGGFGGGGGFHHHHGGGGGGGGGGGGHHHGGGGGHEHHHEGGEGGGGGCHHHEHDFFHHGHHGGGGGGHHHGHHHHGHGHFDG-CEHGHHGHHHHHHHHGHHGGGGGGGGGGGGGBBGGFFFFFBF.BBFFFEFFFFFFFFBFFFEFFFFFFFFFEFFBFF/FBFFEFFFFFBBFFFFFFFFFFFFFFFFFEFF?FFFFFEFFFF9
@M05620:37:000000000-D9766:1:1101:24768:11646 1:N:0:88
GAGGCTTCTTTGGACGAAACTCATAGATTACTGCAACAGTTCCCCCTGGACCTGGACAAGTTTCTTGCCTTGCTTACCGAAGCTGAAACAACTGCCAATGACTACATTATTTTACCCGTAAGGAAATACTCCTATAAGAATACAAGGGAGTAAAAGATCTGATGAAAAAATGGAAAGTAAGTCAGGCATTTCAACTTCAGCACTCCTGTGGAACCAATTTAACAATTTTCAGCATTTGTACTTGTAACAGC
+
A3AA>>FF@DBDGCBAEEEFGGHHHGHHFHB5FF3FBF2DDDD3FEAF2CBBFGEGB31BDFFDFHGBBA5BBGHBB3BBEE>FG33GBB?GHHHEFHGG3@4FFH44B4@4B?B?3/?/EF33EG34BBBBG?43??33232BB2???/?22>D2?2@22@11@111?<??<1<<011<1111=00<0<0000==0<00==.0</;;00:C0/;:C/0000;0000000;;FB0;;00;90;09;CF09.
@M05620:37:000000000-D9766:1:1101:27848:11648 1:N:0:88
ACCACACCTTCTACAATGAGCTGCGTGTGGCTCCCGAGGAGCACCCCGTGCTGCTGACCGAGGCCCCCCTGAACCCCAAGGCCAACCGCGAGAAGATGACCAGGTGAGTGGCCCGCTACCTCTTCTGGTGGCCGCCTCCCTCCTTCCTGGCCTCCCGGGGCTGCGCCCTTTCTCACTGGTTCTCTCTTCTGCCGTTTTCCGTAGGACTCTCTTCTCTGACCTGAGTCTCCTTTGGAACTCTGCAGGTTCTA
+
AAABBBA3BCCFGGGGFGBBGGHHGEGBAEGBBABB2FEEFGDHHGGEGEEFFHHHHHFEGCCEFGGGGGGHFHHGGGGHGHHHHGGGDD/>CGHEGHHHHHGF?<1?F1FFHHGGGGGHHHHHGHGHHHGHHGGGGGHGHHGHGHGGFG?FGGGGFA-;AGFFFFFFFFFFFFFFFFFFFFFFFFFFB/FFFFDFFFFFFFFDDFFFFFFFFFF/;F;BFFFFFFF;9BBFFFFFFFFFFFFFFFFFFFB
@M05620:37:000000000-D9766:1:1101:27883:11654 1:N:0:88
AGTGCCAGCTCTCAATCGAACAGGGGACCCAGGGCCTGGCCCCTCCAGCCAGAAAACCTATGACCTCACCCGCTACCTGGAGCACCAACTCCGCAGCTTGGCTGGGACCTATGTGAGTATCCAGCGTAGGAATCTGGGAGTTGGGGAGGAGTGAGGAGTTGGGGAAAGACAGTCCTAACCGTGGAGGGTTCTGGTAAATGATGGGGTGAGGAGGGGCTCTTTGGCTCCCACCAGTCCCCCTGTCTGGTCTA
+
>A>AAFF4>CFFGGGGGFGGGEGHGGGGGFGFG2EEFGHGAGEHEE23AAGF1B3BCFH3BB5DGHHHHHHGCGGGHHHHGHHHHHHEEH@GEGGGEHFFGHEFFEB?EGHHHHH3DGGGHHHGHCD/BD2@@DHGFG?FGHGHGG<@CCDGHFHHFGHHHHGG:..;GHGGGHFH00:.;EEG?E?DDGFGGGFB09CF0FGGG?;@.AFBADAF;AEFFFFFFFFEF.ADAAFFFFFFFFFEFFFFFF/
@M05620:37:000000000-D9766:1:1101:11187:11656 1:N:0:88
AGTGCCAGCTCTCAATCGCACAGGGGACCCAGGGCCTGGCCCCTCCATCCAGAAAACCTATGACCTCACCCGCTACCTGGAGCACCAACTCCGCAGCTTGGCTGGGACCTATGTGAGTATCCAGCGTAGGAATCTGGGAGTTGGGGAGGAGTGAGGAGTTGGGGAAAGACAGTCCTAACCGTGGAGGGTTCTGGTAAATGATGGGGTGAGGAGGGGCTCTTTGGCTCCCACCAGTCCCCCTGTCTGGTCTA
+
ABA?AFFFBFFFGGGFGGGCGFHHGGGGGGHHBEEEDFHHHHGHGGHHHHHHHHHHHGHHFHHHHHHHHHHGG>EGHGHHBFGHGHE1EGHEEGFGEHGHGHHGCGHHGHHHHHHHHHHHGHHHHGGGCGHHHHHHHHHGGHHHGGFFGEGFHHHHGGHHHHGGGGHHGHHHHHHHHHHHGGGGGGGGGGGGGGGGGGGGGGGGGGFFFFFFFFFFFFFFFFFFFFFFFFFFFFFFFFFFFFFFFFFFFFF
@M05620:37:000000000-D9766:1:1101:7424:11669 1:N:0:88
AGTGCCAGCTCTCAATCGCACAGGGGACCCAGGGCCTGGCCCCTCCATCCAGAAAACCTATGACCTCACCCGCTACCTGGAGCACCAACTCCGCAGCTTGGCTGGGACCTATGTGAGTATCCAGCGTAGGAATCTGGGAGTTGGGGAGGAGTGAGGAGTTGGGGAAAGACAGTCCTAACCGTGGAGGGTTCTGGTAAATGATGGGGTGAGGAGGGGCTCTTTGGCTCCCACCAGTCCCCCTGTCTGGTCTA
+
>AAABFFFAFFFGGGGGFGGGGGDFGGGGFHHDEGGGGHHHHGHGGHHHHHHHHHHHGHHHHHHHHHHHHHFGFFGHGHHFGGFGHHHGHHHGGGGGHHHGHFFGGGHGHHHGHHHH3GHHHHGHG/BFGHHHHHHHGHGGHHHCGGGGFGHHHHHHAGHHHCGGGGHHHHHHHHHHHHHGEEFDEGA;CFGGG9FGGGGGGGGGGFFFFFFFFFAF=FFFFFFFFFFFFFFFFFFFFFFF9FFFFBFFFB
@M05620:37:000000000-D9766:1:1101:19077:11677 1:N:0:88
ACCACACCTTCTACAATGAGCTGCGTGTGGCTCCCGAGGAGCACCCCGTGCTGCTGACCGAGGCCCCCCTGAACCCCAAGGCCAACCGCGAGAAGATGACCAGGTGAGTGGCCCGCTACCTCTTCTGGTGGCCGCCTCCCTCCTTCCTGGCCTCCCGGAGCTGCGCCCTTTCTCACTGGTTCTCTCTTCTGCCGTTTTCCGTAGGACTCTCTTCTCTGACCTGAGTCTCCTTTGGAACTCTGCAGGTTCTA
+
ABBABBBBFFFFGGGGGGGGGGHHGFGGHGHHHGGGGGGGGHHHHGGGEGGGGHHHHHHGFGGGFGGGGGGHHHHGGGGHGHHHHGGGGGGGFGHCGHHHHH0/FHFFHHGFHH-A@CCHHHHGGHHFHGGGFFGGCGHGHHDGGGGBGBFFFGEGF-;BGGGGGGFFFFFFFFFFFFE:BFFFFFFFFFFFF-DFFFFFF99.;B/BFFFFFFFFF/BFB9BFBFFFFFB9F9//B/BFFBBBFFFFBF/
@M05620:37:000000000-D9766:1:1101:16263:11679 1:N:0:88
AGTGCCAGCTCTCAATCGCACAGGGGACCCAGGGCCTGGCCCCTCCATCCAGAAAACCTATGACCTCACCCGCTACCTGGAGCACCAACTCCGCAGCTTGGCTGGGACCTATGTGAGTATCCAGCGTAGGAATCTGGGAGTTGGGGAGGAGTGAGGAGTTGGGGAAAGACAGTCCTAACCGTGGAGGGTTCTGGTAAATGATGGGGTGAGGAGGGGCTCTTTGGCTCCCACCAGTCCCCCTGTCTGGTCTA
+
AA>ABFFFBFFFGGGGGGGGGGHHGCFEGGHHFGGGGFHHHGGHGGFHHHHHGHHHFEHGGGFHHHHHHHHGGEEGHHHHGHHHHHGGGHHHGGGGGHHHGHHGGGHHGHHHHHHHHHHHHHHGHGGDGGEHGHHHHHHGGHHHGGGGGGGHHHGHHGHHHHGGFGEHHHHGHHHHHHHHGGGGGGGGGGGGGGGGGGGGGGGGGGDFFFFFFFFFFFFFFFFFFFFFFFFFFFFFFFFFFFFFFFFFFF/
@M05620:37:000000000-D9766:1:1101:7919:11685 1:N:0:88
AGTGCCAGCTCTCAATCGCACAGGGGACCCAGGGCCTGGCCCCTCCATCCAGAAAACCTATGACCTCACCCGCTACCTGGAGCACCACCTCCGCAGCTTGGCTGGGACCTATGTGAGTATCCAGCGTAGGAATCTGGGAGTTGGGGAGGAGTGAGGAGTTGGGGAAAGACAGTCCTAACCGTGGAGGGTTCTGGTAAATGATGGGGTGAGGAGGGGCTCTTTGGCTCCCACCAGTCCCCCTGTCTGGTCTA
+
>A>1>DFFAFFFG1FGGGGCGGHHGEEEFEGH0BEEFGHHHHGHGGHHHHHHHHHGGGHHHHHHHAGHHHHEE/>EGGFH0FGHHH0/?GHGGGGGGHHHGHHGGGHHGHHHHHHHHHHHHHHHHGG?CEGGHHHGHH<CEGHGGGCCG.CHHBGHGGHHHHGGE.CHBG/CHHHHHHHGGGGGBGGGGFGGGGGGGGGGGGGGGFF@FFFFFF@@@@FFFFFFFFFFFFFFFFFFFFFF@FFFFFFFFFB
@M05620:37:000000000-D9766:1:1101:7761:11727 1:N:0:88
GAGGCTGCTTTGGAAGAAACTCATAGATTACTGCAACAGTTCCCCCTGGACCTGGAAAAGTTTCTTGCCTGGCTTACAGAAGCTGAAACAACTCCCATGGAGTAAAAGAGCTGATCACATAATGGCAAGTAACTCAGGTACTTCCGTTGCATCACTGTGCTGGAGCCAACCGAACAAGTCTCACCAGCTGTACTGCTTACTCACACTTCAGGGACAAAATTCGGAATACTACACATCTGAACTTGAGTCAG
+
CCCCCCFCFFFFGGGGGGGGGGHHHHHHHHHHHHHHHHHHHHHHHGGGHHHHHHHHHHHHHHHHHHHHHHHHHHHHHHHHHHHHHHHHHHHHH@FFG@BF3233D@GF1?233334D334DF4F3FH3F34?4FG3334B3D4DG/33<<23DFF33B33DF200@==G/?///AFHGGH1111>10.11>1>100=00<00=C<0/=00=G..;EHH.00:..:CC000;;0C0;0;F0;FF00000;00
@M05620:37:000000000-D9766:1:1101:23406:11741 1:N:0:88
AGTGCCAGCTCTCAATCGCACAGGGGACCCAGGGCCTGGCCCCTCCATCCAGAAAACCTATGACCTCACCCGCTACCTGGAGCACCAACTCCGCAGCTTGGCTGGGACCTATGTGAGTATCCAGCGTAGGAATCTGGGAGTTGGGGAGGAGTGAGGAGTTGGGGAAAGACAGTCCTAACCGTGGAGGGTTCTGGTAAATGATGGGGTGAGGAGGGGCTCTTTGGCTCCCACCAGTCCCCCTGTCTGGTCTA
+
AA>AA1BFAFFFBGGFDGGGG?GCEEGGCEFHEEGECFH0CGEGGGHHHCFH1BCFHGHHHH2GHHHHHHHEEEFGHGHGHGHHHHHEGFHHGF//EBEGEHHGFEHHGHGHHHHHHGHHHHHHGGGGGGGHHGHHHHHGEHHHGGGGGGGHHHHGHGHHGGCGGGHHHHHHHHHGHHGHGGFGGGGGCCGFFGGGGGGGGGGFEGF@EFFFFF@@@@FFFFFFFFFFFEFFFFFFFFFF@FFFFFFFFFF
@M05620:37:000000000-D9766:1:1101:10632:11745 1:N:0:88
GAGGCTGCTTTGGAAGAAACTCATAGATTACTGCAACAGTTCCCCCTGGACCTGGAAAAGTTTCTTGCCTGGCTTACAGAAGCTGAAACAACTGCCAATGTCCTACAGGATGCTACCCGTAAGGAAAGGCTCCTAGAAGACTCCAAGGGAGTAAAAGAGCTGATGAAACAATGGCAAGTAAGTCAGGCATTTCCGCTTTAGCACTCTTGTGGATCCAATTGAACAATTCTCAGCATTTGTACTTGTAACTG
+
CCCCCCFCFFFFGGGGGGGGGGGHHHHHHHHHHHHHHHHHHHHHHGGGHHHHHHHGHHHGBHHHHHHHHHHHHHHHHHHHHHGHHHHHHHHHHHHHHHHHHHHHHHHHHHHHHHHHHHGEGGHHHHHHHHHHGHHHHHHHHHHHHHHGGHGGGHHHHGHHHHHHHHHHHHHHHHHHHGHHGHHHHHGHHHHHGHGGGGGHHHGHHHHHHHHGHHHHHHHHFHHHHHHHHHGGGGGGGGGGGGGGGGGGGGF
@M05620:37:000000000-D9766:1:1101:7728:11746 1:N:0:88
ACCACACCTTCTACAATGAGCTGCGTGTGGCTCCCGAGGAGCACCCCGTGCTGCTGACCGAGGCCCCCCTGAACCCCAAGGCCAACCGCGAGAAGAGGAGTGGCCCAGGTGAGTGGCCCGCTACCTCTTCTGGTGGCCGCCTCCCTCCTTCCTGGCCTCCCGGAGCTGCGCCCTTTCTCACTGGTTCTCTCTTCTGCCGTTTTCCGTAGGACTCTCTTCTCTGACCTGAGTCTCCTTTGGAACTCTGCAGG
+
AAA1AAAAFFFFGGGGDGGEGFHHGFEEF0FH1FF?EGGGGHHHHGGG/EEGHHGFHHHGCGGGGCGGGGGFHHHGGGGHEEH//?</>>///?<10?0??C?<GHC//?1?0F1.><.>C-<CHDG0=DF0D<CAGH---..;E//;/B9FGB/F.CFEECA---9/;-@B@@FFFFF/BFB-9//9B9FFFFF/BB-9AFFB/-99--9;9B/;BFFFF9;/B/;BFF:9/;FB/B///9;/FF/B/B-
@M05620:37:000000000-D9766:1:1101:14430:11765 1:N:0:88
AGTGCCAGCTCTCAATCGCACAGGGGACCCAGGGCCTGGCCCCTCCATCCAGAAAACCTATGACCTCACCCGCTACCTGGAGCACCAACTCCGCAGCTTGGCTGGGACCTATGTGAGTATCCAGCGTAGGAATCTGGGAGTTGGGGAGGAGTGAGGAGTTGGGGAAAGACAGTCCTAACCGTGGAGGGTTCTGGTAAATGATGGGGTGAGGAGGGGCTCTTTGGCTCCCACCAGTCCCCCTGTCTGGTCTA
+
BBABBFFFAFFFGGGGGGGGGEGHGGGGGGHHGGGGGGHHHHGDGGHHHHBFHHHHHGHHHHHHHHHHHHHGGFFGHHHHHHHGHHHHGHHHGGFGGHHHGHHGGGGHGHGHHHHHHHHHHHHHHGGGGGHFFHHHHHHGGHHHGGGGGGGHHHHHHGHHHFGGGGHHHHHHHHHHHHHHGGGGGGGGFGGGGGGGGGGGGGGGGGFFFFFFFFFFFFFFFFFFFFFFEFFFFFFFFFFFFFFFFFFFFFF
@M05620:37:000000000-D9766:1:1101:20968:11770 1:N:0:88
ACCACACCTTCTACAATGAGCTGCGTGTGGCTCCCGAGGAGCACCCCGTGCTGCTGACCGAGGCCCCCCTGAACCCCAAGGCCAACCGCGAGAAGATGATGAGTGGCCCGCTACCTCTTCTGGTGGCCGCCTCCCTCCTTCCTGGCCTCCCGGAGCTGCGCCCTTTCTCACTGGTTCTCTCTTCTGCCGTTTTCCGTAGGACTCTCTTCTCTGACCTGAGTCTCCTTTGGAACTCTGCAGGTTCTAGATCG
+
CCCBCCCDFFFFGGGGGGGGGGHHGEGFGGHHHGGGGGGGGHHHHGGGGGGGHHHHHHHGGGGGGGGGGGGHGHHGGGGHGHHHHGGGGGGGGGHHHHHHHHHHHGGHHGGGGGHHHHHHHHHHHGHHGGGGGHGHHGHHHHHHHHHGGGGGGFGGGGGGGGGGFFFFFFFFFFFFFFFFFFHHHHFFFDFFFFFFFFFFFFFFFFFFFFFFHFFFFFFFFFFFFFFFFFFFFFFFFFEFFBFFFFFBFFF
@M05620:37:000000000-D9766:1:1101:2239:11770 1:N:0:88
AGTTCCAGCTCTCCATAGCACAGGGGACCAAGGGCATGGCCCCTCCATCCAGAAAACCTATGACCTCACCCGCCACCTGGCGCACCCCCTCAGCAGCTTGGCTGGGACCTATGTGAGTATCCAGCGTAGGAATCTGGGAGTTGGGGCGGCGTGCGGAGTTGGGGACAGCCAGTCCTAACCGTGGAGGGTTCTGGTAAATGATGGGGTGAGGAGGGGCTCTTTGGCTCCCACCAGTCCCCCTGTCTGGTCTA
+
>>33>BDFFFFFGGGF5BF5B4FFG22AE4BF2BB2BBGHHHGHGGHGH1BFGFH2BFHHBAFHH5BFGHH>E>>BGH?B1>BEEGF/>EE03B3F0BBB?GHGGGGHEGBGHHHDGFHHHHHHHGGABG1@FHHHGH0?EGHHGG.A@-AB@.AB-AEGGGGG.-9A.A.;/;FFFFFFBFFB.;DBFFFFFFFFFFFFFFFFFFFBFFFEFFBBBBFFFFFFFFFEFFFFFFFFFFFFBFFFFFFFFFF
@M05620:37:000000000-D9766:1:1101:11973:11784 1:N:0:88
ACCACACCTTCTACAATGAGCTGCGTGTGGCTCCCGAGGAGCACCCCGTGCTGCTGACCGAGGCCCCCCTGAACCCCAAGGCCAACCGCGCCCGCTACCTCTTCTGGTGGCCGCCTCCCTCCTTCCTGGCCTCCCGGAGCTGCGCCCTTTCTCACTGGTTCTCTCTTCTGCCGTTTTCCGTAGGACTCTCTTCTCTGACCTGAGTCTCCTTTGGAACTCTGCAGGTTCTAGATCGGAAGAGCACACGTCTG
+
CCCCBBBCFFFFGGGGGGGGGGHHGGGGHGHHHGGGGGGGGHHHHGGGEGGGBFGFHHHGGGGGGGGGGGGHHHHGGGGHGHHHHGGEGGGGGGGG@FHFHHHHHHEHHGHHGGGGGHGHHGHHHHHHHHHHHHGGGGGGHHHGGGGGGGGGGGGGGGGGGGGGGGGGGGGGFDDFFFFFFFFFFFFFFFFFFFFHFFFFFFFFBFFFFFFFFFFFFFFFFFFFFFFFFFFFFFFFFFFFFFFFFFFFFFF
@M05620:37:000000000-D9766:1:1101:14042:11791 1:N:0:88
AGTGCCAGCTCTCAATCGCACAGGGGACCCAGGGCCTGGCCCCTCCATCCAGAAAACCTATGACCTCACCCGCTACCTGGAGCACCAACTCCGCAGCTTGGCTGGGACCTATGTGAGTATCCAGCGTAGGAATCTGGGAGTTGGGGAGGAGTGAGGAGTTGGGGAAAGACAGTCCTAACCGTGGAGGGTTCTGGTAAATGATGGGGTGAGGAGGGGCTCTTTGGCTCCCACCAGTCCCCCTGTCTGGTCTA
+
1>1>AFFFAFFDAAFDGGFGEECGGAEGCEHGFEEEE//FGHGHGGHG1BFGGFHHFCGHHHGFFGFHHHHGGEGGHEHGHGGGHHHHGHHHGGGGGGHHGHHGGGGHGHHHHHHHHFHHHHHHHGFGGGHHHHHHHHHGFHHHGGGGGGGEHHHHHGGHHFGGGGHHHHHHHGHHHHHHGGGGGGGGBGGGGGGGGGGGGGGGGGF?EFFFFF@@@@FFFFFFFFFFFFFFFFFFFFFF@FFFFFFFFF/
@M05620:37:000000000-D9766:1:1101:15943:11799 1:N:0:88
AGTGCCAGCTCTCAATCGCACAGGGGACCCAGGGCCTGGCCCCTCCATCCAGAAAACCTATGACCTCACCCGCTACCTGGAGCACCAACTCCGCAGCTTGGCTGGGACCTATGTGAGTATCCAGCGTAGGAATCTGGGAGTTGGGGAGGAGTGAGGAGTTGGGGAAAGACAGTCCTAACCGTGGAGGGTTCTGGTAAATGATGGGGTGAGGAGGGGCTCTTTGGCTCCCACCAGTCCCCCTGTCTGGTCTA
+
AB3AAFFFBFFFGGGGFGGCGGHGGFGGGGHHFEGGGFHHFHGHGGFHHHHGHHHHHGHHHHFHHHHHHHHGG@EGHHHHBFGHHHHHGHHHGGGGCHGCDHHGGGGHGHHHHHHHHHHHHFGFFGGGGGFHHHHHGGCFEHHHGGEDGFGGHFGGFGHHHFGGGGEGGGHHHHHHHGHHGGEGBEDGEFGGGFFFGGGGFFGFGGDBEFFFFFFFFFFFFF/FFFFFEBFFFFFFFFFFFFFFFFFFFF/
@M05620:37:000000000-D9766:1:1101:28902:11818 1:N:0:88
ACCACACCTTCTACAATGAGCTGCGTGTGGCTCCCGAGGAGCACCCCGTGCTGCTGACCGAGGCCCCCCTGAACCCCAAGGCCAACCGCGAGAAGATGACCAGGTGAGGGGCCCGCTACCTCTTCTGGTGGCCGCCTCCCTCCTTCCTGGCCTCCCGGAGCTGCGCCCTTTCTCACTGGTTCTCTCTTCTGCCGTTTTCCGTAGGACTCTCTTCTCTGACCTGAGTCTCCTTTTGAACTCTGCAGGTTCTA
+
BBBBBBBAFFFFGGGGGG5EGGGGGGGEGGHHHFFGGGGGGHHHHGGGGGGGHHHHHHHGGGGGGGGGGGGHHHHGGGGHGHHHHGGEGG<CCFHHHHHHHG0F?1100/<-ADC@--@GGD<GDD0DDCECG@:CA:GGFFGBFBFB0C?GF9EG.B9A;A/9;-AD>FFFB/9/9/;/;9BBB9/B999BF=9AFF/FA/;.AFFF////B9;9F//9FB././999B/BF/9.B/;/9//;BFAFFB/
@M05620:37:000000000-D9766:1:1101:9950:11827 1:N:0:88
AGTGCCAGCTCTCAATCGCACAGGGGACCCAGGGCCTGGCCCCTCCATCCAGAAAACCTATGACCTCACCCGCTACCTGGAGCACCAACTCCGCAGCTTGGCTGGGACCTATGTGAGTATCCAGCGTAGGAATCTGGGAGTTGGGGAGGAGTGAGGAGTTGGGGAAAGACAGTCCTAACCGTGGAGGGTTCTGGTAAATGATGGGGTGAGGAGGGGCTCTTTGGCTCCCACCAGTCCCCCTGTCTGGTCTA
+
ABA?AFFFBFFFGGGGGGGGGGHHGGGGGGHHDEGGGGHHHHGHGGHHHHHHHHHGHGHGHHHHHHHHHHHGGEFGHGHH2GHHFHGGFHGFFGGGGHGHGHHGGGHHGHHHHHHHHHHHHHHHHGGGGGGHHHHHHHHGGHHHGGGGGDGHHHHHHGHHHHGGGGHHFHHHHHHHHHHHGGGGGGGGDFGGGGFGGGGGGGGGGGFFFFFFFFFFFFFFFFFFFFFFFFFFFFFFFFFFFFFFFFFFFFF
@M05620:37:000000000-D9766:1:1101:16343:11837 1:N:0:88
ACCACACCTTCTACAATGAGCTGCGTGTGGCTCCCGAGGAGCACCCCGTGCTGCTGACCGAGGCCCCCCTGAACCCCAAGGCCAACCGCGAGAAGATGACCAGGTGAGTGGCCCGCTACCTCTTCTGGTGGCCGCCTCCCTCCTTCCTGGCCTCCCGGAGCTGCGCCCTTTCTCACTGGTTCTCTCTTCTGCCGTTTTCCGTAGGACTCTCTTCTCTGACCTGAGTCTCCTTTGGAACTCTGCAGGTTCTA
+
CCCDCCCDFFFFGGGGGGGGGGHHGGFEGGHHHGGGGGGGGHHHHGGGGGGGHHHHHHHGGGGGGGGGGGGHGHHGGGGHGGHHHGGGGGGGGGHHHHHHHHHGHHHHHHGGHHGGGCGHHHHHHHHHHHGHHGGGGGHGHHGHHHGGGGGGGGGGGG?GGGGGGGFFFFFFFFFFFFFFFFFHFFFFHHHFFFFFFFHFFFFFFFFFFFFFFFFFFFFFFHFFFFFFFFFFFFFFFFFFFFFFFFFFFFB
@M05620:37:000000000-D9766:1:1101:4406:11845 1:N:0:88
ACCACACCTTCTACAATGAGCTGCGTGTGGCTCCCGAGGAGCACCCCGTGCTGCTGACCGAGGCCCCCCTGAACCCCAAGGCCAACCGCGAGAAGATGAAGTGGCCCGCTACCTCTTCTGGTGGCCGCATCCCTCCTTCCTGGCCTCCCGGAGCTGCGCCCTTTCTCACTGGTTCTCTCTTCTGCCGTTTTCCGTAGGACTCTCTTCTCTGACCTGAGTCTCCTTTGGAACTCTGCAGGTTCTAGATCGGA
+
BBBBBBBAFFFFGGGGFG5AFAGHGFGAA2GGEBFA?EFGGHHHHGGEEEGGHHGHHHHEEEGGGGGGGGGHHFHGGGGHGHHHHGGCCG/>BFHGFHHHHGHGFHHGGGGGHHHHGHHG1FCAHHGG<CCHHHHGHHHHHHHHCGHGGGG-BBGGG@BEABGGGFF/FFF.;FFFFFFFFFFFFFBDFFFFFFFFFF/BFFF9FFFFFFFBFFFF/BFFFFFFFFFFFEFFFFFFFF.9;;BFF;BBEFA
@M05620:37:000000000-D9766:1:1101:6054:11865 1:N:0:88
GAGGCTGCTTTGGAAGAAACTCATAGATTACTGCAACAGTTCCCCCTGGACCTGGAAAAGTTTCTTGCCTGGCTTACAGAAGCTGAAACAACTGCCAATCCTACCGGATGCTACCCGTACGGAAAGGCTACTAGCCGACTAAAAGGGCGTAACCGAGCAGCTGAACCAATGGAGAGTACGTCCGGCATTTCCGCTTTAGCACTCATGTGGATAAACTTGACCAATTCTCCGCATTTGTGCTTGTACATGAC
+
AABBBBFBFFFFG4FGGGGGGGHHHH5GHHGHHHDGGFGHHHHHHGGGHHGHHHHFGGFGBGHHHHHGHHHHGHHFHGHHHEGHHH3GHHHHHHHHHHHGHHHHC/E/1/BF@32BE>////?/<0B/33BFD3?2?//B/2<FG///>A@//1-><-->0>/<0/<../CC0//<:<:A/;.;@C-9;C0;.CFGEFFGG;CF/0CFG09;0000;;BG/BF.BFFF//.;-A.9;B./;//:;//;B/9
@M05620:37:000000000-D9766:1:1101:10786:11867 1:N:0:88
ACCACACTTTCTACAATGAGCTGCGTGTGGCTCCCGAGGAGCACCCCGTGCTGCTGACCGAGGCCCCCCTGAACCCCAAGGCCAACCGCGAGAAGATGACCAGGTGAGTGGCCCGCTACCTCTTCTGGTGGCCGCCTCCCTCCTTCCTGGCCTCCCGGGGCTGCGCCCTTTCTCACTGGTTCTCTCTTCTGCCGTTTTCCGTAGGACTCTCTTCTCTGACCTGAGTCTCCTTTGGAACTCTGCAGGTTCTA
+
BBBBBAAFFFFFGGGGGGCGGGHHGGGEHGGHHGGGGGGGGHEHHGGGEEFGHGHHHHHACFFGGGGGGGGGFHHGGGEHGHHHFGGGGG@GGFHHHHGHHFHGHHHHHHGGHHGGGCGFHHFHHBHEDGGHHFGGGGHGHHGHHGHGGGGGGGGGGB--ADGFFFFFFFFFFF9FFFFFFFFFFFFFFFFFFFFFFFFFFFFDFBFFFFFFFFFFFF/FFFB9;FB9BFFFFFFFFFFFFBBFBFFFFB/
@M05620:37:000000000-D9766:1:1101:6077:11867 1:N:0:88
GAGGCTGCTTTGGAAGAAACTCATAGATTACTGCAACAGTTCCCCCTGGACCTGGAAAAGTTTCTTGCCTGGCTTACAGAAGCTGAAACAACTGCCAATCTTCCAGGACGCTACCCGGAAGGAAAGCCTCCTATAAGACTGCAAGGGAGCAAAAGAGCTGAGGAAACAATGGCAAGTAAGTCAGGCAGGTCCGCTTTAGCACTCTTGTGGATCCAATTGAACAATTCTCAGCATTTTTACTCGTCACTGAC
+
AAAABAFBFFFFGGGFFFFGGGHFHHGHHGHHGHHHGHFHHGGGHGGFGGHHHGGFBBGGBFHGHFGGGHBGHHHGC5FGHHHHHFFHGHFHHHGHFFF34BFGF4311/>?>/BFE/>>E?B3FB3BBBGHD3FD?F2B22?22??FD/FGFG0F0???<0<FBGFCF1>FGC1>>>======CF<.-.<0:-.:.:0:0<0;:CC0:.CCFGFGFC0;09;9900900C/0;0=0CE0;0.;.;;//9;
@M05620:37:000000000-D9766:1:1101:27349:11868 1:N:0:88
AGTGCCAGCTCTCAATCGCACAGGGGACCCAGGGCCTGGCCCCTCCATCCAGAAAACCTATGACCTCACCCGCTACCTGGAGCACCAACTCCGCAGCTTGGCTGGGACCTATGTGAGTATCCAGCGTAGGAATCTGGGAGTTGGGGAGGAGTGAGGAGTTGGGGAAAGACAGTCCTAACCGTGGAGGGTTCTGGTAAATGATGGGGTGAGGAGGGGCTCTTTGGCTCCCACCAGTCCCCCTGTCTGGTCTA
+
>A>>AFFFBFFFGDGGGGGCGGHHGEFEGFHHFGGGGGHHHHGHGGHHHGHHGHHGHGHHHGHHHHHHHHHFGFGGHHHHFGHHHH1?EGHHEGFGEHGHGHHGGGHHGHHHHHHHHHHHHHHHHGGDGGFHHHHHHH0FDHHHGG.CG.CGHFHHGGHHHGGGEDHHGHFHHHHHHHHHGGGGDGGGEGGGGGGGGGGGGGGGGGFFFFFFFFFFFFFFFFFFFFFFFFFFFFFFFFFFFFFFFFFFFFF
@M05620:37:000000000-D9766:1:1101:4312:11869 1:N:0:88
AGTGCCAGCTCTCCATCGCACAGGGTCCCCAGCGCCTGGCCCCTCCATCCAGAAACCCTATGACCTCACCCGCTACCTCGGGCACCCACTCTGCAGCTCCGCTGGGACCTATGTGCGTATCCCGCGTCGGACTCTGGGCGTTGGGGCGGCGTGCGGCGTTGGGGCCCGCCCGTCCTCACCGTGGCGGGTTCTGGTAAATGCTGGGGTGCGGAGGGGCTCTTTGGCTCCCACCAGTCCCCCTGTCTGGTCTA
+
>>3>>BBCAFFFGGGB5AE2EEFAFB4BB2BE2AAAABGHGHGEGE2GFAEBG3G3BEAG3ADFG5B@GGF0>//>GG3B1/>EEGG/?FG34B4B3B33/??EGGBGDG1FD2B2<FDDHF1?@DG<>C-->FGGBBC?CC@F?CD@B?B>=FBBBBBBBFBB.@-9@;-;;DFF/9A.;AEB?B<?BFFFFFF;/BBB/BFFFB9B.;--99B=BBFFFBFFFFFFE.;A.;BFFFFFBFFFFFFFFF/
@M05620:37:000000000-D9766:1:1101:13316:11906 1:N:0:88
ACCACACCTTCTACAATGAGCTGCGTGTGGCTCCCGAGGAGCACCCCGTGCTGCTGACCGAGGCCCCCCTGAACCCCAAGGCCAACCGCGAGAGTTGGTGAGCTATGGCCTCCCGGAGCTGCGCCCTTTCTCACTGGTTCTCTCTTCTGCCGTTTTCCGTAGGACTCTCTTCTCTGACCTGAGTCTCCTTTGGAACTCTGCAGGTTCTAGATCGGAAGAGCACACGTCTGAACTCCAGTCACTAATGCGCA
+
CCDCCCCCFFFFGGGGGGGGGGHHGGGGHGHHHGGGGGGGGHHHHGGGFG1FHHHHHHHGGGGGGGGGGGGHHHHGGGGHGHHHHGGGGGCGCGGHHH?FHHHHHHGHHHHHHGGGGGGGHHGGGGGHHFHHHHFHHHHHHHHHHHGHHHHGEGGGGGGFGGFFGGGGGGGGGGGGBFGGGGFFFFFFFFFFFFFFFFFFFFFFFFFFFFFFHFFFFFFFFFFFFFFFFFFFFFFFFFFFFFFFFFFFFF-
@M05620:37:000000000-D9766:1:1101:9481:11907 1:N:0:88
AGTGCCAGCTCTCAATCGCACAGGGGACCCAGGGCCTGGCCCCTCCATCCAGAAAACCTATGACCTCACCCGCTACCTGGAGCACCAACTCCGCAGCTTGGCTGGGACCTATGTGAGTATCCAGCGTAGGAATCTGGGAGTTGGGGAGGAGTGAGGAGTTGGGGAAAGACAGTCCTAACCGTGGAGGGTTCTGGTAAATGATGGGGTGAGGAGGGGCTCTTTGGCTCCCACCAGTCCCCCTGTCTGGTCTA
+
3>AABFFFBFFFGFAGGFFCEEAFAEGGGGHHGGGGGGGHHHGHGGHHHHGHHHHHHGHHHGHHHHHHHHHGGEEGGHHGFFG1FGHGGHGHGGGGGFHHGHHFEGHHGHHHHHHHHHHHHHHHHGFGDDHFGFHHHHHGGHHGGGGGGGGHHHHHHEHHHHGCEGHHHHHHHHHHHHHHGGGGGGGGEGGGGGFCFGGFGGGGGGFBFFFFFFBBBBFFFFFFFFFFFFFFFFFFFFFFBFFFF9BFBF/
@M05620:37:000000000-D9766:1:1101:13516:11914 1:N:0:88
GAGGCTGCTTTGGAAGAAACTCATAGATTACTGCAACAGTTCCCCCTGGACCTGGAAAAGTTTCTTGCCTGGCTTACAGAAGCTGAAACAACTGCCAATGTCCTACAGGATGCTACCCGTAAGGAAAGGCTCCTAGAAGACTCCAAGGGAGTAAAAGAGCTGATGAAACAATGGCAAGTAAGTCAGGCATTTCCGCTTTAGCACTCTTGTGGATCCAATTGAACAATTCTCAGCATTTGTACTTGTAACTG
+
AABBBBFBFFFFGGGGGGGGGGGHGHHHHHHGHHGHGHHHHHHHHGGGHHHHHHHHHHFGFGHHHHHHHGHHHHHFHHHHHHHHHGHHHHHHHHHHFGHHHGHHFGHHHHHHHHHHHHGGEGHHHHGHEHHHGHHHHFGFHHHGHGHGGGGGGHGHHGHHHGHHHHGHGHGHHHHHHFGHHHFHHDGHHGHHHHGGGGGHFGFHHHHHGDCFHHHHHHHHHHHHHGHFHHGFFGGGGGGGGGGGGGGGGGF
@M05620:37:000000000-D9766:1:1101:21165:11915 1:N:0:88
ACCACACCTTCTACAATGAGCTGCGTGTGGCTCCCGAGGAGCACCCCGTGCTGCTGACCGAGGCCCCCCTGAACCCCAAGGCCAACCGCGAGAAGATGACCAGGTGAGTGGCCCGCTACCTCTTCTGGTGGCCGCCTCCCTCCTTCCTGGCCTCCCGGAGCTGCGCCCTTTCTCACTGGTTCTCTCTTCTGCCGTTTTCCGTAGGACTCTCTTCTCTGACCTGAGTCTCCTTTGGAACTCTGCAGGTTCTA
+
CCDDDDDDFFFFGGGGGGGGGGHHGGGGHGHHHGGGGGGGGHHHHGGGGGGGHHHHHHHGGGGGGGGGGGGHHHHGGGGHGHHHHGGGGGGGGGHHHHHHHHHGHHHHHHGGHHGGGGGHHHHHHHHHHHGHHGGGGGHGHHGHHHGGGGGGGGGGGGGGGGGGGGFFFFFFFFFHFFFBFFFFFFFFFFHHFFFFFFHFFFFFFFFFFFFFHFHFHFFFFFFFFFFFFFFFFFFFFFFFFFFHFFFFFFB
@M05620:37:000000000-D9766:1:1101:18917:11920 1:N:0:88
AGTGCCAGCTCTCAATCGCACAGGGGACCCAGGGCCTGGCCCCTCCATCCAGAAAACCTATGACCTCACCCGCTACCTGGAGCACCAACTCCGCAGCTTGGCTGGGACCTATGTGAGTATCCAGCGTAGGAATCTGGGAGTTGGGGAGGAGTGAGGAGTTGGGGAAAGACAGTCCTAACCGTGGAGGGTTCTGGTAAATGATGGGGTGAGGAGGGGCTCTTTGGCTCCCACCAGTCCCCCTGTCTGGTCTA
+
BCABCFFFCFFFGGGGGGGGGGHHGGGGGGHHGGGGGGHHHHGHGGHHHHHHHHHHHGHHHHHHHHHHHHHGGGGGHHHHHHHHHHHHGHHHGGGGGHHHGHHGGGHHGHHHHHHHHHHHHHHHHGGGGGHHHHHHHHHGGHHHGGGGGGGHHHHHHGHHHHGGGGHHHHHHHHHHHHHHGGGGGGGGFGGGGGGGGHHHHGGGGGFFFFFFFFFFFFFFFFHFFFFFFFFFFFFFFFFFFFFFHHFFFFB
@M05620:37:000000000-D9766:1:1101:11453:11922 1:N:0:88
AGTGCCAGCTCTCAATCGCACAGGGGACCCAGGGCCTGGCCCCTCCATCCAGAAAACCTATGACCTCACCCGCTACCTGGAGCACCAACTCCGCAGCTTGGCTGGGACCTATGTGAGTATCCAGCGTAGGAATCTGGGAGTTGGGGAGGAGTGAGGAGTTGGGGAAAGACAGTCCTAACCGTGGAGGGTTCTGGTAAATGATGGGGTGAGGAGGGGCTCTTTGGCTCCCACCAGTCCCCCTGTCTGGTCTA
+
AAABBFBFAFCFGDGGGAFFEEBG2EEGGGHHGGGGEFGFHHGAFGEHFHHGHECGHGEFHHHHFHEGHHHEGECGHHHFFGG?FFHHGFHHGDEE/B?FFFC/EE0FFHHFHFG3GBF33BGGHFGGGCH2@GHFBFHGGHFHGCG@@?C<.0DC0E<CD<@@..A:GHEH:GCGHHEGA:;@.A.D.;.FBG;FGB9F09;FGGF-E?./;DA=F-AFF//9B/;E.B.:.A9/9B9A=AF9//B/B//
@M05620:37:000000000-D9766:1:1101:13532:11923 1:N:0:88
GAGGCTGCTTTGGAAGAAACTCATAGATTACTGCAACAGTTCCCCCTGGACCTGGAAAAGTTTCTTGCCTGGCTTACAGAAGCTGAAACAACTGCCAATGTCCTACAGGATGCTACCCGTAAGGAAAGGCTCCTAGAAGACTCCAAGGGAGTAAAAGAGCTGATGAAACAATGGCAAGTAAGTCAGGCATTTCCGCTTTAGCACTCTTGTGGATCCAATTGAACAATTCTCAGCATTTGTACTTGTAACTG
+
A1AAAAFAFFDF1GGGGFCGDGDHFGGEEHHHHGGHBFHGFHHFHGGFCBGGGFFH1ECHHFHHDHAGHHHHHHGFHFGDHHHFCFHHHF/GF0F011FGFH2@FCG10>11FG2EFA?EGGHHFBF>GACEEEFGD11G0DB<<1FFAHCFHHEDHC001@DDFGHFHGHGHGGFHF1FBGFBFGHHHHDH>1.CA<<<0000</=DGGG?CC:CCC;CF00CGHG0C00FFB00990090;000;00C9
@M05620:37:000000000-D9766:1:1101:7168:11954 1:N:0:88
AGTCCCAGCTCTCCATCGCACAGGGTACCCAGTGCCTGGCCCCTCCATCCAGAAAACCTATGACCTCACCCGCCACCTGGCGCACCCCCTCCGCAGCTTGGCTGGGACCTATGTGAGTATCCAGCGTAGGAATCTGGGCGTTGGGGCGGAGTGCGGCGTTGGGGACAGCCAGTCCTAACCGTGGAGGGTTCTGGTAAATGATGGGGTGAGGAGGGGCTCTTTGGCTCCCACCAGTCCCCCTGTCTGGTCTA
+
>>>3>BDFFFFFGGGFBAE2ECHFG44BF4BG3BB55BGHGHGGGGCHGFGGHFF2BEGH5BFHHDBGHHG0>0>EGA3F1>BEEGG/>EG/>E?E>F3BEGHGGGHHGHCHHGHFHHHHHH2GHGG?BE11FHHHHH/ADDGGGG.AC-=EG0BG-ADGGGFF.-.;.A.AFFFFFFFFFFFF.AFFFFFFFFFFFFFF/FFFFF.;AFF/DFFFFFFFFFFFFFFFFBFFFFFFFFFFFFFFFFFFFFB
@M05620:37:000000000-D9766:1:1101:12870:11966 1:N:0:88
AGTGCCAGCTCTCAATCGCACAGGGGACCCAGGGCCTGGCCCCTCCATCCAGAAAACCTATGACCTCACCCGCTACCTGGAGCACCAACTCCGCAGCTTGGCTGGGACCTATGTGAGTATCCAGCGTAGGAATCTGGGAGTTGGGGAGGAGTGAGGAGTTGGGGGAAGACAGTCCTAACCGTGGAGGGTTCTGGTAAATGATGGGGTGAGGAGGGGCTCTTTGGCTCCCACCAGTCCCCCTGTCTGGTCTA
+
AAA3AD5CAFFFG4BGGGEFGGHHGGCEGGHH2EEEAFHHHHGGGGFGHHHHGFHFGGHEGGGHHGHHHHHCE>>EHFFG2FGHHH1?EHHHEGEGGHHHGHHGGGHHGHHHHHHGHHHHHHGHHGGDGGHHHHHHHHCFGHHHGGEGG?EHHHHHFGHHHHGGGGFGFHFHGGGGGGGGGGGGGGGGGGGGGGGGGGFFFFFFFFFBFFFFFFBBBBFFFFFFFFFFFFFFFFFFFFFFBFFFFFFFFFB
@M05620:37:000000000-D9766:1:1101:12197:11981 1:N:0:88
ACCACACCTTCTACAATGAGCTGCGTGTGGCTCCCGAGGAGCACCCCGTGCTGCTGACCGAGGCCCCCCTGAACCCCAAGGCCAACCGCGAGAAGATGACCAGGGGAGGGGCCCCCTTCCTCCTCTGGTGGCCGCCCCCCTCCTTCCTGGCCTCCCCGGGCCGCCCCCCTTTTCCCTGGTTTTCTCTTCTGCCGTTTTCCGTAGGACTCTCCTCCCTGACCTGGAGTCCCTTTGGAACTTTGCAGGTTCTT
+
CCCCCCCCFFFFGGGGGGGGGGHHGEGFHFHHHGGGGGGGGHHHHGGGGGGGHHHHHHHGGGGGGGGGGGGHHHHGGGGHGHHHHGGGGGGGGGHHGHHHH20?/////->->C-<-./<00/</00;0/C.C--;--=A-.;/;0;00;.C/.;E.;--------;@-;F///////;9B..////;////;-.;FF/B./..;///////;//.////;//././//;/;F/B/B////////;.B///
@M05620:37:000000000-D9766:1:1101:22140:11999 1:N:0:88
ACCACACCTTCTACAATGAGCTGCGTGTGGCTCCCGAGGAGCACCCCGTGCTGCTGACCGAGGCCCCCCTGAACCCCAAGGCCAACCGCGAGAAGATGACCAGGTGAGTGGCCCGCTACCTCTTCTGGTGGCCGCCCCCCTCCTTCCTGGCCTCCCGGAGCTGCGCCCTTTCTCACTGGTTCTCTCTTCTGCCGTTTTCCGTAGGACTCTCTTCTCTGACCTGAGTCTCCTTTGGAACTCTGCAGGTTCTA
+
BCCCCCCAFFFFGGGGGGGGGGHHGGGGHFGHHGGGGGGGGHHHHGGEEFGGHHHHHHHGGGEGGGGGGGEHHHHGGGGHGHHHHGGGGGCGGGHBH2DGHHHGHHHHHHGGHHGGG@FHHHHHHHHHHHGHHCGGGGGGGGGGGGGGGGGGGGGGDADFBFFFFFFFFFFFFFFFFFFFBFFFFFFFFFFFFFFFFFFFFFFFD/FFFFFFFFFFFBFFFFFFFFFFFFFFFEBFFFFFFFFFFFFFFFB
@M05620:37:000000000-D9766:1:1101:18216:12000 1:N:0:88
AGTGCCAGCTCTCAATCGCACAGGGGACCCAGGGCCTGGCCCCTCCATCCAGAAAACCTATGACCTCACCCGCTACCTGGAGCACCAACTCCGCAGCTTGGCTGGGACCTATGTGAGTATCCAGCGTAGGAATCTGGGAGTTGGGGAGGAGTGAGGAGTTGGGGAAAGACAGTCCTAACCGTGGAGGGTTCTGGTAAATGATGGGGTGAGGAGGGGCTCTTTGGCTCCCACCAGTCCCCCTGTCTGGTCTA
+
BCABCFFFCFFFGGGGGGGGGGHHGGFGGGHHGGGGGGHHHHGHGGHHHHHHHHHHHGHGHHHHHHHHHHHGGGGGHHHHGHHHHHHHGHHHGGGGGHHHGHHGGGHHGHHHHHHHHHHHHHHHHGGGGGHHHHHHHHGGGHHHGGGGGGGHHHGHHGHHHHGGGGHHHHHHHHHHHHGHGGGGGGGGGGGGGGGGGGGGGGGGGGFFFFFFFFFFFFFFFFFFFFFFFFFFFFFFFFFFFFFFFFFFFFF
@M05620:37:000000000-D9766:1:1101:26329:12010 1:N:0:88
GAGGCTGCTTTGGAAGAAACTCATAGATTACTGCAACAGTTCCCCCTGGACCTGGAAAAGTTTCTTGCCTGGCTTACAGAAGCTGAAACAACTGCCAATGTCTTAAAGGCTGCTACACGTCCGGAACGGATCAAAGCAGCCTACCAAAGAGTCCCAGCGCAGCTGCACACATTGCAAGTACGACAGGGCTTTACGCTTTCGAACTCTTGTGAATACCGTTACCCCCTTCTCAGAATCTGTCCTTGAAACTG
+
>>1>AAFAFF3B1GGB1BGCA1D3DGEB31FGEFFEFFG12FAAGGCA/BGB0A0AFE0GFHHH2D1BGFDGEB01FDGFHFHFFDD@GB/?FFFFGFHG2B2B@FGBB/1FEGFHBEE0?F/>/@/?EFCGA1110BBFF<C00<1/@@0@<11<10>//>/<11<<DG<<=1111>=0<...-=E.:;.;00:.C.C0CA.C.BC09;9000;099:;.909.9-.;C0B9BBB/////9;/;/;BFF9
@M05620:37:000000000-D9766:1:1101:3318:12018 1:N:0:88
ACCACACCTTCTACAATGAGCTGCGTGTGGCTCCCGAGGAGCACCCCGTGCTGCTGACCGAGGCCCCCCTGAACCCCAAGGCCAACCGCGAGAAGATGAAGGGGCCCGCTCCCTCTTCTGTTGGCCGCATCCCTCCTTCCTGGCTTCCCGGCGCTGCGCCCTTTCTCCCTGGTTCTCTCTTCTGCCTTTTTCCGTGGGCCTCTTTTCTCTGCCCTGCGTCTCTTTTGGACCTCTGCAGTTTCTAGTTGGGA
+
CBCCCCB3BFCFGFGGGGFGGGHHGGGBFEHHHBFE?EFGGHGHHGGEFGGGHHHHHHHGGCGEGGGGFCEHBGHGEGGHGHEGHGDGBD/<BDHBGGHF<2?//>/>-<->F<<>G0=<DG0.C0<<-;;CG0=CHGHHG:/;/;CF/D?--9--:B@D;DFFFFFFFB/.;BB9B9/;;:F/BF/;BBFFFDF.;-.A..;/;FFF9F//BAFF9;;C.B/;BFFA//9BBFFB///;9/;BB;:/:9:
@M05620:37:000000000-D9766:1:1101:6092:12021 1:N:0:88
ACCACACCTTCTACAATGAGCTGCGTGTGGCTCCCGAGGAGCACCCCGTGCTGCTGACCGAGGCCCCCCTGAACCCCAAGGCCAACCGCGAGAAGATGACCAGGTGAGTGGCCCGCTACCTCTTCTGGTGGCCGCCTCCCTCCTTCCTGGCCTCCCGGAGCTGCGCCCTTTCTCACTGGTTCTCTCTTCTGCCGTTTTCCGTAGGACTCTCTTCTCTGACCTGAGTCTCCTTTGGAACTCTGCAGGTTCTA
+
ABBBBBBAFFFFGGGGGGGGGGHHGEEGHGHHHFGGGGGGGHHHHGGGEFGGFGHHHHHGFGGGGGGGGGGHHHHGGGGHGHHHHGGGGGGGGGHHHHHHHHHGHHHFHHGGHHGGGGGHHGGHHHHH<GGHHCGGGGGEGHDGGFGGGFFFFGEGG?FAGGGGGGFFFFFFFFFFFFFFFFFFFFFFFFFFFFFFFFFFFFFFFFFFFFFFFFFFFFFFFFFFFFFFFFFFFFFFFFFFFFFFFFFFFFB
@M05620:37:000000000-D9766:1:1101:12299:12040 1:N:0:88
AGTGCCAGCTCTCAATCGCACAGGGGACCCAGGGCCTGGCCCCTCCATCCAGAAAACCTATGACCTCACCCGCTACCTGGAGCACCAACTCCGCAGCTTGGCTGGGACCTATGTGAGTATCCAGCGTAGGAATCTGGGAGTTGGGGAGGAGTGAGGAGTTGGGGAAAGACAGTCCTAACCGTGGAGGGTTCTGGTAAATGATGGGGTGAGGAGGGGCTCTTTGGCTCCCACCAGTCCCCCTGTCTGGTCTA
+
>>>AADFFBFFFFGGGGFGGFGHHFGGGGGHHGGGFFEHFGHGHGGHHFHHHHFAGHGGHHHGHHHHHHHHGGGGGHGHHHHHHFGHHGHHHGGGGGHHHGHHGGGHHGHHHHHHHHFHHGFHHHGDGGGHHHHFDGGCFEHHHCGGCCGGGFGHHHFFHHCCGGGHHHHHHHHHHHHHHGDGGGGGGFGGGGGFGGGGGGGGGGGFFFFFFFDFFAFFFFFFFFFFFFFFFFFFFFFFFFFFFFFF9BFF
@M05620:37:000000000-D9766:1:1101:23889:12048 1:N:0:88
AGTGCCAGCTCTCAATCGCACAGGGGACCCAGGGCCTGGCCCCTCCATCCAGAAAACCTATGACCTCACCCGCTACCTGGAGCACCCACTCCGCAGCTTGGCTGGGACCTATGTGAGTATCCAGCGTAGGAATCTGGGAGTTGGGGAGGAGTGAGGAGTTGGGGAAAGACAGTCCTAACCGTGGAGGGTTCTGGTAAATGATGGGGTGAGGAGGGGCTCTTTGGCTCCCACCAGTCCCCCTGTCTGGTCTA
+
AA>>AFF1AFFFG1FFGGGCGCHHG0AAEEHHF0BBFFHHHHGHGGHHHHHHHHHAFEHHGGFHHGHHHH0>E>EEHFFG>BGHHH/?EFHF>E?EEHBFCHHGGGHHGHGHHHHFHHHHHHGHHGGFGGFGGFHHHH0FCGHHGG.>C.<CH0GH<EGHHHGG:AGG/GFGHHHHHHHFGGGGBFGG;FGGFGFFGGGGGGGGGFB@FFFFFF@@@@FFFFFFFFFFFFFFFFFFFFFF@FFFFFFFFFF
@M05620:37:000000000-D9766:1:1101:10527:12063 1:N:0:88
GAGGCTGCTTTGGAAGAAACTCATAGATTACTGCAACAGTTCCCCCTGGACCTGGAAAAGTTTCTTGCCTGGCTTACAGAAGCTGAAACAACTGCCAATGTCCTACAGGATGCTACACGGAAGGAAAGAATCCTAGAAGCCTCCAAGGGAGTAAAAGAGATGATGAAACAAAAGCAAGTAAGTCAGGCATTACCGCTTTAGCACTCTTGTGGAAACAATTGAACAATTCTCAGCATTTGTACTTGAAACTG
+
AAAAAAFBFFFFGG5FCGGFGGGDHHHHHHHGGHHHHHHHHHGHHGCFHFHHHGHFGHHHFHHHHDFHHHHHHGFGHHHHGFHHHHHFHFHHFFFGFFHHFFDH4BFGF1BG23BF3GE///>>0?BG3?BBFH4?FGH302B/BF2/?FD<22@2FF22>2@FHD1F10/00?01CGD1<>GHEBGHGHH1>F.<CAE0GBGG0C0DG00.:00;/CGF00000/0=;F090;;;BFF000;FF0;0;F;
@M05620:37:000000000-D9766:1:1101:20249:12069 1:N:0:88
ACCACACCTTCTACAATGAGCTGCGTGTGGCTCCCGAGGAGCACCCCGTGCTGCTGACCGAGGCCCCCCTGAACCCCAAGGCCAACCGCGAGAAGATCACCAGGTGAGTGGCCCGCTACCTCTTCTGGTGGCCGCCTCCCTCATTCCTGGCCTCCCGGAGCTGCGCCCTTTCTCGCTGGTTCTCTCATCTGCCGTTTTCCGTAGGACTCTCTTCTCTGACATGCGTCACCTTTGGAACTCTAAAGGTTCTA
+
BBBBBBBBFFFFGGGGGGFGGGHHGGGEHGHHHGGGGGGGGHHHHGGGGGGGHHHHHHHGGGGGGGGGGGGHHHHGGGGHGHHHHGGGGGCF//?F222?2F0/?1101<F<C/CF@->GHHFGHD0<G/.<<CGGGGHG//:00:0;C/FGGFAG9-:--.=BBDAFFBFFFF.;.DDFFBFFBF/://9/BB.;FE9FDBF../9//BFFBFF/BF/BBBF/:DF.9/;FFB/9;/9/://;:B//;//
@M05620:37:000000000-D9766:1:1101:13896:12073 1:N:0:88
GAGGCTGCTTTGGAAGAAACTCATAGATTACTGCAACAGTTCCCCCTGGACCTGGAAAAGTTTCTTGCCTGGCTTACAGAAGCTGAAACAACTGCCAATGTCCTACAGGATGCTACCCGTAAGGAAAGGCTCCTAGAAGACTCCAAGGGAGTAAAAGAGCTGATGAAACAATGGCAAGTAAGTCAGGCATTTCCGCTTTAGCACTCTTGTGGATCCAATTGAACAATTCTCAGCATTTGTACTTGTAACTG
+
BABBCCFCFFFFGGGGGGGGGGHHHHHHHHHHHHHHHHGGHHHHHGGGHHHHHHHHHHHGFHHHHHHHHHHHHHHHHHHHHHHHHHHHHHHHHHHHHHHHHHHHHHHHHHHHHHHHHHGGGGHHHHHGHHHHGHHHGFHHHHHHHHHGGHGGEHHHHGHHHHHHHHHHHHHHHHHHHGHHHHHHHHHHHHHHGHGGGGGHHHHHHHHHHHHGGHHHHHHHHHHHHHHHHHGGGGGGGGGHGHGGGGGGGGF
@M05620:37:000000000-D9766:1:1101:23651:12091 1:N:0:88
GAGGCTGCTTTGGAAGAAACTCATAGATTACTGCAACAGTTCCCCCTGGACCTGGAAAAGTTTCTTGCCTGGCTTACAGAAGCTGAAACAACTGCCAATCCTACAGGATGCTACCCGTAAGGAAAGGCTCCTAGAAGACTCCAAGGGAGTAAAAGAGCTGATGAAACAATGGCAAGTAAGTCAGGCATTTCCGCTTTAGCACTCTTGTGGATCCAATTGAACAATTCTCAGCATTTGTACTTGTAACTGAC
+
A3ABBAFBFFFFCGGGFGGGGGGHGFGHHFGHHHGHBBFAFHHHHG?FHFHFGGHHHG2FGHHHHHHHHHHHHHGEHFHGHHHHHHHHHGHHHHHHGFGHHHHHGHHHHHHHFGHHGGGGHHHBFHHHHHGHFH33B3GGHHF2FGGEGGHF2GHAGHHHDGH2GHHGHHHHHHHFFHHHHHHHHGHHHHHHGGGGGGHGHHHHHHGFHGGHHHGHHHHHHHEHFHHGHGGGGGGGGGGGGGGGGGGGGGF
@M05620:37:000000000-D9766:1:1101:21507:12108 1:N:0:88
AGTGCCAGCTCTCAATCGCACAGGGGACCCCGGGCCTGGCCCCTCCATCCCGAAAACCTATGACCTCCCCCGCTACCTGGAGCACCAACTCCGCAGCTTGGCTGGGACCTATGTGAGTATCCAGCGTAGGAATCTGGGAGTTGGGGAGGAGTGAGGAGTTGGGGAAAGACAGTCCTAACCGTGGAGGGCTCTGGTAAATGATGGGGTGAGGAGGGGCTCTTTGGCGCCCACCAGTCCCCCTGTCTGGTCTC
+
>1>AAFD11BBFFGGGGAFFGGFH0AE0EE00EAFE/BBB0BE/EEFFBH/B/E@C0E01FE2FGHH/F//>E>EEH1FF0FG?FHCCECGFCC///B10?01/C/0?CGB1<>F<G<@1DG1FGCGGGEH1<FG<10<>.<DC--C-:.::.0;.0;::0:-9....;C//9C0C0F/.9..-...;-;-F9F/B//////9BEAB--;-/-;9-;--BF////-;9-9-99-9999-;9-B///;;/9/
@M05620:37:000000000-D9766:1:1101:20552:12133 1:N:0:88
AGTGCCAGCTCTCAATCGCACAGGGGACCCAGGGCCTGGCCCCTCCATCCAGAAAACCTATGACCTCACCCGCTACCTGGAGCACCAACTCCGCAGCTTGGCTGGGACCTATGTGAGTATCCAGCGTAGGAATCTGGGAGTTGGGGAGGAGTGAGGAGTTGGGGAAAGACAGTCCTAACCGTGGAGGGTTCTGGTAAATGATGGGGTGAGGAGGGGCTCTTTGGCTCCCACCAGTCCCCCTGTCTGGTCTA
+
AA>3AFFFBFFFG4GGGGGCGGHGGG2EEGHHFFGFGFHHFHGHGGHHHHHHFHHHGGHHHHGHHHHHHHGGG>FGHGFGBFGHFHC1EGHFEEEFGHBGGHHGGGHHGHHHHHGHHHHHHHHHHGGGGGHHHHHHHH?FGHHFGGFGGGGHHHHHEGHHHHGGGGHHHHGHHHHHHHHHGGGGGGGGGGGGGGGGGGGGGGGGGGDFFFFFFFFFFFFFFFFFFFFFFFFFFFFFFFFFFFFFFFFFFFF
@M05620:37:000000000-D9766:1:1101:10415:12145 1:N:0:88
GAGGCTGCTTTGGAAGAAACTCATAGATTACTGCAACAGTTCCCCCTGGACCTGGAAAAGTTTCTTGCCTGGCTTACAGAAGCTGAAACAACTGCCAATGTCCTACAGGATGCTACCCGTAAGGAAAGGCTCCTAGAAGACTCCAAGGGAGTAAAAGAGCTGATGAAACAATGGCAAGTAAGTCAGGCATTTCCGCTTTAGCACTCTTGTGGATCCAATTGAACAATTCTCAGCATTTGTACTTGTAACTG
+
AAAAA11AFFDF1FGGGGGGBGFHHHFGHFGHHGHGFFGAFHHFHG0FGFHHF0FG1BGGGHHH2GAGHGHHHH0AFFGFHHHH@FHHHFGHHCGHFGHHHHHHHHH@FEGHHHHHFGEEEGHHHHGFGHGGGHHHFHHFFGCFHCFGGHGGHHGHFGCGHHHHFHHGHHHHHGHHHA?FDHGGGHHHGHDHFGAC.<CD00=GHHHHFFHGHHHHHGGHHEHHHFGFHFGGGGGGFBF9BFGFBFGFFGF
@M05620:37:000000000-D9766:1:1101:4880:12151 1:N:0:88
GAGGCTGCTTTGGAAGAAACTCATAGATTACTGCAACAGTTCCCCCTGGACCTGGAAAAGTTTCTTGCCTGGCTTACAGAAGCTGAAACAACTGCCAATGTCCTACAGGATGCTACCCGTAAGGAAAGGCTCCTAGAAGACTCCAAGGGAGTAAAAGAGCTGATGAAACAATGGCAAGTAAGTCAGGCATTTCCGCTTTAGCACTCTTGTGGATCCAATTGAACAATTCTCAGCATTTGTACTTGTAACTG
+
BABBBBFBFFFFGGGGGGGGGGHHHHHHHHHHHHHGHHHHHHHHHGGGHHHHHHHGHHHHEHHHHGHHHHHHHHHHHGGHHHHHHHHHHGHHHHHHHHHHHHHHHHHGHHHHHHHHHHGGGGHHHGHGGHHHGHHHGGHHHHHHHGHGGHGGHHHHHEGGHHHHHHHHHCHHHHHHHGHHHHHHHHHHHHHHHHGGDFGHHHGHHHHHHHHGHHHHHHHHHHHHHHHHHHGGGGGGGGGGGGGGFGFGFFF
@M05620:37:000000000-D9766:1:1101:6560:12151 1:N:0:88
ACCACACCTTCTACAATGAGCTGCGTGTGGCTCCCGAGGAGCACCCCGTGCTGCTGACCGAGGCCCCCCTGAACCCCAAGGCCAACCGCGCCCGCTACCTCTTCTGGTGGCCGCCTCCCTCCTTCCTGGCCTCCCGGCGCTGCGCCCTTTCTCCCTGGTTCTCTCTTCTGCCGTTTTCCGTCGGACTCTCTTCTCTGACCTGAGTCTCCTTTGGACCTCTGCAGGTTCTAGCTCGGAAGCGCACACGTCTG
+
CCCCDCDDFFFFGGGGGGGGGGHHGGGGHGHHHGGGGGGGGHHHHGGGGGGGHHHHHHHGGGGGGGGGGGGHHHHGGGGHGHHHHGGGGGG<><><<BF2?F1=FGGHHGFHGGGGGGG/CGHHHG0GGCGGHHGA@--;AAF?CGGGEGGGGBFFG.;B:FFFFFEFFFFF-9ABEFFFF.9;-;CFFFFFFFFFHFFFFEFF0BFFFFFFFB00:BFFFF0BF.BBF0:0;:AFFF?.;C;>D.CFFFE
@M05620:37:000000000-D9766:1:1101:23696:12163 1:N:0:88
AGTGCCAGCTCTCAATCGCACAGGGGACCCAGGGCCTGGCCCCTCCATCCAGAAAACCTATGACCTCACCCGCTACCTGGAGCACCAACTCCGCAGCTTGGCTGGGACCTATGTGAGTATCCAGCGTAGGAATCTGGGAGTTGGGGAGGAGTGAGGAGTTGGGGAAAGACAGTCCTAACCGTGGAGGGTTCTGGTAAATGATGGGGTGAGGAGGGGCTCTTTGGCTCCCACCAGTCCCCCTGTCTGGTCTA
+
BBABBFFB?BBFGGGGGGGCE2GGGEEG?EFAF?GEGG2GFHGHGG2FGHGBG3EGHGHBGGHHHHHGHHHGEGEGHHHGGHHHHHFHGHHH/EEGGHHGAGHGGGHHGHCHHHHGGHFHHGHBGGGDGGHHHHHB<00?EGGE/<.<DDEHGEHH0EHHFCDGG?.:CGBGHHHHFHHHGGGGG.C?CFFGGGFFFFGGGFGGGGFB..A/ADB;B?FFFFFFFEFFFFFFEFFFFFFFBFFFFFFFFFB
@M05620:37:000000000-D9766:1:1101:6727:12178 1:N:0:88
GAGGCTGCTTTGGAAGAAACTCATAGATTACTGCAACAGTTCCCCCTGGACCTGGAAAAGTTTCTTGCCTGGCTTACAGAAGCTGAAACAACTGCCAATCCTCCAGGATGCTACCCGTAAGGAAAGGCTCCTAGAAGACTTCAAGGGAGTAAAAGAGCTGATGAAACAATGGCAAGTAAGTCAGGCATTTCCGCTTTAGCACTCTTGTGGATCCAATTGAACAATTCTCAGCATTTGTACTTGTAACTGAC
+
BABBCBFBFFFFGGGGGGGGGGHHHHHHHHHHHHHHFHHHHHHHHGGGHHHHHHHGGHHGFHHHHHHHH5B11BGHHHHDFHHFHH3GH3FGHFGFH3G3BF3FGGB?FGHHGFGHEEEEBC?CFG??BGGGD4FGHFHF3?BFHH?ADGHFGHFF2GHHHHHHGHHHHHGHHHGE<1??FHGHBHAFG1DGD.E.<DGHBDCHDGG0<:C:CGGH0;<0;<GG0CGHFHFGG;CB000CFCBF0CFGGG9
@M05620:37:000000000-D9766:1:1101:13242:12179 1:N:0:88
GAGGCTGCTTTGGAAGAAACTCATAGATTACTGCAACAGTTCCCCCTGGACCTGGAAAAGTTTCTTGCCTGGCTTACAGAAGCTGAAACAACTGCCAATCCTACAGGATGCTACCAGTAGGGCAAGGCTCATAGAAGCATGCAAGGGATTAATATCGCTGATGACACACTGGCAAGTCAGTCAGACATTTCCTCTTTAGCACTCTTGTGAATCCACTTGAACAATTCTCAGCATTTGTACTTGTAACTGAC
+
AAABBBFAFFFFGGGGG4FGGG4GBGFHGBGFHHGBFAFFGHHHHGGGEFGHHHGHHHFGFGHHHHHHHHHHHHHBHHHFHHHEHHHHHHHHHHHH3F3324BE333B3G23B32333B43??////?3034B443B33333BGH//?2B2B3333??0//@222@G2/?1F/01<F111111>1101<F<G1>1<1>1100</0D0000=<00</=<CC0:0::0C00<0/CH00C0<0;;00;FGBB0;
@M05620:37:000000000-D9766:1:1101:23697:12181 1:N:0:88
AGTGCCAGCTCTCAATCGCACAGGGGACCCAGGGCCTGGCCCCTCCATCCAGAAAACCTATGACCTCACCCGCTACCTGGAGCACCAACTCCGCAGCTTGGCTGGGACCTGTGTGAGTATCCAGCGTAGGAATCTGGGAGCTGGGGAGGAGCGAGGAGGTGGGGAAAGACAGTCCTAAGCGTGGAGGGTGGTGGTAAATGATGGGCTGAGGAGGCGGTCTTTGGCTTCCACCAGTCCCCCTGTCTGGGCTA
+
BCABCFFFCFFFGGGGGGGFGGHHGGGGGGHHGGGGGGHGHHGHGGHHHHHHHHHHHGHHHHHHHHHHHHHGGGGGHHHHGGHHHHHHGHHHGGGGGHHHGHHGGGH0FH23BBGB3D3?3F3BGGE/<C2D2??GHHAC/0?=.-.<-<<.-<-<<E..;EGC.:.C/:FB000:00//;CE?.EAF9.-9:.;000000000../..:.0...--;@FF00/00.;0:B...0;00.9-.000://;/.
@M05620:37:000000000-D9766:1:1101:19145:12183 1:N:0:88
AGTGCCAGCTCTCAATCGCACAGGGGACCCAGGGCCTGGCCCCTCCATCCAGAAAACCTATGACCTCACCCGCTACCTGGAGCACCAACTCCGCAGCTTGGCTGGGACCTATGTGAGTATCCAGCGTAGGAATCTGGGAGTTGGGGAGGAGTGAGGAGTTGGGGAAAGACAGTCCTAACCGTGGAGGGTTCTGGTAAATGATGGGGTGAGGAGGGGCTCTTTGGCTCCCACCAGTCCCCCTGTCTGGTCTA
+
ABAAAFFFBFFFGGGGGGGGGGHHGGGGGGHHGAEGGGHGHHGHGGHHHHHHHHHHHGHHHHHHHHHHHHGGGEEGHEFHFGHHHHHHGHHGEGGGGHHHGH3FFGFHGHHHHHDHHHHGHHHHHGGGGGHHHHHHHHHGGHHHGGGGGGGHGHHHGGHFHFGGGGHHHHHHHHHHHHHHGGGGGGGGGGGGGGGGGGGGGGGGGG?BFFFFFFAFFFFFFFFFFFFFFFFFFFFFFFFFFFFFFFFFFFF
@M05620:37:000000000-D9766:1:1101:9978:12183 1:N:0:88
AGTGCCAGCTCTCAATCCCAAAGGGGACCCAGGGCCTGGCCCCTCCAGCCAGAAAACCTATTACTTACCCGGCTACCTGAAGCCCCAACTCCGCCGCTTGTCTTGCACCTAGGTAAGCATCCAGCGAAGCAACTTGGGAGTTGGGGAGGAGTGAGGAGTTTGGGAAAGACATGCCAAACCGGGCAGGGTTTTGGGAAATGACGGGGTGAGGAGGGCCCTTTAGCCCCCCACCACCCCCCTTGTTGTTCCTT
+
AAAAADFF1FB@BBAFG11B1B1B0AE0EG0FF0BE0/B0BGA/BE01AF00B0BGCE01B12DDDD1B0/>>>/FG1BB1BBB?BE/E0BB?///>>?F0B221BB100110B22111BB01B0///>/<?001?1//?<F11--.>@ACG.00.0.</0=...;..:CB0::00;:;.-:@--C@-/;9C?-.;9-9///-9--;;-;9/-A-----;//9//:-999A-----9-----;/9--;9;/
@M05620:37:000000000-D9766:1:1101:12814:12194 1:N:0:88
GAGGCTGCTTTGGAAGAAACTCATAGATTACTGCAACAGTTCCCCCTGGACCTGGAAAAGTTTCTTGCCTGGCTTACAGAAGCTGAAACAACTGCCAATGTCCTACAGGATGCTACCCGTAAGGAAAGGCTCCTAGAAGACTCCAAGGGAGTAAAAGAGCTGATGAAACAATGGCAAGTAAGTCAGGCATTTCCGCTTTAGCACTCTTGTGGATCCAATTGAACAATTCTCAGCATTTGTACTTGTAACTG
+
A1AAAAFA1F3FEFGGGFBGEGGHGGHEFGHHFB1BAEGGGHHFHGGECEHGHFFH1B0GHFHH2GABGGGGHHHGHFGGGHHFFGHGHE/GGEHE@FGHHHEGHHHFE0FGGGDGG>>EEGFHHFF>FEGFFFDGHEFFCGBFGGFGGHGGFHFF1/00@G1<>FHEGHHGHFHEHF?FBD>FFGHH.GDGD1<<<CCD<0=DCC=0DDGCB:G:G0:CGFFCCCG0CCFGFGFBBB;00;C09999FFB
@M05620:37:000000000-D9766:1:1101:28762:12237 1:N:0:88
ACCACACCTTCTACAATGAGCTGCGTGTGGCTCCCGAGGAGCACCCCGTGCTGCTGACCGAGGCCCCCCTGAACCCCAAGGCCAACCGCGAGAATCGGACAGGTATGGGGCCCCCGACCTCCTCCCTTTCTCCCTAGTTCTCTCCTCTGCCGTTTTCCGCTGCACTCTCTTCTCTTGCCTCTCTCTTCTTTGGTTTTCTGCAGGACCTTGCTCGCTTGCGCGCGTGTCTTTTCTAAATTCGCAAATGCGAA
+
AAAAA>AAFC@BAFG1FDDGBGGFEEEEH?FGGGAAEEEEGHGHHGEEGEEEGHHHHGAFGGGGEG@EGGGHBGFEEGGGGHG?FFGEBBBCB/110?//<</?11?C0/.><--<ACGG0./</./;:0:C0;/0/000;;C0/;/9CFG?.9/.00:9.;./;9CF0;99///99//;///9BF/;B9//B-9-;B/;/9FFFA--///;F-9-----------;B/://////;9//9;---;/B---
@M05620:37:000000000-D9766:1:1101:28674:12277 1:N:0:88
AGTGCCAGCTCTCAATCGCACAGGGGACCCAGGGCCTGGCCCCTCCAGCCAGAAAACCTATGACCTCACCCGCTACCTGGAGCACCAACGCCGCAGCTTGGCTGGGACCTATGTGAGCATCCAGCGTAGGAATCTGGGAGTTGGGGAGGAGTGAGGAGTTGGGGAAAGACAGTCCTAACCGTGGAGGGTTCTGGTAAATGATGGGGTGAGGAGGGGCTCTTTGGCTCCCACCAGTCCCCCTGTCTGGTCTA
+
>AAAAFF1AFFFGEGGGA1FEEBGBAEEFGHHG0BFF/FGHHGHGGE1BFHHHFFHHGHCG1GHHHEHHHHEGG?EGHFB0FFCFGCHE//>EEEEEFDGGGHGGFHHGHHHHHHFF1FGHHFHHG?E?CFHHHHHHGGGFHHHGGGGGCCHHHHHHC/CGBCGEGHGGFGFBFFGFFGGGGG@GGGG.9AFFFBBFFFFFBFFE-;@EFFFFF?--@EBFFFFFFF-;BAFFFFBFBEA?EFFFBFFFFF
@M05620:37:000000000-D9766:1:1101:9205:12289 1:N:0:88
ACACACCTTCTACAATGAGCTGCGTGTGGCTCCCGAGGAGCACCCCGTGCTGCTGACCGAGGCCCCCCTGAACCCCAAGGCCAACCGCGAGAGTTGGTGAGCTATGGCCTCCCGGAGCTGCGCCCTTTCTCACTGGTTCTCTCTTCTGCCGTTTTCCGTAGGACTCTCTTCTCTGACCTGAGTCTCCTTTGGAACTCTGCAGGTTCTAGATCGGAAGAGCACACGTCTGAACTCCAGTCACTAATGCGCAT
+
CCCCCCCFFFBBG5FEFBFFFFHGGAGHEEHHGGEEEGCEHGHHGGGG1EFHHGHHHHGFGGGGGGGGGGFGHHGGFGFF?FGHGGGED>B/@?FGHDEGHHHHHHHHHHHHGGFCGGHHHGGGGGHHFHGFHHHHGHHHHHHHHHHGHHGGGGGGGGGGGGGGGGGGGGGGGGFGGGGGFGFFFFFFFFFFFFFFFFFFFFFFFFFFFBFFFFD;A;FBBFFFFFFFFFFFFFFFFFFFFFFFFFFFFF:
@M05620:37:000000000-D9766:1:1101:15157:12303 1:N:0:88
AGTGCCAGCTCTCAATCGCACAGGGGACCCAGGGCCTGGCCCCTCCATCCAGAAAACCTATGACCTCACCCGCTACCTGGAGCACCAACTCCGCAGCTTGGCTGGGACCTATGTGAGTATCCAGCGTAGGAATCTGGGAGTTGGGGAGGAGTGAGGAGTTGGGGAAAGACAGTCCTAACCGTGGAGGGTTCTGGTAAATGATGGGGTGAGGAGGGGCTCTTTGGCTCCCACCAGTCCCCCTGTCTGGTCTA
+
BCBBBFFFCFFFGGGGGGGGGGHHGAFEGGHGFGGGGGHHHHGHGGHGHGHHGHHFHGHGHGHHHGHHHHHGGEGGHHHHEGHHHHFGFHHHGGGGGHHHGHHGGGHHGHHHHHHHHHHHHHHHHGEGGGHHHHHHHHGGGHHHGGGGGEGHHFHHHGHHHHGGGGGHHHHHHHHHHHHHGGGGGGGGGGGGGGGGGGGGGGGGGGFFFFFFFFFFFFFFFFFFFFFFFFFFFFFFFFFFFFFFFHFFFFB
@M05620:37:000000000-D9766:1:1101:7247:12314 1:N:0:88
ACCACACCTTCTACAATGAGCTGCGTGTGGCTCCCGAGGAGCACCCCGTGCTGCTGACCGAGGCCCCCCTGAACCCCAAGGCCAACCGCGAGAAGATGAGTGGCCCAGGTGAGTGGCCCGCTACCTCTTCTGGTGGCCGCCTCCCTCCTTCCTGGCCTCCCGGAGCTGCGCCCTTTCTCCCTGGTTCTCTCTTCTGCCGTTTTCCGTAGGACTCTCTTCTCTGACCTGAGTCTCCTTTGGAACTCTGCAGG
+
AAA1AAAAFFFFGEGD3BF1GCHHG00000AB1BF0AEEGEHHHHGGGE/BFGFFFHHFE/EEGG/FGGGFFHCGGGFCH>/GHHG/<BC@<<CFH1F1GDHFGHHEHAGFFHHHGGHHGGGGGHHHDH0DDG=CGF.-:AEFHEFBAGGGGG0FFAGGGFGG-9?.B/9>B@@FFBFF/;FFF9BBFFFFFFFFFFF@FBFFFBBFFFF/BBFFFFFFFBFFFFFFFFFFFFFFFFFBBBFFFFFFF/B-
@M05620:37:000000000-D9766:1:1101:11819:12319 1:N:0:88
GAGGCTGCTTTGGAAGAAACTCATAGATTACTGCAACAGTTCCCCCTGGACCTGGAAAAGTTTCTTGCCTGGCTTACAGAAGCTGAAACAACTGCCAATGTCCTACAGGATGCTACCCGTAAGGAAAGGCTCCTAGAAGACTCCAAGGGAGTAAAAGAGCTGATGAAACAATGGCAAGTAAGTCAGGCATTTCCGCTTTAGCACTCTTGTGGATCCAATTGAACAATTCTCAGCATTTGTACTTGTAACTG
+
AAABBAFBFFFFGGGGGCGGGGDHFHHHGEGHHHGFECGHHHGHHGGGHFHHHHHHHHGHGHHHGHHHHHHHHHHHHHHHGHHHHHHHHHHHHHHHGHHHHHHHHHHHHHHHHHHHHHGGGGHHHHGHHHHHGHHHHFHHHHHHHFHGGHGGHHHHHGHHHHHHHHHGHHHHHHHHGGFHHHHHHHHHHGHHHHGGGGGGHHHHHHHHHGHGHHHHHHHHHHHHHHHHHHGGGGGGGGGGFGGGGGGGGGG
@M05620:37:000000000-D9766:1:1101:14165:12338 1:N:0:88
ACCACACCTTCTACAATGAGCTGCGTGTGGCTCCCGAGGAGCACCCCGTGCTGCTGACCGAGGCCCCCCTGAACCCCAAGGCCAACCGCGCCCGCTACCTCTTCTGGTGGCCGCCTCCCTCCTTCCTGGCCTCCCGGAGCTGCGCCCTTTCTCACTGGTTCTCTCTTCTGCCGTTTTCCGTAGGACTCTCTTCTCTGACCTGAGTCTCCTTTGGAACTCTGCAGGTTCTAGATCGGAAGAGCACACGTCTG
+
CCCDCCDCFFFFGGGGGGGGGGHHGGGGHGHHHGGGGGGGGHHHHGGGGGGGHHHHHHHGGGGGGGGGGGGHHHHGGGGHGHHHHGGGGGGGGGGGCGHHHHGHHHHHHGHHGGGGGHGHHGHHHHHHHHHHHHGGGFCDHHHGGGGGGGGGGGGGGGGBFGGGGGGFGGGGFFFFFFFFFFFFFFFFFFFFFFFFHFFFHFFFFFFFFFFHFFEFFFFFFFFFFFFFFFFFFFFFFFFFFFFFFFFFFFE
@M05620:37:000000000-D9766:1:1101:10461:12355 1:N:0:88
GAGGCTGCTTTGGAAGAAACTCATAGATTACTGCAACAGTTCCCCCTGGACCTGGAAAAGTTTCTTGCCTGGCTTACAGAAGCTGAAACAACTGCCAATCCTACTAGCTGCAAGCAATGGTGCCCAGAAGATCGCAAGGGAGCAAAAGATCTGATGAAAGAAGGGCAAGTAAGCAAGACATCCGCGCTTTACGATTTAGCTCTCTTGAATCGAACATTGACCAATTCTCGGACTTTGTACTTGTAACTGAC
+
AABCCCFCFFFFGGGGGGGGGGHHHHHHHCHGHHHHHGHHHHHHHGGGHHHHHHHHHHHHHHHHHHHHHHHHHHHHHHHHHHHHHHHHHHHHHHHHFHH32B4G34434B33B312333343B333?G333B3//F////?//?2222/2?22@222>22@020/??F/F11111000>0><0>.--<CFHB<<<C.:0000;0C:00000.;::C0;;C0;F./0;;;..9;AF000;CFB00=F00:B/
@M05620:37:000000000-D9766:1:1101:13493:12373 1:N:0:88
GAGGCTGCTTTGGAAGAAACTCATAGATTACTGCAACAGTTCCCCCTGGACCTGGAAAAGTTTCTTGCCTGGCTTACAGAAGCTGAAACAACTGCTACTCCTACCGGATCCTAACCGTAGGCAACGACAACTCGCCAACTCAATAAAAGAACTAATGATGCAGTAACAATGAAGAGTAAGACTGGCATTTCAGCTTTAGCACTCTTGTGGATCAACTAGAACCATTATCAGCATTTGTACTTGTAAATGAC
+
BABCCCFCFFFFGGGGGFGGGGBHFHHHHHHGHGHHFCHHHHHHHGGGHHGHHHHHHHHHHHHHHHHHHHHHHHHHHHHGHGHHHHGHHHHHH3B4BF33B33BB///>/?FG42?/??/?3?0///<//?22////>/@2@22222DD/001111??111111<>FGH1F111101><11<0<<C/0<DDDFG00=000::CC0C:0:.0;:.;/0/;000.=:00C00FBF0CFFGG0BFG90C0BB09
@M05620:37:000000000-D9766:1:1101:20789:12373 1:N:0:88
GAGGCTGCTTTGGAAGAAACTCATAGATTACTGCAACAGTTCCTCCTGGACCTGGAAAAGTTTCTTGCCTGGCTTACAGAAGCTGAAACAACTGCCAATCCTACCGGATGCTACCCGTAAGGACCGGCTCCTAGCCGACTCCAAGGGAGTAACAGAGCTGATGAAACCATGGCAAGTAAGTCCGGCCTTTCCGCTTTAGCACTCTTGTGGATCCAATTGAACCATTCTCAGCATTTGTACTTGTAACTGAC
+
A3>ABAFBFFFFGGGGFGGGGGFHDGHHHBFGHH44BFGGHHHFHHHHHBGHHHEHHF2FFHHHEHHHHHHHHHHFHHHFHHHHHBGHHGHHHHHHBEGHG@F31>>>EEHGBEFHFEGFFHE0/>EEE/?FGH1?C//>BGH1@//</?01?FGB0GFFFFDDFGF0>CHGAGGGGHGHG00<<@-;CHHHDGGGEHFBCBFGFBF0CA0CFFGFB;B0BF.FFGFGFGBFGFFGGGBFEFFFFB/BFBF
@M05620:37:000000000-D9766:1:1101:23694:12394 1:N:0:88
GAGGCTGCTTTGGAAGAAACTCATAGATTACTGCAACAGTTCCCCCTGGACCTGGACAAGTTTCTTGCCTTGCTTACAGAAGCTGAAACACCTGCCAATGTCCTACAGGATGCTACCCGTAAGGAAATTCTCCTAGAAGACTCCAAGGGAGTAAAAGAGCTGATGAAACAATGGCAAGTAAGTCAGGCATTTCCGCTTTAGCACTATTGTGGATCCAATTGAACAATGCTCAGCATTTGTACTTGTAACTG
+
AAAAAAFAF@D1FF1FFC1BFGHHHHFEGHFFGHBD1G0FF2DFGEEFGFBF0FGB0100DDFFHFGFFG1FFGHGA1FFGGAFGB1G@BBBFGH0EGGHH2B2BGHE0BG1BB2BB0?>>ECFGCG>1BBGFHF1BGFH0BB<<FF//???BBGE1/00@1@<BDF>1FA1DB<C1/??11<?F1<C<1>=F=.>>A.=0<=<<0==DD0EG<0;:;C::GFC;:G;:000::F0CFB0;;0;9;;C;0;
@M05620:37:000000000-D9766:1:1101:12223:12410 1:N:0:88
ACCACACCTTCTACAATGAGCTGCGTGTGGCTCCCGAGGAGCACCCCGTGCTGCTGACCGAGGCCCCCCTGAACCCCAAGGCCAACCGCGAGAAGATGACCAGGTGAGTGGCCCGCTACCTCTTCTGGTGGCCGCCTCCCTCCTTCCTGGCCTCCCGGAGCTGCGCCCTTTCTCACTGGTTCTCTCTTCTGCCGTTTTCCGTAGGACTCTCTTCTCTGACCTGAGTCTCCTTTGGAACTCTGCAGGTTCTA
+
DCDDDDDDFFFFGGGGGGGGGGHHGFGGHGHHHGGGGGGGGHHHHGGGGGGGHHHHHHHGGGGGGGGGGGGHHHHGGGGHGHHHHGGGGGGGGGHHHHHHHHHGHHHHHHGGHHGGGGGHHHHHHHHHHHGHHGGGGGHGHHGHHHGGGGGGGGGGGGGGGGGGGGFFFFFFFFHHHHFFFHFHHFFHHHHHFFFFFFHFFFFFFFFFFFFFHFHFHHFFFHFFFFFHHFFFHHFFFFFFHFFHFFFFFFF
@M05620:37:000000000-D9766:1:1101:19417:12419 1:N:0:88
GAGGCTGCTTTGGAAGAAACTCATAGATTACTGCAACAGTTCCCCCTGGACCTGGAAAAGTTTCTTGCCTGGCTTACAGAAGCTGAAACAACTGCCAATCCTACAGGATGCTACCCGTAAGGAAAGGCTCCTAGAAGACTCCAAGGGAGTAAAAGAGCTGATGAAACAATGGCAAGTAAGTCAGGCATTTCCGCTTTAGCACTCTTGTGGATCCAATTGAACAATTCTCAGCATTTGTACTTGTAACTGAC
+
BABBBBFBFFFFGGGGGGGGGGHDGH56AFFFHHHHFHHHHBFAFECGC2FHFGA2BB2F3BGFBAFBBA31AABCBGHHHHHHEFGHHCEGHHHGBGHBBBBBGB3BF3FFBBFFE>EEGHHEF0B?BFFHE4BDBGBFB2BCB?CGB?@DFGFF<FFCD2@@>FFCG?FGG0?F??<>>F1<>><><<><AEDEEHH0DGHHH<<<CAG:GB:GC;0C0;C;CGHHH0B/FFGF0;BFG0BFFFGCFGF
@M05620:37:000000000-D9766:1:1101:19266:12425 1:N:0:88
GAGGCTGCTTTGGAAGAAACTCATAGATTACTGCAACAGTTCCCCCTGGACCTGGAAAAGTTTCTTGCCTGGCTTACAGAAGCTGAAACAACTGCCAATGTCCTACAGGATGCTACCCGTAAGGACAGGCTCCTAGAAGACTCCCAGGGAGTAAAAGAGCTGATGAAACAATGGCAAGTAAGTCAGGCATTTCCGCTTTAGCACTCTTGTGGATCCAATTGAACAATTCTCAGCATTTGTACTTGTAACTG
+
BABBBBFBFFFFGGGGGFFGGGGHHHHHHGHHHHHFFGHHHHHHHGGGHHHHHHHHHHHGFGHHHHHHHHHHHHHHHHHHHHHHHHHHHHHHHHHHHGHHHHHH4BFGHHHGHH4GHHGGEGHCF0FF/FHHGH3BF3?EGBGH/2B/EGGD2GHGHEHHHH2FHHHHHHGHEHHHHGEGFD1FHHBH.F1GGHGGGGGHHFHHHHHHHHHGHGFHG0GGFH0CG/CHFGGGGGFGGGGGGGGGGG0C9FB
@M05620:37:000000000-D9766:1:1101:12306:12432 1:N:0:88
AGTGCCAGCTCTCAATCGCACAGGGGACCCAGGGCCTGGCCCCTCCATCCAGAAAACCTATGACCTCACCCGCTACCTGGAGCACCAACTCCGCAGCTTGGCTGGGACCTATGTGAGTATCCAGCGTAGGAATCTGGGAGTTGGGGAGGAGTGAGGAGTTGGGGAAAGACAGTCCTAACCGTGGAGGGTTCTGGTAAATGATGGGGTGAGGAGGGGCTCTTTGGCTCCCACCAGTCCCCCTGTCTGGTCTA
+
AAAAAFFFAFF3FF3FGAFFGEFHGGGGGEGHGGGEFGHHHHGHGGHHHHHHGHHHHGHHHHFHHHHFHHHGGGGGGHHFHGF>FHHHGHHHGGEGGHHHGHHGGGHHGHHHHHHHHHHHHHHHHGGGGGHHHHHHHHHGGHHHGGGGGGGHHHHHHGHHHHGGGGHHHHHHFHHHHHHHGGGGGGGGCFGGGGGGGGGGGGGGGGF@FFFFFF@@@@FFFFFFFFFFFFFFFFFFFFFF@FFFFF/FFFF
@M05620:37:000000000-D9766:1:1101:12809:12437 1:N:0:88
ACCACACCTTCTACAATGAGCTGCGTGTGGCTCCCGAGGAGCACCCCGTGCTGCTGACCGAGGCCCCCCTGAACCCCAAGGCCAACCGCGAGAAGATGATCAGAGCGGCGCGCTCCGAAAGTTTCCTTTTATGGCGAGGCGGCGGCGGCGGCGGCCCTATAAAAAGCGAAGCGCGCGGCGGGCGGGAGTCGCTGCGCGCTGCCTTCGCCCCGTGCCCCGCTCCGCCGCCGCCCCGCGCCGCCCCCCCCCGC
+
CBBBCCCCFFFFGGGGGGGGGGHHGGGFHGGHHGGGGGGGGHFHHGGGEGGGHHGHHHHGGGGGGGGGGGGHHHHGGGGHGHHHGGGGGGGGGGHHHHHHHHHHHHGGGGGGGGGGGGG?ECGHHHHHHHHHCFGGGGGGGFCCFA=FA;DFFFAFFE/BFFFFF.ADDF-BAF:9CAF-=DACFFFC./B@.:.--9:-@DFBFF..AFF;::AAFF-9-;A.AD--@--@-:-9--@-::D-;@DF-@-
@M05620:37:000000000-D9766:1:1101:10222:12446 1:N:0:88
ACCACACCTTCTACAATGAGCTGCGTGTGGCTCCCGAGGAGCACCCCGTGCTGCTGACCGAGGCCCCCCTGAACCCCAAGGCCAACCGCGAGAGTTGGGGAGCTTTGGCCTCCCGCAGCCGCGCCCTTTCTCACTCGCTCTCTCTTCTGCCGTTTTCCGCTGGACTCTCTTCTCTGACCTTAGTCTCCTTTGGTACTCTGCAGGTTCTAGCTCGGAAGAGCACACGTCTGAACTCCAGTCACTAATGCGCA
+
CCCDEDCDFFFFGGGGGGGGGGHHGGGEHGHHHGGGGGGGGHHHHGGGGGGGHHHHHHHGGGGGGGGGGGGHHHHGGGGHGHHHHGGGGGCG>BC>??/</<?=1=11?1<<.<<--<<.-<-A-A-GGH11<:11.-.<A<:0:<11<FF-CDG.1<9..<@..0/00:<110<111/<0101<<F:B:11/.<1<BF1010..<0BF11<F.-..<.:BF./:CFF/B11<FF0FF:00BBBFF1B.<-
@M05620:37:000000000-D9766:1:1101:3645:12460 1:N:0:88
AGTTCCAGCTCTCCATCGCACAGGGGGCCAAGTGCCTGGCCCCTCCATCGAGAAAGCCTAAGACCCCACCCCCTACCTGGCGCACCCCCTCCGCAGTTTGGCTGGGACCTATGTGAGTATCCAGCGTAGGAATCTGGGAGTTGGGGCGGCGTGCGGAGTTGGGGAAAGCCCGTCCTAACCGTGGAGGGTTCTGGTAAATGATGGGGTGAGGAGGGGCTCTTTGGCTCCCACCAGTCCCCCTGTCTGGTCTA
+
>>>3>BDFFFFFGGGGBAE2A2B4B2AAE2BB5DDB5BFGHHGHGGHGHAGFHFHBGHFH3FGHH1EEGGG/E>?FGHFF1>?EEEA>>/E/<?/B<BBB?GHGGGHHGHHHHHHFGGHHHHFHHGG/>C<DGHHHHH0FEHHHGG.;BABGG.BB-BAFFFBB..;FBF.BBFFFFFFFBFFB.EFBAFFFFFFFFFFFFFFFFFFBFFFFFFBBB?FFFFFFFFFFFFFF?FFFFFFFBFFFFFFFFFB
@M05620:37:000000000-D9766:1:1101:10861:12465 1:N:0:88
AGTGCCAGCTCTCAATCGCACAGGGGACCCAGGGCCTGGCCCCTCCATCCAGAAAACCTATGACCTCACCCGCTACCTGGAGCACCAACTCCGCAGCTTGGCTGGGACCTATGTGAGTATCCAGCGTAGGAATCTGGGAGTTGGGGAGGAGTGAGGAGTTGGGGAAAGACAGTCCTAACCGTGGAGGGTTCTGGTAAATGATGGGGTGAGGAGGGGCTCTTTGGCTCCCACCAGTCCCCCTGTCTGGTCTA
+
AA3ABFFFBFFFGGGCGGGGGCHHGC2AEGHH2EEFGGHHHHGHGGGFHHHHGFCHGGFHHHHHHHFHHHHGGEEEHGHH2?GHHHEGGHHHGGGGGHHHGHHGGGHHGHHHGGHHFHHHHHHHHGGDGGHHHHHHHHCFGHHHGGEGGFGHHGHHGGHHHHGGGGHHGHGHHHHHHHHHGGGGGGGGEFGGGGFGGGGGGGGGGGDBFFFFFFFFFFFFFFFFFFFFFFFFFFFFFFFFFFFFFFFFFFF
@M05620:37:000000000-D9766:1:1101:18942:12468 1:N:0:88
GAGGCTGCTTTGGAAGAAACTCATAGATTACTGCAACAGTTCCCCCTGGACCTGGAAAAGTTTCTTGCCTGGCTTACAGAAGCTGAAACAACTGCCAATGTCCTACAGGATGCTACCCGTAAGGAAAGGCTCCTAGAAGACTCCAAGGGAGTAAAAGAGCTGATGAAACAATGGCAAGTAAGTCAGGCATTTCCGCTTTAGCACTCTTGTGGATCCAATTGAACAATTCTCAGCATTTGTACTTGTAACTG
+
AAABBAFBFFFFGGGGCGFGGGBGCGHHHDGHHG44FFFGHHHHHGGGFFGHHHHHHF2GGFHHGHHHHHHHHHHGHHHHFHHFHHHHHHCGHHHHGHHHHHGGFHHHHHHHHHHHHGGGEGHHHHHHHHHHGHFH33FEGHHHH1GGGHGG0GD>GFHFGHDGHHHFHHHHHHHHHGHHHHHHHHHHEHHHHHGGGGGHHFHGHHGHHFHGHHGGGGGHHBGGG/C0<;BFGGGGGGFF0CFGGGGFFGG
@M05620:37:000000000-D9766:1:1101:9504:12476 1:N:0:88
GAGGCTGCTTTGGAAGAAACTCATAGATTACTGCAACAGTTCCCCCTGGACCTGGAAAAGTTTCTTGCCTGGCTTACAGAAGCTGAAACAACTGCCAATGTCCTACAGGATGCTACCCGTAAGGAAAGGCTCCTAGAAGACTCCAAGGGAGTAAAAGAGCTGATGAAACAATGGCAAGTAAGTCAGGCATTTCCGCTTTAGCACTCTTGTGGATCCAATTGAACAATTCTCAGCATTTGTACTTGTAACTG
+
C@BCCCFBFFFFGFGGGGGGGGFHHFHHHHHGHHGHFFHHHFFGGGGFGHFHHHGHBBFGGHHHHHHHHHHHHHHGHHGHHHHHHGEHGHHHHHHHHHHHHFHHGHHHHHGHHHHHHHE?EEHHHHHFGHFHGHHHHHHHBF2BFFHGGHGGHGGHHGHHHHHHHGEFHHHHHHHFGF?FGHFFFGFHHHHHFGEGCEGD=DGHCHHHHGGGHGGHFGHHHCGHHHGHHHGFFFGGGGGBFGGGGCFGGGG
@M05620:37:000000000-D9766:1:1101:20700:12489 1:N:0:88
AGTGCCAGCTCTCAATCGCACAGGGGACCCAGGGCCTGGCCCCTCCATCCAGAAAACCTATGACCTCACCCGCTACCTGGAGCACCCACTCCGCAGCTTGGCCGGGACCTATGTGAGTATCCAGCGTAGGAATCTGGGAGTTGGGGAGGAGTGAGGAGTTGGGGAAAGACAGTCCTAACCGTGGAGGGTTCTGGTAAATGATGGGGTGAGGAGGGGCTCTTTGGATCCCACCAGTCCCCCTGTCTGGTCTA
+
>A>>AFFC1FFFG1GFFGGAECHCGEAAEEGH00BA/FHHFHGGGGH1FFEHFHHFGFGFFGDHHAGGHEFEE/>EHHHG0BGHHH//?G00>E//>GBBAG1>ECC/BGFHHG22@GHHHGGFH<ACCGFFHHHHFH0F.GHFCGA@C<CGC0DACCC:;/;CE?GFCGFGGGGGGGGGGGGGBEBGGGGGGBCFBBFFFBF9EBB@FFFFFF-@@@EFFFBF/;BFFFFFFFFFFFFF@FFFFFFFFFB
@M05620:37:000000000-D9766:1:1101:24886:12491 1:N:0:88
AGTGCCAGCTCTCAATCGCACAGGGGACCCAGGGCCTGGCCCCTCCATCCAGAAAACCTATGACCTCACCCGCTACCTGGAGCACCAACTCCGCAGCTTGGCTGGGACCTATGTGAGTATCCAGCGTAGGAATCTGGGAGTTGGGGAGGAGTGAGGAGTTGGGGAAAGACAGTCCTAACCGTGGAGGGTTCTGGTAAATGATGGGGTGAGGAGGGGCTCTTTGGCTCCCACCAGTCCCCCTGTCTGGTCTA
+
>A>>>FFFBFFFGAGGGFG2E?GCGAAEEEEG2BEEFFFHHHGHGGHHHGHHHHHBFEHHGEHHHDFGHHHEG>EEHHGGBBGHHH1??FH@?E?EEGBBEHHGGGHHGHHHHHHHHHHHHHEHHGGEGGHFGHHHHH0FEHHHGG.AG<CGF0DG<EHHHFGGEDEHCHFHHHHHHHHHGGGGDGGGEGFGGGFFGGGGGGGGGGFFFFFFFFFFFFFFFFFFFFFFFFFFFFFFFFFFFFFFFFFFFFF
@M05620:37:000000000-D9766:1:1101:28724:12494 1:N:0:88
GAGGGTGATGTGGTCGAACCTCATAGAATACTCAAACAATTTTCTGTTGACCTGGAAAACTTTCTTGTTTGTCTTACAGAATCTGAACAACCTGCGAATGTTATACCGGATGCTAACGTTAATGAAATGCTCCTAGAATACGCCAATGGAGTAAAAGAATTGATGAAAGAATGACAGGTAAGTCAGGCATTTCCGCTTTAGCAATATTGTGGATAAAATTGAACCATATACAGTATTTTTAATTGTAACAG
+
11>>>>A13BB11111A11A00113311311A1111100112D21222BB111B00110011D121111B0B22221B1F1112D2211B?/0BB/>E>B1B22BB2?>/?>01>2B/0>0/BB21F2112B1FE1112B1///?>C<110101@21?01?1??GF?D1?0111?<1.><=1=1F1>0.><<<0<.<C.0=0=<00;;CC0.:000;0:/0000;C;0000;;090;0;0.90;900090;
@M05620:37:000000000-D9766:1:1101:27314:12527 1:N:0:88
GCGGCTGCTTTGGCAGAACCTCCTAGATTACTGCCACAGTTCCCCCTTGACCTGGAAAAGTTTCTTGCCTGGCTTACAGAAGCTGCCACACCTGCCAATGTCATACAGGATGCTACCAGTACGGAAAGGCTCCTCGCAGCCTCCACGGGAGTAACCGAGCTGATGAACCAATGTCAAGTAAGTCAGGCATTTCCGCTTTCGCAATCTTGTGGATACAATTGCAACATGCTCAGCATTTTTCCTTGTAACTG
+
>1>1>AA1CFDFGFGAAAB0GB0B1A1DFBBGDB01AFBBAFEGHGE0FEGFFBGAB10BBGGFBDFGHHFFGBF1BFFF1BFGG10@BBB/BGG0BFGFGH2B@FGFGBFGHHBGH1BF11?E/<EGHEGFGG0C////?FGHB0<BC/>C0111><A->F>FGFH1G.<<G0=GDGG0DDDGHHH:;CGHHGGGGGG0C.C.=9;CFFGF0;000;=CF000;:;990;0;9//;F/;99;BFF;;BFF
@M05620:37:000000000-D9766:1:1101:10447:12528 1:N:0:88
ACCACACCTTCTACAATGAGCTGCGTGTGGCTCCCGAGGAGCACCCCGTGCTGCTGACCGAGGCCCCCCTGAACCCCAAGGCCAACCGCGAGAAGATGAGTGGCCCAGGTGAGTGGCCCGCTACCTCTTCTGGTGGCCGCCTCCCTCCTTCCTGGCCTCCCGGAGCTGCGCCCTTTCTCACTGGTTCTCTCTTCTGCCGTTTTCCGTAGGACTCTCTTCTCTGACCTGAGTCTCCTTTGGAACTCTGCAGG
+
CCDCDDCDFFFFGGGGGGGGGGHHGGGFHGHHHGGGGGGGGHHHHGGGGGGGHHHHHHHGGGGGGGGGGGGHHHHGGGGHGHHHHGGGGGGGGGHHHHHHHHGGHHGHGGGGHHHGGHHGGGGGHHHHHHHHHHHGHHGGGGGHGGGGGGGGGGFGGGGGGGG-ADGBFFFFFFFFFFFFFFFFFFFFFHFFFFFFFFFDFFFFFBFFDFBFFFFFFFFFFFFFFFFFFFFFFFFFFFFF9FFFFFFFFFA
@M05620:37:000000000-D9766:1:1101:5306:12530 1:N:0:88
GAGGCTGCTTTGGCAGAAACTCATAGATTACTGCAACAGTTCCCCCTGGACCTGGAACCGTTTCTTGCCTGGCTTACAGAAGCTGCCACAACTGCCAATGTCCTACAGGATGCTACCCGTCCGGAAAGGCTCCTCGACGCCTCCACGGGCGTACACGAGCTGATGCACCCATGGCAAGTAAGTCAGGCATTTCCGCTTTCGCACTCTTGTGGCTCCAATTGCAACCTTCTCCGCATTTGTCCTTGTAACTG
+
>1>1>1CAFFFFB1B1A1FFGGCG33BDGGBGDF1BB0B1FGFHHGEF/BFFHHEFF1/A/BFFA1ABGHHABB01BFFGFGF1G1B@BFG/1>@FFG1FHGGGFFGHGFGHHHFGHH/E///>/>>GG/BGGF0C////>GGHF0/<C/>A-<.0<-<CFHDGH0:;G:.::/;GFEHBCCGG0FGG.CFGGGGGGGG0CFG?AGGGFFF--;FFF:;FF/;//-;;FFF/A9-;;F/;/;;FFFF::B;
@M05620:37:000000000-D9766:1:1101:5613:12538 1:N:0:88
ACCACACCTTCTACAATGAGCTGCGTGTGGCTCCCGAGGAGCACCCCGTGCTGCTGACCGAGGCCCCCCTGAACCCCAAGGCCAACCGCGAGAAGATGACCAGGTGAGTGGCCCGCTACCTCTTCTGGTGGCCGCCTCCCTCCTTCCTGGCCTCCCGGAGCTGCGCCCTTTCTCACTGGTTCTCTCTTCTGCCGTTTTCCGTAGGACTCTCTTCTCTGACCTGAGTCTCCTTTGGAACTCTGCAGGTTCTA
+
BBB?ABBBFFFFGGGGGGGDGGHHGEGEGEHGFFGEDGGGGHHHHGGGGGGGHHHHGHHGGGGGGGGGGGGHHHHGGGGHGHHHHGG?DGCGGGHHHHHHHGHGHHHHHHGGHHGGGGGHHHHHHHHHHHGHHGGGGGHGHHGHHHGGGGGGGGGGGG-@DGFGGGFFFFFFFFFFFFFFFFFFFFFFFFFFFFFFFFFFFFFFFEFFFFFFFFFFFFFFFFFFFFFFFFFFFFFFFFFFFFFFFFFFFFB
@M05620:37:000000000-D9766:1:1101:18647:12540 1:N:0:88
AGTGCCAGCTCTCAATCGCACAGGGGACCCAGGGCCTGGCCCCTCCATCCAGAAAACCTATGACCTCACCCGCTACCTGGAGCACCAACTCCGCAGCTTGGCTGGGACCTATGTGAGTATCCAGCGTAGGAATCTGGGAGTTGGGGAGGAGTGAGGAGTTGGGGAAAGACAGTCCTAACCGTGGAGGGTTCTGGTAAATGATGGGGTGAGGAGGGGCTCTTTGGCTCCCACCAGTCCCCCTGTCTGGTCTA
+
BBAABFFFCFFFGGGGGGGGGGHHGGGGGGHHGGGGGGHHHHGHGGHHHHHHHHHHHGHHHHHHHHHHHHHGGFGGHGHHHHGHHHHHGHHHGGGGGHHHGHHGGGHHGHHHHHHHHHHHHHHHHGGGGGHHHHHHGHHGGHHHGGGGGGGHHHHHHGHHHHGGGGHHHHHHHHHHHHHHGGGGGGGGGGGGGFGGGGGGGHGGGGFFFFFFFFFFFFFFFFFFFFFFFFFFFFFFFFFFFFFFFFFFFFF
@M05620:37:000000000-D9766:1:1101:27304:12542 1:N:0:88
GAGGCTGCTTTGGAAGAAACTCATAGATTACTGCAACAGTTCCCCCTGGACCTGGAAAAGTTTCTTGCCTGGCTTACAGAAGCTGAAACACCTGCCAATGTCGTACAGGATGCTACCCGTAAGGAAATGCTCCTAGAAGACTCCAAGGGAGTAAAAGAGCTGATGAAACAATGGCAAGTAAGTCAGGCATTTCCGCTTTAGCACTCTTGTGGATACAATTGAACCATTCTCAGCATTTGTACTTGTAACTG
+
A3AA>AFAFFFFGF5BCGGGGFGFHHEBD5BDDB4ABFFFFD5BGGAAA2BFFFFAB32BBFHGFABBBBAF1BF3BBGGFFFFFB3FFBB?FFGB@FFHH41BBGEG3BFHGG4BBB?/>EFFBCF3?BBB3B?BFFGHBBBF?FGC/?CG<2GB2<<2@GDF2D11?FG1F1<?1??><D>>11FF.1>>>FDE<.<=0<D<C<=DD0:CH;:0;CGCGFCC.;C0;099;FF0FGE0;;=F90;C90=
@M05620:37:000000000-D9766:1:1101:28337:12543 1:N:0:88
GAGGCTGCTTTGGAAGAAACTCATAGATTACTGCAACAGTTCCCCCTGGACCTGGAAAAGTTTCTTGCCTGGCTTACAGAAGCTGAAACAACTGCCAATCCTACAGGATGCTACCCGTAAGGAAAGGCTCCTAGAAGACTCCAAGGGAGTAAAAGAGCTGATGAAACAATGGCAAGTAAGTCAGGCATTTCCGCTTTAGCACTCTTGTGGATCCAATTGAACAATTCTCAGCATTTGTACTTGTAACTGAC
+
AAAAB@BAFFDFFGGCCGGEAGFHDHHHCHGHHFHFGGHDFHFGHGGGHHHFHGHGHHHHHFGHFHDGHHHHHHHHHGHGFHHCGHHGHG1EGGHHHHHFHGFGHHH1BFGHHG1BEEGDHHHHFHHHHHGHHEHFHHHHHFHCHGGGGEGFHGHGHH<1FHHHHHHGHGHHGFHGGHBGGGGHHHHHHHHHGGG?EHHHHHH/D0DGCFCGFGFG0GCGBGHHHHH<CGGGGFGGFGGFGGGGGFGGGGB
@M05620:37:000000000-D9766:1:1101:17768:12552 1:N:0:88
ACCACACCTTCTACAATGAGCTGCGTGTGGCTCCCGAGGAGCACCCCGTGCTGCTGACCGAGGCCCCCCTGAACCCCAAGGCCAACCGCGAGAAGATGACCAGGTGAGTGGCCCGCTACCTCTTCTGGTGGCCGCCTCCCTCCTTCCTGGCCTCCCGGAGCTGCGCCCTTTCTCACTGGTTCTCTCTTCTGCCGTTTTCCGTAGGACTCTCTTCTCTGACCTGAGTCTCCTTTGGAACTCTGCAGGTTCTA
+
CCCCCCEEFFFFGGGGGGGGGGHHGEGFHGHHHGGGGGGGGHHHHGGGGGGGHHHHHHHGGGGGGGGGGGGHHHHGGGGHGHHHHGGGGGGGGGHHHHHHHHHGHHHHHHGGHHGGGGGHHHHHHHHHHHGHHGGGGGHGHHGHHHGGGGGGGGGGGG?FGGGGGGFFFFFFFFFHHHFFFFFFHFFHHHHHFFFFFFHFFFFFFFFFFFFFHHHFHFFFFFFFFFFFFFFFHFFFFFFFFHFHFFFFFFF
@M05620:37:000000000-D9766:1:1101:24783:12556 1:N:0:88
ACCACACCTTCTACAATGCGCTGCGTGTGGCTCCCGAGGAGCACCCCGTGCTGCTGACCGAGGCCCCCCTGAACCCAAAGGCCAACCGCGCGAAGATGAAGTAGCCCGCTACCTCTTCTGGTGGTCTCCTCCCTCCCTCCTGGCCTCCCGGAGCTGCGCCCCTTCTCACTGGCTCTCTCTTCCGCTGTTTTGCGTAGGACTCTACTCTCTGACCCGATGCTCCTATTGAACTCTGCAGCTCTTAGATCTGT
+
ABBABBBBFFFFGGGGGGBEFEEGGFGG2BFGGGGGGGCGGHHHHEGE1EGGHHHFHHH0>EEGGGGGGGGHFHHG/GFGHHHHHGGGGG@DGGGGHHF1111<<?0-->-<F1G000=00=/..=00<D//E//C.CCF/:/;:FFG.9B---./;;;.999.B/F/;F/..;F;FF//;//.A.9:B/;.;-..-./;//;///9////9//.--9.;/BB9//////9B/BF/9//////9;9/;/9/
@M05620:37:000000000-D9766:1:1101:16634:12578 1:N:0:88
GAGGCTGCTTTGGAAGAAACTCATAGATTACTGCCCCAGTTCCCCCTGGACCTGGAAAAGTTTCTTGCCTGGCTTACAGAAGCTGAAACAACTGCCAATCCTACAGGATGCTACCCGTAAGGAAAGGCTCCTAGACGACTCCAAGGGAGTAAAAGAGCTGATGAAACAATGGCAAGTAAGTCAGGCATTTCCGCTTTAGCACTCTTGTGGATCCAATTGAACAATTCTCAGCATTTGTACTTGTAACTGAC
+
>>3AAAFBFFFFGGFFAGCFFF4FGFGHH5GHHG44BAEFGHHHHGGGE2FFGHGFH32BGHHHDGHHHHHHHHHBGHHBGHHFHFHHHGEGHHHHFGHHHHGHBHHFGHHHGHHHGGGGHGHH3GHHHHGGBH33?/>EFH?1BFF/ED012@G/FHHH1GH1FGHCGFFHH0GGHHHGHHDGGHHHHHHHGGGGGHHHHHHHHHHHHGGHHHFHHHHGGGFGGGGFFGFGFGFFFFFFGGGGGGGGGF9
@M05620:37:000000000-D9766:1:1101:19741:12593 1:N:0:88
GAGGCTGCTTTGGAAGAAACTCATAGATTACTGCAACAGTTCCCCCTGGACCTGGAAAAGTTTCTTGCCTGGCTTACAGAAGCTGAAACAACTGCCAATCCTACAGGATGCTACCCGTAAGGAAAGGCTCCTAGAAGACTCCAAGGGAGTAAAAGAGCTGATGAAACAATGGCAAGTAAGTCAGGCATTTCCGCTTTAGCACTCTTGTGGATCCAATTGAACAATTCTCAGCATTTGTACTTGTAACTGAC
+
A>ABCBFBFFFFGGGGGGGGGGFHHHHHHHGHHH4FGFFFGHHHHGGGHHHHHHHHHH2BBGHHHHHHHHHHHHHHHHHHHHHHHHHHHFHHHHHHHGHGEF@GHHGACFFFBGHHGEFFHFHHHGCEHGCGG4?DF33?FGGHHGGGGCFHDF2FGFBB2@>FHHHFC1GGHHHG=FBFGHFGBHAGHGHF.AEGFFHHHHGHHF0DGAC0GGHFFCCHHHHHHFBGFFBF0FGGFFG0FB0CFGFGFE0
@M05620:37:000000000-D9766:1:1101:27688:12612 1:N:0:88
GAGGCTGCTTTGGAAGAAACTCATAGATTACTGCAACAGTTCCCCCTGGACCTGGAAAAGTTTCTTGCCTGGCTTACAGAAGCTGAAACAACTGCCAATCCTACCGGATGCTCCACGTACGGACCGGCTCCTCGCCGCCTCCCCGGGCGTCCCCGCGCTGCTGCAACCATGGCCAGTAAGTCCGGCCTTTCCGCTTTAGCACTCTTGTGGCTCCAATTGACCCATTCTCAGCATTTGTACTTGTAACTGAC
+
>1>1AACAFFFFG1FF1B11BBFGF31F31FGFGB1AFFA2DFGHGGEG0GFEFFAF1FGBD2DGEGHHHHFG0F1FGEB1FGHC111BB//@FEG1FFBGBFF0>E/?EHHFH1BEGH//>?E@GGCG/FG0CBCG/ACGH/CC-<--<-<C.;-;ACA.C00;0;F9FFGFBFAFG0;C;BF@G@FFFFFFFFFFFFFFBF;FFFFFF-AFEBFFBFF/F9EFFF/;:/B9FF/BBBB/FFFF:/;B/;
@M05620:37:000000000-D9766:1:1101:18165:12632 1:N:0:88
ACCACACCTTCTACAATGAGCTGCGTGTGGCTCCCGAGGAGCACCCCGTGCTGCTGACCGAGGCCCCCCTGAACCCCAAGGCCAACCGCGAGAGTTGGTGAGCTATGGCCTCCCGGAGCTGCGCCCTTTCTCACTGGTTCTCTCTTCTGCCGTTTTCCGTAGGACTCTCTTCTCTGACCTGAGTCTCCTTTGGAACTCTGCAGGTTCTAGATCGGAAGAGCACACGTCTGAACTCCAGTCACTAATGCGCA
+
CCCCCDDDFFFFGGGGGGGGGGHHGEGBGGHHHGGGGGGGGHHHHGGGGGGGHHGHHHHGGGGGGGGGGGGHGHHGGGGHGHHHHGGGGG>C<BHFHH?FBGHHDGHHHHHHHGGGCFGHHHGGGGGHHHHHFHHHHHHHHHHHHHHHHHHGGGGGGGGGFGG0CFGGGGGGGGHGGGGGG:FFFFFFFFFFFFFFFFFFFFFFFFFFFHFFFFFBBFFFFFFFFFFFFFFEFFFFFFFF0FFFFFFFFF=
@M05620:37:000000000-D9766:1:1101:16845:12643 1:N:0:88
ACCACACCTTCTACAATGAGCTGCGTGTGGCTCCCGAGGAGCACCCCGTGCTGCTGACCGAGGCCCCCCTGAACCCCAAGGCCAACCGCGAGAAGATGCCCAGGTGAGTGGCCCGCTACCTCTTCTGGTGGCCGCCTCCCTCCTTCCTGGCCTCCCGGAGCTGCGCCCTTTCTCACTGGTTCTCTCTTCTGCCGTTTTCCGTAGGACTCTCTTCTCTGACCTGAGTCTCCTTTGGAACTCTGCAGGTTCTA
+
BAAABBBBFFFFGGGC5GFGGGHHGEEAAAGGEFGADEGGDHHHHGGGAEFGFHGGHHGGGGFGGGGGGGGHHHHGGGGHGHHHHGGGGGBDGGHHBGHHHHGFHHHHHHGGGHGGGGGHHHHHHGHHB<AGFGGGDGGGHHGHGGGGGGGGGGGGGF-BFFGEBGFFFFFFFFFFFFFFFFFFFFFFFFFFFCFFFFFFFFEDDFFFFFFFFFFFFF/BFFFFEFFFFFFFFFFFBFFFFFFFFFFFFF/
@M05620:37:000000000-D9766:1:1101:16392:12651 1:N:0:88
GAGGCTGCTTTGGAAGAAACTCATAGATTACTGCAACAGTTCCCCCTGGACCTGGAAAAGTTTCTTGCCTGGCTTACAGAAGCTGAAACAACTGCCAATCCTACAGGATGCTACCCGTAAGGAAAGGCTCCTAGAAGACTCCAAGGGAGTAAAAGAGCTGATGAAACAATGGCAAGTAAGTCAGGCATTTCCGCTTTAGCACTCTTGTGGATCCAATTGAACAATTCTCAGCATTTGTACTTGTAACTGAC
+
BAABCBFCFFFFGGGGGGGGGGHGHHHHHHHHHHHFGHHGHHHHHGGGHHHHHHHHHHFGFHHHHHHHHHHHHHHHHHHHHHHHHHHHHHHHHHHHHHHHHHHHHHHHHHHHHHHHGGGGHHHHEHHHHHGHHHD3GFHHHHFBHGGFGGFHHHHEHHHHGHHFHHHGHHHGHHHGHHHGHHGHHHHHHHHHGGGGGHHHHHHHHHHGHGHHHHHHHHHHHHHHHHHHGGGGGGGGGGGGGGGGGGGGGGB
@M05620:37:000000000-D9766:1:1101:6228:12660 1:N:0:88
ACCACACCTTCTACAATGAGCTGCGTGTGGCTCCCGAGGAGCACCCCGTGCTGCTGACCGAGGCCCCCCTGAACCCCAAGGCCAACCGCGAGAGTTGGTGGGCTATGGCCTCCCGGCTCTTCGCCCTTTCTCCCTGGTTCTCTCTTCTGCCGTTTTCCGTCGCCCTCTCTTATCTGACCTCCGTCTCGTTTGGCTCTCTGCAGGTTCTAGCTCGGACGAGCCCCCGTCTGGCCTCCATGCAGTAATGAGCA
+
BBBABBBBFFFFGGGGFGGGGGHHGEEEG2GHEGGEEGGGGHHHHGGGGEGGHHHHHHHGGGGGGDGGGGGHHHHGGGGHFFHHHGGEFGCDB<?>?G/?///00?FGHHFGHC.<A->GDD..<<<C0DGHF/:0.CGGGFGHHF0G00=;;.C.;FDBFG-9CBEGGGE0;;/;/;BB/..;A9B/.;;A.//;/;F/B/;.:/99//;FFFFDD--@--9.9-9.A.//./;.;//:9//9;//9B//
@M05620:37:000000000-D9766:1:1101:21204:12707 1:N:0:88
GAGGCTGCTTTGGAAGAAACTCATAGATTACTGCAACAGTTCCCCCTGGACCTGGAAAAGTTTCTTGCCTGGCTTACAGAAGCTGAAACAACTGCCAATCCTACAGGATGCTACCCGTAAGGAAAGGCTCCTAGAAGACTCCAAGGGAGTAAAAGAGCTGATGAAACAATGGCAAGTAAGTCAGGCATTTCCGCTTTAGCACTCTTGTGGATCCAATTGAACAATTCTCAGCATTTGTACTTGTAACTGAC
+
A1>AA1>AFFBFCFGF1AGABBFEGGEGF1FGGGG1GGGEAGDGHG?FHFHGHEFCHH0GFHGHHHFHHHHHHFEFGHHHHGHHFHHFHBEGGFHGF1FFHHHHHHGHHHHHHHHHGGGEHHH0GGGGHHGHHHDGHFHHHHHCHGGEGGHHFHHEHHHHGHHGHHHGHGHFFHHGGHHHHHHGHHHHHHHHGGGGGHHGHHHHHHHFHFFHHHGFHHFHHHHHGHHGHGGGGGGGGGGGGGGGGGGGGGG
@M05620:37:000000000-D9766:1:1101:15635:12719 1:N:0:88
ACCACACCTTCTACAATGAGCTGCGTGTGGCTCCCGAGGAGCACCCCGTGCTGCTGACCGAGGCCCCCCTGAACCCCAAGGCCAACCGCGAGAAGATGACCAGGTGAGTGGCCCGCTACCTCTTCTGCTGGCTGCCTCCCTCCTTCCTGGCCTCCCGGAGCTGCTCCCTTTCTCACTGGTTCTCTCTTCTGCCGTTTTCCGTAGGACTCTCTCCTCTGACCTGAGTCTCCTTTGGAACTCTGCAGGTTCTA
+
CCCCCABBFFFFGGGGGGGGGGHHGEEAGGHHGGGGGGGFGHHHHGGGFGGGHHGFHHHGGGGGGGGGGGGHHHHGGGGHGGHHHGGGGGDGGGHHHHGFFCG/1=10?1/=0F--<->0><<=G000=<0</.<.<GHAC/EFFHHBGFAC:..CA--;-C0B0;;EG00;=F0CF0/B000;0:BF0F0B0-..9.B0.;...90//0000;0;000:BB///:090BF0;B/B0;FBB9B00.9000;
@M05620:37:000000000-D9766:1:1101:5876:12736 1:N:0:88
ACCACACCTTCTACAATGAGCTGCGTGTGGCTCCCGAGGAGCACCCCGTGCTGCTGACCGAGGCCCCCCTGAACCCCAAGGCCAACCGCGAGAAGAGGACCGATATGGCTGCCCCGCTCTCCCCCCTGCCGGCCTGGTTCTCCCTTCCTCCGCTTTCCGTAGGACTCCCTTTCTTGACCTGTGTCTCTTCTGCAACTCTGCAGGTTCTAGTCCGGTATGGCCCACGTCTGATCTGCAACCATTCATGTGCT
+
CCCDDDDDFFFFGGGGGGGGGGHHGGGGHGHHHGGGGGGGGHHHHGGGGGGGHHHHHHHGGGGGGGGGGGGHHHHGGGGHGHHHHGGGGGCGG/220?=/////->G1.0.<>G.<--<.0//..<A...---<9..<0<000<CGG/0:/..<..<:<0...<</<0<FF000000000/00<BFF0B0<F0000<0<0<00.::00000009---.0/</...@EEF.000<00<00..000<<B00:0
@M05620:37:000000000-D9766:1:1101:24298:12748 1:N:0:88
GAGGCTGGTTTGGAAGAACCTCATAGATTAATGGAACAGTTCCCCCTTGAACTGGAAAATTTTCTTGACTGGCTTACAGAAGCTGAAACACCTGCCAATGCTACAGGATGCTACTCGTAAGGAAACGCTCCTAGAAGAATCCAAGGGAGGAAAAGAGCTGATGAAACAACGGCAAGTAAGTCAGGCATTTCCGGTTTAGTACTCTTGTGGATCCAAGCTAACAATTCTCAGCATTTTTACTTGTAACTGAC
+
A1>AA>B>1B>AA1FGG1BABEAGDFF3AFBBDBAF1AB12DF1FEAB0BBAAB0B1A01B1ADAGA2B11BGHFBF1BBGHGBBDBGBBBEHHA0FFH11BBB@B0011BB@11@>0/FFBBGC0?>///<B1B1GC0<111<BC?GF/<0<0@/001111?11F?0///->--<1FG1110=CC.00<0D.--..;C00;;000=CGCC0:/090./;09900000=C;/B00;09;BBFGG090;CGF
@M05620:37:000000000-D9766:1:1101:13764:12751 1:N:0:88
ACCACACCTTCTACAATGAGCTGCGTGTGGCTCCCGAGGAGCACCCCGTGCTGCTGACCGAGGCCCCCCTGAACCCCAAGGCCAACCGCGAGAAGATGAAGTGGCCCGCTACCTCTTCTGTTTGCCGCCTCCCTCCTTCCTGGCCTCCCGGCGCTGCGCCCTTTCTCCCTGGTTCTCTCTTCTGCCGTTTTCCGTAGGACTCTCTTCTCTGACCTGCGTCTCCTTTGGCACTCTGCAGTCTCTAGATCGGA
+
BAABBBBAFFFFGGGGFGGFGGHHGEGEFEHHHGGGFGGGEHEHHGGGEEGGHGHHHHGGGGGGGGGGGGGHHHHGGDGHGHHHHGGFGGCFGDHFFFDDB>?GA0<C/<<<C<F1>1111110>0<<-.<<C:CFHCHFH0/;.0CC.C---=--9@-9@-//:/BB/B/.;////;BBFFF//B-;.B.9BDB.../9/9//9/;FFF///;F..;.;../9;B/////://B/B///;/9:B/;/..;
@M05620:37:000000000-D9766:1:1101:17141:12795 1:N:0:88
[truncated: 1,405,361 more chars]
