# Supplementary material for: Fast but not furious: a streamlined selection method for genome-edited cells
Source: Life Sci Alliance. 2021 Apr 26;4(6):e202101051. doi: 10.26508/lsa.202101051 (PMC8127327; doi:10.26508/lsa.202101051)
Supplement: Supplementary file 1 [file LSA-2021-01051_Supplemental_Data_1.zip › SANGER and Deep Sequencing/ACTB/89_S89_L001_R1_001.fastq]

@M05620:37:000000000-D9766:1:1101:16498:1919 1:N:0:89
GCGGCTGCTTTGGAAGCGCACAAGTGTGCTAACTGCCAGTCCATTGACCCACGATCGACAGTGCACACCTCTCATCCCCTGTCTCACACGCGCATCTTTTTTGCTGTCTTCTGCTTGTACCCACCATTTTTCTCTTCCTATTATTTTTTTATTCATCATTATATCTCTTTTTACTTTTTTTATTTATTTTTTCTTTTCTTTTTTTTTTTTCTTTTTCATTTTTTTTATCTTTTCTCTTCTTTTTTTCTTTT
+
111>A>1ACD@1FAB1AAE00A0BADDD1AFHHHF1BB1B1BDD211B10BAE//B///AA1AB211B/B>@012B1?>0?BF222111/>//>//>22B1//111B1F2>F11BF1012>B1///11>2101221111111111111--.1<11111100<0=0000=000.00000<--.000000000-/0;0;000099------9//9//////////-99-////9:99/////9/;9--/:///
@M05620:37:000000000-D9766:1:1101:14918:2058 1:N:0:89
ACCACAACTTCTACAATGCGCTGCGTGTGGCTCCCGAGGAGCACCCCGTGCTGCTGACCGAGGCCCCCCTGAACCCCAAGGCCAACCGCGCGAAGATGCCCAGGTGAGTGGCCCGCTACCTCTTCTGGTGGCCGCCTCCCTCCTTCCTGGCCTCCCGGCGCTGCGCCCTTTCTCACTGGTTCTCTCTTGTGCCGTTTTCCGTAGGACTCTCTTCTCTGACCTGCGTCTCCTTTGGAACTCTGCAGGTTCTA
+
BBBABBB>FFFFGGGGGG4AEEGDGAEA2EGFEFFE2EEGDHHHHGGFGEFGBGHHHHH@FF?EGGGGGGGHHHHGGGGHGGHHGGGGGG/>@DFDHFGB?GH/FGF0>F..FG--@-<CG00DDGB0CG..;:A-.CA.BF9;BCFG0/A.F.AE.B-9B9-.--ABFFBF/;9BFFBF//;BFFB9/;9//@9DFFBFD/.:9//;BFFFFF/FFFFFB/..-;-99BF/;F//;FB/B//BB:F//;/
@M05620:37:000000000-D9766:1:1101:19363:2090 1:N:0:89
ACCACACCTTCTACAATGAGCTGCGTGTGGCTCCCGAGGAGCACCCCGTGCTGCTGACCGAGGCCCCCCTGAACCCCAAGGCCAACCGCGAGAAGATGCCCAGGCCAGTGGCCCGCTACCTCGTCTGGTGGCCGCCTCCCTCCTTCCTGGCCTCCCGGCGCTGCGCCATTTCTCACTGGTTCTCTCTTCTGCCGTTTTCCGTAGGACTCTCTTCTCTGACCTCCGTCTCCTTTGGAATGCTGCAGGTTCTA
+
ABBABBBBFFF4GGGFGFGDGAB4AABBGAGHCFGAGGGGGHHHHGGGGGGGHFHHHGHGGCCGG?EGGGGFH3EEGGGHECHHGG?/CGGC/?<FFF1CC1?///?F11<?GGCDC@->00.<<C.BD/.GH-ADFG.:GFGG00/CCBFEFF?EG9-9;B-.>?F.A/BF//9BFFB/99FFFFFBBFFBFBDAFFF/A9A..;;FFFFB9FBF///;99/..99;F/////////////9/B..//9/
@M05620:37:000000000-D9766:1:1101:12777:2152 1:N:0:89
ACCACACCTTCTACAATGAGCTGCGTGTGGCTCCCGAGGAGCACCCCGTGCTGCTGACCGAGGCCCCCCTGAACCCCAAGGCCAACCGCGAGAAGATGAACCCGGGTGCGTGGCCCGCTCCCTCTTCTGGTGGCCGCCTCCCTCGTTCCTGGCCTCCGGGCGCTGCGCCCTTTCTCACTGGTTCTCTCTTCTGCCGTTTTCCGTGGGACTCTCTTCTCTGCCGTGCGTCTCCTTTGGAACTCTGCGGGTTC
+
BBBBBBBAFFFFGGFGGG5FGGHHGGGBGGHHHFGFEGGGGHHHHGGGGGGGHHHHHHHGGGGGGGGGGGGHGHHGGGGHGHHHHGGGGGDFFGHFHHHFHH//>AEDEGFGFDAGDGGGGGHGHH0<CGCGDFHCFFDFGGFF-;CFBBFFCFGGG.-;==-;@D;FFFFFFFFF/FFF.BFFFFF/;BFFFB99ADFFF99:.;BA;FFFFFFFF/BFFF-;@AB999.FFFFFFFFFF/BFF;--@A.
@M05620:37:000000000-D9766:1:1101:16386:2269 1:N:0:89
AGTGCCAGCTCTCAATCGCACAGGGGACCCAGGGCCTGGCCCCTCCATCCAGAAAACCTATGACCTCACCCGCTACCTGGAGCACCAACTCCGCAGCTTGGCGTGGGACTCTGGGAGTTGTGGCGGCGTGAGGCGTTGGGGCCCGCCCGTCCTACCCGTGGCGGGTTCTGGTCAATGATGGGGTGCGGCGGGGCTCTTTGGCTCCCACCAGTCCCCCTGTCTGGTCTATCTCCTGCCCTTCGATCGGCCGA
+
BBABAFFFCFFFGGGGGGGGGFHCGGGGGGHHGGGGFFHHFHGHGGHHHHFHFHHHHGHHHHHHHHGHHHHGGEGGHGHH?GGHHHHHGGHHDGEEF3FGGHGE/<BF0FHHHHHHGGHE2ADCCF<ADGGGH.ACDGCCGGGGGG?DGGGGGGGGGGGGF;FFF;AFFFFFE/BFFFFFFFFDD?CD-BFFFFFFFFFFFFFFFFFFF.;BFFFFFFFFFFFF/9BBFFFFFFFFFFFFBEEFFFFA.;-
@M05620:37:000000000-D9766:1:1101:15069:2274 1:N:0:89
ACCACACCTTCTACAATGAGCTGCGGGTGGCTCCCGAGGAGCACCCCGTGCTGCTGACCGAGGCCCCCCTGAACCCCAAGGCCAACCGCGAGATGATCTACTCACCTGCGTGGCCCGCTGCCACTTCTCGTGGCCGCCACCCTCCTAACTGGCATCCCCGCCCTGCGCCCTTTGTCACTGCCGCTCTGCTCTGCCGCTTTCCCTAGGACACGCTTCACTGTCCAGAGTCTCCTTTGGAAGTCTGCAACTCC
+
AABBBBBBFFFFGGGBGGGGGGHHG2AFG2GH3FGDAEGGGHHHHGGFEEEFHHHFHHHG@>EGG1EGGGG2F3FEGG<FC/FFGG/<DGG/</1?1111?1??10100>.<ACC.-A--../0/0<00;.::D.--;-.;CFGG/00;09;./09/..;>---.9-;.@-/;/;BF//9//-99@.//////;;@-@DF/9///.///.9.-:AD/://;/;/9/;;///9////BB//;B///9//9//
@M05620:37:000000000-D9766:1:1101:16930:2398 1:N:0:89
ACCACACCTTCTACAATGCGCTGCGTGTGGCTCCCGAGGAGCACCCCGTGCTGCTGACCGAGGCCCCCCTGAACCCCAAGGCCAACCGCGCGAAGATGCCCAGGTGAGTGGCCCGCTACCTCTTCTGGTGGCCGCCTCCCTCCTTCCTGGCCTCCCGGGGCTGCGCCCTTTCTCACTGGTTCTCTCTTCTGCCGTTTTCCGTAGGACTCTCTTCTCTGACCTGAGTCCCCTTTGGAACTCTGCAGGTTCTA
+
BAAABBB3>BBFFGGGGGFEGGGGGGGA2AGBGEFE2EEGDHGGHGG?EEGGFHHHHHG>E?EGGGGGGEEFHHHGGGGHGHHHHFGGGG/BDCC?GFGHGHHGHGGGDHFEGGGCCADHHGHHHHHHCHG.C::ADGGGGGFGFFG0;FFFFFEFFG-;BBFA?@DB?BFFFFFB9BF9BFB/BFFF;9FEF@;9BEFFFF.AF//BF/FFFBFB9F/99B././;//9FFFFFFFFFFFFFFFFAFBF9
@M05620:37:000000000-D9766:1:1101:19774:2413 1:N:0:89
ACCACACCTTCTACAATGAGCTGCGTGTGGCTCCCGAGGAGCACCCCGTGCTGCTGACCGAGGCCCCCCTGAACCCCAAGGCCAACCGCGAGAAGATGCCCAGGTGAGTGGCCCGCTACCTCTTCTGGTGGCCGCCTCCCTCCTTCCTGGCCTCCCGGAGCTGCGCCCTTTCTCACTGGTTCTCTCTTCTGCCGTTTTCCGTAGGACTCTCTTCTCTGACCTGAGTCTCCTTTGGAACTCTGCAGGTTCTA
+
BBBBBBBBFFFFGGGFDGFFGGHFEEEEGEHHFGFEEEGCGHGHHGGGG1EFHHHHHHHGGGGGGGEGGGGHHHHGGGGGGHHHGGGGGGFGGGHHHBHHHHHGGFHHFGGGGHGGGGGHHGGBFHHFGCEHFGGGGGHGFHDHFGGGFGGGBFAEGC-;AFFEFGFBFFFFFFFFFFFFFFFFFFFFFFFFFFDFFFFFFFFFFFFFFFFFFFFFFFFFF/B;FFFEFFFFFFFFFFFFBBFFFFFFFF;
@M05620:37:000000000-D9766:1:1101:17695:2417 1:N:0:89
AGTGCCAGCTCTCAATCGCACAGGGGACCCAGGGCCTGGCCCCTCCATCCAGAAAACCTATGACCTCCCCCGCTACCTGGAGCACCAACTCCGCGGCTTGGCGGGGGCCTATGTGGGTATCCAGCTTTTGAGTCTGGGATTTGGGGATTAGCGACGATTGGGGTAAAGACTGTCCTAACCGTGGAGGGTGCTGGGAAATGATGAGGTGAGGAGTGGCGCTTTGGCTCCGACCATTGCCCCTGGCTTTTCTA
+
AAABADFFBFCBBBFGGAFGFGHGCEGGGG2FFFEGFFB2BFE1EEFGFG3BAF3BAE33FBGFFGC1B11>EE@FH@GFGGH?BF1GE3FGDE//><>B/2<//---;./;00;0.;0CF00;C0900;..0;C09/9/=9999-../0//-----.;..9;.9///;F/;/;9///BFFDE-.9.@..;B/;.;F./;/9//9;B./;.;.99;;-.-..;9;FBE.9>--/9////..;..9.9////
@M05620:37:000000000-D9766:1:1101:17775:2457 1:N:0:89
ACCACACCTTCTACAATGAGCTGCGTGTGGCTCCCGAGGAGCACCCCGTGCTGCTGACCGAGGCCCCCCTGAACCCCAAGGCCAACCGCGAGAAGATGCCCAGGTGGGGGGCACGCTACCTCTTCTGGTGGGCGCCTCCCTCCCTCCTGGGCTTCCGGTGCCGCGCCCTTTCTCAATGGGTTTCTCCTCTGCCGTTTTCCGTCGGGCCTTCTTTCCTGCCCCGCGTTACCTTTGGAACTCCGCCGGTTCTA
+
AAAAAABAFFFFGGGFDGBFGFGGEAEBFEGHFGGF2EGEGHCFHGEEEAEEGHHFHHHE0EEGG?EGGEG1FFGFGG?GE/FHHGGEGG/<<DB11GGHHCAFGC/</<9-9;.-..-.//:;/B9FBFA-A--9.AA.99D.99.:/9.99.;9DB9-9/-----99/;///9//;B.9..99///;FB/B>.9/./B.9.-9---./9////////.9.---;-..;;;BF/BB/://...9-99.9;
@M05620:37:000000000-D9766:1:1101:16731:2469 1:N:0:89
ACCACACCTTCTACAATGAGCTGCGTGTGGCTCCCGAGGAGCACCCCGTGCTGCTGACCGAGGCCCCCCTGAACCCCAAGGCCAACCGCGAGAAGCCCAGGTGAGTGGCCCGCTACCTCTTCTGGTGGCCGCCTCCCTCCTTCCTGGCCTCCCGGCGCTGCGCCCTTTCTCACTGGTTCTCTCTTCTGCCGTTTTCCGTAGGACTCTCTTCTCTGCCCTGAGTCTCCTTTGGAACTCTGCCGGTTCTCGAT
+
BBBBBBBAFFFFGFGEDGGFGFHCGBEBCEHHFFGEEGGEDHGHHGGGGEGGHHHFHHHGGGGGGGGGGGGGHFHGGGGHEEGHHGG@GGCCCGC<F/?FF1FFGGHEGHFGGC-AGHHBDDFHHGFFHHGCGGFHGHHGEHHHGGGGGFAGGG@-A@-BDBBFB=FFFFFFFFFF;FFFFFFEFFFBFFB9ABFFFFBFFFFFBBFFFFFFFFF/BA99.BFFFFFFFFFFFFFFFFFB/9B@D?FFEFB
@M05620:37:000000000-D9766:1:1101:17841:2518 1:N:0:89
AGTGCCAGCTCTCAATCGCACAGGGGACCCAGGGCCTGGCCCCTCCATCCAGAAAACCTATGACCTCACCCGCTACCTGGAGCACCAACTCCGCAGCTTGGCTGGGACCTATGTGAGTATCCAGCGTAGGAATCTGGGAGTTGGGGAGGAGTGAGGAGTTGGGGAAAGACAGTCCTAACCGTGGAGGGTTCTGGTAAATGATGGGGTGAGGAGGGGCTCTTTGGCTCCCACCAGTCCCCCTGTCTGGTCTA
+
>A1>AFDFAFFFA1FDGGGGGGHFGGGGCGHHFEGGECHCCHGCGGHHHGHGGHHHGAGHHHHHHGH1GHGGGEEEHGHFBGHGAHFGFHHHEAEEEGGGGEHGGGHHGHHHHHHGHGHHHHFFHGEACCGHFHBFGHFFFHHHGGGGGGGGFHHHGGCHFGGGEEGGHHHCCGHGHHHHGGGGFFGGEGFGFF9CFFGGGGGGGGA@FFFFFB@@@@EFFFFFFFFFEFFBFFFFFFEB@FFFFFFFFFF
@M05620:37:000000000-D9766:1:1101:15411:2530 1:N:0:89
AGTGCCAGCTCTCAATCGCACAGGGGACCCAGGGCCTGGCCCCTCCATCCAGAAAACCTATGACCTCACCCGCTACCTGGAGCACCAACTCCGCAGCTTGGCTGGGACCTATGTGAGTATCCAGCGTAGGAATCTGGGAGTTGGGGAGGAGTGAGGAGTTGGGGAAAGACAGTCCTAACCGTGGAGGGTTCTGGTAAATGATGGGGTGAGGAGGGGCTCTTTGGCTCCCACCAGTCCCCCTGTCTGGTCTA
+
AAABBFFFAFFFGGGGGGGCGGHGEGGFEGHHGAFFEGHHHHGHGGHHHGHHFHHHHGHFHHHHHHHHHHHGGEFGHHHHHGHFGHHHGHHGEEGEFFGHGGHGGGHHGHHHHHGHHGHHHHHGHGBGGGHHHHHHHHHGEHHHGGGGGGGHHHHHHGHFHFGGGGHHHHHHHHHHHHHHGFEFGGGG;CGGGGCFGGGGGFGGEGFFFFFFFFCFFCFFFFFFFFFFFFFFFFFFFFFFFFFFFFFFFFF
@M05620:37:000000000-D9766:1:1101:16092:2541 1:N:0:89
AGTGCCAGCTCTCAATCGCACAGGGGACCCAGGGCCTGGCCCCTCCATCCAGAAAACCTATGACCTCACCCGCTACCTGGAGCACCCACTCCGCAGCTTGGCTGGGACCTATGTGAGTATCCAGCGTAGGAATCTGGGAGTTGGGGTGGAGTGCGGAGTTGGGGAAAGCCAGTCCTAACCGTGGAGGGTTCTGGTAAATGATGGGGGGAGGAGGGGCTCGTTGGCTCCCACCAGTCCCCCTGTCTGGTCTA
+
>>>1>D1FAFFFG1F3FFGGEEHAF0EEEAGH0EECGBCGAHGEEG0GHCHDE0BBBEGGFEDGHDBFHHF/>//>GF1B00B?FH//EFH0/A///>10?BFEGGECFHG1BBGBFHFDGHB1</?<CF<11FFHGH0FCF11--.->.</<0<<-;./CG?C..:C/;/.CF9FG0B.AGE@?E.AGGFGGB;9;BFB/;FFFF---@--BB=@-@E-9:FABB9EFFFFA9F//:EF@FF//FF/9F/
@M05620:37:000000000-D9766:1:1101:11317:2601 1:N:0:89
AGTGCCAGCTCTCCATCGCACAGGGTACCCAGGGCCTGGCCCCTCCAGCCAGAAAACCTATGACCTCACCCGCCACCTGGAGCACCCACTCCGCAGCTTGGCTGGGACCTATGTGAGTATCCAGCGTAGGAATCTGGGCGTTGGGGCGGGGTGCGGAGATGGGGAAAGACAGTCCTAACCGTGGAGGGCTCTGGTAAATGATGGGGTGAGGAGGGGCTCTTTGGCTCCCACCAGTCCCCCTGTCTGGTCTA
+
>>>1>BD1>BFFGGG1BA11A0BAFBA111BF00B00BFG0BAEFGH1BAFF00CBAEE11B2DF1BFFFF/>/>EHF0B00B?GHE/?F00/?/>/B1>/BFFGGHG?GFGFFFBF12D2G2FGGB?BFFGGHHHFG/AGCGHGG.@C-9;@.9>-@-;BBEB---A/BF9FFBFBFF9@AA@-;-@-AAFFF;/9/BBBFFFF?9;AFF/AB@;9-9:BFF/;BF-EBABEFBFBFFB@F9BBFFFFFB
@M05620:37:000000000-D9766:1:1101:13650:2726 1:N:0:89
ACCACACCTTCTACAATGAGCTGCGTGTGGCTCCCGAGGAGCACCCCGTGCTGCTGACCGAGGCCCCCCTGAACCCCAAGGCCAACCGCGAGAAGATGAACCCAGGTGAGTGGCCCGCTCCCTCTTCTGGGGGCCGCCTCCCTCCTTCCTGGCCTCCCGGCGCTGCGCCCTTTCTCACTGGTTCTCTCTTCTGCCGTTTTCCGTAGGACTCTCTTCTCTGCCCTGCGTCTCCTTTGGAACTCTGCGGGTTC
+
BBCCCCCCFFFFGGGFGGGGGGHHGGGEGGHHHGGGGGGGGHHHHGGGGGGGHHHHHHHGGGGGGGGGGGGHGHHGGGGHGHHHHGGGGGBDGGHGHHEHHHD/=F1?1F1F=FCH@CF-<EHFCGF<=G/AF?D@@G?GGGCFABFFF0;BFGFFA9;B--9;CFFFF>DFFFFFBB0:/0;BFFF0BFBBB:9-DFFFBBA0..::FFFFFFFFFB0B0;.:9.;9:.::B00:/0BFFBBFB-:-;;.
@M05620:37:000000000-D9766:1:1101:15966:2789 1:N:0:89
AGTGCCAGCTCTCAATCGCACAGGGGACCCAGGGCCTGGCCCCTCCATCCAGAAAACCTATGACCTCACCCGCTACCTGGAGCACCAACTCCGCAGCTTGGCTGGGACCTATGTGAGTATCCAGCGTAGGAATCTGGGAGTTGGGGAGGAGTGAGGAGTTGGGGAAAGACAGTCCTAACCGTGGAGGGTTCTGGTAAATGATGGGGTGAGGAGGGGCTCTTTGGCTCCCACCAGTCCCCCTGTCTGGTCTA
+
11>AABDFAFC3AGG3GFGG1EGCEGGGG0GHFG0/FEHACHGHGGBH10FAF01BF/0BFHFHEG1BGHHGGG//FGHEGGH/0/BFF0GHG/EE/0FHGHHGGCHHGHHHHE2GHHHFFDGHHGGGGGHHFHHHH0FF?GDHG->@<C<>CGHFGGFH0<--;AGHHHHH00CHHHHHG.CAGGGGAFGGFGCFGGGGGGGGGGF@FFFFBF;-@-:BFFFFFFFFFFFFFFFFFFFF-AFFFF//;FB
@M05620:37:000000000-D9766:1:1101:12813:2799 1:N:0:89
ACCACACCTTCTACAATGAGCTGCGTGTGGCTCCCGAGGAGCACCCCGTGCTGCTGACCGAGGCCCCCCTGAACCCCAAGGCCAACCGCGAGAAGATGAACCCTGGTGCGTGGCCCGCGCCCTCTTCTGGTGGCCGCCTCCCTCCTTCATGGCCTCCCGGCGCTGCGCCCTTTATCACTGGTTCTCTCTTCTGCTGTTTTCAGTACGCCTCTCTCTTCTGCCATGCGCCTCCTTTGGAACTCTGCTGGTTC
+
AAAABAABFFFFGGGFEGGGCFGCEFEEHCHHHGGFGGGCGHHHHGFGGCGCHGFHHGFGFGGGEG@EGGGHHHEFGGGEEGHEGGGEGCCFCDHHGHHE2/?0?/?<1/<?--GG-A--<-AGGC0<CG0:.CH?@?..ACFFD/FB00009CCFE.A--@--9D--.=-9:/99/9BB.;B999;BFFFBFF/;F//99:BBB/..99AFFF//://9///9/BA.9A.99F/////9BF/BF///9//
@M05620:37:000000000-D9766:1:1101:9551:2834 1:N:0:89
ACCACACGTTCTACAATGCGCTGCGTGCGGCTCCCGAGGAGCACCCCGTGCTGCTGACCGAGGCCCCCCTGAACCCCAAGGCCAACCGCGAGAAGATGCCCAGGTGAGTGGCCCGCTACCTCTTCTGGTGGCCGCCTCCCTCCTTCCTGGCCTCCCGGTGCTGCGCCCTTTCTCACTGGTTCTCTCTTCTGCCGTTTTCCGTAGGACTCTCTTCTCTGACCTGAGTCTCCTTTGGAACTCTGCAGGTTCTA
+
A?AAAAA1BFFAGGGGGG1AEEGFGFG00E/AE/AE/EE//FGEHGE//B//1@1GGHF/>@/EFGGEGECHHHGEGAEGGHHHEFGGGG/>/<01<FGHB<.FCGHHFFEE<GCG@-ACGHHHH0CG:FGFC@@99:EAFFA/9099BFAABF9.9A-9;/BB@@F9@FFBFFFBFFFF/B//;9//;BBB/@BABAFBAF-BF/B/BB9BB99/;9/BBFF/-BF/;/B/BFFFBFFFFFFFBF9FFFB
@M05620:37:000000000-D9766:1:1101:10538:2883 1:N:0:89
ACCACACGTTCTACAATGCGCTGCGTGCGGCGCCCGAGGAGCACCCCTTGCTGCTGACCGAGGCCCCCCTGAACCCCAAGGCCAACCGCGCGAAGATGAACCTGGGTGCGTGGCGCGTTCCCTCTTTTGGTGGCCGCCTCCCTCTTTCTTGGCCTCCGGGCGTTGCGCCCTTTCTCACTGGTTCTCTGTTCTGCTGTTTTCTGTGGGCCTCTCTTTTTTGCCGTGGGCCCCCTTTGGAACTTTGCGGGTTT
+
A>AAAAA1>BBAGGGFDGFEG?FGGEFA0A/EAAAA/EEE?HHAGEE/0BFF1@1GGH0/>//>FEEGG//F1GHGCC/GFEHHHGGGCCAC-<C.==D0DG/<<E/<A@.ACG-=A9?AFFGFFF;9F@EEFG9@@-99E9BF-;;F/9;/;BFFF-;>-@-99A=;F?@FFFFF/BFBFFFEF/B;;:FFFF/;BFFEF/;F99A-9A?//:F///-;B9-99----9;@@FF//:/99:/9/-;9@A-
@M05620:37:000000000-D9766:1:1101:16217:2917 1:N:0:89
AGTGCCAGCTCTCAATCGCACAGGGCACAAAGGGAATGACTCCGGCATACAGAAAACCTATGACCTGACCCGCTACATGGCGCACCTACACCGCAGCCGGGCTAGGACCTATGTGAGTATCCAGCGTAGGAATCTGGGAGTTGGGGAGGAGTGAGGAGTTGGGGAAAGACAGTCCTAACCGTGGAGGGTTCTGGTAAATGATGGGGTGAGGAGGGGCTCTTTGGCTCCCACCAGTCCCCCTGTCTGGTCTA
+
>11>>B@FAFCDEGGDGFFGAEBG00000BBFB0B0B1112DBB//AE11BBF11BB/B1F12D1D00BBBE//>>11BE>/>>>E01B1BB>>EEE//>///0<01B<FHHHH2>GDFHHH2@CCEG//?F111<?FF<.FGHCG.AC<<=C0GF0:CFCF-CECGHHGGFGGGGGGGGGGEGAEGGEGGGFGCFFFFFFFFFFFB@EFFBBF@?@;EFFFFFFFFFFFFFFFFFFFFF?FFFFFF/BFB
@M05620:37:000000000-D9766:1:1101:21170:2964 1:N:0:89
GAGGCTGCTTTGGAAGAAACTGATAGGCTAGGGAAACACGATCGGATGGACCCGGGTAAGAATTTCGGTCACTATAGCGAATCTGATATACCTGCTAATGCTTCACAAAACACAACGTAAAAAAAAACTACTAGAAGACACAAAAGTAATACACAAGAAGATAAAACACTGAACATTACAAACGGAATTACCGATTTAGCACTCTTGTGGCTCAAATAGCCAACTTATCATCATTGGTCCTTCGCACTTAC
+
BBBCABFCFFFFGGGGGGGGGBG5G54B4BF4B4AGHHB22BBE2A2E13BA1A0A1A3B5D355D201B13DDB4BBEFEF?FF4BFG4BG4FG@4?F4FG44B34BBBB/0/??/?0B/3B////<<111<1DG1<C000<000<11111111..////000==<.<<00:/0000:000...:;;00;;.9;A.90;B00:0;000...00:9;0//:9/.////;;/;B//////9///...-9//;
@M05620:37:000000000-D9766:1:1101:18801:3000 1:N:0:89
AGTGCCAGCTCTCAATCGCACAGGGGACCCAGGGCCTGGCCCCTCCATCCAGAAAACCTATGACCTCACCCGCTACCTGGAGCACCAACTCCGCAGCTTGGCGTGGGCCTCTGGGAGTTGTTGCGGCGTGAGGCGTTGGGGCCCGCCCGTCCTACCCGTGGCGGGTTCTGGTCCATGATGGGGTGCGGCGGGGCTCTTTGGCTCCCACCCGTCCCCCTGTCTGGTCTATCTCCTGCCCTTCGCTCGGCCGA
+
BCABBFFFCFFFGGGGGGGGGGHGFGGGGGGHAEGDFGHHFHGHGGFFHHHHFHHHHGHHHHHHHHHHHHHGGGGGHHHHHGGHHHHGGHHHGGGGGHHHGHGE/>B/?FFHHBHHGGHBF/02>C><ADGGGGGACG.;-ACCDF-AD9DFGGGFADFGGADFF9?A0FB0BFFFEFFFFFFA-A@F@CAFFFFFFFFFFBFB.ABFD.@.;.;EDFFFFFFFFFF0FFFFFFFFFFFFFF.AEFFADC=
@M05620:37:000000000-D9766:1:1101:9045:3025 1:N:0:89
ACCACACCTTCTACAATGAGCTGCGTGTGGCTCCCGACGTGCCCCCCGTGCTGCTGACCGAGGCCCCCCTGCACCCCAACGCCACCCGCGAGAAGATGCCCAGGTGAGTGGCCCGCTACCTCTTCTGGTGGCCGCCTCCCTCCTTCCTGGCCTCCCGGAGCTGCGCCCTTTCTCACTGGTTCTCTCTTCTGCCGTTTTCCGTAGGACTCTCTTCTCTGACCTGAGTCTCCTTTGGAACTCTGCAGGTTCTA
+
>>>>AAABFFFFBGGGBGDFGGHFEABE4EGHGEBEA2A22B1BFEGGAEEF5B3FFGGGFEEE?E@EECF/BFGEGAE/?BCD/FDGGGBC@/G1F?DFGGEGGFGHHHGGFC-AD@GFFHHHHHHHHHGHH?DGGGGGGGGGGGGGGGGFFGGGDB;FBFFFFFFFFFFFFFFFFFFBFFFFFFFFFFFFFFDFFFFFFFADDFFFFFFFFFFFFFFFFFFFFFFFFFFFFFBFFFBFFEFFF.FFFF:
@M05620:37:000000000-D9766:1:1101:17031:3039 1:N:0:89
ACCACACCTTCTACAATGAGCTGCGTGTGGCTCCCGAGGAGCACCCCGTGCTGCTGACCGAGGCCCCCCTGAACCCCAAGGCCAACCGCGAGAAGATGCCAAGGTGAGTGGCCCCCACCCTCTTCTGGTGGCCGCCTCCCTCCTCCCTGGCCTCCCGAGCCTCCGCCCTTTCTAACTGGTTCTCTCTCTTGCCGTTTTCCGAAGGACTCTCTTCTCTGCCCTGAGTCTCCTTTGAAACTCTCAAGGTCCTA
+
ABBBBBBBFFFFGGGGGGGGGGHHGEEBGEHHHGGGGGGGGHHHHGGGGEEFHHHHHHHGGGGGGGEGGGGHHHHGGGGHGHHHGGGGGGGGGGHHHHHHB2FC?11?<G/FG/-<-.><CAH0<0GGDF.C.@D@.CG.CG?G/C.9C.;.0CGAF.---//99EGAFFB////9/;:F/9/9//B///9B/BFFF?FBA..B.../B/BF/9//;//;AB..;//9;/;F/;/;///9////;BF/9//
@M05620:37:000000000-D9766:1:1101:14003:3117 1:N:0:89
ACCACACCTTCTACAATGAGCTGCGTGTGGCTCCCGAGGAGCACCCCGTGCTGCTGACCGAGGCCCCCCTGAACCCCAAGGCCAACCGCGAGAAGCCCAGGTGAGTGGCCCGCTCCCTCTTCTGGTGGCCGCCTCCCTCCTTCCTGGCCTCCCGGAGCTGCGCCCTTTCTCCCTGGTTCTCTCTTCTGCCGTTTTCCGTAGGACTCTCTTCTCTGCCCTGGGTCTCCTTTTGAACTCTGACGGTTCTCGAT
+
AAAAAAAAFFFFEGFEDGGAE1B1A0ABGAHH1FGECEECGHHHHGEEEEGEHHHEG0BE@EGGG/>FGGG0G1??EF/>//?FAC//BCG//<0FC?/??GB10<FF/0?A--->C0<CGHDD00C<G<-A-.;:CC/:C0:C;0CFF0..;.-:;-.FBAG-99B/9/BB/-;A/BBFFFFFFFFF9F-9;BEFBA/-9BBF/BFF/////9B/;EBF-;/;;BFF/9/;-//;FFF/;---9AF/;9;
@M05620:37:000000000-D9766:1:1101:18018:3142 1:N:0:89
AGTGCCAGCTCTCAATCGCACAGGGGACCCAGGGCCTGGCCCCTCCATCCAGAAAACCTATGACCTCACCCGCTACCTGGAGCACCAACTCCGCAGCTTGGCTGGGACCTATGTGAGTATCCAGCGTAGGAATCTGGGAGTTGGGGAGGAGTGAGGAGTTGGGGAAAGACAGTCCTAACCGTGGAGGGTTCTGGTAAATGATGGGGTGAGGAGGGGCTCTTTGGCTCCCACCAGTCCCCCTGTCTGGTCTA
+
BBAABFFFBFFFGGGGGGGGGFHHGGGGGGHHGGGGDGHGHHGHGGHHGHHHGHHHHGHHHHHHHHGHHHHE?EFGHGGHHGGHGHHHGFHHGFGGGHHHGGHGGGHHGHHHHHHHHGHHHHHHHGDFGGGHHGHHHGHGGHHHGGGGGGGHHHHHHGHHHHGGGGHHHHHHHHHHHHGHGGFGGGGG9FAGGGBFGGGGGGGGGGFFFFFFFFFFFAFFFFFFFFFFFFFFFFFFFFFFFFFFFFFFFFF
@M05620:37:000000000-D9766:1:1101:9037:3167 1:N:0:89
AGGGCCAGCTCTCCATAGCACAGGGGGCCGAGCGCATGGCCCCTCCATCCAGAAAACCTATGACCCCACCCGCCACCTGGGGCACCCGCTCGGCAGCTTGGCTGGGACCTATGTGAGTATCCAGCGTAGGAATCTGGGCGTTGGGGCGGAGTGCGGCGTTGGGGAACGACGGTCCTAACCGTGGCGGGTTCTGGTAAATGATGGGGTGAGGAGGGGCTCTTTGGCTCCCACCCGTCCCCCTGTCTGGTCTA
+
>>>1>>>AAFFFG1A13BB1B1B0A00AA//A/AE/BAFAAGCFGGBBDBE110@0BEEG1@2GG0B?E/>>>//?GG>B//?EEFE/>/C//?/>/?10?FCFCGGCEHH1FHH11>1<DF1>GC<.-.00<<GF0/.;;@CAG?.-;-;;A/-;-9;@@--------9-;AB@F/:BA-:9@--@=@EFFFFBF//B9/FFFE-:---;BAA-@@;EBFFB//BB-9;FF--;ABAAB@EFFFB/;9/;
@M05620:37:000000000-D9766:1:1101:11353:3244 1:N:0:89
AGTGCCAGCTCTCAATCGCACAGGGGACCCAGGGCCTGGCCCCTCCATCCAGAAAACCTATGACCTCACCCGCTACCTGGAGCACCAACTCCGCAGCTTGGCTGGGACCTATGTGAGTATCCAGCGTAGGAATCTGGGAGTTGGGGAGGAGTGAGGAGTTGGGGAAAGACAGTCCTAACCGTGGAGGGTTCTGGTAAATGATGGGGTGAGGAGGGGCTCTTTGGCTCCCACCAGTCCCCCTGTCTGGTCTA
+
AAAABFFFBFFFGGGGGGFGGGHGFGGGGGHHGGGGDFFFHHGHGGHHHHHHGGEHHGHHHHHHHHHHHHHGGGGGHHHHHGHFGGHHGHHHFGGFGHHHGGHEEFHGFHHHGHHHHHHGHHHHHGCADGHHFHGHHHHFDGGHGGGGGGEGHHHFCE/CGHGCEGHHHHHHHHHHHHGHGGGCGGGGCFGGGF0;FFGFFFFGGGFFFFFFFFFFFFFFFFFFFFFFFFFFFFFFFFFDFFFFFB/0;F0
@M05620:37:000000000-D9766:1:1101:19471:3282 1:N:0:89
ACCACACCTTCTACAATGAGCTGCGTGTGGCTCCCGAGGAGCACCCCGTGCTGCTGACCGAGGCCCCCCTGAACCCCAAGGCCAACCGCGAGAAGCCCAGGCGAGTGGCCCGCTCCCTCTTCTGGCTGCTGCCTCCCTCCTTCCTGGCCTCCCTCCCCTACCCCCTTTCTCACTCGTTCTCTCTTCTGTCGGTTTCCGTAGGACTCTCTTCTCTCTCCTAACTCTCTTTTGTAACTCTGTCTGTTCTCGAT
+
AAAABCCCFFFFGGGGGGGGGGHHGGGGHGHHHGGGGGGGGHHHHGGGEGGFBGHHFHHGEFEGGGGGGGGHHHHGGGGHGHHHHGGGGGGFGGHF0/=/////>CG..<.>D-<.CGB/000000/;:0<0;:0;EHHG/CGGF0/;::9EG//;.9/.;..:A-.0;F09BF09.;..:FFF0;000;.--.990.;..;09::9BFF0:9F00;9900/:00000;00:00:900B0;0;00000.0;
@M05620:37:000000000-D9766:1:1101:15834:3285 1:N:0:89
AGTGCCAGCTCTCCATCGCACAGGGGACCCAGGGCCTGGCCCCTCCATCCAGAAAACCTATGACCTCACCCGCTACCTGGAGCACCAACTCCGCAGCTTGGCTGGGACCTATGTGAGTATCCAGCGTAGGAATCTGGGAGTTGGGGAGGAGTGAGGAGTTGGGGAAAGACAGTCCTAACCGTGGAGGGTTCTGGTAAATGATGGGGTGAGGAGGGGCTCTTTGGCTCCCACCAGTCCCCCTGTCTGGTCTA
+
>A>>>DFFAFFFG1FDAAE1E0F0FAAEEAGC0BEA/BFHHHGHGGHGHEFFGHHBGEHFAAGHHDFFGHHEG/>EFHFH0>GHHGF/?EG@/?/E?GBFAFHGGGHHGHHFHHHHHHHHHGHGHGGGGGHHGHHHHH0FGHHHGGFGGGCCGGHHGGHHHHGGGGHGHHHHHHHHHHHGGGFGGGGGFGGGGGFGGGGGGGGGGGB@FFFFFF@@@@FFFFFFFFFFFFFFFFFFFFFF@FFFFFFFFFF
@M05620:37:000000000-D9766:1:1101:22796:3313 1:N:0:89
ACCACACCTTCTACAATGAGCTGCGTGTGGCTCCCGAGGAGCACCCCGTGCTGCTGACCGAGGCCCCCCTGAACCCCAAGGCCAACCGCGAGAAGATGCCCAGGTGAGTGGCCCGCTACCTCTTCTGGTGGCCGCCTCCCTCCTTCCTGGCCTCCCGGCGCTGCGCCCTTTCTCACTGGTTCTCTCTTCTGCCGTTTTCCGTAGGACTCTCTTCTCTGACCTGAGTCTCCTTTGGAACTCTGCAGGTTCTA
+
BABBBBBABCBFGGGGGGFGGGHHGEG2AEGCGFFG?EEGGHGHHGGGDGGGFGFGHHHEEECFGGGGGEGHHHHGGEGHGHHHHGGGGGGGGGGFDFHHHGHGGHHHGHGGHHGGGCGHHHHHHHHHGHGGGGGGGGHGHGFHGFGGGGFGGGGGEFBGGFFFDFFFFFFFFFBFFFFFFFFFFFFFFFFFFFFFFFFFFF?FF/FFFFFFFFFFFF/BFFF9BFFFFFFFFFEFFFFFFFFFFFFFFF9
@M05620:37:000000000-D9766:1:1101:17265:3373 1:N:0:89
ACCACACCTTCTACAATGAGCTGCGTGTGGCTCCCGAGGAGCACCCCGTGCTGCTGACCGAGGCCCCCCTGAACCCCAAGGCCAACCGCGAGAAGACGAGGTGAGTGGCCCGCTCCCTCTTCTGGTGGCCGCCTCCCTCCTTCCTTGCCTCCCGACGATGCGCCCTTTCTCACTGGCTCTCTCTTCTTCCGTTTTCCGTAGGACTCTCTTCTATGCCCTGAGTCTCCTTTGGAACTCTGTCGGTTCTCGAT
+
BBBBBBBBFFFFGGGGGGGGGFHFGEFBCEHHFFGGGGGGGHHHHGGGGGGGHHGHHHHGGGGGGGGGGGGHHHHGGGGHGHHHHGGGGGGGFGHF2/><<//1?FGF/<.>D-<.<CC/=000<0/<.<A--..CEHF./;FGG00/;00;EA.;--.;:-.9B=//;9:/:FBF.B/9BFFFF////B9/9/.//.;A.9/B/9BBFF9//;B/;9/9..;:///:;/9///////9//.;-;.99.;;
@M05620:37:000000000-D9766:1:1101:21255:3383 1:N:0:89
ACCACACCTTCTACAATGAGCTGCGTGTGGCTCCCGAGGAGCACCCCGGGCTGCGGACAGAGGCCCCCCTGAACCCCAAGGCCAACCGCGCGAAGATGAGGCGCGAGCTTCCTCTTCTAGTAACCGACTGCCTCCTGACGATCCTACCGGGGCTGGGGCCTTTGTCACTGAGTCTCTCTTATGCCGGGTTCCGTAGGACTCTCTTCTCTGGCCTGCGTCTCCTTTGGCACTCTGCAGGCTCTACAGGGGAA
+
1111A11>BFC13FG1DF11A1A1A0AAAAFA1AAA0AE/EGHFHG?//AA/?//>>>/?0F/E>//>E>>0B1/>E//?//?</?//B///////111?0/-->--=.<0/0<00:;;00000<----.//CF.//;:....90009A---------;--///9/B/////;9///9/9/9B/B---;-A/A/:--;///;////;BBF/9-/;---9;-/////:/;/9B/BB//--99//////---9
@M05620:37:000000000-D9766:1:1101:15272:3424 1:N:0:89
AGTGCCAGCTCTCAATCGCACAGGGGACCCAGGGCCTGGCCCCTCCATCCAGAAAACCTATGACCTCACCCGCTACCTGGAGCACCAACTCCGCAGCTTGGCTGGGACCTATGTAAGTATCCAGCGTAGGAATCTGGGAGTTGGGGAGGAGTGAGGAGTTGGGGAAAGACAGTCCTAACCGTGGAGGGTTCTGGTAAATGATGGGGTGAGGAGGGGCTCTTTGGCTCCCACCAGTCCCCCTGTCTGGTCTA
+
AA>AAFFFAFFFG4GGGGGAECHCGFGEAEGHBAFE2FHH2GGFGGHHGHHHEHFGHGHGHHFHHGHHHHHGG>EGHHHHFGHHHHCGEHHH>E?E>FBGGGGG/?GGGHHHHH3BBBFG3F32BCCE//@GHH1@FH0FGHHHGGAFCCEFHDGHGGCCHH-ACDHHGHHHH00CGHHHGECFDEGG:FF0;FCFGGGGGGGGGDDFFFFFFFFFFFFFFF/9BFFFFFFFFFFFFFFD-;BFFE/BFFF
@M05620:37:000000000-D9766:1:1101:15292:3424 1:N:0:89
AGTGCCAGCTCTCAATCGCACAGGGGACCCAGGGCCTGGCCCCTCCATCCAGAAAACCTATGACCTCACCCGCTACCTGGAGCACCAACTCCGCAGCTTGGCTGGGACCTATGTGAGTATCCAGCGTAGGAATCTGGGAGTTGGGGAGGAGTGAGGAGTTGGGGAAAGACAGTCCTAACCGTGGAGGGTTCTGGTAAATGATGGGGTGAGGAGGGGCTCTTTGGCTCCCACCAGGCCCCCTGTCTGGTCTA
+
>AAAAFFFCFFFGGGGGGGGGFHHGEGGGGHHGGGGGGHHHHGHGGHHHHGHHHHHHGHHHHHHHHHHHHHGGGEGHHHHHHHGFHHHGHHHGG/EGFHHEHHGGGHGFHHHHHHHHHHHHHHHHGCDGGHHHHHHHHHGGHHHGGGGGGGHHGHHHGHHHGGGGGHHGHHHHHHHGGHHGGFFGFGGGG?FFGFFGGFGGFFFGGFFFFFFFFFFFFFFFFFBFFFF.FFFEF.AADD;-EBBBFFBBFB
@M05620:37:000000000-D9766:1:1101:18491:3452 1:N:0:89
ACCACACCTTCTACAATGAGCTGCGTGTGGCTCCCGAGGAGCACCCCGTGCTGCTGACCGAGGCCCCCCTGAACCCCAAGGCCAACCGCGAGAAGATGAACCCAGGTGCGTGGCCCGCTCCCTCTTCTGGTGGCCGCCTCCCTCCTTCCTGGCCTCCCGGCGCTGCGCCCTTTCTCACTGGTTCTCTCTTCTGCCGTTTTCCGTAGGACTCTCTTCTCTGCCCTGCGTCTCCTTTGGAACTCTGCCGGTTC
+
BBBBBBBBFFFFGGGGGGFGGGHHGEGBAEHHHGGEEFECAHGHHGGGGGGGHHFHHHHFGGGGGGGGGGGHHHHGGGGHGHHHHGGGGGGGGGFFGFHGHHG/?CFCFCF<DGCGGGGCF<CGG0FHHGGGDHHGC@:AAEEF:/0FBFF/AFBAEEACBF-;BFFFFFFFFFFFBFFFFB/;/BF/BFFFFFFFDFFFFBA:.;DBBFFFFFFFFFFFFFAFFFFADAFFF/BFBBFBBFFFB/-;-;.
@M05620:37:000000000-D9766:1:1101:16662:3459 1:N:0:89
AGTGCCAGCTCTCAATCGCACAGGGGACCCAGGGCCTGGCCCCTCCATCCAGAAAACCTATGACCTCACCCGCTACCTGGAGCACCAACTCCGCAGCTTGGCGTGGGACTCTGGGAGTTGTGGCGGCGTGAGGCGTTGGGGCCCGCCCGTCCTACCCGTGGCGGGTTCTGGTCCATGATGGGGTGCGGCGGGGCTCTTTGGCTCCCACCCGTCCCCCTGTCTGGTCTATCTCCTGCCCTTCGATCGGCCGA
+
AA>AAFFFBFFFGFGGGGGAECHGGGDGGGHHAEGGGGGHHHGHGGHHHGGHGHHHHGHHHFHHHHHHHHHGGEEGHHHHBGGHHHFEGGHHEFCEEGHHGHGE/>B/FGHHHHHHGGHD@///BD>>>DGDFCDCCF.A@ADGGGGGGADGGGGGGGEGF;BFF;AFBFFBFFFFFFFFFFFA>.;B:@;FFFFEFFFFFFFF.ABFFA@ADFFEAAFFFFFFFFF/FBFFFFFFFFFFFF.FFFF-.@=
@M05620:37:000000000-D9766:1:1101:16244:3470 1:N:0:89
ACCACACGTCCTACCATGAGCTGCGTGAGGCCCCCGAGGAGCACCCCTTGCTGCTGACCAAGGCCCCCCTGAACCCCAAGGCCAACCGCGAGAAGATGCCCAGGTGAGTGGCCCGCTACCTCTTCTGGTGGCCGCCTCCCTCCTTCCTGGCCTCCCGGCGCTGCGCCCTTTCTCACTGGTTCTCTCTTCTGCCGTTTTCCGTAGGACTCTCTTCTCTGACCTGAGTCTCCTTTGGAACTCTGCAGGTTCTA
+
AAAAAAA>B1AAGG11BGDBBAGHGAA0ABF0A0AA?E/AA/FGGCE/FB1F1FFHHHFBB0A>BEGEE//BBGHGFFFHGH>GHGEE<E<>CFHBFGHGHHHGGHFHFHGGHHGGC?CHHHHHGHHHHHCGGCCGGGHGHHGHGHHHHFFGGGGGFG;AAA@G?@F@@FFFFFFFFFFFFFFFFFFF/99BF@BFFFFFBFFFFEFFFFFFFFFBBF/BFFF/;BF/;FFFFFFFFFFFFFFFFFFFFFF
@M05620:37:000000000-D9766:1:1101:12979:3492 1:N:0:89
ACCACACCTTCTACAATGAGCTGCGTGTGGCTCCCGAGGAGCACCCCGTGCTGCTGACCGAGGCCCCCCTGAACCCCAAGGCCAACCGCGAGAAGATGCCCAGATGAGAGGCCCCCTACATCTTCTCGTGGCCGCCTCACTCCTCCATCGCCTCCCGCCGATCCGCCCTTTCTCACTGGTTCTCTCTCCTGCCGCTTTCCGTAGGACTCTCTTTTCTCACCTCTGACTCTTTTGGAACTCTCCAGACTCTC
+
AAA1AAAAFFFFGGGGFGG1G1FGGAAEHGHHBFGGCGGCGHHHHGGGFGGGFHHFHHHG?@CGG/EGGGGBG1FGGG?F>/FGHG/<CCG/<CHH>1GG<1//??<<11/?/A---.><<111110<.<.-.-;:.=/;0::0///00..;9C.9.-----99---9-///B/;/;/-9/B/9FFF///9/9--999/B?/-9-/;9BF/99//;B/;9-;9/;/////;BB/-9////9/;/;/-9/9/
@M05620:37:000000000-D9766:1:1101:9207:3502 1:N:0:89
ACCACACCTTCTACAATGAGCTGCGTGTGGCTCCCGAGGAGCACCCCGTGCTGCTGACCGAGGCCCCCCTGAACCCCAAGGCCAACCGCGAGAAGATGAACCAAGGTGCGTGGCCCGCTCCCTCTTCTGGTGGCCGCCTCCCTCGTTCCTGGCCTCCCGGCGGTGCGCCCTTTCTCACTGGTTCTCTTTTCTGCCGTTTTCCTTAGGACTCTCTTCTCTGCCTTGTGTCTCCTTTGGAACTCTGCCGGTTC
+
ABBBBABBFFFFGGGFGG5BGGHHGFEBAAGHHGGGFFE2EHDHHGGGGGGGHHHHHGHEEEEGFGGGGGGGGHHGGGGHGHHHHGGGGG/@DGHHHHHHHH0/??1?1>FE-@FFFCCCDCCCCD000<D/;.C:-AAAHFFG-9CFBF09CFBFA;.AA--9;@-BF;=//BFF;FBF.99//;9/;BFBFF/-AD/9BB/;//;BFBFFFFFFF/B9BF/;:/9:B::BFFFFFBFFF/////;-99.
@M05620:37:000000000-D9766:1:1101:12198:3536 1:N:0:89
ACCACACCTTCTACAATGAGCTGCGTGTGGCTCCCGAGGAGCACCCCGTGCTGCTGACCGAGGCCCCCCTGAACCCCAAGGCCAACCGCGAGAAGATGCCCAGGTGAGTGGCCCGCTACCTCTTCTGGTGGCCGCCTCCCTCCTTCCTGGCCTCCCGGGGCTGCGCCCTTTCTCACTGGTTCTCTCTTCTGCCGTTTTCCGTAGGACTCTCTTCTCTGACCTGAGTCTCCTTTGGAACTCTGCAGGGTCTA
+
ABAAABB>CCFFGGGFGGBFGFHFGEGBAEGHHEFE?EECFHHHHGGGEAFGHHHHHHHFGEGGGGEFGGGHHHGGGGGHGHHFAGGGGG/BCGHFGGBGHHHG1FDFFHEFFHGGCCGHDHFHEHFB=CD<C@CFGGHGGHGCB0BBCF?FFG?E.--;AA.EDFFF;BFBFFBFBB./;9BFFFFF/F//BBDAFFBF.FF?D///FFFFFFFFF/BBFFF/BFF/;F//F/////9;FFB//A-:FF/
@M05620:37:000000000-D9766:1:1101:20932:3547 1:N:0:89
AGTGCCAGCTCTCAATCGCACAGGGGACCCAGGGCCTGGCCCCTCCATCCAGAAAACCTATGACCTCACCCGCTACCTGGAGCACCAACTCCGCAGCTTGGCTGGGACCTATGTGAGTATCCAGCGTAGGAATCTGGGAGTTGGGGAGGAGTGAGGAGTTGGGGAAAGACAGTCCTAACCGTGGAGGGTTCTGGTAAATGATGGGGTGAGGAGGGGCTCTTTGGCTCCCACCAGTCCCCCTGTCTGGTCTA
+
AA>ABFFFBFFFGGGGGGGGGGHHGGGE2EHHGGGG2FGF2GGEGGHDEHHH3F3GHGH3GH5GHHFHHFFGGGGGHHHGHHHHFFHHGGDGGDGEGFHHE3B/</?FG2C?B?FHDF33BBGD2@<ECGHHHHFFEG0F<0<1/@FGC<AHHHBGH?/<</@CCDHF/;GC0:CC0:G.@GEAAE?DGGFBFB0;9FFGF0FBFDA9EF.999-->BABFBBFF/:99BA9AFFF9B.;DFBFB/B9F//
@M05620:37:000000000-D9766:1:1101:9381:3552 1:N:0:89
ACCACACCTTCTACAATGAGCTGCGTGTGGCTCCCGAGGAGCACCCCGTGCTGCTGACCGAGGCCCCCCTGAACCCCAAGGCCAACCGCGAGAAGATGCCCAGGTGAGTGGCCCGCTACCTCTTCTGGTGGCCGCCTCCCTCCTTCCTGGCCTCCCGGCGCTGCGCCCTTTCTCACTGGTTCTCTCTTCTGCCGTTTTCCGTAGGACTCTCTTCTCTGACCTGAGTCTCCTTTGGAACTCTGCAGGTTCTA
+
>A1>AA>>FFCDEGGB3BBFDFFFEEEBG0FGHFG?ECG/FHHHHG?E//EAG1AGHEGGGGGGCG@EGGGHHHCEGGGGGHHAGGGGGGBCGA0GD1FHHGEFGFFHHHFGHHCCGCGHFGHHHGFFDG.CGCCGGGHEFGEFBFGGFBAFGGGGB?-A@->B@?F@@FFFFFFFFFFFFFFFBFFFFFFFF@BFFFFFFFFFBFFFFFFFFFFFBBFFFFFF-9B9FFFFFEB/FBF9BFFFFFF/BFB
@M05620:37:000000000-D9766:1:1101:18233:3578 1:N:0:89
AACACACGTTCTACAATGCGCTGCGTGGGGCTCCCGAGGAGCACCCCTTGCTGCTGACCAAGGCCCCCCTGAACCCCAAGGCCAACCGCGCGAAGATGACCCAGGGTGCGTGGCCCGATCCCTCTTGTGGTGGCCGCCTCCCTCTTTCCTGGCCTCCGGGCGATGCGCCCTTTCTCACTGGTTCTCTTTTCTGCCGTTTTCCGTGGGCCTCTCTTCTCTGCCTTGCGTCCCCTTTGGACCTGTGCGGGTTC
+
>11>>AA11BB>BD1BDG1AEEGGG0EA0AA/BA/A/AAA/FAFFEE/B0BFDGFGF>B1B0ABBEE>>/>B1GHEE??GGH?FGFFECC/>BCG?FFG1F</</?0?.-.>-C0>---<<GGCCC0<CFCCCHG-:-.;.AFB/;0;0;C/;;FFE.;-=>-99A-A--;;FFFFBB/:BFFFFFB/;B9/;9/;;AF-;/;/9999-AAB/9B/;/;9BB/::/--;9;-;?F////;B-//B-9-;;-
@M05620:37:000000000-D9766:1:1101:18256:3579 1:N:0:89
ACCACACCTTCTACAATGAGCTGCGTGTGGCTCCCGAGGAGCACCCCGTGCTGCTGACCGAGGCCCCCCTGAACCCCAAGGCCAACCGCGAGAAGATGAACCCAGGTGAGTGGCCCGCTACCTCTTCTGGTGGCCGCCTCCCTCCTTCCTGGCCTCCCGGCGCTGCGCCCTTTCTCACTGGTTCTCTCTTCTGCCGTTTTCCGTAGGACTCTCTTCTCTGACCTGCGTCTCCTTTGGAACTCTGCCGGTTC
+
A?ABBBABFFFFFGGB5FGGGGFFEEEEF?GHHGGEGE2EEHHHHGGGEGGGHHGHHHHGGGGGGGGGGGGHHHHGGGGHGHHHHGGGGGCGGGHHHHHHHHGGHFHGDGHHGGHHGGGGGHHHHHHHHHHHGHHGGGGGHGHHGGGGGGGGGGGGGGGG??BBBFBBFBBFFFFFFFFFFFFFFFFFFFFFFFFBFFFFFFFFFFFFFFFFFFFFFFFFFFFBF?BDBFFFFFFFFFFFFFFFF/9BBF.
@M05620:37:000000000-D9766:1:1101:18572:3581 1:N:0:89
ACCACACCTTCTACAATGAGCTGCGTGTGGCTCCCGAGGAGCACCCCGTGCTGCTGACCGAGGCCCCCCTGAACCCCAAGGCCAACCGCGAGAAGCCGAGGTGAGTGGCCCGCTCCCTCTTCTGGTGGCCGCCTCCCTCCTTCCTGGCCTCCCGGCGCTGCGCCCTTTCTCACTGGTTCTCTCTTCTGCCGTTTTCCGTAGGACTCTCTTCTCTGCCCTGCGTCTCCTTTGGAACTCTGCCGGTTCTAGAT
+
ABABBAABFFFDGGGGFGFGFGHGFBEBGEHHHGGEEEECGHHHHGGGEAEFGGGHHCGGGGGGGGGGGGGHHHGGGGGHGHHHHFGGGC<CFGH2</><<?C<?GHFGHECGCCGGHHFHGFFF0/;C:D@CDAHGGGGF0FFF09FFBCAE?-ABB-9.--9DBB9FFF/BFFF/B9BFFFFB/BB/FF.9BA9BDF.9DFFBBFFFFFBBF//;.9A.9A9A.;/B//B/////9//;-;9;9//;;B
@M05620:37:000000000-D9766:1:1101:18254:3597 1:N:0:89
ACCACACCTTCTACAATGAGCTGCGTGTGGCTCCCGAGGAGCACCCCGTGCTGCTGACCGAGGCCCCCCTGAACCCCAAGGCCAACCGCGAGAAGATGAACCCAGGTGAGTGGCCCGCTACCTCTTCTGGTGGCCGCCTCCCTCCTTCCTGGCCTCCCGGCGCTGCGCCCTTTCTCACTGGTTCTCTCTTCTGCCGTTTTCCGTAGGACTCTCTTCTCTGACCTGAGTCTCCTTTGGAACTCTGCAGGTTC
+
AA>AAAA>FFFFGGGGGGGGGGHHGGGGHGGHGFGG2EGEDH2FHGGEBEGC5GFHGHHGEE0EFGGGGGGHCHHGGGGHGHHHHGGGGGGFDFG2GFGHHHGGFFGFFHGFEGHHGGGGGHFG<DGHFFHFGHHCGDCDHEGHG/9CF0;FFFFGGG.=-AB9DDFFFFFFFFFFFFFFF/BBFFBFFFFFFFFFFFFFFFD;FD?/FFFFFFFFFFFBFFF9B/.BFFFFFBFFFFFFFFFFFBB?;BB
@M05620:37:000000000-D9766:1:1101:20138:3607 1:N:0:89
GAGACTGCTTTGGCAGAAAGTTACATGTTACTCCAACAGTTCACCCTGGACCTGGGAAAGAGTCTCGCCTGAACTACAAAGCCTGACGCAAGAGGCAACCCAGGCGAGTGGCAAGCTACCTCTTCTAGTGGCCGCCAACCTACTAACAGGCCTCACGAAGCAACGCCATTTCTCACTGGTACTCTCTTCTGCCGTTTTCCGTAGAACTCTCTTAACAAACCTGAGTATCCTTTGGAATTCTGCAGAACCTA
+
>A1>>BBFFB@FFFG111BBBB333DDDD3DDBFG11ABA2DAGGH0EC0BB00BFEHHHH0BF1D0BEFH0BG1FGGAABBF@0FFEE/>>0>BB/0?BEFHF/>EEE/?F01?FGHHF1FFFGH2B>>BFFCCC//???1?G1<111<?><GCHF.C.C//=<@C.<GFG00CGFH/G0=;CGGG0GC00<@EGGGGGB99;.99FBFFF000;00;=;9-;-9/;F/BB//;9//;9////9//-;-9
@M05620:37:000000000-D9766:1:1101:8149:3638 1:N:0:89
AGTGCCAGCTCTCCATCGCACAGGGGACCCAGGGCCTGGCCCCTCCATCCAGAAAACCTATGACCTCACCCGCCACCTGGAGCACCCACTCCGCAGCTTGGCTGGGACCTATGTGAGTATCCAGCGTAGGAATCTGGGAGTTGGGGCGGAGTGAGGAGTTGGGGAAAGCCAGTCCTAACCGTGGAGGGTTCTGGTAAATGATGGGGTGAGGAGGGGCTCTTTGGCTCCCACCAGTCCCCCTGTCTGGTCTA
+
>A>>>DFFBFFFGEGGBEE2E2FAF2AAE2FG2BE2AFGHHHGHGGHGHCGHFHH2BEHHB3FHHDBGHHH>E/>EFHFG2BGHHHF1EGH2>E/E>FBBFHHGGGHHGHHHHGHHHHHHHHHGHGGABGFFGHHHHH0?EHHFGG.<C-@EH0;G0CFGGGAA?.:C/C/CFGGGBFGGGGFFAEFFFFFFFFFFFFFFFFFFFFFFFFFFFFFFFFFFFFFFFFFFFFFFEFFFFFFFFFFFFFFFFFB
@M05620:37:000000000-D9766:1:1101:21656:3655 1:N:0:89
AGTGCCAGCTCTCAATCGCACAGGGGACCCAGGGCATGGCCCCTCCATCCAGAAAACCTATGACCTCACCCGCTACCTGGAGCACCAACTCCGCAGCTTGGCTGGGACCTATGTGAGTATCCAGCGTAGGAATCTGGGAGTTGGGGAGGAGTGAGGAGTTGGGGAAAGACAGTCCTAACCGTGGAGGGTTCTGGTAAATGATGGGGTGAGGAGGGGCTCTTTGGCTCCCACCAGTCCCCCTGTCTGGTCTA
+
>A>>ADDC3FFFG4GGBAFAECGCE?EE2BFGAAE22AFG3FGDGGHHHGHG3GFGHGHCGHBGHGHHHHFGG>EEHHHG2FGHHHFHFHHFAECEEEFGGHHEGFGHGHHGHHHHHHHHHGHHHGDFCGHHHHHHHH0FDHHHGGEGGGEGHFGGGAGFBGGGGGHFHHHHHHHHFHHHGGFGGGGGCFGBFFCFFGGGGGGGGGGBFFFFFFBBBBFFFBFFFFFEFFFFFFFFFFED?FFFFFFFFFF
@M05620:37:000000000-D9766:1:1101:10834:3665 1:N:0:89
ACCACACCTTCTACAATGAGCTGCGTGTGGCTCCCGAGGAGCACCCCGTGCTGCTGACCGAGGCCCCCCTGAACCCCAAGGCCAACCGCGAGAAGATGCCCAGGTGAGTGGCCCGCTACCTCTTCTGGTGGCCGCCTCCCTCCTTCATGGCCTCCCGGAGCTGCGCCCTTTCTCACTGGTTCTCTCTTCTGCCGTTTTCCGTAGGACTCTCTTCTCTGACCTGAGTCTCCTTTGGAACTCTGCAGGTTCTA
+
BBBBBBBBFFFFGFGGGGGGGFHHGEEGHEHHBFGGGGGGGHHHHGGGG1EGHHHEHHHGCEGGGAFGGGG2GFGGGG?GG/GHHGEEGG?DGGHH2?<FFFHGHHHHHGGGHC@@@CFEGHHHHHHHHHGHHGGGDGCGG/;G0F0F00;/9.CE.;;ABAFF-:9@-BFFFFFFFFFBFFFFFFFFEFFFFB;;:9FFF9AD.BBFFFFF9FFFFF;9B/F/FFFBF///:BFFFFBBFFBFFFF//9;
@M05620:37:000000000-D9766:1:1101:23404:3684 1:N:0:89
ACTGCCACTTACAAACCGCACAGGGCTGATAACTGCCGCCCCATTGACACAAAATCGTCAGACCACACGTCTGAACTCCCGTCACTAATGCGCAGCTTGTATGCGGTCTTCTTCTTGAAACCACCTCGGTATCAGGGCTTTTGGGCAGAGTGCGGCGTAGGGGCCCGCCCGTCCTCACCGTTGCGGGTTCTGGTGAATGCTGGGGTGCGGCTGGGCTAGTTGGATGCCCCCCGTGCCCCTGTCTGGTTTCT
+
>>>AAF1@B111BAB11AAAA0FA00B0BABABFG1AA//AE/011DD1B0/0B1B/AFFE11BBF>E/>?0FG2FGHF/?/?/?2BFG1BEGGCGH1FGGBF2/>/>EBD21BF11B1<F0<F/0@/</????@1?/0/?11-<00..>=1=-A-:;-:;:C-9--;--9A.;9;0CACCA99>9@-:A/9B;-:;/;F:BFF@99---;-;9A-B9-/99////;:/E@--9-9;FE-ABB:BBF/;/9
@M05620:37:000000000-D9766:1:1101:17199:3725 1:N:0:89
ACCACACCTTCTACAATGAGCTGCGTGTGGCTCCCGAGGAGCACCCCGTGCTGCTGACCGAGGCCCCCCTGAACCCCAAGGCCAACCGCGACCACTTCTGCAGACCGGATTCTCCCTTCTCGGCCTCCCGGGGCTCCCCCTTCTCCCTCTTCCGCCTTCGTCCTTGTCTTTCCGAAGCACGCGCTCCCCGGTCGGGAGCCTCCACGGCTACACTGCCGTCCCTAGAGCGCAAGAGGACACCCCTCATCTCC
+
>AAABABAFFFFGGGGGGGGGGHHGFGGHAFHFFGE2EFEEG2FHGEEEAFF5GGGGHHGE00>B>EEEGGE3BGEGG/FE/GFHFEEG/><//<2222?1??1?<<<-..111>00>010=.<EGH..<--;CCCC.9.-./0;09/9/000.;...0./;..///9//;/9..;>-/;---;-.:.;---;---9;../;A...-;-.;/;B/;/;99.;/B9/99B-B-9...9....9-:../;F/;
@M05620:37:000000000-D9766:1:1101:14564:3734 1:N:0:89
ACCACACCTTCTACAATGAGCTGCGTGTGGCTCCCGAGGAGCACCCCGTGCTGCTGACCGAGGCCCCCCTGAACCCCAAGGCCAACCGCGAGAAGATGCCCAGGTGAGTGGCCCGCTACCTCTTCTGGTGGCCGCCTCCCTCCTTCCTGGCCTCCCGGAGCCGCGCCCTTTCTCACTGGTTCTCTCTTCTGCCGTTTTCCGTAGGACTCTCTTCTCTGACCTGAGTCTCCTTTGGAACTCTGCAGGTTCTA
+
CCCCCCCCFFFFGGGGGGGGGGHHGGGEHGHHHGGGGGGGGHHHHGGGGGGGHHHHHHHGGGGGGGGGGGGHHHHGGGGHGHHGHGGGGGGGGGHHHGHHHHEE=?1=?GGEGH-A->AGGGFGB00D<CEFHFCF.CGG/GG:GBG09FFGBFFGA::-A.9@==DF=FFFB000;FFBFFBFBF0B90BFF-;DFFFFDBA.ABB/9BFFFF000;B0F0;//0:09BBFFFFFF0:B09B09FAF000
@M05620:37:000000000-D9766:1:1101:15512:3740 1:N:0:89
AGTGCCAGCTCTCAATCGCACAGGGGACCCAGGGCCTGGCCCCTCCATCCAGAAAACCTATGACCTCACCCGCTACCTGGAGCACCAACTCCGCAGCTTGGCTGGGACCTATGTGAGTATCCAGCGTAGGAATCTGGGAGTTGGGGAGGAGTGAGGAGTTGGGGAAAGACAGTCCTAACCGTGGAGGGTTCTGGTAAATGATGGGGTGAGGAGGGGCTCTTTGGCTCCCACCAGTCCCCCTGTCTGGTCTA
+
ABAABFFCAFFFGGGGGGGGGGHHGGGCEEGHGEGGDFHHGHGHGGHHHHFGDGHHHGHFHHFHHHHHHHHFEEEGHHHHHHGHHHHHGHHHGGGFGFHHGHHGGGHHGHHHHHHHHHGHHGHHHGEGGGHHHHHHHHHGGHHHGGGGGGGGHHHHHG/GHHGGGGHHHHHHHGFHHGHHGDEFFEGGEGGGGGGFGGGGGGGGGDABEFFFFFFFFFEFFFFFFFFFEFFDEFFFFFFFFFFFFFFFFFF
@M05620:37:000000000-D9766:1:1101:22906:3741 1:N:0:89
AGTGCCAGCTCTCAATCGCACAGGGGACCCCGCGCGTGGCGCCTCCATCCAGAAAACCTATGACCTCACCCGCTACCTGGAGCACCAACTCCGCAGCTTGGCTGCCACCTATGTGAGTATGCAGCGTAGGAATCTGGGAGTTGGGGAGGAGAGAGGAGTTGGGGAAAGACAGTCCTAACCGTGGAGGGTTCTGGTAAATGATGGGGTGAGGAGGGGATCTTTCGCTCCCACCAGTCCCCCTGTCTGGTCTA
+
AA>AAFFFAFFFGDGGFFF2E?FA2E2A2A2A22A0AEEG0EE1EGB5@133BB3BBF33BG@FG4F3?11>>//EG3?G0?FF0F0/?3B?A//<<0?BC0?F/0??GC1?G>F1GHH11<1<C@AD-.1<1<<1FFAFAC0C-<C<-;A.:.ADGD//CF??EEE.;FFBGGGEGGG?-.;-A.D?FF?FFFBFFFBFBBFFFFD?AFFF..B;.AABFF/;.;AA9FF.E.////.99A9BF///999
@M05620:37:000000000-D9766:1:1101:15494:3748 1:N:0:89
AGTGCCAGCTCTCAATCGCACAGGGGACCCAGGGCCTGGCCCCTCCATCCAGAAAACCTATGACCTCACCCGCTACCTGGAGCACCAACTCCGCAGCTTGGCTGGGACCTATGTGAGTATCCAGCGTAGGAATCTGGGAGTTGGGGAGGAGTGAGGAGTTGGGGAAAGACAGTCCTAACCGTGGAGGGTTCTGGTAAATGATGGGGTGAGGAGGGGCTCTTTGGCTCCCACCAGTCCCCCTGTCTGGTCTA
+
ABAAAFFFAFFFG4FFFGGCE?GAFEEEGGDHF?EEAFHHFHGEGGFGHEHHH3FHHGGGGHHHHGHGHHHGG/EEHGHHFFHHHHEEEGFGEG?EGGGHFHFGGGHHGHHHHHHHHGHHHHHHHG?BGGHDHHHGHEFGGGHGGCGGGCEHFDFFHG/GHHFGEDHGHHHHHHHHFHHHGDG?G?FGCFFFGGFGFFFGGGFGGFFFEFEFBDBDD@EFFFFBFFFEFFFFFFFFFFFFFFFFBFFFFEF
@M05620:37:000000000-D9766:1:1101:20683:3779 1:N:0:89
ACCACACCTTCTACAATGAGCTGCGTGTGGCTCCCGAGGAGCACCCCGTGCTGCTGACCGAGGCCCCCCTGAACCCCAAGGCCAACCGCGAGAAGATGCCCAGGTGAGTGACCCGCTACCTCTTCTGGTGGCCGCCTCCCTCCTTCCTGGCCTCCCGGCGCTGCGCCCTTTCTCACTGGTTCTCTCTTCTGCCGTTTTCCGTAGGACTCTCTTCTCTGACCTGCGTCTCCTTTGGAACTCTGCAGGTTCTA
+
BBB?ABBBFFFFGGGGGGGFGDHFGAABAAHHAFGEDGGGFHHHHGGGGGGGHHHHHHGGGGGGGGGGGGGGHHHGGGGHEEHHHGA<BGBCCGHFFHE1GCEGGHD<?<DGHH?DG@GGF1GB0D0G0C.GHGCDDDCEHFD:CGCG0BAAF.EAG9--;99.-BAB=FFB/9/BFF./F/;BBFF/BBFBF?9DF./9DF..9//:;FF/BFFFFBBBFFB.9D=.9;/9FBBFFF/9F/F/;F9BF//
@M05620:37:000000000-D9766:1:1101:20476:3794 1:N:0:89
ACCACACCTTCTACAATGAGCTGCGTGTGGCTCCCGAGGAGCACCCCGTGCTGCTGACCGAGGCCCCCCTGAACCCCAAGGCCAACCGCGAGAAGATGCCCAGGTGAGTGGCCCGCTACCTCTTCTGGTGGCCGCCTCCCTCCTTCCTGGCCTCCCGGAGCTGCGCCCTTTCTCACTGGTTCTCTCTTCTGCCGTTTTCCGTAGGACTCTCTTCTCTGACCTGAGTCTCCTTTGGAACTCTGCAGGTTCTA
+
1AAAAAAAFFFFGGGBFGGGBFH1EAEEH0GHFGFEEGGCGHHHHGAEE/EFGFCHHFGGGGEGAE/EGGGHHHCEEGGHFGHC/<EECCCC//?G11?GHCG<FHHHDGGGHHGGGCGF10DHHHBGGHGHGG--.ACCGHGHCGF00;C90CEGG-9AA.9FGGF@@FFFFFFFFFFFF/BFFFFFFFFFF@BFFFFFFFFF?FFFFFFFFFFF/BFFFFF9BFFFFFFFFFFFFFFFBBFFFF9/:B:
@M05620:37:000000000-D9766:1:1101:18719:3816 1:N:0:89
AGTGCCAGCTCTCAATCGCACAGGGGACCCAGGGCCTGGCCCCTCCATCCAGAAAACCTATGACCTCACCCGCTACCTGGAGCACCAACTCCGCAGCTTGGCTGGGACCTATGGCGTATCCCGCGTCGGAATCTGGGCGTTGGGGCGGAGTGAGGCGTTGGGGAAAGACAGTCCTAACCGTGGAGGGGTCTGGGAAATGATGGGGTGAGGAGGGGCTCTTTGGCTCCCACCAGTCCCCCTGTCTGGTCTAT
+
3>3>AFFFBFCDBGGFFFGGAEFHFGGGFEHHGG??FAGAAGGHGGEH5BF3FA3BFE3FGHGHFH3FHHHGGE@EHHHFGGH?1?GEG3GHGAEG/3FGGHHGGGHHGHHHHF/<CCGFH1AC@/<>D-F<BGH1GGC<-A.DGAC?-;;C9FG.A.@>FBB.AFF/9BB/BFFFFFFB..;AEFB-;DFFF.AFFBFFFEFFF.@EFFEFFB?--EBFFBF/9/AFFFFFF99FFFF-./BFBB//;B/
@M05620:37:000000000-D9766:1:1101:14383:3821 1:N:0:89
ACCACACCTTCTACAATGAGCTGCGTGTGGCTCCCGAGGAGCACCCCGTGCTGCTGACCGAGGCCCCCCTGAACCCCAAGGCCAACCGCGAGAAGATGCCCAGGTGAGTGGCCCGCTACCTCTTCTGGTGGCCGCCTCCCTCCTTCCTGGCCTCCCGGCGCTGCGCCCTTTCTCACTGGTTCTCTCTTCTGCCGTTTTCCGTAGGACTCTCTTCTCTGACCTGAGTCCCCTTTGGAAGTCTGCAGGTTCTA
+
AAAAAAAAFFFFGFGGDGG1B1F1FBEBAAGG1FFECEGGFHHHHGGGGEGGFHHFFHHE?ECGG/EEGGGFHCGGGG/FCAHHGG?<CCC</B0F111<GHHC<F1?FHGG0F->---GHDDBG<GG0/<C.@CG?AGGHHGEB0/;;F?FB9EEB@A@@?-999A@-BFF/BFF/FB9FB9BBBBF9BFFF@9BFFEFA/A--//9BFBFFFEFFF/9B9-BBF///A9-99B/9/;9////:-99/9F
@M05620:37:000000000-D9766:1:1101:20881:3843 1:N:0:89
AGTGCCAGCTCTCAATCGCACAGGGGACCCAGGGCCCGGCCCCTCCATCCAGTAAACCTGTGACCTCACCCGCTACCTGGAGCACCAACTCCGCAGCTTGGCTGGCACCTATGTGAGTATCCAGCGTAGCAATCTGGGGGTTGGCGGGGAGTGAGGAGTTGGGGAAAGCCAGGCCTAACCGTGGAGGGTTCTGGTAAATGATGGGGTGAGGAGGGGCTCTTTGGAACCCACCAGTCTTCCAGTCTGGACTA
+
AA>AAFF@1CCFFFGGFGCFGGFGGGG00BFGEEEG/AAA/AE/EGH1FHHH21DFGHF0DE2DGGHHHF0EGEEGHDHGHHHGGEHHGG1GGGG/>BFH?HC/B/B<<01BFHFB>@2@222@@//?@/1?111F1?/<<>A@/--=-;AFFGGFB.//;B-;9AF-/-;---;9F9BA;-99BFF;-;AFBB;BFFF/:///;-A@-AF/--9---9F/9/////-A-A---/////9//;99://9F/
@M05620:37:000000000-D9766:1:1101:11936:3843 1:N:0:89
ACCACACGTTCTACAATGCGCTGCGTGTGGCTCCCGAGGAGCACCCCTTGCTGCTGACCAAGGCCCCCCTGAACCCCAAGGCCAACCGCGCGAAGATGCCCAGGTGAGTGGCCCGCTACCTCTTCTGGTGGCCGCCTCCCTCCTTCCTGGCCTCCCGGCGCTGCGCCCTTTCTCACTGGTTCTCTCTTCTGCCGTTTTCCGTAGGACTCTCTTCTGTGCCCTGAGTCGCCTTTGGAACTCTGCAGGTTCTA
+
BAAABBB3BBBAGGGGGGGGGGGGGEE22AFAB2BB2AAE?GHHHGG11BFG5GFGHHG3?B1FHAEGGGEFHHHGGGDHFFHHHG<EEG<BBDG/1?<GBHHFGHGGHGEEA<CDGCCHHHHHFHHD=CDFGG??FDACGHGFFFGEG/9FGFE?.?:;@B?FB?D?-F//BBBFBBB/;/99/9BF:9BFFBDDFFFFFFF.A/9BBFFFFFF/9B/9BFF.99B-99DF9FBFFFFFFFFFFFFFFFF
@M05620:37:000000000-D9766:1:1101:16926:3896 1:N:0:89
ACCACACCTTCTACAATGAGCTGCGTGTGGCTCCCGAGGAGCACCCCGTGCTGCTGACCGAGGCCCCCCTGAACCCCAAGGCCAACCGCGAGAAGATGCCCAGGTGAGTGGCCCGCTACCTCTTCTGGTGGCCGCCTCCCTCCTTCCTGGCCTCCCGGCGCTGCGCCCTTTCTCACTGGTTCTCTCTTCTGCCGTTTTCCGTAGGACTCTCTTCTCTGACCTGAGTCTCCTTTGGAACTCTGCAGGTTCTA
+
CCCCCCCACFFFGGGGGGBGGGHHGGGB4EHGHFGG?FEGDHHHHGGGGGGGGHGHHHHFGGFGGGGGGGGHHHHGGGGHGHHHHGGGGG@DGGHEGGHHHHHGHHHHHHGGHHGGGGGHHHHHHHHHHHGHHGGGGGHGHHGHHGGGGGGGGGGGGG@DFFFFFFFFFFFFFFFFFFFFFFFFFFFFFFFFFFDFFFFFFFFFFFFFFFFFFFFFFFFFFFFFFFFFFFFFFFFFFFFFFFFFFFFFFFF
@M05620:37:000000000-D9766:1:1101:19501:3917 1:N:0:89
ACCACACCTTCTACAATGAGCTGCGTGTGGCTCCCGAGGAGCACCCCGTGCTGCTGACCGAGGCCCCCCTGAACCCCAAGGCCAACCGCGAGAAGATGCCCAGGTGAGTGGCCCGCTACCTCTTCTGGTGGCCGCCTCCCTCCTTCCTGGCCTCCCGGAGCTGCGCCCTTTCTCACTGGTTCTCTCTTCTGCCGTTTTCCGTAGGACTCTCTTCTCTGACCTGAGTCTCCTTTTGAACTCTGCAGGTTCTA
+
AB3AABBAFFFFGGGGBGGGGGHHGGGGHCFGHGGCDGGCDGHHHGGGG?EFFGHHHHHGGGGGGGGEGGGHHHHGGGGHGHHHHGGGGGGGGGHHFB2?GGG?<11?FGGFHH<@A@DGFGFHHHEH0/<<C--CECGGHHGCHFGB0CFGFAFGDDA-A;/;;DFF;FFF//BFFFF/BBFFBFFFBFBBFA.AFFFF.;A.AFFFFFFFFFFFFBFFFF.B.//:BFFFF/FEF/:9B//BFFAFB/9
@M05620:37:000000000-D9766:1:1101:16927:3917 1:N:0:89
ACCACACCTTCTACAATGAGCTGCGTGTGGCTCCCGAGGAGCACCCCGTGCTGCTGACCGAGGCCCCCCTGAACCCCAAGGCCAACCGCGAGAAGATGCCCAGGTGAGTGGCCCGCTACCTCTTCTGGTGGCCGCCTCCCTCCTTCCTGGCCTCCCGGAGCTGCGCCCTTTCTCACTGGTTCTCTCTTCTGCCGTTTTCCGTAGGACTCTCTTCTCTGACCTGAGTCTCCTTTGGAACTCTGCAGGTTCTA
+
ABABCCCCFFFFGGGGGGGGGGHHGGGFFGHHHGGGGGGGGHHHHGGGGGGGHHHHHHHGGGGGGGGGGGGHHHHGGGGHGHHHHGGGGGGGGGHHHHHHHHHCFGGGGDFFHHGGGFGHFHHHHGHHGCDHHGGGGGHGHHGHBFFFFGGGGGGGG9-ACFFFGGFFFFFFFFFFFFFFFFFFFFFFFFFFFFDFFFFFFFFDDFFFFFFFFFFFFFFFFFEFFFFFFFFFFFFFFFFFFFFFFFFFFFF
@M05620:37:000000000-D9766:1:1101:12241:3937 1:N:0:89
ACCACACCTTCTACAATGAGCTGCGTGTGGCTCCCGAGGAGCACCCCGTGCTGCTGACCGAGGCCCCCCTGAACCCCAAGGCCAACCGCGAGAAGATGCCCAGGTGAGTGGCCCGCTACCTCTTCTGGTGGCCGCCTCCCTCCTTCCTGGCCTCCCGGAGCTGCGCCCTTTCTCACTGGTTCTCTCTTCTGCCGTTTTCCGTAGGACTCTCTTCTCTGACCTGAGTCTCCTTTGGAACTCTGCAGGTTCTA
+
CCCCCCCAFFFFGGGGGGGGGGHHGGGB4EHHHEFF?EFGCHHHHGGGEGGGGHGHHHHEEECGGGGGGGGHHHHGGGGHGHHHHFGGGG/CFGHGFFHHHHHFHHFFGHGGHHGGGGGHGHHHGHHHHHGHHGGFGGHGHHGHHGGGFFFGGGGGGF-;AFFFGGFFFFFFFFFFFFFFFFFFFFFFFBFFFFDFFFFFFFFDFFFFFFFFFFFFFFFFFFFBFFF;BFFFFFFFFFFFFFFFFFFFFFF
@M05620:37:000000000-D9766:1:1101:12224:3944 1:N:0:89
ACCACACGCTCTACAATGCGCTGCGTGCGGCGCGCGAGGAGCACCCCGTGCTGCTGACTAAGGCCCCCCCGAACCCCAAGGCCAACCGCGCGAAGATGCCCAGGTGAGTGGCCCGCTACCTCTTCTGGTGGCCGCCTCCCTCCTTCCTGGCCTCCCGGAGATGAGCCCTTTCTCACTGGTTATCTCTTCTGCCGTTTTCCGTAGGACTCTCTTCTATGCCCTGAGTCCCCTTTGGAACCCTGCAGGTTCTA
+
>1>A>>>>1>>1AB1BFG1AAEEFGABAAA//A//A/>>>>B/0B?>/>?/?@F1FBB11B10B?E@/>//>/BB?C?CGFH?F?FC>>A-<@CC.=;CHFHHEC::CGFA.9.-;;-;/0CFFGFGGB/9;.-;9A-;ABB-9//;//9-AFFFF?--;-///99B-BBFF/9///B-9B///99//::9B9@FFFFFF?F-9B/B/;/9FF///://;;BF--;B/9AFFFFFBFF-9-B?-FF-//99
@M05620:37:000000000-D9766:1:1101:18319:4036 1:N:0:89
ACCACACCTTCTACAATGAGCTGCGTGTGGCTCCCGAGGAGCACCCCGTGCTGCTGACCGAGGCCCCCCTGAACCCCAAGGCCAACCGCGAGAAGATGCCCAGGTGAGTGGCCCGCTACCTCTTCTGGTGGCCGCCTCCCTCCTTCCTGGCCTCCCGGCGCTGCGCCCTTTCTCACTGGTTCTCTCTTCTGCCGTTTTCCGTAGGACTCTCTTCTCTGACCTGAGTCTCCTTTGGAACTCTGCAGGTTCTA
+
AAAAAAA1BBFFGGGFDG1AG1GFGAE00AFFAAFA0EEECHHHHGGGCEGGEHFFHHGE@ECGGEGGGEF>GEHGGGEHECHHHGEECG/<@CHB1FGFFHHGHHHGHHGGHHGGGGGHHHGHHGHHHHGHGGGGCGEEHGFHGFBFGBAGGFEE.A-A@@@F@=A@@FFFFFFFFFFFFFFFFFFFFFFFF@BBFFFFFFFFFFFFFFFFFFFFFFFFFFF;BFFFFFFFFFFFFFFFFFFFFFFFFFF
@M05620:37:000000000-D9766:1:1101:19386:4055 1:N:0:89
AGTGCCAGCTCTCAATCGCACAGGGGACCCAGGGCCTGGCCCCTCCATCCCGAAAACCTATGACCTCACCCGCTACCTGGAGCACCAACTCCGCAGCTTGGCTGGGACCTATGGCGTATCCAGCGTCGGAATCTGGGCGTTGGGGCGGCGTGCGGCGTTGGGGAAAGACAGTCCTAACCGTGGAGGGTTCTGGTAAATGATGGGGTGAGGAGGGGCTCTTTGGCTCCCACCAGTCCCCCTGTCTGGTCTAT
+
AAAAAFF11CCFGGGGGGCFGGHAFEEEEGGHGEFG/BFGHHEHAEHFFA/B/F/AFEHFED2DG@1BGGGCG/EEG1GHHHHHHHFHGHHHGGECEHHHCFGFCCHHGHGHHHCCGGGHD2@GC/?AC>CFHHHF0<ACCGHG-<--9AA-A@;;@@@@F@-9;AF9F/BFFFFFFFF@FF?-AB@AFFFFFFBFFFFFFFFFFF@FFFBBF@@@?FFFFFFFFFFFFFFEFFFFFFF@FFFFFFFFFFF
@M05620:37:000000000-D9766:1:1101:14412:4070 1:N:0:89
ACCACACCTTCTACAATGAGCTGCGTGTGGCTCCCGAGGAGCACCCCGTGCTGCTGACCGAGGCCCCCCTGAACCCCAAGGCCAACCGCGAGAAGATGCCCAGGTGAGTGGGCCGCTACCTCTTCTGGTGGCCGCCCACCTCCTTTCTGGCCTCCCCGAGCCGGGCCCTTTCTCCCTGGGTTTCTCTTTCGCCGTTTTCCGTAGGACTCTCTTCTTTGACCTGGGTCCCCCTTGGAAATCTGCAGGTTCTA
+
A11AAA>AFFB1AFG13ABBBGFF0BEBF0AFFFA0BAEEGHGHHGGGGAEEHHFHHHHGGEGGGGGEGGGHHHHCGGGAGHHEHEGGGC>CGFHFF11?GF/C<?101<F/??----<<000=00<<=<C.C--;-.;C.9C/;0;0090;0.;E.;--------;@-BF/////-/A-;--////;//:-;9-AFF/B-/--;///////;///9///;/9F-/---;-;A-F/B////;///:-////
@M05620:37:000000000-D9766:1:1101:23214:4079 1:N:0:89
AGTGCCAGCTCTCAATCGCACAGGGGACCCAGGGCGTGGCCCCTCCATCCAGAAAACCTATGACCTCACCCGCTACCTGGAGCACCAACTCCGCAGCTTGGCTGGGCCCTCTGTGAGTATCCAGCGCAAGAATCTGGGAGTTGGGGAGGAGTGAGGAGTTGGCGACAGACAGTCCTAACCGCGGAGGGCTCTGGTAAATGATGGGGTGAGAAGGGGCCCTTTCGCTCCCACCCGTCCCCCTGTCTGCTCTA
+
>AAAAFFFAFFFGGGGGFGGGGBE2A222F2222B2AAEE1GC1EEFEG1333B3F31C3BB5GHECGH11E//EGHBBBGHFHHCGHGFHHDFGEEFF3/B3/<//?>//01@2>112>@@21@////<0<11<110>..011<-C@-<<<.00.:.//0//-;--9/.9/90;900/;--------.;AB//////;;////..9-../:/..-9-;.;9/.;.EDFBFF.9.;DAAD-./;/////9/
@M05620:37:000000000-D9766:1:1101:11850:4094 1:N:0:89
ACCACACCTTCTACAATGAGCTGCGTGTGGCTCCCGAGGAGCACCCCGTGCTGCTGACCGAGGCCCCCCTGAACCCCAAGGCCAACCGCGAGAAGATGCCCAGGTGAGTGGCCCGCTACCTCTTCTGGTGGCCGCCTCCCTCCTTCCTGGCCTCCCGGAGCTGCGCCCTTTCTCACTGGTTCTCTCTTCTGCCGTTTTCCGTAGGACTCTCTTCTCTGACCTGAGTCTCCTTTGGAACTCTGCAGGTTCTA
+
?AAABABBFFFFGGGGFGGFGGGHGEGEGGHHHGGGGGGGGHHHHGGGFGGGHFHHHHHGGGGGGG@EGGGHHHFGGGGGEHHGEGGGGGGGG?GGHBHHHHHAFHHHHHGGFHGGGGGHFFHHGHHHHGGHHGGGGGHGHHFHHGGGGGGGFGGGG?-AAFGGGGFFFFFFFFFFFFFFFFFFFFFFFFFFFFFFFFFFFFFDAFFFFFFFFFFFFFFFFFFFFFFFFFFFFFFFFFFFFFFFFFFFFFF
@M05620:37:000000000-D9766:1:1101:8138:4123 1:N:0:89
ACCACACATTCTACAATGCGCTGCGTGCGGCTCCCGAGGAGCACCCCGTGCTGCTGACCGAGGCCCCCCTGAACCCCAAGGCCAACCGCGCGAAGACGAGGTGGGTGGCCCGCACCATCTTCTGGAGGAAGCCTCCATCCTTCCTGTCCTCCCGACGGTGCGAACTTTCTCCCTTGTTCTCTCTTCTGCCGTTTTCCGTCGGAATTTCTTCTCTGTCCTGCGCCTCCGTGTGACCTCCTCCGGTTCTGGAT
+
AAAAAAA>B3BDGFGGBG1AE0E?GEE00AA/A/BA/AAEAGHHHEG/??EEBGHHGCF//>/EF/EEG//F1FGGGGGHGHGHHGGGGG><@CG/>.>>><>.<CCCG<<@C-:;.;GC09C;C0=9.9AEGBFE/;FGGGGG0;0/9=F/C--;9-;A@@F-;EEFFFFEF-9-;B9B/;9FFFFF/B@B;/9/:ABF@@?--/9;F9FB:FE9;//;/@--;;A-;-9-;BF/;--;BA@9;-////;
@M05620:37:000000000-D9766:1:1101:14477:4164 1:N:0:89
AGTGCCAGCTCTCAATCGCACGGGGGACCCAGGGCCTGGCCCCTCCATCCAGAAAACCTATGACCTCACCCGCTACCTGGAGCACCAACTCCGCAGCTTGGCTGGGACCTATGTGAGTATCCAGCGTAGGAATCTGGGAGTTGGGGAGGAGTGAGGAGTTGGGGAAAGACAGTCCTAACCGTGGAGGGTTCTGGTAAATGATGGGGTGAGGAGGGGCTCTTTGGCTCCCACCAGTCCCCCTGTCTGGTCTA
+
AA>AAFFCAFFFGGGDFFGCE0E0EGEEEACGCEGA/FHCAHEEGGHHHCFB10@>FFHHFHEHHFHFHHHE>>>EHHEG>BFHFHHAE0GCE//<B0<FCHFGFCFFEHHFHHHGFGHHHHGGHGACCAHHHHHHFFCEGHHHGGGGGCECHGHHGGGGHH@@GGGGGGGGGFGGGFGG@CC@EEF@BFFFFFBFFFFFFFFFFBF?EFFFFF<@@-;FFF/9BFB-AFFFF9/BBBFF@FFF9BFF/FF
@M05620:37:000000000-D9766:1:1101:21812:4202 1:N:0:89
AGTGCCAGCTCTCAATCGCACAGGGGACCCAGGGCCTGGCCCCTCCATCCAGAAAACCTATGACCTCACCCGCTACCTGGAGCACCAACTCCGCAGCTTGGCTGGGACCTATGTGAGTATCCAGCGTAGGAATCTGGGAGTTGGGGAGGAGTGAGGAGTTGGGGAAAGACAGTCCTAACCGTGGAGGGTTCTGGTAAATGATGGGGTGAGGAGGGGCTCTTTGGCTCCCACCAGTCCCCCTGTCTGGTCTA
+
AAAABFFFBFFFGGGGGGGGGGHCGGGGGGHHGGGGGGHHHHGHGGHHHHHHHHHHHGHHHHHHHHHHHHHGGGGGHHHHHHHHHHHHGHHGGGGGGGHHGHHGGGHHGHHHHHHHHHHHHHHHHGGGGGHHHHHHGHHGDGHHGGGGGGGHHHHHHGHHHGGGGGHHHHHHHHHHHHHHGGGGGGGGCFGGGGFGGGGGGGGGGGFFFFFFFFFFFFFFFFFFFFFFFFFFFFFFFFFFFFFFFFFFFFF
@M05620:37:000000000-D9766:1:1101:15486:4215 1:N:0:89
AGTGCCAGCTCTCAATCGCACAGGGGACCCAGGGCCTGGCCCCTCCATCCAGAAAACCTATGACCTCACCCGCTACCTGGAGCACCAACTCCGCAGCTTGGCTGGGACCTATGTGAGTATCCAGCGTAGGAATCTGGGAGTTGGGGAGGAGTGAGGAGTTGGGGAAAGACAGTCCTAACCGTGGAGGGTTCTGGTAAATGATGGGGTGAGGAGGGGCTCTTTGGCTCCCACCAGTCCCCCTGTCTGGTCTA
+
ABAAAFFFAFFFGGGGGGGCECGCGEGEEFHHFEEF2BGHFHGHGGHHHGHHFHHHHGHFGGFHHFGHHHHGG>EGHHHHFGGHHHHGFHHHAFCEEHFHGHHGGGHHGHHHHHHHHHHHHHHHHGFGGGHHHHHHHHFGGHHHGGGGGGGHHHHHHGHBHHGGGGGHHHHHHHHHHHHHGGGGGFGG9AFGGGCFGGGGGGGGGGFFFFFFFFFFFFFFFFFFFFFFFFFFFFFFFFFFFFFFFFFFFFF
@M05620:37:000000000-D9766:1:1101:18665:4219 1:N:0:89
AGTGCCAGCTCTCAATCGCACAGGGGACCCAGGGCCTGGCCCCTCCATCCAGAAAACCTATGACCTCACCCGCTACCTGGAGCACCAACTCCGCAGCTTGGCTGGGACCTATGTGAGTATCCAGCGTAGGAATCTGGGAGTTGGGGAGGAGTGAGGAGTTGGGGAAAGACAGTCCTAACCGTGGAGGGTTCTGGTAAATGATGGGGTGAGGAGGGGCTCTTTGGCTCCCACCAGTCCCCCTGTCTGGTCTA
+
CCBCCFFFCFFFGGGGGGGGGGHHGGGGGGHHGGGGGGHHHHGHGGHHHHHHHHHHHGHHHHHHHHHHHHHGGEGGHHHHHHHHHHHHGHHHGGGGGHHHGHHGGGHHGHHHHHHHHHHHHHHHHGGGGGHHHHHHHHHGGHHHGGGGGGGHHHHHHGHHHHGGGGHHHHHHHHHHHHHHGDFGGGGG<FGGGGCFGGGGGGGGGGFFFFFFFFFFFFFFFFHFFFFFFFFFFFFFFFFFFFFFHFFFFFF
@M05620:37:000000000-D9766:1:1101:23217:4276 1:N:0:89
ACCACACCTTCTACAATGAGCTGCGTGTGGCTCCCGAGGAGCACCCCGTGCTGCTGACCGAGGCCCCCCTGAACCCCAAGGCCAACCGCGAGAAGATGACCGAGTGGCCAGCCCCCTCTTCTGGTCTCCGCCCCCCCCCTTCCTGGCCTCGCGGCCCTGCGCCCCTTCTTTCCGCATCTCTCCTCTGTTGTTCTCCGTTCGACACTCCTCTCTGCTCTGAGCCTTCTCTGGTATTCTGCTGGTTCTGGATT
+
CCCCCCCCFFFFGGGGGGGGGGHHGGGEHGHHHGGGGGGGGHHHHGGGGGGGHHHHHHHGGGGGGGGGGGGHHHHGGGGHGHHHHGGGGGGGGGHHHHH22/>>//?/01>..<>--./0=G00=0000...-;-;--=-./=00/;FF..;--;-;.;.@F.--..;/////..-.-9/;//;FF////;.////.;//....-///;BFFFBFBFFFF//////;/B//://////;/////////9//
@M05620:37:000000000-D9766:1:1101:9987:4285 1:N:0:89
ACCACACCTTCTACAATGAGCTGCGTGTGGCTCCCGAGGAGCACCCCGTGCTGCTGACCGAGGCCCCCCTGAACCCCAAGGCCAACCGCGAGAAGATGAACCCAGGTGCGTGGCCCGCTCCCTCTTCTGGTGGCCGCCTCCCTCCTTCCTGGCCTCCCGGCGCTGCGCCCTTTCTCACTGGTTCTCTCTTCTGCCGTTTTCCGTAGGACTCTCTTCTCTGCCATGCGTCTCCTTTGGAACTCTGCAGGTTC
+
BBBBBBBAFFFFGGGGGGFGGFHHGEGBEEHGHFFECEEEFHHHHGGFFEGGHHHHHHHEFECGGGGGGGGHGHHGGGGHGHHHHGGGGGBDCGHGFHHHHHGCGGFG1>FGCFHH-AD@DGHHHHHHDDGHDHGCGGDGGGGGCFFGGGGGGGGGG9EDGFFB=F;DD;DFFFFFBFFFFFFFFFFBFFFFFF9@DDFFFB.B.:DFFFFFFFFFF;BFBF/;B/A.;.;9FFFFFFFFF;FFF/;AFF/
@M05620:37:000000000-D9766:1:1101:11488:4307 1:N:0:89
AGTGCCAGCTCTCAATCGCACAGGGGACCCAGGGCCTGGCCCCTCCATCCAGAAAACCTATGACCTCACCCGCTACCTGGAGCACCAACTCCGCAGCTTGGCTGGGACCTATGTGAGTATCCAGCGTAGGAATCTGGGAGTTGGGGAGGAGTGAGGAGTTGGGGAAAGACAGTCCTAACCGTGGAGGGTTCTGGTAAATGATGGGGTGAGGAGGGGCTCTTTGGCTCCCACCAGTCCCCCTGTCTGGTCTA
+
BCABBFFFBFFFGGGGGGGGGGHHGGGGGGHHGGGGGGHHHHGHGGHHHHHHFHHHHGHHHHGHHHHHHHHGGFGGHHHHHHHHHHHHGHHHGGGGFHHHGHHGGGHHGHHHHHHHHHHHHHHHHGGGGGHHHHHHHHHGGHHHGGGGGGGHHHHHHGFHHHGGGGHHHHHHHGHHHHHHGGGGGGGGCFGGGGCFGGGGGGGGGGFFFFFFFFFFFFFFFFFFFFFFFFFFFFFFFFFFFFFFFFFFFFF
@M05620:37:000000000-D9766:1:1101:19661:4361 1:N:0:89
AGTGCCAGCTCTCAATCGCACAGGGGACCCAGGGCCTGGCCCCTCCATCCAGAAAACCTATGACCTCACCCGCTACCTGGAGCACCAACTCCGCAGCTTGGCTGGGACCTATGTGAGTATCCAGCGTAGGAATCTGGGAGTTGGGGAGGAGTGAGGAGTTGGGGAAAGACAGTCCTAACCGTGGAGGGTTCTGGTAAATGATGGGGTGAGGAGGGGCTCTTTGGCTCCCACCAGTCCCCCTGTCTGGTCTA
+
ABAAAFFFBFFFGGGGFGGGGFHCGGGGGDHHFGGD2FHHFHFEGGFHHFFFBFFGHGFHHHEHHHHHHHHFE/>EHHHHFFGHGGHEG3GFE//>@?FGEHHGGGFHGHHGGFFHHHGHHHHHHGGGGGGHHHHHHGHGDGGHGGGGGGGGHGFAGGGHHHGGGGHGHHHHHFHGHHGHGGGGGGGGFGGGGGFGGGGGGFGGGGFFFFFFFFFADFFFFFFFFFFFFFFFFFBFFFFFFFFFFFFFFF/
@M05620:37:000000000-D9766:1:1101:17039:4400 1:N:0:89
ACCACACCTTCTACAATGAGCGGCGTGTGGGTCCCGAGGAGCAGCCCGAGCTGCTGACCGAGGCCCCCCTGAACCCCAAGGCCAACCGCGAGAAGATGCCCAGGCGAGTAGCCCGCTACCTCTTCTGGTGGCCGCCTCCCTCCTTCCTGGACTCCCGGCGCTGCGCCCTTTCTCACTGGTTCTCTCTTCTGCCGTTTTCCGTAGGACTCTCTTCTATGACCTGAGTCTCCTTTGGAACTCTGCAGGTTCTA
+
>>1>AAAAFFF1BBGBAEFDD0AEC0EAA//B0/BA/E?///B00/BE/>E/BFFHEHGEE/>>FGG/EE/<1B/??CGEACGEH/B<BCC@CCFGHBDCG1>..-<<-.==<<@CCG-;G00GHHFHG/CFGG@GGGGGGGGGGGGGGG/CFFFFF->@?@@F@@F@<FFFFFFFFFFFFFFFFFFFFFFFF@BBFFFFBFFFFFFFFFEBFFF/FFFFFFFBBFFFFFBFFFFFFFFFFFFFFF-BFFB
@M05620:37:000000000-D9766:1:1101:16681:4409 1:N:0:89
ACCACACCTTCTACAATGCGCTGCGTGCGGCTCCCGAGGAGCACCCCGTGCTGCTGACCGAGGCCCCCCTGAACCCCAAGGCCAACCGCGAGAAGATGCCCAGGTGAGTGGCCCGCTACCTCTTCTGGTGGCCGCCTCCCTCCTTCCTGGCCTCCCGGCGCTGCGCCCTTTCTCACTGGTTCTCTCTTCTGCCGTTTTCCGTAGGACTCTCTTCTCTGACCTGAGTCTCCTTTGGAACTCTGCAGGTTCTA
+
AAAAAAA>BFFFGGGGFG1AE0ECGAE00AEEAAFA/EEECHHHHGGEEEEGFHGFHHH>>ECGG?EGGGGBHCGGGGCHAAGGHGA<BC/<@FFBFGFHHHHGGHHFGHGGHHGGGGGHHHHHHHHHGHGHHGG@GBGGGGGGEFFFGFFFFAEABA;@@=@F@?F@?FFFFFFFFFFBFFFFFFFFFFFFF@ABFFFFFFFFFEFFFFFFFFFFFFBFFFF99BF;FFFFFFFFFFFFFFFFFFFFFFF
@M05620:37:000000000-D9766:1:1101:14952:4412 1:N:0:89
ACCACACCTTCTACAATGAGCTGCGTGTGGCTCCCGAGGAGCACCCCGTGCTGCTGACCGAGGCCCCCCTGAACCCCAAGGCCAACCGCGAGAAGATGCCCAGGTGAGTGGCCCGCTACCTCTTCTGGTGGCCGCCTCCCTCCTTCCTGGCCTCCCGGCGCTGCGCCCTTTCTCACTGGTTCTCTCTTCTGCCGTTTTCCGTAGGACTCTCTTCTCTGACCTGAGTCTCCTTTGGAACTCTGCAGGTTCTA
+
CCDDCCDBFFFFGGGGGGGGGGHHGEGBAFHHHFFEDGEGGHGHHGGGGFGGFHHHHHHEEECFGGGGGGGHFHHGGGGHGHHHHGGGDG<CGGHEGHHHHHHGGHHHHHGGHHGGGGGHHHHHHHHHHHGHHGGGGGHGHHGHHGGGGGGGGGGGGG-ADFFFFFFFFFFFFFFFFFFFFFFFFFFFFFFFFFFFFFFFFFFFFFFFFFFFHHHFFFFFFHFFFFF0FFFFFFFFFFFFFFFFFFAFFFF
@M05620:37:000000000-D9766:1:1101:11389:4484 1:N:0:89
ACCACACCTTCTACAATGCGCTGCGTGTGGCTCCCGAGGAGCACCCCGTGCTGCTGACCGAGGCCCCCCTGAACCCCAAGGCCAACCGCGCGAAGATGCCCAGGTGAGTGGCCCGCTACCTCTTCTGGTGGCCGCCTCCCTCCTTCCTGGCCTCCCGGCGCTGCGCCCTTTCTCACTGGTTCTCTCTTCTGCCGTTTTCCGTAGGACTCTCTTCTCTGACCTGAGTCCCCTTTGGAACTCTGCAGGTTCTA
+
AAAAA1A>>BCFGGGD3GCAFEGFGEE000FGGAAA/EEE?GGHHGE//AEC1GEGHHE>>@/EFEGGGEAFGHHEEFCHGHHHHEGCGG/BCCC/1?F<GFCFFGFG1<FGAGGGG??G0DGGGGHHGG?H.--A?.CEGGGBB0C0CFEGEFE..A-99;99-@B@@//9FFFFFF-/99/:///B/;9BF@ABFFF/?FFFF/9//9//FFF//9/9B/F/9BB/BE--/FFEFBFBB///BF9FBFF
@M05620:37:000000000-D9766:1:1101:18602:4510 1:N:0:89
AGTGCCAGCTCTCAATCGCACAGGGGACCCAGGGCCTGGCCCCTCCATACAGAAAACCTATGACCTCACCCGCTACCTGGAGCACCAACTCCGCAGCTTGGCGGGGGCCTCTGGGAGTTTCCAGCGTGGGAGTCGGGGGGTTGGGGCGGTGCGAGGCGTGGGGGGATGTGAGTCATAACGGTGGAGGGTGGGGGTAAATGACTGGGACCGGAGGGGCTGTCTGGCCCCCATCCGGCCCCTTGATCGGCCTA
+
>>3>AFFFBFFFGGGFDGGGGGGGG?EE2EGHFG2EFE2G2FE1EEHH5FGHHHHHH?HHHHHHHHHFHHHGG@E>GHHGGHHHHHHGGHHHGGCGEHHHGH?@/<-<@E.<G0<GGG/0;00:/=;.-;G..=---;-;----;9.-;9---;---;A-@-;B--../////9/;/;/.;.;...;B..--;-;.//;F////.....-;-----;B.;/;FF/..---.;..-@BB-..;///AD-:.9
@M05620:37:000000000-D9766:1:1101:13545:4532 1:N:0:89
ACCACACCTTCTACAATGAGCTGCGTGTGGCTCCCGAGGAGCACCCCGTGCTGCTGACCGAGGCCCCCCTGAACCCCAAGGCCAACCGCGAGAAGATGCCCAGGTGAGTGGCCCGCTACCTCTTCTGGTGGCCGCCTCCCTCCTTCCTGGCCTCCCGGAGCTGCGCCCTTTCTCACTGGTTCTCTCTTCTGCCGTTTTCCGTAGGACTCTCTTCTCTGACCTGAGTCTCCTTTGGAACTCTGCAGGTTCTA
+
ABBABBBBFFFFGGGGFGGGGFHHGEEEGDHHFGGGGGGGGHHHHGGGGEGGHHHGHHHGGGGGG?FGGGGFHFHGGG/G??GHHG?<DGG@CGFHBGD<FGECHFFHHDECCFC-@@CFFF0<GDGHGH?GGCGGDGHGB:CGCFBFFFGGFGGEGC--@ABFGGFCFFFF/F9FFFFBFFFF/B/BFFFFFFADFFFFFBFADFFFEFFFFFFFFFFFFFFFFFF/FFFFFFFFFFFFFFFFFFFBFFF
@M05620:37:000000000-D9766:1:1101:18011:4570 1:N:0:89
AGTGCCAGCTCTCAATCGCACAGGGGACCCAGGGCCTGGCCCCTCCATCCAGAAAACCTATGACCTCACCCGCTACCTGGAGCACCAACTCCGCAGCTTGGCTGGGACCTATGTGAGTATCCAGCGTAGGAATCTGGGAGTTGGGGAGGAGTGAGGAGTTGGGGAAAGACAGTCCTAACCGTGGAGGGTTCTGGTAAATGATGGGGTGAGGAGGGGCTCTTTGGCTCCCACCAGTCCCCCTGTCTGGTCTA
+
BBAAAFFFBFFFGGGGFGGCGCHAFFFGGGHHCEGEEGHHHHGHGGGHHGHHHHHHHGHHHFGHHGHHHHHGF/EEHHGHFFGHHHHFGHHHAD?EECFGFGHGGGHHGHHHHHHHHHHHHHHHHGDFGGHHGHHHGGGFEHHHGGGGGGDFGHHHHGHHHHGGGGHHHHHHHHGHHHHHGGEGGGGGEFAFFGGGGGGGGGGGGGFDFFFFFFFFFFFFFFFFFFFFFFFFFFFFFFFFFFFFFFFFFFB
@M05620:37:000000000-D9766:1:1101:9703:4614 1:N:0:89
ACCACACCTTCTACAATGAGCTGCGTGTGGCTCCCGAGGAGCACCCCGTGCTGCTGACCGAGGCCCCCCTGAACCCCAAGGCCAACCGCGAGAAGATGCCCAGGTGAGTGGCCCGCTACCTCTTCTGGTGGCCGCCTCCCTCCTTCCTGGCCTCCCGGAGCTGCGCCCTTTCTCACTGGTTCTCTCTTCTGCCGTTTTCCGTAGGACTCTCTTCTCTGACCTGAGTCTCCTTTGGAACTCTGCAGGTTCTA
+
BABCCCCBFFFFGGGGGGGGGGHHGGGGHGHHHGGG?GGGFHHHHGGGEFGGHHHHHHHGGGGGGGGGGGGHGHGGGGGHGHHHHGGGGGFGGGHHGHHHHHHGGHHHHHGGHHGGG?FHHHHHHHHHHHGHHGGGGGHGHHGHGFGGGGGGGGGGDCGGGGGGGGFFFFFFFFFFFFFFFFFFFFFFFFFFFDDFFFFFFFFFF/;FFFFFFFFFFFFFFFFEFFFFFFFFFFFFFFFFFFFFFFFFFF;
@M05620:37:000000000-D9766:1:1101:21502:4635 1:N:0:89
ACCACACCTTCTACAATGAGCTGCGTGTGGCTCCAGAGGAGCACCCCGGGCTGCGGAAAGAGGCCCCCCTGAACCACAAGGCCAAACGCGAGAAGATGAACCCAGGTGAGTGGCCCGCTACATCTTATGGTGGCAAACTACCTCATTCATGAACTCCAGGCAATGCGCCCTTTCTCGCTGGATCTCTCTTCTGCCGTTTTCCGTAGGACTCTCATCTCTGCCATGCGTCTCCTTTGGAACTCTGCCGGTTC
+
111>>11ABCB@BFG13BFGBEF1EBEBF0BFFF11BAB0EHHHHG?F//AAE//AE//BFHCE/E/>EEGFFFA0FGH>FHH//0?EE<>B//?C11??F/?FHFHCGHGGAFHE-<@--1<>F<=GHGHHFAC0<.<0<CGHHHG0CGH00;CGHH/;:.;C0CEGC@GGGGGG.CEF@.0:BFGFFFFFFFF@AAF-B;9BFFB/9FFFF/99//;BBFF/9;A;=-BBF/BFFFB9/9BF/B---9-
@M05620:37:000000000-D9766:1:1101:21081:4690 1:N:0:89
ACCACACCTTCTACAATGAGCTGCGTGCGGCTCCAGAGGAGCACCCCGAGCTGCTGACCGAGGCCCCCCTTAACCCCAAGGCCAACCGCGAGAAGATGCCCAGGTGAGTGGCCCGCTACCTCTTCTGGTGGCCGCCTCCCTCCTTCCTGGCCTCCCGGCGCTGCGCCCTTTCTCACTGGTTCTCTCTTCTGCCGTTTTCCGTAGGACTCTCTTCTCTGCCCTGCGTCTCCTTTGGAACTCTGCAGGTTCTA
+
>3>A>>AA4@BB5BBBBF5BFAGFE2E22AAABBAA3A2BEF1B1AAA0AA1CFBF5230>>E>?EE>E>0?3FF?>??FFEGCC?EDBB<CCDHB11?GGHHEFHDGDHGGHGDGGCGHHHGEHHBFGHGHFGCG..CEHGGG00=BBFFGGFAE9--?-9-;;BFBBFFFFF9FFFFBB;BFFFFEBFBFFBDFFFFFDFADFBFFFFFFFEFBFB/;EFF.9.@;FF;BFFFFFFFBBFFFFF.9FFB
@M05620:37:000000000-D9766:1:1101:10812:4716 1:N:0:89
AGTGCCAGCTCTCAATCGCACAGGGGACCCAGGGCCTGGCCCCTCCATCCAGAAAACCTATGACCTCACCCGCTACCTGGAGCACCAACTCCGCAGCTTGGCTGGGGAGTATGTAGCGTAGGAATCTGGGAGTTGGGGAGGAGTGAGGAGTTGGGGAAAGACAGTCCTAACCGTGGAGGGGTGGGGTAAATGATGGGGTGAGGCGGGGCGCTGGGGCTCCAACCATTCCCCCTGTCTGGCTGATCGCCTGC
+
AAAAAFFFBBFFG4BGGFFGGGCHFFGGGGHHGGGGGGHHFGGHGGHHHHFHHHBGGEFEHGHHHHFFGHHGGGGFGHGFGGBFFGCGFFGGGFEGGGHHGGHGG//?>EGH333?3>?/</FD@@@@GFF/C?1?@CEGG?D0<1FGB</<D<DGE.../:/:<CC0;;G:;.;AC..--C--9;..//////;/..9;A.;.@D-@---;--;=F-A./9;;A//:B/BD-;B9999/..9:/.;A;;;
@M05620:37:000000000-D9766:1:1101:20654:4730 1:N:0:89
ACCACACCTTCTACAATGAGCTGCGTGTGGCTCCCGAGGAGCACCCCGTGCTGCTGACCGAGGCCCCCCTGAACCCCAAGGCCAACCGCGAGAAGATGCCCAGGTGAGTGGCCCGCTACCTCTTCTGGTGGCCGCCTCCCTCCTTCCTGGCCTCCCGGCGCTGCGCCCTTTCTCACTGGTTCTCTCTTCTGCCGTTTTCCGTAGGACTCTCTTCTCTGACCTGAGTCTCCTTTGGAACTCTGCAGGTTCTA
+
CCCCCCCCFFFFGGGGGGGGGGHHGEEBCEHGHGGGFFEFEHFHHGGGGGGGGHHHHHHFGGGGGGGGGGGHFHHGGGGHFHHHHGGEDFCGCGHHHHFFFCAFF1FGHGAGFHCF@CGFFHFFFHHHDCCCHCGGDAHGHHDGHFFGFGFGGGGGA-@??DBD>DFFAFFFFFEFFBB/;99FFFFFFFFFFFAAFFFFDFF99BFFFFFFFFFFFFBBFFB/B;B//;BFFBFFFFFFFFFFFF9BFF/
@M05620:37:000000000-D9766:1:1101:9928:4782 1:N:0:89
GAGGGTGCTGTGGACGAAACTCATAGATTAATGCAACAGTTTAAGATGGAACTGGAAAAGATTCTGGTTGTGATTAAAGAAGTTGAAATAACTGCCAAGTATGTCAAGTATAAACCACGGAGCAATCGAGACAAAAAAAAGGAACAGAGCAAACAAGAACCACATGCATAGAAGACGGAACGTACAAAATAAAGACTCAAGAACCCTACTATAACCACACAACCAAATCTAAGCCTTTGAACATGACCATC
+
33>33>>A45B4B44A2A2AGGHHH5DDD555DD55AF2DF55555D5333BBFB3332B1BD5D5B5B1B15DD5555BB35DD55@5D5B@DBB3B134B44BB434B444433111/////?3B/B///222?///>//<2@222201<10?/0000/0>.111111111110<...-.....0:C000000/00:/00/;.9./.00000;90.:.......9;00000//9;9;9//////99///
@M05620:37:000000000-D9766:1:1101:19532:4792 1:N:0:89
ACCACACCTTCTACAATGAGCTGCGTGTGGCTCCAGAGGAGCACCCCGTGCTGCTGAAAGAGGCCCCCCTGAACCACAAGGCCAACCGCGAGAAGATGCCCAGGAGAGTGGCCCGCTACCTATTATGGTGGCCGACTACATCCTTACTGGCCTCAAGGCGCTGCGCCATTTCTCACTGGATCTCTCTTATGCCGTTTTCCGTAGGACTCTCTTCTCTGCCCTGCGACTCCTTTGGAACGCAGCAGGTTCTA
+
>11>1>>>BBB1AB113BBAB1F1A0BABAB0BB1BBF0EECAFFEEAAAAAFFBED111BBGEFE@E>>?B1FC0BB?0?G?>G/?>>><>/?GFB1GHHHHG//<BF1FFGH//@A<F111?111<><CGGC-<-<//=DCGHHCD0C.;0;/0;/.;@C?.;ACGG0;;90009FG/009;F0:B0BCFF?BBFFF/B9--A9BFFFF//99B/9;:9/-----9;B:BB//99/9--;9AAF-/9B;
@M05620:37:000000000-D9766:1:1101:9907:4799 1:N:0:89
ACCACACCTTCTACAATGAGCTGCGTGTGGCTCCCGAGGAGCACCCCGTGCTGCTGACCGAGGCCCCCCTGAACCCCAAGGCCAACCGCGAGAAGATGCCCAGGTGAGTGGCCCGCTACCTCTTCTGGTGGCCGCCTCCCTCCTTCCTGGCCTCCCGGCGCTGCGCCCTTTCTCACTGGTTCTCTCTTCTGCCGTTTTCCGTAGGACTCTCTTCTCTGACCTGAGTCGCATTTGGAACTCTGCAGGTTCTA
+
AA?1AA1>FFFFGBGBBABEGBBGEAABA0GHCFFECEG?EHCHHG?//AFFH1E1GHHG/ECEF/>FGGG0FCFFGG/>//?GAF/<B///</BCF1?<C</?FG?FGG/<0FC--<ACGGFGFHHBDG.CGCC-....=GCGG0/9;/.;B.EG.;-=9-;A---;-9/;BFFFF/-;BFF/;BFFFFFFF@BFFFF/-;;-;BFFF9F/;FFF;9/;FFFFFFF-;-9ABF/BBFFFFFFFFF9FFF9
@M05620:37:000000000-D9766:1:1101:19556:4801 1:N:0:89
ACCACACCTTCTACAATGAGCTGCGTGTGGCTCCCGAGGAGCACCCCGTGCTGCTGACCGAGGCCCCCCTGAACCCCAAGGCCAACCGCGAGAAGATGACGAGGGTAGTGGCCCGCTACCTCTTCTGGTGGCCGCCTCCCTTCTTCCTGTCCTCCCGGAGCTGCGCCTCTTCTCACTGCTTCTCTCTTCTGCCGTTTTCCGTAGTACTCTCTTCTCTGACCTGATTCTCCTTTGGACCTCTGCATGTTCTA
+
CCBCCCCCFFFFGGGGGGGGGGHHGGGEHGHHHGGGCGGGGHHHHGGGGGGGHHHHHHHGGGGGGGGGGGGHHHHGGGGHGHHHHGGGGGGGGGHHHH22/?A///0?1>0.>.->--</<GH0<GHHD<CGH?DG..;EG0;0C9;0;0;F0;/:E--:A.;C--...;/;////;//:99//;BF/B/;/9-A././;A/;..////;BF///;////;//;//;B//99///99B;B/F/9//;/9//
@M05620:37:000000000-D9766:1:1101:20918:4817 1:N:0:89
ACCACACCTTCTACAATGAGCTGCGTGTGGCTCCCGAGGAGCACCCCGTGCTGCTGACCGAGGCCCCCCTGAACCCCAAGGCCAACCGCGAGAAGATGACCCAGCAGAGTGGCCCGCTGCCTCTTCTGGTGGCCGCCTCCCTCCTTCCTGGCCTCCCCGCGCAGCGCCCTTTCTCACTGGTTCTCTCTTCTGCCGTTTTCCGTAGGACTCTCTTCTCTGCCCAGAGTCTCCTTTGGAACTATGCAGCATCT
+
CDDCCCDDFFFFGGGGGGGGGGHHGEGEGGHHHGGGGGGGGHHHHGGGGGGGHHHHHHHGGGGGGGGGGGGHFHHGGGGHGHHHHGGGGGFGGGHHHHHHG2=/00?1F1=/F=G@D--<>000=DDGFDCDCC@@D?GCE/::B0;BB0/.C0FA..:--9-@D-D=-C:FFFF0BF0B:BFFFF00BF0BB0:DFB.:0.0.:9:FFFF00BFFB0;0:.09.9:B00:BF0FB00:BF0:;0F0.;0:
@M05620:37:000000000-D9766:1:1101:19501:4819 1:N:0:89
GAGGCTGCTTTGGACGAAACTCATAAATTAGTGAAACAATTTAGGATGGACCTGGATAAGTTTTTCGGTTGGCTTACAGAAGCTGAAACAACTTCCACAGGTGACAGGACCAAAACATCAGATAGTAGAAGCCTCCAAGCGACCAAGACTCCCGAATAAACAATCTTACACAAGGGATCTATCTTCTCCCGATTTCCGTAGGACACTCTACTCAACAATGAGCCTCATTTGGAACTTTGAAGGTTAACGAT
+
>3A>>>BAC5B@FA422AAAB4BBFA5DD33DDD55B32B555535DAA3ABBCA255AG5BD5B3AA1B0033?3BBBDB33BB33B3B?BB3FBFBBB1B3@343?B?//?/?B/3B3B344344444BB0B0?B11/?//></@F01@1/C/</?1111/1<1<111<<>0FD.<<<=0=0<=000/..-..<CD:..:0;/;CBF00;C0//09;0;00/C/:FFCF0/0/C0;CBB0;;//9/.A;
@M05620:37:000000000-D9766:1:1101:19474:4828 1:N:0:89
ACCACACCTTCTACAATGAGCTGCGTGTGGCTCCCGAGGAGCACCCCGTGCTGCTGACCGAGGCCCCCCTGAACCCCAAGGCCAACCGCGAGAAGCCCAGGTGAGTGGCCCGCTCCCTCTTCTGGTGGCCGCCTCCCTCCTTCCTGGCCTCCCGGCGCTGCGCCCTTTCTCACTTGTTCTCTCTTCTGCCGTTTTCCGTAGGACTCTCTTCTCTGCCCTGCGTCTCCTTTGGAACTCTGCCGGTTCTCGAT
+
BBBABBBBFFFFGGGGFGGFGBGFG2ABAEGH3FGEEGGGFHHHHGGGGGGGHHGFHHHGGGGGGDGGGGGFHFHGGGEH/CGHHG//>CDC?DFHH/?GG??<?GHGGGHGGGGGGHHHHHHHHGHGE.ACGGGHGHHGHHHGGG/AFFGGGGG@@GGBFBBFB?FBFFFBFF/;BFFFFFFFFFFFFFBADFFFFFFEFFFFFFFFFEFFFFFFFFFF.@ABFFFFFFFFF/BFF9//FBBBFFFFFFB
@M05620:37:000000000-D9766:1:1101:9553:4933 1:N:0:89
GAGGCTGCCTTGGACGAAACTCATAGATTAAGGCAACAGTTCATCCTGGAACTGGACAAGTTTCTTGACCCGATTACTGAAGCTGAAACAACTGCCAATGGTCCAGAACTATAGCGTATAGGTAATCCGCATATAAGATTTGAAGAGACGAAAGGAGCTGAGGAAAGAACGTCATGACAGTGACGGATTCTGGTAAATGATCGCGTGAGGAGGGAATATTAGAATAATAAGAGTCTTTCAGTCTGACGTAT
+
>1>>>>B11@B@F11A1A00BABGEDB3BDBDB0000B0DDDADABAB0A1BAB0BA1001DB2D1DA1B0A/AA/1@DDBB1BB11BBB/B1FB01FBB1BBFF@1>>11B22B>?/>B211>2BB2/?>//B22B<21>12111B00///</00??0?10/?0C00?<<...011<>1<10<<-...000<000;;;0=0;:;;:.CFCA.-9;/9;;0;;0000;000000009;000:/;B9;--;/
@M05620:37:000000000-D9766:1:1101:16997:4939 1:N:0:89
ACCACACCTTCTACAATGAGCTGCGTGTGGCTCCCGAGGAGCACCCCGTGCTGCTGACCGAGGCCCCCCTGAACCCCAAGGCCAACCGCGAGAAGATGCCCAGGTGAGTGGCCCGCTACCTCTTCTGGTGGCCGCCTCCCTCCTTCCTGGCCTCCCGGCGCTGCGCCCTTTCTCACTGGTTTTCTCTTTTGCCGTTTTCCGTAGGACTCTCTTCTCTGACCTGAGTCTCCTTTGGAACTCTGCAGGTTCTA
+
AA1>AAAAFFFD3GGDAGGFG1CCEEEBAAFGHGEFCEEEGHHHFGGE/AEFFGHHGHHAEEGGGGGGGGGGHHGGGGGHGHHGHGGGGGGGGGHHHGFHGHGG?1D0?GFAHHGC-<<GHFHHHGGHGCCCHCCGCAHGGGG/FBF09F.CFFGGB?-9@--A=@B@;FFFB9BF/FFFF-9//9/B/9;BF99AFF/FBB-:B/B///99BB99/9/BFB9/9:B//B/BF//BB/9:///:9F9BB/9
@M05620:37:000000000-D9766:1:1101:9547:4961 1:N:0:89
AGGCCCAGCTCTCCATCGCACAGGGTACCCAGCGCATGGCCCCTCCATCCAGAAAACCTATGACCCCACCCACCACCTGGGGCACCCACTCGGCAGCTAGGCTGGGACCTATGGGGTATCCCTCGTCGGGATCTGGGCTTTGGGGCTGGGTGCGGCGTTGGGGCAAGCCCGTCCTAACCGTGGCGGGTTCTGGTAAATGCTGGGGTGCGGCTGGGCTCTTTGGTTCCCACCCGTCCCCCTGTCTGGTGTAT
+
>>>1>>1AFFFFGGGB1AA1A0F0F00BB1BA0AE/BAFGFHGFGGEHG0FEBFG0AAFG11DFG0BEFGG/>B/BFH0B//?EFGE/?EF?/?///B1B<BCHGGHGGFFFGF0???GFHH1F@H/<>/<>F1>=CF0.>>0.@C-..<<CACGGGGGGGGGG-..CF99AFFFFBFF@BE-=>@-;AFFFF9/;BBFFFFFF@-@-;9@-9BB;;-;BBFF--/;;9AB--;--9AB@FBF/FFF;;;B
@M05620:37:000000000-D9766:1:1101:23775:5055 1:N:0:89
ACCACACCTTCTACAATGAGCTGCGTGTGGCTCCCGAGGAGCACCCCGTGCTGCTGACCGAGGCCCCCCTGAACCCCAAGGCCAACCGCGAGAAGATGCCCAGGTGAGTGGCCCGCTACCTCTTCTGGTGGCCGCCTCCCTCCTTCCTGGCCTCCCGGAGCTGCGCCCTTTCTCACTGGTTCTCTCTTCTGCCGTTTTCCGTAGGACTCTCTTCTCTGACCTGAGTCTCCTTTGGAACTCTGCAGGTTCTA
+
BBBBBBBBFFFFGGGGBGGFGBHCEE2BAAGHFGGGFGGGGHHHHGGGGGGGHHFBHHHGGGGGGDGGGGGHHFHGGGGHAEHHHGE/CBDC@GHHHHBFGGHAFGDF?GECHHDC@DGHFHGFFGGGDGCCHCGGDDGGFFGBGFFBFFAFFAGGGB-9@A9BA?DBBF/:BBBFFFB;FFFFFFFFFFBBFB;AFFBFD9FA?FBFFFFFFFFFEBFFFF.BFFBFFFFFF:BBFBFFFFFFFF.BBF/
@M05620:37:000000000-D9766:1:1101:8662:5070 1:N:0:89
ACCACACCTTCTACAATGAGCTGCGTGTGGCTCCCGAGGAGCACCCCGTGCTGCTGACCGAGGCCCCCCTGAACCCCAAGGCCAACCGCGAGAAGATGCCCAGGTGAGTGGCCCGCTACCTCTTCTGGTGGCCGCCTCCCTCCTTCCTGGCCTCCCGGAGCTGCGCCCTTTCTCACTGGTTCTCTCTTCTGCCGTTTTCCGTAGGACTCTCTTCTCTGACCTGAGTCTCCTTTGGAACTCTGCAGGTTCTA
+
3AAAABAAFFF4AGGDFGGFFBGFEAEBFEHHFFFEECGFGHHHHGGGEEFGHFGHHFHGGGGGGE@FGGGHHFHGGGGEEFHGEFGEGGDDCACFDDGGHHHFFFHHHGGGHH?FGGCHFFHHHFDHHGGHHGCGCA::GHGHGBFGGGGGBGEEG-;@DG/FGGF;FBFFFFFFFFFFBFFFFFFFFFFFFFFFFFFFFFFFDFFFFFFFFFFFFFFFFFFFFBFFFFFFFFFFFFFFFFFFFFFFFFB
@M05620:37:000000000-D9766:1:1101:21085:5107 1:N:0:89
ACCACACCTTCTACAATGAGCTGCGTGTGGCTCCCGAGGAGCACCCCGTGCTGCTGACCGAGGCCCCCCTGAACCCCAAGGCCAACCGCGAGAAGATGACCCAGGGTGGGGGGCCCCCCCCCTTTTCTGGGGGCCGCCCCCCTCTTTCGTGCCCCCCCGACTGTGCCCCTTTTCCCCTTGGTTCTCTTTTCTGCCGTTTCCCGCGGGCCTCTCTTCTGTGCCCTGTGTCCCCTTTGAAACTGTGCGGGTTT
+
BABBBBBBFFFFGGGGGGBGGGHGGEEFHGHHHGGGGGGCEHHHHGGGAEFGFGHHHHHGGG?GFGEGGGGHHHEGGGGHGHHHHGGGGGDGGFHHHGB2GE///?0//<-<-;-9---9@-=.9///9:.---9-9--;->-9.///..;..;.;9---9-9////;..AFBF//...:/99B99//:9///:/-;AF/B/.------.9//;////;/;B/9.//99/9.99/:/9///////.9-9..
@M05620:37:000000000-D9766:1:1101:14748:5133 1:N:0:89
AGTGCCAGCTCTCAATCGCACAGGGGACCCAGGGCCTGGCCCCTCCATCCAGAAAACCTATGACCTCACCCGCTACCTGGAGCACCAACTCCGCAGCTTGGCTGGGACCTATGTGAGTATCCAGCGTAGGAATCTGGGAGTTGGGGAGGAGTGAGGAGTTGGGGAAAGACAGTCCTAACCGTGGAGGGTTCTGGTAAATGATGGGGTGAGGAGGGGCTCTTTGGCTCCCACCAGTCCCCCTGTCTGGTCTA
+
CCCCCFFFCFFFGGGGGGGGGGHHGGGGGGHHGGGGGGHHHHGHGGHHHHGHHHHHHGHHHHHHHHHHHHHGGGGGHHHHHHFGHHFHGHHHGGGGGHHHGHHGGGHHGHHHHHHHHHHHHHHHHGEGGGHHHHHHHHHGEHHHGGGGGGGHHHHHHGHHHHGGGGHHHHHHHHHHHHHHGCEFGGGG;CFGGGCFGGGGGFGGGGFFFFFFFFFFFFFFFFFFFFFFFFFFFFFFFFFFFFFFFFFFFFF
@M05620:37:000000000-D9766:1:1101:14003:5157 1:N:0:89
ACCACACCTTCTACAATGAGCTGCGTGTGGCTCCCGAGGAGCACCCCGTGCTGCTGACCGAGGCCCCCCTGAACCCCAAGGCCAACCGCGAGAAGATGCCCAGGCGAGTGGCCCGCTACCTCTTCTGGTGGCCGCCTCCCTCCTTCCTGGCCTCCCGGAGCTGCGCCCTTTCTCACTGGTTCTCTCTTCTGCCGTTTTCCGTAGGACTCTCTTCTCTGACCTGAGTCTCCTTTGGAACTCTGCAGGTTCTA
+
>A1>A?1AFFFFFGGD3BGFFEAFAEEEHAFHFFGAAEE?FHEHHGEEAAECGGFHHHHGGGGGGGEEGGGH1FFGGGGGGHGFFGGGG?CCCCFFD1GHFHH//@A@AAAEGGCCCCCHFHHHHHFGDCEGHGCC?EEEFGBFFCCCGBFFFFEGG9-99://>@F@?BBBFFFFFFF/9BFFBFFFFFFFF@A-BEFFFBFB-99FFFFFFFBFFFFBFFFFFBBFFFF/BFBFFFFF/BBBF-AFFFB
@M05620:37:000000000-D9766:1:1101:6873:5167 1:N:0:89
ACCACACCTTCTACAATGAGCTGCGTGTGGCTCCCGAGGAGCACCCCGTGCTGCTGACCGAGGCCCCCCTGAACCCCAAGGCCAACCGCGAGAAGATGCCCAGGTGAGTGGCCCGCTACCTCTTCTGGTGGCCGCCTCCCTCCTTCCTGGACTCCCGGCGCTGCGCCCTTTCTCACTGGTTCTCTCTTCTGCCGTTTTCCGTAGGACTCTCTTCTATGACCTGAGTCACCTTTGGAACTCTGCAGGCTCTA
+
BABCCABAFFFFFGGGGG5GGGHHGEGBGGHHHGGFEGGGGHGHHGGGGEGGHHHHGHHCGGGGGGGGGGGHFHHGGGGHGHHHHGGGFG/>CAGFGHHEF2G/11??F1?FCGGGGC@0F00=DH0D=/<C<CGGGGHG//:GFGGGGG/.CGFGG---9;DFFFDFFFFFFFFFFFFF/;BFFBFF/;BFFD.;FFFFFFFFDFFFFF/BBBF/;F/FFFF/;FF/;FFFFFBFF/FFFFBFFF..AB9
@M05620:37:000000000-D9766:1:1101:12111:5173 1:N:0:89
AGTGCCAGCTCTCAATCGCACAGGGGACCCAGGGCCTGGCCCCTCCATCCAGAAAACCTATGACCTCACCCGCTACCTGGAGCACCAACTCCGCAGCTTGGCTGGGACCTATGTGAGTATCCAGCGTAGGAATCTGGGAGTTGGGGAGGAGTGAGGAGTTGGGGAAAGACAGTCCTAACCGTGGAGGGTTCTGGTAAATGATGGGGTGAGGAGGGGCTCTTTGGCTCCCACCAGTCCCCCTGTCTGGTCTA
+
>>AA>BDFAFFFF4BFG2AFEEFFF2EEGEHHFFGEFBFGFHGHGG2FHFHEGFHFFF3FGFGHFFFGHHHEEGCEHHG?GGB1B11??3FGGE/EE?GHGEHCE?GHG2GHHHBFH?GFF?BGGF?CBBGFHGHHHFFG<FGGGCADCDGHHFGEFCGGHHGCEDEGCCGFCCCHHFCGF;CDDGGG99AGGG;FGGFGFFFFGFFFEFFBDDFFF@EFFFFFFFFFFBADEABBFFFFFEFFFFE9B/B
@M05620:37:000000000-D9766:1:1101:15257:5176 1:N:0:89
ACCACACCTTCTACAATGAGCTGCGTGTGGCTCCCGAGGAGCACCCCGTGCTGCTGACCGAGGCCCCCCTGAACCCCAAGGCCAACCGCGAGAAGATGAACCCAGCTGAGGGGCCCGCGACTTCTTCGGGTGGCCGCCTCCCTCCTTCCGGGCCTCCCGGAGCTGCGCCCTTCCTCACTGGTTCTCTCTTCTGCCGTTTTCCTTAGGACTCTCTTCTCTGACCGGAGTCTCTTTTGTAACTCTGCGGTTTT
+
AAAABBBBFFFFFGGFGGGGGFHFEBEEHEHHHGGGEGGCGHHHHGGGGFGGHHHHHGHGGGGGGEEGGGGGGFEEGGGGEGHFGGGEGFGCCGFHHFHHGHDCC01<1?/?->-<-<-<:-.0;00.;..;-A.-9-.:;./C./0CF.;-9-.9A.A----.//-9A-;F.//9/./9.9/9/9//;////;/-;AF.F////:/9/////B/99B/;/;/----999F/BB/9.9///:///--.9..
@M05620:37:000000000-D9766:1:1101:12092:5178 1:N:0:89
AGTGCCAGCTCTCAATCGCACAGGGGACCCAGGGCCTGGCCCCTCCATCCAGAAAACCTATGACCTCACCCGCTACCTGGAGCACCAACTCCGCAGCTTGGCTGGGACCTATGTGAGTATCCAGCGTAGGAATCTGGGAGTTGGGGAGGAGTGAGGAGTTGGGGAAAGACAGTCCTAACCGTGGAGGGTTCTGGTAAATGATGGGGTGAGGAGGGGCTCTTTGGCTCCCACCAGTCCCCCTGTCTGGTCTA
+
AA>>AFFFBFFFGGGGGGGAECGCGGGGGFGHBEFEFFHHHHGHGGHHHHHHFHHHHGHHHFFHHFGHHHHGG>EGHHHHBGHHHHCGFHHC?ECFEHFGGHHGGGHHGHHHHHHHHHHHHHHHHGGGGGFHHHHHHHAFGHHHGGCFGDCGHBHHGGFHHHGGGGHHHHHHHHHHHHHHGGGGDEGGCFGGGG;FGFGGGGGGGGFFFFFFFFFFFFFFFFFFFFFFFFFFFFFFFFFFFFFFFFFFFFF
@M05620:37:000000000-D9766:1:1101:17746:5179 1:N:0:89
ACCACACCTTCTACAATGAGCTGCGTGTGGCTCCCGAGGAGCACCCCGTGCTGCTGACCGAGGCCCCCCTGAACCCCAAGGCCAACCGCGAGAAGATGAGCCGGGCGAGTCCCCCTCTAACGCTCCTCTTCCTCCTCACTCGCCTACCGGGGCTGCCGCATCTCCCCCCGGTTCCACCTTCTGCCGCTTTCCGCGGGACTCTTTTCTCTGACCTCAGTCACCTTAGGATCTCTGCAGGCTCTAGAGCGGCA
+
AA1AA?AAFFFFFGGD3BGFG1ABABEEG0FGGGA00AECEHFHHGGGA/EAD1BGHHGEEG/FFEEGGGGHHHHGGGGFFGHHEFFEG?CGCFHF11?110/<//<---<0/<.-<C000.-...:/;0000=///0=0;.-;C.;.-;--;9-;---9--:///9;---;--///--/99//;--;A-//--------;/////9;F//;/;///9//;;F//:/9/;//B///9--;-///;//----
@M05620:37:000000000-D9766:1:1101:17921:5240 1:N:0:89
ACCACACCTTCTACAATGAGCTGCGTGTGGCTCCCGAGGAGCACCCCGTGCTGCTGACCGAGGCCCCCCTGAACCCCAAGGCCAACCGCGAGAAGCCGAGGCGAGTGGCGCGCTCCCTCTTCTGGTGGCCGCCTCCCTCCTTCCTGGCCTCCCGGCGCTGCGCCCTTTCTCCCTTGTTCTCTCTTCTGCCGTTTTCCGTCGGACTCTCTTCTCTGCCCTGCGTCTCCATTGGACCTCCTCCGGTTCTCGAT
+
CBCCCCCCFFFFGGGGGGFGGGHHGEGBFEHGHGGEEFEGGHGHHGGGGFGGHHGHHHHGGGGGGGGGGGGHFHHGGGGHGHHHHGGFDGDGGGHGC>><@/>->><CC-<<C@CEGFHGHHHHHHGG.9;CFAEGGFGGGFGGGF/A;FFFFBAFF>=CFF-;C@/FBFBFFF;9BFFF:FFFFFFFFFB.::EBBF9.;@D-@FBF0FFFF0FFF.BFEFD;D9B099000;//B./;:AC;A.;:::/
@M05620:37:000000000-D9766:1:1101:16000:5251 1:N:0:89
AGTGCCAGCTCTCAATCGCACAGGGGACCCAGGGCCTGGCCCCTCCATCCAGAAAACCTATGACCTCACCCGCTACCTGGAGCACCAACTCCGCAGCTTGGCTGGGACCTATGTGAGTATCCAGCGTAGGAATCTGGGAGTTGGGGAGGAGTGAGGAGTTGGGGAAAGACAGTCCTAACCGTGGAGGGTTCTGGTAAATGATGGGGTGAGGAGGGGCCCTTTGGCTCCCACCAGTCCCCCTGTCTGGTCTA
+
AAAAAFFFABBDFFAAGFGGGGHHGEGGGGHHGGGG/AGHHHG/EGGFHGEFHHHHHG0EGGFHEFGFHHHEEEGGHFGFFFB/FGHHGGGGEGEEGFGGEGFGGGHHEFGFD2B2FB>1FHHFGGAEGGHE1GFHHFFGGGHHG?EC@?C<.0G<0ACCGHG@EGA.CHEG:G0:CHHA@.C@?EFAE?.F;C;;FB0CBBFGGGF?EFFEFF@?;-9AFBFFF/BA9FFB?F9BFFFB;E9B/F//9/;
@M05620:37:000000000-D9766:1:1101:20464:5256 1:N:0:89
ACCACACCTTCTACAATGAGCTGCGTGTGGCTCCCGAGGAGCACCCCGTGCTGCTGACCGAGGCCCCCCTGAACCCCAAGGCCAACCGCGAGAAGATGCCCAGGTGAGTGGCCCGCTACCTCTTCTGGTGGCCGCCTCCCTCCTTCCTGGCCTCCCGGAGCTGCGCCCTTTCTCACTGGTTCTCTCTTCTGCCGTTTTCCGTAGGACTCTCTTCTCTGACCTGAGTCTCCTTTGGAACTCTGCAGGTTCTA
+
AAA>AAAAFFFFGGGF3FG1G1GBE0AE00FGAFGGG/A//FGHHGGGEEGFBFGCGHHGC@EGA>>EGGG0F>FEGGC/><FGGGC@CCG?@/<?DD110<</F1101?</<G@@-<A0>00=00000<..<--;:E::CG./0;/9FFG.C.AE.@-9@FGG-----/99F//;99FFBFBBBB/9FBB//-99/;B/9/---/;F/9B//BFFF/F///-;-//B/:FB/B/B//;/BBF/9AFB///
@M05620:37:000000000-D9766:1:1101:15180:5277 1:N:0:89
ACCACACCTTCTACAATGAGCTGCGTGTGGCTCCCGAGGAGCACCCCGTGCTGCTGACCGAGGCCCCCCTGAACCCCAAGGCCAACCGCGAGAAGATGAACACAGGAGAGGGGCCCGCTCCCTCTTCTGGGGGCCGCCTCCCTCCTTCCTGGCCTCCCGGCGCTGCGCCCTTTCTCACTGGCTCTCTCTTCTGCCGTTTTCCGTAGGACTCTCTTCTCTGCCCTGCGTCTCCTTTGGAACTCTGCGGGTTC
+
BBBABBBBFFFFGGGGGGGFGFFFGAEBAEGHFFGGDGGGGHHHHGGGGGGGFHHHHHHGGGGGGEGGGGGFHFHGGGFHEEHHHGGEGGGCGGFFDGGFH22/?G0?/?/<-A<CC@--.<GC/D0::G/-;-A--A.C.;/9./;99009.C/A.9:BF=--;D=C.9B/BF9F///;..;BFFF/:B/99/9-AD/:9999.../;FFFB/BFFFB//9./A99DD../;//////;9///9--;-;.
@M05620:37:000000000-D9766:1:1101:6973:5279 1:N:0:89
AGTGCCAGCTCTCAATCGCACAGGGGACCCAGGGCCTGGCCCCTCCATCCAGAAAACCTATGACCTCACCCGCTACCTGGAGCACCAACTCCGCAGCTTGGCTGGGACCTATGTGAGTATCCAGCGTAGGAATCTGGGAGTTGGGGAGGAGTGAGGAGTTGGGGAAAGACAGTCCTAACCGTGGAGGGTTCTGGTAAATGATGGGGTGAGGAGGGGCTCTTTGGCTCCCACCAGTCCCCCTGTCTGGTCTA
+
>>AABFFFBFFFGGGGG2AFE2442A2AEFHHGGGG22BBFGGCEGHHG1BFFHE2FEGG53AGHGGGHHHGG/EEFH3BGFHGHEGHG3FGGE///BFGDGCFEEGHFHHHHFFFGFHFHGHHHGGGGGHDGGHHFFFFEHGHGCFC@EDHFFHGFEGHFFC@CDHFHHHHGHFHHHHHG9CBDADG;FGGGG;CFGBFFCBFEDFBFFFFFFBBBBAFFFFBBBFFEFFFFAFFFFFDBEFFFFF/;B9
@M05620:37:000000000-D9766:1:1101:24699:5297 1:N:0:89
AGTGCCAGCTCTCAATCGCACAGGGGACCCAGGGCCTGGCCCCTCCATCCAGAAAACCTATGACCTCACCGGCTACCTGGAGCACCAACTCCGCAGCTTGGGTGGGACCTATGTGAGTATCCAGCGTTGGAATATGGGAGTGGGGGAGGAGTGCGGAGTTGGGGAAAGACAGTCCGAGCCGCGGTGGGGTCTGGTAAATGATGGGGAGAGGAGGGGCTATTTGGCTCCCATCGGTCTCCCTGCCTGGTCGA
+
AAAAAFFF?FFFGFGFGGGGGGHCEGGCDFGHGFGGFFHFBFE1FGHHDGHFBB3BFFB3FGEHHGHHH11>EEEHH3GGHHHHHHFHFCGHDF/EEH33////>CA0/223BFFGG?F@>2222////?FG111<1?<//0><CDC@?<C/C0;AD-./0;--E..9//;FG00..-9-;--9.99--..;9B9:B/FB/BFFFF.-...A..B=--./;BB/B//A99//.;.;.//9.9../9.//-;
@M05620:37:000000000-D9766:1:1101:23400:5301 1:N:0:89
AGTGCCAGCTCTCAATCGCACAGGGGACCCAGGGCCTGGCCCCTCCATCCAGAAAACCTATGACCTCACCCGCTACCTGGAGCACCAACTCCGCAGCTTGGCTGGGACCTATGTGAGTATCCAGCGTAGGAATCTGGGAGTTGGGGAGGAGTGAGGAGTTGGGGAAAGACAGTACTGACCGTGGAGGGTTCTGGTAAATGATGGGGTGAGGAGGGGCTCTTTGGCTCCCACCAGTCCCCCTGTCTGGCCTA
+
AA1>AFFFAFFFG1FBFEFGEEGCF0EAAAFEBEE//AFG0GEAEGHHGHHGDBCGHGHFHHBHHGGHHEFEE>EEHFGGFGHFFHCHF0FGCEGE>0BF/0BFG/<BEH11GD>FBBGHHHHFHGGGGGEG1GFFG<<FACGB/@CCG?>FG0<C<.<<DG-@C.:CGH/C:0CG0<CG-;EGAEG-;.9FFGFGGFFGF0FGEBF??FF/9B@@@-;9FF/:/BBEFB9B9F/BF/AF@99/BFF/;99
@M05620:37:000000000-D9766:1:1101:21350:5348 1:N:0:89
ACCACACCTTCTACAATGAGCTGCGTGTGGCTCCCGAGGAGCACCCCGTGCTGCTGACCGAGGCCCCCCTGAACCCCAAGGCCAACCGCGAGAAGATGCCCAGGTGAGTGGCCCGCTACCTCTTCTGGTGGCCGCCTCCCTCCTTCCTGGCCTCCCGGAGCTGCGCCCTTTCTCACTGGTTCTCTCTTCTGCCGTTTTCCGTAGGACTCTCTTCTCTGACCTGAGTCTCCTTTGGAACTCTGCAGGTTCTA
+
CCCCCCCCFFFFGGGGGGGGGGHHGGGFFGHHHGGGGGGFGHHHHGGGEFGGHHHHHHHGGGGGGGGGGGGGHHHGGGGHGHHHFFGGGGGGGGHHHHHHHHHGHHGHHHGGHHGGGGGHHHHHHHHHHHGHHGGGGGHGHHGHHGGGGGGGGGGGGD-CDGGGGGFFFFFFFFFFFFFFFFFFFFFFFFFFFFFFFFFFFFFDFFFFFFFFFFFFFFFFFFFFFFFFFFFFFFFFFFFFFFFFFFFFFF0
@M05620:37:000000000-D9766:1:1101:13260:5386 1:N:0:89
AGTGCCAGCTCTCAATCGCACAGGGGACCCAGGGCCTGGCCCCTCCATCCAGAAAACCTATGACCTCACCCGCTACCTGGAGCACCAACTCCGCAGCTTGGCTGGGACCTATGTGAGTATCCAGCGTAGGAATCTGGGAGTTGGGGAGGAGTGAGGAGTTGGGGAAAGACAGTCCTAACCGTGGAGGGTTCTGGTAAATGATGGGGTGAGGAGGGGCTCTTTGGCTCCCACCAGTCCCCCTGTCTGGTCTA
+
ABAAAFFFCFFFGGGGGGGGGGHHGGGGGGHHGGGGGGHHHHGHGGHHHHGHHHHHHGHHHHHHHHHHHHHGGGGGHHHHHHHHHHHHGHHHGGGGGHHHGHHGGGHHGHHHHHHHHHHHHHHHHGGGGGHHHHHHHHHGGHHHGGGGGGEGHHHHHGHHHHGGGGHHHHHHHHHHHHHHGGEGGGGG=FFGGGCFGGGGGGGGGGDFFFFFFFFFFFFFFFFFFFFFFFFFFFFFFFFFFFFFFFFFFFF
@M05620:37:000000000-D9766:1:1101:16269:5410 1:N:0:89
ACCACACCTTCTACAATGAGCTGCGTGTGGCTCCCGAGGAGCACCCCGTGCTGCTGACCGAGGCCCCCCTGAACCCCAAGGCCAACCGCGAGAATCCCAGGTGAGTGGCCCGCTCCCTCTTCTGGTGGCCGCCTCCCTCCTTCCTGGCCTCCCGGCGCTGCGCCCTTTCTCCCTGGTTCTCTCTTCTGCCGTTTTCCGTAGGACTCTCTTCTCTGCCCTGCGTCTCCTTTGGACTCTGCAGGTTCTCGCTC
+
AAAAAAAAFFFFGFGFFGGEG1G1EAABAAGH1FFA0EEECHGHHGEGEEEFFHHGHHHE@EGGGE@EGGGFFEFEGGEG>EGGEF/<BCC@CGHFG<?FF<??<FGEG0FCGG-CFHGHHHHHHGHGCCCCGEFHGFGGHHHHHFCFFFGGAE@:@9@@F@-A@@FFFFF/BF/;;FFFBFFFFFFFFF@;;FFFFFF-;BFFFFFFFFFFFFF9FEFF-@B@FFFFFB9BFFFF/9F/;FAFFF9A-;-
@M05620:37:000000000-D9766:1:1101:15790:5448 1:N:0:89
AGTGCCAGCTCTCAATCGCACAGGGGACCCAGGGCCTGGCCCCTCCATCCAGAAAACCTATGACCTCACCCGCTACCTGGAGCACCAACTCCGCAGCTTGGCTGGGACCTATGTGAGTATCCAGCGTAGGAATCTGGGAGTTGGGGAGGAGTGAGGAGTTGGGGAAAGACAGTCCTAACCGTGGAGGGTTCTGGTAAATGATGGGGTGAGGAGGGGCTCTTTGGCTCCCACCAGTCCCCCTGTCTGGTCTA
+
ABCBCFF@AFFFGGGGGFFGGGHHGEGGGGGHGEGGDFHHHHGHGGHHHGHHHHHHCFH35BGHHHHHHGHGGGGGHFG1GFG1GHHHGHGHGGGGG3BFFFHGGGHHGGFFHHHHHFHHHHHHHGCEGGHHHHHGHBGGDBHHGFGGGGGCGGHHHG/<=GGGGGHGFHFGHF0CGFHHG:C?DAGGAFFGGGCFFGFGGGFGGDDCEFFFFDFAFD9FFFF/BFFFFFFFEFFBFFFDDFBBFFFFFFB
@M05620:37:000000000-D9766:1:1101:16275:5448 1:N:0:89
AGTGCCAGCTCTCAATCGCACAGGGGACCCAGGGCCTGGCCCCTCCATCCAGAAAACCTATGACCTCACCCGCTACCTGGAGCACCAACTCCGCAGCTTGGCTGGGACCTATGTGAGTATCCAGCGTAGGAATCTGGGAGTTGGGGAGGAGTGAGGAGTTGGGGAAAGACAGTCCTAACCGTGGAGGGTTCTGGTAAATGATGGGGTGAGGAGGGGCTCTTTGGCTCCCACCAGTCCCCCTGTCTGGTCTA
+
BBAABFFFCFFFGGGGGGGAEFHCGGGGGGHHFFGGGGHHHHGHGGHHHHHHHHHHHGHHHHHHHHHHHHHGGEGGHGHHFHHHGEHHGHHHEGGGGHHHGHHGGGHHGEHHHHGHHGFHHHHHHG<D@/GFFFHHHHHGCGHHGGGGGGGHHHHHHGHHHHGGGGHHGHGHHHHHHHHHACEBFGGG;AFGGG;FFGGGGFGGEGFFEFFFFFFFFFFFFFFEFBFFFFFDFFFFFFFFAEFFFFFF0BF
@M05620:37:000000000-D9766:1:1101:14751:5469 1:N:0:89
ACCACACCTTCTACAATGAGCTGCGTGTGGCTCCCGAGGAGCACCCCGTGCTGCTGACCGAGGCCCCCCTGAACCCCAAGGCCAACCGCGAGAAGATGAACCCAGGTGAGTGGCCCGCTACCTCTTCTGGTGGCCGCCTCCCTCCTTCCTGGCCTCCCGGCGCTGCGCCCTTTCTCACTGGTTCTCTCTTCTGCCGTTTTCCGTAGGACTCTCTTCTCTGACCTGCGTCTCCTTTGGAACTCTGCAGGTTC
+
ABA?AAABFF@BEGGEDFFFDBBGG2FBAAAFECFEFGECACHAAEEGEEEEFHGHFHHGGCCCGGG@EGGH3??E>EEHEGHCE/EEBCCCCCFFG1DFG/DFA/FFGAF<?FGHGGG-AGHHHHHHHHHGGHHGGGGGGGHHGGGGGGGGGGGGGGGG?@BBBFBBFB?FFFFFFFFFFFFFFFFBFFFFFFFBDDFFFFB/AAAFFFFFFFFFFFFF/BBFF.;.;AFFFFFFFFFFFFFFF;FFFF/
@M05620:37:000000000-D9766:1:1101:13205:5481 1:N:0:89
AGTGCCAGCTCTCAATCGCACAGGGGACCCAGGGCCTGGCCCCTCCATCCAGAAAACCTATGACCTCACCCGCCACCTGGAGCACCAACTCCGCAGCTTGGCTGGGACCTATGTGAGTATCCAGCGTAGGAATCTGGGAGTTGGGGAGGAGTGAGGAGTTGGGGAAAGACAGTCCTAACCGTGGAGGGTTCTGGTAAATGATGGGGTGAGGAGGGGCTCTTTGGCTCCCACCAGTCCCCCTGTCTGGTCTA
+
AA>>AFFFBFFFGBGEFFGAF?GAF2AEFFHH2AEAFFHHHHGFGGFHHEHHHFFFHEBGGFGHHBFHHHHEF/>EGGCGB1GGHH11EGHB/E/E/F3BEHFGGGHHGHHHFGDFDHHFHFFHHGADGGHHGHHHHH0FAGHHGGACD?C<CGHFCGCFGGCGEGHFFHHHFGHHHGHHCGEFDCEC:CFGGGCFFFFGGFGGGGADFFFFFFCAFFFFFFFFFFFFFFFFFFFFFFFFFFFFFFFFFFB
@M05620:37:000000000-D9766:1:1101:21452:5494 1:N:0:89
ACCACACCTTCTACAATGAGCTGCGTGTGGCTCCCGAGGAGCACCCCGTGCTGCTGACCGAGGCCCCCCTGAACCCCAAGGCCAACCGCGAGAAGATGCCCAGGTGAGTGGCCCGCTACCTCTTCTGGTGGCCGCCTCCCTCCTTCCTGGCCTCCCGGAGCTGCGCCCTTTCTCACTGGTTCTCTCTTCTGCCGTTTTCCGTAGGACTCTCTTCTCTGACCTGAGTCTCCTTTGGAACTCTGCAGGTTCTA
+
BBBBCCCCFFFFGGGGFGGGGGHHGEGEGGHHHGGGGGGGGHHHHGGGFGGGHHHHHHHGGGGGGGGGGFEHHHHGGGGHGHHHHGGGGGGGGGHHGHFHHHHFGHGHHHGGHHGCCGGHHGFHHHHGHBDGGGGGGGHGHHGHHGGFBFGGGGGGA:-;-FFB?FFFAFFFFFFFFEFFFFFFFFFFFFFFFFFFFFFFDFFDABFFFFFFFFFFFFBFFFFB.FBFFFFFFFFFFBFFFFFFFA;/FFF
@M05620:37:000000000-D9766:1:1101:22429:5521 1:N:0:89
ACCACACCTTCTACAATGAGCTGCGTGGGGCTCCCGAGGAGCACCCCGTGCTGCTGACCGAGGCCCCCCTGAACCCCAAGGCCAACCGCGAGAAGATGCCCAGGTGAGTGGCCCGCTACCTCTTCTGGTGGCCGCCTCCCTCCTTCCTGGCCTCCCGGCGCTGCGCCCTTTCTCACTGGTTCTCTCTTCTGCCGTTTTCCGTAGGACTCTCTTCTCTGACCTGCGTCTCCTTTGGAACTCTGCAGGTTCTA
+
>1>A1>1111B@F31FFF1BEGHHGAF00A0ABAAB/EAEAB/AAAAEEEAABGFHFFF>E??>FEEEEEGF1FFAE/?GGHHHHGCC<B<>BCHEFGHHHHHGHHFGGHGGHHGGGCCHHHHHGHFHHHE:CCC@EFHGGGGGGCFFFBFFFFGEEG?A@@@B@@F@@FFEFB9FFFFFF;BFFFFFBBFFF@AFFEFFFB9BF/FFFFFFFFFFFF/9FFF-;A@AFFEFFFFFFFFFEFFBFFFFBF/
@M05620:37:000000000-D9766:1:1101:21561:5531 1:N:0:89
ACCACACCTTCTACAATGAGCTGCGTGTGGCTCCCGAGGAGCACCCCGTGCTGCTGACCGAGGCCCCCCTGAACCCCAAGGCCAACCGCGAGAAGATGCCCAGGTGAGTGGCCCGCTACCTCTTCTGGTGGCCGCCTCCCTCCTTCCTGGCCTCCCGGAGCTGCGCCCTTTCTCACTGGTTCTCTCTTCTGCCGTTTTCCGTAGGACTCTCTTCTCTGACCTGAGTCTCCTTTGGAACTCTGCAGGTTCTA
+
CCCCCCCCFFFFGGGGGGGGGGHHGFFEHGHHHGGGGGGCGHHHHGGGGFGGHHHHHHHGGGGGGGGGGGGHHHHGGGGHGHHHHGGGGGGGGGHHHBHHHHHGHGHHHHGGHHGGGGGGHHHHHHHHHHGHHGGGGGHGHHGHHGGGGGGGGGGGGGBFFGGGGGFFFFFFFBFFFFFFFFFFFFFFFFFFFFDFFFFFFFFFFFFFFFFFFFFFFFFFFFFFFFFFFFFFFFFFFFFFFFFFFFFFFFB
@M05620:37:000000000-D9766:1:1101:22419:5537 1:N:0:89
ACCACACCTTCTACAATGAGCTGCGTGTGGCTCCCGAGGAGCACCCCGTGCTGCTGACCGAGGCCCCCCTGAACCCCAAGGCCAACCGCGAGAAGATGCCCAGGTGAGTGGCCCGCTACCTCTTCTGGTGGCCGCCTCCCTCCTTCCTGGCCTCCCGGCGCTGCGCCCTTTCTCACTGGTTCTCTCTTCTGCCGTTTTCCGTAGGACTCTCTTCTCTGACCTGAGTCTCCTTTGGAACTCTGCAGGTTCTA
+
CCCCBCCCFFFFGGGGGGGGGGHHGFGBAEHFHGGGGGGGFHFHHGGGGGGGGHGHHHGGGGGGGGGGGGGHFHHGGGGHGHHHHGGGGGCGGGHHHHHHHHHGHGHHHHGGHHGGGGGHHHHHHHHHHHGHHGGGGGHGHHGHHGGGFGGGGGGGGG-CDFFFFFFFFFFFFF9FFFFFFFFFFFFFFFFFFFDFFFFFFFFFFFFFFFFFFFFFFFBFFFFFFFFFFFFFFFFFFFFFFFFFFFFFFF;
@M05620:37:000000000-D9766:1:1101:16036:5546 1:N:0:89
AGTGCCAGCTCTCAATCGCACAGGGGACCCAGGGCCTGGCCCCTCCATCCAGAAAACCTATGACCTCACCCGCTACCTGGAGCACCAACTCCGCAGCTTGGCTGGGACCTATGTGAGTATCCAGCGTAGGAATCTGGGAGTTGGGGAGGAGTGAGGAGTTGGGGAAAGACAGTCCTAACCGTGGAGGGTTCTGGTAAATGATGGGGTGAGGAGGGGCTCTTTGGCTCCCACCAGTCCCCCTGTCTGGTCTA
+
CCCCCFFFDFFFGGGGGGGGGGHHGGGGGGHHGGGGGGHHHHGHGGHHHHHHHHHHHGHHHHHHHHHHHHHGGGGGHHHHHHHHHHGHGHHHGGGGGGHHGHHGGGHHGHHHHHHHHHHHHHHHHGEGGGHHHHHHHHHGGHHHGGGGGGGHHHHHHGHHHHGGGGHHHHHHHHHHHHHHGGFGGGGGCFGGGGFGGGGGHGGGGGDFFFFFFFFFFFFFFFFFFFFFFFFFFFFFFFFFFFFFFFFFFFF
@M05620:37:000000000-D9766:1:1101:21918:5565 1:N:0:89
ACCACACCTTCTACAATGAGCTGCGTGTGGCTCCCGAGGAGCACCCCGTGCTGCTGACCGAGGCCCCCCTGAACCCCAAGGCCAACCGCGAGAAGATGAACCCAGGTGAGTGGCCCGCTACCTCTTCTGGTGGCCGCCTCCCTCCTTCCTGGCCTCCCGGAGCTGCGCCCTTTCTCACTGGTTCTCTCTTCTGCCGTTTTCCGTAGGACTCTCTTCTCTGACCTGAGTCTCCTTTGGAACTCTGCAGGTTC
+
?AABBBABFFFFFGGFBFGGGGHHGEGEHAGHHGGAFGGGGHHHHGGGEEGGHHHHGHHGGGGGFGEFFGGHGHHGGGGHGHHHEFGGGGGGGGHHGHHHGEFF<?FFHHGFFFEGGGGGGHHHHFHHHHHHACGDCFDFEFHFFFFFGGGGGGGGGGAD?@@FGGFFD@FFFFFFFFFFFBFFFFFFFFFFFFFFDDFFFFFFF?DFFFFFFFFFFFFFFFFBBFFFFFFFFFFFF/9FFFFFFF9FAF/
@M05620:37:000000000-D9766:1:1101:24259:5580 1:N:0:89
AGTGCCAGCTCTCAATCGCACAGGGGACCCAGGGCCTGGCCCCTCCATCCAGAAAACCTATGACCTCACCCGCTACCTGGAGCACCAACTCCGCAGCTTGGCTGGGACCTATGTGAGTATCCAGCGTAGGAATCTGGGAGTTGGGGAGGAGTGAGGAGTTGGGGAAAGACAGTCCTAACCGTGGAGGGTTCTGGTAAATGATGGGGTGAGGAGGGGCTCTTTGGCTCCCACCAGTCCCCCTGTCTGGTCTA
+
>A>AAFFFCFFFGGGGGGGFGGHCGGGGGGHHFGGGGGHHHHGHGGHHHHGHHHHHHGHHHHHHHHHHHHHGGEFGHHHHGGHHHHHHGFHHEGGGGHHHGHHGGGHHGHHHFHFGHHHHHHHHHGGDGGGHHGGHHHGFFHHHGGGGGGGHHHHHHGFHHHGGGGHHGHHHGHHHHHHHGEGGGGGGEFGGGGFFGGGGGGGGGGFFEFFFFFFFFCEFFFFFFFFFFFFFFFFFFFFFFFFFFFF0BFB
@M05620:37:000000000-D9766:1:1101:12189:5583 1:N:0:89
AGTGCCAGCTCTCAATCGCACAGGGGACCCAGGGCCTGGCCCCTCCATCCAGAAAACCTATGACCTCACCCGCTACCTGGAGCACCAACTCCGCAGCTTGGCTGGGACCTATGTTGAGTATCCCGCGTCGGACTCTGGGCGTTGGGGCGGCGTGCGGCGTTGGGGAACGCCCGTCCTAACCGTGGCGGGTTCTGGTAAATGATGGGGTGAGGCGGGGCTCTTTGGCTCCCACCAGTCCCCCTGTCTGGTCT
+
AAAAAFFFBFFFG4G5FGG2A?F4AEEEE2FH2EGG2FH2FHGHGGHHHGHHHHGFHGHHBGHHHEHHHHHGC>EEHF3F2BFGHHHA>GH3EF?EGHFEEGFGGGHHGHHHHHHH2FH2FGH1CDGC/>DG-DHHHH0<>CDGHGG.AB?BBB.@B9B@=BFBBFF9A.;-;BFFFF/FFBAAB-;??;AFFFF;FFFFFFFFFFFFBEFF.BBBBBBFFFFFFFFFFFFFFAFFFFFFFBFFFFFFFFF
@M05620:37:000000000-D9766:1:1101:18053:5598 1:N:0:89
AGTGCCAGCTCTCAATCGCACAGGGGACCCAGGGCCTGGCCCCTCCATCCAGAAAACCTATGACCTCACCCGCTACCTGGAGCACCAACTCCGCAGCTTGGCTGGGACCTATGTTGAGTATCCAGCGTAGGAATCTGGGCGTTGGGGAGGAGTGAGGAGTTGGGGAAAGACAGTCCTAACCGTGGAGGGTTCTGGTAAATGATGGGGTGAGGAGGGGCTCTTTGGCTCCCACCAGTCCCCCTGTCTGGTCT
+
AAAAAFFFAFFDGGGGGFGGGG0AFEGGGGHHGGGGGGHHHHGEEGHHHHHHHGHHHGGHHHHHHHHHHHHGGEGGHHHHHHHHHHHHGHHHGGGGGGHHGHHGGGHHGHHHFHHHHFHHGHHFHHGBEGGH1GHHFHH/<>@@HCG<CC.C<C0<G0C<CGHGCGG.GFHHHHGGGFGGGG?A@EEG@CFGFFG;BBBBFFBFFFFB@EFFFBB@@@@FFBFFFFFFFFFFFFFFFFFFA@FFFFFFFFF
@M05620:37:000000000-D9766:1:1101:17675:5610 1:N:0:89
AGTGCCAGCTCTCCATCGCACAGGGGACCCAGCGCCTGGCCCCTCCATCCAGAAAACCTATGACCTCACCCGCTACCTGGAGCACCAACTCCGCAGCTTGGCGTTGGACTCTGGGAGTTGTTGCGGCGTGAGGCGTTGGGGCCCGCCCGTCCTACCCGTGGCGGGTTCTGGTCCATGATGGGGTGCGGCGGGGCTCTTTGGCTCCCACCCGTCCCCCTGTCTGGACTATCTCCTGCCCTTCGATCGGCAGA
+
>A>>>FF@1CFFG1GFFEE1E?GAF0AAAAGH0AAA/BFH0GEAEGHBFFHHBGHFGGF1BF2GHDBGHGFCF/>FHHDFB0FGHH0>EGEF/E?@<0BE?HE?/>FF1FGHFFB@<EHH@/@@B//>AGGFFFC<<C.:@CGCG?@GGGGGGGGGGGE.;A@@?-9AFFFFF/BBBBFFFFFF@-@@;9@@?@@EFFFEBBFFAEFFB-@:ABBEF@F9BFFF/9B9FFBFBFFBFFFBFEAB?@F@=--
@M05620:37:000000000-D9766:1:1101:25016:5624 1:N:0:89
ACCACACCTTCTACAATGAGCTGCGTGTGGCTCCCGAGGAGCACCCCGTGCTGCTGACCGAGGCCCCCCTGAACCCCAAGGCCAACCGCGAGAAGCCAAGGTGAGTGGCCCGCTCCCTCTTCTGGTGGCCGCCTCCCTCCTTCCTGGCCTCCCGGCGCTGCGCCCTTTCTCACTGGTTCTCTCTTCTGCCGTTTTCCGTAGGACTCTCTTCTCTGCCCTGAGTCTCCTTTGGAACTCTGCCGGTTCTCGAT
+
AAABBBAAFFF4BGGBEGGGGGHCEEEBF2FFHGGAEGGEFHGHHGEGE1EFHEGHHGFGGGGGEG/EGGGHGHEEFGGHGHHGCFGGGCCGCGHHH??FF???0GHGF0FCGGGGGHHHEHHHHDHGHGCGGGGFECGGGHGGGBBF?FGGEDB?BGGBFB-ABBFFFFFEFFFFBFFFFFFFFFFFFFB;DFFFFFF.DFFFFFFFFFFFFFF/FEFFBBFFFFFFFFFFB/FFFFBFFB?@DEF/AFB
@M05620:37:000000000-D9766:1:1101:14810:5628 1:N:0:89
ACCACACCTTCTACAATGAGCTGCGTGTGGCTCCCGAGGAGCACCCCGTGCTGCTGACCGAGGCCCCCCTGAACCCCAAGGCCAACCGCGAGAAGATGCCCAGGTGAGTGGCCCGCTAGCGCTTCAGGTGGCCGCCTCCCACATACCTGGCCACCCGGCGATGCGCCCTTTCTAACTGGTTCTCTCTACTGCCGTTTTCCGTAGCACTCTCTTCTCTGACCTGAGTATCCTTTGGAACTCTGCAGGTACTA
+
AAA1AAA>BCFFFGGFFG1BGBHFGBAA0AFFAFFA0EEGCHHHHGGECEFFFHFFHHHA>E?EG/FGGGG0G>FFGG/G//FHHG/<CG/<?CFC1?1?GFHFGHH0F1FFGE-<@C.1--<<C0=<=/CH.;@CAF.;/..00;90:AFA/;;CAA:@-9BF@FF@<BF///;9:BFFF/FFFFF/:9:BF@ABFFFFFF---;BFBFFFFFFFFFBFFFF/FFFFFFFFFF/BF/B/9/:BBF-//:9
@M05620:37:000000000-D9766:1:1101:7103:5645 1:N:0:89
ACCACACATTCTACAATGCGCTGCGTGTGGCTCTCGAGGAGCACCCCTTGCTGCTGACCGAGGCCCCCCTGAACCCCAAGGCCAACAGCGCGAAGATGCCCAGGTGAGTGGCCCGCTACCTCTTCTGGTGGCCGCCTCCCTCCTTCCTGGCCTACCGGGGCTGCGACCTTTCTCACTGGTTCTCTCTTATGCCGTTTTCCGTAGGACTCTCTTCTCTGACCTGCGTCTCCTTTGGAACTCTGCAGGTTCTA
+
AAAAAAA3BBDFEFFFDGBEF?EFG2A22AFGB3BB3BEEDGGHHGGAFFGHGHH3GGHA0>EEG1>EGEE1E@GEGG/?//?FFG/0BE/<<CC?1F11<GEF1FGHGHGFH/-ACCCHDGD<=DDH=<EHHC--;D.:GHGHE0/9C/.999CFG--;9-.9B-9-;9/;/;9F9FF/B/BF/99B99BBFBAAFFF/A:AA./BF/F9/;/F;9FB/9:F9;;-.;BF/99BBFFFF/9F9FAAFFF/
@M05620:37:000000000-D9766:1:1101:23332:5664 1:N:0:89
ACCACACCTTCTACAATGAGCTGCGTGTGGCTCCCGAGGAGCACCCCGTGCTGCTGACCGAGGCCCCCCTGAACCCCAAGGCCAACCGCGAGAAGATGCCCAGGTGAGTGGCCCGCTACCTCTTCTGGTGGCCGCCTCCCTCCTTCCTGGCCTCCCGGCGCTGCGCCCTTTCTCCATGGTTCTCTCTTCTGCCGTTTTCCGTAGGACTCTCTTCTCCGACCTGAGTCTCCTTTGGAACTCTGGAACTCTGC
+
BBBBBBABFFFFGGGGFFGGGGHHCEFGDEHHHGG?EEGGFHHHHGGGGGGEAGHHHHHGGGCGGGGGGGGHHHHGGGFHGHHGHGGGGGGGGGHHHHHHHGEFGHB01?C<GHCD->@GHFDGG0GHHHGAC?AF.:GGCFF/GFGB0FEFBAEG.9--;-@A--AF-FFFFB///;FFFF/9///BB/BFF-9AFFEFD/..;9////99BFBF/A--;..;.////;/BFFEFFFF///9/B;;;;/:
@M05620:37:000000000-D9766:1:1101:12612:5670 1:N:0:89
AGTGCCAGCTCTCAATCGCACAGGGGACCCAGGGCCTGGCCCCTCCATCCAGAAAACCTATGACCTCACCCGCTACCTGGAGCACCAACTCCGCAGCTTGGCTGGGACCTATGTGAGTATCCAGCGTAGGAATCTGGGAGTTGGGGAGGAGTGAGGAGTTGGGGAAAGACAGTCCTAACCGTGGAGGGTTCTGGTAAATGATGGGGTGAGGAGGGGCTCTTTGGCTCCCACCAGTCCCCCTGTCTGGTCTA
+
ABBBBFFFBFFFGGGGGGGGGGHHGGGGEGHHGGGGGFHHHHGHGGHHHHHHGFHHHGHHHHHHHHHHHHHGGGGGHHHGHHFFFHFHGHHHGGECGHHHFHHGG/GHGHHHHHHHFBHHHHHHHGEGGFHHHHHHHGHGEHHH?DGGGGGHHHHHHDHBHHCGGGHHHHHHHBHHHHHHFCCFGGGA;FGGGGFGGGGGGGGGEADFFFFFFFAFF;FFFFBFFFFFFFFFFFBFFFFFFEFFFFFBBFB
@M05620:37:000000000-D9766:1:1101:22366:5670 1:N:0:89
ACCACACCTTCTACAATGAGCTGCGTGTGGCTCCCGAGGAGCACCCCGTGCTGCTGACCGAGGCCCCCCTGAACCCCAAGGCCAACCGCGAGAAGCCAAGGTGAGTGGCCCGCTCCCTCTTCTGGTGGCCGCCTCCCTCCTTCCTGGCCTCCCGGCGCTGCGCCCTTTCTCCCTGGTTCTCTCTTCTGCCGTTTTCCGTAGGACTCTCTTCTCTGCCCTGAGTCTCCTTTGGAACTCTGCCGGTTCTCGAT
+
AAAABAAAFFFDGGGFFGGGFGHFEEFGHCHHHGGEGGGCGHHHHGEGE1EFFB3GHHHGGGGG1E/EGGGHGHCEFGGEGHHE?FGGGCGGGAHHA<?GF??FCFHGG?GCDG-EGHHHGGHHF0<EGGGGCG?G.:GDHHHG09/CGGGG.A--A?BBFB-ABBFFFFF/BF9AFFFB9FFFFFFFFFB;AFFFFFFAADFFFFFFFFFFFFFFFEFF.9;FF/FFFFFFFBFFFFBF/;B@DE:/;B;
@M05620:37:000000000-D9766:1:1101:9988:5682 1:N:0:89
AGTGCCAGCTCTCAATCGCACAGGGGACCCAGGGCCTGGCCCCTCCATCCAGAAAACCTATGACCTCACCCGCTACCTGGAGCACCAACTCCGCAGCTTGGCTGGGACCTATGTGAGTATCCAGCGTAGGAATCTGGGAGTTGGGGAGGAGTGAGGAGTTGGGGAAAGACAGTCCTAACCGTGGAGGGTTCTGGTAAATGATGGGGTGAGGAGGGGCTCTTTGGCTCCCACCAGTCCCCCTGTCTGGTCTA
+
CCBCCFFFCFFFGGGGGGGGGGHHGGGGGGHHGGGGGGHHHHGHGGHHHHHHHHHGHGHGHHEHHHHHHHHGGEGGHHHHHHHHHHHHGHFHGGGGGHHHGHGGGGHHGFHHHHHHHHHHHHHHHGGGGGHHHHHHHGHGGHHHGGGGGGGHHHHHHGHHHHCGGGHHHHHHHHGHHHHHGGGGGGGGEFGGGGFFGGGGGGGFGGFFFFFFFFFFFDFFFFFFFFFFFFFFFFFFFFFFFFFFFFFFFFF
@M05620:37:000000000-D9766:1:1101:8813:5694 1:N:0:89
ACCACACCTTCTACAATGAGCTGCGTGTGGCTCCCGAGGAGCACCCCGTGCTGCTGACCGAGGCCCCCCTGAACCCCAAGGCCAACCGCGAGAAGACGAGGCGAGTGGCCCGCTACCTCTTCTGGTGGCCGGCTCCCTCCTTCCTGGCCTCCCGGCGCTGCGCCCTTTCTCACTGGTTCTCTCTTCTGCCGGTTTCCGTCGGACTCTCTTCTCTGTCCTGCGTCTCCTTTGGAACCTGCCGGGTCTAGATC
+
BBBBBBBAFFFFGGGGGG5BGFHHGEE2AAGGGEFEDFGCEHHHHGGEEEEGFGHFHHHE?ECGGFGGGGFFHHHGGGGHG/FGHGGGGG/BBFH?</><//-->>CF<.<AD--<CCG0000C0:/=:.;-;@AEEFGGFGGGG0/FF09CF.-----99@-;BFFBFFB/BF/B/B/99FBB/9;BBB@-9:.99.9.-;=B-9BFFFBBBFF/;9///9A9DB9/B/////9...A.@--;@.///;/
@M05620:37:000000000-D9766:1:1101:20595:5713 1:N:0:89
AGTGCCAGCTCTCAATCGCACAGGGGACCCAGGGCCTGGCCCCTCCATCCAGAAAACCTATGACCTCACCCGCTACCTGGAGCACCAACTCCGCAGCTTGGCTGGGACCTATGTGAGTATCCAGCGTAGGAATCTGGGAGTTGGGGAGGAGTGAGGAGTTGGGGAAAGACAGTCCTAACCGTGGAGGGTTCTGGTAAATGATGGGGTGAGGAGGGGCTCTTTGGCTCCCACCAGTCCCCCTGTCTGGTCTA
+
AAAAA@1FAFFFGGGGGGFGGGHGGGGGGFHHFEGEFFHHGHGHGGGHHGGHHHEGHGHHHHHHHHHHHHHEGEEGHHGGFFFGGHHHGHHHGGCEGEGGEHHGGGHHGHHHHHHHHHHHGHHHGGEEGGHHHHHHHHHGCGHHGGGGGGGHHHHHHGHHHHGGGFHGHHFHGHHGHGFHGGGGGGGGCFFGGGBFGGGGGGGGGGF@FFFFFF@@?@FFFFFFFFFFFFFFFFFFFFFF@FFFFFFFFFF
@M05620:37:000000000-D9766:1:1101:15727:5717 1:N:0:89
AGTGCCAGCTCTCAATCGCACAGGGGACCCAGGGCCTGGCCCCTCCATCCAGAAAACCTATGACCTCACCCGCTACCTGGAGCACCAACTCCGCAGCTTGGCTGGGACCTATGTGAGTATCCAGCGTAGGAATCTGGGAGTTGGGGAGGAGTGAGGAGTTGGGGAAAGACAGTCCTAACCGTGGAGGGTTCTGGTAAATGATGGGGTGAGGAGGGGCTCTTTGGCTCCCACCAGTCCCCCTGTCTGGTCTA
+
AA>AAFFFCFFFGBGGGGGAECHCGAEEGEHHBEFEGFGHHHGHGGHHHHHHHHHGHGHHHFHHHGHHHHHGG>EFHHHGBFGGHHC?EBHG>E?FEGFGGGHGGGHHGHHHHHHHHHHHHHHHHGGGGGHHHGHHHHFGGHHHGGGGGGGGHHHHHGHHHHGGGGHHGHHHHHHHHHHHGGEGGGGGEFGGFGFGGGGGGGGGGGADFFFFFFFFFFFFFFFFFFFFFFFFFFFFFFFFFFFFFFFFFFF
@M05620:37:000000000-D9766:1:1101:21601:5745 1:N:0:89
ACCACACCTTCTACAATGAGCTGCGTGTGGCTCCCGAGGAGCACCCCGTGCTGCTGACCGAGGCCCCCCTGAACCCCAAGGCAAACCGCGAGAAGCCCAGGTGAGTGGCCCGCTCCCTCTTCTGGTGGCCGCCTCCCTCCTTCCTGGCCTCCCGGCGCTGCGCCCTTTCTCACTGGTTCTCTCTTCTGCCGTTTTCCGTAGGACTCTCTTCTCTGCCCTGAGTCTCCTTTGGAACTCTGCCGGTTCTCGAT
+
CCCCCCCCFFFFGGGGGGGGGGHHGEGBFGHHHGGGGGGGGHHHHGGGGGGGHHHHHHHGGGGGGGGGGGGHHHHGGGGHGHHHHHGGGGGGGGHHCHHHGFGGHHHGGHHGGG?GGHHHHHHHHHHGHHGGGGGHGHHGHHHHHGBFGGGGGGG?GGGFFFFFFFFFFFF0FFFFFFFFFFFFFFFFFFF:AFFFFFB.DFFFFFFFFFFFFFF0BFFF/FFFFFFFFFFFFFFFFFFFBDFDFFF0AB;
@M05620:37:000000000-D9766:1:1101:22861:5747 1:N:0:89
AGTGCCAGCTCTCAATCGCACAGGGTACGCAGTGTCTGGCCCCTCCATCCAGAAAGCCTACGACCCCACCCGCCACCTGGAGCACCCACTCTGCAGCTCGGCGTTGGACTCTGGGAGTTGTGGCGGCGTGAGGCGTTGTGGCCCGCCCGTCCTACCCGTGGCGGGTTCTGGTCCATGATGGTGTGCGGCGGGGCTCTTTGGCTCCCACCCGTCCCCCTGTCTGGTCTATCTCCTGCCCTTCGATCGGCCGA
+
>A1>>DFFAFFFG1FGGFFFGGHCF00A00A00A2DDF0B0BE///B1B01B1BG1B01B0AA/A/B/EEE>E>EB0>0B>F0?GH?/?FH11B21101/>FECCG01BFB1B1FFA?<G1//F/@>@CGCFECCCCG.:.GFHGGGGGGGGGBFFGGBFG@@@@@EFBBF9FFFFEFFFF/;;-FA@@@<@@@@EFBFFFFFFFFFFB9@ABBFFF<E9BFFFFFE/FF/FFFFFFFBB;AEBA@B-9-@
@M05620:37:000000000-D9766:1:1101:14230:5760 1:N:0:89
ACTGCCACTTCTCAATCGACCGGCGGGCCCAGGCCCCGGCACCGCAAGAGCGCACGCCTGAAACCCAACCACCAACGCGGATCACCAACTCCGCAGTCTGGTTGGGAACTACGTGAGTGTACAGAGTAGGAATCTGGGCGTTGGGGCGGCGAGCGGGGATGGGGACAGACAGACCTAACAGTGGCGGGTTCTGGTAAATGATGGGGTGAGGTGGGGCTCTTTGGCTCCCACCAGACCCCCTGTCTGGTCTA
+
>11>AB1@BFBFFGGGGEG1AA000A/AAE/BF/FF/>//>/?///>E00B//<<//?F?011BB??/ACF//???//>/A-CGHC0<./0CC<--:/:;/:<EC-CC.0;/.9/:.00;00000:00;000099;09.A--;----;-----;---9-99;-A----/-9B/-9;9/9//99B9;-9;-A//B;/99/9/9BFA-;-:--/:--9-99/;///9/:9A9--99--9-A---//;99///;
@M05620:37:000000000-D9766:1:1101:9662:5771 1:N:0:89
ACCACACCTTCTACAATGAGCTGCGTGTGGCTCCCGAGGAGCACCCCGTGCTGCTGACCGAGGCCCCCCTGAACCCCAAGGCCAACCGCGAGAAGATGAACCCAGGTGCGTGGCCCGCTCCCTCTTCTGGTGGCCGCCTCCCTCATTCCTGGCCTCCCGGCGCTGCGCCCTTTCTCACTGGTTCTCTCTTCTGCCGTTTTCCGTCGGACTCTCTTCTCTGACCTGCGTCTCCTTTGGAACTCTGCCGGTTC
+
AAAAAAAAFFFFGGGGGGF1F1FCEAABF?HHCFFEGGGGGHHHHGGGGEGGHHHGHHHGCEGGGAEGGGGFHFHGGGGGEAHHHGA@CGCCCCCH1GFFGHCCCFFC1<FGGGHHGCC-EGHHHE0DGDHHGGHGGGGGGEFG.;0CFBFBFGFGAEB?AG;9-A@@A@@FFFFFBFFFFFFFFFF/;BFFFFF@ABFFF/-99-@-@@FFFFF;FFFFBFBBF9@:@9FFFFFFFFFFFFFFF999@B-
@M05620:37:000000000-D9766:1:1101:13001:5774 1:N:0:89
ACCACCGTCTACAATTCGCTTCGTGTGGCTCCCGCGGAGCACCCCGTGCTGCTGACCACGGCCCCCCTGAACCCCCAGGACAACCACGAGAAGCCCCGGTGAGTGGCCCGCTCCCTCTTCTGGTGGCCGCCTCCCTCCTTCCTGGCCTCCCGGAGCTGCGCCCTTTCTCCCTGGTTCTCTCTTCTGCCGTTTTCCGTAGGACTCTCTTCTCTGCCCTGAGTCTCCTTTGGAACTCTGCAGGTTCTCGCTCG
+
AAAAAA1B>FADF1B1BAEE0AABBBG?0BGGGEEE/AAE/BGGGABB?FG@B@BBB1?EEE>EEGE>>FCHGGGE/EF?FCGEA/?C/BFGHCGH//A>@F0>FFGHHGGGCCEHHHHHHBF0C.CHGCGGGGGGGGGGGGGGGGGGGGGGG@@?FFF9@B@@FFFFFBFFF-BFFFFFFFFFFFF9;9BFFFFFFFFFFFFFFFFFFFFFFFFFFFFFFFFFBFFFFFF/FFFFEFFFA;FFF/;;AE?
@M05620:37:000000000-D9766:1:1101:12094:5789 1:N:0:89
ACCACACCTTCTACAATGAGCTGCGTGTGGCTCCCGAGGAGCACCCCGTGCTGCTGACCGAGGCCCCCCTGAACCCCAAGGCCAACCGCGAGAAGATGCCCAGGTGAGTGGCCCGCTACCTCTTCTGGTGGCCGCCTCCCTCCTTCCTGGCCTCCCGGCGCTGCGCCCTTTCTCACTGGTTCTCTCTTCTGCCGTTTTCCGTAGGACTCTCTTCTCTGACCTGAGTCTCCTTTGGAACTCTGCAGGTTCTA
+
BBBABBB>BCBFGGGGGG5BGGHHGFGB4EGFGAFE2EAEDGDGHGGAEEEGEHHHHHH0>@?EGGGGGEFHFHHGGGGHGHHHHGGGGG/>DGHBFGHHHHHGHHHHHHGGHHGGGGGHHHHHHHHHHHGHHGGGGGHGHHGHHGGGGGGGGGGGGG-ADFFFFFFFFFFFFFFFFFFFFFFFFFFFFFFFFFDFFFFFFFFFFFFFFFFFFFFBFFBFFFF/BFF/;FFFFFFFFFFFFFFFFFFFFFF
@M05620:37:000000000-D9766:1:1101:16701:5795 1:N:0:89
ACCACACCTTCTACAATGAGCTGCGTGTGGCTCCCGAGGAGCACCCCGTGCTGCTGACCGAGGCCCCCCTGAACCCCAAGGCCAACCGCGAGAAGATGCCCAGGTGAGTGGCCCGCTACCTCTTCTGGTGGCCGCCTCCCTCCTTCCTGGCCTCCCGGAGCTGCGCCCTTTCTCACTGGTTCTCTCTTCTGCCGTTTTCCGTAGGACTCTCTTCTCTGACCTGAGTCTCCTTTGGAACTCTGCAGGTTCTA
+
AAAA>>AAFFFFGGGGFGEBGDGHGFGGDFGHBFFG?EEG?GGHHGGEEEEF5AGHFHHG?E0EFGGGGGGHHHHGGGEGFHHHHGGGGGFCDDH2>DHHHGHFGFGGHHGGHHGGGCDHFHHHGHHHDGGHHGGGGGHGHHGHFFFGGFGGGGGGG@DGDFFFGGFFFFFFFFFFFFFFFFFFFFFFFFFFFFDDFFFFFFFA:BFFFFFFFFFFFFFFFFFFFFFFFFFFFFFFFFFFFFFFFF;BFFF
@M05620:37:000000000-D9766:1:1101:15229:5820 1:N:0:89
ACCACACCTTCTACAATGAGCTGCGTGTGGCTCCCGAGGAGCACCCCGTGCTGCTGACCGAGGCCCCCCTGAACCCCAAGGCCAACCGCGAGAAGCCCAGGTGAGTGGCCCGCTCCCTCTTCTGGTGGCCGCCTCCCTCCTTCCTGGCCTCCCGGCGCTGCGCCCTTTCTCCCTGGTTCTCTCTTCTGCCGTTTTCCGTAGGACTCTCTTCTCTGCCCTGAGTCTCCTTTGGAACTCTGCCGGTTCTCGAT
+
AAA?AAAAFFFFGGGGFFG1B1BGE0EB000F1FFEFEECACG0EEEGAEFADGEGFHHGG@?@FGGCEE/GF1/E//EF/EGHHFG@BCC@?A01?FFGEHHGAFFF<0F@@C-CFHHGHHGHGGHFHC@CGGGGGHHGHHHGFGEFGGGGGGG?@GG@F@@F@@EFFFF/BF/ABFFFFFFFFFFFFF@A9FFFFFB-AFFFFFBBFFFFFFF/BEFF-BFFFFFFFFBFFFFFF/9BB@@@A9B9AF9
@M05620:37:000000000-D9766:1:1101:23584:5840 1:N:0:89
ACCACACCTTCTACAATGAGCTGCGTGTGGCTCCCGAGGAGCACCCCGTGCTGCTGACCGAGGCCCCCCTGAACCCCAAGGCCAACCGCGAGAAGATGCCCAGGTGAGTGGCCCGCTACCTCTTCTGGTGGCCGCCTCCCTCCTTCCTGGCCTCCCGGCGCTGCGCCCTTTCTCACTGGTTCTCTCTTCTGCCGTTTTCCGTAGGACTCTCTTCTCTGACCTGAGTCTCCTTTGGAACTCTGCAGGTTCTA
+
CBCCCCCBFFFFGGGGGGGGGGHHGEGBAEHGHGGGFGGGDHHHHGGGDGGGFHGHHHHGGGGGGGGGGGGHHHHGGGGHGHHHHGGGGFCGGGHHHFHHHHHGHHHHHGGGHHGGGGGHHHHHGHHHHHGHHGGGGGHGHHGHHGGGGGGGGGGGGG-CFFFFFFFFFFFFFFFFFFFFFFFFFFFFFFFFFFADFFFFFFFFFFFFFFFFFFFFFFFFFFFFFFFFFFBFFFFFFFFFFFFFFFFFFFF
@M05620:37:000000000-D9766:1:1101:20432:5847 1:N:0:89
ACCACACCTTCTACAATGAGCTGCGTGTGGCTCCCGAGGAGCACCCCGTGCTGCTGACCGAGGCCCCCCTGAACCCCAAGGCCAACCGCGAGAAGATGCCCAGGTGAGTGGCCCGCTACCTCTTCTGGTGGCCGCCTCCCTCCTTCCTGGCCTCCCGGAGCTGCGCCCTTTCTCACTGGTTCTCTCTTCTGCCGTTTTCCGTAGGACTCTCTTCTCTGACCTGAGTCTCCTTTGGAACTCTGCAGGTTCTA
+
CCCCCCCCFFFFGGGGGGGGGGHHGGGECFHHHGGGGGGGGHHHHGGGGGGGHHGHHHHGGGGGGGGGGGGHHHHGGGGHGHHHHGGGGGGGGGHHHHHHHHHGHHHHHHGGHHGGGGGHHHHHHHHHHGGHHGGGGGHGHHGHHGGGGGGGGGGGEF9DFGGGGGFFFFFFFFFFFFFFFFFFFFFFFFFFFFFFFFFFFFFFFFFFFFFFFFFFFFFFFFFFFFFFFFFFFFFFFFFFFFFFFFFFFFF
@M05620:37:000000000-D9766:1:1101:12900:5850 1:N:0:89
AGTGCCAGCTCTCAATCGCACAGGGGACCCAGGGCCTGGCCCCTCCATCCAGAAAACCTATGACCTCACCCGCTACCTGGAGCACCAACTCCGCAGCTTGGCTGGGACCTATGTGAGTATCCAGCGTAGGAATCTGGGAGTTGGGGAGGAGTGAGGAGTTGGGGAAAGACAGTCCTAACCGTGGAGGGTTCTGGTAAATGATGGGGTGAGGAGGGGCTCTTTGGCTCCCACCAGTCCCCCTGTCTGGTCTA
+
>A>AADFFBFFFGGGDFFFGAEGGFGGGGGEGFFGEEFGFFGGHGGHHHHHHGHHHHGHHHHFHHHHHHHHGGEEGHHHHHHHHHGGHGGHHGGGGEFGHGBHFGGHHGHHHFHHHHHHGFHHHGGEDGDFHFHHFHHFFGHHGGGECGDEGFHHHGDHHGHGGGGHHHHGHHEHHHHHHGGEG?EDGEGGGGGGGGGGGGGGGGGFFFFFFFFFFFFFFFFFFFFFFFFFFFFFFFFFFFFFFFFFFFFF
@M05620:37:000000000-D9766:1:1101:19767:5897 1:N:0:89
AGTGCCAGCTCTCAATCGCACAGGGGACCCAGGGCCTGGCCCCTCCATCCAGAAAACCTATGACCTCACCCGCTACCTGGAGCACCAACTCCGCAGCTTGGCTGGGACCTATGTGAGTATCCAGCGTAGGAATCTGGGAGTTGGGGAGGAGTGAGGAGTTGGGGAAAGACAGTCCTAACCGTGGAGGGTTCTGGTAAATGATGGGGTGAGGAGGGGCTCTTTGGCTCCCACCAGTCCCCCTGTCTGGTCTA
+
A3>AAFFFBFFFGGGGFFFFEEGDC2EEFEAGG2E2AAAEAAEF1EHHBGHFHHHHHGFHHHHHHHHFGHHGGEG>FDGGGHHGHEFHGHHHGGGGGGHHGFHGGDHHDFHHH2FGHHHHHHHHHGGGGGHHHHHHHHHGGHHHGGGGGGFGHHBGHGHHHHGGGGHHHHHHHHHHGHHHGGGGGGGGCFFGGGCGGGGGGGGGGGFBFFFFFF-BBBFFFFFFFFFFFFFFFFFFFFFFBFFFFF/BFFF
@M05620:37:000000000-D9766:1:1101:13853:5914 1:N:0:89
ACCACACCTTCTACAATGAGCTGCGTGTGGCTCCCGAGGAGCACCCCGTGCTGCTGACCGAGGCCCCCCTGAACCCCAAGGCCAACCGCGAGAAGATGCCCAGGTGAGTGGCCCGCTACCTCTTCTGGTGGCCGCCTCCCTCCTTCCTGGCCTCCCGGAGCTGCGCCCTTTCTCACTGGTTCTCTCTTCTGCCGTTTTCCGTAGGACTCTCTTCTCTGACCGGAGTCTCCTTTGGAACTCTGCAGGTTCTA
+
BBBBBBBBFFFFGGGGGGGFGFHHGGEEEFHHHGGGGGGGGHHHHGGGGGGGHHHHGHHGGGGGGGGGGGGHHHHGGGGHGHHHHGGGGGGGGFFHHGHHHGE?<?DGGFGEHHFFGGGHHHHHHHGHDCDHHGCGGGHGHHGGHGGFFGGGGGGGD?-;DFFFGDFFFFFFFFFFFFEFFFFFFFFFFFFFFADFFFFFFFAAAFFFFFFFFFFFFFFFE9@BDFFFFFFFFFFFFBBFB9FFFA;BBFF
@M05620:37:000000000-D9766:1:1101:12258:5924 1:N:0:89
ACCACACCTTCTACAATGAGCTGCGTGTGGCTCCCGAGGAGCACCCCGTGCTGCTGACCGAGGCCCCCCTGAACCCCAAGGCCAACCGCGAGAAGCCCAGGTGAGTGGCCCGCTCCCTCTTCTGGTGGCCGCCTCCCTCCTTCCTGGCCTCCCGGCGCTGCGCCCTTTCTCCCTGGTTCTCTCTTCTGCCGTTTTCCGTAGGACTCTCTTCTCTGACCTGAGTCTCCTTTGGAACTCTGCCGGTTCTCGAT
+
CCCCCCCBFFFFGGGGGGAGGGHHGGGBEEHHHGGGDFGGGHGHHGGGGGGGGHHHHHHGGGGGGGGGGGGHGHHGGGGHGHHHHGGGGGCCGGHHGCGHG?F1<FGFG0FCGG@GGHGEHHHHHGFGHHFGGGGHGHHGHHHGGGEFGGGGGGG?FGAFFFBDDFFFFFF/BF/AFFFFFFFFFFFFFFFADFFFFFF.DFFFFFFFFFFFFFF/BFFF/BFFFFFFFF/BFFFFFF/BBCF>D.;/;BB
@M05620:37:000000000-D9766:1:1101:19769:5972 1:N:0:89
AGTGCCAGCTCTCAATCGCACAGGGGACCCAGGGCCTGGCCCCTCCATCCAGAAAACCTATGACCTCACCCGCTACCTGGAGCACCAACTCCGCAGCTTGGCTGGGACCTATGTGAGTATCCAGCGTAGGAATCTGGGAGTTGGGGAGGAGTGAGGAGTTGGGGAAAGACAGTCCTAACCGTGGAGGGTTCTGGTAAATGATGGGGTGAGGAGGGGCTCTTTGGCTCCCACCAGTCCCCCTGTCTGGTCTA
+
AA>>AF1FAFFFFGGGGGGCG?HCGGGGGFCHFEG?FFHFEHGGGGHHHHFHFHHFHGHHHHHHHHHHHHHECEEGHGGHHGFGGHFFEBHHC>ECE0FGEHHGGGHHGHHHHHHHHHHHHHHHHGGGGGHHHHHHHHHGAGHHGGGGGGGGHHHHHGHHHGGGGGHHFFFHGHHGHHHFGEEGGGGGBGGGGGFGFGGGGEGGGGF@FFFFBF@@?@FFBFFFFFFFFFFFFFFFFFFF@FFFFFFFFFF
@M05620:37:000000000-D9766:1:1101:16441:6037 1:N:0:89
ACCACACCTTCTACAATGAGCTGCGTGTGGCTCCCGAGGAGCACCCCGTGCTGCTGACCGAGGCCCCCCTGAACCCCAAGGCCAACCGCGAGAAGCCCAGGTGAGTGGCCCGCTACCTCTTCTGGTGGCCGCCTCCCTCCTTCCTGGCCTCCCGGAGCTGCGCCCTTTCTCACTGGTTCTCTCTTCTGCCGTTTTCCGTAGGACTCTCTTCTCTGACCTGAGTCTCCTTTGGAACTCTGCAGGTTCTCGAT
+
>A>>>>AAFFFFGGGGGGGGGGHHGGFED?FGGFGFEEFEGG2GHGGGEEGG5FGGGHHGGGEGGGGGGGGHHHHGGGEHGHHHEFGGGGGFGGHGHHGHGHHHCGHFGHHGGGGGHHHHHHHHH=GGHHFGGGGHGHHGHHHHGGGGGGGGGGGDGDFFGGGDFFFFFFFFFFFFBFFFFFFFFFFFFFF9AFFFFFFFFFFFFFFFFFFFFFFBFFFFFFBFFFFFFFFFFFFFFFFFFFFFFFF/9F:
@M05620:37:000000000-D9766:1:1101:21594:6048 1:N:0:89
ACCACACCTTCTACAATGAGCTGCGTGTGGCTCCCGAGGAGCACCCCGTGCTGCTGACAGAGGCCCCCCTGAACCCCAAGGCCAACCGCGAGAAGATGCCCAGGTGAGTGGCCCGCTACCTCTTCTGGTGGCCGCCTCCCTCCTTCCTGGCCTCCAGGCGCTGAGCCATTTCTCACTGGTTCTCTCTTCTGCCGTTTTCCGTAGGACTCTCTTCTCTGACCTGAGTCTCCTTTGGAACTCTGCAGGTTCTA
+
AAA?AA1AFFFFGGFGGDGAGGHHG0AA000BAFGGGG/EEHHHHFAEA/A/DGFCHF1BECFG/EGGGGGHBGHGFGF>FHHHH/?>@/>BCGHHHFGHH1FFF1FGG1/CGH/>ACCHH11FGH1GG0EFH@GGGACFHFGHH0:G0;CG0;G//C9AAGG.CFF/00;;FGFGGGGGGGG0/FFFFFFFF@9BFFF/A9FBFFFFFF//FFFFFFFFFFFBFFFFFFF/9B/BFFFFFFFFFFF9FFB
@M05620:37:000000000-D9766:1:1101:15654:6052 1:N:0:89
ACCACACCTTCTACAATGAGCTGCGTGTGGCTCCCGAGGAGCACCCCGTGCTGCTGACCGAGGCCCCCCTGAACCCCAAGGCCAACCGCGAGAAGATGAACCCAGGTGCGTGGCCCGCTCCCTCTTCTGGTGGCCGCCTCCCTCCTTCCTGGCCTCCCGGCGCTGCGCCCTTTCTCACTGGTTCTCTCTTCTGCCGTTTTCCGTAGGACTCTCTTCTCTGACCTGCGTCTCCTTTGGAACTCTGCAGGTTC
+
BCCCCCCCFFFFGGGGGGGGGGHHGGGGHGHHHGGGGGGCGHHHHGGGGGGGHHHHHHHGGGGGGGGGGGGHHHHGGGGHGHHHHGGGGGGGGGHHHHHHHHG=FGF=1>?C<CHG-AC-EEGFH0<=GBGGDHF@DCAFGFFGAFBFFFFCFFBFGAE-;---:A@FF@DFFFFB0;BFFFFBFFB:B::FFF:BDFFFFEA0.A?BB:BFFF0:BFFF0;/B/:;;:;FFFFFFFFFFBFFFB0;FFB0
@M05620:37:000000000-D9766:1:1101:20405:6081 1:N:0:89
ACCACACCTTCTACAATGAGCTGCGTGTGGCTCCCGAGGAGCACCCCGTGCTGCTGACCGAGGCCCCCCTGAACCCCAAGGCCAACCGCGAGAAGATGCCCAGGTGAGTGGCCCGCTACCTCTTCTGGTGGCCGCCTCCCTCCTTCCTGGCCTCCCGGCGCTGCGCCCTTTCTCACTGGTTCTCTCTTCTGCCGTTTTCCGTAGGACTCTCTTCTCTGACCTGAGTCTCCTTTTGGAACTCTGCAGGTTCT
+
AABABBBBFFFFGGGGFGGBG5GHGEEA4AGFCFG2EEGCDHHHHGGG?EGGGHGHFFHE0ECGGGGGGEEEGHHGGGGHGHHHHG?<BDBDCGHGFHHHHHGFGHHHHGGGHHGGGCGHHHHGGHFF=GGHHGGGGGHGHHGHHGGGGGGGGFGGG@?BGBBFBBFBBFFFFFBFFFFFFFFFBFFFFFFFFBFDFFFFFF:DFFFFFFFFFFFFFFBFFFF/;;FFFFFFFFFBFFFFFFFFFFFA;BF
@M05620:37:000000000-D9766:1:1101:13305:6126 1:N:0:89
ACCACACCTTCTACAATGAGCTGCGTGTGGCTCCCGAGGAGCACCCCGTGCTGCTGACCGAGGCCCCCCTGAACCCCAAGGCCAACCGCGAGAAGATGCCCAGGTGAGTGGCCCGCTACCTCTTCTGGTGGCCGCCTCCCTCCTTCCTGGCCTCCCGGCGCTGCGCCCTTTCTCACTGGTTCTCTCTTCTGCCGTTTTCCGTAGGACTCTCTTCTCTGACCTGAGTCTCCTTTGGAACTCTGCAGGTTCTA
+
BBBBBBB>CFFFFFGGGG5FGGHHGEGBAFHHHEFF?EFGGHHHHGGEEFGGGHGGHHHA>E?FGGGGGGGHHHHGGGGHGHHHHGGGGG/BFGHBFGHHHHHGGHHHHHGGHHGGGGGHHHHHHHHHHHGHHGGGGGHGHHGHHGGGGGGGGGGGGB-;BFFFFFFFFFFFFFFFFFFFFFFFFFFFFFFFFFDFFFFFFFFFFFFFFFFFFFFFFFFFFFFFFFF9FFFFFFFFFFFFFFFFFFFFFFF
@M05620:37:000000000-D9766:1:1101:12029:6138 1:N:0:89
GAGGCTGCTTTGGAAGAAACTGCCCAGCTCCGTCCAACAGTTCTCCAGGGCCCAGGAATGATTTCCTGCCCCGAATGCGAATCTTGAAACACGTCTACTGCTTGACACCAAACTACACGATTGTACATGACCCTAACCGAGCAAAAGACCCCACTAGACAACGCCCACGACTGAACTCAAGTCACCGCGATAACCCTCGTGTGCCCTATTCTACAAGCAACACAAAATGTAAGCATTTGCAACTCACCACG
+
AAAAAAFAFFFFGFGGGGGG11BG0BFG1B1BABBEAEFG1FG22BFA0AEEE//B/011B22DD211ABBA/>/B1@?/>/B22@2B110BEGH0/1BB1111BGH1///??1B110/////<>22>2111B00<B0///><0?00?<0<//<00><1>0.-<-<<.---:;::/0CG/00;0;:.=---..9/;..;9.9.;=B=/9;/;//:/;-;;-;;--;-//;/////;99///9////;-/-9
@M05620:37:000000000-D9766:1:1101:17951:6149 1:N:0:89
ACCACACCTTCTACAATGAGCTGCGTGTGGCTCCCGAGGAGCACCCCGTGCTGCTGACCGAGGCCCCCCTGAACCCCAAGGCCAACCGCGAGAAGATGCCCAGGTGAGTGGCCCGCTACCTCTTCTGGTGGCCGCCTCCCTCCTTCCTGGCCTCCCGGCGCTGCGCCCTTTCTCACTGGTTCTCTCTTCTGCCGTTTTCCGTAGGACTCTCTTCTCTGACCTGAGTCTCCTTTGGAACTCTGCAGGTTCTA
+
BBBBBBBBFFFFGGGGGGGGGDGFGEEBAEGHFGGEEGGGGHHHHGGGGGGGHHHHHHHGGGGGGGGGGGGGHHHGGGGHEGHHHGEEDGFFCGHGFGGHHGHGGHHHHHGGHHGGGFGHHHHHHHHHHHGHGGGGGGHGHHGHHGGGGGGGGGGGGG-AFDFFFFFFFFFFFFFFFFFFFFFFFFFFFFFFFFDFFFFFFFFFFFFFFFFFFFFFFFFFFFFBFFFFFFFFFFFFFFFFFFFFFFFFFFF
@M05620:37:000000000-D9766:1:1101:23526:6156 1:N:0:89
AGTGCCAGCTCTCAATCGCACAGGGGACCCAGGGCCTGGCCCCTCCATCCAGAAAACCTATGACCTCACCCGCTACCTGGAGCACCAACTCCGCAGCTTGGCTGGGACCTATGGAGTATCCAGCGTAGGAATCTGGGAGTTGGGGAGGAGTGAGGAGTTGGGGAAAGACAGTCCTAACCGTGGAGGGTTCTGGTAAATGATGGGGTGAGGAGGGGCTCTTTGGCTCCCACCAGTCCCCCTGTCTGGTCTAT
+
AA3>AFFCAFFFGGGGFGCAEEHDGGGGGGEEFEEEFGHCHHGHGGHFHHFGGHHGHEHHHHHHHHH3GHHGGCEGHHHHHHHHHHHEGEGHGGGGGFHHGHHGGGHFGHHHGF1GFGGHHHHGGABDG1@GGHHHH0CCGGF@CACG?GGH0DG0ACGFFCD.:GACGGHHHHHHHHGGFGB?EGG;FFGGGFBFBFFGFFFEDDB?FABDABBBBFFFFFBFBFAEFFFFFFFFFFFBEFFFFFBFFF;
@M05620:37:000000000-D9766:1:1101:9082:6159 1:N:0:89
ACCACACCTTCTACAATGCGCTGCGTGTGGCTCCCGAGGAGCACCCCGTGCTGCTGACCTAGGCCCCCCTGAACCCCAAGGCCAACCGCGAGAAGATGCCCAGGTGAGTGGCCCGCTACCTCTTCTGGTGGCCGCCTCCCTCCTTCCTGGCCTCCCGGCGCTGCGCCCTTTCTCACTGGTTATCTCTTCTGCCGTTTTCCGTAGGCCTCTCTTCTCTGCCCTGCGTCTCCTTTGGAACTCTGCAGGTTCTA
+
AAA1AAAAFFFFGGFGCG1AE?FGG0AB00AF10AABEE?EHHHHGEGAAEFHFFGHHH11@0EF>EGEEGBE@GGFGCEEEGEGF<<EE///<011<FFHB</?<F?1?FFHG<AC-CFDDGHF11D=CCHHG?C?CEEHGFH0CC00/C.0CEEB--=A--E;@B@<FFFFF/BFFFFFFFFFFFB:BFFF@ABFFFFFFF9-/BBFFFFF/FFBF/;AF?-;9;9BBFFFB/;FBFFFFFFF--9BFB
@M05620:37:000000000-D9766:1:1101:15179:6197 1:N:0:89
AGTGCCAGCTCTCAATCGCACAGGGGACCCAGGGCCTGGCCCCTCCATCCAGAAAACCTATGACCTCACCCGCTACCTGGAGCACCAACTCCGCAGCTTGGCTGGGACCTATGTGAGTATCCAGCGTAGGAATCTGGGAGTTGGGGAGGAGTGAGGAGTTGGGGAAAGACAGTCCTAACCGTGGAGGGTTCTGGTAAATGATGGGGTGAGGAGGGGCTCTTTGGCTCCCACCAGTCCCCCTGTCTGGTCTA
+
33>AAFFFBFFFGGGFGFGGAEFHDGGGDGHHGGGGFDHAFHGHGGEHDGHFEC3GHF3FHHBHFHCFHHHGGG?EHHHGHHHA?FHHGGHHGG@EGFHHGHHGGGFHGHFFFHHHHHEHHHHHHGCDCGGGHHHFFHHG?GHF?<FDGGGHHHHHH?CG0CDGGGHHHHHHHHHHHHHFBEEGGFGG=FGGGGC0BFGGGGGGGGFBFFFFFFB-=BFFFFFFFFFFFFFFFFFFFFFDBFFFFFFBFFB
@M05620:37:000000000-D9766:1:1101:6125:6210 1:N:0:89
ACCACACCTTCTACAATGAGCTGCGTGTGGCTCCCGAGGAGCACCCCGTGCTGCTGACCGAGGCCCCCCTGAACCCCAAGGCCAACCGCGCGAAGATGCCCAGGTCAGTGGCCCGCTACCTCTTCTGGTGGCCGCCTCCCTCCTTCCTGGCCTCCCGCCGCTGCGCCCTTTCTCACTGGTTCTCTCTTCTGCCGTTTTCCGTAGCACTCTCTTCTCTGACCTCCGTCTCCTTTGGAACTCTGCAGGTTCTA
+
AA>ABAAAFFFFGGGFDG5FGGGGGEFEG2GHHGEGG222AEGHHGGEFGGGHEHHHHHEGGGGFFEGGGE1GHHGGFAHGHHAEFFEGG/<//<DHHHHHFHFH1<?G1<.GHGGGGGHFGHHHG0D</<CHGGGGGGGGGGG0;CF09CG0AEGA-;99-;DBBFBBFFFFFFFFFBFFFFFFFFF;9BFFBDFFFFFBFFD./BFFFFF/B9:;//;FF/.;EFFFFFFFBFFFFFFFBFFFF.BFF;
@M05620:37:000000000-D9766:1:1101:9381:6241 1:N:0:89
AGTGCCAGCTCTCAATCGCACAGGGGACCCCTGGCCTGGCCCGTCCATCCATCATACCTCTGCCCTCACCCGCTACCTGGAGCACCAACTCCGCCGCCTGGCTGGGACCTATGTTGAGTATCCAGCGTAGGAATCTGGGAGTTGGGGAGGAGTGAGGAGTTGGGGAAAGACAGTCCTAACCGTGGAGGGTTCTGGTACATGATGGGGTGAGGAGGGGCTCTTTGGCTCCCACCAGTCCCCCTGTCTGGTCT
+
>11>1B1BABBFFFGGGGGGEGCG0AA0BE?0AAB0F/BFGA///A/BFC12112DAB11111BG@F>B>FE>@EGHHH0BGH/GHFEGFHG/?//>/?F/0G/?/0BEF<G1GHEFGGHDGHHGF/??>/1?FFGF1<<F>G=1->F<-AGHFH0.0:CGFFG?EGGGHHFGC;CCFFFCA;;-AC.AEFFGGB;0/;BBFFB/-AB-;9;F-;--;9AFFFBF;BFFFFFBFFFBBFEA@FFFBB/;;:
@M05620:37:000000000-D9766:1:1101:8680:6249 1:N:0:89
ACCACACCTTCTACAATGAGCTGCGTGTGGCTCCCGAGGAGCACCCCGTGCTGCTGACCGAGGCCCCCCTGAACCCCAAGGCCAACCGCGCGAAGATGCCCAGGTGAGTGGCCCGCTACCTCTTCTGGTGGCCGCCTCCCTCCTTCCTGGCCTCCCGGCGCTGCGCCCTTTCTCACTGGTTCTCTCTTCTGCCGTTTTCCGTAGGACTCTCTTCTCTGACCTGAGTCTCCTTTGGAACTCTGCAGGTTCTA
+
BBABBBB3BCBDGFGFFFAFEFEFEEE2AEGHHCFEDEG?EGHHHGGAEEGGFHHHHHHAE@?EGGGGGGGFHHHGGGGHGHHHEFGEGC/<</C/GDGHHGHGFHHHHHGGHHGGG?DHHHHHGHHHHHGHHGGGGGHGGGGGGGGGFFFGGGGGE?:;@BBFBBFBBFFFFFFFFFFFFFFFFFFFBFFFFBFFFFFFFFFFFBFFFFFFFFFFFFFFFFF/BFF/;BFFFEFFFEFFFFFFFFFFFF9
@M05620:37:000000000-D9766:1:1101:17194:6251 1:N:0:89
ACCACACCTTCTACAATGAGCTGCGTGTGGCTCCCGAGGAGCACCCCGTGCTGCTGACCGAGGCCCCCCTGAACCCCAAGGCCAACCGCGAGAAGCCCAGGTGAGTGGCCCGCTCCCTCTTCTGGTGGCCGCCTCCCTCCTTCCTGGCCTCCCGGCGCTGCGCCCTTTCTCACTGGTTCTCTCTTCTGCCGTTTTCCGTAGGACTCTCTTCTCTGCCCTGAGTCTCCTTTGGAACTCTGCAGGTTCTCGCT
+
BBABBBBBFFFFGGGGGGGFGDGHGEGGHGHHFGGGGGGGGHFHHGGGGGGFFHHHHHHGGGFGFEGGGGGHHHHGGGGHGHHHHGGGGGGC@DFHG?<CFGHGF<DCFHHGGC-AFHHFGFFGH0<EHCDGDDGHGFCGHHHGGEBAFFGGGA9-ADA;D>CDFFFFFFFBFB/F;BFFFFFFFFFFFFFFBFEFFFB.ADFFFFFFFFBFFF//;AFF.:BFFFFFFFFFFFFFBFBF/:FAFFB9A.;
@M05620:37:000000000-D9766:1:1101:17800:6259 1:N:0:89
AGTGCCAGCTCTCAATCGCACAGGGGACCCAGGGCCTGGCCCCTCCATCCAGAAAACCTATGACCTCACCCGCTACCTGGAGCACCAACTCCGCAGCTTGGCTGGGACCTATGTGAGTATCCAGCGTAGGAATCTGGGAGTTGGGGAGGAGTGAGGAGTTGGGGAAAGACAGTCCTAACCGTGGAGGGTTCTGGTAGATGATGGGGTGAGGAGGGGCTCTTTGGCTCCCACCAGTCCCCCTGTCTGGTCTA
+
BCABCFFFCFFFGGGGGGGGGGHHGGGGGGHHGGGGGGHHHHGHGGHHHHHHHHGHHGHHHHHHHHHHHHHGGEGGHGHHGGHHHHHHGHHHGGGGGHHHGHHGGGHHGHHHHHHHHHHHHHHHHGGGGGHHHHHHHHHGGHHHGGGGGGGHHHHHHGHHHHGGGGHHHHHHHHHHHHHHGGGGGGGGEFGGGGGFFGGGGGGGGGFFFFFFFFFFFFFFFFFFFFFFFFFFFFFFFFFFFFFFFFFFFFF
@M05620:37:000000000-D9766:1:1101:9154:6276 1:N:0:89
AGTGCCAGCTCTCAATCGCACAGGGGACCCAGGGCCTGGCCCCTCCATCCAGAAAACCTATGACCTCACCCGCTACCTGGAGCACCAACTCCGCAGCTTGGCTGGGACCTATGTGAGTATCCAGCGTAGGAATCTGGGAGTTGGGGAGGAGTGAGGAGTTGGGGAAAGACAGTCCTAACCGTGGAGGGTTCTGGTAAATGATGGGGTGAGGAGGGGCTCTTTGGCTCCCACCAGTCCCCCTGTCTGGTCTA
+
3>AAADB@AFBBD4BFGAAFAABFBAEEEGHHGEEFCABA2BAGFG2FFFFDB3EGGEGFG35DBD3BGGFEGG?EGHHBFFB1???FEFHHGA/EEGHHDEE/??FHGFGHHHHHHGHGFHHGFC<C<CGHHFGHHGGGAGFHCGFGCGGHHGHHF.CGHF@DCDEHFHHGCCCFFHHHGCFGDGGG.9AFGF;CFGFGGGGE.EFBFFFFFFBBBBEFFFF/BFFFFFFDFFFFFBEF?EFFF//;;B9
@M05620:37:000000000-D9766:1:1101:11295:6279 1:N:0:89
AGTGCCAGCTCTCAATCGCACAGGGGACCCAGGGCCTGGCCCCTCCATCCAGAAAACCTATGACCTCACCCGCTACCTGGAGCACCAACTCCGCAGCTTGGCTGGGACCTATGTGAGTATCCAGCGTAGGAATCTGGGAGTTGGGGAGGAGTGAGGAGTTGGGGAAAGACAGTCCTAACCGTGGAGGGTTCTGGTAAATGATGGGGTGAGGAGGGGCTCTTTGGCTCCCACCAGTCCCCCTGTCTGGTCTA
+
AA>AAFFFBFFFGGGGFFGGAEHCFGGF2EGHGGGGECHF2GGFGGEHEGEB3A3GHGBGHH5GFHFGHHHGGGCGHHHHHHHEFGHHGFHHGGGECFHHGHHCDEHHGHHHHDFFBBGH3GHFFGDGCGGDGHHHBHHEA<GFCGE?G.>FHDD.GFHHHGGGGFE.G///:GCGFHCGGAAD9C.A;CAFGG;0;0FGGFGFGFFFFFFFFFCFFAFFFFFFFFBFFBFFEAFFFFFFFFFFFFFFEFB
@M05620:37:000000000-D9766:1:1101:15183:6280 1:N:0:89
ACCACACCTTCTACAATGAGCTGCGTGTGGCTCCCGAGGAGCACCCCGTGCTGCTGACCGAGGCCCCCCTGAACCCCAATGCCAACCGCGAGAAGATGCCCAGGTGAGTGGCCCGCTACCTCTTCTGGTGGCCGCCTCCCTCCTTCCTGGCCTCCCGGAGCTGCGCCCTTTCTCACTGGTTCTCTCTTCTGCCGTTTTCCGTAGGACTCTCTTCTCTGACCTGAGTCTCCTTTGGAACTCTGCAGGTTCTA
+
BBBBBBBBFFFFGGGGGGGGGGHHGEEBEFHHHGGGGGGGGHHHHGGGEGGGGHGHHHHGGGGGGGGGGGGHHHHGGGGHHHHHHGGGGG@DFGHHHHHHHHHGHHHHHHGGHHGGGGGHHHHHGHHHHHGHHGGGGGHGHHGHHHHGGGGGGGGGGG-AFGGGGGGFFFFFFFFFFFFFFFFFFFFFFFFFFFFFFFFFFFFFFFFFFFFFFFFFFFFFFFFFFFFFFFFFFFFFFFFFFFFFFFFFFF;
@M05620:37:000000000-D9766:1:1101:9142:6292 1:N:0:89
AGTGCCAGCTCTCAATCGCACAGGGGACCCAGGGCCTGGCCCCTCCATCCAGAAAACCTATGACCTCACCCGCTACCTGGAGCACCAACTCCGCAGCTTGGCTGGGACCTATGTGAGTATCCAGCGTAGGAATCTGGGAGTTGGGGAGGAGTGAGGAGTTGGGGAAAGACAGTCCTAACCGTGGAGGGTTCTGGTAAATGATGGGGTGAGGAGGGGCTCTTTGGCTCCCACCAGTCCCCCTGTCTGGTCTA
+
CCBBBFFFCFFFGGGGGGGGGGHHGGGGGGHHGGGGDGHHFHGHGGHHHHHHHHHHHGHHHHFHHGHHHHGGGEGGHHHHHHHHHHHHGHHHGGGGGHHHGHHGGGHHGHHHHHHHHHHHHHHHHGGGGGHHHHHHHHHGGGHHGGGGGDEHHFHHHGFHHHGGFGHHGHHHHHHHGHHHGGGGEFGGEFGGGGFGGGGGGGGGGFFFFFFFFFFFFFFFFFFFFFFFFFFFFFFFFFFFFFFFFFFFFFF
@M05620:37:000000000-D9766:1:1101:23350:6303 1:N:0:89
ACCACACCTTCTACAATGAGCTGCGTGTGGCTCCCGAGGAGCACCCCGTGCTGCTGACCGAGGCCCCCCTGAACCCCAAGGCCAACCGCGAGAAGATGCCCAGGTGAGTGGCCCGCTACCTCTTCTGGTGGCCGCCTCCCTCCTTCCTGGCCTCCCGGAGCTGCGCCCTTTCTCACTGGTTCTCTCTTCTGCCGTTTTCCGTAGGACTCTCTTCTCTGACCTGAGTCTCCTTTGGAACTCTGCAGGTTCTA
+
BBBBBBBBFFFFGGGGGGGGGGHHGGGGGGHHHGGGGGGGGHHHHGGGFGGGHHGHHHHGFGGGGGGGGGGHHHHGGGGHGHHHHGGGGGGGGGFHHHHHHHHGHHHHHHGGHHGGGGGHHHHHHHHHHHGHHGGGGGHGHHGHHGGGGGGGGGAEFA@DFGGGGGFFFFFFFFFFFFFFFFFFFFFFFFFFFFFFFFFFFFFFFFFFFFFFFFFFFFFFFFFFFFFFFFFFFFFFFFFFFFFFFFFFFFF
@M05620:37:000000000-D9766:1:1101:16912:6306 1:N:0:89
AGTGCCAGCTCTCAATCGCACAGGGGACCCAGGGCCTGGCCCCTCCATCCAGAAAACCTATGACCTCACCCGCTACCTGGAGCACCAACTCCGCAGCTTGGCTGGGACCTATGTTGCGTATCCCGCGTAGGACTCTGGGCGTTGGGGCGGCGTGCGGCGTTGGGGAACGACCGTCCTAACCGTGGCGGGTTCTGGTAAATGATGGGGTGAGGAGGGGCTCTTTGGCTCCCACCAGTCCCCCTGTCTGGTCT
+
AA>AAFFFBFFFGGGGGGFCGFHCGCEGGGHHFGGGGGHHHHGHGGHHHHHHHHHHHGHHHFHHHHHHHHHGGEEGHGGHFGHHHHFFFHHHDGFGGHFHGHHGGGHHGHHHHHHH3BF/CGH2?@DF<DGHFHHHHHB<CDDGHGG.DG?FGGBDF:@BFFFFFFFAD.:-;DFFFFFFFFDEF-@DF@EFFFFBFFFFFFFFFFFDF9FF/;DDFFFFFFFFFFFFFFFFFEFFFFFFFFFFFFFFFFF
@M05620:37:000000000-D9766:1:1101:19002:6327 1:N:0:89
AGTGCCAGCTCTCAATCGCACAGGGGACCCAGGGCCTGGCCCCTCCATCCAGAAAACCTATGACCTCACCCGCTACCTGGAGCACCAACTCCGCAGCTTGGCTGGGACCTATGTGAGTATCCAGCGTAGGAATCTGGGAGTTGGGGAGGAGTGAGGAGTTGGGGAAAGACAGTCCTAACCGTGGAGGGTTCTGGTAAATGATGGGGTGAGGAGGGGCTCTTTGGCTCCCACCAGTCCCCCTGTCTGGTCTA
+
BBBBBFFFBFFFGGGGGGGGGGHHGGEGGGFHGGGGGGHHFHGHGGHGHHHHHHHGHGBGHGHHHHHHHHGGGFGGHHHHFHHHGHHEGHHHGGGGGHHHGGHGGGHHGHHHHHHHHGHHHHHHHGAAGGHHHHHHHGGGEGHHGGGGGGGHHHHHHGHHHHGGGGHHHGHHHHHHHHHHGGECEGGGCFGGGGFGFGGGGGGGGGFFFFFFFFFFFFFFFFFFFFFFFFFFFFFFFFFFFFFFFFFFFFF
@M05620:37:000000000-D9766:1:1101:12281:6330 1:N:0:89
AGTGCCAGCTCTCAATCGCACAGGGGACCCAGGGCCTGGCCCCTCCATCCAGAAAACCTATGACCTCACCCGCTACCTGGAGCACCAACTCCGCAGCTTGGCTGGGACCTATGTGAGTATCCAGCGTAGGAATCTGGGAGTTGGGGAGGAGTGAGGAGTTGGGGAAAGACAGTCCTAACCGTGGAGGGTTCTGGTAAATGATGGGGTGAGGAGGGGCTCTTTGGCTCCCACCAGTCCCCCTGTCTGGTCTA
+
ABAAAFFFBFFFGGGGGGGGGGHHGGGGGGHHGGGGGGHHHHGHGGHGHHHHHGHHHGHGHHHHHHHHHHHGGGGGHGHHHHHHHHHHGHHHGGGGGHHHGHHGGGHHGHGHHHHHHHHHHHHHHGGGGGHHHHHHHHFFGHHHGGGGGGGHHHHHHGHHHHGGGGHHHGHHHHHHHHHHGGGGGEGGGGGGGGFGGGGGGGGGGGFFFFFFFFFFFFFFFFFFFFFFFFFFFFFFFFFFFFFFFFFFFFF
@M05620:37:000000000-D9766:1:1101:10415:6340 1:N:0:89
AGTGCCAGCTCTCAATCGCACAGGGGACCCAGGGCCTGGCCCCTCCATCCAGAAAACCTATGACCTCACCCGCTACCTGGAGCACCAACTCCGCAGCTTGGCGTAGGAATCTGGGAGTTGGGGAGGAGTGAGGAGTTGGGGAAAGACAGTCCTAACCGTGGAGGGTTCTGGTAAATGATGGGGTGAGGAGGGGCTCTTTGGCTCCCACCAGTCCCCCTGTCTGGTCTATCTCCTGCCCTTAGATCGGCAGA
+
AAAAABFFAFFFDAFFGAF1E0FEGEEGFEHHFEGEAFGGCGEHGGHHHGGHBHHHGGHBGGBHHG1GHHHEEEEEHGGGGGFCFGFGGFHHF?/>E>GGFH/?/>?G1FDHHEBFCFGHGCCCCC/??CFD0C<FC<GGC...<//<CD0<==0<<@C.@.CA-;C.0;C;CF0B900;FEC.9.AA0;99@@@E9;FF/FBF9999A;F/9;/9B@EFEFFFFFFFBF/FFBFFFF/9/B9/BEF@<@-
@M05620:37:000000000-D9766:1:1101:18002:6356 1:N:0:89
ACCACACCTTCTACAATGAGCTGCGTGTGGCTCCCGAGGAGCCCCCCGTGCTGCTGACCGAGGCCCCCCTGAACCCCAAGGCCAACCGCGAGACGCCGAGGTGAGTGGCCCGCTACCTCTTCTGGTGGCCGCCTCCCTCCTTCCTGGCCTCCCGGGGCTGCGCCCTTTCTCACCGGTTCTCTCTTCTGCCGTTTTCCGTAGGACTCTCTTCTCTGACCTGAGTCTCCTTTGGAATCTCCGTGTCTAGATCG
+
AAAAA1>>FFFFEGG1BFFEG1F1EGGE00BFGFFA0AA/AF/AEG/EA/B/1BBEGGFE>E/EF>EEGCFHFFFEFEEGF<F//?A/BCC///</>/->-..1.<0<C.C--:::/C:0:CCG0=/:..9:-9AE?/9AFF9F0C/..C.9------;9-@-:9-///9//9--;-;99/9///BB///99-/;;/9/A--9B/9BB///9//:/;//-/-////;//9/9B//BB/;9--9;B/////-
@M05620:37:000000000-D9766:1:1101:21539:6357 1:N:0:89
AGTGCCAGCTCTCAATCGCACAGGGGACCCAGGGCCTGGCCCCTCCATCCAGAAAACCTATGACCTCACCCGCTACCTGGAGCACCAACTCCGCAGCTTGGCTGGGACCTATGTGAGTATCCAGCGTAGGAATCTGGGAGTTGGGGAGGAGTGAGGAGTTGGGGAAAGACAGTCCTAACCGTGGAGGGTTCTGGTAAATGATGGGGTGAGGAGGGGCTCTTTGGCTCCCACCAGTCCCCCTGTCTGGTCTA
+
>A>>>DFFBFFFG4GGFFFAE?HCG2AEEEGH2EEEFFHHHHGHGGFFGHHHGFHFGGHHFGFHHGHHHHHEG/>EGHFFBBFGHH11?GHFAECGEHFCEGHGGGHHGHHGHHHGHHHHHHHHHGGDCGHHHHHHHG0FDGHHGG.AD.CFH0GGCFHHHHGGE?CG/CGGHHHHHHHHGGGGDGGGEGGGFGGFGGGGFGGGGGDBFFFBDFBBBBFFFFFEFFFFFFFFFFFFFFFFBFFFFFFFFFB
@M05620:37:000000000-D9766:1:1101:12012:6370 1:N:0:89
ACCACACCTTCTACAATGAGCTGCGTGTGGCTCCCGAGGAGCACCCCGTGCTGCTGACCGAGGCCCCCCTGAACCCCAAGGCCAACCGCGAGAAGATGCCCAGGTGAGTGGCCCGCTACCTCTTCTGGTGGCCGCCTCCCTCCTTCCTGGCCTCCCGGCGCTGCGCCCTTTCTCACTGGTTCTCTCTTCTGCCGTTTTCCGTAGGACTCTCTTCTCTGACCTGAGTCTCCTTTGGAACTCTGCAGGTTCTA
+
AAA1AAAAFFFFBFGFFGG1FAGFE0A00AAFFAFEEAAEAHHHHGGEEEEGFHFHHHHGGGGGGEEGGGGHHHHGGGFHEGHHHFEECG<BBCGB1?GHHBFFG11CGFFGHHGGGGGFFGHHHHGHD<CGFGGGGGHGFFGHHFFBFGGGFGGGE@--;@>B9@F?@FFB/B9BBFB9FFF9F/BFF//BB@BFFFFF?FA-AFF9FBBFFFFFF//;FFF/-99/;FFFFFFFFFFB/:FFFFFE/:/
@M05620:37:000000000-D9766:1:1101:8290:6390 1:N:0:89
ACCACACGTTCTACAATGGGCTGCGTGGGGCTCCCGAGGAGCACCCCGTGCTGCTGACCGAGGCCCCCCTGAACCCCAAGGCCAACCGCGAGAAGATGCCCAGGTGAGTGGCCCGCTACCTCTTCTGGTGGCCGCCTCCCTCCTTCCTGGCCTCCCGGCGCTGCGCCCTTTCTCACTGGTTCTCTCTTCTGCCGTTTTCCGTAGGACTCTCTTCTCTGACCTGAGTCCCCTTTGGAACTCTGCAGGTTCTA
+
BABBABB3BBCAGGGGGG4BGGFGFBFA2AEEHAAE2EEECHHHHGG0AEEEEGFHHHF>>>?EGGGGGGEFHHHGGGGHGHHHEEDGFG/>CGH1?FFHHHHGCHHHHHGGHHGGGGGHHHHHHHHHGHGHGGGGGGGGGGGGGGGGGGFGGGGGGG-;9@DFFFFFFFFFFFFFFFFFFFFFFFFF9FFFFFFFFFFFFFFFFFFFFFFFFFFBFFBFFFF/;FF/;EFFFFFFFFFFFFFFFFFFFFF
@M05620:37:000000000-D9766:1:1101:9565:6399 1:N:0:89
ACCACACTTTCTACAATGCGCTGCGTGAGGCTCCCGAGGAGCACCCCTTGCTGCTGACCTAGGCCCCCCTGAACCCCAAGGCCAACCGCGCGAAGATGAACCAAGGTGCGTGGCCCGCTCCCTCTTCTGGTGGCCGCCTCCCTCGTTCCTGGCCTCCCGGCGTTGCGCCCTTTCTCACTGGTTCTCTTTTCTGCTGTTTTCTGTGGGCCTCTCTTTTCTGCCTTGCGCCCCCTTTGGAACTCTGCGGGTTC
+
AAAAAAA11BBDGFGGGGGFGGGGGEG00BFBG0AB/AAEAHHHHGG/0BFHBGFHHGF1B@0FGGGGGEEECGHGGGGHGHHHHGGGGG>CCGG/DBHEHH0/??FF1AFACGFGC->ACFHFHH0<=GFGGFGCGGGGHEHC-;;F/;B/AFBAE;=-A@-9;B?@F?@FFFFF/FFFEFFFFFB;;BFFFF9;9BF-B99B/:A-A-FFFFF////9BF;BF/-----9@FFB/B/9B/9;B-;@@F-
@M05620:37:000000000-D9766:1:1101:8537:6399 1:N:0:89
ACCACACATTCTACAATGAGCTGCGTGTGGCTCCCGAGGAGCACCCCGTGCTGCTGACCGAGGCCCCCCTGAACCCCAAGGCCAACCGCGAGAAGATGCCCAGGTGAGTGGCCCGCTACCTCTTCTGGTGGCCGCCTCCCTCCTTCCTGGCCTCCCGGAGCTGCGCCCTTTCTCACTGGTTCTCTCTTCTGCCGTTTTCCGTAGGACTCTCTTCTCTGACCTGAGTCTCCTTTGGAACTCTGCAGGTTCTA
+
AAA1>AA1BDFFGGGGFG11B1FEG0A0AAFG1BBA0EEEEHHHHGGEFEEGGHHFHHHE>ECGG?EGGGGCGCHGGGCH/AGHHG/<>C<<@CGBGGFHHHHGHHHHHHGGHHGGGGGHHHHHHHHHHHGHHGGGGGHGHHGHGHGGGFGGGEGGGG-;AGFGGGF@;FFFFFFFFFFFFFFFFFFFBFFFF@FFFFFFFFFFFFFFFFFFFFFFFFFFFFFFFFF;FFFFFFFFFFFFFFFFFFFFFFF
@M05620:37:000000000-D9766:1:1101:18481:6423 1:N:0:89
AGTGCCAGCTCTCAATCGCACAGGGGACCCAGGGCCTGGCCCCTCCATCCAGAAAACCTATGACCTCACCCGCTACCTGGAGCACCAACTCCGCAGCTTGGCTGGGACCTATGTGAGTATCCAGCGTAGGAATCTGGGAGTTGGGGAGGAGTGAGGAGTTGGGGAAAGACAGTCCTAACCGTGGAGGGTTCTGGTAAATGATGGGGTGAGGAGGGGCTCTTTGGCTCCCACCAGTCCCCCTGTCTGGTCTA
+
AABBBDFFBFCFGGGGGFFCE?GFFEFGGE2AFAEFFFFFFFEAEGGHEH3FGHEGGECGHFGGGHH3BFFFGFEGHFGGHGH?FFHHGGHHGG/>EF33EFCFEGHHGF1?F222BFG12FG1F<?CDG<GC@11D<CCE01FC-C@CG<<<0DGGE/<=<AA.:GHFHHBGCHBFGC.99=-C..?GG.CFGC009;90CFFEDD>.../;A@9BBEFFFFB/B/.AFF.9AB9/BED-E9;BBFF;;9
@M05620:37:000000000-D9766:1:1101:23075:6446 1:N:0:89
ACCACACCTTCTACAATGAGCTGCGTGTGGCTCCCGAGGAGCACCCCGTGCTGCTGACCGAGGCCCCCCTGAACCCCAAGGCCAACCGCGAGAAGATGCCCAGGTGAGTGGCCCGCTACCTCTTCTGGTGGCCGCCTCCCTCCTTCCTGGCCTCCCGGCGCTGCGCCCTTTCTCACTGGTTCTCTCTTCTGCCGTTTTCCGTAGGACTCTCTTCTCTGACCTGAGTCTCCTTTGGAACTCTGCAGGTTCTA
+
BBBBBBBBFFFFGGGGGGGGGGHGGEEBEEHHHGGGGGGFGHHHHGGGFGGGGHHHHHHGGGGGGGGGGGGHHHHGGGGHGHHHHGGGGGCFGGHHHHHGHHHFHHHHHHGGHHGGGGGHHHHHHHHHHHGHHGGGGGHGHHGHHGGGGGGGGGGGGG-ADFFFFFFFFFFFFFFFFFFFFFFFFFFFFFFFFFFFFFFFFFFFFFFFFFFFFFFFFFBFFFFFFFFFFFFFFFFFFFFFFFFFFFFFFFF
@M05620:37:000000000-D9766:1:1101:18020:6472 1:N:0:89
AGTGCCAGCTCTCAATCGCACAGGGGACCCAGGGCCAGGCCCCTCCATCCAGAACACCTATGACCTCACCCGCTACCTGGAGCACCAACTCCGCAGCTTGGCGTAGGAATCTGGGAGTTGGGGAGGAGTGAGGAGTTGGGGAAAGACAGTCCTAACCGTGGAGGGTTCTGGTAAATGATGGGGTGAGGAGGGGCTCTTTGGCTCCCACCAGTCCCCCTGTCTGGTCTATCTCCTGCCCTTAGATCGGAAGA
+
>>AAADFFAF1DFFGGGFF1EEG0BA0AEGFGGEFG/BABFBEGEEHHH01B1B00BEGF1B2DB@1BFFG>E>EFEG@BGGH?FFAGE0BGFE///BGG/B/</>/GGFGHHHGHGEFHGGGGCA/CFHHDGHGHHHHGGGGAHBGGHHHGHHHGGCFHGCHGGGGHFGGC0FFBFGFFGEGBAFGGGFA?@@@FFFFFFFFFFFFFFFFFFFFFF@FFFFFFFFFFFFFFFFFFFFFFBFFFFEA-;B-
@M05620:37:000000000-D9766:1:1101:10826:6482 1:N:0:89
ACCACACCTTCTACAATGAGCTGCGTGTGGCTCCCGAGGAGCACCCCGTGCTGCTGACCGAGGCCCCCCTGAACCCCAAGGCCAACCGCGAGAAGATGCCCAGGTGAGTGGCCCGCTACCTCTTCTGGTGGCCGCCTCCCTCCTTCCTGGCCTCCCGGCGCTGCGCCCTTTCTCACTGGTTCTCTCTTCTGCCGTTTTCCGTAGGACTCTCTTCTCTGACCTGAGTCTCCTTTTGAACTCTGCAGGTTCTA
+
BBBBBBBBFFFFGGGGGGDGGGGHGEGBFEGHHGFGGGGGGHHHHGGGGGGGHHGHHHHEGGGGGGGGGGGHHHHGGGGHGHHHEGGGGG/DGGHHEHHHGEFFGFF<GGGGFHGGCCGHHHHHHFFHHHGHHCCFDGHGGFGHHGGGFGGGGGGGGG--;99D;FDFFFFFFF9BFFFFFBFFFFFFBFFFFFDFFFFFFFFBFFFFFFFFFB/BFF/;FFE/.;B/9FFFFFEEFFFFFFFFFFFFFFB
@M05620:37:000000000-D9766:1:1101:21848:6490 1:N:0:89
ACCACACCTTCTACAATGAGCTGCGTGTGGCTCCCGAGGAGCACCCCGTGCTGCTGACCGAGGCCCCCCTGAACCCCAAGGCCAACCGCGAGAAGATGCCCAGGTGAGTGGCCCGCTACCTCTTCTGGTGGCCGCCTCCCTCCTTCCTGGCCTCCCGGAGCTGCGCCCTTTCTCACTGGTTCTCTCTTCTGCCGTTTTCCGTAGGACTCTCTTCTCTGACCTGAGTCTCCTTTGGAACTCTGCAGGTTCTA
+
BBBBBBBBCCFFGGGGGGFFGFHFGEEACAHFHGGGGGGGEHFHHGGGEFGGHGHEFHHGGGGGGGGGGGGHHHGGGGFHGHHHHGGGGGCGCGGHHGHFHGHFHHHHHHGGHHGGGCGHHHHHHHHGGHGHFCGGGGHGHHGHHGGGGFFGGGGGFG-AFFGGGGFFFFFFFFFFF/BFFFFFEBFFFFFFFFFFFFFFFFFDF/BFFFFFFFFFBBFFFFFFFFFFFFFFFFFFFFFFFBFFFFFFFFB
@M05620:37:000000000-D9766:1:1101:13809:6500 1:N:0:89
ACCACACCTTCTACAATGAGCTGCGTGTGGCTCCCGAGGAGCACCCCGTGCTGCTGACCGAGGCCCCCCTGAACCCCAAGGCCAACCGCGAGAAGCCAAGGTGAGTGGCCCGCTCCCTCTTCTGGTGGCCGCCTCCCTCCTTCCTGGCCTCCCGGCGCTGCGCCCTTTCTCCCTTGTTCTCTCTTCTGCCGTTTTCCGTAGGACTCTCTTCTCTGCCCTGCGTCTCCTTTGGAACTCTGCCGGTTATCGAT
+
AAAAAAAAFFFFGGGGGGGBG1FEEAEFHCGHCFGGGGGEGHHHHGGGG?EFHGHHHHHGGGGGGGEEGGGHFGFGGGGHEGHHHGG/CGGC/ACH<0<</1??0FFEF??@@CGGEGHBHHFFF=GF<<-A@:AHGHHGHHHGFF/;?FGEGB-AA@--:9@B@@/BFFBBFF/;FF;FFFFFBFFF/B@;A/AFF?F-9-/999;FFF//FFB/;9F-->B-ABFBB//9B/9;F/9/;;@@?-99;-A
@M05620:37:000000000-D9766:1:1101:19666:6514 1:N:0:89
AGTGCCAGCTCTCAATCGCACAGGGGACCCAGGGCCTGGCCCCTCCATCCAGAAAACCTATGACCTCACCCGCTACCTGGAGCACCAACTCCGCAGCTTGGCTGGGACCTATGTGAGTATCCAGCGTAGGAATCTGGGAGTTGGGGAGGAGTGAGGAGTTGGGGAAAGACAGTCCTAACCGTGGAGGGTTCTGGTAAATGATGGGGTGAGGAGGGGCTCTTTGGCTCCCACCAGTCCCCCTGTCTGGTCTA
+
ACABBFFFCFFFGGGGGGGGGGHHGGGGGGHHGGGGGGHHHHGHGGHHHHHHHHHHHGHHHHHHHHHHHHHGGGGGHHHHHHHHHHHHGHGHGGGGGHHHGGHGGGHHGHHHHHHHHHHHHHHHHGGGGGHHHHHHHHHGGHHHGGGGGGEHHHHHHGHHHHGGGGHHGHGHHHHHHHHHGGGGGGGGEGGGGGFGGGGGGGGGGGFFFFFFFFFFFFFFFFFFFFFFFFFFFFFFFFFFFFFFFFFFFFB
@M05620:37:000000000-D9766:1:1101:14334:6540 1:N:0:89
AGTGCCAGCTCTCAATCGCACAGGGGACCCAGGGCCTGGCCCCTCCATCCAGAAAACCTATGACCTCCCCCGCTACCTGGAGCACCAACTCCGCAGCTTGGCTGGGACCTATGTGAGTATCCAGCGTAGGAATCTGGGAGTTGGGGAGGAGTGAGGAGTTGGGGAAAGACAGTCCTAACCGTGGAGGGTTCTGGTAAATGATGGGGTGAGGAGGGGCTCTTTGGCTCCCACCAGTCCCCCTGTCTGGTCTA
+
>>AAADDFAFCDGGGGGAF1A0BGFEFGGG0EFAEE/AB0AFEAEGFHFG1B1B1BFE0BGB2DFGH/B?EEEEEEHGHAGGH?FFFHGFGHGG//>BFGEHH//B<FCFFFBGHDFD>GHHFHHCCCGFBD<G1GGGHC/>=>@@ECGCFHFGD.CA<G0CC-CCHFFHHFHGGFGF/F@CA?AEGA;;CFBFF0CBFFFFFF--A-9AAF?A-@@9AFFBBB;99EEFFFEF9BBFFB-9F/9///;9/
@M05620:37:000000000-D9766:1:1101:22199:6552 1:N:0:89
AGTGCCAGCTCTCAATCGCACAGGGGACCCAGGGCCTGGCCCCTCCATCCAGAAAACCTATGACCTCACCCGCTACCTGGAGCACCAACTCCGCAGCTTGGCTGGGACCTATGTGAGTATCCAGCGTAGGAATCTGGGAGTTGGGGAGGAGTGAGGAGTTGGGGAAAGACAGTCCTAACCGTGGAGGGTTCTGGTAAATGATGGGGTGAGGAGGGGCTCTTTGGCTCCCACCAGTCCCCCTGTCTGGTCTA
+
>ABBBFFFBFFFGFGGGFFFFGHGGEGGGFGHGGGGGFHHHHGHGGHHHGGGGHHHHGHHHHFHGGFHHHHGGGGGHGHGHGG?GHAGGHHHGG/EEFHHGHHEEGHHGHHHHHGHHHHHHHHHHGGGGGHHHHHHHHHGGHHHGGGGGGGHHHHHHGHHHFGGGGGHHHHHHHHHHHHHGFEGGGGG;CAFGGGFGFFGGGGGGGFFFFFFFFFFFFFFFFFFFFFFFFFFFFFFFFFDFEFFFFFFFFB
@M05620:37:000000000-D9766:1:1101:22656:6559 1:N:0:89
ACCACACCTTCTACAATGAGCTGCGTGTGGCTCCCGAGGAGCACCCCGTGCTGCTGACCGAGGCCCCCCTGAACCCCAAGGCCAACCGCGAGAAGATGCCCAGGTGAGTGGCCCGCTACCTCTTCTGGTGGCCGCCTCCCTCCTTCCTGGCCTCCCGGCGCTGAGCCCTTTCTCACTGGTTCTCTCTTCTGCCGTTTTCCGTAGGACTCTCTTCTCTGACCTGAGTCTCCTTTGGAACTCTGCAGGTTCTA
+
AAAAAAAAFFFFGGGGBGG1G1FCEAABCAHH1FGEEGGGGHHHHGGGFEGGHHGHHHHGCGGGG?EGGGG0GCGGGGCH/<GHHG//>CG@@GFH1FGHHHHGHHHHHHFGFH-ACCGHH0DGGHBGDBEHHGGGGAGEHGGHHFBF0CFG0CEEFG-9A@?-:FF-BBFFFFFFFFFFFFF/FFFFFFFFF@AFFFFEFFFFFFFFFF//FFFFFFFFFFF/BBBBFFFFFFFFFFFFFFFFFFFFFFB
@M05620:37:000000000-D9766:1:1101:8163:6577 1:N:0:89
ACCACACCTTCTACAATGAGCTGCGTGTGGCTCCCGAGGAGCACCCCGTGCTGCTGACCGAGGCCCCCCTGAACCCCAAGGCCAACCGCGAGAAGATGCCCAGGGGAGTGGCCCGCTCCCTCTTCTGGGTGCCCCCTCCCTCCTTCCTTGCCTCCCGGAGCTTCGCCCTTTCTCACTTGTTTCCTCCTCTGCCGTTTTCCGGTGGGCCCTCTTCTCTGACCTTAGTCTCCTTTTGAACTCTGCCGGTTCTA
+
BBB?ABBAFFFFGGGGDGGFGBHHGABBEAFHAFGEDGGGGHHHHGGGGEGGHHGFHHHGCGGGGAEGGGGFHFHGGGFHEEGHHGA<>C>@CGFFDH1?F1/F/////0<<FG<---<<///=<<0<//;.C/.;-:AE/9C/CBF00;/;00;A.@---./0-.;A-;/////99/;/;./////;.///9-.:FF/;.---;-..-...;//////;B////////;/;F/;9;///////-9-;.//
@M05620:37:000000000-D9766:1:1101:14277:6577 1:N:0:89
AGTGCCAGCTCTCAATCGCACAGGGGACCCAGGGCCTGGCCCCTCCATCCAGAAAACCTATGACCTCACCCGCTACCTGGAGCACCAACTCCGCAGCTTGGCTGGGACCTATGTGAGTATCCAGCGTAGGAATCTGGGAGTTGGGGAGGAGTGAGGAGTTGGGGAAAGACAGTCCTAACCGTGGAGGGTTCTGGTAAATGATGGGGTGAGGAGGGGCTCTTTGGCTCCCACCAGTCCCCCTGTCTGGTCTA
+
ABCCBFFFCFFFGGGGGCFGGGHHGEGGGGCHGGGGGGHHHHGEGGHHGHGHHHHHHGHHHHHHHHGFHHFGGGGGHHHGHHHFGHHHGHHHGGCGGHHHDHFFEGHHGHEHEDFGHGHFHFHHHG<E@?GHFHGHHHHGGFGHGGGGCEDHHHGFHDHHHHGCGGGFFHGFFHHFHBC:C9C9AEGG:AFFGGGGFFGGGGGGGGFAFFEFFF;=DFFFFFFBFFFFFFFDFAFFFFFFFEFFFFB/;FF
@M05620:37:000000000-D9766:1:1101:11388:6584 1:N:0:89
AGTGCCAGCTCTCAATCGCACAGGGGACCCAGGGCCTGGCCCCTCCATCCAGAAAACCTATGACCTCACCCGCTACCTGGAGCACCAACTCCGCAGCTTGGCTGGGACCTATGTGAGTATCCAGCGTAGGAATCTGGGAGTTGGGGAGGAGTGAGGAGTTGGGGAAAGACAGTCCTAACCGTGGAGGGTTCTGGTAAATGATGGGGTGAGGAGGGGCTCTTTGGCTCCCACCAGTCCCCCTGTCTGGTCTA
+
CCBCCFFFCFFFGGGGGGGGGGHHGGGGGGHHFGGGGGHHHHGHGGHHHHHHFHHHHGHHHHHHHHHHHHHGGEGGHHHHHHHHHHHHGHHHGGGGGHHHGHHGGGHHGHHHHHHHHDHHHHHHHGGGGGHHHHHHHHHFGHHHGGGGGGGHHHHHHGHHGHGGGGHHGHHHHGHHHHHHGGGGFGGGCFGGGGBBFGGGGGGGGGFFFFFFFFFFFFFFFFFFFFFFFFFFFFFFFFFFFFFFFFFFFFF
@M05620:37:000000000-D9766:1:1101:15051:6588 1:N:0:89
ACCACACCTTCTACAATGAGCTGCGTGTGGCTCCCGAGGAGCACCCCGTGCTGCTGACCGAGGCCCCCCTGAACCCCAAGGCCAACCGCGAGAAGATGCCCAGGTGAGTGGCCCGCTACCTCTTCTGGTGGCCGCCTCCCTCCTTCCTGGCCTCCCGGCGCTGCGCCCTTTCTCACTGGTTCTCTCTTCTGCCGTTTTCCGTAGGACTCTCTTCTCTGACCTGAGTCTCCTTTGGAACTCTGCAGGTTCTA
+
CCCCCCCACFFFGGGGGGBGGGHHGEGBAFHHHFGFDGECDHHHHGGEEFGGFHGHHHHEGFCFGGGGGGGHHHHGGGGHGHHHHGGGGG<BFGHGFHHHHHHGHHHHHHGGHHGGGGGHHHHHHHHHHHGHHGGGGGHGHHGHHGGGGGGGGGGGGG@CGFFFFFFFFFFFFFFFFFFFFFFFFFFFFFFFFFFFFFFFFFFDFFFFFFFFFFFFFFFFFFF/;FFFFFFFFFFFFFFFFFFFFFFFFFB
@M05620:37:000000000-D9766:1:1101:23246:6594 1:N:0:89
ACCACACCTTCTACAATGAGCTGCGTGTGGCTCCCGAGGAGCACCCCGTGCTGCTGACCGAGGCCCCCCTGAACCCCAAGGCCAACCGCGAGAAGATGAACCCAGGTGGGTGGCCCGCTACCTCTTCTGGGGGCCGCCTCCCTCCTTCCTGGCCTCCCGGCGCTGCGCCCTTTCTCACTGGTTCTCTCTTCTGCCGTTTTCCGTAGGACTCTCTTCTCTGACCTGCGTCTCCTTTGGAACTCTGCCGGTTC
+
ABAABAABFFFFDGGCFFFGEFGGEBEBAEHHHGGEGFG?FHHHHGGGEEGFGFHFHHHGGGGGEGEGGGGHHHHGGGGHGHHEGGGCG/BDCGHHHHHGHH??F/1?/</><FHA@DD<C<DDGGFDHB/;@D-;B-;EGEBBDB9FB0C9F.0CEED;;-9@A?@FF-@FBBFFFF/F.B//99B/;/9//;B-DFFEFB.9:DDFFBBB/FFBFF/9/;9/9.-999FBFF/F/B/99/9///;-BA.
@M05620:37:000000000-D9766:1:1101:19567:6596 1:N:0:89
ACCACACCTTCTACAATGAGCTGCGTGTGGCTCCCGAGGAGCACCCCGTGCTGCTGACCGAGGCCCCCCTGAACCCCAAGGCCAACCGCGAGAAGCCCAGGTGAGTGGCCCGCTCCCTCTTCTGGTGGCCGCCTCCCTCCTTCCTGGCCTCCCGGCGCTGCGCCCTTTCTCCCTGGTTCTCTCTTCTGCCGTTTTCCGTAGGACTCTCTTCTCTGCCCTGAGTCTCCTTTGGAACTCTGCCGGTTCTCGAT
+
CCCCBCCCFFFFGGGGGGGGGGHHGGGECFHHHGGGGGGGGHHHHGGGGGGGHHGHHHHGGGGGGGGGGGGHFHHGGGGHGHHHHGGGGGGGGGHHG/?FF??GHHHGGHHGGGGGGHHHHHHHHGGGHGGGGGGHGHHGHHHGGGFGGGGGGGGGGGGFFFFFFFFFFFF0BF0EFFFFFFFFFFFFFFFADFFFFFFFFFFFFFFFFFFFFFFBFFFF/BFFFFFFFFFFFFFFFFFB0@FDFFF:AFF
@M05620:37:000000000-D9766:1:1101:5327:6603 1:N:0:89
ACCACACCTTCTACAATGAGCTGCGTGTGGCTCCCGAGGAGCACCCCGTGCTGCTGACCGAGGCCCCCCTGAACCCCAAGGCCAACCGCGAGAAGATGCCCAGGTGAGTGGCCCGCTACCTCTTCTGGTGGCCGCCTCCCTCCTTCCTGGCCTCCCGGAGCTGCGCCCTTTCTCACTGGTTCTCTCTTCTGCCGTTTTCCGTAGGACTCTCTTCTCTGACCTGAGTCTCCTTTGGAACTCTGCAGGTTCTA
+
CCCCCCCAFFFFGGGGGGFGGGHHGGGEFGHHHGFGGGGGGHHHHGGGGGGGHHGHHHHGGGGGGGGGGGGHHHHGGGGHGHHHHGGGGGCGGGHHHHHHHHHAHHHHHGFGHHGG@DGHHHHHHHHHDGGHHGGGFGHGHHGFHGGGFFFGGGGGG--;AFFFGFFFCFFFFFFFFFFFFFFFFFFFFFFFFFFBFFFFFFFFDFFFFFFFBBFFFFFFFFFBFBFFBFFFFFFFFFFFFFFFFFFFFFF
@M05620:37:000000000-D9766:1:1101:23646:6661 1:N:0:89
ACCACACCTTCTACAATGAGCTGCGTGTGGCTCCCGAGGAGCACCCCGTGCTGCTGACCGAGGCCCCCCTGAACCCCAAGGCCAACCGCGAGAAGATGCCCAGGTGAGTGGCCCGCTACCTCTTCTGGTGGCCGCCTCCCTCCTTCCTGGCCTCCCGGCGCTGCGCCCTTTCTCACTGGTTCTCTCTTCTGCCGTTTTCCGTAGGACTCTCTTCTCTGACCTGAGTCTCCTTTGGAACTCTGCAGGTTCTA
+
BAABBBBBFFFFGGGGGGGFGGHHGEFEEAEGGFGFGGGGDFHHEGGGEFGAGHGHHHHGGGGGGGGGGEEHHHHGGGGHGHHHHEGGGFGGGGHHHFHHHHEGHGHHHGGFHHDGGGGHHHHHHHHHHHGHHGGGGGHGHHGHHGGGGGGGGGGGGG-AFAFFFFFFFFFFFFFFFFFFFFFFFFFFFFFFFFDFFFFFFFFFFFFFFFFFFFFFFFFFFFFFFFFFFFFFFFFFFFFFFFFFFFFFFFF
@M05620:37:000000000-D9766:1:1101:18700:6681 1:N:0:89
ACCACACCTTCTACAATGAGCTGCGTGTGGCTCCCGAGGAGCACCCCGTGCTGCTGACCGAGGCCCCCCTGAACCCCAAGGCCAACCGCGAGAAGATGAACCCAGGTGAGTGGCCCGCTACCTCTTCTGGTGGCCGCCTCCCTCCTTCCTGGCCTCCCGGAGCTGCGCCCTTTCTCACTGGTTCTCTCTTCTGCCGTTTTCCGTAGGACTCTCTTCTCTGACCTGAGTCTCCTTTGGAACTCTGCAGGTTC
+
BBABBBBBFFFFGGGGFGGGGGHFGGGGHGHHGGGGGGGGGHHHHGGGEEGFFHHHHHHGGGCGGGGGGGGHFHGGGGGHGHHHHGGGGGGGGGHHHHGDFGGGFFHHHHHHGGHHGGGGGHGHHHHHHHHFGGHGGGGGHGHHGGGGGGGGGGGGGGGG?ABGEFFFFFAFFFFFFFFFFFFFFFFFFFFFFFFFADFFFFDFFDDFFFFFFFFFFFFFFFFFFBFFFFFFFFF/BBBFFFFFFEFFFF/
@M05620:37:000000000-D9766:1:1101:13961:6692 1:N:0:89
AGTGCCAGCTCTCAATCGCACAGGGGACCCAGGGCCTGGCCCCTCCATCCAGAAAACCTATGACCTCACCCGCTACCTGGAGCACCAACTCCGCAGCTTGGCTGGGACCTATGTGAGTATCCAGCGTAGGAATCTGGGAGTTGGGGAGGAGTGAGGAGTTGGGGAAAGACAGTCCTAACCGTGGAGGGTTCTGGTAAATGATGGGGTGAGGAGGGGCTCTTTGGCTCCCACCAGTCCCCCTGTCTGGTCTA
+
ABABBFFFBFFFGGGGGGGGGGHHGGGGGGDHGGGGFGHHFHGHGGGHHHHHGHHHHGHHHHFHHHHHHHHGGGGGHHHHHHHFHHHHGHHHGGGGGHHHCHGGG?FHGHHHHHHFGFHHHG3FGGCEGDFFHFHHHHCFGHFHGGADGGGHHHHHHGHHGHGGFGHHFCHHCGHHHHHGGCECGGGG9FFGGGFFGGGFGFGGGGFFFFFBDFCFFFFFFFFBFFFFFFFFFFFF9BEDCEFFFFFFFF:
@M05620:37:000000000-D9766:1:1101:24404:6693 1:N:0:89
GAGGGTGCTTTGGACGAAACTCCTACAGTACTGCACCCATTCCCTAGGGACCTGGATGAGGTTTTTTGTTGGCTTATAGAAGTTGAAAACACTGCCAATGCGCTATAAAACCCGCAAGGAAAGGCCCCCATCAGACCCAAAGAGAGTAAAAGAGCTTATCAACAAATGGAAAGTAAGTAACGCATATCCGAGTTATCCATCCTTTTTATCCGACTGAAGAATCCTCAGCATTGTAACTGGTAACTAACAAG
+
>1A>1>A>@3B1B1AAA0AA1BBDB1B1BA1DD11BBAF0A221B1B0/BAB0B0BD1110A0DFBEF000B1@>11@@DBB11122B10>BBBF0C1BF1?//>/2>2BB//<//</<BB000/??</<0<11@@//<<?<<00/11?<11><01<><1<=0<<.00<<<0.<00=00<0.--..0<0..-..<0;0900.0000;.000.9--./090/00;0;09//////9;/;///;:/:/9;/:-
@M05620:37:000000000-D9766:1:1101:14055:6703 1:N:0:89
ACCACACCTTCTACAATGAGCTGCGTGTGGCTCCCGAGGAGCACCCCGTGCTGCTGACCGAGGCCCCCCTGAACCCCAAGGCCAACCGCGAGAAGCCCAGGTGAGTGGCCCGCTCCCTCTTCTGGTGGCCGCCTCCCTCCTTCCTGGCCTCCCGGAGCTGCGCCCTTTCTCACTGGTTCTCTCTTCTGCCGTTTTCCGTAGGACTCTCTTCTCTGCCCTGAGTCTCCTTTGGAACTCTGCCGGTTCTCGAT
+
ABAAAABBFFFFGGGFFGGGGCHHGAEACAGHCGFEFGGCFHEHHGGGEFGGGHGHHHHGGGCGGDGGGGGGHFHGGGEH/CGHHGE<DGGCCDFFHCGGG??FHHHGGGHGGG@AFHHHHHHHGGGGHHGGGGGHGHCDHCGGFBFGFGFGEFG-AGGGGGG?BBFBF/F/BF/F99FFFFF/BFFFFFBDFFAFFFFF?DFFFFFBFFFBFFFBFEFF9FFFFFFFFFFBFBBFFBFF/9BBFFFFFFB
@M05620:37:000000000-D9766:1:1101:22005:6730 1:N:0:89
ACCACACCTTCTACAATGAGCTGCGTGTGGCTCCCGAGGAGCACCCCGTGCTGCTGACCGAGGCCCCCCTGAACCCCAAGGCCAACCGCGAGAAGATGCCCAGGGGAGTGTCCCTCTTCCTCTTCTGGTGTCCCCCTCCCTCCTTCCTCGCCTCCCGCGCCCTCGCTCTTTCTCACTCTTTTTCTCTTCTGCCGTTTGGCGTATGTCTCTCTTCTCTGACCTGCTTCTCCTTTGTAACTCTTCTGGTTCTG
+
DDDDDDCDFFFFGGGGGGGGGGHHGGGEDGHHHGGGGGGGGHHHHGGGGGGGHHHHHHHGGGGGGGGGGGGHGHHGGGGHGHHHHGGGGGGGGGHHHH2=F2/F/<///<1>FH1GH1G<FDHB110<=/.<D0.<-..;//./0</00.--..;.C---=--.-;.;:0BBF00;F000;00:0;00:B:0;-.;:..;-A-9/00:0000;F000:0:BF:.0;000;00;00000;0:0;0;F:BF00
@M05620:37:000000000-D9766:1:1101:16462:6766 1:N:0:89
AGTGCCAGCTCTCAATCGCACAGGGGACCCAGGGCCTGGCCCCTCCATCCAGAAAACCTATGACCTCACCCGCTACCTGGAGCACCAACTCCGCAGCTTGGCTGGGACCTATGTGAGTATCCAGCGTAGGAATCTGGGAGTTGGGGAGGAGTGAGGAGTTGGGGAAAGACAGTCCTAACCGTGGAGGGTTCTGGTAAATGATGGGGTGAGGAGGGGCTCTTTGGCTCCCACCAGTCCCCCTGTCTGGTCTA
+
AA>>AFFFAFFFG4GGGGGGGCHCGFFFGGGHDEFEFGHHGHGDFGHHHHFHHHHHHGHHHHHHHGHHHHHGGEEEHHHHGHHHHH1GEHHHFGGGGHHHFHGGGGGHGHFHHHFFHHGHHHEFHGC?DGHHHHHHFH0FDGDHFGACDGEGGDGFCDHHHHGCEDHHCHHGHHHHHFGHGGGGGGGGGGGGGGG0CGGGFFGGGGDFFFFFFFFFFFFFFFFFFFFFFFFFFFFFFFFFFEFFFBFFFF9
@M05620:37:000000000-D9766:1:1101:21748:6790 1:N:0:89
ACCACACCTTCTACAATGAGCTGCGTGTGGCTCCCGAGGAGCACCCCGTGCTGCTGACCGAGGCCCCCCTGAACCCCAAGGCCAACCGCGAGAAGATGCCCAGGTGAGTGGCCCGCTACCTCTTCTGGTGGCCGCCTCCCTCCTTCCTGGCCTCCCGGAGCTGCGCCCTTTCTCACTGGTTCTCTCTTCTGCCGTTTTCCGTAGGACTCTCTTCTCTGACCTGAGTCTCCTTTGGAACTCTGCAGGTTCTA
+
BBBABBBBFFFFGGGGGGGDGGHHGEEEFEGHFGGGGGEGGHHHHGGGFEGCGHHHHHHGGGGGGGGGGGGHHHHGGGGHGHHHHGGFGFDGGGHHHHHHHFHGHHHHHGGGHHGGGGGHHGHHGHHGHHGHHGGGGGHGHHGHHGGGFFGGGGGGGF-BDGGFGGF=CBFFFFFFFFFFFFFFFFFFFFFFFFFFFFFFFFFFFFFFFFFFFFFFFFFFFFFFFFFFFFFFFFFFFFFFFFFFFFFFFF;
@M05620:37:000000000-D9766:1:1101:19558:6797 1:N:0:89
ACCACACCTTCTACAATGAGCTGCGTGTGGCTCCCGAGGAGCACCCCGTGCTGCTGACCGAGGCCCCCCTGAACCCCAAGGCCAACCGCGAGAAGATGCCCAGGTGAGTGGCCCGCTACCTCTTCTGGTGGCCGCCTCCCTCCTTCCTGGCCTCCCGGCGCTGCGCCCTTTCTCACTGGTTCTCTCTTCTGCCGTTTTCCGTAGGACTCTCTTCTCTGACCTGAGTCTCCTTTGGAACTCTGCAGGTTCTA
+
BBA>ABBBFFFFGGGGDGGFGFHGGAAB4AGG3FFADGGGCHHHHGGGFEGGGHGGHHHGGGGGG?EGGGG1GCHGGGAHEAHHHG?EDGBCCGCFFGFFHFHGHHHHHHGGHHGGGCGHHHGHHHFGHHGHHGGGGGEEHHGHHGGGGFGGGGGG?B?GGBBF<BFBBFFFFFFFFFFFFFFFFFFFFFFFFBDDFFFFFFFFFFFFFFFFFFFFFFBFFFF9BFFFFFFFFFFFFFFFFFFFFFFFFFF
@M05620:37:000000000-D9766:1:1101:25746:6833 1:N:0:89
GAGGCTGCTTTGGAAGAAACTGACAGGCTACGGCAAAACGTTCGCCTGGGCCTGCGTAAGATTTCCGCTCCCTTTAGCGAAGCTCAAATACCGGCTACTGCTTCAAAAACCTACCCGAAAGGAAAGACTCCTATAAAACTCCAAGGGAATAAAAGAGCTTAAAAAACAATGGCAAGTAAGTCAGGCATTGCCGCTTTAGCACTCTTTCGGATCCAATTGAACAATTCTCAGCATTTTTACATTTAACTGAC
+
AAAAAAFAFFFFGGGGGGCFFAB1B100010ABAA0BF0/00B//A/B//BB//0/BB/B121222///>//>1111B>>E/EH111B@1BB//E//0BFFG1111BB//?0B00B</<><F@FC<0?1??<<1<111?111<>1.<>001<=11.//</<000<-:.;00;//::;;0000:0;:.;9090-9;..000090;;;00:-9;9:;9/9/99/;9;//;/9//;9/;/:-////;/;///9;
@M05620:37:000000000-D9766:1:1101:13539:6838 1:N:0:89
ACCACACCTTCTACAATGAGCTGCGTGTGGCTCCCGAGGAGCACCCCGTGCTGCTGACCGAGGCCCCCCTGAACCCCAAGGCCAACCGCGAGAAGCCCAGGTGAGTGGCCCGCTACCTCTTCTGGTGGCCGCCTCCCTCCTTCCTGGCCTCCCGGAGCTGCGCCCTTTCTCACTGGTTCTCTCTTCTGCCGTTTTCCGTAGGACTCTCTTCTCTGACCTGAGTCTCCTTTGGAACTCTGCAGGTTCTCGAT
+
CCCCCCCBFFFFGGGGGGGGGGHHGGGGHGHHHGGGEGGCGHHHHGGGGGGGHHHHHHHGEGGGGGGGGGGHHHHGGGGHGHHHHGGGGGGGGGHHHHHHEGFFGHFGGHHGGGCFHHHHGHFGHGF?FH-@CGGHGHHGFHHHBFBGFGGGGGF--AFBFGGFFAFFFBFBFFFF;FFFFFFFFFFFFFFFFFFFFFFF.;0B/BFFFFFFFFFFFFFFBFFFFFFFFFFFFFFFFFFB0;FFFFF0AFB
@M05620:37:000000000-D9766:1:1101:21052:6875 1:N:0:89
ACCACACCTTCTACAATGAGCTGCGTGTGGCTCCCGAGGAGCACCCCGTGCTGCTGACCGAGGCCCCCCTGAACCCCAAGGCCAACCGCGAGAAGATGAACCCAGGTGCGTGGCCCGCTACCTCTTCTGGTGGCCGCCTCCCTCCTTCCTGGCCTCCCGGCGCTGCGCCCTTTCTCACTGGTTCTCTCTTCTGCCGTTTTCCGTAGGACTCTCTTCTCTGACCTGCGTCTCCTTTGGAACTCTGCCGGTTC
+
AABCABCBFFFFGGGGGGGGGGHHGFGA4FHGHGGFDGGGDHGHHGGGFGGGGHGHHHGGGGGGGGGGGGGGFHHGGFGHGHHHHGGGGG@DGGHHGHHHHHGFGFHHBGGGFGHHGGG-@HHHHHHHHHHHGHGGGCGGHGGGGGGGGGGGGGGGGGGGA?BBDFFFFFFFFFFFEFFFFFFFFFFFFFFFFFFFDDFFFFFFADDBFFFFFFFFFFFF/BFFFA>AFFFFFFFFFFFFFFFFF/;CBD.
@M05620:37:000000000-D9766:1:1101:19313:6877 1:N:0:89
ACACACCTTCTACAATGCGCTGCGTGTGGCTCCCGCGGCGCACCCCGTTCTGCCTACCGAGGCCCCCCTGAACCCCAAGGCCAACCGCGCGAAGATGCCCAGGTGAGTGGCCCGCTACCTCTTCTGGTGGCCGCCTCCCTCCTTCCTGGCCTCCCGGCGCTGCGCCCTTTCTCACTGGTTCTCTCTTCTGCCGTTTTCCGTAGGACTCTCTTCTCTGCCCTGCGTCTCCTTTGGCACTCTGCAGGTTCTAG
+
AAAAAAAFFF1BFGGGG1AA0A0ABEEHCHFHFGEEEG/A>EEGGG/EFFFHH1@FGHGGGGGGGGGG/?BFHHGGGGHGEFHHGGCCC>>AC-<>G<<G0GGGH0<DGGEHHGGG-@GHGGGGGGGGGGGGGGGGGGGGGGGFFFFFFFFFFFFB?-@@@@F@@F@@FFFFF/BF/BFFFFFFFFFFFFFF@FFFFFFFFFBBBFFFFFFFFFFFFFFFFFE?F@FFFFFFEF/;FBFFFF9BFFFFFB;
@M05620:37:000000000-D9766:1:1101:13981:6897 1:N:0:89
ACCACACCTTCTACAATGAGCTGCGTGTGGCTCCCGAGGAGCACCCCGTGCTGCTGACCGAGGCCCCCCTGAACCCCAAGGCCAACCGCGAGAAGATGCCCAGGTGAGTGGCCCGCTACCTCTTCTGGTGGCCGCCTCCCTCCTTCCTGGCCTCCCGGCGCTGTGCCCTTTCTCACTGGTTCTCTCTTCTGCCGTTTTCCGTAGGACTCTCTTCTCTGACCTGAGTCTCCTTTGGAACTCTGCAGGTTCTA
+
AAA1AAAAFFFFGGGGFGGAF1FCGAABAAGG1FFAAEGGGHHHHGGGGGGGGHGFHHHEEGCGGAGGGGGFHCGGGG?H//GHHGE<CGC@@CCHFGDFHHHGHHHHHHGGHHGGGGGHHHHHHHHHHGGHHGGGGGGGHHGHHGGGGGGGGGGGGG-AA@@FFFFFFFFFFFFFFFFFFFFFFFFFFFFFF@BFFFFFFFFFFFFFFFFFFFFFFFFFFFFFFFFFFFFFFFFFFFFFFFFFFFFFFFB
@M05620:37:000000000-D9766:1:1101:14743:6927 1:N:0:89
ACCACACCTTCTACAATGAGCTGCGTGTGGCTCCCGAGGAGCACCCCGTGCTGCTGACCGAGGCCCCCCTGAACCCCAAGGCCAACCGCGAGAAGCCCAGGTGAGTGGCCCGCTACCTCCTCTGGTGGCCGCCTCCCTCCTTCCTGGCCTCCCGCCGCTGCGCCCTTTCTCACTGGTTCTCTCTTCTGCCGTCTTCCGTAGGACTCTCTTCTCTGCCCTGAGTCTCCTTTTGTACTCTGCTGGTTCTTGAT
+
DDCCCDDDFFFFGGGGGGGGGGHHGGGFHGHHHGGGGGGGGHHHHGGGGGGGHHGHHHHGGGGGGGGGGGGHHHHGGGGHGHHHHGGGGGGGGGHF0A///1?10?1?/==<C-->0<>.=GH00DCDC.CGGFGHC/GGH0G/C0/.::CE..-:;--;D-:D;-/00;0000;/B00B0:00BFF0F0C.-.;00.:.9.::/B::0BFF00000::.//0:::FF0000/:00:0;B0B:/00B000;
@M05620:37:000000000-D9766:1:1101:5904:6937 1:N:0:89
AGTGCCAGCTCTCAATCGCACAGGGCAGACAGCGACTGACCCCGGAGAACAGAAAATGTAGGACCTCGCCCGCAACATGGAGCACCCGCTCAGCAGCTTGGCTGGGACTTCTGGGAGTATCCAGCGTCGGCATCTGGGCGTTGGGGTGGAGTGCGGCGTTGGGGAATGCCAGTCATGACCGTGGTGGGTGCTGGTAAATGATGGGGTGAGGAGGGGCTCTTTGGCTCGCACCAGTCCCCCTGTCTGGTCTA
+
>AAA>BDCAFFFG4GGGFGGGGCGG?22A2BA2AA2A23B3BEE0A00B3BB33BF53B@5B@31231>/1>E/>/BB3?B?GHHHG/EEE/3?3BB??B/CBFF/0?0??2?2<<F/2@FH1?C@??@A->>>DG0<<CC-<C@D.;;.:/909--:BBAFF-;A.;/;9999////;9@.9=.;.@;.AFFF///;;;/;BFED;-.;./AD;@;;A//;BF/9B-;@-9.;;/BF..;A9BFFF9B//
@M05620:37:000000000-D9766:1:1101:11125:7042 1:N:0:89
AGTGCCAGCTCTCAATCGCACAGGGGACCCAGGGCCTGGCCCCTCCATCCAGAAAACCTATGACCTCACCCGCTACCTGGAGCACCAACTCCGCAGCTTGGCTGGGACCTATGTGAGTATCCAGCGTAGGAATCTGGGAGTTGGGGAGGAGTGAGGAGTTGGGGAAAGACAGTCCTAACCGTGGAGGGTTCTGGTAAATGATGGGGTGAGGAGGGGCTCTTTGGCTCCCACCAGTCCCCCTGTCTGGTCTA
+
BBAABFFFBFFFGFGGGGGGGEHHGGFGGGHHCEGGGFHHHHGHGGHHHHHHHHHHHGHHHHHHHHHHHHHGGEFGHHHH2GHHHHF1EHHHGGGGGGHHGHHGGGHHGHHHHHHHHHHHHHHHHGGDGGGHHHHHHHCFGHHHGGFGGCEHHGHHGGHHHHGGEGFHHHFHHHHHHHHHGGGGDFGGFGGGGGFGGGGGGGGGGGFFFFFFFFFFFFFFFFFFFFFFFFFFFFFFFFFFFFFFFFFFFFF
@M05620:37:000000000-D9766:1:1101:20161:7057 1:N:0:89
ACCACACCTTCTACAATGAGCTGCGTGTGGCTCCCGAGGAGCACCCCGTGCTGCTGACCGAGGCCCCCCTGAACCCCAAGGCCAACCGCGAGAAGATGAACCCAGGTGCGTGGCCCGCTACCTCTTCTGGTGGCCGCCTCCCTCCTTCCTGGCCTCCCGGCGCTGCGCCCTTTCTCACTGGTTCTCTCTTCTGCCGTTTTCCGTAGGACTCTCTTCTCTGACCTGCGTCTCCTTTGGAACTCTGCCGGTTC
+
BBBBBBBBFFFFGGGGGGGFGDHHGEEB4AGGHGGEDGFGDHHHHGGGCFGGGHGHHHHGGFFGGGGGGGGHGHHGGGGHGHHHHGGGGGDFCGHHFHHHHHGFHGHH1CFGGGHHGGG-AHHHHHHHHHHHGHHGGGGGHGGGGGGGGGGGGGGGGGGGFGFFFFFFFFFFFFFFFFFFFFFFFFFFFFFFFFFFDDFFFFFFA?DFFFFFFFFFFFFF/BFFFFFFFFFFFFFFFBFFFFFFF/9@BF.
@M05620:37:000000000-D9766:1:1101:22682:7089 1:N:0:89
ACCACACCTTCTACAATGAGCTGCGTGTGGCTCCCGAGGAGCACCCCGTGCTGCTGACCGAGGCCCCCCTGAACCCCAAGGCCAACCGCGAGAAGCCCAGGTGAGTGGCCCGCTCCCTCTTCTGGTGGCCGCCTCCCTCCTTCCTGGCCTCCCGGCGCTGCGCCCTTTCTCACTGGTTCTCTCTTCTGCCGTTTTCCGTAGGACTCTCTTCTCTGCCCTGAGTCTCCTTTGGAACTCTGCCGGTTCTCGAT
+
AAA>AAAAFFFFGDGF3GG1G1GGG0AAAAFG1FFAEEGGGHHHHGGGCEGGHHGFHHHGCGGGG?GGGGGFHFHGGGGH/CHHHGA/BCG@@GFHH??GF?F?GHHGGHHGGGGFGHHHHHHHHGHGHHCGGGGHGHFGHHHGGG/FGFGGGGG@?AG@F@@F@@FFFFF/BFBFFFFFFFFFFFFFFF@BFFFFFFF-:BFFFFFFFFFFFFF/FEFF-BFFFFFFFFFFFEFFFBBF/@@@FFF:EFB
@M05620:37:000000000-D9766:1:1101:15320:7094 1:N:0:89
ACCACACCTTCTACAATGAGCTGCGTGTGGCTCCCGAGGAGCACCCCGTGCTGCTGACCGAGGCCCCCCTGAACCCCAAGGCCAACCGCGAGAAGATGCCCAGGTGAGTGGCCCGCTACCTCTTCTGGTGGCCGCCTCCCTCCTTCCTGGCCTCCCGGCGCTGCGCCCTTTCTCACTGGTTCTCTCTTCTGCCGTTTTCCGTAGGACTCTCTTCTCTGACCTGAGTCTCCTTTGGAACTCTGCAGGTTCTA
+
BBBBBBBAFFFFGGGGGGFGGGHHGGGBAEGGHGGGGGGGEHHHHGGG1EEGFHGHHHGEGCCGGGGGGGGHHHHGGGGHGHHHHGGGGG/BDGHGGHHHHHHGHGHHHHGGHHGGGGGHHHHHHHGHHHGHHGGGGGHGHHGHHGGGGGGGGGGGGF-;BCFFFFFFFFFFFFFFFFFFFFFFFFFFFFFFFFDFFFFFFFFDFFFFFFFFFFFFFFBFFFFFFFFEFFFFFFFFFFFFFFFFFFFFFFB
@M05620:37:000000000-D9766:1:1101:17679:7096 1:N:0:89
ACCACACCTTCTACAATGAGCTGCGTGTGGCTCCCGAGGAGCACCCCGTGCTGCTGACCGAGGCCCTCCTGAACCCCAAGGCCAACCGCGAGAAGATGCCCAGGTGAGTGGCCCGCTACCTCTTCTGGTGGCCGCCTCCCTCCTTCCTGGCCTCCCGGCGCTGCGCCCTTTCTCACTGGTTCTCTCTTCTGCCGTTTTCCGTAGGACTCTCTTCTCTGACCTGAGTCTCCTTTGGAACTCTGCAGGTTCTA
+
CCBCCCCCFFFFGGGGGGGGGGHHGEGBCFHHHGGGGGGGGHHHHGGGGGGGHHGHHHGGGGGGGG?BEHHHHHHGGGGHGHHHHGGGGGEGGGHHHHHHHHHGHHHHHHGGHHGGGGGHHHHHHHHGGHGHHGGGGGHGHHGHHHHHHHHHHHHGGG-AFGGGGGFFFFFFFFFFFFFFFFFFFFFFFFFFFFFFFFFFFFFFFFFFFFFFFFFFFFFFFFFFFFFFFFFFFFFFFFFFFFFFFFFFFFB
@M05620:37:000000000-D9766:1:1101:9885:7109 1:N:0:89
AGTGCCAGCTCTCCATCGCACAGGGGACCCAGGGCCTGGCCCCTCCATCCAGAAAACCTATGACCTCACCCGCTACCTGGAGCACCCACTCCGCAGCTTGGCTGGGACCTATGGCGTATCCCGCGTAGGAATCTGGGCTTTGGGGCGGAGTGCGGCGTTGGGGCAAGCCAGTCCTAACCGTGGCGGGTTCTGGTAAATGCTGGGGTGAGGCGGGGCTCTTTGGCTCCCACCAGTCCCCCTGTCTGGTCTAT
+
AA>>>FFFBFFFG4GGGEGAE?HCGAEEGGGGAE2BEFGHGHGGGGFFHHHHHFHGGFHHGGGHHFG3GHHGG/>EHHHH?FGGHG1?EGHGEFCGFHBFFFHGGGHHGHHHHH/<ECGHH2/BDF/>A>>FGGHHFE0>>GGFCD-@-=CFBBGBCFFFFFFFC.EEF.AFFFFF/FFFFEF;DCFBEFFFFFBFFFF/BFFFF?BAFF.BAFFFFFFFFFFBBFFFFFF.AFBFFFFFFBFFFFFFF/F
@M05620:37:000000000-D9766:1:1101:24373:7157 1:N:0:89
ACCACACCTTCTACAATGAGCTGCGTGTGGCTCCCGAGGAGCACCCCGTGCTGCTGACCGAGGCCCCCCTGAACCCCAAGGCCAACCGCGAGAAGATGCCCAGGTGAGTGGCCCGCTACCTCTTCTGGTGGCCGCCTCCCTCCTTCCTGGCCTCCCGGAGCTGCGCCCTTTCTCACTGGTTCTCTCTTCTGCCGTTTTCCGTAGGACTCTCTTCTCTGACCTGAGTCTCCTTTGGAACTCTGCAGGTTCTA
+
CCCCCCCCFFFFGGGGGGGGGFHHGEGECFHHHGGGGGFGGHGHHGGGDGGGHHGHHHHGGGGGGGGGGGGHFHHGGGGHGHHHHFGGGGGGGGHHHHHHHHHGHHHHHHGGHHGGGGGHHHHHHHHHHHGHHGGGGGHGHHGHHGGGGGGGGGGGGA-ADGGGGGFFFFFFFFFFFFFFFFFFFFFFFFFFFFDFFFFFFFFFFEFFFFFFFFFFFFFFFFFEFFFFFFFFFFFFFFFFFFFFFFFFFFB
@M05620:37:000000000-D9766:1:1101:4643:7158 1:N:0:89
AGTGCCAGCTCTCAATCGCACAGGGGACCCAGGGCCTGGCCCCTCCATCCAGAAAACCTATGACCTCACCCGCTACCTGGAGCACCAACTCCGCAGCTTGGCGTGGGCCTATGGGAGTTTTAGCGGAGTGAGGCGGGGGGTCCGGACCGTCCTCGCCGTGGGGGAATCTGGTCCATAACGGGGGGCGGTGGGGCTATATGGCTCTTACCGGTCCGGCTGTCTGGTCTCTCTCCTGCCCTTTGCTCGGTCGA
+
>>>AAFFCAFFFGGGGGGG2AAFHFGGEEEGHFAE2AAGHFHGFGGEGFGHFGBFGGGHFHHHHHHGHHHGGGE?EHHHFFGHGFHHHGFHHEECEEGHHGHC?/>/?FF?GF202??<22222<>/</<F1?.>----99..-;.---.9;./.--;BFF-@--9.//;//;FFF///;>.9---;9-9.-;?9./////..////9/.---9---;;A/9FFFB///9////;FFF///9/B/AD.9-;
@M05620:37:000000000-D9766:1:1101:4914:7172 1:N:0:89
ACCACACATTCTACAATGCGCTGCGTGTGGCTCCCGAGGAGCACCCCGTGCTGCTGACCGAGGCCCCCCTGAACCCCAAGGCCAACCGCGCGAAGATGCCCAGGTGAGTGGCCCGCTACCTCTTCTGGTGGCCGCCTCCCTCCTTCCTGGCCTCCCGGCGCTGCGCCCTTTCTCACTGGTTCTCTCTTCTGCCGTTTTCCGTAGGACTCTCTTCTCTGACCTGAGTCTCCTTTGGAACTCTGCAGGTTCTA
+
BBBBBBB>BBBFGGGGGG4AEEGGGFGAAEGGG2BE2EEEGHGHHGG0AEEGGHHHHHH>E@EFGGGGGGGHCHHGGGGHGHHHHGGGGG/>DGG/FGHHHHGFHHGHHHGGHHGGGGGHHHHHHHHHGHGGHGGGGGGGGGGGGGGGGGGGGGGGFB-;BBBFBBFB?FFFFFFFFFFFFFFFFFFF9FFFFBDFFFFFFFFDFBFFFFFFFFF:;F9FFFF/FFF/;BFFFFFFFFFFFFFFFFFFFFF
@M05620:37:000000000-D9766:1:1101:20374:7178 1:N:0:89
ACCACACCTTCTACAATGAGCTGCGTGTGGCTCCCGAGGAGCACCCCGTGCTGCTGACCGAGGCCCCCCTGAACCCCAAGGCCAACCGCGAGAAGCCGAGGCGAGTGGCCCGCTCCCTCTTCTGGTGGCCGCCTCCCTCCTTCCTGGCCTCCCGGCGCTGCGCCCTTTCTCCCTTGTTCTCTCTTCTGCCGTTTTCCGTCGGACTCTCTTCTCTGCCCTGCGTCTCCTTTGGAACTCTGCCGGTTCTCGAT
+
DCDDCDDDFFFFGGGGGGGGGGHHGGGEEGHHHGGGGGGGGHHHHGGGGGGGGHGHHHHGGGGGGGGGGGGHGHHGGGGHGHHHHGGGGGGGGGHHG><<C/><@CHEC<CAFFGGGHHHHHH0G0:EC.;B@EDGGGGGGGGGGF/;AFFGFD-@@CFCD-9DDFFFFFF0BF0::BBFBFFFFBFBFFF::BEFFDF.9C--@FFFFFFFFFFFFEFF.;ADDFFFFFF/B0:BF:00:@D;DAB;9BF
@M05620:37:000000000-D9766:1:1101:11949:7184 1:N:0:89
AGTGCCAGCTCTCAATCGCACAGGGGACCCAGGGCCTGGCCCCTCCATCCAGAAAACCTATGACCTCACCCGCTACCTGGAGCACCAACTCCGCAGCTTGGCTGGGACCTATGTGAGTATCCAGCGTAGGAATCTGGGAGTTGGGGAGGAGTGAGGAGTTGGGGAAAGACAGTCCTAACCGTGGAGGGTTCTGGTAAATGATGGGGTGAGGAGGGGCTCTTTGGCTCCCACCAGTCCCCCTGTCTGGTCTA
+
AA3AAFFFBFFFDGGGGFGGCGHHGGGGGGHHGGGGGCHFGHGHGGHGDGHGFC3FHGBGHHEHHHFHHHHGGGCEHHHCHGHC1FHHGFHHGDCEGFHHGHHFEGHHGHHHEDHHEGHHHHHHHGAECFHHHHHHGFGFD0GHGCGGGGGHHGGHH?CGFFCGGGHFHHHGFFHHHHHH@EEGGGGG9FGFGGFFGGFGGGGGGGFBFFFFFBBBB;EFFFFFFFFFFFFFFFFFFFFFBFFFFFFFFFF
@M05620:37:000000000-D9766:1:1101:23052:7191 1:N:0:89
ACCACACCTTCTACAATGAGCTGCGTGTGGCTCCCGAGGAGCACCCCGTGCTGCTGACCGAGGCCCCCCTGAACCCCAAGGCCAACCGCGAGAAGATGAACCCAGGTGAGTGGCCCGCTACCTCTTCTGGTGGCCGCCTCCCTCCTTCCTGGCCTCCCGGCGCTGCGCCCTTTCTCACTGGTTCTCTCTTCTGCCGTTTTCCGTAGGACTCTCTTCTCTGACCTGCGTCTCCTTTGGAACTCTGCAGGTTC
+
BBABBAAAFFFFGGGGGGGFGGGHGDDEGGAGHGGGGGG?EFGHHGGGEDEE5GGBGHHGGCEEGGGGGGGGHHHGGGGHGHHHHGGCGGGGGGHBGFHFDCFGC/FG1?GHEGHHGGGGGFHHDHHHGGGHCCHGGGGGHGHHGGGGGGGGGGGGGGE@-:@==D?-A9-FFFFFFFFFFBFFFFFFFFFFFFFBAAFEFFDFFBDFFFBFFFFFFFFFFFFFF.@DBFFFFFF//BFFFFFFFFFF9F/
@M05620:37:000000000-D9766:1:1101:16416:7202 1:N:0:89
ACCACACCTTCTACAATGAGCTGCGTGTGGCTCCCGAGGAGCACCCCGTGCTGCTGACCGAGGCCCCCCTGAACCCCAAGGCCAACCGCGAGAAGATGAACCCAGGTGCGTGGCCCGCTACCTCTTCTGGTGGCCGCCTCCCTCCTTCCTGGCCTCCCGGCGCTGCGCCCTTTCTCACTGGTTCTCTCTTCTGCCGTTTTCCGTAGGACTCTCTTCTCTGACCTGCGTCTCCTTTGGAACTCTGCAGGTTC
+
BBBBBBBBFFFFGGGGGGGGGGHHGEGAAEHHHGFGDFGGGHHHHGGGDGGGHHGHHHGGGGGGGGGGGGGGHHHGGGGHGHHHHGGGGGGGGGHGHFHHHHGGHGHH1CFGDGHHGGG-AHHHHHGHHHHGGHHGGGGGHGGGGGGGGGGGGGGGGGGGAGFFFFFFFFFFFFFFFFFFFFFFFFFFFFFFFFFFDDFFFFDF.DFFFFFFFFFFFFFF/BBFF.;ADFFFFFFFFFFFFFFFF;BFFF/
@M05620:37:000000000-D9766:1:1101:18421:7236 1:N:0:89
ACCACACCTTCTACAATGAGCTGCGTGTGGCTCCCGAGGAGCACCCCGTGCTGCTGACCGAGGCCCCCCTGAACCCCAAGGCCAACCGCGAGAAGATGCCCAGGTGAGTGGCCCGCTACCTCTTCTGGTGGCCGCCTCCCTCCTTCCTGGCCTCCCGGAGCTGCGCCCTTTCTCACTGGTTCTCTCTTCTGCCGTTTTCCGTAGGACTCTCTTCTCTGACCTGAGTCTCCTTTGGAACTCTGCAGGTTCTA
+
BBBABBBBFFFFGGGGGGGDGDHFGAEBCEHHCFGGGGGGGHHHHGGGGGGGHHHHHHHGGGGGGFGGGGGHHHHGGGGHEFHHHGGCGGBB/DFFFHHHHHHGHHHHHHGGHHGGGGGHHHHHHHHHHHGHHGGGGGHGHHGHHGGGGG.FFGGGGG-;BGGGGGFBBFFFFFFFFFFFFFFFFFFFFFFFFBFFFFFFFFFFFFFFFFFFFFFFFFFFFFFFFFFFFFFFFFFFFFFFFFFFFFFFFF9
@M05620:37:000000000-D9766:1:1101:12901:7263 1:N:0:89
ACCACACCTTCTACAATGAGCTGCGTGTGGCTCCCGAGGAGCACCCCGTGCTGCTGACCGAGGCCCCCCTGAACCCCAAGGCCAACCGCGAGAAGATGAACCCAGGTGCGTGGCCCGCTCCCTCTTCTGGTGGCCGCCTCCCTCCTTCCTGGCCTCCCGGCGCTGCGCCCTTTCTCACTGGTTCTCTCTTCTGCCGTTTTCCGTAGGACTCTCTTCTCTGCCCTGCGTCTCCTTTGGAACTCTGCCGGTTC
+
BABCCCCAFFFFGGGGGG5FGGHHGEGAAEHGHFGEEGGGFHHHHGGFGEGGFHHHHHHEECCEGGGGGGGHGHHGGGGHGHHHHGGGGG/CGGHEHHHHHHGFHGHH1CGGGGHHGGG-CGHHHHHHHHHHDGHGGGGGGGGGEGGGGGGGGGGGGGGG?D@BFFFFFFFFFFFFFFFFFFFFFFF;BFFFFFFFADFFFFFF9ADFFFFFFFFFFFFF/F.FFEB;B9BFFFFFFFFFFFFFF/;@;D.
@M05620:37:000000000-D9766:1:1101:24674:7264 1:N:0:89
ACCACACCTTCTACAATGAGCTGCGTGTGGCTCCCGAGGAGCACCCCGTGCTGCTGACCGAGGCCCCCCTGAACCCCAAGGCCAACCGCGAGAAGATGAACCCAGGTGCGTGGCCCGCTACCTCTTCTGGTGGCCGCCTCCCTCCTTCCTGGCCTCCCGGCGCTGCGCCCTTTCTCACTGGTTCTCTCTTCTGCCGTTTTCCGTAGGACTCTCTTCTCTGACCTGAGTCTCCTTTGGAACTCTGCAGGTTC
+
AAABB4AAFFBFFGGFBBBGDFFGEEEEF2GGHGG2EEE2EGHHHGGGFEGEHGHHHHHGGEEGFGEEGGGHHHEGGGGHGHHEEGGGG/<BDFFFGGHFHHGGHGHG1AFGGGHHGGGCCHHHHHHHHHHHGHHGGGGGHGGG.FFGFFFFGGGGGGGG-ABB>DBBFBBFFFFFBFFFFFFFFFFFFFFFFFFBFFFFFFDBADFFFFFFFFFFFFEFBFBBF/9BFFFFFFFFFFFFFFFFE/BFAF/
@M05620:37:000000000-D9766:1:1101:18870:7293 1:N:0:89
AGTGCCAGCTCTCAATCGCACAGGGGACCCAGGGCCTGGCCCCTCCATCCAGAAAACCTATGACCTCACCCGCTACCTGGAGCACCAACTCCGCAGCTTGGCTGGGACCTATGTGAGTATCCAGCGTAGGAATCTGGGAGTTGGGGAGGAGTGAGGAGTTGGGGAAAGACAGTCCTAACCGTGGAGGGTTCTGGTAAATGATGGGGTGAGGAGGGGCTCTTTGGCTCCCACCAGTCCCCCTGTCTGGTCTA
+
AABBBFFFBFFFGGDGGFFEGGGHEAEEAFHHGGGGDFHHFHGHGGHHHHHHEHFGHGHHHHEHHHHHHHHGGFEGHHGFGGG?EGFHGGHGGGFEGHHHGHHF<EFGGHHHHHHHHGHHHHHHHGEDDGHGHHHHHGHGGHHHGGGGGGGHHHHHGGFHHHGGGGHHGHHHHGHGHHGHGDEGGGGG;CFGGGGGGGGGFFGGGGFFFFFFFFFFFFFFFFFFFFFFFFFFFFFFFFFFFFFFFFFFFFF
@M05620:37:000000000-D9766:1:1101:18873:7316 1:N:0:89
AGTGCCAGCTCTCAATCGCACAGGGGACCCAGGGCCTGGCCCCTCCATCCAGAAAACCTATGACCTCACCCGCTACCTGGAGCACCAACTCCGCAGCTTGGCTGGGACCTATGTGAGTATCCAGCGTAGGAATCTGGGAGTTGGGGAGGAGTGAGGAGTTGGGGAAAGACAGTCCTAACCGTGGAGGGTTCTGGTAAATGATGGGGTGAGGAGGGGCTCTTTGGCTCCCACCAGTCCCCCTGTCTGGTCTA
+
BCABCFFFCFFFGGGGGGGGGGHGGGGGGGHHGGGGGGHHFHGHGGFHHHHHHHHHHGHHHHHHHHHHHHHGGEGGHGHHGHHHHHFHGHHHGGGGGHGHGHHGGGHHGHHHHHHHHHHHHHHHHGGGGGHHHHHHHHHGGHHHGGGGGGGHHHHHHGHHHHGGGGHHHHHHHHHGHHHGGGGGGGGGFGGGGGFGGGGGGGGGGGFFFFFFFFFFFFFFFFFFFFFFFFFFFFFFFFFFFFFFFFFFFFF
@M05620:37:000000000-D9766:1:1101:14628:7317 1:N:0:89
ACCACACCTTCTACAATGAGCTGCGTGTGGCTCCCGAGGAGCACCCCGTGCTGCTGACCGAGGCCCCCCTGAACCCCAAGGCCAACCGCGAGAAGCCCAGGTGAGTGGCCCGCTCCCTCTTCTGGTGGCCGCCTCCCTCCTTCCTGGCCTCCCGGCGCTGCGCCCTTTCTCCCTTGTTCTCTCTTCTGCCGTTTTCCGTAGGACTCTCTTCTCTGCCCTGCGTCTCCTTTGGAACTCTTCCGGTTCTCGAT
+
BBB?ABBBFFFFGGGGFGFFGBHFGAEBCAGGAEGEEGGFGHHHHGGGGGGGHHHFHHHECGGGGDGGGGG2GFHGGGAHEEHHHGDEDGDCCFGHH/?GF1?<?FFFF<?CGGCEFHHHHHHHHHHG<.<CGGGHGHEGHHHGGG/9FFFGGGGA?-@FFF-ACFFFFFFBFFBFFFFFFFFFFFFFFEFDDFFFFFF.ADBBFFBFFFFFFFFFFFFF.@DFFFFFFB/9F:;9F//99ADFF?B9.BB
@M05620:37:000000000-D9766:1:1101:20943:7325 1:N:0:89
AGTGCCAGCTCTCAATCGCACAGGGGACCCAGGGCCTGGCCCCTCCATCCAGAAAACCTATGACCTCACCCGCTACCTGGAGCACCAACTCCGCAGCTTGGCTGGGACCTATGTGAGTATCCAGCGTAGGAATCTGGGAGTTGGGGAGGAGTGAGGAGTTGGGGAAAGACAGTCCTAACCGTGGAGGGTTCTGGTAAATGATGGGGTGAGGAGGGGCTCTTTGGCTCCCACCAGTCCCCCTGTCTGGTCTA
+
BBAABFFFCFFFGGGGGGGGGGHHGGGGGGHHGGGGGGHHHHGHGGHHHHHHHHHHHGHHHHHHHHHHHHHGGGGGHHHHHHHHHHHHGHHHGGGGGHHHGHHGGGHHGHHHHHHHHHHHHHHHHGGGGGHHHHHHHHFGGHHHGGGGGGGHHHHHHGHHHHGGGGHHHHHHHHHHHHHHGGGGDFGGGGGGGGGGGGGGGGGGGGFFFFFFFFFFFFFFFFFFFFFFFFFFFFFFFFFFFFFFFFFFFFF
@M05620:37:000000000-D9766:1:1101:10105:7345 1:N:0:89
AGTGCCAGCTCTCAATCGCACAGGGGACCCAGGGCCTGGCCCCTCCATCCAGAAAACCTATGACCTCACCCGCTACCTGGAGCACCAACTCCGCAGCTTGGCTGGGACCTATGTTGAGTATCCAGCGTCGGAATCTGGGAGTTGGGGAGGGGTGAGGGGTTGGGGAACGCCAGCCCTAACCGTGGAGGGTTGTGGTAAATGATGGGGTGAGGAGGGGCTCTTGGGCTCCCACCAGTCCCCCTGTCTGGTCT
+
BBABAFFFCFFFGGGGGGGGGGHGGGGGGGHHAEEGGGHHHHGHGGHHHHHHHHHHHGHHHHGHHHHHHHHGGEEEHHHHBFGHHHH?EHHHG?EGGCGHGHHG?EGHGHHHHH3DDGD33DF32<///>/A/<1FGH??>C<GGGGCFC-<<::;:.-;-;CGCGG.9.:=?.C.9CBFFFDFF.;ACD9-9;.9;BBBFB/BFFFABAFF/ADF;--.BF/B../:EE/FFE./;FFFD-.//////:9
@M05620:37:000000000-D9766:1:1101:15755:7387 1:N:0:89
AGTGCCAGCTCTCAATCGCACAGGGGACCCCGGGCCTGGCCCCTCCATCCCGAAAACCTATGACCTCCCCCGCTACCTGGAGCACCAACTCCGCAGCTTGGCTGGGACCTATGTGAGCATCCAGCGCAGGAATCTGGGAGCTGGCGAGGAGTGAGGAGTTGGCGAAAGACAGTCCTAACCGTGGAGGGTTCTGGTCAATGATGGGGTGAGGAGGGCCCTTTTCGCTCCCACCAGTCCCCCTGTCTGGTCTA
+
>1>AADFBACBFAFGFGFGFEAGFGGGGGE00F/AE/AFF0BE/EEF11B/B///>FE01F@FF1G@/B//EE>>EHBGFHGHFCGGHG0BGGG/<B0FG/G1/?EG0/?11<F11?111?GBGHC--CC.0110=</...<//.--;CCCG.C0.0.//0;/---;.9CF/CFG9F9/;--9-;EF-:;;FB/;///;:9//;-BB-9-A/--9-;--;///-;---;-;B-9://9----;///;/;B/
@M05620:37:000000000-D9766:1:1101:24556:7413 1:N:0:89
ACCACACCTTCTACAATGAGCTGCGTGTGGCTCCCGAGGAGCACCCCGTGCTGCTGACCGAGGCCCCCCTGAACCCCAAGGCCAACCGCGAGAAGATGCCCAGGTGAGTGGCCCGCTACCTCTTCTGGTGGCCGCCTCCCTCCTTCCTGGCCTCCCGGAGCTGCGCCCTTTCTCACTGGTTCTCTCTTCTGCCGTTTTCCGTAGGACTCTCTTCTCTGACCTGAGTCTCCTTTGGAACTCTGCAGGTTCTA
+
AAAAAAAAFFFFGGGGFGEBG1G1FAAE00GGFFFEEGGG?FHHHGGE/AEFBGFCGHFE?E?EGCGGGGACGCGGGE?HEEHHFFECC/<//A0F1F1CFHEFFHGF<FFEFE-CC@CGDGHHFHHBDGAGCCGGGCEGHFCGHGGGGGGGGFFEB@-A@FFFGGF@-BFFFFFFBFF9BBFFFFFFFFFFF@FAF-/FFFF--/;;BFFFFFFFFFBFFFFBBBFFF//9/;/BFFFBBFFFFFFFFF;
@M05620:37:000000000-D9766:1:1101:11278:7433 1:N:0:89
ACCACACCTTCTACAATGAGCTGCGTGTGGCTCCCGAGGAGCACCCCGTGCTGCTGACCGAGGCCCCCCTGAACCCCAAGGCCAACCGCGAGAAGATGCCCAGGTGAGTGGCCCGCTACCTCTTCTGGTGGCCGCCTCCCTCCTTCCTGGCCTCCCGGCGCTGCGCCCTTTCTCACTGGTTCTCTCTTCTGCCGTTTTCCGTAGGACTCTCTTCTCTGACCTGAGTCTCCTTTGGAACTCTGCAGGTTCTA
+
BBBBBBBAFFFFGGGGGGFGGGHHGGGBAFHHHGFGFGGGGHHHHGGGEEGGFHGHHHHEFCCGGGGGGGGHHHHGGGGHGHHHHGGGGG<CGGHGHHGHHHHFHHHHGGGGHHGGGGGHGHFHHHHEHH?CCFCGGGHGGHGGHFGBB/AFGGGGA@9A@@FFFFFFFFFFF/:FFFFFFFFFFFFFFFFFFBDAFEFFFFFDFFFFFFFFFFFFFBFFFFFFFFF/BFFFFFEFFFFF/BFFBA.BFF/
@M05620:37:000000000-D9766:1:1101:9499:7434 1:N:0:89
AGGGCCAGCTCTCAATCGCACAGGGGACCCAGGGCCTGGCCCCTCCATCCAGAAAACCTATGACCTCACCCGCTACCTGGAGCACCAACTCCGCAGCTTGGCGTCGGAATCTGGGAGTTGGGGCGGCGTGAGGAGTTGTGGCCCGCCCGTCCTACCCGTGGCGGGTTCTGGTCCATGATGGGGTGAGGAGGGGCTCTTTGGCTCCCACCAGTCCCACTGTCTGGTCTATCTCCTGCCCTTCGATCGGCCGA
+
11>>>>1>AFFFE1F31AA1AA0F00AA00BG0AA/A/F00FEHGGHG10BA101BBEAFGH2F@D1FGHHCE>>EGFHCBFHF0F0??BGGGGCE/BFGFGG</<C<//FGHFHGFFGH1@C/>C-CC@.EH0CBFF0;E.AAA@@?AA.AABBFFBAB@-@@@@EFFFFF//FFFFFFF?BA@-;A/;B<@@<FFFFFFFFFFFFFF?AFFF//9ABFFFFFFFFFFFFFFFFFFFFF-AAFF@F9-;9
@M05620:37:000000000-D9766:1:1101:21142:7439 1:N:0:89
AGTGCCAGCTCTCAATCGCACAGGGGACCCAGGGCCTGGCCCCTCCATCCAGAAAACCTATGACCTCACCCGCTACCTGGAGCACCAACTCCGCAGCTTGGCTGGGACCTATGTGAGTATCCAGCGTAGGAATCTGGGAGTTGGGGAGGAGTGAGGAGTTGGGGAAAGACAGTCCTAACCGTGGAGGGTTCTGGTAAATGATGGGGTGAGGAGGGGCTCTTTGGCTCCCACCAGTCCCCCTGTCTGGTCTA
+
BCBBBFFFCFFFGGGGGFGGGGHHGGGGGGHHGGGGGGHHHHGHGGHHHHHHHHHHHGHFHHGHHHHHHHGGGGGGHGHHHHHHHHHHGHHHGGFGGHHHGGHGGFHHGHHHHHGHHHHGHHHHHGGGGGHHHHHHHGGGGHHHGGGGGGGHHHHGHGHHHHGGGGHHHHHHHHHHHHHGGGFGGGGGFGGGGGGGGGGGGGGGGGFFFFFFFFFFFFFFFFFFFFFFFFFFFFFFFFFFFFFFFFFFFFF
@M05620:37:000000000-D9766:1:1101:18503:7439 1:N:0:89
ACCACACCTTCTACAATGAGCTGCGTGTGGCTCCCGAGGAGCACCCCGTGCTGCTGACCGAGGCCCCCCTGAACCCCAAGGCCAACCGCGAGAAGATGCCCAGGTGAGTGGCCCGCTACCTCTTCTGGTGGCCGCCTCCCTCCTTCCTGGCCTCCCGGAGCTGCGCCCTTTCTCACTGGTTCTCTCTTCTGCCGTTTTCCGTAGGACTCTCTTCTCTGACCTGAGTCTCCTTTGGAACTCTGCAGGTTCTA
+
BBBBBBBBFFFFGGGGGGGGGGHHGFGBGEHHHGGGGGGGGHHHHGGGGGGGHHHHGHHGGGGGGGGGGGGHHHHGGGGHGHHHHGGGGGDGGGHHHHGHHHHGFHHHHHGGHHGGGGGHHHHHHHFHHHGHHGGGGGHGHHGHHGGGFGGGGGGGGG-BFGGGAGFFFFFFFFFFFFFFFFFFFFFFFFFFFFFFFFFFFFFFFFFFFFFFFFFFFFFFFFFFFFFFFF/FFFFFFFFFFFFFFFFFFFB
@M05620:37:000000000-D9766:1:1101:14143:7448 1:N:0:89
ACCACACCTTCTACAATGAGCTGCGTGTGGCTCCCGAGGAGCACCCCGTGCTGCTGACCGAGGCCCCCCTGAACCCCAAGGCCAACCGCGAGAAGATGAACCCAGGTGAGTGGCCCGCTACCTCTTCTGGTGGCCGCCTCCCTCCTTCCTGGCCTCCCGGCGCTGCGCCCTTTCTCACTGGTTCTCTCTTCTGCCGTTTTCCGTAGGACTCTCTTCTCTGACCTGCGTCTCCTTTGGAACTCTGCAGGTTC
+
BBB@AABBFFFFGGGGGGGGGFHHGEEEDEGHFGGFGGGGGHHHHGGGFGGGHHGHHHHGGGGGGGGGGGGHHGHGGGGHEFHHHGGGGGGGFGHHFFF2FGGGHGHG1GHHGGHHGGGFGHHHHHHHHHHHFFHGGGGGHGHHGGGGGGGGGGGGGGGC-9BFFFFFFFFFFFFFFFFFF9BFFFFFFFFFFFFFADFFFFBFFFFFFFFFFFFFFFFFBFFFFEFFFFFFFFFFFFFFFFFFF//AAF/
@M05620:37:000000000-D9766:1:1101:4445:7450 1:N:0:89
ACCACACCTTCTACAATGAGCTGCGTGTGGCTCCCGAGGAGCACCCCGGGCTGCTGACCGAGGCCCCCCTGAACCCCAAGGCCAACCGCGAGAAGACCCGGTGACTAGCCCGCTACCTCTTCTGGTGGCCGCCTCCCTCCTCCTCGGTCGCCCGGAGCTGCGCCGTTTCTCACCGGTGCTCTCCTCTGCTGTTTTCCGCAGTACCCTCCTCTCTGATCTCATGCGCCTTTGTAACTATGCAGCTTCTAGAT
+
AAAAAAAAFF1DFGGGGBD11A1BEAFFAEHHHGG00EE/EGHFHGGG/EEGG/1BFGFEGGCEGGGGEEGHHHGGGGGHEHHHGGG?GG@@@C0C<0?<//-.111>0<0--<-</000=GHHBC/ECC;CC:E?./;AF/C//.9.;-;9.----9-:;-;A-9-//;9//-9999-;99//;9BFF/B///://--;9-///9;---;FB9/9/9;/9//;-:-;-9B//:/:/:9F99///:;/9//
@M05620:37:000000000-D9766:1:1101:18902:7479 1:N:0:89
ACCACACCTTCTACAATGAGCTGCGTGTGGCTCCCGAGGAGCACCCCGTGCTGCTGACCGAGGCCCCCCTGAACCCCAAGGCCAACCGCGAGAAGATGCCCAGGTGAGTGGCCCGCTACCTCTTCTGGTGGCCGCCTCCCTCCTTCCTGGCCTCCTGGAGCTGCGCCCTTTCTCACTGGTTCTCTCTTCTGCCGTTTTCCGTAGGACTCTCTTCTCTGACCTGAGTCTCCTTTGGAACTCTGCAGGTTCTA
+
BBAAABABFFFFFGGBGGGDGDFCEAEEHEFHFGGEGGGGGHHHHGGGG?EEGGHHHHHGGGGGGGEGGGGHHHEEGGGHFHHHHGGEGCDC@GFHHHHGHGHGC1<<F1/FHH-AD@DFHHH0<00G0/.CHC-AA.:CC/:/0CBB0:A.;FA/=/;9C9//-A.ABFFFFEBBF/.;B9///:/B/BF/BBAFFEFFAFA../;9/9//BFB999/FFFBB.FBFFFFFFB/BFFFFEBF/FF.;FF9
@M05620:37:000000000-D9766:1:1101:15701:7524 1:N:0:89
ACCACACCTTCTACAATGAGCTGCGTGTGGCTCCCGAGGAGCACCCCGTGCTGCTGACCGAGGCCCCCCTGAACCCCAAGGCCAACCGCGAGAAGATGAACCCAGTTGAGTGGCCCGCTACCTCTTCTGGTGGCCGCCTCCCTCCTTCCTGGCCTCCCGGACCTGCGCCCTTTCTCACTGGTTCTCTCTTCTGCCGTTTTCCGTAGGACCCTCTTCCCTGACCTGAGTCTCTTTTGGAACTCTGCAGGTCC
+
ABABA?AAFFFFGGGFGGGGGGGFGGGGFFGHGGGG?EG?EGGHHGGGEGGGHFHHHHHGCECGFGGGGGGGFGGGGGGGGHHHHGGGGGGGCGHHFHHFFHGF?11??1??/FGG-@@CGBDFBDD0=DDFDFF-C@AEHEFFEGBGG0F/9.09AED-;-;;BA-;A-99///;/9:9.BF//9/;FB///;BAD.FAFF.99A9BB../;F/B/;B9.BB/;BF9//B/;BBB=FB999//B/BEF//
@M05620:37:000000000-D9766:1:1101:7085:7550 1:N:0:89
ACCACACCTTCTACAATGAGCTGCGTGTGGCTCCCGAGGAGCACCCCGTGCTGCTGACCGAGGCCCCCCTGAACCCCAAGGCCAACCGCGAGAAGATGAACCCAGGTGAGTGGCCCGCTCCCTCTTCTGGTGGCCGCCTCCCTCCTTCCTGGCCTCCCGGCGCTGCGCCCTTTCTCTCTGGTTCTCTCTTCTGCCGTTTTCCGTAGGACTCTCTTCTCTGACCTGAGTCTCCTTTGGAACTCTGCAGGTTC
+
AAAAAAAAFFBFAFG13AB1DAEGAAEEGGCEGFGGGGG?EHGHHGAEEFGFHGHHHHHGGGGCFGGGGGGHHGFFGGGFFHHHHGGGCGCCGGHGHHGHGHC/?/11?F1?/?FG-<A-C.<CHHFBGHD/EHH-::.;GF:B;F0FFF0/9ABCFEF@GA@@-A-@A99BB/FB/9BF/;/9//9/B/9BB;:@ABFFFF-B;A-999B99F;9FF/F/;9BB9-;9/9/9FFFFBFFFFFBF/9AFF/
@M05620:37:000000000-D9766:1:1101:24308:7574 1:N:0:89
ACCACACCTTCTACAATGAGCTGCGTGTGGCTCCCGAGGAGCACCCCGTGCTGCTGACCGAGGCCCCCCTGAACCCCAAGGCCAACCGCGAGAAGATGCCCAGGTGAGTGGCCCGCTACCTCTTCTGGTGGCCGCCTCCCTCCTTCCTGGCCTCCCGGAGCTGCGCCCTTTCTCACTGGTTCTCTCTTCTGCCGTTTTCCGTAGGACTCTCTTCTCTGACCTGAGTCTCCTTTGGAACTCTGCAGGTTCTA
+
BBBCBBCCFFFFGGGGGGGGGGHHGEEEHGHHHGGGGGGGGHHHHGGGEFGGFGHHHHHGGGGGGGGGGGGEHHHGGGCHGHHHCFGGGFGGGGHGHGHHHHHGHHHHHHGGHHGGGGGHHHHHHHHHHHGHHGGGGGHGHHGHHGGGGGGGGGGGGDFGGGGGGGFFFFFFFFFFFFFFFFFFFFFFFFFFFFDFFFFFFFFDDFFFFFFFFFFFFFFFFFFFFFFFFFFFFFFFFFFFFFFFFFFFFF;
@M05620:37:000000000-D9766:1:1101:24040:7576 1:N:0:89
ACCACACCTTCTACAATGAGCTGCGTGTGGCTCCCGAGGAGCACCCCGTGCTGCTGACCGAGGCCCCCCTGAACCCCAAGGCCAACCGCGAGAAGCCCAGGTGAGTGGCCCGCTCCCTCTTCTGGTGGCCGCCTCCCTCCTTCCTGGCCTCCCGGCGCTGCGCCCTTTCTCACTGGTTCTCTCTTCTGCCGTTTTCCGTAGGACTCTCTTCTCTGACCTGAGTCTCCTTTGGAACTCTGCCGGTTCTCGAT
+
CBCCCCCCFFFFGGGGGGGGGGHHGGGEGGHGHGGGGGGGGHGHHGGGGGGGHHHHHHHGGGGGGGGGGGGHGHHGGGGHGHHHHGGGGGGGGGHHGHFHG?FGHHHGGHHGGG-CGHHHHHHHHFHGHFGGGGGHGHHGHHHGGGEFGGGGGGG?FGGFFFFFFFFFFFF0BFFFBFFFFFFFFFFFFFF;AFFFFFF.ADFFFFFFFFFFFFF0;FFF/FFFFFFFFFFFFFFFFFFF0;B@FFF0AFF
@M05620:37:000000000-D9766:1:1101:20454:7584 1:N:0:89
AGTGCCAGCTCTCAATCGCACAGGGGACCCAGGGCCTGGCCCCTCCATCCAGAAAACCTATGACCTCACCCGCTACCTGGAGCACCAACTCCGCAGCTTGGCGTAGGAATCTGGGAGTTGGGGAGGAGTGAGGAGTTGGGGAAAGACAGTCCTAACCGTGGAGGGTTCTGGTAAATGATGGGGTGAGGAGGTGCTCTTTGGCTCCCACCAGTCCCCCTGTCTGGTCTATCTCCTGCCCTTAGATCGGAAGA
+
B?AABFFFCFFFGGGGGGGGGGHHGGGGGGGHGGGGGGHHGHGHGGHGHHHHHHEHHGHHHHHHHHHHHHHGGGGGHHHHHGHHHHHHGHHHGGGGGGHHGH??/>?2BBGHHEHGGGHFG/@</A/<?FGF0C/<<FFFG...=//<GG0<DGD/CFG.C;GGF.C.G;C009;F9F;0CEE:?AFG0:..;0CB90;F//999A..9AF/9::.AF.;9BFF///B/9/BB//BFF///FB/:AD...:
@M05620:37:000000000-D9766:1:1101:10948:7587 1:N:0:89
AGGGCCAGCTCTCCATCGCACAGGGGACCAAGGGCCTGGCCCCTCCATCCAGAAAACCTATGACCTCACCCGCTACCTGGAGCACCAACTCCGCAGCTTGGCTGGGACCTATGTGAGTATCCAGCGTAGGAATCTGGGAGTTGGGGAGGAGTGCGGAGTTGGGGAAAGACAGTCCTAACCGTGGAGGGTTCTGGTAAATGATGGGGTGAGGAGGGGCTCTTTGGCTCCCACCAGTCCCCCTGTCTGGTCTA
+
>111>>1AAFFFFBF1BAEAEAGCF0AAE0BGABF/BFCGGHGHGG0GHGHGHCH0FEHHDEGHHDFGHHH>E>>>GHDBBBFGFH0??FGBAE?EEHBFGHHGGGHHGHCGHHHHHHHHHHDGHGG?CGDGHHHHHH0FGHHHGC.@C<<CH0AC-CFHHHGG..:G/GFGGGGGE0CFGGGG.CFGCGGGGGFFFFFFFFFFFFF@EF?BAB@<@@FFFFFFFFFFFBFFFFFFFFFF@FFFFFFFFFB
@M05620:37:000000000-D9766:1:1101:11413:7599 1:N:0:89
AGGGCCAGCTCTCAATCGCACAGGGGACCCAGGGCCTGGCCCCTCCATCCAGAAAACCTATGACCTCACCCGCTACCTGGAGCACCAACTCCGCAGCTTGGCTGGGACCTATGGAGTATCCAGCGTAGGAATCTGGGAGTTGGGGAGGAGTGAGGAGTTGGGGAAAGACAGTCCTAACCGTGGAGGGTTCTGGTAAATGATGGGGTGAGGAGGGGCTCTTTGGCTCCCACCAGTCCCCCTGTCTGGTCTAT
+
>>3>AAAABFFFGGGCGFGGGGHHGGGGGGHHGGGGGFHGHHGHGGHHHHHHEE3GHGHHHHEHHHGHHHHGGEEGHHHHGHHHHHHHGHHHGGGGGHHHGHHGGGHHGHHHHH1GHGHHHGHHGC<CFFGGHHHHHCFGHGGDG.ADDGHHBGGCEGHHFGGGGHHFHHHHHHHHHGGGDGGBEGG;FGGGGFFBFGGGGGGFFDBFFFFFFBBBBFFFFFFFFFFFFFDEF;FFFFFBFFFFFFBBFF;
@M05620:37:000000000-D9766:1:1101:17974:7604 1:N:0:89
AGTGCCAGCTCTCAATCGCACAGGGGACCCAGGGCCTGGCCCCTCCATCCAGAAAACCTATGACCTCACCCGCTACCTGGAGCACCAACTCCGCAGCTTGGCTGGGACCTATGTGAGTATCCAGCGTAGGAATCTGGGAGTTGGGGAGGAGTGAGGAGTTGGGGAAAGACAGTCCTAACCGTGGAGGGTTCTGGTAAATGATGGGGTGAGGAGGGGCTCTTTGGCTCCCACCAGTCCCCCTGTCTGGTCTA
+
>AAAAFFFAFCFGGGGGFFFE0G0BE0EFGEHGCEG/BABGGEHFGHHH0BG1F10BEHF1B2DGEGGHHH>EGGGHHH0FGHFGHFHG0FHGE/E/BGHCHHGEEHHGHHHGFHHHFGHHHHHHGFGCGHHHHHHHHHGGHHHGGGGGGGHHHHHGGHHHHGGGGHHHHHHGHHHHHGHGCCAGGGG;FGGGGFGGGGGGGGGGGF@FFFFFF@@@@FFFFFFFFFFFFFFFFFFFFFF@FFFFFFFFF/
@M05620:37:000000000-D9766:1:1101:16902:7606 1:N:0:89
ACCACACCTTCTACAATGAGCTGCGTGTGGCTCCCGAGGAGCACCCCGTGCTGCTGACCGAGGCCCCCCTGAACCCCAAGGCCAACCGCGAGAAGATGAACCCCCGTGCATGGCCCGCGCCCTCTTCTGGTGGCCGCCTCCCTCCTTCCTGGCCTCCCGGCGCTGCGCCCTTTCTCACTGGTTCTCTCTTCTGCCGTTTTCCGTTGGACTCTCTTATCTGCCCTGCGTCTCCTTTGGAACTATGCCGGATC
+
AAA?AAAAFFFFGGGF3G1BGEHHGEE0AAFGCFFE0EGCEHEFHGGG/AEGHHEGHHEC?EEGGAFGGEFGCGHFGGAHE/GHFGEEGG/<<CFG1FB11<?///?/>.1=<C0CCC--<<-C/;GFH0:;:GGC?AB?..CFBFFFBF0;CFBFEF?--9-;@A9@B@-FFFFFFFB/-B/FFFF/;FFFFB/9:-;EF/-F/;-9FF/;FFF/;9/9/9-B?-99@AFFFEB9F9/;F/BB/;9@-;-
@M05620:37:000000000-D9766:1:1101:16596:7615 1:N:0:89
ACCACACCTTCTACAATGAGCTGCGGGTGGCTCCCGAGGAGCACCCCGTGCTGCTGACCGAGGCCCCCCTGAACCCCAAGGCCAACCGCGAGAAGATGAACCCAGGTGCGTGGCCCGCTACCTCTTCTGGTGGCCGCCTCCCTCCTTCCTGGCCTCCCGGCGCTGCGCCCTTTCTCACTGGTTCTCTCTTCTGCCGTTTTCCGTAGGACTCTCTTCTCTGCCCTGCGTCTCCTTTGGAACTCTGCCGGTTC
+
>111>1>>BFC1A3F13F11A1B1E00AA0GG1BAAAE??EHHGHGEE/AEFG111FG0E/EEGC/>EGEF0B1<?EE/?//?<<F//>/////0<<<11?FC?CCFF1<<.C?GECGG?CHFFGBGCGH:C.GG?--.:AEFBAB09/9F/9.0A9E?;-9==@--99==FFFFFFFFFFFBFBFF9BFFFFEF@9AFFFFFF;9-FFFEF/FF/FFFF//99A->A@BFFFFFEFFFFFFFBF/;@9A9
@M05620:37:000000000-D9766:1:1101:19749:7622 1:N:0:89
ACCACACCTTCTACAATGAGCTGCGGGTGGCTCCCGAGGAGCACCCCGTGCTGCTGACCGAGGCCCCCCTGAACCCCAAGGCCAACCGCGAGAAGCCCAGGCGAGCGGCACGCTACCTCTTCTGGTGGCCGCCTCCCTCCTTCCTGGCCTCCCGGAGCTGCGCCCTTACTCACTGGTTCTCTCTTCTGACGTTTTCCGTAGGACTCTCTTCTATGCACTGCGTCTACTTTGGACATCTGCAGGTTCTCGAT
+
AAA1AAAAFFFFEGGDFGG1F1B1E0AAECHHFFFEGGGCGHHHHGGGEAEC1FEFHB>FEE?GEA@EGGGFH1C?EGE//<GEE<//>@C@/<<F0//?//>----<---;ACAGG000000;00/;.;@GGG.;.//.;0FB009.:/FF-9--;--//9-;-@B/9//////-:9////9//BF///;9-/A9/99;A-;FFFF//BF//;9B//;9/-9;--;B/:B////;/9B/B9AF////9//
@M05620:37:000000000-D9766:1:1101:16199:7622 1:N:0:89
AGTGCCAGCTCTCAATCGCACAGGGGACCCAGGGCCTGGCCCCTCCATCCAGAAAACCTATGACCTCACCCGCTACCTGGAGCACCAACTCCGCAGCTTGGCTGGGACCTATGTGAGTATCCAGCGTAGGAATCTGGGAGTTGGGGAGGAGTGAGGAGTTGGGGAAAGACAGTCCTAACCGTGGAGGGTTCTGGTAAATGATGGGGTGAGGAGGGGCTCTTTGGCTCCCACCAGTCCCCCTGTCTGGTCTA
+
BAAABFFFAFFFGGGGGGGGGGHHGGGGGGCHGGGGFGHHHHGEFGHHHHFHHHHHHGHHHHHHHHHHHHHGGEFGHHHHHHHHHHHHGHHHGGGGGHHHGGHGGGHHGHCGHHHHHHHHHHHGHGDDGGGHHHHFHHHGGGHGGGGGGGGHHHHHHGHGHHGGGGHHGHHHHHHHHHHHGGEGGGGGEFGGGGFFGFGGGGGGGGFFFFFFFFFFFFFFFFFFFFFFFFFFFFFFFFFFFFFFFFEBFFB
@M05620:37:000000000-D9766:1:1101:16444:7634 1:N:0:89
AGTGCCAGCTCTCAATCGCACAGGGGACCCAGGGCCTGGCCCCTCCATCCAGAAAACCTATGACCTCACCCGCTACCTGGAGCACCAACTCCGCAGCTTGGCTGGGACCTATGTGAGTATCCAGCGTAGGAATCTGGGAGTTGGGGAGGAGTGAGGAGTTGGGGAAAGACAGTCCTAACCGTGGAGGGTTCTGGTAAATGATGGGGTGAGGAGGGGCTCTTTGGCTCCCACCAGTCCCCCTGTCTGGTCTA
+
>A1>>FFC1FFFG1FFDFFCEEHCGEEAAAFHBAE/AAGH0GGGGGFFFBFF10CFGGHBFG2GHFGGHFFEF>>EHHHG0FGHHH0/?CGGFGE@/0FGGEFFFCFACGHHFGDF>GHFHGGHF@FEGCGFGHFGGE0FAF<1@@.@?<><C0GG0AGCFCCC.:.C/CCCGFHF00;GGGE@..A@GGGGGFCCFGGGGBFBFGF@FFFB-A;-@@EFFFBF/FFFEBFFF?FEFFEF@FFFFBBFFB/
@M05620:37:000000000-D9766:1:1101:4609:7656 1:N:0:89
AGTGCCAGCTCTCAATCGCACAGGGGACCCAGGGCCTGGCCCCTCCATCCAGAAAACCTATGACCTCACCCGCTACCTGGAGCACCAACTCCGCAGCTTGGCTGGGACCTATGTGAGTATCCAGCGTAGGAATCTGGGAGTTGGGGAGGAGTGAGGAGTTGGGGAAAGACAGTCCTAACCGTGGAGGGTTCTGGTAAATGATGGGGTGAGGAGGGGCTCTTTGGCTCCCACCAGTCCCCCTGTCTGGTCTA
+
>>1>AFFBAFFFFFGG1FG1A?BFCE?E?AFHCAE/AEGFFHEGGGGHFFHGFFHGHGGHHHGHHHGHHHHGGE@FHHHHFFGCFHHHGFHHEGGEEFGBECFFAAHHEHHHHGFHHGHHHGHHBCEGGGFHHFHHGH0?<CGGGC.>C..>GHHF<<CGHGC-EEHHHHGHCCFHHHHFGGEG?EGGCF?FFGFFGGGGGGGFEGF@FFFFBF@@@@FFFFFFFFFFFFFFFFFFFFFB@FFFFFFFFFF
@M05620:37:000000000-D9766:1:1101:16195:7693 1:N:0:89
AGTGCCAGCTCTCAATCGCACAGGGGACCCAGGGCCTGGCCCCTCCATCCAGAAAACCTATGACCTCACCCGCTACCTGGAGCACCAACTCCGCAGCTTGGCTGGGACCTATGTGAGTATCCAGCGTAGGAATCTGGGAGTTGGGGAGGAGTGAGGAGTTGGGGAAAGACAGTCCTAACCGTGGAGGGTTCTGGTAAATGATGGGGTGAGGAGGGGCTCTTTGGCTCCCACCAGTCCCCCTGTCTGGTCTA
+
AA>>AFFFBFFFG4FFGFFCECHGGEEGEEGHAFFEFFHHFHGHGGHHHHFHGEHHHGHHHGHHHFGHHHHFG>>FHFHHBGHHHH1?EGHFAFEEEHBGGHHGGGHHGHHHHHHHHHHHHHHHHGGGGGHHGHHHHHCFFGHHGGEFGGEGHFHHGGHHHHGGEGGFFHHHHHHHFFHHGGGGDEDGGFGGGGFFGGGGGGGGGGFFFFFFFFFFFFFFFFFFFFFFFBFFFFFFFFFFFFFFFFFFFF/
@M05620:37:000000000-D9766:1:1101:8701:7710 1:N:0:89
ACCACACCTTCTACAATGAGCTGCGTGTGGCTCCCGAGGAGCCCCCCGTGCTGCTGACCGAGGCCCCCCTGACCCCCAAGGCCAACAGCGAGAAGATGAACCCAGGTGAGTGGCCCGCTACCTCTTCTGGTGGCCGCCTCCCTCCTTCCTGGCCTCCCGGCGCTGCGCCCTTTCTCACTGGTTCTCTCTTCTGCCGTTTTCCGTAGGACTCTCTTCTCTGACCTGCGTCTCCTTTTGAACTCTGCAGGCTC
+
>>>>>4AAFFFFGGGFAGFGGGHHGGGGHGFGFFFEEEFEEF2BEGEEFGGFGHFFGHHF>EF>FEEEEGGB3BGEEGEGCCF/FFFGGB/<BDHF2FH2<FGF?/?FFGHH..FH@CGGGHHG0=GDGGH/<:CGGGGGH.9FE9C9F9CCFGFFEGGA-;DFFFFFFF-FFF/BFBF/B/;F99BFFBBF/BB9DFFEBFAB...9/FBFFFFFBFFB;BFF..-;;DFFFBF/;.9//BF/9/;A.;.
@M05620:37:000000000-D9766:1:1101:15542:7712 1:N:0:89
ACCACACCTTCTACAATGAGCTGCGTGTGGCTCCCGAGGAGCACCCCGTGCTGCTGACCGAGGCCCCCCTGAACCCCAAGGCCAACCGCGAGAAGATGAACCCAGGTGAGTGGCCCGCTACCTCTTCTGGTGGCCGCCTCCCTCCTTCCTGGCCTCCCGGCGCTGCGCCCTTTCTCACTGGTTCTCTCTTCTGCCGTTTTCCGTAGGACTCTCTTCTCTGACCTGCGTCTCCTTTGGAACTCTGCTGGTTC
+
AAAAAAAAFFFFGGGGDGG1GFHFGEEBAEGHFGFEGGGE?GCGHGGGFGGGHHFFHHHGGGCGGGGGGGGFHHHFGGGHEFHGEFE?CG<@BFFHFFF>FGGFGGHG1FGHGGHHGGG-CHHGHHHHHHHHGHHGCGGGHGHHGGGGGGGGGGGGFGGG@G@@@F@@F@@FFFFFBFFFFFFFFFFBFFFFFFF@FFFFFFBF-AAFFFFFFFFFFFFF/BFFFF@A@AFFFFFEFFFFEFFFF/;BBF/
@M05620:37:000000000-D9766:1:1101:5781:7723 1:N:0:89
ACCACACCTTCTACAATGAGCTGCGTGTGGCTCCCGAGGAGCACCCCGTGCTGCTGACCGAGGCCCCCCTGAACCCCAAGGCCAACCGCGCGAAGATGCCCAGGTGAGTGGCCCGCTACCTCTTCTGGTGGCCGCCTCCCTCCTTCCTGGCCTCCCGGGGCTGCGCCCTTTCTCACTGGTTCTCTCTTCTGCCGTTTTCCGTAGGACTCTCTTCTCTGACCTGAGTCTCCTTTGGAACTCTGCAGGTTCTA
+
BBBBBBB>CFFFGGGGGG5BGGHHGEGBAEHGHAFE?EEEDHHHHGGEEFGGGHGHHHGAEECGGGGGGGGHHHHGGGGHGHHHHGGGGG/BDGG?GGHHHHHGGHHHHHGGHHGGGGGHHHHHHHHHHHGHHGGGGGHGGGGGGGGGGGGGGGGGGG-:BFFFFFFFFFFFFFFFFFFFFFFFFFFF9BFFFFDFFFFFFFFFFFFFFFFFFFF9;BBFFFF/BFF/;BFFFFFFFFFFFFFFFFFFFFF
@M05620:37:000000000-D9766:1:1101:17920:7733 1:N:0:89
AGTGCCAGCTCTCAATCGCACAGGGGACCCAGGGCCTGGCCCCTCCATCCAGAAAACCTATGACCTCACCCGCTACCTGGAGCACCAACTCCGCAGCTTGGCTGGGACCTATGTGAGTATCCAGCGTAGGAATCTGGGAGTTGGGGAGGAGTGAGGAGTTGGGGAAAGACAGTCCTAACCGTGGAGGGTTCTGGTAAATGATGGGGTGAGGAGGGGCTCTTTGGCTCCCACCAGTCCCCCTGTCTGGTCTA
+
AAAABFFFBFFFGGGGGGGGGGHCGGDFGGHHFFGG2FHHHHGHGGHHHGGHHGFGHGHHHHHHHHHHHHHGGEGGHHGHHHHHHHHHGHHHGGGGGHHHGHHGGGHHGHHHHHHHHHHHHHHHHGGGGGHHHHHHHHHGGHHHGGGGGGGHHHHHHGHHHHGGGGHHHHHHHHHHHHHHGGGGGGGGEGGGGGGFGGGGGGGGGGFFFFFFFFFFFFFFFFFFFFFFFFFFFFFFFFFFFFFFFFFFFFB
@M05620:37:000000000-D9766:1:1101:18643:7749 1:N:0:89
AGTGCCAGCTCTCAATCGCACAGGGGACCCAGGGCCTGGCCCCTCCATCCAGAAAACCTATGACCTCACCCGCTACCTGGAGCACCAACTCCGCAGCTTGGCTGGGACCTATGTGAGTATCCAGCGTAGGAATCTGGGAGTTGGGGAGGAGTGAGGAGTTGGGGAAAGACAGTCCTAACCGTGGAGGGTTCTGGTAAATGATGGGGTGAGGAGGGGCTCTTTGGCTCCCACCAGTCCCCCTGTCTGGTCTA
+
ABA>AFFFBFFFGGGGGGGCGCHGGGEEEFHHBEEEEFHHFHGHGGHHHHHHFHHHHGHHHHGHHFHHHHHGG>EEHHHHBFHHHH1?EGHHEGGEEHHHGHHGGGHHGHHHHHHHHHHHHHHHHGGGGGHHHHHHHHFGGHHHGGEGGDEGHEGHGGHFHHGG.CHHHHHHHHHHHHHHGGGGGGGGEFGGGGFFFGGGGGGGGGFFFFFFFFFFFFFFFFFFFFFFFFFFFFFFFFFFFFFFFFFFFFF
@M05620:37:000000000-D9766:1:1101:18017:7753 1:N:0:89
AGTGCCAGCTCTCAATCGCACAGGGGACCCAGGGCCTGGCCCCTCCATCCAGAAAACCTATGACCTCACCCGCTACCTGGAGCACCAACTCCGCAGCTTGGCTGGGACCTATGTGAGTATCCAGCGTAGGAATCTGGGAGTTGGGGAGGAGTGAGGAGTTGGGGAAAGACAGTCCTAACCGTGGAGGGTTCTGGTAAATGATGGGGTGAGGAGGGGCTCTTTGGCTCCCACCAGTCCCCCTGTCTGGTCTA
+
BCABBFFFBFFFGGGGGGGGGGHGGGGGGGHHFGGGGGHHHHGHGGHGHGHHHHHHHGHHHHHHHHHHHHHGGEGFHGHHGHHHHHHHGHHHEGGGGHGHGHHGGGHHGHHHHHHHHHHHHHHHHGGGGGHHHHHHHHFFEGGHGGFDGGGHHFHHHGHHHHGGGGHHHHHHHHHHHHHHGGGGGGGGEGGGGGGGGGGGGGGGGGFFFFFFFFFFFFFFFFFFFFFFFFFFFFFFFFFFFFFFFFFFFFF
@M05620:37:000000000-D9766:1:1101:11323:7762 1:N:0:89
AGTGCCAGCTCTCCATCGCACAGGGGACCCAGGGCCTGGCCCCTCCATCCAGAAAACCTATGACCCCACCCGCTACCTGGAGCACCAACTCCGCAGCTTGGCTGGGACCTATGTGAGTATCCAGCGTAGGAATCTGGGAGTTGGGGAGGAGTGAGGAGTTGGGGAAAGACAGTCCTAACCGTGGAGGGTTCTGGTAAATGATGGGGTGAGGAGGGGCTCTTTGGCTCCCACCAGTCCCCCTGTCTGGTCTA
+
>A>>>DFFAFFFG4BFBEE2E?GDGAAEEEGH2BE2BFGGFGFHGGEHGBGGFGHEFFHGGEDHH2BEGGGGG/>EHHGG2BFGHH1??GH?>E?EEGBGGHHGGGHHGHHHHHHHHHHHHHHHHGG?FGBGGHHHHH0CEGGHGGADG.CGHDGHCEGHHHGGEAGHCGFHHHHHGGGGGGGGAEGGEGGGGGFFFGGGGGGFFFDFFFFFFFFFFFFFFFFFFFFFFFFFEFFFFFFFFFFFFFFFFFB
@M05620:37:000000000-D9766:1:1101:26846:7819 1:N:0:89
ACCACACCTTCTACAATGAGCTGCGTGTGGCTCCCGAGGAGCACCCCGTGCTGCTGACCGAGGCCCCCCTGAACCCCAAGGCCAACCGCGAGAAGATGAACCCAGGTGAGTGGCCCGCTACCTCTTCTGGTGGCCGCCTCCCTCCTTCCTGGCCTCCCGGCGCTGCGCCCTTTCTCACTGGTTCTCTCTTCTGCCGTTTTCCGTAGGACTCTCTTCTCTGACCTGCGTCTCCTTTGGAACTCTGCCGGTTC
+
AABABBBBFFFFEGGGGGGFGFGFFBEFHDHGFGFEGGFFGHGHHGGGE1EFHHHEHGHGGGGGGGFGGGGHGGHGGGGHEHHHHGGED?CCCFFHFFHHFHDEAF<F<F1GCAGE-AD-CHFGHFBBH0<CFGFFGC?EHFF/C/0;B0BCFFBFGGGG---;=DB-DBFF//BFFBBFBFFFF/FF9/;/BFF>DFBAFF.;FDDBB/FBFFFFFFFFFFFFF.-;@DF/;//B/BFB/BBFB/@-9:.
@M05620:37:000000000-D9766:1:1101:13553:7829 1:N:0:89
ACCACACCTTCTACAATGAGCTGCGTGTGGCTCCCGAGGAGCACCCCGTGCTGCTGACCGAGGCCCCCCTGAACCCCAAGGCCAACCGCGAGAAGATGAACCCAGGTGAGTGGCCCGCTCCCTCTCCTGGTGGCCGCCTCCCTCCTTCCTGGCCTCCCGGCCCTGCGCCCTTTCTCCCTGGTTCTCTCTTCTGCCGTTTTCCGTAGGACTCTCTTCTCTGCCCTGCGTCTCCTTTGGAACTCTGCGGGTTT
+
BBBABABBFFFFGGGGGGGFGBGFGAEBFAGHFGGEFGGGGHHHHGGGGGGGHHHHHHHGGGGGGFGGGGGHHGHGGGGHGHHHHGGEGGG@DGHHEGHHHHG/FC111??G/FGC--<-C</CG//=G/CGDH.:A@AEHE9F9CFGBFG/C90;E;A----..99@D9DFBB/9/9BF.F//9/9/;/9:/B/9DDFEFB./.:.///99FF/9//99/B.:..;9-.;/BFF/BF///9;99-;>F..
@M05620:37:000000000-D9766:1:1101:10100:7832 1:N:0:89
ACCACATCTTCTACAATGAGCTGCGTGTGGCTCCCGAGGAGCACCCCGTGCTGCTGACCGAGGCCCCCCTGAACCCCAAGGCCAACCGCGAGAAGATGCCCAGGTGAGTGGCCCGCTACCTCTTCTGGTGGCCGCCTCCCTCCTTCCTGGCCTCCCGGAGCTGCGCCCTTTCTCACTGGTTCTCTCTTCTGCCGTTTTCCGTAGGACTCTCTTCTCTGACCTGAGTCTCCTTTGGAACTCTGCAGGTTCTA
+
BBACCCBFFFFFGGGGGGGGGGHHGGGEEGHHHGGGGGGGGHHHHGGGGGGGHHGHHHHFGGFGGGGGGGGFEGHGGGEHGHHHAFFGGGGGGGHGHHHHHHHFHHFHHHGGHHGGGGGHHHHHHHHGHHGHHGGGGGHGHHGHHHHHGGGGGGGGGB-ACGGGGGGFFFFFFFFHHHFFFFFHHFFFFFFFFFFFFFFFDFFFDFFFFFFFFFFFFFFHFFFFFFFFFFFFFFFFFFFFFFFFFFFFFFF
@M05620:37:000000000-D9766:1:1101:24455:7846 1:N:0:89
ACCACACCTTCTACAATGCGCTGCGTGTGGCTCCCGAGGAGCACCCCGTGCTGCTGACCGAGGCCCCCCTGAACCCCAAGGCCAACCGCGAGAAGCCCAGGTGAGTGGCCCGCTCCCTCTTCTGGTGGCCGCCTCCCTCCTTCCTGGCCTCCCGGCGCTGCGCCCTTTCTCCCTGGTTCTCTCTTCTGCCGTTTTCCGTCGGACTCTCTTCTCTGACCTGCGTCTCCTTTTGAACTCTGCCGGTTCTCGAT
+
AAAAA?AAFFFFGGGGGG1EFGGGGGGEGGHGHFFEEGECCHHHHGGGGFGG1GHHHHHGGG?EGGGGGGGFHHGGGGGHGHHHHGGGGC/<BCHH0/??/???FGHCC0>@C@-<EHHFHHGDH0CGFG@CCCEGGGGGGGGGFB/99CFEGG@-A@@@B@?B@@FFFFFFFF/EBFBFFFFFFFFF;B@9AFFBFBB-@@@@@BBFFFFFFFF/;BFB--;;:9:/;9/9;/;FFB/B/@?;AEB/;/;
@M05620:37:000000000-D9766:1:1101:15780:7856 1:N:0:89
ACCACACCTTCTACAATGAGCTGCGTGTGGCTCCCGAGGAGCACCCCGTGCTGCTGACCGAGGCCCCCCTGAACCCCAAGGCCAACCGCGAGAAGATGCCCAGGTGAGTGGCCCGCTACCTCTTCTGGTGGCCGCCTCCCTCCTTCCTGGCCTCCCGGAGCTGCGCCCTTTCTCACTGGTTCTCTCTTCTGCCGTTTTCCGTAGGACTCTCTTCTCTGACCTGAGTCTCCTTTGGAACTCTGCAGGTTCTA
+
BBBBBBBBFFFFGGGGGGGGGGHHGEGFHGHHHGGGGGGGGHHHHGGGGGGGHHHHHHHGGGGGGGGGGGGGHHHGGGGHGHHHHGGGGGCGGGHHHHHHHGHGHHHHHHGGHHGGGGGHHHHHHHHHHHGHHGGGGGHGHHGHHGGGGFGGGGEGDB9BDGGGGGFFFFFFFFFFFFFFFFFFFFFFFFFFFFFFFFFFFFFDFFFFFFFFFFFFFFFFFFFFFFFFFFFFFFFFFFFFFFFFFFFFFFB
@M05620:37:000000000-D9766:1:1101:6377:7861 1:N:0:89
AGTGCCAGCTCTCAATCGCACAGGGGACCCAGGGCCTGGCCCCTCCATCCAGAAAACCTATGACCTCACCCGCTACCTGGAGCACCCACTCCGCAGCTTGGCTGGGACCTATGTGAGTATCCAGCGTAGGAATCTGGGAGTTGGGGAGGAGTGAGGAGTTGGGGAAAGACAGTCCTAACCGTGGAGGGTTCTGGTAAATGATGGGGTGAGGAGGGGCTCTTTGGCTCCCACCAGTCCCCCTGTCTGGTCTA
+
>A>3>DFCAFFFG4FGFFG2E?GEGAAAABFHAABB2BGHCHGHGGHHHFHHFHHBFFHGGGFHH5FGHHHEE>>EHHGGBBGHHH1??FGBEECE>FBBEHCFGGHHGHHHHHFGHHHHHHHHHGG/BGGDGHHHHH0FEHHHGG.AD.=CG0DHBEHFHFGGE..G/C:GHHHHHHHGGGGGDGGGGFFGGGFFGGGGGGGGGFFBFFFFFF;BBBFFFFFFBFFFFFFFFFFFFFFFBFFFFFFFFFF
@M05620:37:000000000-D9766:1:1101:10364:7865 1:N:0:89
AGTGCCAGCTCTCAATCGCACGGGGGACCCAGGGCCTGGCCCCTCCATCCCGAACACCTATGACCTAACCCGCCCCCGGGAGCACCAACTCCGCAGCTTGGCTGGGACCTATGTGAGTATCCAGCGTAGGAATCTGGGAGTTGGGGAGGAGTGAGGAGTTGGGGAAAGACAGTCCTAACCGTGGAGGGTTCTGGTAAATGATGGGGTGAGGAGGGGCTCTTTGGCTCCCACCAGGCCCCCTGTCTGGTCTA
+
>>>A>DFF?C1DGGBB1AFCE0A0AA/AEEEFBAAB/AFGCFE/>EF@G0///>//BBFB112BF11BFF//>>/<>//>><CGGE0?/<?<<?>//0?F/?FFCEFFGHH1GFHHFFGDGHEFHGFGGGHGHHHGFFCCFHGBCG??@9AFFBGF0EFGGGGG.-;A/BFFFFFFFFFF=FF@-EB<B?9FFFFFFFFFFFFFFF-9AFFFFF@@?@FF9BFFFFFFFBFFEA-9-A@@-99BFFFFFF/
@M05620:37:000000000-D9766:1:1101:22081:7877 1:N:0:89
ACCACACCTTCTACAATGAGCTGCGTGTGGCTCCCGAGGAGCACCCCGTGCTGCTGACCGAGGCCCCCCTGAACCCCAAGGCCAACCGCGAGAAGATGAACCCAGGTGCGTGGCCCGCTACCTCTTCTGGTGGCCGCCTCCCTCCTTCCTGGCCTCCCGGCGCTGCGCCCTTTCTCACTGGTTCTCTCTTCTGCCGTTTTCCGTAGGACTCTCTTCTCTGACCTGCGTCTCCTTTGGAACTCTGCAGGTTC
+
A1>AA1>ACFFFBGGEAFFDAAFFEEGEA0FGHGG?0AE/AFAFHGCE/EEA1BCFGHHGEE/EFEEEGGEG@GEGGGFGFHHF/FGEG/<@//01?1?GFH??GGFF</?<CGEGC??-AFFHH0<DGHF/;G.CCC?GH.CFEFFGGGG/CFFFE?A--9@--B??B@@FFFFBBFFBBFFBFBFBFBFFFF/>;AFEFBBB-AA/BBFB9/FFBFBB/9/9--99@AFFFFFF///9BBF////A9//
@M05620:37:000000000-D9766:1:1101:22930:7880 1:N:0:89
ACCACACCTTCTACAATGAGCTGCGTGTGGCTCCCGAGGAGCACCCCGTGCTGCTGACCGAGGCCCCCCTGAACCCCAAGGCCAACCGCGAGAAGATGAACCCAGGTGAGTGGCCCGCTCCCTCTTCTGGTGGCCGCCTCCCTCCTTCCTGGCCTCCCGGCGCTGCGCCCTTTCTCACTGGTTCTCTCTTCTGCCGTTTTCCGTAGGACTCTCTTCTCTGCCCTGAGTCTCCTTTGGAACTCTGCAGGTTC
+
CBCCBCCAFFFFGFGGFGFGGGHHGGGBGGHFHFFFGGGGGHHHHGGGGGGGHHGHGHH0EEFGGGGGGGFEHHHGGGGHGHHGHFGGGG/>DGHFHHHHHG?/?FGH1FHHGG<FDCC-<EHHHHHHHHHEA<C-CDGGHGHGGGGGGGGGGGGGGFGG-BFFFFAFFFFFFFFFFFFFFFFFFFFFFFFFFFBCAFFFFF?FAAFEFFFFFFFFFFFF/BFFF/B;;;BFFFFFFFFFFFFFFBFFFFB
@M05620:37:000000000-D9766:1:1101:6731:7908 1:N:0:89
AGTGCCAGCTCTCAATCGCACAGGGGCCCCAGGGCCTGGCCCCTCCATCCAGAAAACCTATGACCTCACCCGCTACCTGGAGCACCACCTCCGCAGCTTGGCTGGGACCTATGTGAGTATCCAGCGTAGGCCTCTGGGGTTTGGGGGGGGGTGAGGCGTTGGGGAAAGAGAGTCCTAACCGTGGAGGGGTCTGGTAAAGGATGGGGTGGGGAGGGGCTCTGTGGCTCCACCCGGCCCCCCTGTCTGGTCTA
+
AA>AAFFFAFFFGGGFAFF1EEG0F?0AA000ABE//FGAAFE/EF0GFA111A10BE01AB2FG1F1FF0>E//>F@BG0BGHHHA/?0GFEF/E@0FF/0BFEC0CEF<FBBB2B>21F2@GHG<AC/11?F<GH0//>AACC<-;--;@@-AA-;A@@F>>E--;/---:BBBF/99;-;;-9---::-9BB9/:/;BFBEF-;-----;;--;@FB/;BB?ABA/-;----9@@@@-E/B/BB///9
@M05620:37:000000000-D9766:1:1101:14736:7914 1:N:0:89
AGTGCCAGCTCTCAATCGCACAGGGGACCCAGGGCCTGGCCCCTCCATCCAGAAAACCTATGACCTCACCCGCTACCTGGAGCACCAACTCCGCAGCTTGGCTGGGACCTATGTGAGTATCCAGCGTAGGAATCTGGGAGTTGGGGAGGAGTGAGGAGTTGGGGAAAGACAGTCCTAACCGTGGAGGGTTCTGGTAAATGATGGGGTGAGGAGGGGCTCTTTGGCTCCCACCAGTCCCCCTGTCTGGTCTA
+
AA>AAFBFAFFFG1GGGFGGEEHGGGGGCGCHAEEGEFHHFHGCGGBGFHBFDFFHHGHHHHEHHHHCHGFGG@/EHHHHGGHHHHHHGHHHGGEGGFHHE0GFEGHHGHCGDGB2FGHFBHHEFCG/</11@DFGGE0<CFFBCC.<CEC<.GHHCAHHHGGGGG.CGHEHHHHCCG/C@C.A9A.AEFFFGGGCBFGGGFBBEGF?EFF/BA>@@@FF/BBFFFFFFF-BFFFFFFEF@FFFFFBFFFB
@M05620:37:000000000-D9766:1:1101:14243:7919 1:N:0:89
ACCACACCTTCTACAATGAGCTGCGTGTGGCTCCCGAGGAGCACCCCGTGCTGCTGACCGAGGCCCCCCTGAACCCCAAGGCCAACCGCGAGAAGCCCAGGTGAGTGGCCCGCTCCCTCTTCTGGTGGCCGCCTCCCTCCTTCCTGGCCTCCCGGCGCTGCGCCCTTTCTCCCTGGTTCTCTCTTCTGCCGTTTTCCGTAGGACTCTCTTCTCTGCCCTGAGTCTCCTTTGGAACTCTGCCGGTTCTCGAT
+
CCCCCCCCFFFFGGGGGGGGGGHHGGGEGGHHHGGGGGGGGHHHHGGGGGGGHHGHHHHGGGGGGGGGGGGHHHHGGGGHGHHHHGGGGGGGGGHHHGHHGFGGHHHGGFGGGG?EGHHHHHHHHGHGHHGGGGGHGHHGHHHGGG/FGGGGGGG@FGGADFFFFFFFFFF/FF/AFFFFFFFFFFFFFFFFFFFFFFFFFFBFFFFFFFFFFFF/FEFF/FFFFFFFFFFFFFFFFBFFFFFFFAF9EFB
@M05620:37:000000000-D9766:1:1101:19364:7960 1:N:0:89
ACCACACCTTCTACAATGAGCTGCGTGTGGCTCCCGAGGAGCACCCCGTGCTGCTGACCGAGGCCCCCCTGAACCCCAAGGCCAACCGCGAGAAGCCTAGGTGAGTGGCCCGCTCCCTCTTCTGGTGGCCGCCTCCCTCCTTCCTGTCCTCCCGGCGCTGCGCCCTTTCTCCCTGGTTCTCTCTTCTGCCGTTTTCCGTCGGACTCTCTTCTCTGCCCTGCGTCTCCTTTGTAACTCCCCCGGTTCTCGAT
+
BAABBBBBBFCFFGFGGGEGGFFHG2E24BABGGGGCA2E?GHHFEEE1BAFBGBGDCCAEE?EGGEEGE1GGHHGFEGHGHHHHFGGGG<BCDH<02?2F??1?FGFC0?<CGGDAFHHFHGGHGBE<.--:::GEGHDHHHFFG9;BFBFE9?A?AGGF--9@DFFFFFBFF/.9;FB9:BFFFFFFFCD.FFFFD:ABF9>>FFFFFFFFFF/B.;F.9D9A.BF/FB/9//9;/.;9;@-9.;/./9
@M05620:37:000000000-D9766:1:1101:14204:7974 1:N:0:89
AGTGCCAGCTCTCAATCGCACAGGGGACCCAGGGCCTGGCCCCTCCATCCAGAAAACCTATGACCTCACCCGCTACCTGGAGCACCAACTCCGCAGCTTGGCTGGGACCTATGTGAGTATCCAGCGTAGGAATCTGGGAGTTGGGGAGGAGTGAGGAGTTGGGGAAAGACAGTCCTAACCGTGGAGGGTTCTGGTAAATGATGGGGTGAGGAGGGGCTCTTTGGCTCCCACCAGTCCCCCTGTCTGGTCTA
+
ABAAAFFFCFFFGFGGGGGFGGHGGEEGGGHHFFGGGGHHHHGHGGHHHHHHHHHHHGHGHFHHHDGHHHHGG>EEHHHHBGHHHH1FEHHGEGGGGHGHGHHGGGHHGHHHHHHHGHHHHHHHHGGGGGHHHHHHHHFGGHHHGGGGGGFHHHHHHGHHHHGGGGEHGHHHHHHHHHHHGGGGDEGGEGGGGGFGGGGGGGGGGGFFFFFFFFFFFFFFFFFFFFFFFFFFFFFFFFFFFFFFFFFFFFF
@M05620:37:000000000-D9766:1:1101:12820:7995 1:N:0:89
AGGGCCAGCTCTCAATCGCACAGGGGACCCAGGGCCTGGCCCCTCCATCCAGAAAACCTATGACCTCACCCGCTACCTGGAGCACCAACTCCGCAGCTTGGCTGGGACCTATGTGAGTATCCAGCGTAGGAATCTGGGAGTTGGGGAGGAGTGAGGAGTTGGGGAAAGACAGTCCTAACCGTGGAGGGTTCTGGTAAATGATGGGGTGAGGAGGGGCTCTTTGGCTCCCACCAGTCCCCCTGTCTGGTCTA
+
>11>A?1AAFFDDFG31AFG0ECF0EGG00BGGGE/AAFC0FEGGGEH10BA101BG/0BFG2FEG@FHHHGGE/EHHHFGHHA0?FGGCHHGCEE/FFF/GHGGGHH?GGHHHHF1FG1222@GGAAGGGGHHD1100/?FGF-@.-->E/.0<GC.<CH/<AC.CHFHHHHHHHEFGGG.CAEGB?EFGGGGFBFGBBBGGGEFF?EFFFF-@=-@FFFF//FFFFEFFFFFFFFFFF;EFFFFB9/FB
@M05620:37:000000000-D9766:1:1101:16240:8005 1:N:0:89
AGTGCCAGCTCTCAATCGCACAGGGGACCCAGGGCCTGGCCCCTCCATCCAGAAAACCTATGACCTCACCCGCTACCTGGAGCACCAACTCCGCAGCTTGGCTGGGACCTATGTGAGTATCCAGCGTAGGAATCTGGGAGTTGGGGAGGAGTGAGGAGTTGGGGAAAGACAGTCCTAACCGTGGAGGGTTCTGGTAAATGATGGGGTGAGGAGGGGCTCTTTGGCTCCCACCAGTCCCCCTGTCTGGTCTA
+
AB>AAFFFBFFFGDGGGGGGGGHHGGGGGGHGFEGGAFHHHHGFGGHHHHGHGBHHHGHHGGFGHGHEHHHGGEEEHHHHHHGHHHFHGHHGEGGGGHEFGHHGGGHHGHGHFFHHHHHFFHHGHGGGGGFHHHHHGHAEEGFFGGACFDEHHFHGGDHHHHGGEDHCHHGHHHHHHHHFGGGFGFGG;FGGGGFGGGGGGGGGGGFFFFFFFFFFFFFFFFFFFFFFFFFFFFFFFFFFFFFFFFFFFFB
@M05620:37:000000000-D9766:1:1101:21775:8041 1:N:0:89
AGTGCCAGCTCTCAATCGCACAGGGGACCCAGGGCCTGGCCCCTCCATCCAGAAAACCTATGACCTCACCCGCTACCTGGAGCACCAACTCCGCAGCTTGGCTGGGACCTATGGCGTATCCCGCGTCGGCATCTGGGCGTTGGGGCGGCGTGCGGCGTTGGGGCAAGACAGTCCTAACCGTGGAGGGTTCTGGTAAATGATGGGGTGAGGAGGGGCTCTTTGGCTCCCACCAGTCCCCCTGTCTGGTCTAT
+
AAAABFFFCFFFGGGGGGGGGGHGGGEGGGHHGGGGGGHHHHGHGGHHHHHHHHHHHGHHHHHHHHHHHHHGGEGGHHHHFGHHHHFGGHHFEGGGGHHHGHHGGGHHGHHHHHAGGGGHH2CDDD@DG-ACHHHHH.@FCGHGGDGG-CDF.@F:CDFFFFF.CFF/;/BFFFFFFFFFFFF.;DF:AFFFFFFFFFFFFFFFFDDFFFEFFFFFFFFFFFFFFFFFFFF.FFFFFFFFFBFFFFFFFFF
@M05620:37:000000000-D9766:1:1101:17344:8052 1:N:0:89
AGTGCCAGCTCTCAATCGCACAGGGGACCCAGGGCCTGGCCCCTCCATCCAGAAAACCTATGACCTCACCCGCTACCTGGAGCACCAACTCCGCAGCTTGGCTGGGACCTATGTGAGTATCCAGCGTAGGAATCTGGGAGTTGGGGAGGAGTGAGGAGTTGGGGAAAGACAGTCCTAACCGTGGAGGGTTCTGGTAAATGATGGGGTGAGGAGGGGCTCTTTGGCTCCCACCAGTCCCCCTGTCTGGTCTA
+
>11>AFDFAFFFAGGBBAFFEGCG0FGG00FHGGA//ABE0FEEGGHH1CGBA01FGGFGHHBGGHCGHHGGGGGEHHHFGGHHFFHHGCGFGCE>/>FGGHHGG?GHGCGHH2>GHHHDGGHHHGGGGCHHFHHHHBGGGHFHGCEC@CC>GFGFCF/C0C@@CEHHHGFHG0CHHHHH@9CAGGGG:CFGBF;BFGGGGGGGGGF@FFFFFF;-@=AFFFFFBFFFFFFFFFFFFFFB-AFFFF/:FFB
@M05620:37:000000000-D9766:1:1101:16342:8053 1:N:0:89
AGTGCCAGCTCTCAATCGCACAGGGGACCCAGGGCCTGGCCCCTCCATCCAGAAAACCTATGACCTCACCCGCTACCTGGAGCACCAACTCCGCAGCTTGGCTGGGACCTATGTGAGTATCCAGCGTAGGAATCTGGGAGTTGGGGAGGAGTGAGGAGTTGGGGAAAGACAGTCCTAACCGTGGAGGGTTCTGGTAAATGATGGGGTGAGGAGGGGCTCTTTGGCTCCCACCAGTCCCCCTGTCTGGTCTA
+
AA3>AFFFBFFFGGGGGFGGGFHGGGGGGDHHDGGDGFHGFHGHGGFHHHHGFECGHGHHHHHHHHHFHHHGGC/EHHHHGGHHHHHHGEHHGGEGFEHHGHHGGGHHGHHHHHHHHHHHHHHHHGGGGGHHHHHHGHHGGFGHGGGGGCDHFHGHHCHHHGGGGGHEGHHHHHHHHHHHGGEGGGGGCFGGGGGGGGGGGGGGGGFFFFFFFFFFFFFFFFFEFFFFFFFFFFFFFFFFFFFFFFFFFFB
@M05620:37:000000000-D9766:1:1101:7016:8054 1:N:0:89
AGTCCCAGCTCTCCATCGCACAGGGTACCCAGAGCCTGGCCCCTCCATCCAGAAAACCTATGACCTCACCCCCAACCTGGGGCACCCCCTCCGCAGCTGGGCTGGGACCTATGTGAGTATCCAGCGTAGGAATCTGGGCGTTGGGGCGGCGTGCGGCGTTGGGGCCAGCCCGTCCTAACCGTGGAGGGTTCTGGTAAATGATGGGGTGAGGAGGGGCTCTTTGGCTCCCACCAGTCCCCCTGTCTGGTCTA
+
>>33>BDFFBCFGGGBBAA2A2FCF44BABBB2AB2ABFGCGGHGGBGHAFF33B2BEGHBAAGH5BFGHH0>01BEH1B1>B>EFE/>EE1>?/E>B3B?GFEGGGHDG1FGGG2BGGHHH2FHGG<>E@1?FHHGH/@DDCFCC.@D;ABBD@G-@BBBFBB.-.;;E?@BFFFB/BF?FFB.;ABFFFFFFFB9FFFEFFFFFDB.AA/;DBBB?FFFFFFFFFFF.FFAFFFFFFFBFFFFFFFFFF
@M05620:37:000000000-D9766:1:1101:17339:8074 1:N:0:89
ACCACACCTTCTACAATGAGCTGCGTGTGGCTCCCGAGGAGCACCCCGTGCTGCTGACCGAGGCCCCCCTGAACCCCAAGGCCAACCGCGAGAAGATGCCCAGGTGAGTGGCCCGCTACCTCTTCTGGTGGCCGCCTCCCTCCTTCCTGGCCTCCCGGAGCTGCGCCCTTTCTCACTGGTTCTCTCTTCTGCCGTTTTCCGTAGGACTCTCTTCTCTGACCTGAGTCTCCTTTGGAACTCTGCAGGTTCTA
+
BBBBBBBBFFFFGGGGGGGFGGHHGEEEEFHHHGGGGGGGGHHHHGGGGGGGHHHHHHHGGGGGGGGGGGGHHHHGGGGHGHHHHGGGGGGGGGHHHHHHFGEGHHGFFFGGHGCDG??FGHGHHHHEDHDGCCGGGGHGHFGHHGGGFBFGGGGGD--9;A9F??AAFFFFFFFFFFF:FFFFFFFFFBFFFBA.BEBFF9AA;BBFFFFFFFFFFFFFFFF/B:BFFEBFBBBBFFFFBFFBF.AFFF/
@M05620:37:000000000-D9766:1:1101:20112:8079 1:N:0:89
GAGGCTGCTTTGGAAGAAACTCATAGATTACTGCAACAGTTCCCCCTGGACCTGGAAAAGTTTCTTGCCTGGCTTACAGAAGCTGAAACAACTGCCAAGTAAGTCAGGCATTTCCGCTTTAGCACTCTTTTGGATCCAATTGAACAATTCTAAGCATTTGTACTTGTAACTGACAAGCCAAGGACAAAAGATCTGAAGAGCACACGTCTGAACTCCAGTCACTAATGCGCATCTCGTATGCCGTCTTCTGC
+
>3AA>AC>BBB4GA5B4GABGGHHHGFFFBBAG54ACGBDGDDFGGAA22BFGGEBB323BDFDFDFBBBGHGGG3BBBGHGBFG33FBB?BEGGFBGFFD4BBBB3?B?BBBB41??>/3BBBB3BBB4?3<?B3BB?BB?BFGGBB3B?3B32333BBF2@>@22>@>@@@@FGHHC<0//0000FFF.>11<111=0<>F<C-=<G.<=<000<;<;0:0<G00<.A?:;09.;.9B009CD?.;090
@M05620:37:000000000-D9766:1:1101:22468:8082 1:N:0:89
ACCACACCTTCTACAATGAGCTGCGTGTGGCTCCCGAGGAGCACCCCGTGCTGCTGACCGAGGCCCCCCTGAACCCCAAGGCCAACCGCGAGAAGATGCCCAGGTGAGTGGCCCGCTACCTCTTCTGGTGGCCGCCTCCCTCCTTCCTGGCCTCCCGGAGCTGCGCCCTTTCTCACTGGTTCTCTCTTCTGCCGTTTTCCGTAGGACTCTCTTCTCTGACCTGAGTCTCCTTTGGAACTCTGCAGGTTCTA
+
AAA>AAAAFFFFGFGF3GGAG1FEEAAB0AGF1FFEAEGGCHHHHGGGAEGGGHGCHHHGEGGGG?EGGGGFHCHGGGCH//GHHG//CGCB@GCFDFDFHHHGHHHGHHGGHHGGGGGHHHHHHHHHHHGHHGGGGGEGHHGHHGFGF/FFGAEEBA-;@FGG?AB@;B/FFFFFFFFFFFFFFFFFFFFFF@FFFFFFFFFFFFFFFFFFFFFFFF/FFFEBFFFFFFFFFFFFFFFFFFFFFFFFFFF
@M05620:37:000000000-D9766:1:1101:14619:8102 1:N:0:89
AGTGCCAGCTCTCAATCGCACAGGGGACCCAGGGCCTGGCCCCTCCATCCAGAAAACCTATGACCTCACCCGCTACCTGGAGCACCAACTCCGCAGCTTGGCTGGGACCTATGTGAGTATCCAGCGTAGGAATCTGGGAGTTGGGGAGGAGTGAGGAGTTGGGGAAAGACAGTCCTAACCGTGGAGGGTTCTGGTAAATGATGGGGTGAGGAGGGGCTCTTTGGCTCCCACCAGTCCCCCTGTCTGGTCTA
+
AA>1AFDFAFFFFFGDAFFCEAG0FEAEEA0F0AE//FGC0GE/EG0GF01AA0BBBEEFEGAGHFHHHCFE?>/EGGGH0BGHHH0FEGGEEE@ECFEFAGFFGGHGGHHHHFBGFHHGHHFGFCECGGHHHHHHFGFF<FFFC?>@CGEFC=G.<ACGHHGGGGHH:GGCGHHHFHHGGGFG?EGGGGGGGBCCB0FF0FFGGGF@EFFFF???@@FFFBFFFFFFFFFFAFFFFFFF@FFFFFFFFF/
@M05620:37:000000000-D9766:1:1101:20765:8121 1:N:0:89
ACCACACCTTCTACAATGAGCTGCGTGTGGCTCCCGAGGAGCACCCCGTGCTGCTGACCGAGGCCCCCCTGAACCCCAAGGCCAACCGCGAGAAGATGAACCCAGGTGAGTGGCCCGCTACCTCTTCTGGTGGCCGCCTCCCTCCTTCCTGGCCTCCCGGCGCTGCGCCCTTTCTCACTGGTTCTCTCTTCTGCCGTTTTCCGTAGGACTCTCTTCTCTGACCTGCGTCTCCTTTGGAACTCTGCAGGTTC
+
CCCCBCCCFFFFGGGGGGGGGGHHGEGEFGHHHGGGGGEGGHHHHGGGGGGGHHHHHHHGGGGGGGGGGGGHHHHGGGGHGHHHHGGGGGDGGGHHHHHHHHGGHGHH1GHHGGHHGGGCGHHHHHHHHHHHGHHGGGGGHGHHGGGGGGGGGGGGGGFG?FFFFFFFFFFFFFFFFFFFFFFFFFFFFFFFFFFFDFFFFFFFFFFFFFFFFFFFFFFFBFFFF.@AFFFFFFFFFFFFFFFFF0:FFF0
@M05620:37:000000000-D9766:1:1101:24209:8176 1:N:0:89
ACCACACCTTCTACAATGAGCTGCGTGTGGCTCCCGAGGAGCACCCCGTGCTGCTGACCGAGGCCCCCCTGAACCCCAAGGCCAACCGCGAGAAGATGCCCAGGTGAGTGGCCCGCTACCTCTTCTGGTGGCCGCCTCCCTCCTTCCTGGCCTCCCGGAGCTGCGCCCTTTCTCACTGGTTCTCTCTTCTGCCGTTTTCCGTAGGACTCTCTTCTCTGACCTGAGTCTCCTTTGGAACTCTGCAGGTTCTA
+
AAA3AAABFFFFFDGFCFFFGFFHE22BEAHHAFGGFGGGGHHHFGGGDEFGHHGBGHGGCGGGGAEGGGGCHFHGGG/G/?FHHE//BCDCCGHG1FDFGHEFFHHHHHEGHHGCGGGHHHHHHHHEGHGFHGGGGGAEHHGGHGBFF/9FFAEE.A9BB.FG?BAB-B/FFFFFFFFFFFFFEFFFFFFFFBFFFFFFFFFBFFFFFFFFFFFFFFFFFFFFFFFFFFFFFFFFFFFFFFFFFFFFFFF
@M05620:37:000000000-D9766:1:1101:15996:8179 1:N:0:89
GAGGCTGCTTTGGAAGAACCTCATAGATTACTGCAACAGTTAATCCTGGACCTGGACAAGGTTCTTGCCTTGCTTACAGAAGCTGAAACAACTGCCAATTGCTTTATCACTCTTGTGGATCACATTTAACAATTATCAGAATTTGTAAGTGTAAATTACAAGCAAGGGAACAAAGATCCGAAGAGCACACGTAGGCACTACAGTCACTCTAGCGCACACCGTATTCCGTCTCCTTCTTGAAAACTAAAATG
+
>1A>>>F>BBBBG1BB111A1BBFF31BB1BDAB111BAADA22ADD100BAABCBB100/BB1B1D1BB1B1DD2BABDEB1BB11B1B?BBBB01BBB11B11B2B2BB1@BB@B>11100122>22BB>1B12B22B>112222222BF2B2221>B11?0BB?/?0/000@01@@0<///0<1?00/>00.11<F1><11<000=00<<-<---..;.:./00/0.:/;00;;;00000;099C090
@M05620:37:000000000-D9766:1:1101:24519:8188 1:N:0:89
ACCACACCTTCTACAATGAGCTGCGTGTGGCTCCCGAGGAGCACCCCGTGCTGCTGACCGAGGCCCCCCTGAACCCCAAGGCCAACCGCGAGAAGATGCCCAGGTGAGTGGCCCGCTACCTCTTCTGGTGGCCGCCTCCCTCCTTCCTGGCCTCCCGGAGCTGCGCCCTTTCTCACTGGTTCTCTCTTCTGCCGTTTTCCGTAGGACTCTCTTCTCTGACCTGAGTCTCCTTTGGAACTCTGCAGGTTCTA
+
>1>AA1AAFFCDAGG13AAFAGEH0AEEG?0FGGG0BAEEEEGF/EEGECFCFGHHGHHGGGGGGGGEGGEFHHFEGGGHGGHHHFGGGGGGGGHHHEHHHHHC?1FGFBFGHHGGGGGHHHGHHHHGDCEHHGGGGGGGHHGHHGGG0CFGGGGGG@-AAGGGGGF@@FFFFFFFFFFFFFFFFFFFFFFFF@FFFFFFFFFFFFFFFFFFFFFFFFFFFFFFFFFFFFFFFFFFFFFFFFFFFFF/FFB
@M05620:37:000000000-D9766:1:1101:15277:8199 1:N:0:89
AGTGCCAGCTCTCAATCGCACAGGGGACCCAGGGCCTGGCCCCTCCATCCAGAAAACCTATGACCTCACCCGCTACCTGGAGCACCAACTCCGCAGCTTGGCTGGGACCTATGTTGAGTATCCCGCGTAGGACTCTGGGCGTTGGGGCGGCGTGCGGCGTTGGGGAACGACAGTCCTAACCGTGGAGGGTTCTGGTAAATGATGGGGTGAGGCGGGGCTCTTTGGCTCCCACCAGTCCCCCTGTCTGGTCT
+
CCABBFFFCFFFGGGGGGGGGGHHGGGGGGHHGGGGFGHHHHGHGGHHHHHHHHHHHGHHHHHHHHHHHHHGGGGGHHHHHHHHHHHHGHHHGGGGGHHHGHHGGGHHGHFHHHHB3BG3FGG2?DC</>EH1FHHHH0.>CDGHG?.@-;@D-9@?:;CCFFFFFF.9.--;FFFEFFFFFFEF.AFFFFFFFF;FFFFFFFFFFF?C.AA.@DFFFFFFFFFFFFFFFFFFFFFFFFFFFFFFFFFFFF
@M05620:37:000000000-D9766:1:1101:16508:8203 1:N:0:89
AGTGCCAGCTCTCAATCGCACAGGGGACCCAGGGCCTGGCCCCTCCATCCAGAAAACCTATGACCTCACCCGCTACCTGGAGCACCAACTCCGCAGCTTGGCTGGGACCTATGTGAGTATCCAGCGTAGGAATCTGGGAGTTGGGGAGGAGTGAGGAGTTGGGGAAAGACAGTCCTAACCGTGGAGGGTTCTGGTAAATGATGGGGTGAGGAGGGGCTCTTTGGCTCCCACCAGTCCCCCTGTCTGGTCTA
+
BCBBBFFFCFFFGGGGGGGGGGHGGGGGGGHHGGGGGGHHHHGHGGHHHHHHHHHHHGHHHHHHHHHHHHHGGGGGHHHHHHHHHHHHGHHHGGGGGHHHGHHGGGHHGHHHHHHHHHHHHHHHHGGGGGHHHHHHHHHGGGHHGGGGGGGHHHHHHGHHHHGGGGHHHHHHHHHHHHHHGGGGGGGGEFGGGGFGGGGGGGGGGGFFFFFFFFFFFFFFFFFFFFFFFFFFFFFFFFFFFFFFFFFFFFF
@M05620:37:000000000-D9766:1:1101:3887:8210 1:N:0:89
AGTGCCAGCTCTCCATCGCACAGGGGGCCCAGGGCCAGGCCCCTCCATCGAGAAAGCCTAAGACCCCACCCCCCACCTGGAGCACCCACTCCGCAGCTTGGCGTAGGCCTCTGGGAGTTGTGGCGGAGTGAGGCGTTGTGGCCCGCCCGTCCTCCCCGTGGTGGGTTCTGGTCCATGATGGGGTGCGGAGGGGCTCTTTGGCTATGACCCGTCCGCCTGTCTGGTCTATCTCCTGCCCTTCGCTCGGCCGA
+
>>11>BFFAFFFG1FFBAE1F0B00A0EEAEG/BEA/ABBFFGHGGHHH/BFHEFFGFGH1BGHGCEFGGG@EEGFGFBF0>BEGH//?0BB<C/C/B<B/F@?/>?11?FFCGH?FEGF1...>A-<<C0GH.ACCG:C..C.?;?AA@9CE0;A??;B@-;A@9EFFFFFFFFFFBFFFEFF@A@@-;9@@@-AFFFFF;;///;9BF@ABB--;;AFFFFFFFF/;BFFFFFFFFFFFE-?A-@-;;-
@M05620:37:000000000-D9766:1:1101:15735:8235 1:N:0:89
AGTGCCAGCTCTCAATCGCACAGGGGACCCAGGGCCTGGCCCCTCCATCCAGAAAACCTATGACCTCACCCGCTACCTGGAGCACCAACTCCGCAGCTTGGCTGGGACCTATGTGAGTATCCAGCGTAGGAATCTGGGAGTTGGGGAGGAGTGAGGAGTTGGGGAAAGACAGTCCTAACCGTGGAGGGTTCTGGTAAATGATGGGGTGAGGAGGGGCTCTTTGGCTCCCACCAGTCCCCCTGTCTGGTCTA
+
AABABFFFBFFFGGGGGFGGGGHHGGGGGFHHGGGGGGHHHHGEGGHHHGGHHHHHHGHHHHHHHHH3GHGGGGFGHHGHHHHGHHHHGHHHGG/EGGHHGHHGGCHHGHHHGHHGHFGHHHHHHFGGGGHGHHHHHHHGGHGGGGGGGFGHGHGHHGHFFHGCEGHFFHHHHHHGHHHHGGA@GGGGCFGGGGCFGGGGGFFGGGFAFFFFFFFFFDFFFFFFFFFFFFFFFFFFFFFFFFFFFFFFFF9
@M05620:37:000000000-D9766:1:1101:12052:8244 1:N:0:89
GAGGCTGCTTTGGAAGAAACTCACAGGCTACGGCAAAAGTTGCTTCAGGGCCCGCGAATGATTCCCGCCCCCCATACCGAAGCTCAAATGACGGCCTATGCTTCCCATAAACAAAGGCTCCTAGAAGACTCCAAGGGAGTAAAAGAGCTGATGAAACAATGGCAAGTAAGGCAGGCATTTCCGCTTTAGCACTCTTGTGGATCCACTTGAACAATTCTCAGCATTTGTACTAGAACCTGACAAGCCAGGGA
+
>1AAAAFAFFFFGGGGAFGGG1F1B1000A0ABF00BA0B21D11D1D10B////A///B@22221///>////000>?EEGGH111B211B/BC//BBGGH21?G11??11?FG00<10?1?1?F1?F=<F<<1><FE>C00G0<G/<<0<==D0<;C;0/;/:;<::0/:::@99;00;0.9...;;00;0:;99;9.909;F/B/B99/;B//////:/:/9/:;B///9/;/-;99:B/--;B9-A-
@M05620:37:000000000-D9766:1:1101:8702:8255 1:N:0:89
AGTGCCAGCTCTCAATCGCACAGGGGACCCAGGGCCTGGCCCCTCCATCCAGAAAACCTATGACCTCACCCGCTACCTGGAGCACCAACTCCGCAGCTTGGCTGGGACCTATGTGAGTATCCAGCGTAGGAATCTGGGAGTTGGGGAGGAGTGAGGAGTTGGGGAAAGACAGTCCTAACCGTGGAGGGTTCTGGTAAATGATGGGGTGAGGAGGGGCTCTTTGGCTCCCACCAGTCCCCCTGTCTGGTCTA
+
ABABBFFFCFFFGGGGGGGGGGHHGGGGGGHHGGGGGGHHHHGHGGHGHHHHHHHHHGHHHHHHHHHHHHHGGGGGHHHHHHHHHHHHGHHHGGGGGHHHGHHGGGHHGHHHHHHHHHHHHHHHHGGGGGHHHHHHHHGGGHHHGGGGGGGHHHHHHGHHHHGGGGHHHHHHHHHHHHHHGGEGGGGGCFGGGGCFFGGGGGGGGGFFFFFFFFFFFFFFFFFFFFFFFFFFFFFFFFFFFFFFFFFFFFB
@M05620:37:000000000-D9766:1:1101:20536:8280 1:N:0:89
AGTGCCAGCTCTCAATCGCACAGGGGACCCAGGGCCTGGCCCCTCCATCCAGAAAACCTATGACCTCACCCGCTACCTGGAGCACCAACTCCGCAGCTTGGCTGGGACCTATGTGAGTATCCAGCGTAGGAATCTGGGAGTTGGGGAGGAGTGAGGAGTTGGGGAAAGACAGTCCTAACCGTGGAGGGTTCTGGTAAATGATGGGGTGAGGAGGGGCTCTTTGGCTCCCACCAGTCCCCCTGTCTGGTCTA
+
BBBBBFFFBFFFGGGGGGGGEGFGGGGGGGHHGGGGGGHHHHGHGGHHHHFHHFFHHGHHHHHHHHHHHHHGGFGGHHHHHHHHHHHHGHHHGGGGGHHHGHHGGGHHGHGHHHHHHHHHHHHGHGGGGGHHHHHHHHHGGHHHGGGGGGGHHGHHFGHHHHGGEFHHHHGHHHHHFHHHGGGGGGGGFGGGGGFGGGGGGGGGGGFFFFFFFFFFFDFFFFFFFFFFFFFFEFFFFFFFFFFFFFFFFFB
@M05620:37:000000000-D9766:1:1101:15511:8292 1:N:0:89
ACCACACCTTCTACAATGAGCTGCGTGTGGCTCCCGAGGAGCACCCCGTGCTGCTGACCGAGGCCCCCCTGAACCCCAAGGCCAACCGCGAGAAGATGCCCAGGTGAGTGGCCCGCTACCTCTTCTGGTGGCCGCCTCCCTCCTTCCTGGCCTCCCGGAGCTGCGCCCTTTCTCACTGGTTCTCTCTTCTGCCGTTTTCCGTAGGACTCTCTTCTCTGACCTGAGTCTCCTTTGGAACTCTGCAGGTTCTA
+
CCCCCCCCFFFFGGGGGGGGGGHHGGGEGGHHHGGGGGGGGHHHHGGGGGGGHHHHHHHGGGGGGGGGGGGHHHHGGGGH/FGH/FFEDDDG/<?G22?GGBFFH1?CF1/FFG-<D?DHDGHFHHFDD/.=<@DGGGGFCCFCGFF0F/.C0AEG.--;AF9C-9ADBFB00099B:/;BFFFF0FFFFBFFD;9F?9BAF..90;B;90BBFFFFB9FFFFFF9FFFFFBFFFFFFFFF00:FFFBFF;
@M05620:37:000000000-D9766:1:1101:19280:8294 1:N:0:89
ACCACACCTTCTACAATGAGCTGCGTGTGGCTCCCGAGGAGCACCCCGTGCTGCTGACCGAGGCCCCCCTGAACCCCAAGGCCAACCGCGAGAAGATGCCCAGGTGAGTGGCCCGCTACCTCTTCTGGTGGCCGCCTCCCTCCTTCCTGGCCTCCCGGCGCTGCGCCCTTTCTCACTGGTTCTCTCTTCTGCCGTTTTCCGTAGGACTCTCTTCTCTGACCTGAGTCTCCTTTGGAACTCTGCAGGTTCTA
+
AAAAAAAAFFFFFGGDEFGGFFFGGEEAEEHHHGGGGGGAEHDHHG?F1EF1BB3GHHGGGGGGEGCGGGGGHH/EGGGAFHHA/FFEGB>BCD2GHFGHHHHFGHHGHHEEHHCGGGGHHHHFFFHFHHDAFFGC?FHEHHGG0BFGFBFGGGGGGA-;A>DFFFFFFFFFFFFFFEFFFFFFFFFFFFFFFDFFFFFFFF?ADBFFFFFFFFFFFFFFFFEBBFFFFFFFFFEFFFFFFFFFFFFBBF:
@M05620:37:000000000-D9766:1:1101:19012:8307 1:N:0:89
ACCACACCTTCTACAATGAGCTGCGTGTGGCTCCCGAGGAGCACCCCGTGCTGCTGACCGAGGCCCCCCTGAACCCCAAGGCCAACCGCGAGAAGATGCACCCGGGTGTGGGCCCCTCTCCCTTTTCTGGGGGCCCCCCCCCCCTTCCCTGCCCCCCCGGCGCTGCCCCTTTTCTCTGTTTTTCTCTTTTCTCCCGTTTTCTTGGAGACTCTTTTCTCTGCCCTGTGTCCCTTTTGGCACTCTGCGTGTTC
+
BBBBBBBBFFFFGGGGGGGGGGHGGGGGHGGHHGGGGGGGGHHHHGGGEGGG5FFHHHHGGGCGGGGGGGGHHHHGGGGHGHHHHGGGGGGGGGHHHG22?2///</<-<...>-<..///</000000</---::-A-A-9-9-.././/.::.;----;----;.;9.;/:B/F//9//.;9BF//9;/9///.;A/.////////;/:F/9/B:/9//:.9.//:9///;///-//;:////-:.9./
@M05620:37:000000000-D9766:1:1101:6384:8322 1:N:0:89
ACCACACCTTCTACAATGAGCTGCGGGTGGCTCCCGAGGAGCACCCCGTGCTGCTGACCGAGGCCCCCCTGAACCCCAAGGCCAACAGCGAGAAGATGCCCAGGTGAGTGGCCCGCTACCTCTTCTGGTGGCCGCCTCCCTCCTTCCTGGCCTCCCGGAGCTGCGCCCTTTATCACTGGTTCTCTCTTCTGCCGTTTTCCGTAGGACTCTCTTCTCTGACCTGAGTCTCCTTTGGAACTCTGCAGGTTCTA
+
AAAAAAAAFFFFGEGEFGGAA1B1E00AEAHH1FAEEEGCGHHHHGEGEEEFFFG1GECG@ECGE/>EGGG0G>CEGG/<<<GCCF/0B<></<0FD<11<1?/F11F?DF/0.A@<@</DGFFH0G00<<GCCG?:C.;:/:/99/;0CFFG.AE.----99CA@?-9B///9/BBFF/;BFFFFFFFF/BF--;:EFFFFFF?FFFBFF//////B/FFF-9B/BFFBB//;;B/;FBFFEFFEF9/:/
@M05620:37:000000000-D9766:1:1101:14833:8343 1:N:0:89
ACCACACCTTCTACAATGAGCTGCGTGTGGCTCCCGAGGAGCACCCCGTGCTGCTGACCGAGGCCCCCCTGAACCCCAAGGCCAACCGCGAGAAGATGCCCAGGCGAGTAGCCCGCTACCTCTTCTGGTGGCCGCCTCCCTCCTTCCTGGACTCCCGGCGCTGCGCCCTTTCTCACTGGTTCTCTCTTCTGCCGTTTTCCGTAGGACTCTCTTCTATGACCTGAGTCTCCTTTGGAACTCTGCAGGCTCTA
+
AA>ABAAA>FFFFGGFGG55FAFEEBEAAEGHHFFG?EG?EHGGHGGGAEFEGHFFHHHEEGGGGEGGGEEFFHHGGDEHGHHHCFGGGCBC@AFFDGHCCCF///>/<01=1GDCC--/0<<<GG00DCAG.:-@AEHEFBDFGGGFGGBFFGF?D----;BFBBFBBBFFFFBBFEB9//BBB/9FFF/B/@AABEBBAFADD/9/BB/:FFEBFF/9;FF99FFBFFF/BFB9/9BFFFBFFF.AFFF
@M05620:37:000000000-D9766:1:1101:10560:8344 1:N:0:89
AGTGCCAGCTCTCAATCGCACAGGGGACCCAGGGCCTGGCCCCTCCATCCAGAAAACCTATGACCTCACCCGCTACCTGGAGCACCAACTCCGCAGCTTGGCTGGGACCTATGTGAGTATCCAGCGTAGGAATCTGGGAGTTGGGGAGGAGTGAGGAGTTGGGGAAAGACAGTCCTAACCGTGGAGGGTTCTGGTAAATGATGGGGTGAGGAGGGGCTCTTTGGCTCCCACCAGTCCCCCTGTCTGGTCTA
+
ABAAAFFFCFFFGGGGGGGGGGHHGGGGGGHHGGGGGGHHHHGHGGHHHHHHHHHHHGHHHHHHHHHHHHHGGGGGHHHHHHHHHHHHGHHHGGGGGHHHGHHGGGHHGHHHHHHHHHHHHHHHHGGGGGHHHHHHHHHGGHHHGGFGGGGHHHHHHGHHHHGGEEHHHHHHHHHHHHHHGGGGGEGGFGGGGGFGGGGGGGGGGGFFFFFFF.CFFFFFFFFFFFFFFFFFFFFFFFFFFFFFFFFFFFF
@M05620:37:000000000-D9766:1:1101:22324:8345 1:N:0:89
ACCACACCTTCTACAATGAGCTGCGTGTGGCTCCCGAGGAGCACCCCGTGCTGCTGACCGAGGCCCCCCTGAACCCCAAGGCCAACCGCGAGAAGATGCCCAGGTGAGTGGCCCGCTACCTCTTCTGGTGGCCGCCTCCCTCCTTCCTGGCCTCCCGGCGCTGCGCCCTTTCTCACTGGTTCTCTCTTCTGCCGTTTTCCGTAGGACTCTCTTCTCTGACCTGAGTCTCCTTTGGAACTCTGCAGGTTCTA
+
CCCCCCCCFFFFGGGGGGGGGGHHGFGEFEHHHGGGGGGGGHHHHGGGGGGGHHGHHHHGGGGGGGGGGGGHFHHGGGGHGHHHHGGGGGDGGGHHHGHHHHHGHHHHHHGGHHGGGGGHHHHHHHHHHHGHHGGGGGHGHHGHHGGGGGGGGGGGGG-ADFFFFFFFFFFFFFFFFFFFFFFFFFFFFFFFFFFFFFFFFFFFFFFFFFFFFFFFFFFFFFFFFFFFFFFFFFFFFFFFFFFFFFFFFFB
@M05620:37:000000000-D9766:1:1101:13919:8347 1:N:0:89
ACCACACCTTCTACAATGAGCTGCGTGTGGCTCCCGAGGAGCACCCCGTGCTGCTGACCGAGGCCCCCCTGAACCCCAAGGCCAACCGCGAGAAGATGAACCCAGGTGAGTGGCCCGCTACCTCTTCTGGTGGCCGCCTCCCTCCTTCCTGGCCTCCCGGAGCTGCGCCCTTTCTCACTGGTTCTCTCTTCTGCCGTTTTCCGTAGGACTCTCTTCTCTGACCTGAGTCTCCTTTGGAACTCTGCAGGTTC
+
CCCCCCCCFFFFGGGGGGGGGGHHGGGGHGHHHGGGGGGGGHHHHGGGGGGGHHHHHHHGGGGGGGGGGGGHHHHGGGGHGHHHHGGGGGGGGGHGHHHHHHGGGFHHHHHHGGHHGGGGGGHHHHHHHHHHGHHGGGGGHGHHGGGGGGGGGGGGGGGGGDBFGGFFFFFFFFFFFFFFFFFFFFFFFFFFFFFFDFFFFFFFFFFFFFFFFFFFFFFFFFFFFFFFFFFFFFFFFFFFFFFFFFFFFF0
@M05620:37:000000000-D9766:1:1101:9030:8349 1:N:0:89
ACCACACCTTCTACAATGAGCTGCGTGCGGCTCCCGAGGAGCACCCCGTGCTGCTGACCGAGGCCCCCCTGAACCCCAAGGCCAACCGCGAGAAGATGCCCAGGTGAGTGGCCCGCTACCTCTTCTGGTGGCCGCCTCCCTCCTTCCTGGCCTCCCGGCGCTGCGCCCTTTCTCACTGGTTCTCTCTTCTGCCGTTTTCCGTAGGACTCTCTTCTCTGACCTGAGTCTCCTTTGGAACTCTGCAGGTTCTA
+
>>>1>1>>BFBD3FG1EF11ABFGEEE000AA/ABEAEA?AEHHEGG//BEFFHGHHHG>E>@EFEGEGEEHFHEECEFFE/FGA/ABCC/>BCG1?1?FHFEGHHHHHHGFHHCGGGGHHHHHHGHHHHGHHGGGGGGGGGGGGGGGGGGGGGGGG@;@@@@F@@F@?FFFFF/FFFFFFBFFFFFFFFFFF@BFFFFFFFFBFFFFFFFFFFFBBF/BFFF9-BF/;BFFFFEFFFFFFFFFFFFFFF/
@M05620:37:000000000-D9766:1:1101:26784:8361 1:N:0:89
ACCACACCTTCTACAATGAGCTGCGTGTGGCTCCCGAGGAGCACCCCGTGCTGCTGACCGAGGCCCCCCTGAACCCCAAGGCCAACCGCGAGAAGATGCCCAGGTGAGTGGCCCGCTACCTCTTCTGGTGGCCGCCTCCCTCCTTCCTGGCCTCCCGGCGCTGCGCCCTTTCTCACTGGTTCTCTCTTCTGCCGTTTTCCGTAGGACTCTCTTCTCTGACCTGAGTCTCCTTTGGAACTCTGCAGGTTCTA
+
AAAAAAAA11BBBF1BFGFAGBG1FEEA0EGBBFFB?EAEAGAFGFGECEEGDHGHHGHC@ECEG>EEEGEG1BG?EEEHGH?FHFGEBCBB@CFFGFGHHHHGHF1?GFGGHHCCCGGHHGGG<GHEGFEFHGGGGCHGHHGHHGGGBFGGFGGGBA--A-@B@<B@@FFFFFBFFFFFFFFFFFFF/9BFF@BFFFFFFF;9BFFFFFFFFFF;;B;BFFFFFFFFFFFFFBFFFFFFF/BBFFFFBB/
@M05620:37:000000000-D9766:1:1101:21988:8369 1:N:0:89
ACCACACCTTCTACAATGAGCTGCGTGTGGCTCCCGAGGAGCACCCCGTGCTGCTGACCGAGGCCCCCCTGAACCCCAAGGCCAACCGCGAGAAGATGAACCCAGGTGCGTGGCCCGCTCCCTCTTCTGGTGGCCGCCTCCCTCCTTCCTGGCCTCCCGGCGCTGCGCCCTTTCTCACTGGTTCTCTCTTCTGCCGTTTTCCGTAGGACTCTCTTCTCTGCCCTGCGTCTCCTTTGGAACTCTGCCGGTTC
+
CBCCBBCCCCCFGGGGGGGGGGHHGEGBCEHFGEGFEGCGDHDGHGGGEGEGGHGHHGHGGGGGGGGGGEEGBHHGGGGHGHHHHGGGGGCGGGGGFHHHHHG?GGGGGF/?CGHHGGG-EGHHHHHHFHHHGHGDFGGGGGGGGGGGGGGGGGGGGGGGGFFFFFFFFFFFFFFFFFFFFFFFFFFFFFFFFFFFDFFFFFFF.DDFFFFFFFFFFFFF/BEFFEFFFFFFFFFFFFFFFFFFF/;DFF.
@M05620:37:000000000-D9766:1:1101:12492:8376 1:N:0:89
ACCACACCTTCTACAATGAGCTGCGTGTGGCTCCCGAGGAGCACCCCGTGCTGCTGACCGAGGCCCCCCTGAACCCCAAGGCCAACCGCGAGAAGATCACCCGGTTAGTGGCCCGCTACCTCTTCTTGTGGCCGCCTCCCTCCTTCCTGGCCTCCCGGAGCTGCGCCCTTTCTCACCTGGTCTCTCTTCTTCCGTTTTCCGTAGGACTCTCTTCTCTTACCTGAGTCTCCTTTTGAACTCTGCAGGTTCTT
+
CCCCCCCCFFFFGGGGGGGGGGHHGFGEGGHHHGGGGGGGGHHHHGGGEGGGHHHHHHHGGGGGGGGGGGGHHHHGGGGHGHHHHGGGGGGGGGHHHD2?G0/>//<0?1>.GH@<<-<C000=0=0=<0<.C--;:.;E9/;/C0C00;.C0.CE.;--9.00-9;D-;F0009;.0;.B000000;0000;.0;FF0B.0..A09/:000;0:90000B00:/900:B0;F00.;0000000:;9B900
@M05620:37:000000000-D9766:1:1101:22007:8377 1:N:0:89
ACCACACCTTCTACAATGAGCTGCGTGTGGCTCCCGAGGAGCACCCCGTGCTGCTGAACGAGGCCCCCCTGAACCCCAAGGCCAACCGCGAGAAGGTGCACCCAGGTGAGTGGCTCGCTATCTCTTCTGGTGGCCGCCTCCCTCCTTCCTGGCCTCCCCGACCTGCGCCCTCTCTCACTGTTTCTCTCTTCTGCTGTTTTCCGTATGACTCTCTTCTCTGACCTGAGCCTCCTTTGGCACTCTGCAGTCTC
+
CCCCCCCCFFFFGGGGGGGGGGHHGGGGHGHHHGGGGGGGGHHHHGGGGGGGHHHHHGHHGGGGGGGGGGGHHHHGGGGHGHHHHGGGGGGGG/B0222?2?///?FGD?==FF0?->F..0<=<1=DG0<<<G.-ADGGHEHHGHHFH00/;FB.AA.---:./;--.;C./;FF09F000;BFB00:0B00000000;:9D0../0;FB0:0;00B000BBF///0/;9.B090/000/B0BB0000;:
@M05620:37:000000000-D9766:1:1101:23775:8382 1:N:0:89
AGTGCCAGCTCTCAATCGCACAGGGGACCCAGGGCCTGGCCCCTCCATCCAGAAAACCTATGACCTCACCCGCTACCTGGAGCACCAACTCCGCAGCTTGGCTGGGACCTATGTGAGTATCCAGCGTAGGAATCTGGGAGTTGGGGAGGAGTGAGGAGTTGGGGAAAGACAGTCCTAACCGTGGAGGGTTCTGGTAAATGATGGGGTGAGGAGGGGCTCTTTGGCTCCCACCAGTCCCCCTGTCTGGTCTA
+
CCCCCFFFCFFFGGGGGGGGGGHHGGGGGGHHGGGGGGHHHHGHGGHHHHHHHHHHHGHHHHHHHHHHHHHGGGGGHHHHHHHGHHHHGHHHGGGGGHHHGHHGGGHHGHHHHHHHHHHHHHHHHGGGGGHHHHHHHHHGGHHHGGGGGGGHHHHHHGHHHHGGGGHHHHHHHHHHHHHHGGGGGGGGEFFGGGFGGGGGGHHGGGFFFFFFFFFFFFFFFFHFFFFFFFFFFFFFFFFFFFFFFBFFFFB
@M05620:37:000000000-D9766:1:1101:14713:8406 1:N:0:89
ACCACACCTTCTACAATGAGCTGCGTGTGGCTCCCGAGGAGCACCCCGCGCTGCTGACCGAGGCCCCCCTGAACCCCAAGGCCAACCGCGAGAAGATGCCCAGGTGAGTGGCCCGCTACCTCTTCTGGTGGCCGCCTCCCTCCTTCCTGGCCTCCCGGAGCTGCGCCCTTTCTCACTGGTTCTCTCTTCTGCCGTTTTCCGTAGGACTCTCTTCTCTGACCTGAGTCTCCTTTGGAACCCTGCAGGTTCTA
+
>11>>11>BFFF3GG13BF1B1BAA0BA00BGFEFA0AE//B/BGGCE/AE///1@GHBE>E/EE/>EEE>>1B/EGC/FC/GF/?CCCCG<//<111<<G1//1<D011..0<<<@A?B0D00GB0;0=:C.-:A?EGGFF;/00;BB;A?FGFFE?--9-/:9@F->/BFFBBBB/-9B9//;;/9/////-A;B-//AFFBFFBFF/FFFF/F/B/9/:B9-:B/BB//9F///;-;9F-999::FF;
@M05620:37:000000000-D9766:1:1101:18928:8417 1:N:0:89
AGTGCCAGCTCTCAATCGCACAGGGGACCCAGGGCCTGGCCCCTCCATCCAGAAAACCTATGACCTCACCCGCTACCTGGAGCACCAACTCCGCAGCTTGGCTGGGACCTATGTTGAGTATCCCGCGTAGGACTCTGGGCGTTGGGGAGGCGTGCGGCGTTGGGGAAAGACAGTCCTAACCGTGGAGGGTTCTGGTAAATGATGGGGTGAGGAGGGGCTCTTTGGCTCCCACCAGTCCCCCTGTCTGGTCT
+
BBAABFFFAFFFGGGGFGGFGCHCGGGGGGHHAEFEFGHHFHGCGGHHHFFHHHFHHGFGHHGHHHHHHGHGGEEGHFHHGFHHHHHHGHHHDFEEGHDEEGHGGGHHGGHFHHHHGHHHHHG2?@CB@FFH1?GHHGE.AACFHGG.AF.:CD.AC-;;AGGGGGG.;BFBFFFFFFFFFB?AD.AFA;AFFFFBFBBFFFFFFFDDDEFF/DDADFFFFFFFFFFFFFFFFFFFFFFFFFFFFFBFBFB
@M05620:37:000000000-D9766:1:1101:15533:8418 1:N:0:89
AGTGCCAGCTCTCAATCGCACAGGGGACCCAGGGCCTGGCCCCTCCATCCAGAAAACCTATGACCTCACCCGCTACCTGGAGCACCAACTCCGCAGCTTGGCTGGGACCTATGTGAGTATCCAGCGTAGGAATCTGGGAGTTGGGGAGGAGTGAGGAGTTGGGGAAAGACAGTCCTAACCGTGGAGGGTTCTGGTAAATGATGGGGTGAGGAGGGGCTCTTTGGCTCCCACCAGTCCCCCTGTCTGGTCTA
+
AAABBFFFBFFFGGGGGGGCGCGGFGGEEGAGFGGGGFGHFHGFGGHHFHHHFEGHHGHHHHHHHHHHHFFGGGEGHFHGFHHHHHHHGFHHGGGEGFHFEGGFA<EGEHHHHGHHGGHHHHHHGGDDGDBGFHHHHHFFGHHGCGGGGGGGHHHHHGH<DHGGGGHHGHGHHHHHHFFHGGA@CEGGGGFFFFBBFFGGGEFFF?A9.AFFFD===DFFFBFBFFFEEFFFEFFFFBFFBEF/BFF/BFF
@M05620:37:000000000-D9766:1:1101:18755:8429 1:N:0:89
ACCACACCTTCTACAATGAGCTGCGTGTGGCTCCCGAGGAGCACCCCGTGCTGCTGACCGAGGCCCCCCTGAACCCCAAGGCCAACCGCGAGAAGATGAACCCAGGTGAGTGGCCCGCTCCCTCTTCTGGTGGCCGCCTCCCTCCTTCCTGGCCTCCCGGCGCTGCGCCCTTTCTCACTGGTTCTCTCTTCTGCCGTTTTCCGTAGGACTCTCTTCTCTGACCTGCGTCTCCTTTGGAACTCTGCAGGTTC
+
BBBABBBBFFFFGGGGGGGGGGHHGEEBAEHHHFGGGGCFGHHHHGGGFGGEFHFGHFHAE>EEFGGGGGGHHHHGGGGHGHHHHGGEFGCGGGHHHGHFHHGGHGCC1?GGFFHHFGG-CEGHHHHHHHFFDFGGGGGGEEFGGGGGGGGFGGGGGGBBBGFFFFFFFACFFFFFFFFFFFFFEFFFFBBFFFFD;DBEFFDFADAFFFFFFFFFFFFF/BFFF.999.BBFFFBFBFFFFFFF/B.FF/
@M05620:37:000000000-D9766:1:1101:12839:8434 1:N:0:89
ACCACACCTTCTACAATGAGCTGCGTGTGGCTCCCGAGGAGCACCCCGTGCTGCTGACCGAGGCCCCCCTGAACCCCAAGGCCAACCGCGAGAAGATGCCCAGGTGAGTGGCCCGCTACCTCTTCTGGTGGCCGCCTCCCTCCTTCCTGGCCTCCCGGCGCTGCGCCCTTTCTCACTGGTTCTCTCTTCTGCCGTTTTCCGTAGGACTCTCTTCTCTGACCTGAGTCTCCTTTGGAACTCTGCAGGTTCTA
+
A33AAA3ACFFFGFG45BBGGGFHCEEBG2FFHGG2AAEEGHHHHGGGEGGFHHHHHHH0EEEGGGGGGGGHHHHGGGGHGHHHHFGGGG@DGGHFHHHHHGEFGFDFHFAFGHGGGGCHHHHHGFDGGHGHHGGGGGHGHHGHHGGGGGEGGGGGGG99A@?FBBFBBFFFFF/BBBFFFFFFFFFFBFFFFBDFFFFFFFADF/BBFFFFFFBBBF9FFFB;;BB9BF/FFFEFFFFBFFFBFFFFEB/
@M05620:37:000000000-D9766:1:1101:7670:8460 1:N:0:89
ACCACACCTTCTACAATGAGCTGCGTGTGGCTCCCGAGGAGCACCCCGTGCTGCTGACCGAGGCCCCCCTGAACCCCAAGGCCAACCGCGAGAAGATGCCCAGGTGAGTGGCCCGCTACCTCTTCTGGTGGCCGCCTCCCTCCTTCCTGGCCTCCCGGCGCTGCGCCCTTTCTCACTGGTTCTCTCTTCTGCCGTTTTCCGTAGGACTCTCTTCTCTGACCTGAGTCTCCTTTGGAACTCTGCAGGTTCTA
+
CCCCCCCAFFFFGGGGGG5GGGHHGEGBEEHHHFFGFGGGGHHHHGGEGGGGHHHHHHHEGEGGGGGGGGGHHHHGGGGHGHHHHGGGGG>DGGHFGHHHHHGGGHBFGHGGHHFGFFGHHHHHHHGHHHGHHGGGGGHGHHGHHGGGGGFGGGGGDD-:ABCFFFFFFFFFFFBFFFFFFFFFFFFFBBFFFFDFFFFFFFFDFFFFFFFFFFFB:F9FFFF/:FF0;BBFFFFFFFFFFFFFFFFFFFB
@M05620:37:000000000-D9766:1:1101:21369:8496 1:N:0:89
ACCACACCTTCTACAATGAGCTGCGTGTGGCTCCCGAGGAGCACCCCGTGCTGCTGACCGAGGCCCCCCTGAACCCCAAGGCCAACCGCGAGAAGATGCCCCGGTCAGTGGAACGCTACCGCTTCTTGTGGCCGACTACCTCCTTACTGGCATCCCGAAGCTGCGCCCTTTCTCACTGGTTATCTCTTCATCCGTTTTCCGTAGGACTCTATTATCTTACCTTAGTCCCCTTTTGAACTCTTCAGGATCTA
+
BBBABBBBFFFFGGGGGGG5GAGEEBEBGEGFFGGGGGGGGHHHHGGGGGGGHHGHHHHGGGGGGGGGGGGGHHHGGGGHEFHHHGF<CGBC?DFHHH1FG//></?<11>11>....-<---=.00=;0;.C--C@-:C00E/F0C009999/CE..---00;-9;@-BF////://.9;////9/;/////99FFFFF?9..99F/9///;///9//;BB/9//9//;..:/;.B///////9//;///
@M05620:37:000000000-D9766:1:1101:23818:8501 1:N:0:89
ACCACACCTTCTACAATGAGCTGCGTGTGGCTCCCGAGGAGCACCCCGTGCTGCTGACCGAGGCCCCCCTGAACCCCAAGGCCAACCGCGAGAAGCCCAGGTGAGTGGCCCGCTCCCTCTTCTGGTGGCCGCCTCCCTCCTTCCTGGCCTCCCGGCGCTGCGCCCTTTCTCACTGGTTCTCTCTTCTGCCGTTTTCCGTAGGACTCTCTTCTCTGACCTGAGTCTCCTTTGGAACTCTGCCGGTTCTAGAT
+
CCCBCCCCFFFFGGGGGGGGGGHHGGGEDFHHHGGGGGGGGHHHHGGGGGGGHHGHHHHGGGGGGGGGGGGGHHHGGGGHGHHHHGGGGGGDGGGHHFHHG1?DGHHFGCGGGG?EFHH/DHFGHGFFECCGGGGHGHGGHHHGFGBFGGGGGDD-DGGFFFFFFFFFFFFFFFFFFFFFFFFFFFFFFFBAAFFFFFF.;ABBFFFFFFFFFFF/:FFFBFFFFFFFF/FE9FFFFFFB/9D@DEF/:B;
@M05620:37:000000000-D9766:1:1101:7693:8501 1:N:0:89
AGTGCCAGCTCTCAATCGCACAGGGGACCCAGGGCCTGGCCCCTCCATCCAGAAAACCTATGACCTCACCCGCTACCTGGAGCACCAACTCCGCAGCTTGGCTGCGACCTATGTGAGTATCCAGCGCAGGAATCTGGGAGTTGGGGAGGAGTGAGGAGTTGGGGAAAGACAGTCCTAACCGTGGAGGGTTCTGGTAAATGATGGGGTGAGGAGGGACTCTTTGGCTCCCACCAGTCCCCCTGTCTGGTCTA
+
AA1>AFFFAFFFGDFEFGGFGCHCGGFGFGEH0EEGFFHHFHGHGGHHHGHHH0GFGGHHHHHHHDGCGGGEE>@FHGHHGGHHHHHHGHHHGGGGGGEGGGF</<ECG/BGFGHFGD21@2@1G?/<@<?<FFHGEHFEC0GB-C<-A<./.0<CF.:/G/CCE.GHGFFGGGGFGGGG-:9?BE.?;CFGFF;;FFFFFFFFFFF?EF-FFF<-:;FBFFFFFFFEFFFBFFFFBFEB@FFFBF/;BFB
@M05620:37:000000000-D9766:1:1101:6598:8538 1:N:0:89
AGTGCCAGCTCTCAATCGCACAGGGGACCCAGGGCCTGGCCCCTCCATCCAGAAAACCTATGACCTCACCCGCTACCTGGAGCACCAACTCCGCAGCTTGGCTGGGACCTATGGCGTATCCCGCGTAGGAATCTGGGCGTTGGGGCGGCGTGCGGCGTTGGGGCAAGCACGTCCTAACCGTGGCGGGTTCTGGTAAATGATGGGGTGAGGCGGGGCTCTTTGGCTCCCACCAGTCCCCCTGTCTGGTCTAT
+
AAABBFFFBFFFGFGGGEGGGCHHGGGGGGFHGGGGGGHHHHGHGGEHHHHHHGHHHGHHHHHHHHHHHHHGGEEGHHHHGGHGHHHCFFHHGGG?EHHHGGGFGGHHGHHHHH//?BCFH2/><<//?<?1FFFHH.-<>CHGG.-:--;;.-;--;@DFAF.;E....99AEFFFFF;AEF-9@D;;AFFFBBFF/B//;FEFFB..A.-;DC9-AFFFFF9/FFFF9D.:;FFFFFFFFFFFFFFEFF
@M05620:37:000000000-D9766:1:1101:11184:8545 1:N:0:89
AGTGCCAGCTCTCAATCGCACAGGGGACCCAGGGCCTGGCCCCTCCATCCAGAAAACCTATGACCTCACCCGCTACCTGGAGCACCAACTCCGCAGCTTGGCTGGGACCTATGTGAGTATCCAGCGTAGGAATCTGGGAGTTGGGGAGGAGTGAGGAGTTGGGGAAAGACAGTCCTAACCGTGGAGGGTTCTGGTAAATGATGGGGTGAGGAGGGGCTCTTTGGCTCCCACCAGTCCCCCTGTCTGGTCTA
+
ACAABFFFCFFFGGGGGGGGGGHHGGGGGGHHFGGGGGHHHHGHGGHHHHHHHHHHHGHHHHHHHHHHHHHGGGGGHHHHHHHHHHFHGHHHFGGGGHHHGHHGGGHHGHHHHHHHHHGHHHHHHGCGGGHHHHHHHHHGGHHHGGGGGGGHHHHHHGHHHHGGGGHHHHHHHHGHHHHHGGEGGGGGCFGGGGFGGGGGGGGGGGFFFFFFFFFFFFFFFFFFFFFFFFFFFFFFFFFFFFFFFFFFFFF
@M05620:37:000000000-D9766:1:1101:19828:8550 1:N:0:89
ACCACACCTTCTACAATGAGCTGCGTGTGGCTCCCGAGGAGCACCCCGTGCTGCTGACCGAGGCCCCCCTGAACCCCAAGGCCAACCGCGAGAAGCCCAGGTGAGTGGCCCGCTCCCTCTTCTGGTGGCCGCCTCCCTCCTTCCTGGCCTCCCGGCGCTGCGCCCTTTCTCACTGGTTCTCTCTTCTGCCGTTTTCCGTAGGACTCTCTTCTCTGCCCTGAGTCTCCTTTGGAACTCTGCCGGTTCTCGAT
+
CCCCCEEDFFFFGGGGGGGGGGHHGEGFGGHHHGGGGGGGGHHHHGGGGGGGHHGHHHHGGGGGGGGGGGGGHHHGGGGHGHHHHGGGGGGGGGHGEAHHG1???GGC/FG?@<-.FGF/GGFBDDC?.C@DFDGC.:GDHHHGG1/<FBFGF.AAAGC;.C-D--<<B:11<<1/<01<FFFF1BFF10@.9BEB:D0...0:BFFFFFF1FFF00<:F/:<1BBB1F11/0<FBB110<9=<A.<1<B<
@M05620:37:000000000-D9766:1:1101:9054:8556 1:N:0:89
ACCACACCTTCTACAATGAGCTGCGTGTGGCTCCCGAGGAGCACCCCGTGCTGCTGACCGAGGCCCCCCTGAACCCCAAGGCCAACCGCGAGAAGATGCCCAGGTGAGTGGCCCGCTACCTCTTCTGGTGGCCGCCTCCCTCCTTCCTGGCCTCCCGGAGCTTCGCCCTTTCTCACTGGTTCTCTCTTCTGCCGTTTTCCGTAGGACTCTCTTCTCTGACCTGAGTCTCCTTTGGAACTCTGCAGGTTCTT
+
CCCCCCBCFFFFGGGGGGGGGGHHGEGEHGHHHGGGGGGGGHHHHGGGGGGGHHHHHHHGGGGGGGGGGGGHHHHGGGGHGHHHHGGGGGFGGGHHHH2GH2/FC11?1??/FF@@<-CHF00=0<0<=/<.C<-C:.CFFGGFH0C00;9F0.CE.;-:A?/;-.AD=FFF///9//;/B//9/99BB///B-:AFFFF.9..;/999///;/:/9///B9/9;://9B/FF/;/;/://///:A9B///
@M05620:37:000000000-D9766:1:1101:18062:8568 1:N:0:89
ACCACACCTTCTACAATGAGCTGCGTGTGGCTCCCGAGGAGCACCCCGTGCTGCTGACCGAGGCCCCCCTGAACCCCAAGGCCAACCGCGAGAAGATGAACCCAGGTGAGTGGCCCGCTACCTCTTCTGGTGGGCGCCTCCCTCCTTCCTGGCCTCCCGGCGCTGCGCCCTTTCTCACTGGTTCTCTCTTCTGCCGTTTTCCGTAGGACTCTCTTCTCTGACCTGCGTCTCCTTTGGAACTCTGCAGGTTC
+
CCCCCCCCFFFFGGGGFGGGGGHHGGGBCFHHHGGGDGGGGHHHHGGGGGGGHHHHHHHGGGGGGGGGGGGHGHHGGGGHGHHHHGGGGGGGGGHGHHHHHHGGHGHH1FGHGGHHGGGCGHHHHHHHHHHHGGGGGGGGHGHGGGGGGGGGGGGGGGGGAGFFFFFFFFFFFFFFFFFFFFFFFFFFFFFFFFFF:DFFFFFFADFFFFFFFFFFFFFF0FFFF.@ADFFFFFFFFFFFFFFFF9BFFF0
@M05620:37:000000000-D9766:1:1101:23469:8571 1:N:0:89
AGTGCCAGCTCTCAATCGCACAGGGGACCCAGGGCCTGGCCCCTCCATCCAGAAAACCTATGACCTCACCCGCTACCTGGAGCACCAACTCCGCAGCTTGGCTGGGACCTATGTGAGTATCCAGCGTAGGAATCTGGGAGTTGGGGAGGAGTGAGGAGTTGGGGAAAGACAGTCCTAACCGTGGAGGGTTCTGGTAAATGATGGGGTGAGGAGGGGCTCTTTGGCTCCCACCAGTCCCCCTGTCTGGTCTA
+
A1>AADBF@FCDAGGGGAFF1E0G0EFGGEGHFGGGG/GAAGGHGGHGHHHHHFEHHG0GGGHHHHFHHHHGGEEGHEHHHHH/FGHGG0GHGGEGGFHHGHHGGGHHGHBGHGHHHHHHHHHHHGGGGGHHHHGBGHHGGHHFCGGGGGGHHGGHHGHFHHGGGGHHHHHHHHHHHHHHGCEGFGGG.;FGGGGFGGGGGGGGGGF@FFFFFF@@@@FFFFFFFFFFEFFFFFFFFFFF?FFFFFFFFFB
@M05620:37:000000000-D9766:1:1101:21509:8586 1:N:0:89
ACCACACCTTCTACAATGAGCTGCGTGTGGCTCCCGAGGAGCACCCCGTGCTGCTGACCGAGGCCCCCCTGAACCCCAAGGCCAACCGCGAGAAGATGCCCAGGTGAGTGGCCCGCTACCTCTTCTGGTGGCCGCCTCCCTCCTTCCTGGCCTCCCGGCGCTGCGCCCTTTCTCACTGGTTCTCTCTTCTGCCGTTTTCCGTAGGACTCTCTTCTCTGACCTGAGTCTCCTTTGGAACTCTGCAGGTTCTA
+
CBCCCCCCFFFFGGGGGGGGGGHHGEGBCEHGGGGGGGGGGHHHHGGGGGGGHHGHHHHGGGGGGGGGGGGHHHHGGGGHGHHHHGGGGGCGGGHGHHHHHHHGHHHHHHGGHHGGGGGHHHHHHHGHHHGHHGGGGGHGHHGHHGGGGGGGGGGGGG?GGFFFFFFFFFFFFFFFFFFFFFFFFFFFFFFFFFFFFFFFFFFFFFFFFFFFFFFFFFFFFFFFFFFFFFFFFFFFFFFFFFFFFFFFFFF
@M05620:37:000000000-D9766:1:1101:21528:8588 1:N:0:89
ACCACACCTTCTACAATGCGCTGCGTGTGGCTCCCGAGGAGCACCCCGTGCTGCTGACCGAGGCCCCCCTGAACCCCAAGGCCAACCGCGAGAAGATGCCCAGGTGAGTGGCCCGCTACCTCTTCTGGTGGCCGCCTCCCTCCTTCCTGGCCTCCCGGAGCTGCGCCCTTTCTCACTGGTTCTCTCTTCTGCCGTTTTCCGTAGGACTCTCTTCTCTGACCTGAGTCTCCTTTGGAACTCTGCAGGTTCTA
+
BBBBBBBAFFFFGGGGGG4EFGGGGGGBGEHHHFFGFGGGGHHHHGGGGGGGHHHHHHHEGGGGGGGGGGGHHHHGGGGHGHHHHGGGGG>CGGHFHHHHHHHGHHHHHHGGHHGGGCGHHHHHHHHHHHGHHGGGGGHGGGGGGGGGGGGGGGGGFD-@AFFFFFFFFFFFFFFFFFFFFFFFFFFFFFFFFFFFFFFFFFFBFFFFFFFFFFFFFFBFFFFFFFFBBFFFFFFFFFFFFFFFFFFFFFB
@M05620:37:000000000-D9766:1:1101:10403:8595 1:N:0:89
AGTGCCAGCTCTCCATCGCACAGGGGACCCAGGGCCTGGCCCCTCCATCCAGAAAACCTATGACCTCACCCGCTACCTGGAGCACCCACTCCGCAGCTTGGCTGGGACCTATGGCGTATCCCGCGTAGGCATCTGGGCTTTGGGGCGGCGTGCGGCGTTGGGGCAAGCCCGTCCTAACCGTGGCGGGTTCTGGTAAATGCTGGGGTGAGGCGGGGCTCTTTGGCTCCCACCAGTCCCCCTGTCTGGTCTAT
+
>A>3>BFFBFFFG4BABEA2E?GCGEAEE2FG2BE22FGGCHGHGGHGHHHHHFGEFEHH5AGHH5BGHHH@E/>EGB3F?BFGFG>?EGH0>E@EEGBFEGHGGGHHGHEHHH/>EGGHH1<CDC/>C1>FGGHGHG0FFGFEGG-A-;AGFBGBBBBBFBBF-.:9A.;BFFFFFFFBFFB-BBB@EFFFFB9BFFFBFFBFBA@9AF.-BBBBBFFFFFFFFFFFFFF.FFFFFFFBFFFFFFFFFFF
@M05620:37:000000000-D9766:1:1101:15017:8634 1:N:0:89
AGTGCCAGCTCTCAATCGCACAGGGGACCCAGGGCCTGGCCCCTCCATCCAGAAAACCTATGACCTCACCCGCTACCTGGAGCACCAACTCCGCAGCTTGGCTGGGACCTATGTGAGTATCCAGCGTAGGAATCTGGGAGTTGGGGAGGAGTGAGGAGTTGGGGAAAGACAGTCCTAACCGTGGAGGGTTCTGGTAAATGATGGGGTGAGGAGGGGCTCTTTGGCTCCCACCAGTCCCCCTGTCTGGTCTA
+
>A>>>FF11BFFG1GFFFFAECHCGAE00BAA0AEB/AFH0FFAFGHFFGEG1FFFGGG1BF2GHGHHH>CEF>EFHFGGBFGHHH0?EGEGEEG/>0>FCHHGGCHH?GFHHHFGFDHHHF2FFCCFGGEHGHHHGHCEEFDGCCFCGCC<G0DG0CG/D/@C:ACG/G/GGFHGBGHHGGE@9ABAEFGGGG9CFFGGEFG0EFF?-FFFFF;?@@FFFFFF/BFF?FFFEFFFFFFF@FFFFFFFFFB
@M05620:37:000000000-D9766:1:1101:5903:8655 1:N:0:89
AGGGCCAGCTCTCAATCGCACAGGGGACCCAGGGCCTGGCCCCTCCATCCAGAAACCCTATGACCTCACCCTCTACCTGGAGCACCAACTCCGCAGCTTGGCTGGGACCTATGTGAGTATCCAGCGTAGGAATCTGGGAGTTGGGGAGGAGTGCGGAGTTGGGGAAAGACAGTCCTAACCGTGGAGGGTTCTGGTAAATGATGGGGTGAGGAGGGGCTCTTTGGCTCCCACCAGTCCCCCTGTCTGGTCTA
+
>>1>AA1AAFF31GGFBAFFAEEGAEFGCEFHFEA/AAFCEGGHGGBGFBABFBFAFAGHAGF1GD@FEGH//BF@@F@F>BFGHCGC>BFB?/EEEGFGEHHFC<EGGHHHHBGHFBGHHHHD0C?/>C@GC1>GBH0F<?GHC@FG?AEGH1---<AGHH?-:.:./;:CGCGHHF/C@.C@9EGGCFF0CG9FGGGGGFFFAFF@FF?/AA@@@@FFFFFFFE9EFFFFFEFFFFEF@EFFFFBF/FB
@M05620:37:000000000-D9766:1:1101:21163:8656 1:N:0:89
ACCACACCTTCTACAATGAGCTGCGTGTGGCTCCCGAGGAGCACCCCGTGCTGCTGACCGAGGCCCCCCTGAACCCCAAGGCCAACCGCGAGAAGATGCCCAGGTGAGTGGCCCGCTACCTCTTCTGGTGGCCGCCTCCCTCCTTCCTGGCCTCCCGGAGCTGCGCCCTTTCTCACTGGTTCTCTCTTCTGCCGTTTTCCGTAGGACTCTCTTCTCTGACCTGAGTCTCCTTTGGAACTCTGCAGGTTCTA
+
CCCCCCCCFFFFGGGGGGGGGGHHGGGGHGHHHGGGGGGGGHDHHGGGGGGGFHHHHHHGGGGGGGGGGGGHHHHGGGGHGHHHHGGGGGGGGGHGHHHHHHHGHHHHHHGGHHGGGGGHHHHHHHHHHHGHHGGGGGHGHHGHHGGGGGGGGGGGG?DGGGGGGGFFFFFFFFFFFFFFFFFFFFFFFFFFFFFFFFFFFFFDDFFFFFFFFFFFFFFFFFFFFFFFFFFFFFFFFFFFFFFFFFFFFFB
@M05620:37:000000000-D9766:1:1101:22629:8662 1:N:0:89
ACCACACCTTCTACAATGAGCTGCGTGTGGCTCACGAGGAGCACCCCGTGCTGCTGACCGAGGCCCCCCTGAACCCCAAGGCCAACCGCGAGAAGCCCAGGTGAGTGGCCCGCTACCTCTTCTGGTGGCCGCCTCCCTCCTTCCTGGCCTCCCGGAGCTGCGCCCTTTCTCACTGGTTCTCTCTTCTGCCGTTTTCCGTAGGACTCTCTTCTCTGACCTGAGTCTCCTTTGGAACTCTGCCGGTTCTCGAT
+
AA1>AA>AFFF13FGAGFEEF1AGE0EBF00BA1BBEE?///A0/BEG/EE/AAAF1GHGG/E/FE//>E/B1BFE/?////GEG//<<E/<CCC<GGGHGHHGAFGF/?G@@C?CHHHHHHHHGGHGHHGG@FGGGHHGHHHHHHFGGGGGEGA-;AGGG@GGG@FFFFFFFFFF;FFFFFFFFFFFFF@9BFFFFFB-BAFFFFFFFFFFFFF/BFFFBFFFFFFFFFFFFFFFFFFF/@?@?FF/AFB
@M05620:37:000000000-D9766:1:1101:22765:8667 1:N:0:89
AGTGCCAGCTCTCAATCGCACAGGGGACCCAGGGCCTGGCCCCTCCATCCAGAAAACCTATGACCTCACCCGCTACCTGGAGCACCAACTCCGCAGCTTGGCTGGGACCTATGTGAGTATCCAGCGTAGGAATCTGGGAGTTGGGGAGGAGTGAGGAGTTGGGGAAAGACAGTCCTAACCGTGGAGGGTTCTGGTAAATGATGGGGTGAGGAGGGGCTCTTTGGCTCCCACCAGTCCCCCTGTCTGGTCTA
+
AABABFFFBFFFGFGGGAFFEGBBAAEGGGDHFAFGGFGGHHGHGGHGHHCGEGFGHGGHHA5FGHGEHHHGGGEGHGFBFFF?BG1GFGGHGE>EEFGGEFF?//BGGBGHHHFHHDHHGHHHHGFAFAGHHHHHHHHGGGHHGGGGGG?GHHHHH?FHHGGGGGHHHHHHCGFHFHHHG9CGDEDF9CFFGGFGGGFGGFGBEDFFFFEFFFF-@@EFFFFFFFF?EFFFF9BFFBEFF?FFFFBFBF/
@M05620:37:000000000-D9766:1:1101:15447:8676 1:N:0:89
ACCACACCTTCTACAATGAGCTGCGTGTGGCTCCCGAGGAGCACCCCGTGCTGCTGACCGAGGCCCCCCTGAACCCCAAGGCCAACCGCGAGAAGATGAACCCAGGTGAGTGGCCCGCTACCTCTTCTGGTGGCCGCCTCCCTCCTTCCTGGCCTCCCGGAGCTGCGCCCTTTCTCACTGGTTCTCTCTTCTGCCGTTTTCCGTAGGACTCTCTTCTCTGACCTGCGTCTCCTTTGGAACTCTGCAGGTTC
+
CCCCCCCCFFFFGGGGGGGGGGHHGGGGHGHHHGGGGGGGGHHHHGGGGGGGHHHHHHHGGGGGGGGGGGGHHHHGGGGHGHHHHGGGGGGGGGHHHHHHHHGGCFGG1FFGFGHHGGG-CHHHHHHHHHFHGGHGGGFGHGHHGGGGGFGFGGGGGGA--;CFGGFFFFFFFFFFBFFFBFFFFFFFFFFFFFFFFFFAFF.FAD?FFFFFFFFFFFFFBFFFF?>DFDFFFFFFEBFFFFFFF/;FFF/
@M05620:37:000000000-D9766:1:1101:23374:8684 1:N:0:89
ACCACACCTTCTACAATGAGCTGCGTGTGGCTCCCGAGGAGCACCCCGTGCTGCTGACCGAGGCCCCCCTGAACCCCAAGGCCAACCGCGAGAAGATGCCCAGGTGAGTGGCCCGCTACCTCTTCTGGTGGCCGCCTCCCTCCTTCCTGGCCTCCCGGAGCTGCGCCCTTTCTCACTGTTTCTCTCTTCTGCCGTTTTCCGTAGGACTCTCTTCTCTGACCCGAGTCTCCTTTGTAACTCTGCAGGTTCTA
+
CCCCCCCCFFFFGGGGGGGGGGHHGGGGHGHHHGGGGGGCGHHHHGGGGGGGHHHHHHHGGGGGGGGGGGGHHHHGGGGHGHHHGGGGGCGGGGHHHH2=GF/==FFGGFAFGG-ADC@GFHHDGHG0DF.<<-;@EEGGFHGCG0B0C/9:0;:E.--AAFBBBDFF;/:0BF0FF090:0BFFFFFBF000-9.;EB0.;F..;9BFFFF00BFF0:9F/-->E/FFFF0;00;0;BFFBB9B.90;F9
@M05620:37:000000000-D9766:1:1101:4965:8684 1:N:0:89
AGTGCCAGCTCTCAATCGCACAGGGGACCCAGCGCCTGGCCCCTCCATCCAGAAAACCTATGACCTCACCCGCTACCTGGAGCACCCACTCCGCAGCTTGGCTGGGACCTATGGCGTATCCCGCGTAGGCATCTGGGCTTTGGGGCTGAGTGCGGCGTTGGGGCAAGCCCGTCCTAACCGTGGCGGGTTCTGGTAAATGCTGGGGTGCGGCGGGGCTCTTTGGCTCCCACCCGTCCCCCTGTCTGGTCTAT
+
>A>>>DFFBFFFG4FEFFE2E?GCGEEEGEEG2AE2BFHHGHGHGGHHHFFGHHHBGGHHFDGGHDFGHHHGG>EGHHFG2BGHHH1?EGHB>E/E<GBFEHHGGGGHGHHHHH/<?@EHHH/>AD/<><><G=>GH.0<><GGG.-<.<=GH-CAADGGGGGE?A.C.E-;DFFFFFFFDEFF;DF;AFFFFB/:BFFFBFFFFAB.-@9-BFF;;.;FFFF/:/;A.ADD-A.;AFFFFFFFFFF/;/;
@M05620:37:000000000-D9766:1:1101:5814:8693 1:N:0:89
AGTGCCAGCTCTCAATCGCACAGGGGACCCAGGGCCTGGCCCCTCCATCCAGAAAACCTATGACCTCACCCGCTACCTGGAGCACCAACTCCGCAGCTTGGCTGGGACCTATGTGAGTATCCAGCGTAGGAATCTGGGAGTTGGGGAGGAGTGAGGAGTTGGGGAAAGACAGTCCTAACCGTGGAGGGTTCTGGTAAATGATGGGGTGAGGAGGGGCTCTTTGGCTCCCACCAGTCCCCCTGTCTGGTCTA
+
AA>>ADFFBFFFGFGEEFGCEAHCGEAFEDHHAFGE2FHFFHEHGGHHHFHHEHEAFEHHFHFHHFHHHHHCE/EEHHHHBFHHHH?1ECHFEE//>3?BEFFGGGHHGHFGHHHFHHHHHHFFHGDDDGBGHBGHHH0?EHHHGG.CGEDFG0GGBFHHHHGGGGEGEGGGHHHHHGHHGDGG.CFGCFFFFGCFFFFFGGGGGGDB?FFEDFBB?>FFFFFFFFFFFFFFFFFFFFFDBFFFFFFFFFF
@M05620:37:000000000-D9766:1:1101:25042:8693 1:N:0:89
ACCACACCTTCTACAATGAGCTGCGTGTGGCTCCCGAGGAGCACCCCGTGCTGCTGACCGAGGCCCCCCTGAACCCCAAGGCCAACCGCGAGAAGCCCAGGTGAGTGGCCCGCTACCTCTTCTGGTGGCCGCCTCCCTCCTTCCTGGCCTCCCGGAGCTGCGCCCTTTCTCACTGGTTCTCTCTTCTGCCGTTTTCCGTAGGACTCTCTTCTCTGACCTGAGTCTCCTTTGGAACTCTGCCGGTTCTAGAT
+
AAAAABBAFFFFGGGGGGFDGGFHGGGGFGGHHFGGDGG?2FCGHGGFEEEF5FHHHHHGGG0EGGGGGGGHHHHGGGGHGHHHHGG<D<><BDF?0FHHGFFHGHGGGHHGGG-CHHHHHHHHHGHGHHCGFGGHGGHGHGHHFGGGGGGGGGG-;;FFGGGFFFFFFFFFFFFF:BFFFFFFFFFFFFFAAFFFFFFFADFFFFFFFFFFFFF/FFFFFFFFFFFFFFFFBFFFFFFE/:B@DEFBFF:
@M05620:37:000000000-D9766:1:1101:17003:8703 1:N:0:89
AGTGCCAGCTCTCAATCGCACAGGGGACCCAGGGCCTGGCCCCTCCATCCAGAAAACCTATGACCTCACCCGCTACCTGGAGCACCCACTCCGCAGCTTGGCTGGGACCTATGTGAGTATCCAGCGTAGGAATCTGGGAGTTGGGGAGGAGTGAGGAGTTGGGGAAAGACAGTCCTAACCGTGGAGGGTTCTGGTAAATGATGGGGTGAGGAGGGGCTCTTTGGCTCCCACCAGTCCCCCTGTCTGGTCTA
+
AA>>AFFFAFFFGBG5FFGFGCHCGEEE2BGH2EE2AFHH2FGFGG2GHGHGFAGHHGHHHHFHHFGHHGHEE/>EGGDGFFGHHH1?EGHCEFCE>FBFEHHGGGGHGHHFFGHB?FHHHGHHHGG/CG1>GHHGFG0CDHGBDGECG.C=GGHH0EHHHGGGAEHGGHCGHHGHHFGGGEFG.EGGEGGGGGF9CFFGEFGGGFDB?FF/DFBBBBFEFFFFFFFFFFFFFFFFFFFFBFFFFFFFFFB
@M05620:37:000000000-D9766:1:1101:27753:8726 1:N:0:89
GAGGGTGGTGTGGAAGAACCTCATAGAGTACTGAAAAAGTTTACTATTGACCTGGAAAATAGTCTTGCTTGGATTAGAGAAGCTGAAACACCTGCCAATGGTGCATGGAACGATACCTGTTCTAATGGCCGCATAAAACCTTAAAAGAATAAAGGAGATGAGAACTTAATACAAGGTTATCTATTCAGACGTTTTCCGTAGGAATGTCTTATCTAACATGAGACTCAATATGAACTTTGCAGGTTATAGAT
+
>111>>>111>1E11A000AB0BFF311121A22111B0BD22A12D2A21B1BF0110111D2DDB1111A1AB1111DA01BB11B100/0000BB1B1BB1B@B>B11>??/>111112B222110B/</<?<11B/0BB111B<0GBG@1@0?/@1F11F11?1??1111?<1>><1=<=>1111>-<</.00<<.A.00<0;:000:0C00::::0000:00/;0;;0;;00;0090;C00:B;0;
@M05620:37:000000000-D9766:1:1101:9845:8747 1:N:0:89
ACCACACCTTCTACAATGAGCTGCGTGTGGCTCCCGAGGAGCACCCCGTGCTGCTGACCGAGGCCCCCCTGAACCCCAAGGCCAACCGCGAGAAGATGCCCAGGTGAGTGGCCCGCTACCTCTTCTGGTGGCCGCCTCCCTCCTTCCTGGCCTCCCGGCGCTGCGCCCTTTCTCACTGGTTCTCTCTTCTGCCGTTTTCCGTAGGACTCTCTTCTCTGACCTGAGTCTCCTTTGGAACTCTGCAGGTTCTA
+
BBBBBBBBFFFFGGGGGGFGGGHHGGGBAEHHGFGGGGGGGHHHHGGGGGGGGHGHHHHGGGGGGGGGGGGHGHHGGGGHGHHHHGGGGG/BDGHGHHHGHHHGHHHHHHEGHHGGGGGHHHHHFHHEHFDHHGGGGGHGHHGHHGGGFFGGGFGGGF9DBF;DFFFFFFFFFFFFFFFFFFFFFFFFBFFFFFDFFFFFB99ADFFFFFFFFFFFFFFFFFF99FFFFFFFF:BBFFFFFFFFFFFFFF9
@M05620:37:000000000-D9766:1:1101:9501:8753 1:N:0:89
ACCACACCTTCTACAATGAGCTGCGTGTGGCTCCCGAGGAGCACCCCGTGCTGCTGACCGAGGCCCCCCTGAACCCCAAGGCCAACCGCGAGAAGCCCAGGTGAGTGGCACGCTACCTCTTCTGGTGGCCGCCTCCCTCCTTACTGGCCTCCCGGAGATGCGCCCTTTCTCCATGGTTCTCTCTTCTGCCGTTTTCCGTAGGACTCTCTTCTCTGACCTGCGTCTCCTTTGGAACTCTGCCGGTTCTGGAT
+
>>11AA1AFFFF3FG13FF1A1A1A0ABFAGH1FFEFEE?FHHHHGCG/AEAGFBFHFCE@EGGCA/EEGGEH1/?EG?///F</F?/><></<<F0/<FFHGF0<FFA0?A-.>AGHHBGHHHD0CFH<@C-.CGG/::/00/<0;CGG.CEF-AA-9CF@G.A@B99FFB/;9BFFFFFFFFFFFFBF-;;BEFFFF-AFFFB/BFF//9//;/9;FF-;--AFF/;9;9B9//BBB//99;9EB/;;;
@M05620:37:000000000-D9766:1:1101:11732:8759 1:N:0:89
ACCACACCTTCTACAATGAGCTGCGTGTGGCTCCCGAGGAGCACCCCGTGCTGCTGACCGAGGCCCCCCTGAACCCCAAGGCCAACCGCGAGAAGATGCCCAGGTGAGTGGCCCGCTACCTCTTCTGGTGGCCGCCTCCCTCCTTCCTGGCCTCCCGGCGCTTCGCCCTTTCTCACTGGTTCTCTCTTCTGCCGTTTTCCGTATGACCTTCCTTTCTTCCCTTTTGCTCCTTTGGAACTTTGCAGGTTCTA
+
CCCCCCCBFFFFGGGGGGFGGFHHGEGEEEHHFFGGFGGGGHHHHGGGGGGGGHHHHHHGGGGGGGGGGGGHGHHGGGGHGHHHHGGEFG/BDGHGHG2??2F<?11?GFF?FG----<>FGFGHHDGHBDCC-A@CGHEHFGFHGG0BFG?0.CCG9--;C.A-ADFF/BBBF0BF0/;B0BB90FF0B0FB;;./;B0.;../;000;;/900900;B900;0000:BBFFFBF00F000:00.;0000
@M05620:37:000000000-D9766:1:1101:25015:8762 1:N:0:89
AGTGCCAGCTCTCAATCGCACAGGGGACCCAGGGCCTGGCCCCTCCATCCAGAAAACCTATGACCTCACCCGCTACCTGGAGCACCAACTCCGCAGCTTGGCTGGGACCTATGTGAGTATCCAGCGTAGGAATCTGGGAGTTGGGGAGGAGTGAGGAGTTGGGGAAAGACAGTCCTAACCGTGGAGGGTTCTGGTAAATGATGGGGTGAGGAGGGGCTCTTTGGCTCCCACCAGTCCCCCTGTCTGGTCTA
+
A3>AAFFFBFFFGFGGFGGEFEHGGGGGGGHGGGGEFGHFAGEHGGHHGGFHEHHHHGHHHHFHHHHHHHGGGEGGHGHHHGGHHHGEFFDFEEEGGGHHGHCFA?GHGHGHHHHHHFHHHHHHGGGGGGHHHHGHHHHGDHHHGGGGGGGHFHHHGGHFHFFGGGHHHHHHHHHGHHGHGGGGGGGGGGFGGGFGGGGGGGGFG.DDFFFFFFFFFFFFFFFFFFE?EFFFFFFFFFFFAEFFFFFFFFF
@M05620:37:000000000-D9766:1:1101:26270:8767 1:N:0:89
ACCACACCTTCTACAATGAGCTGCGTGTGGCTCCCGAGGAGCACCCCGTGCTGCTGACCGAGGCCCCCCTGAACCCCAAGGCCAACCGCGAGAAGCCCAGGTGAGTGGCCCGCTACCTCTTCTGGTGGCCGCCTCCCTCCTTCCTGGCCTCCCGGAGCTGCGCCCTTTCTCCCTGGTTCTCTCTTCTGCCGTTTTCCGTAGGACTCTCTTCTCTGCCCTGAGTCTCCTTTGGAACTCTGCAGGTTCTCGAT
+
AAA1AAAAFFFFGGGGGGGAF1GHGAABGCHH1FGGGGGGGHHHHGGGGGGGHHHFHHHGGGGGGEGGGGGFFEHGGGCH/<FHHGE/>>C@BGFHHHHHG?FFGGGGGEHGGG?CHHGHBGGHF0CCFHGGGGGHGHCAHHHHGFGGGFGGG.--9@FGFGGF@<F/F/;/9B9A/FFFFFFFEFFFFF@ABFFFFFFFBAFFFFFFFFFFFFFBFFFF-;BF//FFFFF/;/9FBFFFBFFFFFF/;B9
@M05620:37:000000000-D9766:1:1101:14480:8828 1:N:0:89
ACCACACCTTCTACAATGAGCTGCGTGTGGCTCCCGAGGAGCACCCCGTGCTGCTGACCGAGGCCCCCCTGAACCCCAAGGCCAACCGCGAGAAGATGCCCAGGTGAGTGGCCCGCTACCTCTTCTGGTGGCCGCCTCCCTCCTTCCTGGCCTCCCGGCGCTGCGCCCTTTCTCACTGGTTCTCTCTTCTGCCGTTTTCCGTAGGACTCTCTTCTCTGCCCTGAGTCTCCTTTGGAACTCTGCAGGTTCTA
+
CBCCCCCCFFFFGGGGGGFGGGHHGFGBAEHFHGGGGGCEDHHHHGGEEGGGGHGHHHHEGGCFGGGGGEGHHHHGGEEHGHHHHFGGGG?DGFHGHHHHHHHFHHHHHHGGHHGGGGGHHHHHHHHHHHGHHGGGGGHGHHGHHGGGFFFGGGGGAA-ADFFFFFFFFFFFFFFFFFFFFFFFFFFFFFFFFFDFFFFFFFFDFFBFFFFFFFFFFF/BFFE;BFFBFFFFFFFFFFFFFFFFFFFFFF/
@M05620:37:000000000-D9766:1:1101:14338:8872 1:N:0:89
AGTGCCAGCTCTCAATCGCACAGGGGACCCAGGGCCTGGCCCCTCCATCCAGAAAACCTATGACCTCACCCGCTACCTGGAGCACCAACTCCGCAGCTTGGCTGGGACCTATGTGAGTATCCAGCGTAGGAATCTGGGAGTTGGGGAGGAGTGAGGAGTTGGGGAAAGACAGTCCTAACCGTGGAGGGTTCTGGTAAATGATGGGGTGAGGAGGGGCTCTTTGGCTCCCACCAGTCCCCCTGTCTGGTCTA
+
AAAAAFFF?FFFGGGGGGGGGGFFEG?EFGHE2AE2FCGHBGGGGGCGHFFGFGCFGGCFFHGHHDGHHGHGG>EEHHHHHGHHHHGHGHHHGGGGGHHH?BH/<?FGE2?F?FFDHHF3GG3FHGA/B/<DGHHGGHCF??GHGG.CGFAFGHHHHDGC0C?DEFHHHF/GHHHHHFFG?EED.CFGGGGGGG09FFGGFGFFGDFFFF./9AB--@EFFFFFFFFF?BFFEFFFFBEFFFBFFF/B/9:
@M05620:37:000000000-D9766:1:1101:23539:8935 1:N:0:89
AGTGCCAGCTCTCAATCGCACAGGGGACCCAGGGCCTGGCCCCTCCATCCAGAAAACCTATGACCTCACCCGCTACCTGGAGCACCAACTCCGCAGCTTGGCTGTGACCTATGTGAGTATCCAGCGTAGGAATCTGGGAGTTGGGGAGGAGTGAGGAGTTGGGGAAAGACAGTCCTAACCGTGGAGGGCTCTGGTAAATGATGGGGTGAGGAGGGGCTCTTTGGCTCCCACCAGTCCCCCTGTCTGGTCTA
+
AA>>A1BFAFFF1FG3BFG1ECHAFG?E0AAGCEE//BG00BA/EEFHA0AB1F1A0B0BAGAGHFH1F>>>>/>EGDBGCFGH>GG>E0F@?///>0>B<B1F0BG>E><B1>FGB1>1BGD<G<//>EBF1<>210?/?<1?//F@GC.<<F1.0C<<0/C-.CG./::/GHF0:0:C-.999:A@.=.90CC00;B90FBGGB9@EA-BA?9??-A//BFFBFFEFFFA-F9//;9A@F/9/FFFFFF
@M05620:37:000000000-D9766:1:1101:8948:8957 1:N:0:89
AGTGCCAGCTCTCAATCGCACAGGGGACCCAGGGCCTGGCCCCTCCATCCAGAAAACCTATGACCTCACCCGCTACCTGGAGCACCAACTCCGCAGCTTGGCTGGGACCTATGTGAGTATCCAGCGTAGGAATCTGGGAGTTGGGGAGGAGTGAGGAGTTGGGGAAAGACAGTCCTAACCGTGGAGGGTTCTGGTAAATGATGGGGTGAGGAGGGGCTCTTTGGCTCCCACCAGTCCCCCTGTCTGGTCTA
+
BCABCFFFBFFFGGGGGGGGGGHGGGGGGGHHGGGGGGHHHHGHGGGHHHHHHHHHHGHHHHHHHHHHHHHGGFGGHHHHHHHHHHHHGHHHGGGGGGHHGHHGGGHHGHHHHHHHHHHHHHHHHGGGGGHHHHHHHGHGGHHHGGGGGGGHHHHHHGHHHHGGFGHHHHHHHHHHHHHHGGGGGGGGGGGGGGFFFGGGGGGGGGFFFEFFFFFFFFFFFFFFFFFFFFFFFFFFFFFFFFFFFFFFFFB
@M05620:37:000000000-D9766:1:1101:5596:8963 1:N:0:89
ACCACACCTTCTACAATGAGCTGCGTGTGGCTCCCGAGGAGCACCCCGTGCTGCTGACCGAGGCCCCCCTGAACCCCAAGGCCAACCGCGAGAAGATGAACCCAGGTGAGTGGCCCGCTACCTCTTCTGGTGGCCGCCTCCCTCCTTCCTGGCCTCCCGGCGCTGCGCCCTTTCTCACTGGTTCTCTCTTCTGCCGTTTTCCGTACGACTCTCTTCTCTGCCCTGAGTCTCCTTTGGAACTCTGCAGGTTC
+
ABBBAAABFFFFFFDFGGFGGDGFFEEEGGGFGGGEEEEEEHGHHGEEGGGGHGHHFGHGGGGGGGEGGGGGEHFEEGGHGHHHHGGEBC<BCFHBGFHGHHGGGGHG?CFG?FFH@CG-AGHHHHHHEGHHGHH:CCFGHGHHABFGGGCBAFGGGEDA-;@@AD@DF-=BFFFF/BFF.BBFFFFFFFFFFFFDDFFFFFBFF.;9AFFFFFFBBBBF9B;BFBBBFFFFFFFFFBFFEBFFFBF9FFB
@M05620:37:000000000-D9766:1:1101:24162:8980 1:N:0:89
AGTGCCAGCTCTCCATCGCACAGGGGACCCAGGGCCTGGCCCCTCCATCCAGAAAACCTATGACCTCACCCGCTACCTGGAGCACCCACTCCGCAGCTTGGCTGGGACCTATGTGAGTATCCAGCGTAGGAATCTGGGCGTTGGGGCGGAGTGCGGAGTTGGGGAAAGACAGTCCTAACCGTGGAGGGTTCTGGTAAATGATGGGGTGAGGAGGGGCTCTTTGGCTCCCACCAGTCCCCCTGTCTGGTCTA
+
>A>1>DFFAFFFG1FBBAE1E0FAF00AABBG0AEA/BGH0FEEGGHHHGHG1GF0BEGHFF2GHDBGHHG>E>>EHHBF0BFGHHA/?FH>/E?>>F1BEH1FGGHGGHHHHHGDHGHHHHFHHGEBCGDGGHHHGH/>CGGHGG.<C-;CF0AA-A.CFFGGA..;/;/;FFFFFFFF@BF@AEF@:AFFFFFFFFFFFFBFFB9@AFFEFB@@@@-9FFFBFFFFFFFFFFFFFFFF@FFFFFFFFFF
@M05620:37:000000000-D9766:1:1101:4685:8990 1:N:0:89
AGTGCCAGCTCTCAATCGCACAGGGGACCCATGGCCTGGCCCCTCCATCCAGAAAACCTATGACCTCACCCGCTACCTGGAGCACCAACTCCGCCGCTTGGCTGGGACCTATGTGAGTTTCCAGCGTAGGAATCTGGGAGTTGGGGAGGAGTGAGGAGTTGGGGAAAGACAGTCCTAACCGTGGAGGGTTCTGCTAAATTATGGGGTGATGAGTGGCCCTTTGTCTCCCACCAGTCGCCCTCTCTGGGCTA
+
>1A>A1@1AFFF1AFEGFF1E0FAFEEGGEA0BBFB1BFEFGGEEGGHHG111B1B0BBCFE2FGGH1FF0>EEEGH1FGGFHEHHHHGBGG/>//>><//FG/EE00?BB<FFBFGB21FGB10/<<BCDB1?DG100?/011>-.<-<C/<=0.<<</=<--.;.;;CFBGH00C0/9AC99...;EAFGG0;0;0C009C/9;---//////-----;/;/://9B-FBE-;/-9-;@-;//99-AB-
@M05620:37:000000000-D9766:1:1101:10193:9002 1:N:0:89
AGTGCCAGCTCTCAATCGCACAGGGGACCCAGGGCCTGGCCCCTCCATCCAGAAAACCTATGACCTCACCCGCTACCTGGAGCACCAACTCCGCAGCTTGGCTGGGACCTATGTGAGTATCCAGCGTAGGAATCTGGGAGTTGGGGAGGAGTGAGGAGTTGGGGAAAGACAGTCCTAACCGTGGAGGGTTCTGGTAAATGATGGGGTGAGGAGGGGCTCTTTGGCTCCCACCAGTCCCCCTGTCTGGTCTA
+
AA>3AFFFBFFFG4GGGGGCGCGDGEGGGGHHAEEEGFHHHHGHGGHGHHHHHHHFHGHHGFHHHGHHHHHGG>EEHHFH2BGHGHG?EGHGEECGGHFGGHHGGGHHGHHHHHHHHHHHHHHHHGGGGGHHHHHHHHFFGHHHGGFGGDEHHFHHHGHHHHGGGGHHHHHHHHHHHHHHGGEGGGGGCFFGGGFGGGGGGGGGGGFFFFFFFFFFFFFFFFFFFFFFFFFFFFFFFFFFFFFFFFFFFFF
@M05620:37:000000000-D9766:1:1101:25985:9005 1:N:0:89
ACCACACCTTCTACAATGAGCTGCGTGTGGCTCCCGAGGAGCACCCCGTGCTGCTGACCGAGGCCCCCCTGAACCCCAAGGCCAACCGCGCGAAGATGCCCAGGTGAGTGGCCCGCTACCTCTTCTGGTGGCCGCCTCCCTCCTTCCTGGCCTCCCGGAGCTGCGCCCTTTCTCACTGGTTCTCTCTTCTGCCGTTTTCCGTAGGACTCTCTTCTCTGACCTGAGTCTCCTTTGGAACTCTGCAGGTTCTA
+
AAAAAAA1BFFFGGGGGG1FGGEGGAEBF0FHHFFAE/E?FHHHHGGEEGGGGGFHHFHFGGGGCECEGGGHHHHGGGGHGHHHHGGGGG/>CGGGHGHHHHHGHHHHHHGGHHGGGGGHHHHHHHHHHHGHHGGGGGHGGGGGGGGGGGGGGGGGGGAAGGFF@@F@@FFFFFFFFFFFFFFFFFFFFFFFF@BFFFFFFFFFFEFFFFFFFFFFFFFFFFFFFFF9;FFFFFFFFFFFFFFFFFFFFFB
@M05620:37:000000000-D9766:1:1101:16560:9025 1:N:0:89
AGTGCCAGCTCTCAATCGCACAGGGGACCCAGGGCCTGGCCCCTCCATCCAGAAAACCTATGACCTCACCCGCTACCTGGAGCACCAACTCCGCAGCTTGGCTGGTGAGTATCCAGCGTAGGAATCTGGGAGTTGGGGAGGAGTGAGGAGTTGGGGACAGACCGTCCTAACCGTGGAGGGTTCTGGTAAATGATGGGGTGAGGAGGGGCTCTTTGGCTCCCACCAGTCCCCCTGTCTGGTCTATCTCCTGC
+
CCBCBFFFCFFFGGGGGGGGGGHGGGGGGGHHGGGGGGHHHHGHGGHHHHHHHHHHHGHHHHHHHHHHHHHGGEEGHHHHHHHHHHHHGHHHGGGGGHHHGHHGGHGHHHHHHH3GHGGD?GHHHHHHHHHGGGHHGGGGGFGHH1DG1CGGHEGGG-<E/G.AFGGGHGHHGDEDAEGGEGGGGGFB0BFFFGGGGGADFFFFFFFFFFFFFFFFFFFFFFFFFFFFFFFFFFFFFFFFFFFFFFFFFFF
@M05620:37:000000000-D9766:1:1101:24975:9026 1:N:0:89
AGTGCCAGCTCTCAATCGCACAGGGGACCCAGGGCCTGGCCCCTCCATCCAGAAAACCTATGACCTCACCCGCTACCTGGAGCACCAACTCCGCAGCTTGGCTGGGACCTATGTGAGTATCCAGCGTAGGAATCTGGGAGTTGGGGAGGAGTGAGGAGTTGGGGAAAGACAGTCCTAACCGTGGAGGGTTCTGGTAAATGATGGGGTGAGGAGGGGCTCTTTGGCTCCCACCAGTCCCCCTGTCTGGTCTA
+
AA>>AFF4AFFFGGGGGGGCGGHCGGGFGGHHG?FGGGGHHHGHGGHHHGHHHHHHHGHFHHHHHHHHHHGGGEGGHGHHGHHHHHHGFHFHFGGGGHHHGH3?EFHFGHHHHHBGHHHHHHHHHCEGGGHHHHHHHHGGGHHHGGGGGGGHHHHHHGHGH/DGGGHHHHHHHHHHHHHHGGGGGGGGCFGGGGFGGGGGGGGFGGFFFFFFFF;DFFFFFFFFEFFFFFFFFFFFFFFFFFFFFFFFFFF
@M05620:37:000000000-D9766:1:1101:14024:9027 1:N:0:89
ACCACACCTTCTACAATGAGCTGCGTGTGGCTCCCGAGGAGCACCCCGTGCTGCTGACCGAGGCCCCCCTGAACCCCAAGGCCAACCGCGAGAAGATGCCCAGGTGAGTGGCCCGCTACCTCTTCTGGTGGCCGCCTCCCTCCTTCCTGGCCTCCCGGAGCTGCGCCCTTTCTCACTGGTTCTCTCTTCTGCCGTTTTCCGTAGGACTCTCTTCTCTGACCTGAGTCTCCTTTGGAACTCTGCAGGTTCTA
+
BBBBBBBBFFFFGGGGGGGGGFHHGAEBEEHGFGGEFGGGGHHHHGGGGGGGGHHHHHHGGGGGGGGGGGGHHHHGGGGHGHHHHGGGGGCDGGHHHHHHHHHGHHHHHHGGHHGGGGGHHHHHHHHHHHGHHGGGGGHGHHGHHGGGGGGGGGGGGG-BBGGGGGFFFFFFFFFFFFFFFFFFFFFFFFFFFFFFFFFFFFFFFFFFFFFFFFFFFFEFFFF/BFFFFFFFFFFFFFFFFFFFFFFFFFF
@M05620:37:000000000-D9766:1:1101:10847:9034 1:N:0:89
ACCACACCTTCTACAATGAGCTGCGTGTGGCTCCCGAGGAGCACCCCGTGCTGCTGACCGAGGCCCCCCTGAACCCCAAGGCCAACCGCGAGAAGATGCCCAGGTGAGTGGCCCGCTACCTCTTCTGGTGGCCGCCTCCCTCCTTCCTGGCCTCCCGGAGCTGCGCCCTTTCTCACTGGTTCTCTCTTCTGCCGTTTTCCGTAGGCCTCTCTTCTCTGGCCTGAGTTTCCTTTGGAACTCTGCCGGTTCTA
+
BBBBBBBB4CFFGC5FGGBFGGHHGEGEEGHHHGGGGG2EEHCHHGEABBEFHHHHHHH?EGGGGGGGGGGHFHHGGGGHGHHHHGGGGF>BDGHHHH2GF</?111<<?FAGGC@?-<GGBGG0<=GF/CFHG-CF?GGFHGHHBGB0CFFFFGGDA99DF//-9DFFFFF///;B/BBB///9/9BB//9FA9AFFFF?9..9//9.///B/;/BB/9AB...//;;F9FF/B/B/9/BB//9@>DEF/
@M05620:37:000000000-D9766:1:1101:25197:9057 1:N:0:89
ACCACACCTTCTACAATGAGCTGCGTGTGGCTCCCGAGGAGCACCCCGTGCTGCTGACCGAGGCCCCCCTGAACCCCAAGGCCAACCGCGAGAAGATGCCCAGGTGAGTGGCCCCCTACCTCTTCTGGTGGCCGCCTCCCTCCTTCCTGGCCTCCCGGAGCTGCGCCCTTTCTCACTGGTTCTCTCTTCTGCCGTTTTCCGTAGAACTCTCTTCTCTGACCTGAGTCTCCTTTGGAACTCTCAAGGTTCTA
+
CCCDCDDCFFFFGGGGGGGGGGHHGFGFHGHHHGGGGGGGGHHHHGGGGGGGHHHHHHHGGGGGGGGGGGGHHHHGGGGHGHHHHGGGGGGGGGHHHHGH2=GFFGHGHH/FHA-<-.><<FH1DFHBGH.GFCGC?EHGHHDH0=CCG/C:BFG?E----:0:9AFBFF0B::0;FFBF0::BBFF000:B0@DFFFFFD0.:.00;BFFF:;0;:00;BB/:B0:0;0;FFF/F0:BBB000;BF0:0:
@M05620:37:000000000-D9766:1:1101:7508:9062 1:N:0:89
ACCACACCTTCTACAATGAGCTGCGTGTGGCTCCCGAGGAGCACCCCGTGCTGCTGACCGAGGCCCCCCTGAACCCCAAGGCCAACCGCGAGAAGATGCCCTGGCGCGTGACCTGCTCCCGCGGCTGGCGGCCTCCTCCCTCCTCCCTCGCCTCCCGGAGCTGCGCCATTTCTCACTGGTTCTCTCGTCTGCCGTTTTACGCACGACTCTCTTCTCTGACCTCAGTCTCCTTTGGAACTCTGCAGGTTCTA
+
ABAABAAAFFF4FGGBEGGDGFFGGEEGHGHHFFFF2EEEEHHHHGGGAEEE5BFGHHHGE@0EFFEGGGGHHHEGGGFCFHHEEGGEGGGGCDG1?<GG01??0//>->.>110<F10..<--;-A..--;@.=CFEFGG/.9.;AF.=--.;.;.---;F//9-A..;//99/99B.BFFF/9B.ADF?FFBD.;.:FA.9-9.;DFF///;BB/;/F/;9BFFF///;B/9/9B//;://99.;///;
@M05620:37:000000000-D9766:1:1101:26072:9062 1:N:0:89
ACCACACCTTCTACAATGAGCTGCGTGTGGCTCCCGAGGAGCACCCCGTGCTGCTGACCGAGGCCCCCCTGAACCCCAAGGCCAACCGCGAGAAGATGAACCCAGGTGCGTGGCCCCCTCCCTCTTCTGGTGGCCGCCTCCCTCCTTCCTGGCCACCCGGAGCTGCGCCCTTTCTCACTGGTTCTCTCTTCTGCCGTTTTCCGTAGGACTCTCTTATCTGTCCTGCGTCTCCTTTGGAACTCTGCTGGTTC
+
1>1AAA1>FFF1BFGA3FBFDDF1EAABG0GHFFCBEEG/EHHHHGCF//BAF11BG0BECGCG/E/>EEGGFF//EEFCFGHE/??<C//<//?G1?GGHHG///?F1/??CCCG-<@..<</<GHDBDHGG.C---:.:.;FCFFFFF0/;;/99C@A9A@-99-@B--///BB/;BB-FFB/;/;B//BFBF@;BB-B/-F;--/;/BFFFF/BF/B/9/B9/9A;A-F9FFE/BFBBBBFF/9;//9
@M05620:37:000000000-D9766:1:1101:23849:9075 1:N:0:89
ACCACACCTTCTACAATGAGCTGCGTGTGGCTCCCGAGGAGCACCCCGTGCTGCTGACCGAGACCCCCCTGAACCCCAAGGCCAACCGCGAGAAGATGCCCAGGTGAGTGGCCCGCTACCTCTTCTGGTGGCCGCCTCCCTCCTTCCTGGCCTCCCGGCGCTGCGCCCTTTCTCACTGGTTCTCTCTTCTGCCGTTTTCCGTAGGACTCTCTTCTCTGACCTGAGTCTCCTTTGGAACTCTGCAGGTTCTA
+
ABBABAAAFFFFFGGGGGGGFCHHEBEBAEHGGGGEEGGCDCGGHGGGDEGGGHGHHHGGFG0EFEGFGGGFHHHGGGGHFHHHHGE@EFGDGDFHFGHHHHHGHHHHHHGGHHGG--C0GHHBHFHF0CGHHCGGGGEGHHGHHHHHHGGGGGGGGG-BDAGFFFFFFBB/BFFFFF.B9:FFFFFFFFFFFFFFFFEFFB;DFFFFFFFFFFEFFB/FFFEFF9FFFFEFFFFFFFFFFFFFFFFFFFF
@M05620:37:000000000-D9766:1:1101:20129:9096 1:N:0:89
AGTGCCAGCTCTCAATCGCACAGGGGACCCAGGGCCTGGCCCCTCCATCCAGAAAACCTATGACCTCACCCGCTACCTGGAGCACCAACTCCGCAGCTTGGCTGGGACCTATGTGAGTATCCAGCGTAGGAATCTGGGAGTTGGGGAGGAGTGAGGAGTTGGGGAAAGACAGTCCTAACCGTGGAGGGTTCTGGTAAATGATGGGGTGAGGAGGGGCTCTTTGGCTCCCACCAGTCCCCCTGTCTGGTCTA
+
AA1>A@@@>FFF1GGGAFGEE?HCFGFG0A0FA0BAAFHG0GGEGGFHHC1110FGGGHHHHEHHHHHHHHEG?EEHGHHEFHHHGGCFFHHGE/@E0FHGHHFGFFHGHHHFHBFHHEHHHHHHGEGGGHHHGHHHFGFGHHFCGGGGAFHHHHGHFHGHHGGFGHFGHHHHGHHHHHEGGG@GGGG9AAFGGGFFGGGGGGEE.:-EFFFF-@@@@FFFFFFFFFEEF-BFFFFFFFB?FFFFFBFFF/
@M05620:37:000000000-D9766:1:1101:12066:9099 1:N:0:89
ACCACACCTTCTACAATGAGCTGCGTGTGGCTCCCGAGGAGCACCCCGTGCTGCTGACCGAGGCCCCCCTGAACCCCAAGGCCAACCGCGAGAAGATGCCCAGGTGAGTGGCCCGCTACCTCTTCTGGTGGCCGCCTCCCTCCTTCCTGGCCTCCCGGAGCTGCGCCCTTTCTCACTGGTTCTCTCTTCTGCCGTTTTCCGTAGGACTCTCTTCTCTGACCTGAGTCTCCTTTGGAACTCTGCAGGTTCTA
+
AAAAABBBFFFFGGGFAGGFGCGFEBEAFEHHHFGFGGGCEHHHHGEGEEEAHHHGHHHGCGGGGEEGGGGGHGFGGGDHGHHFHGGGGGGGGGHHGHHHHHHGHHHHFHGFHHGGGGGHHHHHHFHGHHDHHGFGGGHGGHGHHGGFGGGGGGGGGGCAGGGGGGFFFFFFFFFFFFFFFFFFFFFFFFFBFDDDFFFFFFFFFFFFFFFFFFFFFFFFFFFFFFFFFFFBFFFFFFBFFFFFFFFFFFF
@M05620:37:000000000-D9766:1:1101:22669:9105 1:N:0:89
AGTGCCAGCTCTCAATCGCACAGGGGACCCAGGGCCTGGCCCCTCCATCCAGAAAACCTATGACCTCACCCGCTACCTGGAGCACCAACTCCGCAGCTTGGCGTAGGAATCTGGGAGTTGGGGAGGAGTGAGGAGTTGGGGAAAGACAGTCCTAACCGTGGAGGGTTCTGGTAAATGATGGGGTGAGGAGGGGCTCTTTGGCTCCCACCAGTCCCCCTGTCTGGTCTATCTCCTGCCCTTAGATCGGAAGA
+
BCABBFFFDFFFGGGGGGGGGGHHGGGGGGHHGGGGGGHHHHGHGGHHHHHHHHHHHGHHHHHHHHHHHHHGGGGGHHHHHHHHHHHHGHHHGGGGGHHHGHGE/EGFGHHHHHHGGFGHHGGGCDAGHHHHGFEGHHGGGGGGHEHHHHHHGHHHHGGHGGHGGEGHHGHFBFGGFFFFFGGABEGGFE;@DFFFFFFFFFFFFEFFDFFFFFFFDFFFFFFFFFFEFFFFFFFFFFFBFFFFFFFBAD.
@M05620:37:000000000-D9766:1:1101:24106:9110 1:N:0:89
ACCACACCTTCTACAATGAGCTGCGTGTGGCTCCCGAGGAGCACCCCGTGCTGCTGACCGAGGCCCCCCTGAACCCCAAGGCCAACCGCGAGAAGATGCCCAGGTGAGTGGCCCGCTACCTCTTCTGGTGGCCGCCTCCCTCCTTCCTGGCCTCCCGGAGCTGCGCCCTTTCTCACTGGTTCTCTCTTCTGCCGTGTTCCGTAGTACTCTCTTCTCTTACCTGAGTCTCCTTTGGAACTCTGCAGTTTCTA
+
BBBBBABBFFFFGGGGGGFGGGHGGGGGHGGHHGGGGGGGGGCHHGFGGGGGBHHHHHHGGG0EGGGGGGGFCFHGGGGHGHHHEGGGGB<DGGHBGH<?FFH/G<?GHHCFGH-<->CGHHHGGGG<GF?<C-CCGGHCHHG/CFGFGGG99AEGG-B?CG/F?BFFD/BBFFFFFB.;FBFF/BFFFF/B/-9-.;B/.BF.9;BB99B/;;9F//;9BB:;./;;BFF/BF/999BBB/9/B/;BB/B
@M05620:37:000000000-D9766:1:1101:9748:9110 1:N:0:89
GAGGCTGCTTTGGAAGAAACTGATAAACTAGGGAAACAGGTCCGGCTGGACATGGACAAGTATCCTGGCCAGCTTTGCGAAGCTCGAACACCGGCCAATGGTTGGCAACCATGAAGGTAAGCATCCTAGACTACTGCAAGGTAGTAAAACATGGGATGAAAGAACTCGAACGAAGTCACCCAGGTGCGGTCTAGTACCTGTTGGGGTGCAACGGAACACGTTGCATCCCTCGCACCCGCAAGTCTCAACTA
+
A1AAAACA@F@FABGGGCGGD1AAB3A13B10F00BBA0011BA///A/AF1110B110B12222D1B0BF//11111>/>>EC1//B>/BE////>/B>111E/B1B/0/11<111B121111B0<211111@>111@1?11111111?/110/01.1111<0>1<<.<C-.<.<=0=0....//0:-.:C0909900;0;0;A-.-.000-9----;-;---999/-/--------;---/9F///999
@M05620:37:000000000-D9766:1:1101:22675:9126 1:N:0:89
AGTGCCAGCTCTCAATCGCACAGGGGACCCAGGGCCTGGCCCCTCCATCCAGAAAACCTATGACCTCACCCGCTACCTGGAGCACCAACTCCGCAGCTTGGCTGGGACCTATGTGAGTATCCAGCGTAGGAATCTGGGAGTTGGGGAGGAGTGAGGAGTTGGGGAAAGACAGTCCTAACCGTGGAGGGTTCTGGTAAATGATGGGGTGAGGAGGGGCTCTTTGGCTCCCACCAGTCCCCCTGTCTGGTCTA
+
BBAABFFFBFFFGGGGGGGGGGHHGGGGGGHHGGGGDGHHHHGHGGHHHHHHGHGHHGHHHHGHHHHHHHHGGGGGHHHHHHHHHHHHGHHHGGGGGGHHGHHG/EGHGHHHHHHHGHHHHHH2FC/CFGGHHHHHHHHGF011>-<->DGHHH0CGFGHH/ADGGHHHHFHFCGHHHHHGGGGG?GG.CGGGGFFGGGGGGGGGGFFFFFFFFFFFFFFFFFFFFFFFFFFFFFFFFFF;EFFFFF/BFF
@M05620:37:000000000-D9766:1:1101:11245:9143 1:N:0:89
ACCACACCTTTACAATGAGCTGCGTGTGGCTCCCGAGGAGCACCCCGTTCTGCTTACCGAGGCCCCCCTGAACCCCAAGGCCAACCGCGAGAAGATGAACCCAGGTGAGTGGCCCGCTACCTCTTCTGGTGGCCGCCTCCCTCCTTCCTGGCCTCCCGGAGCTGCGCCCTTTCTCACTGGTTCTCTCTTCTGCCGTTTTCCGTAGGACTCTCTTCTCTGACCTGAGTCTCCTTTGGAACTCTGCAGGTTCT
+
BBBBBBBBFF5BF5FGFBBBBBBAEAEFDHHGGGG2AE2EGGHHGGGG1FFHHD5DFGGGGGGGGGGG>FBFGHGGGGGGHGHHGGGEG/>@F2?GH?FHHGGHGHHHHHHGGHHGGGGGHHHGHHHHHHHGHHGGGGGHGHHGHHHHHHGGGGGGGGGGGGGGGGGGFFFFFFFFFFFFFFFFFFFFFFFFFFFFFFFFFFFFFFFFFFFFFFFFFFFFFFFFFFFFFFFFFFFFFFFFFFFFFFFFFFF
@M05620:37:000000000-D9766:1:1101:10205:9151 1:N:0:89
AGTGCCAGCTCTCAATCGCACAGGGGACCCAGGGCCTGGCCCCTCCATCCAGAAAACCTATGACCTCACCCGCTACCTGGAGCACCAACTCCGCAGCTTGGCTGGGACCTATGTGAGTATCCAGCGTAGGAATCTGGGAGTTGGGGAGGAGTGAGGAGTTGGGGAAAGACAGTCCTAACCGTGGAGGGTTCTGGTAAATGATGGGGTGAGGAGGGGCTCTTTGGCTCCCACCAGTCCCCCTGTCTGGTCTA
+
ABAAAFFFCFFFGGGGGGGFGGHHGGEFGGHHGGGGGGHHHHGHGGHHHHHHHHHHHGHHHHHHHHHHHHHGGEEGHHHHGHHHHHFGFHHHGGGGGHHHGGHGGGHHGHHHHHHHHHHHHHHHHGGGGGHHHHHHHHHGGGHHGGGGGGGHHHHHHGGHHHFGGGHHHHHHHHHHHHHHGGGGGGGGCFGGGGBFGGGGGGGGGGDCEFFFFFFFFFFFFFFFFFFFFFFFFFFFFFFFFFFFFFFFFFB
@M05620:37:000000000-D9766:1:1101:8271:9205 1:N:0:89
ACCACACATTCTACAATGCGCTGCGTGCGGCTCCCGAGGAGCACCCCTTGCTGCTGACCTAGGCCCCCCTGAACCCCAAGGCCAACCGCGCGAAGTCCAGGTGCGTGGCCCGCTCCCTCTTCTGGTGGCCGCCTCCCTCCTTCCTGTCCTCCCGGCGATGCGACCTTTCTCCCTTGTTCTCTCTTCTGCCGTTTTCCGTCGGATTTTCTTCTCTGCCATGCGTCTCCGTGTGATCTCTTCCGGTTTTGGAT
+
AAABAAA3BBBFEFFFEGBAAEEGGAEB2AA2AABA1A0A1ACBABE1BBFE5FEGEGF5B3?3BEFCEE1FC@CEE/?GECFCFCAE/B<<<@//2???<??1<?A@D0.<A>-CCGG<DDG0<=GG.;=:D.;CEFFGGGGGGGCF9CFGFF?D?--;D=9;@DFFFFFFFFF9BF9B/;BFFFFB/;@;:BE99A;ADDC.;/:;FFFF/FF/;///BDF-9.;.;:;A////;/:;9AC@.9;.-/;
@M05620:37:000000000-D9766:1:1101:13772:9212 1:N:0:89
ACCACACCTTCTACAATGAGCTGCGTGTGGCTCCCGAGGAGCACCCCGTGCTGCTGACCGAGGCCCCCCTGAACCCCAAGGCCAACCGCGAGAAGATGCCCAGGTGAGTGGCCCGCTACCTCTTCTGGTGGCCGCCTCCCTCCTTCCTGGCCTCCCGGCGCTGCGCCCTTTCTCACTGGTTCTCTCTTCTGCCGTTTTCCGTAGGACTCTCTTCTCTGACCTGAGTCTCCTTTGGAACTCTGCAGGTTCTA
+
CCCCCCCCFFFFGGGGGG5GGGHHGEGEHGHHHGGGGGGGGHHHHGGGGGGGHHHHHHHEGGGGGGGGGGGHHHHGGGGHGHHH/FEEFD>BC/?GHHHHHHHG<1FHHDGGHHGGGG-GHHHHHHHH<GGHHGGGGGHGHHGH0FGGGGGGGGGGGG-CDF>FFFFFFFFFEF/FFFFFFFFFFFFF/;FFFFDFFFFFFFEFFBFFFFFFF/BFFFBFFFB9BFFFFFFFFFFFFFFFFFFFFF.;/B/
@M05620:37:000000000-D9766:1:1101:20692:9213 1:N:0:89
ACCACACGTCCTAACTCCAGCCGCTCTCGCGCATCTCGTATGCCCTCTTCTGCATGACCAAAAAATCACCCGCTACCTGGAGCACCAACTCCGCAGCTTGGCTGGGACCTATGTGAGTATCCAGCGTAGGAATCTGGGAGTTGGGGAGGAGTGAGGAGTTGGGGAAAGACAGTCCTAACCGTGGAGGGTTCTGGTAAATGATGGGGTGAGGAGGGGCTCTTTGGCTCCCACCAGTCCCCCTGTCTGGTCTA
+
AAAAAAAD>>>>BFGGG1BB000AA0AFAE0AA/A1BFA/00DA01AF1GDGA21DAF1F/>G>/01BBFC?C/>EHFHHHFH/GGHFFFHHGGEGGFEB?BCFFCCBCHHFGH22FFHFFGHHHGG?/?DBGDGDF0CFGGDFC?FC-.CCHGHHC.GHHFC?.:.C/CFGGGGBBFFG@BEG.?A@AAFFGGGFFEFFBFB/-9;9AA-/9---;@EBFFFBBFFFF-AAA9BFFFFF@EBFF99BFB/
@M05620:37:000000000-D9766:1:1101:3997:9218 1:N:0:89
ACCACACCTTCTACAATGAGCTGCGTGTGGCTCCCGAGGAGCACCCCGTGCTGCTGACCGAGGCCCCCCTGAACCCCAAGGCCAACCGCGAGAAGATGAACCAAGGGGGGGGGCCCGCTCCCTCTTCTGGGGGCCGCCTCCCTCTTTCCTGGCCTCCCGGCGCTGCGCCCTTTCTCACTGGTTCTCTCTTCTCCCGTTTTCCGTAGGACTCTCTTCTCGGCCTTGGGTCTCCTTGGAAACTCTGCGGGTTT
+
CBBCCCCAFFFFGGGGGGGGGGHHGGGBAFHHHFFGDGGGGHHHHGGGFGGGHHGHHHHGGGGGGGGGGGGHGHHGGGGHGHHHHGGGGGBDGGHFHHHFHH0/?////--;-;@-9-:-A.9;F;00;0/;-C--;-.AEA9B/B0F00;/;.0;E9D;-@-9-.9@D-;F00BFF00;/B090000;0900;/.;FF.F0.0.;.00//09BB0;0..:A9000..//;0BF0B0;B/900;0-;-@..
@M05620:37:000000000-D9766:1:1101:27457:9219 1:N:0:89
GAGGCTGCTTTGGACGAAACTCATAGATTACTGCAACAGTTCACCCTGGACCTGGAAAAGGTTCTTGCCTGGATTACCGGATGCTACCCAAACGGCAAGGCTCCCAGAAAAATCCAAGGGAGTAAAAGAACTCACCAAATAAGAAAAAGCAATGCAGGCATAATTGCCTGAGCACCCGGATGTACCAAATTCAACAATTCGCAGCATCTGTACATGTAACCTACAAACTAGGAACAGAAGATCACAAGAGC
+
A?AA>1CAFDBDCBA11AAAA1BAGB1D3AB2AB11BBBAD22DEG/0/0BBBFG0B100/BF1BDFBAB1B01A111////>0B2B0>1/0/B?>/>///10>/>1/B1000111B1?///?BF2GB?00>1110@?C11@1110@<<01?1??110/.11>11>=11100110..<<-.</:000::00000;0.00:.:..-9090000;0000;0;009;/:0.;09/0;;-///:;///9:B-99-
@M05620:37:000000000-D9766:1:1101:14420:9225 1:N:0:89
ACCACACCTTCTACAATGAGCTGCGTGTGGCTCCCGAGGAGCACCCCGTGCTGCTGACCGAGGCCCCCCTGAACCCCAAGGCCAACCGCGAGAAGATGAACCCAGGTGAGTGGCCCGCTACCTCTTCTGGTGGCCGCCTCCCTCCTTCCTGGCCTCCCGGAGCTGCGCCCTTTCTCACTGGTTCTCTCTTCTGCCGTTTTCCGTAGGACTCTCTTCTCTGACCTGCGTCTCCTTTGGAACTCTGCAGGTTC
+
AAAAAAAAFFFFGG1GGGGFG1GGGGGBFEGFFFFFEF/EGHHHHGGGGGGGHHHHHHHGGGEGGEEGGGGHHHHGGGGHGHHHEGGGGGGGCCGEHFHGDHGGHFHHDGFHGGHHGGGGGHGHHHHHHHHHGHHGGGGFHGHHGGGGGGGGGGGGGGGG-AAGGG@@F@@FFFFFFFFFFFFFFFFFFFFFFFF@;AFFFFBFFFFFFFFFFFFFFFFFFFFFF-@B@BFFFFFEF;BFFFFFF/BFFF/
@M05620:37:000000000-D9766:1:1101:16475:9244 1:N:0:89
ACCACACCTTCTACAATGAGCTGCGTGTGGCTCCCGAGGAGCACCCCGTGCTGCTGACCGAGGCCCCCCTGAACCCCAAGGCCAACCGCGAGAAGATGCCCAGGTGAGTGGCCCGCTACCTCTTCTGGTGGCCGCCTCCCTCCTTCCTGGCCTCCCGGAGCTGCGCCCTTTCTCACTGGTTCTCTCTTCTGCCGTTTTCCGTAGGACTCTCTTCTCTGACCTGAGTCTCCTTTGGAACTCTGCAGGTTCTA
+
AAAAAAAAFFC13BF131BG1FEGGECGH?FFHGG0EEG??EGHHGCGEAE/1BFGHHGECE/E>E/EGGGGHHCEGGGHGGHCCFGGGC@C?CFHH1GFHFHGHGFFHFAFHGGCGCGHHHHGHHHGDF?GHCGGGCEGHHGHHGGGFBFGFGGGB:;?AGFFGGF@@FFFFFFFFEBFFFFFFFFFFFFFF@FFFFFFBFFFBFFFFFFFFFFFFFFFFFFFFFFFFFFFFFF/BFFFFFFFFFAFFFB
@M05620:37:000000000-D9766:1:1101:15199:9249 1:N:0:89
AGTGCCAGCTCTCAATCGCACAGGGGACCCAGGGCCTGGCCCCTCCATCCAGAAAACCTATGACCTCACCCGCTACCTGGAGCACCAACTCCGCAGCTTGGCTGGGACCTATGTGAGTATCCAGCGTAGGAATCTGGGAGTTGGGGAGGAGTGAGGAGTTGGGGAAAGACAGTCCTAACCGTGGAGGGTTCTGGTAAATGATGGGGTGAGGAGGGGCTCTTTGGCTCCCACCAGTCCCCCTGTCTGGTCTA
+
BBABBFFFBFFFGGGGGGGGGGHHGGGGGGHHGGGGGGHHHHGHGGHHHHHHHHHHHGHHHHHHHHHHHHHGGFEGHHHHHHHHHHHHGHHHGGGGGHHHGHHGGGHHGHHHHHHHHHHHHHHHHGGGGGHHHHHHHHHGGHHHGGGGGGGHHHHHHGHHHHGGGGHHHHHHHHHHHHHHGGGGGFGG;CGGGGFGGGGGGGGGGGD;EFFFFFFFFFFFFFFFFFFFFFFFFFFFFFFFFFFFFFFFFF9
@M05620:37:000000000-D9766:1:1101:16471:9261 1:N:0:89
ACCACACCTTCTACAATGAGCTGCGTGTGGCTCCCGAGGAGCACCCCGTGCTGCTGACCGAGGCCCCCCTGAACCCCAAGGCCAACCGCGAGAAGATGCCCAGGTGAGTGGCCCGCTACCTCTTCTGGTGGCCGCCTCCCTCCTTCCTGGCCTCCCGGAGCTGCGCCCTTTCTCACTGGTTCTCTCTTCTGCCGTTTTCCGTAGGACTCTCTTCTCTGACCTGAGTCTCCTTTGGAACTCTGCAGGTTCTA
+
>A1>A11AFFC1AFG13BFGD1FEEEGGF0FGFFF0AEG/AGGHHGAE//E/1A1BFFBEEE/E>E>EGGGHHH>?EGFEFHHA/FFGGCCGG?GF1?1FGHHGHBGHFFEGHHGGGGGHHHEDHHHEDG?GHGGGGAHGCHGHHGGGGFGG0FEFB-A@?GFF@GF@?FBBFFFFFFFFBFFFFFBB/BBFF@FFFFFFFFFFFFFFFFFFFFFFFFFFFFFFFFFFFFFFFFFFFFFFFFFFFFFFFFB
@M05620:37:000000000-D9766:1:1101:14680:9266 1:N:0:89
ACCACACCTTCTACAATGAGCTGCGTGTGGCTCCCGAGGAGCACCCCGTGCTGCTGACCGAGGCCCCCCTGAACCCCAAGGCCAACCGCGAGAAGCCCAGGTGAGTGGCCCGCTACCTCTTCTGGTGGCCGCCTCCCTCCTTCCTGGCCTCCCGGAGCTGCGCCCTTTCTCACTGGTTCTCTCTTCTGCCGTTTTCCGTAGGACTCTCTTCTCTGACCTGAGTCTCCTTTGGAACTCTGCAGGTTCTAGAT
+
DDCDDDDDFFFFGGGGGGGGGGHHGGGFHGHHHGGGGGGGGHHHHGGGFGGGHHHGHHHGGGGGGGGGGGGHHHHGGGGHGHHHHGGGGGGGGGHHHEHHGHHHFHHGGHHGGGGGHHHHHHHEHD/<<GGGGGGHGHHGHHHHFFFGGGFGGGD?DGGFG?BFFFFFFFFFFEBFFFFFFFFFFFFFFFCAABFFFFFFFDFFFFFFFFHFFFFFFFFF/BFFFFFFFFFFFFFFFFFFFFFFFFFBFFB
@M05620:37:000000000-D9766:1:1101:13091:9270 1:N:0:89
ACCACACCTTCTACAATGAGCTGCGTGTGGCTCCCGAGGAGCACCCCGTGCTGCTGACCGAGGCCCCCCTGAACCCCAAGGCCAACCGCGAGAAGATGCCCAGGTGAGTGGCCCGCTACCTCTTCTGGTGGCCGCCTCCCTCCTTCCTGGCCTCCCGGAGCTGCGCCCTTTCTCACTGGTTCTCTCTTCTGCCGTTTTCCGTAGGACTCTCTTCTCTGACCTGAGTCTCCTTTGGATCTGCAGGTTCTAGA
+
BBBABBBBFFFFGGGGGGGFGFHGGEGEHGFGHGGGGGGCGHHHHGGGEGGGFHGGHHHGGGGGGGGGGGGHHHHGGGGHGHHHHGGGGGDFGGCHGHHGGHHGHHHHHHGGHHGGGFGHHHGHHHHFHHGHHGGGGGHGHHGHHGGGFGGGGGGGGG-;DFGGGGFFFFFFFFFFFFFFFFFFFFFFFFFFFFFBBAFE?BFADFFFFFEBFFFFFFFFFFFFFFFFFFFFEFFFFFFFF/FFFFFFFF9
@M05620:37:000000000-D9766:1:1101:28271:9273 1:N:0:89
ACCACACCTTCTACAATGAGCTGCGTGTGGCTCCCGAGGAGCACCCCGTGCTGCTGACCGAGGCCCCCCTGAACCCCAAGGCCAACCGCGAGAAGCCCAGGTGAGTGGCCCGCTACCTCTTCTGGTGGCCGCCTCCCTCCTTCCTGGCCTCCCGGAGCTGCGCCCTTTCTCACTGGTTCTCTCTTCTGCCGTTTTCCGTAGGACTCTCTTCTCTGACCTGAGTCTCCTTTGGAACTCTGCAGGTTCTAGAT
+
A33AAA?AFFFFGGGGFGEDGGHHGEEGH?GHHGGG?EG2EGGHHGGGA1EE5FGGGHHCEE0EFGGGGGGHHHHGGGGHEHHHEGG@G/<BCDBGHFFGF?G1<1??CCC-DC-AGFHFFHHFFGHGGGCCGDGHGBHGHHGFGFGFF9CE.9A9A9FFF-;D=@BFFFFFEBB.B/9BFFFFFFEFBBB99/AFF.;AF.FB/9;BFFFFFFF//:B.BB9B/:F/BBBB/:BFFFFF/99;/9F/;B/
@M05620:37:000000000-D9766:1:1101:7513:9277 1:N:0:89
AGTGCCAGCTCTCAATCGCACACGGGGCACAGCGCGTGGCCCCTCCATACAGAAAACCTATGACCTCACCCGCTACCTGGAGCACCAACTCCGCAGCGTGGCGTAGGAATCTGGGAGTTGGGGAGGAGTGAGGAGTTGGGGAAAGACAGTCCTAACCGTGGAGGGTTCTGGTAAATGATGGGGTGAGGAGGGGCTCTTTGGCTCCCACCAGTCCCCCTGTCTGGTCTATCTCCTGCCCTTAGATCGGAAGA
+
>A3AABBF?CBDGGGGGGGGGG42A22A2BFG2EE000AECG0FEEFF52BG5FGHGD3FEFHGED33GHG/>/>EHFF0G?GH0??/EE33/?/ED/C/CD?A?//<?CG1DFFAFCG?<@<FGCDDC.=<GFGHCG/@DC?EHBB//CG0CGHCFGDG@.EG@DGGGFB00;;BFFFBFEDF=FFFFA;BBBBFB/;:BFFFFFFFFFFBFFFF?@EBFBFFFFBB9B/;BB/;FAF/;/9B/.;:.A.
@M05620:37:000000000-D9766:1:1101:24974:9302 1:N:0:89
ACCACACCTTCTACAATGAGCTGCGTGTGGCTCCCGAGGAGCACCCCGTGCTGCTGACCGAGGCCCCCCTGAACCCCAAGGCCAACCGCGAGAAGATGCCCAGGTGAGTGGCCCGCTACCTCTTCTGGTGGCCGCCTCCCTCCTTCCTGGCCTCCCGGCGCTGCGCCCTTTCTCACTGGTTCTCTCTTCTGCCGTTTTCCGTAGGACTCTCTTCTCTGACCTGAGTCTCCTTTGGAACTCTGCAGGTTCTA
+
CCCCCCCBFFFFGGGGGGGGGGHHGEGBAEGFGFGE?EEEDGDGHGFGGFEGGHHHHHHGGGGEGGGGGGGHBGHGGGGHGHGHHGGGFFBCGGHFHHHHHHGGHHFHDGGGHHGGGGGHHHHHFHHGGHGHHCGGGGGGHHGGHEFFFEFFGGGGA@-;BDFFFFFFFFFFFFFFFFFFFFFFFFFFFFFFFFDAFFFFDBADFFFFFFFFFFFFFFBFF0F/BBFFFFFFFFFFFFFFFFFFFFFFFFB
@M05620:37:000000000-D9766:1:1101:15896:9312 1:N:0:89
AGGGCCAGCTCTCAATCGCACAGGGGACCCAGGGCCTGGCCCCTCCATCCAGAAAACCTATGACCTCACCCGCTACCTGGAGCACCAACTCCGCAGCTTGGCTGGGACCTATGTGAGTATCCAGCGTAGGAATCTGGGAGTTGGGGAGGAGTGAGGAGTTGGGGAAAGACAGTCCTAACCGTGGAGGGTTCTGGTAAATGATGGGGTGAGGAGGGGCTCTTTGGCTCCCACCAGTCCCCCTGTCTGGTCTA
+
>11>A>1AAF13AGGD11FFAECC0EEE0ACGFF/A//F00BEEEGFH10BB101BG/AEGF2F1G1BGFGEGG/>GGG>GGH/0/BGG0FHGC>E>0FGEHFE//FGGFFFGHDGDG2GB22F<@?CGCDHCG1FD0</?FFG-->CGGGHCGFC<AGFHHCCGGHFC/GFG:GHHGG.-;CGBGG@.;CFFF;BFFGBFFGGGFF@FFFFBB-@-9AFF/9/9/;AFFFBFA9999AB=AFBBFB/BFB
@M05620:37:000000000-D9766:1:1101:25979:9328 1:N:0:89
AGTGCCAGCTCTCAATCGCACAGGGGACCCAGGGCCTGGCCCCTCCATCCAGAAAACCTATGACCTCACCCGCTACCTGGAGCACCAACTCCGCAGCTTGGCTGGGACCTATGTGAGTATCCAGCGTAGGAATCTGGGAGTTGGGGAGGAGTGAGGAGTTGGGGAAAGACAGTCCTAACCGTGGAGGGTTCTGGTAAATGATGGGGTGAGGAGGGGCTCTTTGGCTCCCACCAGTCCCCCTGTCTGGTCTA
+
ABAAAFFFBFFFGGGGGG2AECHHGGCEAEHHD2EAFGHHFHGHGGHFHFHHGHGHHGHFHHEHHHHHHHHGGEGGHHHHBFHHHHH1EC3FEEEGGFFGGH3?EEHHGHHHHHBHHHHHHHHHHGFGGGHHHHHHHHGFGHHHCGGGGAEHHHHGH.//GHGGGGHHHHHHHHHHHHHHGGGGGGGGEFFGGGFGGGGGGGGGG.;@FFFFFF-9@CFFFFFFFFF.9BFFFFFFFFFFFEFFFFFFFFF
@M05620:37:000000000-D9766:1:1101:13600:9338 1:N:0:89
AGTGCCAGCTCTCAATCGCACAGGGGACCCAGGGCCTGGCCCCTCCATCCAGAAAACCTATGACCTCACCCGCTACCTGGAGCACCAACTCCGCAGCTTGGCTGGGACCTATGTGAGTATCCAGCGTAGGAATCTGGGAGTTGGGGAGGAGTGAGGAGTTGGGGAAAGACAGTCCTAACCGTGGAGGGTTCTGGTAAATGATGGGGTGAGGAGGGGCTCTTTGGCTCCCACCAGTCCCCCTGTCTGGTCTA
+
AAAAAFFFACFFGBGGGGFCGGHCGEEFGGHHFEEGGGHHHHGHGGHHHGHHHFHHHGHHHFHHHGHHHHHGGEEGHHHGBGHHHHFFFHHHEGFGGHFHGHHGGGHHGHHHHHHGHHHHHHHHHGGDGGFHHHHHHHAFGHHHGGADGAEHHFHHFGHHHHGGFDHHHHHHHHHHHHHHGGGGGGGGEGGGGGGGGGGGGGGGGGFFFFFFFFFFFFFFFFFFFFFFFFFFFFFFFFFFFFFFFFFFFFF
@M05620:37:000000000-D9766:1:1101:15558:9364 1:N:0:89
ACCACACCTTCTACAATGAGCTGCGTGTGGCTCCCGAGGAGCACCCCGTGCTGCTGACCGAGGCCCCCCTGAACCCCAAGGCCAACCGCGAGAAGCCCAGGCGAGTGGCCCGCTCCCTCCTCTGGCGGCCGCCTCCCTCCCTCCTTGCCTCCCGCCGCTGCCCCCTTTCTCACTGGCTCTCTCTTCTTCCGGTTTCCGTAGGACTCTCTTCCCTCTCCTGAGTCTCTTTTGGAACTCTGTCGGTTCTAGAT
+
CCCDCCCCFFFFGGGGGGGGGGHHGGGGHGHHHGGGGGGGGHHHHGGGGGGGHHHHHHHGGGGGGGGGGGGHHHHGGGGHGHHHHGGGGGGGGGHH0CE////<>CHE.<.AG--.=G/.//0000-=--@-;..CEGGG.CFGG00;::0AE.---:--..9:@-.0;F00;F0/.B0::BFF00000;.--..00.;..;0://:BF000/;//;/000/;00000;00-00::0:000.;-..;000;
@M05620:37:000000000-D9766:1:1101:17716:9375 1:N:0:89
AGTGCCAGCTCTCAATCGCACAGGGGACCCAGGGCCTGGCCCCTCCATCCAGAAAACCTATGACCTCACCCGCTACCTGGAGCACCAACTCCGCAGCTTGGCTGGGACCTATGGCGTATCCAGCGTCGGAATCTGGGCGCTGGGGAGGCGTGAGGGGTTGGGGCAAGACAGTCCTAACCGTGGAGGGTTCTGGTAAATGATGGGGGGAGGAGGGGCTCTTTGGCTCGCACCAGTCCCCCTGTCTGGTCTAT
+
AAAABFFFAFFFFGGGG2AFEF4CAEFEGE2AF2EE2BBBAFE1EEFHDF3GFGFGHGCFBBGGFHG3F1EEE>>EHEFB2FG?FGHHGFHGGG//EH33?B?F/?00EC23FG/<<>/GGGGHG/////?F<<110.>->AG.C.<-.:.:.:..-C----:.;.C/C9B9:FFEBFFF99-.:.-..;FB//9/B/99F9F.A-9-9-;9.-@>-A99FB///;-;B-9.AFFFB9A@./;FF/9BBF/
@M05620:37:000000000-D9766:1:1101:7032:9375 1:N:0:89
AGTGCCAGCTCTCAATCGCACAGGGGACCCAGGGCCTGGCCCCTCCATCCAGAAAACCTATGACCTCACCCGCTACCTGGAGCACCAACTCCGCAGCTTGGCTGGGACCTATGTGAGTATCCAGCGGAGGAATGTGGGAGTTGGGGAGGAGTGAGGATGGGGGGAAAGACAGCTCTAACCGTGGAGGGTTGTGCTAAATGAGGGGGTGAGGAGGGGCTCTTTGTCTCCCACCAGTCCCCCTGTGGTGTCTC
+
AAABAFFFBFBFG45BGFFGGGHHGEGGGGGHGGGEFGHHHHGHGGHHHGGFHHHHHGHHHGBHHHHHHHHGGGGGHHHHHHGFHHCGGHHHGG/EE?GHGHHGGGHHGHHHH3F33B33B3BG2<//>//?F1?F1E.FCFGHFD.-<.</C00<0//..C:-;.9.BB/../9/;F/.@9.@.EF-.;-..//;//////;A-@-@..;/AD-9>-.;F/;/:/;9FFF.9.:;;F..;.;/.9;;BB/
@M05620:37:000000000-D9766:1:1101:14921:9382 1:N:0:89
ACCACACCTTCTACAATGAGCTGCGTGTGGCTCCCGAGGAGCACCCCGTGCTGCTGACCGAGGCCCCCCTGAACCCCAAGGCCAACCGCGAGAAGATGCCCAGGTGAGTGGCCCGCTACCTCTTCTGGTGGCCGCCTCCCTCCTTCCTGGCCTCCCGGAGCTGCGCCCTTTCTCACTGGTTCTCTCTTCTGCCGTTTTCCGTAGGACTCTCTTCTCTGACCTGAGTCTCCTTTGGAACTCTGCAGGTTCTA
+
CDCCCCCCFFFFGGGGGGGGGGHHGGGGHGHHHGGGGGGGGHHHHGGGGGGGHHHHHHHGGGGGGGGGGGGHHHHGGGGHGHHHHGGGGGGGGGHHHHHFCBEFGFFC?1FGCC<CG--FFFFGHHH0<<AGADGGGGHGHHGHHFGF99CGBAEE9?--9.0;--9CFFFFFBBFFFF9FFFFB90:FFFB9C..9A0BFBF?.0BFFFBBFFFFFFFFBF/9:::FFF0:00BB:;B0FFFBBF.F9B0
@M05620:37:000000000-D9766:1:1101:7012:9385 1:N:0:89
AGTGCCAGCTCTCAATCGCACAGGGGACCCAGGGCCTGGCCCCTCCATCCAGAAAACCTATGACCTCACCCGCTACCTGGAGCACCAACTCCGCAGCTTGGCTGGGACCTATGTGAGTATCCAGCGTAGGAATCTGGGAGTTGGGGAGGAGTGAGGAGTTGGGGCAAGACAGTCCTAACCGTGGAGGGTTCTGGTAAATGATGGGGTGAGGAGGGGCTCTTTGGCTCCCACCAGTCCCCCTGTCTGGTCTA
+
AA>AAFFFBFFFG4GGGGGGGGHGGCEGGGHHGGFGGGGHHHGHGGHHHHHHHEHHHGHHHGHHHHHHHHHGGEEEHHHHBGHHHHCGFHHHGGGGGHHHGHHGGGHHGHCHHHHFHHHHHHFFHGG/BE@GHHHHHH0FGHHGGGCFGACGH0<G0CHHHGGG.-.;:GGHHHHHHHHGGGGG.:EGGGGGGGFFFFGGFGGGGFFFFFF/DFFFFFFFFFFFFFFFF.FFEFFFFFFFFFFFFFFFFFB
@M05620:37:000000000-D9766:1:1101:18792:9388 1:N:0:89
ACCACACCTTCGACAATGAGCTGCGTGTGGCTCCCGAGGAGCACCCCGTGCTGCTGAAAGAGGCCCCCCTGAACCCCAAGGCCAACCGCGAGAAGCCCAGGCGAGTGGCACGCTCCCTCTTCTGGTGGCCGCCTCCCTCCTTCCTGGCCTCCCGGAGCTGCGCCCTTTCTCCCTGGTTCTCTCTTCTGCCGTTTTCCGTAGGACTCTCTTCTCTGCCCTGAGTCTCCTTTGGACCTCTGCCGGTTCTCGAT
+
AAAAAAAACF11FFGCFDGED11BE0ABGCEFFGFEEGGEGGGH/EEEAEEFHBGHH11BFGHGGEEGGGGHHFFEFEFGEEHHGGGEGEGCCCHHF/?///>>//?FG0?CCFFCGHHHFDF0DG/ECCCCC.CHGFCCHHC/00/;A99E..A--;FFF-AA@@FBFFF/;F/-99FFFFFB//9;/B9BBFFFFFF-A-/;/9FFFFFFFFFBB-BFBBFFFFFF/B//;/;BF9/BF@@@BEFFE9B
@M05620:37:000000000-D9766:1:1101:25154:9390 1:N:0:89
ACCACACCTTCTACAATGAGCTGCGTGTGGCTCCCGAGGAGCACCCCGTGCTGCTGACCGAGGCCCCCCTGAACCCCAAGGCCAACCGCGAGAAGACGAGGCGGGTGGCTCGCTCCCTCTCCTGGCGGCTGCCCCCCTCCTTCCTGCCCTCCCGGCGCTGCGCCCTTTCTCTCTCGCTCTCTCTCCTGTCGTTTTCCGTCGGACTCTCTTCTCTGTCTGGCGTCTCCTTTCGAAGTCTGCCGGCTCTTGAT
+
BBBBBBBBFFFFGGGGDGFGGFHGGEEA4AGFFFGE?EEECHHHHGGGDEGGEHEFHHFG@GFGGFGGGGECGGHGGGGHFGHHHGFFGFG@CGF22<<//<--<AC-:.0;@.E.C////909/.-:--9.;..;BFDD.BFFF//;./.;A.-9---9.--.;-//;B//;B/;.9../BFF///9/999..;B/AF?-9-9-9;FF////;//;////-;-..9/9//...../////-;99.9//9:
@M05620:37:000000000-D9766:1:1101:26854:9424 1:N:0:89
AGTGCCAGCTCTCAATCGCACAGGGGACCCAGGGCCTGGCCCCTCCATCCAGAAAACCTATGACCTCACCCGCTACCTGGAGCACCCACTCCGCAGCTTGGCTGGGACCTATGTGAGTATCCAGCGTAGGAATCTGGGAGTTGGGGAGGAGTGAGGAGTTGGGGACAGACAGTCCTAACCGTGGAGGGTTCTGGTAAATGATGGGGTGAGGAGGGGCTCTTTGGCTCCCACCAGTCCCCCTGTCTGGTCTA
+
>A>>AFFFAFFFG1FGFFFCECGFGE0EEAFG0EF/BFGHFHGCGGHHFFHGHHFBFFHHHHHHHHCHHHFEGEEGHHHGBFGFHH/??AGB?E?EEFGHCF1F/AHHG01FDFGHH1GFHDGG0C/?BFGFGHHGHH0??GGHGG.AC.<GH0<GCAGGFFCG.-.;::CCGFFHF0CF?EG@AEA@GGGFFFC0;;FGGBFBFB-;EF?FFB@-@@EBFB9FFFBA-99A--B/;:AA@FBFFBFFFF/
@M05620:37:000000000-D9766:1:1101:9463:9447 1:N:0:89
AGTGCCAGCTCTCAATCGCACAGGGGACCCAGGGCCTGGCCCCTCCATCCAGAAAACCTATGACCTCACCCGCTACCTGGAGCACCAACTCCGCAGCTTGGCTGGGACCTATGTGAGTATCCAGCGTAGGAATCTGGGAGTTGGGGAGGAGTGAGGAGTTGGGGAAAGACAGTCCTAACCGTGGAGGGTTCTGGTAAATGATGGGGTGAGGAGGGGCTCTTTGGCTCCCACCAGTCCCCCTGTCTGGTCTA
+
>>>AAFFCAFFFGFGFGGGAE?GDFGFEGDHEAEFEGGHHHHGEFGHFGHHHGHHHHGHFHHHHHBGHHHHGG>FGHHFHGFFEFGHHGHGFEFEFC3?FEHFFGGFFGHHHHHFHFGFHHHHGG?CACEHHHHHHGHHFEHGFGGGGGGGGFGGHHFG/G/CGGGHFHHFHGHHHHFHHGGE?DGBG;FFGFG;BB09CGFFBFGFFFFFFFF;FFFFFFFFFFFFFFFFFFFFFFFFFDFFFFFFFFFB
@M05620:37:000000000-D9766:1:1101:10031:9470 1:N:0:89
ACCACACCTTCTACAATGAGCTGCGTGTGGCTCCCGAGGAGCACCCCGTGCTGCTGACCGAGGCCCCCCTGAACCCCAAGGCCAACCGCGAGAAGATGAACCCAGGTGAGTGGCCCGCTACCTCTTCTGGTGGCCGCCTCCCTCCTTCCTGGCCTCCCGGAGCTGCGCCCTTTCTCACTGGTTCTCTCTTCTGCCGTTTTCCGTAGGACTCTCTTCTCTGACCTGAGTCTCCTTTTGAACTCTGCAGGTTC
+
BBBBAABAFFFFGGFDDGFFGGHHGFGGEGFHFFG?2EFA?GEHHGGFAEGFFHHHHHHGGGCFGGGGGGGG3GHGGGFHGHHHEGGGGGGGGGHEHHHFGHCF??GHGGHHGEFGGGGGGHHH<GGHGHHFEGHGGGGEEGHHGFGFFCFGGGGGGC9:@ABFFGFFFF@FFFFFFFFFFBFFFFFFFFFFFFFD9;FEFFDBF?DFFFFFFFFFFFFFFFFFF/BFFFBFFFF//.;/FFFFFFFFFFB
@M05620:37:000000000-D9766:1:1101:22220:9471 1:N:0:89
ACCACACCTTCTACAATGAGCTGCGTGTGGCTCCCGAGGAGCACCCCGTGCTGCTGACCGAGGCCCCCCTCAACCCCAAGGCCAACCGCGAGAAGATGCCCAGGTGAGTGGCCCGCTACCTCTTCTGGTGGCCGCCTCCCTCCTTCCTGGCCTCCCGGCGCTGCGCCCTTTCTCACTGGTTCTCTCTTCTGCCGTTTTCCGTAGGACTCTCTTCTCTGACCTGAGTCTCCTTTGGAACTCTGCAGGTTCTA
+
CCCCCCCCFFFFGGGGGGGGGGHHGGGGHGHHHGGGGGGGGHHHHGGGGGGGHHHHHHHGGGFGGGGGGGDHHHHGGGGHGHHHHGGGGGGGGGHHHHHHHHHGHHGCGHGEHHGG@ACHHHHHHHHHHFGHHGGGGGHGHHGGHGGGFGGGGGGGBD-:@CFFFAFFFFFFFFEBFFFFFFFFFFFFFFFFFDAFFFFFFF.9DFFFFFFFFFFFFFBFFFF/BFFFFFFFFFFFFFFFFFFEFFFFFF;
@M05620:37:000000000-D9766:1:1101:26022:9481 1:N:0:89
ACCACACCTTCTACAATGAGCTGCGTGTGGCTCCCGAGGAGCACCCCGTGCTGCTGACCGAGGCCCCCCTGAACCCCAAGGCCAACCGCGAGAAGATGCCCAGGTGAGTGGCCCGCTACCTCTTCTGGTGGCCGCCTCCCTCCTTCCTGGCCTCCCGGCGCTGCGCCCTTTCTCACTGGTTCTCTCTTCTGCCGTTTTCCGTAGGACTCTCTTCTCTGACCTGAGTCTCCTTTGGAACTCTGCAGGTTCTA
+
BBBBB@B>FFBFEGFBEFAFEGFHEEGAAEGGHFGA?EE?DHHHHGCGGGGGGHHHHHHGGGGGFGEGGGGHGHHGGGGHGHHEGGGGG//>BDHFHFHHHHGGGHHHHHGGHHGGGGGHHHHHHHDHHHGHHGCGGGHGHHGHHGGGGGFGGGGGG@-ABBBFBBFBBFFFFFFFFFFFFFFFFFFFFFFFFBFFFFFFFFFDFFFFFFFFFFFFFFFFFFFFFFFFFFFFFFFFFFFFFFFFFFFFFFB
@M05620:37:000000000-D9766:1:1101:6040:9491 1:N:0:89
ACCACACCTTCTACAATGAGCTGCGTGTGGCTCCCGAGGAGCACCCCGTGCTGCTGACCGAGGCCCCCCTGAACCCCAAGGCCAACCGCGAGAAGATGACCCGGTGAGTGTCCCGCTACCTCTTCTGGTGTCCGCCTCCCTCCTTCATGGCCTCCCGGTGCTGCGCCCTTTCTCACTGGTTCTCTCTTCTGCCGTTTTCCGTAGGACTCTCTTCTCTGACCTTAGTCTCCTTTGGGACTCTGCAGGTTCTA
+
BBBAABB>FFFFGGGGFG5FGCHHGAABAAGHEBFE?EGGGHHHHGGGFEGGGHGHHHHEEEGGGDGGGGGFHHHGGGGHGHHHHGF@DG<BDGHFFG1??0<</>/?1?1>=1@-AC-GHG<GGG00=C<CGA@E...::C./0<0;;BF99C.;.;---;0;9@.;-FBFFF/FF/.;9F/9BBFFF9F/BB999;F/9F.A.;/;B/BF:F//9/9BBF//;;F//BFF:FF..;9//;FF/F.:B/B
@M05620:37:000000000-D9766:1:1101:13091:9492 1:N:0:89
AGTGCCAGCTCTCAATCGCACAGGGGACCCAGGGCCTGGCCCCTCCATCCAGAAAACCTATGACCTCACCCGCTACCTGGAGCACCAACTCCGCAGCTTGGCTGGGACCTATGTGAGTATCCAGCGTAGGAATCTGGGAGTTGGGGAGGAGTGAGGAGTTGGGGAAAGACAGTCCTAACCGTGGAGGGTTCTGGTAAATGATGGGGTGAGGAGGGGCTCTTTGGCTCCCACCAGTCCCCCTGTCTGGTCTA
+
BCBBBFFFBFFFGGGGGGGGGGHHGGGGGGHHFGFGGGHHHHGHGGHHHHHHHHHHHGHHHGHHHGHHHHHGGEFGHHHHGHHHHHHHGHHHGGGGGHGHGHHGGGHHGHHHHHHHHHHHHHHHHGGFGGHHHHHHHHFGGHHHGGGGGGEHHGHHHGHHHHGGGGHHHHGHHHHHHHHHGGGGGGGGEFGGGGGFGGGGGGGGGGFFFFFFFFFFFFFFFFFFFFFFFFFFFFFFFFFFFFFFFFFFFFF
@M05620:37:000000000-D9766:1:1101:18429:9519 1:N:0:89
AGTGCCAGCTCTCAATCGCACAGGGGACCCAGGGCCTGGCCCCTCCATCCAGAAAACCTATGACCTCACCCGCTACCTGGAGCACCAACTCCGCAGCTTGGCTGGGACCTATGTGAGTATCCAGCGTAGGAATCTGGGAGTTGGGGAGGAGTGAGGAGTTGGGGAAAGACAGTCCTAACCGTGGAGGGTTCTGGTAAATGATGGGGTGAGGAGGGGCTCTTTGGCTCCCACCAGTCCCCCTGTCTGGTCTA
+
ABAAAFFFBFFFGGGGGGGCEEHCFGGFGGDHA2EADGHHCHGDGGGGFHC3DBGFFGHBGHGHHFHFHFCEG>?EHHHHGGHHGHHHEFFHGG/EFEEFE3FC//0?<223FHGHE?DDHFHDGC/<//<2FGHGHFFFDGHHGGA@-CEGFHFFFD<CGEGGGDEA:C/CGHGFHFFA9EFC?EGAC9AFFFGBFGFBBFFF.9DFFFFFBD-=B-ABBF/BFFFE9..AE.FFFFFD;EFFFFBFBFF
@M05620:37:000000000-D9766:1:1101:6892:9529 1:N:0:89
ACCACACCTTCTACAATGAGCTGCGTGTGGCTCCCGCGGAGCCCCCCGTGCTTCTGACCGAGTCCCCCTGAACCCCCATGCCAACCGCGAGAAGCCCCGGGTAATGGCCCCCTTACTCTTCTGGGGGCCCCCTTCCTCCTTCCTCGGCCCCCCGGACCGCGCCCTTTCCCCATGGGTCTCCCTTCTGCCGTTTTCCCGAAGACCCCTTTCTCCGCACCTAATCCCCTTTTGGAACTTTGCAGTTCCAAGAC
+
AA?AA>A>CFFFGGGGGGFBFAGHEE?E4AFGBBFECEG?0E1BEGEE?1B?3@B@GFHF//1BFBFE>F0?B?EE/E0B3?BGGA/<<///??<??//C/.-<><10>F--<.<C0DDGD=D0/-AD;-9A-9:C0;CFGBBB0;..:9B--;---9-;9-;9-;F//:;B./9:;9./9;.;;///;;;;FFFF/..--.;99.9.999//9.-;9////9//;.;9/B-;B:999///9/;/9///..
@M05620:37:000000000-D9766:1:1101:6878:9543 1:N:0:89
ACCACACCTTCTACAATGAGCTGCGTGTGGCTCCCGAGGAGCACCCCGTGCTGCTGACCGAGGCCCCCCTGAACCCCAAGGCCAACCGCGAGAAGCAAAGGTGAGTGGCACGCTCCCTCTTCTGGTGGCAGCCTCCCTCCTTCCTGGCCTCCCGGCGCTGAGACCTTTCTCACTGGTTCTCTCTTCTGCCGTTTTCCGTCGGACTCTCTTCTATGACATGAGTCTCATTTTGACCTCTGCCGGTTCTCGAT
+
1>1>>11AFFCFDGG1FEBB11B1A0ABGEHHCF0BEAE/EGGHHGAE/AB/A11BG0BEGGCG>>/EEGGGHF/?EGE>/FG</?E/B<B/</<G10<?G<??0FHFG0FEGC.C.G001<>=GG/C<GGG.G/CEHH./0CH0C/.;C:GCBAGG-@G..0;AFGGGFFFFF/BFFFBBFFBBFF/FF@;AFEFFFFF?@@;@FBFFFFF/BF/9/9BBFFFFF/;B9/;A/:9FF/B9-;;999/-/;
@M05620:37:000000000-D9766:1:1101:21162:9548 1:N:0:89
ACCACACCTTCTACAATGAGCTGCGTGTGGCTCCCGAGGAGCACCCCGTGCTGCTGACCGAGGCCCCCCTTAACCCCAAGGCCAACCGCGAGAAGATGCCCAGGTGAGTGGCCCGCTCCCTCTTCTGGTGGCCGCCTCCCTCCTTCCTGGCCTCCCGGCGCTGCGCCCTTTCTCACTGGTTCTCTCTTCTGCCGTTTTCCGTAGGCCTCTCTTCTCTGACCTGAGTCTCCTTTGGAACTCTGCAGGTTCTA
+
AAAA>AAA11B@FFDGGGFGGGHHGGGB0EBAFEFECE/AAFABBEAEAEBFEGFHEGFEECCEGGGGGC0B1GHGEEAGGHHHHGGEEC?CCGHHGHHHHFHFHHFHHHGGHHGGG-CFHHHHGHHHHHGHHGGGGGHGHHGHHGGGFFGGGGGG;AG@@@@F-@B?@FFFFF/BFFFFFFFFFFFFFFFFF@FBFFFFFF--BBFFFFFFFFFFFF/;FFF/BFFFFFFFFFFBFFBBFFF/BFFFFF9
@M05620:37:000000000-D9766:1:1101:21177:9559 1:N:0:89
ACCACACCTTCTACAATGAGCTGCGTGTGGCTCCCGAGGAGCACCCCGTGCTGCTGACCGAGGCCCCCCTGAACCCCAAGGCCAACCGCGAGAAGATGCCCAGGTGAGTGGCCCGCTACCTCTTCTGGTGGCCGCCTCCCTCCTTCCTGGCCTCCCGGAGCTGCGCCCTTTCTCACTGGTTCTCTCTTCTGCCGTTTTCCGTAGGACTCTCTTCTCTGACCTGAGTCTCCTTTGGAACTCTGCAGGTTCTA
+
DDDDCDDDFFFFGGGGGGGGGGHHGGGGHGHHHGGGGGGGGHHHHGGGGGGGHHHHHHHGGGGGGGGGGGGHHHHGGGGHGHHHHGGGGGCGGGHHHGHHHHHGHHHHHHGGHHGGGGGHHHHHHHHHHHGHHGGGGGHGHHGHHGGGGGGGGGGGGCBFGGGGGGFFFFFFFFFFFFFFFFFFFFFFFFHHFFFFFFFFFFFFFFFFFFFFFFHFHFFFFHFFFFFFFFFFHHFFFFFFFFFFFFFFFFF
@M05620:37:000000000-D9766:1:1101:18338:9563 1:N:0:89
GAGGCTGCTTTGGAAGAAACTGACAAGCCAGGGACACAAGATCGGAAGAGCACACGTCTGAACTCCAGTCACTAATGCGCATCTCGTATGCCGTCTTCTGCTTGAAAAAAAAAAAAAGGAAAAAAAACAATGAAAAAGTTAAAAAAGAAGAAAGAAAACCAAAAATGACGCAAGTCACAAAAAACACAAAAAAAGTGAGATCTCCTGATATGAACAACTGGAACTAGTTAAAATATTGGGAAGGAAAATGC
+
A3AA>AFAFDD@GBBBGGFGGFHBBFBBBBBBB2BABGFGBGBAE22B2BBBB2BABB2FAABFBB3BFA3AD535DFEGGF/B@BBFG3BFEFGH1BBGBBBBBGDEBE<<@<B<>//??000-><.<.00000=..0000000-.../0//0:.;/9;AC..AFB00..---000;;0:;.-9......;-9.0000000000000000:000;/.0///00000000000000090..0...///000
@M05620:37:000000000-D9766:1:1101:22582:9570 1:N:0:89
ACCACACCTTCTACAATGAGCTGCGTGTGGCTCCCGAGGAGCACCCCGTGCTGCTGACCGAGGCCCCCCTGAACCCCAAGGCCAACCGCGAGAAGATGCCCAGGTGAGTGGCCCGCTACCTCTTCTGGTGGCCGCCTCCCTCCTTCCTGGCCTCCCGGCGCTGCGCCCTTTCTCACTGGTTCTCTCTTCTGCCGTTTTCCGTAGGACTCTCTTCTCTGACCTGAGTCTCCTTTGGAACTCTGCAGGTTCTA
+
AABBBAB>CFCFEGFGGG5FGGGHGEEAAEGFFFFEAEEEDHDHHGGAAEEGHHHHHHHEGFGGGGGGGGGGFHHGGGGHGHHHHGGEDG<>DGHEFGHHHHHGHHHHHHGGHHGGGGGHHHHHHHHHHHGHHGGGGGHGHHGHHGGGGGFGGGGGDG-ADFFFFFFFFFFFFFBFFFFFFFFFFFFFFFFFFFFFFFFFFF.DFFFFFFFFFFFFFF/FFFF:BFFFFFFFFFFFFFFFFFFFFFFFFFB
@M05620:37:000000000-D9766:1:1101:21162:9571 1:N:0:89
ACCACACCTTCTACAATGAGCTGCGTGTGGCTCCCGAGGAGCACCCCGTGCTGCTGACCGAGGCCCCCCTGAACCCCAAGGCCAACCGCGAGAAGATGCCCAGGTGAGTGGCCCGCTCCCTCTTCTGGTGGCCGCCTCCCTCCTTCCTGGCCTCCCGTAGCTGCTCCCTTTCTCACTGTTTCTCTCTTCTGCCGTTTTCCGTCGGCCTCTCTTCTCTGACCTGAGTCTCCTTTGTCACTCTGCAGGTTCTA
+
CCCCCBCBFFFFGGGGGGGGGGHHGGGGHGHHHGGGGGGGGHHHHGGGGGGGHHHHHHHGGGGGGGGGGGGHHHHGGGGHGHHHHGGGGGGGGGHHHHEFCC/?GHFC<1FF<F@AG-..//<=D=G0=G?G.-AFGGHCGHGHB9F00/;FFFGG..-.:09;000=F0;;FF:BF///;BF//BFFF////::./;BFFB.-:-;D./;/BBFFB/;BBBB//:9B:/B/////;;9;/;B//.9:BF/
@M05620:37:000000000-D9766:1:1101:10838:9571 1:N:0:89
ACCACACCTTCTACAATGAGCTGCGTGTGGCTCCCGAGGAGCACCCCGTGCTGCTGACCGAGGCCCCCCTGAACCCCAAGGCCAACCGCGAGAAGATGACCAGTGGAGGGCCCCGTTCCCCTTCCTGGTGCCGCCTTCCTTCTTTCTTGCCTTCCCGGAGCTGCCCCTTTCCCCACTGTTTCCCCCTTTGCCGGTTTCCGTTAGGACCTCTTCCTCGGCCTTGATCTCCCTTTGGACCTTGGCGGTTTCTA
+
CCCDDCDDFFFFGGGGGGGGGGHHGGGEFGHHHGGGGGGGGHHHHGGGGGGGHHGHHHHGGGGGGGGGGGGGHHHGGGGHGHHHGFGGGGGGGGHHHG2FC2?11?1//>/?A--.00>10/=//0=/0<0=--;..<G00<0C0<00;0;00=F/C----.00.;C.CB000;/..;0;9000/.;9000;--;DF0B.00.;:00./00;0000...;.0:00000;:;F0;99B:/0009-;-@.000
@M05620:37:000000000-D9766:1:1101:24453:9598 1:N:0:89
ACCACACCTTCTACAATGAGCTGCGGGTGGCTCCCGAGGAGCACCCCGTGCTGCTGACCGAGGCCCCCCTGAACCCCAAGGCCAACAGCGAGAAGACGACAGGAGTGGCCCGCTCACTCTCGTCGCGGATGACTCCCTCCCGCCTCACAACCCGCGAAGGAGCCCTTTCTATCTCGTTATCTCTTTTGTCGTTTTCCGTCTGAATCTCTTTTCTGACCTACGCTTACCTTTTTAACCTGTCGGTTCTCGAT
+
>A?1AAAAFFFD3AFBBFG1A1B1E00AE?HH1FFEEGGAEHHHHGCGEEGEF@11FBGGCE?GE/>EGGG0F1//EG/<//?<?F<0B/C///010/<////0/0>..0><@C-.<=D00...---:---/90;/C//.;.-9../.00-;-@--------;:-;/9:///;//;9-:-/B/;////-9-----//-9--9///9/9/////;//;B///9----/;/////-///9-:/--;--//-//
@M05620:37:000000000-D9766:1:1101:27032:9611 1:N:0:89
ACCACACCTTCTACAATGAGCTGCGTGTGGCTCCCGAGGAGCACCCCGTGCTGCTGACCGAGGCCCCCCTGAACCCCAAGGCCAACCGCGAGAAGATGCCCAGGTGAGTGGCCCGCTACCTCTTCTGGTGGCCGCCTCCCTCCTTCCTGGCCTCCCGGAGCTGCGCCCTTTCTCACTGGTTCTCTCTTCTGCCGTTTTCCGTAGGACTCTCTTCTCTGACCTGAGTCTCCTTTGGAACTCTGCAGGTTCTA
+
BBBBBBBBCFCFGGGGGFGGGFCGGEGGHGHHHGG2EEFGGHHHHGGGEEGGHHHHHHGGGGGGGGGGGGFHHHHGGGGHGHHHHGGGG?DGCGHHH2FGHHEGHHHHHHGGHHGGGCGHHHHHHHHHHHGHHGGGGGHGHHGFFGGGGGGGGGFGFG-9AFGGGGFFFFFFFFFFFFFFFFFFFFFFFFFFFFDFFFFFFFFFFFFFFFFFFFFFFF/BFFFFFFFFFFFFFFFFFFFFFFFFEFFFFFF
@M05620:37:000000000-D9766:1:1101:18037:9616 1:N:0:89
ACCACACCTTCTACAATGAGCTGCGTGTGGCTCCCGAGGAGCACCCCGTGCTGCTGACCGAGGCCCCCCTGAACCCCAAGGCCAACCGCGAGAAGATGCCCAGCCCAGTAGCCCGCTACCTCTTCTCGTCGCCGCCTCCCTCCTTCCTGGCCTCCCGCCCCTGCTCCCTTTCTCTCTGGTCCTCTCTTCTGCCGATTTCCGTCGGCCTCTATTCTATGACCTGTGTCTACTTTGGAACTCTGCAGGCTCTA
+
DDCDDDDDFFFFGGGGGGGGGGHHGGGFHGHHHGGGGGGGGHHHHGGGGGGGHHHHHHHGGGGGGGGGGGGHHHHGGGGHGHHHHGGGGGGGGGHHHHG222F0//=/F11?1?-----0>110=D0.=.-<.-<-<EHE:/C/CFG0BF.<<.9CA-9--<.<0<0BFB0BFF0BF00<00<<0:BFBFBFF>--.<F0.<:---...<000<<0<<0<B0/0:<000<FBFF/<00B00:000..:./<
@M05620:37:000000000-D9766:1:1101:3796:9629 1:N:0:89
AGTGCCAGCTCTCAATCGCACAGGGGACCCAGGGCCTGGCCCCTCCATCCAGAAAACCTATGACCTCACCCGCTACCTGGAGCACCAACTCCGCAGCTTGGCTGGGACCTATGTGAGTATAACGAATAGCACTCTGAGGTTTGGAGGGGAGTGAAGCGTTGGGGAAAAAAAGTCCTACCCGGGGGGGCATCTGGTAAATAATGGGCTGGGGGGGCGCTCTGTGCATCCCACCACTCCCCCTCTCTGGTCTA
+
11>>A111AC13AEG3F1FF1E0E0EFE0AFGG00///B00BEHGGCG1BF1101BF/01F12GCH1FHHHGGG?>FGH0FHH/0/BFG0GHG?@/>>GHGHC<//BFFFHHHG22112B221?////@111@01@11/001??10/->.A<.0000-<.<<--;:;/:-;.;0;BB0;..--;-;---99F///;;/9///;/--;;--;--;----;A//////9/;/---9/:9-99--;9B////B/
@M05620:37:000000000-D9766:1:1101:21722:9630 1:N:0:89
ACCACACCTTCTACAATGAGCTGCGTGTGGCTCCCGAGGAGCACCCCGTGCTGCTGACCGAGGCCCCCCTGAACCCCAAGGCCAACCGCGAGAAGATGCCCAGGTGAGTGGCCCGCTACCTCTTCTGGTGGCCGCCTCCCTCCTTCCTGGCCTCCCGGAGCTGCGCCCTTTCTCACTGGTTCTCTCTTCTGCCGTTTTCCGTAGGACTCTCTTCTCTGACCTGAGTCTCCTTTGGAACTCTGCAGGTTCTA
+
DCDDDDDDFFFFGGGGGGGGGGHHGGGEHGHHHGGGGGGGGHHHHGGGGGGGHHHHHHHGGGGGGGGGGGGHHHHGGGGHGHHHHGGGGGGGGGHHGHHHHHHFHHHHHHGGHHGGGGGHHHHHHHHGHHGHFGGGGGHGHHGHHGGGGGFGGGGGGA-CDGFFFGFFFFFFFFFFFFFFFHFFHFFFFHHFFFFFFFFFFFFFDFFFFFFFFFHFHFFFFFFFFFFFFFFFFFEFFFFFFFFFFFFFFFF
@M05620:37:000000000-D9766:1:1101:12739:9633 1:N:0:89
GAGGCTGCTTTGGAAGAAACTGACAAGCCAGGGACACAAGATCGGAAGAGCACACGTCTGAACTCCAGTCACTAATGCGCATCTCGTATGCCGTCTTCTGCTTGAAAAAAAAAAAAAAAAATAAACCAAAACAAAAAAATGGAAAAAAAATAAAGAGCAAAGCATGAGAGAGATATGTTACTATGAACCGTCAAAGGTAATTATAAGAATTAATTATAAGAGAAAGTTAGTATAGAGGTAGTATACTAGAG
+
BABBBBFBFFFFGGGGGGGGGGABFAGFFFFHGGG222AFHHHHGGGFCFGHH2GAFHHGDFGHFB3FGHHHFDBDHHGEFFEGGGGFHGHHG?EH?GHHBFG??BGHH/EGGC/>>//--01=<0/.<<......<--.00000/.9--.00000////////00////..9////////;//////.-..../;./////9/9//;/;//;///9/////./9/;//9///9///.//////////://
@M05620:37:000000000-D9766:1:1101:18184:9637 1:N:0:89
AGTGCCAGCTCTCAATCGCACAGGGGACCCAGGGCCTGGCCCCTCCATCCAGAAAACCTATGACCTCACCCGCTACCTGGAGCACCAACTCCGCAGCTTGGCTGGGACCTATGTGAGTATCCAGCGTAGGAATCTGGGAGTTGGGGAGGAGTGAGGAGTTGGGGAAAGACAGTCCTAACCGTGGAGGGTTCTGGTAAATGATGGGGTGAGGAGGGGCTCTTTGGCTCCCACCAGTCCCCCTGTCTGGTCTA
+
ABBAAFFFBFFFGFGGGFCEFFGHGAFGGGHHGGGGGGHHGHGHGGHHHHHHHHHHHGHFHHBHHHFHHHGEGGGGHHGGHGF?GHFHGHHHGGFGGGHGGHHEFEHHGHHHHHHHHHHHHHHHGGCGGGHHHHHHHHGGEHHHGGGGGGGHHHHHHGHFHHGGFGHGHHHHGHHHHHHHGCADGGGG;AFGGGFGGGGGGGGGGGFFFFFFFFFFFFFFFFFFBFFFFFFFFFFFFFFFFFFFFFFFFFF
@M05620:37:000000000-D9766:1:1101:7229:9643 1:N:0:89
ACCACACCTTCTACAATGAGCTGCGTGTGGCTCCCGAGGAGCACCCCGTGCTGCTGACCGAGGCCCCCCTGAACCCCAAGGCCAACCGCGAGAAGATGAACCCAGGTGAGTGGCCCGCTACCTCTTCTGGTGGCCGCCTCCCTCCTTCCTGGCCTCCCGGCGCTGCGCCCTTTCTCACTGGTTCTCTCTTCTGCCGTTTTCCGTAGGACTCTCTTCTCTGACCTGCGTCTCCTTTGGAACTCTGCAGGTTC
+
AAA1AAAAFFFFGGGGFGG1G1GHGEEBE0GHEFFAEGGGGHHHHGGGGGGGHHHHHHHGGGGGGGGGGGGHHFHGGGGHAGHHHGG?CGCGGGHHHHHFHHGGHFHHDGHHFGHHGGG-AHHHGHHHHEGHGHHGGGFGHGGH.CFGGGGFGGGGGGGG?A@@@F@?F;@FFFFFFFFFFFFFFFFBFFFFBFB@A?FEFFBF-AB9BFFFFFFFFFFF/B:FF-@;9-BFFFFFFFFFFFFFF;BFFF/
@M05620:37:000000000-D9766:1:1101:6931:9665 1:N:0:89
AGTGCCAGCTCTCAATCGCACAGGGGACCCAGGGCCTGGCCCCTCCATCCAGAAAACCTATGACCTCACCCGCTACCTGGAGCACCAACTCCGCAGCTTGGCTGGGACCTATGTGAGTATCCAGCGTAGGAATCTGGGAGTTGGGGAGGAGTGAGGAGTTGGGGAAAGACAGTCCTAACCGTGGAGGGTTCTGGTAAATGATGGGGTGAGGAGGGGCTCTTTGGCTCCCACCAGTCCCCCTGTCTGGTCTA
+
AB>AAFFFBFFFGGGGGGGGGGHHGGGGGGHHGGGGGGHHHHGHGGHHHHHHHGGHHGHHHGHHHFHHHHHGGEEGHHHHGHHHHHFHGHHHGGGGGHHHGHHGGGHHGHHHHHHHHHHHHHGHHGEADGH2CHHHHHEGGHHHGGGGGDEHHEHHHGHHHHGGGGFF/GFHHHHHHHHHGGGGBGGGEGGGGGGGFFGGGGGGGGFFFFFFFFFFFFFFFFFFFFFFEFFFFFFFFFFFFFFFFFFFFFF
@M05620:37:000000000-D9766:1:1101:11852:9692 1:N:0:89
AGTGCCAGCTCTCAATCGCACAGGGGACCCAGGGCCTGGCCCCTCCATCCAGAAAACCTATGACCTCACCCGCTACCTGGAGCACCAACTCCGCAGCTTGGCTGGGACCTATGTGAGTATCCAGCGTAGGAATCTGGGAGTTGGGGAGGAGTGAGGAGTTGGGGAAAGACAGTCCTAACCGTGGAGGGTTCTGGTAAATGATGGGGTGAGGAGGGGCTCTTTGGCTCCCACCAGTCCCCCTGTCTGGTCTA
+
ABABAFFFCFFFGGGGGGGGGGHHGGGGGGHHGGGGGGHHHHGHGGHHHHHHHHHHHGHHHHHHHHHHHHHGGFFGHHHHGHHHHHCHGHHHGGGGGHHHGHHGGGHHGHHHHHHHHHHHHHHHHGGDGGGHFHHHHHHFGHHHGGGGGFEHHHHHGGHHHHGGGGEGGHHHHHHHHGHHGGGGGGGGGGGGGGGFGGGGGGGGGGFFFFFFFFFFFFFFFFFFFFFFFFFFFFFFFFFFFFFFFFFFFFB
@M05620:37:000000000-D9766:1:1101:11957:9721 1:N:0:89
ACCACACCTTCTACAATGAGCTGCGTGTGGCTCCCGAGGAGCACCCCGTGCTGCTGACCGAGGCCCCCCTGAACCCCAAGGCCAACCGCGAGAAGATGCCCAGGTGAGTGGCCCGCTACCTCTTCTGGTGGCCGCCTCCCTCCTTCCTGGCCTCCCGGAGCTGCGCCCTTTCTCACTGGTTCTCTCTTCTGCCGTTTTCCGTAGGACTCTCTTCTCTGACCTGAGTCTCCTTTGGAACTCTGCAGGTTCTA
+
CCBCCCCCFFFFGGGGGGGGGGHHGFGGHGHHHGGGGGGGGHHHHGGGGGGGHHHHHHHGGGGGGGGGGGGHHHHGGGGHGHHHHGGGGGGGGGHHHHHHHHHGHHHHHHGGHHGGGGGHHHHHHHHHHHGHHGGGGGHGHHGHHGGGGGGGGGGGGBAFDGGGGGFFFFFFFFFFFFFFFFFFFFFFFFFFFFFFFFFFFFADDBFFFFFFFFFFFFFFFFFFFFFFFFFFFFFFFFFFFFFFFFFFFFF
@M05620:37:000000000-D9766:1:1101:4765:9724 1:N:0:89
AGTGCCAGCTCTCAATCGCACAGGGGACCCAGGGCCTGGCCCCTCCATCCAGAAAACCTATGACCTCACCCGCTACCTGGAGCACCAACTCCGCAGCTTGGCGTAGGACTCTGGGAGTTGGGGCGGAGTGAGGCGTTGTGGAAAGACCGTCCTAACCGTGGCGGGTTCTGGTCCATGATGGGGTGCGGAGGGGCTCTTTGGCTCCCACCCGTCCCCCTGTCTGGTCTATCTCCTGCCCTTCGATCGGACGA
+
AA>AAFFFBFFFGGGGGGGCEEGHGGGGEGHHFEFEFGHFHHGHGGGHHHHHHFHGHGHHHHHHHHHHHHHGGFCGHHHHFHHGHHFGFHHHEFEGGHHHGHCE<EC22B?FHFHHGGHH2<//>A<-<GHFF.ADDA.;.000;///;:AFEF099@FGC-;@B-.:0:9;09BFFFBBFFFA-.;@-;-@FFF./9BFBBFFAEBFAAC:9D.EADFFFFFFBFE0BFFFFFFFFFFF/E.BFFF.:@-
@M05620:37:000000000-D9766:1:1101:10664:9729 1:N:0:89
AGTGCCAGCTCTCAATCGCACAGGGGACCCAGGGCCTGGCCCCTCCATCCAGAAAACCTATGACCTCACCCGCTACCTGGAGCACCAACTCCGCAGCTTGGCTGGGACCTATGTGAGTATCCAGCGTAGGAATCTGGGAGTTGGGGAGGAGTGAGGAGTTGGGGAAAGACAGTCCTAACCGTGGAGGGTTCTGGTAAATGATGGGGTGAGGAGGGGCTCTTTGGCTCCCACCAGTCCCCCTGTCTGGTCTA
+
AAAAAFFFBFFFGGGGGGGCGEGCFGGGGGHHDGGG2FHHGHGHGGHHHGHHFGHHHGHHFHHHHHHFHHHGGEGGHHHHHFGHHHHHGHHHGGGGGHHHFGHGGGHHGHHHHHHHHHHHHHHHHGGGGGHHHHHHHHHGGHHHGGGGGGGHHHGGHGHHHHGGGGHHHHHHHHHHHHHHGEEGGGGGEFGGGGGGGGGGGGGGGGFFFFFFFFFFFFFFFFFFFFFFFFFFFFFFFFFFFFFFFFFFFFF
@M05620:37:000000000-D9766:1:1101:9104:9744 1:N:0:89
ACCACACCTTCTACAATGAGCTGCGTGTGGCTCCCGAGGAGCACCCCGTGCTGCTGACCGAGGCCCCCCTGAACCCCAAGGCCAACCGCGAGAAGCCCAGGTGAGTGGCCCGCTACCTCTTCTGGTGGCCGCCTCCCTCCTTCCTGGCCTCCCGGAGCTGCGCCCTTTCTCACTGGTTCTCTCTTCTGCCGTTTTCCGTAGGACTCTCTTCTCTGACCTGAGTCTCCTTGGAACTCTGCAGGTTCTAGATC
+
CCBCBCCCFFFFGGGGGGGGGGHHGGGEHGHHHGGGGGGGGHHHHGGGGGGGHHHHHHHGGGGGGGGGGGGHHHHGGGGHGHHHHGGGGGGGGGHHHHEHGHHHHHHGGHHGGGCGHHHHHHHHHDCFHHGGGGGHGHHGHHHHGGEGGGGGGGF@CDGFGGGFFFFFFFFBFFFFFFFFFFFFFFFFFFFDDFFFFFFFDFFFFFFFFFFFFFFFFFFFFFFFFFFFFFFFFFFFFFFFFFFFFFFFFFB
@M05620:37:000000000-D9766:1:1101:14697:9791 1:N:0:89
ACCACACCTTCTACAATGAGCTGCGTGTGGCTCCCGAGGAGCACCCCGTGCTGCTGACCGAGGCCCACCTGAACCCCAAGGCCAACCGCGAGAAGATGAACCCAGGTGAGTGGCCCGCTACCTCTTCTGGTGGCCGCCTCCCTCCTTCCTGGCCTCCCGGAGCTGCGCCCTTTCTCACTGGTTCTCTCTTCTGCCGTTTTCCGTAGGACTCTCTTCTCTGACCTGAGTCTCCTTTGGAACTCTGCAGGTTC
+
AAAABBABFFFFEGFB5BGGGGHHEFGGH?GHHGG2EEECDHHHHGGGA1EFHFFFHHHGGGGGEGEGGHHHHHHGGGGEGHHFEGGGG?EGGGHGB1GF?GGGGFFHHHHHGGHHGGGGGHHHHHHHHHHHGHHGGGGGHGHHGHHHHHHGHGGGGGGG-BBGGGGGGGBFFFFFFFFFFFFFFFFFFFFFFFFBDFFFFFDFFFFFFFFFFFFFFFFFFFFFF/FFFFFFFFFB/;FFFFFFF/BFAB/
@M05620:37:000000000-D9766:1:1101:12821:9796 1:N:0:89
ACCACACCTTCTACAATGAGCTGCGTGTGGCTCCCGAGGAGCACCCCGTGCTGCTGACCGAGGCCCCCCTGAACCCCAAGGCCAACCGCGAGAAGATGCCCAGGTGAGTGGCCCGCTACCTCTTCTGGTGGCCGCCTCCCTCCTTCCTGGCCTCCCGGAGCTGCGCCCTTTCTCACTGGTTCTCTCTTCTGCCGTTTTCCGTAGGACTCTCTTCTCTGACCTGAGTCTCCTTTGGAACTCTGCAGGTTCTA
+
BBCCBCCCFFFFGGGGGGGGGGHHGGGGHGHHHGGGGGGGGHHHHGGGEFGGHHHHHHHGGGGGGGGGGGGHHHHGGGGHGHHHHGGGGGGGGGHHHHGFHEG/FFHHHH/CHHGFG?CHHHHGHHH0DH.C<<CGGGGGGHDFGFFGF/;CFFEGD--ADGFFBGFF;FFFFFFFFBBBFFFFFFFFFFFFFFAAFFFF?BADF0BFFFFFFFFFFBFFFFF/BBFFFFFFFE/0BFFFFFFFFFFEFF9
@M05620:37:000000000-D9766:1:1101:10955:9800 1:N:0:89
ACCACACCTTCTACAATGAGCTGCGTGTGGCTCCCGAGGAGCACCCCGTGCTGCTGACCGAGGCCCCCCTGAACCCCAAGGCCAACCGCGAGAAGATGCCCAGGTGAGTGGCCCGCTACCTCTTCTGGTGGCCGCCTCCCTCCTTCCTGGCCTCCCGGAGCTGCGCCCTTTCTCACTGTTTCTCTCTTCTGCCGTTTTCCGTAGGACTCTCTTCTCTGACCTGATTCTCCTTTGGACCTCTGCAGGTGCTA
+
BBABBBCCFFFFGGGGGG5GGFHHGEGBFEGHHFFGDCGCDHFFHGGE1BEFGGEGHHG0>EEEFGGGGGGCHGHGGGGHGGHHCFFGGG<DCGHHHHFGHFGEFF1<?F/??C@@C-C>GHHEDFD0DGA<.-;@DDHCGHGFGFFGGGG9FFFGG9-;9F/C9BFFF9/BFFBFF/;BFFFFFBFFFFBF/CD./;FB.F.:.//;FFFFFFFFB;//BFBB//9BEFFBFF///;BFFFF/9.A/;/B
@M05620:37:000000000-D9766:1:1101:10938:9811 1:N:0:89
ACCACACCTTCTACAATGAGCTGCGTGTGGCTCCCGAGGAGCACCCCGTGCTGCTGACCGAGGCCCCCCTGAACCCCAAGGCCAACCGCGAGAAGATGCCCAGGTGAGTGGCCCGCTACCTCTTCTGGTGGCCGCCTCCCTCCTTCCTGGCCTCCCGGAGCTGCGCCCTTTCTCACTGGTTCTCTCTTCTGCCGTTTTCCGTAGGACTCTCTTCTCTGACCTGAGTCTCCTTTGGAACTCTGCAGGTTCTA
+
CCCCCCCCFFFFGGGGGGGGGGHHGEGBEFHHHGGGGGGGGHHHHGGGGGGGHHHHHHHGGGGGGGGGGGGHHHHGGGGHGHHHHGGGGGGGGGHGHHHHHHHGHHHHHHGGHHGGGGGHHHHHHHHHHHGHHGGGGGHGHHGHHGGGFGGGGGGGGF-ADGGGGGFFFFFFFFFFFFFFFFFFFFFFFFFFFFFFFFFFFFFFFFFFFFFFFFFFFFFFFFFFFFFFFFFFFFFFFFFFFFFFFFFFFFB
@M05620:37:000000000-D9766:1:1101:8699:9816 1:N:0:89
ACCACACCTTCTACAATGAGCTGCGTGTGGCTCCCGAGGAGCACCCCGTGCTGCTGACCGAGGCCCCCCTGAACCCCAAGGCCAACCGCGAGAAGATGCCCAGGGGAGTGGCCCGCTACCTTTTCTGGAAGCCGCCTCCCTCCTTCCTGGCCTCCCGGAGCTGCGCCCTTTCTCACTGGTTCTCTCTTCTGGCGTTTTCCGGAGGACTCTCTTCTCTGACCTGAGTTTCCTTTGGAACTCTGCAGGGTTTT
+
AAA>AAAAFFFFGGGGGGGCFFGFEAEAF2CGBFGEFGG?EHEHHEAE1AEFHEFFGA3EGCGGGGGGGGGH3GHEEDEGEEEEEGEEGG/BDGHHHHDGH1<F///><<F.CC@-<-@G00=<0=0D0/<:;@-;;.:C:BEFG0;00;9AF?FG.--99.9/99;--/9///;///;/;9//9//B99B/;@.BBFFF.-.-9../////;/;/B///B/.9B///9;/;B/;/;///////9A-;.9.
@M05620:37:000000000-D9766:1:1101:26943:9819 1:N:0:89
AGTGCCAGCTCTCCATCGCACAGGGGACCCAGGGCATGGCCCCTCCATCCAGAAAACCTATGACCTCACCCGCTACCTGGAGCACCAACTCCGCAGCTTGGCTGGGACCTATGTTGCGTCTCCCGCGTAGGACTCTGGGCGTTGGGGCGGCGTGCGGCGTTGGGGAACGACCGTCCTACCCGTGTCGGGTTCTGGTAACTGATGGGGTGCGGCGGGGCTCTTTGGCTCCCACCAGTCCCCCTGTCTGGTCT
+
>1>>>B@CACCFG1F11AEFEGHCFEBEG?FFG?E/FB0GGGGFEF0FFGFGHCHGHGHFHGHHHFGGHHHGGGGGHHHH0GHHHH0FEHHHFGCEECBGFHGGF?0BEC1FGGFF1/C/?GDG/BAC/>C1<0FGFG0<@CACFC?.-A-?@?.@=-;;@@F@@A9---9-;ABBFB/;:BABFF-@@9-ABFFFFF/BF9FFFFFB>-@;-;@99;@EFFFFFFFFEF-FF-;9;FFEB@EFFFFFFFF
@M05620:37:000000000-D9766:1:1101:26931:9842 1:N:0:89
AGTGCCAGCTCTCAATCGCACAGGGGACCCAGGGCCTGGCCCCTCCATCCAGAAAACCTATGACCTCACCCGCTACCTGGAGCACCAACTCCGCAGCTTGGCTGGGACCTATGTTGAGTATCCAGCGTAGGAATCTGGGAGTTGGGGAGGAGTGAGGAGTTGGGGAAAGACAGTCCTAACCGTGTAGGGTTCTGGTAAATGATGGGGTGAGGAGGGGCTCTTTGGCTCCCACCAGTCCCCCTGTCTGGTCT
+
>AAAAD5FBFFFG4FGGAFFAEBFAAEFGGHHGGGEFBFGHHGHGGBGHHHFGBGHGEGHHBGHFF3FGGHGGG?>GHG1BGB?BG1GE3FGFE/EEBFGDGH??EFHGFGGHHHHDFDD?BB3BFB??>?GFGFHGEGGC<?FFCAFA>DGCGGHHHA<GHCFCE?EFHHFH:<:CGGGFF9E:;FFE/;CFGF;CF;CCF;;9;EF@EFFFFDBB@@AFB:F/;/;AE:AFF9;B/B?A-ABFF;B/;;
@M05620:37:000000000-D9766:1:1101:5663:9842 1:N:0:89
AGTGCCAGCTCTCAATCGCACAGGGGACCCAGGGCCTGGCCCCTCCATCCAGAAAACCTATGACCTCACCCGCTACCTGGAGCACCAACTCCGCAGCTTGGCTGGGACCTATGTGAGTATCCAGCGTAGGAATCTGGGAGTTGGGGAGGAGTGAGGAGTTGGGGAAAGACAGTCCTAACCGTGGAGGGTTCTGGTAAATGATGGGGTGAGGAGGGGCTCTTTGGCTCCCACCAGTCCCCCTGTCTGGTCTA
+
AA33ADFFBFFFGGGGDF22E?FEFEEGEEHFAEAF2FGFHHGHGGHHHHFHGGHHHGHHHGHHHFHHHHH@E/EEHHHHFBBGHH1?EHF@>E?ECFDFEFHFGGHHGGHHHHHHGGHHHGHHFGEDDGHHHHHHHH0FEHHHGGEGGDDHHFHHFGHHHHGGGGHGFHHHHHHHHHHHGGGGDEGGGGGGGGGFFGFGGGGGGGF?AFFFFFBBBBFFFFFFFFFFFFFFFFFFFFFD>E9FB//B;BB
@M05620:37:000000000-D9766:1:1101:25638:9852 1:N:0:89
ACCACACCTTCTACAATGAGCTGCGTGTGGCTCCCGAGGAGCACCCCGTGCTGCTGACCGAGGCCCCCCTGAACCCCAAGGCCAACCGCGCGAAGCCAAGGTGCCCGGCACGCTCCCTCTTCTGGTGGCCGCCTCCCTCCTTCCTGGCCTACCGGCGCTGCGCCCTTTCTCCCTGGTTCTCTCTTCTGCCGTTTTCCGTCGGACTCTCTTCTCTGACCTGCGTCTCCTTTGGAACTCTGCCGGTTCTCGAT
+
BBBBBABAFFFDFGGGFEAEDFFFEEEE4AGHHGGAEEGCDHHHHGFF1EFFGGHHHHGGGGGGCGGGGGGHHHHGGGGHGHHEHGGGG//>DGGGF??GF<G100?A@@FDCG.EEHFFH0GDHC:AGHCGGEAEGGGGGBGGBF/=FG/CFGGFFFFFFFFDFFFFFFF/FFFEFFFFFFFFFFFFFFD:AFFFFD;.;D=BDFBFFF/FFFFFFFFF.9:9DFF/;;//B/;BFFBFFFA@DE9/;F;
@M05620:37:000000000-D9766:1:1101:19266:9859 1:N:0:89
AGTGCCAGCTCTCAATCGCACAGGGGACCCAGGGCCTGGCCCCTCCATCCAGAAAACCTATGACCTCACCCGCTACCTGGAGCACCAACTCCGCAGCTTGGCTGGGACCTATGTGAGTATCCAGCGTAGGAATCTGGGAGTTGGGGAGGAGTGAGGAGTTGGGGAAAGACAGTCCTAACCGTGGAGGGTTCTGGTAAATGATGGGGTGAGGAGGGGCTCTTTGGCTCCCACCAGTCCCCCTGTCTGGTCTA
+
ABABBFFFCFFFGGGGGGGGGGHHGGGGGGHHGGGGGGHHHHGHGGGHHHHHGHHHHGHHHHHHHHHHHHHGGFEGHHHHHHHHHHHHGHHHGGGGGHHHGHHGDFHHGHGHHHHHGHHHHHHHHGGGGGHHHHHHHHGFGHHHGGGGGGGHHHHHHGHHHHGGGGHHHHHHHHHHHHHHGGGGGGGGGGGGGGGGGGGGGGGGGGFFFFFFFFFFCFFFFFFFFFFFFFFFFFFFFFFFFFFFFFFFFFB
@M05620:37:000000000-D9766:1:1101:20318:9869 1:N:0:89
ACCACACCTTCTACAATGAGCTGCGTGTGGCTCCCGAGGAGCACCCCGTGCTGCTGACCGAGGCCCCCCTGAACCCCAAGGCCAACCGCGAGAAGATGAACCCAGGTGAGTGGCCCGCTACCTCTTCTGGTGGCCGCCTCCCTCCTTCCTGGCCTCCCGGCGCTGCGCCCTTTCTCACTGGTTCTCTCTTCTGCCGTTTTCCGTAGGACTCTCTTCTCTGCCCTGCGTCTCCTTTGGAACTCTGCAGGTTC
+
BBBBBBB>FFFFGGGGGGFGGGHHGGGAFEHHHFGGDG??EHHHHGGEEFGGHHHHHHHEGGGGGGGGGGGGGHHGGGGHGHHHGGGGGG/>CDHGHHHHHHFEHGHH1GHHFFGHGGG-AHHHHHHHHHHHGHHGGGGGHGHHGGGGGGGGGGGGGGGGA?FFADFFFFFFFFFFFFFFFFFFFFFFFFFFFFFFDFFFFFDFADFBFFFFFFFFFFFF/B;FF.@:;AFFFFFFFFFFFFFBF9BFFF/
@M05620:37:000000000-D9766:1:1101:6802:9902 1:N:0:89
AGTGCCAGCTCTCCATCGCACAGGGGACCCAGGGCCTGGCCCCTCCATCCAGAAAACCTATGACCTCACCCGCTACCTGGCGCACCCACTCCGCAGCTTGGCTGGGACCTATGTGAGTATCCAGCGTAGGAATCTGGGCGTTGGGGAGGCGTGCGGCGTTGGGGAAAGCCCGTCCTAACCGTGGAGGGTTCTGGTAAATGATGGGGTGAGGAGGGGCTCTTTGGCTCCCACCAGTCCCCCTGTCTGGTCTA
+
>A33>BFFBFFFGBGEBAEAE?GDF22AEABGABEAFFHHGHGHGGHGFFGGHHH2BEHHBBFHH5BFGHH>E/>EGHBF1>EEEGG??GH0?E/E>F3BEGHGGGHHGHHHHHHDHHHHHHDGHGG<AE?DGHHHHH/ACDGHGG.<C.;EC.AD-ABGGGGG...;/;.9@FFFBFFFBFFB9EFBFFFFFFFFFFFFFFFFFFFBFFFFFFBBBBFFFFFFFFFFFBFFEFFFFFFFBFFFFFFFFFF
@M05620:37:000000000-D9766:1:1101:24414:9902 1:N:0:89
ACCACACCTTCTACAATGAGCTGCGTGTGGCTCCCGAGGAGCACCCCGTGCTGCTGACCGAGGCCCCCCTGAACCCCAAGGCCAACCGCGAGAAGATGCCCAGGTGAGTGGCCCGCTACCTCTTTTGGTGGCCGCCTCCCTCCTTCCTGGCCTTCCCGGGCTGCGCCCTTTCTTACTGGTTTTCCCTTCTGCCGGTTTCCGTAGGACTCTCTTCTCTGACCTGAGTCTCCTTTTGAACTTTGCAGGTTTCT
+
BCCCABCCFFFFGGGGGGGGGGHHGFGEEFHGHGGGGGGGGHFHHGGGGGGGHHHHHHHGGGGGGGGGGGGHBHHGGGGHGHHHHGGGGGGGGGHHHH2FH2/?<11?1??/FH@--->F100=0=0<<.C.C--=..;E/:C/C0;00;.C00=C/=--:-.9--;C-BF000:;00;0;..0000;/000;--;DF0B.0..;00//000;0:9B00:B0/;/0999B0BF0B.;00000090A.;000
@M05620:37:000000000-D9766:1:1101:3768:9905 1:N:0:89
AGTGCCAGCTCTCCATCGCACAGGGTACCCAGAGCTTGGACCCTCCATCCAGAAAACCTATGACCACACCCGCCACCTCGAGCACCCCCTCTGCAGCTCGGCTGGGACCTATGTGCGTATCCAGCGTCGGAATCTGGGCGTTGGGGCGGCGTGCGGCGTTGGGGCCCGCCCGTCCTAACCGTGGCGGGTTCTGGTAAATGATGGGGTGAGGAGGGGCTCTTTGGCTCCCACCAGTCCCCCTGTCTGGTCTA
+
>>>>>DF1>CFFGGFB1AA1E0FAF00111BA00B11BE1ABEFEGHFG0BBAGFABEGC1BFGH1BFEEA>>>>BGC0B//BEFHG/>E?01B211B1//?/>EGFFEG1FGF22?FFGHH2FH<C<>C//?FGGHH.CGGGFCG?@C@AAAGGG-@@=@-@@---;@@;@@FFF/9BA@BF@-;-@@EFFFFB;;FFFFFF/EFB@?FF/AF-@@@FFFFFF/BFFFFFFAFFFFFFF@FFFFFFFFFF
@M05620:37:000000000-D9766:1:1101:17007:9911 1:N:0:89
ACCACACCTTCTACAATGAGCTGCGTGTGGCTCCCGAGGAGCACCCCGTGCTGCTGACCGAGGCCCCCCTGAACCCCAAGGCCAACCGCGAGAAGATGAACCCAGGTGAGTGGCCCGCTACCTCTTCTGGTGGCCGCCTCCCTCCTTCCTGGCCTCCCGGAGCTGCGCCCTTTCTCACTGGTTCTCTCTTCTGCCGTTTTCCGTAGGACTCTCTTCTCTGACCTGAGTCTCCTTTGGAACTCTGCAGGTTC
+
AAAAAABBFFFFGGFFGGGGCGGFEEAEGGHHGGGGEEGGGHHHHGCFEGGA5FHHHHHGGG?EFGGGGGGHHHEGGGGHEHHHGGGCGGGGGGHFGFHFGGGGFFGFGCGHGGHHGGGGGHHHGHGHHGGHDA.@GGGGHGHFEFGGGFGGGGGGGGD?DGGGGGFFFF=FFFFFFFFFFFFFFFFFFFFFFFFF;.FFFFFFFFFFFFFFFFFFFFFFFFFBFFF;FFFFFFFFFFBBFFFFFFFFFF/
@M05620:37:000000000-D9766:1:1101:17157:9916 1:N:0:89
AGTGCCAGCTCTCAATCGCACAGGGGACCCAGGGCCTGGCCCCTCCATCCAGAAAACCTATGACCTCACCCGCTACCTGGAGCACCAACTCCGCAGCTTGGCTGGGACCTATGTGAGTATCCAGCGTAGGAATCTGGGAGTTGGGGAGGAGTGAGGAGTTGGGGAAAGACAGTCCTAACCGTGGAGGGTTCTGGTAAATGATGGGGTGAGGAGGGGCTCTTTGGCTCCCACCAGTCCCCCTGTCTGGTCTA
+
ABAAAFFFBFFFGGGGGGGGGGHGGGGGGGHHGGGGGGHHHHGHGGHHHHHHHHHHHGHHHHHHHHHHHHHGGFGGHHHHGHGHHHHHGHHHFGGGGHGHGHHGGGHHGHHHHHHHHHHHHHHHHGGGGGHHHHHHHHHGGHHHGGGGGGGHHHHHHGHHHHGGGGHHHHHHHHHHHHHHGGFGGGGGEFGGGGFFGGGGGGGGGGFFFFFFFFFFFFFFFFFFFFFFFFFFFFFFFFFFFFFFFFFFFFF
@M05620:37:000000000-D9766:1:1101:26312:9952 1:N:0:89
ACCACACCTTCTACAATGAGCTGCGTGTGGCTCCCGAGGAGCACCCCGTGCTGCTGACCGAGGCCCCCCTGAACCCCAAGGCCAACCGCGAGAAGCCCAGGTGAGTGGCCCGCTCCCTCTTCTGGTGGCCGCCTCCCTCCTTCCTGGCCTCCCGGCGCTGCGCCCTTTCTCACTGGTTCTCTCTTCTGCCGTTTTCCGTAGGACTCTCTTCTCTGCCCTGAGTCTCCTTTGGAACTCTGCCGGTTCTCGAT
+
BBBBBBBBFFFFGGGGFGGGGGHHGFEFHEHHHGGGGGEFGHHHHGGGFGGGHHGHHHHGGGGGGGGGGGGHGHHGGGGHGHHHHGGGGGCGGGHHHGHHGF<?GHHGGHHGGG-EGFHHHHHHH=GGHHGGGGGGGHHGHHHGFGFGGGGGGGGBFDGCFFFFFFFFFFF/FFFFFFFFFFFFFFFFFFFDDFFFFFF.ADFFFFFFFFFFFFF/BEFF.FFFEFFFFFFFFFFFFFFF/BFBFFF/AFB
@M05620:37:000000000-D9766:1:1101:26325:9964 1:N:0:89
AGTGCCACTTCTCAATCGCACAGGGGATTCCTGCCCCGGCTCCCCCATCCCGTCAACCTATGTCCTCCCTGGCTCCCAGGAGCACACACTCCGCACCCTGGTTGGGAGCCCGCTACCTCTACGGGGTGCCTCCTCGCTCATTGCTGGGGAGTAGGAGGTTCGCCCTTACACACGCGATCTCTCTAGTGATCTGGTCCGTAGTAGGGTCTTCTATGACCTTGAGCTACCTTCGAAATCTGCACTTTGGAGTA
+
>11>>F111DFFGDGBBAF1EAF0B0A00B2BB1FA0AEEAFGCGG/A00//A//AAB011B2DGDF0F01>FB1B?0@???GHH00>ECHE??>/>?<B/11/////?/?/<B/>0@1@11/?///-.01<<00.-...=D0==</.<.-:/000/.;/0;-.;-//;;00.--9-9;-/9/////////;//;B9-A-:-///-;/;9////;/B/////9///;9///-----///9/99/;//////
@M05620:37:000000000-D9766:1:1101:6055:9968 1:N:0:89
ACCACACCTTCTACAATGAGCTGCGTGTGGCTCCCGAGGAGCACCCCGTGCTGCTGACCGAGGCCCCCCTGAACCCCAAGGCCAACCGCGAGAAGATGCCCAGGTGAGTGGCCCGCTACCTCTTCTGGTGGCCGCCTCCCTCCTTCCTGGCCTCCCGGAGCTGCGCCCTTTCTCACTGGTTCTCTCTTCTGCCGTTTTCCGTAGGACTCTCTTCTCTGACCTGAGTCTCCTTTGGAACTCTGCAGGTTCTA
+
BBAABBBBFFFFGGGGGGGGGFHHGFGFHGHHHGGFGGGGGHHHHGGGEGGGFHHGHHHGGGGGGGGGGGGHGHFGGGGHGHHHHGGGGGGGGGHHHHHHHHHGHHHHHHGGHHGGGFGGHHHHHHHHGHGHHGGGGGHGHHGHHGGGGGGGGGGGGGGGFGGGGGFFFFFFFFFFFFFFFFFFFFFFFFFFFFADFFFFFFFFF/9BFFFFFFFFFFFFFFFFFFFFFFFFFFFFFFFFFFFFFFFFFF;
@M05620:37:000000000-D9766:1:1101:25559:9977 1:N:0:89
AGTGCCAGCTCTCCATCGCACAGGGGACCCAGGGCCTGGCCCCTCCATCCAGAAAACCTATGACCTCACCCGCTACCTGGAGCACCAACTCCGCAGCTTGGCTGGGACCTATGTGAGTATCCAGCGTAGGAATCTGGGAGTTGGGGAGGAGTGAGGAGTTGGGGAAAGACAGTCCTAACCGTGGAGGGTTCTGGTAAATGATGGGGTGAGGAGGGGCTCTTTGGCTCCCACCAGTCCCCCTGTCTGGTCTA
+
>A>>>FFFCFFFG4FGGGGAECHCGE2AEEGHBEEE2FHHFHGHGGHHHHHHFHHBGGHHFHGHHEGHHHHEF>EFHHDG2BGHHH11?GHFEFFGFHGHGHHGGGHHGHHHHHHHHHHHHHHHHGGGGGHHHHHHHH0FEHHHGGEGGDECH0DH0E/GHHGGEGHHBHGHHHHHHHHGGGGGGGGGCFGGGGCFGGGGGGGGGGDDFFFFFFFFFFFFFFFFFFFFFFFFFFFFFFFFFFFFFFFFFFB
@M05620:37:000000000-D9766:1:1101:8310:10005 1:N:0:89
AGTGCCAGCTCTCAATCGCACAGGGGACCCAGGGCCTGGCCCCTCCATCCAGAAAACCTATGACCTCACCCGCTACCTGGAGCACCAACTCCGCAGCTTGGCTGGGACCTATGTGAGTATCCAGCGTAGGAATCTGGGAGTTGGGGAGGAGTGAGGAGTTGGGGAAAGACAGTCCTAACCGTGGAGGGTTCTGGTAAATGATGGGGTGAGGAGGGGCTCTTTGGCTCCCACCAGTCCCCCTGTCTGGTCTA
+
>AABAFFFAFFFG4BFGAEGEFBGFEFGGGHHGGGEGEHHHHGHGGBHHHHGHBFHHGHHHHHHHGFFHHHGGGCFGHGGHGB?BGCGFHHHGFFGGGHHGHH/EFHHGHHHHHHHHFGHHHFHHGCE@CGFHFHHHGHGAGHHGGGGGGGHHHHHGAGHHHGGGFFHFHHHGFHHFHHHG9CDFGGG.:FGGG=FGGGGFFGGGGFFFFFFFFFFFBFFFFFFFFFFFFFFFFFFFFFDFFFFFFFBBFF
@M05620:37:000000000-D9766:1:1101:22726:10020 1:N:0:89
ACCACACCTTCTACAATGAGCTGCGTGTGGCTCCCGAGGAGCACCCCGTGCTGCTGACCGAGGCCCCCCTGAACCCCAAGGCCAACCGCGAGAAGCCCAGATGAGTGGCCCGCTACCTCTTCTGGTGGCCGCCTCCCTCCTTCCCGGCCTCCCGGAGCTGCGCCCTTTCTCACTGGTTCTCTCTTCTGCCGTTTTCCGTAGCACTCTCTTCTCTCACCTGAGTCTCCTTTTGAACTCTGCAGGTTCTAGAT
+
AAAAAAAAFFFFGGGD3GG1F1BGGA0FC0BGCFG?0AEE/B/BGGEGE/EF1BGBGHHGEE/EFAEEGGGHGGHGGGAG/?FFHGG/B@B/<CHGHH/F/?F1?@GFGHGCC@<CHHFHHBFDDG/.<C<C@ACHGH/;GCHH/A-:;:AFGG-A-9FGG-;A@@FFBBBFF/;B/9/;BFFF/BF/:B@-AF?BFB9---;FB9;:BBBBFF/;/A/B/BFFFFF/;//9;;BFFFFFBFFAFF9BFFB
@M05620:37:000000000-D9766:1:1101:15414:10034 1:N:0:89
ACCACACCTTCTACAATGAGCTGCGTGTGGCTCCCGAGGAGCACCCCGTGCTGCTGACCGAGGCCCCCCTGAACCCCAAGGCCAACCGCGAGAAGATGCCCAGGTGAGTGGCCCGCTACCTCTTCTGGTGGCCGCCTCCCTCCTTCCTGGCCTCCCGGAGCTGCGCCCTTTCTCACTGGTTCTCTCTTCTGCCGTTTTCCGTAGGACTCTCTTCTCTGACCTGAGTCTCCTTTGGAACTCTGCAGGTTCTA
+
>>1>A11AFFC13FG1EBGA1EAF0ABBGAGHFGGAEEGEGFHHHGGGEEGEHHHHGHHGGGGGGEGEEGGGHGEGGGGHGGHCHEEEGGCCCCCHHFHHHFHFCF1GHFEGHHGGG?CHHHHGFHHHGFAGHGGGGGGGHHGHHGGGF/AGGGGGB--9:9FF@GB@?FBFFFBFFFBFFFFFBFFFFFFFF@AFFFFFFB9B-/BFFFFFFFFFFB/FFFBBBFFFFFBFFFEFFFFFFBFFFFFFFF/
@M05620:37:000000000-D9766:1:1101:27066:10053 1:N:0:89
ACCACACCTTCTACAATGCGCTGCGTGTGGCTCCCGAGGAGCACCCCGTGCTGCTGACCGAGGCCCCCCTGAACCCCAAGGCCAACCGCGCGAAGATGCCCAGGTGAGTGGCCAGCTACCTCTTCTGGTGGCCGCCTCCCTCCTTCCTGGCCTCACGGAGCTGCGCCCTTTCTCACTGGTTCTCTCTTCTGCCGTTTTCCGTAGGACTCTCTTCTCTGACCTGAGTCTCCTTTGGAACTCTGCAGGATCTA
+
BBBBBBB>CCCFGGGGGGGFGGGGGGGGHGHHGGGFFG2EGHHHHGG0EEGGHHHHHHH0EECGGGGGGGGGHHHGAG?GGEHHHFGGGG/BCGCGHHHFC1CFGB1<F1<.C1.FFFHHHHHHHHHH0/AGFCGFGGHGHGGGGGGEFFGGGG/;:E?EFABFDFFFFFFEFB/FFFFBFFFFFFFF/:BFBDDABFBFD/.;9/FFFFFFFF/:9;/BBFFFFFFB9FFFFBF/9/9FFFFBBF.;/;/
@M05620:37:000000000-D9766:1:1101:14232:10053 1:N:0:89
ACCACACCTTCTACAATGAGCTGCGTGTGGCTCCCGAGGAGCACCCCGTGCTGCTGACCGAGGCCCCCCTGAACCCCAAGGCCAACCGCGAGAAGATGAACCCAGGTGAGTGGCCCGCTACCTCTTCTGGTGGCCGCCTCCCTCCTTCCTGGCCTCCCGGAGCTGCGCCCTTTCTCACTGGTTCTCTCTTCTGCCGTTTTCCGTAGGACTCTCTTCTCTGACCTGCGTCTCCTTTGGAACTCTGCAGGTTC
+
BBBCBCCCFFFFGGGGGGGGGGHHGEFEGGHHHGGGGGFGGHHHHGGGEEGGHHHHHHHGGGGGGGGGGGGHHHHGGGGHGHHHHGGGGGDFGGHHHHHF?GGGHGHGFHHHGGHHGGGFGHHHHHHHHHHHGHHGGGGGHGHHGGGGGGGGGGGGGGFG-;CGGGFFFFAFFFFFFFFFFFFFFFFFFFFFFFFF.;FFFFBBFFFFFFFFFFFFFFFFBFFFF.CAFFFFFFFFFFFFFFFEFBBFFF/
@M05620:37:000000000-D9766:1:1101:21047:10075 1:N:0:89
ACCACACCTTCTACAATGAGCTGCGTGTGGCTCCCGAGGAGCACCCCGTGCTGCTGACCGAGGCCCCCCTGAACCCCAAGGCCAACCGCGAGAAGATGAAACCAGGTGAGTGGCCCGCTACCTCTTCTGGTGGCCGCCTCCCTCCTTCCTCGCCTCCCGGAGCTGCGCCCTTTCTCACTGGTTCTCTCTTCTGCCGTTTTCCGTAGGACTCTCTTCTCTGACCTGAGTCTCCTTTGGAACTCTGCAGGTTC
+
CCCCCCCCFFFFGGGGGGGGGGHHGGGGHGGHHGGFEGGGDHHHHGGGGGGGFGHHHHHGGGGGGGGGGGGGHHHGGGGHGHHHHGGFGGGGGGHHHGFH2F=CGCGFGHGGFFHH?DC?FHHHHHHHHHDBEHHCGGGDHGHHGFGGGF0;AFFGGFE--;AFBFCFFD;FF0BFBFFB/;9FFFFFFFFFFFBDAAFEB0.FF.ABFFFFFFEBFFFF9FFFB/;;;FBFFFFFF0BFFFBBFB0.:B0
@M05620:37:000000000-D9766:1:1101:4584:10124 1:N:0:89
ACCACACCTTCTACAATGAGCTGCGTGTGGCTCCCGAGGAGCACCCCGTGCTGCTGACCGAGGCCCCCCTGAACCCCAAGGCCAACCGCGAGAAGATGCCCAGGTGAGTGGCCCGCTACCTCTTCTGGTGGCCGCCTCCCTCCTTCCTGGCCTCCCGGAGCTGCGCCCTTTCTCACTGGTTCTCTCTTCTGCCGTTTTCCGTAGGACTCTCTTCTCTGACCTGAGTCTCCTTTGGAACTCTGCAGGTTCTA
+
CCCCBCCAFFFFGGGGGGGGGGHHGGGBAEHHHFFEDGFGGHGHHGGGGGGGHHGHHHHGGGGGGGGGGGGHGHHGGGGHGHHHHGGGGGBDGGHFHHHHHHHGHHHHHHGGHHGGGGGHHHHHHHHHHHGHHGGGGGHGHHGHHGGGGGGGGGGGGD9ACGGGGGFFFFFFFFFFFFFFFFFFFFFFFFFFFFDFFFFFFFFFFFFFFFFFFFFFFFFFFFFFFFFFFFFFFFFFFFFFFFFFFFFFFFF
@M05620:37:000000000-D9766:1:1101:15741:10134 1:N:0:89
ACCACACCTTCTACAATGAGCTGCGTGTGGCTCCCGAGGAGCACCCCGTGCTGCTGACCGAGGCCCCCCTGAACCCCAAGGCCAACCGCGAGAAGATGCCCAGGTGAGTGGCCAGCTACCTCTTCTGGTGGCCGCCTCCCTCCTTCCTGGCATCCCGGAGCTGAGCCCTTTCTCACTGGTTCTCTCTTCTGCCGTTTTCCGTAGGACTCTCTTCTCTGACCTGAGTCTCCTTTGGAACTCTGCAGGTTCTA
+
BBAAAABBFFFFGGGGDGGFGBGFGEEAAAGHCFFEAEFGFHHHHGGG?EGGGHFHHHFECGGGGAEGGFFFHFHGGGGHFEHHEGGGGGGCCGGG2GFHHHHGHHHFGGEAG1?FBGGHDGFHH1=<1<CGC@@C.AGGHFFH0;G0CGF/CF9AEF-@DG/0;CGGGGGGGGGGGGFFFF/99FFFFFFFF-;;FEFFFFFFFFFFFFFFFFFFFFFFFFFBBBFFFFFEFFFFFFFFFFFFFF.FBFB
@M05620:37:000000000-D9766:1:1101:12000:10135 1:N:0:89
AGTGCCAGCTCTCAATCGCACAGGGGACCCAGGGCCTGGCCCCTCCATCCAGAAAACCTATGACCTCACCCGCTACCTGGAGCACCAACTCCGCAGCTTGGCTGGGACCTATGTGAGTATCCAGCGTAGGAATCTGGGAGTTGGGGAGGAGTGAGGAGTTGGGGAAAGACAGTCCTAACCGTGGAGGGTTCTGGTAAATGATGGGGTGAGGAGGGGCTCTTTGGCTCCCACCAGTCCCCCTGTCTGGTCTA
+
>AABAFFFBFFFGAGGGGGGGFHHGEGGGGHHGGGGGGHFHHGHGGHGHHHHHHHHHFGHFFHHHHHHHHHGGGCEHFGGHGFFFHCGGGHHGGGGGHHHGHHEGGHHGHHHHHHHHFGFFHHGGG?EFGHGHHHHHHGGDHHHGGGGDGGHHGHHHGHHGFCGGFGHFHHHCCFHFHHGGCCFGGGG;:AFGGCFGGGGGFGGGGFFFFFFFFFFFFFFFFFFFFFFFFFDEFFFFFFFFFFFFFFFFFF
@M05620:37:000000000-D9766:1:1101:17534:10139 1:N:0:89
AGTGCCAGCTCTCAATCGCACAGGGGACCCAGGGCCTGGCCCCTCCATCCAGAAAACCTATGACCTCACCCGCTACCTGGAGCACCAACTCCGCAGCTTGGCTGGGACCTATGTGAGTATCCAGCGTAGGAATCTGGGAGTTGGGGAGGAGTGAGGAGTTGGGGAAAGACAGTCCTAACCGTGGAGGGTTCTGGTAAATGATGGGGTGAGGAGGGGCTCTTTGGCTCCCACCAGTCCCCCTGTCTGGTCTA
+
BBBBBFFFBFFFGGGGGAFGEGBGGGGGGGHHGGGGGGHGHHGHGGHHBGHHHE3GHGHHHHGHHHHHHHHGGGGGHGHHGGHHHHHHGHHHGGGGGFHHGHHGGGHHGHHHHHHHHHHHHHHHGGGGGGHHHHHHHHHGGHHHGGGGGGGHHHHHHGHHHHGGGGHHHHHHHHHHHHHHGGFGGGGGEGGGGGFGGGGGGGGGGGFBFFFFFFBBBBFFFFFFFFFFFFFFFFFFFFFFBFFFFFFFFFF
@M05620:37:000000000-D9766:1:1101:18505:10140 1:N:0:89
AGTGCCAGCTCTCAATCGCACAGGGGACCCAGGGCCTGGCCCCTCCATCCAGAAAACCTATGACCTCACCCGCTACCTGGAGCACCAACTCCGCAGCTTGGCTGGGACCTATGTGAGTATCCAGCGTAGGAATCTGGGAGTTGGGGAGGAGTGAGGAGTTGGGGAAAGACAGTCCTAACCGTGGAGGGTTCTGGTAAATGATGGGGTGAGGAGGGGCTCTTTGGCTCCCACCAGTCCCCCTGTCTGGTCTA
+
AA>ABFFFBFFFGGGGGGGGGGHHGCFGGEHHFEGGGGGAGHGHGGFHHFHGHHFHHG3GGGFHHHHHHHHGGGEGHHGFBGHFGHHHGHHHGGGGGHHHGHHGGGHHGHHHHFHHHHHHHHHHHGGDGFGHHHHHHHFFDGGHGGGGGGGHGGHH<EHHGHGGGGHHHHHHHHHHHHHHGFEGDEGGGGGGFGGGGGFGGGGGGGFFFFFFFFFFFFFFFFFFFFFFFFFFFFFFFFFFFFFFFFFFFFF
@M05620:37:000000000-D9766:1:1101:10813:10141 1:N:0:89
GAGGCTGCTTTGGAAGAAACTCATAGATTACTGCAACAGTTTCCTCTGGACCTGGAAAAGTTTCTTGCCCTGCTTAAGGAAGCTGAAATAACTGCCACTCCTCCAGGAAGCTAACCGTAAGGAAAGACTCCTATAAGACTCAAAAGGAATAAAAGAGCAGAAAAAACAATGGCAAGTAAGCAAGGCACTTCCTCTTTAGAACTCATGTGGAGCAAATTGAACAATTATCAGCAATTTTACATGTAACAGAC
+
A3AA>AFBFFDFGCBFGGGFGCFFHBG66D45DBBGHG2G55D55D5B3ABG2A2B332BB5ADDF55333BBGHB55BBGG1BF33F5DBFEHH3G3G32BB3B33?21?BB4BB/11>B3BBE03B3BFB?4?44B3333BB3BEC2B2?D3B/2222@22@0/?<A1?1001?1?<??>0<>.0>0<111110<=0<00=G000==00.<CFG0000;0</000::0;0<;0;0;00000=0;009;9
@M05620:37:000000000-D9766:1:1101:10870:10148 1:N:0:89
ACCACACCTTCTACAATGAGCTGCGTGTGACTCCCGAGGAGCACCCCGTGCTGCTGACCGAGGCCCCCCTGAACCCCAAGGCCAACCGCGAGAAGATGAACCCAGGTGAGTGGCCCGCTACCTCTTCTGGTGGCCGCCTCCCTCCTTCCTGGCCTCCCGGAGCTGCGCCCTTTCTCACTGGTTCTCTCTTCTGCCGTTTTCCGTAGGACTCTCTTCTCTGACCTGCGTCTCCTTTGGAACTCTGCAGGTTC
+
CCCCCCCCFFFFGGGGGGGGGGHHGEGEGFGHHHHGGGGGGHHHHGGGEFGGHHHHHHHGGGGGGGGGGGGHHHHGGGGHGHHHHGGGGGGGGGHHGHHHHHGGEEHHFFGHGGHHGGG?FHHHHHHHFGGGEHHGGGGGHGHHGHHGGGGGGGGGGGDC-ADGFGGFFFFFFFFFFFFFFFFFFFFFFFFFFFFFDDFFFFDFFFFFFFFFFFFFFFFFBFFFF.@FFDBFFFFBFFFFFFFFF9BFFFB
@M05620:37:000000000-D9766:1:1101:16155:10161 1:N:0:89
AGTGCCAGCTCTCAATCGCACAGGGGACACAGTGCCTGGCCCCTCCATCCAGAAAACCTAGGACCTCACCCTCTACCTGGAGCACCAACTCCGCAGCTTGGCTGGGACCTATGTGAGTATCCAGCGTAGGAATCTGGGAGTTGGGGAGGAGTGAGGAGTTGGGGAAAGACAGTCCTAACCGTGGAGGGTTCTGGTAAATGATGGGGTGAGGAGGGGCTCTTTGGCTCCCACCAGTCCCCCTGTCTGGTCTA
+
BCAABFFFCFFFGGGGGGGGGG4GE2222A223B5F5B22F2E222A5DA33AF32313B33AFEB3311B112BF533B?1BGH1G?>G3GAFE>>333/3??>ECG/G3FG444FBFB44BBGCBFGGHHHHHHHHGGGHFHGGGGGGC<GGHHHGHHGHGGEAEGHFHHHHHHHHHHFECDGHGGEGGGGGFFFGGGGGGGGGCDFGEFFFA==FFFFFFFFFFFFFFFFFFFFFFFFE/FFFFFFFB
@M05620:37:000000000-D9766:1:1101:10642:10181 1:N:0:89
AGTGCCAGCTCTCAATCGCACAGGGGACCCAGGGCCTGGCCCCTCCATCCAGAAAACCTATGACCTCACCCGCTACCTGGAGCACCAACTCCGCAGCTTGGCTGGGACCTATGTGAGTATCCAGCGTAGGAATCTGGGAGTTGGGGAGGAGTGAGGAGTTGGGGAAAGACAGTCCTAACCGTGGAGGGTTCTGGTAAATGATGGGGTGAGGAGGGGCTCTTTGGCTCCCACCAGTCCCCCTGTCTGGTCTA
+
ABAAAFFFBFFFGFGGGGGGGFHHGGGGGGHHGGGGGGHHHHGHGGHGHHHHHHFHHGGHHHGHHHHHHHHGGGGGHHHHHHHFHHHHGHHHGGGGGHHHGHHGGGHHGHHHHHHHHHHHHHHHHGGGGFFHHHHHGHHGGHHHGGGGGGGHHHGHHGHHHHGGGGHGHHHFGFHGHHGHGGEGGGGG;FGFGGFFGGGGGGGGGGFFFFFFFFFFFFFFFFFFFFFFFFFFFFFFFFFFFFFFFFFFFFF
@M05620:37:000000000-D9766:1:1101:18111:10183 1:N:0:89
ACCACACCTTCTACAATGAGCTGCGTGTGGCTCCCGAGGAGCACCCCGTGCTGCTGACCGAGGCCCCCCTGAACCCCAAGGCCAACCGCGAGAAGCCCAGGTGAGTGGCCCGCTCCCTCTTCTGGTGGCCGCCTCCCTCCTTCCTGGCCTCCCGGCGCTGCGCCCTTTCTCCCTGGTTCTCTCTTCTGCCGTTTTCCGTCGGACTCTCTTCTCTGCCCTGCGTCTCCTTTGGAACTCTGCTGGTTCTCGAT
+
CCCCCCCCFFFFGGGGGGGGGGHHGEGGHGHHHGGGGGGGGHHHHGGGAFGGHHHHHHHGGGGGGGGGGGGHGHHGGGGHGHHHHGGGGGGGGGHHG??=C1?=FGGGE?F<C-<EFFHBGHHBDHHG<.ADGGGHGFHGHBGGGF/;AFFGE?@FGG-BFF=DC>FFFFFBBF0:BBBFFBF0FFFFFFC:9BEBBAB.;BFFAFFFBFFFFFFFBEBA.:A9AFFFBFF/:9:FFB0B0;B9BBB0.0;
@M05620:37:000000000-D9766:1:1101:21150:10195 1:N:0:89
ACCACACCTTCTACAATGAGCTGCGTGTGGCTCCCGAGGAGCACCCCGTGCTGCTGACCGAGGCCCCCCTGAACCCCAAGGCCAACCGCGAGAAGATGCCCAGGTGAGTGGCCCGCTACCTCTTCTGGTGGCCGCCTCCCTCCTTCCTGGCCTCCCGGAGCTGCGCCCTTTCTCACTGGTTCTCTCTTCTGCCGTTTTCCGTAGGACTCTCTTCTCTGACCTGAGTCTCCTTTGGAACTCTGCAGGTTCTA
+
AA1AAAAAFFF@AFG13BBGDDA1AAEBG0FFHE00B/A/EHGHHG/EB/E/111BGBAEGGCGCF>EGGGHGHA>EGGEFHHC<FEEG<<B/A<G11FCGHHFGCHHHFEGGHGCGGGHHHEHHHHEGGAFGGGGG?GGHHCHH0FF0/.FFFF?.@@A-A//-AB<@FEFFFFFEBFFFBFFFFFFFFFFF@FBBEFFBFFBBFFFFFFFFFF/FBBFFFFEFFFFFFFFFFFFFFFFFFFFFFABFFB
@M05620:37:000000000-D9766:1:1101:9208:10195 1:N:0:89
ACCACACCTTCTACAATGAGCTGCGTGTGGCTCCCGAGGAGCACCCCGTGCTGCTGACCGAGGCCCCCCTGAACCCCAAGGCCAACCGCGAGAAGCCCAGGTGAGTGGCCCGCTACCTCTTCTGGTGGCCGCCTCCCTCCTTCCTGGCCTCCCGGAGCTGCGCCCTTTCTCCCTGGTTCTCTCTTCTGCCGTTTTCCGTAGGACTCTCTTCTCTGACCTGAGTCTCCTTTGGAACTCTGCAGGTTCTCGAT
+
BBBABBBBFFFFGGGGFGGFGDGFGEEBEAGG3FGEGGGGGHHHHGGGGFGGHHHHGHHGGGGGGDGGGGGFHFHGGGFHFGHHHGE/BDGGCGHHHHHHGGHHHHGGGHHGGGCGHHHHHHHHHFHGHFGGGGGHGHHGHHHHGGFGGGGGGGG-@BGGGGGFBBFFFFF/BFFF;FFFFFFFFFFFFFBADFFFFFF?DFFFFFFFFFFFFFFBFFFFBFFFFFFFFFFFFFFFFFFFBFFFFFF/;F:
@M05620:37:000000000-D9766:1:1101:3100:10196 1:N:0:89
AGGGCCAGCTCTCCATCGCACAGGGGACCCAGGGCCTGGCCCCTCCATCCAGAAAACCTATGACCTCACCCGCTACCTGGAGCACCCACTCCGCAGCTTGGCTGGGACCTATGTGAGTATCCAGCGTAGGAATCTGGGAGTTGGGGCGGCGTGCGGCGTTGGGGAAAGACAGTCCTAACCGTGGAGGGTTCTGGTAAATGATGGGGTGAGGAGGGGCTCTTTGGCTCCCACCAGTCCCCCTGTCTGGTCTA
+
>A1>>>AAAFFFGAGGBAEAE?GFG0BAEEFG0BEBAFHHHHGHGGHHHEHHGHHBFFHHFFGHHDFGHHH>E>>EHH1B0BFGGHE?EGHBEE?E<FBBEGHGGGHHGHGHHHHHHHHHHHHHHGGBBE<FGHHHHG0?EGHG?C.<C-AA@.A@-;@>@F9@--9A/;/BFFFFFFFF?FF@-AB>AFFFFFFFFFFFFFFFFAB@?FFBBF@@@@FFFFFFFFFFFFFFFFFFFFFF@FFFFFFFFFF
@M05620:37:000000000-D9766:1:1101:15204:10198 1:N:0:89
ACCACACCTTCTACAATGAGCTGCGTGTGGCTCCCGAGGAGCACCCCGTGCTGCTGACCGAGGCCCCCCTGAACCCCAAGGCCAACCGCGAGAAGATGCCCAGGTGAGTGGCCCGCTACCTCTTCTGGTGGCCGCCTCCCTCCTTCCTGGCCTCCCGGCGCTGCGCCCTTTCTCACTGGTTCTCTCTTCTGCCGTTTTCCGTAGGACTCTCTTCTCTGACCTGAGTCTCCTTTGGAACTCTGCAGGTTCTA
+
A?AABABBFFFDFGGCGD5FDFGHE2EEG2GFHGGAEEE2EDHHHGEEB1EFHEFFFHHEEGGGGGGGGEGHGHGGGFGHGHHCEFGGGCBDCDGHHEGHHHHGCGHHHHGGHHGGG?CHHHHHHHHHHHGHHGGGGGHGHHGHGGGGFGGGGGGGGG-ABB?FBBFBBFFFFFFFFFFFFFFFFFFFFFFFFBFFFFFFFFAFF/FFFFFFFFFFFF/FFFF/;BFFFFFFFFFFFFFFFFFFFFFFFFB
@M05620:37:000000000-D9766:1:1101:9404:10211 1:N:0:89
AGTGCCAGCTCTCAATCGCACAGGGGACCCAGGGCCTGGCCCCTCCATCCAGAAAACCTATGACCTCACCCGCTACCTGGAGCACCAACTCCGCAGCTTGGCTGGGACCTATGTGAGTATCCAGCGTAGGAATCTGGGAGTTGGGGAGGAGTGAGGAGTTGGGGAAAGACAGTCCTAACCGTGGAGGGTTCTGGTAAATGATGGGGTGAGGAGGGGCTCTTTGGCTCCCACCAGTCCCCCTGTCTGGTCTA
+
AAABBFFFBFFDGGGGGCGGGGHHGGGGGGHHGGGGGGHHHHGCGGFDGHGGHHGHHFHFHHGHFHHHHHHGGGGGHGHHHGG1GHHHGFGFGEGEGHHHGFHGGGHHFHHHHHHFHGFGHHGFGGADGGHDFGHHHHFGGHHHGGGGGGGHHFHHGFHHHHGGGGGHHHHHHHGHHHHHGGE@GGGGC9FFFG;FGFFFBCFGGGFBEFFFFFBBB=EFFFFFFFFFFFFFFFBFFFFFBFBFFFFBB//
@M05620:37:000000000-D9766:1:1101:15213:10213 1:N:0:89
ACCACACCTTCTACAATGAGCTGCGTGTGGCTCCCGAGGAGCACCCCGTGCTGCTGACCGAGGCCCCCCTGAACCCCAAGGCCAACCGCGAGAAGATGCCCAGGTGAGTGGCCCGCTACCTCTTCTGGTGGCCGCCTCCCTCCTTCCTGGCCTCCCGGAGCTGCGCCCTTTCTCACTGGTTCTCTCTTCTGCCGTTTTCCGTAGGACTCTCTTCTCTGACCTGAGTCTCCTTTGGAACTCTGCAGGTTCTA
+
CCCCCCCCFFFFGGGGGGGGGGHHGFGGHGHHHGGGGGGGGHHHHGGGFGGGHHHHHHHGGGGGGGGGGGGHHHHGGGGHGHHHHGGGGGGGGGHHHHHHHHHGHHHHHHGGHHGGGGGHHHHHHHHHHHGHHGGGGGHGHHGHHGGGGGGGGGGGGGGGGGGGGGFFFFFFFFFFFFFFFFFFFFFFFFFFFFDFFFFFFFFFFFFFFFFFFFFFFFFFFFFFFFFFFFFFFFFFFFFFFFFFFFFFFFF
@M05620:37:000000000-D9766:1:1101:18189:10243 1:N:0:89
AGTGCCAGCTCTCAATCGCACAGGGGACCCAGGGCCTGGCCCCTCCATCCAGAAAACCTATGACCTCACCCGCTACCTGGAGCACCAACTCCGCAGCTTGGCGTCGGAATCTGGGAGTTGGGGAGGCGTGAGGAGTTGGGGAAAGACCGTCCTACCCGTGGCGGGTTCTGGTCCATGATGGGGTGAGGAGGGGCTCTTTGGCTCCCACCAGTCCCCCTGTCTGGTCTATCTCCTGCCCTTCGATCGGCAGA
+
AA3AAFFFBFFFFFGGGGGGGGHHGGGG2EHHGGGGDFHH2GEGGGHGFFHGDGFHHGHHGHBHHHHHHHHGGEEGHHHGFGHHGHHHGGHHEGFCEGEHEHGE<<DCCFHHHHHHFEGH2>CACD<CGGGGHFGCGG<CC...;/;/;EGGGH0GGGGGG-;BFBFFFFFF//;FFFFFFFFAB.;F/AADFFFFFFFFFFFFFFFFF?A9FFFFFFFBFFFFFFFEFFBFFFFFFFFF.AEFFFF;BFA
@M05620:37:000000000-D9766:1:1101:21273:10307 1:N:0:89
AGTGCCAGCTCTCAATCGCACAGGGGACCCAGGGCCTGGCCCCTCCATCCAGAAAACCTATGACCTCACCCGCTACCTGGAGCACCAACTCCGCAGCTTGGCTGTTACCTGTGGAGTATCCAGCGTCGGAATCTGGGCGTTGGGGCGGCGTGTGGAGTTGGGGAAAGACAGTCCTAACGGTGGAGGGTTCTGGTAAATGATGGGGTGAGGAGGGGCTCTTTGGCGCCCACCAGTCCCCCTGTGTGGTCTAT
+
A1>AABF1>C1BBGGGG1FFG00EFEFEGG0AA0EEEFFBBGG/EEF11B1FFF1B0E0AB1AFGHH1F>0EGE@EHBGGHFG?B?GGEFGHGG?>EFFHG0GG01BGHF1B101?B0B22BFGCG/B<//??G11</<-A-F-<.<--9--.;.0;//9/------/;/9:B/9/B---:-----;-;;B/F/;//////9;EAB-99-/-;9-@;AFF///;-;9------;9//9---;/9-999:B/
@M05620:37:000000000-D9766:1:1101:21084:10310 1:N:0:89
AGTGCCAGCTCTCAATCGCACAGGGGACCCAGGGCCTGGCCCCTCCATCCAGAAAACCTATGACCTCACCCGCTACCTGGAGCACCAACTCCGCAGCTTGGCTGGGACCTATGTGAGTATCCAGCGTAGGAATCTGGGAGTTGGGGAGGAGTGAGGAGTTGGGGAAAGACAGTCCTAACCGTGGAGGGTTCTGGTAAATGATGGGGTGAGGAGGGGCTCTTTGGCTCCCACCAGTCCCCCTGTCTGGTCTA
+
CCCBCFFFCFFFGGGGGGGGGGHHGGGGGGHHGGGGGGHHHHGHGGHHHHHHHHHHHGHHHHHHHHHHHHHGGGGGHHHHHHHHHHHHGHHHGGGGGHHHGHHGGGHHGHHHHHHHHHHHHHHHHGGGGGHHHHHHHHHGEHHHGGGGGGGGHHHHHGHHHHGGGGHHHHHHHHHHHHHGGGEGGGGGEGGGGGFGGGGGGGGGGGFFFFFFFFFFFFFFFFFFFFFFFFFFFFFFFFFFFFFFFFFFFFF
@M05620:37:000000000-D9766:1:1101:22385:10328 1:N:0:89
ACCACACCTTCTACAATGAGCTGCGTGTGGCTCCCGAGGAGCACCCCGTGCTGCTGACCGAGGCCCCCCTGAACCCCAAGGCCAACCGCGAGAAGATGCCCAGGTGAGTGGCCCGCTACCTCTTCTGGTGGCCGCCTCCCTCCTTCCTGGCCTCCCGGAGCTGCGCCCTTTCTCACTGGTTCTCTCTTCTGCCGTTTTCCGTAGGACTCTCTTCTCTGACCTGAGTCTCCTTTGGAACTCTGCAGGTTCTA
+
CCCCCCCCFFFFGGGGGGGGGGHHGFGBEFHGGGGGGGGGGHGHHGGGGFGGHHHHHHHGGGGGGGGGGGGHFHHGGGGHGGHHHGGGFGBFGGHGHHHHHHHGHHHHHHGGHHGGGGGHHHHHHHHHHHGHHGGGGGHGHHGHHGGFGGGGGGGGGD-;DGGGGGFFFFFFFFFFHHFFFFFFHFFFFFFFFFDFFFFFFFFFFFFFFFFFFFFFFFFFFFFFFFFFFFFFFFFFFFFFFHFFFFFFFFB
@M05620:37:000000000-D9766:1:1101:14870:10355 1:N:0:89
AGTGCCAGCTCTCAATCGCACAGGGGACCCAGGGCCTGGCCCCTCCATCCAGAAAACCTATGACCTCACCCGCTACCTGGAGCACCAACTCCGCAGCTTGGCTGGGACCTATGTGAGTATCCAGCGTAGGAATCTGGGAGTTGGGGAGGAGTGAGGAGTTGGGGAAAGACAGTCCTAACCGTGGAGGGTTCTGGTAAATGATGGGGTGAGGAGGGGCTCTTTGGCTCCCACCAGTCCCCCTGTCTGGTCTA
+
>>>AAFF@>FCFDGGGGAFFEG000E0AEEFHG?EE/AFFFHEGFGHFF01B1B10FEB1AE2GGGBGHHHEE@@EH1G>FHHE>?GHG0FHGC>//0FG/0F//?GFFHFHBF2FHHHFGHHDFGFGGCHF1G<?GFGGCGBBCGGGGGGCCHHHHCHHFHGCEGHFGHHHH0GFHHBHG99ACAAACFGGGGFGGGGGFBF0EBF@FFFFFA--@@FF/:/9;FFEFFFFFFFFFFFF@FFFB/9BFFB
@M05620:37:000000000-D9766:1:1101:14179:10358 1:N:0:89
ACCACACCTTCTACAATGAGCTGCGTGTGGCTCCCGAGGAGCACCCCGTGCTGCTGACCGAGGCCCCCCTGAACCCCAAGGCCAACCGCGAGAAGATGAACCCAGGTGAGTGGCCCGCTACCTCTTCTGGTGGCCGCCTCCCTCCTTCCTGGCCTCCCGGAGCTGCGCCCTTTCTCACTGGTTCTCTCTTCTGCCGTTTTCCGTAGGACTCTCTTCTCTGACCTGAGTCTCCTTTGGAACTCTGCAGGTTC
+
BCBCCCCCFFFFGGGGGGGGGGHHGFGGHGHHHGGGGGGGGHHHHGGGFGGGHHHHHHHGGGGGGGGGGGGHHHHGGGGHGHHHHGGGGGGGGGHHHHHHGHGGGFGGHHHHGGHHGGGGGHHHHHHHHHHHFGHGGGGGHGHHGGGGGGGGGGGGGGGCDGFGGGFFFFFFFFFFFFFFFFFFFFFFFFFFFFFFADFFFFFFFFDFFFFFFFFFFFFFFFFFFFFFFBBFFFFFBFFFFFFFFFFFFF0
@M05620:37:000000000-D9766:1:1101:25445:10366 1:N:0:89
ACCACACCTTCTACAATGAGCTGCGTGTGGCTCCCGAGGAGCACCCCGTGCTGCTGACCGAGGCCCCCCTGAACCCCAAGGCCAACCGCGAGAAGATGAACCCAGGTGCGTGGCCCGCTCCCTCTTCTGGTGGCCGCCTCCCTCCTTCCTGGCCTCCCGGCGCTGCGCCCTTTCTCACTGGTTCTCTCTTCTGCCGTTTTCCGTAGGACTCTCTTCTCTGACCTGCGTCTCCTTTGGAACTCTGCTGGTTC
+
BBBABBBBFF@FGGGGGGFGGGHHG2EBC2ABGFGGFG2EFHHHHGCEA1BAGHGHHH3EGEGGEGGGGGGHHHHGGGGHGHHHHGGGG@CDGGHHBGHGGEF<GC<F?/?DCGHHGGG-CEHHHG0DGFHFGFHGGGGGGGGGGGGGFFFFFGGGGGF---;9DFBFFFFFFFFFFFFFFFFFFFFFFFFFFFFBDFFFFFD/..;BFFFFFF/;BBBF/9FFB?DFFDFFFFFFFFFFFFFFF/;F/B9
@M05620:37:000000000-D9766:1:1101:19272:10371 1:N:0:89
AGTGCCAGCTCTCAATCGCACAGGGGACCCAGGGCCTGGCCCCTCCATCCAGAAAACCTATGACCTCACCCGCTACCTGGAGCACCAACTCCGCAGCTTGGCTGGGACCTATGTTGAGTATCCAGCGTAGGAATCTGGGAGTTGGGGAGGAGTGAGGCGTTGGGGAAAGACAGTCCTAACCGTGGAGGGTTCTGGTAAATGATGGGGTGAGGAGGGGCTCTTTGGCTCCCACCAGTCCCCCTGTCTGGTCT
+
A>>>AFFFBFFFFGGGGFGGEEGCFGGGEEHHGGGGGCGFCGGHGGGHFHHGFBBGHGBGHHFHHHFGHHHGGFGGHHHFHHHHFGHHGFHHGGFEEGHHGHHGGGHHGFGFHHHHBGHGFDHBFCBE/<DH21?GBGF0?/?GHGG.ADD?<CBGH.A;CGF-@EGHHCFBB:BGGGGGGAAEGGGGG9CFGGGFFFFFFFFFFFFFFEFF/AABFFFFF/9FFFFFFFFFFFFFFFFFFFFFFFFFBFB
@M05620:37:000000000-D9766:1:1101:21653:10374 1:N:0:89
AGTGCCAGCTCTCAATCGCACAGGGGACCCAGGGCCTGGCCCCTCCATCCAGAAAACCTATGACCTCACCCGCTACCTGGAGCACCAACTCCGCAGCTTGGCGTAGGAATCTGGGAGTTGGGGAGGAGTGAGGAGTTGGGGAAAGACAGTCCTAACCGTGGAGGGTTCTGGTAAATGATGGGGTGAGGAGGGGCTCTTTGGCTCCAACCAGTCCTCCTGTCTGGTCTATCTCCTGCCCTCAGATCGGAAGA
+
BBAABFFFBFFFGGGGGGGGGGHHGGGGGGHHGGGG2FGFGHGAFEHHHHHHHHGHHGHHHHGHHHHHHFAEG?EGHHHHHGHHGHHGGGHHGGGFGFGF<EE?<E??FCF3??B?F/@FC/<//<??FHHD?<A0>1<@-F?CG/C/GGGGGFFF.DCGC.C:D.;GFCH00;F0CFB009A.9CFGFEA?@-@A/BBBB///./9/;.9;;9//;B//BFFFBB/9//FFE/B9FFF..BBF9ED..:.
@M05620:37:000000000-D9766:1:1101:25969:10390 1:N:0:89
ACCACACCTTCTACAATGAGCTGCGTGTGGCTCCCGAGGAGCACCCCGTGCTGCTGACCGAGGCCCCCCTGAACCCCAAGGCCAACCGCGAGAAGATGAACCCAGGTGAGTGGCCCGCTACCTCTTCTGGTGGCCGCCTCCCTCCTTCCTGGCCTCCCGGAGCTGCGCCCTTTCTCACTGGTTCTCTCTTCTGCCGTTTTCCGTAGGACTCTCTTCTCTGACCTGAGTCTCCTTTGGAACTCTGCAGGTTC
+
ABBBBBBBFFFFGGGGGGFGGFHHGFGEHGHHHGGGGGGGGHHHHGGGGGGGHHHHHHHGGGGGGGGGGGGHHHHGGGGHGHHHHGGGGGCGGGHGHHBGHC/<?FGGFHDGGG0FCGCG@HHH<GGDGH<CCAGDCGDGCEFHD/CCFFBBAFFGGEAG-9@FGGFFD>F/FFFFBF:/B9BFFFFFFFBBFBBAFFFE/BD:9A9BFFFFFFFFFFFFBFBFF/BBF9BBFB/:/:9BFFFFFBBA9;;
@M05620:37:000000000-D9766:1:1101:22076:10390 1:N:0:89
AGTGCCAGCTCTCAATCGCACAGGGGACCCAGGGCCTGGCCCCTCCATCCAGAAAACCTATGACCTCACCCGCTACCTGGAGCACCAACTCCGCAGCTTGGCTGGGACCTATGTGAGTATCCAGCGTAGGAATCTGGGAGTTGGGGAGGAGTGAGGAGTTGGGGAAAGACAGTCCTAACCGTGGAGGGTTCTGGTAAATGATGGGGTGAGGAGGGGCTCTTTGGCTCCCACCAGTCCCCCTGTCTGGTCTA
+
ACABAFFFCFFFGGGGGGGGGGHHGGGGGGHHGDEGGGHHHHGHGGHGHGHHHHHHHGHHHHHHHHHHHHGGGEEGHHHHEGHHHHGFFHDHFGGGGFGGGHHGGGHHGGHHHHGHHHHHHHHHHGFGGGHHHHHHHHFFEHHHGGFGGDEGHFHHHGCCGHGGGGHHHHHHHHHHHHHHGGGGDGGGEFGGGGGGGGGGGGGGGDDFFFFFFFACFFFFFFFFFFF.EFFFFFFFFFFFFFFFFFFFFFF
@M05620:37:000000000-D9766:1:1101:18424:10393 1:N:0:89
AGTGCCAGCTCTCAATCGCACAGGGGACCCAGGGCCTGGCCCCTCCATCCAGAAAACCTATGACCTCACCCGCTACCTGGAGCACCAACTCCGCAGCTTGGCTGGGACCTATGTGAGTATCCAGCGTAGGAATCTGGGAGTTGGGGAGGAGTGAGGAGTTGGGGAAAGACAGTCCTAACCGTGGAGGGTTCTGGTAAATGATGGGGTGAGGAGGGGCTCTTTGGCTCCCACCAGTCCCCCTGTCTGGTCTA
+
>1AAABD1>CFFGGGGGEFAE0ACFEFGGE0BF0BEAAFFFGG/EGFADG1BEG1F0EABG1DFFHE1BBBFGGEEHGHAGGH>FFGHGCGHGG/EE0GHEB1F?<F<<FC<1F221B2BF22<F///B?111F11F<0/CC11A-F-<E.FHE0.CFHC<G--;...C///0<0000:CA9:-..9-9C.0;0;0;CF00B0CE?B----;B----;-BB///:BFFFF-A-;;/BFFF-ABF9://9//
@M05620:37:000000000-D9766:1:1101:20697:10395 1:N:0:89
AGTGCCAGCTCTCAATCGCACAGGGGACCCAGGGCCTGGCCCCTCCATCCAGAAAACCTATGACCTCACCCGCTACCTGGAGCACCAACTCCGCAGCTTGGCTGGGACCTATGTGAGTATCCAGCGTAGGAATCTGGGAGTTGGGGAGGAGTGAGGAGTTGGGGAAAGACAGTCCTAACCGTGGAGGGTTCTGGTAAATGATGGGGTGAGGAGGGGCTCTTTGGCTCCCACCAGTCCCCCTGTCTGGTCTA
+
AA>AAFFFCFFFGGGGGGGGGGHHGGGGGGHHGGGGGGHHHHGHGGHHHHGHHGHHHGGHHHHHHHHHHHHGGGGGHHHHHHGHHHHHGHHHGGGGGHHHGHHGGGHHGHHHHHHHHHGHHHHHHGGGGGHHHHHHHHHGFHHHGGGGGGGHHHHHHGHHHHGGGGHHHHHHHHHHHHHHGGEGGGGG:AFGGGFGGGGGGGGGGGFFFFFFFFFFFFFFFFFFFFFFFFFFFFFFFFFFFFFFFFFFFFF
@M05620:37:000000000-D9766:1:1101:16339:10398 1:N:0:89
AGTGCCAGCTCTCAATCGCACAGGGGACCCAGGGCCTGGCCCCTCCATCCAGAAAACCTATGACCTCACCCGCTACCTGGAGCACCAACTCCGCAGCTTGGCTGGGACCTATGTGAGTATCCAGCGTAGGAATCTGGGAGTTGGGGAGGAGTGAGGAGTTGGGGAAAGACAGTCCTAACCGTGGAGGGTTCTGGTAAATGATGGGGTGAGGAGGGGCTCTTTGGCTCCCACCAGTCCCCCTGTCTGGTCTA
+
ABAAAFFFBFFFGGGGGGGGGGHGGGGGGGHHGGGGGGHHHHGHGGHHHHHHHHHHHGHHHHHHHHHHHHHGGEGGHHHHGGHHHHHHGHHHGGGGGHHHGHHGGGHHGHHHHHHHHHHHHHHHHGGGGGHHHHHHHHHGGHHHGGGGGGEGHHHHHGHHHHGGGGHHHHHHHHHHHHHHGGGGGGGG;FGGGGFGGGGGGGGGGGDCFFFFFFFFFFFFFFFFFFFFFFFFFFFFFFFFFFFFFFFFFFF
@M05620:37:000000000-D9766:1:1101:7307:10422 1:N:0:89
AGTGCCAGCTCTCAATCGCACAGGGGACCCAGGGCCTGGCCCCTCCATCCAGAAAACCTATGACCTCACCCGCTACCTGGAGCACCAACTCCGCAGCTTGGCTGGGACCTATGTGAGTATCCAGCGTAGGAATCTGGGAGTTGGGGAGGAGTGAGGAGTTGGGGAAAGACAGTCCTAACCGTGGAGGGTTCTGGTAAATGATGGGGTGAGGAGGGGCTCTTTGGCTCCCACCAGTCCCCCTGTCTGGTCTA
+
>>AA>B5CACBDG4BFGACFAEBABAEFGGCGGGEE2AABFBEHAECFGGEFHFHHGFGHH3FFGDB3FGHE>E/EFGFBFG??B?1F?BFGG?>EFBGHGFH?EEGHFGGHHHHDGBBG33?DFC<?</GBG@FHGHEGCCGGGGACCDGHGBGHF<<CFGCCE..GFHGG<0CGCGGHG.;BAGFG.;CFFGCFGGFFB;CFCDDD9FFFDFFAF9AFFBFFF9FE9B.AE9BFFFF?FEFFFF;9;/B
@M05620:37:000000000-D9766:1:1101:6704:10443 1:N:0:89
AGTGCCAGCTCTCAATCGCACAGGGGACCCAGGGCCTGGCCCCTCCATCCAGAAAACCTATGACCTCACCCGCTACCTGGAGCACCACCTCCGCCGCTTGGCTGGGACCTATGTGAGTATCCAGCGCAGGAATCTGGGAGTTGGGGAGGAGTGAGGAGTTGGGGAAAGACAGTCCTAACCGTGGAGGGTTATGGCAAATGATGGGGTGAGGAGGGGCTCTTTGGCTACCACAAGTCCCCCTGTCTGGTCTA
+
3>>AAFFFAF4FGFGGGAFGEE4G2AEEGGHHFEFGGBFGHHGHGGEHHGFFG33GGGFGH3DG3G@@FFGGGGCFHHHBBFG?B1F1?1FGE//>E>EFGGF/?/BGG2?FDDF3>@2>22@GHC/@D/<GGF?<DCAFC0DHCFA<-<./.0DHF;C/:/-=ADHHGGGGGGGFFGF.-.;9AED-;F.CF/.;9A///;F/.D.9.9./.;@BB-9FFFF////9BFF.A9:///;A-9;BB//://;
@M05620:37:000000000-D9766:1:1101:9718:10447 1:N:0:89
ACCACACCTTCTACAATGAGCTGCGTGTGGCTCCCGAGGAGCACCCCGTGCTGCTGACCGAGGCCCCCCTGAACCCCAAGGCCAACCGCGAGAAGCCCAGGCGAGTGGACCGCTCCCTCATCTGGTCGCCGCCTCCCTCCTTCCCGTCCTCCCGGCGCTGAGCCCTTTCTCCCTTGTTCTCTCTTCTGCCGTTTTCCGTCGGACTCTCTTCTCTGCCCTGAGCCTACTTTGGAACTCTTCCGGTTCTCGAT
+
CCCCCDDDFFFFGGGGGGGGGGHHGGGEGGHHHGGGGGGGGHHHHGGGEGGGHHGHHHHGGGGGGGGGGGGHHHHGGGGHGHHHHGGGGGGGGGHH?/F/C//>AFHG11>ADGGGE<C.=GH0DG0::.:CCAEEGGFGGGBF/..;EGFBF?-;9@=B.;FFEB/FF0FBFF0:00:;:FFFFFF000:AAB.::AF.@-:9-/:00BFFFFFFFFFFFF0/:0:BBF0/00:;B00;;.:@..;0.::
@M05620:37:000000000-D9766:1:1101:12658:10454 1:N:0:89
AGTGCCAGCTCTCAATCGCACAGGGGACCCCGGGCCTGGCCCCTCCATCCAGAAAACCTATGACCTCACCCGCTACCTGGAGCACCAACTCCGCAGCTTGGCTGGGACCTATGTGAGTATCCAGCGTAGGAATCTGGGAGTTGGGGAGGAGTGAGGAGTTGGGGAAAGACAGTCCTAACCGTGGAGGGTTCTGGTAAATGATGGGGTGAGGAGGGGCTCTTTGGCTCCCACCAGTCCCCCTGTCTGGTCTA
+
>>AAABBCACBFGGGGGGGGGGFG2E2EEG2A2AA2FCGGF10FEEE5DF333BAFHGF3FF5FGBFGFFGFE@FGHHHGHHGFGHHHGHGHGE/EGHHHGHHEGGHHGHHHHHHHHDGHHHHGGGCGGGHHHHHHHHHGAFGHGGGGGGGHHHGHFFHHHHGGGDAGHHGGGEFGGGGGG.CFDGGGCFFGGGCFFFFFFFFFFFFFFFFFFBFFFFFFFFFFFFFFFFFFFFFFFFFBBFFFFFFFFFB
@M05620:37:000000000-D9766:1:1101:8508:10471 1:N:0:89
AGTGCCAGCTCTCAATCGCACAGGGGACCCAGGGCCTGGCCCCTCCATCCAGAAAACCTATGACCTCACCCGCTACCTGGAGCACCAACTCCGCAGCTTGGCTGGGACCTATGTGAGTATCCAGCGTAGGAATCTGGGAGTTGGGGAGGAGTGAGGAGTTGGGGAAAGACAGTCCTAACCGTGGAGGGTTCTGGTAAATGATGGGGTGAGGAGGGGCTCTTTGGCTCCCACCAGTCCCCCTGTCTGGTCTA
+
1>AAA11BAF1311BFGAFFAE0B00AA0BGHFEAEG//FFFECG/B11BFFF0FFC?GHH1FEBG11FGHEEE?EEGHFHHH>FHFAGHHHGFGGGGHHGHH/?EFFEHHHGHFHHGHFGFHFHG?CCEHFHHGHHHGGEHHHGGGGGGGHGGHFGAGHFHGGGGGHHHHHGHHHGHHHGC:ABABG=;FGGGFFGGGGGGGGGGF@FFFFFB@@?=AFFFFFFFFFFFFFFFFFFFF?@FFFFBFFFFF
@M05620:37:000000000-D9766:1:1101:21414:10482 1:N:0:89
ACCACACCTTCTACAATGAGCTGCGTGTGGCTCCCGAGGAGCACCCCGTGCTGCTGACCGAGGCCCCCCTGAACCCCAAGGCCAACCGCGAGAAGATGCCCAGGTGAGTGGCCCGCTACCTCTTCTGGTGGCCGCCTCCCTCCTTCCTGGCCTCCCGGAGCTGCGCCCTTTCTCACTGGTTCTCTCTTCTGCCGTTTTCCGTAGGACTCTCTTCTCTGACCTGAGTCTCCTTTGGAACTCTGCAGGTTCTA
+
BBBBBBBBFFFFGGGGFGBGGGHGEEGEHFHHHGGDGGGGGHHHHGGGFEGGHGHHHHGGGGGGGGGGGGGHHHGGGGGHGHHHGGGGGG<BFGHHHFHHHHHGHHHHHHGGHHGGGGGHGHHEHFDHHHGHHGGGGGHGHHGGHGGGEGGFBFGGGG-BD?BFGGFFFFFFFFFFFFFFFFFFFFFFFFFFFFFFFFFFFFFFFFFFFFFFFFFFFF/FFFFFFFFFFFFFFEFFFFFFFFFFFFFFFFB
@M05620:37:000000000-D9766:1:1101:14711:10487 1:N:0:89
AGTGCCAGCTCTCAATCGCACAGGGGACCCAGGGCCTGGCCCCTCCATCCAGAAAACCTATGACCTCACCCGCTACCTGGAGCACCAACTCCGCAGCTTGGCTGGGACCTATGTGAGTATCCAGCGTAGGAATCTGGGAGTTGGGGAGGAGTGAGGAGTTGGGGAAAGACAGTCCTAACCGTGGAGGGTTCTGGTAAATGATGGGGTGAGGAGGGGCTCTTTGGCTCCCACCAGTCCCCCTGTCTGGTCTA
+
ABAAAFFFCFFFGGGFGGGGGGHHGGGGGGHHGGGGGGHHHHGHGGHGHHHHGHHHHGHHHHHHHHHHHHHGGEGGHHHHGHHHHHHHGHHHGGGGGHHHGHHGGGHHGHHHHHHHHHHHHHHHHGGGGGGHHHHHHHHGGHHHGGGGGGGHHHHHHGHHHHGGGGHHHHHHHHHHHHHHGGGGFGGG;FGGGGFFGGGGGGGGGGFFFFFFFFFFFFFFFFFFFFFFFFFFFFFFFFFFFFFFFFFFFFF
@M05620:37:000000000-D9766:1:1101:18559:10525 1:N:0:89
ACCACACCTTCTACAATGAGCTGCGTGTGGCTCCCGAGGAGCACCCCGTGCTGCTGACCGAGGCCCCCCTGAACCCCAAGGCCAACCGCGAGAAGATGCCCAGGTGAGTGGCCCGCTACCTCTTCTGGTGGCCGCCTCCCTCCTTCCTGGCCTCCCGGAGCTGCGCCCTTTCTCACTGGTTCTCTCTTCTGCCGTTTTCCGTAGGACTCTCTTCTCGGACCTGAGTCTCCTTTGGAACTCTGCAGGTTCTA
+
CCCDDCDDFFFFGGGGGGGGGGHHGEGFHGHHHGGGGGGGGHHHHGGGGGGGHHHHHHHGGGGGGGGGE/?G@GHGEGEGFG/G/F/</>/<>D222??GHHHC=??C?G/FH/<-<->01<D00=G0<CAG.-D-.EH./C.G0C/0C/;.0CFAE--9-.::-AD-DF000B0:BF/FB00:0:B:000;0;DFF.FB?B.D.0:::00B0000.9.;-/::/::0;:BFBF/F0000::;BF.FFBB0
@M05620:37:000000000-D9766:1:1101:21999:10543 1:N:0:89
ACCACACCTTCTACAATGAGCTGCGTGTGGCTCCCGAGGAGCACCCCGTGCTGCTGACCGAGGCCCCCCTGAACCCCAAGGCCAACCGCGAGAAGCCCAGGTGAGTGGCCCGCTACCTCTTCTGGTGGCCGCCTCCCTCCTTCCTGGCCTCCCGGCGCTGCGCCCTTTCTCACTGGTTCTCTCTTCTGCCGTTTTCCGTAGGACTCTCTTCTCTGACCTGCGTCTCCCTTTGAACTCTGCCGGTTCTCGAT
+
AAA1AAAAFFFFGDGD3BG1G1GGGAA0A0BF1FF0AEEGGHHHHGGGCEGGFHFCGHFG?ECGG/EGGGG0G1FGGG?H//FHHG//BC///C<1?<<GF???FGFEGFA@C@-<FHHFHHFG0=<..<-CCACHGHFCHFHHGG/.;B9AEBA@-A9-:@?A9@FF/BF/BF/-:B/BBFFFFFFF/99;-FFFFA;-ABE/BB;BFFFFFFF/BF/;-;B--9B9B:/99BF/BB///@@9A-F/:B/
@M05620:37:000000000-D9766:1:1101:18313:10546 1:N:0:89
ACCACACCTTCTACAATGAGCTGCGTGTGGCTCCCGAGGAGCACCCCGTGCTGCTGACCGAGGCCCCCCTGAACCCCAAGGCCAACCGCGAGAAGATGCCCAGGTGAGTGGCCCGCTACCTCTTCTGGTGGCCGCCTCCCTCCTTCCTGGCCTCCCGGAGCTGCGCCCTTTCTCACTGGTTCTCTCTTCTGCCGTTTTCCGTAGGACTCTCTTCTCTGACCTGAGTCTCCTTTGGAACTCTGCAGGTTCTA
+
CCCCCCCCFFFFGGGGGGGGGGHHGEGAFEHHFGGGGGGGFHHHHGGGEGGGHHHHHHHGGEGGGGGGGGGGFHHGGGGHGHHHHGGGGGBDGGHHHHHHHHHGHHHHHFGGHHGGGGGHHHHHHHHGHHGHHGGGGGHGHHGHHGGGGGGGGGGGGG?DDGGGGGFFFFFFFFFFFFFFFFFFFFFFFFFFFFFFFFFFFFFFFFFFFFFFFFFFFFFFFFFFFFFFFFFFFFFFFFFFFFFFFFFFFFB
@M05620:37:000000000-D9766:1:1101:8201:10547 1:N:0:89
ACCACACCTTCTACAATGAGCTGCGTGTGGCTCCCGAGGAGCACCCCGTGCTGCTGACCGAGGCCCCCCTGAACCCCAAGGCCAACCGCGAGAAGATGCCCAGGTGAGTGGCCCGCTACCTCTTCTGGTGGCCGCCTCCCTCCTTCCTGGCCTCCCGGAGCTGCGCCCTTTCTCACTGGTTCTCTCTTCTGCCGTTTTCCGTAGGACTCTCTTCTCTGACCTGAGTCTCCTTTGGAACTCTGCAGGTTCTA
+
BBABBBBBFFFFGGGGGGGGGFHHFEGBGFHHHGGGGGGGGHHHHGGGGGGGHGHHHHHGGGGGGGGGGGGHHHHGGGGHGHHHHFGGGG<CCFHHHHHHHHHEHHHHFHGGHGCGFCGHHHHHHHHGFHGHHGGGGGHGHGGHHGGG0CFGGGGGG--A?.9BFGFFFFFFFFFFFFFFFFFFFFFFFFFFFFDDFEFFFFFF./;BFFFFFFFFFFFFFFFFFFFBFFFFFFFFFFFFFFFFFFFFFFB
@M05620:37:000000000-D9766:1:1101:18327:10559 1:N:0:89
ACCACACCTTCTACAATGAGCTGCGTGTGGCTCCCGAGGAGCACCCCGTGCTGCTGACCGAGGCCCCCCTGAACCCCAAGGCCACCCGCGCGAAGATCCCCACGTGAGTGGCCCGCTACCTCTTCTGGTGGCCGCCTCCCTCCTTCCTGGCCTCCCGGAGCTGCGCCCTTTCTCACTGGTTCTCTCTTCTGCCGTTTTCCGCAGGACTCTCTTCTCTGACCTGAGTCTCCTTTGGAACTCTGCAGGGTCTA
+
3AABAAAAFFFFGGGGGGFBFGHHEAF24EAGFEFF2EEEE22B1EEGAFFCDGGHFHHGGGGCGGGGEEEG3FGGEE?C?FHH/FA//<//>B@/?1??FC/<<.<.>FFEHHCDGCGFHHHHHFHFGF?GCCDGDC;CFFGGFFGGGFGGGGGG.--;9FBB=BFBBFF//9FBBF.9;BBFFFFF/////-AAFABFA.---;AFFFFEFFBFFB/FFF.BF:B9F/9BBB/9BBBFFBBFFF-;BF/
@M05620:37:000000000-D9766:1:1101:20992:10565 1:N:0:89
ACCACACCTTCTACAATGAGCTGCGTGTGGCTCCCGAGGAGCACCCCGTGCTGCTGACCGAGGCCCCCCTGAACCCCAAGGCCAACCGCGAGAAGATGCCCAGGTGAGTGGCCCGCTACCTCTTCTGGTGGCCGCCTCCCTCCTTCCTGGCCTCCCGGAGCTGCGCCCTTTCTCACTGGTTCTCTCTTCTGCCGTTTTCCGTAGGACTCTCTTCTCTGACCTGAGTCTCCTTTGGAACTCTGCAGGTTCTA
+
BBAABBBBFFFFGGGG5GBBGGHHGAEACAGHHGGEDGGGGHHGHGGGGEFGFHFGHHGGGGGGGGGGGGGFHFHGGGGHGGHHHGGEGG/BCGFHHGHHHGGGHHHGGFFGHHGCGGGHGHHHHHHHGHDHFCGGGGHGHHGFHGGFFFFFGGGG.A--AFFF@BFBBFFFFFFFFFF:FFFFFFFFFFFFFBDFFFFFFFFFFEFFFFFFFFFFFFBFFFFFFFFFFFFBFFFFFFFFFFFFFFFFFFB
@M05620:37:000000000-D9766:1:1101:3018:10566 1:N:0:89
AGTGCCAGCTCTCAATCGCACAGGGGACCCAGGGCCTGGCCCCTCCATCCAGAAAACCTATGACCTCACCCGCTACCTGGAGCACCAACTCCGCAGCTTGGCTGGGACCTATGTGAGTATCCAGCGTAGGAATCTGGGAGTTGGGGAGGAGTGAGGAGTTGGGGAAAGACAGTCCTAACCGTGGAGGGTTCTGGTAAATGATGGGGTGAGGAGGGGCTCTTTGGCTCCCACCAGTCCCCCTGTCTGGTCTA
+
>>3>>DFFBFFFGGGGGFF2A2BCFEAFF2AFBAE2BFHHHHGHGGGHHGFHHGHFHGHHHFHHHFHGHHHEG>>EGHHH?BFGHHG1?GG@?E?FEHHHGHHGGGHHGHHHHHGHHGHHHHHHHGEGFDHHHHHHHH?FGHHHGGFDG.CHHDGHGGHHHHGGGGHHHHHHHHHHHHHHGFFGGGGG;FFGGGFFGGGGGFGGGGFFFFFFFFFFFAFFFFFFFFFFFFFFFFFFFFFFFFFFFFFF:BB
@M05620:37:000000000-D9766:1:1101:16132:10580 1:N:0:89
ACCACACCTTCTACAATGAGCTGCGTGTGGCTCCCGAGGAGCACCCCGTGCTGCTGACCGAGGCCCCCCTGAACCCCAAGGCCAACCGCGAGAAGATGCCCAGGTGAGTGGCCCGCTACCTCTTCTGGTGGCCGCCTCCCTCCTTCCTGGCCTCCCGGAGCTGCGCCCTTTCTCACTGGTTCTCTCTTCTGCCGTTTTCCGTAGGACTCTCTTCTCTGACCTGAGTCTCCTTTGGAACTCTGCAGGTTCTA
+
AAAABBABFFFFGGGDFGGFGDFFGEEAAEGGHGGGGCGGGHHHHGGGDEGGHGFGHHHGGGGGFEEGGGFGHHHGGGGHGHHHHGGGGGGCGGHHDHHHHHHGHHHFFHGGHHGGGGGHHHHHHHHHHHGHGCGGGGHGHHGHHGGGGFGGGGGGGG?BGGGGGGFBBFFFFFFFFFFBFFFFFFFFFFFFFBFDFFFFDFFFFFFFFFFFFFFFFFFFFFFFFFFFFFFFFFFFFFFFFFFFFFFFFFB
@M05620:37:000000000-D9766:1:1101:17134:10592 1:N:0:89
GAGGCTGCTTTGGAAGAGCACACGTCTGAACTCCCGTCACTAATGCGCATCTCGTATGCCGTCTTCTGCTTGAAACAAAAAAAAAACCCCTTAACCCGTACGGCCCTGCTCCTCGCCTCCTCCCCGTGCGTACCCTCGCTTCTTCCCCCCTGGCCCGTCCGTCCGTCCTTTCCTCTTCGCCCTCTTGTGTCTCCCATTGCACAATTCTCCTCCTTTGTCCTTGTCCCTGCCCCGCCAGTTCCCACCGCTCT
+
>1>AA>CAFFDBGGGC1FGGGGHGHGHFF3FGGH0BAEEGHHGFHHGGGEFGHHGGHHGHEEFH/GHDFHFHFFH1>FC0///>E/?/>/?B<<1BFE//?></<>/?/?FGH0?CCC/?FGHCCA...-<.<CG0<-@EEC000;/;:A@..;CE-9A.-:.C-.;ABF/;9;F///;AB--AF9///:9/9FFFF//;9B/-99//9B/;9-BB9BFFFFFFEFFF;-9E---;--//;/;/---99@;
@M05620:37:000000000-D9766:1:1101:15549:10595 1:N:0:89
ACCACACCTTCTACAATGAGCTGCGTGTGGCTCCCGAGGAGCACCCCGTGCTGCTGACCGAGGCCCCCCTGAACCCCAAGGCCAACCGCGAGAAGCCCAGGTGAGTGGCCCGCTACCTCTTCTGGTGGCCGCCTCCCTCCTTCCTGGCCTCCCGGAGCTGCGCCCTTTCTCACTGGTTCTCTCTTCTGCCGTTTTCCGTAGGACTCTCTTCTCTGACCTGAGTCTCCTTTGGAACTCTGCAGGTTCTAGAT
+
DDCCCDDDFFFFGGGGGGGGGGHHGGGGHGHHHGGGGGGGGHHHHGGGGGGGHHHHHHHGGGGGGGGGGGGHHHHGGGGHGHHHHGGGGGGGGGHHHHHHGGHHHHHGGHHGGGGGHHHHHHHHHHHGHHGGGGGHGHHGHHHHFGGGGGGGGGGGGGGGGGGFFFFFFFFEFFFFFFFFFFFFHFFFFFFDFFFFFFFFFFFFFFFFFFHHFHHFFFFFFFFFFFFFFFFFFFFFFFFFFFFFFFFBFF;
@M05620:37:000000000-D9766:1:1101:12347:10648 1:N:0:89
AGGGCCAGCTCTCAATCGCACAGGGGACCCAGGGCCTGGCCCCTCCATCCAGAAAACCTATGACCTCACCCGCTACCTGGAGCACCAACTCCGCAGCTTGGCTGGGACCTATGTGAGTATCCAGCGTAGGAATCTGGGAGTTGGGGAGGAGTGAGGAGTTGGGGAAAGACAGTCCTAACCGTGGAGGGTTCTGGTAAATGATGGGGTGAGGAGGGGCTCTTTGGCTCCCACCAGTCCCCCTGTCTGGTCTA
+
>>1>AA1AAFF31FGA11FFAE0E0EFGFEFHGGGCGAGAFHGHGGEH1FGAF01BGE0FGHGHHH1BGHHGGGCEGHH0GGGG>>GHG0GHGE>EE0GHGHHGCEHHGHHHEF2GHHHHHHHHFC?EGGGH1?GHHB0?/011A<CCGG?HHF0.<./<DHG-EGHACHHH0::GFHGGGGGGGGG@FF.CFFCFGGGGGFGB.AF@F-99--;@@@FFFF/BFFFFFFFFFF/FFFFB@-BFFB/;BFF
@M05620:37:000000000-D9766:1:1101:23906:10661 1:N:0:89
ACCACACCTTCTACAATGAGCTGCGTGTGGCTCCCGAGGAGCACCCCGTGCTGCTGACCGAGGCCCCCCTGAACCCCAAGGCCAACCGCGAGAAGCCCAGGTGAGTGGCCCGCTCCCTCTTCTGGTGGCCGCCTCCCTCCTTCCTGGCCTCCCGGCGCTGCGCCCTTTCTCACTGGTTCTCTCTTCTGCCGTTTTCCGTCGGACTCTCTTCTCTGCCCTGAGTCTCCTTTGGAACTCTGCCGGTTCTCGAT
+
CCCCCCCCFFFFGGGGGGGFGGHHGGGFHGHHHGGGGGGGGHHHHGGGGGGGHHHHHHHEGGGGGGGGGGGGHHHGGGGHGHHHHGGGGG@CCGHHHGCCEGFFG<FFGHGFGC->FHHFHHHHHDCFHF@FGGGHGHHGGHHGGG/CFFGGGGCFGCACFFFFFFFFFFF0BB0B0;BFFFFFFFFBFFFA9FEFFFF.9@-==FFFFFFFFFF0:.BF/:0;FFF0BBBBB0BFFFFFFDC@FEFBABB
@M05620:37:000000000-D9766:1:1101:16706:10666 1:N:0:89
GAGGCTGGCTTGGAAGAACCTAAGAAACCAGGGACACAAGATCGGAATACAAAACATCTCTACTCTAGTCAGCGAGCGGAATCTCGTATCCCGTCGCCTGGTTTAAACAAAAATAAGTATCCAGCGAAGGAATCTGGGAGTTGGGGAGGAGTGAGGAGTTGGGGAAAGACAGTCCTAACCGTGGAGGGTTCTGGTAACTGATGGGGTGAGGAGGGGCTCTTTGGCTCCCACCAGTCCCCCTGCTCGGTCTA
+
>1>A11>1>1B>A1BBFCF0B1B0A10BBBABB00B0B/FFA1B/B//1B1A1B0A1BD1B21A1211ADF1A//>////>/1B1>/?00@F/?>>E?EC/BB01>BBE<B0/01BB2>2F>FFE@/>B/@GBGGFF00//0?CC-<<->.<.<0.0.CG0<--:CE.C/:G:CGBGHG.-.;-:9E@GG.FE0;BBB00:0;BE-9--:-/9;@>99AFF/;//:;--;F---;BFFEF---//;@--9/
@M05620:37:000000000-D9766:1:1101:23884:10681 1:N:0:89
AGTGCCAGCTCTCAATCGCACAGGGGACCCAGGCCCTGGCCCCTCCATCCCGAAAACCTATGACCTCACCCGCTACCTGGAGCACCAACTCCGCAGCTTGGCTGGTACCTATGTGAGTATCCAGCGTAGGAATCTGGGAGTTGGGGAGGAGTGAGGAGTTGGGGAAAGACAGTCCTAACCGTGGCGGGTTCTGGTAAATGATGGGGTGAGGAGGCGCTCTTTGGCTCCCACCAGTCCCCCCTTCTGGTCTA
+
>3>AADF4>CCFGFGGGFFFGGBG2AEAEE2AB2BF2BBFGGG2EGF5EG1E1E0EAEC3F@5DFGG3BBAEEEEEHGHB1BG?FG1??BBGGG//>FHHGFFF???FHH1G1?2??BBGGHBGH/?/BD1?1?D1<?0FFFHED@.<<.C/.<0.0.C/</--;;..//:::::0:C/C?EE--9;BBFA9F/;9//;/BFFB..9-;../:;.-;99EBFB//;BA9;F99.;:9BAD--.;/;/;;//
@M05620:37:000000000-D9766:1:1101:8678:10683 1:N:0:89
AGTGCCAGCTCTCAATCGCACAGGGGACCCAGGGCCTGGCCCCTCCATCCAGAAAACCTATGACCTCACCCGCTACCTGGAGCACCAACTCCGCAGCTTGGCTGGGACCTATGTGAGTATCCAGCGTAGGAATCTGGGAGTTGGGGAGGAGTGAGGAGTTGGGGAAAGACAGTCCTAACCGTGGAGGGTTCTGGTAAATGATGGGGTGAGGAGGGGCTCTTTGGCTCCCACCAGTCCCCCTGTCTGGTCTA
+
BCAABFFFCFFFGFGGGGGGGGHHGGGGGGGHGGGGGGHHHHGHGGGHHHGHHHHHHGHHHHHHHHHHHHHGGFFGHHHHHHGGHHHHGHHHGGGGGHHHGHHGGGHHGHHHHHHHHHHHHHHHHGEGGDHHHHHHHHHGGHHHGGGGGGGHHHHHHGHHHHGGGGHHHHHHHHHHHHHHGFGGGGGGEGGGGGGGGGGGGGGGGGFFFFFFFFFFFFFFFFFFFFFFFFFFFFFFFFFFFFFFFFFFFFB
@M05620:37:000000000-D9766:1:1101:24610:10693 1:N:0:89
AGTGCCAGCTCTCAATCGCACAGGGGACCCAGGGCCTGGCCCCTCCATCCAGAAAACCTATGACCTCACCCGCTACCTGGAGCACCAACTCCGCAGCTTGGCTGGGACCTATGTGAGTATCCAGCGTAGGAATCTGGGAGTTGGGGAGGAGTGAGGAGTTGGGGAAAGACAGTCCTAACCGTGGAGGGTTCTGGTAAATGATGGGGTGAGGAGGGGCTCTTTGGCTCCCACCAGTCCCCCTGTCTGGTCTA
+
AB>ABFFFBFFFGGGGGGGGGGHHGGGGGGHHGGGGGGHHHHGHGGHHHHHHHHFHHGGHHHGHHHHHHHHGGGFGHHHHFHHHGHHHGHHGGGGGGHHHGHHGGGHHGHHHHHGHHHHHHHHHHGEGGGFHHHHHHHCFGHHHGGFGGFFHHHHHFDHHHGGGGGHHFFFHHHHHHHHHGGGGGGGFCFFGGGGGGGGGGGGGGGFFFFFFFFFFFFFFFFFFFFFFFFFFFFFFFFFFFEFFFFFFFFF
@M05620:37:000000000-D9766:1:1101:11426:10701 1:N:0:89
ACCACACCTTCTACAATGAGCTGCGTGTGGCTCCCGAGGAGCACCCCGTGCTGCTGACCGAGGCCCCCCTGAACCCCAAGGCCAACCGCGAGAAGATGCCCAGGTGAGTGGCCCGCTACCTCTTCTGGTGGCCGCCTCCCTCCTTCCTGGCCTCCCGGAGCTGCGCCCTTTCTCACTGGTTCTCTCTTCTGCCGTTTTCCGTAGGACTCTCTTCTCTGACCTGAGTCTCCTTTGGAACTCTGCAGGTTCTA
+
CCCCCCCAFFFFGGGGGGEGGGHHGFGAAEGHHGGFDGGGDHHHHGGGDEGGGHGHHHGGGGGGGGGGGGGHHHHGGGGHGHHHHGGGGGCGGGHGHHBGHHHGHHHHHHGGHHGGGGGHHHHHHHHHHHGHHGGGGGHGHHGHHGGGGGGGGGGGGG-@DFGGGGFFFFFFFFFFFFFFFFFFFFFFFFFFFFFFFFFFFFFFFFFFFFFFFFFFFFFFFFFFFFFBFFFFFFFFFFFFFFFFFFFFFFB
@M05620:37:000000000-D9766:1:1101:19018:10712 1:N:0:89
ACCACACCTTCTACAATGAGCTGCGTGTGGCTCCCGAGGAGCACCCCGTGCTGCTGACCGAGGCCCCCCTGAACCCCAAGGCCAACCGCGAGAAGATGCCCAGGTGAGTGGCCCGCTACCTCTTCTGGTGGCCGCCTCCCTCCTTCCTGGCCTCCCGGAGCTGCGCCCTTTCTCACTGGTTCTCTCTTCTGCCGTTTTCCGTAGGACTCTCTTCTCTGACCTGAGTCTCCTTTGGAACTCTGCAGGTTCTA
+
CCCCCCCCFFFFGGGGGGGGGGHHGEGBGFGFHGGGGGGGGHGHHGGGGGGGHHHHGHHGGGGGGGGGGGGHGHHGGGGHGHHHHGGGGGDGGGHHHHHHHHHGHHHHHHGGHHGGGGGHHHHHHHHHHHGHHGGGGGHGHHGHHGGGGGGGGGGGGG-DGGGGGGFFFFFFFFFFFFFFFFFFFFFFFFFFFFFFFFFFFFFFFFFFFFFFFFFFFFFFFFFFFFFFFFFFFFFFFFFFFFFFFFFFFFB
@M05620:37:000000000-D9766:1:1101:2954:10723 1:N:0:89
AGTCCCAGCTCTCCATCGCACAGGGGACCCAGCGCGTGGCCCCTCCATCCAGAAAACCTATGACCTCACCCGCCACCTGGGGCACCCACTCCGCAGCTTGGCTGGGACCTATGTGAGTATCCAGCGTAGGAATCTGGGCGTTGGGGCGGCGTGCGGCGTTGGGGACCGACAGTCCTAACCGTGGAGGGTTCTGGTAAATGATGGGGTGAGGAGGGGCTCTTTGGCTCCCACCAGTCCCCCTGTCTGGTCTA
+
>>1>>BDFFFFFGGFFBAE1A0FAF00AA0AF0AE/AAEEHHGHGGGHH0BGGGH0BEHH1@DFGDBFGHH/>/>?GHBF//?>EGE>?BGB<?/>/BBBBGHGGGHGGFGBGHH2GHHHHHDFFCGAAC>1FHHHGH.ACGGGGG.AA-;AA?@@-@@@@F@@---;-;-;FFFF//BF?FF?-;A@FFFFFFFEFFFF/FFFFFB@EFFFFF@@@?EFFFFFFFFFFBFFEFFFFFFF@FFFFFFFFFB
@M05620:37:000000000-D9766:1:1101:11015:10724 1:N:0:89
ACCACACCTTCACCATGAGCTGCGTGTGGCTCCCGAGGAGCACCCCGTGCTGCTGACCGAGGCCCCCCTGAACCCCAAGGCCAACCGCGAGAAGATGCCCAGGTGAGTGGCCCGCTACCTCTTCTGGTGGCCGCCTCCCTCCTTCCTGGCCTCCCGGAGCTGCGCCCTTTCTCACTGGTTCTCTCTTCTGCCGTTTTCCGTAGGACTCTCTTCTCTGACCTGAGTCTCCTTTGGCACTCTGCAGGTTCTAG
+
BBBBBBBBFFFFG4BFBBBBBBEEEEEGDBFGGGEAAE2ABEGHGGGE?EFGHFBGGGGEEFGGGGGGEFFGHHGGEF?FEFHHGGGCD>B/D?CGHGHH2GGGH1GGHGGHHGGG?DHFHHHHHHHGHGHHFGGGGHGHHGHHCFFF/CFGGGGGGBCGGGGGGFFFFFFFFEFFFFFFFFFFFFFFFFFFFDFFFFFFFFFFFFFFFFFFFFFFF/BFFF/BFFFFFFFFFF/BF.BFFFBFFAFFFFB
@M05620:37:000000000-D9766:1:1101:21636:10729 1:N:0:89
AGTGCCAGCTCTCAATCGCACAGGGGACCCAGGGCCTGGCCCCTCCATCCAGAAAACCTATGACCTCACCCGCTACCTGGAGCACCAACTCCGCAGCTTGGCTGGGACCTATGTGAGTATCCAGCGTAGGAATCTGGGAGTTGGGGAGGAGTGAGGAGTTGGGGAAAGACAGTCCTAACCGTGGAGGGTTCTGGTAAATGATGGGGTGAGGAGGGGCTCTTTGGCTCCCACCAGTCCCCCTGTCTGGTCTA
+
ABAABFFFBFFFGGGGGGGCGGHHGGGGGGHHF?EEFGHHHHGHGGHHHGHHHHHHHGHHHHHHHHHHHHGGGEEFHHHHFGHHHHHHFHHHGGGGGHHHGHHGGGHHGHHHHHHHHHHHHHHHHGGGGGHHHHHHHHFGGHHHGGGGGGGHHHHHHGHHHHGGGGHHHHHHHHHHHHHHGGGGGGGGEFGGGGGGGGGGGGGGGGFFFFFFFFFFFFFFFFFFFFFFFFFFFFFFFFFFFFFFFFFFFFF
@M05620:37:000000000-D9766:1:1101:13876:10747 1:N:0:89
AGTGCCAGCTCTCAATCGCACAGGGGACCCAGGGCCTGGCCCCTCCATCCAGAAAACCTATGACCTCACCCGCTACCTGGAGCACCAACTCCGCAGCTTGGCGTAGGAATCTGGGAGTTGGGGAGGAGTGAGGAGTTGGGGAAAGACAGTCCTAACCGTGGAGGGTTCTGGTAAATGATGGGGTGAGGAGGGGCTCTTTGGCTCCCACCAGTCCCCCTGTCTGGTCTATCTCCTGCCCTTAGATCGGAAGA
+
AB>AAFFFCFFFGGGGGGGGGGHGGGGGGGHHGGGGGGHHHHGHGGHHHHHHHHHHHGHHHHHHHHHHHHHGGFGGHHHHFHHHHHHHGHHHGGGGGHHHGHGGEGGHHHHHHHHHGGHHGGGADGDGHHHHH1EHHHHGG...<<G/GHHHHHDHHGGHG.CEGFHHHHHGBFGGGGGGGGGGGEGG0CEGFFFFFFFFFFFFFFFFFEFFFFFFFFFFFFFFFFFFFFFFFFFFFFFFBFFFFFF.AA.
@M05620:37:000000000-D9766:1:1101:13448:10765 1:N:0:89
ACCACACCTTCTACAATGAGCTGCGTGTGGCTCCCGAGGAGCACCCCGTGCTGCTGACCGAGGCCCCCCTGAACCCCAAGGCCAACCGCGAGAAGATGCCCAGGTGAGTGGCCCGCTACCTCTTCTGGTGGCCGCCTCCCTCCTTCCTGGCCTCCCGGAGCTGCGCCCTTTCTCACTGGTTCTCTCTTCTGCCGTTTTCCGTAGGACTCTCTTCTCTGACCTGAGTCTCCTTTGGAACTCTGCAGGTTCTA
+
BAABBBBACFFFGGGGGGGGGFHHGEEBAEHHHGGGCFGGDHHHHGGGDFGGFHEHHHGEGECGGGGGGGGHHHHGGGGHGHHHFGGGGGBFGGFHHHHHHHHGGHHHHHGGHHGGGGGHFHHHHHHHHHGHGCDGGGHGHHGHHGGGGGGGGGGGCF-9@FGFGGFFFFFFFFBBFFFFFFFFFFFFFFFFFFFFFFFFFFFFFFFFFFFFFFFFFB/BFFFFFFFFFFBFFFFFFFFFFFFFFFFFFF;
@M05620:37:000000000-D9766:1:1101:12487:10773 1:N:0:89
ACCACACCTTCTACAATGAGCTGCGTGTGGCTCCCGAGGAGCACCCCGTGCTGCTGACCGAGGCCCCCCTGAACCCCAAGGCCAACCGCGAGAAGATGCCCAGGTGAGTGGCCCGCTACCTCTTCTGGTGGCCGCCTCCCTCCTTCCTGGCCTCCCGGAGCTGCGCCCTTTCTCACTGGTTCTCTCTTCTGCCGTTTTCCGTAGGACTCTCTTCTCTGACCTGAGTCTCCTTTGGAACTCTGCAGGTTCTA
+
BBBABBBBFFFFGGGGFGGFGGHHGAEAAAGHCFFEEGGGGHHHHGGGDEGGGHGHHHHGGGGGGFGGGGGGHFHGGGGHGGHHHGGEGGCCCGHHFHHHHHHGHHHHHHGGHHGGGGGHHHHHHHHHHHGHHGGGGGHGHHGHHGGGGGGGGGGGGG:BGGGGFGFFAFFFFFFFFFFFFFFFFFFFFFFFFFFFFFFFFFFFFFFFFFFFFFFFFFFFFFFFFFFFFFFFFFFFFFFFFFFFFFFFFFB
@M05620:37:000000000-D9766:1:1101:21402:10777 1:N:0:89
ACCACACCTTCTACAATGAGCTGCGTGTGGCTCCCGAGGAGCACCCCGTGCTGCTGACCGAGGCCCCCCTGAACCCCAAGGCCAACCGCAAGAGGCTAAACCCAGGTGAGTGGCCCGCTACCTCTTCTGGTGGCCGCATCCCTCCTTCCTGGCCTCCCGGACAAGCGCCATTTATCACTGGTTCTCTCTTCTGCCGTTTTCCGTAGGACTATCTTATATGACCTACGTCTCCTTTGGAACTCTGCCGTTCT
+
>11>A?1AFFF13FG13BBAA111AABFF0FGCF00AAE//GHHHGEE//A/AA1BGF0EEG@G>E/EE/EG1B>??E///?F</<//////00///1??GFC/G/?1101?//??ACCC@01>G10<D0=<.CC<A-;AGE0G./;:/00/;AB.CA.----..9.;A-:F///:/:BF-/99/9/9;BBF/BB-ABFFFB-/-9?/9///9B////::9B9///:999B9B9/9/FF//;;/9/--;:9
@M05620:37:000000000-D9766:1:1101:7891:10796 1:N:0:89
AGTGCCAGCTCTCAATCGCACAGGGGACCCAGGGCCTGGCCCCTCCATCCAGAAAACCTATGACCTCACCCGCTACCTGGAGCACCAACTCCGCAGCTTGGCTGGGACCTATGTGAGTATCCAGCGTAGGAATCTGGGAGTTGGGGAGGAGTGAGGAGTTGGGGAAAGACAGTCCTAACCGTGGAGGGTTCTGGTAAATGATGGGGTGAGGAGGGGCGCTTTGGCTCCCACCAGTCCCCCTGTCTGGGCTA
+
>AAAAFFFBFFFGGGGGFFGGGAGEFGGGGHHGEGGGFFGHHGGGGFHHHHGHGFHFGEEHHHHHHHHHHGGGGCGHFHGHGHGHHHHGHHHGGGGGHHHG3GFGGHGEHFFDDG?D?FHFHGGHG?<CD2FCGFHGFC</<?GGGCFGGD0CDDHB.<<DHGGGGHGBFFCCGHHHH/.?;EGDAD-E.F90BFBGFB0FCFBEGFFFFFBDDFF--@@.99BBB9AEFFF..B/;/A9BFFFBF/.;9A
@M05620:37:000000000-D9766:1:1101:27996:10796 1:N:0:89
ACCACACCTTCTACAATGCGCTGCGTGTGGCTCCCGAGGAGCACCCCGTGCTGCTGACCGAGGCCCCCCTGAACCCCAAGGCCAACCGCGCGAAGATGCCCAGGTGAGTGGCCCGCTACCTCTTCTGGTGGCCGCCTCCCTCCTTCCTGGCCTCCCGGAGCTGCGCCCTTTCTCACTGGTTCTCTCTTATGCCGTTTTCCGTAGGACTCTCTTCTCTGACCTTAGTCGCCTTTGGAACTCTGCAGGTTCTA
+
AAAAAAA1CFFFGFFFGG1AEGCFGGGBFEGHHAFEEGGGCGHHHGG/EEFGHHHHHHHEEGCGGGGEGGGHHHHGGGCHGGHHHGGGGG/CGGGGHHBGHCE.1>>FGHA<>C@-A@GHHFGDGGB00:.:.:CGACEEGFB/CBBFBBC.99EE?;99;-;;-@B@@FB99FFFFF-BFFFFFFF//;99B@FFFFFB-/ABBBFBFFFFFFF///;FBF/9/9B---;9FF/B/;;FBB99B-;B///
@M05620:37:000000000-D9766:1:1101:12575:10832 1:N:0:89
ACCACACCTTCTACAATGAGCTGCGTGTGGCTCCCGAGGAGCACCCCGTGCTGCTGACCGAGGCCCCCCTGAACCCCAAGGCCAACCGCGAGAAGATGCCCAGGCGAGTGGCCCGCTAGCTCTTCTGGCGGCCGCCTCCCTCCTCCCAGGCCTCCCGGTGCTGAGCCCTTTCTCACTGGTTCTCTCTCCTGACGTTTTCCGTAGGACTCTCTTCTCTGACCTGAGACTCCTTTGGAACTCTGCAGGTTCTA
+
BBAAABBBFFFFGGGGFGGFGFHHGAEBFEHHHGGEEGGGGHHHHGGGEAFGFHGFHHHGFGGGGGGGGGFFHHHGGGGHGGHHHGGGGGGG?AGH2?22?F/F/@C/-...0FC?@?./<D00DG000----9@DG9.;B/?B//./;...B.AE?;-9;B//9//9.9/9BB//:/.9/B/BBBF/;///;D..9.9BAF.:.///;9B///;;B9///;F;./;;F////BFB/BF/;///9A./:9/
@M05620:37:000000000-D9766:1:1101:18304:10846 1:N:0:89
AGTGCCAGCTCTCAATCGCACAGGGGACCCAGGGCCTGGCCCCTCCATCCAGAAAACCTATGACCTCACCCGCTACCTGGAGCACCAACTCCGCAGCTTGGCTGGGACCTATGTGAGTATCCAGCGTAGGAATCTGGGAGTTGGGGAGGAGTGAGGAGTTGGGGAAAGACAGTCCTAACCGTGGAGGGTTCTGGTAAATGATGGGGTGAGGAGGGGCTCTTTGGCTCCCACCAGTCCCCCTGTCTGGTCTA
+
BCABAFFFCFFFGGGGGGGGGGHHGGGGGGHHFGEGGGHHHHGHGGHGHHHHHHHHHGHFFHHHHHHHHHHGGEEGHHGHHHHHHHHHGHHHGGGGGHHHGHHGGGHHGHHHHHHHHHHHHHHHHGGGGGHHHHHGHHHGGHHGGGFGGGGHHHHHHGHHHHGGGGHGHHHHGHHHHHHHGGGGGEGGCFFGGGGGGGGGGGGGGGFFEFFFFFFFFFFFFFFFFFFFFFFFFFFFFFFFFFFFFFFFFFF
@M05620:37:000000000-D9766:1:1101:12260:10858 1:N:0:89
ACCACACCTTCTACAATGAGCTGCGTGTGGCTCCCGAGGAGCACCCCGTGCTGCTGACCGAGGCCCCCCTGAACCCCAAGGCCAACCGCGAGAAGCCCAGGTGAGTGGCCCGCTACCTCTTCTGGTGGCCGCCTCCCTCCTTCCTGGCCTCCCGGAGCTGCGCCCTTTCTCACTGGTTCTCTCTTCTGCCGTTTTCCGTAGGACTCTCTTCTCTGACCTGAGTCTCCTTTGGAACTCTGCAGGTTCTAGAT
+
BBBCCCCCFFFFGGGGGGGGGGHHGEGFHGHGHGGGGGGGGHHHHGGGEGGGHHHHHHHGGGGGGGGGGGGHHHHGGGGHGGHHHGGGGGGGGGHHHHHHGHHHHHGGGHHGGGGGHHHHHHHHHHHGHHGGGGGHGHHGHHHHGGGGGGGGGGFDGGGGGGGFFFFFFFFFFFFFFFFFFFFFFFFFFFFFFFFFFFFFFFFFFFFFFFFFFFFFFFFFFFFFFFFFFFFFFFFFFFFFFFFFFFFBBF;
@M05620:37:000000000-D9766:1:1101:21014:10868 1:N:0:89
ACCACACCTTCTACAATGAGCTGCGTGTGGCTCCCGAGGAGCACCCCGTGCTGCTGACCGAGGCCCCCCTGAACCCCAAGGCCAACCGCGAGAAGATGAACCCAGGTGAGTGGCCCGCCACCTCTTCTGGTGGCCGCCTCCCTCCTTCCTGGCCTCCCGGCGCTGCGCCCTTTCTCACTGGTTCTCTCTTCTGCCGTTTTCCGTAGGACTCTCTTCTCTGACCTGAGTCTCCTTTGGAACTCTGCGGGTTC
+
BBBBBBBBFFFFGGGGGGGGGGHHGGGEEGHGHGGGGGGGGHHHHGGGEFGGHGGHHHHGGGGGGGGGGGGHFHHGGGGHGHHHHGGGGGCFGGHHHHFGHE?C<???1G11/FFH-<@-.CGF0DFD=GDC.<G--;.;.E/::909;00/9C0C9EAD?-@-;D-@.-@/;FBF//9/./;BFFF/BFF///B-AD/.99.;A.9BBFFF/9FFFFB///B;B/9BFB99BB////:BFE//9-;-99;
@M05620:37:000000000-D9766:1:1101:11728:10869 1:N:0:89
ACCACACCTTCTACAATGAGCTGCGTGTGGCTCCCGAGGAGCACCCCGTGCTGCTGACCGAGGCCCCCCTGAACCCCAAGGCCAACCGCGAGAAGATGCCCAGGTGAGTGGCCCGCTACCTCTTCTGGTGGCCGCCTCCCTCCTTCCTGGCCTCCCGGAGCTGCGCCCTTTCTCACTGGTTCTCTCTTCTGCCGTTTTCCGTAGGACTCTCTTCTCTGACCTGAGTCTCCTTTGGAACTCTGCAGGTTCTA
+
CCCCCCCCFFFFGFGGGGGGGGHHGGGFHGHHHGGGGGGGGHHHHGGGGGGGHHHHHHHGGGGGGGGGGGGGGHHGGGGHGHHHHGGGGGFGGGHHHHHHHHHGHHGHHHGGHHGGGGGHHHHHHHHHHHGHHGGGGGHGHHGHHGGGGGGGGGGGGC-ADFGGGGFFFFFFFFFFFFFFFFFFFFFFFFFFFFFFFFFFFFFFDFFFFFFFFFFFFFFFFFFFFFFFFFFFFFFFFFFFFFFFFFFFFF0
@M05620:37:000000000-D9766:1:1101:9028:10871 1:N:0:89
AGTGCCAGCTCTCCATCGCACAGGGGTCCCCGGCCCTGGCCCCTCCCCCCCGAAAACCCAGGACCTCACCCGCAACCTAGTGCCCCCACTCCGCAGCTTGGCTGGGAACTATGTGAGTATCCAGCGTAGGAATCTGGGAGTTGGGGAGGAGTGAGGAGTAGGGGAAAGACAGTCCTAACCGTGGAGGGTTCTGGTAAATGATGGGGTGAGGAGGGGCTCTTTGGATCCCACCAGTCCCCCTGTCTGGTCTA
+
>>>>>BFCAFFFG1FGGGGCECBF00A0BGA0A/AA/BAFAAE//B//B>/>/>>/B////?/?F0B1FF0>>/<EG01B11B1<F@//BG?/C?/>0?0?G<CECG1.F<<FFD<1FGFGH1FG-<CCGGGHHHHHGGGGHFHGG:CA.CFFFGF0C9/;:EGB?AFBF/CFGFFFFF??BE@BFF@FFFBFFBBFFFFEBB/EFA@FFFFFF-@@@E/BFFFBBFFFFFFFFFFFFFF@FFFFFFFFFF
@M05620:37:000000000-D9766:1:1101:21034:10873 1:N:0:89
ACCACACCTTCTACAATGAGCTGCGTGTGGCTCCCGAGGAGCACCCCGTGCTGCTGACCGAGGCCCCCCTGAACCCCAAGGCCAACCGCGAGAAGATGAACCCAGGTGAGTGGCCCGCTACCTCTTCTGGTGGCCGCCTCCCTCCTTCCTGGCCTCCCGGAGCTGCGCCCTTTCTCACTGGTTCTCTCTTCTGCCGTTTTCCGTAGGACTCTCTTCTCTGACCTGAGTCCCCTTTGGAACTCTGCAGGTTC
+
BBBBBBBBFFFFGGGGGGGFGGHHGEGEHGGHFGGGGGGGGHHHHGGGGGGGHHHFHHHEGGGGGDGGGGGHHHGGGGGHGHHGHGGGGG/CCGHHHHHHGH?FGFHHHHHHEFFFDGGDGHHHHHHHHGHEDHHGGGGGHGHHGGGGGGGBEFGGGGDD9@-.9:-@D-@FFF/F/:/B.F9FFFFBBB///:9-;DFAFB.9..;BBFFFBFFFFFEF/BB/BFBFB/;.:FBF/9BBB9/BF/BFFF/
@M05620:37:000000000-D9766:1:1101:3766:10898 1:N:0:89
ACCACACCTTCTACAATGAGTTGCGTGTGGCTCCCGAGGAGCACCCCGTGCTGCTGACCGAGGCCCCCCTGAACCCCAAGGCCAACCGCGAGAAGATGCCCAGGTGAGTGGCCCGCTACCTCTTCTGGTGGCCGCCTCCCTCCTTCCTGGCCTCCCGGAGACGCGCCCTTTCTCACTGGTTTTCTCTTTTGCCGCTTTCCGTAGGACTCTCTTACATGACCTGAGATTCCTTTGGAAATCTGCAGGTTCTA
+
1A>AAA>AFFFFCGGFEFGG3AF1ABEEA0E0FFG?AEE?EFGEFG?E/AECF11FHHBEEE?EFE/EEGGHCGEGGCEFGHHE/EEEGCGC/BC1><1<C1F/?1?0?FE/0F@C-A-01<0<00=<0CAFF-C@..:CCFCB00CF9FGFFEEG.-:--..99@@--FF/////9;B/B-:9///;9///B--;;E/BA;--;/;/:9///////9/;B/-/-//9//999/B/9//99B///-:////
@M05620:37:000000000-D9766:1:1101:17211:10915 1:N:0:89
AGTGCCAGCTCTCAATCGCACAGGGGACCCAGGGCCTGGCCCCTCCATCCAGAAAACCTATGACCTCACCCGCTACCTGGAGCACCAACTCCGCAGCTTGGCTGGGACCTATGTGAGTATCCAGCGTAGGAATCTGGGAGTTGGGGAGGAGTGAGGAGTTGGGGAAAGACAGTCCTAACCGTGGAGGGTTCTGGTAAATGATGGGGTGAGGAGGGGCTCTTTGGCTCCCACCAGTCCCCCTGTCTGGTCTA
+
AABBBFFFAFFFGGGGGFFFEEBAAEAFFGCHFEGGCDCCFBAG1FGHHGHEDG3AFFHHFE5GFFGHHGHEE//EGEHFBGHEB1CGGEFHGD/>EFHHDGHGGEGHGHHFHGHGHGHHHHHHHGDGGGHHHHHHHHHGEHHHGGGGGGGHHHHHHGHHHHGGGGGHHHHHHHHHHHHFGFGGGGGGDFGGGGGGGGGGFFGGGGFFFFFFFFFFFBFFFFFFFFFFFFFFFFFFFFFFFFFFFFFFFFF
@M05620:37:000000000-D9766:1:1101:5289:10922 1:N:0:89
ACCACACCTTCTACAATGAGCTGCGTGTGGCTCCCGAGGAGCACCCCGTGCTGCTGACCGAGGCCCCCCTGAACCCCAAGGCCAACCGCGAGAAGCCCAGGTGAGTGGCCCGCTACCTCTTCTGGTGGCCGCCTCCCTCCTTCCTGTCCTCCCGGCGCTGCGCCCTTTCTCCCTGGTTCTCTCTTCTGCCGTTTTCCGTCGGACTCTCTTCTCTGACCTGAGTCTCCTTTTGAACTCTGCAGGTTCTAGAT
+
ABABAABBFFFFGFFFGGFGGGHHGFGEGGHHHGGGGGGGGHGHHGGGGGGGHHHHGHHGGGGGGGGGGGGHEHHGGGGHGHHHHGGGGGGGGGHH0?F?C1??FGHGG0F<C>-AGGHGHHHGFGHGHCGGGDEHGHHGHHHHFG0;FGGGGDB-@GGGDBADFFFFFFFFFFB9BFFFFFFFFFFFFFF:;FFFFFB.@BCFFFFFFFFFFFE9BFFF/BBBBFFFFF/;A/BFF/BF/;FAFB;;9FB
@M05620:37:000000000-D9766:1:1101:8221:10926 1:N:0:89
ACCACACCTTCTACAATGAGCTGCGGGTGGCTCCCGAGGAGCACCCCGTGCTGCTGACCGAGGCCCCCCTGAACCCCAAGGCCAACCGCGAGAAGATGCCCAGCTGAGTGGCCCGCTACCTCATCTGGCGGCCGCCTCCCTCCTTCCTGGCCTACCGGAGCGCCACCCTTTCTCACTGGTTCTCTCTTCTGCCGTTTTCCGTAGGACTCTCTTCTCTGACCTGTGTCTACTTTGGAACTCTGCAGGTTCTA
+
1A11A>AAFFFFFAGC3BF1A1B1A00AE?FG1FGFGGG?EGFHHGCGECFCFDFCGGFG?ECEE/>EEGG0F1<EEG/<//?<?F//B@C///0?1111?1/0111<<1>.0.-<-<-C0</000<00--;----.;.:/9A/09/09;--//-----99------9-9;B///;/9-B/B/;FBF9//9;/-AFFF/9-;A--;/;///9//B//;////-//;/B/;BF///BB/999////-99/9B
@M05620:37:000000000-D9766:1:1101:7833:10931 1:N:0:89
ACCACACCTTCTACAATGAGCTGCGTGTGGCTCCCGAGGAGCACCCCGTGCTGCTGACCGAGGCCCCCCTGAACCCCAAGGCCAACCGCGAGAAGATGAACCCAGGTGAGTGGCCCGCTACCTCTTCTGGTGGCCGCCTCCCTCCTTCCTGGCCTCCCGGAGCTGCGCCCTTTCTCACTGGTTCTCTCTTCTGCCGTTTTCCGTAGGACTCTCTTCTCTGACCTGCGTCTCCTTTGGAACTCTGCAGGTTC
+
CBCBBBCCFFFFGGGGGGGGGGHHGEGFFGHHHGGGGGGGGHHHHGGGGGGGHHHHHHHGGGGGGGGGGGGHHHHGGGGHGHHHHGGGGGCGGGHHHHHGGHGFEFHFFGHHGGHHGGG-AHHHHFGHHGGHGHHGGGGGHGHHEGGGGGGGGGGGGGGC-:CFGGFFDFFFFFFFFFFFFFFFFFFFFFFFFFFFF.BEFFBF.ADBFFFFFFFF9FFF0FBFB.;;;AFFFFFFFFFFFFFFF0BFFF0
@M05620:37:000000000-D9766:1:1101:10281:10958 1:N:0:89
AGTGCCAGCTCTCAATCGCACAGGGGACCCAGGGCCTGGCCCCTCCATCCAGAAAACCTATGACCTCACCCGCTACCTGGAGCACCAACTCCGCAGCTTGGCTGGGACCTATGTGAGTATCCAGCGTAGGAATCTGGGAGTTGGGGAGGAGTGAGGAGTTGGGGAAAGACAGTCCTAACCGTGGAGGGTTCTGGTAAATGATGGGGTGAGGAGGGGCTCTTTGGCTCCCACCAGTCCCCCTGTCTGGTCTA
+
>AAAAFFF@F4FG4FGGFEGGGGHDAEFGFHHAEGEFFHHHHGHGGHGHHHHHEGGHGHGHHHHHHGHHHHGGGGGGGHBGGF1FGEHGHHHGE?EGFHHGHHFGGHHGHHHHHHFHFFHHHFFHGDGGGHGHHHHHHFGEFHHGGEGDGGHHFHHFCGHHHGGGDEHHHGHGHFHHHHHGAEGGGGGEFGGGGCFGGGGFBFGGGFFFFFFFFFFF@FFFFFFFFFEEBFDEFFFFFFFFFFFFFFFFB9
@M05620:37:000000000-D9766:1:1101:11927:10960 1:N:0:89
AGTGCCAGCTCTCAATCGCACAGGGGACCCAGGGCCTGGCCCCTCCATCCAGAAAACCTATGACCTCACCCGCTACCTGGAGCACCAACTCCGCAGCTTGGCTGGGACCTATGTGAGTATCCAGCGTAGGAATCTGGGAGTTGGGGAGGAGTGAGGAGTTGGGGAAAGACAGTCCTAACCGTGGAGGGTTCTGGTAAATGATGGGGTGAGGAGGGGCTCTTTGGCTCCCACCAGTCCCCCTGTCTGGTCTA
+
AAA>AFFFCFFFGGGGGGGGGGHHGGGGGGHH2FFGGGHHHHGHGGHHHHHHHHHHHGHHHHHHHHHHHHHGGEEGHHHH?GHHHH1?EHHHFGGGGHGHGHHGGGHHGHHGHHHHHHHHHHHHHGGGGGHHHHHHHHFGGHHHGGFGGEGHHHHHEGHHHHGGGGGHHHHHHHHHHHHHGGGGGGGGGGGGGGFGGGGGGGGGGGFFFFFFFFFFFFFFFFFFFFFFFFFFFFFFFFFFFFFFFFFFFFB
@M05620:37:000000000-D9766:1:1101:9179:10982 1:N:0:89
ACCACACCTTCTACAATGAGCTGCGTGTGGCTCCCGAGGAGCACCCCGTGCTGCTGACCGAGGCCCCCCTGAACCCCAAGGCCAACCGCGAGAAGATGCCCAGGTGAGTGGCCCGCTACCTCTTCTGGTGGCCGCCTCCCTCCTTCCTGGCCTCCCGGAGCTGCGCCCTTTCTCACTGGTTCTCTCTTCTGCCGTTTTCCGTAGGACTCTCTTCTCTGACCTGAGTCTCCTTTGGAACTCTGCAGGTTCTA
+
AAA1AAAAFFFDEFGFFFGDD1BGGAF00A00BAFEFG??//F0//AE/FG/1A1F1GFGG///FF//>>/B1B/?>?EFECHFH/<</CB@@CFCGD1?GC<FF<F01<//<CCGGGGHHHHHGHGGHHGGHGGGGGHGFHEFCFFFFFGGFGGGB?-A@GBFGGF@@FFFFFEFFFFFFFFFFFFFFFFFF@ABFFFFFFFFBFFFFFFFFFFFFFFFFFFFFBFFFFFFFFF/B/BFFFFFFFFFFFB
@M05620:37:000000000-D9766:1:1101:25649:11013 1:N:0:89
ACCACACCTTCTACAATGAGCTGCGTGTGGCTCCCGAGGAGCACCCCGTGCTGCTGACCGAGGCCCCCCTGAACCCCAAGGCCAACCGCGAGAAGATGCCCAGGTGAGTGGCCCGCTACCTCTTCTGGTGGCCGCCTCCCTCCTTCCTGGCCTCCCGGCGCTGCGCCCTTTCTCACTGGTTCTCTCTTCTGCCGTTTTCCGTAGGACTCTCTTCTCTGACCTGAGTCTCCTTTGGAACTCTGCGGGTTCTA
+
AAAAAAAACFFFFGGD3FBBFDGGEBEA00B0BBFAAEEGCHCGHEEEABEFDGFHGHFECE?>FEGGGG>GCGHGEGEHFFGGHGGEBC>>BFGB?FFHHHGGGHFGHFGGFHGGGGGHHHHHHHHHHHCHHGGGGGHGHHGHHGGGFGGGGGGGGG-;A@@F@@F@@FFFFFFFFFFBFFFFFFFFFFFFF@ABFFFFBFAAFFFFFFFFFFFFFFBFFFFFFFFBFFFFFFFFFFFFFFF-@@@FFFF
@M05620:37:000000000-D9766:1:1101:20689:11029 1:N:0:89
ACCACACCTTCTACAATGAGCTGCGTGTGGCTCCCGAGGAGCACCCCGTGCTGCTGACCGAGGCCCCCCTGAACCCCAAGGCCAACCGCGAGAAGATGCCCAGGTGAGTGGCCCGCTACCTCTTCTGGTGGCCGCCTCCCTCCTTCCTGGCCTCCCGGAGCTGCGCCCTTTCTCACTGGTTCTCTCTTCTGCCGTTTTCCGTAGGACTCTCTTCTCTGACCTGAGTCTCCTTTGGAACTCTGCAGGTTCTA
+
DDDDDDCAFFFFGGGGGGGGGGHHGEGBGFHHHGGFGGGGGHHHHGGGGEGGHHHHHHHGGGGGGGGGGGGHHHHGGGGHGHHHHGGGGGBGGGHGHHHHHGHF==GHH=FFHHGGGGGHHHHHHHHHHHGHHGGGGGHGHFGHHGGGGGFGGGGGGG@DGGGGGGFFFFFFFFHHFFFFFFFFFFFFFFFHFFDFFFFFFFFFFFFFFFFFFFFBFFFFFFFFFFFFFFFFFFFFFFFFFFFFFFFFFFB
@M05620:37:000000000-D9766:1:1101:10555:11038 1:N:0:89
ACCACACCTTCTACAATGAGCTGCGTGTGGCTCCCGAGGAGCACCCCGTGCTGCTGACCGAGGCCCCCCTGAACCCCAAGGCCAACCGCGAGAAGATGCCCAGGTGAGTGGCCCGCTACCTCTTCTGGTGGCCGCCTCCCTCCTTCCTGGCCTCCCGGAGCTGCGCCCTTTCTCACTGGTTCTCTCTTCTGCCGTTTTCCGTAGGACTCTCTTCTCTGACCTGAGTCTCCTTTGGAACTCTGCAGGTTCTA
+
>AA1AAAAFFFFFGGFFGG1FAFFEAAEGEHH1FFEGEECEHHHHGEGEEFCGFAFGGHGGGGGFEEGGGGCHCFEGGCG/<GEEFA/BCCC?C0GF11FGHHFG1GHHFFGHE@CCGGFFBHHHHHHB/<C.@CGGF.CCC.:GFBFFGEFGGGFGGGG?GFBAGF@;/BF///BFBFBBFFFFFFFFFFFB@FFFFFFFFFFFFFFFB/FFFFBFFFFFFFE-BFFFFFFFB/BBFFB/9FFFFA9BF;
@M05620:37:000000000-D9766:1:1101:2956:11044 1:N:0:89
AGCCCCAGCTCTCCATCGCACAGGGTTCCAATCGCTCGGCCCCTCCATCTAGAAACCCTACGACCGCACCCCCCCCCTCGCTCACCCCCTCTGCAGGTCGGCTGGGACCTCTGTGCGTATCCCGCGTCGGCCTCTGGGCGTTGTGGCGGCGTGCGGCGTTGGGGCCCGCCCGTCCTCCCCGTGGCGGGTTCTGGTAAATGCTGGGGTGCGGCGGGGCTCTTTGGCTCCCCCCAGTCCCCCTGTCTGGTCTA
+
>>11>>11BFFFGGGB1AA0A0B0FB0012D100B00AEF/EEAEF0BF1DD21D0BBB00A/EE/>>EEE/>//>E</>/??CGHH/>B?01?110?1//>>CGGCFEF0<C==<<<ACHHH.@CG-;A99=CB:B/A?AAA:A.9-@@@@-A@?@@-;@-@@A@@?@-@-;BFFB/;:9A??@?--9AFFFFF/;BBF/;FFF;;@----@@@-@@FFFFFB/BF?F-A=9;BFFFFF@FFFFFFFFF/
@M05620:37:000000000-D9766:1:1101:20519:11051 1:N:0:89
ACCACACCTTCTACAATGAGCTGCGTGTGGCTCCCGAGGAGCACCCCGTGCTGCTGACCGAGGCCCCCCTGAACCCCAAGGCCAACCGCGAGAAGATGAACCCAGGTGAGTGGCCCGCTACCTCTTCTGGTGGCCGCCTCCCTCCTTCCTGGCCTCCCGGCGCTGCGCCCTTTCTCACTGGTTCTCTCTTCTGCCGTTTTCCGTAGGACTCTCTTCTCTGACCTGAGTCTCCTTTGGAACTCTGCAGGTTC
+
CDDDDBCCFFFFGGGGGGGGGGHHGFGBFGHHHGGFGGGGGHGHHGGGFFGGHHHHHHHGGGGGGGGGGGGHGHHGGGGHGHHHHGGGGGFGGGHHHHHHGHGGHGHHGHHHGGHHGGGGGHHHHHHHHHHHGHHGGGGGHGHHGGGGGGGGGGGGGGGG-DFFFFFFFFFFFFHHFFFHFFFFFHFFFFFHFFFFDDFFFFFFFFFFFFFFFFHHFFFHFFFFF/BFFFFFFFHHFFFFFFFHFFFFFFB
@M05620:37:000000000-D9766:1:1101:14513:11069 1:N:0:89
ACCACACCTTCTACAATGAGCTGCGTGTGGCTCCCGAGGAGCACCCCGTGCTGCTGACCGAGGCCCCCCTGAACCCCAAGGCCAACCGCGAGAAGATGCCCAGGTGAGTGGCCCGCTACCTCTTCTGGTGGCCGCCTCCCTCCTTCCTGGCCTCCCGGAGCTGCGCCCTTTCTCACTGGTTCTCTCTTCTGCCGTTTTCCGTAGGACTCTCTTCTCTGACCTGAGTCTCCTTTGGAACTCTGCAGGTTCTA
+
ABABBBBBFFFFGFGBDGGGGGHGGEGFH?GHHGGEEECEGHHHHGGGEEGFFFEGHHHGGGGGGGGGGGGHHHHGGGGHGHHHEGGGGCCGGGHHB<GHHHHGHHHHHHGGHHGGGGGHHGHHHHHGHHGHHG--C.GGHHC/CBFGBFFGGGGGGFGGGGFF?CFAAFFFFFFFFFFFFFFFFFFFFFFFFFADFFFFFFFFDFFFFFFFFFFFFFFFFFFFFFFFFFFFFFFFFFFFFFFFFFFFFFB
@M05620:37:000000000-D9766:1:1101:4054:11078 1:N:0:89
AGGCCCAGCTCTCCATCGCACAGGGTACCGAGCGCCTGGCCCCTCCATCCAGAAAACCTATGACCTCACCCCCCACCTGGCGCACCCCCTCAGCAGCTTGGCTGGGACCTATGTGCGTATCCAGCGTCGGAATCTGGGCGTTGGGGCGGCGTGCGGCGTTGGGGCCAGCCAGTCCTAACCGTGGCGGGTTCTGGTAAATGATGGGGTGAGGAGGGGCTCTTTGGCTCCCACCAGTCCCCCTGTCTGGTCTA
+
>>>3>>AAFFFFGGGB5AA2A2FAFA4BB2BA2AA2BBFGHHGHGGHHG1BGGGHABEHH@@DFH@BBGHH/>//?EH3B1/?EEEG/>EE03B3B2B2B<FGGGGGHGH?GGGH2CGGGHH<GHGG.>C>.>GGFHH.CGFGHGF?DGABDFFFF-BDFFFFF.9.9.99:FFFF/9BFFFFF-@>FFFFFFFFFFFFFFFFFFFFFFFF/ADFFFFFFFFFFFFFFF.FFAFFFFFFFFFFFFFFFFFF
@M05620:37:000000000-D9766:1:1101:18190:11081 1:N:0:89
ACCACACCTTCTACAATGAGCTGCGTGTGGCTCCCGAGGAGCACCCCGTGCTGCTGACCGAGGCCCCCCTGAACCCCAAGGCCAACCGCGAGAAGATGCCCAGGTGAGTGGCCCGCTACCTCTTCTGGTGGCCGCCTCCCTCCTTCCTGGCCTCCCGGAGCTGCGCCCTTTCTCACTGGTTCTCTCTTCTGCCGTTTTCCGTAGGACTCTCTTCTCTGACCTGAGTCTCCTTTGGAACTCTGCAGGTTCTA
+
BBBBBBBBFFFFGGGGGFGGGFHHGEEEGAHHHGGEGCEGGHHHHGGGEEGGHHGHHHHGGGGGGGGGGGGHHHHGGGGHGGHHHGGGGGGGGGHHFFHHHHHGHHHHHHGGHHGGGGGHHHHHHHHHHHGHHGGGGGHGHHGHHGGGGGGGGGGGGGGGGGFGGGFFFFFFFFFFFFFFFFFFFFFFFFFFFFFFFFFFFFFFDFFFFFFFFFFFFFFFFFFFFFFFFFFFFFFFFFFFFFFFFFFFFFF
@M05620:37:000000000-D9766:1:1101:13471:11089 1:N:0:89
ACCACACCTTCTACAATGAGCTGCGTGTGGCTCCCGAGGAGCACCCCGTGCTGCTGACCGAGGCCCCCCTGAACCCCAAGGCCAACCGCGAGAAGATGAACCCAGGTGAGTGGCCCGCTACCTCTTCTGGTGGCCGCCGCCCTCCTTCCTGGCCTACCGGAGCTGCGACCTTTCTCACTGGTTCTCTCTTCTGCCGTTTTCCGTAGGACTATCTTCTCTGACCTGAGTCTCCTTTGGAACTATGCAGGTTC
+
>>>1A1>AFFFFFGG13BB1A1B1AABEFAFG1FFAEEE?/GFHHGAE//A/AA1BFG0EEG?EE>/EEGGFF1>EEGEE/CGF/<?/B/><//0?11>>F?CF//FGHAGH//0>ACCGGHFF00=<GHDG.C<CG--;---.;/0CFF0BF?9/C.-99@@-/B@-@@BFBB/FFFFFFFFFFFFEFF/BFFF@AAFEFFBBFFBFFF/9//;;9/9FBF/BF/B;FBFFFF/:9BBBB/;BF/9F;F/
@M05620:37:000000000-D9766:1:1101:10679:11097 1:N:0:89
ACCACACCTTCTACAATGAGCTGCGTGTGGCTCCCGAGGAGCACCCCGTGCTGCTGACCGAGGCCCCCCTGAACCCCAAGGCCAACCGCGAGAAGCCCAGGTGAGTGGCCCGCTCCCTCTTCTGGTGGCCGCCTCCCTCCTTCCTGGCCTCCCGGCGCTGCGCCCTTTCTCCCTGGTTCTCTCTTCTGCCGTTTTCCGTCGGACTCTCTTCTCTGCCCTGAGTCTCCTTTGGAACTCTGCCGGTTCTCGAT
+
CDCCCDCCFFFFGGGGGGGGGGHHGGGEHGGHHGGGGGGGGHHHHGGGGGGGHHHHHHHGGGGGGGGGGGGHHHHGGGGHGHHHHGGGGGGGGGHG?FG=F1?F=?GEFFFFGG-<FHHGHHH0G0<<G.ADDGGHGHHGHHHGGG/CCBFGG?--:DFA?--ABFFFFFFFFF090:BFFFFFFFB:BBD.;BABFDF?DB=CAFFFB0BFFFF0B.BF/;:F0FB:FBFF00;FF00::@F;A:;0;B:
@M05620:37:000000000-D9766:1:1101:7765:11107 1:N:0:89
AGTGCCAGCTCTCAATCGCACAGGGGACCCAGGGCCTGGCCCCTCCATCCAGAAAACCTATGACCTCACCCGCTACCTGGAGCACCAACTCCGCAGCTTGGCTGGGACCTATGTGAGTATCCAGCGTAGGAATCTGGGAGTTGGGGAGGAGTGAGGAGTTGGGGAAAGACAGTCCTAACCGTGGAGGGCTCTGGTAAATGATGGGGTGAGGAGGGGCTCTTTGGCTCCCACCAGTCCCCCTGTCTGGTCTA
+
>AAABF5BAFCFDDGGGEFFAAAFAEFGGGHHFGGGGGHHHGGHGG2ADGEHH3BFFEHHHHHHHGFCEHHGGEEEFFGHHGG11GFGGFFHGGGEGHHHGFHG//GFEHGHDGDHHGHHHD???CEFFEHHHHHHFCFGCCGC?DFCCDGHGHFHHDH/G/CGGGFFFHHG0C0GHFHH?;CAGEGG..CFFFFGGGGGFBF0EFFF.9F/D?FFFDEFFFFFF/:A9BFAEFFFFFFFFFFFFFFFBFF
@M05620:37:000000000-D9766:1:1101:20689:11117 1:N:0:89
AGTGCCAGCTCTCAATCGCACAGGGGACCCAGGGCCTGGCCCCTCCACCCAGAAAACCTATGACCTCACCCGCTACCTGGAGCACCAACTCCGCAGCTTGGCTGGGACCTATGGAGTATCCAGCGTAGGAATCTGGGAGTTGGGGAGGAGTGAGGAGGTGGGGAAAGACAGTTCTAACCGTGGAGGGGTTTGGTAAATGATTGGGGGAGGAGGGGCTCCTTGGCTCCCACCAGTCCCCCCGTCTGGTCTAA
+
ABAAAFFFBFFFGGGGGGGGGGHGGGGGGGHHGEGGGGHHHHGHGGH2GGGHHGHHHGHHGHHHHHHHHHHGGEEFHHHHHHHHHHHHGHHHGGGGGHHHGHHGGGHHGHHHHF32B233@FFF////?1G1111?G0/?FGHGGF-D<</<00C<C.<.;CC.CE./GHGB0C90;BF?..AA9ED-C-..;.:BF/////;FF-9-->A9DFFC-..;F/9///;EFFDFA//;F?D-9.:..;/9///
@M05620:37:000000000-D9766:1:1101:4789:11119 1:N:0:89
ACCACACCTTCTACAATGAGCTGCGTGTGGCTCCCGAGGAGCACCCCGTGCTGCTGACCGAGGCCCCCCTGAACCCCAAGGCCAACCGCGAGAAGCCCAGGTGAGTGGCCCGCTACCTCTTCTGGTGGCCGCCTCCCTCCTTCCTGGCCTCCCGGAGCTGCGCCCTTTCTCACTGGTTCTCTCTTCTGCCGTTTTCCGTAGGACTCTCTTCTCTGACCTGAGTCTCCTTTGGAACTCTGCAGGTTCTAGAT
+
ABAAAAABFFFFGGGFFGGFGGHHGGGGGDFGGGGE2EEAAFAGHGGGEFFFEGHHHHHGEG?EGGGGGGGG3BGFGGEHGHHH/FFEDDGCGAGFHHGHGHHHHHGGGHHGGGGGHHHHHHHHHDHGHHFGGGGHGHHGHHHHFGGGGFGGGGGGGGGGGGGFFFFFFBF9FFFFBFFFFFFFFFFFFFFFFFFFFFFFFFFFFFFFFFFFFFFF/FFFFFFFFFFFFFFFFFFFFFFFFFFFFFFFFFB
@M05620:37:000000000-D9766:1:1101:19259:11135 1:N:0:89
ACCACACCTTCTACAATGAGCTGCGTGTGGCTCCCGAGGAGCACCCCGTGCTGCTGACCGAGGCCCCCCTGAACCCCAAGGCCAACCGCGAGAAGATGCCCAGGTGAGTGGCCCGCTACCTCTTCTGGTGGCCGCCTCCCTCCTTCCTGGCCTCCCGGAGCTGCGCCCTTTCTCACTGGTTCTCTCTTCTGCCGTTTTCCGTAGGACTCTCTTCTCTGACCTGAGTCTCCTTTGGAACTCTGCAGGTTCTA
+
CCCCCCCCFFFFGGGGGGGGGGHHGGGBFGHHHGGGGGGGGHHHHGGGGGGGHHHHHHHGGGGGGGGGGGGEHHHGGGGHGHHHHGGGGG<CGGHHHGHHHHHGHHHHHHGGHHGGGGGHHHHHHHHHHHGHHGGGGGHGHHGHHGGGGGGGFGGGGGCGGGGGGGFFFFFFFFFFFFFFFFFFFFFFFFFFFFFFFFFFFFFFFFFFFFFFFFFFFFFFFFFFFFFBFFFFFFFFFFFFFFFFFFFFFFB
@M05620:37:000000000-D9766:1:1101:14490:11152 1:N:0:89
ACCACACCTTCTACAATGAGCTGCGTGTGGCTCCCGAGGAGCACCCCGTGCTGCTGACCGAGGCCCCCCTGAACCCCAAGGCCAACCGCGAGAAGATGCCCAGGTGAGTGGCCCGCTACCTCTTCTGGTGGCCGCCTCCCTCCTTCCTGGCCTCCCGGAGCTGCGCCCTTTCTCACTGGTTCTCTCTTCTGCCGTTTTCCGTAGGACTCTCTTCTCTGACCTGAGTCTCCTTTGGAACTCTGCAGGTTCTA
+
CCBCCCCCFFFFGGGGGGGGGGHHGGGFHGHGHGGGGGGGGHHHHGGGEGGGHHHHHHHGGGGGGGGGGGGHHHHGGGGHGHHHHGGFGCCCGGHHHHHHHHHGHHHHHHGGHHGGGGGHHHHHHHHHHHGGGGGGGGHGHHGHHGGGGGGGGGGGGG?DDGGGFGFFFFFFFFFFFFFFFFFFFFFFFFFFFFDFFFFFFFFFFFFFFFFFFFFFFFFFFFFFFFFFFFFFFFFFFFFFFFFFFFFFFF:
@M05620:37:000000000-D9766:1:1101:26070:11154 1:N:0:89
ACCACACCTTCTACAATGAGCTGCGTGCGGCTCACGAGGAGCACCCCGTGCTGCTGACCGAGGCCCCCCTGAACCCCAAGGCCAACCGCGAGAAGATGCCCAGGTGAGTGGCCCGCTACCTCTTCTGGTGGCCGCCTCCCTCCTTCCTGGCCTCCCGGCGCTGCGCCCTTTCTCACTGGTTCTCTCTTCTGCCGTTTTCCGTAGGACTCTCTTCTCTGACCTGAGTCTCCTTTGGAACTCTGCAGGTTCTA
+
AAAAAAAAFBCFFAFGDE1FE1ABABA00AA0BAFFEA//FCCG//AE/ABAEDGHE0FEG@?/?EE@E//F1GHEEEGHEHGHHEECBC<>CCHFHFFHHHEE?F1?GHGGHH@CGCCHGHHHHHHHHHFGHGCGGGHGHGGGGGGGFGGGGGGGFA-;@@@F@@F@@FFFFFFFFFFFFBFFFFFFFFFFF@BFFFFFFFABFFFBFFFFFFFFFF/BFFFBFFF/BFFFFFFFFFFFFFFFFFFFFFF
@M05620:37:000000000-D9766:1:1101:9358:11168 1:N:0:89
AGTGCCAGCTCTCAATCGCACAGGGGACCCAGAGCCCGGCCCCTCCCTCCAGAAAACCTATGACCTCACCCGCTACCTGGAGCACCACCTCCGCAGCTTGGCTGGGACCTATGTGAGTATCCAGCGTAGGCATCTGGGAGTTGGGGAGGAGTGAGGAGTTGGGGAAAGACAGTCCTAACCGTGGAGGGTTCTGGCAAATGATGGGGTGAGGAGGGGCTCTTTGGCTCCCACCAGTCCCCCTGTCTGGTATA
+
>>>1>B@B11BDGD3GGFFAEEFG0A0A0E0000B0/AAE/AA/AE/FCE0B101BBFBEBBDGHBGHHGCEE>>EF1FG0EG/0?0/?FHFGG??EFHG/0CFFC0CC0<GHGGFH>FHHHGHH@/C//1?<FFGHHGFCHFFCGGGGGGHHGHHHGHHHHGGACGH/GBFGGGGGGFG?;C?.;E@9AFGGF0:/;/BFFF/-AA?EF-;AB9@@-:FBFF/FBBAEB-AE-;B/BEB--B9FFF////
@M05620:37:000000000-D9766:1:1101:25770:11176 1:N:0:89
ACCACACCTTCTACAATGAGCTGCGTGTGGCTCCCGAGGAGCACCCCGTGCTGCTGACCGAGGCCCCCCTGAACCCCAAGGCCAACCGCGAGAAGATGCCCAGGTGAGTGGCCCGCTACCTCTTCTGGTGGCCGCCTCCCTCCTTCCTGGCCTCCCGGAGCTGCGCCCTTTCTCACTGGTTCTCTCTTCTGCCGTTTTCCGTAGGACTCTCTTCTCTGACCTGAGTCTCCTTTGGAACTCTGCAGGTTCTA
+
AA>AABBAFFFFGGGFEGGFGFHCGGGGGGFHGGGEAEEE2F2FHGEEEEEFGHHHGHHGFECFFFGEGGGFFGHGGGGGGHHHHGGCFGG@CDFGGGGHHHHGHGHHFHEFHGCCC?FHGHGHHHHBGFGGA@DGGGHGHHGHHGGGB/FFFGGG.9BGAFGGAGFF;FFFFFFFBFB;;FFF/FFFFFFFFFF?FFFFD9FDABFFFFFFFFFFFBFFFFFFFFFFFFFFEFFFFFFFFFFFFAAFFFF
@M05620:37:000000000-D9766:1:1101:17101:11182 1:N:0:89
AGTGCCAGCTCTCAATCGCACAGGGGACCCAGGGCCTGGCCCCTCCATCCAGAAAACCTATGACCTCACCCGCTACCTGGAGCACCAACTCCGCAGCTTGGCTGGGACCTATGTGAGTATCCAGCGTAGGAATCTGGGAGTTGGGGAGGAGTGAGGAGTTGGGGAAAGACAGTCCTAACCGTGGAGGGTTCTGGTAAATGATGGGGTGAGGAGGGGCTCTTTGGCTCCCACCAGTCCCCCTGTCTGGTCTA
+
BCAABFFFBFFFGGGGGGGGGGHHGGGGGGHHGGGGGGHHHHGHGGHHHHHHHHHHHGHHHHHHHHHHHHHGGGGGHHHHHGGHHHHHGHHHGGGGGHHHGHHGGGHHGHHHHHHHHHHHHHHHHGGGGGHHHHHHHHGGGHHHGGGGGGGHHHHHHGHHHHGGGGHHHHGHHHHHHHHHGGGGGGGGEFGGGGGGGGGGGGGGGGDDFFFFFFFFFFFFFFFFFFFFFFFFFFFFFFFFFFFFFFFFFFF
@M05620:37:000000000-D9766:1:1101:26214:11201 1:N:0:89
AGTGCCAGCTCTCCATCGCACAGGGTACCCAGGGCCTGGCCCCTCCATCCAGAAAACCTATGACCTCACCCGCTACCTGGAGCACCCACTCCGCAGCTTGGCTGGGACCTATGTGAGTATCCAGCGTAGGAATCTGGGCGTTGGGGCGGAGTGCGGCGTTGGGGAAAGACAGTCCTAACCGTGGAGGGTTCTGGTAAATGATGGGGTGAGGAGGGGCTCTTTGGCTCCCACCAGTCCCCCTGTCTGGTCTA
+
>A>3>BDFBFFFGGGFAAE2E2GAF44BFAFG2BEAAFGHFHGHGGHHHEHGGHHBBEGHBEGHHDFGHHH>F0>EGHBBB?FGHHE??FGB1E/E>GBBEFFFGGGHGHFGHHHFHHHHHHBGHGGCDGDDFGHHHH/@CCGHGG.<C:;CG0@B-ABBGGGG..99/;/;FFFFFFFFBFFB.ADBFFFFFFFFFFFFBFFFFFDBEFF/DFBBBBFFFFFFFFFFFFFFEFFEFFFFBFFFFFFFFFF
@M05620:37:000000000-D9766:1:1101:20651:11214 1:N:0:89
ACCACACCTTCTACAATGAGCTGCGTGTGGCTCCCGAGGAGCACCCCGTGCTGCTGACCGAGGCCCCCCTGAACCCCAAGGCCAACCGCGAGAAGATGAACCCAGGTGAGTGGCCCGCTACCTCTTCTGGTGGCCGCCTCCCTCCTTCCTGGCCTCCCGGAGCTGCGCCCTTTCTCACTGGTTCTCTCTTCTGCCGTTTTCCGTAGGACTCTCTTCTCTGACCTGAGTCTCCTTTGGAACTCTGCAGGTTC
+
A>>AA1AAFFFF3GGD3BBFABFCAEEE00FGHGG0AAF/AGAGHGGGAAFA1BAFGHCEGG?EEEEGGGGFHHGGGGGGFHHEAFGGG/<>CCHHFBHDFHGGGFGGHHHHGGHHGGGGGHHHHHGHHHHHGHHGGGGGHGHHA/FFGGGGGGGGGGGGG??FFF@@F@@FFFFFFFFFFFFFFFFFFFFFFFF@AFFFFFFFFFFFFFFFFFEFFFFFFFFFFFF;FFFFFFFFFFBFFFFFFFFFAFB
@M05620:37:000000000-D9766:1:1101:16836:11223 1:N:0:89
ACCACACCTTCTACAATGAGCTGCGTGTGGCTCCCGAGGAGCACCCCGTGCTGCTGACCGAGGCCCCCCTGAACCCCAAGGCCAACCGCGAGAAGATGCCCAGGGGAGTGGCCCGCTACCCCTTCTGGGGGGCGCCCCCCTCCTTCCCGGCCCCCCGGAGCTGCGCCCCTTCTCACTGGGTCTCTCTTTTGCCGTTTTTCCTAGGACTCTCTTTTCTGACCCGAGTCTCCCTTTGAACTCTGTAGGGTCTA
+
BCCCCCCCFFFFGGGGGGGGGGHHGGGGHGHHHGGGGGGGGHHHHGGGFGGGHHHHHHHGGGGGGGGGGGGHHHHGGGGHGHHHHGGGGGGGGGHHHH22F2/?/A/@/<<.0F->--<<.<C./D00/;--9-;9-;-C-;./00//.--;-:9@---;@.00;CAD-.A/:B0F00/.;/:BFFF90:00:-..:A./0009;09/;FFF00;BF00:B/--;9/BFB//;090000;B00909.:/;0
@M05620:37:000000000-D9766:1:1101:13869:11242 1:N:0:89
ACCACACCTTCTACAATGAGCTGCGTGTGGCTCCCGAGGAGCACCCCGTGCTGCTGACCGAGGCCCCCCTGAACCCCAAGGCCAACCGCGAGAAGATGCCCAGGTGAGTGGCCCGCTACCTCTTCTGGTGGCCGCCTCCCTCCTTCCTGGCCTCCCGGGGCTGCGCCCTTTCTCCCTGGTTCTCTCTTCTGCCGTTTTCCGTAGGACTCTCTTCTCTGACCTGCGTCTCCTTTTGAACTCTGCAGGTTCTA
+
CCCCCCCCFFFFGGGGGGGGGGHHGGGEGGHHHGGGGGEGGHHHHGGGEGGGHHHHHHHGGGGGGGGGGGGHHHHGGGGHGHHHHGGGGGGGGGHHHFHHHGEF11D0F=FAGE@-<-->1D<DG00<0/<CG--;.:GG/:E/GBFFBB.F0AEF??-;9-..--AF;BFFFB0/:BA0;090090;09:BFC.AFF0B.:.;D0B/99B9F00:090:B0B.:.-.:;0;F0;9BBB00:090A.B900
@M05620:37:000000000-D9766:1:1101:20671:11250 1:N:0:89
AGTGCCAGCTCTCAATCGCACAGGGGACCCAGGGCCTGGCCCCTCCATCCAGAAAACCTATGACCTCACCCGCTACCTGGAGCACCAACTCCGCAGCTTGGCTGGGACCTATGTGAGTATCCAGCGTAGGAATCTGGGAGTTGGGGAGGAGTGAGGAGTTGGGGAAAGACAGTCCTAACCGTGGAGGGTTCTGGTAAATGATGGGGTGAGGAGGGGCTCTTTGGCTCCCACCAGTCCCCCTGTCTGGTCTA
+
BCABBFFFCFFFGGGGGGGGGGHGGGGGGGHHGEFGGFHGHHGHGGGHHGHHHGHHHGHHHHHHHHHHHHHGGEEEHHHHGHHHHHHHGHFHEGGGGHHHGHBGGGHHGHGHHH?DHDDHHHGHHGEGGGGHHHHHFFGE?CGFC@FFGGGHFHFGHDHFHHGGGGHHFFGGHHHBCFHFGDGGGGGGAFGGGGGGGGGGGGGFGAABEFFFFF=AFFFFFFFFEEFEEFFFFFBFFFFD;EFFFFFFFFF
@M05620:37:000000000-D9766:1:1101:12291:11260 1:N:0:89
AGCGCCAGCTCTCAATCGCACACGTCTGAACTCCAGTCACTAATGCGCATCTCGTATGCCGTCTTCCGCTTGAAAAAAAAACCAACCGCGCGAAGATGACCCAGGTGCGTGGCCCGCTACCTCTTCTGGTGGCCGCCTCCCTCCTTCCTTGCCTCCCGGCGCTGCGCCCTTTCTCCCTGGTTCTCTCTTCTGCCGTTTTCCGTCGGCCTCTCTTCTCTGCCCTTCGTCTCCTTTGGAACTCTGCCGGTTCT
+
AA1>AAADAFFFFGGFAFGAE?A0AAAB12FHHH1B21BE2GHDFH/E//AGD0B/BAGGE//0/D1?EFEEHFE1BEE////??EEEEG/BCGCGFDDGHHH//?FE/F//><G-@C-<GHHHHHH00=/<CH-CGFGHGGHCGGGGG09;CFFGG.-A-A@-;-;B?@FFFFFFFF/-;FFFFFFFFFFFFF-AFFFFF-B-;--;;FBFFFFFFFB/BFF/BAFFEFFFFFFB//;BFF;B9--@BFB
@M05620:37:000000000-D9766:1:1101:23303:11265 1:N:0:89
AGTGCCAGCTCTCAATCGCACAGGGGACCCAGGGCCTGGCCCCTCCATCCAGAAAACCTATGACCTCACCCGCTACCTGGAGCACCAACTCCGCAGCTTGGCTGGGACCTATGTGAGTATCCAGCGTAGGAATCTGGGAGTTGGGGAGGAGTGAGGAGTTGGGGAAAGACAGTCCTAACCGTGGAGGGTTCTGGTAAATGATGGGGTGAGGAGGGGCTCTTTGGATCCCACCAGTCCCCATGTCTGGTCTA
+
A?>AAFBCAFFFFFGGGFEFEGGHCEEEAEHHGGGD2AFF2GEHGGFFFHHF33AGHE3AFB5GGHGHHHFGGFCEHFGFHHGCC1FEGFEHGFE/EEGGGHHE??GHEHHHHB2FF1F1B2BFF/?E/BFHHBGGGHHGEHHGCGFGCFGBFFHHHGCGGEDGGGEHHCHH:CHGHH/GGCC?CEG@9.FFFG0CFG0FGBBBAFFBFFFFFF---@EF/;//9BFBBF?DFEF///;9BFFFFBB/;BB
@M05620:37:000000000-D9766:1:1101:26014:11271 1:N:0:89
ACCACACCTTCTACAATGAGCTGCGTGTGGCTCCCGAGGAGCACCCCGTGCTGCTGACCGAGGCCCCCCTGAACCCCAAGGCCAACCGCGAGAAGATGACCAGGGGAGCGGCCCCCCACCTCGTCTCGGGGCCCCCCCCCCCCTTCCTCGCCCCCCGGCGCCCCGCCCCTTTTCACCGGTTTTCTCCTTTTGCGCTTTCCGCTCGCCTCTCTTCCCTGACCCTACTCTCCTTTTGAACTCTTCCTGGTTTT
+
CCCCDDCCFFFFGGGGGGGGGGHHGFGFEGHHHGGGGGGCGHHHHGGGGGGGHHHHHHHGGGGGGGGGGGGHHHHGGGGHGHHHHGGGGGGGGGGHHHEHFCFF/////-<-AG@---.=:..;..//.---;-:--;---;9-::B00.::.9-;-;=@@9----@;-:.000;00.-:..;BB00000000---A90:...:---:DBFFB00;B0:::///.00;0:0:000.000000000;/:0..
@M05620:37:000000000-D9766:1:1101:17584:11282 1:N:0:89
ACCACACCTTCTACAATGAGCTGCGTGTGGCTCCCGAGGAGCACCCCGTGCTGCTGACCGAGGCCCCCCTGAACCCCAAGGCCAACCGCGAGAAGCCCAGGTGAGTGGCCCGCTACCTCTTCTGGTGGCCGCCTCCCTCCTTCCTGGCCTCCCGGAGCTGCGCCCTTTCTCCCTGGTTCTCTCTTCTGCCGTTTTCCGTAGGACTCTCTTCTCTGCCCTGAGTCTCCTTTGGAACTCTGCCGGTTCTCGAT
+
BBBBBBBBFFCFGGGGGFFGGGHHGAEBC2ABFFGGGGGGGHGHHGEGE1EFFHGHHGCFGGGGEGGGGGGHFHHGGGGGGHHHHGGGCDCGGGHHGFEGGHHGFHHGG0FDGG-AGHHHHHHHHG/EGCDGGGGHGGGGHHHHG09FFGGGGGG-ADGGGGGFFFFFFFF/BF9AFFFFFFFFFFFFFFFADFFFFFF?DFFFFFFFFFFFFFF/9EFF.BFFFFFFFFFBF/BFF/BBBFFFFFF:ABF
@M05620:37:000000000-D9766:1:1101:10436:11283 1:N:0:89
ACCACACCTTCTACAATGAGCTGCGTGTGGCTCCCGAGGAGCACCCCGTGCTGCTGACCGAGGCCCCCCTGAACCCCAAGGCCAACCGCGAGAAGATGAACCCCGGGGTGTCGCCCCCTGCCTCTTCTGGTGGCCTCCTCCCTCTTTCCTGGCCTCCCCCTGTCGCCCCCTTTCTCTCTGGTTCTCTCTTCTGCCGTTCTCCCTTCGCCTCTCTTCTCTGCCTTGGGTCCCCTTTGGAACTCTGCTGGTTC
+
CCCCCCCBFFFFGGGGGGGFGFHHGGGEFGHFGGGGGGFGGHHHHGGGGGGGHHHHHHH?GGGGGGGGGGGHGHHGGGGHGHHHHGGGGGFGGGHHHHHG2</////<---/.<..---...:C:GHC000/:CH0.;//9:/;/00;000:C.CF?F..-.0/.;.;---;FFFF/BF//;FF/:B/;BF/;/;C.;/;F//;//...;A/BFFFF///BB/B//9.9..;BF/9B//////;//9;:/9
@M05620:37:000000000-D9766:1:1101:6806:11292 1:N:0:89
ACCACACCTTCTACAATGAGCTGCGTGTGGCTCCCGAGGAGCACCCCGTGCTGCTGACCGAGGCCCCCCTGAACCCCAAGGCCAACCGCGAGAAGATGCCCAGGTGAGTGGCCCGCCACCTCTTCTGGTGGCCCCCTCCCTCCTTCCCGGCCTCCCGGAGCTGCGCCCTTTCTCACTGTTTCTCTCTTCTGCCGTTTTCCGTAGGACTCTCTTCTCTTACCTGATGCTCCTTTGGAGCTCTGCAGGTTCTA
+
BBBBBBBBFFFFGGGGGGFGGFHHGEGBAEHGHFFFDGGGGHHHHGGGDGGGHHGHHHGEGGGGGGGGGGGFHHHGGGGHGHHHHGGGGG/BDGHHHH2<?2???F1<?</?<?<---.0>CD0D=<<=G<<..<:CEGAGCE/CGH/;BG9..9CC---;F/C-@DFF/:/BF/BF//;9/:B//FF/;/;/99./:;/.B...9////;///;B//9BF///////;FF/9B/;/;A///9//.;9//;
@M05620:37:000000000-D9766:1:1101:24169:11304 1:N:0:89
AGTGCCAGCTCTCAATCGCACAGGGGACCCAGGGCCTGGCCCCTCCATCCAGAAAACCTATGACCTCACCCGCTACCTGGAGCACCAACTCCGCAGCTTGGCTGGGACCTATGTGAGTATCCAGCGTAGGAATCTGGGAGTTGGGGAGGAGTGAGGAGTTGGGGAAAGACAGTCCTAACCGTGGAGGGTTCTGGTAAATGATGGGGTGAGGAGGGGCTCTTTGGCTCCCACCAGTCCCCCTGTCTGGTCTA
+
ABAAAFFFBFFFGGGGGGGAF?GDGGEEGAGH2EEEFGHHGHGHGGHHHGHHHHHGHGHHHHHHHGHHHHHGG>EGHHHHBFGHHHF1EGHGEGCGFHF3EHHGGGHHGHHDHHHHHHHHHHHHHGGGGGHHHHHHHHCFEGHHGGEGGGEHHBGHFGHFHHGGGGHHHHFHHHHHHHHHGGGGGGGGCFGGGGFGGGGGGGGGGGFFFFFFFFFFFFFFFFFFFFFFFFFFFFFFFFFFFFFFFFFFFFF
@M05620:37:000000000-D9766:1:1101:15503:11308 1:N:0:89
ACCACACCTTCTACAATGAGCTGCGTGTGGCTCCCGAGGAGCACCCCGTGCTGCTGACCGAGGCCCCCCTGAACCCCAAGGCCAACCGCGAGAAGATGCCCAGGTGAGTGGCCCGCTACCTCTTCTGGTGGCCGCCTCCCTCCTTCCTGGCCTCCCGGCGCTGCGCCCTTTCTCACTGGTTCTCTCTTCTGCCGTTTTCCGTAGGACTCTCTTCTCTGACCTGAGTCTCCTTTGGAACTCTGCAGGTTCTA
+
DDDDDDDDFFFFGGGGGGGGGGHHGGGGHGHHHGGGGGGGGHHHHGGGGGGGGHHHHHHGGGGGGGGGGGGHHHHGGGGHGHHHHGGGGGGGGGGHHHHHHFFFHFFFGHGGHHDC@<DHHHFHHFGHHFGHHGGGGGHGHHGHHGGGGGGGGGGGDC-9CFDDACFFFFFFFF0:BBFFFFFFFFFFFFFFFFFFFFFFFF.9DBBBFFFFFFFFFFBFFFB/:BBFBFFFFFFFFFFFFFFBFFFFFF0
@M05620:37:000000000-D9766:1:1101:11332:11322 1:N:0:89
AGTGCCAGCTCTCAATCGCACAGGGGACCCAGGGCCTGGCCCCTCCATCCAGAAAACCTATGACCTCACCCGCTACCTGGAGCACCAACTCCGCAGCTTGGCTGGGACCTATGTGAGTATCCAGCGTAGGAATCTGGGAGTTGGGGAGGAGTGAGGAGTTGGGGAAAGACAGTCCTAACCGTGGAGGGTTCTGGTAAATGATGGGGTGAGGAGGGGCTCTTTGGCTCCCACCAGTCCCCCTGTCTGGTCTA
+
AAA3>FFFBFFFGDGGGGGAFCHGGG?FEGHH2BE?FFHHGHFGGGHHHFHHHGHFGGGHFGFHHGGHHHG?E>>EHB3G2FGHGH11?GGBEEEGGHBGGHHGGGHHGHHHHHHHHHHHHHHHHGGFGGGHHHHHHHAFGHHHGGEGGDGHHHHHFGHHHHGGGGHGHHHHHHHHHHHHGGGGGGGGGGGGGGGGGGGGGGGGGGFFFFFFFFFFFFFFFFFFFFFFFFFFFFFFFFFFFFFFFFFFFFB
@M05620:37:000000000-D9766:1:1101:8144:11329 1:N:0:89
ACACACCTTCTACAATGAGCTGCGTGTGGCTCCCGAGGAGCACCCCGTGCTGCTGACCGAGGCCCCCCTGAACCCCAAGGCCAACCGCGAGAAGATGCCCAGGTGAGTGGCCCGCTACCTCTTCTGGTGGCCGCCTCCCTCCTTCCTGGCCTCCCGGAGCTGCGCCCTTTCTCACTGGTTCTCTCTTCTGCCGTTTTCCGTAGGACTCTCTTCTCTGACCTGAGTCTCCTTTGGAACTCTGCAGGTTCTAG
+
BB@AABBFFFFFFGGGFBFFFCGGGGEFEHHH2FE2EF?EHDHHGGGGGGGHHHHHFHGCGGGGGEEGGFGFHEGGGGHG/?GGGGE/C/BCFHHHFHHHFHGGH1FHHGGHHGGG-CHHHHHHHHHHHGHHGGGGGHGHHGHHHGGGGGGGGGGGG-BBFGGGGFFAF/FFFBFFFFFFFFFFFFFFFFFFFFFFFFFBFFDA/BFFFFFFFFFFF/FFFF/9FFFFFFFFFFBFFFFFFF/BFFBFFF9
@M05620:37:000000000-D9766:1:1101:28861:11334 1:N:0:89
ACCACACCTTCTACAATGAGCTGCGTGTGGCTCCCGAGGAGCACCCCGTGCTGCTGACCGAGGCCCCCCTGAACCCCAAGGCCAACCGCGAGAAGATGCCCAGGTGGGGGGCCCGCTACCTCTTCTTGGGGGCGCCTCCCTCCTTCCTGGCCTCCCGGCGCTGCGCCCTTTCTCACTTGGTCTCTCTTCTGGCGGTTTCCGGAGGACTCTCTTCTCTGGCCTGAGGCTCCTTTGGGACTCTTGAGGGTCTT
+
CBCCBCCCFFFFGGGGGGFGGGHHGEFBCEFFFFGEEGEGFHDHHGGGGGEGFHGHHHGGGGCEGGGGGGGHBGHGGGGHGHHHHGGEBDCFGGHHGHBGHH/?11/</-:-@DB---:FF00B000;0:;-;--;9.;EBBF/F0B00;.F0.AE.@-:9--.;-;@=FF9009;:0;0B000090;0090;--@DFBF.-.-;..//000;900;009:0./;9.9.A0BF0B.;../00000;.;/90
@M05620:37:000000000-D9766:1:1101:26703:11362 1:N:0:89
ACCACACCTTCTACAATGAGCTGCGTGTGGCTCCCGAGGAGCACCCCGTGCTGCTGACCGAGGCCCCCCTGAACCCCAAGGCCAACCGCGAGAAGATGCCCAGGTGAGTGGCCCGCTACCTCTTCTGGTGGCCGCCTCCCTCCTTCCTGGCCTCCCGGAGCTGCGCCCTTTCTCACTGGTTCTCTCTTCTGCCGTTTTCCGTAGGACTCTCTTCTCTGACCTGAGTCTCCTTTGGAACTCTGCAGGTTCTA
+
BBABCCCCFFFFFGGGGGGGGGHHGEGEGGHHHGGGGGGGGHGHHGGGEGGGHHHHHHHGGGGEGGGGGGGHFGHGGGGHGHHGGGGGFGCGGGHGFHHHHHGGFGHHGGGGHHGGGCGHHHHHHHHHGHGHHGGGGGHGHHGHHGGGGGGGGGGGGG-@CFGGGGFFFFFFFFFFFFFFFFFFFFFFFFFFFD;DFFFFFBFFF0BFFFFFFFFFFFFFFFFFFFFFFFFFFFFFFFFFFFFFFFFFFFF
@M05620:37:000000000-D9766:1:1101:18949:11370 1:N:0:89
ACCACACCTTCTACAATGAGCTGCGTGTGGCTCCCGAGGAGCACCCCGTGCTGCTGACCGAGGCCCCCCTGAACCCCAAGGCCAACCGCGAGAAGATGCCCAGGTGAGTGGCCCGCTACCTCTTCTGGTGGCCGCCTCCCTCCTTCCTGGCCTCCCGGAGCTGCGCCCTTTCTCACTGGCTCTCTCTTCTGCCGTTTTCCGTAGGACTCTCTTCTCTGACCTGAGTCTCCTTTGGAACTCTGCAGGTTCTA
+
BBABCCCCFFFFGGGGGGGGGGHHGGGEHGGFGGGGGGGGGHHHHGGGGGGGHHHHHHHGGGGGGGGGGGGHHHHGGGGHGHHHHGGGGGGGGGGHGHHHHHEFHHGHHHGGHHGGFGGHHHHHHHHHHHGHHGGGDGGGHHGHGGGGGGGGFGGGGCBCAGFFGGFFFFFFFFFFFFFFFFFFFFFFFFFFFFFDFFFFFFFDDFFFFFFFFFFFFFFFFBFFFFBFFFBFFFFFFFFFBFFFFFFFFF;
@M05620:37:000000000-D9766:1:1101:22358:11378 1:N:0:89
AGTGCCAGCTCTCAATCGCACAGGGGACCCAGGGCCTGGCCCCTCCATCCAGAAAACCTATGACCTCACCCGCTACCTGGAGCACCAACTCCGCAGCTTGGCTGGGACCTATGTGAGTATCCAGCGTAGGAATCTGGGAGTTGGGGAGGAGTGAGGAGTTGGGGAAAGACAGTCCTAACCGTGGAGGGTTCTGGTAAATGATGGGGTGAGGAGGGGCTCTTTGGCTCCCACCAGTCCCCCTGTCTGGTCTA
+
BBABBFFCAFFFGGGGGG2FGGHHGGGEGGHHG2EGCFHHHHGHGGHBHHFHHHHHHGHFHHHHHHHHHHFGGGGGHHHHHHHHHHHHGG3GGGG@ECHHGH3FFGHHGHGHHH2DGGHHHHFHHCEGGGHFFHHGHHGGEHHHGGGGGGGHFGHHFG/<GHGGGGHHHHHHHHHHHHHHGDFGGGGB9CFFGG9FBFFFGFFGG.ABFFFFFFBBBBFFFFFB/FFFFF?DAFFFFFFFBFFFFFFFFFB
@M05620:37:000000000-D9766:1:1101:9907:11394 1:N:0:89
ACCACACCTTCTACAATGAGCTGCGTGTGGCTCCCGAGGAGCACCCCGTGCTGCTGACCGAGGCCCCCCTGAACCCCAAGGCCAACCGCGAGAAGATGCCCAGGTGAGTGGCCCGCTACCTCTTCTGGTGGCCGCCTCCCTCCTTCCTGGCCTCCCGGAGCTGCGCCCTTTCTCCCTGGTTCTCTCTTCTGCCGTTTTCCGTAGGACTCTCTTCTCTGCCCTGAGTCTCCTTTGGAACTCTGCAGGTTCTA
+
AAAAAAA1BFFFGGGG3G1FGFHHGEEA00ABEEF?EEE/AGGHHGGE/AEGFHFGHHFA>@?EGEGGGGCGHGHGGEEHGHHHEFEGGG/BCFHFFGHHFHEGHHHFFGEGGHGGGGGHHHFHHHGGHHGFGCCGGFHFGHCFGFFGGBFFBFFECA??@?FF@@F<-BFFFF//9B-9B9BFFFFFFF/BB@FFFEFF-:-ABFFFFBBFFFFFBB/;9FF-9BF/BBFBBFFB/B/;BFFBF-AFFF/
@M05620:37:000000000-D9766:1:1101:23068:11402 1:N:0:89
ACCACACCTTCTACAATGAGCTGCGTGTGGCTCCCGAGGAGCACCCCGTGCTGCTGACCGAGGCCCCCCTGAACCCCAAGGCCAACCGCGAGAAGATGCCCAGGTGAGTGGCCCGCTACCTCTTCTGGTGGCCGCCTCCCTCCTTCCTGGCCTCCCGGAGCTGCGCCCTTTCTCACTGGTTCTCTCTTCTGCCGTTTTCCGTAGGACTCTCTTCTCTGACCTGAGTCTCCTTTGGAACTCTGCAGGTTCTA
+
ABABBABBFFFFGGGBFFGGFGHHGGGEE?FFGGGGDGGEGHGHHGGGGGGG5FHGHHHGEEEGGGGFGGGHHHHGGGGHGHHHHGGGGGGGGGHGHHHHHHHGHHHHHHGGHHGGGGGHHHHHHHHHHHGHHGGGGGHGHHGHHGGGGGGGGGGGGGGGGGGGGGFFFFFFFFFFFFFFFFFFFFFFFFFFFFFFFFFFFFFFFFFFFFFFFFFFFFFFFFFFFFFFFFFFFFFFFFFFFFFFFFFFFFB
@M05620:37:000000000-D9766:1:1101:26503:11404 1:N:0:89
ACCACACCTTCTACAATGAGCTGCGTGTGGCTCCCGAGGAGCACCCCGTGCTGCTGACCGAGGCCCCCCTGAACCCCAAGGCCAACCGCGAGAAGATGCCCACGTGAGTGGCCCGCTCCCTCTTCTGGTGGCCGCCTCCCTCCTTCCTGGCCTCCCGGCGCTGCGCCCTTTCTCACTGGTTCTCTCTTCTGCCGTTTTCCGTAGGCCTCTCTTCTCTGACCTGAGTCTCCTTTGGAACTCTGCAGGTTCTA
+
AAAAAAAAFFFFG3GGAGGFGBHHGA0B00BB1FF0EFEGGHHHHGGGCEEFHHGCHHHGCGCFG/EGGGG>GCGGGE/G/?GHHG//>BC@CGCG1FBFFF/>?FEGHFGFHH@@C-<EHH/DFGFFDC?GHCGGGFECGHGGBG/CB/;FFFFE.-;-;=@F-9-@-:/:BFBFFFFFF/FB9FFFFFFEF@ABFFFFFF-;B/FFFFFFFFFFF/BFFFF/F9BFF//;BBFFFFFFFBFFFFAFFF;
@M05620:37:000000000-D9766:1:1101:2432:11410 1:N:0:89
ACCACACCTTCTACAATGAGCTGCGTGTGGCTCCCGAGGAGCACCCCGTGCTGCTGACCGAGGCCCCCCTGAACCCCAAGGCCAACCGCGAGAAGATGCCCACGTGAATGGCCCCCTACCTCTTCCGGTGGCCGCCTCCCTCCTTCCTGGCCTCCCGGTACCGCGCCCTTTCTCACTGGTTCTCTCTTCTGCCGTTTTCCGTACGACTCTCTTCCCTGACCTGAATCCCCTTTGGACCTCTGCAGGTTCTA
+
BABBB4AAFFFFFGGGEGGGGFHHGEEGFGHHHFGG2EGAAGEHHGGGEEGG5FFGDHHEEG0EGFEGGGFGEGGGGGEGFHHH/FFGGCDCC/F1?11FGF/A?GA/??10GH-<<.0FDG1GD0<<-<.CG?@CAAHGH/CFGBFGG/AFFFEA.@9-.0:--=BB-:FFFF/99;.9;/BB/BFF/;FB/9ADFF/B.9..;.;.DFFFFB/.//.;/:.//;;/9A.;FF///;9FBF//9FFFFB/
@M05620:37:000000000-D9766:1:1101:11125:11414 1:N:0:89
ACCACACCTTCTACAATGAGCTGCGTGTGGCTCCCGAGGAGCACCCCGTGCTGCTGACCGAGGCCCCCCTGAACCCCAAGGCCAACCGCGAGAAGATGAACCCAGGTGAGTGGCCCGCTACCTCTTCTGGTGGCCGCCTCCCTCCTTCCTGGCCTCCCGGAGCTGCGCCCTTTCTCACTGGTTCTCTCTTCTGCCGTTTTCCGTAGGACTCTCTTCTCTGACCTGAGCCTCCTTTGGAACTCTGCAGGTTC
+
CCCCCCCCFFFFGGGGGGGGGGHHGGGEGGHHHGGGGGGGGHHHHGGGGGGGHHHHHHHGGGGGGGGGGGGHHHHGGGGHGHHHHGGGGGGGGGHHHHHHFGDEHC1==G1=/=F.-C-<A/<GH0DGHH0/CGH?FG..;EH/E/CBB00/;F09;EG--AD.0;--.--;0;0:90F0/B0000;BF0F0F00-A./:9BFBF..B9//;FF900;0009B9//:0;B/.99BF/BB00FFFFB0.A00
@M05620:37:000000000-D9766:1:1101:28888:11422 1:N:0:89
ACCACACCTTCTACAATGAGCTGCGTGTGGCTCCCGAGGAGCACCCCGTGCTGCTGACCGAGGCCCCCCTGAACCCCAAGGCCAACCGCGAGAAGATGCCCAGGTGAGTGGCCCGCTACCTCTTCTGGTGGCCGCCTCCCTCCTTCCTGGCCTCCCGGAGCCGCGCCCTTTCTCACTGGTTCTCTCTTCTGCCGTTTTCCGTAGGACTCTCTTCTCTGACCTGAGTCCCCTTTGGAACTCTGCAGGTTCTT
+
AAAB>AA3>BB@FDBFGG5FGGHFGEEBAE2ABAFB2E2A2A2BBAEEEEAA5FGHGGGF@@0>BEE>EEFH3GHFEDFHGGGHHGGE>>/BCGHFHHHHFHEF<F1?FGA?FG->>-CHHFHH0DDHHHD..<:DGAEEGFDFHBF00CAFG9EE9?-9A.-A@-@ADFFFFE9FFFFF///9;FFE9/;:B=D?FFFFFFADFFFFFBFFF99B;B/:BFF/;///9.BFFFFBB/BBFFFFFFFFBB/
@M05620:37:000000000-D9766:1:1101:17954:11429 1:N:0:89
ACCACACCTTCTACAATGAGCTGCGTGTGGCTCCCGAGGAGCACCCCGTGCTGCTGACCGAGGCCCCCCTGAACCCCAAGGCCAACCGCGAGAAGCCCAGGTGAGTGGCCCGCTACCTCTTCTGGTGGCCGCCTCCCTCCTTCCTGGCCTCCCGGAGCTGCGCCCTTTCTCACTGGTTCTCTCTTCTGCCGTTTTCCGTAGGACTCTCTTCTCTGACCTGAGTCTCCTTTGGAACTCTGCAGGTTCTAGAT
+
CCCBCCCCFFFFGGGGGGGGGGHHGGGGHGHGHGGGGGGGGHHHHGGGGGGGHHHHHHHGGGGGGGGGGGGHGHGGGGGHGHHHHGGGGGGGGGH2=/G==?1FGHHGEHEDGC-@GHH1D=0=00<CGCD?CDGHGHHGCHHHGF/FABFGGD---;:FF--ADF/BFFB0FFFF0B9BFFFFBB:B0BF99:AB9AFF.DBFFFFFFFFBBFB0FFFEF9FFFFFFF0B/099B9BB099A:BFFB0BB
@M05620:37:000000000-D9766:1:1101:12971:11442 1:N:0:89
AGTGCCAGCTCTCAATCGCACAGGGGACCCAGGGCCTGGCCCCTCCATCCAGAAAACCTATGACCTCACCCGCTACCTGGAGCACCAACTCCGCAGCTTGGCTGGGACCTATGTGAGTATCCAGCGTAGGAATCTGGGAGTTGGGGAGGAGTGAGGAGTTGGGGAAAGACAGTCCTAACCGTGGAGGGTTCTGGTAAATGATGGGGTGAGGAGGGGCTCTTTGGCTCCCACCAGTCCCCCTGTCTGGTCTA
+
AAAABFFFBFFFGGGGGGGFGGHHGGGGGGHHGGGGGGHHHHGHGGHHEGHHHHHHHGGFHHHHHHHHHHGGGEEGHGHHGGHHHHHHGHHHGGGGGHHHGHGGGGHHGHHHHHHGHGHHHHHHHGGGGFHHHHHHHGGGDHHHGGGGGGGFGHHHFGHGHFGGGGHHHHHHHHFHHHHHGGGGGGGGCFGGGGGGGGGGGGGGGGFFFFFFFFFFFFFFFFFFFFFFFFFFFFFFFFFFFFFFFFFFFFB
@M05620:37:000000000-D9766:1:1101:24488:11454 1:N:0:89
ACCACACCTTCTACAATGCGCTGCGTGTGGCTCCCGAGGAGCACCCCGTGCTGCTGACCGAGGCCCCCCTGAACCCCAAGGCCAACCGCGCGAAGATGCCCAGGTGAGTGGCCCGCTACCTCTTCTGGTGGCCGCCTCCCTCCTTCCTGGCCTCCCGGAGCTGCGCCCTTTCTCACTGGTTCTCTCTTCTGCCGTTTTCCGTAGGACTCTCTTCTCTGACCTGAGTCTCCTTTGGAACTCTGCAGGTTCTA
+
AAAAAAA1CFFFGGGFGG1AECGGGAEAAACBFABE?EGGGHHHHGG?ABAFDGFHHHH/EECEGGGEGECGHHHGGGGHGHHHHGGCCG/<BCCC1GFHHHHGGHHFGHEEGHGCGGGHHHFGHHHHFHGCGCC@GGGGGGBFGFFGGF?FFFGGBG:@@FFF<@B=-9BFFFFFFFF9FFFFFFFFFFFFF@AAFEFFBFFFFFFFFFFBFFFFFFFFFFFFFFF/B//BBFFFFFFFFFFFFFFFFFF
@M05620:37:000000000-D9766:1:1101:23082:11460 1:N:0:89
AGTCCCAGCTCTCCATCGCACAGGGGACCCAGGGCCTGGCCCCTCCATCCAGAAAACCTATGACCTCACCCGCTACCTGGAGCACCCACTCCGCAGCTTGACTGGGACCTATGTGAGTATCCAGCGTAGGCATCTGGGAGTTGGGGAGGCGTGCGGCGTTGGGGACAGACCGTACTAACCGTGGAGGGTTCTGGTAAATGAAGGGGTGAGGAGGGGCACTTTGGCTCCCACCAGACCCCCTGTCTGGCCTA
+
>A>3>BFCCFFFGCGFBEE2E?GAF22AA2BF2AE22BFG2FFGGGFGFFFG3FG2FEHGBB5FH5BFHFF>E>>EGHBF2BBGHH11?FG2>??E>F3B03BGG/0BEG2BGD?333BFGHGDGGGADG2<FGHFHG0<?CFF/>.>C.AGG.AD--=-;F-;9-.:9C.AE.EG0;BF-AEF.AD-;.FFFFFFFBBF//;B.9DCFFFEAD;FA-;:FF/;B/BEE.;D.A.;A.ADC./:;FF/;9;
@M05620:37:000000000-D9766:1:1101:22232:11487 1:N:0:89
AGTGCCAGCTCTCAATCGCACAGGGGACCCAGGGCCTGGCCCCTCCATCCAGAAAACCTATGACCTCACCCGCTACCTGGAGCACCAACTCCGCAGCTTGGCTGGGACCTATGTGAGTATCCAGCGTAGGAATCTGGGAGTTGGGGAGGAGTGAGGAGTTGGGGAAAGACAGTCCTAACCGTGGAGGGTTCTGGTAAATGATGGGGTGAGGAGGGGCTCTTTGGCTCCCACCAGTCCCCCTGTCTGGTCTA
+
BCABBFFFCFFFGGGGGGGGGGHHGGGGGGHHGGGGGGHHHHGHGGHHHHGHHHHHHGHHHHHHHHHHHHHGGGGGHHHHHHHHHHHHGHHHGGGGGHHHGHHGGGHHGHHHHHHHHHHHHHHHHGGGGGHHHHHHHHHGGHHHGGGGGGGHHHHHHGHHHHGGGGHHHHHHHHHHHHHHGGGGGGGGGFGGGGGGGGGGGGGGGGFFFFFFFFFFFFFFFFFFFFFFFFFFFFFFFFFFFFFFFFFFFFF
@M05620:37:000000000-D9766:1:1101:14047:11487 1:N:0:89
ACCACACCTTCTACAATGAGCTGCGTGTGGCTCCCGAGGAGCACCCCGTGCTGCTGACCGAGGCCCCCCTGAACCCCAAGGCCAACCGCGAGAAGATGCCCAGGTGAGTGGCCCGCTACCTCTTCTGGTGGCCGCCTCCCTCCTTCCTGGCCTCCCGGAGCTGCGCCCTTTCTCACTGGTTCTCTCTTCTGCCGTTTTCCGTAGGACTCTCTTCTCTGACCTGAGTCTCCTTTGGAACTCTGCAGGTTCTA
+
CCBCCCCDFFFFGGGGGGGGGGHHGGGEHGHHHGGGGGGGGHHHHGGGGGGGHHHHHHHGGGGGGGGGGGGHHHHGGGGHGHHHHGGGGGGGGGHHHHHHHHHGHHHHHHGGHHGGGGGHHHHHHHHHHHGHHGGGGGHGHHGHHGGGGGGGGGGGGGGGGGGGGGFFFFFFFFFFFFFFFFFFFFFFFFFHFFFFFFHFFFFFFFFFFFFFHHHFHFFFFHFFFHHFHFFFFFFFFFFFFFFFFFFFFFB
@M05620:37:000000000-D9766:1:1101:5483:11493 1:N:0:89
ACCACACCTTCTACAATGCGCTGCGTGTGGCTCCCGAGGAGCACCCCTTGCTGCTGACCGAGGCCCCCCTGAACCCCAAGGCCAACCGCGCGAAGCCCAGGCGAGTGGCCCGCTACCTCTTCTGGTGGCTGCCTCCCTCCTTCCTGTCCTCCCGGCGTTGCGCCCTTTCTCCCTTGTTCTCTCTTCTGCCGTTTTCCGTCGGACTTTCTTCTCTGCCTTGCGTTTCCTTGTGATCCCCTCCGGTTTTCGCT
+
A>AA>>A11BBDFFFGGG1AEEGGGFGBAEFCFAAB/E/AEGAGGEE/BBBGFHHHGGH/>@EEFEGEECFG1GHEEEGHGH?FHGFG@C/>BCG/<??/??<->>FF>0<<<--<<GHCGHH00;CC;.;;G0;CEFGGGGGGGB;;9;CFG.=A?-9;B@;;@@FFFF/;FFFBFB9;/;;BFFF9/;@;;FF9/;;F@@;-;//;BFFF9FF9;/99F@F-;/;9;/;;////;9;-9A;-99;/;-;
@M05620:37:000000000-D9766:1:1101:19722:11497 1:N:0:89
ACCACACCTTCTACAATGAGCTGCGTGTGGCTCCCGAGGAGCACCCCGTGCTGCTGACCGAGGCCCCCCTGAACCCCAAGGCCAACCGCGAGAAGATGCCCAGGTGAGTGGCCCGCTACCTCTTCTGGTGGCCGCCTCCCTCCTTCCTGGCCTCCCGGAGCTGCGCCCTTTCTCACTGGTTCTCTCTTCTGCCGTTTTCCGTAGGACTCTCTTCTCTGACCTGAGTCTCCTTTGGAACTCTGCAGGTTCTA
+
BBBBBBBBFFFFGGGGGG5FGGHHGGGEGGHHHFFGGGGGGHHHHGGAEGGGHHHHHHHEEGGGGGGGGGGHHHHGGGGHGHHHHGGGGG/CGGHHHHHHHHHGHHHHHHGGHHGGGGGHHHHHHHHHHHGHHGGGGGHGHHGHHGGGGGGGGGGGGGFGGGGGGGFFFFFFFFFFFFFFFFFFFFFFFFFFFFFFFFFFFFFFFFFFFFFFFFFFFFFFFFFFFFFFFFFFFFFFFFFFFFFFFFFFFFF
@M05620:37:000000000-D9766:1:1101:20892:11501 1:N:0:89
ACCACACCTTCTACAATGAGCTGCGTGTGGCTCCCGAGGAGCACCCCGTGCTGCTGACCGAGGCCCCCCTGAACCCCAAGGCCAACCGCGCGAAGATGCCCAGGTGAGTGGCCCGCTACCTCTTCTGGTGGCCGCCTCCCTCCTTCCTGGCCTCCCGGAGCTGCGCCCTTTCTCACTGGTTCTCTCTTCTGCCGTTTTCCGTAGGACTCTCTTCTCTGACCTGAGTCTCCTTTGGAACTCTGCAGGTTCTA
+
BBBABBBBFFFFGGGG5FGBGEHHGAEBEAGAAFFEEEGGGHHHHGGGDFGGGHGHHHGGCGGGG?EGGGGCGEHGGGDHECGHHGE<DG/<<D@A<GBCGH/FGHHHHHGGHFCCGGGHHHHHHHFHHHGHGGGGGGEFGGGGGGFGBBFGGFGGGG;;-.9BB>ABBFFFFFFFFFFFFFFFFFFFFFFFFBFFFFBFFFFFFFFFFFFFFFEFFFFFFFFBBBFBFFFFFFFFFFFFFFFFFFFFFFB
@M05620:37:000000000-D9766:1:1101:11120:11501 1:N:0:89
AGTGCCAGCTCTCAATCGCACAGGGGACCCAGGGCCTGGCCCCTCCATCCAGAAAACCTATGACCTCACCCGCTACCTGGAGCACCAACTCCGCAGCTTGGCTGGGACCTATGTGAGTATCCAGCGTAGGAATCTGGGAGGTGGGGAGGAGTGAGGAGTTGGGGAAAGACAGTCCTAACCGTGGAGGGGTCTGGTAAATGATGGGGTGAGGAGGGGCTCTTTGGCTCCCACCAGTCCCCCTGTCTGGTCTA
+
AA>A1BD@11B@EGFDGAAFEE0EFGC?FGE0FG0E//C0BGE/AEC1DFB1DGHHHGFCFFGFGGGFFGHEE/EGHBDGGF0/BFGH>0@GGG/EE0FCEFF/EGFFF0BDFGF2F>>FFHHB0?<A@CBFCD1FHH0F/?FFGG.@C?C<G0FHEC<GDGGGAAGEBCHB0:GF0B/F?9;A.EFG-9;CFGBBBF/;/9BFFF-@-9F/AB?@;9ABFFFFFFFFFFABF?9BFFFF-9BFB/F/9B/
@M05620:37:000000000-D9766:1:1101:12911:11506 1:N:0:89
AGTGCCAGCTCTCAATCGCACAGGGGACCCAGGGCCTGGCCCCTCCATCCAGAAAACCTATGACCTCACCCGCTACCTGGAGCACCAACTCCGCAGCTTGGCTGGGACCTATGTGAGTATCCAGCGTAGGAATCTGGGAGTTGGGGAGGAGTGAGGAGTTGGGGAAAGACAGTCCTAACCGTGGAGGGTTCTGGTAAATGATGGGGTGAGGAGGGGCTCTTTGGCTCCCACCAGTCCCCCTGTCTGGTCTA
+
AA>AAFBC3FFFG4GGFFGGEEHFFGGEEG2AFEFEFAGFGHGAEG2GFHADF3BFGGGGHGEHHGGBGGHGEE/EHGHHFHHHHHEGEFHHGGGGGGHHFHHGEAHHGGHHHFHHHHGHHFBFGGGDGGFGHHFHGE0FAFGGGC<CCCEHHHGFGFGGDF?GEDHHBGHGHHHFCFHH@GE@AAD@GGGFFGBFFGGGBFBFGGDBFAFBD?B;BBEFFFFFFFFFF.F?AFFFFFFFBFFFBFFFFF/
@M05620:37:000000000-D9766:1:1101:19706:11507 1:N:0:89
ACCACACCTTCTACAATGAGCTGCGTGTGGCTCCCGAGGAGCACCCCGTGCTGCTGACCGAGGCCCCCCTGAACCCCAAGGCCAACCGCGAGAAGATGCCCAGGTGAGTGGCCCGCTACCTCTTCTGGTGGCCGCCTCCCTCCTTCCTGGCCTCCCGGAGCTGCGCCCTTTCTCACTGGTTCTCTCTTCTGCCGTTTTCCGTAGGACTCTCTTCTCTGACCTGAGTCTCCTTTGGAACTCTGCAGGTTCTA
+
DDCDDCDCFFFFGGGGGGGGGGHHGGGGHGHHHGGGGGGGGHHHHGGGEGGGHHHHHHHGGGGGGGGGGGGHHHHGGGGHGHHHHGGGGGGGGGHHHHEHHFCGFFDGF1FFGHCDC-@GB0<GGGDHG<EGHGCG.:GEFGGFHBFB0FFFFAFGCFCBD.0C??DFCFFF00:B00;:B0:;:B0FBBBBFAAFFF0FDBAAD0B/:0:BFFFFF00BFFFBFFFBBFBFF0FEFBFFBBFBFFABFB0
@M05620:37:000000000-D9766:1:1101:11105:11514 1:N:0:89
AGTGCCAGCTCTCCATCGCACAGGGGACCCAGGGCCTGGCCCCTCCATCCAGAAAACCTATGACCTCACCCGCTACCTGGGGCACCCACTCCGCAGCTTGGCTGGGACCTATGTGAGTATCCAGCGTAGGAATCTGGGAGTTGGGGAGGAGTGAGGAGTTGGGGAAAGACAGTCCTAACCGTGGAGGGTTCTGGTAAATGATGGGGTGAGGAGGGGCTCTTTGGCTCCCACCAGTCCCCCTGTCTGGTCTA
+
>A>>>DFFBFFFG4FGGFGAECHGG2BAEEDH2BBAFFHHHHGGGG2GFFHHHFHFGEHHFFGHHDGGHHH>E/>>GHBF1>EEFGE??GHBAE?EEHBGGHHGGGHHGHHHHHHHHHHHHHFHHGGGGGHEGFHHHH0FGHHHGG.CG.CHH0GHBEHHHGGGC:CFBGGFHHHGGGGGGGGGDFGGGGGGGGGGGGGGEGFFFFFFFFFBDFFFFFFFFFFFFFFFFFFFEFFFFFFFFFFFFFFFFF/
@M05620:37:000000000-D9766:1:1101:28390:11522 1:N:0:89
AGTGCCAGCTCTCAATCGCACAGGGGACCCAGGGCCTGGCCCCTCCAGCCAGAAAACCTATGACCTCACCCGCTACCTGGAGCACCAACTACGCAGCTTGGCTGGGACCTATGTGAGTATCCAGCGTAGGAATCTGGGAGTTGGGGAGGAGTGAGGAGTTGGGGAAAGACAGTCCTAACCGTGGAGGGTTCTGGTAAATGATGGGGTGAGGAGGGGCTCTTTGGATCCCACCAGTCCCCCTGTCTGGTCTA
+
AB>ABFFBAFFFGGGGGG2AEEHHGGGEFGHHG2EEEFHFFHGHGGH3BFFHFHHGFFG3GHHHHHHHHHFGGGGGHHHHHHHHHHHHGH3FFGGEEHHHGH3FFDH0?GFFHHFHH1FDGHHHHCGFGGHGHHHHHHHGAGHHGGGGCDGHFHHHFF//=/<::EHHHHHFHHHHHGGF?9CBGGGG.9AFGG0CFFFFGFFGG.D?EFFFFF--@9AFFFF//9BFF/;AAFF9B/E.B.BF/FFFFFB
@M05620:37:000000000-D9766:1:1101:6987:11555 1:N:0:89
ACCACACCTTCTACAATGAGCTGCGTGTGGCTCCCGAGGAGCACCCCGTGCTGCTGACCGAGGCCCCCCTGAACCCCAAGGCCAACCGCGAGAAGCCCAGGTGAGTGGCCCGCTACCTCTTCTGGTGGCCGCCTCCCTCCTTCCTGGCCTCCCGGAGCTGCGCCCTTTCTCACTGGTTCTCTCTTCTGCCGTTTTCCGTAGGACTCTCTTCTCTGACCTGAGTCTCCTTTGGAACTCTGCAGGTTCTAGAT
+
CCCBBABBFFFFGGGGGGGGGGHHGGGGHFHHHGGGAEGEEGFHHGGGFGGGFHHHHHHGCGCGGGGGGGGHHHHGGGGHGGHH/FEGGGGGGAHGHHCGGHHHHHHGGHHGGGGGHHHHHHHHHDG?GFCDCGGHGHHGHHHHFGBFFGGGGGFCACFFGFGFFFFFFFF/BFFFFFFFFFFFFFFFFFFDFFFFFFFA?D9FFFFFFFFFFFFFFFFFFFFFFFFFFFFFFFFFFFFFFFFFFFFFFFF
@M05620:37:000000000-D9766:1:1101:12292:11574 1:N:0:89
ACCACACCTTCTACAATGAGCTGCGTGTGGCTCCCGAGGAGCACCCCGTGCTGCTGACCGAGGCCCCCCTGAACCCCAAGGCCAACCGCGAGAAGATGCCCAGGTGAGTGGCCCGCTACCTCTTCTGGTGGCCGCCTCCCTCCTTCCTGGCCTCCCGGAGCTGCGCCCTTTCTCACTGGTTCTCTCTTCTGCCGTTTTCCGTAGGACTCTCTTCTCTGACCTGAGTCTCCTTTGGAACTCTGCAGGTTCTA
+
>11>AA1AFFF1AFG1AAGA1BA1ABABFAHHFG0AEAE/AGHHHGAG/AE/FA1BGGBECGGGA/>EEGGGHC>?EGGEEEHC/?EEG/></B<GD11FGHFA11FHHFFGHE-CCC@GGFFHD0<DGC?HF?-AA.:;GGG/;9CFGGGGFG.9C-;9-AB/AAF-;FFFBB/BBFFFFBFFFFFFBFBBF@BBFFFFFBF-9/9BFFFFB99FBB/BFF-/;99BFFBFFF/9B//:9F/BFF-BFF/
@M05620:37:000000000-D9766:1:1101:15863:11597 1:N:0:89
ACCACACCTTCTACAATGAGCTGCGTGTGGCTCCCGAGGAGCACCCCGTGCTGCTGACCGAGGCCCCCCTGAACCCCAAGGCCAACCGCGAGAAGCCCAGGTGAGTGGCCCGCTACCTCTTCTGGTGGCCGCCTCCCTCCTTCCTGGCCTCCCGGAGCTGCGCCCTTTCTCACTGGTTCTCTCTTCTGCCGTTTTCCGTAGGACTCTCTTCTCTGACCTGAGTCTCCTTTGGAACTCTGCAGGTTCTAGAT
+
CCCCCCCCFFFFGGGGGGGFGGHHGGGGHGHHHGGGGGGGGHHHHGGGGGGGHHHHHHHGGGGGGGGGGGGHHHHGGGGHGHHHHGGGGGGGGGHHHHHHGHHHHHHGGHHGGGCGHHHHHHHHHGHGHHGGGGGHGHHGHHHHGGGGGGGGGGG?DGGGGGGFFFFFFFFFFFFFBFFFFFFFFFFFFFFDFFFFFFFFFFFFFFFFFFFFFFFFFFFFFFFFFFFFFFFFFFFFFFFFFFFFFFF0BF;
@M05620:37:000000000-D9766:1:1101:18423:11603 1:N:0:89
AGTGCCAGCTCTCAATCGCACAGGGGACCCAGGGCCTGGCCCCTCCATCCAGAAAACCTATGACCTCACCCGCTACCTGGAGCACCAACTCCGCAGCTTGGCTGGGACCTATGTGAGTATCCAGCGTAGGAATCTGGGAGTTGGGGAGGAGTGAGGAGTTGGGGAAAGACAGTCCTAACCGTGGAGGGTTCTGGTAAATGATGGGGTGAGGAGGGGCTCTTTGGCTCCCACCAGTCCCCCTGTCTGGTCTA
+
BBAABFFFBFFFGGGGGGGGGGHHGGGGGGHHGGGGGGHHHHGHGGHHHHHHHHHHHGHGHHHHHHHHHHHGGEGGHHHHHHHHHHHHGHBHGGGGGHHHGHHGGGHHGHHHHH?GHHHHHGHHHGGGGGHHHHHHHGGGGHHHGGGGGGGHHHHHHGFHHFFGGGHHHHHHHHHHHHHHGGGGGGGGGGGGGGBGFGGGGGGGGGFFFFFFFF-BFFFFFFFFFFFFFFFFFFFBFFFDFFFFFFFFFFB
@M05620:37:000000000-D9766:1:1101:18713:11609 1:N:0:89
ACCACACCTTCTACAATGAGCTGCGTGTGGCTCCCGAGGAGCACCCCGTGCTGCTGACCGAGGCCCCCCTGAACCCCAAGGCCAACCGCGAGAAGATGCCCAGGTGAGTGGCCCGCTACCTCTTCTGGTGGCCGCCTCCCTCCTTCCTGGCCTCCCGGAGCTGCGCCCTTTCTCACTGGTTCTCTCTTCTGCCGTTTTCCGTAGGACTCTCTTCTCTGACCTGAGTCTCCTTTGGAACTCTGCAGGTTCTA
+
BBBCCBCACFFFGGGGGGGGGGHHGEGBCFHGHGFFDGEGEHDHHGGEEEGGGHGHHGGEFFGGGGGGGGGGHHHGGGGHGGHHHGGGDG<BCGHGHHHHHHHGHHHHHHGGHHGGGGGHHHHHHHHHHGGHHGGGGGHGHHGHHGGGGGGGGGGGGG-ADGFGGGFFFFFFFFFFFFFFFFFFFFFFFFFFFFFFFFFFFFFFFFFFFFFFFFFFFFBFFFFFFFFFFFFFFFFFFFFFFFFFFFFFFFB
@M05620:37:000000000-D9766:1:1101:17110:11610 1:N:0:89
AGTGCCAGCTCTCAATCGCACAGGGGACCCAGGGCCTGGCCCCTCCATCCAGAAAACCTATGACCTCACCCGCTACCTGGAGCACCAACTCCGCAGCTTGGCTGGGACCTATGTGAGTATCCAGCGTAGGAATCTGGGAGTTGGGGAGGAGTGAGGAGTTGGGGAAAGACAGTCCTAACCGTGGAGGGTTCTGGTAAATGATGGGGTGAGGAGGGGCTCTTTGGCTCCCACCAGTCCCCCTGTCTGGTCTA
+
AA>AAFFFAFFFGGGGGGGCGGHFGGGGGGHHGGGGGGHHHHGHGGHHHHHHHHHGHGHHGHHHHHHHHHHGGEFGHHGHHHHHFHHHGHHHGFGGGFHHGHHGGFHHGHHHHHHHHHHHHHHHGGEGGGHHHHHHHHGGGHHHGGGGGGGHHHHHHGHHHHGGGGHHHHHHHHHHFHHHGGGGGGGGFGGGGGGGGGGGGGGGGGFFFFFFFFFFCFFFFFFFFFFFFFFFFFFFFFFFFFFFFFBBFFF
@M05620:37:000000000-D9766:1:1101:13065:11626 1:N:0:89
ACCACACCTTCTACAATGAGCTGCGTGTGGCTCCCGAGGAGCACCCCGTGCTGCTGACCGAGGCCCCCCTGAACCCCAAGGCCAACCGCGAGAAGATGCCCAGGTGAGTGGTCCGCTACCTCTTCTGGTGGCCGCCTCCCTCCTTCCTGGCCTCCCGGAGCTGCGCCCTTTCTCACTGGTTCTCTCTTCTGCCGTTTTCCGTAAGACTCTCTTCTCTGACCTGAGTCTCCTTTGGAACTCTGCAGGTTCTA
+
BBBBBBBBFFFFGGGGFGGDGFHFGFGFHEGHHGGGGGGGGHHHHGGGEEGGHHHHHHHGGGGGGEGGGGGHHFHGGGGHGHHHHGGGGG<B@DCHBGFHFHHGHHHHHGGGGHGGGGGHHHHHHHHGHHGHFGGGGGHGHHGHHHHHHGGGGGGGGG@GAGGGGGGFFFFFFFFFFFFFFFFFFFFFFFFFFFFFFFFFFFFFFFFFFFFFFFFFFFFFFFFFFFFBFFFFFFFFFFFFFFFFFFFFFF:
@M05620:37:000000000-D9766:1:1101:13864:11635 1:N:0:89
ACCACACCTTCTACAATGAGCTGCGTGTGGCTCCCGAGGAGCACCCCGTGCTGCTGACCGAGGCCCCCCTGAACCCCAAGGCCAACCGCGAGAAGATGCCCAGGTGAGTGGCCCGCTACCTCTTCTGGTGGCCGCCTCCCTCCTTCCTGGCCTCCCGGAGCTGCGCCCTTTCTCACTGGTTCTCTCTTCTGCCGTTTTCCGTAGGACTCTCTTCTCTGACCTGAGTCTCCTTTGGAACTCTGCAGGTTCTA
+
CDCDCCDDFFFFGGGGGGGGGGHHGGGGHGHHHGGGGGGGGHHHHGGGGGGGHHHHHHHGGGGGGGGGGGGHHHHGGGGHGHHHHGGGGGGGGGHHHHHHHHHGHHHHHHGGHHCGGGGHHHHHHHHHHHGHHGGGGGHGHHGHHGGGFFFGGGGGGGAGGFFGGGFFFFFFFFFFFFFFFFFFHFFFFFFFFFDFFFFFFFF?DFFFFFFFFFFFFFFFFFFFFFFFFFFFFFFFFFFFFFFFFFFFFF:
@M05620:37:000000000-D9766:1:1101:26605:11636 1:N:0:89
GAGGCTGCTTTGGACGAAACTCATAGATTACTGCAACAGTTCCCCCTGGACCTGGAAAAGTTTCTTGCCTGGCTTACAGAAGCTGAAACAACTGCCAATAGGCTACTACCCGTAAGGAAAGGCTCCCAGAAGAATCCAAGGGAGTAAAAGAGCGGATAAAACAATAGAAAGTAAGTCAAGCATTTACAATTTATCACTCATATGGATACAAGTGAACAATTCTCACCATTTGTACTTTTAACTGACAAGAC
+
A3AA>>F>BBB@F44AAEAAFGHHHGHBGFBDFF3BAG2DFDDBFFAB2EBBEFAB332BBDFDDFFBBBBBBFG3B5BDGH@BF33FBB1BFBBB3B33333@3B@FE??>E/E0B33B?E?30??B3/B3B2B32B22//GA?@>DH2/22///><<1??FE<1>1=F11><G11>100<000=<0=00=0<<=G=0/<:000<0:;0C0:;;G0<;;C00;90:00;90;;CCF0;00;;0;;CF./9
@M05620:37:000000000-D9766:1:1101:28186:11667 1:N:0:89
AGTGCCAGCTCTCAATCGCACAGGGGACCCAGGGCCTGGCCCCTCCATCCAGAAAACCTATGACCTCACCCGCTACCTGGAGCACCAACTCCGCAGCTTGGCTGGGACCTATGTGAGTATCCAGCGTAGGAATCTGGGAGTTGGGGAGGAGTGAGGAGTTGGGGAAAGACAGTCCTAACCGTGGAGGGTTCTGGTAAATGATGGGGTGAGGAGGGGCTCTTTGGCTCCCACCAGTCCCCCTGTCTGGTCTA
+
1A1AAF1@AFFDGGGGFG1FAEHHGGCEFEHHGEGGGFHHHHGHGGHDHGHHHHFHFGH1GHFHHHHHHHHGGGGGHHHHHGHGHHHGGH1GEFGGGHHHGH<FEEF0EGHHHH2GHHGHHHHHGCCFGGHHHHHHHHGGCGHHGGFGGGGHHHHHHGH/G/@CGGHHHHHHFHHBGHHHGEEGGGGG;AFGGGFFGGGGGGGFFGF@FFFFFF-@@@FFFFFF/BFEEFFFFFFFFFFF@FFFFFFFFFF
@M05620:37:000000000-D9766:1:1101:18321:11669 1:N:0:89
AGTGCCAGCTCTCAATCGCACAGGGGACCCAGGGCCTGGCCCCTCCATCCAGAAAACCTATGACCTCACCCGCTACCTGGAGCACCAACTCCGCAGCTTGGCTGGGACCTATGTTGAGTATCCAGCGTAGGAATCTGGGAGTTGGGGAGGAGTGAGGAGTTGGGGAAAGACAGTCCTAACCGTGGAGGGTTCTGGTAAATGATGGGGTGAGGAGGGGCTCTTTGGCTCCCACCAGTCCCCCTGTCTGGTCT
+
BCAABFFFCFFFGGGGGGGGGGHGGGGGGGHHGGGGGGHHHHGHGGHHHGHHHHHEHGHGGHHHHHHHHHHGGEFGHHHHGHHHHHFGGHHHGGGGGHHHGHHGGGHHGHHHHHHHHGHHHHHGHHGGDGGHFHHHHHH0FEGHHGGAFG.CGHDHHHGHHHHGGGGAG/CGHGHHHHHHGGDGG.CFGDFGGGFFGGGGGGGGGGFFDAFFFDFFFFFFFFEFFFFFFFFFFEFFFFFFFFFFFFFFFFF
@M05620:37:000000000-D9766:1:1101:15696:11683 1:N:0:89
AGTGCCAGCTCTCAATCGCACAGGGGACCCAGGGCCTGGCCCCTCCATCCAGAAAACCTATGACCTCACCCGCTACCTGGAGCACCAACTCCGCAGCTTGGCTGGGACCTATGTGAGTATCCAGCGTAGGAATCTGGGAGTTGGGGAGGAGTGAGGAGTTGGGGAAAGACAGTCCTAACCGTGGAGGGTTCTGGTAAATGATGGGGTGAGGAGGGGCTCTTTGGCTCCCACCAGTCCCCCTGTCTGGTCTA
+
1>1>AD1FAFFD1FGFFAFGAGFHFGGGGGHHGGCEGEGCGHGHGGHG1FGEG01BFE01FHHHFH1GHHHGGG?EGFHFHHHE0?GHG0GHG/EGC0GHGHFGGCGHGHHHHGBHHHHFGHHHHGGGGCHHGHHHHBGGCF1GC-F?-C?HHHHACEGH0<--;AHHHFFH0:CGHHFHG.C@GFGGEFFGGGFFGGGGGGGGGGF@FFFFFF?-@-;BBFFFFFFEFFFFFAFFFFFF-AFFFF/9BF9
@M05620:37:000000000-D9766:1:1101:10531:11695 1:N:0:89
ACCACACCTTCTACAATGAGCTGCGTGTGGCTCCCGAGGAGCACCCCGTGCTGCTGACCGAGGCCCCCCTGAACCCCAAGGCCAACCGCGAGAAGATGCCCAGGTGAGTGGCCCGCTACCTCTTCTGGTGGCCGCCTCCCTCCTTCCTGGCCTCCCGGAGCTGCGCCCTTTCTCACTGGTTCTCTCTTCTGCCGTTTTCCGTAGGACTCTCTTCTCTGACCTGAGTCTCCTTTGGAACTCTGCAGGTTCTA
+
BBBAABBBFFFFGGGGFGGGGGHHGEGAAAGGHGGGGGGGGHHHHGGGEEGGHHGHHHHFGGGGGGGGGGGHHHHGGGGHGHHHHGGGGGDGGGHHFHHHHHHGHHHHHHGGHHGGGGGHHHHHHHGGHHGHHGGGGGHGHHGHHGGGGGGGGGGGGG@DGGGGGGFFFFFFFFFFFFFFFFFFFFFFFFFFFFFFFFFFFFFFFFFFFFFFFFFFFFBFFFFFFFFFFFFFFFFFFFFFFFFFFFFFFF;
@M05620:37:000000000-D9766:1:1101:3894:11706 1:N:0:89
GAGGCTGCTTTGGAAGAAACTGACAAGCCAGGGACAAAAGATCGGAAGCGCACACGTCTGAACTCCAGTCACTAATGCGCATCTCGTATGCCGTCTTCTGCTTGAAAAAAAAACAAACGCTTCATCGAATTTCGCAATGTCCCACAACCTCCCATCACACACTCCTCACTTACCGTTCTGTACATCCTTCACCACTTGTCCGTCCCGTTTCTAACATCGACGCCTAATCTTACTTGTTGTGCGTACCTGCT
+
AAABBBFBFFFFGGGGGGGGGFFAFDFGEGHHGGGGHHHHGHHGG2AEAEEGGCFEGHHGBFHHHBCGFGHFH5E5GGB1EEEFGGFFHBGHG?EGCGHFHHF3BBD30/E@///?@//<///?111001/1?0/<..1111<1<..<.//<</0<000<..//:0/=.:000/..:/.000;0;0/0;0000;.;000;C....9-.;////9;///9/;-99;./://9///////.../...-.//;/
@M05620:37:000000000-D9766:1:1101:12960:11717 1:N:0:89
GAGGCTGCTTTGGAAGAGCACACGTCTGATAACTGACAAGCCAGGGACAAAAGATCGGAAGAGCACACGTCTGAACTCCAGTCACTAATGCGCATCTCGTATGCCGTCTTCTGCTTGAAAAAAAAAAAAAAAAAAAAAAAAATAAAGAACTGAGCAGTACTAATATGTGATAAAACGCAAAACAGCAAACGATAATGCGACACCCTGACTCGATAAGAAGAAATGAAAATTACTAATTGTGACAGTTCAGC
+
A?AAAAFAFDD@GBBBEBB4BBFEAGGB5ADFBGGFFHGHAABBAFBB2EBB3ABFFEABBE1BCF2AEB?FFD@BDGFGFGGBDBBGG@GEF@1>BBFFEGFHHEEFHFFDGBGHHGFFBF<B?C><>>><<-:-;--:--.00900./000/////////;/////////////-----.....:./....../9/..---.....///../9./////9/////////////////////////////
@M05620:37:000000000-D9766:1:1101:19539:11719 1:N:0:89
ACCACACCTTCTACAATGAGCTGCGTGTGGCTCCCGAGGAGCACCCCGTGCTGCTGACCGAGGCCCCCCTGAACCCCAAGGCCAACCGCGAGAAGCCCAGGTGAGTGGCCCGCTACCTCTTCTGGTGGCCGCCTCCCTCCTTCCTGGCCTCCCGGCGCTGCGCCCTTTCTCACTGGTTCTCTCTTCTGCCGTTTTCCGTAGGACTCTCTTCTCTGACCTGAGTCTCCTTTGGAACTCTGCAGGTTCTCGAT
+
CCCCCABCFFFFFFGGGGGGGGHHGEGBFEHHHGGGGGGGGHHHHGGFFEGGHHHHHHHGGGGGGGGGGGGGHHGGGGGHGHHHHGGGGG<CGGHGHGHHGGGGHHHGGGHGGG@DHHHHHHHHHGHGHHDGGGGHGHHGHHHHGGFGGGGGGGG-AGGFFFFFFFFFFFFBFFFFFFFFFFFFFFFFFFF;DFFFFFF.DFFFFFFFFFFFFFF/BFFF9FFFFFFFFF/FFFFFFFFF/BFFFBB/;;B
@M05620:37:000000000-D9766:1:1101:9364:11725 1:N:0:89
ACCACACCTTCTACAATGAGCTGCGTGTGGCTCCCGAGGAGCACCCCGTGCTGCTGACCGAGGCCCCCCTGAACCCCAAGGCCAACCGCGAGAAGCCCAGGTGAGTGGCCCGCTACCTCTCCTGGTTGCCGCCTCCCTCCTTCCTGGCCTCCCGGAGCTTCGCCCTTTCTCACTGGCTCTCTCTTCTGCCGTTTTCCGTAGGACTCTCTTCTCTGACCGGAGTCTCCTTTGGAACTCTGCAGGTTCTAGAT
+
AAAAA>AAFFFFGGGGGG1GGGHHGGGEE?GHGGGGFGGCCHFGHGGEEEGGFGGHFGFEGGGGGGGGGGAHHHHGGGFHGHHHAFGGGGCGGCH1<<?//111?FH/?</>C@CCHHE<//0<C<0<CFC?C..CEHHGFHHHGH/CA0;EEB-:-9C/099.C;/BFF9//B/B-;9/9FFF///:/B-;-9EF/-BF--/;//;BF/9///;/B/---9BB9BB/;/9//;:////9BFF-9/B/9FF
@M05620:37:000000000-D9766:1:1101:16208:11725 1:N:0:89
ACCACACCTTCTACAATGAGCTGCGTGTGGCTCCCGAGGAGCACCCCGTGCTGCTGACCGAGGCCCCCCTGAACCCCAAGGCCAACCGCGAGAAGATGCCCAGGTGAGTGGCCCGCTACCTCTTCTGGTGGCCGCCTCCCTCCTTCCTGGCCTCCCGGAGCTGCGCCCTTTCTCACTGGTTCTCTCTTCTGCCGTTTTCCGTAGGACTCTCTTCTCTGACCTGGGTCTCCTTTGGAACTCTGCAGGTTCTA
+
CCCCCCCBFFFFGGGGGGGGGGHHGEFEHGHHHGGGGGGCGHHHHGGGEGGGHHHHHFHGGGGGGGGGGGGHHHHGGGGHGHHHHGGGGGFGGGHHHHHHHHHGHHHHHHGGHHGGGGGHHHHHHHHHHHGHHGGGGGHGHHGHHGGGGGGGGGGGGGFGGGGGGGFFFFFFFFFFFFFFFFFFFFFFFFFFFFFFFFFFFFFFFFFFFFFFFFFFFFFFFFFFFFFFFFFFFFFFFFFFFFFFFFFFFFB
@M05620:37:000000000-D9766:1:1101:9351:11743 1:N:0:89
ACCACACCTTCTACAATGAGCTGCGTGTGGCTCCCGAGGAGCACCCCGTGCTGCTGACCGAGGCCCCCCTGAACCCCAAGGCCAACCGCGAGAAGCCCAGGTGAGTGGCCCGCTACCTCTTCTGGTGGCCGCCTCCCTCCTTCCTGGCCTCCCGGAGCTGCGCCCTTTCTCCCTGGTTCTCTCTTCTGCCGTTTTCCGTAGGACTCTCTTCTCTGACCTGCGTCTCCTTTGGACCTCTGCAGGTTCTAGAT
+
AAABBBAACFFFGGGGFGAFGFHGEEE2AEGGFFGEAEECEHHFHGGG1EFEHHHHHHBEEGGGGEEGGGEGHFHGGGGHGGHHHGGGGGDCCGGHFF<?F???FFFFG0GCGG<CHHFHHHHFHDCGFHCGC.?GEHGGHHGHBF9CFFGGGE-;@?FEF@@DBBF/FFF9FF/.;BFB9BFFFFF/9BBDFFFFFFF.DDFFFFFFFFFFFFF/B//9.-:9D.BBB;/;9/..9//BBFF9F/;99/9
@M05620:37:000000000-D9766:1:1101:20381:11756 1:N:0:89
ACCACACCTTCTACAATGAGCTGCGTGTGGCTCCCGAGGAGCACCCCGTGCTGCTGACCGAGGCCCCCCTGAACCCCAAGGCCAACCGCGAGAAGATGCCCAGGTGAGTGGCCCGCTACCTCTTCTGGTGGCCGCCTCCCTCCTTCCTGGCCTCCCGGAGCTGCGCCCTTTCTCACTGGTTCTCTCTTCTGCCGTTTTCCGTAGGACTCTCTTCTCTGACCTGAGTCTCCTTTGGAACTCTGCAGGTTCTA
+
BBBABBBBFFFFGGGGGGGGGGHHGEGGHGHHHGGGGGGCFHFHHGGGGGGGHHHHHHHGGGGGGGGGGGGHHHHGGGGHFGHHHGGGGGGGGGHHHHHHHHHGHHGHHHEGHHGGGGGHHHHHHHHHHFGHHGGGGGHGHHGHHGGGGGGGGGGGGG?DGFGGGGFFFFFFFFFFFFFFFFFFFFFFFFFFFFFFFFFFFFFFDFFFFFFFFFFFFFFFFFFFFFFFFFFFFFFFFFFFFFFFFFFFFFB
@M05620:37:000000000-D9766:1:1101:28751:11763 1:N:0:89
AGGGCCAGCTCTCAATCGAACAGGGGACCCAGGGCCTGGCACCTCCAGCCAGAAAACCTGTGACCTCACCCGCTACCTGGAGCACCCACTCCGCAGCTTGGCTGGGAACTATGTGAGTATCCAGCGTAGGAATCTGGGCGTTGGGGCGGAGTGCGGCGTTGGGGAAAGACAGTCCTAACCGTGGAGGGTTCTGGTAAATGATGGGGTGAGGAGGGGCTCTTTGGCTCCCACCAGTCCCCCTGTCTGGTCTA
+
>A1>AAA1>BFFGGGE1AFEG0FAF00AABAFF0B//BAG0BFHH/BAF/AF0BB0BBG0112DF11BGGG/E/>EGH1BB>GHHHEEGHFGEFGG>FGHGH1FECHB/<FDGBDGHHHHHHHHHGG/CG@DFFHHHH/>CCGGGG.AC-;CG0A@-A@@G.@@---9/;/;FFFF/;BF@FF@-;B@BFFFFFFFBFFF/FFFFFA@-FF/BB?@@?EFFFFFFFFFFEFFEFFFFFFF@FFFFFFFFF/
@M05620:37:000000000-D9766:1:1101:8737:11777 1:N:0:89
ACCACACCTTCTACAATGAGCTGCGTGTGGCTCCCGAGGAGCACCCCGTGCTGCTGACCGAGGCCCCCCTGAACCCCAAGGCCAACCGCGAGAAGATGAACCCAGGTGAGTGGCCCGCTACCTCTTCTGGTGGCCGCCTCCCTCCTTCCTGGCCTCCCGGAGCTGCGCCCTTTCTCACTGGTTCTCTCTTCTGCCGTTTTCCGTAGGACTCTCTTCTCTGACCTGAGTCTCCTTTGGAACTCTGCAGGTTC
+
CCCCBCCCFFFFGGGGGGGGGGHHGGGFHGHHHGGGGGGGGHHHHGGGGGGGHHHHHHHGGGGGGGGGGGGHHHHGGGGHGHHHHGGGGGGGGGHHHHHHHHGGHFHHHHHHGGHHGGGCGHHHHHHHHHHHGHHGGGGGHGHHGGGGGGGGGGGGGGGGAGGGGGFFFFFFFFFFFFFFFFFFFFFFFFFFFFFFFFFFFFDFF?DFFFFFFFFFFFFFFFFFFFFFFFFFFFFFFFFFFFFFFFFFFF/
@M05620:37:000000000-D9766:1:1101:5856:11777 1:N:0:89
AGTGCCAGCTCTCAATCGCACAGGGGACCCAGGGCCTGGCCCCTCCATCCAGAAAACCTATGACCTCACCCGCTACCTGGAGCACCAACTCCGCCGCTTGGCTGTGACCTATGGACTATCCAGCGTAGGAACCTCGGAGTTGGGGAGGAGTGAGGAGTTGTGGAAAGACAGTCCTAACCGTGTAGGGTTCTCGTAAATGATGAGGATAGGAGGGGCTCTTTGGCTCCCACCAGTCCCCCTGTCTGTTCCAT
+
AAAAAFFFBFFDFGGFGFCAE2A4AAEEEEFGFEFE2AGAGHGCFGHFFGFA3E3B3BFFF35FGGH3FGFEEEFEHFFBFBF?BG1FFBGF??//</?F/BB/0?B2?B1B11?110110@GB/?C</110?F0?DD<<<F1--F<@.</.00<<C//00=;C0C:GFF/:0;0B0/;-9;.;0FE99.00.....00;;00;9///:/;B9--;-;9;/:/;/;:.BFFF9/;99E.-;/;;;/9;///
@M05620:37:000000000-D9766:1:1101:28006:11803 1:N:0:89
ACCACACCTTCTACAATGAGCTGCGTGTGGCTCCCGAGGAGCACCCCGTGCTGCTGACCGAGGCCCCCCTGAACCCCAAGGCCAACCGCGCGAAGATGCCCAGGTGAGTGGCCCGCTACCTCTTCTGGTGGCCGCCTCCCTCCTTCCTGGCCTCCCGGCGCTGCGCCCTTTCTCACTGGTTCTCTCTTCTGCCGTTTTCCGTAGGACTCTCTTCTCTGACCTGAGTCTCCTTTGGAACTCTGCAGGTTCTA
+
BBBBBBBBFFFFGGGFDGGGGGHGGAA24AFBBFFEDGGGCGHHHGGGAEEGFHFHHHFGCGCGGEGGGGEGFFGGGGGGGEHHHGEEGG/>CGD?<FGFGHHGHHHHFHEEHEGGFGGHHHFFGHHHGHCHFGGGGGHGGGGGGGGFFFFFGGGGD?-9@@CFC;A==F/BFFFFBFBBFFEFFFFFFFFFFFFFFFFF.B.?DFB/FFFFFFFFFF/BBFFBBFF/;BFFEFFFFFFFFFFFFFFFFFB
@M05620:37:000000000-D9766:1:1101:23793:11815 1:N:0:89
AGTGCCAGCTCTCAATCGCACAGGGGACCCAGGGCCTGGCCCCTCCATCCAGAAAACCTATGACCTCACCCGCTACCTGGAGCACCAACTCCGCAGCTTGGCTGGGACCTATGTGAGTATCCAGCGTAGGAATCTGGGAGTTGGGGAGGAGTGAGGAGTTGGGGAAAGACAGTCCTAACCGTGGAGGGTTCTGGTAAATGATGGGGTGAGGAGGGGCTCTTTGGCTCCCACCAGTCCCCCTGTCTGGTCTA
+
>A1>AFFFAFFFG1GDEFFCECHEGAEEEEHHFEG/EFHHFHGHGGHHHFHGD0F0GGHHFGEHHGGHHHHGEEEGHHFH0BGHFH0/?FGCEECEEH1GGHHGGGFHGHGHHH22FGHHHHFHHGGECCFGFHHHHH0?EHHHGGFGC>>>GFHH<EGFHHGGCCEHCHFGHHHHHHHHGGE@BEGGCFGGGGFFFFGGGGFGGGF@EFF/AB@?@@FFFFFFFFFFEFFFFFFFFFFF@FFFFFF/FFF
@M05620:37:000000000-D9766:1:1101:16661:11827 1:N:0:89
ACCACACCTTCTACAATGAGCTGCGTGTGGCTCCCGAGGAGCACCCCGTGCTGCTGACCGAGGCCCCCCTGAACCCCAAGGCCAACCGCGAGAAGCCCAGGTGAGTGGCCCGCTACCTCTTCTGGTGGCCGCCTCCCTCCTTCCTGGCCTCCCGGAGCTGCGCCCTTTCTCACTGGTTCTCTCTTCTGCCGTTTTCCGTAGGACTCTCTTCTCTGACCTGAGTCTCCTTTGGAACTCTGCAGGTTCTAGAT
+
CCCCCCCCFFFFGGGGGGGGGGHHGGGFHGHHHGGGGGGGGHHHHGGGGGGGHHHHHHHGGGGGGGGGGGGHHHHGGGGHGHHHHGGGGGGGGGHHHHHHGHFHHHHGGHHGGG-CHHHHHHHHHDHGHHGGGGGHGHHGHHHHGGGGGGGGGGC-ADGGGFGFFFFFFFFFFFFFBFFFFFFFFFFFFFFDDFFFFFFFFFFFFFFFFFFFFFFFFFFFFFFFFFFFF00FFFFFFFFFBFFFFFFBFFF
@M05620:37:000000000-D9766:1:1101:14223:11844 1:N:0:89
AGTGCCAGCTCTCAATCGCACAGGGGACCCAGGGCCTGGCCCCTCCATCCAGAAAACCTATGACCTCACCCGCTACCTGGAGCACCAACTCCGCAGCTTGGCTGGGACCTATGTGAGTATCCAGCGTAGGAATCTGGGAGTTGGGGAGGAGTGAGGAGTTGGGGAAAGACAGTCCTAACCGTGGAGGGTTCTGGTAAATGATGGGGTGAGGAGGGGCTCTTTGGCTCCCACCAGTCCCCCTGTCTGGTCTA
+
AA>AAFFCAFFFGFGGGGGGG?G0FE0FGGCHFEEE/FGFHHGHGGHFHAFHHHHBGEHHDFFHGAGHHHH@E@EEHHFHFGHHHHGEECGHGGGGCHHHGHHGGGHHGHHHHHHHHHHHHHHHHGGGGGHHHGHHHHHGGHHHGGGGGGGHHHHHHGHHHHGGGGHHHHHHHHHHHHHHGGGGGGGGGGGGGGGGGGGGGGGGGGF@FFFFFF@@@@FFFFFFFFFFFFFFFFFFFFFF@FFFFFFFFFB
@M05620:37:000000000-D9766:1:1101:15606:11852 1:N:0:89
ACCACACCTTCTACAATGAGCTGCGTGTGGCTCCCGAGGAGCACCCCGTGCTGCTGACCGAGGCCCCCCTGAACCCCAAGGCCAACCGCGAGAAGATGCCCAGGTGAGTGGCCCGCTACCTCTTCTGGTGGCCGCCTCCCTCCTTCCTGGCCTCCCGGAGCTGCGCCCTTTCTCACTGGTTCTCTCTTCTGCCGTTTTCCGTAGGACTCTCTTCTCTGACCTGAGTCTCCTTTGGAACTCTGCAGGTTCTA
+
DDCDDDCDFFFFGGGGGGGGGGHHGGGEHGHHHGGGGGEGGHHHHGGGGGGGHHHHHHHGGGGGGGGGGGGHGHHGGGGHGHHHHGGGGGCGGGHHHGHHHHHGHHHHHHGGHHGGGGGHHHHHHHHHHHGHHGGGGGHGHHGHHGGGGGGGGGGGGG?DGGGGGGFFFFFFFFFFFFFFFFFHHFFHHHHHFFFFFFFFFFFFFFFFFFFFHFHFFFFFFFFFFFFFFFFFFFFFFFFFFFFFFFFFFF:
@M05620:37:000000000-D9766:1:1101:15621:11865 1:N:0:89
ACCACACCTTCTACAATGAGCTGCGTGTGGCTCCCGAGGAGCACCCCGTGCTGCTGACCGAGGCCCCCCTGAACCCCAAGGCCACCCGCGAGAAGATGCCCAGGTGAGTGGCCCGCTACCTCTTCTGGTGGCCGCCTCCCTCCTTCCTGGCCTCCCGGAGCTGCGCCCTTTCTCACTGGTTCTCTCTTCTGCCGTTTTCCGTAGGACTCTCTTCTCTGACCTGAGTCTCCTTTGGAACTCTGCAGGTTCTA
+
>A1>>1AAFFFFFGGD3F1AF1FEEGCFA?FGFGFF?EG//B/BGGGGEEE/1BFBFGHE/E/EFEGGGGGB1FGGGGCH/GHE/FE/ECB@@?BCFDHGHHGGHHHHHHGGHHGGGCGGFHHHHGEGFHGHGGGGGGGGHHGHGGGGGGGFGGGGGG@-AFFGG@F@;FBFFFFFFFFFFFFFFFFFFFFFF@FFFFFFBFFFFBFFFFFFFFFFFFFFFFFFFFF/;FFFFFFFBFBFFFFFBFFFFFB
@M05620:37:000000000-D9766:1:1101:12439:11876 1:N:0:89
AGTGCCAGCTCTCATCGCACAGGGGACCCAGGGCCTGGCCCCTCCATCCAGAAAACCTATGACCTCACCCGCTACCTGGAGCACCAACTCCGCAGCTTGGCTGGGACCTATGTGAGTATCCAGCGTAGGAATCTGGGAGTTGGGGAGGAGTGAGGAGTTGGGGAAAGCCAGTCCTAACCGTGGAGGGTTCTGGTAAATGATGGGGTGAGGAGGGGCTCTTTGGCTCCCACCAGTCCCCCTGTCTGGTCTAT
+
AAAAAFFF?FFFGFGGGGGEEGFFGGGGGHAF2EEFCGHFFFEGGCGFFGFGGGFHGF3FGBGHHHGHHCFG?EGHBFGGCFEFHC1?BGGGGGGEFFGGHHAE/BGDGCGHG2?F??BF?2FGC/CCG11@G2F?G0<CF11/>.>CAC<CBFF0A<CG/-A...;/=/C:0:C0CG:@9CB.9:B99CFGB0;09CF09F9..A-..A/DFBBB;EFFFFFFBBF?9F9.99B9FE.@EBFFBFFFF/B
@M05620:37:000000000-D9766:1:1101:14090:11947 1:N:0:89
ACCACACCTTCTACAATGAGCTGCGTGTGGCTCCCGAGGAGCACCCCGTGCTGCTGACCGAGGCCCCCCTGAACCCCAAGGCCAACCGCGAGAAGATGCCCAGGTGAGTGGCCCGCTACCTCTTCTGGTGGCCGCCTCCCTCCTTCCTGGCCTCCCGGAGCTGCGCCCTTTCTCACTGGTTCTCTCTTCTGCCGTTTTCCGTAGGACTCTCTTCTCTGACCTGAGTCTCCTTTGGAACTCTGCAGGTTCTA
+
BBBCCCCCFFFFGGGGGGGGGGHHGEGEGGHHHGGGGGGGGHHHHGGGGGGGHHHHGHHGGGGGGGGGGGGHHHHGGGGHGHHHHGGGGGGGGGHHHHHHHHHGHHHGHHGGHHGGGGGHHHHHHHHHGHGHHGGGGGHGHHGHHGGGGGGGGGGGGGADGGGGGGFFFFFFFFFFFFFFFFFFFFFFFFFFFFFFFFFFFFFFFFFFFFFFFFFFFFFFFFFFFFFFFFFFFFFFFFFFFFFFFFFFFFB
@M05620:37:000000000-D9766:1:1101:10968:11947 1:N:0:89
ACCACACCTTCTACAATGAGCTGCGTGTGGCTCCCGAGGAGCACCCCGTGCTGCTGACCGAGGCCCCCCTGAACCCCAAGGCCAACCGCGAGAAGATGCCCAGGTGAGTGGCCCGCTACCTCTTCTGGTGGCCGCCTCCCTCCTTCCTGGCCTCCCGGAGCTGCGCCCTTTCTCACTGGTTCTCTCTTCTGCCGTTTTCCGTAGGACTCTCTTCTCTGACCTGAGTCTCCTTTGGAACTCTGCAGGTTCTA
+
CCCCCBCCFFFFGGGGGGGGGGHHGEGEFEHHHGGGGGEGGHHHHGGGGGGGHHHHHHHGGGGGGGGGGGGHHHHGGGGHGHHHHGGGGGGGGGHHHHHHHHHGHHHHHHGGHHGGGGGHHHHHHHHHHHGHHGGGGGHGHHGHHGGGGGGGGGGGGG-DDGGGGGFFFFFFFFFFFFFFFFFFFFFFFFFFFFFFFFFFFFFFFFFFFFFFFFFFFFFFFFFFFFFFFFFFFFFFFFFFFFFFFFFFFF0
@M05620:37:000000000-D9766:1:1101:9512:11948 1:N:0:89
AGTGCCAGCTCTCAATCGCACAGGGGACCCAGGGCCTGGCCCCTCCATCCAGAAAACCTATGACCTCACCCGCTACCTGGAGCACCAACTCCGCAGCTTGGCTGGGACCTATGTTGAGTATCCAGCGTAGGAATCTGGGAGTTGGGGAGGAGTGAGGGTTTGGGGAAAGACAGCCCTAACCGTGGAGGGTTCTGTTAAATGATGGGGTGAGGAGGGGCTCTTGGGCCCCCACCAGTCCCCTGGTCTGGCCT
+
BBABCFFFBFFFGGGGGGGGGGHGGGGGGGHHGGGGGGHHHHGHGGHHHHHHGHHHHGHHHHHHHHHGHFHGGEGGHHHHHHHHHHHHGHHHGGGGGHHHGHHGGGHHGHHHHH333F3?3DD322/?/B?FD1FGGHB?FDFHHG?.C<.CG.=D...<.<EG@EGEFBCBG.C./CFGADGF?AEG?G.9;;90;C00900BFFB.-.;:/AFC---:;F/:9..:@BADD../9BFE/..///;//./
@M05620:37:000000000-D9766:1:1101:25020:11949 1:N:0:89
ACCACACCTTCTACAATGAGCTGCGTGTGGCTCCCGAGGAGCACCCCGTGCTGCTGACCGAGGCCCCCCTGAACCCCAAGGCCAACCGCGAGAAGATGCCCAGGTGAGTGGCCCGCTACCTCTTCTGGTGGCCGCCTCCCTCCTTCCTGGCCTCCCGGCGCTGCGCCCTTTCTCACTGGTTCTCTCTTCTGCCGTTTTCCGTAGGACTCTCTTCTCTGACCTGAGTCTCCTTTGGAACTCTGCAGGTTCTA
+
CBBCBCCBFFFFGGGGGGGGGGHHGEGBEFHGHGGEFGGGGHDHHGGGGFGGGHGHHHHGGGCEGGGGGGGHEHHGGGGHGHHHHGGGGGBFGGHFHHHHHH/FFHHHHHGGHHGGGGGHHHHHHHHHHHGHHGGGGGHGHHGHHGGGGGGGGGGGGG-;D9DFFFFFFFFFFFFFFFFFFFFFFFFFFFFFFFDFFFFFFFFFFFFFFFFFFFFFFFFFFFFFFFFFFFFFFFFFFFFFFFFFFFFFFFF
@M05620:37:000000000-D9766:1:1101:25120:11963 1:N:0:89
ACCACACCTTCTACAATGAGCTGCGTGTGGCTCCCGAGGAGCACCCCGTGCTGCTGACCGAGGCCCCCCTGAACCCAAAGGCCAACCGCGAGAAGATGCCCAGGTGAGTGGCCCGCTACCTCTTCTGGTGGCCGCCTCCCTCCTTCCTGGCCTCCCGGCGCTGCGCCCTTTCTCACTGGTTCTCTCTTCTGCCGTTTTCCGTAGGACTCTCTTCTCTGACCTGAGTCTCCTTTGGAACTCTGCAGGTTCTA
+
A>1>AAAAFFFFAAGFGEG1AFFCEBE000AF1BFA?AECAEEGH//EAAEA1GFGHHGGG//>>E/EEE>GHEFE/?FFCEGEG<E</@/>BCFBGFE1G1?FF1?0<1?<F<<ACGGHHHHHFHGHGF?.GG-CGGHGHFGHFFHG0CFFFFFGGG-;A@@B@@F@@FFFFFBFBFFFFFFFFFFFFFFFF@ABFFFFB9:ABFFFBFFFFFFFFFFFFFFFFFF:BFFFFFFFFFFFFFFFFFFFFE;
@M05620:37:000000000-D9766:1:1101:25012:11964 1:N:0:89
ACCACCCCTTCTACAATGAGCTGCGTGTGGCTCCCGAGGAGCACCCCGTGCTGCTGACCGAGGCCCCCCTGAACCCCAAGGCCAACCGCGAGAAGATGCCCAGGGGACTTGCCCGCTTCCTCTTCGGCTGGCTCCCTCCCTTCTTCCTGGCCTCGCGGAGCTGCTCCCTTTCTCACTGTTGTGCTGTTCTCCGGTGGTCCGTAGGCTTCGCTTCGCTTACCTGATTCTCCTCTGGAGCTCTGCAGGGTCTA
+
A1AAA11>>FFFDGGFGGGBGDGCEEEECFCEHEFG/EE/AFAFGGCGEEFCBGFHHHHCEE/FGGGEGECHFHGGGECGFHHH/FGGGCCC//01?11?01<?/<?/?1111>C--../<DD0=..-<A.:/0;./;E.;0:0:;F0C/..0..9:A@--;9//;B9F//9;F/9B//:/-99//;9/B//-9;---9/-;-9-///--:----:--9/:99B/999FFB-9F/9-;AB/9///9-;:FF
@M05620:37:000000000-D9766:1:1101:7558:11972 1:N:0:89
AGTGCCAGCTCTCAATCGCACAGGGGACCCAGGGCCTGCCCCCTCCATCCAGAAAACCTATGACCTCACCCGCTACCTGGAGCACCAACTCCGCAGCTTGGCTGGGACCTATGTGAGTATCCAGCGTAGGAATCTGGGAGTTGGGGAGGAGTGAGGAGTTGGGGAAAGACAGTCCTAACCGTGGAGGGTTCTGGTAAATGATGGGGTGAGGAGGGGCTCTTTGGCTCCCACCAGTCCCCCTGTCTGGTCTA
+
BBBCBFFFCFFFGGGGGGGGGGHHGGGGGGGHFGGGGGHHHGGGGGHHHHHHHGHHHGHHHHHHHHHHHHHGGGGGHHHHHHHGHHHHGHHHGGGGGHHHGHHGGGHHGHHHHHHHHHHHHHHHHGEGGGHHHHHHHHHGGHHHGGGGGFGHHHHHHGHHHHGGGGHHHHHHGHHHHHHGGGGGGGGG;FGGGGFGGGGGGGGGGFFFFFFFFFFFFFFFFHFFFFFFFFFFFFFFFFFFFFFFHFFFFFF
@M05620:37:000000000-D9766:1:1101:11871:11981 1:N:0:89
ACCACACCTTCTACAATGAGCTGCGTGTGGCTCCCGAGGAGCACCCCGTGCTGCTGACCGAGGCCCCCCTGAACCCCAAGGCCAACCGCGAGAAGATGCCCAGGTGAGTGGCCCGCTACCTCTTCTGGTGGCCGCCTCCCTCCTTCCTGGCCTCCCGGAGCTGCGCCCTTTCTCACTGGTTCTCTCTTCTGCCGTTTTCCGTAGGACTCTCTTCTCTGACCTGAGTCTCCTTTGGAACTCTGCAGGTTCTA
+
BBBBBBBBFFFFGGGGGGGGGGHHGGGEGGHHHGGGGGGGGHHHHGGGGGGGHHHHHHHGGGGGGGGGGGGHHHHGGGGHGHHHHGGGGGFGGGHHHHHHHHHGHHHHHHGGHHGGGGGHHHHHHHHHHHGHHGGGGGHGHHGHHGGGGGGGGGGGGGAFGGGGGGFFFFFFFFFFFFFFFFFFFFFFFFFFFFFFFFFFFFFFFFFFFFFFFFFFFFFFFFFFFFFFFFFFFFFFFFFFFFFFFFFFFFB
@M05620:37:000000000-D9766:1:1101:25119:11983 1:N:0:89
ACCACACCTTCTACAATGAGCTGCGTGTGGCTCCCGAGGAGCACCCCGTGCTGCTGACCGAGGCCCCCCTGAACCCCAAGGCCAACCGCGAGAAGATGACCAGGTGAGTGGCCCGCTACCTCTTCTGGTGGCCCCCTCCTTCCTTCCTGGCCTCCCGGAGCTGCTCCCTTGCTCACTGTTTCTCTCTTCTGCCGTGGTCCGTATGACTCTCTTCTCGTACCTGATGCTCCTTTGGAGCTCTGCAGTTGCTA
+
BBBBBABBFFFFGGGGGGFGFGHGGEGGHGGHHFGEGGG?EHHHHG?FFEGEHHHHHHHGGGCGAEEGGGGHHHFGGGGGGHHHGGGGGG@CGGHHEE2222?/?1<0?1/??F-->-A0FD0D=0<0=<.<C.<::AE/;:CCGCH0:CH.0.9;.:;--F/;0;FFG0//;B0BF99FF//;//BF/F/:/9;--;;9-;../9//99B/:9/:.:;.AB/////:9BF/BF/;/.;;/9///9//9//
@M05620:37:000000000-D9766:1:1101:15635:11992 1:N:0:89
AGTGCCAGCTCTCAATCGCACAGGGGACCCAGGGCCTGGCCCCTCCATCCAGAAAACCTATGACCTCACCCGCTACCTGGAGCACCAACTCCGCAGCTTGGCTGGGACCTATGTGAGTATCCAGCGTAGGAATCTGGGAGTTGGGGAGGAGTGAGGAGTTGGGGAAAGACAGTCCTAACCGTGGAGGGTTCTGGTAAATGATGGGGTGAGGAGGGGCTCTTTGGCTCCCACCAGTCCCCCTGTCTGGTCTA
+
AAA3ADFFBFFFFBGGGGCFGGHGGGFGGGHH2EEEDFHHGHEHGGHGHHHHGHHEEFHEDFHHHHHHHHHGE>EEHGBH2FGHFHF1EGGFEFEGGHFHGHHGGGHHGHHHHHHHHHHHHHHHHGGGGGHHHHHHHHGGGHHHGGFGGDGHHHHHEGHHHHGGGGGHHHEHHHHHHHHHGGGGDGGGGGGGGGGGGGGGGGGGGGFFFFFFFFFFFFFFFFFFFFFFFFFFFFFFFFFFFFFFFFFFFFF
@M05620:37:000000000-D9766:1:1101:10406:11995 1:N:0:89
AGTGCCAGCTCTCAATCGCACAGGGGACCCAGGGCCTGGCCCCTCCATCCAGAAAACCTATGACCTCACCCGCTACCTGGAGCACCAACTCCGCAGCTTGGCTGGGACCTATGTGAGTATCCAGCGTAGGAATCTGGGAGTTGGGGAGGAGTGAGGAGTTGGGGAAAGACAGTCCTAACCGTGGAGGGTTCTGGTAAATGATGGGGTGAGGAGGGGCTCTTTGGCTCCCACCAGTCCCCCTGTCTGGTCTA
+
AA3AAFBFBFFFGGGGFFGAECG4FEEGGGHHFGGGGFHGHHGHGGGGFHHHHBCGGGFFHHGHHHHHHHHGGCCGHGHHGFHHHHFFGHHHGGEGGGHFGFHGGGAHGHHHHDGHEHFFHHGHHGGG/CGGHHHFBH0?<GHFGCGGGAFHHHHHHDCGFBGGE?GFCGF/<GHHHFHEBGGG?EFGFG.FGEFFFGGGGGGGGGFBFFFF?AB>?BFFFFFFFFFFFFFFEFFFFFFFBFFFFFFFFFF
@M05620:37:000000000-D9766:1:1101:4995:12020 1:N:0:89
AGTGCCAGCTCTCCATCGCACAGGGGACCCAGGGCCTGGCCCCTCCATCCAGAAAACCTATGACCTCACCCGCTACCTGGAGCACCCACTCCGCAGCTTGGCTGGGACCTATGTGAGTATCCAGCGTAGGAATCTGGGAGTTGGGGCGGCGTGCGGAGTTGGGGAAAGACCGTCCTAACCGTGGAGGGTTCTGGTAAATGATGGGGTGAGGAGGGGCTCTTTGGCTCCCACCAGTCCCCCTGTCTGGTCTA
+
>A>3>DFFBFFFG4GGBEEAEEHHG22AA2FG2BEAFFHHHHGHGGHHHAGGGFH2FEHHDEGHHDFHHHHEE>>EHH3F2BFGGHE1?FG0?E?E>F3BEGHGGGHHGHHHHHH2GHHHHHDGHGG/>E@@GHHHHG0FEGHHGG.<D-;BG.AB-@EGGGGG..9A/B.;DFFFFFFFBFFB.EFBDFFFFFFFFFFFFFFFFFDBFFFFFFBBBBFFFFFFFFFFFFFFEFFFFFFFBFFFFFFFFFF
@M05620:37:000000000-D9766:1:1101:11354:12021 1:N:0:89
ACCACACCTTCTACAATGAGCTGCGTGTGGCTCCCGAGGAGCACCCCGTGCTGCTGACCGAGGCCCCCCTGAACCCCAAGGCCAACCGCGAGAAGATGCCCAGGTGGGTGGCCCGCTACCTCTTCTGGTGGCCGCCTCCCTCCTTCCTGGCCTCCCGGGGCTGCGCCCTTTCTCACTGGTTCTCTCTTCTGCCGTTTTCCGTAGGACTCTCTTCTCTGACCTGAGTCTCCTTTGGAACTCTGCAGGTTCTA
+
DDDCCCDEFFFFGGGGGGGGGGHHGGGFHGHHHGGGGGGGGHHHHGGGFGGGHHHHHHHGGGGGGGGGGGGHHHHGGGGHGHHHHGGGGGGGGGHHHHGHHHAF11//<?C0GF---<<CDB<D11<D</<.GC@D.:GGFFGFGFGB1<AFB.EG.<--9-..--<C-FFF1111:<F:B:::1:0F1:<:F-9BFFFF.0..<:0//:<0F11::<<1B1///1111B:FF1FBF0:111:<0B<F0:1
@M05620:37:000000000-D9766:1:1101:26307:12053 1:N:0:89
ACCACACCTTCTACAATGAGCTGCGTGTGGCTCCCGAGGAGCACCCCGTGCTGCTGACCGAGGCCCCCCTGAACCCCAAGGCCAACCGCGAGAAGATGCCCAGGTGAGTGGCCCCCTACCGCTTCTGGTTGCCGCCTCCCTCCTTCCTGGCCTCCCGGGACCTCGCCCTTTCTCGCTGGGTCTCTCTTTTGCCGCTTTCCGTACGACTCTCTTCCTCCACCTGAATAACCTTTAGAACTCTGACGGTTATT
+
AAA1AAAAFFFFGGGFDGG1F1FEGAAEGAGH1FFAEGGGGHHHHGGGFEGGHHHBHHHGCEEGG/EGGGG0GCGGGGCH//GHHG//BCC<<C0F>F1?<1/?11101<F/?G<--.<F---<.00<00<<D--A...;//CC00/909.C0.;E.--9-9/:.-;9-/;///----9-;-9////;////;9-;BFFF-/-9---99B9:F9/9//-9A9////9////;;/:9F//99///:@-A-9/
@M05620:37:000000000-D9766:1:1101:14173:12068 1:N:0:89
GAGGCTGCTTTGGAAGAAACTGACAAGCCAGGGACAAAAGATCGGAAGAGCACACGTCTGAACTCCAGTCACTAATGCGCATCTCGTATGCCGTCTTCTGCTTGAAAAAAAAAAACACCATCTAATTTATTCCACCAACCTCCAAACTATCCACAATACACATATCCATTTAAACCTTTTACTAACTTCAGCCTTTTCCCTACATCCCCTCTAATCTACACCACTAACCCGTGTACCCACTGCCGTTACGC
+
A?AB>AFACFDDGFGGGGFGGGHFGFFFFGFGEABF2FFGEHGAE?AE2BBFGBGEGGHG5ABGFG3FDB3DGFGHHHEEEE>@DBBAF3FGFEGHGHHHHHHFGHHHGGGGGDB//0//2222<11@111111<0/</.00>011<11110100.000<0<0000000000000//00:000;0;0;0000//0090:900:00;/../;/00000000//;90/009.::.:/00:0..09/-......
@M05620:37:000000000-D9766:1:1101:13488:12078 1:N:0:89
AGTGCCAGCTCTCCATCGCACAGGGGACCCAGTGCCTGGCCCCTCCATCCAGAAAACCTATGACCTCACCCGCTACCTGGCGCACCCCCTCCGCAGCTTGGCTGGGACCTATGTGAGTATCCAGCGTAGGAATCTGGGCGTTGGGGAGGAGTGAGGAGTTGGGGAAAGCCAGTCCTAACCGTGGAGGGTTCTGGTAAATGATGGGGTGAGGAGGGGCTCTTTGGCTCCCACCAGTCCCCCTGTCTGGTCTA
+
>>>>>B@CAFFFG1GBAAE1EEHAF0BABEA01BBBAFEFGHGEEG0FDFCFF01ABBCFABAGHDF1FCG>E/>>GFBB0>?EGGE/>EFEEECEEHBGEFGGGGGGCHGBDFGB1GHHHH2<FCG?ACFDFGHHFF/<@A@F?C.<@.<<C0;C0CCGHHGG..9./9/AFGGG09BFGGF?.9.-EFFFFFFFBFFFBBFFFFF@EFA/AA>?@@FFFFFFFFFFFBFFEFFFFFFF@FFFFFFFFEB
@M05620:37:000000000-D9766:1:1101:8600:12086 1:N:0:89
ACCACACCTTCTACAATGAGCTGCGTGTGGCTCCCGAGGAGCACCCCGTGCTGCTGACCGAGGCCCCCCTGAACCCCAAGGCCAACCGCGAGAAGATGCCCAGGTGAGTGGCCCGCTACCTCTTCTGGTGGCCGCCTCCCTCCTTCCTGGCCTCCCGGAGCTGCGCCCTTTCTCACTGGTTCTCTCTTCTGCCGTTTTCCGTAGGACTCTCTTCTCTGACCTGAGTCTCCTTTGGAACTCTGCAGGTTCTA
+
CCBCBBCBFFFFGGGGGGGGGGHHGGGEGGHHHGGGGGEGGHHHHGGGGGGGHHHHHHHEGGGGGGGGGGGHHHHGGGGHGHHHHGGGGG<CCGHHHHHHHHHGHHHHHHGGHHGGGGGHHHHHHHFHHHGHHGGGGGHGHHGHHGGGFGGGGGGGG?-ACFGGGGFFFFFFFFFFFFFFFFFFFFFFFFFFFFFFFFFFDFFFFFFFFFFFFFFFFFFFFFFFFFFFFFFFFFFFFFFFFFFFFFFFFF;
@M05620:37:000000000-D9766:1:1101:11293:12100 1:N:0:89
AGTGCCAGCTCTCAATCGCACAGGGGACCCAGGGCCTGGCCCCTCCATCCAGAAAACCTATGACCTCACCCGCTACCTGGAGCACCAACTCCGCAGCTTGGCTGGGACCTATGTGAGTATCCAGCGTAGGAATCTGGGAGTTGGGGAGGAGTGAGGAGTTGGGGAAAGACAGTCCTAACCGTGGAGGGTTCTGGTAAATGATGGGGTGAGGAGGGGCTCTTTGGCTCCCACCAGTCCCCCTGTCTGGTCTA
+
AAAAAFDFAFFFGAGGGFGGGFHHGEGGGGHHGGGGGGHFGHGGGGHHHHHHHHHHHGHHHHHHHHHHHHHEGFGGHGHHHGGFGHHHGGHHGFEGGFGHGHHGGGHHGHHHHHHHH3HHHHFHHGEFGGGHHHHHHGHFEHFHGGGGGGGHHHHGFGGHHHGGEGHGGHFHGHHHGGFHGEFADGGG;;FFFGFGFFFFFFGGGGFFEFFFFFFFF@EFFFFFFFFFFFFFFFFFFFFFFFFFFFFFFF9
@M05620:37:000000000-D9766:1:1101:17685:12156 1:N:0:89
ACCACACCTTCTACAATGAGCTGCGTGTGGCTCCCGAGGAGCACCCCGTGCTGCTGACCGAGGCCCCCCTGAACCCCAAGGCCAACCGCGAGAAGCCCAGGTGAGTGGCCCCCTACCTCTTCTCGCTTTCGCCTCCCTCCTCTCTTCTGCCGTTTTCCTGCGCCCTCTCTTATTGGTCCTCCCTCTCCTCGGTTTCCCTACGGCTCTTTTCTCTGACCTGAGCCCCTCTTGGAACCATGCAGGTATTAGAA
+
BBABBBABFFFFFGGGGGGGGGHFEEEEHEHHHGGEFGGGGHHHHGGGE?EEGF3GHHGGGGGGGG@FGGGHHFCEGGGHGGHGEFGGGC>B</220/??/1?10??CFH//>-<0<1>F1G11.....=.<D...:;/:;/0:C00000<-../.0;009--9;B.CFB00000;9/;F//.;..///......;//;9...-;.////;9F/BFB//9/.//....;9/99/;..99BB/..///;B//
@M05620:37:000000000-D9766:1:1101:16341:12176 1:N:0:89
ACCACACCTTCTACAATGAGCTGCGTGTGGCTCCCGAGGAGCACCCCGTGCTGCTGACCGAGGCCCCCCTGAACCCCAAGGCCAACCGCGAGAAGATGAACCCAGGTGAGTGGCCCGCTACCTCTTCTGGTGGCCGCCTCCCTCCTTCCTGGCCTCCCGGAGCTGCGCCCTTTCTCACTGGTTCTCTCTTCTGCCGTTTTCCGTAGGACTCTCTTCTCTGACCTGAGTCTCCTTTGGAACTCTGCAGGTTC
+
DDDDDDDCFFFFGGGGGGGGGGHHGGGEHGHFGGDGDGGGEFHHHGFGGEDFFGHHHHFE@EEGGGGGGCFHHHHGGGGHGHGHHGEGCGB@FGHB>GHHHHGGHA?FDF=GCFHHCCG-CC<GHHGHHFGHGHFDG?AEHEHHGGGGFFGFFFFGGGGA-A@A0;:DFCFFFF000:FFFFFFBFBFF:B0BFFFFFFFFFD:ADF0:;FFFFFFFBFF0BB0FBFFFBFFFFFFFFBBBBFBF:FFFF0
@M05620:37:000000000-D9766:1:1101:11647:12176 1:N:0:89
ACCACACCTTCTACAATGAGCTGCGTGTGGCTCCCGAGGAGCACCCCGTGCTGCTGACCGAGGCCCCCCTGAACCCCAAGGCCAACCGCGAGAAGATGAACCCAGGTGAGTGGCCCGCTACCTCTTCTGGTGGCCGCCTCCCTCCTTCCTGGCCTCCCGGCGCTGCGCCCTTTCTCACTGGTTCTCTCTTCTGCCGTTTTCCGTAGGACTCTCTTCTCTGACCTGAGTCTCCTTTGGAACTCTGCAGGTTC
+
CCCCCCCCFFFFGGGGGGGFGGHHGEGFHEHHHGGGGGEEGHGHHGGGGGGGHHHHHHHGGGGGGGGGGGGHHHHGGFGHGHHHHGGGGGCGGGHHHHHHHHGFHGHHFHHHGGHHGGG-AGHHHHHHHHHHGHHGGGGGHGHHGGGGGGGBFFGGGGGG-ADFFFFFFFFFFFFF/FFFEFFFFFFFFFFFFFFFFFFFFFFF.;DFBFFFFFFFFFFF/FFFF/FFFFFFFFFFFFFFFFFFF:BFFF/
@M05620:37:000000000-D9766:1:1101:23954:12180 1:N:0:89
AGTGCCAGCTCTCAATCGCACAGGGGACCCAGGGCGTGGCCCCTCCATCCAGAAAACCTATGACCTCACCCGCTACCTGGCGCACCACCTCCGCAGCTTGGCTGGGACCTATGTGAGTATCCAGCGTAGGAATCTGGGAGTTGGGGAGGAGTGAGGAGTTGGGGAAAGACAGTCCTAACCGTGGAGGGTTCTGGTAAATGATGGGGTGAGGAGGGGCTCTTTGGCTCCCACCAGTCCCCCTGTCTGGTCTA
+
AAA3ADFCAFFFG4FGGFFCECBFEE2AAAAF2AE2AAEE1GEGGGEHHEFF3GH2FFHHHHBHHBGHHFF@E/>EHHHH1>EEEG0/?BG/EEE?EFB?DHFEEGFG/FFHHGFGHDF1FGGFHG/?CGFHHHHHFH0>CGFHCGAD?.C<G0;GFAGH0;:CEDEG/C9FGGGGGGGGGGGGDEB?=FFFFFBFFFFFF/FFFFF;?FFFAFBBB-9B/F/9B/BAEBFFEFFFBFEDB.FFFBFFFFB
@M05620:37:000000000-D9766:1:1101:9412:12181 1:N:0:89
ACCACACCTTCTACAATGAGCTGCGTGTGGCTCCCGAGGAGCACCCCGTGCTGCTGACCGAGGCCCCCCTGAACCCCAAGGCCAACCGCGAGAAGATGCCCAGGTGAGTGGCCCGCTACCTCTTCTGGTGGCCGCCTCCCTCCTTCCTGGCCTCCCGGAGCTGCGCCCTTTCTCACTGGTTCTCTCTTCTGCCGTTTTCCGTAGGACTCTCTTCTCTGACCTGAGTCTCCTTTGGAACTCTGCAGGTTCTA
+
CCCCCABCFFFFGGGGGGGGGGHHGGGGHGHHHGGGGGGGGHHHHGGGGGGGHHHHHHHGGGGGGGGGGGGHHHHGGGGHGHHHGGGGGGGGGGH2?D2GHCHFFCGHHGEFHH?CD?FHHHHHHHHHHHGHHCGGDDHGHHGGHGGFF/FGFGGGGCFGFGFG?BDD=FFFFFFFFBBFFFFFFFFFFBFFFAFFFFFFFFF?ABFBFFFFFFFFF:B0FFFF/FFFFFFFFFFF0BFFFFFF0;FFFF0
@M05620:37:000000000-D9766:1:1101:9802:12182 1:N:0:89
ACCACACCTTCTACAATGAGCTGCGTGTGGCTCCCGAGGAGCACCCCGTGCTGCTGACCGAGGCCCCCCTGAACCCCAAGGCCAACCGCGAGAAGATGCCCAGGTGAGTGGCCCGCTACCTCTTCTGGTGGCCGCCTCCCTCCTTCCTGGCCTCCCGGAGCTGCGCCCTTTCTCACTGGTTCTCTCTTCTGCCGTTTTCCGTAGGACTCTCTTCTCTGACCTGAGTCTCCTTTGGAACTCTGCAGGTTCTA
+
BBABBABBFFFFGGGGGGGGGFHGGEGEHGHHHGGGGGGGGHHHHGGGGGGGGHGHHHHGGGGGGGGGGGGGFHHGGGGHGHHHHGGGGGCDGGHHHFHHHHHGHHGHHHGGHHGGGGGHHHGHHFHGHHGHHGGGGGHGHHGHHGGGGGGGGGGGGGA?DGGGGGFFFFFFFFFFFFFFFFFFFFFFFFFFFFFFFFFFFFFFFFFFFFFFFFFFFFBFFFFFFFFFFFFFFFFFFFFFFFFFFFFFFF;
@M05620:37:000000000-D9766:1:1101:19461:12186 1:N:0:89
ACCACACCTTCTACAATGAGCTGCGTGTGGCTCCCGAGGAGCACCCCGTGCTGCTGACCGAGGCCCCCCTGAACCCCAAGGCCAACCGCGAGAAGCCCAGGTGAGTGGCCCGCTACCTCTTCTGGTGGCCGCCTCCCTCCTTCCTGGCCTCCCGGAGCTGCGCCCTTTCTCACTGGTTCTCTCTTCTGCCGTTTTCCGTAGGACTCTCTTCTCTGACCTGAGTCTCCTTTGGAACTCTGCAGGTTCTAGAT
+
CCCCBBCCFFFFGGGGGGGGGGHHGEGBGGHHHGFGGGGGGHHHHGGGGGGGHHGGHHHGGGGGGGGGGGGGFHHGGGGHGHHHHGGGGGDGGGHHGHGHGGGGFHHGGHHGGGCGHHHFHHHHHGHGHHGGGGGHGHHGHHHHGGFGGGGGGGG-AFGGGGGFFFFFFFFFFFFFFFFFFFFFFFFFFFF:DFFFFFF?DFFFFFFFFFFFFFF/BFFFFFFFFFFFFFFFFFFBFFFF/FFAFFF/BFB
@M05620:37:000000000-D9766:1:1101:22111:12189 1:N:0:89
ACCACACCTTCTACAATGAGCTGCGTGTGGCTCCCGAGGAGCACCCCGTGCTGCTGACCGAGGCCCCCCTGAACCCCAAGGCCAACCGCGAGAAGATGAACCCAGGTGCGTGGCCCGCTACCTCTTCTGGTGGCCGCCTCCCTCCTTCCTGGCCTCCCGGCGCTGCGCCCTTTCTCACTGGTTCTCTCTTCTGCCGTTTTCCGTAGGACTCTCTTCTCTGCCCTGCGTCTCCTTTGGAACTCTGCAGGTTC
+
AAA?AAAAFFFFGGGG3G1BGFHGGAEAAAGBAAFA?EEGGHHHHGGGEEFGFHGFHHGE@FCGG?GGGGGFHCHGGGEHCAGHHGA<BC/<<C0B1FDDGHA<FGHH1CFFGGGEGGG-AGFHHHDGGGFGCHHGGG?CHGGGGGBFF0FFF.CFEEGG?A@@@B;=-@=FFFFFFFFFFFFFBFFBFFFFFFB@BFFFFFFF?FFFFFFFFFFFFFFF/;9BA-;;;-BFFFFFFFFFFFFFF/BFAFB
@M05620:37:000000000-D9766:1:1101:9974:12200 1:N:0:89
AGTGCCAGCTCTCAATCGCACAGGGGACCCAGGGCCTGGCCCCTCCATCCAGAAAACCTATGACCTCACCCGCTACCTGGAGCACCAACTCCGCAGCTTGGCTGGGACCTATGTGAGTATCCAGCGTAGGAATCTGGGAGTTGGGGAGGAGTGAGGAGTTGGGGAAAGACAGTCCTAACCGTGGAGGGTTCTGGTAAATGATGGGGTGAGGAGGGGCTCTTTGGCTCCCACCAGTCCCCCTGTCTGGTCTA
+
ABABAFFFCFFFGGGGGGGFGGHHGGGGGGHHFGGGGGHHHHGFGGGHHHHHHHHHHGGHHHHHHHHHHHHGGEGGHHHHGGHGHH1GFHHHEGGGGHHHGHHGGGHHGHHHHHHHHHHHHHGHHGEDGGGHCGFHHHHFEHHHGFFGGGGHFFHFFGHHHHGGGGHFHHHHHHHHHGHHGGGCFGGGGGGGGGFGGBFFFFFGGGFFEFFFFFFFFFFFFFFFFFFFFFFFFFFFFFFFFFFFFFFFFF0
@M05620:37:000000000-D9766:1:1101:22100:12213 1:N:0:89
ACCACACCTTCTACAATGAGCTGCGTGTGGCTCCCGAGGAGCACCCCGTGCTGCTGACCGAGGCCCCCCTGAACCCCAAGGCCAACCGCGAGAAGATGAACCAAGTGGAGGGCCCCGCTACTCCTTCTGTGGGCGGCCTCCTCCCTTCCGGCCTTCCCGGAGCTGCGCCTTTCTTCACGGTTTCCCTCTCTTCCCTTTTTCCGTAGGATCTCCTTCTCTGACCGCAGTTTCTTTGGAAATTCGCCAGGTCT
+
CCCCCCCCFFFFGGGGGGGGGGHHGGGGHGHHHGGGGGGGGHHHHGGGGGGGEHHHHHHGGGGGGGGGGGGHHHHGGGGHGHHHHGGGGGGGGGEFHHHHGH0???1=1//>.CA---<AD000D0<0==0C.C--A-.CE//;9F0CB.:-;.0;FBA---9.00-;D.;F000;:0.;.;.0009:B/000990;FF0B9.0:..;0/000;99090:;B;--9-:09;0;F090;B000..9.:.B00
@M05620:37:000000000-D9766:1:1101:11390:12248 1:N:0:89
AGTGCCAGCTCTCAATCGCACAGGGGACCCAGGGCCTGGCCCCTCCATCCAGAAAACCTATGACCTCACCCGCTACCTGGAGCACCAACTCCGCAGCTTGGCTGGGACCTATGGAGTATCCAGCGTAGGAATCTGGGAGTTGGGGAGGAGTGAGGAGTTGGGGAAAGACAGTCCTAACCGTGGAGGGTTCTGGTAAATGATGGGGTGAGGAGGGGCTCTTTGGCTCCCACCAGTCCCCCTGTCTGGTCTAT
+
ABAAAFFFBFFFGGGGGGFGGGHHGGGGGGHHGGGGGGHHHHGHGGHGHHHHHHHHHGHHHHHHHHHHHHHGGFGGHHHHHGHHHHHHGHHHGGGGGHHHGHHGGGHHGHHHHHHHHHHHHHHHGCDGGHHHHHHHHFGGHHHGGGGGGGHHHHHHGHHHHGGGGHHGHHHHHHHHHHGGGGGGGGG;FFGGGGGGGGFGGGGGGFFFFFFFFFFFFFFFFFFFFFFFFFFFFFFFFFFFFFFFFFFFFFF
@M05620:37:000000000-D9766:1:1101:3358:12262 1:N:0:89
ACCACACCTTCTACAATGAGCTGCGTGTGGCTCCCGAGGAGCACCCCGTGCTGCTGACCGAGGCCCCCCTGAACCCCAAGGCCAACCGCGAGAAGATGCACCCAGGAGAGTGGCCCGCTACCTCCTCTGGTGGCCGCCTCTCTCCTTCCTGGCCTCCCGGAGCTGCGCCCTTTCTCACTTGTTCTCTCTTCTGCCGTTTTCCGGAGGACTCTCTTCTCTGATCTGACTCTCCTTTTTCACTCTGCAGGCTC
+
BAAAAABAFFFFFGGGGGG5B5GEGGGGHGHFHFFA2EF22F2BGGEGAEEF5BEGHHFGEF0EFEFGGGGG3GHFGGEHGHHH/FF/C@CD//22?22?F</?/?/?G/11?C<FCG<A@GGF.CC00<0/.::;-C.:/:00;990;00/9C0:.;.----.;F=-.@-/9F/9BB//;;/9FB/B9FBB9/9;;AB./:.-.--.;/9BF/BFFF//:/99;//;BFBB9////9:;FBB//9/..;.
@M05620:37:000000000-D9766:1:1101:28126:12267 1:N:0:89
AGGGCCACCTCTCAATCGAACAGGGAACCAAGGGCACGGCACCTCCAGACAGAAAACCTGTGACCTCACCCGCGACCTGGAGCACCCACTACGCAGCTTGGCCGGGAAATATGTGAGTATCCAGCGTAGGAATCTGGGCGTTGGGGCGGAGTGCGGCGTTGGGGCAAGCCAGTCCTAACCGTGGAGGGTTCTGGTAAATGATGGGGTGAGGAGGCGCTCTTTGGATCCCACCAGTCCCCCTGTCTGGTCTA
+
111>AAA1BBC1BGG3BABAB0AF0000B00BF0F00/AA/AFFF/BAA/BBBFBBBEH0D1B@FDB1?G0>E/>>>EFFFCHHHE/?EHHHEEFE><FGC01></>@/1?2?@21F1?FHH1?B/?/AC>1FGEFHEFCCCGH--;C@-;CF0AA-@>-@-@@---;-;99FFFF/9FF@FA@-;A@9FFFFFB;BBBF/9F/;A-@EAF/:A--;@FFFFFE/FF-;/;A-ABBFFFF@ABFFFFFFF9
@M05620:37:000000000-D9766:1:1101:13757:12269 1:N:0:89
ACCACACCTTCTACAATGAGCTGCGTGTGGCTCCCGAGGAGCACCCCGTGCTGCTGACCGAGGCCCCCCTGAACCCCAAGGCCAACCGCGAGAAGATGAACCCAGGTGAGTGGCCCGCTACCTCTTCTGGTGGCCGCCTCCCTCCTTCCTGGCCTCCCGGAGCTGCGCCCTTTCTCACTGGTTCTCTCTTCTGCCGTTTTCCGTAGGACTCTCTTCTCTGACCTGAGTCTCCTTTGGAACTCTGCAGGTTC
+
AAAABBBBFFFFGGGGGGGFGGHHGAEEG?HHFFGEFEGGGHHHHGGGEEGGGGFHHHGGGGGGGGEGGGGHHFGGGGGHEGHFEGFEFF>CFFGGHBGHFFGAGGHHEHHDFGHHCDGGGHHHH0GH0<=CGHHC:DDGEEHFDBGGGGGGGGGGGEDGGAGGGGF-ABF/FFFFFFFFFFFFFFFFFFBFFFFFDFFFFFDF?DFFFFFFFFFFFFFFFFFFFFFFFFFFFFFFFFFFFFFFFBFFFE/
@M05620:37:000000000-D9766:1:1101:17994:12288 1:N:0:89
AGTGCCAGCTCTCAATCGCACAGGGGACCCAGGGCCTGGCCCCTCCATCCAGAAAACCTATGACCTCACCCGCTACCTGGAGCACCAACTCCGCAGCTTGGCTGGGACCTATGTGAGTATCCAGCGTAGGAATCTGGGAGTTGGGGAGGAGTGAGGAGTTGGGGAAAGACAGTCCTAACCGTGGAGGGTTCTGGTAAATGATGGGGTGAGGAGGGGCTCTTTGGCTCCCACCAGTCCCCCTGTCTGGTCTA
+
CCBCCFFFCFFFGGGGGGGGGGHHGGGGGGHHGGGGGGHHHHGHGGHHHHHHHHHHHGHHHHHHHHHHHHHGGFGGHHHHHHHHHHHHGHHHGGGGGHHHGHHGGGHHGHHHHHHHHHHHHHHHHGEGGGHHHHHHHHHGGHHHGGGGGGGHHHHHHGHHHHGGGGHHHHHHHHHHHHHHGGGGGGGGFGGGGGGGGGGGGGGGGGFFFFFFFFFFFFFFFFFFFFFFFFFFFFFFFFFFFFFFFFFFFFF
@M05620:37:000000000-D9766:1:1101:24831:12293 1:N:0:89
AGTGCCAGCTCTCAATCGCACAGGGGACCCAGGGCCTGGCCCCTCCATCCAGAAAACCTATGACCTCACCCGCTACCTGGCGCACCCCCTCCGCAGCTTGGCTGGGACCTATGTGAGTATCCAGCGTAGGAATCTGGGAGTTGGGGAGGAGTGCGGAGTTGGGGAAAGACAGTCCTAACCGTGGAGGGTTCTGGTAAATGATGGGGTGAGGAGGGGCTCTTTGGCTCCCACCAGTCCCCCTGTCTGGTCTA
+
>A>>>DFFBFFFG4FEBFF2E?GAF2AAABFG2BEBBFHHCHGHGGHHHFHHBGHAFFHHFF5GHDFGHHH>E>>EHHFFB>EEGG>/>EG/>E?E>G3BBGHGGGHHGHHHHHHHHGHHHHHHHGGDGGHHHHHHHH0FGHHHGG.<D.<<G0AC-A.GFFGFCA.F/C/CFGGGGGGGG?EFAEGFAAFFFFFFFFFFFFFFFFABEFFEFFFFFFEFFFFFFFFFFFFFFFFFFFFFFFFFFFFFFFF
@M05620:37:000000000-D9766:1:1101:10068:12308 1:N:0:89
ACCACACCTTCTACAATGAGCTGCGTGTGGCTCCCGAGGAGCACCCCGTGCTGCTGACCGAGGCCCCCCTGAACCCCAAGGCCAACCGCGAGAAGATGCCCAGGTGAGTGGCCCGCTACCTCTTCTGGTGGCCGCCTCCCTCCTTCCTGGCCTCCCGGAGCTGCGCCCTTTCTCACTGGTTCTCTCTTCTGCCGTTTTCCGTAGGACTCTCTTCTCTGACCTGAGTCTCCTTTGGAACTCTGCAGGTTCTA
+
BBBABBBBFFFFGGGGGGGBGFHGGFGEHGHGHGGGGGGGGHHHHGGGEFGGHGGHHHHGGGGGGGGGGGGHHHHGGGGHEHHHGGG?DGDGGGHHHGHHHHHGHHHHHHGGHGGGGGGHHHHHHHHHH/EHHGGGGGHGHHGHHFGGGGGGGGGGGA9@FGGGGGFFFBFFFFFFFFFFFFFFFFFFFFFFFFFFFFFFFFFFFFFFFFFFFFFEFFFFFFFBFFFFFFFFFFFFFFFFFFFFFFFFFFB
@M05620:37:000000000-D9766:1:1101:22574:12316 1:N:0:89
ACCACACCTTCTACAATGAGCTGCGTGTGGCTCCCGAGGAGCACCCCGTGCTGCTGACCGAGGCCCCCCTGAACCCCAAGGCCAACCGCGAGCAGCCCAGGTGAGTGGCCCGCTACTTCCTCTGGTGGCCGCCTCCCTCCTTCTTGGCCTCCCGCAGCTGCGCCCTTTCTCCCTGGTTCTTCTCTCTGCCGCTTTCCGTAGGACTTTCTTCTCTGACCTGAGTCGCCTTTGGAACTCTGCGGGTTCTAGAC
+
DDDDDDCCFFFFGGGGGGDGGGHHGGGFHGHHHGGGGGGGGHHHHGGGGGGGHHHHHHHGGGGGGGGGGGGHHHHGGGGHGHHHHGGGG/<//<?=/??GF??1?FDFF0G-AC-A1>G0DGHF0DCAFACGC.EGEHHGCGB0;00:CFFE..--9-/:09-;@-/B0B00;BB.F0:00000;0:0;0;--9;0:A;.9.;0B0000:BFFFF0:/0;//;:-;...::/0;0:00;B---;.;;:0:0
@M05620:37:000000000-D9766:1:1101:15407:12331 1:N:0:89
ACCACACCTTCTACAATGAGCTGCGTGTGGCTCCCGAGGAGCACCCCGTGCTGCTGACCGAGGCCCCCCTGAACCCCAAGGCCAACCGCGAGAAGCCCAGGTGAGTGGCCCGCTACCTCTTCTGGTGGCCGCCTCCCTCCTTCCTGGCCTCCCGGAGCTGCGCCCTTTCTCACTGGTTCTCTCTTCTGCCGTTTTCCGTAGGACTCTCTTCTCTGACCTGAGTCTCCTTTGGAACTCTGCAGGTTCTAGAT
+
CCCCCCCCFFFFGGGGGGGFGGHHGEGEGGHHHGGGGGGGGHHHHGGGGGGGHHHHHHHGGGGGGGGGGGGHHHHGGGGHGHHHGGGGGGGFGGHHHHHHGGGGHHHGGHHGGGGGHHHHHHHHHHHGHHGGGGGHGHHGHHHHGGGGGGGGGGG-BGGGGGGFFFFFFFFFFFFFFFFFFFFFFFFFFFFDFFFFFFFFFFFFFFFFFFFFFFF0FFFFFFFFFFFFFFFFFFFFFFFFFFFFFFF0;B;
@M05620:37:000000000-D9766:1:1101:23096:12341 1:N:0:89
AGTGCCAGCTCTCAATCGCACAGGGGACCCAGGGCCTGGCCCCTCCATCCAGAAAACCTATGACCTCACCCGCTACCTGGAGCACCAACTCCGCAGCTTGGCTGGGACCTATGTGAGTATCCAGCGTAGGAATCTGGGAGTTGGGGAGGAGTGAGGAGTTGGGGAAAGACAGTCCTAACCGTGGAGGGTTCTGGTAAATGATGGGGTGAGGAGGGGCTCTTTGGCTCCCACCAGTCCCCCTGTCTGGTCTA
+
AA>AAFFFBFFFFGGGGGGGEGHHGGGGGGHHGGGGGGHHHHGHGGHHHHHHHHGHHGBHHHHHHHHHHHHGGEGGHHHHHGHHHHHHGHHHGGGGGHHHGHCGGGHHGHHHHHHHHHHHHHHHHFCGGGHHGHHHHHHGGHGBDGGFGEGHHHHHHGHHHHCGGGHHHHHHHHHHHHHHGEEGFGGG.;FGGGFGGGGGGGGGGGFFFFFFFFFFFFFFFFFFFFFFFFFFFFFFFFFFFFFFFFFFFFF
@M05620:37:000000000-D9766:1:1101:26867:12348 1:N:0:89
ACCACACCTTCTACAATGAGCTGCGTGTGGCTCCCGAGGAGCACCCCGTGCTGCTGACCGAGGCCCCCCTGAACCCCAAGGCCAACCGCGCGAAGATGCCCAGGTGAGTGGCCCGCTACCTCTTCTGGTGGCCGCCTCCCTCCTTCCTGGCCTCCCGGAGCTGCGCCCTTTCTCACTGGTTCTCTCTTCTGCCGTTTTCCGTAGGACTCTCTTCTCTGACCTGAGTCTCCTTTGGAACTCTGCAGGTTCTA
+
BBBBBBBAFFFFGGGGGG5AGGHHGEGBFEHEGEGEAFGGGHHHHGGEEEFGHHFHHHHGGFGGGGGGGGFHHHHGGGGHGHHHHGGGGG/BBFGCGFHHHHHGGHHHHHGGFHGGGGFHHHHHHGHGGHGHFGCGFGHGGGGFGGGGGGGGGGGGFGABAFFFFFFFFFFFFFFFFFFFFFFFFFFFFFFFFDADFFFFFFFFFFFFFFFFFFFFFFFFFFFFFFF/BFFFFFFFFFFFFFFFFFFFFFF
@M05620:37:000000000-D9766:1:1101:7238:12348 1:N:0:89
AGTGCCAGCTCTCAATCGCACAGGGGACCCAGGGCCTGGCCCCTCCATCCAGAAAACCTATGACCTCACCCGCTACCTGGAGCACCAACTCCGCAGCTTGGCTGGGACCTATGTGAGTATCCAGCGTAGGAATCTGGGAGTTGGGGAGGAGTGAGGAGTTGGGGAAAGACAGTCCTAACCGTGGAGGGTTCTGGTAAATGATGGGGTGAGGAGGGGCTCTTTGGCTCCCACCAGTCCCCCTGTCTGGTCTA
+
ACAAAFFFCFFFGGGGGGGGGGHHGGGGGGHHFEEGGGHHHHGHGGHGHHHHHHHHHGHBHHHHHHHHHHHGGEEGHHHHFHHHHHHGFHHHFGGGGHHFFHHGGGHHGHHHHHHHHHGHHHHHHGGGGGGHHHHHHHAFGHHGGGEGGDGHHEHHFGHBGGFGE?CGCHFHHHHHHHHHGGGGGGGGGGGGGGGGGGGGGGGGGGFFFFFFFFFFFFFFFFFFFFFFFFFFFFFFFFFFFFFFFFFFFFB
@M05620:37:000000000-D9766:1:1101:15146:12356 1:N:0:89
ACCACACCTTCTACAATGAGCTGCGTGTGGCTCCCGAGGAGCACCCCGTGCTGCTGACCGAGGCCCCCCTGAACCCCAAGGCCAACCGCGAGAAGATGCCCAGGTGAGTGGCCCGCTACCTCTTCTGGTGGCCGCCTCCCTCCTTCCTGGCCTCCCGGAGCTGCGCCCTTTCTCACTGGTTCTCTCTTCTGCCGTTTTCCGTAGGACTCTCTTCTCTGACCTGAGTCTCCTTTGGAACTCTGCAGGTTCTA
+
BCCCCCCCFFFFGGGGGGGGGGHHGEGFHGHHHGGGGGGGGHHHHGGGGGGGHHHHHHHGGGGGGGGGGGGHHHHGGGGHGHHHHGGGGGDGGGHHHHHHHHHGHHHHHHGGHHGGGGGHHHHHHHHHHHGHHGGGGGHGHHGHHGGGGGGGGGGGGGCGGGGGGGFFFFFFFFFFFFFFFFFFFFFFFFFFFFFFFFFFFFFFFFFFFFFFFFFFFFFFFFFFFFFFFFFFFFFFFFFFFFFFFFFFFFF
@M05620:37:000000000-D9766:1:1101:9999:12357 1:N:0:89
AGTCCCAGCTCTCCATCGCACAGGGTACCCAGTGCCTGGCCCCTCCATCCAGAAACCCTATGACCTCACCCGCCCCCTTGGGCACCCCCTCTGCAGCTTGGCTGGGACCTCTGTGAGTATCCAGCGTCGGAATCTGGGCGTTGGGGCGGCGTGCGGCGTTGGGGCCCGCCCGTCCTAACCGTGGAGGGTTCTGGTAAATGATGGGGTGAGGAGGGGCTCTTTGGCTCCCACCAGTCCCCCTGTCTGGTCTA
+
>>11>BDFFFFFGGGEBEE1E0GEFB0BF1BF1BF1DFGHHHGHFGFHGGHHH0BBBEGHEEHHH1B1BGF/>//>E/0B1>B>EFE/>EG0>FBGFGB0/FGGGGAHGH1BGHF2BFHHHH21FCE/<?A/?GHBDB/>CCCFGCC@C-:;9.;@-9@@@F@@---9-;-@@BFB//:A@FE?-;-;BFFFFBFFFFEF/99BFFF@AF-/-:@-;=FFFFFFFFFEE-AF:9FFFFFF@;BFFFFFFF/
@M05620:37:000000000-D9766:1:1101:10018:12359 1:N:0:89
AGTGCCAGCTCTCAATCGCACAGGGGACCCAGGGCCTGGCCCCTCCATCCAGAAAACCTATGACCTCACCCGCTACCTGGAGCACCAACTCCGCAGCTTGGCTGGGACCTATGTGAGTATCCAGCGTAGGAATCTGGGAGTTGGGGAGGAGTGAGGAGTTGGGGAAAGACAGTCCTAACCGTGGAGGGTTCTGGTAAATGATGGGGTGAGGAGGGGCTCTTTGGCTCCCACCAGTCCCCCTGTCTGGTCTA
+
BCABCFFFCFFFGGGGGGGGGGHHGGGGGGHHGGGGGGHHHHGHGGHHHHHHHHHHHGHHHHHHHHHHHHHGGGGGHHHHHHHHHHHHGHHHGGGGGHHHGHHGGGHHGHHHHHHHHHHHHHHHHGGGGGHHHHHHHHHGGHHHGGGGGGGHHHHHHGHHHHGGGGHHHHHHHHHHHHHHGGGGGGGGFGGGGGGGGGGGGGGGGGFFFFFFFFFFFFFFFFFFFFFFFFFFFFFFFFFFFFFFFFFFFFB
@M05620:37:000000000-D9766:1:1101:4924:12367 1:N:0:89
ACCACACCTTCTACAATGAGCTGCGTGTGGCTCCCGAGGAGCACCCCGTGCTGCTGACCGAGGCCCCCCTGAACCCCAAGGCCAACCGCGAGAAGATGCCCAGGTGAGTGGCCCGCTACCTCTTCTGGTGGCCGCCTCCCTCCTTCCTGGCCTCCCGGAGCTGCGCCCTTTCTCACTGGTTCTCTCTTCTGCCGTTTTCCGTAGGACTCTCTTCTCTGACCTGAGTCTCCTTTGGAACTCTGCAGGTTCTA
+
AAA?AAAAFFFFGGGGBGGGGGHHGFGAG0GHFGGGGGGGGHHHHGGGEGGGHHHHHHHGGGGGGGGGGGGHHHHGGGGHGHHHHGGGGGGGGGGHHHHHHHHGHHHHHHGGHHGGGGGHHHHHHHHHHHGHHGGGGGHGHHGHHGGGGGGGGGGGG@-AAFGGGGF@@FFFFFFFFFFFFFFFFFFFFFFFF@FFFFFFFFFFFFFFFFFFFFFFFFFFFFFFFFFFFFFFFFFFFFFFFFFFFFFFFFB
@M05620:37:000000000-D9766:1:1101:11140:12386 1:N:0:89
ACCACACCTTCTACAATGAGCTGCGTGTGGCTCCCGAGGAGCACCCCGTGCTGCTGACCGAGGCCCCCCTGAACCCCAAGGCCAACCGCGAGAAGATGCCCAGGTGAGTGGCCCGCTACCTCTTCTGGTGGCCGCCTCCCTCCTTCCTGGCCTCCCGGAGCTGCGCCCTTTCTCACTGGTTCTCTCTTCTGCCGTTTTCCGTAGGACTCTCTTCTCTGACCTGAGTCTCCTTTGGAACTCTGCAGGTTCTA
+
CCBCCCCCFFFFGGGGGGGGGGHHGGGEHGHHHGGGGGGGGHHHHGGGGGGGHHHHHHHGGGGGGGGGGGGHGHHGGGGHGHHHHGGGGGGGGGHHHHHHHHHGHHHHHHGGHHGGGGGHHHHHHHHHHHGHHGGGGGHGHHGHHGGGGGGGGGGGGGGGGGGGGGFFFFFFFFFFFFFFFFFFFFFFFFFFFFFFFFFFFFFFFFFFFFFFFFFFFFFFFFFFFFFFFFFFFFFFFFFFFFFFFFFFFFF
@M05620:37:000000000-D9766:1:1101:12299:12391 1:N:0:89
AGTGCCAGCTCTCAATCGCACAGGGGACCCAGGGCCTGGCCCCTCCATCCAGAAAACCTATGACCTCACCCGCTACCTGGAGCACCAACTCCGCAGCTTGGCTGGGACCTATGTGAGTATCCAGCGTAGGAATCTGGGAGTTGGGGAGGAGTGAGGAGTTGGGGAAAGACAGTCCTAACCGTGGAGGGTTCTGGTAAATGATGGGGTGAGGAGGGGCTCTTTGGCTCCCACCAGTCCCCCTGTCTGGTCTA
+
AA>AAFFFBFFFGFAGGGEEGGHHGGEEGGHHFDFGGGHHHHGHGGFFHHHHHFH2FEHEHHHHHHHHHHHGGFEEHHHG2FHHHHC1EGHHGGGGGHHHGHHGGGGHGHHHHHHHHHHHHHFHHGGDGGGHHHHHGH<FGGHGGGEFGDGHHFHHFGHHHGGGE?CHFHCHHHHHHFHHGGGG?EGGGGGGGGGGGGGGGGGGGGFFFFFFFFFFFFFFFFFFFFFFFFFFEFFFFFFFFFFFFFFFFFB
@M05620:37:000000000-D9766:1:1101:12737:12391 1:N:0:89
ACCACACCTTCTACAATGAGCTGCGTGTGGCTCCCGAGGAGCACCCCGTGCTGCTGACCGAGGCCCCCCTGAACCCCAAGGCCAACCGCGAGAAGATGCCCAGGTGAGTGGCCCGCTACCTCTTCTGGTGGCCGCCTCCCTCCTTCCTGGCCTCCCGGAGCTGCGCCCTTTCTCACTGGTTCTCTCTTCTGCCGTTTTCCGTAGGACTCTCTTCTCTGACCTGAGTCTCCTTTGGAACTCTGCAGGTTCTA
+
CCCCCCCCFFFFGGGGGGGGGGHHGGGFHGFHHGGGGGGGGGHHHGGGGGGGHHHHHHHGGGGGGGGGGGGHHHHGGGGHGHHHHGGGGGGGGGHHHHHHHHHGHGH0FHGGHHGGGGGHHHHHHHHHHHGHHGGGGGHGHHGHHGGGFGGGGGGGGD-BDGFGGGFFFFFFFFFFFFFFFFFFFFFFFFFFFFFFFFFFFFFFFFFFFFFFFFFFFFFFFFFBFFFFFFFFFFFFFFFFFFFFFFFFFF0
@M05620:37:000000000-D9766:1:1101:14655:12391 1:N:0:89
ACCACACCTTCTACAATGAGCTGCGTGTGGCTCCCGAGGAGCACCCCGTGCTGCTGACCGAGGCCCCCCTGAACCCCAAGGCCAACCGCGAGAAGCCCAGGTGAGTGGCCCGCTACCTCTTCTGGTGGCCGCCTCCCTCCTTCCTGGCCTCCCGGAGCTGCGCCCTTTCTCACTGGTTCTCTCTTCTGCCGTTTTCCGTAGGACTCTCTTCTCTGACCTGAGTCTCCTTTGGAACTCTGCAGGTTCTAGAT
+
BBBABBBBFFFFGGGGGGGGGGHHGEGFHGHHGGGGGGGGGHHHHGGGGGGGHHHHHHHGGGGGGGGGGGGHHHHGGGGHGHHHHGGGGGGGGGHHGHHHGGHHHHHGFHHGGGGGHHGHHHHHHHG?G<@DCFGHGHFDHHHHGGBFGGGGGGGAFDGGGBGFFFFFFFFFBFFFBFFFFFFFFFFFFFFDFFFFFFF.DFFFFFFFFFFFFFFFFFFFEFFFFFFFFFFFEFFFFFFFFFFFFFFBFB/
@M05620:37:000000000-D9766:1:1101:26023:12394 1:N:0:89
AGTCCCAGCTCTCCATCGCACAGGGTACCCAGGGCCTGGCCCCTCCATCCAGAAAACCTATGACCACACCCGCTACCTGGCGCACCCACTCCGCAGCTTGGCTGGGACCTATGTGAGTATCCAGCGTAGGAATCTGGGCGTTGGGGCGGCGTGCGGAGTTGGGGAACGCCAGTCCTAACCGTGGAGGGTTCTGGTAAATGATGGGGTGAGGAGGGGCTCTTTGGCTCCCACCAGTCCCCCTGTCTGGTCTA
+
>A>3>BDFFFFFGFGABAE2E2GDG4BBGBBF2AEABBBGGHGHGGGHH1CGGHH2BEGHD3BGH3BFEFG>E>>EGHBB1>?EEGE??BF2/?/E>F3B?FGFGGFGFHHHHFGBGHGHHHHHHGG/DGFHHHHHFH/AGDGGCD.<C-;=A9BF-=CFFFFF...;.;.;FFFFFFFFFFFF9EDFDFFFFFFFFFFFBFFFFFAF?FF/DFFFFFFFFFFFFFFFFFFFEFFFFFFFFFFFFFFFFFB
@M05620:37:000000000-D9766:1:1101:10620:12405 1:N:0:89
ACCACACCTTCTACAATGAGCTGCGTGTGGCTCCCGAGGAGCACCCCGTGCTGCTGACCGAGGCCCCCCTGAACCCCAAGGCCAACCGCGAGAAGATGCCCAGGTGAGTGGCCCGCTACCTCTTCTGGTGGCCGCCTCCCTCCTTCCTGGCCTCCCGGAGCTGCGCCCTTTCTCACTGGTTCTCTCTTCTGCCGTTTTCCGTAGGACTCTCTTCTCTGACCTGAGTCTCCTTTGGAACTCTGCAGGTTCTA
+
CCCBBCCCFFFFGGGGGGGGGGHHGGGEHGHHHGGGGGGGGHHHHGGGGGGGHHHHHHHGGGGGGGGGGGGHHHHGGGGHGHHHHGGGGGDGGGHHHHHHHHHGHHHHHHGGHHGGGGGHHHHHHHHHHHGHHGGGGGHGHHGHHGGGFFFGGGGGGB-@BFFGCGFFFFFFFFFFFFEFFFFFFFFFFFFFFFFFFFFFFFFFDFFFFFFFFFFFFFFFFFFFFFBBFFFFFFFFFFFFFFFFFFFFFF/
@M05620:37:000000000-D9766:1:1101:18633:12409 1:N:0:89
ACCACACCTTCTACAATGAGCTGCGTGTGGCTCCCGAGGAGCACCCCGTGCTGCTGACCGAGGCCCCCCTGAACCCCAAGGCCAACCGCGAGAAGATGCCCAGGTGAGTGGCCCGCTACCTCTTCTGGTGGCCGCCTCCCTCCTTCCTGGCCTCCCGGAGCTGCGCCCTTTCTCACTGGTTCTCTCTTCTGCCGTTTTCCGTAGGACTCTCTTCTCTGACCTGAGTCTCCTTTGGAACTCTGCAGGTTCTA
+
CCBCCCCAFFFFGGGGGGGGGGHHGEEGHGHHHGGGGGGGGHHHHGGGEGGGHHHHHHHGGGGGGGGGGGGGHHHGGGGHGHHHHGGGGGGGGGHFHGHHHHHGHGHHHHGGHH@GGGGHHFHHHHHHHHGHHGGGGGHGHHGHFGGGGGGGGGGGGGGGG?BFGGFFFFFFFFFFFFFFFFFFFFFFFFFFFFFFFFFFFFF.;9FFFFFFFFFFFFFFFFFBFFFFFFFFFFFFFFFFFFEFFFFFFFB
@M05620:37:000000000-D9766:1:1101:15204:12415 1:N:0:89
AGTGCCAGCTCTCAATCGCACAGGGGACCCAGGGCCTGGCCCCTCCATCCAGAAAACCTATGACCTCACCCGCTACCTGGAGCACCAACTCCGCAGCTTGGCGTAGGAATCTGGGAGTTGGGGAGGAGTGAGGAGTTGGGGAAAGACAATCCTAACCGTGGAGGGTTCTGGTAAATGATGGGGTGAGGAGGGGCTCTTTGGCTCCCACCAGTCCCCCTGTCTGGTCTATCTCCTGCCCTTAGATCGGAAGA
+
AAABAFF@3CCFGGGGGGGCGGFG2E2EFGFH22E2FFHH2FEAEF2AG1FF3GEFGGB3BGFHHBGHHF1EG/EGHHHHHGFHGHHHGHHHGGGGGHHHGGGE@@DHHHHHHHGHFEHGHGGGGGDGHHHHHHGGHHHGGGGHHHHGHHGHHHHHFGEHGFHGGEGHHHHCFGGGGGFGGGGEBGGGGFGGBBBFFFFFFFFFFFFFFFFFFFFFFBFFFFFFFFFFFFFFFFFFFFFFFFFFFFBDED9
@M05620:37:000000000-D9766:1:1101:26752:12426 1:N:0:89
AGTGCCAGCTCTCCATCGCACAGGGTACCCAGGGCCTGGCCCCTCCATCCAGAAACCCTATGACCTCACCCGCTACCTGGGGCACCCACTCCGCAGCTTGGCTGGGACCTATGTGAGTATCCAGCGTAGGAATCTGGGCGTTGGGGAGGCGTGCGGCGTTGGGGACAGACCGTCCTAACCGTGGAGGGTTCTGGTAAATGATGGGGTGAGGAGGGGCTCTTTGGCTCCCACCAGTCCCCCTGTCTGGTCTA
+
>>>>>BFFAFFFG4AB5AA2E2GCG4BBFBBEBBEABFHHHHGHGGHHHBCGFHHABFHGFADFH5BFGHH0E>>EHHBB1>>>EFA??FFB>E/E>FBBEGFFFGGHGHHHHFGGHHHHHHHFHGG/CGFGGHHHHH/ADGGGCG.>C.<<C.AC-AABGGGGA-.;/;.AEFFFFFFFBFFB:EFBAFFFFF;BFFFFEFFFFFABEFFBFFBBB?FFFFFFFFFFFFFFFFFFFFFFBFFFFFFFFFF
@M05620:37:000000000-D9766:1:1101:18463:12429 1:N:0:89
ACCACACCTTCTACAATGAGCTGCGTGTGGCTCCCGAGGAGCACCCCGTGCTGCTGACCGAGGCCCCCCTGAACCCCAAGGCCAACCGCGAGAAGATGAACCCAGGTGAGTGGCCCGCTACCTCTTCTGGTGGCCGCCTCCCTCCTTCCTGGCCTCCCGGAGCTGCGCCCTTTCTCACTGGTTCTCTCTTCTGCCGTTTTCCGTAGGACTCTCTTCTCTGACCTGAGTCTCCTTTGGAACTCTGCAGGTTC
+
CCCCCCCCFFFFGGGGGGGGGGHHGGGFHGHHHGGGGGGGGHHHHGGGGGGGHHHHHHHGGGGGGGGGGGGHHHHGGGGHGHHHHGGGGGGGGGHHHHHHHHGGHGHHHHHHGGHHGGGGGHHHGHHHHHHHGHHGGGGGHGHHGGGGGGGEGGGGGGGG-BDFGGFFFFFFFFFFFFFFFFFFFFFFFFFFFFFFDFFFFFFFFFAFFFFFFFFFFFFFFFFFF/BFFFFFFFFFFFFFFFFFFFFFFFF
@M05620:37:000000000-D9766:1:1101:29291:12437 1:N:0:89
AGTGCCAGCTCTCAATCGCACAGGGGACCCAGGGCCTGGCCCCTCCATCCAGAAAACCTATGACCTCACCCGCTACCTGGAGCACCAACTCCGCAGCTTGGCTGGGACCTATGTGAGTATCCAGCGTAGGAATCTGGGCGTTGGGGAGGAGTGAGGAGTTGGGGAAAGACAGTCCTAACCGTGGAGGGTTCTGGTAAATGATGGGGAGAGGAGGGGCTCTTTGGCTCCCACCAGTCCCCCTGTCTGGTCTA
+
>A1>>FFF1FFFGFBAFFFCEEHCG0EEAEG0FEFE/FGHCHG/EGH1FFGG1FFFFFG1FG2GHDGHHA>EE>EGHGHHFHHHHHFEGHGFEG?EEGB</G<FGGF0EGFBDFBF>GFFGB2B</C<BFFGFHHH1?//<>CA@-.><<=/<0<C0C//;/ACC..;/;:::GG09;FFGG.-...9E.AFFB0;BFFBBBFBFF-@----9-99@?E/;/BF/BFF?9FA--BBFFFF-:FF/FFFFBB
@M05620:37:000000000-D9766:1:1101:26758:12447 1:N:0:89
AGTGCCAGCTCTCAATCGCACAGGGGACCCAGGGCCTGGCCCCTCCATCCAGAAAACCTATGACCTCACCCGCTACCTGGAGCACCAACTCCGCAGCTTGGCTGGGACCTATGTGAGTATCCAGCGTAGGAATCTGGGAGTTGGGGAGGAGTGAGGAGTTGGGGAAAGACAGTCCTAACCGTGGAGGGTTCTGGTAAATGATGGGGTGAGGAGGGGCTCTTTGGCTCCCACCAGTCCCCCTGTCTGGTCTA
+
AB>ABFFCAFFFGFGGGFFCEEBF2AEEEGHHFDGGGFHHHHGHGGFFHHHHHGHHHGHFHHHHHHHHHHHGGGFGHHHFHGB?GHHHGHHHEEEGGHHHGGHGFGHHGHHHHHHHHDHHHHHHHG?EDGHHHHHHHHGGEHHHGGGGGGGHHHHHHFGHHHGGGGHHHHHHGHHHHHHHG;CFGGGG.9FGGGCFGGGGGGGGGFFFFFFFFFFADFFFFFFFFFFE?FFFFFFFFFFFFFFFFFFFBB;
@M05620:37:000000000-D9766:1:1101:10637:12449 1:N:0:89
ACCACACCTTCTACAATGAGCTGCGTGTGGCTCCCGAGGAGCACCCCGTGCTGCTGACCGAGGCCCCCCTGAACCCCAAGGCCAACCGCGAGAAGATGCCCAGGTGAGTGGCCCGCTACCTCTTCTGGTGGCCGCCTCCCTCCTTCCTGGCCTCCCGGAGCTGCGCCCTTTCTCACTGGTTCTCTCTTCTGCCGTTTTCCGTAGGACTCTCTTCTCTGACCTGAGTCTCCTTTGGAACTCTGCAGGTTCTA
+
BAABAABBFFFFGGGGGGEGGGHHGFGAAEGHHGFGEGGEEHHHHGGGAEGGGHFHHHGGGGGGGGGGGGGHHHHGGFGHGHHHEFGGGG<CCDHHFHHHHHHGHHHFGHGGHHGGGGGHHHFHHHFFHHGHHCCGGGHGHHGHHGGGGGGGGGGGDGA?@GGGGGFFFFFFFFFFFFFFFFFFFFFFFFFFFFFFFFFFFFFFFFFFFFFFFFFFFFBFFFFFFFFBFFFFFFBFFFFFFFFFFFFFFF;
@M05620:37:000000000-D9766:1:1101:9414:12472 1:N:0:89
ACCACACCTTCTACAATGAGCTGCGTGTGGCTCCCGAGGAGCACCCCGTGCTGCTGACCGAGGCCCCCCTGAACCCCAAGGCCAACCGCGAGAAGATGCCCAGGTGAGTGGCCCGCTACCTCTTCTGGTGGCCGCCTCACTCCTTCCTGGCCTCCCGGAGCTGCGCCCTTTCTCACTGGTTCTCTCTTCTGCCGTTTTCCGTAGGACTCTCTTCTCTGACCTGAGTCTCCTTTGGAACTCTGCAGGTTCTA
+
AAA?AAAAFFFFGGGGFGG1B1BFEAABFAGHCFGEFGEGGHHHHGGGGEGGFGHCHHHGGGGGG/EGGGGBGFEGGG/F//FGHGC<BC<//C<GHGGHHHHGHBGGF1<FFACCCGGBDHHHHHF0=/.<CC@CCG/;C:GCHF/B0CFFFFEFAAG@?FF/9@A@-/;F/B9B//9B/;FFFFFFFFFFE@B?9EFFAFAFFFFFF/BFFFF/9/9BBF-9BBFFFFFFFB/9BBF/;/FFFF-BFB/
@M05620:37:000000000-D9766:1:1101:9432:12474 1:N:0:89
ACCACACCTTCTACAATGAGCTGCGTGTGGCTCCCGAGGAGCACCCCGTGCTGCTGACCGAGGCCCCCCTGAACCCCAAGGCCAACCGCGAGAAGATGCCCAGGTGAGTGGCCCGCTACCTCTTCTGGTGGCCGCCTCCCTCCTTCCTGGCCTCCCGGAGCTGCGCCCTTTCTCACTGGTTCTCTCTTCTGCCGTTTTCCGTAGGACTCTCTTCTCTGACCTGAGTCTCCTTTGGAACTCTGCAGGTTCTA
+
DCCDCDDDFFFFGGGGGGGGGGHHGGGEHGHHHGGGGGGGGHHHHGGGGGGGHHHHHHHGGGGGGGGGGGGHHHHGGGGHGHHHHGGGGGCGGGHHHHHHHHHGHHHHHHGGHHGGGGGHHHHHHHHHHHGHHGGGGGHGHHGHHGGGGGGGGGGGGGGGGGGGGGFFFFFFFFFFHHFFFFFHFFFHHHHHFFFFFFHFFFFFFFFFFFFFFFHFHFFFFFFFFFHFFFFFFHFFFFFFFFFFFFFFFFF
@M05620:37:000000000-D9766:1:1101:17524:12474 1:N:0:89
AGTGCCAGCTCTCAATCGCACAGGGGACCCAGGGCCTGGCCCCTCCATCCAGAAAACCTATGACCTCACCCGCTACCTGGAGCACCAACTCCGCAGCTTGGCTGGGACCTATGGAGTATCCAGCGTAGGAATCTGGGAGTTGGGGAGGAGTGAGGAGTTGGGGAAAGACAGTCCTAACCGTGGAGGGTTCTGGTAAATGATGGGGTGAGGAGGGGCTCTTTGGCTCCCACCAGTCCCCCTGTCTGGTCTAT
+
BCAAAFFFCFFFGGGGGGGGGGHGGGGGGGHHGGGGGGHHHHGHGGHHHHHHHFHHHGHHHHHHHHHHHHHGGGGGHHHHGHHHHHHHGHHHGGGGGHHHGHHGGGHHGHHHHHGHHHHHHHHHGGGGGFGHHHHHHFGGGHHGGGGGGGHHHHHCDHHHHGGEFHHGGFHHHHHHHHGGGGGGGGGCFGGGGGGGGGGGGGGGGDFFFFFFFFFFFFFFFFFFFFFFFFFFFFFFFFFFFFFFFFFFFFF
@M05620:37:000000000-D9766:1:1101:9738:12484 1:N:0:89
ACCACACCTTCTACAATGAGCTGCGTGTGGCTCCCGAGGAGCACCCCGTGCTGCTGACCGAGGCCCCCCTGAACCCCAAGGCCAACCGCGAGAAGATGCCCAGGTGAGTGGCCCGCTACCTCTTCTGGTGGCCGCCTCCCTCCTTCCTGGCCTCCCGGAGCTGCGCCCTTTCTCACTGGTTCTCTCTTCTGCCGTTTTCCGTAGGACTCTCTTCTCTGACCTGAGTCTCCTTTGGAACTCTGCAGGTTCTA
+
BBBBBBBBFFFFGGGGGGFFGGHHGFGEHGHHHGGGGGGGGHHHHGGGEGGGHHHHHHHGGGGGGGGGGGGHHHHGGGGHGHHHEFGGGGCGGGHHHHDGH2/FFFF?11FFGHGGG?@HDD0DDG0<GFDEH-CFFGHGHFFHHFGFFGFGFFGGFGAD@FFB?AFFAFFFFF/FBFF:FBFFBFFFBBFFFFFFFFBFFFFFFFFEFEFFFFFFF//FFFFBBFFFFF/FFFF/BBBBFFF/BFFFFB/
@M05620:37:000000000-D9766:1:1101:22600:12487 1:N:0:89
ACCACACCTTCTACAATGCGCTGCGTGTGGCTCCCGAGGAGCACCCCTTGCTGCTGACCGAGGCCCCCCTGAACCCCAAGGCCAACCGCGCGAAGATGCCCAGGTGAGTGGCCCGCTACCTCTTCTGGTGGCCGCCTCCCTCCTTCCTGGCCTCCCGGAGCTGCGCCCTTTCTCACTGGTTCTCTCTTCTGCCGTTTTCCGTAGGACTCTCTTCTCTGACCTGAGTCTCCTTTGGAACTCTGCAGGTTCTA
+
ABBABAA3BFCDAGGDFFBAAAEAEBEBBAGHHABBAEEEGHHHHGG1BBGFGFGHHHH>>EGGEEE@GGFHHGEEGGGGGHHFFGGGGC>B@CDDGFFHHGGGHFFGHDEFHH@DG?DHHHHHHHHHHHGHHGGGGFFGGGGGGBFF0CFGGGGGGGAB;F//@BFBBFFFFFFFFFFFFFFFFFFFBFFFFBFFFFFFFFFFFBFFFFFFFFF/:/;BFFFFFFF99BFFFFFFFFFFFFFFFF?BFF;
@M05620:37:000000000-D9766:1:1101:17730:12493 1:N:0:89
AGTGCCAGCTCTCAATCGCACAGGGGACCCAGGGCCTGGCCCCTCCATCCAGAAAACCTATGACCTCACCCGCTACCTGGAGCACCAACTCCGCAGCTTGGCTGGGACCTATGTGAGTATCCAGCGTAGGAATCTGGGAGTTGGGGAGGAGTGAGGAGTTGGGGAAAGACAGTCCTAACCGTGGAGGGTTCTGGTAAATGATGGGGTGAGGAGGGGCTCTTTGGCTCCCACCAGTCCCCCTGTCTGGTCTA
+
BCABBFFFCFFFGGGGGGGGGGHHGGGGGGHHGGGGGGHHHHGHGGHHHHHHHHHHHGHGHHGHHHHHHHHGGGGGHHHHHHHHHHHHGHHHGGGGGHHHGHHGGGHHGHHHHHHHHHHHHHHHHGGGGGHHHHHHHHHGGHHHGGGGGGGHHHHHHGHHHHGGGGHHHHHHHHHHHHHHGGGGGGGGGGGGGGGGGGGGGGGGGGFFFFFFFFFFFFFFFFFFFFFFFFFFFFFFFFFFFFFFFFFFFFF
@M05620:37:000000000-D9766:1:1101:20567:12505 1:N:0:89
ACCACACCTTCTACAATGCGCTGCGTGTGGCTCCCGAGGAGCACCCCGTGCTGCTGACCGAGGCCCCCCTGAACCCCAAGGCCAACCGCGCGAAGATGCCCAGGTGAGTGGCCCGCTACCTCTTCTGGTGGCCGCCTCCCTCCTTCCTGGCCTCCCGGAGCTGCGCCCTTTCTCACTGGTTCTCTCTTCTGCCGTTTTCCGTAGGACTCTCTTCTCTGACCTGAGTCGCCTTTGGAACTCTGCAGGTTCTA
+
BBBBBBB3CFFFGFGGGGBFGGGGGGFBFFFHHFFEDFEGGHGHHGGAEEGGHHHHHHH0EEGGGGGGGGGGFHHGGGGHGHHHHGGGGG/>CGGGHHGGHHHFGHHHHHGGHHCDC-CHHHHHHHHEHGGGHFGGGGGGGGGGGGGFCFFGFFGGG9;BBFBF=DFFFFFFFFEFFFBFFFFFEFFF9:FFFFDDFFFFFFF..9F/BFFFFFFFBBFFFFFEFFB--:DDFFEFEFFFFBFFFEFFFFF
@M05620:37:000000000-D9766:1:1101:21883:12510 1:N:0:89
AGTGCCAGCTCTCAATCGCACAGGGGACCCAGGGCCTGGCCCCTCCATCCAGAAAACCTATGACCTCACCCGCTACCTGGAGCACCAACTCCGCAGCTTGGCTGGGACCTATGTGAGTATCCAGCGTAGGAATCTGGGAGTTGGGGAGGAGTGAGGAGTTGGGGAAAGACAGTCCTAACCGTGGAGGGTTCTGGTAAATGATGGGGTGAGGAGGGGCTCTTTGGCTCCCACCAGTCCCCCTGTCTGGTCTA
+
AB>AAFFFBFFFGGGGBFGFGGHHGGGGFEHHGGGGGGHGFHGHGGGHHHHGFHHHHGHHHHGHHHHHHHHGGEGGHGHHGGHHHHHGGHHHEGGGGGGHGHHGGGHHGHHHHHHHHHHHHHHHHGGGGGHHHHHHHHFGGHHHGGGGGGGHHHHHGGHHHHGGGGHHHHHHHHHHHHHHGGGGGGGGEGGGGGGGGGGGGGGGGGFFFFFFFFFFFFFFFFFFFFFFFFFFFFFFFFFFFFFFFFFFFFB
@M05620:37:000000000-D9766:1:1101:20551:12513 1:N:0:89
ACCACACCTTCTACAATGAGCTGCGTGTGGCTCCCGAGGAGCACCCCGTGCTGCTGACCGAGGCCCCCCTGAACCCCAAGGCCAACCGCGAGAAGATGCCCAGGTGAGTGGCCCGCTACCTCTTCTGGTGGCCGCCTCCCTCCTTCCTGGCCTCCCGGAGCTGCGCCCTTTCTCACTGGTTCTCTCTTCTGCCGTTTTCCGTAGGACTCTCTTCTCTGACCTGAGTCTCCTTTGGAACTCTGCAGGTTCTA
+
BCBCBBCCFFFFGGGGGGGGGGHHGEEGHGHHHGGGGGGFGHHHHGGGEGGGFHHHHHHGGGGGGGGGGGGHHHHGGGGHGHHHGGGGGGGGGGHHHHHHHHHGHHHHHHGGHHGGGGGHHHHHHHHHHHGHHGGGGGHGHHGHHGGGGGGGGGGGGGGGGGGGGGFFFFFFFFFFFFFFFFFFFFFFFFFFFFFFFFFFFFFFFFFFFFFFFFFFFFFFFFFFFFFFFFFFFFFFFFFFFFFFFFFFFFF
@M05620:37:000000000-D9766:1:1101:15658:12528 1:N:0:89
ACCACACCTTCTACAATGAGCTGCGTGTGGCTCCCGAGGAGCACCCCGTGCTGCTGACCGAGGCCCCCCTGAACCCCAAGGCCAACCGCGAGAAGATGCCCAGGTGAGTGGCCCGCTACCTCTTCTGGTGGCCGCCTCCCTCCTTCCTGGCCTCCCGGAGCTGCGCCCTTTCTCACTGGTTCTCTCTTCTGCCGTTTTCCGTAGGACTCTCTTCTCTGACCTGAGTCTCCTTTGGAACTCTGCAGGTTCTA
+
CCABBCBCFFFFGGGGGGGGGGHHGEGGHGHHHGGGDFGGGHHHHGGGGFGGHHHHHHHGGGGGGGGGGGGHHHHGGGGHGHHHHGGGGGGGGGHHHHHHHHGCGFHHHHGGHFFGG@FHHHHHHGHHGHGHHGGGGFHGHHGHHGGGGGGGGGEFGGCGGGGGGGFFFFFFFFFFFFFFFFFFFFFFFFFFFFFFFFFFFFF..BFFFFFFFFFFFFFFFFFFFFFFFFFFFFFFFFFFFFFFFAFFFFB
@M05620:37:000000000-D9766:1:1101:6213:12534 1:N:0:89
AGTGCCAGCTCTCAATCGCACAGGGCACCCAGGGCCTGGCCCCTCCATACAGAAAACCTATGACCTCACCCGCTACCTGGAGCACCAACTCCGCAGCTTGGCTGGGACCTATGTGCGTATCCAGCGTAGGAATCTGGGCGTTGGGGCGGCGTGAGGAGTTGGGGAAAGACAGTCCTAACCGTGGAGGGTTCTGGTAAATGATGGGGTGAGGAGGGGCTCTTTGGCTCCCACAAGTCCCCCTGTCTGGTCTA
+
>AAAADFCAFFFGFGGGFGGGC4AB22A2BA2A2BAF2AB2AE221AA5BBG5AAB31BA5FEABFG3GFEEE>EGHHHHHFHHHHFCFGHFEECG?F33?C3F?EEEGHEDFHH3/???G3BGBFCDDDBGFHHEHG/@CCGH-C<-C-A:D9AF0C/B9BFA.9:.99/99BBFF/BFF9AB..:>.9A/;BBFFF//FFFFED;-..9/:A=;D-ABFFF/FB/9ABA...:BFFEDF./;9BBFBB;
@M05620:37:000000000-D9766:1:1101:8130:12542 1:N:0:89
ACCACACCTTCTACAATGAGCTGCGTGTGGCTCCCGAGGAGCACCCCGTGCTGCTGACCGAGGCCCCCCTGAACCCCAAGGCCAACCGCGAGAAGATGCCCCAGTGAGTGGCCCGCTACCTCTTCTTGGGGCCGCCTCCCTCCTTTCTGGCCTCCCGGAGCTGCCCCCTTTCTCACTTGTTTCTCCTTCCTCCGTTTTCCCTTGGGCCCCCCTCTCTTACCTTGGTTCCCCTTTGAACTCTTCCGGTTCTT
+
BBBABBBBFFFFGGGGGGGGGFHHGGGEHEHHHGGGGGGGGHHHHGGGGGGGHHHHHHHGGGGGGGGGGGGHHHHGGGGHGHHHHGGCGGBDGGHHGH2FH//?111111?/?G----->000=000=0.<.<--=..;E//C/C0=0000C0.;E.;-:-.//.9;D-AF///////;/;./////;////;.9BFF/F///.;...----;..9////;/////.//;.;F/B/;///////.;-;.//
@M05620:37:000000000-D9766:1:1101:8687:12549 1:N:0:89
AGTGCCAGCTCTCAATCGCACAGGGGACCCAGGGCCTGGCCCCTCCATCCAGAAAACCTATGACCTCACCCGCTACCTGGAGCACCAACTCCGCAGCTTGGCTGGGACCTATGTGAGTATCCAGCGTAGGAATCTGGGAGTTGGGGAGGAGTGAGGAGTTGGGGAAAGACAGTCCTAACCGTGGAGGGTTCTGGTAAATGATGGGGTGAGGAGGGGCTCTTTGGCTCCCACCAGTCCCCCTGTCTGGTCTA
+
AB3AAFFFBFFFGGGGGGGGGGHGGGGGFG2GFEFGEGHHHHG1EFHHHH3GGGHHHGHHHF5GE5@FGHHGEEEFHFHFFGBGGH1FEGFHAFGGGHDFEGHGGGHHGHHHGHHHHGGFDGHDFGCDCAG2CD?FGHFF?FG<CGF@D?.G.DGFGAGGHED@E.::GFHHHHHHHHF.@9A-CE??9;FFGB;BBFFFBF009.9999FFDABCFBF/9FFFFFFFFFFDEFFFFFEABEFFFFFFFFF
@M05620:37:000000000-D9766:1:1101:4114:12552 1:N:0:89
ACCACACCTTCTACAATGCGCTGCGTGTGGCTCCCGAGGAGCACCCCGTGCTGCTGACCGAGGCCCCCCTGAACCCCAAGGCCAACCGCGCGAAGATGAACCCAGGTGCGTGGCCCGCTCCCTCTTCTGGTGGCCGCCTCCCTCGTTCCTGGCCTCCCGGCGCTGCGCCCCTTCTCACTGGTTCTCTCTTCTGCCGTTTTCCGTAGGACTCTCTTCTCTGCCGTGCGTCTCCTTTGGAACTCTGCAGGTTC
+
AAAAAAA1>BCFGGGG3GBEFEGGG0E00AFBE0BA/EEG?HHHHGG/AAEGFHGHHHG//ECGGGGGGGEFGGHGGGGHGGHHHGCGGG<BCGGC1GGHHH/>FFHH1CFEGG.<A<A@EGFGFH;;GHGC?HGGGGFGGGGG-;9C;BBBFFGGF9;@>@-;-;-=A@;FFFFFFFFFFFFFFFF;;FFFFF/;;BFFF9AF-;A99FFFFFF/999B9F-;@-;;9-9;BFFFBBBBF;;FF9;AAF/
@M05620:37:000000000-D9766:1:1101:27833:12553 1:N:0:89
AGTGCCAGCTCTCAATCGCACACGGCACCAAGGGACTCACCCCTCCTTCCAGAGAATCTATGACTTCACCCGCTACCTGGAGCACCAACTCCGCAGCTTGGCTGGGACCTATGGAGTATCCAGCGTAGGAATCTGGGCGTTGGGGCGGAGTGCGGCGTTGGGGCAAGCCAGTCCTAACCGTGGCGGGTTCTGGTAAATGATGGGGTGAGGCGGGGCTCTTTGGCTCCCACCAGTCCCCCTGTCTGGTCTAT
+
AAAAAFFCA@CFBGGGGGGGGG0EE00AAGEGA0F/B01B00EFFA0B1AAF1/0B11B2DFH12A12BFGGE/E/BGF0FFFHHHHHGHHHEGCGEHFGGHHGGGHHGGHFHHDGHHHHHBGHGE/BE1@GHHHHH/<CCCGGGACG-;AG0;@-;AA@GGGB@?A-;-;FFFFFFFF@FE@-;@@;AAFFFFFFFFF/FFFFF-@?FF-=?@@?@FFFFFFFFFF-FFF-AFFFFFF@FFFFFFFFFF/
@M05620:37:000000000-D9766:1:1101:20938:12561 1:N:0:89
ACCACACCTTCTACAATGCGCTGCGTGTGGCTCCCGAGGAGCACCCCGTGCTGCTGACCGAGGCCCCCCTGAACCCCAAGGCCAACCGCGAGAAGATCAACCTAGGTGCGTGGCCCGCTACCTCTTCTGGTGGCCGCCTCCCTCATTCCTGGCCTCCCGGAGCTGCGCCCTTTCTCACTGGTTCTCTCTTCTGCCGTTTTCCGTAGGACTCTCTTCTCTGGAATGCGTCTCCTTTGGAACTCTGCAGGCTC
+
AAAAABBAFFFFGGGCDG4EFEGDFBEAAEGHHFFEEGGGGHCFHGG0ABEEGHFFHHF@EGGGGGGGGEEGCHHGGFEHGFHHGGGGGG/></?1>1?<0G0F10?<1-..>-0<AC@-=GFG0==C0;;BEC:C@@A9EEF/.0;990FFF.B?.C.-@B?FFE-99@=/FFF9/B//BFFBFB9//9B/;/BB.AF.//9:AFBBF///;BBFF/99//;/;/:.;.;BBFBBB9BFFBFFE//A..:
@M05620:37:000000000-D9766:1:1101:5716:12573 1:N:0:89
ACCACACCTTCTACAATGAGCTGCGTGTGGCTCCCGAGGAGCACCCCGTGCTGCTGACCGAGGCCCCCCTGAACCCCAAGGCCAACCGCGAGAAGATGCCCAGGTGAGTGGCCCGCTACCTCTTCTGGTGGCCGCCTCCCTCCTTCCTGGCCTCCCGGCGCTGCGCCCTTTCTCACTGGTTCTCTCTTCTGCCGTTTTCCGTAGGACTCTCTTCTCTGACCTGAGTCTCCTTTGGAACTCTGCAGGTTCTA
+
AABBAAB34CCFFFFGGGBFGGHHGEFAAEFFFBAE2EEEEGAGGEGAEEEFFHGHGGHAE@EEFGGGGGGH3GHFGGGHGHHHHGGGDF>BDGHGHHHHHHGGFHDGHHGGHHGGCCGHHFHHGHHHGHDGHGFGGEHGHHGHHGGGBFGGGGGGDD9;BF;FFFFFFFFFFFBFFFFBFBFFFFFF;9BBFFDFFFFFFFF.D/BBFFFFFFF;;F/BFFF/BBF/;BBFFFFFFBFFFEFFFF.FBF/
@M05620:37:000000000-D9766:1:1101:27947:12587 1:N:0:89
ACCACACCTTCTACAATGAGCTGCGTGTGGCTCCCGAGGAGCACCCCGTGCTGCTGACCGAGGCCCCCCTGAACCCCAAGGCCAACCGCGAGAAGCCCAGGTGAGTGGCCCGCTACCTCTTCTGGTTGCCGCCTCCCTCCTTCCTGGCCGCCCGGAGCTGCGCCCTTTCTCACTGGTTCTCTCTTCTTCCGGCTTCCTTACGACTCTCTTCTCTGACCGCAGTCTCCTTTGTAACTATGCAGGTTCTAGAT
+
ABBCBABAFFFFFFFGGGFGGGHHGFGGHGHHHFBEAEECEHGHHGGEBEEGHHHHHHHGGFGGFGGGGGEHFHGFGGGHGHHHHGGGGGCGFGHB0/<//?11??DE/?/<A---0<G1=000000<<DC-CE.GFHGGHCHHC0/;;-:;A---9:./;-:;:-//;F9/BBB/9///;;;/////;:9----////;/;;;.;;BF9B/;F//9;--;-:;/:/;/:;//;/:/99/9/../://9;9
@M05620:37:000000000-D9766:1:1101:22915:12587 1:N:0:89
AGTGCCAGCTCTCAATCGCACAGGGGACCCAGGGCCTGGCCCCTCCATCCAGAAAACCTATGACCTCACCCGCTACCTGGAGCACCAACTCCGCAGCTTGGCTGGGACCTATGTGAGTATCCAGCGTAGGAATCTGGGAGTTGGGGAGGAGTGAGGAGTTGGGGAAAGACAGTCCTAACCGTGGAGGGTTCTGGTAAATGATGGGGTGAGGAGGGGCTCTTTGGCTCCCACCAGTCCCCCTGTCTGGTCTA
+
AB3AAFFFBFFFGGGGGGGGGGHGGGGGGGHHGGGGGGHHHHGHGGHHHHHHHHHHHGHHHHHHHHHHHHHGGEGGHHHHHGGHHHHHGHHHGGGGGHHHGHHGGGHHGHHHHHHHHHHHHHGHHGGGGGHHHHHHHHHGGHHHGGGGGGGHHHHHHGHHHHGGGGHHHHHHHGHHHHHHGGGGGGGGGGGGGGGGGGGGGFGGGGFFFFFFFFFFFFFFFFFFFFFFFFFFFFFFFFFFFFFFFFFFFFB
@M05620:37:000000000-D9766:1:1101:13871:12590 1:N:0:89
AGTGCCAGCTCTCAATCGCACAGGGGACCCAGGGCCTGGCCCCTCCATCCAGAAAACCTATGACCTCACCCGCTACCTGGAGCACCAACTCCGCAGCTTGGCTGGGACCTATGTGAGTATCCAGCGTAGGAATCTGGGAGTTGGGGAGGAGTGAGGAGTTGGGGAAAGACAGTCCTAACCGTGGAGGGTTCTGGTAAATGATGGGGTGAGGAGGGGCTCTTTGGCTCCCACCAGTCCCCCTGTCTGGTCTA
+
BCABAFFFCFFFGGGGGGGGGGHHGGGGGGHHGGGGGGHHHHGHGGHHHHHHHHHHHGHHHHHHHHHHHHHGGFGGHHHHFGHHHHHHGHHHGGGGGHHHGHHGGGHHGHHHHHHHHHHHHHHHHGGGGGHHHHHHHHGGGHHHGGGGGGGHHHHHHGHHHHGGGGHHHHGHHHHHHHHHGGGGGGGGGGGGGGGGGGGGGGGGGGFFFFFFFFFFFFFFFFFFFFFFFFFFFFFFFFFFFFFFFFFFFFF
@M05620:37:000000000-D9766:1:1101:15783:12604 1:N:0:89
AGTGCCAGCTCTCAATCGCACAGGGGACCCAGGGCCTGGCCCCTCCATCCAGAAAACCTATGACCTCACCCGCTACCTGGAGCACCAACTCCGCAGCTTGGCTGGGACCTATGTGAGTATCCAGCGTAGGAATCTGGGAGTTGGGGAGGAGTGAGGAGTTGGGGAAAGACAGTCCTAACCGTGGAGGGTTCTGGTAAATGATGGGGTGAGGAGGGGCTCTTTGGCTCCCACCAGTCCCCCTGTCTGGTCTA
+
AA>AAFFFCFFFGGGGGGGGGGHHGGGGGGHHGGGGGGHHHHGHGGHHHHHHHHGHFGFHHHHHHHHHHHHGGEFGHGGHEGHHFHGCFHHHGGGGGHHHGHHGGGHHGHHHGHHHHHHHHHHHHGGGGGHHHHHHHGHGGHGHGGGGGGGHHHHHGGHHHHGGGGHHHHHHHHHHHHHHGGGGGGGGEFGGGGGGGGGGGGGGGGFFFFFFFFFFFFFFFFFFFFFFFFFFFFFFFFFFFFFFFFFFFFF
@M05620:37:000000000-D9766:1:1101:2605:12614 1:N:0:89
ACCACACCTTCTACAATGAGCTGCGTGTGGCTCCCGAGGAGCACCCCGTGCTGCTGACCGAGGCCCCCCTGAACCCCAAGGCCAACCGCGAGAAGATGCCCAGGTGAGTGGCCCGCTACCTCTTCTGGTGGCCGCCTCCCTCCTTCCTGGCCTCCCGGAGCTGCGCCCTTTCTCACTGGTTCTCTCTTCTGCCGTTTTCCGTAGGACTCTCTTCTCTGACCTGAGTCTCCTTTGGAACTCTGCAGGTTCTA
+
BBABBBB3CFCFGGGGGGFGGGHHGGGBAEHHHBFE?FGFGHHHHGGGFGGGGGFHHHHEGCEGGGGGGGGHFGHGGGGHGHHHEFGCGGB/@<FFHFHHHHHGHHGHHHGGHHGGGCGHHHHHHHHHHHGHHGGGGGHGHHGHHGGGFGGGGGGGGG-;BFFGGGFFFFFFFFFFFFFFFFFFFFFFFFFFFFFFFFFFFFFFFEFFFFFFFFFBFFFFFFFEFFF/;FFFFFFFFFFFFFFFFFFFFF/
[truncated: 1,594,819 more chars]
