# Supplementary material for: Fast but not furious: a streamlined selection method for genome-edited cells
Source: Life Sci Alliance. 2021 Apr 26;4(6):e202101051. doi: 10.26508/lsa.202101051 (PMC8127327; doi:10.26508/lsa.202101051)
Supplement: Supplementary file 1 [file LSA-2021-01051_Supplemental_Data_1.zip › SANGER and Deep Sequencing/ACTB/8_S8_L001_R1_001.fastq]

@M05620:37:000000000-D9766:1:1101:15751:2063 1:N:0:8
GCGGCTGCTTTGGAAGAAACTCATAGATTACTGCACCAGTTCCCCCTGGACCTGGAAAAGTTTCTTGCCTGGCTTACAGAAGCTGAAACAACTGCCAATGGCTGATGAAACAATGGCAAGTAAGTCAGGCATTTCCGCTTTAGCACTCTTGTGGATCCAATTGAACAATTCTCAGCATTTTTACTTGTAACTGACAAGCCAGGGACAAAAGATCGGAAGAGCACACGTCTTAACTCCAGTCACATTACTCG
+
>3>AA>DAFFBFGFGB4FFGBBBGFGHHH5GHHHH3BFFBDGHHHGEFEBGHHHGHFG2FBGHHGHGHHHHHHHFHHFFDGHHFFHHGH3FHHHHHH3GHHHHGEFHBGDFGAGHHHHCFHG4FHHBGGHEHHFHHA/?EFG1F1B?BGH1BF/@@FGGBHH<FDHHFHGFFHFHF1FGH1<<DGF1>11<>1FGHF0>EGHE.<CEHBGC:CCG:C.:;.;CGGF-.99.;09FF9/CBFFGBFCB;=C.
@M05620:37:000000000-D9766:1:1101:17911:2216 1:N:0:8
ACCACACCTTCTACAATGAGCTGCGTGTGGCTCCCGAGGAGCACCCCGTGCTGCTGACCGAGGCCCCCCTGAACCCCAAGGCCAACCGCGAGAAGATGACCCAGGTGAGTGGCCCGCTACCTCTTCTGGTGGCCGCCTCCCTCCTTCCTGGCCTCCCGGAGCTGCGCCCTTTCTCACTGGTTCTCTCTTCTGCCGTTTTCCGTAGGACTCTCTTCTCTGACCTGCGTCTCCTTTGGAACTCTGCAGGTTCT
+
A>3AAAAAFFCFDGGDBGBGGGHHGGGBA2GGHFGAAEE?EHHHHGGEEAEFGBGHHHHGGGGGFGFGGGGHGHHGGGGHGHHHGGGGGCBCGGHEF2GHHHEGEGH1GDGFGHFCDGGGHHHHGGHHHHHGHHGG@EGHGHHGHGGGGGGGGGGGGGG:@DFFGFFFFFFFFFFFFFFFFFFFFFFFFFFFFFFFFFFFFFFEDFFFFFFFFFFFFFFFFFFF.BDFFFFFFFFFFFFFFFFFFFFFFFF
@M05620:37:000000000-D9766:1:1101:17281:2252 1:N:0:8
ACCACACCTTCTACAATGAGCTGCGTGTGGCTCCCGAGGAGCACCCCGTGCTGCTGACCGAGGCCCCCCTGAACCCCAAGGCCAACCGCGAGAAGATGACCCAGGTGAGTGGCCCGCTACCTCTTCTGGTGGCCGCCTCCCTCCTTCCTGGCCTCCCGGAGCTGCGCCCTTTCTCACTGGTTCTCTCTTCTGCCGTTTTCCGTAGGACTCTCTTCTCTGACCTGCGTCTCCTTTGGAACTCTGCAGGTTCT
+
AAAAAAAAFFFFGGGGDG11F1GCGAE000FG1AFE?EGCCHHHHGGGGFGGFHGGHHGECGGGGAFGGGGFE>GGGGCH/CHHHGC<CG@<<CCBFHBGHHHHGHHBGHFGGHHGGGGGHHHHHHHHHHHGHHGGCFCGGHHGHGFGGFGGGFGGEG@?@@FGGG@F@@FFFFFFFFFFFFFFFFFFFFFFFF@FFFFFFFFEBBFFFFFFFFFFFFFFFFFF-@B@AFFFFFFFFFFFFFFFFEFFFFF
@M05620:37:000000000-D9766:1:1101:18039:2338 1:N:0:8
AGTGCCAGCTCTCAATCGCACAGGGGACCCAGGGCCTGGCCCCTCCATCCAGAAAACCTATGACCTCACCCGCTACCTGGAGCACCAACTCCGCAGCTTGGCTGGGACCTATGTGAGTATCCAGCGTAGGAATCTGGGAGTTGGGGAGGAGTGAGGAGTTGGGGAAAGACAGTCCTAACCGTGGAGGGTTCTGGTAAATGATGGGGTGAGGAGGGGCTCTTTGGCTCCCACCAGTCCCCCTGTCTGGTCTA
+
A?AABFFFAFFFGEGGGGGGGGGGFEGGAFHHGGGGFEHG2GGHGGGH5GGGBF3BGFFGHGFHHHFHHHHGGGGGHHHFHGGECGHHGHHHGFCEECHHGFHGG/BGGHHHGEHHGFGHHHGHHGAEGGHHHHHHHHHGDFHHCGGGGGGHHGFHH?GHHHCGGGHHHHHHFBBGHHHHGDEGFGGC;9CFGGFFFGGGGGGGGGFFFFFFFF;DF-;FFF//BBFFFEFFFFBFFFFFCFFFFFFFBFF
@M05620:37:000000000-D9766:1:1101:19819:2389 1:N:0:8
ACCACACCTTCTACAATGAGCTGCGTGTGGCTCCCGAGGAGCACCCCGTGCTGCTGACCGAGGCCCCCCTGAACCCCAAGGCCAACCGCGAGAAGATGACCCAGGTGAGTGGCCCGCTACCTCTTCTGGTGGCCGCCTCCCTCCTTCCTGGCCTCCCGGAGCTGCGCCCTTTCTCACTGGTTCTCTCTTCTGCCGTTTTCCGTAGGACTCTCTTCTCTGACCTGAGTCTCCTTTGGAACTCTGCAGGTTCT
+
3AABBAABFFFFGGGGGGGGGGHHGEEEHGHHHGGGGGGGGHHHHGGGFGGEGEGHHHHGGGGGGG@GGGGHHHGGGGGHGHHF/FEEGGGGGGHHFGHHHHHGFGGHHFGGGHHGGGFGHHHHHHHHHHHGHHGFCGGGFHHGGGGGGGGGGGGGGGGAGGGGGGFFFFFFFFFFFFFFFFFFFFFFFFFFFFCDFFFFFFFFFFFFFF/FFFFFFFFFFFFFFFFFFFFFFFFFFFFFFFFFFFFFFFF
@M05620:37:000000000-D9766:1:1101:11333:2491 1:N:0:8
AGTGCCAGCTCTCAATCGCACAGGGGACCCAGGGCCTGGCCCCTCCATCCAGAAAACCTATGACCTCACCCGCTACCTGGAGCACCAACTCCGCAGCTTGGCTGGGACCTATGTGAGTATCCAGCGTAGGAATCTGGGAGTTGGGGAGGAGTGAGGAGTTGGGGAAAGACAGTCCTAACCGTGGAGGGTTCTGGTAAATGAGGGGGTGAGGAGGGGCTCTTTGGCTCCCACCAGTCCACCTGTCTGGTCTA
+
AA>AAFFFCFFFGFGGGFE2E2FABEEGGEGHAFGECFGFEHGDGGHGHFHHEHFFAEHHHFEHHGHHHHAEE>EEHEFH2BGGHF1?EGHB/??/EG?GEF3FAEEFE?C3DHHHHDHFHBGH2C/CDGHHHHGFGFCECGFF?FCCC.>FGHEG<DCHHH-@CCHFGCHFHCHHHBGG-EEAEEA-EGG0;90;C0FGG0;.@A=-A??FFFFFFFEFFBFFFF9..BADF.B///;AFFFFBFFFFF/
@M05620:37:000000000-D9766:1:1101:21107:2547 1:N:0:8
AGTGCCAGCTCTCAATCGCACAGGGGACCCAGGGCCTGGCCCCTCCATCCAGAAAACCTATGACCTCACCCGCTACCTGGAGCACCAACTCCGCAGCTTGGCTGGGACCTATGTGAGTATCCAGCGTAGGAATCTGGGAGTTGGGGAGGAGTGAGGAGTTGGGGAAAGACAGTCCTAACCGTGGAGGGTTCTGGTAAATGATGGGGTGAGGAGGGGCTCTTTGGCTCCCACCAGTCCCCCTGTCTGGTCTA
+
AA>AAFFF3FFFGGGGGFFGGGHCEEEAEGGHGFGG2AFG2FEDEGH55GGE3AGHGGG3BGDGHFHHHFEGGEGGHGHHHHHHHHGHGHFHGGGGGFHHGFBFGGGGG2B3D3FFGBF3FDDFCC?ECGHEGHFFFH0?C?F1/<FD@.<GHGHHHA<<=<CD..CF/CHF:CHF:0CHAGEC9EABFGGFBFCBFGFGGFFBEF9@EAA9D.99BFE/FBFBFFF...9999FBFFEDFF9F9FFFFF/
@M05620:37:000000000-D9766:1:1101:14851:2611 1:N:0:8
ACCACACCTTCTACAATGAGCTGCGTGTGGCTCCCGAGGAGCACCCCGTGCTGCTGACCGAGGCCCCCCTGAACCCCAAGGCCAACCGCGAGAAGATGACCCAGGTGAGTGGCCCGCTACCTCTTCTGGTGGCCGCCTCCCTCCTTCCTGGCCTCCCGGAGCTGCGCCCTTTCTCACTGGTTCTCTCTTCTGCCGTTTTCCGTAGGACTCTCTTCTCTGACCTGAGTCTCCTTTGGAACTCTGCAGGTTCT
+
CCCCCCCCFFFFGGGGGGGGGGHHGGGEGGHHHGGGGGGGGHHHHGGGGGGGHHHHHHHGGGGGGGGGGGGHGHHGGGGHGHHHHGGGGGDGGGHHHHHHHHEFF?FDHFGGGHEFGDGGHHGHHHFHGGGGHHGDGGGHGHHGHGGGGGGGGFGGGGAAFGGGG?FFFFFFFFFFFFFFFFFFFFFFFFFFFFFFFFFFFFFFFFFFFFFFFFFFFFFFFFFFFFFFFFEFFFFFFFFFFBFFBFFFFFF
@M05620:37:000000000-D9766:1:1101:19312:2695 1:N:0:8
AGTGCCAGCTCTCAATCGCACAGGGGACCCAGGGCCTGGCCCCTCCATCCAGAAAACCTATGACCTCACCCGCTACCTGGAGCACCAACTCCGCAGCTTGGCTGGGACCTATGTGAGTATCCAGCGTAGGAATCTGGGAGTTGGGGAGGAGTGAGGAGTTGGGGAAAGACAGTCCTAACCGTGGAGGGTTCTGGTAAATGATGGGGTGAGGAGGGGCTCTTTGGCTCCCACCAGTCCCCCTGTCTGGTCTA
+
1>>AAFBCAFFFBGGBGCGGAGFHEGGEAAGHGEF/AAGCCHGHGGG1AFGFFA1FGEGCGHFHFH11FFFEGEEEGEGGFHHA0?GGF0FGGAEEE0GHEHFG?AFEEFFFGHHHFHGHHHHHF?BEGCFHHHEHF00FEGGFC-FCGCFHCFHHFFG/DG?CCAGHFHHHHHHHFBCG?GF@G?FG9AFGGF9FBFFGGEBFEG?@-A?/AB>?>@EFFFEB9/BEEFFFFEFFFEFF?EFFFFF/BB:
@M05620:37:000000000-D9766:1:1101:11859:2713 1:N:0:8
ACCACACTTTCTACAATGCGCTGCGTGCGGCTCGCGAGGAGCACCCCTTGCTGCTGACCTAGGCCCCCCTGAACCCCAAGGCCAACCGCGCGAAGATGACCCAGGTGCGTGGCCGGCTACCTCTTCTGGTGGCCGCCTCCCTCCTTCCTGGCCTCCCGGTGTTGCGCCCTTTCTCACTGGTTCTCTCTTCTGCCGTTTTCCGTAGGACTCTCTTATCTGACCTGCGTCTCCTTTGGAACTCTGCAGGTTCT
+
>>>1AA111BB@BGG1AGBAEAE?EAE0AAEAA//A/AAAEHAFFFE/0BBFBDGHHBB1@B0FFEEEE//BFBFEEEGHGEFGFFGCCC>>BCG/?GDFGF.<.FHFCGCCGH-<<-CCGHFBH=:CGHCCAC--;.;CEFGBFFGGEFFFGGGGG?@---9;B@@F-@FFFFF/BFFBFFFFFFFFEFBFFB-9AFFFFB/-9-BFFF/FFF/9BB/BFB/;F;---9B/BF/BFFFFFFFFEFFFBF/
@M05620:37:000000000-D9766:1:1101:18171:2784 1:N:0:8
GCGGCTGCTTTGGAAGCAACTCATAGATTCCTGCCCCAGTTCCCCCTGGCCCTGGAAACGTTTCTTGCCTGGCTTACAGAAGCTGAAACAACTGCCCATGGCTGATGAAACAATGGCAAGTAAGTCAGGCATTTCCGCTTTAGCCCTCTTGTGGATCCAATTGAACAATTCTCAGCATTTGTACTTGTCACTGACAAGCCAGGGACAAAAGATCGGCCGAGCCCACGTCTGAACTCCAGTCACATTCCTCG
+
1>1>A1>>CFBB1BG1A1BFBB1D3DDGD3FGHHF0A0B1DFGHHGAB/0BAFGAGG10BBFBGDF1FGHHHHHB1FGG@BGH111@FG0?FG0GF/1BFGFHG0GHHHGHHEHHHHHFFGGFG2B2FEGGHFHHHGGGGG1GD1GGHBGGGBE<CC@GG1?FGGGHHHHHHGGHHHFHFHHFHFGG>11>FGHHFFFEF<.CEAEGGFGFE0CGC-.--9--A.E@=CGGGGGGGFB9;FFBFF//;;F-
@M05620:37:000000000-D9766:1:1101:20350:2818 1:N:0:8
ACCACACCTTCTACAATGAGCTGCGTGTGGCTCCCGAGGAGCACCCCGTGCTGCTGACCGAGGCCCCCCTGAACCCCAAGGCCAACCGCGAGAAGATGACCCGGGTGAGTCGCCCGCTCTTTTGTCGGGTGGCCGCCTCCCTCCTGCCTTCCCGCCCGTACCTGCTCCCTTTCTCACTGTTTCTCTCGTCGGCCTTTTTCGGTATGACTCCCTTCTCTTACCTGACTCTCCTTTGGCACTCGGCAGTTTCT
+
DCCDDDDDFFFFGGGGGGGGGGHHGGGECEHHHGGGGGGGGHHHHGGGGGGGGHHHHHHEGGGGGGGGGGGHHHHGGGGHGHHHHGGGGGBDGGHHHHHF2?//>CF.011>A.C-AD-.0000<<.;;;;-;:-ADFGG.CGGG00;000;C.-;----.9;0;000;F0:BF0:0B00:;BF000.:;9--..000;F-@;.900;B00.:;/;;000;::0//0:;;/::0:/000/;.;.--;00:B
@M05620:37:000000000-D9766:1:1101:11991:2959 1:N:0:8
GAGGCTGCTTTGGAAGAAACTCATAGATTACTGCAACAGTTCCCCCTGGACCTGGAAAAGTTTCTTGCCTGGCTTACAGAAGCTGAAACAACTGCCAATGGCTGCTGAAGCCCTGGCAAGTCAGAACGGCATTTCAGCTTTCGAACTCTTGTAGATCCCATTGCACACTTCTCAGCATTTGTCATTGTCCCTGCCAAGCCAGGGCCAAACGATCGGACGAGACAACGTCTGAACTCTAGTCCCATTACTCG
+
BABCCCFBFFFFGGGGGGGGGGHHHHGHHHHGHHHHHGHGHHHHHGGGHHHHHHHHHHHHHHHHHHHHHHHA1GHHHHHFHHHFHHGHH3FHHHHHHBGHGHH1F3B4@3B1F2??GCG/33B33BB?//<>G4D?4DDFHHGAGH/G3DG22>DDF>F2@2@DFHH0C1?F111?FGF11@@1FGH1=>FGHEHHHEEGHFC<A<<.C:EEGH?.:;-?-:E/:EGCEBE9F0FF0;00;0;FF0;BFFA
@M05620:37:000000000-D9766:1:1101:19640:2961 1:N:0:8
AGTGCCAGCTCTCAATCGCACAGGGGACCCAGGGCCTGGCCCCTCCATCCAGAAAACCTATGACCTCACCCGCTACCTGGAGCACCAACTCCGCAGCTTGGCTGGGACCTATGTGAGTATCCAGCGTAGGAATCTGGGAGTTGGGGAGGAGTGAGGAGTTGGGGAAAGACAGTCCTAACCGTGGAGGGTTCTGGTAAATGATGGGGTGAGGAGGGGCTCTTTGGCTCCCACCAGTCCCCCTGTCTGGTCTA
+
AA>>AFFFAFFFG4FFGFGCGCHCG2BAEEHH2AEBAFEHFHGGGGHHHHHHGHHGHGFHHGGHHBGHHHGEG>>EHHGHBFGHHH1?EGHFAECEEF3FGGHGGGEGGHHG2BBGFHHHG3GGHG<BD/GFHHHHGHAFEFHHGGEC?ECGHHHHFGGHHH-:CEAF///;C0:GGHHGGGGFDGG-;FFGGGBFGGGGGGGFGDFFFFEFF9>@CCFFFFFFFFFFFFFDAFBFFFFFFFFFFBB9BFB
@M05620:37:000000000-D9766:1:1101:17616:2993 1:N:0:8
ACCACACCTTCTACAATGAGCTGCGTGTGGCTCCCGAGGAGCACCCCGTGCTGCTGACCGAGGCCCCCCTGAACCCCAAGGCCAACCGCGAGAAGATGACCCAGGTGAGTGGCCCGCTACCTCTTCTGGTGGCCGCCTCCCTCCTTCCTGGCCTCCCGGAGCTGCGCCCTTTCTCACTGGTTCTCTCTTCTGCCGTTTTCCGTAGGACTCTCTTCTCTGACCTGAGTCTCCTTTGGAACTCTGCAGTTTCT
+
CCCCCCCCFFFFGGGGGGGGGGHHGEGECGHHHGGGGGGGGHHHHGGGGFGGHHHHHHHGGGGGGGGGGGGHHHHGGGGHGHHHHGGGGGDGGGHG?FFG2F/?FHHDGFFFGHHGGG-<<<00=D<G<DGAGC@DGGGHFHHGHB;CC9/CFBAE?:-9-:;:CBCAFFFFFFFFFFB/;BFFFFB0BB09B9-;;9EFBDBF.;0BFFBFBFBBFFBBFBFBB/;FFFFFFFFEBFF:F0BBB00:9BF
@M05620:37:000000000-D9766:1:1101:9604:2999 1:N:0:8
ACCACACCTTCTACAATGCGCTGCGTGTGGCTCCCGAGGAGCACCCCGTGCTGCTGACCGAGGCCCCCCTGAACCCCAAGGCCAACCGCGAGAAGATGACCCAGGTGAGTGGCCCGCTACCTCTTCTGGTGGCCGCCTCCCTCCTTCCTGGCCTCCCGGAGCTGCGCCCTTTCTCACTGGTTCTCTCTTCTGCCGTTTTCCGTAGGACTCTCTTCTCTGACCTGAGTCTCCTTTGGAACTCTGCAGGTTCT
+
AAAAAAAA1CFFGGGGGG1AE?GGGGGAFEHFHFFEEGGGGHHHHGGGEEFGHHHHHHHEGGGGGGGGGCFGGHHGGGGHGHHHHGGGGG/BCGHHGHEHHHGGC<CFCHGCFHECGGGCHGHFDDGH0DFCFHCGCCGHEFGEGGGGFGEGGFGGGB??--AFF@@F@@FFFFFFFFFBFFFEFFFFFEFFF/-AAFFFFBBAF?EBFFFFFFFFFFBBF/BB/9:BBBFFF/BBFFFBB/BFBF?F9;B
@M05620:37:000000000-D9766:1:1101:13725:3000 1:N:0:8
ACCACACCTTCTACAATGAGCTGCGTGTGGCTCCCGAGGAGCACCCCGTGCTGCTGACCGAGGCCCCCCTGAACCCCAAGGCCAACCGCGAGAAGATGACCCAGGTGAGTGGCCCGCTACCTCTTCTGGTGGCCGCCTCCCTCCTTCCTGGCCTCCCGGAGCTGCGCCCTTTCTCACTGGTTCTCTCTTCTGCCGTTTTCCGTAGGACTCTCTTCTCTGACCTGAGTCTCCTTTGGAACTCTGCAGGTTCT
+
BAABBBBAFFFFGGGGGG55FGHFGEGAFEH2F2FGDEGGEHHFHGCEEEAEGHFHHHGEGGCGGGGEGGEHHHGGGEGHGFHHHGGGGG/B/?<1?DGGFHHGG<<1?G<F/G/C@DGGHHHBHFHHHGHDAGD--::.CG/:CBFGGGGGFGF9CDB-@9.CFBB.@?FFFFFFFFBF/B/9B//9FFFF//BD.9EBFF99DFFBF/9/9/B/;FFFFFFFFFFFFEFFFBFFFFFFF/FFBFFFEBF
@M05620:37:000000000-D9766:1:1101:15145:3114 1:N:0:8
GCTGCGTCTTGTGAATCCACACCTCGATGCCTGCCCCAGTTCCCCCGGTCCATGTAACCGTTGCGTCCCTGGCTGCCAGAAGCCACAACCACTGCCCATGGCTGGTGACACCCTGGCAAGTCAGTCCGGCATTTCCGCTTTCGCCCTCTTGTGGCTCCCATTGCACACTTCTCAGCATTTGTCCTTGTCCCTGCCAAGCCAGGGACAAACGATCGGCCGAGCCCACGTCTGAACTCCAGTCACATTCCTCG
+
>>1>A11>>A1B1BB3B1BF1A0A0BBF2BBGHHHHEAB11DDGHG/AAAE121DDDFHGEG/B/B/>BGHHHH/BFGH0BFG00BBFE/?FB1B0F1BBGHGG/BFG11B?/FFGHFHFHEGHHH1?CCCCFGGHCGEGGH.C.><GFGHDGCEFGG.<DDGGHGHCFHHHHE0:;CGH:C0;:;FFCFFGFA;CBEAEFGG?EECFF.CBEE@F@B;@@@---;@;A99/FFFFBFFFB/;BBF;FFB;
@M05620:37:000000000-D9766:1:1101:13095:3170 1:N:0:8
AGTGCCAGCTCTCAATCGCACAGGGGACCAAGGGCCTGGCCCCTCCATCCAGAAAACCTATGACCTCACCCGCTACCTGGAGCACCAACTCCGCAGCTTGGCTGGGACCTATGTGAGTATCCAGCGTAGGAATCTGGGAGTTGGGGAGGAGTGAGGAGTTGGGGAAAGACAGTCCTAACCGTGGAGGGTTCTGGTAAATGATGGGGTGAGGAGGGGCTCTTTGGCTCCCACCAGTCCCCCTGTCTGGTCTA
+
A?>ABFDCAFBF4FGGFAGGCCGFFGGG2AFGGGGGGFCEAHGHGGHH5BBEBCGFHGFGGHGHHHA@HHFEGG?EHHHFFGHHFHHEFBHHGGGGG3BGEFFE/EFHFHHHFFDHFG?GFHHHBDBEGGEFHHEFGHHGDGBCDCGGGGG0CHFHHFC/GBDCEDGHHHHHHHHHHHFHG9;BEADG;CFFGF;BBFGGGEFFGGA@EFFFFF;BB=EFFFFFFBFEEFFFFFFFFFFFBFFFFFFFFF/
@M05620:37:000000000-D9766:1:1101:16900:3197 1:N:0:8
ACCACACCTTCTACAATGAGCTGCGTGTGGCTCCCGAGGAGCACCCCGTGCTGCTGACCGAGGCCCCCCTGAACCCCAAGGCCAACCGCGAGAAGATGACCCAGGTGAGTGGCCCGCTACCTCTTCTGGTGGCCGCCTCCCTCCTTCCTGGCCTCCCGGAGCTGCGCCCTTTCTCACTGGTTCTCTCTTCTGCCGTTTTCCGTAGGACTCTCTTCTCTGACCTGAGTCTCCTTTGGAACTCTGCAGGTTCT
+
1>>>A1>AFFC13FG1BFGGBFFHEBEEGA0BGFGEEEAEFCHCCEGGEEGFHHHGHHHGCGGGGAE/EEFFGFHGGGGHFAHEH/?EGGG@CCFFDFGFHHHHEFHHFHFGGFHCGGGGHHGHHHHGHGHCFHGCCE?CEHFCFFFGGGFFGEFGEGGGGGGGGG?B@@FFFFFFFFFF;FBBFB/FFFFFFF@BFFFFFFFFFFFFFFFFFFFFFFFFFFFFBFFFFFFFFFFFFFFFFFFFFFFFFFF
@M05620:37:000000000-D9766:1:1101:15259:3242 1:N:0:8
ACCACACCTTCTACAATGAGCTGCGTGTGGCTCCCGAGGAGCACCCCGTGCTGCTGACCGAGGCCCCCCTGAACCCCAAGGCCAACCGCGAGAAGATGACCCAGGTGAGTGGCCCGCTACCTCTTCTGGTGGCCGCCTCCCTCCTTCCTGGCCTCCCGGAGCTGCGCCCTTTCTCACTGGTTCTCTCTTCTGCCGTTTTCCGTAGGACTCTCTTCTCTGACCTGAGTCTCCTTTGGAACTCTGCAGGTTCT
+
AA>>A4A>CFFF5GGFGFGEGEGFEEFEGFFHGAFG?EG2BG2GHGEGEFGAEFCGHHGGEE@EGEGGGGFE3FGEGGAGFGHH/FFEGCGG//01?1?GEH/FF1FGHHGEEH<AAGGGHHHFH=GDG<CEFHG?C.CCEGGGC0BFBBFFFFFAFG?BGB.CFGBFBBBBFBFBFFBF/BB9F/B/BFFF999;ABE/BA;.AFFBFBFFFFBBFFBFFF/FFFBFFFFFF/B//BFFF/;FFFFFFFF
@M05620:37:000000000-D9766:1:1101:13793:3252 1:N:0:8
ACCACACCTTCTACAATGAGCTGCGTGTGGCTCCCGAGGAGCACCCCGTGCTGCTGACCGAGGCCCCCCTGAACCCCAAGGCCAACCGCGAGAAGATGACCCAGGTGAGTGGCCCGCTACCTCTTCTGGTGGCCGCCTCCCTCCTTCCTGGCCTCCCGGAGCTGCGCCCTTTCTCACTGGTTCTCTCTTCTGCCGTTTTCCGTAGGACTCTCTTCTCTGACCTGAGTCTCCTTTGGAACTCTGCAGGTTCT
+
BBBBBBBBFFFFGGGGGGGGGGGHGGGEFEHHHGGGGGGGGHHHHGGGGGGGHHHHHHHGGGFGGGGGGGGFHHHGGGGHGHHHHGGGGGGGGGHHHHHHHHHHGHHGHFHGGHHGGGGGHHHGHHHHHHHGHGGGGGGHGHHGHGGGGGGGGGGGGDGF?DGGGDFFFFFFFFFFFFFFFFFFFFFFFFFFFFFDFFFFFFFFDDFFFFFFFFFFFFFFFFFFBFFFFFFFFFFEFFFFFFFFFFFFFFB
@M05620:37:000000000-D9766:1:1101:15444:3367 1:N:0:8
ACTGCCACTTCTCCATCGAACATGGGATTCCTGCCCCGGCTCCCCCAGTCCGTATAACCGTTTCCTCCCTGGCTACCAGGAGCCCCCACTACGCACCTTGGCTGGTGACTCCCTGGCAATTCAGTCCGGCATTCCCGCTTTCGCGCTCTTGTGGCGCCCATCGCACACTTCTCCTCATTTGTCCTTGTCCCTGCCAAGCCAGGGGGAAACGATCGGCCGAGCGCACGCCTCCAGTCCACTCGCATTCTTCG
+
1>>>>BBBBDBDB1BBBA1BFA1100BA0ADFBBGAA0AAABFEFG/BABFA/00BDFBAB/0BDDDBBE@BFBBBFCB>/?F//?/>?>BB?>//>0B>BGFG?FGGG211<G1FF0F1<FGG>>1?B/>>F1<?A?//F1AE---<<D<=C?C-<-:://;..:@:BB09BF0/0C00FG0090C00;:FBA.;C...CFF?--;-;9A----;@-9;-;--9---:--:;/;BFF/9B9;@BA//;B9
@M05620:37:000000000-D9766:1:1101:20368:3399 1:N:0:8
AGTGCCAGCTCTCAATCGCACAGGGGACCCAGGGCCTGGCCCCTCCATCCAGAAAACCTATGACCTCACCCGCTACCTGGAGCACCAACTCCGCAGCTTGGCTGGGACCTATGTGAGTATCCAGCGTAGGAATCTGGGAGTTGGGGAGGAGTGAGGAGTTGGGGAAAGACAGTCCTAACCGTGGAGGGTTCTGGTAAATGATGGGGTGAGGAGGGGCTCTTTGGCTCCCACCAGTCCCCCTGTCTGGTCTA
+
BBBBCFFFCFFFGGGGGGGGGGHHGGGGGGHHGGGGGGHHHHGHGGHHGHHHFHHHHGHHHHHHHHGHHHHGGGGGHHHHHHHHHHHGGHHHGGGCGFHHGGHGGGHHGHHHHHHHGHHFHHG2B>?EGGHH2@DGHGA/?FGHGGG-AD.>CG0<<.<CHHGGGGHAGHFBCHHHHHHHGGGGG.;A;FFGGGFGGGGGGGGGGGFFFFFF.ADFFFFFFFFFFFFFFFFFFFFFFFFFFFFFFFFFFFF
@M05620:37:000000000-D9766:1:1101:20239:3430 1:N:0:8
AGTGCCAGCTCTCAATCGCACAGGGGACCCAGGGCCTGGCCCCTCCATCCAGAAAACCTATGACCTCACCCGCTACCTGGAGCACCAACTCCGCAGCTTGGCTGGGACCTATGTGAGTATCCAGCGTAGGAATCTGGGAGTTGGGGAGGAGTGAGGAGTTGGGGAAAGACAGTCCTAACCGTGGAGGGTTCTGGTAAATGATGGGGTGAGGAGGGGCTCTTTGGCTCCCACCAGTCCCCCTGTCTGGTCTA
+
1>>>AFFFAFFFG1B31FGCE?G0FEAEEBGGAEEE/FHFFHGHGGGHF0FEGCC0FFCG1FEHFA@FHHHCG//>GHHF0BGFF?B?EBGFEA?E/FBGEHGGGGGHGHHFHHGHHHHHHHHHHGGEGGHHHHHHHH0/CGHBCG.@-CEFHDGHFGHHF/ACCEHHEHHHHHHHHHHHGGEGEGGGGGFGGGGGGGGGGGGGGG;@EFFFBF@<;@EFFFFFFEFFEFFFFFFFFFFF;AFFFFF/FF9
@M05620:37:000000000-D9766:1:1101:12802:3455 1:N:0:8
GAGGCTGCTTTGGAAGAAACTCATAGATTACTGCAACAGTTCCCCCTGGACCTGGAAAAGTTTCTTGCCTGGCTTACAGAAGCTGAAACAACTGCCAATGGCTGATGAAACAATGGCCAGTAAGTCAGGCATTTCCGCTTTAGCACGCTTGTGGATCCAATTGAACAATTCTCAGCATTTGGACTTGTAACTGACAAGACAGGGACAAAAGATCGGAAGAGCACACGTCTGAACTCCAGTCACATTACTCG
+
>>AA>1C>FF3FFCGG11CGFG1GDFGHH1BFFFFAB0GDFFGGHGGFECG0FGFHAFEFFGFH2FEAFGEFGHGGGFFAGHFEGFBGF0CGFGFCGBGHCGHFGBB@FGDEF1BB001?1B2B>BF10B?FFGHGCEGG/1BB>F/</FFFGCF11@FGD11@D@FH?1?GGDG1<<@GD1<<11>>11=>1<><<>0/<CAEE<.</<<.::..;C..;//;/G-:CFEEFF0;C/=00909;00;0;:
@M05620:37:000000000-D9766:1:1101:20261:3469 1:N:0:8
AGTGCCAGCTCTCAATCGCACAGGGGACCCAGGGCCTGGCCCCTCCATCCAGAAAACCTATGACCTCACCCGCTACCTGGAGCACCAACTCCGCAGCTTGGCTGGGACCTGTGTGAGTATCCAGCGTAGGAATCTGGGAGTTGGGGAGGAGTGAGGAGTTGGGGAAAGACAGTCCTAACCGTGGAGGGTTCTGGTAAATGATGGGGTGAGGAGGGGCTCTTTGGCTCCCACCAGTCCCCCTGTCTGGTCTA
+
>>>AAFF11BCFGGGGGGGGGGHHGGGECG0FFCEG/FHH0FG/EGHHHHBGFHGGFEGGHHHHHHHFHFFEGEEGHHHHFGH>FHHEGHHHEGGEEHHHGGGGGCHHGFHHHHHHGHHHHHHHHGCCCGHHHHHHHGGGCGFHGCFCGGGHGHHG<EHCGGGGGGGHGHHHHHHHHHHGGCAABFFGCFGGGGGGFGGGGGGGGFF@FFFFFF@@@@FFFFFF/BFFFFFFEFFFFFFF;EFFFFFFFFB
@M05620:37:000000000-D9766:1:1101:22164:3508 1:N:0:8
GAGGCTGCTTTGGAAGAAACTCATAGATTACTGCAACAGTTCCCCCTGGACCTGGAAAAGTTTCTTGCCTGGCTTACAGAAGCTGAAACAACTGCCAATGGCTGATGACCCCCAGGCAAATCAGTCCGGAATATACGATTTCGCAATAATATGGCACAAAATAAACACTTCTAAGCATTTGTCCTTGTCCCTGCCAAGCCAGGGACACAAGATCGACAGAGCCCACGTCTGAAATCTATTACCATTACTCG
+
CCCCCCFCFFFFGGGGGGGGGGHHHHHHHGHHHHGHFHHHHHHHHGGGHHHHHHHHHHHHHHHHHHHHHHHHHHHGHHHHHHHHHHHHHHGHHHHH3FB3B2FFB3DFG3GEE//?/?0043BDHHG/EEEG3D4BB////32??//@2D2>2D?2==??011==??G11?F1<1FF>G111=1>DGFGFFH0.<CCCGG/GGG;CC.CC./<;..-::;:C;;EE:.;;A0;C9900000;;0F0C00:.
@M05620:37:000000000-D9766:1:1101:10459:3574 1:N:0:8
ACCACACCTTCTACAATGAGCTGCGTGTGGCTCCCGCGGAGCACCCCGTGCTGCTGACCGAGGCCCCCCTGAACCCCAAGGCCACCCGCGAGAAGCTGACCCAGGTGAGTGGCCCGCTACCTCTTCTGGTGGCCGCCTCCCTCCCTCCTGGCCTCCCCGAGCTGCGCCCTTTCTCACTGGTTCTCTCTTCTGCCGTTTTCCGTAGGACTCTCTTCTCTGACCTGAGTCTCCTTTGGAACTCTGCAGGATCT
+
>>>>A4A>CFFFGFGDFFFFFGHFCGGF4BFFFFFE22E00A1BGGEEB>E15B@BGCCE>//>FE@EGGG03B?EGG/?FHGC/BDCDC@>/?F11<<GFC.<.<1>011>FHGCG@DGHHHGHHGF0C:?C.C-@DAEAFBG.:F.9/CFAFGGG.99=;;/FBBFBBFFFFFFFFFF9BFFFFFFBFF//B@.DFFFFAB...;9/BFFFFF/FF/FBFFBB.;/B/BFFFB///9/B/BFF/9.9B9
@M05620:37:000000000-D9766:1:1101:15758:3606 1:N:0:8
GCGGCTGCTTTGGAAGCAACTCATAGATTCCTGCACCAGTTCCCCCTGGCCCTGGAAAAGTTTCTTGCCTGGCTTACAGAAGCTGAAACAACTGCCAATGGCTGATGACACCCTAGCAGGAAAGACAGGCATTTCCGCTTTCGCACTCTTGTGGAACCCATTGCACAATTCTCGGCATTTGTCCTTGCACCTGCCAAGCCAGGGAAAAAGATAGGCAGAGCACAAGTCTGAACTCCAGGCACATTACTCGA
+
>11>A11>CFBBBGGFC1BFBF1D3DFHH3GHHH01B0BBDGHHHGEFA0BFGGGHHB0BBGHHFGHHHHHHHHCBGGHDGHHGHHDGH0EGHHHH1BGGFH0F01@B11@/EF0BFE1?/00B000BEFHGHH2B////?BCE///@<FGG1/?1?/?/FG11FFGFH11>1.<<ACH00===0DD/00<CFGGHHHG.C...;CHHFG.90;/C0.AC/99/9.;;C0FFB00:///;9AFFF///;A-
@M05620:37:000000000-D9766:1:1101:23423:3652 1:N:0:8
ACCACACCTTCTACAATGAGCTGCGTGTGGCTCCCGAGGAGCACCCCGTGCTGCTGACCGAGGCCCCCCTGAACCCCAAGGCCAACCGCGAGAAGATGACCCAGGTGAGTGGCCCGCTACCTCTTCTGGTGGCCGCCTCCCTCCTTCCTGGCCTCCCGGAGCTGCGCCCTTTCTCACTGGTTCTCTCTTCTGCCGTTTTCCGTAGGACTCTCTTCTCTGACCTGAGTCTCCTTTGGAACTCTGCAGGTTCT
+
CCCCCCCCFFFFGGGGGGGGGGHHGGGGGGHHHGGGGGGGGHHHHGGGFGGGHHHHHHHGGGGGGGGGGGGHHHHGGGGHGHHHHGGGGGGGCGHHHHHHHHHHGHHHHHHGGHHGGGGGHHHHHHHHHHHGHHGGGGGHGHHGHGGGGGGGGGGGGGGGGGGGGGFFFFFFFFFFFFFFFFFFFFFFFFFFFFFFFFFFFFFFFFFFFFFFFFFFFFFFFFFFFFFFFFFFFFFFFFFFFFFFFFFFFFF
@M05620:37:000000000-D9766:1:1101:13504:3682 1:N:0:8
AGTGCCAGCTCTCAATCGCACAGGGGACCCAGGGCCTGGCCCCTCCATCCAGAAAACCTATGACCTCACCCGCTACCTGGAGCACCAACTCCGCAGCTTGGCTGGGACCTATGTGAGTATCCAGCGTAGGAATCTGGGAGTTGGGGAGGAGTGAGGAGTTGGGGAAAGACAGTCCTAACCGTGGAGGGTTCTGGTAAATGATGGGGTGAGGAGGGGCTCTTTGGCTCCCACCAGTCCCCCTGTCTGGTCTA
+
>AAAAFF11CFFFGGGGG1FE0BCECEEGGCHGGGGFGCA0AEFAAG11BBBDGBFGEH1B1AGGF1@GG0>EGGGHHEHHHHHHHAGEHHHGG?@ECGHEFHGGEFFEGHFHGGHHGHHHHHHHGGGGGHGHHHHHHGGGHHHGGFGGACGHFHHCFHHHHGGGGHHHHHHHHHHHHHHGGEGAEGGEGFGGGFGGGGGGGGGGGF@FFFFFF@@@@FFFFFFFFFFFFFFFFFFFFFF@FFFFFFFFFF
@M05620:37:000000000-D9766:1:1101:21034:3688 1:N:0:8
AGTGCCAGCTCTCAATCGCACAGGGGACCCAGGGCCTGGCCCCTCCATCCAGAAAACCTATGACCTCACCCGCTACCTGGAGCACCAACTCCGCAGCTTGGCTGGGACCTATGTGAGTATCCCGCGTAGGAATCTGGGAGTTGGGGCGGAGTGTGGCGTTGGGGCACGCCAGTCCTACCCGTGGAGGGTTCTGGTAAATGATGGGGTGAGGCGGGGCTCTTTGGCTCCCACCAGTCCCCCTGTATGGTCTA
+
>1>1AFF@1CBFGBGGGFCFEEHCCE?AGG00A0B/AFHHGHG/BE01DA1GGCAG0E0B1FFHGFHHG00EE/EEG11GB0>GGFGGEH1B>EE@/F10/01?/?0BEC11BB2FG1GFHF1/<<C///?1<FGHH0F.CG11@-.<C--..0;..;.;99-A.;..---;FF9///;FABB@FF-99A?/;9/;/;FB////AAB@-99-9@=-@--///;F//;A---9AA////:;-A///99:///
@M05620:37:000000000-D9766:1:1101:13634:3701 1:N:0:8
GAGGCTGCTTTGGCAGAAACTAAAAGTCAAAACTAACAAGATCTTACTCGACATCGTCTGCCGTCTGGTGATTGAAAAAAAAATAGTACTCCTTCAGCAGATATAATGAACAAAACCCTTCCTTAAAGATTCCGCGACTCCTCCAACTGAGACACCGAGCTGTTGAATCAATATCAAGTCAATCCTCGTACTCCGCTTTCGTACTTTCGTGAATCATATGCACTCCTCCGCATCTGCCGTCGTCGTTACTT
+
>1>1>>B>1BB@C1B11B11B1B1B11D333B01BBB110A11212111/BA//B//AAA1B/B/0/0BB1D2D1B1G0>>//B1122B2111BB11B100112BB2B2B1100BB//000012B1111112B0A/<///<100011001<1<00><>-<</0<0==000<=00<;0:00:000:00...:.</...;.;../..000.;9/90000;00000/9-/-/-----//:/-:--;--9--://
@M05620:37:000000000-D9766:1:1101:11686:3703 1:N:0:8
AGTGCCAGCTCTCAATCGCACAGGGGACCCAGGGCCTGGCCCCTCCATCCAGAAAACCTATGACCTCACCCGCTACCTGGAGCACCAACTCCGCAGCTTGGCTGGGACCTATGTGAGTATCCAGCGTAGGAATCTGGGAGTTGGGGAGGAGTGAGGAGTTGGGGAAAGACAGTCCTAACCGTGGAGGGTTCTGGTAAATGATGGGGTGAGGAGGGGCTCTTTGGCTCCCACCAGTCCCCCTGTCTGGTCTA
+
1>>AAFFFACCDFGGGGAFCAC0GFGGEAAEGFEE/AAGFEGGHGGHH1BFBAC1BBAAFGH2GHH1FHHHGGE@>GHHFGHHA>?FGG>FGEEGG>GFGGHHG//BFE<GHHDBGHF2GHHHFG@<CC/@GHF1GGHHGEF<F?CGG@AC>G0<.C<CGFFCGGGCHHFHHH00:GHHHGBEAEEGG.;C0CF9CFFGGGGGBAAB@FF?BB---@@FFEF/FFFFFFFFFFFFFFFF?9A/FFF//9B9
@M05620:37:000000000-D9766:1:1101:9208:3703 1:N:0:8
AGTGCCAGCTCTCCATCGCACAGGGTACCCAGGGCATGGCCCCTCCATCCAGAAAACCTATGACCTCACCCGCTACCTGGGGCACCCACTCCGCAGTTCGGCTGGGACCTATGTGGGTATCCAGCGTAGGAGTCTGGGAGTTGGGGCGGGGTGTGGAGTTGGGGAAAGCCAGTCCTAACCGTGGAGGGTTCTGGTAAATGATGGGGTGAGGAGGGGCTCTTTGGCTCCCACCAGTCCCCCTGTCTGGTCTA
+
>>>>>BFFBFFFGFGFB2E2E2A4F4BBG43B2BB2B2FFCGGCEGGHFBAEFHH23BAEBB5GHABAGC1>>>>>G33B1>BEEFE??BF11?/>/B?/<E/EEE0FDHG1F?F1/<F1D>21@BECD?F0?FF1000?CGF1-<.-=-;;--;99A;BBB?B..../;.99BFF/:..;AA-...-AF.FBF;;B//:B//BED.9.9./..@=@BEBF//;F/BE..9.99FBBFED9EFE9FFFF//
@M05620:37:000000000-D9766:1:1101:12774:3735 1:N:0:8
AGTGCCAGCTCTCAATCGCACAGGGGACCCAGGGCCTGGCCCCTCCATCCAGAAAACCTATGACCTCACCCGCTACCTGGAGCACCAACTCCGCAGCTTGGCTGGGACCTATGTGAGTATCCAGCGTAGGAATCTGGGAGTTGGGGAGGAGTGAGGAGTTGGGGAAAGACAGTCCTAACCGTGGAGGGTTCTGGTAAATGATGGGGTGAGGAGGGGCTCTTTGGCTCCCACCAGTCCCCCTGTCTGGTCTA
+
>>AA1D1CABBBG1BFF1AAAAAB0AEEEFCEFGAEC/AFFHCFAE0DGGFFFBGGAEHHHGFHGG1EFGHGGGCEHFG>GFB>>F0FEGFHGEEGGGHHGHHFEEGGEHHHHHHHHGHHHHHHGG?CBCHHHHHHHFHGEGHHGGGGCGGHHHHGH?GHFHGCEGHHGHFFGCGGFHHHG;C?EEGGCFFGFGBFFFFGEFFFABF@FFFFFF@@@-AFFFFFFBFEFFFFFF/FFFFB@FFFFFFFFB;
@M05620:37:000000000-D9766:1:1101:14362:3747 1:N:0:8
ACCACACCTTCTACAATGAGCTGCGTGTGGCTCCCGAGGAGCACCCCGTGCTGCTGACCGAGGCCCCCCTGAACCCCAAGGCCAACCGCGAGAAGATGACCCAGGTGCGTGGCCCGCTACCTCTTCTGGTGGCCGCCTCCCTCCTTCCTGGCCTCCCGCCGCTGCGCCCTTTCTCACTGGCTCCCTCTTCTGCCGTTTTCCGTAGGACTCTCTTCTCTGACCTGAGTATCCTTTGGAACTCTGCAGGTTCT
+
BBBBBBBBFFFFGGGGGGGGGGHHGFGEGGHHHGGGGGGGGHHHHGGGGGGGHHHHHHHGGGGGGGGGGGGHGHHGGGGHGHHHHGGGGGGGGGHHHHHGB2?//1?1<<//-F.<CG@<<0<0<=0<<0/.:C---.;::/CGG0CFBGFAFGFEA.--9-;-.--A:>BFFB/////..;/.;.9FF/////-9;B.9B?/.:./;FB/B/B/9/FB/BFFB/;///;9/BB/////;FF//BF.:///
@M05620:37:000000000-D9766:1:1101:15446:3747 1:N:0:8
AGTGCCAGCTCTCAATCGCACAGGGGACCCAGGGCCTGGCCCCTCCATCCAGAAAACCTATGACCTCACCCGCTACCTGGAGCACCAACTCCGCAGCTTGGCTGGGACCTATGTGAGTATCCAGCGTAGGAATCTGGGAGTTGGGGAGGAGTGAGGAGTTGGGGAAAGACAGTCCTAACCGTGGAGGGTTCTGGTAAATGATGGGGTGAGGAGGGGCTCTTTGGCTCCCACCAGTCCCCCTGTCTGGTCTA
+
1A>AAFF1>FCFGDGGFFGCEEHCFEGEEFEHFAFEAFGFFHGHGGGHFHHHGFHHGGHHHHHGHHGHHGGGGEEEHGHFHHHGHFHHGHHHGG?EGHFGCFHEGGHHFHHHGHGHHGHFHFDGFG?BCGHHHHHFHHHG/FHHGGGGGGGFHDGHHGBCGFCGGGEHHHHHHHHHHGHHGAC@AEE@.CFGGGBBFGGGGGGGGGF@FFFFFF@?@@-BFFFFFFFFEFFFFFFFFFEF<FFFFFF99/B
@M05620:37:000000000-D9766:1:1101:12776:3758 1:N:0:8
AGTGCCAGCTCTCAATCGCACAGGGGACCCAGGGCCTGGCCCCTCCATCCAGAAAACCTATGACCTCACCCGCTACCTGGAGCACCAACTCCGCAGCTTGGCTGGGACCTATGTGAGTATCCAGCGTAGGAATCTGGGAGTTGGGGAGGAGTGAGGAGTTGGGGAAAGACAGTCCTAACCGTGGAGGGTTCTGGTAAATGATGGGGTGAGGAGGGGCTCTTTGGCTCCCACCAGTCCCCCTGTCTGGTCTA
+
ABBBCFFFCFFFGGGGGGGGGGHHGGGGGGGHGGGGGGGHHHGHGGHHHHHHHHHHHGHHHHHHHHGHHHHGGEEGHHHHHHHHHHHHGHHHGGGGGHHHGHHGGGECFFHHEF3BGGHHHFHHHGCADDBGHHEHHHGGGHHHGGGGFGDHCFFFHFHHHBDGFACHHFHHHHHHHHHHDGGGGGGG;.AFGG;9BFFFGGGGGGFFFFFFFF;CFDFFFBFBB/:;EFFFFFFFFFFFFEFFFBBBBFF
@M05620:37:000000000-D9766:1:1101:17888:3891 1:N:0:8
ACCACACCTTCTACAATGAGCTGCGTGTGGCTCCCGAGGAGCACCCCGTGCTGCTGACCGAGGCCCCCCTGAACCCCAAGGCCAACCGCGAGAAGATGACCCAGGTGAGTGGCCCGCTACCTCTTCTGGTGGCCGACTCCCTCCTTCCTGGCCTCCCGGAGCTGCGCCCTTTCTCACTGGTTCTCTCTTCTGCCGTTTTCCGTAGGACTCTCTTCTCTGACCTGAGTCTCCTTTGGAACTCTGCAGGTTCT
+
CCCCCCCCFFFFGGGGGGGGGGHGGEGBEEHHHG2BEGGCGHHHHD?F11BFHAGHH2FEEGGGEG/>EEGHHHFGGGGCFHHAF/?EGGGGGGHHHHHHHFHEFCGHHHHFGHEGGG?DHHHHHHHHHHHGFHG-@CFHHHHGHHHGGGGGGGGGGGGGFGFGGGGFFFFFFFFFFHHEB0BFFFFFFFFFFFFFFFFFFFFFFFFFFFFFFHHBFFFFFFFFEFFFFFFFFHFFFFFFFFFFFFFFFFF
@M05620:37:000000000-D9766:1:1101:10065:3939 1:N:0:8
ACCACACCTTCTACAATGAGCTGCGTGTGGCTCCCGAGGAGCACCCCGTGCTGCTGACCGAGGCCCCCCTGAACCCCAAGGCCAACCGCGAGAAGATGACCCAGGTGAGTGGCCCGCTACCTCTTCTGGTGGCCGCCTCCCTCCTTCCTGGCCTCCCGGAGCTGCGCCCTTTCTCACTGGTTCTCTCTTCTGCCGTTTTCCGTAGGACTCTCTTCTCTGACCTGAGTCTCCTTTGGAACTCTGCAGGTTCT
+
DCCCDDDDFFFFGGGGGGGGGGHHGGGEHGHHHGGGGGGFGHHHHGGGGGGGHHHHHHHGGGGGGGGGGGGHHHHGGGGHGHHHHGGGGGGGGGHHHHFHHH///1110???FHF<?--->00<D00=00<.CCCGCDGHA:C:/;F/0;/A::FEA9?--:.00:CFFFFF00:0:FFBFFB0BB::F0:0B0-AFFFFF.::9.00/:BBFF0::0;:B:0;:/;:0BBFFBFFF00:000B0:AFB0:
@M05620:37:000000000-D9766:1:1101:13947:4019 1:N:0:8
ACCACACCTTCTACAATGAGCTGCGTGTGGCTCCCGAGGAGCACCCCGTGCTGCTGACCGAGGCCCCCCTGAACCCCAAGGCCAACAGCGAGAAGATGACCCAGGTGAATGGCCCGCTAACTCTTCCGGTGGCCGTCTACCTCCTTCCTGGCCTCCCCGAGCTGCGCCCTTTCTCACTGGTTCGCTCTTCTGCCGTTTTCCGTAAGACTCTCTTCTCTGACCTGCGTCTCCTTTGGAACTCTGCAGGTTCT
+
1AA1AAAAFFFFFEGFFGG1A1BAE00BF0GH1FFAEEGEEHHHHGCGEAGFHBGCHHFG?/EEF/>EGGG0G1>EFG/F//FC<?/0B?@@CCCG111?GHA//?<112?FCCGCG/-.0111==1.-<<A.C--<..;00=:/00;00/;.0CC..;9-;.//:-.:A/0CFFBFFBFFFB-9-99BF9BBB99A/E/;99A--//;BFFFB/FB/;F///---;9B-/FBBBBFF9BFBFF//-:9/;
@M05620:37:000000000-D9766:1:1101:18883:4019 1:N:0:8
ACCACACCTTCTACAATGAGCTGCGTGTGGCTCCCGAGGAGCACCCCGTGCTGCTGACCGAGGCCCCCCTGAACCCCAAGGCCAACCGCGAGAAGATGACCCAGGTGAGTGGCCCGCTACCTCTTCTGGTGGCCGCCTCCCTCCTTCCTGGCCTCCCGGAGCTGCGCCCTTTCTCACTGGTTCTCTCTTCTGCCGTTTTCCGTAGGACTCTCTTCTCTGACCTGAGTCTCCTTTGGAACTCTGCAGGTTCT
+
DCCDDEEBFFFFGGGGGGGGGGHHGGGB4FHHHGGGDGGGDHHHHGGGDFGGGHGHHHHEGGFGGGGGGGGHHHHGGGGHGHHHHGGGGGDGGGHFFHHHHHHHGHH1GGHGGHHGGGGGHHHHHHHHHHHGHHGGGGGHGHHGHGGGGGGGGGGGGGG?BGGGGGFFFFFFFFFFFHHFFFFFFFFFFFFFFFFFFFFFFFFFFFFFFFFFFFHHFFFFFFFFBFFFFHFFFHFFFFFFFFFFFFFFFFF
@M05620:37:000000000-D9766:1:1101:23541:4048 1:N:0:8
GAGGCTGCTTTGGAAGAAACTCATAGATTACTGCAACAGTTCCCTCTGGACCTGGAAAAGTTTCTTGCTTGGCTTAGAGAAGTTGAAATAACTGCCAATGGTTAATGAAACAATAGCAAGGAGATAAGGCATATAAACTTTAGAACTAATATAGAACCAAAACAACAACACACAGCATTAAAACTAACAACTAACAAGCAAATTACAACAGAACAGAATAGAACAAGACTGAACACTTGACACATAACACG
+
>1>>1>B>C1B1B11B1FBBFFGHHCDFD11DDA111FBFFA2A10BB110BBGAB1100BDDDDAD111A/0AB1ADBDB0BDD22B211BDDB01B@11B11@2221B1B/11B@@1>/0//01B>1B0>122B21212211B11B1B2222211/0?//0//?////////@/01@1111?111<<1?111>110.00111>11<<</</////<000==</:///:</0:0:00<00::/00;;0;.
@M05620:37:000000000-D9766:1:1101:13573:4052 1:N:0:8
ACCACACCTTCTACAATGAGCTGCGTGTGGCTCCCGAGGAGCACCCCGTGCTGCTGACCGAGGCCCCCCTGAACCCCAAGGCCAACCGCGAGAAGATGACCCAGGTGAGTGGCCCGCTTCCTCTTCTGGTGGCTGCTTCCCGCCTTCCTGGCCTCCCGGACCTTCGCCCTTTCTCACTGGTTCTCTCTTCTGCCGTTTACCGTATTACTCTCTTCTCTGACCTTTGTCTACTTTGGAACTCTGCAGGGTCT
+
ABBBBBBBFFFFGGGGGGFFGFHHGGGBFAGHHGGGGGGGGHHHHGGGFGGGHHHHHHHGGGGGGGGGGGGHHHHGGGGHGHHHHGGGGGD//?222<222?<G?F110F1/?0?---..>>000=<00=/.<..<0<CHC.-A.EHH0GHG.9..CG----;0C.EDFF//BFF/BF/.;/9/;//;B/F/F/;../.;/.;..////9////9/;9///B9///////;F/BFBF//;FFB/9/.-./:
@M05620:37:000000000-D9766:1:1101:22985:4064 1:N:0:8
AGTGCCAGCTCTCAATCGCACAGGGGACCCAGGGCCTGGCCCCTCCATCCAGAAAACCTATGACCTCACCCGCTACCTGGAGCACCAACTCCGCAGCTTGGCTGGGACCTATGTGAGTATCCAGCGTAGGAATCTGGGAGTTGGGGAGGAGTGAGGAGTTGGGGAAAGACAGTCCTAACCGTGGAGGGTTCTGGTAAATGATGGGGTGAGGAGGGGCTCTTTGGCTCCCACCAGTCCCCCTGTCTGGTCTA
+
ABAABFFFBFFFGGGGGGGGGGHGGEEEEGHHGGGGGGHHFHGHGGHHHHHHFGFHHGHBGHFHH5FGHFFEGFCEHHHHGHHGHHFHFHHHGGGGGHFGGFHGGGHHGHHHHHHGHHHHHHHFHGGGGDHFGHHHBBGFGGHHGCEGGGDHF0GH<E/CGHGGGGHGHHHHHHEHHEHHGAECDGGGACFFGGGGGGGGGGGFGDDF?AFBDFFFFFFFFFFBFFFFFFFFEFFFFFFDFFFEFFFFFFB
@M05620:37:000000000-D9766:1:1101:13269:4070 1:N:0:8
AGTGCCAGCTCTCCATCGCACAGGGGACCCAGGGCCTGGCCCCTCCATCCAGAAAACCTATGACCTCACCCGCTACCTGGAGCACCAACTCCGCAGCTTGGCTGGGACCTATGTGAGTATCCAGCGTAGGAATCTGGGAGTTGGGGAGGAGTGAGGAGTTGGGGAAAGACAGTCCTAACCGTGGAGGGTTCTGGTAAATGATGGGGTGAGGAGGGGCTCTTTGGCTCCCACCAGTCCCCCTGTCTGGTCTA
+
AA>3ADFFBFFFG4FGGGG2E2GAF22AEEGFABEBFFHHHHGHGGHHHFHHHHH2GGHHFDFHHBFGHHH@E>>EHHGH2FHHGH1??GGB/E/E>G?BEHHGGGFHGHHHHHGHGHHHHHHHHGGGGGHHHHHHHHCFGHHHGGACGDCGH0DG<EHHHGGGCEEFHHHGHHHHEHHGGGGGAEDGEGFGGGFGGGGGGGGGGGFFFFFFFFFFFFFFFFFFFFFFFFFFEFFFFFFFFFFFFFFFFFB
@M05620:37:000000000-D9766:1:1101:15069:4078 1:N:0:8
AGTGCCAGCTCTCAATCGCACAGGGGACCCAGGCCCTGGCCCCTCCATCCAGAAAACCTATGACCTCACCCGCTACCTGGAGCACCAACTCCGCAGCTTGGCTGGGACCAATGTGAGCATCCAGCGTAGGAATCTGGGAGTTGGCGAGGAGTGAGGAGTTGGGGAAAGACAGTCCTAACCGTGGAGGGCTCTGGTAAATGATGGGGTACGGAGGTGCTCTTTGGCTCCCACCAGTCCCCCTGTCTGGTCTA
+
>>1>AFF11BFF1GGCGFCEE?FAFEG00B00A0B//BGA0FE/EFF1AF11101BGA01BB2FGGBFH00E/>EEHFB>FFFE0>FFG01B////>0BF/E1??<G0//?BFB2>>1B110BGH/////@G1<?D10?F/0<C1--<->.<.=<C0<//=/-:CC../:;:C0CGFBFF-C.-CC.?.CEGGFFFFFGFB0BF?A9-/--9----:/;;FFF/B/F-:-:-;-/:;F--9-;9/9////B
@M05620:37:000000000-D9766:1:1101:11242:4105 1:N:0:8
GAGGCTGCTTTGGAAGAAACTCATAGATTACTGCAACAGTTCCCCCTGGACCTGGAAAAGTTTCTTGCCTGGCTTACAGAAGCTGAAACAACTGCCAATGGCTGGTGACCCCCTGGCAAAGCAGTCCGGAATTTCCGATTTCGCGATAATGTGGCACGAAATAAACACTACTAAGCATTTGACCTTGTCCCTGCCAAGCCAGGGACAAAAGATCAACAGAGCGCACGACTGCAATCTATAACCATCAATCG
+
AAAAAAFAFFFFGGGGGAF111FBEGBFFGHHAFH11GHB2D2BFEEFC0GFFFHHFGGFHHFHHDGGHGHG0FGHHHGHHHHHGHHHHFGHFGHGHHHHHFE//0BBGH0??//>BBG000BFBF</>EEF1BB2?A/??D0/<//</?1@@1/0?/??..1<=<FC10<=>1FGH0DG00=<<0=<<<DG0:;CHEGEFGHC..;.;./99;00;;9//;-;AAA.;-:9B///////;;BBF/BF/;;
@M05620:37:000000000-D9766:1:1101:16561:4106 1:N:0:8
GAGGCTGCTTTGGAAGAAACTCATAGATTACTGCAACAGTTCCCCCTGGACCTGGAAAAGTTTCTTGCCTGGCTTACAGAAGCTGAAACAACTGCCAATGGCTGATGAAACAATGGCAAGTAAGTCAGGCATTTCCGCTTTAGCACTCTTGTGGATCCAATTGAACAATTCTCAGCATTTTCACTTGTAACTGACAAGCCAGGGACAAAAGATCGGAAGAGCACACGTCTGAACTCCCGTCACATTACTCG
+
>>AAAAFBFFFFGFGFFFGGGGGHFGGHHHHGGHHHHHHFHHGHHGGFFFGGHHHFBACGBFHFFGFFGHHGFGGFFGGHHHHFHFFFFEHHFGHHF3BF3?B?F344@FBCEBB3BC@?B?44?BBB2B?B3B??AE?EF?3?3BB2332B?<B22@@C>@@@2@@<@2221?<<111@111@@11??11>11>110>.0><C<C<./.<.<=..:;:;://;/:-;CFF0;C000.;;.;.;900;0;.
@M05620:37:000000000-D9766:1:1101:23054:4119 1:N:0:8
AGTGCCAGCTCTCAATCGCACAGGGGACCCAGGGCCTGGCCCCTCCATCCAGAAAACCTATGACCTCACCCGCTACCTGGAGCACCAACTCCGCAGCTTGGCTGGGACCTATGTGAGTATCCAGCGTAGGAATCTGGGAGTTGGGGAGGAGTGAGGAGTTGGGGAAAGACAGTCCTAACCGTGGAGGGTTCTGGTAAATGATGGGGTGAGGAGGGGCTCTTTGGCTCCCACCAGTCCCCCTGTCTGGTCTA
+
A3>AAFFFBFFFGGGGGFGCFGHGFGGGEEGHFEGEFFHHFGGHGGHHHHHHGHHGHGBHHHFHHHHHHHHGGEEGHHHHBGHHHFFHGGHHEGGGG3BFGHHGGGHHGHHHH3FGHHHHHHHHHCEGGGHHHHFHFHFFGHHHCGEGGGGHGD0<<EHHHGGGGGHHHHHHHGHHHHHHGGGGGGGGAFFGGGGGGGGGGGGGGGFFFFFFFF-;@BFFFFFFFFFFFFFFFFFFFFFF=EFFFF/;BF/
@M05620:37:000000000-D9766:1:1101:18636:4121 1:N:0:8
AGTGCCAGCTCTCAATCGCACAGGGGACCCAGGGCCTGGCCCCTCCATCCAGAAAACCTATGACCTCACCCGCTACCTGGAGCACCAACTCCGCAGCTTGGCTGGGACCTATGTGAGTATCCAGCGTAGGAATCTGGGAGTTGGGGAGGAGTGAGGAGTTGGGGAAAGACAGTCCTAACCGTGGAGGGTTCTGGTAAATGATGGGGTGAGGAGGGGCTCTTTGGCTCCCACCAGTCCCCCTGTCTGGTCTA
+
BBAABFFFBFFFGGGGGGGGGGHHGGFGGGHHGGGGGFHFHHGHGGHHHHHHGHHGHGHHHHHHHHHHHHHGGEEGHHHHEGHHHHHCFCGFEGEGFHHHEFHGG/FGGHHHHHHHFHHHHGHHHGGGGGHHHHHHHGHGGHHHG?CCCGGHHHHHC./CHHGGGGGHHHHGHHHHGHHHGDGBEFGGDFFFGFCFGGGGGBGGGFDCFAFFFFFFF-AFFFBFFFFFFFFFFF/FFFFFFFFFFFFFFFF
@M05620:37:000000000-D9766:1:1101:18276:4134 1:N:0:8
ACCACACCTTCTACAATGAGCTGCGTGTGGCTCCCGAGGAGCACCCCGTGCTGCTGACCGAGGCCCCCCTGAACCCCAAGGCCAACCGCGAGAAGATGACCCAGGTGAGTGGCCCGCTACCTCTTCTGGTGGCCGCCTCCCTCCTTCCTGGCCTCCCGGAGCTGCGCCCTTTCTCACTGGTTCTCTCTTCTGCCGTTTTCCGTAGGACTCTCTTCTCTGACCTGAGTCTCCTTTGGAACTCTGCAGGTTCT
+
BBBBBBBBFFFFGGGGGGGGGGHHGGGBEEHGGGGECFFEFHHHHGGEGFGGGHHHHHHFGGGGGGGGGGGHHHHGGGGHGHHHGGGGGGDGGGHFHDHHHHHHGHHDHHHGGHGGGGGGHHHHHHHHHHHGHHGCFGGHGHHGHGGGGGGGGGGGGGG@?CGGGGFFFFFFFFFFFFFFFFFFFFFFFFFFFFFFFFFFFFFFFFFFFFFFFFFFFFFFFFFF/9BFFFFFFFFFFFFFFFFFFFFFFFF
@M05620:37:000000000-D9766:1:1101:18390:4143 1:N:0:8
ACCACACCTTCTACAATGAGCTGCGTGTGGCTCCCGAGGAGCACCCCGTGCTGCTGACCGAGGCCCCCCTGAACCCCAAGGCCAACCGCGAGAAGATGACCCAGGTGAGTGGCCCGCTACCTCTTCTGGTGGCCGCCTCCCTCCTTCCTGGCCTCCCGGAGCTGCGCCCTTTCTCACTGGTTCTCTCTTCTGCCGTTTTCCGTAGGACTCTCTTCTCTGACCTGAGTCTCCTTTGGAACTCTGCAGGTTCT
+
CCCCCCCCFFFFGGGGGGFGGGHHGGGBAEHGHGGEDGFGDHHHHGGGFGGGGHGHHHHGGGGGGGGGGGGHGHHGGGGHGHHHHGGGGGDGGGHGFHHHHHHHGHHDGHHGGHHGGGGGHHHHHHHHHHHGHHGGGDCHGHHGHGGGGGGGGGGGGGG?@FGGGGFFFFFFFFFFFFFFFFFFFFFFFFFFFFFFFFFFFFFFFFFFFFFFFFFFFFFFFFFFBFFFFFFFFFFFFFFFFFFFFFFFFFF
@M05620:37:000000000-D9766:1:1101:19265:4144 1:N:0:8
ACCACACCTTCTACAATGAGCTGCGTGTGGCTCCCGAGGAGCACCCCGTGCTGCTGACCGAGGCCCCCCTGAACCCCAAGGCCAACCGCGAGAAGATGACCCAGGTGAGTGGCCCGCTACCTCTTCTGGTGGCCGCCTCCCTCCTTCCTGGCCTCCCGGAGCTGCGCCCTTTCTCACTGGTTCTCTCTTCTGCCGTTTTCCGTAGGACTATCTTCTCTGACCTGAGTCTCCTTTGGAACTCTGCCGGTTCT
+
BBBBBBBBFFFFGGGGGGGDGDG4EBEEGGHGGGGFGGGGGHHHHGGGGGGGHHHHHHHGGGGGGGGGGGGHHFHGGGGHFFHGHGGEDCDC/DGHHFGHHHHHCFH1?1?FACHC?C@<<<<0D<0DDD<EEC-:@?.C./CE/C;99;B?FB.CE.@B--./;9=.>=F///////9F:FFFBBB/BFF//F;9DFFBFDFA.AFFB/:9B99B/9/9BF/././9://;F/BF99BBFFFF/--9AEF
@M05620:37:000000000-D9766:1:1101:18408:4148 1:N:0:8
ACCACACCTTCTACAATGAGCTGCGTGTGGCTCCCGAGGAGCACCCCGTGCTGCTGACCGAGGCCCCCCTGAACCCCAAGGCCAACCGCGAGAAGATGACCCAGGTGAGTGGCCCGCTACCTCTTCTGGTGGCCGCCTCCCTCCTTCCTGGCCTCCCGGAGCTGCGCCCTTTCTCACTGGTTCTCTCTTCTGCCGTTTTCCGTAGGACTCTCTTCTCTGACCTGAGTCTCCTTTGGAACTCTGCAGGTTCT
+
CCCCCCBBFFFFGGGGGGGGGGHHGGGGHFHHHGGGGGGGGHHHHGGGEGGGHHHHHHHGGGCGGGGGGGGHHHHGGGGHGHHHHGGGGGGGGGHFHFGHHHEGFHHFHFGGGHHGGGGGHHHHHHHGGHHGHHGGGGGHGHHGHGGGGGGGGGGGGGGGGGGGGGFFFFFFFFFFFFFFFFFFFFFFFFFFFFFFFFFFFFFFDFFFFFFFFFFFFFFFFFFFFFFFFFFFFFFFFFFFFFFFFFFFFFF
@M05620:37:000000000-D9766:1:1101:19542:4159 1:N:0:8
AGTGCCAGCTCTCAATCGCACAGGGGACCCAGGGCCTGGCCCCTCCATCCAGAAAACCTATGACCTCACCCGCTACCTGGAGCAGCAACTCCGCCGCTTGGCTGGGACCCATGTGAGTATCCAGCGCAGCAATATGGGAGTTGGGGAGGAGTGAGGAGTTGGGGAAAGACAGTCCTAACCATGGAGGGTTCTGGTAAATGATGGGGTGAGGAGGGGCTCTTTGCCACCCACCAATCCCCCAGTCTGGAATA
+
AA>>A11@1FFFGGGFFGGFGEHAFEAE?EGEAAEA/FH00FEEFGFHHC1B1AFBFEFCAG2GHHHCGEF>>>EFG1BF>F0/00B0F0GFEE/>EEGE/0<<EE0FC/?FFGDGF>@GHHHHFC/<//<?DDGGHHFGCGGHCCG?-ECHHFFFGC/CCC-@.ACG/CFFGGG0;FFF00;;FBB@9CFGG009;C0FFB//--;--A-B9A99>-99/BB///9-99-:9-9;9F-A--;;BBF//9/
@M05620:37:000000000-D9766:1:1101:23981:4164 1:N:0:8
ACCACACCTTCTACAATGAGCTGCGTGTGGCTCCCGAGGAGCACCCCGTGCTGCTGACCGAGGCCCCCCTGAACCCCAAGGCCAACCGCGAGAAGATGACCCAGGTGAGTGGCCCGCTACCTCTTCTGGTGGCCGCCTCCCTCCTTCCTGGCCTCCCGGAGCTGCGCCCTTTCTCACTGGTTCTCTCTTCTGCCGTTTTCCGTAGGACTCTCTTCTCTGACCTGAGTCTCCTTTGGAACTCTGCAGGTTCT
+
BAABBBBAFFFFGGGGGGGGGGHHGFFEFGHHHFGGGGGAEGHHHGGGEGGEGGGFHHFGEEEFGGGGGGGFFHHGGGEHFHHHEFGEG/<@/?2<F<FGHHHHGGHFFHGGCHFGCGGGHHFHGFHGHGGDFHFCCFGHGHHGHGGGFFFGFGGEGGA?ABFFGGFFFFFFFFFFFFFFFFFFFFFFFFFFFF=.AFFFFFFAFFFFFFFFFFFFFFFFFFFF/BFFFFFFFFBFF/BFFFFFFFFFFFF
@M05620:37:000000000-D9766:1:1101:16202:4167 1:N:0:8
AGTGCCAGCTCTCAATCGCACAGGGGACCCAGGGCCTGGCCCCTCCAGCCAGAAAACCTATGACCTCACCCGCTACCTGGAGCACCAACTCCGCAGCTTGGCTGGGACCTATGTGAGTATCCAGCGTAGGAATCTGGGAGTTGGGGAGGAGTGAGGAGTTGGGGAAAGACAGTCCTAACCGTGGAGGGTTCTGGTAAATGATGGGGTGAGGAGGGGCTCTTTGGATCCCACCAGTCCCCCTGTCTGGTCTA
+
A>>>AFD11CFFG1GDEFC1ECHFFEAAEEGH00B//FHFCHGCEGF1BEEGFBE0BEF1AFEHHFGGHC0/E/>EHFEG0>GHHH0/EF1B>E/>>FB<AGBGGFC0<GCDFF2>1FFGHFDGF/EACCFDFHFF<C0F/FF<?@<@@AC<C0DG0EC/D/-C::CG/CHBCCHBCFC?AGE@9CA@GGGFFB9BCBFBF0CBEF-@AAA/AB-@@@AFF/BF//;BBFFFFFBFFFFB@EBFBFFFFF/
@M05620:37:000000000-D9766:1:1101:9706:4176 1:N:0:8
ACCACACCTTCTACAATGAGCTGCGTGTGGCTCCCGAGGAGCACCCCGTGCTGCTGACCGAGGCCCCCCTGAACCCCAAGGCCAACCGCGCGAAGATGACCCAGGTGCGTGGCCCGCTACCTCTTCTGGTGGCCGCCTCCCTCCTTCCTGGCCTCCCGGAGCTGCGCCCTTTCTCACTGGTTCTCTCTTCTGCCGTTTTCCGTAGGACTCTCTTCTCTGACCTGCGTCTCCTTTGGAACTCTGCAGGTTCT
+
BBBAAAA>FFFFGGGGGGFBGDHFGBEB4AGGBBBE2EFGDHGHHGGEEEFGFHHHHHHAEECGGEGGGGGHFFHGGGEECFFHHGGCGG/>/CG?GG<?GHGGFHH1AFEFGHFCGGGGHHHHHGHHFHHGHFGGGGEGGGGGGGGGGGGGGFGGGFG-;@FFFFFFFFFFFFFFFFFFFFFFFFFFFFFFFFFFFFFFFFFFADFFFFFFFF/BFFFFFFFFFFFFFFFFFFFFFFFFFFFFFFFFFFF
@M05620:37:000000000-D9766:1:1101:21011:4181 1:N:0:8
GAGGCTGCTTTGGAAGAAACTCATAGATTACTGCAACAGTTCCCCCTGGACCTGGAAACGTTTCTTGCCTGGCTTACAGAAGCTGAAACAACTGCCAATGGCTGTTGACCCCCTGGCAAGTCAGTCCGGAATTTCCGCTTTCGCCCTATTGTGGCTCCAATTGAACACTTCTAAGCATTTGTCCTTGTCCCTGCCAAGCCAGGGACAAAAGATCGGCAGAGCCCACGTCTGAAATCCAGTACCATTAATCG
+
AAAAAAFAFFFFGCGCGFGGGG1FFFHHHHHHHHHEG0BBDBFHHGAF/0FFGH0FF10BBFFFGHFFGHHHHHBFGHHEHHH@11BGFBGHHHHH1FFGHHFG01@B1FG?E//?FFC/B>GHHHGAE/>?1BGHC//CFF/?C/>01@1@@AH0?CBC1?11?FGHH1FG1>DGGHHHD1>GHHHGHBGG0.</0CEFGHFG.CCF/./:;G..;999EF;EEGG.EGE0;0;;/B/:/;BFB/;/;B;
@M05620:37:000000000-D9766:1:1101:16422:4192 1:N:0:8
AGTGCCAGCTCTCAATCGCACAGGGGACCCAGGGCCTGGCCCCTCCATCCAGAAAACCTATGACCTCACCCGCTACCTGGAGCACCAACTCCGCAGCTTGGCTGGGACCTATGTGAGTATCCAGCGTAGGAATCTGGGAGTTGGGGAGGAGTGAGGAGTTGGGGAAAGACAGTCCTAACCGTGGAGGGTTCTGGTAAATGATGGGGTGAGGAGGGGCTCTTTGGCTCCCACCAGTCCCCCTGTCTGGTCTA
+
BBABBFFFBFFFGFGGGGGCGGGCAFDEEEHHDEG2AFHHCHGHGGHHHFHHHHHHHGHEHHGHHHHHHHHGGEGGHHHHGGHHHHHHGHHHFGGEGHHHGHHGGGHHGHHHHHFHHGHHHHHHHGDGGGHHHHHHHHHG/?GHCFFG?GGHHHHHHDG/GHFGGGGHHHHHHHHHHHHHGCCDGGGG.CFGGGGGGGGGGGGGGGF;AFFFFFFFF;EFFFFFEFFEFFFFFFFFFFFFFFFFFFFFFFB
@M05620:37:000000000-D9766:1:1101:13129:4196 1:N:0:8
AGTGCCAGCTCTCAATCGCACAGGGGACCCAGGGCCTGGCCCCTCCATCCAGAAAACCTATGACCTCACCCGCTACCTGGAGCACCAACTCCGCAGCTTGGCTGGGACCTATGTGAGTATCCAGCGTAGGAATCTGGGAGTTGGGGAGGAGTGAGGAGTTGGGGAAAGACAGTCCTAACCGTGGAGGGTTCTGGTAAATGATGGGGTGAGGAGGGGCTCTTTGGCTCCCACCAGTCCCCCTGTCTGGTCTA
+
ABAABFFFCFFFGGGGGGGCGCHGGGEFGGHHFEFEFGHHGHGHGGHHHHHHGHHGHGHHHHGHHGHHHHHGGEGGHHHHFHHHHHHGGHHHFGGEFHHHGHFAFGHHDHHHHHHHHFG3GHHHHG<DGGHHHHHHHHFGGHHH/CFG->EFGHGHH.GHBH?DEGHHHHHHHHHHHHHHGGGGGGGACFGGGG0BFGGGGFGGGGFFFFFFFFFFFFFFFF/BFFFEFFFFFFFFFFFDFFFFFFFFFFF
@M05620:37:000000000-D9766:1:1101:20221:4197 1:N:0:8
AGTGCCAGCTCTCAATCGCACAGGGGACCCAGGGCCTGGCCCCTCCATCCAGAAAACCTATGACCTCACCCGCTACCTGGAGCACCAACTCCGCAGCTTGGCTGGGACCTATGTGAGTATCCAGCGTAGGAATCTGGGAGTTGGGGAGGAGTGAGGAGTTGGGGAAAGACAGTCCTAACCGTGGAGGGTTCTGGTAAATGATGGGGTGAGGAGGGGCTCTTTGGCTCCCACCAGTCCCCCTGTCTGGTCTA
+
A?>>AFFFBFFFGAGGGFFCGFHFGEEGGGHHBEGFGFHHHHGHGGHHHHGHGHHHHGHHHFHHHHGHHHHGGEEGHHHHGHHHHHCGFFGHDGFGGHGGGHHGGGHHGHHHHHHHHHHHHHHHHGGGGGHHGHHHHHHGGHHHGGFGGGGHHGHHHGHHHHGGGGHHHHHHHHHHHHHHGGGGGGGGEGGGGGFFGGGGGGGGGGADFFFFFFFFFFFFFFFFFFFFFFFFFFFFFFFFFFFFFFFFFFF
@M05620:37:000000000-D9766:1:1101:16082:4286 1:N:0:8
ACCACACCTTCTACAATGAGCTGCGTGTGGCTCCCGAGGAGCACCCCGTGCTGCTGACCGAGGCCCCCCTGAACCCCAAGGCCAACCGCGAGAAGATGACCCAGGTGAGTGGCCCGCTACCTCTTCTGGTGGCCGCCTCCCTCCTTCCTGGCCTCCCGGCGCTGCGCCCTTTCTCACTGGTTCTCTCTTCTGCCGTTTTCCGTAGGACTCTCTTCTCTGACCTGCGTCTCCTTTGGAACTCTGCAGGTTCT
+
>>>>AAA>BCCFEGGDFG1AA1BAEAAAAAGGAAFA0EE/EHHHHGE/BAEFGEFEGHFA>EGGF?>FGEE0GCC?EFCE/CGEEF/<>B/</A?B>FDGGHEHE?C1??DFGG?@CCCGHFFHH0=GHHGCHH@A@CCEGHHGBBFFGFFF.CAEGBG-;-9@F?@A@@FFFFFFFFFB/BFFFFFFFFFFFF@BBFFFFFFFFFFFFFFFEFFFFFFBFBBF-@B@FFFFFFFFFFFFFFFFFFFFFFB
@M05620:37:000000000-D9766:1:1101:8839:4289 1:N:0:8
GAGGCTGCTTTGGAAGAAACTCATAGATTACTGCAACAGTTCCCCCTGGACCTGGAAAAGTTTCTTGCCTGGCTTACAGAAGCTGAAACAACTGCCAATGTCTGATGAAACAATGGCCAGTAAGTCAGACATTTCCTCTTTAGCACTCTTGTTGATCCAATTGAACAATTCTCAGCTTTTTTACTTGTCACCGACAATCAGGAGACCACAGATCTCAAACACACACGTCTGAACTCCCGTCAAAGTACTCG
+
>AAA>AFBFDFFGFBA4ACGFE4GFGFGHBGFHHBDHFFFGFFHHGEFHFHHHFGBBFGGAFGGGAGFGH3FBFFBBAGGFFFFGFFGFGEGGHHHGHHF4B@4B444BB3FG3BB?331BB44BB4B3B??4B4B43B?FD3?BEF3343?30B33?BG3??B3BFGG@222@F@22@2<//??11?1111<->--1>000/.<=./.<./<C000:00...;.;;;CBEB09;00......;09;C90.
@M05620:37:000000000-D9766:1:1101:13036:4292 1:N:0:8
AGTGCCAGCTCTCAATCGCACAGGGGACCCAGGGCCTGGCCCCTCCATCCAGAAAACCTATGACCTCACCCGCTACCTGGAGCACCAACTCCGCAGCTTGGCTGGGACCTATGTGAGTATCCAGCGTAGGAATCTGGGAGTTGGGGAGGAGTGAGGAGTTGGGGAAAGACAGTCCTAACCGTGGAGGGTTCTGGTAAATGATGGGGTGAGGAGGGGCTCTTTGGCTCCCACCAGTCCCCCTGTCTGGTCTA
+
BAAABFFFAFFFGGGGFGGCGEHCGGGGGGHHFGGGGGHGHHGGGGHHHGHHFHHHHGHHHHHHHHHHHHHGGEEGHHHHGGHHHHHGGHHHEFEGGHFHGHHGGGHHGHHHHHHHHGHHHHHHHGGGGGHGHHHGFFGF?GHFFGGGCGGGFHHHHGHHHGGCGGGHHHHGHHGHGHHHG9C?AEDGCFFGGGFGGGGGGGGGGGFFFFFFFFFFFFFFFFFFFFFFFFFFFFFFFFFFFFFFFFFFFFF
@M05620:37:000000000-D9766:1:1101:14601:4293 1:N:0:8
GAGGCTGCTTTGGAAGAAACTCATAGATTACTGCAACAGTTCCCCCTGGAACTGGACAAGTTTCTTGACTGGCTTACAGAAGCTGAAACAACTGCCAATGGCTGAGGAAACAATGGCAAGTAAGTCAGGCATTTCCGCTTTAGCACTCGTGTGGATCCAAGTGAACAATTCTCAGCATTTGTACTGGGAACTGACAAGCGAGGGACAAAAGATCGGAAGAGCACACGTCTGAACTCCCGCCACATTACTCG
+
11>AA1>>@D3DABBGG1FGEG1FAGHGFH1DFADGBAFABDF1FFAFAF1ABF0BAA0BD2DD2DA2BA1FGHFFF1FAFGG1BDFGGFEHGF10@BFGGHHG00/BBFFFCBB100FF1B>B22B>>B?BD>E2E/E/F1B>B1B0/B?FG?11<@<<11@>@@G0?1?11??1?11??F11?<>.<1>>D1>GG0..<-<C.:../.:;00;CEE.../9./;-99B.FFB0FG.:9-9.-;/9://-
@M05620:37:000000000-D9766:1:1101:9893:4303 1:N:0:8
ACCACACCTTCTACAATGAGCTGCGTGTGGCTCCCGAGGAGCACCCCGTGCTGCTGACCGAGGCCCCCCTGAACCCCAAGGCCAACCGCGAGAAGATGACCCAGGTGGGTGGCCGGCTACCTCTTCTGGTGGCCGCCTCCCTCCTTCCTGGCCTCCCGGGCCTGCGCCCTTTCTCACTGGTTCTCTCTTCTGCCGTTTTCCGTAGGACTCTCTCCCCTGACCTGCGTCTCCTTTGGAACTCTGCAGGTTCT
+
BBBBBBBBFFFFFGG45BAFGGEGAEGBEFHHHGGGGGG?EHHHHGGGGGGGHHHHHHHGGGGGGGEGGGGHHHHGGGGGGHHHHGGGGG@DGGHHHGHHHGAG/11/>CE@GH----.CF0DG0<=G0<;:C.-;:.;EA9FDG0FB0FBF.0CE?F----...9@FBBFF/B//9/F.B9/99//B//9/B/9DFFFF/.9.A.9////9B///99..;//..-.-9B9FFBFBF///////9B?F//B
@M05620:37:000000000-D9766:1:1101:19919:4329 1:N:0:8
GAGGCTGCTTTGGAAGAAACTCATAGATTACTGCAACAGTTCCCCCTGGACCTGGAAAAGTTTCTTGCCTGGCTTACAGAAGCTGAAACAACTGCCAATGGATGATGAAACAATGGCAAGTAAGTAAGGCATTTACGCTTTAGCACTCTTGTAGATCCAATTGAACAATTCTCAGCATTTGTACTTGTAACTGACAAGCCAGGGACAAAAGATCGGAAGAGCACACGTCTGAACTCCAGTCACATTACTCG
+
BCBCCCFBFFFFGGGGGGGGGGHHHHHHHHHHHHHHHHHDGHHHHGGGHHHHHHHHHHHHGHHHHHHHHHHHHHHHHHHHHHHHHHHHHHHHHHHHGHGHH3@3FFGB3FB31B3FGC@F?G44?4443BFF3B4F//??F3?G4FF?GD233D?3?22CHD22@=@FF>>2FDFCD>?D1?1FDBD?1?GH1?1DHHA.0<..<CFG/<<EBDGAAA?A.:0CG.E:;::C0CB09FFGF00B0FB0BB.
@M05620:37:000000000-D9766:1:1101:20285:4369 1:N:0:8
ACCACACCTTCTACAATGAGCTGCGTGTGGCTCCCGAGGAGCACCCCGTGCTGCTGACCGAGGCCCCCCTGAACCCCAAGGCCAACCGCGAGAAGATGACCCAGGTGAGTGGCCCGCTACCTCTTCTGGTGGCCGCCTCCCTCCTTCCTGGCCTCCCGGAGCTGCGCCCTTTCTCACTGGTTCTCTCTTCTGCCGTTTTCCGTAGGACTCTCTTCTCTGACCTGAGTCTCCTTTGGAACTCTGCAGGTTCT
+
CBBBBBCBFFFFGGGGGGGGGGHHGFGB4EFFFEFGDGGGCGDGHGGGGGGGFHGHHHGFGCCFGGGGGGGGCHHGGGGHGHHHHGGGGGGGGGHFDFHHGHHHGHHEHFHGFHHGGGGGHGHHHHHEHHHGHHGGGGGHGHHGHGGGGFFGGGGGGGABGGGGGGFFFFFFFFFFFFFFFFFBFFFFFFFFFFDDFFFFFDFFFFFFFFFFFFFFFFFFFFFFFFFFFFFFFFFFFFFFFFFFFFFFFFF
@M05620:37:000000000-D9766:1:1101:12987:4416 1:N:0:8
AGTGCCAGCTCTCAATCGCACAGGGGACCCAGGGCCTGGCCCCTCCATCCAGAAAACCTATGACCTCACCCGCTACCTGGAGCACCAACTCCGCAGCTTGGCTGGGACCTATGTGAGTATCCAGCGTAGGAATCTGGGAGTTGGGGAGGAGTGAGGAGTTGGGGAAAGACAGTCCTAACCGTGGAGGGTTCTGGTAAATGATGGGGTGAGGAGGGGCTCTTTGGCTCCCACCAGTCCCCCTGTCTGGTCTA
+
>11>AD@11CC3AFG3E11FA0A000AEEAAGGCG//AAA0AE/AEH11EGGHHHHHGH1EEDEGFG1FHFG/>E/B@FA>0>/F/CCAFHCA?>//B>F<0BFA/<</0B11222>>>1GHFF<BC/CCHF1F1FGF0FEGHHGC.A-.C<<0DC0<G/DGCCGGCACGBC0C:0C:G.99;@9CE@C.90CF0CFB0;99FFGGA--A?9BF?-@=EFFBFB/;;E--AB?A/;FFFB-9///;BF///
@M05620:37:000000000-D9766:1:1101:24100:4474 1:N:0:8
AGTGCCAGCTCTCAATCGCACAGGGGACCCAGGGCCTGGCACCTCCATCCAGAAAACCTATGACCTCACCCGCTACCTGGAGCACCAACTCCGCAGCTTGGCTGGGACCTATGTGAGTATCCAGCGTATGAATCTGGGAGTTGGGGAGGAGTGAGGAGTTGGGGAAAGACAGTCCTAACCGTGGAGGGTTCTGGTAAATGATGGGGTGAGGAGGGGCTCTTTGGCTCCCACCAGTCCCCCTGTCTGGTCTA
+
>A>1ADDFACF3G1AGGFECEGHHG0BEEEFFAEAEEFHH0FEGHH0DFFGGFGHFHGGHFD2G1DFB/GHGC>E>GHHFBFFFH/GE?EHG>E?E>EBG/GGFGGHHGEHHHHHHHHHHHHHGHGFGGHHHHFHHHHFFEHHGGGFGGCCGGFHGCEGHHFGGEGHHFHHHGHGHHHHHGEEGBEBGCFFGFGFFGGGGGGGGGGE@FFFFFF@@@@FFFFFFFFFFFFFFFFFFFFFF@FFEFFFFFFF
@M05620:37:000000000-D9766:1:1101:7487:4490 1:N:0:8
ACCACACCTTCTACAATGAGCTGCGTGTGGCTCCCGAGGAGCACCCCGTGCTGCTGACCGAGGCCCCCCTGAACCCCAAGGCCAACCGCGAGAAGATGACCAGGTGAGGGGGCCGGCACCTTTTTTGGTGGGCGCCTTCCCCCCTTCCTGCCCTCCCGGGCCGCGGCCCTTTCTCACGGTTTCCTTCTTCGCCGGTTTTCGGTAGAATCCCTTTTTCGGACCGGGTTCTCCTTGGAACCTCTCAGGTTTCT
+
BBBBBBB3BFCFGGGGGG5FGGHHGFGBAEGHHAFF2EEGEHFHHGGAEEGGGHHHGHHAECGGGGGGGGGHGHHGGGCHGHHHHGGGGG/>CGHBFG2?GC0??<100?>-AD-----=/00;0--;;.;-;--;..9C//;-B.B//;/9./;A.;9-;----9;B-AF//////9;.;./////;;99.;--;AD.;--..;///////;//;/--.;----..9/:/9;/B/;/.9/////;9:///
@M05620:37:000000000-D9766:1:1101:15030:4497 1:N:0:8
ACCACACCTTCTACAATGAGCTGCGTGTGGCTCCCGAGGAGCACCCCGTGCTGCTGACCGAGGCCCCCCTGAACCCCAAGGCCAACCGCGAGAAGATGACCCAGGTGAGTGGCCCGCTACCTCTTCTGGTGGCCGCCTCCCTCCTTCCTGGCCTCCCGGAGCTGCGCCCTTTCTCACTGGTTCTCTCTTCTGCCGTTTTCCGTAGGACTCTCTTCTCTGACCTGAGTCTCCTTTGGAACTCTGCAGGTTCT
+
BBABCCCCFFFFGFGGGGGGGGHHGGGFEGHHHFGGGGGGGHHHHGGGFGGGHHGHHHHGGGGGGGGGGGGHHHHGGGGHGHHHHGGGGGGGGGHHHHHHHHCGGGHHHHHGGHHGGGGGHHHHGHHHGGHGHHGGGGGHGHHGHGGGGGGGGGGGGGGGGGFFGGFFFFEFFFFFFFFFFFFFFFFFFFFFFFFDFFFFFFFFFFFFFFFFFFFFFFFFFFFFFFFFFFFFFFFFFFFFFFFFFFFFFFF
@M05620:37:000000000-D9766:1:1101:18535:4499 1:N:0:8
ACCACACCTTCTACAATGAGCTGCGTGTGGCTCCCGAGGAGCACCCCGTGCTGCTGACCGAGGCCCCCCTGAACCCCAAGGCCAACCGCGAGAAGATGACCCAGGTGAGTGGCCCGCTACCTCTTCTGGTGGCCGCCTCCCTCCTTCCTGGCCTCCCGGAGCTGCGCCCTTTCTCACTGGTTCTCTCTTCTGCCGTTTTCCGTAGGACTCTCTTCTCTGACCTGAGTCTCCTTTGGAACTCTGCAGGTTCT
+
A>>ABBABCFFFGGGCDGGGGGGHCEGBGAGGGGGAEEGEGHGHHGGGF1EFHFHHHFGGEGGGGGGGGGGHGHHGGGGHGHHHHGGGGCBDGDHHFFHHHHHEFFGHHFGGGHHGGGGGHHHHHHHHHHHGHHGGG.CHFHHDHFGGGGFGFGGGGGGGG?GGGGBFBBFFFFFFFFFFBFFFFFFFFFFFFFBFFFFFFFFFFFFFFFFFFFFFFFFFFFFFBFFFFFFFFFFFFFFFFFFFFFFFFFF
@M05620:37:000000000-D9766:1:1101:24480:4500 1:N:0:8
AGTGCCAGCTCTCAATCGCACAGGGGACCCAGGGCCTGGCTCCTCCATCCAGAAAACCTATGACCTCACCCGCTACCTGGAGCACCCACTCCGCAGCTTGGCTGGGACATATGTGAGTATCCAGCGTAGGAATCTGGGAGTTGGGGAGGAGTGAGGAGTTGGGGACAGACAGTCCTAACCGTGGAGGGTTCTGGTAAATGATGGGGTGAGGAGGGGCTCTTTGGCACCCACCAGTCCCCCTGTCTGGTCTA
+
>A>1>DFC1FFFG1FGEFFCEEHFF0AA0ABGBBEB/BGH0BFCGHFHFGHG1BE0BEGFFG2FGFGHHFHEE>EGHGGG0FGHHH/>EGH0>E@>/B1B/FG/?EFCFHGHHHF2GGH12BFFHC/?BFDGGHFHHG0?CFHH?C.C@.>FH1DG<ACH0<-<<-:C/C:CGFHHFHHHGGGG.AC-;CGGGG0CFGGGB9FG?CG@FFFFBB@?@--B/;/;9/:;BEFFFFFF9FEF@-FBB/;;BF;
@M05620:37:000000000-D9766:1:1101:15015:4510 1:N:0:8
ACCACACCTTCTACAATGAGCTGCGTGCGGCTCCCGAGGAGCACCCCGTGCTGCTGACCGAGGCCCCCCTGAACCCCAAGGCCAACCGCGAGAAGATGACCCAGGTGAGTGGCCCGCTACCTCTTCTGGTGGCCGCCTCCCTCCTTCCTGGCCTCCCGGAGCTGCGCCCTTTCTCACTGGTTCTCTCTTCTGCCGTTTTCCGTAGGACTCTCTTCTCTGACCTGCGTCTCCTTTGGAACTCTGCAGGTTCT
+
>>>>AAA1BBB@ABFDFGAADGCGGAE00A0AAABA/AEC?CGCFEGEAAEF1EBFFHFE@E//FEGEEE/CGB/EF?AHEAGHHA/<BC/<<CB11?1<??CGFGC1<>DAFF.<AGGGHHFDDDHFGGCAGHGCCC?AEGGGBFBFFFFGFBCEAGG-;9FFF@@F@@FFFFFFFFFBBF999999FFFFFF@BFFFFFFF?BFFFEFFEFFFFFFFFFFFF->A@ABFFFFFFFFFFFFFFFFFFFFF
@M05620:37:000000000-D9766:1:1101:24482:4523 1:N:0:8
AGTGCCAGCTCTCAATCGCACAGGGGACCCAGGGCCTGGCCCCTCCATCCAGAAAACCTATGACCTCACCCGCTACCTGGAGCACCAACTCCGCAGCTTGGCTGGGACCTATGTGAGTATCCAGCGTAGGAATCTGGGAGTTGGGGAGGAGTGAGGAGTTGGGGAAAGACAGTCCTAACCGTGGAGGGTTCTGGTAAATGATGGGGTGAGGAGGGGCTCTTTGGCTCCCACCAGTCCCCCTGTCTGGTCTA
+
BBBBBFFFBFFFGGGGGFGGGGHFGEFGGGFHGGGEAFHHHHGHGGGHHFGHHEHHHGHHHHHHHHHHHHHGCEGGHGHGHGGHHHHHGGHHFGGCGBGHGGHGGGHHGHHHHHHHHHHHHHHHHGGGGGHHHGHHHHHGGHHGGGGGGGGHHFHHHGGHHHGGGGHHHHHHFFHHHHGHGEGGGGGGCFFGGGGGGGGGGGGGGGFFFFFFFFFFFAEFFFFFFFFFFFFFFFFFFFFFFFFFFFFFFFF
@M05620:37:000000000-D9766:1:1101:15683:4525 1:N:0:8
AGTGCCACCTCTCAATCGAACAGGGGACCCAGGGCCCGGCCCCTCCAGCCAGTAAACCTGTGACCTCACCCGCTACCTGGAGCACCAACTACGCAGCTTGGCTGGGACCTATGTGAGTATCCAGCGTAGGAATCTGGGAGTTGGGGAGGAGTGAGGAGATGGGGAAAGACAGTCCTAACCGTGGAGGGCTCTGGTAAATGATGGGGTGAGGAGGGGCTATTTGACTCCCACCAGTCCCCCTGTCTGGTCTA
+
>>>1>D111BB11BF3BAB1FCGGGEE00BA0B0B///AE/EE/FGG1BAGF1D2DA0>0DB2DG1@GHA0EE>>EHEGF0BGGF/F/?0EFEE///BBB?<FFGGHCCECDD>G2@1212GHGHC?/CEFGF1DDFB0<ECFHC-.CCCA<C00C<C.;0;:C.:C.CGCCG:0;;0CFA.=-9.;?.F.9BFCCF00CBF/BE-;@-9-/;-9-9-9/9BB//;B/:-ABEFBFFFEA-9BBFB/;FFF
@M05620:37:000000000-D9766:1:1101:24209:4541 1:N:0:8
ACCACACCTTCTACAATGAGCTGCGTGTGGCTCCCGAGGAGCACCCCGTGCTGCTGACCGAGGCCCCCCTGAACCCCAAGGCCAACCGCGAGAAGATGACCCAGGTGAGTGGCCCGCTACCTCTTCTGGTGGCCGCCTCCCTCCTTCCTGGCCTCCCGGAGCTGCGCCCTTTCTCACTGGTTCTCTCTTCTGCCGTTTTCCGTAGGACTCTCTTCTCTGACCTGAGTCTCCTTTGGAACTCTGCAGGTTCT
+
AAACABBABFFFGGGGGGDGGGHHGEGBAEHFFFGGCFEE?GFGHGGGFGGGGHGHHHGEGFFGGGEFGGGHGHHGGFGHGHHHHGGGGCGGGGGFGHHHHHGHGHHGHHHGGHHGGGGGHHHHHHHHHHFGHHGCGEGHGHHGHGGGGGGGGGGGGGG?CGGGGGFFFFFFFFFFFFFFFFFFFFFFFFFFFFFFFFFFFFFFFFFFFFFFFFFFFFF:FFFF/BFFFFFFFFFFFFFFFFFFFFFFFFF
@M05620:37:000000000-D9766:1:1101:16953:4560 1:N:0:8
AGTGCCAGCTCTCAATCGCACAGGGGACCCAGGGCCTGGCCCCTCCATCCAGAAAACCTATGACCTCACCCGCTACCTGGAGCACCAACTCCGCAGCTTGGCTGGGACCTATGTGAGTATCCAGCGTAGGAATCTGGGAGTTGGGGAGGAGTGAGGAGTTGGGGAAAGACAGTCCTAACCGTGGAGGGTTCTGGTAAATGATGGGGTGAGGAGGGGCTCTTTGGCTCCCACCAGTCCCCCTGTCTGGTCTA
+
AB>ABFFFCFFFGGGGGGGCGCHFGGGGGGHHFEGGGFHHHHGHGGHHHHHHHHHHHGHHHFHHHGHHHHHGG>EGHHHGBGHHHHFHGHHHEGFFEHFGGHHGGGHHGHHHHHHHHHHHHHHHHGEGGGHHHHHHHHHGGHHHGGGGGGEGHHHHGGGHHHGGGGHHHHHHHHHHHHHHGGEFGGGGCFGGFGCFFGGGGGGGGGDFFFFFFFFFFFFFFFFFFFFFFFFFFFFFFFFFFFFFFFFFFHF
@M05620:37:000000000-D9766:1:1101:16217:4574 1:N:0:8
AGTGCCAGCTCTCAATCGCACAGGGGACCCAGGGCCTGGCCCCTCCATCCAGAAAACCTATGACCTCACCCGCTACCTGGAGCACCAACTCCGCAGCTTGGCTGGGACCTATGTGAATAACCAACGTAAGAAACTGGGGGGTGGGGAGGAGTGAGGAATTGGGGAAAGAACAGCCTAAACGTGGAGGGTTCTGGTAAATGAAGGGGTGAGGAGGGGCTCTTTGGCTCCCAACAATCCCCCTGTCTGGTCTA
+
BCBBBFFFDFFFGGGGGGGGGGHHGGGGGGHHGGGGGGHHHHGHGGHHHHHHHHHHHGHHHHHHHHHHHHHGGGGGHHHHHHGHHHHHGHHHGGGGGHHHGHHGGGHHGHHHHHGD33332B2/<//=0@>G2=2?FG//-<9BFF.-<<./<00<0/0<:FFF.BF././//:</0B0F..<B9.<A9<:0BB<<FF0<00<BFFAD..<0.<<D@-<:BFFFF0:BEB/<..<<FFFF-EFF0<F0F0:
@M05620:37:000000000-D9766:1:1101:19372:4594 1:N:0:8
GAGGCTGCTTTGGAAGAAACTCATAGATTACTGCAACAGTTCCCCCTGGACCTGGAAAAGTTTCTTGCCTGGCTTACAGAAGCTGAAACAACTGCCAATGGCTGCTGACCCCCTAGCAAAGCAGTCCGGCATATCCGATTTCACCATAATATGGCACCAAATAAACACTTCTAAGCATTTGACCTTGTCCCTGCCAAGCCAGGGACAAAAGATCAACAGAGCCCACGACTGAAATCTAGTACCATCAATCG
+
BBBBBBFBFFFFGGGGGGGGGGFHHHHHHHHHHHHHHHHHHHHHHGGGHHHHHHHGGHGHGHHHHHGHHHHHHHHHHHHHHHHHHHHHHHHHHHHHHHHHHEGE13@BBGGA@//BBGH332B?FGBEE/EE3BBGD//CC33B2@@22@2@>2?2@??G/?11<?DC111F1FDHGHGH11>>DDG>GHHH0<=C0CEFCF.A;:E.:C/.<G00:;/:/9.CEGG-9C./;00000000;CFB/;0:F.
@M05620:37:000000000-D9766:1:1101:15813:4626 1:N:0:8
ACCACACCTTCTACAATGCGCTGCGTGTGGCTCCCGAGGAGCACCCCGTGCTGCTGACCGAGGCCCCCCTGAACCCCAAGGCCAACCGCGCGAAGATGACCCAGGTGCGTGGCCCGCTACCTCTTCTGGTGGCCGCCTCCCTCCTTCCTGGCCTCCCGGAGCTGCGCCCTTTCTCACTGGTTCTCTCTTCTGCCGTTTTCCGTAGGACTCTCTTCTCTGACCTGAGTCTCCTTTGGAACTCTGCAGGTTCT
+
AAA1AAA>BBCFGFGFBGAAE0EAG0A00AFBABB//AEE?GHGHGG/ABEFBGFGFHG>>>?EGAEGGE/>FEHGGEEH/CGHHG//>C/<<CC/?FFDGHEGGHH1@FACGHC@CGGGHHHHHHHHFHFGHHG@ABBEGGGGGGGGGGGGGGGGEG@-@@FFF@@F@@FFFFFFFFFFFFFFFFFFFFFFFF?BFFFFFFFEFFFFFFFFFFFFFFFFFFFFBFFFBFFFFFFFFFFFFFFFFFFFFFF
@M05620:37:000000000-D9766:1:1101:15824:4648 1:N:0:8
ACCACACCTTCTACAATGAGCTGCGTGTGGCTCCCGAGGAGCACCCCGTGCTGCTGACCGAGGCCCCCCTGAACCCCAAGGCCAACCGCGAGAAGATGACCCAGGTGAGTGGCCCGCTACCTCTTCTGGTGGCCGCCTCCCTCCTTCCTGGCCTCCCGGAGCTGCGCCCTTTCTCACTGGTTCTCTCTTCTGCCGTTTTCCGTAGGACTCTCTTCTCTGACCTGAGTCTCCTTTGGAACTCTGCAGGTTCT
+
BCCCCCCCFFFFGGGGGGGGGGHHGGGFHGHHHGGGGGGGGHGHHGGGEFGGHHHHGHHGGGGGGGGGGGGHGHHGGGGHGGHHHGGGGGGGFGHHHHHHHHHGFHHHHGHGGHHGGGGGHHHHGHHHHHHGHHGGGGGHGHHGHGGGGGGGGGGGGGGGGGGGGGFFFFFFFFFFFFFFFFFFFFFFFFFFFFFFFFFFFFFFFFFFFFFFFFFFFFFFFFFFFFFFFFFFFFFFFFFFFFFFFFFFFFF
@M05620:37:000000000-D9766:1:1101:17022:4670 1:N:0:8
AGTGCCAGCTCTCAATCGCACAGGGGACCCAGGGCCTGGCCCCTCCATCCAGAAAACCTATGACCTCACCCGCTACCTGGAGCACCAACTCCGCAGCTTGGCTGGGACCTATGTGAGTATCCAGCGTAGGAATCTGGGAGTTGGGGAGGAGTGAGGAGTTGGGGAAAGACAGTCCTAACCGTGGAGGGTTCTGGTAAATGATGGGGTGAGGAGGGGCTCTTTGGCTCCCACCAGTCCCCCTGTCTGGTCTA
+
ABAABFFFCFFFGGGGGGGFGGHCGGGGGGHHFFGGGGHHHHGHGGHHHHGHHHHHHGHHHFHHHFHHHHHGG@EGHBGHFGGHHHHHGHHHDGGGGHHHGHHGGGHHGHHHHHHHHHHHHHHHHGFGGGHHHHHHHHHGGHHHGGGGGGGHHHHHHGHHHHGGGGHHHHHHHHHHHHHHGGEGGGGGEGFGGGFGGGGGGGGGGGDFEFFFFFFFFFFFFFFFFFFFFFFFFFFFFFFFFFFFFFFFFFF
@M05620:37:000000000-D9766:1:1101:14523:4674 1:N:0:8
ACCACACCTTCTACAATGAGCTGCGTGTGGCTCCCGAGGAGCACCCCGTGCTGCTGACCGAGGCCCCCCTGAACCCCAAGGCCAACCGCGAGAAGATGACCCAGGTGAGTGGCCCGCTACCTCTTCTGGTGGCCGCCTCCCTCCTTCCTGGCCTCCCGGAGCTGCGCCCTTTCTCACTGGTTCTCTCTTCTGCCGTTTTCCGTAGGACTCTCTTCTCTGACCTGAGTCTCCTTTGGAACTCTGCAGGTTCT
+
BBBABBBACCFFGGGGGG5BGFHGGEEB4BGGEFFE?EEGDHHHHGGEEEGGEHGHHHHEEFCFGDGGGGGFGHHGGGGHFHHHHGGEGG/<BGHBFDDGHHHHGHHDGHHGGHHGGGGGHHHHHHHHHHHGHHGGGGGGGHHGHGGGFFGGGGGGGGG;@CGGGGFFFFFFFFFFFFFF;FFFFFFFFFFFFFFDFFFFFFFFFFFFEFFFFFFFFFFFFFFF/;BFFFFFFFFFFFFFFFFFFFFFFFF
@M05620:37:000000000-D9766:1:1101:11166:4681 1:N:0:8
ACCACACCTTCTACAATGAGCTGCGTGTGGCTCCCGAGGAGCACCCCGTGCTGCTGACCGAGGCCCCCCTGAACCCCAAGGCCAACCGCGAGAAGATGACCCAGGTGAGTGGCCCGCTACCTCTTCTGTTGGCCGCCTCCCTCCTTCCTGGCCTCCCGGAGCTGCGCCCTTTCTCACTTTTTCTCGCTTCTGCCGTTTTCCGTAGGACTCTCTTCTCTGACCTGAGTCTCCTTGGGAACTCTGCAGGTTCT
+
CCCCCCCAFFFFGGGGGG5FGGHHGGGBAFHHGFGF?EEGGHHHHGGEFEGGFHHHHHHEEFCFGGGGGGGHEHHGGGGHGHHHHGGEDF<CFGHGHHHFGG/?/1??011/?GG-AC@F0DGGG<DD0<0.<C-:-;CGCFGGHFGG0C/;FGFE.:;;--:9B-CF--BFB0BF0;00;B/BF.9EFAB090-.9;9BF.;...9;FF0BFFBF0F0;FFF//;0;BF0BF0::.:.;FF00B0;.:B0
@M05620:37:000000000-D9766:1:1101:16763:4711 1:N:0:8
AGTGCCAGCTCTCAATCGCACAGGGGACCCAGGGCCTGGCCCCTCCATCCAGAAAACCTATGACCTCACCCGCTACCTGGAGCACCAACTCCGCAGCTTGGCTGGGACCTATGTGAGTATCCAGCGTAGGAATCTGGGAGTTGGGGAGGAGTGAGGAGTTGGGGAAAGACAGTCCTAACCGTGGAGGGTTCTGGTAAATGATGGGGTGAGGAGGGGCTCTTTGGCTCCCACCAGTCCCCCTGTCTGGTCTA
+
ABAABFFFCFFFGGGGGGGCGCHFGFGGGGHHFGGGGGHHHHGHGGHHHHHHHHHHHGHHHFHHHHHHHHHGGEGGHGHHFGHHHHGGFHHHEGGGGHFHGHHGGGHHGHHHHHHHHHHHHHHHHGDGGGHHHHHHHHFGGHHHGGEDFGEFGHHGHGGHHHGGGGHHHHHHHHHFHHHHGGEGDGGG;FFGGGFGGGGGGGGGGGFFFFFFFFFFFFFFFFFFFFFFFFFFFFFFFFFFFFFFFFFFFFF
@M05620:37:000000000-D9766:1:1101:20733:4716 1:N:0:8
ACCACACCTTCTACAATGAGCTGCGTGTGGCTCCCGAGGAGCACCCCGTGCTGCTGACCGAGGCCCCCCTGAACCCCAAGGCCAACCGCGAGAAGATGACCCAGGTGAGTGGCCCGCTACCTCTTCTGGTGGCCGCCTCCCTCCTTCCTGGCCTCCCGGAGCTGCGCCCTTTCTCACTGGTTCTCTCTTCTGCCGTTTTCCGTAGGACTCTCTTCTCTGACCTGAGTCTCCTTTGGAACTCTGCAGGTTCT
+
CCCCCCCCFFFFGGDGGGGGGGHHGFGB4EHHHGGGGGGGDHHHHGGGGGGGGHGHHHGGGGGGGGGGGGGHFHHGGGGHGHHHHGGGGGGGGGHGHHHHHHHHGHHHGHHGGHHGGGGGHHHHHHHHHHHGHHGGGGGHGHHGHGGGGGGGGGGGGGGGGGGGGGFFFFFFFFFFFFFFFFFFFFFFFFFFFFFFFFFFFFFFFFFFFFFFFFFFFFFFFFFFFFFFFFFFFFFFFFFFFFFFFFEFBFF
@M05620:37:000000000-D9766:1:1101:14979:4730 1:N:0:8
GCGGCTGCTTTGGAAGAAACTCATAGATTACTGCAACAGTTCCCCCTGGACCTGGAAAAGTTTCTTGCCTGGCTTCCAGAAGCTGCAACAACTGCCAATGGCTGATGACACCCTGGCAAGTCAGTCCGGCATTTCCGCTTTCGCACTCTTGTGGCTCCCATTGCACACTTCTCAGCATTTGTCCTTGTCCCTGCCAAGCCAGGGACAAACGATCGGCAGAGCCCACGTCTGAACTCCAGTCACATTACTCG
+
>11>AAAAFFFFGGGG1FGFGGHEGFHHHFFGHH1FGFBDDFGHHGAFA0BBBGFHG10BFHGFDFGHHHHHHHF0FGHGHHHGG1>GGFGGFHHH1BGFGHHGFFHH1FG/>GHHHHGGF1FGGH1EEEEGGHFHGGGGFFGGCCGHFHFFCGFGHF<GFD1<FHHHFHHGH11FHHHHHGFHHHHGDGHHH.CHHHGGHHHGEFFFH.CFGGGG--9CEG9..;@;CBAFFFFFFFFFFFFFFFBFBFB
@M05620:37:000000000-D9766:1:1101:13687:4732 1:N:0:8
AGTGCCAGCTCTCAATCGCACAGGGGACCCAGGGCCTGGCCCCTCCATCCAGAAAACCTATGACCTCACCCGCTACCTGGAGCACCAACTCCGCAGCTTGGCTGGGACCTATGTGAGTATCCAGCGTAGGAATCTGGGAGTTGGGGAGGAGTGAGGAGTTGGGGAAAGACAGTCCTAACCGTGGAGGGTTCTGGTAAATGATGGGGTGAGGAGGGGCTCTTTGGCTCCCACCAGTCCCCCTGTCTGGTCTA
+
BBAABFFFBFFFGGGGGGGGGGHHGGGGGGHHGGGGDGHGFHGHGGHHHHHHFHHHHGHHHHHHHHHHHHHGEEGGHHHHHGGHHHHHGEGHGGGGGGGGGHHGGGHHGHHHHHHHHHHHHGHHHGGGGGHHHHHHHHHGGHHHGGGGGGGHHHHHHGFHHHGGGGHHHHHHHHHHHGHGGGGGGGGGEGGGGGFFGFGGGFGGGGDFFFFFFFFFFFFFFFFFFFFFFFFFFFFFFFFFFFFFFFFFFFF
@M05620:37:000000000-D9766:1:1101:11598:4756 1:N:0:8
GAGGCTGCTTTGGAAGAAACTCATAGATTACTGCAACAGTTCCCCCTGGACCTGGAAAAGTTTCTTGCCTGGCTTACAGAAGCTGAAACCACTTCCCATGGCCGATGACACACTAGCAGGAAAGACAGGCATTTACACTTTAGCAATCTTGTGGAACAAATTGAACAATACTCGGAATTAATCCTTGCACCTGCCAAGCAACGCACAAACGAAACGAAGAGACCAAGTCTGAACATTTGTACCATTACTCG
+
BBBBAAFAFFFFGFFGGGCGGGGFHGHHHHHGHHFHEFGFHGHHHGGFHHHHHHGGB3ABFGHADDEBAGFACGB3BGFGHHFBB33FB?FFH5BGC3BG313/>/?B3BG2>33BF33?/B3B3??B?FGH3FGF4233?BBFGH223BBF2/@2@220@@22@<<F11??1/</?<F111111>=1<><0<.C/CG.<B.<--;AG..::.;-....9:99EFE.=CFFFBF000;;00000;0;0/;D
@M05620:37:000000000-D9766:1:1101:21534:4762 1:N:0:8
ACCACACCTTCTACAATGAGCTGCGTGTGGCTCCCGAGGAGCACCCCGTGCTGCTGACCGAGGCCCCCCTGAACCCCAAGGCCAACCGCGAGAAGATGACCCAGGTGGGTGGCCCGCTACCTCTTCTGGTGGCCGCATCCCTCCTTCCTGGCCTCCCGGCGCTGCGCCCTTTCTCACTGGTTCTCTCTTCTGCCGTTTTCCGTAGGACTCTCTTCTCTGACCTAAGTCTCCTTTGGAACTCTGCAGGTTCT
+
3A?ABAABFFFFGGGGBGGGBGHBEEFFD2GHHGE2EEF?EHHHHGAEAEEEFA3FGAFEGG0ECE?EGGGHGHCEEGGFGHHE??EEG@CDCDGC1<FGFG/G/?1/<??-GHC-<--<C<0GD00D0=C.C.-;-.:/;BFD90BCFGFG?0.9.A-99999.9@A?BFFBB//9/B./:9/;/BB//FFFFBFFFFFBD/9;.////9/FBF/////:////;B/;99BFFFFBB/B/FFFBF.;;9/
@M05620:37:000000000-D9766:1:1101:20308:4781 1:N:0:8
AGTGCCAGCTCTCAATCGCACAGGGGACCCAGGGCCTGGCCCCTCCATCCAGAAAACCTATGACCTCACCCGCTACCTGGAGCACCAACTCCGCAGCTTGGCTGCCACCAATGTGAGTATCCAGCGCAGGAATCTGGGAGTTGGGGAGGAATGAGGAGTTGGGGAAAGACAGTCCTAACCGTGGAGGGTTCTGGTAAATGATGGGGTGAGGAGGGACTCTTTGGCTCCCACCAGTCCCCCTGTCTGGTCTA
+
>3AABFFFBFFFGFGGGFGGGEGHGAEGAEFGFEGGDFGH2GGHGGHHFHGHEEBGHGFHHHBGHHHHHHHEGEGGHGGFFFFFGHFHGFHHGGEGGFHHG3G/?0BCG/?CGGHHHF3BB3FGHG/BC/FGHHHHHGGG<CGGGGEGGG/<<DGHHFHHHHGGGGHFHHHHCGFHHGFGA:CBGGGG:CFGGG0FFGFFGGGGFFFAEF.BDDA.;;;BFFFFFFFFFFEFEAFFB/EDFFBFFF/;:/;
@M05620:37:000000000-D9766:1:1101:21533:4783 1:N:0:8
GAGACTGCTTTGGCAGAAAGTTATAGGTTACTCCAACAGTTCACCCTGGACCTGGGAAAGAGTCTCGCCTGAACTACAGAGCCTGACGCAAGTGCCAAACCCAGACGAGAGGCCAGCTGCAACTAAAGGCGGCCACAACACTCCAACCTGGCACAACAGAGCAGCGCACATTCGCACTCAATCTCTCCACTGCCGTTTTACCTCGGACTCTCATCTAACACAACAATCTCCTTTATTTCCACTCAGAATCT
+
>111>BBB3BBBEBB11BA1B3ABAD1DD11D1B11BBBAADDABFAB/0BB0B0/B1/BABABB1B/AAAAB1D1B11B00BBB00///>/1B@1110?/?>?>?>///>//?<//<11B1<01B111///<</?<//</1<>111<<00<<1<0../</</=<<;:@-000<A?@-///0;0;00/0/000/-9./:0C0009.;9-/;9////;//9/9--9-/9//:////////////;99/////
@M05620:37:000000000-D9766:1:1101:8151:4785 1:N:0:8
AGTGCCAGCTCTCCATCGCACAGGGGACCCAGGGCCTGGCCCCTCCATCCAGAAAACCTATGACCTCACCCGCTACCTGGGGCACCCACTCCGCAGCTTGGCTGGGACCTATGTGAGTATCCAGCGTAGGAATCTGGGAGTTGGGGAGGAGTGAGGAGTTGGGGAAAGACAGTCCTAACCGTGGAGGGTTCTGGTAAATGATGGGGTGAGGAGGGGCTCTTTGGCTCCCACCAGTCCCCCTGTCTGGTCTA
+
AA>>AFFFBFFFG4GEBEE2E?GAF2AAEEGHEGEBBFHHHHGHGGGGGGHHHCGFGEHFFAFGHDBFHHH>E/>>GGDG1/EEGG1??FHB/E/E>F3BEFBFGGGHGHHGGBGHHHHHHHGDGCDDBEDFHHFFGF0<CFGF--.>CAC<G<FC0C/CGHGG.:CABGCGHHHGEGGGGGGA?ADAGGFFGG;FFFFFFEFFFFAAFFF/ADF;BDFFFFFFFBFEA.FDFFFFEFFFCE9FFFFFFF/
@M05620:37:000000000-D9766:1:1101:14324:4788 1:N:0:8
ACCACACCTTCTACAATGAGCTGCGTGTGGCTCCCGAGGAGCACCCCGTGCTGCTGACCGAGGCCCCCCTGAACCCCAAGGCCAACCGCGAGAAGATGACCCAGGTGGGTGGCCCGCAACCTCTTCTGGTGGCCGCCTCCCTCCTCCCTGGCCTCCCGGGGTTGCGCCCTTTCTCCCTGGTTCTCCCTTCTGCCGTTTTCCGAAGAACTCTCTTTCCTGCCCTGCGCCTCCTTTGGAACTCTGCAGGTTCT
+
BBBBBBBBFFFFGGGGFGGFGCHHGEEAAAGGEFFEDGGGGHHHHGGGGEGGHHHGHHGGCGGGGDGGGGGFHGHGGGGHEEHHHGCEGGGCCGFFDGEGHC/GG11/>/?->G.----=</<<000=;0;.G.-@-.99./;.9//./9.C.09A.C--;---.-;A-@F//9///.;AB//////;/.99B/;DFFAF/...;././///:///99//;./.99-..;.BB9F/FB////9//;FF//9
@M05620:37:000000000-D9766:1:1101:23704:4796 1:N:0:8
ACCACACCTTCTACAATGAGCTGCGTGTGGCTCCCGAGGAGCACCCCGTGCTGCTGACCGAGGCCCCCCTGAACCCCAAGGCCAACCGCGAGAAGATGACCCAGGTGAGTGGCCCGCTACCTCTTCTGGTGGCCGCCTCCCTCCTTCCTGGCCTCCCGGAGCTGCGCCCTTTCTCACTGGTTCTCTCTTCTGCCGTTTTCCGTAGGACTCTCTTCTCTGACCTGAGTCTCCTTTGGAACTCTGCAGGTTCT
+
BBBBBBBBFFFFGGGGGGGGGGHHGGGGFGHHFGGGDEGEAHHHHGGGGGGGBGHHGHHGEGCGGGGGGGGHHHHGGGGHGHHHHGGGG/DGFGHGHFHFFHGFFHHHHFDFGFHGGGGGHHHHHHHHHHHGHCGGGGGHGHHGHGGGGGGGGGGGGGGGGGGGGGFFFFFFFFFFFFFFFFFFFFFFFFFFFFFFFFFFFFFFADFFFFFFFFFFFFFFFFFFFFFFFFFFFFFFFFEBFFFFFFFABFF
@M05620:37:000000000-D9766:1:1101:9773:4817 1:N:0:8
AGTGCCAGCTCTCAATCGCACAGGGGACCCAGGGCCTGGCCCCTCCATCCAGAAAACCTATGACCTCACCCGCTACCTGGAGCACCAACTCCGCAGCTTGGCTGGGACCTATGTGAGTATCCAGCGTAGGAATCTGGGAGTTGGGGAGGAGTGAGGAGTTGGGGAAAGACAGTCCTAACCGTGGAGGGTTCTGGTAAATGATGGGGTGAGGAGGGGCTCTTTGGCTCCCACCAGTCCCCCTGTCTGGTCTA
+
ABAABFFFCFFFGGGGGGGGGGHHGGGGGGHGFGFGGGHHHHGHGGHHHHGHFHHGHGFHHHHHHHHHHHHGGEGGHHHHHHHHHHHHGHHHGGGGGHHHGHHGGGFGGHHHHHHHHGHHHHHHHGGGGGHHHHHHHHFFGHHHGGFCG?EGHHHHGGFHHHGGGGHHHHHHHHHHHFHHGGEGDEGGEGGGGGCFGGGGGGGGGGDDFFFFFFFFFFFFFFFFFFFFEFFFFFFFFFEFFFFFFFFFFF0
@M05620:37:000000000-D9766:1:1101:19036:4900 1:N:0:8
ACCACACCTTCTACAATGAGCTGCGTGTGGCTCCCGAGGAGCACCCCGTGCTGCTGACCGAGGCCCCCCTGAACCCCAAGGCCAACCGCGAGAAGATGACCCAGGTGAGTGGCCCGCTACCTCTTCTGGTGGCCGCCTCCCTCCTTCCTGGCCTCCCGGAGCTGCGCCCTTTCTCACTGGTTCTCTCTTCTGCCGTTTTCCGTAGGACTCTCTTCTCTGACCTGAGTCTCCTTTGGAACTCTGCAGGTTCT
+
CBCCBCCCFFFFGGGGGGGGGGHHGFGBAEHGGFGGDCEGFHGHHGGGGGGGGHHHHHHEGCFGGGGGGGGHGHHGGGGHGHHHHGGGGGCGGGHFFHHHHHHHEHHEGHHGGHHGGGGGHHHHHHHHGHHGHHGGGGGHGHHGHGGGGGGGGGGGGDGCGGGGGGFFFFFFFFFFFFFFFFFFFFFFFFFFFFFFFFFFFFFFFFFFFFFFFFFFFFFFFFFFFFFFFFFFFFFFFFFFFFFFFFFFFFF
@M05620:37:000000000-D9766:1:1101:9894:4935 1:N:0:8
ACCACACCTTCTACAATGAGCTGCGTGTGGCTCCCGAGGAGCACCCCGTGCTGCTGACCGAGGCCCCCCTGAACCCCAAGGCCAACCGCGAGAAGATGACCCAGGGTGGGTGCCCGCTACCCTCTCTTGGTGGCCCCCCCCCCCTTCCTTGCCTCCCGGGCCTTCCCCCTTTTCTACTTGTTCCTCCTTCCTCCGGTTTCCGTAGGACCTCTTTCTCTTGCCTTGGTCTCCCTTTGGACTCTTGAGGGTCT
+
CCCCDCCBFFFFGGGGGGGGGGHHGGGEEGHHHGGGDEFGGHHHHGGGGGGGHHHHHHHEGGGGGGGGGGGHHHHGGGGHGHHHHGGGGGDFGGHGGHH2GH/?//0//->C.FG.-<-<C.0.</<=D00;.;..;--=A--;;A/;;000;00;E:;--:;00//;A-;F0000:00;0;0000/;;0/00;9-;AD0B;0..;0:./000;0:0:00;B;0000;0:;/;FBF/F00:;0000;.A/:
@M05620:37:000000000-D9766:1:1101:24619:4952 1:N:0:8
ACCACACCTTCTACAATGAGCTGCGTGTGGCTCCCGAGGAGCACCCCGTGCTGCTGACCGAGGCCCCCCTGAACCCCAAGGCCAACCGCGAGAAGATGACCCAGGTGAGTGGCCCGCTACCTCTTCTGGTGGCCGCATCCCTCCTTCCTGGCCTCCCGGAGCTGCGCCCTTTCTCACTGGTTCTCTCTTCTGCCGTTTTCCGTAGGACTCTCTTCTCTGACCTGAGTCTCCTTTGGAACTCTGCAGGTTCT
+
>3>>>AAABCCFAEB45FAFGGHHGAFAA2ABBBBB2EAAAF2BBAEEFA1FFGHGFFGGG@E>FECEFGGHBGGEEEEGGH?FEFDFBD>>BDHFFFFHHHFHFFH1??GFGHFCGGGG0DFFH0GHGHHGHGF--;AGFHH?/CFGBFGGFFFGGFAAD-CGGGFFFFFFFFFFFFFFFFFFFFFFFFFFFBDFFFFFFDBADFFFFFFFFFFFBFFBF/9B/:BFFFFFFFFEFFFFEFFFFFA;BFF
@M05620:37:000000000-D9766:1:1101:10727:4985 1:N:0:8
ACCACACCTTCTACAATGAGCTGCGTGTGGCTCCCGAGGAGCACCCCGTGCTGCTGACCGAGGCCCCCCTGAACCCCAAGGCCAACCGCGAGAAGATGACCCAGGTGAGCGGCCCGCTACCTCTTCTGGTGGCCGCCTCCCTCCTTCCTGGCCTCCCGGACCTGCGCCCTTTCTCACTGGTTCTCTCTCCTGCCGTTTTCCGTAGGACTCTCTTATCTGACCTCAGTCTCCTTTGGAACTCCGCAGGTTCT
+
AAAAAAAAFFFFDFGFFGG1F1B1ABEEHCHHAFFEEEGEGHHHHGGGFEFFHHHHHHHGGGGGGEEGGGGGHFEEFGGHCEHHGFE<CCG@/CCHHBGGHHHHG111F1<@C@-<<-<-/<DDDGFHB0GA..:CC.9C?BB.F00/;F/FFFGG.C---;B--9>B@-FF/9//BFFF///://:B//:;F--A-B-B/BB-;-;9////BB//9///;;B/;FB/B//;F//9/;////-;>---9B/
@M05620:37:000000000-D9766:1:1101:20379:4992 1:N:0:8
ACCACACCTTCTACAATGAGCTGCGTGTGGCTCCCGAGGAGCACCCCGTGCTGCTGACCGAGGCCCCCCTGAACCCCAAGGCCAACCGCGAGAAGATGACCCAGGTGAGTGGCCCGCTACCTCTTCTGGTGGCCGCCTCCCTCCTTCCCGGCCTCCCGGAGCTGCGCCCTTTCTCACTGGTTCTCTCTTCTGCCGTTTTCCGTAGGACTCTCTTCTCTGACCTGAGTCTCCTTTGGAACTCTGCAGGTTCT
+
ABBBBBBBFFFFGGGGBGGGGGHGGGGGFCHHHGGGGGGGGHHHHGGGEEGGGHHHHHHGGGGGGGGGGGGHHHHGGGGHGHHHHGGGGGGGGGHGHGHHHHFGFHHHHGFGGHHGGGGGHHHHHHHHHHHGFHGGGGGHGHHGHGGGGGGGGGGGGEGGGGFFFFFFFFFFFFFFFFFFFFFFFFFFFFFFFFFDFFFFFFFFADFFFFFFFFFFFFFFFFFFFBFFFFFFFFFEFFFFFFFFFFFFFFB
@M05620:37:000000000-D9766:1:1101:24657:5073 1:N:0:8
ACCACACCTTCTACAATGAGCTGCGTGTGGCTCCCGAGGAGCACCCCGTGCTGCTGACCGAGGCCCCCCTGAACCCCAAGGCCAACCGCGAGAAGATGACCCAGGTGAGTGGCCCGCTACCTCTTCTGGTGGCCGCCTCCCTCCTTCCTGGCCTCCCGGAGCTGCGCCCTTTCTCACTGGTTCTCTCTTCTGCCGTTTTCCGTAGGACTCTCTTCTCTGACCTGAGTCTCCTTTGGAACTCTGCAGGTTCT
+
AAAAAAABFFFFGEGFDGEEGFGFG2AB4AGGAFGEAEGCCHHGHGGGEFGGFGHFHHHGCGGGGDEGGEGFHFGGGGEH?CGHHG/<BCGBDGGFDHHHFHHHFHF1FFGGGGHCGGGGHHHHHHHHHHHGHHG@-::GGHHGHGGGGFGGGEGGEGG@BGFGGB;F?BBFFFFFFFFFBFFFFFFFFFFFFFBFFFFFFFFFFFFFFFFFFFFFFFFFFFFFBFFFFFFFFFFFFFFFFFFFFFFFFFF
@M05620:37:000000000-D9766:1:1101:6377:5078 1:N:0:8
GAGGCTGCTTTGGAAGAAACTCATAGATTAAGGCAACAGTTCCTCCTGGAACTGGACAAGTTTCTTGACCTGCTTAATGAAGCTGAAACAACTGCCAATGGCTGAGAAAACAATGGGCAGCAAGTCAGGCAATTAGGGTTTAGGAGTGGTGTGCAGACAAGGGAAAAACACGTAGTAACTGTAGCGGGAACTGACAAATGATGGACTACAGAGGGGAAGTGTACACATCTGAACTCCCGATATCTGACATA
+
33>A>>C?BBBBB45BBA4GGGBG5FGFFH55B44F22BBBAB5D3BB3F3ABF3B232BD5AAAFAB335BBBD5ADD5BB3BB33F3B1F3B33@BFB32B?1B3@3B?11BB31BBE/?BB3?B3BB?03B43B0B0?3B3?0B0?B???1211<0@0?//@/@0//?<<?0<?111>1111-<><-<0<0<<=<00;;;:/00///0;/.:;.9.909090;090;09;/000;9.-9-////;///
@M05620:37:000000000-D9766:1:1101:6360:5091 1:N:0:8
GAGGCTGCTTTGGAAGAAACTCATAGATTACTGCAACAGTTCCCCCTGGACCTGGAAAAGTTTCTTGCCTGGCTTACAGAAGCTGAAACAACTGCCAATGACCCATGAAACAATGGCAAGAGAAGCCGGCATTTCAGCTATAGAACTCATGAAAAACCAATAACACACTTATCAGCATTTGTCCTAGTACCTGACAAGACACGGACAAAAAATCGGCAGAACACACATCTGAAACTCAGACACATTACACG
+
BABBBBFAFFFFGFFGGGGGFGGHGFHHHHHHHHHH4FGDFHHHHGGEFGFHEFFHBFHGFGHHHHGHHHGHHGHGGBHHHFHHHHGHGHFHBB3BB3333B321B3B3BBBF3@BB3@?20B333B//>E/3FD3FF333BB33B?323322220/?<?G221?1?/?11?111??FDF<11=11>111<1<0<GHC////<--<-;/..:::..-;-./;/:.;.9;;C0;9000000//;;///;/;.
@M05620:37:000000000-D9766:1:1101:19133:5099 1:N:0:8
ACCACACCTTCTACAATGAGCTGCGTGTGGCTCCCGAGGAGCACCCCGTGCTGCTGACCGAGGCCCCCCTGAACCCCAAGGCCAACCGCGAGAAGATGACCCAGGTGAGTGGCCCGCTACCTCTTCTGGTGGCCGCCTCCCTCCTTCCTGGCCTCCCGGAGCTGCGCCCTTTCTCACTGGTTCTCTCTTCTGCCGTTTTCCGTAGGACTCTCTTCTCTGACCTGAGTCTCCTTTGGAACTCTGCAGGTTCT
+
CCCCCCCCFFFFGGGGGGGGGGHHGGGFDGHHHGGGGGGGGHHHHGGGGGGGHHHHHHHGGGGGGGGGGGGHHHHGGGGHGHHHHGGGGGGGGGHHHHHHHHHHFHHHHDGGGHHGGGGGHHHHHHHHHHHGHHGDGGGHGHHGHGGGGGGGGGGGGGCGAGGGGGFFFFFFFFFFFFFFFFFFFFFFFFFFFFFFFFFFFFFFFFFFFFFFFFFFFFFFFFFFFFFFFFFFFFFFFFFFFFFFFFFFFFF
@M05620:37:000000000-D9766:1:1101:10997:5135 1:N:0:8
GAGGCTGCTTTGGAAGAAACTCCTAGATAACTGCACCCGTTCCCCCGGACCCTGTAACCGTTTCTTGCCTGGCTTACAGAAGCTGAAACAAGAGCCTATCCGTGAGGAAACACTGCTAAGTAAGTCAGGCATTTCCGCTTTACCGCTCTTCCGGAGCCAATTGCACAATGCCTAGCAGTTTTACCCGTCACGGGCAAGCCATTGAACAATGATCGGCCTAGCCAACGGCTGAACTCAAGCCCGAGTCCTCA
+
A>AABAFAFFFFGFGGFGGG5B4B4DBF6AFGGHHGH22ABBGHFGEE00AABBAFE5BEEGBBFG5@FGHHHH1BGGHEGHH333BGH311111B3B333/?/?/BFEG330B?34B434BF4FG21B0/112BF/C/?/111/>A//111///-->0>1><111>/00<000/<<00=0=000/.;.....--;..9CF00;;00=:00;CF=E-../////...----9///;BFE/E.---;.;/9/
@M05620:37:000000000-D9766:1:1101:23025:5159 1:N:0:8
ACCACACATTCTACAATGAGCTGCGTGTGGCTCCCGAGGAGCACCCCGTGCTGCTGACCGAGGCCCCCCTGAACCCCAAGGCCAACCGCGAGAAGATGACCCAGGTGAGTGGCCCGCTACCTCTTCTGGTGGCCGCCTCCCTCCTTCCTGGCCTCCCGGAGCTGCGCCCTTTCTCACTGGTTCTCTCTTCTGCCGTTTTCCGTAGGACTCTCTTCTCTGACCTGAGTCTCCTTTGGAACTCTGCAGGTTCT
+
>A1A>AA1B@DFFFBEFGFBGFHBEEGA0EGAGEFB0FAEAFCFBBEEEFFGFHFHFGHEGEEGGGGGGGGFBCGEEFCGGGHHHGFG<B<B@CHFFDHHHFFFCGCFF?GFGHGCCGCGHHHFFHHGGHHCHACCCECHGHHGHHGGGGGGGGGGGG@GG@FGGG?F@<FFFFFFFFFE;FFFFFFFFFFFFF@BBFFFFFFFB-BBFFFFFFFFBFFFFFFFFBFFFFFFFFFFFFFBFFF/FFAABFF
@M05620:37:000000000-D9766:1:1101:23005:5162 1:N:0:8
ACCACACCTTCTACAATGAGCTGCGTGTGGCTCCCGAGGAGCACCCCGTGCTGCTGACCGAGGCCCCCCTGAACCCCAAGGCCAACCGCGAGAAGATGACCCAGGTGAGTGGCCCGCTACCTCTTCTGGTGGCCGCCTCCCTCCTTCCTGGCCTCCCGGCGCTGCGCCCTTTCTCACTGGTTCTCTCTTCTGCCGTTTTCCGTAGGACTCTCTTCTCTGACCTGAGTCTCCTTTGGAACTCTGCAGGTTCT
+
AAABAAAABFBDFFFGGGBFGGHHGEEBBEFBBF2BEEAEEFABFEEFFEAFFGGHHFGEFCGGGGGFFEFG3FGEEGGHGH?GHGGECC<BFGHGHHHHHHHHGHH1FFGFGHHGGGGGHHHHHBGHHFHGHGG--;DHEHH.GGGGGGGGFGGGGGG-;?FFFFFFFFFFFFFFFFFFFFFFFFFFFFFFFFFFFFFFFFFADDFFFFFFFFFFFFF/F/FF/;FFFFFFFFFFFFFFFFFF/FFFFFF
@M05620:37:000000000-D9766:1:1101:6295:5165 1:N:0:8
AGTACCAGCTCTCCATCGCACAGGGTGCCCAGCGCGTGGCCCCTCCATCGAGACAGCCTAAGACCCCACCCCCCACCTGGGGCACCCGCTCGGCAGCTAGGCTGGGACCTATGTGAGTATCCAGCGTAGGAATCTGGGCGTTGGGGCGGCGTGCGGCGTTGGGGCCAGCCCGTCCTCACCGTGGCGGGTTCTGGTAAATGATGGGGTGAGGCGGGGCTCTTTGGCTCCCCCCAGTCCCCCTGTCTGGTCTA
+
>>11>BDFAFFFGGG11AA1A0F0FAABG0BF0AA//AEEEHGGGG0FF/BFC/B0BFFH1>BFG>B?EEE>>//?EF0B//?>EGG/>/B</?/>/?11??1FFC<G?F<<D@G11>GFHF11>AE.>C<0<DDDB/C-@A:.--.?@9;9--@@-@9@@A=@-@--9A--;AB?//;--AA;-9-;@EFFFFBB;BBF/:BBFF9@-A--9@@-@;E9BBFFFEFEE-A>;AFBFFFF@FFFFFFFFF/
@M05620:37:000000000-D9766:1:1101:11817:5182 1:N:0:8
GAGGCTGCTTTGGAAGAAACTCATAGATTACTGCAACAGTTCCCCCTGGACCTGGAAAAGTTTCTTGCCTGGCTTACAGAAGCTGAAACAACTGCCAATGGCCTACTAACCAATCGCCAAGAAGTCAAGCATATCCCCAGGGACCCACATGTCGAATCAATCCAAGAAAAGTAAGCATTTCAACTCGGCACTGACAAGCCAGGGACTACAAATAGCAAATGCACACGTCTGAACCTTGGACATATCACTCC
+
AAAAAAC>FBDFFCGB4FAGFGFGHGFHHDGHHHGFFFHDGHHHHGGFF2FGHHHHGHGFFHHHHHHHHHFFFGBCGHGHHHG@FFBGFHAG3BGEEF3B323B323@43B3?33?1/>/?03B4B?4B3B?3BF43/0<?////////11>2///1?@G110?1100000?1<F1=1>1111<11<.<--</0<00.../..;C:.;/;00;00000/009BCFA-.;;.00/.900/0/000;0;90;/
@M05620:37:000000000-D9766:1:1101:23010:5183 1:N:0:8
ACCACACCTTCTACAATGAGCTGCGTGTGGCTCCCGAGGAGCACCCCGTGCTGCTGACCGAGGCCCCCCTGAACCCCAAGGCCAACCGCGAGAAGATGACCCAGGTGAGTGGCCCGCTACCTCTTCTGGTGGCCGCCTCCCTCCTTCCTGGCCTCCCGGAGCTGCGCCCTTTCTCACTGGTTCTCTCTTCTGCCGTTTTCCGTAGGACTCTCTTCTCTGACCTGAGTCTCCTTTGGAACTCTGCAGGTTCT
+
BBBCCAACFFFFGGGGGGGGGGHHGGGGHGHHHGGGGGGCGHHHHGGGDFGGHGFHHHHGGGGGGGGGGGGHHHHGGGGHGHHHHGGGGGGGGDHHFFBGHH/GA<GDFFFFGHG@CGFGHBGHFDDGDDG.CC-CCDGHEGHGGGGFFGFGABFGGG?FCDFGGGFFFFFF//FFFBFBFFFFFFFFFFB/F9-;DFEFF?F?DFFFFFFFFFFFFF/FFF/BB.9B9FFFFBF/:9FFB/BFFF?FFFF
@M05620:37:000000000-D9766:1:1101:10445:5225 1:N:0:8
AGTGCCAGCTCTCAATCGCACAGGGGACCCAGGGCCTGGCCCCTCCATCCAGAAAACCTATGACCTCACCCGCTACCTGGAGCACCAACTCCGCAGCTTGGCTGGGACCTATGCGAGTATCCAGCGTAGGAATCTGGGAGTTGGGGAGGAGTGAGGAGTTGGGGAAAGACAGTCCTAACCGTGGAGGGTTCTGGTAAATGATGGGGTGAGGAGGGGCTCTTTGGCTCCCACCAGTCCCCCTGTCTGGTCTA
+
AA>>AFFFBFFFGFFGEFG2E?GDGAAEFEGHAEGFGGHGHHGHGGHHHGHHHFHGHGHHHGGHHFGHHHHGG>EEHHGHBFHHHHC?EHHFEF?EEGFGGHHGGGHHGHHHHHGGGGHHHHHHHGGDGDHHHHHHHHFGGHHHGGEGFGEGHFHHHGHHHHGGEGGHGHHCHHGGGGGGGGGGGGGGEGGGGGFGGGGGGFFFFFFFFFFFFFFFFFFFFFFFFFFFFFFFFFFFFFFFFFFFFFFFFFF
@M05620:37:000000000-D9766:1:1101:20040:5237 1:N:0:8
AGTGCCAGCTCTCAATCGCACAGGGGACCCAGGGCCTGGCCCCTCCATCCAGAAAACCTATGACCTCACCCGCTACCTGGAGCACCAACTCCGCAGCTTGGCTGGGACCTATGTGAGTATCCAGCGTAGGAATCTGGGAGTTGGGGAGGAGTGAGGAGTTGGGGAAAGACAGTCCTAACCGTGGAGGGTTCTGGTAAATGATGGGGTGAGGAGGGGCTCTTTGGCTCCCACCAGTCCCCCTGTCTGGTCTA
+
AAAABFFFBFFFGGGGGGGGGGHHGGGGGGHHFGGGGFHGHHGHGGGHHHHHHHFHHGGHHHHHHHHHHHHGGGGGHHHH?GHHHHHHGHHHGGGGGHHHGHHGGGHHGHHHHHHHHHHHHHHHHGGDFGGHHHHHGHHGGHHGGGGGGGGHHHHHFGHHHGGGGGEHHHHHGHHHHHHHGGFGGGGGEGGGGGFFGGGGGGGGGGFFFFFFFFFFFFFFFFFFFFFFFFFFEFFFFFFFFFFFFFFFFFF
@M05620:37:000000000-D9766:1:1101:7102:5242 1:N:0:8
ACCACACCTTCTACAATGAGCTGCGTGTGGCTCCCGAGGAGCACCCCGTGCTGCTGACCGAGGCCCCCCTGAACCCCAAGGCCAACCGCGAGAAGATGACCCAGGTGAGTGGCCCGCTACCTCTTCTGGTGGCCGCCTCCCTCCTTCCTGGCCTCCCGGAGCTGCGCCCTTTCTCACTGGTTCTCTCTTCTGCCGTTTTCCGTAGGACTCTCTTCTCTGACCTGAGTCTCCTTTGGAACTCTGCAGGTTCT
+
AABBBABBFFFFGGGGGGGFGGHHGGGEEGHHHGGGGGGGGHHHHGGGGGGGHHHHHHHGEGGGGGGGGGGHHHHGGGGHGHHHHGGGGGGGGGHHHHHHHHE<FHHHHHHGGHHGGGGGHHHHHHHGHHEDGGGGGGGHGHHGHGGGGFGGGGGGGAFCCAFFGGFFFFFFFFFFFFFFFFFFFFFFFFFFFFCDFFFFFFFF;DFFFFFFFFFFFFFFFFFF/BFFFFFFFFFFFFFFFFFFFFFFFFF
@M05620:37:000000000-D9766:1:1101:7085:5247 1:N:0:8
ACCACACATTCTACAATGCGCTGCGTGGGGCTCCCGAGGAGCACCCCGTGCTGCTGACCGAGGCCCCCCTGAACCCCAAGGCCAACCGCGCGAAGATGACCCAGGTGCGTGGCCCGCTACCTCTTCTGGTGGCCGCCTCCCTCCTTCCTGGCCTCCCGGGGCTGCGCCCTTTCTCACTGGTTCTCTCTTCTGCCGTTTTCCGTAGGACTCTCTTCTCTGACCTGCGTCTCCTTTGGAACTCTGCAGGTTCT
+
AAAB>>A3BBBDEFEGGGBAEGGGGGG22ABAB2BB2AAE?B1BBBEABBEFFHGHHHH>>@CEFFGGGGGG3GGEEEGHGHFGGEDC>B>>@DG/?GHHHHE<<FF<><ACGH<<CF@CGHHHH;<GGGFDGFGBDEGGGGGGFFGGGGFFGGFFFDA-:;;AEFFFFFFFFFF0FFFFFFFFFFFFFFFFFFFFFFFFFFFEDDFFFFFFFF0;BFBBFFFFFDFFFFFFFFFFFFFFEFEFFFFFFFF
@M05620:37:000000000-D9766:1:1101:13967:5249 1:N:0:8
AGTGCCAGCTCTCCATCGCACAGGGGACCCAGGGCCTGGCCCCTCCATCCAGAAAACCTATGACCTCACCCGCCACCTGGAGCACCCACTCCGCAGCTTGGCTGGGACCTATGTGAGTATCCAGCGTAGGAATCTGGGAGTTGGGGAGGAGTGAGGAGTTGGGGAAAGACAGTCCTAACCGTGGAGGGTTCTGGTAAATGATGGGGTGAGGAGGGGCTCTTTGGCTCCCACCAGTCCCCCTGTCTGGTCTA
+
>A>>>BFFBCFFG4BFFFE2E2GAF2AEEAGE2BEAFFGHCHGHGGHGHFFHGHGBGGHHFDFGHBFGHHHEG/>EHHFG2?FGGH1?EFFF/E/E>3?BEHHGGGGHGHHHHHHHHHHHHHHHHGEGGGHHHHHHHH0FGHHHGG.DGGEGHDGHCGHFHHGGEGGHEHHHHHHHGHGGGGGGDFGGCFGGGGCFGGGGGGGGGFFFFFFFFFFFFFFFFFFFFFFFFFFFFFFFFFFFFFFFFFFFFFF
@M05620:37:000000000-D9766:1:1101:11841:5274 1:N:0:8
ACCACACCTTCTACAATGAGCTGCGTGTGGCTCCCGAGGAGCACCCCGTGCTGCTGACCGAGGCCCCCCTGAACCCCAAGGCCAACCGCGAGAAGATGACCCAGGTGAGTGGCCCGCTACCTCTTCTGGTGGCCGCCTCCCTCCTTCCTGGCCTCCCGGAGCTGCGCCCTTTCTCACTGGTTCTCTCTTCTGCCGTTTTCCGTAGGACTCTCTTCTCTGACCTGAGTCTCCTTTGGAACTCTGCAGGTTCT
+
BBBBBBB3CFFFGGGGGGFFGFHHGFFBAEHHHFFEDGEEGHHHHGGGGEGGHHHHHHHAEEGGGGGGGGGHFHHGGGGHGHHHHGGGGG<CCGHGHHHHHHHHGHHGHGHGGHHGGGGGHHHGHHHHHHHGHHG@GEGHGHHGHGGGGGGGGGGGGGG-B?FGGGFFFFFFFFFFFFFFFFFFFFFFFFFFFFFFFFFFFFFFDFFFFFFFFFFFFFFFFFFF/BFFFFFFFFFFFFFFFFFFFFFFFFF
@M05620:37:000000000-D9766:1:1101:24166:5286 1:N:0:8
AGTGCCAGCTCTCAATCGCACAGGGGACCCAGGGCCTGGCCCCTCCATCCAGAAAACCTATGACCTCACCCGCTACCTGGAGCACCAACTCCGCAGCTTGGCTGGGACCTATGTGAGTATACGGCGTAGGAATCTGGGAGTTGGGGAGGAGTGAGGAGTTGGGGAAAGCAAGTCCTAACCGTGGAGGGTTCTGGTAAATGATGGGGTGAGGAGGGGCTCTTTGGATCCCACAAGACCCCCTGTCTGGTCTA
+
ABAABFFFAFFFGGGGGGEGGEHGGGGFAEHHGFGF2BGHEHGGGGHHHHHHBGFHHGHHHGFHHGHHHFFGE>EGHHHHGHHHHHHHGH3FEEE>EGFHGH3F?AHEEC2?FGB3B?3F330?<B@/C/11?1FGHH0FCGEF@C.ADGGGHFHF0AC:FHCF.;C.//;B09F0F0/.9;EAGGGAAAFGGFFFFEF/:/;9E?DF?9F9.A;999AF/99/:;F.F/F......9.@-9;99B//BF/
@M05620:37:000000000-D9766:1:1101:23081:5289 1:N:0:8
GAGGCTGCTTTGGAAGAAACTCATAAATTACTGACACAGGACCCGCTGTCCATTTAACCGTTTCATACCTGGCTGCCAGCAGCTTCAACCACTTCCCCTGGCTGATGAAACACTGGCAAGTCAGTCCGGCATTTCCGCTTTCGCCCTCTTGTGGCTCCCATTGCACACTTCTCCGCATTTGTCCTTGTCCCTGCCAAGCCAGGGACAAACGATCGGCCGAGCCCACGTCTGAACTCCAGTCCCATTCCTCG
+
AAAAACFCFFFFGGGGAGGGGGH5D5DDBA5AF5BACG2222B22AAAABGG55DD5FGFAE335D55BDEFG2BFGHH1FGHG355BBBBFFFGBEGFGHFHGGBGF3FG30B3GHHHGGDHFEGBEFECCHHHHGGGGGHGGFGGHHHHHH?/GGF/GFGHHHHH0GFGHHD.CCGGHGHHHFHHHHGGHH.;CHHGGHHHGAGEFG.ADEGGGCE@ADFFAFF@;EFFBFFFBFFFFF;BFFF;FFFA
@M05620:37:000000000-D9766:1:1101:11527:5312 1:N:0:8
AGTGCCAGCTCTCAATCGCACAGGGGACCCAGGGCCTGGCCCCTCCATCCAGAAAACCTATGACCTCACCCGCTACCTGGAGCACCAACTCCGCAGCTTGGCTGGGACCTATGTGAGTATCCAGCGTAGGAATCTGGGAGTTGGGGAGGTGTGAGGAGTTGGGGAAAGACAGTCCTAACCGTGGAGGGTTCTGGTAAATGATGGGGTGAGGAGGGGCTCTTTGGCTCCCACCAGTCCCCCTGTCTGGTCTA
+
BCCCCFFFCFFFGGGGGGGGGGHEGGGGGGHHGGGG2FGHHHGHGGHHHGHHHHHGHGHHHHHHHHHHHHHGGEGGHHHHHHHHHHHHGHHHGGGGGHHHGHHGGGHHGHHHHHHHHHHHHHHHHGEGGGHHHHHHHHHGGHHHGGGGG.>GGHHHHGHHHHGGGGHHHHHHHHHHHHHHGGGGGGGGCFGGGGCFGGGGGGGGGGFFFFFFFFFFFFFFFFFFFFFFFFFFFFFFFFFFFFFFFFFFFFF
@M05620:37:000000000-D9766:1:1101:23088:5321 1:N:0:8
GAGGCTGCTTTGGAAGAAACTCATAGATTACTGCAACAGTTCCCCCTGGACCTGGAAAAGTTTCTTGCCTGGCTTACAGAAGCTGAAACAACTGCCAATGGCTTATGAAACAATTGCAAGTAAGTCAGGCATTTCCGCTTTAGCACTCTTGTGGATCCAATTGAACAATTCTCAGCATTTGTACTTGTAACTGACAAGCCAGGGACAAAAGAACGGAAGAGCACACGTCTGAACTCCAGTCACATTACTCG
+
A3AA>AFAFDD@GBBBCGBGGGHHHGHHHDBDGF4BCGBDGDDFGFFAAABBFHFGB32BADGDGHHBBBGFFGH3BBFFHGBFG33BBB?FGHHF3BBBBBB1BB3B4BBFCB4BBBB@B?444?B3?B?FBB44//ED/?3?BBBB?B2BBC?2BB?F@<@>@@@<22@2F2@1?1@<@F?@@1<1?1@@11><>>.<F0<.><<C<<<<./<..;.;.:;=/C:::;E99:0;0/9;;;9;9;;;0;:
@M05620:37:000000000-D9766:1:1101:9544:5347 1:N:0:8
AGTGCCAGCTCTCAATCGCACAGGGGACCCAGGGCCTGGCCCCTCCATCCAGAAAACCTATGACCTCACCCGCTACCTGGAGCACCAACTCCGCAGCTTGGCTGGGACCTATGTGAGTATCCAGCGTAGGAATCTGGGAGTTGGGGAGGAGTGAGGAGTTGGGGAAAGACAGTCCTAACCGTGGAGGGTTCTGGTAAATGATGGGGTGAGGAGGGGCTCTTTGGCTCCCACCAGTCCCCCTGTCTGGTCTA
+
>AABBFF4>FFFFGGGGGGGG?FEFEGEEFEHF?FG2AGG2FGFEGHFFGHHFFHHGGHBHFFHHHHHHHAEE>EEHBGGGHHGHHHHGHHHGGGEGHHHGH3/EEGHGHHHFHEFHFGGHHHHHC?EDGHHHHHGHHHGGHHHGGGGGGGHHHHHHGHGGFCCGGGHHHHHHHHGHGHHGECGGEGGCFGGGGGGGGGGFFG0AEFBFFFFFF-=BBFFFFFFFFFEFFFFFFFFFFFFBFFFFFFFFFB
@M05620:37:000000000-D9766:1:1101:22100:5351 1:N:0:8
AGTGCCAGCTCTCAATCGCACAGGGGACCCAGGGCCTGGCCCCTCCATCCAGAAAACCTATGACCTCACCCGCTACCTGGAGCACCAACTCCGCAGCTTGGCTGGGACCTATGTGAGTATCCAGCGTAGGAATCTGGGAGTTGGGGAGGAGTGAGGAGTTGGGGAAAGACAGTCCTAACCGTGGAGGGTTCTGGTAAATGATGGGGTGAGGAGGGGCTCTTTGGCTCCCACCAGTCCCCCTGTCTGGTCTA
+
AAAABFFFBFFFGGGGGGGGGGGHGGGGGGHHGGGGGGHHHHGHGGHHGHHHHHHHHGGHHHHHHHHHHHHGGGGGHHFHHHHHHHHHGHHHGGGGGHHHGHHGGGHHGHHHHHHHHHHHHHHHHGGGGGHHHHHHGHHGGHHHGGGGGGGHHHHHHGHHHHGGGGHHHHHHHHHHHHHHGGGGGGGGEFFGGGGGGGGGGGGGGGFFFFFFFFFFFFFFFFFFFFFFFFFFFFFFFFFFFFFFFFFFFFF
@M05620:37:000000000-D9766:1:1101:14528:5379 1:N:0:8
ACCACACCTTCTACAATGAGCTGCGTGTGGCTCCCGAGGAGCACCCCGTGCTGCTGACCGAGGCCCCCCTGAACCCCAAGGCCAACCGCGAGAAGATGACCCAGGTGAGTGGCCCGCTACCTCTTCTGGTGGCCGCCTCCCTCCTTCCTGGCCTCCCGGAGCTGCGCCCTTTCTCACTGGTTCTCTCTTCTGCCGTTTTCCGTAGGACTCTCTTCTCTGACCTGAGTCTCCTTTGGAACTCTGCAGGTTCT
+
CCDEEECCFFFFGGGGGGGGGGHHGEGFHGHHHGGGGGGGGHHHHGGGEGGGHHHHHHHGGGGGGGGGGGGHHHHGGGGHGHHHHGGGGGGGGGHHHHGHHHEHGFHHHDGFGHHGGGGGHHHHHHHHHHHGHGGGGGGHGHHGHGGGGGGGGGGGGG?BAGGGGGFFFFFFFFFFFFFFFFFFFFFFFFFFFFFFFFFFFFFFFBFFFFFFFFFBFFFFFFFEFFFFFFFFFFFFFFFFFFFFFFFFFFB
@M05620:37:000000000-D9766:1:1101:9954:5390 1:N:0:8
ACCACACCTTCTACAATGAGCTGCGTGTGGCTCCCGAGGAGCACCCCGTGCTGCTGACCGAGGCCCCCCTGAACCCCAAGGCCAACCGCGAGAAGATGACCCAGGTGAGTGGCCCGCTACCTCTTCTGGTGGCCGCCTCCCTCCTTCCTGGCCTCCCGGAGCTGCGCCCTTTCTCACTGGTTCTCTCTTCTGCCGTTTTCCGTAGGACTCTCTTCTCTGACCTGCGTCTCCTTTGGAACTCTGCAGGTTCT
+
AAAABABCFFFFGGGGGGGGGGHHGGGEEEGHHGGGGGGGGHHHHGGGGGGGGHGHHHHGGGGGGGGGGGGHHHHGGGGHGHHHHGGGGGGGGGHGGHHHHHHGEHHHHHHGGHHGGGGGHHHHHHHHHHHFHHGGGGGHGHHGHGGGGGGGGGGGGGGGGGGGGGFFFFFFFFFFFFFFFFFFFFFFFFFFFFFFFFFFFFFFFFFFFFFFFFFFFFFFFFFF.@FFFFFFFFFFFFFFFFFFFFFFFFF
@M05620:37:000000000-D9766:1:1101:23184:5420 1:N:0:8
AGTGCCAGCTCTCAATCGCACAGGGGACCCAGGGCCTGGCCCCTCCATCCAGAAAACCTATGACCTCACCCGCTACCTGGAGCACCAACTCCGCAGCTTGGCTGGGACCTATGTGAGTATCCAGCGTAGGAATCTGGGAGTTGGGGAGGAGTGAGGAGTTGGGGAAAGACAGTCCTAACCGTGGAGGGTTCTGGTAAATGATGGGGTGAGGAGGGGCTCTTTGGCTCCCACCAGTCCCCCTGTCTGGTCTA
+
>A3>>DFFBFFFG4GGBAF2E?GCCEAEG2BG2BE2BAGHHHGHGGHHHHHHHHHHHGHHHGHHHGGHHHHGG/>EHHHH2BFHHH1??3GFAECGEFFGEHHEGGHHGHHHHHHHHHHGHHHHHGGGGGHGGHHHHH0FEGHHGGEGGGEGHDHHFFHHHHGGGGHHHHHHHHHHHHHHGGGGGGGGCFFGGGFGGGGGGGGGGGFFEFFFFFFFFFFFFFFFFFFFFFFFFFFFFFFFFFFFFFFFFFF
@M05620:37:000000000-D9766:1:1101:17525:5423 1:N:0:8
ACCACACCTTCTACAATGAGCTGCGTGTGGCTCCCGAGGAGCACCCCGTGCTGCTGACCGAGGCCCCCCTGAACCCCAAGGCCAACCGCGAGAAGATGACCCAGGGGAGGGGCCCGCTACCTCTTCTTGGGGCCGCCTCCCCCCTTCCTGGCCTCCCGGACCTTCGCCCCTTCTTACCGGTTCTCCCTTCTGCCGGTTTCCGTAGGACCCCTTTCTCTGACCTTAGGCTCCTTTTGAACCCTTGAGGGTCT
+
CCCDDDCDFFFFGGGGGGGGGGHHGGGGHGHHHGGGGGGGGHHHHGGGGGGGHHHHHHHGGGGGGGGGGGGHHGHGGGGHGHHHHGGGGGGGGGHHHHH2GH//?////-->-AF----;G:00<:;0<0.;.A-9A..;E..=-;/B00:.;0.;E.@--::00..;A-;F/00::/.;9;.000/;;/000;--;DF0B;0.;A0:.....;900000;B:0000009;0;F0B.;0...//00;9A//
@M05620:37:000000000-D9766:1:1101:7039:5429 1:N:0:8
GAGGCTGCTTTGGAAGAAACTCATAGATTACTGCAACAGTTCCCCCTGGACCTGGAAAAGTTTCTTGCCTGGCTTACAGAAGCTGAAACAACTGCCAATGGCTCATGAAACAATAGCAAGTCAGTCAGGCATTTCCGCTTTAGCACTCTTGTGGAACCAATTGAACAATTCTCAGCATTTCTACTTGTCACTGACAAGCCAGGCACAACAGATCGGACGAGCACACGTCTGAACTCCAGTCACATCACTCG
+
AAA>A4CAFFFFG4GGCGFAFBAGHF5DGBGFEGG4GHHFHHHHHGGFHEHHHHHBBB2BBDGHHDFFHHH1GAGHHH3FG3FGGH3BFBE?3EGGHEFF32233BBB@3B??F33BB3BG3434BBF0FFF3FHHE<AEE333BB1FFD1FG/?1B?G/CG11@F10FGG>B?DG1?<F1@1@F1?<<<>>1DG110>CCG..<</<.<//</<..--A:@BGGF:FCC?0CB9BB/;0CFGGF09CFF9
@M05620:37:000000000-D9766:1:1101:19014:5472 1:N:0:8
GAGGCTGCTTTGGAAGAAACTCATAGATTACTGCAACAGTTCCCCCTGGACCTGGAAAAGTTTCTTGCCTGGCTTACAGAAGCTGAAACAACTGCCAATGGCTGCTGAAACACTGGCAAGACAGAACGGCATTTCAGCTTTCGAACTCATGTGGATCCAATAGAACAATTCTCAGCATTAGTACTTGACACTGACAAGCCAGGGACAAAAGATCGGACGAGACCACGTCTGAACTCCAGTCACATTACTCG
+
>1AAA?CACFDFFGGGGFGGDGDGDHHDAFFGHDHHFFH1AGHDHGCE/FECEBCGCG0AFEEH2F1BGA1FHHCGHBGBHHHB1GHHHEGH1>F>GCHHHHHGE1BFF1@001B>?0G/00B00>0/?EEEH2BG2>B1F1CFFFFG11@22@<1@F1<11@1@?GCF1GFFD11FF11?F11>=F111>GH1>GH0.<C.GG.C<<GGHG0CG.:---9..9C99.;/.BFFGGFB90:0;FG0;B/:9
@M05620:37:000000000-D9766:1:1101:23337:5476 1:N:0:8
ACCACACCTTCTACAATGAGCTGCGTGTGGCTCCCGAGGAGCACCCCGTGCTGCTGACCGAGGCCCCCCTGAACCCCAAGGCCAACCGCGAGAAGATGAACCCGGGTAGTGGCCCGCCACCCCTTCTTGTTGCCGGCTCCCCCCTTCCCTGCCCCCCCGAGCTTCGCCCCTTCCTACTTGGTCTCTCTTCCTGCGTTTTCCCGAGGACTCTCCTCTCCTACCCTACGTTCCCTTTGAACTCTTGAGGGTCT
+
ABABBAABFFFFGGGF5FGBFFCGAEGGHDHHHGF22AE?EHHHHGFGE1ECDGEGHHHGGG?EFFGGGGGHHHHGGGGEAGHHFGGGG/BCDGF2DDB>GG//<///.10>.>F-<--<G.<.=/00;00;0<:-:-.;E.9;-;/;/0;.;..;B-;9--./;-.;;-;F.///://;/BFBF9//;////:-.9@F/;/..-9-./////;./////9A./..../.;/;F/9/;////////99A/.
@M05620:37:000000000-D9766:1:1101:18970:5480 1:N:0:8
ACCACACCTTCTACAATGAGCTGCGTGTGGCTCCCGAGGAGCACCCCGTGCTGCTGACCGAGGCCCCCCTGAACCCCAAGGCCAACCGCGAGAAGATGACCCAGGTGAGTGGCCCGCTACCTCTTCTGGTGGCCGCCTCCCTCCTTCCTGGCCTCCCGGAGCTGCGCCCTTTCTCACTGGTTCTCTCTTCTGCCGTTTTCCGTAGGACTCTCTTCTCTGACCTGAGTCTCCTTTGGAACTCTGCAGGTTCT
+
CCCCCCCCFFFFGGBGGGGGGGHHGGGGHGGHHGGGGGGGGHHHHGGEEFGGGHHHFHHGGGFGGDFGGGGHFHHGGGGHGHHFHGGGGGGGGGHHHHHHHHHFFGFGHFFEGHHGGGGFHHHHHHHHEHHGHHGFGGGHGHHGFGGGGGGGGGGGGGGGGGGGGFFFFFFFFFFFFFFFFFFFFFFFFFFFFFFFFFFHFFFFFDFFFFFFFFFFFFFFFFFFFFFFFFFFFFFFFFFFFFFFFFFAFFF
@M05620:37:000000000-D9766:1:1101:20189:5480 1:N:0:8
GAGGCTGCTTTGGAAGAAACTCATAGATTACTGCCACAGGTCCCCCTGTCCCTGGAACCGTTTCTTGCCTGGCTGACAGCAGCTGGAACAACTGCCACTGGCTGATGAAACAATTGCAAGTAAGCCAGTCATTTCCGCTTTAGCCCTCTTGTGGATCCAATTGAACAATCCTCAGCATTTGTACTTGTCACTGACAAGCCATGGACAATAGATCGGCAGAGCCCACGTCTGAACTCCAGTCACATTACTCG
+
A3AACBFBFFFFGGGGGGGGGGHGHAGHHF4DGH4FGHG2BAF22BAB33B3BB2BB3AABEGA5DD5BFHHHH1FGHH1FHHHB2BFH2BGHEGH33GH212?FBGH3GHHCH43B4B3?BBG3B203B3?4?FH/E?//BF3?2FG23222?2F2@222222?FD0<101?1<?1?<<GFFFFH1<11>G11<<1.<./00<C0<C0=0=0:.;---;./.;.;;.C/A00/C0;9CFFFFBF00=09;
@M05620:37:000000000-D9766:1:1101:25428:5493 1:N:0:8
GAGGCTGCTTTGGAAGAAACTCATAGATTACTGCAACAGTTCCCCCTGGACCTGGAAAAGTTTCTTGCCTGGCTTACAGAAGCTGAAACAACTGCCAATGGCTGCTGACCCCCTGGCAAGTCAGTCCGGCATTTCCGATTTCGCCATAATGTGGCTCCAATTACACACTTCTAAGCATTTGACCTTGTCCCTGCCAAGCCAGGGACAAAAGATCGGCAGAGCCCACGTCTGAACTCCAGTACCATTAATCG
+
AABABBFBFFFFGGGGFGGGGGGGHHHGEGHHHHGHHHGBDFHHHGGGGHHH2FGHHHGGHH5FGHFHHHHHHHHFHHGHHHHHH3GHH3GHGHHHC3FGHFHE1BBB2GGEG>/?BFGFFGFGFGGEFGFGFFHHGD/FGF2??EF22@2@F2F01?1F1<11<?F?<D1F11>GHFGFH1<><GG=G0DGH.<CC<.CFCGFEEECF.CEGF..;AACEGFGEF9CEGE0BFGGGGFFFFFFFFFF//;
@M05620:37:000000000-D9766:1:1101:10011:5500 1:N:0:8
AGTGCCAGCTCTCAATCGCACAGGGGACCCAGGGCCTGGCCCCTCCATCCAGAAAACCTATGACCTCACCCGCTACCTGGAGCACCAACTCCGCAGCTTGGCTGGGACCTCTGTGAGGAAAAGGCGCCGGAAACTGGGAGTGGGGGCAGAGTGGGGAGTTGGGGAAAGACAAGCCTGACAGGGGAGGGTGCTGGAAAATGATGGGGTGAGGAGGGGATCTATGCTCACCACCAGTCCTCCTGACTGGCATA
+
111>AFF1>BCDFGG3D1CC10B0AEE000AAF0A//AF00FEAEGF110F11B1BF/01BB2FEG1FHFE>EE?>GDF0FHH/0/B?E01B/////0B0?F1F/<0B/01<B22B1010000?F?/<///>-01>0.0..0<C-<--.=.00.;-.-;B0/-99E.C/=F/.9././90;-;--;9---;BFB-//;;/9B/FEF---9;B--9@--;//;//////;B:;9FFFF/9/;//;FF--B//
@M05620:37:000000000-D9766:1:1101:11275:5511 1:N:0:8
AGTGCCAGCTCTCAATCGCACAGGGGACCCAGGGCCTGGCCCCTCCATCCAGAAAACCTATGACCTCACCCGCTACCTGGAGCACCAACTCCGCAGCTTGGCTGGGACCTATGTGAGTATCCAGCGTAGGAATCTGGGAGTTGGGGAGGAGTGAGGAGTTGGGGAAAGACAGTCCTAACCGTGGAGGGTTCTGGTAAATGATGGGGTGAGGAGGGGCTCTTTGGCTCCCACCAGTCCCCCTGTCTGGTCTA
+
ABAABFFFBFFFGGGGGGG2E?FCFGGEEEHHBEEGEFHHFBEHGGGGHHHHFFHHHGHFHHFHHHHHHHHGGEEGHHHHGGHHHHHGGHHHEGGGGHHHGHHGGGHHGHHHHHHHHGHHHHHHHGCGGGHHHHHHHHHGGHHHGGGGGGGHHHHHGG/CHHGGGGHHHHHHHGHHHHHHGGEGGGGGAFGGGGFGGGGGGFGGGFFFFFFFFFFFFDFFFFFFFFFFFFFFFFFFFFFFFFFFFFFFFFB
@M05620:37:000000000-D9766:1:1101:25474:5511 1:N:0:8
ACCACACCTTCTACAATGAGCTGCGTGTGGCTCCCGAGGAGCACCCCGTGCTGCTGACCGAGGCCCCCCTGAACCCCAAGGCCAACCGCGAGAAGATGACCCAGGTGAGTGGCCCGCTACCTCTTCTGGTGGCCGCCTCCCTCCTTCCTGGCCTCCCGGAGCTGCGCCCTTTCTCACTGGTTCTCTCTTCTGCCGTTTTCCGTAGGACTCTCTTCTCTGACCTGAGTCTCCTTTGGAACTCTGCAGGTTCT
+
CCCCCCCCFFFFGGGGGGGGGGHHGEFECEHGGGGEEGGGFHHGHGGGFGGGGHGHHHGGGGGGGGGGGGEEFHHGGGGHGGHHHGGGGGGGGGHGGGBGHHAHA1?1F1FFFHCCFFGGGHFHFFHHD=CAGA@D?DGGGHHCHGGFFGGGGFGGEG@@?A9FFBFFFFFFFFFFFFFFFFFFFFFFFFF0B0-;DFFFF?BADFFFBFFFFFFFF990BBBFB/:::FFFFBFBFFFFFBBF0FFFB0;
@M05620:37:000000000-D9766:1:1101:15499:5514 1:N:0:8
AGTGCCAGCTCTCAATCGCACAGGGGACCCAGGGCCTGGCCCCTCCATCCAGAAAAACTATGACCTCACCCGCTACCTGGAGCACCAACTCCGCGGCTTGGCTGGGACCTATGTGAGTATCCAGCGTAGGAATCTGGGAGCTGGGGAGGAGTGAGGAGGTGGGGGAAGACAGTCCTAACCGTGGAGGGTTCTGGGAAATGATGGGGTGAGGAGGGGCTCTTTGGCTCCCACCAGTCCCCCCGTCTGGTCTA
+
>3>>ADFFACBFFGGGGFGGGGHHGEGGGG2AEEEGFGFBFGG1EFHGDG3FFGBF1E3AGHFHHHF3F?1>EEEGH3FFGGHFFGHGGFDH/E//E>/BDGB/BEF0/?111@>D1>@GHHEGHC?/CC111?1F<<C..>10><CDGGFG.G0.0;.:.;;--;E.9CFFFFGFF0:CA9C-AEFB9A9F/9.:/.;////9..A9.AFBA?@BB@AF//BB///;ABFAAF;BBFF.-9;;.9;9;F/
@M05620:37:000000000-D9766:1:1101:23188:5534 1:N:0:8
ACCACACCTTCTACAATGAGCTGCGTGTGGCTCCCGAGGAGCACCCCGTGCTGCTGACCGAGGCCCCCCTGAACCCCAAGGCCAACCGCGAGAAGATGACCCAGGTGAGTGGCCCGCTACCTCTTCTGGTGGCCGCCTCCCTCCTTCCTGGCCTCCCGGAGCTGCGCCCTTTCTCACTGGTTCTCTCTTCTGCCGTTTTCCGTAGGACTCTCTTCTCTGACCTGAGTCTCCTTTGGAACTCTGCAGGTTCT
+
BBBBBBBBFFFFGGGGGGGFGGHHGGGBAEHGHGGGGGGGGHFHHGGGAEGGGHGHGHHGGGGGGGGGGGGHFHHGGGGHGHHHHGGGGGGGGGHHHHHHHHHHGHHHHGHGGHHGGGGGHHHHHHHHHHHGHHGCGEGHGHHGHGGGGGGGGGGGGGGGGGGGGGFFFFFFFFFFFFFFFFFFFFFFFFFFFFFFFFFFFFFFFFFFFFFFFFFFFFFFFFFF/FFFFFFFFFFFFFFFFFFFFFFFFFF
@M05620:37:000000000-D9766:1:1101:16962:5575 1:N:0:8
ACCACACCTTCTACAATGAGCTGCGTGTGGCTCCCGAGGAGCACCCCGTGCTGCTGACCGAGGCCCCCCTGAACCCCAAGGCCAACCGCGAGAAGATGACCCAGGTGAGTGGCCCGCTACCTCTTCTGGTGGCCGCCTCCCTCCTTCCTGGCCTCCCGGAGCTGCGCCCTTTCTCACTGGTTCTCTCTTCTGCCGTTTTCCGTAGGACTCTCTTCTCTGACCTGAGTCTCCTTTGGAACTCTGCAGGTTCT
+
CCDCCCDDFFFFGGGGGGGGGGHHGGGEEGHHHGGGGGGGGHHHHGGGGGGGHHHHHHHGGGGGGGGGGGGHGHHGGGGHGHHHHGGGGGCGGGHHHHHHHHHHGHHHHHHGGHHGGGGGHHHHHHHHHHHGHHGGGGGHGHHGHGGGGGGGGGGGGGGGGGGGGGFFFFFFFFFHHFFFFFFFFFFFHFFFFFFFFFFHFFFFFFFFFFFFFFFFFFHFHFFFFFFFFHFFFFFFFFFFFFFFFFFFFFF
@M05620:37:000000000-D9766:1:1101:13073:5608 1:N:0:8
ACCACACCTTCTACAATGAGCTGCGTGTGGCTCCCGAGGAGCACCCCGTGCTGCTGACCGAGGCCCCCCTGAACCCCAAGGCCAACCGCGAGAAGATGACCCAGGTGAGTGGCCCGCTACCTCTTCTGGTGGCCGCCTCCCTCCTTCCTGGCCTCCCGGAGCTGCGCCCTTTCTCACTGGTTCTCTCTTCTGCCGTTTTCCGTAGGACTCTCTTCTCTGACCTGAGTCTCCTTTGGAACTCTGCAGGTTCT
+
CCDDDCDBFFFFGGGGGGGGGGHHGGGGHGHHHGGGDGGGGHHHHGGGFGGGHHHHHHHGGGGGGGGGGGGHHHHGGGGHGHHHHGGGGGGGGGHFHGHHHH/?FFGDGGFFGHHGGGGGHHHHHHHFHHHGHHGFGGGHGFFFCFFGFGGFGGGGGGGGGGFGGGFFFFFFFFFFFFFFBFFFFFFFFFFFFFFDFFFFFFF.;DFFFFFFFFFFFFFFFFFFFFFFFFFFFHFFFFFFFFFFFFFFFFF
@M05620:37:000000000-D9766:1:1101:25228:5625 1:N:0:8
AGTGCCAGCTCTCAATCGCACAGGGGACCCAGGGCCTGGCCCCTCCATCCAGAAAACCTATGACCTCACCCGCTACCTGGAGCACCAACTCCGCAGCTTGGCTGGGACCTATGTGAGTATCCAGCGTAGGAATCTGGGAGTTGGGGAGGAGTGAGGAGTTGGGGAAAGACAGTCCTAACCGTGGAGGGTTCTGGTAAATGATGGGGTGAGGAGGGGCTCTTTGGCTCCCACCAGTCCCCCTGTCTGGTCTA
+
AA>1AFFFAFFFGGG3BFGAE?HAFGEGGCHHAEEAFGHHCG/EFEFHGFFFHHFHHGHHFHHHHFHHHHHGG@EEHFGHBBFHHHE>ECHG>EEEEFFBEFFGGGHHFHHGHHHHHHHHHGHGHGGFGGHHGHHHHHHFCHGFGGGCGGEGHGHHGGGHHHGGGCHGHHHHHHGHHGFGGFGGGGGGGFGGGGFFGGGFGFGFGGB@EFFFFF@@@@EFFFFFFFFFEFFFEFBFFFFF@FFFFFFFFFF
@M05620:37:000000000-D9766:1:1101:17653:5627 1:N:0:8
ACCACACCTTCTACAATGAGCTGCGTGTGGCTCCCGAGGAGCACCCCGTGCTGCTGACCGAGGCCCCCCTGAACCCCAAGGCCAACCGCGAGAAGATGACCCAGGTGAGTGGCCCGCTACCTCTTCTGGTGGCCGCCTCCCTCCTTCCTGGCCTCCCGGAGCTGCGCCCTTTCTCACTGGTTCTCTCTTCTGCCGTTTTCCGTAGGACTCTCTTCTCTGACCTGAGTCTCCTTTGGAACTCTGCAGGTTCT
+
ABBBB4AAFFFFCFGEFGGFGFGGFFGEEGHHHFGG?EG?EGFGHGGGEGGEGHHHHHHGEF?EGGEGGGGGCGHGGGEHGHHHEGGGGGGFG?<BFGHHHGHHGFHHHHFGGHGGGGGGHHHBBDD=DGHGFHGCG?DHGHHGFFGGFGFFFFFEFDACFGFGGGFFF-9/BBFFFFFFFFF/BBF/BFBBFBB;DFEFFFFFFFFFFFFFFBBBFFFF/B/BFB/BFFFFBFFFFFFFFBFFFFFF/B9
@M05620:37:000000000-D9766:1:1101:18782:5631 1:N:0:8
ACCACACCTTCTACAATGAGCTGCGTGTGGCTCCCGAGGAGCACCCCGTGCTGCTGACCGAGGCCCCCCTGAACCCCAAGGCCAACCGCGAGAAGATGACCCAGGTGAGTGGCCCGCTACCTCTTCTGGTGGCCGCCTCCCTCCTTCCTGGCCTCCCGGAGCTGCGCCCTTTCTCACTGGTTCTCTCTTCTGCCGTTTTCCGTAGGACTCTCTTCTCTGACCTGAGTCTCCTTTGGAACTCTGCAGGTTCT
+
CCCCCCCCFFFFGGGGGGGGGGHHGFGACEHHHGGGDGFGFHHHHGGGDFGGGHHHHHGFGGFGGGGGGGGHHHHGGGGHGHHHHGFGGGGGGGHGHHHHHHGHGHHHFGHGGHHGGGGGHHHFHHHHGHHGGHGCCFCGGHGGHFBFBFFGGGGGGGGGGGGGGGFFFFFFFFFFFFFF9FFFFFFFFFFFFFFDFFFFFFFFFFFFFFFFFFFFFFFFFFFFEFFFFFFFFFFFFFFFFFFFFFFFFFF
@M05620:37:000000000-D9766:1:1101:22600:5651 1:N:0:8
ACCACACCTTCTACAATGAGCTGCGTGTGGCTCCCGAGGAGCACCCCGTGCTGCTGACCGAGGCCCCCCTGAACCCCAAGGCCAACAGCGAGAAGATGACCCAGGTGAGTGGCCCGCTACCTCTTCTGGTGGCCGCCTCCCTCCTTCCTGGCCTCCCGGAGCTGCGCCCTTTCTCACTGGTTCTCTCTTCTGCCGTTTTCCGTAGGACTCTCTTCTCTGACCTGAGTCTCCTTTGGAACTCTGCAGGTTCT
+
AAA?AAAAFFFFGGGGBGGFG1GFGE0B0AGH1FFAEEGGCGHHHGGGGGGGGHGCHHHGEGGGG?EGGGGCHCHGGGGH/<GHHG/0BEC@?FGG1GBGHHHHGHHHHHHGGHGGGGGGHHHHHHHGHHHGHGGCCE.CFHHGHHFHHEHHH0FGEGG@GGGGG@@F@GEFFFFFFFFFFFFFFFFFFFFFFF@BFFFFFFFFFFFFFFFFFFFFFFFFFFFFFFFFFFFFFFFFFFFFFFFFFFFFFFF
@M05620:37:000000000-D9766:1:1101:11111:5686 1:N:0:8
AGTGCCAGCTCTCAATCGCACAGGGGACCCAGGGCCTGGCCCCTCCATCCAGAAAACCTATGACCTCACCCGCTACCTGGAGCACCAACTCCGCAGCTTGGCTGGGACCTATGTGAGTATCCAGCGTAGGAATCTGGGAGTTGGGGAGGAGTGAGGAGTTGGGGAAAGACAGTCCTAACCGTGGAGGGTTCTGGTAAATGATGGGGTGAGGAGGGGCTCTTTGGCTCCCACCAGTCCCCCTGTCTGGTCTA
+
AAAABFFCAFFFGGGGGGGGGGHGGGGG?EHHAEGGEGHHCHGHGGHHHHHHB3FHHGHHHHBGHHHHHHGGGEFGHGHHFFHHHHGHGGHHGGGFGHHHGHFGGGFFGHHGHGGHGHFFBHGHHCEACDHGFGFFFGCFGHHFGG.<CGGFGGHHHGGFGHGGGGHHHHEGGHGHHHHHGAC9DEFGAFFFGGGGGGBFFFFGGF.@EFFFFFFFF;E/9FFFEFFFFFFFFFFFFFFFFFFFFFFFFFF
@M05620:37:000000000-D9766:1:1101:10522:5712 1:N:0:8
GAGGTTGCTTTGGACGAAACTCATAGATTACTGCAACAGTTGACTTTGGACCTGGAAAAGTTTATTGCTTGGATTACAGAAGTTGAAAAAACTGCCAATGGCTTATGAAACAATAGCCAGTAAGTCAGACATATCAGCTTTAGCACTCATGTGGATCCAATTGAACAACTCTCAGCATATGTACTTGTAACTGACAAGAAAGGCACGAAAGAACGGAAGAGAACACGTCTGAACATCTGAAAGATAACTCG
+
>111111BB1B111111100BBAAFBEBE112DB11BBA1A12112D1011BBBG0110AADF2DDF1211/1A1111BDB11DD22110//@BDFC1BBB00011122FB>C@1B1B1>1>2B22BB1B<B1B22211111111B<00B1B21<11BBF11111@10/1@111@<11111?111111?11?11><>>00010.>>.<..././...;...//=/:.;.;900;0090;0090/00;=0;9
@M05620:37:000000000-D9766:1:1101:10503:5717 1:N:0:8
GAGGCTGCTTTGGAAGCAACTCATAGATTACTGCAACAGTTCCCCCTGTCCCTGGAAAAGTTTCTTGCCTGGCTTCCAGAAGCTGAAACAACTGCCAATGGCTGATGAAACAATGGCAAGTAAGTCAGGCATTTCCGCTTTAGCACTCTTGTGGATCCAATTGAACAATTCTCAGCATTTGTACTTGTCACTGACAAGCCAGGGACAAAAGATCGGCCGAGCACACGTCTGAACTCCAGTCCCATTACTCG
+
AAAABBFBFFFFGFGG4BGGFGFGHGHHF5GEHH4AFGGDDFGHHG2F33BFFC2BG32BGGHH5FFGHHHHHHF2FGG3BFGGGGEHHBGHHFGH33BFHHHFFGGH3FHFCGHHHGHGG4FGBG43EGGHHHHHGGGGG3GHGHHHHHHHHGFHGH2FGHH2@FD22@FGHHGHHHHHHHHHGGF?1<FGHBGHHHGGHGHGGFGCFCHGDGHG-.-:CG-;/CDCFFGGGGGGFFB0C0;FGG0;FFA
@M05620:37:000000000-D9766:1:1101:10482:5721 1:N:0:8
GAGGCTGCTTTGGAAGAAACTGATAAACCAGTGAAACAGGATCGGATGAACACGGAAAAGTATTTTGGTTAGGTTGAAGAAGCTGGTACACCTTCCACTGGTTGATGAAACACAGGCAAAGCAGTCCGGAATTTCCGATTTCGCGATATTGTGGCACAAAATGACCACTTCTCCGCATTTGTCCTTGTCCCTGCCAAGCCAGGGGAACACGCTCGGCAGAGCTCCCGACTTCAATCCATTACCATTAATCG
+
A@BBAAFBFDFDGFFGFGCGGBH5D5DB4A4BBBAAFG2A23B22BBE35B52AA010BBB5A5D5501A512DD2B@F5B3BFFB3B4BBFG3F3B3BFF@BEG4BFHGF31/0???F0323BFB3<<EFG2BBB?<CDFF2?/<>//@1?1/?0?0?00>111>1>C1<F11.<-<CHH0=DHHHH:;GH0::;CGGGFHHG;:;:BB.-;A--9-A../://9;.;9.9B/;B.B/;//;:FFBFBB.
@M05620:37:000000000-D9766:1:1101:10272:5722 1:N:0:8
AGTGCCAGCTCTCAATCGCACAGGGGACCCAGGGCCTGGCCCCTCCATCCAGAAAACCTATGACCTCACCCGCTACCTGGAGCACCCACTCCGCAGCTTGGCTGGGACCTATGTGAGTATCCAGCGTAGGAATCTGGGAGTTGGGGAGGAGTGAGGAGTTGGGGAAAGACAGTCCTAACCGTGGAGGGTTCTGGTAAATGATGGGGTGAGGAGGGGCTCTTTGGCTCCCACCAGTCCCCCTGTCTGGTCTA
+
>A>>>DDFBFFFG4FFFFF2E2FAF2AEEBFG2BEAFFGHHHGHGGHHHGGHHHHCGFHHGDGHHDBGHHHEF/>EGHGG2BGHHH1??FF1/E/E>FBBEHFGGGHHGHHHHGHHFGHHHHFHHGGDGGHFGHHHHH0FFHHHGG.AC<CCCDGHHGHHHHGGCDHEFFHHHHFGHEHGGGFG.CEGCGFFGGGGGGGGGGGGGFABFFFFFFBBBBFFFFFFFFFFFFFFFFFFFFFDBFFFFFFBBFB
@M05620:37:000000000-D9766:1:1101:8049:5766 1:N:0:8
AGTGCCAGCTCTCAATCGCACAGGGGACCCAGGGCCTGGCCCCTCCATCCAGAAAACCTATGACCTCACCCGCTACCTGGAGCACCAACTCCGCAGCTTGGCTGGGACCTATGTGAGTATCCAGCGTAGGAATCTGGGAGTTGGGGAGGAGTGAGGAGTTGGGGAAAGACAGTCCTAACCGTGGAGGGTTCTGGTAAATGATGGGGTGAGGAGGGGCTCTTTGGCTCCCACCAGTCCCCCTGTCTGGTCTA
+
BBBBBFFFBFFFGGFGGGGFEEBFCEEA2EGEFAGGFGFG2F2BE1F5DFHHBHHHF?HHBGBGHGHFHHFFG>EFFHHHHGHHGHHGGGGHGGGGFHGHGHGGGGHHGHGHHFHHGHHHHHHHHGCABEGFFHHHHHCFGHHGGGFGGDEGHBGH<EHFHHGGEDGGCGCCGFGHGHHHGDFGGGGGEGFGGGCFFFGGGGGGGGFFFFFFDFFFFFFFFFFFFFFFFFFFEFFFFFFFFFFFFFFFFFF
@M05620:37:000000000-D9766:1:1101:6765:5785 1:N:0:8
ACCACACCTTCTACAATGAGCTGCGGGTGGCTCCCGAGGAGCACCCCGTGCTGCTGACCGAGGCCCCCCTGAACCCCAAGGCCAACCGCGAGAAGATGACCCAGATAGGCGGCTAGCCACCTGTTCTGGCGGCTGGCTCCCTCCTTGCTGGCCACCGGGCGGTGCAACCTTTGTCACGGGTGCTATGTTCTGCCGTTTTCGGAAGGACGCGGTTCTCCGTCATGCCTCTCCTTTGGAACTCTGTGGGTTTT
+
ABBBBBBBFFFFGGGGFGGGGFHGG2AAEEHGFFFEEFGGGHGHHGGGGEGGHHHGHHHG?EGGG1EGGGGFFFFEGG/FC/FGHG/<BD<//<?C111110///<11<1AFG-<.</<:../0000;CBC-;--../0:;FGFF00/00;.;/;..-@------//9://9/9/F/.;;--./9//;////;:D.AFF/--......----9;.///.....///;///;////////9/:///.99...
@M05620:37:000000000-D9766:1:1101:17702:5788 1:N:0:8
GAGGCTGCTTTGGAAGAAACTCATAAATTAGTGACACAGGACCGGCTGACCATGTAAACGTTTCTTGGCTGGCTGACAGCAGCTGGAACAACTGCCCCTGGTTGAAGGAACGATAGCCACTCAGACCGGCACTTCCGCGTTCGCCCGCTTGTGAAACACCTTGCACAATTCTCGGCATTTCTCCTTGTCCATGCCAAGCCAGGCACATAAGCACGGCCGAGCCCACGTCTTAGCACCTGTCCCATTACTCG
+
BBBBBBFBFFFFGGFFFGGGGFFAD5BDDB4DDABAFG2A22A22AAA12B3B55D555BB2B3DDB33BAE1B1FHHH1GFHH321BG2BFF3B?1?GG?33/?4?3BF0/////B3?2333B32/</<//222<?/<<@</<>.>ACD<GG000</..<00/<00::0::0...;-C0000;0CF00900;C000.9.B...;./000900/9--;;>B=-9A.;EA.9;////9/B/9/9B9///9/.
@M05620:37:000000000-D9766:1:1101:21733:5791 1:N:0:8
ACCACACCTTCTACAATGAGCTGCGTGTGGCTCCCGAGGAGCACCCCGTGCTGCTGACCGAGGCCCCCCTGAACCCCAAGGCCAACCGCGAGAAGATGACCCAGGTGAGTGGCCCGCTACCTCTTCTGGTGGCCGCCTCCCTCCTTCCTGGCCTCCCGGAGCTGCGCCCTTTCTCACTGGTTCTCTCTTCTGCCGTTTTCCGTAGGACTCTCTTCTCTGACCTGAGTCTCCTTTGGAACTCTGCAGGTTCT
+
BBBBBBBBFFFFGGGGGGGGGGHHGGGGHGHHHGGGGGGGGHHHHGGGGGGGHHHHHHHGGGGGGGGGGGGHHHHGGGGHGHHHHGGGGGGGGGHHHHHHHHHHGCGHGFFFGHHGGGGGGFHHHHHHHGHGHHGGGGGHGHHGHGGGGGGGGGGGGGFG?FFGFGFFFFFFFFFFFFFFFFFFFFFFFFFFFFFFFFFFFFFFFFFFFFFFFFFFFFFFFFFFFFFFFFEFFFFEFFFFFFFEFFFFFFB
@M05620:37:000000000-D9766:1:1101:17907:5798 1:N:0:8
AGTGCCAGCTCTCAATCGCACAGGGGACCCAGGGCCTGGCCCCTCCATCCAGAAAACCTATGACCTCACCCGCTACCTGGAGCACCAACTCCGCAGCTTGGCTGGGACCTATGTGAGTATCCAGCGTAGGAATCTGGGAGTTGGGGAGGAGTGAGGAGTTGGGGAAAGACAGTCCTAACCGTGGAGGGTTCTGGTAAATGATGGGGTGAGGAGGGGCTCTTTGGCTCCCACCAGTCCCCCTGTCTGGTCTA
+
AA>3>FF@>FFFG4GFFFFAECHCGAEEEEHH2EEE2FGHCGGGGGHFHFHHGHHGHGHFFFBHHFGHHHHGG>EEHHHGBFHHHH1?EHHF/E?EEGFFEBFGGGHGGHGFFFHHHGGHHHHHHGEGGGHHHFHHHHFGGFHGCC.@DDDGHDGHGG/<DGGCEDGGFHGFHHGHHHHHGAEB.AFB.:CFFGGGGGGGGGGGGGDBFFFFFFBB??.BFFF/BFFFFFFFFFFFFFFFBFFFFFFFFFF
@M05620:37:000000000-D9766:1:1101:5870:5844 1:N:0:8
AGGGCCAGCGCGCAATCGCACAGGAGACCCAGGGCCTGGCCCCTCCATCCAGAAAACCTATGACCTCACCCGCTACCTGGAGCACCAACTCCGCAGCTTGGCTGGGACCTATGTGAGTATCCAGCGTAGGAATCTGGGAGTTGGGGAGGAGTGAGGAGTTGGGGAAAGACAGTCCTAACCGTGGAGGGTTCTGGTAAATGATGGGGTGAGGAGGGGCTCTTTGGCTCCCACCAGTCCCCCTGTCTGGTCTA
+
>>>>>>>>A2>>AA2AFAA2AAB22BBA2BABFEA1EEHC1GGHGGEGBGHBDB3FHGFFHHFHHHHHHHHGCC?EHHHHHHHHHHHHGHHHGGGGGGHHGHHGGGHHGGHHHHGHHHHHHHHGHGGGGGHHHHHHG0FFDHHHGGFGGGGHGFGHGDGFFH?CGDFGGGGGFGGGGGGGGGGGDED@AFFFFFFFFFFFFFFFF?DBFFFFFFB?BBFFFFFFFFFFFFFFFFFFFFFFBFFFFFFFFFF
@M05620:37:000000000-D9766:1:1101:9934:5888 1:N:0:8
GAGGCTGCTTTGGAAGAAACTCATAGATTACTGCAACAGTTCCCCCTGGACCTGGAAAAGTTTCTTGCCTGGCTTACAGAAGCTGAAACAACTGCCCATGGCTAATGAACCAATAGCAAGAAAGTCCGACATTTCCGCTTTAGAACTAATGAGGATCCAAAACAACAATACTCAGCATTTGTACTTGCAACTGACAAGCCAGGGACAAAAGATCGGACAAGCCCAAGTCTGAACACTTGTAACATACAACG
+
A?AABBFBFFDFGFFGFBGGGGDGBGFHHGGHHHGCGGHFHHGHHGGFEGGGHHFHFDFGGGGHHHGFGHHGGHHGHGGFHHGFHGEHGHGHGHHH13BB31?3B4B4B3?FEG3BB4G00333BBB>/>EE44BB/EA//1B12BBF11F2@0100@1@1/0?F</?11?1???<<111>111>><11<<FGDGFG.../<CD..C.CA/C;CG.;@-;..9;..;90;;BFG0;09C;;000;0900/-
@M05620:37:000000000-D9766:1:1101:13052:5902 1:N:0:8
AGTGCCAGCTCTCAATCGCACAGGGGACCCAGGGCCTGGCCCCTCCATCCAGAAAACCTATGACCTCACCCGCTACCTGGAGCACCAACTCCGCAGCTTGGCTGGGACCTATGTGAGTATCCAGCGTAGGAATCTGGGAGTTGGGGAGGAGTGAGGAGTTGGGGAAAGACAGTCCTAACCGTGGAGGGTTCTGGTAAATGATGGGGTGAGGAGGGGCTCTTTGGCTCCCACCAGTCCCCCTGTCTGGTCTA
+
BBBBBFFFBFFFGGGGGGGGGGGHGGGGGGHHGGGGGGHHHHGHGGHHHHHHHHGHHGHHHHHHHHHHHHHGGFGGHHHHHHHHHHHHGHHHGGGGGHHHGHHGGDHHGHHHHHHHHFHHHHHHHGGGGGHHHHHHHHHGGHHHCGGGGGGHHHHHHFHHHHGGGGHHHHHHHHHHHHHHGGEGGGGGEGGGGGFGGGGGGGGGGGFFFFFFFFFFFAFFFFFEFFFFFFFFFFFFFFFFFFFFFFFFFFF
@M05620:37:000000000-D9766:1:1101:10794:5928 1:N:0:8
GAGGCTGCTTTGGAAGAAACTCATAGATTACTGCAACAGTTCCCCCTGGACCTGGAAAAGTTTCTTGCCTGGCTTACAGAAGCTGAAACAACTGCCAATGGCTGATGAAACAATGGCAAGTAAGTCAGGCATGTCCGCTTTAGCACTCTTGTGGATCCAATTGAACAATTCTCAGCATTTGTACTTGTAACTGACAAGCCAGGGACAAAAGATCGGAAGAGCACACGTCTGAACTCCAGTCACATTACTCG
+
A1>AAACAFFFFGFGGCEGGGGBGAFGHHHHHHHHGGHHFGHHHHGGGGHHHHHHHHHHHGGHHHHHHHHHHHHHHHHHHHHHHHGFHHHEHHHHHHGHHEFG/BGGDGHBGHGBFG01>1>BFBBF1BBFG0B>FEECE/B1F1GH0F11FFBFFHFFG1@1@FFGHF>DFG<GGGGGHF<1<@FG?1<>==FG1=0<.><.<<<.<<GCEDD<.::::.FCGFG@G;FFB9F;;C;;CF9;0;00;09.
@M05620:37:000000000-D9766:1:1101:10552:5937 1:N:0:8
GAGGCTGCTTTGGAAGAAACTCATAGATTACTGCAACAGTTCCCCCTGGACCTGGAAAAGTTTCTTGCCTGGCTTACAGAAGCTGAAACAACTGCCACTGGCTGATGAAACAATGGCAAGTAAGTCAGGCATTTCCGCTTTAGCACTCTTGTGGATCCAATTGAACAATTCTCAGCATTTGTACTTGTCACTGACAAGCCAGGGACAAAAGATCGGAAGAGCACACGTCTGAACTCCAGTCACATTACTCG
+
AABAABFBFFFFGBGGFGGGGGGGEDFHHDFFGH4AFGHDADGHHGAF22BGFFFGG32BBFFDDDDBGHHHHEGHHHHHHHHHG3BGFFHHHEHHH3FHHHHCGFDHHGGFEFBEGGGFGEFFDF?BGFEGHGHFEEEGG3F3FGFHFHHHHF2BFHFHFHD2FFH22>FFHFFGHHGH1F1?GFD111>G<1GDGAGGHHHDGGGHH.CEGGHD..:;.G:C:G@.CFEGFFGGFFFGGBFFGF0;9F9
@M05620:37:000000000-D9766:1:1101:6302:5942 1:N:0:8
ACCACACGCTCTACAATGCGCTGCGTGCGGCGCGCGAGGAGCACCCCTTGCTGCTGACCAAGGCCCCCCTGAACCCCAAGGCCAACCGCGCGAAGATGACCCAGGTGCGTGGCCGGCTACCTATTGTGGTGGCCGCGTCCCTCCTTCCTGGCCTCCAGGTGGTGAGCCATTGCTCAATGGGTCTATGTTCTGCCGTTTTCCGTAGGACTCTCTTGTCTGACCTGCGTCTCCTTTGGAACTCTGCAGGTTCT
+
>1>>>>A1>>>AGBBB3FAEE?EGGAAB0A/AA/AA/>>>/B/0BBE?0B1B1B@1DF01>>/?FEE/>//<1B<?B/<?/C?FFF/<>><>@CG.1=DDCC.<=/<<<<.--.---9EBFF00;9;0;;9..;9--;--;B9--/////9:-/---;B;/-9A/9///9///;F//99/-;--////;B;F/9@99/9//99-;AB9////9/99;B//9;/BF@B>A-;B/FFEFFFF:/BFBFFFFFF
@M05620:37:000000000-D9766:1:1101:7754:5952 1:N:0:8
GAGGCTGCTTTGGAAGAAACTCATAGATTACTGCAACAGTTCCCCCTGGACCTGGAAAAGTTTCTTGCCTGGCTTACAGAAGCTGAAACAACTGCCAATGGCTGATGCCACCCTGGCAATAAAGAAAGGCATTTACGAGATCGCAATCTTGTGGAACACCTTGCACAATACTCCTCATTTGTCCTTGCACCTGCCAAGCCAGGGGCAAACGAACGGAAGAGAACAAGTCTGAACTCCAGTACCATTAATCG
+
>1AAA1CA@F3DEGGGGB1F1FEGFGF3B1FGHFHHCCG1DGHBGGCFAGG0FFFGEF0BFADHDHD1FAAGHHAFHEHGHHHFGFHHHF/GBE10FFHHHH0FG111F1@0/?0?>011111B10BBGEHFHFB2/?//?BFCC//B12@G1/@1@00/@<11?1?FD111?1<<?FF11=111<F1<1FHH0.=G.C.CCG.--:.;:CC.:9.;.9.;/9//;FFGF009:0;0/90;;BFGEFF/99
@M05620:37:000000000-D9766:1:1101:25697:6029 1:N:0:8
AGTGCCAGCTCTCAATCGCACAGGGGACCCAGGGCCTGGCCCCTCCATCCAGAAAACCTATGACCTCACCCGCTACCTGGAGCACCAACTCCGCAGCTTGGCTGGGACCTATGTGAGTATCCAGCGTAGGAATCTGGGAGTTGGGGAGGAGTGAGGAGTTGGGGAAAGACAGTCCTAACCGTGGAGGGTTCTGGTAAATGATGGGGTGAGGAGGGGCTCTTTGGCTCCCACCAGTCCCCCTGTCTGGTCTA
+
>?3>ADFFBF@DFGGGFFFGAAECAEEGGDHGGGF?FAGGFHGHGGBGHHHFDFCGHEBHHFGHHHHHHHHGGGGGHHHHGHHFGHHHGBGHGGGGEEFHGHHGGGHHGHHGHHHHHHEHHHHHHGGDGGHHHHHHHEGGEHHHGCCDCDDHGHHHFDCHHGCGGGHFHHHHHGHHGHH.?DEGDGGGAFFGGGFFFGGGGGGGGGFBFFFFFFBBBBFFFFFFFFFFFFFFFFFFFFFFBFFFFFFFFFF
@M05620:37:000000000-D9766:1:1101:24171:6034 1:N:0:8
ACCACACCTTCTACAATGAGCTGCGTGTGGCTCCCGAGGAGCACCCCGTGCTGCTGACCGAGGCCCCCCTGAACCCCAAGGCCAGCCGCGAGAAGATGACCCAGGTGAGCGGCCCGCTACCTCTTCTGGCGGCAGCCTCCCTCCTTCCTGGCCTCCCGGAGCTGCGCCCTTTCTCGCTGGATCTCTCTTCTGCCGTTTTCCGTAGGACTCTCTTCTCTGACCTGAATCTCCTTTGGAACTATGCAGGATCT
+
BBBBBBBBFFFFGGGGGGGGGGHHGGGGHGGHHGGGGGGGDHHHHGGGGGGGGHHHHHHGGGGGGGGGGGGFHHHGG/?GGH////?<EBDGGGFFDD2F20?FFC<?G1ACGGGGGC?DHHHHHH0G00-;BBDFCFFGGGGGGGGGEGGFFFFAF.::-BFBBDFFADFFFFF.;ADF.9;99BFFFFFFF/-9AF?FF.F...9B/F/;/FFFFB/;/;/.///9BFF/B////FB/;/B//;F./;;
@M05620:37:000000000-D9766:1:1101:21747:6048 1:N:0:8
ACCACACCTTCTACAATGAGCTGCGTGTGGCTCCCGAGGAGCACCCCGTGCTGCTGACCGAGGCCCCCCTGAACCCCAAGGCCAACCGCGAGAAGATGACCCAGGTGAGTGGCCCGCTACCTCTTCTGGTGGCCGCCTCCCTCCTTCCTGGCCTCCCGGAGCTGCGCCCTTTCTCACTGGTTCTCTCTTCTGCCGTTTTCCGTAGGACTCTCTTCTCTGACCTGAGTCTCCTTTGGAACTCTGCAGGTTCT
+
CCCCCCDCFFFFGGGGGGGGGGHHGGGGHGHHHGGGGGGGGHHHHGGGGGGGHHHHHHHGGGGGGGGGGGGHHHHGGGGHGHHHHGGGGGGGGGHHHHHHHHHHGHHHHHHGGHHGGGGGHHHHHHHHHHGGHHGGGGGHGHHGHGGGGGGGGGGGGDGGGGGGGGFFFFFFFFFHFFFFFFFFFFFFFFFFFFFFFFFHFFFFFFFFFFFFFFFFFFFFFFBFFFFFFFFFFHFFFFFFFFFFFFFBBFF
@M05620:37:000000000-D9766:1:1101:25687:6048 1:N:0:8
AGTGCCAGCTCTCAATCGCACAGGGGACCCAGGGCCTGGCCCCTCCATCCAGAAAACCTATGACCTCACCCGCTACCTGGAGCACCAACTCCGCAGCTTGGCTGGGACCTATGTGAGTATCCAGCGTAGGAATCTGGGAGTTGGGGAGGAGTGAGGAGTTGGGGAAAGACAGTCCTAACCGTGGAGGGTTCTGGTAAATGATGGGGTGAGGAGGGGCTCTTTGGCTCCCACCAGTCCCCCTGTCTGGTCTA
+
BCBCCFFFCFFFGGGGGGGGGGHGGGGGGGHHGGGGDGHHGHGHGGHHHHHHHHHHHGHHHFHHHHHHHHHGGGGGHHHHGHGHHHGHGHHHGGGGGHHHGHHGGGFHGHHGHHHHHHHHGHHHHGEDCGHHHHHHHHHGGHHHGGGGGGGHHHHHH?CHHHGGEGGHHHHHGHHHHHHHGEGGGGGGDFFGGGFGGGGGGFGGGGFFFFFFFFFFFDFFFFFFFFFFFFFFFFFFFFFFFEFFFFFFBFF
@M05620:37:000000000-D9766:1:1101:10581:6082 1:N:0:8
ACCACACCTTCTACAATGAGCTGCGTGTGGCTCCCGAGGAGCACCCCGTGCTGCTGACCGAGGCCCCCCTGAACCCCAAGGCCAACCGCGAGAAGATGACCCAGGTGAGTGGCCCGCTACCTCTTCTGGTGGCCGCCTCCCTCCCTCCTGGCCTCCCGGAGCTGCGCCCTTTCTCACTGGTTCTCTCTTCTGCCGTTTTCCGTAGGACTCTCTTCTCTGACCTGCGTCTCCTTTGGAACTCTGCAGGTTCT
+
AAA3AAAAFFFFGFGGFGGFFFGFGEAAAAAF3BFEAEGCGFGFHGGGEAFGGHHHGHFE0ECFGAFGGGECHEHDEF/?//FGHG/<BDB//DC22?22<FF/??G10?1AFGH--@C-FFB0D<00DD/.<GD-;CA:EHFD.99C//CAFBAEE.----.;B-99--9;BFFB/9BBBFFB////BBBBBB-;AFFFF?B.9DFFFF/B/://;9B/BBFFF-;99.FBBFFFFFFFFEFF/9FABFB
@M05620:37:000000000-D9766:1:1101:20164:6107 1:N:0:8
AGTGCCAGCTCTCAATCGCACAGGGGACCCAGGGCCTGGCCCCTCCATCCAGAAAACCTATGACCTCACCCGCTACCTGGAGCACCAACTCCGCAGCTTGGCTGGGACCTATGTGAGTATCCAGCGTAGGAATCTGGGAGTTGGGGAGGAGTGAGGAGTTGGGGAAAGACAGTCCTAACCGTGGAGGGTTCTGGTAAATGATGGGGTGAGGAGGGGCTCTTTGGCTCCCACCAGTCCCCCTGTCTGGTCTA
+
ABAAAFFFAFFFGDGGGGGGGGHCGFGG?EHHBEFGFGHHFHGGGGHHHHFHFGGHHGHHHHEHHGHHHHHGG>FGHHHHBFHHHHEGFHHFDGFEEHGHGHHGGGHHGHHHHHHHHHHHHHHHHGGGGGHHHHHHHHFFGHHHGGGGGGEGHFHHHGCGHHGGGGHHFHHHHHHHHHHHGGEGGGGG;FFGGGFGGGGGGGGGGGDFFFFFFFFFFFFFFFFFFFFFFFFFFFFFFFFFFFFFFFFFFFB
@M05620:37:000000000-D9766:1:1101:22120:6109 1:N:0:8
ACCACACCTTCTACAATGAGCTGCGTGTGGCTCCCGAGGAGCACCCCGTGCTGCTGACCGAGGCCCCCCTGAACCCCAAGGCCAACCGCGAGAAGATGACCCAGGTGAGTGGCCCGCTACCTCTTCTGGTGGCCGCCTCCCTCCTTCCTGGCCTCCCGGAGCTGCGCCCTTTCTCACTGGTTCTCTCTTCTGCCGTTTTCCGTAGGACTCTCTTCTCTGACCTGAGTCTCCTTTGGAACTCTGCAGGCTCT
+
BBBBBBBBFFFFGGGGGGGGGGHBFEFECEHHHGGGGGGGGHFHHGGGEGGGHHHHHHHGGGGGGDGGGGGFHGHGGGGHGGHHHGEEGGGGCGFHDFFDGHHAFFFFHGG/?GHGGGGCHHHHHHFHH<GFHGGCGGDHGHHGFGGGGGGGGGGGGGA9?BG/CFFFDDFFFFFFFFF./;BFFFFFFFFFFFFFFFFFEFF.9.BFFFBFFFFFFFFFFFFF/BFFFFFFFFFFFBFFF9BFFFF..;;
@M05620:37:000000000-D9766:1:1101:20860:6124 1:N:0:8
AGTGCCAGCTCTCAATCGCACAGGGGACCCAGGGCCTGGCCCCTCCATCCAGAAAACCTATGACCTCACCCGCTACCTGGAGCACCAACTCCGCAGCTTGGCTGGGACCTATGTGAGTATCCAGCGTAGGAATCTGGGAGTTGGGGAGGAGTGAGGAGTTGGGGAAAGCCAGTCCTAACCGTGGAGGGTTCTGGTAAATGATGGGGTGAGGAGGGCCTCTTTGGATCCCACAAGTCCCCCTGTCTGGTCTA
+
AAAAAFF@1FFFGGGGGGGFE0BGGGG0AF0FGCGG/EGF0GGCEGFHFG1F1BFGFGFFHG2GHHF1G>>FGGGGHGHFHHHFGFGHGF1GFEE@EBGHEHCF?/GFFFGHBGFGF>GD2GFGCC/AC/<F<<BGEE<F?FGH??FGGGGHHGFHC?GB0G?-:EG./:C.0;:0CGG.-;C?CGG-;A.9C0;;0CF000;BE.9-9AF/AB--9--;B/////;-B9F-9-9///--9-;//;:/;B9
@M05620:37:000000000-D9766:1:1101:23370:6195 1:N:0:8
AGTGCCAGCTCTCAATCGCACAGGGGACCCAGGGCCTGGCCCCTCCATCCAGAAAACCTATGACCTCACCCGCTACCTGGAGCACCAACTCCGCAGCTTGGCTGGGACCTATGTGAGTATCCAGCGTAGGAATCTGGGAGTTGGGGAGGAGTGAGGAGTTGGGGAAAGACAGTCCTAACCGTGGAGGGTTCTGGTAAATGATGGGGTGAGGAGGGGCTCTTTGGCTCCCACCAGTCCCCCTGTCTGGTCTA
+
AAAABFFFCFFFGGGGGGGGGGHGGGGGGGHHGGGGGGHHHHGHGGHHHHHHHHHHHGHHHHHHHHHHHHHGGGGGHHHHEGHHHHHEFHHHGGGGGHHHGHHGGGGGGHHHHHHGHHGHHHHHHGGFGGHFGHHHHGFFFGHHGG<DGDEHHFHHHGHHHHGGGFEHGHFHHHHHGGHHGGGGGGGGFFGGGGGGGGGGGGGGGGFFEFFFFFFFFFFFFFFFFFFFFFFFFFFFFFFFFFFFFFFFFFB
@M05620:37:000000000-D9766:1:1101:12054:6196 1:N:0:8
GAGGCTGCTTTGGAAGAAACTCATAGATTCCTGCAACAGTTCCCCCTGGACCTGGAAAAGTTTCTTGCCTGGCTTCCAGAAGCTGCAACCACTGCCCATGGCTGATGACACCCTGGCAAGTAAGTCCGGCATTTCCGCTTTCGCCCTCTTGTGGATCCCATTGCACACTTCTCAGCATTTGTCCTTGTACCTGCCAAGCCAGGGCCAAAAGATCGGACGAGCCCACGTCTGAACTCCAGTCCCATTCCTCG
+
AAAABAFAFFFFFGGF44FGGGBG5DFHH5DGHH44FCFDFGHHHGEGA2BFGFAGH32BFFGHHHGGHHHHHHH2FGH3BGHHF3BEG1?FHGFHC3BGFHHE1@B@@3B1?F1EG0?F?44FBF4?EEEEHHFH?ADBGBDD/?BHHHHHBE<1G?F1?GBDHHH0FDGHHB1>FGHG1GFHHHH00=DGH.=<GHGGHHHF.;AGF.CEHHHG?-?BG--E.ABEGGGFBFFFF//BBFFBFF/;BFD
@M05620:37:000000000-D9766:1:1101:13533:6196 1:N:0:8
GAGGCTGCTTTGGAAGAAACTCATAGATTACTGCAACAGTTCCCCCTGGACCTGGAAAAGTTTCTTGCCTGGCTGACAGGCGCATAAACCACTCCCCCTGGCTGATGAACCCCTGGCCAGAAAGTCAGGCATTTCAGCTTTCGCCCTCTTGTGGCTCCCATTGAACAATTCTCAGCATTTGTACTTGTCCCTGCCAAGCCAGGGACAAAAGATAGGACGAGCCCACGTCTGAACTCCAGTCACATTACTCG
+
>>AABAFAFFDFFGGG4FFGDGFGFHHHHDGHHHBFB2G5FGHHHGCFEAGFGFHHHFHFBFHH5GEGHGBAF2AB2BGA1>E0>15D@3BFGBBG11/?11G1?3443B?/>/?F003?0?BFGF4BBG/GHHHDHFG1BBCDEDGHHG1@FECGHGA<DGF1DGFGGHHH1G1>=GHHHDGFD0==<DD0<.<CGE.EBGH.:CCG/GHGF00/;/::-;;9..-;;BFF0/BFB////:BBF//9FF;
@M05620:37:000000000-D9766:1:1101:21105:6203 1:N:0:8
ACCACACCTTCTACAATGAGCTGCGTGTGGCTCCCGAGGAGCACCCCGTGCTGCTGACCGAGGCCCCCCTGAACCCCAAGGCCAACCGCGAGAAGATGCCCCAGTGGATGGGCCCCCCCCTCTTTTTGTGGCCCCCCTCCTTCTTCCCTGCCTCCCCGCACCTGCGCCTTTTCTCACTGTTTCTCTCTTCTCCCTTTTCCCCTAGGCCTCTTTTCTCTCCCCGGGTTCTCCTTTGTACCTCGCCAGTTTCT
+
AAA?AA>AFFF1BGG1ABG111B1EAEEA0GHFG0EEAE/AGHHHGEGA/A/1BA1G0AEGG/E>EEEGGGHHF>EFEECFHHA//E@CC/BB?HFHHGHBF//110111</0F----<;-./0000://;.=.----;./0=0;0;/09..00;:-@----//--;A-AF//////:B/B//////9/9//;/-;FF/;/---;999/9//;:///////------99;/BF/;;99///--9-;9;;//
@M05620:37:000000000-D9766:1:1101:7286:6213 1:N:0:8
ACCACACCTTCTACAATGCGCTGCGGGTGGCTCCCGAGGAGCACCCCGTGCTGCTGACCGAGGCCCCCCTGAACCCCAGGGGCAACCGCGCGAAGACGTGGCTGGTGACACCCTGGCAAGTCAGTCGGGCATTTCCGCTTTCGCTCTCTTGTGGCTCCCGTTGCACACTTCTCTTCATTTGTCCTTGTCCCTGCTAAGCCAGGGTCAAACGATCGGCCTAGCTCCCGTCGGCACTCCATTCGCATTTCTCG
+
>AAAAAAAFFFFFFG13F1AECEEG00AE/FHFFFEEAAABG/GHGEEF/EB@GF@FHH///>>?/>>EEG01<?EEG/??/>>?FF@BB///>->0>.>F?.<<<<0<=<.<CC.C:0:CH0C:0.;A9-99FGGB?99E99C:;EGFGF9:B;999--:;AFB/999BF/F/9;/BFFFFF/F/B;;B/9:-/9BF/FBFE-;/-/9/----;9@;-///9/9A-;----;-;FF///;/-9:A:/9F9
@M05620:37:000000000-D9766:1:1101:16962:6228 1:N:0:8
AGTGCCAGCTCTCAATCGCACAGGGGACCCAGGGCCTGGCCCCTCCATCCAGAAAACCTATGACCTCACCCGCTACCTGGAGCACCAACTCCGCAGCTTGGCTGGGACCTATGTGAGTATCCAGCGTAGGAATCTGGGAGTTGGGGAGGAGTGAGGAGTTGGGGAAAGACAGTCCTAACCGTGGAGGGTTCTGGTAAATGATGGGGTGAGGAGGGGCTCTTTGGCTCCCACCAGTCCCCCTGTCTGGTCTA
+
ABABBFFFCFFFGGGGGGGGGGHHGGGGGGHHGGGGGGHHHHGHGGHHHHHHHHHHHGHHHHHHHHHHHHHGGEGGHHHHHHHHHHHHGHHHGGGGGGHHGHHGGEHGGHHGFHHDDFHHHHHHHGBDFDF2FGHHHHFFDGBGDGGGGGGHHHHHGGHFHHGGGGHGBHHHHHHHHHHHGGF?EGGGCFGGGGF9BBFFGGGFGGFFFFFFFFFCFFEFFFFFFFFEFFFFF.FFFFFFFEFFFFFFBF;
@M05620:37:000000000-D9766:1:1101:10952:6234 1:N:0:8
ACCACACCTTCTACAATGAGCTGCGTGTGGCTCCCGAGGAGCACCCCGTGCTGCTGACCGAGGCCCCCCTGAACCCCAAGGCCAACCGCGAGAAGATGACCCAGGTGAGTGGCCCGCTACCTCTTCTGGTGGCCGCCTCCCTCCTTCCTGGCCTCCCGGAGCTGCGCCCTTTCTCACTGGTTCTCTCTTCTGCCGTTTTCCGTAGGACTCTCTTCTCTGACCTGAGTCTCCTTTGGAACTCTGCAGGTTCT
+
BBBBBBABFFFFGGGFFGGGGGHHGEGEHEHHHGGFGGGFGHHHHGGGEEEFHHHHHHHGGGGGGGFGGGGHHHHGGGGHGHHHHGGGGGCGGGHHGHHHHH/FFGGHHHHGFHHGGGCFHHHHHHHHDGHGHGGGGGGHGHHGHGGGGGGGGGGGGGFGGGGGGGFFFFFFFFFFFFFFFFFFFFFFFFFFFFADFFFFFFF..ABFFFFFFFFFFFFBFFFFFFFFFFFFFFFFEFFFFFFFFFFFFFF
@M05620:37:000000000-D9766:1:1101:22607:6235 1:N:0:8
ACCACACCTTCTACAATGAGCTGCGTGTGGCTCCCGAGGAGCACCCCGTGCTGCTGACCGAGGCCCCCCTGAACCCCAAGGCCAACCGCGAGAAGATGACCCAGGTGAGTGGCCCGCTACCTCTTCTGGTGGCCGCCTCCCTCCTTCCTGGCCTCCCGGAGCTGCGCCCTTTCTCACTGGTTCTCTCTTCTGCCGTTTTCCGTAGGACTCTCTTCTCTGACCTGAGTCTCCTTTGGAACTCTGCAGGTTCT
+
CCCCCCCCFFFFGGGGGGGGGGHHGFGEEEHGGGGFEGEGDFEGHGGGGFEGGHHHHHHGGGGGGGGGGGGHFHHGGEEHGHHHHGGGGGCGFGHHGHHHHHAGGHH1GGHFGHGGGCCGHHHHHHHHHHHGHHGCGEDHGHHGHGGGGGGGGGGGGGG-;DGGGGFFFFFFFFF0FFFFFFFFFFFFFFFFFFFFFFFFFFF.A?BFFFFFFFFEFFF9FFFF/9BFFFFFFFFFFFFFFFFFBFFFFFF
@M05620:37:000000000-D9766:1:1101:23851:6246 1:N:0:8
AGTGCCAGCTCTCAATCGCACAGGGGACCCAGGGCCTGGCCCCTCCATCCAGAAAACCTATGACCTCACCCGCTACCTGGAGCACCAACTCCGCAGCTTGGCTGGGACCTATGTGAGTATCCAGCGTAGGAATCTGGGAGTTGGGGAGGAGTGAGGAGTTGGGGAAAGACAGTCCTAACCGTGGAGGGTTCTGGTAAATGATGGGGTGAGGAGGGGCTCTTTGGCTCCCACCAGTCCCCCTGTCTGGTCTA
+
ABBABFFFBFFFGGGFGGGGGGHCFGGGGEEHGFGGGGDFGHGHGGGH5FFHHC3BEFHHHHHHHHHHHHFFGGGGHHHGEFGFGGHHG3GHGD>>E?GGGHFCFEGGGHFHGHBHHHHHHHHFHGGGCEHHHHHHHHHGGHHHGGGGGGGHHHHHHGHHHHGGGGHGHHHHHHHHHHHHGEEGGGGGEFGGGGGGGGGGGGG0ADDFFFFFFF-:B-EFFFF/BFF?FFFFFFFFFFFFFFFFFBBFFFB
@M05620:37:000000000-D9766:1:1101:16651:6257 1:N:0:8
ACCACACCTTCTACAATGAGCTGCGTGTGGCTCCCGAGGAGCACCCCGTGCTGCTGACCGAGGCCCCCCTGAACCCCAAGGCCAACCGCGAGAAGATGACCCAGGTGAGTGGCCCGCTACCTCTTCTGGTGGCCGCCTCCCTCCTTCCTGGCCTCCCGGAGCTGCGCCCTTTCTCACTGGTTCTCTCTTCTGCCGTTTTCCGTAGGACTCTCTTCTCTGACCTGAGTCTCCTTTGGAACTCTGCAGGTTCT
+
BBBBBBBBFFFFGGGGGGFFGGHGGFGFGGHHHGGGGGGGGHHHHGGGGGGGHHHHHHHGGGGGGGGGGGGHGHHGGGGHGHHHHGGGGGCGGGHHHHFFHHHHGHHHHHHGGHHGGGGGHHHHHHHHHHHGHHGGGGGHGHHGHGGGGGGGGGGGGGG?AGGGGGFFFFFFFFFFFFFFFFFFFFFFFFFFFFFFFFFFFFFFFFFFFFFFFFFFFFFFFFFFFFFFFFFFFFFFFFFFFFFFFFFFFFF
@M05620:37:000000000-D9766:1:1101:21220:6277 1:N:0:8
ACCACACCTTCTACAATGAGCTGCGTGTGGCTCCCGAGGAGCACCCCGTGCTGCTGACCGAGGCCCCCCTGAACCCCAAGGCCAACCGCGAGAAGATGACCCAGGTGAGTGGCCCGCTACCTCTTCTGGTGGCCGCCTCCCTCCTTCCTGGCCTCCCGGAGCTGCGCCCTTTCTCACTGGTTCTCTCTTCTGCCGTTTTCCGTAGGACTCTCTTCTCTGACCTGAGTCTCCTTTGGAACTCTGCAGGTTCT
+
CBCCCCCCFFFFGGGGGGGGGGHHGGGFEGHHHGGGGGGGGHHHHGGGGGGGHHHHHHHGGGGGGGGGGGGHHHHGGGGHGHHHHGGGGGGGGGHHHHHHHHHHGHHHGHHGGHHGGGGGHHHHHHHHHHHGHHGGGGGHGHHGHGGGGGGGGGGGGGGGGGGGGGFFFFFFFFFFFFFFFFFFFFFFFFFFFFFFFFFFFFFFFFFFFFFFFFFFFFFFFFFFFFFFFFFFFFFFFFFFFFFFFFFFFFF
@M05620:37:000000000-D9766:1:1101:10353:6291 1:N:0:8
ACCACACCTTCTACAATGAGCTGCGTGTGGCTCCCGAGGAGCACCCCGTGCTGCTGACCGAGGCCCCCCTGAACCCCAAGGCCAACCGCGAGAAGATGCCCTCGGTGATGGCCCCGCTACCTCTTCTGGTGGCGGCTTCCCCCATTCTTGGCCTCCCGGAGCTGCGCCCTTTCTCACTGTTTATCCATTCTCCCGTTTTCCGTCGGCCTCTCTCCTCGGCCCTAGTTTTCTTTTGTACCTCTCAAGGTTCT
+
AA>>AAAAFFFFGGGBFFGFGFHFEEFGHDHHGGFEDEE?EHHHHGGGEAEEGGFHHGGGGGGGGGEGGGGHHHGEGGGEFHHHAFEEGCGGCAHG111?G1/////<11?00>@----</00<00<=00<..-----;C//9-;0;0;;0/00;C..----9//-;9-;F/9/9//9//;//////;9///;/.AFF.B/.999--...//;///.....9...////;/;F9F.9////9/////;///
@M05620:37:000000000-D9766:1:1101:24335:6297 1:N:0:8
AGTGCCAGCTCTCAATCGCACAGGGGACCCAGGGCCTGGCCCCTCCATCCAGAAAACCTATGACCTCACCCGCTACCTGGAGCACCAACTCCGCAGCTTGGCTGGGACCTATGTTTGTATCTCGCGCGGAAGTCTCGGGGTGGTGGGGCAGTGAGGAGTTGTGGGAAGACAGTGTTCTACCCGGGGGGGGCTGTGGAAAGTTATGGGGAGAGGCGGCTCTTTGTCTCTCCCACCTCCCCCCCTCTCTGCTC
+
ABBBBFFFBFFFGGGGGGGGGGHDFFAFGGHHGGGG2FHGHHGHGGHHHFFHHHHFHGHHHHHHHHHHHHHGG@EGHHHHHHHHHHHHGBHHGGFFFHHHGGHGFGHHGHHHHH33B23BG330?B////-.1=F10>-<<--.<E-A.-;:;0;90;//90;C..;.;/;/0000900C0.=--;9@--9;.9/./;/.////9B.A.;..;.;B--;B/;/9//;/B9F......;DD-9@.B9/99B/
@M05620:37:000000000-D9766:1:1101:16377:6308 1:N:0:8
AGTGCCAGCTCTCAATCGCACAGGGGACCCAGGGCCTGGCCCCTCCATCCAGAAAACCTATGACCTCACCCGCTACCTGGAGCACCAACTCCGCAGCTTGGCTGGGACCTATGTGAGTATCCAGCGTAGGAATCTGGGAGTTGGGGAGGAGTGAGGAGTTGGGGAAAGACAGTCCTAACCGTGGAGGGTTCTGGTAAATGATGGGGTGAGGAGGGACTCTTTGGCTCCCACCAGTCCCCCTGTCTGGTCTA
+
>3>>AFFFBFFDDGGGFCFGEGHHCGGGEAHHGGE2FAGFCGGHGGGH5FHGFC3BFE3GHHEHHHBGHHHGGECGHHHFHHHE1FHHGCGHGDGGEFHHGHHGGGHHGHHHGFHHHHHHHHHHH/?EGGHHHHHEDHHGDHHB/@FDCEFGHHHHHCGHBBDGGGHHHHHHHHHHHHHHGGEGFGGGDGGGGGFGGGGGGGGGGGFBFFFFFFB;AFFFFFBF/9FFFFFFFFFFFFFFBFFFFFEFFF/
@M05620:37:000000000-D9766:1:1101:15546:6317 1:N:0:8
ACCACACCTTCTACAATGAGCTGCGTGTGGCTCCCGAGGAGCACCCCGTGCTGCTGACCGAGGCCCCCCTGAACCCCAAGGCCAACCGCGAGAAGATGACCCAGGTGAGTGGCCCGCTACCTCTTCTGGTGGCCGCCTCCCTCCTTCCTGGCCTCCCGGAGCTGCGCCCTTTCTCACTGGTTCTCTCTTCTGCCGTTTTCCGTAGGACTCTCTTCTCTGACCTGAGTCTCCTTTGGAACTCTGCAGGTTCT
+
CCCCCCCCFFFFGGGGGGGGGGHHGGGACFHHHGGGGGGGGHHHHGGGGGGGGHGHHHHGGFFGGGGGGGGHHHHGGGGHGHHHHGGGGGGGGGHHHHGHHHGHGHHGHHGGGHHGGGGGHHHHHHHHHHHGHHGDGGGHGHHGHGGGGGGGGGGGGGGDGGGGGGFFFFFFFFFFFFFFFFFFFFFFFFFFHFFFFFFHFFFFFFFFFFFFFFHHFFFFFFHF/BFFFFFFFFFFFFFFFFFFFFFFFFF
@M05620:37:000000000-D9766:1:1101:21867:6342 1:N:0:8
AGTGCCAGCTCTCAATCGCACAGGGGACCCAGGGCCTGGCCCCTCCATCCAGAAAACCTATGACCTCACCCGCTACCTGGAGCACCAACTCCGCAGCTTGGCTGGGACCTATGTGAGTATCCAGCGTAGGAATCTGGGAGTTGGGGAGGAGTGAGGAGTTGGGGAAAGACAGTCCTAACTGTGGAGGGTTCTGGTAAATGATGGGGTGAGGAGGGGCTCTTTGGCTCCCACCAGTCCCCCTGTCTGGTCTA
+
>33>A@BCAFFDEGGFGEGGAFFHEEEGGCHHGGCAFCHAGHGHGGFH5CGDG33AFE3FGGHHEG@GHHHGGG@EHHHGGHHA?FGHGCGGFEGGGFHHGHHGGFHHGHHHHHGHHHHHHHHHGCEEGGHHHHFBFBFFGHGHGCFCGGGHHHHHGGHHHHGGGGHHHHHHHHHHHHHEHGFGGGGGEGGGGGGGGGGGGGGGGGGBFFFFFFBBBBFFFFFFFFFFFFFFFFFFFFFFBFFFFFFFFFF
@M05620:37:000000000-D9766:1:1101:25986:6351 1:N:0:8
AGTGCCAGCTCTCAATCGCACAGGGGACCCAGGGCCTGGCCCCTCCATCCAGAAAACCTATGACCTCACCCGCTACCTGGAGCACCAACTCCGCAGCTTGGCTGGGACCTATGTGAGTATCCAGCGTAGGAATCTGGGAGTTGGGGAGGAGTGAGGAGTTGGGGAAAGACAGTCCTAACCGTGGAGGGTTCTGGTAAATGATGGGGTGAGGAGGGGCTCTTTGGCTCCCACCAGTCCCCCTGTCTGGTCTA
+
A?ABBFFFBFFFGGGGGFGGGGGGCEEGGGFHGGGGDFHGHHGHGGHHHHGH33BFHGGHHF5GHHFCHHHGGGGGHHHFGGF?GHHHGGHHGG/EGFHHGGHC/EGGGHGHHHFGHHHHHGGHHGGGGGGHHGHHHHHGGHHHGGGGGGGHHHHHHGHFFHCGGGHHHHHHHHHHHGHHGAFFGGGGEFFGGGGGGGGGGGGFGBFFFFFFFFFFCAEFFFFFFFFFFFFFFFFFFFFFFFFFFFBBBFF
@M05620:37:000000000-D9766:1:1101:15736:6409 1:N:0:8
ACCACACCTTCTACAATGAGCTGCGTGTGGCTCCCGCGGAGCACCCCGTGCTGCTGACCGACGCCCCCCTGAACCCCAAGGCCAACCGCGAGAAGATGACCCAGGTGAGTGGCCCGCTACCTCTTCTGGTGGCCGCCTCCCTCCTTCCTGGCCTCCCGGAGCTGCGCCCTTTCTCACTGGTTCTCTCTTCTGCCGTTTTCCGTAGGACTCTCTTCTCTGACCTGAGTCTCCTTTGGAACTCTGCAGGTTCT
+
ABAABAAAFFFFFGGAFGGGG5GCGEGGGGGHFFGG2AEA0E1FHGGGEEGF5GHHHHHGEG/EFGGGGGGG3BGGGGDHFHHH/FGGGGG@/DG1?FGHHHHH.GGDGFDFGHHGGGGGHHHHHGHHCGB.CGCGGDGGGGGGGGGGGBFGGGGGGFFFCFFFFAFFFFFFFFFFFFFFFFFFFFFFFFFFFFFDFFFFFFFFD?FFFFFFFFFFFFFFFFFEFBFFFFFFFFF//BBBBFFFFFFFFFF
@M05620:37:000000000-D9766:1:1101:25290:6411 1:N:0:8
GAGGCTGCTTTGGAAGAAACTCATAGATTACTGCAACAGTTCCCCCTGGACCTGGAAAAGTTTCTTGCCTGGCTTACAGAAGCTGAAACAACTGCCAATGGCTGATGAAACAATGGCAAGTAAGTAAGGCATTTCAGATTTAGCCATCTTGTGGATCCAATTGAACAATTCTCAGCATTTATACTTGTCACTGACAAGCCAGGGACAAAAGATCGGCAGAGCACACGTCTGAACTCCAGTCACATTCATCG
+
CCCCCCFCFFFFGGGGGGGGGGHHGHGHHHHGHHGHHHHGHHHHHGGGHHHHHHHGHHHHHHHHHHHHHHHHHHHGHHHHHHHHHGHHHHHHHHHHHHHHB2B113BDB@F31BFFGHHGHHHHH4FGGHEGHHHFH4BG44BBE?FHHH3DFBH2BBGHHHHGHGHHBGH2F>DHHHHH111?F1??=?DHH1GFEHHGHHHGFGGHH.CEH0<C-A@FHHHGH.:;CHG0FGGGFBFFFGGGGG000=:
@M05620:37:000000000-D9766:1:1101:23008:6447 1:N:0:8
AGTGCCAGCTCTCAATCGCACAGGGGACCCAGGGCCTGGCCCCTCCATCCAGAAAACCTATGACCTCACCCGCTACCTGGAGCACCAACTCCGCAGCTTGGCTGGGACCTATGTGAGTATCCAGCGTAGGAATCTGGGAGTTGGGGAGGAGTGAGGAGTTGGGGAAAGACAGTCCTAACCGTGGAGGGTTCTGGTAAATGATGGGGTGAGGAGGGGCTCTTTGGCTCCCACCAGTCCCCCTGTCTGGTCTA
+
AABBBFFFBFFFGGGGGFFGGEB4BA2EFGEGFEEG2BBFGHFHGGHHH1AF3GA2BEHHFD5GHFHHHHHEG@EFHEGFGGGGGHHHG3FGGFEE@BGHDGHGAEGHGHHHHHHHHHHHHHHHHGGGGGHHHGHHHHGGGHHHGGGGGGGHHHHHHGHHHHGGGGHHHHHHHHHHHHHHGDEGGGGG;;FFGGFGEGGGGGGGGGFFFFFFFFFFFFFFFFFFFFFEFFFFFFFFFFFDFEFFFBBFBBB
@M05620:37:000000000-D9766:1:1101:22399:6521 1:N:0:8
ACCACACCTTCTACAATGAGCTGCGTGTGGCTCCCGAGGAGCACCCCGTGCTGCTGACCGAGGCCCCCCTGAACCCCAAGGCCAACCGCGAGAAGATGACCCAGGTGAGTGGCCCGCTACCTCTTCTGGTGGCCGCCTCCCTCCTTCCTGGCCTCCCGGAGCTGCGCCCTTTCTCACTGGTTCTCTCTTCTGCCGTTTTCCGTAGGACTCTCTTCTCTGACCTGAGTCTCCTTTGGAACTCTGCAGGTTCT
+
CCCCCCCCFFFFGGGGGGGGGGHGGGGFEGHHHGGGGGGGGHHHHGGGGGGGHHHHHHHGGGGGGGGGGGGHGHHGGGGHGHHHHGGGGGGGGGHHHHHHHHHHGHHHHHHGGHHGGGGCHHH0DHHHDHHG.CFDGEACEHHGHGGFGG/CFGAEG.A?FGGGGGFADCFBFFFFFFBFFFFFFFFFFFFFFFFFFFFFFFFFFFFFFFFFFFFFFFFFFFFFFFFFFFFFFFFFFFFFFFFFFFFFFFF
@M05620:37:000000000-D9766:1:1101:24008:6524 1:N:0:8
ACCACACCTTCTACAATGAGCTGCGTGTGGCTCCCGAGGAGCACCCCGTGCTGCTGACCGAGGCCCCCCTGAACCCCAAGGCCAACCGCGAGAAGATGACCCAGGTGAGTGGCCCGCTACCTCTTCTGGTGGCCGCCTCCCTCCTTCCTGGCCTCCCGGAGCTGCGCCCTTTCTCACTGGTTCTCTCTTCTGCCGTTTTCCGTAGGACTCTCTTCTCTGACCTGAGTCTCCTTTGGAACTCTGCAGGTTCT
+
BBBBBBBBFFFFGGGFGGGFGGHFGGGEFFHHHGGGGGGGGHHHHGGGGFGGHHHHHHHGGGGGGGGGGGGGFHHGGGGHGHHHHGGGGGGGFGHHHHHHHHHHGHH<GGHGGHHGGGGGHHHHHHHHGHHGGHGGGGGHGHHGHGGGGGGGGGGGGGG?BFGGGGFFFFFFFFFFFFFFFFFFFFFFFFFFFFFFFFFFFFFFFFEFFFFFFFFFFFFFFFFF/BFFFFFFFFFFFFFFFFFFBFFFBFF
@M05620:37:000000000-D9766:1:1101:11708:6526 1:N:0:8
GAGGCTGCTTTGGAAGAAACTCATAGATTACTGCAACAGTTCCCCCTGGACCTGGAAAAGTTTCTTGCCTGGCTTACAGAAGCTGAAACAACTGCCACTGGCTGATGAACCACTGGCAAGTAAGTCCGGCATTACCGCTTTAGCACTCTTGTAGATCCCATTGAACAATTCTCAGCATTTCTCCTTGTCCCTGACAAGCAAGGGACAAAAGCTCGGAAGAGCCCACGTCTGAACTCCAGTCACATTACTCG
+
ABCCBBFBFFFFGGGGGGGGGGHHHHHHHHHHHHHHGHGDGHHHHGGGHHHHHHHGHHHHHHHHHHHHHHHHHHHHHHHHHHHHHGHHHHHHHHHH33FG2F?1BBB@331B?F3FCGFF3BD4BBFE/E/<333B/>CDC33D3D22>>222D2>@22@2221?GH0F=FF1FFHHFHF111>G1=>1>GGG0>1GGH//<..<<<././.00.-.::C./.:.;9../;C;BCB0;9CFBFGF0000;.
@M05620:37:000000000-D9766:1:1101:8846:6532 1:N:0:8
ACCACACCTTCTACAATGAGCTGCGTGTGGCTCCCGAGGAGCACCCCGTGCTGCTGACCGAGGCCCCCCTGAACCCCAAGGCCAACCGCGAGAAGATGACCCAGGTGAGTGGCCCGCTACCTCTTCTGGTGGCCGCCTCCCTCCTTCCTGGCCTCCCGGAGCTGCGCCCTTTCTCACTGGTTCTCTCTTCTGCCGTTTTCCGTAGGACTCTCTTCTCTGACCTGCGTCTCCTTTGGAACTCTGCAGGTCTA
+
BBBBBBBAFFFFGGGGGGFGGGHHGGGEGGHHHGGGGGG?EHHHHGGGGGGGHHHHHHHGGGGGGGGGGGGHHHHGGGGHGHHHHGGGGG/DCDHHFFGHHHHHGHHFHHHGGHHGGGGGHHHGHHHHHHHGHHGGGEDHGGHGHGGGGGGGGGGFGGA:@GGGGGFFFFFFFFFFFFFFFFFFFFFFFFFFFFFFFFFFFFFFFFFFFFFFFFFFFFFFFFFF.-DFFFFFFFEEFFFFFFFFFFFF///
@M05620:37:000000000-D9766:1:1101:23012:6533 1:N:0:8
GGTCTGCTTTGTAAGACCCTCATAGATTACTGCCCCAGTGCCCCCTGGACCTGTAAACGTTTCTTGCCTGGCTTACAGAAGCTGACACACCTGCCACTGGCTGATGAACCACTGGCAAGTCCGTCCGGCATTTCCGCTTTCGCCCTCTTGTGGATCCCATTGCCCAATTCTCCGCATTTGTCCTTGTCCCTGACAAGCCAGGGACAAAAGATCGGCCGAGCCCACGTCTGAACTCCAGTCCCATTACTCGA
+
1>>>>1DFFF1BBFBGG1ABGGHGH1DFBGFGGCHGCGH1ABGGGGEG0FGG01DDFHEGHHH2BDFG1BGGBGHHHGF1BF1BGEGHHBEEGHHHHHHHHGAGH1BG1FHEGHGHBC/B11?FHGEEE?BGGGFECCGFFGC?E@FGHHHHAGFGGHB?FHHBCGGHHD1G1>.CCEHHH0=GDFH<GGFF/CC;GHGBG..CEC.CAF.;CE?-9A@@--;:E@EFFFBBFB9/;FFF/BFFB9FFFF-
@M05620:37:000000000-D9766:1:1101:20412:6533 1:N:0:8
ACCACACCTTCTACAATGAGCTGCGTGTGGCTCCCGAGGAGCACCCCGTGCTGCTGACCGAGGCCCCCCTGAACCCCAAGGCCAACCGCGAGAAGATGACCCAGGTGAGTGGCCCGCTACCTCTTCTGGTGGTCGCTTCCTTCCTTCCTGGCCTCCCTGCGCTGCTTCCTTTCTCACTTGTTCTCTCTTCTGCCGCGTTCCGTAGGACTCTCTTCTCTGACCTGCGTCTCCTTTTGAACTCTTCCGGGTCT
+
BBAAAABBFFFFGGGGFGAEGFHGGEEA4AGH3FGEDEGEDHHHHGGGDEGGGHGFGHHGGGCGGDGGGGFFHGHGGGGHCEHHHGG/CGBCCGHGFHF1<<?G/?F10?F//?G----->D0<D0=0<0/..<-@.::/00;/:0CGH0/C.0C.9/9.;A9-.00;/0000;B000//;B/FFFB;9/9///---;99B?B...//;BFFF/B9BFFB//;..-;@D.///9//./;//9///.--9-.
@M05620:37:000000000-D9766:1:1101:7717:6544 1:N:0:8
ACCACACCTTCTACAATGAGCTGCGTGTGGCTCCCGAGGAGCACCCCGTGCTGCTGACCGAGGCCCCCCTGAACCCCAAGGCCAACCGCGAGAAGATGAACCCAGTGCGTGGCCCGCCACCTCTTCCGGTGGCCGCCTCCCTCCCTCCCGGCCTCCCCGGGCCGCGCCCTTTCTCCCTGGTTCTCTCTTCTGCCCTTTTCCGTAGGACTCTCTTCTCCGAACCGCGTCTCCTTTGGAACTCTGCAGGTTCT
+
ABAABBABFFFFGGGFGGFDGFHHGEGGHGHHHGGGGGGGGHHHHGGGGFGGFGHHHHHGGGGGGGGGGGGHHHHGGGGHGHHHGGGGGGGGGGHHGHH2?G//??C1/??CCHH----.=..0=00<<-;A:G--;..;9//C.;/C.C@9D..CE.;-----99-@F;FFBB///./;;F/9//9/;/9BBF.9;FF/F.;..;9/9//9/;////.;.;-9--9-..;9FF/;/B/99/9///;ABBB
@M05620:37:000000000-D9766:1:1101:21391:6564 1:N:0:8
ACCACCCCTTCTACAATGAGCTGCGTGTGGCTCCCGAGGAGCACCCCGTGCTGCTGACCGAGGCCCCCCTGAACCCCAAGGCCAACCGCGAGAAGATGACCCAGGTGAGTGGCCCGCTACCTCTTCTGGTGGCCGCCTCCCTCCTTCCTGGCCTCCCGGAGCTGCGCCCTTTCTCACTGGTTCTCTCTTCTGCCGTTTTCCGTAGGACTCTCTTCTCTGACCTGAGTCTCCTTTGGAACTCTGCAGGTTCT
+
AAAAA1>AAFFFBGGFDGFBFFGFCEEGC?GHHGGE/EE//GHHHGEG//EF1FGGHFHEEE/EEE/EGGGBGHEGGGGHGHHEAFGGGGGGGGHHBFHHHHHHAGHHHDHGGHHGGGGGFHHHHHGFGHFCHCCGGCGHGHHFFFGGGGGGFGGGGGGG@?AFG@@F@@FFFFFFFFFFFFFFFFFFFFFFFF@FFFFFFFFFBBFFFFFFFFFFFFFFFFFFFFFFFFFFFFFFFFFFFFFFFFFAFFF
@M05620:37:000000000-D9766:1:1101:21606:6579 1:N:0:8
AGTGCCAGCTCTCAATCGCACAGGGGACCCAGGGCCTGGCCCCTCCATCCAGAAAACCTATGACCTCACCCGCTACCTGGAGCACCAACTCCGCAGCTTGGCTGGGACCTATGTGAGTATCCAGCGTAGGAATCTGGGAGTTGGGGAGGAGTGAGGAGTTGGGGAAAGACAGTCCTAACCGTGGAGGGTTCTGGTAAATGATGGGGTGAGGAGGGGCTCTTTGGCTCCCACCAGTCCCCCTGTCTGGTCTA
+
BBAAAFDFBFFFGGGFGGGGGGHHGGGGGGHHGGGGGGHHFHGHGGFHHHFGFFHHHGHHGHHHHHHHHHHGGCEGHHHHFFHHHHHHGHHHGGGGGHHHGHHGG?GHGHHHHHHHHHHHHHHHHGGGGGHHHHHHGGFFGHHHGGFDGGFHHHHHHGHHHHGGFGHGHHHHHHHHHHHHGGGGGGGGFGGGGGGGGGGGGGGGGGFFFFFFFFFFFFFFFFFFFFFFFFFFFFFFFFFFFFFFFFFFFFB
@M05620:37:000000000-D9766:1:1101:17112:6583 1:N:0:8
GAGGCTGCTTTGGAAGAAACTCATAGATTACTGCAACAGTTCCCCCTGGACCTGGAAAAGTTTCTTGCCTGGCTTACAGAAGCTGAAACAACTGCCCATGGCTGTTGAACCCATGGCAAGTCAGTACGGCATTTCCGCTTTCGACCTATTGTGGCTCCCATTGCACACTTCTCAGCATTTGTCCTTGAACCTGACAAGCCAGGGACAAAAGATCGGAAGAGACCACGTCTGAACTCCAGTACCATTCCTCG
+
>A3AAACAFFFFGGGGAFGGDFFGEGHHHFHHGHDFHHG5FGHHHGCGHHHBGAGFHGGGGHHHFFEHHHHHFGEGHHHFHFHFFFHFHHHHGGHHHGGG?GHE13BFG3?>?CFH0ECF33BF?4BE//><34BFEFD/FF///>C1GHG2@??FGGCHGH1?FGHAFHHHF1>GFHH11>1>G1>1>0<<G</<DGHGGFHG.EECGFCEHH.::.;.9/:E/.9;E/ABBFGGF/C000BFG0;;/B;
@M05620:37:000000000-D9766:1:1101:19254:6604 1:N:0:8
ACCACACCTTCTACAATGAGCTGCGTGTGGCTCCCGAGGAGCACCCCGTGCTGCTGACCGATGCCCCCCTGAACCCCAAGGCCAACCGCGAGAAGATGACCCAGGTGAGTGGCCCGCTACCTCTTCTGGTGGCCGCCTCCCTCCTTCCTGGCCTCCCGGAGCTGCGCCCTTTCTCACTGGTTCTCTCTTCTGCCGTTTTCCGTAGGACTCTCTTCTCTGACCTGAGTCTCCTTTGGAACTCTGCAGGTTCT
+
DDDDDDDDFFFFGGGGGGGGGGHHGGGFEGHHHGGGGGGGGHHHHGGGGGGGHHGHHHHGGEEGHHGGGGGHHHHGGGGHGHHHHGGGGGGGCDHFBGHHHHFHGHHFHHHFGFHCCCCDHHHHGHHFFHC.G<@D@CEHEHHGHHHHGFGGGFGGGGA--@GEFAGGFFFFFFFFFFFEFFFFFFFFFFFFFFDDFFFFFAF.:.0BBFFFFFFFFFFBFFFF/BFFFFFFEFFBFBFFFFBFBF..;BB
@M05620:37:000000000-D9766:1:1101:21539:6606 1:N:0:8
ACCACACCTTCTACAATGAGCTGCGTGTGGCTCCCGAGGAGCACCCCGTGCTGCTGACCGAGGCCCCCCTGAACCCCAAGGCCAACCGCGAGAAGATGACCCAGGTGAGTGGCCCGCTACCTCTTCTGGTGGCCGCCTCCCTCCTTCCTGGCCTCCCGGAGCTGCGCCCTTTCTCACTGGTTCTCTCTTCTGCCGTTTTCCGTAGGACTCTCTTCTCTGACCTGAGTCTCCTTTGGAACTCTGCAGGTTCT
+
ABBBBAABFFFFFGG45GGGGGFBGEEGH2GHGGGGGEECGHHHHGGGEFGGHFGHHHHGGGGGGGGGGGGHHHHGGGGHGHHHHGGGGGGGGGHHHHHHHHHHGHHHHHHGGHHGGGGGHHHHHHHHHHHGHHGGGGDHGHHGHGGGGGGFGGGGGGGGGGGGGGBFBBFFFFFFFFFFFFFFFFFFFFFFFFBFFFFFFFFFFFFFFFFFFFFFFFFFFFFFFFFFFFFFFFFFFFFFFFFFFFFFFFF
@M05620:37:000000000-D9766:1:1101:22809:6609 1:N:0:8
AGTGCCAGCTCTCAATCGCACAGGGGACCCAGGGCCTGGCCCCTCCATCCAGAAAACCTATGACCTCACCCGCTACCTGGAGCACCAACTCCGCAGCTTGGCTGGGACCTATGTGAGTATCCAGCGTAGGAATCTGGGAGTTGGGGAGGAGTGAGGAGTTGGGGAAAGACAGTCCTAACCGTGGAGGGTTCTGGTAAATGATGGGGTGAGGAGGGGCTCTTTGGCTCCCACCAGTCCCCCTGTCTGGTCTA
+
AA>AAFFFBFFFGGGGGCGAEGFFDGGGEGHHFGGGFFGCAGGFGGFHHHHHFFFHHGHHHHFHHHGHHFHGGEEEHHHHGGHAEHHHGFHHGGGG@FGGGGHGGGHHGEGHH3FHHHHHHHHHHGGGGGHHHHHHHGCFCGHHGGEGGGAFG00C<EGHHGCGGGHGHHFHHHHHHHHHGGGGGGGG9FFGGFCFGGGGGGGGGGFFFFFFFF-@BAFFFFFFFFFFFFFFFFFFFFFFFFFFFF/;BFB
@M05620:37:000000000-D9766:1:1101:14894:6664 1:N:0:8
AGTGCCAGCTCTCAATCGCACAGGGGACCCAGGGCCTGGCCCCTCCATCCAGAAAACCTATGACCTCACCCGCTACCTGGAGCACCAACTCCGCAGCTTGGCTGGGACCTATGTGAGTATCCAGCGTAGGAATCTGGGAGTTGGGGAGGAGTGAGGAGTTGGGGAAAGACAGTCCTAACCGTGGAGGGTTCTGGTAAATGATGGGGTGAGGAGGGGCTCTTTGGCTCCCACCAGTCCCCCTGTCTGGTCTA
+
>A>>>FFBAFFFG4FGGGC2ECHCG2EAABGFAAEE2FGH2GEGGGFGHGHH3GHHHGH3FG5GHGHHHHFEE>>EHHHHBGGHHH1?EGGHDGEEEFGHGHFGGGHFEHHGHHBDGGHHHHFHH@FGGGHHHHHHHEFGGGHHGCEGGGCFGFHH0EHBFGCDAAGH/CGHHHHFFCHHGGGGDEGGGGGFGG;CFFFGFGGGGGFBFFFFFF;BBBFFFFFF/BFEFFFFFFFFFFFFBFFFFFFFFF/
@M05620:37:000000000-D9766:1:1101:11459:6676 1:N:0:8
AGCGCCAGCTCTCAATCGCACAGGGGACCCAGGGCCTGGCCCCTCCATCCAGAAAACCTATGACCTCACCCGCTACCTGGAGCACCAACTCCGCAGCTTGGCTGGGACCTATGTGAGTATCCAGCGTAGGAATCTGGGAGTTGGGGAGGAGTGAGGAGTTGGGGAAAGACAGTCCTAACCGTGGAGGGTTCTGGTAAATGATGGGGTGAGGAGGGGCTCTTTGGCTCCCACCAGTCCCCCTGTCTGGTCTA
+
AB3AABBBBFFFGGGGGGGEGGHEFGGGGGHHGGGGGGHHHHGHGGHHHHHHHGHHHGHHHHHHHHHHHHHGGGGGHHHHHHHHHHHHGHHHGGGGGHHHGHHGGGHHGHHHHHHHHHHHHHGHHGGGGGGHFHHHHGHGGHHHGGGGGGGHHHHHHGHHHHGGGGHGGHHHHHHHGGGGGGGGGFGGDGGGGGCBFGFGEFGFFFFFFFFFFFFFFFFFFFFFFFFFFFFFFFFFFFFFFFFFFFFFFF9
@M05620:37:000000000-D9766:1:1101:10277:6683 1:N:0:8
ACCACACCTTCTACAATGAGCTGCGTGTGGCTCCCGAGGAGCACCCCGTGCTGCTGACCGAGGCCCCCCTGAACCCCAAGGCCAACCGCGAGAAGATGACCCAGGTGAGTGGCCCGCTACCTCTTCTGGTGGCCGCCTCCCTCCTTCCTGGCCTCCCGGAGCTGCGCCCTTTCTCACTGGTTCTCTCTTCTGCCGTTTTCCGTAGGACTCTCTTCTCTGACCTGAGTCTCCTTTGGAACTCTGCAGGTTCT
+
BCABCBBCFFFFGFGGFGGGGGHHGFGEGEHHHGGGGGGGGHHHHGGGEEGGHFHHGHHGFGGGGGGGGGGHHHGGGGGHGHHGHGGGGGGGGGHHHHHHHHHHFHFGHHHEFHG@CFCGFFHHHGHHFGHDFCCCDDGHGHHAHFGBGGGGFFGGGGA--?FFFFFFFFFFFFFFFFFFFFFFFFFFFFFFFFFFFFFFFFFFFFFFFFFFFFBBFFFFFFFF9BFFFFFFFFFFFFFFFFFFFFFFFFF
@M05620:37:000000000-D9766:1:1101:14890:6684 1:N:0:8
AGTGCCAGCTCTCAATCGCACAGGGGACCCAGGGCCTGGCCCCTCCATCCCGAAAACCTATGACCTCACCCGCTACCTGGAGCACCAACTCCGCAGCTTGGCTGGGACCTATGTGAGTATCCAGCGTAGGAATCTGGGAGTTGGGGAGGAGTGAGGAGTTGGGGAAAGACAGTCCTAACCGTGGAGGGTTCTGGTAAATGATGGGGTGAGGAGGGGCTCTTTGGCTCCCACCAGTCCCCCTGTCTGGTCTA
+
>>AABFFB?FFFGGGGGGGFGCFEGGGEAE2FFEEGAFHHAGFGGGHHHH1E1AAFGGH3GHEHGHH3GHHFFEEGHHHFHHHGHHHGGGHHGGE/EHHHGHGEFGHHGHGHHHGHGHHHHHEFGGGDCGHFHHHHGHHGGGHFGGGGGGGHFHHHFGHFHHGCFGHGHHFHHGGEFGGGGGE?AEGGCAGGGGFEBFGGFFFFFFFFFFFFFFC;=DFFFFFF/BFFFFFFFFFFFFFFFFFFFFFFFF/
@M05620:37:000000000-D9766:1:1101:11474:6685 1:N:0:8
AGTGCCAGCTCTCAATCGCACAGGGGACCCAGGGCCTGGCCCCTCCATCCAGAAAACCTATGACCTCACCCGCTACCTGGAGCACCAACTCCGCAGCTTGGCTGGGACCTATGTGAGTATCCAGCGTAGGAATCTGGGAGTTGGGGAGGAGTGAGGAGTTGGGGAAAGACAGTCCTAACCGTGGAGGGTTCTGGTAAATGATGGGGTGAGGAGGGGCTCTTTGGCTCCCACCAGTCCCCCTGTCTGGTCTA
+
AB>AAFFFCFFFGGGGGGGGGGHHGGGEGGHHGGGGGGHHHHGHGGHHHHHHHHHHHGHHHGGHHHHHHHHGGEEEHHHHHHHHHHFEFHHHGGGGGHHHGHHGGEHHGHHHHHHHHHHHHHHHHGGACFHBGHHHHFCFGHFHGGGGGDEHHGHHGGHHHHGGEDHHBGGFHHHHHGHHGGGGFGGGGGGGGGFFFFFGGGGGGGFFFFFFFFFFFFFFFFFFFFFFFFFFFFFFFFFFFFFFFFFFFF/
@M05620:37:000000000-D9766:1:1101:9468:6704 1:N:0:8
AGTGCCAGCTCTCAATCGCACAGGGGACCCAGGGCCTGGCCCCTCCATCCAGAAAACCTATGACCTCACCCGCTACCTGGAGCACCAACTCCGCAGCTTGGCTGGGACCTATGTGAGTATCCAGCGTAGGAATCTGGGAGTTGGGGAGGAGTGAGGAGTTGGGGAAAGACAGTCCTAACCGTGGAGGGTTCTGGTAAATGATGGGGTGAGGAGGGGCTCTTTGGCTCCCACCAGTCCCCCTGTCTGGTCTA
+
BB>ABFFFBFFFGGGGDFFAE?F4FGEGGFHH2FGDFGHGHHGHGGHHHHHHHHHHHGHHHHHHHHHHHHHGE/EGHHHHBFGFGHHEGHHHEGEGGFHGGHHFEGHHGHHHHHHHHHHHHHHHHGGGGGHHHHHHHHHGGHHHGGGGGGGHHHHGHGHHHHGCEGEGHHGHHH0GHHHF-.=-.CF@EFFBFB;;FF0909FGG.;BAF?/DFBB=;EFF/F/FBFFFFFFFAFFFFFF=:B9BFBF://
@M05620:37:000000000-D9766:1:1101:14576:6715 1:N:0:8
ACCACACCTTCTACAATGAGCTGCGTGTGGCTCCCGAGGAGCACCCCGTGCTGCTGACCGAGGCCCCCCTGAACCCCAAGGCCAACCGCGAGAAGATGACCAAGGTGAGTGGCCCGCTACCTCTTCTGGTGGCCGCCTCCCTCCTTCCTGGCCTCCCGGAGCTGCGCCCTTTCTCACTGGTTCTCTCTTCTGCCGTTTTCCGTAGGACTCTCTTCTCTGACCTGAGTCTCCTTTGGAACTCTGCAGGTTCT
+
CCCCCCCCFFFFGGGGGGGGGGHHGEGFHGHHHGGGGGGGGHHHHEFGEGGGHHHHHHHGGGGGGGGGGGGHHHHGGGGHGHHHHGGGGGGGGGGHHHGHHHEGFHHHHGFGGHHGGGGGHHHHHHHHGHFGHHGGGGGHGHHGHGGGGGGGGGGGGDGGGGGFGGFFFFFFFFFFFFFFFFFFFFFFFFFFFFFFFFFFFFFFDDFFFFFFFFFFFFFEFFFFBFFFFFFFFFFFFFFFFFFFFFFFFFF
@M05620:37:000000000-D9766:1:1101:16521:6735 1:N:0:8
AGTGCCAGCTCTCAATCGCACAGGGGACCCAGGGCCTGGCCCCTCCATCCAGAAAACCTATGACCTCACCCGCTACCTGGAGCACCAACTCCGCAGCTTGGCTGGGACCTATGTGAGTATCCAGCGTAGGAATCTGGGAGTTGGGGAGGAGTGAGGAGTTGGGGAAAGACAGTCCTAACCGTGGAGGGTTCTGGTAAATGATGGGGTGAGGAGGGGCTCTTTGGCTCCCACCAGTCCCCCTGTCTGGTCTA
+
AAABBFFFAFFFFGGGGGFCEGHGFCEGGGHHFEGGGGHHHHGHGGHGHHHHHHHGGGHGHHHHHHHHHHHGGEGGHGHHFGHHHHHAEHGHGGGGGHHHGHHGGGHHGHHHHHGHHHHHHHGHHGGFGGHHHHHHHHHGGHFHGGGGGGGHHHHHHGHHHHGGGGHHHHGHHHHHHHHHGGGGGGGGEGGGGGCFGGGGGGGGGGFFFFFFFFFFFFFFFFFFFFFFFFFFEFFFFFFFFFFFFFFFFFF
@M05620:37:000000000-D9766:1:1101:26227:6767 1:N:0:8
AGTTCCAGCTCTCCATAGCACAGGGTACCAAGGGCATGGCCCCTCCATCCAGACAACCTATGACCTCACCCGCCACCTTGGGCACCCCCTCCGCAGTTTGGCTGGGACCTATGTGAGTATCCAGCGTAGGAATCTGGGCGTTGGGGCGGAGTGCGGCGTTGGGGAAAGCCCGTCCTAACCGTGGCGGGTTCTGGTAAATGATGGGGTGAGGCGGGGCTCTTTGGCTCCCACCAGTCCCCCTGTCTGGTCTA
+
>>1>>B31CCCFF111ABA1B1BAFA0BB3BFAAA0BBBFEGAFFFADFABBF/F0ABFG11ADBDB1BFGAE/>BGH1B1?BBEF?/>>E/>?/E/>2B/BGEEGBGEF1FFFG2BF2FGHF1FCG/>E@1@GHFE0/>C@C0C?.A?-;;:0;C-;A@GGGG...-/:-;@FFBF9BF@BF@-;@-;AAFFFFBBFFF/FFFFFB@-;--9@@@@<EBFFBFFBFFFBFBAFFEFFFF@FFFFFFFFF/
@M05620:37:000000000-D9766:1:1101:19881:6790 1:N:0:8
AGTGCCAGCTCTCAATCGCACAGGGGACCCAGGGCCTGGCCCCTCCATCCAGAAAACCTATGACCTCACCCGCTACCTGGAGCACCAACTCCGCAGCTTGGCTGGGACCTATGTGAGTATCCAGCGTAGGAATCTGGGAGTTGGGGAGGAGTGAGGAGTTGGGGAAAGACAGTCCTAACCGTGGAGGGTTCTGGTAAATGATGGGGTGAGGAGGGGCTCTTTGGCTCCCACCAGTCCCCCTGTCTGGCCTA
+
AABBCFFFCFFFGGGGGFFGGGGGDGEA2AB2F2AEFAFG2GE1EEGFFE3F3FHHHEBHB355AD3B?FGEGEEEF3FB2BF1BF1FEEGFDE/EE3FFEFB//<?FEHBFHH3GGDFGHHHGGG?EGFGHHHHHGGEG<FGGCGEC@DGHHHHGHGHHGHGGGGHGHHGH:CGGHHHHA;CDDGDA:AGGGGCFGGEFFBFGGGFFAFFBDFFFF;?FFFFFFFFEFFFDE?BFB9EDDEFFFBF/;/:
@M05620:37:000000000-D9766:1:1101:26224:6792 1:N:0:8
AGTGCCAGCTCTCAATCGCACAGGGGACCCAGGGCCTGGCCCCTCCATCCAGAAAACCTATGACCTCCCCCGCTACCTGGAGCACCAACTCCGCAGCTTGGCTGGGACCTATGTTAGTATCCAGCGTAGGAATCGGGGAGTTGGGGAGGAGTGAGGAGTTGGTGAAAGACAGCTCTAACCTTGGAGGGTCCTGGGAAATGATTTGGTGAGGAGGGGCTCTTTGGCTCCCACCATGCCACCTGTCTGGTCTA
+
>3AAABDFAFFFFGGGGAFFECBFBAAEEE2FE2BE2BBB2BE1EFG55B3B3B3BBEC3B35DGGF1BE1EEFEEHGG?BBG?B?GEF3BBE?//<333/B3/?/0B?FG3B33?3FHHHHHHH/?<>/11??0//<<->0F1-<C-@E./.;0.:E/:0C..;0:09///.0/;;B090C0/C/9;E/9CF/.9B.9/;///;99.;..:9.--99AFFFF/B//..9FFFF//B/;:./;9BFF9:/;
@M05620:37:000000000-D9766:1:1101:9825:6793 1:N:0:8
AGTGCCAGCTCTCCATCGCACAGGGGACCCAGGGCCTGGCCCCTCCATCCAGAAAACCTATGACCTCACCCGCTACCTGGAGCACCCCCTCCGCAGCTTGGCTGGGACCTATGTGAGTATCCAGCGTAGGAATCTGGGAGTTGGGGAGGAGTGCGGAGTTGGGGAAAGACAGTCCTAACCGTGGAGGGTTCTGGTAAATGATGGGGTGAGGAGGGGCTCTTTGGCTCCCACCAGTCCCCTGTCGGGTCTAT
+
>A>1>BF1>FFFG1FGFEE1E0GCF0AAAABGA0BB/BGHCHGHGGHBGFHHBGBBFEHFFFDHH1BGHHHEE/>>GHGG>BFHHHE/>EG?>E?@<FBFEHHGGGHHGHHHHHHFGGHHHHFHHGF/CGD1FGHFFG0FFGGFCC.-A.=CG0<C-C.CGHGGC..:/;/CFGGGFFGGGGGG?AEG9FFFFFFFFFFFFFFFFFF@EFFFFF@?@@FFFFFFFFFEFFFF?FFFFFF-9/;-@@---/9
@M05620:37:000000000-D9766:1:1101:5091:6802 1:N:0:8
AGTGCCAGCTCTCCATCGCACAGGGGACCCAGGGCCTGGCCCCTCCATCCAGAAAACCTATGACCTCACCCGCTACCTGGAGCACCCACTCCGCAGCGTGGCTGTTGGCGAGGTGAGTATCCATCGGGGGAGTCTGTGCTTTGGGTAGGGGTGTGGGGTTGGTGAAAGACAGTCCTAACCGTGTATGGTTCTGGTAAATCATGGTGTGAGGAGTGTCTCTTGGGCTCCCACCAGTCCCCCTGTCGTTTCTA
+
>3>3>DFCAFFFGFGFBEE2A2BCF2AAAABG2ABBAFGHGHGHGGHHHFGHFFHBFEHHGGFHH5BGHHH>E>>EGHFG2BF?GHE1?FG0>E?@>/?/>/0??B1/1/</>//@@12@F1111///<---<<0D0000000/..0;:.=.--...9.9-9:C009C/./;9//;9/..;;.../;B/;B///9;B/;//;////;./;F/.../;BF/F//:;B.9.9.A.AB///:;-./;.;.;/;;
@M05620:37:000000000-D9766:1:1101:24699:6810 1:N:0:8
AGTGCCAGCTCTCAATCGCACAGGGGACCCAGGGCCTGGCCCCTCCATCCAGAAAACCTATGACCTCACCCGCTACCTGGAGCACCAACTCCGCAGCTTGGCTGGGACCGATGTGAGTATCCAGCGGAGGAATGTGGGAGTTGGGGAGGAGTGAGGAGTGGGGGAAAGACAGTCCTAACCGTGGAGGGTTCTGGTAAAGGATGGGGGTAGGAGGGGCTCTTTGGCTCCCACCATTCGCCCTTGTAGTTGAC
+
AABBBFFFBFFFGGGGGGGGGAFDFEGGGG2AFEFGFEGHGHGCFGGFGH3F3GBGCFCEGEDGGHG3G?1EFFEGH3GBGFHFGHHHG3BGGG@EEFGH/F3???0F//<BA0@@GHHEFHHFGG///>.011<1>.<<./</ADECG.:;:CGC0:C...;-BFGAF//CBF099FB.-.9;..;-AFFBF/B//;//;:/:..--.;.//.@;-;.///9//;B9EFADF/B//9.;@9.//;/////
@M05620:37:000000000-D9766:1:1101:15634:6814 1:N:0:8
ACCACACCTTCTACAATGAGCTGCGTGTGGCTCCCGAGGAGCACCCCGTGCTGCTGACCGAGGCCCCCCTGAACCCCAAGGCCAACCGCGAGAAGATGACCCAGGTGAGTGGCCCGCTACCTCTTCTGGTGGCCGCCTCCCTCCTTCCTGGCCTCCCGGAGCTGCGCCCTTTCTCACTGGTTCTCTCTTCTGCCGTTTTCCGTAGGACTCTCTTCTCTGACCTGAGTCTCCTTTGGAACTCTGCAGGTTCT
+
CCCCDCCCFFFFGGGGGGGGGGHHGGGEHGHHHGGGGGGGGHHHHGGGFGGGHHHHHHHGGGGGGGGGGGGHHHHGGGGHGHHHHGGGGGGGGGHHHHHHHHAGFHHHHHHGGHHGGGGGHHHHHHHHHHFGGHGGGGFHGHHGHGGGGGGGGGGGGGGGGGGGGGFFFFFFFFHFHHFFFFFFFFFFHHHHHFFFFFFHFFFFDFFFFFFFFHHHFFFFFFFFFFFFFFFFFFFFFFFFFFFFFFFFFFF
@M05620:37:000000000-D9766:1:1101:20490:6826 1:N:0:8
ACCACACCTTCTACAATGAGCTGCGTGTGGCTCCCGAGGAGCACCCCGTGCTGCTGACCGAGGCCCCCCTGAACCCCAAGGCCAACCGCGAGAAGATGAGCCCGGTGACTGGCTCTCTACCTCGTCTGGTTGCCTCCTGGCTCCTTCGTGGTGTGCCGTTGCTGAGTGCTTTCTCCCTCGGTCGCTCTTCTTCGGATTTCCGTCGGTCACTCGTCTCTGCCCTGCGACTCCTTTGGAACTCTGCCGGTTGT
+
BBA?BBBBFFFFGGGFBGEEG5GBE2AA4AGG3FFA2FGCCGGFHGGGEFGGEHFBFHHG?F?EG1EGGEF1G?GGGE/G//GHHG/<BGC</DFF1D111?//A></11<..0>01111>1>.<<G./00.<00<CC//;/0;/00.;::....999...;C00.000;9C0000/;/-.;9--..;9B9/;....;B/;.;.--9..;//.;.;BF///.;AA--;BF////;///;BF////@B-.-.
@M05620:37:000000000-D9766:1:1101:21647:6827 1:N:0:8
AGTGCCAGCTCTCAATCGCACAGGGGACCCAGGGCCTGGCCCCTCCATCCAGAAAACCTATGACCTCACCCGCTACCTGGAGCACCAACTCCGCAGCTTGGCTGGGACCTATGTGAGTATCCAGCGTAGGAATCTGGGAGTTGGGGAGGAGTGAGGAGTTGGGGAAAGACAGTCCTAACCGTGGAGGGTTCTGGTAAATGATGGGGTGAGGAGGGGCTCTTTGGCTCCCACCAGTCCCCCTGTCTGGTCTA
+
BCABAFFFCFFFGGGGGGGGGGHFGGGGGGHHGGGGGGHHHHGHGGHHHGHHHHHHHGHHHFHHHHHHHHHGGEGGHHHHHHHHHHHHGHHHGGGGGHHHGHHGGGHHGHHHHHHHHHHHHHHHHGGGGGHHHHHHHGHGGHHHGGGGGGGHHHHHHGHHHHGGGGHHHHHHHHHHHHHHGGGGGGGGGGGGGGGGGGGGGGGGGGFFFFFFFFFFFFFFFFFFFFFFFFFFFFFFFFFFFFFFFFFFFFF
@M05620:37:000000000-D9766:1:1101:7472:6841 1:N:0:8
ACCACACATTCTACAATGCGCTGCGTGTGGCTCCCGAGGAGCACCCCGTGCTGCTGACCCAGGCCCCCCTGAACCCCAAGGCCAACCGCGCGAAGATGACCCAGGTGCGTGGCCTGCTACCTCTTCTGGTGGCCGCCTCCCTCCTTCCTGGCCTCCCGGGGATGCGCCCTTTCTCACTGGTTCTCTCTTCTGCCGTTTTCCGTAGGACTCTCTTCTCTGACCTGCGTCTCCTTTGGAACTCTGCAGGTTCT
+
AAAAAAB3BBBFFGGGGGBAEAGGGAE22AFFBABA2AAEDHDGGGE0ABBFHHGHHHH2B?EHG>EGGEEGB3?EEFGHGC?GHGG@EE>B@FG/?GFHHHAEFHH1>FDGGH1>>GGHFHHFH0=0GHGDGCD@@DDHGHHGHEHGGGFGGFGGGDG-9-;;FFFF-BFFB9B9BFFFFFFFFBFFFFFFFBDFFFFFFFFFDDBFFFFFFF9BFFFBFFFFFFD-DFFEFFFEFFFEBFFFFFFFFFF
@M05620:37:000000000-D9766:1:1101:19751:6854 1:N:0:8
GAGGCTGCTTTGGAAGAAACTCATAGATTACTGCAACAGTTCCCCCTGGACCTGGAAAAGTTTCTTGCCTGGCTTACAGAAGCTGAAACAACTGCCAATGGCTGATGAAACAATGGCAAGTAAGTAAGGCATTTACGCTTTAGCACTCTTGTGGATCCAATTGAACAATTCTCAGCATTTGTACTTGTAACTGACAAGCCAGGGACAAAAGATCGGAAGAGAACACGTCTGAACTCCAGTCACATTACTCG
+
AAAA>AFBCFFDGBBB4GBGGGHHHHDGGFFFGG4DFGFGHGGHHGFFEFBFHHGB332BBFHFHHHBFGFHHHHBBBGGHHGGGB3GBGFGHHHGCGFGF?F1BBBF@FFFFF33BFB??BB444D4BBFGFH4F//?FE3B3D2BFGHBF2/B2BBDF@G2@FCGC2D@GB@GG?FHF1F1@FFGH<1?@11><1>GFF0..<EFH/C<A0DGE:C.:;/;;//C.:;CFFFFG0C9C0;;9C;CBBF9
@M05620:37:000000000-D9766:1:1101:20736:6856 1:N:0:8
AGTGCCAGCTCTCAATCGCACAGGGGACCCAGGGCCCGGCTCCTCCATCCAGAAAACCTATGACCTCACCCGCTACCTGGAGCATCAACTCCGCAGCTTGGCTGCGACCTATGTGAGTATCCAGCGTACGCATCTGGGGGTTGGGGGGGAGTGAGGAGTTGGCAAAAGACAGTCCTAACCGCGGAGGGTTCTGGTAAATGATGGGGTGAGGAAGGGCTCTTTGGCTCCAACCAGTCCCCCTATCTGGACTA
+
>>AAAFF11BBFGFFGGGAEEEGHGEG00B00B0EG/AEE/BF1FHG1AG1G1BAGFGB1GB2DBGH1F00EEEEFH1GGHFH?1BGHH2BGE//>EGFH/01///><<CGFB@F2F12>F2@GF?<<////?/=GHF----A-A----9;BFFEA/:-BFF//;--/AB/9//9;F/9:--;--------/99F//;/BFF//:9A-A--/-;--;AE//99///99///---9:9/----/;////9/;
@M05620:37:000000000-D9766:1:1101:25952:6882 1:N:0:8
AGTGCCAGCTCTCAATCGCACAGGGGACCCAGGGCCTGGCCCCTCCATCCAGAAAACCTATGACCTCACCCGCTACCTGGAGCACCAACTCCGCAGCTTGGCTGGGACCTATGTGAGTATCCAGCGTAGGAATCTGGGAGTTGGGGAGGAGTGAGGAGTTGGGGAAAGACAGTCCTAACCGTGGAGGGTTCTGGTAAATGATGGGGTGAGGAGGGGCTCTTTGGCTCCCACCAGTCCCCCTGTCTGGTCTA
+
A@AABFFFBFFFGGGGGGGGGGHHGCEFEGHHGGCGGGHHHHGHGGGHHHHFFGFFHGHHHFFGHHHGHHGGGGGGHHHGGHGHH11FFHGGFGFG>BGHGHGGGGHHGHHHHHHFBGHHFHHFGGGGFGHD22GHHH0FEGHHGGA@DAA<CBGHCGFHFGGFCECGGFGFFHHHHHFABDFG?EGGEGFGFGGFBFGGGGGGGGDFFFFFFFFFF;EFFFFFFFFFFFFFFFFFFFF?FFFFFFFFEF/
@M05620:37:000000000-D9766:1:1101:25942:6899 1:N:0:8
AGTGCCAGCTCTCAATCGCACAGGGGACCCAGGGCCTGGCCCCTCCATCCAGAAAACCTATGACCTCACCCGCTACCTGGAGCACCAACTCCGCAGCTTGGCTGGGACCTATGTGAGTATCCAGCGTAGGAATCTGGGAGTTGGGGAGGAGTGAGGAGTTGGGGAAAGACAGTCCTAACCGTGGAGGGTTCTGGTAAATGATGGGGTGAGGAGGGGCTCTTTGGCTCCCACCAGTCCCCCTGTCTGGTCTA
+
CCCCCFFFCFFFGGGGGGGGGGHGGGGGGGHHGGGGGGHHHHGHGGHHHHHHHHHHHGHHHHHHHHHHHHHGGGGGHHHHHGHHHHHHGHHHGGEGGHHHGHHEEEHHGHHHHHHHHHHHHHHHHGGGGGHHHHHHHHHGGHHHGGGGGGGHHHHHGGHHHHGGGGHHHHHHHHHHHHHHGGGGGGGGEGGGGGGGGGGGGGGFGGFFFFFFFFFFFFFFFFFFFFFFFFFFFFFFFFFFFFFFFFFFFFB
@M05620:37:000000000-D9766:1:1101:15979:6904 1:N:0:8
ACCACACCTTCTACAATGAGCTGCGTGTGGCTCCCGAGGAGCACCCCGTGCTGCTGACCGAGGCCCCCCTGAACCCCAAGGCCAACCGCGAGAAGATGACCCAGGTGAGTGGCCCGCTACCTCTTCTGGTGGCCGCCTCCCTCCTTCCTGGCCTCCCGGAGCTGCGCCCTTTCTCACTGGTTCTCTCTTCTGCCGTTTTCCGTAGGACTCTCTTCTCTGACCTGAGTCTCCTTTGGAACTCTGCAGGTTCT
+
ABBBBAABFFFFGGGBFGGGGGGHGEGBEAGHHGGGG?GCGHHFHGGGGGGGHGFHGFHEGGGEFGEEGGGHHHHGGGGHGHHHHGGGGGDGGDHHHFGHHHHHGHHGHHHGGHHGGGGGHHHHHHHGHHHGHHGGGGDHGHHGHGGGGGGGGGGGGGG?BBGGGGBFBBFFFFFFFFFFFFFFFFFFFFFFFFBFFFFFFFFFFFFFFFFFFFFFFFFFFFFF/.FFFFFFFFFFFFFFFFFFFFFFFFF
@M05620:37:000000000-D9766:1:1101:25802:6923 1:N:0:8
ACCACACCTTCTACAATGAGCTGCGTGTGGCTCCCGAGGAGCACCCCGTGCTGCTGACCGAGGCCCCCCTGAACCCCAAGGCCAACCGCGAGAAGATGACCCAGGTGAGTGGCCCGCTACCTCTTCTGGTGGCCGCCTCCCTCCTTCCTGGCCTCCCGGAGCTGCGCCCTTTCTCACTGGTTCTCTCTTCTGCCGTTTTCCGTAGGACTCTCTTCTCTGACCTGAGTCTCCTTTGGAACTCTGCAGGTTCT
+
BBBBBAABFFFFGGGGFGFGGGHHGEGECDHFGGGEDGGCEHHHHGGGEFGGFHGHHHHGGFFGGGGGGGGHGHHGGGGHGHHHHGGGG?CGG?GFHDGHFC/?/1<?0FG/FCG@?DFGFBGFHHHD0DCDGH-AGEDGGF:EFGGGGGFFEBAEGA--:BFFF-9.>=FFFF/B/F/.9:FBBFFFFF/BFBB.AFEBF.B...;BFFFFEFFFFFB/9BFFFFFFFFFFFFFFB/BFFBBB9F.;BFF
@M05620:37:000000000-D9766:1:1101:15980:6926 1:N:0:8
ACCACCCCTTCTACAATGAGCTGCGTGTGGCTCCCGAGGAGCACCCCGTGCTGCTGACCGAGGCCCCCCTGAACCCCAAGGCCAACCGCGAGAAGATGACCCAGGTGAGTGGCCCGCTACCTCTTCTGGTGGCCGCCTCCCTCCTTCCTGGCCTCCCGGAGCTGCGCCCTTTCTCACTGGTTCTCTCTTCTGCCGTTTTCCGTAGGACTCTCTTCTCTGACCTGAGTCTCCTTTGGAACTCTGCAGGTTCT
+
AAAAA1>DAFFF3FG1DGGGGGFHGEGEF?GHHGGGGEG/EGGHHGGGEGGGBFFCGHHGEEEEGGGGGGGGBGHGGGEGCHHH/FGGGCGG//0<F1GFHHCGGHBGGHFGEHHGGGGGHHHHHHHFFFGGFHGGGGGHGHHGGGGGGGGGGGGGGG@GGGGGG@@F@@FFFFFFFFFFFFFFFFFFFFFFFF-AFFFFFFFEBFFFFFFFFFFFFFBFFFFFFBFFFFFFFFBFB/BFFFFFFFFFFFF
@M05620:37:000000000-D9766:1:1101:20143:6927 1:N:0:8
ACCACACCTTCTACAATGAGCTGCGTGTGGCTCCCGAGGAGCACCCCGTGCTGCTGACCGGGGCCCCCCTGAACCCCAAGGCCAACCGCGAGAAGATGACCCAGGTGAGTGGCCCGCTACCTCTTCTGGTGGCAGCCTCCCTCCTTCCTGGCCTCCCGGAGCTGCGCCCTTTCTCACTGGTTCTCTCTTCTGCCGTTTTCCGTAGGACTCTCTTCTCTGACCTGAGTCTCCTTTGGAACTCTGCAGGTTCT
+
BBAABBBBFFFFGGGFGGGFGGFFGEGGHGHHFGGGGGGGGHEHHGGGGFGGGGHHHHHGGG?FGEEGGGGHHFHGGGGHEHHHHGGGGGGGCDHCGGEG1?CFC1?F?1<.<GC-->A<CDDHDDHDGG/AG/..CGCHGB/C:;CB9;BFFGGEGA9?-;FBF-BDFFFFFFFFFF/.;9BBFFFFFFFBFFCD?BEFF.B.9.9FFFFFFFFFFF/;9FFFFFBFFFFEB9BFFFFFFFFF//.9BFF
@M05620:37:000000000-D9766:1:1101:6698:6940 1:N:0:8
AGTGCCAGCTCTCAATCGCACAGGGGACCCAGGGCCTGGCCCCTCCATCCAGAAAACCTATGACCTCACCCGCTACCTGGAGCACCAACTCCGCAGCTTGGCTGGGACCTATGTGAGTATCCAGCGTAGGAATCTGGGAGTTGGGGAGGAGTGAGGAGTTGGGGAAAGACAGTCCTAACCGTGGAGGGTTCTGGTAAATGATGGGGTGAGGAGGGGCTCTTTGGCTCCCACCAGTCCCCCTGTCTGGTCTA
+
CDCCDFFFBFFFGGGGGGGGGGHHGGGGGGHHGGGGGGHHHHGHGGHGHHHHGHHHHGHGHHHHHHHHHHHGGGCFHHHHHHHHHHHHGHHHGGGGGHHHGHHGGGHHGHHHGHHHHHHHHHHHHGGGGGHHHHHHHHHGGHHGGGGGGGGFGHHHHGHHHHGGGGHHHHHHHHHHHHHHGGGGGGGGFGGGGGGGGGGHGGGGGGFFFFFFFFFFFFFFFFFFFFFFFFFFFFFFFFFFFFFFHFFFFFF
@M05620:37:000000000-D9766:1:1101:25798:6952 1:N:0:8
AGTGCCAGCTCTCAATCGCACAGGGGACCCAGGGCCTGGCCCCTCCATCCAGAAAACCTATGACCTCACCCGCTACCTGGAGCACCAACTCCGCAGCTTGGCTGGGACCTATGTGAGTATCCAGCGTAGGAATCTGGGAGTTGGGGAGGAGTGAGGAGTTGGGGAAAGACAGTCCTAACCGTGGAGGGTTCTGGTAAATGATGGGGTGAGGAGGGGCTCTTTGGCTCCCACCAGTCCCCCTGTCTGGTCTA
+
AA>>AFFFBFFFGGGFGGGAECGCG2EEEEHHBEGACFHHCHGGGGHHHGHHFHHGHGHHHHHHHGHHHHHFG>EEHHGHBFHHHH1FFFHGDECGGFFGGHHAE/BGG2BGGHHHHDGH3GGHHGGC//FDGHHHHH0FEHHGCG.C?ACHH0GGCEHHHHGGGGHHGHHHHHHHHHHHGGFGGGGGGGGGBFCFFGGGGGGGGGFFFFFFF.@FFFFFFFFFFB/AFFFFEFFFFBEF-A/FFF/;/BB
@M05620:37:000000000-D9766:1:1101:10697:6987 1:N:0:8
GAGGCTGCTTTGGAAGAAACTCATAGATTACTGCAACAGTTCCCCCTGGACCTGGAAAAGTTTCTTGCCTGGCTTACAGAAGCTGAAACAACTGCCAATGGCTGCTGAAACAATGGCAAGTAAGTCAGGCATTTCCGCTTTAGCACTCTTGTGGATCCCATTGAACAATTCTCAGCATTTGTCCTTGTCACTGACAAGCCAGGGACAAAAGATCGGACGAGCACACGTCTGAACTCCAGTCACATTACTCG
+
33>AAAFAFFFFGFGGGBFGEGFHFHFGGHGHFHEGFCGDGHFHHGCFGGGGGHH2B32B3DFHG5DGHGH1FBEFGGHHFGHBHEFGH3?GFGHHH3FGHHHG1BGFHBG3?FGHHHFFH4DHBG4GFHGF3GHH?EEGGB3GDGHFHHHF1A1FGE0@GH111FG0GHHHHHBGFHHH@@1?GHGG11FHH1<<GHHGHHEGGEGHB./CDDGG.--@D@-.CF?CEBEBBFGGGGGBBFGGFF0FFFC
@M05620:37:000000000-D9766:1:1101:16882:7025 1:N:0:8
AGTGCCAGCTCTCAATCGCACAGGGGACCCAGGGCCTGGCCCCTCCATCCAGAAAACCTATGACCTCACCCGCTACCTGGAGCACCAACTCCGCAGCTTGGCTGGGACCTATGTGAGTATCCAGCGTAGGAATCTGGGAGTTGGGGAGGAGTGAGGAGTTGGGGAAAGACAGTCCTAACCGTGGAGGGTTCTGGTAAATGATGGGGTGAGGAGGGGCTCTTTGGCTCCCACCAGTCCCCCTGTCTGGTCTA
+
>33>ABDFBFFFDBG5EAFCEEFGEGGGGAGHFGE2AAGEFHGHGGFHEFGEHFAFGGFHHFGHHGEGHHHGG>/EHFHGFGHFCF?FEEGFEECG>FBGGHHGGGHHGHHHHHHHHHHHHHHHHCEGGGHHHHHFHFFGDGHGGGEGGGFHHHHH<EHHHHGGGGHHHHHHHHHHHHHH@GEGEGGGFGGGGGGGGGGGGGGGGGDBFFFFFFBBBBFFFFEFFFFFFFFFFFFFFFFFBFFFFFFFFFB
@M05620:37:000000000-D9766:1:1101:12449:7049 1:N:0:8
ACCACACCTTCTACAATGAGCTGCGTGTGGCTCCCGAGGAGCACCCCGTGCTGCTGACCGAGGCCCCCCTGAACCCCAAGGCCAACCGCGAGAAGATGACCCAGGTGAGTGGCCCGCTACCTCTTCTGGTGGCCGCCTCCCTCCTTCCTGGCCTCCCGGAGCTGCGCCCTTTCTCACTGGTTCTCTCTTCTGCCGTTTTCCGTAGGACTCTCTTCTCTGACCTGAGTCTCCTTTGGAACTCTGCAGGTTCT
+
CCCCCCCBFFFFGGGGGGDGGGHHGGGBFEHHHGGGGGGGGHGHHGGGGGGGHHHHHHHGGGGGGGGGGGGHHHHGGGGHGHHHHGGGGGCGGGHGHHHHHHHHGHHDHHHGGHHGGGGGHHHHHHHHFHFGHHGGGGGHGHHGHGGGGGGGGGGGGGG-@GGGGGFFFFFFFFFFFFFFFFFFFFFFFFFFFFFFFFFFFFFFFFFFFFFFFFFFFFFFFFFF/FFFFFFFFFFFFFFFFFFFFFFFFFF
@M05620:37:000000000-D9766:1:1101:19468:7052 1:N:0:8
TCTGCTTCTTTGTAATCCACTCATAGATTACTGCCCCTGTTCCCGCTGTCCCTTTAAAAGTTTCGTACCTGGCTTCCAGAAGCGGCAACCACTGCCCATGGCTGCTGAAACCCTGGCAAGTAAGTCCGGCATTTCCGCTTTCGCCCTCTTGTGGCTCCCATTGCACACTTCTCAGCATTTGTCCTTGTCACTGACAAGCCAGGGACAAAAGGTCGGCCGAGCCCACGTCTGAACTCCAGTCCCATTCCTCG
+
3>3>A5BBBDFFABFBGGGGGGHDFGHHHHHHHHBGF4BBB5FG2A2AAFG3BF3DFGHHFGDF1B2BBHHHHH1BBGH3BFH0>>>FH?BFBBBFH3BFHHHG1BGH33B0/FGCHFHGH4FHHH4EFGGGHHHHGGGGGBEGFGGHHHHHHGAGHG.>GHHDGHH0<GHHHDDGHHHHHHHHHHHHF0CGH0CFFHHGHHHGGGGGG.FGFGGGCDCGGGFFFFFEFFFFFFFFFFFFF/FFFFFFFFA
@M05620:37:000000000-D9766:1:1101:5197:7056 1:N:0:8
AGTGCCAGCTCTCAATCGCACAGGGGACCCAGGGCCTGGCCCCTCCATCCAGAAAACCTATGACCTCACCCGCTACCTGGAGCACCAACTCCGCAGCTTGGCTGGGACCTATGTGAGTATCCAGCGTAGGAATCTGGGAGTTGGGGAGGAGTGAGGAGTTGGCGAAAGACAGTCCTAACCGTGGAGGGCTCTGGCAAATGATGGGGTGAGGAGGGGCTCTTTCGCTCCCACCACTCCCCCTGTCTGGTCTA
+
>>>>AD54AFBFGGGGGFG2A2BFAEEAABCGAABA22FEAFEHGGBBFFFFF33BFEGCGB5GHHGHHHFEG>/EHHHF?BB?EGH1EFHGEDG@EGHHGFG??EGGG0FHH22BG1BGHGFHHGFA</<GHHHHGHGFEHHHGGFGC.EHHH0GG?G/<//<ADGGHHHHHB0<GGGGGAEGGGG-..CFGG0CFG0FGBFF.;DBFFFFFF-9BBFFFF/;ADF.E..AE.;F..A.@EFFFB/;/;;
@M05620:37:000000000-D9766:1:1101:24637:7064 1:N:0:8
GAGGCTGCTTTGGAAGACACTCCTTCATACCTGCAACCCTTCCCCCTGTCCCTGGAAGAGTTCCTTTCCTGGCTTCCAGCAGCGCAAACCACCTCCCATGGCTGCTGACCCCCTAGACAGAAAGTCCGGCATTTCCGCTTTCGCCCTCTTGTGGCTCCCATTGCACACTTCTCCGCATTTGTCCTTGTCTCTGCCAAGCCAGGGACAAAAGATCGGCCGAGCCCACGTCTGAACTCCAGTCCCATTCCTCC
+
A?AAAAFBCDFFGBBFF44B4BB45ABF6D4DGF4FBG2AA2BFGE2B3BB33BBBF3BFD55D5DDF5D5BGH1BFGFGFHGE0>/>GB1B1BBCFCGGBGECFF3403B>></033BB33B34B1?<CCGFGHHGGCEFHGGG?@HHHHGFGA0>>.>=GGFFGHECGFFH0<<<:;00=;CG:CGC0<0C0;/:;.;F9A;A;.;B./.0=A.-.-9-@BF.A-AEFF/F/FFBB/9/9/;/B9/;F/
@M05620:37:000000000-D9766:1:1101:11534:7065 1:N:0:8
AGTGCCAGCTCTCAATCGCACAGGGGACCCAGGGCCTGGCCCCTCCATCCAGAAAACCTATGACCTCACCCGCTACCTGGAGCACCAACTCCGCAGCTTGGCTGGGACCTATGTGAGTATCCAGCGTAGGAATCTGGGAGTTGGGGAGGAGTGAGGAGTTGGGGAAAGACAGTCCTAACCGTGGAGGGTTCTGGTAAATGATGGGGTGAGGAGGGGCTCTTTGGCTCCCACCAGTCCCCCTGTCTGGTCTA
+
ABAAAFFCAFFFGEGGGGFGGGHHGGGCEGHHFAEEEFHHFHGHGGCFGHHHFEHGGGHFDFFHHGHHHHGGGEEGHHHHBGHHHH1GEHHHFGGEEHGHGHHGGGHHGHHHHHHHHGHHHHEGHGGEGGFDGHHHHG?FGHHHGG.@GCCFG0GHGGCGGFGGE.:GHHHHHHHHGHHHGGGGEADGCFGGGGFFFGFGGGGGGGFFFFFFFFFFFFFFFFFFFFFEFBFFFFFFFFFFFFFFFFFFFFF
@M05620:37:000000000-D9766:1:1101:22404:7079 1:N:0:8
AGTGCCAGCTCTCAATCGCACAGGGGACCCAGGGCCTGGCCCCTCCATCCAGAAAACCTATGACCTCACCCGCTACCTGGAGCACCAACTCCGCAGCTTGGCTGGGACCTATGTGAGTATCCAGCGTAGGAATCTGGGAGTTGGGGAGGAGTGAGGAGTTGGGGAAAGACAGTCCTAACCGTGGAGGGTTCTGGTAAATGATGGGGTGAGGAGGGGCTCTTTGGCTCCCACCAGTCCCCCTGTCTGGTCTA
+
CCBBCFFFDFFFGGGGGGGGGGHHGGGGGGHHGGGGGGHHHHGHGGHHHHHHHHHHHGHHHHHHHHHHHHHGGGGGHHHHHHHHHHHHGHHHGGGGGHHHGHHGGGHHGHHHHHGHHHHHHHHHHGGGGGHHHHHHHHHGGHHHGGGGGGGHHHHHHGHHHHGGGGHHHHHHHHHHHHHHGGGGGGGGEGGGGGGGGGGHGGHGGGFFFFFFFFFFFFFFFFFFFFFFFFFFFFFFFFFFFFFFHFFFFFB
@M05620:37:000000000-D9766:1:1101:5990:7116 1:N:0:8
ACCACACCTTCTACAATGAGCTGCGTGTGGCTCCCGAGGAGCACCCCGTGCTGCTGACCGAGGCCCCCCTGAACCCCAAGGCCAACCGCGAGAAGATGACCCAGGTGCGTGGTCCGCTACCTCTTCTGGTGGCCGCCTCCCTCCCTCCTGGCCTCCCGGCGCCGCGCCCTTTCTCACTGGTTCTCTCTTCTGCCGTTTTCCGTAGGACTCTCTTCTCTGACCTGCGTCTCCTTTGGAACTCTGCAGGTTCT
+
CCCCCCCDFFFFGGGGGGGGGGHHGGGEHGHHHGGEGGGGGHGHHGEGGGGGHHHHGHHGGGGGGGGGGGGHGHHGGGGHGHHHHGGGGGGFGGHGHHHHHHG/?GH1/??C<GHGGDD-CHHHHG1=GHHGHHGCGFFHGHHG.<FD/FGGGGGGG.<--<-<<DFFFFFFFFFFFFFFFFFFFFF0FFFFFF-BDFFFFDFF.DFFFFFFFFB:F1BF1F1<.-<<D:FFFFFFBFFFFBFFFBFFFFF
@M05620:37:000000000-D9766:1:1101:13563:7165 1:N:0:8
ACCACACCTTCTACAATGAGCTGCGTGTGGCTCCCGAGGAGCACCCCGTGCTGCTGACCGAGGCCCCCCTGAACCCCAAGGCCAACCGCGAGAAGATGACCCAGGTGGGTGGCCCGCTACCTCTTCTGGTGGCCGCCTCCCTCCCTCCTGGCCTCCCGGGGCTGCGCCCTTTCTCACTGGTTCTCTCTTCTGCCGTTTTCCGTAGGACTCTCTTCTCTGACCCGAGTCTCCTTTGGAACTCTGCAGGTTCT
+
CCCCCCCCFFFFGGGGGGDGGGHHGEGEGGHHHGGGGGGGGHHHHGGGFGGGHHHHHHHGGGGGGGGGGGGHHHHGGGGHGHHHHGGGGGGGGGHHHHHDGHA/??C/<??CFFHC----=<B0DD0<<=/C.C-:A:.CEB9E.;/C/0C9F0.CE.@--:-.::-AD;FFFBB9909F0BB00:B0BF900F-.;BF0F.;.:A9:BFFF0B:000:09F/:-99990;BFFFF0B9FF09009F9999
@M05620:37:000000000-D9766:1:1101:15787:7175 1:N:0:8
ACCACACCTTCTACAATGAGCTGCGTGTGGCTCCCGAGGAGCACCCCGTGCTGCTGACCGAGGCCCCCCTGAACCCCAAGGCCAACCGCGAGAAGATGACCCAGGTGAGTGGCCCGCTACCTCTTCTGGTGGCCGCCTCCCTCCTTCCTGGCCTCCCGGAGCTGCGCCCTTTCTCACTGGTTCTCTCTTCTGCCGTTTTCCGTAGGACTCTCTTCTCTGACCTGAGTCTCCTTTGGAACTCTGCAGGTTCT
+
DDDDDDCCFFFFGGGGGGGGGGHHGGGBCEHGHGGGFGGGGHGHHGGGGGGGGHGHHHHFGGGGGGGGGGGHGHHGGGGHGHHHHGGGGGGGCGHHHHHHHHHECGFHFHHGGHHGGGCFHHHHHHHFFHFGHHGGCFGHGHHFHGFGGGGGGGGGGGB-?DGGGGFFFFFFFFFBFFFFBFFFFFFFFFFFFFDFFFFFFFFFFFFFFFFFFFFFFFFFFFFF/FFFFFFFFFFFFFFFFFFFFFFA:BB
@M05620:37:000000000-D9766:1:1101:6229:7187 1:N:0:8
ACCACACCTTCTACAATGAGCTGCGTGTGGCTCCCGAGGAGCACCCCGTGCTGCTGACCGAGGCCCCCCTGAACCCCAAGGCCAACCGCGAGAAGATGCCCCCGGTGAGTGGCCCGCTACCTCTTCTGGTGGCCGCTTCCCTCCTTCCTGGCCTCCCGGAGCTGCGCCCTTTCTCACTGGTTCTCTCTTCTGCCGTTTTCCGTAGGACTCTCTTCTCTGACCTGAGTCTCCTTTGGACCTCTGCAGGTTCT
+
A>AAA1AAFFFFGGGBDFB1BAFFEEEBGFGHHGGGGGGCGFGHHGGEFGGGHFGHHHHEEGEEGGGGGGGGEHHGGGCHGEHHEFFGGG<CGCHHHH1<F//>//-<01<>.G.<@@CGC<<G0:0;0:C.;.-A-9EGFFG.BBF/0FBG.09.9.9-9-:BB-@B=@FFB/FFF/;-BF/9BB9FFEBBFB-BFFFFF-B-B-/9B/BBFFBFB9/;FFBB/-;BFFFFFFF/B/9BB//9/B-AFBB
@M05620:37:000000000-D9766:1:1101:25897:7198 1:N:0:8
GAGGCTGCTTTGGAAGAAACTCATAGATTACTGCAACAGTTCCCCCTGGACCTGGAAAAGTTTCTTGCCTGGCTTACAGAAGCTGAAACAACTGCCAATGGCTGATGAAACAATAGCAAGAAAGACAGGCATTTACGCTTTAGCAATCTTGTGGATCCAATTGAACAATACTCAGCATTTGTACTTGCAACTGACAAGCCAGGGACAAAAGATCGGAAGAGAACACGTCTGAACTCCAGTAACATTACTCG
+
AABBBBFBFFFFGGGGGGGGGGHHGFA6DFGHHHFFFHHGHCHF2E2AEFGHHHGHFFFG3FGDFGH5FGHHHHFEHHHHHHHHHBFHH3FHHFHHH3FH3GE1F3BBGGHGEH3BGHFF2BBF32BBEFGHHH4B////?FGHD3BFHHHH2/F2@<@GHH22@@GG22<?FGFHHHH11@<F1FG1>=FHHGHFFHE.F0C.C.CC<CHG0=C.;C..GFCHHFDHGGEGFG0;0/;C00;9;FC0;FC
@M05620:37:000000000-D9766:1:1101:14908:7213 1:N:0:8
ACCACACCTTCTACAATGAGCTGCGTGTGGCTCCCGAGGAGCACCCCGTGCTGCTGACCGAGGCCCCCCTGAACCCCAAGGCCAACCGCGAGAAGATGACCCAGGTGAGTGGCCCGCTACCTCTTCTGGTGGCCGCCTCCCTCCTTCCTGGCCTCCCGGAGCTGCGCCCTTTCTCACTGGTTCTCTCTTCTGCCGTTTTCCGTAGGACTCTCTTCTCTGACCTGAGTCTCCTTTGGAACTCTGCAGGTTCT
+
CCCBCCCCFFFFGGGGGGGGGGHGGGGGHGHHHGGGGGGGGHHHHGGGFGGGHHHHHHHGGGGGGGGGGGGHHHHGGGGHGHHHHGGGGGGGGGHHHHHHHHHHGHHGFFGEFGHGGFGGHHHHHHHHHHHDHCCGCAFHGHHFHEGFGGGGFFGGFG--9@FFFFFFFFFFFFFBFFFFFFBFFFFFFFFFFFFFFFEFFFFFF?FFFFFFFBF/BF/BFFFE//FBBFFFFFFFFFFFFFFFFFFFFFF
@M05620:37:000000000-D9766:1:1101:6708:7219 1:N:0:8
ACCACACCTTCTACAATGAGCTGCGTGTGGCTCCCGAGGAGCACCCCGTGCTGCTGACCGAGGCCCCCCTGAACCCCAAGGCCAACCGCGAGAAGATGACCCAGGTGAGTGGCCCGCTACCTCTTCTGGTGGCCGCCTCCCTCCTTCCTGGCCTCCCGGAGCTGCGCCCTTTCTCACTGGTTCTCTCTTCTGCCGTTTTCCGTAGGACTCTCTTCTCTGACCTGAGTCTCCTTTGGAACTCTGCAGGTTCT
+
CCCCCABAFFFFGGGGGGGGGGHHGGGGHGHHGGGGDGGEGHHHHGGGEGGGFHHGHHHGGGGGGGGGGGGHHHHGGGGHGHHHHGGGGGGGGGHCGHHHHGHHGHHHHHHGGHHGG?DGHHHHHHHHHHHGHFGGGGGHGHHGHGGGGGGGGGGGGG--;BAFFGFFFFFFFFFFFFFFFFFFFFFFBFFFFFFDDFFFFFFFF.BFFFFFFFF/FFFFFFFF/BF/BFFFFFFFFFFFFFFFFFFFFFF
@M05620:37:000000000-D9766:1:1101:9184:7231 1:N:0:8
AGTGCCAGCTCTCAATCGCACAGGGGACCCAGGGCCTGGCCCCTCCATCCAGAAAACCTATGACCTCACCCGCTACCTGGAGCACCAACTCCGCAGCTTGGCTGGGACCTATGTGAGTATCCAGCGTAGGAATCTGGGAGTTGGGGAGGAGTGAGGAGTTGGGGAAAGACAGTCCTAACCGTGGAGGGTTCTGGTAAATGATGGGGTGAGGAGGGGCTCTTTGGCTCCCACCAGTCCCCCTGTCTGGTCTA
+
A@AAAFFFBFFFGGGGGGGGGGHHGGGGGGHHGGGGGGHHHHGHGGHHHHHHGHHHHGHHHGGHHHHHHHHGGCGGHHHHFHHHHHHHGHHHGGGGGHHHGHHGGGHHGHGHHHHHHHHHHHHHHGGGGGHHHHHHHGGGGHGHGGEFG?EHHFHHHGHHHHGGGGHHHHHHHHHHHHHHGGGGDFGGCFGGGGFFFGGGGGGGGGFFFFFFFFFFFFFFFFFFFFFFFFFFFFFFFFFFFFFFFFFFFFF
@M05620:37:000000000-D9766:1:1101:16977:7233 1:N:0:8
ACCACACCTTCTACAATGAGCTGCGTGTGGCTCCCGAGGAGCACCCCGTGCTGCTGACCGAGGCCCCCCTGAACCCCAAGGCCAACCGCGAGAAGATGACCCAGGTGAGTGGCCCGCTACCTCTTCTGGTGGCCGCCTCCCTCCTTCCTGGCCTCCCGGAGCTGCGCCCTTTCTCACTGGTTCTCTCTTCTGCCGTTTTCCGTAGGACTCTCTTCTCTGACCTGAGTCTCCTTTGGAACTCTGCAGGTTCT
+
BBBBBBBBFFFFGGGGGGGGGDGGGFGAAEFGFGFE?EFGDHHHHGGGEEEGGHFGHHFGGGGGGEEGGEFHHGHGGGGHGGHGGGGFGGCCCDGFGHFHHGHHGHG1GDFGFFFGCCFFFGHHHHHHFHB?CCD@DEAGGHHGHGGGGGGGGGGEAEG@FGFFFGFFFFBFFFFFFFFFFFFFFFFFFFFFFFFFDFFFFFFFFFFFFFFFFFFFFFFFFFFE/;BFBFFF/BBFFBBFFFFFFFFAFFF
@M05620:37:000000000-D9766:1:1101:15626:7237 1:N:0:8
AGTGCCAGCTCTCAATCGCACAGGGGACCCAGGGCCTGGCCCCTCCATCCAGAAAACCTATGACCTCACCCGCTACCTGGAGCACCAACTCCGCAGCTTGGCTGGGACCTATGTGAGTATCCAGCGTAGGAATCTGGGAGTTGGGGAGGAGTGAGGAGTTGGGGAAAGACAGTCCTAACCGTGGAGGGTTCTGGTAAATGATGGGGTGAGGAGGGGCTCTTTGGCTCCCACCAGTCCCCCTGTCTGGTCTA
+
111AABBFAFFFBGGBF1FE?E0F0EGG0EGGGGGGA/G0BGEGFGCGAFFF1A1GHGBEGH2GFHEBGHHGGG/EHHHFGGHC0GGHGEHHGGEEEEHHGHHGAFHHGHFFBG22DGFDF2FGF@/B?A1GGHHFFGFE/G1GCCGGGAA<.=DCBACH0GC?.CGHBHE:CFHFFHHH?CE@EEBA:.CBFF9CFGG00CBFGBB?FFFF?F@<--9/B//FFB;EFBFF--9BFFFA--9;9/;99F/
@M05620:37:000000000-D9766:1:1101:24098:7240 1:N:0:8
ACCACACCTTCTACAATGAGCTGCGTGTGGCTCCCGAGGAGCACCCCGTGCTGCTGACCGAGGCCCCCCTGAACCCCAAGGCCAACCGCGAGAAGATGACCCAGGTGAGTGGCCCGCTACCTCTTCTGGTGGCCGCCTCCCTCCTTCCTGGCCTCCCGGAGCTGCGCCCTTTCTCACTGGTTCTCTCTTCTGCCGTTTTCCGTAGGACTCTCTTCTCTGACCTGAGTCTCCTTTGGAACTCTGCAGGTTCT
+
CDEEEEEEFFFFGGGGGGGGGGHHGGGEHGHHHGGGGGGGGHHHHGGGGGGGHHHHHHHGGGGGGGGGGGGHHHHGGGGHGHHHHGGGGGGGGGHHHHHHHHGECGHG0FGCFHHGGGGGHHFHHHHHEHHGHGDGGAEHGFHDHGGGGGFGFFGGEECC?BGGGGFFFFFFFFFFFFFFFFFFFFFFFFFFFFFFFFFHFFFFFFFFFFFFFFFFFFFFFFFFFFFFBFFFFFFFFFFFFHFFBFFFFFF
@M05620:37:000000000-D9766:1:1101:7043:7250 1:N:0:8
AGTGCCAGCTCTCAATCGCACAGGGGACCCAGGGCCTGGCCCCTCCATCCAGAAAACCTATGACCTCACCCGCTACCTGGAGCACCAACTCCGCAGCTTGGCTGGGACCTATGTGAGTATCCAGCGTAGGAATCTGGGAGTTGGGGAGGAGTGAGGAGTTGGGGAAAGACAGTCCTAACCGTGGAGGGTTCTGGTAAATGATGGGGTGAGGAGGGGCTCTTTGGCTCCCACCAGTCCCCCTGTCTGGTCTA
+
AABCCFFFCFFFGCFGGFGGGGHHGGGGGGDHGGGGGGHHHHGHGGHFHHHHFHFHHGHHHHGHHHHHHHHGGGGGHHHHHHHHGHGHGHHHGGEFGHHHGHHGGGHHGHHHHHHHHHHHHHHHGGGGGGHHHHHHHHHGGHHHGGGGGGGHHHHHHGHHHHGGGGHHHHHHHGHHHHHHGFGGGGGGCFFFGGFFGGGGGGGGGGFFFFFFFFFFFFFFFFFFFFFFFFFFFFFFFFFFFFFFFFFFFFB
@M05620:37:000000000-D9766:1:1101:10975:7258 1:N:0:8
AGTGCCAGCTCTCAATCGCACAGGGGACCCAGGGCCTGGCCCCTCCATCCAGAAAACCTATGACCTCACCCGCTACCTGGAGCACCAACTCCGCAGCTTGGCTGGGACCTATGTGAGTATCCAGCGTAGGAATCTGGGAGTTGGGGAGGAGTGAGGAGTTGGGGAAAGACAGTCCTAACCGTGGAGGGTTCTGGTAAATGATGGGGTGAGGAGGGGCTCTTTGGCTCCCACCAGTCCCCCTGTCTGGTCTA
+
>A>>AFFFAFFFFGGFGGGGEEFGGGGGEGAFFEFGGGHHBGGHEGEHEGFB333BG?GFHH5FFGFFHHHFGGEGHFHGHHHGFCGHGEHHGG?ECFHHGGHG???GGGFHHHHHHHHHFFFFFCDGGGFHFHHHGEGGFBD1<-FCDGFGFGHEHGGHHHGCEGH.GCHHBHHHHGGADFEC.:A?;AFGFG;FGGGGGGGGGGDFFFFFFFFFABFFFFFFFFFFFFFFFFFFFFFFFFFFFFFFFFF
@M05620:37:000000000-D9766:1:1101:6713:7265 1:N:0:8
ACCACACCTTCTACAATGAGCTGCGTGTGGCTCCCGAGGAGCACCCCGTGCTGCTGACCGAGGCCCCCCTGAACCCCAAGGCCAACCGCGAGAAGATGACCCAGGTGCGTGGCCCGCTACCTCTTCTGGTGGCTGCCTCCCTCCTTCCTGGCCTCCCGGAGCCGCGCCCTTTCTCACTGGCTCTCTCTTCTGCCGTTTTCCGTAGGACTCTCTTCTCTGACCTGAGTCTCCTTTGGAACTCTGCAGGTTCT
+
1AA1AA1AFFFF3GG1BEGDG1FFFEEE0AFGHGGGG?/AEEHHHGCG/EEFGFHHFGHGEGGCEGE@EGGHHHHGGGGHG/GHAF/<B@CGG/GHHH>FGH/?/FC1<F/C-G.CCG--<G00=D000=<AG..CGH0CEHHG/C0:C0/9FBFGGE-:-A.-;9;@@@BFFFFFFFFF-;BFFFF//9FBFF-9A/EFBB9A--;//BFB/B//;/;BFFFFB-F/F//;:FFB/;//;/;FFF--99/
@M05620:37:000000000-D9766:1:1101:4810:7266 1:N:0:8
GAGGCTGCTTTGGAAGAAACTCATAGATTACTGCAACAGTTCCCCCTGGACCTGGACAAGTTTCTTGCCTGGCTTACAGAAGCTGAAACAACTGCCAATGGCTGATGAAACAATGGCCAGTAAGTCAGGCATTTCCGCTTTAGCACTCTTGTGGATCCAATTGAACAATTCTCAGCATTTGTACTTGTAACTGACAAGCAAGGGACAAAAGATCGGAAGAGCACACGTCTGAACTCCCGTCACATTACTCG
+
A?ABABFBFFFFGB5BFGFGGGFHHFHHHHGHGHCHFHFGGFGGHGEFEHFGHHEG231FGHHFHHHBBG3BBGHEB5BFGHBFGBBGBFEHHHHGHHHHFBF1BF44BGHHHHBBF3EFBBBDBBG3BBGGFF?4?EEGGFFBFGB?BFFGHGDG@@GHH@@@<FBF@>@?<?F?D???1<??1?F??1>>DBGHG><0<<>.<C.<<CCE<DGDCE.::/;GBH:C:CEGGG;FB9;9.;.0;9;C0;:
@M05620:37:000000000-D9766:1:1101:22777:7276 1:N:0:8
GAGGCTGCTTTGGAAGAAACTCATAGATTACTGCAACAGTTCCCCCTGGACCTGGAAAAGTTTCTTGCCTGGCTTACAGAAGCTGAAACAACTGCCAATGGCTGATGACACCCTGGCAAGTAAGAAAGGCATTTACGATTTCGCAATCTTGTGGAACAAATTGCACAATTCTCCGCATTTGTCCTTGTACCTGCCAAGCCAGGGACAAAAGATCGGAAGAGAACAAGTCTGAACTCCAGTACCATTAATCG
+
AAAAAAFAFFFFFGGGGC1FFGFHFHHGHHHHHGHHBGG1FHHHHGGGEFHFHGFAFHFGGFHHDHAFHHHHHHHHHGHHHHHHFHHHHFFHHFFCGFHHHHHGH1F21BE//?0?BF1F122F110FHGHHHFBD////?2BEE/<FGHGH1?@1@000@F1>@DGHB1?FD1??CGG11><><DG1F1>FH.<<GGA.CGGG.CCCF.;C0;GFGACAFBFFF/C;CFBBFF0;9/9090;BGFB099C
@M05620:37:000000000-D9766:1:1101:13019:7286 1:N:0:8
ACCACACCTTCTACAATGAGCTGCGTGTGGCTCCCGAGGAGCACCCCGTGCTGCTGACCGAGGCCCCCCTGAACCCCAAGGCCAACCGCGAGAAGATGACCCAGGTGAGTGGCCCGCTACCTCTTCTGGTGGCCGCCTCCCTCCTTCCTGGCCTCCCGGAGCTGCGCCCTTTCTCACTGGTTCTCTCTTCTGCCGTTTTCCGTAGGACTCTCTTCTCTGACCTGAGTCTCCTTTGGAACTCTGCAGGTTCT
+
BBCCCCCCFFFFGGGGGGGGGGHHGGGGHGHHHGGGGGGGGHHHHGGGFGGGHHHHHHHGGGGGGGGGGGGHHHHGGGGHGHHHHGGGGGGGGGHHHHHHHHCFGHHHHHHGGHHGGGGGHHHHHHHHGHHGGHGGGGGHGHHGHGGGGGGGGGGGGGGGGGGGGGFFFFFFFFFFFFFFFFFFFFFFFFFFFFFFFFFFFDF?DFFFFFFFFFFFFFFFFFFFFFFFFFFFFFFFFFFFFFFFFFFFFFF
@M05620:37:000000000-D9766:1:1101:6107:7288 1:N:0:8
GAGGCTGCTTTGGAGGAAACTCATAGATTACGGCAACAGTTCGCCCTGGACCTGGACAAGTTTCTTGCCTTGCTTACCGAAGCTGAAACAACTGCCAATGTACATAATACTACCCGTAAGGAAAGACTCCTAGAAGACTAAAAGGGAGTAAAAGAGCAGATGAAACAATAGAAAGTAAGTCAGGCAATTAAGCTCTAGCACTCTACTGGATCCAATTGAAAAATTATCAGCATCTTTGCTTGTAACTGACA
+
A3ABAAFABDDBF4BEEGFGG4GHHFGAFB42BE?EHHFGHF222BAAAG1BBFEFB31ADFHDGGHBB55B@DF53?BEEG/FG33FBBCGFHHFHHHHH4BE44B?44BB42B?>//BBF3FB3BBBFF2B233BBFGFHDGDDC/?@@DFGFGB10?FGFDD?0>111<F11==G11>1=0<<./0<=<<000==0<<0;:00<0:G0::<C000;;0<..90;0900;;009C00;C0.0;C9;C90
@M05620:37:000000000-D9766:1:1101:5833:7293 1:N:0:8
AGTGCCAGCTCTCAATCGCACAGGGGACCCAGGGCCTGGCCCCTCCATCCAGAAAACCTATGACCTCACCCGCTACCTGGAGCACCAACTCCGCAGCTTGGCTGGGACCTATGTGAGTATCCAGCGTAGGAATCTGGGAGTTGGGGCGGAGTGAGGAGTTGGGGAAAGCCAGTCCTAACCGTGGAGGGTTCTGGTAAATGATGGGGTGAGGAGGGGCTCTTTGGCTCCCACCAGTCCCCCTGTCTGGTCTA
+
AA>AAFFFBFFFGDGGGGGGGFHGG?AEGGHHFEGEGGHHHHGHGGGHHHHHGHGHHFHHHFFHHFGHHHHEGEEGHHHHFGHHHH1?EHHGEGFGFHGGGHHGGGHHGHBGHHHGHHHHHHDGHGG/>E2@FHHHHH0?EHHHGG.CG-AEHBGH0CCFGGGG..9C/C:FGGGGG9FGGGGFDFFFDFFFFFBFFFFFBFFFFFFFFFFFFFFFFFFFFFFFFFFFFFFFEFFFFFFFFFFFFFFFFFB
@M05620:37:000000000-D9766:1:1101:25560:7296 1:N:0:8
ACCACACCTTCTACAATGAGCTGCGTGTGGCTCCAGAGGAGCACCCCGTGCTGCTGACCGAGGCCCCCCTGAACCCCAAGGCCAACCGCGAGAAGATGACCCAGGTGAGTGGCCCGCTACCTCTTCTGGTGGCCGCCTCCCTCCTTCCTGGCCTCCCGGAGCTGCGCCCTTTCTCACTGGTTCTCTCTTCTGCCGTTTTCCGTAGGACTCTCTTCTCTGACCTGAGTCTCCTTTGGAACTCTGCAGGTTCT
+
AAAAAAAAFFFFGGGGGGFGGG1B00BBFEHHHG11BB0BECGHHG/FEFG/FHGHHHHGGGGCGG/EEGGHHHHGGGGEFHHHHGGGGGGGGGHGHHHHHHHHGGHHHHHGGHHGGGGGHHHHHHHHHHHGHHGGGGGHGHHGHHHHHHHHGGGGGGGGGGGGGGGGG@FFFFFFFFFFFFFFFFFFFFFFFF@BFFFFFFFFFFFFFFFFFFFFFFFFFFFFFFFFFFFFFFFFFFFFFFFFFFFFFFF
@M05620:37:000000000-D9766:1:1101:22631:7302 1:N:0:8
ACCACACCTTCTACAATGAGCTGCGTGTGGCTCCCGAGGAGCACCCCGTGCTGCTGACCGAGGCCCCCCTGAACCCCAAGGCCAACCGCGAGAAGATGACCCAGGTGAGTGGCCCGCTACCTCTTCTGGTGGCCGCCTCCCTCCTTCCTGGCCTCCCGGAGCTGCGCCCTTTCTCACTGGTTCTCTCTTCTGCCGTTTTCCGTAGGACTCTCTTCTCTGACCTGAGTCTCCTTTGGAACTCTGCAGGTTCT
+
BBBBBABBFFFFGGGGFGGFGDGBEEEA42GHCFGDAEEGFHHHHGGGDEGGFHFFHHGG?ECGG>EGGEGFHFFGGGDHEEHEHGFEGGG@/D<C>FDGHHEHEHG1FGHGGGHGGGGCHHHGHHHHHHHGGHGGGFEHGHHGHGFGGGGGGFGGGG@G?BGGGGBF??FFFFFFFFFFFFFFFFFFFFFFEFBAFFFFFFFEDFEBBFFFFFFFFFFBFFFF/BFFFFFFFFFEBFFFFFFFFFFFFFF
@M05620:37:000000000-D9766:1:1101:18115:7312 1:N:0:8
ACCACACCTTCTACAATGAGCTGCGTGTGGCTCCCGAGGAGCACCCCGTGCTGCTGACCGAGGCCCCCCTGAACCCCAAGGCCAACCGCGAGAAGATGACCCAGGTGAGTGGCCCGCTACCTCTTCTGGTGGCCGCCTCCCTCCTTCCTGGCCTCCCGGAGCTGCGCCCTTTCTCACTGGTTCTCTCTTCTGCCGTTTTCCGTAGGACTCTCTTCTCTGACCTGAGTCTCCTTTGGAACTCTGCAGGTTCT
+
BBBABBBBFFFFGGGGFGFEGDHFGEEA4AGF3FFEAGGGDHHHHGGGDEGGGHFHHHGGCGGGGDGGGGGCHFHGGGDHCCHHHGD<CGG@@DFF1GFGHHHHGHHHHHHGGGHGGGGGHHHHHHHHHHHGHHGDGFDHGHHGHGFGGGGEFFGGEGGGGGGGGGBF?BFFFFFFFFFFFFFFFFFFFFFFFBB.A/EFFFFFDFFFFFFFFFFFFFFFFFFFFEFFFFFFFFFFEFFFFFFFFFFFFFF
@M05620:37:000000000-D9766:1:1101:22641:7317 1:N:0:8
ACCACACCTTCTACAATGAGCTGCGTGTGGCTCCCGAGGAGCACCCCGTGCTGCTGACCGAGGCCCCCCTGAACCCCAAGGCCAACCGCGAGAAGATGACCCAGCTGATCTGCCCGCTACCTCTTCTGTTGGCCGCCTCCCTCCTTCCTGGCCTCCCGGAGCTGCGCCCTTTCTCACTTTTTCTCTCTTCTGCCGTTTTCCGTATGACTCTCTTCTCTTACCTTAGTCTCCTTTGTCACTCTGCAGGTTCT
+
BBBBBBBBFFFFGGGFFFBGFGHFGGGGGCGHHGGD2EEEEHHHHGGGE?EE5FGFHFHEEF0>FEGGGGGGHHEGGG??FGHAAFEGGG@C/?F2>?DD2GA/0?<?11111?C/>@--0>F1FF000=0.<C---.CAECGDH0CGHG/ACFFGE;-9;-99/-AD-@FFFF/9/B///;BBFFFFFFF/9B-:9F.;B.9../:;BFBF9BFBBF/;BFF9//BFFF//BF////9;BF:/B/.;BF9
@M05620:37:000000000-D9766:1:1101:18681:7325 1:N:0:8
ACCACACCTTCTACAATGAGCTGCGTGTGGCTCCCGAGGAGCACCCCGTGCTGCTGACCGAGGCCCCCCTGAACCCCAAGGCCAACCGCGAGAAGATGACCCAGGTGAGTGGCCCGCTACCTCTTCTGGTGGCCGCCTCCCTCCTTCCTGGCCTCCCGGAGCTGCGCCCTTTCTCACTGGTTCTCTCTTCTGCCGTTTTCCGTAGGACTCTCTTCTCTGACCTGAGTCTCCTTTGGAACTCTGCAGGTTCT
+
CCCCDDDDFFFFGGGGGGGGGGHHGGGEDGHHHGGGGGGGGHHHHGGGGGGGHHGHHHHGGGGGGGGGGGGHHHHGGGGHGHHHHGGGGGGGGGHHHHHHHHHHGHHHHHHGGHHGGGGGHHHHGHHHHHHGHHGGGFEHGHHGHGGGGGGGGGGGGGGGGGGGGGFFFFFFFFHFHFFFFFFFFFFFFFFFFFFFFFFFFFFFFFFFFFFFFFFFFHFFFFFFEFFFFHFFFFFFFFFFFFFFFFFFFFF
@M05620:37:000000000-D9766:1:1101:17592:7326 1:N:0:8
GAGGCTGCTTTGGAAGAAACTCATAGATTACTGCAACAGTTCCCCCTGGACCTGGAAAAGTTTCTTGCCTGGCTTACAGAAGCTGAAACAACTGCCAATGGCTGCTGACACCCTGGCAAGTCAGTCCGGCATTTCCGATTTCGACATCTTGTGGCACCCATTGCACAATTCTCAGCATTTGTCCTTGTACCTGCCAAGCCAGGGACAAACGATCGGACGAGCCCACGTCTGCACTCCAGTCCCATTCCTCG
+
AAAAAAFAFFFFCGGGCEFGEGAGDFGFGDGHHHF1GGF1DGHHHGEGEGHFHFHHHGFGHFHHAHDGHHHHHHGAGGHFHHHGF1FGHFGHHEHG1BGHGCHEE1BF>DGF/FEFAGH/11B12>B?EEEED2FDE/CCGH0?//<1GGH11<?0??/??1??GFGHFHHBF111>F11F>11=<11=0<DGC.CGECEHHG?.::GB.:::G@B.-99-;9..=AAEFF/;/B/9/9:9/BFFBFBFB-
@M05620:37:000000000-D9766:1:1101:17033:7340 1:N:0:8
AGTGCCAGCTCTCAATCGCACAGGGGACCCAGGGCCTGGCCCCTCCATCCAGAAAACCTATGACCTCACCCGCTACCTGGAGCACCAACTCCGCAGCTTGGCTGGGACCTATGTGAGTATCCAGCGTAGGAATCTGGGAGTTGGGGAGGAGTGAGGAGTTGGGGAAAGACAGTCCTAACCGTGGAGGGTTCTGGTAAATGATGGGGTGAGGAGGGGCTCTTTGGCTCCCACCAGTCCCCCTGTCTGGTCTA
+
BBAABFFFBFFFGGGGGGGGGGHFGGFGGGHGFGGGGGHHHHGHGGHHHHHHGHHHHGHGHHHHHHHHHHHGGGGGHHHHHHHHHHHHGHHHGGGGGHHHGHHGGGHHGHHHHHHHHHHHHHHHGGGGGGHHHHHGHHHGGHHHGGGGGGGHHHHHHGHHHGGGGGHHHHHHHHHGHHHHGGGGGGGGCFFGGGGFGGGGGGGGGGFFFFFFFFFFFFFFFFFFFFFFFFFFFFFFFFFFFFFFFFFFFFF
@M05620:37:000000000-D9766:1:1101:14472:7385 1:N:0:8
AGTGCCAGCTCTCAATCGCACAGGGGACCCAGGGCCTGGCCCCTCCATCCAGAAAACCTATGACCTCACCCGCTACCTGGAGCACCAACTCCGCAGCTTGGCTGGGACCTATGTGAGTATCCAGCGTAGGAATCTGGGAGTTGGGGAGGAGTGAGGAGTTGGGGAAAGACAGTCCTAACCGTGGAGGGTTCTGGTAAATGATGGGGTGAGGAGGGGCTCTTTGGCTCCCACCAGTCCCCCTGTCTGGTCTA
+
AAAAAFBFAFFFGGGBDFGFG?H0FGEECEGHAEGCCFHGFHGEGGFHGFFGGAEGHGHHHHFHHHHEHHHEEEEGHHGHFFGGGHGEGFHHGGEEEFGGGHHGGGHHGHHHHHHGFHHHHHHHFGGGGGGHHHHHGGHGCGHHGGGGGGGHHHFFHG//GHGGGGHHHHHGFHHHHHHHGGE@GGGGGGGGGGGGGGGGGEBFGGF@FFFFBF@<@@FFFFFFFFFFFFFFFFFFFFFF@EFFFFFFFF/
@M05620:37:000000000-D9766:1:1101:20561:7394 1:N:0:8
ACCACACCTTCTACAATGAGCTGCGTGTGGCTCCCGAGGAGCACCCCGTGCTGCTGACCGAGGCCCCCCTGAACCCCAAGGCCAACCGCGAGAAGATGACCCAGGTGAGTGGCCCGCTACCTCTTCTGGTGGCCGCCTCCCTCCTTCCTGGCCTCCCGGAGCTGCGCCCTTTCTCACTGGTTCTCTCTTCTGCCGTTTTCCGTAGGACTCTCTTCTCTGACCTGAGTCTCCTTTGGAACTCTGCAGGTTCT
+
BBBCCBCAFFFFGGGFGGGGGGHHGGGGHGGHHGGG?FGGGHGHHGGGEGGFDHHHFHHGEG?EGGGGG@FH3FHGGG/GEGHH/F/>CC@/BDG2>?>GFHHHAGHDA?=/FHHGGFGGHGHHBDGH0DF?G<-@C.EHGGHGHBGFFGFFGFGGEDAB??FFFAFFFFFFFFFFFFFFFFFFFFFFFFFFFFFFFF?FFFBFFFFFFFFFFFF0BFFFFFFBBBBFBFFFFFFBFF0BFFFEBFFFFF;
@M05620:37:000000000-D9766:1:1101:25532:7429 1:N:0:8
AGTTCCAGCTCTCCATCGCACAGGGTACCCAGTGCCTGGCCCCTCCATCCAGAAAACCTATGACCTCACCCGCCACCTGGGGCACCCACTCTGCAGCTTGGCTGGGACCTATGTGAGTATCCAGCGTAGGAATCTGGGCGTTGGGGAGGAGTGCGGAGTTGGGGACAGACAGTCCTAACCGTGGAGGGTTCTGGTAAATGATGGGGTGAGGAGGGGCTCTTTGGCTCCCACCAGTCCCCCTGTCTGGTCTA
+
>>>3>DFFFFFFG4FGGFF2FCHCG4BBABFGBBBBBFGHCHG2EFGHFFFGDGF2BEECBFBGHFHHHFF0>0>EGH3F?EEGGG11?1F34F4B3B3B/FGGGGHHCHHB?FB4?3?BEHEFHGDACG22<GFDGC//BC@GF?<@D.<>F1>@-<.<0<@@:-:.::;:CHGFC0CF@9.-.9;A9FGBBF;0C0;BFFBFFD.-9AABDDDACFE/BFFFFFFFFF?DEFF/BFADFFBBFFFFFFF
@M05620:37:000000000-D9766:1:1101:9709:7440 1:N:0:8
ACCACACCTTCTACAATGCGCTGCGTGTGGCTCCCGAGGAGCACCCCGTGCTGCTGACCGAGGCCCCCCTGAACCCCAAGGCCAACCGCGAGAAGATGACCCAGGTGCGTGGCCCGCTACCTCTTCTGGTGGCCGACTCCCTCCTTCCTGGCCTCCCGGAGATGCGCCCTTTCTCACTGGTTCTCTCTTCTGCCGTTTTCCGTAGGACTCTCTTCTCTGACCTGCGTCTCCTTTGGAACTCTGCAGGTTCT
+
>11AAA>11BBBBGG1BF1AAAEEEEFAB0FGGBF//EE/EHFHHGAAB/EAGEBFGGG>EEGGCF@EGGGHGHEEGGGAFHHA<?CGG@/><AGFBDGHHHHG/FH1-FCGGAGCGGGGGHHFB0GFGHHFGFC--;BFGGGA9FGGGGGE?B.CEB@-9-;BF@FF?-BFFFFFFFFBFFFFFFFBFFFFFF@FFFFFFFFF?BFFFFFFFFF/BFFBFBFF-@F@FFFFFFFFFFFFFFFFFF-FFFF
@M05620:37:000000000-D9766:1:1101:9721:7453 1:N:0:8
ACCACACCTTCTACAATGAGCTGCGTGTGGCTCCCGAGGAGCACCCCGTGCTGCTGACCGAGGCCCCCCTGAACCCCAAGGCCAACCGCGAGAAGATGACCCAGGTGAGTGGCCCGCTACCTCTTCTGGTGGCCGCCTCCCTCCTTCCTGGCCTCCCGGAGCTGCGCCCTTTCTCACTGGTTCTCTCTTCTGCCGTTTTCCGTAGGACTCTCTTCTCTGACCTGAGTCTCCTTTGGAACTCTGCAGGTTCT
+
AAAABCCCFFFFGGGGGGGGGGHHGGGEAEHHHGGGGGGGGHHHHGGGFGGGHHFHFGHGECEGGGGGGGGEHHHGGGCHEHHGHFGGGGGGCGHHHHHHHHEFAGHHHGHGGHHGGGCGHHHHHHHHGHHGGGGGGGGHGHHGHGGGGGGGGGGGGGGGCDGBFGFFFFFFFFFFFFFFFFFFFFFFFFFFFFFFFFFFFFFFDDFFFFFFFFFFFFFFFFFFFFFFFFFFFFFFFFFFFFFFFFFFFFF
@M05620:37:000000000-D9766:1:1101:18276:7463 1:N:0:8
GAGGCTGCTTTGGAAGAAACTCATAGATTACTGCAACAGTTCCCCCTGGACCTGGAAAAGTTTCTTGCCTGGCGGACAGACGCTTAAACCACTGCCACTGGCTGATGAACCCATGGCAAGAAAGTCAGGCATTTCAGCTTTAGCCCTCTTGTGGATCCCATTGAACAATTCTAAGCATTTGTACTAGTCCCTGACAAGACAGGGACAAAAGATAGGAAGAGCCCCAGTCTGAAATCCAGTAACATTACTCG
+
BABCCCFCFFFFGGGGGGGGGGHHHHFHHHHHHHHHGHHHHHHHHGGGGHHHHHHHGHGHHHHHHHHHHHHEG00E0EF31>EB?E3G33?FG@BFH3BF2/G/F3BBBFF//3BB0BGG2BFGDGHFFFEGHHHHFHG2@2@@22FHHH1??/11?G0FF1F1FHHH1FHG1>1>FGHG0=<DD0==00<0</<<GG/GFFGGGGGFGHHEGBB/=C.;.=::.../0;CFF0;F/0;00;FBFBBFFF9
@M05620:37:000000000-D9766:1:1101:26559:7463 1:N:0:8
ACCACACCTTCTACAATGAGCTGCGTGTGGCTCCCGAGGAGCACCCCGTGCTGCTGACCGAGGCCCCCCTGAACCCCAAGGCCAACCGCGAGAAGATGACCCAGGTGAGCGGCCAGCTACCTCTTCTGGCGGCCGCCTCCCTCCTTCCTGGCCTCCCGGAGCTGCGCCCTTTCTCACTGGCTCTCTCTTCTGCCGTTTTACGTCGGACTCTCTTCTCTGACCTGAGTCTCCTTTGGAACTATGCAGGTTCT
+
BBBBBBBBFFFFGGGGFGEFGFHFGEEEHGHHFFGEEGGGGHHHHGGGGGGGHHHHHHHGCGGGG?FGGGGFHFHGGGFHEGHHHGD<CBC</DFGDFFD<<F/FGF?F1<@D-->FHFCHFFHHHHH00<DG-A;DG?FGGGGFG0FBFGGGFG?EDA--@.;FFFDDB//9BB/FFFF.BFFBFFFFFFFFFF.AFF/FFF.;9-;BFFFFFF/F/F//;F./.BFFBFBF//B///;9BFB:9F.BBF
@M05620:37:000000000-D9766:1:1101:7271:7465 1:N:0:8
ACCACACCTTCTACAATGAGCTGCGTGTGGCTCCCGAGGAGCACCCCGTGCTGCTGACCGAGGCCCCCCTGAACCCCAAGGCCAACCGCGAGAAGATGACCCAGGTGAGTGGCCCGCTACCTCTTCTGGTGGCCGCCTCCCTCCTTCCTGGCCTCCCGGAGCTGCGCCCTTTCTCACTGGTTCTCTCTTCTGCCGTTTTCCGTAGGACTCTCTTCTCTGACCTGAGTCTCCTTTGGAACTCTGCAGGTTCT
+
AA1AAA?>BFFFGGGFGG11BAFFEFEAAEGEGAFE0EGCEHHFHGCE/FGEDFGHHHFA/EEGGGGGGGCFHHAGGEFGGEHFHGGGGC<B<CGBFGFGFHGHGHHDFG<CCGG@@GCCHGFFFBHHFGFACFC--;A:EGG.:0BFFBFFGFFEEB?-;?AFE?@?@@F/FFFFFFBF;BBBFFB9FFFFFF?ABBEFFBFEFFFBBF/FE/F/BFFFFFEF/-9BFBFFFFFFFFFFFFEFFFFFFFF
@M05620:37:000000000-D9766:1:1101:14643:7475 1:N:0:8
GAGGCTGCTTTGGAAGAAACTGACAAGCCAGGGAAACAAGATCGGAAGAGCACGCGTATGCACTTCAGTCACATTACTCAATCTGGTATACCTTCTTCTGCTTTAAAAAAAAAAATACTAAACAAGACAAAATAAAAAAACAAAAATAATAAATAGTAACAAAGCAAATAAAAACCGTAAAAAATAAAAAGAAACAGAAATCACCCGATGAGAAAAAACTAAACCAACGAAACAACTTGGAACTAAAAGAC
+
A?AB>AFBFFDFGB5BGGFGGFH4BBBBBBFBEF2BFHHGBG5AE?2A22BBB00AA01B5DAB335DF5355DF5D533BF@B4@BGG4BF44FG4@FG4BB43BBD3E/EE@/022322222/2@22F@0111111/-...00.01><000000000=00./////000000..-....:0-.00000.../9/////900/9.---99////..-./;///9.......-/9./9//////////9..
@M05620:37:000000000-D9766:1:1101:11114:7478 1:N:0:8
ACCACACCTTCTACAATGAGCTGCGTGTGGCTCCCGAGGAGCACCCCGTGCTGCTGACCGAGGCCCCCCTGAACCCCAAGGCCAACCGCGAGAAGATGACCCAGGTGAGTGGCCCGCTACCTCTTCTGGTGGCCGCCTCCCTCCTTCCTGGCCTCCCGGAGCTGCGCCCTTTCTCACTGGTTCTCTCTTCTGCCGTTTTCCGTAGGACTCTCTTCTCTGACCTGAGTCTCCTTTGGAACTCTGCAGGTTCT
+
BBBBBBBBFFFFGGGGGGGGGGHHGGGGHGHGHGGGGGG2EHHHHGGGAEGFHHHHHHHGGGGGGGGGGGGHHHHGGGGHGHHHHGGGGGGGDGHHHHGHHHHGGHHHHHHGGHHGGGGGGHHHHHHHHHFFFHGDGGGHGHHGFGGGGGGFGFGGGGGGGGGGGGFFFFFFFFFFFFFFFFFFFFFFFFFFFFFFFFFFFFFFFFFFFFFFBFFFFFFFFFFFFFFFFFFFFFFFBFFFFFFFFFFFFFF
@M05620:37:000000000-D9766:1:1101:18479:7511 1:N:0:8
GAGGCTGCTTTGGAAGCAACTCCTAGATTCCTGCAACAGTTCCCCCTGGCCCTTGAAAAGTTTCTTGCCTGGCTTACAGAAGCTGAAACAACTGCCAATGGCTGATGAAACAATGGCAAGTAAGTCAGGCATTTCCGCTTTAGCCCTCTTGTGGATCCAATTGAACAATTCTCAGCATTTGTACTTGTAACTGACAAGCCAGGGACAAAAGGAAGAGCACACGTCTGAACTCCAGTCACATTACTCGATCT
+
>>1>A>>AFFFB1AB11B1FGGFH1DGGG3FGGF0BCAA1BFGGHGGGA0BFF0AFAB1BGHHHHGGGFGHFHHFCGHGAFGGCBG@GGHHHHHHG1GHHGHHA0B1FFFFHHHGBGGHFBGHF>B>>FGHHGHHHGGCFGHHH1BBAGFHHHCGFCFGHHHHGFFFH1FDGHHHHHFHHGHGHFHG<FGHHGHHEHFHAG0CFGGA<CFHCBBHFFFHCGHGGGFF0GCFBBB/9C0F9FBFGGGA./.;
@M05620:37:000000000-D9766:1:1101:22325:7511 1:N:0:8
AGTGCCAGCTCTCAATCGCACAGGGGACCCAGGGCCTGGCCCCTCCATCCAGAAAACCTATGACCTCACCCGCTACCTGGAGCACCAACTCCGCAGCTTGGCTGGGACCTATGTGAGTATCCAGCGTAGGAAGCTGGGAGTTGGGGAGGAGTGAGGAGTTGGGGAAAGACAGTCCTAACCGTGGAGGGTTCTGGTAAATGATGGGGTGAGGAGGGGCTCTTTGGCTCCCACCAGTCCCCCTGTCTGGTCTA
+
CCCCCFFFCFFFGGGGGGGGGGHGGGGGGGHHGGGGGGHHHHGHGGHHHHHHGHHHHGHHHHHHHHHHHHHGGFGGHHHHGHHHHHHHGHHHGGCGGHHHGHHC/EFGGHFFH3FFFG33BDDFBD?</?GD0?FC0C?FC01?D-C<C..<.=0.0AC/D0<E..:.///::CCFBG/.CEECDEEG9..0;9FB99FGEC09...-;.A99.-:@D.B0BFFF00A.:.AE.;FFFA.@EFF0BFBF0;
@M05620:37:000000000-D9766:1:1101:6567:7517 1:N:0:8
AGTGCCAGCTCTCAATCGCACAGGGGACCCAGGGCCTGGCCCCTCCATCCAGAAAACCTATGACCTCACCCGCTACCTGGAGCACCAACTCCGCAGCTTGGCTGGGACCTATGTGAGTATCCAGCGTAGGAATCTGGGAGTTGGGGAGGAGTGAGGAGTTGGGGAAAGACAGTCCTAACCGTGGAGGGTTCTGGTAAATGATGGGGTGAGGAGGGGCTCTTTGGCTCCCACCAGTCCCCCTGTCTGGTCTA
+
AAAABFFCAFFFGGGGGCFAE2BEEEDEEGCHFAFGFFHHHFGFEGHEGFHHHHGHHGGFHGHFHHHHHHHGG/>EFHGGFGHHHHHGGHHHEFFGEFFGFCHFFFHHGHHHHHHHHFHHHHFHHGEGGDHHHHGHHB?FFFGHG?FGFFDFHHHGFEGHFHGCEGHHHHFFHGGFBGHHG9E?A9EG.9FFFGFFGGGFGGGGGDDFFFFFFFFFFFFFFFFFFFFFFFFFEFFFFFFFFFFFFFFFFFB
@M05620:37:000000000-D9766:1:1101:18476:7532 1:N:0:8
GAGGCTGCTTTGGACGAAACTCATAGATTACTGCAACAGTTTCCCATGGACCTGGAAAAGTTTCTTGCTTGGCTTACAGAAGCTGAAACAACTGCCAATGGTTGATTAAACAATGGCAAGGAAGTCACGCATGTCAGCTTTAGAACTATTGTGGATCCAATTAAACAATACACAGCATTTGGACTTGCAACGGACCAGCAAGGGACAAAAGGAAGAGCACAACCATAAACTACAATCACAAAATTCCAGCG
+
>3AA3>C>BBB4F44A2EAAGGHHHBDDD535D5333F2DF55A3BB333BBFFAB332BBBDADDD55DBBABB33BBDEF3BF33B3B1?BFB33BBB34B1BB444B@3?B@B?B3?/0B034B3/B></B44434B43B2B2323B3?3/22222@2222@22/2221?1??0?<1?11??1>=<1<--.<-.<<<//<<<<;:/:/:::...//://...00000009;0;/0/00.90/90;0/-
@M05620:37:000000000-D9766:1:1101:14695:7533 1:N:0:8
GAGGCTGCTTTGGAAGAAACTCATAGATTACTGCAACAGTTCCCCCTGGACCTGGAAAAGTTTCTTGCCTGGCTTACAGAAGCTGAAACAACTGCCAATGGCTGATGAAACAATGGCAAGTAAGTCAGGCATTTCCGCTTTAGCACTCTTGTGGATCCAATTGAACAATTCTCAGCATTTGTACTTGTAACTGACAAGCCAGGGACAAAAGATCGGAAGAGCCCACGTCTGAACTCCAGTCACATTACTCG
+
>>AAA1FAFFFFFGGGCFGGGGBGFGHHHBHHHHG1BFGDGHHHHGEFEFHHHHHHHDFGGHHHGHHHHHHHHHGAGHHDGHHBBEGHHFHHHFHHFBGHHHHGGGHHHHHHHHHGHGHFFGGHBFGGHGHHHHHHGGGGGHHHFHHHHHHHHGHHHGGHHHHEGHHFHGGHHHHHHHHHHHHHHHHGFGHHHHHHHHHGHHHGGGGGGGHGHHHG..AGHF.CGGGGGGGGGGGGGFFFGFFGGG0CCFB
@M05620:37:000000000-D9766:1:1101:12813:7537 1:N:0:8
AGTGCCAGCTCTCAATCGCACAGGGGACCCAGGGCCTGGCCCCTCCATCCAGAAAACCTATGACCTCACCCGCTACCTGGAGCACCAACTCCGCAGCTTGGCTGGGGGGGACTCTGGGAGTTGGGGCGGCGTGCGGCGTTGGGGCCAGCCCGTCCTACCCGTGGAGGGTTCTGTTAAATGCTGGGGTGCGGCGGGGCTCTTTGGCTCCCACCCGTCCCCCTGTCTGGTCTATCTCCTGCCCTTAGCTCGGA
+
>A>>>FFFBFFFGFGGGGGFGGHHGGFFFGHHGGGFGGHHHHGHGGHHHHHHHHHHHGHHHHHHHHHHHHHGGEEGHHHH?GHHHHAEEHHHGGGGGHFHGHHGFGGGFCB@AFFFFFFEDFFFFFAFF;DFD.@DBFFFFFFF;BDFA99BFFFFFFFFFFFFAEFF.AFFF/BFFFFFFFFFFFDF;@@;DFDFFFFFFFFFBFFF?.;DABDDDFFDFFFBBFF9BB/BFFFFBFFFFFFFF;BBA@?
@M05620:37:000000000-D9766:1:1101:23359:7537 1:N:0:8
AACACACCTTCTACAATGAGCTGCGTGTGGCTCCCGAGGAGCACCCCGTGCTGCTGACCGAGGCCCCCCTGAACCCCAAGGCCAACCGCGAGAAGATGACCCAGGTGAGTGGCCCGCTACCTCTTCTGGTGGCCGCCTCCCTCCTTCCTGGCCTCCCGGAGCTGCGCCCTTTCTCACTGGTTCTCTCTTCTGCCGTTTTCCGTAGGACTCTCTTCTCTGACCTGAGTCTCCTTTGGAACTCTGCAGGTTCT
+
111>AA>AFFCD3FG1FABFDGBGE0BBE00BFFF0BA/AAAGC/BEG/EE/FGHHHHHGGGG?FGG@EEAGHHFGGGGEFHHHG<?ECC/BCAGC1<FGHGEF<11?C1<??GGCGGGCHFBDDGFHHFC..CCGG?::C/;EGFFFFBBFGFFEA:9?AAFGG?-A@@/FFFFFFFB-;BB/99BBFFBB/F@FFFEFFAFFFBFFFFFFFFFBBFFBFBBFBF/B9/F/9FFB/FFBBFFFBFFAF/B
@M05620:37:000000000-D9766:1:1101:25076:7541 1:N:0:8
AGTGCCAGCTCTCAATCGCACAGGGGACCCAGGGCCTGGCCCCTCCATCCAGAAAACCTATGACCTCACCCGCTACCTGGAGCACCAACTCCGCAGCTTGGCTGGGACCTATGTGAGTATCCAGCGTAGGAATCTGGGAGTTGGGGAGGAGTGAGGAGTTGGGGAAAGACAGTCCTAACCGTGGAGGGTTCTGGTAAATGATGGGGTGAGGAGGGGCTCTTTGGCTCCCACCAGTCCCCCTGTCTGGTCTA
+
AA>AAFFFBFFFGEGGGGGGGGHHGGGGGGHHGGGGGGHHGHGHGGHHGHHHHHGHHGHHHHHHHHHHHHHGGFGGHHHHGGHHGHHHGHHHEGGGGHHHGHHGGGHHGHHHHHHHHHHHHHHHHGGGGGHHHHHGHHHGGHHHGGGGGGGHHFHHHGHHHHGGGGHHHHHHHHHHHHHHGGGGGGGGAFFGGGFGGGGGGGGGGGFFFFFFFFFFFFFFFFFFFFFFFFFFFFFFFFFFFFFFFFFFFFF
@M05620:37:000000000-D9766:1:1101:18439:7542 1:N:0:8
ACCACACCTTCTACAATGAGCTGCGTGTGGCTCCCGCGGAGCACCCCGTGCTGCTGACCGAGGCCCCCCTGAACCCCAAGGCCAACCGCGAGAAGATGACCCAAGTGAGTGGCCCGCTAACTCTTCTGGTGGCCGCCTCCCTCCTTCCTGGCCTCCCGGAACTGCGCCCTTTCTCACTGGTTCTCTCTTCTGCCGTTTTCCGTAGGACTCTCTTCTCTGAACTGAATCTCCTTTGGAACTCTGCAAGTTCT
+
AAAABBBAFFFFFGGGGGGGGGHHGGGGAEFHFFGG2AEE0EEHHGGEEEEF5FGFFHHGEE/EGGGGGGGEFHHGGGEHEHHHHGGGGGGGGGH1GGFFFHA/<>GD1>1>FFHFGGC.CGHEHH0:;GCDACDDCDDGFGGF/CFGFBF?FGGGGAB?-9/;BDBFDFFFFFFFFFFFFFFFFFF/BFFFFFCDFFFFFAFE.:F/:FFFFFFFFF/B/:/;//;:FFFFFFFF/B/;BBBB//;;B9;
@M05620:37:000000000-D9766:1:1101:16785:7558 1:N:0:8
ACCACACCTTCTACAATGAGCTGCGTGTGGCTCCCGAGGAGCACCCCGTGCTGCTGACCGAGGCCCCCCTGAACCCCAAGGCCAACCGCGAGAAGATGACCCAGGTGAGTGGCCCGCTACCTCTTCTGGTGGCCGCCTCCCTCCTTCCTGGCCTCCCGGAGCTGCGCCCTTTCTCACTGGTTCTCTCTTCTGCCGTTTTCCGTAGGACTCTCTTCTCTGACCTGAGTCTCCTTTGGAACTCTGCAGGTTCT
+
CCCCCCCBFFFFGGGGGGGGGGHHGGGFHGHHHGGGDGGGGHHHHGGGEGGGFGHHHHHGGGGGGGGGGGGHHHHGGGGGGHHHHGGGGGGGGGHHHHHHHHEAFHHH0?FFGHHGGGGCHHHHHHFGGHHFHHGGGGGHGHHGEGGGGGGGGGGGGGGA-;.FGGFFFFFFFFFFFFFFFFFFFFFFFFFFFFFAFFFFFDFFDFFFFFFFFFFFFFFFFFFF/.;FFFFFFFFFFFFFFFFFFBFFFFF
@M05620:37:000000000-D9766:1:1101:12754:7560 1:N:0:8
AGTGCCAGCTCTCAATCGCACAGGGGACCCAGGGCCTGGCCCCTCCATCCAGAAAACCTATGACCTCACCCGCTACCTGGAGCACCAACTCCGCAGCTTGGCTGGGACCTATGTGAGTATCCAGCGTAGGAATCTGGGAGTTGGGGAGGAGTGAGGAGTTGGGGAAAGACAGTCCTAACCGTGGAGGGTTCTGGTAAATGATGGGGTGAGGAGGGGCTCTTTGGCTCCCACCAGTCCCCCTGTCTGGTCTA
+
AA11>FD11CFFDFGBEFGCEEH0F0AEAA0F00BA/FHHAGGEGF0FFC1B10BEGFF1FG2GHAG1FBFEE//EGFHH0BFHHH0/EGFH?AEEGH1</CGGGGHHGHHFGGGFGD>DGHFFHGCCCG11CHGHHC<CE<D1/<<@CC>GH0DCC.</GG-:C.:AGFFBG0CGHCGC-CC?AAB-;FFGGGGB;;FFFFGG?.B??AFF-B-@>-ABFF/FFFFFFBA-AF/BFBEF@?BFFFB9FFF
@M05620:37:000000000-D9766:1:1101:17967:7565 1:N:0:8
AGTGCCAGCTCTCAATCGCACAGGGGACCCAGGGCCTGGCCCCTCCATCCAGAAAACCTATGACCTCACCCGCTACCTGGAGCACCAACTCCGCAGCTTGGCTGGGACCTATGTGAGTATCCAGCGTAGGAATCTGGGAGTTGGGGAGGAGTGAGGAGTTGGGGAAAGACAGTCCTAACCGTGGAGGGTTCTGGTAAATGATGGGGTGAGGAGGGGCTCTTTGGCTCCCACCAGTCCCCCTGTCTGGTCTA
+
BCABCFFFCFFFGGGGGGGGGGHGGGGGGGHHGGGGGGHHHHGHGGHGHHHHHHHHHGHHHHHHHHHHHHHGGEGGHHGHHHHHHHHHGHHHGDFGG3GHGGHGCEHHGHHHHHHHHHHHHHHHHGGGGGHHHHHHHHFGGHHHGGGGGGGHHHHHHGHHHHGGGGHHHHHHHHHHHHHHGGGGEGGGEGGGGGGGGGGGHGGGGGFFFFFFFFFF-DFFFFHFFBFFFFFFFFFFFFFFFFFFHFFFFFB
@M05620:37:000000000-D9766:1:1101:12287:7567 1:N:0:8
AGTGCCAGCTCTCAATCGCACAGGGGACCCAGGGCCTGGCCCCTCCATCCAGAAAACCTATGACCTCACCCGCTACCTGGAGCACCAACTCCGCAGCTTGGCTGGGACCTATGTGAGTATCCAGCGTAGGAATCTGGGAGTTGGGGAGGAGTGAGGAGTTGGGGAAAGACAGTCCTAACCGTGGAGGGTTCTGGTAAATGATGGGGTGAGGAGGGGCTCTTTGGCTCCCACCAGTCCCCCTGTCTGGTCTA
+
AABBCFFFCFFFGFGGGFFFEFGHGEGGGGHHGGGGEFGGHHGHGGHHHHFHGFFGHGHGHHFHHHHHHHHGGGGGHGHGHHHFGHHHGHHHGGEEGGHHGHHFGGHHGHHGHHHHHGGHHHHHHGEGGGHHHHHHHHHGEGHHGGGGGGGHHHHHHGHHGHGFGGHHHHHHHHHHHHHGGFFGGGGG;FGGGGBFGFGGGGGGGGFFFFFFFFFFFFFFFFFFFFFFFFFFFFFFFFFFFFFFFFFB;F/
@M05620:37:000000000-D9766:1:1101:15816:7572 1:N:0:8
AGTGCCAGCTCTCAATCGCACAGGGGACCCAGGGCCTGGCCCCTCCATCCAGAAAACCTATGACCTCACCCGCTACCTGGAGCACCAACTCCGCAGCTTGGCTGGGACCTATGTGAGTATCCAGCGTAGGAATCTGGGAGTTGGGGAGGAGTGAGGAGTTGGGGAAAGACAGTCCTAACCGTGGAGGGTTCTGGTAAATGATGGGGTGAGGAGGGGCTCTTTGGCTCCCACCAGTCCCCCTGTCTGGTCTA
+
ABBBCFFFCFFFGGGGGGGGGGHHGGGGGGHHGGGGGGHHHHGHGGHHHHFHGGFHHGHHHHHHHHGHHHHGGGGGHHHHHHHHHHHHGHHHGGGGGHHHGHHGGGHHGGHHHHHHHGHHHHHHH?CGGGHHHHHHHHHGGHHHCCGGGGGHHHHHHGHHHH?DCEGHHHHHHGHHHHHHGGFGGGGGGGGGGGFFGGGGGGGGGGFFFFFFFFFFFFFFFFFFFFFFFFFFFFFFFFFFFFFFFFFFFFB
@M05620:37:000000000-D9766:1:1101:15742:7580 1:N:0:8
ACCACACCTTCTACAATGAGCTGCGTGTGGCTCCCGAGGAGCACCCCGTGCTGCTGACCGAGGCCCCCCTGAACCCCAAGGCCAACCGCGAGAAGATGACCCAGGTGAGTGGCCCGCTACCTCTTCTGGTGGCCGACTCCCTCCTTCCTGGCCTCCCGGAGCTGCGCCCTTTCTCACTGGTTCTCTCTTCTGCCGTTTTCCGTAGGACTCTCTTCTCTGACCTGAGTCTCCTTTGGAACTCTGCAGGTTCT
+
AA?ABAAAFFFFDGGB5BFGFGFFEEGGH2FFHGF2EEE?FHHHHGGGE1EEGAFGHHHGGGGGEGEGGGGHGHEEFGGGGHHFEFGGG@BDCDHHBDGHHHEHGHGHAGHGGHHGGGGGHHHHHHEFDGGGHH--:-C/GHHGBGHF0FF?9BFFGB@9--.;CGGFBBFFFFFFFFFFFBFFFFFFFFFFFFBDFFFFFFFFFBEFFFFFF/FF/BFFFFBBBFFFFFFFFFFFFFFF/BFFFFAAFFF
@M05620:37:000000000-D9766:1:1101:13387:7597 1:N:0:8
GAGGCTGCTTTGGAAGAAACTCATAGATTACTGCAACAGTTCCCCCTGGACCTGGAAAAGTTTCTTGCCTGGCTTACAGAAGCTGAAACAACTGCCAATGGCTGATGAAACAATGGCAAGTAAGTCAGGCATTTCCGCTTTAGCACTCTTGTGGATCCAATTGAACAATTCTCAGCATTTGTACTTGTAACTGACAAGCCAGGGACAAAAGATCGGAAGAGCACACGTCTGAACTCCAGTCACATTACTCG
+
A>AAAAFAFFFFGGGGGFGGGGHHHHHHHHHHHHGHHHGBGHHHHGGGHHHHHHHGHF2FBGHHGHHHHHHHHHHEGHHHHHHHHFGHHHHHHHHHHHHHHHGEFGGHHGHHHHFGHFHFGFGHFF4FGHHFFFFHGEEGGGFHFHFHHGHHGGHCHGGFHHGGGFHC<FGHHHGFFHHHHHGDGHFFGHFHHHHHGFHEHHAEEEEG<CGGHHGG..;CHH/GHHG:.CFGGFGGFGFGFGFGEFFFGG9
@M05620:37:000000000-D9766:1:1101:13244:7598 1:N:0:8
ACCACACCTTCTACAATGAGCTGCGTGTGGCTCCCGAGGAGCACCCCGTGCTGCTGACCGAGGCCCCCCTGAACCCCAAGGCCAACCGCGAGAAGATGACCCAGGTGAGTGGCCCGCTACCTCTTCTGGTGGCCGCCTCCCTCCTTCCTGGCCTCCCGGAGCTGCGCCCTTTCTCACTGGTTCTCTCTTCTGCCGTTTTCCGTAGGACTCTCTTCTCTGACCTGCGTCTCCTTTGGAACTCTGCAGGTTCT
+
BBBBBBBBFFFFGGGGDG5FGBHHGEEA4AGHFFFE?EFEDHHHHGGAAAFGFHGFHHGA>FCEGEGGGGFGHHHGGGGHEEHHHGE@GG/<CFHF1GFGHHGHGHH1CGFEFFHGGGGGHHHHGHHFHHHGHHGGCDDHGHHGHGFGGGGGGGGFEGB-;@GGGGBFBBFFFFFFFFFFFFFFFFFFFFFFFFBDFFFFFFFFFFFFFFFFFFFFFFFFFFFF.@DBDFFFFFFFFFFFFFFFFFFFFFF
@M05620:37:000000000-D9766:1:1101:10953:7609 1:N:0:8
AGTGCCAGCTCTCAATCGCACAGGGGACCCAGGGCCTGGCCCCTCCATCCAGAAAACCTATGACCTCACCCGCTACCTGGAGCACCAACTCCGCAGCTTGGCTGGGACCTATGTGAGTATCCAGCGTAGGAATCTGGGAGTTGGGGAGGAGTGAGGAGTTGGGGAAAGACAGTCCTAACCGTGGAGGGTTCTGGTAAATGATGGGGTGAGGAGGGGCTCTTTGGCTCCCACCAGTCCCCCTGTCTGGTCTA
+
ABBBCFFFCFFFGGGGGGGGGGHHAEDEGFGHFGGEGGHHGHEHGGHFHGHHGHHHHGHHGHFHHHHGHHHGGFGGHHHHHHHFHHHHGHHHGGGGGHHHGHHGGGHHGHHHHHHHHHHHGHHHGGEGGGHGGHHHHHHGGHGHGGGGGGGHHGHHHGHHHHGGGGHHHHHHHHHHHGHHGGFGFFGGCAFGGGFFGGGGGGGGGGFFFFFFFFFFFFFFFFFFFFFFFFFFFFFFFFFFFFFFFFFFFFF
@M05620:37:000000000-D9766:1:1101:12003:7615 1:N:0:8
ACCACACCTTCTACAATGAGCTGCGTGTGGCTCCCGAGGAGCACCCCGTGCTGCTGACCGAGGCCCCCCTGAACCCCAAGGCCAACCGCGAGAAGATGACCCAGGTGAGTGGCCCGCTACCTCTTCTGGTGGCCGCCTCCCTCCTTCCTGGCCTCCCGGAGCTGCGCCCTTTCTCACTGGTTCTCTCTTCTGCCGTTTTCCGTAGGACTCTCTTCTCTGACCTGAGTCTCCTTTGGAACTCTGCAGGTTCT
+
BBBCCCCCFFFFGGGGFGGGGGHHGGGGHFHHHGGGGGGGGHHHHGGGGGGGHHHHGHHGEGGGGGGGGGGGHGHGGGGHGHHHHGGGGGGGGGHHGHGHHHC?FGGHHGFFGHHGGGGGHHHHHHHHGHGGHHGGGGGHGHHGHGGGGGGGGGGGGGGGGGGGGGFFFFFFFFFFFFFFFFFFFFFFFFFFFFFFFFFFFFFFDDFFFFFFFFFFFFFFFFFFFFFFFFFFFFFFFFFFFFFFFFFFFFB
@M05620:37:000000000-D9766:1:1101:12822:7633 1:N:0:8
AGTGCCAGCTCTCAATCGCACAGGGGACCCAGGGCCTGGCCCCTCCATCCAGAAAACCTATGACCTCACCCGCTACCTGGAGCACCAACTCCGCAGCTTGGCTGGGACCTATGTGAGTATCCAGCGTAGGAATCTGGGAGTTGGGGAGGAGTGAGGAGTTGGGGAAAGACAGTCCTAACCGTGGAGGGTTCTGGTAAATGATGGGGTGAGGAGGGGCTCTTTGGCTCCCACCAGTCCCCCTGTCTGGTCTA
+
AA3AAFBFBFFFGGGGGGGCGGHHGGGGGGHHAFFGGFHGFHGHGGGHFHHGGEBGHGFHHHFHHHGGHHHGG@EGHHHH2BGHHHHFFEHHGGGGGHGHGHHGFGHHGHHHHHHHHHHHHHHHHGFGGGHHHGHHHHAFGHGECGC@GGGHFHHHFGHHGGGGGFHHHHHHHGHHHHHHGGGGGGGGEGGGGGGGGGGGGGGGGGFFFFFFFFFFFFFFFFFFFFFFFFFFFFFFFFFFFFFFFFEFFFB
@M05620:37:000000000-D9766:1:1101:15829:7667 1:N:0:8
ACCACACCTTCTACAATGAGCTGCGTGTGGCTCCCGAGGAGCACCCCGTGCTGCTGACCGAGGCCCCCCTGAACCCCAAGGCCAACCGCGAGAAGATGACCCAGGTGAGTGGCCCGCTACCTCTTCTGGTGGCCGCCTCCCTCCTTCCTGGCCTCCCGGAGCTGCGCCCTTTCTCACTGGTTCTCTCTTCTGCCGTTTTCCGTAGGACTCTCTTCTCTGACCTGAGTCTCCTTTGGAACTCTGCAGGTTCT
+
ABAAAABAFFFFGGGGGGFGGGHHGEEE4EHHFFGGGGGCEHGHHGGEEFGF5FGGFHHGGG0EFGGGGGG2GBGGGG?GGGHHEGGGGDGD/DHGHFGHHHHHGHGHHFGEGHHGGGGGHHHHHHHHHHHGHHGFFGGAEHHGGGGGGFGGGEGGGGGGGGFBFGFFFFBFFFFFFFFFFFFFFFFFFFHHFFFDDFFFFFFFDDBFFFFFFFFFFFFFFFFEFFFFFFFFFFFEFFFFBFFFFFF;FFF
@M05620:37:000000000-D9766:1:1101:23522:7677 1:N:0:8
GAGGCTGCTTTGGAAGAAACTCATAGATTACTGCAACAGTTCCCCCTGGACCTGGAACCGTTTCTTGCCTGGCTTACAGAAGCTGCAACAACTGCCCATGGCTGATGACCCCCTGGCAAGTCAGTCCGGCATTTCCGCTTTCGCCCTCTTGTGGCTCCCATTGCACACTTCTCAGCATTTGTACTTGTCACTGACAAGCCAGGGACAAACGATCGGCCGAGCACACGTCTGAACTCCAGTCACATTCCTCG
+
A1>AAAFAFFFFGBFBBEFGGGFHGGFHHFGHHG1BFFFDDFGHHGEF/ABBGH0BF1/ABEGGGHHGHHHHHGE1FGHHFGHFG1FHHGFGFFGG/BGGHHHGFFHH11B//>FHHHHGH1F12F<EGGGGHHB2AAEGGBA/?EGHHHGD1C<0FF/FGHHBGHH0FHHHHBFHHHHHHH0DHHFGF0=GH0CHHHHGHHHGGEGHH.CFGGGG??A@GG-CFF@FFFF/FFFFFFFFF/BFFF9BFFB
@M05620:37:000000000-D9766:1:1101:24213:7693 1:N:0:8
GAGGCTGCTTTGGAAGAAACTCATAGATTACTGCAACAGTTCCCCCTGGACCTGGAAAAGTTTCTTGCCTGGCTTACAGAAGCTGAAACAACTGCCAATGGCTGATGAAACAATGGCAAGCAAGTCAGGCATTTCCGCTTTAGCACTCTTGTGGATCCAATTGAACAATTCTCAGCATTTGTACTTGTAACTGACAAGCCAGGGACAAAAGATCGGAATAGCACACTTCTGAACTCCAGTCACATTACTCG
+
BABBBBFAFFDFGGGGGG4FGGGHGGHHHHHHHFHHHGHFHHGHHGGGGHGHGHHGAFFFGHGHHHGGHHHHHHHHHHHHHHHHHGHHHCGGHHHGHFHH3GF11@@@3BF?GHBBBEGE/BBF3BFBFGEF3BGE/<E//3?BFBF23?BG?/B2<@2@F222@@GH22?DD111?1@11<<@1<??>1=>1<1<10.>0><<<CC<<<CE00.:;C.0<CGGFH/<=G0;9FCCBB9CFC0;;;;F90=
@M05620:37:000000000-D9766:1:1101:23529:7703 1:N:0:8
GAGGCTGCTTTGGAAGAAACTCATAGATTACTGCAACAGTTCCCCCTGGACCTGGACAAGTTTCTTGCCTGGCTTACAGAAGCTGAAACAACTGCCAATGGCTGATTAAACAATGACAAGTAAGCCAGGCATTTCCGCTTTAGCACTATTGTGGATCCAATTGAACAATTCTCAGCATTTGTACTTGTAACTGACAAGCAAGGGACAAAAGATCGGAACAGTACACAGCTGAACTCCCGTCACATTACTCG
+
A3AAAAFBCFBDFEBBGFAFEGFHFGHDGGBBFB4GFF2DFFGFHGA22ABBGGEG231BDDGFEHFBFB3BGHG3BBBBGHBBF33FBFBFGHHBEFFG3F21B34B@BFBCB@3@33B3?B43BBB????BGFBEEEEE311BBB112BGFA?11<1@@1@1@@F011@2<?<1??@1?@1?@1?1?1==>11<<0.0<0><<C../.<<00<A;:-:;0<;C;:.;::::9;FG.;:.9.;;0;;00.
@M05620:37:000000000-D9766:1:1101:12428:7703 1:N:0:8
AGTGCCAGCTCTCAATCGCACAGGGGACCCAGGGCCTGGCCCCTCCATCCAGAAAACCTATGACCTCACCCGCTACCTGGAGCACCAACTCCGCAGCTTGGCTGGGACCTATGTGAGTATCCAGCGTAGGAATCTGGGAGTTGGGGAGGAGTGAGGAGTTGGGGAAAGACAGTCCTAACCGTGGAGGGTTCTGGTAAATGATGGGGTGAGGAGGGGCTCTTTGGCTCCCACCAGTCCCCCTGTCTGGTCTA
+
AAAABFFFBFFFGGGGGGGGE?GCFEEEGEGGFDGDGDGHHFGDEGHHGFHHHHGGFFHFHGGGHGHHHHHGG>E>GBGHFGHHHG1FFFGHFGGFGFHHGEHF/?GH/?GHHHHGHH3GDGHHHGDECDFHHHHHHHAFEGHHFGECGCEHHFHGHDGHHHGGGGHHHHHGHHHHHFHHGGEFAEGGCFFGGFFFGGGGGGGGGGFFFFFFFF-BCDFFFFFFFFFFFFFFFFFFFFFFF.BFFFBFBFB
@M05620:37:000000000-D9766:1:1101:17634:7707 1:N:0:8
ACCACACCTTCTACAATGAGCTGCGTGTGGCTCCCGAGGAGCACCCCGTGCTGCTGACCGAGGCCCCCCTGAACCCCAAGGCCAACCGCGAGAAGATGACCCAGGTGAGCGGCCAGCTACCTCTTCTGGTGGCCGCCTCCCTCCTTCCTGGCCTCCCGGAGCTGCGCCCTTTCTCACTGGTTCTCTCTTCTGCCGTTTTCCGTAGGACTCTCTTCTCTGACCTGAGTCTCCTTTGGAACTCTGCAGGTTCT
+
3>>AAA>AFFFF5GGBDAGGFGGHA2EEH2FGHGG2EEEEEDHHEGGGEGGGHHHHHHHGGGGGGGGEGGGHHHHGGGGHGHHHHEGEGGGGGGHHHFHGF0?/CFGDG1/@CC-CFHFGFHHGFHHGE<CAHC@:CDDHGHHGGGGGFFFGGGGAFA@9-?9BFBBFBBF/FFF/FBB.9;FFFFFFFFFFFFBDDFF/BDBADBFFFFFFBFF/FFBBFFFF/BFFFFFFF/BBF/9B9FFFFB?9;FF
@M05620:37:000000000-D9766:1:1101:14994:7725 1:N:0:8
AGTGCCAGCTCTCAATCGCACAGGGGACCCAGGGCCTGGCCCCTCCATCCAGAAAACCTATGACCTCACCCGCTACCTGGAGCACCAACTCCGCAGCTTGGCTGGGACCTATGTGAGTATCCAGCGTAGGAATCTGGGAGTTGGGGAGGAGTGAGGAGTTGGGGAAAGACAGTCCTAACCGTGGAGGGTTCTGGTAAATGATGGGGTGAGGAGGGGCTCTTTGGCTCCCACCAGTCCCCCTGTCTGGTCTA
+
ABBCCFFFBFFFGGGGGGGGGGHHGGGGFGHHGGGGGGHHHHGHGGHHHHHHFHHHHGHHHHFHHHHFHHHGGEEGHFHHHHHGHHHHGHHHGGGEGGHHFHHGGGHHGHHHHHHGHGHHHHHHHGGGGGHFFHHHHHHGGHHHGGGGGGGGGHGHHGHHHFGGGGHGHHHHHHHHHGHHGGEGGFGG:CFGGGFGFGGGGGGGGFFFFFFFDFFFFFFFFFFFFFFFFFFFFFFFFFFFFFFFFFFFFFB
@M05620:37:000000000-D9766:1:1101:9858:7730 1:N:0:8
AGTGCCAGCTCTCCATCGCACAGGGGACCCAGGGCCTGGCCCCTCCATCCAGAAAACCTATGACCTCACCCGCTACCTGGAGCACCCACTCCGCAGCTTGGCTGGGACCTATGTGAGTATCCAGCGTAGGAATCTGGGCGTTGGGGCGGAGTGCGGAGTTGGGGAAAGACAGTCCTAACCGTGGAGGGTTCTGGTAAATGATGGGGTGAGGAGGGGCTCTTTGGCTCCCACCAGTCCCCCTGTCTGGTCTA
+
AAAAAFBCAFFFG4GEFGGAECHDF22EEE2F2BAAFFEHFHGHGGEHHFEGGFFGGFGFGFGHHFG3FFGEE>EEHFBFBBGHHH11?FHFEGCGEHFHDHHGGGHHGHHHHHHEFHFHHHDGG@EACF1@GHHHEB//>A@ACC.-;-;CA0;A;@GGGFGG..9./;/;FFFF/BFFBFE?.ADBAAFFFFF;BFFFEFFFFFD-..;/AA;?BBFFFFFFFFFFFFFFEFFFFFFFBFFFFFBFFF9
@M05620:37:000000000-D9766:1:1101:17391:7756 1:N:0:8
ACCACACCTTCTACAATGAGCTGCGTGTGGCTCCCGAGGAGCACCCCGTGCTGCTGACCGAGGCCCCCCTGAACCCCAAGGCCAACCGCGAGAAGATGACCCAGGTGAGTGGCCCGCTACCTCTTCTGGTGGCCGCCTCCCTCCTTCCTGGCCTCCCGGAGCTGCGCCCTTTCTCACTGGTTCTCTCTTCTGCCGTTTTCCGTAGGACTCTCTTCTCTGACCTGAGTCTCCTTTGGAACTCTGCAGGTTCT
+
BBBBBBBBFFFFGGGGDGGAGFHFGEEB4EHHFGGEDGGGFHHHHGGGDFGGGHGHHHHGGGGGGGGGGGGFHHHGGGGHFFHHHGD@GGCBCGHHFHEHHHGHGHHGHHHGGHHGGGGGHHHGHHHHHHHGHHGGGGDEGHHGHGGGGGGGGGGGGGG@BGGGGGBFBBFFFFFFFFFFFFFFFFFFFFFFFFBFFFFFFFFFFFFFFFFFFFFFFFFFFFFFBFFFFFFFFFFFFFFFFFFFFFFFFFF
@M05620:37:000000000-D9766:1:1101:6860:7776 1:N:0:8
GAGGCTGCTTTGGCAGAAACTCATATCTTACTGCAACAGTTCCCCCTGGACCTGGCAAAGTTTCTTGCCTGGCTTACAGAAGCTGACACAACTGCCAAGGGCCGTTGACACCCTCGCAAAACAGACTGGCATTTCCGCTTTCACTCTCTTGTGGCTCACATTGCACACTTCTCCTCATTTGTCCTTGTCCCTGACAAGCCAGGCACAAACGCTCGGCAGAGCACCCGTCTGCACTCCATTCCCATTACTCG
+
>>A>>ACAFFFFGCGFAGGGGCHGH65DFBFGDF44FGHEGHHHHGGGHFGGHHH2B31BDDFHHDDFGHHBBBB3FH3D3BBFF3?BBFF>@FFGCH1?E11>/?>?BFGEEH/E//E/00/?3B11/??BB2BGEDG/?F2@2@@GHHHG1A/?GF?1@11>1<1FGHG1<=101>GH0=GGHH00=DD0<<<<=CGE/GG.:CH/:.;-;.--;;9E.:FC.:?CD..9;BB9.9//;/;BFFF/;9;
@M05620:37:000000000-D9766:1:1101:25276:7777 1:N:0:8
AGTGCCAGCTCTCAATCGCACAGGGGACCCAGGGCCTGGCCCCTCCATCCAGAAAACCTATGACCTCACCCGCTACCTGGAGCACCAACTCCGCAGCTTGGCTGGGACCTATGTGAGTATCCAGCGTAGGAATCTGGGAGTTGGGGAGGAGTGAGGAGTTGGGGAAAGACAGTCCTAACCGTGGAGGGTTCTGGTAAATGATGGGGTGAGGAGGGGCTCTTTGGCTCCCACCAGTCCCCCTGTCTGGTCTA
+
ABAAAFFFBFFFGGGGFGGCGGHCGGGGGGHHGGGGGGHHHHGHGGHHHGHHHHHHHGHHHHHHHHHHHHHGGEGGHHHHBFGHHHFFFHHHEGGGGHHHGHHGGGHHGHHHHHHHHHHHHHHHHGFGGGHHHHHHHHEGDGFHGGGGGGGHHFFHGGHHHHGGGGHHHHHHHHHHHHHHGGGGGGDGE?GGGGGGGGGGGGGGGGFFFFFFFFFFFFFFFFFFFFFFFFFFFFFFFFFFFFFFFFFFFFF
@M05620:37:000000000-D9766:1:1101:7130:7785 1:N:0:8
AGTGCCAGCTCTCAATCGCACAGGGGACCCAGGGCCTGGCCCCTCCATCCAGAAAACCTATGACCTCACCCGCTACCTGGAGCACCAACTCCGCAGCTTGGCTGGGACCTATGTGAGTATCCAGCGTAGGAATCTGGGAGTTGGGGAGGAGTGAGGAGTTGGGGAAAGACAGTCCTAACCGTGGAGGGTTCTGGTAAATGATGGGGTGAGGAGGGGCTCTTTGGCTCCCACCAGTCCCCCTGTCTGGTCTA
+
ABAABFDFBFFFGAGGGGGGEEHHGGCGGGHHAEGGGGHHHHGHFGBHHHHHHHGHHGHHHHHHHGHHHHHGGEEGHHHHGFHGHH?CEHHHGGCGGHHHGHHGGGHHGH1GHHHGFHHHHHDGHGGGGGHHHHHHHHFGGHHGGGCDG.CGH0GH0AGHHHGG.EGH/GFGHHHGFHHGGGGG.EGGGGGGGGGGEGFGGFGGGGFB?AFE?DBBBBFFFFFFFFFFF.FFFFFFFFFFBFFFFFFFFFB
@M05620:37:000000000-D9766:1:1101:8039:7799 1:N:0:8
GAGGCTGCTTTGGAAGAAACTCATAGATTACTGCAACAGTTCCCCCTGGACCTGGAAAAGTTTCTTGCCTGGCTTACAGAAGCTGAAACAACTGCCAATGGCTGATGACACCCTGGCAAGTCAGTAAGGCATTTACGCTTTCGCACTCTTGTAGAACACCTTGCACAATTCTCATCATTTGTCCTTGTACCTGCCAAGCCAGGGACACACGATCGGAAGAGAACAAGTCTGAACTCCAGTCCCATTAATCG
+
CCCCCCFCFFFFGGGGGGGGGGHHHHHHHHHGHHHFHGGFHHHHHGGGHHHHHHHHHHHHHHHHHHHHHHHHHHHHHHHHHHHHHHHGHHHHHHHHHHHHHHGGFFG4BFGF1G2?GF3?33?34?DBGG0GDG4G//?/?F/AC//BGFBG2222D2@<@F22?<<<11?FF111??111@1>FGF1FGHHHF<>GGGCGCG..<<./CC-.;@AA:E?F/;C/;FFF000CF0;0/;C0:;CFGBFFF;
@M05620:37:000000000-D9766:1:1101:25088:7819 1:N:0:8
AGTGCCAGCTCTCAATCGCACAGGGGACCCAGGGCCTGGCCCCTCCATCCAGAAAACCTATGACCTCACCCGCTACCTGGAGCACCAACTCCGCAGCTTGGCTGGGACCTATGTGAGTATCCAGCGTAGGAATCTGGGAGTTGGGGAGGAGTGAGGAGTTGGGGAAAGACAGTCCTAACCGTGGAGGGTTCTGGTAAATGATGGGGTGAGGAGGGGCTCTTTGGCTCCCACCAGTCCCCCTGTCTGGTCTA
+
>A3>AFFFBFFFGGGGGGFCGGHCGEFGGGHGAEFGGGHHHHGHGGHHHGHHHFFAGEHHHGHHHHHHHHHGGEFFHHHHFGHHHHFHGHHHDECGFHBFFFBFGGHHGHGHHHFHHHHHHHHHHGGGGGHHFHHHHEFFGHHHGGGG?ECFG0DG0CGFHFCGG?GGFHHHHGHHGHHGGFGGGGGGAFGGGGBFGGGGGGGGGGFFFFFFFFFFFFFFFFFEBFBEFFFFFFFFFFFFFFFFFFFFFFF
@M05620:37:000000000-D9766:1:1101:23238:7819 1:N:0:8
AGTGCCAGCTCTCAATCGCACAGGGGACCCAGGGCCTGGCCCCTCCATCCAGAAAACCTATGACCTCACCCGCTACCTGGAGCACCAACTCCGCAGCTTGGCTGGGACCTATGTGAGTATCCAGCGTAGGAATCTGGGAGTTGGGGAGGAGTGAGGAGTTGGGGAAAGACAGTCCTAACCGTGGAGGGTTCTGGTAAATGATGGGGTGAGGAGGGGCTCTTTGGCTCCCACCAGTCCCCCTGTCTGGTCTA
+
A?AAAFFFBFFFG4FGGGGCGGHFGEFGGGHHFFGGGGHHHHGHGGHGHGH3GGHGGGHGHHHHHGGHHHHGGEEFHHHH2FGHHH1FFFHGAFCGGHFGGHHGGGHHGHHHHHHGHHHHHHHHHGGGGGGHHHHHHHCFGHHHGG.CGFDHH0GHGGHHHGGGG.CGEHHHHHHHHHHHGGGGGGGGEFFGGGFGGGGGFGGGGGFFFFFFFFFFFFFFFFFFFFFFFFFFFFFFFFFFFFFFFFFFFFF
@M05620:37:000000000-D9766:1:1101:5332:7828 1:N:0:8
AGTGCCAGCTCTCAATCGCACAGGGGACCCAGGGCCTGGCCCCTCCATCCAGAAAACCTATGACCTCACCCGCTACCTGGAGCACCAACTCCGCAGCTTGGCTGGGACCTATGTGAGTATCCAGCGTAGGAATCTGGGAGTTGGGGAGGAGTGAGGAGTTGGGGAAAGACAGTCCTAACCGTGGAGGGTTCTGGTAAATGATGGGGTGAGGAGGGGCTCTTTGGCTCCCACCAGTCCCCCTGTCTGGTCTA
+
AB>AAFFFBFFFGGGGGGGCGEHFFGAEAAGHDGGA2FHHCHGHGGHHHGHHFFFHHGHEFGBHHHHHHHHCGEEGHHHH?GHHHHG1E3F@EEE/EBBGGHHGGGHHGH1GHHGHGFHHHHD1GGGFDE1FHHHHGFFGGHDHCGGGG.CHH0DHCGHHHGGGA.CCGHGFHHHHHHHHBDEBA.DB9CFFFGGGFFBBFFGFG.DBEFFFDF?BBBFFFFFFFFFFEFFDAABFFFFF?EFBFBFFFFF
@M05620:37:000000000-D9766:1:1101:15576:7829 1:N:0:8
AGTGCCAGCTCTCAATCGCACAGGGGACCCCGGGCCTGGCCCCTCCATCCCGAATACCTATGACCTCCCCCGCTACCTGGAGCACCAACTCCGCAGCTTGGCTGGTACCTATGCTAGTATCCAGCGTAGGAATCTGGGAGTTGGTGATGAGTGAGGAGGTGGTGAAAGACAGTTCTAACCTTGGAGCGTTCTGGTAAATGATGGGGTGAGGAGGGGCTCTTTTGCTCCCACCAGTCCCCCCGGCTGGTCTA
+
>1>>AB11>B1BBFGGGAFAE0AGAEFF?E0AE/AEAABBABF/EEBG1B/B/>/BBF11B12DBG@?F//>EE>EG1F>FGH?B?GHGBFHGG/<>0B</F1/<<1?GDG111221@F>F2@1G/??C?FB1F1110>..011..00==000<0.0.......00:0CHH/:000:00.0;0/0//-;.AEG0FF000;FB09E..-;9-/9-----99/9//;/9/-;ABE-9///;A----;@-9;/;
@M05620:37:000000000-D9766:1:1101:25413:7832 1:N:0:8
AGTGCCAGCTCTCAATCGCACAGGGGACCCAGGGCCTGGCCCCTCCATCCAGAAAACCTATGACCTCACCCGCTACCTGGAGCACCAACTCCGCAGCTTGGCTGGGACCTATGTGAGTATCCAGCGTAGGAATCTGGGAGTTGGGGAGGAGTGAGGAGTTGGGGAAAGACAGTCCTAACCGTGGAGGGTTCTGGTAAATGATGGGGTGAGGAGGGGCTCTTTGGCTCCCACCAGTCCCCCTGTCTGGTCTA
+
1A1AAFFFAFFFGGGGGFFCEEGHGGGGAFHHGGGGGGHHCHGEGGEHFHHFGBBHGGHHHHFHHHHHHFCFEECEHHHGGGHEFHHHGFHHGGGGGHHHGHHA//BG/0B1GFG2GB2FGHHHEC?<CAHH11??100/<?BGC-.->EAFHFHHFCCGFHCCE..:/:GFFHBG0:/G-.C-EEGGCF9B9FGBBFBFGGFFFGA@F?F/AF@;?9EFB9BF/9BEFF---9FFBFFB@EFFFB/F///
@M05620:37:000000000-D9766:1:1101:25431:7835 1:N:0:8
AGTGCCAGCTCTCAATCGCACAGGGGACCCAGGGCCTGGCCCCTCCATCCAGAAAACCTATGACCTCACCCGCTACCTGGAGCACCAACTCCGCAGCTTGGCTGGGACCTATGTGAGTATCCAGCGTAGGAATCTGGGAGTTGGGGAGGAGTGAGGAGTTGGGGAAAGACAGTCCTAACCGTGGAGGGTTCTGGTAAATGATGGGGTGAGGAGGGGCTCTTTGGCTCCCACCAGTCCCCCTGTCTGGTCTA
+
>ABBBFFFBFFFGGGGGGGGGGFHFAEEGGFHFAEEFBGHHHGHGGHHHHGGEHBGFGHBGGDHHGFGHHHEGGGGHHHFFFGFGGFHG3GGGF?EEBGHGHHC<AGHGGHHHHHHHBHHHHHHHGDEFDHHHHHHGHHGCGHGGGGGGGGHHHHHHGHHGHGGGGHHHHHHHHHHHHHHGEGGGGGGEFGFGGGFGGBFGFGGEADFFFFFFFFFFFFFFFFFFFBEFFFFFFFFFFFDFAFFFBB/;F9
@M05620:37:000000000-D9766:1:1101:19632:7863 1:N:0:8
AGTGCCAGCTCTCAATCGCACAGGGGACCCAGGGCCTGGCCCCTCCATCCAGAAAACCTATGACCTCACCCGCTACCTGGAGCACCAACTCCGCAGCTTGGCTGGGACCTATGTGAGTATCCAGCGTAGGAATCTGGGAGTTGGGGAGGAGTGAGGAGTTGGGGAAAGACAGTCCTAACCGTGGAGGGTTCTGGTAAATGATGGGGTGAGGAGGGGCTCTTTGGCTCCCACCAGTCCCCCTGTCTGGTCTA
+
AAAABFFFBFFFGGGGGGGGGCHHGGGGGGHHGGGGGGHHHHGHGGHHHHHHHHFGHGHHHHHHHHHGHHHGGGGGHHHHHHHHHHHHGHHHGG/@EGHHGHHEEGHHGHGHFHHFHHHGGFHFGGGDFDFHCHHHHGHFGHBGGGGGGGFFHHHHGGHHHHGGGGHFHHHHH0CCGHBGGEADEGDGDGGGGGFGGGFGGGGGGGFFFFEFFFFADFFFFFFFFFFFFFFFFFFFFFFFFFFFFFBFFFB
@M05620:37:000000000-D9766:1:1101:4608:7877 1:N:0:8
GAGGCTGCTTTGGACGAAACTCATAGATTACTGCAACAGTTCCCCCTGGACCTGGACAAGTTTCTTGCCTTGCTTACAGAAGCTGAAACAACTGCCAATGTTCCGACAGGATGCTACCCGTAAGGAAAGGCTCCTAGAAGACTCCAAGGCAGCAAAAGACCTGATGAAACAATGGCAATTAAGTCAGGCATTTGCGCCTTAGCCCCCTTCTGGACCCAATTGAACAATCTTCAGCGTTTGTACTTGTAACT
+
A3AA>AFBFDDDG44AEECEGGFGHFHHHHFFFHCHFCABDDDGHGAFCCFGHGFGB31GHHHGHHHBBFFBBFG535BDFGBBG33FBBAGHHHFHHHHHGHF1?>///B?3?B43BB?/</B3BFCBB?2B/???B3BC2@@@2C@//0?/001?0?00?<0<1<>1>0C><B0><1<>=<<0<=/<.0<=0=-=..;00;;/;--./;;=;.;;C9CC0;09;BF/009;0;.;;-9.9/;///;/99
@M05620:37:000000000-D9766:1:1101:17347:7893 1:N:0:8
ATGCCAGCTCTCAATCGCACAGGGGACCCCGGGCCTGGCCCCTCCATCCCGAAAACCTCTGACCTCACCCGCTACCTGGAGCACCAACTCCGCAGCTTGGCTGGGACCTATGTGAGTATCCAGCGTAGGAATCTGGGCGTTGGGGCGGAGTGCGGCGTTGGGGAAAGACAGTCCTAACCGTGGAGGGTTCTGGTAAATGATGGGGTGAGGAGGGGCTCTTTGGCTCCCACCAGTCCCCCTGTCTGGTCTAT
+
AA3AAF4>FFDDFGGFFFFGGGGFGEFGG2EEGGGDFG1GGGHGGG5FG1BBECGHGH3GFGHHBGCGHHGGGGGHHHHBGHHGH?GGHEGGGGGGFHHGHHGGG?FDH2FHHH2@GHHHHHHHDE/>E?GGHHHHH.ADCGHGG.AD-9CF0;B-;@DFFFF.AFF9FFFFFFFFFFFFFFF.EFFAFFFFFFFFFFFFFFFFFFFFFFEFFFFFFFFFFFFFFFFFFFFFFFFFFFFFFFFFFFFFFFF
@M05620:37:000000000-D9766:1:1101:15275:7927 1:N:0:8
ACCACACCTTCTACAATGAGCTGCGTGTGGCTCCCGAGGAGCACCCCGTGCTGCTGACCGAGGCCCCCCTGAACCCCAAGGCCAACCGCGAGAAGATGACCCAGGTGGGTGGCCCGCTACCTCTTCTGGTGGCCGCCTCCCTCCTTCCTGGCCTCCCGGAGCTGCGCCCTTTCTCACTGGTTCTCTCTTCTGCCGTTTTCCGTAGGACTCTCTTCTCTGACCTGAGTCCCCTTTGGAACTCTGCAGGTTCT
+
ABBBBBBBFFFFGGGGFGGGGGHFGEGEFGHHHGGGGFGCDGHHHGGGAEGFFHGHHHEFFGGGGGGGGGGHHHHGGGGHGGHHHGGGGGGGGGHHHGFHHFEHA11//?C?GH.-<---<0GH0=DGFDG.CA-@-.CE.9F?FBGB;B:A.0CEEG-:--./9-;DABFF/9B/B//BFB/:BB/B9//9B/-ADFEFF./.A?BB//;9F9B/BB9/://./.99/;;FF/BFB/////;B/BAF//:
@M05620:37:000000000-D9766:1:1101:18240:7942 1:N:0:8
ACACACCTTCTACAATGAGCTGCGTGTGGCTCCCGCGGAGCACCCCGTTCTGCTTACCGAGGCCCCCCTGAACCCCAAGGCCAACCGCGAGAAGATGACCCAGGTGAGTGGCCCGCTACCTCTTCTGGTGGCCGCCTCCCTCCTTCCTGGCCTCCCGGCGCTGCGCCCTTTCTCACTGGTTCTCTCTTCTGCCGTTTTCCGTAGGACTCTCTTCTCTGACCTGAGTCTCCTTTGGAACTCTGCAGGTTCTA
+
BCCCCCCFFFBBGGGGG5BFBBBAEDEGDHHHGGG?EG0AEEHHGGGG1BFGHD5DFHGFGGGGGGGGEFHHHHGGGGHGHHHHGGGGG/>BD?FGH1?GHHHGHHHHHHGGHHGGGGGHHHHHHHHHHHGHHGGGGGHGGGGGGGGGGGGGGGGGGG-;CFFFFFFFFFFFFFFFFFFFFFFFFFFFFFFFFFFFFFFFFFFFFFFFFFFFFFFFFFFFFFFFFFFFFFFFFFFFFFFFFFF/FFFFFFB
@M05620:37:000000000-D9766:1:1101:23892:7949 1:N:0:8
ACCACACCTTCTACAATGAGCTGCGTGTGGCTCCCGAGGAGCACCCCGTGCTGCTGACCGAGGCCCCCCTGAACCCCAAGGCCAACCGCCAGAAGATGACCCAGGTGAGTGGCCCGCTACCTCTTCTGGTGGCCCCCTCCCTCCTTCCTGGCCTCCCGGAGCTGCGCCCTTTCTCACTGGTTCTCTCTTCTGCCGTTTTCCGTAGGACTCTCTTCTCTGACCTGAGTCTCCTTTGGAACTCTGCAGGTTCT
+
AAAAAAAAFFFFGGGGGGG1F1FCEEGGH00BFFGGGG/EFHHHHG/EA/A/AGGGHHFEGGEG/EGGGGGHHHHGGGGEGHHHHGGGG/>CFHEFHDGHH0GFF?BGHDBFFHEGGGGGHEHFHHFD<GFCE<CCGCEFGHHGHFHHFCGHFHGEGBGGGGG/CAGGGGGFFFFFFFFFFFFFFFFFFFFFFF@FFFFFFFFF9AFFFFFFFFFFFFFFFFFFFFFFFFFFFFFFFFFFFFFFFFF9BFB
@M05620:37:000000000-D9766:1:1101:17151:7949 1:N:0:8
ACCACACCTTCTACAATGCGCTGCGTGCGGCTCCCGAGGAGCACCCCGTGCTGCTGACCGAGGCCCCCCTGAACCCCAAGGCCAACCGCGAGAAGATGACCCAGGTGCGTGGCCCGCTACCTCTTCTGGTGGCCGCCTCCCTCCTTCCTGGCCTCCCGGTGCTGCGCCCTTTCTCACTGGTTCTCTCTTCTGCCGTTTTCCGTAGGACTCTCTTCTCTGACCTGCGTCTCCTTTGGAACTCTGCAGGTTCT
+
AAAAAAAA1CCFGGDFAG1AE0ECGEE00AEA/AFA/EEA/GHCHGGE/>EFBGBFFGB//>/EG/EGG>>0GCGGGEAHACHHHGF<CG<//CC11?1FGHHHGHG1-FA-<CGC?CGCHHFHFGGGGHEC.GC@@E?EGFGBFGFGGFG?ABFE9B;-;@FFF?@B@?FFFFF/FFFBFFFFFFFFFE/BEB?9BFEFFFFAFF/BFFFFFFFFFFF9;/FF-@B@-FFFBFFFFFFFFFFF/BFFFBF
@M05620:37:000000000-D9766:1:1101:17171:7950 1:N:0:8
ACCACACCTTCTACAATGAGCTGCGTGTGGCTCCCGAGGAGCACCCCGTGCTGCTGACCGAGGCCCCCCTGAACCCCAAGGCCAACCGCGAGAAGATGACCCAGGTGAGTGGCCCGCTACCTCTTCTGGTGGCCGCCTCCCTCCTTCCTGGCCTCCCGGAGCTGCGCCCTTTCTCACTGGTTCTCTCTTCTGCCGTTTTCCGTAGGACTCTCTTCTCTGACCTGAGTCTCCTTTGGAACTCTGCAGGTTCT
+
BBBBBCCBFFFFGFGGGGGGGCHHGGCFDEFGHGGG?EGGFHHHHGGGEGGG5FHFFHHG@E@EGGGGGGGFBGHGGGGHGHHHHGGGGGGGGGHHHHHHHHGHGHHFGGGEGHHGGGGGFFHHGGHHGHFCGCDFGGGHGHHGHGGGGBFGGGGGGDDD?CGGGGFFFFFFFFFFFFFFFFFFFFFFFFFFFFFFFFFFFFFFFFFFFFFFFFFBFFFFFFFBBBFFFFFFFFF/BBB0BFFFFFFFFFF
@M05620:37:000000000-D9766:1:1101:16900:7953 1:N:0:8
ACCACACCTTCTACAATGAGCTGCGTGTGGCTCCCGAGGAGCACCCCGTGCTGCTGACCGAGGCCCCCCTGAACCCCAAGGCCAACCGCGAGAAGATGACCCAGGTGAGTGGCCCGCTACCTCTTCTGGTGGCCGCCTCCCTCCTTCCTGGCCTCCCGGAGCTGCGCCCTTTCTCACTGGTTCTCTCTTCTGCCGTTTTCCGTAGGACTCTCTTCTCTGACCTGAGTCTCCTTTGGAACTCTGCAGGTTCT
+
CCCCCCCCFFFFGGGGGGGGGGHHGFGECFHHHGGGGGGGGHHHHGGGGGGGHHHHHHHGGFGGGGGGGGGHHHHGGFGHGHHHHGGGGGGGGGHHHDHHHHHGGFHHHHHGGHHGGGGGHHHHHHHHHFGGHHGGGDFHGHHGHGGGGGGGGGGGGGG9BGGGGGFFFFFFFFFFFFFFFFFFFFFFFFFFFFFFFFFFFFFFFFFFFFFFFFFFFFFFFFFF/FFFFFFFFFFFFFFFFBFFFFFFFFF
@M05620:37:000000000-D9766:1:1101:23245:7959 1:N:0:8
GAGGCTGCTTTGGAAGAAACTCATAGATTACTGCAACAGTTCCCCCTGGACCTGGAAACGTTTCTTGCCTGGCTTACAGAAGCTGAAACCACTGCCACTAGCTGATGACCCCTAGGCAAAGGCGTCAGGAATTTCCGCATTCGCACTCTTGTGGCTCCAAATGAACACTTCTAAGCATTTCATCTTGTCCCTGCCACGCCAGGGGATCAAAATCGACAGAGCCCACGACTTGAATCCATACCCATTACTCG
+
CBCCCCFBFFFFGGGGGGFGFGHHHDGHHHFFHGDFFHFDGGHH2EEFG2F2FHHFHE3FGHHHHGHFGHHHHHHHHHHBGGHHHEHHH1FFHHHHB333B3@3@34D@BG1112B?FF032///>//B3BF3B?F/?///33//</22D222//01/?G1?1=1?1?111>1>FG11>G111>F100<0<<0.<<0<A..;.C-:...;00;9..=:-//;.;CA?--C.0;0000000/9:090000B.
@M05620:37:000000000-D9766:1:1101:18303:7963 1:N:0:8
AGTGCCAGCTCTCAATCGCACAGGGGACCCAGGGCCTGGCCCCTCCATCCAGAAAACCTATGACCTCACCCGCTACCTGGAGCACCAACTCCGCAGCTTGGCTGGGACCTATGTGAGTATCCAGCGTAGGAATCTGGGAGTTGGGGAGGAGTGAGGAGTTGGGGAAAGACAGTCCTAACCGTGGAGGGTTCTGGTAAATGATGGGGTGAGGAGGGGCTCTTTGGCTCCCACCAGTCCCCCTGTCTGGTCTA
+
BBABBFFFCFFFGGGGGGGGGGHGGGGGGGHHFGGGGGHHFHGHGGHHHHHHHHHHHGHHHHHHHHHHHHHGGEGGHHHHEHHHHHFEFHHHGGGGGHHHGHHGGGHHGHHHHHHHHHHHHHHHHGGGGGHHHHHHHHGGGGHHGGEGGGFHHHHHCGHHHHGGGGHHGHHHHHHHHHHHGGFG?EGGGGGGGGGGGGGGGGGGGGFFFFFFFFFFFFFFFFFFFFFFFFFFFFFFFFFFFFFFFFFFFFF
@M05620:37:000000000-D9766:1:1101:12031:7964 1:N:0:8
ACCCACCTTCTACAATGCGCTGCGTGTGGCTCCCGCGGAGCACCCCGTGCTGCTGACCGAGGCCCCCCTGAACCCCAAGGCCAACCGCGAGAAGATGACCCAGGTGAGTGGCCCGCTACCTCTTCTGGTGGCCGCCTCCCTCCTTCCTGGCCTCCCGGAGCTGCGCCCTTTCTCACTGGTTCTCTCTTCTGCCGTTTTCCGTAGGACTCTCTTCTCTGACCTGAGTCTCCTTTGGAACTCTGCAGGTTCTA
+
AAAAAAAFFFFDFGGGD1AEAEEEAEEFEHGHGGG/EE/AAFGHGGGGGGGGHF1BGFGEGGEGGGGGGEFGHHGGGGHEHHHHGGGGG/>ACFGHH1FHGHHGCGHHHHGGCHGGGCGHHHHHFHHHFHGHHGG?EGGGGGGBFGGGGFGGGGGGG@=@@FBB@@F?@FFFFFFFFFFFFFFFFFFFFFFFF-;BFFFFFFFFFFFFFFFFFFFFFFFFFFFBFBFFFFFFFFFFFFFFFFFFFF?FFF:
@M05620:37:000000000-D9766:1:1101:19512:8017 1:N:0:8
ACCACACCTTCTACAATGAGCTGCGTGTGGCTCCCGAGGAGCACCCCGTGCTGCTGACCGAGGCCCCCCTGAACCCCAAGGCCAACCGCGAGAAGATGACCCAGGTGAGTGGCCCGCTACCTCTTCTGGTGGCCGCCTCCCTCCTTCCTGGCCTCCCGGAGCTGCGCCCTTTCTCACTGGTTCTCTCTTCTGCCGTTTTCCGTAGGACTCTCTTCTCTGACCTGAGTCTCCTTTGGAACTCTGCAGGTTCT
+
CCCCCCDCFFFFGGGGGGGGGGHHGFGEEGHHHGGGGGGGGHHHHGGGEGGGHHFHHHHGGGGGGGGGGGGGHHHGGGGHGHHHHGGGGGGGGGHHHHHHHHHHGHHHHHHGGHHGGGGGHHHHHHHHHHHGHHGGGFGHGHHGHGGGGGGGGGGGGGGGGGGGGGFFFFFFFFHFFFFFFFFFFHFFFFFHFFFFFFFHFFFFFDFFFFFFFHFFFFFFFFFFFFFFFFFFFFHFFFFFFFFFFFFFFFF
@M05620:37:000000000-D9766:1:1101:23038:8023 1:N:0:8
GCTGCTGCTTTTGAATCAACTCATAGATTCCTGCCCCAGTTCCCCCTGGCCCTGGAACCGTTTCTTGCCTGGCTTCCAGAAGCTGCAACCACTGCCCATGGCTGCTGACACACTGGCAAGTAAGTCCGGCATTTCCGCTTTCGCCCTCTTGTGGCTCCAATTGCACACTTCTCAGCATTTGTACTTGTCACTGACAAGCCAGGGACAAAAGATCGGCCGAGCCCACGTCTGAACTCCAGTCACATTCCTCG
+
1>>>A1BBCFB1AAB3B1BF3B1D3DDFAFGHHHGHG0BADDFGHG0F/BGABB/BF1FEFFFGADDBGHHHHH0BFGG1BFG1B1BFH0BFGBFGABBFHHHG/BFG01B0/BFBHHHGH2GHGH1/>EEGHHHHGG?EG1?EBC/FHFHHHC/?<F1FGHHB=GG00><DHFGHHHHHHH0D0GHGB0GHHBGGHHHGHHHGEEEHH.CEFGGG-.AAGG-AFFGEFEF/FFFFFFFFFFFFFF/;FFA
@M05620:37:000000000-D9766:1:1101:23917:8026 1:N:0:8
ACCACACCTTCTACAATGAGCTGCGTGTGGCTCCCGAGGAGCACCCCGTGCTGCTGACCGAGGCCCCCCTGAACCCCAAGGCCAACCGCGAGAAGATGACCCAGGTGAGTGGCCCGCTACCTCTTCTGGTGGCCGCCTCCCTCCTTCCTGGCCTCCCGGAGCTGCGCCCTTTCTCACTGGTTCTCTCTTCTGCCGTTTTCCGTAGGACTCTCTTCTCTGACCTGAGTCTCCTTTGGAACTCTGCAGGTTCT
+
CCCDDDCCFFFFGGGGGGEGGGHHGGGGHGHHHGGGGGGGGHHHHGGGGGGGHHHHHHHGGGGGGGGGGGGHHHHGGGGHGHHHHGGGGGCDCGHHHHHHHHHGGHHHFGHGGHHGGGGGHHHHHHHHHHHGHHGGGGGHGHHGHGGGGGGGGGGGGGGF?DGGGGFFFFFFFFFFFFFFFFFFFFFFFFFFFFFFFFFHFFFFFFFFFFFFFHHFFFFFFFFF//BFFFFFFHHFFFFFFFFFFFFFFFF
@M05620:37:000000000-D9766:1:1101:13397:8045 1:N:0:8
ACCACACCTTCTACAATGAGCTGCGTGTGGCTCCCGAGGAGCACCCCGTGCTGCTGACCGAGGCCCCCCTGAACCCCAAGGCCAACCGCGAGAAGATGACCCAGGTGAGTGGCCCGCTACCTCTTCTGGTGGCCGCCTCCCTCCTTCCTGGCCTCCCGGAGCTGCGCCCTTTCTCACTGGTTCTCTCTTCTGCCGTTTTCCGTAGGACTCTCTTCTCTGACCTGAGTCTCCTTTGGAACTCTGCAGGTTCT
+
>11>A1>AFFCD3GG1ABFDA1B1ABAEE0GH1FFEAEE/AGGHHGEGE/E/FB1BGF0EEEGGEE>EGEFG@E>EFGFEEGHE/FGEC?C@//GG1<GFHHEHGFHGGGF/FGHGGGG?0<GGFGHGHFHGHH-@C.;..=/C/FGGGFB9.99:CGG@-9FGGG@F@@FFFFFFFFFFFFFFFFFFFFFFFF?BFFFFFFFFFFFFFFEFFFFFFFFFFFFFE-BFFFFFFFBBBFFFFFFFFFFFFFF
@M05620:37:000000000-D9766:1:1101:23092:8068 1:N:0:8
ACCACACCTTCTACAATGAGCTGCGTGTGGCTCCCGAGTAGCACCCCGTGCTGCTGACCGAGGCCCCCCTGAACCCCAAGGCCAACCGCGAGAAGATGACCCAGGTGAGTGGCCCGCTACCTCTTCTGGTGGCCGCCTCCCTCCTTCCTGGCCTCCCGGCGCTGCGCCCTTTCTCCCTGGTTCTCTCTTCTGCCGTTTTCCGTAGGACTCTCTTCTCTGCCCTGCGTCTCCTTTGGAACTCTGCAGGTTCT
+
>>>A>AAABBBBF55BBG5BGDHHGBEA4AB2BBAB2E2B5D5BBAEAEEAB5GGHGGHFCC?>FEEEE@CB3FGE??EGCG?FGFE<<E?DFGHFGFFHGH/CEGF<F?<FGHHC?DGDGHHHFHHHEHGG.CA--;;CEHG?GFHHHFHGGFGGGGA-9BGGFFFF-@FFFFF9FFFFFFFFFFFFFFFFFFCFFFFFFFF?D99FFFFFFFFFFFF/;9FF.@DA9FFFFFFFFFFFFFEFBFFFFFF
@M05620:37:000000000-D9766:1:1101:11342:8071 1:N:0:8
ACTGCCCCTTCTCAATCGACCCGTGGATCCCTGCCCCGGCTCCCCCCGTCCTTCTAACCGTTTCCTCCCTGGCTCCCAGGAGCACCAACTACTGCCCTTGGCTGGTGACTCACTGGCAAGTAAGTCAGGAATTTCCGCTTTGGCAATCTTGTGGCTCCCATTGAACAATTCTCAGCATTTGTCATTGTTCCTGACAAGCCAGGGGCAAACGATCGGCCGAGCCCACGCCTGAACTCCAGTCACATTGCTCG
+
1>>>A1>>AF1@1BB3BABE0EAE?AE11AFGGFHH//A//BBFEG/E//B/2BB@FG0EE/0B@F@GFGGHHH1FFFG/FFH/0?FGF0BFB1BBF1BBGHHG<BGF12BB1@1@GBGE1@2@@GFHGGGHFFFHG//>F1<G111F11FF1<<.<<.<=GGGGBFF00;CG00/:CFGHHE00<;C0;;CB0/9CF..;FGB-9AC?...;C@B-9@?@@99?E@---9BF/BFF//;B/;//9/;BB9
@M05620:37:000000000-D9766:1:1101:22630:8079 1:N:0:8
AGTGCCAGCTCTCAATCGCACAGGGGACCCAGGGCCTGGCCCCTCCATCCAGAAAACCTATGACCTCACCCGCTACCTGGAGCACCAACTCCGCAGCTTGGCTGGGACCTATGTGAGTATCCAGCGTAGGAATCTGGGAGTTGGGGAGGAGTGAGGAGTTGGGGAAAGACAGTCCTAACCGTGGAGGGTTCTGGTAAATGATGGGGTGAGGAGGGGCTCTTTGGCTCCCACCAGTCCCCCTGTCTGGTCTA
+
ABBBCFFFCFFFGGGGGGGGGGHHGGGGGGHHGGGGGGHHHHGHGGHGHHHHHHHHHGHHHHHHHHHHHHHGGFGGHHHHGHHHHHHHGHHHGGGGGHHHGHHGGGHHGHHHHHHHHHHHHHHHHGGGGGHHHHHHHHHGGHHHGGGGGGGHHHHHHGHHHHGGGGHHHHHHHHHHHHHHGGGGGGGGCFGGGGGGGGHHGGGGGGFFFFFFFFFFFFFFFFFFFFFFFFFFFFFFFFFFFFFFFFFFFFB
@M05620:37:000000000-D9766:1:1101:23102:8082 1:N:0:8
ACCACACCTTCTACAATGAGCTGCGTGTGGCTCCCGAGGAGCACCCCGTGCTGCTGACCGAGGCCCCCCTGAACCCCAAGGCCAACCGCGAGAAGATGACCCAGGTGAGTGGCCCGCTACCTCTTCTGGTGGCCGCCTCCCTCCTTCCTGGCCTCCCGGAGCTGCGCCCTTTCTCACTGGTTCTCTCTTCTGCCGTTTTCCGTAGGACTCTCTTCTCTGACCTGAGTCTCCTTTGGAACTCTGCAGGTTCT
+
DCDDCCDDFFFFGGGGGGGGGGHHGGGGFGHHHGGGGGGGGHHHHGGGGGGGHHHHHHHGGGGGGGGGGGGHHHHGGGGHGHHHHGGGGGGGGGGHHHHHHHHHGHGHHHHGGHHGGGGGHHHHHHHHHHHGHHGGGGGHGHHGHGGGGGGGGGGGGGGGGGGGGGFFFFFFFFFFFHFFFFFFFHFFFHHHFFFFFFFFFFFFFFFFFFFFFHFFFFFFFFFFFFFFFHFFFHHFFFFFFFFFFFFFFFF
@M05620:37:000000000-D9766:1:1101:11619:8099 1:N:0:8
AGTGCCAGCTCTCAATCGCACAGGGGACCCAGGGCCTGGCCCCTCCATCCAGAAAACCTATGACCTCACCCGCTACCTGGAGCACCAACTCCGCAGCTTGGCTGGGACCTATGTGAGTATCCAGCGTAGGAATCTGGGAGTTGGGGAGGAGTGAGGAGTTGGGGAAAGACAGTCCTAACCGTGGAGGGTTCTGGTAAATGATGGGGTGAGGAGGGGCTCTTTGGCTCCCACCAGTCCCCCTGTCTGGTCTA
+
AAAABFFFCFFFGGGGGGGGG2GGGG2AEFFH2EGGFFHHGHGHGGHEEHHGFHFH3FFFHHHHHHHHHHHGGEGFHHHFFHGHHHHHGHHHGGGGFHHHGGHGGGHHGHHHHFHHHFHHGHHHHGEGGGHHHHHHGHHGGHHHGGGGGGEGHFHHHGGEGGGGGGHHHHHHHHHGGFHEGEEGEEGG;CFGGGBFFFBFGGGGGGFFFFFFFFFFFFFFEFFFFFFFFFFFFFFFFFFDFFFFFFFFFFF
@M05620:37:000000000-D9766:1:1101:26645:8112 1:N:0:8
ACCACACCTTCTACAATGAGCTGCGTGTGGCTCCCGAGGAGCACCCCGTGCTGCTGACCGAGGCCCCCCTGAACCCCAAGGCCAACCGCGAGAAGATGACCCAGGTGAGTGGCCCGCTACCTCTTCTGGTGGCCGCCTCCCTCCTTCCTGGCCTCCCGGAGCTGCGCCCTTTCTCACTGGTTCTCTCTTCTGCCGTTTTCCGTAGGACTCTCTTCTCTGACCTGAGTCTCCTTTGGAACTCTGCAGGTTCT
+
AAAABBABFFFFFGGBDGFFGDC4EEEGH?GHHGG?EEGCGHHHHGGGEAEEBFFHHHHGGECGGGCEGGGFHHEEGGGFGHHGHFGGGGGG/CFB1DGHHHHA<GGFHGHGAGFGGGGCHGHD0GHFHFFD.<--;.;CEHBDFGGEGGB9.CF?EEGG@GG/FGBDBBFFFFFFFFFFFFBFFFFFFFFFFFBDFFFFFFFFADFFFFFFFFFFFFFFFFBFFFFFFFFFFFFFFFFFFFFFFFFFBFB
@M05620:37:000000000-D9766:1:1101:12025:8139 1:N:0:8
AGTGCCAGCTCTCAATCGCACAGGGGACCCAGGGCCTGGCCCCTCCATCCAGAAAACCTATGACCTCACCCGCTACCTGGAGCACCAACTCCGCAGCTTGGCTGGGACCTATGTGAGTATCCAGCGTAGGAATCTGGGAGTTGGGGAGGAGTGAGGAGTTGGGGAAAGACAGTCCTAACCGTGGAGGGTTCTGGTAAATGATGGGGTGAGGAGGGGCTCTTTGGCTCCCACCAGTCCCCCTGTCTGGACTA
+
>AAABFBFAFFFFAGGGCFAE2AA2FGEEFFHGFGG22F2AGG1EFBFBGGFF33BAEFGGEBGGG33F?FEGGCEHGF1FGHFFHHHG3GHE//>EBDE/GGFGCAEFHHBFDGFF??BFDHDGC?BDGHF<F1DF0?</0?1@DADCAE<CGBCG?CCGH?CEDHHHHHHGGHHHHHHG.99.9C@C.;FFE0;FBBFFFFEGB.-AAFBA.;B;-9BBFB/FFFFFFFFFF/BB/;D9ABFBFB/:;9
@M05620:37:000000000-D9766:1:1101:13758:8147 1:N:0:8
ACCACACCTTCTACAATGAGCTGCGTGTGGCTCCCGAGGAGCACCCCGTGCTGCTGACCGAGGCCCCCCTGAACCCCAAGGCCAACCGCGAGAAGATGACCCAGGTGAGTGGCCCGCTACCTCTTCTGGTGGCCGCCTCCCTCCTTCCTGGCCTCCCGGAGCTGCGCCCTTTCTCACTGGTTCTCTCTTCTGCCGTTTTCCGTAGGACTCTCTTCTCTGACCTGAGTCTCCTTTGGAACTCTGCAGGTTCT
+
CCCCCCCCFFFFGGGGGGGGGGHHGEGECEHHHGGGGGGGGHHHHGGGEEGGGHGHHHHGGGGGGGGGGGGHHHHGGGGHGGHHHGGGGGFFGGHGBGHHHHHHGHHHHHHGGHHGGGGGHHHHHHHHHHHGHHGGGFEHGHHGHGGGGEGGGGGGGGGGGGGGGGFFFFFFFFFFFFFFFFFFFFFFFFFFFFFFFFFFFFFFFFFFFFFFFFFFFFFFFFFFBFFFFFFFFFFEFFFFFFFFFFFFFFF
@M05620:37:000000000-D9766:1:1101:19322:8154 1:N:0:8
ACCACACCTTCTACAATGAGCTGCGTGTGGCTCCCGAGGAGCACCCCGTGCTGCTGACCGAGGCCCCCCTGAACCCCAAGGCCAACCGCGAGAAGATGACCCAGGTGAGTGGCCCGCTACCTCTTCTGGTGGCCGCCTCCCTCCTTCCTGGCCTCCCGGAGCTGCGCCCTTTCTCACTGGTTCTCTCTTCTGCCGTTTTCCGTAGGACTCTCTTCTCTGACCTGAGTCTCCTTTGGAACTCTGCAGGTTCT
+
AA3ABA>AFFC@BFG45ABGFGFH22BBE2AFGFG2EEEEFFHF1EGGEGGEHHHHHHHGGGGGGGGCGGGHGHHGGGGHGHHHHEGGGGGGGGHHF<GHHGHHFHHGFD<FGHHGGGGGHHHHHHHHHHFGHHGGGDEHGHHGGGGGGFGGGGGGGGG@BGGGGGBFBBFFFFFFFFFFFFFFFFFFFFFFFF>DDFFFFFFFFFFFFFFFFFFFFFFFFFFFEFFFFFFFFFFFFFFFFFFFFFFFFFF
@M05620:37:000000000-D9766:1:1101:18510:8180 1:N:0:8
ACCACACCTTCTACAATGAGCTGCGTGTGGCTTCCGAGGAGCACCCCGTGCTGCTGACCGAGGCCCCCCTGAACCCCAAGGCCAACCGCGAGAAGATGACCCAGGTGAGTGGCCCGCTACCTCTTCTGGTGGCCGCCTCCCTCCTTCCTGGCCTCCCGGAGCTGCGCCCTTTCTCACTGGTTCTCTCTTCTGCCGTTTTCCGTAGGACTCTCTTCTCTGACCTGAGTCTCCTTTGGAACTCTGCAGGTTCT
+
BBBBBBBBFFFFGGGGGGGGGCHHGGGGHGFGFHHGGGGGGHHHHGGGGGGFFGHHHHHGGGGGGGGGGGGHHHHGGGGHGEHHHGGGGGFFGGBHFFFHHHHHEHFHHGHGGHGGGGFGHHHHFHHGGFFCHFGCGGGHGHHGHHGGGGGGGGGGGFFGGGGGGGFFFFFFFFFFFFFFFFFFFFFFFFFFFBFFFFFFFFFFF?FFFFFFFFFFFFFFFFFFFFFFFFFFFFFEFEFFFFFFFFFFFFF
@M05620:37:000000000-D9766:1:1101:17661:8216 1:N:0:8
AGTGCCAGCTCTCAATCGCACAGGGGACCCAGGGCCTGGCCCCTCCATCCAGAAAACCTATGACCTCACCCGCTACCTGGAGCACCCACTCCGCAGCTTGGCTGGGACCTATGTGAGTATCCAGCGTAGGCATCTGGGAGTTGGGGAGGAGTGAGGAGTTGGGGAAAGACAGTCCTAACCGTGGAGGGTTCTGGTAAATGATGGGGTGAGGAGGGGCTCTTTGGCTCCCACCAGTCCCCCTGTCTGGTCTA
+
?AAAAFFC?FFFFGGGGEFEAEGHEGDAAEEGGAFD22GF2GE1EFGDFH3B3ABGHGFCHHBGGHE3F1?EEE@EHFHHH1?1CG11?E3BEA?E@C3F/33?//BFDCH112BFD121?D2GFD/CCG111?GHHGH/A0<GG-F?G.C<G0<C<E//=/<:.:.:/:GHGFHHFC/.9CC-..:A9CAFBFBBFBFF0;BF9AF<.AFFB??B;BABFBB//BBAFFADAFB9/FAABF/9BF9FB/;
@M05620:37:000000000-D9766:1:1101:16799:8223 1:N:0:8
AGTGCCAGCTCTCAATCGCACAGGGGACCCAGGGCCTGGCCCCTCCATCCAGAAAACCTATGACCTCACCCGCTACCTGGAGCACCAACTCCGCAGCTTGGCTGGGACCTATGTGAGTATCCAGCGTAGGAATCTGGGAGTTGGGGAGGAGTGAGGAGTTGGGGAAAGACAGTCCTAACCGTGGAGGGTTCTGGTAAATGATGGGGTGAGGAGGGGCTCTTTGGCTCCCACCAGTCCCCCTGTCTGGTCTA
+
AB3AAFFFBFFFGGGGGGGGGGHHGGGGGGHHGGGGGGHHHHGHGGHHHHHHHFFHHGHHHHHHHHHHHHHGGGGGHGHHGHHHHHHHGHHHGGGGGHFFEHHGGGHHGHHHHHHHFGHFHHHHHGEGGGHHHHHHHHGFGHHGGGGFGGGHHHHHHGHHHGGGGGFHHGHHHHHHHHHHGGEDEGGGEGGGGGGGGGGFGGGGGGDFFFFFDFFFFFFFFFFFFFFFFFFDFFFFFFFFFFFFFFFFFFF
@M05620:37:000000000-D9766:1:1101:25278:8247 1:N:0:8
ACCACACCTTCTACAATGAGCTGCGTGTGGCTCCCGAGGAGCACCCCGTGCTGCTGACCGAGGCCCCCCTGAACCCCAAGGCCAACCACCAGTAGATGACCCAGCCGAGCGGCCCGCTGCCTCTTCTGATGGCCGCCTCCCTCCTTCCTGGCCTCCCGGAGCTGCGCCCTTTATCACTGGCTCTCTCTTCTGCAGTTTTCCGTAGGACTCTGTACTCTGAACTGAGTATCATTAGGAACTCTGCAGCCACT
+
BBBBBBBBFFFFGGGCGGGGGGHFGEGGHGHGFFGEGGGGGHGHHGGGGGGGGHHHGGHGGGGGGGGGGGGHHHHGGGGHEHHHHG//?//02?22BB22?FEF0/>///>/C--<@D-.CHGBGHHH0=00//CGGD..;FBE/BF/BFBGGGEE.:--AF.;/@-9@CFF///;FFFF.;BFFFFFBFFFFFFF/9BF/AFAA.;FFFF////;;FF////9/;B///;/9///;/ABFF/:9:/9../
@M05620:37:000000000-D9766:1:1101:15222:8262 1:N:0:8
ACCACACCTTCTACAATGAGCTGCGTGTGGCTCCCGAGGAGCACCCCGTGCTGCTGACCGAGGCCCCCCTGAACCCCAAGGCCAACCGCGAGAAGATGACCCAGGTGAGTGGCCCGCTACCTCTTCTGGTGGCCGCCTCCCTCCTTCCTGGCCTCCCGGAGCTGCGCCCTTTCTCACTGGTTCTCTCTTCTGCCGTTTTCCGTAGGACTCTCTTCTCTGACCTGAGTCTCCTTTGGAACTCTGCAGGTTCT
+
BBBBBBBBFFFFGGGGGGGBGGGHGGGGFGHHHGFGGGGGGHHHHGGGFGGGHHGHFFHEEGCGGGGGGGGHHHHGGGGHGHHHHGGGGGCGGGHHGHGHHHAEFHHFHHGGGHHGCGGCFHHDFGHH0GGDA<C@GGD.EFHGHGFFBB/C99AEA.--99CBFFD?=AFBBFFFFFFFBFFFFFFFFFFBBFBDDBEFFDF.9./:FFFF/9BFFB//;;FFB.BBFFFFFFFBB/FBFFFB//.FFFB
@M05620:37:000000000-D9766:1:1101:25267:8262 1:N:0:8
ACCACACCTTCTACAATGAGCTGCGTGTGGCTCCCGAGGAGCACCCCGTGCTGCTGACCGAGGCCCCCCTGAACCCCAAGGCCAACCGCGAGAAGATGACCCAGGTGAGTGGCCCGCTACCTCTTCTGGTGGCCGCCTCCCTCCTTCCTGGCCTCCCGGAGCTGCGCCCTTTCTCACTGGTTCTCTCTTCTGCCGTTTTCCGTAGGACTCTCTTCTCTGACCTGAGTCTCCTTTGGAACTCTGCAGGTTCT
+
CCCDDDDDFFFFGGGGGGGGGGHHGGGFHGHHHGGGGGGGGHHHHGGGGGGGHHHHHHHGGGGGGGGGGGGHHHHGGGGHGHHHHGGGGGGGGGHHHHHHHHHHGHHHHHHGGHHGGGGGHHHHHHHHHHHGHHGGGGGHGHHGHGGGGGGGGGGGGGGGGGGGGGFFFFFFFFFHFFFFFFFFHHFFFFFHFFFFFFFFFFFFFFFFFFFFFHHHFFFFHFHFFFFFFFFFFHFFFFFFFFFFFFFFFFF
@M05620:37:000000000-D9766:1:1101:17943:8263 1:N:0:8
ACCACACCTTCTACAATGAGCTGCGTGTGGCTCCCGAGGAGCACCCCGTGCTGCTGACCGAGGCCCCCCTGAACCCCAAGGCCAACCGCGAGAAGATGAGCCAGGTGGGCGGCCAGCTACCTCTGCTGCCGGCTGCCTCCCTCCTTCCTGGCCTCCCGGGCCCGCGCTCTTACTCGCTGGCTCTCTCTTCTGCCGCTTTACGTCGGTCTCTCTTCTCCGACCTGTGTCTCCTTAGGATGTCTGCAGGTTCT
+
CCCCCCCCFFFFGGGGGGGGGGHHGEGEGGHHHGGGGGGGGHHHHGGGGGGGHHGHHHHGGGGGGGGGGGGHHHHGGGGHGHHHHGGGGGGGGGHHHHH222?0?GH////>C--.<G00/00000:;0.;-;--;FGGG.CGGG00;00/;F09...------;---;A00;F0.-;.-.;FF00000;0;00---.;00;/.---;A0000;00B0.---;/0000;0000000000900;000..00;
@M05620:37:000000000-D9766:1:1101:15207:8273 1:N:0:8
ACCACACCTTCTACAATGAGCTGCGTGTGGCTCCCGAGGAGCACCCCGTGCTGCTGACCGAGGCCCCCCTGAACCCCAAGGCCAACCGCGAGAAGATGACCCAGGTGAGTGGCCCGCTACCTCTTCTGGTGGCCGCCTCCCTCCTTCCTGGCCTCCCGGAGCTGCGCCCTTTCTCACTGGTTCTCTCTTCTGCCGTTTTCCGTAGGACTCTCTTCTCTGACCTGAGTCTCCTTTGGAACTCTGCAGGTTCT
+
BBBABBBBFFFFGGGGGGGFGFHGGEEBCEHGFGGGGGGGGHHHHGGGGGGGGHHHHHHGGGCGGFGGGGGHHHHGGGGHEGHHHGGEGGGFGGHGGHFHHHHHGHGHHGHGGHHGGGGGHGHHHHHHHHHGHHGFGFDHGHHGHGGGGGGGGGGGGGGGGGGGGGFFFFFFFFFFFFFFFFFFFFFFFFFFFFFFFFFFFFFFFFFFFFFFFFFFFFFFFFFFBFFFFFFFFFFFFFFFFFFFFFFFFFF
@M05620:37:000000000-D9766:1:1101:24824:8283 1:N:0:8
AGTGCCAGCTCTCAATCGCACAGGGGACCCAGGGCCTGGCCCCTCCATCCAGAAAACCTATGACCTCACCCGCTACCTGGAGCACCAACTCCGCAGCTTGGCTGGGACCTATGTGAGTATCCAGCGTAGGAATCTGGGAGTTGGGGAGGAGTGAGGAGTTGGGGAAAGACAGTCCTAACCGTGGAGGGTTCTGGTAAATGATGGGGTGAGGAGGGGCTCTTTGGCTCCCACCAGTCCCCCTGTCTGGTCTA
+
A?>ABFFFBFFFGGGGGFGGGGHHGGGGGGHHGGGGGFHHHHGHGGHHHHHHHHHHHGGHHHHHHHHHHHHGGGGGHHHHGHHHGHHHGGHHGGGGGHHHGHGGGGHHGHHHHGHF3GHHHFHHHFED//@@GHHFHH0FEGHFDG<CGDCFGDGHBAGHHEFGGDGHHHCGHHHHHHHHGGFGGGGGAFGGGG9FFGBFGGGGGGFFF?FFFFFAFFFFFFFFFFFFFFFFFFFFFFFFFFFFFFFFEFF
@M05620:37:000000000-D9766:1:1101:14746:8289 1:N:0:8
AGTGCCAGCTCTCAATCGCACAGGGGACCCAGGGCCTGGCCCCTCCATCCAGAAAACCTATGACCTCACCCGCTACCTGGAGCACCAACTCCGCAGCTTGGCTGGGACCTATGTGAGTATCCAGCGTAGGAATCTGGGAGTTGGGGAGGAGTGAGGAGTTGGGGAAAGACAGTCCTAACCGTGGAGGGTTCTGGTAAATGATGGGGTGAGGAGGGGCTCTTTGGCTCCCACCAGTCCCCCTGTCTGGTCTA
+
AAAABFFFBFFFFGGGGGGGGGCHGGGG2EGHGGDD2AFF2BEGGGGH5GHHB3AGHGGGHH5GHHHHHHHGGEFGHHHHHHHGFGHHGFHHGGG@EFHH?HFE/?GGGEF?FHFHHHGEGFHFHG/BB/<GHFDHFFHGGCFHGGGGGGDCGHBGGDHFFFC?EGHHHHHHFFGHHHHH?.CDEEGG:FFGGGFFGFGGGGGFGGFFFFFFFDA;CB?FF9BFFFFFEFFDFFFFFFFFFEFFFFBBBFF
@M05620:37:000000000-D9766:1:1101:17107:8306 1:N:0:8
ACCACACCTTCTACAATGAGCTGCGTGTGGCTCCCGAGGAGCACCCCGTGCTGCTGACCGAGGCCCCCCTGAACCCCAAGGCCAACCGCGAGAAGATGACCCAGGTGAGTGGCCCGCTACCTCTTCTGGTGGCCGCCTCCCTCCTTCCTGGCCTCCCGGAGCTGCGCCCTTTCTCACTGGTTCTCTCTTCTGCCGTTTTCCGTAGGACTCTCTTCTCTGACCTGAGTCTCCTTTGGAACTCTGCAGGTTCT
+
ABBBCCCCFFFFGGGGGGGGGGHHGGGGHGHHGGGGGGGGGHHHHGGGGGGGHHHFHHHGGGGGGGGFGGGHHHHGGGGHGGHHHGGGGGGGGGHGHHGGHHHHGHHHHGFFGHHGGGGGHHHHHHHEGHHCHHGGGGGHGHHGHGGGGEFGGGGGGGGGCGGGGGFFFFFFFFFFFFFFFFFFFFFFFFHHHFFFDFEFFFFFFFFFFFFFFFFFFFFFFFFEFFFFFFFFFFFFFFFFFFFFFFFFFFF
@M05620:37:000000000-D9766:1:1101:26257:8318 1:N:0:8
AGTGCCAGCTCTCAATCGCACAGGGGACCCAGGGCCTGGCCCCTCCATCCAGAAAACCTATGACCTCACCCGCTACCTGGAGCACCAACTCCGCAGCCTGGCTGGGACCTATGTGAGTATCCAGCGTAGGAATCTGGGAGTTGGGGAGGAGTGAGGAGTTGGGGAAAGACAGTCCTAACAGTGGAGGGTTCTGGTAAATGATGGGGTGAGGAGGGGCTCTTTGGCTCCCACCAGTCCCCCTGTCTGGTCTA
+
3>>>AFDF@FFFGGGFGFGGGGFAFGGG2AFEGGG?2AGF2BEEFGFH5AFF333BFA3GHH5FEHCGHFEEGE@@GEHCFHHEA?GHFFFFE/EGG/0?/BGG//FGABFDDG2B?121BBFD0/?EGGHG111<F00?C01?A-F-<C.<G0<.CFHG0<ACGDEHHFFGCHCGFFF/;;0;;AAB.;FG0FC0FGGFF00;9.C=A.AFFD--;@EFBBFFFF/9AFFA../;FF..;E9FF///;/;
@M05620:37:000000000-D9766:1:1101:5440:8332 1:N:0:8
AGTGCCAGCTCTCAATCGCACAGGGGACCCAGGGCCTGGCCCCTCCATCCAGAAAACCTATGACCTCACCCGCTACCTGGAGCACCAACTCCGCAGCTTGGCTGGGACCTATGTGAGTATCCAGCGTAGGAATCTGGGAGTTGGGGAGGAGTGAGGAGTTGGGGAAAGACAGTCCTAACCGTGGAGGGTTCTGGTAAATGATGGGGTGAGGAGGGGCTCTTTGGCTCCCACCAGTCCCCCTGTCTGGTCTA
+
>>>>AFBFBFCDGGGGGEFAAABEFEFEFEFGBEEGGDHGHHGHGGBHHHFGHEGGHGHHHHHHHHHGHHHGGE/EGHHHGGGGHHHFFHHHEEEGEGHHGHHGGGHHGHHHHHHGHGFHHHHHHGEGGEHHHHHHHGGFCHHGGGFGFDEHHHHHHEGHHHGGGGHHHHHHHGHHHHHHGCEFEGGG;AFGGG;FGGGGGCFGGGFFFFFFFFFFFAFFFFFFFFFFFFFFFFFFFFFFFFFFFFFBBFF
@M05620:37:000000000-D9766:1:1101:18458:8337 1:N:0:8
ACCACACCTTCTACAATGAGCTGCGTGTGGCTCCCGAGGAGCACCCCGTGCTGCTGACCGAGGCCCCCCTGAACCCCAAGGCCAACCGCGAGAAGATGACCCAGGTGAGTGGCCCGCTACCTCTTCTGGTGGCCGCCTCCCTCCTTCCTGGCCTCCCGGAGCTGCGCCCTTTCTCACTGGTTCTCTCTTCTGCCGTTTTCCGTAGGACTCTCTTCTCTGACCTGAGTCTCCTTTGGAACTCTGCAGGTTCT
+
CCCCCCCCFFFFGGGGGGGGGGHHGEFEGGHHHGGGGGGCGHHHHGGGEGGGHHGHHHHGGGGGGGGGGGGHHHHGGGGHGHHHHGGGGGFDG?GHF2>GHHEH/=GDGHHGGHHGGGGGHHHHHHHHFHHGHHCGGFGHGHHGHGGGGGGGGGGGGGGGGGGGGGFFFFFFFFFFFFFFFFFFFFFFFFFEFFFFFFFFFFFFFFFFFFFFFFFFBFFFFFFF/9FFFFFFFFFFFFFFFFFEFF..FFF
@M05620:37:000000000-D9766:1:1101:17492:8345 1:N:0:8
AGGGCCAGCTCTCAATCGCACAGGGGACCCAGGGCCTGGCCCCTCCATCCAGAAAACCTATGACCTCACCCGCTACCTGGAGCACCAACTCCGCAGCTTGGCTGGGACCTATGTGAGTATCCAGCGTAGGAATCTGGGAGTTGGGGAGGAGTGAGGAGTTGGGGAAAGACAGTCCTAACCGTGGAGGGTTCTGGTAAATGATGGGGTGAGGAGGGGCTCTTTGGCTCCCACCAGTCCCCCTGTCTGGTCTA
+
111>A?1AAFFDAFG3E1FF?EFHEGGG0AFGGG?/AAFC0FEGGGHH10BB101BFA0BGH2GGH1FGHHGEEE/GFHEGHHE0?BGG0FGECECE><GGHHE/?GH/<FHHHHHHHGG2>GFHGGGCGFFGHH110?F?GHHG?<C-EAG.=GHGGHHHH--:EEHHHHHHHHHHHGGGE.:CEGGEGGGGGFGGGGGGGGGGFF@EFFFFF;@@;FFFFFFFFFFAFFFFFFFFFFF@EFFFFF/BB9
@M05620:37:000000000-D9766:1:1101:5341:8372 1:N:0:8
GAGGCTGCTTTGGAAGAAACTCATAGATTACTGCAACAGTTCCCCCTGGACCTGGAAAAGTTTCTTGCCTGGCTTACAGAAGCTGAAACAACTGCCAATGGCTGATGAAACAATGGCCAGTAAGTCAGGCATTTCCGCTTTAGCACTCTTGTGGATCCAATTGAACAATTCTCAGCATTTGTACTTGTAACTGACAAGCCAGGGACAACAGATCGGAAGAGCACACGTCTGAACTCCAGTCACATTACTCG
+
A@ABABFAFFFFFFGGCGBGDGGHHHHHGDGHHHFFFGHHHGGHFGGFE2FHHHGA3AFFFGHHHHHHHHFHHHHGHHFHHHHHHGFHHHEHGHHGHGGG3GH?FHEEGHHHHGB3F3B?BFGBBBF3BFGCFHHHCE?FAFFHFHBGGFGHHFH2G@FGGH2GHHGGEDFFHHHHGHHHDGGHGHHD11FFDDGFGGGFH0<.<<<G.<<G0<<.CC.CGHHHFHCHAFGBFFGGB:;CFFFGGBFFFGA
@M05620:37:000000000-D9766:1:1101:21469:8378 1:N:0:8
AGTGCCAGCTCTCAATCGCACAGGGGACCCAGGGCCTGGCCCCTCCATCCAGAAAACCTATGACCTCACCCGCTACCTGGAGCACCAACTCCGCAGCTTGGCTGGGACCTATGTGAGTATCCAGCGTAGGAATCTGGGAGTTGGGGAGGAGTGAGGAGTTGGGGAAAGACAGTCCTAACCGTGGAGGGTTCTGGTAAATGATGGGGTGAGGAGGGGCTCTTTGGCTCCCACCAGTCCCCCTGTCTGGTCTA
+
ABBCBFFFCFFFGFGGGGGGGGHGGGGGGGHHGGGGGGHHHHGHGGHHHHHHHHHHHGHHHGHHHHHHHHHGGGGGHGHHFGHHHHFHGHHHGGGGGHHHGHHGGGHHGHHHHHHHHHHHHHHHHGGGGGHHHHHHHGFGGHHHGGGGGGEHHHHHGDHHHHGGGGHHHHHGHHHHHHHHGGGGGGGGDFFGGGGGGGGGGGGGGGFFFFFFFFFFFFFFFFFFFFFFFFFFFFFFFFFFFFFFFFFFFFB
@M05620:37:000000000-D9766:1:1101:13129:8383 1:N:0:8
GAGGCTGCTTTGGAAGAAACTCATAGATTACTGCAACAGTTCCCCCTGGACCTGGAAAAGTTTCTTGCCTGGCTTACAGAAGCTGAAACAACTGCCAATGGCTGATGCTACCCTGGAGGAAAGGTCCGGAATATACGCTTTCGCACTATTGTGGCTCACCTTGCACACTTCTCCACGTTTGTCATTGTCCCTGCAAAGCCAGGGTCAAACGATCGGAAGAACCCCCAGCTGCACTCCTTGCACATTACACG
+
CBCCCCFCFFFFGGGGGGGGGGHHHCGHHHFFHF4FFHHADFGG2EEF2CGFHHGHH32BBGGGFHHEGHHHHHGBHHHHHHHHH33GHEGHHGHHB3G3BFFFGFG43DF2B3?C21//230B?BF><E/?3D4D0C?//3??</B22@2D2??FF==?111???1F01?11110.>>0.<=1FGG0=0<GH./<=<CC/C.E:::CGFGG.:AE...F/:9;.;-.;:0090;;F0009B00;B;F0::
@M05620:37:000000000-D9766:1:1101:24514:8396 1:N:0:8
AGTGCCAGCTCTCAATCGCACAGGGGACCCAGGGCCTGGCCCCTCCATCCAGAAAACCTATGACCTCACCCGCTACCTGGAGCACCAACTCCGCAGCTTAGGTGTTACCTATGTGCGCGTCGAGCGTCAAAGTCTGGGCTTTGCGGGGCAGGGTGGCGTAGCGGACGGGGCGTGCAAACCCTCGAGGGCTCTGACCAGTGACCCTGTGTGGACTCGCTCTTGCCCTCACACCGGACCCGCTCACTTCTCAA
+
BAABCFFFCFFFGGGGGGGGAABFBEFGGGHHGGGGGGHHGHGHGGHHHHHHHGFHHGHHHHHHHHHHHHHGGGGGHHHHHHHGGHFHGFGHGG?FG3B3B33B?/443?D3F4D3?///<////><///>11>1>00.0.0<1<--;--;-:/.-.:;-;.-=A--9---;--..//...;.-..;@.9E9//99B.;////:/;F//;D9///.;;E.B///BF.:.;9A-;---.-;--.;9//://;
@M05620:37:000000000-D9766:1:1101:23343:8397 1:N:0:8
ACCACACCTTCTACAATGAGCTGCGTGTGGCTCCCGAGGAGCACCCCGTGCTGCTGACCGAGGCCCCCCTGAACCCCAAGGCCAACCGCGAGAAGATGACCCAGGTGAGTGGCCCGCTACCTCTTCTGGTGGCCGCCTCCCTCCTTCCTGGCCTCCCGGAGCTGCGCCCTTTCTCACTGGTTCTCTCTTCTGCCGTTTTCCGTAGGACTCTCTTCTCTGACCTGAGTCTCCTTTGGAACTCTGCAGGTTCT
+
CCCCC4ABFFFFGGGGGGGGGGHHGEGGGGHGHGGDGEGCGHHHHGGGGGGGHHHHHHHGGG?EGGGGGGGFHHHGGGGHGHHHHGGGGCCGGGHHHFHHHHHHCHGHHHHGGHHGGGGGHHHHHHHHHHGGHGGDDGGHGHHGHGGGGFGGGGGGGGGGGGGGGGFFFFFFFFFFFFFFFFFFFFFFFFFFFFFDFFFFFFFFFFFFFFFFFFFFFFFFFFFFFFFFFFFFFFFFFFFFFFFFFFFFFFF
@M05620:37:000000000-D9766:1:1101:25076:8425 1:N:0:8
GAGGCTGCTTTGGAAGAACCTCATAGATTACTGCAACAGTTCCCCCTGGACCTGGAAACGTTTCTTGCCTGGCTTACAGAAGCTGAAACACCTGCCAATGGCTGATGAAACAATGGCAAGTAAGTCAGGCATTTCCGCTTTAGCACTCTTGTGGATCCAATTGAACAATTCTCAGCATTTGTACTTGTAACTGACAAGCCAGGGACAAAAGATCGGAAGAGCACACGTCTGAACTCCAGTCACATTACTCG
+
A>AAA1BAFFFFGGGFGG1AGG1FGGBGHDGHHG1FGFBADGHHHGE/F0BBFGGHH10BFHHHFGFHHHHHHHG1FGHFEGHBGFGHH00BGHGGH@GHHHHF0FGFGHHFCGGHHFGGHGHHHHHHHHHHHHHHGGGGGFHHFHHHHHHHHGFHHHHHHHHBHHH0GHHHHHHHHHHHHHHHHHHH<GHHHFHHHHHGHHHGG<CGHCGGHHHG.:AGHHFC/CC9CC.9FGGGGFGGGGGGGGGGGGG
@M05620:37:000000000-D9766:1:1101:7048:8427 1:N:0:8
AGTGCCAGCTCTCAATCGCACAGGGGACCCAGGGCCTGGCCCCTCCATCCAGAAAACCTATGACCTCACCCGCTACCTGGAGCACCAACTCCGCAGCTTGGCTGGGACCTATGTGAGTATCCAGCGTAGGAATCTGGGAGTTGGGGAGGAGTGAGGAGTTGGGGAAAGACAGTCCTAACCGTGGAGGGTTCTGGTAAATGATGGGGTGAGGAGGGGCTCTTTGGCTCCCACCAGTCCCCCTGTCTGGTCTA
+
ABBCCFFFCFFFGGGGGGGGGGHHGGGGGGHHGGGGGGHHHHGHGGHHHHHHGHHHHGHFHHEHHHHHHHHGGGGGHHHHHHHHHHHGGHHHGGGGGHHHGHHGGGHHGHHHHHHHHHHHHHHHHGGGGDHHHHHHHHHGGHHHGGGGGGGHHHHHHGHGHHGGGGHHHHHGHHHHHHHHGGGGGGGGGGGGGGFGGGGGHGGGGGFFFFFFFFFFFFFFFHFFFFFFFFFFFFFFFFFFFFFFFFFFFFB
@M05620:37:000000000-D9766:1:1101:6846:8467 1:N:0:8
ACCACACCTTCTACAATGCGCTGCGTGTGGCTCCCGAGGAGCACCCCGTGCTGCTGACCGAGGCCCCCCTGAACCCCAAGGCCAACCGCGCGAAGATGACCCAGGTGCGTGGCCCGCTACCTCTTCTGGTGGCCGCCTCCCTCCTTCCTGGCCTCCCGGCGCTGCGCCCTTTCTCACTGGTTCTCTCTTCTGCCGTTTTCCGTAGGACTCTCTTCTCTGACCTGCGTCTCCTTTGGAACTCTGCAGGTTCT
+
BBBBBBB3BCCFGGGGDG4AE2FFGGG22AFFA2B22AAF?GHHHGG0AEEGFHFHHHG0>E?EFGGGGEEHFFHGGGGHFHHHHGGCGG/>BDG?<GFHHHEHGHHBDFDGGH.<CG-CHHHHHCGFHHHGHHGGGGGGGGGGGGGGGGGGGGGGGGB-9;@BFBBFBBFFFFFFFFFFFFFFFFFFFFFFFBBDDFFFFFFFADFFFFFFFF;FFFFFFFFFFBFBFFFFFFFFFFFFFFFFFFFFFFF
@M05620:37:000000000-D9766:1:1101:6861:8477 1:N:0:8
ACCACACCTTCTACAATGAGCTGCGTGTGGCTCCCGAGGAGCACCCCGTGCTGCTGACCGAGGCCCCCCTGAACCCCAAGGCCAACCGCGAGAAGATGACCCAGGTGAGTGGCCCGCTACCTCTTCTGGTGGCCGCCTCCCTCCTTCCTGGCCTCCCGGAGCTGCGCCCTTTCTCACTGGTTCTCTCTTCTGCCGTTTTCCGTAGGACTCTCTTCTCTGACCTGAGTCTCCTTTGGAACTCTGCAGGTTCT
+
AAAAAABBFFFFGFGGGGGCGGGHCEFGHGGHGGGGFEE?FHGHHGGGFGGGBEGGGHGG0>>EFGGGGGGF3FGEGG??FAGE?FEECCGG?DHFGFDHEF/?/?FDHFHFGHHGGG@GHGHHGGHFGF/AGCC?CGGHEFFFFFGGFBFGFGGGGDBF-;C/FCFFFFF/BFFFFFFE9BFFFFFFFFFBFF;AAFFFFDF.;.;/FFFFFFFFFF/FFFFFEFFFFFFFFFB/9/BBBB9BFBFABFB
@M05620:37:000000000-D9766:1:1101:15316:8496 1:N:0:8
ACCACACCTTCTACAATGAGCTGCGTGTGGCTCCCGAGGAGCACCCCGTGCTGCTGACCGAGGCCCCCCTGAACCCCAAGGCCAACCGCGAGAAGATGACCCAGGTGAGTGGCCCGCTACCTCTTCTGGTGGCCGCCTCCCTCCTTCCTGGCCTCCCGGAGCTGCGCCCTTTCTCACTGGTTCTCTCTTCTGCCGTTTTCCGTAGGACTCTCTTCTCTGACCTGAGTCTCCTTTGGAACTCTGCAGGTTCT
+
CCCCCCCDFFFFGGGGGGGGGGHHGGGGHGHGHGGGGGGGGHHHHGGGGGGGHHHHHHHGGGGGGGGGGGGHFHHGGGGHGHHHHGGGGGGGGGHHHHGHGHAFFHHHHGHGGHHGGGFGHHHGHHHGGHFGHFGGGGGHGHHGHGGGGGGGGGGGGGGGGGGGGGFFFFFFFFFFFFFFFFFFFFFFFFHHFFFFFFFFFFF?ADFFFFFFFHFFFFFFFFFFFFFFFFFFFHHFFFFFFFFFFFFFFFF
@M05620:37:000000000-D9766:1:1101:4989:8504 1:N:0:8
ACCACACCTTCTACAATGAGCTGCGTGTGGCTCCCGAGGAGCACCCCGTGCTGCTGACCGAGGCCCCCCTGAACCCCAAGGCCAACCGCGAGAAGATGACCCAGGTGAGTGGCCCGCTACCTCTTCTGGTGGCCGCCTCCCTCCTTCCTGGCCTCCCGGAGCTGCGCCCTTTCTCACTGGTTCTCTCTTCTGCCGTTTTCCGTAGGACTCTCTTCTCTGACCTGCGTCTCCTTTGGAACTCTGCAGGTTCT
+
BABBBABBFFFFGGGGGGGGGGHHGEGGGGHHHGGGGFG2EGGHHGGGEFGGFHHHHHHGGG@EGGGGGGGHHHHGGGGHGHHHAFGGGGCGGGHHHGFHGHEHGFC1GGFGGHF@?-AFHFHHHFHHFFF?FFGGFFGHGHGF:FGFFBFFF0FGFG-:;;AFFAFD@@BFFFFFFBBFFFFFFFFFFFFFFFFFFFFFFDFFF.BFFFFFFFF/BBBFFFFF.@D-:BFFFFFFFBFFFFFFBFFFFFF
@M05620:37:000000000-D9766:1:1101:17356:8514 1:N:0:8
ACCACACCTTCTACAATGAGCTGCGTGTGGCTCCCGAGGAGCACCCCGTGCTGCTGACCGAGGCCCCCCTGAACCCCAAGGCCAACCGCGAGAAGATGACCCAGGTGAGTGGCCCGCTACCTCTTCTGGTGGCCGCCTCCCTCCTTCCTGGCCTCCCGGAGCTGCGCCCTTTCTCACTGGTTCTCTCTTCTGCCGTTTTCCGTAGGACTCTCTTCTCTGACCTGAGTCTCCTTTGGAACTCTGCAGGTTCT
+
?A>ABAABFFFFGGGB5FBGFGHFEEFEGAHHHGGEEEECGHHHHGEEGAFEGGGHHHHGGGGGGG@EGGGHHHGGGGGHGHHEEFGGGGCGGGHHGHHHHHHHGHHFHHHGGHHGGGGGHHHHHHHHGHHGHHGGGAEGGHHGGGGGFGGGGGGGGF?A@??FGGBFBBFFFFFFFFFFFFFFFFFFFFFFFFBFFFFFFFFFFFFFFFFFFFFFFFFFFFFFBFFFFFFFFFFFFFFFFFFFFFFFFFF
@M05620:37:000000000-D9766:1:1101:19730:8532 1:N:0:8
GAGGCTGCTTTGGACGAACCTGACAATCCAGTGAAACAAGATCGGAGGATCACGCATATGCACTTCAGTCACCTTACTCAATTTCGTATACCTTCTTCTGATTTAACAAACAAAACAGGAAATAAAACAATCAAAAAATAAGTAAAGAATAAAGAAAAAAAATATAGAAAAAGATGGGTAACAAGAACAAGAGTAGGCAACACAATCACAACACATAGTGGAAAGAACTCGAGCATGCGAACTCTTTATGG
+
>1>>1>B>BBB1F11A1E0AFAG0BB1A01B2B1211BFGBGAAE////00BA/A/B/222BBBB12DDD111BB1B111BB2B2BBBB12B@BG11B@@2BB2BBB11B/0/000/0/000111111</1B1111//01112@@2@10111@1@000?/--01111=110...00/./0/000/;//////.0000:0....:.0/0990AEG.00000.009.;./;0;9.-9///-----/9//////
@M05620:37:000000000-D9766:1:1101:23582:8541 1:N:0:8
AGTGCCAGCTCTCAATCGCACAGGGGACCCAGGGCCTGGCCCCTCCATCCAGAAAACCTATGACCTCACCCGCTACCTGGAGCACCAACTCCGCAGCTTGGCTGGGACCTATGTGAGTATCCAGCGTAGGAATCTGGGAGTTGGGGAGGAGTGAGGAGTTGGGGAAAGACAGTCCTAACCGTGGAGGGTTCTGGTAAATGATGGGGTGAGGAGGGGCTCTTTGGCTCCCACCAGTCCCCCTGTCTGGTCTA
+
>11>ADDFAFCDAFGF11AFAEFHCEGGF0FGFGA/F/FCGHGHGGGGF0GAFCCGHE0GHGFHFGGHHHHGGEEEGHHHBFGHHHFFEHHHGGGGGHHHGHHGGGHHGHHHHHHHHHHHHHH1GGGFGGHHHHHFHHFFCHHB/@<C@AEHHEGHGAGHHG?GECHHHHHHHHHHHHHHGGGGGGGGEGGGGGGGGGGGGGGGGGF@FFFFFF@@@@FFFFFFFFFFFFFFFFFFFFFF?FFFFFFFFFF
@M05620:37:000000000-D9766:1:1101:24584:8620 1:N:0:8
GAGGCTGCTTTGGAAGAAACTCATAGATTACTGCAACAGTTCCCCCTGGACCTGGAAAAGTTTCTTGCCTGGCTTACAGAAGCTGAAACAACTGCCAATGGCTGATGAAACAATGCCAAGTAAGAAAGGCATTTGCACTTTAGCACTCATGTAGATCCAATTTAACAATTCTCAGCATTAGTACGTGTAATCCACAATCCAACTACTATAGATCGGAATAGCACACTCTTGAACTCCAGTCACATTACTGG
+
A?AAAACAFFDDFCBAAGBBGEHFHHHGHHHGGA4FGHEEGF5FGGE2AABGHGFFB3C3BFHGHHHGFGHFBFF3BBFGFF3FGBBEBFBGGHHFCGGG3BF1B3B4BB@FC@33333/344443B30?B3B44443B3BB3?BB3223333?B33BD2?332@@GG2222@>@22@221@@1/?00<11111?1.110>11><1111<>=0=<.<<.0<0=<C.//0:000::<0/;::::0<0=CB0/
@M05620:37:000000000-D9766:1:1101:13571:8632 1:N:0:8
GAGGCTGCTTTGGAAGAAACTCATAGATTACTGCAACAGTTCCCCCTGGACCTGGAAAAGTTTCTTGCCTGGCTTACAGAAGCTGAAACAACTGCCAATGGCTGATGAAACAATGGCAAGTAAGTCAGGCATTTCCGCTTTAGCACTCTTGTGGATCCAATTGAACAATTCTCAGCATTTGTACTTGTAACTGACAAGCCAGGGACAAAAGATCGGAAGAGCACACGTCTGAACTCCAGTCACATTACTCG
+
>>AAA>CAFFBFFGGGCFGGFFBFFGHHFHHHHHHGHGG5DGFHHGEF2GHHHFFHHFBGFHHHHHFHHHHHHHGGHHHHHHHGHHHGHHHHHHHHHGHHHHHGHHHHHHHHHGFFHCHF3F44FGHHFHEGFGHHGGCGE331B1G0GHHFGDHGHHGHHFDGGHHFDHHHHDDG1FGH<FGDF1?FFDDGHHHFDGEGFHE?EEGH/</CHHH?:.EHEHFHHHGFEFGGFFGGFGCFFFBFFFFF0F:
@M05620:37:000000000-D9766:1:1101:20559:8639 1:N:0:8
AGTGCCAGCTCTCAATCGCACAGGGGACCCAGGGCCTGGCCCCTCCATCCAGAAAACCTATGACCTCACCCGCTACCTGGAGCACCAACTCCGCAGCTTGGCTGGGACCTATGTGAGTATCCAGCGTAGGAATCTGGGAGTTGGGGAGGAGTGAGGAGTTGGGGAAAGACAGTCCTAACCGTGGAGGGTTCTGGTAAATGATGGGGTGAGGAGGGGCTCTTTGGCTCCCACCAGTCCCCCTGTCTGGTCTA
+
BABBBFFFBFFFGFGGGFFEG?GHGFGGGEGHGGGGDCHGGHGHGGHHHHGHBGFGHGGHHHGHHHHHHHHGGGGGHGGFHHGFHHFHGHHHGG@EFGHHGHHGGGHHGGHHHHGHHHHHHHHHHGEGGGHHHHHHHHGGGHHHGGGGGGGHHHHHHGGHHGGGGGHHHHHHHHHHHHGGGAEGGGGGEFGGGGBFGGGGGGGGGFDAFFFFFFFFFFFFFFFFFFFEFFFFEFFFFFFFFFFFFFFFFFF
@M05620:37:000000000-D9766:1:1101:9011:8661 1:N:0:8
AGTGCCAGCTCTCAATCGCACAGGGGACCCAGGGCCTGGCCCCTCCATCCAGAAAACCTATGACCTCACCCGCTACCTGGAGCACCAACTCCGCAGCTTGGCTGGGACCTATGTGAGTATCCAGCGTAGGAATCTGGGAGTTGGGGAGGAGTGAGGAGTTGGGGAAAGACAGTCCTAACCGTGGAGGGTTCTGGTAAATGATGGGGTGAGGAGGGGCTCTTTGGCTCCCACCAGTCCCCCTGTCTGGTCTA
+
AAAABFFFCFFFGGGGGGGFGGHHGGGGGGGHAEGGGGHHHHGHGGHHHHHHGFFHHGHHHHHHHHHHHHHGGEGGHHHHGGHHHHHCFHHHGGGGGHHHGHHGGGHHGHHHGHHHHHHHHHHHHGGGGGGHHHHHHHHGGHHHGGGGGGGHHHHHHGHHHHGGGGHHHHHHHHHHHGHHGGGGGGGGCFGGGGFFGGGGGGGGGGFFFFFFFFFFFCFFFFFFFFFFFFFFFFFFFFFFFFFFFFFFFFB
@M05620:37:000000000-D9766:1:1101:25658:8686 1:N:0:8
ACCACACCTTCTACAATGAGCTGCGTGTGGCTCCCGAGGAGCACCCCGTGCTGCTGACCGAGGCCCCCCTGAACCCCAAGGCCAACCGCGAGAAGATGACCCAGGTGAGTGGCCCGCTACCTCTTCTGGTGGCCGCATCCCTCCTTCCTGGCCTCCCGGAGATGCGCCCTTTCTCACTGGTTCTCTCTTCTGCCGTTTTCCGTAGGACTCTCTTCTCTGACCTGAGTCTCCTTTGGAACTCTGCAGGTTCT
+
1A1AA?A>FFFFEGG1DG1BAGGFEEFBF0BFHFGAAEECGHGHHGEFA/EFHAFHHHHGGGGGEG/EGGGHHHEGGGGHGHHACFFGG?/>BAHFBGHHHHACFHHDGGHFGH?CGGGGHHHHHHBHHHHGHH@:-;;CHHHG/GGG0FFFAFGGG?A@?-:FFGGF@@FFFFFBBFFFFBFFFFFFFFFFFF@FFFFFFFFEFFFFFFFFFBFFFFFFFF/F/FFFFFFFFFFFFFFFFFFFFFF-BFB
@M05620:37:000000000-D9766:1:1101:26016:8711 1:N:0:8
ACCACACCTTCTACAATGAGCTGCGTGTGGCTCCCGAGGAGCACCCCGTGCTGCTGACCGAGGCCCCCCTGAACCCCAAGGCCAACCGCGAGAAGATGCCCCAGCCGAGAGGCCCGCTACCTCTTCTGGTGGCCGCCTCCCTCCTTCCTGGCCTCCCGGAGCTGCGCCCTTTCTCACTGGTTCTCTCTTCTGCCGTTTTCGGTAGGACTCTCTTCACTGACCTGATTCTCCTTTGGAACTCTGCAGGTTCT
+
BAAABABACFFFGGGGFG5BGFHHGEFEGEHHFBFEEGGCGHHHHGGFEEEGGHHFHHHCFGGGGGGGGGEHHHHGGGGHGFHHHGEEFG/<BDGFDB2?FA/?0////->.>F.--@-CC00D0<:C0:C:C.-:-9AE./BAFFF/0C/;90CE.E9-;-.B/9-A-99/;BFB//;.;FBB/99FBB/9B/-;AFFF--;.AE//99/9B///9///;//;//9;//BFFBF/B/B//////B9F//;
@M05620:37:000000000-D9766:1:1101:21795:8753 1:N:0:8
AGTGCCAGCTCTCAATCGCACAGGGGACCCAGGGCCTGGCCCCTCCATCCAGAAAACCTATGACCTCACCCGCTACCTGGAGCACCAACTCCGCAGCTTGGCTGGGACCTATGTGAGGATCCAGCGTAGGAATCTGGGAGTTGGGGAGGAGTGAGGAGTTGGGGAAAGACAGTCCTAACCGAGGAGGGTTCTGGTAAACGATGGGGTGAGGAGGGGCTCTTTGGCTCCTACCAGTCCCCCTGTCTGGTCTA
+
>AAABDFFAFFFGFGGGFFFEEFGFEFGGFAGFEGGFFGGHHGEFGFHFGAGGHBGHGFHHF5DGGG3GGCFGGEGHGGFGHH?FHHHGFHHGG/EEBGHFFC///0B<?2???FGG0BFC2D2FCBFCA<GFGH110?<<0?F@-F-@DDG.D0<0A<GD/--.:;.:GC/;GHF0G9F?-;@-.9B.=:BBF=BB90....AF.A-EFA/;.=-@99FFBBBB/BE/;/.;;BFFF.A-AF///9BB//
@M05620:37:000000000-D9766:1:1101:5166:8808 1:N:0:8
GAGGCTGCTTTGGACGAAACTCATAGATTACTGCAACAGTTCCCCCTGGACCTGGACAAGTTTCTTGCCTTGCTTAACGAATGATAACACACGGCCAAGGATCCCATAACAGTACAACGGAGCAACAGACCTCATAAAAAAAACCAAACAAACAAACCCATCCACGCACAAGCACACTAGAGCACACCAATTAACACCTATCTCCCTAGCTACTCGCATAACACAATTTTGATACTTTGAACGCAAAAACC
+
>3AA>>FACBBDB44AAE2EGGGGHFHHH5ADDF3BEGBBDD5BBAAAAFBFGHEG131FDGGBDGG5ABFGCGH555B1BF33D5@B331B/>>>>11?1BBB2BB3333344B4B3//?EEA20B2B0/22233B222>/<////?.0.0<0.0..></<<0/.<-<-/..///://0000/;/..;.900;C0/.//900;99/09/0000=.;9..///;.9;////;///;99//;;..-9-..;.
@M05620:37:000000000-D9766:1:1101:19732:8813 1:N:0:8
ACCACACCTTCTACAATGCGCTGCGTGTGGCTCCCGAGGAGCACCCCGTGCTGCTGACCGAGGCCCCCCTGAACCCCAAGGCCAACCGCGCGAAGACGACCCAGGTGAGTGGCCCGCTACCTCTTCTGGTGGCCGCCTCCCTCCTTACTGGCCTCCCGGAGCTGCGCCCTTTCTCACTGGTTCTCTCTTCTGCCGTTTTCCGTAGGACTCTCTTCTCTGACCGGCGTCTCCTTTGGAACTCTGCAGGTTCT
+
AAAAAAAACFFFFGGF3F1AFAEAEAA000A0A0BA/EEAAHFFHGG//AB/AFBCDFB//E>EG?EEG?/>FECEGA/F</FG/F/<BC/</<//0//<>C.GF<110=0.<<.---C-C00000CGHCCA.G?--.AA.CB?90C/9099.0:.-9--9--;/999-9////;;/:/-9;//99/;BB////9ABFFFF9/-ABB/9//9F/B/;F/9;/-9--99-;FBB9B///;//9/BBFFF//9
@M05620:37:000000000-D9766:1:1101:7232:8847 1:N:0:8
ACCACACCTTCTACAATGAGCTGCGTGTGGCTCCCGAGGAGCACCCCGTGCTGCTGACCGAGGCCCCCCTGAACCCCAAGGCCAACCGCGAGAAGATGACCCAGGTGAGTGGCCCGCTACCTCTTCTGGTGGCCGCCTCCCTCCTTCCTGGCCTCCCGGAGCTGCGCCCTTTCTCACTGGTTCTCTCTTCTGCCGTTTTCCGTAGGACTCTCTTCTCTGACCTGAGTCTCCTTTGGAACTCTGCAGGTTCT
+
CCCCCCBCFFFFGGGGGG5FGGHHGEGEHGHHHGGGGGGCGHHHHGGGEGGGGHFHHHHEGEEGGGGGGGGGHHHGGGGHGHHHHGGGGG/CGGHHHHHHGHEHGHHBGGHGGHHGGGGGHHHHHHHHHHGGHHGCGEFHGHHGGGGGGGGGGGGGGDG-AFFFGGFFFFFFFFFFFFFFFFFFFFFFFFFFFFFFFFFFFFF?DDFFFFFFFFFFFFFFFFFF/FFFFFFFFFFFFFFFFFFFFFFFBFF
@M05620:37:000000000-D9766:1:1101:17073:8873 1:N:0:8
AGTGCCAGCTCTCAATCGCACAGGGGACCCAGGGCCTGGCCCCTCCATCCAGAAAACCTATGACCTCACCCGCTACCTGGAGCACCAACTCCGCAGCTTGGCTGGGACCTATGTGAGTATCCAGCGTAGGAATCTGGGAGTTGGGGAGGAGTGAGGAGTTGGGGAAAGACAGTCCTAACCGTGGAGGGTTCTGGTAAATGATGGGGTGAGGAGGGGCTCTTTGGCTCCCACCAGTCCCCCTGTCTGGTCTA
+
BCBCCFFFDFFFGGGGGGGGGGHHGGGGGGHHGGGGGGHHHHGHGGHHHHHHHHHHHGHHHHHHHHHHHHHGGGGGHHHHHHHHHHHHGHHHGGGGGHHHGHHGGGHHGHHHHHHHHHHHHHHHHGGGGGHHHHHHHHHGGHHGGGGGGGGHHHHHHGHHHHGGGGHHHHHHHHHHHHHHGGGGGGGGGGGGGGGGGGGGGGHGGGFFFFFFFFFFFFFFFHHFFFFFFFFFFFFFFFFFFFFFHFFFFFF
@M05620:37:000000000-D9766:1:1101:17088:8886 1:N:0:8
AGTGCCAGCTCTCAATCGCACAGGGGACCCAGGGCCTGGCCCCTCCATCCAGAAAACCTATGACCTCACCCGCTACCTGGAGCACCAACTCCGCAGCTTGGCTGGGACCTATGTGAGTATCCAGCGTAGGAATCTGGGAGTTGGGGAGGAGTGAGGAGTTGGGGAAAGACAGTCCTAACCGTGGAGGGTTCTGGTAAATGATGGGGTGAGGAGGGGCTCTTTGGCTCCCACCAGTCCCCCTGTCTGGTCTA
+
AABABFFFBFFFGGGGGFGCGEHHGEGGGGFHGFGEFFHHHHGHGGHHGHGHFHBGHGHFHHFHHHGGHHHGGGEGHHHHHHHHHHGHGHHHGGCGGGHHGHHFDGHHGHHHHHGHHHHHHHHHHGGGGGHGHHHHHHHGGHHHGGGGGGGHHHHHHGHHHHGGGGHHHHHHHHHHHHHHGGGGGGGGDFGGGGGGGGGGGGGGGGFBFFFFFFBBBBFFFFFFFFFFFFFFFFFFFFFFBFFFFFFFFFB
@M05620:37:000000000-D9766:1:1101:9643:8888 1:N:0:8
ACCACACCTTCTACAATGAGCTGCGTGTGGCTCCCGAGGAGCACCCCGTGCTGCTGACCGAGGCCCCCCTGAACCCCAAGGCCAACCGCGAGAAGATGACCCAGGTGAGTGGCCCGCTACCTCTTCTGGTGGCCGCCTCCCTCCTTCCTGGCCTCCCGGAGCTGCGCCCTTTCTCACTGGTTCTCTCTTCTGCCGTTTTCCGTAGGACTCTCTTCTCTGACCTGCGTCTCCTTTGGAACTCTGCAGGTTCT
+
CCCCCCDAFFFFGGGGGGEGGGHHGGGBAEHHHFGFCGEFGHHHHGGGGGGGGHHHHHHFGCCGGGGGGGGHHHHGGGGHGHHHHGGGGG<CDGHGHHDHHHEH/?G1=1??FHCDF?-AGHFHHHHH0=GAHGDGCFGHGFHDHGGGFGBFGFGGEDA--:FFFAFFCFFFFFF0BFFFFFFFFFFFFFFBFF>FFFFFF9;9D?0FBBBBFFBFF0FBFF0B.::CFFFFFEFFFFFFFBBFBFFFFFF
@M05620:37:000000000-D9766:1:1101:9993:8901 1:N:0:8
AGTGCCAGCTCTCAATCGCACAGGGGACCCAGGGCCTGGCCCCTCCATCCAGAAAACCTATGACCTCACCCGCTACATGGCGCACCACCTCCGCAGCATGGCTGCGACATATGTGAGTATCCAGCGCAGGAATCTGGGAGTTGGCGAGGAGTGAGGACTTGGCGAAAGACAGTCCTAACCGTGGAGGGTTCTGGTAAATGATGGGGTGAGGAGGGGCTCTTTGGCTAACACCAGTCCCCCTATCTGGTATA
+
>A>1>FF@1FFFG1GGGG11E?GCGCEAAAGH0ABB/FGHCHGFGGH1GGHH1GHCGGH1BG2GHGHH/B0>E>>F1BFGHGGGGG0FF0B?E/>EE01BFA0//>>B//<@GHHFG12@22@@F@/>///<FGHHHF0F<FGH1<<ACGGGG0CG0./=CG/;;AGGFFFGGGGGGGGGG;CAAEG@AFFFF/;9BFFFB/;F-9A@E-;;AF-;9-;FFFFFFF//;/;BE-////;A@-;BF/;;//;
@M05620:37:000000000-D9766:1:1101:25763:8901 1:N:0:8
TCTGCTTCTTTTTAATCGCACACGTCTGCCCTCCCGTACCCGTACTCGCTCTCTTAGTCCGTCGTCTGCTTGAAACAAACAAAAGGACAAAAGTACAAGAACGATGAAGGATAAGAAGCACCATGAGAAGATAAAAAAAAAGAAGGAAAATAAGATCAACAACAACAATGTGAACACAATCGAAAGACCAGAGACAAATAGATCCCGACAGAGGACACAGAACCACTAGTCAACATTGGGAGAGTAACACG
+
1>1>>31BBF3B11BBBAF1E?BAB0BF1BBGHGGEC0/B1/BAEGHGEFAGH1D11BDFEBF//BB/DDFGHHHHHHFB0BB00/00000>0@2B21>000/>//1B1101111110110/<1111BB01111111/////<000000<11111100</0<..<...00000000/..0:../..///;.../////0000000;..---//-------//-9--///;/////////-;---//////9
@M05620:37:000000000-D9766:1:1101:15580:8910 1:N:0:8
AGTGCCAGCTCTCAATCGCACAGGGGACCCAGGGCCTGGCCCCTCCATCCAGAAAACCTATGACCTCACCCGCTACCTGGAGCACCAACTCCGCAGCTTGGCTGGGACCTATGTGAGTATCCAGCGTAGGAATCTGGGAGTTGGGGAGGAGTGAGGAGTTGGGGAAAGACAGTCCTAACCGTGGAGGGTTCTGGTAAATGATGGGGTGAGGAGGGGCTCTTTGGCTCCCACCAGTCCCCCTGTCTGGTCTA
+
BBAABFFFCFFFGGGGGGGFGGHGGGGGGGHHAEGGGFHHHHGHGGHHHHHHFHHHGGHGHHHHHHHHHHHGGEGGHHHHGHHHHHHHGHHHFGGGEHFHGHHGGGHHGHHHHHHHHHHHHHHHHGDDGFHHHHHHHHGFGHHHGGGGGGGHHHHHHGHHGHGGEGHHGHHHHGHHHHHHGGGGGGGGCFFGGGFGGGGGGGGGGGFFFFFFFBFFFFFFFFFFFFFFFFFFFFFFFFFFFFFFFFFBFFB
@M05620:37:000000000-D9766:1:1101:20931:8910 1:N:0:8
ACCACACCTTCTACAATGAGCTGCGTGTGGCTCCCGAGGAGCACCCCGTGCTGCTGACCGAGGCCCCCCTGAACCCCAAGGCCAACCGCGAGAAGATGACCCAGGTGAGTGGCCCGCTACATCTTATGGTGGCCGCATCCCTCCATCATGGACTACCGGAGCAGCGCCCTTTCTCACTGGTTATCTCTTCTGCAGTTTTCCGTAGGACTCTCTTCTCTGACCTGAGTCTCCTTTGGAACTCTGCAGGTTCT
+
AAA>AAAAFFFFGGGFGGGDGFHHGEEE0AGHFGGGGGGGGCHFHGGG/EGFGHFHGHGGG@EEGGGEGGEHHHHFGGGH/CGHFEEECCGCCGHGFBFHHHHHGHFGHHHGG0?CCGGGF0=GFDHE/=GGHFGCGGGHHGHG/;<0=FE0B0/9BA-A@@./;;A@@@FFFFFFFFFFFFFFFFFFFFFFF/BFFFFFFFFFBBFFFFFFFFFFFFFBFFFFFEFFFFFFFFFEFFFBFFFEFF-A9FF
@M05620:37:000000000-D9766:1:1101:11309:8914 1:N:0:8
AGTGCCAGCTCTCAATCGCACAGGGGACCCAGGGCCTGGCCCCTCCATCCAGAAAACCTATGACCTCACCCGCTACCTGGAGCACCAACTCCGCAGCTTGGCTGGGACCTATGTGAGTATCCAGCGTAGGAATCTGGGAGTTGGGGAGGAGTGAGGAGTTGGGGAAAGACAGTCCTAACCGTGGAGGGTTCTGGTAAATGATGGGGTGAGGAGGGGCTCTTTGGCTCCCACCAGTCCCCCTGTCTGGTCTA
+
BCBCCFFFCFFFGGGGGGGGGGHHGGGGGGHHGGGGGGHHHHGHGGHGHHHHFHHHHGHHHHGHHHHHHHHGGEGGHGHHHGHHGHHHGHHHGGGGGHHHGHHGGGHHGHHHHHHHHHHHHHHHHGEGGGHHHHHHHHHGGHHHGGGGGGGHHGHHHGHHHHGGGGHHHHHHHHHHHHHHGGEGGGGGCFGGGGCFGGGGHGGGGGFFFFFFFFFFFFFFFFFFFFFFFFFFFFFFFFFFFFFFFFFFFFF
@M05620:37:000000000-D9766:1:1101:8934:8917 1:N:0:8
GAGGCTGCTTTGGAAGAAACTCATAGATTACTGCAACAGTTCCCCCTGGACCTGGAAAAGTTTCTTGCCTGGCTTACAGAAGCTGAAACAACTGCCAATAGTCGATGACGCCATGGCAAAGCAAACGGGCCTATAAGATTTCAAGCGATTAAAACACCAAATGAAACATTCTCATCCTATGTACTTATCCCTGCCAAGCCAGGCATACGCACTCAACGGAACAATCGTCTGCAATTCAGTCACATACTTCC
+
CBBCCCFCFFFFGGGGGGGGGGHHHHHHHHHHHHGHHHHHHHHHHGGGHHHHHHHGHHHHBFHHHHHHHHHHHHHHHHHHHHHHHHHHHHHHHHHHHFH33@41B?GF31?>?13BB3F032?330</?><F233DFDFGH33B32//?F/222@/0?///?=??1?=1?11>D111<1>11>1111>11<<CG<<0.<CG....0;0.C.;-//0/.-9.;B/00.CA.90;0:00000;0;;00:0000
@M05620:37:000000000-D9766:1:1101:10378:8921 1:N:0:8
ACCACACCTTCTACAATGAGCTGCGTGTGGCTCCCGAGGAGCACCCCGTGCTGCTGACCGAGGCCCCCCTGAACCCCAAGGCCAACCGCGAGAAGATGACCCAGGTGAGTGGCCCGCTACCTCTTCTGGTGGCCGCCTCCCTCCTTCCTGGCCTCCCGGAGCTGCGCCCTTTCTCACTGGTTCTCTCTTCTGCCGTTTTCCGTAGGACTCTCTTCTCTGACCTGCGTCTCCTTTGGAACTCTGCAGGTTCT
+
EDEEEEEEFFFFGGGGGGFGGGHHGGGEHGHHHGGGGGGGGHHHHGGGGGGGHHHHHHHEFCGGGGGGGGGHHHHGGGGHGHHHHGGGGGGGGGHHHHHHHHGHGHGFHHHGGHHGGGGGHHHHHHHHGHHGHHGGGGGHGHHGFGGGGGGGGGGGGDBBGFAGGGFFFFFFFFFFFFFFFFFFFFFFFFFFFFFFFFFFFFFFFFFFFFFFFFFHFFFFFFBF.<DFFFFFFHFFFFFFFFFFFFFFFFF
@M05620:37:000000000-D9766:1:1101:25765:8923 1:N:0:8
GAGGATGCTTTGGAAGAACCGCCTACAGAACTGAACGCACATTACTGTAACCCGGATGACGTCTTGTGTTTGCGAAACCAAGAACAAAAAGAATACACCCATAAAACGAAAAACAAAGGAGAAAGTAAAAGAAAAGAAAAAAAAAAGAAAAAATACAAAATGAAGAACGAATGAAAACAGTAAAGAAAGAGGCTGTAAGAAGCAATATATCGTAGTAGAGCGAGTGCTAAATAAGAAGAGAAGAACAAACG
+
>1>A1BB1BBB1B1ABB11A1AA00B1B1B0D11110BA//DD11DB22DA1AAAAEEB1BAEFF1DB0B0B1/////0B?000000B0///0111110/<B01111/////B///0000//@111222@1/0000/0000---<-<../;:-:000;0;000090//..../0000/./900000.9/9/...--9//////9///////-----/////-----/;9/////////;--//9/-/----
@M05620:37:000000000-D9766:1:1101:17515:8928 1:N:0:8
AGTGCCAGCTCTCAATCGCACAGGGGACCCAGGGCCTGGCCCCTCCATCCAGAAAACCTATGACCTCACCCGCTACCTGGAGCACCAACTCCGCAGCTTGGCTGGGACCTATGTTGAGTATCCAGCGTAGGAATCTGGGAGTTGGGGAGGAGTGAGGAGTTGGGGAAAGACAGTCCTAACCGTGGAGGGTTCTGGTAAATGATGGGGTGAGGAGGGGCTCTTTGGCTCCCACCAGTCCCCCTGTCTGGTCT
+
CCBCCFFFCFFFGGGGGGGGGGHHGGGGGGHHGGGGGGHHGHGHGGHHHHHHGHHHHGHHHHHHHHHHHHHGGGGGHGHFGGHHHHHHGHHHGGGGGHHHGHHGGGHHGHHHHHHHBGHHHHHGGHGDDGGHBGHHHHE0FEHHHGGCGG?EHFBGA0CCCHHGGGGEGFHFHHHHHHHHGGGGGDGGGGGGGGGCFFFGGHGGGGFFFEFFFFFFFFFFFFFFFFFFFFFFFFFFFFFFFFFFFFFFFFF
@M05620:37:000000000-D9766:1:1101:13760:8941 1:N:0:8
ACCACACCTTCTACAATGAGCTGCGTGTGGCTCCCGAGGAGCACCCCGTGCTGCTGACCGAGGCCCCCCTGAACCCCAAGGCCAACCGCGAGAAGATGACCCAGGTGAGTGGCCCGCTACCTCTTCTGGTGGCCGCCTCCCTCCTTCCTGGCCTCCCGGAGCTGCGCCCTTTCTCACTGGTTCTCTCTTCTGCCGTTTTCCGTAGGACTCTCTTCTCTGACCTGAGTCTCCTTTGGAACTCTGCAGGTTCT
+
BABBBBBBFFFFGGGGGGBGGGGHGFGACEHHHGGGAEGCGHHHHGGGEEFGGHGHHHFGGFCGGGGFGFFHHHHGGGGHGHHHHGGGGG@DFGHFGHHHHHGHGHGBHHGGGHHGGGGGHGHHHHHHHHHGHHGGGDGHGHHGHGGGGGGGGGGGGGG?DGGGGGFFFAFFFFFFFFFFFFFFFFFFFFFFFFFFFFFFFFFFFFFFFFFFFFFFFFFFFFFF/FBFFFFFFFFFFFFFFFFFFFFFBFF
@M05620:37:000000000-D9766:1:1101:5108:8956 1:N:0:8
AGGACCACCTCTCCTCGCAGAGGGGACCCACGTCCTGGCCCCTCCCTCCAGAAAACCTCGGTCCTCACCCGCTACCTGCAGCACCCCCTCAGCAGCTTGGCTGGGACCTCTGTGAGTATCCCGCGTAGGCCTCTGGGCTTTGGGGCGGCGTGCGGAGCTGGGCCCCGCCCGACCGAACCGCGGCGGGTTCTGGTCCATGATGGGGTGCGGCTGGGATCTTTGGCTCCTATCAGACCCCCTGTCTGGTATAT
+
>>11>>>1>BFFGGGGG1A0A0B?F0A000/A/BBE1B0B/EAEGGA0ABBB0BBAB0B////>1B1BGCFG/EEHBB00BBFFHEG></0BFGHHGHGGFHG/?0B?BF<G?2FGDHHFGG/<AC/>.>1>FHF><F<G<<<CCC@-@A@@G@@@@-AFFF-999-@@@--;--;-;@@--9@-@@--9BFFFB//:B9FEB---;--;=-99;-;EFB/B/BFFF////////----9-;BFF/:/9/B
@M05620:37:000000000-D9766:1:1101:13297:8957 1:N:0:8
GAGGCTGCTTTGGAAGAAACTCATAGATTACTGCAACAGTTCCCCCTGGACCTGGAAAAGTTTCTTGCCTGGCTTACAGAAGCTGAAACAACTGCCACTGGCTGATGAAACAATGGCAAGTAAGACAGGCATTTAAGCTTTAAAAATATTGTGGAACACATTGAACAATTCTCAGCATTTGTACTTGTAACTGACAAGCCAGGGACAAAAGAACAACCGAGACCACGTCTGAACTCCAGTCACATTCCTCG
+
CBCCCCFCFFFFGGGGGGGGGGHHHHHHHHHHHHHHHHHGHHHHHGGGHHHHHHHGGFGHFHHHHHHHHHHHHHHHHHHHHHHHHHHHHHHHHHHHH@BBCCEFH3BD@@FG1B3B2?3?D?FG4BGFF/?GGH44GH43B34BB3B2DFHG3?22B22?2DD2DGH2@2DFHHEFG11GGH1FGFHG1?FG11><GHGGHHHG.<EGG.GG.<//..:;;;:EHHGHGGEFGGGGFFGGGFGGGFBF0;;
@M05620:37:000000000-D9766:1:1101:26018:8962 1:N:0:8
AGTGCCAGCTCTCAATCGCACAGGGGACCCAGGGCCTGGCCCCTCCATCCAGAAAACCTATGACCTCACCCGCTACCTGGAGCACCAACTCCGCAGCTTGGCTGGGACCTATGTGAGTATCCAGCGTAGGAATCTGGGAGTTGGGGAGGAGTGAGGAGTTGGGGAAAGACAGTCCTAACCGTGGAGGGTTCTGGTAAATGATGGGGGGAGGAGGGGCTCTTTGGCTCCCACCAGTCCCCCTGTCTGGCCTA
+
CCCCCFFFCFFFGGGGGGGGGGGHFEGGGGHHGGGGGGHHHHGHGGHHHHHHHHGHHGHHHHHHHHHHHHHGGGGGHHHHHHHGHHGHGHHHGGGGGHHHGHHFFGHHGHHHHHHHHHHHHHHHHGEGGGHHHHHHHHHGGHHHGGGGGGGHHHHHHGHHHHGGGG.;CHFB0C0:CCGA-.;-.CECG.A:F0:CFF0C00CFG.---;;.DFF-;9AFF0F/0:BE.BFFE:;FFFFF-9000B/0.0/
@M05620:37:000000000-D9766:1:1101:26765:8979 1:N:0:8
AGTGCCAGCTCTCAATCGCACAGGGGACCCAGGGCCTGGCACCTCCATACAGAAAACCTATGACCTCACCCGCTACCTGGAGCACCAACTCCGCAGCTTGGCTGGGACCTATGTGAGTATCCAGCGTAGGAATCTGGGAGTTGGGGAGGAGTGAGGAGTTGGGGAAAGACAGTCCTAACCGTGGAGGGTTCTGGTAAATGATGGGGTGAGGAGGGGCTCTTTGGCTCCCACCAGTCCCCCTGTCTGGTCTA
+
>>>AADF@1FCFG1FGF1AFAEB00ABAABA0BEEECAFHHHGFHEGFHHHH1C1FFFG1G1GHHGGFEFH/E/@FCGHFHHHFHHHHGGHHEE@EGFHHGHHAEEH0/GHFFHFFGGHHHHHHHGF/CGBGFGGHHFFFAGDCCCFCG?EHHDGF0A<GDGC?.:CFBHHHHHHHE:CGGGE-AFGGCFFG0FBF0;FB;;BFAFG<EFFFFF@@@@FFFFFFFFBEFFFFFFFFFFFA@EFF//;BBF9
@M05620:37:000000000-D9766:1:1101:19381:8980 1:N:0:8
AGTGCCAGCTCTCAATCGCACAGGGGACCCAGGGCCTGGCCCCTCCATCCAGAAAACCTATGACCCCACCCGCTACCTGGAGCACCAACTCCGCAGCTTGGCTGGGACCTATGTGAGTATCCAGCGTAGGAATCTGGGAGTTGGGGAGGAGTGAGGAGTTGGGGAAAGACAGTCCTAACCGTGGAGGGTTCTGGTAAATGATGGGGTGAGGAGGGGCTCTTTGGCTCCCACCAGTCCCCCTGTCTGGTCTA
+
CCBCCFFFDFFFGGGGGGGGGGHGGGGGGGHHGGGGGGHHHHGHGGHHHHHHHHHHHGHGHHHHHFEGGGGGGFGGHHHHHHHHHHHHGHHHGGGGGHHHGHHGGGHHGHHHHHHHHHHHHHHHHGGGGGHHHHHHHHHGGHHHGGGGGGGHHHHHHGHHHH?EGGHHHHHHHHHHHGGGGGGGGGGGGGGGGGGGGGHGGGGGFFFFFFFFFFFFFFFFFFFFFFFFFFFFFFFFFFFFFFFFHFFFFFB
@M05620:37:000000000-D9766:1:1101:9497:9007 1:N:0:8
ACCACACCTTCTACAATGAGCTGCGTGTGGCTCCCGAGGAGCACCCCGTGCTGCTGACCGAGGCCCCCCTGAACCCCAAGGCCAACCGCGAGAAGATGACCCAGGTGAGTGGCCCGCTACCTCTTCTGGTGGCCGCCTCCCTCCTTCCTGGCCTCCCGGAGCTGCGCCCTTTCTCACTGGTTCTCTCTTCTGCCGTTTTCCGTAGGACTCTCTTCTCTGACCTGCGTCTCCTTTGGAACTCTGCAGGTTCT
+
BAB3ABBBFFFFGGGFFGEFGGHHEEE2AAAFBFFEDFEGGFHHHGGGAAEFFHGHHHGE?ECEGEGGGGGGHHHGGGGHFEHHHFGEGGC@CGGE2DDD<CGGFFF1FFD/F0?CCCCCHHHHFHHHFFFGHHG-@AA:EFHGHGGGGFGGGEG?FED-99FFG?C?-;FFFFFEFFF9FFFFEFFFFFBFBFFA.BFFBAFFA.FFBFFFFFFFFFFFFFFF.@DFFFFFFFFFFFFFFFFFBFFFFFF
@M05620:37:000000000-D9766:1:1101:22149:9008 1:N:0:8
ACCACACCTTCTACAATGAGCTGCGTGTGGCTCCCGAGGAGCACCCCGTGCTGCTGACCGAGGCCCTCCTGAACCCCAAGGCCAACCGCGCGAAGATGACCCAGGTGAGTGGCCCGCTACCTCTTCTGGTGGCCGCCTCCCTCCTTCCTGGCCTCCCGGAGCTGCGCCCTTTCTCACTGGTTCTCTCTTCTGCCGTTTTCCGTAGGACTCTCTTCTCTGACCTGCGTCTCCTTTGGAACTCTGCAGGTTCT
+
ABBBBBBAFFFFGGGGGG55FGCHGGGAFEHGGBF?EEEEGFHHHGGAAAEGFGHCHHH0EEGGGGBBEHGFHHHGGGCHGHHHEFGGGG>BCFGGHHFHHHE?/?11<?<EFH/<AC?FHHHHHHHEDHEDFHGGGEGHGHHGHHHHHGGGGGGGGD?:BGFFFFGGFFFFFFFFFFFFFFFFFFFFFFFFFFFFFFFFFFFFA.FFFFFFFFFFFFFFFFFF.-DAFFFFFFFFFFFFFFFFF/9ABFB
@M05620:37:000000000-D9766:1:1101:18584:9012 1:N:0:8
AGTGCCAGCTCTCAATCGCACAGGGGACCCAGGGCCTGGCCCCTCCATCCAGAAAACCTATGACCTCACCCGCTACCTGGAGCACCAACTCCGCAGCTTGGCTGGGACCTATGTGAGTATCCAGCGTAGGAATCTGGGAGTTGGGGAGGAGTGAGGAGTTGGGGAAAGACAGTCCTAACCGTGGAGGGTTCTGGTAAATGATGGGGTGAGGAGGGGCTCTTTGGCTCCCACCAGTCCCCCTGTCTGGTCTA
+
BBABBFFFBFFFGGGGGGGGGGHHGGGGGGHHGGGGGGHHHHGHGGHGHHHHHHHHHGHGHHHHHHHHHHGGGEGGHHHHHGHHHHHHGGHHGGGGGHHHGHHGGGHHGHHHHHHHHHHHHHHHHGGGGGHHHHHHHHHGGHHHGGGGGGGHHHHHHGHHHHGGGGHHHHHHHHHHHHHHGGGGGGGGGGGGGGGGGGGGGGGGGGFFFFFFFFFFFFFFFFFFFFFFFFFFFFFFFFFFFFFFFFFFFFF
@M05620:37:000000000-D9766:1:1101:11673:9014 1:N:0:8
AGTGCCAGCTCTCAATCGCACAGGGGACCCAGGGCCTGGCCCCTCCATCCAGAAAACCTATGACCTCACCCGCTACCTGGAGCACCAACTCCGCAGCTTGGCTGGGACCTATGTGAGTATCCAGCGTAGGAATCTGGGAGTTGGGGAGGAGTGAGGAGTTGGGGAAAGACAGTCCTAACCGTGGAGGGTTCTGGTAAATGATGGGGTGAGGAGGGGCTCTTTGGCTCCCACCAGTCCCCCTGTCTGGTCTA
+
ABAAAFFFCFFFGGGGGGGCGFHGGFEFEGHH2BEGGGHHHHGHGGHHHHHHFHHHHGHHHHFHHGHHHHHGG>EGHHHHBFHHHH1?EHHHFGGGFHHHGHHGGGHHGHHHHHHHHHHFHHGHHGDDFGHHHHHHHHEGGHHG@FEDGAEHHDGHFEHHDCCGFGGHHHFHHHHHHHHHGGGGGGGGEGGGGGGGGGGGGGGGGGFFFFFFFFFFFFFFFFFFF0FFFFFFFFFFFFFFFFFFFEFFFFF
@M05620:37:000000000-D9766:1:1101:8497:9022 1:N:0:8
GAGGCTGCTTTGGAAGAAACTCATAGATTACTGCAACAGTTCCCCCTGGACCTGGAAAAGTTTCTTGCCTGGCTTACAGAAGCTGAAACAACTGCCAATGGCTGATGAAACAATGGCAAGTAAGTCAGGCATTTCCGCTTTAGCACTCTTGTGGATCCAATTGAACAATTCTCAGCATTTGTACTTGTAACTGACAAGCCAGGGACAAAAGATCGGAAGAGCACACGTCTGAACTCCAGTCACATTACTCG
+
ABBCCCFBFFFFGGGGGGGGGGHHHGHHHHHHHHHHFHHDFHHHHGGFGGHHHHHHHHHHGHHHHHHHHHHHHHHHHHHHHHHHHHHHHHHHHHHHHGHHHHHGGHHHHHHHHHGHHHHFFGHHDGHGHHHHHHHHGGGGGHHHHHHGHHHHHGFHHHFHHHGHGHHGFFFHHHHHHHHHHHHHHHG?DGHHHGHHHHGGHHHGGGGHHHHGHHHGF..CGFHHHHGGHGGGGGGGGFFFFFFGGGGGGGF
@M05620:37:000000000-D9766:1:1101:18009:9031 1:N:0:8
ACCACACCTTCTACAATGAGCTGCGTGTGGCTCCCGAGGAGCACCCCGTGCTGCTGACCGAGGCCCCCCTGAACCCCAAGGCCAACCGCGAGAAGATGACCCAGGTGAGTGGCCCGCTACCTCTTCTGGTGGCCGCCTCCCTCCTTCCTGGCCTCCCGGAGCTGCGCCCTTTCTCACTGGTTCTCTCTTCTGCCGTTTTCCGTAGGACTCTCTTCTCTGACCTGAGTCTCCTTTGGAACTCTGCAGGTTCT
+
BBBABBBBFFFFGGGGDGGFGFHFFAA24AFFCEFE2EGC?GHGHGGG1AFGFHEFHHFE?F?FGAFGGEFCHCHGGDEHFEHHHGGEGGC@@DFF2FDGGHFHGHHB?GGGGFHGGGGFHFHHGHHHHHHGGHF@CDAEGGGGHGGGGGGGGGGGGGGCGGFGGGFFFCFFFBF/FFFFFFFFFFFFFFFFFFFFFFFFFFFFFFFFFFFFFFFFFFF/9BFF/:9BBFFFFFFBFBFFFFBFBFFFBBF
@M05620:37:000000000-D9766:1:1101:6519:9047 1:N:0:8
AGTGCCAGCTCTCAATCGCACAGGGGACCCAGGGCCTGGCCCCTCCATCCAGAAAACCTATGACCTCACCCGCTACCTGGAGCACCAACTCCGCAGCTTGGCTGGGACCTATGTGAGTATCCAGCGTAGGAATCTGGGAGTTGGGGAGGAGTGAGGAGTTGGGGAAAGACAGTCCTAACCGTGGAGGGTTCTGGTAAATGATGGGGTGAGGAGGGGCTCTTTGGCTCCCACCAGTCCCCCTGTCTGGTCTA
+
>AABBFFFCFFFGGGGGGFCEEFGFGGGGGHHGGGGGGHHHHGHGGGHHHHHHGHHHGHHHHHHHHHHHHHGGECGHHHHHGHFHHHHGHGHGGGGGHFFGHFFGGFHGHHHHHHHHHHHHHHHHGGGGGHDGHHHHHGGGHHHGGFFGCGHHGHHHGHHHHGGGGHHHHHHHHHHHHFHGGGGGGGGCFGGGGCFGGGGGFGGGGFFFFFFFFFFFFFFFFFFFBFFFFFFFFFFFFFFFFFFFFFFFBB
@M05620:37:000000000-D9766:1:1101:10753:9049 1:N:0:8
AGTGCCAGCTCTCAATCGCACAGGGGACCCAGGGCCTGGCCCCTCCATCCAGAAAACCTATGACCTCACCCGCTACCTGGAGCACCAACTCCGCAGCTTGGCTGGGACCTATGTGAGTATCCAGCGTAGGAATCTGGGAGTTGGGGAGGAGTGAGGAGTTGGGGAAAGACAGTCCTAACCGTGGAGGGTTCTGGTAAATGATGGGGTGAGGAGGGGCTCTTTGGCTCCCACCAGTCCCCCTGTCTGGTCTA
+
AAABBFFFCFFFGGGGGGGGGGHGGGGGGGHHFEGGGGHHHHGHGGHHHHHHHHHHHGHHHHHHHHHHHHHGGEFGHHHHGGHHHHHFGHHHGGGGGHHHGHHGGGHHGHHHHHHHHHHHHHHHHGFGGGHHHHHHHHHGGHHHGGGGGGGHHHHHHGHHHHGGGGHHHHHHHHHHHHHHGGGFGGGGEFFGGGFGGGGGGGGGGGFFFFFFFFFFFFFFFFFFFFFFFFFFFFFFFFFFFFFFFFFFFFB
@M05620:37:000000000-D9766:1:1101:18544:9064 1:N:0:8
GAGGCTGCTTTGGAAGAAACTGACAAGCCAGGGACAAAAGATCGGAAGAGCACACGTCTGAACTCCAGTCACATTACTCGATCTCGTATGCCGTCTTCTGCTTGAAAAAAAAAAAAAGGAAAGAAACGAATAATAAAAACAGAACATAAGAAATAACAGAAAAAGTGAGGAAGTGGGTAAAAACTCAAAATAATAGAGAAGAAAAAAATCAATAAAAATGGAACGAAGATTGGAAATTGAAAAGGAAAGCC
+
A?ABABFAFFDDG4AGGGGGGFGABGBBCGFFED2B2BCF2BAFF?2B22BFF21AF12BBDBG5B3BDB3ABFGBDFF1GH1B5?BEF3BFEEFH1BFGFFF@FGGFHFEGG>/////00000000//.<.11111>1..00<//000000/0000<0/00/:.00:0.0/.000..09000.0900000090000000/09//9--.090000000.00009.....00090000000000/.:/:./.
@M05620:37:000000000-D9766:1:1101:24217:9068 1:N:0:8
ACCACACCTTCTACAATGAGCTGCGTGTGGCTCCCGAGGAGCACCCCGTGCTGCTGACCGAGGCCCCCCTGAACCCCAAGGCCAACCGCGAGAAGATGACCCAGGTGAGTGGCCCGCTACCTCTTCTGGTGGCCGCCTCCCTCCTTCCTGGCCTCCCGGAGCTGCGCCCTTTCTCACTGGTTCTCTCTTCTGCCGTTTTCCGTCGCACTCTCTTCTCTGACCTGAGTCTCCTTTGGAACTCTGCAGGTTCT
+
AABBCCCAFFFFGGGGGGGGGGHHGGGGGGGHHFGGDGGGGHHHHGGFEEGGHHHHHHHGGFGFGGGGGGGHFHHGGGFHGHHHHGGEG/<BDGHFGGHHHHHEGHFHHGFFFHF@FGGGHHHHHHHFGHGCHHGGGGEHGFHGHGGFFBFGGGGGG.-:DGFFFABACF/BFBFFFFFF:FFFFFFFBFFFFFD.9BEFFFF.;-;CBFFFFFF/:/BBFFF/999/99;BFFFFFFFFFFFFFFFFFFF
@M05620:37:000000000-D9766:1:1101:18446:9074 1:N:0:8
ACCACACCTTCTACAATGAGCTGCGTGTGGCTCCCGAGGAGCACCCCGTGCTGCTGACCGAGGCCCCCCTGAACCCCAAGGCCAACCGCGAGAAGATGACCCAGGTGAGTGGCCCGCTACCTCTTCTGGTGGCCGCCTCCCTCCTTCCTGGCCTCCCGGAGCTGCGCCCTTTCTCACTGGTTCTCTCTTCTGCCGTTTTCCGTAGGACTCTCTTCTCTGACCTGAGTCTCCTTTGGAACTCTGCAGGTTCT
+
BBBBBBBBFFFFGGGGGGGGGGHFGEEEHGHHHGGGGGGGGGHHHGGGGEGFHHHHHHHGGGGGGGGGGGGHHHGGGGGHGHHHHGGGGGGGFGHHHH2FGHEEECF1C1?/FHHF-@@F00<D0<0D<0CDG.-C?.;GC/C.GGGBCFFA?BFEED?DAAGBF-;D-;F///B9FFF.;BBFFE9FFFFFFE-DDF.BFA::D?FFFFFFFBBFB9B/F/BFFEFFBFFFFFFFFBBB/9/BFF.AFF/
@M05620:37:000000000-D9766:1:1101:10652:9085 1:N:0:8
AGTGCCAGCTCTCAATCGCACAGGGGACCCAGGGCCTGGCCCCTCCATCCAGAAAACCTATGACCTCACCCGCTACCTGGAGCACCAACTCCGCAGCTTGGCTGGGACCTATGTGAGTATCCAGCGTAGGAATCTGGGAGTTGGGGAGGAGTGAGGAGTTGGGGAAAGACAGTCCTAACCGTGGAGGGTTCTGGTAAATGATGGGGTGAGGAGGGGCTCTTTGGCTCCCACCAGTCCCCCTGTCTGGTCTA
+
BBBBBFFFBFFFGGGGGFGGGGHHGGGGGGHHGGGGGGGHHHGHGGHHHHHHHHHHHGHHFHHHHHHHHHHGGGGGHHHHHHHHHHHHGHHHGGGGGHHHGHHGGGHHGHHHHHHHHHHHHHHHHGGGGGHHHHHHHHHGGHHHGGGGGGGHHHHHHGHHHHGGGGHGHHHHHHHHHHHHGGGGGGGGCFGGGGGGGGGGGGGGGGFFFFFFFFFFFFFFFFFFFFFFFFFFFFFFFFFFFFFFFFFFFFB
@M05620:37:000000000-D9766:1:1101:28029:9089 1:N:0:8
ACCACACCTTCTACAATGAGCTGCGTGTGGCTCCCGAGGAGCACCCCGTGCTGCTGACCGAGGCCCCCCTGAACCCCAAGGCCAACCGCGAGAAGATGACCCAGGTGAGTGGCCCGCTACCTCTTCTGGTGGCCGCCTCCCTCCTTCCTGGCCTCCCGGAGCTGCGCCCTTTCTCACTGGTTCTCTCTTCTGCCGTTTTCCGTAGGACTCTCTTCTCTGACCTGAGTCTCCTTTGGAACTCTGCAGGTTCT
+
CCCCCCCCFFFFGGGGGGFGGGHHGGGGHGHHHGGGGGGGGHHHHGGGGGGGHHHHHHHGGGGGGGGGGGGHHHHGGGGHGHHHHGGGGGGGGGHHHFFHHHHHGHFH0FHGGHHGGGGGHHHGHHHHHHHGHHGGGGGHGHHGHGGGGGGGGGGGGGCG-DGGGGFFFFFFFFFFFFFFFFFFFFFFFFFFFFFFFFFFFFFFFFFFFFFFFFFFFFFFFFFFFFFFFFFFFFFFFFFFFFEFFFFFFFF
@M05620:37:000000000-D9766:1:1101:13978:9103 1:N:0:8
AGTGCCAGCTCTCCATCGCACAGGGGACCCAGGGCCTGGCCCCTCCATCCAGAAAACCTATGACCTCACCCGCTACCTGGGGCACCAACTCCGCAGCTTGGCTGGGACCTATGTGAGTATCCAGCGTAGGAATCTGGGAGTTGGGGAGGAGTGAGGAGTTGGGGAAAGCCAGTCCTAACCGTGGAGGGTTCTGGTAAATGATGGGGTGAGGAGGGGCTCTTTGGCTCCCACCAGTCCCCCTGTCTGGTCTA
+
AA>>>FFCAFFFG4FFGFGAFCHDG2BAEEFG2AEBAFGHFHGFGGHHHGHHFFFFGFGFFFBGHDFFHGGEE>>>GGFF1>?EGG11?FHB>E?@EGEGEHBGGGHHGHB?D3B?DGHDGH2FF@E/BFHF1FFGFB0<CFFGCC.-CA<<C0<<0<</DGGG.;.C/;::0;C:B0CFGFEF.;AAGFABFFBFFBFF0BFFFF99.AF/AD=ADFFFFFFFEFFEF.ADEFFFFFFF;EFFFFFFFF/
@M05620:37:000000000-D9766:1:1101:16513:9103 1:N:0:8
AGTGCCACTCTCAATCGCACAGGGGACCCCGGGCCTGGCCCCTCCATCCCGAAAACCTCTGACCTCACCCGCTACCTGGAGCACCCACTCCGCAGCTTGGCTGGGACCTATGTGCGTATCCCGCGTCGGAATCTGGGCGTTGGGGCGGCGTGCGGCGTTGGGGCAAGCCAGTCCTAACCGTGGAGGGTTCTGGTAAATGATGGGGTGAGGAGGGGCTCTTTGGCTCCCACCAGTCCCCCTGTCTGGTCTAT
+
ABAAAFFFFF5BFFGGGAFEFGHGGBEEGEGGEEGGGHCGHGHGGH5DF1EAEEFHGHEHHHHHBFGHHHGGGGGHHHH2BGHHH>/EHGHFGEGGHHHGHHGGG0FDG2FGHHDFGGGHH1CCFD-AD-CEGHHHHG@DACHGGD?F-@BF?DF=DFFFFFFDFFF.A.AFFFFFFFFFFFF.EFFFFFFFFFFFFFFFFFFFFDDFFF/DFFFFFFFFFFFFFFFFFFFEFFFFFFFFFFFFFFFFFFF
@M05620:37:000000000-D9766:1:1101:24688:9107 1:N:0:8
ACCACACCTTCTACAATGAGCTGCGTGTGGCTCCCGAGGAGCACCCCGTGCTGCTGACCGAGGCCCCCCTGAACCCCAAGGCCAACCGCGAGAAGATGACCCAGGTGAGTGGCCCGCTACCTCTTCTGGTGGCCGCCTCCCTCCTTCCTGGCCTCCCGGAGCTGCGCCCTTTCTCACTGGTTCTCTCTTCTGCCGTTTTCCGTAGGACTCTCTTCTCTGACCTGAGTCTCCTTTGGAACTCTGCAGGTTCT
+
AAAAAAAAFF1DGGGGG1FG1F1AEEFEHGGHHGG0BEA?EGHHHGCG/EEGH11FGHHGGGGGGGGGEGGHHHHGGGGHGHHHHGFGG/>CC/FGG1FGHHHHGHHHHHHGGHHGGGGGHHHHHHHHHHHGHGGCCGGHGHHGHGGGGGGGGGGGGGGGGGGGGG@F@@FFFFFFFFFFFFFFFFFFFFFFFF@FFFFFFFFFFFFFFFFFFFFFFFFFFFFFFFFFFFFFFFFFFFFFFFFFFFFFFFF
@M05620:37:000000000-D9766:1:1101:24706:9109 1:N:0:8
ACCACACCTTCTACAATGAGCTGCGTGTGGCTCCCGAGGAGCACCCCGTGCTGCTGACCGAGGCCCCCCTGAACCCCAAGGCCAACCGCGAGAAGATGAGCCACCTGCGAGGCCTGCTGCCGCTTCTGGCCGCCGCCTCCCTCCTTCCTGACCTCCCCCCGTTGCGACCTTTCTCACTGGCTCTCTCTTCTGCCGTTTTCCGTAGCACTCACTTGTCTGACCTGCGTATCCTTTCGAGCTCTGCAGCGTCT
+
?BABB>AAFFFFGGGFBGF5GGHGFGGGHGFGHGGG2EE22GEGHGGGF?EF5BGFHHHGE>0>FGGEGGGHHHGGGGEFFHHHGGGEGBCCGGH22?D2222000?<@//<-C1<FG11<---<.0000.-:A--9.CA./;EFBFGGG09;FGGA9.--.;.9=-9=A/FFFF/BB/F.BFFFFFFFFFFF/-9:;.:FF/9../;BF/B/;//:B/BFFF..@F..;;BFF/;..;9BB//;//-;.;
@M05620:37:000000000-D9766:1:1101:15943:9137 1:N:0:8
AGTGCCAGCTCTCAATCGCACAGGGGACCCAGGGCCTGGCCCCTCCATCCAGAAAACCTATGACCTCACCCGCTACCTGGAGCACCAACTCCGCAGCTTGGCTGGGACCTATGTGAGTATCCAGCGTAGGAATCTGGGAGTTGGGGAGGAGTGAGGAGTTGGGGAAAGACAGTCCTAACCGTGGAGGGTTCTGGTAAATGATGGGGTGAGGAGGGGCTCTTTGGCTCCCACCAGTCCCCCTGTCTGGTCTA
+
BCABBFFFCFFFGGGGGGGGGGHGGGGGGGHHGGGGGGHHCHGHGGHHHHHHGHHHHGHHHHGHHHHHHHHGGEEGHEFHCGHHHHHHGHHHGGGGGHGHGHHGGGHHGHHHHHHHHHHHHHHHHGGGGGHHHHHHHHHGGHHHGGGGGGGHHHHHHGHHHHGGGGHHHHHHHHHHHHHHGGGGGGGGGGGGGGGGGGGGGGGGGGFFFFFFFFFFFFFFFFFFFFFFFFFFFFFFFFFFFFFFFFFFFFF
@M05620:37:000000000-D9766:1:1101:7770:9139 1:N:0:8
ACCACACCTTCTACAATGAGCTGCGTGTGGCTCCCGAGGAGCACCCCGTGCTGCTGACCGAGGCCCCCCTGAACCCCAAGGCCAACCGCGAGAAGATGACCCAGGTGAGTGGCCCGCTACCTCTTCTGGTGGCCGCCTCCCTCCTTCCTGGCCTCCCGGAGCTGCGCCCTTTCTCACTGGTTCTCTCTTCTGCCGTTTTCCGTAGGACTCTCTTCTCTGACCTGAGTCTCCTTTGGAACTCTGCAGGTTCT
+
ABBBBBBBFFFFFFGGGGGGGGHGEEEBFFHHHGGGAEEEGHHHHGGGFEEFGGGGHHHGGEFGGGGGGGG2FGHGGG?GFHHHGGGGGCBCDGHHHHFHHHAGFHHHHHHGGHHGGGDGHHHHHHHFHGFGHHGGGGGHGHGGHGGGGGGGGGGGGDGADDFFFGFFFCFFFFFFFFFFFFFFFFFFFFFFFFFDFFFFFFFEDDFFFFFFFFFFFFFFFFFFFFFFFFFFFFFFFFFFFFFFFFFFFFF
@M05620:37:000000000-D9766:1:1101:11435:9144 1:N:0:8
ACCACACCTTCTACAATGAGCTGCGTGTGGCTCCCGAGGAGCACCCCGTGCTGCTGACCGAGGCCCCCCTGAACCCCAAGGCCAACCGCGAGAAGATGACCCAGTGGAGTAGCTCGCTACCCCTCCTCGTCTTCTGCTCGCTCCTTCCTTGCTTCCCGGAGCTCCGCCCCTTCTCACTTTTTCTCTCGTCCGCCGTTTTCCGTTTTTCCGTCTTCTCTTCTCTTATGCCCTTTGTCCCCTCTGCAGGTCCT
+
CCCBCCCCFFFFGGGGGGFGGFHHGGEEGGHHHGGGGGGGGHHHHGGGEFGGHHHHHHHGGGGGGGGGGGGGHHHGGGGHGHHHHGGGGGGGGGHHHHH?22/?<1?G/<0?111/-<.->0>..<</<=...=000<0.;..;/;GH000;0;FG/EFG--;0;C.=9-..BBFFFF///;B/BF/.;..-;.-;D/A/;.://..:/.;A..;/////////;9:B/B////:///:B.;F/B/.;///
@M05620:37:000000000-D9766:1:1101:22069:9183 1:N:0:8
ACCACACCTTCTACAATGAGCTGCGTGTGGCTCCCGAGTAGCACCCCGTGCTGCTGACCCAGGCCCCCCTGAACCCCAAGGCCAACCGCGAGAAGATGACCCAGGTGCGTGGCCCGCTCCCTCTTCTGGTGGCCGCCTCCCTCCTTCCTGGCCTCCCGGCGCTGCGCCCTTTCTCCCTGGTTCTCTCTTCTGCCGTTTTCCGTAGTACTCTCTTCTCTGCCCTGCGTCTCCTTTGGAACTCTGCAGTTTCT
+
AAAAAAA34@BDF5BB5FBAFAFGG??2AA22322B2A2AAD5ABAAAAA11FFC3BEG2A1EFFFFCGCFC3FEEEA1FEF??GE?C/><>/CFFGHEGFFEC??22/<?<@GA/@@/CCFBCG1GB>F0.C<@--<AAC::.CCF/00;.:CFEE9?---:-9--.-BFFFF///.;./BF/9FFBBBBBB/=A.;ABBABAA;/99B//BBBFFFF/;.F9.9ABFFFFBBFFFFFFFBB9/B99;BF
@M05620:37:000000000-D9766:1:1101:22061:9202 1:N:0:8
ACCACACCTTCTACAATGAGCTGCGTGTGGCTCCCGAGGAGCACCCCGTGCTGCTGACCGAGGCCCCCCTGAACCCCAAGGCCAACCGCGAGAAGATGACCCAGGTGAGTGGCCCGCTACCTCTTCTGGTGGCCGCCTCCCTCCTTCCTGGCCTCCCGGAGCTGCGCCCTTTCTCACTGGTTCTCTCTTCTGCCGTTTTCCGTAGGACTCTCTTCTCTGACCTGAGTCTCCTTTGGAACTCTGCAGGTTCT
+
CCCCDDDDFFFFGGGGGGGGGGHGGGGEHGHHHGGGGGGGGHHHHGGGGGGGHHHGHHHGGGGGGGGGGGGGHHHGGGGHGGHHHGGGGGGGGGHHHHHGGHHHGHFHHGFEGHHGGGGGHHHHHHHGGHGGHHGGGGGHGHHGHGGGGGGGGGGGGGGGGGGGGAFFFFFFFFFFFFFFFFFFFFFFFHHFFFFFFFFFFFFFFFFFFFFFFFFFFFFFHFHFFFFFFFFFFFFFFFFFFFHFHFFFFFF
@M05620:37:000000000-D9766:1:1101:6209:9232 1:N:0:8
ACCACACCTTCTACAATGAGCTGCGTGTGGCTCCCGAGGAGCACCCCGTGCTGCTGACCGAGGCCCCCCTGAACCCCAAGGCCAACCGCGAGAAGATGACCCAGGTGAGTGGCCCGCTACCTCTTCTGGTGGCCGCCTCCCTCCTTCCTGGCCTCCCGGAGCTGCGCCCTTTCTCACTGGTTCTCTCTTCTGCCGTTTTCCGTAGGACTCTCTTCTCTGACCTGAGTCTCCTTTGGAACTCTGCAGGTTCT
+
AAAAAAAAFFFFGGGFGGF1F1F1EEFAEEGFHGGGCEGACGAHHCAEEEGGFHHHGFHEEEEGGGGGGGGGFGFEGGGHGGHHHGGCGGGGGGHF1GHFHH/?FHHHHGFEGHHGGCGGHHHHHHHGHHHGHHGGGGGHGHHGHGGGGEFGGFGGGB@?AAGGG@@F@@FFFFFFFFFFFFFFFFFFFFFFFF@FFFEFFFFFFFFFFFFFFFFFFFFFFFFFFFFFFFFFFFFFFFFFFFFEFFFFFFF
@M05620:37:000000000-D9766:1:1101:26218:9252 1:N:0:8
AGTGCCAGCTCTCAATCGCACAGGGGACCCAGGGCCTGGCCCCTCCATCCAGAAAACCTATGACCTCACCCGCTACCTGGAGCACCAACTCCGCAGCTTGGCTGGGACCTATGTGAGTATCCAGCGTAGGAATCTGGGAGTTGGGGAGGGGTGAGGAGTTGGGGAAAGACAGTCCTGACCGTGGGGGGTTCTGGTAAATGATGGGGTGAGGAGGGGCTCTTTGGCTCCTACCAGTCCCCCTGTCTGGTCTA
+
ABBBAFFFBFFFGBGGGGGGGGHHGFGFGGGHGEGGGGHHHHGEGGHFGHHHHHGGHGHEHHGHHHHFHHHGGFFGHHHHHHHHHHGGEGFHGGGGGHHGEHHA/E0B/B2?BB3?GH3F?3B2FC//</@FF21??F0?C011>-.->--.<<.C0C:GH/-CCA..;//99BBF099CDDEC--;B@AFBFB:9///F/99/.AA@.AFE?.9=BFA9/FFFFB/A//9;//BFFB.;-.BBFFF///;
@M05620:37:000000000-D9766:1:1101:28006:9264 1:N:0:8
AGTGCCAGCTCTCAATCGCACAGGGGACCCAGGGCCTGGCCCCTCCATCCAGAAAACCTATGACCTCACCCGCTACCTGGAGCACCAACTCCGCAGCTTGGCTGGGACCTATGTGAGTATCCAGCGTAGGAATCTGGGAGTTGGGGAGGAGTGAGGAGTTGGGGAAAGACAGTCCTAACCGTGGAGGGTTCTGGTAAATGATGGGGTGAGGAGGGGCTCTTTGGCTCCCACCAGTCCCCCTGTCTGGTCTA
+
BBAABFFFBFFFGGGGGGGFGGHHGGGGGGHHGGGGGGHFHHGHGGFFHHHHFHBGHGHHHHHHHHHHHHHGGGGGHGHHHGGHHHHHGHHHGGGGGHHHGHHGGGGHGHHHHHHHHGDHHHHHHGEGGGHHFGHHHHGGGHHHGGGGCGEGHHHHHGHHHHGGGGHHHHHHHHHHHHHHGGGGGGGGAFGGGGFGGGGGGGGGGGFFFFFFFFFFFFFFFFFFFFFFFFFFFFFFFFFFFFFFFFFFFFF
@M05620:37:000000000-D9766:1:1101:26343:9265 1:N:0:8
ACCACACCTTCTACAATGAGCTGCGTGTGGCTCCCGAGGAGCACCCCGTGCTGCTGACCGAGGCCCCCCTGAACCCCAAGGCCAACCGCGAGAAGATGACCCAGGTGAGTGGCCCGCTACCTCTTCTGGTGGCCGCCTCCCTCCTTCCTGGCCTCCCGGAGCTGCGCCCTTTCTCACTGGTTCTCTCTTCTGCCGTTTTCCGTAGGACTCTCTTCTCTGACCTGAGTCTCCTTTGGAACTCTGCAGGTTCT
+
BBBBBBBBFFFFGGGGGGGGGGHFGFGEHGHHHGGEEGGGGHHHHGGGGEGGHHGHHHGGGGGGGGGGGGGHHHHGGGGHGHHHHGGGGCBCCGHHGHHHHHFGGHBFGGFGGHHCGGGGHGHHHGGHHHHGHHGGDDGHGHHGHGGGGGGGGGGGGG-:@BGGGGFFFFFFFFFFFFFFFFFFFFFFFFFFBFFDFFFFFFFFFFFFFFFFFFFFFFE/BBFF/FBFFFFFFFFFFFFFFFFFBFFFFFF
@M05620:37:000000000-D9766:1:1101:22385:9277 1:N:0:8
GAGGCTGCTTTGGAAGAAACTCATAGATTACTGCAACAGTTCCCCCTGGACCTGGAAAAGTTTCTTGCCTGGCTTACAGAAGCTGAAACAACTGCCAATGGCTGATGAAACAATGGCAAGTAAGTCAGGCATTTCCGCTTTAGCACTCTTGTGGATCCAATTGAACAATTCTCAGCATTTGTACTTGTAACTGACAAGCCAGGGACAAAAGATCGGAAGAGCACACGTCTGAACTCCAGTCACATTACTCG
+
BABBBBFBFFFFGGGGGGGGGGHHBFB6FGHHHHHBCGHDGHHGGGGGC2GGHHHBEBGGGGHHHBGFHHHHHHHHHHHHHHHHHFFHHHGHHHHGGHHHGHHEHHGHHHHGHHGFHHHFBFGFBFGGHGHHGHHFGGGGGFGGHGHGHGHHHGHGHHFHHHHHGHGHDFFFHGHGFHHHHH<FFGFFGFGHHHHHGHHGFGGGGGGCGFHGDGHGGG?FHHHHGHG;GFGGGGGGGGFFFFFGGFGGFFG
@M05620:37:000000000-D9766:1:1101:28007:9283 1:N:0:8
AGTGCCAGCTCTCAATCGCACAGGGGACCCAGGGCCTGGCCCCTCCATCCAGAAAACCTATGACCTCACCCGCTACCTGGAGCACCAACTCCGCAGCTTGGCTGGGACCTATGTGAGTATCCAGCGTAGGAATCTGGGAGTTGGGGAGGAGTGAGGAGTTGGGGAAAGACAGTCCTAACCGTGGAGGGTTCTGGTAAATGATGGGGTGAGGAGGGGCTCTTTGGCTCCCACCAGTCCCCCTGTCTGGTCTA
+
AAAAAFFFAFFBGG3GGGGGEGFG0EA0FGHHCEG/BFEH0AEGEGHHHGGHDCBGHGFHHGHHHHHHHGHG@EGGHHHFGFFGHHHHGHFHGGCEGGHHGHHFEGHCEHHHHHGHHHHHHHGHHGEGGGGGHHHHHHHGCHHHGGGGGGGHHHHHHGGFHGCCGGHHHHHHFHHHHHHHGEGGGGGGCAGGGGBFFGGGFFGEGGF@FFFFFF@@?@FFBFFBB/BAEFFFFFFFFFFF@FFFFFFFFFF
@M05620:37:000000000-D9766:1:1101:15476:9286 1:N:0:8
ACCACACCTTCTACAATGAGCTGCGTGTGGCTCCCGAGGAGCACCCCGTGCTGCTGACCGAGGCCCCCCTGAACCCCAAGGCCAACCGCGAGAAGATGACCCAGGTGAGTGGCCCGCTACCTCTTCTGGTGGCCGCCTCCCTCCTTCCTGGCCTCCCGGAGCTGCGCCCTTTCTCACTGGTTCTCTCTTCTGCCGTTTTCCGTAGGACTCTCTTCTCTGACCTGAGTCTCCTTTGGAACTCTGCAGGTTCT
+
CBCCCCCBFFFFGGGGGGFGGGHHGGGAAEHGGGFGDGGFDHHGHGGGAEEGFHFHHHGGGGFGGGGGGFFHHHHGGGGHGHHHHGGGGGGGFGHF2FGHFHEHGHHBCHHGGHHGGGGGHHHHHHHHHHHGGHG?DFDHGHHGHGGGGGGGGGGGGGGGGGGGGGFFFFFFFFFFFFFFFFFFFFFFFFFFFFFFFFFFFFFFFFFFFFFFFFFFFFFFFFFFBFFFFFFFFFFFFFFFFFFFFFFFFFF
@M05620:37:000000000-D9766:1:1101:15860:9314 1:N:0:8
GAGGCTGCTTTGGAAGAAACTCATAGATTACTGCAACAGTTCCCCCTGGACCTGGAAAAGTTTCTTGCCTGGCTTACAGAAGCTGAAACAACTGCCAATGGCTGATGAAACAATGGCAAGTAAGTCAGGCATTTCCGCTTTAGCACTCTTGTGGATCCAATTGAACAATTCTCAGCATTTGTACTTGTAACTGACAAGCCAGGGACAAAAGATCGGAAGAGCACACGTCTGAACTCCAGTCACATTACTAG
+
AABBBBFBFFFFGGGGGGGGGGHHHGHHHGHHHHFHFHGDGHHHHGGGHFHHHHHHHHGGFHHHHHHHHHHHHHHBGHHHHHHHHHHHHHHHHHHHHGHHHHHGHHHHHHHFHHFHHHGG?FHH?HHHHHHGHHHHGGGGGGFHFHHHHHHHHGHFHHHHHHHHHHHFGDGHGFFGGHHHHHBGGHHFDDGHHGHHHHEGGHHGGGGCGHHGHHHG?CEFHHFHHHGGHGEGGGGGGGGGGGBFFGBFFFB
@M05620:37:000000000-D9766:1:1101:7241:9316 1:N:0:8
ACCACACCTTCTACAATGAGCTGCGTGTGGCTCCCGAGGAGCACCCCGTGCTGCTGACCGAGGCCCCCCTGAACCCCAAGGCCAACCGCGAGAAGATGACCCAGGTGAGTGGCCCGCTACCTCTTCTGGTGGTCGCCTCCCTCCTTCCTGGCCTCCCGGAGCTGCGCCCTTTCTCACTGGTTCTCTCTTCTGCCGTTTTCCGTAGGACTCTCTTCTCTGACCTGCGTCTCCTTTGGAACTCTGCAGGTTCT
+
AAAAA>AAFFFFGGGGGG1FGGHHGGFEHGGGGGFFGEECFH/GHGGGEGGFBGGHHHHFEGGGGGGGGGGFBFGEGGGHGGHHHGGCGG/BCFHGGHHHHHEHGHHGHHGGGHHGGGGGHFHHHGHHHHGG.GCCGGGHGHHGHHHGGGGGGGGGGGG@@GGGGGGF@@BFFFFFFFFFFFFFFFFFFFFFFF@9AFFFFFFFFFFFFFFFFFFFFFBFFFFF-;B@FFFFBFFFFFFFFFFFFFFFFFB
@M05620:37:000000000-D9766:1:1101:16634:9343 1:N:0:8
ACCACACCTTCTACAATGAGCTGCGTGTGGCTCCCGAGGAGCACCCCGTGCTGCTGACCGAGGCCCCCCTGAACCCCAAGGCCAACCGCGAGAAGATGACCCAGGTGAGTGGCCCGCTACCTCTTCTGGTGGCCGCCTCCCTCCTTCCTGGCCTCCCGGAGCTGCGCCCTTTCTCACTGGTTCTCTCTTCTGCCGTTTTCCGTAGGACTCTCTTCTCTGACCTGAGTCTCCTTTGGAACTCTGCAGGTTCT
+
BBBBBBBBFFFFGGGGGGGGGGHHGEFEFFHHHGGGGGGGGHHHHGGGGGGGHHHHHHHGGGGGGGGGGGGHHHHGGGGHFHHHHGGFGGGGGGFHFFGHHHHHGHHHHHHGGHHGGGGGHHHHHHHHHHHGHHGGGFDHGHHGHGGGGGGGGGGGGGGGGGGGGGFFFFFFFFFFFFFFFFFFFFFFFFFFFFFFFFFFFFFFFFFFFFFFFFFFFFFFFFFFFFFFFFFFFFFFFFFFFFFFFFFFFFF
@M05620:37:000000000-D9766:1:1101:12958:9349 1:N:0:8
GAGGCTGCTTTGGAAGAAACTCATAGATTACTGCAACAGTTCCCCCTGGACCTGGAAAAGTTTCTTGCCTGGCTTACAGAAGCTGAAACAACTGCCAATGGCTGATGAAACAATGGCAAGTAAGTCAGGCATTTCCGCTTTAGCACTCTTGTGGATCCAATTGAACAATTCTCAGCATTTGTACTTGTAACTGACAAGCAAGGGACAACAGATCGGAAGAGCACACGTCTGAACTCCAGTCACATTACTCG
+
A3AA>>FAFBB@G4BBCGCGGGHHHGHHHGFDFF4FFHFGGDDBBEACACBFGGEBB32FBFGDFGGBBBFFGGH3BBFGHHBFG33EBB?FHHHF3FBF@?BBBF44BGGGEB@B2?F?BBDB?DFDBBFG3FF4E?EGF3B3DBB2BDDHHDF2B@2G2D2@FCFC22D@?=@???@?D11@???1?1<>11>>>F.0<<FE<EC<.<<<0<.<;C;;;/;GBCECCGGFCF9CB:;00:9;;0;C0;A
@M05620:37:000000000-D9766:1:1101:21068:9372 1:N:0:8
ACCACACCTCTACAATGAGCTGCGTGTGGCTCCCGCGGAGCACCCCGTGCTGCTGACCGAGGCCCCCCTGAACCCCAAGGCCAACCGCGAGAAGATGACCCAGGTGAGTGGCCCGCTACCTCTTCTGGTGGCCGCCTCCCTCCTTCCTGGCCTCCCGGAGCTGCGCCCTTTCTCACTGGTTCTCTCTTCTGCCGTTTTCCGTAGGACTCTCTTCTCTGACCTGAGTCTCCTTTGGAACTCTGCAGGTTCTA
+
CDDDDDCCFFBBFFGGG5BGBBBEEGGHGHHHGGG2AE0AECGHGGGGEGGHHFCHHHGEFGGGGGGGEFGHHHGGGGHGGGGHGGDGG/B@GGFFHFFHHGHGHHHHHHGGHHGGGGGHHHHHHHHHHHGHGGGGGGGGGGGGGGGGGGGGGGGGGFAFFFFFFFFFFFFFFFFHFFFFFFFHHFFFFHHHFFFFFFFFFFFDDFFFFFFEFFFFFFFFFFFFFFFFFFFFFFFFFFFFFFFFFFFFFF;
@M05620:37:000000000-D9766:1:1101:18949:9420 1:N:0:8
GAGGCTGCTTTGGAAGAAACTCATAGATTACTGCAACAGTTCCCCCTGGACCTGGAAAAGTTTCTTGCCTGGCTTACAGAAGCTGAAACAACTGCCAATGGCTGATGAAACAATGGCAAGTAAGTCAGGCATTTCCGCTTTAGCACTCTTGTGGATCCAATTGAACAATTCTCAGCATTTGTACTTGTAACTGACAAGCCAGGGACAAAAGATCGGAAGAGCACACGTCTGAACTCCAGTCACATTACTCG
+
ABBBB?FBFFFFGFFGGGFGFFGHHHHHHHHGHHGHFFHAGHGHHGCFFGFHHHHHHHHGBGHHHHHHHHHHHHEFHDGHHGHHHHHHHHEHHHHGCFGFBG2??GGBBGGHFF33FB3FBFFG4BF32BGFFGHGEEGEA33BB2FGHBDDF<FBGGDHD2FDHHGF2@FDHFG??1@GGG1?@FF1?1FD<1<>=FAFBAG.<CCG/<CEHHH.CE:CFBCGBG?GCFFGFGFB0:/99=;FB99FCF.
@M05620:37:000000000-D9766:1:1101:12791:9502 1:N:0:8
AGTGCCAGCTCTCAATCGCACAGGGGACCCAGGGCCTGGCCCCTCCATCCAGAAAACCTATGACCTCACCCGCTACCTGGAGCACCAACTCCGCAGCTTGGCTGGGACCTATGTGAGTATCCAGCGTAGGAATCTGGGAGTTGGGGAGGAGTGAGGAGTTGGGGAAAGACAGTCCTAACCGTGGAGGGTTCTGGTAAATGATGGGGTGAGGAGGGGCTCTTTGGCTCCCACCAGTCCCCCTGTCTGGTCTA
+
BBBBBFFFBFFFGGGGGFGGGGHHGGGGGGGHGFEGGGHHHHGHGGHHHHGHGGHHHGHEGHFHHHHHHHHGGGGGHHHHHHHHHHHHGHHHGGGGGHHHGHHGGGHHGHHHHHHHHHFHHHHHHGGGGGBHHHHHHHHGGHHHGGGGGGGHHHHGHGHHHHGGGGHHHHHHHHHHHGHHGGGGGGGGEGGGGGGGGGGGGGGGGGFFEFFFFFFFFFFFFFFFFFFFFFFFFFFFFFFFFFFFFFFFFFF
@M05620:37:000000000-D9766:1:1101:11679:9505 1:N:0:8
ACCACACCTTCTACAATGAGCTGCGTGTGGCTCCCGAGGAGCACCCCGTGCTGCTGACCGAGGCCCCCCTGAACCCCAAGGCCAACCGCGAGAAGATGACCCAGGTGAGTGGCCCGCTACCTCTTCTGGTGGCCGCCTCCCTCCTTCCTGGCCTCCCGGAGCTGCGCCCTTTCTCACTGGTTCTCTCTTCTGCCGTTTTCCGTAGGACTCTCTTCTCTGACCTGAGTCTCCTTTGGAACTCTGCAGGTTCT
+
BBBCCCCCFFFFGGGGGGGGGGHHGGGGHGGHHGGGGGGGGHHHHGGGGGGGHHHHHHHGGGGGGGGGGGGGHHHGGGGHGHHHHGGGGGGGGGHGFHHHHHEGFHHHHHGGGGHGGFGGHHHGHHHHHHGGGGGGGDGHGHHGHGGGGGGGGGGGGG?-CDGGGGFFFFFFFFFFFFFFFFFFFFFFFFHFFFFFFFFFFFFFDFFFFFFFFFFFFFFFFFFFFFFFFFFFFFFBFFFFFFFFFFFFFFF
@M05620:37:000000000-D9766:1:1101:13412:9509 1:N:0:8
GAGGCTGCTTTGGAAGAAACTCATAGATTACTGCAACAGTTCCCCCTGGACCTGGAAAAGTTTCTTGCCTGGCTTACAGAAGCTGAAACAACTGCCAATGGTTGCCGAACCAAAAGCAAAGGAGTCAAGAATATCCGAATGGACAAAAATAGGGAATCAAATAATCAAAAGTAAGCATTTCATCTTGTCATTAACACGCCTGGGACAACAACTCAAAAAAGCCCACGACTGGAACTTGGAACTATCAAGCC
+
>3AA>>CACBB4G4BBAG4GGGHHHGHHFFBADB4BCGBGHDBBBBAAACBBGGEBB32BBAGADFFBBBBFFGH33BBFGGABF33FBB1FHGGGFHGGF43113/>/>>0?//B03B3B22/2B34?BBB4??4/?//22222B2@/02<20202@?F111?1111110?@1G<111=111><11=111>1===/.-..<..<.;C.:..:00/0;.-...;9:---;../;/9;000;/////;F9B.
@M05620:37:000000000-D9766:1:1101:10932:9519 1:N:0:8
AGTGCCAGCTCTCAATCGCCCCGGGGACCCAGGGCCTGGCCCCTCCATCCAGAAAACCTATGACCTCACCCGCTACCTGGAGCACCAACTCCGCCGCTTGGCTGGGACCTATGTGAGTATCCAGCGTAGGAATCTGGGAGAAGGGGAGGAGTGAGGAGTTGGGGAAAGACAGTCCTAACCGTGGAGGGTTCTGGTAAATGATGGGGTGAGGAGGGGCTCTTTGGCTCCCACCAGTCCCCCTGTCTGGACTA
+
>>A>>BBC?F1BD1BBFA1AA0AAA0EEEEBEF/BB/AFBFFEFGGHHFBB@B01BBEGFF12DFFEGEHG>>E?>>FB0BGB?B?0??BFG/?/>B<CFCFHF?ACGFCFDFHHDG?1<11<??/??>.>111>GFH0F../<.-.CAEEH::CGFC;C0GC@..?A/;FB000;0C:F?.AAFEF;;--BFF9FFFBFFFBB--9@A?FF?A;??@FFFFFFFF/---;-9;/;BBA-;-FFFB//9;B
@M05620:37:000000000-D9766:1:1101:14606:9520 1:N:0:8
ACCACACCTTCTACAATGAGCTGCGTGTGGCTCCCGAGGAGCACCCCGTGCTGCTGACCGAGGCCCCCCTGAACCCCAAGGCCAACCGCGAGAAGATGACCCAGGTGAGTGGCCCGCTACCTCTTCTGGTGGCCGCCTCCCTCCTTCCTGGCCTCCCGGAGCTGCGCCCTTTCTCACTGGTTCTCTCTTCTGCCGTTTTCCGTAGGACTCTCTTCTCTGACCTGCGTCTCCTTTGGAACTCTGCAGGTTCT
+
>>11A1>AFFC@DGG13BAB11B1AABBE0FG1FCEEAE/EHGHHGEE/AFCGB1BFF0E@GGGC/>EEEF0B1>?EE>>//F</??<C////<0FBGFFHH/C/1?10<?CFA/>@<<CHDG000==0<<AG.-::;.:C//.:;0BFFG.AB...9-9@AFFF?@B>-9FF/9/BBBFFFFFFFFF//9/99=AFFFFF?F--AFFFF/BF//;FFE99B/;-9A>AFFFFFFBB/B//99FBB--/:B
@M05620:37:000000000-D9766:1:1101:23005:9522 1:N:0:8
ACCACACCTTCTACAATGAGCTGCGTGTGGCTCCCGAGGAGCACCCCGTGCTGCTGACCGAGGCCCCCCTGAACCCCAAGGCCAACCGCGAGAAGATGACCCAGGTGAGTGGCCCGCTACCTCTTCTGGTGGCCGCCTCCCTCCTTCCTGGCCTCCCGGAGCTGCGCCCTTTCTCACTGGTTCTCTCTTCTGCCGTTTTCCGTAGGACTCTCTTCTCTGACCTGAGTCTCCTTTGGAAACTCTGCAGGTTC
+
>A>AB@AACF@BAGGA5BFGDGGCABFGH2GGHFA22AE?FHHHHGCEB1EEFBBGHF3EEGEGCE/EGGGGHHCEFGGHFGHFEFGGGCCGCDHG1<FG1G<?/?FFG<GGFHGCGC@<<GH0DGGGHHHGHAD@G.;:EF/.:0;FFFGG.CFGFGG@@?AFGGBFBBFFEFFFFFFFBFFFF//9/B9FFFBFFFFFFFF?ADFFFFFFFFFFEFFF9FFFFBFFFFFFFFFFFFFFFFFEF//AFEB
@M05620:37:000000000-D9766:1:1101:6669:9542 1:N:0:8
GAGGCTGCTTTGGAAGAAACTCATAGATTACTGCAACAGTTCCCCCTGGACCTGGACAAGTTTCTTGCCTGGCTTACAGAAGCTGAAACAACTGCCAATGGCTGATGAAACAATGGCCAGTAAGTCAGGCATTTCCGCTTTAGCACTCTTGTGGATCCAATTGAACAATTCTCAGCATTTGTACTTGTAACTGACAAGCCAGGCACAAAAGATCGGAAGAGCACACGTCTGAACTCCAGTCACATTACTCG
+
A?AB>AFBFDFDGBBFGGFGGGHHHFHHHHGGHHCHFGGGFDABBEEEAGBGHHEB231FDGHFHHGBBF3BFHHBBBFGFHFGG33GBFAGGHHFFHGH3B?1BFB4FGGFFF3BB3@?3?B?4DF3BBFFBDBB<EFGGFB3D?B2BBFHHDGC<@FG2<2><@DC22D1@<F1<?1?1<?@@?F1?1>>=1>FF>..<0>.=</<<<<C0<.<;E.::/;C/C-;.CEFBFB9;/;00=0;=0;C09;
@M05620:37:000000000-D9766:1:1101:21450:9556 1:N:0:8
ACCACACCTTCTACAATGAGCTGCGTGTGGCTCCCGAGGAGCACCCCGTGCTGCTGACCGAGGCCCCCCTGAACCCCAAGGCCAACCGCGAGAAGATGACCCAGGTGAGTGGCCCGCTACCTCTTCTGGTGGCCGCCTCCCTCCTTCCTGGCCTCCCGGAGCTGCGCCCTTTCTCACTGGTTCTCTCTTCTGCCGTTTTCCGTAGGACTCTCTTCTCTGACCTGAGTCTCCTTTGGAACTCTGCAGGTTCT
+
BBBBBBBAFFFFGGGGDGFFGFHHGEEBFEHHEFGEEGGFGHHHHGGGFGGGHHGHHHHGGGGGGEGGGGGGHHHGGGGHGHHHHGG@DG@@DGHHFHHHHHHHFHH1GHHGGHHGGGGGHHHHHHHHGHHGHHGGGDGHGHHGHGGGGGGGGGGGGGGAGGGGGGFFFFFFFFFFFFFFFFFFFFFFFFFFFFFFFFFFFFFFFFFFFFFFFFFFFFFFFFFFFFFFFFFFFFFFFFFFFFFFFFFFFFF
@M05620:37:000000000-D9766:1:1101:4770:9572 1:N:0:8
AGTGCCAGCTCTCCATCGCACAGGGTACCCAGTGCATGGCCCCTCCATCCAGAAAACCTATGACCTCACCCGCAACCTGGGGCACCCCCTCCGCAGCTTGGCTGGGACCTATGTGAGTATCCAGCGTAGGAATCTGGGCGTTGGGGCGGCGTGCGGCGTTGGGGACAGCCAGTCCTAACCGTGGCGGGTTCTGGTAAATGATGGGGTGAGGAGGGGCTCTTTGGCTCCCACCAGTCCCCCTGTCTGGTCTA
+
>>>3>BDFBFFFGGGBBAE2E2FAFB4BBBBA3BF5DDFGFGGHGGHHHBBFGHHBBEHHABEGH5BFGHH0>0>EGHBB1>BEEGG/>EE1>E/E/B3B?GHGGGHHGHFHHHHDGHHHHHDHHGG/>C2@FFHHHH/AGFGHGG.CG:AAF.BG-BDFFFFF.-.;.;.;FFFFBBFFFFFF-@DFDFFFFFFFFFFFBFFFFFFFEFF/DFFFFFFFFFFFFFFFFFFFFFFFFFFFFFFFFFFBFFF
@M05620:37:000000000-D9766:1:1101:14863:9590 1:N:0:8
ACCACACCTTCTACAATGAGCTGCGTGTGGCTCCCGAGGAGCACCCCGTGCTGCTGACCGAGGCCCCCCTGAACCCCAAGGCCAACCGCGAGAAGATGCGCAGGTGAGCGCCCCCCTTCCTCTTCTGGTGGCCGCTTCCTTCCTTCCTCGCCTCCCTGCGCTGTGCCCTTTCTCACTGGTTCTCTCTTCTGCCGTTTTCCGTTCTCTTCTCTTCTCTGACCTGCCTCTCCTTTGGAACTCTGTATGTTCTG
+
AAA1AAAAFFFFGGGF3FAAG1GCEAEB0AGGAFFEEEG??HHHHGGGCEGGFHFHHHHEEG?EGAGGGGGFHFHGGGEHACHGGGE/BCBCCCFFGH1/<<C/0?101<-->A--<./<GC:G0000:/..;-;-.;/00;/00;FG0.;-9..;/;:=@---//;/////99////-;//;FF//9/;9//-9-9;//-//--//;BFFF/B/BFFF/9/---;//9////////;/9/////9//99;
@M05620:37:000000000-D9766:1:1101:6302:9593 1:N:0:8
AGTGCCAGCTCCCAATCGCACAGGGGACCCAGGGCCTTGCCCCTCCATCCAGAAAACCTATTACCTCACCCGCTACCTGGAGCACCAACTCCGCTGCTTGGGGTTGACCTATGTGAGTATCCAGTGTAGGAAGCTGGGAGTTGGGGAGGAGTGAGGATGTCGGCAAAGACAGTCCTAACCGCGGATGGGCCTGCGAAATCATGGGGTGAGGAGTGGCTCTTTGTCTGCCATTATTCCCCTCGTTGGGTCGC
+
>>>AA@DFAFB1AABFG1AAA00B0ABEEE0AFEEE/1B1BGFCEEBF1B1A101B0B0BF12FAD11BB0>EG/FH1FBBFG/B?BFFBBGE///?F11////<>0<FBB<FH2FHFG1F2212<@2@@FG0F110/</??F1A/F-><E0FH1GGC/C0<<-<-.:CGHHHH000;C.;------:...;..-9@-9//;F/;B-----9--;9A-:/;F;/;//;///////;9;----------;--
@M05620:37:000000000-D9766:1:1101:19462:9596 1:N:0:8
GAGGCTGCTTTGGAAGAAACTCATAGATTACTGCAACAGTTCCCCCTGGACCTGGAAAAGTTTCTTGCCTGGCTTACAGAAGCTGAAACAACTGCCAATGGCTGATGAAACAATGGCAAGTAAGTCAGGCATTTCCGCTTTAGCACTCTTGTGGATCCAATTGAACAATTCTCAGCATTTGTACTTGTAACTGACAAGCCAGGGACAAAAGATCGGAAGAGCACACGTCTGAACTCCAGTCACATTACTCG
+
AAAABAFBFFFFGGGGCGGGGFFFGHHHHFHHHHHHHHHFHHHHHGCGHHHHHHHHHHHHGHHHHHHHHHHHHFEGHHHHHGHHHHHHHECGFHHHF3FGHHHGHHHHHHHHGHHHHHFFHGGHFGHHFGHHHHHHGFFGGHGGGHHHHHHHHDFHHHHGHHHHHHHHHHHHHHHHHHHHHGDGHHHHHGHHHHHGGHHGHFHGGGGHGEHGHGHGFF?FFHHHHHGGHFFGGGGGG/CFGGGGGFGGGGA
@M05620:37:000000000-D9766:1:1101:7542:9620 1:N:0:8
ACCACACCTTCTACAATGAGCTGCGTGTGGCTCCCGAGGAGCACCCCGTGCTGCTGACCGAGGCCCCCCTGAACCCCAAGGCCAACCGCGAGAAGATGACCCACGCGCGTGGCCTGCTACCTCTTCTGGCGGCCGCCTCCCTCCTTCCTGGCCTCCCCGCGCTGCGCCCTTTCTCACTGGTTCTCTCTTATGCCGTTTTCCGTACGACTCTCTTCTCTGACCTGCGTCTCCTTTGGAACTCTGCAGCTTCT
+
DDECCDCDFFFFGGGGGGGGGGHHGGGFHGHHHGGGGGGGGHHHHGGGGGGGHHHHHHHGGGGGGGGGGGGHGHHGGGGHGHHHHGGGGGGGGAHHH2?F2?F/</><@<<--<0<CC=<CGD0CH1100-<-@?-9.<..//</<FFFFFFFFFF?.-9--<<.<=DFF/FFF11BBFF:FFFFB0FF1:BFB-<.BEBFDB..9.BDDBF0B1BBFFB1BF/.<D-9<BBFF1FB1BBF110BB0/0:<
@M05620:37:000000000-D9766:1:1101:13303:9651 1:N:0:8
AGTGCCAGCTCTCAATCGCACAGGGGACCCAGGGCCTGGCCCCTCCATCCAGAAAACCTATGACCTCACCCGCTACCTGGAGCACCAACTCCGCAGCTTGGCTGGGACCTATGTGAGTATCCAGCGTAGGAATCTGGGAGTTGGGGAGGAGTGAGGAGTTGGGGAAAGACAGTCCTAACCGTGGAGGGTTCTGGTAAATGATGGGGTGAGGAGGGGCTCTTTGGCTCCCACCAGTCCCCCTGTCTGGTCTA
+
BBABBFFFBFFFFGGGGGGGFGHHGGGGFGHHGGGGGGHHGHGHGGHHHHHFFHHHHGHGHHHHHHHHHHHGGGGGHGHHHHHHFHHHGGHHGGGGGGBGGHHGGGHHGHHHHHHGHHHFHGGHHGAA@DHHHHHHHHHGDHHHGGGGGGGHHHHHHGHHHFGGGGHHHHHHHHHHHGHHGGGGFGGGGGGGGGFFGGGGGGGEGGFFFFFFFFFFFFFFFFFFFFFFFFFFFFFFFFFFFFFFFFFFFFF
@M05620:37:000000000-D9766:1:1101:26917:9651 1:N:0:8
AGTGCCAGCTCTCCATCGCACAGGGTACCCAGCGCCTGGCCCCTCCATCCAGAAACCCTATGACCTCACCCGCTACCTGGCGCACCCACTCCGCAGCTTGGCTGGGACCTATGTAAGTATCCAGCGTAGGAATCTGGGCGTTGGGGCGGCGTGCGGCGTTGGGGACAGACCGTCCTAACCGTGGCGGGTTCTGGTAAATGATGGGGTGAGGAGGGGCTCTTTGGATCCCACCAGTCCCCCTGTCTGGTCTA
+
>>>1>BF11FFFGFGFAEE1E0BAFA0A1A1A0AAA/BFG0FEAEGGHGGFH1FF0BEFGFG2FHDFEGA>/>>>EGFBFB>EEGG//?BF0>E?<>FBFE0B<CA0<B01B1G22BFGHHH2GH?E<//11?FG11G/>>ACHGG.<C-;;A.9--;@-@F9@---;/;--;9--9/FF@FE<-9->@?FFFFFFFFF//;/9EFF??A?BBA--;9A;/99B/9BBFFFB--;BF/AB-;;BFBB/;B;
@M05620:37:000000000-D9766:1:1101:23667:9652 1:N:0:8
ACCACACCTTCTACAATGAGCTGCGTGTGGCTCCAGAGGAGCACCCCGTGCTGCTGACCGAGGCCCCCCTGAACCCCAAGGCCAACCGCGAGAAGATGACCCAGGTGAGTGGCCCGCTACCTCTTCTGGTGGCCGACTCCCTCCTTCCTGGCCTCCCGGAGCTGCGCACTTTCTCACTGGTTCTCTCTTCTGCCGTTTTCCGTAGGACTCTCTTCTCTGACCTGAGTCTCCTTTGGAACTCTGCAGGTTCT
+
11>>A>>ACFB13BB1A1BBDDEA0BBBG0BFBF1BA00AFHEHHGAEA/BAFF1FGA0AEGGG>E>EGEFHGFA?E>E>/FGAF>E>E/>B/?GGD1?GH<CCF1?FHHFFFHHGGGGGH1GHH1<FDHHGHHGGG-:C.CHCH0<GHF/;GH..CCA@GGG/FAG-AAFBFFFFFFFF9/BFF/:BFFFFFF@FFFFFFFF?BFFFFFFFFBFFF/;9BF/-B9BFFFFFFFFFFFFFFEFFFFF-/BB
@M05620:37:000000000-D9766:1:1101:23681:9666 1:N:0:8
ACCACACCTTCTACAATGAGCTGCGTGTGGCTCCCGAGGAGCACCCCGTGCTGCTGACCGAGGCCCCCCTGAACCCCAAGGCCAACCGCGAGAAGATGACCCAGGTGAGTGGCCCGCTACCTCTTCTGGTGGCCGCCTCCCTCCTTCCTGGCCTCCCGGAGCTGCGCCCTTTCTCACTGGTTCTCTCTTCTGCCGTTTTCCGTAGGACTCTCTTCTCTGACCTGAGTCTCCTTTGGAACTCTGCAGGTTCT
+
CCCCDDDDFFFFGGGGGG5GGGHHGGGEGGHHHGFGGGGGGHHHHGGGGGGGHHHHHHHEGGGGGGGGGGG2FGHGGGGHGHHHHGGGGG@DGGHHHHHHHHEGFHH1FFHGGHHGGGGGHHHHHHHHHHHGHHGGGGGHGHHGHGGGGGGGGGGGGGGDGDGGGGFFFFFFFFHHFHFFFFFFHHFFFFFHFFFFFFFFFFFFFFFFFFFFFFFFFFFFFFFFFFFFFFFFFHFFFFFFFFFFFFFFFFF
@M05620:37:000000000-D9766:1:1101:17297:9668 1:N:0:8
AGTGCCAGCTCTCAATCGCACAGGGGACCCAGGGCCTGGCCCCTCCATCCAGAAAACCTATGACCTCACCCGCTACCTGGAGCACCAACTCCGCAGCTTGGCTGGGACCTATGTGAGTATCCAGCGTAGGAATCTGGGAGTTGGGGAGGAGTGAGGAGTTGGGGAAAGACAGTCCTAACCGTGGAGGGTTCTGGTAAATGATGGGGTGAGGAGGGGCTCTTTGGCTCCCACCAGTCCCCCTGTCTGGTCTA
+
BABBBFFFBFCDFGGGGFFFGAGECEEGGECGGDEG2FDFHHEGGGHHHGHHDFHHHGHHH3BGHHFGHHHEEEEGHEGHHGHEGHHHGFHHGG/EEFGGEHHFFGHHGHHHGFFHHFGHHHGHHGGGGGHHHHHHHGHGGHHHGGGGGGGHGHHHFDGGGHGCEGHHHHHHGHHHFHHHGCCBGGGG;CFGGG;9FGGGGGGGGGFBFFFFFFBBBBFFFFFFFFFFFFFFFFFFFFFD;EFFFFBFBFB
@M05620:37:000000000-D9766:1:1101:10186:9687 1:N:0:8
ACCACACCTTCTACAATGAGCTGCGTGTGGCTCCCGAGGAGCACCCCGTGCTGCTGACCGAGGCCCCCCTGAACCCCAAGGCCAACCGCGAGAAGATGACCCAGGTGAGTGGCCCGCTACCTCTTCTGGTGGCCGCCTCCCTCCTTCCTGGCCTCCCGGAGCTGCGCCCTTTCTCACTGGTTCTCTCTTCTGCCGTTTTCCGTAGGACTCTCTTCTCTGACCTGAGTCTCCTTTGGAACTCTGCAGGTTCT
+
CCDCCDCBFFFFGGGGGGGGGGHHGGGBCFHFHFGGFGGGGHHHHGGGGGGGGHGHHHHEGFGGGGGGGGGHGHHGGGGHGHHHHGGGGGGGGGHGHHHHHHHHGHHGHHHGGHHGGGGGHHHHHHHHFHHGHHGGGEGHGHHGHGGGGGGGGGGGGGG-CGGGGGFFFFFFFFHFFFFFFFFFFFFFHFFFFFFFFFFFFFFFFFFFFFFFFHFFFHFFFFHF/FFFFFFFFHFFFFFFFFFFFFFFFFF
@M05620:37:000000000-D9766:1:1101:19380:9698 1:N:0:8
ACCACACCTTCTACAATGAGCTGCGTGTGGCTCCCGAGGAGCACCCCGTGCTGCTGACCGAGGCCCCCCTGAACCCCAAGGCCAACCGCGAGAAGATGACCCAGGTGAGTGGCCCGCTACCTCTTCTGGTGGCCGCCTCCCTCCTTCCTGGCCTCCCGGAGCTGCGCCCTTTCTCACTGGTTCTCTCTTCTGCCGTTTTCCGTAGGACTCTCTTCTCTGACCTGAGTCTCCTTTGGAACTCTGCAGGTTCT
+
BBBBBBBBFFFFGGGGGGGGGEGFGBEFHGHHFGGEFGGGGHHHHGGGFEGGHGHHHHHGGGGGGEFGGGGHHFHGGGGHAGHHHGGCGGGGGGHHHHHHHHHHFGHHHDHGGHHGGGGGHHHHHHHHHGHGHGGGGACGGHHGHFFGFFBFGGGGGGGGAGFBFGFFFFFFFFFFFFFFFBFFFFFFFFFFFFFFFFFFFFFFFFFFFFFFFFFFFFFFFFFFFFFFFFFFFFFFFFFFFFFFFFFAFFF
@M05620:37:000000000-D9766:1:1101:5730:9719 1:N:0:8
ACCACACCTTCTACAATGAGCTGCGTGTGGCTCCCGAGGAGCACCCCGTGCTGCTGACCGAGGCCCCCCTGAACCCCAAGGCCAACCGCGAGAAGATGACCCAGGTGAGTGGCCCGCTACCTCTTCTGGTGGCCGCCTCCCTCCTTCCTGGCCTCCCGGAGCTGCGCCCTTTCTCACTGGTTCTCTCTTCTGCCGTTTTCCGTAGGACTCTCTTCTCTGACCTGAGTCTCCTTTGGAACTCTGCAGGTTCT
+
AAA1AAAACFFFGDGDAGBEGBHFGB00AAFA1FFE0EGCGHHGHGGGEAEFFHHCHHFE/ECGG/EEGE/0FCGGGGEH>/FHHG/<BBC/<??<1?1?GH/GEGHFFG1/FGH-CCGCHHB<GGH0DD/.CG?-@...EHFA/;09C0;AF09EEC@-A@GGF----@//BFFFF/;99FF/9BBBFFFFFF@99BEB/AB-AAFFBBBFFFFFFFBBFFFFBB9FFFFFFFFBFFFFFFFFFFF-;FB
@M05620:37:000000000-D9766:1:1101:19228:9725 1:N:0:8
ACCACACCTTCTACAATGAGCTGCGTGTGGCTCCCGAGGGGCACCCCGTGCTGCTGACCGAGGCCCCCCTGAACCCCAAGGCCAACCGCGAGAAGATGACCCAGGTGAGTGGCCCGCTACCTCTTCTGGTGGCCGCCTCCCTCCTTCCTGGCCTCCCGGAGCTGCGCCCTTTCTCACTGGTTCTCTCTTCTGCCGTTTTCCGTAGGACTCTCTTCTCTGACCTGAGTCTCCTTTGGAACTCTGCAGGTTCT
+
AAAAAAAAFFFFFGGDGGF1B1FHGAEBCECGFCFEGG/EA?F/AEEGEGFCDHFHFHGGGCC/FG@@EEACGHEGGCGHGAGHH/AC@GCGGGHHHBGHHFHHFGHHGGHGGHHGGGGGHHHHHHHFFHHGHHGGGGGGGGGGGGGGGGGGGGGGGGGGGGFFF?@F@@FFFFFFFFFFFFFFFFFFFFFFFF@FFFFFFFFFFBFFFFFFFFFFFFFFFFFFFFFFFFFFFFFFFFFFFFFFFFFFBFF
@M05620:37:000000000-D9766:1:1101:20294:9727 1:N:0:8
ACCACACCTTCTACAATGAGCTGCGTGTGGCTCCCGAGGAGCACCCCGTGCTGCTGACCGAGGCCCCCCTGAACCCCAAGGCCAACCGCGAGAAGATGACCCAGGTGAGTGGCCCGCTACCTCTTCTGGTGGCCGCCTCCCTCCTTCCTGGCCTCCCGGAGCTGCGCCCTTTCTCACTGGTTCTCTCTTCTGCCGTTTTCCGTAGGACTCTCTTCTCTGACCTGAGTCTCCTTTGGAACTCTGCAGGTTCT
+
CCCCCCBCFFFFGGGGGGGGGGHHGGGGHGHHHGGGGGGFGHHHHGGGGGGGFHHHHHHGGGGGGGGGGGGGHHHGGGGHGHHHHGGGGGGGGGHGHHGGHHHHFHHHHHHGGHHGGGGGHHHHHHHHHHGGHHGGGGGHGHHGHGGGGGGGGGGGGBGGGGGGGAFFFFFFFFFFFFFFFFFFFFFFFFFFFFFDFFFFFFFFADFFFFFFFFFFFFFFFFFFFFFFFFFFFFFFFFFFFFFFFFFFFFF
@M05620:37:000000000-D9766:1:1101:17580:9740 1:N:0:8
ACCACACCTTCTACAATGAGCTGCGTGTGGCTCCCGAGGAGCACCCCGTGCTGCTGACCGAGGCCCCCCTGAACCCCAAGGCCAACCGCGAGAAGATGACCCAGGTGAGTGGCCCGCTACCTCTTCTGGTGGCCGCCTCCCTCCTTCCTGGCCTCCCGGAGCTGCGCCCTTTCTCACTGGTTCTCTCTTCTGCCGTTTTCCGTAGGACTCTCTTCTCTGACCTGAGTCTCCTTTGAAACTCTGCAGGTTCT
+
CBBCCCBBFFFFGGGGGGGGGGHHGGGFHGHGHGGGGGGGGHHHHGGGGGGGHHHGHHHGGGGGGGGGGGGHHHHGGGGHGHHHHGGGGGGGGGHHHHHHHHHHGHHHHHHGGHHGGGGGHHHHHHHFGHFDHHGFGGGHGHHGHGGGGGGGGGGGGGFGGGGGGGFFFFFFFFFFFFFFFFFFFFFFFFFFFFFFFFFFFFFEDFFFFFFFFFFFFFFFFFFFFFFFFFFFFFFFFFFFFFFFFFFFFFF
@M05620:37:000000000-D9766:1:1101:17291:9750 1:N:0:8
AGGGCCAGCTCTCAATCGCACAGGGGACCCAGGGCCTGGCCCCTCCATCCAGAAAACCAATGTCCTCACCCGCTACCTGGAGCACAAACTCCGCAGATTGGCTGGGACCTATGTGAGTATCCAGCGTAGGAATCTGGGAGTTGGGGAGGAGTGAGGAGTTGGGGAAAGACAGTCCTAACCGTGGAGGGTTCTGGTAAATGATGGGGTGAGGAGGGGCTCTTTGGCTCCCACCAGTCCCCCTGTCTGGTCTA
+
>>1>A>1>1FCDAFGDAAFGCCAEAEFE00AAFA///AB00BEAEGBG10AA101BF///BF2D@F11FE0>EE/>B1B00BG/>0B0F1FF//>//11B<0EFG/BBC0111222B>F1>>>1<<ECG/F11FFDF0?FCF1GC-<--../.0=.0<</0<--:;.;:///000;CCGA-.;-.CBAGG.B;B0CB0090;BGGGA-;A-9;B--;-9FFFF//;FFE-AA-999/9EB--;/B//////
@M05620:37:000000000-D9766:1:1101:16575:9757 1:N:0:8
AGTGCCAGCTCTCAATCGCACAGGGGACCCAGGGCCTGGCCCCTCCATCCAGAAAACCTATGACCTCACCCGCTACCTGGAGCACCAACTCCGCAGCTTGGCTGGGACCTATGTGAGTATCCAGCGTAGGAATCTGGGAGTTGGGGAGGAGTGAGGAGTTGGGGAAAGACAGTCCTAACCGTGGAGGGTTCTGGTAAATGATGGGGTGAGGAGGGGCTCTTTGGCTCCCACCAGTCCCCCTGTCTGGTCTA
+
AA>AAFFCAFFFGGGGFGGGFCHDFGGGGGDHEGGGGGHGGHGFGGGHHHFHHFHHHGHHHHHHHFHEHHHGGG?GHHHHHHHHHHFGEHHHGGGGGHGHGGHGGGHHGHHHHHGHHHHHHHHHHGGGGGHHHHHHGHHGGGGHGGFGGGGHHHHHGGHHHHGGGCHHGHHGHHHHHHHHGGGADEGGGGGGGGGGGGGFFGGGGGFFFFFFFFFFFFFFFFFFFFFFFFFFFFFFFFFFFFFFFFFFFF/
@M05620:37:000000000-D9766:1:1101:18663:9767 1:N:0:8
AGTGCCAGCTCTCAATCGCACAGGGGACCCAGGGCCTGGCCCCTCCATCCAGAAAACCTATGACCTCACCCGCTACCTGGAGCACCAACTCCGCAGCTTGGCTGGGACCTATGTGAGTATCCAGCGTAGGAATCTGGGAGTTGGGGAGGAGTGAGGAGTTGGGGAAAGACAGTCCTAACCGTGGAGGGTTCTGGTAAATGATGGGGTGAGGAGGGGCTCTTTGGCTCCCACCAGTCCCCCTGTCTGGTCTA
+
A?>ABFFFBFFFGGGGGFGGGGHHGGGGGGHHGGGGGFHHFHGHGGHHFHHHHHFHHGEHHHHHHHHHHHHGGGGGHHHHHHHHFHHHGHHHGGGGGHHHGHHGGGHHGHHHHHHHHHHHHHHHHGGGGGHHGHHHHHFGGHGHGGFGGGFHHHHGHGHHFHCGGGHHHHHHHHHHHHHHGGGGGGGGGGGGGGFGGGGGGGGGGGFFFFFFFFFAFFFFFFFFFFFFFFFFFFFFFFFFFFFFFFFFFFF
@M05620:37:000000000-D9766:1:1101:26515:9779 1:N:0:8
ACCACACCTTCTACAATGAGCTGCGTGTGGCTCCCGAGGAGCACCCCGTGCTGCTGACCGAGGCCCCCCTGAACCCCAAGGCCAACCGCGAGAAGATGACCCAGGTGAGTGGCCCGCTACCTCTTCTGGCGGCCGCCTCCCTCCTTCCTGGCCTCCCGGCGCTGCGCCCTTTCTCACTGGTTCTCTCTTCTGCCGTTTTCCGTCGGACTCTCTTCTCTGACCTGAGTCTCCTTTGGAACTCTGCAGGTTCT
+
1>>>A11AFFFFAEGAAAG111B1AAAEF0GH1F0A0AE/AGGHHG?E/AEA1BAAGAEEEE/E>/>EGGGFGC/?EG?C/<G</F//>/B//?<1>11?FG/?/??101?/?CF@G-<@0<0DDGGB00<AC--;-99.CFGGEBBFB9FF.0A.A---@;-9B--99-9BFFFFFFF-:9FFBFF/99BFBB@ABFE/;-B-9--;@FFF/FF////BF/B-99B/99B/B/////9F//BBFF-9BFB
@M05620:37:000000000-D9766:1:1101:26971:9783 1:N:0:8
AGTGCCAGCTCTCAATCGCACAGGGGACCCAGGGCCTGGCCCCTCCATCCAGAAAACCTATGACCTCACCCGCTACCTGGAGCACCAACTCCGCAGCTTGGCTGGGACCTATGTGAGTATCCAGCGTAGGAATCTGGGAGTTGGGGAGGAGTGAGGAGTTGGGGAAAGACAGTCCTAACCGTGGAGGGTTCTGGTAAATGATGGGGTGAGGAGGGGCTCTTTGGCTCCCACCAGTCCCCCTGTCTGGTCTA
+
AAAABFFFCFFFGGGGGGGEGGHHFGGGGGHHGGGGGGHHHHGHGGHHHHHHHGHHHGHGHHHHHHHHHHHGGGGGHHHHGGHGHHHFGHHHGGGGGHHHGHHFFGHHGHHHHHHHHHHHHHHHHGEGGGHHHHHHHHHGGHHHGGGGGGGHHHHHHGHHHHGGGGHHHHHHHHHHHHHHGEGGGGGGCFFGGGGGGGGGGGGGGGFFFFFFFFFFFFFFFFFFFFFFFFFFFFFFFFFFFFFFFFFFFFF
@M05620:37:000000000-D9766:1:1101:8651:9791 1:N:0:8
GAGGCTGCTTTGGAAGAAACTCATAGATTACTGCAACAGTTCCCCCTGGACCTGGAAAAGTTTCTTGCCTGGCTTACAGAAGCTGAAACAACTGCCAATGACTGTTGCCGCAATGGAAGGTCAGTAGGAGATTTCAGCGTTCGAACTCTTGTGGCTCAACATGCACAATTCACCTCATTTGTCCTTGTCCATGACAAGCCAGGGACAAACGATAGAACGAGCACCAGTCTGAATTCCAGTCACATTTCTCG
+
AAAAABFBFFFFG4FGFGGGGGHHHF5FHFHHGGD4GHGBFGHHHGGGFEHHHHH2FAFGBFGGHDFHHHH1GBGBGGFGGGGHH33BFFHG3FEHGFGG33@3@@@4B/>>>>GF3G3?FHBFDG4B33/BBBBF4B/?///?C0/B3GGHHD/F2GGH22??1?1C1GF11?1?1FD1>>=FHHHH1=DGGHHD=CHGGHHC.<ECGGC..;.0;0:;9B?.;CFGG00C00;;0;0;B00;F00;;0;
@M05620:37:000000000-D9766:1:1101:25748:9824 1:N:0:8
AGTGCCAGCTCTCAATCGCACAGGGGACCCAGGGCCTGGCCCCTCCATCCAGAAAACCTATGACCTCACCCGCTACCTGGAGCACCCACTCCGCAGCTTGGCTGGGACCTATGTGAGTATCCAGCGTAGGAATCTGGGAGTTGGGGAGGAGTGAGGAGTTGGGGAAAGACAGTCCTAACCGTGGAGGGTTCTGGTAAATGATGGGGTGAGGAGGGGCTCTTTGGCTCCCACCAGTCCCCCTGTCTGGTCTA
+
>A>>ADFFBFFFGAF5GFGCFFHFFA2FGEGHAEEFGFGHHHGHGGHHHHGHHHHBFGHHHFGHHGGFHHHEEEEFHHHG2BFGGH11?GHHGECGEHGGGHCGGGGHGHHHHHHHHHHHHHGHHGGDGGBGGHHHGH0?EGHHGGADG.<GH0DH<EHHHFGGA.:G/G/CHHHHCHHGGGGGAEGGGGGGGGFFGGGGGGGGGFDFFFFFFFFFFFFFFFFFFFFFFEFFEFFFFFFFFFFFFFFFFFB
@M05620:37:000000000-D9766:1:1101:23071:9826 1:N:0:8
ACCACACCTTCTACAATGAGCTGCGTGTGGCTCCCGAGGAGCACCCCGTGCTGCTGACAGAGGCCCCCCTGAACCCCAAGGCCAACCGCGAGAAGATGTCCCAGCCGAATGGAACGCTACCTCTTCTGCTGCAAGCCTCCATAATTCCGGGCCAAACGAAGCCACGCACTTTACCACTGGTTCTCTCTTCATCCGTTTTCCTTCGGTCTAACTACTCTCACCTGATCCTCCTTTGCATCTCAGCAGGTCCT
+
>111A11ACFF@33F13FG1E1B1A0ABA0GH1FFA0AF/EHGFHGEG/ABC1B1AD01B0B/EF/>EGE/0B1??E>/?//?F////><E///0B112221110//>//?1?11////<<1111<>111<1011..//</0<=00=0/----.:/C....-.//-;9-9BB00:00:C/0900F/////////-;BFAF//9/9----:/://9/;B//;-/99////;BBF///9//////9/--A///
@M05620:37:000000000-D9766:1:1101:12717:9856 1:N:0:8
ACCACCTTCTACAATGAGCTGCGTGTGGCTCCCGCGGAGCACCCCGTGCTGCTGACCGCGGCCCCCCTGAACCCCCAGGCCAACCGCGAGAAGATGCCCCAGGTGAGTGGCCCGCTACCTCTTCTGGTGGCCGCCTCCCTCCTTCCTGGCCTCCCGGAGCTGCGCCCTTTCTCACTGGTTCTCTCTTCTGCCGTTTTCCGTAGGACTCTCTTCTCTGCCCTGCGTCTCCTTTGGAACTCTGCAGGTTCTAG
+
AAAAAACFFFFFGFG11BFGGGEBEEHGHHHGGG0EG/AEGHHGGGBEEGHBBBDGHG/FGGGGGGGEGH1FGGGBCGAEFGHGG@CG<CCCFHHH1FGGCGGHHHFHHGGHHGGG-CHHHHHHHHHHHGHHGAGGGGGGGGGGGGGFFGGGGGFF@-;@FFF@@F@@FFFFF/FFFFFFFFFFFFFFFFFF@FFFFFFBFFBBFBFFFFFFFFFFFBFFFF-@B@FFFFFFFE9BF/BFFF/BFFFFFB9
@M05620:37:000000000-D9766:1:1101:15077:9873 1:N:0:8
GAGGCTGCTTTGGAAGAAACTCATAGATTCCTGAACCAGTTCCCCCTGACCCTGTAAACGTTTCTTGCCTGGCTTCCAGAAGCGGAAACAACTTCCCATGGCTGATGAACCACTGGCAAGTCAGTCAGGCATTTCCGCTTTCGCCCTCTTGTGGCTCCAATTGAACACTTCTCAGCATTTGTCCTTGTCCCTGACAAGCCAGGGACAAAAGATCGGCAGAGCCCACGTCTGAACTCCAGTCCCATTACTCG
+
?AAAAAFAFFFFFGGGCGFGABBB33DF3BFHG1BGG0BBDGHHHG/B0BBABF1DFD1EHHBADH1BAGHHFHBBGHHHHHB//>>/FGGHH1FH>GHHHHHG0BBF11?B/B1FGBHFG1BF2F1BFGHHBHHHG/CFG1/?//>/<FBFGG/0?FHH1F1<?GH0GDGHBGGHHHHHF11>GFHHB0<GC/=DGHHGHHHGFEGHH.:EHHA.--?CEF.EEGGEEGEBFFFFEFBF//;FFFB/BF9
@M05620:37:000000000-D9766:1:1101:4708:9901 1:N:0:8
ACCACACCTTCTACAATGCGCTGCGTGTGGCTCCCGAGGAGCACCCCGTGCTGCTGACCGAGGCCCCCCTGAACCCCAAGGCCAACCGCGAGAAGATGACCCAGGTGCGTGGCCCGCTACCTCTTCTGGTGGCCGCCTCCCTCCTTCCTGGCCTCCCGGAGCTGCGCCCTTTCTCACTGGTTCTCTCTTCTGCCGTTTTCCGTAGGACTCTCTTCTCTGACCTGCGTCTCCTTTGAACTCTGCAGGTTCTA
+
BBB>ABBAFFFFGGGGDG4AFCGGGEEA2AGGGBFE2EGGFHHHHGGGEEFGGHGFFHG>>@CGGAGGGGEHGHHGGGGHEFHHHGDCDG/>DGH11F1GHHEHEHH1>FFCGHF@@DGGGHHHHGGHHHHGHHCGCEEGGFGGGGGGGEFGFGGGGGG-99;BFBBFBBFFFFFFFFFFFFFFFFFFFFFFFFBFFFFFFFFFFFFFFFFFFF/BBBFFFFFFABFBFFFFFFFFFFFFFFFFFFFFFFF
@M05620:37:000000000-D9766:1:1101:14472:9905 1:N:0:8
ACCACACCTTCTACAATGAGCTGCGTGTGGCTCCCGAGGAGCACCCCGTGCTGCTGACCGAGGCCCCCCTGAACCCCAAGGCCAACCGCGAGAAGATGACCCAGGTGAGTGGCCCGCTACCTCTTCTGGTGGCCGCCTCCCTCCTTCCTGGCCTCCCGGAGCTGCGCCCTTTCTCACTGGTTCTCTCTTCTGCCGTTTTCCGTAGGACTCTCTTCTCTGACCTGAGTCTCCTTTGGAACTCTGCAGGTTCT
+
CCCCCDBCFFFFGGGGGGGGGGHHGGGGHGHHHGGGGGGGGHHHHGGGGGGGHHHHHHHGGGGGGGGGGGGHHHHGGGGHGHHHHGGGGGGGGGHHHHHHHHHHFHHHHHFGGHHGGGCGHHHHHHHHFHGFHFGGGAEHGGHGGFGFGGEGFBFEFGA??DGFFAFFFFFFFFFFFFFFFFFFFEFFFFFFFFFFDFFFFFFFDFFFFFFFFFFFFFFFFFFFFFFFFFFFFFFFFFFFFFFFFFFFFFF
@M05620:37:000000000-D9766:1:1101:18643:9907 1:N:0:8
ACCACACCTTCTACAATGAGCTGCGTGTGGCTCCCGAGGAGCACCCCGTGCTGCTGACCGAGGCCCCCCTGAACCCCAAGGCCAACCGCGAGAAGATGCCCAGTGGAGGGCCCCCCCACTCTTCTGGTGGCCGGCTCCCTCCTTCCTTGCCTCCCGGCGCTGCGCCCTTTCTCCCTTGTTTTCTCTTCTGCCGTTTTCCGTTAGGCTTCCTTCTCTGCCCTGCGTCTCCTTTTGGACCCTGCCGGTTTTTA
+
BBBABBBBFFFFGGGGFGGEG5GGGEEEEEGHCFGEEGGGGHHHHGGGEFGGHHHHHHHGGGGGGGGGGGGFHFHGGGFHCEHHHGG@DGGCCGHHG??FF1F1101//>/CD-<---<./0<000<0/;.=--;-.;C//:/;0;00=/;009A.;-99--.--.;-;F///9/.;:/;..////;/9//:-.;FF/;.//.;9///.//;///////;/..-9-.9;/;F/;-;/../.9.-;9A..9.
@M05620:37:000000000-D9766:1:1101:20049:9916 1:N:0:8
ACCACACCTTCTACAATGAGCTGCGTGTGGCTCCCGAGGAGCACCCCGTGCTGCTGACCGAGGCCCCCCTGAACCCCAAGGCCAACCGCGAGAAGATGACCCAGGTGAGTGGCCCGCTACCTCTTCTGGTGGCCGCCTCCCTCCTTCCTGGCCTCCCGGAGCTGCGCCCTTTCTCACTGGTTCTCTCTTCTGCCGTTTTCCGTAGGACTCTCTTCTCTGACCTGAGTCTCCTTTGGAACTCTGCAGGTTCT
+
CCCDDCCDFFFFGGGGGGGGGGHHGEGEEGHHHGGGGGGGGHHHHGGGGFGGHHGHHHHGGFGGGGGGGGGHGHHGGGGHGGHHHGGGGGDGGGHHHHHHHHHGGHHHHHHGGHHGGGGGHHHHHHHGHHHGHHGGGGGHGHHGHGGGGGGGGGGGGGAAFGGGGGFFFFFFFFFFFFFFFFFFFFFFFFFFFFFDFFFHFFFFFDFFFFFFFFFFFFFFFFHFFFFFFFFFFFFFFFFFFFFFFFFFFFF
@M05620:37:000000000-D9766:1:1101:13865:9918 1:N:0:8
GAGGCTGCTTTGGAAGAAACTCCTCGATAACTGCACCCGTTCCCCCGGACCCTGTAACCGTTTCTTTCCTGGCTTACAGAAGCTGCAACCACTGCCCCTGGCTGATGAAACAATGGCAAGTAAGTCAGGCATTTCCGCTTTAGCCCTCTTGTGGATCCAATTGCACACTTCTCAGCATTTGTACTTGTCACTGACAAGCCAGGGACAAAAGATCGGCCGAGCCCACGTCTGAACTCCAGTCACATTCCTCG
+
AAAAAAFAFFFFGGGGG1BBBBFG00BF0BFGGHHHHG0ABAF1FE/A/AABEB1D22BEEEGBGH12FGHHHH>FHFHGGHHBB1BGG0?FG1BFF/?FFHHG0BG>1BFE/BGGFFGFH>GHGH2BGHHHHHHHGGGGG1<D1FGHHHHHHG1FHH1<FGH1>GH0FFGHHGFHHBHHHHHHHHHH00=GH0CGHHHGHHHG.EGGH.FGGGGG?9?AGG@G?E@EFFFEFFFFFFFFF/BFFF/FFFA
@M05620:37:000000000-D9766:1:1101:15387:9926 1:N:0:8
ACCACACCTTCTACAATGAGCTGCGTGTGGCTCCCGAGGAGCACCCCGTGCTGCTGACCGAGGCCCCCCTGAACCCCAAGGCCAACCGCGAGAAGATGACCCAGGTGAGTGGCCCGCTACCTCTTCTGGTGGCCGCCTCCCTCCTTCCTGGCCTCCCGGAGCTGCGCCCTTTCTCACTGGTTCTCTCTTCTGCCGTTTTCCGTAGGACTCTCTTCTCTGACCTGAGTCTCCTTTGGAACTCTGCAGGTTCT
+
BBBBBBBBFFFFFGGFFGGGGGHHGFGGHGHHHGGEGGGEGHHHHGGGFEGFHHHHHHHGGGGGGGGGGGGHHHGGGGGHGHHHHGGGGGGGGGHHFHHHHH/GFHHHHHGGGHHGGGGGHHHFHHHHGHHFHFCDCDDHGHHGGGGGGEGGGGGGGGGFADGGGGFFFFFFFFFFFFFFFFFFFFFFFFFFFFFFFFFFFFFFFFFFFFFFFFFFFFFFFFFFFFFFFFFFFFFEBFFFFFFFFFFFFFF
@M05620:37:000000000-D9766:1:1101:10182:9936 1:N:0:8
ACCACACCTTCTACAATGAGCTGCGTGTGGCTCCCGAGGAGCACCCCGTGCTGCTGACCGAGGCCCCCCTGAACCCCAAGGCCAACCGCGAGAAGATGACCCAGGTGAGTGGCCCGCTACCTCTTCTGGTGGCCGCCTCCCTCCTTCCTGGCCTCCCGGAGCTGCGCCCTTTCTCACTGGTTCTCTCTTCTGCCGTTTTCCGTAGGACTCTCTTCTCTGACCTGAGTCTCCTTTGGAACTCTGCAGGTTCT
+
CBBBCCCCFFFFGGGGGGGGGGHHGEEEGFHHHGGGGGGGFHGHHGGGAEGGHHHHHHHGGGGGGGGGGGGHGHHGGGGHGAGHEFE/>/>DCGHHFHHHHHEG/FGHHFGGGHHGGGCDHGHGHHHH0=CGHGGDGGDHGHHGBFFBBBBFGEGGGFGGGFAFGGFFFFFFFFFFFFFF/FFFFFFFFFFBFFFAFFFFFFFFADFFFFFFFFFFFFFFFFFFFFFFFFFFFFFFBFF/F/FFFFFAFFF
@M05620:37:000000000-D9766:1:1101:22335:9939 1:N:0:8
AGTGCCAGCTCTCAATCGCACAGGGGACCCAGGGCCTGGCCCCTCCATCCAGAAAACCTATGACCTCACCCGCTACCTGGAGCACCAACTCCGCAGCTTGGCTGGGACCTATGTGAGTATCCAGCGTAGGAATCTGGGAGGTGGGGAGGAGTGAGGATTTGGCGAAAGACAGTCCTAACCGTGGAGGGCTCTGGAAAATGATGGGGTGAGGAGGCGCTCTTTCGCTCCCACCAGTCCCCCTCTCTGCTCTA
+
BCAACFFFCFFFGGGGGGGGGGHGGGGGGGHHGGGGGGHHHHGHGGHHHGHHGHHHHGHHHHHHHHHHHHHGGGGGHGHHHHHHHHHHGHHHGGGGGHHHGHHGGGHHGHHHHGHB3F3?F3?FC/?<//22@D1G1G=//?FF-A.>C?EGH<DC0/0<=G0-A-A.C/C/000000/.;.;A.CDABF.9900;9/09;:FF?DAD.:FBFF.-:CDFF00.;.;.E/.AA.0BFFF.C.B9900;0F0
@M05620:37:000000000-D9766:1:1101:13524:9943 1:N:0:8
AGTGCCAGCTCTCAATCGCACAGGGGACCCAGGGCCTGGCCCCTCCATCCAGAAAACCTATGACCTCACCCGCTACCTGGAGCACCAACTCCGCAGCTTGGCTGGGACCTATGTGAGTATCCAGCGTAGGAATCTGGGAGTTGGGGAGGAGTGAGGAGTTGGGGAAAGACAGTCCTAACCGTGGAGGGTTCTGGTAAATGATGGGGTGAGGAGGGGCTCTTTGGCTCCCACCAGTCCCCCTGTCTGGTCTA
+
CCCCCFFFCFFFGGGGGGGGGGHHGGGGGGHHGGGGGGHHHHGHGGHGHHHHHHGHHGHGHHHHHHHHHHHGGGGGHGHHHHHHHHHHGHGHGGGGGFGHGHHGGGHHGHHHGHHHHHHHHHHHHGGGGGHHHHHHGHHGFHHHGGGGGGGHHGHGHGHHHHGGGGHHHHHHHHHGHHHHGGGGGGGGGGGGGGFGGGGGGGGGGGFFFFFFFFAFFFFFFFFFFFFFFFFFFFFFFFFFFFFFFFBBFFB
@M05620:37:000000000-D9766:1:1101:10758:9953 1:N:0:8
GAGGCTGCTTTGGAAGAAACTCCTAGATTACTGCAACAGTTCCCCCTGGACCTGGAAAAGTTTCTTGCCTGGCTTACAGAAGCTGAAACAACTGCCACTGGCTGATGAAACAATGGCAAGTAAGTCAGGCATTTCCGCTTTAGCACTCTTGTGGATCCAATTGAACAATTCTCAGCATTTGTACTTGTAACTGACAAGCCAGGGACAAAAGATCGGAAGAGCACACGTCTGAACTCCAGTCACATTACTCG
+
BBBBBBFBFFFFGGGGG4FGGG4FFAFF65FFGHFAB22B5DFHHG2FCGFGHHGHHH2BGHHHHHGHHEGHHHG3ABGHHGFHHHFHH3GHGFGHH3BG2121B3@FFFHGHFB323GFBBFG4B4B2BGHFFHGGDEG/E3BBBGHHGB3F?E2<FGBGGHHHHH2@FGHHHH11?F11<@<<<FF11G1FGF1><FFGFHAEGCGF.<.0<CA.:AG.GCGCF;CHGGGGBGG0;99;9099;B099.
@M05620:37:000000000-D9766:1:1101:16391:9971 1:N:0:8
AGTGCCAGCTCTCAATCGCACAGGGGACCCAGGGCCTGGCCCCTCCATCCAGAAAACCTATGACCTCACCCGCTACCTGGAGCACCAACTCCGCAGCTTGGCTGGGACCTATGTGAGTATCCAGCGTAGGAATCTGGGAGTTGGGGAGGAGTGAGGAGTTGGGGAAAGACAGTCCTAACCGTGGAGGGTTCTGGTAAATGATGGGGTGAGGAGGGGCTCTTTGGCTCCCACCAGTCCCCCTGTCTGGTCTA
+
AA>ABFFFBFFFFGGFGFGGEGGHGGGGGGHHGGGEEAGF2GGDGGGHFGHFGFCGHGHHHHFHHHHHHHHGGEEGHHGHHHHECHFHGFHHGGGGEFHHGHHGFEHHGHHHHHGHHHHHGHHHGCEGGGHHHHEHFHGGGHHHCGFFGGGHGGHHFGHHHHGGEGEHHHHHHHHHHHHHGGGGGGGG9AFGGGFGGGGGGGGGGGFFFFFFFFFFFFFFFFEFFFFFFFFFFFFFFFFFFFFFFFFFFF/
@M05620:37:000000000-D9766:1:1101:10412:9991 1:N:0:8
GAGGCTGCTTTGGAAGAAACTCATAGATTACTGCAACAGTTCCCCCTGGACCTGGACAAGTTTCTTGCCTGGCTTACCGAAGCTGAAACAACTGCCAATGGCTGATGAAACAATGGCAAGCAAGCCAGGCATTTCTGCTTTAGCATTATCGTGGATCCAATTGAACAACACTAAGTACTTGTATTTGTAACTGACAAGTAATGGACAAAAGATCGGAAGAGTACACGCCTGAACTCCCGCCACCTTACCCG
+
A3ABAAC>BBBD4BBFGFBFGGHHHFHDEGHFDBEGBFGBFGHAFEEF2GBGGGEG2A1BFHHHDHFFFB3BFGHFG3BAEGEHGFFGBFBFHHHEHHHH3BG1F34BFGHCAB3323B?/BBB/?B???FC3BB4B3FGH3B3B3B333/FG//22@2<@@<2??<0//?10?<1@111>>1111>=>1>>11>1<.00=0=0<C0./.<<0:::;E...0;CGF.-;C.FBFCFF..--9:.;0;9//.
@M05620:37:000000000-D9766:1:1101:23587:9997 1:N:0:8
AGTGCCAGCTCTCAATCGCACAGGGGACCCAGGGCCTGGCCCCTCCATCCAGAAAACCTATGACCTCACCCGCTACCTGGAGCACCAACTCCGCAGCTTGGCTGGGACCTATGTGAGTATCCAGCGTAGGAATCTGGGAGTTGGGGAGGAGTGAGGAGTTGGGGAAAGACAGTCCTAACCGTGGAGGGTTCTGGTAAATGATGGGGTGAGGAGGGGCTCTTTGGCTCCCACCAGTCCCCCTGTCTGGTCTA
+
A?AAABFFAFCDAGGGFAFFAECG0EGGGFHHGG0/F/FAGHGHGGGHHEHFHFGHHE0BGHHHHHFHHHGGGGEEHFHHHGHCCGHHG0FGGGGGGHHHGHHG/AGHGHHHHHHHHGHHHHHHHGCGGGHHHHHFHHHGFHHHGGGGGGGHHHHHHGHHHHGGGCHHHHHHHFHGHHHHGGEGGGGGCFFGGGFGGGGGGGGGGGF@FFFFFF@@@?FFFFFFFFFEFFFFFFFFFFFF?FFFFFFFFFF
@M05620:37:000000000-D9766:1:1101:26547:9998 1:N:0:8
AGTGCCAGCTCTCAATCGCACAGGGGACCCAGGGCCTGGCCCCTCCATCCAGAAAACCTATGACCTCACCCGCTACCTGGAGCACCAACTCCGCAGCTTGGCTGGGACCTATGTGAGTATCCAGCGTAGGAATCTGGGAGTTGGGGAGGAGTGAGGAGTTGGGGAAAGACAGTCCTAACCGTGGAGGGTTCTGGTAAATGATGGGGTGAGGAGGGGCTCTTTGGCTCCCACCAGTCCCCCTGTCTGGTCTA
+
ABABCFFFCFFFGGGGGGGGGGHHGGGGGGHHGGGGGGHHHHGHGGHHHHHHHHHHHGHHHHFHHHHHHHHGGGGGHHHHHHHHHHGAFHHHGGGGGHHFGHHGGGHHGHGHHHHHHHHHHHHGHGGDGGHHHHHHHHCFGHHHGGEGGGGHHFHHHGHHHHGGGGHHHHHHHHHHGHHHGGGGGGGGEGGGGGGGGFGGGGGGGGFFFFFEFFFFFFFFFFFFFFFFFFFFFFFFFFFFFFFFFFFFFFF
@M05620:37:000000000-D9766:1:1101:26528:9999 1:N:0:8
AGTGCCAGCTCTCAATCGCACAGGGGACCCAGGGCCTGGCCCCTCCATCCAGAAACCCTATGACCTCACCCGCTACCTGGAGCACCATCTCCGCAGCTTGGCTGGGACCTATGTGAGTATCCAGCGTAGGAATCTGGGCGTTGGGGAGGAGTGAGGAGTTGGGGAAAGACAGTCCTAACCGTGGAGGGTTCTGGTAAATGATGGGGTGAGGAGGGGCTCTTTGGCTCCCACCAGTCCCCCTGTCTGGTCTA
+
>A>>ADFFCFFFG4FDFGGAECHCF2BAFDHG2BEEFGHHHHGHGGHHHFHHHHH3BEHHFFHHHBFGHHHEG>EEHHFG?BFGHH13BEGD?F?EEHBFEFHGGGHHGHHHHHHHHHHHHHGHHGGGGGHFFHHHGH/<CCGFCCCCCDCCG0DGCEFHHHGGC..C/CCGHFHGFGGGGGGGGGFGFGFGGGGFGGGGBFFFFFDDFFF/ADFFFFFFFFFFFFFFFFFFFFFFFFFFFFFFFFFFFFF
@M05620:37:000000000-D9766:1:1101:10535:10002 1:N:0:8
AGTGCCAGCTCTCAATCGCACAGGGGACCCAGGGCCTGGCCCCTCCATCCAGAAAACCTATGACCTCACCCGCTACCTGGAGCACCAACTCCGCAGCTTGGCTGGGACCTATGTGAGTATCCAGCGTAGGAATCTGGGAGTTGGGGAGGAGTGAGGAGTTGGGGAAAGACAGTCCTAACCGTGGAGGGTTCTGGTAAATGATGGGGTGAGGAGGGGCTCTTTGGCTCCCACCAGTCCCCCTGTCTGGTCTA
+
CCBCCFFFCFFFGGGGGGGGGGHHGGGGGGHHFGGGGGHHHHGHGGHGHHHHHHHHHGHHHHHHHHHHHHHGGEGGHHHHHHHHHHHHGHHHGGGGGHHHGHHGGGHHGHHHHHHHHHHHHHHHHGGGGGHHHHHHHHHGGHHHGGGGGGGGHHHHHGHHHHGGGGHHHHHHHHHHHHHHGGGGGGGGCFFGGGFGGGGGGGHGGGFFFFFFFFFFFFFFFFFFFFFFFFFFFFFFFFFFFFFFHFFFFFF
@M05620:37:000000000-D9766:1:1101:3111:10012 1:N:0:8
GAGGCTGCTTTGGAAGAAACTCATAGATTACTGCAACAGTTCCCCCTGGACCTGGACAAGTTTCTTGCCTTGCTTACAGAAGCTGAAACAACTGCCAATGGCTGCTGAAACAATCGCCAGGAAGTCAGACATTTCCGCTATAGCACTATTGTGGATCCCATCGAACAATTCTCAGCATTTGTACTTGCAAATGACAAGCTACGCACAAAAGATACGAAGAGCACACATCTGAACTCCCGAAAAATTACACG
+
A3>AA>FA4DBF4BFGGGGGFGHHHFGFFHDGGGHHCHHAEGH3FEEF2EFHFHAGBF1BFHHHFHHAG55BFHHFG5BFHHFGCGDGH31FG?GBGHHHGH2?133BBBB?GG3111/>/?BF?BB33BF3FFF4//?//B211BB1?2?B2<@@@00@<0/00?C<1??<111?F?<FD1>>=1>1>11>=G1>D>G/00<-.<C<CGFF:00;CC.:./;CBF.;;;;9BF0FF.;.-;-;99F00;.
@M05620:37:000000000-D9766:1:1101:10573:10034 1:N:0:8
ACCACACCTTCTACAATGAGCTGCGTGTGGCTCCCGAGGAGCACCCCGTGCTGCTGACCGAGGCCCCCCTGAACCCCAAGGCCAACCGCGAGAAGATGCCCAGGTGGGTGGCCCCCTACCTCTTCCGGTTGCCGCCTCCCTCCTTCCTTGCCTCCCGGCACCTCGCCCTTTCTCCCTGGTTCTCTCTTCTGCCGTTTTCCGTTGGACTCTCTTCTCTGACCTGGGTCCCCTTTGGAACTCTGCAGGTTCTT
+
BBBABBBBFFCFGGGGGGGFG5FGGEFEEEFGFGGAEGGCGGHHHGGG1EEGHHGHHHHGGGGGGGGGGGGHHFHGGGGHEHHHHGGGGGCFGGHHFHHHHF/?1<///?A0FH---..<000=00.<<.;.C--A..CG//C/C0C00;/C00CE.;---./..-;D-FF/////./;/B//////;//9/B-.AFF/B.//.;//////9B////://;/...;...;.;F/B/F9///////;9B///
@M05620:37:000000000-D9766:1:1101:2995:10050 1:N:0:8
AGTGCCAGCTCTCAATCGCACAGGGGACCCAGGGCCTGGCCCCTCCATCCAGAAAACCTATGACCTCACCCGCTACCTGGAGCACCAACTCCGCAGCTTGGCTGGGACCTATGTGAGTATCCAGCGTAGGAATCTGGGAGTTGGGGAGGAGTGAGGAGTTGGGGAAAGACAGTCCTAACCGTGGAGGGTTCTGGTAAATGATGGGGTGAGGAGGGGCTCTTTGGCTCCCACCAGTCCCCCTGTCTGGTCTA
+
>AAA>D5CACBDGDGGGFEGEFGFAEFGGGADFFEEFFGHHGFGEE2DGHEFHBGGFEGHHHHHCG@3FGHGEG?EGGHHHHF?GFCGFHHHGEEGGHHHGGHFFGHHGHHHHHHHHFGHFHHFFG<EGEHHHHHHGHGF?GHFFGFCDFGHHHHHHEHHHGCGGGFHGHH/<:CGHHGHGEEDEGGG9;FGGGCFGGGFGFGFEGFDEFFFFFFFFFFFFFFFFFFFFBFDFFFFFFFDFFFFFFFBBFF
@M05620:37:000000000-D9766:1:1101:28509:10057 1:N:0:8
ACCACACCTTCTACAATGAGCTGCGTGTGGCTCCCGAGGAGCACCCCGTGCTGCTGACCGAGGCCCCCCTGAACCCCAAGGCCAACCGCGAGAAGCTGACCCAGGTGAGTGGCCCGCTACCTCTTCTGGTGGCCGCCTCCCTCCTTCCTGGCCTCCCGGAGCTGCGCCCTTTCTCACTGGTTCTCTCTTCTGCCGTTTTCCGTAGGACTCTCTTCTCTGACCTGAGTCTCCTTTGGAACTCTGCAGGTTCT
+
1A11A>>AFFFFFGGFBGG1F1FEEECGGCFHFGGG0EE?EHHHHGGGFEGGDFGEFGHGEE?E>EEEGGGGHFEGGGGHCFHFGGEECBB<>CF1??FGHFE?/GGGGFGGGHHGGGGGGHGFHHGGDGHFF<@CCGGHGHHGGGGGFFFGGFFGEBG-@-.:9-@A@>FFFFFFFBFFFFFFFFFFFFFFFF@ABFEFFFFFB-FBFFFFFFF//99B/BFBFBBFFFBFFFFFFFFFFFFFFFF-BB;
@M05620:37:000000000-D9766:1:1101:19909:10079 1:N:0:8
GAGGCTGCTTTGGAAGAAACTCATAGATTACTGCAACAGTTCCCCCTGGACCTGGAAAAGTTTCTTGCCTGGCTTACAGAAGCTGAAACAACTGCCAATGGCTGATGAAACAATGGCAAGTAAGTCAGGCATTTCCGCTTTAGCACTCTTGTGGATCCAATTGAACAATTCTCAGCATTTGTACTTGTAACTGACAAGCCAGGGACAACAGATCGGAAGAGCACACGACTGAACTCCAGTCACATTACTCG
+
CCCCCCFCFFFFGGGGGGGGGFHHHHHHHHHGHHHHHHHFHHHHHGGGHHHHHHHGHHHHFHHHHHHHHHHHHHHHHHHHHHHHHHHHHHHHHHHHG3FHCFB11B4DFF@CGHH32F3??BB??BBDBF/B3FGH/?EA/33FDFCF3BGG?CFBGHHFDB22@G>GGDGFHHBG?1?FGHHHHFD1<<GD<<111>G.0>.E.<.<.<<CGEH.:..;.C::GHG-:C.;0CFBFGGGGEFG0F9BFF.
@M05620:37:000000000-D9766:1:1101:18501:10110 1:N:0:8
AGTGCAGCTCTCAATCGCACAGGGGACCCAGGGCCTGGCCCCTCCATCCAGAAAACCTCTGACCTCACCCGCTACCTGGAGCACCAACTCCGCAGCTTGGCTGGGACCTATGTGAGTATCCAGCGTAGGAATCTGGGCGTTGGGGAGGAGTGAGGAGTTGGGGCAAGACAGTCCTAACCGTGGAGGGTTCTGGTAAATGATGGGGTGAGGAGGGGCTCTTTGGCTCCCACCAGTCCCCCTGTCTGGTCTAT
+
ABAABFFFFFDFGGFGG2FGEGGFGGGGG2FFEGGGFHGHHGHGGGDGH3FFHHHHGH3FGGHH5GCGHHGGGGGGHHH2FGHFHBFGHHHGGGGGHHHGHHGGG0GFHBGHHH3GHHHHHGHHDC/BE>GGHHHHH/<CCFHGG.>C.CGH0DG<CGHHHGG.AEGCGHHHHGGGGGGGGGGGGGGDFGGGGFGGGGGFFFFFFFDFFFFFFFFFFFFFFFFFFFFFFFFFFFFFFFFFFFFFFFFFFFF
@M05620:37:000000000-D9766:1:1101:17023:10111 1:N:0:8
ACCACACCTTCTACAATGAGCTGCGTGTGGCTCCCGAGGAGCACCCCGTGCTGCTGACCGAGGCCCCCCTGAACCCCAAGGCCAACCGCGAGAAGATGACCCAGGTGAGTGGCCCGCTACCTCTTCTGGTGGCCGCCTCCCTCCTTCCTGGCCTCCCGGAGCTGCGCCCTTTCTCACTGGTTCTCTCTTCTGCCGTTTTCCGTAGGACTCTCTTCTCTGACCTGAGTCTCCTTTGGAACTCTGCAGGTTCT
+
BBCCBCCCFFFFGGGGGGGGGGHHGEFBCFHHHGGEEGEGEHFGHGGGDEGGHHGHHHHGGGGGGGGGGGGHFGHGGGGHGHHHHGGGGGGGGGHGFHHHHHHHGHHHHHHGGHHGGGGGHHHHHHHHGHHGHHGDFEEHGHHGHGGGGGGGGGGGGGGGGGGGGGFFFFFFFFFFFFFFFFFFHHFFFFFFFFFFDFFFFFFFFFFFFFFFFFFFFFHFFFHFFFFFFFFFFFFFFFFFFFFFFFFFFFF
@M05620:37:000000000-D9766:1:1101:9891:10115 1:N:0:8
ACCACACCTTCTACAATGAGCTGCGTGTGGCTCCCGAGGAGCACCCCGTGCTGCTGACCGAGGCCCCCCTGAACCCCAAGGCCAACCGCGAGAAGATGACCCAGGTGAGTGGCCCGCTACCTCTTCTGGTGGCCGCCTCCCTCCTTCCTGGCCTCCCGGAGCTGCGCCCTTTCTCACTGGTTCTCTCTTCTGCCGTTTTCCGTAGGACTCTCTTCTCTGACCTGAGTCTCCTTTGGAACTCTGCAGGTTCT
+
CDDDDDCDFFFFGGGGGGGGGGHHGGGGHGHHHGGGGGGGGHHHHGGGGGGGHHHHHHHGGGGGGGGGGGGHHHHGGGGHGHHHHGGGGGFGGGHHHHHHHHEGGHHHHHHGGHHGGGGGHHHHHHHHHHHGHHGGGGGHGHHGHGGGGGGGGGGGGGGGGGGGGGFFFFFFFFFFHHFFFFFFHFFFFFFFFFFFFFFHFFFFFFFFFFFFFHHHFHFFFFFFFFFFHHFFFHFFFFFFFFFFFFFFFFF
@M05620:37:000000000-D9766:1:1101:14090:10118 1:N:0:8
ACCACACCTTCTACAATGAGCTGCGTGTGGCTCCCGAGGAGCACCCCGTGCTGCTGACCGAGGCCCCCCTGAACCCCAAGGCCAACCGCGAGAAGATGACCCAGGTGAGTGGCCCGCTACCTCTTCTGGTGGCCGCCTCCCTCCTTCCTGGCCTCCCGGAGCTGCGCCCTTTCTCACTGGTTCTCTCTTCTGCCGTTTTCCGTAGGACTCTCTTCTCTGACCTGAGTCTCCTTTGGAACTCTGCAGGTTCT
+
DDDDDDDCFFFFGGGGGGGGGGHHGFGGHGHHHGGGGGGGGHHHHGGGFGGGHHHHHHHGGGGGGGGGGGGHHHHGGGGHGHHHHGGGGGGGGGHHHHGHHGHHE?1=??G/FGE@@-<C0<DG<DDHBDG.G.-A-.=GA/C.C0F/:F:F?0CF.E---9:0::CFAFFBBB000:BFFB0::00B00::F0;DFF.F09:AD.:0//;:F0B0:FB0BBF//;::0B:FFFFFFF0::B000FFFB0;
@M05620:37:000000000-D9766:1:1101:10654:10118 1:N:0:8
GAGGCTGCTTTGGAAGAAACTGACAAGCCAGGGACACAAGATCGGAAGAGCACACGTCTGTACTCTAGTCACCTTACTCGATCTCGTATGCCGTCTCCTGCTTGAAAAAAAAAACCGTACTTCCCGGCTACTCGCCGCCTCCCCGGTCGTCCCCGCGCTGCTGCCCCCCTTGCCATTCCGTCCGTCCTTTCCGCTTTAGCCCTCTTGTGGCTCCCCTTGACCGTTTCTCATCCTTGGACCTTGTACTTGCC
+
BBBBBBFBFFFFGGGGCGGGGDB4BABBFCBFFGGGHHCGF3FAAE2FA2BAFB101A2F5ADBD55DDD55ABFGH5DBFGHHF?1B33BFEEEG1FGHHHD3B33B0><//////??EE@1@FACCC/?FGDCGCCGGGHFD-<AD@CEGGE@?@-;BDGFG.AE?-;..;;//;/:9FFD@9:9DFBFFFDDFE::B/;;.;FFF/AAABE9;;;BFFF-.9;F/;//;/;F/9//;BFFB9//;/9/
@M05620:37:000000000-D9766:1:1101:17599:10136 1:N:0:8
AGTGCCAGCTCTCAATCGCACAGGGGACCCAGGGCCTGGCCCCTCCATCCAGAAAACCTATGACCTCACCCGCTACCTGGAGCACCAACTCCGCAGCTTGGCTGGGACCTATGTGAGTATCCAGCGTAGGAATCTGGGAGTTGGGGAGGAGTGAGGAGTTGGGGAAAGACAGTCCTAACCGTGGAGGGTTCTGGTAAATGATGGGGTGAGGAGGGGCTCTTTGGCTCCCACCAGTCCCCCTGTCTGGTCTA
+
BCBBCFFFCFFFGGGGGGGGGGHHGGGGGGHHGGGGGGHHHHGHGGHHHHHHHHGHHGHHHHHHHHHHHHHGGGGGHHHHHHHHHHHHGHHHGGGGGHHHGHHFGGHHGHHHHHHHHHHHHHHHHGGGGGHHHHHHHGHGGHHHGGGGGGGHHHHHHGHHHGGGGGHHHHHHHHHHHHHHGDEGGGGGAFGGGGCGGGGGGGGGGGFFFFFFFFFFF-EFFFFFFFFFFFFFFFFFFFFFFFFFFFFFFF0
@M05620:37:000000000-D9766:1:1101:11848:10156 1:N:0:8
ACCACACCTTCTACAATGAGCTGCGTGTGGCTCCCGAGGAGCACCCCGTGCTGCTGACCGAGGCCCCCCTGAACCCCAAGGCCAACCGCGAGAAGATGACCCAGGTGAGTGGCCCGCTACCTCTTCTGGTGGCCGCCTCCCTCCTTCCTGGCCTCCCGGAGCTGCGCCCTTTCTCACTGGTTCTCTCTTCTGCCGTTTTCCGTAGGACTCTCTTCTCTGACCTGAGTCTCCTTTGGAACTCTGCAGGTTCT
+
CCCCCDCCFFFFGGGGGGGGGGGHGGGFHFHHHGGGGGGGGHHHHGGGGGGGHHGHHHHGGGGGGGGGGGGHHHHGGGGHGHHHHGGGGGGGGGHHFHHHHHEGGHHHHHGGGHHGGGGGGHHHHHHFHHHGHHGGGGGHGHHGHGGGGGGGGGGGGGAFGBFGGGCFFFFFFFFHHFFFFFFFFFFFFFFFFFFFFFFFFFFFDFFFFFFFFFFFFFFFFFFFFFFFHF0FF0:/F90000000;.;00:
@M05620:37:000000000-D9766:1:1101:24382:10156 1:N:0:8
AGTGCCAGCTCTCAATCGCACAGGGGACCCAGGGCCTGGCCCCTCCATCCAGAAAACCTATGACCTCACCCGCTACCTGGAGCACCAACTCCGCAGCTTGGCTGGGACCTATGTGAGTATCCAGCGTAGGAATCTGGGAGTTGGGGAGGAGTGAGGAGTTGGGGAAAGACAGTCCTAACCGTGGAGGGTTCTGGTAAATGATGGGGTGAGGAGGGGCTCTTTGGCTCCCACCAGTCCCCCTGTCTGGTCTA
+
BBABBFFFBFFFGFGGGGGGGGHDGFGGGGHHGGGGGGHHHHGHGGHHHHHHFFGHHGHHHHHHHGHHHHHFGGGGHHHHHHHHHHHHGHHHGGGGGHHHGHGGGGHHGHHHHHHFHHHHHHHHHGG?DGFFGHGHHF0FGHHHGGACC?DHHBGH0AGHHHGGCA:FBGCHHHHHFHHGGGGGBGGGGGGGGGGGGFGGBFGGGGFFFFFFFFFFFFFFFFFFFFFFFFFFEFFFFFFFFFFFFFFFFFB
@M05620:37:000000000-D9766:1:1101:25347:10157 1:N:0:8
AGTTCCAGCTCTCCATCGCACAGGGTCCCCAGTGCACGGCCCCTCCATCCAGAAAACCTATGACCTCACCCTCTACCTGGCGCACCCCCTCCGCAGCTTGGCTAGGACATATGTGCGTAACCACCGCAGGAATCTGGGTGTTGGGGTGGCGTGCGGCGTTAGGGACCGCCCGTCCTACCCGTGGAGGGTTCTGGTAAATGACGGGGTGCGGAGGGGCCCTATGGCACCCACCAGTCCCCCTGTCTGGTCTA
+
>>>1>BDD1FFFGGG1AAA1A0F0FA0000BA1BB21BAE/AE/EGFHF0FF1AB0BEFFBB2FG1BBGCC?B01DFF1B0/B>EGF/>EE//?/>/B10/F11BF11BG1>FB22?///?F1/??//>C/0?GBHFG0><<C.->.A-.<:AC:C:-A?.;/9/..;-@-;@FBBF/9ABFB?-:--;AFFFE99BFFFF/;--@>--9;--9@==--9-9/;9//9B-AF:-FFEF-;@-FF//;9:B9
@M05620:37:000000000-D9766:1:1101:9946:10167 1:N:0:8
GAGGCTGCTTTGGAAGAAACTCATAGATTACTGCAACAGTTCCCCCTGGACCTGGAAAAGTTTCTTGCCTGGCTTACAGAAGCTGAAACAACTGCAAGTGGCTGATAAAACAATTGCAAGTAAGGCAGGCATGTCCGCTTTAGCACCCTTGTCGATCCAATTGAACAACTTTCAGCATTTTTACCTGTAACTGACAAGCCAGGGACGAAAGATCCGAAAGGCACACGGCTGAACTGCCGTCACACTACTCG
+
AABBBBFBFFFFGGGGGGGGGGHHHHHHHHHHHHHHHHHDHHHHHGGGHHHFHGHGHHHHFHHHHGFHHHHHHHGHHHHHHHHHGHHFHGHHH3G3B3BFF1B1FF44B3BEC34@FHH33B4B3BF/>/G30FGGGE//F33BF2//?G2B2??FH<B2F2@F1FDC/?11?FD1?GHD11>1111>111111<11.<C/=.<<<-;-=AB0;0;.C-...9./;--;--CFG00;:-.;AD///B9FF.
@M05620:37:000000000-D9766:1:1101:20123:10171 1:N:0:8
AGTGCCAGCTCTCAATCGCACAGGGGACCCAGGGCCTGGCCCCTCCATCCAGAAAACCTATGACCTCACCCGCTACCTGGAGCACCAACTCCGCAGCTTGGCTGGGACCTATGTGAGTATCCAGCGTAGGAATCTGGGAGTTGGGGAGGAGTGAGGAGTTGGGGAAAGACAGTCCTAACCGTGGAGGGTTCTGGTAAATGATGGGGTGAGGAGGGGCTCTTTGGCTCCCACCAGTCCCCCTGTCTGGTCTA
+
1>AAAFFFAFCFGGGGGFF1E0B0AAEGGGCHGEGG/FGFHCFCFEHFHGFHHHGHHGHHGFGHGHHHHHHEEEGGGFHABGH>GHFHGHFHGGCGEHHHGHFCEEFGAHHFHGHHFHHHHHGFFCGCGCHDGFFFHGHECHFHGGGGGFEGHHHHHGHHHHGGGGHHHHHGGFHHFHGHGGE@GGGGAAFFGGFFFGFBGGGGGBF@FFFFFB@@?@EFFFFFFFFFFFFFFFFFFFFF@FFFFFFFFE9
@M05620:37:000000000-D9766:1:1101:20105:10179 1:N:0:8
AGTGCCAGCTCTCAATCGCACAGGGGACCCAGGGCCTGGCCCCTCCATCCAGAAAACCTATGACCTCACCCGCTACCTGGAGCACCAACTCCGCAGCTTGGCTGGGACCTATGTGAGTATCCAGCGTAGGAATCTGGGAGTTGGGGAGGAGTGAGGAGTTGGGGAAAGACAGTCCTAACCGTGGAGGGTTCTGGTAAATGATGGGGTGAGGAGGGGCTCTTTGGCTCCCACCAGTCCCCCTGTCTGGTCTA
+
33>AADDCAFFFDFGFGGCEE2FAFEGEAEGFEEEEFFEFAAEEEA255FAGHBEGFGGHHHD5G5B@F1?>@>E/23BFCFHHFHGEEF3GEGE>EH3BECCFA/G0?GGD1BBGDHFHHB?BFCGDGDG>GDFDFHFC<<1F?DFCCFC>CFFHHDG<=/ACGDHHHFFCC0:CFFCC9EABGGG@...CFG9CFG0BFGFGGGFBFFFFD?BBB?FFFFFFBFBEFFFDFFFFFFFFBFFFFFFFFFF
@M05620:37:000000000-D9766:1:1101:16675:10186 1:N:0:8
ACCACACCTTCTACAATGAGCTGCGTGTGGCTCCCGAGGAGCACCCCGTGCTGCTGACCGAGGCCCCCCTGAACCCCAAGGCCAACCGCGAGAAGATGACCCAGCCGAGAGGCCCGCTACCTCTTCTGGTGGCCGCCTCCCTCCTTCCTGGCCTCCCGGAGCTGCGCCCTTTCTCACTGGTTCTCTCTTCTGCCGTTTTCCGTAGGACTCTCTTCTCTGACCTGAGTCTCCTTTGGAACTCTGCAGGTTCT
+
BBABBBABFFFFGGGCFGGGGGHH2BEFHCHHHGGEEEFGGHHHHGGGF?FFHGGHHHHGGGGGGGGGGGGHHHGGGGGHGHHHHGGGGFGGGGHHHHHHHBH/0/<>@-<<?FFCGG-<C0DDHDDBC;C.GF@-@AFEEBFAGFGGGG/;FGGGGD9--9FFF;FFFFEFFFFFFFFF9BFFFFFFFFFFFFDADFFFFF9AA9BFFFBFFFF/BFFBFFFF/FFFFFFFFFFEEFFFFFFFFF?FFFF
@M05620:37:000000000-D9766:1:1101:13647:10199 1:N:0:8
GAGGCTGCTTTGGAAGAACTCATAGATTACTGCAACAGTTCCCCCTGGGCCTGGAAAAGTTTCTTGCCTGGCTTACAGAAGCTGAAACAACTGCCACTGGCTGATGAAACAATGGCAAGTAAGTCAGGCATTTCCGCTTTAGCACTCTTGTGGATCCAATTGAACAATTCTCAGCATTTGTACTTGTAACTGACAAGCCAGGGACAAAAGATCGGAAGAGCACACGTCTGAACTCCAGTCACATTACTCGA
+
BBBBBBFBFFFFGGGGGGGCAG5AB5DGEAGHFFHFCBGHEHHHGGGH2AF2FG2BBGABFHFHHHFHHHHHHHCAGGFHHHHG3HHHHHHFGBGH33FGFGGHHHHHHHHHHGBHHFFDFFHGH4GFHHHHBGHGG/EGGH1BG1GD1F?GGHHFHHHH1FGHHHHHHDGHGHHHHHHHHHHHGGFGFFHHFFHGHHGHFHGCEEHHHFEGHHDG..;GBGGFHCGHGGGGGFGFCFFFCFFGCB09FGC
@M05620:37:000000000-D9766:1:1101:14585:10213 1:N:0:8
GAGGCTGCTTTGGAAGAAACTCATAGATTACTGCAACAGTTCCCCCTGGACCTGGAAAAGTTTCTTGCCTGGCTTACAGAAGCTGAAACAACTGCCAATGGCTGATGAAACAATGGCAAGTAAGTCAGGCATTTCCGCTTTAGCACTCTTGTGGATCCAATTGAACAATTCTCAGCATTTGTACTTGTAACTGACAAGCCAGGGACAAAAGATCGGAAGAGCACACGTCTGAACTCCAGTCACATTACTCG
+
A?AA>AFAFDBDGBBFFGCGGGHHHGHHHGFFGGBGFHHHHDDFGGEFCFBGHHEFB32FBFGDGHGBBFGGGHHBBBFGHHFGHBBFFGBGHHHGCGFGFBG1BGGFFGGGHFBBFHF?DBDBDDF?BBGHBFBEFFGGG3DDFFGFFHGHHGFBFF2FG22@FFFC22D>G=F??=DGGF1@=?F=?1>><1>F=GF.F<GA<E.</<<<<DCE;E;;C:;GHH?:CFGFCF0;;;;:0:;;;;CF0;A
@M05620:37:000000000-D9766:1:1101:9252:10218 1:N:0:8
GAGGCTGCTTTGGAAGAAACTCATAGATTACTGCAACAGTTCCCCCTGGACCTGGAAAAGTTTCTTGCCTGGCTTACAGAAGCTGAAACAACTGCCAATGGCTGATTAAACAATGGCAAGTAAGTCAGGCATTTCCCCTTTAGGACTCTTGTGGATTCAATTGAACAATCCTCAGCCTTTCTACTTGGAACTGACACGCCTGTGACAACAGATCGGAAGAGCACACCTCTGAACTTCAGTCACATTACTCC
+
CBCCDDFCFFFFGGGGGGGGGGHHHHHHHHHHHHHHHHHGHHHHHGGGHHHHHHHHHHHHFGHHHHHHHHHHHHHHHHHHHHHHHHHHHHHHEHHHBGB@F2211B4BBGHFE3BB?FGA3B444D43BFG3344D3B2033D3?B??2F232/222BFG322D2=2F>22@FDG200??1111=111?11>>1>F1.>.0>1<0=0=.<//=0..<....C0;GC./.;C00;0000::C;0000;C0C0
@M05620:37:000000000-D9766:1:1101:17943:10222 1:N:0:8
AGTGCCAGCTCTCAATCGCACAGGGGACCCAGGGCCTGGCCCCTCCATCCAGAAAACCTATGACCTCACCCGCTACCTGGAGCACCAACTCCGCAGCTTGGCTGGGACCTATGTGAGTATCCAGCGTAGGAATCTGGGAGTTGGGGAGGAGTGAGGAGTTGGGGAAAGACAGTCCTAACCGTGGAGGGTTCTGGTAAATGATGGGGTGAGGAGGGGCTCTTTGGCTCCCACCAGTCCCCCTGTCTGGTCTA
+
BBAABFFFBFFFGGGFGGCFGEGAFGGGGGHHGGGGCFHHCHGCGGFFHFFGHFHCGGFBBGHHHEHHHHHEE/>EH3BGGFGGHHHHGHFGEGGGGHBGEHHGGGGHGHHGHHHHHHHHHHHHHFDDCGHHHHGHHHHGAGHGGGGGGGGHHGHHHGHFHHGGGGHHHHGHGHHHHHGGGG9BEGGGEFGGFGGGGGGGGGGFGGFFFFFFFFFFFFFFFFFFFFFFFFFFFFFFFFFFFFFFFFFFFFB
@M05620:37:000000000-D9766:1:1101:9464:10224 1:N:0:8
ACCACACCTTCTACAATGAGCTGCGTGTGGCTCCCGAGGAGCACCCCGTGCTGCTGACCGAGGCCCCCCTGAACCCCAAGGCCAACCGCGAGAAGATGACCCAGGTGAGTGGCCCGCTACCTCTTCTGGTGGCCGCCTCCCTCCTTCCTGGCCTCCCGGAGCTGCGCCCTTTCTCACTGGTTCTCTCTTCTGCCGTTTTCCGTAGGACTCTCTTCTCTGACCTGAGTCTCCTTTGGAACTCTGCAGGTTCT
+
BBBBBBBBFFFFGGBGGGFGGFHHGFDFGGGHHGGGGGGCGHHHHGGGEGFFFHHHHHHGGGCGGGGGGGGHHHGGGEEHEGHHHGGEGGGGGGHEHFHHHFEGFHHHGFHGGFHCC@@CHHH0GHGD0DGFHADGGFAGEHHDHGFGGGGGGGGGGD--9-.FG@BFBB/:FFFFFFBFBFFFFFFFFFFF/BBDF/AFBAF?ADFFFFFFFFFFFFFEFFFF/BBFFFFEFFFFFFFFFFFFEBF9FFB
@M05620:37:000000000-D9766:1:1101:10085:10240 1:N:0:8
AGTGCCAGCTCTCAATCGCACAGGGGACCCAGGGCCTGGCCCCTCCATCCAGAAAACCTATGACCTCACCCGCTACCTGGAGCACCAACTCCGCAGCTTGGCTGGGACCTATGTGAGTATCCAGCGTAGGAATCTGGGAGTTGGGGAGGAGTGAGGAGTTGGGGAAAGACAGTCCTAACCGTGGAGGGTTCTGGTAAATGATGGGGTGAGGAGGGGCTCTTTGGCTCCCACCAGTCCCCCTGTCTGGTCTA
+
AAABBFFFBFFFFFGGGCGGGGGHGGGGEGHHGGFEFAGFFHGHGGFH5GHFF33FGECGHHFHFHEHHHHGGGCEHHHHHHGHF?GHGHHHGDGFFCGHGHHFGGHHGHHHHHHHHGFHFHHHFC?ECDHHHHHHG0FFABGHGGGGGGDCHHHHHGHHHHGGGGGHGHHHGEHHHHHHGEEGGGGF;.FGBF;FGGGGGFFGGGFFFFFFFFFFFCFFFFFFFBFFFFFFFFFFFFFFFFFFFFFBBFF
@M05620:37:000000000-D9766:1:1101:10705:10243 1:N:0:8
GAGGCTGCTTTGGAAGAAACTCATAGATTACTGCAACAGTTCCCCCTGGACCTGGAAAAGTTTCTTGCCTGGCTTACAGAAGCTGAAACAACTGCCAATGGCTACTGAACCCCAGGCAAAAGAGAACGCCCTTACAGCTTTCGAACGCTTGTGGATCCCATTGCACACTACTCCGCATTTGTCATTGACCCTGCCAAGCCAAGGCCACAAGATCGAACGAAACAACGTCTACAATCCATACCCATAACTCG
+
CABCCCFCFFFFGGGGGGGGGGFHHGFHHHHHHHHHFHHGHHHHHGGGHGHHHHHHHHHHHHHHHHHHHHHHHHHHHHHHHHHHHHHHHHHHHHHHHHHHFHH3F3B4B3??111??/0023/2233</</<F2BF2?2DF3??CG/C/??02/?11<?1?1?1?1F?00>>11..->.0==0=DGH00<CFH.<<CG.:C/..;:.:;.CFFF..:;-..:;9C:-;;/.00:;0/000;/:BF/BFF0.
@M05620:37:000000000-D9766:1:1101:10710:10261 1:N:0:8
GAGGCTGCTTTGGAAGAAACTCATAGATTACTGCAACAGTTCCCCCTGGACCTGGAAAAGTTTCTTGCCTGGCTTACAGAAGCTGAAACAACTGCCAATGCTTCCCGAAACCAAAGCATCCAAGAAGGCTCCAACCGAGTTAAAAAGCTTATGAAACAATGTCAACCAATCTAGGCATTTCTCCTTCACCACTCCTTTCCAGCCACTACAACAAGGCTGAGCACCTGTACGGCCACCTGACACGTCACTCG
+
CCBCCCFCFFFFGGGGGGGGGGHHHHHHHHHGHHHHFHHGHHHHHGGGHHHHHHHFHHFHBGHHHHHHHHHHHHHHHHHHHHHHHHHHHHHHHHHHHHHH344@B2E1>>/1???BG33333BB0330?3B/3B3?///?/B?332/@F22222@2@2F11?1?1?0?/101?1<><FGGB<1>>F11110.//<000000=<.=////;0;../.:/...CF:./:900..---:;.;/C00.9.;;B/.
@M05620:37:000000000-D9766:1:1101:9378:10263 1:N:0:8
AGTGCCAGCTCTCCATCGCACAGGGGACCCAGTGCCTGGCCCCTCCATCCAGAAAACCTATGACCTCACCCGCTACCTGGCGCACCCCCTCCGCAGCCTGGCTGGGACCTCTGTGAGTATCCAGCGCCCGAATCTGGGAGTTGGGGAGGCGTGCGGAGTTGGGGCAAGACAGTCCTAAACGTGGAGGGCTCTGGTAAATGATGGGGTGAAGAGGGGCTCTTTGGCTCCCACAAGTCCCCCTGTCTGGCCTA
+
>>>1>BF1>FFFGGGBAA11E0FCG00AAAAB11B11BFHCGGEEGFBGB1F1BGBBFG1ABDGHDBFHGF>>>>>GG1B0>?EGGG/>EEGF/<@>/BGH0GF//BFEH1BFG22@FGHG221FC///><>FGHHGH0>CG1C-<.--.=.;.;9-;.;C9AG.-.9/;/990;00;/BB-AE;9A@-AA/;BF:FBFFB99BF?B@F/;99AB--;AFFFFEF/BE-9----;BFF?A@FFFFB//;:/
@M05620:37:000000000-D9766:1:1101:16127:10264 1:N:0:8
AGTGCCAGCTCTCAATCGCACAGGGGACCCAGGGCCTGGCCCCTCCATCCAGAAAACCTATGACCTCACCCGCTACCTGGAGCACCAACTCCGCAGCTTGGCTGGGACCTATGTGAGTATCCAGCGTAGGAATCTGGGAGTTGGGGAGGAGTGAGGAGTTGGGGAAAGACAGTCCTAACCGTGGAGGGTTCTGGTAAATGATGGGGTGAGGAGGGGCTCTTTGGCTCCCACCAGTCCCCCTGTCTGGTCTA
+
AA>AA@FFAFFFBGGFFFGFG?HAGGCEAEEGEAEE/FHA0GECFGHFBAFGBE1CGEGGFHBHHFHGHHHEE@EGHHFHFGGHGHHEGBGGGECEE0BFEHHGCEHFGGHFFGHHHFHFGHFHHCCACGHHFHHFHFHFGBFHGCGGGCCFGHFFFC<GFHGGEGHFB:/:GHHGHHEA?;C@BGGG9CFFFGFGFFGGGGGGGGA@FFEBBB?9-@FFBFFFFFFEFFFFEFBFFFFF@FFFFFFFFFF
@M05620:37:000000000-D9766:1:1101:22137:10276 1:N:0:8
ACCACACCTTCTACAATGAGCTGCGTGTGGCTCCCGAGGAGCACCCCGTGCTGCTGACCGAGGCCCCCCTGAACCCCAAGGCCAACCGCGAGAAGATGACCCAGGTGAGTGGCCCGCTACCTCTTCTGGTGGCCGCCTCCCTCCTTCCTGGCCTCCCGGAGCTGCGCCCTTTCTCACTGGTTCTCTCTTCTGCCGTTTTCCGTAGGCCTCTCTTCTCTGACCTGCGTCTCCTTTGGAACTCTGCAGGTTCT
+
BBBBBBBBFFFFFFGFBFFGFGGHEEFEG2GGHGG2EEEAGHHHHGGGGEGGHGHHHHGGGGGGEGGGGGGHGHHGGGGHGHHFHGGGGCBDGGHHGGHHGFGHEGG1011/?GH-D-<CFHGHHGGHBDC..<-CC.:C.GH./0;BC0/;C0.;EE----:/C--A;@F/F999FF/.///9B/9BBFF/BF-.9BEF/9;:../9/A/BFFEFFFF/FBFF.9.-.;/9B//BF9FFFFFE//;A;9F
@M05620:37:000000000-D9766:1:1101:20691:10300 1:N:0:8
AGTGCCAGCTCTCAATCGCACAGGGGACCCAGGGCCTGGCCCCTCCATCCAGAAAACCTATGACCTCACCCGCTACCTGGAGCACCAACTCCGCAGCTTGGCTGGGACCTATGTGAGTATCCAGCGTAGGAATCTGGGAGTTGGGGAGGAGTGAGGAGTTGGGGAAAGACAGTCCTAACCGTGGAGGGTTCTGGTAAATGATGGGGTGAGGAGGGGCTCTTTGGCTCCCACCAGTCCCCCTGTCTGGTCTA
+
ABAAAFFFBFFFGFGGGGGEGGHGGGFFEFHHFEGDDGHHFHGGGGHHHHHHHHHFHGHGHHHHHGHHHHHFE>FFHHGH2FHHHHFAEHHFEEE@EGFHGHFGGGHGGHHHHHHHHHHHHHHHHGFDGGHHHHHHHGHGGHHHGGGGGGGGHHHHGGHHHHGGGGHHHHHHHHHHHHGHGGFGGGGGGGGGGGFGGGGGGGGGGGFFFFFFFFFFFFFFFFFFFFFFFFFFFFFFFFFFFFFFFFFFFFB
@M05620:37:000000000-D9766:1:1101:17046:10320 1:N:0:8
ACCACACCTTCTACAATGAGCTGCGTGTGGCTCCCGAGGAGCACCCCGTGCTGCTGACCGAGGCCCCCCTGAACCCCAAGGCCAACCGCGAGAAGATGACCCAGGTGAGTGGCCCGCTACCTCTTCTGGTGGCCGCCTCCCTCCTTCCTGGCCTCCCGGAGCTGCGCCCTTTCTCACTGGTTCTCTCTTCTGCCGTTTTCCGTAGGACTCTCTTCTCTGACCTGAGTCTCCTTTGGAACTCTGCAGGTTCT
+
BBBBBBBBFFFFGGGGGGGGGGHHGGGEHGHHHGGGGGGGGHHHHGGGGGGGHHHHHHHGGGGGGGGGGGGGGHHGGGGHGHHHHGGGGGGGGGHHHHHHHHHHGHHHHHHGGHHGGGGGHHHHHHHHHHHGHHGCGGEHGHHGHGGGGGGGGGGGGGGGGGGGGGFFFFFFFFFFFFFFFFFFFFFFFFFFFFFFFFFFFFFFFFFFFFFFFFFFFFFFFFFFFFFFFFFFFFFFFFFFFFFFFFFFFFF
@M05620:37:000000000-D9766:1:1101:17223:10321 1:N:0:8
ACCACACCTTCTACAATGAGCTGCGTGTGGCTCCCGAGGAGCACCCCGTGCTGCTGACCGAGGCCCCCCTGAACCCCAAGGCCAACCGCGAGAAGATGACCCAGGTGAGTGGCCCGCTACCTCTTCTGGTGGCCGCCTCCCTCCTTCCTGGCCTCCCGGAGCTGCGCCCTTTCTCACTGGTTCTCTCTTCTGCCGTTTTCCGTAGGACTCTCTTCTCTGACCTGAGTCTCCTTTGGAACTCTGCAGGTTCT
+
CDDDDDDDFFFFGGGGGGGGGGHHGGGEHGHHHGGGGGGGGHHHHGGGFGGGHHHHHHHGGGGGGGGGGGGHHHHGGGGHGHHHHGGGGGGGGGHHHHHHHHHHGHHHHHHGGHHGGGGGHHHHHHHHHHHGHHGGGGGHGHHGHGGGGGGGGGGGGGGGGGGGGGFFFFFFFFFFHHHFFFFFFFFFHFFFFFFDFFFHFFFFFFFFFFFFFHHFFFFFFFFFFFFFFFFFFHHFFFFFFFFFFFFFFFF
@M05620:37:000000000-D9766:1:1101:13974:10322 1:N:0:8
GAGGCTGCTTTGGAAGAAACTGACAAGCCAGGGACACAAGATCGGAAGAGCACACGTCTGAACTCCAGTCACATTACTCGATCTCGTATGCCGTCTTCTGCTTGCCAAAAAAAACACCGAGAACGCAGAACTATCACATTGATGACCGCTCATCCATCCCCTCTCTGTTACCAGGCTTATCAACTAGTAAAGCACGCGACTCCCCACACGACCATCGATGAAACTATATTGTCAACTTGATACCTCCAACT
+
AA?AAA?AFFFFFGG111BFGG1B1B0FF0AGGFGA000B0EGH?CFGFFFGHFH/0FGG1DFGHHFEEFGGBGFF@2D??GCG2>FGF0GG?GGHFHHHFGH@/1BF0/?>///?0/>/>//1////<001?@11?11111<1111----<10000<..././/000;;0:0:.;.//0000/0/0000000//------./..;-9--9-9-//-/-////9///////;/:///9///////:--///
@M05620:37:000000000-D9766:1:1101:8855:10327 1:N:0:8
ACCACACCTTCTACAATGAGCTGCGTGTGGCTCCCGAGGAGCACCCCGTGCTGCTGACCGAGGCCCCCCTGAACCCCAAGGCCAACCGCGAGAAGATGACCCAGGTGAGTGGCCCGCTACCTCTTCTGGTGGCCGCCTCCCTCCTTCCTGGCCTCCCGGAGCTGCGCCCTTTCTCACTGGTTCTCTCTTCTGCCGTTTTCCGTAGGACTCTCTTCTCTGACCTGAGTCTCCTTTGGAACTCTGCAGGTTCT
+
BBBBBBBBFFFFGGGGGGGFGFHHGGGEHGHHFGGFGGGGGHHHHGGGEGGGHHHHHHHGGGGGGGGGGGGHHHHGGGGHGHHHHGGGGGGGGGHHHHHHHHGHGHHHHHHGGHHGGGGGHHHHHHHHHHHGHHGGGGGHGHHGHGGGGGGGGGGGGGGGCGGGGGFFFFFFFFFFFFFFFFFFFFFFFFFFFFFDDFFFFFFFFFFFFFFFFFFFFFFFFFFF/BFFFFFFFFFBFFFFFFFFFFFFFFF
@M05620:37:000000000-D9766:1:1101:18342:10334 1:N:0:8
GAGGCTGCTTTGGAAGAAACTCATAGATTACTGCAACAGTTCCCCCTGGACCTGGAAAAGTTTCTTGCCTGGCTTACAGAAGCTGAAACAACTGCCAATGGCTGATGAAACAATGGCAAGTAAGTCAGGCATTTCCGCTTTAGCACTCTTGTGGATCCAATTGAACAATTCTCAGCATTTGTACTTGTAACTGACAAGCCAGGGACAAAAGATCGGAAGAGCACACGTCTGAACTCCAGTCACATTACTCG
+
BBBCCCFCFFFFFFGGGFGGGGGHHHHHHBHHHGHFHGGFGHHHHGGGHHHHHHHHHHHHHHHHHHHHHHHHHHHHHHHHHHHHHHHHHHHHHHHHHGHHHHHFHHHHHHHHHHGBGFHGHHHHFHHHHHHHHHHHGGGGGHGHHHHHHHHHHGHHHHHHHHHHHHHHHHHHHHHHHHHHHHGHHHHGHHHHHHHHHHHGHHHGGEEGGHHGHHHGFGDHHGHHHHG;;FEGGGGGGGGGFGGGGGBFFGE
@M05620:37:000000000-D9766:1:1101:20821:10350 1:N:0:8
AGTGCCAGCTCTCAATCGCACAGGGGACCCAGGGCCTGGCCCCTCCATCCAGAAAACCTATGACCTCACCCGCTACCTGGAGCACCAACTCCGCAGCTTGGCTGGGACCTATGTGAGTATCCAGCGTAGGAATCTGGGAGTTGGGGAGGAGTGAGGAGTTGGGGAAAGACAGTCCTAACCGTGGAGGGTTCTGGTAAATGATGGGGTGAGGAGGGGCTCTTTGGCTCCCACCAGTCCCCCTGTCTGGTCTA
+
AB>AAFFFBFFFGAGFGGGCGGHGGEEEFGHHBAEEAFHHGHGHGGHFHHHHHHHGHGHGHGFHHGHHHHHGG>EEHHHH2BGHHHF1EHHHEEC/>FBGGHHGGGHHGHHGHHFHHHHHHHHHHGDDCGHHHHHHHHAFGHHHFGCDFEEGHFHH0ACGGHGGEGEHHHHHHHHHHHHHGGGGGGGG.CFGGGGGGGGGGGGGGAADFFFFFFAFFFFFFFFFFFFAEFFFFFFFFFFFFFFFFFFFFFF
@M05620:37:000000000-D9766:1:1101:14326:10375 1:N:0:8
GAGGCTGCTTTGGAAGAAACTCATAGATTACTGCAACAGTTCCCCCTGGACCTGGACAAGTTTCTTGCCTGGCTTACAGAAGCTGAAACACCTGCCAATGGCTGCAGCCACAATGGAAAGTCAGTACAACATTTCAGAGTTGGAAATCTTGTGGGTCAAATAGGACAAGTCTGCCCATTAGTCCTTGTATATGACAAGTCAGGGGCAAAAGATAGGATGAGCACCAGCCTGAACTCCCGCCCCATTCCTCG
+
A1AAA1CA@FDF1FGGGG1FFGHHHHHA3FHHHGHHBFHABGHEGGGC/FGHFGAG0B0BGHFHFHAFG11FGHGHHDFFHHHHFFHHHF0EG0GAFFHH10FC/011>00BFEF11>1B122B221211?0G222221>2>1B<F112BBG1///00<12111@@GF0112111/1011?@1111<111>FHEFF<<11<1FG-<<.C//.00=/00:/00C.:.;.:/.:0/;FB..--9-.900;0;;
@M05620:37:000000000-D9766:1:1101:9661:10382 1:N:0:8
ACCACACCTTCTACAATGAGCTGCGTGTGGCTCCCGAGGAGCACCCCGTGCTGCTGACCGAGGCCCCCCTGAACCCCAAGGCCAACCGCGAGAAGATGACCCAGGTGAGTGGCCCGCTACCTCTTCTGGTGGCCGCCTCCCTCCTTCCTGGCCTCCCGGAGCTGCGCCCTTTCTCACTGGTTCTCTCTTCTGCCGTTTTCCGTAGGACTCTCTTCTCTGACCTGAGTCTCCTTTGGAACTCTGCAGGTTCT
+
CCBCCCBBFFFFGGGGGGGGGGHGGGFGHGHHFFGGDGGGGHHHHGGGEFGGHHHGHHHGEEGGGGGGGGGHHHHGGGGHGHHHHGGGGGGGGGHHGHHHHH/FFHHGHHHGGHGCGGGGHHHHHHHGHHHCHGGCGDEEGHHGHGGGGGGGGGGGGGGGGGGGGGFFFFBFFFFFFFFFFFFFFFFFFFFFFFFDDFFFFFFFFFFFFFFFFFFFFFFFFFFFFFFFFFFFFFFEFFFFFFFFFFFFFFF
@M05620:37:000000000-D9766:1:1101:9995:10399 1:N:0:8
GAGGCTGCTTTGGAAGAAACTCATAGATTACTGCAACAGTTCCCCCTGGACCTGGACAAGTTTCTTGCCTGGCTTACAGAAGCTGAAACAACTGCCAATGGCTGATGAAACAATGGCAAGTAAGTCAGGCATTTCCGCTTTAGCACTCTTGTGGATCCAATTGAACAATTCTCAGCATTTGTACTTGTAACTGACAAGCCAGGGACAAAAGATCGGAAGAGCACACGTCTGAACTCCCGTCACATTACTCG
+
A?AAA?CAFFDFCGGGGCGGAGDGEHGHHHHHHHHHFFHAFGHBGGEGEHGFFGEF0F0FD2FHDGBBGGBGHHGHHEGEFGHF@GGHHFHHHG@0EEFHHHHGFF@FGGHHEGGFFFHG1BGH2BFBFFGHGHGFEGGGG1F1FFGCFDFGHCF1GFFF1FFDHHGF1>@F1@F1?1??GG1<?<F<?1>GF1FGGCA>><FE<E<./<=E0DGGFG;.C/:CGF@;GG.FGFGGG.99;990;0;C;B.
@M05620:37:000000000-D9766:1:1101:15620:10427 1:N:0:8
ACCACACCTTCTACAATGAGCTGCGTGTGGCTCCCGAGGAGCACCCCGTGCTGCTGACCGAGGCCCCCCTGAACCCCAAGGCCAACCGCGAGAAGATGACCCAGGTGAGTGGCCCGCTACCTCTTCTGGTGGCCGCCTCCCTCCTTCCTGGCCTCCCGGAGCTGCGCCCTTTCTCACTGGTTCTCTCTTCTGCCGTTTTCCGTAGGACTCTCTTCTCTGACCTGAGTCTCCTTTGGAACTCTGCAGGTTCT
+
CCDDDCCDFFFFGGGGGGGGGGHHGGGGHGHHHGGGGGGGGHHHHGGGGGGGHHHHHHHGGGGGGGGGGGGHHHHGGGGHGHHHHGGGGGGGGGHHHHGHHHEGFHHHHHHGGHHGGGGGHHHHHHHHHHHGGGGGGFGHGHHGHGGGGGGGGGGGGGGGGGGGGGFFFFFFFFFHFHFFFFFFFFFFFFFFFFFFFFFHFFFFDFFFFFFFFHFHFFFFFFFFFFFFFFFFFHHFFFFFFFFFFFFFFFF
@M05620:37:000000000-D9766:1:1101:24017:10428 1:N:0:8
GAGGCTGCTTTGGAAGAAACTCATAGATTACTGCAACAGTTCCCCCTGGACCTGGAAAAGTTTCTTGCCTGGCTTACAGAAGCTGAAACAACTGCCAATGGCTTATAGAACAATGCCAAGTAAGCCAGGCATCTCCGCTTTACCACTCTTGTGGATCCAATTGAACAATTCTCAGCATTTGTACTTGTAACTCACCTGCCAGGGACAACAGATCGCAATAGCACACTTCTTAACTCCAGTCACATTACTCG
+
AAA>AAFBFFFFGBBBAGGFGFHHHH5GHAFHHHFFHHBGHHGHHGEGHFHHHGHABFHHFGHHHFFGHHHHHGFGHHHH3CGGHHF3GGHHGGGHCFBFBEF1F@444B3FEG@3@@3?3B?433?B/??33FGF/EE//B3B3FFB3B2B2/B22@@2@FF@2FD22@?FB?1FF1??111@???F>11=1<1010<F1<.<.<..<.<<DC..::.;;0::/:/;G0:;0C090//=90;;099;009
@M05620:37:000000000-D9766:1:1101:23318:10432 1:N:0:8
AGTGCCAGCTCTCAATCGCACAGGGGACCCAGGGCCTGGCCCCTCCATCCAGAAAACCTATGACCTCACCCGCTACCTGGAGCACCAACTCCGCAGCTTGGCTGGGACCTATGTGAGTATCCAGCGTAGGAATCTGGGAGTTGGGGAGGAGTGAGGAGTTGGGGAAAGACAGTCCTAACCGTGGAGGGTTCTGGTAAATGATGGGGTGAGGAGGGGCTCTTTGGCTCCCACCAGTCCCCCTGTCTGGTCTA
+
ABBACFFFCFFFGGGGGGGGGGHHGGGGGGHHGGGGGGHHHHGHGGHHHHHHGHHHHGHHHHHHHHHHHHHGGGGGHHHHHHHHHHHHGHHHGGGGGHHHGHHGGGHHGHHHHHHHHHHHHHHHHGGGGGHHHHHHHHHGGHHHGGGGGGGHHHHHHGHHHHGGGGHHGHHHHHHHHHHHGFGGGGGG;CFGGGGGGGGGGGGGGGFFFFFFFFFFFFFFFFFFFFFFFFFFFFFFFFFFFFFFFFFFFFF
@M05620:37:000000000-D9766:1:1101:25692:10435 1:N:0:8
GAGGCTGATTTGGAAGAACCTCATAGATTACTGAAACAGTTCCCCCTTGACCTGGAAAATTTTCTTGCCTGGCTTACAGAAGCTGAAACACCTGCCAATGGCTGATGCAACAATGGCAAGTAAGTCAGGCATTTCCGCTTTAGCACTCTTGTGGATCCAATTGAACAATTCTCAGCATTTGTACTTGTAACTGACAAGCCAGGGAAAAAAGATCGGAAGAGCAACCGGCGTAACTCCAGTCACATTACTCG
+
>>A1>AF1BDFFFF1FCFGGGGHHHHADDAGHG3BADGHHHHFHHGGABFFGHGFABFCABGGHHFGGHHDAEEGHHHGGAFGGGFG1BGF?GFH0@B@GGHG/FHBDGHHFGGBGG0B?FGBGGB2>BG/BGFGGGEGFGGFHFHHHGHGHHCHFH@1<@<@FDGHBFGGHHH1CGHHHHHFHHHHDD1DGF1<>1>GGGHH...<CG-EGFGE..C.;GHF/;C?--;9-9;CFGF/CCBFFFFFFFFF
@M05620:37:000000000-D9766:1:1101:23610:10441 1:N:0:8
ACCACACCTTCTACAATGCGCTGCGTGTGGCTCCCGAGGAGCACCCCTTGCTGCTGACCGAGGCCCCCCTGAACCCCAAGGCCAACCGCGCGAAGATGACCCAGGTGAGTGGCCCGCTACCTCTTCTGGTGGCCGCCTCCCTCCTTCCTGGCCTCCCGGAGCTGCGCCCTTTCTCACTGGTTCTCTCTTCTGCCGTTTTCCGTAGGACTCTCTTCTCTGACCTGCGTCTCCTTTGGAACTCTGCAGGTTCT
+
BBBBBBB>CFFFGGGGGG4AEEGGGEFBAEHFGBBEDFFGGHDHHGG1BFGHHHHHHHH>ECFGGGGGGGEHFHHGGGGHGHHHHGGGGG/B@GGDHFHHHHAGFHH1FFHGGH<ADFGGHHHHHHHHCGHGHHGFGGGGGGGGGGGGGGGGGGGGGGG@B@AFFFFFFFFFFFFFFFFFFFFFFFFFFFFFFFFFFFFFFFFEDBBFFFFFFFBFFFFFFFFF.@DFFFFFFFFFFFFFFFFFFFFFFFF
@M05620:37:000000000-D9766:1:1101:13366:10477 1:N:0:8
GAGGCTGCTTTGGAAGAAACTCATAGATTACTGCAACAGTTCCCCCTGGACCTGGAAAAGTTTCTTGCCTGGCTTACAGAAGCTGAAACAACTGCCAATGGCTGATGAAACAATGGCAAGTAAGTCAGGCATTTCCGCTTTAGCACTCTTGTGGATCCAATTGAACAATTCTCAGCATTTGTACTTGTAACTGACAAGCCAGGGACAAAAGATCGGAAGAGCACACGTCTGAACTCCAGTCACATTACTCG
+
BBBBBBFBFFFFGGGGGGGGGGHHGHHHHHHHHHHHHHHEGHHHHGGGHHHGHGHHHHHHGHHHHHGHHHHHHHFHHHHGHHHHGHHFHGHHGHHHFGGGHHHGHHHGHHHHHGGHGFHFGHGHBGHGFHHHHHHHGGGGGHGDGHHHHHHHGDHGGGHHHHHHGHHHHHHHHGFGFHHHHH1GHGHHHEGHGBGGGHHGGHGGGGGF<CGEHHGFDGFHFFHHHHGHHGGGGGGGGBC;F;BFGBFGGGF
@M05620:37:000000000-D9766:1:1101:21830:10482 1:N:0:8
ACCACACCTTCTACAATGAGCTGCGTGTGGCTCCCGAGGAGCACCCCGTGCTGCTGACCGAGGCCCCCCTGAACCCCAAGGCCAACCGCGAGAAGATGACCCAGGTGAGTGGCCCGCTACCTCTTCTGGTGGCCGCCTCCCTCCTTCCTGGCCTCCCGGAGCTGCGCCCTTTCTCACTGGTTCTCTCTTCTGCCGTTTTCCGTAGGACTCTCTTCTCTGACCTGAGTCTCCTTTGGAACTCTGCAGGTTCT
+
CCCDEECDFFFFGGGGGGGGGGHHGGGGHGHHHGGGGGGGGHHHHGGGGGGGHHHHHHHGGGGGGGGGGGGHHHHGGGGHGHHHHGGGGGGGGGHHHHHHHHHHGHHHHHHGGHHGGGGGHHHHHHHHHHGGHHGGGGGHGHHGHGGGGGGGGGGGGGGGGGGGGGFFFFFFFFFFFFFFFFFFHHFFFHFFFFFFFFFFFFFFFFFFFFFFFFFHFHFFFFFFFFHFFHFFFHHFFFFFFFFFHFFFFFF
@M05620:37:000000000-D9766:1:1101:15879:10485 1:N:0:8
AGTGCCAGCTCTCAATCGCACAGGGGACCCAGGGCCTGGCCCCTCCATCCAGAAAACCTATGACCTCACCCGCTACCTGGAGCACCAACTCCGCAGCTTGGCTGGGACCTATGTGAGTATCCAGCGTAGGAATCTGGGAGTTGGGGAGGAGTGAGGAGTTGGGGAAAGACAGTCCTAACCGTGGAGGGTTCTGGTAAATGATGGGGTGAGGAGGGGCTCTTTGGCTCCCACCAGTCCCCCTGTCTGGTCTA
+
AAAAAFFFAFFFGGGGGFGCE0GCGEGGGGEHGGGGGGHHHHGHGGHGHHHHGGHHHGHHHHHHHHHHHHHGGGGGHEGHHHHCGHHHGHHHGGEGGHHHGHHGGGHHGHHHHHHHHHHHHHHHHGFGGGHHHHHHHHHGGGHHGGGGGGGHHHHHHGHHHHGGGGHHGHHHHGHHHHHHGGGGGGGGCFGGGGFGGGGGGGGGGGF@FFFFFF@@@@FFFFFFFFFFFFFFFFFFFFFF@FFFFFFFFFF
@M05620:37:000000000-D9766:1:1101:23393:10494 1:N:0:8
GAGGCTGCTTTGGAAGAAACTCATAGATTACTGCCACAGTTCCCCCTGGCCCTGGAACCGTTTCTTGCCTGGCTTACAGAAGCTGAAACAACTGCCAATGGCTGATGAAACAATGGCAAGTAAGTCAGGCATTTCCGCTTTAGCACTCTTGTGGATCCAATTGCACAATTCTCAGCATTTGTACTTGTCACTGACAAGCCAGGGACAAAAGATCGGAAGAGCACACGTCTGAACTCCAGTCACATTACTCG
+
A3>AA>FAFFFFFGGGFBGGGGBGCFDGHBFGHHE4B2BBDDGDGGAFA2B2B22GF3AEAEGGDF5BFHHGHG13BEG5BFHGG3EGG3BGE3GGC3BGHHFG1FGHFGHC?GGHHHHGHBHHGHBGHHHHHHHHGGGGGDHH1FHHHHHHHG1FHHHHHHH1FHH0FGHHHHGHHHHHHHFHHHHH1FHHHHHHHHHGHHHGEEEGHGHGHHHG..:GHH:GGHG;CFGFFGGGGGGGGGGGGGFGGGG
@M05620:37:000000000-D9766:1:1101:27102:10503 1:N:0:8
AGTGCCAGCTCTCCATAGCACAGGGGACCAAGGGCATGGCCCCTCCATCAAGAAAACATATGACCCCACCCCCAACCTGGGGCACCCACTCGGCAGCTTGGCGGGGACTTATGTGAGTATCCAGCGTGGGAATCTGGGAGTTGGGGAGGGGTGAGGGGTTGGGGAAAGCCAGTCCTAACCGTGGAGGGTTCTGGTAAATGATGGGGGGAGGAGGGGCTCTTTGGCTCCCACCAGTCCCCCGGTCTGGTCTA
+
>111>BBFAFFDB1B1A1B1FBAF00BAEBFG0B0BFBBBBGA/EEH1A111BF0BB/1B2BDGF0AEEG//>//BE0B>?/>/EF?>?0B>///>/01B/0/>@/<>01111=>1<<11>GFD0-..<<G/<D<0<:...;:/=;.;--99-.;9.-;-;-;----:/;-:/;99FBF--;E>-;B?F;A/;9;FF///B9FFFB--9@>BBB@@-9;BF/FF/BFFE-AFE?FFFFF?--9;-B/;/9/
@M05620:37:000000000-D9766:1:1101:26425:10505 1:N:0:8
ACCACACCTTCTACAATGAGCTGCGTGTGGCTCCCGAGGAGCACCCCGTGCTGCTGACCGAGGCCCCCCTGAACCCCAAGGCCAACCGCGAGAAGATGACCCAGGTGAGTGGCCCGCTACCTCTTCTGGTGGCCGCCTCCCTCCTTCCTGGCCTCCCGGAGCTGCGCCCTTTCTCACTGGTTCTCTCTTCTGCCGTTTTCCGTAGGACTCTCTTCTCTGACCTGAGTCTCCTTTGGAACTCTGCAGGTTCT
+
AABBBAABFFFFGGGGGGGDGFHHGEEEEEHHFFGGGGFGFEHHHGGGGGGGHHGHHHHGGGGGGGGGGGGHGFHGGGGHFHHHHGFEB@CCCGGFDFGHHHGHGHHFFDGGGHHGGGGGHHHHHHHHHHHGHHGFGGGHGHHGHGGGGFGGGEGGGGGB?GGGGGFFFFFFFFFFFFFFFFFFFFFFFFFFFFFFFFFFFFFFDFFFFFFFFFFFFFFBFFFFFFFFFFFFFFFFFFFFFFFFFFFFFFF
@M05620:37:000000000-D9766:1:1101:20405:10509 1:N:0:8
ACCACACCTTCTACAATGAGCTGCGTGTGGCTCCCGAGGAGCACCCCGTGCTGCTGACCGAGGCCCCCCTGAACCCCAAGGCCAACCGCGAGAAGATGACCCAGGTGAGTGGCCCGCTACCTCTTCTGGTGGCCGCCTCCCTCCTTCCTGGCCTCCCGGAGCTGCGCCCTTTCTCACTGGTTCTCTCTTCTGCCGTTTTCCGTAGGACTCTCTTCTCTGACCTGAGTCTCCTTTGGAACTCTGCAGGTTCT
+
CCDDDDDDFFFFGGGGGGGGGGHHGGGGHGHHHGGGGGGGGHHHHGGGEGGGHHHHHHHGGGGGGGGGGGGHHHHGGGGHGHHHHGGGGGGGGGHHHHGHHHHHGHHHHHHGGHHGGGGGHHHHHHHHHHHGHHGGGGGHGHHGHGGGGGGGGGGGGGGGGGGGGGFFFFFFFFFFHHFFFFFFHHFFFFFHFFFFFFFFFFFFFFFFFFFFFHHHFFFFFFHFFFFFHHFFFHFFFFFFFFFFFFFFFFF
@M05620:37:000000000-D9766:1:1101:23827:10512 1:N:0:8
ACCACACCTTCTACAATGAGCTGCGTGTGGCTCCCGAGGAGCACCCCGTGCTGCTGACCGAGGCCCCCCTGAACCCCAAGGCCAACCGCGAGAAGATGACCCAGGTGAGTGGCCCGCTACCTCTTCTGGTGGCCGCCTCCCTCCTTCCTGGCCTCCCGGAGCTGCGCCCTTTCTCACTGGTTCTCTCTTCTGCCGTTTTCCGTAGGACTCTCTTCTCTGACCTGAGTCTCCTTTGGAACTCTGCAGGTTCT
+
BBBABBBBFFFFGGGGGGGGGFHHGFGBGGHHHGGFFGGGGHGHHGGGGGGGHHHHHHHGGGGGGGGGGGGHHHHGGGGHGHHHHGGCGGGGGGHHHFHHHHHEFGHFH?GCEHHGGGGGFHHFHHHHBGHGHCFFGDGHGHHGHGGGGGGGGGGGGGGGFDFFFGFFFFFFFFFFFFFF9FFFFFFFFFFFFFFFFFFFFFFFDFFFFFFFFFFFFFFFFFFFFFFFFFFFFFFFFFFFFFFFFFFFFFF
@M05620:37:000000000-D9766:1:1101:23388:10513 1:N:0:8
GAGGCTGCTTTGGACGAAACTCATAGATTACTGCAACAGTTCCCGCTGGACCTGGATAAGTTTCTTGGCTGGCTTACAGAAGCTGAAACAACTGCCAATGGCTGATGAAACAATGGCAAGTAAGTCAGGCATTTCCGCTTTAGCACTCTTGTGGATCCAATTGAACAAGTCTCAGCATTTGTACTTGTAACTGACAAGCCAGGGACAAAAGATCGGAAGAGAACACGTCTGAACTCCAGTCACATTACTCG
+
>3AA>>CABBB4F44AAFAEGGHGHBGGHHADF53BCG2DG5D32AAAAGABGGEG553BDFHAGHH33ABB?BE335BFFH3BG33BB3?BFGHFH3GH3?B1B@B4BFFECB33BB??3?B?4BB32BFB3B44?/<DE3B3B?22@@2G2C<22@@G1<?<1?1001<1?<??>>11><<>><>>>1><>1><=<..<.C.<<<:;::::0.;:C.;:/;CBF...:CB;BCFFB900;0;;9;C0;9
@M05620:37:000000000-D9766:1:1101:19153:10523 1:N:0:8
AGTGCCAGCTCTCAATCGCACAGGGGACCCAGGGCCTGGCCCCTCCATCCAGAAAACCTATGACCTCACCCGCTACCTGGAGCACCAACTCCGCAGCTTGGCTGGGACCTATGTGAGTATCCAGCGTAGGAATCTGGGAGTTGGGGAGGAGTGAGGAGTTGGGGAAAGACAGTCCTAACCGTGGAGGGTTCTGGTAAATGATGGGGTGAGGAGGGGCTCTTTGGCTCCCACCAGTCCCCCTGTCTGGTTAT
+
>A>AADFFBFFFFGGCGEFGAGHHDCGGGGHHGGGDGDHHHGGEEFHHHHHFHHHHHGHHHHHHHHHHHHHGGEEGHHHFFGHHHFHHGHHHGGGFFCFFEHGGGGFHGHHHHGHGHHHHHGGHHGGGGGHEHHHHHHHGEHHHGGGGGGCFCDGHFGGHHHGGGGHHGHFHGHFHGHHHGGGGGGGGCFGGGGFGFGGGFFGGGGFFFFFFFFFFFFFFFFFFFBFFAFFFFFFFFFFFAFFFFFFFBFF
@M05620:37:000000000-D9766:1:1101:15724:10539 1:N:0:8
AGTGCCAGCTCTCAATCGCACAGGGGACCCAGGGCCTGGCCCCTCCATCCAGAAAACCTATGACCTCACCCGCTACCTGGAGCACCAACTCCGCAGCTTGGCTGGGACCTATGTGAGTATCCAGCGTAGGAATCTGGGAGTTGGGGAGGAGTGAGGAGTTGGGGAAAGACAGTCCTAACCGTGGAGGGTTCTGGTAAATGATGGGGTGAGGAGGGGCTCTTTGGCTCCCACCAGTCCCCCTGTCTGGTCTA
+
BCABCFFFCFFFGGGGGGGGGGHHGGGGGGHHGGGGGGHHHHGHGGHHHHHHHHHHHGHHHHHHHHHHHHHGGGGGHHHHHHHHHHHHGHHHGGGGGHHHGHHGGGHHGHHHHHHHHHHHHHHHHGGGGGHHHHHHHHHGGHHHGGGGGGGHHHHHHGHHHHGGGGHHHHHHHHHHHHHHGGGGGGGGEFGGGGGGGGGGGGGGGGFFFFFFFFFFFFFFFFFFFFFFFFFFFFFFFFFFFFFFFFFFFFF
@M05620:37:000000000-D9766:1:1101:20535:10560 1:N:0:8
AGTGCCAGCTCTCAATCGCACAGGGGACCCAGGGCCTGGCCCCTCCATCCAGAAAACCTATGACCTCACCCGCTACCTGGAGCACCAACTCCGCAGCTTGGCTGGGACCTATGTGAGTATCCAGCGTAGGAATCTGGGAGTTGGGGAGGAGTGAGGAGTTGGGGAAAGACAGTCCTAACCGTGGAGGGTTCTGGTAAATGATGGGGTGAGGAGGGGCTCTTTGGCTCCCACCAGTCCCCCTGTCTGGTCTA
+
BCABCFFFCFFFGGGGGGGGGGHHGGGGGGHHFGGGGGHHHHGHGGHHHHHHHHHGHGHHHHHHHHHHHHHGGEGGHHHHFGHHHHHHGHHHGGGGGHHHGHHGGGHHGHHHHHHHHHHHHHHHHGGGGGHHHHHHHHHGGHHHGGGGGGGHHHHHHGHHHHGGGGHHHHHHHHHHHHHHGGGGGGGGGGGGGGGGGGGGGGGGGGFFFFFFFFFFFFFFFFFFFFFFFFFFFFFFFFFFFFFFFFFFFFF
@M05620:37:000000000-D9766:1:1101:28550:10565 1:N:0:8
ACCACACCTTCTACAATGAGCTGCGTGTGGCTCCCGAGGAGCACCCCGTGCTGCTGACCGAGGCCCCCCTGAACCCCAAGGCCAACCGCGAGAAGATGACCCAGGTGCGTGGCCCGCTACCTCTTCTGGTGGCCGCCTCCCTCCTTCCTGGCCTCCCGGAGCTGCGCCCTTTCTCACTGGTTCTCTCTTCTGCCGTTTTCCGTAGGACTCTCTTCTCTGACCTGAGTCTCCTTTGGAACTCTGCAGGTTCT
+
AABBAAB>BCCFGFDGGG5FGGHHGFGBAEBABAFB2EAEAE2BABEEEEAFDGFHGGHEGC?>FGGEFGGF3GHEEEEHGHFGHFGE<B>BFGHEGHHHHHHGGGG1A?DCGHFCGG-AGHHHHDGHGGHGHHGD@CDHGGGGGGGGGGGGGGGGGGG:?BFGFFFFFFFFFFF0BFFFBFFFFFFFFFFFFFFFFFFFFFFFFFEFFFFFFFFFFFF0BFFF/BFFFFFFFFFFFFFFFFFFBFFFFFF
@M05620:37:000000000-D9766:1:1101:11101:10566 1:N:0:8
ACCACACCTTCTACAATGAGCTGCGTGTGGCTCCCGAGGAGCACCCCGTGCTGCTGACCGAGGCCCCCCTGAACCCCAAGGCCAACCGCGAGAAGATGACCCAGGTGAGTGGCCCGCTACCTCTTCTGGTGGCCGCCTCCCTCCTTCCTGGCCTCCCGGAGCTGCGCCCTTTCTCACTGGTTCTCTCTTCTGCCGTTTTCCGTAGGACTCTCTTCTCTGACCTGAGTCTCCTTTGGAACTCTGCAGGTTCT
+
CDDCCDCDFFFFGGGGGGGGGGHHGGGFHGHHHGGGGGGGGHHHHGGGGGGGHHHGHHHGGGGGGGGGGGGGHHHGGGGHGHHHHGGGGGGGGGHHHHHHHHHHGHHHHHHGGHHGGGGGHHHHHHHHHHHGHHGFGGGHGHHGHGGGGGGGGGGGGGABGGGGGGFFFFFFFFFHHFFFFFFFHHFFFFFFFFFFFFFHFFFFFFFFFFFFFHFFFHFFFFHFFFFFFFFFFHHFFFFFFFFFFFFFFFF
@M05620:37:000000000-D9766:1:1101:28547:10587 1:N:0:8
ACCACACCTTCTACAATGAGCTGCGTGTGGCTCCCGAGGAGCACCCCGTGCTGCTGACCGAGGCCCCCCTGAACCCCAAGGCCAACCGCGAGAAGATGACCCAGGTGAGTGGCCCGCTCCCTCTTCTGGTGGCCGCCTCCCTCCTTCCTGGCCTCCCCGAGCTGCGCCCTTTCTCACTGGTTCTCTCTTCTGCCGTTTTCCGTAGCACTCTCTTCTCTGACCTGAGTCTCCTTTGGCACTCTGCAGGCTCT
+
AABCCCCCFFFFGGGGGGGGGGHHGGGGHGHHHGGGGGGGGHHHHGGGGGGGHHHHHHHGGGGGGGGGGGGHHHHGGGGHGHHHHGGGGGGGGGHHHHHHGF/?FHFDF11?F?G-A--><GF/DD<0D</..C--A:E.C::./09;B0/.;0;::.;-;A.;F-CA@F/BFFFFFBB/0;BFFFF0FFB09:-DFF.9B9;...0;FFFF0BFF00000/9BB/;FB0;BFB:/0:;B/09:00..;9;
@M05620:37:000000000-D9766:1:1101:26481:10596 1:N:0:8
ACCACACCTTCTACAATGAGCTGCGTGTGGCTCCCGAGGAGCACCCCGTGCTGCTGACCGAGGCCCCCCTGAACCCCAAGGCCAACCGCGAGAAGATGATCGCTGTGATTCGCCCGCTACCTCTCCTTTTCGCCTCCTCCCTCCTTCCTGCGCTCCCGCACCTCCGCCCTTTCCTACCGTCTCTCTCTTCTGCCGGTTTTCGTCGCACTCTCTTCTCTCACCTGAGTCTCTTTTCTAATTCTTCATGGTCC
+
ABAAA4AAFFFFGGGGFGGFFFHCEEGGDDFHFGGG?EGCFGEGHGGGGGGFGHHGHHHG?EEEFAEEGGGHHFEGGGGHCEHEHGEEGGGC/DF11F1D1//0??01111//?>-@@D@0<D0/<D0000-<C.../:/.::CG0;C0:/9AB.;;.-;-;;...AA>;/;9//;/9-..;.;FFFBF/9///---...:9:9---9-//9/9;9:;9/9AB//;;BFB//9;/;///;;/9/;/;//;/
@M05620:37:000000000-D9766:1:1101:13027:10604 1:N:0:8
ACCACACCTTCTACAATGAGCTGCGTGTGGCTCCCGAGGAGCACCCCGTGCTGCTGACCGAGGCCCCCCTGAACCCCAAGGCCAACCGCGAGAAGATGACCCAGGTGAGTGGCCCGCTACCTCTTCTGGTGGCCGCCTCCCTCCTTCCTGGCCTCCCGGAGCTGCGCCCTTTCTCACTGGTTCTCTCTTCTGCCGTTTTCCGTAGGACTCTCTTCTCTGACCTGAGTCTCCTTTGGAACTCTGCAGGTTCT
+
AABABBBBFFFFGGGGDGDEGGHHGEGEEEHHHGGGFEEEGHGHHGGGEEGGFHHHHGHCGGEGGGGGGGGHHHHGGGGHGHHHHGGGGGGGGGHHHHHHHHHHGHHHHHHGGHHGGGGGHHHHHHHHHHHGHHGGGGGHGHHGHGGGGGGGFGGGGGG@BBGGG@BFBBFFFFFFFFFFFFFFFFFFFFFFFFBFFFFFFFFADDFFFFFFFFFFFFFFFFFFFFFFFFFFFFFFFFFFFFFFFFFFFFE
@M05620:37:000000000-D9766:1:1101:4134:10608 1:N:0:8
GAGGCTGCTTTGGAAGAAACTCATAGATTACTGCAACAGTTCCCCCTGGACCTGGAAAAGTTTCTTGCCTGGCTTACAGAAGCTGAAACAACTGCCAATGGATGATGAAACAATGGCAAGTAAGTCAGGCATTTGCGCTTTAGCACTCTTGTGTATCCAATTGAACAATTCTCAGCATGTGTATTTGTAACTGACAAGCCAGGAACAAAAGATCGGAAGAGCACACTTCTGAACTCCCGTCACATTACTCG
+
BAABBBFBFFFFGGGGGGFGGGHHHHHHHHHFHHHHHHGGGHHHHGGGHHHHGHGHHHHHHHHHHHHHHHHHHGHEGHHHGHHHHHFHHHHHHHHHHHHHB@F3BFH4FGHCGB3F2?FFHGHFHDHBBG?GHF4B/EG/FFH33B?2B323B2B3FGGHHHG2FGB22@2@>2@G1??GG111<11@@1F1111<F<GGH<F.<>/<<<GG0GGGCED:./:.CG/0;CG0GHGH0.9;;.CGGF0C9B9
@M05620:37:000000000-D9766:1:1101:17610:10620 1:N:0:8
AGTGCCAGCTCTCAATCGCACAGGGGACCCAGGGCCTGGCCCCTCCATCCAGAAAACCTATGACCTCACCCGCTACCTGGAGCACCAACTCCGCAGCTTGGCTGGGACCTATGTGAGTATCCAGCGTAGGAATCTGGGAGTTGGGGAGGAGTGAGGAGTTGGGGAAAGACAGTCCTAACCGTGGAGGGTTCTGGTAAATGATGGGGTGAGGAGGGGCTCTTTGGCTCCCACCAGTCCCCCTGTCTGGTCTA
+
BCBBCFFFCFFFGGGGGGGGGGHHGGGGGGHHFGGGGGHHHHGHGGHHHHHHHHGHHGHHHHHHHHHHHHHGGEGGHHGHFGHHHHFHGHHHGGGGGHHHGHHGGGHHGHHHHHHHHHHHHHHHHGGGGGHHHHHHHHHGGHHHGGGGGGGHHHHHGGHHHHGGGGHHHHHHHHHHHHHHGGGGGGGGFGFGGGGGGHGGHHHGGGFFFFFFFFFFFFFFFFFFFFFFFFFFFFFFFFFFFFFFFFFFFFB
@M05620:37:000000000-D9766:1:1101:3072:10624 1:N:0:8
AGACCCAGCTCTCCATGGCACAGGGTTCCGAGAGCTTGGCCCCTCCATCAAGAAAGCCTAAGACCACACCCACCACCTCGGGCACCCTCTCAGCAGTTAGGCTGGGACCTATGTGCGTATCCCGCGTCGGACTCTGGGCGTTGGGGCGGCGTGCGGCGTTGGGGCCCGCCCGTCCTCACCGTGGCGGGTTCTGGTAAATGATGGGGTGAGGCGGGGCTCTTTGGCTCCCACCAGTCCCCCTGTCTGGTCTA
+
>>11>>AAFFFFGGG13BA1B1B0FFBBB0BAAAB1ABEGGHGFGG0EE1BBEFGABFBF10ABF0BBEEEBB//BFG0B//>>EFF/?FG12B1B1B220B1FEG0F<B1BFBD2/</AFF</BCG/><//>FF11<A@ACG.--A:@;A999AG?@@@@?@@--=?=9--;BBFB/-9-A-9@@-;@AABFFF//99F/:9/EB;9-:9---@->;EBBFFFFEFEF-;99;F/BFFF@FFFFFFFFF/
@M05620:37:000000000-D9766:1:1101:19473:10630 1:N:0:8
GAGGCTGCTTTGGAAGAAACTCATAGATTACTGCAACAGTTCCCCCTGGACCTGGAAAAGTTTCTTGCCTGGCTTACAGAAGCTGAAACAACTGCCAATGGCTGATGAAACAATCGCAAGCAAGTCAGGCATTTCCGCTTTAGCACTCTTGTGGATCCAATTGAACAATTCTCAGCATTTGTACTTGTAACTGACAAGCCAGGGACAAAAGATCGGAAGAGCACACGTCTGAACTCCAGTCACATTACTCG
+
A?AAAAFBFFDFFBGGFGFGGGHHGHFHHEHGHHFFFGHHHHHHHGGGHGHHHGHFGFFHBFDHGFFGHHHEHHHFHHHGFFGEGHHFHFGGFFFGCCFFBG2BBGEHFEFFHG3?F1FF/B?BBF4BFGEFEFDG?DED/33B?BB?GGHGBEG@G2BG22@2@@GH1?GHHFD??GFDHHF<1FD=1=<==F11DC.CGHH...<.GGEFHG..:.:CCGCCGCB9;C.BFGEFBF/FGFB0C;;CFG;
@M05620:37:000000000-D9766:1:1101:15768:10634 1:N:0:8
ACCACACCTTCTACAATGAGCTGCGTGTGGCTCCCGAGGAGCACCCCGTGCTGCTGACCGAGGCCCCCCTGAACCCCAAGGCCAACCGCGAGAAGATGACCCAGGTGAGTGGCCCGCTACCTCTTCTGGTGGCCGCCTCCCTCCTTCCTGGCCTCCCGGAGCTGCGCCCTTTCTCACTGGTTCTCTCTTCTGCCGTTTTCCGTAGGACTCTCTTCTCTGACCTGAGTCTCCTTTGGAACTCTGCAGGTTCT
+
BCCBCCCCFFFFGGGGGGGGGGHHGGGGCGGHHGGG?FGGFHHHHGGGEEGFEGHHGHHGFGEFGGGGGGGHHGGGGGGHGHHGHGGGGGGGFDHHHGHHHHGEGHHFH?GGGHHGGGGGHHHHHHHHHHFGHHGGGGGFGHHGHGGGGGGGGGGGGGGGGGGGGGFFFFFFFFFFFFFFFFFFFHFFFFFFFFFDFFFFFFFFDFFFFFFFFFFFFFBFEFFFFFFFFFFFFFFFFFFFFFFFFFFFFFB
@M05620:37:000000000-D9766:1:1101:9785:10638 1:N:0:8
AGTGCCAGCTCTCAATCGCACAGGGGACCCAGGGCCTGGCCCCTCCATCCAGAAAACCTATGACCTCACCCGCTACCTGGAGCACCAACTCCGCAGCTTGGCTGGGACCTATGTGAGTATCCAGCGTAGGAATCTGGGAGTTGGGGAGGAGTGAGGAGTTGGGGAAAGACAGTCCTAACCGTGGAGGGTTCTGGTAAATGATGGGGTGAGGAGGGGCTCTTTGGCTCCCACCAGTCCCCCTGTCTGGTCTA
+
>A>>>DFFBFFFGFGGGGGFGGHHGG?EGGHHFGEGGGHHHHGEGGHGHHHHGHHHHEFGHHGHHGHFGHHGG>EEHFHHBGHHHG1?EHHHGGGGGHHC<B3FFGGHEHHFDHHHGHHHHHHHHGCD@G2FF2F<DCC/?GHHGGGCCDAGFHGHFGFCGHGGFGGGFHHGHGHHGFHHGGE-.9.B;:CGFFFFFG0CFGFGGGF=EF9FDB;DFDFB/;BBBFF9EFF.9FFBFFFDFEBFFFFFBF;
@M05620:37:000000000-D9766:1:1101:20454:10662 1:N:0:8
ACCACACCTTCTACAATGAGCTGCGTGTGGCTCCCGAGGAGCACCCCGTGCTGCTGACCGAGGCCCCCCTGAACCCCAAGGCCAACCGCGAGAAGATGACCCAGGTGAGTGGCCCGCTACCTCTTCTGGTGGCCGCCTCCCTCCTTCCTGGCCTCCCGGAGCTGCGCCCTTTCTCACTGGTTCTCTCTTCTGCCGTTTTCCGTAGGACTCTCTTCTCTGACCTGAGTCTCCTTTGGAACTCTGCAGGTTCT
+
CDDCCDCDFFFFGGGGGGGGGGHHGFGGHGHHHGGGGGGGGHHHHGGGGGGGHHHHHHHGGGGGGGGGGGGHHHHGGGGHGHHHHGGGGGGGGGHHHHHHHHEGFHH1GGHGGHGGGGGGHHHHHHHHHHFGHHGGGGGHGHHGHGGGGGGGGGGGGG?-;BGGGGFFFFFFFFFHHFFFFFFFFFFFFFFFFFFFFFFHFFFFA.;FFFFFFFFFFFFFFFFFEFFFFFFFFHFFF0FFFFFFFFFFBFF
@M05620:37:000000000-D9766:1:1101:14096:10662 1:N:0:8
ACCACACCTTCTACAATGAGCTGCGTGTGGCTCCCGAGGAGCACCCCGTGCTGCTGACCGAGGCCCCCCTGAACCCCAAGGCCAACCGCGAGAAGATGACCCAGGTGAGAGGCCCGCTACCTCTTCTGGTGGCCGCCTCCCTCCTTCCTGGCCTCCCGGAGCTGCGCCCTTTCTCACTGGTTCTCTCTTCTGCCGTTTTCCGTAGGACTCTCTTCTCTGACCTGAGTCTCCTTTGGAACTCTGCAGGTTCT
+
BBBBBBBBFFFFGF5FFFGEGGHHGDGFHGHHHGGGGGGGGHHHHGGGGGGGHHHGHHHGGGGGGGGGGGGHEHHGGGGHGHHHHGGGGGFGFGHHHHGHHGH//1??<11?DGGGGF->G0GDGHBDD<GGHHFGGDGHC/GGGGGGGG/CFGGGGD?-;BGGGGFFFFFFFFF/FFFF9FFFFFFFFFFFFF=DBFEFFFFFDABFBF//BFF/BFFFFFFFFFFFFFFFFFFFEFFFFFFFFF.AFFF
@M05620:37:000000000-D9766:1:1101:23474:10663 1:N:0:8
ACCACACCTTCTACAATGAGCTGCGTGTGGCTCCCGAGGAGCACCCCGTGCTGCTGACCGAGGCCCCCCTGAACCCCAAGGCCAACCGCGAGAAGATGACCCCGGTGAGTGGCCCGCTACCTCTTCTGGTGGCCGCCTCCCTCCTTCCTGGCCTCCCGGAGCTGCGCCCTTTCTCACTGGTTCTCTCTTCTGCCGTTTTCCGTCGGACTCTCTTCTCTGACCTGAGTCTCCTTTGGAACTCTGCAGGTTCT
+
ABA3AABAFFFFG5GAFGDAGBGFEEEEHACGCBFE2EE22GHHHGGA1BEAGHFHHHGE>0>EFGGGGG1FCGHE>>EGAEHHCFG@DCC?<DECDBGH1F?@AA@C>FGFEG>>=AGCHGFH0=DDGCGDHHGGCDGGGGGGGFGGEFFEFBGEGGGGGB9BB>BFBBFEF/FFFFFFFFFBFFEFFBBBFF;AABEFF?B.;=?BBF/FFF;9BFBBBFFFFEB9/BF/FFF/BFFFFBBF/FFFBB9
@M05620:37:000000000-D9766:1:1101:14812:10700 1:N:0:8
AGTGCCAGCTCTCAATCGCACAGGGGACCCAGGGCCTGGCCCCTCCATCCAGAAAACCTATGACCTCACCCGCTACCTGGAGCACCAACTCCGCAGCTTGGCCAGGACATATGTGAGCATCCAGCGCAGGAATCTGGGAGTTGGGGAGGAGTGAGGAGTTGGGGAAAGACAGTCCTAACCGTGGAGGGTTCTGGCAAATGATGGGGTGAGGAGGGGCCCTTTGGCTCCCACCAGTCCCCCTGTCTGGTCTA
+
>>>>>FF11BFFGCGFFGAAECHAFEEA0A0A00B//AGA0GG/EEH1DC1GBFB00EA1BF2GHGH1F00/E>EEH1@G0BGHHG0/?F@FECE/EGF0/F11<FC/0<B>G>>>G1<1BFC<0@/<BGGEBGFHH00?/011->.<-<E<.0<<0.</0<--.::.:CCCHHB0C9/AACE@F.9-;FGGGB0/;.C000BB9B---9A/9A--9-99///9;/:-A-FFEFF//9-;@-;/9/9/;F/
@M05620:37:000000000-D9766:1:1101:16970:10702 1:N:0:8
ACCACACCTTCTACAATGAGCTGCGTGTTGCTCCCAAGAGGCACCCCGGGCTGCGGACCGGGCCCCCCCTGACCCCCAAGCCCAACCGCGCGAGGATAACCCAGGTGCGTGGCCCGCTACCTCTTCTGGTGGCCGCCTCCCTCCTTCCTGGCCTCCCGGAGCTGCGCCCTTTCTCACTGGTTCTCTCTTCTGCCGTTTTCCGTAGGACTCTCTTCTCTGACCTGAGTCTCCTTTGGAACTCTGCAGGTTCT
+
AAAAA1AAFFFFBGGEGGGGGFHHGGFG00DG1FE0BB000B/BFG//A/AE//A/>F>>/>/>EEGG/>/00<BEEC??//?F/?////><>---01><FGEGCGF0@EC@CH.-;@@CHCCGBFGFFFF.CFAGG?GGGGFGGFFFB/BFF/AEEF-9--;BB-@F@@FFB9BFFFFFFF//BBFFFFFFFF?FFFFFFABF--BBB9BFFBBFFF/BFFB-/9BFBFFFFFFFF/:FBFBBFBFFFFB
@M05620:37:000000000-D9766:1:1101:13085:10709 1:N:0:8
ACCACACCTTCTACAATGAGCTGCGTGTGGCTCCCGAGGAGCACCCCGTGCTGCTGACCGAGGCCCCCCTGAACCCCAAGGCCAACCGCGAGAAGATGACCCAGGTGAGTGGCCCGCTACCTCTTCTGGTGGCCGCCTCCCTCCTTCCTGGCCTCCCGGAGCTGCGCCCTTTCTCACTGGTTCTCTCTTCTGCCGTTTTCCGTAGGACTCTCTTCTCTGACCTGAGTCTCCTTTGGAACTCTGCAGGTTCT
+
CCCCDCCCFFFFGGGGGGGGGGHHGGGEGGHHHGGGGGGGGHHHHGGGGGGGHHHHHHHGGGGGGGGGGGGHHHHGGGGHGHHHHGGGGGGGGGHHHHHHHHHHGHHHHGHGGHHGGGGGHHHHHHHHHHHGHHGFGGGHGHHGHGGGGGGGGGGGGGGGGGGGGGFFFFFFFFFFFHFFFFFFHHFFFFFFFFFFFFFHFFFFFFFFFFFFFFFHFHHFFFHFFFHFFFFFFHHFFFFFFFFFFFFFFFF
@M05620:37:000000000-D9766:1:1101:24275:10762 1:N:0:8
ACCACACCTTCTACAATGAGCTGCGTGTGGCTCCCGAGGAGCACCCCGTGCTGCTGACCGAGGCCCCCCTGAACCCCAAGGCCAACCGCGAGAAGATGACCCAGGTGAGTGGCCCGCTACCTCTTCTGGTGGCCGCCTCCCTCCTTCCTGGCCTCCCGGAGCTGCGCCCTTTCTCACTGGTTCTCTCTTCTGCCGTTTTCCGTAGGACTCTCTTCTCTGACCTGAGTCTCCTTTGGAACTCTGCAGGTTCT
+
CBCCCCCDFFFFGGGGGGFGGGHHGFGEGGHHHGGGGGFGGHHHHGGGGGGGHHGHHHHGGGGGGGGGGGGHFHHGGGGHGHHHHGGGGGGGGGHHHHHHHH/GFHHHHHHGGHHGGGGGHHHGHHHHHHHGHHGGGGGHGHHGHGGGGGGGGGGGGGBDGGGGGGFFFFFFFFFFFFFFFFFFFFFFFFFFFFFFFFFFFFF.A.BFFFFFFFFFFFFEFFFFFFFFFFFFFHHFFFFFFFFFFFFFFFF
@M05620:37:000000000-D9766:1:1101:23790:10767 1:N:0:8
ACCACACCTTCTACAATGAGCTGCGTGTGGCTCCCGAGGAGCACCCCGTGCTGCTGACCGAGGCCCCCCTGAACCCCAAGGCCAACCGCGAGAAGATGACCCAGGTGCGTGGCCCGCTACCTCTTCTGGTGGCCGCCTCCCTCCTTCCTGGCCTCCCGGAGCTGCGCCCTTTCTCACTGGTTCTCTCTTCTGCCGTTTTCCGTAGGACTCTCTTCTCTGACCTGCGTCTCCTTTGGAACTCTGCAGGTTCT
+
CCCCCCCCFFFFGGGGGGBGGGHHGGGBGGHGHGGGGGGGGHHHHGGEEGGGHHHHHHHAEGGGGGGGGGGHHHHGGGGHGHHGHGGGGG/BGGHHHHHHHHEGFGH1AFGGGH.AC?CGHHHHHHHHGHGGHHGGGGGHGGGGGGGGGGGGGGGGGAA;--;CFFFFFFFFFFFFFFFFFFFFFFFFFFFFFFFFFFFFFFFFADFFFFFFFF:9BFFFFFFF?DFFFFFFFFFFFFFFFFFFFFFFFFF
@M05620:37:000000000-D9766:1:1101:28222:10768 1:N:0:8
ACCACACCTTCTACAATGAGCTGCGTGTGGCTCCCGAGGAGCACCCCGTGCTGCTGACCGAGGCCCCCCTGAACCCCAAGGCCAACCGCGAGAAGATGAGTGAGGTGTTGTCTCCCCCAGGTTCGTGGCCCGCTCCCTCTTCTGGTGGCCGCCTCCCTCCTTCCTCGCCTCCCGGAGCTGCTCCCTTTCTCCCTTTTTCTCTCTTCTGCCGTTTTCCGTCGGCCTCTCTTCTCTGACCTGCGTCTCCTTTG
+
CCCDBBCBFFFFGGGGGGGGGGHHGFGECEHHHGGFFFGGGHDGGGGGGGGGGHHHHHHGGGGGGGGGGGGHFHHGGGGHGHHHHGGGGGCFFGHGHHH2?F2?0?/?//=?1110CD-..>1>-.<.-.=@-:CAE/:GGHH000/=CG-9A.:..;BEF0CCB0.--;DAED--9-;0;0::EFFB0BBF/B00;::;BB0B0B;00::A.BEB0.0.-;;.:AFFBF0:000BBFB/.-;-./::;B0
@M05620:37:000000000-D9766:1:1101:17647:10778 1:N:0:8
AGTGCCAGCTCTCAATCGCACAGGGGACCCAGGGCCTGGCCCCTCCATCCAGAAAACCTATGACCTCACCCGCTACCTGGAGCACCAACTCCGCAGCTTGGCTGGGACCTATGTGAGTATCCAGCGTAGGAATCTGGGAGTTGGGGAGGAGTGAGGAGTTGGGGAAAGACAGTCCTAACCGTGGAGGGTTCTGGTAAATGATGGGGTGAGGAGGGGCTCTTTGGCTCCCACCAGTCCCCCTGTCTGGTCTA
+
ABCCCFFFCFFFGFGGGGGGGEGHGGGGGGHHGGGGFGGHHHGHGGHHHHGHBGHHHGHHHHFHHHHHHHHGGGGGHGHGHGGGHHHHGHHHGGCEFGHHGHHGGGHHGHHHHHHHHHHHHHHHHGCGGFHHHHHHHHHGEHHHGGGGGGGHHHHHHGHHHHGGGGHHHHHHHHHHHHHHGGGGGGGGGGGGGGFGGGGGGGGGGGFFFFFFFFFFFFFFFFFFFFFFFFFFFFFFFFFFFFFFFFFFFFF
@M05620:37:000000000-D9766:1:1101:24747:10786 1:N:0:8
GAGGCTGCTTTGGAAGAAACTCATAGATTACTGCAACAGTTCCCCCTGGACCTGGAAAAGTTTCTTGCCTGGCTTACAGAAGCTGAAACAACTGCCAATGGCTGATGAAACAATGGCAAGTAAGTCAGGCATTTCCGCTTTAGCACTCTTGTGGATCCAATTGAACAATTCTCAGCATTTGTACTTGTAACTGACAAGCCAGGGACAAAAGATCGGAAGAGCACACGTCTGAACTCCAGTCACATTACTCG
+
AAABAACAFFFFGFGGGGGGBEFFGEFGFGHGHHFFHHHFGGHHHGGGFHHHHHGHFDFHFHHHHHHHHHGGHHGFGGFGHHGGHBBGFGFGHHHHHGHHFGHFHHHHFGHEHHB@E3BF3BBEBFF?BBGFFHGDGGGGGGFFGGH2FFBGHGFFFGDFGHFFGHGF22@FG?F?DGGFGF1@<@F<F1FGHFGHHHHFGCGAEGGHHHHGDDG.AE.;CCCHHH-=CFEFCFFFEF;;F;;;CCCFFBA
@M05620:37:000000000-D9766:1:1101:20972:10815 1:N:0:8
GAGGCTGCTTTGGAAGAAACTCATAGATTACTGCAACAGTTCCCCCTGGACCTGGAAAAGTTTCTTGCCTGGCTTACAGAAGCTGAAACAACTGCCAATGGCTGATGAAACAATGGCAAGTAAGTCAGGCATTTCCGCTTTAGCACTCTTGTGGATCCAATTGAACAATTCTCAGCATTTGTACTTGTAACTGACAAGCCAGGGACAAAAGATCGGAAGAGCACACGTCTGAACTCCAGTCACATTACTCG
+
CBCCCBFCFFFFGGGGGGGGGGHHHHHHHHHHHHHHFHHHHHHHHGGGGHHHHHHHGHGHHHHHHHHHHHHHHHHHHHHHHHHHHHHHHHHHHHHHHHHHHHHGHHHHHHHHHHHHHHHGHGHHHHHHHHHHHHHHGGGGGHHHHHHHHHHHHGHHHHHHHHHHHHHHHHHHHHHHHHHHGHGHHHHGHGHHHHHGHHHGHHHGGGGHHHHGHHHGGGGHHHFHHHG;GGGGGGGGGGGGGGGGGGGGGGG
@M05620:37:000000000-D9766:1:1101:3821:10858 1:N:0:8
GAGGCTGCTTTGGAAGAAACTCACAGGTTACTGCAAAAGTTCCCCCTGGGCCTGGGAAAGATTCTCGCCTGGCTTACCGAAGCTGAAACAACTGCCAATGGCTGATTAAACAATGGCAAGTAAGTCAGGCATTTCCGCTTTAGCACTCTTGTGGATCCAATTGAACAATTCTCAGCATTTGTACTTGTAACTGACAAGCCAGGGACAAAAGATCGGAATAGCACACGTCTGAACTCCCGTCACATTACTCG
+
AAAAAAFAFFFFGGGGGGGGG1F1BF0BFDGFHHHFGFHHGFHFGE/FE/BGF/A/0B/F0BGG22ABAA//B0>1B0EAEEEH1DDFG0??FHHH1BFG1BFFFG2BBFHHHH1>B0FFBBFF2BG1BFGGGGBBBCGGEDHFGGH<@@1@GCFHFGHHHFGDD?1F?1?<>=GFF11=<<11=><<>1>GDDHHH<<.<<.<;E:.:CGE0;CCEG.9;0=FFG;;ACEGGG;9C.;..;90;0;F/B9
@M05620:37:000000000-D9766:1:1101:16405:10861 1:N:0:8
AGTGCCAGCTCTCAATCGCACAGGGGACCCAGGGCCTGGCCCCTCCATCCAGAAAACCTATGACCTCACCCGCTACCTGGAGCACCAACTCCGCAGCTTGGCTGGGACCTATGTGAGTATCCAGCGTAGGAATCTGGGAGTTGGGGAGGAGTGAGGAGTTGGGGAAAGACAGTCCTAACCGTGGAGGGTTCTGGTAAATGATGGGGTGAGGAGGGGCTCTTTGGCTCCCACCAGTCCCCCTGTCTGGTCTA
+
BBAABFFFBFFFGGGGGGGGGGHEGGGGGGHHGGGGFGHGGHGGGGHHHHHHHHHHHGHHHHFHHHHHHHHGGGGGHHHHHGHHHHHHGHHHGGGGGHHHGHHGGGHHGHHHHHHHHHHHHHHHHGGGGGHHHHHHHHHGGHHHGGGGGGGHHHHHHGHHHHGGGGHHHHHHHHHHHHHHGGGGGGGGGGGGGGGGGGGGGGGGGGFBFFFFFFBBBBFFFFFFFFFFFFFFFFFFFFFFBFFFFFFFFFF
@M05620:37:000000000-D9766:1:1101:27870:10863 1:N:0:8
AGTGCCAGCTCTCAATCGCACAGGGGACCCAGGGCCTGGCCCCTCCATCCAGAAAACCTATGACCTCACCCGCTACCTGGAGCACCAACTCCGCAGCTTGGCTGGGACCTATGTGAGTATCCAGCGTAGGAATCTGGGAGTTGGGGAGGAGTGAGGAGTTGGGGAAAGACAGTCCTAACCGTGGAGGGTTCTGGTAAATGATGGGGTGAGGAGGGGCTCTTTGGCTCCCACCAGTCCCCCTGTCTGGTCTA
+
AA>>AFFFBFFFG4GF5FG2E?GFGGEGEEGHEEE2FFHHFHGHGGHHHFHHHHHBGGHGHHGHHHHHHHHGGEFGHHHHFGHHHHFFEFHHEGGGGHHHGHHGG/FGGHGHHHHHEGHHHHHHGGGGGGEHHHHHHH<FAGHHGG.CDFEHHFHH0.<<GFCGEFHHFHFHHCHHHHHHGGFGDGGGAFGGGGFGGGGGGBFGGGFBFFFFFFBBB-;FBF/;BFFFFFFFFF/BFFFFBFFFFFFFFFF
@M05620:37:000000000-D9766:1:1101:4493:10912 1:N:0:8
AGTGCCAGCTCTCCATCGCACAGGGGACCCAGGGCCTGGCCCCTCCATCCAGAAAACCTATGACCTCACCCGCTACCTGGCGCACCCACTCCGCAGCTTGGCTGGGACCTATGTGAGTATCCAGCGTAGGAATCTGGGAGTTGGGGAGGAGTGAGGAGTTGGGGAAAGACAGTCCTAACCGTGGAGGGTTCTGGTAAATGATGGGGTGAGGAGGGGCTCTTTGGCTCCCACCAGTCCCCCTGTCTGGTCTA
+
>A>1>DF@AFFFG1FGFEG1E?FEFABAAABF0ABA/BGHGHGHGGGHHGFHFHH0FEHGFGHHHDFGHHH>E>>EGFEGB>EEEGE/?FG0>E?E>BBBEH1FGGHFGHHHHHFFGHHHHHHHH@CCCFGHFHHHHH0FFHHHGG.AC.<GH0<G0<GFH/CGECHH/CGFFGGGGGGGGGGG.EG@CFGGGGFFGFFFFFFBEBF@FFFFFF-@@@FFFFFFEFFFFFFFFFFFFFFF@FFFFFFFFFF
@M05620:37:000000000-D9766:1:1101:25833:10919 1:N:0:8
GAGGCTGCTTTGGAAGAAACTCATAGATTACTGCAACAGTTCCCCCTGGACCTGGAAAAGTTTCTTGCCTGGCTTACAGAAGCTGAAACAACTGCCAATGGCTGATGAATCTATGGCCAGGCAGACCGGCATTTAAGATTTCGACCTATTGAAGCACCAATTGAACAAATCTCAGCATATGTACTTGTCACTGACAAGCCAGGGACAAAAGATCGGCCGAGCACACGTCTGCACTCCAGTCCCATTCCTCG
+
A3ABB?CA@FFFFGGGGCGGDGFHDHHFFHHHHHHHCFHAFGHDHGGGEEGEFGEGBG2ABAEHDGDBGF3FHHHHHFGGGHHHCGFHHCFHFGFBGFHGH2B?FEBG34B4BGHEA3FA//?//?//><EE1?BGHHGHH20??>/1@D121111@?0?1?FFGCGB0??11>F1G=1<FG111>11>1>DH0<GH..<C.CGEC..C./CCH..;:;?--;CF9-CEFE0C9FGG//9///9B//9;/.
@M05620:37:000000000-D9766:1:1101:25841:10955 1:N:0:8
ACCACACCTTCTACAATGAGCTGCGTGTGGCTCCCGAGGAGCACCCCGTGCTGCTGACCGAGGCCCCCCTGAACCCCAAGGCCAACCGCGAGAAGATGACCCAGGTGAGTGGCCCGCTACCTCTTCTGGTGGCCGCCTCCCTCCTTCCTGGCCTCCCGGAGCTGCGCCCTTTCTCACTGGTTCTCTCTTCTGCCGTTTTCCGTAGGACTCTCTTCTCTGACCTGAGTCTCCTTTGGAACTCTGCAGGTTCT
+
BBBBBBBBFFFFGGGGGGGGGGHGGFGEFGHHHGGGGGGGGHHHHGGGFGGGHHHHHHHGGGGGGGGGGGGHGHHGGGGHEHHHHGGGGGGGGGHHHHHHHHEHFGHHHHHGGHHGGGGGHHHHHHHHHHGGHHGFGGFHGHHGHGGGGGGGGGGGGGGGGGGGGGFFFFFFFFFFFFFFFFFFFFFFFFFFFFFFFFFFFFFFDFFFFFFFFFFFFFFFFFFFFFFFFFFFFFFFFFFFFFFFFFFFFFF
@M05620:37:000000000-D9766:1:1101:5654:10964 1:N:0:8
ACCACACCTTCTACAATGAGCTGCGTGTGGCTCCCGAGGAGCACCCCGTGCTGCTGACCGAGGCCCCCCTGAACCCCAAGGCCAACCGCGAGAAGATGACCCAGGTGAGGGGCCCGCTACCTCTTCTGGTGGCCGCCTCCCTCCTTCCTGGCCTCCCGGAGCTGCGCCCTTTCTCACTGGTTCTCTCTTCTGCCGTTTTCCGTAGGACTCTCTTCTCTGACCTGAGTCTCCTTTGGAACTCTGCAGGTTCT
+
BBBBBBBBFFFFGFGGGGGFGFHHGFGEAEHHHGGGGGGGGHHHHGGG1EEGHGHHHHHGGGGGGGGGGGGHHHHGGGGHGHHHHGGGGGGGGGHHHHHGH2/?/?<100?/ADD@?@DGB<<G<D0DD<C.C.-A-.EGE/C.C0F/;F/C.0;EEGBD--ABB-BF-@FBB/BFB/;9FF/BBBBFFFB/FBBDFFAFB?9AD./;///:F9/;B/;/BB9F999BBF/FF/F/;9/F99//:FEFFF;
@M05620:37:000000000-D9766:1:1101:14558:10974 1:N:0:8
ACCACACCTTCTACAATGAGCTGCGTGTGGCTCCCGAGGAGCACCCCGTGCTGCTGACCGAGGCCCCCCTGAACCCCAAGGCCAACCGCGAGAAGATGACCCAGGTGAGTGGCCCGCTACCTCTTCTGGTGGCCGCCTCCCTCCTTCCTGGCCTCCCGGAGCTGCGCCCTTTCTCACTGGTTCTCTCTTCTGCCGTTTTCCGTAGGACTCTCTTCTCTGACCTGAGTCTCCTTTGGAACTCTGCAGGTTCT
+
AAAABAABFFFFGGGFGGGGGGHHGGGGGGHHHGGGGGGCGHHHHGGGEGGGHEGHHHHGGGGGGDEEGGGHHHHGGGGGGHHHHGGGGGGGGGHHHHHHHHHHEHHHHHHEGHHGGGGGHGHHHHHHGDHGHHF@FDGEGHHGHGGGGGGGGGGGGGGGGGGGGGFFFFFFFFFFFFFFFBFFFFFFFFFFFFFFFFFFFFFFFFFFFFFFFFFFFFFFFFFFFFFFFFFFFFFFFFFFFFFFFFFFFFF
@M05620:37:000000000-D9766:1:1101:15273:10984 1:N:0:8
GAGGCTGCTTTGGAAGAAACTCATAGATTACTGCAACAGTTCCCCCTGGACCTGGAAAAGTTTCTTGCCTGGCTTACAGAAGCTGAAACAACTGCCAATGGCTGATGAAACAATGGCAAGTAAGTCAGGCATTTCCGCTTTAGCACTCTTGTGGATCCAATTGAACAATTCTCAGCATTTGTACTTGTAACTGACAAGCCAGGGACAAAAGATCGGAAGAGCACACGTCTGAACTCCAGTCACATTACTCG
+
BABBBBFBFFFFGGGGGGGGGGBGFGHHHHHHHHFHGHHHHHHHHGGGHHHHHHHHHHHGBHHHHHHHHHHHHHHFHHHHHHHHHHHHHHGHHHHHHHHHHGHGGFGHHHHHEHFHEHHFHHHHHHEDHGHHFHHHGEEGGHHBGFHEFHEG?ADGGGHHEGBGDGH2GGHHHHFFGFHHBGFHH1<G1<1FGHHHHHHGHHEDGGGHGACEHHHD.CEAGHFHHHGCCFFGFFBF0FF999CFFFB90B.
@M05620:37:000000000-D9766:1:1101:12443:11007 1:N:0:8
ACCACACCTTCTACAATGAGCTGCGTGTGGCTCCCGAGGAGCACCCCGTGCTGCTGACCGAGGCCCCCCTGAACCCCAAGGCCAACCGCGAGAAGATGACCCAGGTGAGTGGCCCGCTACCTCTTCTGGTGGCCGCCTCCCTCCTTCCTGGCCTCCCGGAGCTGCGCCCTTTCTCACTGGTTCTCTCTTCTGCCGTTTTCCGTAGGACTCTCTTCTCTGACCTGAGTCTCCTTTGGAACTCTGCAGGTTCT
+
CCCCDCCDFFFFGGGGGGGGGGHHGGGFGGHHHGGGGGGGGHHHHGGGGGGGHHGHHHHGGGGGGGGGGGGHHHHGGGGHGHHHHGGGGGGGGGHHFHHHHHHGGHHHHHHGGHHGGGGGHHHHHHHGHHHGHFFGGDGHGHHGHGGGGGGGGGGGGGGGGGGGGGFFFFFFFFFFFFFFFFFFFFFFFFFFFFFFFFFHFFFFFFFFFFFFFFFFFFFFHFFFFFFFFFFFFFFFFFFFFFFFFFFFFFF
@M05620:37:000000000-D9766:1:1101:14010:11022 1:N:0:8
AGTGCCAGCTCTCAATCGCACAGGGGACCCAGGGCCTGGCCCCTCCATCCAGAAAACCTATGACCTCACCCGCTACCTGGAGCACCAACTCCGCAGCTTGGCTGGGACCTATGTGAGTATCCAGCGTAGGAATCTGGGAGTTGGGGAGGAGTGAGGAGTTGGGGAAAGACAGTCCTAACCGTGGAGGGTTCTGGTAAATGATGGGGTGAGGAGGGGCTCTTTGGCTCCCACCAGTCCCCCTGTCTGGTCTA
+
ABABBFFFCFFFGCGGGGCGGGFHFE?EGGFHGGGGGGHHHHCHGGGFHHGHHGHHGGGFFHHHHHHHHHHGGFFGHGHHGGGGFHGHGGGHGGGGGHHHGHHGGGHHGHHHHHHGHHHHHHHHHGGGGGHHHHHHHHGGGHHHGGGGGGGHHHHHHGHHHHGGGGHHHHHHHHHHHHHHGDGGGGGGGGFGGGGGGGGGGGGGGGFFFFFFFFFFFFFFFFFFFFF?FFFFFFFFFFFFFFFFFFFFFFB
@M05620:37:000000000-D9766:1:1101:26353:11027 1:N:0:8
AGTGCCAGCTCTCAATCGCACAGGGGACCCAGGGCCTGGCCCCTCCATCCAGAAAACCTATGACCTCACCCGCTACCTGGAGCACCAACTCCGCAGCTTGGCTGGGACCTATGTGAGTATCCAGCGTAGGAATCTGGGAGTTGGGGAGGAGTGAGGAGTTGGGGAAAGACAGTCCTAACCGTGGAGGGTTCTGGTAAATGATGGGGTGAGGAGGGGCTCTTTGGCTCCCACCAGTCCCCCTGTCTGGTCTA
+
AAAAAFFFBFFFGDBGGFGGGGHHCEEGGGHHGGGFFFHHHHGHGGGHHHHHHGHHHGHHHHHHHHHHHHHGGGGGHHHGHHGGFHFHGGHHGGCGGHHHGHHGGGHHGHHHHHFFFBDGHHHHHGADCGHHHHHHGHHGEHHHGGGGDDGHHFHHGGHHHHGGFGGFFGHH:GHHGHHHC:CDDGGG9AFGGGFGGGGGGBFGGGFFFFFFDFFFFDFFFFFFFBFFEFEFFFFFFFFF;EFFFBFBBB/
@M05620:37:000000000-D9766:1:1101:17319:11035 1:N:0:8
AGTGCCAGCTCTCAATCGCACAGGGGACCCAGGGCCTGGCCCCTCCATCCAGAAAACCTATGACCTCACCCGCTACCTGGAGCACCAACTCCGCAGCTTGGCTGGGACCTATGTGAGTATCCAGCGTAGGAATCTGGGAGTTGGGGAGGAGTGAGGAGTTGGGGAAAGACAGTCCTAACCGTGGAGGGTTCTGGTAAATGATGGGGTGAGGAGGGGCTCTTTGGCTCCCACCAGTCCCCCTGTCTGGTCTA
+
11>>AD1FAFCDAFG3A1FF1ECE00BFGC0GG?F/AAAAF/E//BGF1FHFHHHHFGHGFDGAGGH1FHGEC>>EFFHCGHHGHA>GEHHHGGGGGFHHGEHGCAHHCFHHHHHHHHHHHHHHHGGGGGHHHHHHHHHGGHHHGGGGGGGHHHHHHGHHHHGGGGHHHHHHHHHHHHHHGGGGGGGGGGGGGGGGGGGGGGGGGGF@FFFFFF@@@@FFFFFFFFFFFFFFFFFFFFFF@FFFFFFFFFF
@M05620:37:000000000-D9766:1:1101:20379:11038 1:N:0:8
ACCACACCTTCTACAATGAGCTGCGTGTGGCTCCCGAGGAGCACCCCGTGCTGCTGACCGAGGCCCCCCTGAACCCCAAGGCCAACCGCGAGAAGATGACCCAGGTGAGTGGCCCGCTACCTCTTCTGGTGGCCGCCTCCCTCCTTCCTGGCCTCCCGGAGCTGCGCCCTTTCTCACTGGTTCTCTCTTCTGCCGTTTTCCGTAGGACTCTCTTCTCTGACCTGAGTCTCCTTTGGAACTCTGCAGGTTCT
+
CCCCCCBCFFFFGGGGGGGGGGHHGGGEGGHHHGGGGGGGGHHHHGGGGGGGHHHHHHHGGGGGGGGGGGGHHHHGGGGHGHHHHGGGGGGGGGHHHHHHHHHHGHHHHHHGGHHGGGGGHHHHHHHHHHHGHHGGGEFHGHHGGGGGGGGGGGGGGGGGGGFFGGFFFFFFFFFFFFFFFFFFFFFFFFFFFFFFFFFFFFFFFFFFFFFFFFFFFFFFFFFFFFFFFFFFFFFFFFFFFFFFFFFFFFF
@M05620:37:000000000-D9766:1:1101:11901:11039 1:N:0:8
AGTGCCAGCTCTCAATCGCACAGGGGACCCAGGGCCTGGCCCCTCCATCCAGAAAACCTATGACCTCACCCGCTACCTGGAGCACCAACTCCGCAGCTTGGCTGGGACCTATGTGAGTATCCAGCGTAGGAATCTGGGAGTTGGGGAGGAGTGAGGAGTTGGGGAAAGACAGTCCTAACCGTGGAGGGTTCTGGTAAATGATGGGGTGAGGAGGGGCTCTTTGGCTCCCACCAGTCCCCCTGTCTGGTCTA
+
>>>>>DFC3FFFGBGGGGGGGGHHGGGEFEFHAAEEDFGHHHG1EGHHFFFHGHFHHG33FHFHHHHFHECEE>EEHFGH?FHHHH??EGGHGGGCGH33<FEFCGH0EHHBHH2GHHH1GDGD0/?/>EHHEHBF1??<CHHCDCC-><E<GFHHGA//</A:CAEHFHHHHHHHHGHAGA.-99.AE.9CF09BFGG0BFGFGG9@F.AFDABBBBF/FFFEFFFEEFF.AFBFFFE?9EFFFFFFFF/
@M05620:37:000000000-D9766:1:1101:12584:11047 1:N:0:8
ACCACACCTTCTACAATGAGCTGCGTGTGGCTCCCGAGGAGCACCCCGTGCTGCTGACCGAGGCCCCCCTGAACCCCAAGGCCAACCGCGAGAAGATGACCCAGGTGAGTGGCCCGCTACCTCTTCTGGTGGCCGCCTCCCTCCTTCCTTGCCTCCCGGAGCTGCGCCCTTTCTCACTGGTTCTCTCTTCTGCCGTTTTCCGTAGGACTCTCTTCTCTGACCTGAGTCTCCTTTGGAACTCTGCAGGTTCT
+
CCCCCCCCFFFFGGGGGGGGGGHHGGGBEFHGHGGGFGGGGHGHHGGGGGGGGHHHHHHGGGGGGGGGGGGHGHHGGGGHGHHHHGGGGGGGGGHHHHHHHHHHGHHHHHHGGHHGGGGGHHHHHHHHHHHGHHGGGGGHGHHGHGGGGGGGGGGGGGGAGGGGGGFFFFFFFFHHHHFFFFFFHHFFFFHHHFFFFFFHFFFFFFFFFFFFFHHHFHHFHFHFFFFFFFFFFHHFFFFFFHHFFFFFFFF
@M05620:37:000000000-D9766:1:1101:21152:11081 1:N:0:8
ACCACACCTTCTACAATGAGCTGCGTGTGGCTCCCGAGGAGCACCCCGTGCTGCTGACCGAGGCCCCCCTGAACCCCAAGGCCAACCGCGAGAAGATGACCCAGGTGAGTGGCCCGCTACCTCTTCTGGTGGCCGCCTCCCTCCTTCCTGGCCTCCCGGAGCTGCGCCCTTTCTCACTGGTTCTCTCTTCTGCCGTTTTCCGTAGGACTCTCTTCTCTGACCTGAGTCTCCTTTGGAACTCTGCAGGTTCT
+
BBBBBBBAFFFFGGGGGGBFGDHHGGEBEEGFGFFEDGGGGHHHHGGGEEGGGHHHHHHGGGGGGEGGGGGHGHHGGGGHGHHHHGGGGG/>BGHFFHHHGHFGFHHDGGHGGHFGGGGGHHHHHGHHHHHGHHGGGGGHGHHGHGGGGGGGGGGGGGGGCGGGGGFFFFFFFFFFFFFFFFFFFFFFFFFFFFFFFFFFFFFFDDFFFFFFFFFFFFFFFFFFFFFFFFFFFFFFFFFFFFFFFFFFFFF
@M05620:37:000000000-D9766:1:1101:5756:11091 1:N:0:8
GAGGCTGCTTTGGAAGAAACTCATAGATTCCTGCAACAGTTCCCCCTGGACCTGGAAAAGTTTCTTGCCTGGCTTACAGAAGCTGAAACAACTGCCACTGGATGATGGAACAATGGCAAGTCAGTCACGCATTTGCGCTTTTGCCCTACTGTGTATCCCCTTGTACACTTCTCAGCATGTGCCCTTGCAGCTGAGAAGCCAGGATCGAAAGATCGGACGAGCGACCGTCTGAACTCCCTACCCATTTATCG
+
A1AAAA1AFFFBFFG1EC1FGGBG3FGHG3FHGH0GHAFGHHHHHGEA/0BGGFHHH1ACHHHHHHHHHHHGHHHEGHHFHHHHHF1FFG>GHFHFE1FG001BBBF10FG0>11B00B/>1BFG1B>?0/?E22B<@E/<111<11001121222@@1<0@@1@F2G111?<1<?1?<F11<0<001<1>0110<>0CFF.C.0<..<..:;CG..-;----9;--.;.90;B9B/--/;--:F;9///-
@M05620:37:000000000-D9766:1:1101:12002:11096 1:N:0:8
GAGGCTGCTTTGGAAGAAACTCATAGATTACTGCAACAGTTCCCCCTGGACCTGGAAAAGTTTCTTGCCTGGCTTACAGAAGCTGAAACAACTGCCAATGGCTGATGAAACAATGGCAAGTAAGTCAGGCATTTCCGCTTTAGCACTCTTGTGGATCCAATTGAACACTTCTCAGCATTTGTACTTGTAACTGACAAGCCAGGGACAAAAGATCGGAAGAGCACACGTCTGAACTCCAGTCACATTACTCG
+
>1>AAAFAFFFFCGGFE1BGGGEGHHFHH1FGHHEGGCGGHHHHHGEGAFGHHHEHHFCGGHHHHHHHHHHHHHGHHHHHHHHHHFHHHHHHHHHHHHHHHHHGGGHHHHH0EHHHHHHGHFHHHHGHHGHGFHHHGGGGG1GHDGHHHHHHHGFHHHFHHHHBGHH0@FHHHHFHHHHHHH1GHHHHD1FGH1GHHHGGHHHGGGGHHAGGHHHGGGGHHHC.GHCCGGGGGGGGGGGGGGGGGGBFGGG
@M05620:37:000000000-D9766:1:1101:15639:11104 1:N:0:8
GAGGCTGCTTTGGAAGAAACTCATAGATTCCTGCAACAGTTCCCCCTGGACCTGGAACAGTTTCTTGCCTGGCTTACAGAAGCTGAAACAACTGCCAATGGCTGATGAAACACTGGCAAGTAAGTCAGGCATTTCCGCTTTCGCACTCTTGTGGATCCAATTGAACAATTCTCAGCATTTGTACTTGTACCTGACAAGCCTGGGACAAACGATCGGAAGAGCACACGTCTGAACTCCAGTCACATTACTCG
+
>11>A>1>FFFB1BFG11BGGGBG3F1GG3DGAG01B0FGHHHHHGAF/0BFHGFHH10BDGHHHHHGHHHHHGGAFGHBGHHGHBGHHEGHGFGHFCGHHHHGFGFFFGHB0B@GHHFG1EGHEE>GHHHHHHDH/<?/F1?EA@CFFGGG1?@1G0@GGF11@FHBG1?DDGDFGHH1?F<FHHHF11=FG0FHHHHG/CGFEGGHE.CACGGGCCCGF//AF?@CEGGGFGFGGGGGB0;FFF09FFF
@M05620:37:000000000-D9766:1:1101:14348:11135 1:N:0:8
ACCACACCTTCTACAATGAGCTGCGTGTGGCTCCCGAGGAGCACCCCGTGCTGCTGACCGAGGCCCCCCTGAACCCCAAGGCCAACCGCGAGAAGATGACCCAGGTGAGTGGCCCGCTACCTCTTCTGGTGGCCGCCTCCCTCCTTCCTGGCCTCCCGGAGCTGCGCCCTTTCTCACTGGTTCTCTCTTCTGCCGTTTTCCGTAGGACTCTCTTCTCTGACCTGAGTCTCCTTTGGAACTCTGCAGGTTCT
+
CCCCCCCCFFFFGGGGGGGGGGHHGGGGHGHHHGGGGGGGGHHHHGGGGGGGHHHHHHHGGGGGGGGGGGGHHHHGGGGHGHHHHGGGGGDGGGHHBGHHHHHGGHHHHHHGGHHGGGGGHHHHHHHHHHHGHHGGGDEHGFHGGGGGFGGGGGGGGGGGAGGGGCFFFFFFFFFFFFFFFFFFFFFFFFFFFFFFFFFFFFFFFFFFFFFFFFFFFFFFFFFFFFFFFFFFFFFFFFFFFFFFFFFFFFF
@M05620:37:000000000-D9766:1:1101:5552:11136 1:N:0:8
ACCACACCTTCTACAATGAGCTGCGGGTGGCTCCCGAGGAGCACCCCGTGCTGCTGACCGAGGCCCCCCTGAAGCCCAAGGCCAACCGCGAGAAGATGACCCAGGAGAGTGGCACGATACATCTTCTGGTAGCCGACTCACTCCTTCCTGGCCACCCGGTGCTGCGCAATTTATCAATGGTTATCTCTTCTGCCGTTTTCCGTAGGACTATCTTCTCTGACCTGCGTCTCCTTTGGAACTATGCAGGTTCT
+
>111A>1ACFFDB3B13FGB11F1A00A00GH1FEA/AE//GGFHGCE//E/FD11G00>/>EEF//>E?EFH11B<</F//FGC?A//><//C0F1GB11<////...>1..01<<.<<00=0=D00<D00/0;:-:;0:GCF00CFGG/.;/;.CA@-;-00;9@--9B///;:/;B/;B//;/99;9B/;9@AB/-;9;;F--/:B///:/B///99/:/B-9--9;F////;/BF//999B/-;BFF
@M05620:37:000000000-D9766:1:1101:24108:11145 1:N:0:8
AGTGCCAGCTCTCAATCGCACAGGGGACCCAGGGCCTGGCCCCTCCATCCAGAAAACCTATGACCTCACCCGCTACCTGGAGCACCAACTCCGCAGCTTGGCTGGGACCTATGTGAGTATCCAGCGTAGGAATCTGGGAGTTGGGGAGGAGTGAGGAGTTGGGGAAAGACAGTCCTAACCGTGGAGGGTTCTGGTAAATGATGGGGTGAGGAGGGGCTCTTTGGCTCCCACCAGTCCCCCTGTCTGGTCTA
+
ABABBFFFBFFFGGGGGGGCGEGHGGGEGGHHFEEFGGHHHHGHGGHHHHHHHGHHHGHHHHHHHHHHHHHGG>EFHHHHFGHGHHF1EGHFEGFGGHGHGHHGE/EGGHFHHHHFGFHHHHHHHGGDGGBGHHHGHHEGGHHHGGEDGDE>CGFHHGFHHHGCEDGFFHGGHHHFHHFHGGGGBEGGGGGGGG;FFFGGFGGGGGA@EFFFFFCFFFFFFFFFBFFFFFFFFFFFEFFFDA9/9;F9BBF
@M05620:37:000000000-D9766:1:1101:23791:11150 1:N:0:8
GCGGCTGCTTTTTAATCGAACACGTCGGACCTCCCGACACATTACTCGCGCTCGTATGCGGTCTCCTGCTTGACAAAAAAAAAGCAACAGACCCCCTCGACTCGCCAACCACCACAGCGAGGAGACCACAATGTACAATAAGACCGGACTTTCATTTTCAGCCCTATTGCAGAACGAATTGACAAATGCACAGAATATATACTCCCAACAAACACCACATAACCACATATGCAGATTGGAACACACCCAAA
+
>>>AA1>>CF@11AB3AA0FF0F0A00A0AEC1BA//A/E012ADBFB/AA/////B02/>>>/1B111@@10111BB?/////B1000B0B////</</</?///.-....<.>.<<-<--:..:;/:CE00<0000090000;-;-9-;00900900;0;9.--//;/////;--9--/;//9://;/;/9////////;/9/;-/;-----::-;-////;/999//;///9;99A//;---------
@M05620:37:000000000-D9766:1:1101:21404:11158 1:N:0:8
ACCACACCTTCTACAATGAGCTGCGTGTGGCTCCCGAGGAGCACCCCGTGCTGCTGACCGAGGCCCCCCTGAACCCCAAGGCCAACCGCGAGAAGATGACCCAGGTGAGTGGCCCGCTACCTCTTCTGGTGGCCGCCTCCCTCCTTCCTGGCCTCCCGGAGCTGCGCCCTTTCTCACTGGTTCTCTCTTCTGCCGTTTTCCGTAGGACTCTCTTCTCTGACCTGAGTCTCCTTTGGAACTCTGCAGGTTCT
+
CCCCCCBCFFFFGGGGGGGGGGHHGFGFFGHHHGGGGGGGGHHHHGGGGGGGHHHHHHHGGGGGGGGGGGGHHHHGGGGHGHHHHGGGGGFGGGHHHHHHHHHHGHHHHHHGGHHGGGGGHHHHHHHHHHHGHHGGGGGHGHHGHGGGGGGGGGGGGGGGGGGGGGFFFFFFFFFFFFFFFFFFFFFFFFFFFFFFFFFFFFFFFFFFFFFFFFFFFFFFFFFFEFFFFFFFFFFFFFFFFFFFFFFFFFF
@M05620:37:000000000-D9766:1:1101:7657:11162 1:N:0:8
AGTGCCAGCTCTCAATCGCACAGGGGACCCAGGGCCTGGCCCCTCCATCCAGAAAACCTATGACCTCACCCGCTACCTGGAGCACCAACTCCGCAGCTTGGCTGGGACCTATGTGAGTATCCAGCGTAGGAATCTGGGAGTTGGGGAGGAGTGAGGAGTTGGGGAAAGACAGTCCTAACCGTGGAGGGTTCTGGTAAATGATGGGGTGAGGAGGGGCTCTTTGGCTCCCACCAGTCCCCCTGTCTGGTCTA
+
>AAAAFFCAFFFFFGGGGGGGAGAFEGGEG2EFEGG2FGFFHGFFGFHHHFGH3EFHGGCGHHHHHFGHFHGGFEGHHGGFFGGFGHHGFHHGFEGGFFGGHHG?/GHFBGGHGDGGHH1DD2?GC<CCDFHFDDGBFHFAFGGCDGCGGDFCGD.CFC/<GG?EEE.GGB::CCGGFHH?EA9A9.?FFGGGFGFGGFFG0CBEB9@A9AF9DB->-9BFFFFF/9A.FF.A9FFFFED>E9BFFF///;
@M05620:37:000000000-D9766:1:1101:7845:11174 1:N:0:8
ACCACACCTTCTACAATGAGCTGCGTGTGGCTCCCGAGGAGCACCCCGTGCTGCTGACCGAGGCCCCCCTGAACCCCAAGGCCAACCGCGAGAAGATGACCCAGGTGAGTGGCCCGCTACCTCTTCTGGTGGCCGCCTCCCTCCTTCCTGGCCTCCCGGAGCTGCGCCCTTTCTCACTGGTTCTCTCTTCTGCCGTTTTCCGTAGGACTCTCTTCTCTGACCTGAGTCTCCTTTGGAACTCTGCAGGTTCT
+
BBACCCBCFFFFGGGGGGGGGGHHGFGEGGHCHGGGGGGGGHHHHGGGGGGGHGHHHHHGGGGGGGGGGGGHGHHGGGGHGHHHHGGGGGFGGGHHHHHHHHGGGHHHHHHGGHHGGGGGHHHHHHHHHHHGHHGGGGGHGHHGHGGGGGGGGGGGGGGGGCGGGGFFFFFFFFFFHHFFFFFFHHFFFFFFFFFFFFFHFFFFFFFFFFFFFHFFFFHHHFFFFFHFFHFFFHHFFFFFFFFFFFFFFFF
@M05620:37:000000000-D9766:1:1101:28713:11176 1:N:0:8
ACCACACCTTCTACAATGAGCTGCGTGTGGCTCCCGAGGAGCACCCCGTGCTGCTGACCGAGGCCCCCCTGAACCCCAAGGCCAACCGCGAGAAGATGACCCCGGTGAGTGGCCCGCTACCTCTTCTGGTGGCCGCCTCCCTCCTTCCTGGCCTCCCGGAGCTGCGCACTTTCTCACTGGTTCTCTCTTCTGCCGTTTTCCGTAGGACTCTCTTCTCTGACCTGAGTCTCCTTTGGAACTCTGCAGGTTCT
+
AAAABBBAFFFFGGGGGGGGGDGHGGGF4AGHHFGD2EF?DFDHHGCAAAEF5FFGHHHFGE0EGGGGGGGGHHHGGGDE/GH?FFG/B/B>BD22?<FDG</>//>?FFDFEG>AC@?ACGHGHDD=0;GDHCGADGGGFGGGFFFFFGG.CBFEGFDBGFFFFFF;@;;FFFFFFFBFBFFFFFFFFFFFBFCAAF.;B.B.9;BFFFFF/FB9/;/;/B/;B.;FFFFF/BF/99/FFBBFFBF.9BB
@M05620:37:000000000-D9766:1:1101:2751:11178 1:N:0:8
AGTGCCAGCTCTCAATCGCACAGGGGACCCAGGGCCTGGCCCCTCCATCCAGAAAACCTATGACCTCACCCGCTACCTGGAGCACCAACTCCGCAGCTTGGCTGGGACCTATGTGAGTATCCAGCGTAGGAATCTGGGAGTTGGGGAGGAGTGAGGAGTTGGGGAAAGACAGTCCTAACCGTGGAGGGTTCTGGTAAATGATGGGGTGAGGAGGGGCTCTTTGGCTCCCACCAGTCCCCCTGTCTGGTCTA
+
AABBBFFFBFFFGB5FGFFGGFAFBEFGGGHHGGGEGFHHGGGHGGHHHHHFGFHHHGHEGDGHHHHHHHHGGGGGHHHEGGGFGHCHGHHHFG?>EGHHGHH/?/BGEGGHFH3FGBGHHHHHHGGGGAGGFHHHHHHGEFHHGGFF@EDHHHHHHGHHFHGCEDHHHHHHFHHHHHHHB;EGGGGGAFGGBBB;FGGGGGBC9AABAAFFFFFFC>FFFFFBBFFFFFFFF.BFFFFFFAFFF;;F;B;
@M05620:37:000000000-D9766:1:1101:19941:11184 1:N:0:8
AGTGCCAGCTCTCAATCGCACAGGGGACCCAGGGCCTGGCCCCTCCATCCAGAAAACCTATGACCTCACCCGCTACCTGGAGCACCAACTACGCAGCTTGGCCGGGACCTATGTGAGTATCCAGCGTAGGAATCTGGGAGTTGGGGAGGAGTGAGGAGTTGGGGAAAGACAGTCCTAACCGTGGAGGGTTCTGGTAAATGATGGGGTGAGGAGGGGCTCTTTGGCTCCCACCAGTCCCCCTGTCTGGTCTA
+
ABAABFFCAFFFGGGGGGGAECHGG2AAEEHHF2AB2FHHHHGGGGHBGFHHGHGBGEFFDGFHHHHHHHFFF>EEHFDG2BGHHH11?G3B>EE@EH?GGH3EEGGGGHHHHH3FGGHHHHHHHG/EGGHHHHHHHHAFGHHH@DEFGGGHHEHF<<//CCDGGGHGGHHGGGGGGGGFGGGGGAAFEGGGGGGGGGFFFFFFF.;@EFFFFF-9=BFFFFFFFFF.;BFFFFFFFFFFFEFFFFFFFFF
@M05620:37:000000000-D9766:1:1101:7020:11192 1:N:0:8
ACCACACCTTCTACAATGAGCTGCGTGTGGCTCCCGAGGAGCACCCCGTGCTGCTGACCGAGGCCCCCCTGAACCCCAAGGCCAACCGCGAGAAGATGACCCAGGTGAGTGGCCAGCTACCTCTTATGGTGGCCGCCTCCCTCCTTCCTGGCCTCCCGGCGCTGCGCCCTTTCTCACTGGTTCTCTCTTCTGCCGTTTTCCGTAGGACTCTCTTCTCTGACCTGAGTCTCCTTTGGAACTCTGCAGGTTCT
+
AAA1>AAAFFFFGAGG3FBAF1FFGAAAA0FG1BFEEGEAGHHHHGGEGFGGHGHCHHHG@FGGG/EEGGGBFCGEGGEFCEHHFG//>BB<@A?GFFFFGHHHCGG1?<FFGF1>FC1>FF1GG1FGGFHGH.@C?A.CEHHGHGFGFHHGHFFGFBG@@?:AG@@A@@FFFFFFFFFFBFFFFFFFFFFFFF@FFFFFFFFFA-BFFFFFBFFFBBFEFFBBBBFBFFFFFB/B/B/BBFF/BB--9;B
@M05620:37:000000000-D9766:1:1101:22400:11201 1:N:0:8
AGTGCCAGCTCTCAATCGCACAGGGGACCCAGGGCCTGGCACCTCCAGCCAGAAAACCTATGACCTCACCCGCTACCTGGAGCACCAACTCCGCAGCTTGGCTGGGACCTATGTGAGTATCCAGCGTAGGAATCTGGGAGTTGGGGAGGAGTGAGGAGTTGGGGAAAGACAGTCCTAACCGTGGAGGGTTCTGGTAAATGATGGGGTGAGGAGGGGCTCTTTGGCTCCCACCAGTCCCCCTGTCTGGTCTA
+
>3>AAFF4>FFFFGGGGGEGEGHGG?AEDG2FF?EEFE2F2AFFB1G33AFCFHHHHGGGEADEGHHGHF1EEEEGEHHGHHHHGEFHGHHGGGGGGHHHGGHGGEHHACHFHHHHHHHHHHHHHGGGGGHHHHHHHHHGGHHHGGGGGDGHHGHHFGHHHHGGGGHHHHHHHHHHHHHHGGGGGGGGGGGGGGGGGGGGGGGGGGDBFFFFFFBBBBFFFFFFFFFFFFFFFFFFFFFFBFFFFFFFFFF
@M05620:37:000000000-D9766:1:1101:21783:11206 1:N:0:8
AGTGCCAGCTCTCAATCGCACAGGGGACCCAGGGCCTGGCCCCTCCATCCAGAAAACCTATGACCTCACCCGCTACCTGGAGCACCAACTCCGCAGCTTGGCTGGGACCTATGTGAGTATCCAGCGTAGGAATCTGGGAGTTGGGGAGGAGTGAGGAGTTGGGGAAAGACAGTCCTAACCGTGGAGGGTTCTGGTAAATGATGGGGTGAGGAGGGGCTCTTTGGCTCCCACCAGTCCCCCTGTCTGGTCTA
+
BCBCCFFFCFFFGFGGGFGGGGGHFEFGGGHHGFGGGGHHHHGHGGHHHHHHHGHHHGHHHHHHHHHHHHHGGEEGHGHHHHHHHHHHGHHHGGGGGHHHGHGFGGHHGHHHHHHGH?HHHHHHHGGGGGHHHHHHHHHGGGHHGGGGGGGHHHHHHGFHHFGGGGHHHHHGHHHHHHHHGGGGGGGGAFGGGGGGGGGGGGFGGGFFFFFFFFFFFFFFFFFFFFFFFFFFFFFFFFFFFFFFFFFFFFF
@M05620:37:000000000-D9766:1:1101:16854:11207 1:N:0:8
GAGGCTGCTTTGGAAGAAACTCATAGATTACTGCAACAGTTCCCCCTGGACCTGGAAAAGTTTCTTGCCTGGCTTACAGAAGCTGAAACAACTGCCAATGGCTGATGAAACAATGGCAAGTAAGTAAGGCATTTCCGCTTTAGCACTCTTGTGGATCCAATTGAACAATTCTCAGCATTTGTACTTGTAACTGACAAGCCAGGGAAAAAAGATCGGAAGAGCACAAGTCTGAACTCCAGTCACATTACTCG
+
A?ABAAF>FFDDGB5BEGBGGGHHHGHFFGGFG54FFHHHHGFHHGFFAEFGHGFFB3CEADHGHHGFFGHGHHGEFEFGFHFBGBBFFG1BGGGGCGGHG22?BDFG@GGHHGGGHFFFFFFG?4BBBBGHFGH?F?EGFFDEF?FFGHHHHG??B@>FGHFFFFFGF@GFH?GGFGFHF?=@F=GFF1?<FF<FGHHGFHE?E..<<@AE:;GD:E.;C:::;/9;;BFBFFFFF0;;B:=909C00=A
@M05620:37:000000000-D9766:1:1101:19349:11210 1:N:0:8
ACCACACCTTCTACAATGAGCTGCGTGTGGCTCCCGAGGAGCACCCCGTGCTGCTGACCGAGGCCCCCCTGAACCCCAAGGCCAACCGCGAGAAGATGACCCAGGTGAGTGGCCCGCTACCTCTTCTGGTGGCCGCCTCCCTCCTTCCTGGCCTCCCGGAGCTGCGCCCTTTCTCACTGGTTCTCTCTTCTGCCGTTTTCCGTAGGACTCTCTTCTCTGACCTGAGTCTCCTTTGGAACTCTGCAGGTTCT
+
DDDDDDCDFFFFGGGGGGGGGGHHGGGGHGHHHGGGGGGGGHHHHGGGGGGGHHHHHHHGGGGGGGGGGGGHGHHGGGGHGHHHHGGGGGGGGGHHHHHHHHHHGHHHHHHGGHHGGGGGHHHHHHHHHHHGHGGGGGGHGHHGHGGGGGGGGGGGGGGGGGGGGGFFFFFFFFHHHHFFFFFFFHFFFHHHHFFFFFFHFFFFFFFFFFFFFHHHFFFFFFHFFFFFFFFFFFHFFFFFFFHFHFFFFFF
@M05620:37:000000000-D9766:1:1101:22119:11210 1:N:0:8
AGTGCCAGCTCTCAATCGCACAGGGGACCCAGGGCCTGGCCCCTCCATCCAGAAAACCTATGACCTCACCCGCTACCTGGAGCACCAACTCCGCAGCTTGGCTGGGACCTATGTGAGTATCCAGCGTAGGAATCTGGGAGTTGGGGAGGAGTGAGGAGTTGGGGAAAGACAGTCCTAACCGTGGAGGGTTCTGGTAAATGATGGGGTGAGGAGGGGCTCTTTGGCTCCCACCAGTCCCCCTGTCTGGTCTA
+
ABABCFFFDFFFGGGGGGGGGGHGGGGGGGHHGGGGGGHHHHGHGGHHHHHHHHGHHGGHHHGHHHHHHHHGGEGGHHHHGGHHHHHHGHHGEGGGGHHHGHHGGGHHGHHHHHHHHHHHHHHHHGGGGGGHHHHHHHHGGHHHGCGGGGGHHHHHHGGHFGGGGGHHHHHHHHHHHHHHGDGGDFGGDFGGGGGGGGGFGGGGGGDFFFFFFFFFFFFFFFFFFFFFFFFFFFFFFFFFFFFFFFFFFFF
@M05620:37:000000000-D9766:1:1101:15488:11217 1:N:0:8
ACCACACCTTCTACAATGAGCTGCGTGTGGCTCCCGAGGAGCACCCCGTGCTGCTGACCGAGGCCCCCCTGAACCCCAAGGCCAACCGCGAGAAGATGACCCAGGTGAGTGGCCCGCTACCTCTTCTGGTGGCCGCCTCCCTCCTTCCTGGCCTCCCGGAGCTGCGCCCTTTCTCACTGGTTCTCTCTTCTGCCGTTTTCCGTAGGACTCTCTTCTCTGACCTGAGTCTCCTTTGGAACTCTGCAGGTTCT
+
CCCCDDDCFFFFGGGGGGGGGGHHGGGGHGHHHGGGGGGGGHHHHGGGFGGGHHHHHHHGGGGGGGGGGGGHHHHGGGGHGHHHHGGGGGGGGGHHHHHHHHHHGHHHHHHGGHHGGGGGHHHHHHHHHHHGHHGGGGGHGHHGHGGGGGGGGGGGGGGGGGGGGGFFFFFFFFFFHHFFFFFFFHFFFFHHHFFDDFFFFFFFFFFFFFFFFFFFFFFFFFFFFFFFFFFFFFFFFFFFFFFFFFFFFFF
@M05620:37:000000000-D9766:1:1101:18803:11224 1:N:0:8
AGTGCCAGCTCTCAATCGCACAGGGGACCCAGGGCCTGGCCCCTCCATCCAGAAAACCTATGACCTCACCCGCTACCTGGAACACCAACTCCGCAGCTTGGCTGGGACCTATGTGAGTATCCAGCGTAGGAATCTGGGAGTTGGGGAGGAGTGAGGAGTTGGGGAAAGACAGTCCTAACCGTGGAGGGTTCTGGTAAATGATGGGGTGAGGAGGGGCTCTTTGGCTCCCACCAGTCCCCCTGTCTGGTCTA
+
BCCCCFFFCFFFGGGGGGGGGGHHGGGGGGHHGGGGGGHHHHGHGGHHHHHHHHHHHGHGHHHHHHHHHHHGGGGGHHHHHFGHHGHHGHHHGGGGGHHHGHHGGGHHGHHHHHHHHHHHHHHHHGGGGGHHHGHHHHHGGHHHGGGGGGGHHHHHHGHHHHGGGGHHHHHHHHHHHHHHGGGGGGGGCFGGGGFGGGGGGGGGGGFFFFFFFFFFFFFFFFFFFFFFFFFFFFFFFFFFFFFFFFFFFFF
@M05620:37:000000000-D9766:1:1101:9632:11232 1:N:0:8
AGTGCCAGCTCTCAATCGCACAGGGGACCCAGGGCCTGGCCCCTCCATCCAGAAAACCTATGACCTCACCCGCTACCTGGAGCACCAACTCCGCAGCTTGGCTGGGACCTATGTGAGTATCCAGCGTAGGAATCTGGGAGTTGGGGAGGAGTGAGGAGTTGGGGAAAGACAGTCCTAACCGTGGAGGGTTCTGGTAAATGATGGGGTGAGGAGGGGCTCTTTGGCTCCCACCAGTCCCCCTGTCTGGTCTA
+
CCCCCFFFCFFFGGGGGGGGGGHHGGGGGGHHGGGGGGHHHHGHGGHHHHHHHHHHHGHHHHHHHHHHHHHGGGGGHHHHHHGHHHHHGHHHGGGGGHHHGHHGGGHHGHHHHHHHHHHHHHHHHGGGGGHFHHHHHHHGGHHHGGGGGGGHHGHHHGHHHHGGGGHHHHHHHHHHHHHHGGGGGGGGEGGGGGGGGGGGGGGGGGFFFFFFFFFFFFFFFFFFFFFFFFFFFFFFFFFFFFFFFFFFFFF
@M05620:37:000000000-D9766:1:1101:21362:11240 1:N:0:8
ACCACACCTTCTACAATGAGCTGCGTGTGGCTCCCGAGGAGCACCCCGTGCTGCTGACCGAGGCCCCCCTGAACCCCAAGGCCAACCGCGAGAAGATGACCCAGGTGAGTGGCCCGCTACCTCTTCTGGTGGCCGCCTCCCTCCTTCCTGGCCTCCCGGAGCTGCGCCCTTTCTCACTGGTTCTCTCTTCTGCCGTTTTCCGTAGGACTCTCTTCTCTGACCTGAGTCTCCTTTGGAACTCTGCAGGTTCT
+
CCCCCCCCFFFFGGGGGGFGGGHHGGGGHGHHHGGGGGGGGHHHHGGGGGGGHHHHHHHGGGGGGGGGGGGHHHHGGGGHGHHHHGGGGG@DGGHHHHHHHHHHGHHHHFHGGHHGGGGGHHHHHHHHHHHGHHGGGGGHGHHGHGGGGGGGGGGGGGGGGGGGGGFFFFFFFFFFFFFFFFFFFFFFFFFFFFFFFFFFFFFFFFFFFFFFFFFFFFFFFFFFFFFFFFFFFFFFFFFFFFFFFFFFFFF
@M05620:37:000000000-D9766:1:1101:8594:11241 1:N:0:8
ACCACACCTTCTACAATGAGCTGCGTGTGGCTCCCGAGGAGCACCCCGTGCTGCTGACCGAGGCCCCCCTGAACCCCAAGGCCAACCGCGAGAAGATGACCCAGGTGAGTGGCCCGCTACCTCTTCTGGTGGCCGCCTCCCTCCTTCCTGGCCTCCCGGAGCTGCGCCCTTTCTCACTGGTTCTCTCTTCTGCCGTTTTCCGTAGGACTCTCTTCTCTGACCTGAGTCTCCTTTGGAACTCTGCAGGTTCT
+
BCCCCCCCFFFFGGGGGGGGGGHGGFGFHGHHHGGGGGGGGHHHHGGGFGGGHHHHGHHGGGGGGGGGGGGHHHHGGGGHGHHHGGGGGGGGGGHHFFHHHHHHGGHHHGHGGHHGGGGGHGHHHHHHFDHGHHGGGFDHGHHGHGGGGGGGGGGGGGGGGGGGGGFFFFFFFFFFFFFFFFFFFFFFFFFFFFFFFFFFFFFFFFFFFFFFFFFFFFFFFFFFFFFFFFFFFFFFFFFFFFFFFFFFFFF
@M05620:37:000000000-D9766:1:1101:16147:11246 1:N:0:8
GAGGCTGCTTTGGAAGAAACTCATAGATTACTGCAACAGTTCCCCCTGGACCTGGAAAAGTTTCTTGCCTGGCTTACAGAAGCTGAAACAACTGCCAATGGCTGATGAAACAATGGCAAGTAAGCCAGGCATTTCCGCTTTAGCACTCTTGTGGATCCAATTGAACAATTCTCAGCATTTGTACTTGCAACTGACAAGCTAGGGACAAAAGATAGCAAGAGTACACGTCTGAACTCCAGACACATAACTCG
+
BBBBBBFBFFFFGGGGGGGGGGHHHHHHHHHHHHHHGHHHHHHHHGGGHHHHHHHHHHHHGHHHHHHHHHHHHHHHHGHHHHHHHHHHHHHHHHHHHHHHHCHGCG44@33BF3GHCGHG3B?433BF/?/33BFH?///?FH3F22233B32CHH<2FG>222<@@C22?111?GH1111F1111?11110><1<<0.11<GHH.<CHHB.0000;C//.0000<.=.CGFHHH00//0;//;00C/0C.
@M05620:37:000000000-D9766:1:1101:15598:11254 1:N:0:8
GAGGCTGCTTTGGAAGAAACTCCTAGATTACTGCAACCGTTCCCCCTGGACCTGGAACAGTTTCTTGCCTGGCTTACAGAAGCTGAAACAACTGCCAATGGCTGATGAAACAATGGCAAGTAAGTCAGGCATTTCCGCTTTTGCACTCTTGTGGATCCAATTGAACAATTCTCAGCATCTGTACTTGTAACTGACAAGCCAGGGACAAAAGATCGGAAGAGCACACGTCTGAACTCCAGTCACATTACTCG
+
AAAAAAFAFFFFG1FGGEFGDG1GA1BF3DGHBGF1B00BFGHDHGAF/ABFHHFGG10BDHHHHFFFHHHHHGHHHHHHHHHHGF1GHH>?BGHHGCGHHHHGGHHGHHHHHHHGH0FEHHGHHHHHHHHHHHHHGGGGGHHHHHHHFGGHHCHHHHHHGGH1FGH0GHHHHHHHFHHHHHHHHHHH1FHHGHHHHGHGHHEFGEGH/.<AGHE?.:CHHHFHHFGGGGGGGGGGFGFGGGGGGGGGGGB
@M05620:37:000000000-D9766:1:1101:19182:11282 1:N:0:8
GCGGCTGCTTTGGAAGAAACTCATAGATTACTGCCACAGTTCCCCCTGGACCTGGAAACGTTTCTTGCCTGGCTTACAGAAGCTGAAACAACTGCCAATGGCTGATGAAACAATGGCAAGTAAGTCAGGCATTTCCGCTTTAGCACTCTTGTGGATCCAATTGAACAATTCTCAGCATTTGTACTTGTAACTGACAAGCCAGGGACAAAAGATCGGAAGAGCACACGTCTGAACTCCAGTCACATTACTCG
+
>3AAAADAFFFDBFFBA4BGGGFHFFFHHBFGGH33B2BBFGHHHGEF2BFFGFAGG33BBFHGABAFHHHHHFB3BGHGHGHFF3@GG?GAFGGGHFGGFHFGBFHHHHHHEH3GHFHGGHHHGHGHGHHHHHHHGGGGGBGHDGHHHHHHGG1FGGGGHHHFGFH0FGHHHHGHHHHHHH1FGGFG1<>GF1CGGHFGHHHCEEECHAGEHHEG.;AGHH:;CFB9;BEFGGGGGGFGFFFGFGFFFGC
@M05620:37:000000000-D9766:1:1101:20012:11286 1:N:0:8
GAGGCTGCTTTGGAAGAAACTCATAGATTACTGCAACAGTTCCCCCTGGACCTGGAAAAGTTTCTTGCCTGGCTTGCAGAAGCTGAAACAACTGCCAATGGCCGATGAAACAATCGCAAGCAAGTCACGCATTTCCGCTTTAGCACTCTTGTGGATCCAATCTAACAATTCTCAGCATTTGTACTTGTAACTGACCAGTCAGGCACAACAGATCCGAAGAGCACACGTCTGAACTCCAGTCACCTTACTCG
+
A?AAAAFABDBDGA5BAFFEGGGFHGDGH5FGFGBFHC2DFD5FGGAFE2BGGFF2A32BBDGHG5DBFEFE1AAEB3FEFBEFFBEDB?BFGGGH3@BB3B3/>>?B3BBB/?3??/?E/2B2?B?3?0>/?BDGD/C//22@>2@2@22F2?@1?01??011?11<1<?DG111<<<1><1<>>>1110=<<<//<0<0=//<<C;:;/:0/0:::-:;9/./C-;.CEC;C009/;0;000:09;009
@M05620:37:000000000-D9766:1:1101:13854:11294 1:N:0:8
AGTGCCAGCTCTCAATCGCACAGGGGACCCAGGGCCTGGCCCCTCCATCCAGAAAACCTATGACCTCACCCGCTACCTGGAGCACCAACTCCGCAGCTTGGCTGGGACCTATGTGAGTATCCAGCGTAGGAATCTGGGAGTTGGGGAGGAGTGAGGAGTTGGGGAAAGACAGTCCTAACCGTGGAGGGTTCTGGTAAATGATGGGGTGAGGAGGGGCTCTTTGGCTCCCACCAGTCCCCCTGTCTGGTCTA
+
AA>AAFFFBFFFGFGFGGGFGFHGGGGGGGHH2EEDFFHHHHGGGGFHHFHHHB3FHGHHHHHHHFHHHGHGG/EEHGFHFEGHHH1?EHHHGGGFGHFGEHBFGGFHGHHHHGDFHDGHHHGHEGD?FGFGHHHHBGFF<?GC@@C@@.EGFFFF0AGHHHGFFFHHFHHFHHFHHGGAFGGGGFGGGGGGGFCFFBFFB0FFGGFAFFFFDDFCFAEFFFFFFFFFFFFFFFFFFFFFFEFFFFFFFF/
@M05620:37:000000000-D9766:1:1101:19186:11300 1:N:0:8
GAGGCTGCTTTGGAAGAACCTCATAGATTACTGCAACAGTTCCCCCTTGACCTGGAAAAGTTTCTTGCCTGGCTTACAGAAGCTGAAACACCTGCCAATGGCTGATGAAACAATGGCAAGTAAGTCAGGCATTTCCGCTTTAGCACTCTTGTGGATCCAATTGAACAATTCTCAGCATTTGTACTTGTAACTGACAAGCCAGGGAGAAAAGATCGGAAGAGCACACGCCTGAACTCCAGTCACATTACTCG
+
A3AAAAF>BBBDFEBFFFBGFGHHGGHADGFGG54F3FFGHGGFGGEAAABBABAB3A23BBFHFHBBBAABGHHFHBBAFGGHEDFFGCBEHFG?@BFG3GH1?B44BBB?CGB@F3FF3BBF?44BBBGFGFG?EFDDF3BB3B2?B?FHHD??222<>@G2@@FF<22>1?<1???1@G111@??11>FF11<F>..>0F<<.<<G<GG<0CEDA..;//./.;-;C.;BFGGG/9;90099;;;00.
@M05620:37:000000000-D9766:1:1101:9866:11307 1:N:0:8
AGTGCCAGCTCTCAATCGCACAGGGGACCCAGGGCCTGGCCCCTCCATCCAGAAAACCTATGACCTCACCCGCTACCTGGAGCACCAACTCCGCAGCTTGGCTGGGACCTATGTGAGTATCCAGCGTAGGAATCTGGGAGTTGGGGAGGAGTGAGGAGTTGGGGAAAGACAGTCCTAACCGTGGAGGGTTCTGGTAAATGATGGGGTGAGGAGGGGCTCTTTGGCTCCCACCAGTCCCCCTGTCTGGTCTA
+
>A>AAD5CAFFFEGGGGFGGEEFGCEGEAEHHGEDFFCG2FHGEGGEGBGHFF3BGEEFAGGFHFHCFHFCEGG?EGFHCGGH?1?GHGCGHGC>>ECHHEBG?EDGFEFHHHHHHF?GGHFGHHC?EGGHGHHHGHEGG/FGB/-FGGGGHHHFGHGCHHHGGEAGFHHHGHFCGHHHH?.CBFEDG..;FGG9CFGGGGFBB9DDBFFFFFDB?B=AFFFB/B//.;FFFFF/BB/AAB?BBFFF/;B9
@M05620:37:000000000-D9766:1:1101:22700:11310 1:N:0:8
AGTGCCAGCTCTCAATCGCACAGGGGACCCAGGGCCTGGCCCCTCCATCCAGAAAACCTATGACCTCACCCGCTACCTGGAGCACCAACTCCGCAGCTTGGCTGGGACCTATGTGAGTATCCAGCGTAGGAATCTGGGAGTTGGGGAGGAGTGAGGAGTTGGGGAAAGACAGTCCTAACCGTGGAGGGTTCTGGTAAATGATGGGGTGAGGAGGGGCTCTTTGGCTCCCACCAGTCCCCCTGTCTGGTCTA
+
BCBBCFFFCFFFGGGGGGGGGGHHGGGGGGHHGGGGGGHHGHGHGGHHHHHHHHHGHGHHHHHHHHHHHHHGGEGGHHHHGGGHHHHHGHHHGGGGGHHHGHFGGGHHGHHHHHHHGGHHHHHHHGCEGGHHHHHGGHHGAHHHGGGGGGGHHHHHHGHHHGGGGGFHHHHHGHHHHHHHGGGGGGGGCFGGGGGGGGGGGGGGGGFFFFFFFFFFFFFFFFFFFFFFFFFFFFFFFFFFFFFFFFFFFFF
@M05620:37:000000000-D9766:1:1101:17290:11315 1:N:0:8
AGTGCCAGCTCTCAATCGCACAGGGGACCCAGGGCCTGGCCCCTCCATCCAGAAAACCTATGACCTCACCCGCTACCTGGAGCACCAACTCCGCAGCTTGGCTGGGACCTATGTGAGTATCCAGCGTAGGAATCTGGGAGTTGGGGAGGAGTGAGGAGTTGGGGAAAGACAGTCCTAACCGTGGAGGGTTCTGGTAAATGATGGGGTGAGGAGGGGCTCTTTGGCTCCCACCAGTCCCCCTGTCTGGTCTA
+
CCBCCFFFCFFFGGGGGGGGGGHHGGGGGGHHGGGGGGHHHHGHGGHHHHHHHHHHHGHGHHHHHHHHHHHGGEEGHHHHFGHHHHHHGHHHGGGGGHHHGHHGGGHHGHHHHHHHHHHHHHHHHGGGGGHHHHHHHHHGGHHHGGGGGGGHHHHHHGHHHHGGGGHHHHHHHHHHGHHHGGGGGGGGEFGGHGGGGHHHHGGGGGFFFFFFFFFFFFFFFFHFFFFFFFFFFFFFFFFFFFFFHFFFHHF
@M05620:37:000000000-D9766:1:1101:24364:11315 1:N:0:8
ACCACACCTTCTACAATGAGCTGCGTGTGGCTCCCGAGGAGCACCCCGTGCTGCTGACCGAGGCCCCCCTGAACCCCAAGGCCAACCGCGAGAAGATGACCCAGGCGAGAGGCCCGCTACCTCTTCTGGTGGCCGCCTCCCTCCTTCCTGGCCTCCCGGAGCTGCGCCCTTTCTCACTGGTTCTCTCTTCTGCCGTTTTCCGTAGGACTCTCTTCTCTGACCTGAGTCTCCTTTGGAACTCTGCAGGTTCT
+
DCDDDDDDFFFFGGGGGGGGGGHHGGGFHGHHHGGGGGGGGHHHHGGGGGGGHHHHHHHGGGGGGGGGGGGHHHHGGGGHGHHHHGGGGGDGGGHHHHHGF2F///>/>--<.FACDG-<G0DDDGFCC</::G@-<<EAA/CDGFGGFG/<CFGFEDBA-<F0B=>DDC/BBFB0<BFF:F::FFFFFFFFFE-BDFFFFA:<AD0FFFBFBFF0<FF0BFFFBFFB:FBFFFFB0BFFFFEFFF?BBBF
@M05620:37:000000000-D9766:1:1101:13259:11318 1:N:0:8
AGTGCCAGCTCTCAATCGCACAGGGGACCCAGGGCCTGGCCCCTCCATCCAGAAAACCTATGACCTCACCCGCTACCTGGAGCACCAACTCCGCAGCTTGGCTGGGACCTATGTGAGTATCCAGCGTAGGAATCTGGGAGTTGGGGAGGAGTGAGGAGTTGGGGAAAGACAGTCCTAACCGTGGAGGGTTCTGGTAAATGATGGGGTGAGGAGGGGCTCTTTGGCTCCCACCAGTCCCCCTGTCTGGTCTA
+
AAABBFFFACFFGGGGGGGEEEGAFGEEGGDHGDEGEFHHFEGCEEF5FGHHGF3BFEFCGFAAFGHHHCGEEG@EFGFGEG1GHFF?EHFHGG/>EFHHGHHGGGHHGHHHHHHHHHHHHHHHHGGGGGGHHHHHHHHGGHHHGGGGGGGHHHHHGGHHHHGGGGHHGHHHHHHHHHHHGGGGGGGGGGGGGGGGGGGGGGGGGGFBFFFFFFBBBBFFFFFFFFFFFFFFFFFFFFFFBFFFFFFFFFB
@M05620:37:000000000-D9766:1:1101:17308:11321 1:N:0:8
AGTGCCAGCTCTCAATCGCACAGGGGACCCAGGGCCTGGCCCCTCCATCCAGAAAACCTATGACCTCACCCGCTACCTGGAGCACCAACTCCGCAGCTTGGCTGGGACCTATGTGAGTATCCAGCGTAGGAATCTGGGAGTTGGGGAGGAGTGAGGAGTTGGGGAAAGACAGTCCTAACCGTGGAGGGTTCTGGTAAATGATGGGGTGAGGAGGGGCTCTTTGGCTCCCACCAGTCCCCCTGTCTGGTCTA
+
BBBBBFFFBFFFGFGGGGGGGAHDGGGGGGHGGCGGEGHHHHGHGGHHHHGHFHGHHGHFHHFHHHHHHHHGGGGGHHHFHHHEHHHHGHGHGG?EGHHHGHHGGGHHGHHHHHHHHHBGHHGHHGGDCGFHFHHHHHGGGHHHGGGGGGGHHHHHGDHHHHGGGGHHHHHGHHHHHHHHGGGGGGGGGGGGGGGGFFGGGGGGGGFFFFFFFFFFFFFFFFFFFFFFFFFFFFFFFFFFFFFFFBBFFFF
@M05620:37:000000000-D9766:1:1101:4258:11321 1:N:0:8
AGTGCCAGCTCTCAATCGCACAGGGGACCCAGGGCCTGGCCCCTCCATCCAGAAAACCTATGACCTCACCCGCTACCTGGAGCACCAACTCCGCAGCTTGGCTGGGACCTATGTGCGTATCCAGCGTAGGAATCTGGGAGTTGGGGAGGAGTGAGGAGTTGGGGAAAGACAGTCCTAACCGTGGAGGGTTCTGGTAAATGATGGGGTGAGGAGGGGCTCTTTGGCTCCCACCAGTCCCCCTGTCTGGTCTA
+
>AABBFFFCFFFGGGGGGGCGAGHGGGGGGHHGGGGGGHGHHGHGGHHHHHHHHHHHGHHHHHHHHHHHHHGGGEEHHHHHHHFHHGHGHHHGGGGGHHHGHHGGGHHGHHHHHHBFGGGHHHHHGGGGDFGHHHHHHFFGHHGCFFFGGGHHDFHHGHHHHGG.DHHHHHHHHHHBFGGGGGGDGGGGGGGGGGGBFGGFGGFFFFFFFFFFFFFFFFFFFFFFFFFFFFFEAFFFFFFFFFFFFFFFF/
@M05620:37:000000000-D9766:1:1101:16880:11336 1:N:0:8
AGTGCCAGCTCTCAATCGCACAGGGGACCCAGGGCCTGGCCCCTCCATCCAGAAAACCTATGACCTCACCCGCTACCTGGAGCACCAACTCCGCAGCTTGGCTGGGACCTATGTGAGTATCCAGCGTAGGAATCTGGGAGTTGGGGAGGAGTGAGGAGTTGGGGAAAGACAGTCCTAACCGTGGAGGGTTCTGGTAAATGATGGGGTGAGGAGGGGCTCTTTGGCTCCCACCAGTCCCCCTGTCTGGTCTA
+
>11>A11CAF@@BFG31AFFAECCFFEGG0FHFE0/AAB00GGHGGBG10BAD01BFA0BFGBGFGBFHHHGGE/EHHHCBGHE>?FGG0GHGEEEGHHFGGFG/<GHGHHHHGGFHHHHHHHBBCGGGGGGFDDGDF<FE<FG/->C-CFHHED.<CCGHGGGEGHHHHHHHHHHHHFHGAFGFFGGGGGGGGGGGGGGFGGFFGB@FFFFFB@@@@FFFFFFF/BEFFFFFFFFFFFF@FFFFFFFFEB
@M05620:37:000000000-D9766:1:1101:13543:11340 1:N:0:8
AGTGCCAGCTCTCAATCGCACAGGGGACCCAGGGCCTGGCCCCTCCATCCAGAAAACCTATGACCTCACCCGCTACCTGGAGCACCAACTCCGCAGCTTGGCTGGGACCTATGTGAGTATCCAGCGTAGGAATCTGGGAGTTGGGGAGGAGTGAGGAGTTGGGGAAAGACAGTCCTAACCGTGGAGGGTTCTGGTAAATGATGGGGTGAGGAGGGGCTCTTTGGCTCCCACCAGTCCCCCTGTCTGGTCTA
+
AA>AAFFFBFFFGGGGGGGGGGHHGGGGGGFHFEEGGGHHHHGGGGHHHHFHHHHFHGHHGHHHHHHHHHHGGEEEHHHH?GHHHHC1EHHHGGGGGHHHGHHGGGHHGHHHHHHGHHGHHHGHHGGDGGFFHHHHHHGGGHHHGGEGGGGHHHHHHGHHHHGGGGHGHHHHHHHHHHHHGGGGGGGGGFGGGGFGGGGGGGGGGGFFFFFFFFFFFFFFFFFFFFFFFFFFFFFFFFFFFFFFFFFFFF/
@M05620:37:000000000-D9766:1:1101:11722:11349 1:N:0:8
GAGGCTGCTTTGGAAGAAACTCATAGATTACTGCAACAGTTCCCCCTGGACCTGGAAAAGTTTCTTGCCTGGCTTACAGAAGCTGAAACAACTGCCAATGGCTGATGAAACAATGGCAAGTAAGTCAGGCATTTCCGCTTTAGCACTCTTGTGGATCCAATTGAACAATTCTCAGCATTTGTACTTGTAACTGACAAGCCAGGGACAAAAGATCGGAAGAGCACACGTCTGAACTCCAGTCACATTACTCG
+
BABCCCFBFFFFGGGGGGGGGGHHHHHHHHHHHHHHFHHHHHHHHGGGHHHHHHHHHHHGGHHHHHHHHHHHHHHHHHHGHHHHHHHHHHHHHHHHHGHHGHHGGHHHHHHHHHHHHHFGHHHHHHHHHHHHHHHHGGGGGHHHHHHHHHHHHGHHHHFHHHHHHHHGGHHHHHGHHHHHHHHHHHHHHHHHHGHHDHHGGHGD.<EH/GHGHFHGGEGHGHGHHHGHHGGGFGGGGGGGGGGGGGGGGGC
@M05620:37:000000000-D9766:1:1101:14746:11351 1:N:0:8
GAGGCTGCTTTGGAAGAAACTCATAGATTACTGCAACAGTTCCCCCTGGACCTGGAAAAGTTTCTTGCCTGGCTTACAGAAGCTGAAACAACTGCCAATGGCTGATGAAACAATGGCAAGTAAGTCAGGCATTTCCGCTTTAGCACTCTTGTGGATCCAATTGAACAATTCTCAGCATTTGTACTTGTAACTGACAAGCCAGGGACAAAAGATCGGAAGAGCACACGTCTGAACTCCAGTCACATTACTCG
+
CBCCCCFCFFFFGGGGGGGGGGFHHHHHHHHGHHHHHHHHHHHHHGGGHHHHHHHHHHHHHHHHHHHHHHHHHHHHHHHHHHHHHHHHHHHHHHHHHGHHHHHGHHHHHHHHHHHHHHHFGHHHHHHHHHHHHHHHGGGGGHHHFHHHHHHHHGHHHHHHHHHHHHHHHHHGHHHHHHHHHHHHHHHHHHHHHHHHGHHGHHHGEGGHHHHGHHHGGEFHHHGHHHGCGGGGGGGGGGGGGGGGGGBFGGC
@M05620:37:000000000-D9766:1:1101:13250:11393 1:N:0:8
AGTGCCAGCTCTCAATCGCACAGGGGACCCAGGGCCTGGCCCCTCCATCCAGAAAACCTATGACCTCACCCGCTACCTGGAGCACCAACTCCGCAGCTTGGCTGGGACCTATGTGAGTATCCAGCGTAGGAATCTGGGAGTTGGGGAGGAGTGAGGAGTTGGGGAAAGACAGTCCTAACCGTGGAGGGTTCTGGTAAATGATGGGGTGAGGAGGGGCTCTTTGGCTCCCACCAGTCCCCCTGTCTGGTCTA
+
CCBCCFFFDFFFGGGGGGGGGGHHGGGGGGHHGGGGGGHHHHGHGGHHHHHHHHHHHGHHHHHHHHHHHHHGGGGGHHHHHHHHHHHHGHHHGGGGGHHHGHHGGGHHGHHHHHHHHHHHHHHHHGGGGGHHHHHHHHHGGHFHGGGGGDEHHHHGGGHHHHGGGFHHHHHHGHHHHHHHGGGGGGGGGGGGGGGGGGGGGGGGGGFFFFFFFFFFFFFFFHHFFFFFFFFFFFFFFFFFFFFFFFFFFFF
@M05620:37:000000000-D9766:1:1101:19901:11405 1:N:0:8
GAGGCTGCTTTGGAAGAAACTCATAGATTACTGCAACAGTTCCCCCTTGACCTGGAAAAGTTTCTTGCTTGGCTTAAAGAAGCTGAAAGAGCTGCCAAGGGCCCATGAAACAATGGCAAGTAAGTCAGCCATTTCCGCTTTAGCACTCTTGTGGATCCACTTGAACAATTCTCAGCATTTGTACTTGCAACTGACAAGCCAGGCACAAAAGATCCGAATAGCACACGACTGAACTTTAGAAACATTACTCG
+
AAAAAAFBFFF4FBABCG4BFEGHHFA6DG45DF4B4FBAD5BFGGE2BF3BAFAF332B3DDFGGDB553BFGGBDFFGGH3BBB3B5B22BBF13B11B11/?3B33BB?1@B3B33??B?44B433BBFGDBF//EEFFBB1BB0F11FGGHF1@F11<11@11@11?1@1@?1111111?@1111<<><1111>..0<.<..</.</.00<;.:.::0;CGF---;./0;C000;00;/9=;;900;
@M05620:37:000000000-D9766:1:1101:11916:11417 1:N:0:8
ACCACACCTTCTACAATGAGCTGCGTGTGGCTCCCGAGGAGCACCCCGTGCTGCTGACCGAGGCCCCCCTGAACCCCAAGGCCAACCGCGAGAAGATGACCCAGGTGAGTGGCCCGCTACCTCTTCTGGTGGCCGCCTCCCTCCTTCCTGGCCTCCCGGAGCTGCGCCCTTTCTCACTGGTTCTCTCTTCTGCCGTTTTCCGTAGGACTCTCTTCTCTGACCTGAGTCTCCTTTGGAACTCTGCAGGTTCT
+
DDDDDDDDFFFFGGGGGGGGGGHHGGGGHGHHHGGGGGGGGHHHHGGGGGGGHHHHHHHGGGGGGGGGGGGHHHHGGGGHGHHHHGGGGGGGGGHHHHGHCFGH/=?G===FC?=@<DCCHDGFDDG0<D/..C<--=<<C::EGFGGFB/C.CFG.EGB--.0<D@FA9FBFFF0FFB/<<FFFFB0FB0:F:<DFBFFF9<...0<:<BBB0F000:00:</</<F0F0<::B/00<F0FFFFBAF00<
@M05620:37:000000000-D9766:1:1101:13820:11421 1:N:0:8
ACCACACCTTCTACAATGAGCTGCGTGTGGCTCCCGAGGAGCACCCCGTGCTGCTGACCGAGGCCCCCCTGAACCCCAAGGCCAACCGCGAGAAGATGACCCAGGTGAGTGGCCCGCTACCTCTTCTGGTGGCCGCCTCCCTCCTTCCTGGCCTCCCGGAGCTGCGCCCTTTCTCACTGGTTCTCTCTTCTGCCGTTTTCCGTAGGACTCTCTTCTCTGACCTGAGTCTCCTTTGGAACTCTGCAGGTTCT
+
CCCCCABCFFFFGGGGGGGGGGHHGGGGHGHHHGGGGGGGGHHHHGGGEGGGHHHHHHHGGGGGGGGGGGGGHHHGGGGHGHHHGFGGGGFGGGHHHHHHHHHHGHHHHHHGGHHGGGGGHHHHHHHFHHHGGHGGGGGHGHHGHGGGGGGGGGGGGGGGGGGGGGFFFFFFFFFFFFFFFFFFFFFFFFFFFFFFFFFFFFFFFFFFFFFFFFFFFFFFFFFFFFFFFFFFFFFFFFFFFFFFFFFFFFF
@M05620:37:000000000-D9766:1:1101:13071:11432 1:N:0:8
ACCACACCTTCTACAATGAGCTGCGTGTGGCTCCCGAGGAGCACCCCGTGCTGCTGACCGAGGCCCCCCTGAACCCCAAGGCCAACCGCGAGAAGATGACCCAGGTGAGTGGCCCGCTACCTCTTCTGGTGGCCGCCTCCCTCCTTCCTGGCCTCCCGGAGCTGCGCCCTTTCTCACTGGTTCTCTCTTCTGCCGTTTTCCGTAGGACTCTCTTCTCTGACCTGAGTCTCCTTTGGAACTCTGCAGGTTCT
+
BBBABABBFFFFGGGG5GGFGGHHGEGGG?GHCFGGGGGGGHHHHGGGGFGGHHHHHHHGGGGGGFGGGGGGHFHGGGGHGGHHHGGFGGGGGGHHFHHHHFHFCHFFA?FGGFHFGGGGHHHGFHHGHHHGHHGGGGDGGHHFHFCFFFFGGGGGGGAF?AGGGGFFFFFFFFFFFFFFFFBFFFFFFFFFFFFDDFEFFDFFA.BFFFFFFFFFFFFFFFFFFFFFFFFFFFFFFFFFFFFFFFFFFFB
@M05620:37:000000000-D9766:1:1101:25838:11457 1:N:0:8
ACCACACCTTCTACAATGAGCTGCGTGTGGCTCCCGAGGAGCACCCCGTGCTGCTGACCGAGGCCCCCCTGAACCCCAAGGCCAACCGCGAGAAGATGACCCAGGTGAGTGGCCCGCTACCTCTTCTGGTGGCCGCCTCCCTCCTTCCTGGCCTCCCGGAGCTGCGCCCTTTCTCACTGGTTCTCTCTTCTGCCGTTTTCCGTAGGACTCTCTTCTCTGACCTGAGTCTCCTTTGGAACTCTGCAGGCTCT
+
1AAAAAAAFFFDGGGBGF1BFBACEFGFHGGGGGGEEEG/EGHHHGCFE?EFGDHHGGHAEGGGEEEEGGGHFHCEGGGHEHHEGFG?C@/>@CFGFGFHHHFC<FG1?FGGGAGGGCG?GGHHF0GG0GFGH.C-:EEHEHHGEGFGGFFEFBFEAE?;A-;FF?@F@-BFFFFFFFBBFFF/FFFFFFFFFF@FFF-FFFFFBBFFFFFFFFFFFFFFB/9;BFFEFFFFFFFFEFF/BFFFFFF-9FF
@M05620:37:000000000-D9766:1:1101:13731:11467 1:N:0:8
AGTGCCAGCTCTCAATCGCACAGGGGACCCAGGGCCTGGCCCCTCCATCCAGAAAACCTATGACCTCACCCGCTACCTGGAGCACCAACTCCGCAGCTTGGCTGGGACCTATGTGAGTATCCAGCGTAGGAATCTGGGAGTTGGGGAGGAGTGAGGAGTTGGGGAAAGACAGTCCTAACCGTGGAGGGTTCTGGTAAATGATGGGGTGAGGAGGGGCTCTTTGGCTCCCACCAGTCCCCCTGTCTGGTCTA
+
ABAABFFFCFFFGGGGGGGGGGHHGGGGGGHHGGGGGGHHHHGHGGGHHHHHHGEHHGGGHHHHHHHHHHHGGEGGHGHHHHHHGHHHGHHHGGGGGHHHGHHGGGHHGHHHHHHHHHHHHHHHHGGGGC2GHHHHHGCFGHFHGGCFGDGHHHHHHGHHGHGGEGHHGHHHHHHHHHHHGGGGGGGGGGGGGGGGGGGGGGGGGGFFFFFFFFFFFFFFFFFFFFFFFFFFFFFFFFFFFFFFFFFFFFB
@M05620:37:000000000-D9766:1:1101:12856:11475 1:N:0:8
ACCACACCTTCTACAATGAGCTGCGTGTGGCTCCCGAGGAGCACCCCGTGCTGCTGACCGAGGCCCCCCTGAACCCCAAGGCCAACCGCGAGAAGATGACCCAGGTGAGTGGCCCGCTACCTCTTCTGGTGGCCGCCTCCCTCCTTCCTGGCCTCCCGGAGCTGCGCCCTTTCTCACTGGTTCTCTCTTCTGCCGTTTTCCGTAGGACTCTCTTCTCTGACCTGAGTCTCCTTTGGAACTCTGCAGGTTCT
+
CBCCCCCBFFFFGFFGGGGGGGHGGFGEEDGFHGGGGGGGGHHHHGGGDGEFHHFHHHHFGGGGGGGGGGGHHHHGGGGGEHHHHGC?DF@GGGHHHHHGHHHHGHHFHDGGGHHGGGGGGGHHHHHHHHFGHHGGGGGFGEHGHGGGGGGFGGGGGGGGGFGGGGFFFFFFFFFFFFFFFFFFFFFFFFFFFFFFFFFFFFFFDDFFFFFFFFFFFFFFFFFFFFFFFFFFFFFFFFFFFFFFFFFFFFF
@M05620:37:000000000-D9766:1:1101:7068:11478 1:N:0:8
GAGGCTGCTTTGGAAGAAACTCATAGATTACTGCAACAGTTCCCCCTGGACCTGGACAAGTTTCTTGCCTGGCTTACCGAAGCTGAAACAACTGCCAATGCCTGATGCTACCCGTAAGGAAAGGCTCCTAGAATACTCCAAGGGAGTAAAAGAGCTGATGAAACAATGGCAAGTAAGTCAGGCATTTCCGCTTTAGCAATCTTGTGGATCCAATTGAACAATTCTCAGCATTGGTCCTTGTAACTGACAAG
+
A3AA>AFBFFDDGB5BBGGGGGDGFDGGFFFFFBBAEGBFHAABBAAF2CAFHHEH231AGFHFGHHFB53BBFEBBBBAEE>FG33FBFBFGHHHFGHH3343BF4B@BG21??>EFGFHHGFEFFF?F4BF4F2BF?BFGFFHG?CGHBFFF2@@FG1FGHDCA?GEFHFF1><F=>F>00.1>=>DCCEDFG0=G0<<GHDC0C0::;::<0CCGF;:C:C;;00/000000;;;;;CCBCF;C;B9.
@M05620:37:000000000-D9766:1:1101:26099:11481 1:N:0:8
ACCACACCTTCTACAATGAGCTGCGTGTGGCTCCCGAGGAGCACCCCGTGCTGCTGACCGAGGCCCCCCTGAACCCCAAGGCCAACCGCGAGAAGATGACCCAGCTGCGTGGCCCGCTACCTCTTCTGGTGGCCGCCTCCCTCCTTCCTGGCCTCCCGAAGCTGCGCCCTTTCTCACTGGTTCTCTCTTCTGCCGTTTTCCGTAGGACTCTCTTCTCTGACCTGCGTCTCCTTTGGAACTCTGCAGGTTCT
+
BCCCCCCCFFFFGGGGGGGGGGHHGGGGFGHHHGGGCGGGCHHHHGGGGGGGFHHHHHHGGG?FGGGGGGGHHHHGGGGHGHHHHGGGGGFGGACFH22?GFHH0111<?<@DH.<@-<CFHHHHH0GBDG?C.@GGCGHGGGGFFG/CGGGGGGGG..--;:9CAFFFFFFFFBFFFEFFFFFFFFFFFFFFFFFFFFFFFFF.?BFB/FFFF900B09::9/.-;BDFFBBFB/BFFFFFBFFF..;FB
@M05620:37:000000000-D9766:1:1101:23363:11483 1:N:0:8
ACCACACCTTCTACAATGAGCTGCGTGTGGCTCCCGAGGAGCACCCCGTGCTGCTGACCGAGGCCCCCCTGAACCCCAAGGCCAACCGCGAGAAGATGAGCCAGGTGATTGCCCCTCTACGTCTACTGATCGCCGTTCCAAACATACCTGGAATCCCGGATCTGTCCCCTTTATGATTTTTTGTCTATTCTCGCGTTTCCCGCCAGTCTCTCCTCTGTCTCCTCTGTCTCCTTGCGGTCTCTCGATAGTCT
+
BBAAABBBFFFFGFGFFGGEGDHGG22A4AGFAFGE?EEGDHHHHGGGDEGGFHGFHHHEEG?FG1FGGGG?G3GGGG>G//GHHG//BDB</D0C>F11100?<??11<1111//><11.000.1>11=1..<--.//0;0;.000;00.;/:0;0:-A.-C000:9./.0000000000;-.9/;BB///.99---//;.----/:;//;/99//;///BF.///9;B//;//--9-./;/.;/.9/9/
@M05620:37:000000000-D9766:1:1101:15118:11491 1:N:0:8
GAGGCTGCTTTGGAAGAAACTCATAGATTACTGCAACAGTTCCCCCTGGACCTGGAAAAGTTTCTTGCCTGGCTTACAGAAGCTGAAACAACTGCCAATGGCTGATGAAACAATGGCAAGTAAGCCAGGCATTTCCGCTTTAGCACTCTTGTGGATCCAATTGAACAATTCTCAGCATTTTTACTTGTAACTGACAAGCCAGGGACAAAAGATCGGAAGAGCACACGTCTGAACTCCAGTCACATTACCCG
+
AAA>A>1AFF3DB1GC11FAAB133F1FA1FHFHF1F0FFAGAGHG0FC0FA0BA0FAEGABAGAA1FHHHGHE01FHFDABGEBFF1G0G>1B@>B1BB100FCFDE1@1FHFH10F1>FEB1110FFGCC1BGH?E</FH11>FB<B>DB1/F1@@GF1GHHGHHHHHFG1FDG111F1??GH11GG1111<<11<GE0<.EECA</./<DG:....:.//CC.:CG/E00/;00/;009CG00;00/;
@M05620:37:000000000-D9766:1:1101:23780:11498 1:N:0:8
AGTGCCAGCTCTCAATCGCACAGGGGACCCAGGGCCTGGCCCCTCCATCCAGAAAACCTATGACCTCACCCGCTACCTGGAGCACCAACTCCGCAGCTTGGCTGGGACCTATGTGAGTATCCAGCGTAGGAATCTGGGAGTTGGGGAGGAGTGAGGAGTTGGGGAAAGACAGTCCTAACCGTGGAGGGTTCTGGTAAATGATGGGGTGAGGAGGGGCTCTTTGGCTCCCACCAGTCCCCCTGTCTGGTCTA
+
BBACBFFFCFFFGGGGGGGCEGHHGGGGGGHHGGGGGGHHHHGHGGHHHHHHHHHHHGFEHHFHHHHHHHHGGEGGHHHHGGHHHHHHGHHFEGGGGHGHGHHGGGHHGHHHHHHHHHHHHHHHHGGGGGHHHHHHHHHGGHHHGGGGGGGHHHHHHGFHHHGGFGHHHHHHHHHHHHHHGGGGGGGGEFGGGGFGGGGGGGGGGGFFFFFFFFFFFFFFFFFFFFFFFFFFFFFFFFFFFFFFFFFFFFF
@M05620:37:000000000-D9766:1:1101:27570:11508 1:N:0:8
AGTGCCAGCTCTCAATCGCACAGGGGACCCAGGGCCTGGCCCCTCCATCCAGAAAACCTATGACCTCACCCGCTACCTGGAGCACCAACTCCGCAGCTTGGCTGGGACCTATGTGAGTATCCAGCGTAGGAATCTGGGAGTTGGGGAGGAGTGAGGAGTTGGGGAAAGACAGTCCTAACCGTGGAGGGTTCTGGTAAATGATGGGGTGAGGAGGGGCTCTTTGGCTCCCACCAGTCCCCCTGTCTGGTCTA
+
AA>AAFFFBFFFGGGGGGGCGCHDGEFGGGHHFGGEFGHHHHGHGGHHHGHHGHHHHGHHHHHHHFGHHHHEG/EGHHGHFGHHHHFFGGHHEGCGEHFGGHEFGGHHGHHGFGHHHHHHHHHHGGGGGGHHHHHHHHFFEGGHFGCDGGEFGEGH<EGHHGGGEFCGGHEHHHHHHHHHGGGGGGGGGGGGGFCFFGGGGFGGGGFDEFFFFFFFFFFFFFFFFFFFEFFFFFFFFFFFFFFFFFFFFFB
@M05620:37:000000000-D9766:1:1101:20801:11525 1:N:0:8
ACCACACCTTCTACAATGAGCTGCGTGTGGCTCCCGAGGAGCACCCCGTGCTGCTGACCGAGGCCCCCCTGAACCCCAAGGCCAACCGCGAGAAGATGACCCAGGTGAGTGGCCCGCTACCTCTTCTGGTGGCCGCCTCCCTCCTTCCTGGCCTCCCGGAGCTGCGCCCTTTCTCACTGGTTCTCTCTTCTGCCGTTTTCCGTAGGACTCTCTTCTCTGACCTGAGTCTCCTTTGGAACTCTGCAGGTTCT
+
AABBBBBAFFFFGGGGGG5BGGHFGGGBGGHHHFFFFGGGGHHHHGGAEEFGHHHHHHHEGGGGGGEGGGGHHHHGGGGHGHHHGGGGGG/>BFHGHHHHHHFHFHHGHHHGGHACGGGGHHHHHFGHHHHGHHGDCEGFGHHGGGGGGGGGGGGGGGGGGGFGGGFFFFFFFFFFFFFFFFFFFFFFFFFFFFFFFFFFFFFFFFFFFFFFFFFFFFFFFFFFBFFFFFFFFFFFFFFFFFFFFFFFFFF
@M05620:37:000000000-D9766:1:1101:7187:11530 1:N:0:8
AGTGCCAGCTCTCCATCGCACAGGGGACCCAGGGCCTGGCCCCTCCATCCAGAAAACCTATGACCTCACCCGCTACCTGGAGCACCCACTCCGCAGCTTGGCTGGGACCTATGTGAGTATCCAGCGTAGGAATCTGGGCGTTGGGGAGGCGTGCGGAGTTGGGGACAGACCGTCCTAACCGTGGAGGGTTCTGGTAAATGATGGGGTGAGGAGGGGCTCTTTGGCTCCCACCAGTCCCCCTGTCTGGTCTA
+
>A>>>DFFBFFFG4FGFFEAEGHGGA2EEEEFAEEBFFHHHHGHGGCGHHHHHFHBFEHHGFGHHDFGHHHEE>>EGHGG?BGHHH>??GHBEFCGEHGGGHHGGGHHGHHHHHH3GHHHHHFGHGG/BEFFGHHHHH/ADGGHGG.AF.AEG.CG:CGHHGGG?-.9/;.AEGGG0CFGFFFF.AFFFFFFFFFFFFFFFFFFFFFFEFFBDFFFFFFFFFFFFFFFFFFFEFFFFFFFFFFFFFFFFFB
@M05620:37:000000000-D9766:1:1101:3381:11554 1:N:0:8
AGTGCCAGCTCTCAATCGCACAGGGGACCCAGGGCCTGGCCCCTCCATCCAGAAAACCTATGACCTCACCCGCTACCTGGAGCACCAACTCCGCAGCTTGGCTGGGACCTATGTGAGTATCCAGCGTAGGAATCTGGGAGTTGGGGAGGAGTGAGGAGTTGGGGAAAGACAGTCCTAACCGTGGAGGGTTCTGGTAAATGATGGGGTGAGGAGGGGCTCTTTGGCTCCCACCAGTCCCCCTGTCTGGTCTA
+
BCACCFFFCFFFGGGGGGGGGGHHGGGGGGHHGGGGGGHHHHGHGGHHHHHHHHHHHGHHHHHHHHHHHHHGGGGGHHHHHHHHHHHHGHHHGGGGGHHHGHHGGGHHGHHHHHHHHHHHHHHHHGGD@AFHHHHHHH=FGHHH?GEGGFGHHBGHHGHHGHGGGGHHHHFCHHHHHHHHGGGGGGFGGGGGGGGGGGGGGGGGGGFFFFFFFFFFFFFFFFFFFFFFFFFFFFFFFFFFFFFFFFFFFFF
@M05620:37:000000000-D9766:1:1101:21928:11566 1:N:0:8
GAGGCTGCTTTGGAAGAAACTCATAGATTACTGCAACAGTTCCCCCTGGACCTGTAAAAGTTTCTTGCCTGGCTTACAGAAGCTGACACAACTGCCCATGGCTGCTGAACCAAAGGCAAGTAGAACAGGCATTTCCGCTATCACACTCTTGTAGATCCCATTGAACAATTCTCCTCATTTGTCCTTGTCACTGCCAAGCCAGGGACACAAGATCGGCCGCTACCACGTCTGCACTCCAGTAACATTCCTCG
+
A?11AACAFFFFGBGG11BGBGFF3D1DG1FFHH1BF0FFGHGHHGEFAAGFHH12F22DBEHHHHHHHHHGGHH1FFF11GFF110BF0FFHBGG/1B00B0/BFGG11?0//BB?0B>F2222B0B?F/B1BBG/??//02B1B0FHHHH12@@F1@FHD111@10?FG11?1?1?GF1FGHHH1>>FGHGBFCGAFF/...<CC.<..<0<:.=C@----9999;EFEBC/0C//9CF0BFF0;0;09
@M05620:37:000000000-D9766:1:1101:13703:11577 1:N:0:8
ACCACACCTTCTACAATGAGCTGCGTGTGGCTCCCGAGGAGCACCCCGTGCTGCTGACCGAGGCCCCCCTGAACCCCAAGGCCAACCGCGAGAAGATGACCCAGGTGAGTGGCCCGCTACCTCTTCTGGTGGCCGCCTCCCTCCTTCCTGGCCTCCCGGAGCTGCGCCCTTTCTCACTGGTTCTCTCTTCTGCCGTTTTCCGTAGGACTCTCTTCTCTGACCTGAGTCTCCTTTGGAACTCTGCAGGTTCT
+
DDDDDDCDFFFFGGGGGGGGGGHHGGGFHGHHHGGGGGGGGHHHHGGGGGGGHHHHHHHGGGGGGGGGGGGHHHHGGGGHGHHHHGGGGGGGGGHHHHHHHHHHGHHHHHHGGHHGGGGGHHHHHHHHHHHGHHGGGGGHGHHGHGGGGGGGGGGGGGGGGGGGGGFFFFFFFFFFFFFFFFFFHHFFFFFFFFFFFFFFFFFFFFFFFFFFFHHHFHFFFFFFFFFFFFFFFHHFFFFFFHFFFFFFFFF
@M05620:37:000000000-D9766:1:1101:19737:11585 1:N:0:8
GAGGCTGCTTTGGAAGAAACTCATAGATTACTGCAACAGTTCCCCCTGGACCTGGAAAAGTTTCTTGCCTGGCTTACAGAAGCTGAAACAACTGCCAATGGCTGATGAAACAATGGCAAGTAAGTCAGGCATTTCCGCTTTAGCACTCTTGTGGATCCAATTGAACAATTCTCAGCATTTGTACTTGTAACTGACAAGCCAGGGACAAAAGATCGGAAGAGCACACGTCTGAACTCCAGTCACATTACTCG
+
CCCCDCFCFFFFGGGGGGGGGGHHHHHHHHHGHHHHGHHHHHHHHGGGHHHHHHHHHHHHHHHHHHHHHHHHHHHHHHHHHHHHHHHHHHHHHHHHHGHHHHHGHHHHHHHHHHHHHHHGHHHHHHHHHHHHHHHHGGGGGHHHGHHHHHGHHGHHHHHHHHHHHHHHHHHHHHHHHHHHHHGHHHHHHDHHHHHHHHHGHHGGGGGHGHHGHHHGGGGHHHHHHHGCGGGGGGHGGGGFFFGGGGGGGGF
@M05620:37:000000000-D9766:1:1101:25981:11591 1:N:0:8
GAGGCTGCTTTGGAAGAAACTCCTAGATTACTGCACCCATTCCCCCTGGCCCTGGAAAAGTTTCTTGCCTTGCTTACAGAAGCTGAAACAACTGCCAATGGCTGATGAAACAATGGCCAGTAAGTCAGGCATTTCCGCTTTAGCCCTCTTGTGGATACAATTGAACAATTCTCAGCATTTGTACTTGGCACTGACAAGCCAGGGACAAAAGATCGGAAGAGCCCACGTCTGAACTCCAGTCAAATTACACG
+
A1AA>1CABBFDG11BA1BBBB1BB1FG3B1DFGB1B000BAD100AA/0BBAF/G110BFGG22EF11B1BBG1211BDGHB1B11GB0/FFGHEFBFGF>G/0B12BFG0EG@@0B>F1B>B2B21>BFB1B22??EEF1B1<00/0BBBF?DB2@@G>>@D<<1011?1???1?11<?1111@??<1><<1FGF0.>0<=<<C..<.CC0=.;C....::=.C;;.;CFFG;00/9;900;;09=00.
@M05620:37:000000000-D9766:1:1101:12564:11595 1:N:0:8
GAGGCTGCTTTGGAAGAGCACACGTCTGAACTCCAGTCACATTACTCGCTCTCGTATGCCGTCTTCTGCTTGAAAAAAAAAGAACCAACTCCGCAGCTTGGCTGGGACCTATGTGAGTATCCAGCGTAGGAATCTGGGAGTTGGGGAGGAGTGAGGAGTTGGGGAAAGACAGTCCTAACCGTGGAGGGTTCTGGTAAATGATGGGGTGAGGAGGGGCTCTTTGGCTCCCACCAGTCCCCCTGTCTGGTCTA
+
A>AAA1CABFDFCGGGFGGGGGFGHGFE1DFEGCFBGF1EGFGFHHHGEF/FEAFEGF2FEBEGEDFGHFGFBFH@E>>>>//0BFGFGCGEEFCGGEFHCBFF/E0<CFGHFHFBGB2B>FGDCB<A//<F<F1DGFHAECDB@CGC-<<<CGF.GCFHFC@:CCHHHHHF0CCGFGBF@9;-A?.@9.CFB0CFFGC0FG;;--9;AAFFFF?@<--;FFB/;9B-;99AEAFFFFAB;99BFB/FBF/
@M05620:37:000000000-D9766:1:1101:18487:11604 1:N:0:8
ACCACACCTTCTACAATGAGCTGCGTGTGGCTCCCGAGGAGCACCCCGTGCTGCTGACCGAGGCCCCCCTGAACCCCAAGGCCAACCGCGAGAAGATGACCCAGGTGAGTGGCCCGCTACCTCTTCTGGTGGCCGCCTCCCTCCTTCCTGGCCTCCCGGAGATGCGCCCTTTCTCACTGGTTCTCTCTTCTGCCGTTTTCCGTAGGACTCTCTTCTCTGACCTGAGTCTCCTTTGGAACTCTGCAGGTTCT
+
ABBBBBBBFFFFGGGGGGFGGGHHGGGEGFHHHGGGGGGGGHHHHGGGGGGGHHHHHHHGGGGGGGGGGGGHHHHGGGGHGEHGHGGGGGBCCFHHHHGHHGHH/?G1GHHFFHGFGGCGHFHHHHHHHGBAGHGCGDFHGGHGHGGGGBFGGFGGGG?:--CBF?EFFFFFFFFFFFBFFFFFFFFFF/FFFFAFFFFFFFFFDFB9FFFFFFFFFFFBFF/B/9FFFFFEFFFFFFFFFFFF9B?.BFF
@M05620:37:000000000-D9766:1:1101:13587:11608 1:N:0:8
AGTGCCAGCTCTCAATCGCACAGGGGACCCAGGGCCTGGCCCCTCCATCCAGAAAACCTATGACCTCACCCGCTACCTGGAGCACCAACTCCGCAGCTTGGCTGGGACCTATGTGAGTATCCAGCGTAGGAATCTGGGAGTTGGGGAGGAGTGAGGAGTTGGGGAAAGACAGTCCTAACCGTGGAGGGTTCTGGTAAATGATGGGGTGAGGAGGGGCTCTTTGGCTCCCACCAGTCCCCCTGTCTGGTCTA
+
BBBABFFFBFFBFGDGGG2FEGGEFFAEGEGE2E?FGGGGHAEFEEHFDG3GHHEHFEFEFHBFGFHHHHHEEEEFHHHGFFFGHHHHGHHHGGGGGHHHGHHGDEHHGHHHHHHHHHHHHHHHHGGGGGHHHHHHHHHGGHHHGGGGGGGHHHGHHGHHHHGGGGHHHHHHHHHHHHHHGGGGGGGGDFGGGGGGGGGGGGGGGGFFFFFFFFFFFFFFFFFFFFFFFFFFFFFFFFFFFFFFFFFFFF9
@M05620:37:000000000-D9766:1:1101:6544:11608 1:N:0:8
AGTGCCAGCTCTCAATCGCACAGGGGACCCAGGGCCTGGCCCCTCCATCCAGAAAACCTATGACCTCACCCGCTACCTGGAGCACCAACTCCGCAGCTTGGCTGGGACCTATGTGAGTATCCAGCGTAGGAATCTGGGAGTTGGGGAGGAGTGAGGAGTTGGGGAAAGACAGTCCTAACCGTGGAGGGTTCTGGTAAATGATGGGGTGAGGAGGGGCTCTTTGGCTCCCACCAGTCCCCCTGTCTGGTCTA
+
>AAAAFFCAFFFGGGGGGGCEEGHFEGGGGGHAEFGCFDGHCEHGGHHHHHGHHHHGGHFGHHFHHHHHHHGGEGEHHHH2FHHHFH1EGHHGGGGGHHHGGHGGEHHGHHHHHHHHHHHHHHHHGEDDGHHHHHHHHGGGHHHGGGGGGGHHHHHHGFHHHGGGGHHHHHHHHHHHHHHGGGGGGGGDGGGGGGGGGGGGGGGGGFFFFFFFFFFFFFFFFFFFFFFFFFFFFFFFFFFFFFFFFFFFFB
@M05620:37:000000000-D9766:1:1101:12313:11629 1:N:0:8
ACCACACCTTCTACAATGAGCTGCGTGTGGCTCCCGAGGAGCACCCCGTGCTGCTGACCGAGGCCCCCCTGAACCCCAAGGCCAACCGCGAGAAGATGACCCAGGTGAGTGGCCCGCTACCTCTTCTGGTGGCCGCCTCCCTCCTTCCTGGCCTCCCGGAGCTGCGCCCTTTCTCACTGGTTCTCTCTTCTGCCGTTTTCCGTAGGACTCTCTTCTCTGACCTGAGTCTCCTTTGGAACTCTGCAGGTTCT
+
AAA>A?1AFFFDEGGBBFG111BGEBE0BA0B1AFEGGA?ECHFEFEG/AEA111FDG0EE@@@FE?CE@C0GEE/EGGE>CGGA?E/<<<<BCGBDBDDHGGH/FGGH1??FHACCG?C<DGHF0DGGHHGHH-@:::CEHHGFFFGGGGG?F?AEAA?@?FGGG@-@-;BB/FFFFFB:FFFFFFFFFFFFF@FFFFFFFFFFFFFFFFFBFFFE/FEF//:B-;;FFFBFFFFFFFFFFFFFFE9BFB
@M05620:37:000000000-D9766:1:1101:6119:11636 1:N:0:8
ACCACACCTTCTACAATGAGCTGCGTGTGGCTCCCGAGGAGCACCCCGTGCTGCTGACCGAGGCCCCCCTGAACCCCAAGGCCAACCGCGAGAAGATGACCCAGCTGAGAGGCCCGCTACCTCTTCTGGCGGCCGCCTCCCTCCTTCCTGGCCTCCCCGAGCTGCGACCTTTCTCACTGGCTCTCTCTTCTGCCGTTTTCCGTAGGACTCTCTTCTCTGACCTGAGTCTCCTTTGGAACTCTGCAGCTTCT
+
AAAAAAAAFFF1GF1BGG1DGGHHGEEEECHCCGCGFGEEA/FGGEECEG?FFHHHFHHG//>/BEEEGGG0EGHFGGGGFEFHHGGGGGGGGGHBGHG11?G/01?1C1<//F<CCG--<0<<GH00<0-;@AC-AAE../:EFFGGGF/:CFGGG---9;BFF@-@@FEFFFFFFBFF-;BFFFFFFFFFFF--AF?FFBF?--;BFF/;9FF/;FFBFFFF/FF//;BFFF/F//BBFF9//;/;;BB
@M05620:37:000000000-D9766:1:1101:13687:11657 1:N:0:8
AGTGCCAGCTCTCAATCGCACAGGGGACCCAGGGCCTGGCCCCTCCATCCAGAAAACCTATGACCTCACCCGCTACCTGGAGCACCAACTCCGCAGCTTGGCTGGGACCTATGTGAGTATCCAGCGTAGGAATCTGGGAGTTGGGGAGGAGTGAGGAGTTGGGGAAAGACAGTCCTAACCGTGGAGGGTTCTGGTAAATGATGGGGTGAGGAGGGGCTCTTTGGCTCCCACCAGTCCCCCTGTCTGGTCTA
+
BBBBBFFFBFFFGGGCFFEEGGHHGGFGGGDDGGGGFCGHHHGAEG2EFGCHBBHHHGFGFHBGHHHCGHHGGEEGHHHHFGG1FGGHGHHHFGEEEGHHGHHGGGFHGHHFFHGGFHFF3BGHHGGGCDHHFG1<GHFGGHFHGGGGGGDF.DHHFGHHHHGGGGHHHHEHHHHHHHHHAFEGGGGG9FFFBFFGFGGGFGFGGGFCEFFEDFFFF>EFFFFFFFFEFFADEFFFFFFFFAFFFFFFFB/
@M05620:37:000000000-D9766:1:1101:4737:11659 1:N:0:8
ACCACACCTTCTACAATGAGCTGCGTGTGGCTCCCGAGGAGCACCCCGTGCTGCTGACCGAGGCCCCCCTGAACCCCAAGGCCAACCGCGAGAAGATGACCCAGGTGAGTGGCCCGCTACCTCTTCTGGTGGCCGCCTCCCTCCTTCCTGGCCTCCCGGAGCTGCGCCCTTTCTCACTGGTTCTCTCTTCTGCCGTTTTCCGTAGGACTCTCTTCTCTGACCTGCGTCTCCTTTGGAACTCTGCAGGTTCT
+
CCCCCCCCFFFFGGGGGGGGGGHHGGGEEGHHHFGEDFFGGHGHHGGGGFGGHHGHHHHEGCGGGGGGGGGHGHHGGGGHGHHHHGGGGG@DGGHGHHHHHHHHGHH1GHHGGHHGGGGGHHHHHHHHHHHGHHGGGGGHGHHGHGGGGGGGGGGGGGG;DFGGGGFFFFFFFFFFFFFFFFFFFFFFFFFFFFFFFFFFFFFFFFFFFFFFFFFFFFFFFFFF.CFFFFFFFFFFFFFFFFFFFFFFFFF
@M05620:37:000000000-D9766:1:1101:9702:11667 1:N:0:8
GAGGCTGCTTTGGAAGAAACTGACAAGCCAGGGACACAAGATCGGAAGAGCACACGTCTGCACTCCAGTCACCTTACTCGATCTCGTATTCCGTCTTCTGCTTGAAAAAAAAAAGAGTATCCAGCGTAGGAATCTGGGAGTTGGGGCGGCGTGAGGAGTTGGGGAAAGCCCGTCCTAACCGTGGAGGGTTCTGGTAAATGATGGGGTGAGGAGGGGCTCTTTGGCTCCCACCAGTCCCCCTGTCTGGTCTA
+
A1AAA1CACFDFCGGGGFFGAFA1AAABFGFGGAFGC0BF0FGHEBFEE0BBFFFAABGF12BFGBFBDGHEGHFGGF@EGGH>FB>EC@FGH1B>/@BG1BFG01F10/E////?0BGHHHHHHGG<CGB1FGHDFF0?CGHFGC.-A:9A@.;F0CFGGEGG...;/C-;@BABBBFF@FE@-AB@AFFFFFF99/FFEB/FFF;;-9?/:B@@@?EFFFFFFFFFF-FFAFFFFFFF@FFFFFFFFFF
@M05620:37:000000000-D9766:1:1101:10620:11676 1:N:0:8
GAGGCTGCTTTGGAAGAAACTCATAGATTACTGCAACAGTTCCCCCTGGACCTGGAAAAGTTTCTTGCCTGGCTTACAGAAGCTGAAACAACTGCCAATGGCTGATGAAACAATGGCAAGTAAGTCAGGCATTTCCGCTTTAGCACTCTTGTGGATCCAATTGAACAATTCTCAGCATTTGTACTTGTAACTGACAAGCCAGGGACAAAAGATCGGAAGAGCACACGTCTGAACTCCAGTCACATTACTCG
+
A1AAA?FAFFFFFFGFG1FA1AE33D1ABGGH3G11ABGAFHBHGEEEFAGFFHFHHD0B1FFHHDGHHHDEHFFFHHHGGHHHHHHHHHHHHHHHHFHHHHHGHHHHHHHHHHHGHHHGGHHHFGHGHHHHHHHHGGGGGHHFFFHGHHHHHGHHHHHHHHHHHGHHHHHHHHHHHHHHHHHHHHHGHFHHHHHHHHHGHGHGGGGHHHHGHHHGGEAGHFHHHHGHHGGGGGGGGFCCFFGGGGGGEGA
@M05620:37:000000000-D9766:1:1101:13822:11680 1:N:0:8
ACCATACCTTCTACAATGAGCTGCGTGTGGCTCCCGAGGAGCACCCCGTGCTGCTGACCGAGGCCCCCCTGAACCCCAAGGCCAACCGCGAGAAGATGACCCAGGTGAGTGGCCCGCTACCTCTTCTGGTGGCCGCCTCCCTCCTTCCTGGCCTCCCGGAGCTGCGCCCTTTCTCACTGGTTCTCTCTTCTGCCGTTTTCCGTAGGACTCTCTTCTCTGACCTGAGTCTCCTTTGGAACTCTGCAGGTTCT
+
BCCC?FFFFFFFGGGGGGGGGGHHGGGGHGHHHGGGGGGGGHHHHGGGGGGGHHHHHHHGGGGGGGGGGGGHHHHGGGGHGHHHHGGGGGFGGGHHHHHHHHHHGHHHHHHGGHHGGGGGHHHHHHHHHHHGHHGGGGGHGHHGHHHGGGFGGGGGGGGGGGGGGGGFFFFFFFHFFHFFFFFFFFFFFFHFFFFFFFFHFFFFFFFFFFFFFHHHFHFFFFFFFFFFFHFFFHHFFFFFFFFFFFFFFFF
@M05620:37:000000000-D9766:1:1101:8521:11744 1:N:0:8
GCGTCTGCTTTGGCAGAAACTCATAGATTACTGCCACAGTTCCCCCTGGACCTGGCACCGTTTCTTGCCTGGCTTCCAGAAGCTGCCCCAACTGCCAATGGCTGATGAAACAATGGCAAGTCAGTCAGGCATTTCCGCTTTCGCACTCTTGTGGATCCAATTGAACACTTCTCAGCATTTGTCCTTGTACCTGCCAAGCCAGGGACAAACGATCGGCAGAGCACACGTCTGCACTCCAGTCACATTACTCG
+
11>>>>1BFFD11AB1A1BFFGBGB31DGFBFABABFBBBDGHHHG/F/BBBC000BB/ABBFFDADBFHH/BAB0BGDB01B1B10/BBBEFCHGGFGHGGFGBFGHEFHF/GFHHGHFG1BFFGBGFEEGFGHHGCGGG1?C/BCHHHHHHG1FG?1?FGH?<F10?GHHHD1F<GHHHH1>GGHHGGBGH.CGHHGGHHHC..:;GC?.CGCF--9CCF9.9C@;CBA0;CCFFB/;B/;FFF//BF9
@M05620:37:000000000-D9766:1:1101:11904:11745 1:N:0:8
AGTGCCAGCTCTCCATCGCACAGGGGACCCAGTGCCTGGCCCCTCCATCCAGAAAACCTATGACCTCACCCGCTACCTGGCGCACCCACTCCGCAGCTTGGCTGGGACCTATGTGAGTATCCAGCGTAGGAATCTGGGAGTTGGGGAGGAGTGAGGAGTTGGGGAAAGACAGTCCTAACCGTGGAGGGTTCTGGTAAATGATGGGGTGAGGAGGGGCTCTTTGGCTCCCACCAGTCCCCCTGTCTGGTCTA
+
>A>3>BDFBFFFG4BFFEECEGHGG22AA2FF33B5AGDHFHCGEFEBGGHHFBH2AAGFFGFHH5BGGHE0>0>>GF3B1>EEEEA1?FF0?E@EEGEFGGHGGGHHGHHHHHHHHHHHHHFHHGGAGGBGGHHHHH0FFHHHGG.CGAEHHGHHCDHHHHGG.CEH/CGHHHHGFBFGGGGG?EEGGGGGGGGFGGGGFGGFFFFBFFFBDFBBBBFFFFFFFFFFFFFFFFFFFFFFBFFFFFFFFF/
@M05620:37:000000000-D9766:1:1101:17560:11749 1:N:0:8
GAGGCTGCTTTGGAAGAAACTCATAGATTACTGCAACAGTTCCCCCTGGACCTGGAAAAGTTTCTTGCCTGGCTTACAGAAGCTGAAACACCTGCCAATGGCTGATGAAACAATGGCAAGTAAGTCAGGCATTTCCGCTTTAGCACTCTTGTGGATCCAATTGAACAATTCTCAGCATTTGTACTTGTAACTGACAAGCCAGGGACAAAAGATCGGAAGAGCACACGGCTGAACTCCAGTCACATTACTCG
+
A?AAAAFBFFFFGFGGGG4BGGFHHHHFGFHHHFGHFHHHHHGHHGG2BGHHHHHHFGGCGHHHHHHHHHHHHHHGHHGHHHHHHHGHHH?FHHHHHHHHHHHFGGH4FGHHHHFFHFHGGHHGFGHGHGHHHHHHGGGGGHHHHHHGHHHHHGHHHHGHHHGHGHHHGHHGHHHHGHHHHGGHHHHFDFHHBGGHHHHGHHHCE.<<GHHGFGHCGGDHHGFF/GG-;;-CGGGGGGGGGFGGGFGGGGG
@M05620:37:000000000-D9766:1:1101:17315:11751 1:N:0:8
ACACACCTTCTACAATGAGCTGCGTGTGGCTCCCGCGGAGCACCCCGTGCTGCTGACCGAGGCCCCCCTGAACCCCAAGGCCAACCGCGAGAAGATGACCCAGGTGAGTGGCCCGCTACCTCTTCTGGTGGCCGCCTCCCTCCTTCCTGGCCTCCCGGAGCTGCGCCCTTTCTCACTGGTTCTCTCTTCTGCCGTTTTCCGTAGGACTCTCTTCTCTGACCTGAGTCTCCTTTGGAACTCTGCAGGTTCTA
+
AAAAAAAFFFBBFAFEG1BB1B1EE?EHGH0BFGE0AE/AAFGHGGEE/EFHH11DBGEGEGGGGGGG>FBGHHGGGGHGHHHHGGCCC/>/C?<GH<FGHHHGHHGHHHGGHHGGGGGHHHHHHHHHHHGHHGGGGGGGGGGGGGGGGGGGGGGGGGG@@FFF@@F@@FFFFFFFFFFFFFFFFFFFFFFFF@FFFFFFFFFFFFFFFFFFFFFFFFFFFFFFFFFFFFFFFFFFFFFFFFFFFFFFFFB
@M05620:37:000000000-D9766:1:1101:16205:11754 1:N:0:8
ACCACACCTTCTACAATGAGCTGCGTGTGGCTCCCGAGGAGCACCCCGTGCTGCTGACCGAGGCCCCCCTGAACCCCAAGGCCAACCGCGAGAAGATGACCCAGGTGAGTGGCCCGCTACCTCTTCTGGTGGCCGCCTCCCTCCTTCCTGGCCTCCCGGAGCTGCGCCCTTTCTCACTGGTTCTCTCTTCTGCCGTTTTCCGTAGGACTCTCTTCTCTGACCTGAGTCTCCTTTGGAACTCTGCAGGTTCT
+
BBBBBBBBFFFFGGGGGGGFGFHHGFGFHGHHHGGGGGGGGHHHHGGGEFGGHHHHHHHGGGGGGGGGGGGHHHHGGGGHGHHHHGGGGGGGGGHHHHHHHHHHGHHHHHHGGHHGGGGGHHHHHHHHHHHGHHGCCFEHGHHGHGGGGGGGGGGGGGGGGGGGGGFFFAFFFFFFFFFFFFFFFFFFFFFFFFFFFFFFFFFFDFFFFFFFFFFFFFFFFFFFFFFFFFFFEFFFFFFFFFFFFFFFFFF
@M05620:37:000000000-D9766:1:1101:8533:11761 1:N:0:8
GAGGCTGCTTTGGAAGAAACTCATAGATTACTGCAACAGTTCCCCCTGGACCTGGAAAAGTTTCTTGCCTGGCTTACAGAAGCTGAAACAACTGCCAATGGCTGATGAAACAATGGCAAGTAAGTCAGGCATTTCCGCTTTAGCACTCTTGTGGATCCAATTGAACAATTCTCAGCATTTGTACTTGTAACTGACAAGCCAGGGACAAAAGATCGGAAGAGCACACGTCTGAACTCCAGTCACATTACTCG
+
B@BABAFBFFFFFCGGGGGGGGHHHHHHHHHHHHHHFHHFHHHHHGGGHHHHHHGG3GFGBGHHGHGHHHHHHHHHHHHFFHHGHHHGHGHHHGGGFFGHFHHGHHHHHGHGHHHHHHHFFGGHBGHGHHHHHHHHGGGGGHHFHHHHHHHHHGFHFHHHHHHFHHHHHGGGHGHFGGHHHHGHHHHGG1GHHFHHHHHEHHGGGGEC<GHGFHHGGGGHGHFFFHGHHGGFGGGGG/BBFC;BFGBFFGD
@M05620:37:000000000-D9766:1:1101:17553:11766 1:N:0:8
GAGGCTGCTTTGGACGAAACTCATAGATTACTGCAACAGTTCCCCCTGGACCTGGAAAAGTTTCTTGCCTGGCTTACAGAAGCTGAAACAACTGCCAATGGCTGATGAAACAATGGCAAGTAAGTCAGGCATTTCCGCTTTAGCACTCTTGTGGATCCAATTGAACAATTCTCAGCATTTGTACTTGTAACTGACAAGCCAGGGACAAAAGATCGGAAGAGCACACGTCTGAACTCCAGTCACATTACTCG
+
>3AA>>F>BBB4G44AAEAAFGHHHGGDEEADF53B3FBDGA5BBAAA2ABBFFEEB32BBDFADGGBAABFAFG3BBBGHH@BG33FBBBBGGGF@GFGF2F?BBBFBFBFCB?BBF3??4B?4?B3BBFFBHFFE/CFG??3BB??BF2GBD<2@2FF2F2>F110<1?1<<??1FGFG11>>===<1<>1<>11<..<<CDE..</<<:00;A::.;;/;;CA?.99C0;BCBB/9;09;0;;;0009
@M05620:37:000000000-D9766:1:1101:29228:11778 1:N:0:8
ACCACACCTTCTACAATGAGCTGCGTGTGGCTCCCGAGGAGCACCCCGTGCTGCTGACCGAGGCCCCCCTGAACCCCAAGGCCAACCGCGCGAAGATGACCCAGGTGAGTGGCCCGCTACCTCTTCTGGTGGCCGCCTCCCTCCTTCCTGGCCTCCCGGAGCTGCGCCCTTTCTCACTGGTTCTCTCTTCTGCCGTTTTCCGTAGGACTCTCTTCTCTGACCTGCGTCTCCTTTTGAACTCTGCAGGTTCT
+
AAABBBBAFFFFGGGGGG5AGEGFGEGEGGHHHEGGEGGCGHHHHGGGEGGGHHHHHHHECEEGGGGEGGGHHHHGGGGHGHHHHGGGGG/BCFGDHHHD1FGHC1?1?FFEFHECCGG-CHHFHDF=G0;:.CACCDGC.CFEBFGGG0:F.CF.CAA-;BFFFACD@-;9BFFBFF/;BFBFFFF9FFFB//@99FE/99:;ADFFFFFFFB/FFFFFBBBB.@DDFFFF:B//9BBBF/9B//9AFBB
@M05620:37:000000000-D9766:1:1101:16872:11779 1:N:0:8
ACCACACCTTCTACAATGAGCTGCGTGTGGCTCCCGAGGAGCACCCCGTGCTGCTGACCGAGGCCCCCCTGAACCCCAAGGCCAACCGCGAGAAGATGACCCAGGTGCGTGGCCCGCTACCTCTTCTGGTGGCCGCCTCCCTCCTTCCTGGCCTCCCGGAGCTGCGCCCTTTCTCACTGGTTCTCTCTTCTGCCGTTTTCCGTAGGACTCTCTTCTCTGACCTGAGTCTCCCTTGGAACTCTGCAGGTTCT
+
AAA3AABBCFFFGGGCAGAAGDHFE2AA4AFHCFFE2EGGDHHFHGGG?AFFFHFCHHFECGCGG1EGGEE1FEGGGG/G?/GHHGE<CG@</DFF1D111?/?F?11/?//><G@DDC@GGFDD0GBGG/.CG--:D..;9/.9C0/B0;..0.:.E--9;999-;.9-/;/9B/;F/.9;/;//BBB/;//BB;A/E/9.F9..///////FFBBF///9BB/.99/;B/.B.///;//;/;/;AFBB;
@M05620:37:000000000-D9766:1:1101:17011:11795 1:N:0:8
ACCACACCTTCTACAATGAGCTGCGTGTGGCTCCCGAGGAGCACCCCGTGCTGCTGACCGAGGCCCCCCTGAACCCCAAGGCCAACCGCGAGAAGATGACCCAGGTGAGTGGCCCGCTACCTCTTCTGGTGGCCGCCTCCCTCCTTCCTGGCCTCCCGGAGCTGCGCCCTTTCTCACTGGTTCTCTCTTCTGCCGTTTTCCGTAGGACTCTCTTCTCTGACCTGAGTCTCCTTTGGAACTCTGCAGGTTCT
+
DDDCCDDDFFFFGGGGGGGGGGHHGGGFHGHHHGGGGGGGGHHHHGGGGGGGHHHHHHHGGGGGGGGGGGGHHHHGGGGHGHHHHGGGGGGGGGHHHHHHHFEHGF110?F/FGC<C<CGFDDGBDGHBDHDHA@F@:EHECH:G:FB:F/FF0FG?E---<F0:-@FCFFFBB:0:<FFFBB:::BFFBFBFF-DFF?FFA0:<90<<:::B:BBFFB0</0:</<<:FFFFFFFFF0::<0BBFFFB:B
@M05620:37:000000000-D9766:1:1101:16682:11817 1:N:0:8
ACCACACCTTCTACAATGAGCTGCGTGTGGCTCCCGAGGAGCACCCCGTGCTGCTGACCGAGGCCCCCCTGAACCCCAAGGCCAACCGCGAGAAGATGACCCAGGTGAGTGGCCCGCTACCTCTTCTGGTGGCCGCCTCCCTCCTTCCTGGCCTCCCGGAGCTGCGCCCTTTCTCACTGGTTCTCTCTTCTGCCGTTTTCCGTAGGACTCTCTTCTCTGACCTGAGTCTCCTTTGGAACTCTGCAGGTTCT
+
DDDEEECDFFFFGGGGGGGGGGHHGGGGHGHHHGGGGGGGGHHHHGGGGGGGHHHHHHHGGGGGGGGGGGGHHHHGGGGHGHHHHGGGGGGGGGHHHHHHHHGHGHHGHHHGGHHGGGGGHHHHHHHHHHHGHHGGGGGHGHHGHGGGGGGGGGGGGGGGGGGGGGFFFFFFFFHFHHFFFFFFHHFFFFFFFFFFFFFHFFFFFFFFFFFFFFFFFFFFFFFFFFFFFFFFFFFFFFFFFFFFFFFFFFF
@M05620:37:000000000-D9766:1:1101:16325:11843 1:N:0:8
AGTGCCAGCTCTCAATCGCACAGGGGACCCAGGGCCTGGCCCCTCCATCCAGAAAACCTATGACCTCACCCGCTACCTGGAGCACCAACTCCGCAGCTTGGCTGGGACCTATGTGAGTATCCAGCGTAGGAATCTGGGAGTTGGGGAGGAGTGAGGAGTTGGGGAAAGACAGTCCTAACCGTGGAGGGTTCTGGTAAATGATGGGGTGAGGAGGGGCTCTTTGGCTCCCACCAGTCCCCCTGTCTGGTCTA
+
BBABBFFFBFFFGGGGGGGGGGHHGGGGGGHHGGGGGGHHHHGHGGFHHHHHHGHHHGHGHHHHHHHHHHHGGEGGHGHHHHHHHHHHGHHHGGGGGHHHGHHGGGHHGHHHHHHHHHHHHHHHHGGGGGHHHHHHHHHGGHHHGGGGGGGHHHHHHGHHHHGGGGHHHHHHHHHHHHHHGGGGGGGGGGGGGGGGGGGGGGGGGGFFFFFFFFFFFFFFFFFFFFFFFFFFFFFFFFFFFFFFFFFFFFF
@M05620:37:000000000-D9766:1:1101:4210:11869 1:N:0:8
AGTGCCAGCTCTCAATCGCACAGGGGACCCAGGGCCTGGCCCCTCCATCCAGAAAACCTATGACCTCACCCGCTACCTGGAGCACCACCTCCGCAGCTTGGCTGGGACCTATGTGAGTATCCAGCGTAGGAATCTGGGAGTTGGGGAGGAGTGAGGAGTTGGGGAAAGACAGTCCTAACCGTGGAGGGTTCTGGTAAATGATGGGGTGAGGAGGGGCTCTTTGGCTCCCACCAGTCCCCCTGTCTGGTCTA
+
AAAABFFFBFFFGGGGGGGFFAGGGGGGEGHHGGGGGGHFGHGHGGGHHHHHFHHHHGHHHHGHHHHHHHHGGGGGHHHHHFHHFHC1FHHHGGGCEEDHGHHEGGHHGHHHHHFGBGFHHHHGHGAE/?2GHHHHHGGGGHHHGGFFFDAGHHHHBGGHGHGGE?HHFHHFHHHHHHHGGGGA9AFA;FFGFB;FFFGGGGGGGFFFFFFFFFFFFAFFFFF9/9BEFFFFFFFFFFFFFFFFFFFFEF/
@M05620:37:000000000-D9766:1:1101:7992:11870 1:N:0:8
GAGGCTGCTTTGGAAGAAACTCATAGATTACTGCAACAGTTCCCCCTGGACCTGGAAAAGTTTCTTGCCTGGCTTACAGAAGCTGAAACAACTGCCAATGGCTGATGAAACAATGGCAAGTAAGTCAGGCATTTCCGCTTTAGCACTCTTGTGGATCCAATTGAACAATTCACAGCATTTGTACTTGTAACTGACAAGCCAGGGACAAAAGATCGGAAGAGCACACGTCTGAACTCCAGTCACATTACTCG
+
A??AABFBFFFFGCFG4GGBFGBGGFHGH5FFGFF4CGHHHHGHHGGGG2GGHHGH3B2FGHHHHGHFGFHBGHFFGGFGHHFHHGBGFFGGHHHHE3GHHGH11FBGGGHHHHB@2BGF3BGH4BGB23?FGHGFE/?EFHHFDGH2GHHGHFHHFGHHHGEHGFFG22@2<?GFFFFGFF?FFGG?GFGDFGHHHG.<<>CAAEEGCFFE<0CDDG.;C//;CH-;CGEGGGFFF/F0;9CFGF0CFFA
@M05620:37:000000000-D9766:1:1101:18597:11885 1:N:0:8
AGTGCCAGCTCTCAATCGCACAGGGGACCCAGGGCCTGGCCCCTCCATCCAGAAAACCTATGACCTCACCCGCTACCTGGAGCACCAACTCCGCAGCTTGGCTGGGACCTATGTGAGTATCCAGCGTAGGAATCTGGGAGTTGGGGAGGAGTGAGGAGTTGGGGAAAGACAGTCCTAACCGTGGAGGGTTCTGGTAAATGATGGGGTGAGGAGGGGCTCTTTGGCTCCCACCAGTCCCCCTGTCTGGTCTA
+
BBABBFFFBFFFGGGGGGGGGGHHGGGGGGHHGGGGGGHHHHGHGGHGHHHHGGHHHGHFHHHHHHHHHHHGGGGGHGHHHHHHHHHHGHGHGGGGGHHHGHHGGGHHGHHHHHHHHHHHHHHHGGGGGGHHHHHHHHHGGHHHGGGGGGGHHHHHHGHHHGGGGGHHHHHHHHHHHHHHGGGGGGGGGGGGGGGGGGGGGGGGGGFFFFFFFFFFFFFFFFFFFFFFFFFFFFFFFFFFFFFFFFFFFFF
@M05620:37:000000000-D9766:1:1101:7989:11888 1:N:0:8
GAGGCTGCTTTGGAAGAAACTCATAGATTACTGCAACAGTTCCCCCTGGACCTGGAAAAGTTTCTTGCCTGGCTTACAGAAGCTGAAACAACTGCCAATGGCTGATGAAACAATGGCAAGTAAGTCAGGCATTTCCGCTTTAGCACTCTTGTGGATCCAATTGAACAATTCTCAGCATTTGTACTTGTAACTGACAAGCCAGGGACAAAAGATCGGAAGAGCACACGTCTGAACTCCAGTCACATTACTCG
+
AAA?>AFAFFFFG4FGGGGGGGHHGHFHHHHHDGEHHFGGHHHHHGGGHGHHHHHFG3FGFGHHHGHHHHHGGFGFGHHHGHHHHH33BGHHHHHHHGGHHHHGHHHHHHHHFHHHHHHGHFGHFHHHHGGHHHHHGGGGGGHHHHHHHHHHHGHHHHGHHHHHHHH2GHHHHGHHGHHHHHFHHHHHHHHHHHHHHHHGHHHGAEGHH.GGHHGG?CEHHHHHGHGGHGGFGGGGGGGGGGGGGGGGGGE
@M05620:37:000000000-D9766:1:1101:17270:11910 1:N:0:8
ACCACACCTTCTACAATGAGCTGCGTGTGGCTCCCGAGGAGCACCCCGTGCTGCTGACCGAGGCCCCCCTGAACCCCAAGGCCAACCGCGAGAAGATGACCCGGTGGGGGGGCCCGCTACCTCTCTTGTTGCCGCCCTCCTCCTTTCCTGCCTCCCCGGACTTCCGCCCTTTCCCACTGGTTCTCCCTTCGGCCGTTTCCCGTAGGACTCTCTTCCCGGACCTGGGCCTCCTTTGGAACTCTGCGGTTTTT
+
CCCCCCCDFFFFGGGGGGGGGGHGGGGEHGHGHGGGGGGGGHHHHGGGFGGGHGHHHHHGGGGGGGGGGGGHHHGGGGGHGHHHHGGGGGGGGGHHHH2?G2/>///---;-;D-----;/00;/00:00;0;--;--;A//;/;0B00B0;00;A.@----000.;A-CF00000..;/;00000/;0/..;.-;DF0;0..-;.00//00;000/.--;-//.....;.BF0F/B000000:-;.;...
@M05620:37:000000000-D9766:1:1101:24457:11912 1:N:0:8
ACCACACCTTCTACAATGAGCTGCGTGTGGCTCCCGAGGAGCACCCCGTGCTGCTGACCGAGGCCCCCCTGAACCCCAAGGCCAACCGCGCGAAGATGACCCAGGTGAGTGGCCCGCTACCTCTTCTGGTGGCCGCCTCCCTCCTTCCTGGCCTCCCGGAGCTGCGCCCTTTCTCACTGGTTCTCTCTTCTGCCGTTTTCCGTAGGACTCTCTTCTCTGACCTGAGTCTCCTTTGGAACTCTGCAGGTTCT
+
BBBBBBBAFFFFGGGGGF5BFAAFEEFBAEGGBBFEDGECEHHHFGG0EEG1GHHFHHH0EGGGGG@EGGGHBGE/EGEHGHHHHGGG@B/>B<CDH1FGHHHHGHH1F<G<FHFDCGGGHHH0=GHHFHHGACDCGGDAEGGGGGGFGG/CGG?EG.A;@?FFFBB.B?F9BFFFFFBFFFFFFFFFFFFFFFBFFFEFF?FFFFFFFFFFFFFFFFFFFFFF/BFFFFFFFFFFFFFFFFFFFFFFFFF
@M05620:37:000000000-D9766:1:1101:4497:11923 1:N:0:8
GAGGCTGCTTTGGAAGAAACTCATAGATTACTGCAACAGTTCCCCCTGGACCTGGAAAAGTTTCTTGCCTGGCTTACAGAAGCTGAAACAACTGCCAATGGCTGATGAAACAATGGCAAGTAAGTCAGGCATTTCCGCTTTAGCACTCTTGTGGATCCAATTGAACAATTCTCAGCATTTGTACTTGTAACTGACAAGCCAGGGACAAAAGATCGGAAGAGCACACGTCTGAACTCCAGTCACATTACTCA
+
CBCCCCFCFFFFGGGGGGGGGGGHHHHHHHHHHHHHGHHHHHHHHGGGHHGHHHHGGHHHHHHHHHHHHHHHHHHHHHGHHHHHHHHHHHHHHHHHHHHHHHHFHHGHHHHHHHHFHHHFBGHHFHFFGHHGHHHFGCGGGHHFHHHHHHHHHGHHHHHHHHHHHHHG<DDFGHHHHBGHHHGHHHHFGFHHHHHHHHEGFCGFGGGCHHHGGFHGGG:GGHHHHHGGHGGGGGGGGBFGGFFBFFGGGGB
@M05620:37:000000000-D9766:1:1101:10605:11924 1:N:0:8
AGTGCCAGCTCTCAATCGCACAGGGGACCCAGGGCCTGGCCCCTCCATCCAGAAAACCTATGACCTCACCCGCTACCTGGAGCACCAACTCCGCAGCTTGGCTGGGACCTATGTGAGTATCCAGCGTAGGAATCTGGGAGTTGGGGAGGAGTGAGGAGTTGGGGAAAGACAGTCCTAACCGTGGAGGGTTCTGGTAAATGATGGGGTGAGGAGGGGCTCTTTGGCTCCCACCAGTCCCCCTGTCTGGTCTA
+
AA>AAF5CAFFFGGGFGFAFE2FGGGGGEEE2FFGGAFFFHHEFEG25DFFFFCB2FFGBGHGHHHHCHHGGGE?EHBGHHHHGHHGHGGGGGGGGGHHHGHHGGGHHGHHGHBGFEGHHGHFHHGGG?FH1GHHHHH0FEFDHGCEGGAEHHHHHHGHHFHGGG?GH/GH/GHHHHCHHGGGGFEFGGGGGGGGGGGGGFGGGGGFBFFFFFFBBBBFFFFFFFFFFFFFFEFFFFFFFBFFFFFFBFFB
@M05620:37:000000000-D9766:1:1101:21535:11924 1:N:0:8
ACCACACCTTCTACAATGAGCTGCGTGTGGCTCCCGAGGAGCACCCCGTGCTGCTGACCGAGGCCCCCCTGAACCCCAAGGCCAACCGCGAGAAGATGACCCCGGTGAGTGGCCCGCTACCTCTTCTGGTGGCCGCCTCCCTCCTTCCTGGCCTCCCGGAGCTGCGCCCTTTCTCACTGGTTCTCTCTTCTGCCGTTTTCCGTCGGACTCTCTTCTCTGACCTGAGTCTCCTTTGGAACTCTGCAGGTTCT
+
CBCCBBCACFFFGGGGGGBGGGHHGEFGFGHBFFDFFGEGDGDGGFGEAEEFFHGHHGGFEFGGGGGGGGAGFHHGEFFHGFGHHGGGDF?DCGHHDHHHHH/<@@DEHHBCFHFAC-ACHHHHHGGHGGFGHHGCFEDGGGGGGGGGGGGGGGGGGG--A;;BFDDFFFFFFFFBFFFFBFFFFFFF0BFFFF;ADFFFFFF.:-;CFFFFFFF0FFF0BFFFFFF0099FFFFFFFFFF0BFFFFFFFF
@M05620:37:000000000-D9766:1:1101:20765:11927 1:N:0:8
ACCACACCTTCTACAATGAGCTGCGTGTGGCTCCCGAGGAGCACCCCGTGCTGCTGACCGAGGCCCCCCTGAACCCCAAGGCCAACCGCGAGAAGATCACCCAGGTGAGTGGCCCGCTACCTCTTCTGGTGGCCGCCTCCCTCCTTCCTGGCCTCCCGGAGCTGCGCCCTTTCTCACTGGTTCTCTCTTCTGCCGTTTTCCGTAGGACTCTCTTCTCTGACCAGAGTCTCCTTTGGAACTCTGCAGGTTCT
+
BCCCCCCCFFFFGGGGGGGGGGHHGGGGHGHHHGGGFGGGGHHHHGGGFFGGGHHHHHHGGGGGGGGGGGGHHHHGGGGHGHHHHGGGGGGGG/?F22?FCF///1=?FHFFF0FGGCC@GHGEGGHD0=<<G.:-;:.;EHE?/;C/F9BFGGG?..@C-;CFFC-ADBFFFBFB0;:FFFFFFFBF09B0B0-D.FFF0.;:.DFB//9B:FFFFFB;0/0...;9BFF0BFB/:09:FFFFFF.;B00
@M05620:37:000000000-D9766:1:1101:16210:11927 1:N:0:8
ACCACACCTTCTACAATGAGCTGCGTGTGGCTCCCGAGGAGCACCCCGTGCTGCTGACCGAGGCCCCCCTGAACCCCAAGGCCAACCGCGAGAAGATGACCCAGGTGAGTGGCCCGCTACCTCTTCTGGTGGCCGCCTCCCTCCTTCCTGGCCTCCCGGAGCTGCGCCCTTTCTCACTGGTTCTCTCTTCTGCCGTTTTCCGTAGGACTCTCTTCTCTGACCTGAGTCTCCTTTGGAACTCTGCAGGTTCT
+
DDDDDCCCFFFFGGGGGGGGGGHHGGGGHGHHHGGGGGGGGHHHHGGGGGGGHHHHHHHGGGGGGGGGGGGHHHHGGGGHGHHHHGGGGGGGGGHHHHHHHHHHGHHHHHHGGHHGGGGGHHHHHHHHHHHGHHGGGGGHGHHGHGGGGGGGGGGGGGGGGGGGGGFFFFFFFFFFFHFFFFFFFFFFFFFFFFFFFFFHFFFFFFFFFFFFFHHHFFFFFFFFFFFFFFFFFHHFFFFFFFFFHFFFFFF
@M05620:37:000000000-D9766:1:1101:10807:11931 1:N:0:8
ACCACACCTTCTACAATGAGCTGCGTGTGGCTCCCGAGGAGCACCCCGTGCTGCTGACCGAGGCCCCCCTGAACCCCAAGGCCAACCGCGAGAAGATGACCCAGGTGAGTGGCCCGCTACCTCTTCTGGTGGCCGCCTCCCTCCTTCCTGGCCTCCCGGAGCTGCGCCCTTTCTCACTGGTTCTCTCTTCTGCCGTTTTCCGTAGGACTCTCTTCTCTGACCTGAGTCTCCTTTGGAACTCTGCAGGTTCT
+
BBB3ABBBFFFFGGGGFGGDGGHHGEEBCAFF3BF2EEGGGHHHHGGGAEGGHHGFHHHEGGGGGDGGGGGHHFHGGGGH/CHHHGE/BG@BDGHHFHFGHHHHGHHFHHGGGHHGGGGGHHHHHHHHHHHFHHGCCEDGGHHGHGGGGEGGGFGGEGGBBBGGG@BFBBFFFFFFFFFFFFFFFFFFFFFFFFBFFFFFFFFFFFFFFFFFFFFFFFFFFFFFBFFFFFFFFFFFFFFFFFFFFFFFFFF
@M05620:37:000000000-D9766:1:1101:3788:11934 1:N:0:8
GAGGCTGCTTTGGAAGAGCACACGTCTGAACTGCACTCACATTACTCGCCATCGTATGCCGTCTTTTGCTTGCAAAAAGAAAAACAAAAACCTCCGCCTTTTTGGGCCATCTATGCACATCACAAGACACAGTCAGAAGTATATGGAGGAGAGATGAGTTTGGGCTAGAAAAGGAACCACGAGGGAGGAGATGAACAGTGCATTTTTGCGTCGAGTGTCTTAAGCCACAGACCGCACCCGTCTCTGTCTAA
+
A3ABAAFBFFFDGBFGEBBFBFGGBF4ADFGHAFD3FGA3FHHADFDEA222BB1BFG5BEEEHGBFFADDF?3552B1BB321111?111>3311111>333///0//3?B444343333322202222202B2222222>222222/<////1?11=11=..<00011100.//<<<C.----..-.../<0090/0900000009:-.9--;0.000009000//..0..-----:-:../:000000
@M05620:37:000000000-D9766:1:1101:22850:11938 1:N:0:8
GAGGCTGCTTTGGAAGAAACTCATAGATTACTGCAACAGTTCCCCCTGGACCTGGAAAAGTTTCTTGCCTGGCTTACAGAAGCTGAAACAACTGCCAATGGCTGCTGACACAATGGCAAGTAAGTACGGCATTTCAGCTTTCGAAATCTTGTGGCTCAAATTGCACAATTCTCAGCATTTGTCCTTGTCCCTGACAAGCCAGGGACAAACGATCGGACGAGCACACGTCTGAACTCCAGTCACATTACTCG
+
AAAAABFCFFFFGGGGGGGGGGHHGHHHHHHHHHGHHHHHHHHHHGGGHHHHHHHGHHHHGHHHHHHHHHHGHHH3GHHHHHHHHFHHHHGHHHHHFHHHH2GE1BBB2BFG?GHHGHHGH4BFH44?/<<EHHH44BBGDBE/G/FG3FGGHD/FF2@FD2@@FGH0FGGFF1?GHHH1?G1GHHHHG11FFEHHHHHGGHHGFFGHH.;DEAD..:;A@FGGGFDFGGGBFFFGGGFGG0CFFF/BFF?
@M05620:37:000000000-D9766:1:1101:5624:11943 1:N:0:8
AGTGCCAGCTCTCCATCGCACAGGGGACCCAGGGCCTGGCCCCTCCATCCAGAAAACCTATGACCTCACCCGCTACCTGGAGCACCAACTCCGCAGCTTCGCTGGGACCTATGTGAGTATCCAGCGTAGGAATCTGGGAGTTGTGGAGGAGTGCGGCGTTGGGGACAGACAGTCCTAACCGTGGAGGGTTCTGGTAAATGATGGGGTGAGGAGGGGCTCTTTGGCTCCCCCCAGTCCCCCTGTCTGGTCTA
+
AA1>AFFFAFFFG1FFGFGGG?GFF00AEEGHGGFGGFHHGHGHGGHFHGHHFG1BFEBGGEFGHHHHHHH/EEGEHHDFBBGHHH0FEHGHGGGEGH11EEAGGGGHGH11F>GFHHHFFHGDGGG/>A11?GGDEH0/ECF1>.1.>.><F1<C-ACGGHGGA-../;/9CFGGEFFG@GGA.;A@FFFFFFF/9FFB/FFFFFA--AA/BF@@@@FFFFFFFFEFF-A@@BFFFFFF@FFFFFFFFFB
@M05620:37:000000000-D9766:1:1101:11553:11948 1:N:0:8
AGTGCCAGCTCTCAATCGCACAGGGGACCCAGGGCCTGGCCCCTCCATCCAGAAAACCTATGACCTCACCCGCTACCTGGAGCACCAACTCCGCAGCTTGGCTGGGACCTATGTGAGGATCCAGCGTAGGAATCTGGGAGTTGGGGAGGAGTGAGGAGTTGGGGAAAGACAGTCCTAACCGTGGAGGGTTCTGGTAAATGATGGGGTGAGGAGGGGCTCTTTGGCTCCCACCAGTCCCCCTGTCTGGTCTA
+
BBABBFFFBFFFG4GGGGCFGGHHGGGGGGHHGGGGGGHHHHGHGGGGHHHHHFHHHGHGHHHHHHHHHHHGGEFGHGHHGHHHHHGHGHHHGGGGGHHHGHHGGGHHGHHHHHHF30B?FGF2FCAA/?FG1FFDHH0<?FFHGG.<C>.CGF<G=<CGHHGGCDH.////;CGB0G/CBCEFC.EGAFGGGGFFGGBFF00FGFFFFFF/.DFFFAFFFFFFFFFFFEAFE9BFFFFFCFFFFFFFFF/
@M05620:37:000000000-D9766:1:1101:9348:11967 1:N:0:8
ACCACACCTTCTACAATGAGCTGCGTGTGGCTCCCGAGGAGCACCCCGTGCTGCTGACCGAGGCCCCCCTGAACCCCAAGGCCAACCGCGAGAAGATGACCCAGGTGAGTGGCCCGCTACCTCTTCTGGTGGCCGCCTCCCTCCTTCCTGGCCTCCCGGAGCTGCGCCCTTTCTCACTGGTTCTCTCTTCTGCCGTTTTCCGTAGGACTCTCTTCTCTGACCTGAGTCTCCTTTGGAACTCTGCAGGTTCT
+
DCDDDDCCFFFFGGGGGGGGGGHHGGGGHGHHHGGGGGGGGHHHHGGGGGGGHHHHHHHGGGGGGGGGGGGHHHHGGGGHGHHHHGGGGGGGGGHHHHHHHHHHGHHHHHHGGHHGGGGGHHHHHHHHHHHGHHGGGGGHGHHGHGGGGGGGGGGGGGGGGGGGGGFFFFFFFFFFFFFFFFFFFHFFFFHHHFFFFFFHFFFFFFFFFFFFFFFFFFFFHFHFFFFFFFFFFFHFFFFFFFFFFFFFFFF
@M05620:37:000000000-D9766:1:1101:15129:11989 1:N:0:8
ACCACACCTTCTACAATGAGCTGCGTGTGGCTCCCGAGGAGCACCCCGTGCTGCTGACCGAGGCCCCCCTGAACCCCAAGGCCAACCGCGAGAAGATGACCCAGGTGAGTGGCCCGCTACCTCTTCTGGTGGCCGCCTCCCTCCTTCCTGGCCTCCCGGAGCTGCGCCCTTTCTCACTGGTTCTCTCTTCTGCCGTTTTCCGTAGGACTCTCTTCTCTGACCTGAGTCTCCTTTGGAACTCTGCAGGTTCT
+
BBAABBBBFFFFGGGCBGGFGFHFGEEAA2GHEFGA2EEEEHHFHGGGAAEEGHHGHHCECGGGG?EGGCCCGCGGGGGHEEHHHGGCGGG@?FFH1F1?FGHGGHFGCHFEGCGCGCG-GDGHHEHFHHGFEH?--AEHGHHGHGFGGGG?FFFGGG@@BGFGGGBFB;BFFBFBFFB9;FFFFFFFFFBBFFBADFEFFBF?DDFFFBFFBFFFFFFBBBF.9B/;9:FBFFFFFFFFFBFFBFFFBBF
@M05620:37:000000000-D9766:1:1101:2434:11989 1:N:0:8
ACCACACCTTCTACAATGAGCTGCGTGTGGCTCCCGAGGAGCACCCCGTGCTGCTGACCGAGGCCCCCCTGAACCCCAAGGCCAACCGCGAGAAGATGACCCAGGTGAGTGGCCCGCTACCTCTTCTGGTGGCCGCCTCCCTCCTTCCTGGCCTCCCGGAGCTGCGCCCTTTCTCACTGGTTCTCTCTTCTGCCGTTTTCCGTAGGACTCTCTTCTCTGACCTGCGTCTCCTTTGGAACTCTGCAGGTTCT
+
BBBBBBB3BFFFGGGGGGBFGGHHGGGBAEGGGAFE2EEEFHDGHGEEEFEFGHGHFFHAFCFGGGGGGGGHBGHGFGGHGHHHHGGGDG<BDGHEFHHHHHEFGHH1?FGGGH?ACGGGHHHHHDHHHHHGHGGGFGGHGHHGHGGGGGGGGGGGGGG-::FFGGFFFFFFFFFFFFFFFFFFFFFFFFFFFFFFFFFFFFFEDFFFFFFFFF;FFFFFFFFF.@DFFFFFFFFFFFFFFFFFFFFFFFF
@M05620:37:000000000-D9766:1:1101:19645:11990 1:N:0:8
AGTGCCAGCTCTCAATCGCACAGGGGACCCAGGGCCTGGCCCCTCCATCCAGAAAACCTATGACCTCACCCGCTACCTGGAGCACCAACTCCGCAGCTTGGCTGGGACCTATGTGAGTATCCAGCGTAGGAATCTGGGAGTTGGGGAGGAGTGAGGAGTTGGGGAAAGACAGTCCTAACCGTGGAGGGTTCTGGTAAATGATGGGGTGAGGAGGGGCTCTTTGGCTCCCACCAGTCCCCCTGTCTGGTCTA
+
BCBCCFFFBFFFGGGGGFGGGGGHGGGGGGHHGCGFGGHHHHGHGGGHHHHHHGHHHGHHHHHHHHHHHHHGGGGGHHHHHHHHHHHHGHHHGGGGGHHHGHHGGGHHGHHHHHHHHHHHHHHHHGGGGGHHHHHHHHHGGHHHGGGGGGGHHHHHHGHHHHGGGGHHHHHHHHHHHHHHGGGGGGGGGGGGGGGGGGGGGGGGGGFFFFFFFFFFFFFFFFFFFFFFFFFFFFFFFFFFFFFFFFFFFFB
@M05620:37:000000000-D9766:1:1101:16463:11992 1:N:0:8
GAGGCTGCTTTGGAAGAAACTCATAGATTACTGCAACAGTTCCCCCTGGACCTGGAAAAGTTTCTTGCCTGGCTTACAGAAGCTGAAACAACTGCCAATGGCTGATGAAACAATGGCAAGTAAGTCAGGCATTTCCGCTTTAGCACTCTTGTGGATCCAATTGAACAATTCTCAGCATTTGTACTTGTAACTGACAAGCCAGGGACAAAAGATCGGAAGAGCACACGTCTGAACTCCAGTCACATTACTCG
+
CABCCBFCFFFFGGGGGGGGGGHHHHHHHHHHHHHHGHHHHHHHHGGGHHHHHHHHHHGHHHHHHHHHHHHHHHHHHHHHHHHHHHHHHHHHHHHHHGHHHHHGHHHHHFHHHHHHHHHGGHHHHHHHHHHHHHHHGGGGGHHHHHHHHHHHHGHHHHHHHHHHHHHHHHHHHHHHHHHHHHHHHHHHHFHHHGHHHHHGHHHGGGGHHHHGHHHGGGGGHGHHHHGCGGGGGGGGGGGGGGGGGFFFGGD
@M05620:37:000000000-D9766:1:1101:4029:11997 1:N:0:8
AGTTCCAGCTCTCCATCGCACAGGGTCCCCAGTGCCTGGCCCCTCCATCCAGAAACCCTATGACCTCACCCGCTACCTGGCGCACCCCCTCCGCAGCTTGGCTGGGACCTATGTGCGTATCCCGCGTCGGCATCTGGGCGTTGGGGCGGCGTGCGGCGTTGGGGCCCGCCCGTCCTCCCCGTGGCGGGTTCTGGTAAATGATGGGGTGAGGCGGCGCTCTTTGGATCCCACCGGTCCCCCTGTCTGGTCTA
+
>>>3>BD@FFFFGGGFBEE2E?GGG4BABABE3BBB5BGHFHGHGGHFHEGHFHH3BEFCABGHHBBGHHH0>>>EGH3B1>BEEGG/>EF>>E?>>B3BEG3FFGH0EG1BFB22<?BAHH1CD<A/>C>--GGHHH.<<AG.:CC9-B-9;DBB-@B-;.@>.@-@;B--9AD?//:;;DDB-;9@-;FFBBF:;//B/9B/ADA-.9..9@-99BFF/9/B/BBBF/AD.9@>BFFDBEFFFFFFFFB
@M05620:37:000000000-D9766:1:1101:14830:11998 1:N:0:8
ACCACACCTTCTACAATGAGCTGCGTGTGGCTCCCGAGGAGCACCCCGTGCTGCTGACCGAGGCCCCCCTGAACCCCAAGGCCAACCGCGAGAAGATGACCCAGGTGAGTGGCCCGCTACCTCTTCTGGTGGCCGCCTCCCTCCTTCCTGGCCTCCCGGAGCTGCGCCCTTTCTCACTGGTTCTCTCTTCTGCCGTTTTCCGTAGGACTCTCTTCTCTGACCTGAGTCTCCTTTGGAACTCTGCAGGTTCT
+
EDEEECCDFFFFGGGGGGGGGGHHGGGEGGHHHGGGGGGGGHHHHGGGGGGGHHHHHHHGGGGGGGGGGGGHHHHGGGGHGHHHHGGGGGGGGGHHHHHHHHHHGHHHHHHGGHHGGGGGHHHHHHHHHHHGHHGGGGGHGHHGHGGGGGGGGGGGGGGGGGGGGGFFFFFFFFHFHHHFFFFFFFFFFFFHHFFFFFFFFFFFFFFFFFFFFHHHFFHFFFFFFFFFFFFFFFHFFFFFFFFFFFFFFFF
@M05620:37:000000000-D9766:1:1101:18443:12000 1:N:0:8
AGTGCCAGCTCTCAATCGCACAGGGGACCCAGGGCCTGGCCCCTCCATCCAGAAAACCTATGACCTCACCCGCTACCTGGAGCACCAACTCCGCAGCTTGGCTGGGACCTATGTGAGTATCCAGCGTAGGAATCTGGGAGTTGGGGAGGAGTGAGGAGTTGGGGAAAGACAGTCCTAACCGTGGAGGGTTCTGGTAAATGATGGGGTGAGGAGGGGCTCTTTGGCTCCCACCAGTCCCCCTGTCTGGTCTA
+
CCCBCFFFCFFFGGGGGGGGGGHHGGGGGGHHGGGGGGHHHHGHGGHHHHHHHHHHHGHHHHHHHHHHHHHGGGGGHGHHHHHHGHHHGHHHGGGGGHHHGHHGGGHHGHHHHHGHHHHHHHHHHGGGGGHHHHHHHHHGGHHHGGGGGGGHHHHHHGHHHHGGGGHHHHHHHHHHHHHHGGGGGGGGGGGGGGGGGGGGGGGGGGFFFFFFFFFFFFFFFFFFFFFAEFFFFFFFFFFFFFFFFFFFFFF
@M05620:37:000000000-D9766:1:1101:27848:12020 1:N:0:8
ACCACACCTTCTACAATGAGCTGCGGGTGGCTCCCGAGGAGCACCCCGTGCTGCTGACCGAGGCCCCCCTGAACCCCAAGGCCAACAGCGAGAAGATGACCCAGGTGAGTGGCCCGCTACCTCTTCTGGTGGCCGCCTCCCTCCTTCCTGGCCTCCCGGAGCTGCGACATTTCTCACTGGTTCTCTCTTCTGCCGTTTTCCGTAGGACTCTCTTCTCTGACCTGAGTCTCCTTTGGAACTCTGCAGGTTCT
+
AA?1AAAACCFFG3G13FBBGBGCG00000BA1AF//EEE?GHCHGGG/AEFFFF1GHCE/E/EG/EEGEE0F1?EGC/F//?GHG/0BC<//CC11F11?G/GFHB10F<FEFH-@CGCHH0<GHHDFGCA.GG--:..CGHBFFBBF0FFA0CA.CAAG?FG/----:/:BFFFF/BFBFBB/99BFFFFFF@BFFFFFFFFFFFFBBB/BFFFFFFBFFFF/BBFFFFFFFFFFFFFFFFFFFFFFFF
@M05620:37:000000000-D9766:1:1101:20212:12023 1:N:0:8
GAGGCTGCTTTGGAAGAACCTCATAGATTACTGCAACAGTTCCCCCTTGACCTGGAAAATTTTCTTGCCTGGCTTACAGAAGCTGAAACACCTGCCAATGGCTTCTGCACTACTAGCAGATAAGTCAGGCATAAAAGATTGGAAAAGCATATGGCTCAACTTCAACAATTCTCAGCATTTGTACTTGTAGCTTCCAAGCCAAGAAAAAAAGATCGGCAGAGCACCCGTCGTAACTCCAGTCACATTCCTCG
+
A?ABABF>BDDDGB5BGGGGGGHHHHHDDGHFHAAFBGGHHGFHHGFBBFFHHHFFB3C5BBGHHHGFFEFGHHHEGGGHHGFGHFFHHGFGHHHFHHHHEFF12BB4BF333B44B3333B?FBBBBB??333BFFFHF303B3?3B233BBB/B2FF2BF2@2><F@@FB22@2@1G1?<??1@F1?11@111111F.>0<0<><CGG.CCG..---;::/=9A-.9-9.99;FGF/CB0CFGG0CFG?
@M05620:37:000000000-D9766:1:1101:12977:12024 1:N:0:8
AGTGCCAGCTCTCAATCGCACAGGGGACCCAGGGCCTGGCCCCTCCATCCAGAAAACCTATGACCTCACCCGCTACCTGGAGCACCAACTCCGCAGCTTGGCTGGGACCTATGTGAGTATCCAGCGTAGGAATCTGGGAGTTGGGGAGGAGTGAGGAGTTGGGGAAAGACAGTCCTAACCGTGGAGGGTTCTGGTAAATGATGGGGTGAGGAGGGGCTCTTTGGCTCCCACCAGTCCCCCTGTCTGGTCTA
+
ABAAAFFFBFFFGGGGGFGCEECGGE2AFGHHAEEGGGHHHHGHEEGHHHHHGEHFGGBGHFGHHGHHHHHGGEEFHHHH2BGHHHC1?GHHGGGGGHHHGHHGGGHHGHHHHHHHHHHHHHHHHGGGGGHHHHHHHHFGGHHHGGEGGGGHHHHHFGHHHHGGGGHHHHHHHHHHHHHHGGGGGGGGGGGGGGGGGGGGGGGGGGFFFFFFFFFFFFFFFFFFFFFFFFFFFFFFFFFFFFFFFFFFFFF
@M05620:37:000000000-D9766:1:1101:15240:12029 1:N:0:8
ACCACACCTTCTACAATGAGCTGCGTGTGGCTCCCGAGGAGCACCCCGTGCTGCTGACCGAGGCCCCCCTGAACCCCAAGGCCAACCGCGAGAAGATGACCCAGGTGAGTGGCCCGCTACCTCTTCTGGTGGCCGCCTCCCTCCTTCCTGGCCTCCCGGAGCTGCGCCCTTTCTCACTGGTTCTCTCTTCTGCCGTTTTCCGTAGGACTCTCTTCTCTGACCTGAGTCTCCTTTGGAACTCTGCAGGTTCT
+
CCDCDDCCFFFFGGGGGGGGGGHHGGGEGGHHHGGGGGGGGHHHHGGGGGGGHHHHHHHGGGGGGGGGGGGHHHHGGGGHGHHHHGGGGGGGGGHHHHHHHHHHGHHHHHFGGHHGGGGGHHHHHHHHHHHGHHGFFEDFGHHGHGGGGGGGGGGGGGGGGGGGGGFFFFFFFFHHHFFFFFFFHFFFFFFFFFFDFFFFFFFFFFFFFFFFFHHHFFFFFFFFFFFFFFFFFFFFFFFFFFFFFFFFFFF
@M05620:37:000000000-D9766:1:1101:8812:12031 1:N:0:8
ACCACACCTTCTACAATGAGCTGCGTGTGGCTCCCGAGGAGCACCCCGTGCTGCTGACCGAGGCCCCCCTGAACCCCAAGGCCAACCGCGAGAAGATGACCCAGGTGAGTGGCCCGCTACCTCTTCTGGTGGCCGCCTCCCTCCTTCCTGTCCTCCCGGAGCTGCGCCCTTTCTCACTGGTTCTCTCTTCTGCCGTTTTCCGTAGGACTCTCTTCTCTGACCTGAGTCTCCTTTGGAACTCTGCAGGTTCT
+
CCCCCCCCFFFFGGGGGGGGGGHHGGGGHGFHHGGGGGGGGHHHHGGGGGGGHHHHHHHGGGGGGGGGGGGHHHHGGGGHGHHHHGGGGGDGGGHHHHHHHHHHGHHHHHHGGHHGGGGGHHHHHHHGHHHGHHGGGGGHGHHGHGGGGE0CFGGGGGGGGGGGGGGFFFFFFFFFFFFFFFFFFFFFFFFFFFFFFFFFFFFFFFFFFFFFFFFFFFFFFFFFFFFFFFFFFFFFFFFFFFFFFFFFFFF
@M05620:37:000000000-D9766:1:1101:16548:12035 1:N:0:8
ACCACACCTTCTACAATGAGCTGCGTGTGGCTCCCGAGGAGCACCCCGTGCTGCTGACCGAGGCCCCCCTGAACCCCAAGGCCAACCGCGAGAAGATGACCCAGGTGAGTGGCCCGCTACCTCTTCTGGTGGCCGCCTCCCTCCTTCCTGGCCTCCCGGAGCTGCGCCCTTTCTCACTGGTTCTCTCTTCTGCCGTTTTCCGTAGGACTCTCTTCTCTGACCTGAGTCTCCTTTGGAACTCTGCAGGTTCT
+
BBBABBBBFFFFGGGGFGGGGGHGGEEEFEHHCFGEFGGGGHHHHGGGGFGGHHHHHHHGGGGGGDGGGGGHFFHGGGDHCEHHHGGEGGDCCGFHDGFGGHEHGGG<GGHGGFHGG@F@GHGFGGFFHDF?CHC-CDAEFFFDFGBFFEF.FFGGGGGDG?FGGAFDFFFFFFFFFFFFFFFFFFFFFFBFFB9DFFFFFFFFFB/BFFFFFFFFFFFFFFFFBBFFFFFFFFFFBFFFFFFFFFEABFF
@M05620:37:000000000-D9766:1:1101:25946:12043 1:N:0:8
ACCACACATTCTACAATGCGCTGCGTGCGGCTCGCGAGGAGCACCCCTTGCTGCTGACCGAGGCCCCCCTGAACCCCAAGGCCAACCGCGCGAAGATGACCCAGGTGCGTGGCCTGCTACCTCTTCTGGTGGCCGCCTCCCTCCTTCCTGGCCTCCCGGAGGTGCGCCCTTTCTCACTGGTTCTCTCTTCTGCCGTTTTCCGTAGGACTCTCTTCTCTGACCTGCGTCTCCTTTGGAACTCTGCAGGTTCT
+
AABABBA3BBBFGGGBDGBEGFGGGEG2A2EAE2AA0AE0AGHHHGG?FGFHEHGHGHH>>/?EGGGGGGEHFHHGGGGHGHHHHGGGGG/CCGG.FGHHHH.GCGHGCEGGGH:;CFCGHHHHH0CGFHGGGFGGGEGGGGGGGGGGGGGGGGFFF?F99-;;F@FFFFFFFFFFFFFFFFFFFFFFFFFFFFFFFFFFFFFEDBFFFFFFFF;;FFFFFFEF?DF;DBFFFFFEBFFFFFFFFFFFBFF
@M05620:37:000000000-D9766:1:1101:11675:12043 1:N:0:8
GAGGCTGCTTTGGAAGAAACTCATAGATTACTGCAACAGTTCCCCCTGGACCTGGAAAAGTTTCTTGCCTGGCTTACAGAAGCTGAAACAACTGCCAATGGCTGATGAAACAATGGCAAGTAAGTCAGGCATTTCCGCTTTAGCACTCTTGTGGATCCAATTGAACAATTCTCAGCATTTGTACTTGTAACTGACAAGCCAGGGACAAAAGATCGGAAGAGCACACGTCTGAACTCCAGTCACATTACTCG
+
A?ABBAFBFFDFCGGGGGGGDGFHHHHGHHHHHHHHFFHGHHHGHGEGEGHHHGGH3GFGGGHHBGAGHHHHHHGHHGHGHHHHFHHHHGHHHCGFHFHHHHHGGGHFFGHFFHHFHHFGBEEGGHDHHHHHDGHGEFEGEH3GGGHFHFHHHFHHGFGHHGBDGCFGHHHGHBFGFFBFFHHGHHHHGBGGDHHHGHEFHHCAEFEG<CGE<<C.DA;CHHGHHH-:CFEGGFGGFGFGGGGBFFGFGG?
@M05620:37:000000000-D9766:1:1101:7520:12048 1:N:0:8
GAGGCTGCTTTGGAAGAAACTCATAGCTTACTGCAACAGTTCCCCCTGGACCTGGAAAAGTTTCTTGCCTGGCTTACAGAAGCTGAACCAACTGCCAATGGCTGATGAAACAATGGCAAGTAAGTCAGGCATTTCCGCTTTAGCACTCTTGTGGATCCAATTGAACAATTCTCAGCATTTGTACTTGTAACTGACAAGCCAGGGACAAAAGATCGGAAGAGCACACGTCTGAACTCCAGTCACATTACTCG
+
AAAABBFBFFFFGGGGGGGGGGFHFH4DGHHHHHHFHFFGGHHHHGGGHHHHFHH2FDGHGFHHHGGHHHHHGBGHGHHH3BGHHHHFHHHGHHHHHHHHHHHGHHHHHHHHHHHHHHHGGHHHGHHHH3GHHHHHGGDGGGHGHHHHHHHHHGHHHHHHHHHHHHHHH2FGHHHHHHHHHHHHHHHGHHHHHHHHHHHGHHHGGGGHHAGGGHHGGGDHHHHHHHGFGGGGGGGGGFFFGGGGGGGGGGD
@M05620:37:000000000-D9766:1:1101:19701:12068 1:N:0:8
AGTGCCAGCTCTCAATCGCACAGGGGACCCAGGGCCTGGCCCCTCCATCCAGAAAACCTATGACCTCACCCGCTACCTGGAGCACCAACTCCGCAGCTTGGCTGGGACCTATGTGAGTATCCAGCGTAGGAATCTGGGAGTTGGGGAGGAGTGAGGAGTTGGGGAAAGACAGTCCTAACCGTGGAGGGTTCTGGTAAATGATGGGGTGAGGAGGGGCTCTTTGGCTCCCACCAGTCCCCCTGTCTGGTCTA
+
ABBBBFF4AFFFGGGGGGGGGGHDGGDFGGHHG?EGGGHHHHGHGGHFHGHHHHHGHGHFHHHHHHHHHHHEG@EGHHHHHHHHHHHHGHHHGGGGGHGHGH3FGFHCFHHHHHFHHHHHHHHHHGEGGGHHHHHHHHHGGHHHGGGGGGGHHHHHHGHHHFGGGGHHHHHHHHHHHHHHGGGGGGGGCFGGGGGGGGGGGGGGGGFFFFFFFFFFFFFFFFFFFFFFFFFFFFFFFFFFFFFFFFFFFFF
@M05620:37:000000000-D9766:1:1101:19690:12082 1:N:0:8
AGTGCCAGCTCTCAATCGCACAGGGGACCCAGGGCCTGGCCCCTCCATCCAGAAAACCTATGACCTCACCCGCTACCTGGAGCACCAACTCCGCAGCTTGGCTGGGACCTATGTGAGTATCCAGCGTAGGAATCTGGGAGTTGGGGAGGAGTGAGGAGTTGGGGAAAGACAGTCCTAACCGTGGAGGGTTCTGGTAAATGATGGGGTGAGGAGGGGCTCTTTGGCTCCCACCAGTCCCCCTGTCTGGTCTA
+
>AAAAFFF@FFFG1BGGAF1E0B0FAEFFECGG?FECFFFHHGHGGHHHHGHHHHFGEEHF1FHHGHHHGHEGGG?EHFBGGB?FG0FEFGHEE/EEFGHCHGAEEHHGHHHFHHHHGHHGHGHGGCECFGHHHHHHGFGCFHHGGCC@EEHHFGHECGEHHGGEFFACCHHGBCFFHFHAEEGBFGGCAFGGGFFGGFFGGGGGGF@EFFFFF;@@@FFFFBFFFFFFF?AEAFFFFFF<EFFFF9FB/;
@M05620:37:000000000-D9766:1:1101:7327:12083 1:N:0:8
AGTGCCAGCTCTCAATCGCACAGGGGACCCAGGGCCTGGCCCCTCCATCCAGAAAACCTATGACCTCACCCGCTACCTGGAGCACCAACTCCGCAGCTTGGCTGGGACCTATGTGAGTATCCAGCGTAGGAATCTGGGAGTTGGGGAGGAGTGAGGAGTTGGGGAAAGACAGTCCTAACCGTGGAGGGTTCTGGTAAATGATGGGGTGAGGAGGGGCTCTTTGGCTCCCACCAGTCCCCCTGTCTGGTCTA
+
CCCCCFFFCFFFGGGGGGGGGGHHGGGGGGHHGGGGGGHHHHGHGGHHHHHHHHGHHGHHHHHHHHHHHHHGGGGGHHHHHHHHHHHHGHHHGGGGGHHHGHHGGGHHGHHHHHHHHHHHHHFHHGGDCEHHHHHHHHHGGHHGGGGGGGGHHHHHHGHHHHGGEGHHFHGHHGHHHHHHGGGGGGGGDGGGGGGGGGGGHHGGGGFFFFFFFFFFFFFFFFFFFFFFFFFFFFFFFFFFFEFFFFFFFFB
@M05620:37:000000000-D9766:1:1101:9899:12097 1:N:0:8
AGTGCCAGCTCTCAATCGCACAGGGGACCCAGGGCCTGGCCCCTCCATCCAGAAAACCTATGACCTCACCCGCTACCTGGAGCACCAACTCCGCAGCTTGGCTGGGACCTATGTGAGTATCCAGCGTAGGAATCTGGGAGTTGGGGAGGAGTGAGGAGTTGGGGAAAGACAGTCCTAACCGTGGAGGGTTCTGGTAAATGATGGGGTGAGGAGGGGCTCTTTGGCTCCCACCAGTCCCCCTGTCTGGTCTA
+
ABAAAFFFBFFFG4GFFGCCGGHGG2BEEEHHCEFGGGEHHHGHGGGFHGHHHHHHGGHHHGHHHFGHHGHGG>>EHGGH2FGHHH1?EGFFEGCGGHGHGHHGGGHHGHGHHHHHHHGHHHGHHGGGGGGHHHHHHHAFGHHHGGCFGGGHHHHHFGHHHHGGCEHHGGHHHHHHHHHHGGGGGGGGGGGGGGGGGGGGGGGGGGFFFFFFFFFFFFFFFFFFFFFFFBFFFFFFFFFFFFFFFFFFFF/
@M05620:37:000000000-D9766:1:1101:20379:12100 1:N:0:8
AGTGCCAGCTCTCAATCGCACAGGGGACCCAGGGCCTGGCCCCTCCATCCAGAAAACCTATGACCTCACCCGCTACCTGGAGCACCAACTCCACAGCTTGGCTGGGACCTATGTGAGTATCCAGCGTAGGAATCTGTGAGTTGGGGAGGAGTGAGGAGTTGGGGAAAGACAGTCCTAACCGTGGAGGGTTCTGGTAAATGATGGGGTGAGGAGGGGCTCTTTGGCTCCCACCAGTCCCCCTGTCTGGTCTA
+
ABAAAFFFBFFFGGGFGGGCGFHCGGGGGGHHGGGGGGHHHHGHGGHHHHHHHFFGHGHGBGHHHGHHHHHGGEEFHGFG?FGHHHCFGHHHHHFHHHGHGHHGGGHHGHHFHHHHHHHHGHHHH?EDFGHHHHHHHHDGHHHFCCACGACGHDHHHGHHHG?FCDEHHHGHHHHHGHHFGDCCEFGGDGGGGGGFGGGGGGGGGG9BFFFFFFAFFFFFFFFFFFFFFFFFFFFFFFFFFFFFFFFFFFF
@M05620:37:000000000-D9766:1:1101:3205:12147 1:N:0:8
AGTGCCAGCTCTCAATCGCACAGGGGACCCAGGGCCTGGCCCCTCCATCCAGAAAACCTATGACCTCACCCGCTACCTGGAGCACCAACTCCGCCGCTTGGCTTGGACCTATGTGAGTATCCAGCGTAGGAATCTGGGAGTTGGGGAGGAGTGAGGAGTTTGGGAAAGACAGTCCTAACCGTCGAGGGTTCTGGTAAATGATGGGGTGAGGAGGGGCTCTTTGGCTCCCACCAGGCCCCCTGTCTGGCCTA
+
>3>AABBFAFFF445BF2FAEAB4AAEEGGFGFAFA2AB2BFAFFGFHHFF33BEFAEFFF35FGFFFHHAE>EEEHHF1BFF11?CGEBGF/?//><?FEHH0>/?FFFCF1F22BB?@@GGGHBEG</<FG<F<1BCF/?F1@-.C<<.CGHHFH<CG00..;C.CFGFC0C0;0CGFG..;--@;;..;0C0=CB00CF//.;;@A.9/A9@;@BFFFF/;B9BEAF..9...;A@--9BBFBF/;/;
@M05620:37:000000000-D9766:1:1101:10070:12156 1:N:0:8
AGTGCCAGCTCTCAATCGCACAGGGGACCCAGGGCCTGGCCCCTCCATCCAGAAAACCTATGACCTCACCCGCTACCTGGAGCACCAACTCCGCAGCTTGGCTGGGACCTATGTGAGTATCCAGCGTAGGAATCTGGGAGTTGGGGAGGAGTGAGGAGTTGGGGAAAGACAGTCCTAACCGTGGAGGGTTCTGGTAAATGATGGGGTGAGGAGGGGCTCTTTGGCTCCCACCAGTCCCCCTGTCTGGTCTA
+
A@AABFBFBFFFGGGGGGGCEEHHGGGGGGHHGGGGGFHHHHGHGGHHHHHHHGFHGGHHHHHHHHHHHHHGGGEGHHHHHHHHGHHHGHHHGGCGGHHHGHHGGGHHGHHHHHHHEHHHHHGHHGG?//@@<FHHHHHGCFFHGGGCGAEHHFHHHGHHHHGGEFHHCGFHHFEHHFHEAGGGGEGGGGGGGGFGGGGGGGGGGGFFF.FFFFFFFFFFFFFFFFFFFFFFFFFFFFFFFFFFFFFFFFB
@M05620:37:000000000-D9766:1:1101:20169:12182 1:N:0:8
AGTGCCAGCTCTCAATCGCACAGGGGACCCAGGGCCTGGCCCCTCCATCCAGAAAACCTATGACCTCACCCGCTACCTGGAGCACCAACTCCGCAGCTTGGCTGGGACCTATGTGAGTATCCAGCGTAGGAATCTGGGAGTTGGGGAGGAGTGAGGAGTTGGGGAAAGACAGTCCTAACCGTGGAGGGTTCTGGTAAATGATGGGGTGAGGAGGGGCTCTTTGGCTCCCACCAGTCCCCCTGTCTGGTCTA
+
CDCCCFFFCFFFGGGGGGGGGGHHGGGGGGHHGGGGGGHHHHGHGGHHHHHHHHHHHGHHHFGHHHHHHHHGGEGGHHHHGHHHHHHHGHHHGGGGGHHHGHHGGGHHFHHHHHHHHHHHHHHHHGEGGGHHHHHHHHHGGHHHGGGGGGGHHHHHHGHHHHGGGGHHHHHHHHHHHHHHGGGGGGGGEFGGGGGGGGGGGGGGGGFFFFFFFFFFFFFFFFFFFFFFFFFFFFFFFFFFAFFFFHFFFFF
@M05620:37:000000000-D9766:1:1101:26138:12186 1:N:0:8
ACCACACCTTCTACAATGAGCTGCGTGTGGCTCCCGAGGAGCACCCCGTGCTGCTGACCGAGGCCCCCCTGAACCCCAAGGCCAACCGCGAGAAGATGACCCAGGTGAGTGGCCCGCTACCTCTTCTGGTGGCCGCCTCCCTCCTTCCTGGCCTCCCGGAGCTGCGCCCTTTCTCACTGGTTCTCTCTTCTGCCGTTTTCCGTAGGACTCTCTTCTCTGACCTGAGTCTCCTTTGGAACTCTGCAGGTTCT
+
ABBAAABAFFFFGGGGGGBEGEGHGFGA4EEFFFGEGGECAAFGG1EA1EEFBGCHFFFE>00>FEGGGGEH3BGDFGGHGEGHHFGE<DBBCDGFGHFHHHHHGHHFC?FFCHHGGGGGHHHHHHHHHHHGHHGDGGGHGHHGHGGGGGGGGGGGGG@@BBFGGGBFBBFFFFFFFFFFFFFFFFFFFFFFFFBFFFFFFFFFFFFFFFFFFFFFFFFFFFFF/FFFFFFFFFFFFFFFFFFFFFFFFFF
@M05620:37:000000000-D9766:1:1101:16114:12190 1:N:0:8
ACCACACCTTCTACAATGAGCTGCGTGTGGCTCCCGAGGAGCACCCCGTGCTGCTGACCGAGGCCCCCCTGAACCCCAAGGCCAACCGCGAGAAGATGACCCAGGTGAGTGGCCCGCTACCTCTTCTGGTGGCCGCCTCCCTCCTTCCTGGCCTCCCGGAGCTGCGCCCTTTCTCACTGGTTCTCTCTTCTGCCGTTTTCCGTAGGACTCTCTTCTCTGACCTGAGTCTCCTTTGGAACTCTGCAGGTTCT
+
DDECDDDCFFFFGGGGGGGGGGHHGGGFHGHHHGGGGGGGGHHHHGGGGGGGHHHHGHHGGGGGGGGGGGGHHHHGGGGHGHHHHGGGGGGGGGHHHHHHHHHHGHHHHHHGGHHGGGGGHHHHHHHHHHHGHHGGGGGHGHHGHGGGGGGGGGGGGGGGGGGGGGFFFFFFFFFFHHHFFFFFHFFFFFHHHFFFFFFHFFFFFFFFFFFFFFHHFFHFFFFFFFFHHFFFFHHFFFFFFFFFFFFFFFF
@M05620:37:000000000-D9766:1:1101:2869:12193 1:N:0:8
AGTGCCAGCTCTCAATCGCACAGGGGACCCAGGGCCTGGCCCCTCCATCCAGAAAACCTATGACCTCACCCGCTACCTGGAGCACCAACTCCGCAGCTTGGCTGGGACCTATGTGAGTATCCAGCGTAGGAATCTGGGAGTTGGGGAGGAGTGAGGAGTTGGGGAAAGACAGTCCTAACCGTGGAGGGTTCTGGTAAATGATGGGGTGAGGAGGGGCTCTTTGGCTCCCACCAGTCCCCCTGTCTGGTCTA
+
>AAAAFFFBFFFG4FGGAF2AEBB2AEEGFGHGGGGFBFGFGGHGGBGHHGGGBGHHGHHH3GGHHGFHHHFEE/EGGGBFFF??G??FHHHGEEFGGHHGHHFFFGHGHHHHHHHGFHHHHFHHGDFG/FDGGHHGGHFCHHGGGGGDGGHHHHHGFHHHGGGEFEHHHHHCGHHHHHHGCEFGGGGCFGGGGBCFGFGF;FFEGFFEFFFFFFFFDFFFFFFFFFFFFFFF9BFFFFFFFFFFFFFBFF
@M05620:37:000000000-D9766:1:1101:8385:12197 1:N:0:8
AGTGCCAGCTCTCAATCGCACAGGGGACCCAGGGCCTGGCCCCTCCATCCAGAAAACCTATGACCTCACCCGCTACCTGGAGCACCAACTCCGCAGCTTGGCTGGGACCTATGTGAGTATCCAGCGTAGGAATCTGGGAGTTGGGGAGGAGTGAGGAGTTGGGGAAAGACAGTCCTAACCGTGGAGGGTTCTGGTAAATGATGGGGTGAGGAGGGGCTCTTTGGCTCCCACCAGTCCCCCTGTCTGGTCTA
+
ABABBFFFCFFFGGGGGGGGGGHHGGGGGGHHFGGGGGHHHHGHGGHHHHHHHGHGHGHHHHHHHHHHHHHGGFGGHHHHEGHHHHHHGHHHGGGGGHHHGGHGGGHHGHHHHHHHHHHHHHHHHGGGGGHHHHHHHGHGGHHHGGGGGGGHHHHHHGHHHHGGGGHHHHHHHHHHHHHHGGGGGGGGFGGGHGGGGGGHGGGGGGFFFFFFFFFFFDFFFFHFFFFFFFFFFFFFFFFFFFFFHFFFFFB
@M05620:37:000000000-D9766:1:1101:8334:12211 1:N:0:8
AGTGCCAGCTCTCAATCGCACAGGGGACCCAGGGCCTGGCCCCTCCATCCAGAAAACCTATGACCTCACCCGCTACCTGGAGCACCAACTCCGCAGCTTGGCTGGGACCTATGTGAGTATCCAGCGTAGGAATCTGGGAGTTGGGGAGGAGTGAGGAGTTGGGGGAAGACAGTCCTAACCGTGGAGGGTTCTGGTAAATGATGGGGTGAGGAGGGGCTCTTTGGCTCCCACCAGTCCCCCTGTCTGGTCTA
+
AAABCFFFBFFFGFGGGFGGGGHGGGGGGGHHGGGGGGHHHHGHGGGHHHHHHGHHHGHGHHHHHHHHHHHGGGGGHHHGGGGGHHGHGHHHGGGGGGHHGHHGGGHHGHHHHHGFFFHHHHHHHGCFGGHFHHHHGHHGEHGFGGGGGGGGFEFHHGGHHFGGFFGGHHGHFGGGGGGGGGEGGGGGCFGGGGFFGFFFFFFFFFFFFFFFFFFFFDFFFFFFFFFFFFFFFFFFFFFFFFFFFFFFFFF
@M05620:37:000000000-D9766:1:1101:19345:12215 1:N:0:8
AGTGCCAGCTCTCAATCGCACAGGGGACCCAGGGCCTGGCCCCTCCATCCAGAAAACCTATGACCTCACCCGCTACCTGGAGCACCAACTCCGCAGCTTGGCTGGGACCTATGTGAGTATCCAGCGTAGGAATCTGGGAGTTGGGGAGGAGTGAGGAGTTGGGGAAAGACAGTCCTAACCGTGGAGGGTTCTGGTAAATGATGGGGTGAGGAGGGGCTCTTTGGCTCCCACCAGTCCCCCTGTCTGGTCTA
+
AABBBFFFBFFFGGGGGGGFGGHGGGGGGGAHGGFGFGHHHHGHGGHHHHEGFHFHHEHHHHGHHHHCGHHGGGGGHHHHHHH1GGGHGFGHGGE/EFHHGHHGGGHHGHGHHHFHGDHFHHHHHGGGGCHHHHHGHHHEGHFFGGGCDGGHGHFFF?HBHHGGGGHHHGHHHHHHHFGH?;CDDEGAGFGGGFGFFGFGGGGEGGD=EFFFFFFFDBFFFFFFBFFFFFFFFFFFFFFFFFFFFBBBFFF
@M05620:37:000000000-D9766:1:1101:11328:12218 1:N:0:8
GAGGCTGCTTTGGAGAAACTCATAGATTACTGCAACAGTTCCCCCTGGACCTGGAAAAGTTTCTTGCCTGGCTTACAGAAGCTGAAACAACTGCCAATGGCTGATGAAACAATGGCAAGTAAGTCAGGCATTTCCGCTTTAGCACTCTTGTGGATCCAATTGAACAATTCTCAGCATTTGTACTTGTAACTGACAAGCCAGGGACAAAAGATCGGAAGAGCACACGTCTGAACTCCAGTCACATTACTCGA
+
>AAA>AFAFBFFGBG1BGG1F1A3FHFHDHHHGDDFBBBFGFFFGGGEBGHH0FFGGFBBFGHHHHFFGHHGGHBFBHFG1FGHEDFHFHHCGHHFHGHHEGGHHHHHHHHHHGHHHFFFGHHEGFFFGHHHHHFGGGGGHHGEGFBFGHHHGHGHHHHHHHHHGHHFGGHHFHHHHHHHHHHHFHHGGFGHFGHFFGFFHHCEEGHHHHGGFHGGGGHFBCGHHGHHFGGGGGGFFGBF;FGGBFGFGG9
@M05620:37:000000000-D9766:1:1101:22083:12222 1:N:0:8
[truncated: 1,522,003 more chars]
