# Supplementary material for: Fast but not furious: a streamlined selection method for genome-edited cells
Source: Life Sci Alliance. 2021 Apr 26;4(6):e202101051. doi: 10.26508/lsa.202101051 (PMC8127327; doi:10.26508/lsa.202101051)
Supplement: Supplementary file 1 [file LSA-2021-01051_Supplemental_Data_1.zip › SANGER and Deep Sequencing/ACTB/90_S90_L001_R1_001.fastq]

@M05620:37:000000000-D9766:1:1101:18115:1861 1:N:0:90
AGTGCCAGCTCTCAATCGCACAGGGGACCCAGGGCCTGGCCCCTCCATCCAGAAAACCTATGACCTCACCCGCTACCTGGTGCACCCTCTCCGCAGCTTGGCTGGTTCCTATGTGAGTATCCAGCGTAGGAATCTGGGTGTTGGGGCGGCGTGAGGAGTTGGGGAAAGACAGTCCTAACCGTGGAGGGTTCTGGTAAATGATGGGGTGAGGAGGGGCTCTTTGGCTCCCACCAGTCCCCCTGTCTGGTCTT
+
1A>AAFFFAFFFG1GGGGGAECHCG?A0ABGHBAEEAFHH0FECFGFFFC11101AFEEAFF2FGFG1B00/>//>FD1010B1BF//?FG0EE///BB0/<B//01B<B2BBB221B2B>2B10/?///11@@@2100/>?///-.----;-...0.:;B/--....////99BF//9--;------9;9F//;///;//9//--;----/----9@AFFF//;B9---9---;//99-@-B9F//99:/
@M05620:37:000000000-D9766:1:1101:13908:1946 1:N:0:90
GAGGCTGCTTTGGAAGAAACTCATAGATTACTGCAACAGTTCCCCCTGGACCTGGAAAAGTTTCTTGCCTGGCTTCCAGAAGCTGCAACAACTGCCCCTGCCTATAGGTTGCTACCCGTACGGTACGGCTCCTAGCAGACTCCCAAGTAGTCCACGAGCTGCTGAAACAATTGCAAGTACTTCCTGCTTTTCCGCTTTACCACTCTTTTTGATCCCCTTTACCAATTCTCATCATTTGTACTTGTAATTTT
+
AAA1AAFAFFFFFAFGACF1GFFEDG1GF1GHGHH1G0GAAF2FHGGGE0GCAFC0FFBFBABHA11FGHF/GA00B1DB01BCB101F0F/1B10//?//>1B1@2BB10012BF0?>////0///</@/F111<110B<1B/00/1@@22211?//>/<?B1??1<0.F11<FF1<111=1000//=D00<..CGG0000;//;;0;0:.;0;9./90000CBFF00;000;9C;0C000B00000;90
@M05620:37:000000000-D9766:1:1101:15179:2029 1:N:0:90
ACCACACCTTCTACAATGAGCTGCGTGTGGCTCCCGAGGAGCACCCCGTGCTGCTGACCGAGGCCCCCCTGAACCCCAAGGCCAACCGCGAGAGTGGCCCGCTACCTCTTCTGGTGGCCGCCTCCCTCCTTCCTGGCCTCCCGGCGCTGCGCCCTTTCTCCCTGGTTCTCTCTTCTGCCGTTTTCCGTTGGCCTCTCTTCTCTGACCTGAGTCTCCTTTGGCTCTCTGCAGGTTCTAGATCGGAAGAGCAC
+
1A>AAAAAFFFFFGGFFF1BEEHFGAEBBEHHFFFEEEGCGHHHHGCGEEECGGFGGCAEEGGGFE/EGGGHHF/?E?EHGEHHEGGGGG<B@/1<//0<@/C//01>FGGF1FGHG00A@@FGHFHG:GGHC00/..C:.:.@-:A@@B?9C=?FFFBB/9BFFFFFFFFFFFBFFFB-AFFEFFBF/--/;FFFFFFBB9F////999BFFFFFEB9//B/9;BFBB//AFFFF/BB9B--;A--;BFF
@M05620:37:000000000-D9766:1:1101:13619:2038 1:N:0:90
GAGGCTGCTTTGGAAGAAACTCATAGATTACTGCAACAGTTCCCCCTGGACCTGGAAAAGTTTCTTGCCTGGCTTACAGAAGCTGAAACAACTGCCAATGCTTCCAGGCTGCTACCCGTAGGGCCAAGCTCCTTGACAACACCACAGGCGACCAAGAGATGCTGAAAAAATGGGAAGTACATCAGGCCTTTCCGCTTTAGCACTCTTGTGGATACCAATTACAAATTTTTAGCATTTGTACATGTACATGA
+
A3AA>AFBFFFFG4BFFGGGGGHHHDGDG5BFFFFFFFGHHGFBFEEFECGGHHGHA32GGHHGHHHFFGFBFGHEF5BAGHFHFFFHGHGGHBG33BGH34B433431111B@FB1??///?2>?/?/3B3B3BFC43?////?/B///////?00001?111=<GHHC01<0><<C0000=0<0<<C0<00;:.::C000;0::C0C0;0:99000;0000;0000;0.CB0B;F0;;;0;0;00:BF9
@M05620:37:000000000-D9766:1:1101:13357:2074 1:N:0:90
AGTGCCAGCTCTCAATCGCACAGGGGACCCAGGGCCTGGCCCCTCCATCCAGAAAACCTATGACCTCACCCGCTACCTGGAGCACCAACTCCGCAGCTTGGCTGGGACCTATGTGAGTATCCAGCGTAGGAATCTGGGAGTTGGGGAGGAGTGAGGAGTTGGGGAAAGACAGTCCTAACCGTGGAGGGTTCTGGTAAATGATGGGGTGAGGAGGGGCTCTTTGGCTCCCACCAGTCCCCCTGTCTGGTCTA
+
A?AAAFFFBFFFGGGGGFGFGGHFFGGFAGDEFAGGDFHFCHEHGGHHGGFGBHFFHGGHHG5GHHHGHHGFG?EFHGHHHFHHHHHHGHHHGG/EEHGFEGGFDGEFEBCFHHHHEGDHHHFFHCCD@FHFGFH11FGGGHH1CCG@DDGH.GHHFG/<GCCGEGHHGHGHHHGHHEHH-EA?AE.-CCFGGGF0C0FGFGFGGGFFEFFFFFFFFAFFFFFFFFFFFEFFEFBFFFEDFFFFBFFFFFB
@M05620:37:000000000-D9766:1:1101:17942:2129 1:N:0:90
AGTGCCAGCTCTCAATCGCACAGGGGACCCAGGGCCTGGCCCCTCCATCCAGAAAACCTATGACCTCACCCGCTACCTGGAGCACCAACTCCGCAGCTTGGCTGGGACCTATGTGAGTATCCAGCGTAGGAATCTGGGAGTTGGGGAGGAGTGAGGAGTTGGGGAAAGACAGTCCTAACCGTGGAGGGGTCTGGTAAATGATGGGGTGAGGAGGGGCTCTTTGGCTCCCACCAGTCCCCCTGTCTGGTCTA
+
AAAAAFFFAFFFGGGGGCGG?E0BFGGGGGHHGGG/FFAAFGGFGGHH1GGHFA1FGFFHHHHHHHHGHHCFGEEGHHHHHHHHHGGHGBHHGFGGGGHHEHFF?E0FEB<1BFFBGFFGHBGHHG/CC/DHFH1GHHFF?<FCCC<--.<FGHFCGFGHGH@@F.::G/:CCGHFHCC:A:;9.99A-:CBBBFF9B0CGGFFF?B--;AFBB??=@FB//FBBF/AEFAA-:BBFFFB?ABB/B///9:
@M05620:37:000000000-D9766:1:1101:17924:2132 1:N:0:90
AGTGCCAGCTCTCAATCGCACAGGGGACCCAGGGCCTGGCCCCTCCATCCAGAAAACCTATGACCTCACCCGCTACCTGGAGCACCAACTCCGCAGCTTGGCTGGGGCCTATGTGAGTATCCAGCGGAGGAATCGGGGAGTTGGGGAGGAGTGAGGAGTTGGGGAAAGACAGTCCTAACCGTGGAGGGGTCTGGTAAATGATGGGGTGAGGAGGGGCTCTTTGGCTCCCACCAGTCCCCCTGTCTGGTCTA
+
AAAABFFFBFFFGGGGGFFAEGGAFGEGGGHHGGFEAFEFFHGCGGHHFHFHHFFGHGHHHGHHHGGFHHEGGEGGHHHHFHGHHHHHGHHHGGGGGBBGEH3FDF/?BF23F?FFFHB3G2FFGG/BDCDFHH0>@F<C.CD/CGCC?.CCG0CGGD:GCG?AA.AFGG/BFFFFG09CDDC?...@-;:BFFF//9/;BFFFFFA=EFF/999--@E///BBFF/EE.9..A/:FFFD@AB/;/F9B/9
@M05620:37:000000000-D9766:1:1101:15470:2137 1:N:0:90
AGTGCCAGCTCTCAATCGCACAGGGGACCCAGGGCCTGGCCCCTCCATCCAGAAAACCTATGACCTCACCCGCTACCTGGAGCACCAACTCCGCAGCTTGGCTGGGACCTATGTGAGTATCCAGCGTAGGAATCTGGGAGTTGGGGAGGAGTGAGGAGTTGGGGAAAGACAGTCCTAACCGTGGAGGGTTCTGGTAAATGATGGGGTGAGGAGGGGCTCTTTGGCTCCCACCAGTCCCCCTGTCTGGTCTA
+
BBAABFFFBFFFGGGGGFFGGGHGGGGGGGHHEGGGEGHHAHGHGGFFHHGHAGGHCEHFFGHHHHHHHHFEGFEGHHHHGGGHHHHHGFHHGG@EGHHGFHHGGGHHGFCGG?GFHHHHHHHGHGEFGGGHHHHGHHGEECFFGGFCGFD<<DGFCEFG<GGCEGEGGH/CCGCGGHGGDF9A9ACCEGGGFFCFFFFBFFFGGGDF?FFFFDFF=CFBFBFFFFFFFFFFFFFE/F?ADE//:BFFFFB
@M05620:37:000000000-D9766:1:1101:18803:2218 1:N:0:90
ACTGCCACTTCTCAATCGCACAGGTCTCACCTCCCGTGGCCACTTCACATAGCATACCCCGGCCCCCACTTGCAACCAAGAACACCCACTCTGCAGGTATGCTGGGATCTGGGCGTTTTTTCTGCGTGTGGAGTTGGGTCCCGCTCTTCCTCCCCGTGGCGGGTTCTGTTACCTTATGGGGTGCGGCGGGGCTCTTTGGCGCTATACCGTCCGCCTGTCTGGTGTCTCTCCTGGTCGGAGCTCGGGTGCGC
+
>33>AB4B@DBB4BB5FFCGGGA4A4D5DFAAG2A2GE2A2BAF5AD3F53B355A33310A0AA>E@E1535BBF111B1B2BGEE1?B334B4B0B44B4BFFC???BB3G/<<<<??BB1F1><A/?C<?1???A/0<FC-<-.<<00=<.ADAEC-;A@-:;9C090;BCB0C0FGGFB:@@@@?@B-;:/9//BF-.9-./;/.;AD--9.;9///9;.9//99/BFB//;-----99AB;.-.-9
@M05620:37:000000000-D9766:1:1101:15894:2311 1:N:0:90
ACCACACCTTCTACAATGAGCTGCGTGTGGCTCCCGAGGAGCACCCCGTGCTGCTGACCGAGGCCCCCCTGAACCCCAAGGCCAACCGCGAGAAGAGGACCCTAGCTCGTCGCGTGGCAGCCCCTCTCCTTGCTGGCCTCCCCCTTCCTCGCCCTTTCGCCCTGGGTCTTTCTTCTGCGGTTTTCCGTTCGGCTCTCTTCTCTGGCCTGATCCTCCTTGGGCTGTCTGCCCGTTCGAGATCTGAAGGTTAC
+
DDDDDCCCFFFFGGGGGGGGGGHHGEGFGGHHHGGEGGGGGHHHHGGGGEFGHHHHHHHGGGGGGGGGGGGHHHHGGGGHGHHHHGGGGGFGGDF20/0?/?10011?/>/---<<--/.<..<.;C/:<00;0C0=.0;G...-.;/00;AD.-/00.;.;DF../;/0;00;B000-;:@.AF0.;0/.-;..;0BFF00;000.0./000:B//B0:../.:0;000..;F/.:/.;F0B0;F00000
@M05620:37:000000000-D9766:1:1101:17551:2332 1:N:0:90
GAGGCTGCTTTGGAAGACACTCCTAGATTACTGCACCCGTTCCCGCTGTCCCTGGAAAAGTTTCTTGCCTGGCTTACAGAAGCTGAAACCACTGCCCCTGCCTACAGGATGCTACCCGTAAGGAACGGCTCCTAGCCGACTCCCCGGGCGTAAAAGAGCTGCTGAAACAATGGCAAGTAAGTCAGGCCTTTCCGCTTTAGCACTCTTGTGGATCCAATTGACCAATTCTCAGCATTTGTACTTGTACCTGC
+
AAABABFAFFFFFFGGGGFFABAFB5BFEGHHHHGHHG22BBB32A2A23BBBF1GB32BBFHFHH5AFGHHHHAABGHHHHH33FEFG1?FG@FG11B?F13BG3BFG3?BBDGGHGAEEGF3BF//>/??2F32B?CGCGG/?/<//->-.CGFG/C<//<0=DDFHHCGCCGGF;00<0<:0/C.9/CFFD:;9.;90;C;C9;0;0.;CCB09;FF//;FF9/;BB9BFF9BFFFBF;9////;9B.
@M05620:37:000000000-D9766:1:1101:13529:2406 1:N:0:90
ACCACACCTTCTACAATGAGCTGCGTGTGGCTCCCGAGGAGCACCCCGTGCTGCTGACCGAGGCCCCCCTGAACCCCAAGGCCAACCGCGAGAGTGGACCGCTATCTCTTCTGGTGGCCGCCTCCCTCCTTCCCGGCCTCCCGGGGCTGCGCCCTTTCTCCCTGGTTCTCTCTTCTGCCGTTTTCCGTCGGCCTCTCTTCTCTGACCTGCGTCTCCTTTGGCCCTCTGCATGTTCTAGATCGGAAGTGCAC
+
BBBBBBBAFFFFGGGGGG5AGEHHGGGAAEFBGFFEDGGGGHAGHGGGGGAFFHHHHHCA>EC@FEGGG?FGHHHGGGGHGHHHHGEGDF/BD/??F2??<?/>/0???GGBGH1GG0G-@@GDA.<CCGGHH/;-;ACGGF9---;?FEDGFFFBFBF/BFFFEFF/BBBBFFFFB/F;ADBAFF./9;@@:9999BBFF9/;9/;99.-ADFFEFFFBFF/.;;FBB/9;/;9/9/9BFFFF../;B99
@M05620:37:000000000-D9766:1:1101:17343:2427 1:N:0:90
AGTGCCAGCTCTAATCGTACAGGGGACCCCTGGCCTGGCCCCTCCACCCCGAAAACCTCTGACCCCACCCGCTACCTGGGGCACCCACTCCGCAGCTTGGCTGGGCCCTCTGTGCGTATCCCGCGTCGGAATCTGGGCGTTGGGGCGGCGTGCGGCGTTGGGGCAAGCCAGTCCTAACCGTGGAGGGTTCTGGTAAATGATGGGGTGAGGAGGGGCTCTTTGGCTCCCACCAGTCCCCCTGTCTGGTCTAT
+
AAAAAFFFAFFFGFGGG1BFEDGAE0AAAE0BFGHC0F0BAEFEGH0BEEE/AEEHGFGDFGFH0BEFGGGG>>EHBFG/>EEGGGFECBFEEGGGHGFCH1?CC/?BG/?FFGGGGGGHHCGGGC<AC@EAGFHHGFCGCGHGGGGGA@@@F@@@@@@@F@@F@FFAEBFFFFFFFFF@FF@-AB@9FFFFFFFBFFFBFFFFFB@?FF/;A@@@?FFFFFFFFFFFFFFFFBFFFFF@FFFFFFFFFFB
@M05620:37:000000000-D9766:1:1101:13140:2499 1:N:0:90
AGTGCCAGCTCTCAATCGCACAGGGGACCCAGGGCCTGGCCCCTCCATCCAGAAAACCTATGACCTCACCCGCTACCTGGAGCACCAACTCCGCAGCTTGGCTGGGACCTATGTGAGTATCCAGCGTAGGAATCTGGGAGTTGGGGAGGAGTGAGGAGTTGGGGAAAGACAGTCCTAACCGTGGAGGGTTCTGGTAAATGATGGGGTGAGGAGGGGCTCTTTGGCTCCCACCAGTCCCCCTGTCTGGTCTA
+
AAAABFFCAFFFGGGGGGGGGGHHGGGGGGHHGEGGGGHHFHGFGGHHHHHHHFHHHGHHHHHHHHHHHHHGGEEGHHHHHHHHHHHHGHHHGGGGGHHHGHHGGGHHGHHHHHHHGHHHHHHHHCFGGGHHHHHHHHGGFHHHGGECGGGGHHHHGGHHHFGGGGHGGHGHHHHHHHHHGGFGDEDGEFGGGFCFFGGGGGGGGGFBFFFFFFBBBBFFFFFFFFFFFFFFFFFFFFFF?FFFFFFFFFF
@M05620:37:000000000-D9766:1:1101:19553:2509 1:N:0:90
ACCACACCTTCTACAATGAGCTGCGTGTGGCTCCCGAGGAGCACCCCGTGCTGCTGACCGAGGCCCCCCTGAACCCCAAGGCCAACCGCGAGAAGGGGCCGCTGGTTCTTCTGGTGGCAGCTTCTCTCCTTCCTGGCTTCCCGGTGCCGCGCCTTTTGTCCCTGCTTCCTTCCTCTGTCGTTTTCCGTTGGGCTCTCTTCTCTGGCACGAGCTTCCTTTGGCTCTCTGCAGGTTCTAGATCGGAAGGGTAC
+
BBBBBBBBFFFFGGGGGGFGGGHFGEEBEEHHGFGEEGGGGHGHHGGGGGGGHHGHHHHGGGGGGGGGGGGHHHHGGGGHGHHHHGEEGGDGGD20///>/>/--01><F11111>../.</000<DD/=<0C0;/:/.;G/.-:-9/-9;BA..0009;0CFG.//;//;//;B////9;A.AF/9;/..9;..;/BFFB/B///./..--.;F//;/9//////;////.9B//;//;B.A.;D...//
@M05620:37:000000000-D9766:1:1101:18509:2548 1:N:0:90
ACCACACCTTCTACAATGCGCTGCGTGCGGCTCCCGAGGAGCACCCCGTGCTGCTGACCGAGGCCCCCCTGAACCCCAAGGCCAACCGCGCGACAACGGTGAGTGGCCCGCTCCCTCTTCTTTTGGGCGTCTCCCTCCTTCCTGGCCTCCCGGAGCTGCGCCGTTTCTCCCTCTTTCTCTTTTCTGCGGTTTTCCGTAGGACTCTCTTCTCTGCCCTGAGTCTTCTTTGGCCCTCGGCCGGTTCTCGTTCG
+
BBBBBBB3BBCFGGGGGGBEEGGGAAE2AAEAEAFB1AEE?GHHHGG0B>?FDHHHGHH/>/@EFGEEG>CF3F?EFGGHGHGEHGFGGG/>@C/-<A-<<.C>FGA<G???CD.:C/0CC0;0:D.9A:;;/CFFF./00:;B/.CF.9A9----.:9@B.--;/;BFBFF../;9FBB/:/9BFB--;;9.//.BF..;/B/9/9////;FB;.;F.B99B/;://////;E.;.A.-99AEF/;;:A.
@M05620:37:000000000-D9766:1:1101:18775:2555 1:N:0:90
AGTGCCAGCTCTCAATCGCACAGGGGACCCAGGGCCTGGCCCCTCCATCCAGAAAACCTATGACCTCACCCGCTACCTGGAGCACCAACTCCGCAGCTTGGCTGGGACCTATGTGAGTATCCAGCGTAGGAATCTGGGAGTTGGGGAGGAGTGAGGAGTTGGGGAAAGACAGTCCTAACCGTGGAGGGTTCTGGTAAATGATGGGGTGAGGAGGGGCTCTTTGGCTCCCACCAGTCCCCCTGTCTGGTCTA
+
AAAABFFFCFFFGGGGGGGCGFHCFGGFEGHHGGGGGGHHFHGHGGHHHHHHGHHHHGHHHHGHHHHHHHHGGEFGHHHHFFGHHHGHGHHGEFGGGHHHGHHGGGHHGHHHHHHHHHHHHHHHHGGGGGHHHHHHHHFFFHHHGGGGGGGHHHHHHGHHHHGGGGHHHHHHHHHHHHHHGGFGGGGGFGGGGGCFGGGGGGGGGGFFFFFFFFFFFFFFFFFFFFFFFFFFFFFFFFFFFFFFFFFFFFF
@M05620:37:000000000-D9766:1:1101:16134:2576 1:N:0:90
AGTGCCAGCTCTCCATCGCACAGGGGACCCAGGGCCTGGCCCCTCCATCCAGAAAACCTATGACCTCACCCGCTACCTGGAGCACCCACTCCGCAGCTTGGCTGGGACCTATGTGAGTATCCAGCGTAGGAATCTGGGAGTTGGGGAGGAGTGAGGAGTTGGGGAAAGACAGTCCTAACCGTGGAGGGTTCTGGTAAATGATGGGGTGAGGAGGGGCTCTTTGGCTCCCACCAGTCCCCCTGTCTGGTCTA
+
>A3>ADFFBFFFG4FGGEEAE?HCG2BEEAEFBBBEFFGHHHGHGGHHHFHGHHHFGGHHGDFGHDFFGHHEE>>EHFEF?1BFGH1?EFHF>E?E>FBFEHHGGGGHGHHHHHHHHHHHHHHHHGDFGGHHHGHHHH0FFHHHGGADGCCCG0DGGGGHGHGGGGHHBGGHHGHHHGGGGGEGEGGGEGFGFGFFGGGGGGGGGFABFFFFFFBBB<FFFFFFFBFEEEFFFFFFFFFFBFFFEFFFFFF
@M05620:37:000000000-D9766:1:1101:13884:2615 1:N:0:90
AGTGCCAGCTCTCAATCGCACAGCGTGAACTCCCCTCGGAGCCACCCATCCTGCTGGCCGTCGCCTCCCTGACAACCAAGGCCAACCGCGCGAGTGGACCGCAAGTTCTTCGGGCGGACACCTTCCTCGTTGCCGGCCCCCCGGCGCTGGGGCTGTTGTCCCTGGGGCTCTTTTTTCCGGTTTTTCGGCGGCCGCTCTCTTGTGGACTGCGTTGTCTTTGGCTTCGTGTATGTTTTGGATCGTGAGCGCCC
+
>11>A1@1>BBF1BGBDFF1EA000BEC0A11BF000///A/A000B/B00BBB111BFE//>>E/BBFGHF011B/FGB/?FGHGG/EE?E////?1B0<///>>@>11?/A//>A--<../0:;;0;CC/CG--;9-----9-;9-9;9-;---999////9-A-B-E/////9//99;;;A-B@---;-9-;-;AB/;/;B9///-;-;---;/;/:/9:;-9----;9B9/---9/;:--;9/;--;
@M05620:37:000000000-D9766:1:1101:14608:2669 1:N:0:90
ACCACACCTTCTACAATGAGCTGCGTGTGGCTCCCGAGGAGCACCCCGTGCTGCTGACCGAGGCCCCCCTGAACCCCAAGGCCAACCGCGAGACTGGCCCGCTACCTCTTCTGGTGGCCGCCTCCCTCCTTCCTGGCCTCCCGGGGCTGCGCCCTTTCTCCCTGGTTCTCTCTTCTGCCGTTTTCCGTCGGCCTCTCTTCTCTGACCTGCGTCTCCTTTGGCCCTCTGCAGGTTCTAGATCGGAAGGGCAC
+
BBBBBBBAFFFFGGGGGGBGGFHHGEEA42GGEEFE?EFFDHHHHGGGFEGFFHFFHHGAEECFGEGGGGGGHGHGGGGHFGHHGGFGGG<@C/??</??CGG@/0?FGHHHHHDFFGHCGGGGHGHHGHHHH:GGGFCFHEEF-;BDGGGGGGGFFFBBFFFFFFFFFFFFFFFFFFFFDFFFFFFBABFAADAFFFFFFFFF/9;FF.@DDFFFFFFFFF/;;:FFFFBA:FFFFFFFFFFFFF.;;AA
@M05620:37:000000000-D9766:1:1101:11964:2674 1:N:0:90
ACCACACCTTCTACAATGCGCTGCGTGGGGCTCCCGAGGAGCACCCCTTGCTGCTGACCCAGGCCCCCCTGAACCCCAAGGCCAACCGCGGGAAGGGGCCCCAGGTTCTTCTGCTGCTCCCTCCCCTCTTTCCCGCCTCCCCGCTGCCGGGCCTTTCTTACTTGGTCCTTTTTTCTCCGGTTTTCTCTGCGCCCTTTTTCCTTAGTCCTCGCTTCTTTTGCCTTCTTCTCCTTTGAAATTCGGAAGGGCCC
+
AAAAAAA1BCFFGFGG3FB1E?FCEEEA00BEGBFE/A///F/GG/A/00AF1BG1DC>0/B/BFEGGGEE0FFHGEEGHFHCGGG?E>B/<</C//</</A...>1<<F11111>00<0C</...<./<00:0;-@C.CF.----9.--:AG.//////9//;/99//99//99///-9@F-9F9/;//9----;9B/B9/B//////9--9:-B/B///;////9/////;9///;///9--9A;----
@M05620:37:000000000-D9766:1:1101:21542:2694 1:N:0:90
ACCACACCTTCTACAATGAGCTGCGTGTGGCTCCCGAGGAGCACCCCGTGCTGCTGACCGAGGCCCCCCTGAACCCCAAGGCCAACCGCGAGAAGGGGCCGCTACCTCTTCTGGTGGCCGCCTCCCTCCTTCCTGGCCTCCCGGCGCTGCGCCCTTTCTCCCTGGTTCTCTCTTCTGCCGTTTTCCGTCGGCCTCTCTTCTCTGACCTGAGTCTCCTTTGGCCCTCTGCCGGTTCTAGATCGGAAGCGCAC
+
CCCCCCCCFFFFGGGGGGFGGGHHGGGEDGHHHGGGGGGGGHHHHGGGGGGGHHHHHHHGGGGGGGGGGGGHHHHGGGGHGHHHHGGGGGFGG?20/<>C///<-0><G<=<1<<<.<C<-AE.G.:CDGCGHG0/.CCF.C.--:AFCA-C.@=/BBBFFFB0A::FFBFFFBF0BFF;FFFE0BAFFFF-A.:FBF0FFFFFBFFFB/9BB:0FF0:0:09A9ABFF0;CFA9BFBFFBEAFEF.-;99
@M05620:37:000000000-D9766:1:1101:10264:2696 1:N:0:90
GAGGCTGCTTTGGCAGAAACTCATAGATTACTGCAACAGTTCCCCCTGGACCTGGAAAAGTTTCTTGCCTGGCTTACAGGAGCTTACACGACCGGCAATGCCCCTAGGATGCTCCCCGTCCTTAAAGGATCCTCGCAGCCTACCTGTGCGAACACGCGCTGCTGAAACACTGTCAAGTCCGTCCGGCATTTCCGCTTTCGCACTCTTGTGGATCCCCTTGCCACATTCTCAGCATTGGTCCTTGTAATTGA
+
A1A1AAFAFFFFG1FEAFGFG1FGFDBFH1FGDG11FGHDDGHHHGEFAAGFCGA0BA0BBDGHGAFGHHHBG0F1FGF0A/?0B1@1B////>/>>>BBG10?>?B0BBEFGHHGE//?//2B111B<BGFF1CG///?01?F1?111?/->->.-<<-=EHH0<0</.:C00;CHHCG?GF.;AA9-9CF09AEGG09E-;-9/BBFFBBFFF-;-999B//-/;BFF//9/;://://;FFB99;;/;
@M05620:37:000000000-D9766:1:1101:12124:2706 1:N:0:90
AGTGCCAGCTCTCAATCGCACAGGGGACCCAGGGCCTGGCCCCTCCATCCAGAAAACCTATGACCTCACCCGCTACCTGGAGCACCAACTCCGCAGCTTGGCTGGGACCTATGTGAGTATCCAGCGCAGGAATCTGGGAGTTGGGGAGGAGTGAGGAGTTGGGGAAAGACAGTCCTAACCGTGGAGGGTTCTGGTAAATGATGGGGTGAGGAGACGCTCTTTGGCTCCCACCAGTCCCCCTGTCTGGACTA
+
AA>AAFF11CFFGFGGGFFAE?GCFEE00EGGF0BE/FGH0GGFGGHHFFHGBGHHHGHHHHEHHFHHHHHGG@EEHHHHBBGHHHFCEFGHEEGGGGEG/BG/EFGHGHHH1B2BGFFHHDFGHG//</FGFHFHHH0FCGGHGGAC-.C<GGFHHC/CG/-::EHFHFHHH0:CFGGG?CE@BEG-;FFGGG0;FFGBFBF/--;@FFFFF--:;9AAFFB/9BB-ABFBFEBBFFEA@FFFF/;/:B;
@M05620:37:000000000-D9766:1:1101:20676:2729 1:N:0:90
ACCACACCTTCTACAATGAGCTGCGTGTGGCTCCCGAGGAGCACCCCGTGCTGCTGACCGAGGCCCCCCTGAACCCCAAGGCCAACCGCGAGACCCCGGTGAGTGGCCCGCTCCCTCTTCTTTTGGACGCCTCCCTCCTTCCTGGCCTCCCGGCGCTGCGCCCTTTCTCCCTGTTTCTCTCTTCTGCCGTTTTCCGTAGGACTCTCTTCTCTGCCCTGCGTCTCCTTTGGACCTCTGCCTGTTCTTGCTCT
+
A>AAABBBFFFFGGFFGGFGGGHFFAEBBEGFGFFEEFEEEGDGEFGEFEEFHHGGGHF0>EGGGGGGGGGECHHEGEEHGHGHHGEECC<B@B//?<//>/??FFFAGDGGGGFGHHHHHD0DFC/:A--;CGEFH9F;FFFFGEFF=EAE??DFBF.9-A9;;FFFFFFF//:9FFFF/;BFFFF;99:FEF9AFFFFFBFBF//BFFBFE/;9;A.@D-D./;B/;;/;BB9BBF//9;BBF/B:;;/
@M05620:37:000000000-D9766:1:1101:18565:2729 1:N:0:90
GAGGCTGCTTTGGAAGAAACTCATAGATTACTGCAACAGTTCCCCCTGGACCTGGAAAAGTTTCTTGCCTGGCTTACAGAAGCTGAAACAACTGCCAATGCCTAGAGGAAGCTCCCCGTACGGCACGGCTCCTCGACAACTCACCGGGAGAACACGAGCTGATGAAACAATGGCAAGTAAGTCAGGCCTTTCCGCTTTAGCACTCTTGTGGATCCCCTTGAAAAATTCTCAGCATTTGTACTTGTACCTGA
+
>>>3AACBFFFFG4GGCGGFGCDEGHDGFFGHFHHFHHHBEHDGHGCGHFHGFAG2GHFHBFEHDFAGHHHGG2BGHFFFEEGHFHHBHCHABEDGFFGECHHB3BFGH1BFEGHGGGG/E/E?EGFGGGGGHFGDG/<?@GFGFDCGGG.0>GGDCC-<CGHHHHHHG.<GH/GHGHHHHHHHB/;;C/C0C.CEGGGGGGGGGBCCFGGGFGFBG/:=B00;..9BFFFFFB9//BFEBFFF9//;;FB
@M05620:37:000000000-D9766:1:1101:12678:2776 1:N:0:90
ACCACACCTTCTACAATGCGCTGCGTGTGGCTCCCGAGGAGCACCCCGTGCTGCTGACCGAGGCCCCCCTGAACCCCAAGGCCAACCGCGCGACGGCGGGGCTGGGCCCTCTCCCTCTTCTGGTGGTCGCCTCCCTCCTTCCTGGCCTCCCTGAGCTGCGCCCGTTCGCCCTGTCTCTCTCTTCTGCGGTTTGCCGTATGACTCGGTTCTCTGCCGTTGTTCTGCTTCGGACCTCGGCCGGTTCTGGTTCT
+
AAAAAAA1>FFFGGGGGG1AEEGEGEF00BA0B0BE/EE?EHHFHGG//AAA1FCGGHB//E/EGEGEGEABGHEEGA/GG/GHFFCCGG/>////-<-----.;..;@..9/://9C09////-;-/;---9;-----/;//;9-9/----999//;/-----9-9------//;99://B///;/--99:-//-;9-/B///--;--///9/9------;9/B/9/-----;/------9:AB;F9BF/
@M05620:37:000000000-D9766:1:1101:19398:2820 1:N:0:90
ACCACACCTTCTACAATGAGCTGCGTGTGGCTCCCGAGGAGCACCCCGTGCTGCTGACCGAGGCCCCCCTGAACCCCAAGGCCAACAGCGAGAACCCGTTGAGGGGCCCGCTCCCTCGTCTGGTGTCGGCCTCCCCCCTTTCTGGCCGCGCGGAGCTGCGCCCTTTCCCACGGCTTCTCTCTTCTGCCGTTTTGCTTAGGACCCTCTTCTCTTCCCTGAGTCGCCTTTGCAACGCTGCAGTTTCTGTCTCG
+
BBAABBAAFFFFGGGCFGGGGGHFEAEA4EFGHGGGGGGFGHCGHGEEEEGFDGFFHHHGCECFGDEGGGG2GEFGGG/?A/?GAF/?FEC?@/??<//0/?22/>//>/--->F<F-<EHGB0/./.--:..;..;--.0;0000.-:-9--;9-.;B--A--//////.99---.9///;/B/99/9A9/..;/B/////../:;/B/9//;BFFF.B/:--.;DB/////--A;.////;9///9://
@M05620:37:000000000-D9766:1:1101:17249:2834 1:N:0:90
ACCACACCTTCTACAATGAGCTGCGTGTGGCTCCCGAGGAGCACCCCGTGCTGCTGACCGAGGCCCCCCTGAACCCCAAGGCCAACCGCGAGATTGGCCCGCTAAATCTTCTGGTGGCCGCCTCCCTCCTTCCTGGCCTCCCGGCGCTGCGCCCTTTCTCCCTGGTTCTCTCTTCTGCCGTTTTCCGTCGGCCTCTCTTCTCTGACCTGCGTCTCCTTTGGCCCTCTGCAGGTTCTAGATCGGAAGCGCAC
+
1>>>A11AFFCDDGG1FFBG1BFGE0AAAA0B10B0AAEEAEG0GEGGG/FEFAGGF00A>FCGGCEGGGGCHGHGGGEHEAGCFFEEGC<<@<>?F<?<CGGA<1?FHFHHGGGFGHHCGGGGHGHHGHHHHGHHHHGHHGGG-;-@AGA@GG@FFFFFFFFFFFFFBFFFFFFFFFF@BFFFFFFFA@@=AFAFFFFFFFFF/BFFF-@A@FFFFFFFFF/;;AFFFFFF?FFBFFFFFFFFFB-@@@;
@M05620:37:000000000-D9766:1:1101:18663:2841 1:N:0:90
ACCACACCTTCTACAATGAGCTGCGTGTGGCTCCCGAGGAGCACCCCGTGCTGCTGACCGAGGCCCCCCTGAACCCCAAGGCCAACCGCGAGACCCCGGTGAGTGGCCCGCTCCATCTTCTGGTGGCCGCCTCCCTCCTTCCTGGCCTCCCGGAGCTGCGCCCTTTCTCACTGGTTCTCTCTTCTGCCGTTTTCCGTAGGACTCTCTTCTCTGCCCTGAGTCTCCTTTGGAACTCTGCAGGTTCTAGCTCG
+
DDDCDDDDFFFFGGGGGGGGGGHHGGGEGGHHHGGGGGGGGHHHHGGGGGGGHHHHHHHGGGGGGGGGGGGHHHHGGGGHGHHHHGGGGGGGGGGHGGGACGHGHGGHH->A@<0=GHHGHFEG/<GHGGGGGHG/CEGGGGGGGGGGGGGGGGGGFFGFFFFFFFFFF0BFF/;BFFFFFFFFFFFBDDFFEFFFFFFFFFFFFFFFFFFHHFFFFFFFFFFFFFFFFFF0FFFFFFEFF.BFF0:;;FD
@M05620:37:000000000-D9766:1:1101:20187:2859 1:N:0:90
AGTGCCAGCTCTCAATCGCACAGGGGACCCAGGGCCTGGCCCCTCCATCCAGAAAACCTATGACCTCACCCGCTACCTGGAGCACCAACTCCGCAGCTTGGCTGGGACCTATGTGAGTATCCAGCGTAGGAATCTGGGAGTTGGGGAGGAGTGAGGAGATGGGGAAAGACAGTCCTAACCGTGGAGGGTTCTGGTAAATGATGGGGTGAGGAGGGGCTCTTTGGCTCCCACCAGTCCCCCTGTCTGGTCTA
+
AA>AAFFC3FFFGCGGGGGCEGHCGE2A2BFGBEEEAFGH2FFDGGGHGHHHBGFFHGHBFGBGHGHHHHGGG>EEHHHHBGHHHHHCEGHHAEC?>FGHGHHGGGHGGHHFHFHFFHFHHHHHHGDEGGHFHHHHGG0FEHHHCGFGGFDGFFHHFG./<CHGG.GHHHHFHHBGGFHHGGG@9CDG.CFGGGFGGGGGGGGGGGGBFFFFFFBBB;EFFFF/FFFFFFFFFFFFFFFFBFFEFFEFFFF
@M05620:37:000000000-D9766:1:1101:19443:2861 1:N:0:90
AGTGCCAGCTCTCAATCGCACAGGGGACCCAGGGCCTGGCCCCTCCATCCAGAAAACCTATGACCTCACCCGCTACCTGGAGCACCAACTCCGCAGCTTGGCTGGGACCTATGTGAGTATCCAGCGTAGGAATCTGGGAGTTGGGGAGGAGTGAGGAGTTGGGGAAAGACAGTCCTAACCGTGGAGGGTTCTGGTAAATGATGGGGTGAGGAGGGGCTCTTTGGCTCCCACCAGTCCCCCTGTCTGGTCTA
+
ABCBBFFFBFFFGGGGGGGGGGHCGGGGGGHHGGGGFGHHHHGHGGHHHHFHGHHHHGHGHHHHHHHGHHHGGGGGHHHHHGGGHHHHGGHHGGGGGFHHGFHCEEGBEGHHGHFHHHHHHHHHHGGGGFGHHHHHHHHFAFGHGGGGGGGHFHFHFGFHHHGGGGHEHHHHHHHHHHHHGGGFGGGGGGGGGGBFFFGGFGGEEDFFFFFFBDFFDDFFFFFFFFFEFFFFFFFFFFFFAFFFFBBFBF:
@M05620:37:000000000-D9766:1:1101:9456:2866 1:N:0:90
GAGGCTGCTTTGGAAGAAACTCATAGATTACTGCAACAGTTCCCCCTGGACCTGGAAAAGTTTCTTGCCTGGCTTACAGAAGCTGAAACAACTGCCAATGCCTACAGGAAGCTACCAGTAAGGAACGGCTCCTAGACGAATCAACGGGCGTAAAAGAACTGAAGAAACAATAGCAAGTAAATCAGGAATTTACGCTTTAGCACCCCTGTGGATCCACATGAACAATTCTCAGCATTTGTACTTGTAACTGC
+
A?ABAAFCFFFFGBBFFGGGGGHHHGGHHHGHGHBHFHHHHGFGGGEFEGBFGHFF33AGGHHGHHHFBGGGGGHBBBBGHHBGHBBGFGEHHHHGHHHH33BF2B33F21?FGFF3BFDFHG3F0??/>?FFFH33EBCEDFC2<B?/>ADEHFFE0GDGG11FGFG0>>1><<DH=D00==<GHG/<0DCC.;C;CCCCCC..-=.00:BBF/;//;00000;990BBBFG0;CF0;9;0C0;/:B/B/
@M05620:37:000000000-D9766:1:1101:20889:2905 1:N:0:90
ACCACACCTTCTACAATGAGCTTCGTGTGGCTCCCGAGGAGCACCCCGTGCTGCTGACCGAGGCCCCCCTGAACCCCAAGGCCAACCGCGAGACCACGGCGAGTGGCCCGCTCCCTCTTCTGGTGGCCGCCTCCCTCCTTCCTGGCCTCCCGGAGCTGCGCCCTTTCTCACTGTTTCTCTCTTCTGCCGTTTTCCGTAGGACTCTCTTCTCTGCCCTGAGTCTCCTTTGGAACTCTGCAGGTTCTGGCTTC
+
BBBBBBBBFFFFGGGGGG5GGG4FFGGB4FHGHGGGDGGGCHGHHGGGGGGGGHGHHHGGGGCGGGGGGGGHGHHGGGGHGHHHHGGGGGCGG//0/C<///<->..FFC-<@GGFHHFHB0CGB...@--9CEABF.99FB0;/.C0AAA.-9-9.BBBBF;-9BF/F/9B9//;FFF//F/9//B/9.;/.B9.B.D.:/B;/:F9BB9://F.B..;/;F/B/F9FB///B9/9///:F/BB/;/;..
@M05620:37:000000000-D9766:1:1101:11321:2909 1:N:0:90
ACCACACCTTCTACAATGAGCTGCGTGTGGCTCCCGAGGAGCACCCCGTGCTGCTGACCGAGGCCCCCCTGAACCCCAAGGCCAACCGCGAGAATGGACCGCTATTTATTATGGCGGCCGCCTCCCTCCTTCCTGGCCTCCCGGCGCTGCGCCCTTTCTACCTGGTTCTCTCTTCTGCCGTTTTCCGTCCGCCTCTCTTCTCTGACCTGCGTCTCCTTTGGCTCTCTGCATGTTTTAGATCGGAAGTGCCC
+
AAAABBBBFFFFGGGGDGFGGGHHGEG24AF2FFGGGGEGFHHGEEAEEEGGFECGEGCEF00EFG?EGFEGFHHFG/EGEEHHHGGGCCCC</2222?2/<//<1<1?F<1<F.<--<<:@AACCHB:;GFF0;/CFBFGG9---;99DDFFFF/;9FFFFFFE/FFF9FFBFFF//BBADFFFFDF9.9@D.;;;BFFF;F/99;9.:9DFFF99B/B//////;BB/;9BF/.9//;FAAFFA99B/9
@M05620:37:000000000-D9766:1:1101:13842:2958 1:N:0:90
GAGGCTGCTTTGGAAGAAACTCATAGATTACTGCAACAGTTCCCCCTGGACCTGGAAAAGTTTCTTGCCTGGCTTACAGAAGCTGAAACAACTGCCAATGCCTACCGGATGCTACCCGTAAGGAAAGGCTCCTAGACGACAAAAAGGGAGTAAAAGAACTGCTGAAACAATGGCAAGTAAGTCAGGCATTTCCGCTTTAGCACTCTTGTGGATACAATTGAAAAATTCTCAGCATTTGTACATGTAACTGA
+
A?AA>AFBFFDDGBBFGGGGGGHHHGHHHHGFHHBGFHHHHDFGFGEFGGEGHHGF33BGBGHFGHGBBBGFBFHB3BFGHHBGHEBGBFEHHHHHHHHH33FDG1>EE1>F3B3BGFAFFGF3FH0FGGHG3GH2B/>>//@@//?<?C/01?F1?00?F1?1>GH1FEGF1<0FFDGFGDGFFHHHHBBG=<DACEC:CGH:CGHHFC.F0;F0;CFGGB0;.FFC0;;BFF0FGB0;B0;;90;FCF0
@M05620:37:000000000-D9766:1:1101:16753:2994 1:N:0:90
AGTGCCAGCTCTCAATCGCACAGGGGACCCAGGGCCTGGCCCCTCCATCCAGAAAACCTATGACCTCACCCGCTACCTGGAGCACCAACTCCGCAGCTTGGCTGGGACCTATGTGAGTATCCAGCGTAGGAATCTGGGAGTTGGGGAGGAGTGAGGAGTTGGGGAAAGACAGTCCTAACCGTGGAGGGTTCTGGTAAATGATGGGGTGAGGAGGGGCTCTTTGGCTCCCACCAGTCCCCCTGTCTGGTCTA
+
BCABBFFFCFFFGFGGGGGCGGHFEGGGGGHHFFGGGGHHHHGHGGHHHHHHHHHHHGHHHHHHHHHHHHHGGEGGHHHHFGHHHGHHG3BFE>EGGHHHGGGGGEHHGGHHHHHHHF3GHHHHHGADGGFHHHHHHHHGDGHHGGGGGGDCGGHHGGHHHH-CGGHHHHHHHHHHHHHHGDEFGGGGCFFGGGFFFGGGGGGGGGDFFFFFFFFFFBFFFFFFFFFFFFFFFFFFFFFABEFFFFBFFFF
@M05620:37:000000000-D9766:1:1101:9906:3001 1:N:0:90
ACCACACCTTCTACAATGAGCTGCGTGTGGCTCCCGAGGAGCACCCCGTGCTGCTGACCGAGGCCCCCCTGAACCCCAAGGCCAACCGCGAGAATGGTCCGCTTGATCTTCTGGCGGCCTCCTCCGTAGTTCCCGGCCTCCCGGCGCTGCGTCCTGTCTCTGTGGATCTCTCTTCTGCCGCTTTCCGCTGGCCTTTTTTCTATGACCTTCGTCTCTTCTGTCCGTCTGCTTGGTCCCTCTCCGCGGTCCAG
+
AAAAAAA1CFFFFGGFFGADGFHHGEF00AFEFAFE0EEAAHEGHGGE/EEGFFBGHHFE@ECGG?GEGEFCHHHGGFAGGEHHHGCEGG/<//1111??///??<?11FF<?D1--<<AHAC//;;..:0;0;.:;:..;A.-----;C9-;@-///9;/:/9-///;///9/;F//;--@-9B/9-9----;;B//-/;//9/////:9;9EF/9///9/;-:;A-;/;B-9/9-9-://-------;/
@M05620:37:000000000-D9766:1:1101:12200:3024 1:N:0:90
AGTGCCAGCTCTCAATCGCACAGGGGACCCAGGGCCTGGCCCCTCCATCCAGAAAACCTATGACCTCACCCGCTACCTGGAGCACCAACTCCGCAGCTTGGCTGGGACCTATGTGAGTATCCAGCGTAGGAATCTGGGAGTTGGGGAGGAGTGAGGAGTTGGGGAAAGACAGTCCTAACCGTGGAGGGTTCTGGTAAATGATGGGGTGAGGAGGGGCTCTTTGGCTCCCACCAGTCCCCCTGTCTGGTCTA
+
AA>>ADFFCFFFGGGGGGGCFCHGGEEGGEHHFGGGGFHFHHGHGGHHHHHHFHFFGGHHHGHHHGHHHHHGG>@FHHHHBGHHHHGGFGHGAFCGGHGHGHHGGGHHGHHHHHHHGHHHHHHHHGGAGGGHHHHHHHFFGHHHGGEGGGEGHHHHHGHHHHGGGGHHHHHHHHHHHFHHGGGGEEGGEGGGGGGGGGGGGGGGGGFFFFFFFFFFFFFFFFFFFFFFFFFFFFFFFFFFFFFFFFFFFFB
@M05620:37:000000000-D9766:1:1101:20484:3035 1:N:0:90
ACCACACTTTCTACAATGCGCTGCGTGAGGCTCCCGAGGAGCACCCCGTGCTGCTGACCGAGGCCCCCCTGAACCCCAAGGCCAACCGCGCGACCACGGTGAGTGGCCCGCTCCCTCTTCTTTTGGCCGTCTCCCTCCTTCCTGGCCTCCCGGCGCTGCGCCGTTTCTCCCTTTTTCTCTCTTCTGCGGTTTTCCGTAGGACTATCTTCTCTGCCCTGCGTCTGCTTTGGCCCTCCGCCTGTTCTGGTTCT
+
AAABAAB45@BBFFDGGG4AEEGGGGG22BB2BABB2AAE?F1BBAE0ABBB5GFHGGH0>0/>FGGEGEEF3GHEE?EGGH?FEEEDCC/BCG//??</>.F=GGFHECCGCGCC<<=GG;;;0;/<;-;:CCCFF.9BFFFFFFFF:CEAB-9@;B9@=D-;;FFFBBFFFFFFFFFF/;BFFB/-9:-;.B/;BF?D//;/;;;BFFFFFB/.;AABABD.;BF/;//;AA.9.;..AFF/F/99;;/
@M05620:37:000000000-D9766:1:1101:20501:3050 1:N:0:90
ACCACACCTTCTACAATGAGCTGCGTGTGGCTCCCGAGGAGCACCCCGTGCTGCTGACCGAGGCCCCCCTGAACCCCAAGGCCAACCGCGAGAACCCGGTGAGTGGCCCGCTCCCTCTTCTGGTGTCCGCCTCCCTCCTTCCTGGCCTCCCGGAGCTGCGCCCTTTCTCACTGGTTCTCTCTTCTGCCGTTTTCCGTAGGACTCTCTTCTCTGACCTGAGTCTCCTTTGGAACTCTGCAGGTTCTAGCTCG
+
CCCCCCCCFFFFGGGGGGGGGGHHGGGFHGHHHGGGGGGGGHHHHGGGGGGGHHGHHHHGGGGGGGGGGGGGHHHGGGGHGHHHHGGGGGGGG<2//>?</FH11?FCFF?@-CCGG<DHHFBGG.<<.::CFCEHCGHFCF;9/;FGGFGD--9ACFGGGFBBFFFFFBBBFFFF9BBFFBFFFFB9CD.:A9B.;.:.0;BB0BBFFFFF00:BFFFFFF0B0FFFF/0:B00B0FFFA.:BF000;:D
@M05620:37:000000000-D9766:1:1101:13294:3052 1:N:0:90
ACCACACCTTCTACAATGAGCTGCGGGGGGCTCCCGAGGAGCACCCCTTGCTGCTGACCAAGGCCCCCCTGAACCCCAAGGCCAACCGCGAGACCTCGGTGAGTGGCCCGCTCCCTCTTCTTTTGGCCGGCTCCCTCCTTCCTGGCCTCCCGGCGCTGCGCCCTTTCTCCCTTATTCTCTCTTCTGCCGTTTGCCGTAGGACTGTCTTCTCTGCCCTGAGTCTGCTTCGGCCCTCCGCATGCTCTTGCTCG
+
AAAAAAA1BCFFG3G1BG1BG1GCE0E/A<//?FCA/B<</FHHHG?/<<111FGCFG01<>.GHGGGG-.CGHHG?C.E.EEGEFB-9A-9;C-//;----:9;A9AA>@?@BAF--99B////;/;;-;9AEEFFF-BBFFF/;A/9;A-;-9-99--9-;-/9;FB;;F///;/9BFFFB/FFE/-9-;-//-;--;///-;;B///9FFBF-BA--B///;9F/--------9---;//:/;;9B/B
@M05620:37:000000000-D9766:1:1101:16584:3067 1:N:0:90
ACCACACCTTCTACAATGAGCTGCGTGTGGCTCCCGAGGAGCACCCCGTGCTGCTGACCGAGGCCCCCCTGAACCCCAAGGCCAACCGCGAGAATGGGCCGCTGTGTGTTCTGGTGGCCCCCTCCTTCTTTCCGGCCCTCCCGGTCCTGCGCCCTTTCAGCTTCGCTCTCTCTTATGCCGTTTTCCGTCGGCCTGTTTTCTCTGGACTGCGTCCTCTTAGGCTATCTGCCTGTTCAAGTTCGGAAGTGCAC
+
BBBBCCCBFFFFGGGGGGGGGGHHGGGGHGHHHGGGGGGGGHEHHGGGGGGGHHHHHHHGGGGGGGGGGGGFFHHGGGGHGHHHHGGGGGGGG?22?0?F/////110>0111110.0F.-=C.C/000==GH.--<=.C.C.---<CF0-<9C-/0000<0<0<..<E0FFF0000009B.B.0<<FF-@FF..<0</F000<00<F?/.B--.<F<00000<0/<0<000<<00<0:<0<-B.9<0<00
@M05620:37:000000000-D9766:1:1101:11747:3167 1:N:0:90
GAGGCTGCTTTGGAAGAAACTCCTAGATTACTGCACCCGTTCCCCCTGTACCTGGAAAAGTTTCTTGCCTGGCTTACAGAAGCTGAAACAACTGCCACTGCCTACAGGCTGCTCCCCGTCCTGCCCGGCTCCTCGACGACTCCCCGGGCGTCCACGAGCTGCTGCAACAATGTCAAGTCCGTCCGGCGTTTCCGCTTTCGCACTCTTGTGGATCCCCTTGCCCACTTCTCAGCATTTGTCCTTGTCCCTGA
+
AAA@AAFAFFFFGFGGG11BBB1BB1BD3DFGHHHFHAAB0BFGCF/B12DG2BGGG1BGBGFGHFHDHHHHHG01BFGA1GHFF@GGHHHGHHGB11GGH0B101B>/BFFHGGFG?G///110/?E/EEG10?////</CGF?//>->-<<A0.<A<.G/C00;G:C.:00;:CC00;..;9@-9-=AAFFFABFF/-BA@@9FFFFFF/BB;-A;-BBF9F-F/FFF/;B/;/9/9/;BFFF///9;9
@M05620:37:000000000-D9766:1:1101:18938:3200 1:N:0:90
AGTGCCAGCTCTCAATCGCACAGGGGACCCAGGGCCTGGCCCCTCCATCCAGAAAACCTATGACCTCACCCGCTACCTGGAGCACCAACTCCGCAGCTTGGCTGGGACCTATGTGAGTATCCAGCGTAGGAATCTGGGAGTTGGGGAGGAGTGAGGAGTTGGGGAAAGACAGTCCTAACCGTGGAGGGTTCTGGTAAATGATGGGGTGAGGAGGGGCTCTTTGGCTCCCACCAGTCCCCCTGTCTGGTCTA
+
BBABBFFFAFFFGGGGGGGGGGHFGGGEAEHHFEGG2FHH2FEHGGHHFHHHDHFHHGHFHH5GHHHHHHHGGEGGHHHHGGHHGHHHGHHHDGGEFF3BA3FFGGCGAF2DGD3?G3?DGF32BB<BD?G222?GHC0?ECGHG-.A-<CGF0DF<E<<GHGCFG.C/:/CGG::CCHHGDC?.CEDEFFFFG0;FFFB0FGGGGD>AFA/ADF-9-;FFEFBB9FE.9F..A/FFFFFFFF9FFF9FB9
@M05620:37:000000000-D9766:1:1101:13453:3218 1:N:0:90
ACCACACCTTCTACAATGAGCTGCGTGTGGCTCCCGAGGAGCACCCCGTGCTGCTGACCGAGGCCCCCCTGAACCCCAAGGCCAACCGCGAGAAGAGGCCGCTACCTCTGCTGGGGGCCGCCTCCCTCCTTCCTGGCCTCCCGGTGCTGCGCCCTTTCTCCCTGGTTCTCTCTTCTGCCGTTTTCCGTCGGACTCTCTTCTCTGACCTGAGTCTCCTTTGGACCTCTGCAGGTTCTAGATCGGAAGTGCAC
+
BCCCCCCCFFFFGGGGGGGGGGHHGEGBFEEHHG2BEE2EGHGHHGGGD1BFGHHHH2FEFGCE1EFGGGGHGHCEGGGHGHHHFEGEFGGGG/=20/?F/////0>1>11<11.-<<D@-AEDHC/:C/0CFF0/9C0CAE.---;FFB@CAD;/BB0B0;/:A00;B0BFF0;9B0:9ADFEBFAF.-@-;-:B0B0FFFFF0FFF/:;FBF:FF090900:/;FFFBFFF00:;BBB:AAD.A00;B0
@M05620:37:000000000-D9766:1:1101:12619:3223 1:N:0:90
ACCACACCTTCTACAATGAGCTGCGTGTGGCTCCCGAGGAGCACCCCGTGCTGCTGACCGAGGCCCCCCTGAACCCCAAGGCCAACCGCGAGACCCCGGCGAGTGACCCGCTCCCTCTTCTGGTGGCCGCCTCCCTCCTTCCTGCCCTCCCGGAGCTGCGCCCTTTCTCCCTTATTCTCTCTTCTGCCGTTTTCCGTAGGACTCTCTTCTCTGCCCTAAGTCACCTTTGGACCTATGCAGGGTCTGGCTCG
+
CCCCCBCCFFFFGGGGGGGGGGHHGEEEGGHHHGGGGGGGGHHHHGGGGGGGHHGHHHHGGGGGGGGGGGGFHHHGGGGHGGHHHGGGGGFGGG//?C<//-@<<1<<CDGFGGFH//CHH00;C...:--CDEEGGGGGEFFF/FFGEFG?-:>>./:-;:@@FFFF//;//////BBFFFFFFFFFFFDFFB;;BADDFFF//BFFFFFFFFFFF/9/:///;BF://///:/BF///.-:BF/;/FFD
@M05620:37:000000000-D9766:1:1101:17926:3245 1:N:0:90
ACACACCTCTACACTTCGCTCCGGGTGGCTCCCGCGGTGCCCCCCTCGCTGGGCACCTCGGCCCCCCAGACCCCCCCGGTCAACCCCGCGAGGAGACGGCTACATTTTCTGGTGGCCTCCTCCCTCCTTCCTGGCCTCCCGTCGTTGCGCCCTTTCTCCCTGGTTCTCTCTTCTTCCGTTTTCCGTCGGCCTCTTTTCTCTGACCTGCGTCTCCTTTGGACCTCTGCCGGTTCTCGAGCGGGCGAGTTCAC
+
AAAAAA>BCBDFGGG11AEE00B0ABFABFGGFGCFG/AAFFFGG/>>>FE//BB>B0B//FEEEEG//?/??ECG<<////??G/>>->-<--<.:..;-:/0<0=;CFBG0/9CA0;AFGFAB/.;C0;;BFGGGFFE--9@99-;@?B@?FFFB99;-;E//9FBFBFFFFBBFB/BFFFBAFF@@@BBFF/;FFFFFFF//9;-@F@FEFFBFFFFFEF;BFF;@@9AAF/9B-;-;;--9@--9;9
@M05620:37:000000000-D9766:1:1101:15671:3254 1:N:0:90
ACCACACCTTCTACAATGAGCTGCGTGTGGCTCCCGAGGAGCACCCCGTGCTGCTGACCGAGGCCCCCCTGAACCCCAAGGCCAACCGCGAGAGTGGCCCGCTACCTCTTCTGGTGGCCGCCTCCCTCCTTCCTGGCCTCCCGGCGCTGCGCCCTTTCTCCCTGGTTCTCTCTTCTGCCGTTTTCCGTCGGCCTCTCTTCTCTGACCTGCGTCTCCTTTGGCCCTCTGCAGGTTCTAGATCGGAAGCGCAC
+
CCCCDCDCFFFFGGGGGGGGGGHHGGGFHGHHHGGGGGGGGHHHHGGGGGGGHGHHHHHGGGGGGGGGGGGHHHHGGGGHGHHHHGGGGGGGC/??F/?FDGC@>?>FGHHHHHGHGHHGGGGGGGHHGHHHHGHHGHHHHGGG<C@FBDGGGFFFFFFBFFFFFFFFFFFFFFFFHFFFFFFFFFFFFFF;ADFFFFFFFFFFFFFFF.<DDFFFFFHFFFFE9EFFFFFFBFFFFFFFFFFFFF.<@DA
@M05620:37:000000000-D9766:1:1101:17213:3256 1:N:0:90
GAGGCTGCTTTGGAAGAAACTCATAGATTACTGCAACAGTTCCCCCTGGACCTGGAAACGTTTCTTGCCTGGCTTACAGAAGCTGAAACAACTGCCAATGCCTTACGGCTGCTCACCCGCAAGCAAGGCTCCTCGCCGGCTCCCAGGGCGTCCACGAGGCGCTGAAACCATGGCCAGTTAGTCCAGCCTTTCCGGTTTCGCCATTCTGTGGAACCCATTGGCACATTCTTCGCCATTTGCACTGTTAATGA
+
CCCCCCFBFFFFGGGGGFGGGG4FGAFG6FHHHHHHH22DDFGH2E2F22BFGGCHF33BBFGHHHHAGHHHHHGHHHHHHHHGH3FGHGHHFGHHCGHH3F44BG1?///133?FH0E>//>/232?/20?22///////<FGC1FF.-<--=0.----;--:.<G0.:09:./;.000009C0;BE/FG0F.--;C/..::.//;:9;F///;D./;B//;:9/;////..;.;;/////;:/9://9/
@M05620:37:000000000-D9766:1:1101:20249:3291 1:N:0:90
ACCACACCTTCTACAATGAGCTGCGTGTGGCTCCCGAGGAGCACCCCGTGCTGCTGACCGAGGCCCCCCTGAACCCCAAGGCCAACCGCGAGACCCCGGTGAGTGGCCCGCTACCTCTTCTGGTGGCCGCCTCCCTCCTTCCTGGCCTCCCGGAGCTGCGCCCTTTCTCACTGGTTCTCTCTTCTGCCGTTTTCCGTAGGACTCTCTTCTCTGACCTGAGTCTCCTTTGGAACTCTGCAGGTTCTAGCTCG
+
AA>ABACAFFFFGGGGGGGGGGHHGGGGHGHHHGGG?FGFGHHHHGGEEFGGFFFHHHHGEEEGGGFGGGG2GGHGGGGHGHHHEFGCGGC<BDFG?>ACFEHGGGFHHGGG-CHHHHHHHHHDHGHHCGGGGHGHGGGGGGGGGFFGGGGGACFDGGGFFFFFFFFFFFFFFFFFFFFFFFFFFFFFFAFFFFFFFFFAFFFFBFFFFFFFF0FFFFFFFFFFFFFFFFFFFFFFB0BBA9:FFFF00FD
@M05620:37:000000000-D9766:1:1101:22084:3299 1:N:0:90
ACCACACCTTCTACAATGAGCTGCGTGTGGCTCCCGAGGAGCACCCCGTGCTGCTGACCGAGGCCCCCCTGAACCCCAAGGCCAACCGCGAGAATGGACCGCTACCTCTTCTGGTGGCCGCCTCCCTCCTTCCTGGCCTCCCGGCGCTGCGCCCTTTCTCCCTGGTTCTCTCTTCTGCCGTTTTCCGTCGGCCTCTCTTCTCTGACCTGCGTCTCCTTTGGCCCTCTGCAGGTTCTAGATCGGAAGCGCAC
+
BBBBBBBBFFFFGGGGGGGGGCHHGAFBBEHHHGGEFGEGGHAHE?FGGFDGHFHH5AFA>>EEGGGGCGGHFHHGGGGHGHHHHGGGGGBDG/2?F2?FDGG//0??FHHHFHHFDHHGGGGGHGHHDGHHHCGFHHHHHGDC;AGGCGGGGGFFFFFFFFFFFFFFFFFFFFFFFFFFFFFFFFFFFFFFFFFFFFFFFFFF;9FFB.@DFFFFFFFFFFB;;AFFFFFFFFFFFFFFFFFDFF.;=@D
@M05620:37:000000000-D9766:1:1101:20235:3307 1:N:0:90
ACCACACCTTCTACAATGAGCTGCGTGTGGCTCCCGAGGAGCACCCCGTGCTGCTGACCGAGGCCCCCCTGAACCCCAAGGCCAACCGCGAGACCCCGGTGAGTGGCCCGCTCCCTCTTCTGGTGGCCGCCTCCCTCCTTCCTGGCCTCCCGGAGCTGCGCCCTTTCTCACTGGTTCTCTCTTCTGCCGTTTTCCGTAGGACTCTCTTCTCTGCCCTGAGTCTCCTTTGGAACTCTGCAGGTTCTCGCTCG
+
BBABBBBBFFFFGGGGGGGGGGHHGGGE4EHGHGGGDGGFFHHHHGGGEGGGFGFGHHHEEE?FGGGGGGGGHHHGGGGHGHHH/FG@F?DGCDFED<@>AFHD<FFHHCFFDGGHHHHHH0DGHCHFCCDGGHGGGGGGGGGB/;CFGGG;BCGFEFFFFFFFFFFFFFFF:.:BFFFFFFFFFBFBFDFFFFF9FF:?FFFFFFFEFFFFFFFFFFFFFFEFFFFBF/FFFFFFFFBBF.;BF/.EEF-
@M05620:37:000000000-D9766:1:1101:15096:3323 1:N:0:90
ACCACACCTTCTACAATGAGCTGCGTGTGGCTCCCGAGGAGCACCCCGTGCTGCTGACCGAGGCCCCCCTGAACCCCAAGGCCAACCGCGAGACTGGGCCGCTAGTTCTTCTGGCGGCCGCCTCCCTCCTTCCCGGCCTCCCGGCGCTGCGCCCTTTCTACCTGGGTCTCTCTTCTGCCGTTTTCCGTCGGCCTCTCTTCTCTGGCCTGCGTCTCCTTTGGCCCTCTGCAGGTTCTAGATCGGAAGGGCAC
+
>11AAA>AFFFFEFGD3AFFFGCGAEGEF0GHHGG0EEECFHHHHGGGFGGFHHHHHHHGGGEGGGGGGGFHHHHGGGGHGHHHHGGGGGGGG/?1?/<GCC///1=1==FDGH1A@-<-;@.ACCHF9CFFF/CAA?.;E9:9-;@=;A;@B@-///9//;FF?-;B-BFEBBFB/BF@BFBEF/AB--@-:--;9FFFB/F9//;9--@--BF//FBFFF/---;/99/-;B/;F/99FEFBFB-A-;-
@M05620:37:000000000-D9766:1:1101:17301:3329 1:N:0:90
ACCACACCTTCTACAATGAGCTGCGTGTGGCTCCCGAGGAGCACCCCGTGCTGCTGACCGAGGCCCCCCTGAACCCCAAGGCCAACCGCGAGACCCCGGGGAGTGGCCCGCTACCTCTTCTGGTGGCCGCCTCCCTCCTTCCTGGCCTCCCGGAGCTGCGCCCTTTCTCACTGGTTCTCTCTTCTGCCGTTTTCCGTAGGACTCTCTTCTCTGACCTGAGTCTCCTTTGGAACTCTGCAGGTTCTAGATCG
+
BCCCDDDDFFFFGGGGGGGGGGHHGGGEGGHHHGGGGGGGGHHHHGGGGGGGHHHHHHHGGGGGGGGGGGGGHHHGGGGHGHHHHGGGGGGGGGFGF?C/<AF<FFGHHGGGCGHHHHHHHHGGGGGHGGGGGGGGGGGGGGGGGGGGGGGGGFFFFFFFFFFFFFFFF0BFFFFFFFFFFFFFFFHFDDDFFFFFFFFFFFFFFFFFFFFFFBFFFFFFFHFFFFFFFFFFFFFFFFBBF:BFF;FBFFF
@M05620:37:000000000-D9766:1:1101:17096:3341 1:N:0:90
AGTGCCAGCTCTCAATCGCACAGGGGACCCAGGGCCTGGCCCCTCCATCCAGAAAACCTATGACCTCACCCGCTACCTGGAGCACCAACTCCGCAGCTTGGCTGGGACCTATGTGAGTATCCAGCGTAGGAATCTGGGAGTTGGGGAGGAGTGAGGAGTTGGGGAAAGACAGTCCTAACCGTGGAGGGTTCTGGTAAATGATGGGGTGAGGAGGGGCTCTTTGGCTCCCACCAGTCCCCCTGTCTGGTCTA
+
BAAABFFFBFFFGGGGGGGGGGGGGGGGGGHHGGGGCGHHHHGEGGHHGGHHHHEHBEFHHHHHHHHHHHHGG>EGHHHHHHHHHHHHGHHHGGGGGFGHDHHGGGHHGHHHHGHFFHHFHHHHHGGGGGHFHHHHHHFFDGHHGGCCGDEGGFHGHGHHHHGGGFHGFHHHGHHHHHHFGGEDDGDGEFFGFGBFGFGGGGGFGGDDFFFFFFFFFCFFFFFFFBFFEFFFFFFFFFFFFFFFFFFFFFB
@M05620:37:000000000-D9766:1:1101:13485:3351 1:N:0:90
AGTGCCAGCTCTCAATCGCACAGGGGACCCAGGGCCTGGCCCCTCCATCCAGAAAACCTATGACCTCACCCGCTACCTGGAGCACCAACTCCGCAGCTTGGCTGGGACCTATGTGAGTATCCAGCGTAGGAATCTGGGAGTTGGGGAGGAGTGAGGAGTTGGGGAAAGACAGTCCTAACCGTGGAGGGTTCTGGTAAATGATGGGGTGAGGAGGGGCTCTTTGGCTCCCACCAGTCCCCCTGTCTGGTCTA
+
>>3>AFD@AFFFGGGGGGGAEAFD2EEA2BGHBAE22AFGAGGEGGFHEGHF3BAFGGHFHHBHHGFHHHHGG>EEHHHFEGHGFHCGEFGFEAEE>EFGGHHFEEFHGHFHHHHHHGHHHHHHHGCFGFHHHHHHGHGGFHHHGGFGGDDHHFHHHG/GGHGGGGHHHHGFHHGHHFGFGACBDEGG;CFFGGFFGGGGGGGGGGFBFFFFFF?BBBFFFFFFFFEAFFFDFFFFFFFFBFFFFFF/;FF
@M05620:37:000000000-D9766:1:1101:19392:3382 1:N:0:90
AGTGCCAGCTCTCAATCGCACAGGGGACCCAGGGCCTGGCCCCTCCATCCAGAAAACCTATGACCTCACCCGCTACCTGGAGCACCAACTCCGCAGCTTGGCTGGGACCTATGTAAGTATCAAGCGTAGGAATCTGGGGGTGGGGGAGGAGTAAGGAGTTGGGGAAAGACAGTCCTAACCGGGGAGGGTTCTGGTAAATGATGGGGTGAGGAGGGGCTCTTTGGCTCCAACCAGTCCCCCTGTCTGGCCTA
+
AABAAFFFBFFFGGGGGFF2EEHHGGGGGGHHGFGFEFGHHHGHGGHHHHFGFGFGHGHHHHFHHHHFHHHGGGEGHHHHHHHGHHHHGGHHGGCFGFHHGHHCEEGHGGHHH333BB?3F332?</<D/G22<FGH0//>->CF--;-.://:;/::GCFGG-CE..///9;C9BFBFF--@--@FFDFABFF/BB///:/9BFB.-.;./9DC-D-9FF//9/;;E/;F9.;/BFFFD-.:/BFF/;/9
@M05620:37:000000000-D9766:1:1101:20005:3384 1:N:0:90
ACCACACCTTCTACAATGAGCTGCGTGTGGCTCCCGAGGAGCACCCCGTGCTGCTGACCGAGGCCCCCCTGAACCCCAAGGCCAACCGCGAGACCCAGGTGAGTGGCCCGCTCCATCTTCTTGTGGACGCCTCCCTCCTTCCTGGACTCCCGGAGCTGCGCCATTTCTCCCTTTTTCTCTATTCTGCCGTTTTCCGTAGGACTCTCTTCTCTGCCCTGCGTCTCCTTTGGACCTCTGCACGTTCTTGATCG
+
>AAAAAA>4BBFGGFFGGAFFFHHGEGAA2FFGEGE2EA2EGDGHGEF1ABFFFBGHG3A>EEGEF>EEEFGBGFEEFGHGHH?/?EGDC>CGA??/??1?FG11</GH/>@GF1=GGBGG00=0.<<A-<CDG.C/./;;:GC//;F;FFD----./9A?F..0CCBF/FF///;FFFF:FFFFEF9-99BEF/AFF.AFFF/B/FFFFFFF9;A9..;A-.:;/F/BB//:B///B//.:;FE//9:B.
@M05620:37:000000000-D9766:1:1101:9872:3472 1:N:0:90
ACCACACTTTCTACAATGGGCTGCGTGGGGCTCCCGAGGAGCACCCCTTGCTGCTGACCAAGGCCCCCCTGAACCCCAAGGCCAACCGCGCGACCTCGGTGAGTGGCCCGCTCCTTCTTCTGTTGGCCGGCTCCCTCCTTCCTGGCATCCCGGGGCTGCGCTCTTTCTACCTTTTTCTCTGTTCTGCTGGTTTCGGTAGGAATTTTTTCTCTGCCCTGTGTCTTCTTCGGACCTCGGCAGGTTCTTGCTCG
+
AAAAAAA>BBBFF3G1AG1BGGFEE0AA00AAA//A//A//FHHHGG/E0A11FF1BF01/F/FGEEGG//BGFHGGG/>>>?GHG//EG/@CG//?FCACFHGHGGEGGGC-.>=11F0D0<0<<<0<-:;AE.;GG/:0/;0/;/0//..----;..----;:/BF//9//:/;BFB///9B///9////9B;----9//;9;99@BBF///;-9;/;//B/:BF/----9BF9A9----99:/9/9/9
@M05620:37:000000000-D9766:1:1101:14213:3520 1:N:0:90
GCGGCTGCTTTGGAAGCAACTCATAGATGACTGCCACAGGTCCCCCTGTCCCTGTAACCGTTTCTTGCCTGGCTTCCAGAAGCTGCAACAACTGCCCCTGCCTACAGGATGCTACCCGTACGGCCCGGCTCCTAGCCGACTCCCCGGGCGTCCACGAGCTGCTGAAACAATGGCAAGTACGTCAGGCATTTCCGCTTTAGCACTCTTGTGGATCCACTTGACCAATTCTCAGCATTTGTACTTGTACCTGA
+
>A1>A>1AFFD@FGG1ABFGGFBDGDGG33ADGHF1GGB01BBAFE/B1AB1BBADBDFEE?ABBDABFGGGGF0>BFGFFHHFB1BFHBBG1>BG/>FFHGHH0FGG>GHHG2FHHEG///E///>CGGGGH1FFCFGGGGHF/>AC-AA<CECEGGGGHGHHHHHHHCFFGGGGGFG0EGFAFGG.;FGGGGGGGGFFFFFFFFFFFFFFFFF//BFFFBFF-FFFFFFFFFFF9FFFFFFFF;/;BFF
@M05620:37:000000000-D9766:1:1101:22766:3553 1:N:0:90
GAGGCTGCTTTGGAAGAAACTCATAGATTACTGCAACAGTTCCCCCTGGACCTGGAAAAGTTTCTTGCCTGGCTTACAGAAGCTGAAACGACTGCCCCTGCCTACAGGAGGCTACCCGTAAGGAACGGCTCCGAACCAACTCACCGGGAGTAAAAAAGCTAATGAAACAATGGCAAGTAAGTCAGGCATTTGCGCTTTAGCACTCTTGTGGATCCAATTGAACAATTCTCAGCATTTGTACTTGTACCTGA
+
BABBBAFBFFFFGGGGGGGGGGHHHHHHHHHGHHHHHHHFHHHHHGGGHGHHHHHHHHHHHHHHHHHHHHHHHHHHHHH5FGE3FHHHH11>1B33BFFFHG3F2FGB?11??BGFHGGC/0F?G0?EC/C//>///0?/2@210<<//-.>11>1<CG00====0D0/<<<CFH0:G00000;:;CHCGH0<;B-.;990CF0=BC0CF.C9090900000;BF//;:FBFFFBB/9:/BF/F/;9/9F/
@M05620:37:000000000-D9766:1:1101:15244:3578 1:N:0:90
ACCACACCTTCTACAATGAGCTGCGTGTGGCTCCCGAGGAGCACCCCGTGCTGCTGACCGAGGCCCCCCTGAACCCCAAGGCCAACCGCGAGACCCCGGTGAGAGGCCAGCTCCCTCTTATGGTGGCCGCCTCCCTCCTTCCTGCCCTCCCGGAGCTCCGACCTTTCTCACTGGTTCTCTCTTCTGCCGTTTTCCGTAGGACTCACTTCTCTGCCCTCAGACCCCATTGGAACTCTGCAGGCTCTAGCTCG
+
BBBBBBBBFFFFGGGGGGGFGGHHGFGGGGHHHGGGGGGGGHEGHGGGBEGGHHHHHHHGGGGGGGGGGGGHHHHGGGGHGHHHHGGGGGGGCD/FA?C/<C0<FC?EFHE<1C>FC0D<G</=0CC<<-:.:GCCGGGHGHFG9A.9C:AD---;C9BA-;@:99/9;/;//.9//9BFFBFFFFFFFDDFEFFDB9.A/;F//;F/FBBF/B9AF..;/;..:.;/B/://9:B/BFFF.:.:;B/BFB
@M05620:37:000000000-D9766:1:1101:12060:3584 1:N:0:90
ACCACACCTTCTACAATGAGCTGCGTGTGGCTCCCGAGGAGCACCCCGTGCTGCTGACCGAGGCCCCCCTGAACCCCAAGGCCAACCGCGAGAGGGAACCGCCAAGTCTTCTGAAGGCCGCCTCCCTCCTTCCAGGACTCCCGGGGCTGCGCCCTATCTACCTGGTTCTCTCTTCTGCCGATTTCCGTATGCGGCTCTTCTCTGGCCTGAGTCTACATTGGCCCTCTGCAGGTGCTAGATAGGAAGGGCAA
+
>11AA?AAFFFBBGG13BFGFDF1ABEEA0AFGF000AE/AGHCHG?G//A/A11BF00AEFCGEE>>EEAFHHEEFEG>FGHC//?<C/CC?////0/</A//-.1><1>1F11<<<<<-<<.C./C./CGC00;.:/:/.9:-:A9A9--9;--/://99/;FB//B/FFFB///;B-----;/9/--9/---;;BB/B///;/9/9-;//9/9/9/////----/9//-;///9////;9//A;-9--
@M05620:37:000000000-D9766:1:1101:13604:3629 1:N:0:90
AGTGCCAGCTCTCAATCGCACAGGGGACCCAGGGCCTGGCCCCTCCATCCAGAAAACCTATGACCTCACCCGCTACCTGGAGCACCAACTCCGCAGCTTGGCTGGGACCTATGTGAGTATCCAGCGTAGGAATCTGGGAGTTGGGGAGGAGTGAGGAGTTGGGGAAAGACAGTCCTAACCGTGGAGGGTTCTGGTAAATGATGGGGTGAGGAGGGGCTCTTTGGCTCCCACCAGTCCCCCTGTCTGGTCTA
+
AA>1AFFFAFFFGBGFDFC1E?GCGEAEEAGHBEF/AFGHGHEHGGHHHHGHGHGFGGHHGFGHHGHHHHHGG>EGHHHHBFGHFHGGEGHGEFCGEFGHGHHGGGGHGHHHHHHHHHHHHHHHHGEEGGHHHHHHHH0FGHHHGGCGGCEGHFHHGGHHHHGGGGHHHHHHHHHHHHHHGGGGFGGGCFFGGGCFFGGGGGGGGGF@EFFFFF@@@@FFFFFFFBFFFFFFFFFFFFFF@FFFFFFFFFB
@M05620:37:000000000-D9766:1:1101:21642:3636 1:N:0:90
ACCACACCTTCTACAATGAGCTGCGTGTGGCTCCCGAGGAGCACCCCGTGCTGCTGACCGAGGCCCCCCTGAACCCCAAGGCCAACCGCGAGAAGGGCCCGCTGGTTCTTCTGGTGGCCGCCTCCCTCCTTCCTGCCCTCCCGGTTCTTCGCCCTTTCTCCCTGGGTCTCTCTTCTGCCGTTTTCCGTTGGGCTCTCTTCCCTGACCTTCGTCTCCTTTGGCTGTCTGCCGTTTCGAGATCTGAAGGGCAC
+
AAA1AAAAFFFFGGGGFGGDGBCHCEF0AE0F1AFECG?A//B0/AEE//E/1EFHBGFGG??/FGGC/E/>1BG/E/EC><GFHAA</CB<@/00///</////0<11=11111>.00-=-...=G:.;00C0</;./;EC.--.;000=EG?-/00999CFG..999/B9/BF////;BF/AF/-B/---;--;/FFF/-;/-////;-9-;F//;/9/;/-9/;9//--;B/-;--;B/;/BF/----
@M05620:37:000000000-D9766:1:1101:12942:3640 1:N:0:90
ACCACACCTTCTACAATGAGCTGCGTGTGGCTCCCGAGGAGCACCCCGTGCTGCTGACCGAGGCCCCCCTGAACCCCAAGGCCAACCGCGAGACCCCGGTGAGTGGCCCGCTCCCTCTTCTTGTGGACGACTCCCTCCTTCCTGGCCTCCCGGAGCTGCGCCATTTCTCCCTGGTTCTCTCTTCTGCCGTTTTCCGTAGGACTCTCTTCTCTGACCTGAGTCTCCTTTGGACCTCTGCAGGTTCTAGCTCG
+
>>1>A?1>BCB@AFF1BF1BAEGF?BEBB0FFFAFB?EE/EHHHHGCA/AEAFAAFHGEEEEEGEE/EEEGHHHEGGGGFEGHC/FE@G//>@?F?//>>>FHF<FGHHGGG?EEGHHHHH00=CE0CC-;EGHHHF9FFGGGG/.CFFGGGGA@@F/9@@-;:FFFFFBFF/-;FFFFF/;FFFFF;@BB9EF/;;FFFFFF/B9;FFFFFF//;/-/;BFF/;FF/:B9/;FBBFF//AAFFF99/;BB
@M05620:37:000000000-D9766:1:1101:20245:3647 1:N:0:90
AGTGCCAGCTCTCAATCGCACAGGGGACCCAGGGCCTGGCCCCTCCATCCAGAAAACCTATGACCTCACCCGCTACCTGGAGCACCAACTCCGCAGCTTGGCTGGGACCTATGTGAGTATCCAGCGTAGGAATCTGGGAGTTGGGGAGGAGTGAGGAGTTGGGGAAAGACAGTCCTAACCGTGGAGGGTTCTGGTAAATGATGGGGTGAGGAGGGGCTCTTTGGCTCCCACCAGTCCCCCTGTCTGGTCTA
+
AAAABFFFAFFFGGGGGGGFGAGHGEGGGEAFFAEGFGG2AGGCFGHHGHCFFHHHFGFFHHGHHHH3GFCEGGEGHGHGHGHGHHHHGHFHGGGGGFHHDBCEGGHGCCCFD3?3GGHFFHHFFG<<<C2GFHFHHFCA<FGHGGGGGGGHFFHGCA<C0CDCGAGHB:::CGCHHHB.:;CD.A9?EAFBB0B0FF0;0C90.CFFFFFF9DC-9-AB9BF/;//E.BFFA9F/B/ADDFFB9///;9F
@M05620:37:000000000-D9766:1:1101:13596:3647 1:N:0:90
AGTGCCAGCTCTCAATCGCACAGGGGACCCAGGGCCTGGCCCCTCCATCCAGAAAACCTATGACCTCACCCGCTACCTGGAGCACCAACTCCGCAGCTTGGCTGGGACCTATGTGAGTATCCAGCGTAGGAATCTGGGGGTTGGGGGGGAGTGAGGAGTTGGGGAAAGACAGTCCTAACCGTGGAGGGTTCTGGTAAATGATGGGGTGGGGAGGGGCTCTTTGGCTCCCACCAGTCCCCCTGTCTGGTCTA
+
BAABBFFFBFFFGGGGGGGGGGHHGGGGFGGFGEGGGGHHGHGFGGGFHHHGGBGGHGHGHHFHHHHHHHGGGGEGHGGHHHHGHHHHGHFHGGCEGHHH/GCEEEGCEGBDGHB33??FFD3BG@?<CAD2@2?GHH/<<>A@CF-;DFDDFFFFFFB//B@=.AE.B.B./;FFFFF.-.;@DEF>:AFFFF:/;BF//9::ADF--9;.;>--9;:F/:////;:E.F...;///99@9FFBFB9BF:
@M05620:37:000000000-D9766:1:1101:18057:3667 1:N:0:90
AGTGCCAGCTCTCAATCGCACAGGGGACCCAGGGCCTGGCCCCTCCATCCAGAAAACCTATGACCTCACCCGCTACCTGGAGCACCAACTCCGCAGCTTGGCTGGGACCTATGTGAGTATCCAGCGTAGGAATCTGGGAGTTGGGGAGGAGTGAGGAGTTGGGGAAAGACAGTCCTAACCGTGGAGGGTTCTGGTAAATGATGGGGTGAGGAGGGGCTCTTTGGCTCCCACCAGTCCCCCTGTCTGGTCTA
+
>AAABFFCAFFFGFGGGGFGEEHHGEGGAFHHGDGG2FGFEGGEGGHFDHHGFFCGFGHFHHGHHHEHHGFEGEEEHHGHHHHEAGHHGGHHGECEEGGHGHHGGGHHGHFHHHHGHGGHFGGHHC?EGCFFHHHHHEHGGGGFGGFGCGF>AGHGHGGGHFCCGGEGHHHHGHFHHHHH@GEGGGGG999BFF;FGGFGGGGGGGFBFFFFDF?BB;EFFFFFBFFEEFFFEFBBFFFD?FFFBFFBFFF
@M05620:37:000000000-D9766:1:1101:16896:3678 1:N:0:90
AGTGCCAGCTCTCCATCGCACAGGGTACCCAGCGCCTGGCCCCTCCAGCCAGAAAACCTATGACCTCACCCGCTACCTGGGGCACCCACTCCGCAGCTTGGCTGGGACCTATGTGAGTATCCAGCGTAGGAATCTGGGCGTTGGGGCGGGGTGAGGCGTTGGGGAAAGACAGTCCTAACCGTGGAGGGTTCTGGTAAATGATGGGGTGAGGAGGGGCTCTTTGGCTCCCACCAGTCCCCCTGTCTGGTCTA
+
>>>1>BFFAFFFGFGB1A11A0F0F0AAABBF00AA/BBG0GGCFGH1B/FF0AFAFFF11B2FGDBFGFF/>/>>GFBB/>?EEGF/?FB>/E///010/BFFFF0</FFFHG>2>FGGHDFG0/?/BFFFCGFFGF/>@AC0A@.<@-;;9-:A-;;9@-;@9--9/-/-;/BF/BF-@BF<-;A@A-A/B9//;BF//9B/EF9-AAF/AB=@@@A///;B/9FEFFFB-FFFFFFB@FFF/BFFB//
@M05620:37:000000000-D9766:1:1101:16917:3681 1:N:0:90
AGTGCCAGCTCTCAATCGCACAGGGGACCCAGGGCCTGGCCCCTCCATCCAGAAAACCTATGACCTCACCCGCTACCTGGAGCACCAACTCCGCAGCTTGGCTGGGACCTATGTGAGTATCCAGCGTAGGAATCTGGGAGTTGGGGAGGAGTGAGGAGTTGGGGAAAGACAGTCCTAACCGTGGAGGGTTCTGGTAAATGATGGGGTGAGGAGGGGCTCTTTGGCTCCCACCAGTCCCCCTGTCTGGTCTA
+
ABABCFFFCFFFGGGGGGGGGGHHGGGGGGHHGGGGGGHHHHGHGGHHHHHHHHHHHGHHHHHHHHHHHHHGGEGGHHHHHHHHHHHHGHHHGGGGGHHHGGHGGGHGGHHHHHHHHHHGHHHHHGGGGGHHHHGHHHHGGHGHGGGGGGGGGHHGHGGHHHGGGGHHHHHHHHHGGHHHGEFGGGGGDGGGGGCFGGGGGGGGGGFFFFFFFFFFFCEFFFFFFFFFFFFFFFFFFFFFFFFFFFFFFFB
@M05620:37:000000000-D9766:1:1101:17566:3743 1:N:0:90
GAGGCTGCTTTGGAAGAAACTCATAGATTACTGCAACAGTTCCCCCTGGACCTGGAAAAGTTTCTTGCCTGGCTTACAGAAGCTGAAACAACTGCCAATGCCTACAGGATGCTACCCGTAAGGAAAGGCTCCTAGAAGACTCCAAAGGAGTAAAAGAACTGATGAAACAATGGCAAGTAAGTCAGGCCTTTCCGCTTTAGCACTCTTGTGGATCCAATTGAACAATTCTCAGCATTTGTACTTGTACCTGA
+
AAABBAFBFFFFGGGGGFFGGGFHFHGHHHFGFGHHGHHFGGHHFFEFEFFCHFFBFGFGF5GHFGDBBGGHFHHHGFHFHHGEFFFFFGEHEGHFHEHH3@F3233FGGHB3B3GCE/>AFFBFF0B/FGGHF4FBGGF3B2BF3B2B?B2BGB>F0@@2@@FGHG<GGGBGHGEF?GHGFGFDGH.F1>F1.CADE0=0DG<<GHH<FDH00/<:<:GCG0CCCGGH0GGGGFBFFBFF0CFFG09;B9
@M05620:37:000000000-D9766:1:1101:20877:3754 1:N:0:90
ACCACACCTTCTACAATGAGCTGCGTGTGGCTCCCGAGGAGCACCCCGTGCTGCTGACCGAGGCCCCCCTGAACCCCAAGGCCAACCGCGAGACCCCGGTGAGTGGCCCGCTCCCTCTTCTGGTGGCCGCCTCCCTCCTTCCTGGCCTCCCGGAGCTGCGCCCTTTCTCACTGGTTCTCTCTTCTGCCGTTTTCCGTAGGACTCTCTTCTCTGCCCTGAGTCTCCTTTGGAACTCTGCAGGTTCTAGCTCG
+
AABBBBBBFFFFGGGGGGGGGDHHGGGEAEGGHGGGGGGGDHHHHGGGAEGGHHFHHGHFGGGGGGGGGGGHHHHGGGGHGHHHHGGGGGGGGGGHGGGACGHGHFFHHGGGGGGHHHHHHEHFHGHHGCGGGHEGGGGGGGGGGGGGGGGGABCBFFFFFFFFFFFFFFFFFEFFFFFFFFFFFFFFDADFFFFFFFFFFFFFFFFFFFFFFEFFFFFFFFFFFFFFFFFFFFFFFFFEFFFFF/;9BFF
@M05620:37:000000000-D9766:1:1101:18255:3796 1:N:0:90
ACCACACCTTCTACAATGAGCTGCGTGTGGCTCCCGAGGAGCACCCCGGGCTGCTGACCGAGGCCCCCCTGAACCCCAAGGCCAACCGCGAGATCCCCTGGTGCCCCCCGCTCCCTCTTCTGGTGGCCGCCTCCCTCCTTCCTGCCCACCCGGAGCTGCGCCGTTTCTCCCTTGTTCTATCTTCTGCCCTTATCCGTAGGACTCTCTTCTCTGCCCAGAGTCTACATTGGAACACAGCAGGATCTAACTCG
+
BBAABBBBFFFFGGFGGGFGGDFHEEEGCEHHFGGE?EEF2GHHHGGG0EEC?F3FFBGFEGCGGGFGGGGGHHHGGGGEEFHGF?CBC<B/<<<20?0/<<?1?0?>>-C--<<//:0;C0C0:.;.--99;EECFB/009;0:.C0...:-;-;9BBABF-;./99///./:9;/;/;9/BFF/B/.////:9999..9;/9///;F/BBB//9/9..::////////9B/....9..../9/9/:/;9
@M05620:37:000000000-D9766:1:1101:21336:3800 1:N:0:90
ACCACACCTTCTACAATGAGCTGCGTGTGGCTCCCGAGGAGCACCCCGTGCTGCTGACCGAGGCCCCCCTGAACCCCAAGGCCAACCGCGAGAGTGGCCCGCTACCTCTTCTGGTGGCCGCCTCCCTCCTTCCTGGCCTCCCGGCGCTGCGCCCTTTCTCCCTGGTTCTCTCTTCTGCCGTTTTCCGTCGGACTCTCTTCTCTGACCTGAGTCTCCTTTGGACCTCTGCAGGTTCTAGATCGGAAGCGCAC
+
CCCCCCCCFFFFGGGGGGGGGGHHGFGFHGHHHGGDGGGGGHHHHGGGGGGGHHHHHHHGGGGGGGGGGGGHHHHGGGGHGHHHHGGGGGGGG<GGGFHHGGGGCHFGHHHHHHHFGHHGGGGGHGHHGHHHHHHHHHHHHGFG?DGGGGGGGFFFFFFF0FFFFFFFFFFFFFFFFFFFFFFFFFFF.DFBFFFFFFFFFFFFFFFFFFFFFFFFFFFFF0BFFFFFFFFFAFFFBFFFFFFFFFEFDFB
@M05620:37:000000000-D9766:1:1101:23056:3817 1:N:0:90
AGTGCCAGCTCTCAATCGCACAGGGGACTCAGGGCCTGGCTCCTCCATCCAGTAAACCTATGTCCTCACCCGCTACCTGGAGCACAAACTCCGCAGCTTGACTGGGACCCATGTAAATATCCAGAGTAGGAATATGGGGGTTGGGGAAGAGTGAGGAGTTGGGGAAAGACAGTCCTAACAGTGGAGGGTTCTGGCAAATGATGGGGTGAGGAGGAGCTCTTTGGCTACCACAAATCCCCCTGTCTAGTCTA
+
AA>AAFFC1CFFGGGGGGEGEAFGGGF00BB1BFEF0BGH0FFBGHHDAGCE2D2DFEC1BA2DGHHGH00AEGC@GBHFHHHGH0FGHFHB//E>E0100BBFA/FGA//0<F2>2B22B2211/B>G1111<B2FC/<A//<>-C..>0>F>>0FFG/0=-<E<C.CF/C:G0::0//C:0:0;A@AFGG0;0;CFFGB090.9;A.-AFF--9AFFF/99/FBB-9/9---/9;F-9@E/;:///:99
@M05620:37:000000000-D9766:1:1101:14386:3840 1:N:0:90
GAGGCTGCTTTGGAAGAAACTCATAGATTACTGCAACAGTTCCCCCTGGACCTGGAAAAGTTTCTTGCCTGGCTTACAGAAGCTGAAACAACTGCCAATGCCTAAAGGATGCAACCCGTAGGGAACGGCCCCAAGACAACTCAAAGGAAGAAAAAAAGCTGCTGAAACAATGGAAAGTAAGTAAGGAATTTCCGCTTTAGCACTCTTCTGAATCCACTTGAACAATTCTCAGCATTTGTACTTGTACCTGA
+
>>AAAA1AFFDFFGGGCEGGEFABAGFHHHHHGHHFHCH1FHGHHGEFHEHFHEHFHHHHABHHFGAGHHHFAF0GHHGBCCGCCHGFGGFGGFGFGFBGG1111BFECEFF1@BFG?>>/?/0F/<?E/>//?/B00B?<@<<<1@0@@0@FC0//.<<1<<1<<F1><<0/0<DCD000=DB0B0/<0C0G?CCGGH0C000/0=090099;09/;09;09;C9CBFGBB/B;CF0;9FF000;/://9
@M05620:37:000000000-D9766:1:1101:20677:3872 1:N:0:90
ACCACACCTTCTACAATGAGCTGCGTGTGGCTCCCGAGGAGCACCCCGTGCTGCTGACCGAGGCCCCCCTGAACCCCAAGGCCAACCGCGAGAGTGGCCCGCTCCATATTCTGGCGGCCGCCTCCCTCCTTCCTGGCCTCCCGGCGCTGCGCCCTTTCTACCTGGTTCTCTCTTCTGCCGTTTTCCGTCGGCCTCTCTTCTCTCACCTGCGTCTCCTTTGGCCCTCTGCAGGTTCTAGATCGGAAGCGCAC
+
AABAABBBFFFFGGGGGGGFGFHGF2AEGAHH3FFEAGGGFHHHHGGGEEGG5FFEG2BEEE0>FAEGGGGFHCFFGGEGCAHHH/EEG?C@C/22//?F@@?//?>11>F<FG1>-<@:--:..:;G.;BFF0;99.;A.9;-??D-9A--:B@9BFFFBBFFF//FFFFFF9F//;BDDBF.BBA/.9=B?.ABFFFFFFF/9;;/9.9AFFFFBBF/BB/9..;9///.;/9/B//9/.ADFD.9-@D
@M05620:37:000000000-D9766:1:1101:17640:3895 1:N:0:90
AGTGCCAGCTCTCAATCGCACAGGGGACCCAGGGCCTGGCCCCTCCATCCAGAAAACCTATGACCTCACCCGCTACCTGGAGCACCAACTCCGCAGCCTGGCTGGGACCTATGTGAGTATCCAGCGTAGGAATCTGGGAGTTGGGGAGGAGTGAGGAGTTGGGGAAAGACAGTCCTAACCGTGGAGGGTTCTGGTAAATGATGGGGTGAGGAGGGGCTCTTTGGCTCCCACCAGTCCCCCTGTCTGGACTA
+
>A>>>FFFAFFFGDGGGFFAECHGG2AAABGHFEGGAFFHCGGHGGGFGHHHFFFFGGHEFFDGHDGHHHGGG>EEHHGGBFHHHH1?EG3FE/>E>/0BFGHCE/BFGHGHGHHHHHHHHHHHHGAEG/FHHHHHHH?FCF1?<D.@DACGHFHH0A/<DFGGEAGH/GGHGC0CCGHGGGGGEG.;;.;BFGCFFGGGGGGGEGDBFFFFFFBBBBFF/BFFFFFFFFFFFF/;FBEDB.:BFF//;BB
@M05620:37:000000000-D9766:1:1101:21265:3927 1:N:0:90
ACTGCCACTTCTCAATCGACCCGGGGATTCCTGCCCCGGCTCCCCCAGCCCGTAAAACCGTTTCCTCCCTGGCTACCAGGAGCACCAACCACGCCCCTTGCCTACGGGATGCTCCCCGTACGGACCGGCTCCTAGCCGACTCCCCGGGCGGCCACGATCTGCTGAAACAATGGCAAGTACGTCAGGCCTTGCCGCTTTATCACTCTTGTGGATCCCCTTGACCAATTCTCAGCATTTGTACTTGGACCTGA
+
33>AAB4BBFBBDGGBGFGAAAE2AAEEAG5GHFHHE0AAAFGEGG0B1B>E>01B3F1>B>3FBFF3FGCHHH@BGCH/GFHFB?FHG/FF////>/BG1FGE0//>/C/<11??CDCA.<..->ACGD<EH0G:GGC@CD/.CBG-------;BB.9.;/;/;/BFF?F//.;FE9//;.;9DFF.;B//9;9-A.;//99/;/9B//AF/9F..FFBB/;BE9;BFFFFB/BBFBFBF;FF//;:BF/
@M05620:37:000000000-D9766:1:1101:14736:3977 1:N:0:90
AGTGCCAGCTCTCAATCGCACAGGGGACCCAGGACCTGGCCCCTCCGTCCAGAAAACATATGACCTCACCCGCTACCTGGAGCAGCAACACCGCAGCCTGGCTGAGACCTATGTGAGTATCCAGCGTAGGAATCTGGGAGTTGGCGAGGAGTGAGGAGTTGGGGAAAGACAGTCCTAACCGTGGAGGGTTCTGGTAAATGATGGGGTGAGGAGGGGATCTTTGGCTCCCACCAGTCCCCCTGTCTGGTCTA
+
AAAAADFCAFFFGFGGF1FAECGGGGFG0EAGF0BA0EAABFF//B/BFC/B1F1BF/B1FG2FHG11BBF@E>//>BB0BCHH0FBEG0?E@/>>E/0FFE0F0<BB<1BFDGHHBDFDFHDGH@?///1@111?100<CCGE1@--CC.CFFDHCEC/=GC?EAHGBGHF0CGGGHFGGCE9...9:;;CFFFFGFBFFG0CEF-9AA-BA?-@--;9//9;9BFAFFF-99/99FEA@-99FF/;//:
@M05620:37:000000000-D9766:1:1101:17037:3978 1:N:0:90
ACCACACCTTCTACAATGAGCTGCGTGTGGCTCCCGAGGAGCACCCCGTGCTGCTGACCGAGGCCCCCCTGAACCCCAAGGCCAACCGCGAGACTGGGCCGCTCCCTCTACTGGTGGCCGCCTCCCTCCTTCCTGGCCTCCCGGCGCTGCGCCCTTTCTCCCTGGTTCTCTCTTCTGCCGTTTTCCGTCGGCCTATCTTCTCTGTCCTGCATCTCATTTGGCCTTCTGCAGGTTCTAGATCGGAAGCGCAC
+
BBBBBBBBFFFFGGGGGGGFGFHGGGGBAEHGHGGGDGGFAGEHHGGGAEGGFHHHHHHFGGGGGGGGGGGHHHHGGGGHGHHHHGGGGGGGG/?<?/??CCDCFGHHH1>1<FGG.<.=@-.<G;:C./:CF0;/:C::.;.---;;DD-;DDFBBF/B/9B/A/;FFFFFFFF99B/B.AFEFFFF9>AFDF/;BFFFF/9B/;/99:./;B;/;FBFFF9/9BB//;9FAFF//F/BFF.;ADFFFF-
@M05620:37:000000000-D9766:1:1101:7677:3986 1:N:0:90
GAGGCTGCTTTGGAAGAAACTCATAGATTACTGCAACAGTTCCCCCTGGACCTGGAAAAGTTTCTTGCCTGGCTTACAGAAGCTGAAACAACTGCCAATGCCTTGCGGCCGCTAACACAAGTTCCCGGAACCACGCCAGCGCACAAAAAGACCCCACGAAACAACGCCAATAACGAATGCCTCCGCCCTTTCAGCTTTCTCGCTATTCTAACTCAACATGCCCCACTCTTGTAACTTTTACTTGACAGTCC
+
>3>AA>FAFFFFFGGGFGGFGGGFFHHHHHHFHHFHHGH5DEHHHGCFEGFGFHAEHHGGBGGHGGGHHHHHGHHHHHEFHHHHFFHHHHFHFFFHH3FF3@443B///>>//>/333//034BBB/<////0/?EF//?A?/@<00<...>>.<..-<<.</..---C:C0:<..9./0;09...:;-;;;00009BFB0...9.;/99///;B/;////;9.9../;//////:9/;;///9/;9/;//
@M05620:37:000000000-D9766:1:1101:14863:4005 1:N:0:90
GAGACTGCTTTGGCAGAAAGTTACAAGTGACTCCCAAAAAGCACGCCGTGCCGCCGACCGAGGTCCCGCTGAACCCCACGGCCTAGCGCGAGATCCACGTCAAGAACCAACAACCTCTTCTGGTGGCCGCCTCCCTCCTTCCCGGCCTCCCGGAGCTGCGCCCGTTCTCACTGGACCTCGCTTCTGCCGCTTTCCGTAGGACTCCCTTCTCTGACCTGAGTCCCATTTGGAACCCTTAAGGTTCTAGCTCG
+
>A1>>1BCBD3DAEA111BBAB3F31BB3333D1B0B000A0B00AFF/AB/A//A/>/EE///BFE/////1B??///>EEG/00BBB>><//<?11/////?100?0/..>.<0>1=FF=<<<.<<<<-.;../::/;0C/;-=@A;...9--;A/9-@F;-;-;-;/9//B/-9;9-9-9-/9/;;-;--;;;/---/9;;/A-;;////;BB/-/9/9/;//;;B////---///9/;/;/;///;:
@M05620:37:000000000-D9766:1:1101:14712:4012 1:N:0:90
AGTGCCAGCTCTCAATCGCACAGGGGACCCAGGGCCTGGCCCCTCCAGCCAGAAAACCTGTGACCTCACCCGCTACCTGGAGCACCAACTCCGCAGCTTGGCTGCGACCTATGTGAGTATCCAGCGCAGGAATCTGGGAGTTGGGGAGGAGTGAGGAGTTGGGGAAAGACAGTCCTAACCGGGGAGGGCTCTGGTAAATGATGGGGTGAGGAGGGGCTCTTTGGCTCCCACCAGTCCCCCTGTCTAGTCTA
+
AAAAAFF11CFFGGGGGFAFGGGCEEF00BA0F0EE/ABA0BEEFGG10AFF0B1FGGC0DG2D@GB1FECEGCEGHFGB0FGEBFGHGF1FE///E0BG<GH<//>B@C1G1B2B1GHHH221FC/A/@AGBGFFF0GEECFB-<C--CF/.<DF:.C:0/--.CC:CFGGF0;0;CBF@-;-A99;--;/BF;/F//BB/9/-AB=F-FFB-9;--;/99//99BE---9A-/9;/----99////;//
@M05620:37:000000000-D9766:1:1101:16458:4023 1:N:0:90
ACCACACCTTCTACAATGAGCTGCGTGTGGCTCCCGAGGAGCACCCCGTGCTGCTGACCGAGGCCCCCCTGAACCCCAAGGCCAACCGCGAGAGTGGCCCGCTACCTCTTCTGGTGGCCGCCTCCCTCCTTCCTGGCCTCCCGGCGCTGCGCCCTTTCTCCCTGGTTCTCTCTTCTGCCGTTTTCCGTCGGACTCTCTTCTCTGACCTGAGTCTCCTTTGGCCCTCTGCAGGTTCTAGATCGGAAGAGCAC
+
AB@BBAABFFFFFGGB5AGGFGFHGGGEG2FGHGG?E?ECFHHHHGGGFAEEGGHHHHHGGGGGEGGGGGGGHHHGGGGHGHHHHFGEGCGGC<<?F/?FDCCC/0>FHGHHHHHHGHHGGGGGHGHHGHGHHGHGGHEHHGGB-;BGBFGGGBBFFFFFFFFFEFFFFFFFFFFFFFFBFFFFFFFFFBB-@BFFFFFFFFFFFFFFF/BBFFFFFFFFFBBEEFFFFFFFFFFFFFFFFFFFFF.ABF9
@M05620:37:000000000-D9766:1:1101:10770:4046 1:N:0:90
AGTGCCAGCTCTCAATCGCACAGGGGCCCCAGGGCCTGGCCCCGCCATCCCGCACACCTATGACCTCACCCGCGACCTGGAGCACCCACTCCGCAGCTTGGCTGGGACCTATGTGAGTATCCTGCGTGGGAATCTGGGAGTTGGTGCGGAGTTAGGAGTTGGGGCACGCCAGTCCTCACCGTGGCGGTTGCTGGTAAATGATGGGGAGAGTCGGGGCTCGTTGTCTCCCCCCAGTCCCCCTGTCTGGTCTA
+
AAAABFFFBFFFGGGGGGGFG?GBF22AAE2FG2EEAFEGFGG00AAF31110>00BBEB334BFB33BG1/>EEE/>BG20?/FG/?/?BGGGC?/FGGA2BFG/FHFFGHD?1?D1@DGH1<G@G.>C</<GG00<.C<<G/.;0-;--./0;/09/;C/@-A-.;-C.-=FGF//.....-----;-;/;/F/9://9///...-..//-;---@A9BEF.;/9;B..-9.F//;EF-E9BB9/BB/9
@M05620:37:000000000-D9766:1:1101:16166:4057 1:N:0:90
ACCACACCTTCTACAATGAGCTGCGTGTGGCTCCCGAGGAGCACCCCGTGCTGCTGACCGAGGCCCCCCTGAACCCCAAGGCCAACCGCGAGAATGGGCCGCTGGTTCTTCTGGCGGCCGCCTCCCTCGTTCCCGGCCTCCCGGTGCTGCGCCCTTTGTACCTGGTTCTCTCTTCTGCCGTTTTCCGTTGGCCTCTCTTCTCTGGGCTGCGTCTCCCTTGGCTGTCTGCCCGTTCTAGATCGGAAGGGCAC
+
BBBABBBACFFFGGGGEGBFGFHHGEEB4EGGHGFEDGGCDHHHHGGGDEGGGHGHHHGEEGGGGGGGGEFGHHHGGGGHGHHHHGGGGG/BC/22?0?G?D///<<<<GGFDB1A--<-;:..CEGF-;AAC0C9@-.;E.9--9;/:9@DFA-///;//BFF?//;/9BB9BFB/9B@AD/EF/.B/.9/;/.;9BFF//;B/9;99E>.-AF//;;B/9/../:///..@F..9//;;9?.;9;....
@M05620:37:000000000-D9766:1:1101:19766:4061 1:N:0:90
AGTGCCAGCTCTCAATCGCACAGGGGACCCAGGGCCTGGCCCCTCCATCCAGAAAACCTATGACCTCACCCGCTACCTGGAGCACCAACTCCGCAGCTTGGCTGGGACCTATGTGAGTATCCAGCGTAGGAATCTGGGAGTTGGGGAGGAGTGAGGAGTTGGGGAAAGACAGTCCTAACCGTGGAGGGTTCTGGTAAATGATGGGGTGAGGAGGGGCTCTTTGGCTCCCACCAGTCCCCCTGTCTGGTCTA
+
ABABCFFFCFFFGGGGGGGGGGHFGGGGEFFHGGGGGGHHCHGHGGHHFHHHHHBGHGHHHHEHHHGHHHHGGGGGHHHHHH2FGHHHGHHHGGGGGHHHGGHGGGHHGHHHHHHHHHHHHHHHHGDGGGHHHHHHHHHGGHGHGGGGGGGHHHHHHG/GHHGGGGHHHHHHHHHHHHHHGDEGGGGG;FFGGGFGGGGGGGGGGGFFFFFFFFFFFFFFFFFEFFFFFFFFFFFFFFFFFFFFFFFFFFF
@M05620:37:000000000-D9766:1:1101:15441:4072 1:N:0:90
ACCACACCTTCTACAATGAGCTGCGTGTGGCTCCCGAGGAGCACCCCGTGCTGCTGACCGAGGCCCCCCTGAACCCCAAGGCCAACCGCGAGAATGGGCCGCTACCTCTTCTGGTGGCCGCCTCCCTCCTTCCTGGCCTCCCGGGGCTGCGCCCTTTCTCCCTGGTTCTCTCTTCTGCCGTTTTCCGTCGGCCTCTCTTCTCTGACCTGCGTCTCCTTTGGCCATCTGCAGGTTCTAGATCGGAAGCGCAC
+
CCCCCCCAFFFFGGGGGGFGGGHHGEGB4EHGHFFE?EFGDHGHHGGGFEFGFHGHHHGEEFCFGGGGGGGHFHHGGGGHGHHHHGGGGG@DG/??F0?FCCDA/<>>FHHHHHFHGFHFCFFGHGHHGHHHHCHGGHHFHGDF-;BGGGDGGGFFFFF:BFFFF;FFFFFFFFFFFFFFFFFFFFFFFDFADAAFFFFFFFFF9;;FFADFFBFFFFFFFFF0:BFFFEFFFFFFBBFFFFFFFF.;=D9
@M05620:37:000000000-D9766:1:1101:15460:4073 1:N:0:90
ACCACACCTTCTACAATGAGCTGCGTGTGGCTCCCGCGGAGCACCCCGTGCTGCTGACCGAGGCCCCCCTGAACCCCAAGGCCAACCGCGAGAGTGGCCCGATACCTCTTCTGGTGGCCGCCTCCCTCCTTCCTGGCCTCCCGGAGCTGCGCCCTTTCTCACTGGTTCTCTCTTCTGCCGTCTTCCGTAGGACTCTCTTCTCTGACCTGAGTCTCCTTTGGAACTCTGCAGGTTCTAGATCGGAAGAGCAC
+
3>>>A>A>FFFFGGGFGGDFGGHHGGGG4EFGBFFF2EGFEFGGHGGEAEEFEGHHHHHG///EFGFEGEGB3BGEEE/FFHHFHGGGGG<<<>11????<-->AGGDGDDF0G=CDC<<-:CAG;/;C/:CFG0/CFBAEE9@@--;9F9>DF-FFB/BBF//;9/:BBFB/B9/;FFB.-;.:;.9.9AFB9BBFB/BFF9/BFBFFB.;B;FFF/;/;B/B/FFFFBFF9;;B/;//;.9.9..9.;.
@M05620:37:000000000-D9766:1:1101:22564:4178 1:N:0:90
AGTGCCAGCTCTCAATCGCACAGGGGACCCAGGGCCTGGCCCCTCCATCCAGAAAACCTATGACCTCACCCGCTACCTGGAGCACCAACTCCGCAGCTTGGCTGGGACCTATGTGAGTATCCAGCGTAGGAATCTGGGAGTTGGGGAGGAGTGAGGAGTTGGGGAAAGACAGTCCTAACCGTGGAGGGTTCTGGTAAATGATGGGGTGAGGAGGGGCTCTTTGGCTCCCACCAGTCCCCCTGTCTGGTCTA
+
A?>ABFFFBFFFGGGGFEGGGGHGFGGGGGHHGG?EGFHHHHGHGGGHHHHGHHHHHG3GHHHHHHHHHHHGGGFFHHHHHHHHHHHHGFHHGGFGCFGHGHHGCEGHGHHHHHEHHHHHHHHHH/CCFGHHHHFGBCFFGHHHCCFGGGGHFHEFGDHHHHCGGGHGHHHHHHHHHHHGGGGGGGGG.FFGGGGGGGGGGGGGGGFFFFFFFFFFAAFFFEBFFFFFFFFFFFFFFFFD-AFFFFBBBFF
@M05620:37:000000000-D9766:1:1101:17423:4215 1:N:0:90
ACCACACCTTCTACAATGAGCTGCGGGTGGCTCCCGAGGAGCACCCCGTGCTGCTGACCGAGGCCCCCCTGAACCCCAAGGCCAACCGCGAGAGCGGACCGCTTCCTATTCTGGTGGACCCGTCCCTCATTCCTGGCCGCCCGGGGCTGCGCCCTTACTCCCTGGTTCTCTCTTCTGCAGTTTTCCGTGGGCCTCTCTTCTCTGCACTGCGTCTCCTTTGACTGTCTGCTTGTTATAGATCGGAAGTGCAC
+
AAA?AAAAFFFFGDGFFGGAG1F1E00AE?GH1FGAFGGGGHHHHGGGGCGGHHGFHHHG?EGGG/EGGGG0F1?EGG/G//FGHG//CCG///////<----.</=00=0000<<..;/;-;:C.:/:0;BFF0/.;-:@-----;---;-A-@9/9//;--9A/;////;//9/;F//9FB//999-;---;-/;/9BF/;B//;FFB---9-;B/:9//;//:;/9//9;///://;9ABFA?;BBF/
@M05620:37:000000000-D9766:1:1101:16068:4227 1:N:0:90
GAGGCTGCTTTGGAAGAAACTCATAGATTACTGCAACAGTTCCCCCGGGACCTGGAAAAGTTTCTTGCCTGGCTTACAGAAGCTGAAACCACTGCCAATGCCTACCGGATGCTACCCGTAAGGAACGGCTCCTCGCCGAATCACAGGGCGTCAAAGAGCTGCAGAAACAATGGCAAGTACGTCAGGCCTTTCCGCTTTAGCACTCTTGTGGATCCCCTTGAACAATTCTCAGCATTTGTACATGTACCTGA
+
>3AAAAFAFFFFGGGGEGFGGE4GGGGHHDGHHHHGGFGADGHHHG2EE0EEHHHHHHBGBGHHGHHHHHHHHHFHHGHHFHHBGHHHHHGGB3BGFBF3FCG3F1>>EE?03BBEGEE</0B1BB/<B/CF10?</>C///1>1FGF.A<-.<GDF/<DCG//;:G:G.G0;CFHG;C0.;;.9B/.//=;CEFDEGFB00F0/;=C09.9/;;BAB.FF/9FFBB/B9:FFF/BFFFB//;B9B/;FFF
@M05620:37:000000000-D9766:1:1101:14582:4235 1:N:0:90
ACCACACCTTCTACAATGCGCTGCGTGTGGCTCCCGAGGAGCACCCCGTGCTGCTGACCGAGGCCCCCCTGAACCCCAAGGCCAACCGCGAGAAGATCCCCAGACCTCTTGTCGGGGCCGCCCTCCGCCTGCCTGCCCCCCCCGTGCTGGGCTCCCTCGCACTGGCTCTTTCTTCCGCGGTTTTCCGTAGGACGCTTTTCTCTGAGCTGAGTTTCCTGTCCGCACGCTGCAGTTGGACGATCGAAGGTGCA
+
AAAAAAAACFCFGDGGGG1AEAEGEBEBGEHHEFFFCGGGGHHHHGGGGGGGHHHFHHHGEGGGGGGGGGGCFGHEEEEGGEGHHGGBCB/<@/?1?11?/0////11<1111.-------:--.:..:.9.909.;..@--@9--99//;--;-----;-@-;---99/F///99---;B;-99BBFA-9/;@-9-:/B/////////9-;//;B//;//------9-;////;///9---9-/-9////
@M05620:37:000000000-D9766:1:1101:14553:4246 1:N:0:90
ACCACACCTTCTACAATGGGCTGCGTGTGGCTCCCGAGGAGCACCCCGTGCTGCTGACCGAGGCCCCCCTGAACCCCAAGGCCAACCGCGAGAGTGGACCGCTACATCTTCTGGTGGCCGCCTCCCTCCTTCCTGGCCTCCCGGCGCTGCGCCCTTTCTCCCTGGTTCTCTCTTCTGCCGTTTTCCGTCGGCCTCTCTTCTCTGACCTGCGTCTCCTTTTGGAACTCTGCAGGTTCTAGCTCGGACGAGCA
+
ABABBAAAFFFFFGGF5F4GGGAFEEEEGEHGGFEAEEEEGHGHHGGGEEFFHFHHHFGGGGGGGGFGGGGHHHGEGGGEGHHHHGGGGCDFG>?<<2?GCGC/<1>>GHHHHHFGDHHGGFCDHCFHAGHHHCG/G.:GEEDD99?BFGCGGFAB//B/BFFFFFFFFFFFFFFFFFFF??FFFFFFFCFFFDAFFFFFFFFF;BBFFAFFFFFFFBFFFF/BF/B;BF/FFFEF9B//9;ABF9;-;@=
@M05620:37:000000000-D9766:1:1101:13479:4264 1:N:0:90
ACCACACCTTCTACAATGAGCTGCGTGTGGCTCCCGAGGAGCACCCCGTGCTGCTGACCGAGGCCCCCCTGAACCCCAAGGCCAACAGCGAGAGTGGACCGCTCCCTCTTCTGGCGGCCTCCTGCCTCCTTCCAGGCCTCCCGGCGCTGCGCCATTTCTTAGTGGTTCTCTCTTCTACCGTTTTCCGTCGGCCTTTCTTCTTTGAACTGAGTCTCCTTTGGCCTTATGCATGTTCTAGCTCGGAAGCGCAC
+
BBBAABBABFCFGDGGBG5BF5GFEAAABAABABFAAEEEGHGGHGGGGABFGHHEGHHG>FEGG1FFGGG1@?GFGG/GC/FGHG/?BE/<//1?/110<</<//?0<F?<<11>@C<.<C//<<D0:=:0C0<C.C/CHGA@?B-;B.;-9.99:BF/9//;./.;//;BFFBB/:99.;/;9/A:.99-A./;/:/9//;9;//;B/99;F9;/:9BBFF////;//;9/;B/;9//;D;A;.999--
@M05620:37:000000000-D9766:1:1101:20787:4266 1:N:0:90
GAGGCTGCTTTGGAAGAAACTGATAGGCTAGGGCAACACGTTCGTAAGGACCTGGGTAAGAATTTCAATCACTAAAGCGAATCTCATATACCGGCTTATGATTCCCAAACAAACAAAACGAGCAAAATAACCAAGAAAAAAAAAAACAACAAACAAAAAGTAAAAAAAACCAAGGAACCAAAAACAAAAGATGAAACCAGTTCCCGTGCAACAAACAACTTAACCAAAAGAAGACTTCGCACACCACTACA
+
AA?AA??AFFFFCBGF11BFF1A3A3A1110BF0B0BGAA0ABABF0B11B/000A0B0BBA112B222DBBD211BBEEECEB122BB2BF/>E/E@EH@FF2BBBFF/>?B/>/000/////0101<<1<1/000<00/>//--......<.......00<0;;---....9../...;;..9..9././/99;/---///;/-;---//9--;---;//////---/;-/9//9/----9--9-////
@M05620:37:000000000-D9766:1:1101:13274:4284 1:N:0:90
ACCACACCTTCTACAATGAGCTGCGTGTGGCTCCCGAGGAGCACCCCGTGCTGCTGACCGAGGCCCCCCTGAACCCCAAGGCCAACCGCGAGACCCCGGCGAGTGGCCCGCTCCCTCTTCTGGTGGCCGCCTCCCTCCTTCCTGGCCTCCCGGAGCTGCGCCCTTTCTCACTGGTTCTCTCTTCTGCCGTTTTCCGTAGGACTCTCTTCTCTGCCCTGAGTCTCCTTTGGAACTCTGCAGGTTCTCGCTCG
+
BBBBBBBBFFFFGGGGGGFFGBGFFEEBGEHHFGGEEGGEGHHHHGGGGEEFHHHHHHHGEGGGGDEGGGGGHEGGGGGHGFHHHGGEGGF@?/F/?B//<AD<>FEGGCC-@DFFHHGHHC0:G?HHDBDADEEBFFBF0C9;BFFGGGG?=99@.BFFFF9-BFFB//:B/.B//BFFB9BFFFF/9AAF.BB?FAA.FBFB///BFFFF//BF9AB.:9BFFFF/BBB/BFF/BFBBF;FFF/;.9EA
@M05620:37:000000000-D9766:1:1101:10001:4301 1:N:0:90
ACCACACCTTCTACAATGAGCTGCGTGTGGCTCCCGAGGAGCACCCCGTGCTGCTGACCGAGGCCCCCCTGAACCCCAAGGCCAACCGCGAGAAGATGCCCAGGTGAGTGGCCCGCTACCTCTTCTGGTGGCCGCCTCCCTCCTTCCTGGCCTCCCGGCGCTGCGCCCTTTCTCACTGGTTCTCTCTTCTGCCGTTTTCCGTAGGACTCTCTTCTCTGACCTGAGTCTCCTTTGGAACTCTGCAGGTTCTA
+
AABCCCCAFFFFGGGGGGAFGGHHGGGBAEHGHFFFDFFGGHHHHGGGFEFGFHHHHHHEGGFGGGGGGGGHGHHGGGGHGHHHHGGGGG/>CGHGGHHHHHHFGHFHHHGGHHGGGGGHHHHHHGHHHHGHHGGGGGHGHHGHHGGGGGGGGGGGGD-;DFFFFFFFFFFFFFFFFFFFFFFBFFFFBFFFFFFFFFFFFFFFFFFFFFFFFFFFFFFFFFFFFFFFFFFFFFFFFFFFFFFFFFFFFFB
@M05620:37:000000000-D9766:1:1101:17051:4303 1:N:0:90
AGTGCCAGCTCTCAATCGCACAGGGGACCCAGGGCCTGGCCCCTCCATCCAGAAAACCTATGACCTCACCCGCTACCTGGAGCACCAACTCCGCAGCTTGGCTGGGACCTATGTGAGTATCCAGCGTAGGAATCTGGGAGTTGGGGAGGAGTGAGGAGTTGGGGAAAGACAGTCCTAACCGTGGAGGGTTCTGGTAAATGATGGGGTGAGGAGGGGCTCTTTGGATCCCACAAGTCCCCCTGTCTGGTCTA
+
A1>AAFF11BFFGGGGGG1FE?G0FGE00E0AA0EA/BG00FE/EEGAAG1FB0CCAEB1BGBGHFH1G00>E/>FH1DGBEGHFHHEGC1BAEE/E0>FEHBFECH0/BF11F>B1B2GHH2GHG//B/1F1@1@F0??<?11>-.ACEFGCGE.0</<=G-@.CHA//;:::G0C0:C-.;-=EG-9;.F090;00B090009.A-9-;9AB--9-9FB////:9-BBF---//9999-AFF//B/BF/
@M05620:37:000000000-D9766:1:1101:14074:4367 1:N:0:90
AGTGCCAGCTCTCAATCGCACAGGGGACCCAGGGCCCGGCCCCTCCAGACAGAAAACCTATGACCTCACCCGGTACCTGGAGCACCAACTCCGCAGCTTGGCTGGGAACTATGTGAGTATCCAGCGTAGGAATCTGGGAGTTGGGGAGGAGTGAGGAGTTGGGGAAAGACAGTCCTAACCGTGGAGGGTTCTGGTAAATGATGGGGTGAGGAGGGGCTCTTTGGCTCCCACCAGTCCCCCTGTCTGGTCTA
+
AAAAAFF11FFFGDGGGF1FE0B0A0EEEFAGG?EG/A///AE///B11AFFBCCFCFH1B12BFF1@FG0>/>/?@FHFHGGCGEGGEHHHGEEEECHGG0FF??G1/<GFD2>GHFFGHHHFFC?CCGHGHHHHGHHGCHGHCGGGGGGHHGHHHFC/CFGGGGGHHHGGFGGGGGGGGEC?CGGGCFAFFG;FFFFFFBFFFFF@EFFFFF<@@@FFEFFF/;BEEFFFFFFFFFFF;EFFFFFFFFF
@M05620:37:000000000-D9766:1:1101:21062:4379 1:N:0:90
ACCACACCTTCTACAATGAGCTGCGTGTGGCTCCCGAGGAGCACCCCGTGCTGCTGACCGAGGCCCCCCTGAACCCCAAGGCCAACCGCGAGACCCCGGTGAGTGGCCCGCTCCCTCTTCTGGTGGCCGCCTCCCTCCTTCCTGGCCTCCCGGAGCTGCGCCCTTTCTCACTGGTTCTCTCTTCTGCCGTTTTCCGTAGGACTCTCTTCTCTGCCCTGAGTCTCCTTTGGAACTCTGCAGGTTCTCGCTCG
+
BBBBBBBBFFFFGGGGGGGGGFHGGEEA4AGHHGGFDGEGCHHHHGGGDEGGGHGHHHHGGGCGGDGGGFFFHHHGGFEHFEHHHGGGGGDCCGGHGGC<CFHGHGGHHGGGGGGHHHHHHDDGGGHHGCFGGHGGGGGGGFGGGGGGGGGGGGGGGGFFFFFFFFFFF/BF/.;BFFFFFFFFFFFFFF.FEFFFFFFFFFFFFFFFFFFFFFFFFF.BFFFFFFFFFFF/BFFB/BB/AAFFF/;AEF;
@M05620:37:000000000-D9766:1:1101:7861:4383 1:N:0:90
GAGGCTGCTTTGGCAGAAACTCATAGGTTACTGCAACAGTTCCCCCTGGACCTGGGAAAGATTCTCGCCTGACTTACAAAAGCTGACACAACTGCCAAGTGAGACCCCCACTAACTCTTCTGGAGGCCGCCTCAATCCTTCATGACCTCCAGGAGATCAAACACTTCTCACTGAGTCTCTCCTCCGCCGTTATCCGTAGGACTCCCTTCTATGAACTCAGACCATTTTGGAACTCTGCAGACACTCCATCG
+
1A>1>ACAFFFFGAF111F1FC1B331DF1BGDFF1B0GDFGDGHGEFG0BFGFHABFGF0ABGF2ABEEH001BBBG1B00B@BB01B0//1BFG@1FGG2111/?/>/E0B>1>11112B<1B//<//</?11BF0@211222<11@?010//<?1?111?0<>1=<FG1111>G11>1/0//<..--...0=:;CFG0/CC/9BF/;000;0000000/./0;0CBAF0B0BFB00;/9-;;B-F/;A
@M05620:37:000000000-D9766:1:1101:15222:4420 1:N:0:90
ACCACACCTTCTACAATGAGCTGCGTGTGGCTCCCGAGGAGCACCCCGTGCTGCTGACCGAGGCCCCCCTGAACCCCAAGGCCAACCGCGAGACTGGCCCGCTACCTCTTCTGGTGGCCGCCTCCCTCCTTCCTGGCCTCCCGGAGCTGCGCCCTTTCTCCCTGGTTCTCTCTTCTGCCGTTTTCCGTCGGACTCTCTTCTCTGACCTGCGTCTCCTTTGGCCATCTGCAGGTTCTAGATCGGAAGCGCAC
+
BCCCBCCAFFFFGFGGGGGGGGHHGEGBAEHHHGGEDGEEFHHHHGGGGGFGFHHHGHHEFGCGGGGGGGGHFGHGGFGHGHHHHGGGGGGGG/2?F/?FDFCC<0FGHHHHHGFGGGHDGFGGHGHHCHHHH;GGGHGHHGFD99AFFGAGGGGFFFGFFGGFFBFFFFFFFFFFFFFFFFFFFFFF?DD-@BBFFFFFEFFF/BFFF.;DFDFFFFFFFF;/:BFFFFBF;FFBFBFFFFFFFF:@AC-
@M05620:37:000000000-D9766:1:1101:13595:4437 1:N:0:90
GAGGCTGCTTTGGAAGAAACTCATAGATTACTGCAACAGTTCCCCCTGGACCTGGAAAAGTTTCTTGCCTGGCTTACAGAAGCTGAAACAACTGCCAATGACTTAAGGGCGCTCACACGACTTCAAGGGACCAAAACAGCTGACGAAACGACCACAAGCAACTGACACACTGTCGAGTCAGTACGGCTTTTCAGCTTTCGCACCACTGTGGATCATCTTGACCACTAATTGACAATGGTGCTTGTAAATGA
+
AAABABFBCDDDGFFFGGGGGGHHHHGGGHHFHHFHHHHHHFGGHGGGFFGHHHGFFDBGBFHHHHFBBFGGHHHGGHHHHFGGGFGGFGFHHGHHGGHHBGE4BF4G11>>//>3F3>EE/?BBGHG<//?/?/?B/2BF2@2////<<//</?.<>.000><>11>F<<D=D..-</==<<C:;C--;0CHHHBC90.9E--;.=00;9FFFA099;BFF0/;C/9////;B//////;///.;;F//;
@M05620:37:000000000-D9766:1:1101:23834:4438 1:N:0:90
ACCACACCTTCTACAATGAGCTGCGGGTGGCTCCCGAGGAGCACCCCGTGCTGCTGACCGAGGCCCCCCTGAACCCCAGGGCCAACCGCGAGAAGATGAGGCGCGTGCCTCTTTTCCTCTTCTGCGGGGCCCTCCGGTCCTTCCTGACGAGCCAGCACTCTGGCCTATATAGTCCTTACTCTGTAGTGTTGTGTTCCGTTGTCCTCTCTGATCTGCCTCTCGTTTTCTAAGCAGCCCCTCCGGCTCTGGAA
+
AAA?AAAACFFFGDGEFGAFGBHFG0000AGE1AFF/EG??HHCGGG?/AEFEHE@1G0//>/EG/EGG//0>1?EG//?//?CEF//CB///?01111?0/--<--.<00/0=000==C0:0::------99;..----:;/9/;;/9----/;---///9//9//9///////;//999B////;B//-;-9/9/-;/-9//9;;9////9;B/;////----9;////;;/--9-;;----;-9////
@M05620:37:000000000-D9766:1:1101:20303:4447 1:N:0:90
AGTGCCAGCTCTCAATCGCACAGGGGACCCAGGGCCTGGCCCCTCCATCCAGAAAACCTATGACCTCACCCGCTACCTGGAGCACCAACTCCGCAGCTTGGCTGGGACCTATGTGAGTATCCAGCGTAGGAATCTGGGAGTTGGGGAGGAGTGAGGAGTTGGGGAAAGACAGTCCTAACCGTGGAGGGTTCTGGTAAATGATGGGGTGAGGAGGGGCTCTTTGGCTCCCACCAGTCCCCCTGTCTGGTCTA
+
BBAABFFFCFFFGGGGGGGGGGHFGGGGGGHHGGGGGGHHHHGHGGHHHHHHHHHHHGHHHHHHHHHHHHHGGFGGHHHHHHHHHHHHGHHHFGGGGGHHGHHGGGHHGHHHHHHHHHHHHHHHHGGGGGHHHHHHHHHGGHHHGGGGGGGHHHHHHGHHHHGGGGHHHHHHHHHHHHHGGGEGGGGGEGGGGGGGGGGGGGGGGGFFFFFFFFFFFFFFFFFFFFFFFFFFFFF/BFFFFFFFFFFFFFF
@M05620:37:000000000-D9766:1:1101:23217:4449 1:N:0:90
ACCACACCTTCTACAATGAGCTGCGTGTGGCTCCCGAGGAGCACCCCGTGCTGCTGACCGAGGCCCCCCTGAACCCCAAGGCCAACCGCGAGACCCCGGTGAGTGGCCCGCTCACTCTTCTGGTGGCCGCCTCCCTCCTTCCTGGCCTCCCGGAGCTGCGCCCTTTCTCACTGGTTCTCTCTTCTGCCGTTTTCCGTAGGACTCTCTTCTCTGCACTGAGTCTCCTTTGGAACTCTGCAGGTTCTAGCTCG
+
BBBBBBBBFFFFGGGGGGGGGGHHGGGGHGHHHGGGGGGCGHHHHGGGEEGGHHHHHHHGGGGGGGGGGGGHHHHGGGGHGHHHEGGGGCGGGGGHGGGDGAHHHGGHHCGGC?GHHHHHHHHGH.CGDCDGGHGHGFGGGGGGBFGEGGG?D?-;CCFFFFFAFFFFFFFFBFBFFFFFFFFFFFFFFFFFFFFFFFFFFFFFFFFFFFFFFF/BFFFFFFFFFFFFFFFFFFFFFFFFF9BFF//;/FD
@M05620:37:000000000-D9766:1:1101:23281:4456 1:N:0:90
AGTGCCAGCTCTCAATCGCACAGGGGACCCAGGGCCTGGCCCCTCCATCCAGAAAACCTATGACCTCACCCGCTACCTGGAGCACCAACTCCGCAGCTTGGCTGGGACCTATGTGAGTATCCAGCGTAGGAATCTGGGAGTTGGGGAGGAGTGAGGAGTTGGGGAAAGACAGTCCTAACCGTGGAGGGTTCTGGTAAATGATGGGGTGAGGAGGGGCTCTTTGGCTCCCACCAGTCCCCCTGTCTGGTCTA
+
B?AABFFBBFFFGFGGGGGGGCBG2EGGGGHHGGGFGGHHHHGHGGHHHHHHHGHHHGBHHHHHHHHHHHHGGGGGHHHHHHHHHHHHGGHHGGGGGFHHGHHGGGHHGHHHHHHHHHHHHHGHHGEGGFFHHHHGHHHGFHHHGGGGGGGHGHHHHGHHHHGGGGHGHHHHHHHHGHHHGGGGGGGGGGFGGGGGFGGEFGGGGGFFFFFFFFFFFFFFFFFFFFFFFFFFFFFFFFFFFFFFFFFFF/;
@M05620:37:000000000-D9766:1:1101:8824:4467 1:N:0:90
ACCACACCTTCTACAATGAGCTGCGTGTGGCTCCCGAGGAGCACCCCGTGCTGCTGACCGAGGCCCCCCTGAACCCCAAGGCCAACCGCGAGACGCCGGCGAGTGGCCCGCTCCCTCTTCTTTTGGCCGTCTCCCTCCTTCCTGGCCTCCCGGCGCTGCGCCCTTTCTCCCTGTTTCTCTCTTCTGCTGTTTTCCGTAGGCCTCTCTTCTCTGCCCTGAGTCTCCTTTGGACCTCTGCAGGTTCTTGCTCG
+
BBBBBBB>CFFFGGGGGG5FGGHHGFGBBEHHHFFFDEGGGHGHHGGEGEGGHHHHHHHAEGGGGGGGGGGHGHHGGGGHGHHHHGGGGGBDGF///>//<>--<E.C<<-;ADEHHHHHHC0C:-/9;-::BFGCFGFGGFF0/;FFAE9.--9;9B99@D-9BFFFF/9;/;FFFFBF/;BFFBB//;BFBB/;B...//;:B//;BFFFBFBA;F.B9FF9;BF/9///;B;9:///;AFFF/9/;B.
@M05620:37:000000000-D9766:1:1101:23289:4476 1:N:0:90
AGTGCCAGCTCTCAATCGCACAGGGGACCCAGGGCCTGGCCCCTCCATCCAGAAAACCTATGACCTCACCCGCTACCTGGAGCACCAACTCCGCAGCTTGGCTGGGACCTATGTGAGTATCCAGCGTAGGAATCTGGGAGTTGGGGAGGAGTGAGGAGTTGGGGAAAGACAGTCCTAACCGTGGAGGGTTCTGGTAAATGATGGGGTGAGGAGGGGCTCTTTGGCTCCCACCAGTCCCCCTGTCTGGTCTA
+
1A1>AFFFAFFFGGGGGGGGGGHHGGGGGGHHGGGGGGHHHHGHGGHHHHHHHFHHHGHHHHHHHHHHHHHGGGGGHHHHGHHHHHHHGGHHGGGGGHHHGHHGGGHHGHHHHHHHHHHHHHHHHGCCGGHHHHHHGHGGGHHHGGGGGGGHHGHHGGHHHHGGGGHHHHHHHHHHHHHHGGGGGGGGEFFGGGGGGGGGGGGGGGF@FFFFFF@@@@FFFFFFFFFFFFFFFFFFFFFF@FFFFFFFFFF
@M05620:37:000000000-D9766:1:1101:17538:4480 1:N:0:90
ACCACACCTTCTACAATGAGCGGCGTGCGGCTCCCGAGGAGCACCCCGTGCTGCTGACCGAGGCCCCCCCGAACCCCAAGGCCAACCGCGCGACCTCGTGGAGTGGCCCGCTCCCTCTTCTGGTGGCCGCCTCCCTCCTTCCTGGCCTCCCGGAGCTGCGCCCTTTCTCCCTTTTTCTCTCTTCTGCCGTTTTCCGTAGGACTCTCTTCTCTGCCCTGAGTCTCCTTTGGACCTCGGCAGGTTCTCGTTCG
+
AAAABBBBFFFFGGGGFGFFG2EEEAA22200AAAE1EAE1AF1?1>E1EEF3B3BDG3>E//>?E/>E//</>>//?<F/<FGFA</-A-<-<@.0:...;./;::C:D??DGGGGGGGF0009A9CD-;ADFFFFFFFFFFFFFFFFEF?-@9>ABFFFF>AFFFFF;FF9/9;BFFFFFBFFFF/;9:FE/;AFFFBFFF/9/9FFFFFFFBEFF.BBFF9;FF/FF//BFF..;--;9;FB/;.;..
@M05620:37:000000000-D9766:1:1101:15402:4485 1:N:0:90
ACCACACCTTCTACAATGAGCTGCGTGTGGCTCCCGAGGAGCACCCCGTGCTGCTGACCGAGGCCCCCCTGAACCCCAAGGCCAACCGCGAGACCACGGTGAGTGGCCCGCTCCCTCTTCTTGTGGCCGCCTCCCTCCTTCCTGGCCTCCCGGAGCTGCGCCCTTTCTCACTGTTTCTCTCTTCTGCCGTTTTCCGTAGGACTCTCTTCTCTGCCCTGAGTCTCCTTTGGAACTCTGCAGGTTCTTGCTCG
+
BBBBBBB>BCCFGGGGGG5BGGHHGEGBAEGGHFGF?EEEFHGHHGGEEFFGFHGHHHHAECCEGGGGGGGHBGHGGGGHGHHHHGFGDGBDGG?2??<??FG<FFFHHGGFGGGHHHHHH00=GGGHG@ADGHGHHGGHGFFFFGGGGGGDA-@@.CFGGF@>BFFFF/;B//;BFFFFFFFFFFF;;99BEF9AFFFFFFFBFB;FFFFFFFFEBFFFBFFBFFF/;FB/BFF/:B/BFAFFF/;9;B.
@M05620:37:000000000-D9766:1:1101:13433:4489 1:N:0:90
ACCACACCTTCTACAATGAGCTGCGTGTGGCTCCCGAGGAGCACCCCGTGCTGCTGACCGAGGCCCCCCTGAACCCCAAGGCCAACCGCGAGAGCGGCCCGCTACCTCTTCTTGGGGCCGCCTCCCTCCTTCCTGGCCTCCCGGGGCTGCGCCCTTTCCCCCTGGTTCTCTCTTCTGCCGTTTTCCGTCGGCCTCTCTTCTCTGCCCTGCGTCTCCTTTGGAACTCTGCAGGTTCTAGATCGGAAGAGCAC
+
BBBBBBBBFFFFGGGGGGGGGFHFG2AEGEHHFGGGGGGGGHHHHGGGGEGGHHHFHHHGGGGGGAFGGGGGHCGGGGEHE/GHHGFEGGG@@/////<<<<C--0>GD1000<0<<.-:@DD?HC//9/00CFB/:C0=?A.----;..>BD--B/B//.;-.9//9/9B9:/9//;:BDDF?/;./.-;-A?ABB9FFFFFF/9AFF.-;@.;BFBFBB////;9FF//9;99FB:9FBF?DA?.;BF9
@M05620:37:000000000-D9766:1:1101:19597:4499 1:N:0:90
ACCACACCTTCTACAATGAGCTGCGTGTGGCTCCCGAGGAGCACCCCGTGCTGCTGACCGAGGCCCCCCTGAACCCCAAGGCCAACCGCGAGAATGGGCCGCAAGTTCTTCTGGCGGCCGCCTCCCTCCTTCCTGGCCTCCCGGCGCTGCGCCCTTCCTAACTGGTTCTCTCTTCTGCCGTTTTCCGTCGGCCTCTCTTCTCTGACCTGCGTCTCCTTTGGCCCTATGCAGTTTCTAGCTCGGAAGCGCAC
+
CCCCCCCCFFFFGGGGGGGGGGHHGGGEGFHHHGGGGGGGGHHHHGGGGGGGHHHHGHHGGGGGGGGGGGGHHHHGGGGHGHHHHGGGGGGGG/2?F0?F/D//->=11>11<11>----::..:CFF.;99C0C/;;0FFE.9--@--;9CF--//://;;BFB/:B9BF/9FFB/9/@DD/AFF.;.-;-A.;BBFFFB/B/;;///.-;@DFF/BFB/FFA./9:////:BBBF9/;BABAFD.;-:-
@M05620:37:000000000-D9766:1:1101:13726:4502 1:N:0:90
GAGGCTGCTTTGGAAGAAACTCATAGATTACTGCAACAGTTCCCCCTGGACCTGGAAAAGTTTCTTGCCTGGCTTACAGAAGCTGAAACAACTGCCAATGATTCCAGGCTGAACCCAGGGCGGCCAGGATCCTCGAAGGCACCAAGGGAGTCCACGAAACAATGAAAAACAAGCAAGTCAGTCCGGCCTTACCGCTTTAGCACTCCTGTGGAAACAATTGCCAAAATCTTAGCATTTGACCTAGAACCTGA
+
A11>AAFAFFFFFGGG1BFGFGFHFFGHH1FHHHH1BBGDFFFHHGGFH0GGHHHHHHHHGHHHGGHHHHHHHHHHHHGGHHHGHHFGFGEHHHHGGGHHB2BFB2B0?F0B11????F/?><BC/F/?1@GHBCC0F/?00??/0/<?C.0<=1>@.<-/<<<DGGH....;=;:G00<C;G0A@C-;B0/9.;=9:CF0990;/0/999009CFFFFB/9;/--;/;/;/9/;FEF///////;::--/
@M05620:37:000000000-D9766:1:1101:23515:4506 1:N:0:90
AGTGCCACTTCTCAATCGACCCGTGGATTCCTGCCCCGGCTCCCCCAGCCCGTCTAACTGTGTCCTCACTGGCTACCAGGAGCACAAACCACTGCCATTGCCTACAGGATGCTACCCGTAAGGAAAGGCGCCTAGAAGACTCCAAGGGAGGAAAAGAGCTGAGGAAACAATGGCAAGTAAGTCAGGCATTTCCGCTTTAGCACGCGTGTGGATCCAATTGAACAATTCTCAGCATTTGTACGTGTAACTGA
+
>1>>A111@DDB1FG3BAGCEE000AEE112FF1BA0AE/AEF/EG/B0AA///0>D11BD12FEFF1FGBGEG1>F1F/GFHA00BFG/GF111011BB11B>0110B<1B1B1<0C?</<<B00<<?//<A?011?FFGF1<1>.A.>-<0>/<EHEFHD.CCGHHFHCFCFHBE;;0CC0;0:/;BF000;....;C000---;;-:AB/:-9//9/9//9;B/;/BFFB/9/9//;/-;-9-/9//;
@M05620:37:000000000-D9766:1:1101:13720:4520 1:N:0:90
GCTGCTGCTTTTGAATCAACTCATAGATTCCTGCCCCAGTTCCCCCTGTCCCTGTAACCGTTTCTTGCCTGGCTTCCAGAAGCTGCAACAACGGCCCATGCCTACAGGCTGCTCCCCGTCCGGCCAGGCTCCTCGCCGACTCCCAGGGCGTCCACGAGCTGCTGAAACACTGGCAAGTACGTCAGGCATTTCCGCTTTAGCACTCTTGTGGATCCAATTGACCAATTCTCAGCATTTGTACTTGTAACTGA
+
1>1AABBBCF31AAB3BA1BBB133DFGD3DFFHGEF0B1BDFHHGABB1BBBBBDDFEFFGBBDDABGHHHH00BB1BBBGB111BBG>BF?>/E/?0>GFF1BBBG/BBFB1GGGG//<<@///??GHHFF0B/<CCGGGHA0<FF.<<-<EFC-@CCG/CGBGHHE.;G/CFGF;B0CF9.CFG;;CFFFG?A.9BFGGGGFFFF9FBB9BF//;/9/99BAFB/;/BB/;B9/;99BFFFF;/:;BB
@M05620:37:000000000-D9766:1:1101:9708:4555 1:N:0:90
ACCACACCTTCTACAATGAGCTGCGTGTGGCTCCCGAGGAGCACCCCTTGCTGCTGACCGAGGCCCCCCTGAACCCCAAGGCCAACCGCGCGAGTGGACCGCTACTTCTTCTGGTGGCCTCCTCCCTCCTTCCTGGCCTCCCGGTGCTGCGCCCTTTCTCCCTGGTTCTCTCTTCTGCCGTTTTCCGTCGGCCTCTCTTCTCTGGACTGCGTCTTCTTTGGCACTCTGCATGTTCTAGATCGGAAGCGCAC
+
BAABBBB3BCCFGGFGGG5BGFHHGFGAFEHFGBFA2EECEHHHHGG1BBGGHHHHHHHA>@EEFGGGGGGHFHHGGGGHGHHHGGGGGG/>C/>??2?FCDC</1??FHFGFHGFF0F1>GGCF.=C.<DHH0=<CCGHHGA?;;@FFFGGGDGGE0;0;/;CEBBCFFGGGGGFFFFFFFFFFFFF;;BDFD.;;FFFF/;F//;;;FFFFF./;BFFFE//9/;9B/;B;F//;//;BEDDED.;@;-
@M05620:37:000000000-D9766:1:1101:18533:4573 1:N:0:90
GAGGCTGCTTTGGAAGAAACTCATAGATTACTGCAACAGTTCCCCCTGGACCTGGAAAAGTTTCTTGCCTGGCTTACAGAAGCTGAAACAACTGCCAATGCTACAGGATGCCACCCGGAAGGTAAGGCGCCTACAAGACTCCAAGGGAGGAAAAGAGCTGAGGACACAATGGCAAGTAACGCAGGCAGTGCCGCTTTAGGACTCGGGCGGATCCAAGTGAACAATTCTCAGCAGGTCTACTTGTAACTGAC
+
>1AA>>BAF1B@EB111BBGFGFHEH1FDDF3F11AFCABEFDGHGAAA0BFFA0BBBGF1BA2A1BBB11/00AAFBFA11BB@DFFFBEFFCF01@B@BB2B@BB01BF1B1B>////>?1B>BBB/<<?/0B11BB<BB111<B/?/<0?<0/??1110/1.<<0.>11<<<<0=<0.----...//;;A-@..;000;//..--;---9-9////9//:-/9;/;/;/;A-;/9/;//9///;//;/
@M05620:37:000000000-D9766:1:1101:19027:4574 1:N:0:90
AGTGCCAGCTCTCAATCGCACAGGGGACCCAGGGCCTGGCTCCTCCATCCAGAAAACCTATGACCTCACCCGCTACCTGGAGCACCAACTCCGCAGCTTGGCTGGGACCTATGTGAGTATCCAGCGTAGGAATCTGGGAGTTGGGGAGGAGTGAGGAGTTGGGGAAAGACAGTCCTAACCGTGGAGGGTTCTGGTAAATGATGGGGTGAGGAGGGGCTCTTTGGATCCCACCAGTCCCCCTGTCTGGTCTA
+
AA3>AFFF?FFFGGGGGGGFGGHAFGGA2A2E22FE2BGH2BFBGHHHFGHHEHGHHGG3FG5GHGHHHFHGG0EGHFFHFBGHHHHHEGHH?EE>>FFGEHFEGFHEGFFHFG?GFHHHHFHHH/?BDGHFGFHHBFFFEHFGCGGCCDDFGFFGGDG/=CCCGGHGGHFHGHHHHGCHCEAGEFGGDFFFFFCBFFGGGGGEGGGBFFFFFF<BBBFFFFFF/BFFFFFFFFFFFFFF<EFFFFFFFF9
@M05620:37:000000000-D9766:1:1101:17049:4582 1:N:0:90
AGTGCCAGCTCTCAATCGCACAGGGGACCCAGGGCCTGGCCCCTCCATCCAGAAAACCTATGACCTCACCCGCTACCTGGAGCACCAACTCCGCAGCTTGGCTGGGACCTATGTGAGTATCCAGCGTAGGAATCTGGGAGTTGGGGAGGAGTGAGGAGTTGGGGAAAGACAGTCCTAACCGTGGAGGGTTCTGGTAAATGATGGGGTGAGGAGGGGCTCTTTGGCTACCACCAGTCCCCCTGTCTGGTCTA
+
AB>>AFFFBFFFFGGFECFAEAGACEDGEEHHAEGE2BG22FEHGGGHHFHFB3GBGGHHGHBHHGGHHHHE?/>EHHFG2FGH1GH1E3F@>//>E3BGGHGGGGHHGHHFHFHGHHHHHHHHHGDGCGHHHHHHGHGGGHHHCGGCGDDGGHHGFFHHHHCCGGHHHHGHHHFFFHFFGGEBGGGGGGGGGGC0CFFGGGGGGGFBFFFFFFBB?BFFFFBBF/BFFFFFFFFFFFFFBEFFF/FFBFF
@M05620:37:000000000-D9766:1:1101:21546:4585 1:N:0:90
AGGGCCAGCTCTCAATCGCACAGGGGACCCAGGGCCTGGCCCCTCCATCCAGAAAACCTATGACCTCACCCGCTACCTGGAGCACCAACTCCGCAGCTTGGCTGGGACCTATGTGAGTATCCAGCGTAGGAATCTGGGAGTTGGGGAGGAGTGAGGAGTTGGGGAAAGACAGTCCTAACCGTGGAGGGTTCTGGTAAATGATGGGGTGAGGAGGGGCTCTTTGGCTCCCACCAGTCCCCCTGTCTGGTCTA
+
>111>>AAAFFFGGDBBFF1E?GCC0AEAEFGFEGEFEGHAGEHGGHHHHEGFG1ABEFHHF2GHGFFGHHEGEGGHHHH0FGGGHCFEGG1>E?C>0BGFEHGGGHHGHGHHGHHHHHHHHFFHCGGGGFBGHGGFHHECHGGGGCCGAEHH0DF0=CHHFGGG?GHBGHFHHHGH0FGGEEAAGGG;FFGFGGGGGGGGGFGGFF@EFFFBF?@@@FFFFF/BBFEFFFFFFFFFFFF@FFFFFFFFFF
@M05620:37:000000000-D9766:1:1101:12800:4589 1:N:0:90
ACCACACCTTCTACAATGAGCTGCGTGTGGCTCCCGAGGAGCACCCCGTGCTGCTGACCGAGGCCCCCCTGAACCCCAAGGCCAACCGCGAGACCCCGGTGAGTGGCCCGCTCCCTCTTCTGGTGGCCGCCTCCCTCCTTCCTGGCCTCCCGGAGCTGAGCCCTTTCTCCCTGGTTCTCTCTTCTGCCGTTTTCCGTAGGACTCTCTTCTCTGCCCTGAGTCTACTTTGGAACTCTGCAGGTTCTTGCTCG
+
BBCCCCDCFFFFGGGGGGGGGGHHGEGEHGHHHGGGGGGGGHHHHGGGGGGGHHHHHHHGGGGGGGGGGGGHGHHGGGGHGHHHHGGGGGGGGGFHDGC<<FHGHGGGHGGGGGGHHFHHH00DGFCGG;AEGHGGGGFGGGGGFFGGGGGDF-9CFGBFFFA:FFFFFFFF0.0:FFFFFFFFFFF;9;AFFF;AFFFDFFB;BFFFFFFHFFBFFFFFFFF0BFFFFFE0;FFFFFBBF;FFF0;;FFD
@M05620:37:000000000-D9766:1:1101:21540:4607 1:N:0:90
AGTGCCAGCTCTCAATCGCACAGGGGACCCAGGGCCTGGCCCCTCCATCCAGAAAACCTATGACCTCACCCGCTACCTGGAGCACCAACTCCGCAGCTTGGCTGGGACCTATGTGAGTATCCAGCGTAGGAATCTGGGAGTTGGGGAGGAGTGAGGAGTTGGGGAAAGACAGTCCTAACCGTGGAGGGTTCTGGTAAATGATGGGGTGAGGAGGGGCTCTTTGGCTCCCACCAGTCCCCCTGTCTGGTCTA
+
BBBBCFFFCFFFGGGGGGGGGGHHGGGGGGHHGGGGGGHHHHGHGGHGHHHHHHHHHGHHHHHHHHHHHHHGGGGGHHHHHHHHHHFHGHHHGGGGGHHHGGHGGGHHGHHHHHHHHHHHHHHHHGGGGGHHHHHHHHHGGHHHGGGGGGGHHHGHHGFHHHGGGGHHHHHHGGHHHHHHGGEGGGGGCFFGGGFGGGGGGGGGGGFFFFFFFFFFFFFFFFFFFFFFFFFFFFFFFFFFFFFFFFFFFFF
@M05620:37:000000000-D9766:1:1101:15386:4615 1:N:0:90
AGTGCCAGCTCTCAATCGCACAGGGGACCCAGGGCCTGGCCCCTCCATCCAGAAAACCTATGACCTCACCCGCTACCTGGAGCACCAACTCCGCAGCTTGGCTGGGACCTATGTGAGTATCCAGCGTAGGAATCTGGGAGTTGGGGAGGAGTGAGGAGTTGGGGAAAGACAGTCCTAACCGTGGAGGGTTCTGGTAAATGATGGGGTGAGGAGGGGCTCTTTGGCTCCCACCAGTCCCCCTGTCTGGTCTA
+
ABAABFFFBFFFGGGGGFGCECHGGGGGEFHHFEGGEFHHFHGHGGHHHHHHFHGFHGHHHHFHHGHHHHHGGEEGHHHHGHHHHHHHGHHHEGGGEHGHGHHGGGHHGHHHHHHHHHHHHHHHHGCFGGHHHHHHHHHGGHHHGGEGGGDGHHHHHGFFHHGGGGHHHHHHHHHHHHHHGGEDDFGGCFGGGGCFGFGGGGGGGGFFFFFFFFFFFFFFFFFFFFFFFFFFFFFFFFFFFFFFFFFFFFF
@M05620:37:000000000-D9766:1:1101:23666:4620 1:N:0:90
AGTACCAGCTCTCAATCGCACAGGGGACCCAGGGCCTGGCCCCTCCATCCAGAAAACCTATGACCTCACCCGCTACCTGGAGCACCAACTCCGCAGCTTGGCTGGGACCTATGTGAGTATCCAGCGTAGGAATCTGGGAGTTGGGGAGGAGTGAGGAGTTGGGGAAAGACAGTCCTAACCGTGGAGGGTTCTGGTAAATGATGGGGTGAGGAGGGGCTCTTTGGCTCCCACCAGTCCCCCTGTCTGGTCTA
+
ABB3AFFFCFFFGGGGGGGGGGHGGGGGGGHHGGGGFGHHHHGHGGHHHHHHHHHHHGHHHHHHHHHHHHHEGGGGHHHHHHHHHHFHGFHHGFGGGFHHGEHGGGHHGGHHHHHGHGHFHHGHHGEGGGHHHHHHGHHGDHHHGGGGGGGHHHHHHGHHHHGGGGHHHHHHHHHHHHHHGFGGGGGGCFGGGGCFFGGGGGGGGGFFFFFFFFFFFFFFFFFFFFFEFFFFFFFFFFFDFFFFFFFFBFF
@M05620:37:000000000-D9766:1:1101:12860:4652 1:N:0:90
GCGGCTGCTTTGGAAGAAACTCATAGATTACTGCCACAGTTCCCCCTGGACCTGGAACCGTTTCTTGCCTGGCTTCCAGAAGCTGAAACAACTGCCAATGCCTACAGGATGCTACCCGTAAGGAACGGCTCCTAGCCGACTCCCAGGGAGTACACGAGCTGCTGAAACAATGGCAAGTAAGTCAGGCATTTCCGCTTTAGCACTCTTGTGGATCCCATTGACCAATTCTCAGCATTTGTACTTGTAACTGA
+
>11>A1>>FFBD1GGCABFGBF1DGFGHH1BFHH01BFF1DGHHHGAF/0BBGHEGH1/ABEGH2FEGHHHHHGB0BGHFFHH1B1FGHCFGGFGG1BGFHHHHHGGGFGHHH2GHHGGC/BG100?EGGGGH1G10BCGGGH/@GFG/CC01F1?CGGCH1>GHHHHHHHHHHHHGGGBGFDCHHH.CGHHHGGGGGHGGGGGGGFGGGGGGGG/0=FGF0FGGGGGGGGGGGGFFFFFFFFFFF/FBFB
@M05620:37:000000000-D9766:1:1101:21666:4670 1:N:0:90
ACCACACCTTCTACAATGAGCTGCGTGTGGCTCCCGAGGAGCACCCCGTGCTGCTGACCGAGGCCCCCCTGAACCCCAAGGCCAACCGCGAGACTGGGCCGCTACCTCTTCTGGTGGCCGCCTCCCTCCTTCCTGGCCTCCCGGCGCTGCGCCCTTTCTCCCTGGTTCTCTCTTCTGCCGTTTTCCGTCGGCCTCTCTTCTCTGACCTGCGTCTCCTTTGGCCCTCTGCAGGTTCTAGATCGGAAGCGCAC
+
CCDCBCCCFFFFFFGGGGGGGGHHGFGECFHHHGGGGGGGDHGHHGGGGGGGGHGHHHHGGGGGGGGGGGGHFHHGGGGHGHHHHGGGGGGGG/??G/?FDCGC/<>>GHHHHHHCFHFGGGGGHGHHGHHHHGHHHHHHHGFGAFGGGGGGGFFFFFFFFFFFFFFFFFFFFFFFFFFFFFFFFFFFFFF-BDFFFFFFFFFFBFFFF.@FFFFFFFFFFFFEBEFFFFFFFFFFFFFFFFFFFF.@DF@
@M05620:37:000000000-D9766:1:1101:12101:4696 1:N:0:90
AGTGCCAGCTCTCAATCGCACAGGGGACCCAGGGCCTGGCCCCTCCATCCAGAAAACCTATGACCTCACCCGCTACCTGGAGCACCAACGCCGCAGCTTGGCTGGGACCTATGTGAGTATCCAGCGTAGGAATCTGGGAGTTGGGGAGGAGTGAGGAGTTGGGGAAAGACAGTCCTAACCGTGGAGGGTTCTGGTAAATGATGGGGTGAGGAGGGGCTCTTTGGCTCCCACCAGTCCCCCTGTCTGGTCTA
+
>A11>DFF?1FBGGGGCFFEE?FAFCEECFFC0AAAFGAGAAEEFGFHFFFHHGFEHGHEHHHHHFHHAGH/@/EEHFGGG>BFGHFE//>>/>/EC010<BGFCGGACHC1GGBHHGHDFHFFFG<A@CHHFFFDHFF<><<GCCCGGCG<GFHFFA;GFE@-CEHHFBFFGGB0FBFGG.;9A.EG9AFGBF;:BBB/9BBBFBA=EF-BBA-@--A9BFFBFFFEFF9BFFB//BEB?FFFFFF/BBB
@M05620:37:000000000-D9766:1:1101:16093:4697 1:N:0:90
GAGGCTGCTTTGGAAGAAACTCATAGATTACTGCAACAGTTCCCCCTGGACCTGGAAAAGTTTCTTGCCTGGCTTACAGAAGCTGAAACAACTGCCAATGCCTACAGGCTGCTCCCCGTAAGGACCGGCTCCTAGCCGACTCCCCGGGCGTCCACTAGCTGATGAAACACTGGCAAGTACGTCAGGCATTTCCGCTTTAGCACTCTTGTGGATCCCATTGACCAATTCTCAGCATTTGTACTTGTACCTGA
+
AA?AAAFBFFFFGGGF4CFGFGDGHGHHBFGHHH44FABBAFGHHGEF2BGGHHFHHD2FFGHHHHHHHHHHHHFAGHHFGHHHH3FHHGHHHHHH3GFG@GHHHHGH11FFHFHGGEG//FB3FFEGGGGGH2GGG/DGGG2/?/<><ADC-<C0CGHHH0DGHHHHH.DG/CHHGGH0CCG.ECC99C0FGGFGGGGGGGGGGGGGGGGGGGGB0FGFFFFFEFBFFFFFFFFFBFFFFFFFB//;BF9
@M05620:37:000000000-D9766:1:1101:24764:4705 1:N:0:90
AGTGCCAGCTCTCATTCGCACAGGGGACCCAGGGCCTGGCCCCTCCATCCAGAAAACCTATGACCTCACCCGCTACCTGGAGCACCAACTCCGCAGCTTGGCTGGGACCTATGTGAGTATCCAGCGTAGGAATCTGGGAGTTGGGGAGGAGTGAGGAGTTGGGGAAAGACAGTCCTAACCGTGGAGGGTTCTGGTAAATGATGGGGTGAGGAGGGGCTCTTTGGCTCCCACCAGTCCCCCTGTCTGGTCTA
+
AA>>AFFFBFFFGD5BBBE2ECHCGEBEEEGGAEFEFFHHHHGHGGHHHGFHFHHGHGHHHGFHHGGFHHHGGEEGHHHHBFGHHHACEHHH>E?GEHGHGHHGGGHHGHHHHHHHHHHHHHHHHGEGGGHHHHGHHHGGGHHHGGEDGEEGHHHHHGFHHHGGGGHHGHHHHHHHHHHHGGGGGGGGEFGGGGFGGGGGGGGGGGFBFFFFFFBBBBFFFFFFFFFFFFFFFFFFFFFFBFFFFFFFFFF
@M05620:37:000000000-D9766:1:1101:21564:4707 1:N:0:90
ACCACACCTTCTACAATGAGCTGCGTGTGGCTCCCGAGGAGCACCCCGTGCTGCTGACCGAGGCCCCCCTGAACCCCAAGGCCAACCGCGAGACCCCGGTGAGTGGCCCGCTCCCTCTTCTGGTGGCCGCCTCCCTCCTTCCTGGCCTCCCGGAGCTGCGCCCTTTCTCCCTGTTTCTCTCTTCTGCCGTTTTCCGTAGGACTCTCTTCTCTGCCCTGAGTCTCCTTTGGAACTCTGCAGGTTCTCGCTCG
+
CCCCCCCCFFFFGGGGGGGGGGHHGEGEHGHHHGGGGGGGGHHHHGGGFGGGHHHHHHHGGGGGGGGGGGGHHHHGGGGHGHHHHGGGGGGGGG?GDFG>AFG??FGHHCC?FGGHHHHHH00=/<:GG-;AAHGFGGGGGGGGGGGGGGG?D:?9CBFDFF=CBBFFF/BB:/9:BFFFFFFFFFF/>DABAFFFB.ADFFFFFFFFFFFFFFFFFFBFFFFBFFFFFFF/;FFFFFFBF?FFB:;::A;
@M05620:37:000000000-D9766:1:1101:16162:4726 1:N:0:90
AGTGCCAGCTCTCAATCGCACAGGGGACCCAGGGCCTGGCCCCTCCATCCAGAAAACCTATGACCTCACCCGCTACCTGGAGCACCAACTCCGCAGCTTGGCTGGGACCTATGTGAGTATCCAGCGTAGGAATCTGGGAGTTGGGGAGGAGTGAGGAGTTGGGGAAAGACAGTCCTAACCGTGGAGGGTTCTGGTAAATGATGGGGTGAGGAGGGGCTCTTTGGCTCCCACCAGTCCCCCTGTCTGGTCTA
+
BCABCFFFCFFFGGGGGGGGGGHGGGGGGGHHGGGGGGHHHHGHGGHHHHHHHHHHHGHHHHHHHHHHHHHGGEGGHHHHHHHHHHHHGHHFEGGGGHGHGHHGGGHHGHHHHHHHHHHHHHHHHGGGGGHHHHHHHHFGGHHHGGGGGGGHHHHHHGHHHHGGGGHHHHHHHGHHHHHHGGFGFGGGFGGGGGFFGGGGGGGGGGFFFFFFFFFFFFFFFFHFFFFFFFFFFFFFFFFFFFFFFFFFFFF
@M05620:37:000000000-D9766:1:1101:16435:4734 1:N:0:90
ACCACACCTTCTACAATGAGCTGCGTGGGGCTCCCGAGGAGCGCCCCGTGCTGCTGACCGAGGCCCCCCTGAACCCCAAGGCCAACCGCGAGAGTGGCCCGCTACCTCTTCTGGTGGCCGCCTCCCTCCTTCCTGGCCTCCCGGCGCTGCGCCCTTTCTCCCTGGTTCTCTCTTCTGCCGTTTTCCGTCGGCCTCTCTTCTCTGACCTGAGTCTCCTTTGGCCCTCTGCAGGTTCTAGATCGGAAGCGCAC
+
ABAABBBBFFFFGFGGDG5AG5GFGEG222EEFGGG?F2EDH0AAAEE>EGGBGFFHFH@>>/EGEGGGGGFHHHG?EGHGHHHHGGGGGGGC/<?F/?GCCG?-<><GHHHHHGHGGHGGGGGHGHHDHHGGCFFFGFGGGGB;-?BBDBBFBBFFBBFFFFEEBFFFFFFFFFFFFFBDFFFFFFF?BB-DAABFBFFFFFFB/FFF/BFFFFFFFFFFFF.EFFFFFBFFFFFFBBFFFFFFA.99@-
@M05620:37:000000000-D9766:1:1101:23906:4750 1:N:0:90
ACCACACCTTCTACAATGAGCTGCGTGTGGCTCCCGAGGAGCACCCCGTGCTGCTGACCGAGGCCCCCCTGAACCCCAAGGCCAACCGCGAGACCCCGGTGAGTGGCCCGCTCCCTCTTCTGGTGGCCGCCTCCCTCCTTCCTGGCCTCCCGGAGCTGCGCCCTTTCTCCCTGGTTCTCTCTTCTGCCGTTTTCCGTAGGACTCTCTTCTCTGCCCTGAGTCTCCTTTGGAACTCTGCAGGTTCTAGCTCG
+
CBCCBCCAFFFFGGGGFGFGGGHHGEGB4EBBGFGEDFFGDGEHHGGGEGEGGHGHHHGGGGGGGGGGGGGHEHHGGGGHGHHHHGGGGGDDGG<<ACC<AFG<FGGHHDCCCGGHHHHHHDGDGGAGG;@CFHGGGGGGGGGGGGGGGGFDC:CCFGFFFFCBFFFFF/BF/.FFFFFFFFFFFFFBBAAFFFFDBFFFFFFFFFFFFFFFFFFFFFBFFFF:FFFFFFF/9BFFFEFBFFFFF/;;;F?
@M05620:37:000000000-D9766:1:1101:24398:4752 1:N:0:90
ACCACACCTTCTACAATGATCTGCGTGTGGCTCCCGAGGAGCACCCCGTGCTGCTGACCGAGGCCCCCCTGAACCCCAAGGCCAACCGCGAGACCCCGGTGAGTGGCCCGCTACCTCTTCTGGTGGCCGCCTCCCTCCTTCCTGGCCTCCCGGAGCTGCGCCCTTTCTCACTGGTTCTCTCTTCTGCCGTTTTCCGTAGGACTCTCTTCTCTGCCCTGAGTCTCCTTTGGAACTCTGCAGGTTCTAGCTCG
+
ABAABBAAFFFFGGGFGGGDGGHFGFFEGGHHHGGFFGGGGHHHHGGGGGGGHHHHHHHGGGGGGGGGGGGGHFGGGGGHFGHHGGGEF@FGCDGHGGG@@CGFGFGHHDGC-CGHFGHHBGH=GDHGCGGGGCEFHGFFFGFGGGFGGGEGFGGGGGGFFFFFFFFFFFFFFF;FBFFFBFFFFFFFF;DFFFFFFFFFFFFFFFFFFFFFF/;EBAFFFFFFFFFFFFFFFFFFFFFFFFFFFFFBFFF
@M05620:37:000000000-D9766:1:1101:20386:4777 1:N:0:90
AGTGCCAGCTCTCAATCGCACAGGGGACCCAGGGCCTGGCCCCTCCATCCAGAAAACCTATGACCTCACCCGCTACCTGGAGCACCAACTCCGCAGCTTGGCTGGGACCTATGTGAGTATCCAGCGTAGGAATCTGGGAGTTGGGGAGGAGTGAGGAGTTGGGGAAAGACAGTCCTAACCGTGGAGGGTTCTGGTAAATGATGGGGTGAGGAGGGGCTCTTTGGCTCCCACCAGTCCCCCTGTCTGGTCTA
+
A?AACFFFCFFFGGGGGGGGGGHHGGGGGGHHGGGGGGHHHHGHGGHHHHHHGHHHHGGHHHHHHHHHHHHGGGGGHHHHHGGHHHHHGHHHGGGGGHHHGHHGGGHHGHHHHHHHHGHHHHHHHGGGGGHHHHHHHHHGGHHHGGGGGGGHHHHHHGHHHHGGGGHHHHHHHHHHHHHHGGFGGGGGCFFGGGCGGGGGGGGGGGFFFFFFFFFFFFFFFFFFFFFFFFFFFFFFFFFFFFFFFFFFFFF
@M05620:37:000000000-D9766:1:1101:11333:4779 1:N:0:90
GCTGCTGCTTTTGAATCAACTCCTAGATTCCTGCCCCCGTTCCCCCTGTCCCTGTAACCGTTTCTTGCCTGGCTTCCAGAAGCTGCAACAACTGCCCATGCCTACAGGCTGCTCCCCGTCCGGCCCGGCTCCTCGCCGACTCCCAGGGCGTCCACGAGCTGCTGAAACAATGGCAAGTACGTCAGGCATTTCCGCTTTAGCACTCTTGTGGATCCCCTTGACCACTTCTCAGCATTTGTACTTGTAACTGA
+
1>1>>1BBBD@BBABB31AB3B1B1DBF3DDFGGHFF0A0ABBGHG/BBBG1BABDFGHGGG0BAD1BFHGHHGBBFFHBBFH11BBGH0B?B>FGEBBBGHHFBBBF/FGGHDGFGGG///E///>CGGGGH0EB@CCGGGHE<>FC.AA<AECCGGGGH/<CHHHHH.:FFGGGGGF0EGF.CFG.;FGGGGFGGGFFFFFFFFFFFFFFFFF9-BFF/9BB-BFFFFFFFBFF/BF/BFFFF//;;FF
@M05620:37:000000000-D9766:1:1101:11353:4783 1:N:0:90
GAGGCTGCTTTGGAAGAAACTCATAGATTACTGCAACAGTTCCCCCTGGACCTGGAAAAGTTTCTTGCCTGGCTTACAGAAGCTGAAACAACTGCCAATGCCTACAGGATTTTACCCGTAAGGAAAGTCGCCTATAAGATTCCAAGGGAGTAAAAGAGCTGATTAAAAAATGGCAAGCAAGTGAGGCATTTCCGCAAGAGCACCCTTGTGGATCCAATTGAACAATTCTCAGCATTTGTACTTGTAACTGC
+
A?AB>AFBFDFDGCAFGGGGGGHHHGHHHHGFGHBGFHFGGDABFFECEFFGHHGFB3AGBGGFHHHBBF3FGHHBBBFFGGFGHB3GBFEHHHHGGHGCB34DFH@BB3@3DBF@BEE/EGBGGF04D/<<??3BF?F3B??BFB//?/?@F2F>/2@22@>221111A?=10?FF.FF>11110>><000=<=---;:CCG.;.;/<:.C0:;CF0;0;;FFB99000;CFC0;C900;0000;;F0;0
@M05620:37:000000000-D9766:1:1101:18247:4808 1:N:0:90
ACCACACCTTCTACAATGAGCTGCGTGTGGCTCCCGAGGAGCACCCCGTGCTGCTGACCGAGGCCCCCCTGAACCCCAAGGCCAACCGCGAGAGTGGCCCGCTACCTCTTCTGGTGGCCGCCTCCCTCCTTCCTGGCCTCCCGGCGCTGCGCCCTTTCTCCCTGGTTCTCTCTTCTGCCGTTTTCCGTCGGACTCTCTTCTCTGACCTGAGTCTCCTTTGGCCCTCTGCAGGTTTCTAGATCGGAAGCGCA
+
BBBBBBBBFFFFGGGGGGGGGGHBFEEBEEHHHGGGGGGGGHHHHGGGGGGGHHHHHHHGGGGGGGGGGGGHHHHGGGGHFGHHHGGEGGGGF/??C/?FFGG@>0>FGHHHHGFGGHHGGGGGHGHHGHHHHGHHGHFHHGGG-@?DGGGGGFFFFFFFFFFFFFFFFFFFFFFFFFFFFFFFFFFBFFF-;@FFFFFFFFFFBFFFF/FFFFFFFFFFFFFEEFFFFFFF9FFFBFE/BFFFF.AEFFF
@M05620:37:000000000-D9766:1:1101:14404:4834 1:N:0:90
AGTGCCAGCTCTCAATCGCACAGGGGACCCAGGGCCTGGCCCCTCCATCCAGAAAACCTATGACCTCACCCGCTACCTGGAGCACCAACTCCGCAGCTTGGCTGGGACCTATGTGAGTATCCAGCGTAGGAATCTGGGAGTTGGGGAGGAGTGAGGAGTTGGGGAAAGACAGTCCTAACCGTGGAGGGTTCTGGTAAATGATGGGGTGAGGAGGGGCTCTTTGGCTCCCACCAGTCCCCCTGTCTGGTCTA
+
AAAAAFFF?FFFGGGGGGGGGEHCGGGEFGHHFEGGGGHHGHGDGGHGHGFHHHHFHGHCGHGHHHHHHHHGG>EGHHHHHGHHHHGHGHHHEGCEEHGGGHGGGGGHGHHHHHFHHHHHHHHHHGEGGGHHHHHHFHGGDHHGCGGGGGGGHHHHHGHHGGFGGGHHGHHHHHHHHHHHGFFGGGGG;FGGGF;FFGGGGGGGGGFFFFFFFFCFFFFFFFFFFFFFFFFFFFFFFFFFFFFFFFFFFFF
@M05620:37:000000000-D9766:1:1101:14102:4834 1:N:0:90
GAGGCTGCTTTGGAAGAAACTCATAGATTACTGCAACAGTTCCCCCTGGACCTGGAAAAGTTTCTTGCCTGGCTTACAGAAGCTGAAACAACTGCCCATGCCTAAAGGCTGCTACCCGTACGGAACGGCTCCTAGCAGACTCCCAGGGAGTCCACGAGCTGCTGAAACAATGGCAAGTACGTCAGGCATTTCCGCTTTAGCACTCTTGTGGATCCCCTTGACCAATTCTCAGCATTTGTACTTGTAACTGA
+
>3>AAAFBFFFFGGGGEFGGGGHHHGHHHHGHHHFHHGGBFGHHHGGGEGHHHHHGHGEGFFHHGFHHHHHHHHHFHHHFHHHEHBGFHFHHHHHH13BBBGHH3GGG1BGGHDHHHGG/>/EE/>EGGGGGB11B1BFHHFHHH1?BFED0GH1/<A<?GCG<GHHHH<GHHHHHGHHFG/C.CGH.<CGFHGGGGGBHHHHHCHFGGGGGGBG/:FGF0BBF./9CFFGGGGGG9CBBF0FFFFFFBFF
@M05620:37:000000000-D9766:1:1101:11646:4856 1:N:0:90
AGTGCCAGCTCTCAATCGCACAGGGGACCCAGGGCCTGGCCCCTCCATCCAGAAAACCTATGACCTCACCCGCTACCTGGAGCACCAACTCCGCAGCTTGGCTGGGACCTATGTGAGTATCCAGCGTAGGAATCTGGGAGTTGGGGAGGAGTGAGGAGTTGGGGAAAGACAGTCCTAACCGTGGAGGGTTCTGGTAAATGATGGGGTGAGGAGGGGCTCTTTGGCTCCCACCAGTCCCCCTGTCTGGTCTA
+
BBBBCFFFCFFFGF5FGGGGGGHGGFGGGGHHGGGGGGHHHHGHGG2DFGHHHHHHHGGHHHHHHHHHHHHGGGGGHHHHHHGGHHFHGHHHGGGGGHHHGHHGGGHHGHHHHHHHHHHHHHHHHGEDFGHHHHHHHHHGDHHHGGGGGGGHHHHHHGGHGHGGGGHGHHHHHGHHHHHHGGGGGGGGCFFGGGFGGGGGGGGGGGFFFFFFFFFFFFFFFFFFFFFFFFFFFFFFFFFFFFFFFFFFFFF
@M05620:37:000000000-D9766:1:1101:10981:4858 1:N:0:90
ACCACACCTTCTACAATGAGCTGCGTGTGGCTCCCGAGGAGCACCCCGTGCTGCTGACCGAGGCCCCCCTGAACCCCAAGGCCAACCGCGAGACCCCGGGGAGTGGCCCGCTCCCTCTTCTGGTGGCCGCCTCCCTCCTTCCTGGCCTCCCGGAGCTGCGCCGTTTCTCCCTGGTTCTCTCTTCTGCCGTTTTCCGTAGGACTCTCTTCTCTGCCCTGAGTCTCCTTTGGAACTCTGCAGGTTCTAGCTCG
+
AA>?AA1>1FFFGFEB3F1BGBGCE00000BA1AF00EG?EGCGHGGG//AAAD11GGFE/E?EG/>EGEF0F1?EEC/F//FHCF//<C//<CF/?</<CC@.0<>GG--C@AEBCG0;GG00;EHAG@-;AAE99AFFF/;FFGA0CAEGG@@?F//-9--9-//:/;/-/-;B/;BFFF/B/F//;;AF-9/9/;AFFF////FFF//9///-;-B-FF//BBB//;99/FF9//9/-9B/B//:;9-
@M05620:37:000000000-D9766:1:1101:9669:4885 1:N:0:90
AGTGCCAGCTCTCCATCGCACAGGGGACCCAGGGCCTGGCCCCTCCATCCAGAAAACCTATGACCTCACCCGCTACCTGGAGCACCCACTCCGCAGCTTGGCTGGGACCTATGAGAGTATACAGCGTAGGAATCTGGGCGTTGGGGCGGCGAGCGGCGTTGGGGCAAGACAGTCCTAACCGTGGAGGGTTCTGGTAAATGATGGGGTGAGGCGGGGCTCTTTGGCTCCCACCAGTCCCCCTGTCTGCTCTA
+
AA>>AFFFBFFFG4FGGEGGEGHHFA2AEGHGFFGGGGHHHHGHGGFHHHHGGBHBFEHGHDGHH5GHHHH>E>>EHHFFBGGHHH1?EGGBEE?F>GBBEGHGGGHHEGFGH3B32BFH332@G/?<//@1?GHH1<//>AFH-C<-;-;-9--;-;BFFF--;9.;9FBBFFFF/;FFFF.@9ADFAFFFF/:;;BFFBFFFFFFF?AF.@B-BFAFFFF/;BFFFF.FFF.FFFFFFFFFFFF///99
@M05620:37:000000000-D9766:1:1101:11357:4900 1:N:0:90
GAGGCTGCTTTGGAAGAAACTCATAGATTACTGCAACAGTTCCCCCTGGACCTGGAAAAGTTTCTTGCCTGGCTTACAGAAGCTGAAACAACTGCCAATGCCTACAGGATGCTACCCGTAAGGAAAGGCTCCTAGAAGACTTCAAGGGAGTAAAAGAGCTGATGAAACAATGGCAAGTAAGTCAGGCATTTCCGCTTTAGCACTCTTGTGGATCCAATTGAACAATTCTCAGCAGTTGTACTTGTAACTGA
+
A?A?>4CBFDDFCC5AAFBBGF4FBBDFGGGFGHB4F2BADE5BGEEFHGGFHBGEB3CGFHHGHHHBBG3A1BF3BBBFGFBGFBBDBBCFF?FGHGCG3BBFFHBGC3@2B4FB1>?>EEGBEE0B?BFC3?B?B?CB333B?BCAE?/B@BG>C2@<2@<@2>D?FE<?<0<?<?1F1<1<<>0>>FD11C<<CE00==<0<0=0<<:C0::CH:C00;C0C0;0:0<BFF.;;B00;9;00;9C0C0
@M05620:37:000000000-D9766:1:1101:11326:4908 1:N:0:90
GAGGCTGCTTTGGAAGAAACTCATAGATTACTGCAACAGTTCCCCCTGGACCTGGAAAAGTTTCTTGCCTGGCTTACAGAAGCTGAAACAACTGCCAAGGCTCCACGGCTGATCACAGGCCTTCAGGGCACCTCGACGGAGCAAAAGACGTCAACAAGCAACTGAAACAATGTCAAGTACGTCCGGCTTTTCAGCTTTCGCACTCTTGTGGAACAACTTGAAACATTCTCAGCTTTTGTCCTTGTACCTGA
+
DCCDDDFCFFFFGGGGGGGGGGHHHHHHHHHHHHHGGHHFHHHHHGGGHHHHHHHGHHHHFHHHHHHHHHHHHHHHHHHHHHHHHHHHHHHHHHHHHB111311BBEC/EEF3??3BG///33BB330//?/3F/?<////>FG20?/0?//?/?1>0>000><1>G1<<0<==D0<0=<<GCGG---;/:=C00;:G0CA.-9;0;0;CAF0CFG.FCF0000;CF000;BF0;B00/;:0:B0;;B0;/
@M05620:37:000000000-D9766:1:1101:13464:4909 1:N:0:90
AGTGCCAGCTCTCAATCGCACAGGGGACCCAGGGCCTGGCCCCTCCATCCAGAAAACCTATGACCTCACCCGCTACCTGGAGCACCAACTCCGCAGCTTGGCTGGGACCTATGTGAGTATCCAGCGTAGGAATCTGGGAGTTGGGGAGGAGTGAGGAGTTGGGGAAAGACAGTCCTAACCGTGGAGGGTTCTGGTAAATGATGGGGTGAGGAGGGGCTCTTTGGCTCCCACCAGTCCCCCTGTCTGGTCTA
+
>>>AAFF4>FFFGGGGGFFGGCHFGGGGAGGHF2EFGGHHFHGAFGHHHHHHGHGHHGHFHHGHHHHGHHHGGEGGHHHHHGHGHHHHGGHHGEEGGHHHAFGF/AGGGGHFHDBGHBGHGHHHHG?BDGHGFHH1GBGF?0GHGCFGGDA>CGDGHG/<=CFCEFHFHHHCHH00CHCCG.;;E9EG..:CFF;;CBFGGBBFEBA@EFFEFD>;DDAFFBFBF9BAEFFDFFFFFFFFFFBFFF/:;;/
@M05620:37:000000000-D9766:1:1101:11347:4922 1:N:0:90
GAGGCTGCTTTGGAAGAAACTCATAGATTACTGCAACAGTTCCCCCTGGACCTGGAAAAGTTTCTTGCCTGGCTTACAGAAGCTGAAACAACTGCCAATGCCTACAGGATTCTACCCGTAAGGAAAGGCTCCTAGAAGACTCCAAGGGAGGAAAACAGCTTATTAAACAATTGCAAGGAAGTCAGGCATTTCCGCTTTACCACTCTTGTTGATCCAATTGAACAATTCTCAGCATTTGTACTTGGAACTGA
+
BBBCBCFCFFFFGGGGFFFGGGHHHHGHHFHHHHGFHHHHHHHHHGGGHFGHHHHBGFHHBGHHHHHHHHHHHHHGHHHHHGHHHGEHHFEFGHHHBGFGFGGBGH3F13334BFHHGEEFGGDHH0FFB?F3B?BFDFH3?FFH2FDC?/C22F2/2=@22?111?FBC?1?1FG?/0>>1>F<F0G>GH1G<.<<EG00000<=C000=0;;CGHCG0;CGHH:;90;;B9FCFGFG0C;;900CFC0:
@M05620:37:000000000-D9766:1:1101:7020:4922 1:N:0:90
ACCACACCTTCTACAATGAGCTGCGTGTGGCTCCCGAGGAGCACCCCGTGCTGCTGACCGAGGCCCCCCTGAACCCCAAGGCCAACCGCGAGAATGGGCCGCCAGGTCTTCTGGCGGCCACCTCCTCCTTTCCTGGCCTCCCGGCGCTCCGCCCTTTCTTATCGGTTCTCTCTTCTGCCGTTTTCCGCTGGCCTCTCTTCTCTGAACTGCGTCTTCTCTGACCTTATGCTTGTTCTAGATCCGAAGTGCCC
+
CCDCCDDDFFFFGGGGGGGGGGHHGEGEHGHHHGGGGGEGGHFHHGGGFGGGGHHHGHHGGGGGGEGGGGGHFHHGGGGHGHHHHGGGGGCDG<22?0?F///<<.>11><>FG1AFGC?<GGHH//<<<<CG0<<FGGGEGFGCAAF99<<DFFBFBF0000<<..<B0FFFFF00B<CADFA0FA..-9.<BFF/FFFFFFFF0<000.BDF<BFBFB0<B00<B0F00<FF0<0<<:00<<<-.<:0/
@M05620:37:000000000-D9766:1:1101:9490:4928 1:N:0:90
ACCACACCTTCTACAATGCGCTGCGTGTGGCTCCCGAGGAGCACCCCGTGCTGCTGACCGAGGCCCCCCTGAACCCCAAGGCCAACCGCGAGAAGGGGCCGCTATGTCTTCTGGGGGCCGCCTTCCTCATTCCTGGCCTCCCGGTGCTGCGCCCTTTCTCCCTGGTTCTCTCTTCTGCCGTTTTCCGTCGGCCTTTCTTCTCTGGACTGAGTATCCTTTGGCGATCTGCATGTTGTAGATCGGAAGGGCAC
+
BBBABBB3BCFFGGGFDG4AE?EGGEEA2AGHEAFA2EFGDHGHHGGEEEFGFHGGHHHEEGCFGAEGGGGFFCHGGGGHFEHHHG<BDG/<@A00/<<@/---<=<1>1<<00/---;--;E.;B9B090C090:.CC..;.-;-;0;0-@.B-/;/;/;/9/A/B/B/;/:/:/99/-99B./;:F.-BBF./;/B/FFBFF/:;FA//;///;;/B/9/9--9.BFF/9B//;B//99E.;.A..:;.
@M05620:37:000000000-D9766:1:1101:9966:4950 1:N:0:90
ACCACACCTTCTACAATGAGCTGCGTGTGGCTCCCGAGGAGCACCCCGTGCTGCTGACCGAGGCCCCCCTGAACCCCAAGGCCAACCGCGAGAGTGGCCCGCTATATCTTCTGGTGGCCGCCTCCCTCCTTCCTGGCCTCCCGGGGCTGCGCCCTTTCTCCCTGGTTCTCTCTTCTGCCGTTTTCCGTCGGCCTCTCTTCTCTGACCTGCGTCTCCTTTGGCACTCTGCATGTTCTAGATCGGAAGCGCAC
+
CCCCCCCCFFFFGGGGGGGGGGHHGFGEGGHHHGGGGGGGGHHHHGGGGFGGHHHHHHHGGGGGGGGGGGGHGHHGGGGHGHHHHGGGGGCGG>?2F??F@FG//1??FGFGEHGGDHF-ADGGHGHHCGCGHCGGHHHHHGGC-9ADDFGGGGGGF999;;BFFFFFFFFFFFFFFFFFFFFFFFFFFFFFFD;BFFFFFBFF0;BFFFFFFFBFFFFF/B00;;FFFB0;FFBBF9BBFFFBFF.;@BC
@M05620:37:000000000-D9766:1:1101:24732:4959 1:N:0:90
GAGGCTGCTTTGGAAGAAACTCATAGATTACTGCAACAGTTCCCCCTGGACCTGGAAAAGTTTCTTGCCTGGCTTACAGAAGCTGAAACAACTCCCACTGCCTACTGGCCGCAACCATTGGTGCCCAGATCCTCGCAAGCTACCAAAACGTCCAAGAAATGAAGAAAAACTAAGAAGTCCATCCGGCCTTTACGCTTTCGCACTCTTGTAGATAACAATGCCCAATACTCAGCCTTTGTACTTGTAACTGA
+
ABBBBAFBFFFFGGGGFGGGGGHHHHHHHHHHHHHHFHHFGHHHHGFGGHHHGHHGHHHFFHHHHHHHHHHHHHFHHHHGHHHFHHHHHBGHHBB1FFBB3BGBB3@B?1/>/>>B/3343?/BG33?/3B3B2?BC//?22@@@2//0/@?//?F?0?11F1FFC0<G.F1111<0<1=0==<<--<EGHFEE.:CE0:::9;/;CB00;;0;0CF0=9/09B:/0;;09;//CGG/:;FFFB9FBFB9B
@M05620:37:000000000-D9766:1:1101:9111:4962 1:N:0:90
AGTGCCAGCTCTCAATCGCACAGGGGACCCCGGGCCTGGCCCCTCCATCCAGAAAACCTATGACCTCACCCGCTACCTGGAGCACCAACTCCGCAGCTTGGCTGGGACCTATGTGAGTATCCAGCGTAGGAATCTGGGAGTTGGGGAGGAGTGAGGAGTTGGGGAAAGACAGTCCTAACCGTGGAGGGTTCTGGTAAATGATGGGGTGAGGAGGGGCTCTTTGGCTCCCACCAGTCCCCCTGTCTGGTCTA
+
AAAABFFCAFFFGGGGGGACFGHGGGGCGG22A2AEAFHHF1FGGGHB5F3FG33AGGC3BG5FGGHGGHH@F>>EHFHHCFG?GHFAEH3FEEGCEHFB/F2?ADC?DH23FF2@2@@2GG2@F/C?>DG1<FGH1?0><C11--.--.<<.00.0.;/;/;C.A.CC///;FGB999FGG.;...A9CFGGG;/;BF/////AD9>..9/..-;@-9/BBBB99B.:.A9AAB/BFADFAFFF///;/9
@M05620:37:000000000-D9766:1:1101:18164:4963 1:N:0:90
ACCACACCTTCTACAATGAGCTGCGTGTGGCTCCCGAGGAGCACCCCGTGCTGCTGACCGAGGCCCCCCTGAACCCCAAGGCCAACCGCGAGAGTGGCCCGCTACCTCTTCTGGTGGCCGCCTCCCTCCTTCCTGGCCTCCCGGCGCTGCGCCCTTTCTCCCTGGTTCTCTCTTCTGCCGTTTTCCGTCGGCCTCTCTTCTCTGACCTGAGTCTCCTTTGGCCCTCTGCAGGTTCTAGATCGGAAGCGCAC
+
CCCCCCCBFFFFGGGGGGGGGGHHGEGBCEHGHGGGFGGGGHHHHGGGFGGGGHGHHHHFGGGGGGGGGGGHFHHGGGGHGHHHHGGGGGGGG/??F=?GDGGC<?>FHHHHHHHHGHHGGGGGHGHHGHHHHCHHHHHHHGGG<ADGGGGGGFFFFFFFFFFFFBFFFFFFFFFFFFFFFFFFFFFFFFF-DFFFFFFFFFFFBFFFF/BFFFFFFFFFFFBABFFFFFFFFFFFFFFFFFFFFF<CDF=
@M05620:37:000000000-D9766:1:1101:17128:4972 1:N:0:90
ACCACACCTTCTACAATGAGCTGCGTGTGGCTCCCGAGGAGCACCCCGTGCTGCTGACCGAGGCCCCCCTGAACCCCAAGGCCAACCGCGAGAACAAGGTGAGTGGCCCGCTACCTCTTCTGGTGGCCGCCTCCCTCCTTTCTGGCCTCCCGGAGCTGCGCCCTTTCTCACTGGTTCTCTCTTCTGCCGTTTTCCGTAGGACTCTCTTCTCTGACCTGAGTCGCCTTTGGAACGCTGCAGGGTCTAGATCG
+
CCCCCCCCFFFFGGGGGGGGGGHHGFGEHGHHHGGEGGGGGHHHHGGGEGGGHHHHHHHGGGGGGGGGGGGHHHHGGGGHGHHHHGGGGGGGG/222?/22?G11?F0?C-->CC11<<FH1GG<.<.-<-.C.C/:E/00;0;0;AGFAG.-A-;.CFGGGD-90;00990:/00009;:9BFFFB9@D./.0:.;...9:;:0BBFFFFF099FFFF/90-;.A.;0/:::.9:.AB0.-99/00090;
@M05620:37:000000000-D9766:1:1101:19523:4975 1:N:0:90
ACCACACCTTCTACAATGAGCTGCGTGTGGCTCCCGAGGAGCACCCCGTGCTGCTGACCGAGGCCCCCCTGAACCCCAAGGCCAACCGCGAGATGGGCCCGCTACCTCTTCTGGTGGCCGCCTCCCTCCTTCCTGGCCTCCCGGCGCTGCGCCCTTTCTCCCTGGTTCTCTCTTCTGCCGTTTTCCGTCGGCCTCTCTTCTCTGACCTGAGTCTCCTTTGGCCCTCTGCAGGTTCTAGATCGGAAGTGCAC
+
>A>AAAAAFFFFGGGFGGGGFGHHGGGGHGFHGFGG2EFEFGCGHGFGGGGFGHHHGHHG@EEEGGGEGGGHCGHEFGFGGHGEGFGFGCGB//22???B///</0?1>=DGD1<F.0F-@C<EFEC/.;GCGCC:CGB.::.;A??D-C-AD-9/B/F//BB/9/;FFFFF/:B/9FFFADFFFFDFFFA-;9.BBFFF/;B/;9F9./.9BFFFF/FFBF/..:BFF/:..;BBF/BFF9DDE./;/BF
@M05620:37:000000000-D9766:1:1101:16043:4977 1:N:0:90
GAGGCTGCTTTGGAAGAAACTCACAAATTACTGACACAGGACCCGCCGACCATCTAACCGTTTCCTGGCTGGCTGCCAGAAGCTGGAACAACTGCCCCTGCCTAAAGGAAGCTACCCGTAAGGACCGGCTCCTAGCCGACTCCCCGGGCGTCCACGAGCTGCTGAAACAATGGCAAGTACGTCAGGCCTTTCCGCTTTAGCACTCTTGTGGATCCCATTGACCAATTCTCAGCATTTGTACTTGTAACTGA
+
AAAAAAFAFFFFFBFCACFGG1A1A1BB311DD311BC0000B0/A/A//AA11DA1BBEA/012D10>B???0?>BFC0>BGB100@F0B>B0BE//FEG0FFEFHHG0BC111FHGF?/BG1<?BCCGGGH1FGBGGGGGHH<CCG-<;-ACFAGGGGGFGFGGGGGEFGFGGGGFF0EFFAAFG.;BFFFFFFFFFFFFFFFFFFBFFFFFF-/;FFFFFBEFFFFFFFFFFFBFFFFBFFF/9;BFF
@M05620:37:000000000-D9766:1:1101:10645:4996 1:N:0:90
GAGGCTGCTTTGGAAGAAACTCATAGATTACTGCAACAGTTCCCCCTGGACCTGGAAAAGTTTCTTGCCTGGCTTACAGAAGCTGAAACAACTGCCAATGCTTCATGGCTGCACCCCGTAGGTAACGGCCCCACGACACCTCAACGGACGAAAACAACCTACTGAAAAACTGTAAAGTACGTACGGACTTTCCGCTTTCGCACTCTTGTGGATCAACTTGACAACTTCTCAGCATTTTTCCTTGTACCTGA
+
AAAABBFBFFFFFBFCAGGGGFHHHHGHHFHHFHGFHHHHHHHHHGGGHEFHHGHBFFHHAGHHHFFGHHHFHFGHHHHHFGHHHHHFHFHEFGFFCGG3G44BF4B31BFF3BBEC/EE//3BF3?E//></?/>>//?@GFH2?<//>->>@F...<=/<<00<0=<.<D00;0;;G0ACCGGDG-;=CFGD.=EE0C?.9-/;;BFG.09;FFEBFFFFFFEFFBB9/9//;;9//;BBFFFFF/;;9
@M05620:37:000000000-D9766:1:1101:9904:5023 1:N:0:90
GAGGCTGCCTTGGACGAACCTCATAGACTACTGCACCATTTCCGCCTTGATCTGGAAAAGTTTCTTGCCCCGCTTACAGAAGCTGAAACACCTGCCAATGGGCTTATACACTGAAAGAAAGGAGACTAGAAGACTAGAAGGGAGAAAAAAAGAAGATGAAAAAATAGAAAGAAATTAAGACAGGAAGGAACTTGCACCATTGTGGATACAAAGGACCACTTAACAACATTTGAACTTGTAACTGTCCCGCC
+
>1>A1>>1BBB11111AEAAGGFHGFH1A10BBB110B1DFD2/A//A111D2B1A110BBA2DDGF1B1/A>>E/@1BFEF1BG11FB>B?GFH01BGH100B/>1B221111111000B0<///1B11B110<11B1DAC///010@////0<11>11>10-.000<0//.<000=000//../.../:00000:/.000;9.0900000/99.;;.FB00;00..900/////;//:/9;////9--9
@M05620:37:000000000-D9766:1:1101:15619:5050 1:N:0:90
ACCACACCTTCTACAATGAGCTGCGTGTGGCTCCCGAGGAGCACCCCGTGCTGCTGACCGAGGCCCCCCTGAACCCCAAGGCCAACCGCGAGACTGGCCCGCTACCTCTTCTGGTGGCCGCCTCCCTCCTTCCTGGCCTCCCGGCGCTGCGCCCTTTCTCCCTGGTTCTCTCTTCTGCCGTTTTCCGTCGGCCTCTCTTCTCTGACCTGAGTCTCCTTTGGCCCTCTGCAGGTTCTAGATCGGAAGCGCAC
+
3AAAAAAAFFFFGGGFFGGFFEGFEAEECEFGFGGE2EE?EGHHHGGGAEGEGGFHHHHGCECGEG@EGGGHGGHGGGGHC?GHEFD@DGGCC/1<</?FDGGC/0?>FGHHGHFGGHHGGGGGHGHHGHHHHFHBGHFHHE?B--9@BDBBFB?FFBBBFFFFEBFFBFFFFFFFFFFB.DFFFFFFFBB?FBFFFFFFFFFFBFFFF/FFFFFFFFFFFFFE?EFFFFFFFFFFFFFFFFDFF?.9@B-
@M05620:37:000000000-D9766:1:1101:24769:5057 1:N:0:90
GAGGCTGCTTTGGAAGAAACTCATAGATTACTGCAACAGTTCACCCTGGACCTGGAAAAGTTTCTTGCCTGGATTACAGAAGCTGAAACAACTGCCAATGACCACATCATTCTACCCGTAAGGAAATCCCCCTATAAGAATCGAAGGGAGCAAAAAAATTTATAAAAAAATAGCAAGTAAGTCAGGCATCTCCGCACTAGCACCCCTGAGGAACGAATTGAACAATTCTCAGCAGTTTCACGTGTAACTGA
+
>3>>>>B>BB@@BB5A4B4ABAADFFADD5BD5544BAADFDDDBFBB22BBBBA2332B3DDDDDDBBBB1BBB3BBBDA33BB333@B11@BB33B@B3333?F33BB4B44B3B?1//?33?C33B3/?//33?433BB0BB??<?<//010/<<0?<@11@?11<-<1>111<<00<<000/<.</00<.:-::;0:::.;9CE//.:/9..9;.00009/000;;BBFF./;////.9./99;/9/
@M05620:37:000000000-D9766:1:1101:6456:5083 1:N:0:90
ACCACACGTTCTACAATGCGCTGCGTGCGGCGCGCGAGGAGCACCCCTTGCTGCTGACCAAGGCCCCCCTGAACCCCAAGGCCAACAGCGCGGCTGGTCCGCTGGGTCTTATGGGGGTCTCCTGCGTAGTTACCGGCCACCCGGGGAGGAGCCCGGTGTTCCTGGATCTCTCTTCTAACGGTGGACGGCGGCCTCTATTCTTTGGGCGGCGTCTGGTTTGTCGGTCTGCATGATTCAGATCGGAAGGGCAC
+
AAA1AAA>1CFAGDGD3GE1E0EAE00A0A////AA/>EE/GG0FF/B00111111BG01/B/FG?E/E//0B</?C//?//?FGF/?F/C//>->.<<1<CG<<.<</CCHH/..;=.9FG0/=9EA9:0000.;----99@@;@--;-;-------;9///;/-///;//;9BF/9B--;---/;-9------///;////;:-9---;---999:9-9/9-9--/99/////;///9;9-A-B9-;9-
@M05620:37:000000000-D9766:1:1101:24488:5085 1:N:0:90
ACCACACCTTCTACAATGAGCTGCGTGTGGCTCCCGAGGAGCACCCCGTGCTGCTGACCGAGGCCCCCCTGAACCCCAAGGCCAACCGCGAGACCCCGGTGAGTGGCCCGCTCCCTCTTCTGGTGGCCGCCTCCCTCCTTCCTGGCCTCCCGGAGCTGCGCCCTTTCTCACTGGTTCTCTCTTCTGCCGTTTTCCGTAGGACTCTCTTCTCTGCCCTGAGTCTCCTTTGGAACTCTGCAGGTTCTCGCTCG
+
CCCCCCCCFFFFGGGGGGGGGGHHGEGBCEHGGGGGFGGGDHGHHGGGDGGGGHGHHHGGGGFGGGGGGGGHFHHGGGGHGHHHHGGGGCGGGGFGGCC>CEHHHGGHHGGGGGGHHHHHHGHHEDHHGDFGGHGGGGFGGGGGGGGGGGGA?DABFGFFFFFFFFFFF0FFFBFFFFFFFFHFFFFFFFFFFFFFFFBFFFFFFFFFHFFHFFFFFF/FFFFFFFFFF/90BFFFFFBFFFFFF0;AEFC
@M05620:37:000000000-D9766:1:1101:7910:5087 1:N:0:90
GAGGCTGCTTTGGAAGAAACTCATAGATTACTGCAACAGTTCCCCCTGGACCTGGAAAAGTTTCTTGCCTGGCTTACAGAAGCTGAAACAACTGCCCATGACTACAGGACGCTAACCGTAAGGCCCCGCTCCTAGCCGAATCCACGGGAGTACACGAGCTGACGAAACAATGGCAAGTACGTACGGCCTTTCCGCTTTAGCACTCTTGTGGATCCAATTGACCACTTCTCAGCATTTTTCATTGTACATGA
+
AAAA>1CACFFFGFGGGGGGGGHHGHFGHHHFHHGHFGFDEEEGGFEFEGGHHHHGHFHHGHHHHHGFFHHGGHHHHHHHGFHHHHGHHHHHHGFGHBBF1@FG>1BBG/>>E/?FFEGHGHH0/?/</>CGHHH1GC@CFGGH1?@///>>FF<>CC-./</.<<CCGH0;F/;:ECG0;/0.-;@AGGGG9.;.;CCFGFFF9FCFFG.;;F::B/BF/9FFA/;;;/9FFB/:B///;/;BFFFB/:9
@M05620:37:000000000-D9766:1:1101:12904:5087 1:N:0:90
GAGGCTGCTTTGGAAGAAACTCATAGATTACTGCAACAGTTCCCCCTGGACCTGGAAAAGTTTCTTGCCTGGCTTACAGAAGCTGAAACAACTGCCAATGCCTACAGGATGCTACCCGTAAGGAAAGGCTCCTAGACGACTCCAAGGGAGTAAAAGAGCTGATGAAACAATGGCAAGTAAGTCAGGCATTTCCGCTTTAGCACTCTTGTGGATCCAATTGAACAATTCTCAGCATTTGTACTTGTAACTGA
+
>11>A>1>FFFDGGG1AGFGFGDGGFHHHCGHHHFDFEFBDFHHHGAF/0BBGHAFG10BBHHGDFDGHHHHHHA1FGHHHHHBGEGGHHHHHHHHCGHHHH1BGGGHCGGFF2G0GGGG/BGB>>G0GHHGFHHE1?@BCEH1BFF<CC/@>GF1F@FFG1FBGDDHHGHFCBFCFHGB<>=F10F.<<DGDCCG.EHFHHHCFCGCG0:G;CC0CFC0C0FFFF0;FGBFGGF09BFFFCFGCFBB9FB
@M05620:37:000000000-D9766:1:1101:15203:5100 1:N:0:90
AGTGCCAGCTCTCAATCGCACAGGGGACCCAGGGCCTGGCCCCTCCATCCAGAAAACCTATGACCTCACCCGCTACCTGGAGCACCAACTCCGCAGCTTGGCTGGGACCTATGTGAGTATCCAGCGTAGGAATCTGGGAGTTGGGGAGGAGTGAGGAGTTGGGGAAAGACAGTCCTAACCGTGGAGGGTTCTGGTAAATGATGGGGTGAGGAGGGGCTCTTTGGCTCCCACCAGTCCCCCTGTCTGGTCTA
+
AA1>AFBFAFFFGFGFFGFCGAHAFGEGECHHCGGCAFHFGHGHGGHHHGHHBGH0GEHFGFFHHGHHHHHGEEEEHHHH>FGHHHG/EGHCAE@EGFGGFHHGGGHHGHHHHHHHHHHHHHHHHG?CGFFFHHHHHHFFCGGHCGFGGGGHHHHHFGGHHHGGEGHHHHHHHHHHHHHHGGGGAEGGEFGGGGFGGGGGGFGGGGF@FFFFFF@@@@FFBFFFFFFFEFFFFFFFFFFF@FFFFFFFFFB
@M05620:37:000000000-D9766:1:1101:24186:5100 1:N:0:90
AGTGCCAGCTCTCAATCGCACAGGGGACCCAGGGCCTGGCCCCTCCATCCAGAAAACCTATGACCTCACCCGCTACCTGGAGCACCAACTCCGCAGCTTGGCTGGGACCTATGTGAGTATCCAGCGTAGGAATCTGGGAGTTGGGGAGGAGTGAGGAGTTGGGGAAAGACAGTCCTAACCGTGGAGGGTTCTGGTAAATGATGGGGTGAGGAGGGGCTCTTTGGCTCCCACCAGTCCCCCTGTCTGGTCTA
+
>AAAAFFFBFFFGGGGGGGGGGHGGGGGGGGHGDGEGGDFEFGAEFHHHHHHGHHHHGHHHHHHHHHGHHGGGEFGHHHHHHHGHHHHGFHHGGGGGHHHGHHG?/FHGHEHHHHHHHHHGHFHHGFA@E2GHHHHHGHGGHHEGGGGGGGHFFHFCAGGHHGGGGHHHHHHHGHHHHFHGGGAFGGGFGGGGGCFEFGGEGGGGGFFFFFFFDFFD@EFFFFFBFFFFFFFFAFFBFFDFFBFFBFFBFF
@M05620:37:000000000-D9766:1:1101:6735:5140 1:N:0:90
AGTGCCAGCTCTCAATCGCACAGGGGACCCAGGGCCTGGCCCCTCCATCCAGAAAACCTATGACCTCACCCGCTACCTGGAGCACCAACTCCGCAGCTTGGCTGGGACCTATGTGAGTATCCAGCGTAGGAATCTGGGAGTTGGGGAGGAGTGAGGAGTTGGGGAAAGACAGTCCTAACCGTGGAGGGTTCTGGTAAATGATGGGGTGAGGAGGGGCTCTTTGGCTCCCACCAGTCCCCCTGTCTGGTCTA
+
>AAAAFFFBFFFGGGGGGG2E?FDFGEAEEGHBAEAAFHHFHGHGGHHHHHHHHHGHGHFHHGHHGGHHHHGG>EFHHHHFGHHHHA1EGHHEFC@EGGHGHFEGGHHGHGHHH3FHHFHHHHHHCCEFGHHHHHHHHCGGHHHGGGGCEEHHHHHHDHCFCDGGGHHHHHHHHHHHHHHGGGGGGGGEGGGGGCFGGGGGGGEEGFFFFFFFFAFFCFFFFFF/BFFFFFFFFFFFFFFFFFFFFFFBFB
@M05620:37:000000000-D9766:1:1101:15390:5145 1:N:0:90
ACCACACCTTCTACAATGAGCTGCGTGTGGCTCCCGAGGAGCACCCCGTGCTGCTGACCGAGGCCCCCCTGAACCCCAAGGCCAACCGCGAGACCCCGGTGAGTGGCCCGCTCCCTCTTCTGGTGGCCGCCTCCCTCCTTCCTGGCCTCCCGGAGCTGCGCCCTTTCTCACTGGTTCTCTCTTCTGCCGTTTTCCGTAGGACTCTCTTCTCTGCCCTGAGTCTCCTTTGGAACTCTGCAGGTTCTAGCTCG
+
CCDBCCDDFFFFGGGGGGGGGGHHGFFBCEHHHGGGGGGGGHHHHGGGGGGGGHHHHHHGGGGGGGGGGGGHHHHGGGGHGHHHHGGGGGGGGGGHDGG>CGHGHGGHHGGG?GGHHHHHHHHDGGHHGDFGGHGGGGGGGGGGGGGGGGGGGGGGGGFFFFFFFFFFFBFFFFFFFFFFFFHFFFF;CDDFFFFFFFFFFFFFFFFFFFFFFFFFFFFFFFFFFFFFFFFFFFFFFFFFFFFFF0BBBFD
@M05620:37:000000000-D9766:1:1101:18026:5147 1:N:0:90
GAGGCTGCTTTGGAAGAAACTCATAGATTACTGCAACAGTTCCCCCTGGACCTGGAAAAGTTTCTTGCCTGGCTTACAGAAGCTGAAACAACTGCCAATGCCTACAGGATGCTACCCGTAAGGAACGGCTCCTAGAAGACTCCAAGGGAGTAAAAGAGCTGATGAAACAATGGCAAGTAAGTCAGGCATTTCCGCTTTAGCACTCTTGTGGATCCAATTGAACAATTCTCAGCATTTGTACTTGTAACTGA
+
>1>>A>CAFFDFGGGA1ABFBFBGGFGHH1GHHH11BBGDFGHHHGEFF0GGHHFHHHHFFHHHDFFHHHHHHHAFGHGHHHHFFHEGGGGHHHHHFBGGGHHHHHHHHGGHHHHHHEEEGHHHH0?EEGGGHHHD<GHHHHH11FFCGGEG1@FGGHHGHFGHGHHHHHHFGBFHGFGGF>GDGHHHHHGHHGGGGGGGHHHGHHHHHHGHGHHHHHHHHGHGGFFBGGFGGGGGGGGFFFGGFGBFFG;
@M05620:37:000000000-D9766:1:1101:14579:5210 1:N:0:90
ACCACACCTTCTACAATGAGCTGCGTGTGGCTCACGAGGAGCACCCCGTGCTGCTGACCGAGGCCCCCCTGAACCCCAAGGCCAACCGCGAGACCACGGGGAGGGGACAGCTCCGTCTTCTTTTGGCCGGCTCCCTCCTTCCTGGCCTCCCGGCGCTGCGCCGTTTCTCCCTTTTTCTCTTTTCTGCTGTTTCCTGTAGGATTGTACTCTCTGCCCTGAGTCTCCTTTGGTTCTCAGCAGGGTCTGGTTCG
+
AA>AAAA>BCB1ABB1ABABFDFGE0BB00BBA1BA0AAEAEEGEFEAAEEEEHFHHHHAEECEGEGEGEGCBEGEEEEGEEFFFC?<>E><@?/0/<///>A/-<.<.<<0<C.<<<.=G0<=0:/0;---;9E/9E/0;;00/;AF..=.---;-;A@@A-;-99////:9//////;//;FFFB/;F/////;;/////9-///;BFFF/B/;BFB-/;//99B///--/////9/-;-9/-9/9//-
@M05620:37:000000000-D9766:1:1101:16976:5214 1:N:0:90
AGTGCCAGCTCTCAATCGCACAGGGGACCCAGGGCCTGGCCCCTCCATCCAGAAAACCTATGACCTCACCCGCTACCTGGAGCACCAACTCCGCAGCTTGGCTGGGACCTATGTGAGTATCCAGCGTAGGAATCTGGGAGTTGGGGAGGAGTGAGGAGTTGGGGAAAGACAGTCCTAACCGTGGAGGGTTCTGGTAAATGATGGGGTGAGGAGGGGCTCTTTGGCTCCCACCAGTCCCCCTGTCTGGTCTA
+
ABAABFFFBFFFGDGGGFGGEGHHGEFGGGHHGGGGGGHHHHGHGGGHHHHHGHGGHGHHHHGHHHHHHHHEFGGGHHGFHFFGHHFHGHHHGGGGGGHHGHGGGGHHGHHHHHHFHFGHHFHHHGBBGGHGHHHHHHGGAGHHGGGGGGGHHFHHHGGHHGGGGFHHHHFH;GHHHGHHGDCFGGGGEGFBFG;FGGGGGFGGGGFFEFFFFFFFFFEFEFBFBFFFFFFFEFFFFFFFAEBFFFFBFFF
@M05620:37:000000000-D9766:1:1101:16958:5217 1:N:0:90
AGTGCCAGCTCTCAATCGCACAGGGGACCCAGGGCCTGGCCCCTCCATCCAGAAAACCTATGACCTCACCCGCTACCTGGAGCACCAACTCCGCAGCTTGGCTGGGACCTATGTGAGTATCCAGCGTAGGAATCTGGGAGTTGGGGAGGAGTGAGGAGTTGGGGAAAGACAGTCCTAACCGTGGAGGGTTCTGGTAAATGATGGGGTGAGGAGGGGCTCTTTGGCTCCCACCAGTCCCCCTGTCTGGTCTA
+
ABAAAFFFBFFFGGGGGGGCGCHCGEEFGGHHFEGGGFHHHHGHGGHHHHGHHHHFGGHHFFHHHGHHHHHGG>EFHHHHFFGHHHHFEHHGAFCGEHFHGHHGGGHHGHHHHHHHHHHHHHHHHGGGGGHHHHHHHHHGGHHHGGGGGGGHHHHHHGHHHHGGGGHHHHHHHHHHHHHHGGEGGGGGCFGGGGCFGGGGGGGGGGDFFFFFFFFFFFFFFFFFFFFFFFFFFFFFFFFFFFFFFFFFFFF
@M05620:37:000000000-D9766:1:1101:18158:5244 1:N:0:90
ACCACACCTTCTACAATGAGCTGCGTGTGGCTCCCGAGGAGCACCCCGTGCTGCTGACCGAGGCCCCCCTGAACCCCAAGGCCAACCGCGAGAAGATGCCCAGATGTCTGGCCCGGTACCTCTTCCGCCTGCCGGCCCCCTCCTTGCTGGGCCCCCGGTGCCGCGCCCTTTCTCCCTGGGTTTCTCGTCTGCCGTTTTTCGCTGGCCTGTCTTTTCTGTGCTGCGTTGCCGGTGGAACACCGCAGGTTCTA
+
BBCCCCCCFFFFGGGGGGGGGGHHGEEBAEGGGGGFGGGGFHGHHGGGGGGGHHGHGHGEGGGGGGGGGGGHFHHGGGGHGHHHHGGGGGGGGDF2>2?F22//1111@1010/<--->11>G1D0.....<C----=-;-;./;0;FG0.;.;------9/--;9-;C/BFF09//0..;.A00;.AA.;0;>.;/;.;9..;-.;F.00;000;B9900090-..-;0--;-..;0//.;-;--9000:
@M05620:37:000000000-D9766:1:1101:21971:5254 1:N:0:90
AGTGCCAGCTCTCAATCGCACAGGGGACCCAGGGCCTGGCCCCTCCATCCAGAAAACCTATGACCTCACCCGCTACCTGGAGCACCAACTCCGCAGCTTGGCTGGGACCTATGTGAGTATCCAGCGTAGGAATCTGGGAGTTGGGGAGGAGTGAGGAGTTGGGGAAAGACAGTCCTAACCGTGGAGGGTTCTGGTAAATGATGGGGTGAGGAGGGGCTCTTTGGCTCCCACCAGTCCCCCTGTCTGGTCTA
+
>3>ABFFFBFFFFGGGGGGGGGHHGGGGGGHHGGGGGGHGHHGHGGGHBHGHHF3GHGBGHHHHHHFHHHHGGGGFHHHHHHHH1GFHGFFHGGGGGHHHGHHGGGHHGHHHHHHHHHHHHHHHHGDGGGHHGHHFFHHGGHHHFGGGFGGFFHHHHGHHHE?CGGHHHHHHHHHHHHHGGFEGGGGGCFFGGGGGGGGGGGGGGGFFFFFFFFFFFFFFFFBBFFFFFFFFFFFFFFFFFFFFFFF/BFB
@M05620:37:000000000-D9766:1:1101:19414:5261 1:N:0:90
ACCACACCTTCTACAATGGAACTCTGCAGGCTCTCGATCTGAATACCACCCGTCTGACCTCCAGACACCACTGCGCCTCTCGCAACCCGTCTGCTGCTTGCAAACCAACAACCTCCCCGTGAGGACCGCCTCCTCACCGACACCCCGCGCTACACATCACTGCTGAAACAATGGAAAGAACCGCACGCCTTTCCGCTTTAGCACTCTTGTGGATCCGCAAACAAACTTATCAGCATTTGACCTGGTCCCAG
+
BCBBBBCCFFFFGGGGGGGFGCGHHH4BFG2BFGHEGH2ADDF5B3BAEEGGBEHFHHH5GA233BBG1B13BB1>11>F3B1>1/B>>??F13BBFGFH?FG3B??/??//?33??//////0B////>/??001??//---.>------;;C/0000;00:0;000;::0;/090.;.;.--:--;...///9:...;//://;///;/.;/;...---..;.9/9///9;//:/;B//9:../;/.//
@M05620:37:000000000-D9766:1:1101:7067:5267 1:N:0:90
ACCACACCTTCTACAATGAGCTGCGTGTGGCTCCCGCGGAGCCCCCCGTGCTTCTGACCGAGTCCCCCCTGACCCCCAAGGCCAACCGCGAGACCCCGGTGACTGGCCCGCTCCCTCTTCTGGTGCCCGCCTCCCTCCTTCCTGGCCTCCCGGAGCTGCGCCCTTTCTCCCTGGTTCTCTCTTCTGCCGTTTTCCGTAGGACTCTCTTCTCTGCCCTGAGTCTCCTTTGGAACTCTGCAGGCTCTCGCTCG
+
>AAAA>AAFFFFGGGGBFB5BAFEEEAE4ABFBFFE2AEE0A1FEGE>BBEB3FHHHHHG>/1BFBGEEGGB3?FEFGEGEGFGAFDCF@C<<AFF//>>@F1>>FC.CACG-.;CGCGCCBGGG0;;C9AEDEGGGGGGBFFFBFFGGGGGGACDF/;-;A;@FFFFFFFFF.;BFEFFFFFFFFF:;ADFFFFD;ADFFFFFF/;FFFFFFBFFF.B./FFB/9BFFFF/BFFFFFFFF.;AF/;AEEC
@M05620:37:000000000-D9766:1:1101:20359:5299 1:N:0:90
ACCACACCTTCTACAATGAGCTGCGTGTGGCTCCCGAGGAGCACCCCGTGCTGCTGACCGAGGCCCCCCTGAACCCCAAGGCCAACCGCGAGACTGGACCGCTACTTCTTCTGGTGGCCGACTCCATCCTTCCTGGACTCCCGGAGCTGCGCCCTTTCTCCCTGGTTCTCTCTTCTGCCGTTTTCCGTCGGCCTCTCTTCTCTGACCTGAGTCTCCTTTGGCCCTCTGCAGGTTCTAGATCGGAAGCGCAC
+
BBCBBCCBBFFFGGGGGGGGGGHHGEFA4EHFFFGE2EFCDGDHHGFGAFEGFHGHHHHEGGCFGGGGGGGHFHHGGEGHGHHHHGGGGGBDC/??G2?FDGG</1??GHHHH1>GDFH?-<CFHCHHCGHHHFH//:GFFGDCFGGFFGG-DF-;F9FBGG/0;CFGFFFFFFFFBFFFDF/EFFFFFFF>D?FFFFFFFFFB/;BFF/9FFFFFFFFFFFF.AAFFF/B?FFFFFFFFFFFDFFFFA-@
@M05620:37:000000000-D9766:1:1101:16054:5313 1:N:0:90
AGTGCAGCTCTCAATCGCACAGGGGACCCCGGGCCTGGCCCCTCCATCCCGAAAACCTCTGACCTCACCCGCTACCTGGAGCACCAACTCCGCAGCTTGGCTGGGACCTATGTGAGTATCCAGCGTAGGAATCTGGGCGTTGGGGCGGAGTGCGGAGTTGGGGAAAGACAGTCCTAACCGTGGAGGGTTCTGGCAAATGATGGGGTGAGGAGGGGCTCTTTGGCTCCCACCAGTCCCCCTGCCTGGTCTAT
+
>3AAAF5BCCBBFFG5FAFEEFAFE2EEE2AEGEGCDFAFFEEFGHDAF1AAEGEHAF3@GFGH4BFGHFGG/EEH@FG0BBFF/GHEFGHEEE?EFFCD0B/?CHFGHEGHHF2@>FGDHFFHG?/<CDGGHGHDHADCCDHC?.@?-9.=0;9--.;CB>-9.9A9.9B/:BFFBF.@;.9.9AB;9.9FB/;FAFFFFB/..;-.9.99.9@?-99/BBFBBBE9.ADFF/;F/:D@E..//;/;BF/
@M05620:37:000000000-D9766:1:1101:20358:5317 1:N:0:90
ACCACACCTTCTACAATGAGCTGCGTGTGGCTCCCGAGGAGCACCCCGTGCTGCTGACCGAGGCCCCCCTGAACCCCAAGGCCAACCGCGAGAATGGCCCGCTACCTCTTCTGGTGGCCGCCTCCCTCCTTCCTGGCCTCCCGGCGCTGCGCCCTTTCTCCCTGGTTCTCTCTTCTGCCGTTTTCCGTCGGACTCTCTTCTCTGACCTGAGTCTCCTTTGGCCCTCTGCAGGTTCTAGATCGGAAGCGCAC
+
CCCCCCCCFFFFGGGGGGGGGGHHGEEEEFHHHGGGGGFGGHGHHGGGGFGGHHHHGHGGGGGGGGGGGGGHFHHGGGGHGHHHHGGGGGGGG<2>==FG@CFF<GGHHHHHEFHHGHHGGGGGGEFGGHHHHFHFGHGHHGD--:CGGGACFGFFFFFFFF/BA;FFFFFFFFFFFFFFFFFFFFFFEFF>BFFFFBFFFFFFFFFFEFFFFFFFFFFFF0BEEEFFFFFFFFFFFFFFFFDFFD.DADB
@M05620:37:000000000-D9766:1:1101:16045:5330 1:N:0:90
AGTGCAACTCACAATCGCACAGGGGGCCCCGGGCCTGGCCCCTCCATCCCGAAAACCTCTGACCTCACCCGCCACCCGGAGCACCCACCCCGCAGCTTGGATGGGACCTATGTGCGAATCCCGCGTCGGAATCTGGGCGTTGGGCCGGCGTGCGGCGATGGGGCAAGCCAGTCATAACCGTGGAGGGCTCTGGTAAATGATGGGGTGAGGAGGGGCTATTTGACTCCCACCAGTACCCCTGTCTGGTCTAT
+
ABAAAF5BCD4BFGGGCAAEGBFCF2AA2E2AEEFF1B1F1E1BF?5BBFD1>EEEF3B3B4@G4BBGHFEG/>EH/>E><<FGHAFD/?<<CD@F<?<D1DFFGGCDF1><FGDG.>CGH0<A<--;--:.9;CCB.;9;?FC..-A-@@BDCFA@-9ADF..;EA.9.9BF/BB9:FA..@.ADD.FEFFF;FFFFFFF/FE?:9AAFFDF>-BBFB/BB/:/BFEFFF?A;99F/AAEFB9FF9;FF:
@M05620:37:000000000-D9766:1:1101:12143:5331 1:N:0:90
GCGGCTGCTTTGGAAGAAACTCATAGATTACTGCAACAGTTCCCCCTGGACCTGGAAAAGTTTCTTGCCTGGCTTACAGAAGCTGAAACAACTGCCAATGCCCACCGGAAGCTTCCCGGGAAGGAAGGCCCCTTGCAGGATCCCAAGGAGTAAAAAAGCCGCTGAAAAAATGGCAAGTAAAGCAAGCCTTTCCGCTTTCACACTCTTGTGGATCCCATTGAACAATTTTTAGCCATTTGACTTGTAACTGA
+
>11>A@?>FFFFFFGGAB0F1FFGFGHHHHHFHHGAGFGDFFGHHGGF/BFGHGFHHGCFFFHHFHHHHHHHHHFFHHHGHHGGHGGHGECGHHHHHHHH1F01//?E>///>11BF//<>/?/B00?F/<>?001110/@@F0<0FF0/00?FG1<.>0>--<<<GD.A.0:/CG.;;;0:;//;;:/;FFGAB.CG00;09//0;009;00;;9F090/;:/B/B/;/9////;B//://;//9:;FF/
@M05620:37:000000000-D9766:1:1101:13123:5357 1:N:0:90
GAGGCTGCTTTGGAAGAAACTCCTACATTACTGCAACCATTCCGCGTGAACCTGGATGAGTTTTTTGGCTTGCTTAAAGAAGCTGAAACAACTGCCAATGCCTCACGGCTGCTAACCGGCAAGCAAAGCTCCTCACAGAATCCCAGGGCGTCAAAGAACTGCAGAAAAAATGGCAAGTAAATCAGGCCTTTCCGCTTTAGCACTCTTGTGGATCCCAATGAAACATTCTCAGCATTTTTCATTGTCAATGA
+
>1A>>>CABBB@F11BABBBBGCGF1B331DDDB1B1001DDA0A/A///BBEBAB1111DDE2BA//B@BEGHH2DBDBBBBFFFFGGG/FE0FBCBGH1FB11?/?////B1BF0///>/??0F10@1@GFB1?@111<111?1??/><->AF1>.<=DD0<DCH/G-.;C/;:E0000<<:::;A/;0;09CBAA;0B0;0:9;C;9.;9BBFB/;///;B//;;;//9///:;/9/;/:/99/9BF/
@M05620:37:000000000-D9766:1:1101:19894:5368 1:N:0:90
GAGGCTGCTTTGGAAGAAACTCATAGATTACTGCAACAGTTCCCCCTGGACCTGGAAAAGTTTCTTGCCTGGCTTACAGAAGCTGAAACAACTGCCAATGCCTACAGGATGCTACCCGTAAGGAAAGGCTCCTAGAAGACTCCAAGGGAGTAAAAGAGCTGATGAAACAATGGCAAGTAAGTCAGGCATTTCCGCTTTAGCACTCTTGTGGATCCAATTGAACAATTCTCAGCATTTGTACTTGTAACTGA
+
ABABB?FAFFFFGGGGFFGGFGBGGGHHHFHHHHHFFGHDGHHHHGGFGHHHHHHHGHHGFGHHHHHHHHHHHHHHHHHHHHHHHHFHHHFHHHHHH3GHHHHGHHHHHGHHHHHHHGEEGHHHHFGGGHHGHGHFDHHHHHHH1FFEHGFHHHHHGHHHHHHHHHGGHHGDF0FGGGGHGFGDFGFHHHHGHGGGGGDDGGGCHHHHGHGHBGHHHHHHHHHHHHHHHGFGGGGGGGGBFFGGFFFGGG9
@M05620:37:000000000-D9766:1:1101:14916:5369 1:N:0:90
ACCACACCTTCTACAATGAGCTGCGTGTGGCTCCCGAGGAGCACCCCGTGCTGCTGACCGAGGCCCCCCTGAACCCCAAGGCCAACCGCGAGACTGGCCCGCTACCTCTTCTGGTGGCCGCCTCCCTCCTTCCTGGCCTCCCGGCGCTGCGCCCTTTCTCCCTGGTTCTCTCTTCTGCCGTTTTCCGTCGGCCTCTCTTCTCTGACCTGAGTCTCCTTTGGCCCTCTGCAGGTTCTAGATCGGAAGTGCAC
+
BBBBBBBAFFFFGGGGFGFGGBHHGAEBAEGHFFGE?EGGFHHHHGGGGEGGFHHGHHHECGCGGEGGGGGFHFHGGGDHFEHHHGAEGGGCC/??????@CF</<<>FGHHHHFCFGH?FGGDHEHHFHGHH;CGFHCGEEAA-9@BGF@CFCABFFBBFFFFF9FFFFFFFFFFFFFFFFFFFBFFABC-AA9BFFFFF/FF/BFFF/BFFFFFFFFFFF/..9.BFF/FAB9/B/BBFFDFFF/;BB/
@M05620:37:000000000-D9766:1:1101:13124:5376 1:N:0:90
GAGGCTGCTTTGGAAGAAACTCATAGATTACTGCAACAGTTCCCCCTGGACCTGGAAAAGTTTCTTGCCTGGCTTACAGAAGCTGAAACAACTGCCAATGCCTACAGGATGCTACCCGTAAGGAAAGGCTCCTAGAAGACTCCAAGGGAGTAAAAGAGCTGATGAAACAATGGCAAGTAAGTCAGGCATTTCCGCTTTAGCACTCTTGTGGATCCAATTGAACAATTCTCAGCATTTGTACTTGTAACTGA
+
>>>>A>CAFFFFGGFG1FFGFG1GBFGHHFHHHH11BBG1DGHHHGAFGFHFHFHHHHHFFEFHBGDHHHHHHHGEHHHDGHHFEGGGHBGHGFFF@FGHFHHHGHHHHHHHHHHHHGEEAGGBG0BGGGHGHFHD1FHGHHHFGHGGEGCFDGHHGHHHH1FGHHHHHHFHGEHGGFGHHHHFHHHHHHHHHEGCCEDHHHHCGGHHFFGHEHHHFHHHHFGHHHHHHGGGGGGGGGBCFFGGFGBFGGF
@M05620:37:000000000-D9766:1:1101:20703:5378 1:N:0:90
AGTGCCAGCTCTCAATCGCACAGGGGACCCAGGGCCTGGCCCCTCCATCCAGAAAACCTATGACCTCACCCGCTACCTGGAGCACCAACTCCGCAGCTTGGCTGGGACCTATGTGAGTATCCAGCGTAGGAATCTGGGAGTTGGGGAGGAGTGAGGAGTTGGGGAAAGACAGTCCTAACCGTGGAGGGTTCTGGTAAATGATGGGGTGAGGAGGGGCTCTTTGGCTCCCACCAGTCCCCCTGTCTGGTCTA
+
AB>ABFFFBFFFGGGGGGGGGGHHGGGGGGHHGGGGGGHHHHGHGGHHHHHHHHHHHGHHHHHHHHHHHHHGGGGGHHHHHHHHHHHHGHHHGGGGGHHGGHHGGGHHGHHHHHHHHHHHHHHHHGGGGGHHHHHHHHHGGHHHGGGGGGGHGHHHHGHHHHGGGGHHHHHHHHHHHHHHGGGGGGGGEGGGGGFGGGGGGGGGGGFAFFFFFFFFFFFFFFFFFFFFFFFFFFFFFFFFFFFFFFFFFFF
@M05620:37:000000000-D9766:1:1101:17090:5385 1:N:0:90
ACCACACCTTCTACAATGAGCTGCGTGTGGCTCCCGAGGAGCACCCCGTGCTGCTGACCGAGGCCCCCCTGAACCCCAAGGCCAACCGCGAGACCCCGGTGAGTGGCCCGCTCCCTCTTCTGGTGGCCGCCTCCCTCCTTCCTGGCCTCCCGGAGCTGCGCCCTTTCTCACTGGTTCTCTCTTCTGCCGTTTTCCGTAGGACTCTCTTCTCTGCCCTGAGTCTCCTTTGGAACTCTGCAGGTTCTAGCTCG
+
BBBBBBBBFFFFGGGGFGFGGFHHGEEBAEHHHGGEAEGGGHHHHGGGDEGGHHGHHHHGFGGGGGGGGGGGHHHGGGGHGHHHHGG@FGGGGGGGGGG@CGHGHGGHHGGG-EGHHHHHHHHHHGHHG@DGGHGGGGGGGGGGGGGGGGGGGGGGFGFFFFFFFFFFFBFFFB;FFFFFFFFFFFFBBADFFFFFFFFFFFFFFFFFFFFFF/FFFFFFFFFFFFFFFFFFFFFFFFFBFAFFF/B/BFF
@M05620:37:000000000-D9766:1:1101:25112:5405 1:N:0:90
ACCACACCTTCTACAATGAGCTGCGTGTGGCTCCCGAGGAGCACCCCGTGCTGCTGACCGAGGCCCCCCTGAACCCCAAGGCCAACCGCCAGACCCCGGTGAGTGGCCCGCTCCCTCTTCTGGTGGCCGCCTCACTCCTTCCTGGCCTCCCGGAGCTGCGCCCTTTCTCACTGGTTCTCTCTTCTGCCGTTTTCCGTAGGACTCTCTTCTCTGCCCTGAGTCTCCTTTGGAACTCTGCAGGTTCTAGCTCG
+
@BBBBABAFFFFGGGGGGGGGFF4E2EEAAFGGGG22AAA2FGGHGEEEAEG5GHEFGHGE00FEEEGGGEBGBCAEFEE//FGHGG@D@CCAC?GD<<</?CD<CFAG-A--.>FGHHB0=D=<ACH@DCGGBGGFGCGGHGGGGAFFGG.A?B-99/;?D@@FFBFFFFFFE/BBFFFF:FFF/BFB.999BFDBA../::FBFFFFFFEB/FE/.;;9BFFF/BFB/BBF/BF99FF?.;FF////:;
@M05620:37:000000000-D9766:1:1101:25371:5426 1:N:0:90
ACCACACCTTCTACAATGAGCTGCGTGTGGCTCCCGAGGAGCACCCCGTGCTGCTGACCGAGGCCCCCCTGAACCCCAAGGCCAACCGCGAGACTGGTCCGCTGGGACTTCCGGGCGCCCTCTTCTTGCTTCCTGCTCCCTCGTTCCTGGGCTCCCTGAGCTGCGCCCTTTCTCACGCCGTCTCTCGTCGGCCTTTTTCCTTAGGACTCTCTTCTCTTACCTGATTCGCCTGTGGAACTCTGGAAGTTCTA
+
AAABBABAFFFFFGGGFGGGGGHFGGEGHGGHHGGGCGGEGHHHHGGGEGGGHGGHHHHGGGCGGGGEGGGHHHHGGGGHGHHHEGGEG?CGG/11/1?F/////?00?<11.-----<-:;C0=<:000;<GC0//=:EBB-9..;;F/.;/=9./;//;;//:9.@B/BBFBB/...;@-A./B.9A---;.9;/;/;//9B;/9:/9:B9//;FFB//99B/;/.99.9B/./:9BBBB/9/;//;/9
@M05620:37:000000000-D9766:1:1101:16741:5429 1:N:0:90
AGTGCCAGCTCTCAATCGCACAGGGGACCCAGGGCCTGGCCCCTCCATCCAGAAAACCTATGACCTCACCCGCTACCTGGAGCACCAACTCCGCAGCTTGGCTGGGACCTATGTGAGTATCCAGCGTAGGAATCTGGGAGTTGGGGAGGAGTGAGGAGTTGGGGAAAGACAGTCCTAACCGTGGAGGGTTCTGGTAAATGATGGGGTGAGGAGGGGCTCTTTGGCTCCCACCAGTCCCCCTGTCTGGTCTA
+
AAABCFFFCFFFGGGGGGGGGGHHGGGGGGHHGGGGGGHHHHGHGGHHHFHHHHGHHGHHHHHHHHHHHHHGGGGGHHHHHGFFGHFHGHHHGGEEGGHHGHHGF?HHGHHHHHHHHHHHHHHHHGEGGGHHHHHHHHHGCHHGGGGGGGGHHHHHHGHHHHGGGGHHHHHHHGHHHHHGG;CDGGGG;CFGGGFGGGGGGGGGGGFFEFFFFFFFFBFFFFFFFFFFFFFFFFFFFFFF;:BFFFFFFFF
@M05620:37:000000000-D9766:1:1101:11135:5432 1:N:0:90
ACCACACCTTCTACAATGAGCTGCGTGTGGCTCCCGAGGAGCACCCCGTGCTGCTGACCGAGGCCCCCCTGAACCCCAAGGCCAACCGCGAGAGTGGCCCGCTACCTCTTCTGGTGGCCGCCTCCCTCCTTCCTGGCCTCCCGGAGCTGCGCCCTTTCTCCCTGGTTCTCTCTTCTGCCGTTTTCCGTCGGACTCTCTTCTCTGACCTGCGTCTCCTTTGGCACTCTGCAGGTTCAGATCGGAAGAGCACA
+
AABCBCBAFFFFGGGGGGGGGGHHGEGEFGHHHGGGFEEFGHHHHGGGGGGGHHHHGHHGGECGGGGGGGGGFHHGGGGHGHHHHGGGGGGFC>FGGGHHDGCDDGFFHFGBFHHH?FFDCGGGHGFHGHHHHCGCGHGHHG.:--AFFGGGGGAFGGFGEGFFFFFFFBFFBFFBFFFFFFFAFFFF?BF-@@FFFFFFFFFFFFFFF.@D@DFFFFFFF0BBFFFFFF0AAFFFFFFFFFDE?.FFFFB
@M05620:37:000000000-D9766:1:1101:23776:5432 1:N:0:90
GAGGCTGCTTTGGAAGAAACTCATAGATTACTGCAACAGTTCCCCCTGGACCTGGAAAAGTTTCTTGCCTGGCTTACAGAAGCTGAAACAACTGCCAATGCCTAACGGCAGCTAACCGTAAGGCAAATCTCCTAACAAAATCCCAAGGTCTCAAAAAACTGCAGAAACAATGGCAAGTAAGTCAGGCCAGTCCGCTATAGCACTCGTGTGGATCCCAATCAAAAATTCTCAGCATTTGTAACTGTAAATGA
+
BCBCCDFCFFFFGGGGGGGGGGHHHHHHHGHHHHGHHHHGGHHHHGGGHHHHHGHHHHGHFHHHHHHHHHHHHHHHHHHHHHHHHHHHHEHHHH3FHF@B3343F?FG////B343B/?/<E3?F00434D3323BB2B0B?BFF2//22DDF2@2=//11?11?01=<<FF<FHHG11<1=<></<E..00<<A.-.<;GGC0=.;.:C.C00;:F/:/;CBFG.:F0;;BBB;0C0FB00:B:;00;F0
@M05620:37:000000000-D9766:1:1101:24833:5441 1:N:0:90
ACCACACCTTCTACAATGAGCTGCGTGTGGCTCCCGAGGAGCACCCCGTGCTGCTGACCGAGGCCCCCCTGAACCCCAAGGCCAACCGCGAGAATGGCCCGCTACCTCTTCTGGTGGCCGCCTCCCTCCTTCCTGGCCTCCCGGCGCTGCGCCCTTTCTCCCTGGTTCTCTCTTCTGCCGTTTTCCGTCGGACTCTCTTCTCTGACCTGAGTCTCCTTTGGCCCTCTGCAGGTTCTAGATCGGAAGCGCAC
+
CCCCCCCCFFFFGGGGGGGGGGHHGFGFEGHHHGGGGGGGGHHHHGGGGGGGHHHHHHHGGGGGGGGGGGGHGHHGGGGHGHHHHGGGGFGGG?2?C=?GFGGG<??=GBGDHGGHGHGGGGGGHGHHGHHHHHHHHHHHHGGGGGGGGDFGGGFFFFFFFFFFFFFFFFFFFFFFFFFFDFFFFFFFFFF;BBFFFFFFFFFFFFFFFBFFFFFFFFFFFEFEEFFFFFFFAFFFFFFFFFFDFD:B-@:
@M05620:37:000000000-D9766:1:1101:25353:5447 1:N:0:90
ACCACACCTTCTACAATGAGCTGCGTGTGGCTCCCGAGGAGCACCCCGTGCTGCTGACCGAGGCCCCCCTGAACCCCAAGGCCAACCGCGAGACTGGACCGCTACTTCTTCTGGTGGCCGCCTCCCTCCTTCCTGGCCTCCCGGCGCTGCGCCCTTTCTCCCTGGGTCTCTCTTCTGCCGTTTTCCGTCGGCCTCTCTTCTCTGACCTGAGTCTCCTTTGGCCCTCTGCAGGGTCTAGATCGGAAGCGCAC
+
BBBBBBBBFF4FFGGGGGGG4FHHGGGGH2FGHGGGGGGGFHGHHGGGEGGGGHGHGGHGGGCGGG@>EGGHGHHGGGGHGHHHH/ECG@@DG?<?G0?GG?CA/1??GG1GGFHHGHHGCGGGHEGFDHBHHHB/CG0CCEGCBBG@GGGGG@=F/:FFFFF9E.9BFFFFBBFBB/999DFFFBFFAB--:.AFB9FB/BFFFFFBB/9FFFFFF/F/BBF.9;B9/BF.-;BF/;FFF.AD9.AB>B-
@M05620:37:000000000-D9766:1:1101:11400:5448 1:N:0:90
AGTGCCAGCTCTCAATCGCACAGGGGACCCAGGGCCTGGCCCCTCCATCCAGAAAACCTATGACCTCACCCGCTACCTGGAGCACCAACTCCGCAGCTTGGCTGGGACCTATGTGAGTATCCAGCGTAGGAATCTGGGAGTTGGGGAGGAGTGAGGAGTTGGGGAAAGACAGTCCTAACCGTGGAGGGTTCTGGTAAATGATGGGGTGAGGAGGGGCTCTTTGGCTCCCACCAGTCCCCCTGTCTGGTCTA
+
>>>AAFF4>FFDFGGGFGGCECGFGCDEAAGHF2BECEEHFHGCEGHHHHHHEFFHHGF3FGGHHFHFHHGEG>EGHHHHFFGHHH1GGHHH>EEEEH3FAG3/EGGH?HFHHHDGHDGDHHF?FG/?DGHFGHHHHFFFGHHH@DEG-.EF<DGGC.CCDHCCGGEFHHGHHHGFHHHHGGE999E@CFGGGG0;FFFGGBGGEGA=EFFFADB;>-AFBB9BFBFFFFFFFFFFFFFFBEFFEFFFFF/
@M05620:37:000000000-D9766:1:1101:24047:5449 1:N:0:90
AGTGCCAGCTCTCAATCGCACAGGGGACCCAGGGCCTGGCCCCTCCATCCAGAAAACCTATGACCTCACCCGCTACCTGGAGCACCAACTCCGCAGCTTGGCTGGGACCTATGTGAGTATCCAGCGTAGGAATCTGGGAGTTGGGGAGGAGTGAGGAGTTGGGGAAAGACAGTCCTAACCGTGGAGGGTTCTGGTAAATGATGGGGTGAGGAGGGGCTCTTTGGCTCCCACCAGTCCCCCTGTCTGGTCTA
+
AAAABFFFBFFFGGGGGGGGGCGHGGGGGGGHGGGGGGHHHHGHGGHHGHHHHHHHHGGHHHHHHHEFHHHGGGGGHHHHHHHHGHHHGHHHGGGGGHHHGHHGGGHHGHHHHHHHHHHHGHHHHGDGGGHHHHHGHHHGGHHHGGGGGGGHHHHHHGHHHHGGGGHHHHHHFHHHHHHHGEEGGGGGCFGGGGFGGGGGGGGGGGFFFFFFFFFFFFFFFFFFFFFFFFFFFFFFFFFFFFFFFFFFFFF
@M05620:37:000000000-D9766:1:1101:23395:5451 1:N:0:90
AGTGCCAGCTCTCAATCGCACAGGGGACCCAGGGCCTGGCCCCTCCATCCAGAAAACCTATGACCTCACCCGCTACCTGGAGCACCAACTCCGCAGCTTGGCTGGGACCTATGTGAGTATCCAGCGTAGGAATCTGGGAGTTGGGGAGGAGTGAGGAGTTGGGGAAAGACAGTCCTAACCGTGGAGGGTTCTGGTAAATGATGGGGTGAGGAGGGGCTCTTTGGCTCCCACCAGTCCCCCTGTCTGGTCTA
+
ABAABFFFBFFFGDGFFFFAECHAGEEFGGHHAEGFGGHHHHGHGGHHHGGHHHHGHGHHFFHGHFGHHHHGG/EEGHEG?FHHHHGEF3GB/E?FEFFGEHHGGGHHGHHHHHHHHHHHHHHHHGGGGGHHHHHHHGCFGHHHGGEGGDEGHDHHGGHHHHGGGGHHHHHHHHHHHHHHGFGGGGGG;AFGGGFGGGGGGGGGGGDFFFFFFFFFFDFFFFFFFFFFFFFFFFFFFFFFFFFFFFFFFFF
@M05620:37:000000000-D9766:1:1101:9940:5459 1:N:0:90
ACCACACGTTCTACAATGCGCTGCGTGCGGCGCGCGAGGAGCACCCCTTGCTGCTGACCAAGGCCCCCCTGAACCCCAAGGCCAACCGCGCGACAGCGGGGAGGGGCCCGCTCCGTCTTCTTGGGGCCGGCTCCCGCCTTCCTGGCCTCCCGGAGCTGCGCGATTTCTCCCTTCTTCTCTGTGCTGCGGTTTGCTGTAGGATTGTGTTATCTGCGGTGCGTCTCCTTCGAACATCCGCCGGTTCTTGCTCG
+
1>AAAA1>1BBAFGGFGGB1E0ECEAE00A//A/AA/>E?/FG>GG//0>11111BFH01>B/GG>>/E//0BB/CG/<F/<GCCFABC//<-<--.---;---:A-AA--;-.9:-;-/////-;-9@----;---9--///;/-9/-9--;-;--9/-------///;9-/-9;//;//B///;/--;-;-//9/;/;B//-99;///9///--9---;9--;BB/A--9-///-9----;AF/////;
@M05620:37:000000000-D9766:1:1101:6442:5463 1:N:0:90
AGTGCCAGCTCTCAAGAGCACAGGGGACCCAGGGCCTGGCCCCTCCATCCAGAGAACCTATGACCTCACCCGCTACCTGGAGCACCAACTCCGCAGCTTGGCTGGGACCTATGTGAGTATCCAGCGTAGGACTCTGGGAGTTGGCGCGGAGTGCGGGGTTGGGGGAAGACAGTCCTAACCGTGGAGGGTTCTGGTAAATGATGGGGTGAGGAGGGGCTCTTTGGCTCCCACCAGTCCCCCTGTCTGGTCTA
+
AA>AAFBFAFFFGBG11FGFEFHCF0EEEEA0F00EFAGHFGGEGG0GGF111/BAFGEEBFFGHDGFGFCEF>>EGD@0BBFHHH0>EGFHGGCEEBBBEGFF?EHGACBGFGG211>GHH21F@??>BD1@CDG1<0?CGG11<.<><<A<0<<-;A9@?AG--.;.C/;BFBF//9F@99@-9-;-;9:FFB;//;//B/BE-;99;A/9A?9---999FB9FF?F-AB-F/BFFEB@EBB/F/BFFB
@M05620:37:000000000-D9766:1:1101:21372:5512 1:N:0:90
ACCACACCTTCTACAATGAGCTGCGTGTGGCTCCCGAGGAGCACCCCGTGCTGCTGACCGAGGCCCCCCTGAACCCCAAGGCCAACCGCGAGACCCCGGTGAGCCGCCCACTCCCTCTTCTGGTGGCCGCCTCCCTCCTTCCTGGCCTCCAGGAGCTGCGCCCTTTCTCCCTGTTTCTCTCTTCTGCCGTTTTCCGTAGGACTCTCTTCTATGCCATGAGTCTCCTTTGGACCTCTGCAGGTTCTAGCTCG
+
A11AA1>AFFFD3GG13FGGGGAGEEEEF0FGFGEEE/EAEHHHHGGGGGGGH1GHHHHGCGGGCEEEGGGFHHHGGGGHGGHHHGGGGGCGGGFHGCC/<CG10-<>@.><<CAGHH0=GFGGHGHHGGGGCHGGFGGGFFFGGGGGFG/FF.AEFFFGGB=@FFBFFFFB//;BFFFFFFFFFFE/9AAFFFBFFFB-FFFFFFFFFFBFFFBFFF/9FFFFFFB9BB//9BFFFFE/;:/FF//9;/-
@M05620:37:000000000-D9766:1:1101:25538:5517 1:N:0:90
ACCACACCTTCTACAATGAGCTGCGAGTGGCTCCCGAGGAGCACCCCGTGCTGCTGACAGAGGCCCCCCTGAACCCCAAGGCCAACCGCCAGACCCCGGCGAGTGACCAGCAACATCTTCTGGTGGACGCCTCCCTCAGTCCTGGACTACCGAAGATAAGCCCTTTCTCACTGGGTCTCTCTTCTGCCGATTTCCGTAGGACTCTCTTCTATGACCTCAGTCTCCTTTGGAACTCTGCAGGCTCTAGCTCG
+
BBBABBBBFFFFGGGGD4FBGFHFG2EA222BAFFEFG2EDFDHHG0AA1B1AFFEHGBGEHEG1BFGGGGCEGHGGGE/?FHHH/EEE<>EG////>//</>CE1?<10<00<0>G1111110/CGCD@C.AECGH./=;:;0;:;0;CF-.--90000;:E//0CB00;BFB.;CFBBFFF////B=--9./:.;9.:/BBFFBFFF//9B/BB///9BBFFF/BB///;9/FF///9F.A.B//;BBD
@M05620:37:000000000-D9766:1:1101:15841:5522 1:N:0:90
ACCACACCTTCTACAATGAGCTGCGTGTGGCTCCCGAGGAGCACCCCGTGCTGCTGACCGAGGCCCCCCTGAACCCCAAGGCCAACCGCGAGACCCCGGGGAGCGGCCCACTCCCTCTGCTGGTGGCCGCCTCCCTCCTTCCTGGCCTCCAGGAGCTGCGCCCTTTCTCCCTGGTTCTCTCTTCTGCCGTTTTCCGTAGGACTCTCTTCTATGCCATGAGTCTCCTTTGGAACTCTGCAGGTTCTAGCTCG
+
CCCBCCCCFFFFGGGGGGGGGGHHGGGEHEHHHGGGGGGGGHHHHGGGFGGGFHHHFHHGGGGGGGGGGGGGGHHGGGGHGHHHHGGGGGGGGDFEFGG/@-C.--<=@.<<:CHGGHBCGGG::AGHCGG.CGGFGGBFF/909CF0FG/;/9AA.0;9:A@-BBBFF0/B0.:;B9BFFFFFFFF:;DAB.F0DBFDDFFB/0BFFFF09B0FBFEBFFFF9FBF0:B09BFFBFBFBFF00000;00.
@M05620:37:000000000-D9766:1:1101:21492:5524 1:N:0:90
GAGGCTGCTTTGGAAGAAACTCATAGATTACTGCAACAGTTCCCCCTGTACCTGGAAAAGTTTCTTGCCTGGCTTCCAGAAGCTGCAACAACGGCCAATGCCTCCCGGCTGCTCCCCGTACGGCCAGGCTCCTCGCCGACTCAACGGGCGTCCACGAGCTGCTGAAACACTGTCAAGTACGTCCGGCATTTCCGCTTTCGCACTCTTGTGGATCCCCTTGACAAATTCTCAGCATTTGTCCTTGTACCTGA
+
AABBBBFBFFFFGFGFFGGGGGF5DFHH6GGHHF4FGHG5DDFHHGEF3DGHFG2GGDGGFH5DFEFGHBH1FGF2BF5FFFHHH3BDFAGE>>>>/13FHC43???>/>EF3BGGF/?<</////?F/@GG1@CCC//<@A11><-<<C-<<EF.-:@ACCF0CG0CCAFG;0;9B;FFGGFEBG-9;=;FGFDFFF/;D.99/;FFFF.//;99EFFFFF/9.:BFFF/999;B/B9/9BFFB9/:9/;
@M05620:37:000000000-D9766:1:1101:9326:5525 1:N:0:90
AGTGCCAGCTCTCCATCGCACAGGGGACCCAGGGCCTGGCCCCCCCCTCCGGAAAACCTATGACCTCCCCGGCTCCCTGGGCCCCCAGCGCGCAGGTTTGCCGGGGACTTTGGTGGTATCCCACGGTGGGATCCGGGCGTTGGTGCAGCAGTGGGCAGTGGGGCACGCACGTCCTAACCGGTGGGGGGTCTGGGTAAATGTGGGGGGGCGCAGGGGTTCTTGGTCTCCCCCACGCCCCCCGGCCGGTTTAT
+
AA1>>FBFAFFFG1F1AEFAEAGBFE0EAEGF0EE/FFFFCG//AE//B>/>//>FGE011B2BG1B/FE//>/?F?0BG/////>@/B///<///01<?1<-A@--CC0<D/<.;.000;;0.--:;C-.;./;-9---=-;-;/9//--9/9A---:/;E>-;-9--9;:-;-//9A------9-----9;-//;///:/;:-9-9-;-9@;@--9-;9/;//99BB------;9@@---99-;---//
@M05620:37:000000000-D9766:1:1101:16639:5529 1:N:0:90
ACCACACCTTCTACAATGAGCTGCGTGTGGCTCCCGAGGAGCACCCCGTGCTGCTGACCGAGGCCCCCCTGAACCCCAAGGCCAACCGCGAGAAGAGCCCGCTACCTCTGCGGGCGGCCGCCTCCCTCCTTCCTGGCCTCCCGGACCTGCGCCCTCTCTCCCTGGCTCTCTCTTCTGCCGTTTTCCGTCGGACTCTCTTCTCTGACCTGAGTCTCCTCTGGAACGCTGCAGGTTCTAGACCGGAAGAGCAC
+
BBBBBBBBFFFFGGGGGGGGGGHHGFGBFEHHHGGFEEEGGHHHHGGGEEGGHHHHHHHGGGGGGGGGGGGHHHHGGGGGGHHHHGGGGGDGG/?2020//</@<0F1111-----;----AGG../::/;0;00;CA/A9:.---:.;?9-A@-..B/9/;99;..;//;BF///;BFB:;B;/;9B.;@-@-B//:BFFFFFFFFB./.9;///:./9////.:.AD/9AFBB/:/://----99../;
@M05620:37:000000000-D9766:1:1101:13628:5534 1:N:0:90
GAGGCTGCTTTGGAAGAAACTCATAGATTACTGCAACAGTTCCCCCTGGACCTGGAAAAGTTTCTTGCCTGGCTTACAGAAGCTGAAACAACTGCCAATGCCTACCGGACGCTAACCGTAGGGCCCGGCTCCACGCCAACTCACCAGAAGACCACAAGATACAGAAACAATGACAAGTACGACAGGCGTTTCAGCTTTAGCACTCTTGTGGATCAACATGACCAATTCTCAGCATTTGTAATTGTCAATGA
+
CBBBCCFCFFFFGGGGG4EGGGHHHHHHHHHHHHHHGHHGHHHHHGGGHHHHHHHHHHHHGHHHHHHHHHHHHHHGHHHHHHHHHGHHHHHHHHHHHHGHF3F32B>>//>EFGGHHEFG/EF2/>B/B/??22?<F/>?0?F?01?0>F10><...>011=00=<<GHHEH000=<<;0..:-;CE-:ADFGGGBCF0CBBFGFFFF90.9C9FGF0:90::BEFF0B0;FFFFFFFFF90BFB9F0BFB
@M05620:37:000000000-D9766:1:1101:23199:5556 1:N:0:90
AGTGCCAGCTCTCAATCGCACAGGGGACCCAGGGCCTGGCCCCTCCATCCAGAAAACCTATGACCTCACCCGCTACCTGGAGCACCAACTCCGCAGCTTGGCTGGGACCTATGTGAGTATCCAGCGTAGGAATCTGGGAGTTGGGGAGGAGTGAGGAGTTGGGGAAAGACAGTCCTAACCGTGGAGGGTTCTGGTAAATGATGGGGTGAGGAGGGGCTCTTTGGCTCCCACCAGTCCCCCTGTCTGGTCTA
+
3A>AAFFFBFFFGFGGGGGAECGCCEEE2EGHAEGGEGHH2GGHGGHHHHHHEGGGHGHHHHEHBFGHHHHGGEEGHHHGFGHHHHHGGHHFAEF@EHBHGHHGGGHHGHHHHHHHHHHHGHHHHGGGGGHHHHHHHHHGEHHHGGGGGGGHHHHHHGHBGHGGGGHHHHHHHHHHHHHHGGGGGGGGCFFGGGGGGGGGGGGGGGFFFFFFFFFFFDFFFFFFBFFFFFFFFFFFFFFDAFFFFFFFFFF
@M05620:37:000000000-D9766:1:1101:23506:5560 1:N:0:90
ACCACACCTTCTACAATGAGCTGCGTGTGGCTCCCGAGGAGCACCCCGTGCTGCTGACCGAGGCCCCCCTGAACCCCAAGGCCAACCGCGAGAAGATGACCCAGGGGAGTGGCCCGCTACCTCTTCTGGTGGCCGCCTCCCTCCTTCCTGGCCTCCCGGAGCTGCGCCCTTTCTCACTGGTTCTCTCTTCTGCGTTTTTCCGGAGGACTCTCTTCTCTGACCTGAGTCTCCTTTGGAACTCTGCAGGTTCT
+
AAAAA1>A>FFFAGG1GGGBG1FCEEEA0EAAG0FE0EG//F/AGGEG/AA/1B1BGGBAEE/>FEE>E//BEG>EE/?FF/GG/FEEC/>>//0111??1?<GG/<//C<..>.<-=C-C0<000=<D0/..;---.C..C/./0;/09=..:..;C--A=-BB@@-9-9//9B/;9/9/;//;9//;////-----;/:---;@B-/9/9//:/BB:999/BB-9;/;F///////;///;B/FF-/BB
@M05620:37:000000000-D9766:1:1101:14918:5564 1:N:0:90
ACCACACCTTCTACAATGAGCTGCGTGTGGCTCCCGAGGAGCACCCCGTGCTGCTGACCGAGGCCCCCCTGAACCCCAAGGCCAACCGCGAGAGTGGCCCGCTACCTCTTCTGGTGGCCGCCTCCCTCCTTCCTGGCCTCCCGGCGCTGCGCCCTTTCTCCCTGGTTCTCTCTTCTGCCGTTTTCCGTCGGACTCTCTTCTCTGACCTGAGTCTCCTTTGGACCTCTGCAGGTTCTAGATCGGAAGCGCAC
+
BBBBCCCBFFFFGGGGGGGFGGHHGFGGHGGHHGGG?CFGGHAHHGGFEEGGHHHHHHHGGGGGGGGGGGGGHHHGGGGEFHHHHGGGGGGGGCGGEGHHGGGGGHFHHHHGHHGHGHHFFGGGHEGHGHHHHHHHHHHHHGGG-@CGGGGAGFFFFFFF/;BFFFFFFFFFFFFFFFFFDDFFFFFF.@FFFFFFFFFFFFFFFFFFFEFFFFFFFFFFF//9FFFFFFFF;FFFFFEBFFFFFD.:@B-
@M05620:37:000000000-D9766:1:1101:19070:5573 1:N:0:90
ACCACACCTTCTACAATGAGCTGCGTGTGGCTCCCGAGGAGCACCCCGTGCTGCTGACCGAGGCCCCCCTGAACCCCAAGGCCAACCGCGAGAGTGGCCCGCTACCTCTTCTGGTGGCCGCCTCCCTCCTTCCTGGCCTCCCGGCGCTGCGCCCTTTCTCCCTGGTTCTCTCTTCTGCCGTTTTCCGTCGGCCTCTCTTCTCTGACCTGAGTCTCCTTTGGACCTCTGCAGGTTCTAGATCGGAAGAGCAC
+
BBABBBABFFFFFGGGFGGGGFGGEEEEGEHHHGGEGGGEGHHHHGGGGEGFHHHHHHHGGGGGGGGGGGGHEHHGGGGHGHHGGGGGGGGGG<<??/?FDGGC/?>GHBGHHHDFEHHG-ADF.<CHGHHHHHF:CHHHHGDG-?FFGGGGGF;FFFFFFFFFFFFBFBFFFFFFFFFDDDFFFFFF9BF-ADFFFFFFFFFFFFFFFBFFBFFFFFFFF//BFFFFFFFFFFFFFEFFFFFFFF.:BFF
@M05620:37:000000000-D9766:1:1101:14150:5581 1:N:0:90
AGTGCCAGCTCTCAATCGCACAGGGGACCCAGGGCCTGGCCCCTCCATCCAGAAAACCTATGACCTCACCCGCTACCTGGAGCACCAACTCCGCAGCTTGGCTGGGACCTATGTGAGTATCCAGCGTAGGAATCTGGGAGTTGGGGAGGAGTGAGGAGTTGGGGAAAGACAGTCCTAACCGTGGAGGGTTCTGGTAAATGATGGGGTGAGGAGGGGCTCTTTGGCTCCCACCAGTCCCCCTGTCTGGTCTA
+
CCABCFFFCFFFGGGGGGGGGGHHGGGGGGHHGGGGGGHHHHGHGGHHHHHHHHHHHGHHHHHHHHHHHHHGGEGGHHHHHHHHHHHHGHHHGGGGGHHHGHHGGGHHGHHHHHHHHHHHHHHHHGDGGGHHHHHHHHHGGHHHGGGGGGGFHHHHGGGHHHGGGGHHHHHHHHHHHHHHGGFGDEGGEGFGGGCFGGGGGGGGGGFFFFFFFFFFFFFFFFFFFFFFFFFFFFFFFFFFFFFFFFFFFFF
@M05620:37:000000000-D9766:1:1101:25765:5613 1:N:0:90
ACCACACCTTCTACAATGAGCTGCGTGTGGCTCCCGAGGAGCACCCCGTGCTGCTGACCGAGGCCCCCCTGAACCCCAAGGCCAACCGCGAGAAGGAGCCGCTGATTCGTCTAGTGGCCGCCTAACTCCTTCCTGGCCTCCCGGCGCTGCGCCCTTTCTCCCTGGGTCTCTCTTCTGCCGTTTTCCGTCGTGCTCTCTTCTCTGACCTGCGTCTCCTTTGGCACTCTGCAGTTTCTAGATCGGAAGCGCAC
+
AAAABBABFFFDGGGGFFGDGDEEEBEEHAHHFGEEEEGGGHHHHGGGE1EFGFGGHEGGGGCGGFEGGGGHHGHFGGGFAFHHHCEEGCGGC/000//?/<///111/>...1>>0.F-<@A./<G0<:00/:0/;.0;G..---;-9.9-.9-//9/;/;F/..;.;/BB9/;9///;A9/;B/.B.--.;A9F/BFFFBF//9/9..-;9:B//B/;/://;99/9////B/9B//;B.;9AA.--;9
@M05620:37:000000000-D9766:1:1101:19576:5627 1:N:0:90
AGTGCCAGCTCTCAATCGCACAGGGCACCCAGGGCCTGGCCCCTCCATCCAGAAAACCTATGACCTCACCCGCTACCTGGAGCACCAACTCCGCAGCTTGGCTGGGACCTATGTGAGTATCCAGCGTAGGAATCTGGGAGTTGGGGAGGAGTGAGGAGTTGGGGAAAGACAGTCCTAACCGTGGAGGGTTCTGGTAAATGATGGGGTGAGGAGGGGCTCTTTGGCTCCCACCAGTCCCCCTGTCTGGTCTA
+
1>11>BDFACFFG1GDGFFCEEFFC0BEF0FF0AE0BAFGFFEHGGHGFGFFHHHFGEHHHGHHHGGHHHHEG>EFHHHH>FGHHH0/?GHGAE?EEHFHGHGGGGHHGHHHHHHHGHHHHHHHHGGCGGHHHHHHHG0FGHHHGGFGGCCGHGHHHGHHHHGGFGHGHHHHHHHHHHHHGGGGGGGGEGGGGGFFGGGGGGGGGGG@FFFFFF@@@@FFFFFFFFFFFFFFFFFFFFFF@FFFFFFFFFF
@M05620:37:000000000-D9766:1:1101:6898:5631 1:N:0:90
ACCACACCTTCTACAATGAGCTGCGTGTGGCTCCCGAGGAGCACCCCGGGCTGCGGACCGAGGCCCCCCTGAACCCCAAGGCCAACCGCGAGAAGATGAGGCAGGGGCCTGCGCCCGCATCTGGTGGCGGGGTCCCTCCGTCCTGGCCTCCCGTCGCGGCGCCCTTTCTCACTGCTTATCTTCTCTGTCTTGTGGCTTTGGGCGGGCTTCTCTGGCCTGACTCGCGTCTTCCACTCTGCCTGGCCGGTATT
+
>111>11>FFCF3GGB3BGAB1B1E00B00AB1A0A0AF//FEFGGCG/AF/////>E/>/E/EF/>EEEEBFC/ECC/?//FF/F//B/><//?<111<0.>A--<A-.<.--.----;=C009/..----9;--/-;-9---//9AB--99---9--9;>---/9//9/99//////////9;/////////----///--;----;9/9////;/AB///:;-9-9-//;/////;///--99@---/
@M05620:37:000000000-D9766:1:1101:18269:5639 1:N:0:90
AGTGCCAGCTCTCAATCGCACAGGGGACCCAGGGCCTGGCCCCTCCATCCAGAAAACCTATGACCTCACCCGCTACCTGGAGCACCAACTCCGCAGCTTGGCTGGGACCTATGTGAGTATCCAGCGTAGGAATCTGGGAGTTGGGGAGGAGTGAGGAGTTGGGGAAAGACAGTCCTAACCGTGGAGGGTTCTGGTAAATGATGGGGTGAGGAGGGGCTCTTTGGCTCCCACCAGTCCCCCTGTCTGGTCTA
+
BCABCFFFCFFFGGGGGGGGGGHHGGGGGGHHGGGGGGHHHHGHGGHHHHHHHHHHHGGHHHHHHHHHHHHGGEGGHGHHGHHHHHHHGHHHGGGGGHHHGHHGGGHHGHHHHHHHHHHHHHHHHGGGGGHHHHHHHHHGGHHHGGGGGGGHHHHHHGHHHHGGGGHHHHHHHHHHHHHHGGGGGGGGEGGGGGFGGGGGGGGGGGFFFFFFFFFFFFFFFFFFFFFFFFFFFFFFFFFFFFFFFFFFFFF
@M05620:37:000000000-D9766:1:1101:19581:5646 1:N:0:90
AGTGCCAGCTCTCAATCGCACAGGGGACCCAGGGCCTGGCCCCTCCATCCAGAAAACCTATGACCTCACCCGCTACCTGGAGCACCAACTCCGCAGCTTGGCTGGGACCTATGTGAGTATCCAGCGTAGGAATCTGGGAGTTGGGGAGGAGTGAGGAGTTGGGGAAAGACAGTCCTAACCGTGGAGGGTTCTGGTAAATGATGGGGTGAGGAGGGGCTCTTTGGCTCCCACCAGTCCCCCTGTCTGGTCTA
+
AAAABFFFBFFFGGGGGGGGGGHHGAEGGGHHGGGGGFHHHHGHGGHHHHHHHHEHHGEGHHHHHHHHHHHGGGGGHHHHHHHGHHHHGHHHGGGGGHHHGHHGGGHHGGHHHHHHHHHHHHHHHGGGGGHHHHHHHHHGGHHHGGGGGGGHHGHHHGHHHHGGGGGHHHHHHHHHHHHHGGFGGGGG:FGGGGFGGGEGGFGGGGFFFFFFFFFFFFFFFFFFFFFFFFFFFFFFFFFFFFFFFFFFFFF
@M05620:37:000000000-D9766:1:1101:16024:5651 1:N:0:90
ACCACACCTTCTACAATGAGCTGCGTGTGGCTCCCGAGGAGCACCCCGTGCTGCTGACCGAGGCCCCCCTGAACCCCAAGGCCAACCGCGAGACCCCGGTGAGTGGCCCGCTCCCTCTTCTGGTGGCCGCCTCCCTCCTTCCTGGCCTCCCGGAGCTGCGCCCTTTCTCCCTTTTTCTCTCTTCTGCTGTTTTCCGTAGGACTCTCTTCTCTGCCCTGCGTCTCCTTAGGACCTCTGCCGGTTCTCGCTCG
+
BBBBBBBABFFFGGGGFG5BGDGGGFEBAEGFBBFEDGEEFHHHHGGEEEGGFHHHHHHAEGGGGGGGGGGHFHHGGGGHGHHHHGGEGG/>@D?<CD@//<G11?<GG@DCDG.GHHEHHD0=CEHGGGG.;GGGGGFF0BBBBFGGFGGFB-@BA/F-@A9-BFFFFFFF//;BFFFFFFFFFFF/:B9BFFFD9FAD9;9/;/;BFFF/BBB.;FAB.BF.BFF/;9//AFF/;9/-;;AEF/9.;;-
@M05620:37:000000000-D9766:1:1101:12325:5693 1:N:0:90
ACCACACTTTCTACAATGCGCTGCGTGTGGCTCCCGAGGAGCACCCCGTGCTGCTGACCGAGGCCCCCCTGAACCCCAAGGCCAACCGCGCGACTGGGCCGCTCCTTCTTATGCTGGGCCCCATCCTCGTTCCTGGCCTCCCGGTGCTGCGCCCTTTTTCCTTGGTTCTCTCTTCTTCCGTTTTCCGTGGGCCTTTCTTCTATGGACTGCGTCTTCGTAGGCTCTCTGCAGGTTCAAGATCGGAAGCGCCA
+
AAAAAAAFBFFFGGGG3G11E0EAEAEA00BFGAB//AEECHHHHGG/AAEGFHGBGHH>/ECGG?EGGGF>G>FGGGEHC<FHHGA@CC/<@//<////>---.>>10=0000=D/<..<-./;;CG.;..;;G/CF9CGG.-;-;FGG@-E--/;;9B//://;-//;/BFF//9//;BF/-/9-9-;----//;///;/:9;B;/;/-9@-;;---;99;;/;/9///;;/B;9/9/F?AB-A9;>--
@M05620:37:000000000-D9766:1:1101:15767:5697 1:N:0:90
ACCACACCTTCTACAATGAGCTGCGTGTGGCTCCCGAGGAGCACCCCGTGCTGCTGACCGAGGCCCCCCTGAACCCCAAGGCCAACCGCGAGACTGGGCCGCTACCTCTTCTGGTGGCCGCCTCCCTCCTTCCTGGCCTCCCGGCGCTGCGCCCTTTCTCCCTGGTTCTCTCTTCTGCCGTTTTCCGTCGGCCTCTCTTCTCTGACCTGAGTCTCCTTTGGCCCTCTGCAGGTTCTAGATCGGAAGCGCAC
+
DCDDCDDCFFFFGGGGGGFGGGHHGGGB4FHHHGGGGGGGDHHHHGGGGGGGHHGHHHHEGGGGGGGGGGGHHHHGGGGHGHHHHGGGGGDGG/2?F/?F@CF<<<>FGHHGGHGHGGHCCGGGHGHHGHHHHCGGHHFHHGDC-;CFGGGGGFFBBBFFFFFFFFFFFFFFFFFFBFFFDFFFFFFFFFFBDFAFFFFFFFFF:BFFF/BFFFFFFFFFFFB.;EFFFFFFAFFFFEFFFFFFFF9BCF@
@M05620:37:000000000-D9766:1:1101:25772:5710 1:N:0:90
ACCACACCTTCTACAATGAGCTGCGTGTGGCTCCCGAGGAGCACCCCGTGCTGCTGACCGAGGCCCCCCTGAACCCCAAGGCCAACCGCGAGAAGAGGCCGCGAGTTCTTGCGGTGGCCGCCTCCTTCTTTCCTGGCCTCCCGGCTCCGTGCCCTCCTCCCCTGGTTCTCTCCTCTGTCGTTTGCCGTCGGTCTTTCTTCTTTGCCCTGCGTTCTCTTTGCTGATCTGCAGCTTCTAGATCGGTATGGCAA
+
BCABBBCABFCFGGGGGGFFGGHHGEGBAFFBFFGFAFGGGGDGHGGGGGFGGHHHHHHGGFGFGGGGGGGGBHHGEGGHGHHHHGGGCGFFGD220=/=>//---.11>10<-.<.CHGG-..C/:00;<09;BFFF;CE..-;-C....;.90..9/;E9/.;0;0009;/;/:00;..A..00-:@---..:0B00BF0B000:0..-....9;B0000000;BB:9;0;00B0;0;B.....0/:/0
@M05620:37:000000000-D9766:1:1101:14767:5715 1:N:0:90
GAGGCTGCTTTGGAAGACACTCCTCGATTACTGCACCCGTTCCCCCGGTCCTTGTAACCGTTTCTTTCCTGGCTCACAGAAGCGACAACCACTACCCCTGCCCTCCGGGTGCTCCCCCTCCTGGCCGGGTCCTCGCCGGCTCCCCGGGGGTCCACGAGCTGCTGAAACACAGGCAAATCCGGCCAGCCTTTCCGCTTTCACCATTCTGGGGGTCCCCTTGGCCAATTCTCCGCCTTTTTTCTTGTTCCTGA
+
AAAAA>FAFFDFFGGFA1BF1BFEBABG30BGGHBGHG000BFGCF/AAEF1DBFGGFHGGG0BDDBDFGHHHH11BFGBFGH//>>EH>?FB0BBF/??/F/</?/>/?</11BFF////0<0@G/C///?11.-><-<<.EGE?CG---.;CF.----9//:/;FF/---;--;-///--9;-A9;-FF/B---9;///9//:/;//9;-9-;FE9A-/;B/-/;9///--;-AB//-;/;9//;;9//
@M05620:37:000000000-D9766:1:1101:25790:5727 1:N:0:90
ACCACACCTTCTACAATGAGCTGCGTGTGGCTCCCGAGGAGCACCCCGTGCTGCTGACCGAGGCCCCCCTGAACCCCAAGGCCAACCGCGAGAGGCGCCCTGCACCTCTTGAGGGGCCCGCCTCCCCTTCTCCTGGCCCCCCCGCTCCGCCCTCTCTCCCCGGAGCTCTCTCCTTTGCCATTTTCTGTAGCTCTCTCCTCTTTCCTCTGTATCCTCTTTGGCACTCTGCTTGCTCTTTGTAAGTAGACCAC
+
ABCCCBBCFFFFGGGGGGGGGGHHGEGGHGHHHGGGGGGGGHHHHGGGGGGGGHHHHHHGGG?EGGGGGGEHHHHGGGGHGHHHHGGCG@FF/>//>/<//<.0<FF01=11<0.<--<<-:.;.;:/./:00CB/.C.;C-----;.:..@-.://:/B.---:-;;/B///B////;//;//////////9::F9/:BF/:9B///;//9:/:9B///////9://///:.9;/9://B9/////;/:.
@M05620:37:000000000-D9766:1:1101:6752:5730 1:N:0:90
ACCACACCTTCTACAATGAGCTGCGTGTGGCTCCCGAGGAGCACCCCGTGCTGCTGACCGAGGCCCCCCTGAACCCCAAGGCCAACCGCGAGACCCAGGTGAGTGGCCCGCTCCCTCTTCTTGTGCCCGCCTCCCTCCTTCCTGGCCTCCCGGCGCTGCGCCCTTTCTCCCTGTTTCTCTCTTCTGCCGTTTTCCGTAGGCCTCTCTTCTCTGCCCTGAGTCTCCTTTGGACCTCTGCAGGTTCTTGTTCG
+
AABBBAABFFFFGGGGGGGGGFHHGFGEFEHHHGGGGGGGGHHHHGGGGFGGHHHHHHHGGGGGGGGGGGGHHHHGGGGHGHHHHGGGGGGGGG/?/?C<?F0?FEF0<ACCCGGFHHHHH00=00=<C<<:EHGHHGHHHHG0CCHGFEEC9@@B?AA-;D-;BBFFF:FF/;BBFFFFBFFFF/B/-9;BEB/9B.../9B.FFFFFFFF/BFFFFFFFFF;9:BB9B/BBFFBFFB9AAFFF/;9;;.
@M05620:37:000000000-D9766:1:1101:22928:5741 1:N:0:90
AGTGCCAGCTCTCAATCGCACAGGGGACCCAGGGCCTGGCCCCTCCATCCAGAAAACCTATGACCTCACCCGCTACCTGGAGCACCAACTCCGCAGCTTGGCTGGGACCTATGTGAGTATCCAGCGTAGGAATCTGGGAGTTGGGGAGGAGTGAGGAGTTGGGGAAAGACAGTCCTAACCGTGGAGGGTTCTGGTAAATGATGGGGTGAGGAGGGGCTCTTTGGCTCCCACCAGTCCCCCTGTCTGGTCTA
+
AAAABFBFBFFFGGGGGGGGGGHHGGGGGGHHGGGEGGFHHHGHGGHHHHHHHHHHHGHHHHHHHHHHHHHGGGGGHHHHHHHHHHHHGHHHGGGGGHHHGGHGGGHHGHHHHHHHHHHHHHHHHGGGGGHHGHHHHHHGGHHHGGGGGGGHHHHHHGHHHHGGGGHHHHHHHHGHHHHHGGGGGGGGEGFGGGGGGGGGGGGGGGFFFFFFFFFFFFFFFFFFFFFFFFFFEFFFFFFFFFFFFFFFFFF
@M05620:37:000000000-D9766:1:1101:25211:5744 1:N:0:90
GAGGCTGCTTTGGAAGAAACTCATAGATTACTGCAACAGTTCCCCCTGGACCTGGAAAAGTTTCTTGCCTGGCTTACAGAAGCTGAAACAACTGCCAATGCCTACGGGATGCTACCCGTATGGAACGGCTCCTAGCAGACTCACAGGGCGTCAAAGAGCTGCAGAAACAATGGCAAGTACGTCAGGCCTTTCCGCTTTAGCACTCTTGTGGATCCCCTTGAACAATTCTCAGCATTTGTACTTGTACCTGA
+
>3>AAAFAFFFFGGGFCGGFGFFEGGFFB5BGHH44BGFBDGGGHGEF22FGFGFAG32BAFAGBF5GHHHHHGC3BFGHHHHHF3BGHBHG33FG33GHH3B3F11>A1F134B?FAE/0BB3?B/?E//FFFFH1FH0111<1@FE?B<C/?1GB0?1FC01>GHFFFFEF0GCF<=0.<<<.C/<GC0GGEEGFGFGCCF0FFBBFF?B0FBBAFFFFBBGFFGFGGFBBBFFBBFF0/;F9B9BFF9
@M05620:37:000000000-D9766:1:1101:15234:5795 1:N:0:90
AGTGCCAGCTCTCAATCGCACAGGGGACCCAGGGCCTGGCCCCTCCATCCAGAAAACCTATGACCTCACCCGCTACCTGGAGCACCAACTCCGCAGCTTGGCTGGGACCTATGTGAGTATCCAGCGTAGGAATCTGGGAGTTGGGGAGGAGTGAGGAGTTGGGGAAAGACAGTCCTAACCGTGGAGGGTTCTGGTAAATGATGGGGTGAGGAGGGGCTCTTTGGCTCCCACCAGTCCCCCTGTCTGGTCTA
+
CCBCCFFFDFFFGGGGGGGGGGHGGGGGGGHHGGGGGGHHHHGHGGHHHHHHHHHHHGHHHHHHHHHHHHHGGGGGHHHHHHGHHHHHGHHHGGGGGGHHGGHGGGHHGHHHHHHHHGHHHHHHHGEDGGHHHHHHHHHGGHHGGGGGGGGGHHHHHGHHHHGGGGHHHHHHHHHHHHHHGEECGEGG;CFGGG;FGFFGGGGGGGFFFFFFFFFFFDFFFFFFFFFFFFFFFFFFFFFFFFFFFFFFFFF
@M05620:37:000000000-D9766:1:1101:24050:5800 1:N:0:90
ACCACACCTTCTACAATGAGCTGCGTGTGGCTCCCGAGGAGCACCCCGTGCTGCTGACCGAGGCCCCCCTGAACCCCAAGGCCAACCGCGAGACTGGCCCGCTACCTCTTCTGGTGGCCGCCTCCCTCCTTCCTGGCCTCCCGGCGCTGCGCCCTTTCTCCCTGGTTCTCTCTTCTGCCGTTTTCCGTCGGACTCTCTTCTCTGACCTGCGTCTCCTTTGGCCCTCTGCAGGTTCTAGATCGGAAGCGCAC
+
CCCCCCCCFFFFGGGGGGGGGGHHGFGEDGHHHGGGGGGGGHHHHGGGFGGGHHGHHHHGGGGGGGGGGGGHHHHGGGGHGHHHHGGGGGGGG/??G/?FDGG@>??GHHHHHHHHGHHGGGGGHGHHGHHHHHHHHHHHHGGFGGGGGGGGGFFFFFFFFFFFFFFFFFFFFFFFFFFFFFFFFFFFFFF9;DFFFFFFFFFFFFFFF.;DFFFFFFFFF0FEEFFFFEFF9FFFFFFFFFFAFFAD9B-
@M05620:37:000000000-D9766:1:1101:24069:5800 1:N:0:90
ACCACACCTTCTACAATGAGCTGCGTGTGGCTCCCGAGGAGCACCCCGTGCTGCTGACCGAGGCCCCCCTGAACCCCAAGGCCAACCGCGCGAGTGGCCCGCTACCTCTTCTGGTGGCCGCCTCCCTCCTTCCTGGCCTCCCGGAGCTGCGCCCTTTCTCCCTGGTTCTCTCTTCTGCCGTTTTCCGTAGGACTCTCTTCTCTGACCTGAGTCTCCTTTGGAACTCTGCAGGGTCTAGATCGGAAGAGCAC
+
AAAAABA@FFFFGFGGGGGGGCFGGGGGHGHGHGFGGGGGGHHHHGGGGGGGFHHHFHHEGE0EGGGGGGGFGHHGGG>FFHHGHFFEF@/@DDFHGGHHGGGCGHHHHGHHHHHHG<CA<AGGHGHHGHHHHHHBGGGHGGDC?DGGGGGGGGGGGFFF/99BAFFFFFFFFFFFB9;DDAFFFFF9AD.9BFFFFFFFFFFFFBBFF/;FFFBFFFFFFF/9FFFFB//;-:;B//:BF?DAFAFFFB9
@M05620:37:000000000-D9766:1:1101:22972:5818 1:N:0:90
AGTGCCAGCTCTCCATCGCACAGGGGACCCAGGGCCTGGCCCCTCCATCCAGAAAACCTATGACCTCACCCGCTACCTGGAGCACCAACTCCGCAGCTTGGCTGGGACCTATGAGAGTATCCAGCGTAGGAATCTGGGAGTTGGGGAGGAGTGAGGAGTTGGGGAAAGACAGTCCTAACCGTGGAGGGTTCTGGTAAATGATGGGGTGAGGAGGGGCTCTTTGGCTCCCACCAGTCCCCCTGTCTGGTCTA
+
>A>>>FD11FFFG1GDFEE1E?EAF?BAAEFFAAEBEFHHAHGCGGHHHGFGBBGFGFHHGGFHHDGGHFFEG>>EGFGH0BGHHH0??GG@/ECEEHBFEEFGGGGHG0BBG2>1FGFHHE2GHGGC/CDGGHHGFC0<CGGFGGCCC.<<C00<0CGGHF-@...::GHHH00=<GGGG?E@.CE?;9AFGGBC9F;FB0;FABB@EFFBBF-@@@FB/F/9FFFF?B?-A9FF/BE-@FFFFF/F/9;
@M05620:37:000000000-D9766:1:1101:7594:5828 1:N:0:90
GAGGCTGCTTTGGAAGAAACTCATAGATTACTGCAACAGTTCCCCCTGGACCTGGAAAAGTTTCTTGCCTGGATTACAGAAGCTGAAACAACTGCCAATGCCTACAGGATGCTACCCGTAAGGAAAGGCTCCTAGAAGACTCCAATGGAGTAAAACAACTGATTAAACAATTGCAAGTAATTCAGGCATTTCCGCTTTATCACCCTTTTGGATCCAATTCAACAATTTTCAGCATTTGTACTTGTAACTGA
+
AAAAAAFAFDFFGG5A4F4FGFHFHHFHHFFFHHBDHHFGHF5BFEA2GBBFGHGBB3AG3DGDFFFBAB3A2DB3BBBDFABFFB3FBB1?@GGHEHFB334BFH331332BBFB1>1>EHFD3F?B?BB/B?BBF3B3?2?BF3BBBBBBF3B2?/?22<>2@@@2</1111?F11?11<1111<>11111>>.><D0=0=<<<<0<0-<00=CB000;<GFA0:0:0;0;;0;C000;9000=;F00;
@M05620:37:000000000-D9766:1:1101:15302:5835 1:N:0:90
GAGGCTGCTTTGGAAGAAACTCATAGATTACTGCAACAGTTCCCCCTGGACCTGGAAAAGTTTCTTGCCTGGCTTACAGAAGCTGAAACAACTGCCAATGCCTAAAGGAAGCTAACCGTAGGGACCGGCTCCTAGCAGACTCCCAGGGCGAACACAAGATGCTGAAACAATGGCAAGTACGACAGGCATTTCAGCTTTAGCACTCTTGTGGATCACATTGACCAATTCTCAGCATTTGTACTTGTAACTGA
+
BABCCCFCFFFFGGGGGGGGGGHHHHHHHHHHHHHHGHHGHHHHHGGGHHHHHHHHHHHHGHHHHHHHHHHHHHHGHHHHHHHHHGHHHHHHHHHHHHHH3FGGGBFG23BFHHHHHGG////3/?//E/EGHHH2GHHHHHHG2@/?/B/<>@F.>001>11FHHHHH<GHHGGHGFF0..<:A.;C0;;GGGHEHHH0CFFFFBFGF0;CFFF/CBFGGFFFGGGFFFFGGGFBBFFF/;FFF//;BFF
@M05620:37:000000000-D9766:1:1101:17411:5847 1:N:0:90
AGTGCCAGCTCTCAATCGCACAGGGGACCCAGGGCCTGGCCCCTCCATCCAGAAAACCTATGACCTCACCCGCTACCTGGAGCACCAACTCCGCAGCTTGGATGGGACCTATGTGAGTATCCAGCGTAGGAATCTGGGAGTTGGGGAGGAGTGAGGAGTTGGGGAAAGACAGTCCTAACCGTGGAGGGCTCTGGTAAATGATGGGGTGAGGAGGGGCTCTTTGGCTCCCACCAGTCCCCCTGTCTGGTCTA
+
>1>>A11BACFF1FGDEFG1E0F0FEAE0A0AAAEA/BF00BA/EFFA10B1101B0B0BFG2FGHH1FF0>>>>EHBBGFEHHEGHAE0BBE>///0BB<1<FCHG0<0<1<2FFF>B>2B2<G@/<<C11@1><1<FCE0?C@-<@CCA<0<0C<CC<0/A<.CG./://CH0000/;-.;-...?.;./0;C9BB090;0CF.;----/9-----99/BFB9BF-EFAAAF//9;-A@F///BFFFFF
@M05620:37:000000000-D9766:1:1101:8596:5848 1:N:0:90
GAGGCTGCTTTGGACGAAACTCATAGATTATTGCAACATTTGCCTTTGGACCTGGACAAGTTTATTGACTTGCTTAACGAAGCTGAAACAACTGCCAAGTTTTACCCGTAAGGAAAAGCTACGAGAAGACTCCAAGGAAGGAAAAGAGCTGATGAAACAATACAAAGAAAGTAAGGAATTACAGCAGGAGCACGCTAGAGGAGCCCTTAAAACAACTCTCAGCATTTTAAATCGAATTTGACACTCCAGGG
+
A?AAAAFAF5B@F4BAEE?FGGHHHG5F6G5DFG55CC3DDDBA55BD3G3BAFABA31BBDA5DDD55AABADF555BABE0BB33BBB1BFBBB331B444BBGB?1>?133B?230333/>/??3?B3?3322/020/0?2F2/2@22<@2222@<F11111100<011@1=<1>111=>1100.<<<..-<...0:/;.;;.///000::;./:00009;900;;0009../0.000;000=;F9;:
@M05620:37:000000000-D9766:1:1101:13406:5850 1:N:0:90
ACCACACCTTCTACAATGAGCTGCGTGTGGCTCCCGAGGAGCACCCCGTGCTGCTGACCGAGGCCCCCCTGAACCCCAAGGCCAACCGCGAGAAGATGAGGCCAGTTACCTGCTCTCTTTTCCGGCTGCCTCCTTCCTCCCCTCTCGCCGCCCCGCCCTTTCTCCCTGCTTACCGCTTCTCCCGTTTTCCGTCGGCCTCACTTCTCTGTCCTGTGTCCCCATTGGCCCTCGCAGGTCCGCGGTCGGGCGAT
+
DCDCCCCDFFFFGGGGGGGGGGGHGGGFHGHHHGGGGGGGGHHHHGGGFGGGHHHHHHHGGGGGGGGGGGGHHHHGGGGHGHHHHGGGGGGGGGHHHHHFBC/=G=11=?110?1=111==FDE->C-<CDGG<0DGH0/:./;;/..;:?----9;@A/0;0;:/:0.B000/.--;;F00;:9.:.BFFBA---:..0:0:BFBF00:BB00:0;00://:00:0.E.--9.-;00----.99---;--
@M05620:37:000000000-D9766:1:1101:15478:5851 1:N:0:90
AGTGCCAGCTCTCAATCGCACAGGGGACCCAGGGCCTGGCCCCTCCATCCAGAAAACCTATGACCTCACCCGCTACCTGGAGCACCAACTCCGCAGCTTGGCTGGGACCTATGTGAGTATCCAGCGTAGGAATCTGGGAGTTGGGGAGGAGTGAGGAGTTGGGGAAAGACAGTCCTAACCGTGGAGGGTTCTGGTAAATGATGGGGTGAGGAGGGGCTCTTTGGCTCCCACCAGTCCCCCTGTCTGGTCTA
+
ABBCBFFFCFFFGGGGGGGFGGHHGGGGGGHHGGGGGGHHHHGHGGHHHHHHHHHHHGHHHHHHHHHHHHHGGFGGHHHHHHHHHHHHGHHHGGGGGHHHGHHGGGHGGHHGHHHHHHHHHHHHHGFGGGHHHHHHHHHGGHHHGGGGGGGHHHHHHGHHHGGGGGHHHHHHHHHHHHHHGGEGGGGGEGGGGGCFGGGGGGGGGGFFFFFFFFFFFFFFFFFFFFFFFFFFFFFFFFFFFFFFFFFFFFF
@M05620:37:000000000-D9766:1:1101:10156:5875 1:N:0:90
ACCACACCTTCTACAATGCGCTGCGTGTGGCTCCCGAGGAGCACCCCGTGCTGCTGACCGAGGCCCCCCTGAACCCCAAGGCCAACCGCGAGAAGACGCCCCTAGTTCTTCTGGTGCCCCCTCCTCTCCTTCCTGGCCTCCCCCTTCTGGGCCCTTTGGCCCTGGTTCTCTCCTCTGCCGTTTTCCGTTGTGCTGTCTTCTGTGGGCTTCGTCTCTCTTGCCTGCCTGCACTTTGTAAATCTGAAGGTCAC
+
AAA1AAA>CCFFGGGGDG11E0EEEAEA00FGABFE?EGGGHHHHGGGFEGGFHGFHHH>EE?GGEGGGGGFHFHGGGGHAEHHHGC<CG/<<?010//>/>..<=1>1G1111=<10/.<-../<G//<00C0C/;.0;G...9.;000;CE-./00/90;EF.9;F00;0/;B////;AB/;F/-:/-9-9//:/;BF//;/9-9--;---99//;///;;/--;/--//;B//;/9;F/B/BFF////
@M05620:37:000000000-D9766:1:1101:17376:5878 1:N:0:90
AGTGCCAGCTCTCAATCGCACAGGGGACCCAGGGCCTGGCCCCTCCATCCAGAAAACCTATGACCTCACCCGCTACCTGGAGCACCAACTCCGCAGCTTGGCTGGGACCTATGTGAGTATCCAGCGTAGGAATCTGGGAGTTGGGGAGGAGTGAGGAGTTGGGGAAAGACAGTCCTAACCGTGGAGGGTTCTGGTAAATGATGGGGTGAGGAGGGGCTCTTTGGCTCCCACCAGTCCCCCTGTCTGGTCTA
+
ABABBFFFCFFFGGGGGGGGGGGGGGGGGGHHGGGGGGHHHHGHGGHHHGHHHHHHHGHHHHHHHHHHHHHGGGGGHHHHHHHGHHHHGHHHGGGGGHHHGHHGGGHHGHHHHHHHHHHHHHHHHGGGGGHHHHHHHHHGGHHHGGGGGGGHHHHHHGHHHHGGGGHHHHHHHHHHHHHHGEEGGGGGEGGGGGFGGGGGGGGGGGFFFFFFFFFFFFFFFFFFFFFFFFFFFFFFFFFFFFFFFFFFFFF
@M05620:37:000000000-D9766:1:1101:15157:5902 1:N:0:90
ACCACACCTTCTACAATGAGCTGCGTGTGGCTCCCGAGGAGCACCCCGTGCTGCTGACCGAGGCCCCCCTGAACCCCAAGGCCAACCGCGAGAAGATGGCCAGGGGCCAGGGCCCCCTTCTGGTGGCGGCGGCCCTCCCCCCCCTCCTCCCGCCCCTGCGCCCTTCCCCTCTGTCCCTGTCTTCTGCCGTTTCCCGTTGCACTCGCTTCTCTTCCCTGAGCCTCCTTTGCAATTGTGCAGGTTCTAGTTCG
+
BCCCCCBCFFFFGGGGGGGGGGHHGGGEGFHHHGGGGGGGGHHHHGGGFFGGHHHHHHHGGGGGGGGGGGGHHHHGGGGHGHHHFGGGGCCGGD2F22222<//?C/</F..<CC->-.<<00=/..-;---;9-.:9..;;---.:/B/:.--9;...:-9>-//;9:/.:////9//9/;/;B///-9://:/.:.../99/:-.99:B////;B:///;//;/99//////////9/../://:/:B:
@M05620:37:000000000-D9766:1:1101:24599:5907 1:N:0:90
AGTGCCAGCTCTCAATCGCACAGGGGACCCAGGGCCTGGCCCCTCCATCCAGAAAACCTATGACCTCACCCGCTACCTGGAGCACCAACTCCGCAGCTTGGCTGGGACCTATGTGAGTATCCAGCGTAGGAATCTGGGAGTTGGGGAGGAGTGAGGAGTTGGGGAAAGACAGTCCTAACCGTGGAGGGTTCTGGTAAATGATGGGGTGAGGAGGGGCTCTTTGGCTCCCACCAGTCCCCCTGTCTGGTCTA
+
AAAABFFFAFFFGGGGGGGCGGHHFFGGGGHHGCGGGFGHHHGHGGGHHHHHHGHHHGHHHGFHHHFFHHHGGGGGHHHFFGHFGHHEFGHHGEFGGHGHGHBFE?GHGHHHHHHHH3GHHHHHHGFGCGHHHHHHHHHGCGHHGGGGGFGHHHHHHGHGFHGGGGHHHHHHGCGHHHHHGEEGGGGG9;FGGGGGGGGGGGGGF?DFFFFFFFCFFB?FFFFFF/FAFFFFFFFFFFFFFFFFFBBFFF:
@M05620:37:000000000-D9766:1:1101:20751:5911 1:N:0:90
ACCACACCTTCTACAATGAGCTGCGTGTGGCTCCCGAGGAGCACCCCGTGCTGCTGACCGAGGCCCCCCTGAACCCCAAGGCCAACCGCGAGAATGGCCCGCTACCTCTTCTGGTGGCCGCCTCCCTCCTTCCTGGCCTCCCGGCGCTGCGCCCTTTCTCCCTGGTTCTCTCTTCTGCCGTTTTCCGTCGGCCTCTCTTCTCTGACCTGAGTCTCCTTTGGCCCTCTGCAGGTTCTAGATCGGAAGCGCAC
+
BBBBBBBBFFFFGGGGGGGEGFHFGEEBAEHGFGGEEGGGDHHHHGGGGGGGHHGHHHHGGGGGGGGGGGGHHHHGGGGHFHHHHGE@DGGGG/<?F2?FGGG@><?FHHHHHHHHGHHGGGGGHGHHGHHHHHHHHHHHHGGGGGGGGGGGGGFFFFFFFFFFFFFFFFFFFFFFFFFFDFFFFFFFFFF-ADFFFFFFFFFFFFFFF/FFFFFFFFFFFFFFEFFFFFF?FFFFFFFFFFFFFF.DDFF
@M05620:37:000000000-D9766:1:1101:17969:5934 1:N:0:90
ACCACACCTTCTACAATGAGCTGCGTGTGGCTCCAGAGGAGCACCCCGTGCTGCTGACCGAGGCCCCCCTGAACCACAAGGCCAACCGCGAGAGTGGCCCGCTACCTCTTCTGGTGGCCGCCTCCCTCCTTCCTGGCCTCCCGGAGCTGCGCCCTTTCTCCCTGGTTCTCTCTTCTGCCGTTTTCCGTCGGACTCTCTTCTCTGACCTGAGTCTCCTTTGGACCTCTGCAGGTTCTAGATCGGAAGCGCAC
+
1>1>AA1AFF11AFG13BB111A1EAEF00BGHG11FAC0EHHHHG?E/AEAG1ABG0BEEGGG/E/EGGGHHHC0?GH0FGHE>FFGG@ECC>FF/<GHGGG@GGGHFHHF11?GFHHGG?CACCBGFGHHHHHHAGGC.;.A-;AGGGAG.A-CF0FFEF/9ECFGGGGGFFFFFFF@FFFFFF?FF@@-;@FFFFFFFFFFFFFFFFFFFFFFFFFFFFFFFFFFFFFFFFFFFFFFBEFFFFE@?@@
@M05620:37:000000000-D9766:1:1101:18837:5937 1:N:0:90
AGTGCCAGCTCTCAATCGCACAGGGGACCCAGGGCCTGGCCCCTCCATCCAGAAAACCTATGACCTCACCCGCAACCTGGAGCACCAACTCCGCAGCTTGGCTGGGACCTATGTGAGTATCCAGCGTAGGAATCTGGGAGTTGGGGAGGAGTGAGGAGTTGGGGAAAGACAGTCCTAACCGTGGAGGGTTCTGGTAAATGATGGGGTGAGGAGGGGCTCTTTGGCTCCCACCAGTCCCCCTGTCTGGTCTA
+
AAABAFFFAFFFGGGGGGGGGGHAFEEEEGHHFEEGAFHHHHEHGEGFECGHGHF2GEHGGAFGG5EGHHH?E/>EGCHHHHHHHHFHGFHHEEGGCFGHGHHGG?HFGHHHHHHHHHHHHHHHHGFGGGHHHHHHHHFFFHHHGGGGGGGGHHHHH?GHHHGGGGHHHHHHHHHHHHGGGGGGGGGGEGGGGGFGGGGGGGGGGFFFFFFFFFFFF;EFFFFFFFFFFFFFFFFFFFFFFFFFFFFFFFF
@M05620:37:000000000-D9766:1:1101:21803:5995 1:N:0:90
ACCACACCTTCTACAATGAGCTGCGTGTGGCTCCCGAGGAGCACCCCGTGCTGCTGACCGAGGCCCCCCTGAACCCCAAGGCCAACCGCGAGAGTGGACCGCTACATCTTCTGGTGGCCGCCTCCCTCCTTCCTGGCCTCCCGGCGCTGCGCCCTTTCTCCCTGGTTCTCTCTTCTGCCGTTTTCCGTCGGACTCTCTTCTCTGACCTGAGTCTCCTATGGCCCTCTGCAGGTTCTAGATCGGAAGCGCAC
+
BCCCCCCBFFFFGGGGGGGFGGHHGGGGGFHHHGGF2EGCDGHHHGGFEDEFGGHGFHHGGEFGGGGGGGGHHHGGGGGHGGHHHGGFGGCGG<=?=2?F//<@/==?FGGFGFF0.>GGGCGGGEGHGHGHGGGGGHHFHGDCC9?DFCBAFGFFF0;F0F/:A0BFFFFFF0;B;BBA.DFFFFF0FFDDFFFFF0BFFBFBFFFFB/BFFFFFB0;BF./;AEFFF0FF.;0FF9FFF...AA.-9@-
@M05620:37:000000000-D9766:1:1101:23820:6003 1:N:0:90
ACCACACCTTCTACAATGAGCTGCGTGTGGCTCCCGAGGAGCACCCCGTGCTGCTGACCGAGGCCCCCCTGAACCCCAAGGCCAACCGCGAGACCCAGGTGAGTGGCCCGCTACCTCTTCTGGTGGCCGCCTCCCTCCTTCCTGGCCTCCCGGAGCTGCGCCCTTTCTCACTGGTTCTCTCTTCTGCCGTTTTCCGTAGGACTCTCTTCTCTGACCTGAGTCTCCTTTGGAACTCTGCAGGTTCTATCTCG
+
ABAABBBBFFFFGGGCGGFFGGHFGGGGHCFFHGGGAEC?EHHHHGGGF?EF5GHFHHHGGGGGGGGGGGGFHHGGGGGHGHHHHGGGGGGGC//?/<<FGHHFG/??GD@<<<GDGHFGFDF=/.<.<<:AD:CCGFFFCG0C/CCFFEG.--;AF9CFGG@>/FFFFFFBBFBBFFFFFFFFFFBFF.9BEFFD9AD?B:BFBFFFFFFFF/FFFBBB;BFFF;FFFBB9F;BF;;BF.::BFF///B9
@M05620:37:000000000-D9766:1:1101:16643:6011 1:N:0:90
ACCACACCTTCTACAATGAGCTGCGTGTGGCTCCCGAGGAGCACCCCGTGCTGCTGACCGAGGCCCCCCTGAACCCCAAGGCCAACCGCGAGACCCCGGTGAGTGGCCCGCTCCCTCTTCTGGTGGCCGCCTCCCTCCTTCCTGGCCTCCCGGAGCTGCGCCCTTTCTCACTGGTTCTCTCTTCTGCCGTTTTCCGTAGGACTCTCTTCTCTGCCCTGAGTCTCCTTTGGAACTCTGCAGGTTCTCGCTCG
+
BBBBBBBBFFFFGGGGGGDGGFHHGEGBEDHHHGGGGGGEGHCHHGGGGGGGHHHHHHHGGGGGGGGGGGGHHHHGGGGHGHHHHGGGGGFGGGGHGGG/AFHFHGGHHGGGCGGHHHHHHGHGGGHFGCCGGHGGGGGGGGGGGGGGGGGGGGGGFGFFFFFFFFFFF/BFFBFFFFFFFFFFFFFFDADFFFFFFFFFFFFFFFFFFFFFFEFFFFFFFFFFFFFFFFFFFFFFFFBBF:FFF9AEAFD
@M05620:37:000000000-D9766:1:1101:7549:6016 1:N:0:90
AGTGCCAGCTCTCAATCGCACAGGGGACCCAGGGCCTGGCCCCTCCATCCAGAAAACCTATGACCTCACCCGCTACCTGGAGCACCAACTCCGCAGCTTGGCTGGGACCTATGTGAGTATCCAGCGTAGGAATCTGGGAGTTGGGGAGGAGTGAGGAGTTGGGGAAAGACAGTCCTAACCGTGGAGGGTTCTGGTAAATGATGGGGGGAGGAGGGGCTCTTTGGCTCCCACCAGTCCCCCTGCCTGGTCTA
+
AA>AAFFFCFFFGDGFGGGAFCHGGGGEGGHHFFFEGGHHHHGHGGFHHGHHGEGFGGHHHFHHHHHHHHHGG>FGHHHHEGHHHHHGGHHGEFCFEHGHGHHGGGHHGHHHHHHHHHHHHHHHHGGGGGHHHHHHHH0FFHHHGGGGGGGHHFHHGGHHHHGGGGHHHHHHHHHHHHHHGGGGGGGGEGGGGGCFGGGGGGGGGG-9-@-.DFFC--:FF/FB/9BEABFF../BFFF?-;.9/;AB///
@M05620:37:000000000-D9766:1:1101:18223:6016 1:N:0:90
ACCACCCCTTCTACAATGAGCTGCGTGTGGCTCCCGAGGAGCCCCCCGTGCTGCTGACCGAGGCCCCCCTGAACCCCAAGGCCAACCGCGATACCCAGGTGAGTGGCCCGCTACCTCTTCTGGTGGCCGCCTCCCTCCTTCCTGGCCTCCCGGAGCTGCGCCCTTTCTCACTGGTTCTCTCTTCTGCCGTTTTCCGTAGGACTCTCTTCTCTGACCTGAGTCTCCTTTGGAACTCTGCAGGTTCTAGATCG
+
AA>AA1>AAFFF3GGFFEG1FDFGEECG00FGHGGC/EE/BF/BFGGGAEEA1@1GHHHEEE/EGGEEGGGHFFHGGGCGFFGHAFGCG?CCCCHH1/F?GEA<FFGHHGGGCCGHHHHHHFGDCEHHCCCGGHGHFGGGGFGGGFFGGGGGGGG@GGG?@B@@FFFEFFFFFF:FFFFFFFFFFFFF@ABFEFFF;FFFFFBF/BFEBFFFFEFFFFFFFFBBFFFFFFFFFFFFFFF;99;FFFF/BFF
@M05620:37:000000000-D9766:1:1101:22810:6058 1:N:0:90
ACCACACCTTCTACAATGAGCTGCGTGTGGCTCCCGAGGAGCACCCCGTGCTGCTGACCGAGGCCCCCCTGAACCCCAAGGCCAACCGCGAGACCCAGGTGAGTGGCCCGCTACCTCTTCTGGTGGCCGCCTCCCTCCTTCCTGGCCTCCCGGAGCTGCGCCCTTTCTCACTGGTTCTCTCTTCTGCCGTTTTCCGTAGGACTCTCTTCTCTGACCTGAGTCTCCTTTGGAACTCTGCAGGTTCTAGCTCG
+
BCCCCCCCFFFFGGGGGGGGGGHHGFGGHGHHHGGGGGGGGHHHHGGGEFGGGHHHHHHGGGCGGGGGGGGHHHHGGGGHGHHHHGGGGGGGGGGH/?FFFGHGFGFHHGGGGCGHHHHHHHHDHGHHCGGGGGGHHGHHHHHHGGGGGGGGGGGGGGGGGGFFFFFFFFFFFFFFFFFFFFFFFFFFFDFFFFFFFFFDFFFFFFFFFFFFFBFFFFFFFFFFFFFFFFFFFFFFEFFFF:BFFFF/;FB
@M05620:37:000000000-D9766:1:1101:21109:6078 1:N:0:90
AGTGCCAGCTCTCAATCGCACAGGGGACCCAGGGCCTGGCCCCTCCATCCAGAAAACCTATGACCTCACCCGCTACCTGGAGCACCAACTCCGCAGCTTGGCTGGGACCTATGTGAGTATCCAGCGTAGGAATCTGGGAGTTGGGGAGGAGTGAGGAGTTGGGGAAAGACAGTCCTAACCGTGGAGGGTTCTGGTAAATGATGGGGTGAGGAGGGGCTCTTTGGCTCCCACCAGTCCCCCTGTCTGGTCTA
+
AAAABFFFCFFFGGGGGGGGGGHGGGGGGGHHGGGGGGHHHHGHGGHHHHHHFHFFHGHFHHHHHHHHHHHGGFGGHHHHHHHHHHHHGHHHGGGGGGHHGHHGGGHHGHHHHHHHHHHHHHHHHGGGGGHHHHHHHHHGGHHHGGGGGGGHHHHHHGHHHHGGGGHHHHHHHHHHHHHHGGGGGGGGEFFGGGFGGGGGGGGGGGFFFFFFFFFFFFFFFFFFFFFFFFFFFFFFFFFFFFFFFFFFFFF
@M05620:37:000000000-D9766:1:1101:8999:6097 1:N:0:90
AGTGCCAGCTCTCAATCGCACAGGGGACCCAGGGCCTGGCCCCTCCATCCAGAAAACCTATGACCTCACCCGCTACCTGGAGCACCAACTCCGCAGCTTGGCTGGGACCTATGTGAGTATCCAGCGTAGGAATCTGGGAGTTGGGGAGGAGTGAGGAGTTGGGGAAAGACAGTCCTAACCGTGGAGGGTTCTGGTAAATGATGGGGTGAGGAGGGGCTCTTTGGCTCCCACCAGTCCCCCTGTCTGGTCTA
+
BBBBCFFFCFFFGGGFFFFAAEGFFGGGGGHHGGGGEFHHGHGHGGHHHGFGDGHHHGHEGA5FHHHHHHHGGECGHHHHHFFFHHHGGHHHGFGGGGHHGHHEFGHHGHHHHHHHHGHHHHHGHG?ECEHHHHHHGHHGGHHGGGEGFGGHHGHHGAGGHHGGEDEHHHHHGHHHHHHHGCCDGGGGCFGGGGCFGGEGGFGGGGFFFFFFFFFFD;EFFFFFFFFFFFFFFAFFFFFFFFFFFFFFBFB
@M05620:37:000000000-D9766:1:1101:9798:6112 1:N:0:90
GAGGCTGCTTTGGAAGAACCTCATAGATTACTGCAACAGTTCCCCCTTGACCTGGAAAAGTTTCTTGCCTGGCTTACAGAAGCTGAAACACCTTCCCATGCCTAAGGGATGCTCCCCTGAAGACCCGGATCCTCGAAGACTCCCGGTGAGACAACGAGATGGAGACCACCTGTCCAGTCCGTACGGCGTTTCCGCTTTCGCACTATTGTGGATCACCTTGCCGACTTCTCAGCATCGGTCCTTGTACATGA
+
A?AAA?FACDDD1FGG1F1FGGFFHHBAEFGHHG1AAGGBFGHBGEE0B1FGGHHF11BFGHHHFHFHHEFHHHHGHGHHHHHHHDGHHF0EG@1BFDBFGFHHH0B0?0?011FFA0/01B10BF//<EEH1B?CG/?<11B<///><<1????A//</F100<..<.>00<<00<=DGFHFAC.;:;A:/BC.::A0.;.9;B0C00;.0:CF/;/9;/9-;;@FFF9/;F/9/9--9;/FFFBFF9B9
@M05620:37:000000000-D9766:1:1101:19136:6138 1:N:0:90
ACCACACCTTCTACAATGAGCTGCGTGTGGCTCCCGAGGAGCACCCCGTGCTGCTGACCGAGGCCCCCCTGAACCCCAAGGCCAACCGCGAGACCCCGGTGAGTGGCCCGCTCCCTCTTCTGGTGGCCGCCTCCCTCCTTCCTGGCCTCCCGGAGCTGCGCCCTTTCTCCCTTTTTCTCTCTTCTGCTGTTTTCCGTAGGACTCTCTTCTCTGCCCTGAGTCTCCTTTGGAACTCTGCAGGTTCTAGCTCG
+
BBBBB@A>CCCFGGGGGGFGGGHHGEFBC?GFCFFFDEGEDGHHHGEGAEEFHHHHHHHEEEGGGGGGGGEEGHHGGGEHGHFFFFEG@DCCGG?FF/?/>FG?1FFHFCCCGGGHHGGHH0<DGGFHGGGGGHGGGGGGGGGGFGGGGGGFG-9BGGFBBF@=FFFFF/FF//;BFFFFBFFFFFFFFBBFFFFFFFFFFFFFFFFFFFFFFFFFFF.F//:FFFFFFFFBFFFBFF/BFAFFF/;;:/;
@M05620:37:000000000-D9766:1:1101:16140:6141 1:N:0:90
ACCACACCTTCTACAATGAGCTGCGTGTGGCTCCCGAGGAGCACCCCGTGCTGCTGACCGAGGCCCCCCTGAACCCCAAGGCCAACCGCGAGACCCCGGTGAGTGGCCCGCTCCCTCTTCTTTTGGCCGCCTCCCTCCTTCCTGGCCTCCCGGCGCTGCGCCCTTTCTCCCTTTTTCTCTCTTCTGCCGTTTTCCGTAGGACTCTCTTCTCTGCCCTGAGTCTCCTTTGGCACTCTGCCGGCTCTCGCTCG
+
CCCDDDCDFFFFGGGGGGGGGGHHGEGFHGHHHGGGGGGGGHHHHGGGGGGGHHHHHHHGEGGGGGGGGGGGHHHGGGGHGHHHHGGGGGGGGG??BC///?F=FEFFH@D-DG.</<<DG=00<@:::@C.EEGFGG/CFFFFBFGGGFFCCA-9--.;@;D>BBFFF:FF000;:FFFFFFFFFB;9A.BEB:ABF.AF0BFFFFFFFFF0FF?FE//;BFFFBFFFE00;BBB:00---9:F;D.A.-
@M05620:37:000000000-D9766:1:1101:13782:6179 1:N:0:90
AGTGCCAGCTCTCCATCGCACAGGGGACCCAGGGCCTGGCCCCTCCATCCAGAAAACCTATGACCTCACCCGCTACCTGGAGCACCCACTCCGCAGCTTGGCTGGGACCTATGTGAGTATCCAGCGTAGGAATCTGGGCGTTGGGGCGGAGTGAGGAGTTGGGGAAAGACAGTCCTAACCGTGGAGGGTTCTGGTAAATGATGGGGTGAGGAGGGGCTCTTTGGCTCCCACCAGTCCCCCTGTCTGGTCTA
+
>A1>>FFCAFFFG1GFBEE1E?GAF00AE?GH0AE/EFHHFHGCGGHGFFGGGAGBFEAA1FFGH1FBGGF>E//>GG1G0>FGHH//?GHF/E?E@HB<AGGGGGHHGHBGGGD>GGDFGH2GHGG<CFD1FGFHGG/<>@CGCG.<C-;9A09.0=FGFGGG?AAA/B/FFGGGFBFF@BE@-;?@AFFFBFB:BFFFBFFFFFF@AF?BBB@<?@FFFFFFFFFFFEFFAFFFFFFF@FFFFFFFFFB
@M05620:37:000000000-D9766:1:1101:19193:6186 1:N:0:90
ACCACACCTTCTACAATGAGCTGCGTGTGGCTCCCGAGGAGCACCCCGTGCTGCTGACCGAGGCCCCCCTGAACCCCAAGGCCAACCGCGAGACCCCGGTGAGTGGCCCGCTACCTCTTCTGGTGGCCGCCTCCCTCCTTCCTGGCCTCCCGGAGCTGCGCCCTTTCTCACTGGTTCTCTCTTCTGCCGTTTTCCGTAGGACTCTCTTCTCTGACCTGAGTCTCCTTTGGAACTCTGCAGGTTCTAGCTCG
+
AABBA4AAFFFFGGGFFGGFGFGFEEEAAAGFGEGGEEG2EGEFHGCGAEFEGFFHHHFE@FEEFEEGGGFFCGFGGDEHGHHF/FFED?B@BCFE//><A/0<?FFHH-DF@DGHHHHHHFGG<AGHFFGGGHGHGGGGFFBGGFGFFGGGGCGAFGF9>DBAFFFFF/BFB.BFFFFFFFBBFFFFFD9F9BFA9.ADFFFFBFFFFFFFFBFFF./BFFFFFFB/BBFFFFFBBF/BFAFFF/B/;B?
@M05620:37:000000000-D9766:1:1101:14512:6199 1:N:0:90
ACCACACCTTCTACAATGAGCTGCGTGTGGCTCCCGCGGAGCCCCCCGTGCTGCTGACCGAGGCCCCCCTGACCCCCAAGGCCAACCGCGAGAGTGGCCCGCTACCTCTTCTGGTGGCCGCCTCCCTCCTTCCTGGCCTCCCGGCGCTGCGCCCTTTCTCCCTCGTTCTCTCTTCTGCCGTTTTCCGTCAGACTCTCTTCTCTGACCTGAGTCTCCTTTGGCCCTCTGCAGGTTCTAGATCGGAAGCGCAC
+
>>11>>>>FFCFBFGA3FFGGGHHAEGGC0BF1FF?0AF//A/BEGEEB/E>BBF1GHHG/>/>?EEEEGG00BFCGC/?/FF?/?C<B>CA/<FDFGHHGGGC-GDGD<DD00;:CGF:-::.CEGGGFFFG00/;A0=.:.;--@--999A=@BBB/FBF9----A-F/9/9:B9F9@;-BE/B:/9--/;/BBFF/;FFFB/;;9-/-;//BFBB//;//;-;9//9;FFFFF/;//B9--;--99;@
@M05620:37:000000000-D9766:1:1101:14826:6209 1:N:0:90
AGTGCCAGCTCTCAATCGCACAGGGGACCCAGGGCCTGGCCCCTCCATCCAGAAAACCTATGACCTCACCCGCTACCTGGAGCACCAACTCCGCAGCTTGGCTGGGACCTATGTGAGTATCCAGCGTAGGAATCTGGGAGTTGGGGAGGAGTGAGGAGTTGGGGAAAGACAGTCCTAACCGTGGAGGGTTCTGGTAAATGATGGGGTGAGGAGGGGCTCTTTGGCTCCCACCAGTCCCCCTGTCTGGTCTA
+
1>1AADFFAFFFGFGAEFGGEEGHGGGGEEHHGGGFFFHFFHGHGGEHDGGGFF1FHG0FGGFHGHF@FHHGGF/EHHHHFHHEFGCHGFHHGGEGEFHHGFHFGCHHGHGHHHHHHHFHHFDGHCABCGGGHHHGHFFGCGHHG-.CG?A>GGFFBEHHGHGG.CHGHHGEHBGHHFHH@AEG?.EGC?FGGGF0C0FFBFGGGGF@FFFBB?@@@;FFFFFFFBFEFFFFFFFFFFFF@FFFFFFEBFB
@M05620:37:000000000-D9766:1:1101:9451:6209 1:N:0:90
AGTGCCAGCTCTCCATCGCACAGGGGACCCAGCGCCTGGCCCCTCCATCCAGAAAACCTATGACCTCACCCGCTACCTGGCGCACCCCCTCCGCAGCTTGGCTGGGACCTATGTGAGTATCCAGCGTAGGAATCTGGGCGTTGGGGCGGCGTGCGGAGTTGGGGAACGACCGTCCTAACCGTGGAGGGTTCTGGTAAATGATGGGGTGAGGAGGGGCTCTTTGGCTCCCACCAGTCCCCCTGTCTGGTCTA
+
>A>1>DFCAFFFGBGFDEG1E0GAF00AAAFG0AA//FGHFHGHGGHHHAFGBGH0FEHF1B2GH@BBGHH>E/>>GGBF0>?EGGG/>EG?AE?E@GBF/F<///0?/F?GF2@2FF2GHD1<0////?11>FHFHG.>A<<A-<.:-9AAGB@@--;BFB-@-9-9999@BFFFB/BF-9A;-;B;9FFFFFF/;BBF9FBBE-A@---/-A@;@-EFFF/BFFFFFBFB9-BFF/EB@FFFFF/;FF/
@M05620:37:000000000-D9766:1:1101:25453:6233 1:N:0:90
GAGGCTGCTTTGGAAGAAACTCATAGATTACTGCAACAGTTCCCCCTGGACCTGGAAAAGTTTCTTGCCTGGCTTACAGAAGCTGAAACCACTGCCAATGCCTACACGATTCTACCCGTAAGGAAAAGCTCCTAGACGACTCCCCAGGAGTAAAAGAGCTGATTAAACAATGGCAAGTAAAACAGGCCTTTCCCCTTTGCACCCCTTTGGAGCCCAAATAAACATATTTAACAATTTTTGTTTTAACCGAC
+
BBBBBBFBFFFFFBGG4AGGGGGG5DFHH5GFHGG4BBGFFGHHHGGGHFHHHHHFHHHHHHHHHHHHHHHHHHHGHHHFHHHHHGGHHC?FHHHGG@GHF3B3E32?/11BFG4FGD//ECG33F2BBB?F3F4B3/>//C2?<2?E/?2<2@G2?001<1111<F1?G1?><<GE=11111>0...//<0=0</.00<=0/:-;.CFF//:.:C:.:0009C000009000;0;;F0-///;0;00;9-
@M05620:37:000000000-D9766:1:1101:14257:6234 1:N:0:90
ACCACACCTTCTACAATGAGCTGCGTGTGGCTCCCGAGGAGCACCCCGTGCTGCTGACCGAGGCCCCCCTGAACCCCAAGGCCAACCGCGACATCGGCCCGCTCCCTCTTCTGGCGGCCCCGTCCCCCCTTCCCGGCCTCCCGGCGCACCGCCCTTTCCCCCTGGTGCTCTCTGCTGCAGTTTTCCGTCGGACCCTCTTCTCCGTCCTGAGTCTCCATTGTCCATATGCGAAGACCAGATCGGAAAACCCC
+
BBBBBBBBFFFFGGGGGGGGGGHHGEGGHGHHHGGGGGGGGHHHHGGGFGGGHHHHHHHGGGGGGGGGGGGHHHHGGGCHGHHHEGGGGCC/<C2??B//>/<->FCG0FG111<-<-;-:-.;C99CDDFFB/.;=9.;E..-;9@--:@-@@-B////.;@F././;/BF/9//;B//;/B///.;A-DDF-./;BFFFF/.:..;:B.BFF/B/;9//:/9//B/9..--.9.:.;/:A...-9/..;
@M05620:37:000000000-D9766:1:1101:7894:6241 1:N:0:90
AGTGCCAGCTCTCAATCGCACAGGGGACCCAGGGCCTGGCCCCTCCATCCAGAAAACCTATGACCTCACCCGCTACCTGGAGCACCAACTCCGCAGCTTGGCTGGGACCTATGTGAGTATCCAGCGTAGGAATCTGGGAGTTGGGGAGGAGTGAGGAGTTGGGGAAAGACAGTCCTAACCGTGGAGGGTTCTGGTAAATGATGGGGTGAGGAGGGGCTCTTTGGCTCCCACCGGTCCCCCTGTCTGGTCTA
+
BBABAFFFBFFFGCFGGGGGGCHGGGGGGEEFFEGEFGHHHHGHGGHHHGEG3BGGHGHHHHDHHHHGHHHGGG/EHHHHBFFCGHHAGHGHGGCGEFHHEHHGGGHHGHHHFHHHHGHHHHHHHGCGGDHHHGHHHHHGGHHGGFGGGGGHHGHHHGHHHGGGGGGHGGFHFHHHHFHGGCEDFGBG9CAFGFF0BBFFGGGFGGFFE.ABDFFFFAFFFFFFFFFFFFFD.;-@DFFFFFFFFFBFFFF
@M05620:37:000000000-D9766:1:1101:10181:6244 1:N:0:90
ACCACACTTTCTACAATGCGCTGCGTGAGGCTCCCGAGGAGCACCCCTTGCTGCTGACCGAGGCCCCCCTGAACCCCAAGGCCAACCGCGCGACGATGCCCAGGTGCGTGGCCCGTCTTCTCTTGTGGTGGTCCCCCCCCTCCTTCCTCCCCTCCCGGCGCCGTGTCCTTTTTTTCTTGTTTTCTCCTGTGCCCTTTTCCATTTTACTCTCTTCTTTGAGCCTTGTTCGCTTTTGAGCTCGTCCGGGTTCG
+
AAAA>AA11BBBGFBGGGBAEGGGGEG00BBBB0BB/AAA?F/FFEE/ABBF1GFGHHG/>>?EFGGGGGAFBGHFFEFHGHGHHGGGCC<<B/</?FCH<GH.1>>-.>--<G<-...=G0;G0;<./...<0;..;---;9/9CFB//;--A-;-9;9@-----;//:9/9--////;;-9FF//99/////;/;//9//9:///;BFFFBFF/9;9-/////;//-----9/--;//9----9-;9--
@M05620:37:000000000-D9766:1:1101:21353:6245 1:N:0:90
ACCACACCTTCTACAATGAGCTGCGTGTGGCTCCCGAGGAGCACCCCGTGCTGCTGACCGAGGCCCCCCTGAACCCCAAGGCCAACCGCGAGAGTGGCCCGCTACCTCTTCTGGTGGCCGCCTCCCTCCTTCCTGGCCTCCCGGCGCTGCGCCCTTTCTCCCTGGTTCTCTCTTCTGCCGTTTTCCGTCGGACTCTCTTCTCTGACCTGAGTCTCCTTTGGACCTCTGCAGGTTCTAGATCGGAAGCGCAC
+
CCCCCCCCFFFFGGGGGGGGGGHHGGGGHGHHHGGGGGGCGHHHHGGGEDGGHHHHHHHGGGGGGGGGGGGHHHHGGGEHGHHHGGGGGGGGG/FGFGHHGGGCDHGHHHHHHHHFGHHGGGGGHGHHGHHHHHHFGHHHHGDFGGGGGEFGGFFFFFFF0FFFFFFFFFFFFFFFFFFFFFFFFFFFFFADFFFFFFFFFFFF0BFFFFFFFFFFFFFFF0;FFFFFFFFFAFFFBFFFFFDAEDEBDFF
@M05620:37:000000000-D9766:1:1101:19865:6247 1:N:0:90
ACCACACCTTCTACAATGAGCTGCGTGTGGCTCCCGAGGAGCACCCCGTGCTGCTGACCGAGGCCCCCCTGAACCCCAAGGCCAACCGCGAGAATGGGCCGCTTTTTCTTCTGGTGGCCCCCTCCCTCCTTCCTGGCCTCCCGGCCCTGCGCCCTTTCTCCCTGGTTCTCTCTTCTTCCGTTTTCCGTCGGCCTCTCTTCTCTGCCCTCCGTCTCCTTTGGCCCTCTGCCGTTTCTAGATCGGAAGCGCAC
+
CCDCCDCDFFFFGGGGGGGGGGHHGGGGHGHHHGGGGGGGGHHHHGGGGGGGHHHHHHHGGGGGGGGGGGGHHHHGGGGHGHHHHGGGGGGGG/22?0?F/@///1=<>GB1<1>0.<F.-=A.C<CC.CFGH:0/.<:C:C.---<ECE9DAD?:0<0BFBF0A00BFBFFFEB:0::AF0F.0<<FFAFFFFAF:B<FF:BB0<BF...<<.<FFFB</0<.<<<0F0-.<F:BFF0<<E.BAD.@@<@
@M05620:37:000000000-D9766:1:1101:22575:6248 1:N:0:90
GAGGCTGCTTTGGAAGATACTCCTCGATTACTGCACCCACTCCCCCTGTCCCTGTAAGCGTTTCTTTGCTGGCTTACAGAAGCTGCAACCACTGCCCCTGCCTACCGGATGCTCCCCGTACGGCCCGGCTCCTAGCCGACTCCCCGGGCGTCCACGAGCTGCTGAAACAATGGCAAGTACGTCAGGCCTTTCCGCTTTAGCACTCTTGTGGATCCACTTGACCAATTCTCAGCATTTGTACTTGTACCTGA
+
AAA>>AFAFFFFGFGGF1BF1BBA00BBD0BGHGDEGF0000B/BA/B1BF1BBBD22BAAEE1DBF1DFGFGF>BGGH11GF111BBFBBFFBBBFFGFHHH1F0>E/?@FHDGGGGGC/>A/BCGGGGGGH1GHHGCGGGHGFGGGCGC-AE:ACCCGHBFGGGGGGAFFGGFFEFC9EFFABFG?FGGGFFFFFFBBFFFFFFFFFFFFFFF/:FBFF/FF?FFFFFEFFBFFFFFFFFFFFFFFFF;
@M05620:37:000000000-D9766:1:1101:9678:6250 1:N:0:90
ACCACACATTCTACAATGCGCTGCGTGCGGCTCCCGAGGAGCACCCCGTGCTGCTGACCGAGGCCCCCCTGAACCCCAAGGCCAACCGCGCGACTGGCCCGCTATCTCTTCTGGTGGCCGCCTCCCTCCTTCCTGGCCTCCCGGGGCTGCGCCCTTTTTCCCTGGTTCTCTCTTCTGCCGTTTTCCGTCGGCCTCTCTTCTCTGACCTGCGTCTCCTTTGGCTTTCTGCATGTTTTAGTCGGCAGGGCCCC
+
BBBBBBB>BDDFGGFGGG4AEEGGGEG22AEAF2AB1AAE?FDFFEG0>BBF5GEHHHF/>//>FGGGGGEHGHHGGGFHGHHHHFGGGG<DC/>CG.>FADC-./==DGGHBFGC?.;-A@DGH:CF9CFGG9;/AAFFGE.---;=?F?BFBBFF/;/;;;BEFFBFFFFFFFFFFF<DFFFFFDF.--;A9.;9;FFB/////;;.9-.@D./9B/FBF/;//;/B///;F/.//;;DB=B=-;.;@-
@M05620:37:000000000-D9766:1:1101:9517:6287 1:N:0:90
ACCACACCTTCTACAATGAGCTGCGTGTGGCTCCCGAGGAGCACCCCGTGCTGCTGACCGAGGCCCCCCTGAACCCCAAGGCCAACCGCGAGAGGATCACGCTACCTCTTCTGGTGGCCGCCTCCCTCCTTCCTGGCCTCCCGGACCTGCGCCCTTTCTCACTGGTTCTCTCTTCTGCCTTTTTCCGTAGGACTCTCTTCTCTGACCTGAGTCTCCTTTGGAACTCTGCAGGTTCTTGATCGGAAGAGCAC
+
BBBBBBBAFFFFGGGGGGFDGEHFGAEGHGFGGGGGDGGGGHHHHGGEAEGGGHHHHHHGEEGGGGGGGGGGHFFGGGGHGHHHHGGEGCCC///00?0??</?@HHHG1??1>10>><A-<.<C<CGG/GHHH0/;.:;::.:9-9;99-;CBB/:FBFBF90/0;///BFFB//9/;/9//;//.B.AD/999;BF//:;F/;B9;.;9;F;BB;9B/9B/;/BFB9/;99//:/;99FAA.....99A
@M05620:37:000000000-D9766:1:1101:21020:6287 1:N:0:90
GAGGCTGCTTTGGAAGAAACTCATAGATTACTGCAACAGTTCCCCCTGGACCTGGAAAAGTTTCTTGCCTGGCTTACAGAAGCTGAAACAACTGCCAATGCCTACAGGATGCTACCCGTAAGGAACGGCTCCTAGACGACTCCACGGGAGTACAAGAGCTGATGAAACAATGGCAAGTAAGTCAGGCATTTCCGCTTTAGCACTCTTGTGGATCCAATTGAACAATTCTCAGCATTTGTACTTGTAACTGC
+
>>AABAFAFFFFGGGGCGGGGGGHHGHHH5FFGH44BFGDFHHHHGFGG2GHHHFHHFFGGHHHFHGHHHHHHHGCGHGGHHHHGHHGGBGHHHFHFFGHHHGHHHHHHG3BFHHHHGGGEHGHC0?/EEFFGHF23?CCGFH2<CB@/CGH11<?C0?FF1DDGFFHHHHHHHHHGFD0DGGDGGH.FGFGHGGGEECCGHHGHHHGHHGGBFFG00FFGGFGGGGGGGGGGGGGGGGBFFFFFF0FGG0
@M05620:37:000000000-D9766:1:1101:25819:6301 1:N:0:90
ACCACACCTTCTACAATGAGCTGCGTGTGGCTCCCGAGGAGCACCCCGTGCTGCTGACCGAGGCCCCCCTGAACCCCAAGGCCAACCGCGAGACCCCGGTGAGTGGCCCGCTCCCTCTTCTGGTGGCCGCCTCCCTCCTTCCTGGCCTCCCGGAGCTGCGCCCTTTCTCACTGGTTCTCTCTTCTGCCGTTTTCCGTAGGACTCTCTTCTCTGCCCTGAGTCTCCTTTGGAACTCTGCAGGTTCTAGCTCG
+
ABABBBABFFFFGGGGGGGGGGHHGFGEGEHHHGGEEGGCGHGHHGGGEEGGHHHHHHHGGGGGGGGGGGGHFHHGGGGHGHHHHGGGGCFGGGFH</@>CGHGHGGHHGGGCGGHHHHHHHHHHGHHGADFGHGGGGGGGGGGGGGGGGGGG?DGGGFFFFFFFFFFF/FFFFFFFFFFFFFFFFFFDADFFFFFFFFFFFFFFFFFFFFFF/FFFFFFFFFFFFFFFFFBFFFFFFFFFFFFF;F/BFD
@M05620:37:000000000-D9766:1:1101:19890:6304 1:N:0:90
ACCACACCTTCTACAATGAGCTGCGTGTGGCTCCCGAGGAGCACCCCGTGCTGCTGACCGAGGCCCCCCTGAACCCCAAGGCCAACCGCGAGATTGGCCCGCTATCTCTTCTGGTGGCCGCCTCCCTCCTTCCTGGCCTCCCGGCGCTGCGCCCTTTCTCCCTGGTTCTCTCTTCTGCCGTTTTCCGTCGGCCTCTCTTCTCTGACCTGCGTCTCCTTTGGCCCTCTGCAGGTTCTAGATCGGAAGCGCAC
+
1A1AAA1AFFFFFGGBEGGGFFGFEEGGE0GHHGGAAEG?AHHHHGCGE/ECAABFHFGGGG?ECE@EGGGHHH/EGGGEEHHHGFGGGCGGG/?<??GHCC@>/0?@?GD1GFG0EFH--A<<CFGH<GGHHHFC.CBCCCAC-9@A@G?@GG@FFF/;FFFFE/B9/FFFFFFF/FB@FFFEFFFBF@@-;BAFFFFFF9F:/BFF---A>--BBFFFF/:9AABFF/FE-FFFFFB99EABF-;@@@-
@M05620:37:000000000-D9766:1:1101:19075:6320 1:N:0:90
AGTGCCAGCTCTCAATCGCACAGGGGACCCAGGGCCTGGCCCCTCCATCCAGAAAACCTATGACCTCACCCGCTACCTGGAGCACCAACTCCGCAGCTTGGCTGGGACCTATGTGAGTATCCAGCGTAGGAATCTGGGAGTTGGGGAGGAGTGAGGAGTTGGGGAAAGACAGTCCTAACCGTGGAGGGTTCTGGTAAATGATGGGGTGAGGAGGGGCTCTTTGGCTCCCACCAGTCCCCCTGTCTGGTCTA
+
>33>ADDFBFFFABGFBAFCECFGCEEEGAGHFEG2FAGFGHGHGGGG5BGGGB3BGG3EGFGHGFCGHHHGG>EFHHHFBGHGEGFGG3FFEECGECBGGHHGGGHHGGHHHHHHHHHHHHHHHGGGGGHHHHGHHHCFDGHHCGFGGFEHHFHHGGHHHE-CCEHHHHHHHHHHHHHHGGGGGGGGGGGGGGGGGGGGGGGGGGDBFFFFFFBBBBFFFFFFFFFFFFFFFFFFFFFFBFFFFFFFFFF
@M05620:37:000000000-D9766:1:1101:6631:6333 1:N:0:90
GAGGCTGCTTTGGAAGAAACTCATAGATTACTGCAACAGTTCCCCCTGGACCTGGAAAAGTTTCTTGCCTGGCTTACAGAAGCTGAAACAACTGCCAATTTTTCACGGCTGCTTCCCCTACTTGCAAGCCCCATGCCGAATACACGGGCGAACCCGAGACAAAGCACCACAGTCAAAACCCTAAAACCTTTCCGCTTTCGCTCTCTTGTGGACCACAATGCCCCAATCTACGCATCTCGCCTTGTAAATGA
+
A1AAAA@ACFFFGGGGGGG1GFHBGHBFBBF3GFHHCHHGGHHFFG0FEGEAF0BFB10BBGFHHHHGHHHHHH0FHFFHHHHHHHFHHEGG1FGE@1FB22B022B/>>>/@111000>BB11BB11/////0B11>//FF1<<C<<@///--.>@@?.///<///<<<.::CCC00;C.;:/000:/9;00.;..9;:.9..;0CFC0.0//:-;-/9//;-A-;/;//;-;--//;--:-/;FFFFBB
@M05620:37:000000000-D9766:1:1101:7664:6348 1:N:0:90
GAGGCTGCTTTGGAAGAAACTCATAGATTACTGCAACAGTTCCCCCTGGACCTGGAAAAGTTTCTTGCCTGGCTTACAGAAGCTGAAACAACTGCCAATGCAGACTGGTCCCTAACCGTACGGACCGATAGCTGGCTGACCGACAGGAAGAGCACAAGAGACAGAAACAATGGTAAGTAAGACAGGCACTTTAGCGCTATCATTTTTGTAGATTAACATACTTAACTGCCAGTATTTGTAACTCTGACTGG
+
>>1>A>CAFFFFFGGGCFGGGF1BBFFGB1FHHHB1FCG1DGFHHGGGC0GGGGF0FFFGBGAGGEEHHHHHHFFCHHGFFFHHFGHHH0GGGFF01@G1G11101B/1@1B1@0BGEEG/>?/>//////B210?0/<F0/>////0?000<1>00>000>00<C///<<0/00=<=<000<//....//000;--.9.;090000-;00;0000;000000000000////9//99B///:/;/;99/-
@M05620:37:000000000-D9766:1:1101:8785:6350 1:N:0:90
ACCACACCTTCTACAATGAGCTGCGTGTGGCTCCCGAGGAGCACCCCGTGCTGCTGACCGATGCCCCCCTGAACCCCAAGGCCAACCGCGAGAAGATCCCGCTACCTCTGCTGGTGGCCGCCTCCCTCCTTCCTGGCCTCCCGGTGCTGCGCCCTTTCTCCCTTGTTCTCTCTTCTGCCGTTTTCCGTCGGACTCTCTTCTCTGACCTGAGTCTCCTTTGGACCTCTGCAGGTTCTAGATCGTGAGAGCAC
+
AAA1AAAAFFFFGGGF3G1BG1GFGAEAA0BF1BF0AECAEGCHHGGGCEFGFHGHHHHC?/>EH0FEGGGGH1GGGGCH/CGHGG//EE<///01111?/>>C/0F1<1<FC1?0<A0-<@ECC.<<C<GDGG0;CHHHHE.---99;CA@B?A/BFFF0C;0;0;CB0FBF00/;BB@-AFA/;9;-----9B/9BF/BFF/9BF/-/-;;B/BF;9/9//;-;BFFFB-AFFF/BF//;;-9;//9/;
@M05620:37:000000000-D9766:1:1101:16076:6357 1:N:0:90
ACTGCCGCTTCTCAATCGACCCGTGGATTCCTGCCCCGGCTCCCCCTGGCCGTGGAACCGTTTCCTCCCTGGCTACCAGGAGCTCCAACTACTGCCCTTGCCTACAGGATGCTACCCGTACGGACCGGCTCCTAGCCGACTCCCCGGGAGTACAAGAGCTGCTGAAACAATGGCAAGTAAGTCAGGCATTTCCGCTTTAGCACTCTTGTGGATCCACTTGACCAATTCTCAGCATTTGTACTTGTACCTGA
+
>11>A>1>>A111FGEGEGEAEAB0AEB1AGHHGEG//AA/EFCGF/B/0B/>//BFF/>EE>B2F1FFGFGHH1BBCG/?FH011BFH0BGB11</1BFBGHF01BB<GGFF2BGHGCC/BEC//<A?@EGH1F10>CCCCC..<AC-;./0=0=FGFFF/9CFFGGG?FFFGGFFBF0CFFFFFG.;FFFFAAA:ABFFFBB/;FFBFFFBFF//;BFF/9B-BFFFFFFFFFBBBFBFBFBFB/9BFF
@M05620:37:000000000-D9766:1:1101:18563:6397 1:N:0:90
ACCACACCTTCTACAATGAGCTGCGTGTGGCTCCCGAGGAGCACCCCGTGCTGCTGACCGAGGCCCCCCTGAACCCCAAGGCCAACCGCGAGACTGGACCGCTACATCTTCTGGTGGCCGCCTCCCTCCTTCCTGGCCTCCCGGCGCTGCGCCCTTTATCCCTGGTTCTCTCTTCTGCCGTTTTCCGTCGGCCTCTCTTCTCTGACCTGCGTCTCCTTTGGCCCTCTGCAGGTTCTAGATCGGAAGCGCAC
+
CCCCCCCBFFFFGGGGGGFGGGHGGGG2BEHHHGGGGGEFGHHAGEEFEEGGHHHFFBGAEGGCGGGGGCFHFFHGEEGHGHHGHFEEGGGGG?<?G2?F@FG//1?@GHHHHHHF?GH@CDDFHGHHAGHHHGHFFHHHHGGGAGFCFFGGGGFFF/;;FFFFEFEFFFFFFFFF/FFFFFFFFFFFFFFCFFFFFFFFFFFF;FFFF.CDDFFFF/BFBB/;;AFFFBFFFF/:BFBFFFFDFF.@F;=
@M05620:37:000000000-D9766:1:1101:19236:6404 1:N:0:90
ACCACACCTTCTACAATGAGCTGCGTGTGGCTCCCGAGGAGCACCCCGTGCTGCTGACCGAGGCCCCCCTGAACCCCAAGGCCAACCGCGAGACCCCGGTGAGTGGCCCGCTCCCTCTTCTGGTGGCCGCCTCCCTCCTTCCTGGCCTCCCGGAGCTGCGCCCTTTCTCCCTGGTTCTCTCTTCTGCCGTTTTCCGTAGGACTCTCTTCTCTGCCCTGAGTCTCCTTTGGAACTCTGCAGGTTCTTGCTCG
+
AAA?A@AAFFFFFGGGDG1EGDHFG0E000FG1FFE?EG??GFFHGGG/EEGEHEFHHFC?GCGG?FGGEE>GC/EGC?GCEHHHGGCGG///CEFFCC<C<CGHGGHHGCGCAEHHHHFGGGG<CCCG@ACCHGGGGFFFFFGGGFFGEECGGG@AFF??F@@FFFFF/9FB-;BBFFFFFFFFFF;@F-BEBBA9;ABFFFBFFFFFFFFF;FFFE-BFFFFFFFBBFBBFFB/9FB/;AFFF/;;;B?
@M05620:37:000000000-D9766:1:1101:12201:6423 1:N:0:90
ACCACACCTTCTACAATGAGCTGCGTGTGGCTCCCGAGGAGCACCCCGTGCTGCTGACCGAGGCCCCCCTGAACCCCAAGGCCAACCGCGAGACCCCGGTGAGTGGCCCGCTCCCTCTTCTTGTGGCCGCCTCCCTCCTTCCTGGCCTCCCGGAGCTGCGCCCTTTCTCCCTGTTTCTCTCTTCTGCCGTTTTCCGTAGGACTCTCTTCTCTGCCCTGAGTCTCCTTTGGAACTCTGCAGGTTCTAGCTCG
+
BBBBBBBBFFFFGGGGGGDGGFHHGFGBGEHHHGGGGGG?FHHHHGGGGGGGHHGHHHHCGGGGGGGGGGGHHHHGGGGHGHHHGGGGGG/BCGFHGGG<CFHDDEFHHGG??ACGEGHHG00=<D.FD-;:AGGGGGGGGFGFFFGGGGGAC-9-FGB@CFFFBBFFFBFFF;BFBFFF9BFFFFF/9DDFFFFDBFFBEFF/BFFFFFFFFEFEFF.BFFF;BBFBFF//BF//BFB/;;FFF/BFBFB
@M05620:37:000000000-D9766:1:1101:5329:6425 1:N:0:90
AGAACCAGCTCTCCATCGCACAGGGTACCGAGGGCGTGGCCCCTCCCTCGAGACAGCCTATGACCCCACCCACCCCCTAGGCCACCCGCTCGGCAGCTAGGCTGGGACCTCTGTGCGTATCCCTCGTGGGGCTCTGGGCGTTGTTGCGGCGTGCGGCGTTGGGGCCCGCCATTCCTCACCGTGTCGGTTTCTGGTAAATGCTGGGGTGCGTCGGGTCTCTTTGGCTCCCCCCCGTCCCCCTGTCTGGTCTA
+
>>11>>1>AFFFGGG11AA1A0F0BB0B10AA0AA//AAEBFEBFGCCC/////B0BFBB11BBG0B?EE>/?//>>/>B00B?FFF/>EE>/?///?1<<?1?CA0?/?11<<?1/??.FD11>@G.><-.<<C00/:-;A-...0---=;9.99=@9;;--@A;--;9--9;FF//9--;--:-99AAB//;9/9/;////;A@--------9-;-B/99/9B/BA?-B@--9--AFF;-/B9FFFBF/
@M05620:37:000000000-D9766:1:1101:14338:6474 1:N:0:90
ACTGCCACTTCTCAATCGCCCCGTGGATTCCTGCCCCGGCTCCCCCCGTCCGTCTAACCGTTTCCTCCCTGGCTACCAGGAGCACCAACTACTCCCCTTGCCTACGGGCTGCTCCCCGTACGGACCGGCTCCTCGCCGACTCCCCGGGCGTCCACGAGCTGCTGAAACACTGGCAGGAACGTCGGGCTTTCCGGTTTAAGAACTCTTGTGGATCCCCTTGACCACTTCCAAGCCTTTGTCTTTGTACCTGA
+
1>>>AB1BBD1BBBFGGA1EAAA00AA11BGHHHHHA/AA/BFFFE///BE/>0BB@GGEGG0F@B@BFGFGHG1BFCG/?FG/B?FGG01B11B<E0BFBFG10//>/BA/F1@FECE@?@/.<-><A@<CG/<-AACCCCC..=-A--;-;;9A@@?FF99FFFFFF-/B-AB---:-AAA-9;--;B/9-;-;;/////-//;9//;AF/:B-AF?-/;9B-B/9////--;9/////9:/9/9/99/
@M05620:37:000000000-D9766:1:1101:15676:6474 1:N:0:90
ACCACACCTTCTACAATGAGCTGCGTGTGGCTCCCGAGGAGCACCCCGTGCTGCTGACCGAGGCCCCCCTGAACCCCAAGGCCAACCGCGAGACCCCGGTGAGTGGCCCGCTACCTCTTCTGGTGGCTGGCTCCCTCCTTCCTGGCCTCCCGGAGCTGCGCCCTTTCTCACTGTTTCTCTCTTCTGCCGTTTTCCGTAGGACTCTCTTCTCTGCCCTGAGTCTCCTTTGGACCTCTGCAGGTTCTTGCTCG
+
AAAAA>AACFFFDGGB3G1BG1GCEEAA00BACCFE0EGAEG/BGGEEAAECDDEFGHCA/E?FG/EEGEF>B>FEG??GEAGHEFGEG/<</C/<B/<<>/<?<FEGG?-C-</<GDGGH000<......:0.CGFCGHBCFFFFAB?EEA---9:9/?-;-@FBFB//;BF/////99B/BB/://;9B/A//;/;--//:;//9BBFFF9/99/---;9F/B/B/:/;/;BFF/B/9-;99/9B/;F-
@M05620:37:000000000-D9766:1:1101:20917:6476 1:N:0:90
GAGGCTGCTTTGGAAGAAACTCATAGATTACTGCAACAGTTCCCCCTGGACCTGGAAAAGTTTCTTGCCTGGCTTACAGAAGCTGAAACAACTGCCAATGCTTAATGGCTGCACCCCGTACGGAACGGCTCCACAACGACTCAACGGACGAAAACGAGCTGCTAAAAAACTGTAAAGTACGTACGGACTTTCCGCTTTAGCACTCTTGTGAATCAACTTGACAAATTCTCAGCATTTGTACTTGTACCTGA
+
BAABBBCBFFDFG4ABAFFFFGGFGGFHFGGFGHFGHHH5GHFGGG2FHEHHHF2BFDFGBHHHFG5GHHGHHH1FHHGFFGHFBGHDGFHFFHGHHGHFH44434B32B113BBEEE/>/>??FE//>/?C2?2?<//>?EGHGG@//<->.DC-..<C/<C00=<<@:G:00;000;0:::.;.9-;0CFBEGGGE0;F009CF09CB000;/B/FFFFFF9B9999BFFF/;FFF9/BFFFFFFBFB/
@M05620:37:000000000-D9766:1:1101:15150:6487 1:N:0:90
ACCACACCTTCTACAATGAGCTGCGTGTGGCTCCCGAGGAGCACCCCGTGCTGCTGACCGAGGCCCCCCTGAACCCCAAGGCCAACCGCGAGAAGATCACCCTGCCTCTTCTCGCGCTCGCTCTTCTCCTTCCTGCCTCCCTCCTTCCTCGCCTCCTGGCGCTGCTCCCTTTCTCTGTCGTTCTCTCTTCTGCCCTTTTCCCTGACCCTATCTTCTCTGAGCCCTCTCTCGGTTGTAGCTCTGCAGGTTAT
+
BB@ABAAAFFFFGGFBGC55GGFHCEFAF2G2FFG2AEE2EHHHHGFE1AEFHDEGDGFA>EEEFEFFGFF2FFGEGEGHGHHF/FEGGC<>@/22222?2F/0/01?1?111//<--.-<...0=G0<D00;0</:C0CFB/./0;/00;BG...///;-;9@.00;..;//;F////;9A.AF//;//9/:/.;/;FF//;/.//././9/;F//;/////...9///..;;-.;//;F9BBFF.9///
@M05620:37:000000000-D9766:1:1101:20068:6493 1:N:0:90
AGTGCCAGCTCTCAATCGCACAGGGGACCCAGGGCCTGGCCCCTCCATCCAGAAAACCTATGACCTCACCCGCTACCTGGAGCACCAACTCCGCAGCTTGGCTGGGACCTATGTGAGTATCCAGCGTAGGAATCTGGGAGTTGGGGAGGAGTGAGGAGTTGGGGAAAGACAGTCCTAACCGTGGAGGGTTCTGGTAAATGATGGGGTGAGGAGGGGCTCTTTGGCTCCCACCAGTCCCCCTGTCTGGTCTA
+
ABAABFFFBFFFGGGGGGGGGGHGGGGGEGHHGGGGEFHHFHGHGGHHHHHHGHHHHGHHHHHHHHHHHFFGGEEGHHHHHHHHHHHHGHHHGGGGFHHHGHHGGGHHGHHHHHHHHHHHHHHHHGGGGGGHGHHGHHHGGGHHGGGGGGFGHGHHFGHHHHGGGGHHHHHHHHHHHHHHGGFGFGGGGGGGGGFGGGGGGGGGGGFCEFFFFFFFFFFFFFFFFFFFFFFFFFFFFFFFFFFFFFFFFFB
@M05620:37:000000000-D9766:1:1101:13781:6494 1:N:0:90
AGTGCCAGCTCTCAATCGCACAGGGGACCCAGGCCCTGGCCCCTCCATCCAGAAAACCTATGACCTCACCCGCTACCTGGAGCACCAACTCCGCAGCTTGGCTGGGACCTATGTGAGTATCCAGCGTAGGAATCTGGGAGTTGGGGAGGAGTGAGGAGTTGGGGAAAGACAGTCCTAACCGTGGAGGGTTCTGGTAAATGATGGGGTGAGGAGGGGCTCTTTGGCTCCCACCAGTCCCCCTGTCTGGTCTA
+
ABABAFFFBFFFGGGGGGGGFGHGEGGGGGHHEGGFHFHHHHGHGGHHFGGGG3GHHGHHHHHHHHHHHHHGGEFGHHHFBFGHHHEFEHHHGGGGGHHHGHHGGGHHGHHHHHHHHHHHHHHHHGGGGGHHHHHHHHCFGHHGGGEFGGGGHHHFHGHHEHGGGGHHHHHHHHHHHHHHGGGGFFGGGGGGGGFFGGGGGGGGGGFFFFFFFFFFFFFFFFFFFFFFFFFFFFFFFFFFFFFFFFFFFFB
@M05620:37:000000000-D9766:1:1101:16312:6510 1:N:0:90
AGTGCCAGCTCTCAATCGCACAGGGGACCCAGGGCCTGGCCCCTCCATCCAGAAAACCTATGACCTCACCCGCTACCTGGAGCACCAACTCCGCAGCTTGGCTGGGACCTATGTGAGTATCCAGCGTAGGAATCTGGGAGTTGGGGAGGAGTGAGGAGTTGGGGAAAGACAGTCCTAACCGTGGAGGGTTCTGGTAAATGATGGGGTGAGGAGGGGCTCTTTGGCTCCCACCAGTCCCCCTGTCTGGTCTA
+
ABAAAFFFBFFFG4GGGGGAFCHCGEEGGGHHFEEEGGHHHHGHGGHHHGHHHHHHHFHHHDGHHGHHHHHGG>EEHHHHCGHHHHFFEHHGAFCGGHGHGHHGGGHHGHHHHHHHHHHHHHHHHGGGGGHHHHHHHHHGGHHHGGEGGGDGHHGFGGHHHHGG.EHFGHHHHHHHHHHHGGEGGGGGGGGGGGGGFGGGGGGGGGFFFFFFFFFFFFFFFFFFFFFFFFFFFFFFFFFFFFFFFFFFFFF
@M05620:37:000000000-D9766:1:1101:20360:6521 1:N:0:90
ACTGCCACTTCTCAATCGACCCGGGGATTCCTGCCCCGGCTCCCCCAGTCCGTCTAACCGTTTCCTCCCTGGCTACCAGGAGCACCAACTACGCCCCTTGCCTACCGGCTGCACCCCGTACGGCCCGGCTCCTCGCCGACTCCCCGGGCGTCCACGAGCTGCTGAAACAATGGCAAGTACGTCCGGCCTTTCCGCTTTAGCACTCTTGTGGATACCCTTGACCAATTCTCAGCATTTGTACTTGTACATGA
+
111>AB1BBF1BBABAGAF1A000A0AB0FFGFGHHEAAAAEFEGGAB1BF??00>@BEEEE>FBFFGFGFHGB1BFFH>?FG/B?0>E>BG/<E<E/BGFGHB00>><BCE01??A/?/CCGCGC@CCCGEGGCCGCGGGAFEEAAAGG-9=BFB@@@FFFFFFFFFF?BF/9/;9;/FBFF-9@@@FFFB/ABBBFBFFEFFB/BF/FFFFFFFFFFB//9/-:FFFFF/F/;BBBB/BBF/FF////9
@M05620:37:000000000-D9766:1:1101:24399:6561 1:N:0:90
AGTGCCAGCTCTCAATCGCACAGGGGACCCAGGGCCTGGCCCCTCCATCCAGAAAACCTATGACCTCACCCGCTACCTGGAGCACCAACTCCGCAGCTTGGCTGGGACCTATGTGAGTATCCAGCGTAGGAATCTGGGAGTTGGGGAGGAGTGAGGAGTTGGGGAAAGACAGTCCTAACCGTGGAGGGTTCTGGTAAATGATGGGGTGAGGAGGGGCTCTTTGGCTCCCACCAGTCCCCCTGTCTGGTCTA
+
CCBCCFFFDFFFGGGGGGGGGGHGGGGGGGHHGGGGGGHHHHGHGGHHHHHHHHHHHGHHHHHHHHHHHHHGGGGGHHHHHHHHHHHHGGHHGGGGGHHHGHHGGGHHGHHHHHHHHHHHHHHHHGGGGGHHHHHHHHHGGHHHGGGGGGGHHHHHHGHHHHGGGGHHHHHHHHHHHHHHGGGGGGGGEFGGGGFGGGGGHGGGGGFFFFFFFFFFFFFFFHHFFFFFFFFFFFFFFFFFFFFFHFFFFFF
@M05620:37:000000000-D9766:1:1101:12451:6569 1:N:0:90
ACCACACCTTCTACAATGAGCTGCGTGTGGCTCCCGAGGAGCACCCCGTGCTGCTGACCGAGGCCCCCCTGAACCCCAAGGCCAACCGCGAGAATGGGCCGCCAGTTCTTCTGGCGGCCGCCTCCCTCCTTCCCGGCCTCCCGCCGCTGCGCCCTTCCTACCTGGTTCTCTCTTCTGCCGTTTTCCGTTGGCCTCTCTTCTCTGAGCTGCGTCTCCTTTGGCCTTCTGCACGTTTTAGATCGGCAGGGCCC
+
CCCCCCCCFFFFGGGGGGGGGGHHGGGEHGHHHGGGGGGGGHHHHGGGFFGGHHGHHHHGGGGGGGGGGGGHHHHGGGGHGHHHHGGGGGFGG/22<0?//>/<>1>1>=<1G<1<@<@-;AAD.CC/.;C099.@CCDGGF.------.;:ACF//99:BFB9A0;F0BF0B0909F0@AFF?BB?99..000:9/;F00::000;009-:@DBB99BF;F000000900.;F:.0/909A.--:-;..9
@M05620:37:000000000-D9766:1:1101:15592:6576 1:N:0:90
ACCACACCTTCTACAATGAGCTGCGTGTGGCTCCCGAGGAGCACCCCGTGCTGCTGACCGAGGCCCCCCTGAACCCCAAGGCCAACCGCGAGAACACGGCGCGTGTCCCGCTCCCTCTTCTGGTGGCCGCCTCCCTCCTTCCTGGCCTCCCGGAGCTGCGCCCTTTCTCTTTGTTTCTCTCTTCCTCCGCTTTCCTTAGGCCTCTTTTCTTTGTCCTTGGTCTCCTTTGGAACTCTGCCGGTTCTGGCTCG
+
CCCCCCCCFFFFGGGGGGGGGGHHGFGEHGHHHGGGFGGCFHHHHGGGFGGGHHGHHHHGGGGGGGGGGGGHHHHGGGGHGHHGHGGGGG/CC/222?///>-<<.<>0<<<<EEC:GBG000:/:..A-99CF.9F./9F/00/.;0:CEA---;.:9--A9=/:BBF//;//.;;B/BBF////;/..;..;//;/:///;.//:/9:////;////;/::/B/B///9//B/////-;:.A/99/;B-
@M05620:37:000000000-D9766:1:1101:24190:6618 1:N:0:90
GAGTCTGCTTTGGAAGAAACTCATAGATTACTGCAACAGTTCCCCCTGGACCTGGAAAAGTTTCTTGCCTGGCTTACAGAAGCTGAAACAACTGCCAATGCCTAAAGGACGCTCACCGTAAGGCAAGGCTCCTAGACAACTCACCAGAAGACCACAAGCTAATGAAACAATGGCAAGTAAGTACGGCCTTTCCGCTTTAGCACTCTTGTGGATCAACTTGAACAATTCTCAGCATTTGTACTTGTAAATGA
+
>>A1>DFFFFFFGABB1G1BFFGHGHBGGBGFG1B1CFHHHHFHHGGFHGFHHHHAB1EB1BGFGGFGGHH/GFGFHHHHFHHHHG@GGH/FFGGGFHHHB1F1EGHHB0/EE/?E>EFG/EG0GHFFGBFF1B1BB10?B11<01B00@100<///<?@11?1@?GGH/G1??<1FGDGFG=1><<-<CGH0A?ECG00CGCGCGGHHHGFHHHFCFGGG0CF/:00C0FFGGGFB9000;BGFFGFGF0
@M05620:37:000000000-D9766:1:1101:18668:6622 1:N:0:90
ACCACACCTTCTACAATGAGCTGCGTGTGGCTCCCGCGGAGCCCCCCGTGCTGCTGACCGAGGCCCCCCTGACCCCCAAGGCCAACCGCGAGAAGATGACCCGGTGGGGGGCCCCTCCACTTTTGCGGCGGTCCCCCTCCCCCCTTCCCGCTCCCCTGCAGCCCTCCCTTTTTCCCCCGTTTCCTCCTCCCCCCGTTTCCGTTTGTACCTTTTTCCCTGACCGTATCCCCCCTGGGACTCCCGCGGGTCCA
+
>A>>A>AAFFCFFGG45BGGG5GHGGGGG?BGBFF22AAA0A1FFG>FEEEF3BFBFGHG>>/EFG@EEEEB3?FCD?DFF//?GGG/@C/@/>0<1FD1G0-<<<<---9-9@>9...;B//9//----;;--.:9-.;9.A9-../..---9::....99....;9./////9/..-99/9////;./.9.--99B/:./9/A;//99////:////.;/-...:;/..-;:A.;9.9;..----;-./
@M05620:37:000000000-D9766:1:1101:13080:6625 1:N:0:90
GAGGCTGCTTTGGAAGAAACTCATAGATTACTGCAACAGTTCCCCCTGGACCTGGAACAGTTTCTTGCCTGGCTTCCAGAAGCTGCAACAACTGCCAATGCCTAGAGGCTGCTCCCCGTCCGGACCGGCTCCTAGCCGACTCACCGGGCGTACACGAGCTGCTGAAACACTGGCAAGTACGTCAGGCCTTTCCGCTTTAGCACTCTTGTGGATCCCCTTGAACAATTCTCAGCATTTGTACTTGTACCTGA
+
>1AAA1CAFFDD11BFFCGF1BADAFDFGGHHGG1AB0G1DGHHHGCFCBGCFFHGG10BDADG2D1FGHGFHG00BFGDBGHE110BF0GFB0BFFFGGHHFG01BB/?FAG1FFGGE///<EEGCCGCGGH11@0C<CG/1???/C>A---<0<<AC.GG00;CFHB:GH/:/CEFBCC/..;/C.;CFFFECFGGEFGGGF/FFFFFFFF/B--BFFB/;B9FFFFFFFF9BFFFFFFFFFF//9;99
@M05620:37:000000000-D9766:1:1101:13578:6636 1:N:0:90
ACCACACCTTCTACAATGAGCTGCGTGTGGCTCCCGAGGAGCACCCCGTGCTGCTGACCGAGGCCCCCCTGAACCCCAAGGCCAACCGCGAGAATGGGCCGCTACCTCTTCTGGTGGCCGCCTCCCTCCTTCCTGGCCTCCCGGCCCTGCGCCCTTTCTCCCTGGTTCTCTCTTCTGCCGTTTTCCGTCGGCCTCTCTTCTCTGCCCTGCGTCTCCTTTGGCCCTCTGCAGGTTCTAGATCGGAAGTGCAC
+
CCCCCCCCFFFFGGGGGGFGGGHHGGGGHGHHHGGGGGGGGHHHHGGGGGGGHHHHHHHGGGGGGGGGGGGHHHHGGGGHGHHHHGGGGGGGG<22?0?F/</</0<1>1111<10.0F--=E<C./::/CGH:0/:C0C:C.---;EA.-C.A-90CB9C///A//;F/BBFB///:/@D.B./BDFFFFFFB.B/F/F//BB:/;FA.-;9.//;/B///9.:9BBF//.:/:/FFE9/;.A.9//;/9
@M05620:37:000000000-D9766:1:1101:24369:6640 1:N:0:90
ACCACACCTTCTACAATGAGCTGCGTGTGGCTCCCGAGGAGCACCCCGTGCTGCTGACCGAGGCCCCCCTGAACCCCAAGGCCAACCGCGAGACTGGTCCGCTACCTCTTCTGGTGGCCGCCTCCCTCCTTCCTGGCCTCCCGGCGCTGCGCCCTTTCTCCCTGGTTCTCTCTTCTGCCGTTTTCCGTCGGACTCTCTTCTCTGACCTGAGTCTCCTTTGGCCCTCTGCAGGTTCTAGATCGGAAGCGCAC
+
DCCCCCDDFFFFGGGGGGGGGGHHGGGECEHHHFGGGGGCEHHHHGGGDGGGHGEHHHHGCGFGGFEEGEACHHHGGEGHGFHHHGGGGFGGD/??C2?FDF?//0?FFHGHHHDGDHF-@FD?EFHH<CGGHCFFFHHHHCAF?DCCFGD?DGAFFFFFBFFFF9BFFFFFFFFF0BF@DFFFFFDFFAA-:>BFFFFFFFFFBBFFF/B0:FFFFFFF/00EEEFFFFB.;BBF0BFFFFF..D.;;;:
@M05620:37:000000000-D9766:1:1101:12555:6640 1:N:0:90
ACCACACCTTCTACAATGAGCTGCGTGTGGCTCCCGAGGAGCACCCCGTGCTGCTGACCGAGGCCCCCCTGAACCCCAAGGCCAACCGCGAGAGTGGCCCGCTACCTCTACTGGTGGCGGCCTCCCTCCTTCCTGGCCTCCCGGCGCTGCACCCTTTCTCACTGGTTCTCTCTTCTGCCGTTTTCCGTCGGACTCTCTTCTCTGACCTGAGTCTCATTTGGACCTCTGCAGGTTCTTGATCGGAAGCGCAC
+
AA@BBAAAFFFFGGGBB4FGGGFHEEGGDEHHHFFE2AFE?G2GHGGEBEEF5BBGHHHFEE0EEG/EEGGFGHGGGGGEGHHHEGGGGGGGCGF1//?<@/C/>GHHH1FF<GGFFH-<<-.;CE/CE/;GHHHCFFGF?.9@--AB@D/99AFFFF/B/99;BFFBFFFFFFFFFFFB.AFFFFFB.;--@BFBFFFFFFF99;;FFB.;;FF9BBFFF/:.FFFEB9BF;FFF/9//FE.:A..--;@
@M05620:37:000000000-D9766:1:1101:20290:6646 1:N:0:90
GAGGCTGCTTTGGCAGAAACTGATAGATTACTGCAACAGTTCCCCCTGGACCTGGAACCGTTTCTTGCCTGGCTTCCAGACGCTGCCCCAACTGCCAATGCCTACAGGCTGGTCCCCTTCCCTGCAGGCTCCTTGACGCCTCCAAGGGCGTCCCCGAGCTGATGAAACCCTGTCCATTCCGTCCGGCATTTCCGCTTTTGCCCCTTTGTTGATCCCCTTGCCCCCTTTTCCGCCTTTGTCCTTGTTACTTA
+
>111>>CAFFFFGGGGCGG1B1BD331DABBD3B1BBFGGFHFHHG?F/0BBFGABB1/ABBFFH1DFGHH/B0BAFFD1//>EEEH/?>E/0>BB1BBFBF110B>B/BG/01BGH0F00011/0BFB00?11B11?/<@/?0@1/C/<//<..----</00000=DCE./<<00000C/::E?A-9-;F0CB..=E090;0...;00/;;00;9A9AF///---A/9//-9-;A/9/9BFF/9//:///
@M05620:37:000000000-D9766:1:1101:16605:6649 1:N:0:90
AGTGCCAGCTCTCAATCGCACAGGGGACCCAGGGCCTGGCCCCTCCATCCAGAAAACCTATGACCTCACCCGCTACCTGGAGCACCAACTCCGCAGCTTGGCTGGGACCTATGTGAGTATCCAGCGTAGGAATCTGGGAGTTGGGGAGGAGTGAGGAGTTGGGGAAAGACAGTCCTAACCGTGGAGGGTTCTGGTAAATGATGGGGTGAGGAGGGGCTCTTTGGCTCCCACCAGTCCCCCTGTCTGGTCTA
+
BCAABFFFCFFFGFGGGGGGGGHGGGGGGGHHGGGGGGHHHHGHGGHHHGHHHFHHHGHHHHHHHHHHHHHGGEEGHGHHHHH?GHFGFHHHGGGGGHHHGHHGGGHHGHHHHHHHHHHHHHGHHGGEGGDGHHHHHHHGGHHHGGGGGGGGHFHHHGHHHHGGGGHGHHHHHHHHHHHHGGGGFGGGEGGGGGFFFGGGGGGGGGFFFFFFFFFFFFFFFFFFFFFFFFFFFFFFFFFFFFFFFFFFFFF
@M05620:37:000000000-D9766:1:1101:6340:6659 1:N:0:90
ACCACACCTTCTACAATGCGCTGCGTGTGGCTCCCGAGGAGCACCCCGTGCTGCTGACCGAGGCCCCCCTGAACCCCAAGGCCAACCGCGCGAGTGGGCCGCTACCTCTTCTGGTGGCCGCCTCCCTCCTTCCTGGCCTCCCGGCGCTGCGCCCTTTCTCCCTGGTTCTCTCTTCTGCCGTTTTCCGTCGGCCTCTCTTCTCTGCACTGCGTCTCCTTTGGCTATCTGCATGTTCTAGATCGGAAGTGCAC
+
AAAAAAA1BCCFGGGGGG1AAE?EGEGBAEHHHAFA/EEECHHHHGGABEGGGFCHHHH>EEGGGGGGGGGGFHHGGGGHGHHHHGGGGG/>C<<FF/?F@CA-><>>GHFDHEGFG<<-;CGGHEFGA:GHG;CBFFBFGGA-A@A@;B@@F@@FFBF:B;9BFFFFFBFFFFFFBFF@FFFFFFFF;@@@FF;;BFFFF;BF/9;;/B-B@F-;;FFFFF//:;;BB//;;F9/BBBBF??BFB9/99B
@M05620:37:000000000-D9766:1:1101:20313:6664 1:N:0:90
GAGGCTGCTTTGGAAGAAACTCATAGATTACTGCAACAGTTCCCCCTGGACCTGGAAAAGTTTCTTGCCTGGCTTACAGAAGCTGAAACAACTGCCAATGCCTACAGGATGCTACCCGTAAGGAAAGGCTCCTAGAAGAATCCAAGGGAGTAAAAGAGCTGATGAAAAAATGGCAAGTAAGTCAGGCATTTCCGCTTTAGCACTCTTGTGGATCCAATTGAACAATTCTCAGCATTTGTACTTGTAACTGA
+
ABBABBFBFFFFGFGGFFGGGFHFHHGHHGHHHHHHHHHHHHHHHGGGHGHHHHHFGFHHHHHHHHHHHHHHFGGFHHHHHHHHHHHHHHHHHHHHHHHHBGHHF3FHHBFGHGDGHEEEEHH3FH0?FGHGHHB3F3F3FHHFFBFFFGDHGFGB?2GGCH<GFGH1?AGHGHHHGHHG1=GHHEHG1FFHFFGGGGHFHHHHHHHCGHGHFHHHFCGHFCCBFBFFFGGGGGFGFFFGEFFGCFFGGG;
@M05620:37:000000000-D9766:1:1101:24716:6672 1:N:0:90
ACCACACCTTCTACAATGAGCTGCGTGTGGCTCCCGAGGAGCACCCCGTGCTGCTGACCGAGGCCCCCCTGAACCCCAAGGCCAACCGCGAGACTGGCCCGCTACCTCTTCTGGTGGCCGCCTCCCTCCTTCCTGGCCTCCCGGCGCTGCGCCCTTTCTCCCTGGTTCTCTCTTCTGCCGTTTTCCGTCGGACTCTCTTCTCTGACCTGAGTCTCCTTTGGCCCTCTGCAGGTTCTAGATCGGAAGCGCAC
+
BBB?AABBFFFFGGGGFGGGGDGHGA2EDEHHEFFGDGFGGHHHHGGGEEFGHHGFFHHGGGGGGGGGGGGEHFHGGGFH/EGHHG</>B@@C/2?</?<CC/</??FFGHHHFFGDHH-<@EFHGHHF/;CGFHCGH0CCEGGGG-:9EGGGFFFFFFF/;BFA;BF//BFFFFF9BFF?DFFFFFFFFF--@FFFFFFFFFFFFFFFF9BFFFFFFFF/9FE.AF/F/FF;/FFFFB/;.AAE..@DFD
@M05620:37:000000000-D9766:1:1101:18266:6749 1:N:0:90
ACCACACCTTCTACAATGAGCTGCGTGTGGCTCCCGAGGAGCACCCCGTGCTGCTGACCGAGGCCCCCCTGAACCCCAAGGCCAACCGCGAGACCCCGGTGAGTGGCCCGCTCCCTCTTCTGGTGGCCGCCTCCCTCCTTCCTGGCCTCCCGGAGCTGCGCCCTTTCTCCCTGGTTCTCTCTTCTGCCGTTTTCCGTAGGACTCTCTTCTCTGCCCTGAGTCTCCTTTGGAACTCTGCAGGTTCTAGCTCG
+
CCBBCCCCFFFFGGGGGGGGGGHHGGGFHGHHHGGGGGGGGHHHHGGGGGGGHHHHHHHGGGGGGGGGGGGHHHHGGGGHGHHHHGGGGGGGGGGHGGG@CGHGHGGHHGGGCGGHHHHHH00=<C:GDCGDGGGGGGGGGGGGFGGGGGGGG-@DFFFFFFFCFFFFF/BF/.;FFFFFFFFFFFFBCFFFFFFFBFFDFFFFFFFFFFFFFFFFFFFFFFFFFFFFFFF/BBFBBFFFF;FFF/B;BF.
@M05620:37:000000000-D9766:1:1101:19485:6757 1:N:0:90
ACCACACCTTCTACAATGAGCTGCGTGTGGCTCCCGAGGAGCACCCCGTGCTGCTGACCGAGGCCCCCCTGAACCCCAAGGCCAACCGCGAGACTGGTCCGCTAGCTCTTCTGGTGGCCGCCTCCCTCCTTCCTGGCCTCCCGGCGCTGCGCCCTTTCTCCCTGGTTCTCTCTTCTGCCGTTTTCCGTCGGCCTCTCTTCTCTGACCTGCGTCTCCTTTGGCCCTCTGCAGGTTCTAGATCGGAAGCGCAC
+
BBBABBBBCCFFGGGFFGBFGFHFGAEA4AGFAFFEDFGF?HGHHGGGDEGGGHGHHHFE@GCGGDGGGGG?GCHGGGEH/AGHHGEEFG/</????2?<BGG>/???FHHHGBGBGHH-DGGFHGHHAGHHHFGHHFFFHCDG:DADGDFFG?CGFFFFBFFFEFFFFFFFFFFF/BFFFFFFFFFFFFF-:DFFFFFFFFFF/9BFF.@DCFFFFFFF/;BEAEFFFFFFFFFBBFFFFFF9EF.@@@-
@M05620:37:000000000-D9766:1:1101:14950:6770 1:N:0:90
ACCACACCTTCTACAATGAGCTGCGTGTGGCTCCCGAGGAGCACCCCGTGCTGCTGACCGAGGCCCCCCTGAACCCCAAGGCCAACCGCGAGACCCCGGTGAGTGGCCCGCTACCTCTTCTGGTGGCCGCCTCCCTCCTTCCTGGCCTCCCGGAGCTGCGCCCTTTCTCACTGGTTCTCTCTTCTGCCGTTTTCCGTAGGACTCTCTTCTCTGACCTGAGTCTCCTTTGGAACTCTGCAGGTTCTAGATCG
+
DDDDDDCCFFFFGGGGGGGGGGHHGFGFHGHHHGGGGGGGGHHHHGGGGGGGHHHHHHHGGGGGGGGGGGGHHHHGGGGHGHHHHGGGGGGGGG=?/>/ACGHHHGFHHGGGCGHHHHHHHHHGHFHHGGGGGHGHGGGGGGGGGGGGGGGGGGGGGGGFFFFFFFFFFFFFFFFFFFFFFFFFFHFFFFFFFFFFFFFFFFFFFFFHHHFFHEFFFFFFFFFFFFFFFFFFFFFFFFFFFFFFFFFFFFF
@M05620:37:000000000-D9766:1:1101:22351:6786 1:N:0:90
AGTGCCAGCTCTCCATCGCACAGGGGACCCAGGGCCTGGCCCCTCCATCCCGAAAACCTATGACCTCACCCGCTACCTGGAGCACCCACTCCGCAGCTTGGCTGGGACCTATGTGAGTATCCAGCGTAGGAATCTGGGCGTTGGGGCGGAGTGCGGCGTTGGGGAAAGACAGTCCTAACCGCGGAGGGTTCTGGTAAATGATGGGGTGAGGAGGGGCTCTTTGGCTCCCACCAGTCCCCCTGTCTGGTCTA
+
>>>>>DDC1BFFG1FB1AEAEAGFF00AAB00AAB//FGG0GGAEECB1B/A//A/0B01BF@FGDFFH00>E>/>G1BFBFGHHH>>?GHGCGC@/G<</BCFCGHAAFB1<222@@>@2F2<GB/?/C?1<111<0/<A@-0--.---99.9---;-;9-@----;/:/-;F/:9/9A---9---;9;9/9FF/9:BB/B/BF----9;/--9>@@-/9;F//FFEFF-:9FF/FF-9@FB/BFBFFFB
@M05620:37:000000000-D9766:1:1101:9287:6805 1:N:0:90
ACCACACCTTCTACAATGAGCTGCGTGTGGCTCCCGAGGAGCACCCCGTGCTGCTGACCGAGGCCCCCCTGAACCCCAAGGCCAACCGCGAGACCCCGGGGAGCCACCCGCTCCCTCTGCTAGTGCCCCCCTCCCTCCTTCCTGGCCTCCCGGCGCTCCCCCATTTCTCCCTGTTTCTATCTTCTGCCGTTTTCCGTAGGACTCTCTTCACTGCCCTCAGTCACCTTAGGACCCCTTCGAACTCTTCATCG
+
ABABBBCBFFFFGGGGGGGGGGHHGGGGHGHHHGGGGGGFEHGHHGGGEGGGHHHHHHHGEGGGGGGGGGGGHHHGGGGHGHHHGGGGGGGGCA=?//>//-A..0<FCDGGGDCCH/0<C000<0;;::;AD.EFGGGGGGGF/CFGFEGDA-;-@.D.;::FFFEF9BFF009BFBBBBBFFFFFFFDFFFF;.0::.09/;B:;FB0;;0:F9B..;BF0;FBF0:00;A.;;./...9;;F00;0B0
@M05620:37:000000000-D9766:1:1101:18392:6807 1:N:0:90
ACCACACCTTCTACAATGAGCTGCGTGTGGCTCCCGAGGAGCACCCCGTGCTGCTGACCGAGGCCCCCCTGAACCCCAAGGCCAACCGCGAGAGTGGCCCGCTACCTCTTCTGGTGGCCGCCTCCCTCCTTCCTGGCCTCCCGGAGCTGCGCCCTTTCTCCCTGGTTCTCTCTTCTGCCGTTTTCCGTCGGACTCTCTTCTCTGACCTGAGTCTCCTTTGGCACTCTGCAGGTTCTAGATCGGAAGCGCAC
+
AA?AB@ABFFFFBGGFFFGGGGHFEEFEEEHHHGGGFGGCEHGHHGGGGGGEHEGHHHGGGGGGFGEGGGGHHHHGGGGHEHHHEFF?DCCCC@GGEGHGGGGGAGFGHHHHHGGHGHHGGGGGHGGHGHHHHF0/::GHHGGG-ABF/FG-.@BGGFFGBB.FFFFFFFFFFFFFFFFBDDFFFFFF.BB-@BFFFFFFFFFE9BFFF/FFFBFFBBFFF//BBFFFFFFFAFF//9BBFFDDEF.-@@>
@M05620:37:000000000-D9766:1:1101:24582:6808 1:N:0:90
ACCACACCTTCTACAATGAGCTGCGTGTGGCTCCCGAGGAGCACCCCGTGCTGCTGACCGAGGCCCCCCTGAACCCCAAGGCCAACCGCGAGAGTGGCCCGCTACCTCTTCTGGTGGCCGCCTCCCTCCTTCCTGGCCTCCCGGAGCTGCGCCCTTTCTCCCTGGTTCTCTCTTCTGCCGTTTTCCGTAGGACTCTCTTCTCTGACCTGAGTCTCCTTTGGAACTCTGCAGGTTCTAGATCGGAAGAGCAC
+
BABBBBBAFFFFGGGCDG5FGGHHGGGEGAGHHGGEEFAEGHHHHGGEGAEFGGHHHHHGGGGGGGGGGGGHHHHGGGGHGHHHHGGGGG/BC@CGE/GHGGGC/GDGHBGHHH<FEFHG-@EGECGHGHHHHGFCCGHFHGDC-9AFFGGGGGGFG0CF09;BFFFFFBFFFFFFFFFFAFFFFFFF?DF/;FBFFFFFFFFF;/BFB/;BFFBFFFFFFF//;/BFFB/AFFFFFFFFBADAEDFFB/:
@M05620:37:000000000-D9766:1:1101:12171:6809 1:N:0:90
ACCACACCTTCTACAATGAGCTGCGTGTGGCTCCCGAGGAGCACCCCGTGCTGCTGACCGAGGCCCCCCTGAACCCCAAGGCCAACCGCGAGACCCCGGTGAGTGGCCCGCTCCCTCTTCTGGTGGCCGCCTCCCTCCTTCCTGGCCTCCCGGAGCTGCGCCCTTTCTCCCTGTTTCTCTCTTCTGCCGTTTTCCGTAGGACTCTCTTCTCTGCCCTGAGTCTCCTTTGGAACTCTGCAGGTTCTAGCTCG
+
BBBAABBAFFFFGGGGFG5BGFHHGEE24AGGEAFE?EGGDHHHHGGEDEGGEHGHHHHAEE?EGGGGGGGHHHHGGGGHGHHHHGGGGG/BDGF?DCG>AEFGHGGHHGGGGGGGHHHHH00DGGCHG-;CGHGGGGGGGGGGFGGGGGGGGGG@GGFBBFBBFFFFF/FFB9BFFFFF;FFFFFF9;AFFFF;DBFFFFFF9FFBFFFFFFFFFFFFFFFFBFFF;FFF/FFFFFFFFFFFFF/9/;B?
@M05620:37:000000000-D9766:1:1101:24565:6814 1:N:0:90
ACCACACCTTCTACAATGAGCTGCGTGTGGCTCCCGAGGAGCACCCCGTGCTGCTGACCGAGGCCCCCCTGAACCCCAAGGCCAACCGCGAGAATGGGCCGCTACGTCTTCTGGTCGCTACCTCTCTCCTTCCTGGCCTCCCGCCGTTCCGCCCTTTCTCCCTTGCTCTCTCTTCTGCCGTTTTCCGTCTGTCTCTCTTCTCTGACCTGTGTCTCCTCTGGCCCTCTGCAGCTTCTAGATCGGAAGCGCAC
+
CBBCCCCCFFFFGGGGGGGGGGHHGGGGHGHHHGGGGGGGGHHHHGGGGGGGHHHHHHHGGGGGGGGGGGGHHHHGGGGHGHHHHGGGGGGGG<2?20?//<<A/.>00.11>1>1>@..<GHH0<00<;G0/:0;CGHHHG.-;9-.//;.CDGB0C900:/0;00;9FFBFF00;:0;:DF.0;.99..900;009F0BFF9FFF0/00;BFBFF/BF0BF.9::BF0B0;FBF09B:9......;-9@
@M05620:37:000000000-D9766:1:1101:17207:6832 1:N:0:90
GAGGCTGCTTTGGAAGAAACTCATAGATTACTGCAACAGTTCCCCCTGGACCTGGAAAAGTTTCTTGCCTGGCTTACAGAAGCTGAAACAACTGCCAATGCCTACAGGATGCTACCCGTAAGGAAAGGCTCCTAGAAGACTCCAAGGGAGTAAAAGAGCTGATGAAACAATGGCAAGTAAGTCAGGCATTTCCGCTTTAGCACTCTTGTGGATCCAATTGAACAATTCTCAGCATTTGTACTTGTAACAGA
+
ABBBAAFBFFFFGCGGFGGGGGGHHFHHHFHGHFF4BGHFGGGHHGGGHFHHHHGHBEGGHGHGHHHHGHHHGHHEFFGHHHFGHEBGFEGHHHHGH3GHFFHHHHFGHFBGHHHHHEEEGHHHHHF?FGHGHEFHHHG?GCGGCGFFHGEFGHHFECGGEGGHHHHGHH<??0FGGFFGF>F<GCGHHHHHHDGDCG==DDDCHHHHHHGHFFHHHHHHHHHHHFHHFFFFGGFGG0;CFCFFFF0CFG/
@M05620:37:000000000-D9766:1:1101:26799:6836 1:N:0:90
ACCACACCTTCTACAATGAGCTGCGTGTGGCTCCCGAGGAGCACCCCGTGCTGCTGACCGAGGCCCCCCTGAACCCCAAGGCCAACCGCGAGAGTGGCCCGCTACCTCTTCTGGTGGCCGCCTCCCTCCTTCCTGGCCTCCCGGAGCTGCGCCCTTTCTCACTGGTTCTCTCTTCTGCCGTTTTCCGTAGGACTCTCTTCTCTGACCTGAGTCTCCTTTGGAACTCTGCAGGTTCTAGATCGGAAGAGCAC
+
AB@BBAAAFFFFCGFBEF5FADGHGGGG4AFGHFF?AEE?2FGGHGGGG1EF5FGFHHHGGG0EFGCGGGGGHHHGGGGGGHHEEGG/C><<CCGHFFGGGGGGGHHHHHHHHHGGGCGDADGGHGHHGHHHHHHFHHHHHGEGB@@GGGGGGGGGGFGF0;;FFFFFFFFFFFFFFFFBDFFFFFF9FDDFFFFFFFFFFFFBF/BBFBFFFF;BFFFFFFFFFFFFB9/;;BFFB/;FFEDDE?9FFFF
@M05620:37:000000000-D9766:1:1101:9725:6842 1:N:0:90
ACCACACCTTCTACAATGAGCTGCGTGTGGCTCCCGAGGAGCACCCCGTGCTGCTGACCGAGGCCCCCCTGAACCCCAAGGCCAACCGCGAGACGCCGGTGAGTGGCCCGCTCCCTCTTCTTGTGGCCGCCTCCCTCCTTCCTGGCCTCCCGGCGCTGAGCCCTTTCTCCCTTCTTCTCTCTTCTGCCGTTTTCCGTAGGACTCTCTTCTCTGCCCTGAGTCTACTTTGGACCTCTGCTGGTTCTTGCTCG
+
ABABCBCBFFFFGGGGGGGGGGHHGGGGHGGHFGGGDGGEEHDGHGGGGGGGHHHHHHHGEFGGGGGEGGGHFHHFGGDHGHHHGGGEGGGFGG?@/>//<FGGGGGGFGC<@EE<C/DGG00;:..::-:.;.E/BEBF0C09/;FF.CE.---;@-.;FB.9:BF9BFF/0/009BBB00;FF0F0-;.:;0099:..09/9BB:FFFFFFFBEFFFB0BB0;FBFFB00;B99FF09;/;FF00::;.
@M05620:37:000000000-D9766:1:1101:12937:6849 1:N:0:90
GAGGCTGCTTTGGAAGAAACTCATAGATTACTGCAACAGTTCCCCCTGGACCTGGAAAAGTTTCTTGCCTGGCTTACAGAAGCTGAAACAACTGCCAATGCCTAAAGGCTGCTCCCCGTACGGCAAGGCTCCTAGCAGACTCCACGGGCGACAACGAGCTGCTGAAACACTGGCAAGTACGTCAGGCATTTCCGCTTTAGCACTCTTGTGGATCCACTTGACCACTTCTCAGCATTTGTACTTGTAAATGA
+
AACBCCFCFFFFGGGGGGGGGGHHFHHHHHHHHHHHHHHFHHHHHGGGHHHHHHHHHHHGFGHHHHHHHHHHHHHHHHHHHHHGHHHHHHHHHHHHHHHHHGH333D313BFH3FF1E>//>>/>E/FG?GGH2FB222B2BBF2?/B/A//-<FFEGGGH000=<GHH<GHFHHHGHF0EGG.C/;CHH0CCDGGGGGGGGGGFFFBFGGGGGGGG0CFGFG0.00;BFFFFF0BBFFBFFFFF9B00;0
@M05620:37:000000000-D9766:1:1101:9482:6849 1:N:0:90
AGTGCCAGCTCTCAATCGCACAGGGGACCCAGGGCCTGGCCCCTCCATCCAGAAAACCTATGACCTCACCCGCTACCTGGAGCACCAACTCCGCAGCTTGGCTGGGACCTATGTGAGTATCCAGCGTAGGAATCTGGGAGTTGGGGAGGAGTGAGGAGTTGGGGAAAGACAGTCCTAACCGTGGAGGGTTCTGGTAAATGATGGGGTGAGGAGGGGCTCTTTGGCTCCCACCAGTCCCCCTGTCTGGTCTA
+
AA>AAFB@AFFFGCGGGGGAE?GEFG?A2EGH2AE2AFHFAHGHGGHFHHHHEHFGGGHCFHFHHHHHHHGGGEEGHHHHBFG1FHF1?GHHFGG?EGGHGHHGGGHHGHHHHHGHHFHHHHHHHGGGGGHHHHHGHHHGGHHHGGGGGFGHHHHHHD/<GFGGGGHHGHHHHHHHGHHHGGGGGGGG9FGGGG;FGGGGGGGGG?DBFFFFFFB?B;EFFFFFFFF?EFFFFFFFFFFFBFFFFFFFFF/
@M05620:37:000000000-D9766:1:1101:15793:6851 1:N:0:90
ACCACACCTTCTACAATGAGCTGCGTGTGGCTCCCGAGGAGCACCCCGTGCTGCTGACCGAGGCCCCCCTGAACCCCAAGGCCAACCGCGAGACCCCGGTGAGTGGCCCGCTCCCTCTTCTGGTGGCCGCCTCCCTCCTTCCTGGCCTCCCGGAGCTGCGCCCTTTCTCCCTGGTTCTCTCTTCTGCCGTTTTCCGTAGGACTCTCTTCTCTGCCCTGAGTCTCCTTTGGAACTCTGCAGGTTCTCGCTCG
+
CCCCDCCDFFFFGGGGGGGGGGHHGGGECEHHHGGGGGGGDHHHHGGGGGGGGHHHHHHGGGGGGGGGGGGHHHHGGGGHGHHHHGGGGGFGGGGHGGGADGHHHGGHHGGG?GGHHHHHHBDGHGHHGFGFGHGGGGGGGGGGFGGGGGGG?CADGGFFFFFFFFFFF0FFF.;FFFFFFFFFFFFBBDFFFFFFFFFDFFFFFFFFFFFFFFFFFF/FFFFFFFFFFFEBFFFFFFBBFFFFF0;9AE;
@M05620:37:000000000-D9766:1:1101:17365:6894 1:N:0:90
ACCACACCTTCTACAATGAGCTGCGTGTGGCTCCCGAGGAGCACCCCGTGCTGCTGACCGAGGCCCCCCTGAACCCCAAGGCCAACCGCGAGACCCCGGTGAGTGGCCCGCTCCCTCTTCTGGTGGCCGCCTCCCTCCTTCCTGGCCTCCCGGAGCTGCGCCCTTTCTCTCTGGTTCTCTCTTCTGCCGTTTTCCGTAGGACTCTCTTCTCTGCCCTGAGTCTCCTTTGGAACTCTGCCGGTTCTGGCTCG
+
BBBBBBABFFFFGGGFFGGGGGHHGFGEEEHHHGGFGGGCFHHHHGGGGGGGHGHGHHHGGGGGGGGGGGGHHHHGGGGHGHHHGGGGGC@DFC////////?11/<FE--<<EGHHHHHH00GGC.:C-::EHAFGDBFGB00/.;:A.A.---;.99@@D--99FFF/9B//:;FFBFFFBBB9F/-.;99BBAF.9.//B/BBFBF/99//;99..B/BF/FFFBB///9B//99/-9@.EB/;/;B-
@M05620:37:000000000-D9766:1:1101:7289:6949 1:N:0:90
ACCACACCTTCTACAATGAGCTGCGTGTGGCTCCCGAGGAGCACCCCGTGCTGCTGACCGAGGCCCCCCTGAACCCCAAGGCCAACCGCGAGAGTGGCCCGCTACCTCTTCTGGTGGCCGCCTCCCTCCTTCCTGGCCTCCCGGAGCTGCGCCCTTTCTCCCTGGTTCTCTCTTCTGCCGTTTTCCGTCGGCCTCTCTTCTCTGACCTGCGTCTCCTTTGGCACTCTGCAGGTTCTAGATCGGAAGAGCAC
+
BBBBBBBAFFFFGGGGGG55FAGCFFG24EGHHFFF2EFEAGFHHGGAAFGGFHHHHHH0>EEGGGGGGGGHHHHGGGGHGHHHHGGCGGCGG>FGF/FGFGGCAF<FGHHHFHHHDHHGGGGGHGHHGHHHHHHCGHHHHGA@9;BGGGGGGGGGG;FFFGFFFFFFFFFFFFFFFFFFFFFFFFFF.;B-ADFFFFFFFFFF/9;FF.;DFFFFFFFFFF/:;FFFFBBFAFFFFFFFFEFFFF;AFFF
@M05620:37:000000000-D9766:1:1101:10331:6954 1:N:0:90
AGTGCCAGCTCTCAATCGCACAGGGGACCCAGGGCCTGGCCCCTCCATCCAGAAAACCTATGACCTCACCCGCTACCTGGAGCACCAACTCCGCAGCTTGGCTGGGACCTATGTGAGTATCCAGCGTAGGAATCTGGGAGTTGGGGAGGAGTGAGGAGTTGGGGAAAGACAGTCCTAACCGTGGAGGGTTCTGGTAAATGATGGGGTGAGGAGGGGCTCTTTGGCTCCCACCAGTCCCCCTGTCTGGTCTA
+
AAAABFFFCFFFGGGGGFGGGGHHGGGGGGHHGGGGFFHHHHGHGGHHHHGHFHEGHGHHHGBGHHGHHHHGGGFGHHHHHHHGHHHHGHHHGG?EGHHHGHHFGGHHGHHHGHHHHHHHHHHHHGEFGGHHGHHHHHGGEHFHGGGGGGGHHHHHHGFHEHFGGGHHHHHHHHHHHHHHGEEGDGGG;AFFGGFFGGGGEBFGFDDAEFFFFFFFFFFFFFFFFFFFFFFFFFFFFFFFFEFFFFFFFBF
@M05620:37:000000000-D9766:1:1101:7590:6967 1:N:0:90
GCGGCTGCTTTGGCAGAAACTCATAGATTACTGCCACAGTTCCCCCTGGACCTGGAAACGTTTCTTGCCTGGCTTACAGAAGCTGACACAACTGCCCATGCCTACCGGCTGCTCCCCGTACGGCCCGGCTCCTCGCCGACTCCCAGGGAGTCCACGAGATGCTGAAACACTGGCAAGTCCGTCCGGCCTTTCAGCTTTAGCACTCTTGTGGATCCACTTGACCAATTCTCAGCATTTGTACTTGTCAATGA
+
>1>>>>AAFFFFG1FECGFFGGHHHHEFHFFGDF0ABEFBFGHHHGEF/BFFHHFBG10BBBGHFDGFGHHAFBB1BGFGBGGGHE>GBFFBB0BB>BBBFG1@0>>//>>FH11FE?F/////>>BC</?F1?ECG/->AC1<01...<./DDH.-=:.0<:00::G/.CG/:/FFF0;;.CAAGG-9;FF0;CFGG/BFBFB/:;BFBB/BF-BB/;F/;99;BFFFFBFFBFFFFF//9FFB/;BBB9
@M05620:37:000000000-D9766:1:1101:19045:6970 1:N:0:90
ACCACACCTTCTACAATGAGCTGCGTGTGGCTCCCGAGGAGCACCCCGTGCTGCTGACCGAGGCCCCCCTGAACCCCAAGGCCAACCGCGAGAGTGGCCCGCTACCTCTTCTGGTGGCCGCCTCCCTCCTTCCTGGCCTCCCGGCGCTGCGCCCTTTCTCCCTGGTTCTCTCTTCTGCCGTTTTCCGTCGGACTCTCTTCTCTGACCTGAGTCTCCTTTGGACCTCTGCAGGTTCTAGATCGGAAGAGCAC
+
BBBBBABBFFFFGFGGGGGGGGHHGGGEHGHHGGGEGGGCGHHHHGGGGDFFHHHHHHHGGGGGEGGGGGGHHHGGGGGHGHHHHGGGGGGGG/FGFGHHGGGGGHHHHHHHGHHHGHHGGGGGHGHHGHHHHHHHGGFHHGGG-;BFGFGGGFFFFFFFBFFFEFFFFFFFFFFFBFFFDFFFFFFF.@BFFFFFFFFFFFFFBFFFFFFBFFFFBFFFF//BBFFFFFFFFFFFFFFFFEFFFDAFFFF
@M05620:37:000000000-D9766:1:1101:18087:6970 1:N:0:90
ACCACACCTTCTACAATGAGCTGCGTGTGGCTCCCGAGGAGCACCCCGTGCTGCTGACCGAGGCCCCCCTGAACCCCAAGGCCAACCGCGAGACCCCGGTGAGTGGCCCGCTCCCTCTTCTGGTGGCCGCCTCCCTCCTTCCTGGCCTCCCGGAGCTGCGCCCTTTCTCACTGGTTCTCTCTTCTGCCGTTTTCCGTAGGACTCTCTTCTCTGCCCTGAGTCTCCTTTGGAACTCTGCAGGTTCTAGCTCG
+
CCCBCCDDFFFFGGGGGGGGGGHHGFGEAEHHHGGGGGGGDHHHHGGGDGGGGHGHHHHGGGGGGGGGGGGHHHHGGGGHGHHHHGGGGGGGGGGHGGGCFGHHHGGHHGGG@GGHHHHHHFHHGGHHGFGGGHGGGGGGGGGGGGGGGGGGGCGGGGFFFFFFFFFFF0BFF/FFFFFFFFFFFHFFDDFFFFFFFFFFFFFFFFFFFHFHHBFFFFFFFFFFFFFFFFFFFFFFFFBFFAFFF0;;;F?
@M05620:37:000000000-D9766:1:1101:17271:6979 1:N:0:90
AGTGCCAGCTCTCAATCGCACAGGGGACCCAGGGCCTGGCCCCTCCATCCAGAAAACCTATGACCTCACCCGCTACCTGGAGCACCAACTCCGCAGCTTGGCTGGGACCTATGTGAGTATCCAGCGTAGGAATCTGGGAGTTGGGGAGGAGTGAGGAGTTGGGGAAAGACAGTCCTAACCGTGGAGGGTTCTGGTAAATGATGGGGTGAGGAGGGGCTCTTTGGCTCCCACCAGTCCCCCTGTCTGGTCTA
+
BCABBFFFDFFFGGGGGGGGGGHHGGGGGGHHGGGGGGHHHHGHGGHHHHHHHHHHHGHHHHHHHHHHHHHGGGGGHHHHHHHHHHHHGHHHGGGGGHHHGHHGGGHHGHHHHHHHHHHHHHHHHGGGGGHHHHHHHHHGGHHHGGGGGGGHHHHHHGHHHHGGGGHHHHHHHHHHHHHHGGGGGGGGGGGGGGGGGGGGGGGGGGFFFFFFFFFFFFFFFHFFFFFFFFFFFFFFFFFFFFFFFFFFFFF
@M05620:37:000000000-D9766:1:1101:17581:6995 1:N:0:90
AGTGCCAGCTCTCAATCGCACAGGGGACCCAGGGCCTGGCCCCTCCATCCAGAAAACCTATGACCTCACCCGCTACCTGGAGCACCAACTCCGCAGCTTGGCTGGGACCTATGTGAGTATCCAGCGTAGGAATCTGGGAGTTGGGGAGGAGTGAGGAGTTGGGGAAAGACAGTCCTAACCGTGGAGGGTTCTGGTAAATGATGGGGTGAGGAGGGGCTCTTTGGCTCCCACCAGTCCCCCTGTCTGGTCTA
+
BBBBBFFFBFFFGGGGGFGGGGHHGGGGGGEHGGGGFGHHHHGHGGHHHHFHGHHHHGHGHHGHHHHHHHHGGGGGHHHHHHHHHHHHGHHHGG/EGHHHGHHEGGHHGHHHHHHHHHHHHHHHHGGGGGHHHHHHHHHGGGHHGGGGGGGHHHHHHGHHHHGGGGHHHHHHHHHHHHHHGGGGGGGGEFFGGGCGGGGGGGGGGGFFFFFFFFFFFFFFFFFFFFFFFFFFFFFFFFFFFFFFFFFFFF:
@M05620:37:000000000-D9766:1:1101:10411:6998 1:N:0:90
ACCACACCTTCTACAATGAGCTGCGTGTGGCTCCCGAGGAGCACCCCGTGCTGCTGACCGAGGCCCCCCTGAACCCCAAGGCCAACCGCGAGACTGGACCGCTACCTCTTCTGGTGGCCGCCTCCCTCCTTCCTGGCCTCCCGGAGCTGCGCCCTTTCTCCCTGGTTCTCTCTTCTGCCGTTTTCCGTCGGCCTCTCTTCTCTGACCTGCGTCTCCTTTGGCGCTCTGCAGGTTCTAGATCGGAAGGGCAC
+
BBBBB@AAFFCFGGGGGGDGGDGFEEEAA2FGFFFG?EE2EHHHHGEEAAEFHHHHHH3AEEEGEEEEGEEHHFHGGGGEFHHHHFGEGG/CC/2?F2?FCGG//??FGGHHHG1FF0F-C-AAG.<CCCHHH:0GH.0GHEGG--:CFFGG.BGBF0;CBBFFABF///;FFFFFFFFFFFFFFEDF.@=@DF;FFFFFF/FF//;BB.@A-DBFFFBFF/-.;.EBFB/F9F9BFFBBFEFFFF.AEF.
@M05620:37:000000000-D9766:1:1101:22462:7009 1:N:0:90
ACCACACCTTCTACAATGAGCTGCGTGTGGCTCCCGAGGAGCACCCCGTGCTGCTGACCGAGGCCCCCCTGAACCCCAAGGCCAACCGCGAGACCCCGGTGAGTGGCCCGCTCCCTCTTCTGGTGGCCGCCTCCCTCCTTCCTGGCCTCCCGGAGCTGCGCCCTTTCTCACTGGTTCTCTCTTCTGCCGTTTTCCGTAGGACTCTCTTCTCTGCCCTGAGTCTCCTTTGGAACTCTGCAGGTTCTAGCTCG
+
AAAAAAAAFFFFGGGFFGD1FAF1EEEFFCHGFGGFGGCCFHHHHGGEEAEEDDEGHFHGGG?ECE@GGGGGHFE?EFGGCHHHEEGGGCBC//FG</ACGGHF1<<FCGGC@AFGHBGHEFF0/.;GCCCCG.CFBGGGGGG9/CFF.EE.---=C/B@@-@@FFFFFBFFFBBF/FB/BFFFFFF/@BBFFFFFFFB-//;BBFFFFFFFFBF-9A-BF/9;FFFB9FF/BFFF/B/BAAFFFFFFBBA
@M05620:37:000000000-D9766:1:1101:15382:7034 1:N:0:90
ACCACACCTTCTACAATGAGCTGCGTGTGGCTCCCGAGGAGCACCCCGTGCTGCTGACCGAGGCCCCCCTGAACCCCAAGGCCAACCGCGCGAGTGGCCCGCTACCTCTTCTGGTGGCCGCATCCCTCCTTCCTGGCCTCCCGGCGCTGCGCCCTTTCTCCCTGGTTCTCTCTTCTGCCGTTTTCCGTCGGCCTCTCTTCTCTGACCTGCGTCTCCTTTGGCCCTCTGCAGGTTCTAGATCGGAAGTGCAC
+
BBBAABBAFFFFGGGGDG5EGBHGG2A24AFFAFFA2EGCCHHHHGGGEEFGEHFFHHHF>E?GG1FGGGG1G3GGGE/GEAHHHGECGG//</<?//<<ACG>-<<>FHHHHH1FAH.<C-.A/:0G;:GGHHHFFG0CG9E?-99:-;@?.9BBF/FBFFFBEFB/9//BBFBBFFFBFDFAB9DF.>>@AF.BFFF/9BFF/;99B.-.9AFFF/BBBBBEAEFFB/B?.FFFBB/FFAF?.A//:BB
@M05620:37:000000000-D9766:1:1101:13675:7048 1:N:0:90
ACCACACCTTCTACAATGAGCTGCGTGTGGCTCCCGAGGAGCACCCCGTGCTGCTGACCGAGGCCCCCCTGAACCCCAAGGCCAACCGCGAGACCCCGGTGAGTGGCCCGCTCCCTCTTCTTGTGGCCGCCTCCCTCCTTCCTGGCCTCCCGGCGCTGCGCCCTTTCTCCCTGTTTCTCTCTTCTGCTGTTTTCCGTAGGCCTCTCTTCTCTGCCCTGAGTCTACTTTGGCCCTCTGCAGGTTCTGGCTCG
+
3AAAB?ABFFFFFGGFCGFDD5GHEAE242AFAAFEAEG2A2AAAFGG1EGGEHEHEHFEGCC@FGGGEEFH3GH/EEEGFCHHC??ECG/<BB???/</>/?1?/FF.-<<<EFHHHDHG00=0..:A-:CDGEBF?/BB/CB/9FF.EAA?--@-@99@D-9/;B/FBFF/9/;BFBF/;BFFFF//:;FBB/AFA.9//;;9/BFFFFFBFFF9:;B:BF/;FF/;//9AE..9B//;;BFF;;/;B-
@M05620:37:000000000-D9766:1:1101:25251:7049 1:N:0:90
ACCACACCTTCTACAATGAGCTGCGTGTGGCTCCCGAGGAGCACCCCGTGCTGCTGACCGAGGCCCCCCTGAACCCCAAGGCCAACCGCGAGAATGGCCCGCTACCTCTTCTGGTGGCCGCCTCCCTCCTTCCTGGCCTCCCGGCGCTGCGCCCTTTCTCCCTGGTTCTCTCTTCTGCCGTTTTCCGTCGGCCTCTCTTCTCTGACCTGCGTCTCCTTTGGCCCTCTGCAGGTTCTAGATCGGAAGCGCAC
+
CBCCCCCACFFFGFFGGGBGGGHHGEGAAEHFGFGFEGFFDHFGHGGGFGEGGHGHFHHGGFFFGGGGGGGHEHHGGGGHGHHHHGGGGGCCC/??G<?FDGG>/<??GHHHHGHHGHHFGGGGHGHHEGHHHGHHHHHHHGGAACGGAGGGGGFFFFFFFFFFFFFFFFFFFFFF/BFFFFFFFFFFFFF-ADFFFFFFFFFFBFFFF.BFFFFFFFFFBBF?:EFFF/B.FFFFFFFFFFFDFF.@=BD
@M05620:37:000000000-D9766:1:1101:10484:7054 1:N:0:90
AGTGCCAGCTCTCAATCGCACAGGGGATCCAGGGCCCGGCCCCTCCATCCAGAAAACCTATGACCTCACCCGCTACCTGGAGCACCAACTCCGCAGCTTGGCTGGGACCTCTGTGAGTATCCAGCGTAGGAATCTGGGAGGTGGGGAGGAGTGCGGAGTTGGGGAAAGCCAGTCCTACACGTGGAGGGGTCTGGTAAATGATGGGGTGAGGAGGGGCCCTTTGGCTCCCTCCAGTCTCGCAGTCTGCACTA
+
>AAAAFF11CCFFGGGFGAFEGHHGGG00011F0BA/AEE/AEAEGG1AEAF1BAGHFE1FG2FFHGEGCAEEFEEHGGFHHHECGHHGGEHGC?/>G1B/0B//<0</01<FGDGH1@12221F////?GHF1??<0F.-<F.ACF--CE/G0-;A-./0/--C..C/.;FF0:0;0/;C9..9;C--;AFFF;/:/FFBFFBFFA@-9-B-A@----;BF//BBFF--;;-//;///;--;/://///9
@M05620:37:000000000-D9766:1:1101:13099:7055 1:N:0:90
ACCACACCTTCTACAATGAGCTGCGTGTGGCTCCCGAGGAGCACCCCGTGCTGCTGACCGAGGCCCCCCTGAACCCCAAGGCCAACCGCGAGAGTGGCCCGCTACCTCTTCTGGTGGCCGCCTCCCTCCTTCCTGGCCTCCCGGCGCTGCGCCCTTTCTCCCTGGTTCTCTCTTCTGCCGTTTTCCGTCGGCCTCTCTTCTCTGACCTGAGTCTCCTTTGGCCCTCTGCAGGTTCTAGATCGGAAGCGCAC
+
BBBABBBBFFFFGGGGGGGFGGHHGEEEHEHHFGGGEGGGGHHHHGGGGGGGHHHHHHHGGGGGGGGGGGGHGHHGGGGHEEHHHGG/CGDCD<2?F/?FCG@<<?>FGHHHHHFFGHHGGGGGHGHHGHHHHHHHHHHHHGGG;BAGGGGGGFFFFFFFBFFFFFFFFFFFFFFFFFFFFFFFFFFF9@A-ADFFFFFFFFFB;FFFF/FFFFFFFFFFFBBFEFFFFFFFFFFFFFFFFFFFFF.;@FA
@M05620:37:000000000-D9766:1:1101:25272:7064 1:N:0:90
ACCACACCTTCTACAATGAGCTGCGTGTGGCTCCCGAGGAGCACCCCGTGCTGCTGACCGAGGCCCCCCTGAACCCCAAGGCCAACCGCGAGACCCCCGGGAGTGGCCCGCTCCCTCTTCTGGTGGCCGCCTCCCTCCTTCCTGGCCTCCCGGAGCTGCGCCCTTTCTCCCTGGTTCTCTCTTCTGCCGTTTTCCGTAGGACTCTCTTCTCTGCCCTGAGTCTCCTTTGGACCTCTGCAGGTTCTAGCTCG
+
BBBBBBBBFFFFGGGFFGFGGFHGGEFEEAGFGEGGCGG?EGFFHGGGAEFFHHGHHHFGCEEGGGGGGGGCGGHGGGFHGHHHEFFFGCG@@/??D/>/><-<0<<GHGGGGD<CCGCFG0:0/;:GG-@EDEEF9EFFFFFGBA9B.EEEG-B;.BBC-.-;/FFFF//B/999FFFFFFFFFFF/-;9FABBFFFFFFFFFFFFFF/FFFBFEFF99FF/;BF/B//9/.BBBFFFBAABFF9/9BB.
@M05620:37:000000000-D9766:1:1101:14539:7068 1:N:0:90
AGTGCCAGCTCTCAATCGCACAGGGGACCCAGGGCCTGGCCCCTCCATCCAGAAAACCTATGACCTCACCCGCTACCTGGAGCACCAACTCCGCAGCTTGGCTGGGACCTATGTGAGTATCCAGCGTAGGAATCTGGGAGTTGGGGAGGAGTGAGGAGTTGGGGAAAGACAGTCCTAACCGTGGAGGGTTCTGGTAAATGATGGGGTGAGGAGGGGCTCTTTGGCTCCCACCAGTCCCCCTGTCTGGTCTA
+
AA>3ADFFBFFFG4FGDFGCECHCGAAEAAHHAAEEAFHHFHGHGGHHHGHHFHHFGGHFGFDGHFGHHHH@E>>EHHHG2BGHHH1?EGHHAFCEEHFGFHHGGGHHGHHHHHHFHHHHHHHHHGGFGGHHHHHHGH<FGGHHGG.CGACGH0GH0E/GHHGG.:GHCGHHHHHHHHHHGGGGDEGGEFFGGGFGGGGGGGGGGGFBFFFFFFBBBBFFFFFFFFFFFFFFFFFFFFFFBFFFFFFFFFB
@M05620:37:000000000-D9766:1:1101:26200:7081 1:N:0:90
ACCACACCTTCTACAATGAGCTGCGTGTGGCTCCCGAGGAGCACCCCGTGCTGCTGACCGAGGCCCCCCTGAACCCCAAGGCCAACCGCGAGAATGGACCGCTACCTCTTCTGGTGGCCGCCTCCCTCCTTCCTGGCCTCCCGGCGCTGCGCCCTTTCTCCCTGGTTCTCTCTTCTTCCGTTTTCCGTCGGCCTCTCTTCTCTGACCTGCGTCTCCTTTGGCCCTCTGCAGGTTCTAGATCGGAAGCGCAC
+
AAABBBABFFFFGGGGFGGGGGHHGEFGHCHHHGGGGGGGGHHHHGGGGGGGFGHHHHHGGGGGGGGGGGGHHHHGGGGHGHHHHGGGGFGGG/??F2?FCG@//???FGFD1GFFDFH?CFGFHEHFAGGGGCHCGHHHHGC-;BCGAGDGGGFFFFFFFFFFFFFFFBFFBFF//9;DFFFFFFFFFB-;;99FBFFFFFFF;FBFF?BDFFFFFFFE/BFAAEBFB/;.9F9BFFFFFED.ED.;9-@
@M05620:37:000000000-D9766:1:1101:19273:7084 1:N:0:90
GAGGCTGCTTTGGAAGAAACTCATAGATTACTGCAACAGTTCCCCCTGGACCTGGAAAAGTTTCTTGCCTGGCTTACAGAAGCTGAAACAACTGCCAATGCCTATCGGCTGCTAACCGTACGGCCCGGCTCCTCGCCGACTCACCGGGAGTCCACGAGCTGCTGAAACAATGACAAGTACGTCCGGCCTTTCAGCTTTAGCACTCTTGTGGATCAACTTGACCAATTCTCAGCATTTGTACTTGTCAATGA
+
AABBBBFAFFFFGGGGFFGGGGHHHHHHHCGHHHFFFFGDFHHHHGGGHBHHHHHHHFFGFHHHGHHHHHHHHHHFGHHHGFHGH3FGHGHHHHHHHHHHHFHD3BE@/1>FH44BGEFG/@FGGGGGG/CG22?BD/>CCA1?F.--->.<<DG.-<-;/;00:<CHHGHH000;:CCFD/;.;AD@EGGG0CFFGGFFFBFGBFFFFB.9BF.;F/;B/;F/9FFFFFEFFFFFFFFF/:BFBB//;//
@M05620:37:000000000-D9766:1:1101:26214:7093 1:N:0:90
ACCACACCTTCTACAATGAGCTGCGTGTGGCTCCCGAGGAGCACCCCGTGCTGCTGACCGAGGCCCCCCTGAACCCCAAGGCCAACCGCGAGAGGGGCCCGCTACCTCTTCTGGTGGCCGCCTCCCTCCTTCCTGGCCTCCCGGAGCTGCGCCCTTTCTCACTGGTTCTCTCTTCTGCCGTTTTCCGTAGGACTCTCTTCTCTGACCTGAGTCTCCTTTGGAACTCTGCATGTTCTATATCGGAAGAGCAC
+
ABBBBBBBFFFFGGGGGC5BGGFHCFGGFGGHHGGGFCGCGGAGHGGGGGGGBGHBHHHGG@0EGGGGGGGGHHHGGGGHGEHHHGGGGCCFG////<</>@-<@HHFFGHHGHHHFGHG@DGFCAGFFCGFG:;/.CCCFG.999@FFG--;B-FFFFF9/;9BFBFFFFFFFFB/BF-.9BEFFF9.9.:BFFFFFFFBBB/9/;;9BFFFFBFF/;/B///FFFFF//;//;9;/:BF.-9A..ABFA
@M05620:37:000000000-D9766:1:1101:11453:7101 1:N:0:90
AGTGCCAGCTCTCAATCGCACAGGGGACCCAGGGCCTGGCCCCTCCATCCAGAAAACCTATGACCTCACCCGCTACCTGGAGCACCAACTCCGCAGCTTGGCTGGGACCTATGTGAGTATCCAGCGTAGGAATCTGGGAGTTGGGGAGGAGTGAGGAGTTGGGGAAAGACAGTCCTAACCGTGGAGGGTTCTGGTAAATGATGGGGTGAGGAGGGGCTCTTTGGCTCCCACCAGTCCCCCTGTCTGGTCTA
+
AA>AAFFFBFFFGBGGGGC2E?GDGEEEFEHGABEEFFHHHHGHGGHHHHHHEGHGHGHHHFHHHGGHHHHGGEEGHHHH2BGHHH11?FGFEFCGGHGHGGHGGGHHGHHHHHHHHHHHHHHHHGGFGGHHHHHHHHFFGHHHGGFCGGGHHHHHHGHHHGGGGGHHHHHHHHHHHHHHGGGGGGGGAFGGGGFFGGGGGGGGGGFFFFFFFFFFFFFFFFFFFFFFFFFFFFFFFFFFFFFFFFFFFFB
@M05620:37:000000000-D9766:1:1101:11447:7118 1:N:0:90
AGTGCCAGCTCTCCATCGCACAGGGGACCCAGGGCCTGGCCCCTCCATCCAGAAAACCTATGACCTCACCCGCTACCTGGAGCACCCACTCCGCAGCTTGGCTGGGACCTATGTGAGTATCCAGCGTAGGAATCTGGGAGTTGGGGCGGAGTGAGGAGTTGGGGAAAGACAGTCCTAACCGTGGAGGGTTCTGGTAAATGATGGGGTGAGGAGGGGCTCTTTGGCTCCCACCAGTCCCCCTGTCTGGTCTA
+
>A>>ADFFBFFFG4GGGGGFEEHDGEEEGGHHBEEEGGHHHHGHGGBGHGHHH3FBFEHHGEGHHDFGHHHEE>>EGHGGBFGGHH1??GHFEGCGEHBGGHHGGGHHGHFHHHHEGHHHHH3GHGGACGFDFGHFFH0?CFFFGG.<D-;;C0CH0;BFGGGG.9.C/;BFGGGGB;FGGGFF.AAFDFFFFFFFFFFFEFFFFFFFEFFFDFFCCFFFFFFFFFFFF.AFEFFFFFFFFFFFFFFFFFB
@M05620:37:000000000-D9766:1:1101:26452:7129 1:N:0:90
ACCACACCTTCTACAATGAGCTGCGTGTGGCTCCCGAGGAGCACCCCGTGCTGCTGACCGAGGCCCCCCTGAACCCCAAGGCCAACCGCGAGAATGGCCCGCTACCTCTTCTGGTGGCCGCCTCCCTCCTTCCTGGCCTCCCGGCGCTGCGCCCTTTCTCCCTGGTTCTCTCTTCTGCCGTTTTCCGTCGGCCTCTCTTCTCTGACCTGCGTCTCCTTTGGCCCTCTGCAGGTTCTAGATCGGAAGCGCAC
+
AABBCCCCFFFFGGGGGGGGGGHHGGGFGGHHHGGGGGGGGHHHHGGGFGGGHHHHHGHGGGGGGGGGGGGHGHHGGGGHGHHHHGGGGGGGG/??G??FCCGFA??FGGHHHHHFGHHGFGGGHGHHGHHGHCGFHHHFHGD@AGGGGGGGGGFFFFFFFFFFFFFFFFFFFFFFBFFFFFFFFFFFFFF-AFFFFFFFFFFF;BFFB.;DFFFFFFFFFFF?AEFFFFFFFFFFFFEFF.D:EFA@;BF
@M05620:37:000000000-D9766:1:1101:24707:7132 1:N:0:90
ACCACACCTTCTACAATGAGCTGCGTGTGGCTCCCGAGGAGCACCCCGTGCTGCTGACCGAGGCCCCCCTGAACCCCAAGGCCAACCGCGAGAATGGCCCGCTACCTCTTCTGGCGGCCGCCTCCCTCCTTCCTGGCCTCCCGGCGCTGCGCCCTTTCTCCCTGGTTCTCTCTTCTGCCGTTTTCCGTCGGCCTCTCTTCTCTGACCTGCGTCTGCTCTGGCCCTCTGCCCGTTCTAGATCGGAAGCGCAC
+
BAAAABBAFFFFGFGFDG5FGFHHGEE2AAFABAF22FFGDHHGHGGCAEEGFHGBBGF00EEEGAEGGGEGFFHGGG?HECGHEF//BC/BB/<F?0<?<C/<<0??<G1FBG1A-?--ADCGA://C/;0CFFGGGFGEFDG?@9@-.;9DB?/FFF/9/;/./:BB/;:F////;BBDDFFBBDF.;=-:A.B9FFFF;BF/9;/9.-;BD;;B/;B//9;AEFFB/..;AF99//:B.9.AD.9-99
@M05620:37:000000000-D9766:1:1101:23266:7139 1:N:0:90
ACCACACCTTCTACAATGAGCTGCGTGTGGCTCCCGAGGAGCACCCCGTGCTGCTGACCGAGGCCCCCCTGAACCCCAAGGCCAACCGCGAGAAGATGAAGCCAGGCCCGCTCCCCGCTATCTCGTCCGGCTGCCGCCTTCCTCCCCTCCCGCCTCCCCGCCCTGTCTCCCTTCTTACCTGTTCTGTCGTCTTCCGTTGTCCTTACTACTCTCTTCTCTGACCTCTGTCTCCCTTTGCACGCTCTAGGTCC
+
CCCCCCCCFFFFGGGGGGGGGGHGGFGEEGHHHGGGGGGCDHHHHGGGFGGGHHGHHHHGGGGGGGGGGGGHHHHGGGGHGHHHHGGGGGGGGGHGHGHE2200?G///>/-->F.--<<.<<0..;.;;---;G-ADG.CGG0/../=..C-;.;...;--;C.///;B;FFBF////;/;FFF//;.;.A.;FFF/.9/;/9////;BFF///;F//;/://///;/9;B/B//:/BB.-A../;/;//
@M05620:37:000000000-D9766:1:1101:24691:7140 1:N:0:90
ACCACACCTTCTACAATGAGCTGCGTGTGGCTCCCGAGGAGCACCCCGTGCTGCTGACCGAGGCCCCCCTGAACCCCAAGGCCAACCGCGAGATTGGCCCGCTACCTCTTCTGGTGGCCGCCTCCCTCCTTCCTGGCCTCCCGGCGCTGCGCCCTTTCTCCCTGGTTCTCTCTTCTGCCGTTTTCCGTCGGACTCTCTTCTCTGACCTGAGTCTCCTTTGGCCCTCTGCAGGTTCTAGATCGGAAGCGCAC
+
BCCCCCCCFFFFGGGGGGGGGGHHGEGFHGHHHGGGGGGGGHHHHGGGGGGGHHHHHHHGGGGGGGGGGGGHHHHGGGGHGHHHHGGGGGGGG/??G2?FDGG@>??FHHHHHHHHGHHGGGGGHGHHGHHHHFHHHHHHHGGGGGGGGGGGGGFFFFFFFFFFFFFFFFFFFFHFBFFFFFFFFFFFFFF-@DFFFFFFFFFFFFFFF/BFFFFFFFFFB:FAEFFFFFFFFFFFFFFFFFFFFF.B@A>
@M05620:37:000000000-D9766:1:1101:8307:7150 1:N:0:90
GAGGCTGCTTTGGAAGAAACTCATAGATGACTGCAACAGGACCCGCTGACCCTGGAAAAGTTTCTTGCCTGGCTTACAGAAGCTGGAACAACTGCCAATGCCTACAGGATGATACCCGTAAGGAAAGACTCCTAGAAGACTCCAAGGGAGTAAAAGAGCTGATGAAACAATGGCAAGTAAGTCAGGCATTTCCGCTTTAGCACTCTTGTGGATCCAATTGAACAATTCTCAGCATTTGTACTTGTAACTGA
+
A?AAA>CAFFDFFFBF1ACCFAA3D3133D1DB0AABC000000/A/A/0B00A/AAA0BA22221111BBA0AA1@BBEFFFFE00BB0B?10@B11BF11BF0FB0B1112BF1BEAEEHFEFGF0BFC<FH1BFFF0B1FFB<CEG//@F2>@F00GFF11@DF<0/1?<0>1C<=DF<FD1FFFGHHF=CF<..==0<CGHHHHCBAG0;GB0;C0CGFG/CBF00;BFGFFGGGGFFF9FGGBBF9
@M05620:37:000000000-D9766:1:1101:13636:7158 1:N:0:90
ACCACACCTTCTACAATGAGCTGCGTGTGGCTCCCGAGGAGCACCCCGTGCTGCTGACCGAGGCCCCCCTGAACCCCAAGGCCAACCGCGAGAAGATGCCCCAGGTGCTTCTCCCGGTCCCTCTTCTCCTGGCTGGCTCCCCCCTTCTTCGCCTCTCCGACCTGCGCCCTTTCTCTGCCGTTCTCTGTTCTGCTGTCTTCTGTGGCCCGCTCTTCTCTGGCCTCTGTGCAGTTTGTAACTCTGCAGGTTCT
+
CCCBBCCBFFFFGGGGGGGGGGHHGEGBGGHHGGGGGGEFGHHHHGGEFEFGHHGHHHHEGGGGGGGGGGFFHHHGGGGHGHGHHGGGGGBDGDH22?2?2?///1111<11110>---->>0/0=G00=//</C.C/0CE..--.;000;.E..///.--;AB.--;--://BF////;AD/AF//;////;//;/;FF//;//...----.;F//;/9/;/.//;////9:B/9;/:9B/BBFF..///
@M05620:37:000000000-D9766:1:1101:8325:7177 1:N:0:90
ACCACACCTTCTACAATGCGCTGCGTGTGGCTCCCGAGGAGCACCCCGTGCTGCTGACCGAGGCCCCCCTGAACCCCAAGGCCAACCGCGAGACCCCGTTGAGTGGCCCGCTCCCTCTTCTTGTGGCCGACTCCCTCCTTCCTGGCCTACCGTCGCTGCGCCATTTCTCCCTGTTTCTCTTTTCTGCTGTTTTCAGTAGGCGTTTTTTCTCTGCCCTGCGTCTCCTTGGGCCCTCCGCTGGTTCTTGCTCG
+
ABBAAAA3BCCFGFGGGG42E2EAFAAAAAGGAABB2EEEFHHHHGG0AEEFHHHHHHH0>EGGGEEGGGGHFFFEEGGHAEFGHG//>C/>BD///>/0/?F??FFH.>-<<C.</CB<0<0=0.;CA;-;./::9E900900/;F9//.-.9-;.A.;9.;9;BBFF//./;BFFFB9//9/FFF//;BFFE99/;B//-;-;..;;FFF///.;9.-.-A99B9//...-;.....-;9;FF/;//9.
@M05620:37:000000000-D9766:1:1101:13630:7178 1:N:0:90
ACCACACCTTCTACAATGAGCTGCGTGTGGCTCCCGAGGAGCACCCCGTGCTGCTGACCGAGGCCCCCCTGAACCCCAAGGCCAACCGCGAGAGTGGCCCGCTACCTCTTCTGGTGGCCGCCTCCCTCCTTCCTGGCCTCCCGGCGCTGCGCCCTTTCTCCCTGGTTCTCTCTTCTGCCGTTTTCCGTCGGCCTCTCTTCTCTGACCTGCGTCTCCTTTGGCCCTCTGCAGGTTCTAGATCGGAAGCGCAC
+
CCCCCCCCFFFFGGGGGGFGGGHHGGGECEHHHGGGGGGGGHHHHGGGGGGGHHHHHHHEGGGGGGGGGGGHHHHGGGGHGHHHHGGGGGFGG>?GF?FGGGGGAH>GHHHHHHHHGHHGGGGGHGHHGHHHHHHHHHHHHGGG-ADGGGGGGFFFFFFFEFFFFFFFFFFFFFFFFFFFFFFFFFFFEDF-;DFFFFFFFFFF/BBFF.=FFFFFFFFFF/;AAEFFFFFFFFFFFFFFFFFFFF.;BF=
@M05620:37:000000000-D9766:1:1101:8346:7179 1:N:0:90
ACCACACCTTCTACAATGAGCTGCGTGTGGCTCCCGAGGAGCACCCCGTGCTGCTGACCGAGGCCCCCCTGAACCCCAAGGCCAACCGCGAGACCCAGGTGAGTGGCCCGCTACCTCTTCTGGTGGCCGCCTCCCTCCTTCCTGGCCTCCCGGAGCTGCGCCCTTTCTCACTGGTTCTCTCTTCTGCCGTTTTCCGTAGGACTCTCTTCTCTGACCTGAGTCTCCTTTGGAACTCTGCAGGTTCTAGATCG
+
BCCCCBBBFFFFGGGGFGGGGGHHGGGGHGHFHGGGGGGGGHHHHGGGGGGGHHHHHHHGGGGGGGGGGGGHHHHGGGGHGHHHHGGGGGGGGGGGGGE?GHHHHGGHHGGG@DHHHHHHHHHGHGHHGGGGGHGHHGHHGHHHGGGGGGGGD-A?FFFAGGFFFFFFFBFFFFFFFFFFFFFFFFFFDAFFFFFFFFFFFFFFFFFFFFFFF/BFFFFFFFFFFFFFFFFFFFFFFFFFFFFFFFFFFFF
@M05620:37:000000000-D9766:1:1101:16439:7193 1:N:0:90
ACCACACCTTCTACAATGAGCTGCGTGTGGCTCCCGAGGAGCACCCCGTGCTGCTGACCGAGGCCCCCCTGAACCCCAAGGCCAACCGCGAGACTGGGCCGCTACCTCTTCTGGCGGCTACCTCCCTCCTTCCTGGCCTCCCGGCGCTCCGCCCTTTCTCCCTGGTTCTCTCTTCTGCCGTTTTCCGTCGGCCTCTCTTCTCTTACCTGCGTCTCCTTTGACCCTCTGCTGGTTCTGGATCGGACGCGCCC
+
CCCCCCCCFFFFGGGGGGGGGGHHGGGFHGHHHGGGGGGGGHHHHGGGGGGGHHGFHGGFGGGGGGGGGGGHHHHGGGGGGHHHHGGGGGCGC/2?F??//A/>/0>11=1=GD1-=C-.CGHHH./:.:CC/00;FFGGGG.-;--;.:A.AFFBBFF//;//;9/B/BFBB9B9/;/9.AF.9BA/.9--9.A//BFBFFF/9///;.9AFF/BF/BF/9F/;.;BF///;B/:B/B9/...9--;--@
@M05620:37:000000000-D9766:1:1101:4940:7193 1:N:0:90
GAGGCTGCTTTGGAAGAAACTCATAGATTACTGCAACAGTTCCCCCTGGACCTGGAAAAGTTTCTTGCCTGGCTTACAGAAGCTGAAACAACTGCCAATGCCTCCGGGATGATCCCACTCGTAACGAGATCCTCGCAGAATACCCGAAGGTACCAGAGCTGCTGACCAAACAACGAGAACGAACGGAGTTACCGCTTTCGCACCACTGTGGCTCAGCTTGTCGAATACTTCGCATCCTTCCTTGTGGCAGA
+
A>ABBB@AFFFFBFGGGFGGGGFGEHHHHHHHHFHHFFHAGHHHHGGGGFGACFFFGGFFFDEHFHFFHHHGHHHGHHEBGFHFGHHHHFHHFGH3GHHHFHHEG1//EEF3B4FFC00?/B/??<////BBGHG/BE@B11@1@C///?<?1?F10/01?>CG1001>F.0.<-...<<<..-;:::;C000:B9C.B.CD--9.;CBFG..09/;009./.;9/./;/99AAD;/9BFFF//;9...;:
@M05620:37:000000000-D9766:1:1101:9104:7193 1:N:0:90
AGGGCCAGCTCTCAATCGCACAGGGGACCCAGGGCCTGGCCCCTCCATCCAGAAAACCTATGACCTCACCCGCTACCTGGAGCACCAACTCCGCAGCTTGGCTGGGACCTATGTGAGTATCCAGCGTAGGAATCTGGGAGTTGGGGAGGAGTGAGGAGTTGGGGAAAGACAGTCCTAACCGTGGAGGGTTCTGGTAAATGATGGGGTGAGGAGGGGCTCTTTGGCTCCCACCAGTCCCCCTGTCTGGTCTA
+
111>A>11>F13EGGGGECGGGGHCCEFCGEGB0BE//AG0AEG/EGGHHHFACGCCEH1FG2AGGFHFHFGE>E>FDDGFGHHHHE/EGHFEEEGEHFHGHHGGGHHGHHHHHHHHHHHHHGGGGGFGGHHHHHHHHFFFGHHGGFGGCEHHFHHFGHHHHGGEFHHHHHHHHHHHGGGGGGGAEGGCFGGGGFGGGGGGGGGGFF@FFFFFF@@@@FFFFFFFFFFFFFFFFFFFFFF@FFFFFFFFFF
@M05620:37:000000000-D9766:1:1101:26511:7194 1:N:0:90
ACCACACCTTCTACAATGAGCTGCGTGTGGCTCCCGAGGAGCACCCCGTGCTGCTGACCGAGGCCCCCCTGAACCCCAAGGCCAACCGCGAGAAGGGGCCGCCACCTCTTCTGGTGGCCGTCTCCCTCCTTCCTGGCCTCCCGGCGCTGCGCCCTTTCTCCCTGGTTCTCTCTTCTGCCGTTTTCCGTCGGCCTCTCTTCTCTGACCTGTGTCTCCTTTGGCCCTCTGCAGGTTCTAGTTCGGAAGTGCAC
+
BBBBBBBBFFFFGGFFGG5GGGHHGGGGHGHHHGGGFGGGGHHHHGGGGGGGFHHHHHHGGGGGGGGGGGGHHHHGGGGHGHHHHGGGGGGGG?20//<A@D--.0><<GHB1F1/<<G--<G<D/:/AGGHHH0/;C0G.C.--9@?9.-=DC-/9F9/B/./9;BBB/;F/B////B-;9BE/B.9ABA-AF9FFBBFFB////;/.//;B//;B/9B/9/9;A./9//;;BFF/9//:A@...9;B/9
@M05620:37:000000000-D9766:1:1101:11144:7204 1:N:0:90
AGTGCCAGCTCTCAATCGCACAGGGGACCCAGGGCCTGGCCCCTCCATCCAGAAAACCTATGACCTCACCCGCTACCTGGAGCACCAACTCCGCAGCTTGGCTGGGACCTATGTGAGTATCCAGCGTAGGAATCTGGGAGTTGGGGAGGAGTGAGGAGTTGGGGAAAGACAGTCCTAACCGTGGAGGGTTCTGGTAAATGATGGGGTGAGGAGGGGCTCTTTGGCTCCCACCAGTCCCCCTGTCTGGTCTA
+
BBABBFFFBFFFGGGGGGGGGGHHGGGGGGHHGGGGGGHHHHGHGGHHHHHHHHHHHGHFHHHHHHHHHHHGGEEGHHHHHHHHHHFHGHHHFGGGGHHHGHHGGGHGGHHHHHHHHHHHHHHHHGDGGGHHHHHHHHHGDGHHGGGGGGGGGGHHGGHHHHGGADHHHHHHHHHHGHHHGGED.CDGEGGGGGFFFGGGFGGGGGFFFFFFFFFFFFFFFFFFFFFFFFFFFFFFFFFFAFFFFFFFFFF
@M05620:37:000000000-D9766:1:1101:7781:7220 1:N:0:90
AGTGCCAGCTCTCAATCGCACAGGGGACCCAGGGCCTGGCCCCTCCATCCAGAAAACCTATGACCTCACCCGCTACCTGGAGCACCAACTCCGCAGCTTGGCTGGGACCTATGTGAGTATCCAGCGTAGGAATCTGGGAGTTGGGGAGGAGTGAGGAGTTGGGGAAAGACAGTCCTAACCGTGGAGGGTTCTGGTAAATGATGGGGTGAGGAGGGGCTCTTTGGCTCCCACCAGTCCCCCTGTCTGGTCTA
+
AAABBFFCAFFFGGGGGGGAECHGGGGFEFHHFEFG2FGHFHGHGGHHHHGHFHHGGGHHHHGHHHHHHHHGGEGGHHHHHHGGHHHHGHGGEFGCEHEHGHCAEFHHCHHHHHHHHGHBHHHHHG/EDEHHHHHHHHGGEHHH/CFFCGGHHHHHH.CG0<-CEGHHGHHHHHHHHHHHGGGGGGGA;AFGGG;FGGGGGGGGGGFFFFFFFFFFF=FFFF/BF/FEEFFFFFFFFFFBFEFFFBFFFFF
@M05620:37:000000000-D9766:1:1101:16439:7224 1:N:0:90
ACCACACCTTCTACAATGAGCTGCGTGTGGCTCCCGAGGAGCACCACGTGCTGCTGACCGAGGCCCCCCTGAACCCCAAGGCCAACCGCGAGAGGGCCCCGCTACCTCTTCTGGTGGCCGCCTCCCTCCTTCCTGGCCTCCCGGGGCTGCGCCCTTTCTCACTGGTTCTCTCTCCTGCCGTTTTCCGTAGGACTCTCTTCTCTGACCTGAGTCTCCTTTGGAACTCTGCAGGTTCTGGATCGTAAGAGCAC
+
AAAAAAAAFFFFFGGFDG1DGDHFGAAAA0BF1FF0EEGAEGGHH0FECEHEFFF1BGCC/EEEG/EGGEFCC1FFGG?H/AHHEG/<EE@/<////<///A@C/0<>1>FGG110<CG-<CFGC.:/:/CGC0;GFCCGC:.9-;--;.A?C@?/9BBB/://9/BF/B9BF/;/;FF;;BBA/9A;--9///;;/FFBB9/9/;F/-/BFFFFFFF/B/;///9BBBB/-AF/BF////9--:-//;/-
@M05620:37:000000000-D9766:1:1101:13822:7237 1:N:0:90
GCTGCTTCTTTTGAATCCACTCCTCGATTCCTGCCCCCGTTCCCCCTGTCCCTGTAACCGTTTCTTTCCTGGCTTCCAGCAGCTGCAACCACTGCCCCTGCCTACAGGCTGCTCCCCGTACGGACCGGCTCCTAGCCGACTCCCCGGGCGTCCACGAGCTGCTGAAACAATGGCAAGTACGTCAGGCCTTTCCGCTTTAGCACTCTTGTGGATCCCCTTGACCAATTCTCAGCATTTGTACTTGTCCCTGA
+
1>11>BBBBD3BBAB3GBBFBFBF0BBF3FGGFHHHG?A00BFGHGABFGHB1AFGGFHCGG0FAD1DBFHHHH>FGHH0BFGB1BBGHBFFG1BFG?FFHHHHF@FG/FEGH1GFGGG///E/>CGGGGGGH1FCFEGGGGHGCCGG-AC-@E:CCGGGHGHGHGGGG?FGGGGGGFF0;FFAEGG9CFGGGGFFFFFFFFFFFFFFFFFFFFF-AFFFFBFB-BFFFFFFFFFFFFFFFFFFF/9BFF-
@M05620:37:000000000-D9766:1:1101:14923:7244 1:N:0:90
AGTGCCAGCTCTCAATCGCACAGGGGACCCAGGGCCTGGCCCCTCCATCCAGAAAACCTATGACCTCACCCGCTACCTGGAGCACCAACTCCGCAGCTTGGCTGGGACCTATGTGAGTATCCAGCGTAGGAATCTGGGAGTTGGGGAGGAGTGAGGAGTTGGGGAAAGACAGTCCTAACCGTGGAGGGTTCTGGTAAATGATGGGGTGAGGAGGGGCTCTTTGGCTCCCACCAGTCCCCCTGTCTGGTCTA
+
AAABBFFFBFFFGDGGGGGGGGHGGEGGGGHHGGGGGFHHFHGHGGHHHHHHHHFHHGHHHHFHHFHHHHHGGFEGHHHHHHHHHHFHGHHHGGGGGHHHGHHGGGHHGHHHHHHHHHHHHHHHGGGGGGHHHHHHGHGFGHHHGGEDGEEHHHHGHGHHHHGGGGHHEHGHHHHHHHHHGGGGGGGGDGGGGGFFGGGGGGGGGGFFFFFEFFFFFFFFFFFFFFFFFFFFFFFFFFFFFFFFFFFFFFF
@M05620:37:000000000-D9766:1:1101:13802:7246 1:N:0:90
GAGGCTGCTTAGGAAGACACCCCTCCATAACTGCACCCGCACCCCCCGACCCTGTAAGCGTTTCTTTCCTGGCTAACAGAAGCATCAACTCCGGCCCCTGCCTACCGGCTGCTCCCCGTCCGTCCCGGCTCCTCGCCGACTCCCCGTGCGTCCACGAGCTGCTGAAACACTGGCAAGTACGTCCGGCGTTTCCGCTTTAGCACTCTTGTGGATCCCCTTGCCCACTTCTCAGCATTGGTCCTTGTCCCTGA
+
AAAAAAFAFF3BFAGGF11B10AA00B13BFGABFCAB0//AA/AA/A/AE/>BB@22B>BE/1B@F2FGHHGB1BBGGGEGG11B1BB211//>>E/??CGH1B<>>>BCGHHHGG/?CC/.0>ECGCCCEHHFCGC-ACFHG;;.;.;CAGBGG9AGGFBFGFBBFBAFF-;BFEF/;BFFE@@?-;;@FFF9AFF/BF9;F/BFFFFFBFFFBEFFF/B9;9AFFFF/BF/;;/:9BFFFFF9;;;BB
@M05620:37:000000000-D9766:1:1101:25523:7265 1:N:0:90
AGTGCCAGCTCTCAATCGCACAGGGGACCCAGGGCCTGGCCCCTCCATCCAGAAAACCTATGACCTCACCCGCTACCTGGAGCACCAACTCCGCAGCTTGGCTGGGACCTATGTGAGTATCCAGCGTAGGAATCTGGGAGTTGGGGAGGAGTGAGGAGTTGGGGAAAGACAGTCCTAACCGTGGAGGGTTCTGGTAAATGATGGGGTGAGGAGGGGCTCTTTGGCTCCCACCAGTCCCCCTGTCTGGTCTA
+
3>AABFFFBFFFGFGGGEGGEGHFGGGGGGHHGGGFGGHHHHGHGGGHBGFFGA3GHGBGHHFHHHBGHHH0EE@EHHHAH1F11?FHGGHHGGFGCGHHGHHGCFGHGHHHHHGHHHHHHHHHHCBGGGHHHHHHHHHGGHHHFGGGGGGHGHHHHGHHHHGGGGHHHHHHHHHGHHHHFEFGGGGGAFGGGGFFGGGGGGGGGGFFEFFFFFFFFFFFFFBFFFFFFFFFFFFFFFFFFFFFFFFFFFF
@M05620:37:000000000-D9766:1:1101:22434:7268 1:N:0:90
ACCACACCTTCTACAATGAGCTGCGTGTGGCTCCCGAGGAGCACCCCGTGCTGCTGACCGAGGCCCCCCTGAACCCCAAGGCCAACCGCGAGACCCCGGTGAGTGGCCCGCTCCCTCTTCTGGTGGCCGCCTCCCTCCTTCCTGGCCTCCCGGAGCTGCGCCCTTTCTCCCTGGTTCTCTCTTCTGCCGTTTTCCGTAGGACTCTCTTCTCTGCCCTGAGTCTCCTTTGGCACTCTGCAGGTTCTAGCTCG
+
BBBAB@BBFFFFGGGGFGFGGGHHGGGFHEHHHGGGGGGCEHFHHGGGEEGGGGGHHHHGGGGGGGGGGGGHHHHGGGGHEHHHHGGCGGGGGGFHG?D>><?<GGGHHFGGGGGHHHHH000DGDFGG-@CDHFFGDBFGBC0FFGFFGED-99@.FFFFFFFFFFFF//F/.9;FFFFFFFFBFF9@9AFEF9DFF..FBFFFFFFFFFFF/BA/..9BFFBFFF/9F//9BBFBF//9;BFF/;/BF?
@M05620:37:000000000-D9766:1:1101:26555:7274 1:N:0:90
GAGGCTGCTTTGGCAGAAACTCATATTTTACTCCAACAGTTCCCCCTGGACCTGGCAAAGGTTCTTGCCTGGCTTACAGACGCTGACCCAACTGCCAATGCCTAACGGCTGCTCACCTTCCTGCAAGGCTCCTCGCAGCCTCCCAGGGCGTCACCGCGCTGCTGACACCCTGGCAAGTCAGTCCGGCCTTTCCGCTTTCGCCCTCTTGTGGATCCCATTGCCACATTCTCAGCCTTTGTCCTTGTCAATGA
+
>>>1>AFAFFFFGAFE1FG1BBBGH333D3BG1BG1ACHF22GHFGEEEBGHBBF001BF0BFFF1DAFHH/FBBBGHEF0>>BE/>0B>E?>FBFFHFGHH11BGEE>>EEHH1FG1GH011B<E1??FGFHH/><///@GHFH1/??>@CFC1.--<<CG0<0/0<.:;C.CG0.<C00<;:C@G?.;;FFFBCGG09E..AEFFFBFB/BFFFF/;F//B/-;;BFF//B9;FFFFB/BFFB///:;;
@M05620:37:000000000-D9766:1:1101:16991:7274 1:N:0:90
GAGGCTGCTTTGGAAGAAACTCATAGATTACTGCAACAGTTCCCCCTGGACCTGGAAAAGTTTCTTGCCTGGCTTACAGAAGCTGAAACAACTGCCAATGCCTACAGGATGCTACCCGTAAGGAAAGGCTCCTAGAAGACTCCAAGGGAGTAAAAGAGCTGATGAAACAATGGCAAGTAAGTCAGGCATTTCCGCTTTAGCACTCTTGTGGATCCAATTGAACAATTCTCAGCATTTGTACTTGTACCTGA
+
>3>>A>BAFFDFGGGF4FGGDFFFFGHHHHGHHHBBFFGAFGHHHG2FAFF2GFFHH32BBGHH5GFHHFHEHHCCG5AF33FF3BGHHFHEG3GCFBBBG3BFGBGHA33?B@3FGGEEDFHHEHHCF3FC33??G3GBGHHGEHGDED/@1GHD?<@1<111@GHHHABFFHHGF1?<<1><D<<<GHDFF?.EGGG0DGDC<DF00=:0:GGHFHHBGHFHBH0;:BF0FBGGF0CB0;B09;00;;/
@M05620:37:000000000-D9766:1:1101:16385:7280 1:N:0:90
AGTGCCAGCTCTCAATCGCACAGGGGACCCAGGGCCTGGCCCCTCCATCCAGAAAACCTATGACCTCACCCGCTACCTGGAGCACCAACTCCGCAGCTTGGCTGGGACCTATGTGAGTATCCAGCGTAGGAATCTGGGAGTTGGGGAGGAGTGAGGAGTTGGGGAAAGACAGTCCTAACCGTGGAGGGTTCTGGTAAATGATGGGGTGAGGAGGGGCTCTTTGGCTCCCACCAGTCCCCCTGTCTGGTCTA
+
AAAAAFDFAFFFGGGGB1FFEGHG0EGG0BFGG0EEF/A0BAE/BEGHHHFFFFHCGGHHHHFFHHF@FFGEGEEEHHGFGHHHHHHHGHHHGGGGGHHHGHHGGGHHGHHHHFGGHHHHHHGHHGEGGGHHHHHHHGHGEHHHGGGGGGGHHHHHHGHHHHGCGGHGHGHHHHHHHHHHGEEGGGGG;FFGGGGGGGGGGGGGGGF?EFFFFF?@@@FFFFFBFFFFFFFFFFFFFFFF@FFFFF/FFFB
@M05620:37:000000000-D9766:1:1101:25802:7282 1:N:0:90
ACCACACCTTCTACAATGAGCTGCGTGTGGCTCCCGAGGAGCACCCCGTGCTGCTGACCGAGGCCCCCCTGAACCCCAAGGCCAACCGCGATAATGGGCCGCTACCTCTTCTGGTGGCCGCCTCCCTCCTTCCTGGCCTCCCGGCGCTGCGCCCTTTCTCCCTGGTTCTCTCTTCTGCCGTTTTCCGTCGGCCTCTCTTCTCTGACCTGAGTCTCCTTTGGCCCTCTGCAGGTTCTAGATCGGAAGTGCAC
+
BBBBBBBBFFFFGGGGGGGGGGHHGEGBEEHGGGGEFGEGGHGHHGGGEFGGGHHHHHHGGGGGGGGGGGGGBGHGGGGHGHGGHGGEFGG?C/2>?0?F@@C><??FGHHFHDFG?GHC-CGAHAHHDHHHHHF;.GGHEFA--@?DFDGGDG=/FFBBBBFEFFFFF/BFFFFB/BFDFFFFBBDFFFF-ADFFFFFFFFFFFFFFE/.BBB/;BBFBB:;AAEB:F/BAFB/BFBFBBF.AEF/:BB9
@M05620:37:000000000-D9766:1:1101:5257:7301 1:N:0:90
AGTGCCAGCTCTCAATCGCACAGGGGACCCAGGGCCTGGCCCCTCCATCCAGAAAACCTATGACCTCACCCGCTACCTGGAGCACCAACTCCGCAGCTTGGCTGGGACCTATGTGAGTATCCAGCGTAGGAATCTGGGAGTTGGGGAGGAGTGAGGAGTTGGGGAAAGACAGTCCTAACCGTGGAGGGTTCTGGTAAATGATGGGGTGAGGAGGGGCTCTTTGGCTCCCACCAGTCCCCCTGTCTGGTCTA
+
AAAAAFFFCFFFGGGGGGGGGGGHGGGGGGHHFEGGGGHHHHGHGGGHHHHHHFHHHGHHHHGHHHHHHHHGGEEGHHHHGGHHHHGGFHHHEFGGGHHHGHGFDFHHGFHHHHHHHGHHHHHHBCCEFGHHHHHGHHFGAFHHGGFCFDDHHHHHFEHHHHCGGCEHFFHHHHHHGGHHGGGGGGGGGGGGGGFFGGGGGFGGGGA@EFFFFFFFFFFFFFFFFFFFFFFFFFFEFBEFFFFFFFFFFF9
@M05620:37:000000000-D9766:1:1101:19103:7304 1:N:0:90
ACCACACCTTCTACAATGAGCTGCGTGTGGCTCCCGAGGAGCACCCCGTGCTGCTGACCGAGGCCCCCCTGAACCCCAAGGCCAACCGCGAGACCCCGGTGAGTGGCCCGCTCCCTCTTCTGGTGGCCGCCTCCCTCCTTCCTGGCCTCCCGGAGCTGCGCCCTTTCTCACTGGTTCTCTCTTCTGCCGTTTTCCGTAGGACTCTCTTCTCTGCCCTGAGTCTCCTTTGGAACTCTGCAGGTTCTAGCTCG
+
CCCCBCCBFFFFGGGGGGGGGGHHGGGFEGH2FFGFGGGGGHGHHGGGGGGGHHHHHHHGGGGGGGGGGGGHFHHGGGGHGHHHHGGGGGFGGGFGGGG>DGHFHGGHHGGGFGGHHHHHHHHHGGHHGCDDGHGGGGGGGGGGGGGGGGGGGAFGGGFFFFFFFFFFF0BFF/FFFFFFFFFHHHHFDDFFFFFFFFFFFFFFFFFFHFFFF0FFFFFFFFFFFFFFFFFFFFFFFFFFFAFFF0;0BF?
@M05620:37:000000000-D9766:1:1101:6991:7311 1:N:0:90
ACCACACTTTCTACAATGCGCTGCGTGTGGCTCCCGAGGAGCACCCCGTGCTGCTGACCTAGGCCCCCCTGAACCCCAAGGCCAACAGCGCGACCACGTGGAGTGGACCGCTCCGTCTTCTTTTGTCGGCGACCCTCCTGCCTTCCATCACGTGACTGCGCATTTTCTAGCTATTTATCTCTTCTGCTGTTTTCAGTCGGCCTGTTTTCTCTGCACTGTGTCTCCTTAGGGAATTTGCATGTTCTCGGTCG
+
AAAA>AA11BBFGGGGDGBAFCGCG0A0ABFCB0BB/EAEEGCGGGG/BABFGHH1DFE1@BGFH/EEG@C>1@GEEEAGF/?GHF/BBE>/<<><?/???CA10/<?G</>-<.>00<1<1=00/0.----;-::../9/9090/000;9.....0;/9A-.;/;BFF/;9/9B99;/9/;9:B///9;B/;B:9B/------;//9//:;BF//;9/9/;:/9BB//;9/--9/;;//9FB///9-;;;
@M05620:37:000000000-D9766:1:1101:19106:7328 1:N:0:90
ACCACACCTTCTACAATGAGCTGCGTGTGGCTCCCGAGGAGCACCCCGTGCTTCTGACCGAGGCCCCCCTGAACCCCAAGGCCAACCGCGAGACCCAGGTGAGTGGCCCGCTACCTCTTCTGGTGGCCGCCTCCCTCCTTCCTGGCCTCCCGGAGCTGCGCCCTTTCTCACTGGTTCTCTCTTCTGCCGTTTTCCGTAGGACTCTCTTCTCTGACCTGAGTCTCCTTTGGAACTCTGCAGGTTCTAGATCG
+
AAAAA1AAFFFF3GGGGBGGGGHHGGCFA0BFGGGC0AE/AF/BGGGGAEFF1DGGGHHGEE/EFGGGGGGFBGHGGGGHGHHH/FG/E/C@BCFFH/F?<FCHFFFHH?CCC>FGHHHHGDG=C<GHACGGGGGHHGHHHHHHHGGGFGGCAG?GF/F-AB@@FFFFFFFFFFBBFFFFFFFFFFFF@BBFFFFB/9ABFFFFBFFFFFEFFBFFF-BBBF/:FFFFFFFFFBFB/B99F;FFFFBFFF9
@M05620:37:000000000-D9766:1:1101:13442:7338 1:N:0:90
GAGGCTGCTTTGGAAGAAACTCATAGATTACTGCAACAGTTCCCCCTGGACCTGGAAAAGTTTCTTGCCTGGCTTACAGAAGCTGAAACAACTGGCAATGCAGACAGGATTCTACGCGTAAGGAAAGTCTCGGAGAAGATTCCAACGTACTAAAACATCGTATTAAACAATGGCAAGCAAGTCAGGCATGTCCGCTTGAGCACACGTCTGCACCCAAGTCAACAATTCTCAGCATTTGTACTGGCAACTGC
+
BBBBBB@BFFFFGBGGGGGGGGHHHHFHHHHHHHHGFHHAGGHHHGGGHGHHHHHFGGHHBGGHHHHGHHHHHHHHHHHHHHHHHGHHHHHHHH3BGFBFF43BGHHGH3@3BFH1EEG?EH3FG30?4443/?/<00B1B2FFD1//0/?2@1<1/11/??<?111?FHHG1CGHG.FGG11>0/<G0.00=<-<..=;GHH/C-;.CG0C//;CE9F0;CBFGGGF09;;FB00;0C0;00/./0;BF/
@M05620:37:000000000-D9766:1:1101:17901:7354 1:N:0:90
ACCACACCTTCTACAATGAGCTGCGTGTGGCTCCCGAGGAGCACCCCGTGCTGCTGACCGAGGCCCCCCTGAACCCCAAGGCCAACCGCGAGACCCCGGTGAGTGGCCCGCTCCCTCTTCTTTTGGCCGCCTCCCTCCTTCCTGGCCTCCCGGAGCTGCGCCCTTTCTCCCTTTTTCTCTCTTCTGCCGTTTTCCGTAGGACTCTCTTCTCTGCCCTGAGTCTCCTTTGGCCCTCTGCATGTTCTTGCTCG
+
BBBBABBABCBFGGGGGGFFGGHHGGGA4EGFFFFEDFEE?GFGHGGGDEFGEHFHHGGAE@?EGGGGGGGHCHHGGEEFGHHGHGGGGGBDGG///B<<><G?GGGHGCFFGGGHHHHHH00=<@/;@-AEDHGGGGBBFFBCBFFFGGG9--999CFFFF-9BFFFFFFF//;BFFFFBFFFFFF/9.9BEFBDFF..BFFBFFFFFFFFB/F?F?.;/BF/;BFBFF//;E?B/F//;;FFF///9;.
@M05620:37:000000000-D9766:1:1101:20751:7365 1:N:0:90
GAGGCTGCTTTGGAAGAAACTCATAGATTACTGCAACAGTTCCCCCTGGACCTGGAAAAGTTTCTTGCCTGGCTTACAGAAGCTGAAACAACTGCCAATGCCTACAGGATGCTACCCGTAAGGAAAGGCTCCTAGAAGACTCCAAGGGAGTAAAAGAGCTGATGAAACAATGGCAAGTAAGTCAGGCATTTCCGCTTTAGCACTCTTGTGGATCCAATTGAACAATTCTCAGCATTTGTACTTGTAACTGA
+
BBBBBBFBFFFFGFGGGGFGGGGHGGGHHHHHHHHFGFGDGGHHHGGGHHHHHHHHFGHHFGHHHHHHHHHHHHHGHHHHHHHHHFFFFGHHHHHHHFHHHHHHHHHHHGGHHHHHHEFGGHHHHFGFGHHGHGHHFHHHHGHHBGGGHGGHHHHHGHHGHHHHHGHHHHHHFBGHGGGHHFGGHGHHHHGHHGGGFGGGGGGGHHHHHHGGGHHHHGHHHHHHHHGFFFFGGGGGGGGFGFGGFFGGGG0
@M05620:37:000000000-D9766:1:1101:17920:7368 1:N:0:90
ACCACACCTTCTACAATGAGCTGCGTGTGGCTCCCGAGGAGCACCCCGTGCTGCTGACCGAGGCCCCCCTGAACCCCAAGGCCAACCGCGAGACCCAGGTGAGTGGCCCGCTACCTCTTCTGGTGGCCGCCTCCCTCCTTCCTGGCCTCCCGGAGCTGCGCCCTTTCTCACTGGTTCTCTCTTCTGCCGTTTTCCGTAGGACTCTCTTCTCTGACCTGAGTCTCCTTTGGAACTCTGCAGGTTCTAGATCG
+
ABCCCBCAFFFFGGGGGGGGGGHHGFGGFGGHHGGGDGGG2GGHHGGGEEGGAGHHGHHGGG?EGGGGGGGHHHHGGGFHGHHHHGGGGGGGGGGHHGGGHHHHHGFHHGGGGGHHHHHHHHHGGCHHCGGGGHGHHGHHHHHHGGGGGGGGGGGGGFGGGGFFFFFFFFFFFFFFFFFFFFFFFFFFFDFFFFFFFFFFFFFFFFFFFFFFFFFFFFFFFFFFFFFFFFFFFFFFFFFFFFFFFFFFFFE
@M05620:37:000000000-D9766:1:1101:16013:7371 1:N:0:90
GAGGCTGCTTTGGAAGAAACTCATAGATTACTGCAACAGTTCCCCCTGGACCTGGAAAAGTTTCTTGCCTGGCTTACAGAAGCTGAAACAACTGCCAATGCTCCTACAGGATGCTACCCGTAAGGAAAGGCTCCTAGAAGACTCCAAGGGAGTAAAAGAGCTGATGAAACAATGGCAAGTAAGTCAGGCATTTCCGCTTTAGCACTCTTGTGGATCCAATTGAACAATTCTCAGCATTTGTACTTGTAACT
+
AABCCCFBFFFFGGGGGGGGGGHHFHHHHHHHHHHHHHHDGHHHHGGGHHHHHHHHHHHHGHHHHHHHHHHHHHHHHHHHHHHHHHHHHHHHHHHHHHHHHHHHHHHGGHFHFHHGHHGE/EAGHEFGCGHHFGHHHDHGFHHHHFHHFDADBCFGFDCHEHGDGHGHHHGFDGFHGHGGFHHDGGGFHEFHFFHGGGDEFHHHHHHHHHFC;B<GHHGHHGBHHHGGGGGFGGFFGGGGBFFFC0F0BF0
@M05620:37:000000000-D9766:1:1101:9875:7378 1:N:0:90
ACCACACCTTCTACAATGAGCTGCGTGTGGCTCCCGAGGAGCACCCCGTGCTGCTGACCGAGGCCCCCCTGAACCCCAAGGCCAACCGCGAGACCCCGGTGAGTGGCCCGCTCCCTCTTCTTGTGGCCGCCTCCCTCCTTCCTGGCCTCCCGGCGCTGCGCCCTTTCTCCCTGTTTCTCTCTTCTGCCGTTTTCCGTAGGACTCTCTTCTCTGCCCTGAGTCTCCTTTGGCCCTCTGCAGGTTCTCGTTCG
+
ABBBBBBAFFFFGGGGGGG5GGHHGEFEGGHHHGGGGGAEEHHHHGGEEGGGHHGHHHGEGCEGGGGGGGGHHHHGGGGHGGHHHGGGGGCCCD/??>//>FF?GGGHHGGGGGGHHHGHH00=<A;CD-ADFHGGGGGGFGGGFGGGFGGAB9@@FADDFF9@FFFFFFFF/BFFFFFFBFFFFFF/@ADFFF;AFFBDBBFFFF;FFFFFFFFEFF.FFFF:BFF/9F/;AFEFFF//A;FFF/;.;F.
@M05620:37:000000000-D9766:1:1101:17916:7386 1:N:0:90
ACCACACCTTCTACAATGAGCTGCGTGTGGCTCCCGAGGAGCACCCCGTGCTGCTGACCGAGGCCCCCCTGAACCCCAAGGCCAACCGCGAGACCCCGGTGAGTGGCCCGCTCCCTCTTCTTGTGGCCGCCTCCCTCCTTCCTGGCCTCCCGGCGCTGCGCCCTTTCTCCCTCTTTCTCTCTTCTGCCGTTTTCCGTAGGACTCTCTTCTCTGCCCTGAGTCTCCTTTGGACCTCTGCATGTTCTCGCTCG
+
CCCCCCCCFFFFGGGGGGFGGGHHGEGFHGHHHGGGGGGGGHHHHGGGGGGGHHHHHHHGGGGGGGGGGGGHHHHGGGGHGHHHHGGGGGGGGGFG?D/<<=??GGGHHGFGCGGHHHHHH00=C.CCFCCEGHEGGDFGGGGBBFFGGGED?--;9CD-@D@@FFFFF0BF/:9:FFFFBFFFFBF9-.;BAFFDF?..0:FFFFFFFFFBB0FAFF/BBFFF0FF00/00:BFFFF009;FFF0A.;E-
@M05620:37:000000000-D9766:1:1101:14592:7387 1:N:0:90
ACCACACCTTCTACAATGAGCTGCGTGTGGCTCCCGAGGAGCACCCCGTGCTGCTGACCGAGGCCCCCCTGAACCCCAAGGCCAACCGCGAGACCCCGGTGAGTGGCCCGCTCCCTCTTCTGGTGGCCGCCTCCCTCCTTCCTGGCCTCCCGGAGCTGCGCCCTTTCTCCCTGTTTCTCTCTTCTGCCGTTTTCCGTAGGACTCTCTTCTCTGCCCTGAGTCTCCTTTGGAACTCTGCAGGTTCTCGCTCG
+
BBBBBBAAFFFFFGGFFGFGGGHHGEGBF?HHHGGEEGGGGHHHHGGGGGGGHHHHHHHGGGGGGGGGGGGHHHFGGGGHGHHGFGGGGFBDGGFHDCDA@FHHHGGHHGGG@GGHHHHHHD0DGDHHGFGDGHGGGGGGGGGGFGGGGGGGA-9AFFFFFFCDFFFFF/BFF/;BFFFFFFFFFFFBDDFFFFFFFFFFFFFFFFFFFFFFFFFFFF.FFFFFFFFFFFFBFFFFFFBFFFFFF/;.;EB
@M05620:37:000000000-D9766:1:1101:18837:7418 1:N:0:90
ACCACACCTTCTACAATGAGCTGCGTGTGGCTCCCGAGGAGCACCCCGTGCTGCTGACCGAGGCCCCCCTGAACCCCAAGGCCAACCGCGAGACCCCGGTGAGTGGCCCGCTCCCTCTTCTGGTGGCCGCCTCCCTCCTTCCTGGCCTCCCGGAGCTGCGCCCTTTCTCCCTGGTTCTCTCTTCTGCCGTTTTCCGTAGGACTCTCTTCTCTGCCCTGAGTCTCCTTTGGAACTCTGCAGGTTCTCGCTCG
+
DDDDDCDDFFFFGGGGGGGGGGHHGGGFHGHHHGGGGGGGGHHHHGGGGGGGHHHHHHHGGGGGGGGGGGGHHHHGGGGHGHHHHGGGGGGGGGFHBGG/>FGGHGGHHGGGGGGHHHHHHB0GGD.CC-@EGHGGGFFFGGFBBAFFFFFD?-:A.CFFFFAFFFFFF0;F:.;BFFFFFFFFBFF0@:DFEFFFFFD?0FFFFFFFFBFFF0BEFFFFBFFFFFFF0:B0:FFFFFB0.AFFF0;:;E-
@M05620:37:000000000-D9766:1:1101:10196:7422 1:N:0:90
ACCACACCTTCTACAATGAGCTGCGTGTGGCTCCCGAGGAGCACCCCGTGCTGCTGACCGAGGCCCCCCTGAACCCCAAGGCCAACCGCGAGACCCCGGTGAGTGGCCCGCTCCCTCTTCTAGTGGCCGACTCCCTCCTTCCTGGCCTCCCGGCGCTGCGCCCTTTCTCCCTGTTTCTCTCTTCTGCCGTTTTCCGTAGGCCTCTCTTCTCTGCCCTGAGTCTCCTTGGGACCTCTGCAGGTTCTCGCTCG
+
AAB3AABAFFFFFGGGFG5BF5FBE2ABBEHHFFGEDEEEFHHHHGGEFEGFHHHHHHHGCGGGG?EGGGGFFCFGGGGHEHHHHGE/BC<</?FG/@//>FG<FCEF<<C-<<<</<<DG00==CFHD:@@ACGFFFFFB/;C/9AB9.;E----9-.@-.-9B99BBB/9B;BF/BBB99BBF/F;@AAFFF/;/;9./9;.;/9FBFFF/9/9;A.B/:FFF/9/9;..;F/////9A:BFF/9A9;;
@M05620:37:000000000-D9766:1:1101:15475:7423 1:N:0:90
ACCACACCTTCTACAATGAGCTGCGTGTGGCTCCCGAGGAGCACCCCGTGCTGCTGACCGAGGCCCCCCTGAACCCCAAGGCCAACCGCGAGAAGGGCCCGCTACCTCTTCTGGTGGCCGCCTCCCTCCTTCCTGGCCTCCCGGAGCTGCGCCCTTTCTCACTGGTTCTCTCTTCTGCCGTTTTCCGTAGGACTCTCTTCTCTGACCTGAGTCTCCTTTGGACCTCTGCAGGTTCTAGATCGGAAGGGCAC
+
BBBBBBBBFFFFGGGGGGGGGFHGGEEBFEHHHGGGGGGCGHHHHGGGFFGGHHHHHHHGGGGGGEFGGGGHHHHGGGGHGGHHGGGGGGCDG/20///>/A?</0<FBHFEDD<F<0<-A-..<CGEAGFCG0CCGA:GH..---9.9/;AD?-C009B0;BF.:/FB/B//BFB///@DF/AF/:F.../:/:B/BFFFFF/////:99/:BFF/BB9///9.:F////.AF9/BB9BF.A.AD...;.
@M05620:37:000000000-D9766:1:1101:10211:7446 1:N:0:90
AGGGCCAGCTCTCAATCGCACAGGGGACCCAGGGCATGGCCCCTCCATCCAGAAAACCTATGACCTCACCCGCTACCTGGAGCACCAACTCCGCAGCTTGGCTGGGACCTATGTGAGTATCCAGCGTAGGAATCTGGGAGTTGGGGAGGAGTGAGGAGTTGGGGAAAGACAGTCCTAACCGTGGAGGGTTCTGGTAAATGATGGGGTGAGGAGGGGCTCTTTGGCTCCCACCAGTCCCCCTGTCTGGTCTA
+
111>AA1AAFCDAFG3AAFCAEFGEEEGA0BGEEE/BAFC0GEHGGFH10BAA01BBA0FGHEHFG@GHHHGGC?>GHHE>FGC>FFGG0GHGECG/>GGGHHGGGHHGHHHHHHHEG2DFFHHHGFGG/GH1G1GHHC//FGHCGF??C<C.0GHGCHH0/<@;CHHHHH/GHHHHHHGGGG@AFGGEGGGGGFGGGGGGGGGGGF@FFFF-B@@;-EFBFFFFF/EFFFFFFFFFFFF@?FFFFEFFFF
@M05620:37:000000000-D9766:1:1101:4871:7463 1:N:0:90
ACCACACCTTCTACAATGAGCTGCGTGTGGCTCCCGAGGAGCACCCCGTGCTGCTGACCGAGGCCCCCCTGAACCCCAAGGCCAACCGCGCGATTGGCCCGCCCCCTCTCTTGTTGGCCGCCTCCCCCTTTCCTGGCCTCCCGACGCTCCGCCCTTTCCACGTGGTTCTCCCTTCTGCCGTTTTCCGTCGACCTCTCTTCTCTCCCCTGCGTCTCCTTTGAACTTCTGACGGTCTTAGATCGGAAGTCACC
+
CDCDDCDDFFFFGGGGGGGGGGHHGGGGHGHHHGGGGGGGGHHHHGGGGGGGHHGHHHHGGGGGGGGGGGGHHHHGGGGHGHHHHGGGGG/@CBAF0?G////>A--.>01>>11<.<0<A?.CG..;-;0;CCHHHFBFGE..--::.9:EG;=/000:B.;AEFF0000;:BBF0BFFDFB.BB?0.;-:-.00;:0::0;0BF.FA.-.-9B::BB00;:00;BB00:-;..00:0:BE..;.00:0:
@M05620:37:000000000-D9766:1:1101:8104:7468 1:N:0:90
ACCACACCTTCTACAATGAGCTGCGTGTGGCTCCCGAGGAGCACCCCGTGCTGCTGACCGAGGCCCCCCTGAACCCCAAGGCCAACCGCGAGACCCCGGGGAGTGGCACGCTCCCTCCTCTAGTGGCCGCCTCCCTCCTTCCTGGCCTCCCGGCGCTGAGCCCTTTCTCCCTTGTTCTCTCTTCTGCGCTTTTCCGTAGGACTCTCTTCTCTGCCCTGAGTCTACTTTGGTCCTCTGCAGGATCTTGCTCG
+
BBBBBBABFFFFGGGGGGGGGFHHGEEGHGHHHGGG2EGGFHHHHGGGEGGG5FGHHHHGGG?GFEEGGGGHHHEGGGDEGHHHEGGGGGGGG?FG/<>/>--<0.>0<CCGGG.<C.</C00:=:..;-;;EGGEBEBFBFGB/;.B:AEG---;-@9FF/..;BFFBFFB/.//9B9B//BF//B;--;;FFFF9.9.B9/9/B/FBFFBFF/;9.FFFB9FFEBFFF.9/BB99//9;.:/;//9/;.
@M05620:37:000000000-D9766:1:1101:7268:7488 1:N:0:90
AGTGCCAGCTCTCCATCGCACAGGGGACCCAGGGCCTGGCCCCTCCATCCAGAAAACCTATGACCTCACCCGCCACCTGGCGCACCCACTCCGCAGCTTGGCTGGGACCTATGTGAGTATCCAGCGTAGGAATCTGGGAGTTGGGGCGGCGTGCGGAGTTGGGGAAAGCCAGTCCTAACCGTGGCGGGTTCTGGTAAATGATGGGGTGAGGAGGGGCTCTTTGGCTCCCACCAGTCCCCCTGTCTGGTCTA
+
>A>3>BDFBFFFGGGGBAE2A2BCF22AEABF2BE2AFGHGHGHGGHHHBGGGHGBBEHHABGHHBBFGHH>E/>EGF?F1>EEEGE/?BG2>?/E>B3BFHHGGGGHGFGHHHHDGH2GHHFHHGD?AEFGGHHHHH0<EHHH@D.<C-;AD.AG-@EFGFAFA...9F.AFFFFFFFFFFFC-;BFFFFFFFBFFFFFFFFFFFFDFFFFFF;BDDFFFFBFFFFFFFFFFFFFFFFFFFFFFFBBFFB
@M05620:37:000000000-D9766:1:1101:19549:7523 1:N:0:90
ACCACACCTTCTACAATGAGCTGCGTGTGGCTCCCGAGGAGCACCCCGTGCTGCTGACCGAGGCCCCCCTGAACCCCAAGGCCAACCGCGAGACCCCGGTGAGTGGCCCGCTACCTCTTCTGGTGGCCGCCTCCCTCCTTCCTGGCCTCCCGGAGCTGCGCCCTTTCTCACTGGTTCTCTCTTCTGCCGTTTTCCGTAGGACTCTCTTCTCTGACCTGAGTCTCCTTTGGAACTCTGCAGGTTCTAGATCG
+
AAAAAAAAFFFF3FG13BFGGFHHAEEGH0GCGGGCCEE/AF/FHGEGFC?F1GHFGHHGEE?EFGGGGGFHEHHGGGGHGGHH/FEE/B<@CFFH///>@/<H1/<GFCCGGGHHHHHFHGFGFA.:;CCFGHGHGGGGBFFBBFGGGGGG@-A@A/F=@F@@FFFFFEFFFFBBFFFFFFFFFFFF@-ABEFFF9AB-FFFFFFFFFFB/F/BBBFFFBFFBFFFFFFFFFFFFFFFFA;BFFBF/;F-
@M05620:37:000000000-D9766:1:1101:16528:7537 1:N:0:90
GAGGCTGCTTTGGAAGAAACTCATAGATTACTGCAACAGTTCCCCCTGGACCTGGAAAAGTTTCTTGCCTGGCTTACAGAAGCTGAAACAACTGCCAATGCCTACAGGATGCTACCCGTAAGGAAAGGCTCCTAGAAGACTCCAAGGGAGTAAAAGAGCTGATGAAACAATGGCAAGTAAGTCAGGCATTTCCGCTTTAGCACTCTTGTGGATCCAATTGAACAATTCTCAGCATTTGTACTTGTAACTGA
+
A@AA>AFBFDDDGB5BFGFGGGHHHHGHHHFGHG4GFHGGHDAGGGEEEFFGHHGFB3CGBFHDGHHFBGHHHHHBBFFGHHFGH33GBFFGHHHGFHGH3@FFGH@B133BF@FGF1?EAFGGFH0B?3FF33BBFB?BB?CBFB?<F?<@F@F@/<@@@@<@FGH1C<?1<0??F11=>1=1>0<>><>1F.<CACD0=DDCGGH0;CD0GGGCF;C:C;CHF:C:GF9CFFCGF0;9;;CBC;;F0B0
@M05620:37:000000000-D9766:1:1101:20830:7540 1:N:0:90
ACCACACCTTCTACAATGAGCTGCGTGTGGCTCCCGAGGAGCACCCCGTGCTGCTGACCGAGGCCCCCCTGAACCCCAAGGCCAACCGCGAGACCCAGGTGAGTGGCCCGCTACCTCTTCTGGTGGCCGCCTCCCTCCTTCCTGGCCTCCCGGAGCTGCGCCCTTTCTCACTGGTTCTCTCTTCTGCCGTTTTCCGTAGGACTCTCTTCTCTGACCTGAGTCTCCTTTGGAACTCTGCAGGTTCTAGATCG
+
ABBBBBBBFFFFFFGFGGGGGGHHGEGEHFHHHGGAEFECGHHHHGGGGGGGHHHGFHHGGGGGGGGGGGGHHHHGGGGEFHHHHGGGGGGGGGGH/?FFGFHGHGGHHGGG-CHHHHHHHHHFGEHHGGGGGHGHHGHHHHHGGGGGGGGGGDGGGFGGGGFFFFFFFBFFFFFFFFFFFFFFFFFFFDFFFFFFFFFBFFFFFFFFFFFFFEFFFFFFFFFFFFFFFFFFFFFFFFFFFFFFF/B/;BA
@M05620:37:000000000-D9766:1:1101:8918:7551 1:N:0:90
AGTGCCAGCTCTCAATCGCACAGGGGACCCAGGGCCTGGCCCCTCCATCCAGAAAACCTATGACCTCACCCGCTACCTGGAGCACCAACTCCGCAGCTTGGCTGGGACCTATGTGAGTATCCAGCGTAGGAATCTGGGAGTTGGGGAGGAGTGAGGAGTTGGGGAAAGACAGTCCTAACCGTGGAGGGTTCTGGTAAATGATGGGGTGAGGAGGGGCTCTTTGGCTCCCACCAGTCCCCCTGTCTGGTCTA
+
AA>AAFFFAFFFG4FGGGGAE?FDCAEEEGHHAAEBFFHHHHGGGGHHHGHHHHHHHGGBHHHHHHHHHHHEE>EEHHHHBFHFHHA?EHGFEEEFGHG3?G??EF0GA?GHHFGHHHHHHHGHHGBECGFHG2FDGG0???<GGGCCG?A<CDGECDHHHGGGGGHFHBGHHHGHHHHFFA;BCAEGDGGFGFGFBFG0FFFGGGADEFF/DDFFFF?B9FFFBFFEFFFFF9FFFFFFFABFFFFFFFB
@M05620:37:000000000-D9766:1:1101:13317:7553 1:N:0:90
AGTGCCAGCTCTCAATCGCACAGGGGACCCAGGGCCTGGCCCCTCCATCCAGAAAACCTATGACCTCACCCGCTACCTGGAGCACCAACTCCGCAGCTTGGCTGGGACCTATGTGAGTATCCAGCGTAGGAATCTGGGAGTTGGGGAGGAGTGAGGAGTTGGGGAAAGACAGTCCTAACCGTGGAGGGTTCTGGTAAATGATGGGGTGAGGAGGGGCTCTTTGGCTCCCACCAGTCCCCCTGTCTGGTCTA
+
AA>AAFFFBFFFGFGGGGGAFCHCGEEEAEGHABEE2FHH2GFGGGHHHHHHBGHFGGHHHHFHHFGGHHHGE>>EHHFH2FHHHH11?GHFEFF@EGDGGHHGGGHHGHHHHHHFGHHHHHGHHGEFGGHHHHHHHH<FGHHHGGFGGDEGH0GHGDGFHGGGA::GBGHHHHHHHHHHGGGGAEFGFGGGGGFFFGGGFGGGGGFFFFFFFFFFFFFFFFFFEFFFFFFFFFFFFFFFFFFFFFFFFFF
@M05620:37:000000000-D9766:1:1101:6996:7559 1:N:0:90
ACCACACCTTCTACAATGAGCTGCGTGTGGCTCCCGAGGAGCACCCCGTGCTGCTGACCGAGGCCCCCCTGAACCCCAAGGCCAACCGCGAGACCCAGGTGAGTGGCCCGCTCCCTCTTCTGGTGGCCGCCTCCCTCCTTCCTGGCCTCCCGGCGCTGCGCCCTTTCTCCCTGGTTCTCTCTTCTGCCGTTTTCCGTAGGACTCTCTTCTCTGCCCTGAGTCTCCTTTGGACCTCTGCAGGTTCTAGCTCG
+
>A>AA11AFFFFFGG13FG1G1A1EEGE00BGHGCFG/AEEFEGGGGG/BEGHAGGFHHGGGGE/E@EGGGHHHHGGGGGGHHHHGGGGGGGGGFG?GF?FGFGHFFHHGGG-EGHHHGHH0GGG?GHG;AEGHGHHGHHHHHB/CFGGGGG--;AA@F@@F@@FFFFF9BFF-;BFFFFFFFFFBF99;ABFFFBF?ABBBFFFFFFFFFFB/FFFFFFFFFBFFFBBF//;FFFFFFBFAFFF;9/;B?
@M05620:37:000000000-D9766:1:1101:26007:7567 1:N:0:90
AGTGCCAGCTCTCAATCGCACAGGGGACCCAGGGCCTGGCCCCTCCATCCAGAAAACCTATGACCTCACCCGCTACCTGGAGCACCAACTCCGCAGCTTGGCTGGGACCTATGTGAGTATCCAGCGTAGGAATCTGGGAGTTGGGGAGGAGTGAGGAGTTGGGGAAAGACAGTCCTAACCGTGGAGGGTTCTGGTAAATGATGGGGTGAGGAGGGGCTCTTTGGCTCCCACCAGTCCCCCTGTCTGGTCTA
+
AA>AAFFFCBFFGGGGGGGGGCHHGCGGGGHGFEGGGDGAGGGHGGHGHHHHHHHHHGHGHHHHHGHFHHHGGEGGHHHHFGHHFHH1EHHHEGGGGHHHGHHGGGHHGHHHHHHHHHHHHHHHHGGGGGHHHHHHHHFGEHHHGGGGGGFHHHHHHGHHHHGGGGHHHHHHHHHHHHHHGGGGGGGGCFFGGGFGGGGGGGGGGGDFFFFFFFFFFFFFFFFFFFFFFFFFFFFFFFFFFFFFFFFFFFF
@M05620:37:000000000-D9766:1:1101:22440:7593 1:N:0:90
GAGGCTGCTTTGGAAGAAACTCATAGATTACTGCAACAGTTCCCCCTGGACCTGGAAAAGTTTCTTGCCTGGCTTACAGAAGCTGAAACAACTGCCAATGCCTACAGGATGCTACCCGTAAGGAAAGGCTCCTAGACGACTCCACGGGAGTACAAGAGCTGATGAAACAATGGCAAGTAAGTCAGGCATTTCCGCTTTAGCACTCTTGTGGATCCAATTGAACAATTCTCAGCATTTGTACTTGTAACTGA
+
A>3AAB?BFFFFFFGGAGFGGGFFHHHHHBGHFH4FGFGEGHHHHGGGHGHGHHGGFF2BFGHHHHHHHHHHHFGCHHHGHGHHHGHHHGHHHHHHC3FGHHHHH3GHAHHGHFHHHGGE/GHFF3FFGHHGHHH33?CGGGHF0?CGADGG1?1?GGHHHDFFHHHHGEHHHGHGFGG1GHHGHGHHHHHHHGGGGGHHHGHHHHHGHHGHHHHHBFGGGGFG/FGGGGGGGFGGGFGGGGGGGGBFFG0
@M05620:37:000000000-D9766:1:1101:15179:7603 1:N:0:90
GAGGCTGCTTTGGAAGAAACTCATAGATTACTGCAACAGTTCCCCCTGGACCTGGAAAAGTTTCTTGCCTGGCTTACAGAAGCTGAAACAACTGCCAATGCCTACAGGATGCTACCCGTAAGGAAAGGCTCCTAGAAGACTTCAAGGGAGGAAAAGAGCTGATTAAACAATGGCAAGTAAGTCAGGCATTTTCGCCTTAGCACTCTTTTGGAACCAATTGAACAATTCTCAGCATTTGTACTTGTAACTGA
+
CBCCCDFDFFFFGGGGGGGGGGHHHHHHHHHHHHHHGHHGHHHHHGGGHHHHHHHGGHHHHHHHHHHHHHHHHHHHHHHHHHHHHHHHHHHHHHHGHHHH3F43BF3F?B3234DGH?>/?AH3FH?F?30?3??3FDB333DBG3GGE?//FGHF/=2222>11?G1DG11?01?/<1F111>1F<.<>H1><<.<E000=00/0<0:0<000<CG:C00C:0<0C:00<0<:0<F:00:0=0<0<B0<0
@M05620:37:000000000-D9766:1:1101:11461:7603 1:N:0:90
AGTACCAGCTCTCAATCGCACAGGGTACCCAGGGCCTGGCCCCTCCATCCAGAAAACCTATGACCTCACCCGCTACCTGGCGCACCCCCTCCGCAGCTTGGCTGGGACCTATGTGAGTATCCAGCGTAGGAATCTGGGCGTTGGGGAGGCGTGAGGAGTTGGGGACAGACAGTCCTAACCGTGGAGGGTTCTGGTAAATGATGGGGTGAGGAGGGGCTCTTTGGCTCCCACCAGTCCCCCTGTCTGGTCTA
+
>A11>BDCAFFFG1F31AE1E?FAFA0BGBFG0AABFFCGHHGGGGEFHFHHGFH0BEHFGEHHHDFFHHH/>//>FH@B0>BEEGE/EEG/EECGGHBBEGHAE?CFGHCHGG22BGHHHH2GHCF//C1<FGHEGH/<C@@GGG.<-.AE?.:C0;GHHHGG.-9./;/CGGGGE0FG@GG@.CC@FFFFFFBFFFFFFFFFFFF@FFE/AF@?@@FFFFFEFFFFF-AF-AFFFFFF@AFFFFEBBB/
@M05620:37:000000000-D9766:1:1101:24679:7604 1:N:0:90
ACCACACCTTCTACAATGAGCTGCGTGTGGCTCCCGAGGAGCACCCCGTGCTGCTGACCGAGGCCCCCCTGAACCCCAAGGCCAACCGCGAGAAGATGCCCAGGTGAGTGGCCCGCTACCTCTTCTGGTGGCCGCCTCCCTCCTTCCTGGCCTCCCGGAGCTGCGCCCTTTCTCACTGGTTCTCTCTTCTGCCGTTTTCCGTAGGACTCTCTTCTCTGACCTGAGTCTCCTTTGGAACTCTGCAGGTTCTA
+
>>>A>AA1B1BBBDFGGFGCGFHFGFEA0EFACFGEGGE?AGHGHEGGAEEGHGF1FFBEEEEEF?EEEEFEEGGGGGCHGHHGHGGGC?CCCG0GDFFBGFHG1GGHHGFEHHGGG-@HHHHHHGFFGHFEFGGGGGGGHHGHHGGGGFGGGGGG.A@@@GGB?AB@@FFFFFFF/FFFF/FFFFFFFFFFF@A-BEFFFF?BBBBFFFFFFFFFFFEFFFFFFFFFFFB/FFFFFFFFFFB/9FFFFFF
@M05620:37:000000000-D9766:1:1101:11474:7614 1:N:0:90
AGTGCCAGCTCTCAATCGCACAGGGGACCCAGGGCCTGGCCCCTCCATCCAGAAAACCTATGACCTCACCCGCTACCTGGAGCACCAACTCCGCAGCTTGGCTGGGACCTATGTGAGTATCCAGCGTAGGAATCTGGGAGTTGGGGAGGAGTGAGGAGTTGGGGAAAGACAGTCCTAACCGTGGAGGGTTCTGGTAAATGATGGGGTGAGGAGGGGCTCTTTGGCTCCCACCAGTCCCCCTGTCTGGTCTA
+
ABBBCFFFCFFFGFGGGGGGGGHHGGGGGGHHGGGGGGHHHHGHGGHHHHHHHGHHHGHHHHHHHHHHHHHGGGGGHHHHHGGGHHHHGHHHGGGGGHHHGHHGGGHHGHHHHHHHHHHHHHHHHGGGGGHHHHHHHHHGGHHHGGGGGGGHHHHHHGHHHHGGGGHHHHHHHHHHHHHHGGFGGGGGEGGGGGFGGGGGGGGGGGFFFFFFFFFFFFFFFFFFFFFFFFFFFFFFFFFFFFFFFFFFFFF
@M05620:37:000000000-D9766:1:1101:5957:7619 1:N:0:90
ACCACACCTTCTACAATGAGCTGCGTGTGGCTCCCGAGGAGCACCCCGTGCTGCTGACCGAGGCCCCCCTGAACCCCAAGGCCAACCGCGAGACCCCGGCGAGTGGCCCGCTCCCTCTTCTGGTGGCCGCCTCCCTCCTTCCTGGCCTCCCGGAGCTGCGCCCTTTCTCTCTGGTTCTCTCTTCTGCTGTTTTCCGTAGGACTCTCTTCTCTGCCCTGAGTCTCCTTTGGAACTCTGCAGGTTCTAGTTCG
+
ABBAABBBFFFFGGGGGGGFGFHHGFGEHEHHHGGGGGGGGHHHHGGGGGGGHHHHHHGF?EFGGGGGGGGHHHHGGGGHGGHHHGGCGGGGG//</></<AD@<FECCG?<-CE/:C:GHC0GFDECC999E9EBBEBB0C9FBCFGGGG.=9-;A/BBB.9-99FFB/9//////99BB/;FF/B//;/9.9/.B.99/9/9///BFFFFFBBFFFF./;F/:BFFFB////B/9F/9.9:/B/9/9;E
@M05620:37:000000000-D9766:1:1101:17221:7626 1:N:0:90
ACCACACCTTCTACAATGAGCTGCGTGTGGCTCCCGAGGAGCACCCCGTGCTGCTGACCGAGGCCCCCCTGAACCCCAAGGCCAACCGCGAGAGTGGACCGCTAACTCTTCTGGTGGCCGACTCCCTCCTTCCTGGCCTCCCGGAGCTGCGCCCTTTCTCACTGGTTCTCTCTTCTGCCGTTTTCCGTCGGCCTCTCTTCTCTGACCTGCGTATCCTTTGGCCCTCTGCAGGTTCTAGATCGGAAGCGAAC
+
AA>1AAAAFFFDFGGABFGDF1F1AAAEGEGHCFFEEEECCHHHHGGGE/ECABBFHCCEEG?EEE@EGGGGHFE?EGEC>FHAF<E<BCGC/<?1/1??@CGCA0?FH1F<FGGG.00----<CG<G<CGH/G0:CGC..:CC-A?./;-:.A?FF0FF0009FBFBBFF//BBBFFF-ABF-9;B9-@@-:A-BFFFFFFFF9BFBB-@B-AFF//:B//9AEF-:FBFEAFFFF//9F-9-:A9--;9
@M05620:37:000000000-D9766:1:1101:15332:7645 1:N:0:90
GAGGCTGCTTTGGAAGAAACTCATAGATTACTGCAACAGTTCCCCCTGGACCTGGAAAAGTTTCTTGCCTGGCTTACAGAAGCTGAAACAACTGCCAATGCCTAACGGAAGTTAACCGGAAGGAAAAGCCCCTAAAAGAATCCCAGGGAGTAAAAGAACTGAAGAAAAAATGGCAAGTAAATCAGGCCATTCCGCTTTAGCACTCTTGTGGAACCAATTGAAAAAATCTCAGCATTTGTAATTGTAAATGA
+
BBBBBBFBFFFFFGFGGGGGGGHHHHHHHHHHHHHHGGHHHHHGHGGGGHGHHHGGBFFHGHHHHHHHHHHHHHHHHHHHHHHHHHHHHHHHHHHGHHHH3F@F@E1E111@B@4BGE/>E/EBBG2B?0?E?/22B3?BB3B2B2???</2@FH2?0<1<?11??G0?C01><0FC==G000<0C<<.<=0=CD:EE:00;;0:0<:00CC0/;.;/;0;;00;-;;00;0900;C00900;0;9;//;/
@M05620:37:000000000-D9766:1:1101:21891:7681 1:N:0:90
ACCACACCTTCTACAATGAGCTGCGTGTGGCTCCCGAGGAGCACCCCGTGCTGCTGACCGAGGCCCCCCTGAACCCCAAGGCCAACCGCGAGACCCCGGTGAGTGGCCCGCTCCCTCTTCTGGTGGCCGCCTCCCTCCTTCCTGGCCTCCCGGAGCTGCGCCCTTTCTCACTGGTTCTCTCTTCTGCCGTTTTCCGTAGGACTCTCTTCTCTGCCCTGAGTCTCCTTTGGAACTCTGCAGGTTCTAGCTCG
+
BBBABABBFFFFGGGGFGGFG5G4EEEEAEGHFGGGGGGGGHFHHGGGGGGGHHHHHHHGGGGGGEEGGEGGHHEEGGGHCHHHHGGEGGGC@DGHGGG/@FHGHGFHGGGGGGGHGHFHHD00CDGHGGGFGHGGGGGGGGGGEGGGGEEDG@GGGGFBBFBBFFFFF/9BB.;FFFFFFFFFFFE9BFFFFFFFFFF?FFFFFFFFFFFFF/BFFFFFFFFFFFFFFFF/FFFFFF/;AAFFF/9/9B.
@M05620:37:000000000-D9766:1:1101:21018:7690 1:N:0:90
ACCACACCTTCTACAATGAGCTGCGTGTGGCTCCCGAGGAGCACCCCGTGCTGCTGACCGAGGCCCCCCTGAACCCCAAGGCCAACCGCGAGACCCCGGCGCGTGGCCCGCTCCCTCTTCTTCTGCCCGCCTCCCTCCTTCCTCGCCTCCCGCTGCCGCGCCCTTTCTCTCTCTTTCTCTCTTCTGCTGTTTTCCGTTGCCCTCTCTTCTCTGTCCTGCGTCTCCTTCGGCCTTCTGCATGTTCTGGTTCT
+
CCDDDDDDFFFFGGGGGGGGGGHHGGGEGGHHHGGGGGGGGHHHHGGGGGGGHHGHHHHGGGGGGGGGGGGHHHHGGGGHGHHHHGGGGGGGGA///>///---<--..<--<EGFHHBH000=:00.<--9=E./C./<C/00.-<.....---<.<---<--/:B0B0:<0000<B0::<0000<000<:/B0<B0..00<.:/00000000<0000-9<D/00B0..9..<0000000<0F0<<:<F0
@M05620:37:000000000-D9766:1:1101:15158:7696 1:N:0:90
ACCACACCTTCTACAATGAGCTGCGTGTGGCTCCCGAGGAGCACCCCGTGCTGCTGACCGAGGCCCCCCTGAACCCCAAGGCCAACCGCGAGAGTGGCCCGCTACCTCTTCTGGTGGCCGCCTCCCTCCTTCCTGGCCTCCCGGAGCTGCGCCCTTTCTCCCTGGTTCTCTCTTCTGCCGTTTTCCGTCGGACTCTCTTCTCTGACCTGAGTCTCCTTTGGACCTCTGCAGGTTCTAGATCGGAAGAGCAC
+
CCDCCCCDFFFFGGGGGGGGGGHHGGGFHGHHHGGGGGGGGHHHHGGGGGGGHHHHHHHGGGGGGGGGGGGHHHHGGGGHGHHHHGGGGGGGGCHHGGHHGGGGGHHHHHHHHHGHGHHGGGGGHGHHGHHHHHHHHHHHHGGG-;DGGGGGGGGGGGGG0FFFFFFFFFFFFFFFFFFFFFFFFFFF.;C=DFFFFFHFFFHFBFFFF/FFFFFFFFFFF00;BFFFFFFFFFFFFFFFFFFFFF:FFFF
@M05620:37:000000000-D9766:1:1101:10139:7714 1:N:0:90
GAGGCTGCTTTGGAAGAAACTCATAGATTACTGCAACAGTTCCCCCTGGACCTGGAAAAGTTTCTTGCCTGGCTTACAGAAGCTGAAACAACTGCCAATGCCCTACGGCTGATCACAGGCCTTCACAGCACCTCAACGGAGCAAAGGACGTCAACAAACAACTGCAACAATGTCAGGTACGTCCGGCTTATCAGCTTTCGCACTCCTGTGGAACAACTTGCAGCATTCTCAGCTTTAGTCCATGTCCCTGG
+
?AABBBFBFFFFGCGFGGGGGGHHGHHHHHHHHHHHFHHFGHHHHGGGGGHHHHHGHD2BBFHHHHHHHHHHHHHHHHHHHHHHHGFHGHHHHHHHHHHH3333BF11>EEBF4B?BG/F/333?34??2B/3B3?BC///<?FF2220/??//?1?0?0//<?1<<C<<1F1FG1>1=1.CCEG---;/0<G000<G0:;.-;F/;/;0;F0;FG.CBBFB099FG000;0/0;B0/;9//99/;;B/:.
@M05620:37:000000000-D9766:1:1101:11905:7714 1:N:0:90
AGTGCCAGCTCTCAATCGCACAGGGGACCCAGGGCCTGGCCCCTCCATCCAGAAAACCTATGACCTCACCCGCTACCTGGAGCACCAACTCCGCAGCTTGGCTGGGACCTATGTGAGTATCCAGCGTAGGAATCTGGGAGTTGGGGAGGAGTGAGGAGTTGGGGAAAGACAGTCCTAACCGTGGAGGGTTCTGGTAAATGATGGGGTGAGGAGGGGCTCTTTGGCTCCCACCAGTCCCCCTGTCTGGTCTA
+
AABABFFFCFFFGDGGGFGGGGHHGEGGGGHHGGGEFFHHHHGHGGHHHHHHHGFHHGHHHHHHHHHHHHHGGGGGHHHHHGFFGHFHGHHHGG/EFHHHGHHFGGFHGHHHGHHHHGHHFHHHGGFGGCGHGHHHHHGGEHHHGGGGGGGHGHHHHGHHHHGGGGHFFGHHHGHHHHHHGEFGGGGGDFGGGGGGGGGGGGGGGGFFEFFFFFFFFFFFFFFFFFFFEFFFFAFFFFFFFFFFFFFFFF/
@M05620:37:000000000-D9766:1:1101:21118:7726 1:N:0:90
ACCACACCTTCTACAATGAGCTGCGTGTGGCTCCCGAGGAGCACCCCGTGCTGCTGACCGAGGCCCCCCTGAACCCCAGGGCCAACCGCGAGACTGGCCCGCTACCTCTTCTGGTGGCCGCCTCCCTCCTTCCTGGCCTCCCGGCGCTGCGCCCTTTCTCCCTGGTTCTCTCTTCTTCCGTTTTCCGTCGGACTCTCTTCTCTGACCTGAGTCTCCTTTGGCCCTCTGCAGGTTCTAGATCGGAAGCGCAC
+
CCCCCCCCFFFFGGGGGGGGGGHHGEGEHEHHHGGGFGGCGHHHHGGGEGGGGGHHHHHGGGGGGGGGGGGHHHHGGG?FFGGGGFGGGGGGG?FFH/GHCGGD/0<<GHHFGFHFCGH--<DDHGHGGHHHHH0/.CGHCE.B?BGFGD9C9C=BBFFFFFFBE9/FFFFFFFF//;FDFFFE/BDFF=;-;9FFFFFFFFFF/:BFB/;FFFFFFFFFB/:.:AFFF/B.AFFFBBBBFEDDEF.C@@>
@M05620:37:000000000-D9766:1:1101:27291:7727 1:N:0:90
GAGGCTGCTTTGGAAGAAACTCATATGAAATCCCAACAGTTATTCCTAGACCGGGTGAAGTCTCTTGCCTGACATAAAGAAGCTGAAACAACTGCCAATGCCCAAAGGATGCAACCCGTCAGGACCGGCTCCTCGCAACCTACCAGGGAGTACAAGCGCTGATGCACAACTGACAAGTAAGTCAGGCATTTCCGCTTTCGCACTCTTGTGGCTCAAATTGCCCAATTCTCAGCATTTGTCCTTGTAACTGA
+
AAAAAAFAFFFFGGGGFGEG1F1D33AB3D311B10BFBD2222D2DAFG1B/A///BBDD1DA2DFGBGG0012BAF1FF0FFGG11B0?>BFB0111BBG01/BBF01BF1BB0EEE///0B/F/>/<?FF0?/<//<@?G<F1///?<0>1>F..><-<000000/.<<0<<0<G:000<0::/.=;CGHC:CEGBBGC@@9CFFFBE.C0;0C0;;00:;-;/BFF/BFBFB/9B//9BFFBF/;B/
@M05620:37:000000000-D9766:1:1101:27275:7744 1:N:0:90
GAGGCTGCTTTGGAAGAAACTCATAGATTACTGCAACAGTTCCCCCTGGACCTGGAAAAGTTTCTTGCCTGGCTTACAGAAGCTGAAACAACTGCCAATGCCTAAAGGATGCTACCCGTAAGGACCGGCTCCTAGCAGAATACCCGGGCGAACAAGAGCTGCTGAAACAATGGCAAGTACGTCAGGACTTTCCGCTTTAGCACTCTTGTGGATCCACTTGACCAATTCTCAGCATTTGTACTTGTAACTGA
+
BBBBBBFBCFFFGFGGCGFGGGHHHHGHFHHHHHCFFHHGHHGHHGGGHHHHHGHBFFBGBHHHHHFFFGFHHHHFGGHGGHHGHHHHHBEHHHHHHHFHHHEGHHHHH3B2G4FFGGGGG0GH?GFFGGGGHFHFG2B?B3FBGDGFCG/><>GHHHHE1>10=<GGHGHH/=GGEDGFGFGGGHCGHEHHHDGGEGFGGGGGGGGGCBFGGGGGFGGGG0CFFFGFFFFFFFFFFFFFFFFFFFEFBF/
@M05620:37:000000000-D9766:1:1101:15710:7749 1:N:0:90
AGGGCCAGCTCTCAATCGCACAGGGGACCCAGGGCCTGGCCCCTCCATCCAGAAAACCTATGACCTCACCCGCTACCTGGAGCACCAACTCCGCAGCTTGGCTGGGACCTATGTGAGTATCCAGCGTAGGAATCTGGGAGTTGGGGAGGAGTGAGGAGTTGGGGAAAGACAGTCCTAACCGTGGAGGGTTCTGGTAAATGATGGGGTGAGGAGGGGCTCTTTGGCTCCCACCAGTCCCCCTGTCTGGTCTA
+
>11>AA>AAFF31GG311FFAEAG0FEE00BGGG?///BC0BEGGGBH10BA101BBA0BFG2F@G1BGHHGEE>/FGH>GHHA0/BGG0FHG?EEG0FCCHHGCCHHG01GHGHH1B21222@GG//C/FG1F1@FF0//?FF-A>--..<.=GHF.GH0/-:CCHHFHH/:CGG0GG.AEG-9CF@C?FGGGB0BFGGFGGGGFB@FFFF-;@?--;F/FFFFF/9EFFFFFFFFBEB@-9BFF/9/;;
@M05620:37:000000000-D9766:1:1101:21612:7750 1:N:0:90
ACCACACCTTCTACAATGAGCTGCGTGTGGCTCCCGAGGAGCACCCCGTGCTGCTGACCGAGGCCCCCCTGAACCCCAAGGCCAACCGCGAGAGTGGCCCGCTACCTCTTCTGGTGGCCGCCTCCCTCCTTCCTGGCCTCCCGGCGCTGCGCCCTTTCTCACTGGTTCTCTCTTCTGCCGTTTTCCGTCGGACTCTCTTCTCTGACCTGAGTCTCCTTTGGCCCTCTGCAGGTTCTAGATCGGAAGCGCAC
+
BCCCCCBCFFFFGGGGGGGGGGHFEEEGFDHFHGGGGGGGGHHHHGGGGFGGHGHFHHHGGGGGGGGGGGGHGHGGGDGHGHHHHGGGGGGGC/22//0F/A<DFF1GDGD<1110.>G-D-...<CFGHHEF0G/C.0CHG.---;--:AGGC=//BBF/;FF///B/9BB/BFB/99CDF9EFB9F.---@=FFBFFFFFF;/BB///:/9BF/:BBB///;EEFFB/B9AFFFFFFFF.ADFF.:-;;
@M05620:37:000000000-D9766:1:1101:24572:7751 1:N:0:90
AGTGCCAGCTCTCAATCGCACAGGGGACCCAGGGCCTGGCCCCTCCATCCAGAAAACCTATGACCTCACCCGCTACCTGGAGCACCAACTCCGCAGCTTGGCTGGGACCTATGTGAGTATCCAGCGTAGGAATCTGGGAGTTGGGGAGGAGTGAGGAGTTGGGGAAAGACAGTCCTAACCGTGGAGGGTTCTGGTAAATGATGGGGTGAGGAGGGGCTCTTTGGCTCCCACCAGTCCCCCTGTCTGGTCTA
+
AABABFFFBFFFGGGGGGGGGGHHGEGGGGHHGGGGGGHHHHGHGGHHHHGHGHFHHGHHHHHHHHHHHHHGGGGGHHHHHHHEGHHHGHHHGG?EEHHHGHHGGGHHGHHHHHHHHHHHHHHHHGGGGGHHHHHHHHHGGHHHGGGGGGGHHHHHHGHHHHGGGGHHHHHHHHHHHHHHGGGGGGGGGGGGGGFGGFFGGGGGGGFFFFFFFFFFFFFFFFFFFFFFFFFFFFFFFFFFFFFFFFFFFFB
@M05620:37:000000000-D9766:1:1101:22423:7753 1:N:0:90
GAGGCTGCTTTGGAAGAACCTCATAGATTACTGCAACAGTTCCCCCTGGACCTGGAAAAGTTTCTTGCCTGGCTTACAGAAGCTGAAACAACTGCCAATGATTCCAGGATGAAACCAGTAAGGACAGGATCCTAGAAGGCACCAAAGGAGTACAAGAAATAATGAAAAAAAAGCAAGTAAGTCAGGCATTACCACTTTAGCACTCTTATGGAAACAATTGAAAACATCTCAGCATTTTTACTTGTAACTGA
+
BBBBBBFAFFFDBCBFGGBFGGHH5FHHGHHGHAAFFHHHFDAGHGG2AFBGGHHHF3GGEFHFHHHFFHFFHHHBGHHHHHFHHEFHGG1BGGHFHBHHDFD@FG4G133@333B?1@34BB30B?/?B3FF4EFDF0F00/B?/00F?0B1B1BG0F111@221@F0//-><FGF=1>==<1FCG.<D0==0<<0<<<0DGB/C;000:00:;/;=GC000=/.;0;000;0;CC009C900;;0;;90
@M05620:37:000000000-D9766:1:1101:16445:7759 1:N:0:90
AGTGCCAGCTCTCAATCGCACAGGGGACCCAGGGCCTGGCCCCTCCATCCAGAAAACCTATGACCTCACCCGCTACCTGGAGCACCAACTCCGCAGCTTGGCTGGGACCTATGTGAGTATCCAGCGTAGGAATCTGGGAGTTGGGGAGGAGTGAGGAGTTGGGGAAAGACAGTCCTAACCGTGGAGGGTTCTGGTAAATGATGGGGTGAGGAGGGGCTCTTTGGCTCCCACCAGTCCCCCTGTCTGGTCTA
+
ABAABFFFAFFFGGGGGGGGGGHHGGGGGGFHGGGGGGHHFHGHGGFHHHCGGHHHHGHHHHHHHHHHHHHGGFGGHHHHHHHHHHHHGHHHGGGGGHHHGHHGGGHHGHHHHHHGGHHHHHHGHGGGGGHGHHHHHHHGGHHEFGGCGGFHHGHHHGHHGHGGGGGHHHHHHHHHHHHHGFFGGGGG;CGGGGGFFGGGGGGGGGFCFFFFFFFFFFFFFFFFFFFFFFFFFFFFFFEDFFFFFFFFFFF
@M05620:37:000000000-D9766:1:1101:4525:7760 1:N:0:90
ACCACACCTTCTACAATGAGCTGCGTGTGGCTCCCGAGGAGCACCCCGTGCTGCTGACCGAGGCCCCCCTGAACCCCAAGGCCAACCGCGAGAGTGGACCGCTACCTCTTCTGGTGGCCGCCTCCCTCCTTCCTGGCCTCCCGGCCCTGCGCCCTTTCTCCCTGGTTCTCTCTTCTGCCGTTTTCCGTCGGCCTCTCTTCTCTGACCTGCGTCTCCTTTGCCATCTGCAGTTTCTAGATCGGCAGAGCCCA
+
CCDCCCDCFFFFGGGGGGGGGGHHGGGGHGHHHGGGGGGGGHHHHGGGGGGGFHHHHHHGGGGGGGGGGGGHHHHGGGGHGHHHHGGGGGGGG/?2?2??<AC//?=?FGFFDFG<.FG>@DGDHEGC::CHHCB/;GGHHG;---;CFGGGGGC9B;9CC:CFFBBFF9FFFFFE0BBDDDFEFF.0;:=FDD;FBFFFFBBF9:BFB?@DFA:FFF0BBF00;;B00;0;F0;BFFFF?D=B=.:/;;A
@M05620:37:000000000-D9766:1:1101:4365:7761 1:N:0:90
ACCACACCTTCTACAATGAGCTGCGTGTGGCTCCCGAGGAGCACCCCGTGCTGCTGACCGAGGCCCCCCTGAACCCCAAGGCCAACCGCGAGAATGGGCCGCTTGATCTTCCCGCGGCCTCCTCCGTCGTTCCCGTCCCCCCGTCCCTGCGCCCCTTTACCTTGGCCTTTTCTTCTGCCGTTTTCCGTCGGCCTTTTTTCTCTGACCCTCTTCTCCTTTCTCACTCTGCTTGTTGAAGCTCGGAAGTGCAC
+
CCCCCCCCFFFFGGGGGGFGGGHHGGGEHGHHHGGEGGFGGHHHHGGFGGGGGHHHHHHGGGGGGGGGGGGHGHHGGGGHGHHHHGGGGGBDG?222<0?/>/?/011<>110.---<A:;.=G/.;.-;.;=0..;9..;C-..9.;BA--;B-;.//////;////;:////BB///::;/;F/.9.;-;;9;B:/-;B/;B/////;/;BF:///9/////;/B/;/B/AF./://;/.-.9;B9//;
@M05620:37:000000000-D9766:1:1101:26808:7762 1:N:0:90
ACCACACCTTCTACAATGAGCTGCGTGTGGCTCCCGAGGAGCACCCCGTGCTGCTGACCGAGGCCCCCCTGAACCCCAAGGCCAACCGCGAGACCCCGGTGAGTGGCCCGCTCCCTCTTCTGGTGGCCGCCTCCCTCCTTCCTGGCCTCCCGGCGCTGCGCCCTTTCTCCCTGGTTCTCTCTTCTGCCGTTTTCCGTAGGACTCTCTTCTCTGCCCTGAGTCTCCTTTGTACCTCTGCAGGTTCTCGCTCG
+
BBBABBBBFFFFGGGGGGGGGGHHGGGGHGHHHGGGDGGGGHHHHGGGEGGGFHHHHHHGGGGGGGGGGGGHHHHGGGGHGHHHHGGGGDDCFGFG?CC<@FFGGE.0>C?@DGGCC/GHH=0D/DHHC-@:C.CBFGFGFGFB/CFGFEEA?-?BD-.9BDDFBFFFF/B./.99:BBFFFFFFFFFFFFFFFF.FE9DBF/B/:9FFFFFFEFFFFFFFFF/9BBFF///:BBFFF/BFFFFF/AAAEB
@M05620:37:000000000-D9766:1:1101:8239:7778 1:N:0:90
ACCACACCTTCTACAATGAGCTGCGTGTGGCTCCCGAGGAGCACCCCGTGCTGCTGACCGAGGCCCCCCTGAACCCCAAGGCCAACCGCGAGACCCCGGTGAGCCGCCCGCTCCCTCTGCTGGTGGCCGCCTCCCTCCTTCCTGGCCTCCCGGCGCTCCGCCCTTTCTCCCTGTTTCTCTCTTCTGCCGTTTTCAGTAGGACTCTCTTCTATGCCATGAGTCTCCTTAGGACCTCTGCAGGTTCTAGCTCG
+
CDDCDDDDFFFFGGGGGGGGGGHHGGGFHGHGHGGGGGGGGHHHHGGGGGGGHHHHHHHGGGGGGGGGGGGHHHHGGGGHGHHHHGGGGGGCGG??/>@/>/G11->>>-<<AGCGHH00DHHCHDHHGGGGGGGGGGGGBBFFBFGGGG.C?-<@F.B.<<<<FFFFFFFFBBFFFFBFFFFFFFF0<<BFFF0FFFFFBB</<BFFFF0BBFBFFF0FBFF0<BF00F0<EFFBB0:0BA0BF000<<B
@M05620:37:000000000-D9766:1:1101:9615:7781 1:N:0:90
ACCACACCTTCTACAATGAGCTGCGTGTGGCTCCCGAGGAGCACCCCGTGCTGCTGACCGAGGCCCCCCTGAACCCCAAGGCCAACCGCGAGAGTGGCCCGCTACCTCTTCTGGTGGCCGCCTCCCTCCTTCCTGGCCTCCCGGAGCTGCGCCCTTTCTCCCTGGTTCTCTCTTCTGCCGTTTTCCGTCGGACTCTCTTCTCTGACCTGCGTCTCCTTTGGCCCTCTGCAGGTTCTAGATCGGAAGCGCAC
+
CCDEDECCFFFFGGGGGGGGGGHHGGGEGGHHHGGGGGGGGHHHHGGGGGGGHHHHHHHGGGGGGGGGGGGHHHHGGGGHGHHHHGGGGGGGG/2>FAGECGGCGHHFHHHHFHHGGHFGFDGGHGHHGCGHHHHCGHHHHGAD-<AFFFCGGGGGGGFGBFFFEFFFFFFFFFFFFFFFDFFFFFFF.@D-<@FFFFFFFFF:<BFFF.=DFFFFFFFFF00.<EFFFFFFFFFFFFFFFEFFFD.<CDF
@M05620:37:000000000-D9766:1:1101:24153:7784 1:N:0:90
AGTGCCAGCTCTCAATCGCACAGGGGACCCAGGGCCTGGCCCCTCCATCCAGAAAACCTATGACCTCACCCGCTACCTGGAGCACCAACTCCGCAGCTTGGCTGGGACCTATGTGAGTATCCAGCGTAGGAATCTGGGAGTTGGGGAGGAGTGAGGAGTTGGGGAAAGACAGTCCTAACCGTGGAGGGTTCTGGTAAATGATGGGGTGAGGAGGGGCTCTTTGGCTCCCACCAGTCCCCCTGTCTGGTCTA
+
ABAAAFFFBFFFGGGGGGGAFFHGGEEEGGHHEGGGGGHHHHGHGGHHHHHHHHHGHGHHHHHHHGHHHHHGGEGGHHHHFGHHHHCFEFHGDGGGGHGHGGHGGGHHGHHHHHHHHHHHHHHHHGGGGGHHHHHHHGCFEGHHGGGGGDGHHFHHHGHHHHGGGGHHHHFHHHHHHHHHGGGGGGGGEGGGGGFGGGGGGGGGGGFFFFFFFFFFFFFFFFFFFFFFFFFFFFFFFFFFFFFFFFFFFFF
@M05620:37:000000000-D9766:1:1101:22602:7795 1:N:0:90
ACCACACCTTCTACAATGAGCTGCGTGTGGCTCCCGAGGAGCACCCCGTGCTGCTGACCGAGTCCCCCCTGAACCCCAAGGCCAACCGCGAGACCCAGGTGAGTGGCCCGCTACCTCTTCTGGTGGCCGCCTCCCTCCTTCCTGGCCTCCCGGAGCTGCGCCCTTTCTCACTGGTTCTCTCTTCTGCCGTTTTCCGTAGGACTCTCTTCTCTGACCTGAGTCTCCTTTGGAACTCTTCAGGTTCTAGATCG
+
AAAAAAAAFFFFFGGGBFGGBGHBEGGG42BGGGG22AE22BAGHG0EAAEA5FEHFGHGEE1FBGEFGGGGFGCEGGEEFHGEFGGEE>CBC??FG<FCCFFHGCFFHGDCCAGHHGGHHHHFG.GHADGGGHGHHGHHHHHGBGGHHHGG@G@GGFFGGGABGGGGGFFFFFFEFFFFFBFFFFFFB;DFFFFFBFD?BFFFFFFFFFFFFFFFB99FFFFFFFFBFFFFFFFF/:;BB9BFFFF9BFF
@M05620:37:000000000-D9766:1:1101:5745:7796 1:N:0:90
AGTGCCAGCTCTCAATCGCACACGGGACCCAGGGCCTGGCCCCTCCATCCAGAAAAACTATGACCTCACCCGCTACCTGGAGCACCAACTCCGCAGCTTGGCTGGGAGCTATGTGAGTATCCAGCGGAGGAATCTGGGAGTTGGGGAGGAGTGAGGAGTTGGGGAAAGACAGTCCTAACCGTGGAGGGTTCTGGTAAATGATGGGGTGAGGAGGGGCTCTTTGGCTCCCACCAGTCCCCCTGTCTGGTCTA
+
1>>AAFBFAF1DGBGGG1AFAE0EAAEGGGHHGGGGGBB0GHGHGGBGGHHFH0FG0E1FGA2FBGBFFH0FGGCEHFHB0FF>BFGHGFHHGC//E<GHCHH//<0/?B1BF>2FFFFFG2>DHC//>/?FHH1<1GG<E<=B-AEC=.<<CG0CHCGGGG-;EGHFGG/CCFFFBBFGGG?9.EB?EGFB0F;/9/9BFBB/9-A@-FFFBB>@@@E/999;;BBEAFFFFAFF99A;9-;/;;9;//;
@M05620:37:000000000-D9766:1:1101:18615:7800 1:N:0:90
AGTGCCAGCTCTCAATCGCACAGGGGACCCAGGGCCTGGCCCCTCCATCCAGAAAACCTATGACCTCACCCGCTACCTGGAGCACCAACTCCGCAGCTTGGCTGGGACCTATGTGAGTATCCAGCGTAGGAATCTGGGAGTTGGGGAGGAGTGAGGAGTTGGGGAAAGACAGTCCTAACCGTGGAGGGTTCTGGTAAATGATGGGGTGAGGAGGGGCTCTTTGGCTCCCACCAGTCCCCCTGTCTGGTCTA
+
A33AAFFFBFFFFGGGGEFGEGHGEGGGGFHHGGGGFEHHFHGHGGHHFHHHHE3GHGBGHHHHHHFHHHHGGGGGHHHHHHHHGHFFEHHHGGGGGHHHGHHGGGHHGHHHHHHHHHGHHHHEF?EDFGFHHFHHEBFFA<GHGGGCGDDCGHHFGGHHHHGGGGHHHHGHHHHHHHHHGGGGFGGF.CFGFFFBFFGGGGGGGGFFFFFFFFFFF;FFFFFFFFFFFFFFFFFFFFFFFFFFFFFFFFF
@M05620:37:000000000-D9766:1:1101:15165:7822 1:N:0:90
AGTGCCAGCTCTCAATCGCACAGGGGACCCAGGGCCTGGCCCCTCCATCCAGAAAACCTATGACCTCACCCGCTACCTGGAGCACCAACTCCGCAGCTTGGCTGGGACCTATGTGAGTATCAAGCGTAGGAATCTGGGAGTTGGGGAGGAGTGAGGAGTTGGGGAAAGACAGTCCTAACCGTGGAGGGTTCTGGTAAATGATGGGGTGAGGAGGGGCTCTTTGGCTCCCACCAGTCCCCCTGTCTGGTCTA
+
>3>AAFDFBFFFFGGFGFGGEEHEFGGGGGHHGGGGGGHFGHGHGGFHFHHHH3AGHGBGHHGHHHFGHHHGGGGGHHHFHHHHFHHHGHHHGGGGGHHHGHHGGGHHGHHHHG2GHHHHH22FFF/CGAHHHHHHGF0FDCHHGC.C-CEG00<.<<GHHHC-;EE.C/CFHHHGHFHGGDE@?CDGEFGGGGBFGGF0FFGGGGGBEF?/DFBBBBEFFFFFFFFFFFFDFFFFFFFFBFFFFFF/BF9
@M05620:37:000000000-D9766:1:1101:19264:7826 1:N:0:90
GAGGCTGCTTTGGAAGAAACTCATAGATTACTGCAACAGTTCCCCCTGGACCTGGAAAAGTTTCTTGCCTGGCTTACAGAAGCTGAAACAACTGCCAATGCCTACCGGCCGCTAACCGTAGGGCCCGGCTCCTCGCCAACTCACCAGAAGACCACGAGATACAGAAACAATGAAGAGTACGACCGGCCTTTCAGCTTTAGCACTCTTGTGAATCAACATGCCCCATTCTCAGCATTTGTAATTGTCAATGA
+
CBCBCCFBFFFFGGGGGGGGGGHHHHHHHHHGHHHHHHHHHHHHHGGGHGHHHHHGHHHHHHHHHHHHHHHGHHHHHHHHHHHHHHHHHHHHGHHHHHHHG3E32B////>>EEEGG/EG/?/2CC//</?C22?AD/>??11??100><1<>0>.-<..0000000<CGFF000:.:0;..:-;9D-CFGGFGGGGG0B00;F;;;;9000;::BF0;:00;.9FF0FF0FFFBFFFFF0:FF9BFFF00
@M05620:37:000000000-D9766:1:1101:11786:7836 1:N:0:90
ACCACACCTTCTACAATGAGCTGCGTGTGGCTCCCGAGGAGCACCCCGTGCTGCTGACCGAGGCCCCCCTGAACCCCAAGGCCAACCGCGAGAAGACGGCGCAGGTCCCGCTCCCTCTTCTGGTTGTCGTCTCCCTCTTTCCCGTTCTCCCCCTCCTGGGCCTTTTCTCTCTGTTTCTCTCTTTTGCTGCTGTCGTTAGCACTAGCTTCTCCTTCTTTGGCCTGCTTCTGATTTGGGCCTGTTCTGGTTCT
+
AAAAAAAAFFFFGGGG3FFBG1GBE00AAAG0BABAAEAA/GFGHEG/EEFGEHFGHHHGCC?EGAEGG?FFFFHGGGGHAGGHHG//BC<>@/0?0C////-->01>0---<CE/GHFH:0:<0:.0;...;C/:C/;0;00...;.00/..-.;/;/;.;.///;/B//;/;/;BF///;////;///;//;--;--///;///////////;//////;B-;/;//////;//--9--;/;/;B/;9/
@M05620:37:000000000-D9766:1:1101:20705:7841 1:N:0:90
AGTGCCAGCTCTCAATCGCACAGGGGACCCAGGGCCTGGCCCCTCCATCCAGAAAACCTATGACCTCACCCGCTACCTGGAGCACCAACTCCGCAGCTTGGCTGGGACCTATGTGAGTATCCAGCGTAGGAATCTGGGAGTTGGGGAGGAGTGAGGAGTTGGGGAAAGACAGTCCTAACCGTGGAGGGTTCTGGTAAATGATGGGGTGAGGAGGGGCTCTTTGGCTCCCACCAGTCCCCCTGTCTGGTCTA
+
>11>AD1CAFFDAGGDGCFFEEFGCEGGGCHHGG?EGCHFFHGHGGGHBGGGH01BGG0GHHHHFHFGHHHGGGCGHHHFHHHECGHHGBGHGGEGEBHHGHHGGGHHGHFHGHGHHHHHHHHHHGCCGGFHHHHHEBFFGCGH/?FCGGGHHHEHH?HHHB-@EGHGHHHHHHHHHHHH@EFGGGGGGGGGGGGGGGGGGGGGGGF@FFFFFF;@??FFFFFFFFFFFFFFFFFFFFFF@FFFFFBBFFB
@M05620:37:000000000-D9766:1:1101:24399:7854 1:N:0:90
ACCACACCTTCTACAATGAGCTGCGTGTGGCTCCCGAGGAGCACCCCGTGCTGCTGACCGAGGCCCCCCTGAACCCCAAGGCCAACCGCGAGACCCCGGTGAGTGACCCGCTCCCTCTTCTGGTGGCCGCCTCCCTCCTTCCTGGCCTCCCGGCGCTACGCCCTTTCTCCCTGATTCTCTCTTCTGCCGTTTTCCGTAGGACTCTCTTCTCTGCCCTGAGTCTCCTTTGGACCTATGCAGGTTCTAGCTCG
+
BCCCCCCCFFFFGGGGGGFGGGHHGFGFHGHHHGGGGGGGGHGHHGGGGGGGHHHHHHHGGGGGGGGGGGGHGHHGGGGHGHHHHGGGGGDGGGFF?CF///FGG1?=FCFC@DGH/<GHH0<0CDGFCCAEGHFHHGGGGGGF/FFGGGGD9-:@A-;AD@DFFFFFF/BF9/;;BFFFFFFFFFFFFDFFFFFFF.AD//;B/FFFFFFFF/BEF./9FF/:B/FBFF9/;F/9F//9A99BF/BBFFF
@M05620:37:000000000-D9766:1:1101:20693:7855 1:N:0:90
AGTGCCAGCTCTCAATCGCACAGGGGACCCAGGGCCTGGCCCCTCCATCCAGAAAACCTATGACCTCACCCGCTACCTGGAGCACCAACTCCGCAGCTTGGCTGGGACCTATGTGAGTATCCAGCGTAGGAATCTGGGAGTTGGGGAGGAGTGAGGAGTTGGGGAAAGACAGTCCTAACCGTGGAGGGTTCTGGTAAATGATGGGGTGAGGAGGGGCTCTTTGGCTCCCACCAGTCCCCCTGTCTGGTCTA
+
AAABAFFF3FFFGGGGGGFGGGHDGGGG2ECGGGGGDFFHAGGCEGHHHHFHFHHHHGHFHHDGHFHFHFHGGEGGHB3FBGHHHHHHGHF3EEEEGHHHGFHGGFFFGFGDF?GHDGHFBHGHHGGGCGFHHHHHFHACEFDHCGFCDEEHHF0<CACFHE-@:ACFCCCCCGGHFCHHGA9?.CEFA9FFGF;FFFFGGGFBEGFCA.AFDA-999.BBFFEFFFF.BFFE?9FFFFFAFFFFB/9;F/
@M05620:37:000000000-D9766:1:1101:25901:7858 1:N:0:90
ACCACACCTTCTACAATGGAACTCTGCAGGTTCTCGATCAGAATATCACCCGTCTGACCTCCAGCCACTAATGCCCATCTCGTAATCCGTCTACTGCTTGAACACGAATGGCCCGATACATCTTCTGGTTGCCGCCTCCCTCCTCCCTCGCCTCCCGGCGCCGCGAACTTTCTCACTGGTTCTCTCATCTGCCGTTTTCCGTAGGCCTCTCTTCACTGACCAGCGTATCATTTGGAACTCTGAAGGTTGTA
+
BBBBBBBBFFFFGGGGGGF4F4BGHHFHHHBFHHHGHGB2BFGAGDDGF2GG2BGGHHHHHHFB3BFGAB355D3BBF3F@F1BB1D5>1B11@4BDB331B3B21>11@323/////>344BB444332?02<///?//<2/22?/<0<@@??..<-------:---.;99BB00009;90000;0000;;=?..9A/BA;A../;B.9//99//;///;/..-...;//9BB////9B///;;///.9/
@M05620:37:000000000-D9766:1:1101:24126:7863 1:N:0:90
AGTGCCAGCTCTCAATCGCACAGGGGACCCAGGGCCTGGCCCCTCCATCCAGAAAACCTATGACCTCACCCGCTACCTGGAGCACCAACTCCGCAGCTTGGCTGGGACCTATGTGAGTATCCAGCGTAGGAATCTGGGAGTTGGGGAGGAGTGAGGAGTTGGGGAAAGACAGTCCTAACCGTGGAGGGTTCTGGTAAATGATGGGGTGAGGAGGGGCTCTTTGGCTCCCACCAGTCCCCCTGTCTGGTCTA
+
ABABBFFFAFFFGGGGGGGGGGHHGGFEEGHHFEGGEGHHHHGHGGHHHHHHHHHHHGHGHHHHHHHHHHHGGGGGHHHHBGHHHHHHGHHHGGGGGHGHGHHEGGGHGHHHHHDFHGHHGHHHHGDDFGGHHHHHGHHGGHHHGGGGFGGHGHHHHGHHHB<DGGHHHHBGHGGHHHGHGDEAFGGG;FGFGGFGGGGGGGGGGGFFFFFFFFAAFFFFFFFFFFFEFFFFAFFFFFFDFFFFFFFFFFF
@M05620:37:000000000-D9766:1:1101:25834:7878 1:N:0:90
AGTGCCAGCTCTCAATCGCACAGGGGACCCAGGGCCTGGCCCCTCCATCCAGAAAACCTATGACCTCACCCGCTACCTGGAGCACCAACTCCGCAGCTTGGCTGGGACCTATGTGAGTATCCAGCGTAGGAATCTGGGAGTTGGGGAGGAGTGAGGAGTTGGGGAAAGACAGTCCTAACCGTGGAGGGTTCTGGTAAATGATGGGGTGAGGAGGGGCTCTTTGGCTCCCACCAGTCCCCCTGTCTGGTCTA
+
CCCCCFFFCFFFGGGGGGGGGGHHGGGGGGHHGGGGGGHHHHGHGGHHHHHHHHHHHGHHHHHHHHHHHHHGGGGGHHHHHHHHHHHHGHHHGGGGGHHHGHHGGGHHGHHHHHHHHHHHHHHHHGGGGGHHHHHHHHHGGHHHGGGGGGGHHHHHHGHHHHGGGGHHHHHHHHHHHHHHGGGGGGGGGGGGGGGGGGGGHHHGGGFFFFFFFFFFFFFFFHFFFFFFFFFFFFFFFFFFFFFFHFFFFF0
@M05620:37:000000000-D9766:1:1101:23240:7885 1:N:0:90
ACCACACCTTCTACAATGAGCTGCGTGTGGCTCCCGAGGAGCACCCCGTGCTGCTGACCGAGGCCCCCCTGAACCCCAAGGCCAACCGCGAGAATGGGCCGCCACCTCTTCTGGCGGCCACCTCCCCCCTTCCTGGCCTCCCGGCGCTCCGCCCTTTCTCCCCGGTTCTCTCTTCTGCCGTTTTCCGCCGGCCTCTCTTCTCTGACCTGAGTCTCCTCTGACCCTATGCTGGTTCTAGATCCGACGCGCAC
+
CCCCCCCCFFFFGGGGGGGGGGHHGGGGHGHHHGGGGGGGGHHHHGGGGGGGHHHHHHHGGGGGGGGGGGGHHHHGGGGHGHHHHGGGGGGGG??2F0?//A/<.0>01><>GB1--A--;CHHE:.:-:CC900;CGGGGG.-;9--.9A.DFFBBFF009.-:-9;FFFFFE000;;CADFA0B9..9---:FFBFF9BFB0:9B0///;BF0BF/;F0;B/:/90B0:0BF0FBBFB00;.---;--;
@M05620:37:000000000-D9766:1:1101:18467:7889 1:N:0:90
ACCACACCTTCTACAATGAGCTGCGTGTGGCTCCCGAGGAGCACCCCGTGCTGCTGACCGAGGCCCCCCTGAACCCCAAGGCCAACCGCGAGAGTGGCCCGCTACCTCTTCTGGTGGCCGCCTCCCTCCTTCCTGGCCTCCCGGCGCTGCGCCCTTTCTCCCTGGTTCTCTCTTCTGCCGTTTTCCGTCGGCCTCTCTTCTCTGACCTGAGTCTCCTTTGGCCCTCTGCAGGTTCTAGATCGGAAGCGCAC
+
AAA1AAAACFFFGFGF3GAEG1GFG00A0AFF1BFA0EGECHFFHGGGCAFGEHG1FGFE/ECEG/FGGGG0F1GGGE/G//FGHG//>@C///1?/?0/AGG@/?<><GHHHGGFCHH@CGG?GEHGCHHGHFFHFHBFHECG-A-@AAA@B-@FFFFF;FFFE/9;/B9/FFFF/FF@ABFFFFF99@@-9AFFFFFFFFFF;FFFFBFBFFFFFFFF//:A;EFFFFFF-BFBBFBBFF?-AF;@@@>
@M05620:37:000000000-D9766:1:1101:11799:7893 1:N:0:90
ACCACACCTTCTACAATGAGCTGCGTGTGGCTCCCGAGGAGCACCCCGTGCTGCTGACCGAGGCCCCCCTGAACCCTAAGGCCAACCGCGAGAGTGGCCCGCTACCTCTTCTGGTGGCCGCCTCCCTCCTTCCTGGCCTCCCGGCGCTGCGCCCTTTCTCCCTGGTTCTCTCTTCTGCCGTTTTCCGTAGGCCTCTCTTCTCTGACCTGAGTCTCCTTTGGACCTCTGCAGGTTCTAGATCGGAAGAGCAC
+
CCCABBCBFFFFGGGGGGGGGGHHGEGEGGHHHGGGGGGCGHHHHGGGGGGGHHHHGHHGGGGGGGGGGGGHHHHG0GHHHHHHHGGGGGGGG@GHGFHGGGGFCGFGHHHHHHHFGHHGGGGGHGHHGHHHHHHCGHHHHGGG-;CGGGGGGGFFFFFF/FFFFFFB/FFFFFFFFFFFFFFFFFFF.;A/;BAFFFFFFFFB:BFFF//FFFFFFFFFF//9BFFFFFFFAFFFBFFFFFFFFF.AFFA
@M05620:37:000000000-D9766:1:1101:13194:7898 1:N:0:90
GAGGCTGCTTTGGAAGAAACTCATAGATTACTGCAACAGTTCCCCCTGGACCTGGAAAAGTTTCTTGCCTGGCTTACAGAAGCTGAAACAACTGCCAATGCCTAACGGCTGCTCACCGGAAGGAAAAGCTCCTCACAGAATCCCAGGGAGTCAATGAACTGCTGAAAAAATGGCAAGTAAGTCAGGCCTTTCCGCTTTAGCACTCTTGTGGATCCCATTGAACCATTCTCAGCATTTTTAATTGTAAATGA
+
AABBBAFBFFFFFGGGGFFGDGBHGHFHHHHHHHHFFAHAGHHHHGGGGGHGHHHH3GHHGHGHHHGGHHFHHHGHHHHFHHHHHHHHHGHHHHGFGEHHCGG3321////?B34BGE//>/?0BF0BB3FHH01?B111BB11<1?B/</0@F11?1?1F11??GHB0C<GHB0FE<<D0==<GGGA/<<==<D;;C;0<CC0:0<0<GGH0;;/;0;;9;0.90;;B090C00;C00.0;F0C000;F0
@M05620:37:000000000-D9766:1:1101:21922:7909 1:N:0:90
ACCACACCTTCTACAATGAGCTGCGTGTGGCTCCCGAGGAGCACCCCGTGCTGCTGACCGAGGCCCCCCTGAACCCCAAGGCCAACCGCGAGACCCCGGTGAGTGGCCCGCTCCCTCTTCTGGTGGCCGCCTCCCTCCTTCCTGGCCTCCCGGAGCTGCGCCCTTTCTCACTGGTTCTCTCTTCTGCCGTTTTCCGTAGGACTCTCTTCTCTGCCCTGAGTCTCCTTTGGAACTCTGCAGGTTCTAGCTCG
+
BBBBBBBBFFFFGGGGGGGGGFHHGGGEGGHHHGGGGGGGGHHHHGGGGGGGHHHHHHHGGGGGGGGGGGGHHHHGGGGHGGHHHGGGGGGGGGGHGGG<>FFGHGEHEGGGCGGHHGHHH00DHDHHGDDEGHGGGGBFGGF0BFGGGGED?--;AFFFFFFFFFFFF/;B/.:/FFBFFFFFFFFFF:DFFFFFFFF.:FFEFFFFFFFFF/FEFF.9;FFEBFFFFFB/BFFFFF/9.AFFF/BBBF.
@M05620:37:000000000-D9766:1:1101:12307:7915 1:N:0:90
GAGGCTGCTTTGGAAGAAACTCATAGATTACTGCACCAGTTCCCCCTGGACCTGGAAAAGTTTCTTGCCTGGCTTACAGAAGCTGAAACAACTGCCAATGCCTACAGGATGCTACCCGTAAGGAACGGCTCCTAGAAGACTCCAAGGGAGTAAAAGAGCTGATGAAACAATGGCAAGTAAGTCAGGCATTTCCGCTTTAGCACTCTTGTGGATCCAATTGAACAATTCTCAGCATTTGTACTTGTAACTGA
+
>1>>AACAFFDFGGGGCEGGBFBFDFGHEDGHGHG1GBB1DFGHHGEF/0GFGGFGHFGGFHHHHGGHHHHHHHCFGHHFGHHFFDGEGEHHHFFHBGGGCFHHHHHHFF1BGHHHHGEGGHHHH0/?EEEGFHFD1FFGHGFF1BCC/ECF1G>GFCGGHBGFGHBHH/1GHBGHG<FDFGHGHHHHHHHHHGGGEGDGHHHHHHHCG0AFGGHHBHHHHHGGGGGFFBFBFGGGGGGFFGGFBFFFGG0
@M05620:37:000000000-D9766:1:1101:8496:7922 1:N:0:90
ACCACACCTTCTACAATGAGCTGCGTGTGGCTCCCGAGGAGCACCCCGTGCTGCTGACCGAGGCCCCCCTGAACCCCAAGGCCAACCGCGAGAGTGGCCCGCTACCTCTTCTGGTGGCCGCCTCCCTCCTTCCTGGCCTCCCGGCGCTGCGCCCTTTCTACCTGGTTCTCTCTTCTGCCGTTTTCCGTCGGCCTCTCTTCTCTGACCTGCGTCTCCTTTGGCCCTCTGCAGGTTCTAGATCGGAAGCGCAC
+
CDDDCDCDFFFFGGGGGGGGGGHHGGGGHGHHHGGGGGGGGHHHHGGGGGGGHHHHHHHGGGGGGGGGGGGHGHHGGGGHGHHHHGGGGGGGG>?2?/?FCG//<0<1>FFHHH1>CHHFGGGGHGHGACGHH<G<GHHHHGCC<<DGFGDGGFFFF0B0BFFFFFFFFFFFFFFFFFFFFFFFFFFF.9C@DD<FFFFFFFF000<<BFFFFFFBBFFFFF0.9<BFF00<<FFFFFFFFFFFFF.<@9@
@M05620:37:000000000-D9766:1:1101:20474:7942 1:N:0:90
AGTGCCAGCTCTCAATCGCACAGGGGACCCAGGGCCTGGCCCCTCCATCCAGAAAACCTATGACCTCACCCGCTACCTGGAGCACCAACTCCGCAGCTTGGCTGGGACCTATGTGAGTATCCAGCGTAGGAATCTGGGAGTTGGGGAGGAGTGAGGAGTTGGGGAAAGACAGTCCTAACCGTGGAGGGTTCTGGTAAATGATGGGGTGAGGAGGGGCTCTTTGGCTCCCACCAGTCCCCCTGTCTGGTCTA
+
ABAABFFFBFFFGGGGGEFGGGHHGGGGGGHHGGGGGGHHHHGHGGHHHHHHHHFHHGHHHHHHHHHFHHHGGGGGHHHHHHHHHHHGGHHHGGFGGHHHGHHGFFHHGHGHHHGHHHFHHHHHHGGGGGHHHHHHHHHGEGHHGGGGGGGHHHHHHGHHHHGGGGHGHHHHHHHHHHHHGGGGGGGGGGGGGGGGFGGGGGGGGGFFFFFFFFFFFFFFFFFFFFFFFFFFFFFFFFFFFFFFFFFFBF9
@M05620:37:000000000-D9766:1:1101:9939:7945 1:N:0:90
GAGGCTGCTTTGGAAGAAACTCATAGATTACTGCAACAGTTCCCCCTGGACCTGGACAAGTTTCTTGCCTTGCTTACAGAAGCTGAAACAACTGCCAATGCCTACAGTATGCTACCCGTAAGGAAAGGCTCCTAGAAGAATCAAAGGGAGTAAAAGACCTGATGAAAAAATGGAAAGTAAGTAAGGAATTTCAGCTCTAGCACTCTTGTGGAACCAATTGAACAATTTTCAGCAATTTGACTTGTAACTGC
+
>3AA3>FBCBB4G4ABAGBGGGHHHGGHHGBBDG4DFHADGDBBBAA22CBBGGEA231BDDGDDDFB3B5BBFG53ABDGG3BF33FBB1FGHHGFFFB33BBFGB444B4B4BB1?>//FFFFHB??3B?33B???3333B3B3B????BB332<2@@2@22@DFGA<01?1?<F1<1>>>1>1>><111<1>1/0=00=<0===<<0<00/;;A;<00:C:/000:0::;;/;C00090;0;;CF009
@M05620:37:000000000-D9766:1:1101:16652:7948 1:N:0:90
ACCACACCTTCTACAATGAGCTGCGTGTGGCTCCCGAGGAGCACCCCGTGCTGCTGACCGAGGCCCCCCTGAACCCCAAGGCCAACCGCGAGAATGGCCCGCTACCTCTTCTGGTGGCCGCCTCCCTCCTTCCTGGCCTCCCGGCGCTGCGCCCTTTCTCCCTGGTTCTCTCTTCTGCCGTTTTCCGTCGGCCTCTCTTCTCTGACCTGAGTCTCCTTTGGACCTCTGCAGGTTCTAGATCGGAAGTGCAC
+
BBCCCCCBFFFFGGGGGGGGGGHHGGGBEEHHHGGGGGGGGHHHHGGGGGGGHHHHHHHGGGGGGGGGGGGHGHHGGGGHGHHHHGGGGGGGG/2222?G//@@/CFFGDD<11=0.<F--<E.G.<CDHFGHHC/.GCG:E.--9;ADD?GAD=/FFBF/BB/A//BF/BFFBF//9B9DAB99BAFABF-AD9FBFBFFFFFBFFF//9F/BBFFFBB//;;9BBFF/B.FFBFFBFBBEBFAD//;:/
@M05620:37:000000000-D9766:1:1101:9660:7949 1:N:0:90
GAGGCTGCTTTGGAAGAAACTCATAGATTACTGCAACAGTTCCCCCTGGACCTGGAAAAGTTTCTTGCCTGGCTTACAGAAGCTGAAACAACTGCCAATGCCTACAGGATGCTACCCGTAAGGAAAGGCTCCTAGAAGACTCCAAGGGAGTAAAAGAGCTGATGAAACAATGGCAAGTAAGTCAGGCATTTCCGCTTTAGCACTCTTGTGGATCCAATTGAACAATTCTCAGCATTTGTACTTGTAACTGA
+
ABBBBBFAFFFFGGGGGCGGDGHFGHFHFHHHHHHGCFH5BADGGGGGEFHGHHHHGFHGBGFHHHGHHHHHHGHHHHHHHHHHHHHHHHHHHHHHHHHHFHHHHGFGHHFFHHHHHGFGGHHFHHFGGGHGHGGHHHHCGGFFGHG/GGDGHHHHGGHGHHHHHHHHHHGFGFHGGDGHG>GDGHHHHHHHGDEEAGGFHHHGHHHHGHGGHHGHHHHHHGHHGHHEHGGGGGGGGGGFFCGFFGGGGG0
@M05620:37:000000000-D9766:1:1101:22646:7955 1:N:0:90
GAGGCTGCTTTGGAAGAAACTCATAGATTACTGCAACAGTTCCCCCTGGACCTGGAAAAGTTTCTTGCCTGGCTTACAGAAGCTGAAACAACTGCCAATGCCTAACGGAAGCTAACCGTACGGACCGGCTCCTAGCAGACTCCCCGGGCGTACACGAGCTGCTGAAACAATGGCAAGTACGACAGGCATTTCCGCTTTAGCACTCTTGTGGATCAAATTGACCAATTCTCAGCATTTGTACTTGTACCTGG
+
CBCCCBFCFFFFGGGGGGGGGGHHHHHHHHHGHHHHFHHGHHHHHGGGHHHHHHHHHHHHHHHHHHHHHHHHHHHGHHHHHHHHHHGHHHHHHHHHEFHH3FHH32?E11?FGH4BGEEG/EE//</BC/?FFGG@FHHHHHF=ADGG?@-><<1.<<<<C0CCHHFCGGCFFHGFECC0..;@?.;;0;;FBDFGGEBBFFBBFFBFGGFFBB.0;9BFF0BFEFF0BFFFFFFFFFFF0BBFFFFFFF.
@M05620:37:000000000-D9766:1:1101:22592:7958 1:N:0:90
ACCACACCTTCTACAATGAGCTGCGTGGGGCTCCCGAGGAGCACCCCGTGCTGCTGACCGAGGCCCCCCTGAACCCCAAGGCCAACCGCGAGAGTGGCCCGCTACCTCTTCTGGTGGCCGCATCACTCCTTCCTGGCCTCAAGACACTGCGAACTTTCTCCCTGGTTCCCTCTTCTGCCGTTTTCCGTCGGACTCTCTTCTCTGACCTGCGTCTCCTTTGGCCCTCTGCAGGTTTAGATCGGAAGAGCACA
+
ABB?BAABFFFFGGGGBG5BF5GBFAA22AEEEFGG?EE?AAGGHGAEAEGGFFHFGCGECG?C?ECEGGGGHHHGGGGHFHHHHGGCGGCCC/?FC/??ADG->F>FHHHHF<FCD..A--<C0CHH/CHHHHHGHG0.::F0;/9;BFG@-BFGGFGGGGFGEFFFFFF..;BFFFFBFFF.9F.:;BB-@BFFFFFFFFFFBFFFF.;DBDFFFFFFF9BEE.FFF9FFAFBFB/B9.;9;DA.;:F9
@M05620:37:000000000-D9766:1:1101:14330:7964 1:N:0:90
ACCACACCTTCTACAATGAGCTGCGTGTGGCTCCCGAGGAGCACCCCGTGCTGCTGACCGAGGCCCCCCTGAACCCCAAGGCCAACCGCGAGACCCAGGTGAGTGGCCCGCTACCTCTTCTGGTGGCCGCCTCCCTCCTTCCTGGCCTCCCGGAGCTGCGCCCTTTCTCACTGGTTCTCTCTTCTGCCGTTTTCCGTAGGACTCTCTTCTCTGACCTGAGTCTCCTTTGGAACTCTGCAGGTTCTAGATCG
+
CCCCCCCCFFFFGGGGGGGGGGHHGGGGHGHHHGGGDGGGGHHHHGGGGGGGHHHHHHHGGGGGGGGGGGGHHHHGGGGHGHHHHGGGGGGGGGGHHGFFHHHGDFFGEGGGDGHHHHHHHHHFHEHH@FGGGHGHHGHHFHHHFFGGGGGGAACDGFFFGGFFFFFFFFFFFFFBFFFFFFFFFFFFFFFFFFFFFFFDFFFFFFFFFFFFFFFFFFFFBFBFFFFFFFFFFFFFFFFFFFFFFFF0FFF
@M05620:37:000000000-D9766:1:1101:9921:7971 1:N:0:90
ACCACACCTTCTACAATGAGCTGCGTGTGGCTCCCGAGGAGCACCCCGTGCTGCTGACCGAGGCCCCCCTGAACCCCAAGGCCAACCGCGAGACTGGGCCGCTTTGTCTTCTGGTGGCCCCCTCCCTCTTTCCTGGCCTCCCGTTCCTGCGCCCTTTCTGCCTGGTTCTCTCTTCTGCCGTTTTCCTTCGGCCTCTCTTCTTTGACCTGCCTCTTCTTTGGCGATCTGCCTGTTTTACTTCGGAAGTGCAC
+
CBCCDDDDFFFFGGGGGGGGGGHHGGGGHGHHHGGGGGGGGHHHHGGGGGGGHHHHHHHGGGGGGGGGGGGHHHHGGGGHGHHHHGGGGGGGG<>2?/?F/<//?1<=><11<<1<.<F.-=C.C.C//==GH00/.=:G.C:../;CF0-A.A-/0000;0:0;0:CF0CFGB;0000:D.B:0B0;F.DFF?.;/;:BB0:B00;B/..;000;BF0:/0:9;.::B000BB0/:000:;.A.:;0:00
@M05620:37:000000000-D9766:1:1101:18130:7993 1:N:0:90
AGTGCCAGCTCTCAATCGCACAGGGGACCCAGGGCCTGGCCCCTCCATCCAGAAAACCTATGACCTCACCCGCTACCTGGAGCACCAACTCCGCAGCTTGGCTGGGACCTATGTGAGTATCCAGCGTAGGAATCTGGGAGTTGGGGAGGAGTGAGGAGTTGGGGAAAGACAGTCCTAACCGTGGAGGGTTCTGGTAAATGATGGGGTGAGGAGGGGCTCTTTGGCTCCCACCAGTCCCCCTGTCTGGTCTA
+
ABAABFFFCFFFGGGGGGGGGGHHGGGGGGHHGGGGGGHHHHGHGGHHHHHHHHHHHGHHHHHHHHHHHHHGGEFGHHHHFGHHHG?FFHHHEGGGGHHHGHHGGGHHGHHHHHHHHHHHHHHHHGGGGGHHHHHHGHGGGHHHGGGGGGGHHHHHHGHHHHGGGGHHHHHHHHHHHHHHGGGGGGGGEFGGGGFFGGGGGGGGGGFFFFFFFFFFFFFFFFFFFFFFFFFFFFFFFFFFFFFFFFFFFFF
@M05620:37:000000000-D9766:1:1101:19551:8005 1:N:0:90
AGTGCCAGCTCTCAATCGCACAGGGGACCCAGGGCCTGGCCCCTCCATCCAGAAAACCTATGACCTCACCCGCTACCTGGAGCACCAACTCCGCAGCTTGGCTGGGACCTATGTGAGTATCCAGCGTAGGAATCTGGGAGTTGGGGAGGAGTGAGGAGTTGGGGAAAGACAGTCCTAACCGTGGAGGGTTCTGGTAAATGATGGGGTGAGGAGGGGCTCTTTGGCTCCCACCAGTCCCCCTGTCTGGTCTA
+
AA>AAFFFBFFFGGGGGGGGG?GGGFEEFGDEFGEGGGHHHGGHGGFHHHFHFCHHHGHGHHFHHHHCHHHGGE/EHHGHCGHHHHGFEHHHGGGGGHHHGHHGFDFGGH2FGHFDGHFGHHFFHCG?CGG2FGHHHGGGGGHECGECF..FF00GCDHHHEGFF..:/CCBHHHH0CGHGGGGDGGFEGGGGGGFBBFGFFGGGGFAEFFFFFF;DFFFFFFFFFFFFBFF.AFFFFFFFFFFFFFFFF/
@M05620:37:000000000-D9766:1:1101:25606:8008 1:N:0:90
AGTGCCAGCTCTCAATCGCACAGGGGACCCAGGGCCTGGCCCCTCCATCCAGAAAACCTATGACCTCACCCGCTACCTGGAGCACCAACTCCGCAGCTTGGCTGGGACCTATGTGAGTATCCAGCGTAGGAATCTGGGAGTTGGGGAGGAGTGAGGAGTTGGGGAAAGACAGTCCTAACCGTGGAGGGTTCTGGTAAATGATGGGGTGAGGAGGGGCTCTTTGGCTCCCACCAGTCCCCCTGTCTGGTCTA
+
BBAABFFFBFFFGGGGGGCFGGHGGGGGGGHHGFGGGGHGHHGHGGHHHGHHHHHHHGHGHHHHHHHHHHHGGGGGHHHHHHHHHHHHGGFHEGGGGFHHGHFFGGHHGHHHHHHHHHHHHHHHHGGGGGHHHHHHHHHGGHHHGGGGGGGGHHHHGGGGHHGGGGHHHHHHHHHHHHHHGGGGGGGGEGGGGGFGGGGGGGGGGGFDFFFFFFFFFFFFFFFFFFFFFFFFFFFFFFFFFFFFFFFFFFF
@M05620:37:000000000-D9766:1:1101:5164:8009 1:N:0:90
GAGGCTGCTTTGGACGAAACTCATAGATTACTGCAACAGTTCCCCCTGGACCTGGACAAGTTTCTTGCCTTGCTTACCGAAGCTGAAACAACTGCCAATGCCTACATTATTCTACCCGTAAGGAAAAGCTCCTATAAGAATCCAAGGGAGTAAAAGACCTGATTAAAAAATGGCAAGTAAGTCAGGCATTTCAGCTTTAGCACTCTTGTGGATCCAATTTAACAATTTTTAGCATTTGTACCTTTAACTGC
+
A?AB>AFBFBDDGB4AEEGGGGHHHFGHHHBGGHBGFHBFGDDBFEEEEHBGHHEF131FGGHFHHHABF5BEGHB3BBEFG>FH33FBBCGHHHGHHHH33BBGH44BBBBB?FBB>>/EGFHHH?BB3BFHD3?F?33?32BBBFBG/?<@FF2<2??0?11<111<A0<<0<>F1>F11=1=</<<0==00==00<00=;0;;C00:.00;=GH0<00:C9B000;09;CC0;FB9;;0;9;;BF000
@M05620:37:000000000-D9766:1:1101:10799:8016 1:N:0:90
ACCACACCTTCTACAATGAGCTGCGTGTGGCTCCCGAGGAGCACCCCGTGCTGCTGACCGAGGCCCCCCTGAACCCCAAGGCCAACCGCGAGACCCAGGGGAGTGGCACGCTCAATCTTCTGTTGCGCGACTACCTCCTTCCTGGCCTACCGGCGCTGAGCCATTTCTCACTAAGTCTGTCATCTCCTCTTTTCCGTTGTTCTGTCTTCTCTGCACTGAGTCTCATTAGGTCCACTGCTAGCTCTCAATCG
+
>>1>A?1AFFF13BG13BFAA1A1AAAFC0FGAFAAAAF/AGHHHGCGA/E/A1BBEA0EEE?G/E/EGGGFHFA?EGE/>EHE/?E<C/B@//<F?//////?<//0<.<.>.11=0<0000=00-<::A--/C0;./;0/00/.;9//.9--999@--/;//9/9/99/9//99/B/;B/;9F///-;B9//;9//---/9/://:B//B/;9/;/BB;BFFFF////;///9;//////;B/F///;-
@M05620:37:000000000-D9766:1:1101:7324:8017 1:N:0:90
GAGGCTGCTTTGGAAGAAACTCATAGATAACTGCAACAGTTCCCCCTGAACCTGGAAAAGTTTCTTGCCTGGCTTACAGAAGCTGAAACAACTGCCAATGCCTACAGGATGCTACCCGTAAGGAAAGGCTCCTAGAAGACTCCAAGGGAGTAAAAGAGCTGATGAAACAATGGCAAGTAAGTCAGGCATTTCCGCTTTAGCACTCTTGTGGATCCAATTGAACAATTCTCAGCATTTGTACTTGTAACTGA
+
BABBCCFCFFFFGFGGGFGGAB4FDADG6DFGGHHFG2BDDAF3GG2B2BB22BFHF32FBF5BGFA5FHHHHGFFCHHHHHHGHHHHHHGHFHHHHHHGGHHHHHHHFHFHGFHHHGGGCGHGEGGHHHHGHHHB3FHHHHH2FGGGHGGF2@@GGHHGHBHHHHHHHCFGHHHHGGHHHHHHHHHHHHHHHGGGGGHHHHHHHGHHHHGHHHGHEHHHHCGHBGHHHGGGGGGGGGGGGGGFBFFGGG9
@M05620:37:000000000-D9766:1:1101:25166:8022 1:N:0:90
AGTGCCAGCTCTCAATCGCACAGGGGACCCAGGGCCTGGCCCCTCCATCCAGAAAACCTATGACCTCACCCGCTACCTGGAGCACCCACTCCGCAGCTTGGCTGGGACCTATGTGAGTATCCAGCGTAGGAATCTGGGAGTTGGGGAGGAGTGAGGAGTTGGGGAAAGACAGTCCTAACCGTGGAGGGTTCTGGTAAATGATGGGGTGAGGAGGGGCTCTTTGGCTCCCACCAGTCCCCCTGTCTGGTCTA
+
>A>1>DDFAFFFG1BFBFF1E?GAGABEEAGHBEEAFFHGHHGHGGHGHFHHHHHFGGHHGFHHHFGHHHHEGEEEHHGG0BGHHH//?GHB/ECGGHGHGHHGGGHHGHHHHHHHHHHHHHFHHGGGGGGHGGHGHH0FFHHHGGCCGACGH0DH<EHHHGGGG..=/CCGHHHHHHHGGGGGGGGGGGGGGGGGGGGGEGGGGFF@FFFFFF@@@@FFFFFFFFFFFFFFFFFFFFFF@FFFFFFFFFF
@M05620:37:000000000-D9766:1:1101:12363:8023 1:N:0:90
ACCACACCTTCTACAATGAGCTGCGTGTGGCTCCCGAGGAGCACCCCGTGCTGCTGACCGAGGCCCCCCTGAACCCCAAGGCCAACCGCGAGAGTGGCCCGCTACCTCTTCTGGTGGCCGCCTCCCTCCTTCCTGGCCTCCCGGAGCTGCGCCCTTTCTCCCTGGTTCTCTCTTCTGCCGTTTTCCGTAGGACTCTCTTCTCTGACCTGAGTCTCCTTTGGACCTCTGCAGGTTCTAGATCGGAAGCGCAC
+
AA1AA?1AFFFDBGFDAAFFDD1F0BEBGEGHGGGAEEG?FHHHHGEGAEEEHA1FHGGGGGGGEE/FGGGHHHEEGGGECHHF/FGCC?CGC>?FF?FGGGGGGHGHHHHHHHFFGGHGGGGGHCGHAGHHHGFGHHHHHG?@:AAGGGGGGGGEFFFG0CFFFFFFFEFFFFFFFFF@FFFFFFFFAABFFFFFFFFFFFFFBFFFF/FFF/9FFFFFF/9;BFFFFFFFAFFFFFFFFFFFFF-9@@9
@M05620:37:000000000-D9766:1:1101:19543:8029 1:N:0:90
AGTGCCAGCTCTCAATCGCACAGGGGACCCAGGGCCTGGCCCCTCCATCCAGAAAACCTATGACCTCACCCGCTACCTGGAGCACCAACTCCGCAGCTTGGCTGGGACCTATGTGAGTATCCAGCGTAGGAATCTGGGAGTTGGGGAGGAGTGAGGAGTTGGGGAAAGACAGTCCTAACCGTGGAGGGTTCTGGTAAATGATGGGGTGAGGAGGGGCTCTTTGGCTCCCACCAGTCCCCCTGTCTGGTCTA
+
>3>AAFFFAFFBDEGGGFGGGCEHEEGGEFDHGGGGGEDFCGGEGGHHHHFGFHHHHGHHHHHHHHHHHHHGGGGGHHHFHHHHHHHHGHHHGGCGGHHHGHHGGGHHGHHHHHHHHGGHHHHHHGFGGGHHHHHHHHHGGHHHGGGGGGGHHGHHHGHHHGGGGGHHHHHHHHHHHHHHGGEGDGGGCFGGGGGGGGGGGGGGGGFBFFFFFFBBBBFFFFFFFFFFFFFFFFFFFFFFBFFFFFFBBFB
@M05620:37:000000000-D9766:1:1101:15975:8031 1:N:0:90
AGTGCCAGCTCTCAATCGCACAGGGGACCCAGGGCCTGGCCCCTCCATCCAGAAAACCTATGACCTCACCCGCTACCTGGAGCACCAACTCCGCAGCTTGGCTGGGACCTATGTGAGTATCCAGCGTAGGAATCTGGGAGTTGGGGAGGAGTGAGGAGTTGGGGAAAGACAGTCCTAACCGTGGAGGGTTCTGGTAAATGATGGGGTGAGGAGGGGCTCTTTGGCTCCCACCAGTCCCCCTGTCTGGTCTA
+
BBABCFFFCFFFGGGGGGGGGGHHGGGGGGHHGGGGGGHHHHGHGGHHHHHHHHHHHGHHHHHHHHHHHHHGGFGGHHHHHHHHGHHHGHHHGGGGGHHHGHHGGGHHGHHHHHHHHHHHHHHHHGGGGGHHHHHHHHHGGHHHGGGGGGGHHHHHHGHHHHGGGGHHHHHHHHHHHHHHGGGGGGGGEGGGGGCFGGGGHHHGGGFFFFFFFFFFFFFFFHHFFFFFFFFFFFFFFFFFFFFFHHFFFHF
@M05620:37:000000000-D9766:1:1101:24632:8059 1:N:0:90
AGTGCCAGCTCTCAATCGCACAGGGGACCCAGGGCCTGGCCCCTCCATCCAGAAAACCTATGACCTCACCCGCTACCTGGAGCACCAACTCCGCAGCTTGGCTGGGACCTATGTGAGTATCCAGCGTAGGAATCTGGGAGTTGGGGAGGAGTGAGGAGTTGGGGAAAGACAGTACTAAACGTGGAGGGTTCTGGTAAATGATGGGGTGAGGAGGGGCTCTTTGGCTCCCACCAGTCCCCCTGTCTGGTCTA
+
>>>>ADDC1FC@1BGB1AFFEECC0ECEACAGFEA?AEG00GECEGHHEFCDBBBG0EBCGHFHHGCGHC>EEEEEHHG0FGGEA>FGGBGHG?EECBGGEFEEEEFGAHFGDFBD>FHDGDHB0>CCGCGFCG11<0?C/F11CCE@?C<>.0<CGCCG0<A-C.GAHCCG:0CCGC0;CG.ACE.;EFFGFF99B9FBFBFFGGG?-A-FBB--@@AFBB/;F/FFEFFFEFFFBBE?9E9FFF/FFFB
@M05620:37:000000000-D9766:1:1101:7857:8062 1:N:0:90
ACCACACCTTCTACAATGCGCTGCGTGTGGCTCCCGAGGAGCACCCCGTGCTGCTGACCGAGGCCCCCCTGAACCCCAAGGCCAACCGCGATAGTGGCCCGCTACCTCTTCTGGTGGCCGCCTCCCTCCTTCCTGGCCTCCCGGGGCTGCGCCCTTTCTCCCTGGTTCTCTCTTCTGCCGTTTTCCGTCGGCCTCTCTTCTCTGACCTGCGTCTCCTTTGGCACTCTGCAGGTTCTAGATCGGAAGTGCAC
+
AAA1AAA1BCFFG3GE3FA1E0EEG00000BB1AB//AEECHHHHGG?AABFBGF1GHF>/ECGG/EEGEE0F>GGGE/G//FHHG//>C//</2@0?<<ACG>><>>FHGHHGGBFGH?CGCCHFHFCCFGG;;GCGBFHGGG-;--C.A?E->FF9B9BFFFF/BF/9/9FFFFFFF@ABFFFFFB-;@@BB;BFFFFFFFF//;:B-@A@F;FBFFFFF/9;;BFFF/A9BBBFFFFFFFFFF/;BBF
@M05620:37:000000000-D9766:1:1101:7711:8068 1:N:0:90
AGTGCCAGCTCTCAATCGCACAGGGGACCCAGGGCCTGGCCCCTCCATCCAGAAAACCTATGACCTCACCCGCTACCTGGAGCACCAACTCCGCAGCTTGGCTGGGACCTATGTGAGTATCCAGCGTAGGAATCTGGGAGTTGGGGAGGAGTGAGGAGTTGGGGAAAGACAGTCCTAACCGTGGAGGGTTCTGGTAAATGATGGGGTGAGGAGGGGCTCTTTGGCTCCCACCAGTCCCCCTGTCTGGTCTA
+
AA1>AFFFAFFFG1GDDFGGGAH0FGGGGGHH0EGGGGHHHHGEGGFHGGHHGBFGHGHHGHHHHEHGHHHGGC@EHHGHG0GHHHCCEHHGGGCGGHFEEHHGGGHHGHEHGHHFHHHHHHFHHGGECG1GFHHGHH0?EHGFGG.-C<C>GGFG0AGHHGGG.A.C/;/:CGFH0:GHGGGGCFFGGGGFFF;BFGGBFGGGGGB@FFFFFF@@@?FFFFFFFFFFFEFFFFFFFFFF@FFFFFFFFF/
@M05620:37:000000000-D9766:1:1101:15783:8074 1:N:0:90
ACCACACCTTCTACAATGAGCTGCGTGTGGCTCCCGAGGAGCACCCCGTGCTGCTGACCGAGGCCCCCCTGAACCCCAAGGCCAACCGCGAGACCCCGGTGAGTGGCCCGCTCCCTCTTCTGGTGGCCGCCTCCCTCCTTCCTGGCCTCCCGGAGCTGCGCCCTTTCTCCCTGGTTCTCTCTTCTGCCGTTTTCCGTAGGACTCTCTTCTCTGCCCTGAGTCTCCTTTGGAACTCTGCAGGTTCTAGCTCG
+
CCDDDCCCFFFFGGGGGGGGGGHHGEGEHGHHHGGGGGGGGHHHHGGGGGGGHHHHHHHGGGGGGGGGGGGHHHHGGGGHGHHHHGGGGGGGGGGHDGGADGHGGGGHHGGF-EGHHHHHHGHHHDFHGDDFGHGGGGGGGGGFBFGGGGGGA9@B?FFFFFFFFFFFF0BFF.FFFFFFFFFFFFFB@DFFFFFFFFFBFFFFFFFFFFFFF0BFFFFFFFFFFFFFFFFFFFFHFFFFFFFFF0B0;FD
@M05620:37:000000000-D9766:1:1101:19748:8082 1:N:0:90
ACCACACCTTCTACAATGAGCTGCGTGTGGCTCCCGAGGAGCACCCCGTGCTGCTGACCGAGGCCCCCCTGAACCCCAAGGCCAACCGCGAGACCCCGGTGAGTGGCCCGCTACCTCTTCTGGTGGCCGCCTCCCTCCTTCCTGGCCTCCCGGAGCTGCGCCCTTTCTCACTGGTTCTCTCTTCTGCCGTTTTCCGTAGGACTCTCTTCTCTGACCTGAGTCTCCTTTGGAACTCTGCAGGTTCTAGATCG
+
BBBBBBBBFFFFGGGGGGGFGBHHGEGGHGGHGGGGGGGGGHHHHGGGEAEGFHHHHHHGGGGGGGGGGGGHHHHGGGGHGHHHGFGFGGGC@GFH/>CAFGHHFGFHHGGGGGHHHHHHHHHGGEHHFGGGGHGHGGGGGGGGGGGGGGGGGGGGGFFCFFFFFFFFFFFFFFFFF/BFFFFFFFFFFDFFFFFFBFDDFFFFFFFFFFFFFEFFFFFFFFFFFFFFFFFFFFFFFFFFF;FFFFF/:FA
@M05620:37:000000000-D9766:1:1101:7911:8087 1:N:0:90
GCGGCTGCTTTGGAAGAAACTCATAGATTACTGCCACAGTTCCCCCTGGACCTGTAACCGTTTCTTGCCTGGCGTCCAGAAGCTGCCACAACTGCCAATGCCTACAGGATGCTCCCCGTCCGGACAGGCTCCTAGCCGACTCCCAGGGAGTCCACGAGCTGCTGAAACACTGGCAAGTAAGTCCGGCATTTCCGCTTTAGCACTCTTGTGGATCCACTTGACCACTTCTCAGCATTTGTACTTGTAACTGA
+
11>1>>1>CF3BFAB1B1BB1FBG3D1DGDBGDB0AFEBBAFGHGGAF/0BBBF1DA21EBAEFDF1BGHH/F/>/>EF1BGG1B10BBBGEBGGHGHFGHHHGFBFG0BGHH1GGGEG///<//<FFGHHGH1F10C/ACGHC??/C.>C0>=1>-ACGH/CGD<DGC.GHHGHHGH00<GG0;?C;ACGGGGGGGG0CFFGGBFGGGGBBFFG9/;FF//;B-BFFFFFFF;BF9BF/FFFFF9;FBF/
@M05620:37:000000000-D9766:1:1101:7728:8087 1:N:0:90
ACCACACCTTCTACAATGAGCTGCGTGTGGCTCCCGAGGAGCACCCCGTGCTGCTGACCGAGGCCCCCCTGAACCCCAAGGCCAACCGCGAGAAGCTGGTGAGTGGCCCGCTCCCTCTTCTGGTGGCCGCCTCCCTCCTTCCTGGCCTCCCGGAGCTGCGCCCTTTCTCCCTGTTTCTCTCTTCTGCCGCTTTCCGTAGGACTCTCTTCTCTGCCCTCAGTCTTCTTTGGAACTCTGCAGGTTCTCGATCG
+
CCCCCCCCFFFFGGGFGGGGGGHHGEGEGGHHHGGGGGGGGHHHHGGGGGGGHHHHHHHGGGGGGGGGGGGHHHHGGGGHGHHHHGGGGGGGG/222?2??20?=FF0C@AG-><00>DFHF00<.<.<<AEGHEHHGHHCH0:;CFFAE..---:.0;:-9@C/9BFF:;F000;BF0;0;0BB0909-9.AF0D0...0BF/900;00B000BEFA.00;B000:09B0000F0;900..00;0;09:>
@M05620:37:000000000-D9766:1:1101:23450:8096 1:N:0:90
ACCACACCTTCTACAATGAGCTGCGTGTGGCTCCCGAGGAGCACCCCGTGCTGCTGACCGAGGCCCCCCTGAACCCCAAGGCCAACCGCGAGAGTGGCCCGCTACCTCTTCTGGTGGCCGCCTCCCTCCTTCCTGGCCTCCCGGCGCTGCGCCCTTTCTCCCTGGTTCTCTCTTCTGCCGTTTTCCGTCGGCCTCTCTTCTCTGACCTGCGTCTCCTTTGGCCCTCTGCAGGTTCTAGATCGGAAGCGCAC
+
BCCCCCCCFFFFGGGGGGABGGHHGFGEFGHGHGGEGGGGGHHHHGGGGGGGHHHHHHHGGGGGGGGGGGGHHHHGGGGHGHHHHGGGGGGFG/??F??GGGG?>0>FGGHHHHGFGHFDGGGGGGHGDHHHHHGCHHGHHGDDBGFGDGFGGFFFFFFFFFFFFFFFFFFFFFFFBFFFFFFFFFFFFFF-ADFFFFFFFFFF:FFFF.;ABFFFFFFFFFBEAEFFFFFFFFFFFFFFFFFFFF9@9BD
@M05620:37:000000000-D9766:1:1101:4453:8098 1:N:0:90
ACCACACCTTCTACAATGCGCTGCGTGGGGCTCCCGAGGAGCACCCCCTGCTGCTGACCCAGGCCCCCCTGAACCCCAAGGCCAACCGCGCGACAATGGCGAGTGGCCCGCTCCCTCTTCTTTTGGCCGTCTCCCTCCTTCCTGGCCTCCCGGCGCTGGGCCCTTTCTCCCTTTTTCTCTCTTCTGCTGTTTTCGGTAGGCGTATGTTCTCTGCGCTGAGTCTGCTTCGGCCCTCGGCATGTTCTGGTTCG
+
AAAAAAA1BCFFGGFGFGG1A0AAAAEA0AEGHAFE/AACFH/G/EE//BFH1GHFB0FB/?/?FEG@EGGFFHFGEGGHGHHGHGGGGG>@CG/>1?10<><<>C<G>><-=E<<GHFHGG0C0@/0;-;;CGFFGGBFGGF0/9FF.;99-9-9-@-;-;-;9BFFF9B;/;BFFF/B/;BFF9B9/9;9;;-;EA--/-;-;/999BFF/9--99-99BF9;BF;9--;;;---:--:;B/B9;/;:-
@M05620:37:000000000-D9766:1:1101:17461:8100 1:N:0:90
GAGGCTGCTTTGGAAGAAACTCATAGATTACTGCAACAGTTCCCCCTGGACCTGGAAAAGTTTCTTGCCTGGCTTACAGAAGCTGAAACAACTGCCAATGCCTACAGGATGCTACCCGTAAGGAAAGGCTCCTAGAAGACTCCAAGGGAGTAAAAGAGCTGATGAAACAATGGCAAGTAAGTCAGGCATTTCCGCTTTAGCACTCTTGTGGATCCAATTGAACAATTCTCAGCATTTGTACTTGTAACTGA
+
AABBCBFBFFFFGGGGGGGGGGFHGGHHHHHHHHHHHHHFHHHHHGGGHHHHHHHHHHGHGHHHHHHHHHHHHHGHHHHHHHHHHHHHHHHHHHHHHHHHHHHHHHHHGHFFGGHHHGFGEHGHHHGFGHHGCGEEGHHHHHHHGHGFHFAGFHHFFGHHFHHHHHHHHEGHFFHHGHHHGGGDGGHGHHGHHGGGGGGFHHGCGHHFHHGHHHHHHHHGGGHHHHHHGGGGGGGGGBFFGGGFFF0BFF0
@M05620:37:000000000-D9766:1:1101:16352:8103 1:N:0:90
ACCACACCTTCTACAATGAGCTGCGTGTGGCTCCCGAGGAGCACCCCGTGCTGCTGACCGAGGCCCCCCTGAACCCCAAGGCCAACCGCGAGACCCAGGTGAGTGGCCCGCTACCTCTTCTGGTGGCCGCCTCCCTCCTTCCTGGCCTCCCGGAGCTGCGCCCTTTCTCACTGGTTCTCTCTTCTGCCGTTTTCCGTAGGACTCTCTTCTCTGACCTGAGTCTCCTTTGGAACTCTGCAGGTTCTAGATCG
+
BBBBB@BAFFFFGGGGGFGGFGHGGEGGFGHHHGGGCGGCFHHHHGFGEEGFEGFGGGFFEG?FEGEGGGGHHHCEGGGHGHHHEGGGGGGGGGGHECF?GFHHHEFHHGGGGGHHHHHHGHHFGEHHGGGGFHGHHGHHHHFHFAGFFGEGFGGGGGGA-EBDFFFFFFFFFF9FFFFFFFFFFFFFFFFFEFFFFFFFFFFFFFFFFFFFFFFFFBFFFFFFFFFFFFFFFFFF//BFFAFFFFFFFF?
@M05620:37:000000000-D9766:1:1101:6535:8105 1:N:0:90
ACCACACCTTCTACAATGCGCTGCGTGTGGCTCCCGAGGAGCACCCCGTGCTGCTGACCGAGGCCCCCCTGAACCCCAAGGCCAACCGCGCGACCGCGTGGAGTGGCCCGATCCCTCTTCTTTTGGCAGCATCCCTCCTTCCTGGCCTCACGGAGCTGAGCCCTTTCTCCATTTTTCTCTCTTCTGCGGTTTTCCGTAGGCCTTTCTTCTCTGCGCTGCGTCTCCTTCGGCCCTTGGCCTGTTCTTGCTCG
+
AAAA>AA3>BCFEBBBBG4AE2EGG2A2AAA2B2BA2AAEAF1BBEF0AABAEHFFFFC00>EEFAEEGEC03?FEECEGFC?GFF/>>B/<<A//<>-<<>G<<E.CGC-;:A/:;CCGHF0;0@:0=..0;CEFF9/9CF0;BAAB;/;;ABD>.;/;F/.;://;/;/9/:FFF99;/;;9/BF--;9AEF/;99AF/99/;/BFFFBBFF-;;@.;ABD.;FF;:.-;9A/.99/;;BFFF/;/;;.
@M05620:37:000000000-D9766:1:1101:21995:8113 1:N:0:90
GAGGCTGCTTTGGAAGAAACTCATAGATTACTGCAACAGTTCCCCCTGGACCTGGAAAAGTTTCTTGCCTGGCTTACAGAAGCTGAAACAACTGCCAATGTCTTACGGCAGCTTACCTGCAAGGAAAGCCTCTTACAAGATCCCAAGGGGGCAAAAGACTGCAGGAAACAATGGCAATCAAGCCAGCCATTCCGCTTTCACCACTTTTGGGGACCCAATGGAACAATCCTCAGCATTTGCACTTTTAATTG
+
CBCBCCFCFFFFGGFGGGGGGGHHHHHHHHHHHHHHGHHGHHHHHGGGHHHHHHHGGHGHFHHHHHHHHHHHHHHGHHHHHHHHHHHHHHHHHHHHHHHH@G4BFG1?///133DFH3B0B3F/BG3F303B3344D33B?3FGG2FF////>?F00/<110110>FGGH.1>10>1/0<000</<.<.==0C/..;C000<:./0=0;-;-.-;;E.://;FFG/C//090/=0;FBB/;/;//9;B///
@M05620:37:000000000-D9766:1:1101:4664:8114 1:N:0:90
GAGGCTGCTTTGGAAGAAACTCATAGATTACTGCAACAGTTCCCCCTGGACCTGGAAAAGTTTCTTGCCTGGCTTACAGAAGCTGAAACAACTGCCAATGCCTACACTATGCTACCCGTACGGAAAGTCTCCTACACGACTCGAAGGGACGAAAAGAGCTGATGAAAGACAGGCAAGCACGTCAGGCATTTTGGCTATAGTACTCGTGCGGATCCAATTGAACACTTCTCAGCATTTGTACATGTAACTGC
+
1>AAAAFAFFFFFGGGGGGFGGFDHHHGFHHHHFGH1EG1BGHDHGCFEAG0BFEGFGBFGFGHDHFFHHFHHHGGHDGDHHHGHHHHHFHH1FG0FFHH11BF01010B2B22BB0>////E///0122BBF<110/B/<///0///<//</?/0F<0??111>111>000.<F.<.</<.<.</;.:0C00:C/000:00000.9;.--A?-/00000000;/00;00//9///;///B///;999/:/
@M05620:37:000000000-D9766:1:1101:6997:8122 1:N:0:90
ACCACACCTTCTACAATGAGCTGCGTGTGGCTCCCGAGGAGCACCCCGTGCTGCTGACCGAGGCCCCCCTGAACCCCAAGGCCAACCGCGAGAGTGGCCCGCTACCTCTTCTGGTGGCCGCCTCCCTCCTTCCTGGCCTCCCGGAGCTGCGCCCTTTCTCCCTGGTTCTCTCTTCTGCCGTTTTCCGTCGGACTCTCTTCTCTGACCTGCGTCTCCTTTGGAACTCTGCAGGTTCTAGATCGGAAGAGCAC
+
BCCCCCCCFFFFGGGGGGGGGGHHGGGGHGHHHGGGGGGFGHHHHGGGGGGGBGHHHHHGGGCGGGGGGGGHHHHGGGGHGFHHHGGGGGGGG?2?C/GECCCGDHHGF1FGHG1>AGHGGGGGHGHHGCFHHHHHHHHHHGGG:@-C0FFGGGGBFGGG0F/BEFFFFFB0BF099FFF.DFFFFFF.@D-;DFFFFFBFFFE9BFFF.@FDFF0F9F0F00BBFFFFBFFABBF0B0B9EFFE.:AFFF
@M05620:37:000000000-D9766:1:1101:7871:8123 1:N:0:90
ACCACACCTTCTACAATGAGCTGCGGGTGGCTCCCGAGGAGCACCCCGTGCTGCTGACCGAGGCCCCCCTGAACCCCAAGGCCAACAGCGAGACCCCGGGGAGTGGCCCGCTCCATCTTCTAATGGACGCCTCCCTCCTTCCTGGCCTACCGGCGCTGCGCCCTTTCTCCCTGTTTCTCTCTTCTGCCGTTTTCCGTAGGACTCTCTTCTCTGCCCTGAGTCTCCTTTGGACCTCTGCAGGTTCTAGCTCG
+
AAA1AAA1FFFFEFGFBGAAA1B1E0AAAEHH1BBEEEGGGHHHHGGEEAEFHGH1GFFE/EGGG//EEGG0F1FEFG/?//??<F/0B/<//<?F/</<ACGGHGGF.@<CCA:0=GFCG00:;:0;A--;..:/9AFG0/009..;/;.:A-;----;@B@-BFFBFFFFFB/;B/;B;BFF/9B;;ABFFFFFB-ABB/B;F9BFFBFFFBBEBFBFFFF9;FF/;B//;F/9:F//AFFFF/;/;BA
@M05620:37:000000000-D9766:1:1101:16885:8127 1:N:0:90
AGTGCCAGCTCTCAATCGCACAGGGGACCCAGGGCCTGGCCCCTCCATCCAGAAAACCTATGACCTCACCCGCTACCTGGAGCACCAACTCCGCAGCTTGGCTGGGACCTATGTGAGTATCCAGCGTAGGAATCTGGGAGTTGGGGAGGAGTGAGGAGTTGGGGAAAGACAGTCCTAACCGTGGAGGGTTCTGGTAAATGATGGGGTGAGGAGGGGCTCTTTGGCTCCCACCAGTCCCCCTGTCTGGTCTA
+
ACABCFFFCFFFGGGGGGGGGGHHGGGGGGHHGGGGGGHHHHGHGGHHHHHHHHHHHGHHHHHHHHHHHHHGGEGGHGHHHHHHHHHHGHHHGGGGGHHHGHHGGGHHGHHHHHHHHHHHHHHHHGGGGGHHHHHHHHHGGHHHGGGGGGGHHHHHHGHHHHGGGGHHHHHHHHHHHHHHGGFGGGGGCFFGGGGGGGGGGGGGGGFFFFFFFFFFFFFFFFFFFFFFFFFFFFFFFFFFFFFFFFFFFFF
@M05620:37:000000000-D9766:1:1101:9510:8133 1:N:0:90
GAGTTGCTTTGGCAGAAACTCATAGACTACTGCAACCGTTCCCCCTGGACCTTGAAAAGTTTCTTGCCTGGCTTACAGCAGCTGCAACAACTGCCCATGCCTCCAGGATTCTAACCGTAAGGAAAGGCTCCTAGAAGACTCAAAGGGAGTAAAAGAGCTGATGAAACAATGGCAAGTAAGTCAGGCACTTCCGCTTTAGAACTCTTGTGGATCCAATTGAACAATTCTCAGCATTTTTACTTGTAACTGAC
+
>1A1>B11BBBB11A1BBB1B133DD1B1BGG1A1FC0BBB0BBEEBE0FB01B1BB1BBGFFGGHB1B1/ABGB11A1B0BBBB01F0GB10BBFEBBB@BBFH10>B@BF@2BB>??>B1B0FB0?BBF111B<BBBB111B>0?C?/0>DF1/<@11@?<????0?1<<0?1>=>F>>11=>>.001<0.<<<.=D00<==0;0;CE:0<::C0;0:0;<;900;0;B/B0;;0BC0;B9;;;C;9:;
@M05620:37:000000000-D9766:1:1101:22000:8135 1:N:0:90
GAGGCTGCTTTGGAAGCAACTCATAGATTACTGCAACAGTTCCCCCTGGACCTGGAAAAGTTTCTTGCCTGGCTTACAGAAGCTGAAACAACTGCCACTGCCTACAGGATGCTACCCGTAAGGAACGGCTCCTAGACGACTCCACGGGAGTAAAAGAGCTGATGAAACAATGGCAAGTAAGTCAGGCATTTCCGCTTTAGCACTCTTGTGGATCCAATTGAACAATTCTCAGCATTTGTACTTGTAACTGA
+
A?AABBFAFFFFGGGG44BGGGBFGFHHHHGFHH4FFFGDGFHFGGAAA2BFGHAGCB2BBFHE5DFDGFHHHH1BFGGGHHHGEF3FFB?FGEGH33BFGEHHHHHHHHHHHHHHHEFGFHHHB0?EEGGGHHH23?DGGGHF<EGG/AEG1@<GFFGHH1GHHHGHFHGFHGFHGDG0==DDGGFEHHHHHGGGGGGFHGHGHHHHHHGGGGGGGGGGGEFGGGGGGGFGGGGGGGGFFGGGFG0CFFB
@M05620:37:000000000-D9766:1:1101:25687:8137 1:N:0:90
ACCACACCTTCTACAATGAGCTGCGTGTGGCTCCCGAGGAGCACCCCGTGCTGCTGACCGAGGCCCCCCTGAACCCCAAGGCCAACCGCGAGAATGGCCCGCTATTTCTTCTGGTGGCCGCCTCCCTCCTTCCTGGCCTCCCGGCGCTGCGCCCTTTCTCCCTGGTTCTCTCTTCTTCCGTTTTCCGTCGGCCTCTCTTCTCTGACCTGCGTCTCCTTTGGCCCTCTGCCGGTTCTAGATCGGAAGTGCAC
+
BBBBBBBBFFFFGGGGGGGGGBHFGFGEAEHHHGGGGGGGFHHHHGGGDEGGHHGHHHHGGGCGGFGGGGGFGFHGGGGHGHHHHGGGGGGGC/2<?2?F@CC//11?@FGHFHH0.>G<@CGAGEHH.CGHHCC/CC;GEE.--9;DFGGGDCCBFBBBBFFFE9BFFBFFFFBB/9FDFFFFFF?FFFF=AD;9;/BFB;BF99FFB.;DBD.BFFFF///.;9./B/;-;A9:BBBBFFFFED/;9;/
@M05620:37:000000000-D9766:1:1101:20052:8139 1:N:0:90
GAGGCTGCTTTGGAAGAAACTGATAGACTAGTGAAACAGGTCCGGATGGACATGGATAAGTATCTTGGCCAGTTTAGCGAAGCTGAAACACCTCCCACTGATTGAAAAAAAAAAAAAAAAAACGGAAAGAAAAACAGGCATTTCCGAACAATGACAAGTAAGGAACCAATTGACCTATTCGCAGCATGTTCAGTTGAATCTAACAATTCAGAGACAAACTATCGCAAGCTCACAACTCTCAAACTCAACTA
+
A?ABBBFAFFFFGFGGGGBGG5FAF5545B45DDGGFG2233BA222A23F33A2B5D3BA555A5533331355555A>E0EG333B33BE?1B12BFGFBH3BEB3B///////////><.-...-./<</<.<<..:<C00;:..--/099000.;000/:/.E.C/0900000000/...-9//9////////9//////9/////9/;B..:.;///9...;-.//9BB/./;////////9/.//
@M05620:37:000000000-D9766:1:1101:13453:8141 1:N:0:90
GAGGCTGCTTTGGAAGAAACTCCTAGATTACTGCACCCGTTCCCCCTGGCCCTGTAACCGTTTCTTGCCTGGCTTACAGAAGCTGAAACAACTGCCAATGCCTACAGGATGCTACCCGTAAGGAACGGCTCCTAGACGACTCCAAGGGAGTACAAGAGCTGATGAAACAATGGCAAGTAAGTCAGGCATTTCCGCTTTAGCACTCTTGTGGATCCAATTGAACAATTCTCAGCATTTGTACTTGTAACTGA
+
BABBBBFBFFFFGGGGG4BFBB4F4DFGDGHHHHH4F2AABFGHHG?F22BBFE3DF53AEEGFGH5BGHHHHHBFHHHGHHHBB3BFH3BGFBGH33FFFHHHHHHHFHHHHHHHHGGE/GHHB0EFGGGGHHH11?CGGGH11@FG/EF01?1FGHHHH<GHHHHHH.GHHHHHGGH0GGGHHHHEHHHHHGGGGGHHHHHHHHHHHGGGGGGB0;FGGFFGFGGGGGGGGGGGGGGGGGGGGE;CFF/
@M05620:37:000000000-D9766:1:1101:22017:8146 1:N:0:90
GAGGCTGCTTTGGAAGAAACTCATAGATTACTGCAACAGTTCCCCCTGGACCTGGAAAAGTTTCTTGCCTGGCTTACAGAAGCTGAAACAACTGCCAATGCCTACAGGATGCTACCCGTAAGGAAAGGCTCCTAGAAGACTCCAAGGGAGTAAAAGAGCTGATGAAACAAAGGCAAGTAAGTCAGGCATTTCCGCTTTAGCACTCTTGTGGATCCAATTGAACAATTCTCAGCATTTGTACTTGTAACTGA
+
A3AA>AF3BBB4G4BBEGABGFHHHGHFGFAFF54BAGADGDABBEAA2EBBGFEE332BBFHDFGFAABBBBFG33BBFGH3BF33FBB?BFGHFFHHH33BFFG3B?B3BF@BBG1/>EHGBEFB???BF3?B?FBF?32BBB2????/2@@F@/2@@2222@?D10<00</0?F==G<1=<><0<<1=1>.C<C.<===D<CDGC;;AG0:G000<<;;CGG:;0;;9BFF;FF0;;;090;;CF0;0
@M05620:37:000000000-D9766:1:1101:3750:8146 1:N:0:90
ACCACACCTTCTACAATGAGCTGCGTGTGGCTCCCGAGGAGCACCCCGTGCTGCTGACCGAGGCCCCCCTGAACCCAAAGGCCAACCGCGCGAACACGACGCATGGCCGCCTCCCTCTTCTTGTGCCGGCCTCCCTCCTTCCTGGTCTCCCGGTGCTGCGCCCTTTCTCTCTGTCTCTCTATTCTGCTGTTTTACGTAGGACTCCCTTCTATGTCCTTAGCCTCCATTGGATCTGGGAAGACTCTGGATCG
+
BBAABBAAFFFFFGGGGGFBGFGGGEGEG2FHHGGGGEAEEHDHHEEFEFGGBBGHHGHGGGGFFGGEGGGHHHHGAGHHHHHFC/E/EG/BFF//0?/</--.>00<---.<CG/G/<C:00C000----9C.;:F./0;/00//;0;99.---;/;/=B.--//B9F//;/;/:BF///;///99;//;/./9.;/..;/;9/.././//;/;/9//9/;BFE.;/////////../..//;9/;B/;.
@M05620:37:000000000-D9766:1:1101:16265:8148 1:N:0:90
GAGGCTGCTTTGGAAGAAACTCATAGATTACTGCAACAGTTCCCCCTGGACCTGGAAAAGTTTCTTGCCTGGCTTACAGAAGCTGAAACAACTGCCAATGCCTACAGGATGCTACCCGTAAGGAAAGGCTCCTAGAAGACTCCAAGGGAGTAAAAGAGCTGATGAAACAATGGCAAGTAAGTCAGGCATTTCCGCTTTAGCACTCTTGTGGATCCAATTGAACAATTCTCAGCATTTGTACTTGTAACTGA
+
AAAAB?CAFFFFFGGGFGGGGGGHHHHHHHHHHHHFEGG5DGHHHGGGEFHGHHHHHFHFFFHHEGEHHHHHHHFGHHHHHHHHFHHHHHHHHHHHFFHHGHHHHHGHHHGHHHHHHGGGFHGHHBGHHHHGHHHFDGHHHHHF?GGGGGGHFHHHGHHHHHHHHHHHHHHGHGHHGFHHHHHFGFHHHHHHHGGFGGDGHGGGHHHHFHGHGHHHHHHHGHHHHHHHHGGGGGGGGGFFGFGGGGGGGGB
@M05620:37:000000000-D9766:1:1101:14571:8151 1:N:0:90
ACCACACCTTCTACAATGAGCTGCGTGTGGCTCCCGAGGAGCACCCCGTGCTGCTGACCGAGGCCCCCCTGAACCCCAAGGCCAACCGCGAGACCCCGGTGAGTGGCCCGCTACCTCTTCTGGTGGCCGCCTCCCTCCTTCCTGGCCTCCCGGAGCTGCGCCCTTTCTCACTGGTTCTCTCTTCTGCCGTTTTCCGTAGGACTCTCTTCTCTGCCCTGAGTCTCCTTTGGAACTCTGCAGGTTCTAGCTCG
+
CCDDEEDDFFFFGGGGGGGGGGHHGEGEGGHHHGGGGGGGGHHHHGGGGGGGGHHHHHHGGGGGGGGGGGGHHHHGGGGHGHHHHGGGGGGGGGGH/CGCGGHHHGGHHGGG-CHHHHHHHGHGGGHHGGGGGHGHGGGGGGGGFGGGGGGGGDGGGGGFFFFFFFFFF1FFFFFFFFFFFFFHFFFFFDFFFFFFFFFFFFFFFFFFHHFFFBFFFFFFFFFFFFFFFFFFFFFHFFFFFFFFF1B1BFD
@M05620:37:000000000-D9766:1:1101:19200:8153 1:N:0:90
ACCACACCTTCTACAATGAGCTGCGTGTGGCTCCCGAGGAGCACCCCGTGCTGCTGACCGAGGCCCCCCTGAACCCCAAGGCCAACCGCGAGAGTGGCCCGCTACCTCTTCTGGTGGCCGCCTCCCTCCTTCCTGGCCTCCCGGCGCTGCGCCCTTTCTCCCTGGTTCTCTCTTCTGCCGTTTTCCGTCGGACTCTCTTCTCTGACCTGAGTCTCCTTTGGCCCTCTGCAGGTTCTAGATCGGAAGCGCAC
+
CCCDDECDFFFFGGGGGGGGGGHHGGGFHGHHHGGGGGGGGHHHHGGGGGGGHHHHHHHGGGGGGGGGGGGHGHHGGGGHGHHHHGGGGGGGG/??F=FHGGGGGHGHHHHFFGHCEFHGFGGGHGHHFHHHHFFGHHHHHGDDADGGGGGGGFFFFFBF1BFFFFFFFFFFFFFF:FFFDFFFFFFF.@@@@FFFFFFFFFFF:FFFFBFFFFFFFFFFF009<EFFFFFFFFFFFFFFFFFFF?.CCF9
@M05620:37:000000000-D9766:1:1101:16500:8154 1:N:0:90
GAGGCTGCTTTGGAAGAAACTCATAGATTACTGCAACAGTTCCCCCTGGACCTGGAAAAGTTTCTTGCCTGGCTTACAGAAGCTGAAACAACTGCCAATGCCTACAGGATGCTACCCGTAAGGAAAGGCTCCTAGAAGACTCCAAGGGAGTAAAAGAGCTGATGAAACAATGGCAAGTAAGTCAGGCATTTCCGCTTTAGCACTCTTGTGGATCCAATTGAACAATTCTCAGCATTTGTACTTGTAACTGA
+
A>1>A11>FF3F1BG11ABABGEDGHBGH1GBF1FGH0EDGHDGHGGCECGCGHF0FAFFBB2FFHD1BGHHHHGHHHHFHHHGHEBGGHGHHHHHH1GHG1GGHHCCGFCGGHFHGEEEGHHHHGFFGHHGHEGFFHHFHHGG1FFEEGGGFGHGGFHHHHHGHHHFHHDFF0GHGGFHF>G=D<CGHHHHHGGGFEGBEGGFGHGDCGGHFHHHHHHHFHHHHHHFHGGGGGFGG0CBFFGBCF0FFG0
@M05620:37:000000000-D9766:1:1101:13229:8155 1:N:0:90
ACCACACCTTCTACAATGAGCTGCGTGTGGCTCCCGAGGAGCACCCCGTGCTGCTGACCGAGGCCCCCCTGAACCCCAAGGCCAACCGCGAGACTGGCCCGCTACCTCTTCTGGTGGCCGCCTCCCTCCTTCCTGGCCTCCCGGCGCTGCGCCCTTTCTCCCTGGTTCTCTCTTCTGCCGTTTTCCGTCGGACTCTCTTCTCTGACCTGAGTCTCCTTTGGCCCTCTGCAGGTTCTAGATCGGAAGCGCAC
+
BBBBBBBBFFFFGGGGGGFGGEGGGEEEHGHHHGGGCGG2EGEGHGGGAEGGHHHHHHHGGGGGGGGGGGGHHHHGGGGHGHHHHGGGGGGGG/??E?GHGGGGGG?GHHHHHHHHGGHGGGGGHGHHGHHHHGHHHHHGHGGG@FGGGDGFGFFFFFFF/BFFFFFFBFBFFFFFFFFFDFFFFFF;.;9-9BFFFFFFFFFFBFFFFFFFFFFFFFFFF/BEAEFFFFFF;FFF9BFFFFF?ED.;BFA
@M05620:37:000000000-D9766:1:1101:14509:8159 1:N:0:90
ACCACACCTTCTACAATGAGCTGCGTGTGGCTCCCGAGGAGCACCCCGTGCTGCTGACCGAGGCCCCCCTGAACCCCAAGGCCAACCGCGAGAGTGGCCCGCTACCTCTTCTGGTGGCCGCCTCCCTCCTTCCTGGCCTCCCGGCGCTGCGCCCTTTCTCCCTGGTTCTCTCTTCTGCCGTTTTCCGTCGGACTCTCTTCTCTGACCTGAGTCTCCTTTGGCCCTCTGCAGGTTCTAGATCGGAAGCGCAC
+
CCDDDDDBFFFFGGGGGGGGGGHHGGGGHGHHHGGGGGGGGHHHHGGGEGGGFHHHHHHGEGFGGGGGGGGHHHHGGGGHGHHHGGGGGGGGG/F>FFHFGGFF@F1>FGGHGB10.<<<-AAECE<GDGGCG0C/;GHAGGAB-:CD?E?@DF;FFF000;90.F009B9BBFFFFFFA:DFFFFFB.;--9-;FFFFFFFF0BBBFF/;FFBBFFFFFF00:E.FFF;FF9FFFBBFFFFF?A..9@>:
@M05620:37:000000000-D9766:1:1101:13152:8161 1:N:0:90
ACCACACCTTCTACAATGAGCTGCGTGTGGCTCCCGAGGAGCACCCCGTGCTGCTGACCGAGGCCCCCCTGAACCCCAAGGCCAACCGCGAGAGTGGCCCGCTACCTCTTCTGGTGGCCGCCTCCCTCCTTCCTGGCCTCCCGGCGCTGCGCCCTTTCTCCCTGGTTCTCTCTTCTGCCGTTTTCCGTCGGTCTCTCTTCTCTGACCTGCGTCTCCTTTGGCCCTCTGCAGGTTCTAGATCGGAAGCGCAC
+
CCCCCCCCFFFFGGGGGGGGGFHHGEEEHGHHHGGGGGGGGHHHHGGGGGGGHHHHHHHGGGGGGGGGGGGGHHHGGGGHGHHHHGGGGGGCC<2<</?/>CF<<?>GH1G1=<GHGHHG-@D<CE/GF:CCHHFCGHHFHGGG?--;?AD?A->FFFFF/BFFE9BBBF9F/BFBBFBDDFFEFFFF9@@-.9FFBBFBFFFF/BFFB.9.@.FFF/FFFFFFFFFFFBFF://9:B9FFFFFED.:@--
@M05620:37:000000000-D9766:1:1101:25687:8161 1:N:0:90
ACCACACCTTCTACAATGAGCTGCGTGTGGCTCCCGAGGAGCACCCCGTGCTGCTGACCGAGGCCCCCCTGAACCCCAAGGCCAACCGCGAGAGTGGCCCGCTACCTCTTCTGGTGGCCGCCTCCCTCCTTCCTGGCCTCCCGGAGCTGCGCCCTTTCTCACTGGTTCTCTCTTCTGCCGTTTTCCGTAGGACTCTCTTCTCTGACCTGAGTCTCCTTTGGAACTCTGCAGGTTCTAGATCGGAAGAGCAC
+
>AAABBBBFFFFGGGGGGGFGCHHGFGG4BFGHGG?2EEE2BAGHGGGAEEF5FG3FHHGGG0EFGGGGGGCGGHGGGCFFEHHHGGGG/<<DB?GG???AGGGGHHHHHHHHHGHFGHGFGGGHGGGFHHHHHHHHHHHHGGGAGGGGFGCGGGGGGGGGFBFFFFFFFFFFFFFFFFFDDFFFFFBFD./BFFFFFFFFFFFFFFFFFFFFFFFFFFFFFFFFFFFFFFF;BFFBBB/FEADF.AABFA
@M05620:37:000000000-D9766:1:1101:13170:8163 1:N:0:90
ACCACACCTTCTACAATGAGCTGCGTGTGGCTCCCGAGGAGCACCCCGTGCTGCTGACCGAGGCCCCCCTGAACCCCAAGGCCAACCGCGAGAGGAGCACGCTACCTCTTCTGGTGGCCGCCTCCCTCCTTCCTGGCCTCCCGGAGCTGCGCCCTTTCTCACTGGTTCTCTCTCCTGCCTTTTTCCGTAGCAGTCGCTTCTCTTACTTGAGCCTCCGTTGGAACTCTGCAGGTTCTGGATCTGGATAGCAC
+
CCCCCCBCFFFFGGGGGGGGGGHHGGGGHGHHHGGGGGGCGHHHHGGGEGGGHHHHHHHGGGGGGGGGGGGHHHHGGGGHGHHHHGGGGGGGG//0/?/?/</?CH1GH<F<1<F0.0<>-<CCHF/CA/0C:00/.;0..;.---;.;:--;:9/;C9C9CF0/0;BFB00F0/0;B.00;90B09B.;.B0;F.9...9::09B0009:0;FBF.A0..;09BF00B0;.;0;90;BBF0;0;0BF0F0
@M05620:37:000000000-D9766:1:1101:22543:8163 1:N:0:90
ACCACACCTTCTACAATGAGCTGCGTGTGGCTCCCGAGGAGCACCCCGTGCTGCTGACCGAGGCCCCCCGCACCCCAAGGCCAACCGCGCGACCCAGGTGCTTGGTCCGCTCCCTCTTCTTGTGGCCGCCTCCCTCCTTCCTGGCCTCCCGGCGCTGCGCCCTTTCTCACTGTTTCTCTCTTCTGCCGTTTTCCGTAGGTCTCTCTTCTCTGCCCTGCGTCTCCTTTTGACCTCTGCAGGTTCTCGCTCGG
+
AABBBBBBFFFFGGGGFGGBG5GFGEEEDEHCFFFEFG2EDHHHHGGGFFGGHGFFFHHGGGGGGGGG/>/>EEEEEE?F???GGGCC//<</@/G/F11111<>1<<--<<CECCFFDB00<0.:C@@@AD.;/;E/BFG09/;9BFG.C-B->-9A9B.@9B/BBFBFF/BB;FFFFFFFB//;/;DFBEBF.:9.9/;9BBFFBB////;/9:99-9;.B/B//99./99BF/BBB../BF/9.9A--
@M05620:37:000000000-D9766:1:1101:13215:8165 1:N:0:90
ACCACACCTTCTACAATGAGCTGCGTGTGGCTCCCGAGGAGCACCCCGTGCTGCTGACCGAGGCCCCCCTGAACCCCAAGGCCAACCGCGAGACTGGCCCGCTCCCTCTTCTGGTGGCCGCCTCCCTCCTTCCTGGCCTCCCGGCGCTGCGCCCTTTCTCCCTGGTTCTCTCTTCTGCCGTTTTCCGTCGGCCTCTCTTCTCTGTCCTGCATCTCATTTGGCCCTCTGCAGGTTCTAGATCGGAAGCGCAC
+
BBBBBBB3BFFFGGFGGG5FGGHGGGGAFEHHHGGEFGFGGHFHHGFEEEEGHHGHHHHEGGGGGGGGGGGHFHHGGGGHGHHHHGGGGG<BD/??F/?<A/ADGGEHH1F==FHGAC0<<-.<G</C./;CC;;/;C::.:;---ADAD-AECFFBF/B/B:BE/FBF9BFFFFBBF/@9DFFFEAF?BDFFF9B/FFF/9;;9;9BBF./9BBFFFBF/B/.;.9BB//9AFF//B/:B.DDFFFCAFA
@M05620:37:000000000-D9766:1:1101:4392:8169 1:N:0:90
GAGGCTGCTTTGGAAGAAACTCATAGATTACTGCAACAGTTCCCCCTGGACCTGGAAAAGTTTCTTGCCTGGCTTACAGAAGCTGAAACAACTGCCAATGCCTACAGGATTCTACCCGTAAGGAAAGGCTCCTAGAAGACTCCAAGGGAGTAAAAGAGCTGATGAAACACTGGCAAGTAAGTCAGGCATTTCCGCTTTAGCACTCTTGTGGATCCAATTGAACAATTCTCAGCATTTGTACTTGTAACTGA
+
>11>A>CAFFDFGFGGABBFBFAGDDFHFBGHHH11FFF1DGHHHGEF/0BBGFAFG1GFFGHHDHFHHHHHHHFFGHHFHHHFB1GHHFHHHGHHHFHGBG1FBE10FH1BFHGGHGGG/FGBE0>BFGHGHBFD1EGHHHHF1DFFECAG1>21FFGBG1@FGHFGH01?FEHHGHG=GHHDFBGACGHGHGCCEG=0DDGFCFDDGCCHFHH00;C0C0GGFGHHHGGBFBFFBFFGGGGEBFB;FG0
@M05620:37:000000000-D9766:1:1101:7678:8173 1:N:0:90
ACCACACCTTCTACAATGAGCTGCGTGTGGCTCCCGAGGAGCACCCCGTGCTGCTGACCGAGGCCCCCCTGAACCCCAAGGCCAACCGCGAGAGTGGCCCGCTACCTCTTCTGGTGGCCGCCTCCCTCCTTCCTGGCCTCCCGGCGCTGCGCCCTTTCTCCCTGGTTCTCTCTTCTGCCGTTTTCCGTAGGCCTCTCTTCTCTGACCTGAGTCTCCTTTGGCACTCTGCAGGTTCTAGATCGGAAGAGCAC
+
BBBBBBBBFFFFGGGGGGFGGGHHGGGFHDGHHGGFGGGGGHHHHGGGGFGGHHHGHGGGGGGGGGGGGGGHHHHGGGGHGHHHEFGGGGGGG/FFC/FG@F/A<0><DHHHGF1FDHHGCDGGHE/GEHHHHGFFHHHHHGC?-;---C?BEFFBBFFB/;./AFFB//BFFFFFFFFFDFFFFFD/.9A/:9FFFFFFFFFF//9BF/9BBF/FFBFFF///:BFFBBBA;B9FBBBBFEFFFD.;BF?
@M05620:37:000000000-D9766:1:1101:13419:8177 1:N:0:90
AGTGCCAGCTCTCAATCGCACAGGGGACCCAGGGCCTGGCCCCTCCATCCAGAAAACCTATGACCTCACCCGCTACCTGGAGCACCAACTCCGCAGCTTGGCTGGGACCTATGTGAGTATCCAGCGTAGGAATCTGGGAGTTGGGGAGGAGTGAGGAGTTGGGGAAAGACAGTCCTAACCGTGGAGGGTTCTGGTAAATGATGGGGTGAGGAGGGGCTCTTTGGCTCCCACCAGTCCCCCTGTCTGGTCTA
+
111>A11CAFB31AGFF1AFAEEG0EFGACHHGG?AC/GCAGEHGGBG1EFD101BFA0FHHBGGH1GHHHGGG?>GHGFHGF/0>>FE0FGG?EEG0GHCHHGGFFHGHHHHFFHHGHH2GHGGGAFGCHHFGHHHBGG?GDHGCGCCGGHHHHEHGFH0<--EGFHHHHHC0:GHHHHG.CAGGGG;AFGFGFGGGGGGGGGGGF@FF?FFF;9@-;FFFFFFFFFEFFBFFFFFFEA=EFFFFB9BB9
@M05620:37:000000000-D9766:1:1101:23641:8182 1:N:0:90
AGTGCCAGCTCTCAATCGCACAGGGGACCCAGGGCCTGGCCCCTCCATCCAGAAAACCTATGACCTCACCCGCTACCTGGAGCACCAACTCCGCAGCTTGGCTGGGACCTATGTGAGTATCCAGCGTAGGAATCTGGGAGTTGGGGAGGAGTGAGGAGTTGGGGAAAGACAGTCCTAACCGTGGAGGGTTCTGGTAAATGATGGGGTGAGGAGGGGCTCTTTGGCTCCCACCAGTCCCCCTGTCTGGTCTA
+
ABAABFFFCFFFGGGGGGGGGGHGGGGGGGHHGGGGGGHHHHGHGGHHHHHHHHHHHGHHHHHHHHHHHHHGGEGGHHHHGGHHHHHHGGHHGGGGGHHHGHHGGGHHGHHHHHGHHHHHHHHHHGGGGGHHHHHHHHHGGHHHGGGGGGGHHHHHHGHHHHGGGGHHHHHHHHHHHHHHGGGGGGGGCFGGGGFGGGGGGGGGGGFFFFFFFFFFFFFFFFFFFFFFFFFFFFFFFFFFFFFFFFFFFFF
@M05620:37:000000000-D9766:1:1101:20922:8184 1:N:0:90
GAGGCTGCTTTGGAAGAAACTCATAGATTACTGCAACAGTTCCCCCTGGACCTGGAAAAGTTTCTTGCCTGGCGTACAGCAGCTTGAACCACTTCCCCTGCCTACAGGCTGCTCCCCGTACGGACCGGCTCCTAGACGACTCCAAAGGAGTCCAAGAGCTGCTGAAACACTGGCAAGTACATCCGGCCTTTCCGCTTTAGCACTCTTGTGGATCCCCTTGACCAATTCTCAGCATTTGTACTTGTACATGA
+
BBBABBFBFFFFG4GGGGGGGGHHGGDGHGGGHHGGHGHHHHHHHGGGHHGGHGGFGHHHFGFHHHHHHHH1B01A0?532123331B3FEBG3BBFFBFGHHH2BFG1FGFH3FGFGG//<EFGGGGGGGG22G2FD@G/?<GC100>FFCFG1F00<<GG1<0<DGF.<GHHFHAGFH0;</;@D:CG0<CDDGGGFBFFGGGGGGGFGB0BF/CCFGBFFFE/;FFFFEFBFFBFFB/BFFFB//;:B
@M05620:37:000000000-D9766:1:1101:13463:8189 1:N:0:90
ACCACACCTTCTACAATGAGCTGCGTGTGGCTCCCGAGGAGCACCCCGTGCTGCTGACCGAGGCCCCCCTGAACCCCAAGGCCAACCGCGAGAGTGGCCCGCTACCTCTTCTGGTGGCCGCCTCCCTCCTTCCTGGCCTCCCGGCGCTGCGCCCTTTCTCCCTGGTTCTCTCTTCTGCCGTTTTCCGTCGGCCTCTCTTCTCTGACCTGCGTCTCCTTTGGCCCTCTGCAGGTTCTAGATCGGAAGCGCAC
+
BBBBBBBBFFFFGGGGGGFGGGHHGGGEFEHHHGGGGGGGGHHHHGGGGFGGHHGHHHHEGGGGGGGGGGGHHHHGGGGHGHHHHGGGGG?DG>??C/?GDGGC<?<>FHHGGHFHGHGGGGGGGGHHGHHHHCGCHHGHHGGG-;BGGGGGGFFFFFFFFFFFFFFFFFFFFFFFFFFFFFFFFFFFA@;;ADFFFFFFFFFF9FFFF?FDFFFFFFFFFB;.9;FFFFFFFFFFFFFFFFFFFFABDD=
@M05620:37:000000000-D9766:1:1101:20942:8198 1:N:0:90
GAGGCTGCTTTGGAAGAAACTCATAGATTACTGCAACAGTTCCCCCTGGACCTGGACAAGTTTCTTGCCTGGCTTACAGAAGCTGAAACAACTGCCAATGCCTACAGGATGCTACCCGTAAGGAAAGGCTCCTAGAAGATTCCAAGGGAGTAAAAGATCTGATGAAACAATGGTAAGCAAGTCAGGCATTTGCGCTTGATCACTCTTGTGGATCCAATTGAACAATTCTCAGCATTTGTACTTGTAACTGC
+
A1AAAAC>1D3D1BGGGF1FAFDGFHH3AFBGHBFH1FG1AFH1GGGC/BBABB0B0B0ADADH2FAAB11FGHFHH1GAGHHF@GGHH0/BF>10FBGH1FHFGF10BGB0BF10BE/>EG1D0GFGH10FG1BDGGB1B22>BGG////B12FG/<12@221@1FGH/G111@G111<?<F1<F0.1>111-><C.<00</==0=<=0.:0;C0;CG:00C::0000CFGBFC090;090=C09FB;09
@M05620:37:000000000-D9766:1:1101:6019:8202 1:N:0:90
AGTGCCACTTCTCCATCGAACAAGTGTGTCCTCCCGCAGCTCTACCCGCTCTTGTAAACGGTTCTCGCCTGGAAACCAGAAGCTGAAACAACTGCCAAGTAACTCAGACATTTCCGCTTTAGCACCCTTGTGGATCCCATTGAACAATTCTCAGCATTTATCCTTGTCACTGACAAGCCAGGGACAAAAGATCGGAAGAGCACCCGTCTGAACTCCCGTAACCAATGCGCATCTCTTTTGCCGTCTTCTGC
+
>11>>B@11BDFGEGA1AB1BA0BDDD1A3DFAGFE?AAE011DDBFE//AE11DBB2DA/B/B12A/>E/B011BGG/00B@1BBB1B0?>@BGB1B?BB22B>B>1B0BFG>B?EEEGFHGHHAC?FGH1/BGFG0<@@G1@@@@<1@G<1@?1?1?1F<?GFGG1@F1>11FBCEF0FC?..<.<.<.<<.:;EC.::C...-;.9.09;0=;..9-;C0;;/9/9.;--/;:///;/;-:@--BF//
@M05620:37:000000000-D9766:1:1101:8722:8208 1:N:0:90
AGTGCCAGCTCTCAATCGCACAGGGGACCCAGGGCCTGGCCCCTCCATCCAGAAAACCTATGACCTCACCCGCTACCTGGAGCACCAACTCCGCAGCTTGGCTGGGACCTATGTGAGTATCCAGCGTAGGAATCTGGGAGTTGGGGAGGAGTGAGGAGTTGGGGAAAGACAGTCCTAACCGTGGAGGGTTCTGGTAAATGATGGGGTGAGGAGGGGCTCTTTGGCTCCCACCAGTCCCCCTGTCTGGTCTA
+
AAABBFFFBFFFGGGGGGGGGGHHGGGGGGHHGGGGGGHHHHGHGGHHHHHHHHHHHGHHHHHHHHHHHHHGGEGGHHHHHHHHHHHHGHHHGGGGGHHHGHHGGGHHGHHHHHGHHHHHHHHHHGGGGGHHHHHGHHHGDGHHGGGGGGDHHHHHHGHHHBFGGGHHHHHHHHHHHHHHGGGGGGGGCFFGGGFGGGGGGGGGGGFFFFFFFFFFFFFFFFFFFFFFFFFFFFFFFFFFFFFFFFFFFFF
@M05620:37:000000000-D9766:1:1101:15015:8208 1:N:0:90
CCAACCTTCTACAATTCGCTGCGTGTGGCTCCCGCGGAGCACCCCGTGCTGCTGACCGCGGCCCCCCTGAACCCCCAGGCCAACCGCGAGACCCAGGTGAGTGGCCCGCTACCTCTTCTGGTGGCCGCCTCCCTCCTTCCTGGCCTCCCGGCGCTGCGCCCTTTCTCCCTGGTTCTCTCTTCTGCCGTTTTCCGTAGGACTCTCTTCTCTGACCTGCGTCTCCTTTGGAACTCTGCAGGTTCTAGATCGGA
+
BBBBBB4BFFFFGGG5BFG2AAEBFEGGHFHGEGEEG0AEHHHGGG1BEFH333DBGEFGGGGGGGG/FHHFHGGCCGG???GGG<<AACGGFHHHG>GFGFGGCGCCDGGGHHHHHHHH0<CEHHGGGGGGGGGGGGGGGGGGGGGGGFB-BBBBFBBFBBFFFFF/BFFFFFFFFFFFFFFFFFBFFFFFFFF.DFFFFFFFFFFFFFFFFFFF.BFBFFFFFFFFFFFFFFFFFFFAFFFFF/BFEFA
@M05620:37:000000000-D9766:1:1101:12204:8215 1:N:0:90
AGTGCCAGCTCTCAATCGCACAGGGGACCCAGGGCCTGGCCCCTCCATCCAGAAAACCTATGACCTCACCCGCTACCTGGAGCACCAACTCCGCAGCTTGGCTGGGACCTATGTGAGTATCCAGCGTAGGAATCTGGGAGTTGGGGAGGAGTGAGGAGTTGGGGAAAGACAGTCCTAACCGTGGAGGGTTCTGGTAAATGATGGGGTGAGGAGGGGCTCTTTGGCTCCCACCAGTCCCCCTGTCTGGTCTA
+
ABABBFFFAFFFGFGGGGGCGGHGGGGGGGHHFEFFCFHHFHGHGGHHHHHHGHHHHGHFDGFHHDGHHHHGG>EEHHFHFGHHHHCGFHHGEFCEEHGHGHHGGGHHGHHHHHHHHHHHHHHHHGGGGGHHHHHHHHGGGHHHGGGGGGDGHHHHHG/GGHGGGGHHHHHHHHHHHHHHGDEFGEGGCFGGGGFFGGGGGGGGGGDFFFFFFFFFFFFFFFFFFFFFFFFFFFFFFFFFFFFFFFFFFFF
@M05620:37:000000000-D9766:1:1101:15219:8219 1:N:0:90
GAGGCTGCTTTGGAAGAAACTCATAGATTACTGCAACAGTTCCCCCTGGACCTGGAAAAGTTTCTTGCCTGGCTTACAGAAGCTGAAACAACTGCCAATGCCTACAGGATGCTACCCGTAAGGAAAGGCTCCTAGAAGACTCCAAGGGAGTAAAAGAGCTGATGAAACAATGGCAAGTAAGTCAGGCATTTCCGCTTTAGCACTCTTGTGGATCCAATTGAACAATTCTCAGCATTTGTACTTGTAACTGA
+
AAAABBFAFFFFGFGGCBFGGGFFGGHHH5FFGHF4FCGDGHHHHGGFGGHHGHGHHHHGFGHHHHHHHHHHHHHHHHHHHHHHHHGGHGFHHHHH33FGFGHHHHGHHHFHHGHHHGFGGHHHHBGGHHHGHHHG3GHGHHHE2GFGEGGHHHFHGHHHHFHHHHHHHHHHGFHHGFGHGGHHHHHEHHHHHFGFEFGGHGHGHHHHHHGHHGHHGHHHHHHHHHHHHGGGGGGGGGGFGFGGFG0CFG0
@M05620:37:000000000-D9766:1:1101:22363:8226 1:N:0:90
AGTGCCAGCTCTCAATCGCACAGGGGACCCAGGGCCTGGCCCCTCCATCCAGAAAACCTATGACCTCACCCGCTACCTGGAGCACCAACTCCGCAGCTTGGCTGGGACCTATGTGAGTATCCAGCGTAGGAATCTGGGAGTTGGGGAGGAGTGAGGAGTTGGGGAAAGACAGTCCTAACCGTGGAGGGTTCTGGTAAATGATGGGGTGAGGAGGGGCTCTTTGGCTCCCACCAGTCCCCCTGTCTGGTCTA
+
BCABCFFFCFFFGGGGGGGGGGHGGGGGGGHHGGGGGGHHHHGHGGHHHHHHHHHHHGHHHHHHHHHHHHHGGEGGHHHHHHHHHHHHGHHHGGGGGHHHGHHGGGHHGHHHHHHHHHHHHHHHHGGGGGGHHHHHHHGGGFHHGGGGGGFHHHHHHGHHHHGGGGHHHHHHHHHHHHHHGGGGDGGGEGGGGGFGGGGGGGHGGGFFFFFFFFFFFFFFFFFFFFFFFFFFFFFFFFFFFFFFFFFFFFF
@M05620:37:000000000-D9766:1:1101:18153:8229 1:N:0:90
ACCACACCTTCTACAATGAGCTGCGTGTGGCTCCCGAGGAGCACCCCGTGCTGCTGACCGAGGCCCCCCTGAACCCCAAGGCCAACCGCGAGACTGGCCCGCTACCTCTTCTGGTGGCCGCCTCCCTCCTTCCTGGCCTCCCGGCGCTGCGCCCTTTCTCCCTGGTTCTCTCTTCTGCCGTTTTCCGTCGGCCTCTCTTCTCTGCCCTGCGTCTCCTTTGGCCCTCTGCAGGTTCTAGATCGGAAGCGCCC
+
BCCCBBBBFFFFGGGFGGGGGGHHGEEA4EGCGGGG?EEGDHGHHGGAAEEGFHFHEFHEEFCGGGGGGECGFHHGGFGHGHHHEEFCGGCGG??FG/?FCGF</0?FGHHHHHFFGHH?DGGGHGHHDHHHHCGCHHHGHGA??AFGGGGGGFFFF9FFFFFFEFFBFFFFFFFF9FFFFFFFFFFFFFFCDFFFFFFFF;BB/:;BF9-DFFFFFFFF/BBEAAFFFBB.AFFF/;B;FEB9AD.=B-@
@M05620:37:000000000-D9766:1:1101:13209:8239 1:N:0:90
ACCACACCTTCTACAATGAGCTGCGTGTGGCTCCCGAGGAGCACCCCGTGCTGCTGACCGAGGCCCCCCTGAACCCCAAGGCCAACCGCGAGAGTGGCCCGCTACCTCTTCTGGTGGCCGCCTCCCTCCTTCCTGGCCTCCCGGAGCTGCGCCCTTTCTCCCTGGTTCTCTCTTCTGCCGTTTTCCGTCGGACTCTCTTCTCTGACCTGCGTCTCCTTTGGCCCTCTGCAGGTTCTAGATCGGAAGAGCAC
+
CCDDCDCCFFFFGGGGGGGGGGHHGFGEGGHGHGGGGGFGGHHHHGGGGGGGGHHHHHHEFGGGGGGGGGGHGHHGGGGHGHHHHGGGGGGGG/?FF?GHDC@D@GFGHFFFDD=F<GFDGGGGHGHHGHFHH;G/GHCCGF:9-:AF0CBGGGGGFFFGBFFFFFFFFFFFFFFFFFFBFFFFFFFF.@D-:BFFFFFFFFFB0:FFF.::@DFFFFFFFB0.:EFFF0BFAF0BBFFFFFFFFF.;FFF
@M05620:37:000000000-D9766:1:1101:18154:8246 1:N:0:90
ACCACACCTTCTACAATGAGCTGCGTGTGGCTCCCGAGGAGCACCCCGTGCTGCTGACCGAGGCCCCCCTGAACCCCAAGGCCAACCGCGAGAGGGGCCCGCTACCTCTTCTGGTGGCCGTCTCCCTCCTTCCTGCCCTCCCCGTGCTGCGCCCTTTCTCACTGGTTCTCTCTTCTGCCGTTTTCCGTAGGACTCTCTTCTCTGACCTGAGTCTCCTTTGGAACTCTGCAGGTTCTAGATCGGAAGTGCAC
+
CCCCDDCCFFFFGGGGGGGGGGHHGGGFHGHHHGGGGGGGGHHHHGGGGGGGHHHHHHHGGGGGGGGGGGGHHHHGGGGHGHHHHGGGGGGGG/</<A/<CD-A@<1<<FF<1<1/..<@-AGGD://EFBGHH:0;.0;...-.;:.00-AEC?/0CFB0;90/;B0000;0;0BB0F-:A/A0;.;..AB0B/0;0FFFFF00B/0///;FFFF09BFB:0BFFBF00;F:9;F0;00BAFAA.0::F0
@M05620:37:000000000-D9766:1:1101:22113:8252 1:N:0:90
GAGGCTGCTTTGGAAGAAACTCATAGATTACTGCAACAGTTCCCCCTGGACCTGGAAAAGTTTCTTGCCTGGCTTACAGAAGCTGAAACAACTGCCAATGCCTACCGGAAGCTAACCGTAAGGAAAGGACCCTAGAAGACTAAAAGGGAGTAAGAAACATGATGAAACAAGGGAAAGTAAGTCAGGCATTTACGCTTTAGCACTCTTGTGAACAAAATTGAACAATTCTCAGCATTTGTACTTGTACATGA
+
BBBBBBFBFFFFGFFBCG4FGFHGHHHGHFHGHHFFGHHHHHHHHGGFGBFGHGHEGFHGBHHHHHGGGHHHHHFFHFHHGHHHHHGGHF?FGGGHEGFC3@B@B1/>//>?GH43FEE//FBB3B0020?EGG2B33FFDD2BF3</?A?<22@2<20111?11?GHBC0/>.0.>1111=F11<0<0<00=.CECE00D:GCC0C0<G0;00/:C0CCHFFF/;C;0B0;/;9090;0090;;000;90
@M05620:37:000000000-D9766:1:1101:10978:8277 1:N:0:90
AGTGCCAGCTCTCAATCGCACAGGGGACCCAGGGCCTGGCCCCTCCATCCAGAAAACCTATGACCTCACCCGCTACCTGGAGCACCAACTCCGCAGCTTGGCTGGGACCTATGTGAGTATCCAGCGTAGGAATCTGGGAGTTGGGGAGGAGTGAGGAGTTGGGGAAAGACAGTCCTAACCGTGGAGGGTTCTGGTAAATGATGGGGTGAGGAGTGGCTCTTTGGCTCCCACCAGTCCCCCTGTCTGGTCTA
+
ABAABFFFCFFFGGGGGGGAFGHHGGGGGGHHGGGGGGHHGHGDFGHGFHHHHHHHHGHGHHHHHHHHHHFGGGEGHEHHHHHHHHHHGHHHGGGGGHHHGHHGGGHHGHHHHHHHHHHHHHHHHGGGGGHHHHHHHGHGGHHHGGGGCDEHHHHHGGHHHHGGGGHHHHHHHHHHHHHHGGGGGFGGEGFGGGFFFGGGGGGGGGFFFFEFF:FFFFFFFFFFFFFFFFFFFFFFFFFFFFFFFFFFFFF
@M05620:37:000000000-D9766:1:1101:12287:8281 1:N:0:90
ACCACACCTTCTACAATGAGCTGCGTGTGGCTCCCGAGGAGCACCCCGTGCTGCTGACCGAGGCCCCCCTGAACCCCAAGGCCAACCGCGAGAACCAGGCGCGTGGCCCGCTACCTCTTCTGGTGGCCGCCTCCCTCCTTCCTGGCCTCCCGGAGCTGCGCCCTTTCTCACTGGTTCTCTCTTCTGCCGTTTTCCGTAGGACTCTCTTCTCTGACCTGAGCCTCCTTTGGAACTCTGCAGGTTCTAGCTCG
+
CCCDDDDDFFFFGGGGGGGGGGHHGGGEGGHHHGGGGGGGGHHHHGGGGGGGHHHHHHHGGGGGGGGGGGGHHHHGGGGHGHHHHGGGGGGGGA2/0?/////<>-->.----=G0GHGH0=<G/:..A--.CE9:C./:CB00/.=::9..---;.;:@@D>@/:F0F0:B:/00;F00:F0000;0:.;/.;:.B.9.:0BB0:B0:00000;/://:0;FBF/B:F/B00B0000:::F0B00F0;F?
@M05620:37:000000000-D9766:1:1101:13486:8284 1:N:0:90
ACCACACCTTCTTACACTGAGCTGCGTGTGTCTCCCGAGGAGCACCCCTTGCTGCTGCCCGAGGCCCCCCTGAACCCCAAGGCCACCCGCGAGACCCAGGTGAGTGGCCCGCTCCCTCTTCTGGTGGCCGCCTCCCTCCTTCCTGGCCTCCCGGCGCTGCGCCCTTTCTCACTGGTTCTCTCTTCTGCCGTTTTCCGTAGGACTCTCTTCTCTGCCCTGAGTCTCCTTTGGAACTCTGCAGGTTCTAGATC
+
BBBBBBBBFFFF5BBGBEFB4BDG4AEEBF2DDFGFE2A22AFGHHGGAEG3D5BFGGHHG0ECGGGGGGGGHHHHGGG/?FGHHGHGG<E?CGGGH?CFHHHHHHGGHHGGG-CGHHHHHHGHHHGHHGGGGGHGHHGHHHHHHHHHHGGGGG-BGGGGGFFFFFFFFFFFF/.:BFFFFFFFFFFFF@;AFFFFFFFDFFFFFFFFFFFFFF/BFFFFFFFFFFFFFFFFFFFFFFF/BFFFFF/;/;/
@M05620:37:000000000-D9766:1:1101:16163:8305 1:N:0:90
ACCACACCTTCTACAATGAGCTGCGTGTGGCTCCCGAGGAGCACCCCGTGCTGCTGACCGAGGCCCCCCTGAACCCCAAGGCCAACCGCGAGAGTGGCCCGCTACCTCTTCTGGTGGCCGCCTCCCTCCTTCCTGGCCTCCCGGAGCTGCGCCCTTTCTCCCTGGTTCTCTCTTCTGCCGTTTTCCGTAGGCCTCTCTTCTCTGACCTGAGTCTCCTTTGGAACTCTGCAGGTTCTAGATCGGAAGAGCAC
+
ABBBBAABFFFFGGGFGGGGGFHFFEEEHEHHHGGEGGGCGHHHHGGGFEGFHGHHHHHGGGGGFF@EGGGHHHEGGGGGGHHEFGGEGFGGC/2<</?G///ADFHBGGB1=110<GF--<EAC.CGDGEHHCCC.;0C.E.---;FGFAG?B-/090B09.9E/9:F/BFF/B////-;9F./;.B.9A/;/.B/BBFF9BBBFFFF/.9///;FFF/9//99/99F//.;F/BFFBFFFDF.A..;B.
@M05620:37:000000000-D9766:1:1101:6950:8307 1:N:0:90
ACCACACCTTCTACAATGAGCTGCGTGTGGCTCCCGAGGAGCACCCCGTGCTGCTGACCGAGGCCCCCCTGAACCCCAAGGCCAACCGCGAGAAGGGCCCGCTACCTCTTCTGGTGGCCGCCTCCCTCCTTCCTGGCCTCCCGGAGCTGCGCCCTTTCTCCCTGGTTCCCTCTTCTGCCGTTTTCCGTAGGGCTCTCTTCTCTGGCCTGAGTCTCCTTTGGAACTCTGCAGGTTCTAGATCGGAAGAGCAC
+
BBBABBBAFFFFGGGGGGFFGCHHGFGAFCGFHFGEDGGGGHHFHGGGEEFEBGAGGHFEEG?FGGGGGGCHHHHGGGGHGHHHHGGGGGGG//20//?><D@//01>1F1GBB>GDAF-D-..<.CF?G00C0:CC.:CG.:--;A.;CDDD??/B0;;0;BF9::9//;99BFFF/999D/;FBA;.;..;.9B/BFFBBB//9./..;//9BB/B////9/:9F//BBFAF/9/:/BFAD.:A...;.
@M05620:37:000000000-D9766:1:1101:11730:8333 1:N:0:90
GAGGCTGCTTTGGAAGAAACTCATAGATTACTGCAACAGTTCCCCCTGGACCTGGAAAAGTTTCTTGCCTGGCTTACAGAAGCTGAAACAACTGCCAATGCCTACAGGATGCTACCCGTAAGGAAAGGCTCCTAGACGACTCCAAGGGAGTACAAGAGCTGATGAAACAATGGCAAGTAAGTCAGGCATTTCCGCTTTAGCACTCTTGTGGATCCAATTGAACAATTCTCAGCATTTGTACTTGTAACTGA
+
A>AABAFAFFFFGGGC4FGFGGGFHGGHHFHHHHHFHHFDFGGHHGCFHHHHHGHHHFHGFHHHHHHHHHHHHHEFHFHHHHHEHHHHHGHHHHHHHHHHFHHHGBGGABFF3@FGGG?E/EFFG3AEEFHFFGH33/<C/<1F1?FE/A/01@D1F0FGH1GFGHHBHC1F1GGHGDF1FGFFHHHEHHFHGEGCAEFFHHHHFFHHGHFHF0C00CHHHEBC/CGGGBFGFFBFFGFFG0FGBBFGFGB
@M05620:37:000000000-D9766:1:1101:18814:8335 1:N:0:90
ACCACACCTTCTACAATGAGCTGCGTGTGGCTCCCGAGGAGCACCCCGTGCTGCTGACCGAGGCCCCCCTGAACCCCAAGGCCAACCGCGAGACTGGCCCGCTACCTCTTCTGGTGGCCGCCTCCCTCCTTCCTGGCCTCCCGGCGCTGCGCCCTTTCTCCCTGGTTCTCTCTTCTGCCGTTTTCCGTCGGCCACTCTTCTCTGCCCTGCGTCTCCTTTGGCCCTCTGCAGGTTCTAGATCGGAAGCGCAC
+
AABCBABBBCCFGFFGGGFGGGHHGEGBAEGBFFFEEGAEEF2BFEEEEEFGGHGHHFHEECGEGGGGGEFFBGHGEEGHGHFGHGGGCGBFG??FG??FCGC/>0<>GHHHHHHEGHH-CCGGFGHHEGHHHGHCGHHFHGDDB-AD-CDAFFFFFFFFFFFFFFFFFBFFFFFF/BFFFFFFFFFFFFF-;-;FFFFFFFFF/;EF..BDDFFFFFFF/9/EEFFFF/B.ABBFBB9FFFFFFF:@AFA
@M05620:37:000000000-D9766:1:1101:18832:8340 1:N:0:90
ACCACACCTTCTACAATGAGCTGCGTGTGGCTCCCGAGGAGCACCCCGTGCTGCTGACCGAGGCCCCCCTGAACCCCAAGGCCAACCGCGAGAGTGGCCCGCTACCTCTTCTGGTGGCCGCCTCCCTCCTTCCTGGCCTCCCGGAGCTGCGCCCTTTCTCACTGGTTCTCTCTTCTGCCGTTTTCCGTAGGACTCTCTTCTCTGACCTGAGTCTCCTTTGGAACTCTGCAGGTTCTAGATCGGAAGAGCAC
+
DDDCDDCDFFFFGGGGGGGGGGHHGGGFHGHHHGGGGGGGGHHHHGGGGGGGHHHHHHHGGGGGGGGGGGGHHHHGGGGHGHHHHGGGGGGGGDGHGGHHGGGGGHHHHHHHHHHHGHHGGGGGHGHHGHHHHHHGHHHHHGGG-AGGGGGGGGGGGGGG0FFFFFFFFFFFFFFFFFFFFFFFFFFF.DFFF/FFFFFHFFHFFFFFFFFFFFFFFFFHFF0BFFFFFFFFAFFFFFFFFFFFFB.AFFF
@M05620:37:000000000-D9766:1:1101:24241:8353 1:N:0:90
ACACACCTTCTACAATGAGCTGAGTGTGGCTCCCGAGGCTCACCCCTTGCTGCGGACCGAGGCCCCCCCGCACCCCAAGGCCAACCGCCAGAGGGGCCCGCTACCTCTTCTGGTGGCCTCCTCCCTCCTTCCTGGCCTCCCGGCGCTGCGCCCTTTCTCACTGGTTCTCTCTTCTGCCGTTTTCCGTAGGCCTCTCTTCTCTGACCTGAGTCTCCTTTGGCCATCTGCAGGTTCTAGATCGGAAGCGCCCA
+
>AAAAAACFFB@F1BAA1AB1BBAD1D1B00BBFE0AA//0BFHHG/B0BDFFA/AEE@E>EEGEE>E/>/<EE<B?C?</?FC/C/<//<<???<-->-<-<</0<0=00=DDGE.C0:CGCGA/:C/G0C0;FGGF?EE.9?-AA@F??F@@FFE/;/B//;;;/BFFFEFFB//B99-BFBFBF-;-/9/9///;FFBBB/BB9;/-FFFBB/9B9F/9/99/B//;A9B//9/B//9--?---9-9-
@M05620:37:000000000-D9766:1:1101:16942:8360 1:N:0:90
GAGGCTGCTTTGGAAGAAACTCATAGATTACTGCAACAGTTCCCCCTGGACCTGGAAAAGTTTCTTGCCTGGCTTACAGAAGCTGAAACAACTGCCAATGCCTACAGGATGCTACCCGTAAGGAAAGGCTCCTAGACGAATCAACGGGAGGAAAAGAGCTGCAGAAACAATGGCAAGTAAGTCAGACATTTCCGCTTTAGCACTCTTGTGGATCCAATTGAACAATTCTCAGCATTTGTACTTGCACCTGA
+
BAABBBFBFFFFGGGGGGGGGGHHHHHHHHHHHHHHHHHFHHHHHGGGHHHHHHGGHGHHFHHHHHHHHHHHHHHHHHHGHHHHHHHHHHHHHHHH3BEG3BFDG333FBFC343?B1//>?3B3B0F/30?3?433/</?CBB2/<//>/?2000<0F?1101?C<FH.G1<<0FF11F1=0000<C0=GH0..<A.000;0<CHF0;0.0:CC0C0CBB;CF/0909;0BBFFG00;;CF090;9/:/;
@M05620:37:000000000-D9766:1:1101:16715:8360 1:N:0:90
ACCACACCTTCTACAATGAGCTGCGTGTGGCTCCCGAGGAGCACCCCGTGCTGCTGACCGAGGCCCCCCTGAACCCCAAGGCCAACCGCGAGACTGGCCCGCTACCTCTTCTGGTGGCCGCCTCCCTCCTTCCTGGCCTCCCGGCGCTGCGCCCTTTCTCCCTGGTTCTCTCTTCTGCCGTTTTCCGTCGGACTCTCTTCTCTGACCTGAGTCTCCTTTGGCCCTCTGCAGGTTCTAGATCGGAAGCGCAC
+
AAAABAAAFFFFBGGDDGBFFBGFE2BAEEFHBFFFEGGCEGEHGGGEEEGGHHGBGHHE?EEEF?EGGEFBGCGGGGAH//GGHFA/CD/<//1?/FGGGGGAAHGGGHHHHG1<EFHCGGGGGFHHDHHHHBCHFHGGHGGG-;9BGGBBGBBFFFFFBFFFFFFFBFFFFFFFFFF?DFFFFFFF.;@-9999F/FFFBFF9BBFF/BBFFFFFFBB/;BA99BBFFFF9BB9//99FFBDAFE?@--
@M05620:37:000000000-D9766:1:1101:20187:8361 1:N:0:90
GCGGCTGCTTTGGAAGAAACTCATAGATTACTGCCACAGTTCCCCCTGGACCTGGAAAAGTTTCTTGCCTGGCTTACAGAAGCTGAAACAACTCCCCCTGCCTACCGGCTGCTACCCGTACGGACAGGCTCCTAGCCGACTCCAAGGGCGTACAAGAGCTGCTGAAACAATGGCAAGTACGTCCGGCCTTTCCGCTTTAGCACTCTTGTGGATACCCTTGACCAATTCTCAGCATTTGTACTTGTCCCTGA
+
>1>AADDAFFFFGGGGABFGGGEG3FGHH1BGGH01BFBBDGHHHGEF/AFGHHAGG10BBFFHGHHHHHHHHHHCGHH1BFHHH1BGGFGHH1BF/?>/?FHHHHEG//>?G11BFEE/?<<<///?/<@FG1>@FECGG/111??CFCC-->10<</DGFHFFGGGH.<G///0.;00C:C.;@?-./;0;AGGGFGGGGGGGFFFGG.FB///;;FBF9FF?FF/FFBBF;;B9BF//BBFFBF/:F-
@M05620:37:000000000-D9766:1:1101:13350:8376 1:N:0:90
ACCACACCTTCTACAATGAGCTGCGTGTGGCTCCCGAGGAGCACCCCGTGCTGCTGACCGAGGCCCCCCTGAACCCCAAGGCCAACCGCGAGAGTGGCCCGCTACCTCTTCTGGTGGCCGCCTCCCTCCTTCCTGGCCTCCCGGCGCTGCGCCCTTTCTCCCTGGTTCTCTCTTCTGCCGTTTTCCGTCGGACTCTCTTCTCTGACCTGAGTCTCCTTTGGCCCTCTGCAGGTTCTAGATCGGAAGAGCAC
+
DCCEDEECFFFFGGGGGGGGGGHHGGGEDGHHHGGGGGEGGHHHHGGGGGGGGHGHHHHFGGGGGGGGGGGHGHHGGGGHGHHHHGGGGGDGG>?GFFHHGGGGCGFGHHHHHHHHGHHGGGGGHGHHGHHHHGHGHHHHHGFG-<CGGGGGGFFFFFFFBFFFFFFFFFFFFFFFFFFFFFFFFFFF.<D-<BFFFFFHFFFF<FFFF/BFFFFFFFFFFB:.BEFFFFFFAFFFFFFFFFFFFF.<FF.
@M05620:37:000000000-D9766:1:1101:17668:8385 1:N:0:90
AGTGCCAGCTCTCAATCGCACAGGGGACCCAGGGCCTGGCCCCTCCATCCAGAAAACCTATGACCTCACCCGCTACCTGGAGCACCAACTCCGCAGCTTGGCTGGGACCTATGTGAGTATCCAGCGTAGGAATCTGGGAGTTGGGGAGGAGTGAGGAGTTGGGGAAAGACAGTCCTAACCGTGGAGGGTTCTGGTAAATGATGGGGTGAGGAGGGGCTCTTTGGCTCCCACCAGTCCCCCTGTCTGGTCTA
+
ABAAAFFFCFFFGFGGGGGFGGHGGEEEGGHGBEFGGGHHHHGHGGHHHGHHHHHHHGHHHGHHHHHHHHHGGEFFHHHHFGHHHHCFFHHHEGGGGHGHGHHGGGHHGHHHHHHHHHHHHHHHHGGGGGHHHHHHHH0FGHHHGGEGGGFHHHHHHGHHHHGGGGHHHHHHHHHHHHHHGGGGGGGGEGGGGGGGGGGGGGGGGGFFFFFFFFFFFFFFFFFFFFFFFFFFFFFFFFFFFFFFFFFFFFF
@M05620:37:000000000-D9766:1:1101:17652:8394 1:N:0:90
AGTGCCAGCTCTCAATCGCACAGGGGACCCAGGGCCTGGCCCCTCCATCCAGAAAACCTATGACCTCACCCGCTACCTGGCGCACCCACTCCGCAGCTTGGCTGGGACCTCTGTGAGTATCCAGCGTCGGCATCTGGGCGTTGGGGAGGAGTGAGGAGTTGGGGAAAGACAGTCCTAACCGTGGAGGGTTCTGGTAAATGATGGGGTGAGGAGGGGCTCTTTGGCTCCCACCAGTCCCCCTGTCTGGTCTA
+
1111>BBFAFFFG1FFGFFCECGCF00A0BAG0ABEEFHG0FEEEG0GDGCG1010BEFBDB2GGDBFHGF?E>/EFHDFB>E@EE>/?FHHFEG?EGF0/0B<?FGG/B1B1>>2FGHGFHHHFCC/></-><1GFF.-<-<CCG<AC.:/;0CG0:GCC/A@A.99BB/CBFGF09FFG.9A..-;BFFBFFF9:BBBF//9AA9>EFF/-:9@-@EBBFFF/FF?FF?B?9FFBFAB@FFFBB/FBFB
@M05620:37:000000000-D9766:1:1101:8923:8396 1:N:0:90
ACCACACCTTCTACAATGAGCTGCGTGTGGCTCCCGCGGAGCACCCCGTGCTGCTGACCGAGGCCCCCCTGAACCCCAAGGCCAACCGCGAGAGTCGCCCGCCACCTATTCTGGCGGCCGCCTCCCTCCTTCCTGGCCTCCCGGCGCTGCGCCCTTTCTACCTGGTTCTCTCTTCTGCCGTTTTCCGTCGGCCTCTCTTCTCTCACCTGCGTCTCCTTTGGCCCTCTGCCGGTTCTAGATCGGAAGAGCAC
+
>AAAAABAFFFFGGFDGGFGGGHFGEFAE?GFGFFE2AEE?GEHEGGEBEGGDGHHHHFF/>/EGGGGGGGGHHHGGGGHGHHHHGGGGGCDC/<1><?D<C<A><>/GH<0BG0--AC-B@.AE;C;:FGFF0;;CFFGFG;---9@-.@?FBB9BFF//;;;ABFFFBBB9BF//BFBFFFFFF.B?@--;.AFBFFFFFF/9BFB/.-;@DBBF9FB/B:..;BBF/-99AEFBFFFFADAEA.;.BA
@M05620:37:000000000-D9766:1:1101:8362:8405 1:N:0:90
AGTGCCAGCTCTCAATCGCACAGGGGACCCAGGGCCTGGCCCCTCCATCCAGAAAACCTATGACCTCACCCGCTACCTGGAGCACCCACTCCGCAGCTTGGCTGGGACCTATGTGAGTATCCAGCGTAGGAATCTGGGAGTTGGGGAGGAGTGAGGAGTTGGGGAAAGACAGTCCTAACCGTGGAGGGTTCTGGTAAATGATGGGGTGAGGAGGGGCTCTTTGGCTCCCACCAGTCCCCCTGTCTGGTCTA
+
>A>3>DFFBFFFG4FGFFE2E2FDG?AEGEGH2BEAFFHHHHGHGGHHHGFHHHHGHGHHHFGHHDGHHHHGG>>EHHGGBBGHHH11?FG?>E?E>GBFEHHGGGHHGHHHHHHHHHHHHHHHHGGFGGHHHHHHHHAFGHHHGGADG.CGHBGHFGHHHHGGEGGHFGHHHHHHHHHGGGEGEEGGEGGGGGFGGGGGGGGGGFFBFFFFFFBBBBFFFFFFFFFFFFFFFFFFFFFFBFFFFFFFFFB
@M05620:37:000000000-D9766:1:1101:13171:8417 1:N:0:90
ACCACACCTTCTACAATGAGCTGCGTGTGGCTCCCGAGGAGCACCCCGTGCTGCTGACCGAGGCCCCCCTGAACCCCAAGGCCAACCGCGAGACCCCGGTGAGTGGCCCGCTCCCTCTTCTGGTCGCCGCCTCCCTCCTTCCTGGCCTCCCGGAGCTGCGCCCTTTCTCCCTGGTTCTCTCTTCTGCCGTTTTCCGTAGGACTCTCTTCTCTGCCCTGAGTCTCCTTTGGACCTCTGCAGGTTCTTGCTCG
+
BAAABBB>BCCFGGGGFG5BG5GGEEE24AFFAAF22EEE?HHHHGGE1AEGEHFHGHG0>E?FGAEGGEECGFHGGFEHGEHHHGGCGG/<<DFFDCC>@AFFFEFHHCGGCDFHHHHHH00=0<:ED:;CDGGGGGGGFFGGGGGGGGGGG-B?FFF?BF9@FFFFFFFF/./;FBFFBFFFFFF/;DDFFBFD;FFBBFF/99BFFFFFFFFFFF.BFFF/BFF/BB//;FBBBF//;;FFF/;/;F.
@M05620:37:000000000-D9766:1:1101:15224:8428 1:N:0:90
ACCACACCTTCTACAATGAGCTGCGTGTGGCTCCCGAGGAGCACCCCGTGCTGCTGACCGAGGCCCCCCTGAACCCCAAGGCCAACCGCGAGACCCCGGTGAGTGGCCCGCTCCCTCTTCTGGTGGCCGCCTCCCTCCTTCCTGGCCTCCCGGAGCTGCGCCCTTTCTCCCTGGTTCTCTCTTCTGCCGTTTTCCGTAGGACTCTCTTCTCTGCCCTGAGTCTCCTTTGGAACTCTGCAGGTTCTAGCTCG
+
CCDCDCCDFFFFGGGGGGGGGGHHGEGBCFHHHGGGGGGGGHHHHGGGGGGGGHGHHHHGGGGGGGGGGGGHHHHGGGGHGHHHHGGGGGGGGGGH/DFADGHGHGGHHGGG-EGHHHHHHHFGHGHHGGGGGHGGGGGGGGGGGGGGGGGGGAFGGGFFFFFFFFFFF0BFF.FFFFFFFFFFFFFFFDFFFFFFBFFFFFFFFFFFFHFHH0FFFFFFFFFFFFFFFFFFFFFFHFFFF;FFF0B::FD
@M05620:37:000000000-D9766:1:1101:10356:8431 1:N:0:90
ACCACACCTTCTACAATGAGCTGCGTGTGGCTCCCGAGGAGCACCCCGTGCTGCTGACCGAGGCCCCCCTGAACCCCAAGGCCAACCGCGAGACCCCGGTGAGTGGCCCGCTCCCTCTTCTGGTGGCCGCCTCCCTCCTTCCTGGCCTCCCGGAGCTGCGCCCTTTCTCCCTGTTTCTCTCTTCTGCCGTTTTCCGTAGGACTCTCTTCTCTGCCCTGAGTCTCCTTTGGACCTCTGCAGGTTCTAGCTCG
+
BBA?ABBAFFFFGGGGBGAFGCHHGA224AFGEFFE2EEGFHHHHGGGDAEFFHFHHHGE?ECEGAFGGGGFHFHGGGEHEEHHHGA/CGB@CGGFDG?<AFHFHGGHHGGG-CFGHHHHHFBDCDGAD;:CEHGGGGFFFGGGGGFGGGGGGGG@FFFBBFBBFFFFBBFFF/;BFFFFBFFFFFF9@AAFFFFFFFFFFFFFFFFFFFFFF/FFFFFFFFFBBFF9BFB9BFFBBFBFF;FFF/;9;F?
@M05620:37:000000000-D9766:1:1101:12494:8433 1:N:0:90
AGTGCCAGCTCTCAATCGCACAGGGGACCCAGGGCCTGGCCCCTCCATCCAGAAAACCTATGACCTCACCCGCTACCTGGAGCACCAACTCCGCAGCTTGGCTGGGACCTATGTGAGTATCCAGCGTAGGAATCTGGGAGTTGGGGAGGAGTGAGGAGTTGGGGAAAGACAGTCCTAACCGTGGAGGGTTCTGGTAAATGATGGGGTGAGGAGGGGCTCTTTGGCTCCCACCAGTCCCCCTGTCTGGTCTA
+
>1>>ADDFAFF3AAAAF1FFAFFE0AEGEEHHGGEEFAFA0GEHGGFF1BFFE01BFA0FGH2GEH1FHHHGGG?EG1F0FGG/0/BGG>FGGC@EECGHGHHEGGHHGHHHEHHHHGGHHHHHH?EF?FGHHHH11FGG/?G1<-FC?CGHFFHHHCCG0/<AGGHACHHFFFHHHHHFGFEGGGGG:FFGGB=BFGGGGGGGGGF@FFFFB-@--@EFFF/BF/BEFFFFFFFFFFFF@FFFFFFFFF/
@M05620:37:000000000-D9766:1:1101:12474:8434 1:N:0:90
AGTGCCAGCTCTCAATCGCACAGGGGACCCAGGGCCTGGCCCCTCCATCCAGAAAACCTATGACCTCACCCGCTACCTGGAGCACCAACTCCGCAGCTTGGCTGGGACCTATGTGAGTATCCAGCGTAGGAATCTGGGAGTTGGGGAGGAGTGAGGAGTTGGGGAAAGACAGTCCTAACCGTGGAGGGTTCTGGTAAATGATGGGGTGAGGAGGGGCTCTTTGGCTCCCACCCGTCCCCCTGTCTGGCCTA
+
>A1>AFBCAFF3ABG3B1FGEE000EGEAEGCG?EEAAGCCHGGGGFFABFBA01BFECAGG2GCGFFHHCFGEEEHHHFGHH/0?BGE>FGG?E/>BGHABF</?0BEHFFFFDHHD2FHGFGBCAB/?BDGHHFDH?<ACD<<-.>-.<>.0<.0.</<<--C:C:///:;CGC0;GG?EE@.;9@EGFFFE0099F00;CBE.---;-/9:>-9@9BFFBBF/BA9-A---;9ABFF@E9BB///A/9
@M05620:37:000000000-D9766:1:1101:8690:8467 1:N:0:90
AGTGCCAGCTCTCAATCGCACAGGGGACCCAGGGCCTGGCCCCTCCATCCAGAAAACCTATGACCTCACCCGCTACCTGGAGCACCAACTCCGCAGCTTGGCTGGGACCTATGTGAGTATCCAGCGTAGGAATCTGGGAGTTGGGGAGGAGTGAGGAGTTGGGGAAAGACAGTCCTAACCGTGGAGGGCTCTGGTAAATGATGGGGTGAGGAGGGGCTCTTTGGCTCCCACCAGTCCCCCTGTCTGGTCTA
+
>A>>>FF1AFFFG1GGGGC1E?GCGEEAAAGHAABE/FGHCHGHGGH1FGFHBHHGHGH1FHFHHGHHHHGEG>>EHHHHBFHHHH0/?G1FEGC@>GFEGHHGGGHHGHHHHHHHHDHHHHHHHGGGGGHGHHHHHGFGGHHHGGEGGCEHHBGGHG/CGHGGGGHGHHGHHHHHHHHHGGGGGEGG.CEGGGFGGGGGGGGGGBB@FFFFFF@?@@EFFFFEFFF?EFFFFEFFFFFF@FFFFFFFFFF
@M05620:37:000000000-D9766:1:1101:23613:8528 1:N:0:90
ACCACACCTTCTACAATGAGCTGCGTGTGGCTCCCGAGGAGCACCCCGTGCTGCTGACCGAGGCCCCCCTGAACCCCAAGGCCAACCGCGAGACCCCGGTGAGTGGCCCGCTCCCTCTTCTGGTGGCCGCCTCCCTCCTTCCTGGCCTCCCGGAGCTGCGCCCTTTCTCCCTTGTTCTCTCTTCTGCCGTTTTCCGTAGGACTCTCTTCTCTGCCCTGCGTCTCCTTTGGAACTCTGCAGGTTCTCGCTCG
+
AAA1AAAAFFFFG3GG3FBDGCGF?00A0AGGAFFE0AA/AGFCGGGE/EFGBHHFGHH?@G/EG>EGGGA>E>GGGGEF/<FGHGE/>@C@?CFGGG//AFFHGGGHHGGGGGGHHHGHH0FDGGGHCCCFGHGGGGBFFFGGGGFFG?AE@GGG?/B?;B@?FB:FB//B/;BFFFFFFFFFFFFF@FFFFFEB9FFBFFFFFFFFFFFFF/FFFF-;B@FFFFFFFF//;BFFFF/BF;BFF/:9AE-
@M05620:37:000000000-D9766:1:1101:6738:8535 1:N:0:90
ACCACACCTTCTACAATGAGCTGCGTGTGGCTCCCGAGGAGCACCCCGTGCTGCTGACCGAGGCCCCCCTGAACCCCAAGGCCAACCGCGAGACTCGCCCGCTACCTCTTCTGGCGGCCGCCTCCCTCCTTCCTGGCCTCCCGGAGCTGCGCCCTTTCTACCTGGTTCTCTCTTCTGCCGTTTTCCGTCGGCCTCTCTTCTCTGACCTGCGTCTCCTTTGGCTCTCTGCAGGTTCTAGATCGGAAGTGCAC
+
ABBBAABBFFFFGGGFFG5GGGHHGEG24EC2BFFGGGGC?G2BGEEE1BEFB33BGG3EFG0EFGEGG/1F3FGEG?EFFHGHCGGGGG/C//?2?/><<A///0<1<FF<GH1C@@@CCFDDHEGG.FGGG0F:CFBGGGF?-:;FBFFFFFFFB9B/BFFFFFF/BFFFFFFFFFFFFFFFFFFF.@B;DFFFFFFFFBF///;BFF-9@FFFBBFFFF//9;BFF//;;B/BF9FFFEDFFF/;B/:
@M05620:37:000000000-D9766:1:1101:24711:8537 1:N:0:90
ACCACACCTTCTACAATGAGCTGCGTGTGGCTCCCGAGGAGCACCCCGTGCTGCTGACCGAGGCCCCCCTGAACCCCAAGGCCAACCGCGAGATTGGCCCGCCACCTCTTCTGGCGGCCGCCTCCCTCCTTCCTGGCCTCCCGGCGCTGCGCCCTTTCTCACTGGTTCTCTCTTCTGCCGTTTTCCGTCGGACTCTCTTCTCTGACCTGAGTCTCCTTTGGACCTCTGCAGGTTCTAGATCGGAAGCGCAC
+
BBBBBBBBFFFFGGGGGGGGGFHHGEEFHGHHFGGGGGGGGHHHHGGGEEGGHHHGHHHGGGGGGGGGGGGHGHHGGGGHAGHHHGG@GBCGG/2?G?GHGG/>/FFGHHHFFH1CDCGGGGGGHEHHG/FGG9FBFGFGGGFG--@BCFFFFFFFFFFF/;FFFFFFF/FFFFFFFFFFDFFFFFFF.;B-;BBFFFFFFFFFB9;FFBFFBFFB/BFFF/99;FFFFFBFAFFFFFFFFFFDFF.;-@>
@M05620:37:000000000-D9766:1:1101:14554:8555 1:N:0:90
ACCACACCTTCTACAATGAGCTGCGTGTGGCTCCCGCGGAGCCCCCCGTGCTGCTGACCGAGGCCCCCCTGACCCCCAAGGCCAACCGCGAGACCCAGGTGAGTGGCCCGCTACCTCTTCTGGTGGCCGCCTCCCTCCTTCCTGGCCTCCCGGAGCTGCGCCCTTTCTCACTGGTTCTCTCTTCTGCCGTCTTCCGTAGGACTCTCTTCTCTGACCTTAGCCTCCTTTGGAACTCTGCAGGTTCTAGTTCG
+
>>>>>4>>FFCFFGG4B4FDGGHCEEEGH2BFAFFF2AE00A1BEGEEEEEB3GGGGGGG>//>FEEEEGGB3BGCDG<F????<FD/B/A</CFG.<FFCG0G1CCH<CDG?DH0CGFHHHG0:;GH-;BGG.E/;E/FFG00;CA0C9E.-;>B?BB?B.@999F/B9FFB9/;//FF;;//99B/9D-9.B/.BFF.;FFFFFFFFBFF//BFF////;/;AFBF/;/9FF/BB;B9.;99/B///99
@M05620:37:000000000-D9766:1:1101:15078:8577 1:N:0:90
ACCACACCTTCTACAATGAGCTGCGTGTGGCTCCCGAGGAGCACCCCGTGCTGCTGACCGAGGCCCCCCTGAACCCCAAGGCCAACCGCGAGACTGGGCCGCTACCTCTTCCGGTGTCCGCCTCCCTCTTTCCTGGCCTCCCCGTCCTGCGCCCTTTCTCCCTGGCTCTCTCTTCCTCCGTTTTCCGTCGGCCTCTCTTCTCTGTCCTGCGTCTCCTTTGGCCCTCTGCCGGTTCTAGATCGGAAGCGCAC
+
BBBBBBBBFFFFGGGGGGGGGGHHGEGEHEHHHGGEGGGFGHHHHGGGEEGGHHHHHHHGGGGGGGGGGGGHGHHGGGGHGHHHHGGGGGCFG/22</?F/<///<>DF1D1.-<-.<=.-<C.C.;C/::GH;0/.=0;.;.-..;CF/-99A?/0C0BF/;0;..;F/BFFB/////9;9F.9B.BA-;BDDAF/B/;B99/;;BB//-;BD.;B/B////.;9B/F/--;AEB/B/99A.AAD.9@9-
@M05620:37:000000000-D9766:1:1101:24283:8579 1:N:0:90
ACCACACCTTCTACAATGAGCTGCGTGTGGCTCCCGAGGAGCACCCCGTGCTGCTGACCGAGGCCCCCCTGAACCCCAAGGCCAACCGCGAGAACCAGGCGACGGTCCCTCTACCTCTTCCGGTGCCCGCCGCCGTCTTTCTTGGCCTCCGGGAGCTGCGGCCTCTCTCACTGGCTCTCGCTTCCGCCGCTGTCCGTTGGACTCTCTTCTTCGACTCTAGTCTCCGTCGGAACTCTGAAGCTTCTAGATCG
+
AAABBAABFFFFAGGD5AFGDGFGEBEFH2BGHGDAEAE2EFHHHGGGE1EFEFHHHGGGGGGGGGEGGGGHHHHGGGGFEHHGHFGCG/BDG?1/0?//////-..-0100<=G0=GBG0<----//;---9A--;.90C0000/;099.----;.;/--;9../;/B/9B/..;;F/.9A../..99-@-9;/9E/..//;F//9/////..;..//9:;9/:.;.9-9.-B/////9/;/B////FF?
@M05620:37:000000000-D9766:1:1101:15098:8580 1:N:0:90
ACCACACCTTCTACAATGAGCTGCGTGTGGCTCCCGAGGAGCACCCCGTGCTGCTGACCGAGGCCCCCCTGAACCCCAAGGCCAACCGCGAGAGTGGCCCGCTACCTCTTCTGGTGGCCGCCTCCCTCCTTCCTGGCCTCCCGGAGCTGCGCCCTTTCTCACTGGTTCTCTCTTCTGCCGTTTTCCGTAGGACTCTCTTCTCTGACCTGAGTCTCCTTTGGAACTCTGCAGGTTCTAGATCGGAAGAGCAC
+
BCBCCCCCFFFFGGGGGGGGGGHHGGGGHGHHHGGGGGGGGHHHHGGGGGGGHHHHHHHGGGGGGGGGGGGHHHHGGGGHGHHHHGGGGGGGGGHHGGHHGGGGGHHHHHHHHHFHGHHCADGGHGHHGHHHHHHHHHGHHGGGCGGGGGGGGGGGGGFGFGGFFFFFFFFFFFFFFFFFDFFFFFFFFDFFFFFFFFFFFFFFFFFFFFFFFFFFFFFFFFBFFFFFFFFFBFFFFFFFFFFFFFFFFFF
@M05620:37:000000000-D9766:1:1101:13750:8588 1:N:0:90
AGTGCCAGCTCTCAATCGCACAGGGGACCCAGGGCCTGGCCCCTCCATCCAGAAAACCTATGACCTCACCCGCTACCTGGAGCACCAACTCCGCAGCTTGGCTGGGACCTATGTGAGTATCCAGCGTAGGAATCTGGGAGTTGGGGAGGAGTGAGGAGTTGGGGAAAGACAGTCCTAACCGTGGAGGGTTCTGGTAAATGATGGGGTGAGGAGGGGCTCTTTGGCTCCCACCAGTCCCCCTGTCTGGTCTA
+
BCBCCFFFDFFFGGGGGGGGGGHHGGGGGGHHGGGGGGHHHHGHGGHHHHHHGHHHHGHHHHHHHHHHHHHGGFGGHHGHHHHHHHHHGHHHGGGGGHHHGHHGGGHHGHHHHBHHHHHHHHGHHGGGGGHHHHHHHHHGGHHHGGGFGGGHHHGHHGHHHHGGGGHHHHHHHGHHHHHHGGGGGGGGEFGGGGFGGGGGGGGGGGFFFFFFFF;DFFFFFHHFFFFFFFFFFFFFFFFFFFFFFFFFEFB
@M05620:37:000000000-D9766:1:1101:22469:8600 1:N:0:90
AGTGCCAGCTCTCAATCGCACACGGCACCAAGGGACTGGCCCCGCCGTCCAGAGAACGTAGGACCTCACCCGCTACCTGGAGCACCCACTCCGCAGCTTGGCTGGGACCTATGTGAGTATCCAGCGTAGGAATCTGGGCGTTGGGGAGGAGTGCGGAGTTGGGGAAAGACAGTCCTAACCGTGGAGGGTTCTGGTAAATGATGGGGTGAGGAGGGGCTCTTTGGCTCCCACCAGTCCCCCTGTCTGGTCTA
+
ABABAFFFBFFFGFGGGGGGGG4AF?A22AB22B2BB22B22A0AE0AEEEHH1BF31?B1BG3?B33BFFFG/>/FGBB2BFHHH//?GH2<ECCBGFGGGHGGGHHGHHHHHFHHHHHHHGGHGGGGGDHHHHHGH.>DDGHGG.CG.;CH0AF?DGGGGGG?..99C/FFGGGFGGGFFFFAFFFFFFFFFFFFFFFFFFFFFFFFFFFFFFFFFFFFFFFFFFFFFFFFFFFFFFFFFFFFFFFFFF
@M05620:37:000000000-D9766:1:1101:17590:8608 1:N:0:90
ACCACACCTTCTACAATGAGCTGCGTGTGGCTCCCGAGGAGCACCCCGTGCTGCTGACCGAGGCCCCCCTGAACCCCAAGGCCAACCGCGAGAACGGCCCGCCACCTCTTCTGGTGGCCGCCTCCCTCCTTCCTGGCCTCCCGGCGCTGCGCCCTTTCTCCCTGGTTCTCTCTTCTGCCGTTTTCCGTCGGTCTCTCTTCTCTGACCTGAGTCTCCTTTGGCCCTCTGCAGGTTCTAGATCGGAAGCGCAC
+
AAAAAAAAFFFFGGGG3FGDG1FBEA0BC0FG1FG?EEGGGHEGHGGGFEGFHHHFHHHGEECEF/EEEGGFC1FEGG?G//FGHGC/C@C///1<<</</C-<.><FG1GHH1GC.CGC-CC.:CCGAGFCH:0/:CBFGG.-;-;9A.9-A--/99/;B/-9-9BF/F/FFFF//B9-99/EFFFB?---9-B/BFFFFBF;/9;FF;-BFB9BB99///;A-ABB//;9;/BB///BF---9A--;--
@M05620:37:000000000-D9766:1:1101:22345:8616 1:N:0:90
ACCACACCTTCTACAATGAGCTGCGTGTGGCTCCCGAGGAGCACCCCGTGCTGCTGACCGAGGCCCCCCTGAACCCCAAGGCCAACCGCGAGAGTGGCCCGCTACCTCTTCTGGTGGCCGCCTCCCTCCTTCCTGGCCTCCCGGCGCTGCGCCCTTTCTCCCTGGTTCTCTCTTCTGCCGTTTTCCGTCGGACTCTCTTCTCTGACCTGAGTCTCCTTTGGACCTCTGCAGGTTCTAGATCGGAAGCGCAC
+
AAAAAAAAFFFFGGGGGGG1GAF1EA0FCFFFCFGGGGGGCHHHHGGGFCEE1GGFHHHGGG?EGEEGGGGHHGFGGGGG/?GHHGG/BCGG/>1?CFGHGGGGGHHHHDGH1<F<.<FC-AEFGGGGCGHHHHHCGGFHHACG-9-:;E@@F@@FFFFF//-BEFF//BF/9FFFFFF@BFFFFFFF-@@@@@FFFFFFFFFBFFFFFFFFFBBFBFFFF/9BFFFFFFFF;BFFB/F/FEFFF--;@@@
@M05620:37:000000000-D9766:1:1101:7523:8622 1:N:0:90
GAGGCTGCTTTGGAAGAAACTCATAGATTACTGCAACAGTTCCCCCTGGACCTGGAAAAGTTTCTTGCCTGGCTTACAGAAGCTGAAACAACTGCCAATGCCTACAGGATTCTAACCGGAAGGAAAAGCTCCTAGAAGAATCCAAGGGAGTAAAAGAACTGATGAAAAAACGGCAAGTAAGTCAGGCCTTTCCGCTTTAGCACTCTTGTGGAACCAATTGAACAAATCTCAGCATTTGTAATTGTAAATGA
+
AAAAA4CBFFFFBFFGAGGFGEGEGHFGHHHGFGFBGHHDGG5FHGEGHHGGFCHFFGHHFHHHFGFGGHHF1BBCFGBGGFFGCFFFFFFFFEFGFFHH3B4@23BF133BB443B//>E//0BG0BB33BBG43B3B0?1BBF1?/?<<<>DG1<0@1112?<GHDAC/<>@->A1==0=0D0C<./<<D0<E;.:;0CCG0/0CCCFAH0/;.9/;;9;09B.9000;B/00=B00;0;;B99C0BFC
@M05620:37:000000000-D9766:1:1101:7317:8645 1:N:0:90
ACCACACCTTCTACAATGAGCTGCGTGTGGCTCCCGAGGAGCACCCCGTGCTGCTGACCGAGGCCCCCCTGAACCCCAAGGCCAACCGCGAGAGGGGCCCGCTACCTCTTCTGGTGGCCGCCTCCCTCCTTCCTGGCCTCCCGGAGCTGCGCCCTTTCTCACTGGTTCTCTCTTCTGCCGTTTTCCGTAGGACTCTCTTCTCTGACCTGAGTCTCCTTTGGAACTCTGCAGGTTCTAGATCGGAAGAGCAC
+
BCCCCCCBFFFFGGGGGGGGGGHHGFGGHGHHHGGGGGGGGHHHHGGGAEGGFHHHHHHGGGGGGGGGGGGHHHHGGGGHGHHHHGGGGGGGG/////>A//->AGHFHB<F1F1CDGG<-AFDHC/;DC0GHHGGGGFGEG.BAAGGGBBADD@9FFBFFF99FFBFF9FFFFFBFFBADDFEFFFFFFFFFFFFBFFFFFFBBFBFFFFFFFBFF0;09BFF0B;BFBFAA00;;BBBBFDF.9..BF.
@M05620:37:000000000-D9766:1:1101:9511:8646 1:N:0:90
GAGGCTGCTTTGGAAGAAACTCATAGATTACTGCAACAGTTCCCCCTGGACCTGGAAAGTTTCTTGCCTGGCTTAAAGAAGCTGCAACAACTGCCCATGCCTCCAGGATGCTAACCGTAAGGAAAGGCTCCTAGAAGACTCCAAGGGAGTAAAAGAGCTGATGAAACAATGGCAAGTAAGTCAGGCATTTCAGCTTTAGAACTCTTGTGGATCCAATTGAACAATTCTCAGCATTTTTACTTGTAACTGAC
+
>3AA>>FBFBDBG45BAGBGGGHHHFGHHFBDGH4FFHBFGDABBEAAAFBFGGEBB3BDGGFGHHB3BA1BBF355D5B3BBB333B1GB333BF@3B3@B@BG@?1B3B@B4BB//?>B?BEGB??3BFF?4B3BF3B22?B2/?C<<2>F@2/@@@@@@2@<D?<<1??0<1?1?=><11>><.<>11111>D0D=00<=D<=G=<.<0:/<G000;::</0;0;00;/;0;=0C.00;0CF;F;;C9
@M05620:37:000000000-D9766:1:1101:14323:8650 1:N:0:90
GAGGCTGCTTTGGAAGAAACTCATAGATTACTGCAACAGTTCCCCCTGGACCTGGAAAAGTTTCTTGCCTGGCTTACAGAAGCTGAAACAACTGCCAATGCCTACAGGATGCTACCCGTAAGGAAAGGCTCCTAGAAGACTCCAAGGGAGTAAAAGAGCTGATGAAACAATGGCAAGTAAGTCAGGCATTTCCGCTTTAGCACTCTTGTGGATCCAATTGAACAATTCTCAGCATTTGTACTTGTAACTGA
+
>>AAB?4AFFDFCEGFF4FGFFBGFFGHH5FFHHF4BBFBFGHHHGCFGGHHHFHHHHGGGHHHFHFHHHHHHHGFHHGFHHHHBGHHHFHHGCHHE@GGFGHHHHFHFHBFGHHHHGGGGHHHF3BGGHHGHHHFBGHGHHFB1FFGHGGHEGHHGHHGH<GHHHHHHHHHHEGHG?FGGFHFHHHEHHHHGEGFAEDDHHGCGHHDCGFHFHHFCHHHHHHHHGHGHFFFGGGGGFBFFGGGFF0;FGC
@M05620:37:000000000-D9766:1:1101:25043:8651 1:N:0:90
ACCACACCTTCTACAATGAGCTGCGTGTGGCTCCCGAGGAGCACCCCGTGCTGCTGACCGAGGCCCCCCTGAACCCCAAGGCCAACCGCGAGACGATGACGACGGGCACGCTCCCTCTTCTTCTGCTCGTCTCCCTCCTTCCTCTCCCTCCCCTGCCGCGCCTTTTCTCTCTCTTTCTCTTTTCTGCTGCTTTCCGTTGCCGTCTGTTCTCTTTCTTTAGCCTGCTTCGGCTCTGTGCCTGTTCTGGTTCG
+
CCCDCCDDFFFFGGGGGGGGGGHHGGGECGHHHGGGGGGGGHGHHGGGGGGGHHHHHHHGGGGGGGGGGGGHGHHGGGGHGHGHHGGGGGGGG/?</F2>////>---.<-.<CG/CH1G111<1111<:..<G//<./1=/111/<///.../.<.<---<..0:<1B1:<0011<F111<1111<100<11<1<B09.:-<-..11111111<111111<B..0<1-.-..<0111110<:B11<1<F-
@M05620:37:000000000-D9766:1:1101:15678:8654 1:N:0:90
GAGGCTGCTTTGGAAGAAACTCATAGATTACTGCAACAGTTCCCCCTGGACCTGGAAAAGTTTCTTGCCTGGCTTACAGAAGCTGAAACAACTTCCACGGCCTAACGGCTGATCACAGGCCTGCACAGCTCCTCAACGGATCAAAAGACGTCAACAAACTACTGCAACAATGTCAGGTACGTCCGGCCTATCAGCTTTAGCACTCTTGTGGAACAACTTGAACCATTCTCAGCATTTGTCCTTGTACCTGG
+
CCCCCBFCFFFFGGGGGGGGGGGHHHHHGHHHHHFHGHHHHGGHHGGGHGHHHHHFFGGHBFFHHHGHHHHHHHHHHHHHHHHHHGHHHH1G3BDFGB1///>3BGA@/>@FF4DFDHE/??/BBB32/3B?BF2BB?/?/<FGG2@/=<F/?/=1=0?11>>>1>GC0>1F1>G1C0D=<GGEECE-;/;<CCCCGHBCFCCFGBF0;;?00:CFAFFF0;9.;FGFBBF0C0;F0;;B90;900;B0;.
@M05620:37:000000000-D9766:1:1101:12294:8656 1:N:0:90
AGTGCCAGCTCTCAATCGCACAGGGGACCCAGGGCCTGGCCCCTCCATCCAGAAAACCTATGACCTCACCCGCTACCTGGAGCACCAACTCCGCAGCTTGGCTGGGACCTATGTGAGTATCCAGCGTAGGAATCTGGGAGTTGGGGAGGAGTGAGGAGTTGGGGAAAGACAGTCCTAACCGTGGAGGGTTCTGGTAAATGATGGGGTGAGGAGGGGCTCTTTGGCTCCCACCAGTCCCCCTGTCTGGTCTA
+
>AAABFFFCFFFGBFGGGGGGGHHGEGGGGHHGGGGGGHHHHGHGGHHHHHHHGHHHGHHHHHHHHFHHHHGGGGEHFGGHHFFFHFHGHHHGGCGGHHHGHHGGGGHGHHHHHHHHGHGHHGHHGEGGGHHGHHHHHHGDHHHGGGGGGGHHHHHHGHHHHGGGGGHHHHHHHHHHHHHGEEGGGGGCFGGGGBFGGGGGFGGGGFFEFFFFFFFFFFFFFFFFFFFFFFFFFFFFFFFFFFFFFFFBFF
@M05620:37:000000000-D9766:1:1101:12323:8662 1:N:0:90
AGTGCCAGCTCTCAATCGCACAGGGGACCCAGGGCCTGGCCCCTCCATCCAGAAAACCTATGACCTCACCCGCTACCTGGAGCACCAACTCCGCAGCTTGGCTGGGACCTATGTGAGTATCCAGCGTAGGAATCTGGGAGTTGGGGAGGAGTGAGGAGTTGGGGAAAGACAGTCCTAACCGTGGAGGGTTCTGGTAAATGATGGGGTGAGGAGGGGCTCTTTGGCTCCCACCAGTCCCCCTGTCTGGTCTA
+
ABA?AFFFCFFFGDGGGGGCGGHGGGGGGGHHFGGGGGHHHHGHGGHHHHHHHHHHHGHHHGHHHGHHHHHGG>EEHHHHFGHHHH1FFHHGEGGGGHHHGHHGGGHHGHHHHHHHHHHHHHHHHGGEGGHHHHHHHHFFGHHHGGEGGDEHHGHHGGHHHHGGEDHHGHEHHHHHHHHHGGGGDFGGEGGGGGGFGGGGGGGGGGFFFFFFFFFFFFFFFFFFFFFFFFFFFFFFFFFFFFFFFFFFFFF
@M05620:37:000000000-D9766:1:1101:25031:8664 1:N:0:90
ACCACACCTTCTACAATGAGCTGCGTGTGGCTCCCGAGGAGCACCCCGTGCTGCTGACCGAGGCCCCCCTGAACCCCAAGGCCAACCGCGAGACCCCGGTGAGTGGCCCGCTACCTCTTCTGGTGGCCGCCTCCCTCCTTCCTGGCCTCCCGGAGCTGCGCCCTTTCTCACTGGTTCTCTCTTCTGCCGTTTTCCGTAGGACTCTCTTCTCTGACCTGAGTCTCCTTTGGAACTCTGCAGGTTCTAGCTCG
+
BBCCCCCBFFFFGGGGGGGGGGHHGFGGHGHHHGGGGGGGGHHHHGGGGGGGHHHHHHHGGGGGGGGGGGGHHHHGGGGHGHHHHGGGGDCDGGGH/BCADG0GHGFHHGGG@DGHHHHHHHHGHGHHGGGGGHGHGGGGGGGGGGGGGGGGGGGGGGGFFFFFFFFFFFFFFFFFFFFFFFFFFFFFFDFFFFFFFEFDFFFFFFFFFFFFFBFFFFFFFFFFFFFFFFFFFFFFFFFFFAFFFFF0BFD
@M05620:37:000000000-D9766:1:1101:20137:8686 1:N:0:90
AGTGCCAGCTCTCAATCGCACAGGGGACCCAGGGCCTGGCCCCTCCATCCAGAAAACCTATGACCTCACCCGCTACCTGGAGCACCAACTCCGCAGCTTGGCTGGGACCTATGTGAGTATCCAGCGTAGGAATCTGGGAGTTGGGGAGGAGTGAGGAGTTGGGGAAAGACAGTCCTAACCGTGGAGGGTTCTGGTAAATGATGGGGTGAGGAGGGGCTCTTTGGCTCCCACCAGTCCCCCTGTCTGGTCTA
+
BBBBBFFFBFFFGGGGGGGGGFHHGGGGGGHHGGGGGGHHHHGHGGHHHHHHHHHHHGHHHHHHHHHHHHHGGGGGHHHHHHHHHHHHGHHHGGGGGHHHGHHGGGHHGHGHHHHHHHHHHHHHHGGGGGHHHHHHHHHGGHHHGGGGGGGHHHHHHGHHHHGGGGHHHHHHHHHHHGHHGGGGGGGGGGGGGGFGGGGGGGGGGGFFFFFFFFFFFFFFFFFFFFFFFFFFFFFFFFFFFFFFFFFFFFF
@M05620:37:000000000-D9766:1:1101:18472:8687 1:N:0:90
ACCACACCTTCTACAATGAGCTGCGTGTGGCTCCCGAGGAGCACCCCGTGCTGCTGACCGAGGCCCCCCTGAACCCCAAGGCCAACCGCGAGACCCCGGTGAGTGGCCCGCTCCCTCTTCTGGTGGCCGCCTCCCTCCTTCCTGGCCTCCCGGAGCTGCGCCCTTTCTCTCTGGTTCTCTCTTCTGCCGTTTTCCGTAGGACTCTCTTCTCTGCCCTGAGTCTCCTTTGGAACTCTGCAGGTTCTAGCTCG
+
CDDDDDCCFFFFGGGGGGGGGGHHGGGEHGHHHGGGGGGGGHHHHGGGGGGGHHHHHHHGGGGGGGGGGGGGHHHGGGGHGHHHHGGGGGGGGGGH/BFDGGHHHGFHHGGG-CGHHHHHHFFHGEHHFGGGGHGGGGGGGGGGFGGGGGGGA<BDGFFFFFFFFFFFFFFFFBFFFFFFFFFFFFFFFDFFFFFFFFFDFFFFFFFFFFFFF0BEFFFFFFFFFFFFFFFFFFFHHFFFFFFFFFF0BF?
@M05620:37:000000000-D9766:1:1101:12445:8707 1:N:0:90
ACCACACCTTCTACAATGAGCTGCGTGTGGCTCCCGAGGAGCACCCCGTGCTGCTGACCGAGGCCCCCCTGAACCCCAAGGCCAACCGCGAGACCCAGGTGAGTGGCCCGCTCCCTCTTCTGGTGGCCGCCTCCCTCCTTCCTGGCCTCCCGGAGCTGCGCCCTTTCTCCCTGGTTCTCTCTTCTGCCGTTTTCCGTAGGACTCTCTTCTCTGCCCTGAGTCTCCTTTGGAACTCTGCAGGTTCTAGCTCG
+
BCCCCCCCFFFFGGGGGGFGGGHHGEEAAEHHHGGGDFEGDEFHHGGGEGGGGHHHGHHEGGCFGGGGGGGHHHHGGGGHGHHHHGGGGGDGGGFH/FFFHHHHHGGHHGGG-EGHHHHHHEBGGGHHGGGGGHGHHGHHHHHGFFGGGGGGA9?@FFGGGGFFFFFFF/FFB.BBFFFFFFFFFFFBDADFFFFFFADDBFFFFFFFFFFFF/BFFFFFFFFFFFFFFFF/BFFFFFBBFFFFF9F/;B.
@M05620:37:000000000-D9766:1:1101:12161:8708 1:N:0:90
ACCACACCTTCTACAATGAGCTGCGTGTGGCTCCCGAGGAGCACCCCGTGCTGCTGACCGAGGCCCCCCTGAACCCCAAGGCCAACCGCGAGAGTGGCCCGCTACCTCTTCTGGTGGCCGCCTCCCTCCTTCCTGGCCTCCCGGCGCTGCGCCCTTTCTCCCTGGTTCTCTCTTCTGCCGTTTTCCGTCGGCCTCTCTTCTCTGACCTGCGTCTCCTTTGGCCCTCTGCAGGTTCTAGATCGGAAGCGCAC
+
BBBBBBBBFFFFFGGGGGDGGFHHGEEBFEHGHGGEGGGGGHHHHGGGGGGGFHHHHHHEGGGGGGGGGGGGGHHGGGGHGHHHHGGGGGGGG>FFC?GHGGCC@H<GHHHHHHHHGHHGGGGGHGHHGHHHHGHHHHHHHGDD-;BFGGGGGFFFFFFFFFFFFFFFFFFFFFFFFFFFFFFFFFFF?@B-ADFFFFFFFFFF/BFFF.;DFFFFFFFFFBBA;EFFFBFFAFFFFFFFFFFFFF.9@AD
@M05620:37:000000000-D9766:1:1101:16385:8716 1:N:0:90
ACCACACCTTCTACAATGAGCTGCGTGTGGCTCCCGAGGAGCACCCCGTGCTGCTGACCGAGGCCCCCCTGAACCCCAAGGCCAACCGCGAGACCCAGGTGCGGGGCCCTCTACCTCTTCCGGTGGCCGCCTCCCTCCTTCCCGTCCTCCCCCAGCTGCGCCCGTTCCCACTGGCTCTCTCTCCTGCCGTTTTCCGTTGGCCTCTCTTTCTCTACCCTAGTCTCCTTCGCAACTCTGCAGCTTCTAGATCG
+
BBBBBABBFFFFFGGGGGGGGGHHGGGGHGGHHGGGDGG?EGCGHGGGDGGGFGHHHHHGGGGGGGGGGGGHHHHGGEGHGHHHEFGGGCDGF///<</221//>--<<../<DGFHHGH0;-@?...;--.9E./=./0;//...:.;/...-.9/;9--;9--;B.;/.ABB..;FBBBF////;.-.;/.9/.;/../9/9//;//////9:/./.;/;B9FBF/....-;/9//9//9:FF/9/BF.
@M05620:37:000000000-D9766:1:1101:14177:8719 1:N:0:90
GAGGCTGCTTTGGAAGAAACTCATAGATTACTGCAACAGTTCCCCCTGGACCTGGAAAAGTTTCTTGCCTGGCTTACAGAAGCTGAAACAACTGCCAATGCCTTCCAGCCGCAACCAGTGCCGGCCAGATCCTCGCAAGCTACCAAAGGGGCCCAGGAATGAAGGAAAACTAACCAAGCCATCCGGGCTTTACGACTTTGCCATTTTGTAGATAACAATGCCCACTTCCCCGCCTTTTTACTTGTAACTTA
+
BABBBAFBFFFFGGGG4FEGGGHHHGHBADGHHD4BAGG5AFHFGGEFCGHHEHFHHD2FGHFGAGFHHDGHHHFGHFHHHHHHFFGHHF1FFGHF3CGH3FG4BB3@31////>B//?B33//<//??11??1</>//<11@@C1/0<///<-><..01111110//</000/<0...</0/..;-;CGC0B9..;A0;00090;;B;0;;00CB9000/;;F..///..--9;D///.;BF/:/;///:
@M05620:37:000000000-D9766:1:1101:9397:8726 1:N:0:90
GAGGCTGCTTTGGAAGAAACTCATAGATTACTGCAACAGTTCCCCCTGGACCTGGACAAGTTTCTTGCCTGGCTTACAGAAGCTGAAACAACTGCCAATGCCTACAGGATTCTACCCGTAAGGAAAGGCTCCTAGAAGACTCCAAGGGAGTAAAAGAGCTGATTAAACAACGGAAAGTAAGTCAGGCATTTCCGCTTTAGCACTCTTGTGGATCCAATTGAACAATTCTCAGCATTTGTACTTGTAACTGA
+
A?AA>AFBFDFDGB5BFGFGGGHHHGHHGHFFGHBGFHFGHDABFEEFEGBGHGEF231FBEGDGHHBBF3BBFHBB5BFHHBFG33GBFAHHHHGHHHH3BBFGH3BB33@B4BBB??/EFGEFH0B?3B?F?4?F33B322BB?FBF<?<FFF@/2@@2@222?D<<F//</?><=1>1111<<0>11<00<=.<.0=0=<0;0C0:::00:;CG0<00;GFF000;090/;0;C900;9;00;CF0;;
@M05620:37:000000000-D9766:1:1101:27701:8742 1:N:0:90
ACCACACCTTCTACAATGAGCTTTGGAACTCTGCCGGTTCTAGATCAGCCGCGCAAACGTCTGAACGCCAGGCACTAATGAGCAGCAAGTATGCCGTCTTCTGCTTGACAACCCCAAAACAGCATAGGAATCTGGGAAATGGAAAAAAGTGAAGAATTGGGAAAAGCAAGTCAGAAGCGAGGAAGAAAAGAGAAAATGATGAGGCGAGGAAGGGACATTCAGCTAACACCAGGCCTTCTGGATGGTACAGG
+
>1>>A?AAFFCDFFFBDGFEGDG3B0BFG1GGHHAAEA0FBDFFBD1B10A/AAE/AG/BGFFGF@0?EEC/F>G0BB1@2BGHBB000B@>FGB>>/B?22BBB1FB11FGC/?//0/B<0<01@1<11@@@210@1/??<11?00>.11<11101>><..<<<<.</<0<=00=//;.--;/:./9/9.9///;0;9BFB;/.-;-9--;-----/9/////9/9//--;---///;9//:;-9/////
@M05620:37:000000000-D9766:1:1101:15121:8748 1:N:0:90
ACCACACCTTCTACAATGAGCTGCGTGTGGCTCCCGAGGAGCACCCCGTGCTGCTGACCGAGGCCCCCCTGAACCCCAAGGCCAACCGCGAGAGTGGCCCGCTACCTCTTCTGGTGGCCGCCTCCCTCCTTCCTGGCCTCCCGGCGCTGCGCCCTTTCTCCCTGGTTCTCTCTTCTGCCGTTTTCCGTCGGCCTCTCTTCTCTGACCTGAGTCTCCTTTGGACCTCTGCAGGTTCTAGATCGGAAGCGCAC
+
BCBBCCBCFFFFGGGGGGGGGGHHGFGEHGHGHGGGGGGGGHHHHGGGGGGGHHHHHHHGGGGGGGGGGGGHHHHGGGGHGHHHHGGGGGDGGCGHGAGHGGCDCFFGGDFGHFDGAGGCDG??GEHH?GFHGGHGGFBFHG?A--:AC?--AACFFBBF0BFF?FB0BBFEFFFFFFFFFFFEFFDF.;--;AFFFFFFFFFB;FFFF//9FFFFFFFFF09FFFFFF0BFFFFFFFFFFEFFFF.:B=-
@M05620:37:000000000-D9766:1:1101:12270:8751 1:N:0:90
AGTGCCAGCTCTCAATCGCACAGGGGACCCAGGGCCTGGCCCCTCCATCCAGAAAACCTATGACCTCACCCGCTACCTGGAGCACCAACTCCGCAGCTTGGCTGGGACCTATGTGAGTATCCAGCGTAGGAATCTGGGAGTTGGGGAGGAGTGAGGAGTTGGGGAAAGACAGTCCTAACCGTGGAGGGTTCTGGTAAATGATGGGGTGAGGAGGGGCTCTTTGGCTCCCACCAGTCCCCCTGTCTGGTCTA
+
AAAABFFFBFFFGGGGGGGGGGHHGGGGGGHHGGGGGGHHHHGHGGHHHHHHHHGHHGHFHHHHHHHHHHHGGEEGHFHHHHHGHHGHGHHHGGGGGHHFFHHGGGHHGHHHHHHHHHHGHHHHHGGGGGHHHHHHHHGGGHHHGGFGGGGHHFHHHGHHHHGGEGGHHHHHHHHHFHHHGGEGDGGGCFGGGGFFFGGGGGGGGGFFFFFFFFFFFFFFFFFFFFFFFFFFFFFFFFFFFFFFFFFFFFF
@M05620:37:000000000-D9766:1:1101:23595:8754 1:N:0:90
AGTGCCAGCTCTCAATCGCACAGGGGACCCAGGGCCTGGCCCCTCCATCCAGAAAACCTATGACCTCACCCGCTACCTGGAGCACCAACTCCGCAGCTTGGCTGGGACCTATGTGAGTATCCAGCGTAGGAATCTGGGAGTTGGGGAGGAGTGAGGAGTTGGGGAAAGACAGTCCTAACCGTGGAGGGTTCTGGTAAATGATGGGGTGAGGAGGGGCTCTTTGGCTCCCACCAGTCCCCCTGTCTGGTCTA
+
AAAAAFFFBFFFGFGGGGGCGGHHGFDEFGHHDEGGGGHHHHGHGGHHHHHHHHHGHGHHHHHHHDGHHHHGGEEGHHHH2FHHHHFFEHHHGGGGGHHHGHHGA<EHGFCHHHHGHHHHHHHHHGGDGFHHHHHHHGAFGHHHGGEGGA.FG<GHGGHHHHGGGGFHFHFHHHHHHHHHGGGGGGGGEFGGGGGGGGGGGGGGGGFFFFFFFFF;DCFFFFFFFFFFFFFFFFFFFFFFFFFFFFFFFFF
@M05620:37:000000000-D9766:1:1101:21674:8757 1:N:0:90
GAGGCTGCTTTGGAAGAAACTCATAGATTACTGCAACAGTTCCCCCTGGACCTGGAAAAGTTTCTTGCCTGGCTTACAGAAGCTGAAACAACTGCCAATGCCTACAGGATGCTACCCGTAAGGCACGGCTCCTAGCCGAATCACCGGGCGTAAACGAGCTGAAGAAACAATGGCAAGTACATCAGGAATTTCCGCTTTAGCACTCTTGTGGATCAACTTGACAAATTCTCAGCATTTGTACTTGTAACTGA
+
BABBBAFBFFFFFGGGGGGGGGHHHHHHHHHHHHHHFHHGHHHHHGGGHHHHHHHGGHHHGHHHHHHHHHHHHHHHHHHHHHHHHHHHHHHHHHHHHHHHFFHHGHHH13BFH4GH1EEGGHH3FGGE@GGGH3GEFGG/FGFCGGGG@DG/AHDEG.>CGH0<DHHHHEF0<CHHGHHH0<;:GHGHHHH0G.;CAEFFGGGGGBFFFFGGGG.CC0;CFB0CFFGGGGFFFFFFFEFFFFFFFFFFFFB
@M05620:37:000000000-D9766:1:1101:12913:8759 1:N:0:90
ACCACACCTTCTACAATGAGCTGCGTGTGGCTCCCGAGGAGCCCCCCGTGCTGCTGACCGAGGCCCCCCTGAACCCCAAGGCCAACCGCGAGAGTGGCCCGCTACCTCTTCTGGTGGCCGCCTCCCTCCTTCCTGGCCTCCCGGCGCTGCGCCCTTTCTCCCTGGTTCTCTCTTCTGCCGTTTTCCGTTGGCGTCTCTTCTCTGACCTGATTCTCCTTTGGTCCTCTGCAGGTTTTAGATCGGAAGCGCCC
+
ABBBA4AAFFFFFGGGFGGGGBGFGEEFFEFGFGGG2EE2AF2BFGGGEEEFGGHGHHHG@EFFGDEGGGGF3?FEGGEGEGGH/FG@DCC<</11<<</ACD-<0<F<F<GDG0<ACC@DCFGHAC/;GBGGH0/;FF?AAD?:@9;ADBFD9@FEF9/:F9/AB/;99BFBFBBBBB99;FFFFF9/9.:-99.9/;9B/9B9/;:.//;/;FF/BB/9./;/:BF//;.9//;////B.A.9.;@B--
@M05620:37:000000000-D9766:1:1101:27288:8775 1:N:0:90
ACCACACCTTCTACAATGAGCTGCGTGTGGTTCCCGAGGAGCACCCCGTGCTGCTGACCGAGGCCCCCCTGAACCCCAAGGCCAACCGCGAGAATGGCCCGCTACCTCTTCTGGTGGCCGCCTCCCTCCTTCCTGGCCTCCCGGCGCTGCGCCCTTTCTCCCTGGTTCTCTCTTCTGCCGTTTTCCGTCGGACTCTCTTCTCTGACCTGAGTCTCCTTTGGCCCTCTGCAGGTTCTAGATCGGAAGCGCAC
+
BBBBBBBBFFFFGGGGFGGFGBGFGEEGGFBFFHHGGGGGGHHHHGGGEFGGHHHEHHHGGGGGGGGGGGGHHHHGGGGHCFHHHGGEGC@@@/1??<?GGGGC/??GHHHHHHHHCHHGGGGGHGHHGFHHHHHHHHGHHGGGGG@GGGGGGGBFFFF/:;9FFBFFFFEFFFFFBFFBADFFFFFFF?BBBBFFFFFFFFFFFFFFFFFFFFFFFFFFF/BAEFFBF/B9.;FFFFF/BEFFFDEBBB=
@M05620:37:000000000-D9766:1:1101:19162:8784 1:N:0:90
AGTGCCAGCTCTCAATCGCACAGGGGACCCAGGGCCTGGCCCCTCCATCCAGAAAACCTATGACCTCACCCGCTACCTGGAGCACCAACTCCGCAGCTTGGCTGGGACCTATGTGAGTATCCAGCGTAGGAATCTGGGAGTTGGGGAGGAGTGAGGAGTTGGGGAAAGACAGTCCTAACCGTGGAGGGTTCTGGTAAATGATGGGGTGAGGAGGGGCTCTTTGGCTCCCACCAGTCCCCCTGTCTGGTCTA
+
AAAABFFFCFFFGFGGGFEGGGFHDEGGGGHHGGGGGGGHGHGHGGHGHHHHHHHFFGHEHHHHGHHHHGHGGECGHGHHHGGGHHHHGHGGGGGGGHHHGHHGGGHHGHHHHHHHHHHHHHHHGGGGGGHHHHHHHHGFEGHHGGGGGGGHHHHHHGHGHHGGGGHGHHHHHHHHHHHHGEEGGGGG;FGGGGBFGGGGGGGGGGFFFFFFFFFFFFFFFFFFFFFFFFFFFFFFFFFFFFFFFFF::B9
@M05620:37:000000000-D9766:1:1101:17748:8788 1:N:0:90
ACCACACCTTCTACAATGAGCTGCGTGTGGCTCCCGAGGAGCACCCCGTGCTGCTGACCGAGGCCCCCCTGAACCCCAAGGCCAACCGCGAGACCCCGGCGAGTGGCCCGCTCCCTCTTCTGGTGGCCGCCTCCCTCCTTCCTGGCCTCCCGGCGCTGCGCCCTTTCTCCCTGTTTCTCTCTTCTGCCGTTTTCCGTAGGACTCTCTTCTCTGCCCTGAGTCTCCTTTGGACCTCTGCAGGTTCTTGCTCG
+
BCCBCCCCFFFFGGGGGGGGGGHHGEGEEFHHHGGEGGEEFHHHHGGGFGGGHHHHHHHGGGGGGGGGGGGHFHHGGGGHGHHHHGGGGGDGGG//<B?/<AF<GEGHEGC-@EGFGGFHH00C:.::-9?AEEFBBEFBCF00/;FGGGG.---:9@DFFF99B0F::0::00::0BBF:0BFFBB0;AA:.0FAF:.9:FFFFB:FFFFFFEFEFFFB00BBFFFFFFB0:BBFFF0:AF0:F;000;.
@M05620:37:000000000-D9766:1:1101:23483:8795 1:N:0:90
AGTGCCAGCTCTCAATCGCACAGGGGACCCAGGGCCTGGCCCCTCCATCCAGAAAACCTATGACCTCACCCGCTACCTGGAGCACCAACTCCGCAGCTTGGCTGGGACCTATGTGAGTATCCAGCGTAGGAATCTGGGAGTTGGGGAGGAGTGAGGAGTTGGGGAAAGACAGTCCTAACCGTGGAGGGTTCTGGTAAATGATGGGGTGAGGAGGGGCTCTTTGGCTCCCACCAGTCCCCCTGTCTGGTCTA
+
>A>1>FFFAFFFG1BFEFCCEEHAG0EEGGHHFEEGGFGHGHGHGGBGHGHHHFHHHGHHFGFHHGGGHHFEGEEGHHHGCGHHHHFGEHHHGGGGGHGGGFBFGGHHGHHHHHHHHHHHHHFFHGGCGGHHHHHHEHAFGGHHGGA-CGCGHDHGCEGHHFGGFFEHHHHGHHHHGHHHGGGGGGGGEFAFGGFFFGGGGGGGGGB@EFFBBB@@@@FFFFFFFFFFFFFFEFFFFFFF@FFFFFFFFFF
@M05620:37:000000000-D9766:1:1101:7579:8799 1:N:0:90
AGTGCCAGCTCTCAATCGCACAGGGGACCCAGGGCCTGGCCCCTCCATCCAGAAAACCTATGACCTCACCCGCTACCTGGAGCACCAACTCCGCAGCTTGGCTGGGACCTATGTGAGTATCCAGCGTAGGAATCTGGGAGTTGGGGAGGAGTGAGGAGTTGGGGAAAGACAGTCCTAACCGTGGAGGGTTCTGGTAAATGATGGGGTGAGGAGGGGCTCTTTGGCTCCCACCAGTCCCCCTGTCTGGTCTA
+
AAAAAFFFBFFFGGGGGGGAECGFGGGGEFHHAEFGGGHHFHGHGGHHHHHHHHHHHGHGHHHHHHHHHHHGGEEGHHHH2FGHHHHGGHHHGGGGGHHHGHGFFGGHGHGHHHFHHFHFHHHHHG/CBDDGHHHHHHHGDHHG/AFGCDGHHGHHH.CG0C-AEGHGHHHHHHHHHHHHGGGGGGGA=CFGGGBFGGGGGGGGGGFFFFFFFFFFFFFFEF/FFBF?EFFFFFFFFFFFFFFFFEFFFFF
@M05620:37:000000000-D9766:1:1101:24930:8804 1:N:0:90
ACCACACCTTCTACAATGAGCTGCGTGTGGCTCCCGAGGAGCACCCCGTGCTGCTGACCGAGGCCCCCCTGAACCCCAAGGCCAACCGCGAGACCCAGGTGAGTGGCCAGCTCCCTCTTCTGGTGGCCGACTCCCTCCTTCCTGGCCTCCCGGAGCTGCGACCTTTCTCCCTGGTTCTCTCTTATGACGTTTTCCGTAGGACTCTCTTCTCTGCCCTGAGTCTCCTTTGGAACTCTGCAGGTTCTAGCTCG
+
AAA>AAABFFFDDFGEAFBBA5BCEAAEGAHH3FFEEAF?EHHHHGGGE1EE5BFGGAFGEG0EF>EGGGGFHCGEGGFE/?GGH/?/><><<<FH//??FGHG1/?FF/FGHHGGHHHF11>1>DGH-<ADG/GHFA/0</CGHHCHHHA.;@-;FFGGBGG.:FGGF0BF/9BFFFFFFFF/BF/;DEFFFFFFFFFFF/FFFFFFF/BFF/B.:9FFFFFFFFFFFFFFFFFFFFFFF./BFBBF/;.
@M05620:37:000000000-D9766:1:1101:3334:8809 1:N:0:90
GCGGCTGCTTTGGCAGAAAATCATAGATGACTCCAACAGTGCCCCCTGGACCTGGAAACGTTGCTTGCCTGGCCTACAGATGCTGCCACAACAGTCAATGCCTACAGGATGCTACCCGTCCGGAAAGGCTCCTAGCCGACTCCCAGGGAGTACACGAGCTGATGAAACACTGGCAAGTAAGTCAGGCATTTCCGCTTTAGCACTCTTGTGGATCCAATTGCCCAATTCTCAGCATTTGTACTTGTAACTGA
+
>1>1>>AAFFFDF1BAAFF0BBDGCFDGFFFH1B1BBAB11B1BFG/F/BBAAGFBF10B0B/BB1BFGHHFF0B0BF111BFBF101BB/?/B1B12GGHHHFF1@E0BGHH2BGHGG>/>E//<BAGGHGH1G10?/>CFH/<F<CFGG0111>->CGH1FGFFHHB.<DGGHHGHB0GHG0GHHAHHHHHG?CGF0CFFGG/FFGGGGGGFC;0;FF009;.CFGGGEGG;FFBFF/BBFFF;BFFF/
@M05620:37:000000000-D9766:1:1101:14831:8814 1:N:0:90
AGTGCCAGCTCTCAATCGCACAGGGGACCCAGGGCCTGGCCCCTCCATCCAGAAAACCTATGACCTCACCCGCTACCTGGAGCACCAACTCCGCAGCTTGGCTGGGACCTATGTGAGTATCCAGCGTAGGAATCTGGGAGTTGGGGAGGAGTGAGGAGTTGGGGAAAGACAGTCCTAACCGTGGAGGGTTCTGGTAAATGATGGGGTGAGGAGGGGCTCTTTGGCTCCCACCAGTCCCCCTGTCTGGTCTA
+
AAAAAFFFBFFFFFGGGCFGFGHHEEDEGGHHAEEGGGHHFHGEGGHHHHHHHEHGGGHHHGGHHHHHHHHGG>>EHHHHCGHHFHEFECGHGGFGGHHHGHHFGGHHGHHHHHHHFHHHHHHHHGGGCEHHHHHHGHGFGHHGGFFGGGGHGHHHHGHHGHGGGGGHHHHHHHHHGHHHGEEGGGGGCFGGGGFFGGGGGGGGGGFFFFFFFFFFFFFFFFEFFFFFFFFFEFFFFFFFFFFFFFFFFFB
@M05620:37:000000000-D9766:1:1101:6216:8834 1:N:0:90
ACCACACCTTCTACAATGAGCTGCGTGTGGCTCCCGAGGAGCCCCCCGTGCTGCTGACCGAGGCCCCCCTGGCCCCCAAGGCCAACCGCGAGACCCAGGGGAGTGGCCCGCTACCTCTTCTGGTGGCCGCCTCCCTCCTTCCTGGCCTCCCGGGGCTGCGCCCTTTCTCCCTGGTTCTCTCTTCTGCCGTTTTCCGTAGGACTCTCTTCTCTGACCTGAGTCTCCTTTGGAACTCTGCAGGTTCTAGATCG
+
>A1AA>AAFFFFFGG1AFGGG1GGEAAEH0BGBFFEEFE/AF/FFGEGEEEFDGH1FHHG/E/>F/EEGGG/0>?EGG/?//?G/FC/B>C</CFHG<C/-.CFHGFGGCC@<-CCGCGGHHH0;CGHGCGBGFGGGGGGGFFGB9FFGGGG@-;-@BE@@F@?//B/F/9BFEFFFFFFFEFFFFFF@AAFFFBB9AB-;FFFFFFFFFFBF/BFF-BFFBFFF/B9FFBFFFFFFFB;-:BFF9;/;BE
@M05620:37:000000000-D9766:1:1101:6196:8835 1:N:0:90
ACCACACATTCTACAATGCGCTGCGTGAGGCTCTCGAGGAGCACCCCTTGCTGCTGACCTAGGCCCCCCTGAACCCCAAGGCCAACCGCGCGACAACGGCGAGTGGCCCGCTCCTTCTTCTTTTGGGCGACTCCCTCCTTCCTGGCCTCCCGGCGCTGTGCTTTTTCTCCCTTTTTCTCTGTTCTGCAGTTTTCTGTAGGCATATTTTCTCTGCGGTGAGTCTTCTTGGGTCATTCGCCTGTTCTTGGTCG
+
AAAA>AA11BBDEFBFDGAAE?EGGEE00BAAB0BA1BAAAB/BBAEBBBBFFHFGFGF1BBBFGEGGGEEF1FGEEGEHGH?GFG?/>E>ECG//<>//<<A>FF.<CA@-AE<=DFDGHD=GFC.:;-:;CGGFGBCFFGBF/9CF9;;.;9?9;@-;B;/:9:BFB;/;9BB9BBB;/;;FFBB/9/:;FF/;BFF///;/://;FFFF/9--:9-99;9/;BB//---;;///9-9:;BBF/;9;;-
@M05620:37:000000000-D9766:1:1101:22075:8838 1:N:0:90
ACCACACCTTCTACAATGAGCTGCGTGTGGCTCCCGAGGAGCACCCCGTGCTGCTGACCGAGGCCCCCCTGAACCCCAAGGCCAACCGCGAGACCCCGGTGAGTGGCCCGCTCCCTCTTCTGGTGGCCGCCTCCCTCCTTCCTGGCCTCCCGGAGCTGCGCCCTTTCTCACTGGTTCTCTCTTCTGCCGTTTTCCGTAGGACTCTCTTCTCTGACCTGAGTCTCCTTTGGAACTCTGCAGGTTCTAGCTCG
+
AAAAAAAAFFFFGGGGFGF1GAGCEAABAAGGEFGEEGGGGHHHHGGGGGGGHHGFHHHGGGEGGCGGGGGFHGHGGGGHEHHHHGC?CG<B@GFCCGGCCG0FDFFGHGGG-CEGHHHHHHEGHCHHCGGFGHGGGGGGGGGGFFFGGGGG-@AAFFE@@-;@FFFFF/;FFBFFFFFFFFFFFFFF@FFFFFFFFAB-9BF;FFFFFFFFF/;BFBBFFFFFFFFBFFF/;BFFFFEFF9FFF9//;FB
@M05620:37:000000000-D9766:1:1101:20493:8843 1:N:0:90
GAGGCTGCTTTGGAAGAAACTCATAGATTACTGCAACAGTTCCCCCTGGACCTGGAAAAGTTTCTTGCCTGGCTTACAGAAGCTGAAACAACTGCCAATGCCTACAGGATGCTACCCGTAAGGAAAGGCTCCTAGAAGACTCCAAGGGAGTAAAAGAGCTGATGAAACAATGGCAAGTAAGTCAGGCATTTCCGCTTTAGCACTCTTGTGGATCCAATTGAACAATTCTCAGCATTTGTACTTGTAACTGA
+
A3ABB>CACFFFBFGGGGGGGGHGHDF66FGHGBFF4GG5AAG3BF2FA2GBFFAH3B2FGHFA5D55BAFGFHBGHDFGHHHG3@@GF3GGHEFB33FG3BFGHH@3FF31B@FGGEE/EEBGFF00?BFFHG4BFHHBG1?F1GFGGA<<@GFHGHGHHH1GGHH1FG1?GFG1E1?DGFD1<><<GHD11<E..<0=DDD0<DGF0CDH0::CFGFHBBGGHHFHHBF0FFFFFB9CB;F0CFFFB00
@M05620:37:000000000-D9766:1:1101:12573:8846 1:N:0:90
AGTGCCAGCTCTCCATCGCACAGGGGACCCAGGGCCTGGCCCCTCCATCCAGAAAACCTATGACCTCACCCGCTACCTGGAGCACCCACTCCGCAGCTTGGCTGGGACCTATGTGAGTATCCAGCGTAGGAATCTGGGCGTTGGGGAGGAGTGAGGAGTTGGGGAAAGACAGTCCTAACCGTGGAGGGTTCTGGTAAATGATGGGGTGAGGAGGGGCTCTTTGGCTCCCACCAGTCCCCCTGTCTGGTCTA
+
>>>1>DF@1FFFGBGFGGG1F?GAFABAAAFG0ABB/BGHFHGFGGHFHFHHEGHGGFGFBF2GHBFGHHHEE>>EGHFG0BFHHH//?GGFEE?E>GBGCFHGGGGHGH1GGHGFBGHHHHEGHC////1@FHHHGH/<ACCHGG.CC<CGHFGH<.CGFHCG.CGHFGBGGGGGFEGG@GFG.AEGGGGGGGGGGGGFFFEFFFF@FFFF?B-@?=FFFFFFBFBEFFFFFFFFFFFF@FFFFF/FBFB
@M05620:37:000000000-D9766:1:1101:20010:8848 1:N:0:90
GAGGCTGCTTTGGAAGAAACTCATAGATTACTGCAACAGTTCCCCCTGGACCTGGAAAAGTTTCTTGCCTGGCTTACAGAAGCTGAAACAACTGCCAATGCCTAACGGCTGCTCCCCGTAAGGCCCGGCTCCTCGCCGACTCCCAGGGAGTCAACGAGCTGATGAAACAATGGCAAGTAAGTCAGGCCTTTCCGCTTTAGCACTCTTGTGGATCCCATTGACCAATTCTCAGCATTTGTACTTGTAACTGA
+
AABBBBFBFFFFGGGGGGGGGGCHHHHHHHHFHHGHHGHGHHHHHGGGHHHHGHGBGEFFBGHHHHHHHHHHHHHGHHHHHHHHHFHHHHHHHGHHEGHHHHHG32?E>/>FHFHGGG>/?0B??FGGGDGGB2/><C///??F0GA.<E.<11<C..=E<<0===DGH.<0CHHHGH00GGHFHHHECGFGGGGGGGGFGGGGGGGGGGGF9FGFB0CB9;F/AB/BFFFFFBFFBFFFF/FFF//:/;/
@M05620:37:000000000-D9766:1:1101:17062:8857 1:N:0:90
AGTGCCAGCTCTCAATCGCACAGGGGACCCAGGGCCTGGCCCCTCCATCCAGAAAACCTATGACCTCACCCGCTACCTGGAGCACCAACTCCGCAGCTTGGCTGGGACCTATGTGAGTATCCAGCGTAGGAATCTGGGAGTTGGGGAGGAGTGAGGAGTTGGGGAAAGACAGTCCTAACCGTGGAGGGTTCTGGTAAATGATGGGGTGAGGAGGGGCTCTTTGGCTCCCACCAGTCCCCCTGTCTGGTCTA
+
BCABCFFFCFFFGGGGGGGGGGHHGGGGGGHHGGGGGGHHHHGHGGHHHHHHHHHHHGHHHHHHHHHHHHHGGGGGHHHHHHHHHHHHGHGHGGGGGHHHGHHGGGHHGHHHHHHHHHHHHHHHHGGGGGHHHHHHHHHGGHHHGGGGGGGHHHHHHGHHHHGGGGHHHHHHHHHHHHHHGGGGGGGGGGGGGGGGGGGGGGGGGGFFFFFFFFFFFFFFFFFFFFFFFFFFFFFFFFFFFFFFHFFFFFF
@M05620:37:000000000-D9766:1:1101:15800:8861 1:N:0:90
ACCACACCTTCTACAATGAGCTGCGTGTGGCTCCCGAGGAGCACCCCGTGCTGCTGACCGAGGCCCCCCTGAACCCCAAGGCCAACCGCGAGAGTGGCCCGCTACCTCTTCTGGTGGCCGCCTCCCTCCTTCCTGGCCTCCCGGCGCTGCGCCCTTTCTCCCTGGTTCTCTCTTCTGCCGTTTTCCGTCGGACTCTCTTCTCTGACCTGAGTCTCCTTTGGACCTCTGCAGGTTCTAGATCGGAAGCGCAC
+
CCCCCCCDFFFFFGGGGGGGGGHHGEGFEGHHHGGGGGGGGHHHHGGGGGGGHHHHHHHGGGGGGGGGGGGHGHHGGGGHGHHHHGGGGGGGG<?GFFGHGGGGAGFGHHHHHHHHGHHGGGGGHGHHGHHHHHHEHHHHHGDG-@DGFGGGGFFFFFFF1FFFFFFFFFFFFFFFFFFFFFFFFFFFACF-@DFFFFFFFFHFFFFFF/FFFFFFFFFFF0:BFFFFFFFFFFFFFFFFFFFFFF.@CFC
@M05620:37:000000000-D9766:1:1101:20027:8861 1:N:0:90
GAGGCTGCTTTGGAAGAAACTCATAGATTACTGCAAAAGTTCCCCCTGGACCTGGGAAAGATTCTTGCCTGGATTACAGAAGCTGAAACACCTGCCAATGCCTACAGGAGGCTAGCCGTAAGGAAAGGCGCCTACAAGACTCCAAGGTAGCAAAAGAGCTCAGGAAACAATGGCAAGTAAGCTAGGCATTTCCGTTTTAGCACTCTTGTGGATCTAATTGAACAATTCTCAGCATTTCTACGTGTAACTGA
+
AAA1AAFAFF@FF1GB111BA1A3AF13ABGHEFGB1BG12G2FHG?AA0BCE0F/BBCG01FH221BBFE/0A1BFF11BBG11GGBH00>>>B01B1@F@@1BF1B0//?/B0B0>/?/011B0B0?/<>//0B11B0GHH111/11<1@11@0/?C1110010?00.<11<G<.=1=111<0./00<<=GE0<<EH/00:0/0:000.0:C0:;000900;/C0;0;9B/000;0900.9/9990009
@M05620:37:000000000-D9766:1:1101:25350:8862 1:N:0:90
ACCACACCTTCTACAATGAGCTGCGTGTGGCTCCCGAGGAGCACCCCGTGCTGCTGACCGAGGCCCCCCTGAACCCCAAGGCCAACCGCGAGACCCCGGTGAGTGGCCCGCTCCCTCTTCTGGTGGCCGCCTCCCTCCTTCCTGGCCTCCCGGTGCTGCGCCCTTTCTCCCTTGTTCTCTCTTCTGCCGTTTTCCGTAGGACTCTCTTCTCTGTCCTGAGTCTCCTTTGGACCTCTGCAGGTTCTTGGTCG
+
DDDDCDDDFFFFGGGGGGGGGGHHGEGEDGHHHGGGGGGGGHHHHGGGDGGGHHGHHHHGGGGGGGGGGGGHGHHGGGDHGHHHHGGGGGGGGG/?/B//>F=??F<<.>C-@CCHHHFHH0D0<.CG-:D?AGFGBE/CBB00/;F0.9ED--;@0:C--:--;:F::0:B0/;:0:0BFFFF0BB0-;./::FF0A..00:/FFFB0:B0:0:;000/:;F000:0B/:0/:FFFBB0:AFFB000;B;
@M05620:37:000000000-D9766:1:1101:14245:8863 1:N:0:90
GCGGCTGCTTTGGAAGAAACTCATAGATTACTGCAACAGTTCCCCCTGGACCTGGAAAAGTTTCTTGCCTGGCTTACAGAAGCTGAAACAACTGCCAATGCCTACAGGATGCTACCCGTAAGGAACGGCTCCTAGACGACTCCAAGGGAGTAAAAGAGCTGATGAAACAATGGCAAGTAAGTCAGGCATTTCCGCTTTAGCACTCTTGTGGATCCAATTGAACAATTCTCAGCATTTGTACTTGTAACTGA
+
>11>A>1>FFFFFFFB1FFGFGFGGFFHHAGGGH1AFBFADGHHHGEF/AFFGHFGH10BBGHHGHGGHHHHHHGBGHHHHHHGGFHHHGGHHHHHCGHHCHHHGHGHHFFHHGHHHGGGAGFFB0?EGGGGHHHB1?CCGCH11@FG/E?01F1FFCF<G1?FHHHHHHGHH0FGFFG<DHHHDGHCHHHHHGGGGGHFHFGCCFCFGCFHGGGF0;FFGBFGGBFFGGGFGGGGGGGGGGGGCGBCFG;
@M05620:37:000000000-D9766:1:1101:27923:8870 1:N:0:90
ACCACACCTTCTACAATGAGCTGCGTGTGGCTCCCGAGGAGCACCCCGTGCTGCTGACCGAGGCCCCCCTGAACCCCAAGGCCAACCGCGAGACCCCGGTGAGTGGCCCGCTCCCTCTTCTGGTGGCCGCCTCCCTCCTTCCTGGCCTCCCGGCGCTGCGCCCTTTCTCCCTGGTTCTCTCTTCTGCCGTTTTCCGTAGGACTCTCTTCTCTGACCTGAGTCTCCTTTGGACCTCTGCAGGTTCTAGCTCG
+
BCCCAABBFFFFFGGGGGCGGGHHGEFECEFFGFFEGGEGFGCGHEFEAFEFHHGHHHHGGGGGGGGGGGGHBHHGEGFHGHGHHGGGFGGGGG??<CC/>F0?FFGEE<CCGGCHHHHHGBFD/.CHCCCGGEGGGGFGFGGG/FAFGGGAD-?BD;ABFFFFFFFFF/BBBEFFFFFFFFFFFFFF;A.9./BDFFA?FFFFFFFFFFFFF/:FFF/;BFFFBF/:F///;/BFBFB/:./BF99//B.
@M05620:37:000000000-D9766:1:1101:6741:8872 1:N:0:90
ACCACACCTTCTACAATGAGCTGCGTGTGGCTCCCGAGGAGCACCCCGTGCTGCTGACCGAGGCCCCCCTGAACCCCAAGGCCAACCGCGAGACACAGGTGAGTGGCCCGCTCCCTCTTCTTGTGGCCGCCTCCCTCCTTCCTGGCCTCCCGGCGCTGCGCCCTTTCTCCCTTTTTCTCTCTTCTGCCGTTTTCCGTAGGCCTCTCTTCTCTGCCCTGAGTCTCCTTCGGACCTCTGCATGTTCTTGATCG
+
BCCCBBCBFFFFFGGGGGFGGGHHGEFBAEHHHGGEDE2AEGAGGFGEEEEFHHHHHHGAEEGEGGGGGGGHFHHFGGCHGHHHHGGGFG>CGG2???/22?F??FGH<A<<AE<<GFFGH00=C?<.C<@.CGGFHGBFHHB0;CFFAEE:-@-;;BDDDA:-BFFFF;BF//;/:B/B/:BFFBF/;.;B?F/9B;.9/:F.BF/BFBFFFB;:BF///;B9BFF/.;.-::;/:B9/;BFFF/:/;B.
@M05620:37:000000000-D9766:1:1101:14016:8894 1:N:0:90
AGTGCCAGCTCTCAATCGCACAGGGGACCCAGGGCCTGGCCCCTCCATCCAGAAAACCTATGACCTCACCCGCTACCTGGAGCACCAACTCCGCAGCTTGGCTGGGACCTATGTGAGTATCCAGCGTAGGAATCTGGGAGTTGGGGAGGAGTGAGGAGTTGGGGAAAGACAGTCCTAACCGTGGAGGGTTCTGGTAAATGATGGGGTGAGGAGGGGCTCTTTGGCTCCCACCAGTCCCCCTGTCTGGTCTA
+
CCABCFFFBFFFGGGGGGGGGGHHGGGGGGHHGGGGGGHHHHGHGGHHHHHHHHHHHGHHHHHHHHHHHHHGGEFGHHHHHHHHHHHHGHHHGGGGGHHHGHHGGGHHGHHHHHHHHHHHHHGHHGGGGGHHHHHHHHHGGHHHGGGGGGGHHFHHHGHHHHGGGGHHHHHHHHHHHHHHGGGGGGGGEGGGGGFGGGGGGGGGGGFFFFFFFFFFFFFFFFFFFFFFFFFFFFFFFFFFFFFFFFFFFFF
@M05620:37:000000000-D9766:1:1101:10082:8897 1:N:0:90
ACCACACCTTCTACAATGAGCTGCGTGTGGCTCCCGAGGAGCCCCCCGTGCTGCTGACCGAGGCCCCCCTGACCCCCAAGGCCAACCGCGAGAGTGGCCCGCTACCTCTTCTGGTGGCCGCCTCCCTCCTTCCTGGCCTCCCGGAGCTGCGCCCTTTCTCACTGGTTCTCTCTTCTGCCGTTTTCCGTAGGACTCTCTTCTCTGACCTGAGTCTCCTTTGGAACTCTGCAGGTTCTAGATCGGAAGAGCAC
+
AAAAA4AAFFFFGFGGGGFFGGHHGGGGCGFGFFGGFGGAEG2FFGGGEFEF5FGGGGHG/E?EFEFGGGGG3FGGGE?GGHHH/FF<C@CD?C?1CF?FCFFGGHHHHHGHBGDFDF<<AA.:;CGHGHFFHCF/FA9FGE.???FFBCF?DFAB/FFFFFFF.9BB/:B/BFFF99FFFFBEFBDF.;./;BBBFBFF9FFBFFBB.FB/;BFB/BFBBF/FBFFBFF99;BFF/;FFFAD.9.:..;A
@M05620:37:000000000-D9766:1:1101:17916:8899 1:N:0:90
AGTGCCAGCTCTCAATCGCACAGGGGACCCAGGGCCTGGCCCCTCCATCCAGAAAACCTATGACCTCACCCGCTACCTGGAGCACCAACTCCGCAGCTTGGCTGGGACCTATGTGAGTATCCAGCGTAGGAATCTGGGAGTTGGGGAGGAGTGAGGAGTTGGGGAAAGACAGTCCTAACCGTGGAGGGTTCTGGTAAATGATGGGGTGAGGAGGGGCTCTTTGGCTCCCACCAGTCCCCCTGTCTGGTCTA
+
1>>AAB1FAF1@DEGGECGG1ECCAEGG0EGHGGGCF/G00FGGGG0GBGHAA0AFHEFHHGBHCHFHHHHGGG/>FHHEHHH/0FGHGBHHGGEEE0BGFHHG/EHHGFHHGHHHHHHHFHHHHGCF@CFHHHHHBCCFCCHHCCGCGGGGHHDHF?CGF/@CGGHHHFHGHFFHHHHH?EGGGEF@CFGFGGFFFGGGGGGGGGF@FFFFF?-@99AFFFFFFFFFFFFFFFFFFFEA@FFFFBBFFFF
@M05620:37:000000000-D9766:1:1101:11743:8903 1:N:0:90
ACCACACCTTCTACAATGAGCTGCGTGTGGCTCCCGAGGAGCACCCCGTGCTGCTGACCGAGGCCCCCCTGAACCCCAAGGCCAACCGCGAGAACATGGCGCAGGGCCCTCTACCTCTTCTGGTGGCCGCCTCCCTCCTTCCCGGCCTCCCGGAGCTGCGCCCTTTCTCACTGGTTCTCTCTCCTGCCGTTGTCCTTAGGACTCTCTTCCCTGACCCTGGTCTCCTTTGGAACTCTGCAGGTTCTGGCTCG
+
BBAABBBBFFFFGGGGDGGGGFHHGEEECAGHCFGEEGGGGHHHHGGGEFGGHHGHHHHGCGGGGEGGGGGFFFHGGGDHEEHHHGD<DGDCF/222?20////>//>-..<1>G1FGDG000=/...<--.;G./;.;0C//.--9.:...---;.C/--;9-//B/9//;/.//;B//9F///9;.-.:..;//;///9/9://9///.//.;/.9../;B/B/;//99//;//////9A/B9/;/;B9
@M05620:37:000000000-D9766:1:1101:15554:8908 1:N:0:90
ACCACACCTTCTACAATGAGCTGCGTGTGGCTCCCGAGGAGCACCCCGTGCTGCTGACCGAGGCCCCCCTGAACCCCAAGGCCAACCGCGAGACCCAGGTGAGTGGCCCGCTACCTCTTCTGGTGGCCGCCTCCCTCCTTCCTGGCCTCCCGGAGCTGCGCCCTTTCTCACTGGTTCTCTCTTCTGCCGTTTTCCGTAGGACTCTCTTCTCTGACCTGAGTCTCCTTTGGAACTCTGCAGGTTCTAGATCG
+
BBABBBABFFFFGGGFDGFGGGHHGGGEH?HHHGG2EEGCGHHHHGGGFFGGHFHHGHHGGGGGGGGGGGGHGHGGGGGHGHHHHGGGGGGGGGGHCGE2GHHHHGFCGDGD-AGHHHHHHHGBG.GFFGGGGHGHHGHHHHHFFFGGGGGGG?CGGFFGGGFFFFFFFBFFFFFFFFFFFFFFFFFFFFFFFFFFFFFDEBFFFFFFFFFFF/FFFFFFFFFFFFFFFFFFFFFFFFFFF;FFFFF/;F?
@M05620:37:000000000-D9766:1:1101:18762:8911 1:N:0:90
ACCACACCTTCTACAATGAGCTGCGTGTGGCTCCCGAGGAGCACCCCGTGCTGCTGACCGAGGCCCCCCTGAACCCCAAGGCCAACCGCGAGAGTGGCCCGCTACCTCTTCTGGTGGCCGCCTCCCTCCTTCCTGGCCTCCCGGCGCTGCGCCCTTTCTCCCTGGTTCTCTCTTCTGCCGTTTTCCGTCGGACTCTCTTCTCTGACCTGAGTCTCCTTTGGCCCTCTGCAGGTTCTAGATCGGAAGCGCAC
+
CCCCCCCCFFFFGGGGGGGGGFHHGFGECEHHHGGGGGGGGHHHHGGGFGGGHHGHHHGGGGGGGGGGGGGHHHHGGGGHGHHHHGGGGGGGG<?GFFHHGGGGAFFGHHHHHHHHGHHGGGGGHGHHGHHHHHHGHHHHHGGCCGGGGGGGGFFFFFFF/BFFFFFFFFFFFFFFFFFFFFFFFFFFFDF@DFFFFFFFFFFFFFFFFBFFFFFFFFFFFB/AEFFFFFFFAFFFFFFFFFFFFF.@CDC
@M05620:37:000000000-D9766:1:1101:25601:8915 1:N:0:90
GAGGCTGCTTTGGAAGAAACTCATAGATTACTGCAACAGTTCCCCCTGGACCTGGAAAAGTTTCTTGCCTGGCTTACAGAAGCTGAAACAACTGCCAATGCCTACAGGATGCTACCCGTAAGGAAAGGCTCCTAGAAGACTCCAAGGGAGTAAAAGAGCTGATGAAACAATGGCAAGTAAGTCAGGCATTTCCGCTTTAGCACTCTTGTGGATCCAATTGAACACTTCTCAGCATTTGTACTTGTAACTGA
+
>3>3AAFBFFFFGGFGBCBFGGBGFHGHGGGFHG4DF2FDGHHHHGGGHHFGHHG2BA2FFGHHHHHHHHFFHGHHHHHGFGHHHHGHH31BEGFFHFHHHGHGHHGHFHFHH43BFEGFEFH3BGHHHHHGHHH33FGHHHH2BGGGHGFC222FFH2GGHHHHDHHCGHHHFGHGG?GHHHFHFGHHHHHHGGGGGFHHHHHFHGHHHGHHH/CFFHG0:CF/=GFFFGGGGGBFBFFFGGGFFGGGF0
@M05620:37:000000000-D9766:1:1101:4382:8918 1:N:0:90
AGTGCCAGCTCTCAATCGCACAGGGGACCCAGGGCCTGGCCCCTCCATCCAGAAAACCTATTACCTCACCCGCTACCTGGAGCACCAACTCCGCAGCTTGGCTGGGACCTATGTGAGTATCCAGCGTAGGAATCTGGGAGTTGGGGAGGAGTGAGGACTTGGGGAAAGACAGTCCTAACCGTGGAGGGTTCTGGTAAATGATGGGGTGAGGAGGGGCTCTTTGGCTCCCACCAGTCCCCCTGTCTGGTCTA
+
>>AAAFFBAFCFGEAFG1AFAF000AFEEGHHG?EFG/CFGHGHGGEHHHHDBBFGHGHFG1BGGHFGHHHGGGCGHHG0>FF/BFCEEFGH??/>>>FFEHG///BFEGHH1G2FGGGHFGHBGB/?CCHDHHHGEGGCC<GGCGFGCEGHHGGHF.<CDG.@CFEGCHHHCGHHHHHHC.C?G.C?CAFFGG0=CG0FGFFF?.C@EFFFBB--99EFFFBB;;FEFFFFF;9BFFFF@-;BF/99;B/
@M05620:37:000000000-D9766:1:1101:15107:8927 1:N:0:90
AGTGCCAGCTCTCAATCGCACAGGGGACCCAGGGCCTGGCCCCTCCATCCAGAAAACCTATGACCTCACCCGCTACCTGGAGCACCAACTCCGCAGCTTGGCTGGGACCTATGTGAGTATCCAGCGTAGGAATCTGGGAGTTGGGGAGGAGTGAGGAGTTGGGGAAAGACAGTCCTAACCGTGGAGGGTTCTGGTAAATGATGGGGTGAGGAGGGGCTCTTTCGCTCCCACCAGTCCCCCTGTCTGGTCTA
+
ABBACFFFCFFFGFGFGFFFGFGGFEEEEGHHGGGGFGHHAHGHGGHGHHHHFHHHHGHHHHEHHHGHHHHGGEFGHGGGHGHGHHHHGHHHGGGGGHHHGHHE//FHG2GHHHHHHGEHHHHHHGBFGDHHHHHHHHHGDHHHGGGGGGFGHHHHHGHHHHGGGGHHHGHHHHHHHHHHGCEFDGGGCFGGGGFFGGGGGGGGGGFFFFFFFFFCFAFFFF/DFFFFFFFFFFFFFFFFFFFFFFFFFF/
@M05620:37:000000000-D9766:1:1101:25592:8932 1:N:0:90
GAGGCTGCTTTGGAAGAAACTCATAGATTACTGCAACAGTTCCCCCTGGACCTGGAAAAGTTTCTTGCCTGGCTTACAGAAGCTGAAACAACTGCCAATGCCTACAGGATTCTACCCGTAAGGAAAGGCTCCTAGAAGACTCCAAGGGAGTAAAAGAGCTGATGAAACAATGGCAAGTAAGTCAGGCATTTCCGCTTTAGCACTCTTGTGGATCCAATTGAACAATTCTCAGCATTTGTACTTGTAACTGA
+
A3AA>AF3BDD4GBBFFG4BGGHHHFGEGHEFGA4FFHGHHBDFBEAA2BBFHGFGB32BBFHDGHHBBBGGHHH3BBFGHFFGHB3GBBBBGHHFFHHHBBBFGH3?BB3BF@DDF>E@AGFHFH???BBFG??BFBCBB22BBBF?F??@FBF2F2@D2@<@DDB1<C<1<0??F?<F1=><=0><>1=11..<<A==<=D<GGHD=CEG00;:::<:::;CG:;00:;CFF;;F0;0;0;0;C;F9B0
@M05620:37:000000000-D9766:1:1101:27447:8933 1:N:0:90
GAGGCTGCTTTGGAAGAAACTCATAGATTACTGCCACAGGTTCGGCGGAACATGGAAACGTTTTTTGGCTGGCTGACAGAAGCTGGAACCACTTCCACTGCTTACAGGATGCTACCCGTAAGGAACGGCTCCTAGAAGACTCCACGGGCGTAAAAGAGCTGCTGAAACAATGGCAAGTAAGTCAGGCATTTCCGCTTTAGCACTCTTGTGGATCCAATTGAACAATTCTCAGCATTTGTACTTGTAACTGA
+
AABABBFBFFFFGGGGGGGGGGHDF556BG4DF54BFH2F33B22A2A00A25B2B333B1B311>//3B1EGHGGHDGBGGHH320B3?FFH3BF3?FGF4FHBGFGH2B2BGHGHGGGGHH2F0/?AAGGHHH11FGFHFH10CCD-<A@.:;GGGHGH/:CGFFCFGFFFFFGGFF9FBCCFFF.CBFGGGFC9ECFBBFBFBFF9BFFBFFBFBFFFFFFFFFBBBBBFFFFFE;:FBFFBFBBFB/
@M05620:37:000000000-D9766:1:1101:13787:8957 1:N:0:90
ACCACACCTTCTACAATGAGCTGCGTGTGGCTCCCGAGGAGCACCCCGTGCTGCTGACCGAGGCCCCCCTGAACCCCAAGGCCAACCGCGAGAAGGGCCCGCTACCTCTTCTGGTGGCCGCCTCCCTCCTTCCTGGCCTCCCGGCGCTGCGCCCTTTCTCCCTGGTTCTCTCTTCTGCCTTTTTCCGTCGGCCTCTCTTCTCTTACCTGAGTCTCCTTTGGCCCTCTGCAGGTTCTAGATCTGAATCGCAC
+
BBBBBBBBFFFFGGGGGGGFG5GFGEEEHGHHCFGGGGGGGHHHHGEGFGGGHHHHHHHGGGGGGGGGGGGFHFHGGGGHGFHHHGG@DCDC?/00///////<<<1>G=G<F1G0.0<A--<CGFCG?GCGF00/.;0:CE.---;-;.9-;-;/FFBF//B:./:9B:9/;////;///;B/B/9F.--9..A//9///////:9//9;/;BBF/9B////.;;./9//99/BF/;/9F///B//99.-
@M05620:37:000000000-D9766:1:1101:20409:8975 1:N:0:90
GAGGCTGCTTTGGAAGAAACTCATAGATTACTGCAACAGTTCCCCCTGGACCTGGAAAAGTTTCTTGCCTGGCTTACAGAAGCTGAAACAACTGCCAATGCCTAATGGCAGCTCCCCGGAAAGCCCGGCTCCTCGCCGAATCCCAGTGAGACAACGAGCTGAAGAAACACTGGCAAGTAAGTCAGGCCTTTCCGCTTTAGCACTCTTGTGGAACCCAATGACCCATACTCAGCATTTGTACATGTAACTGA
+
BBBCCBFBFFFFGGGGGGGGGGHHHHHHHGHHHHHHGHHFGHHHHGGGHHHHHHHHHHHGGHHHHHHHHHHHHHHHHHHHHHHHHHHHHHHHHHHHHHHH33FD34DF231?F3B?1E/EE/B3B/////??22/>/<<///?=1?11=?11<0<<>.>>1<0<=G/C/.<0<<GHGH0;G0<G0/:EH0000..9.C;0CB:FBFF0FBAF00;9:./0;00/:///;;00F0;B00B0:00:B;;B090
@M05620:37:000000000-D9766:1:1101:14267:8979 1:N:0:90
ACCACACCTTCTACAATGAGCTGCGTGTGGCTCCCGAGGAGCACCCCGTGCTGCTGACCGAGGCCCCCCTGAACCCCAAGGCCAACCGCGAGAGTGGCCCGCTACCTCTTCTGGTGGCCGCCTCCCTCCTTCCTGGCCTCCCGGCGCTGCGCCCTTTCTCACTGGTTCTCTCTTCCGCCGTTTTCCGTTGGACTCTCTTCTCTGACCTGAGTCTCCTTTGGACCTCTGCAGGTTCTAGATCGGAAGAGCAC
+
ABAAAAAAFFFFGGGFFGGGGFGFEGGGHGGHGGGGFEGEEG2GHGEGGGGFFHHHHHHGEGEEFEEEGGGFFGHEGGGHFHGEHGGECCGCC/<<?F0FCCGC@0>FDF1G111<.CGG@CGGH.//CG:GHH0/=GHGCCE--9B-AEGG.@-BBF/F/B//;B/B//BF/F//9A.-9AFFFFF//;.///;///B9/BBFB/F/B/.BBBFF/9B9//9BBFBF/9F?.9/;/9FFF.DF?..;BB9
@M05620:37:000000000-D9766:1:1101:24807:8979 1:N:0:90
ACCACACCTTCTACAATGAGCTGCGTGTGGCTCCCGAGGAGCACCCCGTGCTGCTGACCGAGGCCCCCCTGAACCCCAAGGCCAACCGCGAGAGTGGCCCGCTACCTCTTCTGGTGGCCGCCTCCCTCCTTCCTGGCCTCCCGGCGCTGCGCCCTTTCTCACTGGTTCTCTCTTCTGCCGTTTTCCGTCGGACTCTCTTCTCTGACCTGAGTCTCCTTTGGACCTCTGCAGGTTCTAGATCGGAAGAGCAC
+
BBBBBBBBFFFFGGGGGGGGGGGHGGGAG2F2CAAAEG?EG2GGHGGGAEA15FCG5FGGGGC/FDFGGGE2FGHGGGGHEHCGHG/////<B>22</?F@///<?<FGFFGFFHH.CF@DC.CHGHHGHHHHHHHHHGHHGGGCGFGGGGGGFFFFFFF/;FFFFFFFFFFFFFFFFFFFFFFFFFF.=B-@FFFFFFFFFFFFFFFF/FFFFFFFFFFFB/BFFFFFFFFFFFFFFFFFFFFFF;AFFF
@M05620:37:000000000-D9766:1:1101:5759:8984 1:N:0:90
ACCACACCTTCTACAATGAGCTGCGTGTGGCTCCCGAGGAGCACCCCGTGCTGCTGACCGAGGCCCCCCTGAACCCCAAGGCCAACCGCGAGACTCGACCGCCTCTTATTCTGGCGGCCTCCTCCCTCCTTCCTGCCCTCCCGGCGCTGCGCCCTTTCTCCCTGGTTCTCTCTTCTGCCGTTTTCCGTCGGCCTCTCTTCTCTCCCCTGCGTCTCCTTTGGCCCTCTGCCTGTTCTAGATCGGAAGCGCCC
+
CCCCCCCCFFFFGGGGGGGGGFHHGEEGH?GHHGGGEGGCFHHHHGGGEFGGBGHHHHHGGGEGGGGGGGGHHHHGGGGHGGHHHGGEGGGCC/22?/>>>AA/.1>1>1<=11<A-<-.:.C:GEHG:CHHH0;/=::EGG;---;@-A@FFFA//9B/9;.;9;BF/9FFFFFBB9;;ADFFFFD/;BC;FDFFBFFFFFF/;:9B.;-9;DF:/;FF/FB..;B/B//::;/BFB/:BEFFFD.;9-;
@M05620:37:000000000-D9766:1:1101:14514:8989 1:N:0:90
GAGGCTGCTTTGGAAGAAACTCATAGATTCCTGCAACAGTTCCCCCTGGACCTGGAAAAGTTTCTTGCCTGGCTTACAGAAGCTGAAACAACTGCCAATGCCTACAGGATGCTACCCGTAAGGAAAGGCTCCTAGAAGACTCCAAGGGAGTAAAAGAGCTGATGAAACAATGGCAAGTAAGTCAGGCATTTCCGCTTTAGCACTCTTGTGGATCCAATTGAACAATTCTCAGCATTTGTACTTGTAACTGA
+
1>>>AACAFFFFGFG111BFFGAF3FGHH3FGHH01EFGDGHHHHGEGC0FFGBEGHA0BFGGHHHHHHHHHHHHBGHGGHHHGHHGGHCHHHHHH1@FGFHHHHHHHHHFHHHHHHGGGEHHHC0BGHHHGHHH11FHHHHH11BFGCFGFDGDHGHHHH1GHHHHHHGGHHFHHGDGFHGHHHHH.GHHHGGGGGGGFHGDGHHHHGHGHEHHH0GHHHFHHFHHHGGGGGGGGGGGGGGGGFFBFFG0
@M05620:37:000000000-D9766:1:1101:20494:8998 1:N:0:90
AGTGCCAGCTCTCAATCGCACAGGGGACCCAGGGCCTGGCCTCTCCATCCAGAAAACCTATGACCTCACCCGCTACCTGGAGCACCAACTCCGCAGCTTGGCTGGGACATATGTGAGTATCCAGCGTAGGAATCTGGGAGTTGGGGAGGAGTGAGGAGTTGGGGAAAGACAGTCCTAACCGTGGAGGGTTCTGGTAAATGATGGGGTGAGGAGGGGCTCTTTGGCTCCCACCAGTCCCCCTGTCTGGTCTA
+
ABABAFFFBFFFGFGGGGGGGGHEFEEG?EGDFGEGFFHHC3BBGHFHHHHHFGHHHGHHHGFHHGHHHHGGGEEFHHHHFHHHHHHHGHHHFGGGGGGBGHHAFGFF/BGHHHHHHHF3FHHFHG<CDGGFFHHHGHFFGFGFCFFGGCEGHDDGFDGH0C<DEAGHHHGHHHHGHFHHGGGCDADAGGGGGG;FFGGGGFGGGGGFFFFFDFFFFCFFFFBBF/BEFFFF?FFFFF?AFEFFFBFFFF/
@M05620:37:000000000-D9766:1:1101:20517:8999 1:N:0:90
AGTGCCAGCTCTCAATCGCACAGGGGACCCAGGGCCTGGCCCCTCCATCCAGAAAACCTATGACCTCACCCGCTACCTGGAGCACCAACTCCGCAGCTTGGCTGGGACCTATGTGAGTATCCAGCGTAGGAATCTGGGAGTTGGGGAGGAGTGAGGAGTTGGGGAAAGACAGTCCTAACCGTGGAGGGTTCTGGTAAATGATGGGGTGAGGAGGGGCTCTTTGGCTCCCACCAGTCCCCCTGTCTGGTCTA
+
ABAABFFFCFFFGGGGGGGGGGHHGGGGGGHHGGGGGGHHHHGHGGHHHHHHHHGHHGGHHHHHHHHHHHHGGGGGHHHHGGGGHHHHGHHHGGGGGHHHGHHGGGHHGHHHHHHHHHHHHHHHHGGGGGHHHGHHHHHGGHHHGGGGGGGHHHHHHGHHHHGGGGHHHHHHHHHHHHHHGFGGGGGGEFGGGGFGGGGGGGGGGGFFFFFFFFFFFFFFFFFFFFFFFFFFFFFFFFFFFFFFFFFFFFF
@M05620:37:000000000-D9766:1:1101:12024:9009 1:N:0:90
GAGGCTGCTTTGGAAGAAACTCATAGATTACTGCAACAGTTCCCCCTGGACCTGGAAAAGTTTCTTGCCTGGCTTACAGAAGCTGAAACAACTGCCAATGCCTACAGGATGCTACCCGTAAGGAAAGGCTCCTAGAAGACTCCAAGGGAGTAAAAGAGCTGATGAAACAATGGCAAGTAAGTCAGGCATTTCCGCTTTAGCACTCTTGTGGATCCAATTGAACAATTCTCAGCATTTGTACTTGTAACTGA
+
AABABCFAFFFFFBGFGCGGFGFHCEGHHHHGHHHFHFHGHGGHHGGGHHHHHGHHGHHHGFHGHHHHHHHFGHHGHHFFHHHEGGFHGFHHHHHGHFHHGGHGHHFFFH3FGHHHHEEGGHHHH3BFFGHGHHGFGHHGHFCGGGGDEFDHGHHHGFGGHGHHHHHHFHFFG0CGF1GGFFGGHGEHHHGHFAEECEDDGGGCGHHHGHGFCGHHHHHHHHHGHHHFGGFFGGGGGGGFFCFFFFBCBF0
@M05620:37:000000000-D9766:1:1101:12876:9016 1:N:0:90
ACCACACCTTCTACAATGAGCTGCGTGTGGCTCCCGAGGAGCACCCCGTGCTGCTGACCGAGGCCCCCCTGAACCCCAAGGCCAACCGCGAGAGTGGCCCGCTACCTCTTCTGGTGGCCGCCTCCCTCCTTCCTGGCCTCCCGGCGCTGCGCCCTTTCTCCCTGGTTCTCTCTTCTGCCGTTTTCCGTAGGACTCTCTTCTCTGACCTGAGTCTCCTTTGGCACTCTGCAGGTTCTAGATCGGAAGAGCAC
+
BCCBCCBCFFFFGGGGGGGGGGHGGGGEHFHHHGGGGGGGGHHHHGGGEGGGHHHHGHHGGGGGGGGGGGGHHHHGGGGHGHHHHGGGGGGGGCHHF/FG@CGGGCFFHHFHHGGHGHHGFGDGHGHHFHHHHCGCGHHHHED?-:BGGGGGGFFFFFFF/BBFFFFFFFFFFFFFFFFFFFFFFFFF.AA/;FFFFFFFEFFB9BFFF/BFFFFFBFFFF///;BFFFBFF.FFFFFFFFFFFFF.:FF9
@M05620:37:000000000-D9766:1:1101:16940:9018 1:N:0:90
GAGGCTGCTTTGGAAGAAACTCATAGATTACTGCAACAGTTCCCCCTGGACCTGGAAAAGTTTCTTGCCTGGCTTACAGGAGCATACCCCACTGCCAATGCTTACAGGATGCTCCCCGGCAGGAAAGGATCCTAGCAAACTACCCGGACGAACACGAGCTGCTGAAACACTGGCAAGTACGTCAGGCATTTCAGCTTTAGCACTCTTGTGGATCCCCATGACAAATTCTCAGCATTTGTACTTGTAACTGA
+
AAAABA4AFFDFGGGGGFGFGFGFFHHHGHGGHHHFHGH5FGGHHG?GHHHFFAAEGGHGBGFHEHGHHHHGFFEGHHH3B1?1BB33B1??1B@GHH3FG4@43BFFHGGHH3GG/E//<</?FF0B0BFGFGBG11BF1<@00?</></<>@C.>>C?CBG00<DDG.<D/.:<.CF0ECC:.//C0;;B00;;0CBFBF00FBC0C9.C0BF9A/:C0/009/9;FFFFFFFFF/9//;:FFF/9/;/
@M05620:37:000000000-D9766:1:1101:10949:9027 1:N:0:90
ACCACACCTTCTACAATGAGCTGCGTGTGGCTCCCGAGGAGCACCCCGTGCTGCTGACCGAGGCCCCCCTGAACCCCAAGGCCAACCGCGAGACCCCGGGGAGTCGCCCGCTCCCTCTGCTTGTGGCCCCCTCCCTCCTTCCTCCCCTCCCGGCGCTGCGCCCTTTCTCCCTTTTTCTCTCTTCTGCCGTTATCCGTAGGACTCCCTTCTCTACCCTGCGTCTCATTTGGGCCTCTGCTAGATCTCAATCG
+
CCCCCCBCFFFFGGGGGGGGGGHHGGGFHGHHHGGGGGGGGHHHHGGGEGGGHHHHHHHGGGGGGGGGGGGGHHHGGGGHGHHHHGGGGGGGC//?/>D</@->0--CDCFGCF.:GH00;0:.;.CGC-;-=.;/FD/9FBB09;./:;:E-9-;9-.-;9@-/;0BB9;F0::FB00;B0BFFB09-9;.;;0.;...00//0.:0;0FB0;0AF/.;ABF;00:;00.;EF?F0:00;0BFF00::0.
@M05620:37:000000000-D9766:1:1101:8019:9030 1:N:0:90
ACCACACCTTCTACAATGAGCTGCGTGTGGCTCCCGAGGAGCACCCCGTGCTGCTGACCGAGGCCCCCCTGAACCCCAAGGCCAACCGCGAGAGGACCCCGCTACCGCTTCTTGTGGCCGCCACCCTCCTTCCTGGCCTCCCGGAGCTGCGCCACTTCTCACTGGTTCCCTCCTCTGCCGTTCTCTGTAGTACTCTCTTCTCTAACCTGAGCCTCCTTTCGAACTCTGCAGGTTGTAGATCTGAAGACCAC
+
3>3>AAAAFFFBGGGBGGGGGGFHGGGGGEGHHGGG2AEEEF2FGGGGE1EFFHHFHHHGC@EFFGFEGEFHH3FFFE/GGEHHHGGG?CDCD/?0/?///>/<@G->-<<>11<0<<C@D@-:.;:.A:00/:</.9:.C.9--:A.//A?D../9;/;9F9:./9/99/....99//-;9.;B/9;/9:/;////;/B9;B//;./.;B//BF.9;//.99FA;/9;:/../.;/;;/B/;//9//.;.
@M05620:37:000000000-D9766:1:1101:14239:9043 1:N:0:90
ACCACACCTTCTACAATGAGCTGTGTGTGGCTCCCGAGGAGCACCCCGTGCTGCTGACCGAGGCCCCCCTGAACCCCAAGGCCAACCGCGAGAGCGGCCCGCTACCTCTTCTGGTGGCCGCCTCCCTCCTTCCTGGCCTCCCGGAGCTGCGCCCTTTCTCCCTGGTTCTCTCTTCTGCCGTTTTCCGTCGGCCTCTCTTCTCTGACCTGTGTCTCCTTTGGCCCTCTGCAGGTTCTAGATCGGAAGCGCAC
+
AAA1AAAAFFFFFGGBDGGAG1GBFDBBF?HH1FFAEEEEGHHHHGGGEAFFHGHFHHHG?ECGE/EGGGFBH1GFGGFGCEHGHGG@EGC<///<</<<//<@<<<DF1<11<1/<CG-@CG.C./:.CBGH0</.:0;9C.--99FF/-?AA@B/FBF/9BBA//9B/BFF/B/BBB;BFF-9FBF-9@-;-9:9BBF//BB/9;FB//9//9F:/BBB//---9/B//-;///;///99AB-A--@9-
@M05620:37:000000000-D9766:1:1101:7993:9043 1:N:0:90
ACCACACCTTCTACAATGCGCTGCGTGTGGCTCCCGAGGAGCACCCCGTGCTGCTGACCGAGGCCCCCCTGAACCCCAAGGCCAACCGCGCGAGTGGCCCGCTACCTCTTCTGGTGGCCGCCTCCCTCCTTCCTGGCCTCCCGGAGCTGCGCCCTTTCTCCCTGGTTCTCTCTTCTGCCGTTTTCCGTCGGCCTCTCTTCTCTGCCCTGCGTCTCCTTTGGCATTCTGCAGGTTTTAGATCGGAAGTGCAC
+
BBBBBBB>CFFFGFGGGGAEFGGGGGGBAEHGGBAE?EEEDHGHHGGAEFFGGHGHHHG0>@EGGGGGGGGHFHHGGGGHGHHHHGGGGG/<B/<FF??GCGG<<<>FGHGGHHHHGGH?DGGGHGHHDGHHH0GBFGFGGGD@-9A.CFGGGBBFF9B9BFFFFFFFFFFFFFFFFFFBFFFFFFFF.;@BDD9BFFFFFFFF/:;9.E<ABF:BBFFFFF//9;BBF//:;BF.//9BFEFFEF9;B9/
@M05620:37:000000000-D9766:1:1101:4120:9048 1:N:0:90
AGTGCCAGCTCTCCATCGAACAGGGTACCCAGGGCATGGCCCCTCCATACAGAAAACCTATGACCTCACCCGCTACCTGGAGCACCCACTACGCAGCTTGGCTGGGACCTATGTGCGTATCCAGCGTAGGACTCTGGGCGTTGGGGCGGAGTGCGGCGTTGGGGCCAGCCAGTCCTAACCGTGGCGGGTTCTGGTAAATGATGGGGTGAGGCGGGGCTCTTTGGCTCCCACCAGTCCCCCTGTCTGGTCTA
+
>A1>A@D1>BFFGFGBBAB1BEBCEABB11BA00AA0BEGBGEHGGGH20AD1FFBBEHABA2FG1BCGFFAE>>EFGBB0BBFFHG/EE00?>/>/BB>EB1FEFFG/FGBDFD2?FFCHG2BF>C/>C@<<FGFHHACCCGGGGA@C-;;C0;--;;@A.A?9-9AE--9BFFFB/F-9BE@-;@@;AAFBF;///99/;BFFF-9A9A-@@9@@?FBBFFF9/9AE-AB-;B9FFFF@FFFFFFFFF/
@M05620:37:000000000-D9766:1:1101:13047:9059 1:N:0:90
GAGGCTGCTTTGGAAGAAACTCATAGATTACTGCAACAGTTCCCCCTGGACCTGGAAAAGTTTCTTGCCTGGCTTACAGAAGCTGAAACAACTGCCAATGCCTACAGGATGCTACCCGTAAGGAAAGGCTCCTAGAAGACTCCAAGGGAGTAAAAGAGCTGATGAAACAATGGCAAGTAAGTCAGGCATTTCCGCTTTAGCACTCTTGTGGATCCAATTGAACAATTCTCAGCATTTGTACTTGTAACTGA
+
BCCCCCFCFFFFGGGGGGGGGGHHGHHHHHHHHHHHHCHFHHHHHGGGHHHHHHHHHHHHGHHHHHHHHHHHHHHHHHHHHHHHHHHHHHHHHBHBGE3F33BDG3B3?@F2GGG2F1?EEGGFGB?FGF0F3F43BDFB?GB??BC/CC/222@DC@F2@2@2>1GGHEH1100?C?<=<GDB<0><FGHH<<DAD.<0<=0<GHD000.00:GGHCH0GGHH/:C:C00BFGGGFB;CFG000CFBF00
@M05620:37:000000000-D9766:1:1101:4130:9063 1:N:0:90
AGTGCCAGCTCTCCATCGCACAGGGTACCCAGGGCCTGGCCCCTCCATCCAGAAAACCTATGACCTCACCCGCTACCTGGAGCACCCACTCCGCAGCTTGGCTGGGACCTATGTGAGTATCCAGCGTCGGGATCTGGGCGTTGGGGCGGCGTGCGGCGTTGGGGCCCGCCCGTCCTCACCGTGGCGGGTTCTGGTAAATGATGGGGTGAGGCGGGGCTCTTTGGCTCCCCCCAGTCCCCCTGTCTGGTCTA
+
>3>>>B@4AFFFGFGBBAEEEEGFF44BBFGF2BEABFGFBGGGGG2EFBFEG3B2BEGH5BAGGDBFHFH0@>0EGH3BB1BBGHG1?GH??E/E>B3B?BGFEGGHEGFGHGF3?GBHHH3?F@G/>@//?FGHB0<ADDC0--A@C:A;-ADG?DFFF?DF.--9-B-9@DFF/9A:.FFFAA-;DEFFFFFBBFBF/FFFFFDF.;9.-@AFF;E:BFFFF/BEE.AD@DFFFFFFFFFFFFFFFFB
@M05620:37:000000000-D9766:1:1101:15527:9065 1:N:0:90
GAGGCTGCTTTGGAAGAAACTCATAGATTACTGCAACAGTTCCCCCTGGACCTGGAAAAGTTTCTTGCCTGGCTTACAGAAGCTGAAACAACTGCCAATGCCTACAGGATGCTACCCGTAAGGAAAGGCTCCTAGAAGACTCCAAGGGAGTAAAAGAGCTGATGAAACAATGGCAAGTAAGTCAGGCATTTCCGCTTTAGCACTCTTGTGGATCCAATTGAACAATTCTCAGCATTTGTACTTGTAACTTA
+
AABBCCFBFFFFGGGGGGGGGGFHHHHHHHHGHHHCGGHFGHHHHGGGHGHHHHHHHHHHGHHHHHHHHHHHHHHHHHHHHHHHHHHHHHHHHHHHHHHHHHHHHHHHHHFHHHHHHGGGGHHHHFGHHHHGHHHHEHHGHHHHHHGGGGGHHHHHGHHHHHHHHHHHHHHHHHHHGHHHHFHHHHHHHHHGHGGGGGHGHHHHHHHHHHGHGFHHHHHHHHHHHHHHHGGGGGGGGGGGGGGGFGFFGGF
@M05620:37:000000000-D9766:1:1101:22417:9093 1:N:0:90
GAGGCTGCTTTGGAAGAAACTCATAGATTACTGCAACAGTTCCCCCTGGACCTGGAAAAGTTTCTTGCCTGGCTTACAGAAGCTGAAACAACTGCCAATGCCTACAGGATGCTACCCGTAAGGAAAGGCTCCTAGAAGACTCCAAGGGAGTAAAAGAGCTGATGAAACAATGGCAAGTAAGTCAGGCATTTCCGCTTTAGCACTCTTGTGGATCCAATTGAACAATTCTCAGCATTTGTACTTGTAACTGA
+
BBBBBBFBFFFFGGGGGGFGGGHHGHHHEGHFHGHHHHHGHHHHHGGFHHHHHHHGHHGGGFHHHHHHHHHHHHHHHHHHHHHHHHHHHH1FHHHHHFHHHHHGHHGHHHHHHFFGHGGEGGHHHHHHHHHGHHHE3GGHHHHGGHGGHGGHFHFHGHHHHHHHHHHHHHHHHGHHFFGHGHGHHGHHHHGHHGGGGGHFHFGHHHHGHHGHHHHFHHHHGFHH/GHFHGGGGGGGG0FGGGGGGGFGGG0
@M05620:37:000000000-D9766:1:1101:18512:9105 1:N:0:90
AGTGCCAGCTCTCAATCGCACAGGGTACCCAGGGCCTGGCCCCCCCATCCAGAAAACCTATGACCTCACCCGCTACCTGGAGCACCAACTCCGCAGCTTGGCTGGGACCTATGTGAGTATCCAGCGTAGGAATCTGGGAGTTGGGGAGGAGTGAGGAGTTGGGGAAAGACAGTCCTAACCGTGGAGGGTTCTGGTAAATGATGGGGTGAGGAGGGGCTCTTTGGCTCCCACCAGTCCCCCTGTCTGGTCTA
+
>A>>>FFF?FFFG1FFFFGCGCHCG0BA1BGEAAEE0FHH0GGGGGGHHGHHB0FFGFFFFGDGH@GGH0FEE/>EGFGG0BFG0FE/E>GFECEGEHFGEGHG/BGHGHHGHGGHFHDGHH2DGGFE@CGFFGHFFF0<<>FGCC.-<.=<G0DG0CGFHHC-.;.;/;/:CFGG0BFGGGGG.;A?CFG0CFCFFFFFFFFFFFB??F?/-A@@@@FFFFFFF/;A9-FBEFFFFFFB@-;FFF//9;/
@M05620:37:000000000-D9766:1:1101:6813:9115 1:N:0:90
AGTGCCAGCTCTCCATCGCACAGGGGACCCAGGGCCTGGCCCCTCCATCCAGAAAACCTATGACCTCACCCGCTACCTGGAGCACCCACTCCGCAGCTTGGCTGGGACCTATGTGAGTATCCAGCGTAGGAATCTGGGAGTTGGGGCGGAGTGCGGCGTTGGGGAAAGCCAGTCCTAACCGTGGAGGGTTCTGGTAAATGATGGGGTGAGGAGGGGCTCTTTGGCTCCCACCAGTCCCCCTGTCTGGTCTA
+
>A>3>BFFBFFFGGGGFEFFEEGGF22AEEFHFEF2FFHHHHGHGGHHHCHGGHH2BEHHFFFHHFGHHHH?E>EEHGFFBFGHHH1?EGH?EF?F>GFGGHHGGGHHGH?GHHH3GHHHHHFHHGG/>E2@FHHHHH0FEHHGGG.AD-;CF0AG-ABFFGGG..../A9AFFFFFBFFFFFF.AFFFFFFFFFFFFFFFFFFFFADFFFBDFFFFFFFFFFFFFFFFFFFAFFFFFFFFFFFFFFFFFF
@M05620:37:000000000-D9766:1:1101:25066:9119 1:N:0:90
ACCACACCTTCTACAATGAGCTGCGTGTGGCTCCCGAGGAGCACCCCGTGCTGCTGACCGAGGCCCCCCTGAACCCCAAGGCCAACCGCGAGAGTGGCCCGCTACCTCTTCTGGTGGCCGCCTCCCTCCTTCCTGGCCTCCCGGCGCTGCGCCCTTTCTCCCTGGTTCTCTCTTCTGCCGTTTTCCGTCGGCCTCTCTTCTCTGACCTGCGTCTCCTTTGGCCCTCTGCAGGTTCTAGATCGGAAGCGCAC
+
BBBABBBBFFFFGGGGFGGGGFHHGFEBEEHHHGGEEGEEGHGHHGGGGEFGHHHHHHHGGGGGGFGGGGGHGHHGGGGHCFHHHGG?CCFC@B<FFFGHFGC//<>GGGHFHHHHDG0>@FDGHGHH?GFFGCCCCGFHHG.;:BGGGGGGGF;FEFFFFFFFE9BFFFFFFFFF/BFFFFFFFB.;;-@-9DFFFFFFFFFFFFFFB.;ADFFFFFFF;/99;EFFFFF.AFFFFFFFF?9AEFA-99@
@M05620:37:000000000-D9766:1:1101:19854:9124 1:N:0:90
ACCACACCTTCTACAATGAGCTGCGTGTGGCTCCCGAGGAGCACCCCGTGCTGCTGACCGAGGCCCCCCTGAACCCCAAGGCCAACCGCGAGAGTGGCCCGCTACCTCTTCTGGTGGCCGCCTCCCTCCTTCCTGGCCTCCCGGAGCTGCGCCCTTTCTCACTGGTTCTCTCTTCTGCCGTTTTCCGTAGGACTCTCTTCTCTGACCTGAGTCTCCTTTGGAACTCTGCAGGTTCTAGATCGGAAGAGCAC
+
BBBBB@ABFFFFGGGGGGFGGFHHGGGEGGGHHGGGCGG?EHGHHGGGEGGGFGGHHHHGGGGGGGGGGGGHHHHGGGGHGHHHHGGFGFBDGF22?F?G@DGGGHGHFHHHEHFGGEG@FF.AGGHHGHGGH0GCHHFHHG?@?BFFFFGGGGFBFFGFGGGFBFBB9BBB/FFFFFFFDFFFF/ABFA./BBFBFFFFFFFBFFFFBFFBFFFF9F/FFFEFFFFBB9FF;FFFFFFFFADAEDFFFFF
@M05620:37:000000000-D9766:1:1101:6072:9129 1:N:0:90
AGTGCCAGCTCTCAATCGCACAGGGGACCCAGGGCCTGGCCCCTCCATCCAGAAAACCTATGACCTCACCCGCTACCTGGAGCACCAACTCCGCAGCTTGGCTGGGACCTATGTGAGTATCCAGCGTAGGAATCTGGGAGTTGGGGAGGAGTGAGGAGTTGGGGAAAGACAGTCCTAACCGTGGAGGGTTCTGGTAAATGATGGGGTGAGGAGGGGCTCTTTGGCTCCCACCAGTCCCCCTGTCTGGTCTA
+
>A>3>FFFAFFFGGGFGGG2E?GCGABEEEFF2BEAFFHHHHGHGGHGHGGHHHFEHGHHGFHHHFGHHHHGG/>EHHGH?BGHHH1?EGHF>>/EEGFGGHGGGGHHGHHHHHHHHHHHHHHHHGGGGGHHHHHHGH0FCHHHGGEGGEEGHDGHGGHHHHGGGGHHHGHHHHHHHHHHGGGGDGGGEGGGGGCFFGGGGGGGGGFDFFFFFFFFFFFFFFFFFFFFFFFFFFFFEFFFFFFFFFFFFFF
@M05620:37:000000000-D9766:1:1101:8726:9151 1:N:0:90
ACCACACCTTCTACAATGAGCTGCGTGTGGCTCCCGAGGAGCACCCCGTGCTGCTGACCGAGGCCCCCCTGAACCCCAAGGCCAACCGCGAGACCCAGGTGAGTGGCACGCTCCCTCTTCTTTTGCCCGCCTCCCTCCTTCCTGGCCTCCCGGCCCTGCGCCCTTTCTCCCTGTTTCTCTCTTCTGCTGTTTTCCGTAGGCCTCTCTTCTCTGCCCTGAGTCTCCTTTGGCCCTCTGCAGGTTCTTGCTCG
+
DDDDDDCBFFFFGGGGGGGGGGHHGEGBFGHHHGGGGGGGGHHHHGGGGGGGHHHHHHHFGGGGGGGGGGGHHHHGGGGHGHHHHGGGGGCDGG///?/22?0?FFG01?/.>AFEFHGHH11>G000C--<CGG/G:C:GFC0/;CFFGA;-;-;;F?-;E-;C0FBF:BF0990BB0B0;B9F0;00;;B/;0:9..::0;.B/B9BFFF00B9;F/B9BF90;F09909.A.B0FB0;FBFF0;0;B.
@M05620:37:000000000-D9766:1:1101:22688:9164 1:N:0:90
GAGGCTGCTTTGGAAGAAACTCATAGATTACTGCAACAGTTCCCCCTGGACCTGGAAAAGTTTCTTGCCTGGCTTACAGAAGCTGAAACAACTGCCAATGCCTACAGGATGCTACCCGTAAGGAAAGGCTCCTAGAAGACTCCAAGGGAGCAAAAGACCTGATGAAACAATGGCAAGTAAGTCAGGCATTTCCGCTTTAGCACTCTTGCGGATCCAATTGAACAAGTCTCAGCATTTGTACTTGTAACTGA
+
BBBBBBFBFFFFGFBGGGGGGGHHHHHHHHHHHHHGGHHGHHHHHGGGHHHHHHHHHHHHGHHHHHHHHHHHHHHHHHGHHHHHHFFGGHFHHHHHHHHH3BGHHC331B3BB4F2B1?EFFBB3?0BFBFE334BB?3GGHHCC2F/F<//@2GGA2@22@1?G11?0/11<?FFF<1=11<1<<<<1<11><.EG.=DHD0<G=:00---;-/000;0;CFB//;;;;CF/CFBB90;0;FFFFGBGG9
@M05620:37:000000000-D9766:1:1101:15347:9165 1:N:0:90
ACCACACCTTCTACAATGAGCTGCGTGTGGCTCCCGAGGAGCACCCCGTGCTGCTGACCGAGGCCCCCCTGAACCCCAAGGCCAACCGCGAGACCCAGGTGAGTGGCCCGCTACCTCTTCTGGTGGCCGCCTCCCTCCTTCCTGGCCTCCCGGAGCTGCGCCCTTTCTCACTGGTTCTCTCTTCTGCCGTTTTCCGTAGGACTCTCTTCTCTGACCTGAGTCTCCTTTGGAACTCTGCAGGTTCTAGATCG
+
AABBBAAAFFFFGFGBDGGGCGGHEEEGDEHHHGFEEEGEAHHHHGGEBEEEFGGHGHHGGGGG1EEGGGGHHHAEGGGEGFHCC?EGGCFGGFGHHFF?GEHFHGFHH@FGCCHHHHHHHHHDGEHHDGGGGFGHHGHHHHHHGGFGGGGGGGGGGGGFGFBCFFFFFFFFFFBFFFFFFFFFFFFFFAFFFFFFFFFFFFFFFFFFFFFFFFFFBFFFFFFFFFFFFFFFFFFFE;FBF9FFFFFFFFF
@M05620:37:000000000-D9766:1:1101:26831:9176 1:N:0:90
ACCACACCTTCTACAATGAGCTGCGTGTGGCTCCCGAGGAGCACCCCGTGCTGCTGACCGAGGCCCCCCTGAACCCCAAGGCCAACCGCGAGAAGATCCCGCGATCTCTTCTGGGGTCCGTCTCCCCCCCGCCTGGCCTCCCAGCGCTGCGCCCTTTCTCCCTGGTTCTCTCTTCTTCCGTTTTCCATCAGACTCTCTTCTCTGACCTGAGTCTCCTGTGGACCGCTGCAGGTTATAGATCGGAAGCACAC
+
BBBBBBBBFFFFGGGGGGGGGGHHGEFEHDHHHGGFGGEFGHGHHGGGGEGGHHHHHHHGGGGGGGGGGGGHFHHGGGFHGHHHHGGGGGCG?/<222<F/////><11<111<0-..<-.<</</..;--=B?...;0;.:/:.;-:;.-:.;-9/B/;;B./99/FF/BFFB/////.;:BA/B/;;/;;B/;B///B/B/9/FFF./9;9::BF/;/./:;-:9-./;.;//;;/;:/..;.;E/B.:
@M05620:37:000000000-D9766:1:1101:6730:9183 1:N:0:90
GAGGCTGCTTTGGAAGAAACTCATAAATTACTGCCACAGGTCCCCCTGAACCTGTAACCGTTTCTTGCCTGGCTTCCAGAAGCTGCCACAACTGCCACTGCCTACAGGATGCTACCCGTCCGGACAGGCTCCTAGCCGACTCCCAGGGAGTACACGAGCTGATGAAACACTGGCAAGTAAGTCCGGCATTTCCGCTTTAGCACTCTTGTGGATCCACTTGACCACTTCTCAGCATTTGTCCTTGTAACTGA
+
ABBBBBFBFFFFGAGGGGGGGCG5F55D6B5AG54BFGA233BF2E2F23BAB25DA53ABA3ADD5AAFF11BB2BGHHHHHHF31BFBFFH3FGF3FGH?GD2FGFFFBCE4BGGGG//>E/</FGGHHGH2G22?<CGGH/@@<C?CE01?1?AGGGH1>GHGHHHFFGFGHHGG0=GHF0CFC:CHHHHG:EGGBFGGGGBFFGFGGGGG90/;FF009;.;FFFFEFF;FB9FF/BFFFF//BBF:
@M05620:37:000000000-D9766:1:1101:20862:9196 1:N:0:90
GAGGCTGCTTTGGAAGAAACTCATAGATTACTGCAACAGTTCCCCCTGGACCTGGAAAAGTTTCTTGCCTGGCTTACAGAAGCTGAAACAACTGCCAATGCCTACAGGATGCTACCCGTAAGGAAAGGCTCCTAGAAGAATTCAAGGGAGTAAAAGAGCTGATGAAACAATGGCAAGTAAGTCAGGCATTTCCGCTTTAGCACTCTTGTGGATCCAATTGAACAATTCTCAGCATTTGCACTTGTAACTGA
+
A3AABACA@F@DCBFGGFFGFGEGGHHEGHGHHGEFBFFAFGHFHGEF2FBBEFAF3B2FBADHBFABBAAGHHGEGFGFGHHGCFGHHFGHFB33FCGHBFGFFGB3FG31D4@FGF?/EFCDHF0B?3BFGG4BGGH3B1?BBFFGA?/0@FF1FF@GF<1@FHH?FH1<FFG1/?FGFF11<0<<1><11>A.<<0==D<0<0DGDGCH0::0C:::0:CCHHGHFGHFGFGB900;09;0;;B00;;
@M05620:37:000000000-D9766:1:1101:7492:9210 1:N:0:90
AGTGCCAGCTCTCAATCGCACAGGGGACCCAGGGCCTGGCCCCTCCATCCAGAAAACCTATGACCTCACCCGCTACCTGGAGCACCAACTCCGCAGCTTGGCTGGGACCTATGTGAGTATCCAGCGTAGGAATCTGGGAGTTGGGGAGGAGTGAGGAGTTGGGGAAAGACAGTCCTAACCGTGGAGGGTTCTGGTAAATGATGGGGTGAGGAGGGGCTCTTTGGCTCCCACCAGTCCCCCTGTCTGGTCTA
+
AAAAAFFFAFFFGGGGGGG1A0BAFAGFGGCHGAFEFCECAAFAAEFHHGHDDEAFGFHFHAAFGGCFGH0E>>EECGGHHFHCHEAHFHFHGGEEECFGEFHGGGHHCFGGHHHHHHHHEHFHHGFABBF1FBGHHHCFFFHEGG.-C<CGG0DG<EGHHGGGAA:G/G:GHHHHGFHAAGGGBABGCFGGGGFFFGGGGGGGGGF@F?FFBF@@?<FFFFFFFFFFFFFFFFFFFFFF?FFFFFFFFFF
@M05620:37:000000000-D9766:1:1101:13051:9220 1:N:0:90
AGTGCCAGCTCTCAATCGCACAGGGGACCCAGGGCCTGGCCCCTCCATCCAGAAAACCTATGACCTCACCCGCTACCTGGAGCACCAACTCCGCAGCTTGGCTGGGACCTATGTGAGTATCCAGCGTAGGAATCTGGGAGTTGGGGAGGAGTGAGGAGTTGGGGAAAGACAGTCCTAACCGTGGAGGGTTCTGGTAAATGATGGGGTGAGGAGGGGCTCTTTGGCTCCCACCAGTCCCCCTGTCTGGTCTA
+
AAAABFFCAFFFGGGGGGGGGGHHGCEA?EFFAAFEFFHHFGGCGEFHHGBGGFHHGGHEHHFHGFGGHFFGG>EFHHHHHHHHHHFGGGHHGGGGGHHHGHHGGGHHGFHHHDGBGGHHHGGHHGGDGGFHHHHHGH0FGHHHGG.DG.>FGFGHCGHFHHCGFGHHHHHHHGHHHGFHGDEGAEGF:AFGGGFFFGGGFFBFEGDBFFFFFFAFFFFFFFFFFFFFFFFFFFFFFFFFFFFFFFFFFFF
@M05620:37:000000000-D9766:1:1101:23081:9224 1:N:0:90
ACCACACCTTCTACAATGAGCTGCGTGTGGCTCCCGAGGAGCACCCCGTGCTGCTGACCGAGGCCCCCCTGAACCCCAAGGCCAACCGCGAGACCCCGGTGAGTGGCCCGCTCCCTCTTCTGGTGGCCGCCTCCCTCCTTCCTGGCCTCCCGGAGCTGCGCCCTTTCTCCCTTGTTCTCTCTTCTGCCGTTTTCCGTAGGACTCTCTTCTCTGCCCTGAGTCTCCTTTGGACCTCTGCAGGTTCTAGCTCG
+
BCBCCCCCFFFFGGGGGGGGGGHHGEGECFHHHGGGFEGCDHHHHGGGDGGGHHGHHHGGGEFGGGGEGGGHHHHGGGGHGHHHHGGGGGGGGG??CC?/ACH1GGGHHGGGGGGHHHGHH0DD/EFHG-AEDHGGGGFGGGGBBFGGGGGG?-;@AFFFFFFFFFFFFFFF0/;BFFFFFFFFFFFFFFDFFFFFFFBBFFFFFFFFFFFFF0BEFFBFFFFFFFFFFF99BFFBFFBBFAFFF0B:;B?
@M05620:37:000000000-D9766:1:1101:17794:9231 1:N:0:90
ACCACACCTTCTACAATGAGCTCTGGAACTCTGCCGGTTCTAGATCGGACGAGCACACGTCTGAACTCCAGTCACTAATGCGCATCTCGTATGCCGTCTTCTGCTTGAACACCCCACAACCCACCACCTTCTCACCCTCTTGTTCTCTCTTCACTCGTCCACTCGTATCTACCGTACCTTCCTATATCTCAGCTACTGGTCTTCTTACGTCCTTCTACCGCGCTTAGCAGGACCCAAGACCTAAGCCGAGA
+
BCCCCCDDFFFFGGGGGGGGGGBDBBBGHHHHGHHEEEEG3FGFGHAE2AAAAEEGHHGGHGFGFH@BGFHEGFHDFFFHFGGG1>@FFFEHFHHEE>FFHHGGGHHF33D2//<C//////////?=022222>?0//01111111111111111.0...11/.../.0000-<...000/000000:0:00000000000000000./...000000-----..0000........./;000//0----
@M05620:37:000000000-D9766:1:1101:25374:9231 1:N:0:90
ACCACACCTTCTACAATGAGCTGCGTGTGGCTCCCGAGGAGCACCCCGTGCTGCTGACCGAGGCCCCCCTGAACCCCAAGGCCAACCGCGAGAGGGTCCCGCTACCTCTTCTGGGGGCCGCCTCCCTCCTGCCTCGCCCCTCGGAGCTGCGCCCTTTCTCACGGGTTCTCTCTCCTGCCGTTTTCCGTAGGACGCTCTTCTCTGACCTGAGTCGCCTGTTGAACGCTGCAGGTTCTAGACTGGAAGATCAA
+
AAAAA1AAFF1D3GGFFFGF1FAEAEEEGAGFGF0A0/A/EHHHHG?GAEE/BE1FBC0A@ECGFGEGGE/GHGAGGECFEEHCGGGEG/CCCCA/?<??///<><?><111110--<@--;..CE//C///CB0.--.9.C-9.--.;/9@-;-/;/9999-9---://9;F/B///--:-:-/;99A-;//--9--/9//9;///9-/-9/--;A9//9/;9-9-9AFE-9//9;/;//9-//99/;//
@M05620:37:000000000-D9766:1:1101:22846:9231 1:N:0:90
ACCACACCTTCTACAATGAGCTGCGTGTGGCTCCCGAGGAGCACCCCGTGCTGCTGACCGAGGCCCCCCTGAACCCCAAGGCCAACCGCGAGACCCCGGTGAGTGGCCCGCTCCCTCTTCTTGTGGCCGCCTCCCTCCTTCCTGGCCTCCCGGCGCTGCGCCCTTTCTCCCTCTTTCTCTCTTCTGCCGTTTTCCGTAGGACTCTCTTCTCTGCCCTGAGTCTCCTTTGGCCCTCTGCAGGTTCTAGCTCG
+
BBBBBBBBFFB4FFGGGFBGDGEHG2EBG2FGHGGGGGGCGDHHEFGGGGGGHFHHHHG0EEGGGGGGGGGHGHHGGGGHGHHHHGGGGGGGGG???B//<?0?FFA<CCC-@FGHHHHHH00=C..:C:-AEHGGGDCFFFB9/AFFAEE.-99@-@D9@D=?/BFFF9BB..//;FBFBFFBB/B/;.AFEFFFFA../9B/FFBFFFFB9/BA/F.9;BF9/BF//9/9;AAFFF//.;:F//99;F.
@M05620:37:000000000-D9766:1:1101:15215:9235 1:N:0:90
AGTGCCAGCTCTCAATCGCACAGGGGACCCAGGGCCTGGCCCCTCCATCCAGAAAACCTATGACCTCACCCGCTACCTGGAGCACCAACTCCGCAGCTTGGCTGGGACCTATGTGAGTATCCAGCGTAGGAATCTGGGAGTTGGGGAGGAGTGAGGAGTTGGGGAAAGACAGTCCTAACCGTGGAGGGTTCTGGTAAATGATGGGGTGAGGAGGGGCTCTTTGGCTCCCACCAGTCCCCCTGTCTGGTCTA
+
ABAAAFFFBFFFGGGFGGGFGGHGGEEEEFHHAEEEDFHHFHGHGGHHHHHHFHHHHGHGHHFHHHHHHHHGG>EEHHHHFGHHHHF1EHHHEGGGEHGHGHHGGGHHGHHHHGHHHHHHHHHHHGEGGGHHHHHHHHAFGHHHGGGGGGEGGFGHHGCGHHGGGGHHHHHHHHHHHHHHGGGFFEGG;FFGGGFFFGGGGGGGGGFFFFFFFDFFFFFFFFFFFFFFFFFFFFFFFFFFFFFFFFFFFFF
@M05620:37:000000000-D9766:1:1101:12902:9235 1:N:0:90
AGTGCCAGCTCTCAATCGCACAGGGGACCCAGGGCCTGGCCCCTCCATCCAGAAAACCTATGACCTCACCCGCTACCTGGAGCACCAACTCCGCAGCTTGGCTGGGACCTATGTGAGTATCCAGCGTAGGAATCTGGGAGTTGGGGAGGAGTGAGGAGTTGGGGAAAGACAGTCCTAACCGTGGAGGGTTCTGGTAAATGATGGGGTGAGGAGGGGCTCTTTGGCTCCCACCAGTCCCCCTGTCTGGTCTA
+
ABAAAFFFBFFFGCGFGGGAFFFHGGGGGGHHFEFGGGHHHHGHGGHHHHGHHHHBGGHHHHHHHFGHHHHGG/EEHGHHFGHHHHHHGHFEEFCGGHFGGHHGGGHHGHHHHHHHHHHHHHHHHGGGGGHHHHHHHHHGGHHHGGGGGGGHHGHHHGHHHHGGGGHHHHHHHHHHHHHHGGEGGFGGEGGGGGFGGGGGGGGGGGFFFFFFFFFFFFFFFFFFFFFFFFFFFFFFFFFFFFFFFFFFFFF
@M05620:37:000000000-D9766:1:1101:13625:9238 1:N:0:90
ACCACACCTTCTACAATGAGCTGCGTGTGGCTCCCGAGGAGCACCCCGTGCTGCTGACCGAGGCCCCCCTGAACCCCAAGGCCAACCGCGAGAGGAGCCCGGTATCTCTCCCGGTGGCCGCTTCTCTCCTTCCTCCCCTACCGGGGCTTCGCCCTTTCTCACCGGTTCTATCTTCTGCTGTCTTCTGTCGGTCTCCCTTCTCTTACCTGCGCCTCCTTTGGACTTCTGAAGGGTCTTGATGGGTAGCGCAC
+
?AAAAAAAFFFFGGGGGGG1G1BAEBEFHGHHCFFEGGGCGHHHHGGGEEGEHFHHHHGGGGGGGEEEGGGHHFEEGGGECEHEEFE<CCCC///0//<?//<>/11=1100.---.<.-<-.;0<0;/00C/00/.;/..9---99-./-..:99///;BB---;:AB//;F////;/;B/9BF/9//;---9;//-/BBF////BF/----;;--///B/9//9;B//9:-;/-/999/:-//-:---;
@M05620:37:000000000-D9766:1:1101:15899:9238 1:N:0:90
AGTGCCAGCTCTCAATCGCACAGGGGACCCAGGGCCTGGCCCCTCCATCCAGAAAACCTATGACCTCACCCGCTACCTGGAGCACCAACTCCGCAGCTTGGCTGGGACCTATGTGAGTATCCAGCGTAGGAATCTGGGAGTTGGGGAGGAGTGAGGAGTTGGGGAAAGACAGTCCTAACCGTGGAGGGTTCTGGTAAATGATGGGGTGAGGAGGGGCTCTTTGGCTCCCACCAGTCCCCCTGTCTGGTCTA
+
AABBCFFFCFFFGGGGGGFGGGHHGGGGGGHHGGGGGFHHHHGHGGHHHHHHHHHHHGHHHHHHHHGHHHHGGGGGHGHHHHHHHHHHGHHHGGGGGHHHGHHGGGHHGHHHHHHHHHHHHHHHHGFGGGHHHHHHHHHGGHHHGGGGGGGHHHHHHGHHHHGGGGHHHHHHHHHHHHHHGEEGGGGG;FGGGGCFGGGGGGGGGGFFFFFFFFFFFFFFFFFFFFFFFFFFFFFFFFFFFFFFFFFFFFF
@M05620:37:000000000-D9766:1:1101:27356:9241 1:N:0:90
GAGGCTGCTTTGGAAGAAACTCATAGATTACTGCAACAGTTCCCCCTGGACCTGGAAACGTTTCTTGCCTGGCTTACAGAAGCTGAAACAACTGCCAATGCCTACAGGATGCTACCCGTAAGGAAAGGCTCCTAGAAGACTCCAAGGGAGTAAAAGAGCTGATGAAACAATGGCAAGTAAGTCAGGCATTTCCGCTTTAGCACTCTTGTGGATCCAATTGAACACTTCTCAGCATTTGTACTTGTAACTGA
+
AABAB4CBFFFFBGFGFGGFGGHGHGGGHBAGFB44BGFA5DDFGAEG22B2ABGFF33BB2BBFHGGFH3F1GFGGHGHHHHEGGFFG3GGCGHFGBGHH3GFGHHHHB3GFHHHH/EEEGEEHHHFHHHGHFHFFHGGHHHHHHGGHGFF>GGHGF<1FHFHHHHHHHHHHHHHGF=GFGGGHGHHHHHHHG?EDGFHHHHHC0=CGFGHHHHGHBHG0;CF/CFFGGGFFFF9C9FFFGGGFFFGGF;
@M05620:37:000000000-D9766:1:1101:22486:9247 1:N:0:90
TCTGCTGCTTTTTAATCCACTCCTCGATTCCTGACCCCGTTCCCCCTGGCCCTCTAAAAGTTTCCTTCCTGGCTTCCAGCAGCTTCTACCACTTCCCCTGCCTAACGGATGCTCACCGTACGGCCCGGCTCCTAGCCGACTACAAGGGCGTCAACGAGCTGATGAAACACTGGCAAGTAAGTCAGGCCTTTCCGCTTTAGCACTCTTGTGGATCCCCTTGACCAATTCTCAGCATTTGTACTTGTACCTGA
+
>>>>AB4BBF5B4ABFG5BF5B4BBA2F5DFFG5AGH22AB2BFHDGGGHHH11BBDFHHGH5D5D55BBG3BBG2BGG3?BGHHH55D5BGBFGHGGBFHHHGC1?E>1EGHD4BGGGH/>EEEGGGGCFGHHHGHGGG//?F<G/EFDGCAEH..<<EHHH0<DGHH.:GFGHHGHHBHHH0GGHAFGGGGGGGGGGGGGGGGGGGGG.B0CF/:.;BF/FF./BFFFFFFFFFFFFFFFFFFBFF/;9
@M05620:37:000000000-D9766:1:1101:12361:9259 1:N:0:90
AGTGCCAGCTCTCAATCGCACAGGGGACCCAGGGCCTGGCCCCTCCATCCAGAAAACCTATGACCTCACCCGCTACCTGGAGCACCAACTCCGCAGCTTGGCTGGGACCTATGTGAGTATCCAGCGTAGGAATCTGGGAGTTGGGGAGGAGTGAGGAGTTGGGGAAAGACAGTCCTAACCGTGGAGGGTTCTGGTAAATGATGGGGTGAGGAGGGGCTCTTTGGCTCCCACCAGTCCCCCTGTCTGGTCTA
+
AAABAFFFBFFFFGGGGGGGGGFGGGGGGGEHEEEGGGGGGGG1EFGGFHFHGGFHHE3FGHHHHHHFGEGGGEEEHGHHGFGGGGFGFGGHG/E//33BEHHE<EFE<BGHH??GHHDHHHBFC<??BE2@2F1GHH0FG0<1ACFGG.>0<<0.0</<DGG-CEEFGHEG0C0CCF/.9.9;.9.9..C:90;900CFFF0BEG.:.A.BA.9-9;A///;F/BB:9BF..AFB9F.A-A9:9/B///9
@M05620:37:000000000-D9766:1:1101:16785:9261 1:N:0:90
AGTGCCAGCTCTCAATCGCACAGGGGACCCAGGGCCTGGCCCCTCCATCCAGAAAACCTATGACCTCACCCGCTACCTGGAGCACCAACTCCGCAGCTTGGCTGGGACCTATGTGAGTATCCAGCGTAGGAATCTGGGAGTTGGGGAGGAGTGAGGAGTTGGGGAAAGACAGTCCTAACCGTGGAGGGTTCTGGTAAATGATGGGGTGAGGAGGGGCTCTTTGGCTCCCACCAGTCCCCCTGTCTGGTCTA
+
BCABCFFFCFFFGGGGGGGGGGHHGGGGGGHHGGGGGGHHHHGHGGHHHHHHHHHHHGHHHHHHHHHHHHHGGGGGHHHHHHHHHHHHGHHHGGGGGHHHGHHGGGHHGHHHHHHHHHHHHHHHHGGGGGHHHHHHHHHGGHHHGGGGGGGHHHHHHGHHHHGGGGHHHHHHHHHHHHHHGGGGGGGGCFGGGGFFGGGGGGHGGGFFFFFFFFFFFFFFFHHFFFFFFFFFFFFFFFFFFFFFFHFFFFF
@M05620:37:000000000-D9766:1:1101:22497:9263 1:N:0:90
GAGGCTGCTTTGGAAGAAACTCATAGATTACTGCAACAGTTCCCCCTGGACCTGGAAAAGTTTCTTGCCTGGCTTACAGAAGCTGAAACACCTGCCAATGCCTACAGGATGCTACCCGTAAGGAAAGGCTCCTAGAAGACTCCAAGGGAGTAAAAGAGCTGATGAAACAATGGCAAGTAAGTCAGGCATTTCCGCTTTAGCACTCTTGTGGATCCAATTGAACAATTCTCAGCATTTGTACTTGTAACTGA
+
AAAAABFAFFDDGF5BEG4BGFHHHGHGGFGFHB4FFGFGHGHHHGFBACFGHGFFB32BBFHGHHGFFGHHHHHBBFGHHHGHHEBHFF1BGGHGFHHHBBGGGHBFGB3FHGFGFEEEEHGBGHBBFGHGGFFFHHHCGFHBFFFEFC?@FDGGF0@FF@@@GHHFHHFFC0CGF?FG>1><=<F<<>DDG?FGGGGDH<<<GHHGCFEFCGG:G;CGG;GHBCGFFFFGGGFFF0;BFCFFFCGGGF0
@M05620:37:000000000-D9766:1:1101:28216:9266 1:N:0:90
GAGGCTGCTTTGGAAGAAACTCATAGATTACTGCAACAGTTCCCCCTGGACCTGGAAAAGTTTCTTGCCTGGCTTACAGAAGCTGAAACCACTGCCACTGCCTATTGGATGCTCCCAGTACAGCCCGGCTCCTCGAAGCATCCCAGGGAGTAAACGAACTGAAGAAACACTGTCAAGTCCGACCGGCCTTTCCGCTTTAGCACTCTTGTGGATACCATTGACAAATTCTCAGCATTTGTCATTGTCAATGA
+
3A?ABBFBFFFFGGGFGGAGGGHHHHHHHHHHHFGHHHGDFGHGHGEFAHHHHHFHHHFHHHHHHHHHHHHHHHHGHGHGHHHHHHHHHB?FFHH3FBBFD3FF34@BBGHGGFGF1FGF34B3FE/>/</?FG/?B//1BB?/BGA/?/<@12@C<//??F1??0F0F<1>1>>11>1FE.---<:-CGGHFE.AAEF0;09:/;FBCFGGBF99;FFF09BFFCFGFB0BBFFB/BF//;BBF/;9//9
@M05620:37:000000000-D9766:1:1101:23167:9277 1:N:0:90
ACCACACCTTCTACAATGAGCTGCGTGTGGCTCCCGAGGAGCACCCCGTGCTGCTGACCGAGGCCCCCCTGAACCCCAAGGCCAACCGCGAGACCCCGGTGAGTGGCCAGCTCCCTCTTCTGGTGGCCGCCTCCCTCCTTCCTGGCCTCCCGGAGCTGCGCCCTTTCTCACTGGTTCTCTCTTCTGCCGTTTTCCGTAGGACTCTCTTCTCTGCCCTGAGTCTCCTTTGGAACTCTGCAGGTTCTAGCTCG
+
CCCCCCCCFFFFGFGGGGGGGGHHGEGEHGHGHGGGGGGGGHHHHGGGGGGGHHHHGHHGGGGGGGGGGGGHHHHGGGGHGHHHHGGGGCGGGGGHAFF@DGH1FGFF1FEGFHGHHHHEHDB0CDHHGCDDGHGHHGHHHHHFBFFGGGGEC-ACGGGG-;CFFFFFF0BFBBFFFFFFFFFFFFFFFDFFFFFFFFFDFFFFFFFFFFFFF0FEFFBFFFFFF9F;BFB0FFFFFFFFFAFFFFFFBFD
@M05620:37:000000000-D9766:1:1101:21055:9287 1:N:0:90
AGTGCCAGCTCTCAATCGCACAGGGGACCCAGGGCCTGGCCCCTCCATCCAGAAAACCTATGACCTCACCCGCTACCTGGAGCACCAACTCCGCAGCTTGGCTGGGACCTATGTGAGTATCCAGCGTAGGAATCTGGGAGTTGGGGAGGAGTGAGGAGTTGGGGAAAGACAGTCCTAACCGTGGAGGGTTCTGGTAAATGATGGGGTGAGGAGGGGCTCTTTGGCTCCCACCAGTCCCCCTGTCTGGTCTA
+
>>1>>DFFAFFFGFGE1AFCECHCF0EEGEGHFCE/FFGGHHGHGGGHHHHHGCHCFFHHGFGGHGGFHHHGGE?EGHHHFGHGHE0?EHHGEEGGGFFGGHHGGGHHGHGHHHHFHHHHHHFGHGGCGGHHHHHHHH0FEGHHGG.CG.CFG0GH0EHHHHGGE?.C/GGGHHHHHGHHGGGGBGGGGGGGGGFGGGGGGGGGGGB@FFFFFF@@@@FFFFFFFFFFFFFFFFFFFFFF@FFFFFFFFFB
@M05620:37:000000000-D9766:1:1101:13380:9291 1:N:0:90
AGTGCCAGCTCTCAATCGCACAGGGGACCCAGGGCCTGGCCCCTCCATCCAGAAAACCTATGACCTCACCCGCTACCTGGAGCACCAACTCCGCAGCTTGGCTGGGACCTATGTGAGTATCCAGCGTAGGAATCTGGGAGTTGGGGAGGAGTGAGGAGTTGGGGAAAGACAGTCCTAACCGTGGAGGGTTCTGGTAAATGATGGGGTGAGGAGGGGCTCTTTGGCTTCCACCAGTCCCCCTGTCTGGTCTA
+
AAAABFFFBFBFGFGGGGGGGEGHFGGGGGHGGGGGGGHHHHGHGGFFHHHHHHHHHGHHHHHHHHHGHHHGGECFGHGHHGFFGHFHGHHHFEEFGGFGGGHGGGHHGHHHHHHHHGFHHHHHHGBEGGHHGFHHHGGGEHHHGGGGGGGHHHHHGGGHGHGGGGGHFHFHHFFHFHHHGECDGFGG=CFFFG;FGFFGGFGGGGFFEFFFFFFFFFFFFFFFFFEFFBBFFFFFFFFFFFFFFFFBFBB
@M05620:37:000000000-D9766:1:1101:22762:9300 1:N:0:90
ACCACACCTTCTACAATGAGCTGCGTGTGGCTCCCGAGGAGCACCCCGTGCTGCTGACCGAGGCCCCCCTGAACCCCAAGGCCAACCGCGAGAATGGGCCGCTACCTCTTCTGGTGGCCGCCTCCCTCCTTCCTGGCCTCCCGGCGCTGCGCCCTTTCTCCCTGGTTCTCTCTTCTGCCGTTTTCCGTCGGACTCTCTTCTCTGACCTGAGTCTCCTTTGGCCCTCTGCAGGTTCTAGATCGGAAGCGCAC
+
CDDCCCCCFFFFGGGGGGGGGGHHGEGFHGHHHGGGGGGGGHGHHGGGEGGGHHGHHHHGGGGGGGGGGGGHFHHGGGGHGHHHHGGGGGGGG/2>F00F@F@F>0<FFHFFF1<FEFHCGC?ACEHGGHGHHFHCGF0CHE.C-@F?@DFGGFCFBFFF0BFFEB0BFBFFBFFFFFFFDFFFF0DF?=A;FCFFFFFFFFFBFFFEF/;00BFFFFEFF0::EEFFF0BFAFFFFFFFFEFDFF9B=DA
@M05620:37:000000000-D9766:1:1101:11611:9304 1:N:0:90
GAGGCTGCTTTGGAAGAAACTCATAGATTACTGCAACAGTTCCCCCTGGACCTGGAACCGTTTCTTGCCTGGCTTACAGAAGCTGCAACAACTGCCAATGCCTACAGGATGCTACCCGTAAGGAAAGGCTCCTAGCCGACTCCAAGGGAGTACAAGAGCTGCTGAAACAATGGCAAGTAAGTCAGGCATTTCCGCTTTAGCACTCTTGTGGATCCACTTGAACAATTCTCAGCATTTGTACTTGTAACTGA
+
>33>AAB>FFFFGFFFFFGGGGGHHGHHHCFGDG4AFGF5DFHHHGEF22BFGC2FF31ABEHGGGHGHHHHHHG3BGHGGHHHG33FGBFGFGGH3BGGFGDGFG3FCGHFG@GFHGE/>FE3330BFGHEGDF22?<CGGHH2@A/?E<21<1<?HHHH1??DGHHH.DFCBFHF=<<FFDDDGHCGHHHHGGDFGFFBGCCBFG:;CA0GHHB/;FGG09CBBFGGGFGBFFGGGGGGGGG0;9CBB0
@M05620:37:000000000-D9766:1:1101:5147:9316 1:N:0:90
GAGGCTGCTTTGGAAGAAACTCATAGGTTACTGCAACAGTTCCCCCTGGACCTGGAACCGATTCTTGCCTGGCTTACAGAAGCTGAAACAACTGCCAATGCCTACAGGATGCTCCCCGTCAGGACAGGCTCCTAGACGACTCCAAGGGAGTACCAGAGCTGCTGAAACACTGGCAAGTAAGTCCGGCATTTCCGCTTTAGCACTCTTGTGGATCCAATTGACCAATTCTCAGCATTTGTACTTGTAACTGA
+
A>AAAAFAFFFDGGGF1FFG1BB3D31D11BGDFGF1FBBFGHGHG/F/0BBCACAC1/A/A/GD211GHHG0BB1FG11FGGBCB1BB0FBB0FF1BFGHGFFF@GG>GHGF1FFGEG//?C1/0?FFHHFH1G11?<>ACHB1F/?/?C0111?0FGGH1>G111F<0<GGGFHGD00=GD0.@<-;GFHHGGGCE00;CFBBFGEGFCFGFF00;BF00;;.;BFGGGGGFGGGGGFFFFFFFFFBF;
@M05620:37:000000000-D9766:1:1101:19561:9324 1:N:0:90
ACCACACCTTCTACAATGAGCTGCGTGTGGCTCCCGAGGAGCACCCCGTGCTGCTGACCGAGGCCCCCCTGAACCCCAAGGCCAACCGCGAGAGTGGCCCGCTACCTCTTCTGGTGGCCGCCTCCCTCCTTCCTGGCCTCCCGGCGCTGCGCCCTTTCTCACTGGTTCTCTCTTCTGCCGTTTTCCGTAGGACTCTCTTCTCTGACCTGAGTCTCCTTTGGACCTCTGCAGGTTCTAGATCGGAAGAGCAC
+
CCDDDCCDFFFFGGGGGGGGGGHHGGGEHGHHHGGGGGGGGHHHHGGGGGGGHHHGHHHGGGGGGGGGGGGHHHHGGGGHGGHHHGGEGGGGG<FGFFHHGGGGGHHHHHHHHHHGGHHGGGGGHGHHGHHHHHHGHHGHHGGG-;DGGFGGGFFFFFFF09FFEFFFFFFFFFFFFFFFFFFFFFFF.;AFFFFFFFFFFFFFFFFFFBFBFFFFFFFFFB0BFFFFFFFFFFFFFFFFFFFFFF.FFFF
@M05620:37:000000000-D9766:1:1101:14666:9329 1:N:0:90
AGTGCCAGCTCTCAATCGCACAGGGGACCCAGGGCCTGGCCCCTCCATCCAGAAAACCTATGACCTCACCCGCTACCTGGAGCACCAACTCCGCAGCTTGGCTGGGACCTATGTGAGTATCCAGCGTAGGAATCTGGGAGTTGGGGAGGAGTGAGGAGTTGGGGAAAGACAGTCCTAACCGTGGAGGGTTCTGGTAAATGATGGGGTGAGGAGGGGCTCTTTGGCTCCCACCAGTCCCCCTGTCTGGTCTA
+
>AAABFFFBFFFGGGGGFGFG?F4AEAEGGHHGGGE2AFBGGGHGGGHHAAGD33AFEHGDD5GGFHGHHHEEEGGHHHFHHHGHHGHGFHHGE?E?BGGAGHEEGHGGGHGGHHHH?GFHHHFHG?EGGHHGHHHHHEGEFHGGGFGCDGGFHHHHFGHHHGGGGEHHGFHGHHHHHFHGDEBDGGG;AFGGGCFFGEFGGGGFGF<FFFFFFBBB;AFFFFFFFFFFFFFFFFFFFFFBFFFFFFFFFB
@M05620:37:000000000-D9766:1:1101:14649:9331 1:N:0:90
AGTGCCAGCTCTCAATCGCACAGGGGACCCAGGGCCTGGCCCCTCCATCCAGAAAACCTATGACCTCACCCGCTACCTGGAGCACCAACTCCGCAGCTTGGCTGGGACCTATGTGAGTATCCAGCGTAGGAATCTGGGAGTTGGGGAGGAGTGAGGAGTTGGGGAAAGACAGTCCTAACCGTGGAGGGTTCTGGTAAATGATGGGGTGAGGAGGGGCTCTTTGGCTCCCACCAGTCCCCCTGTCTGGTCTA
+
BAABBFFFBFFFGGGGGGGCGGHCGGGGGGHHGGGGGGHHFHGHGGHHHHHHHHGHHGHHHHHHHHHHHHHGGGGGHHHHHHHHHHHHGHHHGGGGGHHHGHHGGGHHGHHHHHHHHHHHHHGHHGGGGGHHHHHHHGHGGHHHGGGGGGGHHHHHHGHHHHGGGGHGHHHHHHHHHHHHGGGGGGGGEGGGGGFFFGGGGGGGGGFFFFFFFFFFFFFFFFFFFFFFFFFFFFFFFFFFFFFFFFFFFFB
@M05620:37:000000000-D9766:1:1101:11818:9337 1:N:0:90
AGTGCCAGCTCTCAATCGCACAGGGGACCCAGGGCCTGGCCCCTCCATCCAGAAAACCTATGACCTCACCCGCTACCTGGAGCACCAACTCCGCAGCTTGGCTGGGACCTATGTGAGTATCCAGCGTAGGAATCTGGGAGTTGGGGAGGAGTGAGGAGTTGGGGAAAGACAGTCCTAACCGTGGAGGGTTCTGGTAAATGATGGGGTGAGGAGGGGCTCTTTGGCTCCCACCAGTCCCCCTGTCTGGTCTA
+
AAA>AFFFCFFFGGGGGGGCGGHGGEFFEFHHAEEEFGHHHHGHGGHHHHHHHHHCGGHHHHGHHFHHHHHFG>EFHHHHBFHHHH11?FGEEGFGEHGHGHHGGGHHGHHHHHHHHHHHHHHHHGG?FGDHHHHHHHCFGHHHGGEGG?EHH0DHCGHHHHGGGCEHGHFHHHHHGHHHGGGG.EGGCFGGGGCGGGGGGGGGGGFFFFFFFFFFFFFFFFFFFFFFFFFFFFFFFFFFFFFFFFFFFFF
@M05620:37:000000000-D9766:1:1101:18237:9343 1:N:0:90
AGTGCCAGCTCTCAATCGCACAGGGGACCCAGGGCCTGGCCCCTCCATCCAGAAAACCTATGACCTCACCCGCTACCTGGAGCACCAACTCCGCAGCTTGGCTGGGACCTATGTGAGTATCCAGCGTAGGAATCTGGGAGTTGGGGAGGAGTGAGGAGTTGGGGAAAGACAGTCCTAACCGTGGAGGGTTCTGGTAAATGATGGGGTGAGGAGGGGCTCTTTGGCTCCCACCAGTCCCCCTGTCTGGTCTA
+
>33>AFFFAFFFGGGFGFGGEEGHFEEEEAGHGEEAAAGF2GGFGGEGFGHFFFEGHGFGHHFHHHFHHHHGGE?EHHHGGGHFCFEGFCGHGGGGE3BFEHHG?EHHGCGH1BGGBGHHDHHHHGDE@DGHHHHHHG<FD?GH?@FCGGGFCGGFGGC<D/@CEGCCGHBCCGGFHHHHGGGG.AEBEGG0FGB0BFGFGGGGGGDBEAFFFD-@-;EFFFFFFF/AEBFDEFFBFFE.9AFFB//;F/B
@M05620:37:000000000-D9766:1:1101:18935:9347 1:N:0:90
ACCACACCTTCTACAATGAGCTGCCTGTGGCTCCCGAGGAGCACCCCGTGCTGCTGACCGAGGCCCCCCTGAACCCCAAGGCCAACCGCGAGAGTGGCCCGCTACCTCTTCTGGTGGCCGCCTCCCTCCTTCCTGGCCTCCCGGCGCTGCGCCCTTTCTCCCTGGTTCTCTCTTCTGCCGTTTTCCGTCGGACTCTCTTCTCTGACCTGAGTCTCCTTTGGCCCTCTGCAGGTTCTAGATCGGAAGCGCAC
+
BCCCCCCCFFFFGGGGGGGGGGHH4BFGHHHHHGGGGGGGGHGHHGGGGGGGHHHHHHHGGGGGGGGGGGGHGHHGGGGHGHHHHGGGGGGGG<FFF?FHCGCF<??FGHFGFHFCGHFCGGGGHGCGGHHHHFFCGHHHHGAAFFGG-CGGGGGFFFFF0;/;AFFFFFFFFFFF0BFFADFFFFFBFFA=B=FFFFFFFFFBBFFFF/:BFFFFFFFFFBFFFFFFF0BFAFFFEFFFFEFFFB.:@FF
@M05620:37:000000000-D9766:1:1101:16223:9348 1:N:0:90
ACCACACCTTCTACAATGAGCTGCGTGTGGCTCCCGAGGAGCACCCCGTGCTGCTGACCGAGGCCCCCCTGAACCCCAAGGCCAACCGCGAGAGGAGCCCCCTACCTCTTCTGGTGTCCGCCTCCCTCCTTCCTGGCCTCCCCGAGCTGCGCCCTTTCTCACTGGTTCTTTCTTCTGCCGTTTTCCGTAGGACTCTCTTCTCTGACCTGAGTCTCCTTTGGAACTCTGCCGGTTCTAGATCGGAAGAGCAC
+
CCCCCCBCFFFFGFGGGGGGGGHHGGGFHGGHHGGGGGGGGHHHHGGGGGGGGHHHHHHGGGGGGGGGGGGHHHHGGGGHGHHHHGGGGGGGG//0/=FF/</?FFFBHBD11110.<F.->E.C.//CCDGHB0/.;0C.C.---;CFB-A.C-/0;099099;00;B0;FG0B0:0:-DDF.0B.B9.DFF//:0B9FB9BFBFFF//9;090BF090/00B999FF09-C9.0FBB:0A.D.A..;9.
@M05620:37:000000000-D9766:1:1101:18356:9361 1:N:0:90
ACCACACCTTCTACAATGAGCTGCGTGTGGCTCCCGAGGAGCACCCCGTGCTGCTGACCGAGGCCCCCCTGAACCCCAAGGCCAACCGCGAGAATGGCCCGCTACCTCTTCTGGTGGCCGCCTCCCTCCTTCCTGGCCTCCCGGCGCTGCGCCCTTTCTCCCTGGTTCTCTCTTCTGCCGTTTTCCGTCGGCCTCTCTTCTCTGACCTGAGTCTCCTTTGGTCCTCTGCAGGTTCTAGATCGGAAGCGCAC
+
AAA1AAAAFFFFGFGGFGFEGBGFG0AB0AGG1FFEEGEGGHHHHGGGCEGGGHG1FHFGEGGGG/EGGGG0FCGGGG/G//FHHGA/BCC<?/1?10?<<CCC<??FGHFHHGHHFHHCCGG?GEHGAGFHHFFFHHFGCEA?-:?@ABA@B?=FFF9;BFFFFFFF/9/FFBFF/FF@FFFF/FBFF?@-:BFFFFFFFFFF:FBFF:BBBFFFFFBB/-9:B/;/F/B?FFBBB9B/9EBAAF--;9-
@M05620:37:000000000-D9766:1:1101:20968:9388 1:N:0:90
AGTGCCAGCTCTCAATCGCACAGGGGACCCAGGGCCTGGCCCCTCCATCCAGAAAACCTATGACCTCACCCGCTACCTGGAGCACCAACTCCGCAGCTTGGCTGGGACCTATGTGAGTATCCAGCGTAGGAATCTGGGAGTTGGGGAGGAGTGAGGAGTTGGGGAAAGACAGTCCTAACCGTGGAGGGTTCTGGTAAATGATGGGGTGAGGAGGGGCTCTTTGGCTCCCACCAGTCCCCCTGTCTGGTCTA
+
BCABCFFFCFFFGGGGGGGGGGHGGGGGGGHHGGGGGGHHHHGHGGHGHHHHHHHHHGHHFHHHHHHHHHHGGEGGHGFHHHHHHHHHGHHHEGGGGHHHGHHGGGHHGHHHHHHHHHHHHHHHHGGGGGHHHHHHHHHGEHHHGGGGGGGHHHHHHGHHHHGGGGHHHHHHHHHHHHHHGGGGGGGGCFGGGGFGGGGGGGGGGGFFFFFFFFFFFFFFFFFFFFFFFFFFFFFFFFFFFFFFFFFFFFF
@M05620:37:000000000-D9766:1:1101:27108:9389 1:N:0:90
AGTGCCAGCTCTCAATCGCACAGGGGACCCAGGGCCTGGCCCCTCCATCCAGAAAACCTATGACCTCACCCGCTACCTGGAGCACCAACTCCGCAGCTTGGCTGGGACCTATGTGAGTATCCAGCGTAGGAATCTGGGAGTTGGGGAGGAGTGAGGAGTTGGGGAAAGACAGTCCTAACCGTGGAGGGTTCTGGTAAATGATGGGGTGAGGAGGGGCTCTTTGGCTCCCACCAGTCCCCCTGTCTGGTCTA
+
AAA3AFFFBFFFGGGGGFGFGEGHGGGGEFHHGEGAFFHAEHGHGGHHHFHHGHGHHGHFHHFHHHHFFHHE0>@EHFEGGGF?FGFCF?GGD//>E?BGFHHGGGHHGFCGHGDFH3DGHHHHGC?BCDGDGHHHGHHG?FGFCCECCFGHHGHGHGC/GFCDEDEGHHHHHHHHHHGHGCEGDFGGEFGGGGCFGGGGGFGGGGFFFFFFFFFFF=AFFFFFF/9.ABAFFFFBFFEFFEBFFFFFFFF
@M05620:37:000000000-D9766:1:1101:10695:9401 1:N:0:90
GAGGCTGCTTTGGAAGAAACTCATAGATTACTGCAACAGTTCCCCCTGGACCTGGAAAAGTTTCTTGCCTGGCTTACAGAAGCTGAAACAACTGCCAATGCCTACAGGATCCTACCCGTAAGGAAAGGCTCCTAGAAGAATCCAAGGGAGTAAAAGAGCTGATGAAAAAAGGGAAAGTAAGCAAGGCATTTACGCTTTAGCACTCTTGTGGATCCAATTGAACAATTATTAGCATTTGTACTTGTAACTGC
+
>3AA>AFBFFDBGB5FGFBFGGFHEEHGHHHFGGBBCFFGHDBBFEEEFHBGGHGH332FFFHDGHHBBD3BBGHB3ABGHHAGHB3G3BEHHHHHHHHHB3BBFH3?B33BB@FB11/>?GF3GH00/30??B4BG??3232BB2?/G<?@FFB2/@@2@@222<11?@//..0.<1<>1110><.<<0=0=<<..<=00<<0:0C:;0.000;CH0;00;FGG0900009BC0;FB;;;0;00;CF0;0
@M05620:37:000000000-D9766:1:1101:11505:9403 1:N:0:90
GAGGCTGCTTTGGAAGAAACTCATAGATTACTGCAACAGTTCCCCCTGGACCTGGAAAAGTTTCTTGCCTGGCTTACAGAAGCTGAAACAGCTGCCAATCCTACCGGACCGTCAACGAAAGGAATCGATACGAGTCGAAGCGATGAAAAAACCAGAGCAGATAAAACCAAGCAAGGCACTTACGGCCTCTCGAGTATACCATTGTTCCGTACTCAACATTTCACATTGCAGCTATTTAAAACGGACAACAC
+
AAAABBFBFFFFGGGFAGGGGFHHHHHCDBGHHHHGFHHHFHHFHGCFA2BAFAFGGGCGHHGHHHHHHHFHHHEHHGHHHHHEHHHHHH213B3?3F33?4431/>>////?>/B///?/0233300/?//??/@/?////</?11110>>EH.0>>100<1=000<....//=....;:0;C.:-;.;/90:0.900;C0900000.0.9.9;//0/0000//;/////;//////////;..-9....
@M05620:37:000000000-D9766:1:1101:5527:9406 1:N:0:90
ACCACACCTTCTACAATGAGCTGCGTGTGGCTCCCGAGGAGCACCCCGTGCTGCTGACCGAGGCCCCCCTGAACCCCAAGGCCAACCGCGAGAAGAAGGCGCAGGTCCCTCTACCGCTTCTGGTGGCCGCCGCCGTCCTTCTTGGCCCCCCGGTGCTGCGCCCTTTCTCTCTGGCTCTCGCTCCCGCCGCTGTCCGTATGACTCGCTTCCTCGACCCTAGTCTCCGTTGGAACTCTAAAGGTTCTGGATCG
+
CDCCDDDDFFFFGGGGGGGGGGHHGGGGHGHHHGGGGGGGGHHHHGGGFGGGFGHHHHHGGGGGGGGGGGGHHHHGGGGHGHHHHGGGGGGGGG222?0/////<01?01001=F->DDG1<0=/...<---<D-<<..:C0110/<.-9-----<0<0--<9-/0<1<1<B100/<F0.9E....<---<-9B0.<../<1<:.-...011..<--<//1<B1<<E0..01:B11111:0<0<01<1BF.
@M05620:37:000000000-D9766:1:1101:23662:9413 1:N:0:90
ACCACACCTTCTACAATGAGCTGCGTGTGGCTCCCGAGGAGCACCCCGTGCTGCTGACCGAGGCCCCCCTGAACCCCAAGGCCAACCGCGAGAGTGGCCCGCTACCTCTTCTGGTGGCCGCCTCCCTCCTTCCTGGCCTCCCGGCGCTGCGCCCTTTCTCCCTGGTTCTCTCTTCTGCCGTTTTCCGTCGGACTCTCTTCTCTGACCTGCGTCTCCTTTGGCCCTCTGCAGGTTCTAGATCGGAAGAGCAC
+
AAA1AAAAFFFFGGGGGGFFG1GHGEEG0FHFGFFEEGGGGHHHHGGC/EFGHHHFDEGAECEEGGGGGGGHFFHG/EFHFHHHHGGGGGGCG/??F?GHCCCC>F>GHHHHGFGHGHHGGGFCEGHHGHHHHFHGHHGHHGCA-AA@GGGGG@?BFFFFEFFFE;FFFFFFFFFFFFF@FFFFFFFF-9@-@@BFFFFFEFFF;BFBB-;9@FFFFFFFE//;AEFFF9FFFFFFFFFFFFFFFF-;-B-
@M05620:37:000000000-D9766:1:1101:9533:9417 1:N:0:90
AGTGCCAGCTCTCAATCGCACAGGGGACCCAGGGCCTGGCCCCTCCATCCAGAAAACCTATGACCTCACCCGCTACCTGGAGCACCAACTCCGCAGCTTGGCTGGGACCTATGTGAGTATCCAGCGAAGGAATCTGGGGGTTGGCGAGGAGTGAGGAGTTGGCGAAAGACAGTCCTAACCGTGGAGGGTTCTGGCAAATGACGGGGTGAGGAGGAGCTCTTTCGCTCACACCAGTCCCCCTGTCTACTCTA
+
AA>AAFF11FFFGFGFGGCFGGHCGGG0EE0A00EEAFGHFGGCGGGBGH1F1GHGHGH1BFBGHHHFGECEEEEEHHFH0FGFHHF/EH1FEGGEGFFG/01?<EGFE0BFGFHHHH21BFDGHG///<00?GHHHH/@>@CG/<<C--;;GFGH0AG/CG/--9-./=9FF0;FB0BF-;E-.9A@:;FFFB/;BAFFF/A=--@@AFEFFF--;-9BFF/-;;A-FFFAEFFF/;EB=EF/9//;BF9
@M05620:37:000000000-D9766:1:1101:6985:9421 1:N:0:90
GAGGCTGCTTTGGAAGAAACTCATAGATTACTGCAACAGTTCCCCCTGGACCTGGAAAAGTTTCTTGCCTGGCTTACAGAAGCTGAAACAACTGCCAATGCCTACAGGATGCTACCCGTAAGGAAAGGCTCCTAGAAGACTCCAAGGGAGTAAAAGAGCTGATGAAACAATGGCAAGTAAGTCAGGCATTTCCGCTTTAGCACTCTTGTGGATCCAATTGAACAATTCTCAGCATTTGTACTTGTAACTGA
+
A@ABABFBFFFFGCEGGGCGGGHHHGHHHHHGHHCHFHHHHFGGHGFFGHGHHHGHB32GFGHHHHHFFGFFGHHE3BBGHHBGHEBGBGEHHHHGHHHHBFGGHHB?FB3FFFGFGFFGGHHHHHBB??GFH?BFHGF3B22BFFFDHBCGHGHDF@F@CG@FGFF?FG1??0?GGFFF<<=<FGFFFDGB1AC<<.=0DDG<GGGD;CAC:G=GH;C0;CGGF0000;;9FG;CFF99;;C0CCGF0C0
@M05620:37:000000000-D9766:1:1101:13028:9422 1:N:0:90
AGTGCCAGCTCTCAATCGCACAGGGGACCCAGGGCCTGGCCCCTCCATCCAGAAAACCTATGACCTCACCCGCTACCTGGAGCACCAACTCCGCAGCTTGGCTGGGACCTATGTGAGTATCCAGCGTAGGAATCTGGGAGTTGGGGAGGAGTGAGGAGTTGGGGAAAGACAGTCCTAACCGTGGAGGGTTCTGGTAAATGATGGGGTGAGGAGGGGCTCTTTGGCTCCCACCAGTCCCCCTGTCTGGTCTA
+
AAAABD@FAFFFGGGGGEGCG2ECFEGEEE2AFEEEFFG2BGGFGGGHHHGGD3GGHGHHHFHHGHHHHHHGGGEGHHHFHHHEFGGHGFHHGDEEGFHEEFHFEGGHGGHHFHHDDGFHFGHHHG<CCDHHGHHHHGHGDFHBDGEC@GGGHHHGFACGDC?C.:GG//:CHHHHHHHHGGEGDFGG;CFFFGBFF0C0FG9FGG?>EF?/DDB-B=AFFBFFFFFAEFFFFFFFFFFFBEFFFFF9BFF
@M05620:37:000000000-D9766:1:1101:15633:9425 1:N:0:90
AGTGCCAGCTCTCAATCGCACAGGGGACCCAGGGCCTGGCCCCTCCATCCAGAAAACCTATGACCTCACCCGCTACCTGGAGCACCAACTCCGCAGCTTGGCTGGGACCTATGTGAGTATCCAGCGTAGGAATCTGGGAGTTGGGGAGGAGTGAGGAGTTGGGGAAAGACAGTCCTAACCGTGGAGGGTTCTGGTAAATGATGGGGTGAGGAGGGGCTCTTTGGCTCCCACCAGTCCCCCTGTCTGGTCTA
+
AAAAAFFFBFFFGGGGGGGGGGHFGGDEGGHGFEEEGGHHHHGHGGFGHHHHHHHFGGHHHGHHHFHHHHHEE>>EFFFHBGHEFH1?EHHHFGGGGHGHGHHGGGHHGHHHHHHHHHHHHHHHHGGDGGHHGHHHHHGFGHFHGGAFGDEHHHHHBDHHHHGGEGHHEHFHHHHHGHHHGGGGGGGGEGGGGGFBGEFGFFFGGGFFFFFFFFFFAFFFFFFFFFFFFFFFFFFFFFFFFFFFFFFFFFB
@M05620:37:000000000-D9766:1:1101:22722:9426 1:N:0:90
AGTGCCAGCTCTCAATCGCACAGGGGACCCAGGGCCTGGCCCCTCCATCCAGAAAACCTATGACCTCACCCGCTACCTGGAGCACCAACTCCGCAGCTTGGCTGGGACCTATGTGAGTATCCAGCGTAGGAATCTGGGAGTTGGGGAGGAGTGAGGAGTTGGGGAAAGACAGTCCTAACCGTGGAGGGTTCTGGTAAATGATGGGGTGAGGAGGGGCTCTTTGGCTCCCACCAGTCCCCCTGTCTGGTCTA
+
>3>>ADFFBFFFGGGGFFGGEGHHEEGGGFHHGGEEFEGFHHGHGGHHFHHGHBGGHG3BGGHHHHFHHHHGGEEGHGHFFGHHGHHHGBGHGGGGFFHHGGHGGEHHGHHHHHHHHGHHHHHBC@EEGGHHHHHBBGGGGHHB/CFFFDGB.D<GCFFHHBGGGGGHGHHHHHHHHHHHGGEFGGG?;:FGGGGGGGGGGGGGGGFFFFFFFFFFFFFFFFFFFFFFFFFFFFFFFFFFFFFFFFEFFFF
@M05620:37:000000000-D9766:1:1101:6584:9434 1:N:0:90
GAGGCTGCTTTGGAAGAAACTCATAGATTACTGCAACAGTTCCCCCTGGACCTGGAAAAGTTTCTTGCCTGGCTTACAGAAGCTGAAACAACTGCCAATGCCTACAGGATGCTACCCGTAAGGAAAGGCTCCTAGAAGACTCCAAGGGAGTAAAAGAGCTGATGAAACAATGGCAAGTAAGTCAGGCATTTCCGCTTTAGCACTCTTGTGGATCCAATTGAACAATTCTCAGCATTTGTACTTGTAACTGA
+
AAA3>AFAFFFFGGGGGGFGGGFHFFFFHHHGAFGHFGHGHHHHHGGFHGHHHHHAAFGFBFHHHFGHHHHHHFHHHHHGACGHHH3FGFEGGHHHHHGHHHHHHHHHHHGHHHHHHGGGGHHEFHGCGHHGHHHGEH?EFHHFHHGGCDEG22FFFHFFF<DGHDGHF<DFFGHHGGHHGHGHHHGHHGHHHGGDEFG0GGHHHHHHHFFHFGGGHCHHHHHHHGHGHGGGGGGGGGGGGGGFCFFGGGB
@M05620:37:000000000-D9766:1:1101:16926:9448 1:N:0:90
GAGGCTGCTTTGGAAGAAACTCATAGATTACTGCAACAGTTCCCCCTGGACCTGGAAAAGTTTCTTGCCTGGCTTACAGAAGCTGAAACAACTGCCAATGCCTACAGGATGCTACCCGTAAGGAAAGGCTCCTAGAAGACTCCAAGGGAGTAAAAGAGCTGATGAAACAATGGCAAGTAAGTCAGGCATTTCCGCTTTAGCACTCTTGTGGATCCAATTGAACAATTCTCAGCATTTGTACTTGTAACTGA
+
A?AB3AFAF5BDGBBGGFFFGGFHHGFGFHGFGB4FFFHHHFBFGGEFCFBGHHGGB3EGGFHFHHGBBFGGFHHB3BFGHHAFH33GBGFHHHHHHHHHFFGGGHEGHFGHHHFFH>EEEHHHHG0FGFHGHBFGHFEBDCFFGEFGHFDFHHHEEFFGHD@GHFF<0F<?F<CGF?FGD1>=GFGGF1GHD<AC<C=D0DGGHHHHCCDB:CG:C;GHHGGHGGHBGB9FFGFFF0CCF;FFBFFFBC0
@M05620:37:000000000-D9766:1:1101:6734:9448 1:N:0:90
ACCACACGTCCTACAATGCGCTGCGTGCGTCTATCTAGTAGCCCCCCTTGTTGCTGACCAAGGCCCCCCTGAACCCCAAGGCCAACCACGCCCGCTCCCGCTTCTGGTGGCCGCCTCCCTCCTTCCTGGCCTCCCGGCGCTGCGCCATTTCTCACTGGTTCTCTCTTCTGCCGTTTTCCGTCGGACTCTCTTCTCTGACCTGAGTCTCCTTTGGCACTCTGCCGGTTCTAGATCGGAATCGCACACGTCTG
+
AAAAAAA1B1>ABGB1311AAAAAAA00AAAE/2DAFD2DD1ABBEAAB01B0DBFGGH1?0B?>/>EGEG0GCFGG?>F//FFHG//????</>BC///>@C/FG1?FCH0A?@.>.FFGGHGH/G0/<.<GHGGG--@@A?@-:.;BFFFGGGGB9CFFF0;CF009B0C@BFFEFFFF?@@;>@/:BBFFF9/BFFFFFF-F/;9/BFBBF;/;B/FFF9@>-;EFBB/9/;-A--/;;-;-;9-;-;
@M05620:37:000000000-D9766:1:1101:10327:9453 1:N:0:90
AGTGCCAGCTCTCAATCGCACAGGGGACCCAGGGCCTGGCCCCTCCATCCAGAAAACCTATGACCTCACCCGCTACCTGGAGCACCAACTCCGCAGCTTGGCTGGGACCTATGTGAGTATCCAGCGTAGGAATCTGGGAGTTGGGGAGGAGTGAGGAGTTGGGGAAAGACAGTCCTAACCGTGGAGGGTTCTGGTAAATGATGGGGTGAGGAGGGGCTCTTTGGCTCCCACCAGTCCCCCTGTCTGGTCTA
+
ABAABFFFCFFFGGGGGGGGGGHHGGGGGGHHGGGGGGHHHHGHGGHHHHHHHHHHHGHHHHHHHHHHHHHGGEGGHHHHHHHHHHHGGHHHGGGGGHHHGHHGGGHHGHHHHHHHHHHHHHHHHGGGGGHHHHHHHHHGGHHHGGGGGGGHHHHHHGHHHHGGGGHHHHHHHHHHHHHHGGEGGGGGEFGGGGFGGGGGGGGGGGFFFFFFFFFFFFFFFFFFFFFFFFFFFFFFFFFFFFFFFFFFFFF
@M05620:37:000000000-D9766:1:1101:11781:9455 1:N:0:90
GAGGCTGCTTTGGAAGAAACTCATAGATTACTGCAACAGTTCCCCCTGGACCTGGAAAAGTTTCTTGCCTGGCTTACAGAAGCTGAAACAACTGCCAATGCCTACAGGATGCTACCCGTAAGGAAAGGCTCCTAGAAGACTCCAAGGGAGTAAAAGAGCTGATGAAACAATGGCAAGTAAGTCAGGCATTTCCGCTTTAGCACTCTTGTGGATCCAATTGAACAATTCTCAGCATTTGTACTTGTAACTGA
+
BBBABBFBFFFFGFGGCGGGGGGHFFGHHHHHHHHCHGHGHHHHHGGGHHHHHHHHGGHHHHHHHHHHHHHHHHHHHHGHHHGHHGFFGEHHHHHHBGHHBGHHHHGHHHBFGHHHHEFGGHHHHFFBFHHGHGDHFHHHHHHHFHGGHGGHHHHHGHHGHHHHHGHHGHFGHBHGFFGHGFGDGHHHHHHHHDGCEE=DDGFGHHHHGHGHGHHHHHHHHHHHHHHFHGFGGGFGGGFBFFGFGGGGGG0
@M05620:37:000000000-D9766:1:1101:16172:9459 1:N:0:90
AGTGCCAGCTCTCAATCGCACAGGGGACCCAGGGCCTGGCCCCTCCATCCAGAAAACCTATGACCTCACCCGCTACCTGGAGCACCAACTCCGCAGCTTGGCTGGGACCTATGTGAGTATCCAGCGTAGGAATCTGGGAGTTGGGGAGGAGTGAGGAGTTGGGGAAAGACAGTCCTAACCGTGGAGGGTTCTGGTAAATGATGGGGTGAGGAGGGGCTCTTTGGCTCCCACCAGTCCCCCTGTCTGGTCTA
+
AA>AAF1FAFFFGDGGGFGGE?GFFGGGGGCHEEEEFGHHGHGGGG0FGH1GGBFFGGFGFGGHHHHHHHHGGCEGHBGHHHHHHHHFGHHHGGGGGHGGGHHGGGHHGHHHHFFHFGDHHHHGGCEGGGHFHHHHFHHGGFGFGGFCGEEGGFHHHGGHHGGGG.GHFHHHHHHHHHHHGFGGGGGGFGGGGGFFFGGGGGGGGGF@FFFFFF@@@@FFFFFFFFFFFFFFFFFFFFFF@FFFFF/BFFF
@M05620:37:000000000-D9766:1:1101:12530:9461 1:N:0:90
AGTGCCAGCTCTCAATCGCACAGGGGACCCAGGGCCTGGCCCCTCCATCCAGAAAACCTATGACCTCACCCGCTACCTGGAGCACCAACTCCGCAGCTTGGCTGGGACCTATGTGAGTATCCAGCGTAGGAATCTGGGAGTTGGGGAGGAGTGAGGAGTTGGGGAAAGACAGTCCTAACCGTGGAGGGTTCTGGTAAATGATGGGGTGAGGAGGGGCTCTTTGGCTCCCACCAGTCCCCCTGTCTGGTCTA
+
ABABAFFFCFFFGGGGGGGGGGHHGGGGGGHHFGGGGGHHHHGHGGHHHHHHHHHHHGHHHHHHHHHHHHHGGEGGHHHHFGHHHHFEFHHHGGGGGHHHGHHGGGHHGHHHHHHHHHHHHHHHHGGGGGHHHHHHHHHGGGHHGGFGGDEHHFHHHGHHHHGGGGHHGHFHHHHHHHHHGGFGDFGGGGGGGGGGGGGGGGGGGGFFFFFFFFFFFFFFFFFFFFFFFFFFFFFFFFFFFFFFFFFFFFF
@M05620:37:000000000-D9766:1:1101:20651:9463 1:N:0:90
AGTGCCAGCTCTCAATCGCACAGGGGACCCAGGGCCTGGCCCCTCCATCCAGAAAACCTATGACCTCACCCGCTACCTGGAGCACCAACTCCGCAGCTTGGCTGGGACCTATGTGAGTATCCAGCGTAGGAATCTGGGAGTTGGGGAGGAGTGAGGAGTTGGGGAAAGACAGTCCTAACCGTGGAGGGTTCTGGTAAATGATGGGGTGAGGAGGGGCTCTTTGGCTCCCACCAGTCCCCCTGTCTGGTCTA
+
BCBCCFFFCFFFGGGGGGGGGGHHGGGGGGHHGGGGGGHHHHGHGGHHHHHHHHHHHGHHHHHHHHHHHHHGGGGGHHHHHHHHHHHHGHHHGGGGGHFHGHFGGGHHGHHHHHHHHHHHHHHHHGGGGGHHHHHHHHHGGHHHGGGGGGGHHHHHHGHHHHGGGGHHHHHHHHHHHHHHGGGGGGGG;AFGGGGGGGGGGGGGGGFFFFFFFFFFFFFFFFFFFFFFFFFFFFFFFFFFFFFFFFFFFFF
@M05620:37:000000000-D9766:1:1101:26863:9484 1:N:0:90
GCTGCTGCTTTTGAATCAACTCATAGATTCCTGCCCCAGTTCCCCCTGTCCCTGTAACCGTTTCGTGCCTGGCTTCCAGAAGCTGCAACCACTGCCCCTGCCTACCGGATGCTACCCGTACGGCCCGGCTCCTAGCCGACTCCCCGGGCGTCCACGAGCTGCTGAAACAATGGCAAGTACGTCAGGCCTTTCCGCTTTAGCACTCTTGTGGATCCCCTTGACCAATTCTCAGCATTTGTACTTGTACCTGA
+
1>1>>B1BBF@BBAB331BB3B1D3DDGGGHHHHHHG0B1ADGHHGABB1BBFABDDFGEBEGG/B/BFGHHHHABFGHBBGH111BBFBFFFBBE?BFFHHHHH0>E/>EGHDEHHGG//<E/>/BC/BCGHFGHFGCGGCF/AC?CGGG-A<0:ACCCHCHHHEHGGGGGBFFFEFBBEGGEBGGECFGFFFGGFF/BFFFFFFFFFF-BFFB-9BFFF/BFFFFFFFFFFBFFFFFFFFFFF/9BBFF
@M05620:37:000000000-D9766:1:1101:13316:9493 1:N:0:90
AGTGCCAGCTCTCAATCGCACAGGGGACCCAGGGCCTGGCCCCTCCATCCAGAAAACCTATGACCTCACCCGCTACCTGGAGCACCAACTCCGCAGCTTGGCTGGGACCTATGTGAGTATCCAGCGTAGGAATCTGGGAGTTGGGGAGGAGTGAGGAGTTGGGGAAAGACAGTCCTAACCGTGGAGGGTTCTGGTAAATGATGGGGTGAGGAGGGGCTCTTTGGCTCCCACCAGTCCCCCTGTCTGGTCTA
+
AA3AAFFFBFFFGGGGFFGGGEGCFGGGGGHHDEGGAFHGHHGHGGHHHGHHFFFFHGHHHHGHHHHHHHHEEEEGHHGHGFFGHHHGGHHHGEGGGGHHGHHGGGHHGHHGHHHHHHHFFHHHHG?EGGHHHHHHGHHG<GHHGGGGGDGHHGHHHD<GHGGGGGGHFGFFGHHFFFGFGCEBDGFG;C?FFFFGGGGGGFFFGGDBFFFFDDBBBBFFFFFFFFFFEFFFFFFFFFFFBFFFFFFBFB/
@M05620:37:000000000-D9766:1:1101:26682:9493 1:N:0:90
ACCACACCTTCTACAATGAGCTGCGTGTGGCTCCCGAGGAGCACCCCGTGCTGCTGACCGAGGCCCCCCTGAACCCCAAGGCCAACCGCGCGACCCCGGCGAGTGGACCGCTCCCTCTTCTCGTGGCCGGCTCCCTCCTTTCTGGCCTCACGGCGCTGAGCGCTTTCTCCCTTCATCTCTCTTCTGCGGTTTTGTGTACGACTCTATTCTCTGCGCTGAGTCTACTCTGGTCCTCAGCTCGTTCTCGTTCG
+
BBBABBBBFFFFGGGG5FABGBHHGAEAAAGHFDGEEGGCGHHHHGGEAAEFHHH3GHGGCGGGGEGEGGECHFHGGGGHEFHHEG/<CC/<<C//?>//<>@-CED/<@:-:E./:/0<G;.;.:-.99;-;.C:/C/;0;=9/BAB./;9.-999B?AF--.9.;B//;././9:/BF//;BFF/--;@A...;;B/9....9;//BBFFEF-9;>DFB///BF///////////9//.99AE/;...;
@M05620:37:000000000-D9766:1:1101:6913:9495 1:N:0:90
AGTGCCAGCTCTCCATCGCACAGGGGACCCAGGGCCTGGCCCCTCCATCCAGAAAACCTATGACCTCACCCGCTACCTGGCGCACCCACTCCGCAGCTTGGCTGGGACCTATGTGAGTATCCAGCGTCGGCATCTGGGCGTTGGGGCGGAGTGAGGAGTTGGGGACAGACAGTCCTAACCGTGGCGGGTTCTGGTAAATGATGGGGTGAGGAGGGGCTCTTTGGCTCCCACCAGTCCCCCTGTCTGGTCTA
+
>A>1>DFFAFFFG1FFFEEAE0GCF0BAEAFGBBABFFHHHHGGGGFGHFGHHFEFFEGFGBFHHDFGHHHEF/>>GFFF0>EEGG?/?GGBEECEEHBFEFHGGGHGCH1G1GGHHHHHHGHGHGE/>C/-AGHGFH.>CCGHGG.;A-;EF0;F0EGGGE@GE-;A/:-BFFFFFBFF@FF@-;>@@FFFFFFBFFFFFFFFFFF@FFF/BF@@@@FFFFFFFFFFF-FFFFFFFFFF<FFFFFFFFFF
@M05620:37:000000000-D9766:1:1101:24324:9496 1:N:0:90
ACCACACCTTCTACAATGAGCTGCGTGTGGCTCCCGAGGAGCACCCCGTGCTGCTGACCGAGGCCCCCCTGAACCCCAAGGCCAACCGCGAGACCCAGGTGACTGGCCCGCTACCTCTTCTGGTGGCCGCCTCCCTCCTTCCTGGCCTCCCGGAGCTGCGCCCTTTCTCACTGGTTCTCTCTTCTGCCGTTTTCCGTAGGACTCTCTTCTCTGACCTGAGTCTCCTTTGGAACTCTGCAGGCTCTAGATCG
+
AAAABBBAFFFFGGGGAGGEGDHHGEEG4EFHFFGG2EEE2B2FGGEGE1EE5BGGGHHGG?0EFFGGGGGFEGHEGGGHF/GHHGGED/B<>DFGH/??GF1???FFGGGCGGHHH1F1FHHDC.GCCC@EGHGHHGHHGHHHHG.CFGGGGGGGGFB?BGBBFFFFFFFFFFFFFFFFFBFFFFFF9;AFFFFFB9ADFFFFFFFFFFFFFFFFF.;BFFFF/9B:BBFFFFFFF/B/;.;;FE/BFFF
@M05620:37:000000000-D9766:1:1101:26867:9503 1:N:0:90
GAGGCTGCTTTGGAAGAACCTCATAGATTACTGCAACAGTTCCCCCTTGACCTGGAAAAGTTTCTTGCCTGGCTTACAGAAGCTGAAACACCTGCCAATGCCTACATGATGCTACCCGTAAGGAAATACTCCTAGAAGACTCCAAGGGAGTAAAAGAGCTGATGAAACAATGGCAAGTAAGTCAGGCATTTCCGCTTTAGCACTCTTGTGGATCCAATTGAACAATTCTCAGCATTTGTACTTGTAACTGA
+
AAABBA4>BFDFGGGGFFGCGGHHHGHAFFGHH5BBCGFAFGHHHGGBBBFGGHHGHHHBHHFHFHFGHHFHHHHHHGHHHHHHFHHHHHHGHHH?3F3F3@BB?F4BFE4@BG31B??EEGBDGH34??B3BF4?GHHCFBGE1?CAGD?0D2B@AG0<@F@@>>1@GG1FFFF1C11??@1<=>G.>GGDGEC..<=D<0<0/0=<00<0C:/:::000<:C/00:G0:C/GCBF0CFG=;FFFGGCF0
@M05620:37:000000000-D9766:1:1101:16719:9509 1:N:0:90
ACCACACCTTCTACAATGAGCTGCGTGTGGCTCCCGAGGAGCACCCCGTGCTGCTGACCGAGGCCCCCCTGAACCCCAAGGCCAACCGCGAGAATGGCCCGCTACCTCTTCTGGTGGCCGCCTCCCTCCTTCCTGGCCTCCCGGCGCTGCGCCCTTTCTCCCTGGTTCTCTCTTCTGCCGTTTTCCGTCGGCCTCTCTTCTCTGACCTGCGTCTCCTTTGGCCCTCTGCAGGTTCTAGATCGGAAGCGCAC
+
CCCCCDDDFFFFGGGGGGGGGGHHGGGGHGHHHGGGGGGGGHHHHGGGEFGGHHHHHHHGGGGGGGGGGGEHHHHGGGGHGHHHHGGGGGGGG/>?F2FHCGC@A0?DGHFGGHFGDHHCGCDDEGFHDHHHHCH/GCFHHFDAA-AB-DDGGGFFFFFBBFFFEFFFF:FBBFFF0BBDFFFFFFFF.:>-;.:FFFFFFFFB0BFFB.:9@DFFFFFFB0:AAEFFF0;.;FFFF0:BFFF?AD9@@-;
@M05620:37:000000000-D9766:1:1101:17691:9509 1:N:0:90
ACCACACCTTCACAATGAGCTGCGTGTGGCTCCCGCGGAGCACCCCGTTCTGCTTACCGAGGCCCCCCTGAACCCCAAGGCCAACCGCGCGAGTGGCCCGCTACCTCTTCTGGTGGCCGCCTCCCTCCTTCCTGGCCTCCCGGCGCTGCGCCCTTTCTCACTGGTTCTCTCTTCTGCCGTTTTCCGTCGGCCTCTCTTCTCTGACCTGAGTCTCCTTTGGACCTCTGCAGGTTCTAGATCGGAAGAGCCCA
+
BBBBBBBBFFFFGGGGG5BB5BBAFEGHCHFGFGGEEG0AAGHHGGAF1BFHHB5DFGGGGGGGGGGG>EHHHHGGGGHGHGHHGGGGG>>@C/?FFCGDGCCDFFGFGGHHHHHGHH-@DDGHGHHGHHHHHGGGGGGGGGG;ABGBFBBFBBFFFFFBFFFFFFFFFFFFFFFBFFBFFFEFFFF.;B-:.FFFFFFFFFFBFFFFFFFFFFFFFFFF9/BFFFFFEFFFFBBBFBFFEF?AD9AF.EA
@M05620:37:000000000-D9766:1:1101:8605:9530 1:N:0:90
ACCACACCTTCTACAATGAGCACACGGCTGAACTCCAGTCACTAATGCGCATCTCGTATGACGTCTTCTGCTTGAAAAAAACAAACAGCGCGAAGATGACCCAGGTGCGTGTCCGGCTCCCTCTTATGATGGCCGCATCCCTCCTTCCTGGCCTCCCAGTGATGCGCCCTTACTCTCTGGTTCTCTCTTCAGCCGTTTTCCGTAGGACTCTCTTCTCTGACCTGCGTCTCCTTTGGAACTCTGCAGTTTCT
+
BBBBBBBAFFFFGGGGGGGGGFFBBE2AAEG3BFG33FF33D5BFGEEEAAB0B5FFDGHA5AFFF1DBFF55@BBEFF//11?B?121>>>EFE/BBFGFG/??BFG?FD/?2?</>//?F00<1FG1?D10>@-->-<.CH.<00<==C.<<CCE/0/00<<:-C.:99/;;F09990BFB0BB0CBF0;0/:;9BA//:B.9AB/9/;F////:9//;//9A-99:FF//BF/9BFBBFFF///9;BF
@M05620:37:000000000-D9766:1:1101:18188:9541 1:N:0:90
AGTGCCAGCTCTCAATCGCACAGGGGACCCAGGGCCTGGCCCCTCCATCCAGAAAACCTATGACCTCACCCGCTACCTGGAGCACCAACTCCGCAGCTTGGCTGGGACCTATGTGAGTATCCAGCGTAGGAATCTGGGAGTTGGGGAGGAGTGAGGAGTTGGGGAAAGACAGTCCTAACCGTGGAGGGTTCTGGTAAATGATGGGGTGAGGAGGGGCTCTTTGGCTCCCACCAGTCCCCCTGTCTGGTCTA
+
ABBABFFFCFFFGGGGGGGGGGHHGGGGGGHHGGGGGGHHHHGHGGHHHHHHHHHHHGHHHHHHHHHHHHHGGGGGHHHHHHHHHHHHGHHHGGGGGHHHGHHGGGHHGHHHHHHHHHHHHHHGHGD/BGHHHHHHHHHGGHHHGGGGGGGHHHHHHGHHHHGGGGGFGHHHHHHHHHHHGGGGFGGGGGGGGGFGGGGGGGGGGGFFFFFFFFFFFFFFFFFFFFFFFFFFFFFFFFFFFFFFFFFFFFF
@M05620:37:000000000-D9766:1:1101:24343:9554 1:N:0:90
GAGGCTGCTTTGGAAGAAACTCATAGATTACTGCCACAGTTCCCCCTGGACATGGAAACGTTTCTTGCCTGGCTGACAGAAGCTGGAACCACTGCCACTGCCTAAAGGATGCTACCCGTAAGGCACGGCTCCTAGCCGACTCCCAGGGCGTCCAAGAGCTGCTGAAACAATGGCAAGTAAGTCAGGCATTTCCGCTTTAGCACTCTTGTGGATCCAATTGAACAATTCTCAGCATTTGTACTTGTAACTGA
+
DCCDDDFCFFFFGGGGGGGGGGHHH5DGHH4DG54BFGE35AFA2BAF22B3FGEHH33BBFHEDFG5BFFFHH1FGHHFBEGHB21BC1FGH3FH3ECG3B@G3GHGHEBCFFBG1>?E?0G300/EEEEFH2B22?<>CGHC2@FG/EE//?1>FGHBHHHHHFHHH.DHHEFHGGD0DD00=CH.:GHFFGGEDGHFHFGG/:CB0:DGGFGF0;BGG0;FFFBFGBGFGGGGGGGGFFFFF0:FFF0
@M05620:37:000000000-D9766:1:1101:23623:9557 1:N:0:90
ACCACACCTTCTACAATGAGCTGCGTGTGGCTCCCGAGGAGCACCCCGTGCTGCTGACCGAGGCCCCCCTGAACCCCAAGGCCAACCGCGAGACCCCGGTGAGTGGCCCGCTCCCTCTTCTGGTGGCCCCCTCCCTCCTTCCTGGCCTCCCGGAGCTGCGCCCTTTCTCCCTGGTTCTCTCTTCTGCCGTTTTCCGTAGGACTCTCTTCTCTGCCCTGAGTCTCCTTTGGACCTCTGCAGGTTCTAGCTCG
+
CCCCCCCCFFFFGGGGGGGGGGHGGEGECEHHHGGGGGGGGHHHHGGGFGGGHHGHHHHGGGGGGGGGGGGHHHHGGGGHGHHHHGGGGGGGGGGHBF?<<FHFFGGH.ADFCGCGH/DGH00=CD;G.;;@EGGHHGFGFGFFGGGGAGFDC-@DGGGGF;@BFFFFFBFF/.:FFFFFFFFFFFF/-;AFFF/ABFF?FBFFFFFFFFFFFB/AFF/BBFFFFFFFFF//:BFFFFB/A:FFF/9/:/A
@M05620:37:000000000-D9766:1:1101:22715:9557 1:N:0:90
ACCACACCTTCTACAATGAGCTGCGTGTGGCTCCCGAGGAGCACCCCGTGCTGCTGACCGAGGCCCCCCTGAACCCCAAGGCCAACAGCGAGAGTGGCCCGCTACCTCTTCTGGTGGCCGCCTACCTCATTCCTGGCCTCCCGGCGCTGCGCCCTTTCTCCCTGGTTATCTATTCTGCCGTTTTCCGTCGGACTCTCTTCTCTGACCTGAGTCTCCTTTGGCCCTCTGCAGGTTCTAGATCGGAAGCGCAC
+
ABB3ABBBFFFFGFGF5GFEGCHGGAAAAAGGAFFA?EGGDHHHHGGGDEGGGHF3GHFGCGCGG1EGGEE1G3GGGG/G//FHHG/0BED<?/1B?<?<BCG/<??FDHHHHHHG.0>->ADACGHH/GHH0DGCFH0.CEDGCG--AE??EG?FGFGGBFGFFBB/:/9//BFFBF/9.;FFF/ABFB?B?BFFFF/:9/;B;BFFFFFF/BFFFBFFB/BAAEFFF/9../;BFFFFFFFFFF9B?BB
@M05620:37:000000000-D9766:1:1101:17343:9570 1:N:0:90
GAGGCTGCTTTGGAAGAAACTCATAGATTACTGCAACAGTTCCCCCTGGACCTGGAAAAGTTTCTTGCCTGGCTTACAGAAGCTGAAACAACTGCCAATGCCTACAGGATGCTACCCGTAAGGAAAGGCTCCTAGAAGACTCCAAGGGAGTAAAAGAGCTGATGAAACAATGGCAAGTAAGTCAGGCATTTCCGCTTTAGCACTCTTGTGGATCCAATTGAACAATTCTCAGCATTTGTACTTGTAACTGA
+
B@BBAAFAFFFFFFFFFGGGGGHGHHHHHHHHHFDGGHHHHFGHHGGGGHHHHHGGFFEHGGHHHHGGGGHHHHHEGGHHHHHHHGGHGHGHHHHHHHHHGHHHHHEGHGCGHHHHHEEEGHHHHHBBFGHGHFDGHGHFGGHFHGGFHGEFGHHGGFGHHGFBHHHHHHGGFBGHG?FHF>G<FFGFFGGGGDGDEG<=GFG<GHHG;GFHFGH:GGGHF;GHHHHHHGFFGGGGG0;CFFGFFBBFGG:
@M05620:37:000000000-D9766:1:1101:22877:9575 1:N:0:90
GAGGCTGCTTTGGAAGAAACTCATAGATTACTGCAACAGTTCCCCCTGGACCTGGAAAAGTTTCTTGCCTTGCTTAAAGAAGCTGAAACAACTGCCAATGACCACATGATTCTACCCGTAAGGAAACGCTCCTAGAAGAATAAAAGGGATTAAAAAACCTGACTAAAAAATGGAAAGCAAGTCAGGCATTTACGCTTTAGCACTCTTGTGGAACCAACTGAACAAATTTTAGCATTTTTACCTTTAACTGC
+
>3AA>>CAFBBDFB5AAGBGGGHHHFFHHFEEGG4BGGBAF5B3BBAACC2FGGEE332BBDGDFHG5A55B3DF555DBFC3BB33@BB1BGFGGCGGF@33BFG33BBB444FB11?>>FFBBC3/>/??B34?BB33233BB??/?2B2B@>2///@0<?11?1<<<01<11<>01<01111//<<0000.<<<.000=;0/0<0:;.00/.;..9;90;99.0;0909BC9;C00.90000;;F090
@M05620:37:000000000-D9766:1:1101:16029:9575 1:N:0:90
ACCACACCTTCTACAATGAGCTGCGTGTGGCTCCCGAGGAGCACCCCGTGCTGCTGACCGAGGCCCCCCTGAACCCCAAGGCCAACCGCGAGACCCAGGTGAGTGGCCCGCTACCTCTTCTGGTGGCCGCCTCCCTCCTTCCTGGCCTCCCGGAGCTGCGCCCTTTCTCACTGGTTCTCTCTTCTGCCGTTTTCCGTAGGACTCTCTTCTCTGACCTGAGTCTCCTTTGGAACTCTGCAGGTTCTAGCTCG
+
ABAABBBBFFFFGGGGGGGGGGHHGGGGHGHHHGGGDGFCDHHHHGGGEFGF5GHHFHHGGF0FGGGGGGGHHHHGGGGHGHHHGGGGGGGGGGGHGHG<GFHG1/FGH<C@@DGHHHDFHHHDGEHHFGGGGGGHHGHHGHHHFFFGGGEFFGGGGEGBFGFFFFFFFFFFFFFFFFBFFFFFFFFFFDFFFFFFFFFDFFFFFFFFFFBFFBF/BFFFFFFFFFFFFFFFFFFFB/FBF9BBFF///;A
@M05620:37:000000000-D9766:1:1101:19147:9601 1:N:0:90
ACCACACCTTCTACAATGAGCTGCGTGTGGCTCCCGAGGAGCACCCCGTGCTGCTGACCGAGGCCCCCCTGAACCCCAAGGCCAACCGCGAGACCCAGGTGAGTGGCCCGCTACCTCTCCTGGTGGCCGCCTCCCTCCTTCCTGGCCTCCCGGAGCTGCGCCCTTTCTCACTGGTTCTCTCTTCTGCCGTTTTCCGTAGGACTCTCTTCTCTGACCTGAGTCTCCTTTGGAACTCTGCAGGTTCTAGATCG
+
BBABBBBBFFFFGGGGGGGGGGHGGEGFHGHHHGGGGGGGGHHHHGGGEEGGHGGHHHHGGGGGGGGGGGGHHHHGGGGHGHHHHGGGGGDGGGGHCGGGHHHHDEFHHGGG@DHHHHHHHHHCBCHHCGGFGHGHGGHHHHHGEFGGGGGGAFCGGGGGGGFFFFFFFBFFFFFFFFFFFFFFFFFFFDFFFFFFFFFFFFFFFFFFFFFFFEFFFFFFFFFFFFFFFFFFFFFFFFFFFAFFFFF/BFE
@M05620:37:000000000-D9766:1:1101:20987:9604 1:N:0:90
AGTGCCAGCTCTCAATCGCACAGGGGACCCAGGGCCTGGCCCCTCCATCCAGAAAACCTATGACCTCACCCGCTACCTGGAGCACCAACTCCGCAGCTTGGCTGGGACCTATGTGAGTATCCAGCGTAGGAATCTGGGAGTTGGGGAGGAGTGAGGAGTTGGGGAAAGACAGTCCTAACCGTGGAGGGTTCTGGTAAATGATGGGGTGAGGAGGGGCTCTTTGGCTCCCACCAGTCCCCCTGTCTGGTCTA
+
AA3AAFFFBFFFG4GGGGGGGGHHGGFGGGHHGGGGEGHHFHGHGGHHHHHHHHGHHGGHHHHHHHHHHHHGGEFGHHHHEGGHFHFHGHHGGGGGEHHHGHHGGGHHGHHHHHHHHHHHHGHHGGGGGGHHHHHGHHGFGHGHGGGGGDEHHHHHFFHHHHGGGGHHGHHHHHHHHHHHGGFGGGGGC?FGGGFGGGGGGGGGGGFFFFFFFFFFFFFFFFFFFFFEFFFFFFFFFFFFFFFFFFFFFFF
@M05620:37:000000000-D9766:1:1101:15122:9605 1:N:0:90
AGTGCCAGCTCTCAATCGCACAGGGGACCCAGGGCCTGGCCCCTCCATCCAGAAAACCTATGACCTCACCCGCTACCTGGAGCACCAACTCCGCAGCTTGGCTGGGACCTATGTGAGTATCCAGCGTAGGAATCTGGGAGTTGGGGAGGAGTGAGGAGTTGGGGAAAGACAGTCCTAACCGTGGAGGGTTCTGGTAAATGATGGGGTGAGGAGGGGCTCTTTGGCTCCCACCAGTCCCCCTGTCTGGTCTA
+
ACAABFFFBFFFGGGGGGGGGFHGGGFGGGHHGGGGGGHHHHGHGGGHHHHHHHHHHGHHHHHHHHHHHHHGGEGGHHHHHHHHHHGHGHHHEFGGGHHHGHHGGGHHGHHHHHHHHHHHHHHHHGGGGGHHHHHHHHFGGHHHGGGGGGGHHHHHHGHGHHGGGGHHHHHHHHHHHHHHGGGGGGGGEGGGGGCFGGGGGGGGGGFFFFFFFFFFFFFFFFFFFFFFFFFFFFFFFFFFFFFFFFFFFFF
@M05620:37:000000000-D9766:1:1101:6655:9644 1:N:0:90
ACCACACGTTCTACAATGAGCTGCGTGTGGCTCCCGAGGAGCACCCCGTGCTGCTGACCGAGGCCCCCCTGAACCCCAAGGCCAACCGCGAGAAGAGGCCCCCGTCTATTCTCGCGTACCCCTCCCTCCTTCCTGCCCCCCCCTTGCTGCGCCCCCTTTACCTGGTTCTTTCTTCTTCCGTTTTCCTTCGGCCTTTTTTCTCTGGACTGCTTCTCTTTTGGCTGTCTGCCTGTTGTAGATCGGAAGTTCCC
+
CCCCCCC3FFFCGGGGGGFGGGHHGGGEGGHHHGGGGGGGGHHHHGGGGGGGHGHHHHHEGGGGGGGGGGGHHHHGGGGHGHHHHGGGGGDCGA220/?F/////.<.>1111..<--<.0<<.:::/.;0;G0;/::.;-B9-9/;;;/9@.B---.//;/B/A//;:/BBBBF////9;FB:/B/;/.:=D./;/;@F//;///;9.//9/:;//9;/-:/../;//9//;:/;B//;BA?A.D9/;//
@M05620:37:000000000-D9766:1:1101:21721:9648 1:N:0:90
ACCACACCTTCTACAATGAGCTGCGTGTGGCTCCCGAGGAGCACCCCGTGCTGCTGACCGAGGCCCCCCTGAACCCCAAGGCCAACCGCGAGACCCCGGCGAGTGGCCCGCTCCCTCTTCTGGTGGCCGCCTCCCTCCTTCCTGGCCTCCCGGAGCTGCGCCCTTTCTCACTGGTTCTCTCTTCTGCCGTTTTCCGTAGGACTCTCTTCTCTGACCTGAGTCTCCTTTGGAACTCTGCAGGTTCTAGATCG
+
DDDDDDDDFFFFGGGGGGGGGGHHGGGGHGHHHGGGGGGGGHHHHGGGGGGGHHHHHHHGGGGGGGGGGGGHHHHGGGGHGHHHHGGGGGGGG//=/>//<@?<F..GED@--=EFHHHHFCCHH..;A-99EEFBGD:;FF00/.CB:AE.---;.;0:@D>ABFFFF0:B0/00BFBFBFFFBFF0;9AB9BBAF?D.0:BFFB:BFFFF00;BFBBB:FFBFFF0;:0::BBBFF0;AAFFF:F0;F?
@M05620:37:000000000-D9766:1:1101:15766:9655 1:N:0:90
ACCACACCTTCTACAATGAGCTTCGTGTGGCTCCCGAGGAGCACCCCGTGCTGCTGACCGAGGCCCCCCTGAACCCCAAGGCCAACCGCGAGAGTGGCCCGCTACCTCTTCTGGTGGCCGCCTCCCTCCTTCCTGGCCTCCCGGAGCTGCGCCCTTTCTCACTGGTTCTCTCTTCTGCCGTTTTCCGTAGGACTCTCTTCTCTGACCTGAGTCTCCTTTGGAACTCTGCAGGTTCTAGATCGGAAGAGCAC
+
>11AA?>AFFC1AFG13AFE1111ABFHH0FGHGC0AAF?EHHHHGCG//ECAA1GHHHGGG?EEEEEGGGHHHCEGGGEFEHC/FFGG/BC?CFFCCGHGGGGCHHHHHHHFHHHGHGGGGGGHEHHGHGHHHB;..B.GGFG?-AGFGGGBA@FFFGGFFFGFGFBBBFFFFFFFFF@BFFFFFFFFFBFFFFFFFFFFFFFFFFFFFFFFFFFEFFFFFFFFFFFFFFFFFFFBFFFFFFFFFF?FFE
@M05620:37:000000000-D9766:1:1101:20709:9667 1:N:0:90
ACCACACCTTCTACAATGAGCTGCGTGTGGCTCCCGAGGAGCACCCCGTGCTGCTGACCGAGGCCCCCCTGAACCCCAAGGCCAACCGCGAGACCCCGGTGAGTGGCCCGCTCCCTCTTCTGGTGGCCGCCTCCCTCCTTCCTGGCCTCCCGGAGCTGCGCCCTTTCTCACTGGTTCTCTCTTCTGCCGTTTTCCGTAGGACTCTCTTCTCTGACCTGAGTCTCCTTTGGAACTCTGCAGGTTCTAGCTCG
+
CCCCCCCCFFFFGGGGGGGGGGHHGGGFHGHHHGGGGGGGGHHHHGGGGGGGHHHHHHHGGGGGGGGGGGGHHHHGGGGHGHHHHGGGGGGGGGGHADF<CFHHHGGHHFGG-<CHHHHHHHHGGFHHCCGGGHGGGGGGGGGGGGGGGGGGGGCGGGFFFFFFFFFFF0BFFFFFFFFFFFFFFFFFFDFFFFFFFFDDFFFFFFFFFFFFF0BFFFFFFFFFFFFFFFFFFFFFFFFFFFFFF0B0:F?
@M05620:37:000000000-D9766:1:1101:17565:9679 1:N:0:90
GAGGCTGCTTTGGAAGAAACTCATAGATTACTGCAACAGTTCCCCCTGGACCTGGAAAAGTTTCTTGCCTGGCTTACAGAAGCTGAAACAACTGCCAATGGCTACAGCATGCCAGGCGTAAGGAAAGGCTCCCAGAAGACTCGAAGGCAGTAAAAGAGCTCATGAAACAATCGCACGGAAGTCACGCATTTCCGCCTCATCACGCTTCACTATCCAATTGCACAGTTTTCAGCATTTTTACTGGCAACTGA
+
AAAAABFBFFFFG4FGFFAGGGHHHH5GGHHFHHHHFFHHHHHHHGGAGBGGHHHF3BG3BGHHHHHHHGHHHHHGHHHHHHHHHHHHGH1?EFHHHHHH32B3B3331BB33331?////03BF30BE30//?3?EBC0BB//B///0/0@22@1/0@11<11111?F/?1//.----<.=000..<CEHG0.:.:./0000.;;.9900009;BB0;000;C/000;0009FGG0009CF0/.;B.//;
@M05620:37:000000000-D9766:1:1101:23883:9683 1:N:0:90
GAGGCTGCTTTGGAAGAAGCTCATAGATTACTGCAACAGTTCCCCCTTGACCTGGAAAAGTTTCTTGCCTGGCTTACAGAAGCTGAAACACCTGCCAATGCCTACAGGATGCTACCCGTAAGGAAAGGCTCCTAGAAGACTCCAAGGGAGTAAAAGAGCTGATGAAACAATGGCAAGTAAGTCAGGCATTTCCGCTTTAGCACTCTTGTGGATCCAATTGAACAATTCTCAGCATTTGTACTTGTAACTGA
+
A1AAA1C>BF3F1BFGGB1BEEFHHGF3E1B3FBFGF0F1DFDGHGG0BFHHHFE0ABF0GGHHDAGGHHH/GHCFGFGHHHHHHHGHHCFFHHHHHFHH@GFBGH1BGG1BGHBGHEFGGHFGHHB0?FHGHHGGGHHGGFHFHHG?G<C@FFHGG<FHHFFDGGHHHHGHFBGHFDGHGFGDD0GHFGGDGFGGGGGDGDGCGHGDGF?HCGHCFHHEHGHH/0;CFCFGGGGGG0CFFBFF0FFFFF0
@M05620:37:000000000-D9766:1:1101:7881:9696 1:N:0:90
GAGGCTGCTTTGGAAGAAACTCATAGATTACTGCAACAGTTCCCCCTGGACCTGGAAAAGTTTCTTGCCTTGCTTAAAGAAGCTGAAACAACTGCCAATGCTTACAGTATTCTACCCGTAAGGAAAGGCTCCTAGAAGACTCAAAGGGAGTAAAAGAGCTGATGAAAAAATGGCAAGTAAGAAAGGAAGTTCCGCTCCAGCACCCTTGTGGATCCAACTGAACAATTTTTAGCATTTGTACTTGTAACTGA
+
>3AA3>CAF@B4F4BBGGCGGGHHHGHHHHABFG4FCHBDGDAB22AAAFBFGGEB332BBFHDFGGBAB5BBDG5DBDFGH3BG33BBB1FHHHGGGHH3@@BFH34B@44B4FBB>E>AGEHEH00?3B?F34?B??3333??BF/G<??DBD3/2@@2@22222<0/01<001F1?<1110>0<<01111.<.-.<//<<.=.;:;0:00:=:C/;/:0C9/00000./;;0;C909;0000;=F0;0
@M05620:37:000000000-D9766:1:1101:20933:9696 1:N:0:90
ACCACACCTTCTACAATGAGCTGCGTGTGGCTCCCGAGGAGCACCCCGTGCTGCTGACCGAGGCCCCCCTGAACCCCAAGGCCAACCGCGAGAGTGGCCCGCTACCTCTTCTGGTGGCCGCCTCCCTCCTTCCTGGCCTCCCGGAGCTGCGCCCTTTCTCACTGGTTCTCTCTTCTGCCGTTTTCCGTAGGACTCTCTTCTCTGACCTGAGTCTCCTTTGGAACTCTGCAGGTTCTAGATCGGAAGAGCAC
+
BBBBBBBBFFFFGGGGGGGFGGHHGEGGHGHHHGGGGGGGGHHHHGGGGGGGHHHHHHHGGGGGGGGGGGGHHHHGGGGHGHHHHGGGGGGGGGHHGFGHGGGGGHHHHHHHHHGHGGHGGGGGHGHHGHHHHHHHHHHHHGGG-BGGFFGGGGGFGGGGBFFFFFFFFFFFFFFFFFFFFFFFFFFFFD9BFFFFFFFFFFFFFFFFFFFFFFFFFFFFFF/BFFFFFBFF;FFFFFFFFAFBFD.ABFF
@M05620:37:000000000-D9766:1:1101:17363:9697 1:N:0:90
ACCACACCTTCTACAATGAGCTGCGTGTGGCTCCCGAGGAGCACCCCGTGCTGCTGACCGAGGCCCCCCTGAACCCCAAGGCCAACCGCGAGAATGGCCCGCTACTTCTTCTGGTGGCCGCCTCCCTCCTTCCTGGCCTCCCGGCGCTGCGCCCTTTCTCCCTGGTTCTCTCTTCTGCCGTTTTCCGTCGGCCTCTCTTCTCTGACCTGCGTCTCCTTTGGCCCTCTGCAGGTTCTAGATCGGAAGCGCAC
+
DDDDDDDDFFFFGGGGGGGGGGHHGGGGHGHHHGGGGGGGGHHHHGGGGGGGHHHHHHHGGGGGGGGGGGGHHHHGGGGHGHHHHGGGGGGGG/??F=?G@D?C<1??1GFGFF=F.0F<C@<<CEHHAGHFH0G/CCCGHC.-<9B9-ACGGC-/<FFF0BBF.<<FBBFFBFFB00BDFFFFFFDF.9-9<.<FFFFFFFFB<FFF/:<<CDFFFFFF/BFBE?BFB0<.<BFFFFBBFEF.ED.-<-<
@M05620:37:000000000-D9766:1:1101:21300:9712 1:N:0:90
GAGGCTGCTTTGGAAGAAACTCATAGATTACTGCAACAGTTCCCCCTGGACCTGGAAAAGTTTCTTGCCTGGCTTACAGAAGCTGCAACAACTGCCACTGCCTACAGGATGCTACCCGTAAGGAACGGCTCCTAGACGACTCCAAGGGAGTACAAGAGCTGCTGAAACAATGGCAAGTACGTCAGGCATTTCCGCTTTAGCACTCTTGTGGATCCAATTGACCAATTCTCAGCATTTGTACTTGTAACTGA
+
A?ABBAFBFFFFGGGGGGGGGGBHFHFHHHGHHHHHFFGFGHGHHGEGFGHHHHFHG32BBFHHHFHHHHHHHG13FGHAFGHB@3BGG1BGGGGH33BFHHHHHGGHFHHHH4FGHGG?/?G330?EGGGGHBH23?@DDGH222?ECEE21?1??GHHH1<FDGGHH.GFHHHGEHH1<GGEGHHCGHHHHGGGGGHHHHHHHHHHHHGGGGGB0;FGB0=BEGGGGGGGGGGFGGGFGGGGGF0CFG0
@M05620:37:000000000-D9766:1:1101:7831:9725 1:N:0:90
AGTGCCAGCTCTCAATCGCACAGGGGACCCAGGGCCTGGCCCCTCCATCCAGAAAACCTATGACCTCACCCGCTACCTGGAGCACCAACTCCGCAGCTTGGCTGGGACCTATGTGAGTATCCAGCGTAGGAATCTGGGAGTTGGGGAGGAGTGAGGAGTTGGGGAAAGACAGTCCTAACCGTGGAGGGTTCTGGTAAATGATGGGGTGAGGAGGGGCTCTTTGGCTCCCACCAGTCCCCCTGTCTGGTCTA
+
AABCCFFFCFFFGGGGGGGGGGHHGGGGGGHHGGGGGGHHHHGHGGHHHHHHHGHHHGHHHHHHHHHHHHHGGGGGHHHHHGHGHHHHGHHHGGGGGHHHGHHGGGHHGHHHHHHHHHHHHHHHHGEGGGHHHGHHHHHGFHHHGGGGGGFHHHHHHGHHHHGGGGHHHHHHHHHHHHHHGGFFGGGGCFGGGG;FGGGGGGGGGGFFFFFFFFFFFFFFFFFFFFFFFFFFFFFFFFFFFFFFFFFFBFB
@M05620:37:000000000-D9766:1:1101:14838:9732 1:N:0:90
GAGGCTGCTTTGGAAGAAACTCATAGATTACTGCAACAGTTCCCCCTGGACCTGGAAAAGTTTCTTGCCTGGCTTACAGAAGCTGAAACAACTGCCAATGCCTACAGGATGCTACCCGTAAGGAAAGGCTCCTAGAAGAATCCAAGGGAGTAAAAGAGCTGATGAAACAATGGAAAGTAAGTCAGGCATTTCCGCTTTAGCACTCTTGTGGATCCAATTGAACAATTCTCAGCATTTGTACTTGTAACTGA
+
>3AA>>CACBB4G4BBCGBGGGHHHGHGGFAAF54BBGFGHD5BB2A22EBBGGEB332BBDFDDDFBBBFFFFG3BBBFGHABF33FBB?BGHHEFHGH33BBFG3BBB323@BBB>>>EHHEFFBB?3FFH?B?FB33?32BBBF????<F@D2?2@@F2<2@DF10<1?<1??F?<D>1<1><0>1><11.><.<=0==<0<=D0<<:C0<C0:;;<C:<CF<000<9CBC;FFF;9;0;;;;CG0B0
@M05620:37:000000000-D9766:1:1101:11365:9735 1:N:0:90
GAGGCTGCTTTGGAAGAAACTCATAGATTACTGCAACAGTTCCCCCTGGACCTGGAAAAGTTTCTTGCCTGGCTTACAGAAGCTGAAACAACTGCCAATGCCTTACGGCTGCTCACCGGCAAGGAAGGCTCCTTGCAAGATCCCAAGGCGTCAAAAAGCTGCTGAAAACATGGCAAGTCAATCCAGCCTTTCCGCTTTCACACTCTTTTGGGACCCATTGGAACATTCTCCACCTTTTTCATTGTAAATGA
+
AAABBAFAFFFFGGGGGGGGGGHHHHHHHGHHHHGGGHGBGHHHHGGGHHHHHHHHHHHHGGHHHHHHHHHHHHHFHHHHHHHHHHHHHHHHHHHHHHHH3F44@B?E//>?B3?FH///>/F/B30?/2B?B33?2322B@GFF2?F//?/?ED1//?1111<1>G10F11>0/C.=0=00=C0</</=C:GD:.CE00;0:/:0=000;..;;CE/C0090/;0;00000/..;C0////;/;/9/;B/
@M05620:37:000000000-D9766:1:1101:8984:9743 1:N:0:90
GAGGCTGCTTTGGAAGAAACTCATAGATTACTGCAACAGTTCCCCCTGGACCTGGACAAGTTTCTTGCCTGGCTTACAGAAGCTGAAACAACTGCCAATGCCTACAGGATGCTACCCGTAAGGAAAGGCTCCTAGAAGACTCCAAGGGAGTAAAAGAGCTGATGAAAAAATGGCAAGTAAGTCAGGCATTTCGGCTTTAGCACTCTTGTGGATCCAATTGAACAATTCTCAGCATTTGTACTTGTAACTGA
+
A?AAA1BACD@D1ABFGFFGFGGHFGHHHHHFGHCHFEBAGDFBGFAFEGFGHFAF010FDFGGEHGBBFAFGGGBBBBDGHFBFB1GBBAGHHHFHFHH1BFFGH@BBF1BF@FF>EE@EFFFHH>B?BBFHBB1FFG0B1<<BBC?C//@>FD>FFGFGG<1GDG1?<0??0<<C1=F==<11>0>>0=0/<<<-<0==C:0;:CG0:AG0C;CG<<:00CBF;0;;9;CGF;CFB099;;0;;CG0C;
@M05620:37:000000000-D9766:1:1101:14820:9744 1:N:0:90
GAGGCTGCTTTGGAAGAAACTCATAGATTACTGCAACAGTTCCCCCTGGACCTGGAAAAGTTTCTTGCCTGGCTTACAGAAGCTGAAACAACTGCCAATGCCTACAGGATGCTACCCGTAAGGAAAGGCTCCTAGAAGACTCCAAGGGAGTAAAAGAGCTGATGAAACAATGGCAAGTAAGTCAGGCATTTCCGCTTTAGCACTCTTGTGGATCCAATTGAACAATTCTCAGCATTTGTACTTGTAACTGA
+
BBABBCFCFFFFGGGGGGFGFGHHGHHHHHHHHHGHHHHGHHHHHGCFHHHHHHHGGHGGBFHHHHHHHHHHHHHHFGHHHHFFHFHHHHHHHHGHHHGHHHHGGHHHHHHHHFHHHGEEEHFHHHGHHHHGHGHFFFHFHHGGFHGDHGDFDHHGFFGFBFHHFHHHHHHECCHHGGGF<>FGHHHGHGHGHGGGGGHBHGG<CGGDCG.GCCGHHFHFGHHHHHHGHGGGGGGGGGFFGGGF0;;FFB0
@M05620:37:000000000-D9766:1:1101:11588:9746 1:N:0:90
ACCACACCTTCTACAATGAGCTGCGTGTGGCTCCCGAGGAGCACCCCGTGCTGCTGACCGAGGCCCCCCTGAACCCCAAGGCCAACCGCGAGACCCAGGTGAGTGGCCCGCTACCTCTTCTGGTGGCCGCCTCCCTCCTTCCTGGCCTCCCGGAGCTGCGCCCTTTCTCACTGGTTCTCTCTTCTGCCGTTTTCCGTAGGACTCTCTTCTCTGCCCTGAGTCTCCTTTGGAACTCTGCAGGTTCTAGCTCG
+
BCBCCBCCFFFFGGGGGGGGGGHHGGGGHGHHHGGGGGGFGHHHHGGGGGGGHHHHHHHGGGGGGGGGGGGGHHHGGGGHGHHHHGGGGGGGGGGH/FF2FDGHHGGHHCGG-->GHHHHHHHGHGHHCGGGGHGHHGGHGHHHGGGGGGGGD-9CGFF?DGFFFFFFF0BFFF00FFFFFFFFFFFFFFFFFFFFBFDDFFFF0BFFFFFFF00AFA/B0BBFFFFFFFFFFFFFBFFBFAFFF0009B.
@M05620:37:000000000-D9766:1:1101:8967:9749 1:N:0:90
GAGGCTGCTTTGGAAGAAACTCATAGATTACTGCAACAGTTCCCCCTGGACCTGGAAAAGTTTCTTGCCTGGCTTACAGAAGCTGAAACAACTGCCAATGCCTACAGGATGCTACCCGTAAGGAAAGGCTCCTAGAAGACTCCAAGGGAGTAAAAGAGCTGATGAAACAATGGCAAGTAAGTCAGGCATTTCCGCTTTAGCACTCTTGTGGATCCAATTGAACAATTCTCAGCATTTGTACTTGTAACTGA
+
>3AABBFAFFFFGGGGGGGGFGBGHHGHHGGGHH4FFFGDFHHHHGGF2FGGGHFHHB2BBFGHHHHHHHHHHHHFHHHGHHHHHFGHHFHHHHHHHHHHHHHGHHHHHHGHHFHHHGG//0?FC3FHHHHGHFH33BFHHFH2BGEFCED22@2@<GGHH2GHFFHHH/FDGHHGGHH1GHHFHHHHHHGHHGGGGGFHHHHHHHHHHHGGHHHF0GHHF0CG:GHHHGGGGGGGGGGGGGGGFFFFGG0
@M05620:37:000000000-D9766:1:1101:12366:9749 1:N:0:90
[truncated: 2,416,687 more chars]
