# Supplementary material for: Fast but not furious: a streamlined selection method for genome-edited cells
Source: Life Sci Alliance. 2021 Apr 26;4(6):e202101051. doi: 10.26508/lsa.202101051 (PMC8127327; doi:10.26508/lsa.202101051)
Supplement: Supplementary file 1 [file LSA-2021-01051_Supplemental_Data_1.zip › SANGER and Deep Sequencing/ACTB/91_S91_L001_R1_001.fastq]

@M05620:37:000000000-D9766:1:1101:18646:2160 1:N:0:91
AGTGCCAGCTCTCAATCGCACAGGGGACCCAGGGCCTGGCCCCTCCATCCAGAAAACCTATGACCTCACCCGCTACCTGGAGCACCAACTCCGCAGCCTGGCTGGGACCTATGTGAGTATCCAGCGTAGGAATCTGGGAGTTGGGGAGGAGTGAGGAGTTGGGGAAAGACAGTCCTAACCGTGGAGGGTTCTGGTAAATGATGGGGTGAGGAGGGGCTCTTTGGCTCCCACCAGTCCCCCTGTCTGGTCTA
+
AAAAAFFCAFFFGGGGGGGGGGHCGGGGFGEHGEFEDFHHCHGCGGHFHFFHGFHHCEFCGHFHHHHBHHCEGEEEHFHHEGHHHH1FEHHHA/>EG/BFHHHGDFHGD2F?DFFFHHHHHHHHGGDCDA2DFHFHFF?<?FDH-CCFGGDGCGDGBFGHHHGFFDHCCHHB:GHGHGHGGDECDFGGDFFGGGFBFGGGGGGGGGFFFFFE?DCCADFFFFFFFBFFFFFFEFFFFFFDF?FBFFBBFBF
@M05620:37:000000000-D9766:1:1101:15610:2216 1:N:0:91
GAGGCTGCTTTGGAAGAAACTCATAGATTACTGCAACAGTTCCCCCTGGACCTGGAAAAGTTTCTTGCCTGGCTTACAGAAGCTGAAACAACGGCCTACAGGATAGTCCACGTAAGGAACGTCGCGTAGCAGCATCACAGTGCGGCACCGAACTGATGAACGCCTGGCACGTCCTTCAGGAATTTGCGATTTGGCACTCTTGGGGATCCACTTGACACATTCTGAGCCTATGAACTTGTCACTGACGCGCC
+
AAAAABFACFFFGGGGGFFGGFFGGHHFFGE5F5GHBGHDGHH3GFE22FAABBEBBG2AFFAHFHF5FFDGHHCFHAGGHHHHFFFHHF1B0>//1BB@33133BB4F4BE/B0?F3G0/?//>/>BDAH220@2<2@G<22>//>//<--<.>11<=11..-..<<CC..;:.;:C:0/:00000-9;;:0;9;9/;09;0;B.=.90/90;90;9.FFF////;/;/9///////;///;9/9.9@>9
@M05620:37:000000000-D9766:1:1101:13461:2264 1:N:0:91
AGTGCCAGCTCTCGATCGCACAGGGGACCCAGGGCCTGGCCCCTCCATCCAGAAAACCTATGACCTCACCCGCTACCTGGAGCACCAACTCCGCAGCTTGGCTGGGACCTATGTGAGTATCCAGCGTAGGAATCTGGGAGTTGGGGAGGAGTGAGGAGTTGGGGAAAGACAGTCCTAACCGTGGAGGGTTCTGGTAAATGATGGGGTGAGGAGGGGCTCTTTGGCTCCCACCAGTCCCCCTGTCTGGTCTA
+
AA>1>FFFAF1DG1FGEFG0AAGAF?AFEAGH0AEECEHCCHGCGF0DGFFHFEHFHGHHHHHHHDGHHHHGG/>/GHHH0FEGF>G/E0GG/E/EEB<FFHGE?<CGGFFHHHHHHH21F>2FHG/?C<?GHHHFHH0F/?GHGG.AC.<<GDGG<<<<GHGGFCHHFH/GHHHHHGGG@GFGACFGGGGGGGFFFFGGGGGGFFF@FFFFBF@;@@FFFFFFFFFFFFFFFFFFFBFF@FFFFFFFFFF
@M05620:37:000000000-D9766:1:1101:14852:2338 1:N:0:91
AGTGCCAGCTCTCAATCGCACAGGGGACCCAGGGCCTGGCCCCTCCATCCAGAAAACCTATGACCTCACCCGCTACCTGGAGCACCAACTCCGCAGCTTGGCTGGGACCTATGTGAGTATCCAGCGTAGGAATCTGGGAGTTGGGGAGGAGTGGGGAGTTGGGGAAAGACAGTCCTAACCGTGGAGGGTTCTGGTAAATGATGGGGTGAGGAGGGGCTCTTTGGCTCCCACCAGTCCCCCTGTCTGGTCTA
+
1>1AAFBFAFFFGDGGGFGGEGGFGGGGGGHHFFGEFEGCEHGCGGHHDHHHFE1GHGGHHGHHHHFGHHHGG>EFHFHFBFGGGHHHFBHGEEGGGHEGEBCCEGHCEHFHFFH2FG2GHHFHGCEA@C1>1FGFHHA<EHHGG@.@-.A<C..<<<E/GGG?CAGCFHFG0FFFB9CF@.;9.;CA..;FFF0;FBBFF/B9EFF@FFAFBB?@@;9//;/:BFFF?--A9ABBFFFB;E/BB/BB9/9
@M05620:37:000000000-D9766:1:1101:15536:2346 1:N:0:91
AGTGCCAGCTCTCAATCGCACAGGGGACCCAGGGCCTGGCCCCTCCATCCAGAAAACCTATGACCTCACCCGCTACCTGGAGCACCAACTCCGCAGCTTGGCTGGGACCTATGTGAGTATCCAGCGTAGGAATCTGGGAGTTGGGGAGGAGTGAGGAGTTGGGGAAAGACAGTCCTAACCGTGGAGGGTTCTGGTAAATGATGGGGTGAGGAGGGGCTCTTTGGCTCCCACCAGTCCCCCTGTCTGGTCTA
+
AABBBFFFBFFFGGGGGGGGGGHCFGGGGGHHGGGGGGHHHHGHGGHHHGHHGHHHHGHHHHFHHHHHHHHGGEGGHHHHHGGHHHHHGHHHEFGGGGHHGGHGGGHHGHHHHHHHHHHHHHHHHGEGGGHHHGHHGHGGGHHHGGGGGGGHHGHHHGFHHHGGGGHHHHHHHHHHHHHHGCCFGGGG;FFGGGFFGGGGGGGGGGFFFFFFFFFFFBFFFFFFFFFFEFFFFFFFFFFFFFFFFFFFFF/
@M05620:37:000000000-D9766:1:1101:10218:2581 1:N:0:91
GCGGCTGCTTTGGAAGAAACTCATAGATTACTGCAACAGTTCCCCCTGGACCTGGAAAAGTTTCTTGCCTGGCTTACAGAAGCTGAAACAACTGCCTACAGGCTGCTACACGTGAGGCGAAGCTAATAGCAGGCACAAAGGGAGAAAGCGGGATGATGGACCAGTGGAAAGTACATTAGGACTTTCCGATTTCGCACTCTTGAGGATCCCCTTGCCAAATTATCAACTTTTGTCCTTTTCACTGAGAAGCA
+
A1>AADDAFFFFGGGG1GGGGGHHFGGHHHHHHHHHGHHDGHHHHGGGHHHHHHHHHGGGFGHHHHHHHHHHHHHHHHHFGHHHHHHHHHHH1F101101@B/F0/1B11B>0/?/0/////<1B112B1FG///B@0000</?/0110///-..<<110>>G.=0/D0<C<000=0000=:CGHH0...:.0/..--;00000/0/9:/.;.99/00/0000900=0;FF/-//;////;;//B/9/;F/
@M05620:37:000000000-D9766:1:1101:20089:2640 1:N:0:91
AGTGCCAGCTCTCAATCGCACAGGGGACCCAGGGCCTGGCCCCTCCATCCAGAAAACCTATGACCTCACCCGCTACCTGGAGCACCAACTCCGCAGCTTGGCTGGGACCTATGTGAGTATCCAACGTAGGAAACTGGGGATTGGGGAGGAGTGAAGAGTTGGGGAAAGACAGTCCTAACCGTGGAGGGTTCTGGTAAATGATGGGGTGAGGAGGGGCTCTTTGGCTCCCACCAGTCCCCCTGTCTGGTCTA
+
AAAABFFFCFFFGGGGGGGGGGHHGGGGGGHHGGGFGGHHHHGHGGHHHHHHGHHHHGHHHHHHHHHHHHHGGGGGHHHHHHHHHHHHGHHHGGGGGHHHGHHGGGHHGHHHHHHH33B3BBG2B<?F0CHH2@@FHH///??GHG.-<<.<<=0==.==GHGGGGH.//:/:<CFHH/C-CEGD.;;;;FGGGFGGGGGGBFGGGGFF.AB.;;DFBEFFFFEFFFFFFFFF.BFFFFFFFFFFFFFFFF
@M05620:37:000000000-D9766:1:1101:15063:2742 1:N:0:91
GAGGCTGCTTTGGAAGAAACTCATAGATTACTGCAACAGTTCCCCCTGGACCTGGAAAAGTTTCTTGCCTGGCTTAAAGAAGCTGAAACAACTGCCAATGAAGGACGCTACCCGAAAGGAAAGGCTCCTAGAAGACTACAAGAGAGTAAAAGAGATGATGAAAAAATGGCAAGTAAGTCAGGCATTTCCGCTATAGCACTCTTTTGGATAAAATAAAACAATCCTCAGATTTTGTATTTGAAACTAACAAG
+
>3AA3>CAC@B4F4ABAG4GGGHHHCAGGDADFG4BEGBFFA5322A22CBBFFEB332BBDFDDDDAAB3BABF3ADDBGHBBF33F3B1FFGGFGHGG33@3B1>EA?>20//>>/BCBBG0/3B?3B3B?3B2BBB?FC2@@/2>@@2@?@22@?11????</F1F0>F<1<<>=>=100.0<0=0..<-<=:;;00;0C000-:0000<;009;;;90/=000:000;00/00=;;0900;0;:/99
@M05620:37:000000000-D9766:1:1101:14966:2774 1:N:0:91
GAGGCTGCTTTGGAAGAAACTCATAGATTACTGCAACAGTTCCCCCTGGACCTGGAAAAGTTTCTTGCCTGGCTTACAGAAGCTGAAACAACTGCCAATGCAGGCTGCTCCCAGTACGGACAGGATACTCGAAGCCTCCAAGAGAGGCCACGAGATGATGCCAAAATAGCAAGGAAGTCCCGCCTTACCGCTTTAGCACTCTTGTGGATCCAATTGCCAAATTCTCAGCTTTTGAATTTGAAACTGACCAG
+
A3ABBBFBFFFFGGGGGGGGGGGFHHHHHHHHHHHHHHHFHHHHHGGGHHHHHHHFHHGHFHHHGHFHHHHHHHHHHHHHHHHHHHHHHHHHHHHHHHHHBG31BFF133B123333>//>>F/?33BF?E/?/BF2B/B2200B?///?/B////?GDD11F10?11<1>1F.<G0<11<<@-..0<<.:A.::0:0G0:0;000.90090;F00000;/00;0C0090;0:0.000;;0099;//;/::
@M05620:37:000000000-D9766:1:1101:14804:2786 1:N:0:91
GAGGCTGCTTTGGACGAAACTCATAGACTACGGGAACAGTTCCTCCTGGAACTGGAGAAGTTTCTTGACCGGCTTACTGAAGCTGAAACACCTGCCAATGGCCGACAACAATGTAAGCGTAAAGAAAAGCAATCAGAAAAATGGAAAGGAGTAAAAAATAGGAGAAAAAAAGGGCTAACAATGGAGGCATCTGGAAAATGACGCGCTGAGGAAGCGAACTTAACAACTCACAACATTTGCACTCTGAACTG
+
>3>>>>>>B5B@F44AAE22BBBFF5B4AF3AB22A2BAFFA5D53BB3BBBAB3B131ADDB5D5DB330>0>>334BBFG3BB33B3B1?3BB1BFFG313/>///?/?33?4B43/?<//?F00B<01<111@1110001<111<?0F?0<111->11<1<..</<-;...:..::=000:0C...:90;0990:00;0..9---..;/...-;--:9///;/.//////../9://////9///;;/
@M05620:37:000000000-D9766:1:1101:10590:2815 1:N:0:91
AGTGCCAGCTCTCAATCGCACAGGGGACCCAGGGCCTGGCCCCTCCATCCAGAAAACCTATGACCTCACCCGCTACCTGGAGCACCAACTCCGCAGCTTGGCTGGGACCTATGTTGGGTTTCCCGCGTGGAATTCTGGAGGTTGGGAGGGGGTGGGAGGTGGGGGAACGCAGGCCTTACCGGTGGGGGTTTCTGGAAAATGATGGGGGGGGGGGGGCTTCTTGGGCTCCCACCGTCCCCCCTTCCGGGCCT
+
A1>AAFD11FFDAGGFGAAFEGFG0EEGGGHHGGGFAFEFFFGHGGHHHHGGGFFHHGHHHHHHHHHHHHHGGGGGHHHHHHHGHHHHGHHHGGGGGHHHGGHGGGHGGGFGFH22//<//@21/////>/?111=FG10<><GGG..=---:--;.9-=.;A@-@F--9----;//;9F---;--;@-;-//;//;B-////;FE----;--;@@----;F/F---;E--;-9--ABFF----/-9----
@M05620:37:000000000-D9766:1:1101:17056:2837 1:N:0:91
AGTGCCAGCTCTCAATCGCACAGGGGACCCAGGGCCTGGCCCCTCCATCCAGAAAACCTATGACCTCACCCGCTACCTGGAGCACCAACTCCGCAGCTTGGCTGGGACCTATGTGAGTATCCAGCGTAGGAATCTGGGAGTTGGGGAGGAGTGAGGAGTTGGGGAAAGACAGTCCTAACCGTGGAGGGTTCTGGTAAATGATGGGGTGAGGAGGGGCTCTTTGGCTCCCACCAGTCCCCCTGTCTGGTCTA
+
BBABBFFFAFFFGGGGGGGGGGHHGGGGGGHHGGGGGGHHHHGHGGHHHHHHHHGHHGHHHHHHHHHHHHHGGEGGHHHHHHHHHHHHGHHHGGGFGHHHGHHGGGHHGHHHHHHHHHHHHHHHHGGGGGHHHHHHHHHGGHHHGGGGGGGHHHHHHGFHHHGGGGHHHHHHHHHHHHHHGEEGGGGGCFFGGGFGGGGGGGGGGGFFFFFFFFFFFFFFFFFFFFFFFFFFFFFFFFFFFFFFFFFFFFF
@M05620:37:000000000-D9766:1:1101:16761:2862 1:N:0:91
GAGGCTGCTTTGGAAGAAACTCATAGATTACTGCAACAGTTCCCCCTGGACCTGGAAAAGTTTCTTGCCTGGCTTACAGAAGCTGAAACAACTGCCAACAGGATGCTAACCGTCAGGAAAAGCTCCTAGAAGCCTCCCAAGGCGTCAAAGCGCTGCTGCAAACATGGCAAGTCAGTCAGGCCATTCCGCTTTCGCACTCTTGTGGATCCCATTGCAACATTCTCCGCATTTGTAATTGTAAATGAACAGCC
+
BBABBBFBFFFFGFGFFGGGGFHHHHFHHGHHHHGFHHHGFHHHHGGGHEHHHHHCGHHHFBGHHHGHHHHHHHHHHHHHGHHGGGHEHHGFGGGH3@?B21C3FBBBFGHGFDFGHFHF2B0GGHFG4BFH30BGHEH2?FF/?>EDHFF/>FCDFH1?<FHHHHHHGHEHEHB>GH1GGF.<=DGHGGGGG.;:DGHHHHHHGFHHG/CFGG;FBBFFFGFC0.;;CEGGFC00B000;;FFF/BF/AA
@M05620:37:000000000-D9766:1:1101:18593:2933 1:N:0:91
AGTGCCAGCTCTCAATCGCACAGGGGACCCAGGGCCTGGCCCCTCCATCCAGAAAACCTATGACCTCACCCGCTACCTGGAGCACCAACTCCGCAGCTTGGCTGGGACCTATGTGAGTATCCAGCGTAGGAATCTGGGAGTTGGGGAGGAGTGAGGAGTTGGGGAAAGACAGTCCTAACCGTGGAGGGTTCTGGTAAATGATGGGGTGAGGAGGGGCTCTTTGGCTCCCACCAGTCCCCCTGTCTGGTCTA
+
>11>ADBFAFF@BFGF1AFFEGECC0BEE0AFF0B/BAAFGGGHAEHHGFHFGBFFGFHHGFHHH1FCGHHGG/EEHHHG>GHHHH0FEGHGEEEEEGBFEHHGCCFHEBCGGGHHHHHHHHHHHGFGGGHHHHHHHH0FCGHHGG.CGCEGHHHHGGHHHHGGGGHHHHHHHFHFHHHHGGEGAGGGCFFGGGFFFGGGGGGGGGF@FFFFFF?@@@FFFFFFFFFFFFFFFFFFFFFF@FFFFFFFFFB
@M05620:37:000000000-D9766:1:1101:15728:3028 1:N:0:91
AGTGCCAGCTCTCAATCGCACAGGGGACCCAGGGCCTGGCCCCTCCATCCAGAAAACCTATGACCTCACCCGCCACCTGGAGCACCAACTCCGCAGCTTGGCTGGGACCTATGTGAGTATCCAGCGTAGGAATCTGGGAGTTGGGGAGGAGTGAGGAGTTGGGGAAAGACAGTCCTAACCGTGGAGGGTTCTGGTAAATGATGGGGTGAGGAGGGGCTCTTTGGCTCCCACCAGTCCCCCTGTCTGGTCTA
+
1A1>AFF@AFFFG1GFEFA1E0F0F00AAAAGCAG//FFGFFECEGCHHAGGGFF0BFHF1BFGHDFFGHHEC//BGHFG0BGHHH0/EBGGAE@E/>FGGEHGGFHEBHFHHHFGHHGHHHHHHGFGGGHHHGHHHH0FEHHHGGEGGCEGHBGHFCHBGHGGECHHGHHHHHHHGGHHGGGGFGGGCFAFGGGFGGGGGGGFFGF@FFFFFF?@@@FFFFFFEFFFFFFFFFFFFFFF@FFFFFFFFFB
@M05620:37:000000000-D9766:1:1101:10312:3141 1:N:0:91
AGTGCCAGCTCTCAATCGCACAGGGGACCCAGGGCCTGGCCCCTCCATCCAGAAAACCTATGACCTCACCCGCTACCTGGAGCACCAACTCCGCAGCTTGGCTGGGACCTATGTGAGTATCCAGCGTAGGAATCTGGGAGTTGGGGAGGAGTGAGGAGTTGGGGAAAGACAGTCCTAACCGTGGAGGGTTCTGGTAAATGATGGGGTGAGGAGGGGCTCTTTGGCTCCCACCAGTCCCCCTGTCTGGTCTA
+
AA>AA1BCAFFF1FGGDFG1EAF0FEAE?AEH0EF/FFH0AEEGGFFHHAGHFGHCFEHHDFFGHHGHHHH>//>EHHEH0BBGAGH/E0G1/////>1FFGFEGGFHEHHHHHEBDGFHHFGHHGCE?<FHHHGGGFGFGHGHGGFCG?AGG0DACAGHHH?CGFHHHFFHHHBGFHHA@G;AEFG@FGGGGE;;BFGFGBB0ABF@AFFFFF@@@@FFFFB/FFFEEFFFFFFF/BEA@-BBF/F/;B9
@M05620:37:000000000-D9766:1:1101:15154:3240 1:N:0:91
AGTGCCAGCTCTCAATCGCACAGGGGACCCAGGGCCTGGCCCCTCCATCCAGAAAACCTATGACCTCACCCGCTACCTGGAGCACCAACTCCGCAGCTTGGCTGGGACCTATGTGAGTATCCAGCGTAGGAATCTGGGAGTTGGGGAGGAGTGAGGAGTTGGGGAAAGACAGTCCTAACCGTGGAGGGTTCTGGTAAATGATGGGGTGAGGAGGGGCTCTTTGGCTCCCACCAGTCCCCCTGTCTGGTCTA
+
BBBBBFFFBFFFGGGGGGGGGGHGGGGCGGHHFAEEGGHHHHGHGGHFHHHHHHHHHGHFFHHHHGHHHHGGG>EFHHHHFGHHHHFHFHHHEFFGFHGHEHHGGFHHGHHHHHHFHHGHDDGGHG?ECBGHHHHHHHFGGHHHCGEGFDEFCDGHFDGHHHGGGGHHHHHHHHHHHHHHGGGGFGGGCFGGGGBFFFFFGGGGGGFFFFFFDFCFFAFFFFBFFFFEEFFFFFFFFFFDDFFFFFFFFFB
@M05620:37:000000000-D9766:1:1101:10698:3255 1:N:0:91
ACCACACCTTCTACAATGAGCTGCGTGTGGCTCCCGAGGAGCACCCCGTGCTGCTGACCGAGGCCCCCCTGAACCCCAAGGCCAACCGCGAGAAGATGCCCCAGGTGGGTGGCCCGCTACCTCTTCTGGTGGCCGCCTCCCTCCTTCCTGGCCCCCCGGAGCTGCGCCCTTCCTCACTGGTTCTCTCTTCTGCCTTTTTCCGTAGGCCTCTCTTCTCTCACCTGCGTCTCTTTTGGACCTCTGCAGGTTCT
+
BBBBBBBBFFFFGGGGGGFFGGHGGGGBEFHHHFFGDGGFGHHHHGGGGGGGFHFHHHHGGGGGGGGGGGGHHHHGGGGHGHHHHGGGGGGG?D2C2?222?/?FC1/>?<-0>C-<@<C/<GHBBGHH:CCGH?@D.:CEG/E90;900/;F.9-AD--:9./;9-.--;.;///;B/.;////9B/BF/B///;//B/9DB.D?///./;F///;:/;/;//.-.:A9//::/-//..;;FF//:A9/B
@M05620:37:000000000-D9766:1:1101:22268:3664 1:N:0:91
AGGGCCAGCTCTCAATCGCACAGGGGACCCAGGGCCTGGCCCCTCCATCCAGAAAACCTATGACCTCACCCGCTACCTGGAGCACCAACTCCGCAGCTTGGCTGGGACCTATGTGAGTATCCAGCGTAGGAATCTGGGAGTTGGGGAGGAGTGAGGAGTTGGGGAAAGACAGTCCTAACCGTGGAGGGTTCTGGTAAATGATGGGGTGAGGAGGGGCTCTTTGGCTCCCACCAGTCCCCCTGTCTGGTCTA
+
>11>AA?AAFFFFGF31AFFEEEGC0EE0AFHEGA/AABE0FEHGGHHD0FA10BGH/0BFGDGGGFHHHHGG?EEHHHEEGHHH/0?E0GGEE?E/0B<EGHGCEHF/FGDGFGHFHHHGHH1@C/A/CFHHHHG10</E0FGGG.-AEC<GDDC<.<GGBGGGCCHHHHG:GBGFFBAA9.99C.;;C.BFFFBFFBFGGGGGFA@FFFEFB;@@??BFFF/BBBEFFFFFFFFFFFF@FFFFFFFFFF
@M05620:37:000000000-D9766:1:1101:22267:3687 1:N:0:91
AGTGCCAGCTCTCAATCGCACAGGGGACCCAGGGCCTGGCCCCTCCATCCAGAAAACCTATGACCTCACCCGCTACCTGGAGCACCAACTCCGCAGCTTGGCTGGGACCTATGTGAGTATCCAGCGTAGGAATCTGGGAGTTGGGGAGGAGTGAGGAGTTGGGGAAAGACAGTCCTAACCGTGGAGGGTTCTGGTAAATGATGGGGTGAGGAGGGGCTCTTTGGCTCCCACCAGTCCCCCTGTCTGGTCTA
+
BBCBCFFFCFFFGGGGGFGGGGHGGGGGEEHHFGGGFGHH2FFHGGHHHHHHGHFHHGHHHHEHHHHHHHHGGGGGHHHHHHHHHHHHGHHHGGGGGHHHGHHGGAGGGFHHHHHHHHEHHHHHHGAGGDHHHHHHHHHGGGHHGGGGGGGHHHHHHGCGHHCGGGHHHHHHHGHHHHHHGFEGGGGA;FFGGGFGGGGGGGGGGGFFFFFFFFFFFAFFFFFFFFFFFFFFFFFFFBEDAEFFFF/BBFB
@M05620:37:000000000-D9766:1:1101:14693:3705 1:N:0:91
ACCACACCTTCTACAATGAGCTGCGTGTGGCTCCCGAGGAGCACCCCGTGCTGCTGACCGAGGCCCCCCTGAACCCCAAGGCCAACCGCGAGAAGATGAGTGGCGTGATCCCTCCTCTTGTGGCCCCCTCCCTCCTTCCTGGCCTCCCGGCGCTGCGCCATTTCTCACTGGTTCTCTCTTCTGCCGTTTTCCGTAGGACTCTCTTCTCTGCCCTGCGTCTCCTTAGGAACTCTGCAGGTTCTCGATTGGAA
+
BBCCCCCCFFFFGGGGGGGGGGHHGEGEHGHHHGGGGGGGGHHHHGGGGGGGHHHHHHHGCGGGGGGGGGGHHHHGGGGHGHHHHGGGGGGGGGHHFFHFFF////>/?1??FH.<FG>1F1.<<.<<@.<<CGFGCGHG;/CGHHHGGGA@DGAC?BA.A0FFFF0FFF/BFFFFFFFF0FFBFFAAFFFFF9.;99BBFBFBBFFFFFEFFF.:;DFAFFFF0;099AFFFFBBBAAFFF0:B/0;.0;
@M05620:37:000000000-D9766:1:1101:16195:3718 1:N:0:91
AGTGCCAGCTCTCAATCGCACAGGGGACCCAGGGCCTGGCCCCTCCATCCAGAAAACCTATGACCTCACCCGCTACCTGGAGCACCAACTCCGCAGCTTGGCTGGGACCTATGTGAGTATCCAGCGTAGGAATCTGGGAGTTGGGGAGGAGTGAGGAGTTGGGGAAAGACAGTCCTAACCGTGGAGGGTTCTGGTAAATGATGGGGTGAGGAGGGGCTCTTTGGCTCCCACCAGTCCCCCTGTCTGGTCTA
+
AA>>ADFFBFFFG4FFFEE2E?GAFEEEFEGFABEAFFHGHHGHGGHHHFHGHHHFHGHHFFHHHDFGGHHEG/>FHHFGBFGHFH1?EGHC>E?E>FBFEHHGGGGHGHHHHHHHHHHHHHHHHGGGGGHHHHHHHHCGGHHHGGGGGGFGHEHHCGHHHHGGGGHHGHHHHHHHHHHHGGGGDGGGCFGGFGCFGGGGGGGGGGDDFFFFFFFFFFFFFFFFFFFFFFFFFFFFFFFFFFFFFFFFFFF
@M05620:37:000000000-D9766:1:1101:13068:3728 1:N:0:91
GCGGCTGCTTTGGAAGAAACTCATAGATTACTGCCACAGTTCCCCCTGGCCCTGGAACCGTTTCTTGCCTGGCTTCCAGAAGCTGAAACAACTGCCTACAGGATGCTACACGTCCGGAACTGCTCCTAGAAGCCTCCCAGGGCGTCACCGCGCTGATGCACCCCTGGCAAGTCAGTCAGGCCTTTCCGCTTTCGCACTCTTGTGGATCCCCTTGCCCCATTCTCAGCATTTGTACTTGTACCTGACCCGCC
+
>1>AA>AAFFD1EEGCFFGGGGHDFFGFCBBGDG0BGGFA2DGHHGAFE0BBFF/BB1/ABEGGDFFGHHHEHFB0FGFF>GHCG11@FEGGFHHF11>FFHEHGGGHH1BEECFEEGG/<BGHHHHHHGGH1GHHH/FG/B/>>CG?1?CCCGG.F11>1C<<EEHHH0CG000<CGHFGFGHHHHCGGGGBEBBGGGGGGGGGGGGG/.;FF//;A;BFFFFF/BBFBFFFB/B/BF/;FFFFF/-;@@
@M05620:37:000000000-D9766:1:1101:20664:3768 1:N:0:91
AGTGCCAGCTCTCAATCGCACAGGGGACCCAGGGCCTGGCCCCTCCATCCAGAAAACCTATGACCTCACCCGCTACCTGGAGCACCAACTCCGCAGCTTGGCTGGGACCTATGTGAGTATCCAGCGTAGGAATCTGGGAGTTGGGGAGGAGTGAGGAGTTGGGGAAAGACAGTCCTAACCGTGGAGGGTTCTGGTAAATGATGGGGTGAGGAGGGGCTCTTTGGCTCCCACCAGTCCCCCTGTCTGGTCTA
+
ABAABFFFBFFFGFGGGGGAGCHAGEEGGGHHFGGGGGHHGHGHGGGHHGHHHHHHHGHHHHHHHHHHHHHGG@EGHHHHFFGHHHHHGHHHAECEEFGHGGHGGGHHGHHGHHHHHHHHHHHHHGGGGGHHHHHHHHHGGHHHGGGGGGEGHFHHHGHHHHGGGGHGHHHHHHHHHHHHGGGGGGGGCFFGGGFGGGGGGGGGGGFFFFFFFFFFFFFFFFFFFFFFFFFFFFFFFFFFFFFFFFFFFFF
@M05620:37:000000000-D9766:1:1101:12988:3808 1:N:0:91
AGTGCCAGCTCTCAATCGCACAGGGGACCCAGGGCCTGGCCCCTCCATCCAGAAAACCTATGACCTCACCCGCTACCTGGAGCACCAACTCCGCAGCTTGGCTGGGACCTATGTGAGTATCCAGCGTAGGAATCTGGGAGTTGGGGAGGAGTGAGGAGTTGGGGAAAGACAGTCCTAACCGTGGAGGGTTCTGGTAAATGATGGGGTGAGGAGGGGCTCTTTGGCTCCCACCAGTCCCCCTGTCTGGTCTA
+
AABBBFFFBFFFGGGGGGGGGGHHGGGGGGHHGGGGGGHHHHGHGGGHHHHHHGFHHGHHHHHHHHHHHHHGGGCGHHHHHHHGFHHHGHHHGGGGGHHHGHHGGGHHGHHHHHHHHGHGHHHHHGDGGGHHHHHHHHHGEHHHGGGGGGGHHHHHHGHHGHGGGGHGHHHHHGHHHHHHGEEGDGGG=FGGGGCGGGGGGGGGGGFDFFFFFFFFFDFFFFFFFFFFFFFFFFFFFFFFFFFFFFFFFFB
@M05620:37:000000000-D9766:1:1101:13139:3809 1:N:0:91
AGTGCCAGCTCTCAATCGCACAGGGGACCCAGGGCCTGGCCCCTCCATCCAGAAAACCTATGACCTCACCCGCTACCTGGAGCACCAACTCCGCAGCTTGGCTGGGACCTATGTGAGTATCCAGCGTAGGAATCTGGGAGTTGGGGAGGAGTGAGGAGTTGGGGAAAGACAGTCCTAACCGTGGAGGGTTCTGGTAAATGATGGGGTGAGGAGGGGCTCTTTGGCTCCCACCAGTCCCCCTGTCTGGTCTA
+
BBABCFFFBFFFGGGGGGGCGGHCFGFGFGHHGGGGGGHHGHGHGGHHHHHHHHGHHGHHHHGHHHHHHHHGGFGGHHHHHGGFHHHHGHHHG?FGGHHHGHHGGGHHGHHHHHHHHHHHHHHHHGEGGGHHHHHHHHHGGHHHGGGGGGGHHHHHHGHHHHGGGGHHHHHHHHHHHHHHGEFGGGGGCFGGGGFGGGGGGGGFGGFFFFFFFFFFFFFFFFFFFFFFFFFFFFFFFFFFFFFFFFFFFFF
@M05620:37:000000000-D9766:1:1101:20325:4027 1:N:0:91
AGTGCCAGCTCTCAATCGCACAGGGGACCCAGGGCCTGGCCCCTCCATCCAGAAAACCTATGACCTCACCCGCTACCTGGAGCACCAACTCCGCAGCTTGGCTGGGACCTATGTGAGTATCCAGCGTAGGAATCTGGGAGTTGGGGAGGAGTGAGGAGTTGGGGAAAGACAGTCCTAACCGTGGAGGGTTCTGGTAAATGATGGGGTGAGGAGGGGCTCTTTGGCTCCCACCAGTCCCCCTGTCTGGTCTA
+
BBA@BFFFBFFFGGGGGGGFGGHHGGGGGGHHEGGGCGHHHHGHGGHHHHHHEFFHHGHHHHFHHHHHHHHGG?>EHHHHGGGHHHHHGGHHGGG?EFGGGHHGGGHHGGHHHHHHHHHHHHHHHGGGGGGHHHHFHHEFGHHGGGGGGGGHGHHHHGHHHHGGGGHGHHHHHHHHHHHHGGGGGGGGAFFGGGFFGGGGGGGGGGFF?FFFFFAFFCFFFFFFFFFFFFFFFFFFFFFFFFFFFFFFFF/
@M05620:37:000000000-D9766:1:1101:20306:4031 1:N:0:91
AGTGCCAGCTCTCAATCGCACAGGGGACCCAGGGCCTGGCCCCTCCATCCAGAAAACCTATGACCTCACCCGCTACCTGGAGCACCAACTCCGCAGCTTGGCTGGGACCTATGTGAGTATCCAGCGTAGGAATCTGGGAGTTGGGGAGGAGTGAGGAGTTGGGGAAAGACAGTCCTAACCGTGGAGGGTTCTGGTAAATGATGGGGTGAGGAGGGGCTCTTTGGCTCCCACCAGTCCCCCTGTCTGGTCTA
+
AAAABFFFBFFFGGGGGGGGGGHHGGGGGGHHGGGGGGHHHHGHGGGHHHHHHGHHHGHFHHHHHHHHHFFGGGGGHHHHHHHHHHHHGHHHGGGGGHHHGGHC</EGGGFGGHGHGH3?F?3GHG<CDFFHHHHHHHFEAFHHGGGGGGAFHHHHHGFGFHGGEGHHHHHGHHHHHHHGGGFGGGGGGGGGGGGFFGGGGGGGGGFFFFFFFFF;CFFFFFFFFFFFFFFFFFFFFFFFFFFFFF/FFFB
@M05620:37:000000000-D9766:1:1101:12266:4086 1:N:0:91
ACTGCCACTTCTCAATCGAACAGGTGATTCCTGCCGCAGCTCCCCCCGCCCTTATAAACGTTTCCTGCCTGGCTACCAGAAGCTGAAACTACTGCCCATGCACGATGCTACCCGCAAGGAAAGGCGCCTAGAAGCGGCAAAGGGCGTACAAGAGCTGCTGACCCAATGGCAAGTAAGTCAGGCATGGCCGCTGGAGCACTATTGGGGATCCAATTGACCAATCCTCAGCATCTGTACTTGTCACTGCCAAG
+
11>>A>BBBDB@1BFBEFGGFA0ABB1D3DFG1BA000AA0BG/EFCE//A/A11B@D1>>B0F2B11BB1F0B@>FEB0BGG111BGG1BG11B>/1BF1B1//</?12>00?/B<@C0@0@0F/></<0?1?1/->-<0>C?.CA<-C0:/./0:/C00//::GBFBFGFG0;000;9BB/.9..9;-AA---9-;-////:/9-----9/9///9/99B/B//BBF////;B//:;/;//9B//:B/-
@M05620:37:000000000-D9766:1:1101:10058:4203 1:N:0:91
AGTGCCAGCTCTCCATCGCACAGGGGACCCAGGGCCTGGCCCCTCCATCCAGAAAACCTATGACCTCACCCGCTACCTGGAGCACCCACTCCGCAGCTTGGCTGGGACCTATGTGAGTATCCAGCGTAGGAATCTGGGAGTTGGGGCGGAGTGAGGAGTTGGGGAAAGACAGTCCTAACCGTGGAGGGTTCTGGTAAATGATGGGGTGAGGAGGGGCTCTTTGGCTCCCACCAGTCCCCCTGTCTGGTCTA
+
>>>>AFFBAFCFG4FGGGG2E2BAF2AAAAFG2ABAABGHFHGDGGHHGFHGEHFBAEBFFGFHHDGHHHFEE>>EHEBGBBGHHH1??GG2?E?E>FBFAF3FEGHHGFGFFGFBGGHHHEF@2<??CGHFGHFGFH0FAGHFF@.<@--=G0<GCDFFFB-BAAFFGFFBFFGGGGGGGGFA9AACFFFFBF:/BBFFFFFFFFA=AFF/DD-BFFF/FBFFFFFEEFFFFFFBFFFDFFFFFFFFFF/
@M05620:37:000000000-D9766:1:1101:11874:4220 1:N:0:91
GAGGCTGCTTTGGAAGAAACTCATAGATTACTGCAACAGTTCCCCCTGGACCTGGAAAAGTTTCTTGCCTGGCTTACAGAAGCTGAAACAACTGCCAACAGGATACTACACGTCAGGCGCAACTAAAAGCAGCCACAAAAGGCGAAACCGCGATAATACACCACTGGAAAGTCGGTCAGAACTTTCCGATTTAGCACTCTTGTCGCTCCAATAGCCAAATTAACAACATTTGTCATTTGAACTGACAAGCC
+
AAABBBFAFFFFGBFGFGGGGGGHHGHHHHHHHHFGGHHGGGHHHGGFHHHHHHHHHFHHHHHHHHHGGHGGHHGGGHGHHHGGHFFHFGEHHHHG3BBFFH1F3FGGHHHGH1??C3/////BB33BB0FG2/0BB?002?/<<C//0//><A..>1<1>FG.<0CGFGF<0.<<:A=00/:;0CC..;CE0;00FFF0;0;0..;:.;C00;CFG/9FFFBFB/;.;BB////;F//9;FFFB999;9A
@M05620:37:000000000-D9766:1:1101:8751:4316 1:N:0:91
AGTGCCAGCTCTCAATCGCACAGGGGACCCAGGGCCTGGCCCCTCCATCCAGAAAACCTATGACCTCACCCGCTACCTGGAGCACCAACTCCGCAGCTTGGCTGGGACCTATGTGAGTATCCAGCGTAGGAATCTGGGAGTTGGGGAGGAGTGAGGAGTTGGGGAAAGACAGTCCTAACCGTGGAGGGTTCTGGTAAATGATGGGGTGAGGAGGGGCTCTTTGGCTCCCACCAGTCCCCCTGTCTGGTCTA
+
AA>ABFF@>CFFGGGGGGCAE?GFGGGEEEHHFAEEAFHHCHGHGGHHHHHHFHHHHGHFHHFHHHHHHHHGGEFGHHHHHHHHHHHHGHFFEEEEEHGHGHCFGGHHGHHHHHFHHHHHHHHHHCCGGGHHHHHHHHGGGHHHGGEGGGGHHHHHHGHFHBFGGGHHHHHHHHHHHHHHGGGGGFGG;FGGGGFGGGGGGGGBEGFFFFFFFFAFFFFFFFFFFFFFFFFFFFFFFFFFFFFFFFFFFFF
@M05620:37:000000000-D9766:1:1101:14421:4362 1:N:0:91
AGTGCCAGCTCTCAATCGCACAGGGGACCCAGGGCCTGGCCCCTCCATCCAGAAAACCTATGACCTCACCCGCTACCTGGAGCACCAACTCCGCAGCTTGGCTGGGACCTATGTGAGTATCCAGCGTAGGAATCTGGGAGTTGGGGAGGAGTGAGGAGTTGGGGAAAGACAGTCCTAACCGTGGAGGGTTCTGGTAAATGATGGGGTGAGGAGGGGCTCTTTGGCTCCCACCAGTCCCCCTGTCTGGTCTA
+
ABAACFFFBFFFGGGGGGGGGGHHGGGGGGHHGGGGGGHHHHGHGGHHHHHHHHHHHGHHHHHHHHHHHHHGGFGGHHHHHHHHHHHHGHHHGGGGGHHHGHHGGGHHGHHHHHHHHHHHHHHHHGEGGGHHHHHHHHHGGHHHGGGGGGGHHHHHHGFHHHGGGGHHHHHHHHFHHHHHGAEFGEGG;CFGGGFGGGGGGGGGGGFFFFFFFFFFFFFFFFFFFFFFFFFFFFFFFFFFFFFFFFFFFFF
@M05620:37:000000000-D9766:1:1101:19430:4371 1:N:0:91
AGTGCCAGCTCTCAATCGCACAGGGGACCCAGGGCCTGGCCCCTCCATCCAGAAAACCTATGACCTCACCCGCTACCTGGAGCACCAACTCCGCAGCTTGGCTGGCACCTATGTGAGTATGCAGCGCAGGAATCTGGGAGTTGGGGAGGAGTGAGGAGTTGGGGAAAGACAGTCCTAACCGTGGAGGGTTCTGGTAAATGATGGGGTGAGGAAGGGCTCTTTGGCTCCCACCAGTCCCCCTGTCTGATCTA
+
>A>>AFFFAFFFG4FGGGF2E?GCG2BAABFG2AB22BGHAHGFGGHFFGHHEGHBFGG3BGBHHDFGHEFEE>>EHFBGBFGHGH1??CGF/ECE>EBG/3GGG/BGF2B3BBGFHHHH33BFGD/>///?FGHHFF0FDGHH-A.@<<CC.=<GGAGFFGGGADEGHHHH0CHFGGGGGGEGEADDCGGGGGBFFFG0CFBF.DFFEFFF.9.AF.:BFF//;FFEEF?DF.FFFF..@EFFFF/;FF/
@M05620:37:000000000-D9766:1:1101:17735:4537 1:N:0:91
GAGGCTGCTTTGGAAGAAACTCATAGATTACTGCAACAGTTCCCCCTGGACCTGGAAAAGTTTCTTGCCTGGCTTACAGAAGCTGAAACAACTGCCAATGCAGGCCGCTCCCCAAACGTAGCGGCTCCTAGAAGCCTAACCGAGCATAAAAGCGCAGCAGACAAAATGGCACATGAGTCCGACCTTTCCGCTATAGCACTCTTGTGGATACACTAACACACTTCTCCGCATTTATACTTGACACTGAACAG
+
CABCCCFCFFFFGGGGGGGGGGHHHHHHHHHHHHHHGHHHHHHHHGGGHHHHHHHHHHHHGHHHHHHHHHHHHHHHHHHHHHHHHHHHHHHHHHHHHHHHF4GG11>/>EECE2/B/>0B0/<>C/?/BGFFFHGHFC2@0>/>>/1??FGHHGG->>00>CG/<<0D0//</00<<0;C..:-;:C0<CDF-;0;FFGGGGGG99EBF00;;B//:;/;.;FF/:/..-;.F/////;//;;://;/BF/
@M05620:37:000000000-D9766:1:1101:22268:4579 1:N:0:91
AGTGCCAGCTCTCAATCGCACAGGGGACCCAGGGCCTGGCCCCTCCATCCAGAAAACCTATGACCTCACCCGCTACCTGGAGCACCAACTCCGCAGCTTGGCTGGGACCTATGTGAGTATCCAGCGTAGGAATCTGGGAGTTGGGGAGGAGTGAGGAGTTGGGGAAAGACAGTCCTAACCGTGGAGGGTTCTGGTAAATGATGGGGTGAGGAGGGGCTCTTTGGCTCCCACCAGTCCCCCTGTCTGGTCTA
+
BBBBBFFFBFFFGGGGGGGFGGHGFGGGFGHHG22EFGHHCHGHGGHHDGHFHHHHHG3GGHGHHHHHHHHGGEGGHHHHFGHHHHFGFHHHEFGGGHHGGGHGAGHHGHHHHHGHHHHHHHHHHGGGGGHHHEHHGHHGDCH1/CFGGGGHAGHFHGGHH/ACEGHHHHHGHHHHHHHGGGGGGGGGEGGGGGFGGGGGGGGGGGFFFFFFFFFFFFFFFFFFFFFFFFFFFFFFFFFFFFFFFF/BFFF
@M05620:37:000000000-D9766:1:1101:14649:4629 1:N:0:91
AGTGCCAGCTCTCAATCGCACAGGGGACCCAGGGCCTGGCCCCTCCATCCAGAAAACCTATGACCTCACCCGCTACCTGGAGCACCAACTCCGCAGCTTGGCTGGGACCTATGTGAGTATCCAGCGTAGGAATCTGGGAGTTGGGGAGGAGTGAGGAGTTGGGGAAAGACAGTCCTAACCGTGGAGGGTTCTGGTAAATGATGGGGTGAGGAGGGGCTCTTTGGCTCCCACCAGTCCCCCTGTCTGGTCTA
+
CCCBBFFFCFFFGGGGGGGGGGHGGGGGEGHHGGGGGGHHCHGHGGHHHHHHEHFHHGHFHHFHHHHHHHHGGEGGHHHHFHHHHHHGGHHHGGGGGHHHGHHGGGHGGHHHHHHHHGHHHHHHHGCFGGHHHHHHHHHGGHHHGGGGGGGGHHHHHG/<DHGGGGHHHHHHHHHHHHHHGCEGGEGGCFGGFGFFGGGGGGGGGGFFFFFFFFFFF@EFFFFFFFFFFFFFFFFFFFFFFFFFFFFFFFF
@M05620:37:000000000-D9766:1:1101:15579:4631 1:N:0:91
AGTGCCAGCTCTCAATCGCACAGGGGACCCAGGGCCTGGCCCCTCCATCCAGAAAACCTATGACCTCACCCGCTACCTGGAGCACCCACTCCGCAGCTTGGCTGGGACCTATGCGTCTCCCTCGTGGGGGTCTGGGGGTTTTGGGGTCGTGCGGCGTTGGGGGCAGACAGTCCTCACCGTGGGGGGTTCTGGTCTATGCTGGGGGGAGGCGGGGGTCTTTGGGTCCCCCCCGTGTCCCTCTGTGGTGTCTC
+
>>>>>BFFBFFFGFGGGFC2E2FAF2AAE2BF2BEABFGHHHGHGGHGHGBGGHHBGGHHFAFGGDBGHHH0E/>EHHBF2?FGHH?1??F2/?/E>B3B?FHGGGHGGHGHH2C?/?22F2@></?@/<>.>00F-<-<.:CD.;..;-;9@B-;;-9.@C;-9...BBBBB/9/:9A9A--;9@99;;/B///9/////:DF-;@B-AF-@B--;B/;/B9.;.;9D=--9;.;BF/.;/;/.9;:BF/
@M05620:37:000000000-D9766:1:1101:19990:4646 1:N:0:91
GAGGCTGCTTTGGAAGAAACTCATAGATTACTGCAACAGTTCCCCCTGGACCTGGAAAAGTTTCTTGCCTGGCTTACAGAAGCTGAAACAACTGCCAACGGGATACTACCCGTAAGGAGAGGCTAATAGAAGACACAAAGGGCGTAAAAGAGATGATAAAACAATGGCAAGTAAGTCAGAAATTTCCGATTTAGCACTCTTGTGGATCCAATTGAAAAATTAACAGCATTTGTACTTGTAACTGACAAGCC
+
A>AAAAFAFFFFFGGGGGGGGEBFEGHHHHHGHHGHHGHFGHHHHGGGHHHHHHHGHFHHGHHHHHHHHHHHHHHGHHHHHGHHFHHHHHGHHHHH3311>11?2BFFG2BE?/?C3F/?//?F334BBFHHHG2B2?B2BB/</>?F2D/<011?11??1?F/FFH0><FFB1G=FFH111=<GGHG.E?EHHHFHHGHHHGHGFHHHHHG0C00;FGFG00;B0;9FGGEFGEGG0;CFGGGGGGFFFE
@M05620:37:000000000-D9766:1:1101:7849:4653 1:N:0:91
AGTGCCAGCTCTCAATCGCACAGGGGACCCAGGGCCTGGCCCCTCCATCCAGAAAACCTATGACCTCACCCGCTACCTGGAGCACCAACTCCGCAGCTTGGCTGGGACCTATGTGAGTATCCAGCGTAGGAATCTGGGAGTTGGGGAGGAGTGAGGAGTTGGGGAAAGACAGTCCTAACCGTGGAGGGTTCTGGTAAATGATGGGGTGAGGAGGGGCTCTTTGGCTCCCACCAGTCCCCCTGTCTGGTCTA
+
AABBBFF@3FFFGGGGGGFGEGHHGGGEAFHHGAEF2FGFEGGHGGHHFHHHEC3GHGHFHHFHHHGHHHHGGGGGHFHHHHHGFFGHGHGHGGG@EFGHGHHFEEHHGGGHHHHHHGHHHHHHGGGGGGHHHHHHHHGGFHHHGGGGGGGHHHHHHG<GHHCGGGHHHHHHHHHHHHHHGEGBGGGG;FFGGGCFGGGGGGGBA.ABFFFFFFBBBBFFFFFFFFFFFFFFFFFFFFFFBEFFFFFFFFF
@M05620:37:000000000-D9766:1:1101:11322:4654 1:N:0:91
AGTGCCAGCTCTCAATCGCACAGGGGACCCAGGGCCTGGCCCCTCCATCCAGAAAACCTATGACCTCACCCGCTACCTGGAGCACCAACTCCGCAGCTTGGCTGGGACCTATGTGAGTATCCAGCGTAGGAATCTGGGAGTTGGGGAGGAGTGAGGAGTTGGGGAAAGACAGTCCTAACCGTGGAGGGTTCTGGTAAATGATGGGGTGAGGAGGGGCTCTTTGGCTCCCACCAGTCCCCCTGTCTGGTCTA
+
AAAAAFFFBFFFFGGFGGGFGCHAFG2EAEAFFEEE2FHF2FE1EFGHHABFAB32BE3FAG5GHHHCGGGECEEEHHFHEGHHFHHEG3GGGE??@3FGG3FGEDGHGHFHD?FFG1FF2G?DH/?<BE1FCG<?D?FFECGBC@FCGGG<.=<A<E/C0<C?:CC:GCB/;CC:GC:GGG?B.AEBFGFBFF;99CGF0FGGGGA=E../D.BBB-AF/FFFB/BE?FFDEFFF/FEA>A:BBFFFFFF
@M05620:37:000000000-D9766:1:1101:16770:4656 1:N:0:91
AGTGCCAGCTCTCAATCGCACAGGGGACCCAGGGCCTGGCCCCTCCATCCAGAAAACCTATGACCTCACCCGCTACCTGGAGCACCAACTCCGCAGCTTGGCTGGGACCTATGCGAGTCCCCAGTCGGGGTCTGGGGGATTGGGGGAGGAGCGAGGAGGGGGGGAGACAGACCTCACAGTGGCGGGGGCTGGGGAATGTTGGGGGGAGGGGGGGGTCTCTGGGTCCCCCACGAGCCCCCGTCTGGGGTCTC
+
BCABBFFFCFFFGGGGGGGGGGHGGGGGGGHHGGGGGGHHHHGHGGHHHHHHHHHHHGHHHFHHHHHHHHHGGEGGHGHHGGHHHHHHGHHHEFGGGHGHGHHGGGHHGHHHH2C//>22@/2?22?/////?00F->-.//<C-<--;.;.;--;-..-=D--;-;.F9/..000.000;/.;-;---;...-.;/0000.;D-@-;--;-;C--;B0B09//;.;.A-:----;AF--;.;.//9:9F0
@M05620:37:000000000-D9766:1:1101:19442:4661 1:N:0:91
AGTGCCAGCTCTCCATCGCACAGGGGACCCAGGGCCTGGCCCCTCCATCCAGAAAACCTATGACCTCACCCGCTACCTGGAGCACCCTCTCGGCAGCTTGGCTGGGACCTATGCGTCTCCCGCGTCGGCCTCTGGGCGTTGGGGCGGCGTGCGGCGTTGGGGCCAGACAGTCCTAACCGTGGCGGGCTCTGGGAAATGATGGGGTGACGAGGGGCTCTTTGGCTCCCACCAGTCGCCCTGTCTGGTCTATC
+
>1>1>F@@1FFFG1FFG?ACECHAFAEEAEEAB0BECFGGAGG/EGFADF1GGCGGEFABGHFGHGHEG>>EF>EEH1FH>BGHHH//?FH/>>>EEH10/B1/?<0BE0B1GH?B<CBFGCG/>//--..0<1F0FC--A.A-.=--::9B-@@@-9@A@@B@FF?EFFBFFF;9FF@----;@@--9//;--/:9/////----;/9-9-;-@=-/9B///9/;---:999/-9;--;/;/FF/99///
@M05620:37:000000000-D9766:1:1101:23288:4679 1:N:0:91
GAGGCTGCTTTGGAAGAAACTCATAGATTACTGCAACAGTTCCCCCTGGACCTGGAAAAGTTTCTTGCCTGGCTTACAGAAGCTGAAACCACTGCCTACAGGATGCTACCCGTAAGGAAAGGCTCCTAGAAGACTCCAAGGGAGTAAAAGAGCTGATGAAACCATGGCAAGTAAGTCAGGCATTTCCGCTTTAGCACTCTTGTGGATCCAATTGAACAATTCTCAGCATTTGTACTTGTAACTGACAAGCC
+
>>>>A>CAFFBFGGGC11FFBBBFFFGHH1GGHHD1BFGDFFGHHGEFFFGHHHHFFG0BBFHHFHFGHGHHGHFGHGHFGHHFEGFFH0FFHHGHHGGFFHHHCGHFHHHGEEEHFHGGHHHGHGHFHHHHHHFGH1GGFGFG?0FGHFGHHGFGFGFGH@0?GGHHHFGGHFH<@DFHH.GGBGGGGGGEHHHHHHHHHHGHCGHHHHHHHHHHFHGGHHGGCCGBHGGFFFGGGGGGGGGGGGGBFEA
@M05620:37:000000000-D9766:1:1101:19487:4697 1:N:0:91
AGTGCCAGCTCTCAATCGCACAGGGGACCCAGGGCCTGGCCCCTCCATCCAGAAAACCTATGACCTCACCCGCTACCTGGAGCACCAACTCCGCAGCTTGGCTGGGACCAATGTGAGTATCCAGCGTAGGAATCTGGGAGTTGGGGAGGAGTGAGGAGTTGGGGAAAGACAGTCCTAACCGTGGAGGGTTCTGGTAAATGATGGGGTGAGGAGGGGCTCTTTGGCTCCCACCAGTCCCCCTGTCTGGTCTA
+
BCABCFFFCFFFGGGGGFGGGGHGGGGGGGHHGGGGGGHHHHGHGGHHHHHHHHGHHGHHHHHHHHHHHHHGGGGGHHHHGHHHHHHHGHHHGGGGGFGHGHHG?/GHGHHHHHHHHH3GHHHHHGCGGGHHHHHHHHHGFHHHGGGGGGACHHHHHGGGHHGDEFHHHHGHHHHHHHHGGGEGGGGGCFFGGGFGGGGGGGGGGFFFFFFFFFFFFFFFFFFFFFFFFFFFFFFFFFFFFFFFFFFFFFF
@M05620:37:000000000-D9766:1:1101:12494:4742 1:N:0:91
AGTGCCAGCTCTCAATCGCACAGGGGACCCAGGGCCTGGCCCCTCCATCCAGAAAACCTATGACCTCACCCGCTACCTGGAGCACCAACTCCGCAGCTTGGCTGGGACCTATGTGAGTATCCAGCGTAGGAATCTGGGAGTTGGGGAGGAGTGAGGAGTTGGGGAAAGACAGTCCTAACCGTGGAGGGTTCTGGTAAATGATGGGGTGAGGAGGGGCTCTTTGGCTCCCACCAGTCCCCCTGTCTGGTCTA
+
AB>AAFF4AFFFGGGGGGG2ECGDGGFEEBGHAAEE2FGHFHGHGGHDHHHHEHGHHGHFGHDHHFGHHHGGG>EGHHHHCGHHHHHHGHGHEFC@EEBFEHCFGGHFGFHHHHFHHHHHHHHHHCEEGGGHHHHHHHGGEGHHGGGGGFEGHHHHHGH/DGGGGFHHHHHHHHGHHHHHGGEGEFGGCFGGGG;FGGGGGGGFGGDFFFFFFFAFFFFFFFFF/:FFFFFFFFFFFFFFFFFFFFFFFFF
@M05620:37:000000000-D9766:1:1101:14258:4753 1:N:0:91
AGTGCCAGCTCTCAATCGCACAGGGGACCCAGGGCCTGGCCCCTCCATCCAGAAAACCTATGACCTCACCCGCTACCTGGAGCACCAACTCCGCAGCTTGGCTGGGACCTATGTGAGTATCCAGCGTAGGAATCTGGGAGTTGGGGAGGAGTGAGGAGTTGGGGAAAGACAGTCCTAACCGTGGAGGGTTCTGGTAAATGATGGGGTGAGGAGGGGCTCTTTGGCTCCCACCAGTCCCCCTGTCTGGTCTA
+
AABBBFFFCFFFGGGGGGGFGGBAEF?GGGCH2EE2FFHHHHGHGGHHHFHA3GCHHGHBHHFHHBGHHHHG?/FFHHFHHGGHHHHHGHHHGGGGGGHHGGHGGGHHGGHGHHHHHGHHHHHHHGCEGGHHHHHHHHHGGHHHGGGGGGGCGHHGHGGHHHGGGGHHHHHHHHHHHHHHGDEDGGGGAFFGGGBGGGGGGGGGGGFFFFFFFFFFFAFFFFFFFFFFFFFFFFFFFFFFFFFFFFFFFFF
@M05620:37:000000000-D9766:1:1101:19598:4758 1:N:0:91
GAGGCTGCTTTGGAAGAAACTCATAGATTACTGCAACAGTTCCCCCTGGACCTGGAAAAGTTTCTTGCCTGGCTTACAGAAGCTGAAACAACTGCCAACAGGATCATAACCGTACGGAAAAGCAAATAGCAGCATAACAGGGCAACACAGCGATACTGCACACCTGGCAAGTCCGTCAGACCTATCCGCTTTCGCACTCTTGTGGATCCACTTGCAACATTATCAGCATTTGTACTTGTACCTGAAACGCC
+
A3AABBFAFFFFGGGGFGGGGGGHGGHHHFHHHHHGGHHFGHHHHGGGHHHHHHHHHHHHFHHHHHHHHHHHHHGGHHHHHHHHHHHHHEHHHHHH331?BEG33BF443B>EEEE//?>0B03BBBF33BF0?B3?BGDCFG///0?<CG//?/<111<F10?<FA0<FFG11..<<.0<<<0=<G.<EFGBFGGGGF0C00:.:CFGF/909B0CFGG0C00C09;FF09CF0CGBFFBGGGF/9BEBB
@M05620:37:000000000-D9766:1:1101:18972:4782 1:N:0:91
AGTGCCAGCTCTCAATCGCACAGGGGACCCAGGGCCTGGCCCCTCCATCCAGAAAACCTATGACCTCACCCGCTACCTGGAGCACCAACTCCGCAGCTTGGCTGGGACCTATGTGAGTATCCAGCGTAGGAATCTGGGAGTTGGGGAGGAGTGAGGAGTTGGGGAAAGACAGTCCTAACCGTGGAGGGTTCTGGTAAATGATGGGGTGAGGAGGGGCTCTTTGGCTCCCACCAGTCCCCCTGTCTGGTCTA
+
AAABBFFFBFFFFGGDGEGGEGHHGGGGGGHHFEGDFFHHHHGHGGHHHHHHHEBGHGFHHGHHHGFGHHHGG>EGHHHHGHHHHHCGEBGGEGCGEFGGGHHGGGHHGHHHHHHHHHHHHHHHHGFGGGHHHHHHHHGGGGHHGGFGGGFGHGHHFGGHHHGGGGHHHHHHHHHHHHHHGGGGGGGGEGGGGGFGGGGGGGGGGGFBFFFFFFBBBBFFFFFFFFFFFFFFFFFFFFFFBFFFFFFFFFB
@M05620:37:000000000-D9766:1:1101:12763:4805 1:N:0:91
ACCACACCTTCTACAATGAGCTGCGTGTGGCTCCCGAGGAGCACCCCGTGCTGCTGACCGAGGCCCCCCTGAACCCCAAGGCCAACAGCGAGAAGATGACCAGGTGAGCGGCGCGCTACCTCTTCTGGGGGCCGCCTCCCTCCTTCATGGCCTCCCGGGGCGGCGCCCTCTCTCACAGGTTCTCTCTTCTGCCGTTTTTCGTGGGACTCTCTTCTCTCACCTGAGTCTCCTTTGGAACTCTGCAGGTTCTC
+
AAA1AAAAFFFFGFG13FAAG1GFG00A00BF1AF0AFGCEHHHHGGGC/EEFHFCHHHE/E?EG/EEGGG0F1FFGG?H//FHHG/0B<C//CCF1B11?1??1?<G1<//-><<---<0<C0;C00/;----9-.9.9/C./000000.//--9-9-;@-9->9-9---/;F/;//-9//;999B99;///9;:;E-/-9--9---;BBF//FFF///;/;/B//:B///://;99/;B///9;-/9B/
@M05620:37:000000000-D9766:1:1101:7651:4825 1:N:0:91
AGTGCCAGCTCTCAATCGCACAGGGGAGCCCTGGCCTGGCCCCTCCCCCCAGCATACCTCGGCCCTCACCCGCTACCTGGAGCACCAACTCCGCAGCTTGGCTGGGACCTCTGTAGTCTCCAGCGGAGGAATCTGGGAGTTGGGGAGGAGTGAGGAGGTGGGGAAAGACAGTCCTAACCGTGGAGGGGTCTGGGAACTGATGGGGGGAGGAGGGGCTCTTTGGCTCCCACCAGGCCCCCTTGCTGGGCTAT
+
>>AABF54ACFFGGGGGGGCGGGFEE22BF22ABB2GFGGB2AFAE11BA0A125BB?531>?BEHHCF1BEE/EGH3BGFGGHHHGHFGEH/E@EGFHGAFFGGGAGF01?G2@@22@11?GH//>->>0>GG>1<<E<GHH@C<@-.;::CC.0..;.;BB9.;A9FF/9:B0;CFF-.9;..:--;AFBBF9;.9/:;:/9D;-99-;.9-B;-;;;:/;:/;9.;ADA.9;;;;B>..99/:.;.:/
@M05620:37:000000000-D9766:1:1101:21243:4898 1:N:0:91
AGTGCCAGCTCTCAATCGCACAGGGGACCCAGGGCCTGGCCCCTCCATCCAGAAAACCTATGACCTCACCCGCTACCTGGAGCACCAACTCCGCAGCTTGGCTGGGACCTATGTGAGTATCCAGCGTAGGAATCTGGGAGTTGGGGAGGAGTGAGGAGTTGGGGAAAGACAGTCCTAACCGTGGAGGGTTCTGGTAAATGATGGGGTGAGGAGGGGCTCTTTGGCTCCCACCAGTCCCCCTGTCTGGTCTA
+
ABAABFFFCFFFGGGGGGGGGGHHGGGGGGHHGGGGGGHHHHGHGGHHHHHHHHGHHGGHHHHHHHHHHHHGGGGGHHHHHHHHHHHHGHHHGGGGGHHHDHHGDFHHGHHHHHHHHHHHFHHBHGFGGGHHHHHHHHHGGHHGFGGGGGGHHHHHHGHHHGGGGGHEFHHHGHHHHHHFGEE?AEFCCF.CFGBFGGFGGGGGGGFFFF?FFFFFFFFFFFFFFFFFFFFFFFFFFFFFFFFFFFEFFF0
@M05620:37:000000000-D9766:1:1101:12352:4903 1:N:0:91
GCTGCTTCTTTTCAATCACCTCCTAGACCCCTGCCCCAGCACCCCCTGTCCACGTAACCGTTCCTTGCCTGGCTACCAGTAGCTGCAACCCCTGCCCCTGCAGGTTGCTACCCGTACGTCCCGGCTCCTAGACGCCTCCCCGGGGGTCCACGCGCTGCTGCCACAATGGCACGTAAGTCCGGCCTTTGCGCTTTAGCACTCTTGTGGATCCACTTGCCCACTTCTCCGCATTTGTACTTGTCACTGCCCAG
+
1>>AA11BBB@B3BBBG1BBBB1B1DBABBEFGBFGA0B00BBEEGA/BAFA1/ABFFFAEEBBDD1BFGBGGF1BFFH1DFH21BBBGB/BB/?0?/??GGHH0BBGG21FGGFGECFEFG/>CG?FG@@FGCCCHGCFGCGG-<:;.<GGGCGG@.;CF:9;;AFFBFGF.9FGFFGGG@@-9FF//;@@BFBFFFFFFFFF9FF//BFF:FFFF:BFFFF9;;BA?@BFFFFFF9;BF//;BF9:;9-
@M05620:37:000000000-D9766:1:1101:7125:4905 1:N:0:91
AGTGCCAGCTCTCAATCGCACAGGGGACCCAGGGCCTGGCCCCTCCATCCAGAAAACCTATGACCTCACCCGCTACCTGGAGCACCAACTCCGCAGCTTGGCTGGGACCTATGTGAGTATCCAGCGTAGGAATCTGGGAGTTGGGGAGGAGTGAGGAGTTGGGGAAAGACAGTCCTAACCGTGGAGGGTTCTGGTAAATGATGGGGTGAGGAGGGGCTCTTTGGCTCCCACCAGTCCCCCTGTCTGGTCTA
+
AAAAAFFFCFFFGGGGGGGAE?GCFFEFGGHHFEGFGGHHHHGHGGHHHHHHHHHGHGHHHGHHHHHHHHHGG>FFHHHHGGHHHHFFFHHHEGGGGHHHGGHGGGHHGHHHHHHHHHHHHHHHHGGGGGHHHHHHHHGGGHHHGGGGGGGHHHHHGEHHHHGGGGHGHHHHHHHHHHHHGGGGGGGGFGGGGGGGGHHHHHHGGGFFFFFFFFFFFCFFFFFFFFFFFFFFFFFFFFFFFFFFFFFFFFB
@M05620:37:000000000-D9766:1:1101:24194:4932 1:N:0:91
AGTGCCAGCTCTCAATCGCACAGGGGACCCAGGGCCTGGCCCCTCCATCCAGAAAACCTATGACCTCACCCGCTACCTGGAGCACCAACTCCGGAGCCTGGCTGGGACCTATGTTGAGTATCCCGCGTAGGACTCTGGGCGTTGAGGCGGCGTGCGGCGTTGGGGAACGACAGTCCTAACCGTGGCGGATTCTGGTAAATGATGGGGTGAGGAGGGGCTCTAAGGCTCCCACCAGTCCCCCTGTCTGGTCT
+
AA1>A1@CAFFF1GGB1AF1E0F0BE?E?AFG0EE//FG00FEGFGEHH0BF1AGEGGHHFFBGHFHHHHHE@/>EHHGH>>GH0GH/E0BE////>/BGCHG?//BBECGEFGHHFBH2FGFGGGCG?G/11FGHE1F<@->@.<<<@@C@??A@GGG@-;--@F--AB@?@F:F/9B-F@BF=-@?-9;:FFB/;FFFFF/B/EFB9AAF/A---;@A/////;;:EEFFBE-9B/FEB@E/BF/;BF/
@M05620:37:000000000-D9766:1:1101:20890:5020 1:N:0:91
ACCACACCTTCTACAATGAGCTGCGTGTGGCTCCCGAGGAGCACCCCGTGCTGCTGACCGAGGCCCCCCTGAACCCCAAGGCCAACCGCGAGAAGATGAGTGGCCCGCTCCCTCTTCTGGTGGCCGCCTCCCTCCTTCCTGGCCTCCCGGCGCTGCGCCCTTTCTCACTGGTTCTCTCTTCTGCCGTTTTCCGTAGGACTCTCTTCTCTGACCTGCGTCTCCTTTGGAACTCTGCAGGTTCTAGATCGGAA
+
CCBCCCCCFFFFGGGGGGGGGGHHGGGEDEHHHGGGGGGGGHHHHGGGGGGGHHGHGHHGGGGGGGGGGGGHGHHGGGGHGHHHHGGGGGGGGGHHHHHFGF//0?ADC-.<FHFDHHFD=<A..<<<CEC:CHAGGCHFCHHHHGGG.B--AD;E?@ADDBFFFFFFFB/FF/BBBFBBFFFFFF.DFAB9.:;..9FFFBBFBBFFF/BFBFB.;A-AFFFFFFEFBFFBF//9/:.BFFB/F/BAAD;
@M05620:37:000000000-D9766:1:1101:14262:5034 1:N:0:91
AGTGCCAGCTCTCAATCGCACAGGGGACCCAGGGCCTGGCCCCTCCATCCAGAAAACCTATGACCTCACCCGCTACCTGGAGCACCAACTCCGCAGCTTGGCTGGGACCTATGTGAGTATCCAGCGTAGGAATCTGGGAGTTGGGGAGGAGTGAGGAGTTGGGGAAAGACAGTCCTAGCCGTGGAGGGTTCTGGTAAATGATGGGGTGAGGAGGGGCTCTTTGGCTCCCACCAGTCCCCCTGTCTGGTCTA
+
BBAAAFFFBFFFGGGGGGGCGFHCGGEGEEHEBEEFGFHHHHGHGGHHHGGHGHHGGGHHFFHHHHHGHHHGG>EEHHHHGHHHHHHGGHHHEGFGFHGHGHHGGGHHGHHHHHHHHHFHEFHGGG<?DFHHFFHHHH0FCGHHGG.CCEE<GDGG<EFFHHGGGGHGHHHHC0CFH0:C.:;BAEDG9.;FFGFBFF0CFFFGGG.@FFA/DDFFFFFFFFFFFEFFFFFFF.BFFFFFF?FFFFFFBFF
@M05620:37:000000000-D9766:1:1101:12429:5038 1:N:0:91
AGTGCCAGCTCTCAATCGCACAGGGGACCCAGGGCCTGGCCCCTCCATCCAGAAAACCTATGACCTCACCCGCTACCTGGAGCACCAACTCCGCAGCTTGGCTGGGACCTATGTGAGTATCCAGCGTAGGAATCTGGGAGTTGGGGAGGAGTGAGGAGTTGGGGAAAGACAGTCCTAACCGTGGAGGGTTCTGGTAAATGATGGGGTGAGGAGGGGCTCTTTGGCTCCCACCAGTCCCCCTGTCTGGTCTA
+
>A>AAFF@>FFFGFGGGGEEGGHGGGGCEEGEAAE2AFGGCHGDGGH5EGGHEHHHBGHCGHFHHFFHHFEEG>EGHFHGEGHGHHCFEHHHEFGEEGGHGHFEFGHHGCFFFFGHFFGFHB?F0@<EDGHFGHEGGG?F?CGFGCFG@.<FHFDCGDCBFB-C..GCBCHCGHH0;:GH@GF@.C99CFG99F;;;9FGFBF0AGA;EF?FDD;BBBEBFBFFEFBE.BAD.9F/;/;ABF9F/9F;B//
@M05620:37:000000000-D9766:1:1101:8193:5044 1:N:0:91
GAGGCTGCTTTGGAAGAAACTCATAGATTACTGCAACAGTTCCCCCTGGACCTGGAAAAGTTTCTTGCCTGGCTTACAGAAGCTGAAACAACTGCCAACAGGATCCTACCCGTAAGGAAAGGCTCCTAGAAGACTCCAAGGGAGTAACCGAGCTGATAAAACCATGGAAAGTAGGTCAGGCATTTCCGCTTTAGCACTCTTGTGAATCCAATTGAACCATTCACAGCATTTGTACTTGTACCTGACAGGCC
+
BCBCBCFBFFFFGGGGGGGGGGHHHHHHHHHHHHGGGHHHHHGHHGGGHHHHHHGFFGHHGHHHHHHHHHHHHHHGHHHHHHHHHHHHHHGHHHHG3B?1G1133BFGF1B11>?GB3F?0B??0/???GHEF3BFGB22//?//2332><B?/2211FG1F/==FF111>1>11=>CGHG.FFFGD.C..<0=G0GCGHF<::0:CHFGFF0000<.:CFF0=FBEFGGFB;FFG00;;;099:CF0.CE
@M05620:37:000000000-D9766:1:1101:12446:5045 1:N:0:91
AGTGCCAGCTCTCAATCGCACAGGGGACCCAGGGCCTGGCCCCTCCATCCAGAAAACCTATGACCTCACCCGCTACCTGGAGCACCAACTCCGCAGCTTGGCTGGGACCTATGTGAGTATCCAGCGTAGGAATCTGGGAGTTGGGGAGGAGTGAGGAGTTGGGGAAAGACAGTCCTAACCGTGGAGGGTTCTGGTAAATGATGGGGTGAGGAGGGGCTCTTTGGCTCCCACCAGTCCCCCTGTCTGGTCTA
+
AAAABFFFBFFFGGGGGGGGGGHHFGGGGGHHGGGGGEHHHHEHGGHHGHHHHHFHHGFHHGGHHHHHHHHGGGGGHHHFHHHHHHHHGHHHGGGGGCHHGHHGGGHHGHHHGHHHHHFHHHHHHGEGGGHHHHHGHHHGGHHFCGGGGGGHHHHHHGFHFGGGGGHGHHHHHHHHHHHGGGGGGGGGEGFGGGFGGGGGGGGGGGFFFFFFF?BA>DFFFFBFFFFFFFFFFFFFFFFFFFFFFFFFFFF
@M05620:37:000000000-D9766:1:1101:23564:5072 1:N:0:91
GAGGCTGCTTTGGCAGAAAATCATATATTACTCCAACAGTTCCCCCTGGACCTGGAAAAGTTTCTCGCCTGGCTTACAGAGGCTGACACAACTGCCTACAGAATACTGCACGTCAGGAACTACTAATCGCAGCCACAACATCCGAACCCGCGATGATGAACCACTGGCCCGTCCATCAGGACTTTCCGATTTCGCACTCTTGAGGATCCCCTTGTCAAATTAAACGCCTTTGTCCTTGTCACTGACAAGCC
+
>>33>>CBFFFFGFGA2FGBB4BAD66DF6FG5BF4BFHDGHHHHGGGHBGHGFG2BBGH3BDFGDBFEGH1B2BBGH@D31BBG1F3B2B>3B@B33B@34@B4B4433B1BFF/?G0B3??F4?43?/?/>/0B0?C/01BA//<//<A/@-.111<1>.0F<0<C.<--<<.0:=G0:;G0CH0;.;9.CF..;@F0;B0;FGB/C/;FF/0;9;;0/9///.;-:.;/B9;//9;B////;///..:
@M05620:37:000000000-D9766:1:1101:12472:5085 1:N:0:91
GAGGCTGCTTTGGACGAAACTCATAGATTCCTGCAACAGTTCCCCCTGGACCTGGAAAAGTTTCTTGCCTGGCTTAAAGAAGCTGAAACAACTGCCAATGCTGACTGCTCCCAGAAAGTAAAGGCACCTAGAATCATACAAGGGCGTACAAGAGAAGCTGACCCAATGGCAAGGGAGCCAAGCATATCCGCTTTAGCACTCTTCTCGATCCACTTAAACAATTCTCAGCAGTTACTTTGGAAACTCCAAAG
+
AAAA>AFAC@DF44BEE?EEGF4BDFFFH55FGHCGF2FDGDDBGE2AFAAFG2GEA3FGGDHFGGHFBA3BBBG35@D51G@FGEBGB3EGBGFHGGHH34B4133BG@BF1B/3BF?B44FBC00?333?B433BB3BFB/////><BGHCA@1@1111000???1?0F<>...<..0/..<00==D.<<<.C0;C00;;000::0:..0/0;0;0;0;90;;;0C/0.0;0000;9;/0C/0;B/9B/
@M05620:37:000000000-D9766:1:1101:20107:5101 1:N:0:91
AGTGCCAGCTCTCAATCGCACAGGGGACCCAGGGCCTGGCCCCTCCATCCAGAAAACCTATGACCTCACCCGCTACCTGGAGCACCAACTCCGCAGCTTGGCTGGGACCCATGTGAGTATCCAGCGTAGGAATCTGGGAGTTGGGGAGGAGTGAGGAGTTGGGGAAAGACAGTCCTAACCGTGGAGGGGTCTGGTAAATGATGGGGTGAGGAGGGGCTCTTTGGCTCCCACCAGTCCCCCTGTCTGGTCTA
+
AAAAAFFFBFFFGFGGGFGGGG4GGFGGGGHHGGGGGGHHFHGHGGHHHHHHHHHGHFFHHHHHHHHHHHHGGGGGHHHHHHGGGHFHGHHHGE/EGEHHGFHFEFFHGGGHFHHHHHFHHFFHEG?DDCHFHHHHHHEFEHFGFGGGCFGGFDGHEEGFHH@-EAHGHHHH::GHHHFGAFGGFGGC-CEFGG;FGF09FFFFEFFAEFFFFFFFFFEFFFFFFFFFEF.AFFFFFFE?DFFFF/99BFB
@M05620:37:000000000-D9766:1:1101:7937:5146 1:N:0:91
AGTGCCAGCTCTCAATCGCACAGGGGACCCAGGGCCTGGCCCCTCCATCCAGAAAACCTATGACCTCACCCGCTACCTGGAGCACCAACTCCGCAGCTTGGCTGGGACCTATGTGAGCATCCAGCGTAGGAATCTGGGAGTTGGGGAGGAGTGAGGAGTTGGGGAAAGACAGTCCTAACCGTGGAGGGTTCTGGTAAATGATGGGGTGAGGAGGGGCTCTTTGGCTCCCACCAGTCCCCCTGTCTGGTCTA
+
>AAABFF4>FFFGGGGGCGGEGGHDEFAAEAGG2EF2AGF2GGAEGFFGGHHGBFHHGH3GFBGGHFEGEGGG@EGHHHFHHHGGHHHGFDGGDE@EBGH?GF//?F0?F?11F?D?11FGFBHHG</B?1F11?GFC0F??D1--<DGDEHEFHG0<//0<--.;GACGHFHFHCH0:F@AA-CEG@.::BBB0;9;FB00009.;-..AB?.--9;.BF///:99.EFFF?99BB9AA-9BB//99BF/
@M05620:37:000000000-D9766:1:1101:9915:5148 1:N:0:91
AGTGCCAGCTCTCAATCGCACAGGGGACCCAGGGCCTGGCCCCTCCATCCAGAAAACCTATGACCTCACCCGCTACCTGGAGCACCCACTCCGCAGCTTGGCTGGGACCTATGTGAGTATCCAGCGTAGGAATCTGGGAGTTGGGGAGGAGTGAGGAGTTGGGGAAAGACAGTCCTAACCGTGGAGGGTTCTGGTAAATGATGGGGTGAGGAGGGGCTCTTTGGCTCCCACCAGTCCCCCTGTCTGGTCTA
+
>A>>>FFFBFFFGBGFGGGAE?FAF2AAFAGH2AEAAFHHHEGHGGHHHFHHHHHGHEHHFHHHHDFGHHGEG>>EHHFH2BGHHH11?FHB>E?EEFBFEHHGGGGHGHHHHHGHHHHHHHGHHGF/DDHHHHHHHG0FGHHHGG.CG.<CG0GGGGHHHHGGG.EHEFCHHHHHGHHGGGGGDFGGGGGGGGCFGGGGGGGGGFFFFFFFFFAFFFFFFFFFFFFFFFFFFFFFFFFFFFFFFFFFFFB
@M05620:37:000000000-D9766:1:1101:16639:5176 1:N:0:91
AGTGCCAGCTCTCAATCGCACAGGGGACCCAGGGCCTGGCCCCTCCATCCAGAAAACCTATGACCTCACCCGCTACCTGGAGCACCAACTCCGCAGCTTGGCTGGGACCTATGTGAGTATCCAGCGTAGGAATCTGGGAGTTGGGGAGGAGTGAGGAGTTGGGGAAAGACAGTCCTAACCGTGGAGGGTTCTGGTAAATGATGGGGTGAGGAGGGGCTCTTTGGCTCCCACCAGTCCCCCTGTCTGGTCTA
+
ACAABFFFCFFFGFGGGGGAECHCFEEEGGGFBEFEGGHHHHGHGGHHHHGHHHHGHGHHHFHHHFGHHHHGG>EEHFHHBFHHHHC?EHHG>E?FEGGHGHHGGGHHGHHHHHHHHHHHHHHHHGGGGGHHHHHHHH0FGHHHGGGGGGFHHHHHHGHHHHGGGGHHGHHHHHHHHHHHGGGGGGGGCFGGGGFFGGGGGGGGGGFFFFFFFFFFFFFFFFFFFFFFFFFFFFFFFFFFFFFFFFFFFFF
@M05620:37:000000000-D9766:1:1101:14586:5188 1:N:0:91
GAGACTGCTTTGGCAGAAACTGACATGCGAGTGAAAAAGGACAGCATGGACCGGGGAAAGAGGCTCGGCTGAATTAAAAAACCAAGCACGCCATCCACTCGTAAAACCAACTCAACGTCCTTTCCGACTTCTCGGACCTTCCCGGGCTGCACCCGCTGTGCCGATTCTCCTCATCTTCCGTTTTTGCTGTCACCTTTAGCACTCTCGTGTCTCACATAGGCCACTATGCATCATTGGAACAAGAACATTAC
+
>>11>@BBBD3D1AB11AAA11A1B3B1A0000AD11B0000A//01B01B0A/AA/ABGH0///B///>/>B22B11B1//?//0/0>>////B01B1</</0?21///?01110/?/?/1111</>//1>F...->01<C/<A-A-:E/C/;@?-::;B9---.;0900/000;0;;C90/..-/9/9///9;/;//9B/999/-;9ABB//;9//9///--//99//;////:////--;-/-////9
@M05620:37:000000000-D9766:1:1101:19080:5202 1:N:0:91
GAGGCTGCTTTGGAAGAAACTGACAAGCCCGGGACAAAAGATCGGAAGAGCACACGTCTGAACTCCAGTCACTAAGGCGAATCTCGTATGCCGTCTTCTGCTTGAAAAAAAAAAAAAAAAAAAAAAAAAAAAAAACTAGCTAATTAAAAAACAATAACTTCACAAAAAAAAGTACTAAAATAGAACTGATATCGTCAAACATGTGATTATGAAGAGAACCGTAGCTCCCCACAATCCCCCACTCCGCTATA
+
1>>AA1BAFFDDGAG111BFEBBBB1BGG0AEGEE/F0BBFGHHGGGGGHHGHHHEFGHGHHHHHHFGDGFFHHHHHHG>F@EBFA/EFGHHG?EGFHHHGGHG0GFHFGGG/>>@/----------9--;-----99////;///;///---;/////9////9;A--9--//;/////////9//////9/---9-//-/////;B9//////--;9--99--///9-99--/9-9-;--:/------/
@M05620:37:000000000-D9766:1:1101:10675:5297 1:N:0:91
AGTGCCAGCTCTCAATCGCACAGGGGACCCAGGGCCTGGCCCCTCCATCCAGAAAACCTATGACCTCACCCGCTACCTGGAGCACCAACTCCGCAGCTTGGCTGGGACCTATGTGAGTATCCAGCGTAGGAATCTGGGAGTTGGGGAGGAGTGAGGAGTTGGGGAAAGACAGTCCTAACCGTGGAGGGTTCTGGTAAATGATGGGGTGAGGAGGGGCTCTTTGGCTCCCACCAGTCCCCCTGTCTGGTCTA
+
AA>AAFFFAFFFG4FEGFC2ECHCGGFFGGHHAEEEFFHHFHGGGGHHHGHHGHHHHGHGGFGHHFGHHHHGG>EEHHHHBGHHHH1FEHHGEF?EEHFGGHHGGGHHGHFHFGGHFHGHHHHHHGDDGDDGGHHHHH0FGHHGGG.<<><FHBGHBE<GHB@GCDHHFHGHHFHHHHHHGFGG9CEACFGGGG;CFGGGGGGBFDFFFFFFFDFFFFFFFFFFFFFFFFFFFFFFFFFFFFFFFBFFFFF
@M05620:37:000000000-D9766:1:1101:24307:5313 1:N:0:91
AGTGCCAGTTCTCAATCGCACAGTGGATTCATGGCCCGGCTCCCCCATCCAGTAAAACTGTTTCCTCACTGGCTACCAGGAGCACCAACCCCGCAGCTTGGCGGGTGCTACCCGCGAGGAAAGCCTCCTAGGATGCGCCATGGGGGTAAAAGCGCTGATGAGCCAATCCCAAGTAAGCCATGCATGGCTGCGGTAGATCTTGTGGTGATCCAATGCACCAATGCTCAGCCTTGTCACTTGTAATGGACAAG
+
>1>AAFF11BDBGGGFGFC1E0FADFF11B33F1BG0AEA/EF/EGE00B1A212F2B11D21DBGE1F11FGHBEH1G/GGHGC/BFG?/?////>0BF/0/<///?12100?///->->GH0.<C./<0/00//-=::.;CG.:;./00;.:-9A.FB000CFFF//;//-//;//;-9B/;//-99----;--//;////;A-99//;/9//////9-/9B/FF///-//;//;//;/9///:/;/;;
@M05620:37:000000000-D9766:1:1101:24893:5330 1:N:0:91
AGTGCCAGCTCTCAATCGCACAGGGGACCCAGGGCCTGGCCCCTCCATCCAGAAAACCTATGACCTCACCCGCTACCTGGAGCACCAACTCCGCAGCTTGGCTGGGACCTATGTGAGTATCCAGCGTAGGAATCTGGGAGTTGGGGAGGAGTGAGGAGTTGGGGAAAGACAGTCCTAACCGTGGAGGGTTCTGGTAAATGATGGGGTGAGGAGGGGCTCTTTGGCTCCCACCAGTCCCCCTGTCTGGTCTA
+
>ABABFFFCFFFGGGGGGGGGGHHGEGGGGHHGGGGGGHHHHGHGGHHHHGHHGHHHGHHHHHHHHHHHHHGGGGGHHHGHGGGHHGHGGHHGGGGGHHHGHHFDFGHGHHHHHHHHHHHGHHHHGEGGGHHHHHHHHHGGHHHGGGGGGGHHHHHHGHHHHGGGGHHHHHHCGHHHHHHGCEGGGGGCAFGGGFGGGGGGGGGGGFFFFFFFFFFFFFFFFFFFFFFFFFF9;FFFFFDFFFFFFFFFFF
@M05620:37:000000000-D9766:1:1101:24819:5379 1:N:0:91
AGTGCCAGCTCTCAATCGCACAGGGGACCCAGGGCCTGGCCCCTCCATCCAGAAAACCTATGACCTCACCCGCTACCTGGAGCACCAACTCCGCAGCTTGGCTGGGACCTATGTGAGTATCCAGCGTAGGAATCTGGGAGTTGGGGAGGAGTGAGGAGTTGGGGAAAGACAGTCCTAACCGTGGAGGGTTCTGGTAAATGATGGGGTGAGGAGGGGCTCTTTGGCTCCCACCAGTCCCCCTGTCTGGTCTA
+
BBBBCFFFCFFFGGGGGGGCGGHGGGGGGGDHFFGGGGHHHHGHGGHHHHGHHHHHHGHHHHHHHHHGHHHGGGGGHHHHHHHHHHHHGHHHGGGGGHHHGHHGGGHHGHHHHHHHHHHHHHHHHGGGGGHGHHHHHHHGGHHHGGGGGGGHHHHHHGHHHHGGGGHHHHHHHHHHHHHHGGGGGGGGCFFGGGFGGGGGGGGGGGFFFFFFFFFFFFFFFHHFFFFFFFFFFFFFFFFFFFFFFFFFFFF
@M05620:37:000000000-D9766:1:1101:24813:5398 1:N:0:91
AGTGCCAGCTCTCAATCGCACAGGGGACCCAGGGCCTGGCCCCTCCATCCAGAAAACCTATGACCTCACCCGCTACCTGGAGCACCAACTCCGCAGCTTGGCTGGGACCTATGTGAGTATCCAGCGTAGGAATCTGGGAGTTGGGGAGGAGTGAGGAGTTGGGGAAAGACAGTCCTAACCGTGGAGGGTTCTGGTAAATGATGGGGTGAGGAGGGGCTCTTTGGCTCCCACCAGTCCCCCTGTCTGGTCTA
+
ABAAAFFFBFFFGGGGGGGGGGHCGGGGGGHGGGGEFGHCHHGHGGHHHHFHHHHHHGHHHHHHHHGFGHHGGGGGHHHHHHHHHHFHGGHHGGGGGHHHGHHGGGHHGHHHHHHGHGHHHHHHHGEDGGHHHHHHHHGGEHHHGGGGGGGHHFHHHGGHHHGGGGGHFGFHGFHHHHHHGCEGGGGGCAFGGGCFGGGGGGGGGGFFFFFFFFFFFFFFFFFFFFFFFFFFFFFFFFFFFFFFFFFFFFF
@M05620:37:000000000-D9766:1:1101:20386:5412 1:N:0:91
GAGGCTGCTTTGGAAGAAACTCATAGATTACTGCAACAGTTCCCCCTGGACCTGGAAAAGTTTCTTGCCTGGCTTACAGAAGCTGAAACAACTGCCAATGCAGGATGCTACCCGTAAGGAAAGGCACCTAGACGCCTCCACGGGAGTCCACGCGCTGATGAACCAATGGCAAGTAAGTCAGGCATTTCCGCTTTAGCACTCTTGTGGATCCAATTGACCACTACTACGCATTTGTACTTGTCACTGACAAG
+
BBBBBBFBFFFFGGGGGCGGGGHHFHHHHHHGHHHHFHHFHHHHCEGGHHHHHGHHHGHHBHHHHHHHHHHHHHHHHHHHHHHHHHHHHHGHHHDGEGHHHHHGF@GHH4GGFG1E/FEFEEFGE0B?F3FGFE/>0???0?B/?//01@<A/>/<C?GH111>GHH/<//0CDGHGFHDDHH.GHHHCEGGAEHHHHH0GFFFFGGGGGGGFFFFF0CF.//;;00=BEG?FFBFFFFF9BFFF////;9
@M05620:37:000000000-D9766:1:1101:15706:5413 1:N:0:91
AGTGCCAGCTCTCAATCGCACAGGGGACCCAGGGCCTGGCCCCTCCATCCAGAAAACCTATGACCTCACCCGCTACCTGGAGCACCAACTCCGCAGCTTGGCTGGGACCTATGCGTATCCCGCGTCGGAATCTGGGCGTTGGGGCGGCGTGCGGCGTTGGGGCCAGACAGTCCTAACCGTGGCGGGTTCTGGTGAATGATGGGGGGAGGAGGGGCTCTTTGGCTCCCACCAGTCCCCCTGTCTGGTCTATC
+
CDBCCFFFDFFFGGGGGGGGGGHHGGGGGGHHGGGGGGHHHHGHGGHHHHHHHHHHHGHHHHHHHHHHHHHGGGGGHHHHHHHHHHHHGHHHGGGGGHHHGHHGGGHHGHHHH2C</EGH2EDB<>@CACFHHHHH.A<AGHGG<AD-;-A.;B-;;--AFFA-;EFEFF0FFFFFFFFDFF-;@D;.AFFF0/:BBBFFFFFF-@BFFDFFAFC=EFFFFFB:BEFFFFFF:0BFFF;EFFFFF00B0B:
@M05620:37:000000000-D9766:1:1101:14575:5447 1:N:0:91
GAGGCTGCTTTGGAAGAAACTCATAGATTACTGCAACAGTTCCCCCTGGACCTGGAAAAGTTTCTTGCCTGGCTTACAGAAGCTGAAACAACTGCCTCCAGGATGCTACCCGTAAGGAAAGGCTCCTAGAAGACTCCCAGGGCGTCAAAGAGCTGCTGAAACAATGGCAAGTAAGTCAGGCCTTTCCGCTTTAGCACTCTTGTGGATCCAATTGAACAATTCTCAGCATTTGTACTTGTACCTGACACGCC
+
>3>>A>CAFFFFGGGGGGGGGGHHHGHHHAFGHHHGFGGDFGHHHGGGGGHHHGHHFF2BBGGHHHHHHHHHHHHHHHHHHHHHHHHHHFFGGHHHH3GEGHHGGHHHHGHGE/1BEHGF0GHFHGHHHHHHHHFHH/GHFE/>//?<>FCGFHH1FFDG1??/FFHHHHGH1FFFGHHFH.<CGHHGGGGGFHHHHHHHHHHHGHHHHFFHBG00C0;CBFFGGGFGGGGGFFGGGGGG09CGGG00.?A
@M05620:37:000000000-D9766:1:1101:25270:5449 1:N:0:91
AGTGCCAGCTCTCAATCGCACAGGGGACCCAGGGCCTGGCCCCTCCATCCAGAAAACCTATGACCTCACCCGCTACCTGGAGCACCCACTCCGCAGCTTGGCTGGGACCTATGTGAGTATCCAGCGTAGGAATCTGGGAGTTGGGGAGGAGTGAGGAGTTGGGGAAAGACAGTCCTAACCGTGGAGGGTTCTGGTAAATGATGGGGTGAGGAGGGGCTCTTTGGCTCCCACCAGTCCCCCTGTCTGGTCTA
+
>>>AAFF11BCFGGGGGGGCGCHA00000AAF00A/AFGF0BEEEEG110FF1BEHH/G11F2DG1GHGG0EE/>EBGFH>FGHHH/?EGF0>E?E/F1F<GHGGGGH?GC1FFHGFHHHBGGGHCECGGBGGFHHHH0FCGGGGGECG?EGHDGC0<GHHFGGG?CG/C:CGHGH0GGGGGEG?EB@EFGGGGGFFGGGBFGGGFF@FFFFFF@@@@FFFFFFFEFFFFFFFFFFFFFF@FFFFFFFFFF
@M05620:37:000000000-D9766:1:1101:15258:5471 1:N:0:91
AGTGCCAGCTCTCAATCGCACAGGGGACCCAGGGCCTGGCCCCTCCATCCAGAAAACCTATGACCTCACCCGCTACCTGGAGCACCAACTCCGCAGCTTGGCTGGGACCTATGTGAGTATCCAGCGTAGGAATCTGGGAGTTGGGGAGGAGTGAGGAGTTGGGGAAAGACAGTCCTAACCGTGGAGGGTTCTGGTAAATGATGGGGTGAGGAGGGGCTCTTTGGCTCCCACCAGTCCCCCTGTCTGGTCTA
+
A>>AAFFFAFFFGGGGGGGGGGHGFGGGDFH2CEEEGGH2FHGEGGHHHHHHDHHHHGHHHHHHHHGHHHHGGEEGHHHHGGEGGHHHGHHHFFGGGGHHGHHGGGHHGHHHHHHHHFHHHHHGGGBEGGHHHHHHHHHGCGHHGGGGGGGHHGHHHGHHHHGGGGGHHHHHHHHHHHHHGACBGGGG=C?FFG;FGGGGGFGGGGFBFFFFFFBBBBFFFFFFFFFFEFFFFFFFFFFBBFFFFFFFFFF
@M05620:37:000000000-D9766:1:1101:8411:5501 1:N:0:91
AGTGCCAGCTCTCAATGCACAGGGGACCCAGGGCCTGGCCCCTCCATCCAGAAAACCTCTGACCTCACCCGCTACCTGGAGCACCCACTCCGCAGACGGGCTGGGACCTATGTGAGTATCCAGCGTAGGAATCTGGGCGGTGGGGCGGAATGCGGTGTTGGGGAAAGACATTCCTAACCCTGGAGGGTTCTGGTAAATGATGGGGTGAGGAGGCGCTCTTTTGCTCCCACCAATCCCCCTCTCTGGTCTAA
+
11>AAFFF@FBFGGGGAFGGGFGFG0EGG00AEFEA0BABBEFEGC11B1BF0G0A/00B11DFD1FGHCE//>>B11BBF0/BF>FE0BF>E///0/>E/<//<00/01B1222>1B>DG21@/??//DG1?F110/<->-A-<.----.;0;-9;EBG.9@--AF/-;/9;BFFFBA-;B---99:A-F/B:9//////BF?---9--9-A-;@-;EB//;//;B-B-;9-/9-/A---9;B//;/9;/
@M05620:37:000000000-D9766:1:1101:19464:5599 1:N:0:91
GAGGCTGCTTTGGAAGAAACTCATAGATTACTGCAACAGTTCCCCCTGGACCTGGAAAAGTTTCTTGCCTGGCTTACAGAAGCTGAAACAACTGCCTACAGGATGCTACCCGTAAGGAAAGGCTCCTAGAAGACTCCAAGGGAGTAAAACAGCTGATGAAACAATGGCAAGTAAGTCACGCAGTTCCGCTCTAGCACTCTTGTGGATCCAATTGAACAATTCGCATCATTTGTACTTGTAACTGACAAGCC
+
BABBBBFBFFFFFFGGGGGGGGHHHHHHGHFHHHHHFHHFHGHHHGGGEGGHGHFGFFCGFGHHFHEAGFFHHHHGHFHFHHHHGHHHHHGHHG3F3BB3331BFB3@FB1>?>AF33330B??B?B34BBG3FGGHHHEAFGA<BB3?2/2<22<@2222@@/@F1FHH/1?@1<1@1.0<-<1>FEG.-=0D=G00<00<=0C0<C/0<00:;CF0::;C.;A.9C090909;0;00;;CB0:CBFA..
@M05620:37:000000000-D9766:1:1101:11124:5620 1:N:0:91
AGTGCCAGCTCTCAATCGCACAGGGGACCCAGGGCCTGGCCCCTCCATCCAGAAAACCTATGACCTCACCCGCTACCTGGAGCACCAACTCCGCAGCTTGGCTGGGACCTATGTGAGTATCCAGCGTAGGAATCTGGGAGTTGGGGAGGAGTGAGGAGTTGGGGAAAGACAGTCCTAACCGTGGAGGGTTCTGGTAAATGATGGGGTGAGGAGGGGCTCTTTGGCTACCACCAGTCCCCCTGTCTGGACTA
+
AAAABFFFBFFFGGGGGGG2A2BAFGGEEFHHAEGGEGHHGHGHGGHHHHGHFHFGHGHFHHFHHHHHHHHGGEEGHHHHHHHHHHHFGHHHEGGEEGGHGGH/E/FGG2FGHHHHHFFH3BHGHGCF//FHHHHHHHAFEHHH/>.C->EHHHHHH?GHHHGGGDHHHHHHHHHHHHHHGEEFGGGG9;FG0F=FGGGGGGGFGDFFFFFFF.@FF>FFFFFFF/99FFFFFFFFB/EF-ABFFFF/.9;
@M05620:37:000000000-D9766:1:1101:23027:5718 1:N:0:91
GAGGGTGCTTTGGATGAAACTCATAGATTACTGCAACACTTCCCACTCGAGCTGGAGAAGTTTCTTGCTTGGCTTAACGAAGTTGAAACAACTGCCAATGATCAAACAAACCTGAAAGGAAAGAAACCAATAATAAACGAAGATCAGAAAAAACAATATGAACAAATAGAAAGAAAGATAAGCACCACAGAAAAAGCAAACTTACACACAAGAGAAAAAAAAACTAAGCATACCACTTTGTAACTCCAAAC
+
>3>>3>>>B5B4B4AB4FBBBFGHHDDDD545D5444B2BB33B3BB3222BBFBB1313BAD5D5DA5DBA3BB355ABB>1DD55B3B1BBBB?3BB@3444BB311B113B333300330?03??/?BB34BB33???</11?1BB1?0<///1121<11100111?111000<01111110.0><.<//<<.<<//<<00;000...;;:///:;9--;;000//000:/99;;;B//;////;//.
@M05620:37:000000000-D9766:1:1101:14343:5722 1:N:0:91
CCTGCCCCTTCTCCATCGACCCGATGATTCCTGCCCCAGCTCCCCCCGTCCTTCTAACCGTTTCCTCCCTGGCTCCCAGGAGCCCCAACGACTCCCTCCAGGATGCTACCCGTCCGGAACTGCTCCTAGAAGCCTCCCAGGGCGTCACCGCGCTGCTGAACCCCTGGCACGTCCGTCAGGCCTTTCCGCTTTCGCACTCTTGTGGATCCCCTTGCCCCATTCTAAGCATTTGTACTTGTCCCTGACCCGCC
+
1>1>>B>>>FBBB1BBB1B10AA00ADDFGDGBBGAB/B0BBGGGG/AAAE/D1BDDFGGB?BF2D1BFGH?FB1BFGF/?FF//?/??/?>//B?FB?BCGHHH0BBFBB?BEFCGCG/11?GHFHHH1?F1FGHHGFH.<<ACCCCGECGGCCGHHH0;CCAEEGGGBAAE.-;;EGGFEGGFFFFFFBFFBBF@@FFFFFFFFFFF--9FF;FFEBFFFFB/;F9FBFFF9BF9BB/BFFFF9/;@==
@M05620:37:000000000-D9766:1:1101:17137:5744 1:N:0:91
GAGGCTGCTTTGGAAGAAACTCATAGATTACTGCAACAGTTCCCCCTGGACCTGGAAAAGTTTCTTGGCTGGCTTACAGAAGCTGGAACAACTGCCAATGCAGGATGCTACCCGAAAGGCAAGGAACCTAGACGACTCCACGGGAGTCCACGAGATGATGCCACAATGGCACGTAAGTCAGGCATTTCAGCTTTAGCACTCTTGTGGATCCACTTGACCACTTCTCCGCATTTGTACTTGTCACTGACCAG
+
AAA>ABFBFFDDGBABEGBGGGHDF5BD6B4DD5B4BG25BDF32BAFC2G2FF2FGH2FFFFADGF3BBFEECBFHHHHHHHHF2BFGEGHHBGHB3GHHDHHGBGGGHHHE?/>/?F/B?FG030?F3FGFGCG//B2BCFG?/?<?FGGCD//>1>GHHFFGHH110>0C<GHHHHDFFHAGHHG0=GHHHHHFHFGHHHH0CEB0FGF/CFFF0FF./0;090:CDDDGGBFFFGF/BFFFFFF/B.
@M05620:37:000000000-D9766:1:1101:22692:5772 1:N:0:91
GAGGCTGCTTTGGAAGAAACTCATAGATTACTGCAACAGTTCCCCCTGGACCTGGAAAAGTTTCTTGCCTGGCTTACAGAAGCTGAAACAACTGCCAACAGGATACTACCCGTAAGGAACGGCTAATAGAAGCCTCAAAGGGCGAAACCGCGATAATAAACAACTGGAAAGTAAGTCAGGACTTTCCGATTTAGCACTCTTGTGGATCCAATTGACAAATTATCAGCATTTGTACTTGTAACTGACAAGCC
+
CCCCCCFCFFFFGFGGGGGGGGHHHHGHHHHHHHHGGHHHHHHHHGGGHGHHHHHGHHHHBHHHHHHHHHHHHHHGHHHHHHHHHGHHHHHHFBFF3BBFGHHH3FGHH2BE1/?BGH30//>>/34BB3?G3F3BBG23B/?B/<>/@//C/A.>>11>F1>GHHH/CGGG00<=DHF/<.CGHGHD.CDE0CGHHGFBFFFFGGGGGG0FB90;;9FGG00;C0:CFGGFC9BFGFFFBFFFFFF/AEE
@M05620:37:000000000-D9766:1:1101:15464:5818 1:N:0:91
GAGGCTGCTTTGGCAGAAACTCATAGATTACTGCAACAGTTCCCCCTGGACCTGGAAAAGTGTCTTGACTGGCTTACAGAAGCTGAAACAACTGACAACAGGAGGATCACCGGCGGGAACACCACCTAACAGCCTCCACGATCGTGAAGGCGATGGTACAACCATGGCAAGAAAGTCAGGAAGATCAGATTTGGCAATCGTGTGGATCCGATTGAACCATTCACCGCCTATGTGCCTCCAAATGAAAAGTC
+
>1A>A>C>1BBBCABA1F1BB1BAFD13D11DD1111BBABDF1GGA//0BAAB00BA0011DDB2B2B11AABB1B1BABBFB@D1@B0/B1B1111>?>/0/>>B0BEB/////<<<F00?/?/0?10??0?B0<00>-..</./.0<.-<;..0000;/:.00;:/0;/9;9;0;09/9..000009090;/;0/0..9.;-/9/9-99-;//;-::9////-;---////////--9/B//9//9//
@M05620:37:000000000-D9766:1:1101:9018:5859 1:N:0:91
AGGGCCAGCTCTCAATCGCACAGGGGACCCAGGGCCTGGCCCCTCCATCCAGAAAACCTATGACCTCACCCGCTACCTGGAGCACCAACTCCGCAGCTTGGCTGGGACCTATGTGAGTATCCAGCGTAGGAATCTGGGAGTTGGGGAGGAGTGAGGAGTTGGGGAAAGACAGTCCTAACCGTGGAGGGTTCTGGTAAATGATGGGGTGAGGAGGGGCTCTTTGGCTCCCACCAGTCCCCCTGTCTGGTCTA
+
>11>AA11AFFFFGGFGAFGCGFGAEGGAEHHGFG/A/FAAF/BEE0B1BFA101BGEBCFH2GEFGHHHHGGGEEHHHFGHHHFEFGG0FGGEGG/BFGGHHGCEHHGHHHHHHHHHHGHDGGHGGG/CHH1GHH1G?F/FGH-CFCGFE/GDBGHGHHHHGGEGHHHGHHHGHHHHGGGGEGAE?ACFGGFGCFGGGGBGGGGBA@FFFFFF@@--;BFBFFFFFFFFFFFFFFFFFF@EFFFEF/BFF
@M05620:37:000000000-D9766:1:1101:22294:5882 1:N:0:91
AGTGCCAGCTCTCAATCGCACAGGGGACCCAGGGCCTGGCCCCTCCATCCAGAAAACCTATGACCTCACCCGCTACCTGGAGCACCAACTCCGCAGCTTGGCTGGGACCTATGTGAGTATCCAGCGTAGGAATCTGGGAGTTGGGGAGGAGTGAGGAGTTGGGGAAAGACAGTCCTAACCGTGGAGGGTTCTGGTAAATGATGGGGTGAGGAGGGGCTCTTTGGCTCCCACCAGTCCCCCTGTCTGGTCTA
+
ABBABFFFBFFFGGGGGGGGGGHHGFGGGGHHGGGGGGHHHHGHGGHHHHHHHHHHHGGHHHHHHHHHHHHGGEGGHHHHFGGHHHHHGHHHGGGGGFHHGHHGGGHHGHHHHHHHHHHGHHHHHGGGGGHHHHHHHHHGEGHHGGGGGGGHHGHHHGHHHGGGGGHHHHHHGHHHHHHHGGFGGGGGDFGGGGGGGGGGGGGGGGFFFFFFFFFFFFFFFFFFFFFFFFFFFFFFFFEADEFFFFFFFFB
@M05620:37:000000000-D9766:1:1101:14390:5895 1:N:0:91
AGTGCCAGCTCTCAATCGCACAGGGGACCCAGGGCCTGGCCCCTCCATCCAGAAAACCTATGACCTCACCCGCTACCTGGAGCACCAACTCCGCAGCTTGGCTGGGACCTATGCGTCTCCCTCGTCGGGATATGGGCGATTTGGGGACGTGCGGCGATGGGGGCAGACAGTCCTAACCGTGGCGGGTTCTGGTCAATGCTGGGGGGAGGCGGGGGTCTTTGGGTCCCACCCGTGCCCCTGTCTGGGGTCTC
+
>A>>AB@CAFFFGABDGFCFFFHGFGGGGGDD2EEEGFFGGFEFGGEGHHEGFGFFHEGHGBDDFFGFGHHGGCEEHHHBBFFFGGGHDGGGEGCE>EBGGHHGGGHHGHFHHFC//<FFG2C>F/><///0@<GG<>--..==.<.-<.;;@--;-9CDFD9-:.;.FF//;F/B9.99;-;;-;9.9;/B9//;/99/9BDF-@BF-.@-@B--.B/B/99.;.A/;..9..9;BF..//;9F.-;99/
@M05620:37:000000000-D9766:1:1101:9435:5906 1:N:0:91
AGTGCCAGCTCTCAATCGCACAGGGGACCCAGGGCCTGGCCCCTCCATCCAGAAAACCTATGACCTCACCCGCTACCTGGAGCACCAGCTCCGCAGCTTGGCTGGGACCTATGTTGCTTCTCCGGGGTGGGACTCTGGACTTTGGGACGGCGTGCGGGGTTGGGGAACACACTTCCTACCGGTGGCGGGTTCTGGTAACTGATGGGGTGCGACGGGGCTCTTTGGCTCCCCCCGGGCCCCCTGTCTGGTCT
+
AA>>AD@@>FFFG1GEAFCAEAG0FE0AA0FG00B//FH00G?AEGF1F0FG1AC0FEH11FFHHAGGHHG@E>>EHFDG0>GHCH00?1@1>//>>0B<EHGGGGGFFHFHFGB2111BFH1///<//><<F<<<GF10<>DGGG..<--=--:;--9:-A@@?EB--9--/9/B/B/9--9;-9;@-;A9/;;/;/FF9//;F?B---;--;9-9--;;F//B/:/E--:-;9-;@>@99A/9/BB/:/
@M05620:37:000000000-D9766:1:1101:9696:5909 1:N:0:91
AGTGCCAGCTCTCCATCGCACAGGGGACCCAGGGCCTGGCCCCTCCATCCAGAAAACCTATGACCTCACCCGCTACCTGGAGCACCCACTCCGCAGCTTGGCTGGGACCTATGTGAGTATCCAGCGTAGGAATCTGGGCGTTGGGGCGGCGTGCGGAGTTGGGGAAAGACAGTCCTAACCGTGGAGGGTTCTGGTAAATGATGGGGTGAGGAGGGGCTCTTTGGCTCCCACCAGTCCCCCTGTCTGGTCTA
+
>>>>>FFFBFFFGFGGDEE2F?GCG2EEFBBG2BAABFHHHHGHGGHGHFHHGHHBFEFHBEGHH5FFHHH>>/>EGFBF2BFGHGE1?FH2/E?E>GBB/E3F/EHHGHGFHHHBGFHFHHEFHGF?DFGFGHHGHH//ADDF?@.<:-;;@.9A@@9FFBDA..9A/B9BFFFFFFFFADA;.ADFFFFFFF9FFFFBFFFFFFAAEA.;AF;FFAFBFFFBFFFFFBFDA.;BFFEDFFFFFFFFFF/
@M05620:37:000000000-D9766:1:1101:21921:5921 1:N:0:91
AGTGCCAGCTCTCAATCGCACAGGGGACCCAGGGCCTGGCCCCTCCATCCAGAAAACCTATGACCTCACCCGCTACCTGGAGCACCAACTCCGCAGCTTGGCTGGGACCTATGTGAGTATCCAGCGTAGGAATCTGGGAGTTGGGGAGGAGTGAGGAGTTGGGGAAAGACAGTCCTAACCGTGGAGGGTTCTGGTAAATGATGGGGTGAGGAGGGGCTCTTTGGCTCCCACCAGTCCCCCTGTCTGGTCTA
+
AA1>AF1CAFFFGGGGGGFGGGHCCGCGCGHG0EEGGFHHHHGCGGHHHHGHHHHHHGHHHHHHHBG@GHH?F>>EHFHHFFGHHHAGAFGHEFGG@GHHGHHGGGHHGFHHHHFFHHHHHHHHHGEGGGGHHHHGHHHGAGGHGGACGGGHHHGFHGHHHFCCGGHFHHHHHHHHFGHHGGGGGGGGGGGGGGFBFGGGGGGGGGF@FFFFFF?@@<FBFFFFFFFFFFFFFFFFFFFF?FFFFFFFFFB
@M05620:37:000000000-D9766:1:1101:15524:5941 1:N:0:91
AGTGCCAGCTCTCAATCGCACAGGGGACCCAGGGCCTGGCCCCTCCATCCAGAAAACCTATGACCTCACCCGCTACCTGGAGCACCAACTCCGCAGCTTGGCTGGGACCTATGTGAGTATCCAGCGTAGGAATCTGGGAGTTGGGGAGGAGTGAGGAGTTGGGGAAAGACAGTCCTAACCGTGGAGGGTTCTGGTAAATGATGGGGTGAGGAGGGGCTCTTTGGCTCCCACCAGTCCCCCTGTCTGGTCTA
+
ABAABFFFBFFFGEGGGGGGGGHGGGGGGGHHFEFFFFHHHHGHGGHHHHHHHHHHHGHHHFHHHGHHHHHGG>FGHHHHFHHHHHHHGHHHAFCGFGFGGGHGGGHHGHHHHHHHHHHGHHHHHGCDGGHHHHFHHHHGGHHHGGGGGGFGHHHHHGFHHHGGGGHFHHGHHHHHHFHHGGFGGEGGCF.BFGBFGFGGGFGGGGFFFFFFFFFFFFFFFFFFFEFEFFFFFFFFFFFFFFFEFFFFFFF
@M05620:37:000000000-D9766:1:1101:23073:5979 1:N:0:91
GCGGCTGCTTTGGAAGAAACTCATAGATTCCTGCAACAGTTCCCCCTGGCCCTGGAAAAGTTTCTTGCCTGGCTTCCAGAAGCTGAAACAACTGCCTACAGGATGCTACCCGTAAGGAAAGGCTCCTAGAAGCCTCCAAGGGAGTAACCGGGCTGATGAACCAATGGCAAGTAAGTCAGGCATTTCCGCTTTAGCACTCTTGTGGATCCAATTGCACAATTCTCAGCATTTGTACTTGTACCTGACAAGCC
+
>3>AA>3AFFFFGGGFEEGGGGHFHGHHH5DGGH2AFGGDDGHHHG?F22BGHHEHG32BBHHHGHHHHHHHHHF2FGHGHHHHH3GGHF1?B3333B2BGH1FBGFGFHFEE//0?FHHHHECCFGHH3FG3B?FF0F1/C/?C0@21//<A@F0F<DF1?0.FCGF<>FG1>D=FFDCF.G0DGFGGDDFCGCHH0:GG0C0.0;:CCBBGF0900;9BFG0C0BGFFFFFB0BBFBC0;;FB;00;..
@M05620:37:000000000-D9766:1:1101:21857:5996 1:N:0:91
AGTGCCAGCTCTCAATCGCACAGGGGACCCAGGGCCTGGCCCCTCCATCCAGAAAACCTATGACCTCACCCGCTACCTGGAGCACCAACTCCGCAGCTTGGCTGGGACCTATGTGAGTATCCAGCGTAGGAATCTGGGAGTTGGGGAGGAGTGAGGAGTTGGGGAAAGACAGTCCTAACCGTGGAGGGTTCTGGTAAATGATGGGGTGAGGAGGGGCTCTTTGGCTCCCACCAGTCCCCCTGTCTGGTCTA
+
BCBBCFFFCFFFGGGGGGGGGGHHGGGGGGHHGGGGGGHHHHGHGGHHHHHHHHHHHGHHHHHHHHHHHHHGGGGGHHHHHHHHHHHHGHHHGGGGGHHHGHHGGGHHGHHHHHHHHHHHHHHHHGEGGGHHHHHHGHHGG0?FCGGGGGGHHHGHHGHHHHGFGGHHHHHHHHHHHHHHGGFGGGGGEFFGGGGGGGGGGGGGGGFFFFFFFFFFFFFFFFFFFFFFFFFFFFFFFFFFFFFFFFFFFFB
@M05620:37:000000000-D9766:1:1101:23077:5999 1:N:0:91
GAGGCTGCTTTGGAAGAAACTCATAGATTACTGCAACAGTTCCCCCTGGACCTGGAAAAGTTTCTTGCCTGGCTTACAGAAGCTGAAACAACTGCCTACAGTATGCTATCCGTAACGAAAGGATCCTAAAATAGTCCAAGGGAGGAAAATAGCAGATCAAATAATGGCAAGTAAGGCAAGCATTGCCGCTTTAGCACAGTTGTCAATACAATTGAATAAATCTCATCATTTGTACTTGTAACTGACAAGCC
+
AAAAA>FAFFBFGGGGF1GGAGGF3FFHH1FGGHGCEGH1FG2FHG0FGHHHHHHHGHHGGHHGGHHHHHHGFGFFGHGHHHHGH1@GFGFGHHHH1@0B12B22BBF2BB>/BA/?>F?EH010>1B11B2B1BBBBG1//?//?0BF1BB@1@C1111@21@@210<1??FDB10??/<<<11>1<-<..0<0<<//<=0=00000/0;000;:0;000:0000:00;:0;;CFF00;0C00;9B0A.=
@M05620:37:000000000-D9766:1:1101:22893:6012 1:N:0:91
AGTGCCAGCTCTCAATCGCACAGGGGACCCAGGCCCTGGCCCCTCCATCCAGAAAACCTATGACCTCACCCGCTACCTGGAGCACCAACTCCGCAGCTTGGCTGGGACCTATGTGAGTATCCAGCGGAGTAATCTGGGAGTTGGGGAGTAGTGAGGAGCTGGGGAAAGACAGTCCTAACTGTGGAGGGTTCTGGTAAATGATGGGGTGAGGAGGGGCTCTTTGTCTGCCATCAGTCCCCCTGTCTGGGCTA
+
>1AAAFF1AFFFFGGGGGGGGGFEAEECEEE0F0BEABFGCCGAFFF1EGFG1GGG0FF1F1FGHHHHHFCEGE?FHGHBFGHEGHFFGCDHGEC@E0GFEFBF/A<BEB111222B12BG2BGHC/C//?FFH1FGBA//0?1A-.-.00=GHD.C..<CGC-C...;::/0;:0<0/000;/0..-.99009C00;00BFB0;;;-999F---9;@F/B/;//;//;///;/:/B9-:-99//:/-9--
@M05620:37:000000000-D9766:1:1101:11272:6013 1:N:0:91
GAGGCTGCTTTGGAAGAAACTCATAGATTACTGCAACAGTTCCCCCTGGACCTGGAAAAGTTTCTTGCCTGGCTTACAGAAGCTGAAACAACTGCCTACAGGATACTACACGTCAGGAACAACTAATAGCAGCCACAAAAGGCGAAACCGCGATGATGCACCACTGGAAAGTCGGTCAGGACTTTCCGATTTCGCACTCTTGTGGATCCCCTTGCCAAATTAACAGCATTTGTCATTGTCACTGACAAGCC
+
AAABBAFAFFFFGGGGFGGGGGHHHHFFG5GHHG4AAGGAFHHGHGGGEHHHHHHFGHHGGHHHFHFHHHFHHHHHHFHHHHHHGGHHHHHHFFHF3B2@GFAF3BF4GFHEF1FFHE2022/B334BFGHG2?0B??003</>/</>0/>B<@/<1111?>0FG<FFCF<G1.-<<CC/<<FF0=::.EAG0CAEDCG0;CC0CFGGE/.;.;9/9FGGGF0;F0;9CCFF;//9B///;FFFF/9BFFA
@M05620:37:000000000-D9766:1:1101:16855:6026 1:N:0:91
GAGGCTGCTTTGGAAGAACCTCATAGATTACTGCAACAGTTCCCCCTGGACCTGGAAAAGTTTCTTGCCTGGCTTACAGAAGCTGAAACAACTGCCTACAGGATGATACCCGTACGGAAAAGCTCATAGAAGCCTAACAGGGCGACACAGCGATGCTGCACACCTGGCAAGTCAGTCAGGCCTTTCCGCTTTCGCACTCTTGTGGATCCAATTGCAACATTATCAGCATTTGTACTTGTACCTGACACGCC
+
AAAAAAFAFFFFFGGGCG1FGGHHHHHFF1BGHG11BGF1DGHHHGEFGGHHHGHHCDGHHHGHGHFHHHGHHHHFHGHHHHHFGGHHHGEHCGHG1BBFHFFF1BGDBBFEEEEEEEF@0BF11<FGFBFG10G1<BGHHGA//<><0<?//?//1?1FG10<0<FGGCFG00=GGHF/<<C/<DG.;CAE0CCGCCHGGFFGGFGGG000CB0B0:FGF0CFBFGFGBFGBFGFFGFBFFFFF/FFF@F
@M05620:37:000000000-D9766:1:1101:8735:6034 1:N:0:91
AGTGCCAGCTCTCAATCGCACAGGGGACCCAGGGCCTGGCCCCTCCATCCAGAAAACCTATGACCTCACCCGCTACCTGGAGCACCAACTCCGCAGCTTGGCTGGGACCTATGTGAGTATCCAGCGTAGGAATCTGGGAGTTGGGGAGGAGTGAGGAGTTGGGGAAAGACAGTCCTAACCGTGGAGGGTTCTGGTAAATGATGGGGTGAGGAGGGGCTCTTTGGCTCCCACCAGTCCCCCTGTCTGGTCTA
+
AA>AAFF1>FFFGBGGFGFAEAHCGGEEEEEGC0EE/FHHFHGFGG0FHFAGG01GGGHEGHHHHHHHHHHGGEGGHHHHCGHHHHHAEHDEEGC@EFGHGHHGGGHHGHHHHHHHHFHHHHHHHGFGGGHHHHHHHHHGGHHHGGFGGGGHHHHHHGCGGHGGGGHHHHHHHHHHHHHGGGGGGEGG.CFGGGFFGGGGGGGGG?B@FFFFFF@9@@FFFFFFFFFEFFFFFFFFFFFF@FFFFFFFFFF
@M05620:37:000000000-D9766:1:1101:20297:6096 1:N:0:91
AGTGCCAGCTCTCAATCGCACAGGGGACCAAGGGACTCACCCCGCCATCCAGAGAACCTATGACCTCACCCGCTAACTGGAGCACCAACTCCGCAGCTTGGCTGGGACCTATGCTCCAGCGTAGGCCTCTGGGCGTTGGGGCGGCGTGCGGCGTTGGGGACCGCCAGTCCTACCCGTGGCGGGTTCTGGTCCCTGATGGGGTGAGGAGGGGCTCTTTGGCTCCCACCAGTCCCCCTGTCTGGTCTCTCTCC
+
AAABBFFFBFFFGGGFFFFGEG4FF2BEGHHHFGHEH33BAAE2AECFFHHEG12B312BFHH53B33BGHGGE@EHHH3BGHEEGHHG3EFEFEG/GHHGHHGGGHHGHHHHBGHHH1@/?EGGH1?GGHHE/><>@0-@CDG-;;B.ABA-=BBF;BFBF;;BBBFFFF/9AFFFFB-B?B@EFFFFF//.;BFFFFFFABFFFFFFBBBBFFFFFFFFF.AFFF?FFFFFFFBF/;9FFFFF/;/BFF
@M05620:37:000000000-D9766:1:1101:16788:6114 1:N:0:91
GCGGCTGCTTTGGAAGAAACTCATAGATTACTGCAACAGTTCCCCCTGGACCTGGAAAAGTTTCTTGCCTGGCTTACAGAAGCTGAAACAACTGCCAACAGTACACTACCCGACCGGAAAGGCAACTAGCAGACAACAAGGGAGTCAACGAGATGATGCACCCATGGAAAGTCAGGCAGGCCATTCAGCTTTCGCACTCTTGTGGATCCAATTGAACCATTCACAGCATTTGTACTTGTACCTGAACCGCC
+
111>A>@AFFFFFCGGC1BFFG1DADGHHBGFHH11BAFDFGHHHGGG/0BGHFFHHF0BGGHHGHHHHHHHHHHHHHHHHHHFHHHHHFFHHHHH11?BC1B12BBFFBFE/>>EEEGEHHG0<FGFG0BFG000?/FGECF/??1?1CF///?FF11<1>>.0<<<F0<=DHD/CG.<CE.;:;:GHHGF0:CFGG/;B0F0;BBF/0;C00009;CB0;009;EBCB0C0BFFFB/99FFFF/F99-9
@M05620:37:000000000-D9766:1:1101:7170:6122 1:N:0:91
GAGGCTGCTTTGGAAGAAACTCATAGATTACTGCAACAGTTCCCCCTGGACCTGGACAAGTTTCTTGCCTGGCTTACAGAAGCTGAAACAACTGCCTACAGGCTGCTACCCGTAAGGCAAGGCTCCTAGAATACTCCAAGGGAGCAAAATAGCTGATCAAACAATGGCAAGTAAGTCAGGCATTTCCGCTTTAGCACTCTTGTGACTCCAATTGAACAATTCTCACAATTTGTACTTGTAACTGACAAGCC
+
A?AB>AFBFBD@G4BBGGCGGGHHHGGHHHBEGH4GCGBFGBBBBEACAGBGGGEFA31FDFHDGHHBBF3BEGH33ABFGH3BG33FBBAGHHHH3BB333?B1?B4BBF1?>?B33?BFF?30?3B?BB4?BB3???2//F?<?2?<22D2222@2@FFHFEF1?0?F/??<F<@?10><>>111<>.<<00==G</DG0=<0==0:;C0;:<;0</<000;00;00;090=;FGB099F00:;:F.9=
@M05620:37:000000000-D9766:1:1101:11205:6172 1:N:0:91
AGTGCCAGCTCTCAATCGCACAGGGGACCCAGGGCCTGGCCCCTCCATCCAGAAAACCTATGACCTCACCCGCTACCTGGAGCACCAACTCCGCAGCTTGGCTGGGACCTATGTGAGTATCCAGCGTAGGAATCTGGGAGTTGGGGAGGAGTGAGGAGTTGGGGAAAGACAGTCCTAACCGTGGAGGGTTCTGGTAAATGATGGGGTGAGGAGGGGCTCTTTGGCTCCCACCAGTCCCCCTGTCTGGTCTA
+
A>AAAFFFBFFFGGGGGGGGGGHHGFE2EE2FBEEEGGHHHHGHGFHFHFGH33GHHFF3BG5FGGH3GFHGG@/EHHGHFGHHHH11EHHHEGEEGHHHGHHGGGHHGHBGHFHGHHHHHH3GHGGDGGBFGHHHHF0FGGFHCD.CG.>0C<DH0EHHHHCF.C.CGHFGHHHHB;GGGGEG.9CDGFGGGG9;0;CG0;CGGGFFAF?/;DF-@FFBFFFFFFFFFFFFAFFFFFFFFFFFFFFFFFF
@M05620:37:000000000-D9766:1:1101:11185:6176 1:N:0:91
AGTGCCAGCTCTCCATCGCACAGGGGACCCAGGGCCTGGCCCCTCCATCCAGAAAACCTATGACCTCACCCGCTACCTGGAGCACCCACTCCGCAGCTTTGCTGGGACCTATGTGAGTATCCAGCGTAGGAATCTGGGCGTTGGGGCGGAGTGAGGAGTTGGGGAAAGACAGTCCTAACCGTGGAGGGTTCTGGTAAATGATGGGGTGAGGAGGGGCTCTTTGGCTCCCCCCAGTCCCCCTGTCTGGTCTA
+
>>AAAFBFAFFFG1FGGGGEEEGBFA0AEGEH0AEAEFEGGHGHGGBFH01A1010BEG1BA2DF1BBGGH/E//>BFFG00FFGH/FGHHHGGEEEHG1BGHHFCHGGH1FDFHFFHFGHH>GHGGBCFF1FGHGBG/ACCCA?C.AC;;;:0CF0.CFFG?GA.;FFFFGGGGF00;F?BE@-;-;--AFFFB9FFFF/9FFFF-9-AF/;A@@@@FB/F/FFFFF?-9@-9BFFFFF-EBFFFBBB99
@M05620:37:000000000-D9766:1:1101:14766:6216 1:N:0:91
AGTGCCAGCTCTCAATCGCACAGGGGACCCAGGGCCTGGCCCCTCCATCCAGAAAACCTATGACCTCACCCGCTACCTGGAGCACCCACTCCGCAGCTTGGCTGGGACCTATGCGTCTCCCGCGTCGGCATCTGGGCGTTGGGGCGGCGTGCGGCGTTGGGGCCAGACAGTCCTAACCGTGGCGGGTTCTGGTCAATGATGGGGTGAGGAGGGGCTCTTTGGCTCCCACCAGTCCCCCTGTCTGGTCTATC
+
ABABBFFFBFFFGGGGGGGGGGHHGGGGGGHHGGGGFGHHHHGHGGHHHHHHHHHHHGHHHHHHHHHFHHHGG>>EHHHHFGHHHH1?EHHHGGFFGHHHGHHGGGHHGHHHHGGG/EHHC/>DDGGG-->FGHHHGFDDCHGGECFCCGFDFFFFFFFFFFAD9EFFFFFFFFFFFFFFFFFAFFAFFFFFBBFFFFFFFFFFDFFFF/;DAFFFFFFFFFFFFFFBFF?FFFFFFFFFBFFFFFFF/;/
@M05620:37:000000000-D9766:1:1101:13727:6239 1:N:0:91
AGTGCCAGCTCTCAATCGCACAGGGGACCCAGGGCCTGGCCCCTCCATCCAGAAAACCTATGACCTCACCCGCTACCTGGAGCACCAACTCCGCAGCTTGGCTGGGACCTATGTGAGTATCCAGCGTAGGAATCTGGGAGTTGGGGAGGAGTGAGGAGTTGGGGAAAGACAGTCCTAACCGTGGAGGGTTCTGGTAAATGATGGGGTGAGGAGGGGCTCTTTGGCTCCCACCAGTCCCCCTGTCTGGTCTA
+
AA>AADDFBFFFGGGGGGGGEFHGGGGGAFHHGGGGGFHFFHGFGGEHFGHFFFFHHGBGHHBHHHFFHHGGGF/EHHHGGHHEFHFGFFHHGGGFGGHHDHGGGAGGGHFGHHF3FF3GFG3GFGDCG?2@FHHHBC0<CGHHG?.>DAEH.D0C<CGCFHGCEGHEBCHHGFHHHBHA-EFG?EGC.CFGGGG0BFFGBFGFGGFF?AFFFFFFFCFFB999BFFFFFFFEABFFBEFAAFFFFEFFFB
@M05620:37:000000000-D9766:1:1101:19787:6251 1:N:0:91
AGTGCCAGCTCTCAATCGCACAGGGGACCCAGGGCCTGGCCCCTCCATCCAGAAAACCTATGACCTCACCCGCTACCTGGAGCACCAACTCCGCAGCTTGGCTGGGACCTATGAGTATCCAGCGTCGGAATCTGGGCGTTGGGGCGGCGTGCGGAGTTGGGGCCAGACAGCCCTAACCGTGGAGGGTTCTGGTAAATGATGGGGTGAGGAGGGGCTCTTTGGCTCCCACCAGTCCCCCTGTCTGGTCTATC
+
AA1>AFBFAFFFGFGGFGGCGEHAFGAEGGHHCGGCFFHHHHGGGGFHHFHHHHHFHGHHHHHHHHHHHHHGGEEEHHHHHGHHHHHHGHHHGGGGG0FGGHHGGGHHGFHGH2BG2GGHDGHGGACG@CFHGHHHECCCGHCG.AC-9AA.AA-;BFFF@@--;EFFFFFFFFFFFF@FF@-;B@AFFFFFB/BBFFFFFFFF9@EFFFFF?@@@FFFFFFFFFFFFFFEFFFEFFF@FFFFFFFBFFF/
@M05620:37:000000000-D9766:1:1101:15022:6280 1:N:0:91
AGTGCCAGCTCTCAATCGCACAGGGGACCCAGGGCCTGGCCCCTCCATCCAGAAAACCTATGACCTCACCCGCTACCTGGAGCACCAACTCCGCAGCTTGGCTGGGACCTATGTGAGTATCCAGCGTAGGAATCTGGGAGTTGGGGAGGAGTGAGGAGTTGGGGAAAGACAGTCCTAACCGTGGAGGGTTCTGGTAAATGATGGGGTGAGGAGGGGCTCTTTGGCTCCCACCAGTCCCCCTGTCTGGTCTA
+
CCBCCFFFCFFFGGGGGGGGGGHGGGGGGGHHFGGGGGHHHHGHGGHGHGHHHHHHHGHHHHHHHHHHHHHGGEGGHHHHHHHHHHHHGHHHGGGGGHHGGHHGGGHHGHHHHHHHHHHGHHHHHGGGGGHHGHHHHHHGGHGHGGEFGGEGHHHHHGHHHHGGGGHHHHHHHHHHHHHHGGEGGGGGGGGGGGFFGGGGGGGGGGFFFFFFFFFFFFFFFFFFFFFFFFFFFFFFFFFFFFFFFFFFFFF
@M05620:37:000000000-D9766:1:1101:19248:6284 1:N:0:91
GAGGCTGCTTTGGAAGAAACTCATAGATTACTGCAACAGTTCCCCCTGGACCTGGAAAAGTTTCTTGCCTGGCTTACAGAAGCTGAAACAACTGCCAATGGCATGATACACGTCATGAAACACTCCTAATAGACTCATCGAGGGCCACCGCACTACTGCTCCCCTAGCAAGTCATTAAGGCCTATCAGCTTTAGTACCATTGTGGATCCCACTGACAAATTATCCGCATCTGTCATTGTTGATGACCAGAC
+
>1>AA1CAFFDFBGGG1BBFFFFFGGHHH1BGHHD1BFGADGGHHGAFG0FFGHGHHF0FGGHHFHGHHHHHHHFFGHHHHHHHCEGHHCHHHGHG1@11@0B10BB2F11/BF/0B@1>10010B111B2BGH>GC111<//>/?/<B/////1@@@<11??C0/01??0F1>111<11>.10>111C00000<=00<0=0=0.000//:..:0/:0:0<0C;0..-.-00;0;000;090000;9B...
@M05620:37:000000000-D9766:1:1101:21550:6295 1:N:0:91
AGTGCCAGCTCTCAATCGCACAGGGGACCCAGGGCCTGGCCCCTCCATCCAGAAAACCTATGACCTCACCCGCTACCTGGAGCACCAACTCCGCAGCTTGGCTGGGACCTATGTGAGTATCCAGCGTAGGAATCTGGGAGTTGGGGAGGAGTGAGGAGTTGGGGAAAGACAGTCCTAACCGTGGAGGGTTCTGGTAAATGATGGGGTGAGGAGGGGCTCTTTGGCTCCCACCAGTCCCCCTGTCTGGTCTA
+
BCBBBFFFCFFFGGGGGGGGGGHGGGGGGGHHGGGGGGHHHHGHGGHHHHHHHHHHHGHHHHHHGHHHHHHGGGGGHEHHHHHHHHHHGHHHGGGGGHHHGHHGGGHHGHHHHHHHHHHHHHHHHGGGGGHHHHHHHHHGGHHHGGGGGGGHGHHHHGHHHHGGGGHHHHHHHHHHHHHHGEEGGGGGEGGGGGGGGGGGHHHGGGFFFFFFFFFFFFFFFHFFFFFFFFFFFFFFFFFFFFFFHFFFFFF
@M05620:37:000000000-D9766:1:1101:21535:6307 1:N:0:91
AGTGCCAGCTCTCAATCGCACAGGGGACCCAGGGCCTGGCCCCTCCATCCAGAAAACCTATGACCTCACCCGCTACCTGGAGCACCAACTCCGCAGCTTGGCTGGGACCTATGTGAGTATCCAGCGTAGGAATCTGGGAGTTGGGGAGGAGTGAGGAGTTGGGGAAAGACAGTCCTAACCGTGGAGGGTTCTGGTAAATGATGGGGTGAGGAGGGGCTCTTTGGCTCCCACCAGTCCCCCTGTCTGGTCTA
+
BBBBAFFFBFFFGFGGFFEGGGHAAEFGGGHHGGGGGGHHHHGHGGHHHFGHHGHHHGHGHGFHHHHHHHHGGGGGHHGGFHGGHFGEEHHHEFGGGGFHGHHGGGHHGHHHHGFHHHHGHHHHHGFGGGHHHHHHHHHGEHHHGGGGGGGHGHHHHGHHHHGGGGGHHHHHHHHHHHHHGGEGGFGG;CFGFGFGGGGGGGGFEEDDFFFFFFFFFFFFFFFEFFFFFFFFFFFFFFEBCFFFFFF9;/B
@M05620:37:000000000-D9766:1:1101:14850:6310 1:N:0:91
AGTGCCAGCTCTCAATCGCACAGGGGACCCAGGGCCTGGCCCCTCCATCCAGAAAACCTATGACCTCACCCGCTACCTGGAGCACCAACTCCGCAGCTTGGCTGGGACCTATGTGAGTATCCAGCGTAGGAATCTGGGAGTTGGGGAGGAGTGAGGAGTTGGGGAAAGACAGTCCTAACCGTGGAGGGTTCTGGTAAATGATGGGGTGAGGAGGGGCTCTTTGGCTCCCACCAGTCCCCCTGTCTGGTCTA
+
>>AAAFFF?FFFGGGGGGEGGCH4FE2AEGHHFFGG2BGHHHEGFGHHH13FDGB2FEH3AD5GGA3FHHH?EE>EHDHHFFHEFGGHGBGHEEE?/GGHEHHGFEHHGHHHGHGHHHHHHHHHHGFGGGHHHHHHHHHGGHHHGGGGGGGHHGHHHGHHHHGGGGHHHHHHHGHHHFHHGGGGGGGGAFGGGGGGGGGGGGGGGGFBFFFFFF?BBBFFFFFFFFFFFFFFFFFFFFFFBFFFFFFBBF/
@M05620:37:000000000-D9766:1:1101:18845:6311 1:N:0:91
AGTGCCAGCTCTCAATCGCACAGGGGACCCAGGGCCTGGCCCCTCCATCCAGAAAACCTATGACCTCACCCGCTACCTGGAGCACCAACTCCGCAGCTTGGCTGGGACCTATGTGAGTATCCAGCGTAGGAATCTGGGAGTTGGGGAGGAGTGAGGAGTTGGGGAAAGACAGTCCTAACCGTGGAGGGTTCTGGTAAATGATGGGGTGAGGAGGGGCTCTTTGGCTCCCACCAGTCCCCCTGTCTGGTCTA
+
BBACBFFFCFFFGGGGGGGGGGHGGGGGDGHHFGGGGGHHFHGHGGHHHHHHHHHHHGHHHHGHHHHHHHHGGEFGHHHHHGHHGHHHGHHHGGGGGHHHGHHGGGHHGHHHHHHHHHHHHHHHHGGGGGHHHHHHHHHGGHHHGGGGGGGHHHHHHGHHHHGGGGHHHHHHHHHHHHHHGGGGGGGGFGGGGGFGGGGGGGGGGGFFFFFFFFFFFFFFFFFFFFFFFFFFFFFFFFFFFFFFFFFFFFF
@M05620:37:000000000-D9766:1:1101:9664:6337 1:N:0:91
AGTGCCAGCTCTCAATCGCACAGGGGACCCAGGGCCTGGCCCCTCCATCCAGAAAACCTATGACCTCACCCGCTACCTGGAGCACCAACTCCGCAGCTTGGCTGGGACCTATGTGAGTATCCAGCGTAGGAATCTGGGAGTTGGGGAGGAGTGAGGAGTTGGGGAAAGACAGTCCTAACCGTGGAGGGTTCTGGTAAATGATGGGGTGAGGAGGGGCTCTTTGGCTCCCACCAGTCCCCCTGTCTGGTCTA
+
AAAAAFFFAFBDGGGGGAFCAE0C0EGGEEHGAEGEFEEFFGEHFGFHDGGHH0AFGFEHHHHHHHHHHHHGGEEGHHHGGFGFGHHHGGHHECEGGHHHGHHGGGHHGHHHHHHHHGHHHHHHHGCGGGHHHHHHHHFGEGHHGGGGGGGHHHHHHGHHHHGGGGGHHHHHHHHHGHHHGECGGFGG;AGGGGFGGGGGGFGGGGF@FFFFFF@@@@FFFFFFFFFFFFFFFFFFFFFF@FFFFFFFFFF
@M05620:37:000000000-D9766:1:1101:11067:6355 1:N:0:91
AGTGCCAGCTCTCAATCGCACAGGGGACCCAGGGCCTGGCCCCTCCATCCAGAAAACCTATGACCTCACCCGCTACCTGGAGCACCAACTCCGCAGCTTGGCTGGGACCTATGCGTATCCCGCGTCGGAATCTGGGCGTTGGGGAGGCGTGCGGCGTTGGGGCCAGACAGTCCTAACCGTGGCGGGTTCTGGTCAATGATGGGGTGAGGAGGGGCTCTTTGGCTCCCACCAGTCCCCCTGTCTGGTCTATC
+
ABAABFFFBFFFGFGGGGGCGCHGGGGGGGHHBEGGGGHHHHGHGGHHHHHHHHHHHGHHHHHHHHHHHHHGG>FGHHGHGGHHHHHGGHHHEGGGGHGHGHHGGGHHGHHHH2CD/CGH2/CDC@DG->>GHHHH<CDGGHGG.=:.;ED.AF-ADGGGGF.-AFFFFFFFFFFFFFFFFF-;DF@EFFFFB/;FFFFFFFFF9BEFFBDFFFFFFFFFFFFFFFFFFFFFFFFFFFFFFFFFFFFF/;/
@M05620:37:000000000-D9766:1:1101:22702:6402 1:N:0:91
AGTGCCAGCTCTCAATCGCACAGGGGACCCAGGGCCTGGCCCCTCCATCCAGAAAACCTATGACCTCACCCGCTACCTGGAGCACCAACTCCGCAGCCTGGCTGGGACCTATGTGAGTATCCAGCGTAGTAATCTGGGAGCTGGGGAGGAGTGAGGAGTTGGGGAAAGACAGTCCTAACCGTGGAGGGTTCTGGTAAATGATGGGGTGAGGAGGGGCTCTTTGGCTCCCACCAGTCCCCCTTTCTGGTCTA
+
>>>1A1111CFF1GGBAFGAE?F0FE?E0A0AABE/AFGA0F/AEECHE0A1A0100BBBBG2FGFH1F0>>E//>GFBF0BGG0FG/E0GE////>/0<?G0/?/0F/FCD1F>21BGBG2BB0<CAC/22>FB?10CF/?10/-.--<>F00<.<E/<DC-<E.CGECCCC0CGF0/:-;9-9A.;E..9099B00CB0B9CEFC----9--9-;@AFFB/;B/9A-9A---/9;/;9--/;/;/////
@M05620:37:000000000-D9766:1:1101:15551:6472 1:N:0:91
GAGGCTGCTTTGGAAGAAACTCATAGATTACTGCAACAGTTCCCCCTGGACCTGGAAAAGTTTCTTGCCTGGCTTACAGAAGCTGAAACAACTGCCAATGCAGGATGCTACCCGTAAGGAAAGGCTCCTAGAAGACTCCAAGGGAGTAAAAGAGCTGATGAAACAATGGCAAGTAAGTCAGGCATTTCCGCTTTAGCACTCTTGTGGATCCAATTGAACAATTCTCAGCATTTGTACTTGTAACTGACAAG
+
A?ABAAFBFDBDGBBBGGFGGGHHHHHHHGGFGB4FCHGHHDDBFFEFEFFGHHFFB32FBFGDFGGBBGHGGHHBBBFGHHGGGEFGFGGHHHHGHHHH34B1BBBFHBB?1EEEEFGFFFHB/BBFBF4BB3BBBBBBFG??F???DF3@FF2@2F@2@>G@@GG1<0??F??@<??@>>0.>>1><A.EEGG=GGGCFGHFDC.<0;/C;;;<;C:<C:0C0G00:9;;;;9;0;9;9=B;C0;CB;9
@M05620:37:000000000-D9766:1:1101:13963:6497 1:N:0:91
GCGGCTGCTTTGGAAGCAACTCATAGATTACTGCAACAGTTCCCCCTGGACCTGGAAAAGTTTCTTGCCTGGCTTACAGAAGCTGAAACAACTGCCTATAGGCTACTGCACGTCAGGCGCAAGTAATAGCAGCCACACGACTCGAAGCCGCGATAATACCCCATTGGACAGTGGTACAGAACTTTCCCATTTCGCCCTCATCTCGCTCCCCTAGCCAAATTAACAACTTTTAGCATTTGCACTGATAAGCC
+
>1>AA>DAFFFFFGGG11BFBF1F3FGHH1BGHHA1BBBDDGHHHGEF/BFBFHEGF10BBGGHFHHGHHHHHHH1GHHHHHHHHFHHHGHHHHHH1111211B1B@11F1F0/?/00/>///B2>22BF1<F/0<0/////?</0/>0///--..111>1<>/00<<CG.G0/=0<0<0//;000:0:CGHHG..:;A.0000..=..../.:;FB//;090;F0./;BF//9:FF///9BF///9/:9/
@M05620:37:000000000-D9766:1:1101:7841:6554 1:N:0:91
AGTGCCAGCTCTCAATCGCACAGGGGACCCAGGGCATGGCCCCTCCATCCAGAAAACCTATGACCTCACCCGCTACCTGGAGCACCAACTCCGCAGCTTGGCTGGGACCTATGTGAGTATCCAGCGTAGGAATCTGGGAGTTGGGGAGGAGTGAGGAGTTGGGGAAAGACAGTCCTAACCGTGGAGGGTTCTGGTAAATGATGGGGTGAGGAGGGGCTCTTTGGCTCCCACTAGTCCCCCTGTCTGGTCTA
+
ABBBBFFFBFFFGGGGGGGGGGHGGGGGGGHHGGGGGHHHHHGHGGHHHHHHHHFGHGGGHHFHHHHHHHHGGGGGHGGFHHGGHHCGGHHHGG?EGGHFFGHFDG0FGHHHHHHHHHHDHEHHFGCEDEFH2FHFHHHGFHHHGG.--..0.=DFHGHHHHGGGDGFGHHFHGHHHHHH?EA-.:DG..;90CCF0FFGGGGGGGGA?AF/ADCFFCFFFEFFF99EF.F./99;BFFDFEFFFFFFBFB
@M05620:37:000000000-D9766:1:1101:26459:6565 1:N:0:91
CCTGCAACTTGTTAATCCACGCCTCGATTCCTGCCCCTGCTCCCCCGGTCCATTTAACCGTTTCGTTCCTTGCTGCCAGCAGCGTCAACCACTTCCTCCAGGCTGCTACCCGTACGGCAAGGCTCCTAGAAGCCTCCCAGGGCGTCACCGCGCTGCTGCACCCCTGGCACGTCAGTCAGGCCTTTCCGCTTTAGCACTCTTGTGGCTCCAATTGCCCCATTCTCAGCATTTGTACTTGTACCTGACCCGCC
+
1>AAA11BBB1@1A3BF3BB1A1B0A0B3DDGGGFGG0B01BBAEE/A/AEADD2DAFFEEE0B/B0BBG2FGH1BBFB/>0F//?>?FHEGH1BB>B0B1F/E>/>FG0F<E/?>?/@<</FGFFFG>1@G10FHEGHBFCFG@CC>F<--<?@.:C0;/;C;C:GHG0=9A.CBFG9C;?FFFBB.C.;EB0=CF;BBB/F/;-;BEF//9FBF/;;FFFFFF/BFBB/;9/;B;FFBBBF9BFBF;@@
@M05620:37:000000000-D9766:1:1101:11300:6721 1:N:0:91
GAGGCTGCTTTGGAAGAAACTCATAGATTACTGCAACAGTTCCCCCTGGACCTGGAAAAGTTTCTTGCCTGGCTTACAGAAGCTGAAACAACTGCCAATGCAGGATGCTACCCGTAAGGAAAGGCTCCTAGAAGACTCCAAGGGAGTAAAAGAGCTGATGAAACAATGGCAAGTAAGTCAGGCATTTCCGCTTTAGCACTCTTGTGGATCCAATTGAACAATTCTCAGCATTTGTACTTGTAACTGACAAG
+
ABABAAFBFFFFGFGECFFGGFGFHFGGHFFFFHFFHHFDHBFGFFEFEBGGHGFCBA2GBGHFGFGBABGAAFFBBGGFGHGGGBBFBBFGGHHGGGHH34B?FFGGBBF21??EEFHHGEFE/3BFFG4BB3BBB?BBFG?/GDEFHH3@FF222@22@FD2@CHBG0<FF1?FGGD?>00<1F<FGD.CEED0DD0CGDGGDCC0::::G0<CCC<CC::CCG:;/0;00F000;;F;;B0;0;CB;9
@M05620:37:000000000-D9766:1:1101:11276:6725 1:N:0:91
GAGGCTGCTTTGGAAGAAACTCATAGATTACTGCAACAGTTCCCCCTGGACCTGGAAAAGTTTCTTGCCTGGCTTACAGAAGCTGAAACAACTGCCAATGCTGCCCGCTACCAAAACCTCCCAGAAGCTTGCAACCTAGCAAAAGAGCCAAGCGAAGAAGCGCAACTAACACAGGAGTCTCCCCTTTAGGATTTTGCACTCTTCACGTTAACAATGCCCACTATTTCGACTTTGAACTGATAACTCAGCGG
+
BABCCBFBFFFFGGGGGGGGGGGHHHHHHHHHHHHHHHHFGHHHHGGGHGHHHHHGHHHGBHHHHHHHHHHHHHHHHHHHHHHHHHHHHHHHHHHHHHHHH443B1?//>/2B3//0/BFH?2BG3B33D3/B43?B?22B3222/2B02@///</<?0??<>>@->111>>.<...=/000/<CHHH0:C0C00;0::;/;0000...:;;90;0C0:C../0;00/..;E0:0;;F000;:0;0:;0.-
@M05620:37:000000000-D9766:1:1101:19912:6735 1:N:0:91
AGTGCCAGCTCTCAATCGCACAGGGGACCCAGGGCCTGGCCCCTCCATCCAGAAAACCTATGACCTCACCCGCTACCTGGAGCACCAACTCCGCAGCTTGGCTGGGACCTATGTGAGTATCCAGCGTAGGAATCTGGGAGTTGGGGAGGAGTGAGGAGTTGGGGAAAGACAGTCCTAACCGTGGAGGGTTCTGGTAAATGATGGGGTGAGGAGGGGCTCTTTGGCTCCCACCAGTCCCCCTGTCTGGTCTA
+
ABABBFFFCFFFGGGGGGGGGGHGGGGGGGHHFGEGGGHHHHGHGGHHHGHHHHHHHGHHHHHHHHHHHHHGGEGFHHHHGGHHHHHHGHHHGGGGGGHHGHHGGGHHGHHHHHHHHHHHHHHHGGGGGGHHHHHFHGGFEGHGGFGGGGCHHHHHHGHHHHGGGFGFFFHHHHHHHHHHGGGADGGGGGGGGGBFFGGGGGGGGGFFFFFFFFFFFFFFFFFFFFFFFFFFFFFFFFFFFFFFFFFFFFF
@M05620:37:000000000-D9766:1:1101:18695:6744 1:N:0:91
AGTGCCAGCTCTCAATCGCACAGGGGACCCAGGGCCTGGCCCCTCCATCCAGAAAACCTATGACCTCACCCGCTACCTGGAGCACCAACTCCGCAGCTTGGCTGGGACCTATGTGAGTATCCAGCGTAGGAATCTGGGAGTTGGGGAGGAGTGAGGAGTTGGGGAAAGACAGTCCTAACCGTGGAGGGTTCTGGTAAATGATGGGGTGAGGAGGGGCTCTTTGGCTCCCACCAGTCCCCCTGTCTGGTCTA
+
AA>AADFCAFFFG4GGGFGGACFGG?EEAEGHFEGAAFHF2GGGGGGHFHHFEBBGHGFHHHFHHFGHHHHFG>>FHHHFBGHFFH1FEBHHEGGGEFFC<BHGG/0FEHBGHHHHGHFHHGHGHGEEGGDHCGHHGFCFEHFH?CCDG.>GF0GGC.<CGH?DCDGHHHBGF0GHBGHHGGGG?EG@AAGGGGGGGGFGG0CGEGFBFFFF?A?B?-;/FF/BFFFFFFFF?F9FFFFFBABFFFFFFFB
@M05620:37:000000000-D9766:1:1101:22797:6787 1:N:0:91
AGTGCCAGCTCTCAATCGCACAGGGGACCCAGGGCCTGGCCCCTCCATCCAGAAAACCTATGACCTCACCCGCTACCTGGAGCACCAACTCCGCAGCTTGGCTGGGACCTATGTGAGTATCCAGCGTAGGAATCTGGGAGTTGGGGAGGAGTGAGGAGTTGGGGAAAGACAGTCCTAACCGTGGAGGGTTCTGGTAAATGATGGGGTGAGGAGGGGCTCTTTGGCTCCCACCAGTCCCCCTGTCTGGTCTA
+
AAABBFFFAFFFGGGGGGGGGEHDFGEGGGHHGGGGGGHGGHGGGGHHFGBHFHFFHGHHHHFHHHHHHHFEG/>EHGHHHHHGHHHHGHHHGGEFFHHHGFHGGGHHGGHFHHHHHHHHHHGHGGBDGGHH2DFGHHFFGHHHGGGGGGGGHFHHHGHHGFDGGDHHEHHHHGFGHHHHGDACDFGG9FFFGGFFGFGGFGGGGGDDFFFFFFFFFFFFFFFFFFFFEFADEFFFFFFFFFFFFFFFFFB
@M05620:37:000000000-D9766:1:1101:11812:6794 1:N:0:91
AGTGCCAGCTCTCAATCGCACAGGGGACCCAGGGCCTGGCCCCTCCATCCAGAAAACCTATGACCTCACCCGCTACCTGGAGCACCAACTCCGCAGCTTGGCTGGGACCTATGTGAGTATCCAGCGTAGGAATCTGGGAGTTGGGGAGGAGTGAGGAGTTGGGGAAAGACAGTCCTAACCGTGGAGGGTTCTGGTAAATGATGGGGTGAGGAGGGGCTCTTTGGCTCCCACCAGTCCCCCTGTCTGGTCTA
+
CCCBCFFFCFFFGGGGGGGGGGHHGGGGGGHHGGGGGGHHHHGHGGHHHHHHFGGFHGHGHHGHHHHHHHHGGEFGHHHHHHHHHHHHGHHHGGGGGHHHGHHGGGHHGHFHHHHHHHHHHHHHHGGGGGFHHHHHHHHFGHHHGGEDG?EHFBGHCEHHHHGGE?GEBFFHHHHGHCHHGGGGFGGGFGGGGGFBFFGGBFGGGGFFFFFFFFFFFFFFFFFFFFFFFFFFAFFFFFFDFFFFFFFFFF;
@M05620:37:000000000-D9766:1:1101:7152:6811 1:N:0:91
AGGACCAGCTCTCCATAGCACAGGGTCCCGAGTGCATGGCCCCTCCATCCAGAAAACCTATGACCGCACCCGCCACCTGGGGCACCCACTCAGCAGCTTGGCTGGGACCTATGTGCGTATCCAGCGTAGGAATCTGGGCGTTGGGGCGGCGTGCGGCGTTGGGGCCAGCCAGTCCTAACCGTGGCGGGTTCTGGTAAATGATGGGGTGAGGCGGGGCTCTTTGGCTCCCACCAGTCCCCCTGTCTGGTCTA
+
>1>1>>1>AFFFGGG13BB1B1F0FB0A00BA0AD22DFG0FFHGGGHD0BB10ABBEGF1B2FG/AAFEE/>E/EHH0B>/?EEGG/?BF01B1BBB10?FHGGGHGEHFGHHH2/<AEGH21FCE?>E11?GGHFFFCGCGA?@.@C-;:@AAG-@-@@F@@---:9A-9BFFFB/FF@FF@-;9@@FFFFFF9BFFF/FFFFFB@AFF-9@@<??FFFFFFFEFEFBFF-FBFFFFF@FFFFFFFFFF
@M05620:37:000000000-D9766:1:1101:20472:6812 1:N:0:91
AGTGCCAGCTCTCAATCGCACAGGGGACACAGGGCCTGGCCCCTCCATCCAGAAAACCTATGACCTCACCCGCTACCTGGAGCACCCACTCCGCAGCTTGGCTGGGACCTATGTGAGTATCCAGCGTAGGAATCTGGGAGTTGGGGAGGAGTGAGGAGTTGGGGAAAGACAGTCCTAACCGTGGAGGGTTCTGGTAAATGATGGGGTGAGGAGGGGCTCTTTGGCTCCCACCAGTCCCCCTGTCTGGTCTA
+
AA>AAFFFAFFFGFGGGGGGGGHGG?AE2BGHBFFGFFAGFGGHEEHH5FHHEFFHHFHEHHEHHFGGHHHGG>EFHH3FBGHHHH1?EGHFAEEFEGBGGHHGGGHG/GGHHHHBGHHFHHHHHGABFGHHHHHHHH0FFFHHGGEGG.CGH0DG<DHH0GCG:..FFGCHHHHHHCHHGGGGAEGGEGGGGGFFFFGGGGGGGGFF?FFBDFFFFFFFEFFFFBFFFFFFFFFFFFFFFFFFFEFFFFF
@M05620:37:000000000-D9766:1:1101:9684:6820 1:N:0:91
GCGGCTGCTTTGGAAGAAACTGACAAACCAGTGACACAGGATCGGAAGACCACATAACCGTACCCTAGTTGGCGAACAGCAGCTCGTACTCCTTCCCCTGCTGGATGATACCCGTACGTCCCGGCTCCTCGACGCCTCCCCGGGCGTCCACGCGCTGCTGCCGCAATGGCACGTAAGTCCGGCCTTTCCGCTTTAGCACTCTTGTGGATCCACTTGCCCACTTCTCCGCATTTGTACATGTACCTGTCCAG
+
>1>>A>A>FFBFFGGFCGFGG1A1B1B0BA0BFFGHHG0B01B////B0BBC//111BAEA/A/BA001D1@B>/>/>BFG0FB1//?//BBBBF0BFGGH1BFB>B12>B11?EE/BG0FG/>CC?FG@?EGGGGHGHGGGGG-=;C::GGGGGGG9;CF9-;9-CFGGGG.ABFFFFFF@@@FFF/;;ABFF;FFFFFFFFBBFB/:FFFFFFFFBFFFFF/;;B?B-BFFFFBF/9BB//;BF//;;9
@M05620:37:000000000-D9766:1:1101:16356:6901 1:N:0:91
AGTGCCAGCTCTCAATCGCACAGGGGACCCAGGGCCTGGCCCCTCCATCCAGAAAACCTATGACCTCACCCGCTACCTGGAGCACCAACTCCGCAGCTTGGCTGGGACCTATGTGAGTATCCAGCGTAGGAATCTGGGAGTTGGGGAGGAGTGAGGAGTTGGGGAAAGACAGTCCTAACCGTGGAGGGTTCTGGTAAATGATGGGGTGAGGAGGGGCTCTTTGGCTCCCACCAGTCCCCCTGTCTGGTCTA
+
3A>>AFFFBFFFFGGGGGGGCGGHFFGGGGHHGGGGGGHGHHGHGGGHGHHFHF3GHGFHHHHHHHFHHHHGGGCGHHHHHHHFCGHHGFGHGGGGGFHHGHHGGGHHGHHHHHHHHHHHHHHHHGGGGGHHHHHHHGHGDHFHGGGGGGEGEHHFHGHHEFGGGGHHHHHHHHHHHHHHGGGGGGGGEGGGGGGGGGGGGGGGGGFFFFFFFFFFFFFFFFFFFFFFFFFFFFFFFFFFFFFFFFFFFFB
@M05620:37:000000000-D9766:1:1101:19385:6932 1:N:0:91
AGTGCCAGCTCTCAATCGCACAGGGGACCCAGGGCCTGGCCCCTCCATCCAGAAAACCTATGACCTCACCCGCTACCTGGAGCACCAACTCCGCAGCTTGGCTGGGACCTATGTGAGTATCCAGCGTAGGAATCTGGGAGTTGGGGAGGAGTGAGGAGTTGGGGAAAGACAGTCCTAACCGTGGAGGGTTCTGGTAAATGATGGGGTGAGGAGGGGCTCTTTGGCTCCCACCAGTCCCCCTGTCTGGTCTA
+
>A3AAFFFAFFFFDGFGCGGEEHHGGGE2ECGGGGGAAGF2FEFGGGHFGFA3FFEGGHHHH5GHGFFHFFGGEEEHHHGGHHHFHEHGHHHGGGGCHHHGHHGGCHHGHHHHHHHGHHHHFHHHGEDGGHFGHHEGF0FFHHHGGFGG.>GH0FACFCGHHGGGGCHEHFHHHFHHHHH@DEBAAGGDAFGGGFGGGGGGGGGGGFBFFFEFFBBB?FFFFEFFFFFFFFFFFFFFFFFBFFFFFFFFF:
@M05620:37:000000000-D9766:1:1101:14246:6943 1:N:0:91
AGTGCCAGCTCTCAATCGCACAGGGGACCCAGGGCCTGGCCCCTCCATCCAGAAAACCTATGACCTCACCCGCTACCTGGAGCACCAACTCCGCAGCTTGGCTGGGACCTATGTGAGTATCCAGCGTAGGAATCTGGGAGTTGGGGAGGAGTGAGGAGTTGGGGAAAGACAGTCCTAACCGTGGAGGGTTCTGGTAAATGATGGGGTGAGGAGGGGCTCTTTGGCTCCCACCAGTCCCCCTGTCTGGTCTA
+
BBABCFFFCFFFGGGGGGGGGGHHGGGGGGHHGGGGGGHHHHGHGGHHHHHHHHHHHGHHHHHHHHHHHHHGGGGGHHHHHHHHHHHHGHHHGGGGGHHHGHHGGGHHGHHHHHHHHHHHHHHHHGGGGGHHHHHHHHGGGHHHGGGGGGGHHHHHHGHHHHGGGGHHHHHHHHHHHHHHGGGGBEGGEFFGGGFFGGGGGGGGGGFFFFFFFFFFFFFFFFFFFFFFFFFFFFFFFFFFFFFFFFFFFFF
@M05620:37:000000000-D9766:1:1101:5417:6947 1:N:0:91
GAGGCTGCTTTGGAAGAAACTCATAGATTACTGCAACAGTTCCCCCTGGACCTGGAAAAGTTTCTTGCCTGGCTTACAGAAGCTGAAACAACTGCCTACAGGCTGCTACCCGTAAGGCAAGGCTCCTAGAAGACTCCAAGGGAGTAAAAGAGCTGATGAAACAATGGCAAGTAAGTCAGGCATTTCCGCTTTAGCACTCTTGTGGCTCCAATTGAACAATTCTCAGCATTTGTACTTGTAACTGACAAGCC
+
AABB>AFCFFFDGBBFGGFGGGHHHGHHHH4GGHCHHHGGHDGDFFEFCGGHHGEB332GFGHFHHGABF3FGFH335BFGGFGHB3GBGEHHHHH3B2333?BBBFDFGHDFEE0F3EFFGGBF?BFFFF3BBF3FGFGEGHD?BFHH@/@FDG2GDDGHHHHGFGFCGFFFFG?@G1>>F>>==DC>.<C0=DDG<<GGDDC...;ECF0<CGGCGFHHB0<C<:09;9;;;BFGG0;FGB0:;FF.EF
@M05620:37:000000000-D9766:1:1101:14140:6998 1:N:0:91
AGTGCCAGCTCTCAATCGCACAGGGGACCCAGGGCCTGGCCCCTCCATCCAGAAAACCTATGACCTCACCCGCTACCTGGAGCACCAACTCCGCAGCTTGGCTGGGACCTATGTGAGTATCCAGCGTAGGAATCTGGGAGTTGGGGAGGAGTGAGGAGTTGGGGAAAGACAGTCCTAACCGTGGAGGGTTCTGGTAAATGATGGGGTGAGGAGGGGCTCTTTGGCTCCCACCAGTCCCCCTGTCTGGTCTA
+
>AAABFFFBFFFGDGGGGGGGCHHGEGGGGHHGGGGFGHHHHGHGGHHHHGHHHEGHGHGHHFHHHEHHHHFGGGGHHHHHHGGHHFHGHHHGGEGGHHHGHHGGGHHGHHHHHHGHHHHHHHHHGGGGGHHHGHHHHHGGHHHGGGGGGGHHHHHHGHHHHGGGGHHHHHHHHHHHHHHGGEGGGGGEGGGGGBFGFGGGGGGGGFCFFFFFFFFFFFFFFFFFFFFFFFFFFFFFFFFFFFFFFFFFFF
@M05620:37:000000000-D9766:1:1101:17481:7003 1:N:0:91
AGTGCCAGCTCTCAATCGCACAGGGGACCCAGGGCCTGGCCCCTCCATCCAGAAAACCTATGACCTCACCCGCTACCTGGAGCACCCACTCCGCAGCTTGGCTGGGACCTATGTGAGTATCCAGCGTAGGAATCTGGGAGTTGGGGAGGAGTGAGGAGTTGGGGAAAGACAGTCCTAACCGTGGAGGGTTCTGGTCAATGATGGGGTGAGGAGGGGCTCTTTGGCTCCCACCAGTCCCCCTGTCTGGTCTA
+
>>AAAFF11CFFGDGFGGGGGCHGGGFE?E0BF0EECFGHCGE/EGGHHH1GDFHHBEABGGFGHHHBFEFEE>>>G@GHCGGHHH/?EGGHGGGGGHHH?GFCEEF</GCD1GD21BFGHHEHH?</BE111?1@<00/<?1?@?FCGCCGCD0.<C/<DGC?.EE.:CGBGGGCG;/CACA-CEGG9=AFBB0000;00;BF.9B>A9AFB-9@@@AFF/FFB//9EBFFEFF9FFFB-AFFF/BFFF/
@M05620:37:000000000-D9766:1:1101:22058:7006 1:N:0:91
AGTGCCAGCTCTCAATCGCACAGGGGACCCAGGGACTGGCCCCTCCATCCAGAAAACCTATGACCTCACCCGCTACCTGGAGCACCAACTCCGCAGCTTGGCTGGGACCTATGTGAGTATCCAGCGTAGGAATCTGGGAGTTGGGGAGGAGTGAGGAGTTGGGGAAAGACAGTCCTAACCGTGGAGGGTTCTGGTAAATGATGGGGTGAGGAGGGGCTCTTTGGCTCCCACCAGTCCCCCTGTCTGGTCTA
+
11>>AD1FAFC31BG311AF1E0G0EGGG0GHGG0/F/FCGGGHGGCG1FHFGE1FHE0FGHHHFHFHHHHGGGCEHHHCFGG/0?GHG0GHGCEGGBGHGHHGF/FHGHHHHHHHHHHHHHHHHGFGGGHHHHHBGFFF/GHHGGGG@>AGAGHHHGHHHHCCGGHHHHHHHHHHHHHHGGEGGGGGCFGGGGGGGGGGGGGGGGF@FFFFFF?@@@FFFFFFFFFFFFFFFFFFFFFF@FFFFFFFFFF
@M05620:37:000000000-D9766:1:1101:23408:7014 1:N:0:91
AGTGCCAGCTCTCCATCGCACAGGGGACCCAGGGCCTGGCCCCTCCATCCAGAAAACCTATGACCTCACCCGCTACCTGGAGCACCCACTCCGCAGCTTGGCTGGGACCTATGTGAGTATCCAGCGTAGGAATCTGGGAGTTGGGGCGGAGTGAGGAGTTGGGGCAAGCCAGTCCTAACCGTGGCGGGTTCTGGTAAATGATGGGGTGAGGAGGGGCTCTTTGGCTCCCACCAGTCCCCCTGTCTGGTCTA
+
>>>>>D111CFFGCGFFF1AAAGEG0AAAE0A00BB/FHHFHGCEGF1FF1FF0BFFEE1FGGGHGHFG>>/E>/>GFBG0BGHHH//?F0FEEEEEHFGEGBGGFG0BGFGFF>BBGHHHG2<F<E<CGF1<GHGBG0??FFFCG.<@-;;C0:C0;F/C/AG.-.;.;/9BFGF09FFAFE<-99@@FFFFFB9BFFF/FBBFFA@?F?/;?9>@@F/BBFF/;FFE-FB-FFFFFFF?EFFBFFFFFB
@M05620:37:000000000-D9766:1:1101:17484:7038 1:N:0:91
GAGGCTGCTTTGGAAGAAACTCATAGATTACTGCCACAGGTCCCCCTGTCCATTTAACCGTTTCCTCCCTGGCTGCCAGCAGCTGGAACCACTGCCTCCAGGATGCTACCCGTACGGAAAGGCTCCTAGAAGCCTCCCAGGGCGTCACCGCGCTGCTGAACCCCTGGCAAGTCAGTCAGGCCTTTCTGCTTTAGCACTCTTGTGGATCCAATTGCCCCATTCTCAGCATTTGTACTTGTACCTGACCCGCC
+
A>AABBFBFFFFGGGGGGGGGGHDF5DD6D4DG5BGGH2233B22B2B3BF5D5DDDFGGFGBA5D53ABCHHG1FGHH1BFHF32?FGBBFG3BGHHHHHFGH32BFG2FEE//>EEG/0BFFHGHHH2GF2BGHHGHHEG?DDGGA<//DGGGEHH1FCHA.<EHHH0CG<00CGHHHHAGHHHHHHHHH0GFFGGGGGGGGGGGGGF0FGG00;CFGGGGGGGGBFGGFFFFFFFFFFFFFFF/9BFF
@M05620:37:000000000-D9766:1:1101:11266:7086 1:N:0:91
AGTGCCAGCTCTCAATCGCACAAGTCTGTCCTCCCGCCCCTAATTCGCCTCTCGGAGGACGTCTTCGTCTTGAAATAAAAATATTATATAACTTCCACGTTTCCCCCAAATAAAACACGAGACAAAAAACAAATAAGAAATAAACAGAACAAAGAAGCCCAACATCCAAACAGAGGCCAAAAACAAACCAAAAACACAAAACACACTAAAAGAAAATCCGAAACTAATCTGAGACTTTAAACGTGACGAGA
+
>1>AAF1FAFF@DFGFGCFGAF0BADFF33BGAF0A0A//BBBGDDA///A1B/BB//AFE//BB2B0?BFG2112BB@BB01B222B222BB2BB1B>/>B1BB0//?01>11B1/B?///<0BB0/><//<1<1?11?1?<<1?001000000001<...../0/00=..///.....:............99..9........///99;;./;///---;-/9/9///////9;///9/-9-;-----
@M05620:37:000000000-D9766:1:1101:7783:7099 1:N:0:91
GAGGCTGCTTTGGAAGAAACTCATAGATTACTGCAACAGTTCCCCCTGGACCTGGAAAAGTTTCTTGCCTGGCTTACAGAAGCTGAAACAACTGCCAATGCAGGATGCTACCCGTAAGGAAAGGCTCCTCGAAGACTCCAAGGGAGTAAAAGAGCTGATGAAACAATGGCAAGTAAGTCAGGCATTTCCGCTTTAGCACTCTTGTGGATCCAATTGAACAATTCTCAGCATTTGTACTTGTAACTGACAAG
+
AAAABAFBFFFFGGGGGGGGGGHGGGGHHHHHHHHHHHGEGHHHHGGGHHHHHHHGHHHGFHHHHHHHHHHHHHHHHHHHHHHHHHHHHCGHFGHHBFGGFHHFBFGGHHHFAFFG/G33B3FEH3GGH2?F2?/?FGHFCFF?/CE2@G2@<FG2F@FH1FGHHHHHHGH1FFGHHGHFGGHHHFGHFEGFGGHGHHHHHHHFCHGHHHHH0GFHB:GHGHHGGGGGGFFGGGGGGGGGB0CFGFCCFGC
@M05620:37:000000000-D9766:1:1101:19164:7103 1:N:0:91
AGTGCCAGCTCTCAATCGCACAGGGGACCCAGGGCCTGGCCCCTCCATCCAGAAAACCTATGACCTCACCCGCTACCTGGAGCACCAACTCCGCAGCTTGGCTGGGACCTATGTGAGTATCCAGCGTAGGAATCTGGGAGTTGGGGAGGAGTGAGGAGTTGGGGAAAGACAGTCCTAACCGTGGAGGGTTCTGGTAAATGATGGGGTGAGGAGGGGCTCTTTGGCTCCCACCAGTCCCCCTGTCTGGTCTA
+
ABABBFFFBFFFGGGGGGGGGGHHGGGGEGHHGGGGGGHHFHGHGGHHHHHHHHEHHGHHHHHHHHHHHHHGGEEGHHHHHHHHHHHHGGHHGGGGGHHHGHHGGGHHGHHHHHHHHHHHHHHHHGEGGGHHHHHHHHHGGHHHGGGGGGGHHHHHHGHHHHGGGGHHHHHHHGHHHHHHGFEGEGGGCFGGGGFFGGGGGGGGGGFFFFFFFFFFFFFFFFFFFFFFFFFFFFFFFFFFFFFFFFFFFFF
@M05620:37:000000000-D9766:1:1101:22123:7116 1:N:0:91
GAGGCTGCTTTGGAAGAAACTCATAGATTACTGCAACAGTTCCCCCTGGACCTGGAAAAGTTTCTTGCCTGGCTTACAGAAGCTGAAACAACTGCCAATGCAGGATGCTACCCGTAAGGAAAGGCTCCTAGAAGACTCCAAGGGAGTAAAAGAGCTGATGAAACAATGGCAAGTAAGTCAGGCATTTCCGCTTTAGCACTCTTGTGGATCCAATTGAACAATTCTCAGCATTTGTACTTGTAACTGACAAG
+
BBBCCAFCFFFFGGGGGGGGGGHHFHHHHHHGHHHHHHHDGHHHHGGGHHHHHHHHHHHHHHHHHHHHHHHHHHHHHHHHHHHGHHHHHHHHHHHHHHHGFHHG1FGHHFHHHGGGGHHHGHHHHHHGHFHFGG3GHHGGFHFG/FGHHHHHAHHHHFHHHH2FHHHFGGHHGGHHHGFGFHHHHHHHHDDDGGHHHHGHGHHGGHGHHHHHHHHHHFGHGHHHHHHHGFGGGGGGGGGGGGGGGFBFFFA
@M05620:37:000000000-D9766:1:1101:8653:7121 1:N:0:91
AGTGCCAGCTCTCAATCGCACAGGGGACCCAGGGCCTGGCCCCTCCATCCAGAAAACCTATGACCTCACCCGCTACCTGGAGCACCAACTCCGCAGCTTGGCTGGGACCTATGTGAGTATCCAGCGTAGGAATCTGGGAGTTGGGGAGGAGTGAGGAGTTGGGGAAAGACAGTCCTAACCGTGGAGGGTTCTGGTAAATGATGGGGTGAGGAGGGGCTCTTTGGCTCCCACCAGTCCCCCTGTCTGGTCTA
+
BCBBCFFFBFFFGGGGGGGCGFHHGGGGGGHHEGGGGGHHHHGHGGHHHHHHHHHHHGHHHHHHHHHHHHHGGEGGHHHHHHHHHHHHGHHHGGGGGHHHGHHGGGHHGHHHHHHHHHHHHHHHHGGGGGHHHHHHHHHGGHHHGGGGGGGHHHHHHGHHHHGGGGHHHHHHHHHHHHHHGGGGGGGGEGGGGGFGGGGGGGGGGGFFFFFFFFFFFCFFFHHFFFFFFFFFFFFFFFFFFFFFHFFFFFB
@M05620:37:000000000-D9766:1:1101:20623:7123 1:N:0:91
AGTGCCAGCTCTCAATCGCACAGGGGACCCAGGGCCTGGCCCCTCCATCCAGAAAACCTATGACCTCACCCGCTACCTGGAGCACCAACTCCGCAGCTTGGCTGGGACCTATGTGAGTATCCAGCGTAGGAATCTGGGAGTTGGGGAGGAGTGAGGAGTTGGGGAAAGACAGTCCTAACCGTGGAGGGTTCTGGTAAATGATGGGGTGAGGAGGGGCTCTTTGGCTCCCACCAGTCCCCCTGTCTGGTCTA
+
AA>AADFFBFFFGGGGGGGGEEHFGAAEAEHHCFGGFGHHCHGHGGGHFHHFDC3GHGHHHHDHHGFGHHHGG>/EHHHHBFHHGHFGFHHHEGFGEHFGGFHE/?FG/BFHHHHFHHFHFGHHHGADGDHHHHHHHHFFGHHHGCECGGEGHDGHBFHHHFCFEDHHGHHHHHHHHGHHGGGGDGGGDGGGGFCFFGGGFGGGGGFFFFFFFF-@FFFFFFFFFFFFFFFFFFFFFFFFFEFFFFFFFF/
@M05620:37:000000000-D9766:1:1101:4593:7124 1:N:0:91
GCGGCTGCTTTGGAAGAAACTCATAGATTACTGCCACAGTTCCCCCTGTACCCGTAACCGTTTCTTGCCTGGCTTCCAGAAGCTGCAACAACGGCCAATGCAGGGTGATCCCCATGCAAACGTTCTTATAACCGCCTCACCGAGTAACAACGCTCATGTGCCACCCTCACGCATGACACGCACCTTTGCGCTATCACACTCTTGTGGCTACCCTTACACACTTCTCCACCTTTACACGTAACCCTGACGAC
+
>1>AA>DAFFFDGCFECBFGGGFHHDG33BBEFHBHHCBB2DFGHG/B1BDD1//AA/1AAA0BBDABGGDGFFB0FGGFGGHGC1FHHB/B//E///BB11B0/>/>22B0/00011110/<0B/BB>2211</>?AF/0?/>?011?1/>A...11<11>11.......<-..0/0;.--;:C00;B?-A-./0;9;FB0FB90.990//.0//;///-/;;//;/--;/B////;A--;/---::---
@M05620:37:000000000-D9766:1:1101:16260:7136 1:N:0:91
GCGGCTGCTTTGGAAGAAACTCATAGATTACTGCCACAGTTCCCCCTGGACCTGGAAACGTTTCTTGCCTGGCTTCCAGAAGCTGAAACAACTGCCTACAGGATGCTACCCGTAAGGAAAGGCTCCTAGAAGACTCCCAGGGAGTCACCGCGCTGATGAACCCCTGGCAAGTCAGTCAGGCCTTTCCGCTTTAGCACTCTTGTGGATCCAATTGACCCATTCTCAGCATTTGTACTTGTACCTGACCAGCC
+
11>>A>DAFFD@GGFF11BGGGBGFGGHHBFGHH0AFFBADFGHHGEF/BFGHHAGG10BBGHHGHHGHHHHHHG0BGHBGHHHH1FGHFGHHBFHH@FGHHHHFHHHHBGEE//BFHH00<FFHEGHHDGH1GFHHGHHGC<A/0F11C/<CGG/FGGH1G<.>FHHHGFG0DDDGHHHH.CHHHHGCGGG0=GHHHGHHHHHGGGGGBFGGF00CBEGGGGGGGGGGGGGGGGGFGGF0;CFFF//;AE
@M05620:37:000000000-D9766:1:1101:7056:7209 1:N:0:91
AGGGCCAGCTCTCAATCGCACAGGGGACCCAGGGCCTGGCCCCTCCATCCAGAAAACCTATGACCTCACCCGCTACCTGGAGCACCAACTCCGCAGCTTGGCTGGGACCTATGTGAGTATCCAGCGTAGGAATCTGGGAGTTGGGGAGGAGTGAGGAGTTGGGGAAAGACAGTCCTAACCGTGGAGGGTTCTGGTAAATGATGGGGTGAGGAGGGGCTCTTTGGCTCCCACCAGTCCCCCTGTCTGGTCTA
+
>11>AA11>FC3AGG311AAAEA0AEEA00FGC0A//AA00FEHGGFDA0FAA01BGA01BFEHFH1GHHHGGG?>GHH0FGHG0?GHG0BGGAE//0FGGHFFGAFCECBGHDDGHGH12BGHH@CGG/GH1GHHH0FF<GFHG?F<<..<GGH.0C//0/--;CHHGBGH000CGHGG-.CACGGG.CFG0C9CBFGGGGGGGBF@F?-BBF;-@-:FFFFB/BFEFBFFF-;9/9A9-9BFF///;B9
@M05620:37:000000000-D9766:1:1101:5915:7238 1:N:0:91
AGTGCCAGCTCTCCATCGCACAGGGTACCCAGGGCCTGGCCCCTCCATCCAGAAAACCTATGACCTCACCCGCTACCTGGAGCACCCACTCCGCAGCTTGGCTGGGACCTATGTGAGTATCCCGCGTAGGCATCTGGGCGTTGGGGCGGAGTGCGGCGTTGGGGCAAGCCAGTCCTAACCGTGGAGGGTTCTGGTAAATGATGGGGTGAGGAGGGGCTCTTTGGCTCCCACCAGTCCCCCTGTCTGGTCTA
+
>A>>ABBCAFFFGGGGFGGGFFGAF4BA5GGH2AABFFHHGHGFGGBHHFHHH3CABACGBADGHEGGHHGFE>>EGH@F2?FGHGE?EGH2?E?E@FBFEFCF?EHC/F3BGHH3?GHFHH2CFG//>?11?FDG10/>>>@<C?.AC-;=.0;A-;-@DFCA.-9..A99FFFFF/;AFD.9.;AB;FFFFFB/:BFF///99.AF.9F/A.9=DFFFB/BFFFFFFBFF.FFFFFFFCFFFFFFFFF/
@M05620:37:000000000-D9766:1:1101:8969:7256 1:N:0:91
GAGGCTGCTTTGGAAGAAACTCATAGATTACTGCAACAGTTCCCCCTGGACCTGGAAAAGTTTCTTGCCTGGCTTACAGAAGCTGAAACAACTGCCAATGCAGGATGCTACCCGTAAGGAAAGGCTCCTAGAAGACTCCAAGGGAGTAAAAGAGCTGATGAAACAATGGCAAGTAAGTCAGGCATTTCCGCTTTAGCACTCTTGTGGATCCAATTGAACAATTCTCAGCATTTGTACTTGTAACTGACAAG
+
AAABBAFAFFFFEGGFFFGGFGFHFGHGDGHHHHGFEFG5DGHFHGGGEEHEGFFHGHFFGHFHFHFGHHFHHHGEHBGFHHHFFGHHHFHHHHHF@FHHB@@FEGBGFGFFGGEGGHHGCEGHHFGFHGBGGHBFFF3FBGGGCFBFBHFGEGFHBGHHFBFFHHGHFHHFGDGGD1F1GHHCFGDDGDGGFEHFDGHB<GFF<GDGFHFGBGFH00CFHHHHHHGHHGFFBGGFFFGFFFFGGFBFGF.
@M05620:37:000000000-D9766:1:1101:18380:7264 1:N:0:91
GAGGCTGCTTTGGAAGAAACTCATAGATTACTGCAACAGTTCCCCCTGGACCTGGAAAAGTTTCTTGCCTGGCTTACAGAAGCTGAAACAACTGCCAATGCAGGATGCTACCCGTACGGCAAGGAAACTCGACGACAACACGGGAGTCCACGAGAAGATGCCACAATAGCACGTAAGTCAAGCATTTCAGCTTTAGCACTCTTGTGGATCCAATTGAACACTACTACGCATTTGTACTTGACACTGAACAG
+
BBBBCCFCFFFFGGGGGGGGGGHHHHGFGFHHHHHHGHHHHHHHHGGGHGHHHHGFFGHHGHHHHHGHHHHHHHHHHHHHHHHHHHHHHHGHHHHHHHHHHHHHG3FGHHHHHG1>?EF?EEGGF3?BFFFECFGD/<???/DGG/?0?FGGFCD.<>FHFGHHHHH000=<A.<CCGHH0;</;CCHHHGHHGFFCGHBFGGECFFFGGGGGGGGGBGGB0/:;90:AAD.BB///B///;;BBFFFEFF
@M05620:37:000000000-D9766:1:1101:23999:7315 1:N:0:91
GAGGCTGCTTTGGAAGAAACTCATAGATTACTGCAACCGCTCCCCCGGGCCTTTGAAACGTTTCCTAGCTGGCTTCGAGCAGCGGCTACAACTACCCCTGCAGGCTGCTCCAAGAACGTCCAGGATCCTAGACGCCTACCCAGAAGTCAACGAGAAGATGCCCCAATGGCACATAAGTCAAGCCTATCCGCTTTAGCACTCTTGTGGATCCACTTGCCCACTTCTCAGCATTTGTACTTGTCACTGCCCAG
+
BBBBBBFBFFF4BBBGGGGGGGHHHHHF6DFHDFGHH2A2A2BFF2?E0AE1BBFGHHHGBGF35D55353B1B12/BBB>3B/>>/>2B?G33BBB??CEEHHG0BFGB?FBF0B2///??22/F2GG1?1GDGG0<><<1<.>>==G1<<.A<.=<=0GCCEGD:/=CCF/;00;GF0009.9/;;:.9:.9;CFGGFFFGFFG?0FFBC;/FFFF/99FF9B//;/9BBFFFFFFEFB/;/9B//./9
@M05620:37:000000000-D9766:1:1101:5301:7335 1:N:0:91
AGTGCCAGCTCTCAATCGCACAGGGGACCCAGGGCCTGGCCCCTCCATCCAGAAAACCTATGACCTCACCCGCTACCTGGAGCACCAACTCCGCAGCTTGGCTGGGACCTATGTGAGTATCCAGCGTAGGAATCTGGGAGTTGGGGAGGAGTGAGGAGTTGGGGAAAGACAGTCCTAACCGTGGAGGGTTCTGGTAAATGATGGGGTGAGGAGGGGCTCTTTGGCTCCCACCAGTCCCCCTGTCTGGTCTA
+
AAABCFFFCFFFGGGGGGGCGGHGGGCGGGHH2FG2FGHHHHCHGGHHHGHHGGHHHGHHHHGHHHHHHHHGGEGGHHHHGHHHHHHHGHGHEFGGGHHHGGHGGGHHGHHHHHHHHHHHHHHHHGGGGGHHHHHHHHFGEHHHGGGGGGGHHHHHHGHHHHGGGGHHHHHHHHHHHHHHGEGGGGGGCFGGGGCFGGGGGGGGGGFFFFFFFFFFFFFFFFFFFFFFFFFFFFFFFFFFFFFFFFFFFFB
@M05620:37:000000000-D9766:1:1101:21284:7343 1:N:0:91
GAGGCTGCTTTGGAAGAAACTCATAGATTACTGCAACAGTTCCCCCTGGACCTGGAAAAGTTTCTTGCCTGGCTTACAGAAGCTGAAACAACTGCCTACAGGATGCTACCCGTAAGGAAAGGCTCCTAGAAGACTCCAAGGGAGTAAAAGAGCTGATGAAACAATGGCAAGTAAGTCAGGCATTTCCGCTTTAGCACTCTTGTGGATCCAATTGAACAATTCTCAGCATTTGTACTTGTAACTGACAAGCC
+
ABBBBAFBFFFFGGGGGGGGGGHHHHHHHHHHHHHHGHHFGHHHHGGGGHHHHHHHHHHHHHHHHHHHHHHHHHHGHHHHHHGFHGHHHHHHHHHHHHHCGBFHFGHGHHHGGGGHHHHFHHHHHGHHHHGEGGHHHHHHGGHGCCGHHGGHHHHHHGHHHGFHHHGHHHGHHHH?GHBHHEHHHHHGGGGGFHHDGHFHHFGGEHGFHHHHGHHHGHHHHGHHHHHFHHGGFFGGGFGGGGGFFGGFGGG
@M05620:37:000000000-D9766:1:1101:7601:7363 1:N:0:91
GAGGCTGCTTTGGAAGAAACTCATAGATTACTGCAACAGTTCCCCCTGGACCTGGAAAAGTTTCTTGCCTGGCTTACAGAAGCTGAAACAACTGCCAATGCCATATGGGACGCGTAAGGAAAGGCTCCTATCAGAGGCCAAGCCACTAAAATGGCCGAGTAGACAATCGCAAGTAAATTACGGATTTCCGCTTCATCTGGATTGTATAGCCAATTGAACAACTCTCAGCATTGTTACTTGCAAGCTACAAG
+
A?ABBBFBFFFFGGGGGFGGGGGHHHHHGFHHHHHGHHHFGHHHHGGGGHHHHHHHHHFGGHHHHHHHHHHGHHHBGHHFHHHHHGHHHHHHHHHHHHHHF33BBEF31B1/>>///03F330BG3B/2232B3B2/?//<?//222222<211?0/A//01>1<<F1..<.-DGB00000<..<:GH0.:.:.0000:00;0;;09090099/C09;0B/./0;90;/0;C990;CFFF0B:/./9/9/9
@M05620:37:000000000-D9766:1:1101:24919:7407 1:N:0:91
AGTGCCAGCTCTCAATCGCACAGGGGACCCAGGGCCTGGCCCCTCCATCCAGAAAACCTATGACCTCACCCGCTACCTGGAGCACCAACTCCGCAGCTTGGCTGGGACCTATGTGAGTATCCAGCGTAGGAATCTGGGAGTTGGGGAGGAGTGAGGAGTTGGGGAAAGACAGTCCTAACCGTGGAGGGTTCTGGTAAATGATGGGGTGAGGAGGGGCTCTTTGGCTCCCACCAGTCCCCCTGTCTGGTCTA
+
3>AABFFFCFFFGGGGGFFGGGGHFEGGGGHHGGGGGFGHHHGHGGHHHHFHHGEHHGHHHFHHHHGFHHHGGGFGHHHGHGHFGHHHGHHHGGFFGGHHGE?FE/0FEHHGHHHHHGFHHHGHHG?E<EFHHEGHHGHG?FHHGGGGGGFGGFHFCCH/DGGCFGGHHHHGHHGHGHHHGDACDGGGC9FGGGCFGGFFGGGGGGDFFFFFFDFFFCFFFFFFFFF.EF?D?FFFFFFFFFFFFFFFBB;
@M05620:37:000000000-D9766:1:1101:12275:7423 1:N:0:91
GAGGCTGCTTTGGAAGAAACTCATAGATTACTGCAACAGTTCCCCCTGGACCTGGAAAAGTTTCTTGCCTGGCTTACAGAAGCTGAAACAACTGCCAACAGGATACTACCCGACCGGAAAGGCAACTAGCAGACAACAAGGGAGTCAACGAGATGATGCAACCATGGAAAGTCAGTCAGGCCTTTCAGCTTTCGCACTCTTGTGGATCCAATTGAACCATTCACAGCATTTGTACTTGTACCTGAACCGCC
+
AAABBAFAFFFFGGGG4GGGGGGHFGHHHFHHHHHFGGHAGHHHHGGGHHHHHGHHHHHGFHHHHHHHHHHHHHHHHHHHHHHHHHHHHHHHHHHH3B11B1133@BFEFGF//>EEEGFHHH0??GFFFD?FC22?<F2FEH/?@>??CF//?FGH11>>F0>FGC<G1>FDF=0=G0CGA/<<DGHFHFH0;CDFCHHH0G0;0;FGFCF09FGFAGG0;0009C9FGFFBFFFF0;C09FFF/B.;-@
@M05620:37:000000000-D9766:1:1101:23259:7459 1:N:0:91
ACTGCCACTTCTCAATCGACCCGTGGATTCCTGCCCCGGCTCCCCCCGACCGTAAAACCGTTTCCTCCCTGGCTACCAGGAGCACCAACCACTCCCTTCAGGATGCTACCCGTACGGAAAGGCTCCTAGAAGACTCCCAGGGAGTCAACGGGCTGGTGAAACCATGGCAAGTAAGTCAGGCCTTTCCGCTTTAGCACTCTTGTGGATCCAATTGCACCATTCTCAGCATTTGTACTTGTATCTGACCCGCC
+
11>AAF@@@DFFGGGGGGGGEEE00AEEAGFFHFGHAAEEEEG/EG/A/>//B?/B2B/>?/>BBGGCFC1GGG1BG1F>FFH?<<GGG/FF100/01B1F<11?0FGHCG</</<C/F<00><F<GHHBG11FHFC<<GC..<./=00.-.:@C.:GEC0;..099.=BA;0;9FFG;99.9/90;CAC.A/BBFB/:BB/9BF/B/9/BB/;9/;/;FFF/9F/BB/B/;99:B9//;/;B//9/-;-9
@M05620:37:000000000-D9766:1:1101:14222:7460 1:N:0:91
AGTGCCAGCTCTCAATCGCACAGGGGACCCAGGGCCTGGCCCCTCCATCCAGAAAACCTATGACCTCACCCGCTACCTGGAGCACCAACTCCGCAGCTTGGCTGGGACCTATGTGAGTATCCAGCGTAGGAATCTGGGAGTTGGGGAGGAGTGAGGAGTTGGGGAAAGACAGTCCTAACCGTGGAGGGTTCTGGTAAATGATGGGGTGAGGAGGGGCTCTTTGGCTCCCACCAGTCCCCCTGTCTGGTCTA
+
AABBCFFFDFFFGGGGGGGGGGHGGGGGGGHHGGGGGGHHHHGEGGGHHHHHHGHHHGHHHHHHHHHHHHGGGEFGHHHHHHHGHHHHGHHHGGGGCGHGFHFEAFFHGFFFHFDHHFHHHHHHHGGGGGHHHHHHHGHGGHHHGGFCGDEFCBGCGGGHDGGGGGGHFFGHHHHHHFHHGGGGGGDGCFFBFF9;FGGGGGGGGFFFFFFEADFFFDEFFBFFFFFFFFFFFFB0B0AD=E:FBFFBFF0
@M05620:37:000000000-D9766:1:1101:23682:7513 1:N:0:91
AGTGCCAGCTCTCAATCGCACAGGGGACCCAGGGCCTGGCCCCTCCATCCAGGAAACCTATGACCTCACCCGCTACCTGGAGCACCAACTCCGCAGCTTGGCTGGGACCTATGTGAGTATCCAGCGTAGGAATCTGGGAGTTGGGGAGGAGTGAGGAGTTGGGGAAAGACAGTCCTAACCGTGGAGGGTTCTGGTAAATGATGGGGTGAGGAGGGGCTCTTTGGCTCCCACCAGTCCCCCTGTCTGGTCTA
+
BBAACFFFCFFFGFGGGGGGGGHGGGGGGGHHGGGGGGHHHHGHGGHHHGHH3BGHHHHHHHHHHHHHHHHGGGGGHHHHGHHHHHFGGHHHEGGGGHHHGHHGGGHHGHHHHHHHHHHHHHHHHGGGGGHHHHHHHH0FFHHHGGGGGDEHHFHHHGHHHHGGGGHHHHHHHHHHHHHHGGGGGGGGCFFGGGFBFGGGGGGGGGFFFFFFFFFFFFFFFFFFFFFFFFFFFFFFFFFFFFFFFFFFFFF
@M05620:37:000000000-D9766:1:1101:23561:7519 1:N:0:91
AGTGCCAGCTCTCAATCGCACAGGGGACCCAGGGCCTGGCACCTCCATCCAGAAAACCTATGACCTCACCCGCTACCTGGAGCACCAACTCCGCAGCTTGGCTGGGACCTATGTGAGTATCCAGCGTAGGAATCTGGGAGTTGGGGAGGAGTGAGGAGTTGGGGAAAGACAGTCCTAACCGTGGAGGGTTCTGGTAAATGATGGGGTGAGGAGGGGCTCTTTGGCTCCCACCAGTCCCCCTGTCTGGTCTA
+
33>AAFFFBFFFDGGFFGGGGGFHG?EGE2GHGG2EGC2B2ABFHCGH5FGHHBHHFEHHHHHFHHHFHHHGGEG@HHHGHHHHHHHHGHHHEGGGGHHHGHHGGGHHGHHHHHHHHHHHHHHHHGEFGGHHHHHHHHHGGHHHGGGGGGGHHHHHHGFHHHGGGGHHHHHHHHHHHHHHGGGGGGGGEFGGGGCFGGGGGGGGGGGBFFFFFFBBBBFFFFFFFFFFFFFFFFFFFFFFBFFFFFFFFFF
@M05620:37:000000000-D9766:1:1101:15942:7521 1:N:0:91
AGTGCCAGCTCTCAATCGCACAGGGGACCCAGGGCCTGGCCCCTCCATCCAGAAAACCTATGACCTCACCCGCTACCTGGAGCACCAACTCCGCAGCTTGGCTGGGACCTATGTGAGTATCCAGCGTAGGAATCTGGGAGTTGGGGAGGAGTGAGGAGTTGGGGAAAGACAGTCCTAACCGTGGAGGGTTCTGGTAAATGATGGGGTGAGGAGGGGCTCTTTGGCTCCCACCAGTCCCCCTGTCTGGTCTA
+
A11AAFDFAFCBEGGFA1FFEGCHCGFG0ABAFGG?//F00BEGGGGH1FGF101BFE0BFD2FAGFHHHHGGE?>GGGFHGFA0>FFG0GHG?EEC0FGEHHGGGHHGHHHHHHHGFHHHHHHGG<EGGHHHH1@GHHG/GFHCCGGGGGFFHHHGG//=/<AEGHHHHHGH0GHHGFAABCAFEGG;CFGGGFGGGFGFFFGGGF@FFFFFF@@?@EBFFFBFFFFFFFFFFFFFFFF@AFFFF9FFBB
@M05620:37:000000000-D9766:1:1101:23518:7524 1:N:0:91
GAGGCTGCTTTGGAAGAAACTCATAGATTACTGCAACAGTTCCCCCTGGACCTGGAAAAGTTTCTTGCCTGGCTTACAGAAGCTGAAACAACTGCCAACAGGATAATACCCGTACGAGACTGCAACTAGCAGAAACACAGGACGAAACAGCGCTAATGAACCCATGGAACGTCGGTCAGGCATTTCCGCTTACGCACTCTTATGGATCCCATTACCCCATTCTCAGACTTTGTACTTGTACATGAAACACC
+
BBABBBFBFFFFGGGGGGGGGGHHHHHHHHHHHHHHGHHFGHHHHGGGEHHHHHHHHHHGGHHHHHHHHHHHHHHHHHHHHHHHHHHHHHHHHHHH3B1F2?B33BGDHBBEFGFC//?/33B33BFG33BBGC3BB0??G0?>//ECG20BDE/??GHHFHGGHHF1>>AGH--<CE/<CGGHHHFDG?D.0;CFFGGGG009/;;FFFC000;;;:A/BFGGB09/::/;;BFF/F//99FFFB9B/;;
@M05620:37:000000000-D9766:1:1101:18604:7527 1:N:0:91
AGTGCCAGCTCTCAATCGCACAGGGGACCCAGGGCCTGGCCCCTCCATCCAGAAAACCTATGACCTCACCCGCTACCTGGAGCACCAACTCCGCAGCTTGGCTGGGACCTATGTGAGTATCCAGCGTAGGAATCTGGGAGTTGGGGAGGAGTGAGGAGTTGGGGAAAGACAGTCCTAACCGTGGAGGGTTCTGGTAAATGATGGGGTGAGGAGGGGCTCTTTGGCTCCCACCAGTCCCCCTGTCTGGTCTA
+
BBBBBFFFBFFFGGGGGGGGGGHGGGGGGGHHGGGGGGHHHHGHGGHHHGGHHHHHHGHHHHHHHHHHHHHGGEFGHHHHHHHHHHHHGHHHGGGGGHHHGHHGFGGHGHHHHHHHHDHHGHHHGGEGGGFHHHHGHHHGGGHHGGGGGGGHHHHGHGHHHGGGGGHHHHHHHHHHHHHHGGEFDGGGCFGGGGFFFGGGGGGGGGFFFFFFFFFFFFFFFFFFFFFFEFFFFFFFFFFFFFFFFFFFFF/
@M05620:37:000000000-D9766:1:1101:17515:7537 1:N:0:91
GAGGCTGCTTTGGAAGAAACTCATAGATTACTGCAACAGTTCCCCCTGGACCTGGAAAAGTTTCTTGCCTGGCTTACAGAAGCTGAAACAACTGCCACTGCAGGATGCTACCCGTAAGGAAAGGCTCCTAGAAGACTCCACGGGAGTAAAAGAGCTGATGAAACAATGGCAAGTAAGTCAGGCATTTCCGCTTTAGCACTCTTGGGGATCCAATTGACCAATTCTCAGCATTTGTACTTGTAATGGACAAG
+
AAAAAAFAFF3D1FGGGBGGDGHHFHFHHHHHFHHDGHHD2FHHHGGGHHFHH0ECHFAFBGHHGHFHHHHHGHAFHHHFGFGHEGHFHHHEHHHHH1FFHHHH/BFGH2GHHGGGFHBG0>EGHHHGHHGH1BFF1<GF0?CGGCFHFH2@<FHHHFHH1??GH/1F10GBF1><=11=G0F.GH1F1..CCA<0<0<0/=:00;-..;CG0C:0C00;AF09;CB0/09C90000;;C9;900900;..
@M05620:37:000000000-D9766:1:1101:5126:7542 1:N:0:91
GAGGCTGCTTTGGAAGAAACTCATAGATTACTGCAACAGTTCCCCCTGGACCTGGAAAAGTTTCTTGCCTGGCTTACAGAAGCTGAAACAACTGCCAATCGCATACGCAACGACTGAGGAAAGTCTCCGAGGACACTACAAGCGAACAAAAGATGTTAACAAACAATCGCAAGCTACTGATGTATTTCCTTGAGATCTCTCGTGGCTACCAAAGTTAACTAGTCTCACTATTTTACATTCTAAGTGACACC
+
>3AA>AFA4DBFFCFF4FBBBFBGFHHGFBFEDBD4GFGFHGGGGFAFHH2FGEGEFDCFFHHHFHGFGBGA1FFCGGFFF3BFGFFFB?1?@F3B33331111131?1>>/?///33/B030BB4?B?<//</0B10@1<@?////<?000?1?<1<1111C>0.1<....<.<00000=0000000;0000:;;:00C0AFGF-.0//00./;;;;9000;;909000;0;000;;000;0/9/;;//9
@M05620:37:000000000-D9766:1:1101:11680:7647 1:N:0:91
GAGGCTGCTTTGGAAGAAACTCATAGATTACTGCAACAGTTCCTCCTGGACCTGGACAAGTTTCTTGCCTGGCTTACAGAAGCTGAAACAACTGCCAATGGCTGATGCTACTGGTAAGGAAAGGCGCCTAGAAGACTCCAAGGGAGTAAAAGAGGTGATTAAACAATGGCAAGCAAGTCAGGCATGTCCGCTTGAGCATTCTTGGGGATCCAATTGAACAATTCTCAGCACCTGTCCTTGTAACTGACAAG
+
?1AAA1>>1D3FAFGGGBGF1B1F3GGAAG1FHBHH1AF1BDG2FGBG0B00AB0F0B0ADABG2F11B11BGHFHH1FBGHHF1FGHHCGH10@0F@GH100B>11B12B11@1B2FB1FGEHH/>E/?BB11101B11<BFCFG/0>F21/0/1?1@22111@GDGBGH1F/0001?>FC0.101<1.AF..<0<G000=0=<C-.../<:00=C:G0/C0;;0;0;C../;;9B;00;;0FGFBBF0.
@M05620:37:000000000-D9766:1:1101:23075:7670 1:N:0:91
GCGGCTGCTTTTGAAGCAACTCATAGATTCCTGCCCCAGTTCCCCCTGGCCCTGGAACCGTTTCTTGCCTGGCTTCCAGAAGCTGCAACCACTGCCCCTGCAGGCTGCTACCCGTAAGGAAAGGCTCCTAGACGCCTCCCCGGGCGTAAACGCGCTGCTGAACCAATGGCAAGTAAGTCAGGCATTTCCGCTTTAGCACTCTTGTGGATCCACTTGAACAATTCTCAGCATTTGTACTTGTAACTGCCAAG
+
1>>AA1>>FF3BBAF1B1BF0B1D3DDGHBFGHHF0F0BBDFGHHGAF/0BBFF/FG1EEEEHHDFFFHHHHHHB0BGH1EGH@B1BGH0BFGGGH//?FHFHG/BFGH1FGHFEE<GF10<FHHHHGH1FD1?/BHGH//>AC<AC-.>1>-<CCG.CH00/=GHHGGFGBEGGGGFF0BFFEGGGGGCGGGGGGGGGGGGGFGFBEFFFF/BFF//;F-FFFFFFFFFFFFFFFFFFFFBFFFF/BFFE
@M05620:37:000000000-D9766:1:1101:13600:7680 1:N:0:91
GCGGCTGCTTTGGAAGCAACTCATAGATTACTGCCACAGGTCCCCCGGTCCCTCTAACCGTTTCGTGCCTGGCTTCCAGCAGCTGCAACCACTGCCCCTGCAGGATGCTACCCGTAAGGACCGGCTCCTAGACGCCTCCCCGGGCGTCCACGCGCTGCTGCCCCAATGGCACGTAAGTCAGGCATTTCCGCTTTAGCACTCTTGTGGATCCACTTGCCCAATTCTCAGCATTTGTACTTGTCACTGCCAAG
+
111>A>AAFFBFFGGG1BBG0FFFGDDGF1BFFDF1BBB01ABE/E/A/AE0A00BDFGEBEBF/B/>?FGHHHBFEHH0BFHB11BFG0?FH1FHG/GFHHHH/BFGF2BGGEGG/F110/<BCGGGHFGH1<@CHGE/<ACG-AC--CFGCCGGG.0F0.9EEGGGGGG0CFFGGGF0;FF.9FFFFBFFFFFFFFEFFFFFFFFFFFFFFFFFBBFF-BFBFF/BFFFFFFFFFFFFFFFFFF/;/B;
@M05620:37:000000000-D9766:1:1101:9270:7693 1:N:0:91
AGTGCCAGCTCTCAATCGCACAGGGGACCCAGGGCCTGGCCCCTCCATCCAGAAAACCTATGACCTCACCCGCTACCTGGAGCACCAACTCCGCAGCTTGGCTGGGACCTATGTGAGTATCCAGCGTAGGAATCTGGGAGTTGGGGAGGAGTGAGGAGTTGGGGAAAGACAGTCCTAACCGTGGAGGGTTCTGGTAAATGATGGGGTGAGGAGGGGCTCTTTGGCTCCCACCAGTCCCCCTGTCTGGTCTA
+
AA>>ADFFAFFFG4FFFFGAECHHGG2AABGHBEEE2BGHCHGHGGHHHHHHEHGFFGGHFGDHHAFHHHHGE>>EHHGGBGHHHH1?EGHFEEE?/FBGFHFGGGHHGHHHHHHHHHGHHHHHHGGAGGFDFHHHGHAFGGHFGGC@FACGH0DGGGHHHHGGA.:G/C/GHHHHEFHHGGGGAEDG9CFGGG;BFGGGFGGGGGFFEFFFFFFFFFFFFFFFFFFFFFFFFFFFFFFFFFFFFFFFFFB
@M05620:37:000000000-D9766:1:1101:23021:7707 1:N:0:91
GAGGCTGCTTTGGAAGAACCTCATAGATTACTGCAACAGTTCCCCCTTGACCTGGAAAAGTTTCTTGCCTGGCTTACAGAAGCTGAAACACCTGCCTACAGGATGCTACCCGTAAGGAACGGCTCCTAGCAGACTCCAAGGGAGTAAAAGAGCTGATGAAAAACTGGCAAGTAAGTCAGGCATTTCCGCTTTAGCACTCTTGTGGATCCAATTGAACAATTCTCCGCATTTGTACTTGTAACTGACAAGCC
+
3>A3>AF>CFFFFBDAA44FFGBGHHBDDDHGH5BFFAGHHHGHHGABFB3GFFG2FB2ABFGGH5DGGHD1BFGFHHD53GFCHHD3BGAAGFGBB@GHHFAGEGG4BFHGE/1FG3B0?>>EGFCF43?BFHFHHFGBG?C?/2F>GFCGHFFGG2GF11?/?F0GF1??1<=>FHGFHCGHHHHG.CDEHHFDGHCHHFGFD0GGHC0CGEBBGHGHHGG909C?C9;FCFFBB0;;0;;FBC0BFFE
@M05620:37:000000000-D9766:1:1101:21222:7709 1:N:0:91
GAGGCTGCTTTGGAAGAAACTCATAGATTACTGCAACAGTTCCCCCTGGACCTGGAAAAGTTTCTTGCCTGGCTTACAGAAGCTGAAACACCTGCCTACAGGATGCTACCCGTAAGGAAAGGCTCATAGAAGACTCCAAGGGAGTAAAAGAGCTGATGAAACAATGGAAAGTAAGTCAGGCATTTCCGATTTAGCACTCTTGTGGATCCAATTGAACAATTCTCAGCATTTGTACTTGTAACTGACAAGCC
+
AAAAAAF>CFDDGAABCGBGGGHHGHFFFEFGHB4BCGGHHF5BFEABAAAFHHGAA32BBFHDFGGABGHGHHHBBBFFHHGFHEFGGG1BFGGF3BB333BB3BFBFFGGFGA03BBFBFFB03B?F4B3B33BEB?3?CGD/B3BGBFG2222F22FF2@FFBF1DFF?<DG@DF?0<><>DFDA<EEGBDDDGH/0D0=0.<<GGHGE0:;CGG;;C00CG0/CGHH:;99CF0;;CFFBFGFFGGE
@M05620:37:000000000-D9766:1:1101:20347:7728 1:N:0:91
AGTGCCAGCTCTCAATCGCACAGGGGACCCAGGGCCTGGCCCCTCCATCCAGAAAACCTATGACCTCACCCGCTACCTGGAGCACCAACTCCGCAGCTTGGCTGGGACCTATGTGAGTATCCAGCGTAGGAATCTGGGAGTTGGGGAGGAGTGAGGAGTTGGGGAAAGACAGTCCTAACCGTGGAGGGTTCTGGTAAATGATGGGGTGAGGAGGGGCTCTTTGGCTCCCACCAGTCCCCCTGTCTGGTCTA
+
CCCCCFFFCFFFGGGGGGGGGGHGGGGGGGHHGGGGGGHHHHGHGGHHHHHHFHHHHGHHHHGHHHHHHHHGGGGGHHHHHHHHHHHHGHHHGGGGGHHHGHHGGGHHGHHHHHHHHHHHHHHHHGGGGGHHHHHHHHHGEGHHGGGGGGGHHHHHHGHHHHGGGGHHHHHHHHHHHHHHGGGGGGGGEFFGGGGGGGGGGHGGGGFFFFFFFFFFFFFFFFHFFFFFFFFFFFFFFFFFFFFFFFFFFFF
@M05620:37:000000000-D9766:1:1101:9593:7740 1:N:0:91
GAGGCTGCTTTGGAAGAAACTCATAGATTACTGCAACAGTTCCCCCTGGACCTGGAAAAGTTTCTTGCCTGGCTTACAGAAGCTGAAACAACTGCCTACAGGATGCTACCCGTCCGGAAAGGCTACTAGCAGACTCCAAGGGAGTCAACGAGCTGATGAAACCATGGCACGTCAGTCAGGCCTTTCAGCTTTAGCACTCTTGTGGATCCAATTGAACCATTCTCCGCATTTGTACTTGTACCTGAACCGCC
+
A11>A?CAFFFF1GGGCGGCGGGAFGGHGHHHFHHDGHH1BG2FHGGGGFHHHGHGHHFGFGHHHFHHHHHGGFHHHHHHFGHGGHH1G0GEEGFH1101B00110BFDBFE//?>EEE@GFH11BGFFFB1FF11B1BDCCF<?0@@1<F/<CG1?111110/?1?0F1CG.F.<>G1FG./<<G0DDGGF0=D<DFBCFBG0:0CGGCCH0BGGF:AB0;000:C-CC0FBFFFF0B000;9B0/.--@
@M05620:37:000000000-D9766:1:1101:25716:7748 1:N:0:91
AGTGCCAGCTCTCAATCGCACAGGGGACCCAGGGCCTGGCCCCTCCATCCAGAAAACCTATGACCTCACCCGCTACCTGGAGCACCAACTCCGCAGCTTGGCTGGGACCTATGTGAGTATCCAGCGTAGGAATCTGGGAGTTGGGGAGGAGTGAGGAGTTGGGGAAAGACAGTCCTAACCGTGGAGGGTTCTGGTAAATGATGGGGTGAGGAGGGGCTCTTTGGCTCCCACCAGTCCCCCTGTCTGGTCTA
+
>1>>A1@1AF@@1FGB1AAFAEEGCEEEG0GFFAA/F/FCGHGHGGGHFHHFF01BGGBCGHFHFGCHHHHGGE?EHHHFBGGEEGH/E01BEEEEEBGHGHHGGFHHGHHHHHGHH1BGHGHHHCCEGGHHHHHEHGGFEHHGGGGGGCGHHHHHHGHC0GCGEGHHHHGHHHHHGHHGGGGGGGGGGFFGGGFFGFGGGGGGG.;@FFFFFF<@<@FFFFFFFFFFFFFFFFFFFFFF?EFFFFEFFFF
@M05620:37:000000000-D9766:1:1101:15630:7772 1:N:0:91
AGTGCCAGCTCTCAATCGCACAGGGGACCCAGGGCCTGGCCCCTCCATCCAGAAAACCTATGACCTCACCCGCTACCTGGAGCACCAACTCCGCAGCTTGGCTGGGACCTATGTGAGTATCCAGCGTAGGAATCTGGGAGTTGGGGAGGAGTGAGGAGTTGGGGAAAGACAGTCCTAACCGTGGAGGGTTCTGGTAAATGATGGGGTGAGGAGGGGCTCTTTGGCTCCCACCAGTCCCCCTGTCTGGTCTA
+
CCCCCFFFCFFFGGGGGGGGGGHHGGGGGGHHGGGGGGHHHHGHGGHHHHHHGHFHHGHHHHHHHHHHHHHGGGGGHHHHHHHGHHHHGHHHGGFGGHHHGHHGGGGHGHGHHHHHHHHHHHHHHGGGGGHHHHHHHHHGGHHHGGGGGGGHHHHHHGHHHHGGGGHHHHGHHHHHHHHHGGFGGGGGEFGGGGFFFGGGGGGGGGFFFFFFFFFFFFFFFFFFFFFFFFFFFFFFFFFFFFFFFFFFFFB
@M05620:37:000000000-D9766:1:1101:23124:7823 1:N:0:91
AGTGCCAGCTCTCAATCGCACAGGGGACCCAGGGCCTGGCCCCTCCATCCAGAAAACCTATGACCTCACCCGCTACCTGGAGCACCAACTCCGCAGCTTGGCTGGGACCTATGTGAGTATCCAGCGTAGGAATCTGGGAGTTGGGGAGGAGTGAGGAGTTGGGGAAAGACAGTCCTAACCGTGGAGGGTTCTGGTAAATGATGGGGTGAGGAGGGGCTCTTTGGCTCCCACCAGTCCCCCTGTCTGGTCTA
+
1A>AA@1FAFCFFGGGGGFGCGGGGGGGGGHHGGGGGCHFGHGHGGHHHHHHHGBHGFHHHHHHHHHHHHHGGEEGHGHHHGHEFHHHGFHHGGGGGFHHGHHGGGHHGHHHHHHHHHHHHHHHHGGGGGHHHHHHHHHGGHHHGGGGGGGHHGHHHGHHHHGGGGFHHHHHHHHHGHHHGGGGGGGGEFGGGGGGGGGGGGGGGGF?FFFFFF@@@@FFFFFFFFFFFFFFFFFFFFFF@FFFFFFFFFF
@M05620:37:000000000-D9766:1:1101:4125:7882 1:N:0:91
AGTGCCAGCTCTCCATCGCACAGGGGACCCAGGGCCTGGCCCCTCCATCCAGAAAACCTATGACCTCACCCGCTACCTGGAGCACCCACTCCGCAGCTTGGCTGGGACCTATGCTCCATCTTAGGCATCTGGGCGTTGTGTCGGGGTGCGGCGTTGGGGACAGCCAGTCCTCCCCGTGGCGGGTTCTGGTCCCTGATGGGGTGAGGAGGGGCTCTTTGGCTCGACCCCGACCCCCTGCCTGGTCTATCTCC
+
>A>>AFFFBFFFGEGGGFG2ECGFG2AEGBFGBBEEFGGHHHGHGGHHHHHHHHHGGGHHHFHHHDFHHHHGF>>EHHFHBGHHHH>?EGH2>E/E>G?BEFHGGGHHGHHHHGGHHF3F?H2GB22@@@>FG/ACGG/C0?EF->>C.-=@D-CFFFG.A.;:C..;FG0BFGGGDGF-BAF@9.FFFFFFFFFFFFFFFDFEFFFF.@FFFEFFFFFFFF--;;;.;-;@F.9;;.;;FFFFF/;/;BB
@M05620:37:000000000-D9766:1:1101:4970:7887 1:N:0:91
GAGGCTGCTTTGGAAGAAACTCATAGATTACTGCAACAGATCCCCCTGGACCTGGAAAAGTTTCTTGCCTGGCTTACAGAAGCTGAAACAACTGCCAATGCCGGATTCTACCCGTAAGGAAAGGCTCCTAGAAGACTCCAAGGGAGTAAAAGAGCTGATGAAACAATGGCAAGTAAGTCAGGCATTTCCGCTTTAGCACTCTTGTGGATCCAATTGAACAATTCTCAGCATTTGTACTTGTAACTGACAAG
+
AAA1>AFAFFFBABAB1BE1BBBGDGEGHHHBHHB1BAE0BFFHGGGGF0GA0FFH1FFG1FGHHDGGHHGAFEFGGF1DGGFEHHEHHHHHHHHGF1GH11/>>E/BGHHHHGGGGHFFHHHFHGEFFB>BF11FGGBGFBFCGCEHHHFHEGCFB1GDGHHHFEHHHHGEFFHHHHHBDHBGHHHHHGGGGGF=DFFHFHHHCFFFHHF:0;CGF0GGFGBFGBFGGF9;;FFFGGGFFFGFG0FCFFA
@M05620:37:000000000-D9766:1:1101:4954:7898 1:N:0:91
GAGGCTGCTTTGGAAGAAACTCATAGATTACTGCAACAGTTCCCCCTGGACCTGGAAAAGTTTCTTGCCTGGCTTACAGAAGCTGAAACAACTGCCAATGCAGGATGCTACCCGTACGTCCATGCTACTCGACGCCTCCCCAGGAGTCCCCGCGCTGCTGCCACACTGGCCCTTAAGTCCGGCCTTTCAGCTTTCGCACTCTTGTGGATCCACTTGAACACTTCTCCGCATTTGTACTTGTACCTGACCAG
+
AABBBBFBFFFFG4FGGCGGGGGHHHHHHGHHHHHHHGHFGHHHHGGGHGHHHHHBGGCGGHHHHHHHHHHHHHHCGHHHHHHHHF3GGHGHHHHHHHHHHHHHCGHF3BF21?E/?/20?>4?FG4GGHE/EE@DHGHGG2?</?GB22?ADC@CDG1>D>>0..<0/<.<.//=DGH;E@-:EGH;00<;C00;EGGGFGGG09EBF0CB/CFGBFGGEFBF/;9DF-..B9FFF/;9FF/BFFFFFFF
@M05620:37:000000000-D9766:1:1101:10275:7907 1:N:0:91
GAGGCTGCTTTGGAAGAAACTCATAGATTACTGCAACAGTTCCCCCTGGACCTGGAAAAGTTTCTTGCCTGGCTTACAGAAGCTGAAACAACTGCCTACAGGATGCTAACCGTCCGGAACGTCTCCTAGCAGCCTCACAGGGCGTCAACGCGCTGATGCACCCCTGGCAAGTACGTCAGGCATTTCAGCTTTCGCACTCTTGTGGATCCCCTTGACCCATTCTCAGAATTTGTACTTGTCCCTGACCCGCC
+
A3AABBFBFFFFGFGGGGGGGGHHHHHHHHHHHHDGFFGDGHHHHGGGEGGHHHGHHHFGBGHHHHHHHHHHHGH3GHHHHHHGH3FHHHHGGGHH3B?GHGG332B44BB/?1EE/?>/E/F2?B3B4?BB?GHH2?G3?//>/>C/2?A/AG->D11>FG.<<CH.CHE0<=<;CE.C;:0<CHBGCH0<:CEABBGGG0C0.0CFGBAFGGF0;FFFGGF/BF/9BFFFFFFB:/;:B/;BB://-;;
@M05620:37:000000000-D9766:1:1101:23573:7916 1:N:0:91
GAGGCTGCTTTGGAAGAAACTCATAGATTACTGCAACAGTTCCCCCTGGACCTGGAAAAGTTTCTTGCCTGGCTTACAGAAGCTGAAACATCTTCCACTGCAGTACGCTCCACGAAAGGCCAGGATACTACACGAATCGAGGAAAAGAACCGAGCAGATGAAACAATGGAAAGTAGGTAAGGCCTTTCCACTATAGCACTCTTGCGGATCCAATAACACACATCTCTGCAATTGTACTTGTACCTGCCAAG
+
A?AAAAF>CFDBGBBBAG4BGFHHHHGGGFGFHB4ABG2DGFFGHGEAAABGHHGFB3CBBFGGHHHGGHFHHHH3BAFGHHHGHB3FBF3BDBFF@@43333BBB>EE11BBE/>EEH//?//?3B34B432?>C/?0B/>/2@22?0<//>/>/0?11?1?<0.1><F<1<1>1>1=0</<.//<=<0<0/<00;:0<;00;0;-;DBFF;000;;;;..;;000;0;0;90;9C;0B;;9/9/99B/;
@M05620:37:000000000-D9766:1:1101:27252:7949 1:N:0:91
AGTGCCAGCTCTCAATCGCACAGGGGACCCAGGGCCTGGCCCCTCCATCCAGAAAACCTATGACCTCACCCGCTACCTGGAGCACCAACTCCGCAGCTTGGCTGGGACCTATGAGAATACAGCGTATGAATATGGGAGTTGGGGAGGAGAGAGGAGTGGGGGAAAGACAGTCCTAACAGCGGAGGGCTTTGGGAAATGATAGGGGGAGGAGGGGGTCTTTGGCGCCCACCAGACCCCCTGTCTGGGCTATC
+
>>A>ADFFAFFFGDGGGGGGGGGGFEEFGGGHG?FGABGGHHGGGGGHHHHHHHFGAEHFFE5GHHBGHHFEGGGGHHGBGGGGGHFGGFGHG?/@EBGG?G3FE/BF/GCDGFB33?32FG2B<?/22>22@22?0F?GDG?@A@@EE.>C<.<A<...;DF:G.G/C909;BFB//0.;9@B-?...;//.9/9//////;..-@=9DD.-;-9;BBBF/;-;@BDA9.9.;;AA=-;99F//..;A//
@M05620:37:000000000-D9766:1:1101:22096:8001 1:N:0:91
AGTGCCAGCTCTCAATCGCACAGGGGACCCAGGGCCTGGCCCCTCCATCCAGAAAACCTATGACCTCACCCGCTACCTGGAGCACCAACTCCGCAGCTTGGCTGGACCCTATGTGAGTATCCAGCGCAGGCATCTGGGAGTTGGGGAGGAGTGCGGAGCTGCGCACCGACCGTCCTAACCGTGGAGGGCTGTGGTAAATGATGGGGTGAGGAGGGGCTCTTTGGCTCCCACCAGTCCCCCTGTCTGGTCTA
+
BBABBFFFCFFFGFGGGGGGGGHGGEGGEGHHFGGGGGHHFHGHGGHHHHHHHHHHHGHHHHHHHHHHHHHGGEGGHHHHFHHHH11?E3BFF/EGGHGHGHHE/00BFF222?3333333332B///////?<11100/<011ACF-AAC/<<--<:-;G/-;---;-9--:9E.9;BA-9:;..;B.;.::9;/////;9//ADA-.A9BAD=AFBFFFFF/BFFEF/AD.FFFFB.;-;BFFB/;/B9
@M05620:37:000000000-D9766:1:1101:18552:8039 1:N:0:91
AGTGCCAGCTCTCAATCGCACAGGGGACCCAGGGCCTGACCCCTCCATCCAGAAAACCTATGACCTCACCCGCTACCTGGAGCACCCACTCCGCAGCTTGGCTGGGACCTATGCGTCTCCCGCGTCGGAATCTGGGCGTTGGGGCGGCGTGCGGCGTTGGGGCCAGACAGTCCTAACCGTGGCGGGTTCTGGTCAATGATGGGGTGAGGAGGGGCTCTTTGGCTCCCCCCAGTCCCCCTGTCTGGTCTCTC
+
>A>>AFFFAFFFGAGFEFFAE?HAF0BEEEHH0EEEFF0BAFGFGGFHHHFHFHHG0BGGGGFHHDGGHGHGG>EEHHHHBFHHHH/>EFHGAFEGGFFEEHHGGGHHGHHHHBGG/CGH0/BCCGGG<.>GFHHHGCCG?CCGAC99AAGB@??@=@@F@@B@FFAEFFFFFFFFFF@FF?@@@?9AFFFF;/;;FFFFFFFF-@EFF/;A@?@@FFFFBFFFFEF-;@;9BFFFFF@E/BFFFFFF/B/
@M05620:37:000000000-D9766:1:1101:22081:8048 1:N:0:91
GAGGCTGCTTTGGAAGAAACTCATAGATTACTGCAACAGTTCCCCCTGGACCTGGAAAAGTTTCTTGCCTGGCTTACAGAAGCTGAAACAACTGCCAATGCAGGATGCTACCCGTAAGGAAAGGCTCCTAGAAGACTCCAAGGGAGTAAAAGAGCTGATGAAACAATGGCAAGTAAGTCAGGCATTTCCGCTTTAGCACTCTTGTGGATCCAATTGAACAATTCTCAGCATTTGTACTTGTAACTGACAAG
+
BABBBAFBFFFFBFGGGGGGGGHHHHHHFHHHHGFGCGHEEFHHHGGFCGGHHGFFBEEGFHHHHHHFFFFHHHHGH5FFCFHHHFHHHGHHHHHFHGHHFGEGFGEGHFHHGEEFGFFD3GHHHFHGG3BFFDFHHHCGFHFGEGBFGHHEFFFHHGHFHH2@GGHHCGGHGDGFF<FFGHGEGGFGFCEG?EHGHHHHBHHFGH.GGBHGF0CHHHHHHHHHHHGGFFGFCCFGBFFB;FFFGFFFBC;
@M05620:37:000000000-D9766:1:1101:8638:8051 1:N:0:91
AGTGCCAGCTCTCAATCGCACAGGGGACCCAGGGCCTGGCCCCTCCATCCAGAAAACCTATGACCTCACCCGCTACCTGGAGCACCAACTCCGCAGCTTGGCTGGGACCTATGTGAGTATCCAGCGTAGGAATCTGGGAGTTGGGGAGGAGTGAGGAGTTGGGGAAAGACAGTCCTAACCGTGGAGGGTTCTGGTAAATGATGGGGTGAGGAGGGGCTCTTTGGCTCCCACCAGTCCCCCTGTCTGGTCTA
+
AA>ABFFFBFFFGGGGGGGAFCHDGGGGGGHHEGGGGGHHHHGHGGHHHGGHHHGHHGHHHHHHHHHHHHHGGEGGHHHHGGHHHHHGGHHHEEEFFGGFGHHGGGHHGHHHHHHHHHHHHHGHHGGGGGHGHHH1GHHGGHHHGGGGGGGHHHHHHGHHHHGGGGHHHHHHHHHHHHHHGGGGGGGGGGGGGGFGGGGGGGGGGGFFFFFFFFFFFFFFFFFFFFFFFFFFFFFFFFFFFFFFFFFFFFF
@M05620:37:000000000-D9766:1:1101:18882:8051 1:N:0:91
GAGGCTGCTTTGGAAGAAACTCATAGATTACTGCAACAGTTCCCCCTGGACCTGGAACCGTTTCTTGCCTGGCTTACAGAAGCTGAAACAACTGCCAATGCAGGCTGCTACCCGTAAGGACCGGCTCCTAGACGCCTCCCAGGGAGTACACGCGCTGATGAACCAATGGCAAGTAAGTCAGGCATTTCCGCTTTAGCACTCTTGTGGATCCAATTGAACAATTCTCAGCATTTGTACTTGTAACTGCCAAG
+
>1>AA>>>FFFD1GGC1BBGBGBGDDGHH1FGHH11BBFDDGHHHGEF/ABFHHEHH1/ABEHHDGGHHHHHHHF1GHHGHHHFFGHHHBGHHHHHC@GHC@GC/B>FH1FGAEEGFHF10/><E/CFB1BD1C/<CEC/0@F</??01?1A/<CGC.<D00<CGCG/GFHGGHFHHHH0CCC.GHFFGA:EB.0CFGGGGGGGGFAFGGGFFFBB009;/C9FGFBFFFF/FFFFFFFFF/BFFB/;9BA
@M05620:37:000000000-D9766:1:1101:25537:8056 1:N:0:91
AGTGCCAGCTCTCAATCGCACAGGGGACCCAGGGCCTGGCCCCTCCATCCAGAAAACCTATGACCTCACCCGCTACCTGGAGCACCAACTCCGCAGCTTGGCTGGGACCTATGCGTATCCCGCGTCGGAATCTGGGCGTTGGGGCGGCGTGCGGCGTTGGGGCCAGACGGTCCTAACCGTGGCGGGTTCTGGTCAATGATGGGGTGAGGAGGGGCTCTTTGGCTCCCACCAGTCCCCCTGTCTGGTCTCTC
+
AAABBFFFBF4@FGGGGGGGGGGHGGGGGGHHGGGGGFHHHHGHGGHHHHHHHGHHHGFHHHHHGHHHHHHGGGGGHHHHHHHHGHHHGHHHGGGGGHHHGHHGGGHHGHHHHBE</?FGHB<BADG@-<.<FFHHFC-<ACDGEC--;-;9@-;@-;BFBB9@DAFF-9.:@FBFFA?AFBBBBB;9FFFFB;BFFFFFBFFF.@EF./;.;BBBEF:F/;FFFEFBFF..::9FFF;EFFFFFBBBBBB
@M05620:37:000000000-D9766:1:1101:10360:8074 1:N:0:91
GAGGCTGCTTTGGAAGAAACTCATAGATTACTGCAACAGTTCCCCAGGGACCTTGAAACGATTCTTGGTTGGCTTGCAGAATCTGATGCAACTGCCAATGCAGGCCGATACAAGAAAGGAAAGGATCCTAGAAGACAACAGAGAAGTAAAAGAGAAGATGACACAATAGCAAATGAGTCAAGCATATCCACTATAGCACTCTTCTGGATCCAATTGACCAATTCTAAGCATTTGTACTTGTAACTGACAAG
+
AAAA>AFBFDFDGCFCAGFGGFHHHGG6EAFH5B4ABAFAD5DBF222AAAA23BBB53B1BB5D5D3311A33BA1BB@35BDDD555B@F3?3B3B33F4BB?1>/>>E?BF2BBFFE??F0BBFGHH4?332B2??/22B2@@@@@22@FFG22?1111??GFG1?1?D1>1=>F=F1<FGH1=>>0<=/0<==0D0<0D0==GHBFF00;CCG00C.GGC00::/;00B00;CFFF;FGGF0BFEF9
@M05620:37:000000000-D9766:1:1101:21438:8089 1:N:0:91
AGTGCCAGCTCTCAATCGCACAGGGGACCCAGGGCCTGGCCCCTCCATCCAGAAAACCTATGACCTCACCCGCTACCTGGAGCACCAACTCCGCAGCTTGGCTGGGACCTATGTGAGTATCCAGCGTAGGAATCTGGGAGTTGGGGAGGAGTGAGGAGTTGGGGAAAGACAGTCCTAACCGTGGAGGGTTCTGGTAAATGATGGGGTGAGGAGGGGCTCTTTGGCTCCCACCAGTCCCCCTGTCTGGTCTA
+
AA>AAFFFBFFFG4GGFFCAEEHAF2AEFFHHCEEEFGHHHHGHGGBGHFHHH3GGHFHHFGGHHGGGHHHGG>/EHFGGBBGHHH1?EHHHDGCGGHFHGHHGGGHHGHHHHHFHHHHHHHFFHGGAGGFGGHHHHG0FFGHFGG.CCACGH0GHBEHHHGGGE:CGFHFHHHHHGHHHGGGG.CDGFGGGGGGGGGGGFGGGGGDBFFFFFFBBBBFFFFFFFFFFFFFFFFFFFFFFBFFFFFFFFF/
@M05620:37:000000000-D9766:1:1101:17718:8123 1:N:0:91
GAGGCTGCTTTGGAAGAAACTCATAGATTACTGCAACAGTTCCCCCTGGACCTGGAAAAGTTTCTTGCCTGGCTTACAGAAGCTGAAACAACTGCCAATGCAGGATGCTCCCCGTAAGGACCGGCTCCTAGAAGCCTCCAAGGGCGTCCAAGAGCTGCTGCCCCAATGGCAAGTAAGTCCGGCATTTACGCTTTAGCACTCTTGTGGATCCACTTGCACAATTCTCAGCATTTGTACTTGTCACTGACAAG
+
>>AAA1CACFFFFGGBBG1FAGGHHHH3EFGHHGFGCGG1DGHFHGEGFFHGHFHHFACFGHHHEHFFHGFHHHGAG1GHHHHHFBGHHF/GF0GB1@GHFFFHGHHHH1B/EEEE?GGB0/>E//??GFGH1B1B10?011F//><//?1?FGHHH1>G10.<CFHHHHH0C<=DGDG0C@C?CEF0;CCGGEFFFHGGGGGGFGBGGGFF/;F900CB/CFFBB0;FGFFGGFBFBBFF//BFF////9
@M05620:37:000000000-D9766:1:1101:17884:8157 1:N:0:91
GAGGCTGCTTTGGAAGAAACTCATAGATTACTGCAACAGTTCCCCCTGGACCTGGAAAAGTTTCTTGCCTGGCTTACAGAAGCTGAAACAACTGCCTCCAGGATGATACACGTCCGGAAAGACTACTAGAAGCCACCAAAAGAGTCGACGAAATAATGCAAACCTGGCAAGTCATTCAGGCCTTTCCACTTTCGCACTCTTATGGATACAATTGCCACATTCTCAGCATTTATCCTTGTACCTGACCAGCC
+
A3ABBBFBFFFFGGGGGGGGGCAEFHGHHHGHHHHFHGGFFHHHHGGGHHHHHHFFHHHGBDDHHHHGHHHHFHHHHGHHHHHHHHHHGHHHHHH3FG1F3B1FB3FGFFG1B1?>///>F3BF3GH?4BGH3?2B??G//FCH32/<<>//</1?FG1111</0<F<0FFFFH1>1=DGH<GHBDG0<D=D0<<.::GF000;/<G0<GHHHB0;B;F0CFFF00;090;0909;0C0=0;C0B;;/;.9
@M05620:37:000000000-D9766:1:1101:15660:8161 1:N:0:91
AGTGCCAGCTCTCAATCGCACAGGGGACCCAGGGCCTGGCCCCTCCATCCAGAAAACCTATGACCTCACCCGCTACCTGGAGCACCAACTCCGCAGCTTGGCTGGGACCTATGTGAGTATCCAGCGTAGGAATCTGGGAGTTGGGGAGGAGTGAGGAGTTGGGGAAAGACAGTCCTAACCGTGGAGGGTTCTGGTAAATGATGGGGTGAGGAGGGGCTCTTTGGCTCCCACCAGTCCCCCTGTCTGGTCTA
+
BCACCFFFCFFFGGGGGGGGGGHGGGGGGGHHFFGGGGHHHHGHGGHHHHHHHHHHHGHHHHHHHHHHHHHGGEEFHHHHGHHHHHGHGHHHGGGGGHHHGHHGGGHHGHHHHHHHHHHHHHHHHGGGGGHHHHHHHHFGGHHHGGGGGGEGHGHHHGHHHHGGGGHHHHHHHHHHHHHHGGGGGGGG;CFGGGFFGGGGGGGGGGFFFFFFFFFFFFFFFFFFFFFFFFFFFFFFFFFFFFFFFFFFFFF
@M05620:37:000000000-D9766:1:1101:5951:8172 1:N:0:91
ACCACACCTTCTACAATGAGCTGCGTGTGGCTCCCGAGGAGCACCCCGTGCTGCTGACCGAGGCCCCCCTGAACCCCAAGGCCAACCGCGAGAAGATGACCCAGGTGAGTGGCCCGCTACCTCTTCTGGTGGCCGCCTCCCTCCTTCCTGGCCTCCCGGAGCTGCGCCCTTTCTCACTGGTTCTCTCTTCTGCCGTTTTCCGTAGGACTCTCTTCTCTGACCTGAGTCTCCTTTGGAACTCTGCAGGTTCT
+
BBABBBABFFFFGGGGFGFGGFGGFEEBFEHHHGGDEGGCEHHHHGGGFEEEDBFGHHHGGGGGGGGGGGGBGHHEGGGHGHHHEGGGGC<BCGHHHHHHHHHHGGF1F?GEGFFCGCGGHHHGHHHGHHHGHGGGGGGHGHHGHGGGGGGGGGGGGG--9AFFGGFFFFFFFFFFFFFF/:FFFFFFBFFFFFCDFFFFFFFFF?FFFFFFFFFBFFFFFFFFBFFFFFFFFFFFFFFFFFFFFFE.BFF
@M05620:37:000000000-D9766:1:1101:17898:8178 1:N:0:91
GAGGCTGCTTTGGAAGAAACTCATAGATTACTGCAACAGTTCCCCCTGGACCTGGAAAAGTTTCTTGCCTGGCTTACAGAAGCTGAAACAACTGCCTACAGGATGCTACCCGTAATGAAAGGCTCCTAGAAGACTCCAAGGGAGTAAAAGAGCTGATGAAACAATGGCAAGTAAGTCAGGCATTTCCGCTTTAGCACTCTTGTTGATCCAATTGAACAATTCTCAGCATTTGTACTTGTAACTGACAAGCC
+
A?AAAACAFFFDGFBBCGBFGGHHHDFGHFDFHDDDCGBAD5F32BEGEHHHHHHG3AFHGHHFHHH5BGHHHHHFGGGFHHHHH3EGGHHHHHHH3B23331B3?BB3BF??/E/B43B?0F??F?E4FF??B33BFB3?CGG/B3FHBFGCF<2F@@GF@FC22?001/<?GD1??10?><F<DF?ADGGF<00<<CF00=0.==DG0GEGHCB0C:0;;00:;:GCGFGHCB9C00;0;F99CFF.;:
@M05620:37:000000000-D9766:1:1101:5787:8188 1:N:0:91
AGTGCCAGCTCTCAATCGCACAGGGGACCCAGGGCCTGGCCCCTCCATCCAGAAAACCTATGACCTCACCCGCTACCTGGAGCACCAACTCCGCAGCTTGGCTGGGACCTATGTGAGTATCCAGCGTAGGAGTCTGGGAGTTGGGGAGGAGTGAGGAGTTGGGGAAAGACAGTCTTAACCGTGGAGGGTTCTGGTAAATGATGTGGAGAGGAGGGGCTCTTTGGCTCCCACCAGTCCCACTGCCTGGTCTA
+
>>>AAFFFAFCFFDGGFFFAEAFGFEFEEE2AAAEEFEB2AGG1FFFEFGEHHEGG3EFEHHHHGGG3F11>E>>EH3FGBFG1FG11?FG@EE/E/B?3/BFF/?F0/BFDGBD21B?1BFGFHCG/>CH000??00<<?F?GD-.@-.</.<0.0C/<0CD@E..C:C/;0=0=00<:AE.-.C.@9CFGGGF00CF0B;00;C0.B.9...-9@-;9FFFFEBBA.9.;.:B//;/;.;///;E;B/F
@M05620:37:000000000-D9766:1:1101:12781:8212 1:N:0:91
AGTGCCAGCTCTCAATCGCACAGGGGACCCAGGGCCTGGCCCCTCCATCCAGAAAACCTATGACCTCACCCGCTACCTGGAGCACCAACTCCGCAGCTTGGCTGGGACCTATGTGAGTATCCAGCGTAGGAATCTGGGAGTTGGGGAGGAGTGAGGAGTTGGGGAAAGACAGTCCTAACCGTGGAGGGTTCTGGTAAATGATGGGGTGAGGAGGGGCTCTTTGGCTCCCACCAGTCCCCCTGTCTGGTCTA
+
>A>AAFFFBFFFGGGGGGGGGGHHFGGGGGHHGGGGGFHGFHGHGGHHHHHHHBGHHGHHHGGHHHHHHHHGG@EGHHHHFGHHGHFHGGHHGGGGGHFFGHHGGGHGGHHHHHHHHHHHHHHHHGGGGGGFHHHHHG<FDGHFGGECGDEGHDGHHGGHHGGGFGEGHHHHHGGHHGHHADEFAEGGAAFGGGFGFGGGGGGGGGFFFFFFFFFFFFFFFFFFFFFFFFFFFFFFFFFFFFFFFFFFFFF
@M05620:37:000000000-D9766:1:1101:27502:8216 1:N:0:91
GAGGCTGCTTTGGAAGAAACTCATAGAGTACTGCAACAGTTCCCCCTGGACCTGGAAAAGGTTCTTGCCTGGCTTACAGAAGCTGAAACAACTGCCAATGCAGGACGCTACCCTAAATGAAAGGAAACTCGACTACAACACTGGAAGCCACGAGAAGATGCCACAATACCAAGTAAATCAAGCATTTCAGCTTTAGCACTCTTGTGGATCCAATTGAACAAAACTAAGCATTTGTACTTGACACTGAACAG
+
BBBBBBFBFFFFGGGGGCGFEGHFFFB5DGGHHHHHCHFAFGH3AE2ECCHHHGHGEDGH1FGHHHHDGH3GHHGHFHHFGHHHHHGHHHFHHHHGHHHG3FGFB1/>>E>0030B3BB3BEGFF3BBB3?FE/>B1B1F?1B?F1@?@G0>><?/0??11?G1GHF111>1>1<=1=>>1><<<<=DD0=DDDD0DDD0CB0C0;.:0C/;CBCCC0:;9..;00:9;900;0000=000;00;9FBBF/
@M05620:37:000000000-D9766:1:1101:7474:8220 1:N:0:91
AGTGCCAGCTCTCAATCGCACAGGGGACCCAGGGCCCGGCCCCTCCATCCAGAAAACCTATGACCTCACCCGCTACCTGGAGCACCAACTCCGCAGCTTGGCTGGGACCTATGTGAGTATCCAGCGTAGGAATCTGGGAGTTGGGGAGGAGTGAGGAGTTGGGGAAAGCCAGTCCTAAACGTGGAGGGTTCTGGTAAATGATGGGGTGAGGAGGGGCTCTTTGGCTCCCACCAGTCCCCCTGTCTGGGATT
+
>A>AAFF1>FCDDGGBDCFF1AA00EFA0BGGG0AA/AEE/EEFEGF1BFGA1A1BG>01FF2FFH1FHGFEGG?EGHHFHHH/0?FHGEFHCA@/>FBF<0GEFGCGA<1BFHFHH1G12@@FHG/?<CHHHDGFHFHA.0>1CGG?<EG/G0DGHGFG0/:-C..C/.;FF0C0CB0=E9.9:EG?.CFGGF;0CFFFFFFFFBB@?F-BBF@;>-9BFF/BFBFEA-AFEFBF//AB--FBFE/;-//
@M05620:37:000000000-D9766:1:1101:21610:8236 1:N:0:91
AGTGCCAGCTCTCAATCGCACAGGGGACCCAGGGCCTGGCCCCTCCATCCAGAAAACCTATGACCTCACCCGCTACCTGGAGCACCAACTCCGCAGCTTGGCTGGGACCTATGTGAGTATCCAGCGTAGGAATCTGGGAGTTGGGGAGGAGTGAGGAGTTGGGGAAAGACAGTCCTAACCGTGGAGGGTTCTGGTAAATGATGGGGTGAGGAGGGGCTCTTTGGCTCCCACCAGTCCCCCTGTCTGGTCTA
+
BCABBFFFDFFFGGGGGGGGGGHHGGGGGGHHGGGGGGHHHHGHGGHHHHHHHHHHHGHHHHHHHHHHHHHGGEGGHHHHHHHHHHHHGHHHGGGGGHHHGHHGDEHHGHHHHHHHHHHHHHHHHGGGGGHHHHHHHHHGGHHHGGFGGEEGHHHHHGHHHHGGGGHHHHHHHHHHHHHHGGGGGGGGEFGGGGGGGGGHHGHGGGFFFFFFFFFFFFFFFHHFFFFFFFFFFFFFFFFFFFFFFFFFFFF
@M05620:37:000000000-D9766:1:1101:24791:8240 1:N:0:91
GAGGCTGCTTTGGAAGAAACTCATAGATTACTGCAACAGTTCCCCCTGGACCTGGAAAAGTTTCTTGCCTGGCTTACAGAAGCTGAAACAACTGCCAATGCAGGCTGCTACCCGTAAGGAAAGGCTCCTAGAAGCCTCCAAGGGAGTAAAAGAGCTGATGAACCAATGGCAAGTAAGTCAGGCATTTCCGCTTTAGCACTCTTGTGGATCCAATTGAACAATTCTCAGCATTTGTACTTGTAACTGACAAG
+
AAABB?FBFFDFFBGGGGGGFGFHHHHHHGHHHHHHHGHFHHHHHGGGHGHHHHHGHHHHGHHHFHFHHHHHHHGHHHHHHHHHHHHHHHHHHGHFHHHHHHHH1EGGHHHHHGGGGGHHHFHAE3BFHHHHFH3B3BFG1BF/FGFFHHFFAGBGHHHHEH1FGHHHHHHFGDGHHFHHHHHHHHHFHCEGDGHHHHHHGHHHGGGHGHHHHHHHHFHHHFFHHGGGGGGGGGGGGGGFFBFGGGGFGFF
@M05620:37:000000000-D9766:1:1101:24772:8249 1:N:0:91
GAGGCTGCTTTGGAAGAAACTCATAGATTACTGCAACAGTTCCCCCTGGACCTGGAAAAGTTTCTTGCCTGGCTTACAGAAGCTGAAACAACTGCCAATGCAGGCAGCACCCCATAAGGAAGGAAACCTAGACACAACAACGGAAGGCAACAAGATGCTGCACCAATGGAAAGTAAGTAAGGCATTTACGCTTTAGCAATCTTGTGGATCCAATTAACCAAATCTCAGCATTTATACTTGTCACTAACAAG
+
AABBBAFBFFFFCF5FGFFGGGHHGHHHHHHGHHGHFFFDGGHHHGGGGHHHHHGH3EBGFHHHHHFFGHGFHHHFGGGHHHHFFFFHGFGHHHHGHHHFBF31B11?11??>1BBBF3?F0?0B3BB3B3B34BB/?///<>/??//@<?0?@FF1?DB1?F?CEF?B1F1F1FFG<1><>C<1>===E?<<ED=GF0DH0CG0CAGCBGCGFF0<<::C.9;0;FFGG0;00;;0;90;C09C0=FCB/
@M05620:37:000000000-D9766:1:1101:22653:8266 1:N:0:91
GAGGCTGCTTTGGAAGAACCTCATACAGTACTGCAACAATTCCGACGCGACCCGGATAACGTTCTTGGCTTGCTTAAAGAATGATACCCTCAAGACAAGGCTACTAGAATACTCCAAGGGAGCAAAAGAGCTGATGAAACAATGGCAAGTAAGTCACGCATTTCCGCTCTAGCACTCTTGTGGACCCAATTGAACAATTCTCAGCATTTGTACTTGCAACTGACAAGCCAGGGACCCCAGATCCGAATAGC
+
A?AAAAF>CDBDFCABE1BF1FBGF1B13ABFDB1B10A1D1D00A////AAAA>E//B1?FC0?B1@BG0>?1@21BB1FDE1@2BFF1/01B1B00B?/B1BBB11B21BB11<BB//FC//<<@0?@@FCFF1@1?1?/<1<0<??11<11>11.<<>>D0=CEE-<0000<0;0::;C.0/:.../;0;090/0;CBF00;BBFB0CBFEBB0;;99;9/:9.;9/-;-9;-A---;/9/-:;-;99
@M05620:37:000000000-D9766:1:1101:27023:8267 1:N:0:91
AGTGCCACCTCTCAATCGAACAGGGGACCCAGGGCCTGGCCCCTCCAGCCAGAAAACCTGTGACCTCACCCGCTACCTGGAGCACCAACTCCGCAGCTTGGCTGGGACCTATGTGAGCATCCAGCGTAGGAATCTGGGGGTTGGGGAGGAGTGAGGAGTTGGGGAAAGAAAGTCCTAACCGTGGAGGGTTCTGGTAAATGATGGGGTGAGGAGGGGCTCTTTGGATCCCACAAGTCCCCCTGTCTGGTCTA
+
>AAAAFF1BBBFGGGGGGGEGCF0FEAAAA0FF0BE/FHCBGEHGGH1F/AF0B1AFFG0BE2FFDHGHHGEE/>EGDGHHGHFE>FGGH1GEC/>@FHHGH1FEEHHFCFHHH2FG1BD1F1<GC/?B?1F1<DGHG//>CCC-A.<@CACHHBHG?G/0C-@;CF.9.CBB0;BF0/C-.;AGEF?--;FFFF/BBF/:/9/;-A@-FFB9B=;9-AFE///;9;-F9F---//9/-A--;BFFEFBFF
@M05620:37:000000000-D9766:1:1101:26824:8314 1:N:0:91
AGTGCCAGCTCTCAATCGCACAGGGGACCCAGGGCCTGGCCCCTCCATCCAGAAAACCTATGACCTCACCCGCTACCTGGAGCACCAACTCCGCAGCTTGGCTGGGACCTATGTGAGTATCCAGCGTAGGAATCTGGGAGTTGGGGAGGAGTGAGGAGTTGGGGAAAGACAGTCCTAATCGTGGAGGGTTCTGGTAAATGATGGGGTGAGGAGGGGCTCTTTGGCTCCCACCAGTCCCCCTGTCTGGTCTA
+
ABAABFFFCFFFGFGGGGGAECHHGGGGGGHHGGGGGGHHHGGHGGHHHGHHHHHHHGHHHHHHHHHHHHHGGFGGHHHHFFGHHHGFFHHHEFCGGHHHGHHGGGHHGHHHHHHHHHHHHHHHHGFGGGHHHHHHHHFFGHHHGGFGGFFHHGHHFGHHHHGGGGHHHHHHHHHHHHHHGGGGGGGGCFGGGGFGGGGGGGGGGGGFFFFFFFFFFFFFFFFFFFFFFFFFFFFFFFFFFFFFFFFFFFF
@M05620:37:000000000-D9766:1:1101:8373:8315 1:N:0:91
AGTGCCAGCTCTCAATCGCACAGGGGACCCAGGGCCTGGCCCCTCCATCCAGAAAACCTATGACCTCACCCGCTACCTGGAGCACCAACTCCGCAGCTTGGCTGGGACCTATGAGTATCCAGCGTAGGAATCTGGGAGTTGGGGAGGAGTGAGGAGTTGGGGAAAGACAGTCCTAACCGTGGAGGGTTCTGGTAAATGATGGGGTGAGGAGGGGCTCTTTGGCTCCCACCAGTCCCCCTGTCTGGTCTATC
+
AAAAAFFFCFFFGGGGGGGFGFHHGGGGGGHHGGGGGGHHHHGHGGHHHHHHHHHHHGHHHHHHHHHHHHHGGEGGHHHHHHHHHHHHGHHHGGGGGHHHGHHGGGHHGHHHHHHHFHHHHHHG?CDGFHGHHHHHEFEHHHGGGGGGGFHHHHHGHHHHGGGGHHHHHHHHHHHGHHGGGGGGGGCCFFFC;BGF0CFGGGGG.@EFFFFFFFFFEFFFFFFFFFFFFFFFBFFFFFFEFFFFFBFFFFB
@M05620:37:000000000-D9766:1:1101:26809:8326 1:N:0:91
AGTGCCAGCTCTCAATCGCACAGGGGACCCAGGGCCTGGCCCCTCCATCCAGAAAACCTATGACCTCACCCGCTACCTGGAGCACCAACTCCGCAGCTTGGCTGGGACCTATGTGAGTATCCAGCGTAGGAATCTGGGAGTTGGGGAGGAGTGAGGAGTTGGGGAAAGACAGTCCTAATCGTGGAGGGTTCTGGTAAATGATGGGGTGAGGAGGGGCTCTTTGGCTCCCACCAGTCCCCCTGTCTGGTCTA
+
AABAAD5CAFFFG4ABGAAFEAB4BAAEGGHHGEGF2BBGGEGHGGGHHABFGFHGGFHGHFGHHGHGHHHGGGGGHHG1BFF?GG1FE3BFEE/EEBFHEHHF/?BGGGFGHHHDGFGGHHDFHF<?>?FGBGHHGHCFC?GGGGCCCACGG<DGF<<GHHGGCDEGCCFG0CFHCH:CC9CE9:DG9.CFGGCFGGFGF;FCADGFAFFBAABFFDFFFF;FFFFFEBAAEFBFFFF?D?FFF///9BB
@M05620:37:000000000-D9766:1:1101:12426:8351 1:N:0:91
GAGGCTGCTTTGGAAGAAACTCATAGATTACTGCAACAGTTCCCCCTGGACCTGGAAAAGTTTCTTGCCTGGCTTACAGAAGCTGAAACAACTGCCTACAGGATGCTACCCGTAAGGAAAGGCTCCTAGAAGACTCCAAGGGAGTAAAAGAGCTGATGAAACAATGGCAAGTAAGTCAGGCATTTCCGCTTTAGCACTCTTGTGGATCCAATTGAACAATTCTCAGCATTTGTACTTGTAACTGACAAGCC
+
BBCCBBFCFFFFFGGGGGGGGGHHHHHHGHHGHHHFCHHEGGHGHGGGGHHHHHGHGFFHGHGHHHHHHHHHHHHHHHGGHHHHHGFHHHHHHHHHGHGCGF1BFFHHHGHGGGGHHFHGHHHHGFHHHHHHGBGHHHHFGGHG?FFHHGCHFFHFHGHHHHGHHHHGGHGHHHHFGHGHGHHHFHGDGDFG0DGDHCCGHFHHFDCGHHHGGHHHGHHHHFCGGCCCGH9FCCFGGFFFGGGGFGGBFGG
@M05620:37:000000000-D9766:1:1101:5602:8387 1:N:0:91
AGTGCCAGCTCTCCATCGCACAGGGGACCCAGTGCCTGGCCCCTCCATCCAGAAAACCTATGACCTCACCCGCTACCTGGAGCACCCACTCCGCAGCTTGGCTGGGACATATGTGAGTATCCAGCGTAGGAATCTGGGAGTTGGCGCGGCGTGCGGAGTTGGGGACAGACAGTCCTAACCGTGGAGGGTTCTGGCAAATGATGGGGTGAGGAGGGGCTCTTTGGCTCCCACCAGTCCCCCTGTCTGGTCTA
+
>>>1>DF1>CFFGCGFAAA1E0FCG00000AF11B11BFGAGGEGGHEGBGGAGH0BFG1ABDGHABFHFE/>/>>GG1B0BBGGHG/?F>0>?//>B1BEF1/?EGF<GGHHH22F>F1BGFDHG/?>C<>GFHHGH0?EHHB1</<--==A.AC--;;0;-;:-9A/;/CFGGFGGGGGGF@-9A-;AFFFF/9BFFFF/BF-AA--FFFBF@-;-AF/B/;F/;-A-AFEFFFFFFF@-FFF/BFFFF
@M05620:37:000000000-D9766:1:1101:13753:8414 1:N:0:91
AGTGCCAGCTCTCAATCGCACAGGGGACCCAGGGCCTGGCCCCTCCATCCAGAAAACCTATGACCTCACCCGCTACCTGGAGCACCAACTCCGCAGCTTGGCTGGGACCTATGTGAGTATCCAGCGTAGGAATCTGGGAGTTGGGGAGGAGTGAGGAGTTGGGGAAAGACAGTCCTAACCGTGGAGGGTTCTGGTAAATGATGGGGTGAGGAGGGGCTCTTTGGCTCCCACCAGTCCCCCTGTCTGGTCTA
+
BCBCCFFFCFFFGFGGGGGGGGHHGGGGGGHHGGGGGGHHHHGHGGHHHHHHHHHHHGHHHHHHHHHHHHHGGGGGHHHHHHHHHHGHGHHHGGGGGHHHGHHGGGHHGHHHHHHHHHHHHHHHHGGGGGEHHHHHHHHGGHHHGGGGGGGHHHHHHGHHHHGGGGHHHHHHHHHGHHHHGGGGBGGGGGGGGGFFGGGGGGGGGGFFFFFFFFFFFFFFFFFFFFFFFFFFFFFFFFFFFFFFFFFFFFF
@M05620:37:000000000-D9766:1:1101:23233:8420 1:N:0:91
AGTGCCAGCTCTCAATCGCACAGGGGACCCAGGGCCTGGCCCCTCCATCCAGAAAACCTATGACCTCACCCGCTACCTGGAGCACCAACTCCGCAGCTTGGCTGGGACCTATGTGAGTATCCAGCGTAGGAATCTGGGAGTTGGGGAGGAGTGAGGAGTTGGGGAAAGACAGTCCTAACCGTGGAGGGTTCTGGTAAATGATGGGGTGAGGAGGGGCTCTTTGGCTCCCACCAGTCCCCCTGTCTGGTCTA
+
AAAABFFFBFFFGGGGGGGGGGHFGGGGGGGFFEFGGGHHHHGHGGHHEGFHHHHHHGGFHHHHHHHGHHHGGGGGHHHHFGHHHHHHGHHHEGGGGHFHGH3FGGHHGHHHHHDHFGHHHHHHHGGGGGHHHHHHHHGGGHHHGGGGGGGHHGHHHGHHHHGGGGHHHHHHHHHHHHHHGGGGGGGGCFFGGGFFGGGGGGGGGGFFFFFFFFFFFFFFFFFFFFFFFFFFFFFFFFFFFFFFFFFFFFF
@M05620:37:000000000-D9766:1:1101:11086:8448 1:N:0:91
GAGGCTGCTTTGGAAGAAACTCATAGATTACTGCAACAGTTCCCCCTGGACCTGGACAAGTTTCTTGCCTGGCTTACCGAAGCTGAAACAACTGCCAATAGGCTACTACACTTAAGGCGAAACGAAAAGCAGACACAAGAGGAGAAAAAAAGATAATACACCAATGGAAAGTAGGACAGAAGTTACGCATTTAGCACTCATGTCGCTCCAAGAGCCAAATTAACAACATTTAGCATTTGCACTGACAAGCC
+
A?AB>AFBC5B4F4BBFGGFGGHHHFHGHFEGGGBGFHBFGDFAFAAFCGBFHGEG231FGHHGHHHBBB3BBFG3B3BBFG>FGB3GBFEGHHHHBH@3@@BG@FB@GCG3B4BBB3//////??/<B?G22022B?020?0??G220/</>111>111>>>.11<CGG.000<0<<./</0000..;;;CCGGFH0:/=0;0;.;;.;B0.:B?F/;CFGBFF0;.9=00//::F9B/;:F//:;F;:.
@M05620:37:000000000-D9766:1:1101:11325:8459 1:N:0:91
AGTGCCAGCTCTCAATCGCACAGGGGACCCAGGGCCTGGCCCCTCCATCCAGAAAACCTATGACCTCACCCGCTACCTGGAGCACCAACTCCGCAGCTTGGCTGGGACCTATGTGAGTATACAGCGTAGGAATCTGGGAGTTGGGGAGGAGTGAGGAGTTGGGGAAAGACAGTCCTAACCGTGGAGGGTTCTGGTAAATGATGGGGTGAGGAGGGGCTCTTTGGCTCCCACCAGTCCCCCTGTCTGGTCTA
+
BCBBCFFFCFFFGGGGGGGGGGHHGGGGGGHHGGGGGGHHHHGHGGHHHHHHHHHHHGHHHHHHHHHHHHHGGGGGHGHHHHHHHHGHGHHHGGGGGHHHGHHGGGHHGHHHH3DG3DFG3?GHH/??//@DGHHH1G?FA=GH/C.-AEE0<D0CGGHHHH--;;GHHHHHHGHHHHHHGE.;AEGGCAFGG09;CFFGGGGGGGFDF?FFFFFFFFFFFFBFFFFFFFFFFFFFFFFACEFFFFBB0:B
@M05620:37:000000000-D9766:1:1101:24228:8482 1:N:0:91
AGTGCCAGCTCTCAATCGCACAGGGGACCCAGGGCCTGGCCCCTCCATCCAGAAAACCTATGACCTCACCCGCTACCTGGAGCACCAACTCCGCAGCTTGGCTGGGACCTATGTGAGTATCCAGCGTAGGAATCTGGGAGTTGGGGAGGAGTGAGGAGTTGGGGAAAGACAGTCCTAACCGTGGAGGGTTCTGGTAAATGATGGGGTGAGGAGGAGCTCTTTGGCTCCCACCAGTCCCCCTGTCTGGTCTA
+
BBBBBFFFBFFFGGGGGEGGGGHGGGGGGGHHG2EEFGHHHHGHGGHFHFGHFHHHHGHFHHHHHHHHHHHFGGGGHHHHHFGHHHHHGH3GEEEFGHGHEGFGGGHHGHHGHHHHHGHHFHHHHGFGFGHHGHHHHHFFGEFHGFFGGGGHHHFFFD</GHGCGGHHBCFFGHHHGGHHGEEGGGGGAF?BFGFGGGGGGGGGGFFFFFFFFF..AAFFFFFFFFFEFFFFFFFFFFFFFFFFFFFFFFF
@M05620:37:000000000-D9766:1:1101:11248:8485 1:N:0:91
GAGGCTGCTTTGGAAGAAACTCATAGATTACTGCAACAGTTCCCCCTGGACCTGGAAAAGTTTCTTGCCTGGCTTACAGAAGCTGAAACAACTGCCTACAGGCTGCTACCCGTAAGGAAAGGCTCCTAGAAGACTCCAAGGGAGTAAAAGAGCTGATGAAACAATGGCAAGCAAGTCAGGCATTTCCGCTTTAGCACTCTTGTGGATACAATTGAACAATTCTCAGCATTTGTACTTGTAACTGACAAGCC
+
AAAA>>CAFDFBEB5BGFBGGGEGHFFHHHGBFGBGFGFGEDFGHGEFGF2FGHGH332FBGFGHHHBBFDFFHHEGDFGHHBGHE3GBB1GHHHG3BB3B31BBBFDFFBE?>AB33?BFF/3B?BFBFFBB3B3BBC?/AHC?BDDH?/C0@@1FDGH@@<G<?F00CF/?FF1?>10>F<11FGAD.<<0<DDH0/DDD=0.0;0=0:0;CGG0C/<:0;;;0;00=0;9;CFFF09BFC;09CF?EE
@M05620:37:000000000-D9766:1:1101:27780:8492 1:N:0:91
AGTGCCAGCTCTCAATCGCACAGGGGACCCAGGGCCTGGCCCCTCCATCCAGAAAACCTATGACCTCACCCGCTACCTGGAGCACCAACTCCGCAGCTTGGCTGGGACCTATGTGAGTATCCAGCGTAGGAATCTGGGAGTTGGGGAGGAGTGAGGAGTTGGGGAAAGACAGTCCTAACCGTGGAGGGTTCTGGTAAATGATGGGGTGAGGAGGGGCTCTTTGGCTCCCACCAGTCCCCCTGTCTGGTCTA
+
>AAAAFF@AFFFGFGGGGCAEAGHGGGGGGHHGAEEFGHGHHGHGGGHHGGHHHHFGGHBGHHHHHGHHHGGGGGGHHHHHHHHHHHHGF3FEGCGGGHHGH3?AEHHGHHHHH2GHHHHHHHHHGGGGGHHGHHHHHHGGHHHGGGGGGGHHHHHHGHGH/ADGGHGHHHHHHHGHHHHGGGGGGGGEFGGGGGGGGGFGGGEGGFBFFFFFF;BBBFFFFFFFFFFFFFDFFFFFFFFBFFFFFFFFFF
@M05620:37:000000000-D9766:1:1101:24579:8522 1:N:0:91
AGTGCCAGCTCTCAATCGCACAGGGGACCCAGGGCCTGGCCCCTCCATCCAGAAAACCTATGACCTCACCCGCTACCTGGAGCACCAACTCCGCAGCTTGGCTGGGACCTATGTGAGTATCCAGCGTAGGAATCTGGGAGTTGGGGAGGAGTGAGGAGTTGGGGAAAGACAGTCCTAACCGTGGAGGGTTCTGGTAAATGATGGGGTGAGGAGGGGCTCTTTGGCTCCCACCAGTCCCCCTGTCTGGTCTA
+
AA>AAFFFBFFFG4GFGGGCGCHHGAEEGGHHFEGGGGHHHHGHGGHHHHHHHHHHHGHHHGHHHFHHHHHGGEGGHHHHFGHHHH11?GHFEGEGEHHHGHHGGGHHGHHHHHHFHHHHHHHHHGGGGGHHHHHHHHCFGHHHGGEGGAEGHBGHGGHHHHGGGDEHCHGHHHHHHHHHGGGGBGGGGGGGGGFFGGGGGGGGGGFBFFFFFFBBBBFFFFFFFFFFFFFFFFFFFFFFBFFFFFFFFFB
@M05620:37:000000000-D9766:1:1101:16458:8530 1:N:0:91
GAGGCTGCTTTGGAAGAAACTCATAGATTACTGCAACAGTTCCCCCTGGACCTGGAAAAGTTTCTTGCCTGGCTTACAGAAGCTGAAACAACTGCCTACAGGATGCTACCCGTAAGGAAAGGCTCCTAGAAGACTCCAAGGGAGTAAAAGAGCTGATGAAACAATGGCAAGTAAGTCAGGCATTTCCGCTTTAGCACTCTTGTGGATCCAATTGAACAATTCTCAGCATTTGTACTTTTAACTGACAAGCC
+
A?AAA1BACFDF1FGGGGGGGGFHCHHFFHGHHFHHFFHAFGHFHGGGEHBFGGFF1FCGFGGH2GBBF1BGHHGGHFHDHHHFGFHHHFHHHHGCBB>1@00@B>FGHFGE?E?FGEG0F0FBECGHHHHEEHHBCFGHA?EG/BGFHGACFBC1@GFD@@@FGGF0FHE<11FFFH??<><>=11CA?.C0DDDG0<BG<0<CDG<CBC00GCFHHGHH00;G0:C:C00;;09;0099CF00:BB..;
@M05620:37:000000000-D9766:1:1101:14739:8535 1:N:0:91
GAGGCTGCTTTGGAAGAAACTCATAGATTACTGCAACAGTTCCCCCTGGACCTGGAAAAGTTTCTTGCCTGGCTTACAGAAGCTGAAACAACTGCCTACAGGATGCTACCCGTAAGGAAAGGCTCCTAGAAGACTCCAAGGGAGTAAAAGAGCTGATGAAACAATGGCAAGTAAGTCAGGCATTTCCGCTTTAGCACTCTTGTGGATCCAATTGAACAATTCTCAGCATTTGTACTTGTAACTGACAAGCC
+
ABBBBAFAFFFFGGGGGGFGGGDHHHHHHHHHHHHFBFHDGGGHHGGFHGHHHHHHHGHHFGHHHHHHHHHHHHHHHHHHFHHHHHHHHGFHHHHHHHHCFC1FBGHGHGHGGGGHHFFGHHHHHGHHHHHGGGGHHGHFGGHGCFGHHHGHFHHHHHHHHHCHFHHHHHGGHHH@FGGFGHHHHHHGGGGGGHHDHHGHGGGHGFHHHHHFGHHHGGHHHFCGG0/CFHFGFFGGGFFGGGGGGGGGGGG
@M05620:37:000000000-D9766:1:1101:24564:8537 1:N:0:91
AGTGCCAGCTCTCAATCGCACAGGGGACCCAGGGCCTGGCCCCTCCATCCAGAAAACCTATGACCTCACCCGCTACCTGGAGCACCAACTCCGCAGCGTGGCTGGGACCTATGTGAGTATCCAGCGTAGGAATCTGGGAGTTGGGGAGGAGTGAGGAGTTGGGGAAAGACAGTCCTAACCGTGGAGGGTTCTGGTAAATGATGGGGTGAGGAGGGGCTCTTTGGCTCCCACCAGGCCCCCTGTCTGGTCTA
+
AAAABFFFCFFFGGGGGFGGGGFDFGGGGEGHGGGGGFHHHHGFGGGHFGHHHEFHGFBFHGHHHHFHHHHFG?CGHHBFGGBGGHH1EBGHFFG///?<<<?F/BGFF2F3G?F3BDF>@F2>BB?C@C=F=GHHF0C?<0=F@CAF@D.<.D0CF<</DCC-C.C:/G/:GHB9FGBGAGGA.EA-..;BF00;FF0;0FB0AD.-AFFBFDA=-;.;90F/09BFFFFFFF...ADF-;09F9F0BBB
@M05620:37:000000000-D9766:1:1101:15928:8560 1:N:0:91
AGTGCCAGCTCTCAATCGCACAGGGGACCCAGGGCCTGGCCCCTCCATCCAGAAAACCTATGACCTCACCCGCTACCTGGAGCACCAACTCCGCAGCTTGGCTGGGACCTATGTGAGTATCCAGCGTAGGAATCTGGGAGTTGGGGAGGAGTGAGGAGTTGGGGAAAGACAGTCCTAACCGTGGAGGGTTCTGGTAAATGATGGGGTGAGGAGGGGCTCTTTGGCTCCCACCAGTCCCCCTGTCTGGTCTA
+
A>AAADF1>@FFGFGFGG11A0FHGGCGGEF0AAEG/F/GHHG/EEHFGH1F1FGHHFHFHGGHHDGFHFHGG?/EGGBGHHGHHHGHGHDEAEGEC0FGAHHFEGFGGHGD1BF2BGFFHGHHHCABC/11@GGDFGHCFBDC@CEGGCEFCGBGFG<GH/-AEGHCGHBHHHHHFGHHGGA@AFAAGGGBBF;009BFBCB0E.B@EFFFBA@>@@EFB/FFFFFFEBFB-FFFFFEA9-FFFBFB9FF
@M05620:37:000000000-D9766:1:1101:26121:8562 1:N:0:91
AGTGCCAGCTCTCAATCGCACAGGGGACCCAGGGCCTGGCCCCTCCATCCAGAAAACCTATGACCTCACCCGCTACCTGGAGCACCAACTCCGCAGCTTGGCTAGGACATATGTGAGTATCCAGCGCAGGAATCTGGGAGTTGGGGAGGAGTGAGGAGTTAGGGAAAGACAGTCCTAACCGTGGAGGGTTCTGGTAAATGATGGGGTGAGGAGGGGCTCTTTGGCACCCACCAGTCCCCCTGTCTAGTCTA
+
>AAABFDF3FCFGGGGGAFFEGAF2AEEGGEHGGGGGBBBBGGDGGBHFHEFFEGC3EGBGA5GBG33FB1EEGCGHEG12BG?BFGHFBGHGFEEGGHHFHH3B?BC0BD?2GFD?BB1BFBGHD//>>/@1?<G100C/?<1?-.DGGEHEGD<<</<0=/./;GAFHHCHHHHHBCGG:A-EGG-.;9F000;00C9009;.AC-99FE?.@BB-9F/B/;;//.A?DFEAFFFF.9@.BB///;;B/
@M05620:37:000000000-D9766:1:1101:20460:8584 1:N:0:91
AGTGCCAGCTCTCAATCGCACAGGGGACCCAGGGCCTGGCCCCTCCATCCAGAAAACCTATGACCTCACCCGCTACCTGGAGCACCAACTCCGCAGCTTGGCTGGGACCTATGTGAGTATCCAGCGTAGGAATCTGGGAGTTGGGGAGGAGTGAGGAGTTGGGGAAAGACAGTCCTAACCGTGGAGGGTTCTGGTAAATGATGGGGTGAGGAGGGGCTCTTTGGCTCCCACCAGTCCCCCTGTCTGGTCTA
+
>1>>ADDFAFFFAFGBFAFGAEFG0EGGG0GHGGE/F/FEFHGHGGHHBCGFG01FGE0BGHGHHHCGHHHGGFGGHHHHHHHHAGHHGHHHGGGGEHHHGHHGCEGH/GHHHHHHHHHHHHHHHGACGGHHHHHBGHHFGHHHGGGGGGGHHHHHHGHHHHGGGGHHHHHHFHHHHHHHGGEACGGGCFGGGGGGGGGGGGGGGGF@FFFFFF@@@<FFFFFFFFFFFFFFFFFFFFFF?FFFFFEFFFF
@M05620:37:000000000-D9766:1:1101:7562:8688 1:N:0:91
AGTGCCAGCTCTCAATCGCACACGTGTGCCCTCCCGTCGCCAATGCGCCTCTCGTATGCCGTCCGCCGCTTGAAACCAAAAGACACAACGCCTCCGCCTGAGTTGACTCACTGGCAACCTAAACAGGAACAATTCTCCATGGGGCCAGAAATCAGGAAGCTGCTAAAGAAAGAACTGAAACGCTAGGCGGCTGTAAACAGTAGCACTAACAACACCACCTTGCGTCTTCTGAAACCTTCAGCAGTTTCAAG
+
AA>AAFFFBFFFG4FBBFFFGF4AF4BADGGH2BBAB22A2BAFBB1BB1EHH1AA3BDF>BE1001/>>>?G3FGGH11??/2B22?///>0/?/?/??22233322222222/22?021111?0/000001111111110...-.<.</=0<00/<..:0/0;C000.///.:00:009.-99../-99--./9/9/.//;//;;/////..99.;.9///9.;..//;;///.9////:9.;//;///
@M05620:37:000000000-D9766:1:1101:19061:8698 1:N:0:91
GAGGCTGCTTTGGAAGAAACTCCTAGATTACTGCACCAGTTCCCCCTGGCCCTGGAACCGTTTCTTGCCTGGCTTACAGAAGCTGAAACAACTGCCTACAGGATGCTACCCGTCCGGAAAGGCTCCTAGCAGACTCCCAGGGCGTCACCGAGCTGCTGCACCCCTGGCACGTCAGTCAGGCCTTTCCGCTTTCGCACTCTTGTGGATCCCATTGAACCATTCTCAGCATTTGTACTTGTACCTGACCGCCA
+
BABBBBFBFFFFGGGGGBFGBF4GAEFGHHHHHHH4G22BDFGHHGGG22BBGH2BB31ABEHGHH5BFGHHHHFBFHHHHHHCF3FGH3BGGEGHD3BGHFHHFBFFHHHG?>EEFGG??GGB0FHGH2BF2GCCG/BGFF//>CD/?A/<<EH1GH1F<GG-<EHHH0CGC<.GGHFHHE/CHH0CFGGG0;CGGGGGGGGGGGGGG/9FGG00;CAFFFFFFFFFFFFFF/FFFFFFFFFFFFFFAF;
@M05620:37:000000000-D9766:1:1101:19073:8714 1:N:0:91
GAGGCTGCTTTGGAAGAAACTCATAGATTACTGCAACAGTTCCCCCTGGACCTGGAAAAGTTTCTTGCCTGGCTTACAGAAGCTGAAACAACTGCCTACAGGATGCTACCCGTAAGGAAAGGCTCCTAGAAGACTCCAAGGGAGTAAAAGAGCTGATGAAACAATGGCAAGTAAGTCAGGCATTTCCGCTTTAGCACTCTTGTGGATCCAATTGAACAATTCTCAGCATTTGTACTTGTAACTGACAGCCA
+
AABCBBFBFFFFGGGGGGGGGGHHHHHHHHHGHHGHHHHHHHHHHGGGHHHHHHHHGHHHGHHHHHHHHHHHHHHGHHHHHHHHHGGHHHHHHHHHGHHHFFGHFGHHHGHGGGGGHHHHHHHHHGGHHHHHHHHHHHHHGGGGCFHHHHGHHHHHHHHGH@FGHHHHHHGHHHH@GHFHHHHHHGHGCDGGHHHFHHEFHGGGEGHGHHHGHHHFFHHHHFHHHGHHHHGGFFGGGFFGGGGGGGGGGG.
@M05620:37:000000000-D9766:1:1101:16612:8715 1:N:0:91
GAGGCTGCTTTGGAAGAAACTCATAGATTACTGCAACAGTTCCCCCTGGACCTGGAAAAGTTTCTTGCCTGGCTTACAGAAGCTGAAACAACTGCCAATGCAGGATGCTACCCGTAAGGAAAGGCTCCTAGAAGACTCCAAGGGAGTAAAAGAGCTGATGAAACAATGGCAAGTAAGTCAGGCATTTCCGCTTTAGCACTCTTGTGGATCCAATTGAACAATTCTCAGCATTTGTACTTGTAACTGACAAG
+
33>>A4CAFFDFFBGFAGAGBFFGGBFGHEHGHHHDFFGDFFFHHGGFGHHHHFHHGHEFBFHHGHHGGFHHHHGFHHHHHHHEFGHGHHEHHHHHHFHHFFHFFHFHHFHHHGGGGHHHHHHGGHGGHHHHHEEHFGFGFGED?BFGFHHHGGHHHFHHFH1<GHHFHFHHF?GFHGDFGGHEFGHHGEGGGGHHHHGGHGHGGHGGHHHHGHHGH0CGHHFHHHHHFCFF9FFGBFFGFFGBB00=C;9
@M05620:37:000000000-D9766:1:1101:20131:8721 1:N:0:91
AGTGCCAGCTCTCAATCGCACAGGGGACCCAGGGCCTGGCCCCTCCATCCAGAAAACCTATGACCTCACCCGCTACCTGGAGCACCAACTCCGCAGCTTGGCTGGGACCTATGTGAGTATCCAGCGTAGGAATCTGGGAGTTGGGGAGGAGTGAGGAGTTGGGGAAAGACAGTCCTAACCGTGGAGGGTTCTGGTAAATGATGGGGTGAGGAGGGGCTCTTTGGCTCCCACCAGTCCCCCTGTCTGGTCTA
+
>33>AFBFBFFFAGGCD2FEEGFHEGGGEAHHGGE2FAGC2GGHGGHGDEHGHC3FGG3AGHFHFHCGHHHGGGEEHHHFGHHFCGHHGBGHGEGGEFHHGHHGGGHHGHHHHHHHHHHHHHHHHC?BGGHHHHHBGCFF?GHHGCFGGGFGHGECCDHHHHGCGGHGGHHHHHHHHHHH@AEGGGGGFEGGGGFGGGGGGGGGGGFBFFFFFFBBB<FFFFBFFBFFFFFFFFFFFFFFBFFFFFFBFFF
@M05620:37:000000000-D9766:1:1101:16964:8730 1:N:0:91
AGTGCCAGCTCTCAATCGCACAGGGGAGACAGGGCCTGGCGCCTGCACCCAGAAAACCTATTAGATCACCAGCTACCTCGAGCACCAACTCCGCACCCTGGCTAGTACCTATGTCAGTATCCAGCGTAGGAATCTGGGAGTTGGGGAGGAGTGAGGAGTTGGGGAAAGACAGTCCTAACCGTGGAGGGGTCTGGTAAATGATGGGGTGAGGAGGGGCTCTTTGGCTCCCACCAGTCCCCCTGTCTGGTCTA
+
BBAABFFFBFFFGGGGGGGGGGHH2222AB2222B2B22221AE11A33B11AA323B33B5D55DFB323BC33BF33B111/1?11?33@?EE////BF023?344B4432333BFDG3F3BC<C///FF222@BGHGEHHHGGEGGGGFHHHGFDGHHHGGGGGHHGFHHGHEGGGHCACDAGGG-;:FFGC0FFBFFFGGGDFFFFFEDFFFC:.FFBFFFFFEEFFFFEFFFFFFAEFFFFB:;B9
@M05620:37:000000000-D9766:1:1101:22573:8743 1:N:0:91
AGTGCCAGCTCTCAATCGCACAGGGGACCCAGGGCCTGGCCCCTCCATCCAGAAAACCTATGACCTCACCCGCTACCTGGAGCACCAACTCCGCAGCTTGGCTGGGACCTATGAGTATCCCGCGTCGGAATCTGGGCGTTGGGGCGGCGTGCGGCGTTGGGGCCAGACAGTCCTAACCGTGGCGGGTTCTGGTAAATGATGGGGTGAGGAGGGGCTCTTTGGCTCCCACCAGTCCCCCTGTCTGGTCTATC
+
BCBCCFFFDFFFGGGGGGGGGGHHGGGGGGHHGGGGGGHHHHGHGGHHHHHHHHHHHGHHHHHHHHHHHHHGGGGGHHHHFGHHHHHHGHHHGGGGGHHHGHHGGGHHGHHHH3GGFHHF2F@F@CCDCGFFGDFH<@>ACFGGGGG-;@A.;@-;9@DFDFF-;EFFFF:FFFFFFFFAEA-;=C;AFFFFB;BFFBBFFBFF.@AFFFDBDFFAEF0B:BFFFFFFFFE.:BFFFF=AFFFB/;BF0BB
@M05620:37:000000000-D9766:1:1101:9217:8748 1:N:0:91
GCGGCTGCTTTGGAAGAAACTCATAGATTACTGCCACAGTTCCCCCTGTACCTGTAACCGTTTCTTGCCTGGCTTCCAGAAGCTGCAACAACTGCCAATGCAGGATGCTACCCGTAAGGAACGGCTCCTAGACGCCTCCCCGGGAGTCAACGCGCTGATGCAACAATGGCACGTAAGTCAGGCCTTTCCGCTTTAGCACTCTTGTGGATCCAATTGCACAATTCTCAGCATTTGTACTTGTAACTGACAAG
+
1>>A>>>>FFBDGBF11FFGGGCFFFGHFABFDG01BBB1BDGHHGAF12DD2B1DDB1EEGCFDDFFGHHHHF00BFGFCGH1B1>FFFGHHHFHFGHGHHHH?FGHHBGHHGGG/F1100??EGGGH1FH1C/BHGH//>BC>AE01?1>-AGGG<GH00==CGHHHHHCFHHHHHH0CGG.CFGCFCGGGGGGGGGGGGGBCFGGGGGG0CFG0/;B-;FFFFBFFBFFFFFFFFFFF9BFFF9F/B9
@M05620:37:000000000-D9766:1:1101:25350:8780 1:N:0:91
AGTGCCAGCTCTCCATCGCACAGGGGACCCAGCGCGTGGCCCCTCCATCCAGAAAACCTATGACCCCACCCGCCACCTGGAGCACCAACTCCGCAGCTTGGCTGGGACCTATGTGAGTATCCAGCGTAGGAATCTGGGAGTTGGGGAGGAGTGAGGAGTTGGGGAAAGACAGTCCTAACCGTGGAGGGTTCTGGTAAATGATGGGGTGAGGAGGGGCTCTTTGGATCCCACCAGTCCCCCTGTCTGGTCTA
+
>>>>>BF1>CCFGBGFAAE1E0B00A0AAAAF00A/AAEE0GGFGGHGHA1FDGG>FEGHFHGHH0BEEE?>E/>EHHEF0BGGHH0/?0FCEEE@/FFGGHGGGGHFGHHHHHDHFHHHHHHHHGGCGGHHHHHHGHCFCHHHGGCCGAEGH0GHCEHFGFGGEBGF/CBFGGGGGGGGGEGGBFGG:FFFFFBFFFFFFFFEFFB@EFFFFF?@@@EFFFFF/;BFFFFFFFFFFFFF;EFFFFF9BFF
@M05620:37:000000000-D9766:1:1101:9668:8793 1:N:0:91
GAGGCTGCTTTGGAAGAAACTCATAGATTACTGCAACAGTTCCCCCTGGACCTGGAAAAGTTTCTTGCCTGGCTTACAGAAGCTGAAACAACTTCCCATGCAGGATGCTACCCGTACGGAACTGCTCCTCGAAGCATACCAGGGCATCAAAGAGCTGCTGCCAACCTAGCCAGTAAGTCCGGACTTTCCGCTTTAGCACTCTTGAGGATCCACTTGCACACTTATCCGCATTTGAACTGTCACTGGCAAAC
+
A>ABBBFAFFFFGFGGGGGGGGHHHHHHHGHGHHHHHHGDFGHHHGGGFGHHHHGHFBFGFHHHHHHHHHHHHHHGHHHGHHHHHB3@GHHHHH@B2BB?B3F1BGHC34BFGG>/E>E/?/3BBBG33??/BFC1111B1F?///@<GFGG00@FHH1<??G1/<?1??<10<11DGHB.C.<D0===CEDFF0;:;C0CGHG00CCFHHCBC09;9BFFGG0CFBAG??E0000;;009;B00.:;/..
@M05620:37:000000000-D9766:1:1101:4626:8797 1:N:0:91
AGTGCCAGCTCTCAATCGCACAGGGGACCCAGGGCCTGGCCCCTCCATCCAGAAAACCTATGACCTCACCCGCTACCTGGAGCACCAACTCCGCAGCTTGGCTGGGACCTATGTGAGTATCCAGCGTAGGAATCTGGGAGTTGGGGAGGAGTGAGGAGTTGGGGAAAGACAGTCCTAACCGTGGAGGGTTCTGGTAAATGATGGGGTGAGGAGGGGCTCTTTGGCTCCCACCAGTCCCCCTGTCTGGTCTA
+
AA>>AFFFBFFFGFGGGGGGGGHHGAEEGGHHFEGGGGHHHHGHGGHHHHHHHHHHHGHHGGHHHHHHHHHGGEFGHHHHFHHHHH1?EHHGEGCEEHGHGHHGGGHHGHHGHGH3GHHHHHGHHGGGDGD2FGHHHH<FGGHFGF.>C.>GHDGGCGCHHFGGGCGGFHFGHHHHHFHHGFGG.CEGGGGGGGCFFGGGFGGGGGFFEFFFFFFFFFFFFFFFFFFFFFFFFFFFFFFFFFFFFFFFFFF
@M05620:37:000000000-D9766:1:1101:9598:8831 1:N:0:91
GAGGCTGCTTTGGAAGAAACTCATAGATTACTGCAACAGTTCCCCCTGGACCTGGAAAAGTTTCTTGCCTGGCTTACAGAAGCTGAAACAACTGCCTACAGGCTGCTACCCGTAAGGAAAGGCTCCTAGAAGACTCCAAGGGAGTAAAAGAGCTGATGAAACAATGGCAAGTAAGTCAGGCATTTCCGCTTTAGCACTCTTGTGGATCCAATTGAACAATTCTCAGCATTTGTACTTGTAACTGACAAGCC
+
AAABAAFBFFFFGFGGAFGGGGHHHHGHHHGHFGFFHFGGHGFGHGGGGHGHHGHGBDFHGHHHHHHFGHHGFGHFFGFGFHGHGFFFFFEHHHHH3BBEHB1F1BGFHHGGFEEEFFGFGFCFGFGG?FHGFBFFHGHFGGHG?CGFHGFHHFHFHHHHHHHHHHGHFHG1?GG?1??0>F>FDGGFDFDF0=GGGGHHHFGHFDGBGCHGCHFGCBGGHCCC:</09FBFFCFGGFBCFGGGFFBFFEC
@M05620:37:000000000-D9766:1:1101:15411:8836 1:N:0:91
GCGGCTGCTTTGGAAGCGCACACGTCTGAACTCCCGTCACTAATGCGCATCTCGTATGCCGTCTTCTGCTTGAAAAAAAAAAACAGGCACTACATAACAAAGCACTATTCAATGAAAGTGGATTGAATTAAATACCTCGACCTGACGAGTCCCTATCTGCCCCTATTTCTTCCGACTATCCACAAGACACAAAATGGAGCTCATCTTGCAGTGACATGAGGACTTGGTGGGGGACACGTAGCAACCACGAT
+
>>>>A>>>FFFFFGF11AEEGGGEGHHFH2FGHH/EFEFEHFHHBGGGAFEHHGGGHHHHE?EB?FG1FGHHBGH1FEE/>@//?0///0010112111<B0010111@22?>211111111110<11111?111111..>-.00/..-</0/000<0000..;;00000000..---00/0//../////...0000//.000/////9////////////-////9--------------/9-:-----
@M05620:37:000000000-D9766:1:1101:12010:8843 1:N:0:91
AGTGCCAGCTCTCAATCGCACAGGGGACCCAGGGCCTGGCCCCTCCATCCAGAAAACCTATGACCTCACCCGCTACCTGGAGCACCAACTCCGCAGCTTGGCTGGGACCTATGTGAGTATCCAGCGTAGGAATCTGGGAGTTGGGGAGGAGTGAGGAGTTGGGGAAAGACAGTCCTAACCGTGGAGGGTTCTGGTAAATGATGGGGTGAGGAGGGGCTCTTTGGCTCCCACCAGTCCCCCTGTCTGGTCTA
+
>AAABFFFBFFFGGGGGGGGGGHHGGGGGGHHGGGGFGHFHHGHGGHHHHHHFHHHHGHHHHGHHHHHHHHGGGGGHHGHHHHGHHHHGHHHGFEGGHHHGHHGGGHHGHHHHHHHHGHHHHHHHGEGGGHHHHHHHHGGDHHHGGGGGGGHHHHHGGCHHHGGGGHHGHHHGFHHHHHHGECFGFGG;AFGGGBFGGGGGGGGGGFFFFFFFFFFFFFFFFFFFFFFFFFFFFFFFFFFCFFFFFFFFFF
@M05620:37:000000000-D9766:1:1101:11985:8844 1:N:0:91
AGGGCCAGCTCTCCATCGCACAGGGTACCCAGGGCCTGGCCCCTCCCTCAAGACACCCTATGACCACACCCGCGCCCTGGGGCACCCCCTCCGCAGCTTGGCTGGGACCTATGTGCGTATCCAGCGTAGGAATCTGGGCGTTGGGGCGGCGTGCGGCGTTGGGGCCCGCCAGTCCTCACCGTGGCGGGTTCTGGTAAATGATGGGGTGAGGCGGGGCTCTTTGGCTCCCACCAGTCCCCCTGTCTGGTCTA
+
>>11>>1AACCFFG1BBA11E0GAF00BBBAF0BE0BAEGFHGEFG/F00BB10B0BAFEAADFF1BBEEE/>//>E@0?//?EEFG>><E//?/E<B10?CBFFGFHCF?FDF>2?FCFHH1FHCG.AC1=>DGGFFACGCCC?-.:A-;=@A@@-@@@@F?@---;-9--BFFF/:AFBFF?-;9@@EFFFFFB:BBF/;BFFF99-A---9@-@=E9;FFFFFFFF-FBAFFFFFFF@FFFFFFFFF/
@M05620:37:000000000-D9766:1:1101:6046:8922 1:N:0:91
AGTGCCAGCTCTCAATCGCACAGGGGACCCAGGGCCTGGCCCCTCCATCCAGAAAACCTATGACCTCACCCGCTACCTGGAGCACCAACTCCGCAGCTTGGCTGGGACCTATGTGAGTATCCAGCGTAGGAATCTGGGAGTTGGGGAGGAGTGAGGAGTTGGGGAAAGACAGTCCTAACCGTGGAGGGTTCTGGTAAATGATGGGGTGAGGAGGGGCTCTTTGGCTCCCACCAGTCCCCCTGTCTGGTCTA
+
AA>>AFFFBFFFG4FGGGGFGGHGGEEEEEGHFAEEEFHHFHGHGGHHHHHHFHGFGGHGGGHHHFGHHHHGG>EFHGHH2?GHGH1?EGHGEE?C/FBGEHGGGGHHGHFHHHHHHGHGHHGHHGE/BD2FGHHHHH0FDHHHFG<DG.>FG0DHCDCHHHGGA.CG/C/CGHHHEHHHGGGGAEFGEFFGGGFBFFGGGGGGGGFFFFFFFFFFFFFFFFFFFFFFFFFFFFFFFFFFFFFFFFFFBFF
@M05620:37:000000000-D9766:1:1101:19071:8933 1:N:0:91
GAGGCTGCTTTGGAAGAAACTCATAGATTACTGCAACAGTTCCCCCTGGACCTGGAAAAGTTTCTTGCCTGGCTTACAGAAGCTGAAACAACTGCCTACAGGATGCTACCCGTAAGGAAAGGCTCCTAGAAGACTCCAAGGGAGTAAAAGAGCTGATGAAACAATGGCAAGTAAGTCAGGCATTTCCGCTTTAGCACTCTTGTGGATCCAATTGAACAATTCTCAGCATTTGTACTTGTAACTGACAAGCC
+
AAAAAAFAFFFFGE5BCFBGGGFHHHGGHFFFGG4FFGFFGFGGHGEGCFGGHGFB332FBGHHFHGFGGHGHHHBBBFHHHFGHFFHGGFHHHHHBFBBB3BF3BBGGFGFE@EFBF3BFFGFEFHHBBE3BB?3?BB3/EHC?BBGH3CFCDF2<@>GF<GE2?F<FGFGFGH?FG1GGFFGF11CADGFD0=0<GGHHDG<<GHHHH:0;<;C<G;<C0CCC::CGGFGFCCGF00BBCB0;BFGGFE
@M05620:37:000000000-D9766:1:1101:24604:8936 1:N:0:91
GCGGCTGCTTTGGAAGAAACTCATAGATTACTGCCACAGTTCCCCCTGGACCTGGAAACGTTTCTTGCCTGGCTTACAGAAGCTGAAACCACTGCCAATGCAGGATGCTACCCGTAAGGACAGGCTCCTAGACGACTCCACGGGAGTAAAAGCGCTGATGAAACAATGGCAAGTAAGTCAGGCATTTCCGCTTTAGCACTCTTGTGGATCCAATTGAACAATTCTCAGCATTTGTACTTGTAACTGACAAG
+
>1>AA>>AFFBBBFF111BFFAFGGDFGH1BFFG01BBB1DFHHHGAF/0BBF00FF1AFFGHHDGFGHHHHHHF1BGHGFGHBF1B1F0FFFHHHEFGGHHHH/FHHHFGHHGFG/GHG00FFGHHGHHHH1C/BEGH10?BC/>C01@1?0?CFG<GH111>FHHHHFF0CGHHHHHDFGHHHHHHE;EEFGHHHGHHGFHGFGBGGGGGFGFG00CF/FGFFGEFFFFGGGGGGGGGC0BFFFFFBFF
@M05620:37:000000000-D9766:1:1101:5288:8943 1:N:0:91
AGTGCCAGCTCTCCATCGCACAGGGGACCCAGCGCGTGGCCCCTCCATCCAGAAAACCTATGACCCCACCCGCAACCTGGAGCACCCACTCTGCAGCTTGGCTGGGACCTATGTGAGTATCCAGCGTAGGAATCTGGGAGTTGGGGAGGAGTGAGGAGTTGGGGAAAGACAGTCCTAACCGTGGAGGGTTCTGGTAAATGATGGGGTGAGGAGGGGCTCTTTGGCTCCCACCAGTCCCCCTGTCTGGTCTA
+
>A>>>FDFBFFFG4FGBEE2E2BEC2BAEBFF2EE2EGG0FGEHGGHHHGHHHHH?FEGHFF5FG2BEGGG>E/>EGH0B2BFGHH/?/BF3?FBG3GBBBGFGGGCHGHHHHHHHHHHHHHHHHGGACFDHHHHHHH0FGHHHGG.CG.<CH0GH0EHHHHGGGDHG/CBFGGGGGGGGGGGG?FGGCFGGFFFFFFFFFFFFFFFFFFFEFFFFFFFFFFFFFFFFFFFFFFFFFFFFFFFFFFFFFFB
@M05620:37:000000000-D9766:1:1101:22806:8945 1:N:0:91
AGTGCCAGCTCTCAATCGCACAGGGGACCCAGGGCCTGGCCCCTCCATCCAGAAAACCTATGACCTCACCCGCTACCTGGAGCACCAACTCCGCAGCTTGGCTGGGACCTATGTGAGTATCCAGCGTAGGAATCTGGGAGTTGGGGAGGAGTGAGGAGTTGGGGAAAGACAGTCCTAACCGTGGAGGGTTCTGGTAAATGATGGGGTGAGGAGGGGCTCTTTGGCTCCCACCAGTCCCCCTGTCTGGTCTA
+
AA>ABFFFBFFFGGGGGGGFGGHHGGGGGGHHEGGGGGHHHHGHGGHHHHHHHHGHHGHHHHHHHHHHHHHGGEEGHHHHBHHHHHHHGHHHEGGGGHHHGGGGGGHHGHHHHHHHHHHHHHHHHGEGGGHHHHHHHHFGGGHHGGFGGDEGHFHHGGHHHHGGGGEHHHGHHHHHHHHHGEEBEGGGCFFGGGGGGGGGGGGGGGFFFFFFFFFFFFFFFFFFFFFFFFFFFFFFFFFFFFFFFFFFFFF
@M05620:37:000000000-D9766:1:1101:7778:8974 1:N:0:91
GCGGCTGCTTTGGCAGAAACTCATAGATTACTGCCACAGTTCCCCCTGGACCTGGAACCGTTTCTTGCCTGGCTTCCAGAAGCTGCCACAACTGCCAATGAAGCATGCTACCCGTAAGGACGGGACCCTAGAAGACTCCCGGGGCGTCCCAGCGCTGCTGCCCCAATGGCCAGTAAGTCACGCATTTCCGCTTTACCACTCTTGTGGATACGATTGACCAATCCTCCGCATTTGTACTTGTAACTGCCAAG
+
1>>>>>>>CF@1B1B11BBB1B1DF31DFABG2B01BBB1DFHHHGAF/BBAFF00B1/ABBFFDDBBGHHCGBB0BGDB0BFBF101B>B/BBBB1@B1B111B11B1BBFC/?>/B110/<>//??00011@<@11F//><</-<--.00.<-:CA000..;.C/;FB//:9;BBFGB0.;-..;;CACGBGF0;/BFFFF/F/;/F//-;-A-/;/9-;/-99/;----:/;/BFFFF/;:9;/9/9-
@M05620:37:000000000-D9766:1:1101:22919:8979 1:N:0:91
AGTGCCAGCTCTCAATCGCACAGGGGACCCAGGGCCTGGCCCCTCCATCCAGAAAACCTATGACCTCACCCGCTACCTGGAGCACCAACTCCGCAGCTTGGCTGGGACCTATGTGAGTATCCAGCGTAGGAATCTGGGAGTTGGGGAGGAGTGAGGAGTTGGGGAAAGACAGTCCTAACCGTGGAGGGTTCTGGTAAATGATGGGGTGAGGAGGGGCTCTTTGGCTCCCACCAGTCCCCCTGTCTGGTCTA
+
ABABBFFFCFFFGGGGGGGFGGHGGGGGGGHHGGGGGFHHHHGHGGHHHHHHHHHHHGHHHHHHHGHHHHHGGEGGHHHH2GHHHHGHGHHEEEFGGHHHGHHGGGHHGHHHHHHHHHHHHHHHHGGGGGHHHHHHHHHGGHHHGGCFGECGHFHHFGHHHHGGGGHHHHHHHHHHHHHHGEEGDGGG;FGGGGGGGGGGGGGGGGFFFFFFFFFFFFFFFFFFFFFFFFFFFFFFFFFFFFFFFFFFFFF
@M05620:37:000000000-D9766:1:1101:18663:9001 1:N:0:91
AGTGCCAGCTCTCAATCGCACAGGGGACCCAGGGCCTGGCCCCTCCATCCAGAAAACCTATGACCTCACCCGCTACCTGGAGCACCAACTCCGCAGCTTGGCTGGGACCTATGAGTATCCAGCGTAGGAATCTGGGAGTTGGGGAGGAGTGAGGAGTTGGGGCAAGACAGTCCTAACCGTGGAGGGTTCTGGTAAATGATGGGGTGAGGAGGGGCTCTTTGGCTCCCACCAGTCCCCCTGTCTGGTCTATC
+
111>AF1FAFC31FGBE1EF1EBG0AEGGFCHGFGAGAFFHEGCAEHGHHHGHHHHHGHHHHHFHHHGHHHGGGGGHHHHHHHHCGHHGHHHGGGGGHHHGHHGCFHHGHHHHFHHHHHHGHHGC/CGHHHHHHHH0FEGHHGG.ACCGHHDHHEEHHHHGG.-;EHHHHHHHHHHHHGGGGGGGGCFEFGGCFGGGGGGGGGGA@FFFFFF@@@@FFFFFFFFFFFFFFFFFFFFFF@EFFFFFFFFFFB
@M05620:37:000000000-D9766:1:1101:13328:9015 1:N:0:91
AGTGCCAGCTCTCAATCGCACAGGGGACCCAGGGCCTGGCCCCTCCATCCAGAAAACCTATGACCTCACCCGCTACCTGGAGCACCAACTCCGCAGCTTGGCTGGGACCTATGTGAGTATCCAGCGTAGGAATCTGGGAGTTGGGGAGGAGTGAGGAGTTGGGGAAAGACAGTCCTAACCGTGGAGGGTTCTGGTAAATGATGGGGTGAGGAGGGGCTCTTTGGCTCCCACCAGTCCCCCTGTCTGGTCTA
+
>AAAAFFFBFFFGFGGGGGGGGHHGGGGGGHHGGGGGGHHHHGHGGHHHHHHHHHHHGHHHHHHHHHHHHHGGGGGHHHHHHGHHHHHGHHHGGGGGHHHGHHGGGHHGHHHHHHHHGHHHHHHHGEGGGHHHGHHHHHGFHHHGGGGGGGHHGHHHGHHHHGGGGHHHHHHHHHHHHHHGFEGGGGGEGGGGGCGGGGGGGGGGGFFFFFFFFFFFFFFFFFFFFFFFFFFFFFFFFFFFFFFFFFFFFF
@M05620:37:000000000-D9766:1:1101:13309:9016 1:N:0:91
AGTGCCAGCTCTCAATCGCACAGGGGACCCAGGGCCTGGCCCCTCCATCCAGAAAACCTATGACCTCACCCGCTACCTGGAGCACCAACTCCGCAGCTTGGCTGGGACCTATGAGCTGGGGAGGAGTCAGCATCTGGGGAAAGACAGTGCGAACGGCGTTGGGGCCTGGCAAACGTAACCGTGAGGAGGGCTGGTAAATGACGCAGTAGGGCGGCGGTCTGTGCCACCCCCCGCTCTTCCAGTCTAATATA
+
333>AFDFBFC@GGGGGFGGGGHHGGGGGGHHGDFFGGHFHHGHGGEHHHHHFBFHHEFHHHHHGFHHHHHGGGGGHGHFGHFEHEGHGCGHGGEG?HHHFHHGFDHAEH1?B2?11?0//</BBDF01?1?111?10//..<000011><.-<-.----:G??.-....90......:0-;E..;/;.-99.9F;B9/9//..--9///;.---9-;;D///////;.-;@---;9////;9/9//////
@M05620:37:000000000-D9766:1:1101:4007:9031 1:N:0:91
GAGGCTGCTTTGGAAGAAACTCATAGATTACTGCAACAGTTCCCCCTGGACCTGGAAAAGTTTCTTGCCTGGCTTACAGAAGCTGAAACAACTGCCAATGCAGGATTCTACCCGTAAGGAAAGGCTCCTAGAAGACTCCAAGGGAGTAAAAGAGCTGATGAAACAATGGCAAGTAAGTCAGGCATTTCCGCTTTAGCACTCTTGTGGATCCAATTGAACAATTCTCAGCATTTGTATTTGAAACTACAAAG
+
CCCDDCFCFFFFGGGGGGGGGGHHHHHHHHHHHHHHGHHGHHHHHGGGHHHHHHHHFHHHHHHHHHHHHHHHHHHHHHHHHHHHHHHHHHHHHHHGHHHHF431BG3BGHHHGGGEGHHHHHHHHHGGH3BBB3BGGGGHHHGGGFEFHHHHGHGHGFHGGGHHHHHHHHHFGFHHH?DFGFFFFHHHHGGGGGHDGHHHFHHHDG?GCHHC0CGFFFHHHHGHHBBGBGGFB;000=:F00;0B000;C/
@M05620:37:000000000-D9766:1:1101:13848:9032 1:N:0:91
AGTGCCAGCTCTCAATCGCACAGGGGACCCAGGGCCTGGCCCCTCCATCCAGAAAACCTATGACCTCACCCGCTACCTGGAGCACCAACTCCGCAGCTTGGCTGGGACCTATGTGAGTATCCAGCGTAGGAATCTGGGAGTTGGGGAGGAGTGAGGAGTTGGGGAAAGACAGTCCTAACCGTGGAGGGTTCTGGTAAATGATGGGGTGAGGAGGGGCTCTTTGGTTCCCACCAGTCCCCCTGTCTGGTCTA
+
BBABBFFFBFFFGGGGGGGGGGHHGGGGGGHHGGGGGGHHHHGHGGHHHHHHHHHHHGHGHHHHHHGHHHHGGGGGHHHHHHGHHHHHGHHHGGGGGHHHGHHGGGHHGHHHHHHHHGHGHHHHHGGGGGGHHHHHHHHGDFHHGGGGGGGHHHHHHGHHHHGGGGHHHHHHFHHHHHHHGDEGGGGGCFFGGGGGGGGGFGGGGGFFFFFFFFFFFFFFFFFFFFFFFFFFFFFFFFFDFFFFFFFFFFF
@M05620:37:000000000-D9766:1:1101:5976:9049 1:N:0:91
AGTGCCAGCTCTCAATCGCACAGGGGACCCAGGGCCTGGCCCCTCCATCCAGAAAACCTATGACCTCACCCGCTACCTGGAGCACCAACTCCGCAGCTTGGCTGGGACCTATGTGAGTATCCAGCGTAGGAATCTGGGAGTTGGGGAGGAGTGAGGAGTTGGGGAAAGACAGTCCTAACCGTGGAGGGTTCTGGTAAATGATGGGGTGAGGAGGGGCTCTTTGGCTCCCACCAGTCCCCCTGTCTGGTCTA
+
>AAAAFFFBFFFGAGGGAFFECBGFFGGGGGHGGGGGGHHGHGHGGFHHGGHHEGHGGHHHFHHHGGHHHHGGGGGHHHBGGG1FGHHGHHHGEEGGHHHGHHEEFGHGHHHHHHHHFGHHHFHHGEDDEHHHHHHHGGGEHHGGGGGFGGHHFHHGAGGHHGGGGGHHHHHGHHHHGHHGCEFGGGG;FGGGG;CFFFGFFGGGGFFFFFFFFFFF@FFFFFFFFFFFFFFFAFFFFFFFFFFFFFF;B;
@M05620:37:000000000-D9766:1:1101:4003:9049 1:N:0:91
GCGGCTGCTTTGGAAGAAACTCATAGATTACTTCAACAGTTCCCCCTGGCCCTGGAAACGTTTCTGGCCTGGCTTACAGAAGCTGAACCAACTGCCAATGCAGGATGCTACCCGTACGTACCGACTCCTCGACGCCTCCCCGGGAGTCCCCGCGCTGCTGCCACACTGGCACGTAAGTCCGGCCTTTCCGCTTTAGCACTCTTGTGGATCCACTTGACCACTTCTCCGCATTTGTACTTGCCCTTGTCCGC
+
>>>1>>>>CFBBBBG1A1BBBABE3FAFFDFG2D2BDBBBDGFHHGAF/0BAFGFHH10BBGGG22BBFGGABB01B1GF1BF1BB11BBF>0BEBBF1B1FDF/FGGF@@B0E?>//01////>ECHHBBAB/@CHF///>//--.011.--<CC@.CG0.:<../;/;:0.=CFG0F0;A?-.9B0;CFG.A///9;/B9F9B9-/9/:FFFFB//;B-;9/BFB-A@BB:B/9/;//////9-/9/--
@M05620:37:000000000-D9766:1:1101:24070:9051 1:N:0:91
ACCACACCTTCTACAATGAGCTGCGTGTGGCTCCCGAGGAGCACCCCGCGCTGCTGACCGAGGCCCCCCTGAACCCCAAGGCCAACCGCGAGAAGATGCCCAGGTGCGTGGCACGCTACCTCTTCTGGTGGCCGACTCCCTCCTTCCTGGCCTCCCGGCGCTGCGCCCTTTCTCACTGGTTCTCTCTTCTGCCGTTTTCCGTAGGCCTCTCTTATCTGACCTGCGTCTCCTTTGGAACTCTGCAGGTACTA
+
>11>A>>AB1B13AB13AB1BBAAA0A0F0001B000AA//BAGGAAE/AEC@E@EEB0>E@@EEE?EE//FGHFGG<E<C/<?CFGCC/BCCGHH11F1?GFF1>1<.>-@FGACG.AGG0<DG00:</:GGC--;.9EGGGGG0CBF9FGG?F?.@@?<?;B==B@=/;B/B/BFF-B9/9BFFFFFFFFF@9AFFFFB/;99/;BFFFBFFFFFFFFFFFF>B@FFF;/:9/:FB/BFFFFFF-/;9;
@M05620:37:000000000-D9766:1:1101:24837:9076 1:N:0:91
AGTGCCAGCTCTCAATCGCACAGGGGACCCAGGGCCTGGCCCCTCCATCCAGAAAACCTATGACCTCACCCGCTACCTGGAGCACCAACTACGCAGCTTGGCTGGGACCTATGTGAGCATCCAGCGTAGGAATCTGGGAGTTGGGGAGGAGTGAGGAGTTGGGGAAAGACAGTCCTAACCGTGGAGGGCTCTGGTAAATGATGGGCTGAGGAGGGGCTCTTTGGCTCCCACCAGTCCCCCTGTCTGGTCTA
+
>AAAAFF1AFCFGGGGGA1FEGHHCEGEGEGHG0EE/BGGHHGHGGH1GGGHHFFHHGHFHFHHHHFHHHHGGGGGHHHGEGH?GGHHGC1FE@A/E0BGCHHGEEHAEHHFHHHHH1FGHHHHG@BEGCHHHHHHHHHGEFHHGGGGGGGHHHHGHC/<DCCCFGHHGHHHGHHHHHHHGGGGGGGG.;AFGGFGFFGFFFFFF.9AFFFFFF@?@=EFFFFB/9FAEB-AEA/FFFFF@-BFFBFFFBB
@M05620:37:000000000-D9766:1:1101:10023:9083 1:N:0:91
GAGGCTGCTTTGGAAGAAACTCATAGATTACTGCAACAGTTCCCCCTGGACCTGGAAAAGTTTCTTGCCTGGCTTACAGAAGCTGAAACAACTGCCTACAGGATGCTACCCGTAAGGAAAGGCTCCTAGAAGACTCCAAGGGAGTAAAAGAGCTGATGAAACAATGGCAAGTAAGTCAGGCATTTCCGCTTTAGCACTCTTGTGGATCCAATTGAACAATTCCCAGCATTTGTACTTGTAACTGACACGCC
+
>AAAAAFAFFFFGGG111BFGG1F3DFGG1GHHHH1BCGDFGHHHGGGHBGHGHHHHHHGHGHHFHHHHHHGHHHGHHF1AGGHHHFHHGHHHHHHHBGHHH0GBGGHHHHGGGGHHHHHGHHHHGHHHGHFHHHHH1FGGGGF?<FFGGGHHHHFGGDHFHCFHHHHGFGGHHHGHHGHGGHHGHHAFGCEGHHHHHEHHHGHCDGFHHBHHGGGH0GHHFHHHHHHGGFG9CGGGGGGEGGGFGB0;AE
@M05620:37:000000000-D9766:1:1101:14703:9087 1:N:0:91
AGTGCCAGCTCTCAATCGCACAGGGGACCCAGGGCCTGGCCCCTCCATCCAGAAAACCTATGACCTCACCCGCTACCTGGAGCACCAACTCCGCAGCTTGGCTGGGACCTATGAGTATCCAGCGTCGGAATCTGGGCGTTGGGGAGGCGTGAGGAGTTGGGGAAAGACAGTCCTAACCGTGGAGGGTTCTGGTAAATGATGGGGTGAGGAGGGGCTCTTTGGCTCCCACCAGTCCCCCTGTCTGGTCTATC
+
AAABBFFFBFFFGFGGGGGGGGHGGGGGGGHHFGGGGGGHHHGHGGHHHHHHHFHHHGHHHHHHHHHHHHHGGEEGHHHHHHHHHHHHGHHHGGGGGHHHGHHGGGHHGHHHH3BGDHHH3DHGG/BD/?FGHHHH/>CDGHGG.<C.;EF.;G0=GHHHGG..9CFGGGGGGGGGGGGGGG.=EDAFFFFFBBFFBFFFFFFFACFFFBDFFFFFEFFFFFFFFFFFFFFFFFFFFFFFFFFFFFFFEFB
@M05620:37:000000000-D9766:1:1101:25710:9089 1:N:0:91
AGTGCCAGCTCTCCATCGCACAGGGGACCCAGGGCCTGGCCCCTCCATCCAGAAAACCTATGACCTCACCCGCTACCTGGCGCACCCACTCCGCAGCTTGGCTGGGACCTATGTGAGTATCCAGCGTAGGAATCTGGGAGTTGGGGAGGAGTGAGGAGTTGGGGAAAGACAGTCCTAACCGTGGAGGGTTCTGGTAAATGATGGGGTGAGGAGGGGCTCTTTGGCTCCCACCAGTCCCCCTGTCTGGTCTA
+
>>>1>BFFAFFFG1FFFEE1E?GCG00AEAFG0BEAAFGHFHGHGGHHHGHHGHH0BEHHGFGHHDFHHHHEE>>EHHDF0>EEEG//?FF>?E?EEGBFCHHGGGHFGHHHHHFGFHHHHHHHHGFEGGGHHHHHHH0FEGHHGG.@C<CCH0DG0CGHHHGGE:CG/GGFGGGGGGGGGGGG?EGGEGGGGGFFGFFFFFFFFFB@FFFFFF?@@@FFFFFF/FFFFFFFFFFFFFFF@FFFFFFFFFF
@M05620:37:000000000-D9766:1:1101:4861:9099 1:N:0:91
GAGGCTGCTTTGGAAGAAACTCACAGGTTACTGCAAAAGTTCCCCCTGGGCCTGGGAAAGATTCTCGCCTGGCTTACGGAAGCTGAAACGACTGCCAATGGGCGGCTACCCGTAAGGCAAGGAGCCTAGAAAACTGCAAGGGAGCAAAAGAGCTGATGAAACAATGGCAAGGAAGTCATGCATGTCGGCTTTAGCACTCTTGTGGCTCCAATTGAACAATTCGCATCACTGGAACTTGTAACTGACAAGCC
+
A1AAAAFAFFFFGGGGFGFGG1A1BF0BBGCGFHGG1B0BDFFGHGAFC/A/EAA/0BAF0BADA2/BEA//A0BB1/BEFEHH1DDG1/?>EEGG1F1F10B//>/?FGG/<<<0@0@<?/0/?F??FGH1???1<1DFFFEC..C1F0.<<0<000=DGDGE00//:;...;C:0:00<<0000.;;.;;0;FGF:/90099..;09/:;09B//BFFFB-9;-;//;/-/;BFFFBFBFF;/;BF--9
@M05620:37:000000000-D9766:1:1101:12147:9127 1:N:0:91
AGTGCCAGCTCTCAATCGCACAGGGGACCCAGGGCCTGGCCCCTCCATCCAGAAAACCTATGACCTCACCCGCTACCTGGAGCACCAACTCCGCAGCTTGGCTGGGACCTATGTGAGTATCCAGCGTAGGAATCTGGGAGTTGGGGAGGAGTGAGGAGTTGGGGAAAGACAGTCCTAACCGTGGAGGGTTCTGGTAAATGATGGGGTGAGGAGGGGCTCTTTGGCTCCCACCAGTCCCCCTGTCTGGTCTA
+
BCABCFFFCFFFGGGGGGGGGGHHGGGGGGHHGGGGGGHHHHGHGGHHHHHHHGGHHGGHHHHHHHHHHHHGGEGGHHHHHGGGGHHHGHHHGGGGGHHHGHHGGGHHGHHHHHHHHHHHHHHHHGEGGGHHHHHHHHHGGHHHGGGGGGGHHHHHHGHHHHGGGGHGHHHHHGHHHHHHGGEGGGGGCFFGGGCBFFGGGGGGGGFFFFFFFFFFFFFFFFFFFFFFFFFFFFFFFFFFFFFFFFFFFFF
@M05620:37:000000000-D9766:1:1101:15912:9175 1:N:0:91
AGTGCCAGCTCTCAATCGCACAGGGGACCCAGGGCCTGGCCCCTCCATCCAGAAAACCTATGACCTCACCCGCTACCTGGAGCACCAACTCCGCAGCTTGGCTGGGACCTATGTGAGTATCCAGCGTAGGAATCTGGGAGTTGGGGAGGAGTGAGGAGTTGGGGAAAGACAGTCCTAACCGTGGAGGGTTCTGGTAAATGATGGGGTGAGGAGGGGCTCTTTGGCTCCCACCAGTCCCCCTGTCTGGTCTA
+
AAABBFFFAFFFGGGGGGGCGGHGGGDEEGHHCEEEFFHHHHCAFFHGHGHHGHHHHGHHFHGHHFHHHHHGG>EGHFHHGHHHHHHHGHHFEECFEHFGGHHGGGHHGHHHHHHHHHHHHHHHHGGGGGHHHHHHHHHGGHHHGGGGGGDGHHHHHGHHHHGGGGHHHHHHHHHHHHHHGGFGGGGGEGGGGGCFGGGGGGGGGGFFFFFFFFFFFCFFFFFFFFFFFFFFFFFFFFFFAFFFFFFFFFF
@M05620:37:000000000-D9766:1:1101:21321:9183 1:N:0:91
GAGGCTGCTTTGGAAGAAACTCATAGATTACTGCAACAGTTCCCCCTGGACCTGGAAAAGTTTCTTGCCTGGCTTACAGAAGCTGAAACAACTGCCTACAGGATGCTACCCGTAAGGAAAGGCTCCTAGAAGACTCCAAGGGAGTAAAAGAGCTGATGAAACAATGGCAAGTAAGTCAGGCATTTCCGCTTTAGCACTCTTGTGGATCCAATTGAACAATTCTCAGCATTTGTACTTGTAACTGACAAGCC
+
A>>AAAFAFFFFGGGC1B1FGGHHGHHGGGGHHHEAGHGDFGHHHGGFHEHGHHHHHF0GHHHHHHHHHHGHHHH1FGHEHHHHHBGHHH/GHHHHFGGHHGFHHHH2GHGGE/?0GHHFGHGHHGHHHBGF1GHHH1GHGG/EB0B2B><GHFH<DGDG1@F/@GHHH1FF1?FGHHHHGAGHGHHGGGGGFHDGHHHHHHHHGHHHH0:CHHGHGFCGHHHHBHHFHFGGFGGGGFFB9FFFFGF9FGG
@M05620:37:000000000-D9766:1:1101:13722:9185 1:N:0:91
GAGGCTGCTTTGGAAGAAACTCATAGATTACTGCACCAGTTCCCCCTGGACCTGGAAAAGTTTCTTGCCTGGCTTACAGAAGCTGAAACAACTGCCTACAGGATGCTACCCGTAAGGAAAGGCTCCTAGAAGACTCCAAGGGAGTAAAAGAGCTGATGAAACAATGGCAAGTAAGTCAGGCATTTCCGCTTTAGCACTCTTGTGGATCCAATTGAACAATTCTCAGCATTTGTACTTGTAACTGACAAGCC
+
11>>AACAFFFFFBBF11BFAG1F3DFGH1FFHHF1B0FBFGHHHGGGBAGHHHGHHHGFFGHHHHHHHHHHHHEGHHG1GHHFHHFHHGHHHHHHHFHFHF>GCHHHHHHGGGFHHEHHHFHHHGHHHHHHHHHHH1FHGGHGC0FF2FAGFHHHHHHHFH0?GHHHGHGGFHHGHHFHHAHHHHHGGGGGHHHHHHGHHHHHCHHGHHHHHGFHHBHHHGHHHHGHHGGGCFGGGGGF0FGGGGG0;EF
@M05620:37:000000000-D9766:1:1101:21319:9202 1:N:0:91
GAGGCTGCTTTGGAAGAAACTCATAGATTACTGCAACAGTTCCCCCTGGACCTGGAAAAGTTTTTGGCTGGGTTTACGGAAGTGGAAAAAACTGCCACCAGGTTCCTACCCGAAAGGAAAGGCCCCAAAAAGATCCAAAGGGAGAAAAAAAGTGAATAAAAAAATGGCAAGAAAGCCAGGAATTCCGCCTTAACACCCCTTGGGAATCCAATGAAAAAATTACCACAATTTGTACTTTTAACTGACAAGCC
+
A?AB>AFAFDBBG4BBAGBFGGHHHGGGHFEFH54FCGBGHDDFBEAA2EBFHGAFA323BBADF0ABF1EABBEB51BEEFG3B33B2B>BFFH33311?13BBB4B?B0?/</?0BB3B0/??/?/0??<?@2@<@222//?/?CGF--.1>1111<FDFC-.<0/:0:/;/:;./...:;B00/...C0000/..9;9//.9//:0;/9//9;9;-;//////9.;F///;/;B//9B///9/;9.;9
@M05620:37:000000000-D9766:1:1101:22260:9212 1:N:0:91
AGTGCCAGCTCTCAATCGCACAGGGGACCCAGGGCCTGGCCCCTCCATCCAGAAAACCTATGACCTCACCCGCTACCTGGAGCACCAACTCCGCAGCTTGGCTGGGACCTATGTGAGTATCCAGCGTAGGAATCTGGGAGTTGGGGAGGAGTGAGGAGTTGGGGAAAGACAGTCCTAACCGTGGAGGGTTCTGGTAAATGATGGGGTGAGGAGGGGCTCTTTGGCTCCCACCAGTCCCCCTGTCTGGTCTA
+
CCCCCFFFCFFFGGGGGGGGGGHHGGGGGGHHDGGGGGHHHHGHGGHHHHHHHHHHHGHHHHHHHHHHHHHGGEFGHHHHHHHHHHHHGHHHGGGGGHHHGHHGGGHHGHHHGHHHHHHHHHHHHGGGGGHHHHHHHHHGGHHHGGGGGGGHHFHHHGHHHHGGGGHGGHHHHHHHHHHHGGGGGGGG:CFGGGGGGGGGGGGGGGFFFFFFFFFFFFFFFFFFFFFFFFFFFFFFFFFFFFFFFFFFFFB
@M05620:37:000000000-D9766:1:1101:20654:9213 1:N:0:91
GAGGCTGCTTTGGAAGAAACTCATAGACTACTGCAACAGTTCCCCCTGGACCTGGAAAAGTTTCTTGCCTCGCTTACAGAAGCTGAAACACCTGCCTACAGGTTCCTACCCGTAAGGAAAGGCTAATAGAAGAATCCAAGGGAGTAAAAGAGCTAATAAAACAATGGAAAGTAAGCCAAGCATTTCCGCTTTAGCACTCTTGTGGATCCAATTGAACAATTCTCAGCATTTGTACTTGTAAATGACAAGCC
+
AAAAAAFAFFFFGGGGGGBFF1G3DG113B01BFGH1BCE2DG1BE/F/0BB00001B0B12AF2111B11/A//ABBFDHFHG1@DGG00B0BC01B01B0111B22100//>/BB1>BFAG111BB2BF1B011B<<B//?/?B1BFG<G011112>@D1/<<?<11FC1<??11>0<>0G11<1.....<=0<00/=D0=CFF0C:C0000;;00:0<00;0;/;00099;0;F00;C0;0;9BBAEE
@M05620:37:000000000-D9766:1:1101:12006:9215 1:N:0:91
AGTGCCAGCTCTCAATCGCACAGGGGACCCAGGGCCTGGCCCCTCCATCCAGAAAACCTATGACCTCACCCGCTACCTGGAGCACCAACTCCGCAGCTTGGCTGGGACCTATGTGAGTATCCAGCGTAGGAATCTGGGAGTTGGGGAGGAGTGAGGAGTTGGGGAAAGACAGTCCTAACCGTGGAGGGTTCTGGTAAATGATGGGGTGAGGAGGGGCTCTTTGGCTCCCACCAGTCCCCCTGTCTGGTCTA
+
ABAAAFFFBFFFGEGGGGGFGGHGGFEEGGHHFFGGGGHHHHGHGGGHHGHHHFHHHGHHHFGHHFGHHHHGG>EEHHHHBGHHHH1?EHHGFGGGGHGHGHHGGGHHGHHHHHHHHHHHHHHHHGGGGGHHHHHHHHGGGHGHGGFGGGEGHEHHGGHHHHGGGDHGGHHHHHHHHHHHGGGGDEGGCFGGGGFFGGGGGGGGGGFFFFFFFFFFFFFFFFFFFFFFFEFFFFFFFFFFFFFFFFFFFFB
@M05620:37:000000000-D9766:1:1101:10174:9289 1:N:0:91
AGTGCCAGCTCTCAATCGCACAGGGGACCCAGGGCCTGGCCCCTCCATCCAGAAAACCTATGACCTCACCCGCTACCTGGAGCACCAACTCCGCAGCTTGGCTGGGACCTATGTGAGTATCCAGCGTAGGAATCTGGGAGTTGGGGAGGAGTGAGGAGTTGGGGAAAGACAGTCCTAACCGTGGAGGGTTCTGGTAAATGATGGGGTGAGGAGGGGCTCTTTGGCTCCCACCAGTCCCCCTGTCTGGTCTA
+
AAABBFFFBFFFGFFGFFFGGEGHGGGGGGHHCGGEEFHHHHGHGGGGHGHHHHHHHGHHHHHHHHGHHHHFGEFGHHHHFGGFFHFHGHHHGGGGGHHHGHHFGGHHGHHHHHHGHHFHHHHHHGCDCGHHHHHHHHGGEHHGGGGGGGGHHGHHHDHHHHGGGFFHFHHHGHHGGHFHG;CDDGGG9;FFGGCGGGGGFFGGGGFFFFFFFFFFFBFFFFFFFFFFFFFFFFFFFFFFFFFFFFFFFFF
@M05620:37:000000000-D9766:1:1101:6903:9328 1:N:0:91
AGTTCCAGCTCTCAATCGCACAGGGGACCCAGGGCCTGGCCCCTCCATCCAGAAAACCTATGACCTCACCCGCTACCTGGAGCACCACCTCCGCAGCTTGGCTCCCACCAATGTGAGTGTCCAGCGCAGCAATCTGGGAGGTGGGGAGGAGTGAGGACTTGGGGAAAGACAGTCCTAACCGTGGAGGGTTCTGGAAAATGATGGGGTGAGGAGGGACTCTTTGGCTCACACCAGTCCCCCTGTCTGCTCTA
+
>>>1>BD1BCFFFFGGGC11A0BA0EEA0BFG00BF/B/BAFEHGGE1FGFGBBCFFGHBGB2GHFHGHHGEE//>GGFF0BF/>FG/?A0CEAE//FFFA0G1//BFF/<FFGHHFG1>21BBFC/<C/?GHHFHHEFE/<FFCCFGC..<CGHHF./0;CCCEGAGHHHHFGEGGGGG-;;AEEGG::CFGGBFGFBFFBFFE-;@EF-;-A@-;9;FFFBFFBF/9BFBEE/B//9A@?/9/9/99/;
@M05620:37:000000000-D9766:1:1101:15367:9336 1:N:0:91
AGTGCCAGCTCTCAATCGCACAGGGGACCCAGGGCCTGGCCCCTCCATCCAGAAAACCTATGACCTCACCCGCTACCTGGAGCACCAACTCCGCAGCTTGGCTGGGACCTATGTGAGTATCCAGCGTAGGAATCTGGGAGTTGGGGAGGAGTGAGGAGTTGGGGAAAGACAGTCCTAACCGTGGAGGGTTCTGGTAAATGATGGGGTGAGGAGGGGCTCTTTGGCTCCCACCAGTCCCCCTGTCTGGTCTA
+
CCBCCFFFCFFFGGGGGGGGGGHHGFGGGGHHFGGGGFHHHHGHGGHHHHHHHHHHHGHHHHHHHHHHHHHGGEEGHHHHEGHHHHGHGHHHGGGGGHHHGHHGGGHHGHHHHHHHHHHHHHHHHGDGGGHHHHHHHHGGGHHHGGGGGGEGHHHHHGHHHHGGGFHHGHFHHGHHGHHHGGGGDFGGCFGGGGFGGGGGGGGGGGFFFFFFFFFFFFFFFFFFFFFFFFFFFFFFFFFFFFFFFFFFFFF
@M05620:37:000000000-D9766:1:1101:27864:9365 1:N:0:91
AGTGCCAGCTCTCAATCGCACAGGGGACCCAGGGCCTGGCCCCTCCATCCAGAAAACCTATGACCTCACCCGCTACCTGGAGCACCAACTCCGCAGCTTGGCTGGGACCTATGTGAGTATCCAGCGTAGGAATCTGGGAGTTGGGGAGGAGTGAGGAGTTGGGGAAAGACAGTCCTAACCGTGGAGGGTTCTGGTAAATGATGGGGTGAGGAGGGGCTCTTTGGCTCCCACCAGTCCCCCTGTCTGGTCTA
+
AA>ABFFFBFFFGGGGGFFCE?BEFEEEEEHHFDEGGGFHCFEHGGHHHHGGFGHBGFHHHGFHHGHFHHHGGGCEGHHGGGGHHHGGGHHHGGGGG3GHGHHEEGHHGHHHHHHHEBF3GHH2BB?ECDHG2@GHHH0/<?GHGGE-@C.>GB0<<.<CDFCGGGH.;C/::BCHHHGGA;EGG.;A;9FFGGCFGGFGFBFFGGFFF?FFDFFFFFFFFFFFFFFFFFFFFEFFFFFDFEFFFFFFFEF
@M05620:37:000000000-D9766:1:1101:9051:9366 1:N:0:91
GAGGCTGCTTTGGAAGAACCTCCTACAGAACTGCAACCATTACTGCGCAACCTGGATGACGTTTTTTGCTTGCTTAAAGAAGATGAAAAAACTGCCAATGATCCCACAAAAATAAAACCGGAAGGAAAAACTATAAGAAGAGAACAAAAGAGAAAAAAAAATCAGGAAAAAAAGGCAAAAAAAACAGACAAAATCCCCAATACCCTCTGAAGAAACGAGTAGACAAATTTGAACCGTTCGTAATGTTCACG
+
>3AA>>CBCBB4F45BBBBABBAE44BB5BADFG333BA3DAD5DBB22AAB3BBBD3A3AA1BFB0>3DDF1@@55D@BF33BB43B3B/?FHH3BGFF?BBG2B0//00/03333B///////BB2?@/222222222<001?00<00/001100-<--.<000///;.--9...9.;;---..//.....///:....//;//..///9/9//.;99./9;/;.///////.-;;...:../////;.
@M05620:37:000000000-D9766:1:1101:12579:9379 1:N:0:91
AGTGCCAGCTCTCAATCGCACAGGGGACCCCGGGCCTGGCCCCTCCATCCAGAAAACCTATGACCTCCCCCGCTACCTGGAGCACCAACTCCGCAGCTTGGCTGGTACCTATGTGAGTATCCAGCGTAGGAATCTGGGAGTTGGGGAGGAGTGAGGAGTTGGGGAAAGACAGTCCTAACCGTGGAGGGTTCTGGTAAATGATGGGGTGAGGAGGGGCTCTTTGGCTCCCACCAGTCCCCCTGTCTGGTCTA
+
>11>>@1CAFFFBEGCEFGCGAF0FCAEAA00//AA/FGC0FE/EE0F1C1B101F>E0@BGDFG@G/F//EE/>EG@FHF>GHFG0??BGGEG@?EB<B?F<C/01BDHFHF>2F>GH1FD2@CCG?CA?G1?11<0<.<>11-<C-<<</.00:=C//<:-@EC..99CFBFGF0CFG?E.-..;9:A.09BB///FBFBBFFFB9E?-B--9-@@-B9B/BFBFAABFBFF/FFFFF;-9BBFFFFF9
@M05620:37:000000000-D9766:1:1101:12429:9422 1:N:0:91
GAGGCTGCTTTGGAAGAAACTCATAGATTACTGCAACAGTTCCCCCTGGCCTTTGAAACGTTTCTTGCCTGGCTTCCAGAAGCTGCAACAACTGCCTACAGGATGCTACCCGTAAGGAAAGGCTCCTAGAAGACTCCAAGGGAGTCACAGAGCTGATGAAACAATGGCAAGTAAGTCAGGCCTTTCCGCTTTAGCACTCTTGTGGATCCAATTGAACCATTCTCAGCATTTGTACTTGTACCTGACACGCC
+
BACCCCFCFFFFGGGGGGGGGGHHHHHHHHGHFGHHHHGBDDFHHG2FH2BGF3FGHI3FFGHHDFDBFHHHHGB2BGH3BFHBF3?EFGHHHGGGHBFFHFCH3GHHHHHF1/?GHHH3B0?G?FHHHDFG3GHH3B?GG////2B3DG2F<G2@GD2F2F2/?GHFH1FGBDGGHHHFC.>GHBGGG.C.0=GHHHGFHHHHGHHHHBCHHH0:C:GHHHGHGBGHGGGGGGGGGGGG0FFGGG00;DG
@M05620:37:000000000-D9766:1:1101:23283:9429 1:N:0:91
AGTGCCAGCTCTCAATCGCACAGGGGACCCAGGGCCTGGCCCCTCCATCCAGAAAACCTATGACCTCACCCGCTACCTGGAGCACCAACTCCGCAGCTTGGCTGGGACCCATGTGAGTATCCAGCGTAGGAATCTGGGAGTTGGGGAGAAGTGAGGAGTTGGGGAAAGACAGTCCTAACCGTGGAGGGTTCTGGTAAATGATGGGGTGAGGAGAGGCTCTTTGGCTCCCACCAGTCCCCCAGTCTGGACTA
+
ABAABFFFCFFFGGGGGGGGGGHGDFGGEFFHGGGGGGHHCHGHGGHHHHFHFHGHHGHHHHFGHGHFHHHGGEEGHHHHHHHFFHHHGGHFFGG@EBFGFHH/?/BFE/?FGGFHH3FG3FHHHGAE//@FFHHHHHEGGFHEGGEF.0>>FFHHHGGFFHCGGGHHEHHHHHHHFHHF-CAABEGG;FGFFF;FFGGGGGGFGACFFFFFD.;;A9FB/9FFB//.:BFDAAFFFFED-;;BFB9/./9
@M05620:37:000000000-D9766:1:1101:12886:9429 1:N:0:91
GCGGCTGCTTTGGAAGAAACTCACAGGACACGTCCAAGGGATCCCAGGGGCACTGGAACGATCCCCAGTCACTAAGGCGGATCCGCTATGCCGCCCTCTGCTCGCCAATTAAACAATTTCCAGCACTTTTACCTCCAACTGACAATTCATGGACAAAAGATCCGAAGACCATACGACTTAACTCCACTTACATCCTTTAACCTCATGTGCCGCTCCTTGACCCAAAAACCCATTTGAACCTTGTACGTTCC
+
>1>AA11>FFDDBBFGFCGGF1B1BB000A000BAAF1A//BF0A11///A/A000011BE///BFH/11@1@@@1>>///>>B0////11B////>/01B11<>BCC111??1</111<<?1000111111111.><100<1>=11<=000<0<G/</<000...-:///0</:.:..0000009/000;009;0000;00;/990000;-9---///9BF---:---;--9////;/--////;-9/--
@M05620:37:000000000-D9766:1:1101:12442:9435 1:N:0:91
GAGGCTGCTTTGGAAGAAACTCATAGATTACTGCAACAGTTCCCCCTGGACTTGGAAAAGTTTCTTGCCTGGCTTACAGAAGCTGAAACAACTGCCTACAGGATGCTACCCGTAAGGAAAGGCTCCTAGAAGACTCCAAGGGAGTAAAAGAGCTGATGAAACAATGGCAAGTAAGTCAGGCATTTCCGCTTTAGCACTCTTGTGGATCCAATTGAACAATTCTCAGCATTTGTACTTGTAACTGACAAGCC
+
BABBCCFCFFFFGGGGGGGGGGHHHHHHHHHHHHGHGHHFHHHHHGGGHHHHHHHGGFHHGHHHHHHGHHHHHHHGHHHHHHHHHGHHHHHHHGHGEFFFGHCGBFGHGFGEAEGHHEFGHHFFHGHHBFGDFBFHHHHHGDHC?BGHFBCGHHHGHHFHGFGHGHGHHGGGGHH@FGGHGHFGHHHGGGGE1DGDGHHHHFGHCGHHHHHHHHFGBGFCGFCGC0CFBGGHC9FGGGBFFGGGGGGGGGG
@M05620:37:000000000-D9766:1:1101:3465:9476 1:N:0:91
AGTGCCAGCTCTCCATCGCACAGGGTACCCAGGGCCTGGCCCCTCCATCCAGAAAACCTATGACCTCACCCGCTACCTGGAGCACCCACTCCGCAGCTTGGCTGGGACCTATGTGCGTATCCCGCGTCGGCCTCTGGGCGTTGGGGCGGCGTGCGGCGTTGGGGCCCGCACGTCCTCCCCGTGGCGGGTTCTGGTAAATGATGGGGTGAGGAGGGGCTCTTTGGCTCCCACCAGTCCCCCTGTCTGGTCTA
+
>A3>ADFFAFFFGGBBBAAAF?GCFBBFDFFEAEEAFFHHFHGGGGFFFABFGGH2BEFGAABFG5BGHHH>E00EGHBBBBB?GHE1EHH?>E/E>?BB?F3CGGEGGG3BDB?3CFGGHH2/BDD/>//.>FGGFFCCDFGFC?DCG;ABCGCFFFFFFFFDAFF;DBDFFFFF//;:@DFA=D;A>FFFFFF/BFFFBBFFFFAD.A./;DFFFFF/BFFFFFFFF.AD:FFFFFFFFFFFFFFFBFF
@M05620:37:000000000-D9766:1:1101:15003:9503 1:N:0:91
GAGGCTGCTTTGGACGAAACTCATAGATTACTGCAACAGTTCACCCTGGACCTGGGAAAGATTCTTGCCTGGATTACAGAAGCTGAAACAACTGCTACCCGTCAACCAATTCCCCCAGCAGACTCCAAGCGAGTAAAAGAGTTTATGAAACAATCACAACTAAGTCAATTATCTCCGCTTTATCATGCATGCCGAGCCAATCCCACCATTCTCAGCAGGTGTACGCTTGGCTGACCATGCATCTACAAACG
+
>11111B>B@B1BBA11A0ABCFDFA1AD1BABB11BABD2DBDBBB0A0BBABC/01/B0BBDDADA1AB/ABB1BB1D11BBB1B1BB>B1FB11B>>/?/?>10>/11B11B/>>0FFC0111B11/?///01BD1?01@@2@2@>@1<<@11@1?/?<111@<1111111<<E....=1>100=<=00<---;-::G/;00...0000;9;/9:.:;00;.....;//=C///;0;90/9/;:F/--
@M05620:37:000000000-D9766:1:1101:23572:9528 1:N:0:91
GAGGCTGCTTTGGAAGAAACTCATAGATTACTGCAACAGTTCCCCCTGGACCTGGAAAAGTTTCTTGCCTGGCTTACAGAAGCTGAAACAACTGCCTACAGGATGCTACCCGTACGGAAAGGCTCCTAGAAGACTACAAGGGAGTAACAGAGATGCTGAAACAATGGCAAGTAAGTCAGGCATTTACGCTTTAGCACTCTTGTGGATCCAATTGAACAATTCTCAGCATTTGTACTTGTACCTGACCAGCC
+
>AAAAAFBFFFFGGGG4GGGGGHHHGHHHGHHHHGFFGHFGHHHHGGGFFHHHHHHHHHHGHHHHHHHHHHHHHHHHHHHHHHHHHGHHHEHH3FHHGHCGFGH3BGFFEGGGE1EFFFG0GHFHGHHFGGHHHH32FGH/C/C?CG2@GFH2@G2@GHH2GGHHGHHHFGD1FGFGHGHH.1>>1=FDEEGHHHHHHHHHHGHGHHGHHGHHHE0CCGHHHGHFGGGFGFGFGGGGGGF0;FGGGBFAEG
@M05620:37:000000000-D9766:1:1101:18912:9545 1:N:0:91
AGTGCCAGCTCTCAATCGCACAGGGGACCCAGGGCCTGGCCCCTCCATCCAGAAAACCTATGACCTCACCCGCTACCTGGAGCACCAACTCCGCAGCTTGGCTGGGACCTATGTGAGTATCCAGCGTAGGAATCTGGGAGTTGGGGAGGAGTGAGGAGTTGGGGAAAGACAGTCCTAACCGTGGAGGGTTCTGGTAAATGATGGGGTGAGGAGGGGCTCTTTGGCTCCCACCAGTCCCCCTGTCTGGTCTA
+
>1AAAFF1AFFFGGGGGFFGGGHHGFGGGGHGG0EGCFHHHHGCFGHFBGFHHHEHHGHCGFHHFHFFHGHEGFEGHHHHHHHGHHHHGF1GFG@/E01B/GHFFGHHGHHDFF22BFGHGHFFHC?EGGFHFFDDFFFECC<GC@CC<E?><0GHG.<<</<@EAGHFHHEHFHFF0::9;;-CAA?FGAFGGBCFFBB0FGFE.99-A-/9A@-@@EFFFB/9B/--;FBFFBFF9EF@FFFF///;9:
@M05620:37:000000000-D9766:1:1101:16923:9555 1:N:0:91
GAGGCTGCTTTGGAAGAAACTCATAGATTACTGCAACAGTTCCCCCTGGACCTGGAAAAGTTTCTTGCCTGGCTTACAGAAGCTGAAACAACTGCCTACAGGATGCTACCCGTAAGGAAAGGCTCATAGAAGACTCCCAGGGCGTCAAAGAGATGATGAAAAAATGGCAAGTAAGTCAGGCATTTCCGATTTAGCACTCTTGTGGATCCAATTGAACAATTCTCAGCATTTGTACTTGTAACTGACAAGCC
+
BCCCCAFCFFFFGGGGGGGGGGHHHHHHHHHHHHHHHHHGHHHHHGGGH2GHHHHHHHHHGHHHHHFHHHHHHHHHHHHHHHHHHHHHHBFHFGHHH3G@GFGFHHHHHHHA1/?BGHHH0BG3B3FGH4GHCGH3B/B3////>/?<GH2<2@FHHHBG11?/FGHHHGFH1=FFHHHHG.FGH0DD.<EFHHGHHHEHHHHHGHHBGHHHHHE0GFGGGGGGGGBFGGGGFFGGGFFFGGGGGG009AC
@M05620:37:000000000-D9766:1:1101:17909:9561 1:N:0:91
AGTGCCAGCTCTCAATCGCACAGGGGACCCAGGGCCTGGCCCCTCCATCCAGAAAACCTATGACCTCACCCGCTACCTGGAGCACCAACTCCGCAGCTTGGCTGGGACCTATGTGAGTATCCAGCGTAGGAATCTGGGAGTTGGGGAGGAGTGAGGAGTTGGGGAAAGACAGTCCTAACCGTGGAGGGTTCTGGTAAATGATGGGGTGAGGAGGGGCTCTTTGGCTCCCACCAGTCCCCCTGTCTGGTCTA
+
AA>AAFFFBFFFGBGGGGGGGGHFG?BEEFCGFEEGGGHHAHGHGGHHHHHHHHHHHGHGHGFHHGHHHGHGG>EEHHGGBFHHHH1?EGHGEGGGFHHHGHHGGGHHGHHHHHHHFHHHHHFHHGGGGGFHHHHHHHFGGGHHGGEGGACGHEHH<EHFHHGGGGFH/GGFHHHGFHHHGGGGAAEGEGGGGGFFGGGGFGGGGGFFFFFFFFFFFFFEFFFFFFFFFFFFEFFFFFFFFFFFFFFFFFF
@M05620:37:000000000-D9766:1:1101:13756:9615 1:N:0:91
GGGCTGCTTTGGAAGAAACTGACAAGCCAGGGACAACAGATCGGAAGAGCACACGTCTGAACTCCAGTCACTAATGCGCATCTCGTATGCCGTCTTCTGCTTGAAAAAAAAAAAAAATAACTCTTATGGTGTACGCCTCCCTACTTCCTGGCCTCCCATCGCTTCTCCCTTTCTCCCTGGTTCTCTCTTCTGCCGATCTCCGTACGACTCTCTTCTCTGCCCTGCGTCTCCTTTTGAACTCTGCATGTTCT
+
>>>1>>>BDFBF1ABBBFGBB1BBFFHF0BBE0BAGFGHAFGGFEFEFHHBF0BAABBCDDFGGGEBGGFFF2BDGDE>>//B@BF/>0BB>E/B?FBGEGBBBFGGHGGECCC>//??1111111=1111.11..-<.<./0<CF0<00/..C..;/;/..:.:0::FG0FF099//0.;0;0C0900;9000----9//9-----;-9///9//;B/;/-;A---9-9B//;/9-99F/B/;9//9///
@M05620:37:000000000-D9766:1:1101:16675:9629 1:N:0:91
GAGGCTGCTTTGGAAGAAACTCATAGATTACTGCAACAGTTCCCCCTGGACCTGGAAAAGTTTCTTGCCTGGCTTACAGAAGCTGAAACAACTGCCTACAGGATGCTACCCGTCCGGAAAGGCTCCTAGCAGCCTCCCAGGGAGTCACCGAGCTGCTGCACCAATGGCAAGTAAGTCAGGCATTTCCGCTTTCGCACTCTTGTGGATCCAATTGACCCATTCTCAGCATTTGTACTTGTACCTGACCCGCC
+
A3ABBBFBFFFFGFGGGGGGGFHHHHHHHHGHGHEGHHHFGHHHHGGGEGGHHHGFHF2BBFHHGHHFHHHHHHHFHHHHHHHHHFGHHHHHHHHH3BFHHHFEGGFFHHH?E1?EEEG/B0?3BFGGFFGH0?0B/?FGE//?CGHF<A///C1<FH1F<G<<GHHFG1>G1><>GHGGHAHHH0DDGGGG0CEGGGGFHHHHGGGGGF0CFB00CBEFG00;CFGBFFGEFFGGGGGEBFFGGF9.-;@
@M05620:37:000000000-D9766:1:1101:26098:9672 1:N:0:91
AGTGCCAGCTCTCAATCGCACAGGGGACCCAGGGCCTGGCCCCTCCATCCAGAAAACCTATGACCTCACCCGCTACCTGGAGCACCAACTCCGCAGCTTGGCTGGGACCTATGTGAGTATCCAGCGTAGGAATCTGGGAGTTGGGGAGGAGTGAGGAGTTGGGGAAAGACAGTCCTAACCGTGGAGGGTTCTGGTAAATGATGGGGTGAGGAGGGGCTCTTTGGCTCCCACCAGTCCCCCTGTCTGGTCTA
+
AABBBFFFBFFFGGGGGFGGGGHHGGGGGGHHFGGGCFHHHHGHGGGGHHGHGGHHHGHHHH5GHHHHHHHGGGGGHHHGGGH1GHHHGGHHGGEGGHHHGHHGFGHHGHHHHHHHHHHHHHHGHGCGGGHHHHHHHHGGGHHHGGGGGGGHHHHA<<GHHHGCGGHA//CGHHHHHFHHGAF9.CDGEGGGGGBFGGFFGGGGGGFAEFA/DFFFFFFFFFFFFFFFEFFDEFFFFFFFFFFFFFFFFFB
@M05620:37:000000000-D9766:1:1101:20541:9678 1:N:0:91
AGTGCCAGCTCTCAATCGCACAGGGGACCCAGGGCCTGGCCCCTCCATCCAGAAAACCTATGACCTCACCCGCTACCTGGAGCACCCACTCCGCAGCTTGGCTGGGACCTATGTGAGTATCCAGCGTAGGAATCTGGGAGTTGGGGAGGAGTGAGGAGTTGGGGAAAGACAGTCCTAACCGTGGAGGGTTCTGGTAAATGATGGGGTGAGGAGGGGCTCTTTGGCTCCCACCAGTCCCCCTGTCTGGTCTA
+
A1AAAFF1AFFFGDGGGCCCEGF000EAEFHHF?EGGGHHGHGHFGHFHGHHHHFAFEHBFGGGHGGHHGHCE>/EGFFHBGHAGH/??GHHGGEGGHDGACHGCCFHGHHHHHHGHHHHHHFHHGGCGGGHHHHHHGCFGHHHGGCCGCEHHEFHFCHHHHGGGA../CBGHHHGBCHGGGGGAGGGGGGGGGGFFFGGFFGGGFF@FFFFFF@-@@FFFFFFFFFFFFFFEFFFFFFF@FFFFFFFFF/
@M05620:37:000000000-D9766:1:1101:20524:9692 1:N:0:91
AGTGCCAGCTCTCAATCGCACAGGGGACCCAGGGCCTGGCCCCTCCATCCAGAAAACCTATGACCTCACCCGCTACCTGGAGCACCAACTCCGCAGCTTGGCTGGGACCTATGTGAGTATCCAGCGTAGGAATCTGGGAGTTGGGGAGGAGTGAGGAGTTGGGGAAAGACAGTCCTAACCGTGGAGGGTTCTGGTAAATGATGGGGTGAGGAGGGGCTCTTTGGCTCCCACCAGTCCCCCTGTCTGGTCTA
+
AAAABFFFBFFFGGGGGGGGEGHHGGGGGGHHGGGGGGHHHHGHGGGHHHHHHHEHHGGHHHGHHHHHHHHGGFGGHHHHHHHHGHHHGGHHGGGGGHHHGHHGGGHHGHHHHHHHHHHHHHHHHGGGGGHHHHHHHGHGGGHHGGGGGGGHHHGHHGHHHHGGGGHHHHHHHHHHHHHHGGGGGGGGGGGGGGGFGGGGGGGGGGFFFFFFFFFFFFFFFFFFFFFFFFFFFFFFFFFFFFFFFFFFFFB
@M05620:37:000000000-D9766:1:1101:8710:9720 1:N:0:91
GAGGCTGCTTTGGAAGAAACTGACAAGCCAGGGACACAAGATCGGAAGAGCACACGTCTGCACTCCAGTCACTAATGCGCATCTCGTATGCCTTCTTCTGCTTTAAAAAAAAAAAAACTAGACGTAACAACCTCACTACTTCAAAACCTCTCGTCCCTACACATTTTCCAACATGCGTGGTGTTCTGAGCTATCTCTCACCACTCTCCTATCTACACAGATCATAGTGTCTTCTTGAACTCTGTATAGTCC
+
A3AA>ACBCDDDGBBBFGFGGFGBBFBBBBFBEEBAGHGHCHBAE22A22BBB2B0BBFB5BBFA23BFB3DDB3DFDEFGE>B3BBEF34B4BFB4BBE4BB4DFDDGG>E?B>///22211///<?<1//001.1<<=1111110</<0/...<.00:0/000:0;0000.:00...-....;00900090/00;0;0.090;09/;00:0000/0.0000090000000000000;0:00900000:0
@M05620:37:000000000-D9766:1:1101:13058:9738 1:N:0:91
AGTGCCAGCTCTCAATCGCACAGGGGACCCAGGGCCTGGCCCCTCCATCCAGAAAACCTATGACCTCACCCGCTACCTGGAGCACCAACTCCGCAGCTTGGCTGGGACCTATGTGAGTATCCAGCGTAGGAATCTGGGAGTTGGGGAGGAGTGAGGAGTTGGGGAAAGACAGTCCTAACCGTGGAGGGTTCTGGTAAATGATGGGGTGAGGAGGGGCTCTTTGGCTCCCACCAGTCCCCCTGTCTGGTCTA
+
>1>1>FF@1CFFG1BFEFFCE0B0BA0AAEHH0ABB/FHHFHGHGGH1G01FDGH0FEHF1FBHH1FGHHH/E>>EGDFG0FGAFG0/?0GC?E@?/GDGEHHGGGHFGHHHHHEFHHHHHHGHHGBEGGHHHHHHHGFEFHHHGGGGGCEHHDDGCFHCGHGGFCGFGHHHHHHHGHHHGGG@AEGGCFGGGGFFGGGGGGGGGGF@FFFFFF;@@@FFFFFFEFFFFFFFFFFFFFFF@FFFFFFFFF/
@M05620:37:000000000-D9766:1:1101:15207:9740 1:N:0:91
GAGGCTGCTTTGGAAGAAACTCATAGATTACTGCAACAGTTCCCCCTGGACCTGGAAAAGTTTCTTGCCTGGCTTACAGAAGCTGAAACAACTGCCTACAGGATGCTACCCGTAAGGAAAGGCTCCTAGAAGACTCCAAGGGAGTAAAAGAGCTGATGAAACAATGGCAAGTAAGTCAGGCATTTCCGCTTTAGCACTCTTGTGGATCCAATTGAACAATTCTCAGCATTTGTACTTGTAACTGACAAGCC
+
BBBBBACAFFFFG4BFFGGGGGGGFHHHCFFGHHB4FGFFGHGHHGGGEHHHHHGHHHHGFHHHHHHHHHHHHHHFHHHHHHHHHFHHHFHHHHHHHFHHHEEGFHGHHHHGG/1BFGHB?0FHHGHHH3FGFHHHHBGHGG/CC2F33B/GHGHDGHBH2G2<FHHHHBFG11<@GHHHHGHHHHHGGCGGDGHHHHHHHHHHGFHHHHCGHHB0C:GHHHHHHHHHHHGGGGGGGGGG0FGGGG909EG
@M05620:37:000000000-D9766:1:1101:19941:9757 1:N:0:91
GAGGCTGCTTTGGAAGAAACTCATAGATTACTGCAACAGTTCCCCCTGGACCTGGAAAAGTTTCTTGCCTGGCTTACAGAAGCTGAAACAACTGCCAATGCAGGATTCTACCCGAAAGGAAAGGCTCCTAGAAGACTCCAAGGGAGTAAAAGAGCTGAAGAAACAATGGAAAGAAAGTCACGCATTTCCGCTTTAGCACTCTTGTGGATAAAATTAAACAATTCTCAGCTTTTACATTTGAAACTCACAAG
+
BAABBBCAFFFFGBGFAEFFGFFHFHGHHBGFHHFDHFHFHGGHHGGGHEGGHFHAFDFHBFGHGHGFGHHGFHGFGGHGHHHFHGHHGGGHFGGH3G3334B1?33@F4B3B1/>//BF3300?3BFGGEBB3BGD32BBD/?///BF2>@A2222<22@FG00/?1111?<00?1=111.0-<.<<D?AE..==D00G/;GH00.00000:0/0;<0;;BBC0;;0/0C0C00000C000;000;900.
@M05620:37:000000000-D9766:1:1101:8200:9785 1:N:0:91
AGTGCCAGCTCTCAATCGCACAGGGGACCCAGGGCCTGGCCCCTCCATCCAGAAAACCTATGACCTCACCCGCTACCTGGAGCACCAACTCCGCAGCTTGGCTGGGACCTATGTGAGTATCCAGCGTAGGAATCTGGGAGTTGGGGAGGAGTGAGGAGTTGGGGAAAGACAGTCCTAACCGTGGAGGGTTCTGGTAAATGATGGGGTGAGGAGGGGCTCTTTGGCTCCCACCAGTCCCCCTGTCTGGTCTA
+
BBABBFFFBFFFGGGGGGGGGGHHGGGGGGHHGGGGCGHHHHGHGGHHHHHHGHHHHGHHHHFHHHHHHHHGGGGGHHHHHHHHHHHHGHHHGGGGGHHHGHHFG?GHGHHHHHFHHHHHFHFHFGFGFGHHHFFBHBFFGHBHGGFGGFGHHDHHHGHGHHGGEGHFFHFHHHHHHGHHGGGFGGGG.:;FFFFBFFFFGFFGEGFFFFFFFFFFF-A/BFFFF/FFFFFD?FFFFFFF;EFFFF/9BB9
@M05620:37:000000000-D9766:1:1101:15788:9790 1:N:0:91
GAGGCTGCTTTGGAAGAAACTCATAGATTACTGCAACAGTTCCCCCTGGACCTGGAAAAGTTTCTTGCCTGGCTTACAGAAGCTGAAACAACTTCCCATGCGGAATGCTACCCGTAAGGAAGGGCTCCTCGAAGCAAACAAGGGCATCAAAGAGCTGCTGCCAAAATAGCAAGTAAGTCCGGACTATCCGCTTTAGCACACTTGAGGATCCACTAGCACAATTATCTGCATTTGACCTTGTAACTACAAAG
+
BBBBBBFBFFFFGGGGGGGGGGHHHHHHHHHGHHHHFHHGHHHHHGGGHHGHHFHGGHHHGHHHHHHHHHHHHHHHHHHHHHHHHHHHHH?BBBDGGGGFE1>/EFFG4B@BGA?//0BFG0//?BFF32?/BFBG2200?F/<</@2@FHFF<0FG1111??10.11<>1>0F11><F1<<<--/0=<CAADE0CC0</;:GG00/:;9/:99/:990:/9;0;C0;090;;C00;;000;;;B0;/BF/
@M05620:37:000000000-D9766:1:1101:11766:9877 1:N:0:91
GAGGCTGCTTTGGAAGAAACTCATAGATTACTGCAACAGTTCCCCCTGGACCTGGAAAAGTTTCTTGCCTGGCTTACAGAAGCTGAAACAACTGCCTACAGGATGCTACCCGTAAGGAAAGGCTCCTAGAAGACTCCAAGGGAGTAAAAGAGCTGATGAAACAATGGCAAGTAAGTCAGGCATTTCCGCTTTAGCACTCTTGTGGATCCAATTGAACAATTCTCAGCATTTGTACTTGTAACTGACAAGCC
+
ABAAAAFBFFFFGFGFGGGGGBGEGGAFFF4GFBGGHHHGCD5BCEGFA2GFBGGAAFGHAB5DFBDFFHHC1A1AAEFBF3GGHFDBBBFGFFHFHBEBB31BBBGFFFCEEFGH33BFGHFHHGGFFFEFGCFHHHF3FFHFC2BGHHGHGHHHHHHHHHHHHHHHHHGGHHH?FGFFHGHGHGHGFGGEFHHGHHFHHGDGF0CGGHHHHEHHGGHFHEGHFFHHHHGGGGGGGGGGGGGGFGGGGGG
@M05620:37:000000000-D9766:1:1101:11597:9879 1:N:0:91
GAGGCTGCTTTGGAAGAAACTCATAGATTACTGCAACAGTTCCCCCTGGACCTGGAAAAGTTTCTTGCCTGGCTTACAGAAGCTGAAACAACTGCCAATGGATGCTACCCGTAAGGAAAGGCTCCTAGAAGACTCCAAGGGAGTAAAAGAGCTGATGAAACAATGGCAAGTAAGTCAGGCATTTCCGCTTTAGCACTCTTGTGGATCCAATTGAACAATTCTCAGCATTTGTACTTGTAACTGACAAGCCA
+
A>AA34CABFFFGGBEFGGFFFFGGGHGHHHFGHF4GFHGHHHHHGGGGBFHHFEFEHFCGEHHHHGHHFHHHHHHHHGHHHHHFHHEFGBGFFHFGBGFB3FFBFHHHH1?EEGFH3FBFEBGGHHHGHFFHHHFF3?/AGACFFFFBCCHGFBFFHHHHHEHF1FGGFGF<GGHGFFGHHHHHHGGGGCFFBGHCGGG0<C.0GFHHHCGHGBGHGFGFHHHGGHGGHHBFFGGBFGFFBBBFG9AA./
@M05620:37:000000000-D9766:1:1101:19223:9883 1:N:0:91
CCTGCCCCTTCTTAATCCACACCTCGATTCCTGCCCCTGTTCCCCCTGTCCATCTAACCGTTTCATGCCTGGCTCCCAGTAGCCACAACCACTGCCCCTGCAGGCTGCTCCCCGTAAGTACCGGCTCCTCGACGCCTCCACGGGCGTACAAGCGCTGATGCCCCAATGGCAAGTAAGTCCGGCCTTTCCGCTTTAGCACTCTTGTGGATCCAATTGCCCAATTCTCAGCATTTGTACTTGTCACTGCCCAG
+
1>>>A>1>>F1B1BBBF3BB1A0A0AAFDFFGGGHGG0B1BDDGHG/BABF221DDDGHFBE0B2D2DBGGHHG1BFGH1DDG11B>FE/BFB@BBF/?/FHHH/BFEH1BFFGGE/F>2>1?/<BCGF0?B/<BGHGH0?EGGGCC-CG0C.E-CC:CHEHGEACH/C/:0;GFB0;0;EG@-C9F;FFGGGGGGGGGGFFFFFFFEFFFF/BFFBFBB-BFFFF/BFBFFFFFFFFFFFFFFFF/B-B9
@M05620:37:000000000-D9766:1:1101:12744:9908 1:N:0:91
GAGGCTGCTTTGGAAGAAACTCATAGATTACTGCAACAGTTCCCCCTGGACCTGGAAAAGTTTCTTGCCTGGCTTACAGAAGCTGAAACAACTGCCTACAGGATGCTACCCGTAAGGAAAGGCTCCTAGAAGACTCCAAGGGAGTAAAAGAGCTGATGAAACAATGGCAAGTAAGTCAGGCATTTCCGCTTTAGCACTCTTGTGGATCCAATTGAACAATTCTCAGCATTTGTACTTGTAACTGACAAGCC
+
AABABAFBFFFFGGGFGGGGGGGHCGHHHDHHHHHDFGGFGHHHHGGGHFHHHHHHFGHHHHHHHHHHHHHHHHHHHHGFGHHHHHHHHHHHHHHHHGHHHH1GGHHHHHHGGGGHHFHHHHHHHGHHHHGHHHHHHFHHGGHGC2GGFHGHHHHHHHGHHHCGHHHHHHGHFHHGHHFHGAHHHHHGGGGGHHHHHHGHHGGHGHHHHHHHHHFHHFGHHFHHHHHHHHGGCFGGGGFF0FGGFGF0FGG
@M05620:37:000000000-D9766:1:1101:10909:9926 1:N:0:91
AGTGCCAGCTCTCAATCGCACAGGGGACCCAGGGCCTGGCCCCTCCATCCAGAAAACCTATGACCTCACCCGCTACCTGGAGCACCAACTCCGCAGCTTGGCTGGGACCTATGTGAGTATCCAGCGTAGGAATCTGGGAGTTGGGGAGGAGTGAGGAGTTGGGGAAAGACAGTCCTAACCGTGGAGGGTTCTGGTAAATGATGGGGTGAGGAGGGGCTCTTTGGCTCCCACCAGTCCCCCTGTCTGGTCTA
+
ABAAAFFFBFFFGGGGGGGGGGHHGGGGGGHHAEGGGGHHHHGHGGHHHHHHHHHHHGHHHHHHHHHHHHHGGEEGHGHHGHHHHHEHFHHHGGGGGHHHGHHGGGHGGHHHHHHHHHHHHHHHHGGGGGHHHHHHHHAFGHHHGGGGGGEGHHHHHGHHHHGGAGHHHHHHHHHHHHHHGGGGGGGGCFGGGGFFGGGGGGGGGGFFFFFFFFFFFFFFFFFFFFFFFFFFFFFFFFFFFFFFFFFFFFF
@M05620:37:000000000-D9766:1:1101:10929:9936 1:N:0:91
AGTGCCAGCTCTCAATCGCACAGGGGACCCAGGGCCTGGCCCCTCCATCCAGAAAACCTATTACCTCACCCGCTACCTGGAGCACCAACTCCGCAGCTTGGCTGGGACCTATGTGAGTATCCAGCGTAGGAATCTGGGAGTTGGGGAGGAGTGAGGAGTTGGGGAAAGACAGTCCTAACCGTGGAGGGTTCTGGTAAATGATGGGGTGAGGAGGGGCTCTTTGGCTCCCACCAGTCCCCCTGTCTGGTCTA
+
>>>A>BDFBFFFF45BG2A2A2BAAAEFGGEGFEEEFBFFHHGHGGGFHGCD33AFGEFCG55DGFEGHHHGGG?EGHFBBFB1BF?GEBHFEE/>EBGHGGHFE?BGGFGHHHHHHBGDGFGHFGCDBCFGGBGHHHAFCBGHGCADCGGHHGHHF<GHHHCCEGFFHGHFFFHFHGHH@;:BGFGG=9ACFF0BFGFBFCFGEDA-.FAFDF?BB-;FFBBF9BFEE.9DE99BBFE.=AFFF99B99/
@M05620:37:000000000-D9766:1:1101:23324:9939 1:N:0:91
AGTGCCAGCTCTCAATCGCACAGGGGACCCAGGGCCTGGCCCCTCCATCCAGAAAACCTATGACCTCACCCGCTACCTGGAGCACCAACTCCGCAGCTTGGCTGGGACCTATGTGAGTATCCAGCGTAGGAATCTGGGAGTTGGGGAGGAGTGAGGAGTTGGGGAAAGACAGTCCTAACCGTGGAGGGTTCTGGTAAATGATGGGGTGAGGAGGGGCTCTTTGGCTCCCACCAGTCCCCCTGTCTGGTCTA
+
BBABCFFFDFFFGGGGGGGGGGHHGGGGGGHHGGGGGGHHHHGHGGHHHHHHHHHHHGHHHHHHHHHHHHHGGFGGHHHHHHHHHHHHGHHHGGGGGHHHGHHGGGHHGHHHHHHHHHHGHHHHHGGGGGHHHHHHHHHGGHHHGGGGGGGHHHHHHGHHHHGGGGHHHHHHHHHHHHHHGGGGGGGG;AFGGGFGGGGGGGGGGGFFFFFFFFFFFFFFFHHFFFFFFFFFFFFFFFFFFFFFFFFFFFF
@M05620:37:000000000-D9766:1:1101:5485:9961 1:N:0:91
AGTGCCAGCTCTCAATCGCACAGGGGACCCAGGGCCTGGCCCCTCCATCCAGAAAACCTATGACCTCACCCGCTACCTGGAGCACCAACTCCGCAGCTTGGCTGGGACCTATGTGAGTATCCAGCGTAGGAATCTGGGAGTTGGGGAGGAGTGAGGAGTTGGGGAAAGACAGTCCTAACCGTGGAGGGTTCTGGTAAATGATGGGGTGAGGAGGGGCTCTTTGGCTCCCACCAGTCCCCCTGTCTGGTCTA
+
CDCCCFFFCFFFGGGGGGGGGGHHGGGGGGHHGGGGGGHHHHGHGGHHHHHHHHHHHGHHHHHHHHHHHHHGGGGGHHHHHHHHHHHHGHHHGGGGGHHHGHHGGGHHGHHHHHHHHHHHHHHHHGGGGGHHHHHHHHHGGHHHGGGGGGGHHHHHHGHHHHGGGGHHHHHHHHHHHHHHGGGGGGGGCFGGGGFGGGGGGGHGGGFFFFFFFFFFFFFFFHHFFFFFFFFFFFFFFFFFFFFFFFFFFFF
@M05620:37:000000000-D9766:1:1101:18442:9961 1:N:0:91
GAGGCTGCTTTGGAAGAAACTCATAGATTACTGCAACAGTTCCCCCTGGACCTGGAAAAGTTTCTTGCCTGGCTTACAGAAGCTGAAACAACTGCCAATGCAGGATGCTACCCGTAAGGAAAGGCTCCTAGAAGACTCCAAGGGAGTAAAAGAGCTGATGAAACAATGGCAAGTAAGTCAGGCATTTCCGCTTTAGCACTCTTGTGGATCCAATTGAACAATTCTCAGCATTTGTACTTGTAACTGACAAG
+
BBCCABFCFFFFGFGGGGGGGGGHHHHHHHHHHHGCFHHGHHGHHGGGHHHHHHHHHHHHHHHHHHHHHHHHHHHGHHHHHHHHHGGHHHHHHHHHHHHHHHHHGHHHHHHHHGGGGHHHHHHHGHHGHHHHHGHHHHHHFHFGHGGFHHGHGHHHHHHGHHHHHHHGHHHHGGHHHHHGGHHHHHHHFEGGGGHHHHGHGHHHGHGHHHHHHHHHHGHHGHHHHHHHHGGGGGGGGGGGGGGGGEFFGFA
@M05620:37:000000000-D9766:1:1101:23506:9977 1:N:0:91
AGTGCCAGCTCTCAATCGCACAGGGGACCCAGGGCCTGGCCCCTCCATCCAGAAAACCTATGACCTCACCCGCTACCTGGAGCACCAACTCCGCAGCTTGGCTGGGACCTATGTGAGTATCCAGCGTAGGAATCTGGGAGTTGGGGAGGAGTGAGGAGTTGGGGAAAGACAGTCCTAACCGTGGAGGGTTCTGGTAAATGATGGGGTGAGGAGGGGCTCTTTGGCTCCCACCAGTCCCCCTGTCTGGTCTA
+
BAAABFFFBFFFGGGGGGGGGGHHGGGGGGHHGGGGGGHGHHGHGGHHHHHHHHHHHGHHHHHHHHHHHHHGGGGGHHHHHHHHHHHHGHHHGGGGGHHHGHHGGGHHGHHHHHHHHHHHHHHHHGGGGGHHHHHHHHHGGHHGGGGGGGGHHHHHHGHHHHGGGGHHHHHHHHHHHHHHGGGGGGGGCFFGGGFGGGGGGGGGGGFFFFFFFFFFFFFFFFFFFFFFFFFFFFFFFFFFFFFFFFFFFFF
@M05620:37:000000000-D9766:1:1101:23504:10028 1:N:0:91
GCGGCTGCTTTGGCAGAAACTCATAGATTACTGCCACAGTTCCCCCTGGACCTGGAACCGTTTCTTGCCTGGCTTCCAGAAGCTGCAACCACGGCCTCCAGGATGCTACCCGTCCGGAACTGCTCCTAGCAGCCTCCCAGGGCGTCACCGCGCTGCTGCACCACTGGCACGTCCGTCAGGCCTTTCCGCTTTCGCACTCTTGTGGATCCACTTGCCCCATTCTCAGCATTTGTACTTGTACCTGACCCGCC
+
1>AAADDAFFF1F1BAABFGFG1F33DFHFBGDF0BFCBBDGHHHGEG/0BFEH00B1AEBEGFFDGFHHHFGFG0FGGBBFFBG10BBFF>///>?0?FGHGFCBB2FFEE>/?EEEG/11B1BG1BG11F0FGHAF0F///>/>/>FACG-C@CG00<GG..CGFH/0;CEA-:CCGGGEGGGGFGGGGG0CECGGGGGGFFFFFFF//BFF//9-;FFFFFFFFFFFFFFFFFFFF//BBFFB/-;>@
@M05620:37:000000000-D9766:1:1101:8263:10043 1:N:0:91
AGTGCCAGCTCTCAATCGCACAGGGGACCCAGGGCCTGGCCCCTCCATCCAGAAAACCTATGACCTCACCCGCTACCTGGAGCACCAACTCCGCAGCTTGGCTGGGACCTATGTGAGTATCCAGCGTAGGAATCTGGGAGGTGGGGAGGAGTGAGGAGTTGGGGAAAGACAGTCCTAACCGTGGAGGGTTCTGGTAAATGATGGGGTGAGGAGGGGCTCTTTGGCTCCCACCAGTCCCCCTGTCTGGACTA
+
AABACFFFCFFFGDGGGFFGFGGHGEGGGGHHGGGGGDHHHHGHGGEHHHHGHEHHHGHHHHHHHHFHHHHGGGGGHHHFHHH?FHHHGHHHGGEGGGHHFHH//?GFEHHHHHHHHG33??3?FF//BDHFC2<DGHEG/?//@?FCGFFGFHEGHGHCGBGGADACBCCB::0C0B9CC.CCAAEG...;FBCFFFGFB0;/9.;:E?FE.A--C@AFFFFFF//.:FFDFFFFFF..-;/99BF/9/;
@M05620:37:000000000-D9766:1:1101:23502:10049 1:N:0:91
GAGGCTGCTTTGGAAGAAACTCATAGATTACTGCAACAGTTCACCCTGGACCTGGAAAAGTTTCTTGCCTGGCTTACAGAAGCTGAAACAACTGCCTACAGGATGCTACCCGTAAGGAAAGGCTCCTAGAAGACTCCAAGGGAGTAAAAGAGCTGATGAAACAATGGCAAGTAAGTCAGGCATTTCCGCTTTAGCACTCTTGTGGATCCAATTGAACAATTCTCAGCATTTGTACTTGTAACTGACAAGCC
+
1>>>A>>AFFDFFGGB1BGAAAAAAGBGFAGHEGG1GFHAAF2FGH0FH0FEFBG0BFHHDGFHGDFGHHHE0AAEGHGEFCGFFHH1F0G>CFDEGEBGFGGHHGHFHGHGAEEBF1>BFG/B0FCFHGH1CFFFGHHGE?GF?BDFH>FGFF<1F1@FF<@F<1FC0<FGGHB@@D10??<G<<FFGFEF1=BDDCGHHGDGC0CGFGFHCGFC0GF0GC;CC<:CGFHHGBFFFFBBFGFGFGGG?EE
@M05620:37:000000000-D9766:1:1101:13001:10065 1:N:0:91
AGTGCCAGCTCTCAATCGCACAGGGGACCCAGGGCCTGGCCCCTCCATCCAGAAAACCTATGACCTCACCCGCTACCTGGAGCACCAACTCCGCAGCTTGGCTGGGACCTATGTGAGTATCCAGCGTAGGAATCTGGGAGTTGGGGAGGAGTGAGGAGTTGGGGAAAGACAGTCCTAACCGTGGAGGGTTCTGGTAAATGATGGGGTGAGGAGGGGCTCTTTGGCTCCCACCAGTCCCCCTGTCTGGTCTA
+
CCBCCFFFCFFFGGGGGGGGGGHHGGGGGGHHGGGGGGHHHHGHGGHHHHHHHHHHHGHHHHHHHGHHHHHGG>EFHHHHHHHHHHHHGHHHGGGGGHHHGHHGGGHHGHHHHHHHHHHHHHHHHGGGGGHHHHHHHHHGGHHHGGGGGGGHHHHHHGHHHHGGGGHHHHHHHHHHHHHHGGGGGGGGCFGGGGFGGGGGGGGGGGFFFFFFFFFFFFFFFFFFFFFFFFFFFFFFFFFFFFFFFFFFFFF
@M05620:37:000000000-D9766:1:1101:7471:10065 1:N:0:91
AGTGCCAGCTCTCAATCGCACATGGGACCCAGGGCCTGGCCCCTCCATCCAGAAAACCTATGACCTCACCCGCTACCTGGAGCACCCACTCCGCAGCTTGGCTGGGACCTATGATCCAGCGTAGGAATCTGGGAGTTGGGGAGGAGTGAGGAGTTGGGGACAGACAGTCCTCACCGTGGAGGGTTCTGGTACATGATGGGGTGAGGAGGGGCTCTTTGGCTCCCACCAGTCCCCCTGTCTGGTCTATCTCC
+
>A>>>DFFBFFFG4GGGFF2E?GGHFBGFEGG2BEBFFHHHHGHGGHHHHHHHHHHHGHHGFHHHDFHHHHGG0>EHHHGBBGHHH1??GH??F?EEG?GGGHGGGHHGHHHH3GHHHFH/CFGGFFGHHHHH<FCHH1AD/CG?EHHGHH1CGHHHGGG-<C/CGHHHHG00CGECGD;EGGEGGGGGC00;;FFFFGGGEFFFFFFFFFFFFFFFFFFFFFA.FDFF;FFFEFFF9FFFFFFF;BFFFF
@M05620:37:000000000-D9766:1:1101:11085:10083 1:N:0:91
AGTGCCAGCTCTCAATCGCACAGGGGACCCAGGGCCTGGCCCCTCCATCCAGAAAACCTATGACCTCACCCGCTACCTGGAGCACCAACTCCGCAGCTTGGCTGGGACCTATGATCCAGCGTAGGAATCTGGGAGTTGGGGAGGAGTGAGGAGTTGGGGAAAGACAGTCCTAACCGTGGAGGGTTCTGGTAAATGATGGGGTGAGGAGGGGCTCTTTGGCTCCCACCAGTCCCCTGTCTGGTCTATCTCCT
+
ABABBFFFCFFFGGGGGGGGFFHHGGGGEGHH2EEGDGHHGHGGGGGHFHHHHGHHHGHHGHFHHFHHHHHFE/EEHEHH2FGGGHHEFGHFEGGGEGGHGHHGGGHHGHGHHGHHHHEFGFGGG22@GHHHH0FCHHB@DADG.>FHEGHCGHHHHGGG..;:GGHHHHH00:GE;EG.AEGEFGGGGFF0FFGGGFGGGCFFFFFFFFFFFFFFEFFFFFFFFFFFFFFFFFFFBFBFFFFFFFFFFF0
@M05620:37:000000000-D9766:1:1101:9556:10084 1:N:0:91
GAGGCTGCTTTGGAAGAAACTCATAGATTACTGCAACAGTTCCCCCTGGACCTGGAAAAGTTTCTTGCCTGGCTTACAGAAGCTGAAACAACTGCCTACAGGATGCTACCCGTAAGGAAAGGCTCCTAGAAGACTCCAAGGGAGTAAAAGAGCTGATGAAACAATGGCAAGTAAGTCAGGCATTTCCGCTTTAGCACTCTTGTGGATCCAATTGAACAATTCTCAGCATTTGTACTTGTAACTGACAAGCC
+
ABBBBBFAFFFFGGGGEGGGGGGHHHHHHFGGHHHHFHHFGHHHHGGFGHHHHHHHHHHHGHHHHHHHHHHHHHHHHHHFHHHHHHHHHHHHHHHHGHHGHH1GGHHHHHHGGGGHHHHHHHHHHGHHHHHHHHHHHHHHGGHGCFGHHHGHHHHHHHHHHHHHHHHHHGGHHGHGHHGGHGHHHHHGGGFGHHHHHHGHHHHHGGHHHHHHHHHHGFHHHGHHHHHGHHGG;CFGGGGGFGGGGGGFGGG
@M05620:37:000000000-D9766:1:1101:13268:10085 1:N:0:91
GAGGCTGCTTTGGAAGAAACTCATAGATTACTGCAACAGTTCCCCCTGGACCTGGAAAAGTTTCTTGCCTGGCTTACAGAAGCTGAAACAACTGCCTACAGGATGCTACCCGTAAGGAAAGGCTCCTAGAAGACTCCAAGGGAGTAAAAGAGCTGATGAAACAATGGCAAGTAAGTCAGGCATTTCCGCTTTAGCACTCTTGTGGATCCAATTGAACAATTCTCAGCATTTGTACTTGTAACTGACAAGCC
+
AABAB4CAFFDFEBGGFFGGFGFHFHHHHGHHHHGFFCH5FGHGHGCGEFHFHEFBAFBGBBGHDFABGGFHHHFHHGHFHHHHEHHHHEHHHFFFFFBFGB1FGGHHHGGGFECE3FEFGCHGHGHHGFGDBFGHHGGFGFHD?FGFFDEHF1GFGHFFF@GGDDFGHHFGFGF@FGFGGHHHHHEGGGDGDGGGGHHHHGHHGEHHHHHFGHFFGHGHHFCGG0GGFGBFC9FFFFBFFFGFFFBFF.E
@M05620:37:000000000-D9766:1:1101:16112:10105 1:N:0:91
AGTGCCAGCTCTCAATCGCACAGGGGACCCAGGGCCTGGCCCCTCCATCCAGAAAACCTATGACCTCACCCGCTACCTGGAGCACCAACTCCGCAGCTTGGCTGGGACCTATGTGAGTATCCAGCGTAGGAATCTGGGAGTTGGGGAGGAGTGAGGAGTTGGGGAAAGACAGTCCTAACCGTGGAGGGTTCTGGTAAATGATGGGGTGAGGAGGGGCTCTTTGGCTCCCACCAGTCCCCCTGTCTGGTCTA
+
>>AABFFFAFBFGGGGGAFFE2BGDEFFGEFGGGFGFFHGHHGCEGGHHGGHHFHHHGBGHHHHHGF3GGHFGGEGHHGBGGG?FGHHGFHHGE/E@BEGGHHCGGFHGHHHHDDBHFGDGGHHHCGGGGHEGHHHFHHGEHGHGGGCCDDGC0GABG/<D<@CC?CCGHEG:CCFFHCFC:C?DEDG9CCFFG;FFFF0B00FGBFCFFFBAF@BD9AFFB/9B/BE:B9DEFB9BB.99:FFF/B/;B9
@M05620:37:000000000-D9766:1:1101:17829:10132 1:N:0:91
AGTGCCAGCTCTCAATCGCACAGGGGACCCAGGGCCTGGCCCCTCCATCCAGAAAACCTATGACCTCACCCGCTACCTGGAGCACCAACTCCGCAGCTTGGCTGGGACCTATGTGAGTATCCAGCGTAGGAATCTGGGAGTTGGGGAGGAGTGAGGAGTTGGGGAAAGACAGTCCTAACCGTGGAGGGTTCTGGTAAATGATGGGGTGAGGAGGGGCTCTTTGGCTCCCACCAGTCCCCCTGTCTGGTCTA
+
ABABBFFFBFFFGGGGGGGGG2BAFFFFGGGHGGGGEFGGEEE1EEHHHGFHHHEFHEHHFDDGHGBGHHFEC>FGFGFGHHHHHHHHEHGHGGEGGGHHGHHGGGHHGHHHHHHHHHHHHHHHHGGGGGHHHHHHHHHGGHHHGGGGGGGGHGHHHGHHHFGGGGHHHHHHHHHHHHHHGGFGGGGGCFFGGGCFGGGGGGGGGGFFFFFFFFFFFFFFFFFFFFFFFFFFFFFFFFFFFFFFFFFFFFB
@M05620:37:000000000-D9766:1:1101:9336:10136 1:N:0:91
GCGGCTGCTTTGGCAGAAACTCATAGATTACTGCAACAGTTCCCCCTGGACCTGGAAAAGTTTCTTGCCTGGCTTACAGAAGCTGAAACAACTGCCAATGCAGGTTGCTACCCGTAAGGCCCGGCTCCTCGACGCCTCCCAGGAAGTCAACGCGCTGAAGAACCACTAGCACGTAAGTCAGGCCTTTCCGCTTTCGCACTCTTGTGGATCCAAATGACCACTTCTCCGCATTTGTACTTGTAACTGACCAG
+
>1>1>>AAFF@DGFGFFGG01BGHBE1FFGFG2F11BGG1DGFHHGEF/BFFFHF0BB0BBDEHHAFGHHHAGBF1GHFFFGHHHF1GGHHFGHHHHHHHC1F001BBF2100??EEFB0>?E<E/?<<B?//></0C/?0F//?0<1?1?C@CCGCC00=//<<.</<=C0AGHHHHGBFFFFHHF9;=.;A.0;ECGGGGGFB0.CFGFB9///;;9B-9/;;//9-;B-BFFFB;9BFFFFF/9;/;;
@M05620:37:000000000-D9766:1:1101:5142:10140 1:N:0:91
GAGGCTGCTTTGGAAGAAACTGACAAGCCAGGGACACAAGATCGGAAGAGCACACGTCTGAACTCCAGTCACTAATGCGCATCTCGTATGCCGTCTTCTGCTTTAAAAAAAAAAAAAACATATATCGGAAGGCAGAATACAACATTAAATGCATAAAAGAAAAACTGATTTCCTGTTTATAGCATAATACGGAATTTGACGGTAATCCTTCTTTAGGGTGCGTGTCAGTTTTCCATAAGAGTGGCTTATCT
+
A?ABAAFBFFFFGCBFEGFGGGGBBGBFFGGFECBABGGGFH5BE?AE2BFBFBGAFFGGADFHBB3FGHH5A53DGGEFEE>FBBB1FBGF?>>B?BGHBBF4BFFBHGGGGC<<>//<111111.<.>...0../<0<00/./0000000=<0<000..//..0000000000009000000900000..;.:00;00:-..;////99F/////.9..-..:.//9/////9///9//;/..../9//
@M05620:37:000000000-D9766:1:1101:3746:10147 1:N:0:91
AGTGCCAGCTCTCAATCGCACAGGGGACCCAGGGCCTGGCCCCTCCATCCAGAAAACCTATGACCTCACCCGCTACCTGGAGCACCAACTCCGCAGCTTGGCTGGGACCTATGTGAGTATCCAGCGTAGGAATCTGGGAGTTGGGGAGGAGTGAGGAGTTGGGGAAAGACAGTCCTAACCGTGGAGGGTTCTGGTAAATGATGGGGTGAGGAGGGGCTCTTTGGCTCCCACCAGTCCCCCTGTCTGGTCTA
+
>>>>AFDFBFFDGBFGGFE2A2BFAEEEGBEEAEEEFAHFGGGHEE2FGHEFG3FGFEFGHHHGHHF3BGHGGE/>FFHFCFB?BGF?EFHH??EEEGGHGHHFDGFHGHFHHHHHHGHHHFFFGGCEGFHFFFGHGGFF?FGFCGEC@DGHFHHHHDGHHGFGGGFHHHHFCCGHFHHHG;9ACEDG:.9FFG;BFGFFF;FFEFFCFFFFFFFF=@EFFFFFFFFFFFFFFFFFFFFD;EFFFFF9BFF
@M05620:37:000000000-D9766:1:1101:26258:10152 1:N:0:91
GCGGCTGCTTTGGAAGCAACTCATAGATTCCTGCCCCAGTTCCCCCTGGCCCTGGAACCGTTTCTTGCCTGGCTTCCAGGAGCCGCAACGCCAGGACATGCACTTTGCTGCCCGCACGGGCAGGCCCGTGGAAGACTCCCCGTGAGACAACCAGCTGGCAAAACAATGGCACGTAAGTCATGCATTTCCGCGTTCACACTCTTGTCGATCCACTTGAACACTTCTCAGCATTTGTAAATGCTCCTGACCAG
+
11>AAADAFFDFFGGG110FFFFGBFGGF3FHHHA0FABBDDGGHGCGC0FAFFAHH1AEFGHG2DFGHHHHHHA0BGH0BC//>>EEG//>/>/?/B1FGD111BF1>11B///><<///<//?/?/>/-.10001>1..-<<..00//....;0//./0./;:.00//;0../..;000;00000;;9.-99-/////9/9F//--;--;BFFF//;B-//;/B9/;:/B/;/;/9/9//9/99///;-
@M05620:37:000000000-D9766:1:1101:26240:10158 1:N:0:91
GAGGCTGCTTTGGAAGAAACTCATAGATTACTGCAACAGTTCCCCCTGGACCTGGAAAAGTTTCTTGCCTGGCTTACAGAAGCTGAAACAACTGCCAATGCAGGATGCTACCCGTAAGGAAAGGCTCCTAGAAGACTCCAAGGGAGTAAAAGAGCTGATGAAACAATGGCAAGTAAGTCAGGCATTTCCGCTTTAGCACTCTTGTGGATCCAATTGAACAATTCTCAGCATTTGTACTTGTAACTGACAAG
+
AAABB>FAFFFFFFGECGGGGGGHHGHHHBHHHHEDEFGDFHHHHGEFHFHHHHHHHFFGGHHHGHHHHHHHHHGGHHHHHHHHHFHHH3?FHHHGFCHHHHEHEHHHHHHHHGEGGHHHCFGHHHHGHHHHGGFHGHHHBGGGCECHDHHHAFFHHFHHGHDHHHHHHHHGGFHHHFHFHHHHGHHHGDGGDEHHHHHGFHHHDFGGGHHHHFHHHHHHHHHHGHHHHGFGFGGGGGGFFFFGGGGGGGF
@M05620:37:000000000-D9766:1:1101:3755:10162 1:N:0:91
AGTGCCAGCTCTCAATCGCACAGGGGACCCAGGGCCTGGCCCCTCCATCCAGAAAACCTATGACCTCACCCGCTACCTGGAGCACCAACTCCGCAGCTTGGCTGGGACCTATGTGAGTATCCAGCGTAGGAATCTGGGAGTTGGGGAGGAGTGAGGAGTTGGGGAAAGACAGTCCTAACCGTGGAGGGTTCTGGTAAATGATGGGGTGAGGAGGGGCTCTTTGGCTCCCACCAGTCCCCCTGTCTGGTCTA
+
CCBCCFFFCFFFGGGGGGGFGGHHGGGGGGHHFGGGGGHHHHGHGGHHHHHHHHHHHGHHHHHHHHHHHHHGGFFGHHHHHHHHHHHHGHHHGGGGGHHHGHHGGGHHGHHHHHHHHHHHHHHHHGGGGGHHHHHHHHHGGHHHGGGGGGGHHHHHHGHHHHGGGGHHHHHHHHHHHHHHGDFGGGGGCFGGGGFGGGHGGGGGGGFFFFFFFFFFFFFFFHHFFFFFFFFFFFFFFFFFFFFFHFFFFFB
@M05620:37:000000000-D9766:1:1101:9465:10187 1:N:0:91
GAGGCTGCTTTGGAAGAAACTCATAGATTACTGCAACAGTTCCCCCTGGACCTGGAAAAGTTTCTTGCCTGGCTTACAGAAGCTGAAACAACTGCCTACAGGCTGCTACCCGTAAGGAAAGGCTCCTAGAAGACTCCAAGGGAGTAAAAGAGCTGATGAAACAATGGCAAGTAAGTCAGGCATTTCCGCTTTAGCACTCTTGTGGATCCAATTGAACAATTCTCAGCATTTGTACTTGTAACTGACAAGCC
+
A3AAA?CABF@DFBBGGCGGDGFGFGHEBGGHGGFHFAG5FGHDHGEGAGFCGFAF3B2FFGHHDHABFF3BGHHFHAFBGHGGCFFHHFGHHFGE3BB3FB1B?BFGHHFEA>/03B3BF0?B0??GB?F3?BB?BBFBFFED/BB?FB<F<1@1@@@D>@FED?C?0?<<1@F???1<><>11>1>DDEF0=DDD</GH<DGDDF0;::0;CCC0CG0C0;C00/:0;9;0;;FFB0;CFF9;CBFCEA
@M05620:37:000000000-D9766:1:1101:22645:10188 1:N:0:91
AGTGCCAGCTCTCAATCGCACAGGGGACCCAGGGCCTGGCCCCTCCATCCAGAAAACCTATGACCTCACCCGCTACCTGGAGCACCAACTCCGCAGCTTGGCTGGGACCTATGTGAGTATCCAGCGTAGGAATCTGGGAGTTGGGGAGGAGTGAGGAGTTGGGGAAAGACAGTCCTAACCGTGGAGGGTTCTGGTAAATGATGGGGTGAGGAGGGGCTCTTTGGCTCCCACCAGTCCCCCTGTCTGGTCTA
+
BBABBFFFBFFFGDFGGGGCGGHHG?EFGGHHGDEGGGHHHHGHGGHGHHHHHFHCGGHHHHHHHHHHHHHGGEEEHHHHFGHHHHAGFHGGGGGGGHHHGHGGGGHHGHHHHHHFHHHHHHHHHGGDGGHGHHHHHHAFGHHHGG.CGDEGF0GHCDHHHHGGGFAGHHHHHHHHFGHHGGGGAFGGFGGGGGGFGGGGGGGGGGFFFFFFFFFFFFFFFFFEFFFFFFFFFFFFFFFFFFFFFFFFFFF
@M05620:37:000000000-D9766:1:1101:8707:10202 1:N:0:91
GAGGCTGCTTTGGAAGAAACTCATAGATTACTGCAACAGTTCCCCCTGGACCTGGAAAAGTTTCTTGCCTGGCTTACAGAAGCTGAAACAACTGCCAATGCAGGATGCTACCCGTAAGGAAAGGCTCCTAGAAGACTCCAAGGGAGTAAAAGAGCTGATGAAACAATGGCAAGTAAGTCAGGCATTTCCGCTTTAGCACTCTTGTGGATCCAATTGAACAATTCTCAGCATTTGTACTTGTAACTGACAAG
+
AAAABAFBFFFFGFGFAFGGGGHHHGHGHFHHHHHCFHHGHHHHHGGGHGHHHHHHFHHHHHHHHHHHHHHFGHHHHHFFHHGHHGFHGHHHHHHGFCGGBBFGFHHGHHHGGEE@EHFHGHHHHFGGHHFEG3FGHHBGHGGGGEEHHHGHFHFHFHHFHHHHGEHHHHHHG<GFG?FFGFFHHHHHHCDDGGHGFHFHHGHHDGGHHHH:C:GGC0CHHHHHHHHHHGFF;FFFFGGF;FGGGFFFFFA
@M05620:37:000000000-D9766:1:1101:22629:10205 1:N:0:91
AGTGCCAGCTCTCAATCGCACAGGGGACCCAGGGCCTGGCCCCTCCATCCAGAAAACCTATGACCTCACCCGCTACCTGGAGCACCAACTCCGCAGCTTGGCTGGGACCTATGTGAGTATCCAGCGTAGGAATCTGGGAGTTGGGGAGGAGTGAGGAGTTGGGGAAAGACAGTCCTAACCGTGGAGGGTTCTGGTAAATGATGGGGTGAGGAGGGGCTCTTTGGCTCCCACCAGTCCCCCTGTCTGGTCTA
+
AAAAAFFFBFFFGGGGGGGCGCHHGGFGGGHHGGGFEGHHHHGEGGFHHHEGH33FFGBHHHHHHHHEHHHEGE@FHFGFHGHGHHHGGHHHGGGGGGHFFHGGGDHHGHHHFGHHGHHGHFHGHGGGGGHHGHHHGHGGCGGFCGGGGGGGFFFFHGHHHHGGGGHHHHFHHHHHHHHHGGFGGGFGFGGGFGGGFGGGGGGGGGFFFFFFFFFFFFFFBFFFFFFFFFFFEFFFFFFFFFFFFFFFFFB
@M05620:37:000000000-D9766:1:1101:5576:10228 1:N:0:91
GAGGCTGCTTTGGAAGAAACTCATAGATTACTGCAACAGTTCCCCCTGGACCTGGACAAGTTTCTTGCCTGGCTTACAGAAGCTGAAACAACTGCCTACAGGCTGCTACCCGTAAGGCAAGGCTCCTAGAAGACTCCAAGGGAGCAAAAGAGCTGATGAAACAATGGCAAGTAAGTCAGGCATTTCCGCTTTAGCACTCTTGTGGCTCCAATTGAACAATTCTCAGCATTTGTACTTGTAACTGACAAGCC
+
>?AA>>FBFBDDG4BBFGBGGGHHHFHHHHGHGHBGFHFGHDDFFEAAEGBGHHGH231FDGHGHHHBBF3BBFH3ABBFGHBGGB3FBBAGFGHHBFB@G3FGB?G4FGHAFEE?E3BBFEC3B?BBBBG3B?F3FFCGFCGG/?CFH</F@@F2G2FGHHHGGDG00FF<?FG>>G1>>F<>1><A<.<C0=DGH</GG<=<:.=0;:G;;CGH0GFGH00;00:00;0;9;CFGG9BFGB0;;FGGEF
@M05620:37:000000000-D9766:1:1101:14236:10270 1:N:0:91
AGTGCCAGCTCTCAATCGCACAGGGGACCCAGGGCCTGGCCCCTCCATCCAGAAAACCTATGACCTCACCCGCTACCTGGAGCACCAACTCCGCAGCTTGGCTGGGACCTATGTGAGTATCCAGCGTAGGAATCTGGGAGTTGGGGAGGAGTGAGGAGTTGGGGAAAGACAGTCCTAACCGTGGAGGGTTCTGGTAAATGATGGGGTGAGGAGGGGCTCTTTGGCTCCCACCAGTCCCCCTGTCTGGTCTA
+
>AAAAFFFCFFFGFGGGFGGGGHHGGGGGGHHGGGGGGHHHHGHGGHHHHHHHHHHHGHGHHHHHHHHHHHGGGGGHHHHHHHCHHHHGHHHGGGGGHHHGHHGGGHHGHHHHHHHHHHHHHHHHGGGGGHHHHHHHHHGGHHHGGGGGGGHHHHHHGHHHHGGGGHHHHHHHHHHHHHHGGGGGGGGCFGGGGGGGGGGGGGGGGFA.FFFFFFFFFFFFFFFFFFFF/AFFFFFFFFFFFFFFFFFFFF
@M05620:37:000000000-D9766:1:1101:4253:10285 1:N:0:91
AGTGCCAGCTCTCAATCGCACAGGGGACCCAGGGCCTGGCCCCTCCATCCAGAAAACCTATGACCTCACCCGCTACCTGGAGCACCAACTCCGCAGCTTGGCTGGGACCTATGCGTCTCCCTAGTGGACCTATGGGGGAGTTGGGGACGTGCGACGATGGGGGCAGACAGACCTAACAGTGGCGAGGTCTGGGCTATGCTGGGGTGAGACGAGGCTCTTTTGGTCCCCCACGAGCCCCTGTCTGGTGTCTC
+
AAABCFFFCFFFGGGGGGGAECGGGFGEGGHGAFFGGGHHHHGHGGHHHHGHHHHHHGHHHGHHHHHHHHHGG>EEHHHHGHHHHHFGFHGGEFFGGHGHGHHGGGHHGHHHH2F//?22F22@@2@22222?11G/>-->0>F-<.-<.<.;.-=-;CDGG:@D.9.://.;90//;:/;/.;-;-:;BBF/9;://;:/;AD.;EF//;-@D-.;B/;/;-.;/;.A-9----;;D?.//;//:9;BF/
@M05620:37:000000000-D9766:1:1101:18511:10316 1:N:0:91
GAGGCTGCTTTGGAAGAAACTCATAGATTACTGCAACAGTTCCCCCTGGACCTGGAAAAGTTTCTTGCCTGGCTTACAGAAGCTGAAACAACTGCCAATGCAGGATGCTACCCGTAAGGAAAGGCTCCTAGAAGACTCCAAGGGAGTAAAAGAGCTGATGAAACAATGGCAAGTAAGTCAGGCATTTCCGCTTTAGCACTCTTGTGGATCCAATTGAACAATTCTCAGCATTTGTACTTGTAACTGACAAG
+
BBBCCCFCFFFFGGGGGGGGGGHHHHHHHHHHHHHGGHHHHHHHHGGGHHHHHHHHHGHHHHHHHHHHHHHHHHHGHHHHHHHHHGGHHHHHHHHHHHHHHHHHGHGHHHHHHGGGGHHHHHHHGHHGHHHHHGHHHHFHHHFGHGGHHHHHGHHHHHHHHHHHHHHHHHHHGFHHHGHHGHHEHHHHHCGGGGHHHHHHHHHHHHGHHHHGHHGHHHHHHHHHHHHHFFGGGGGGGGGGFGGGGGGGFFA
@M05620:37:000000000-D9766:1:1101:14551:10318 1:N:0:91
AGTGCCAGCTCTCAATCGCACAGGGGACCCAGGGCCTGGCCCCTCCATCCAGAAAACCTATGACCTCACCCGCTACCTGGAGCACCAACTCCGCAGCTTGGCTGGGACCTATGTGAGTATCCAGCGTAGGAATCTGGGAGTTGGGGAGGAGTGAGGAGTTGGGGAAAGACAGTCCTAACCGTGGAGGGTTCTGGTAAATGATGGGGTGAGGAGGGGCTCTTTGGCTCCCACCAGTCCCCCTGTCTGGTCCA
+
3>AAAFFFBFFFGBFGGAFCE2BGFEFGGEFGFEDECCGHHHGHGGHHHHFGFHEGHFFHHH5GFGFGHHHGGGGGHEGGFHF?GHCGEFHHGG/EECGHGHHFGEGHGHHHHFFHHGHHHHHHHGEFCGHHGHHHHHHGFHHHGGGGGGGHHHHHHGGHFHGGGGGHHHHHHHHHHHHHGDEGGGGG;;FFGGFFGGGFGBFGGGDFEFFFDFFFF>FFFFFFFFFFFFFFFFFFFFFFFEFFFFFFFB/
@M05620:37:000000000-D9766:1:1101:21294:10336 1:N:0:91
GAGGCTGCTTTGGAAGAAACTCATAAATTACTGAAACAGGACCCCCTGAACATGGAAACGTTTCTTGGCTGGCTTACAGCAGCTGGAACAACTGCCACTGCAGGATGCTACCCGTAAGGAAAGGCTCCTAGACGCCTCCCTGGGAGTACACGCGCTGATGCACCAATGGCAAGTAAGTCCGGCATTTCCGCTTTAGCACTCTTGTGGATCCAATTGACCAATTCTCAGCATTTGTACTTGTCACTGACAAG
+
BBBBBBFAFFFFGBFEFGFGFFHBF5DD6A5DF5A4FG2222222A2B2AB5F32B33ABB233A5A3AB1B1B13BFG3BCGH@21@F2FGC3BF3@BFH3GGF3BF3@FG?AEE/F3E33B0?GHGHGFF3C@DCEH/2@</0<<2@D2D/<>@D.GH111>F<C<B/C0<<=D0DG0.::-ACHCGFGD.EFFE0FFFGGFCF.B09CB0;CB00;BAFGGEFFGFFFFFFFFFFFBF/BFFFB9//.
@M05620:37:000000000-D9766:1:1101:7839:10347 1:N:0:91
AGTGCCAGCTCTCAATCGCACAGGGGACCCAGGGCCTGGCCCCTCCATCCAGAAAACCTATGACCTCACCCGCTACCTGGAGCACCAACTCCGCAGCTTGGCTGGGACCTATGTGAGTATCCAGCGTAGGAATCTGGGAGTTGGGGAGGAGTGAGGAGTTGGGGAAAGACAGTCCTAACCGTGGAGGGTTCTGGTAAATGATGGGGTGAGGAGGGGCTCTTTGGCTCCCACCAGTCCCCCTGTCTGGTCTA
+
AA>AAFFFCFFFG4GGGGGCGCHHGFFEEEHH2AEEEFHHHHGHGGHHHHHHHHHGHGHGGHHHHDGHHHHGE>EEHHFH2FGGGH11?GHFEFFFEHFHEHHGGGHHGHHHHHHGFGHHHHHHHGGGFGDGHHHHHHCFGHHG/C<DG?EGH0GHCDHFHH@FA:CGFGBGHGHHGGHHGGGGAGGAEFGGGGFFFGGGGGGGGDFFFFFFFFFFFAFFFFFFFFFFFFFFEF/FFFFFFFFFFFFFFFF
@M05620:37:000000000-D9766:1:1101:28459:10389 1:N:0:91
AGTGCCAGCTCTCAATCGCACAGGGGACCCAGGGCCTGGCCCCTCCATCCAGAAAACCTATGACCTCACCCGCTACCTGGAGCACCCACTCCGCAGCTTGGCTGGGACCTATGTGAGTATCCAGCGTAGGAATCTGGGAGTTGGGGAGGAGTGAGGAGTTGGGGAAAGACAGTCCTAACCGTGGAGGGTTCTGGTAAATGATGGGGTGAGGAGGGGCTCTTTGGCTCCCACCAGTCCCCCTGTCTGGTCTA
+
>A>3>DDFBFFFG4FEBFF2E?FEFEEGGEGHFEGEGFHHHHGDGGHHGHHHHGG2BEGGFGHHHFGHHGC>E>EEHHFH2BGHHH11??GFAECE@GGGFEGFG/?0?FH1GFHDGFGFHHH1C?CCDG1>GH11F<0/?GH1CDC@C.<<<0<<GGGHHEC?C?CCCC/:GGCCC::9@9A@AE99;.CBFG00CGGBFFGBAD9@EFFFFFBBBBEFBFFFFFFFFFFDFFFF/FAD@EFFFFBF/:;
@M05620:37:000000000-D9766:1:1101:3268:10425 1:N:0:91
AGTGCCAGCTCTCAATCGCACAGGGGACCCAGGGCCTGGCCCCTCCATCCAGAAAACCTATGACCTCACCCGCTACCTGGAGCACCAACTCCGCAGCTTGGCTGGGACCTATGTGAGTATCCAGCGTAGGAATCTGGGGGTTGGGGCGGAGTGAGGCGTTGGGGAAAGCAAGTCCTAACCGTGGAGGGTTCTGGTAAATGATGGGGTGAGGAGGGGCTCTTTGGCTCCCACCAGTCCCCCTGTCTGGTCTA
+
>>3>ADBCBFFFFEGDGFGGEEFHGE?E2AEGFFGEAFHFFGGHGGHH5AFGBCBBFEBGGFDGGGGHHHHGGGEGHHHHHHHHFGHHGHHHGGCE>FGHGHHGGEGHGC?GHHFDFF2GDG2GFCE<>?<FFG1GEB//>AGC?-.;C9;C.009.:C?BGGB.9..;B/:FBFFBBBABFFB.AD>.AFFFFFFFFFBBFFFFADBEFF/.;9BB?FFFFFB9/FEFFFDEF/BFBAF-AFFFFF/BFB
@M05620:37:000000000-D9766:1:1101:16452:10429 1:N:0:91
GAGGCTGCTTTGGAAGAAACTCATAGATTACTGCAACAGTTCCCCCTGGACCTGGAAAAGTTTCTTGCCTGGCTTACAGAAGCTGAAACAACTGCCTACAGGATCCTAACCGTCCGGAACGGCACCTAACAGCCTCACAAGACGTCAACGCGCTGATGCACCCCTGGCAAGTACGGCAGGCATTTCAGCTATCGCACTCTTGTGGATCCCCTTGACCCATTCTCAGCATTTGTACTTTTACCTGACCCACC
+
AAABBAFBFFFFGGGGGGGGGGGHHHHHHHHHHHFHGHHFGHHHHGGGHHHHHHHHHHFGGHHHHHHHHHHHHHHHHHHHHHHGHFHHHHHHHGHH3B23B31332444?B/?1?///>/?/<//?2B2BBB0?CF2?F2@2@?/?F/<AA/>A->111>>G.-..<.<G.00<:.=C-;::00=FBGEF0;/9C.99FFG0;9.0;FB/.;CFF/BFFFFFF/BF/;BFFBBFFFF/;///;B///..;;
@M05620:37:000000000-D9766:1:1101:9210:10460 1:N:0:91
GAGGCTGCTTTGGAAGAAACTCATAGATTACTGCAACAGTTCCCCCTGGACCTGGAAAAGTTTCTTGCCTGGCTTACAGAAGCTGAAACAACTGCCAATGCAGGATGCTACCCGTAAGGAAAGGCTCCTAGAAGACTCCAAGGGAGTAAAAGAGCTGATGAAACAATGGCAAGTAAGTCAGGCATTTCCGCTTTAGCACTCTTGTGGATCCAATTGAACAATTCTCAGCATTTGTACTTGTAACTGACAAG
+
AABBAAFBFFFFGFGGGGGGGGGHHFHHHHHGHHGHFGHHHHFGHGGGGGHHHHGHBACHHHHHHHHHHHHFHHHGGGBGHHFHHGFHGFHHHHHGFFHH@B@FEHFGHGHFFEEEFHHGHHHGHGGGHHBFG?GFGHFFHHFGHGEGHHFHGHFHGHHHGHHHFFHHFHHHG1FGF?FGGHGA<FDGHGGGGGHDGHFFHHHHGFGHHFH:GGGHGFGHHHCGHHHHHFB9;BB0BCFBBFFFG;FFGF:
@M05620:37:000000000-D9766:1:1101:9206:10487 1:N:0:91
GAGGCTGCTTTGGAAGAAACTCATAGATTACTGCAACAGTTCCCCCTGGACCTGGAAAAGTTTCTTGCCTGGCTTACAGACGCTGAAACAACTGCCAATGCAGGATGCTACCCGTAAGGAAAGGCTCCTCGAAGACTCCAAGGGAGTAAAAGAGCTGATGAAACAATGGCAAGTAAGTCAGGCATTTCCGCTTTAGCACTCTTGTGGATCCAATTGAACAATTCTCAGCATTTGTACTTGTAACTGACAAG
+
3AA33ACAFFFFGEFGFGFBGGFHHH5DGCGH5FFFFGHHHGHHHGGFHFHHHHH2BEHGBDGHH5DFHHHHHGHGHHHH10EEGGF3GFCFGGFFCFGHHFGCFGFHFEHHFGGGGHHG3?GHFGBFE2E<FEDHHHHFCHAD/?EFDHGHEHHHH1?FG11FFGGGHFC1>>GGHFDGFFHHHHHFHGGGGADGH0GHHHHH:CDFH0CB0C0CC09CFGFGGGBFB;BF090;9;FF9CFBF0CFFF:
@M05620:37:000000000-D9766:1:1101:17799:10506 1:N:0:91
AGTGCCAGCTCTCAATCGCACAGGGGACCCAGGGCCTGGCCCCTCCATCCAGAAAACCTATGACCTCACCCGCTACCTGGAGCACCAACTCCGCAGCTTGGCTGGGACCTATGTGAGTATCCAGCGTAGGAATCTGGGAGTTGGGGAGGAGTGAGGAGTTGGGGAAAGACAGTCCTAACCGTGGAGGGTTCTGGTAAATGATGGGGTGAGGAGGGGCTCTTTGGCTCCCACCAGTCCCCCTGTCTGGTCTA
+
BBAACFFFDFFFGGGGGGGGGGHGGGGGGGHHGGGGGGHHHHGHGGHHHHHHHHHHHGHHHHHHHHHHHHHGGEGGHHHHHHHHHHHHGHHHGGGGGHHHGHHGGGHHGHHHHHHHHHHHHHHHHGGGGGHHHHHHHHHGGHHHGGGGGGGHHHHHHGHHHHGGGGHHHHHHHHHHHHHHGGEGGGGGEGGGGGFGGGGGHGGGGGFFFFFFFFFFFFFFFFFFFFFFFFFFFFFFFFFFFFFFHFFFFFF
@M05620:37:000000000-D9766:1:1101:23450:10539 1:N:0:91
AGTGCCAGCTCTCAATCGCACAGGGTACCCAGGGCCTGGCCCCTCCATCCAGAAACCCTATGACCTCACCCGCTACCTGGCGCACCCCCTCCGCAGCTTGGCTGGGACCTATGCGTCTCCCGCGTCGGCCTCTGGGCGTTGGGGCGGCGTGCGGCGTTGGGGCCAGACAGTCCTAACCGTGGCGGGTTCTGGTCAATGCTGGGGTGAGGCGGGGCTCTTTGGCTCCCACCAGTCCCCCTGTCTGGTCTCTC
+
>>>>>DF4AFFFG4FFBAA2E?GDGBBAFBFEAAE2ABGH2GEEGGHBGGHGFGH3BEGCBFEGHDFFGFF0>>>EGHBF1>EEGGA/>EE>>E?<>F3FDCHGGGHGGHHFHFEF/?GH0/>C</AG-.>FFHFC.A@C-CDC.A--;@B.9@>BBB-A==9@DE9E.BFFFFFFFFBFF?-9@;BFFFFF;/;BFF/BFB?B.9A.A.9-;==-AF//:;B/BAE.AF.FFBBBEFBFFFFFFFFF/;B
@M05620:37:000000000-D9766:1:1101:25472:10542 1:N:0:91
GCGGCTGCTTTGGCAGACACTCCTCTATTACTGCCACCGTTCCCCCTGTCCTTGTAACCGTTTCTTGCCTGGCTTCCAGAAGCTACCACCACTGCCTCCAGGATGCTACCCGTCAGGAACGGCTCCTAGAAGCCTCCCCGGGCGTCACCGCGCTGCTGAACCCCTGGCAAGTCAGTCAGGCCTTTCCGCTTTCGCACTCTTGTGGATCCCCTTGAACCATTCTCAGCATTTGTACTTGTACCTGACCAGCC
+
1>>A>>1>CFF1A1B1100ABBF101ADEFDFABA11AB0/BBFHG/FFBB2B1B1DBGEABBBB11BBGGBG>0BBFF1B@B11B01B??B1110BB?FFFAFH0FBDBGEE>/?BBG0//>ECGHGH1FF1GGHH//<<@@CGG?A1>-@CGCCHHDDCC.:EEHH/0;CC00;CBGGGACFFFGGA?EE09.A?AGGFGFFFEFFF-9BFF//:-;9FFF//;B/F/BBF/FB/BFBF/BFF://9;A
@M05620:37:000000000-D9766:1:1101:19444:10564 1:N:0:91
GAGGCTGCTTTGGAAGAAACTCATAGATTACTGCAACAGTTCCCCCTGGACCTGGAAAAGTTTCTTGCCTGGCTTACAGAAGCTGAAACAACTGCCTACAGGATGCTACCCGTAAGGAAAGGCTCCTAGAAGACTCCAAGGGAGTAAAAGAGCTGATGAAACAATGGCAAGTAAGTCAGGCATTTCCGCTTTAGCACTCTTGTGGATCCAATTGAACAATTCTCAGCATTTGTACTTGTAACTGACAAGCC
+
BBBBBBFBFFFFGGGGGG4GGGHGHHHHHGHHHHFHHHHHHHHHHGGFEFHHHHHGFDFGBFHHHHFGGHHHHHHGHHGHHHHGHGHHHH1FGHHH3EHHHHFGBHHGBGHE1EGHHGHHHAF30F3FHGHHHHHHFFH3??GG/?FDGHGHBF2@G2FGF@FGHHH0GHF<1DGDHHHHHGHHHH1ED.>EHHFHHGFFHGHHDHHHHHHH0GHHGHHHH0CGHFHHHCFGCFFGGFGGB9FFFGGFFFG
@M05620:37:000000000-D9766:1:1101:8270:10593 1:N:0:91
AGTGCCAGCTCTCAATCGCACAGGGGACCCAGGGCCTGGCCCCTCCATCCAGAAAACCTATGACCTCACCCGCTACCTGGAGCACCAACTCCGCAGCTTGGCTGGGACCTATGTGAGTATCCAGCGTAGGAATCTGGGAGTTGGGGAGGAGTGAGGAGTTGGGGAAAGACAGTCCTAACCGTGGAGGGTTCTGGTAAATGATGGGGTGAGGAGGGGCTCTTTGGCTCCCACCAGTCCCCCTGTCTGGTCTA
+
BCABBFFFDFFFGGGGGGGGGGHHGGGGGGHHGGGGGGHHHHGHGGHHHHHHHHHHHGHHHHHHHHHHHHHGGEEGHHHHHHHHHHHHGHHHGGGGGHHHGHHGGGHHGHHHHHHHHHHHHHHHHGEGGGGHHHHHGHFGGHHHGGGGGCGHHFHHHGHHHHGGGGHHHHHHHHHHHHHHGGGGGGGGGGGGGGGGGHHHHGGGGGFFFFFFFFFFFFFFFFHFFFFFFFFFFFFFFFFFFFFFFFFFFFF
@M05620:37:000000000-D9766:1:1101:25591:10596 1:N:0:91
AGTGCCAGCTCTCAATCGCACAGGGGACCCAGGGCCTGGCCCCTCCATCCAGAAAACCTATGACCTCACCCGCTACCTGGAGCACCAACTCCGCAGCTTGGCTGGGACCTATGTGAGTATCCAGCGTAGGAATCTGGGAGTTGGGGAGGAGTGAGGAGTTGGGGAAAGACAGTCCTAACCGTGGAGGGTTCTGGTAAATGATGGGGTGAGGAGGGGCTCTTTGGCTCCCACCAGTCCCCCTGTCTGGTCTA
+
ABAABFFFBFFFGFGGGFGGGGHHGGGGGGGHGFGGGGHHHHGHGGGHHHGHHGHHHGHHHHHHHHGHHHHGGGGGHEGHHHGGHHGHGHHGFGGGGHHHGHFGGFHHGHHHHHHGHHHHHHHHHGGGGGHHHHHHHHHGGGHHGGGGFFGHGGHHHGHHHHGGGGGHHHHHGHHFHHHHGDEG?GGGCFGGGGFGGGGGGFGGGGFFFFFFFFFFFDFFFFFFFEFEFFFFFFFFFFFF=EFFFFFFFFF
@M05620:37:000000000-D9766:1:1101:17755:10606 1:N:0:91
AGTGCCAGCTCTCAATCGCACAGGGGACCCAGGGCCTGGCCCCTCCATCCAGAAAACCTATGACCTCACCCGCTACCTGGAGCACCAACTCCGCAGCTTGGCTGGGACCTATGTGAGTATCCAGCGTAGGAATCTGGGAGTTGGGGAGGAGTGAGGAGTTGGGGAAAGACAGTCCTAACCGTGGAGGGTTCTGGTAAATGATGGGGTGAGGAGGGGCTCTTTGGCTCCCACCAGTCCCCCTGTCTGGTCTA
+
BBBBCFFFBFFFGGGGGGGGGGHHGGGGGGHHGGGGGGHHHHGHGGHHHHHHGHGHHGHGHHGHHHHHHHGGGGGGHGHHHHHHHHHHGHHHGGGGGHHHGHHGGGHHGHHHHHHHHHHGHHHHHGEGGGHHHHHHHHHGGHHHGGGGGGGHHHHHHGHHHEGGGGHHHHHHHHHHHHHHGGGGGGGGCFGGGGGGGGGGGGGGGGFFFFFFFFFFFFFFFFFFFFFFFFFFFFFFFFFFFFFFFFFFFFF
@M05620:37:000000000-D9766:1:1101:15740:10609 1:N:0:91
AGTGCCAGCTCTCAATCGCACAGGGGACCCAGGGCCTGGCCCCTCCATCCAGAAAACCTATGACCTCACCCGCTACCTGGAGCACCAACTCCGCAGCTTGGCTGGGACCTATGTGAGTATCCAGCGTAGGAATCTGGGAGTTGGGGAGGAGTGAGGAGTTGGGGAAAGACAGTCCTAACCGTGGAGGGTTCTGGTAAATGATGGGGTGAGGAGGGGCTCTTTGGCTCCCACCAGTCCCCCTGTCTGGTCTA
+
ABAABFFFCFFFGGGGGGGGGGHHGGGGGGHHGGGGGGHHHHGHGGHHHHHHHHHGHGHHHHHHHHHHHHHGGFGGHHHHHHHHGHHEGHHHGGGGGHHHGHHGGGHHGHHHHHHHHHHHHHHHHGGGGGHHHHHHHHHGGHHHGGGGGGGHHHHHHGHHHHGGGGHHHHHHHHHHHHHHGGGGGGGGGGGGGGGGGGGGGGGGGGFFFFFFFFFFFFFFFFFFFFFFFFFFFFFFFFFFFFFFFFFFFFF
@M05620:37:000000000-D9766:1:1101:11792:10611 1:N:0:91
GAGGCTGCTTTGGAAGAAACTCATAGATTACTGCAACAGTTCCCCCTGGACCTGGAAAAGTTTCTTGCCTGGCTTACAGAAGCTGAAACAACTGCCAATGCAGGATGCTACCCGTAAGGAAAGGCTCCTAGAAGACTCCAAGGGAGTAAAAGAGCTGATGAAACAATGGCAAGTAAGTCAGGCATTCCCGCTTTAGCACTCTTCTGGATCCAATTGAACAATTCTCAGTATTTGAACTTGTAACTGACAAG
+
ABBBAAFBFBBDGFGFCGGGGGHHHHHHHHHGHHBFFHHHHEFGGGEGHFFGHHGBBDCHAFHHHHGFGHHHHHHEFGGGFHGHHFFHGGGHFGGHFHGGHHB1BF@FFB3BB?1/??BHE300/BB?GBBBB3FF3B?BCD/?F/?BD332<FB22@<22@F2@/1110?</1?F1?<110>.111>>.-<<EGFBHDGGDG0=00<C0/::;00;C:CC:00;C:<00;C0;000;CF99CBF0;F0;.
@M05620:37:000000000-D9766:1:1101:5514:10616 1:N:0:91
AGTCCCAGCTCTCCATCGCACAGGGGACCCAGGGCCTGGCCCCTCCATCCAGAAAACCTATGACCTCACCCGCTACCTGGAGCACCCCCTCCGCAGCTTGGCTGGGACCTATGTGAGTATCCAGCGTAGGAATCTGGGCGTTGGGGAGGCGTGCGGAGTTGGGGAAAGACAGTCCTAACCGTGGAGGGTTCTGGTAAATGATGGGGTGAGGAGGGGCTCTTTGGCTCCCACCAGTCCCCCTGTCTGGTCTA
+
>>11>BFCFFFFG1GE1AA1A0GCF0BAABBF0AB//BGHGHGHGGHEHFGHFHHBFEHCABFHHDBGHHH/E/>EHHBF0>BGHH>/>EE?/E/@>BBBEGHGGGGHGHHHHH22B>FHHHDGHGG/>C?1FHHHHH/>ACGH?C.<C.AFG.AC-@EEFF@G..9F/C/CFGGGGFGGGGG@-AB=BFFFFFFFFFFFFFFF?-;@EEFFAF-@@@FFFFFFFFFFFFFFFFFFFFFF@EBFFFFFFFF
@M05620:37:000000000-D9766:1:1101:23723:10637 1:N:0:91
AGTGCCAGTCTCAATCGCACAGGGGACCCAGGGCCTGGCCCCTCCATCCAGAAAACCTCTGACCTCACCCGCTACCTGGAGCACCAACTACGCAGCTTGGCTGGGCCCTATGCTCCAGCGTAGGAATCTGGGCGTTGGGGCGGCGTGCGGCGTTGGGGAACGACAGTCCTAACCGTGGAGGGTTCTGGTAAATGATGGGGTGAGGAGGGGCTCTTTGGCTCCCACCAGTCCCCCTGTCTGGTCTATCTCCT
+
>A1>ADBFFFF33FGGC1AE1FEFA0AEE0ABEEE/FE0BFFHGG0FFF1B1B1ABE00FG1FHFGFHHHGGGGEGHGGBBGHFF0?EG1BEGGGGGFHGHHFEA/FEH<GH1FBGCGHGC/BE11@GHHHH/A<A@A<@<AG-99@.AA-A9@?F@@9BAF-@@@FFFFFBFF?BF@AAB@AFFFFFF/;:FBFFFFFFF@FFFFFF@@@@FFFF9BFFFFFFFFFFFFFFFF@FFFFFFFFFFFFFFFB
@M05620:37:000000000-D9766:1:1101:21961:10665 1:N:0:91
GAGGCTGCTTTGGAAGAACCTGACAAGCCAGGGACAAAAGATCGGAAGCGCACACGTCTGATCTCCAGTCACTAATGCGCATCTCGTATGACGTCTTCTGATCCCAAAAAAAAATAACCGAAAAGCAAAACTCTCACAAGAATACAAGATAGAAAAACACAACAGTGAAAAAAGGAACATCAAACAAACAAATACGCGTTACCCCCCTGAAGCATCACATGGCCAAATATGACTCTTTGGAAATTATCACG
+
?1AAAAFAFFFFBCGFF11ABA0011A0000AE0B0000A/1BGE/CF//AA//B/B/0FF2ADB11BFGD@G2BEGGG?E/>1G0/?B0@FE?E0/BFHDG110B>FFFC///0@1@1/////001??0?111?<<1100011>>1101000<<<..=....:/00;;00;-:://;/000000;..;..900;;;-----;;--9---9;/:/;/////--9/9-;//////:/;B/////;//////-
@M05620:37:000000000-D9766:1:1101:23791:10672 1:N:0:91
AGTGCCAGCTCTCAATCGCACAGGGGACCCAGGCCCTGGCCCCTCCATCCAGAAAACCTATGACCTCACCCGCTACCTGGAGCACCAACTACGCAGCTTGGCTGGGACCTATGTGAGTATCCAGCGTAGGAATCTGGGAGTTGGGGAGGAGTGAGGAGTTGGGGAAAGACAGTCCTAACCGTGGAGGGTTCTGGTAAATGATGGGGTGAGGAGGGGCTCTTTGGCTCCCACCAGTCCCCCTGTCTGGTCTA
+
1>>>AFF1>CFFGDFGG11AEEBGAAEEEEGHG0FEFBGHHHGCGGG1GGBGGHHFHGHEHFEHGGG1GHFEGGEGHHF0FFG>BFGHGG1FEE/EEBF0/01?/?FGCEHH122BGFGFFFHHHGAEC/G1<1@DHHHG/<?FGGFCCAC0FGHFF.</D/CCEGHHH/CG0GGHGHHE@..:BAA-CFFFG0F00BF0F900...-;AFBB?-=-@-//9/BBFF-AFABF-;B9BA:>-/;;9BBFB/
@M05620:37:000000000-D9766:1:1101:17481:10702 1:N:0:91
AGTGCCAGCTCTCAATCGCACAGGGGACCCAGGGCCTGGCCCCTCCATCCAGAAAACCTATGACCTCACCCGCTACCTGGAGCACCAACTCCGCAGCTTGGCTGGGACCTATGTGAGTATCCAGCGTAGGAATCTGGGAGTTGGGGAGGAGTGAGGAGTTGGGGAAAGACAGTCCTAACCGTGGAGGGTTCTGGTAAATGATGGGGTGAGGAGGGGCTCTTTGGCTCCCACCAGTCCCCCTGTCTGGTCTA
+
ABAABFFFCFFFGGGGGGGGGGHHGGGGGGHHGGGGGGHHHHGHGGHHHHHHHHHHHGHHHHHHHHHHHHHGGGGGHHHHHHHHHHHHGHHHGGGGGHHHGHFEGGHHGHGHHHHHHFHHHHHHHGFGGGHHHHHHHHHGGHHHGGGGGGGHHHHHHGHHHHGGGGHHHHHHHHHHHHHHGGGGGGGG;FFGGGFFGGGGGGGGGGFFFFFFFFFFFFFFFFFFFFFFFFFFFFFFFFFFFFFFFFFFFFF
@M05620:37:000000000-D9766:1:1101:3226:10702 1:N:0:91
GAGGCTGCTTTGGACGAGCACACGGCGGAACTCCAGTCAATCATGCGCAGCTCGTATGCCGTCTTCTGCTTGACAAAAAAACAAAAAGAGAGAAGATGACCAAGAAGGGCGCCCAGTCCCTTTTTATGTAGGAGGCACCCGCCTTTCTTGACTTCCGGACCTTCGCACTTTTCTACTTGGTCTCTCATCTGGCGGTTTCCGGCAGCACACCATCTTTGGCCACAGGCTTCTTTTGGAACTTGGAGGGGTCT
+
>1AA>>CACBBDE11A10A0BBB00AAA//ABFG1BABA2B1BDDABB/>>B1B>>BBBB>?/GFBBG@BB10B1100?//?//00/?/00??1BC11GG?</00000//</<-.<111>1>1<<.0000<00/......--;..000000<00;09-.--/09...-99900;0;00//////;9////9//--;@-/;--9--9;-----9//////;//-----9/;/;;/9-///:/:/;/;--;:-
@M05620:37:000000000-D9766:1:1101:5040:10711 1:N:0:91
ACCACACCTTCTACAATGAGCTGCGTGTGGCTCCCGAGGAGCACCCCGTGCTGCTGACCGAGGCCCCCCTGAACCCCAAGGCCAACCGCGAGAAGATGACCGGGTGGCTGCCCCTTCTCCTCTCCGGCTGCCTCCTTCCCTCCCTCCCGGCGCTGCGCCGTTTCTCCCTGGTTCTCTCTTTTGCCGTTTTCCGTTGGACTCTCTTATCTGCCCTGCGTCCCCTTTGGTCCTCTGCAGGTTCTCGATTGGAA
+
AAA?AAAAFFFFGGGGAG1AFAGHGAABA0BFABFA0EEEGHHHHGGEEEEGGHGGHHHAEEGGGAEGGGGFHEHGGGCH/EHHHGG@CG/>BFFFDH111/>//>-0><.>.>.<<<00=/0/<.--;:.=:0;:GHH/;/C.BFG.E?A----;@----;/B/F9FB9-9;FBFF//B/9/;/9AFBFBF-9/--/;9/;/9://99/;/9/-9----;9--///-/;B/BF/;/-;//9B-9;9--/;
@M05620:37:000000000-D9766:1:1101:15240:10742 1:N:0:91
AGTGCCAGCTCTCAATCGCACAGGGGACCCAGGGCCTGGCCCCTCCATCCAGAAAACCTATGACCTCACCCGCTACCTGGAGCACCAACTCCGCAGCTTGGCTGGGACCTATGTGAGTATCCAGCGTAGGAATCTGGGAGTTGGGGAGGAGTGAGGAGTTGGGGAAAGACAGTCCTAACCGTGGAGGGTTCTGGTAAATGATGGGGTGAGGAGGGGCTCTTTGGCTCCCACCAGTCCCCCTGTCTGGTCTA
+
BCAABFFFCFFFGGGGGGGGGGHHGGGGGGHHCFGGGGHHHHGHGGHHHHHHHHHHHGHGHHHHHHHHHHHGGEEGHGHHHHHHHHHHGHHHGGGGGHHHGHHGGGHHGHHHHHHHHHHHHHHHHGGGGGHHHHHHHHHGGHHHGGGGGGGHHHHHGGHHHHGGGGHHHHHHHHHHHHHHGGGGGGGGGGGGGGGGGGHGGGGGGGFFFFFFFFFFFFFFFFHFFFFFFFFFFFFFFFFFFFFFFFFFFFF
@M05620:37:000000000-D9766:1:1101:11376:10752 1:N:0:91
GAGGCTGCTTTGGAAGAAACTCATAGATTACTGCAACAGTTCCCCCTGGACCTGGAAAAGTTTCTTGCCTGGCTTACAGAAGCTGAAACAACTGCCTACAGGATGCTACCAGTAAGGAAAGCCTCCTCGCAGACTCCAAGTGAGGGAACGAGCTGAAGAAACAATGGCAAGTCAGTCAGGCATTTCCGCTTTAGCACTCTTGTGGATCAAATTGACCCATTCTCAGCATTTGTACTTGTAACTGATGACAA
+
A3AACCFCFFFFGGGGGGGGGGHHHHHHHGHHHHHHGHHHHHHHHGGGHHHHHHHHHHGHHHHHHHHHHHHHHHHHHHHHHHHHHHHHHHHHHHHHFE23@31332BBG23BFHHG33FBF30??/22/</</03BG3??33?20/?0//?/<C2G22?G0?0/11?FGCCG1<><1<GBG.<F1>GA....=DF=00/00000:C00.0:000<0</:G0000;0/0;0;;0;FF0;C0C0;0909;0:C
@M05620:37:000000000-D9766:1:1101:11453:10753 1:N:0:91
GAGGCTGCTTTGGAAGAAACTCATAGATTACTGCAACAGTTCCCCCTGGACCTGGAAAAGTTTCTTGCCTGGCTTACAGAAGCTGAAACAACTGCCAATGCAGGATGCTACCCGTAAGGAAAGGCTCCTAGAAGACTCCAAGGGAGTAAAAGAGCTGATGAAACAATGGCAAGTAAGTCAGGCATTTCCGCTTTAGCACTCTTGTGGATCCAATTGAACAATTCTCAGCATTTGTACTTGTAACTGACAAG
+
AABCCAFBFFFFGGGGFFGGGGGHHFGHHFGHHHHHFGFFGHHHHGGGGGHHHHHHHGFGGHHHHHHHHHHHHHHFHHHFHHHHHGHHHHHHHHHHHHHHHHHHFGHHHHHHHGGGGHHHHGHHHHHGHBHGHH?GHHHFCFFGAFFHGHHHGHHHHHHHHGHHHHHHHHH1FGHHHGHGHHHGHHHHHEGGGGHHHHHHHHHHGHGHHHHHEHHHHHHHHHHHHHGHHGGGGGGGGGGGGEGGGGFGGGA
@M05620:37:000000000-D9766:1:1101:9085:10789 1:N:0:91
AGTGCCAGCTCTCAATCGCACAGGGGACCCAGGGCCTGGCCCCTCCATCCAGAAAACCTATGACCTCACCCGCTACCTGGAGCACCAACTCCGCAGCTTGGCTGGGACCTATGTGAGTATCCAGCGTAGGAATCTGGGAGTTGGGGAGGAGTGAGGAGTTGGGGAAAGACAGTCCTAACCGTGGAGGGTTCTGGTAAATGATGGGGTGAGGAGGGGCTCTTTGGCTCCCACCAGTCCCCCTGTCTGGTCTA
+
AAAABFFFBFFFGGGGGGGCGFHHGGGGGGHHGGGGGGHHHHGHGGHHHHHHHHHHHGHHHHHHHEGHHHHGGFGGHHHHHHHHHHHHGHHHGGGGGHHHGHHGGGHHGHHHHHHHHHHHHHHHHGGGGGFHHHHHHHHGGHHHGGGGGGGHHHHHHGHHHHGGGGHHHHHHHHHHHHHHGGGGGGGGGGGGGGGGGGGGGGGGGGFFFFFFFFFFFFFFFFFFFFFFFFFFFFFFFFFFCFFFFFFFFFF
@M05620:37:000000000-D9766:1:1101:8555:10791 1:N:0:91
AGTTCCAGCTCTCAATCGCACAGGGGACCCAGGGCCTGGCCCCTCCATCCAGAAAACCTATGACCTCACCCGCTACCTGGAGCACCAACTCCGCAGCTTGGCTGGGACCTATGAGAATATAGAGCATAGATCTCTGGGAGGGGGAGAAGCGTGAAGAGGTGGAAACAGACAGTCCAAACCGGGGCGGGCTCTGAAAAATGATGGGGTGGAGGGGCGCTTTTTCGCCTACACCACCCCCCGTCTTTGCTATA
+
AAAAAFFF4FFFFGGGGFGGEEGDDFGEEGGEGEGG2AF2CHG2EGBBEFG33BFH3EFCHBDGEHBGH1?EGG?EHFGBGGH1BFGHGEEGEDE@ECHH?C?/E?F0/B?B?2?B11BBF2BFF1@1112122@D100/<//<-<.0</<....00<.;CE.00/;/;::/C000;0.9------99>;.B//9;/../////.9A--.;.=--9;9.;///-:..9;9./..999---..;.///;;9/
@M05620:37:000000000-D9766:1:1101:18757:10792 1:N:0:91
GAGGCTGCTTTGGAAGAAACTCATAGATTACTGCAACAGTTCCCCCTGGACCTGGAAAAGTTTCTTGCCTGGCTTACAGAAGCTGAAACAACTGCCTACAGGATGCTACCCGTAAGGAAAGGCTCCTAGAAGACTCCAAGGGAGTAAAAGAGCTGATGAAACAATGGCAAGTAAGTCAGGCATTTCCGCTTTAGCACTCTTGTGGATCCAATTGAACAATTCTCAGCATTTGTACTTGTAACTGACAAGCC
+
CCCCBCFCFFFFGGGGGGGGGGHHHHHHHHHHHHGHGHHHHHHHHGGGHHHHHHHHHHHHGGHHHHHHHHHHHHHGHHHHHHHHHHHHHHHHHHHHFGFCGF1BFFHHHGHGGGGHHHHHHGHHHGHHHHHFHHHHHFHGGGHG/BGHHGGHHGHHHGHHHFGHHHGGCGFGHHHFGHFFHHHGHGGGGFGEGDG0GHGHHHGFDGCHFGFBCGHHBGHHGHHHHCFCHHGGGFFGGFBFBFGGGGGGGGE
@M05620:37:000000000-D9766:1:1101:14653:10807 1:N:0:91
AGTGCCAGCTCTCAATCGCACAGGGGACCCAGGGCCTGGCCCCTCCATCCAGAAAACCTATGACCTCACCCGCTACCTGGAGCACCAACTCCGCAGCTTGGCTGGGACCTATGTGAGTATCCAGCGTAGGAATCTGGGAGTTGGGGAGGAGTGAGGAGTTGGGGAAAGACAGTCCTAACCGTGGAGGGTTCTGGTAAATGATGGGGTGAGGAGGGGCTCTTTGGCTCCCACCAGTCCCCCTGTCTGGTCTA
+
AAAABFFFBFFFGGGGGGGGGGHGGGGGGGHHGGGGGFHGHHGHGGGGHHHHHGHHHGGHHHHHHHHHHHHGGGEGHHHHHHHHGHHHGHHHGGGGGGHHGHHGGGHHGHHHHHHHHHHHHHHHHGGGGGHHHHHHGHHGFHHHGGGGGGGHHHHHHGHHHGGGGGHHHHHHHHHHHGHGGGGGGGGGGGGGGGGGGGGGGGGGGGFFFFFFFFFFFFFFFFFFFFFFFFFFFFFFFFFFFFFFFFFFFFF
@M05620:37:000000000-D9766:1:1101:14545:10812 1:N:0:91
AGTGCCAGCTCTCAATCGCACAGGGGACCCAGGGCCTGGCCCCTCCATCCAGAAAACCTATGACCTCACCCGCTACCTGGAGCACCAACTCCGCAGCTTGGCTGGGACCTATGTGAGTATCCAGCGTAGGAATCTGGGAGTTGGGGAGGAGTGAGGAGTTGGGGAAAGACAGTCCTAACCGTGGAGGGTTCTGGTAAATGATGGGGTGAGGAGGGGCTCTTTGGCTCCCACCAGTCCCCCTGTCTGGTCTA
+
ABAAAFFFBFF5GGGGGEGCCECHGEGEAA2F2BEFG2GHHHGGGG2GHHHGHHHBGAFFHFHBGHHCHHHEE>/EFFGH?FHFCH1?EGFHGCEGE3FGDHHGGGHHGHHHHHHHHHHHHHHHHGGGGGHHHHHHHHFGGHHGGGGGGGGHHHHHHGHHHHGGGGHHHHHHHHHHHHHHGGGGGGGGGGGGGGGGGGGGGGGGGGFBFFFFFFBBBBFFFFFFFFFFFFFFFFFFFFFFBFFFFFFFFFF
@M05620:37:000000000-D9766:1:1101:13267:10814 1:N:0:91
AGTGCCAGCTCTCAATCGCACAGGGGACCCAGGGCCTGGCCCCTCCATCCAGAAAACCTATGACCTCACCCGCTACCTGGAGCACCAACTCCGCAGCTTGGCTGGGACCTATGAGTATCCAGCGTAGGAATCTGGGAGTTGGGGAGGAGTGAGGAGTTGGGGAAAGACAGTCCTAACCGTGGAGGGTTCTGGTAAATGATGGGGTGAGGAGGGGCTCTTTGGCTCCCACCAGTCCCCCTGTCTGGTCTATC
+
BCABCFFFCFFFGGGGGGGGGGHHGGGGGGHHFGGGGGHHHHGHGGHHHHHHHHHHHGHHHHHHHGHHHHHGGEFGHHHHGHHHHHGGGHHHGGGGGHHHGHHGGGHHGHHHHHHHHHHHHHHGG/DGGHGHHHHH=FCHHHGGFDGDGHH0GH0EGHHHGGEDHHHHHHHHHHHHGHGGGG.EGGCFGGGGFFFGGGGGGGGG.CFFF0ADFFFFFFFFFFFFFFFFFFFFFFFFFFFFFFFHFFFFFFF
@M05620:37:000000000-D9766:1:1101:12850:10824 1:N:0:91
AGTGCCAGCTCTCAATCGCACAGGGGACCCAGGGCCTGGCCCCTCCATCCAGAAAACCTATGACCTCACCCGCTACCTGGAGCACCAACTCCGCAGCTTGGCTGGGACCTATGTGAGTATCCAGCGTAGGAATCTGGGAGTTGGGGAGGAGTGAGGAGTTGGGGAAAGACAGTCCTAACCGTGGAGGGTTCTGGTAAATGATGGGGTGAGGAGGGGCTCTTTGGCTCCCACCAGTCCCCCTGTCTGGTCTA
+
BBBBCFFFCFFFGGGGGGGGGGHHGGGGGGHHGGGGGGHHHHGHGGHHHHHHHHHHHGHHHHGHHHHHHHHGGGFGHHHHHHHHHHHHGHHHGGGGGHHHGHHGGGHHGHHHHHHHHHHHHHHHHGGGGGHHHHHHHHHGGHHHGGGGGGGHHHHHHGHHHHGGGGHHHHHHHHHHHHHHGGGGGGGGGGGGGGGGGGGGGGGGGGFFFFFFFFFFFFFFFFFFFFFFFFFFFFFFFFFFFFFFFFFFFFF
@M05620:37:000000000-D9766:1:1101:21451:10842 1:N:0:91
AGTGCCAGCTCTCAATCGCACAGGGGACCCAGGGCCTGGCCCCTCCATCCAGAAAACCTATGACCTCACCCGCTACCTGGAGCACCAACTCCGCAGCTTGGCTGGGACCTATGTGAGTATCCAGCGTAGGAATCTGGGAGTTGGGGAGGAGTGAGGAGTTGGGGAAAGACAGTCCTAACCGTGGAGGGTTCTGGTAAATGATGGGGTGAGGAGGGGCTCTTTGGCTCCCACCAGTCCCCCTGTCTGGTCTA
+
ABAABFFFCFFFGGGGGGGGGGHHGGGGGGHHFEGGGGHHHHGHGGHHHHHHHGHHHGHHHHHHHHHHHHHGGFGGHGHHCGHHHHHGGHHHGGGGGHHHGHFGGGHHGHHHHHHHHHHHHHHHHGEGGGHHHHHHHHGGGHHHGGGGGGGHHHHHHGHHHHGGGGHHHHHHHHHHHHHGGGGGGGGGCFGGGGGGGGGGGGGGGGFFFFFFFFFFFFFFFFFFFFFFFFFFFFFFFFFFFFFFFFFFFFF
@M05620:37:000000000-D9766:1:1101:16254:10845 1:N:0:91
AGTGCCAGCTCTCAATCGCACAGGGGACCCAGGGCCTGGCCCCTCCATCCAGAAAACCTATGACCTCACCCGCTACCTGGAGCACCAACTCCGCAGCTTGGCTGGGACCTATGTGAGTATCCAGCGTAGGAATCTGGGAGTTGGGGAGGAGTGAGGAGTTGGGGAAAGACAGTCCTAACCGTGGAGGGTTCTGGTAAATGATGGGGTGAGGAGGGGCTCTTTGGCTCCCACCAGTCCCCCTGTCTGGTCTA
+
>AAAAFBFAFFFGGGGGGGGGGHHGGGGGGHHGGGGGGHHHHGCFGHGHHHHFBGGHGHFHHHHHHHHHHGFGGFGHEGHHHHHHHHHGHHHGGGGGHHHGHHGGGHHGHGGHHHHHHHHHHHHHGFGGGHGHHHHHHHGGHHHGGGGGGGHHHHHHGHHHHGGGGHHHHHHHHHHHHHGGGGGGGGGGFGGGGFFFGGGGGGGGGFFFFFFFFFFFFFFFFFFFFFFFFFFFFFFFFFFFFFFFFFFFFF
@M05620:37:000000000-D9766:1:1101:13752:10876 1:N:0:91
GAGGCTGCTTTGGAAGAAACTCATAGATTACTGCAACAGTTCCCCCTGGACCTGGAAAAGTTTCTTGCCTGGCTTACAGAAGCTGAAACAACTGCCAATGCAGGATGCTACCCGTAAGGAAAGGCTCCTAGAAGACTCCAAGGGAGTAAAAGAGCTGATGAAACAATGGCAAGTAAGTCAGGCATTTCCGCTTTAGCACTCTTGTGGATCCAATTGAACAATTCTCAGCATTTGTACTTGTAACTGACAAG
+
>AAAAA?AFFFFCGGF4BFGGGGHGHHHHDFFHHD4FFGFHHHHHGCGE2FGHFGHHF2FFHHHHHHHHHHHHHHEGHHHHHHHHBHHHFHHHHHHFHHHHHBF1B3F@BGFE>FGAFFFCEFHHCGGFG4?F3CGDGCGBB///?<FD?FHEFGFGDGHH22GFA?<CGH1FFGGF1<?=CGGCFFGHD?GGEHHHHHHE<D<D0.<CG/0CGHFCCFFFCCGFHFHB9F00C;FBFGGGFGBGE0CFF;
@M05620:37:000000000-D9766:1:1101:9731:10878 1:N:0:91
AGTGCCAGCTCTCAATCACACAGGGGACCCAGGGCCTGGCCCCTCCATCCAGAAAACCTATGACCTCACCCGCTACCTGGAGCACCAACTCCGCAGCTTGGCTGGGACCTATGTGAGTATCCAGCGTAGGAATCTGGGAGTTGGGGAGGAGTGAGGAGTTGGGGAAAGACAGTCCTAACCGTGGAGGGTTCTGGTAAATGATGGGGTGAGGAGGGGCTCTTTGGCTCCCACCAGTCCCCCTGTCTGGTCTA
+
AAAABFFFBFFFGDGGGGGGFEFGGEGGGGHHGGGGGEHFHHGHGGFHGHHHHFFGHE3GHHHHHHGHHHHFGGCEHHGGHHGFEF1GEFHGEE@FGGHHGHHGGDHHGHHHHHHFHGHFH3FGHGBDDFHHHHHFHBCGAGHHG?CGGGGGHHFAFECGHHGCGFGFGGH/CBCHHHHHGAEGGEGGC.CFGGFGGGGFFFGGGGGFFFFFFDFAF@FFFFFEFFFEEFF?AABFFFEFFEFFFFFFFFB
@M05620:37:000000000-D9766:1:1101:15023:10890 1:N:0:91
AGTGCCAGCTCTCAATCGCACAAGGGACCCAGGGCCTGGCCCCTCCATCCAGAAAACCTATGACCTCACCCGCTACCTGGAGCACCAACTCCGCAGCTTGGCTGGGACCTATGTGAGTATCCAGCGTAGGAATCTGGGAGTTGGGGAGGAGTGAGGAGTTGGGGAAAGACAGTCCTAACCGTGGAGGGTTCTGGTAAATGATGGGGTGAGGAGGGGCTCTTTGGCTCCCACCAGTCCCCCTGTCTGGTCTA
+
AAABBFFFCFFFGGGGGGGGGGHHHGHGGGGHGGGGGGHHHHGGGGHHHHHHHHGHHGHHHHHHHHHFHHHGGEEGHHHHHHHGHHHHGHHHGGGGGHHHGHFGGFHHGHHHGHHHHDHHHHHHHGEGGGHHHHHHFHHGDGHHGGGGGGGHHHHHHGCCDHGGGGHHHHHHHHHHHHHHGGGGGGGG:CFGGGFGGGGGGGGGGGGFFFFFFFFFFFFFFFFFFFFFFFFFFFFFFFFFFFFFFFFFBFB
@M05620:37:000000000-D9766:1:1101:16578:10902 1:N:0:91
GAGGCTGCTTTGGAAGAAACTCATAGATTACTGCAACAGTTCCCCCTGGACCTGGAAAAGTTTCTTGCCTGGCTTACAGAAGCTGAAACAACTGCCTACAGGATGCTACCCGTAAGGACAGGCTCCTAGAAGACTCCAAGGGAGAAAAAGAGCTGATGAAAAAATGGCAAGTAAGTCATTCATTTCCGCTTTAGCACCCTTGTGGATCCAATTGAACAATTCTCAGCATTTGTACTTTTAACTGACAAGCC
+
>AA>>>B>B@BDGB1A1F1BBFG3GGBDF1BFDF1ABF0DFD2BFEA/A0BBFFG0110B1DFGFBDAB1BA0AB1BABFG1BBB111@B//@BF0@BB1100B1BBBBBG??>EB1100?//00/1B1B11<<B1B<BB//?//B1<0/?0@111@1>1>@?<0?1001>>=DF=><11<1=>>11<.CE.=0=0<..CC/;:.;CFC;CC0CC0;:;090;099/;;0B0C;F0C00009;;CF9B.:;
@M05620:37:000000000-D9766:1:1101:16556:10911 1:N:0:91
GAGGCTGCTTTGGAAGAAACTCATAGATTACTGCAACAGTTCCCCCTGGACCTGGAAAAGTTTCTTGCCTGGCTTACAGAAGCTGAAACAACTGCCTACAGGATGCTACCCGTAAGGAAAGGCTCCTAGAAGACTCCAAGGGAGTAAAAGAGCTGATGAAACAATGGCAAGTAAGTCAGGCATTTCCGCTTTAGCACTCTTGTGGATCCAATTGAACAATTCTCAGCATTTGGACTTGTAACTGACAAGCC
+
AAABBCFCFFFFGGGGFGGGGGHHHGHHHHHHHHHHFHHHHHGHHGGGHHHGHHHHFHHHGHHHHHHGHGHHHHHEGHHHHHHFHFFHHHGHHHHH3GG3@FCCGGHHDGHFGGFF33FGHCGCEF3FGBHHHH333FF3FDEG/BFHH3?22<GGH2GHH2FGHBCFFHCGGFG?@?BGHHHHFGHDGCDGHHGDGCC0GD<<.DGGHHHHFGHHFHGGB00<0;/GCHFF0;BFGBCFBFFGGGGGACA
@M05620:37:000000000-D9766:1:1101:18056:10950 1:N:0:91
AGTGCCAGCTCTCAATCGCACAGGGGACCCAGGGCCTGGCCCCTCCATCCAGAAAACCTATGACCTCACCCGCTACCTGGAGCACCAACTCCGCAGCTTGGCTGGGACCTATGTGAGTATCCAGCGTAGGAATCTGGGAGTTGGGGAGGAGTGAGGAGTTGGGGAAAGACAGTCCTAACCGTGGAGGGTTCTGGTAAATGATGGGGTGAGGAGGGGCTCTTTGGCTCCCACCAGTCCCCCTGTCTGGTCTA
+
BBABCFFFCFFFGGGGGGGGGGHHGGGGGGHHGGGGGGHHGHGHGGHHHHHHHHHHHGGHHHHHHHHHHHHGGFGGHHHHHHHHHHHHGHHHGGGGGHHHGHHGGGHHGHHHHHHHHHHHHHHHHGGGGGHHHHHHHHHGGHHHGGGGGGGHHHHHHGGHHHGGGGHHHHHHHHHHHHHHGGGGGGGGEFGGGGGGGGGGGGGGGGFFFFFFFFFFFFFFFFFFFFFFFFFFFFFFFFFFFFFFFFFFFFF
@M05620:37:000000000-D9766:1:1101:17882:10965 1:N:0:91
GAGGCTGCTTTGGAAGAAACTCATAGATTACTGCAACAGTTCCCCCTGGACCTGGAAAAGTTTCTTGCCTGGCTTACAGAAGCTGAAACAACTGCCAATGCAGGATGCTACCCGTAAGGAAAGGCTCCTAGAAGACTCCAAGGGAGTAAAAGAGCTGATGAAACAATGGCAAGTAAGTCAGGCATTTCCGCTTTAGCACTCTTGTGGATCCAATTGAACAATTCTCAGCATTTGTACTTGTAACTGACAAG
+
AAABBAFBFFFFGGGGC4GGGGBGFGHHHFGGHH44FGGFGHHHHGGGC2FGHHGHHBAFFGHHFHHHHHHHHHGGHHHHHHHFHHHHHHHHHHHHFGHHHHHHFGHHHHHHHGGGEHHGFFHHHHHGHHHHFH3GHHHC2FFGAEFFDHDG/FHHHBGHD22FGHHHHHHFGGHHHHHHHHHHHHHHHGGGGGHHHHHHGHHFDGGHHHHHHHHHECHHFHHHHHHHHGGGGGGGGGGGGBFGGFBFFGF
@M05620:37:000000000-D9766:1:1101:15324:10991 1:N:0:91
GAGGCTGCTTTGGAAGAAACTCATAGATTACTGCAACAGTTCCCCCTGGACCTGGAAAAGTTTCTTGCCTGGCTTACAGAAGCTGAAACAACTGCCAATGCAGGATGCTACCCGTAAGGAAAGGCTCCTAGAAGACTCCAAGGGAGTAAAAGAGCTGATGAAACAATGGCAAGTAAGTCAGGCATTTCCGCTTTAGCACTCTTGTGGATCCAATTGAACAATTCTCAGCATTTGTACTTGTAACTGACAAG
+
A3AABAFBFFFFGGGFGGGGGG4GBGHHHHHHHHDGGHGFHHHHHGFGHGHHHHHHHGHGFHHHHHHHHHHHHHHBGHHHHHHHHHHHHFHHHHHHFHHHHHHHFGHHHHHHHGGGGHHHHHHHHHHGHHHHGHFHGHHFBGGGEEFFFHGHFHHHHDHHHDHHHHHHHGHHGHHHHHHHHHHGHHHHHGGGGGHHHHHHGHHFHHGHHHHHHHHHGHHHHHHHHHHHHGGGGGGGGGGGGFFGGGGGGGF
@M05620:37:000000000-D9766:1:1101:17349:11017 1:N:0:91
AGTGCCAGCTCTCAATCGCACAGGGGACCCAGGGCCTGGCCCCTCCATCCAGAAAACCTATGACCTCACCCGCTACCTGGAGCACCAACTCCGCAGCTTGGCTGGGACCTATGTGAGTATCCAGCGTAGGAATCTGGGAGTTGGGGAGGAGTGAGGAGTTGGGGAAAGACAGTCCTAACCGTGGAGGGTTCTGGTAAATGATGGGGTGAGGAGGGGCTCTTTGGCTCCCACCAGTCCCCCTGTCTGGTCTA
+
@AAABFFFBFBDGGGGGCFGC2EGAEEFGEAGGAEEFAFCAGFHCGHHHGHHGFFFHGHHHFGHHHHGHHHGGGEGHFGGHHGGHECGGGHHGG/EEFHHGHHGGGHHGHHHHHHHHGHHHHHHHGBEGGHHHGHHHHGG?FGHGGGGGGGHHGHHHGHHHHDGGGGHGCGHGHHHFHFHGDEGGGGG:CFGGGBFGGGGGFGGGGFFFFFFFFFFF;EFFFFFFFF?EFFDEFFFFFFDBFFFFFFBBFF
@M05620:37:000000000-D9766:1:1101:9506:11033 1:N:0:91
AGTGCCAGCTCTCAATCGCACAGGGGACCCAGGGCCTGGCCCCTCCATCCAGAAAACCTATGACCTCACCCGCTACCTGGAGCACCAACTCCGCAGCTTGGCTGGGACCTATGAGTATCCAGCGTAGGCATCTGGGAGTTGGGGAGGAGTGAGGAGTTGGGGAAAGACAGTCCTAACCGTGGCGGGTTCTGGTAAATGATGGGGGGAGGAGGGGCTCTTTGGCTCCCACCAGTCCCCCTGTCTGGTCTATC
+
AA>AAFFFBFFFGGGGGGGFEAGCFGGGGGGFFGFGGFHGHHGGGGHHHHFGGFHHHGFHHGGHHGHHHHHGGEEGHEGHFGHHHHFHGHHHGGGGEHBFEGHGGGGGGGBGHHHH3BDD3BGGG/B/222@>?G?0?/?FGCG<@-.<FC0<C0<CFGHCDC.CC/GHBCGBFGHH.BEFA-;@D;9FFFF///:;B/;FFFF-9BDDFFFFFFAFFFFFFFBBEEFFFEFF/BFEFF.;FFFF/9F/;B
@M05620:37:000000000-D9766:1:1101:21643:11040 1:N:0:91
AGTGCCAGCTCTCAATCGCACAGGGGACCCAGGGCATGGCCCCTCCATCCAGAAAACCTATGACCTCACCCGCTACCTGGAGCACCAACTCCGCAGCTTGGCTGGGACCTATGTGAGTATCCAGCGTAGGAATCTGGGAGTTGGGGAGGAGTGAGGAGTTGGGGAAAGACAGTCCTAACCGTGGAGGGTTCTGGTAAATGATGGGGTGAGGAGGGGCTCTTTGGCTCCCACCAGTCCCCCTGTCTGGTCTA
+
>>1>AD1FAFFDFGGF1AFCAEFHCEFGG?GHCGE/AAF0AGEFGGFFDAGAF0ABGE0FFGFHFGBGHHHGG?>EHGHEBBG/>GECEBHHGGGGEFHFGHHGCEHHGHGHHHHHHHHHHHHHG@BBCGHHHHFHFB0?EHHHCCCCGFGHFDDG<AGHHH?CFGHHGHGHHHHHHHHG@EGGFFGG.?FGFGGGGGGGGGGGGGG@FFFFFF@@@<FFFFBFFFFFFFFFFFFFFFEF@FFFFFFFFFF
@M05620:37:000000000-D9766:1:1101:15989:11044 1:N:0:91
AGTGCCAGCTCTCAATCGCACAGGGGACCCAGGGCCTGGCCCCTCCATCCAGAAAACCTATGACCTCACCCGCTACCTGGAGCACCAACTCCGCAGCTTGGCTGGGACCTATGTGAGTATCCAGCGTAGGAATCTGGGAGTTGGGGAGGAGTGAGGAGTTGGGGAAAGACAGTCCTAACCGTGGAGGGTTCTGGTAAATGATGGGGTGAGGAGGGGCTCTTTGGCTCCCACCAGTCCCCCTGTCTGGTCTA
+
ABABBFFFAFFFGGGGGFGGEGGHGGGGGEHHGGGGF2AA2GEGGGFEE1GGGFCFGGHFGGGHFHFHHHFGGGEGHFHFFGFA?CGHEBFHGFGGGEGHGHHGC?GHGGHHHHHHHHHHHHHHG/?EGFHHHHBGGB?FAHHHGGGGGGGHCGHFBEGBGH?FGGHFHHHHHHHHHHHFFGGGGGGG9AFGGFFGGGGGGGGGGGFDFFFFFFFFC-EFFF/BFFFFFFFFFFFFFFFFFFFFFFFFFFF
@M05620:37:000000000-D9766:1:1101:18507:11045 1:N:0:91
AGTGCCAGCTCTCAATCGCACAGGGGACCCAGGGCCTGGCCCCTCCATCCAGAAAACCTATGACCTCACCCGCTACCTGGAGCACCAACTCCGCAGCTTGGCTGGGACCTATGTGAGTATCCAGCGTAGGAATCTGGGAGTTGGGGAGGAGTGAGGAGTTGGGGAAAGACAGTCCTAACCGTGGAGGGTTCTGGTAAATGATGGGGTGAGGAGGGGCTCTTTGGCTCCCACCAGTCCCCCTGTCTGGTCTA
+
ABAABFFFBFFFGDGFGGGGGGHGGEGGGGHHFEGGGGHHHHGHGGHHHGHHHHHHHGHHHHHHHHHHHHHGGEFGHGHHFGHHHHCGFHHFEGGGGHEGGHFGGGFHGHHHHHHHHHHHHHHHHGGGGGHHHHHHHHHGGHHHGGGGGGGHHHHHGGGHHHGGFGHHHHHHHHHHHHHHGGGGGEGG;FFGGGFGGGFGGGGGGGFFFFFFFFFFFFFFFFFFEFFFFFFFFFFFFFFFFFFFFFFFFFF
@M05620:37:000000000-D9766:1:1101:10795:11053 1:N:0:91
AGTGCCAGCTCTCAATCGCACAGGGGACCCAGGGCCTGGCCCCTCCATCCAGAAAACCTATGACCTCACCCGCTACCTGGAGCACCAACTCCGCAGCTTGGCTGGGACCTATGTGAGTATCCAGCGCAGGAATCTGGGAGTTGGGGAGGAGTGAGGAGTTGGGGAAAGACAGTCCTAACCGTGGAGGGTTCTGGTAAATGATGGGGTGAGGAGGGGCTCTTTGGCTCCCACCAGTCCCCCTGTCTGGTCTA
+
ABAAAFFFCFFFGBGGGGGCGGHGGFEEGGHHBEEFGGHHHHGHGGHHHHHHHHGHHGHHHFHHHHHHHHHEE>EEHHHHFGHHHH??EHHHEGFFGHHHGHHGGGHHGHHHHHHHHHHHHHHHHG/BDGGHHHHHHHHGGHHHGGGGGGGHHHHHHGHHHHGGGGHHHHHHHHHGGGGGGGGGFFGGGGGGFGFGGFGGGGFFFFFFFFFFFFFFFDFFFFFFFFFFFFFFFFFFFFFFFFFFFFFFFFB
@M05620:37:000000000-D9766:1:1101:9376:11066 1:N:0:91
GAGGCTGCTTTGGAAGAAACTCATAGATTACTGCAACAGTTCCCCCTGGACCTGGAAAAGTTTCTTGCCTGGCTTACAGAAGCTGAAACAACTGCCAATAGGATGATACCCGTTAGAAGAGGCTACTAGAAGAATACAGGGGAGGAAAAAAGCTGAAGAAACAAAGGCACGTAAGTCAGACAATTCCGCTTTAGCCAACTTATGAATCCAAAGGAACAATACTCAGAATTGACAATTGTAACTGAAAAGCC
+
BABBBBFBFFFFGGGGGGGGGGHHGHHHHHHGHHHHFFHHHHHHHGGGHHHHHGHHBGFHFGHHHHFGHHHHHHHHHHHGHHHHHHHHHGHHHGHH3F333334334@4B3?>1?F3B3B0/?/?2BBFG?D?33?3B33/>C//?FF20</02<?1?<FC0</0??FF0>FC0<1=1>11</0==0<.CAA<0=/0/.;:0000<C0C:00//;99/9F0;B9900B0;000;090000;00090;CF..
@M05620:37:000000000-D9766:1:1101:6775:11079 1:N:0:91
GAGGCTGCTTTGGAAGAAACTCATAGATTACTGCAACAGTTCCCCCTGGACCTGGAAAAGTTTCTTGCCTGGCTTACAGAAGCTGAAACAACTGCCAATGCAGGATGCTACCCGTAAGGAAAGGCTCCTAGAAGACTCCAAGCGAGTAAGAGAGCTGATGAAACAATGGCAAGTAAGTCAGGCATTTCCGCTTTATCACTCTTGTGGATCCAATTGAACAATTCTCAGCATTTGTACTTGTAACTGACAAG
+
AABBBBFBFFFFGGGGFEGGGGHHHHGGHHHGHGHFHHHHHHHHHGGGHGHHHHHBGHHGBFHHHHGHHHHHHHHHHHHHHHHHHHEHHHHHHHHHGHHHHF31BFG23B32B1?/??FDG3??F3?FB343B33B?F3B22//?<BC22@FF<G22@F2@@GHF/G11<0?/?D<<G1110>>GHHHHDG.C.<0000=FHD0=0.0;CHFG:GBGCHHH0;;GC0;B;FGB0;=FFGB0;C00;C90;.
@M05620:37:000000000-D9766:1:1101:8263:11120 1:N:0:91
GAGGCTGCTTTGGAAGAAACTCATAGATTACTGCAACAGTTCCCCCTGGACCTGGAAAAGTTTCTTGCCTGGCTTACAGAAGCTGAAACAACTGCCTACAGGATGCTACCCGTAAGGAAAGGCTCCTAGAAGACTCCAAGGGAGTAAAAGAGCTGATGAAACAATGGCAAGTAAGTCAGGCATTTCCGCTTTAGCACTCTTGTGGATCCAATTGAACAATTCTCAGCATTTGTACTTGTAACTGACAAGCC
+
>1>AA1CACFD@BGGB1AFFEFBA3FGAA1FGHG1AAEFGEHHFHGEGAAGGGGGHH10BFFGHFHFHHFGHHHFGHBHFHHHHFDGHHFHHCFHG1E01GHAGHHHHHHFGE?EFHHHGGHFFHGHHH1FFCHHHHHFHGGAE/0F2D1?FHBGDFHFGFHHAFDCCG1/?F1FHHHFFHEFDFFGGGGAGHHHHFGHFFHDHGHHFGBGHGHHGFHHHHHFGGHHHHHGG09FGGGG0CFFFFFFFGEE
@M05620:37:000000000-D9766:1:1101:22255:11121 1:N:0:91
AGTGCCAGCTCTCAATCGCACAGGGGACCCAGGGCCTGGCCCCTCCATCCAGAAAACCTATGACCTCACCCGCTACCTGGAGCACCAACTCCGCAGCTTGGCTGGGACCTATGTGAGTATCCAGCGTAGGAATCTGGGAGTTGGGGAGGAGTGAGGAGTTGGGGAAAGACAGTCCTAACCGTGGAGGGTTCTGGTAAATGATGGGGTGAGGAGGGGCTCTTTGGCTCCCACCAGTCCCCCTGTCTGGTCTA
+
BCBBCFFFBFFFGGGGGGGGGGHHGGGGGGHHGGGGGGHHHHGHGGHGHHHHHHHHHGHHHHHHHHHHHHHGGGGGHHHHFGHHHHHHGHHHGGGGGHHHGHHGGGHHGHHHHHHHHHHHHHHHHGGGGGHHHHHHHHHGEHHHGGGGGGGHHHHHHGHHHHGGGGHHHHHHHHHHHHHHGGGGGGGGDGGGGGGGGGGGGGGGGGFFFFFFFFFFFFFFFFFFFFFFFFFFFFFFFFFFFFFFFFFFFFF
@M05620:37:000000000-D9766:1:1101:26110:11145 1:N:0:91
GAGGCTGCTTTGGAAGAAACTCATAGATTACTGCAACAGTTCCCCCTGGACCTGGAAAAGTTTTTTGCCTGGCTTACAGAAGCTGAAACAACTGCCAATGCAGGCTGCAACCAGTAAGGACAGGATCCTAGAAGCCTCCCAGGGCGGACAAGCGATGATGACCAAATGGCAAGTAAGTCCGGCATTTCCGATTTAGCACTCTTGTGGATAAAATTGACCAATTCTCAGCATTTGAACTTGTAACTCACAAG
+
>>AAA1B>@BBFEGGF1A1BBBBDFFFHH1BGFHB1BBFDDGHHHGGABBBFGHFFFFABBDG2BAAFGHFHFHBGHFBFHHG1B@1GB0/BBBGGB@FHF110?0FF0BBGC/1BB>CG0B?F01BF1BFGH1BBF0//B1//<//<>CGH....>11=1<C/CCF00<<0.<0=0;C0.;CCCHE:C?AAEGFFGGGGBBG00:CF0B0;C09B09CFEFBF/BF//9/;BF//:B//;99BB/;FBF;
@M05620:37:000000000-D9766:1:1101:11951:11152 1:N:0:91
AGTGCCAGCTCTCAATCGCACAGGGGACCCAGGGCCTGGCCCCTCCATCCAGAAAACCTATGACCTCACCCGCTACCTGGAGCACCAACTCCGCAGCTTGGCTGGGACCTATGTGAGTATCCAGCGTAGGAATCTGGGAGTTGGGGAGGAGTGAGGAGTTGGGGAAAGACAGTCCTAACCGTGGAGGGTTCTGGTAAATGATGGGGTGAGGAGGGGCTCTTTGGCTCCCACCAGTCCCCCTGTCTGGTCTA
+
AA>ABFFFBFFFGGGGGFFGGGHGFGGGGGHHGGGGGFHHHHGHGGGGHHHHHEBHHGFHHHGHHHFHHHHGGGFGHGHHHGGEEHHHGHHHGGGGGHHHGHHGGGHGGHHHHHHHFDHHGFHHHGDGGGHHHHHFHHHFEHHHGGGGGGFHHHHHHGGHHHGGGGHHHHHHFFHHHHHHGGEGGFGGCFGGGGFFGGGGGGGGGGFFFFFFFFFFFAFFFFFFFFFFFFFFFFFFFFFFFEFFFFFFFFF
@M05620:37:000000000-D9766:1:1101:19016:11163 1:N:0:91
AGTGCCAGCTCTCAATCGCACAGGGGACCCAGGGCCTGGCCCCTCCATCCAGAAAACCTATGACCTCACCCGCTACCTGGAGCACCAACTCCGCAGCTTGGCTGGGACCTATGTGAGTATCCAGCGTAGGAATCTGGGAGTTGGGGAGGAGTGAGGAGTTGGGGAAAGACAGTCCTAACCGTGGAGGGTTCTGGTAAATGATGGGGTGAGGAGGGGCTCTTTGGCTCCCACCAGTCCCCCTGTCTGGTCTA
+
ACABCFFFCFFFGGGGGGGFGGHGGEEGGGGHFEGGGFHHHHGHGGHHHHGHHHHHHGHHHHHHHHHHHHGGGEEGHFHHBGHHHHGFFHHHEGGGGHGHGHHGGGHHGHHHHHHHHHHHHHHHHFGGGGGHHHHHHHFGGHHHGGFGGGFHHHHHFGFFHFCGGGHHHHHHHHHHHHHHGGGGGGGGGGGGGGCFGGGGGGGGGDA@FFFFFFFCFFFFFFFFFFFFFFFFFFFFFFFFFFFFFFFFFFF
@M05620:37:000000000-D9766:1:1101:14155:11171 1:N:0:91
GAGGCTGCTTTGGAAGAAACTCATAGATTACTGCAACAGTTCCCCCTGGACCTGGAAAGTTTCTTGCCTGGCTTACAGAAGCTGAAACAACTGCCTACAGGATGCTACCCGTAAGGAAAGGCTCCTAGAAGACTCCAAGGGAGTAAAAGAGCTGATGAAACAATGGCAAGTAAGTCAGGCATTTCCGCTTTAGCACTCTTGTGGATCCAATTGAACAATTCTCAGCATTTGTACTTGTAACTGACAAGCCA
+
AABCCCFCFFFFGGGGGGGGGGDHFHHHHHHGHHHFGFHHHHHHHGGEHHGHHGHHGFFDGHHHHHHHHHHHHHHHGGFFHFHHFFHGHHHHHHHHHHHHHGGHHHHHHHGEEGHHHHHHGHHHGHHHHHHHHHHFHHHGGHGFHHHHHGHHHHHHHHHHHHHHHHHHHGFGGHGHHHHHHHGHHGGGGGGHHHHHGHGHHHHGHHHHHHHHHHHHHHHHCGHHHHHHHHHFGGGGGGGGGGGGGGGGGGB
@M05620:37:000000000-D9766:1:1101:15306:11180 1:N:0:91
AGTGCCAGCTCTCAATCGCACAGGGGACCCAGGGCCTGGCCCCTCCATCCAGAAAACCTATGACCTCACCCGCTACCTGGAGCACCAACTCCGCAGCTTGGCTGGGACCTATGTGAGTATCCAGCGTAGGAATCTGGGAGTTGGGGAGGAGTGAGGAGTTGGGGAAAGACAGTCCTAACCGTGGAGGGTTCTGGTAAATGATGGGGTGAGGAGGGGCTCTTTGGCTCCCACCAGTCCCCCTGTCTGGTCTA
+
>>>>>5BC?C4DG4FGGAA2AABA2AEFGEFGFAEEA2BGHHGDEFHGHGFFF3EBFEFBFDHHHGHFHHHEEGEEHHGGHHG?FHFGFCFHEF/EE?GHGHHFEEGHGHHHHGHHHFHHHEDGFG?ECGHHHHHGHHHG?FGHGGFGGGGHHGDGG<GHFFC?EAGFHGFG0;CGFHHEB9EBG?FGFFGGFGBFFGBFGBFFGGD-.A?/ADBBBBFFFFFFFFFEAFF?9.;FFFFFBFFFFFF/9/9
@M05620:37:000000000-D9766:1:1101:14138:11184 1:N:0:91
GAGGCTGCTTTGGAAGAAACTCATAGATTACTGCAACAGTTCCCCCTGGACCTGGAAAGTTTCTTGCCTGGCTTACAGAAGCTGAAACAACTGCCTACAGGATGCTACCCGTAAGGAAAGGCTCCTAGAAGACTCCAAGGGAGTAAAAGAGCTGATGAAACAATGGCAAGTAAGTCAGGCATTTCCGCTTTAGCACTCTTGTGGATCCAATTGAACAATTCTCAGCATTTGTACTTGTAACTGACAAGCCA
+
11AAAAFAFFFFGCGFFCGGFGFHFHHHGFGHHHE1B0GHHHHHHGEF/0BGFGFCGBFFHHHHHHHHHGHHHHHHHHHHHHHGHHHHHHHFHHHHHHHHHHHGHHHHHHGEEEHHHHHHGHHHGHHHF1FGHHHHHHHGGFGGHGHFHGHHHHHHHFHHHFHHHHHF1FHFDFGHHHGHGGHHHHGGGGGHHHHHHHHHGHHCFHHGHHHHHGHHHGHHHHHHHHHGHHHFGGGGGGGGGGGGGGFGFGB
@M05620:37:000000000-D9766:1:1101:2961:11189 1:N:0:91
AGTGCCAGCTCTCAATCGCACAGGGGACCCAGGGCCTGGCCCCTCCATCCAGAAAACCTATGACCTCACCCGCTACCTGGAGCACCAACTCCGCAGCTTGGCTGGGACCTATGTGAGTATCCAGCGTAGGAATCTGGGAGTTGGGGAGGAGTGAGGAGTTGGGGAAAGAAAGTCCTAACCGTGGAGGGTTCTGGTAAATGATGGGGTGAGGAGGGGCTCTTTGGCTCCCACCAGTCCCCCTGTCTGGTCTA
+
1AAAAFFFAFFFGGFGGFFFE0BFFFFGGGHHGGGFGBFGHHGHGGHHHHHFFHHFGGGFFFFHHHHHHHHGGGGGHHGHHHHAFHHGGFHHGGEGGHHHGHHGE<GHGHHHHHEFHHHHHHHHHGGFC/1FGFFHHG0<CGHHGGECCFGHHBGFGGHHGFGGGGHA/./;GFHHHHHHGGG?EFG@9FFGGGGGGGGGGGGGGGF@FFFFBF@@@@FFFFF/BFFFFFFFFFFFFFFF@EFFFFFFFFB
@M05620:37:000000000-D9766:1:1101:18603:11189 1:N:0:91
GAGGCTGCTTTGGAAGAAACTCATAGGCTACTGCAACAGTTCCCCCTGGGCCTGGGAAAGATTCTCGCCTGGCTTACCGAAGCTGAAACAACTGCCTACAGGTGGCTACCCGTAAGGAAAGGCTCCTAGAAGACTCCAAGGGAGTAAAAGAGCTGATGAAACAATGGCAAGTAAGTCAGGCATTTCCGCTTTAGCACTCTTGTGGATCCAATTGAACAATTCTCAGCATTTGTACTTGTAACTGACAAGCC
+
BBBBBBFAFFFFGFGGGGFGGBH5DF444BB4FGDG3F2DBAF32B2F22BF2A11BB1B3A5D551AA1111B1333BFGGGH333FB31BBGHFHH133?33/BBFGHA?>EEF?EGBFE??B?1BBFFD?B1?F@C<CAFD/<>@F?FC01?<?1??<<?<><G0GCE=FBG>>>1<C<<<D0DA?DDG:;<CGGBGH0;0.:C:CCC9;;;999;;09;;B;/9CFFF0;0FG0;C0C09CFFGF?A
@M05620:37:000000000-D9766:1:1101:20880:11191 1:N:0:91
AGTGCCAGCTCTCAATCGCACAGGGGACCCAGGGCCTGGCCCCTCCATCCAGAAAACCTATGACCTCACCCGCTACCTGGAGCACCAACTCCGCAGCTTGGCTGGGACCTATGTGAGTATCCAGCGTAGGAATCTGGGAGTTGGGGAGGAGTGAGGAGTTGGGGAAAGACAGTCCTAACCGTGGAGGGTTCTGGTAAATGATGGGGTGAGGAGGGGCTCTTTGGCTCCCACCAGTCCCCCTGTCTGGTCTA
+
BCABCFFFCFFFGGGGGGGGGGHHGGGGGGHHGGGGGGHHHHGHGGHHHHHHHHHHHGHHGHHHHHHHHHHGGGGGHGHHHHHHHHHHGHHHGGGGGHHHGHHGGGHHGHHHHHHHHHHHHHHHHGGGGGHHHHHHHHHGGHHHGGGGGGGHHHHHHGHHHHGGGGHHHHHHHHHHHHHHGGGGGGGGEFGGGGFGGGGGGGGGGGFFFFFFFFFFFFFFFFFFFFFFFFFFFFFFFFFFFFFFFFFFFFF
@M05620:37:000000000-D9766:1:1101:10193:11194 1:N:0:91
AGTGCCAGCTCTCAATCGCACAGGGGACCCAGGGCCTGGCCCCTCCATCCAGAAAACCTATGACCTCACCCGCTACCTGGAGCACCAACTCCGCAGCTTGGCTGGGACCTATGTGAGTATCCAGCGTAGGAATCTGGGAGTTGGGGAGGAGTGAGGAGTTGGGGAAAGACAGTCCTAACCGTGGAGGGTTCTGGTAAATGATGGGGTGAGGAGGGGCTCTTTGGCTCCCACCAGTCCCCCTGTCTGGTCTA
+
AA>>AFFFCFFFG4GGGGGCGGHHGEFFGGHHAEEFGGHHHHGHGGHHHHHHHHHGGGHHHHHHHDGHHHHGG>EFHHGHBFHHHHE?EHHGEGGGGHGHGHHGGGHHGHHHHHHHHHHHHHHHHGGGGGHHHHHHHHHGGHHHGGGGGGGHHHHHHGHHHHGGGGHHCHHHHHHHHHHHGGGGGGGGGGGGGGGGGGGGGGGGGGFFFFFFFFFFFFFFFFFFFFFFFFFFFFFFFFFFFFFFFFFFFFF
@M05620:37:000000000-D9766:1:1101:24909:11198 1:N:0:91
AGTGCCAGCTCTCAATCGCACAGGGGACCCAGGGCCTGGCCCCTCCATCCAGAAAACCTATGACCTCACCCGCTACCTGGAGCACCAACTCCGCAGCTTGGCTGGGACCTATGTGAGTATCCAGCGTAGGAATCTGGGAGTTGGGGAGGAGTGAGGAGTTGGGGAAAGACAGTCCTAACCGTGGAGGGTTCTGGTAAATGATGGGGTGAGGAGGGGCTCTTTGGCTCCCACCAGTCCCCCTGTCTGGTCTA
+
ABAAAFFFBFFFGGGGGGGCGCGFFFGGGGGEFDEEGGHHGHGHGGFHHHGHHGHHHGHHHHHHHHHHHHHGGFEGHHHHHHGHHHGHGHBHEFGGGHGHGHBGGGHHGHHHHHHHHGHHHHHHHGCFGGHHHHHHHHHGEHHHGGGGGGGGHHHHHDGHHHGGGGHHHHHHHHHHHHHHGEEGGGGGC?FGGGCFGGGGGFGGGDDFFFFFFFFFFFFFFFFFFFFFFFFFFFFFFFFFFEFFFFFFFFF
@M05620:37:000000000-D9766:1:1101:8974:11212 1:N:0:91
AGTGCCAGCTCTCAATCGCACAGGGGACCCAGGGCCTGGCCCCTCCATCCAGAAAACCTATGACCTCACCCGCTACCTGGAGCACCAACTCCGCAGCTTGGCTGGGACCTATGTGAGTATCCAGCGTAGGAATCTGGGAGTTGGGGAGGAGTGAGGAGTTGGGGAAAGAAAGTCCTAACCGTGGAGGGTTCTGGTAAATGATGGGGTGAGGAGGGGCTCTTTGGCTCCCACCAGTCCCCCTGTCTGGTCTA
+
>ABBAFFFCFFFGDGGGAFFEEFDFAFGGGHHGGGEGFHHHHGHGGFHHHGGHEHHHGHHHBGHHGEGHHHGGGFFHHGFHGF?FH?GFFHHGGGGGHHHGHHGGGHHGHHHHHHG3B?3BBGDF@CE/?@G2@?GGG0/<?GHGGA-CE.<GG0GF.CGGHGGGDE.:.:/:<0CFH/C-.;DDAEG;AFFFGFGGG0FB;FGGGFFE.FF.ADFF;EFFFFFFFFFFF.AE.;9FFFDAFFFFFFFFFF
@M05620:37:000000000-D9766:1:1101:12112:11226 1:N:0:91
GCGGCTGCTTTGGAAGAAACTCATAGATTACTGCAACAGTTCCCCCTGGACCTGGAAAAGTTTCTTGCCTGGCTTACAGAAGCTGAAACAACTGCCTACATGATGCTACCCGTCCGAAAAGACTCCTAGCAGCCACCAGAGGCGAAGAAGCGCTGATAAACCACTGGCGCGTCACTCCGGCATTTCCCCTTTCGCACTCATGTGGATCCTCTTGCCCAATTCTCAGCATTTGTACTTGTAACTGACAAGCC
+
A1>AADDAFFFFGGGGACFGGG1GBGHHHFFFGH11FEGGHHHHHGGG/BFGGF0FG10BBGHHHHHHHHHHHHHFHHHHHHHHFFFHGHHHHHGH1BG1@212B@BG100>E///>/>>0/BGHF1FG1<10/0B0?00?//>///?<01//>>.<11110>>G0/.-.-;-..0:/:@--900=00/;CG09..;-//;0;000:0/09;/:/9//-;///;9///9/9//9BB:FF/9BFFFFFB-9-
@M05620:37:000000000-D9766:1:1101:12134:11228 1:N:0:91
GAGGCTGCTTTGGAAGAAACTCATAGATTACTGCAACAGTTCCCCCTGGACCTGGAAAAGTTTCTTGCCTGGCTTACAGAAGCTGAAACAACTGCCTACAGGATGCTACCCGTAAGGAAAGGCTCCTAGAAGACTCCAAGGGAGTAAAAGAGCTGATGAAACAATGGCAAGTAAGTCAGGCATTTCCGCTTTAGCACTCTTGTGGATCCAATTGAACAATTCTCAGCATTTGTACTTGTAACTGACAAGCC
+
AAAB>AFBFFFFGCFGGGGGGGHHHGGGHGHHGGBGFHHHHFFGGGFGGHHGHHGHBACHHHHHHHHFFGHFGHHBBBFGHHGHHEBGBGFHHHHH3FBCGHFGCGHGHHHGGEEHFHHFGGFFGGHHHFHH?BBFHFFGEGEF<BDGHFEGHFHFHGGHHFGHGHHGFFG?DFH@FF?GHHHHHHHGGGGG0==GHCBGHHHHGHHBHCGCCGGHFCCCCCCG0=;CGHFGBBFGGGG9CFFGGGGGGGF
@M05620:37:000000000-D9766:1:1101:15620:11257 1:N:0:91
GAGGCTGCTTTGGAAGAAACTCATAGATTACTGCAACAGTTCCCCCTGGACCTGGAAAAGTTTCTTGCCTGGCTTACAGAAGCTGAAACAACTGCCAACAGGATGCTAAACGTACGGAAAGGCTCCTAGCAGCCTCCCAGGGCGACACAGCGCTGCTGAACCCATGGCACGTCAGTCAGGCCTTTCCGATTTCGCACTCTTGTGGATCCAATTGCCCAATTCTCAGCATTTGTACTTGTACATGACACGCC
+
CBCCCCFCFFFFGGGGGGGGGGHHHHHHHHHHHHHHHHHHHHHHHGGGHHHHHHHHHHHHHHHHHHHHHHHHHHHHHHHHHHHHHHHHHHHHHHHH3B11F?1332DF4BF111?E/EG/00?3BF3BF3FG2?FFCFFH/E<@/>B/0=/<<F/.><FG1F.><<0.<0CHAEGDDFBBF.0:<GHG..;C0/;EDGFGFFBF?BCFFF0;FB;00;.FF90;;CFBFFE0:0:BBFFB00;BB9FF.C?
@M05620:37:000000000-D9766:1:1101:12762:11276 1:N:0:91
AGTGCCAGCTCTCACTCGCACAGGGGACCCAGGGCCTGGCCCCTCCATCCAGAAAACCTATGACCTCACCCGCTACCTGGAGCACCAACTCCGCAGCTTGGCTGGGACCTATGAGTATCCAGCGTCGGAATCTGGGCGTTGGGGAGGAGTGAGGAGTTGGGGCAAGACAGTCCTAACCGTGGAGGGTTCTGGTAAATGATGGGGTGAGGAGGGGCTCTTTGGCTCCCACCAGTCCCCCTGTCTGGTCTATC
+
1>>AAD1FAFFFF11BFAEEA0BFFAEEEGCHGCAEC/GAEFECFGFHDEFBBC1GHEGHF1AGFGCGHHFFEGCEGGGFHGF?0>0FEBGGECEEECEFAFF/EEFFFCFFH21>2>DFGGB/?///<//?G1DB/<<<CHGC.<-EC/<CGC:C/CCC--.-;.9/C9;CF000;C-=9AFAB@A.9BBB/FBF//9FF/9A-;;FFFBB???--99B9BBFF?-BA-A?/BBFE9-A/BF/;BBF/9B
@M05620:37:000000000-D9766:1:1101:13326:11285 1:N:0:91
AGTGCCAGCTCTCAATCGCACAGGGGACCCAGGGCCTGGCCCCTCCATCCAGAAAACCTATGACCTCACCCGCTACCTGGAGCACCAACTCCGCAGCTTGGCTGGGACCTATGTGAGTATCCAGCGTAGGAATCTGGGAGTTGGGGAGGAGTGAGGAGTTGGGGAAAGACAGTCCTAACCGTGGAGGGTTCTGGTAAATGATGGGGTGAGGAGGGGCTCTTTGGCTCCCACCAGTCCCCCTGTCTGGTCTA
+
BCCCCFFFCFFFGGGGGGGGGGHHGGGGGGHHGGGGGGHHHHGHGGHHHHHHHHHHHGHHHHHHHHHHHHHGGEGGHHHHEGHHHHHFFHHHGGEGGHHHGHHGGGHHGHHHHHHGHHHHHHHHHGGDGGHHHHHHHHHGGHHHGGGGGGGHHFHHHGHHHHGGGGHHHHHHHHHHHHHHGGGGGGGGGGGGGGGGGGGGGGGGGGFFFFFFFFFFFFFFFHHFFFFFFFFFFFFFFFFFFFFFHFFFFFF
@M05620:37:000000000-D9766:1:1101:5947:11335 1:N:0:91
GAGGCTGCTTTGGAAGAAACTCATAGATTACTGCAACAGTTCCCCCTGGACCTGGAAAAGTTTCTTGCCTGGCTTACAGAAGCTGAAACAACTGCCTACAGGATGCTACCCGTAAGGAAAGGCTCCTAGAAGACTCCACGGGAGTACACGAGCTGATGAAACAATGGCCCGTACGTCAGGCATTTCCGCTTTAGCACTCTTGTGGATCCAATTGAACAATTCTCAGCATTTGTCCTTGTAACTGACAAGCC
+
CCCCCCFCFFFFGGGGGGGGGGHHHHHHHHHHHHHHFHHHHHHHHGGGHHHHHHHGFHHHGHHHHHHHHHHHHHHHHFHHHHHHHHHHHGHHHHHHEG23BG1@BGBFG2F1?/>FH3?G?FFGHEG3DEGB3FGHH32/>/CD/2222/>BDGB1?1?GHHG/FGH00.-->.-<C.CGCCHHB0=EE.;C;0C;GCGHHGHH.:C0C00;FFBBFFFGGBBFBF/;FGBF99CGGGGG0FFFFB//AEF
@M05620:37:000000000-D9766:1:1101:4569:11372 1:N:0:91
AGTGCCAGCTCTCCATCGCACAGGGTACCCAGGGCCTGGCCCCTCCATCCAGAAAACCTATGACCTCACCCCCTACCTCGCCCACCCACTCCGCAGCTTGGCTGGGACCTATGTGAGTATCCCGCGTCGGACTCTGGGCGTTGGCGCGGCGTGCGGCGTTGGGGCCCGCCCGTCCTAACCGTGGCGGGCTCTGGTAAATGCTGGGGTGAGGAGGGGCTCTTTGGCTCCCCCCAGTCCCCCTGTCTGGTCTA
+
>>>3>BF43CFFGGG55AA2A?GCGB44B4BB22B22BBGFHGFGGCGF1BBDEG2BECC5B5FH5BFGGF0>>?BGE3B//BBFEG1?FG1/?/>/B3B?G3/EE0BEG11FG22BBGGFG1<C/B</</-<<GF1F.ADC@F/-.;::9ABDG@?-;BBAB?.--;-9-9@DAA//;.@.AB99>?-;AFFFF/9F9F/BF/9-;@.9A/;.BBBBFBFFFFFFFEF.AB-AFFFBFFBFBFFFF/BF/
@M05620:37:000000000-D9766:1:1101:10037:11375 1:N:0:91
AGTGCCAGCTCTCAATCGCACAGGGGACCCAGGGCCTGGCCCCTCCATCCAGAAAACCTATGACCTCACCCGCTACCTGGAGCACCAACTCCGCAGCTTGGCTGGGACCTATGTGAGTATCCAGCGTAGGAATCTGGGAGTTGGGGAGGAGTGAGGAGTTGGGGAAAGACAGTCCTAACCGTGGAGGGTTCTGGTAAATGATGGGGTGAGGAGGGGCTCTTTGGCTCCCACCAGTCCCCCTGTCTGGTCTA
+
AAAABFFFBFFFGGGGGGGCFGAEFGGGGGHHFFGGGGHHHHGHGGHHHHHHHHHHHGHHHHHHHHHHHHHGGEGGHHHHBFG1GHH1EHHHGGGGGHHHGHHGGGHHGHHHHHHHHHHHHHHHHGGGGGHHHHHHHHHGGHHHGGGGGGGHHHHHHGFHHHGGGGHHHHHHHHHGHHHHGGGGGGGGGGGGGGGGGGGGGGGGGGFFFFFFFFFFFFFFFFFFFFFFFFFFFFFFFFFFFFFFFFFFFFB
@M05620:37:000000000-D9766:1:1101:17441:11387 1:N:0:91
GAGGCTGCTTTGGAAGAAACTCATAGATTACTGCAACAGTTCCCCCTGGACCTGGAAAAGTTTCTTGCCTGGCTTACAGAAGCTGAAACAACTGCCAATGCAGGATGCTACCCGTAAGGAAAGGCTCCTAGAAGACTCCAAGGGAGTAAAAGAGCTGATGAAACAATGGCAAGTAAGTCAGGCATTTCCGCTTTAGCACTCTTGTGGATCCAATTGAACAATTCTCAGCATTTGTACTTGTAACTGACAAG
+
BABBBBFBFFFFGGGGGFGGGGGHHHHHHHHHHHGDFGHHHHHHHGGGHGHHHHHHHHHHGHHHHHHHHHHHHHHHHHHGHHHHHHHHHEHHHHHHCGHHHHGHCGGHHHHHHGGGGHGHHHGHHHHGHFFDGHGHGHGHHHGGEDGFFHF>CGHHHHHHHHBHHEHGHHFGGHHHHHHFGGHHHHHHHGGGGGHHHHHFHHHHHH?FFHHHGHHHGGHHFGGHFHHFFBFGGFFGGGGGGGGGGGFGFF9
@M05620:37:000000000-D9766:1:1101:9385:11387 1:N:0:91
GAGGCTGCTTTGGAAGAAACTCATAGATTACTGCAACAGTTCCCCCTGGACCTGGAAAAGTTTCTTGCCTGGCTTACAGAAGCTGAAACAACTGCCTACAGGATGCTACCCGTAAGGAAAGGCTCCTAGCAGACTCCAAGGGAGTAAAAGAGCTGATGAAACAATGGCACGTAAGTCAGGCATTTCCGCTTTAGCACTCTTGTGGATCCAATTGAACAATTCTCAGCATTTGTACTTGTAACTGACAAGCC
+
>>AAAAFBFFFFGGGGGGGGGGHHHHHHHHGHDGFGFGFGHHHHHGFGEGGHHHHHHFGGGHHHHHHHHHHGHFGFHHHGFGHFHGHHHHHHHHHHHHHHHHHHHHGGHHHGGGEGHHHCGHHHHGHHH3FGFHHHHHHHGG?CC2GDFGAGHHHFHHHH2GHAGHHHH1?GF0?GHHHHHEHHHHHGGGGGGHHHHHGHHHHHGHHHHGFGHHG:GGHHHHHHHHHFGGGGFGGGGGGFFGGGGGGFFGG
@M05620:37:000000000-D9766:1:1101:14963:11389 1:N:0:91
GAGGCTGCTTTGGAAGAAACTCATAGATTACTGCAACAGTTCCCCCTGGACCTGGAAAAGTTTCTTGCCTGGCTTACAGAAGCTGAAACAACTGCCTACAGGATGCTACCCGTAAGGAAAGGCTCCTAGAAGACTCCAAGGGAGTAAAAGAGCTGATGAAACAATGGCAAGTAAGTCAGGCATTTCCGCTTTAGCACTCTTGTGGATCCAATTGAACAATTCTCAGCATTTGTACTTGTAACTGACAAGCC
+
AABCAAFAFFDBGBBBEGBGGGHHHHHHHFFFHDBFFHGHHFFGHFEFEFFGHHGFB3CGBGHHHHHFFGHHHHHEFGGHHHHGHEEFGEFGHHHHGGBCFGGHFFHHHHHGGGGHGHGGGGCGHGFHGGHHFFGHHEGGEFHD?BFGHGFFHFHDFFFGF@FFDGHGHGGFDFG@@@DGGFFGGFFEDGGGHDF0GHFHHHDCAGGHHCFB;CCGGHFCGFCGFCGHHHGG;CFGGBCFFFGGGGGFGEE
@M05620:37:000000000-D9766:1:1101:17458:11391 1:N:0:91
GAGGCTGCTTTGGAAGAAACTCATAGATTACTGCAACAGTTCCCCCTGGACCTGGAAAAGTTTCTTGCCTGGCTTACAGAAGCTGAAACAACTGCCAATGCAGGATGCTACCCGTAAGGAAAGGCTCCTAGAAGACTCCAAGGGAGTAAAAGAGCTGATGAAACAATGGCAAGTAAGTCAGGCATTTCCGCTTTAGCACTCTTGTGGATCCAATTGAACAATTCTCAGCATTTGTACTTGTAACTGACAAG
+
AABBAAFAFFFDGFGGFG4FGGHHGGHHGHHHHF4GFHHHHHFHGGGBAFGGHHGGFDGHHHHHHHHFGHHHHHHEFGGHHHFGHBBGFG1FHHHHHHHHCGGEFHHHHGGGGGGGGHHGHGHFGFGGHHDHHFHFGHCFHHGFHGEGFHGFGHFHHFHHH2GGGHHHFGH<F?GHFFGFDFGF>DFG1>.CGGFFHHDGHHHBGFEHEHHCGHCGGHFHHFGHHHFHGFFFFGFFFFGGFFFBFCFGFB;
@M05620:37:000000000-D9766:1:1101:18124:11393 1:N:0:91
GAGGCTGCTTTGGAAGAACCTCATAGTGTACTGCAATAATTAATCCTCGACCTGGATAACGTTCTCGCCTGGATTACAGAAGCTGAAACACCTGCCAATGCCTCCTACAGTATGCTACCCGTAAGCAAATGCTCCTATAAGACTCCAATGTAGTAAAATAAATTATGAAACAATGGCAATTAATTCATGCATTTCCTCTTTATCACTCTTGCGTATCCAATTTAACAATTCTCATCCTTTGAACTTTTAAC
+
AAAAAAF>CDBDGG1BC1F1A011333D3BFG3B112B1BDDAA2D110/AA/BGG12B1EG00B2//AE/B01B11B1DF11BB1B@B>B?0BB>1F@@1B@BFG@F112BBB@BB1B0>>//011B<11>2B1F12B>21B11BBBBB2>22>>@2@11122@>2@21@0?1?1<0<111111@111>11=<<>1<1>>=1<>>00=0D0-.<<<0DCC0000:00<;:00;0<:;0:00;990;C909
@M05620:37:000000000-D9766:1:1101:15636:11395 1:N:0:91
AGTGCCAGCTCTCAATCGCACAGGGGACCCAGGGCCTGGCCCCTCCATCCAGAAAACCTATGACCTCACCCGCTACCTGGAGCACCAACTCCGCAGCTTGGCTGGGACCTATGTGAGTATCCAGCGTAGGAATCTGGGAGTTGGGGAGGAGTGAGGAGTTGGGGAAAGACAGTCCTAACCGTGGAGGGTTCTGGTAAATGATGGGGTGAGGAGGGGCTCTTTGGCTCCCACCAGTCCCCCTGTCTGGTCTA
+
BCCBCFFFCFFFGGGGGGGGGFHHGGGGGGHHGGGGGGHHHHGHGGHHHHHHGHHHHGHHHHHHHHHHHHHGGGGGHHHHHHHHHHHHGHHHGGGGGHHHGHHGGGHHGHGHHHHHHHHHHHHHHGGGGGHGHHHHHHHGGHHHGGGGGGGHHGHHHGHHHHGGGGHHHHHHHHHHHHHHGGGGGGGGGGGGGGFGGGGGGGGGGGFFFFFFFFFFFFFFFFFFFFFFFFFFFFFFFFFFFFFFFFFFFFF
@M05620:37:000000000-D9766:1:1101:8657:11428 1:N:0:91
GAGGCTGCTTTGGAAGAAACTCATAGATTACTGCAACAGTTCCCCCTGAACCTGGAAAAGTTTCTTGCCTGGCTTACAGAAGCTGAAACCACTGCCTACAGGATGCTACCCGAAAGGAACGACTCCTCGCAGACTCCGAGAGAGTGACAGAGCTGCAGAACCAATGGCACGTCAGTCAGGCATTTCAGCTTTCGCACTCTTGTGGATCCACTTGACCCATTCTCAGCATTTGTACTTGTCACTGACAAGCC
+
CCCCCCFCFFFFGGGGGGGGGGHHH5DDFG4FGGFHFHGF5FGFAAEF2BBABFFHHE2FF5FGHHH5BG3FFFGCGHHHHHHHH3BBB1BFB3GGG3FEBGHFE?DH32B1/>>?FFH0/////B?2?E//>FGBC/////??2221?10?0111011?0FGHHH100>>0...<=DHFH.<GHH0GH0;G0;CEGGC0CCGH.BFF/;000;;0:/;BF0F90;CFGGGGFGBFFG90C0;BB0:0;;A
@M05620:37:000000000-D9766:1:1101:17122:11435 1:N:0:91
AGTGCCAGCTCTCAATCGCACAGGGGACCCAGGGCCTGGCCCCTCCATCCAGAAAACCTATGACCTCACCCGCTACCTGGAGCACCAACTCCGCAGCTTGGCTGGGACCTATGTGAGTATCCAGCGTAGGAATCTGGGAGTTGGGGAGGAGTGAGGAGTTGGGGAAAGACAGTCCTAACCGTGGAGGGTTCTGGTAAATGATGGGGTGAGGAGGGGCTCTTTGGCTCCCACCAGTCCCCCTGTCTGGTCTA
+
AAAA3DFF@4@DEB5BFCAEEEHFCC?CGGGA22EEAF2EF2ACBEH5EABFHHGGEDF3GFHFF5GCGAGGG@EEF3FGCGF?FEGEGGBFEEGGCF33EFBFGDHGGGHFHHHHHHHFHHHHHGDFGGHHHGHHHHHGGGHHGGGGGCFHHHHHHGHHHHGGGGHGHEEHFHHHHFHHGEEBBEGG;9.9BF9FBFBCBBFGGGFBFFFFDFBB<BEFFFFFFFFEEFFFFF;FFFEFBFFFFFFFEFB
@M05620:37:000000000-D9766:1:1101:5099:11457 1:N:0:91
AGTGCCAGCTCTCCATCGCACAGGGGACCCAGTGCCTGGCCCCTCCATCCAGAAAACCTATGACCTCACCCGCTACCTGGAGCACCCACTCCGCAGCTTGGCTGGGACCTATGTGAGTATCCAGCGTAGGAATCTGGGCGTTGGGGCGGCGTGCGGCGTTGGGGAACGCCCGTCCTAACCGTGGAGGGTTCTGGTAAATGATGGGGTGAGGAGGGGCTCTTTGGCTCCCACCAGTCCCCCTGTCTGGTCTA
+
>>>3>BDFAFFFGAGFBEE2EAHFG2AAEBBG3BBBDFHHGHGGGGEFHBGGHFFBBEGHBBGHH5BFHHH>>0>>GGBFBBBGGHF??GG1?E?E>FBBEGHGGGHHGHCGHHHFGHHHHHFDHGGACG@1FGHHHH/ACDGEGG.AC-ABG.BG-ABBBFBB...;.;--@FFF//BFBFFB.AA?FFFFFFFFFEFFEFFFFFFBFF?/AABBBBFFFFFFFFFFFFFFAFFFFFFFBFFFFFFFFFB
@M05620:37:000000000-D9766:1:1101:11825:11460 1:N:0:91
GCGGCTGCTTTGGAAGAGCACACGTCTGAACTCCCGTCACTAATGCGCCTCTCGTATGCCGTCTTCTGCTTGAAACAAACAAACACCCCGCAAGGAGACACTCCTTCATACCCCTCCTTATTTCTACCCTTCAAGTTACCACTACCCCTTCCTGTCTTCCTCTTCACTTTGTCCTGTCTGTCACTCTCATGGCTACCTACTCATCAATTTTCCTTATCACACACACGCCCTCCCCTAACTCACGATACAGC
+
>1>AA>>AFFF1F1BBBBGBGGFEHHHG1DBGGH0BFEEEFHHHHHGGEGGHHEFEHGHHGBEHFHHFHHHHHFH1FHH/0?>/00>>>///>>/0/?/001001111>21B1////01212222>>101001122222?1110000//<001=1111>111111111100000000/0000000=000000./0//:0/0::0000:00000990;00;0/9...--.--...-----//;/9----///
@M05620:37:000000000-D9766:1:1101:21549:11471 1:N:0:91
AGTGCCAGCTCTCAATCGCACAGGGGACCCAGGGCCTGGCCCCTCCATCCAGAAAACCTATGACCTCACCCGCTACCTGGAGCACCAACTACGCAGCTTGGCTGGGACCTATGTGAGTATCCAGCGTAGGAATCTGGGAGTTGGGGAGGAGTGAGGAGTTGGGGAAAGACAGTCCTAACCGTGGAGGGTTCTGGTAAATGATGGGGTGAGGAGGGGCTCTTTGGCTCCCACCAGTCCCCCTGTCTGGTCTA
+
AAAAAFF1AFFFGGGGGFCFGGHHGGGGGGHHG?EGEGHGHHGHGGH1GGFHHHHHHGHBEGHHHHHHHH0EGEGGHFHHHHHHHHHEGH1FEEFEGHHHGH1?EEHHGFHHHHEHH1FGHHHHHGEG?EHHHHHHHHHGGHHHGGGGGGGHHHHHHCCHHG?CGGHHHHHHHHHHHHHHGCGGGGG@CFGGGGGGGGGGGGG09.;@FFFFFF<>@@FFFFFFFFF-AFFFFFFFFFFF@EFFFFF/FFF
@M05620:37:000000000-D9766:1:1101:12205:11472 1:N:0:91
AGTGCCAGCTCTCAATCGCACAGGGGACCCAGGGCCTGGCCCCTCCATCCAGAAAACCTATGACCTCACCCGCTACCTGGAGCACCAACTCCGCAGCTTGGCTGGGACCTATGTTGAGTATCCAGCGTCGGACTCTGGGGGTTGGGGGGGAGTGAGGAGTTGGGGAACGCCCGTCCTAACCGTGGAGGGTTCTGGTAAATGATGGGGGGAGGGGGGGCTCTTTGGCTCCCACCAGTCCCCCTGTCTGGTCT
+
ABAABFFFBFFFGGGGFGGGGGHFGGGGGGHHEGGGGGHHHHGHGGHHHHHHHHHHHGHHHHHHHHHHHHHGGFEGHEHHHGHHHHHHGHHHGGGGGHHHGHHGGGHHGHHHHHHB3B?3BF?FFFC//>/A/<FGGH0->ACDGG--9---../;./:;BFFF-EF...--9;AD?FBFA>AA-.;DADFFFFF/BFFE9//FFFD---;--;BFA=>EFFFFEFFFF.9F9;A/BFFFFFF/BFFB9BB
@M05620:37:000000000-D9766:1:1101:28704:11477 1:N:0:91
AGTGCCAGCTCTCCATCGCACAGGGGACCCAGGGCCTGGCCCCTCCATCCAGAAAACCTATGACCTCACCCGCTACCTGGAGCACCCACTCCGCAGCTTGGCTGGGACCTATGTGAGTATCCAGCGTAGGAATCTGGGCGTTGGGGAGGAGTGCGGAGTTGGGGACAGACAGTCCTAACCGTGGAGGGTTCTGGTAAATGATGGGGTGAGGAGGGGCTCTTTGGCTCCCACCAGTCCCCCTGTCTGGTCTA
+
>>1>>FF@>FFFG1FEFEEAE?GGGG00AEGG00EA/FGHFHGEGGHFHFBGB0FABEGGGHFHHGHHHFFEF>EEHFFH0BGHHH/>?GEFEGCC>GBFEGHGEGHFCFFFGBF2F>FGHHHHHGG<CGG1?FGFFF/>CCCC?C.<A.<<C0@C-@:/CCCC.-.;/;B:FF0B9BFGG9C?.:.A.:FFFFB;9B/BFFBFFBA--:A/A9;@?@-9FFF/BFFEFBFF9FFFFFFB@FFFFFEFFFF
@M05620:37:000000000-D9766:1:1101:25089:11496 1:N:0:91
GAGGCTGCTTTGGAAGAAACTCATAGATTACTGCAACAGTTCCCCCTGGACCTGGAAAAGTTTCTTGCCTGGCTTACAGAAGCTGAAACAACTGCCAATGCAGCATGCTACACGATGCTACCTGCAACTAGACGCCTCCAGAAGAGTCCAAGCGATGAAAACACCTTAGCAAATAAGTCCAACCTATCCACTTACGCACTCTTGAGGATCCACTTGCACACAACTCAACATTTGTACTTATACCTACCCGG
+
BBBBBBFBFFFFGGGGFGGGGGHHHHHHHHHHHHHHHHHFHHHHHGGGHHFHHHHHFHGHGHHHHHHHHHHHHHHHHHHHHHGHHHGHGHFHHHHGHHGH3BD3BG3FDHHHCG?11?3BG23B02B?BE3B3EE/0E/F2?2B?0FFHHHHFB//?@22@<FF/01111?F11FG?>1111<.0111>1<1<00...<-<DF0<0/CGHHCCC0C;C:0;.../9C/=9/;;0;CF000000090/.9.;
@M05620:37:000000000-D9766:1:1101:10705:11498 1:N:0:91
AGTGCCAGCTCTCAATCGCACAGGGGACCCAGGGCCTGGCCCCTCCATCCAGAAAACCTATGACCTCACCCGCTACCTGGAGCACCAACTCCGCAGCTTGGCTGGGACCTATGTTGAGTATCCAGCGTCGGAATCTGGGAGTTGGGGAGGAGTGAGGAGTTGGGGAAAGCCAGTCCTAACCGTGGAGGGTTCTGGTAAATGATGGGGTGAGGAGGGGCTCTTTGGCTCCCACCAGTCCCCCTGTCTGGTCT
+
AAA3>DFFBFFFG4FGGGEAECHHGFEEEFHH2AEEGGHHHHGHGGHHHHHHHHEGGGGHHHHHHFGHHHHGE>EEHGBG2BGHFH11?GFFEGFGGHHHGHHGGGHHGHHHHHHGDGHBGHHHHHGG/CGG/FHHHH00FGGHHGCCDGCGHHHHHCDGHHHGGGG.C/C/CFFGGG0CFGGGGDFFGCFGGGGFGGFFFFFFFFFAD9FF/AADFFFFFFFFFFFFFFFFFEFFFFFFFFFFFFFFFFF
@M05620:37:000000000-D9766:1:1101:5563:11503 1:N:0:91
AGTGCCAGCTCTCAATCGCACAGGGGACCCAGGGCCTGGCCCCTCCATCCAGAAAACCTATGACCTCACCCTCTACCTGGAGCACCAACTCCGCAGCTTGGCTGGGACCTATGTGAGTATCCAGCGTAGGAATCTGGGAGTTGGGGAGGAGTGAGGAGTTGGGGAAAGACAGTCCTAACCGTGGAGGGTTCTGGTAAATGATGGGGTGAGGAGGGGCTCTTTGGCTCCCACCAGTCCCCCTGTCTGGTCTA
+
CCBCCFFFCFFFGGGGGFGGGGHHGGGGGGGGGGGGGGHHHHGHGGHHHHGHHHHHHGHHHHHHHHHHHHHHHHHHHGHHHHHHHHHHGHGHGGGGGHHHGHHGGGHHGHHHHHHHHHHHHHHHHGGGGGHHHHHHHHHGGHHHGGGGGGGHHHHHHGHHHHGGGGHHHHHHHHHHHHHHGGHGGGGGCFFGGGFGGGGGGGGGGGGGFFFFFFFFFFFFFFFFFFFFFFFFFFFFFFFFFFFFFFFFFFB
@M05620:37:000000000-D9766:1:1101:8448:11504 1:N:0:91
GAGGCTGCTTTGGAAGAAACTCATAGATTACTGCAACAGTTCCCCCTGGACCTGGAAAAGTTTCTTGCCTGGCTTACAGAAGCTGAAACAACTGCCAATGCAGGATGCTACCCGTAAGGAAAGGCTCCTAGAAGACTCCAAGGGAGTAAAAGAGCTGATGAAACAATGGCAAGTAAGTCAGGCATTTCCGCTTTAGCACTCTTGTGGATCCAATTGAACAATTCTCAGCATTTGTACTTGTAACTGACAAG
+
BBBBB?FBFFFFCAFGGGGGGGHHGHHHGHHHHHHHFFHGHHHHHGEGGHHHHGHGAFHHGHHHFHFHHHHHHGFGHHHGHHHHFFHHHHHHHFHHHHHHGEDHGHHHHHHGFEEGFHHGHHHHHHHGHHGHHGHHHHHHFHFGHGCGHHHHGHGHHHHHHHHHHHHHGHHHG1GGH<GHHHGCCGHHGCDGGGHHHHHGHHHH=GFFCGHGHHHHGHHGHHHHHHHHHGFBFGGFGGGBFGGGGGGGGGA
@M05620:37:000000000-D9766:1:1101:21109:11516 1:N:0:91
AGTGCCAGCTCTCAATCGCACAGGGGACCCAGGGCCTGGCCCCTCCATCCAGAAAACCTATGACCTCACCCGCTACCTGGAGCACCAACTCCGCAGCTTGGCTGGGACCTATGTGAGTATCCAGCGTAGGAATCTGGGAGTTGGGGAGGAGTGAGGAGTTGGGGAAAGACAGTCCTAACCGTGGAGGGTTCTGGTAAATGATGGGGTGAGGAGGGGCTCTTTGGCTCCCACCAGTCCCCCTGTCTGGTCTA
+
>1>AAFFFAFC3BFGB1AECAECEAAEGG0GHFGA/BAGFGHGHGGHGHHHDGHBFGGFHHFFHHHEGHHHGG>EGHFHGFGHGCGGHGGHFEGGGGHHHGHHGGGHHGHHHHHHHHHHHHHHHHGGGGGHHHHHHHGCFEHHHGGFGGGGHHGHHHGHHHHGGGGHHHHHHHHHHHHHHGGGGGGGGGGGGGGGGGGGGGGGGGGF@FFFFFF@@?@FFFFFFFFFFFFFFFFFFFFFF@FFFFFFFFFF
@M05620:37:000000000-D9766:1:1101:16903:11530 1:N:0:91
GAGGCTGCTTTGGAAGAAACTCATAGATTACTGCAACAGTTCCCCCTGGACCTGGAAAAGTTTCTTGCCTGGCTTACAGAAGCTGAAACAACTGCCAATGCAGGATGCTACCCGTAAGGAAAGGCTCCTAGAAGACTCCAAGGGAGTAAAAGAGCTGATGAAACAATGGCAAGTAAGTCAGGCATTTCCGCTTTAGCACTCTTGTGGATCCAATTGAACAATTCTCAGCATTTGTACTTGTAACTGACAAG
+
AAAABAFBFFFFFGFFGG4FGGGHHHHHHHHHHHHGFHHHHHHHHGG2GCHHHHHHCGHGHHHHHHHHHHHHHHHHHGGGHHHHFHHHHH1GGGFHHHHHGHEFGHFGGHHEHGGGGHHGHHGGF3GEHHFHDG3FFBGCGHGA/C?GHHHFGHGHHHHBGH1FGHFHFHHHGFHFGFFFGFHHFFH1FC.EFGGFFHHHHHFEDGGHHHHFEGFCBHGFHHHHBCGHGGFFGGGFGGGGFFFGGBFFFB9
@M05620:37:000000000-D9766:1:1101:22513:11544 1:N:0:91
AGTGCCAGCTCTCAATCGCACAGGGGACCCAGGGCCTGGCCCCTCCATCCAGAAAACCTATGACCTCACCCGCTACCTGGAGCACCAACTCCGCAGCTTGGCTGGGACCTATGTGAGTATCCAGCGTAGGAATCTGGGAGTTGGGGAGGAGTGAGGAGTTGGGGAAAGACAGTCCTAACCGTGGAGGGTTCTGGTAAATGATGGGGTGAGGAGGGGCTCTTTGGCTCCCACCAGTCCCCCTGTCTGGTCTA
+
>>>3AFFFAFFFFGGGGGGFGGHGGGGGGGHHF?EEGGHHHHGFGGGHHHHHGHHHHGHHHHHHHHHHHHHGGEGEHHHH?FHHHGB1?GHHEFGGGHHHGHHGC?GHGHGHHHHHHHHHHHGDFF?EGDDHHHHHHGCFEHHHGGGGGFDHGFHHHGCCGHFGEGHHHHHHHHHHHHHHGDGGGFGGAFGGGGFGGGGGGGGGGGFCFFFFFFFFFFFFFFFFFFFFFFFFFFFFFFFFFFFFFFFBFFF
@M05620:37:000000000-D9766:1:1101:13505:11545 1:N:0:91
GAGGCTGCTTTGGAAGAAACTCATAGATTACTGCAACAGTTCCCCCTGGACCTGGAAACGTTTCTTGCCTGGCTTACAGAAGCTGAAACAACTGCCTACAGGATGCTACCCGTAAGGAAAGGCTCCTAGAAGACTCCAAGGGAGTAAAAGAGCTGATGAAACAATGGCAAGTAAGTCAGGCATTTCCGCTTTAGCACTCTTGTGGATCCAATTGAACAATTCTCAGCATTTGTACTTGTAACTGACAAGCC
+
>3>AAAFAFFFFFGGCAEFGGGBGGGHHHDFGHH44BFFDFHHHHGEF22BGHHAGH33BFGHHGHHGHHHHHHG3FHHDCFHGG3BGGBGHHHHHHDGHHHHHHHHHHHHGGCEHHHH3FGHHHGHHHFHHFHHHHBGHGGHGGFGDFGCGHHH1GHFH1GHCHHHHHCFHE1GGGHHHHAGHHHHGGGGGGHHHHHHHHHHHGHHHHHCHHHBCCCHHHGHHHHHHGGGGGGGGGGGG0CFFGGFBFGG
@M05620:37:000000000-D9766:1:1101:22495:11546 1:N:0:91
AGTGCCAGCTCTCAATCGCACAGGGGACCCAGGGCCTGGCCCCTCCATCCAGAAAACCTATGACCTCACCCGCTACCTGGAGCACCAACTCCGCAGCTTGGCTGGGACCTATGTGAGTATCCAGCGTAGGAATCTGGGAGTTGGGGAGGAGTGAGGAGTTGGGGAAAGACAGTCCTAACCGTGGAGGGTTCTGGTAAATGATGGGGTGAGGAGGGGCTCTTTGGCTCCCACCAGTCCCCCTGTCTGGTCTA
+
>AAAADFFAFBFG4GGGGGGGGGHFEGGGGHHGGGFEGHHHHGHGGFHHHHHHFHHGGHHHHHHHHHHHHHGGECFHHHGHHGGFHFHGHHHGFEGGGHHGHHGGGHHGHHHHHHFHDFHHHFHFG?DFDHGHHHHGHGGGHHHGGGGGGGHHGHHHGHFHEGGGFEHHHGHHHHHFHHHG;CFDGGGCAGGGGBFGGFGFBBFGFFFFFFFFFFFFDFFFFFFFFFFFFFDFFFFFFFDFEFFFFFFFFF
@M05620:37:000000000-D9766:1:1101:10552:11548 1:N:0:91
GAGGCTGCTTTGGAAGAAACTCATAGATTACTGCAACAGTTCCCCCTGGACCTGGAAAAGTTTCTTGCCTGGCTTACAGAAGCTGAAACAACTGCCTACAGGATGCTACCCGTAAGGAAAGGCTCCTAGAAGACTCCAAGGGAGTAAAAGAGCTGATGAAACAATGGCAAGTAAGTCAGGCATTTCCGCTTTAGCACTCTTGTGGATCCAATTGAACAATTCTCAGCATTTGTACTTGTAACTGACAAGCC
+
A>ABBBFBFFFFGGGG4FGGGGGHHGHHHFHHHHFFGHHHHHHHHGGGHCHHHHHHHHFHHHHHHHHHHHHHHHHHHHHHHHHHHGHHHHHHHHHHFF2@FGGHFHEGGH1EE?1BFFGCG0/3BFH3F3BE3FFEGFHB/CCD??1BFFFGFGFGHHHH1@</111FFCA?111FGDDHHHGH11FAGGGGEHHGH<GHHFGHGHHCGFFGHHF0CGFGHHHHHHH0GFGF09;FCFFBCFGGGGGGGEE
@M05620:37:000000000-D9766:1:1101:27017:11555 1:N:0:91
AGGGCCACTTCTCCATCGAACAGGGTATGCAGGCCCCGGCCCCTCCCGTCAGACAAACTGTGACCTCACCCGCTCCCTGGGGCACCCACTACGCACCTTGGCCGGGACGTATGTCACCGTCCGGCCCAGGGCCCCGGGCGTTGTCTCGGCGTGCGGAGTCGGCGGAAGCAAGTGCTAGCCCTGGAGGCCTCTGGTCAATGACGCGCTGCGGCGGCCCTCTTTCCACCTCTCCTGTTCTGCTCTCTGGTCTA
+
>111>AA11@BBG1D11A1BB0B0BB0A13DBGAA0AAEE/EE/EE/B//AA11B00B112D2DBDBBFA0/>//?FB@?/>?EGG?/?000/<//>0B11BB></<//?/10@<11?/??C/-<--.>....--<----9;-.000/;.99-.-9--;9;--;---:A/9-B/9/;//;/;A-;-A--/-99B////9///--;9-;--9-9-999-;;;;////-;-9;///999///;/9;9FB99F/
@M05620:37:000000000-D9766:1:1101:18046:11556 1:N:0:91
GAGGCTGCTTTGGAAGAAACTCATAGATTACTGCAACAGTTCCCCCTGGACCTGGAAAAGTTTCTTGCCTGGCTTACAGAAGCTGAAACAACTGCCTACAGGATGCTACCCGTAAGGAAAGGCTCCTAGAAGACTCCAAGGGAGTAAAAGAGCTGATGAAACAATGGCAAGTAAGTCAGGCATTTCCGCTTTAGCACTCTTGTGGATCCAATTGAACAATTCTCAGCATTTGTACTTGTAACTGACAAGCC
+
CCCCCCFCFFFFGGGGGGGGGGHHHHHHHHHHHHHHFHHHHHHHHGGGHHHHHHHHHHHHHHHHHHHHHHHHHHHHHHHHHHHHHHHHHHHHHHHHGHFFF31BFFFBGFHE>EAB?BB?C0FFGFHHDEDHGHBHHBF???GG/FDFHDECFGFGHBHFDGHCF11BGCCFDFH1FF10FEH1<11>CED.<=<0<0CDGDGC?GCCFCFB;:;C;GCF0CGHHBBGHFFBFGFFG0FBBFGGGFBFAFE
@M05620:37:000000000-D9766:1:1101:24580:11580 1:N:0:91
GAGGCTGCTTTGGAAGAAACTCATAGATTACTGCAACAGTTCCCCCTGGACCTGGAAAAGTTTCTTGCCTTGCTTACAGAAGCTGAAACAACTGCCGACAGGCTTCTACCCGTAAGGCAAGGCTCCTAGAACACTCCAAGGGAGCAAAAGAGCTGATGAAACAATGGCAAGTAAGTCATGCATTTACGCTTTAGCACTCTTGTTGATCCAATTGAACAATTATCATCATTTGGACTTGTAACTGACAAGCC
+
>3AA>>CABBFDGB5BFGCGGGGGHFGHHFFEFGBEFFBDDDDBBFEFCGBGFHFGB32GFGHDGHFBBBDBBFF5ABBFGHBGH33GBFAGHHHH/>>/>1??3BB4BFG/?>E??3B??A/30?BBBBF322B2B???/DHD/<2CC2/@<@?1?1?F<F0C?1?00<.=>1D>=>11>F><>1><<.<<00==D0/==:;0:0<0;::00==C0<C;C00;00;00;090;9CFF000C;00;CGA;;
@M05620:37:000000000-D9766:1:1101:8394:11589 1:N:0:91
AGTGCCAGCTCTCAATCGCACAGGGGACCCAGGGCCTGGCCCCTCCATCCAGAAAACCTATGACCTCACCCGCTACCTGGAGCACCCACTCCGCAGCTTGGCTGGGACCTATGTGAGTATCCAGCGTAGGAATCTGGGAGTTGGGGAGGAGTGAGGAGTTGGGGAAAGACAGTCCTAACCGTGGAGGGTTCTGGTAAATGATGGGGTGAGGAGGGGCTCTTTGGCTCCCACCAGTCCCCCTGTCTGGTCTA
+
AA>>>FFFCFFFG4GGGGGCFGHHGEAEFFHHAEEEFGHHHHGHGGHHHHHHHHHGGGHHHFHHHFGHHHHEG>EEHHHH2BGHHH1??GHGEGCGEHGHGGHGGGHHGHGHHHHHHHHHHHHHHGGGGGHHHHHHHHFGGHHHGGEFG<EHH0GHFGHHHHGGEDCGBGGHHHHHFHHGGGGGGGGGGGGGGGGGGGGGGGGGGFFFFFFFFFFFFFFFFFFFFFFFFFFFFFFFFFFFFFFFFFFFFFB
@M05620:37:000000000-D9766:1:1101:11656:11599 1:N:0:91
GAGGCTGCTTTGGCAGAAACTCATAGATTACTGCAACAGTTCCCCCTGGACCTGGAAAAGTTTCTTGCCTGGCTTACAGAAGCTGAAACAACTGCCTACAGGATGCTACCCGTAAGGAAAGGCTCCTAGAAGACTCCAAGGGAGTAAAAGAGCTGATGAAACAATGGCAAGTAAGTCAGGCATTTCCGCTTTAGCACTCTTGTGGATCCAATTGAACAATTCTCAGCATTTGTACTTGTAACTGACAAGCC
+
>?ABAAFAFFFFG4FEFGGGGGHHHHHHHHGHHH4GGGHHHHHHHGEGGGHHHHHAGD2FBFHHHFGGHHHHHFG3FHHHHHGFH33BFGHHHGHHHHHHHHHHHHGHHHHGGEDHHH33BEGHHGHGHDEGFHHHHF3FADHDGE3BDHFHHHHFHGHHGHHEHHFHF1FGB1GGHHHGHFHHHHHDGGGGHHHBHHHHHHHHGHHHHC0GHHHFFGHHHHHHHGHHHGGGGFGGGGGEFGFGGGGGGGG
@M05620:37:000000000-D9766:1:1101:7913:11602 1:N:0:91
GAGGCTGCTTTGGAAGAAACTCATAGATTACTGCAACAGTTCCCCCTGGACCTGGAAAAGTTTCTTGCCTGGCTTACAGAAGCTGAAACAACTGCCTACAGGCTGCTACCCGTAAGGAAAGGCTCCTAGAAGACTCCAAGGGAGTAAAAGAGCTGATGAAACAATGGCAAGTAAGTCAGGCATTTCCGCTTTAGCACTCTTGTGGATCCAATTGAACAATTCTCAGCATTTGTACTTGTAACTGACAAGCC
+
BABBBBFBFFFFGFGGGGGGGGHHHHHHHHHHHHHHGHHHHHHHHGGGGHHHHHGFBGFHBGHHHHDGGHHHHHHHHHGHHHHHHHHHHHHHHHHHFGGCGF1BBFHHHHHGGEGGH3GGGGFBGFGHHHHHHHHHGHHHGCHF?CHFHGGFBDGHHHHHHHHHHGEHCFGHBHGFFHBHGHGHEHGGGDDGF<DDDCGHHHHH.<CGHHHHGFHHGGFHHC0CB</CFGFFCCFGGFFBCFGG0FFGGGE
@M05620:37:000000000-D9766:1:1101:19833:11661 1:N:0:91
AGGGCCAGCTCTCAATCGCACAGGGGACCCAGGGCCCGGCCCCTCCATCCAGAAAACCTATGACCTCACCCGCTACCTGGAGCACCAACTCCGCAGCTTGGCTGGGACCTATGTGAGTATCCAGCGTAGGAATCTGGGAGTTGGGGAGGAGTGAGGAGTTGGGGAAAGACAGTCCTAACCGTGGAGGGTTCTGGTAAATGATGGGGTGAGGAGGGGCTCTTTGGCTCCCACCAGTCCCCATGTCTAGTATA
+
A>1>AAAAAFFB1GG3FFFGEGFFEGCA00FAFEA//AAA/AEFEGHF1AFE101BFE>1FF2FGHEHHFFGEFEEHHHEFGHFA/FAE0BGF/E//0BGBG1///BFF0FD1@221>@12@GFHCGG//?D1<FHF00>AFF1-@.--<EGH0DG0.;:0C-;..:.CF/FB0;;BF/C?CA@B9.@...:0/;BB///99//EFB-9FAFFF?-@-AFFF/;;/B-:--9;FBF/BF--;F9B////;9
@M05620:37:000000000-D9766:1:1101:10438:11695 1:N:0:91
AGTGCCAGCTCTCAATCGCACAGGGGACCCAGGGCCTGGCCCCTCCATCCAGAAAACCTATGACCTCACCCGCTACCTGGAGCACCAACTCCGCAGCTTGGCTGGGACCTATGTGAGTATCCAGCGTAGGAATCTGGGAGTTGGGGAGGAGTGAGGAGTTGGGGAAAGACAGTCCTAACCGTGGAGGGTTCTGGTAAATGATGGGGTGAGGAGGGGCTCTTTGGCTCCCACCAGTCCCCCTGTCTGGTCTA
+
>>>>A1DFAFFFBFGDAFFEGAG0FGEGAAGH0EEA/AF00FAFEGHHF0BE1F1BFECFFG2FHFHFHHHE/>EEHHGFC>B?0?GCE0GEA///>>BB<GBFFEGHGHFFDGGFFGHHHBGHFGGCCAFDFHHFDGHC<GFFCGGCCCGCCDDCGGCHFGGCGCGFGFBG;CHHHFCGGGEGGGBGG?FG900;;BFFGFFFGGF9?AFFFF@?@@-FBBBFF/BEAFF?EA//BBEB@EFFFFFFFF/
@M05620:37:000000000-D9766:1:1101:23664:11716 1:N:0:91
AGTGCCAGCTCTCCATCGCACAGGGGACCCAGGGCCTGGCCCCTCCATCCAGAAAACCTATGACCTCACCCGCTACCTGGAGCACCAACTCCGCAGCTTGGCTGGGACCTATGTGTGTCCCGCGCCGGTGTCTGGGGGTTGTGGCGAGGTGTGGGGTTGGGGCCAGACAGTCCCCTCCGTGGGGGGTGCTGGGGAATGATGTGGGGAGGGGAGGCTCTCTTGCTCCCACCCGTCCCCCTGTCTGGTCTCTC
+
AA>>ADFFBFFFG4FFFEGAECHDGA2AEFHHFEGDGGHHGHGHGGHHHHHHFHH2GEHHHFHHHGHHHHHEE>EGHH3F2BGHHH11?GHBEEEGGHEGGGCFGGHHGHCGH2B20BF1B//>/////-<<F10F-<---.=A.A--:.;0;..;.99-;-.-;.A.9.////..99..;-9;-@--;B//.9.;./////;B.@.;--;.;BD.AB/99/9/;/;.A..-...;AD-.;9B//;9;/F/
@M05620:37:000000000-D9766:1:1101:17784:11727 1:N:0:91
GAGGCTGCTTTGGAAGAAACTCATAGATTACTGCAACAGTTCCCCCTGGACCTGGAAAAGTTTCTTGCCTGGCTTACAGAAGCTGAAACAACTGCCTACAGGATGCTACCCGTAAGGAAAGGCTCCTAGAAGACTCAAAGGGAGTAAAAGAGCTGATGAAACAATGGCAAGTAAGTCAGGCATTTCAGCTTTAGCACTCTTGTGGATCCAATTGAACAATTCTCAGCATTTGTACTTGTAACTGACAAGCC
+
AABBBAFBFFFFFGGGGGGGGGHHHHHHHHHHHHHHFHHHHHHHHGGGGHHHHHGGFGBGGHHHHHGFHHHHHHHHHFGHHHHHHHHHHFHHHFGH3E?CHF1F3CGGD2G?EEEHF3GEFCG3BFBG4BGFCHHF3BF3B/???GHHHHF2FF2FF2>@GHGGGGE0FH/1?1FFGGDGHA1GGG1GHH1GFHHFFBGFHBDFFFGHHHHHHHHGHGGHHHHHHHFHHH;C;CCCFFFF0FFFFFGBFEE
@M05620:37:000000000-D9766:1:1101:14346:11735 1:N:0:91
GAGGCTGCTTTGGGAAGAAACTCATAGATTACTGCAACAGTTCCCCCTGGACCTGGAAAAGTTTCTTGCCTGGCTTACAGAAGCTGAAACAACTGCCTACAGGATGCTACCCGTAAGGAAAGGCTCCTAGAAGACTCCAAGGGAGTAAAAGAGCTGATGAAACAATGGCAAGTAAGTCAGGCATTTCCGCTTTAGCACTCTTGTGGATCCAATTGAACAATTCTCAGCATTTGTACTTGTAACTGACAAGC
+
AABBBBFBFFFFGEGFEF4FGGHCHFFGHFHHHHHFFGFHFGHHHHGGGGGHHHHHGHHHGBGHHHFGHHGGHFGHHHGHHEHHHGHHHH3FEHHHHHGGGHHFHHHHHHHHGGGGHHHHHHHHGHGHHHHHHHHHHHHHHGGHGFGHGHHGHHHHHGGGHGHHHHHHHHHGHHDGFGHFHGGHGFFHFGGGGGHHHHHGHHGGHGGFHHHHHHHHHHHHGHHHHHHHGGGGGFFGGGGGGGGGGGGGGGE
@M05620:37:000000000-D9766:1:1101:10484:11736 1:N:0:91
GAGGCTGCTTTGGAAGAAACTCATAGATTACTGCAACAGTTCCCCCTGGACCTGGAAAAGTTTCTTGCCTGGCTTACAGAAGCTGAAACAACTGCCAATGCAGGATGCTACCCGTAAGGAAAGGCTCCTAGAAGACTCCAAGGGAGTAAAAGAGCTGATGAAACAATGGCAAGTAAGTCAGGCATTTCCGCTTTAGCACTCTTGTGGATCCAATTGAACAATTCTCAGCATTTGTACTTGTAACTGACAAG
+
AAAAAABAFFFFGFGGCFGFFFBFFGFGGCHHFGGCHGHFGH5GHGFGHHHHHFHFGHHHFHFHHGFHHHHFBFFGHHFF3BFGHHFDF?GGFHGHFFHH@FGHGHHHHHHHGEE@FHHHFGHGHGHGHHFHHBHHFHFGCHFDGFCGHBGHGECGFHHHHFHHFGHFFEFCF?FGH?G<>GCF><FGGEDGGGHHHHGHHHHGHHGGHFHCGHHGCHGHHHHHHH0CCFF9FFGGGFGGCFGBFFGFBC9
@M05620:37:000000000-D9766:1:1101:11669:11744 1:N:0:91
GAGGCTGCTTTGGAAGAAACTCATAGATTACTGCAACAGTTCCCCCTGGACCTGGAAAAGTTTCTTGCCTGGCTTACAGAAGCTGAAACAACTGCCAATGCAGGATGCTACCCGTAAGGAAAGGCTCCTAGAAGACTCCAAGGGAGTAAAAGAGCTGATGAAACAATGGCAAGTAAGTCAGGCATTTCCGCTTTAGCACTCTTGTGGATCCAATTGAACAATTCTCAGCATTTGTACTTGTAACTGACAAG
+
AABBBAFBFFFFGGGGGGGGGGFGHHHHHHFFHFGFFHHHHHHHHGGGHHHHHFFHHHHHGHHHHHHHHHHHHHECHHHFHHHHHHHHHHHHHHHHBGGHGGHHGFHHHHHFHGGFGFFFGHHGHHHGHHHFHFFFHHCGHHGGHDFHHFHHEHGGHHHHHHHHHHHHGHGHGDGHHGHHHHHHHHHHHCDFGGHGHHHGHHHHGGGHGHHHHHHHEFHHHHHHHHHHHGGGGGGGGGGGFGGGGGFFF0:
@M05620:37:000000000-D9766:1:1101:8094:11757 1:N:0:91
AGTCCCAGCTCTCCATCGCACAGGGCCCCCAGCGCCTGGCCCCTCCCTCCAGAAACCCTATGACCTCACCCGCAACCTGGCGCACCCACTCCGCAGCTTGGCTGGGACCTATGTGAGTATCCAGCGTAGGAATCTGGGCGTTGGGGCGGCGTGCGGCGTTGGGGAAAGCCAGTCCTAACCGTGGAGGGTTCTGGTAAATGATGGGGTGAGGAGGGGCTCTTTGGCTCCCACCAGTCCCCCTGTCTGGTCTA
+
>>>3>BDFFFFFGGGFFEE2ECGDD222AA2E2EAABFCGBBABAA12B1B3A3B3BA?23@DDG5BBGGG/>>>>GC1BB>?EEEE/?FF?<E/E/F2BCFHGGGHHGHBGHHH2DGHHHH1GHGG/>E>=FGHHFG.AFGGGGG.AD-;BG?DF-BFFFFFF...;/;.;FFFFBBFFFFFF.A9BDFFFFFFFFFFFFFFFFFDFEFF/DFFFFFFFFFFFFFFFFEFFEFFFFFFFFFFFFFFFFFF
@M05620:37:000000000-D9766:1:1101:16187:11767 1:N:0:91
GAGGCTGCTTTGGAAGAAACTCATAGATTACTGCAACAGTTCCCCCTGGACCTGGAAAAGTTTCTTGCCTGGCTTACAGAAGCTGAAACAACTGCCAATGCAGGATGCTACCCGTAAGGAAAGGCTCCTAGAAGACTCCAAGGGAGTAAAAGAGCTGATGAAACAATGGCAAGTAAGTCAGGCATTTCCGCTTTAGCACTCTTGTGGATCCAATTGAACAATTCTCAGCATTTGTACTTGTAACTGACAAG
+
AABBBBFBFFFFGGGGGGGGGGHHGHCHHHHHHHHFHHHGHGHHHGGGHHHHHHHHHHHHGHHHHHHHHHHHHHHHHHHHHHHHHHHHHHHHHHHHHHHHFG@CGGFFHHHHF1>E?EGGHHHHFFAFH3FG33BFEEFG2BFDCD<CFHEDFGCGHFGFFFGGGHHDF0GGGFDGHGGHFHFEHHGH1>AGGGFGFHHFB<D0GC?DCGGCGH0:GFCGFF0GB0B:G0CB9B9;0;;F90;9B0FFGFF
@M05620:37:000000000-D9766:1:1101:21607:11780 1:N:0:91
AGTGCCAGCTCTCCATCGCACAGGGGACCCAGGGCCTGGCCCCTCCATCCAGAAACCCTATGACCTCACCCGCTACCTGGCGCACCCCCTCCGCAGCTTGGCTGGGACCTATGTGAGTATCCAGCGTAGGAATCTGGGCGTTGGGGAGGCGTGCGGCGTTGGGGAAAGACCGTCCTAACCGTGGAGGGTTCTGGTAAATGATGGGGTGAGGAGGGGCTCTTTGGCTCCCACCAGTCCCCCTGTCTGGTCTA
+
>A>>>D1FAFFFG1BFGEFCEEHFF00AEEGH0BF/FFFGFHGHGGBGHHHFHBG0BEHGGFHHHDBFGHH/E>>EHHBB0>EEEG//>>E?EE?EEHEBCGHGGGCHGHHHGGHHFHHHHHG1GGGCCGHFHHHHHH.>CCCFGG.=C.AEG.C@-;;?AF@GG--A/;-9ABFFFFFF@BF@BEF?FFFFFFFFFFFFEFFFFFB@FFF/BF?@@@FFFFEFEFFFF-ABEF/FFFEF@EBFFBBFFFF
@M05620:37:000000000-D9766:1:1101:21032:11795 1:N:0:91
GAGGCTGCTTTGGAAGAAACTCATAGATTACTGCAACAGTTCCCCCTGGACCTGGAAAAGTTTCTTGCCTGGCTTACAGAAGCTGAAACAACTGCCAATGCAGGATGCTACCCGTAAGGAAAGAATCCTAGAAGAATACCAGGGCGTAAAAGAGCTGCTGAACAAATGGCAAGTAAGTCAGGAATTTCCGCTTTAGCACTCTTGTGGATCCAATTGCACAATTCTCAGCATTTGTACTTGTAACTGCCAAG
+
BABBBBFBFFFFGGGGGGGGGGHHGHHHHHHHHFHHGHHHHHHHHGGGHHHHHHHGGHHHHHHHHHHHHHHHHHHHHHHHHHHHHHHHHHGHHHHHHHHHH4F1FHHHHBGH1EEEEFHH33B30BBGH4EDGHHFH4B33B///><B<FG2FCG2F2FGH?11?GH1FGHFG1><GF11><10FG1=><AEGGGHHHHHHHHFG0EEFHHH0C0:00:CGF0;;CFFGGGGGGGGGGFFF0;BGB09CFA
@M05620:37:000000000-D9766:1:1101:13642:11799 1:N:0:91
AGTGCCAGCTCTCAATCGCACAGGGGACCCAGGGCCTGGCCCCTCCATCCAGAAAACCTATGACCTCACCCGCTACCTGGAGCACCAACTCCGCAGCTTGGCTGGGACCTATGTGAGTATCCAGCGTAGGAATCTGGGAGTTGGGGAGGAGTGAGGAGTTGGGGAAAGACAGTCCTAACCGTGGAGGGTTCTGGTAAATGATGGGGTGAGGAGGGGCTCTTTGGCTCCCACCAGTCCCCCTGTCTGGTCTA
+
ABAABFFFBFFFGGGGGGGGGGHGGGGGGGHHFGGGGGHHHHGHGGHHHHHHHHHHHGHHHHHHHHHHHHHGGFGGHHHHHHHHHHHHGHHHGGGGGHHHGHHGGGHHGHHHHHHHHGHHHHHHHGGGGGHHHHHHHHHGGHHHGGGGGGGHHHHHHGHHHHGGGGHHHHHHHHHHHHHHGGGGGGGGGGGGGGGGGGGGGGGGGGFFFFFFFFFFFFFFFFFFFFFFFFFFFFFFFFFFFFFFFFFFFFF
@M05620:37:000000000-D9766:1:1101:18108:11804 1:N:0:91
AGTGCCAGCTCTCAATCGCACAGGGGACCCAGGGCCTGGCCCCTCCATCCAGAAAACCTATGACCTCACCCGCTACCTGGAGCACCAACTCCGCAGCTTGGCTGGGACCTATGAGTATCCAGCGTAGGAATCTGGGAGTTGGGGAGGAGTGAGGAGTTGGGGAAAGACAGTCCTAACCGTGGAGGGTTCTGGTAAATGATGGGGTGAGGAGGGGCTCTTTGGCTCCCACCAGTCCCCCTGTCTGGTCTATC
+
A1>>A11B>FFFFGGAAFGAEAG0FE0E0AAGC0E//BF00FEGGG0FG01F1010BEABAG2GH1G@GGHCE/>EHGGHFFGHFGFCFBGFE?//>>FGGHHGGGFHGHFDGHFHHHHGFFHGAABBHHGHFHFFHFFGGFCCCCGFGFFGHGHC<GDF@C.AGCFGFHHHHHFHFG@GG@BGGGGGGFFGBBFFFFFGFBEFG@FFFFFB@@?@FFFFFFFBBFFFFFFF/FFBFF?-/;BFF99FFFB
@M05620:37:000000000-D9766:1:1101:21023:11813 1:N:0:91
GAGGCTGCTTTGGAAGAAACTCATAGATTACTGCAACAGTTCCCCCTGGACCTGGAAAAGTTTCTTGCCTGGCTTACAGAAGCTGAAACAACTGCCAATGAGGGATCTAACCCGAAAGGAAAGGCTCCAAGAAAATCCAAAGGAAGTAAAAAAGTTGATGAAAAAATGGAAAGAAGGCAAGGAATTTCCGTTTAACCCATTTTTTGGACCAAATTGAAAAATTCTCAGAATTGTACTTTGAAATTAAAAGG
+
A?AB>AFAFDD@GABBEGFGGGHHHGFGGFFGGB4FCHFGHDDBGGEFCFBFHHFEB32BBFHDFHGBBBGGGHG3ABBFGHBFG33FBBBFGG@GB3FF33311B1@44BB1//>/>EG?3F0?3B/3B?B33?32BBB3FB2202>@@22</2>1?11??1??/0>11F1F0C0<.0<..<<G00=0.0<<.<0;.;/0;:0-::///.;9;C090;;.;/;9000000900;00;0;B;C9//:/9/.
@M05620:37:000000000-D9766:1:1101:14990:11815 1:N:0:91
AGTGCCAGCTCTCAATCGCACAGGGGACCCAGGGCCTGGCCCCTCCATCCAGAAAACCTATGACCTCACCCGCTACCTGGAGCACCAACTCCGCAGCTTGGCTGGGACCTATGTGAGTATCCAGCGTAGGAATCTGGGAGTTGGGGAGGAGTGAGGAGTTGGGGAAAGACAGTCCTAACCGTGGAGGGTTCTGGTAAATGATGGGGTGAGGAGGGGCTCTTTGGCTCCCACCAGTCCCCCTGTCTGGTCTA
+
>3>>ADFFBFFFF4FGGFGFEECGEEGGGGHHGGEEGDHFHHGHGGGGGHHFHFFHHGFFHHHHHHGHHHHGGGCEHEGBGGFFAFCHGHGHGG?EGHHHGHHGGGHHGHHHHHHHHHHHHGFHGGEGGGHHHFHHHHHGDHHHGGGGGGGHHHHGHGHHHHGGGGHGHHHHHGHHHHHHGEGGGGGGAFFGGGFGGGGGGGGGGGFBEFFFFFBBB;EFFFFFFFFFFFFFFFFFFFFFBFFFFFFFFFF
@M05620:37:000000000-D9766:1:1101:10993:11822 1:N:0:91
AGTGCCAGCTCTCAATCCCACAGGGGACCCAGGGCCTGGCCCCTCCATCCAGAAAACCTATGACCTCACCCGCTACCTGGAGCCCCAACTCCGCAGCTTGGCTGGGACCTATGTGAGTATCCAGCGTAGGAATCTGGGAGTTGGGGAGGAGTGAGGAGTTGGGGAAAGACAGTCCTAACCGTGGAGGGTTCTGGTAAATGATGGGGTGAGGAGGGGCTCTTTGGCTCCCACCAGTCCCCCTGTCTGGTCTA
+
11>>ABBCAF1BBBFGG1B1BA1FAEEGAEFHFEGG0FC0BCECFEBFFG1GHFCGCE0GDA2DGGGFHHGGGCEGGFG00FG/??EEECFGGG/>EGHHGFB<?ECG/FGG122BDHHDGHFDGCECC/FGF1GHF0?FC011@CG-@?CG<GF<G.CCFFGCGGH.CCFG0C:CGGFHG.9?C.C?C9FFF0C0CFB0B0;9A.:@-9-/9-9@-@-/:9FFBFFEEFFFFFFFFFFA@FFFFBBFBFB
@M05620:37:000000000-D9766:1:1101:21751:11824 1:N:0:91
AGTGCCAGCTCTCAATCGCACAGGGGACCCAGGGCCTGGCCCCTCCATCCAGAAAACCTATGACCTCACCCGCTACCTGGAGCACCAACTCCGCAGCTTGGCTGGGACCTATGTGAGTATCCAGCGTAGGAATCTGGGAGTTGGGGAGGAGTGAGGAGTTGGGGAAAGACAGTCCTAAACGTGGAGGGTTCTGGTAAATGATGGGGTGAGGAGGGGCTCTTTGGCTCCCACCAGTCCCCCTGTCTGGTCTA
+
A?>AAFF@1CFFGBGGGGGCEGHHGC0AAEAFBAEA/AGG0FE/EEGEDFAG1FBBGFEBGH2GHGHFH0>EE>>FHGFG0BGHHHC/EFHGEGG@EHHHGHH///BFFHGHGFHHD12GH>21F@CC/?1G1F<11F?FFFHHGCFGG?FGFFDGB.<<=G-:C?ECFHF/CGCCHG0=EGGEA9E-EGFFGBCBBGGFBFF9C?9@E-A/BB=@@9AFBF//;FF-9-ABF-B//9-9--;99F//:/;
@M05620:37:000000000-D9766:1:1101:7889:11824 1:N:0:91
AGGGCCAGCTCTCCATCGCACAGGGGACACAGTGCCTGGCCCCTCCATCCAGAAAACCTATGACCTCACCCGCAACCTCGCGCACCCCCTCCGCAGCTTGGCTGGGACCTATGTGAGTATCCAGCGTCGGAATCTGGGCGTTGGGGCGGCGTGCGGCGTTGGGGACAGCCCGTCCTAACCGTGGAGGGTTCTGGTAAATGATGGGGTGAGGAGGGGCTCTTTGGCTCCCACCAGTCCCCCTGTCTGGTCTA
+
>11>AAAAAFFFGFGFAEEAE0BFF0BECBBG1BFABFGFHHGHGFBGDBFGFBH0BAGGBBFGHDBFHHH/>/>>GF0?/>>EECG>>EF?<E?E>G1B<FHGGGHHFGGHHFG2GHHHHHBGHGF/>C-.>GHHFH.<@ACFCC.:@-;@@-@@-;9@@E@@---9-A->@FFF//BF@FF@-AB@FFFFFFFBFFFFBFFFFFB@EFF/AF@@@@FFFFFFFFFFF-FF?FFFFFFF@FFFFFFFFF/
@M05620:37:000000000-D9766:1:1101:8825:11827 1:N:0:91
AGTGCCAGCTCTCAATCGCACAGGGGACCCAGGGCCTGGCCCCTCCATACAGAAAACCTATGACCTCACCCGCTACCTGGAGCACCAACTCCGCAGCTTGGCTGGGACCTATGTGAGTATCCAGCGTAGGAATCTGGGAGTTGGGGAGGAGTGAGGAGTTGGGGAAAGACAGTCCTAACCGTGGAGGGTTCTGGTAAATGATGGGGTGAGGAGGGGCTCTTTGGCTCCCACCAGTCCCCCTGTCTGGTCTA
+
ABABBFFFBFFFGGGGGGAFEGHHG?EGGEGHGGGGGGGGHHGGFGFBAFGFHHHHGFGGFFHHHHHHHHHGG/EEHHGFGHHHHH1?EHGHGGGGEHHBGHHGGGGHGHHHHHHHHHHHHHHHHGGGGGHHHHHHHHAFGHHHGGFFGDGHHFHHHGHHHHGGEFHHGHHHHHHHHHHHGGGGDEGGGGGGGGFGGGGGGGGGGGDFFFF/DFFFFFFFFFFFFFFFFFFFFFFFFFFFFFFFFFFFFF/
@M05620:37:000000000-D9766:1:1101:11470:11840 1:N:0:91
AGTGCCAGCTCTCAATCGCACAGGGGACCCAGGGCCTGGCCCCTCCATCCAGAAAACCTATGACCTCACCCGCTACCTGGAGCACCAACTCCGCAGCTTGGCTGGGACCTATGTGAGTATCCAGCGTAGGAATCTGGGAGTTGGGGAGGAGTGAGGAGTTGGGGAAAGACAGTCCTAACCGTGGAGGGTTCTGGTAAATGATGGGGTGAGGAGGGGCTCTTTGGCTCCCACCAGTCCCCCTGTCTGGTCTA
+
ABAABFFFCFFFGGGGGGGGGGHHGGGGGGHHGGGGGGHHHHGHGGHGHHHHHHHHHGHHHHHHHHHHHHHGGGGGHHHHGHHHHGHHGHGHGGGGGHHHGHHGGGHHGHHHHHHHHHHHHHHHHGGGGGHHHHHHHHHGGHHHGGGGGGGHHGHHHGHHHHGGGGHHHHHHHHHHHHHHGGGGGGGGEGGGGGGGGGGGGGGGGGFFFFFFFFFFFFFFFFFFFFFFFFFFFFFFFFFFFFFFFFFFFFB
@M05620:37:000000000-D9766:1:1101:22017:11841 1:N:0:91
GAGGCTGCTTTGGAAGAAACTCATAGATTACTGCAACAGTTCCCCCTGGACCTGGAAAAGTTTCTTGCCTGGCTTACAGAAGCTGAAACAACTTCCTACAGGATGCTACCCGTAAGGAAAGGCTCCTAGAAGACTCCAAGGGAGTAAAAGAGCTGATGAAACAATGGCAAGTAAGTCAGGCATTTCCGCTTTAGCACTCTTGTGGATCCAATTGAACAATTCTCAGCATTTGTACTTGTAACTGACAAGCC
+
BABBBBFBFFFFGEGGGGGGGGHHHHHHHHHHHHHHFHHHHHHHHGGGHHHHHHHHHHHHFHHHHHHHHHGHHHHHHHHHHHHHHHHHHHHH3BFHHHHFGHAHHHHHHHHGFGGHHFHHFHHHGFHFGHHHHHHHHHHFGGHGFGHHHGEFEHHHFHHHFHHGFGFGHFEHHHHFHHHHHHHHHHHGGGGEFGHHHHHHHHHHGFGFFHHBGHHHGHHGGFHHCCHHEGCGFGGGGGFFFGGFGGGGFGE
@M05620:37:000000000-D9766:1:1101:18076:11860 1:N:0:91
AGTGCCAGCTCTCAATCGCACAGGGGACCCAGGGCCTGGCCCCTCCATCCAGAAAACCTATGACCTCACCCGCTACCTGGAGCACCAACTCCGCAGCTTGGCTGGGACCTATGTGAGTATCCAGCGTAGGAATCTGGGAGTTGGGGAGGAGTGAGGAGTTGGGGAAAGACAGTCCTAACCGTGGAGGGTTCTGGTAAATGATGGGGTGAGGAGGGGCTCTTTGGCTCCCACCAGTCCCCCTGTCTGGTCTA
+
AAAABFFFAFFFGGGGGGGGGGHGGGGGGEHHGAEGDGHHHHGHGGHHHHHHHHFHHGGGHHHHHHHHHHAEGFGGHBGHHGHGHAGHGHHHGGEGGFHHGHHGGGHHGHHHHH3FG3BGFHHHFG<EBAFHHHHHHGGFGGHHGGGGFGGHHHHGHGGCHCDGGGHHHHHHHHGHHHGHGDGGGGGG.FGGGF9FGGGFGGGBADFFFFFFFFF;D;EFFFFBFFFEFFFFFFFFFFFFFAFFFFFFFFB
@M05620:37:000000000-D9766:1:1101:2857:11869 1:N:0:91
AGTGCCAGCTCTCAATCGCACAGGGGACCCAGGGCCTGGCCCCTCCATCCAGAAAACCTATGACCTCACCCGCTACCTGGAGCACCAACTCCGCAGCTTGGCTGGGACCTATGTGAGTATCCAGCGTAGGAATCTGGGAGTTGGGGAGGAGTGAGGAGTTGGGGAAAGACAGTCCTAACCGTGGAGGGTTCTGGTAAATGATGGGGTGAGGAGGGGCTCTTTGGCTCCCATCAGTCCCCCTGTCTGGTCTA
+
BBAABFFFBFFFGGGGGGGGGFHHGGGGGGHHGGGEGGFHHHGHGGHHHHHHGHHHHGHHHHHHHHHHHHHGGGGGHGHHHHGGHHHHGHHHGGGGGHHGGHHGGGHGGHHHHHHHHHHHHHHHGGEGGGHHHHHH1FGGGHHHGGGGGGGHHHHHHGHHHHGGGGHHHHHHHHHHHHHHGGGGGGGGGGGGGGGGGGGGGGGGGGFFFFFFFFFFFCFFFFFFFFFFFFFFFFFFFFFFFFFFFFFFFFF
@M05620:37:000000000-D9766:1:1101:8435:11871 1:N:0:91
AGTGCCAGCTCTCAATCGCACAGGGGACCCAGGGCCTGGCCCCTCCATCCAGAAAACCTATGACCTCACCCGCTACCTGGAGCACCAACTCCGCAGCTTGGCTGGGACCTATGTGAGTATCCAGCGTAGGAATCTGGGAGTTGGGGAGGAGTGAGGAGTTGGGGAAAGACAGTCCTAACCGTGGAGGGTTCTGGTAAATGATGGGGTGAGGAGGGGCTCTTTGGCTCCCACCAGTCCCCCTGTCTGGTCTA
+
BCABBFFFCFFFG4GGGGGGGGHHGFGGGGHGBEFGGGHHHHGHGGHGHGGHHGHHGGHHHFHHHGHHHHHGGEEGHGHHFHHHHG?GFHHGEGGGGHHHGHHGGGHHGHHHHHHHHHHHHHHHHGGGGGHHHHHHHHHGGHHHGGGGGFGHHGHHHGHHHHGGGGHHHHHHHHHHHHHHGGGGGGGGEGGGGGGGGGGGGGGGGGFFFFFFFFFFFFFFFFFFFFFFFFFFFFFFFFFFFFFFFFFFFFF
@M05620:37:000000000-D9766:1:1101:21284:11895 1:N:0:91
AGTGCCAGCTCTCAATCGCACAGGGGACCCAGGGCCTGGCCCCTCCATCCAGAAAACCTATGACCTCACCCGCTACCTGGAGCACCAACTCCGCAGCTTGGCTGGGACCTATGTGAGTATCCAGCGTAGGAATCTGGGAGTTGGGGAGGAGTGAGGAGTTGGGGAAAGACAGTCCTAACCGTGGAGGGTTCTGGTAAATGATGGGGTGAGGAGGGGCTCTTTGGCTCCCACCAGTCCCCCTGTCTGGTCTA
+
AA>>AD1CAFFFGAGFBFG1E?HEFGAE0AAGCEGA/FHAAGEHGG0GFA1B1A1AFEGBFG2FHHHEHHHCE@/EHHFHCGHHHHG/E0GCEE//>0BGGHHEG?FGGHHHGHGHHHFHHHHHHGGCCCFFHHHHHFFEGHHGGGGGGGGHHHHGHGHHHHGGGGHHHHHHHHHHHGHHGGG@GGGG:FFGFBFFFGGGGGGF?BB<?FFFFB@@@@FFFFBBBFFEFFFFFFFFFFFF@FFFF9/BBF/
@M05620:37:000000000-D9766:1:1101:18113:11900 1:N:0:91
GAGGCTGCTTTGGAAGAAACTCATAGATTACTGCAACAGTTCCCCCTGGACCTGGAAAAGTTTCTTGCCTGGCTTACAGAAGCTGAAACAACTGCCTACAGGATGCTACCCGTAAGGAAAGGCTCCTAGAAGACTCCAAGGGAGTAAAAGAGCTGATGAAACAATGGCAAGTAAGTCAGGCATTTCCGCTTTAGCACTCTTGTGGATCCAATTGAACAATTCTCAGCATTTGTACTTGTAACTGACAAGCC
+
33>AA?FAFFFFBGGB4AFCFG4F5DFHH5FGHHA4B2BDFGHHHGGFE2GGHHHFHF2BBGHHFHHHH5BGHGG3GHG5FGH3FDGHH3FG3CGHHGHHHHHHHHHHHHHGGEAGHGHHHHHHHGHHHFHHGHHHHBGHGGCEC0F2BF?GHGH1GHGHHHF/FGHHHCFHBDGHHHHHHEHHGHHGGGGGGHHHHGGHHHHHGFGHHHGHHH0CHGHHHGHHHHHHHHGGFGGGFGGG0FFGGFFFFGG
@M05620:37:000000000-D9766:1:1101:8151:11931 1:N:0:91
GAGGCTGCTTTGGAAGAAACTGACAAGCCAGGGACACAAGATCGGAAGCACACACGTCTGAACTCCAGTCACTAATGCGAATCTCGTATACCGGCTAATGCTTGCCAAAAAAAAACCCTCCTAGAAGACTCCAAGGGAGTAAAAGAGCTCATGAAACAATGGCAACCAAGCAAGGCCGTTCCGCCTTAGAAGTCTTGTGTCTCCACTTGAACAACTCTCAGCATTTGTACTTGTACCTGACAAGCCATGGC
+
BBBBBBFBFFFFGFGGGGGGGBG4FAA42BBFECEFFHGA2BGFE22E23BBA110BA2FAA3DA333DB35B5@5DDE1E/EG41??C34BE/E/13BGFGE3/3B3BG/<ECC///@/?0@@@@1@?<FGFF1//<?<01DD>.00>1<>=><D<G.<0/</<..<<:./::A:.-;.:/....;90000;0;9090/00;;C9;C00009/./;:;/9/;/99/;BB9//9/99;///9/..;;//:.
@M05620:37:000000000-D9766:1:1101:25877:12004 1:N:0:91
GAGGCTGCTTTGGAAGAAACTCATAGATTACTGCAACAGTTCCCCCTGGACCTGGAAAAGTTTCTTGCCTGGCTTACAGAAGCTGAAACACCTGCCAATGCAGGATGCTACCCGTAAGGAAAGGCTCCTAGAAGACTCCAAGGGAGTAAAAGAGCTGATGAAACAATGGCAAGTAAGTCAGGCATTTCAGCTTTAGCACTCTTGTGGATCCAATTGAACAATTCTCAGCATTTGTACTTGTAACTGACAAG
+
BBCCCCFCFFFFGGGGGGGGGGHHHHHHHHHHHHGHHHHHHHHHHGGGHGHHHHHGHGHHGHHHHHHHHHHHHHHFHHHHHHHHHHGFHH1EGGHHHHHHHFHHGFFHFHHHHGGGGHH3GGH0/3BFGGHHFFGHFFGCGGGGHGGHHDHG/GHBGGHHFHHHHHHHHHHFGGHHHHHHHHHHHHHD1>GGDGGHHHHHGFHHDHGHGHHHFHHHGHHH/GFGHHGHHGHHHEFGGGGGBFFGGGGGGG;
@M05620:37:000000000-D9766:1:1101:25880:12027 1:N:0:91
GAGGCTGCTTTGGAAGAAACTCATAGATTACTGCAACAGTTCCCCCTGGACCTGGAAAAGTTTCTTGCCTGGCTTACAGAAGCTGAAACAACTGCCAATGCAGGATGCTACCCGTAAGGAAAGGCTCCTAGAAGACTCCAAGGGAGTAAAAGAGCTGATGAAACAATGGCAAGTAAGTCAGGCATTTCCGCTTTAGCACTCTTGTGGATCCAATTGAACAATTCTCAGCATTTGTACTTGTAACTGACAAG
+
BABBCCFBFFFFGGGGGGGGGGHHHHHHHHHHHHGHGHHHHHHHHGGFGHHHHGGFGHH3GHHHHHHHHHHHHHHGHHHHHHHHHGGHHHFGHHHHHHHHHGBGGHCGHHHHHGEGEFHFGHHHHHHGHHHHHHHHHHHHHHFGGGGGHHHHGHHHHHHFFFHHHHHHHHHHGGGGHGHHHHHHHHHHHEGGGGHHHHHHFHHFGCEGHHHHGHBGFHHH/GCGBHHHFGGGFGGGGGFFFGFFGFFFFFA
@M05620:37:000000000-D9766:1:1101:2171:12034 1:N:0:91
GAGGCTGCTTTGGAAGAAACTCATAGATTACTGCAACAGTTCCCCCTGGACCTGGAAAAGTTTCTTGCCTGGCTTACAGAAGCTGAAACAACTGCCAATGCATGATTCTACCCGTAAGGAAAGGCTCCTCGAATACTCCAAGGGAGTAAAAGAGCTGATGAAACAATGGCAAGTAAGTCAGGCATTTCCGCTTTAGCACTCTTGTGGATCCAATTGAACAATTCTCAGCATTTGTCCTTGTAACTGACAAG
+
AABBABFBFFFFGFBFFGGGGBGHHFAFGFGHHHGFGHHHHDGGHGFGCFGGHHGB3A2GBGHHHFFGFH3BFFGBFBBGGHGHHEFGHHHHHHHHGFHHB@44BD4BBBG@B?EEEHHGHHHGHEGGF2/?G3FEGG3FGHGGED?C3GFHGH2G2@G2FBGHFHHHHHHFF<FGH?FGFFGG<GFGHCGGGGH=DG<G/DHDG0.<:;C:C;CFGHHC:C<CGGGHHF0;9;;0;=FBFGFFG9CFFF.
@M05620:37:000000000-D9766:1:1101:2159:12049 1:N:0:91
GAGGCTGCTTTGGAAGAAACTCATAGATCACTGCCACAGTTCCCCCTGGACCTGGAACAGTTTCTTGCCTGGCTTACAGAAGCTGAAACACCTGCCAATGCAGGATGATACCCGCAAGGAAAGGCTCCTCGACGACTCCAAGGGCGTAAAAGAGCTGATGAAACAATGGCACGTAAGTCAGGCATTTCCGCTTTAGCACTCTTGTCGATCCAATTGAACAATTCTCAGCATTTGTACTTGTAACTGACAAG
+
A1AAAAFAFFFFGGGGGGGBG1FFHGF33BEFHC0BGHH12AF1FE/B/BFF000B110BDD2D2D1AB11A0001BBFB1GHH11BFF00E00G011G1B@10B1@1B21FC//>/>/0000FH1BF10EE/</BAEFF1<<A/<<<AE11/0CGC1>D111FGGHGFGE0<<<<GHHHHFG.GHH;CCEG.CCCGHHGEGG0;0...;EF0BFG0CFB/;F9C0;0BBFGFBFFBFBB9BF/BF/BB/;
@M05620:37:000000000-D9766:1:1101:25632:12073 1:N:0:91
AGTGCCAGCTCTCAATCGCACAGGGGACCCAGGGCCTGGCCCCTCCATCCAGAAAACCTATGACCTCACCCGCTACCTGGAGCACCAACTCCGCAGCTTGGCTGGGACCTATGTGAGTATCCAGCGTAGGAATCTGGGAGTTGGGGAGGAGTGAGGAGTTGGGGAAAGACAGTCCTAACCGTGGAGGGTTCTGGTAAATGATGGGGTGAGGAGGGGCTCTTTGGCTCCCACCAGTCCCCCTGTCTGGTCTA
+
AAAABFFFBFFFGFGGGFGFEFHHGEAEEEFHFGGEFEHHHHGHGGHHHGHHGHHCGGFHHHGHHHHHHHHGGEEGHHHH2FGHGHECFHHEEFEGEH?GFHFGGGGHGHHHHHHHHHHHHHHHHGEGGGHHHHHGHH0FEGHHGG.CG?EGHDGHCGHHHHGGGGHHHHHHHHHHHGFHGDEGDGGGAFGGFGGGGGGGGGGGGGFFFFFFFFFFFFFFFFFFFFFFFFFFFFFFFFFFFFFFFFFFFFF
@M05620:37:000000000-D9766:1:1101:12467:12074 1:N:0:91
AGTGCCAGCTCTCAATCGCACAGGGGACCCAGGGCCTGGCCCCTCCATCCAGAAAACCTATGACCTCACCCGCTACCTGGAGCACCAACTCCGCAGCTTGGCTGGGACCTATGTGAGTATCCAGCGTAGGAATCTGGGAGTTGGGGAGGAGTGAGGAGTTGGGGAAAGACAGTCCTAACCGTGGAGGGTTCTGGTAAATGATGGGGTGAGGAGGGGCTCTTTGGCTCCCACCAGTCCCCCTGTCTGGTCTA
+
BCABBFFFCFFFGGGGGGGGGGHHGGGGGGHHFGFGGGHHHHGHGGHHHHHHHHHHHGHHHHHHHHHHHHHGGFGGHHHHGHHHHHFFFHHHGGGGGHHHGHHGGGHHGHHHHHHHHHHHHHHHHGGGGGHHHHHHHHGGGHHHGGGGGGGHHHHHHGHHHHGGGGHHHHHHHHHHHHHHGGGGGGGGGGGGGGGGGGGGGGGGGGFFFFFFFFFFFFFFFFFFFFFFFFFFFFFFFFFFFFFFFFFFFFF
@M05620:37:000000000-D9766:1:1101:23553:12079 1:N:0:91
AGTGCCAGCTCTCAATCGCACAGGGGACCCAGGGCCTGGCCCCTCCATCCAGAAAACCTATGACCTCACCCGCTACCTGGAGCACCCACTCCGCAGCTTGGCTGGGACCTATGCGTATCCAGCGTCGGAATCTGGGCGTTGGGGCGGCGTGCGGCGTTGGGGCCAGACAGTCCTAACCGTGGCGGGTTCTGGTCAATGATGGGGTGAGGCGGGGCTCTTTGGCTCCCACCAGTCCCCCTGTCTGGTCTATC
+
AA>AAFFFCFFFG4FFFFG2E?GAGAAEFEGHFEFAFFHHHHGHGGHHHGGGHHH2BEGHGFGHHAFHHHHEF>EEHFFGBBGHHH1?EGHB>E?EEHBFFHHFFGHHGHHHH2EG/CGH2<FBC/AF</?FGHHH.AADFFGG<A--ABC9CF-;@DFFFA.;AEFE9BFFFFFFFFFFFF-;CF@FFFFF;/;BFF/BFFFF.@EFF.@-@DFFFFFFFFFFFFFFFFEFFFFFFFFFFFFFFFFF/;B
@M05620:37:000000000-D9766:1:1101:21962:12086 1:N:0:91
AGTGCCAGCTCTCAATCGCACAGGGGACCCAGGGCCTGGCCCCTCCATCCAGAAAACCTATGACCTCACCCGCTACCTGGAGCACCAACTCCGCAGCTTGGCTGGGACCTATGTGAGTATCCAGCGTAGGAATCTGGGAGTTGGGGAGGAGTGAGGAGTTGGGGAAAGACAGTCCTAACCGTGGAGGGTTCTGGTAAATGATGGGGTGAGGAGGGGCTCTTTGGCTCCCACCAGTCCCCCTGTCTGGTCTA
+
BCBBCFFFCFFFGGGGGFGGGGHHGGGGGGHHFGGGGGHHHHGHGGHHHHHHHHHHHGHGHHHHHHHHHHHGGEGGHGHHHFGGHHHHGHHHGGGGGHHHGHHGGGHHGHHHHHHHHHHHHHHHHGGGGGHHHHHHHHHGEHHHGGGGGGGHHGHHHGHHHHGGGGHHHHGHHHHHHHHHGGGGGGGGEGGGGGGGGGGGGGGGGGFFFFFFFFFFFFFFFFFFFFFFFFFFFFFFFFFFFFFFFFFFFFF
@M05620:37:000000000-D9766:1:1101:28694:12092 1:N:0:91
AGTGCCAGCTCTCCATCGAACAGGGGACCCAGGCCCTGGCCCCTCCAGCCAGAAAACCTGTGACCTCACCCGCTCCCTGGGGCACCAACTACGCAGCTTGGCCGGGACCTATGTGGGTATCCAGCGTAGGAATCTGGGAGTTGGGGAGGAGTGAGGCGTTGGGGAAAGACAGTCCTACCCGTGGAGGGTTCTGGTAAATGATGGGGTGAGGAGGGGCTCTTTGGATCTCTCCAGTCCCCCTGTCTGGTCTA
+
AA>1AFB1>BCFG1GDAEGCGEGGFA00A0AF00B0/BBEEHA/BF01C/AFA0G0AFB0DGFGH1B1BE0////BFHFG//E>EG0>EGH1?////B1B/G1EEB/B/G1<GF21??DGGH21F/?/>C1??F1FFF0>CFGF--.<@.<<:<;C.;CCC.;-9..:/9//9;:0;0;..C;A-;A;9-9/BF/BF/BB/BF/-A9--:A/;B;---:BFFFFF/B////9;BB/FFFB@?FFFFFB///
@M05620:37:000000000-D9766:1:1101:28872:12110 1:N:0:91
GAGGCTGCTTTGGAAGAAACTCATAGATTACTGCAACAGTTCCCCCTGGACCTGGAAAAGTTTCTTGCCTGGCTTACAGAAGCTGAAACAACTGCCAGTGCAGGATGCTACCCGTAAGGAAAGGCTCCTAGAAGACTCCAAGGGCGTAAAAGAGCTGCTGAACCAATGGCAAGTAAGTCAGGCATTTCCGCTTTAGCACTCTTGTGGATCCAATTGAACAATTCTCAGCATTTGTACTTGTAACTGACAAG
+
AAAABAFAFFFFGGGGCGFGGGGHHHHHHAGHHHG4BBFDGGHHHGGGHFHHHHHGHG2BBGHHHHHHHHHHHHHHHHHGHHHHHHHGHHHHHHHHF3@FBFFG13BBGBHHHEGEGFFFCGHHGFFFB3FF?33B?GGF2BFD/B>B/?FH/@FFH1?G1?1FGHHHGBCCF<FHHHG1GGGEFGBDBDGGGGHGGGHHH0G0;CDGC0C:CG0GH0<GGGBF0FFGFFBB09F0BC9B90;CFC0;BB;
@M05620:37:000000000-D9766:1:1101:8846:12125 1:N:0:91
AGTGCCAGCTCTCAATCGCACAGGGGACCCAGGGCCTGGCCCCTCCATCCAGAAAACCTATGACCTCACCCGCTACCTGGAGCACCACCTCCGCAGCTTGGCTGGGACCTATGTGAGTATCCAGCGTAGGAATCTGGGAGTTGGGGAGGAGTGAGGAGTTGGGGAAAGACAGTCCTAACCGTGGAGGGTTCTGGTAAATGATGGGGTGAGGAGGGGCTCTTTGGCTCCCACCAGTCCCCCTGTCTGGTCTA
+
AAA>ABB4ACFFGGEGGGCAECGDEEFEFFDC2AEFGGAGHGGHGGHFHHGHHHHHGGHHHFGHHHHGHHHEE>EEFBFH?FEGHH11?GFGEGGGGFDFGHHGGGGHGHHHHHHHHHHHHHGHHGFGFGHHHHHGHHGEGGHHGGFC@DGGHHDGFGHHHHGGGGFFFHHGCGHHFHHGGAECGGFGDFFGFEFGGGGFFFFGGFF9EFFFFFFFFFFFFFFFFFFFFFFFFFFFFFFFAFFFFFFFFF9
@M05620:37:000000000-D9766:1:1101:18307:12153 1:N:0:91
AGTGCCAGCTCTCAATCGCACAGGGGACCCAGGGCCTGGCCCCTCCATCCAGAAAACCTATGACCTCACCCGCTACCTGGAGCACCAACTCCGCAGCTTGGCTGGGACCTATGTGAGTATCCAGCGTAGGAATCTGGGAGTTGGGGAGGAGTGAGGAGTTGGGGAAAGACAGTCCTAACCGTGGAGGGTTCTGGTAAATGATGGGGTGAGGAGGGGCTCTTTGGCTCCCACCAGTCCCCCTGTCTGGTCTA
+
AAAAAFFFCFFFGGGGGGGGGGHGGEGGAFHHFGEE2FHHFHGAEEGFHHHGHHHHHGHGHGHHHGHFHHHGF>EEHHHHFGHHHH1?EHHGEGFGGHHHGHHGGGHHGHHHFDHHHHHHHHHHHGGGGGHHFHHFHHCFGHHHGGGGGGGHHHHHGGHHHHGGGGGGGFHHHHHGHHHHGGGGGGGGGGGGGGFGGGGGGGGGGGDAFFFFFFFFFFFFFFFFFFFFEFFFFFFFFFFDBFFFFFFFFFB
@M05620:37:000000000-D9766:1:1101:10914:12155 1:N:0:91
GAGGCTGCTTTGGAAGAAACTCATAGATTACTGCAACAGTTCCCCCTGGACCTGGAAAAGTTTCTTGCCTGGCTTACAGAAGCTGAAACAACTGCCAATGCAGGATGCTACCCGTAAGGAAAGGCTCCTAGAAGACTCCAAGGGAGTAAAAGAGCTGATGAAACAATGGCAAGTAAGTCAGGCATTTCCGCTTTAGCACTCTTGTGGATCCAATTGAACAATTCTCAGCATTTGTACTTGTAACTGGCAAC
+
AABAAAFBFFFFGFGGFGGGGGFGHGHGHBHGHHHBFHHHHHGHHGGGGFHHHGGHBGFHHHHHHHHHHHHFGHHHHGBFGHFHHHFGGGEGHHHHFHHHGBFHGHFHHHHHHEEEEFHHHGFGHFHGHHFEHBGGHHFGFHGGHGCGHFFGGHFHHHHHHFHGGEGFFFFFG?FFH<FGGGG.1<>G<ADGGGGGHHGHHHHHDGFGGHH:GGGHHHHHGHGHHHCC/FFC0FFBFFFFFFGGGFGEBFA
@M05620:37:000000000-D9766:1:1101:6337:12160 1:N:0:91
GAGGCTGCTTTGGAAGAAACTCATAGATTACTGCAACAGTTCCCCCTGGACCTGGAAAAGTTTCTTGCCTGGCTTACAGAAGCTGAAACAACTGCCAACAGGCTGCTACCCGTAAGGAAAGGCTCCTAGAATACTCCAAGGGAGCAAAACAGCTGATGAAACAATGGCAAGTAAGTCAGGCATTTCCGCTTTAGCACTCTTGTGGCTACAATTGAACAATTCTCACCATTTGTACTTGTAACTGTCAAGCC
+
A?ABAAFBFFFFGCAFFCFFGGGHH5GGHDGFGHGFFHHHHGGFGGEFEGGHHHGH3A2GGFHGHHHFFD3BBGHBB5BDGHBGHE3GBGFHHHHH3B11B1?B1?BFGGH1?/>0333??0?3BF3FBFF4B?B??BCGADEF/?2FG0<F02@2<2>@>FGG?<?00?/11<D<=D1<>.<<111.>..=00=GH0/==0DH..:0/:G00<;CGH:C0<:<B0900;0;;;CFG0;90C000;9900:
@M05620:37:000000000-D9766:1:1101:15921:12164 1:N:0:91
GAGGCTGCTTTGGAAGAAACTCATAGATTACTGCAACAGTTCCCCCTGGACCTGGAAAAGTTTCTTGCCTGGCTTACAGAAGCTGAAACAACTGCCAATGCAGGATGCTACCCGTAAGGAAAGGCTCCTAGAAGACTCCAAGGGAGTAAAAGAGCTGATGAAACAATGGCAAGTAAGTCAGGCATTTCCGCTTTAGCACTCTTGTGGATCCAATTGAACAATTCTCAGCATTTGTACTTGTAACTGACAAG
+
AABBCBFCFFFFCFGFGCGGGGHHGHHHHFHHHHHGFHHGHHFHHGGGHEHHHHHHHHHHHHHHHHHHHHHHGHHHHHHHGHHEHHGGHHHHHGHHHHHHHHHHGGHGHGHHHA1EAHGFGHHGE30FG3FHDDHHB?3F2FFGF?<2?F?FFFC2FGHHB22GHHHBC0FGGFEHHHHHFHHHFHHH1CDFGGGFHHHGFHHH=GGHHHHHHHGHHFEHHF0<GCCHGGGGGGGGEGGGFBFFGGG/BFC
@M05620:37:000000000-D9766:1:1101:19110:12167 1:N:0:91
AGTGCCAGCTCTCAATCGCACAGGGGACCCAGGGCCTGGCCCCTCCATCCAGAAAACCTATGACCTCACCCGCTACCTGGAGCACCAACTCCGCAGCTTGGCTGGGACCTATGTGAGTATCCAGCGTAGGAATCTGGGAGTTGGGGAGGAGTGAGGAGTTGGGGAAAGACAGTCCTAACCGTGGAGGGTTCTGGTAAATGATGGGGTGAGGAGGGGCTCTTTGGCTCCCACCAGTCCCCCTGTCTGGTCTA
+
AAAAAFFFBFFFGGGGGFF2EAFFEEGGGGDHGGGG2FHHHHGHGGHHHHCGAG3GHGHFGH5FGHCGHHHGGG>EHHHFHHHHHHGHGHHHGG/>EGHHDHHGGEHHGHHHHHHHHHHHHHHHHGEGGGHHHHHHHHHGGHHHGGGGGGGHHHHHHGHHHHGGGGHGHHHHHHHHHHHHGGGGGGGGEFGGGGGGGGGGGGGGGGFBFFFFFFBBBBFFFFFFFFFFFFFFFFFFFFFFBFFFFFFFFFB
@M05620:37:000000000-D9766:1:1101:15821:12188 1:N:0:91
GAGGCTGCTTTGGAAGAAACTCATAGATTACTGCAACAGTTCCCCCTGGACCTGGAAAAGTTTCTTGCCTGGCTTACAGAAGCTGAAACAACTGCCAATGCAGGATGCTACCCGTAAGGAAAGGCTCCTAGAAGACTCCAAGGGAGTAAAAGAGCTGATGAAACAATGGCAAGTAAGTCAGGCATTTCCGCTTTAGCACTCTTGTGGATCCAATTGAACAATTCTCAGCATTTGTACTTGTAACTGACAAG
+
>3>ABAFAFFFFGGGCF4FGGGBG5FGHHGHGHH4AB2BDGHHHHGEFFGHHHHAGG32BBFHHFGFHHHHHHHG3GHHHHHHBG@FHHGGHHHHHFGHHHHHFBGHHHHHHHGAEGHGHHHHHHHHGHFHHBG3GHHH31FFG/CC01F2F/FHHHFHHG1@GHHHHHHHFGGHHHHHGHHHHHHHGHEGGGGHHHHHHHHHHGHGHHHHHHHHHB:GHHHHHGHHHGGGGGGGGGGGGGFGGGGBGGGC
@M05620:37:000000000-D9766:1:1101:15728:12192 1:N:0:91
AGTGCCAGCTCTCAATCGCACAGGGGACCCAGGGCCTGGCCCCTCCATCCAGAAAACCTATGACCTCACCCGCTACCTGGAGCACCAACTCCGCAGCTTGGCTGGGACCTATGTGAGTATCCAGCGTAGGAATCTGGGAGTTGGGGAGGAGTGAGGAGTTGGGGAAAGACAGTCCTAACCGTGGAGGGTTCTGGTAAATGATGGGGTGAGGAGGGGCTCTTTGGCTCCCACCAGTCCCCCTGTCTGGTCTA
+
AA>AAFFFBFFFGGGGGGFGGGHHGGGGGGHHGCEGGGHGHGGHDGHFHGHHHGHHGGHGHFHHHHHHHHHGGEGGHGHHHHHHHHHHGHGHGGGGGHHHGHHGGGHHGHHHHHHHHHHHHHHHHGFGGGHHHHHHHHGGGHHHGGGGGGGHHHHHHGHGHHGGGGHHHHHHHHHHHHHHGGGGGGGGEFGGGGGGGGGGGGGGGGFFFFFFFFFFFFFFFFFFFFFFFFFFFFFFFFFFFFFFFFFFFFF
@M05620:37:000000000-D9766:1:1101:24966:12203 1:N:0:91
AGGGCCAGCTCTCAATCGCACAGGGGACCAAGGGACTGGCCCCTCCATCAAGAAAACATATGACCTCACCCGCTAACTGGAGCACAAACTCCGCAGCTTGGCTGGGACATATGTGAGTATACAGCGTAAGAATATGGGAGTTGGGGAGGAGTGAGGAGTTGGCGAAAGAAAGTACTAAACGTGGAGGGTTCTGGTAAATGATGGGGTGAGGAGGGGATCTTTGGCTCCCACCAGTCCCCCTGTCTGCAATA
+
11>>A>1>AF13ABG3111A0E0A0EGA00BGGE//0/B/0BEHGGF111BA100BF/11DB2DAG1BGHHGGG//FFH0FGF/0>FEG11FE//>EHBF/<B/?E<EE1BFHH2FH1F1222BFB/?/@FGH1GHHHH//0F1>CG-->E0>1FGHGH/0//-=<-CC.CHHFHGGH0GGF.:;CE-;:FGG0;0CBFGGGGGGGG@FF-;AF@---9;9F/;F/;;9-;BEF/;//-;--;;F////9/
@M05620:37:000000000-D9766:1:1101:21756:12206 1:N:0:91
GAGGCTGCTTTGGAAGAAACTCATAGATTACTGCAACAGTTCCCCCTTGACCTGGAAAATTTTCTTGCCTGGCTTACAGAAGCTGAAACACCTGCCTACAGGATGCTACCCGTAAGGAAAGGCTCCTAGAAGACTCCAAGGGAGTAAAAGAGCTGATGAAACAATGGCAAGTAAGTCAGGCATTTCCGCTTTAGCACTCTTGTGGATCCAATTGAACAATTCTCAGCATTTGTACTTTTAACTGACAAGCC
+
ABBBBAFBFFFFGGGGGC4BFGGHGHHDGFHFHBFDEFGHHHHHHGGABFFHHHHGGHH5BGHHHHHHHHFHHHHGHHGGHHHGHHHHHHGGHHHFGHCCGHAGBGG4GHHGGCAHGFGHHFHHG/FGHHHHHH3GHHHEFGHG/FBFFGAGFHFHHEG@@2@FHHHBHHGHGHHGHHGFGGHHHGGG.>EFHD=0GHFHHGGHDDGHHCGHGHFEHGHHHFCGB0CFH:CFCFFGG0C0;9FGGFGGGGG
@M05620:37:000000000-D9766:1:1101:17130:12227 1:N:0:91
GCGGCTGCTTTGGAAGAAACTCATAGATTACTGCCACAGTTCCCCCTGGACCTGGAACCGTTTCTTGCCTGGCTTACAGAAGCTGAAACAACTGCCTACAGGATGCTACCCGTACGGAAAGGCTCCTAGAAGACTCCAAGGGAGTAAAAGAGCTGATGAAACAATGGCAAGTAAGTCAGGCATTTCCGCTTTAGCACTCTTGTGGATCCAATTGAACAATTCTCAGCATTTGTACTTGTAACTGACAAGCC
+
11>AA>DAFFDD1FGGAFFGGG1E3FFGHDFGHH01BAFBFGHHHG/F/0BFGF0FG1/ABEGHFGHHHHHHHHH1FGH1GHHFHEDGH0FGHHHHHGHHHHGHHHGHHHHGGC/EECGEHHHHHGHHHDGGBGHHH1FGFG/?E0@2>G/FGHH1FHDGDG0/?GFHHFFH1=FGHHHHH.GHHHHGGGGGHHHHHHHHHHHHG0CGHFFHHH09F0CFGGGGGGGGGGGGGGGGGGGGBFGGGGG0AGG
@M05620:37:000000000-D9766:1:1101:29222:12227 1:N:0:91
GCGGCTGCTTTGGAATCAACTCATAGATTCCTGCCCCAGTTCCCCCTGGCCCTGGAAATGTTTCCTGCCTGGCTACCAGAAGCAGAAACCACTTCCTGCAGGATGCTGCCCGTCGGGAACTGCTCCTAGAAGACTCCCAGGGTGTCACCGTGCTGCTGAACTCCTGGCATGTCAGTCAGGCCTTTCCGCTGTTGCACTCTTGTGGATCTCCTTGATCGATTCTCTGCATGTGTACTTGTACCTGACAGGCC
+
AA1AA1>AFF3@1BFDB1ABBFBFDDFGG3FGHH0AF0BBDFGHHGAF/0FAAG/0B11BBF2B2ABFFG1FCH1ABF@B0BG10BBFG0>>F1BF111BFG/@1011B0F>E>////>/1BBBB<11>11B1BF1B/01?/0?/@>D1/0???<1111111111<><010>=1>>100<C./<00<<..-;00;G0C/00::0;0:C090009000.9.9;F00;90;;;;9;0;0;F0000:C9//--A
@M05620:37:000000000-D9766:1:1101:11105:12227 1:N:0:91
GAGGCTGCTTTGGAAGAAACTCATAGATTACTGCAACAGTTCCCCCTGGACCTGGAAAAGTTTCTTGCCTGGCTTACAGAAGCTGAAACAACTGCCATTGAAGGTTGCACCCCGAAGGAAAGGGCTCCTCAACACCTCAAGGGAGGAAAAGAGGCGATTAAACAATTGGAAGGAAGGCAGGGACTTTCGGCTTAGCACCTCTTTGGGATCAACTGAACAATTCCTAGGATTTTGACTTGGAACTTACAAGC
+
AABABCFCFFFFGGGGGGGGGGGHHHFHHHHHHHHHFFHHHHGHHGGGHHHHHHHHHHGHDGHHHHHHHHHHHHHHHHHHHHHFHHHHHHHGGHHHE43@B3B3@D213BBF///>/E0BG0G//0?/323B23?/2BFG2FG////@GH2/2?///-..>FF1G11>11F0..<...<.<-:.;C0C.--;C/0090./.;000;../;.C/;/0;99F0;000;0/0/;B/:.//;///;////;:B/.
@M05620:37:000000000-D9766:1:1101:23011:12237 1:N:0:91
GAGGCTGCTTTGGAAGAAACTGATAAACCAGTGACACAAGATCGGAAGACCACACCTCCGTACTCTAGTTACGGACAATGATCTCGTATCCCTTCTTCCAGTATAATAAACGTAAGGAACTTCTCCTAGCAGCCTCCCAGTGCGTCACAGCGCTGCTGAACCCCTGGCACGTCCGTCAGGCCTTTCCGCTTTCGCACTCTTGTGGATCCCCTTGAACTATTCTGCGCATCTGTACTTGTCCCTGAGATGCC
+
A@AAAAF>CFFFFGGGGG1FG1B3D31A0B0BB1DGFG0F01B00AA/0ABBB//A0B///0B/AA112222/B/>/0BBD@FGB>/B00BB11F1BF11@2122B@@FB1/0BBB11FF11BFH1BBG1<B0?GHGF0<<11<FC/?1@?CCFCCGH?1?//<>CGG0<>GGF-CGEGFCCGHHHHGECGGBG.A?@FGFFFFBBCFFB.BFG;0:00;;FG00;A-;-;;F/////9/B/;9--//;;B
@M05620:37:000000000-D9766:1:1101:14452:12246 1:N:0:91
GAGGCTGCTTTGGAAGAAACTCATAGATTACTGCAACAGTTCCCCCTGGACCTGGAAAAGTTTCTTGCCTGGCTTACAGAAGCTGAAACAACTGCCAATGCAGGATGCTACCCGTAAGGAAAGGCTCCTAGAAGACTCCAAGGGAGTAAAAGAGCTGATGAAACAATGGCAAGTAAGTCAGGCATTTCCGCTTTAGCACTCTTGTGGATCCAATTGAACAATTCTCAGCATTTGTACTTGTAACTGACAAG
+
BBCCCCFCFFFFGGGGGGGGGGHHHHHHHHHHHHHHHHHHHHHHHGGGHHHHHHHHHHHHGHHHHHHHHHHHHHHHHHHHHHHHHHHHHHHHHHHHHHHHHHHHGHHHHHHHHGGGGHGHHHHHHHHGHHHHHHHHHHHHGHGGHGGGHHHHGHHHHHHHHHHHHHHHHHHHGHHHHHHHHHHHHHHHHFGGGGHHHHHHGHHHGHGHHHHHHHHHHHHHHHHHHHHHGGGGGGGGGGGGGGGGGGGGGGC
@M05620:37:000000000-D9766:1:1101:17146:12248 1:N:0:91
GAGGCTGCTTTGGAAGAAACTCATAGATTACTGCAACAGTTCCCCCTGGACCTGGAAAAGTTTCTTGCCTGGCTTACAGAAGCTGAAACAACTGCCTACAGGATGCTACCCGTAAGGAAAGGATCCTAGAAGACTCCAAGGGAGGAAAACAGCTGATGAAATAATGGCAAGTAAGTCAGGCATTGCCGCGTTAGCACTCTTGTGGATCCAATTGAACAATTCTCAGTATTTGTACTTGTAACTGACAAGCC
+
BABCBBFAFFDFGFGGGG4FGGHHHGHGHHHHHBAGFHHHH5FGHGGFFGGHHHGGBDFFFHHHHHHGGGHHHHHGGGGFHHHHHFEHGH1BGHHHBF23B3BBB23@GG1?EFDH3BFBG02B3?4BFFB3333B?FB?EDCD/?F2G2?<0FGH22@F22@<11<FG1FG11?11<<0<>1F1<F<--<-<<0=00/:0000.<:0/<::00;CCFBF0000;00900;C0;FBB0=BCCF00CBFG.9
@M05620:37:000000000-D9766:1:1101:2129:12263 1:N:0:91
AGTGCCAGCTCTCAATCGCACAGGGGACCCAGTGCCTGGCCCCTCCATCCAGAAAACCTATGACCTCACCCGCGACCTGGAGCACCAACTCCGCAGCTTGGCTGGGACCTATGTGAGTATCCAGCGCAGGAATCTGGGAGTTGGGGAGGCGTGAGGACTTGGGGAAAGACAGTCCTAACCGTGGAGGGTTCTGGTAAATGATGGGGTGAGGAGGCGCTCTTTCGCTCCCACCAGTCCCCCTGTCTGGTCTA
+
>>>ABFF4>CCFGGGGGFF2A2BF2AAABABFB3B5ABBFGHGGGGGHGHHGFCGBBEGGHFEHHAFGHGFEE>@EEGHFGGHGHHF/?GE3?E/<>BBGEGHFE/F0<0BDFGHGHGHGBGFHH//<</<?FGGHFH0>>GGH--.<-.;C@:AG:.:0<0;9.AEAFGBFFGGFGFFGGGFGEAD?;AFFFB/9BFFFFFFF.9ABEFFF?D.;B9AFFF/.;AE?EFFFF.BFFFEDBFFFF//BBB9
@M05620:37:000000000-D9766:1:1101:29269:12268 1:N:0:91
AGTGCCAGCTCTCAATCGCACAGGGGACCCAGGGCCTGGCCCCTCCATCCAGAAAACCTATGACCTCACCCGCTACCTGGAGCACCAACTCCGCAGCTTGGCTGGGACCTATGTGAGTATCCAGCGTAGGAATCTGGGAGTTGGGGAGGAGTGAGGAGTTGGGGAAAGACAGTCCTAACCGTGGAGGGTTCTGGTAAATGATGGGGTGAGGAGGGGCTCTTTGGCTCCCACCAGTCCCCCTGTCTGGTCTA
+
>>>>AF1FAFFFG1GGBFGFGGHGGAAEA0GHGGG/AEHHCHGHGGHHGBGG1A1AF/AGGG2GHFFFGHHGGEGGHHHGBGHHGFGCEFHHEECE/FBF<GHGGGHHGHHF1BGFHHHHHFHHHGEC@ADGHHGFHF0</0FGGG.AC.>0<=D.<C/CFGGG.EHG/=GGGHFHHHHHGGEG.;EA;AAFFGFFGGGGFGGGGGF@FF?BFF@@@;?F/FFFFF/AEFFFF-FFFFF-@FFFFFFFFFB
@M05620:37:000000000-D9766:1:1101:20245:12279 1:N:0:91
GAGGCTGCTTTGGAAGAAACTCATAGATTACTGCAACAGTTCCCCCTGGACCTGGAAAAGTTTCTTGCCTGGCTTACAGAAGCTGAAACAACTGCCTACAGGATTCTACCCGTAAGGAAAGGCTGCTAGAAGACTCCAAGGGAGTAAAAGAGCTGATGAAACAATGGCAAGTAAGTCAGGCATTTCCGCTTTAGCACTCTTGTGGATCCAATTGAACAATTCTCAGCATTTGTACTTGTAACTGACAAGCC
+
CCCBCBFCFFFFGGGGGGGGGGHHFHHHHHHHHHHHFHHHHHHHHGGGHHHHHHHGHHHHHHHHHHHHHHHHHHHHHHHHHHHHHHHHHHHHHHHHHHBC3FGF3FFHHDEF?/???FGBCGHH0FGDDGH3FGHBEFGBFFHD<?FHHHFE2F2FBGHF22@/>>=0?1=?=1G11=10?.F1=<GEEFG.10=0G<<DGGG0<0<</<G0CGHGHH/0;00;0;;G;C0C0;CFBB;0CFB00;BF?EA
@M05620:37:000000000-D9766:1:1101:15897:12282 1:N:0:91
GAGGCTGCTTTGGAAGAAACTCATAGATTACTGAAACAGTTCCCGCTGGACCTGGAAAAGTTTCTTGCCTGGCTTACAGAAGCTGGAACAACTGCCTACAGGATACTACCCGTAAGGAAAGGCTCCTAGAAGACTCCAAGGGAGTAAAAGAGCTGATGAAACAATGGCAAGTAAGTCAGGCATTTCCGCTTTAGCACTCTTGTGGATCCAATTGAACAATTCTCAGCATTTGTACTTGTAACTGACAAGCC
+
AAAAAAFAFFFFGGGECG1FGGHAG3DDDF1DD31BBF0122D10AAA/AB00BCEA1BGB222ABD1AB1BFGHHHGHFGBHHF0>BBF0FEFH0@BCGG00@111210BE/E/FFFCCG0/FG<GDGFHGHHFHHFHHGAAFCGHFFHGCCGFDHHGHFFGFGFFHFBG?GHF1>DDFHFHGHHGGCGGAHGBD<GHHHHGHGFCGGHFGHCFHBGHFCGHHHFF0BBFGFBBCFBFFBBBBFFF99AA
@M05620:37:000000000-D9766:1:1101:18493:12283 1:N:0:91
AGTGCCAGCTCTCAATCGCACAGGGGACCCAGGGCCTGGCCCCTCCATCCAGAAAACCTATGACCTCACCCGCTACCTGGAGCACCAACTCCGCAGCTTGGCTGGGACCTATGTGAGTATCCAGCGTAGGAATCTGGGAGTTGGGGAGGAGTGAGGAGTTGGGGAAAGACAGTCCTAACCGTGGAGGGTTCTGGTAAATGATGGGGTGAGGAGGGGCTCTTTGGCTCCCACCAGTCCCCCTGTCTGGTCTA
+
BCBCCFFFDFFFGGGGGGGGGGHHGGGGGGHHGGGGGGHHHHGHGGHHHHHHHGHHHGHHHHHHHHHHHHHGGGGGHHHHHHHHHHHHGHHHGGGGGHHHGHHGGGHHGHHHHHHHHHHHHHHHHGGGGGHHHHHHHHHGGHHHGGGGGGGHHHHHHGHHHHGGGGHHGHHHHHHHHHHHGGGGGGGGGGGGHGGGGHHHHGHGGGFFFFFFFFFFFFFFFFFFFFFFFFFFFFFFFFFFFFFFHFFFFFF
@M05620:37:000000000-D9766:1:1101:18686:12301 1:N:0:91
GAGGCTGCTTTGGAAGAAACTCATAGATTACTGCAACAGTTCCCCCTGGACCTGGAAAAGTTTCTTGCCTGGCTTACAGAAGCTGAAACAACTGCCAATGCAGGATGCTACCCGTAAGGAAAGGCTCCTAGAAGACTCCAAGGGAGTAAAAGAGCTGATGAAACAATGGCAAGTAAGTCAGGCATTTCCGCTTTAGCACTCTTGTGGATCCAATTGAACAATTCTCAGCATTTGTACTTGTAACTGACAAG
+
?AABBAFBFFFFGGGGFFGGGGBG5GHHHCGHHHFDGBFGHHHHHGGGHFHHHHHHHF2FFHHHHHHHHGHHHHHFHHHHHHHHHHHHHHHHHHHHHHHHHHHHFGHHHHHHHGGGGHHHHHHHHHHGHGHHBG3FGHHGFHGGAEEFGGFHFHHHHHHHGFGHHHHHHHHHGHHHHHHHHHHHHHHHHGGGGGHHHHHHGHHHHHGHHHHHHHHHHCHHHHHHHHHHHGGGGGGGGGGGGGGGGGFGGGF
@M05620:37:000000000-D9766:1:1101:17214:12317 1:N:0:91
AGTGCCAGCTCTCAATCGCACAGGGGACCCAGGGCCTGGCCCCTCCATCCAGAAAACCTATGACCTCACCCGCTACCTGGAGCACCAACTCCGCAGCTTGGCTGGGACCTATGATCCAGCGTAGGAATCTGGGAGTTGGGGAGGAGTGAGGAGTTGGGGAAAGACAGTCCTAACCGTGGAGGGTTCTGGTAAATGATGGGGTGAGGAGGGGCTCTTTGGCTCCCACCAGTCCCCCTGTCTGGTCTATCTCC
+
BBBBCFFFCFFFGGGGGGGGGGHHGGGGGGHHGGGGGGHHHHGHGGHHHHHHHHHHHGHGHHHHHHHHHHHGGEGGHFFHCGHHHHHHGHHHFGGGGHHHGHHGGGHHGHHHHEHHHHHHGFGGG2@FGHHHHGFCHHHGGEGG.CGHBGH0EGHHHGGGC:G:GHHHHHHHFGHGCFGEFGGEGGGGGFGGGGGGGGGGGEFFFFFFFFFFFFFFFFFFFFFFFFFFFFFFFFFFFFFFFFFFFFFFFFF
@M05620:37:000000000-D9766:1:1101:18693:12318 1:N:0:91
GAGGCTGCTTTGGAAGAAACTCATAGATTACTGCAACAGTTCCCCCTGGACCTGGAAAAGTTTCTTGCCTGGCTTACAGAAGCTGAAACACCTGCCAATGCAGGATGCTACCCGTAAGGAAAGGCTCCTAGAAGACTCCAAGGGAGTAAAAGAGCTGATGAAACAATGGCAAGTAAGTCAGGCATTTCCGCTTTAGCACTCTTGTGGATCCAATTGAACAATTCTCAGCATTTGTACTTGTAACTGACAAG
+
A?AAAAF>BBBDG4BBAG4BGGHHHGHFGEEFHA4FBGAFHDEGGGABAEBFGGFFB323BDHHHHGBBFFGFHHEBFFHHHFGGEBFBFBBGHHHGHHHFFB1BF3GHBBBBEEFFFHGCCFA?FGGHH?GEFCBBFBBFG//FCCGDFFGFG<GGDFFF2F@FEGDFFG<C??GF?F<=<0.1>>F1>.AEEHGHHFHHHHDHGDGFHEGCC;G;GCGHBCHHF0C:BFF09;F;FGGFBC9C0;C9;;
@M05620:37:000000000-D9766:1:1101:24255:12334 1:N:0:91
GAGGCTGCTTTGGAAGAAACTCATAGATTACTGCAACAGTTCCCCCTGGACCTGGAAAAGTTTCTTGCCTGGCTTACAGAAGCTGAAACAACTGCCTACAGGCTTCTACCCGCAACGAAAGGTTCCGAGAACAGCGCAAGGGAGTAAAAGAGCACATGAAACAAGCGCAAGTAAGACATGCATCACGGCTTTACCATTCCTGAGGATTCAATTGAACAATTCTCACTACTTGTACTTGTAACTTGCAAGTC
+
AAABBAFAFFFFGGGGFF4AEGGHGHCHHHHHAGH4FFGDFB5FGGE2A2FFGFHFBAGBGHHHH5DFGHHGAGGFGHFGHHGHGFFFGC??EGGH@B?3331B3B344B1?//>////>?0?3BB//>>/2BB0/<>///?G//?11?1/0<10<111>11>.0..><@<000000/0<<0;000.::ACFC0000;000009.;:9009000;90B/;000;;000/;090;9FF///9BB9/;BF/9/
@M05620:37:000000000-D9766:1:1101:28532:12357 1:N:0:91
GAGGCTGCTTTGGAAGAAACTCATAGATTACTGCAACAGTTCCCCCTGGACCTGGAAAAGTTTCTTGCCTGGCTTACAGAAGCTGAAACACCTGCCTACAGGCTGCTACCCGTAAGGAAAGGCTCCTAGAAGACTCCAAGGGAGTAAAAGAGCTGATGAAACAATGGCAAGTAAGTCAGGCATTTCCGCTTTAGCACTCTTGTGGATCCAATTGAACAATTCTCAGCATTTGTACTTGTAACTGACAAGCC
+
AAAAAAFAFFFDGE1BGG1FGGHGHGGGHHHHHF1GCHFHHFFGHGEFAGBFGFEFB10BFGHGHHGBBFFFFHHBBBBGHHBGGEBGGG0BGGFE@BBB10/BB?GGHHHCGGGFGEFFHHHGHGHGFEG1BBGFHGHFECGF<BFGH@<G0FG1G1FF@<@FGDGGCGGDFGH@GH1<FGGGGFHGGGGGGEHHHCFHH0DC<DG:GHHHFGGFEHHHGBCHHFHFGGGG0=FGG0CBCFGFFGGGGFG
@M05620:37:000000000-D9766:1:1101:11118:12358 1:N:0:91
AGTGCCAGCTCTCAATCGCACAGGGGACCCAGGGCCTGGCCCCTCCATCCAGAAAACCTATGACCTCACCCGCTACCTGGAGCACCAACTCCGCAGCTTGGCTGGGACCTATGTGAGTATCCAGCGTAGGAATCTGGGAGTTGGGGAGGAGTGAGGAGTTGGGGAAAGACAGTCCTAACCGCGGAGGGCTCTGGTAAATGATGGGGTGAGGAGGGGCTCTTTGGCTCCCACCAGTCCCCCTGTCTGGTCTA
+
AAAABFFFAFFFGFGFFFGGGGHCAEEEEEFH2AEAEFHFGHGCGGHHHFBGHHEGBE3BEGGHHFHFHCFEE/EGHGG?GBG?GFHEG3GCAE///3B3/?FE<EG???111?BF1??B2F2FGC<</CDF1<1<G0?<E01<C->DGG.<.<<.0</<0<C-.:G./::/CGB000::B-9---99.../9FFB9//;/B9FEA.9AA./;.9--;999FFBFFF.EF.99;/BBF.;BE9/BB/BFFB
@M05620:37:000000000-D9766:1:1101:9777:12360 1:N:0:91
GAGGCTGCTTTGGAAGAAACTCATAGATTACTGCAACAGTTCCCCCTGGACCTGGAAAAGTTTCTTGCCTGGCTTACAGAAGCTGAAACAACTGCCAATGCAGGATGCTACCCGTAAGGAAAGGCTCCTAGAAGACTCCAAGGGAGTAAAAGAGCTGATGAAACAATGGCAAGTAAGTCAGGCATTTCCGCTTTAGCACTCTTGTGGATCCAATTGAACAATTCTCAGCATTTGTACTTGTAACTGACAAG
+
BCBABCFBFFFFGFGGFGFGGGHHHHGHHGHGHHHGHHHHHHHHHGGGHGHHHHHGHHHHBGHHHHHHHHHHHHHHHHHHCGHHHFGGHHHHHHHHHHHHHHHHGHHHHHHHHGFGGHHHHHHHHHHGHFHHGFHHHHHHHHGGHGGHHHHHGHHHHHHHGHHHHHHHHHHHGHHHHHHHHHHHHHHHHGGGGGHHHHHHGHHHDGGHHHHHGHHHHHHHHHHHHHGHGGGGGGGGGGGGGGGGGFFGFFA
@M05620:37:000000000-D9766:1:1101:16105:12360 1:N:0:91
AGTGCCAGCTCTCAATCGCACAGGGGACCCAGGGCCTGGCCCCTCCATCCAGAAAACCTATGACCTCACCCGCTACCTGGAGCACCAACTCCGCAGCTTGGCTGGGACCTATGATCCAGCGTAGGAATCTGGGAGTTGGGGAGGAGTGAGGAGTTGGGGAAAGACAGTCCTAACCGTGGAGGGTTCTGGTAAATGATGGGGTGAGGAGGGGCTCTTTGGCTCCCACCAGTCCCCCTGTCTGGTCTATCTCC
+
ABABBFFFAFFFGGGGGGGGGGHHGG?EEFHHAEEFGGHHHHGHGGGFHFGHHHHHHGHHHHHHHHHHHHHGGEGGHEGHFFGHHHHHGHHGFGGGGHHHGHHGDEHHGFHHHHHHHHHHGCFGFFDGHHHHHGGEHGGGGGGG.CFGFGHHGHHHHGGGGAGFHHHHHHGHHHHDCEG9AEGCFGGGGFGGGGFGFFGGGFFFFFFFFFAFFEF/BFFFFFFFFFFFFFFFFFFFFFFFFFFFFFFFFFF
@M05620:37:000000000-D9766:1:1101:16533:12372 1:N:0:91
AGTGCCAGCTCTCAATCGCACAGGGGACCCAGGGCCTGGCCCCTCCATCCAGAAAACCTATGACCTCACCCGCTACCTGGAGCACCAACTCCGCAGCTTGGCTGGGACCTATGTGAGTATCCAGCGTAGGAATCTGGGAGTTGGGGAGGAGTGAGGAGTTGGGGAAAGACAGTCCTAACCGTGGAGGGTTCTGGTAAATGATGGGGTGAGGAGGGGCTCTTTGGCTCCCACCAGTCCCCCTGTCTGGTCTA
+
AA1AAFFFAB@DFGFGGGGGGGGHGCGGGGHH0BEFGGHHHHGCEGHGHHHHHHHFHEHGHGHHHHHHHFHGE@EEHHGH0FFGHHHHGGEHEEEEGFFHGH1FCFHFFHHHHH2BGDHHHHGHG@?ACCFHHHGHBFGGEHGF@GFGGCGHCGGHHFHGFGCCACEHFHBFHHHGBGHH?CE@.CBGB?FGGGG0CFFFFGGFGB-@EFFFFB--@@FF/BFFFF/AEBFFEFBFFFFB@FFFFFFEFFB
@M05620:37:000000000-D9766:1:1101:18072:12373 1:N:0:91
GAGGCTGCTTTGGAAGAACCTCATAGATTACTGCAACAGTTCCCCCTGGACCTGGAAAAGTTTCTTGCCTGGCTTACAGAAGCTGAAACACCTGCCAATGCAGGATGCTACCCGTAAGGAAAGGCTCCTAGAAGACTCCAAGGGAGTAAAAGAGCTGATGAAACAATGGCAAGTAAGTCAGGCATTTCCGCTTTAGCACTCTTGTGGATCCAATTGAACAATTCTCAGCATTTGTACTTGTAACTGACAAG
+
AAAAA?FACFFFGGGG1F1GGGHHHHHDDFHHH11BCGGFFGHHHGE/B0FGHHHHH1FGHFGGGHFHHHFHHHFEHFHDHHHHF1GHHF>FG0GECCGHGHFHCGHHHHHFFFEEEHHHFGHFHHGFHBGHBGBGEGCFFGGG?CCGFH2FFHEHHDGHBBGGHHGHGHHHGDGHHDHHHHHHHFHD<>EGGFHHHHHFFHHHDGGHHHHGCGHHFCGFCGC;;CGFFGGFFGGGGFFFGF0FGGBFB9;
@M05620:37:000000000-D9766:1:1101:11111:12376 1:N:0:91
AGTGCCAGCTCTCAATCGCACAGGGGACCCAGGGCCTGGCCCCTCCATCCAGAAAACCTATGACCTCACCCGCTACCTGGAGCACCAACTCCGCAGCTTGGCTGGGACCTATGTGAGTATCCAGCGTAGGAATCTGGGAGTTGGGGAGGAGTGAGGAGTTGGGGAAAGACAGTCCTAACCGTGGAGGGTTCTGGTAAATGATGGGGTGAGGAGGGGCTCTTTGGCTCCCACCAGTCCCCCTGTCTGGTCTA
+
>A>3>DFFBFFFGFGGGGGCGGHHGGGFGGHH2EEGGGHHHHGHGGHHHHHHHHHHHGHHHHHHHHHHHHHFE>EFHGEH2FGHFH11?GHHFGGGGHHHGHHGGGHHGHHHHHHHHHHHHHHHHGGGGGHHHHHHHGHGGHHHGGGGGDGHHHHHHGHHHHGGGGHHHHFHHHHHHHHHGGGGFGGGGGGGGGGGGGGGGGGGGGFFFFFFFFFFFFFFFFFFFFFFFFFFFFFFFFFFFFFFFFFFFFF
@M05620:37:000000000-D9766:1:1101:18063:12389 1:N:0:91
GAGGCTGCTTTGGAAGAAACTCATAGATTACTGCAACAGTTCCCCCTGGACCTGGAAAAGTTTCTTGCCTGGCTTACAGAAGCTGAAACAACTGCCAATGCAGGATGCTACCCGTAAGGAAAGGCTCCTAGAAGACTCCAAGGGAGTAAAAGAGCTGATGAAACAATGGCAAGTAAGTCAGGCATTTCCGCTTTAGCACTCTTGTGGATCCAATTGAACAATTCTCAGCATTTGTACTTGTAACTGACAAG
+
BBCCCCFBFFFFGGGGGGGGGGHHGHHHHHHHHHHGGHHHHHHHHGGGHHHHHHHHHHHHHHHHHHHHHHHHHHHHHHHHHHHGHHHHHHHHHHHHHHHHHHB1?G@FGH@?GE?EEFFB33G0GFF/CB?GD3?G?G3?FD/CCF?BGHFBCF2>GGGHFGGHHC11?001F1F<F1FGHHHH1<<G1...<EHFG00C/GD<DGAGHGHFCCGC:CCHHHFHHHFGCFGGCFFGFFFGGFGFFCFGFF9
@M05620:37:000000000-D9766:1:1101:23095:12402 1:N:0:91
GAGGCTGCTTTGGAAGAAACTCATAGATTACTGCAACAGTTCCCCCTGGCCATGGAACCGTTTCTTGCCTGGCTTACAGAAGCTGGAACAACTGCCTCCAGGATGCTACCCGTAAGGAAAGGCTCCTAGAAGACTCCCAGGGCGTCAACGCGCTGCTGAACCCCTGGCAAGTCAGTCAGGCCTTTCCGCTTTAGCACTCTTGTGGATCCCATTGAACAATTCTCAGCATTTGTACTTGTACCTGACAAGCC
+
BAABBBFBFFFFGFGGGGGGGGHFH5DFGH4BF54BCG255AD32BAB22B3BAAFF3AEE1FBDDFABGDAFFB3BGHHHHHHE21BGBFHH3GHH3BEGHHHF2FFGFGEE/?FGFH3FGHHHGHHHGHH3FHHH/BGGG/>C/C/2?/>CGG.FHFHBG<.<EHHH0<G0<DGHHHHH.CGHHHFGGGGCFGGGGGGGGGGGGGGG/0CFG00;0;CGGGGGGGFGFGFFFFFFFFFBFFFFF9/;EF
@M05620:37:000000000-D9766:1:1101:17182:12423 1:N:0:91
AGTGCCAGCTCTCAATCGCACAGGGGACCCAGGGCCTGGCCCCTCCATCCAGAAAACCTATGACCTCACCCGCTACCTGGAGCACCAACTCCGCAGCTTGGCTGGGACCTATGTGAGTATCCAGCGTAGGAATCTGGGAGTTGGGGAGGAGTGAGGAGTTGGGGAAAGACAGTCCTAACCGTGGAGGGTTCTGGTAAATGATGGGGTGAGGAGGGGCTCTTTGGCTCCCACCAGTCCCCCTGTCTGGTCTA
+
AAAAAFFFBFFFFDGGGFGCFEGHFFGGGFFEG?EE2FEGAEFGGGFEGHHAGEFHHEFFHHGGHHGFHHHGGGGGHFGGHGFFCEGHGEHHGD/EECGGGHCFF/GFGBGHHFHFHDGFFHHHHGCEGGHHHFHHGHFGGHHHGGEGGGGHHGHHGD/CGH?GEDEFGFHGFFHHGHGF?9EGGGGG9CFGGGFFGGEFFFGGGGFFFFFFFFFF;-AFFFFFFFFFFEFFFFBFFFFF>EFFF/99FFB
@M05620:37:000000000-D9766:1:1101:5119:12477 1:N:0:91
GAGGCTGCTTTGGAAGAAACTCATAGATTACTGCAACAGTTCCCCCTGGACCTGGACAAGTTTCTTGCCTGGCTTACAGAAGCTGAAACAACTGCCCACAGGCTGCTACCCGTAAGGCAAGGCTCCTAGAATACTCCAAGGGAGCAAAAAAGCTGATGAAACAATGGCAAGTAAGTCAGGCATTACCGCTTTAGCACTATTGTGGATCCAATTGAACAATTCTCAGCATTTGTACTTGTAACTGACAAGCC
+
A?AB>AFCCFDDG4BGFFGGGGFHHFHGHFGFGA4AEFFGHDDBFEEGEFFGHHGH231BGFHDGHGBBB3BBFGB35BDFGBFHB3GBBFFHHHH1B11?11FB?FGHHH1ECGFB30?ECF?BF3BB?F4BBF3?B?GADEF/?<BG/</01?1F1FGDFGEG<F0<1<><GHFDG=0><FD0<<.<-<C0=<GH000=:=C.0<:;:C00;GHFFFGG00;B0;09;090;;FGF9CBFF00;0;.:C
@M05620:37:000000000-D9766:1:1101:14985:12490 1:N:0:91
GAGGCTGCTTTGGAAGAAACTCATAGATTACTGCCACAGTTCCCCCTGGGCCTGGGACAGTTTCTTGCCTGGCTTTCAGAAGCTGAAACAACTGCCAATGCAGGATGCTACCCGTAAGGAAAGGCTCCTAGAAGACTCCAAGGGAGTAAAAGAGCTGATGAAACAATGGCAAGTAAGTCAGGCATTTCCGCTTTAGCACTCTTGTGGATCCAATTGAACAATTCTCAGCATTTGTACTTGTAACTGACAAG
+
A>AAAAFAFFFFFGGG1EFGG1B3FB133113DB01ABBA2AF1AB0BA/B///A/00/B122D2D1ABA1/00A0ABD2GFHH11BFG0/B10F011BGHF@GFG1BEHDGFCFGC01G0B0GGHHGH1FG1G1GHHGF1FFG/CCB>FDH/<GHF1FGDF<GGHGHBGHBFFBGGFH1FBGFFHHHHGGGGGGFHHHHGHHHDHGGHHHHFHHH0<GHHHHHHHGGFGGGGGGGGGGGGFGGGGBFBF;
@M05620:37:000000000-D9766:1:1101:22985:12493 1:N:0:91
AGTGCCAGCTCTCAATCGCACAGGGGACCCAGGGCCTGGCCCCTCCATCCAGAAAACCTATGACCTCACCCGCTACCTGGAGCACCAACTCCGCAGCTTGGCTGGGACCTATGTGAGTATCCAGCGTAGGAATCTGGGAGTTGGGGAGGAGTGAGGAGTTGGGGAAAGACAGTCCTAACCGTGGAGGGTTCTGGTAAATGATGGGGTGAGGAGGGGCTCTTTGGCTCCCACCAGTCCCCCTGTCTGGTCTA
+
ABAABFF4AFFFGGGGGGGGEGHHGGGGGGHHG2FGGFHHHHGHGGGHHHHHHHGHHGGHHHHHHHHHHHCFGGFGHHHHHHHHFHHHGFHHGGGGGHHHGHHGGGHHGHHHHHHGHHHHHHHHHGFGGGHHHHHHHHFFEHHHGGGGGGGHGHHHHGHHHHGGGGHHHHHHHHHHHHHHGFGGGGGGDFGGGGGGGGGGGGGGGGFFFFFFFFFFFFFFFFFFFFFFFFFFFFFFFFFFFFFFFFFFFFF
@M05620:37:000000000-D9766:1:1101:20790:12500 1:N:0:91
GAGGCTGCTTTGGAAGAAACTCATAGATTACTGCAACAGTTCCCCCTGGACCTGGAAAAGTTTCTTGCCTGGCTTACAGAAGCTGAAACAACTGCCAAGGAATGCAACCAGTTACGCAAGAGTACTCGCCGACACAACAGTCGACCACGCGCAGATGTAACACTGGCAAGTGAGTCAGGACTTACCGATTTAGCACTCATGACGCTCCACTTGCCCACTTATCAGCATTCATACTTGTAGCTGACAAGCCA
+
CABCCCFBFFFFGGGGGGFGGGGHHHHHHGHHHHHHFFHHHHHHHGGGHHHHHHHHHHHHGGHHHHHHHHHHHHHHHHHHHHHHHHHHHHGHHHHHHH1113BBD433?1?D4@4?1///20B?34D///>///<2///222////>=///--<-1110<00CG0<./C.G00<0000/0.:;0;/.;-..099099:/;000.99.=0/0000::C9:9B00B0000000;000:9;00;0B0B90..9/
@M05620:37:000000000-D9766:1:1101:9770:12503 1:N:0:91
AGTGCCAGCTCTCAATCGCACAGGGGACCCAGGGCCTGGCCCCTCCATCCAGAAAACCTATGACCTCACCCGCTACCTGGAGCACCAACTCCGCAGCTTGGCTGGGACCTATGTGAGTATCCAGCGTCGGAATCTGGGAGTTGGGGAGGAGTGAGGAGTTGGGGAAAGACAGTCCTAACCGTGGAGGGTTCTGGTAAATGATGGGGTGAGGAGGGGCTCTTTGGCTCCCACCAGTCCCCCTGTCTGGTCTA
+
>A>>AFFFAFFFGGGBGFGGGGHFFGGA22AFAEGEAFHHFHFFEGFG5B3B333BGGF3GG5GHGGGHHGGEEEEHHHHGHHHFHAFEFGHGEGE>FBFEGHGGGHHGGHHHHHBGHHGHD3DGGE///>FFFHHHBGAEFHHGGGGGGDGHHGG0CGFBHGCG..;CGCG9FFG00CFFGG-.;.?EGGGGGGGGGGFFFFFFFFFF.ABDF=-BFFFFFFFFFFFFBFD.FFFFFFDFEFFFFFF/BB
@M05620:37:000000000-D9766:1:1101:19721:12507 1:N:0:91
GAGGCTGCTTTGGAAGAAACTCATAGATTACTGCAACAGTTCCCCCTGGACCTGGAAAAGTTTCTTGCCTGGCTTACAGAAGCTGAAACACCTGCCAATGCAGGATGCTACCCGTAAGGAAAGGCTCCTAGAAGACTCCAAGGGAGTAAAAGAGCTGATGAAACAATGGCAAGTAAGTCAGGCATTTCCGCTTTAGCACTCTTGTGGATCCAATTGAACAATTCTCAGCATTTGTACTTGTAACTGACAAG
+
AAABBAFBFFFFGGGGGFGGGFEGHGF6F5BGHF4AFHGGGHHHHGG2F2GHHGHGHGHFGEHHFGHHHFFHHHHGGHGGHHHCGHHHHHHDHHHFCGFGGHHHFGHHHHHHHGGGGHHHGHHHHHHGHHGHHHHHHHHFHHGGHGFHHHHHEHHHHHHHHGHHHHHHHHHHGGHHHFGHHHGHHHHF<>ADGGHHHHHHGHHFGHGHGHHHFHHHFHHHCGHGGHHGEFGGGGGGGGGFFG0CFFGGFFA
@M05620:37:000000000-D9766:1:1101:14568:12513 1:N:0:91
AGTGCCAGCTCTCAATCGCACAGGGGACCCAGGGCCTGGCCCCTCCATCCAGAAAACCTATGACCTCACCCGCTACCTGGAGCACCAACTCCGCAGCTTGGCTGGGACCTATGTGAGTATCCAGCGTAGGAATCTGGGAGTTGGGGAGGAGTGAGGAGTTGGGGAAAGACAGTCCTAACCGTGGAGGGTTCTGGTAAATGATGGGGTGAGGAGGGGCTCTTTGGCTCCCACCAGTCCCCCTGTCTGGTCTA
+
AAAABFFFBFFFFGGGGGGGGGGHGEEAAE2EFGEGGGCHFHG1AE2AEGGHDCGHGDGBDGDGHHHFHHHGG@EGHHHHHHHHHHHGGHFHFGGGGHHHGHHGGGHHGHHHHHHHHHHHHHHHHGGGGFHHHHHHHGHGGHHHGGGGGGGHHEGFFDHHHHGGFGFHBGEHHHHHHFHHGGGGGGGGGGGGGGGGGGGGGGGGGGFBFFFFFFBBBBFFFFFFFFFFFFFF?FFFFFFFBFFFFFFFFF/
@M05620:37:000000000-D9766:1:1101:15153:12516 1:N:0:91
GAGGCTGCTTTGGAAGAAACTCATAGATTACTGCAACAGTTCCCCCTGGACCTGGAAAAGTTTCTTGCCTGGCTTACAGAAGCTGAAACAACTGCCAATGCAGGATGCTACCCGTAAGGAAAGGCTCCTAGAAGACTCCAAGGGAGTAAAAGAGCTGATGAAACAATGGCAAGTAAGTCAGGCATTTCCGCTTTAGCACTCTTGTGGATCCAATTGAACAATTCTCAGCATTTGTACTTGTAACTGACAAG
+
A3AABAFBFFFFGGFG4FGGCGBGHGHFHFHHGG44FGFGHHHHHGGGGHHHHHHHGHFHHHHHFHHHHHHHHHHHHHHHHHHHHFGHHHHHHHHGCGGGHHHH?GHHHGHHHGGEAFHGHHEHHHHGHHHHFG?GHHFGCFFG/CCFGFFGEHHHHHHHHHHHFHHHHHHHGHHHHGHHHHHHHHHHHEDGGGHHHHHHFHHHDHGHHHHHFHHHFCHHHHHHHHGHHGGGGGFGGGGGFFGGGFFFFGA
@M05620:37:000000000-D9766:1:1101:10895:12524 1:N:0:91
GAGGCTGCTTTGGAAGAAACTCATAGATTACTGCAACAGTTCCCCCTGGACCTGGAAAAGTTTCTTGCCTGGCTTACAGAAGCTGAAACAACTGCCAATGCAGGATGCTACCCGTAAGGAAAGGCTCCTAGAAGACTCCAAGGGAGTAAAAGAGCTGATGAAACAATGGCAAGTAAGTCAGGCATTTCCGCTTTAGCACTCTTGTGGATCCAATTGAACAATTCTCAGCATTTGTACTTGTAACTGACAAG
+
AABBBAFBFFFFGGGGGFGGGGHHHHHHHHHGHHHGGFHHHHHHHGGGGHHHHHHHHHGGFFHHHHHHHHHHGHHFHHHHHHHGHHHHHHHHHHHHHHHHHHHHGHHHHHHHHGGGGHHHHHHHHHHGH3GHFFEHHHHHHHGGFGGFHHHHFHHHHGHHHHHHHHHHHHHHGHHHHHHHHHHHHHHHHGGGGGHHHHGHHHHGGHGHHHHHFHHHGHHHGHHHHHHHHGGGGGGGGGGGGGGGGGGGGGA
@M05620:37:000000000-D9766:1:1101:16543:12552 1:N:0:91
AGTGCCAGCTCTCAATCGCACAGGGGACCCAGGGCCTGGCCCCTCCATCCAGAAAACCTATGACCTCACCCGCTACCTGGAGCACCAACTCCGCAGCTTGGCTGGGACCTATGTGAGTATCCAGCGTAGGAATCTGGGAGTTGGGGAGGAGTGAGGAGTTGGGGAAAGACAGTCCTAACCGTGGAGGGTTCTGGTAAATGATGGGGTGAGGAGGGGCTCTTTGGCTCCCACCAGTCCCCCTGTCTGGTCTA
+
AAABBFFFBFFFGGGGGGGGGGHHGGGGGGHHGGGGD2GHHHGHGGHHHHGFHGFHGGHGHHHHHHHHHHH@GGCGHHEFHHHGEGHGGHHHGGGGGFHHG3GEGCHHGHHHHGFHHFHHHHHHHC?ECGHGHHHBFGGGDGHGGGGGGGGHHHHEHGHHHHGCFGHAFHHFGFHHGHHHG.CGGGGGD..FFFFFGGGGGGGEGGFFFFFFF?DFF;EFFF/FF/B9EFFFFFFFFFEFF.BFFFFBFF/
@M05620:37:000000000-D9766:1:1101:4228:12553 1:N:0:91
AGTGCCAGCTCTCAATCGCACAGGGGACCCAGGGCCTGGCCCCTCCATCCAGAAAACCTATGACCTCACCCGCTACCTGGAGCACCAACTCCGCAGCTTGGCTGGGACCTATGTGAGTATCCAGCGTAGGAATCTGGGAGTTGGGGAGGAGTGAGGAGTTGGGGAAAGACAGTCCTAACCGTGGAGGGTTCTGGTAAATGATGGGGTGAGGAGGGGCTCTTTGGCTCCCACCAGTCCCCCTGTCTGGTCTA
+
BCBCBFFFCFFFGGGGGGGCGGHHGGGGGGHHFEGGGGHGHHGHGGHHHGHHHHHHHGHHHHHHHGHHHHHGGEEFHHHHFHHHHHFGFHHHGGGGGHHHGHHGGGHHGHHHHHHHHHGHHHHHHGGGFGHHHGHHHHEGGHHHGGAFGDGHHHHHHGHHHHGGGDEFHHHHHHHHGHHHGGGGGGGGGGGGGGGGGGGGGGGGGGFFFFFFFFFFFFFFFFHFFFFFFFFFFFFFFFFFFFFFFFFFFFB
@M05620:37:000000000-D9766:1:1101:18454:12555 1:N:0:91
GCGGCTGCTTTGGAAGAAACTCATAGATTCCTGCCACAGTTCCCCCTGGACCTGGAACCGTTTCTTGCCTGGCTTCCAGAAGCTGCAACAACTGCCTACAGGATGCTACCCGTCAGGAAAGGCTCCTAGAAGACTCCCAGGGCGTCAAAGAGCTGATGAAACCCTGGCAAGTAAGTCAGGCATTTCCGCTTTAGCACTCTTGTGGATCCAATTGCACAATTCTCAGCATTTGTACTTGTACCTGACAAGCC
+
>11>A>>>FF@B1GGBA1BFBGBFBDFHH3DGHHC1B0BBDFGHHGAF/0BBFG0FB1AABEGHDGGFHHHHHHG0GHH1FGHBB10BB0BFFFGHH1BGHFCHHHGFHHHGG//?FGH00BGHHGHHH1FG1GHHH/BGEG/BC/?/1?0?GHH1FGGH1F0.>FFHH1FH111DGHHHH.CHHHHGGGGGFHHHHHHHHHHHGHHHG00;FG0;C09FGGGGGGGFGGGGGGFGFGGF0FFFFF0;;EF
@M05620:37:000000000-D9766:1:1101:10821:12561 1:N:0:91
AGTGCCAGCTCTCAATCGCACAGGGGACCCAGGGCCTGGCCCCTCCATCCAGAAAACCTATGACCTCACCCGCTACCTGGAGCACCCACTCCGCAGCTTGGCTGGGACCAATGTGAGTATCCAGCGTAGGAATCTGGGAGTTGGGGAGGAGTGAGGAGTTGGGGAAAGACAGTCCTAACCGTGGAGGGTTCTGGTAAATGATGGGGTGAGGAGGGGCTCTTTGGCTCCCACCAGTCCCCCTGTCTGGTCTA
+
>A>>>FFFBFFFG4GFGGGCGGHGG2BEFFHH2BEEFFHHHHGHGGHGDGHHHGH2FEHFHFHHHHHHHHHEE>>EHHGG2BGHHH11?FGF?FCFEH3FEFHGGGHHGEFHHHHBGHHHHHHHHGGFCGHFGHHHHH0FDHHHGG<@FAEFH0DG<DHHFHGGE.:GBCCGHHHHGFGGGGGGDEGGGFGFGGFGGGGGFFGGGFA@.AFFFFFFFFFFFFFFFFFFF.FFEFFFFFFFFFBFFFFFFFB
@M05620:37:000000000-D9766:1:1101:16531:12568 1:N:0:91
AGTGCCAGCTCTCAATCGCACAGGGGACCCAGGGCCTGGCCCCTCCATCCAGAAAACCTATGACCTCACCCGCTACCTGGAGCACCAACTCCGCAGCTTGGCTGGGACCTATGTGAGTATCCAGCGTAGGAATCTGGGAGTTGGGGAGGAGTGAGGAGTTGGGGAAAGACAGTCCTAACCGTGGAGGGTTCTGGTAAATGATGGGGTGAGGAGGGGCTCTTTGGCTCCCACCAGTCCCCCTGTCTGGTCTA
+
BCBBCFFFDFFFGGGGGGGGGGHHGGGGGGHHGGGGGGHHHHGHGGHHHHHHHHHHHGHHHHHHHHHHHHHGGGGGHHHHHHHGHHHHGHHHGGGGGHHHGHHGGGHHGHHHHHHHHHHHHHHHHGGGGGHHHHHHHHGGGGHHGGGGGGGHHHHHHGHHHHGGGGHHHHHHHHHHHHHHGGGGGGGGGGGGGGFGGGGGGGGGGGFFFFFFFFFFFFFFFFFFFFFFFFFFFFFFFFFFFFFFFFFFFFF
@M05620:37:000000000-D9766:1:1101:18584:12570 1:N:0:91
AGTGCCAGCTCTCAATCGCACAGGGGACCCAGGGCCTGGCCCCTCCATCCAGAAAACCTATGACCTCACCCGCTACCTGGAGCACCAACTCCGCAGCTTGGCTGGGACCTATGTGAGTATCCAGCGTAGGAATCTGGGAGTTGGGGAGGAGTGAGGAGTTGGGGAAAGACAGTCCTAACCGTGGAGGGTTCTGGTAAATGATGGGGTGAGGAGGGGCTCTTTGGCTCCCACCAGTCCCCCTGTCTGGTCTA
+
ABAAAFFFBFFFGGGGGGGFGGHGGGGGGGHHGGGGGGHHHHGHGGHHHHHHHHHGHGHHHHHHHHHHHHHGGFGGHFHHGHHHHHGHGHHHGGGGGHHHGHHGGGHHGHHHHHFHHHHHHHHHHGGDGGHHHHHHHHGGGHHHGGGGGGGHHHHHHGHHHHGGGGHHGHHHHHHHHHHHGGGGGGGGGGGGGGGGGGGGGGGGGGADFFFFFFFFFFFFFFFFFFFFFFFFFFFFFFFFFFFFFFFFFFB
@M05620:37:000000000-D9766:1:1101:10989:12570 1:N:0:91
GAGGCTGCTTTGGAAGAAACTCATAGATTACTGCAACAGTTCCCCCTGGACCTGGAAAAGTTTCTTGCCTGGCTTACAGAAGCTGAAACAACTGCCTACAGGATGCTACCCGTAAGGAAAGGCTCCTAGAAGACTCCAAGGGAGTAAAAGAGCTGATGAAACAATGGCAAGTAAGTCAGGCATTTCCGCTTTAGCACTCTTGTGGATCCAATTGAACAATTCTCAGCATTTGTACTTGTAACTGACAAGCC
+
BBBBBACAFFFFGEGGGGGGGGHHGBDGHHFFHBEGFHHFHFHDAFEF2BFFGHHFG3GFBDGGGFGDGGFFG2FGHHHFHHHHFB3FGGHHHGHHHGHFHEGHHGHHFHHGGGGHHHHHHHHHHGHHH3GHHHHHHHHHGGGGFHHFHHGHHHHGHHHHHHHHHHHHHBFHH1FGHHHHHHHHFHGGGGGGHHHHHHHHHHHHGGHHHHFHHHHHHHHHHHHHHHHHHGGGCGFGGGGGFGGFGGGGGGE
@M05620:37:000000000-D9766:1:1101:18463:12572 1:N:0:91
GAGGCTGCTTTGGAAGAAACTCATAGATTACTGCAACAGTTCCCCCTGGACCTGGAAAAGTTTCTTGCCTGGCTTACAGAAGCTGAAACAACTGCCTACAGGATGCTACCCGTAAGGAAAGGCTCCTAGAAGACTCCAAGGGAGTAAAAGAGCTGATGAAACAATGGCAAGTAAGTCAGGCATTTCCGCTTTAGCACTCTTGTGGATCCAATTGAACAATTCTCAGCATTTGTACTTGTAACTGACAAGCC
+
CBBCCCFCFFFFGGGGGGGGGGHHHHHHHHHHHHHHGHHHHHHHHGGGHHHHHHHHHHHHHHHHHHHHHHHHHHHHHHHHHHHHHHGHHHEHHHHHHHHHHFHHHHHHHHHGGGGHHHHHHHHHHGHHHHHHHHHHHHHHGGHGGHHHHHGHHHGHHHHHHGGFHHGHHHGHHGHGHHHHGHHHHHHGCGGGHHHFHHHHHHHHGHHHHHHHHHHHHHHHHHHHHGHHHHGGFGGGGBFGGGGGGGGGGGG
@M05620:37:000000000-D9766:1:1101:2729:12592 1:N:0:91
GAGGCTGCTTTGGAAGAAACTCATAGATTACTGCAACAGTTCCCCCTGGACCTGGACAAGTTTCTTGCCTGGCTTACAGAAGCTGAAACAACTGCCTACAGGCTGCTACCCGTAAGGCAAGGCTCCTAGAATACTCCAAGGGAGTAAAAGAGCTGATGAAACAATGGCAAGTAAGTCAGGCATTTCCGCTTTAGCACTCTTGTGGCTCCAATTGAACAATTCTCATCATTTGTACTTGTAACTGACAAGCC
+
A@BBAAFCFFFFGC5BGGGGGGHHHFHHHHGHFGCHCHGHHFGFGGFGFHGFHHFHA31FGHHHHHHGGG3BFHHEF5BFGHBGHEBHGHHHHHHHBBB3B3CHB?BGHHH1E@F?C3CCFEG?GFFGFDG4BDHFHFFHGGGG?BDDD2=@=2FDG@GHFHHGG?F0=F?=?DGGGG10>><>>G1AC?<E00DGH</DH<DG..;0;:C:;;GGEHGHF:0<C0;09;0;;;CFGF0;FFF09;FFCEG
@M05620:37:000000000-D9766:1:1101:8577:12593 1:N:0:91
AGTGCCAGCTCTCAATCGCACAGGGGACCCAGGGCCTGGCCCCTCCATCCAGAAAACCTATGACCTCACCCGCTACCTGGAGCACCAACTCCGCAGCTTGGCTGGGACCTATGTGAGTATCCAGCGTAGGAATCTGGGAGTTGGGGAGGAGTGAGGAGTTGGGGAAAGACAGTCCTAACCGTGGAGGGTTCTGGTAAATGATGGGGTGAGGAGGGGCTCTTTGGCTCCCACCAGTCCCCCTGTCTGGTCTA
+
BCBBCFFFCFFFGGGGGGGCFGHHGGGGGGHHGGGGGGHHHHGHGGHHHHHHHHHHHGHHHHHHHHHHHHHGGEEGHGHHHHHHHHHHGHHHGGGGGHHHGHHGGGHHGHHHHHHHHHHHHHHHHGEGGGHHHGHHHHHGEHHHGGGGGGGHHHHHHGHHHHGGGGHHHHHHHGHHHHHHGFFGGGGGCFFGGGGGGHGGGGGGGGFFFFFFFFFFFFFFFFFFFFFFFFFFFFFFFFFFFFFFHFFFFFF
@M05620:37:000000000-D9766:1:1101:20903:12593 1:N:0:91
GAGGCTGCTTTGGAAGAAACTCATAGATTACTGCAACAGTTCCCCCTGGACCTGGAAAAGTTTCTTGCCTGGCTTACAGAAGCTGAAACAACTGCCTACAGGATGCTACCCGTAAGGAAAGGCTCCTAGAAGACTCCAAGGGAGTAAAAGAGCTGATGAAACAATGGCAAGTAAGTCAGGCATTTCCGCTTTAGCACTCTTGTGGATCCAATTGAACAATTCTCAGCATTTGTACTTGTAACTGACAAGCC
+
BBBBBBFBFFFFGGGGGFGGGG4FDDFHHHHHHHHHG2BDDAGHHGFFEBGHHHHHG32FBGHHHHFFGHHHHHHHHHHEGHHBHHHHHGGHHHHHHFHFHHEGHHHGHHHGGGAHHHHHHHHHHGHHHHHHHHHHH3GHGGGGC2FG3GEHHHHHHHHHHH2?GHHHHFGHHHHGHHHHHGHHHHHGGGGGHHHHHHGHHHGHGHHHHHGHHHHHGGHHHHGHGHHHHHGGFGGGGGGGFFGGGGGGGGG
@M05620:37:000000000-D9766:1:1101:24859:12598 1:N:0:91
GAGGCTGCTTTGGAAGAAACTCATAGATTACTGCAACAGTTCCCCCTGGACCTGGAAAAGTTTCTTGCCTGGCTTACAGAAGCTGAAACAACTGCCTACAGGCTGCTACCCGTAAGGCAAGGCTCCTAGAAGACTCCAAGGGAGTAAAAGAGCTGATGAAACAATGGCAAGTAAGTCAGGCATTTCCGCTTTAGCACTCTTGTGGCTCCAATTGAACAATTCTCAGCATTTGTACTTGTAACTGACAAGCC
+
AABBBAFBFFFFGGGGGGGGGGHHHEDGHHHHHHGGCFGBB55BFEGGFFGGGHHHF3GGBFGFFHHFGHFGHHHFFGGHHHFHHBBGBFAGHHHHBFB3F31BBB@@BFGF1>EBC3BBFE??B?BBBFFBB3BBEGHFAFHG<BBG3@<F<<F2G@@GGHCGGFH?0FF<?1F?@?=<>C1>=F1CC.<<0==DG<<GGFHHD..::;G00;;C0GG:C0:<00;00=0;;;FFGG000F;90;FGFAE
@M05620:37:000000000-D9766:1:1101:27329:12608 1:N:0:91
GAGGCTGCTTTGGAAGAAACTCATAGATTACTGCAACAGTTCCCCCTGGACCTGGAAAAGTTTCTTGCCTGGCTTACAGAAGCTGAAACAACTGCCAATGCAGTATGCTACCCGTAAGGAAAGGCTCCTAGAATACTCCAAGGGAGTAAAAGAGCTGATGAAACAATGGCAAGTAAGTCAGGCATTTCCGCTTTAGCACTCTTGTGTATCCAATTGAACAATTCTCAGCATTTGTACTTGTAACTCACAAG
+
>3>A>>B>B@B4FBABFGABGGHHHDGFGBBBDB4BEGBDFDDBB2AF2FABFGEG332BBFGDFGFBBBAABBG3B5BDGFBBG33F3B?BFGHFCHGH3B33BB4BFBB11?1>>ACGBFFE/BB?BB43?44B4?3BBF??GA<0BD2B?@0@1<@1>@F<</@<10<CC??FD<1??<>.<11><<.<DF=0<<0</=00=</=00<0:0::;C0;C00<0<0;/0000;:00;;;0;09009;0:9
@M05620:37:000000000-D9766:1:1101:24871:12611 1:N:0:91
GAGGCTGCTTTGGACGAAACTCATAGATTACTGCAACAGTTCACCCTGGACCTGGACAAGTTTCTTGCCTGGATTACAGAAGCTGAAACAACTGCCTACAGGCTGCTACCCGTAAGGAAAGGCTCCTAGAATACTCCAAGGGAGCAAAACAGCTGATCAAACAATGGTAAGTAAGTCATACATTTGCGCTTTAGCACTCTTATCACTACAATTGAACAATTCTCATCTTTTGTACTTTTAACTGACAAGCC
+
A3AA>>CAFBB4GBBA2E?EGFHHHFDGFABADG33FGB5DB5DBFBAECBBBFAB131BDDGADFGBBB3A2DB3BBBFGCBBFB3FBB1BEGGF3B2@33B?1?B4BFF1?/?03?3?BB?3B/3B4BB4B343B1???/C?/?@@00/@0@@1@@>11?FC<1?1?1<??1=<=<11><1<<1>-><.<00=0<0/==0===;;0/;C00:000::0000<:;000;;;/;CBG0;00;900;9B;;=
@M05620:37:000000000-D9766:1:1101:12765:12638 1:N:0:91
AGTGCCAGCTCTCAATCGCACAGGGGACCCAGGGCCTGGCCCCTCCATCCAGAAAACCTATGACCTCACCCGCTACCTGGAGCACCAACTCCGCAGCTTGGCTGGGACCTATGTGAGTATCCAGCGTAGGAATCTGGGAGTTGGGGAGGAGTGAGGAGTTGGGGAAAGACAGTCCTAACCGTGGAGGGTTCTGGTAAATGATGGGGTGAGGAGGGGCTCTTTGGCTCCCACCAGTCCCCCTGTCTGGTCTA
+
3>AAAFFFBFFFG4BGGFCGFFFHFEGGGFHHGGFGGFHHHHGHGGGGHGGHHHFGGGHEHHHHGGFGHHHGGGGGGHGBGGB?GHCHGHHHGGCFGGHHGHHGFGHHGHHHHHHHHHHHHHHHHGEGGGHFHHHHHHGGGHHHGGGGGGGHHFHFFEGHHHGGFDFHHHGHHHHHHHHHGCEFGGGG9;AFGGFFGGGGGGGGGGFFFFFFFFFFFFFFFFFFFFFEFFFFFFFFFFFAFFFFFFFFFFF
@M05620:37:000000000-D9766:1:1101:9601:12646 1:N:0:91
GAGGCTGCTTTGGAAGAAACTCATAGATTACTGCAACAGTTCCCCCTGGACCTGGAAAAGTTTCTTGCCTGGCTTACAGAAGCTGAAACAACTGCCTACAGGATGCTACCCGTAAGGAAAGGCTCCTAGAAGACTCCAAGGGAGTAAAAGAGCTGATGAAACAATGGCAAGTAAGTCAGGCATTTCCGCTTTAGCACTCTTGTGGATCCAATTGAACAATTCTCAGCATTTGTACTTGTAACTGACAAGCC
+
>AAAAACAFFFFGFGGFGGGFGFGGGHHHBGFGGG4GHHHHHHHHGCFHHHHHHHH3GHHFHHHHHFHHHHGHHCFHHBDGGGGHHBGGFHHHHHH3GCCGH1FGHHHHHHGGGGHGHHHGGHHHGHHHHHEFHHFFHGFGGGD?FGGHEGHHHHHHHHHHGHHHHHG<FGF<<GGHFFGGHHHGFGAEFGGFHHHHGFHHGGHCHHHHFFCGCGHHHGHHGHHHFFFHHFF;CFGGGGBFGGGFFGGFGG
@M05620:37:000000000-D9766:1:1101:9367:12657 1:N:0:91
GAGGCTGCTTTGGAAGAAACTCATAGATTACTGCAACAGTTCCCCCTGGACCTGGAAAAGTTTCTTGCCTGGCTTACAGAAGCTGAAACAACTGCCAATGCAGGATGCTACCCGTAAGGAAAGGCTCCTAGAAGACTCCAAGGGAGTAAAAGAGCTGATGAAACAATGGCAAGTAAGTCAGGCATTTCCGCTTTAGCACTCTTGTGGATCCAATTGAACAATTCTCAGCATTTGTACTTGTAACTGACAAG
+
AABBBAFBFFFFGGGGGGGGGGGHHHHHHHHHHHFFFCFFGHHHHGGGEGHHHHGHHBEFGHGHGHHGHHHHHHHFHHHHHHHHHFHHHHHHHHHHHHHHHHHHFGHHHHHHHGGGEHHFFF0GHHHGH3BG3G?GHHH3GHGGHGD2FHBH/FHHHGHH>GHHHHHHGHH1FHHHHHHHHHHGHHHHHGGGGGHHHHHHGHHHGHGHHGHHEHHHHFHHFHHHHHHHHGGGGGGGGGGGGGGGGGFGGGA
@M05620:37:000000000-D9766:1:1101:27492:12683 1:N:0:91
GAGGCTGCTTTGGAAGAACCTCATAGATTACTGCAACAGTTCCCCCTGGACCTGGAAAAGTTTCTTGCCTGGCTTACAGAAGCTGAAACACCTGCCAATGAGATAAACCCTGCTAGAAGACCCCAATAGAAGAAAAGAGGTGAGGAAACAATGGGAAGTAAGACAGGCACATCCGTAAGAGCAGTCGGATTTAGCAAACTTAACAATTATGAGGACCATTACTCCGAACTGACAATCCAGCGACAAAAGAC
+
A3ABAA4>@DFFGGGGGG4AGFHHHGH6BG4AF5AFFG2FEFGFHG222B2BBAAF3A23BFEFGHF5B53BFHFBBBFGHHGHGFBGBE1BEGGC@GFG33344B333?1B1B@B333330?/??BBBFB3?F3B3?0/B?D0BB?0?0/111001?@@>@1@00//<?01?<?/0<0=1010<1.>-<<D0=D0=/.00<=0;0C000000/:.:.0<0<;0;99:-.09/;B0//00/----;:F9..
@M05620:37:000000000-D9766:1:1101:12391:12695 1:N:0:91
GAGGCTGCTTTGGAAGAAACTCATAGATTACTGCAACAGTTCCCCCTGGACCTGGAAAAGTTTCTTGCCTGGCTTACAGAAGCTGACCCAACTGCCAATGCAGGATGCTACCCGTACGGAAAGGCTCCTCGACGACTCCAAGGGAGTAAAAGAGCTGATGAAACAATGGCACGTAAGTCAGGCATTTCCGCTTTAGCACTCTTGTGGATCCAATTGAACAATTCTCTGCATTTGTACTTGTAACTGACAAG
+
>>A?AA@AFFFFG1BGFGCBFGHHFFFFHCHH3FFDFGHHHHHHHGGF/AGHHHHFGACFBDGHH1DGHHHBFBGGHGDG1BFGHF00BFCBFGFFFGHHHHFGFHHEGHBEGE?//>E/?/E0/1<FFCEE/<CCA/F11@FCHFC0GD1FFG0FHHHH1<DHHAGBGHHHGHGGHHHHBGG.CGGH0CAECECHECGFHHHFGFBBFGGB0CFFFBFF/;0FF00990CCFFBF0FFF00;0BFFF/9;
@M05620:37:000000000-D9766:1:1101:13168:12706 1:N:0:91
GAGGCTGCTTTGGAAGAAACTCATAGATAACTGCAACAGTTCCCCCTGGACCTGGAAAAGTTTCTTGCCTGGCTTACAGAAGCTGAAACAACTGCCTACAGGATGCTACCCGTAAGGAAAGGCTCCTAGAAGACTCCAAGGGAGTAAAAGAGCTGATGAAACAATGGCAAGTAAGTCAGGCATTTCCGCTTTAGCACTCTTGTGGATCCAATTGAACAATTCTCAGCATTTGTACTTGTAACTGACAAGCC
+
AABBBBFBFFFFGGGGGGGGBF4A5DDF6BBGFGHFFAADFGGFHEGG2ABFFFEHFDCFBFDGHHHDGHHHHFFGHHHHHGHGHHHHHHHHHHHHHHHFHHHHHGHHHHHGGGGHHHHCHHHHHGHHHBHHGHHHHGHHGGHGGHHHHHGHHHHGHHHHHHHGHHHHHFFHHHHHHHHHHHHHHHHGGGGGHGHFHHHHHHHHGHHHHHHHHHHHHHHHHHHHFHHGHHGGGGGGGGGGFFFGGGGGGGG
@M05620:37:000000000-D9766:1:1101:27489:12709 1:N:0:91
GAGGCTGCTTTGGAAGAACCTCATAGATTACTGCAACAGTTCCCCCTTGACCTGGAAAAGTTTCTTGCCTGGCTTACAGAATCTGAAACAACTGCAAATGGGCTTCTAGCCTTCAACACATGCTGCAAGGATCCTCCAAGGCTCTAAAAGAGTACACGAGATAATGGCAAACAAGCCAGTCATTAAGGACTCACAGCTCTTGTAGACTTACTGCAACAATTCTCCACATCTGAACATTTAACCGTCAAGCC
+
AAAAAAF1B1B11B1BFG1AGGEGHFFD3DEGH1B11BBD2F2BFGG0BEGG1BFGFFH01FGHGGGFCGDGHHHGHHHHHFFHEGBEBB/BB0@11B11@000/B1221011@1111//1111110B1/BB0BB1B<G1//1001B11B/F1B1B1<<</?11@21@<F000/0?/?F1111<111>1>001111></00<000000000000000:CCF00000:/;:;:00;0;CC9=00-...;90.
@M05620:37:000000000-D9766:1:1101:20029:12731 1:N:0:91
AGTGCCAGCTCTCAATCGCACAGGGGACCCAGGGCCTGGCCCCTCCATCCAGAAAACCTATGACCTCACCCGCTACCTGGAGCACCAACTCCGCAGCTTGGCTGGGACCTATGTGAGTATCCAGCGTAGGAATCTGGGAGTTGGGGAGGAGTGAGGAGTTGGGGAAAGACAGTCCTAACCGTGGAGGGTTCTGGTAAATGATGGGGTGAGGAGGGGCTCTTTGGCTCCCACCAGTCCCCCTGTCTGGTCTA
+
AAAAAFBCAFFFGGGGFGCFGGHHGGEE?EFHG0EEFFHHFHGFGGF1FGCFBBCGHGF1GHFHHHHHHHFEGEEEHHHGHHHGHHHHGFFHGG?CEGGHFHHGEGHHGHHHHHGHH>FGHHHHHCEGGGGFHHHHHHHFGHEFGGGGGGGHHHHFHGGHGFCCEGHHHHHHHHHHHGHHGBGGGGGG9AFGGGGGGFGGGGGGG.A@FFFFFB?;@@FFEFFFFFF-AFFFFFFFFFFF@FFFFFFFFF/
@M05620:37:000000000-D9766:1:1101:5208:12739 1:N:0:91
AGTGCCAGCTCTCAATCGCACAGGGGACCCAGGGCCTGGCCCCTCCATCCAGAAAACCTATGACCTCACCCGCTACCTGGAGCACCAACTCCGCAGCTTGGCTGGGACCTATGTGAGTATCCAGCGTAGGAATCTGGGAGTTGGGGAGGAGTGAGGAGTTGGGGAAAGACAGTCCTAACCGTGGAGGGTTCTGGTAAATGATGGGGTGAGGAGGGGCTCTTTGGCTCCCACCAGTCCCCCTGTCTGGTCTA
+
33>AAFFFBFBFGGGGFAFFEAB4AAEEGEHHGEFECFCGFFEGEGGHHCGHHHHFGGHGGFGHHFHFHHGGGEGGHHHFGFF?FGCGGEGGGEEGEGHHGHHF?EFGFGHHHHFFFFDGGHFGHG<EGCHHHGHGHGGGDHGHCCGGGGGHGFHHGAC<GHCCEGFHFHHHGHHHFHHH@CABGGG@CFFGGGBFGGFGFFFFE.;BEFFFDF?B<@FFFFFFFFFFFFFFFFFFFBEFBE9BFFF9B/B
@M05620:37:000000000-D9766:1:1101:12638:12745 1:N:0:91
GAGGCTGCTTTGGAAGAAACTCATAGATTACTGCAACAGTTCCCCCTGGACCTGGAAAAGTTTCTTGCCTGGCTTACAGAAGCTGAAACAACTGCCAATGCAGGATGCTACCCGTAAGGAAAGGCTCCTAGAAGACTCCAAGGGAGTAAAAGAGCTGATGAAACAATGGCAAGTAAGTCAGGCATTTCCGCTTTAGCACTCTTGTGGATCCAATTGAACAATTCTCAGCATTTGTACTTGTAACTGACAAG
+
BABCCCFCFFFFGGGGGGGGGGHHHHHHHHHHHHHHFHHHHHGHHGGGHGHHHHHFGHHHGFHHHHHHHHHHHHHHHHHHHHHHHHHHHHHHHHHHHHHHGHHHGHFHHHHHHGFGGHHHHHHHHGHGHHFHHHHHFHHGHHGGFGFGHHHHGHGHHHHHHGHGHGHHHHHHGGGHHGHHHHHHHGGHHEFGGGHGGHGHHHHHGHGHGGHHHHHHHHHHHHHHHHGHHGGGGGFGGGGGFFGGGFFGFF9
@M05620:37:000000000-D9766:1:1101:3851:12749 1:N:0:91
GAGGCTGCTTTGGAAGAAACTCATAGATTACTGCAACAGTTCCCCCTGGACCTGGACAAGTTTCTTGCCTGGCTTACAGAAGCTGAAACAACTGCCAATGCCTGATGCTACCAGTAAGGAAAGGCTCCTAGAATACTCAAAGGGAGTAAAAGAGCTGATTAAACAATGGCAAGTAAGTCAGGCAGTTCCGCTTTAGCAATCTTGTGGATCCAATTGAACAATTCTCAGCATATGTCCTTGTAACTGACAAG
+
>3>A>>FABBBDG4BB4FFFGGGHHDGDFABFDB44AGFGHAFABEAFAAFGHHEHA31BFGHDGGHBBB3BBBF3B5BDGH@BG33F3BBFGHHFGHHH33B3BF@BBBF23@B@DFHBFFGEHBBFB?4?3?434B3??GGCHD/2FGB?CC2B2@F2>>G22/@@BFFFG1?1?1@?DB<//<1=>.ADFAF1>F00<0D<=C.<00/0<0=:;GC0/<;C0CCCC000:0;00<C9;B00C00;99.
@M05620:37:000000000-D9766:1:1101:19829:12765 1:N:0:91
AGTGCCAGCTCTCAATCGCACAGGGGACCCAGGGCCTGGCCCCTCCATCCAGAAAACCTATGACCTCACCCGCTACCTGGAGCACCAACTCCGCAGCTTGGCTGGGACCTATGTGAGTATCCAGCGTAGGAATCTGGGAGTTGGGGAGGAGTGAGGAGTTGGGGAAAGACAGTCCTAACCGTGGAGGGTTCTGGTAAATGATGGGGTGAGGAGGGGCTCTTTGGCTCCCACCAGTCCCCCTGTCTGGTCTA
+
>11>AFD1>FFFFGGGGFCFEEFGF0EEGG0FFAEE/A/00BEE/EH1GHFAAFFBAEH1F1DBGGHFEH0E>>E>>GHCGHHHG>0FEHHHGGEGG>GHGGHGGCHF/<FDBDGHHHHHHHGHHGGGGGHHHHHHHHHGGHHHGGGGGGGHHFFHHGHHHHGGGFEGGHHHHHHHHFHHGGGGGGGGGGGGGGGGGGGGGGGGGGF@FFFFFF@@@@FFFFFFFFFFFFFFFFFFFFFF@FFFFFFFFFF
@M05620:37:000000000-D9766:1:1101:17187:12768 1:N:0:91
GAGGCTGCTTTGGAAGAAACTCATAGATTACTGCAACAGTTCCCCCTGGACCTGGAAAAGTTTCTTGCCTGGCTTACAGAAGCTGAAACAACTGCCTACAGGATGCTACCCGTAAGGAAAGGCTCCTAGAAGACTCCAAGGGAGTAAAAGAGCTGATGAAACAATGGCAAGTAAGTCAGGCATTTCCGCTTTAGCACTCTTGTGGATCCAATTGAACAATTCTCAGCATTTGTACTTGTAACTGACAAGCC
+
?>ABBBFBFFBFBGGGGFFGFGFGFGFHHHHHHHF4F2FGHHHHHGGGHFFHHHHHFHFGGHHHHGFHHHGHHHHBGFHFHFHHH3@@B?GHHGGHHHHHHFHHFHHHFHHGG?>GFHFCA0FHHGHHHGHHFHHHHCBGAF/FD2F3FF/FFHHBGHGHHHH/FHFHHBFD<<1@FFFGF.GFHHHFDGGGBHHFHHHHHFGHGHHHEBGFHH0GHFFHHHHGHHHHHHGFB9FGGFFE0CFEBFF0.CE
@M05620:37:000000000-D9766:1:1101:13764:12806 1:N:0:91
GAGGCTGCTTTGGAAGAAACTCATAGATTACTGCAACAGTTCCCCCTGGACCTGGAAAAGTTTCTTGCCTGGCTTACAGAAGCTGAAACAACTGCCAATGCAGGATGCTACCCGTAAGGAAAGGCTCCTAGAAGACTCCAAGGGAGTAAAAGAGCTGATGAAACAATGGCAAGTAAGTCAGGCATTTCCGCTTTAGCACTCTTGTGGATCCAATTGAACAATTCTCAGCATTTGTACTTGTAACTGACAAG
+
ABAAABFCFFFFGGGFCGGGGGHHHHGHHFHHHHGHHHHHHHHHHGGGHGHHHGHFGHHHBFHHHHGHHHHHHHHGHHHHGHHHHHHGHGHHHHHHGHHHGHHHGHHHHHHHHGFGFGHGFHHHHHHGHHHHHHHGGHHGHHFDEFCFGHHFGHFHHHFHHDGFGGHHHFHGGFFHHGFFGHEFFGHHBC?EGFHGHGHHGHHHHHGHHHHHHHHHHHHHHHHHHHCHGFGGGFFGBFGGFFFBCFFGB;9
@M05620:37:000000000-D9766:1:1101:18359:12806 1:N:0:91
GAGGCTGCTTTGGAAGAAACTCATAGATTACTGCAACAGTTCCCCCTGGACCTGGAAAAGTTTCTTGCCTGGCTTACAGAAGCTGAAACAACTGCCTACAGGATGCTACCCGTAAGGAAAGGCTCCTAGAAGACTCCAAGGGAGTAAAAGAGCTGATGAAACAATGGCAAGTAAGTCAGGCATTTCCGCTTTAGCACTCTTGTGGATCCAATTGAACAATTCTCAGCATTTGTACTTGTAACTGACAAGCC
+
BABCCCFCFFFFGGGGGFGGFG4F5DGHHHHHHHH4F2BDFHGHGG2FA2FGHHHHHE2FGHHHHHGGHHHHHGGGHHHGHHHEHHHHHHHHGHHHHHHHHHHHHHHHHHHGG?1FGHHGHGHGHGHHHFHHGHHHHCHHGGAEF2F3GH/GGHH2GHHHGHF/FGFHHFGHBGGGHHHHGEGHHHHGGGGGHHHHHHHHHHHHGHHHHFHHHHBGHBGHHGHHHHHHHHGGFFGGGGGGFGGGGGGFFGG
@M05620:37:000000000-D9766:1:1101:12500:12813 1:N:0:91
GAGGCTGCTTTGGAAGAAACTCATAGATTACTGCAACAGTTCCCCCTGGACCTGGAAAAGTTTCTTGCCTGGCTTACAGAAGCTGAAACAACTGCCTACAGGATGCTACCCGTAAGGAAAGGCTCCTAGAAGACTCCAAGGGAGTAAAAGAGCTGATGAAACAATGGCAAGTAAGTCAGGCATTTCCGCTTTAGCACTCTTGTGGATCCAATTGAACAATTCTCAGCATTTGTACTTGTAACTGACAAGCC
+
>3AAAAFBFFFFGGGGFFGGGGGHFHFHHGHHBGDDGFHHHHHHHGGF2BGHHHHFHGFGBFGHHFHHHHHFGBGGHHHFGGHHHH3GFGEFFHGHHHHHHHHHHHHHHHHGEEAGGHHEHAGHHGHHH3FFGHFHHHGHGGHGGHFHHHGHHGHFHHHHHHHHHHHHH1<GBGHGHFHHHHHHHHHGGGGGHFHHHHHHHHHHGHHHHHFHHHHHHHHHHGHHHHGHHHGGGGGGGGGGGGGGGGGFFGG
@M05620:37:000000000-D9766:1:1101:2159:12819 1:N:0:91
AGTGCCAGCTCTCAATCGCACAGGGGACCCAGGGCCTGGCCCCTCCATCCAGAAAACCTATGACCTCACCCGCTACCTGGAGCACCAACTCCGCAGCTTGGCTGGGACCTATGTGAGTATCCAGCGTAGGAATCTGGGAGTTGGGGAGGAGTGAGGAGTTGGGGAAAGACAGTCCTAACCGTGGAGGGTTCTGGTAAATGATGGGGTGAGGAGGGGCTCTTTGGCTCCCACCAGTCCCCCTGTCTGGTCTA
+
>>>>AFF@AFFFGFGGFGG2ECFEFGEEEEHHA2EAEFGFGHGHGGHHHGHHGHHGHGHHHHFHHHHHHHHEE>EEHHHHHGHHHHCFEHHHEECEEGHFEHCFGGHEFHHHHH2FFGHHHHHHG<CCDGHHHHHHHHCFCGHHGGCCGAEGGHHHGGHFH/CGGGHGFHFHHHHHHHHGGGGGAFGGEGGGGGFFFGGGGGGBEGFBFFFFFF-BBBEFFFFFBFFFFFFFFFFFFFFFBFFFFFFFFFF
@M05620:37:000000000-D9766:1:1101:17849:12819 1:N:0:91
GAGGCTGCTTTGGAAGAAACTCATAGATTACTGCAACAGTTCCCCCTGGACCTGGAAAAGTTTCTTGCCTGGCTTACAGAAGCTGAAACAACTGCCTACAGGATGCTACCCGTAAGGAAAGGCTCCTAGAAGACTCCAAGGGAGTAAAAGAGCTGATGAAACAATGGCAAGTAAGTCAGGCATTTCCGCTTTAGCACTCTTGTGGATCCAATTGAACAATTCTCAGCATTTGTACTTGTAACTGACAAGCC
+
AAAABAFBFFFFGGGGFGGGGGHHGGHHHHHGHHFHGHGFGHHHHGCGHHHHHHHGHHCGFGHHGHHHHHHHHHHHHHHFCGHGHHHHHHHHGGHHHHHGHHHHHHHHHHHGGGGHHHHHHHHHHGHHHHHHHHHHHHHHGGHGCBGHHHGHHHHHHHHHHFHFHHHHGGGGHHHHHHGHHGHHHHGGGGGGHHHHHHHHHHHHGHHHHHHHHHHHHHHHHHHHHHHHHHGGFGGGGGGGGGGGGGGGGGG
@M05620:37:000000000-D9766:1:1101:14715:12823 1:N:0:91
GAGGCTGCTTTGGAAGAAACTCATAGATTACTGCAACAGTTCCCCCTGGACCTGGAAAAGTTTCTTGCCTGGCTTACAGAAGCTGAAACAACTGCCAATGCAGGATGCTACCCGTAAGGAAAGGCTCCTAGAAGACTCCAAGGGAGTAAAAGAGCTGATGAAACAATGGCAAGTAAGTCAGGCATTTCCGCTTTAGCACTCTTGTGGATCCAATTGAACAATTCTCAGCATTTGTACTTGTAACTGACAAG
+
AABBBAFBFFFFGGGGGGGGGGHHHHHHHGHHHHHHHHHHHHGHHGGGHGHHHHHHHGHGGHHHHHHHHGHHHHHHHHHHHHHGHHHHHHGHHHHHHHHHHHHHGHHHHHHHHGGGGHHHHHHHHHHGHHHHHHEHHHFHCGGGHGFFHHFHEHHHHGHHHHGHHHHHHGHHGHHHHFHHHHHHHHGHGFGGGGGHHHHHGHHHGHGHHHHHFHHHHHHHHHHHHHHHHGGGGGGGGGGGGGGGGGFGGGF
@M05620:37:000000000-D9766:1:1101:28095:12841 1:N:0:91
AGTGCCAGCTCTCAATCGCACAGGGGACCCAGGGCCTGGCCCCTCCATCCAGAAAACCTATGACCTCACCCGCTACCTGGAGCACCAACTCCGCAGCTTGGCTGGGACCTATGTGAGTATCCAGCGTAGGAATCTGGGCGTTGGGGAGGAGTGAGGAGTTGGGGAAAGACAGTCCTAACCGTGGAGGGTTCTGGTAAATGATGGGGTGAGGAGGGGCTCTTTGGCTCCCACCAGTCCCCCTGTCTGGTCTA
+
AA>AAFFFAFFFGGGGAFAAE0FAF0AA0AFHAEF/AFGF0F/AEGFG10FF1010AE011B2DGDGGHFFEE/>EHH1F00FHFHF/E>@1?A/>/B10?C1?EEAG?CCDGFGFGHBGHB2B0C//CGG1<GGFHH/<A@C0<-.>CECHFDDC0<<GF/CGEC:C//:/::FF9BB9@EE@.9.ACFA9CFG00;0B9BFFFFF@-FF/AB;-9@F/BBFFFF/EEB--;ABBFFFB;EFFBBBFFF9
@M05620:37:000000000-D9766:1:1101:16272:12856 1:N:0:91
AGTGCCAGCTCTCAATCGCACAGGGGACCCAGGGCCTGGCCCCTCCATCCAGAAAACCTATGACCTCACCCGCTACCTGGAGCACCAACTCCGCAGCTTGGCTGGGACCTATGTGAGTATCCAGCGTAGGAATCTGGGAGTTGGGGAGGAGTGAGGAGTTGGGGAAAGACAGTCCTAACCGTGGAGGGTTCTGGTAAATGATGGGGTGAGGAGGGGCTCTTTGGCTCCCACCAGTCCCCCTGTCTGGTCTA
+
BBABBFFFCFFFGGGGGGGGGGHHGGGGGGDHGGGGGGHHHHGGGGHHHHHHHHHHHGHGHHHHHHHHHHHGGEFGHHHHFGHHHH1?EHHHGGGGGHHHGHHGGGHHGHHHHHHHHHHHHHHHHGGGGGHHGHHHHHHGFHHHGGGGGGGHHHHHHGHHGHGGGGHHHHHHHHHHHHHHGFGFGGGGGGGGGGGGGGGGGGGGGGFFFFFFFFFFFFFFFFFFFFFFFFFFFFFFFFFFFFFFFFFFFFF
@M05620:37:000000000-D9766:1:1101:27453:12924 1:N:0:91
AGTGCCAGCTCTCAATCGCACAGGGGACCCAGGGCCTGGCCCCTCCATACAGAAAACCTATGACCTCACCCGCTACCTGGAGCACCAACTCCGCAGCTTGGCTGGGACCTATGTGAGTATCCAGCGTAGGAATCTGGGAGTTGGGGAGGAGTGAGGAGTTGGGGAAAGACAGTCCTAACCGTGGAGGGTTCTGGTAAATGATGGGGTGAGGAGGGGCTCTTTGGCTCCCACCAGTCCCCCTGTCTGGTCTA
+
>>>>ABDFAFFDFAG31AFGGGGHG0BEA0FGAEEEFA/FHHGHGGHH2BGGHGHHFEGHHHHHGDBEGHHEGEEEHHFFBBGHHH0?EGHFEECEEHFGGHGGGGHHGHHHHHHGHHHHHHHHHGGCGGGFGFHHHH0FEHHHGG.>CCEHH0DHBEHHHHGGA.:CCGCGHHHHHHHHGGGG.AEGCFFGGGFFGGGGGGGGGGF@FFFFFF@@@@FFFFFFFFFFFEFFEFFFFFFB@FFFFFFFFFF
@M05620:37:000000000-D9766:1:1101:15536:12929 1:N:0:91
AGTGCCAGCTCTCAATCGCACAGGGGACCCAGGGCCTGGCCCCTCCATCCAGAAAACCTATGACCTCACCCGCTACCTGGAGCACCCACTCCGCAGCTTGGCTGGGACCTATGTGAGTATCCAGCGTAGGAATCTGGGAGTTGGGGAGGAGTGAGGAGTTGGGGAAAGACAGTCCTAACCGTGGAGGGTTCTGGTAAATGATGGGGTGAGGAGGGGCTCTTTGGCTCCCACCAGTCCCCCTGTCTGGTCTA
+
ABAAAFFFBFFFGDGGGGFFFGHHGEEEEFGHAEEBFEHHHHGHGGFHGHFHHCGGHGHHHHHHHFGBGHHGF>>EHGGHBGHHHH1?EGHGFGGEEHGFGHHGGGHHGHGHHHHHHHHHHHDFHGGEGGHHGHHHGE0FEGHHGG.CF?ECG0GH0EHHHHGGA?CHCG::GHHHGFHGGGGGDEGGGGGGGGFGGGGGGGGGGFDFFFFBDBFFFFFFFFBFFFFFFFFFEFFFFFFFFEFFFFFFFFB
@M05620:37:000000000-D9766:1:1101:27440:12944 1:N:0:91
AGTGCCAGCTCTCAATCGCACAGGGGACCCAGGGCCTGGCCCCTCCATCCAGAAAACCTATGACCTCACCCGCTACCTGGAGCACCAACTCCGCAGCTTGGCTGGGACCTATGTGAGTATCCAGCGTAGGAATCTGGGAGTTGGGGAGGAGTGAGGAGTTGGGGAAAGACAGTCCTAACCGTGGAGGGTTCTGGTAAATGATGGGGTGAGGAGGGGCTCTTTGGCTCCCACCAGTCCCCCTGTCTGGTCTA
+
AAAABFFFBFFFGGGGGGGGGGHHGGGGGGGHGGGGGGHHHHGHGGHHHHGHHHHHHGHHHHHHHHHHHHHGGGGGHGHHHHHHHHHHGHHHGGGGGHHHGHHGGGHHGHHHHHHHHHHHHHHHHGEGGGHHHGHHHHHGEHHHGGGGGGGHHHHHHGHFHHGGGGHHGHHHHHGHGHHHGFEGGGGGCFFGGGCFGGGGGFGGGGFFFFFFFFFFFFFFFFFFFFFFFFFFFFFFFFFFFFFFFFFFFFF
@M05620:37:000000000-D9766:1:1101:20620:12948 1:N:0:91
AGTGCCAGCTCTCAATCGCACAGGGGACCCAGTGCCTGGCCCCTCCATCCAGAAAACCTATGACCTCACCCGCTACCTGGCGCACCCACTCCGCAGCTTGGCTGGGACCTATGTGAGTATCCAGCGTAGGAATCTGGGAGTTGGGGCGGAGTGCGGAGTTGGGGACAGACAGTCCTAACCGTGGAGGGTTCTGGTAAATGATGGGGTGAGGAGGGGCTCTTTGGCTCCCACCAGTCCCCCTGTCTGGTCTA
+
>A>1>BDCAFFFG1B3BFF1ECGCG00AE0BF1BB11BFGCGEGGGF1GGFHEGH0BEGH1EGHHDFGHHH/>//>FF1B0>BEEEE/?FB0>?/>>GBBAG1?EGFHGHFGHH>2FHHHHH2FGCF/BC11?GHFFH0?EFGHGG.<C-AFHBAG-AFGGEGG.-99/;/;FFFFFBFF@FF@?EB@FFFFFFFFFFFFFFFBFFB?EFFEBF;@@@FFFFFFFFFFFBFFAFFFFFFF@FFFFFFFFF/
@M05620:37:000000000-D9766:1:1101:21175:12955 1:N:0:91
AGTGCCAGCTCTCAATCGCACAGGGGACCCAGGGCCTGGCCCCTCCATCCAGAAAACCTATGACCTCACCCGCTACCTGGAGCACCAACTCCGCAGCTTGGCTGGGACCTATGAGTATCCAGCGTAGGCATCTGGGCGTTGGGGAGGCGTGAGGCGTTGGGGCCAGACAGTCCTAACCGTGGCGGGTTCTGGTAAATGATGGGGTGAGGAGGGGCTCTTTGGATCCCACCAGTCCCCCTGTCTGGTCTATC
+
ABAAAFFFCFFFGDGGGGFAEGHGGEFGGGHHFGGEFFHHGHGHGGHHHHHHHHG2FGHHHHHHHGHHHHHGG>EFHFFGBGHHHHC?EFHFEECGFFHHGHHGGDHHGHHHH3FH3FHH3FGGG/BE2@@GFHHH/>ADFHGGCDC.AEG.;G.ACFGHGG.9AEFGGGGGGGGGGGGGGG-;DFBF.BFFF/;BFFFFFFFF.@FFFFFFFFFFFFFFFF/;FFFFFFEFFFFFFFFFFFFFFFFBBF/
@M05620:37:000000000-D9766:1:1101:22206:12993 1:N:0:91
GAGGCTGATTTGGAAGAACCTCATAGACTATTGAAACACTTTCGCCTTGACCCGGACAATTTTTTTGCTCCGTTTATCGAAGCTGAAATACCTGCTTCTACTTTCAACCAAACGCTCCTAGAAGACACCAATGTAGTAAAAGAGCAGATCAAACAATAGCAAATAAGACAGGCACTACAACATTAACAAGATTTCCCCAACAACATCACAACAAACACCATTTCCAATAGGAACCTTTAAACATGTACAAC
+
A?AAAAF1BBB1F11BFGFGGGH1GBDB3B33D3ABBB0B11D00BB/11BF0A/A/A011221A/>11BB//1>/1B?GHFEB@11B2BBGFHHH1BF2B2B21BB10??<////??111111<000???11@2>22222@/<0??0<?11110/1<111<11<1>1<<0..../0//0<./000000:/0:00:0//..;.;./09000.....99..00000;0;00900;.;00////////;;///
@M05620:37:000000000-D9766:1:1101:17189:13013 1:N:0:91
AGTGCCAGCTCTCAATCGCACAGGGGACCCAGGGCCTGGCCCCTCCATCCAGAAAACCTATGACCTCACCCGCTACCTGGAGCACCAACTCCGCAGCTTGGCTGGGACCTATGTGAGTATCCAGCGTAGGAATCTGGGAGTTGGGGAGGAGTGAGGAGTTGGGGAAAGACAGTCCTAACCGTGGAGGGTTCTGGTAAATGATGGGGTGAGGAGGGGCTCTTTGGCTCCCACCAGTCCCCCTGTCTGGTCTA
+
BCBBCFFFCFFFGGGGGGGGGGHHGGGGGGHHGGGGGGHHHHGHGGHHHHHHHHHHHGHHHHHHHHHHHHHGGGGGHHHHHHHHHHHHGHHHGGGGGHHHGHHGGGHHGHHHHHHHHHHHHHHHHGGGGGHHHHHHHHHGGHHHGGGGGGGHHHHHHGHHHHGGGGHHHHHHHHHHHHHHGGGGGGGGEGGGGGGGGGGGGGGGGGFFFFFFFFFFFFFFFHHFFFFFFFFFFFFFFFFFFFFFFFFFFFF
@M05620:37:000000000-D9766:1:1101:14382:13021 1:N:0:91
AGTGCCAGCTCTCAATCGCACAGGGGACCCAGGGCCTGGCCCCTCCATCCAGAAAACCTATGACCTCACCCGCTACCTGGAGCACCAACTCCGCAGCTTGGCTGGGACCTATGTGAGTATCCAGCGTAGGAATCTGGGAGTTGGGGAGGAGTGAGGAGTTGGGGAAAGACAGTCCTAACCGTGGAGGGTTCTGGTAAATGATGGGGTGAGGAGGGGCTCTTTGGCTCCCACCAGTCCCCCTGTCTGGTCTA
+
BCBBCFFFCFFFGGGGGGGGGGHHGGGGGGHHGGGGGGHHHHGHGGHHHHHHHHHHHGHHHHHHHHHHHHHGGGGGHHHHHHHHHHHHGHHHGGGGGHHHGHHGGGHHGHHHHHHHHHHHHHHHHGGGGGHHHHHHHHHGGHHHGGGGGGGHHHHHHGHHHHGGGGHHHHHHHHHHHHHHGGGGGGGGFGGGGGGGGHGGHGHGGGFFFFFFFFFFFFFFFHFFFFFFFFFFFFFFFFFFFFFFFFFFFFF
@M05620:37:000000000-D9766:1:1101:2838:13024 1:N:0:91
GAGGCTGCTTTGGAAGAAACTGACAACCCAGGGACACAAGATCGGAAGCACACACATCTGCACTCTAGTCACTTATGCGCATCTCGTATTCCGTCTCCTGCTTGAAAAAAAAAAAAAAAAAAAAACCCGCTTCCGAAACATTGTCACTCCAATGGACAAAACCTCTAACACAGCCACCAGCGGTCTACTAAGATGCCAGTCATAGCGACGTCGTCACCTATGCCAGATGTGAAGACTCAACATCACGGACG
+
A1AAAAFAFFDDGBABGGGGG1F1BB0BEFHGGCBFFGGHHHHHG?/E/1BAF/B/BBDF1ABGBB1DDGF1B11DFBBEEG>GBBFGH1BFHGGH0BGH1BG1BGHGHGGC?/<////-<-<--...-:-..:...--/00000009;///0//000./.../////;/;-------------;-/9///////////9//////9----------/////////-/9////9/;////9/////-----
@M05620:37:000000000-D9766:1:1101:14160:13027 1:N:0:91
GAGGCTGCTTTGGAAGAAACTCATAGATTACTGCAACAGTTCCCCCTGGACCTGGAAAAGTTTCTTGCCTGGCTTACAGAAGCTGAAACAACTGCCTACAGGATGCTACCCGTAAGGAAAGGCTCCTAGAAGACTCCAAGGGAGTAAAAGAGCTGATGAAACAATGGCAAGTAAGTCAGGCATTTCCGCTTTAGCACTCTTGTGGATCCAATTGAACAATTCTCAGCATTTGTACTTGTAACTGACAAGCC
+
BBCCCCFDFFFFGGGGGGGGGGHHHHHHHHHHHHHHHFGGHHHHHGGGHHHHHHHHHHHHGFHHHHHHHHHHHHHHHHHGHHHHHHHHHHHHHHHHHHHGHHHHHHHHHHHGGGGHHHHGHHHHHGHHHHHHHHHHHHHHGGHGEFHFHHGHHHHHHHHHHHHHHHHHGHGHHHHGHGHHHHHHHHHGGGGGHHHHHHGHHHHHGHHHHHHHHHHHHHHHHHHHHHHGHHGGFGGGGGHGFGGGGGGGGGG
@M05620:37:000000000-D9766:1:1101:3233:13030 1:N:0:91
GAGGCTGCTTTGGAAGAAACTCATAGATTACTGCAACAGTTCCCCCTGGACCTGGAAAAGTTTCTTGCCTGGCTTACAGAAGCTGAAACAACTGCCAATGCAGGATGCTACCCGTAAGGAAAGGCTCCTAGAATACTCCAAGGGAGTAAAAGAGCTGATGAAACAATGGCAAGTAAGTCAGGCATTCCCGCTTAACCATTCTGTGGGACCCAATGGAACAATCCCCACCATTGTACTTGGTAATTAACAAC
+
AABBAAFBFFFFGFGGGGGGGGFFHHGH6DFGHHGGFHHHHGGFHGFG2BBGHFFH3A2GHHHHHHHGGG3BGGFFG5FGHHHHHFFGHHGHHHHHHHHH@B3?FGBGGBGB1?EEEFFFHHHGHGGGG34BF4BBGFCBGGGGHGCFHHFHGH<F@GHFFHHGFEGHGHHHG<FGGFGHGGB<1>1>1<->E.==0<000=000<<.::.::://<:/;/</90:/...0;;00;0=0;0;;00009;0.
@M05620:37:000000000-D9766:1:1101:16154:13063 1:N:0:91
GAGGCTGCTTTGGAAGAAACTCATAGATTACTGCAACAGTTCCCCCTGGACCTGGAAAAGTTTCTTGCCTGGCTTACAGAAGCTGAAACAACTGCCAATGCAGGATGCTACCCGTAAGGAAAGGCTCCTAGAAGACTCCAAGGGAGTAAAAGAGCTGATGAAACAATGGCAAGTAAGTCAGGCATTTCCGCTTTAGCACTCTTGTGGATCCAATTGAACAATTCTCAGCATTTGTACTTGTAACTGACAAG
+
A?AC>AF>CFDDGCBBFGBFGGHHHGHFGHGFFB4FFGFGHDEGHGEFACFGHGFGB3CBBFHGHHHFFGHGGHHEFFFGFHEFGEBGBF?BGHHHHHHHFFGGFGGGHGGFCGFGEFHFFHGFHHHGFHFHH3GHGHFFGHFDHGDGHHHHGHEHHHHHGFHBGFHFHCFFF?FFGG1FFFCF>DGGFD?EGEF0FD0CGHH0DGFHHGHFGCHFHHCHHHFFHH:G/BBFFF9FBCFGCFFFF;FF:0:
@M05620:37:000000000-D9766:1:1101:14475:13070 1:N:0:91
GAGGCTGCTTTGGAAGAAACTCATAGATTAGTGCAACAGTTCCCCCTGGACCTGGAACAGTTTCTTGCCTGGCTGACAGAAGCTGGAACACCTGCCTACAGGATGCTACCCGTAAGGAAAGGCTCCTAGAAGACTCCAAGGGAGTAAAAGAGCTGATGAAACAATGGCAAGTAAGTCAGGCATTTCCGCTTTAGCACTCTTGTGGATCCAATTGAACAATTCTCAGCATTTGTACTTGTAACTGACAAGCC
+
AAAAAAFAFFFFGGGGGGGGGBG3F3133D1DF33D1FA122D10A0BB0B0A00011AB12A221111A1/BG/F01A0BFHH100F@00EFCG0G1B1@00BB0BG10FE>EGHGGHHHGHHHGHFHHHHHHHHHHGHGGHG?GGGHFGHHHHHGHHHH1GHHHHGGHGFGHHFGHFFHHHHHGHFGGGGHHHHHHHHHHHHGFHHHHHHHHHGGHHHHHHHHHGGGGGG;CCFGFGFBFGGGGGGFFE
@M05620:37:000000000-D9766:1:1101:7221:13072 1:N:0:91
GAGGCTGCTTTGGAAGAAACTCATAGATTACTGCAACAGTTCCCCCTGGACCTGGAAAAGTTTCTTGCCTGGCTTACAGAAGCTGAAACAACTGCCAATGCAGGATGCTACCCGTAAGGAAAGGCTCCTAGAAGACTCCAAGGGAGTAAAAGAGCTGATGAAACAATGGCAAGTAAGTCAGGCATTTCCGCTTTAGCACTCTTGTGGATCCAATTGAACAATTCGCAGCATTTGTACTTGTAGCTGACAAG
+
BBBCCCFCFFFFGGGGGGGGGGGHHHHHHFHGHHHGFHHHHHHHHGGGHEHHHHHHHHHHHHHHHHHHHHGHHHHHHHGHHHHHHHGHHHHHHHHHHHHHBB3B1F3BFG32B??/EFFGCGE0GHHFCHHGH3BF3GBBCFFGG//B3GB2?GGHHHB2FGH2@/1?CF0CC=?1F11@FF0.11>F1<..<.D00D0C/GGH00.<:C/0:0000GF:CG0C.;CD-.0C0;C00;0;09000;9;C0.
@M05620:37:000000000-D9766:1:1101:11131:13090 1:N:0:91
AGTGCCAGCTCTCAATCGCACAGGGGACCCAGGGCCTGGCCCCTCCATCCAGAAAACCTATGACCTCACCCGCTACCTGGAGCACCAACTCCGCAGCTTGGCTGGGACCTATGAGTATCCAGCGTAGGAATCTGGGAGTTGGGGAGGAGTGAGGAGTTGGGGAAAGACAGTCCTAACCGTGGAGGGTTCTGGTAAATGATGGGGTGAGGAGGGGCTCTTTGGCTCCCACCAGTCCCCCTGTCTGGTCTATC
+
BCBBBFFFCFFFGGGGGGGGGGHHGGGGGGHHGGGGGGHHHHGHGGHHHHHHHHHHHGHHHHHHHHHHHHHGGGGGHHHHHHHHHHHHGHHHGGGGGHHHGHHGGGHHGHHHHHHHHHHHHHHGEGGGGHHHHHHHHGEHHHGGGGGGGHHHHHHGHHHHGGGGGHHHHHGHHHHHHHGGGGGGGG<AFGGGGGGGGGGGGGGG.@FFFFFFFFFFFFFFFFFFFFFFFFFFFFFFFFFFFFFFFFFFFFB
@M05620:37:000000000-D9766:1:1101:24523:13094 1:N:0:91
GAGGCTGCTTTGGAAGAAACTCATAGATTACTGCAACAGTTCCCCCTGGACCTGGAAAAGTTTCTTGCCTGGCTTACAGAAGCTGAAACACCTGCCAATGCAGGATGCTACCCGTAAGGAAAGGCTCCTAGAAGACTCCAAGGGAGTAAAAGAGCTGATGAAACAATGGCAAGTAAGTCAGGCATTTCCGCTTTAGCACTCTTGTGGATCCAATTGAACAATTCTCAGCATTTGTACTTGTAACTGACAAG
+
AABBABF>CFFDGFBFGG4BGGHHHHHFGHGFH54FFGGHHFFGGGEAAFEFHGFGB323BFHFHHGFFGHHHHHBBFGGHHFHHBBGBF1?FGHGFHGHCFHFFHGGHGHGAFEGEFHHFHHGHHHGHHDGGEHGGHGFHH?EGF/BGGBFFGBFHHGHGFHFFGHGHHHGGFFHHFFG>CF.<1FG<CF?DEHFFGFHHDGGDGFHFGGCGGFHHGCGHHCGGFCGFCBBCFFCFFGFFCFBF;:FB;;
@M05620:37:000000000-D9766:1:1101:24297:13138 1:N:0:91
AGTGCCAGCTCTCAATCGCACAGGGGACCCAGGGCCTGGCCCCTCCATCCAGAAAACCTATGACCTCACCCGCTACCTGGAGCACCAACTCCGCAGCTTGGCTGGGACCTATGTGAGTATCCAGCGTAGGAATCTGGGAGTTGGGGAGGAGTGAGGAGTTGGGGAAAGACAGTCCTAACCGTGGAGGGTTCTGGTAAATGATGGGGTGAGGAGGGGCTCTTTGGCTCCCACCAGTCCCCCTGTCTGGTCTA
+
BCABCFFFCFFFGGGGGGGGGGHHGGGGGGHHGEGGGGHHHHGHGGHHGHHHHHHHHGHHHHHHHHHHHHGGGGGGHHHHHHHHHHHHGHHHGGGGGHHHGH3FFGHHGHHHHHDHHGHHHHHHHGCGGGHHHHHHHHHGGHHHGGGGGGGHHHHHHGHHHFGGGGHHHHHHHHHHHHHHGGGGGGGG;AFGGGFGGGGGGGGGGGFFFFFFFFFFFFFFFFFFFFFFFFFFFFFFFFFFFFFFFFFFFFF
@M05620:37:000000000-D9766:1:1101:15560:13140 1:N:0:91
AGTGCCAGCTCTCAATCGCACAGGGGACCCAGGGCCTGGCCCCTCCATCCAGAAAACCTATGACCTCACCCGCTACCTGGAGCACCAACTCCGCAGCTTGGCTGGGACCTATGTGAGTATCCAGCGTAGGAATCTGGGAGTTGGGGAGGAGTGAGGAGTTGGGGAAAGACAGTCCTAACCGTGGAGGGTTCTGGTAAATGATGGGGTGAGGAGGGGCTCTTTGGCTCCCACCAGTCCCCCTGTCTGGTATC
+
BBBBBFFFBFFFGGGGGGGGGGHHGGGGGGHHGEGF2FHHGHGHGGHBGHHHHGHHHGHHHHEHHHHHHHGGGEGGHHHHGHHHHHHHGHHHEGGGGHHHGFHGGGHHGHHHHHBHH3BFHHHHHGCDCGHGGHHHHHHGFHHH?FFFCEGHHGHHGGFFFHGGGGHHHHHHHHFHHHHHG?EGGFGGAFFGGGGGGGGGGFFBEGA@FFFFFFFFFFFFFFFFFFF.AFFFFFFFFFFFF?FFFFFF/B/
@M05620:37:000000000-D9766:1:1101:26353:13163 1:N:0:91
AGTGCCAGCTCTCCATCGCACAGGGGACCCAGGGCCTGGCCCCTCCATCCAGAAAACCTATGACCTCACCCGCTACCTGGAGCACCAACTCCGCAGCTTGGCTGGGACCTATGTGAGTATCCAGCGTAGGAATCTGGGAGTTGGGGAGGAGTGAGGAGTTGGGGAAAGACAGTCCTAACCGTGGAGGGTTCTGGTAAATGATGGGGTGAGGAGGGGCTCTTTGGCTCCCACCAGTCCCCCTGTCTGGTCTA
+
>A>>AFFFBFFFGBGGGGGCECHGG22AEEGHFAEEFGHHGHGHGGHHHHHGDGHFGGHFGHHHHGHHHHHEEEEGHHGH2FGHHH1?EGEEEEEEEHEGGHFFEGHHGHHHHHFHHFHHHHHHHGBEGGHHGHHHHH0FEFGHGG.CG<AGH0DGCEHGFFCGED.C/C:GHHHHHFHGGGEGDGGGCFGGGGFGGGGGGFGGGDFFFFFFFFFAFFFFFFFFFEFFFFFFFFFFFFFFFFFFFFFFFFF
@M05620:37:000000000-D9766:1:1101:18884:13167 1:N:0:91
AGTGCCAGCTCTCAATCGCACAGGGGACCCAGGGCCTGGCCCCTCCATCCAGAAAACCTATGACCTCACCCGCTACCTGGAGCACCAACTACGCAGCTTGGCTGGGACCTATGTGAGTATCCAGCGTAGGAATCTGGGAGTTGGGGAGGAGTGAGGAGTTGGGGAAAGACAGTCCTAACCGTGGAGGGCTCTGGCAAATGATGGGGTGAGGAGGGGCTCTTTGGATCCCACCAGTCCCCCTGTCTGGTCTA
+
>A3AAFF@AFFFGGGFGECFEGHHGGF2AEGHG2EA2AFG2FEEFGF5AAGF3BACGEC3BG5GFHGHHFFEEEEEHEGCFGHECFGHGF3GFCG/>3?FEF3FE??0EBFHH22FG1F122BGH/CFGCGHCHHHHFFFDHFHGCF@?CAHHFHC0D//0/-<.CGFHHHHCB:CGHHH-.;BAAFG.AEF0F0:FFBFFFGGGBDBFFFFFFB;B-EFFFF//BFBF/:AA?9///9.-.;BF///BB/
@M05620:37:000000000-D9766:1:1101:17573:13169 1:N:0:91
AGTGCCAGCTCTCCATCGCACAGGGTCCCCAGGGCCTGGCCCCTCCATCCAGAAAACCTATGACCTCACCCGCTACCTGGCGCACCCCCTCCGCAGCTTGGCTGGGCCCTATGTTATCCCGCGTCGGCCTCTGGGCGTTGTGGCGGAGTGCGGAGTTGGGGCACGACCGTCCTCACCGTGGCGGGTTCTGGTAAATGATGGGGTGCGGAGGGGCTCTTTGGCTCCCCCCAGTCCCCCTGTCTGGTCTGTCC
+
>A>>>D5FBFFFGFGGFEEAEEHGG44B4AAEABEA2BGHGHGGGG2FFAAGD3B2BECEAFBGGABFGEF>E00>F33B1>?EE/>>E//?//<@<EFF/FG/B/?F//2?<GG>G222/<></<-<..>C1CC.<<@C..:CDGDG9.09@-:;C0/-?.BD9.9-99ADFF/AF.F.--;--BAFBF///99BBB///..;9.9---;-;@BEF/FF//;/AE.;9-.//;/:AB;//B/B9/9////
@M05620:37:000000000-D9766:1:1101:3041:13179 1:N:0:91
AGTGCCAGCTCTCCATCGCACAGGGGTCCCAGCGCCTGGCCCCTCCATCCAGAAAACCTATGACCTCACCCGCCACCTGGCGCACCCCCTCCGCAGCTTGGCTGGGACCTATGTGAGTATCCAGCGTCGGAATCTGGGCGTTGGGGCGGCGTGCGGCGTTGGGGACAGCCCGTCCTAACCGTGGAGGGTTCTGGTAAATGATGGGGTGAGGAGGGGCTCTTTGGCTCCCACCAGTCCCCCTGTCTGGTCTA
+
>A>3>BDFBFFFGGGA5AA2E2FGG22BA2BFAAE2ABGHHHGHGGHGH1BFGGH2BEGE5BFGH5BFHHH0>>>BGH3B1>?EEFG/>EE/<?/E/B2B?GHGGGHHGH2FGHH2FHHHHH2FHGG/>A-<>GHHHH.@FGGGGG.@D-BFFDFF-@DFFFFF.-.;.A.9BFFFB/BFFFFF.A?DDFFFFFFBFFFFFFFFFFDDFFF/DFFFFFFFFFFFFFFFFFFF.AFFFFFFFFFFFFFFFFF
@M05620:37:000000000-D9766:1:1101:11182:13182 1:N:0:91
AGTGCCAGCTCTCAATCGCACAGGGGACCCAGGGCCTGGCCCCTCCATCCAGAAAACCTATGACCTCACCCGCTACCTGGAGCACCAACTCCGCAGCTTGGCTGGGACCTATGTGAGTATCTAGCGTAGGAATCTGGGAGTTGGGGAGGAGTGAGGAGTTGGGGAAAGACAGTCCTAACCGTGGAGGGTTCTGGTAAATGATGGGGTGAGGAGGGGCTCTTTGGCTCCCACCAGTCCCCCTGTCTGGTCTA
+
>A1>AFFFAFFFGGGGFFGCGEGAFGGGGEHH0EEEFFHFFHGCGGHHHFHHGHBCGGFHGHFHHFHHHHHCE/EGHHFHFBFGHHHEGCHHGEEGGGHGGHHGGGHHGHGHHHHHHHHGGFGFFCC?CFHFHHFHHHHC?GGHGGG?CFCGHBGHGFCGHGGGGGEFBG/G;:CCHBC.AEE@?F?A;;FGFGFFFGGFBBBFEGF?AFABBF@@?@FFFBBFFFFFFFFBFFFFFFFF@FFFFFFFFF/
@M05620:37:000000000-D9766:1:1101:12433:13201 1:N:0:91
AGTGCCAGCTCTCAATCGCACAGGGGACCCACGGCCTGGCCCCTCCATCCAGAAAACCTATGACCTCACCCGCTACCTGGAGCACCAACTCCGCAGCTTGGCTGGGACCTATGTGAGTATCCAGCGTAGGAATCTGGGAGTTGGGGAGGAGTGAGGAGTTGGGGAAAGACAGTCCTAACCGTGGAGGGTTCTGGTAAATGATGGGGTGAGGAGGGGCTCTTTGGCTCCCACCAGTCCCCCTGTCTGGTCTA
+
BCACCFFFCFFFGGGGGGGGGGHHGGGGGGHGEFGGGGHHHHGHGGHHHHHHHHHHHGHHHHHHHHHHHHHGGFGGHHHHGHHHHHHHGHHHGGGGGHHHGHHGGGHHGHHHHHHHHHHHHHHHHGGGGGHHHHHHHHHGGHHHGGGGGGGHHHHHHGHHHHGGGGHHHHHHHHHHHGGGGGGGGGGGGGGGGGGGGGGGGGFFFFFFFFFFFFFFFFFFFFFFFFFFFFFFFFFFFFFFFFFFHHFFFFF
@M05620:37:000000000-D9766:1:1101:13603:13201 1:N:0:91
AGTGCCAGCTCTCAATCGCACAGGGGACCCAGGGCCTGGCCCCTCCATCCAGAAAACCTATGACCTCACCCGCTACCTGGAGCACCAACTCCGCAGCTTGGCTGGGACCTATGATCCAGCGCAGGAATCTGGGAGTTGGGGAGGAGTGAGGAGTTGGGGAAAGACAGTCCTAACCGTGGAGGGCTCTGGTAAATGATGGGGTGAGGAGGGGCTCTCTGGCTCCCACCAGTCCCCCTGTCTGGTCTATCTCC
+
AA>AAFF@AFFFGGGGFGFEEEHAGGGEEEFG2AEEDGHCEHGEGGGDFCFGFF3CFECEFHFHHFHGHFFEE>>EHFFHFBGGHHHEGFFFDE/E/33B/33FAEHCECC??2BGFH1G@/<<</@?1FHB<0//?D1-@.<C.</CFHC<A/<=GGC...CCCGCCC0GF0G.9EGG.AAB.;EGG0CFFFF90CB9.AF?.F?/A.9--;EF/BF9B.9.999A..///99.-.//99B/99/B9/;B
@M05620:37:000000000-D9766:1:1101:23619:13226 1:N:0:91
GAGGCTGCTTTGGAAGAAACTCATAGATTACTGCAACAGTTCCCCCTGGACCTGGAAAAGTTTCTTGCCTGGCTTACAGAAGCTGAAACAACTGCCTACAGGCTGCTACCCGTAAGGAAAGGCTCCTAGAAGACTCCAAGGGAGCAAAAGAGCTGATGAAACAATGGCAAGTAAGTCAGGCATTTCCGCTTTAGCACTCTTGTGGATCCAATTGAACAATTCTCAGCATTTGTACTTGTAACTGACAAGCC
+
CBBCCCFCFFFFGGFGGGGGGGHHHHHHHHHHHHFHGHHHHHHHHGFGEGGHHGGGBACGFHHHHHHGGHHHHHHEGHGHHHHHHGFHHHGHHHHHHHGBGF1FFFF4GHHGGGGHH3GHHHGHHGHHHGHHHHF3GHHHGGHG/FGHHFEHCGGEHFF2F@?FHHHGHHGGGHHGHHBGGHGHHHFDDDFGGHHGHGHFHBD0<:CCGHHFGHHHGHHHHFGGHGF0;CGF;FGGGFFGGGGGGGGGGGG
@M05620:37:000000000-D9766:1:1101:18051:13246 1:N:0:91
GAGGCTGCTTTGGAAGAAACTCATAGATTACTGCAACAGTTCCCCCTGGACCTGGAAAAGTTTCTTGCCTGGCTTACAGAAGCTGAAACAACTGCCAATGCACGATGCTACCCGCAAGGAAAGGCCCCTAGAAGACTCCAAGGGAGTAAAAGAGCTGATGAAACAATGGCAAGTAAGTCAGGCATTTCCGCTTTAGCACTCTTCTGGATCCAATCGAACAATTCTCAGCATTTGTACTTGTAACTGACAAG
+
A3>AAAFAFFFFFGGFAFGEFFFFFGGHHBFGHH44GFFDAGGHHG?FFCGGBGAEG32BBFEHGGFHHHHHHHF3FGHGHGHGE3FFHEHHGFFGGEGGCB31BFF1@GB?FE///>FFGGHGG/E/?FCG1B1GDGF?1B///??B1>2@/FH1GG11<FGFCGB110F1>F=GFG><<FCH<GDFDC.<.<000000/0<0;00;CGBGHH/:CC.9C9BF0;09B00;BBF09BFB0;0;00FFFFF
@M05620:37:000000000-D9766:1:1101:26641:13248 1:N:0:91
GAGGCTGCTTTGGAAGAACCTCATAGATTACTGCAACAGTTCCCCCTTGACCTGGAAAAGTTTCTTGCCTGGCTTACAGAAGCTGAAACACCTGCCTACAGGATGCTCCCCGTAAGGAACGGCTCCTAGAAGACTCCAAGGGAGTAAAAGAGCTGATGAAAGAATGGCAAGTACGTCAGGCCTTTCCGCTTTAGCACTCTTGTGGATCCACTTGAACAATTCTCCGCATATGTACTTGTCACTGACAAGCC
+
AAAAAAF1BDDF11FGGGGGGGFHGGH3BFGHH1BF1BBADFHGHGGGFGHGHGFFGFF0BAFFEGDFHHBGHHGHHFHGFGHF111FFFHEF>B0FGHHGGAC10F1F/EEF//BG1G0//E/E/FGH1FG1CGHHGFHEE/??0@2@F/@GHG1@F<11??0?FGHF1?F11<GHGGGG.>CGHFC.<CF0=0=GFHHHHGHGBGGHB/:CC:0C;FFGGG;0AE-C9;C9;F;09;009;CF/B0;.:
@M05620:37:000000000-D9766:1:1101:4327:13252 1:N:0:91
AGTGCCAGCTCTCAATCGCACAGGGGACCCAGGGCCTGGCCCCTCCATCCAGAAAACCTATGACCTCACCCGCTACCTGGAGCACCAACTCCGCAGCTTGGCTGGGACCTATGTGAGTATCCAGCGTAGGAATCTGGGAGTTGGGGAGGAGTGAGGAGTTGGGGAAAGACAGTCCTAACCGTGGAGGGTTCTGGTAAATGATGGGGTGAGGAGGGGCTCTTTGGCTCCCACCAGTCCCCCTGTCTGGTCTA
+
ABAABFFFBFFFG4FGEFGCGGHFG2BEEEHHFEGECFHHHHGHGGHGHGHHHFHHHGHHHFFHHFGHHHHGG@EGHHHH2BGHHH11EFHFEGCFFFEEEHHGGGGHGHFHFHHHHHHHHHGHHGGEBEFGHGHHHH0FGHHCFG.<D<CGH0DHCEHHHHGGE.:GBGFHHHHHHHHHGGGGDEGGGGGGGGGGGGGGFGGGGGFFFFFBDFFFFFFFFFFFFFFFFFFFEFFFFFFFFFFFFFFFFFB
@M05620:37:000000000-D9766:1:1101:26965:13267 1:N:0:91
AGTGCCAGCTCTCAATCGAACAGGGGACCCAGGGCCTGGCCCCTCCATCCAGAAAACCTATGACCTCACCCGCTACCTGGAGCACCAACTCCGCAGCTTGGCCGGGACCTATGTGAGTATCCAGCGTAGGAATCTGGGAGTTGGGGAGGAGTGAGGAGTTGGGGAAAGACAGTCCTAACCGTGGAGGGTTCTGGCAAATGATGGGGTGAGGAGGGGCTCTTTGGCTCCCACCAGTCCCCCTGTCTGGTCTA
+
>A>>AFF1AFFFCGGGFG1A1EFHCGGEE0GHG0BAFCHHHHGHGGG1FGFGGFHHHGH1FGHHHGHHHHFGGEEEHHHHHGGGHGHHGH1F?EEEEHHGGH1/>ECGGGGGHH2FH1@DGHGHHGAEGGGHHEHHHHGGCGHH-@>CCEEHHHHHH.<GFG@CGGHHHHHGGGGGGGGGGEEGFGG@;CFGGG0;CFFFFBFFEFF@FFFFFF@=@@FFBFBFFFF-ABABFFFFFFFF@EFFFFFFFFF
@M05620:37:000000000-D9766:1:1101:9366:13271 1:N:0:91
AGTGCCAGCTCTCAATCGCACAGGGGACCCAGGGCCTGGCCCCTCCATCCAGAAAACCTATGACCTCACCCGCTACCTGGAGCACCAACTCCGCAGCTTGGCTGGGACCTATGTGAGTATCCAGCGTAGGAATCTGGGAGTTGGGGAGGAGTGAGGAGTTGGGGAAAGACAGTCCTAACCGTGGAGGGTTCTGGTAAATGATGGGGTGAGGAGGGGCTCTTTGGCTCCCACCAGTCCCCCTGTCTGGTCTA
+
AAABCFFFBFFFGGGGGGGCEEFGFGGGGGHHEEGGGGHHHHGHGGGHHHHHHGHHHGHHHHHHHHHHHHHGGEEGHHHHFHHHHHHHGHHHEEEEGHHHGHHGGGHHGFFHHFGGHFFHHFGHHGEGGGHHHHHGHGHGGHFHGGFCGGGHHGFFHGHHHHGFGDAGHHFHHFFHFGHHGDEG?EFD;FGGGGCGGGGGGFFFEGFFFFFFFFFFFFFFFFFFFFFFFFFFFFFFFFFFFFFFFFFFFFB
@M05620:37:000000000-D9766:1:1101:5274:13283 1:N:0:91
AGTGCCAGCTCTCAATCGCACAGGGGACCCAGGGCCTGGCCCCTCCATCCAGAAAACCTATGACCTCACCCGCTACCTGGAGCACCAACTCCGCAGCTTGGCTGGGACCTATGTGAGTATCCAGCGTAGGAATCTGGGAGTTGGGGAGGAGTGAGGAGTTGGGGAAAGACAGTCCTAACCGTGGAGGGTTCTGGTAAATGATGGGGTGAGGAGGGGCTCTTTGGCTCCCACCAGTCCCCCTGTCTGGTCTA
+
ABABCFFFCFFFGGGGGGFGGGHHGGGGGGHHGGGGGGHHHHGHGGHHHHHHHGHHHGHHHHHHHHHHHHHGGGGGHHHHHHHHHHHHGHHHGGGGGHHHGHHGGGHHGHHHHHHHHHHHHHHHHGGGGGHHHHHHHHHGGHHHGGGGGGGHHHHHHGHHHHGGGGHHHHHHHHHHHHHHGFGGGGGGAFGGGGGGGGGGGGGGGGFFFFFFFFFFFFFFFFFBFFFFFFFFFFFFFFFFFFFFFFEFFB:
@M05620:37:000000000-D9766:1:1101:16773:13331 1:N:0:91
GAGGCTGCTTTGGAAGAAACTCATAGATTACTGCAACAGTTCCCCCTGGACCTGGAAAAGTTTCTTGCCTGGCTTACAGAAGCTGAAACAACTGCCAATGCAGGATGCTACCCGTAAGGAAAGGCTCCTAGAAGACTCAAAGGGCGAAAAAGCGCTGATGAAACAATGAAAAGAAAGACAGGCATTTCCGCTTTAGCACTCTTGTGGATCCAATTAAACAATTCTCAGCATTTGTACTTGTCACTGACAAC
+
AAABCBFCFFFFGGGGGGGGGGGHHHHHHHHHHHHHGHHHHHHHHGGGHHHHHHHHHHGFFGHHHHHHHHHHHHHHHHHHHHHHHHHHHHHHHHHH3G3334B11B3BFEH2111>/03B?C00?FF/?B4BDF3B???32D2?///<B>@C0/<///1<F1<1<.1<111<0.<>C//</...<D00DA.E..00C0CH::GH:0.00:/9:09099009;FFFB00/0;0C0900;B;0000009///.
@M05620:37:000000000-D9766:1:1101:22334:13338 1:N:0:91
GAGGCTGCTTTGGAAGAAACTCATAGATTACTGCAACAGTTCCCCCTGGACCTGGAAAAGTTTCTTGCCTTGCTTACAGAAGCTGAAACAACTGCCAATGTCTTATTCTACCCGTAAGGAAAGGCTCCTATAATACTCCAAGGGAGCAAAAGAGATCATTAAACAATGGCAAGTAAGTCAGGCACTTCCGCTTTACCAATCTTTTGTATCAAATCGAACAATTCTCAGCATTGTACCTTGTAACTGACAAG
+
>1AA>>CA1BB1F11BBGBFGGHHHFHBGGBDDB1FBGBDFA21BBAA/ABBEFAF1100BDFDFGBBBA1BBDF2B1BDEFABF11FBF>FGGHGFFHF2222BB2B2B@B0/>>>B11EBA0/1B?1B2B222B21<1<F/?<<//<B0B/B0@1<122@>1@/<@10?1F1<11???1?0/0<1>1>.>C.>1<<<<C0<00<<<D000000.::.;/;0<;C00/;0;0;00;;0;;;09;09;0;.
@M05620:37:000000000-D9766:1:1101:3378:13340 1:N:0:91
GAGGCTCTTTGGAAGAAACCCATAGAATCCTGCAACAGTTCCCCCTGGCCCTGGAAAAGTTTCTTGCCTGGCTTACAGAAACTGAAAAAACCGCCTACAGGATGCTACCCGTAAGGAAAGGCTCCTAGCCGACTCCAAGGGAGTAAAAGAGCTGATGAAACAATGGCAAGTCAGTCAGGCATTTCCGCTTTAGCACTCTTGTGGATCCAATTGAACAATTCTCAGCATTTGTACTTGTAACTGACAAGCCA
+
AAAAA1FFFFFFFFF1AGG1EFHGH11BAGHG1FGFFGFEGGFHGGFGHHHHEGHHHHFBFGHHHHHGHHG00BCGHF1B10FGBGF1FEG/>>EFGH1FHFGFHHHHHHGGG?HB1FGHGHFHGHHE1B/BCGGHGHBFFHE?GHHFHGHHH1FGFGHHHHHHF1FCGG00=DGHHBCCGHHHFHCCGGGGHHHHFGFHFFHGFGGGB9CBB0;FGFGGBFGGFGFGGGGBFFGGBFFGGGGFFFFFFFF
@M05620:37:000000000-D9766:1:1101:2779:13361 1:N:0:91
GAGGCTGCTTTGGAAGAAACTCATAGATTACTGCAACAGTTCCCCCTGGACCTGGACAAGTTTCTTGCTTGGCTTACAGAAGCTGAAACAACTGCCAATGCAGGATGCTACCCGTAAGGAAAGGCTCCTCGAATACTCCAAGGGAGTAAAAGAGCTGATGAAACAATGGCAAGTAAGTCAGGCATTTCCGCTTTAGCACTCTTGTGGATCCAATTGAACAATTCTCAGCATTTGTCCTTGTAACTGACAAG
+
A@BBBAFBFFFDGB5FGGFGGGHHHFDFGHHGHGFHHHHHHHHGHGEGEGFHHGFC231A5FGHHHHH5DABGHHFHBBGHHGHHFFHHG?GHHHHHHHH3B31BG3BFFHF1?EEEFHGHHHGHEHFF?/?F3F3FHGCGGGGGD?GHHFHGG2@FGHFHFFGFHHHGHHFF??DD1>GFG0F<FFHFDFGGGH0DGDGHGHFHH?C0:C0;;CCGGFC:G0CBGFGGF;;0;;0;CGFFFFFG;FFFGA
@M05620:37:000000000-D9766:1:1101:10177:13364 1:N:0:91
GAGGCTGCTTTGGAAGAAACTCATAGATTACTGCAACAGTTCCCCCTGGACCTGGAAAAGTTTCTTGCCTGGCTTACAGAAGCTGAAACAACTGCCAATGCAGGATGCTACCCGTAAGGAAAGGCTCCTAGAAGACTCCAAGGGAGTAAAAGAGCTGATGAAACAATGGCAAGTAAGTCAGGCATTTCCGCTTTAGCACTCTTGTGGATCCAATTGAACAATTCTCAGCATTTGTACTTGTAACTGACAAG
+
>3>AA>>AFFFFGGGGFGGGGGGGHHHHHFFFGHAFGGGFGHHHHG?FCBFGHBEGH32FFGFHFHFGHHHHHFA3FGHHHGHGB@BFGGHHGHGHFHHHH4FHEFGHHHHHHG1/EHHFGH?CA3FFHHHFHHHHHHE3FG?B?E?FFGHHGHHHHHGHHHHHHEF1FFGFCFGHHGFHHHHA1>F<D.<A.<0<<DGHFHHH<G?DHHHHFHEHFHHHH0GGGFG:GF0FGGGGFGF;CFBGGGFBBC9
@M05620:37:000000000-D9766:1:1101:8676:13377 1:N:0:91
GAGGCTGCTTTGGAAGAAACTCATAGATTACTGCAACAGTTCCCCCTGGACCTGGAAAAGTTTCTTGCCTGGCTTACAGAAGCTGAAACAACTGCCTACAGGATGCTACCCGTAAGGAAAGGCTCCTAGAAGACTCCAAGGGAGTAAAAGAGCTGATGAAACAATGGCAAGTAAGTCAGGCATTTCCGCTTTAGCACTCTTGTGGATCCAATTGAACAATTCTCAGCATTTGTACTTGTAACTGACAAGCC
+
AAB?A4FAFFFFFBFGFGGFGGHHHHFHHGHHAGHHCGHGHHGHHGGGHHHHHHHFHFHHDHHHHFGHHHHGGBFFHHHHGGGFHHD3FGHHHHHHHHHFHHFHHHHHHHHGGGGHHHHGHHHGHGHGH3BFGHHHHHHHGGGGCGHFHHGHGGHHHHHHGHHGHHHHH1?GF<FGGHHHHHHHGHHGGGGGHHHHHHHGHHGHGHHHH0CHHHHGHHHHHHHHHHHHHGGGFGGGGGGGGGGGGGGGGGG
@M05620:37:000000000-D9766:1:1101:18212:13393 1:N:0:91
AGTGCCAGCTCTCAATCGCACAGGGGACCCAGGGCCTGGCCCCTCCATCCAGAAAACCTATGACCTCACCCGCTACCTGGAGCACCAACTCCGCAGCTTGGCTGGGACCTATGTGAGTATCCAGCGTAGGAATCTGGGAGTTGGGGAGGAGTGAGGAGTTGGGGAAAGACAGTCCTAACCGTGGAGGGTTCTGGTAAATGATGGGGTGAGGAGGGGCTCTTTGGCTCCCACCAGTCCCCCTGTCTGGTCTA
+
AAAABFFFBFFFFGGFGCGGEFHHGGGGGGHHGGGGFFGHFHGHGGGHFHHHHHEHFGBGHHGHHHHHHHHGGGEGHGHHHHHHFHHHGHHHGGGGGFHHGHHGGGHHGHHHHHHHHHHHHHHFHCEGGGGHHHHFHHHGGHHFCGGGGGGFHHHHHGHHHEGGGGHHHGHHHHHHHHGHGGGGFGGCEGGGGGGGGGGGFFGGGGFFFFFFFFFFFFFFFFFFFFFFFFFFFFFFFFFFFFFFFFFFFFF
@M05620:37:000000000-D9766:1:1101:29278:13398 1:N:0:91
AGTGCCAGCTCTCAATCGCACAGGGGACCCAGGGCCTGGCCCCTCCATCCAGAAAACCTATGACCTCACCCGCTACCTGGAGCACCAACTCCGCAGCTTGGCTGGGACCTATGTGAGTATCCAGCGTAGGAATCTGGGAGTTGGGGAGGAGTGAGGAGTTGGGGAAAGACAGTCCTAACCGTGGAGGGTTCTGGTAAATGATGGGGTGAGGAGGGGCTCTTTGGCTCCCACCAGTCCCCCTGTCTGGTCTA
+
ABAAA5BFBFFFFGGGGGGFGEGGGGAGEEGHDEGAAAF2AFEGFGHHHFHHFHHBBFHHHHFHHHHHHHHCEEEEHFGGHGFGGHF1E3FBE>/>E3BFFGHG?EGFEHFHHHHHHHHHHHHGHG?B<EFGHDHHHGGF?GGHGGGGGDGGHHHHGEGCHHGGEGHGFGHHHHHHHFBGG;CBEGGG;FAFGG;CFGGGFFFFGGFBFFFFFFBB<-;FFFFFFFFEFFFDFF9BBFFABFFFFFFFFFB
@M05620:37:000000000-D9766:1:1101:4209:13399 1:N:0:91
GAGGCTGCTTTGGAAGAAACTCATAGATTACTGCAACAGTTCCCCCTGGACCTGGAAAAGTTTCTTGCCTGGCTTACAGAAGCTGAAACAACTGCCTATGCCATATTCTACGCGTAAGGAAAGGCTTCTCAAACACTCCAAGGGAGTAAAAGAGCTGATGAAACAATGGCATGCAAGACAGGCATTTCCGCTTTAGCACTCTTGGGGATCCAATTGAACAATTCTCAGCATGTGTACTTGTAACTGACAAC
+
AAABBAFBFFFFGGGGGGGFGGHHHHHHHHGHHHDGHHGGGHHHHGGGGFHHHHHHHBCGHHHHHHHHHHHHHGHCGHHHFFHHHD@FFHHHHHHH3E3333343B4F4FG1/>>/?03?3F0BG33B3344?30B2BB2CFCG///<F2FG/22@22@@<GHHC<1<1GB1<1>1100<<...>111D.<E<<D0=<DH/0CG0.-:.;G0000<0=9;/0CCF000/9F0;;;0;BC09;000;9CBF.
@M05620:37:000000000-D9766:1:1101:22656:13413 1:N:0:91
GAGGCTGCTTTGGAAGAACCTCATAGATTACTGCAACAGTTCCCCCTGGACCTGGAAAAGTTTCTTGCCTGGCTTACAGAAGCTGAAACACCTGCCAATGCAGGATGCTACCCGTAAGGAAAGGCTCCTAGAAGACTCCAAGGGAGTAAAAGAGCTGATGAAACAATGGCAAGTAAGTCAGGCATTTCCGCTTTAGCACTCTTGTGGATCCAATTGAACAATTCTCAGCATTTGTACTTGTAACTGACAAG
+
BABBBAFAFFFFGGGGGG4GGGGHHHHHHHHGHAFGHHHHHHGHHGGFFGHHHHHHHHHGHGHHHHHHHHGHHHHGHHHHHHHHHHHHHH1EGHHHHHHHHHHHGHHHHHHHHGGGGHGHHGHHHHHGHHHHGHHHHHGHFGFGHGGHHHEHEGFHHHHHGHHHHHHHHHHGGGHHHFHHHGHHHHHHF>CEGGHFHHHHGHHFGBEHHHHFFHHHHHHGFHHFHHHGGGGGGGGGGGFFFGGFGFFGFFA
@M05620:37:000000000-D9766:1:1101:5696:13425 1:N:0:91
AGTGCCAGCTCTCCATCGCACAGGGGTCCCAGCGCGTGGCCCCTCCATCCAGAAAACCTATGACCTCACCCGCTACCTGGAGCACCAACTCCGCAGCTTGGCTGGGACCTATGTGAGTATCCAGCGTAGGAATCTGGGAGTTGGGGAGGAGTGAGGAGTTGGGGAAAGACAGTCCTAACCGTGGAGGGTTCTGGTAAATGATGGGGTGAGGAGGGGCTCTTTGGCTCCCACCAGTCCCCCTGTCTGGTCTA
+
>>>>>DFFAFFFG4BFFEEAEGGHCE22FBBGAEG?FGGEHHECEGFHH1GGHGABFE?GEGHHH5FFHFHEE/>EHH3G1BGHHH0/?GHEEGC?EHGHGHHGGGHHGHHHHHHHHHHHHHHHHGEEDFHHHHHHHHAFEHHHGGFCG.CHHDGHGGHHHHGGGAHHFGBFGGGGGGGGGFFGCFGGCFGGGGFFFFFFFFFFFFFBFFFFFFBBBBFFFFFFFFFFFFFFFFFFFFFFBFFFFFFFFFF
@M05620:37:000000000-D9766:1:1101:25316:13441 1:N:0:91
AGTGCCAGCTCTCAATCGCACAGGGGACCCAGGGCCTGGCCCCTCCATCCAGAAAACCTATGACCTCACCCGCTACCTGGAGCACCCACTCCGCAGCTTGGCTGGGACCTATGTGAGTATCCAGCGTAGGAATCTGGGAGTTGGGGAGGAGTGAGGAGTTGGGGAAAGACAGTCCTAACCGTGGAGGGTTCTGGTAAATGATGGGGTGAGGAGGGGCTCTTTGGCTCCCACCAGTCCCCCTGTCTGGTCTA
+
AAA>>FF@AFFFG4FGGGFCEGHGG2EAEBGH22BEFGHHHHGHGGHGHHGGGHH2FEHBGFHHHHHHHHGEF>FEHHGG2FGHHH1??GFF?ECEEHBGGHHGGGHHGHFHHHHHHHHHHHHHHGGFGGHHHHHHHH0FGHHHGG.AD.=GH0<G<E<CHHGGEDEFCGGHHHHHHHHGGGGGDGGG;FFGGGFGFGFGGGGFGFFBFFFFFFBBBBFFFFFFFFFFFFFFFFFFFFFFBFFFFFFFFFF
@M05620:37:000000000-D9766:1:1101:19348:13442 1:N:0:91
AGTGCCAGCTCTCAATCGCACAGGGGACCCAGGGCCTGGCCCCTCCATCCAGAAAACCTATGACCTCACCCGCTACCTGGAGCACCAACTCCGCAGCTTGGCTGGGACCTATGTGAGTATCCAGCGTAGGAATCTGGGAGTTGGGGAGGAGTGAGGAGTTGGGGAAAGACAGTCCTAACCGTGGAGGGTTCTGGTAAATGATGGGGTGAGGAGGGGCTCTTTGGCTCCCACCAGTCCCCCTGTCTGGTCTA
+
BBBBCFFFCFFFGGGGGGGGGGHHGGGGGGHHGGGGGGGHHHGHGGHHHHHHHGGHHGHHHHHHHHHHHHHGGFGGHHHHHHHHHHHHGHHHGGGGGHHHGHHGGGHHGHHHHHHHHHHHHHHHHGGGGGHHHHHHHHHGGHHHGGGGGGGHHHHHHGHHHHGGGGHHHHHHHHHHHHHHGGGGGGGGGGGGGGGGGGGGGGGGGGFFFFFFFFFFFFFFFFFFFFFFFFFFFFFFFFFFFFFFFFFFFFF
@M05620:37:000000000-D9766:1:1101:8603:13457 1:N:0:91
AGTGCCAGCTCTCAATCGCACAGGGGACCCAGGGCCTGGCCCCTCCATCCAGAAAACCTATGACCTCACCCGCTACCTGGAGCACCAACTCCGCAGCTTGGCTGGGACCTATGTGAGTATCCAGCGTAGGAATCTGGGAGTTGGGGAGGAGTGAGGAGTTGGGGAAAGACAGTCCTAACCGTGGAGGGTTCTGGTAAATGATGGGGTGAGGAGGGGCTCTTTGGCTCCCACCAGTCCCCCTGTCTGGTCTA
+
ABAAAFFFBFFFGGGGGGGFGGHHGCDGGGHHAEGGGGHHHHGHGGHGHHHHHHHHHGHGHHHHHHHHHHHGGEGGHGHH?FGHHHHGFHGHGGGGGHHHGHHGGGHHGHHHHHHHHHHHHHHHHGGGGGHHHHHHHHGGGHHHGGGGGGGHHHHHHGFHHHGGGGHHHHHHHHGHHHHHGGGGGGGGGFGGGGGGGGGGGGGGGGFFFFFFFFFFFFFFFFFFFFFFFFFFFFFFFFFFFFFFFFFFFFF
@M05620:37:000000000-D9766:1:1101:24867:13467 1:N:0:91
AGTGCCAGCTCTCAATCGCACAGGGGACCCAGGGCCTGGCCCCTCCATCCAGAAAACCTATGACCTCACCCGCTACCTGGAGCACCAACTCCGCAGCTTGGCTGGGACCTATGTGAGTATCCAGCGTAGGAATCTGGGAGTTGGGGAGGAGTGAGGAGTTGGGGAAAGACAGTCCTAACCGTGGAGGGTTCTGGTAAATGATGGGGTGAGGAGGGGCTCTTTGGCTCCCACCAGTCCCCCTGTCTGGTCTA
+
>A>>ADFFBFFDFFGG5AFAA?EDE2BAEAGGAEF2BAGFHEGDEGHHHGHHHHH2FFHHHHGHHDGHHHHGG>>FGHHG?FHHHHA?EGHHEECEE?BFECHEAEHHGFHHHH2GHHHGHGHHHGGGCAGHHHHHHH0FEHHHGGFDCCCGHDGF<AG/DH@DEGHHGHF:CG0GHHHHGFEG9EFGCAFGGGCFGGGFGGGFGGFBFFFFFFB;BBFFFFFFFFFFFFADFFFFFB9D=EFFF/F/BFB
@M05620:37:000000000-D9766:1:1101:13417:13502 1:N:0:91
GAGGCTGCTTTGGAAGAAACTCATAGATTACTGCAACAGTTCCCCCTGGACCTGGAAAAGTTTCTTGCCTGGCTTACAGAAGCTGAAACAACTGCCTACAGGATGCTACCCGTAAGGAAAGGCTCCTAGAAGACTCCAAGGGAGTAAAAGAGCTGATGAAACAATGGCAAGTAAGTCAGGCATTTCCGCTTTAGCACTCTTGTGGATCCAATTGAACAATTCTCAGCATTTGTACTTGTAACTGACAAGCC
+
AABABAFBFFFFGGGGFGGGGGFHHHHHHHHHHHHHHGHHHHHHHGGGHGGHHHHHHFFGGHHHHHHHHHHHHHHHHHHHHHHHHHHHHHHHHHHHHHGHHHHHFHHHHHHGGGGHGFF3GGHHHGHHHHHHFHFHHFHFFGHD?FGHGHGHHHHHFDGHHHFHBHHGHHGHHHHGGFGFFFFHHHHGCFGGHDBFDHHHHHHHGHHECHHFHFHHHFGHG0GHHHEFHGFGGGGGGGFFFFFGGGGF?FE
@M05620:37:000000000-D9766:1:1101:2177:13506 1:N:0:91
GAGGCTGCTTTGGAAGAAACTCATAGATTACTGCAACAGTTCCCCCTGGACCTGGAAAAGTTTCTTGCCTGGCTTACAGAAGCTGAAACAACTGCCTACAGGATCCTACACGTCCGGAACAGCTCCTAGAAGCCTCCAAGTGAGCAACAGCGATGATGTACACCTGGAACGTACTTCCGGCCTATAAGCTATCGCAATATTGTGCATCCCATTGCCCAATTCTCAGCCTTTGTACTTGTCCCTGACACGCC
+
AAABBBFBFFFFGGGFGFCGGGGHFHHHHFHHHHHFFHHHHHHHHGGGEGHHHHHHHHEHHHHHHHHHHHHHHHHHHFGGHHHHHHHHHHHHHHHH3B233B1B32B4B32>B1?EFDF/2BE3F?33B33B30BGHFH23BG22?FF020>/?CHHH21?1<0<F00FH/<FG.>11.---</=0=00D0=<C.;.;0;;0;00:=GHEF0:<:0009;0;C;CFG/F09;00;;FCFF0FFGF9:9AFF
@M05620:37:000000000-D9766:1:1101:24102:13530 1:N:0:91
AGTGCCAGCTCTCCATCGCACAGGGTACCCAGGGCCTGGCCCCTCCATCCAGAAAACCTATGACCTCACCCGCTACCTGGAGCACCCACTCCGCAGCTTGGCTGGGACCTATGTGAGTATCCAGCGTAGGAATCTGGGCGTTGGGGCGGAGTGCGGAGTTGGGGAACGCCAGTCCTAACCGTGGAGGGTTCTGGTAAATGATGGGGTGAGGAGGGGCTCTTTGGCTCCCACCAGTCCCCCTGTCTGGTCTA
+
>A>>>DFFBFFFG4BFBEE2E?GCGBBFGBBG2BEBBFHHHHGHGGHHHEGHHHH2BEHHFDGHH5BGHHH>E>>EHHBBBBBFHHA1?FG21E/E>G?B/GGFEGHGEGFHHFGFFG3GHHFHHGG<DGDGFGHGHG/CD@FFGG.@F-;;C0AB-;EGGBDF?..9.;ABFFFFBFFFFFFF.ADFFFFFFFFFFFFFFFFFFF9@?FFEDFFFDCFFFFFFFFFFFBFF?FFEFFFFFFFFFFFFFFB
@M05620:37:000000000-D9766:1:1101:14426:13542 1:N:0:91
AGTGCCAGCTCTCAATCGCACAGGGGACCCAGGGCCTGGCCCCTCCATCCAGAAAACCTATGACCTCACCCGCTACCTGGAGCACCAACTCCGCAGCTTGGCTGGGACCTATGTGAGTATCCAGCGTAGGAATCTGGGAGTTGGGGAGGAGTGAGGAGTTGGGGAAAGACAGTCCTAACCGTGGAGGGTTCTGGTAAATGATGGGGTGAGGAGGGGCTCTTTGGCTCCCACCAGTCCCCCTGTCTGGTCTA
+
BBAABFFFCFFFGGGGGGGGGGHHGGGGGGHHGGGGGGHHHHGHGGGHHHHHHHHHHGHHHHHHHHHHHHHGGEGGHHHHHHHHHHFHGHHHGGGGGHHHGHHGGGHHGHHHHHHHHHHHHHHHHGGDGGHHHHHHHHHGGHHHGGGGGGGHHHHHHGHHGHGGGGHHHHHHHHHHFHHHGGGGGGGGGGGGGGGGGGGGGGGGGGFFFFFFFFFFFFFFFFFFFFFFFFFFFFFFFFFFFFFFFFFFFFB
@M05620:37:000000000-D9766:1:1101:14504:13545 1:N:0:91
GAGGCTGCTTTGGAAGAAACTCATAGATTACTGCAACAGTTCCCCCTGGACCTGGAAAAGTTTCTTGCCTGGCTTACAGAAGCTGAAACAACTGCCTACAGGATGCTACCCGTAAGGAAAGGCTCCTAGAAGACTCCAAGGGAGTAAAAGAGCTGATGAAACAATGGCAAGTAAGTCAGGCATTTCCGCTTTAGCACTCTTGTGGATCCAATTGAACAATTCTCAGCATTTGTACTTGTAACTGACAAGCC
+
CCCCCBFCFFFFGGGGGGGGGGHHHHHHHHHHHHHHFHHHHHHHHGGGHHHHHHHHHHHGFHHHHHHHHHHHHHHHHHHGHGHHHHHHHHHHHHHHHHHFHHHHHHHHHHHGGGGHGHHHHHHHHGHGGDFFHHHHHHHHGGHGFFHHHHGHHHHHGHHHHHHHHHHHHEFGHHHFFHHHHHHHHHHGGGGGHGHHHHHHHHHHGHHHHHHHHHHHHHHHHHHHHHHHHHGGFGGGGFGGFGGGFFGGGGG
@M05620:37:000000000-D9766:1:1101:4453:13546 1:N:0:91
GAGGCTGCTTTGGAAGAAACTCATAGATTACTGCAACAGTTCCCCCTGGACCTGGAAAAGTTTCTTGCCTGGCTTACAGAAGCTGAAACAACTGCCTATGGGATGTTCCACGTGTAAGGAAACGCCCCGCCGACACCCCAAGGGAGCAAAAGATGTTATAAAACAATCGCAAGAATCAGACGTATCCCCTTTCGAACTCTTGTGGATCCCCAAGAGAAATACTCAGAGTATGTCTTCTTGCATGACACACC
+
BCCBBBFBFFFFGGGGGGGGGGHHGHHHHHHHHHHHFHHHHHGHHGGGHHHHHHHGHHHHFGHHHHHHHHHHHGHHHHHG3GHGHHHGHHHHHHHH3G33312B13D@4BFE1132443B333/>>/><///>//>??B//F/C//<?G1>F.11=<111<<FG..00.<..-//000000-;.;;;0C/.C0.;.;.;B0;FGD0C0;CE/..../;0000;C0009;0;0;0000::0090009;;/..
@M05620:37:000000000-D9766:1:1101:9657:13551 1:N:0:91
AGTGCCAGCTCTCAATCGCACAGGGGACCCAGGGCCTGGCCCCTCCATCCAGAAAACCTATGACCTCACCCGCTACCTGGAGCACCAACTCCGCAGCTTGGCTGGGACCTATGAGTATCCAGCGTAGGAATCTGGGAGTTGGGGAGGAGTGAGGAGTTGGGGAAAGACAGTCCTAACCGTGGAGGGTTCTGGTAAATGATGGGGTGAGGAGGGGCTCTTTGGCTCCCACCAGTCCCCCTGTCTGGTCTATC
+
BBBCCFFFCFFFGGGGGGGFGGHHGGGGGGHHFGGGGGHHHHGHGGHHHHHHHHGHHGHHHHHHHHHHHHHGGGGGHHHHGGHHHHHHGHHHGGGGGHHHGHHGGGHHGHHHHHHHHHHHHHHGEGGGG2FHHHHHGFCGHHGGGGGDGHHHHHHGHHHHGGGEGHHHHHHHHHHHHHGGGGGGGGCFEFGGFGGGEGGGHGGGAFFFFFFFFFFFFFFFFFFFFFFFFFFFFFFFFFFFFFFFFFFFFFE
@M05620:37:000000000-D9766:1:1101:5078:13576 1:N:0:91
GAGGCTGCTTTGGAAGAAACTCATAGATTACTGCAACAGTTCCCCCTGGACCTGGAAAAGTTTCTTGCCTGGCTTACAGAAGCTGAAACAACTGCCTACAGGCTTCTACCCTTAAGGCAAGGCTCCTAGAATACTCCAAGGGAGTAAAAGAGTCGATGAAACAATGGCACGCAAGCCAGTCATTCCGGCTTTAGCACTCTTGCAGCTTCAATTGAACAATTGTCAGCATTTGAACTTGTAACTTTCAAGCC
+
BABBBBFBFFFFGGGGGGGGGGHHHHHHHHHHHHGHFHHHHHHHHGGGHEHHHHHHHFFGHHHHHHHHHHHHHHHHHHHHHHHHHHHHHHHHHHHH3BB3B3?FCG3F43B333343310?/?30?3FG3F4?GHF3BFHA///?2B33BFH32/?/HH2F22?FG2FG1///>A.<FG<FF1>=>0>C@DH00=0DG/D0C00://:000:0000:GGHH0;9;0=0C0C000;0;;FB0;00000;0::
@M05620:37:000000000-D9766:1:1101:22412:13594 1:N:0:91
AGTGCCACTCTCAATCGCACAGGGGACCCAGGGCCTGGCCCCTCCATCCAGAAAACCTATGACCTCACCCGCTACCTGGAGCACCAACTCCGCAGCTTGGCTGGGACCTATGTTGAGTATCCAGCGTAGGAATCTGGGAGTTGGGGAGGAGTGAGGAGTTGGGGAAAGACAGTCCTAACCGTGGAGGGTTCTGGTAAATGATGGGGTGAGGAGGGGCTCTTTGGCTCCCACCAGTCCCCCTGTCTGGTCTA
+
>ABAAFBFFFFFG55BAFCGFGGFAAEFGGGFGGGFGHGGHGGGGCGGHHHGGFHHGHHHHGHFHFBFGHGGFCEHHHHHAFEHG1AFHHH?EEF>BBGF3B//?FHGHFHHHH3FH3FFHFGHHGCEBAGHEHHHGHEG?GHHGGEGCGGHGFHAGEFGGBCGEDAGFGHH:CFHFHGHGEEGDGGG9:FFGFFFGGGB0;FFEGFFFFFFFFFAFAEFFFFFFFFFEBFBFEBFFFFD-AFFFBB/://
@M05620:37:000000000-D9766:1:1101:16250:13600 1:N:0:91
GAGGCTGCTTTGGAAGAAACTCATAGATTACTGCAACAGTTCCCCCTGGACCTGGAAAAGTTTCTTGCCTGGCTTACAGAAGCTGAAACAACTGCCTACAGGATGCTACCCGTAAGGAAAGGCTCCTAGAAGACTCCAAGGGAGTAAAAGAGCTGATGAAACAATGGCAAGTAAGTCAGGCATTTCCGCTTTAGCACTCTTGTGGATCCAATTGAACAATTCTCAGCATTTGTACTTGTAACTGACAAGCC
+
A1AAAAFAFFFFGGGGCG1FGGFGGHHHHBFGHG11FAGGHHHHHGG/G0GHHHHHHBBGHHHHHHHHHHHHHHH1FHHBGHHHH1GHHH/FHHHHFBGHHHHHFHH2GHHGGGGHFBHFG0GHHFHHHFHHHHHHFFHFGGCEGFHBGHGHHHHFHHGFGGGGGFHFHHFGHFGGHHGHHHHHHGHGGGGGHFHHHHHHHHHHGGHHHHHHHHGHGGHHHHHHFHGCG:;FFFFFFFGBBFFFFFFEFGG
@M05620:37:000000000-D9766:1:1101:18439:13647 1:N:0:91
GAGGCTGCTTTGGAAGAAACTCATAGATTACTGCAACAGTTCCCCCTGGACCTGGAAAAGTTTCTTGCCTGGCTTACAGAAGCTGAAACAACTGCCTACAGGATGCTACCCGTAAGGAAAGGCTCCTAGAAGACTCCAAGGGAGTAAAAGAGCTGATGAAAAAATGGCAAGTAAGTCAGGCATTTCCGCTTTAGCACTCTTGTGGATCCAATTGAACAATTCTCAGCATTTGTACTTGTAACTGACAAGCC
+
A?AB>>C>BBB@G4BBCGBFGGHHHGGFGFBFG54FCGGHHBDBFEABACBBGGFGA323BFHGGGHABFGHGHHBB5BFFG3FGBBGEF?BGGHHBBB@B3BFBBFGGGHEFED0B3BBFGGGGFFHDGGGEBB3F?FFEGFG/B?FF3FGHHHDG@D@@2@<GFGCGFF1<FG1>F1<><FGFGBD..EEB=0<GFBGHD=::;C:GCFB<GHCCGCCBC0CF0/CFGGG;CFGG0FFBFFFBFGGFEG
@M05620:37:000000000-D9766:1:1101:4105:13667 1:N:0:91
AGTGCCAGCTCTCAATCGCACAGGGGACCCAGGGCCTGGCCCCTCCATCCAGAAAACCTATGACCTCACCCGCTACCTGGAGCACCAACTCCGCAGCTTGGCTGGGACCTATGTGAGTATCCAGCGTAGGAATCTGGGAGTTGGGGAGGAGTGAGGAGTTGGGGAAAGACAGTCCTAACCGTGGAGGGTTCTGGTAAATGATGGGGTGAGGAGGGGCTCTTTGGCTCCCACCAGTCCCCCTGTCTGGTCTA
+
33AABFFFBFFFFFGGGAFFEEACFEGGGGHHGGGGGDHHHHGHGGHHHHHHHGFHHGEHHHHHHHEGHHHGGGEGHHHGHGG1BGHHGGHHFE@EGHHHDHHA/?FHGHHHHHBGHHHHHHHHHGADF<GHHHHHGHFFEGHHCC.CGGGHFHGGH?GHFHFCGGHHHHHHHHHHHHHF?;EBEGGD9FFGGFFBFGGGGGGGEGFFAAFFFFFFF=FFFFEBBFFEFFFFFFFFFFFFFEFFFFFFBF;
@M05620:37:000000000-D9766:1:1101:15209:13684 1:N:0:91
GAGGCTGCTTTGGAAGAAACTCATAGATTACTGCAACAGTTCCCCCTGGACCTGGAAAAGTTTCTTGCCTGGCTTACAGAAGCTGAAACAACTGCCTACAGGATGCTACCCGTAAGGAAAGGCTCCTAGAAGACTCCAAGGGAGTAAAAGAGCTGATGAAACAATGGCAAGTAAGTCAGGCATTTCCGCTTTAGCACTCTTGTGGATCCAATTGAACAATTCTCAGCATTTGTACTTGTAACTGACAAGCC
+
BABBBBFBFFFFGGGGGF4FBGGHDGDFGHHHGHHGFHHGHHFHHGGEGFHHHHHHGHHHHHHHHHHHHHHHHHHHHHHHHHHHHHFFHHCHHHHHHHHGHHGHHHHHHHHGGGGHHHHHHHHHHGHHHHHHHHHHHHHHGGHGCFHHHHGHHHHHHHGGH@FGHHHHHHGGHHHFGHHHHHHHHHHGFGGGHHHHHHGHHHHHGFHHHGHHHGHGGHHHHHHHHHGHHHGGFFGFGGGGGGGGGGGGGGE
@M05620:37:000000000-D9766:1:1101:8675:13697 1:N:0:91
AGTGCCAGCTCTCAATCGCACAGGGGACCCAGGGCCTGGCCCCTCCATCCAGAAAACCTATGACCTCACCCGCTACCTGGAGCACCAACTCCGCAGCTTGGCTGGGACCGATGTGAGTATCCAGCGTAGGAATCTGGGAGTTGGGGAGGAGTGAGGAGTTGGGGAAAGACAGTCCTAACCGTGGAGGGGTCTGGGAAATGATGGGGTGAGGAGGGGCTCTTTGTCTCCTACCAGTCCCCCTGTCTGGTCTA
+
>>AAAFFCAFFFFAFGGFGGEEBG2EFEEEGGGFGGGDFHHHGGGGGBGHHHGGFG3AFGHFFHHHHGHHHFGGGGHHHGHHHFGGHHGHHHGG?/>3?FEHHFG/?0/////@1>F12>>2>G0D<<A?F1F11?GCCFC0GFG-C?C?./<=0.0:/:0;-C.E.G/;//FF0CBFFFB.9@.;D@-9..9B../9/:/BFB?.A-...9.:B;B-9//;B/9BB//;/9//;BB/.;-;99/B;BFF/
@M05620:37:000000000-D9766:1:1101:18951:13718 1:N:0:91
GAGGCTGCTTTGGAAGAAACTCATAGATTACTGCAACAGTTCCCCCTGGACCTGGAAAAGTTTCTTGCCTGGCTTACAGAAGCTGAAACAACTGCCTACAGGCTTCTACCCGTAAGGCAAGGCTCCTAGAAGACTCCAAGGGAGCAAAAGAGCTGATGAAACAATGGCAAGTAAGTCAGGCATTTCCGCTTTAGCACTCTTGTCCATCCAATTGAACAATTCTCATCATTTGCACTTTTAACTGACAAGCC
+
A?ABAAFBFFDFGB5BEGFGGGHHHGHHHGGGHHBGFHAGHFDAGGEFEFEGHHFFB3CGBGGGHGHFFHHGHHHEGGGHHHFGHEDGFEFHHHHH@BB3331F3B@@GGCEEEA0BB0?FFGGEECGFB?B3B33B3?2?A/C/??2F@/2@2F@G@@22@?F<1?<01/??DB??11<>.>1111<>..<===<G0/=F<D00=DGHCC00:0<:::<C:CGH0000;C00;BFF00C0;;09;FF99C
@M05620:37:000000000-D9766:1:1101:24690:13731 1:N:0:91
GCGGCTGCTTTGGAAGAAACTCATAGATTACTGCCACAGTTCCCCCTGGACCTGGAAACGTTTCTTGCCTGGCTTACAGAAGCTGAAACAACTGCCAATGCACGATGATCCCCGCAAGGAGAGGCTCCTCGAAGCCTCCCAGGGCGTAAAAGCGCTGCTGACACAATGGCACGTAAGTCAGGCATTTCCGCTTTAGCACTCTTCTCGATCCACTTGCACACTTCTAAGCATTTGTACTTGTAACTGACAAG
+
>1>A>>A>FFBBGFFFBAABBFFG3DDFGBFGGG0BBBBBDGHHHGEFE0BEGHFFF10BBFGHGGBFGGHHHFG1FGHGEGHFG1@1FF?B@FHGF@FBGH1/???BG1FHFG/>/><0//<?C/BF<<EF0//@GH//0@FFCC///<1>0>CGGCHH0<<CGCGHHHG0CGGGHGH0CHH.GHHCCEGG.;;CFGGGGGG090;9BFGG/0;C00;C.CFBF/;BFFBFF/;99BFF//;:BB//;F9
@M05620:37:000000000-D9766:1:1101:14169:13744 1:N:0:91
AGTGCCAGCTCTCAATCGCACAGGGGACCCAGGGCCTGGCCCCTCCATCCAGAAAACCTATGACCTCACCCGCTACCTGGAGCACCAACTCCGCAGCTTGGCTGGGACCTATGTGAGTATCCAGCGTAGGAATCTGGGAGTTGGGGAGGAGTGAGGAGTTGGGGAAAGACAGTCCTAACCGTGGAGGGTTCTGGTAAATGATGGGGTGAGGAGGGGCTCTTTGGCTCCCACCAGTCCCCCTGTCTGGTCTA
+
BBBBCFFFBFFFGGGGGGGGGGHHGGGGGGHHGGGGGGHHHHGHGGGHHHHHHHHHHGHHHHHHHGHHHHHGGEFGHHHHGGHHHHHEGHHHGGGGGHHHGHHGGGHHGHHHHHHHHHHHHHHHHGCDGGHHHHHHHHHGGHHHGGGGGGGHHHHHGGHHHFGGGGHHHHHHHHHHGHHHGGGGGGGGEFGGGGGGGGGGGGGGGGFFEFFFFFFFFFFFFFFFFFFFFFFFFFFFFFFFFFFFFFFFFFB
@M05620:37:000000000-D9766:1:1101:13575:13757 1:N:0:91
GAGGCTGCTTTGGAAGAAACTCATAGATTACTGCAACAGTTCCCCCTGGACCTGGAAAAGTTTCTTGCCTGGCTTACAGAAGCTGAAACAACTGCCAATGCAGGATGCTACCCGTAAGGAAAGGCTCCTAGAAGCCTCCAAGGGAGTAAAAGAGCTGATGAAACAATGGCAAGTAAGTCAGGAATTTCCGCTTTAGCACTCTTGTGGACCCAATTGACCAATTCTAAGCATTTGAACTTGTAACTGCAAAC
+
AAABBBFBFFFFGGGGGGGGGGGHHHHHHGGGHHFHGHHHHHHHHGGGHHHHHHHHHFFHHGFHHHHGHHHHHHHGHFHFHFGHHHHFGHHHHHHHHHHH34F11F3234BFCF1E>FG3F3B??3F/3D4D3??03FGG?FA//?/BGG22/22FG2@2@G22</DD?C01<11@?1=GG0101<=F1<AAGAD0=0DCCHHD=C<:/;.;.;C0000=:C0;00;0/0CF090;0C0C0;09B000;0.
@M05620:37:000000000-D9766:1:1101:27351:13766 1:N:0:91
GAGGCTGCTTTGGACGAAACTCATAGATTACTGCAACATTTCCCCATGGACCTGGAAAAGTTTCTTGCCTTGCTTAACGAAGCTGAAATAACTGCCAATGATTTATTCTACAAGTAAGGAAAGGAACCTATAATAAGAAAAGGGAGGAAAAGAGATTATCAAAAAATGGCAAGAAAGTAAGGCATTTCCGATTTAGCAATCCACTGTATAAAATCGAACAATCCACAGCAGAGCATCTGGTAACTAACAAG
+
>3AA>>CA@@B4F44AEE?EFGHHHCGHHHADDF3BEF35D5AB22BA3EBBFGAG332BBDGBDGGB3BDBBDG55ABBFF0BF33B5D5FGHHGFHGG@444B4444BB@3B344433330023B?2BB34B4?3?33???/?<//B22B?@222@@22@@<//0110<1/0?0111<1100111>>..<.<=0==000/0/000:00;000/.:;.-/0/;0;/../././/00;0;;=00;9;;/0/
@M05620:37:000000000-D9766:1:1101:13574:13778 1:N:0:91
GAGGCTGCTTTGGAAGAACCTCATAGATTACTGCAACAGTTCCCCCTGGACCTGGAAAAGTTTCTTGCCTGGCTTACAGAAGCTGAAACAACTGCCAATGCAGGATGCTACCCGTAAGGAAAGGCTCCTAGAAGACTCCAAGGGAGTAAAAGAGCTGATGAAACAATGGCAAGTAAGTCAGGCATTTCCGCTTTAGCACTCTTGTGGATCCAATTGAACAATTCTCAGCATTTGTACTTGTAACTGACAAG
+
A@AAA?FA1F@DAGGGGC1FAGBGFHHBGHHHHFFGCEHGGHHFHGGAEGHHHFGG1BFHHDGH2FAGHFDHHHFEGFHGHHHGFFHHHF/FGEHFBEHHGHGHGHHHHHHGHGGGGHFGHHHHHFHGHFFHFHHGGHHFHHGGGGEGFHHHGHGHHFHHHBFGHHHHFHHHGDFFHDHHGHHFFFGH1>AEGGFDGHHHGHHH=GGGHHHHGGFHFHHHEHFHHHHFFFGFGGGBFFFBBF;FGFFGG9:
@M05620:37:000000000-D9766:1:1101:25754:13789 1:N:0:91
GAGGCTGCTTTGGAAGAAACTCATAGATTACTGCAACAGTTCCCCCTGGACCTGGAAAAGTTTCTTGCCTGGCTTACAGAAGCTGAAACAACTGCCAATGCAGGATGCTACCCGTAAGGAAAGGCTCCTAGAATACTCCAAGGGAGTAAAAGAGCTGATGAAACAATGGCAAGTAAGTCAGGCATTTCCGCTTTAGCACTCTTGTGGATCCAATTGAACAATTCTCAGCATTTGTACTTGTAACTGACAAG
+
BABBABFBFFFFGFBFGG4FGGHHHFFFGHHHHBDGFFGGHDFGHGEC2EFGFHGGB3CAFDGFHHHBBGHFGHHEFGFGHHBGGEBGFG?FHHHGHHHHBB31BG3FHFGF1EEEEFHHHGHGGCFGGG4BF4BBBG3BGG?DHGDGHHEGGHCG2FGDFGHGCEGGGGHHG?DGH@FGFCG.1>=GHDDGGGG=GGFGHHH0DC.D::G0C;<GGH;FHFGGHGCG;B;0;0;FFCFC;CF0F;FCBB9
@M05620:37:000000000-D9766:1:1101:1863:13799 1:N:0:91
GAGGCTGCTTTGGAAGAAACTCATAGATTACTGCAACAGTTCCCCCTGGACCTGGAAAAGTTTCTTGCCTGGCTTACAGAAGCTGAAACAACTGCCTACAGGATGCTACCCGTAAGGAAAGGCTCCTAGCAGACTCCAAGGGAGTAAAAGAGCTGATGAAACAATGGCACGTAAGTCAGGCATTTCCGCTTTAGCACTCTTGTGGATCCAATTGAACAATTCTCAGCATTTGTACTTGTAACTGACAAGCC
+
AABBBBFAFFFFFGGGCCFBAF4GAGEFHDGHHBGFFCHHHHHHHGAFEFHHHFFE3FCCFGHHEBBGGGHHHFGHHHHDFGHFFHFFGC1?GFGG3BBEGG1BGGHHHHHAFGFAGFHGHGHHHGHHH3F3BGHHGFHHGGHG?FGHGBFHE1FFHHGFHGBGGFFHF1?FCFHGHH1>FGHHFH1CDGEEFHHHHCGHFDGHFGCGHHHGHCBCFBCHHGHHH0;FFFB;;9CFGGGGGGGFCFBCFGG
@M05620:37:000000000-D9766:1:1101:12178:13805 1:N:0:91
AGTGCCAGCTCTCAATCGCACAGGGGACCCAGGGCCTGGCCCCTCCATCCAGAAAACCTATGACCTCACCCGCTACCTGGAGCACCAACTCCGCAGCTTGGCTGGGACCTATGTGAGTATCCAGCGTAGGAATCTGGGAGTTGGGGAGGAGTGAGGAGTTGGGGAAAGACAGTCCTAACCGTGGAGGGTTCTGGTAAATGATGGGGTGAGGAGGGGCTCTTTGGCTCCCACCAGTCCCCCTGTCTGGTCTA
+
BCABBFFFCFFFGGGGGGGGGGHHGGGGGGHHFGFGGGHHHHGHGGHHHHHHHHHHHGHGHHHHHHHHHHHGGFFGHHHHBGHHHHE?FHHHGGGGGHHHGHHGGGHHGHHHHHHHHHHHHHHHHGGGGGHHHHHHHHGGGHHHGGGGGGGHHHHHHGHHHHGGGGHHGHHHHHHHHHHHGGGGGGGGGGGGGGGGGGGGGGGGGGFFFFFFFFFFFFFFFFFFFFFFFFFFFFFFFFFFFFFFFFFFFFB
@M05620:37:000000000-D9766:1:1101:1851:13812 1:N:0:91
GAGCCTGCTTTGGCAGAAAATTATATCTTACTCCAACAGTTCCCCCTGGACCTGGCACCGTTTCTTGCCTGTCCTACAGAGGCTGCCCCAAACGACTACAGGATGCTACCCGTCAGGAACGGCTCCTAGCAGCCTCCACGGGCGTACCAGCGCTGCTGAACCACTGGCCCGTCCGTCAGGCATTTCCGCTTTCGCACTCTTGTGGATCCCCTTGAACAATTCTCAGCATTTGTACTTGTCCCTGACAAGCC
+
>1>1>>BBCFDDGGFE1B1111BDG33DE3DF1B11BABDDFGHHGEFE0FBBB00A1/ABABBG1DBGHF1B1DABF1D0/B?F/B/?/E0/B/>?/FFFFEFHBFBB0B??/??01GC//ECGFG<B1<B0?GHH00C/</>>-><=F.>CGG.CG00/<..<CCH..:C..-;CEGG/.9CFGGGCGGG0C.9;?FFFFFFFFFFFFEFFFB9B/BBFFF//;B/B/;BF/9;/9B///;9F///;AA
@M05620:37:000000000-D9766:1:1101:2123:13817 1:N:0:91
GAGGCTGCTTTGGAAGAAACTCATAGTTTACTGCAGCAGTTCACCCTGGACCTGGACAAGTTTCTCGCCTGGCTTACAGAAGCTGAAACAACTGCCTATAGGCTGCTACCCGTAAGGAAAGGCTCCTAGCAGACTCCAAGGGAGTAAAAGAGCTGATGAAACAATGGCACGTAAGTCATGCATTTCCGCTTTAGCACTCTTGTGGATCCAATTGAACAATTCTCAGCATTTGTACTTGTAACTGACAAGCC
+
AAAAAAFAFFFFGGGGF1BGABFG3E333FGH3BF1AFEFG2DDFGHH/0BABGHB0ABGFGDHH2FAEE/G00BFHHAFHHHHHGFGHHHHHHHHBB11B11B>?GHHHH/EEGFF1CFFGHFHGHHHGH1BGHFHFHHGGGG/BFGH1?FFFFFHFGHHHHHHGFBG1???GHHHH11>FGHDGFACGAEFFHHH<<GHDGFEB<;CGHGG;CGHGHHGGGHH0;BBF;B0;CFGGFFGGGB0=BFAEG
@M05620:37:000000000-D9766:1:1101:14613:13818 1:N:0:91
GAGGCTGCTTTGGAAGAAACTCATAGATTACTGCAACAGTTCCCCCTGGACCTGGAAAAGTTTCTTGCCTGGCTTACAGAAGCTGAAACAACTGCCTACAGGATGATACCCGTTAGGAAAGGCTAATAGAAGAATCCAAGTGAGTAAACGAGCTGATGAAACACTGGCATGTCCGTCAGGCCTTTCCGCTTTAGCACTCTTGTGGATCCAATTGAACAATTCTCAGCATTTGTACTTGTACCTGAAAAGCC
+
CCCCCCFCFFFFGGGGGGGGGGHHHHHHHHHHHHHHHHHHHHHHHGGGHHHHHHHHHHHHHHHHHHHHHHHHHHHHHHHHHHHHHHHHHHHHHHHH3G233?1@334B@F3>>1?F2D3B00?B33B4F3?FG3333B333DGD?FGF3/?/</2F2D2FGF202@FHH10F11?/0<?00.11>G1.<C<CGDG0<0CGD0<0.<<:G000;0C0:0;G0CHGBC0CBF009;0;9;000;00C0;FF.:
@M05620:37:000000000-D9766:1:1101:14023:13822 1:N:0:91
AGTGCCAGCTCTCAATCGCACAGGGGACCCAGGGCCTGGCCCCTCCATCCAGAAAACCTATGACCTCACCCGCTACCTGGAGCACCAACTCCGCAGCTTGGCTGGGACCTATGTGAGTATCCAGCGTAGGAATCTGGGAGTTGGGGAGGAGTGAGGAGTTGGGGAAAGACAGTCCTAACCGTGGAGGGTTCTGGTAAATGATGGGGTGAGGAGGGGCTCTTTGGCTCCCACCAGTCCCCCTGTCTGGTCTA
+
BBAABFFFAFFFGBGGGGGAEEHHGGGGGGHHGGGEFFHFHHGHGGGGGHHHGHHHHGHGHHHHHHHHHHHFGGGGHHHHHHGHHHGHGHGHGGGGGHHHGHHGGGHHGHHHHHHHHFHHHHHHHGGGCGHHHHHHGHGGEHHHGGGGGGGHHHHHHGHGGHGGEGGHHHFFGHHFFHGHGGGGGGGGEG.FGGGGGGFFGGGGGGFFFFFFFFFFFFFFFFFFFFFEFFFFFFFFFFFDFFFFFFFFFFF
@M05620:37:000000000-D9766:1:1101:14634:13830 1:N:0:91
GAGGCTGCTTTGGAAGAACCTCATAGATTACTGCAACAGTTCCCCCTGGACCTGGAAAAGTTTCTTGCCTGGCTTACAGAAGCTGAAACAACTGCCTACAGGATGCTACCCGTAAGGAAAGGCTCCTAGAAGACTCCAAGGGAGTAAAAGAGCTGATGAAACAATGGCAAGTAAGTCAGGCATTTCCGCTTTAGCACTCTTGTGGATCCAATTGAACAATTCTCAGCATTTGTACTTGTAACTGACAAGCC
+
AABBAAFAFFFFGCGGGG4AFGGGHHHGHHHHHBFGFHHHHHGHHGG2BFHHHHHHGHHHHHHGHHHHGHGGFHHHHHGFFGGHHHGHHG1BGHHFGHHFHHEHFHHGHHHGGGGHHFHHHHHEHEHHHHHGHHHHHHHHGGHG?FFFHHGHHGHHHHHHG@FGHHHHFHGGGHH?GHGHHHHGFFHGGGGGHHHHHHEFHHHHGGGHHHHHGHHFFHHHHGFHHHHHH;FF;BFFGFGGGGGGGGFGGGG
@M05620:37:000000000-D9766:1:1101:2967:13831 1:N:0:91
AGTGCCAGCTCTCAATCGCACAGGGGACCCAGGGCCTGGCCCCTCCATCCAGAAAACCTATGACCTCACCCGCTACCTGGAGCACCAACTCCGCAGCTTGGCTGGGACCTATGTGAAGAACCAGCCTAAGAAATTGGGGGGTGGGGGGGAGTGAGGAATTGGGGAAAAGACAGCCTAAACCGGGAAGGTTCTGGTAAAAGAAGGGGTGAAGAAGGGCCTTTTGGCCCCCAACCATTCCCCTGTTTTGTCTA
+
3>AAAFBCACBBB4BBGAAFAABB22BFGGCDGGEEFBBBBAEGBB2FGHBDH3FHFBGGH3DFBF3@BFGEEE/>BFF1BFB1B?1??FGGG>/EEBGHGGG??/FGEGHHHHDB2110B?B///@@1@1@0>1@CE?/9B-9=<--;--;://;/.;F//AB.9../;;/;:;9/:FF/9;9--99;:9/9B;B;B//.99A9BFB9/;//;9A.9.;BFFBB99;BBFF..;/;BFF..F/9.9.;B9
@M05620:37:000000000-D9766:1:1101:6105:13847 1:N:0:91
GAGGCTGCTTTGGAAGAAACTCATAGATTACTGCAACAGTTCCCCCTGGACCTGGAAAAGTTTCTTGCCTGGCTTACAGAAGCTGAAACAACTGCCAATGCCGGATGCTACCCGTAAGGAAAGGCTCCTAGAATACTCCAAGGGAGTAAAAGAGCTGATGAAACAATGGCAAGTAAGTCAGGCATTTCCGCTTTAGCACTCTTGTGGATCCAATTGAACAATTCTCAGCATTTGTACTTGTAACTGACAAG
+
CCCCDDFCFFFFGGGGGGGGGGHHHHHHHFHHGHHGHHHHHHHHHGGGHGHHHHHGHHHHGHHHHHGHHHHHHHHHHHHHHHHHHHHHHGHHHHHHGHHHG3>/EEG2BF3FGDAEEHHGHHHGH?C?B34BG3B23FGFGH//FDEFGH2DFCCGFGE?1=F1=F111FCCFFDHHHHHHHHG<1>G0E.C.<<000<</:0CHF.0:0/:CG;:CF00G00B9F0;0C0;9;CCFFGG0;00C0BFB0;
@M05620:37:000000000-D9766:1:1101:21249:13857 1:N:0:91
GAGGCTGCTTTGGAAGAAACTCATAGATTACTGCAACAGTTCCCCCTGGACCTGGAAAAGTTTCTTGCCTGGCTTACAGAAGCTGAAACACCTGCCAATTCAGGCAGCTACCCATACGTAACGAAACCTAGACGCATCACCGGAAGGCAACGAGATGCTGCACCAATGACACGTAAGTAAGGCATTTACGCTTTCGCAATCTTGTGGATCCACTTGACCAATTATCAGCATTTGTACTTGTCACTGACCAG
+
AAABBBFAFFFFGGGGGG4FGGFHHHHGHGGHHGEBFHGGHHHHHGGFHHHHHHHGHHFHHHHHHHHHHHHHHHHHHHHHHHHHHHHHHH1EHHHHFHH3GHD3F1?>33BB13B3BG?BA//////BB3?3B//<//2B2/B/>E//@0//?//<11??DG>>FH1>11>1><GHHGDGHBGHCDGHDCAEGG0CDD.:C0;0:9.:99BB;;F0000;./09;90;0000;0;C09;0;00:B/:F//9
@M05620:37:000000000-D9766:1:1101:9554:13864 1:N:0:91
AGTGCCAGCTCTCAATCGCACAGGGGACCCAGGGCCTGGCCCCTCCATCCAGAAAACCTATGACCTCACCCGCTACCTGGAGCACCAACTCCGCAGCTTGGCTGGGACCTATGTGAGTATCCAGCGTAGGAATCTGGGAGTTGGGGAGGAGTGAGGAGTTGGGGAAAGACAGTCCTAACCGTGGAGGGTTCTGGTAAATGATGGGGTGAGGAGGGGCTCTTTGGCTCCCACCAGTCCCCCTGTCTGGTCTA
+
AAABBFFFAFFFGGGGGGGGGGFHDCDEGGHHCAEDGDHHHHECDFHHHGHHHFEHHDAGHHHHHHHHHFGGGEGGHHHHHHHGHHHHGHHHGGGGGHHHGHHGGGHHGHHHHHHHHGHHHHGHHGEGGGHHHHHHHHHFDGHHGGGGGGGHHHHHHGHHHHGGGGHHFHHHHHHHGHHGGGGGGGGGCFGGGGFGGGGGFFGGGGFFFFFFFFFFFFFFFFFFFFFFFFFFFFFFFFFFFFFFFFFFFFF
@M05620:37:000000000-D9766:1:1101:26917:13877 1:N:0:91
GCGGCTGCTTTGGAAGAACCTCATAGATTACTGCAACAGTTCCCCCTTGACCTGGAACCTTTTCTTGCCTGGCTTACAGAAGCTGCCACACCTGCCAATGCAGGATGCTACCCGTACGGCACGGCTCCTAGACGCCTCCCCGGGAGTCAACGCGCTGATGCAACAATGGCACGTAAGTCAGGCCTTTCCGCTTTAGCACTCTTGTGGATCCAATTGAACACTTCTCCGCATTTGTACTTGTACCTGACAAG
+
>1AAA1A1BDBDF1FGFFCGGGBGFDH3AGFHH11BBFBD2FGHHGEBC1BFGGGBB1/0BBGFDFGGHFDBGBB1BGGHFHGGH10BBFFEGGH01@FFGFFHFHHGHBGHHGGG/?////?>B@EFH1B<1C/BGGG//ACC>AE0=11>-ACGG<GH00<=;.CGHHGCC:CGGFG009C.CFF;0;CCCA00FF9FEFFFCBA/FFBF/9FF/;;B-BF/;B/-9-BB/FFFFFBF://;BF;//;9
@M05620:37:000000000-D9766:1:1101:16387:13877 1:N:0:91
GAGGCTGCTTTGGAAGAAACTCATAGATTACTGCAACAGTTCCCCCTGGACCTGGAAAAGTTTCTTGCCTGGCTTACAGAAGCTGAAACAACTGCCTACAGGATGATACCCGTCAGGAAAAACTCCTAGAAGACTCCCAGAGCGTAAAAGAGCTGCTGAACAAATGGCAAGTAGGTCAGGAATTTCCGCTTTAGCACTCTTGTGGATCCAATTGCACAATTATCAGCATTTGTACTTGTACCTGACAAGCC
+
BABCCCFBFFFFGGGGGGFGGGHHHHHHHHHHHHHHGHHHHHHHHGGGHHHHHHHHHHHGFHHHHHHHHHHHHHHHHHHHGHHHHHHHHHGHHHHH3F?FFCEFH3FBGBFE>11?2B2320?CGHHG43BGH3?3B/B?//2>??//B?F2@FG2FGHF22@?F<?F<1<11111?<CF10><F11AEEAC0=DGGH/=G0DCAGCGHF0;0000;CHC00<::CGGF909C0BF0;CB0;0:99:;A.9
@M05620:37:000000000-D9766:1:1101:9434:13894 1:N:0:91
GAGGCTGCTTTGGAAGAAACTCACAGGCTAGTGACAAAGGTTCGGCCGGGCCTGGGTAAGATTCCTGGCCGGCATAGCGAAGCTCGAACGCCTGCCTAGAAGTCTCCAAGGGAGTAAAAGAGCTGATGAAACAATGGCAAGTAAGTCAGGCATTTCCGCTTTAGCACTCTTGTGGATCCAATTGAACAATTCTCAGCATTTGTACTTGTAACTGACAAGCCAGGGACAAAAGATCGGCAGAGCACACGTCT
+
AAAAAAFAFFFFGGGGGGGGG1G1F1000B0BF21FFG0011BA/E/A//A/////B10B1212221000/////11B>/>EGH1//B>//>0/G0B1E1B111>11FG1/??A?FB@FHGGHHCGG?1<F?CE?FFFCCE=DFF>1=F<><G>F1DECFGFHHF=<CG;0:;:CC0CGHHHHGFC<<GFF0C;99;FFFG0;00CFG009;9;FFFG9..99A;---AFFBE99-;9;9A-/;AFF@-;-
@M05620:37:000000000-D9766:1:1101:16390:13899 1:N:0:91
GAGGCTGCTTTGGAAGAAACTCATAGATTACTGCAACAGTTCCCCCTGGACCTGGAAAAGTTTCTTGCCTGGCTTACAGAAGCTGAAACAACTGCCTACAGGATGCTACCCGTAAGGAAAGGCTCCTAGAAGACTCCAAGGGAGTAAAAGAGCTGATGAAACAATGGCAAGTAAGTCAGGCATTTCCGCTTTAGCACTCTTGTGGATCCAATTGAACAATTCTCAGCATTTGTACTTGTAACTGACAAGCC
+
BBBBBBFBFFFFGGGEAGGFGGHFHHHHHFHHHHHFHHHHHHHHHGGGHGHHHFHFGGHHBGHHHGGHHHHHHHHHHHHHHHHHHHGHHFHHGHHFFGHGGB?GGFHHHGCFEFF0??GFHGHHHGHHEHBFFGDGHHHFFACGBCFGFBF2FGFHBFFGFGHHFDCGFFGHFFB1??10<FCFFHED?GFGHDH0DGHFG0=<.DCGBGHFGCCC;GGGHFFHB;C:GHFBFFGGG0;0CFFFGGGGFFE
@M05620:37:000000000-D9766:1:1101:4902:13937 1:N:0:91
GAGGCTGCTTTGGCAGAAACTCATAGATTACTGCAACAGTTCCCCCTGGACCTGGCAAAGTTTCTTGCCTGGCTTACAGACGCTGACACAACTGCCAATGCAGGATGCTACCCGTAAGGCAAGGCTCCTCGACGACTCCAAGGGAGTAACAGAGCTGATGAAACAATGGCCAGTAAGTCAGGCATTTCCGCTTTAGCACTCTTGTGGATCCAATTGAACAATTCTCAGCATTTGTACTTGTAACTGACAAG
+
>>A3>AFAFFFFGEFEEBGBGGFGCB5DFBGHDFFFFCGHHHHHHGGGHFHHHHH2BA1F5BGHHADGHHHAFBFGHHFF1>>EF?G3BFF>@?FGFHHHHHHHGGHHHHHHHGG?/BE300?FHHHGFGGD/>BDGGH1<GGGHGG0??1G0?GHH1GH1<FG0.>FHH01CHFHHGHGFFG.CHHHHEGFGGFHHHHFHHHHGGGGGGGG0CFGF0FF/FGGGGBFFBGGGGGGGGGGGGGGGGFFFFF
@M05620:37:000000000-D9766:1:1101:8861:13949 1:N:0:91
GAGGCTGCTTTGGAAGAAACTCATAGATTACTGCAACAGTTCCCCCTGGACCTGGAAAAGTTTCTTGCCTGGCTTACAGAAGCTGAAACAACTGCCAATGCAGGATGCTACCCGTAAGGAAAGGCTCCTAGAAGACTCCAAGGGAGTAAAAGAGCTGATGAAACAATGGCAAGTAAGTCAGGCATTTCCGCTTTAGCACTCTTGTGGATCCAATTGAACAATTCTCAGCATTTGTACTTGTAACTGACAAG
+
AABAAAFBFFFFGFGGGGGGGGGHHHHHHGHHGHHHHFHHHHHHHGFGHHHHHGHFGGHHBGHHHFGHHHHHHGFGHHHHFHHHHGGGGHHHHGHHHHHHHHHHGHHHHHHHHGGFEHHHHHHHHHHGH3GHGHHHHHHHHHGGHGFHHHHHGGHHHHHHHHHHHHHHHHHGFHHHHFHHHHHHHHHGHGGGGGHHHHHHHHHFGHGHHGHHHHHHHHHHHHHHHHHHHGGGGGGGGGGGGGGGGGGGGG;
@M05620:37:000000000-D9766:1:1101:12830:13990 1:N:0:91
GCGGCTGCTTTGGAAGAAACTCATAGATTACTGCAACAGTTCCCCCTGGACCTGGAAAAGTTTCTTGCCTGGCTTACAGAAGCTGAAACAACTGCCAATGCAGGATGCTACCCGTAGGGAAAAGCGCCTCGAAGACTCCAAGGGGGTAAAAGAGCTGATGAAACAATGACGCGTAAGAAAGGCGTTTCCGCTTTAGCACTCTTGTGGATCCACTTGAACAATTCTCCGCATTTGTACTTGTAACTGCCAAC
+
11>AA>DAFFFFBGG11FGGGGGHBGFHH1FGGH11FFFFGHFHHGEFG0FGHFFHF1AFGHHHFHHGHHHHGGF1BFFG@GH@C11BF0FGFFHHBGHHHEGCFBGHH2G0B/?////00/00B//>EEB/0FBG1FG111///>//01?1<00>F1>G1<1<>G110<..<-:..00/::.-:--/;.C;.9000;99/;F9F0E009:0/90;//;F-B/BBB/;;@9-/:B;BFB/B/9/9:///;:
@M05620:37:000000000-D9766:1:1101:22312:13999 1:N:0:91
AGTGCCAGCTCTCAATCGCACAGGGGACCCAGGGCCTGGCCCCTCCATCCAGAAAACCTATGACCTCACCCGCTACCTGGAGCACCAACTCCGCAGCTTGGCTGGGACCTATGTGAGTATCCAGCGTAGGAATCTGGGAGTTGGGGAGGAGTGAGGAGTTGGGGAAAGACAGTCCTAACCGTGGAGGGTTCTGGTAAATGATGGGGTGAGGAGGGGCTCTTTGGCTCCCACCAGTCCCCCTGTCTGGTCTA
+
ABBBAFFFBFFFGCGGGAEAE2FGFEGGGGHHGFGGFCGFHHGHGGGFHHFHHHGGGGFHHGGHHHGHHHHEEGGGHHGFGHF?GG1FEGGHGF/?EBGHDHHFEFGHGHHHGHFHHHHHHHHHHGDDD<GHHHHHHHHGEHHHGGGGCGDHHHHHHGGHHHGGGGHFFHGHHEHHHHGHGEGGGGGG.FFGGGGGGFFGGGGFGBFBFFFFFFBBB?FFFFFEFFFFEFADFFFFFFFFBFFFFFFBBFF
@M05620:37:000000000-D9766:1:1101:2256:14012 1:N:0:91
AGTGCCAGCTCTCCATCGCACAGGGTACCCAGGGCCTGGCCCCTCCATCCAGAAAACCTATGACCTCACCCGCTACCTGGAGCACCCACTCCGCAGCTTGGCTGGGACCTATGTTATCCAGCGTAGGACTCTGGGAGTTGGGGAGGCGTGAGGCGTTGGGGAACGCCAGTCCTCACCGTGGCGGGTTCTGGTAAATGATGGGGTGAGGAGGGGCTCTTTGGCTCCCACCAGTCCCCCTGTCTGGTCTATCT
+
>>>>>BDFBFFFGFGBBAE2EEHFF4BBGAB22BA2ABGGHHGGGGBGHBFGH3FABEFFBBFGH5BFGHH>E>>>GFBBBBBFGHA1?FG1>E/E>BBB?FGGFGHHGH3GHHF2FDHBBGCG/BA11@F@FBH0FEH<1/C/<@.<<-.CCCCFGGA?C...9.;.9CFFG0CFGGFEB-;@BBEFFFB;B/9BFFFFB.D9@?F.9A9-;B;EFFFFFF/BFEFFF.ABF/;EF>EFFFFFFE9BFFB
@M05620:37:000000000-D9766:1:1101:20477:14014 1:N:0:91
AGTGCCAGCTCTCAATCGCACAGGGGACCCAGGGCCTGGCCCCTCCATCCAGAAAACCTATGACCTCACCCGCTACCTGGAGCACCAACTCCGCAGCTTGGCTGGGACCTATGTGAGTATCCAGCGTAGGAATCTGGGAGTTGGGGAGGAGTGAGGAGTTGGGGAAAGACAGTCCTAACCGTGGAGGGTTCTGGTAAATGATGGGGTGAGGAGGGGCTCTTTGGCTCCCACCAGTCCCCCTGTCTGGTCTA
+
BCBCCFFFCFFFGGGGGGGGGGHHGGGGGGHHGGGGGGHHHHGHGGHHHHHHHHHHHGHHHHHHHHHHHHHGGGGGHHHHHHHHHHHHGHHHGGGGGHHHGHHGGGHHGHHHHHHHHHHHHHHHHGGGGGHHHHHHHHHGGHHHGGGGGGGHHHHGHGHHHHGGGGHHHHHHHHHHHHHHGGGGGGGGGFGGGGGGGGGGGGGGGGFFFFFFFFFFFFFFFFFFFFFFFFFFFFFFFFFFFFFFFFFFFFF
@M05620:37:000000000-D9766:1:1101:22187:14047 1:N:0:91
GAGGCTGCTTTGGAAGAAACTCATAGATTACTGCAACAGTTCCCCCTGGACCTGGAAAAGTTTCTTGCCTGGCTTACAGAAGCTGAAACAACTGCCTACAGGATGCTACCCGTAAGGAAAGGCTCCTAGAAGACTCCAAGGGAGTAAAAGAGCTGATGAAACAATGGCAAGTAAGTCAGGCATTTCCGCTTTAGCACTCTTGTGGATCCAATTGAACAATTCTCAGCATTTGTACTTGTAACTGACAAGCC
+
BABBBAFBFFFFGGGGGGGGGGFDGEGEEFGHGHHHHGGGHH5A2EFCHBBGEAGA332BBBFH55FFHF3FG213F5BDAEB3FDH3BFHHHFBEB@BFEHGHHHHGHHHGEGGHH?FEFFGFFFGHHHHHGGFGHHGHEFHG?GFHFGGHFHHHHHHHHHHHHHHGFHGGHFH?GHDFFHHHBHFGD.CGD=GHHGFFHGHHGFCFHHF:CGHHFHGHFBGGB=C0;G0F0CFGGGB9BFFFCFGGGEG
@M05620:37:000000000-D9766:1:1101:26417:14054 1:N:0:91
GAGGCTGCTTTGGAAGAAACTCATAGATTACTGCAGCAGTTCCCCCTGGACCTGGAAAAGTTTCTTGCCTGGCTTACAGAAGCTGAAACAACTGCCTACAGGATGCTACCCGTACGGAAAGGCTCCTAGCAGACTCCAAGGGAGTCAACGAGCTGATGAAACCATGGCACGTCAGTCAGGCCTTTCCGCTTTCGCACTCTTGTGGATCCCATTGAACCATTCTCAGCATTTGTACTTGTACCTGACCAGCC
+
A1AAAAFAFFFFGGGG11FFFGEG3G1GHHHHFHH1FEGFHHGGHGGEH0GEGFFFGH0BFHHHHAGHHHHHHFGFHHHHHFHHHHHHHHCGHHHH1@>GH0011FFEHFHG///>EFG?GHHC0FHBGGGDHH11B<<BEGE/?0>@1?C<//FFGFFG1?0?FGH0F1>G.FEGHH1<F./<DGDCGGGG0;ECCCHHHB<:CFGGG/9CBFFGF.;C0FBF0;FBF;FF;0CFG0CFFGFGGF//;AF
@M05620:37:000000000-D9766:1:1101:22955:14063 1:N:0:91
GAGGCTGCTTTGGAAGAACCTCATAGATTACTGAAACAGTTCCCCCTTGACCTGGAAAAGTTTCTTGCCTGGCTTACAGAAGCTGAAACACCTGCCTACAGGATGCTCCCCGTAAGGAAAGGCTCCTAGAAGACTCCAAGGGAGTAAAAGAGCTGATGAAAAAATGGCAAGTAAGTCAGGCATTTCCGCTTTAGCACTCTTGTGGATCCAATTGAACAATTCTCCGCATGTGTACTTCTCACTGACAAGCC
+
AAAAAAF1BBDFF1AGGGGGGGHHHHHDFGHGH3BF1FGHGHHHHGGGGHHHHHHHHHE0BFFGBGDGHHEGHHGCGFFHHHGGHHFFHFGGFGH0BFGFHF0FFGG1FFGGGG/FF1B0F0FGH?EGHFGHEHHHHHHHGGHG/GHHFGFHHHGHHFD1>10>GGHHHHGHHG1>GHFFBCGHHHHG<CEG0G0=DGHHHFCFC0C;GGCGHFB0CFHHHHG00.;?E.;B;CB;C0;09;;FG9FFGFG
@M05620:37:000000000-D9766:1:1101:20716:14065 1:N:0:91
GAGGCTGCTTTGGAAGAAACTCATAGATTACTGCAACAGTTCCCCCTGGACCTGGAAAAGTTTCTTGCCTGGCTTACAGAAGCTGAAACAACTGCCAATGCAGGATGCTACCCGTAAGGAAAGGCTCCTAGAAGACTCCAAGGGAGTAAAAGAGCTGATGAAACAATGGCAAGTAAGTCAGGCATTTCCGCTTTAGCACTCTTGTGGATCCAATTGAACAATTCTCAGCATTTGTACTTGTAACTGACAAG
+
?>AAAA1AFFFFB1GFAGGFDFEADGEHGHGHDHFEGHGGFHFHHG0FGEGGGA00GGFGAGGHD1AFHHHGF00BGHGHF1GFFFGEHCGCCGFFFCGGHHGH/FHHHHGHHG?EEHHHHGG0EGHGHHHHHHEGFBF1<FF?//?BDFHHGFGGGGFHGHEGHHGFHF0CFHHHHGGHGHEHFFF11>.<<CGFFFDHHBHHDHGGHHHGHHGHBGFHHBFHEHFGEFFGGGGGGGB;9CFGGGGF9;.
@M05620:37:000000000-D9766:1:1101:21014:14072 1:N:0:91
GAGGCTGCTTTGGAAGAAACTCATAGATTACTGCAACAGTTCCCCCTGGACCTGGAAAAGTTTCTTGCCTGGCTTACAGAAGCTGAAACAACTGCCTACAGGATGCTACCCGTAAGGAAAGGCTCCTAGAAGACTCCAAGGGAGTAAAAGAGCTGATGAAACAATGGCAAGTAAGTCAGGCATTTCCGCTTTAGCACTCTTGTGGATCCAATTGAACAATTCTCAGCATTTGTACTTGTAACTGACAAGCC
+
CCCCCCFBFFFFGGGGGGGGGGHHHHHGHHHHHHHHHHHHHHHHHGGGGFHHHHGFGHFHBGHHHHHGHHHHHHHGCGGHHHHHHGFHHF1FHHHHBH?3FGFHGGHGHHHGGGGHHHHHHHHHHGHHHHHHFGHHHHHHGGHG?FGHHHGHHHHHHHHHGFGHHHHHHHGHHGHFGHHHHHHHHHHGGGGGGDHHHHGHHHHHGGHHHHHHHHFGFHHHGHHHHHHHHHGGCFGGG0FGGGGGGGGGGGG
@M05620:37:000000000-D9766:1:1101:10185:14097 1:N:0:91
GAGGCTGCTTTGGAAGAAACTCATAGATTACTGCAACAGTTCCCCCTGGACCTGGAAAAGTTTCTTGCCTGGCTTACAGAAGCTGAAACAACTGCCTACAGGATGCTACCCGTAAGGAAAGGCTCCTAGAAGACTCCAAGGGAGTAAAAGAGCTGATGAAACAATGGCAAGTAAGTCAGGCATTTCCGCTTTAGCACTCTTGTGGATCCAATTGAACAATTCTCAGCATTTGTACTTGTAACTGACAAGCC
+
>ABAAAFBFFFFGFGGGGGGGGHHHHHHHHHGHHHGHHHH5FHHHGGGHHHHHHHGHHHHFHHHHHHHHHHGHHFFHHHGHHHFHHDHHHHHGHHHFHHFHGHHHHHHHHHGGGGHHHHHHHHHHGHHHBGHHHHHHHHHGGHGGHHGHHGHHHHHHHHHHFHEHHHHH1FHH1GGHHGHHHHHHHHGGGGGHHHHHHHHHHHHGHHHHHHHHHHHHHHHHFHHHHHHGHGGGGGGGGGGGGGGFGGGGGG
@M05620:37:000000000-D9766:1:1101:17739:14130 1:N:0:91
AGTGCCAGCTCTCAATCGCACAGGGGACCCAGGGCCTGGCCCCTCCATCCAGAAAACCTATGACCTCACCCGCTACCTGGAGCACCAACTCCGCAGCTTGGCTGGGACCTATGTGAGTATCCAGCGTAGGAATCTGGGAGTTGGGGAGGAGTGAGGAGTTGGGGAAAGACAGTCCTAACCGTGGAGGGTTCTGGTAAATGATGGGGTGAGGAGGGGCTCTTTGGCTCCCACCAGTCCCCCTGTCTGGTCTA
+
AABBBFFFCFFFGGGGGGGGGGHHGGGGGGGHGGGGFGHHHHGGGGHHHHFHGHHHHGHHHHHHHHHFHHHGGEGGHHHHHHHHHHHHGHHHGGGGGGHHGHHGGGHHGHHHHHHHHHHHHHHHHGGDGGHHHHHHHHHGEGHHGGGGGGGGHHHHHDHHHHGGGGHHHHHHHHHHHHHHGGGGGFGGGGGGGGGGGGGGGGGGFGFFFFFFFFFFFCFFFFFFFFFFFFFFFFFFFFFFFFFFFFEFFFF
@M05620:37:000000000-D9766:1:1101:14725:14146 1:N:0:91
AGTGCCCTCAATCGCACAGGGGACCCAGGGCCTGGCCCCTCCATCCAGAAAACCTATGACCTCACCCGCTACCTGGAGCACCAACTCCGCAGCTTGGCTGGGACCTATGTGAGTATCCAGCGTAGGAATCTGGGAGTTGGGGAGGAGTGAGGAGTTGGGGAAAGACAGTCCTAACCGTGGAGGGTTCTGGTAAATGATGGGGTGAGGAGGGGCTCTTTGGCTCCCACCAGTCCCCCTGTCTGGTCTATCTC
+
BBCABFFFCFFFGGGGGGGGGFGGGGHHGGGGGGHHGHGHGGHHHHHHHHHHHGHHHHEGHHHFHHHGGGEFHHHHFGFGHHHHGHHHGGGGGGHHGHHGGGGHGHHHHGHHHHHHHHHHHGDFGDGHHHHHHHFFGHHHGGGGGGGHHHHHFGHHHHGGGGHHHHHHHHHHHHHGGEGGGGGGCFFGGGFFGGGGGGGGGGAA.AFFFFFFFFFFFFFFFFFFFFFFFFBFFFFFCFFFFFFFFFFFFFE
@M05620:37:000000000-D9766:1:1101:12411:14157 1:N:0:91
GAGGCTGCTTTGGAAGAAACTCATAGATTACTGCAACAGTTCCCCCTGGACCTGGAAAAGTTTCTTGCCTGGCTTACAGAAGCTGAAACAACTGCCTACAGGATTCTACCCGTAAGGACAGGCTCCTAGCCGACTCCAAGGGAGTAAAAGAGCTGATGAAACAATGACACATAAGTCAGGCATTTCCGCTTTAGCACTCTTGTGGATCCCATTGAACAATTCTCAGCATTTGTACTTGTAACTGACAAGCC
+
BABBBBFAFFFFGGGGGFGGGGHHGHGHHGGHHHHHGFHHHHHHHGGGGFFHHHGHHHEGFGHHHHGHHHHHHHHHHHHGHGHHHHHHHHHHHHHH3F2333BB3B4F4F1?1>113302///00?FGF33?<EDG2GHH/<//<<F22FCHF22@2??F1??/GH1?FC01<1=11>FC<F1FG11<C<EGB=G0<CHH0D;0.0:C:/000;::;GGHHBBFGF/;CFG000;FGBGBBFFF0C0B.EE
@M05620:37:000000000-D9766:1:1101:19854:14169 1:N:0:91
GAGGCTGCTTTGGAAGAAACTCATAGATTACTGCAACAGTTCCCCCTGGACCTGGAAAAGTTTCTTGCCTGGCTTACAGAAGCTGAAACAACTGCCTACAGGATGATACCCGTCAGGAAGTACTCATAGAAGCCTACAAGAGCGCAACAGAGCTGATGAACCCATGGAAAGACGGTCAGGAATTTACGCATTAGCACTCTTGTGGATCCAATTGACCAATTCTCAGATTTTGTACTTTTACATGACAAGCC
+
BABCCCFCFFFFGGGGGGFGGGHHHHHHHHHHHHHHGHHHHHHHHGGGHHHHHHHHHHHHFGHHHHHHHHHHHHHHHHHHHHHHHHHHHHGHHHHH3F2CF313BBEHGFGFF11?B3B034DFE?4FHDBF3BG?GHHH2B2>/>D/=@GHHB2@>GHFD?/?FHH1F1?00.><CDHH1FGHBDDED.<<0=GGHHHHHHC0.:;:G000C00:CCGGGG000000=9;C99;;C0C000;9C:0;.;;
@M05620:37:000000000-D9766:1:1101:19935:14183 1:N:0:91
AGTGCCAGCTCTCAATCGCACAGGGGACCCAGGGCCTGGCCCCTCCATCCAGAAAACCTATGACCTCACCCGCTACCTGGAGCACCAACTCCGCAGCTTGGCTGGGAGTTGGGGAGGAGTGAGGAGTTGGGGAACGACAGTCCTCCCCGTGGAGGGTTCTGGTAAATGATGGGGTGAGGCGGGGCTCTTTGGCTCCCACCAGTCCCCCTGTCTGGTCTATCTCCTGCCCTTAGATCGGAAGAGCACACGTC
+
BBABBFFFBFFFGGGGGGGGGGHGGGGGGGHHGGGGGGHHHHGHGGGHHHHHHHHGHGHHHHHHHHHHHHHGGEGGHHHHGHHHHHHHGHHHGGGGGHHHGHHGGGHGEHGHGGCCGDDHFFGH2CGHHHGF/A.E.ACGHHHH0/<CFEGC.;EG.CGHHHG0CGHGGGFF?::9EFG.A;BFFFEFFFFFFFFFFFFFFFFFFF.DAEFFFFFFBFBFFFFFFFFFFFF/BFFFEFAEF.FFFF.FAFE
@M05620:37:000000000-D9766:1:1101:18191:14205 1:N:0:91
GAGGCTGCTTTGGAAGAACCTGACAAGCCAGGGACAAAAGATCGGAAGAGCACACGTCTGAACTCCAGTCACTAATGCGAATCTCGTATGCCGTCTTCTGCTTGAAAAAAAAAAAAAAAAGGCTACTAAAATACTCCAATGGACTAAAATATCTTATTACAAAATTTCAAATAAGTCTTACATTTACTCTTTATCCCTATTATATATCCAACATAACAATTCTCATTCTTTGTACTTGTTACTTCCAAGCC
+
BBBBBBFAFFFFGGGGGG4FGGHHHFHHGHGHGDFGGH2AFGHHGGE2CAGBG2FEBF2FFFGFAB3FDFGF5D355FE1E>EH4F?EFBFHG1EHG4FGGHHHFB?3BEGGCGG/>//>...1101000<0<<00</<0//<00/;;:::;:00;00;000:.:/09;000;0000090;0;00;0000;;B0;CFF00900000;C000/./;/;9/////;9///;9/9;//BB///;/;9/;BF/..
@M05620:37:000000000-D9766:1:1101:8794:14224 1:N:0:91
GAGGCTGCTTTGGAAGAAACTCATAGATTACTGCAACAGTTCCCCCTGGACCTGGAAAAGTTTCTTGCCTGGCTTACAGAAGCTGAAACAACTGCCAATGCAGGATGCTACCCGTAAGGAAAGGCTCCTAGAAGACTCCAAGGGAGTAAAAGAGCTGATGAAACAATGGCAAGTAAGTCAGGCATTTCCGCTTTAGCACTCTTGTGGATCCAATTGAACAATTCTCAGCATTTGTACTTGTAACTGACAAG
+
ABBAABFCFFFFGGGGGGGGGGGHGHFHHHHHFHHHHHHHHHHHHGGGHHHHHHHHHGHHBGHHHHHHHHHHHFHGHHHHCGHHHHBFGHHHHHHHHHHHHHHHGHHHHHHHHGGGGHHEHHHHHHHGH3BGDGHHHHHGHHGGHGGFHHHHEHGHHHHHFHHHHHHHHHHEFHHHHHHHHHHHHHHHHGGGGGHHHHHHGHHHDHGHHHHHHHHHHHHHGHHHHHHHGGGGGGGGGGGGFGGGGGGGGG9
@M05620:37:000000000-D9766:1:1101:13807:14231 1:N:0:91
GAGGCTGCTTTGGAAGAAACTCATAGATTACTGCAACAGTTCCCCCTGGACCTGGAAAAGTTTCTTGCCTGGCTTACAGAAGCTGAAACAACTGCCTACAGGCTGCAACCCGCAACGAAAGCCTCCTAGAACACTCCAAGGTAGTAAAAGAGCCGATGAAAGAATGGCAAGTAAGTCAGGCATTTCCGCTTTAGCACTTTTGAGGATCCAATTGAACAATTCTCAGCTCTTGTACTTTTAACTGACAAGTC
+
AAABBAFAFFFFGCGGGFGGGGFHHHCFGFHHHHHHFHHHHHHGHGGGEHHHHHHHFFHGFHHHDHFHHHGHHHFFHHHHHHHHHHHHHGHHHHHH3G23@31B1B333B>E//>///?//30?BF03FGB1?01BFGHB/1>@@@F221/0<0/>/<1111<0<11<FC.G1=11=110><C0000<<CEFF0000:/000../0;/;00;;:00BFFGBB;CF090/;00;BFFG009;BF00/=9.0;
@M05620:37:000000000-D9766:1:1101:2625:14236 1:N:0:91
GAGGCTGCTTTGGAAGAAACTCATAGATTACTGCAACAGTTCCCCCTGGACCTGGAAAAGTTTCTTGCCTGGCTTACAGAAGCTGAAACAACTGCCAATGCCCGATTCTACCCGTAAGGAAAGGCTCCTATAAGACTCCAAGGGAGTAAAAGAGCTGATGAAACAATGGCAAGTAAGTCAGGCATTTCCGCTTTAGCACTCTTGTGGATCCAATTGAACAATTCTCAGCATTTGTACTTGTAACTGACAAG
+
1A1AA11AFF3FCGGGAFGF1FDDEGFGFFHGHHHDHHHGGHAGHG0FHHHGCAGFBGHHDHFHEFAGGHFF0A0FHFFFFCGFCGHGHGHECEEFGFGFF10/>E/BBBB10//>>0BGHHF0/FFFF121>2BB1F1BF<F//CEHBBBGG00<1@<FGGF10FGB1F01F1?@D1==FH0>>1=G1ACGGCDDDD0<F0=00<AG00;0:CF00;:0;00;0<00F000;0;00;90CFB0009:9;.
@M05620:37:000000000-D9766:1:1101:8208:14236 1:N:0:91
GAGGCTGCTTTGGAAGAAACTGACAAGCCAGGGACACAAGATCGGAAGAGCACACGTCTGAACTCTAGTCACTAATGCGCATCTCGTATGCCGTCTCCTGCTTGAAAAAAAAAAAAAAATAAAACGCACAAATATGGGAGATGGCGAGGATTGAGGACTTAGCGAAAGACAGAACTAACCCAGGAGGGATCTGATAAAAGATGCAGTGAAGAGGGACCTTTACGCACTCACCACTCCCCATGTCCCCCCTC
+
A?ABBAFBCFFFGBGFGGGGGFG4B54BF4BCB2FF2FFGHHGGG?AEF2BBF2F01AFF5BBFF55DDGF5D53DG5E?E1>3EB?EGBBGE1EC2BFG3BGCGHHHHGGG?/<////011111--<--/<00<=0C/<./0</:-:-:/;/0;/9;90000----.//;////;0;/......9.-..;/9//;/;//./////;/9//;....9;.////.;.9-9//.;./9...;./9///9.9-.
@M05620:37:000000000-D9766:1:1101:6997:14240 1:N:0:91
AGTGCCAGCTCTCAATCGCACAGGGGACCCAGGGCCTGGCCCCTCCATCCAGAAAACCTATGACCTCACCCGCTACCTGGAGCACCAACTCCGCAGCTTGGCTGGGACCTATGTGAGTATCCAGCGTAGGAATCTGGGAGTTGGGGAGGAGTGCGGAGTTGGGGAAAGACAGTCCTAACCGTGGAGGGTTCTGGTAAATGATGGGGTGAGGATGGGCTCTTTGGCTCCCACCAGTCCCCCTGTCTGGTCTA
+
AAAAAFFFBFFFGGGFFFFFECHFGGGGGGHHAEGDFFHHHHGHGGGHFHHHHFFHGGGEHHHHHHHHHHGGGEEEHHHH?GHHHHC1EFFHGGGGGHHHGHHGGGHHGHFHFFH33GHHHHDHHGD/>/2@FHHHGG0?AFHFCCFGGADHH0---<<GHBDG..::GH//9CFGG0FGGGGGAEGGGFGGGGF9B;FFBFFFFFFFFFFFFFEFFFFFFFFFFFFFFFFFFFFFFFFACFFFFFFFFFF
@M05620:37:000000000-D9766:1:1101:17981:14244 1:N:0:91
AGTGCCAGCTCTCAATCGCACAGGGGACCCAGGGCCTGGCCCCTCCATCCAGAAAACCTATGACCTCACCCGCTACCTGGAGCACCAACTCCGCAGCTTGGCTGGGACCTATGTGAGTATCCAGCGTAGGAATCTGGGAGTTGGGGAGGAGTGAGGAGTTGGGGAAAGACAGTCCTAACCGTGGAGGGTTCTGGTAAATGATGGGGTGAGGAGGGGCTCTTTGGCTCCCACCAGTCCCCCTGTCTGGTCTA
+
BCAABFFFCFFFGGGGGGGGGGHHGGGGGGHHGGGGGGHHHHGHGGHHHHHHHHHHHGGHHHHHHHHHHHHGGFGGHGHHHHHHHHHHGHHHGGGGGHHHGHHGGGHHGHHHHHHHHHHHHHHHHGGGGGHHHHHHHHGFEGHGGGGGGGGHHHHHHGHHHHGGGGHHHHHHHHHHHHHHGGGGGGGGFGGGGGGGGGGGGGGFGGFFFFFFFFFFFFFFFFFFFFFFFFFFFFFFFFFFFFFFFFFFFFF
@M05620:37:000000000-D9766:1:1101:6294:14253 1:N:0:91
GAGGCTGCTTTGGAAGAAACTCATAGATTACTGCAACAGTTCCCCCTGGACCTGGAAAAGTTTCTTGCCTGGCTTACAGAAGCTGAAACAACTGCCTACAGGATGCTACCCGTAAGGAAAGGCTCCTAGCAGACTCCAAGGGAGTAAAAGAGCTGATGAAACAATGGCACGTAAGCCAGGCATTTCCGCTTTAGCACTCTTGTGGATCCAATTGAACAATTCTCAGCATTTGTACTTGTAACTGACAAGCC
+
CCCCCCFCFFFFGGGGFGGGGGHHHHHHHHHHHHHHFGHHHHHHHGGGGFHHHHHHHHEGFGHHHHHHHHHHHGHHHHHHHGHHHHHHHHHHHHHHBHHFHG1GHHHHHHHGGGGHHHHEHHHHHGHHH3FHFHHHHHHHGGHF??FFHHEHHHHGHHHHFHHHHHHHH1??<GH1FHHHHHHHHHGGGGGGHHHHHHHHHHGHGHHHHHHHHFFFFHHHHHHFBFFFGGGGCFGGGGGGGGGGFFFGGGE
@M05620:37:000000000-D9766:1:1101:12030:14254 1:N:0:91
GAGGCTGCTTTGGAAGAAACTCATAGATTACTGCAACAGTTCCCCCTGGACCTGGAAAAGTTTCTTGCCTGGCTTACAGAAGCTGAAACAACTGCCTACAGGATGCTACCCGTAAGGAAAGGCTCCTAGAAGACTCCAAGGGAGTAAAAGAGCTGATGAAACAATGGCAAGTAAGTCAGGCATTTCCGCTTTAGCACTCTTGTGGATCCAATTGAACAATTCTCAGCATTTGTACTTGTAACTGACAAGCC
+
AAAAA1CAFFFF1FGFGGGGGGFHFHFEAFHHHHHGCFHEFHHHHGGGFEHHHHHFFFBFFGHHGHHHHHHHHGGCGHHDFHHBEFHHHHHHHFHHHHHGGHFHHHHHHHHGGGGHGGHHHFHBHGHHFBGHHHFHHHHHGGGGCHHHHHGHGHHHGFHHHHHHHHHGHHGGGHHGHHEHHHHHHHHGGGGAHHHHHHFHGFHHGHHHHHHHGHHHHHHHHHHHHHHHHHGGFGGGFGFFGGGGGEGGGGG
@M05620:37:000000000-D9766:1:1101:8192:14259 1:N:0:91
AGTGCCAGCTCTCAATCGCACAGGGGACCCAGGGCCTGGCCCCTCCATCCAGAAAACCTATGACCTCACCCGCTACCTGGAGCACCAACTCCGCAGCTTGGCTGGGACCTATGTGAGTATCCAGCGTAGGAATCTGGGAGTTGGGGAGGAGTGAGGAGTTGGGGAAAGACAGTCCTAACCGTGGAGGGTTCTGGTAAATGATGGGGTGAGGAGGGGCTCTTTGGCTCCCACCAGTCCCCCTGTCTGGTCTA
+
ABAAAFFFBFFFGEGGGFECFGHHGAEEGGHH2EEGGGHHHHGHGGHGHHHHHHHFGGGFFGHHHGHHHHHGF>EFHHGH2BFGHHC?EFFFEFCGEHHHGHHGGGHHGHHHHHHHHHHHHHHHHGGGGGHHHHHHHH0FGHHHGGEFGCEHHFHHHGHHHHGGGDHHGHFHHHHHHHHHGGGGGGGGEFGGGGGGGGGGGGGGGGFFFFFFFFFFFFFFFFFFFFFFFFFFFFFFFFFFFFFFFFFFFFF
@M05620:37:000000000-D9766:1:1101:15841:14263 1:N:0:91
AGTGCCAGCTCTCAATCGCACAGGGGACCCAGGGCCTGGCCCCTCCATCCAGAAAACCTATGACCTCACCCGCTACCTGGAGCACCAACTCCGCAGCTTGGCTGGGACCTATGTGAGTATCCAGCGTAGGAATCTGGGAGTTGGGGAGGAGTGAGGAGTTGGGGAAAGACAGTCCTAACCGTGGAGGGTTCTGGTAAATGATGGGGTGAGGAGGGGCTCTTTGGCTCCCACCAGTCCCCCTGTCTGGTCTA
+
>AAAAFFFAFFFGDGGGFFEEEGHGEGGGFHHGEGFEFHHHHGHGGHFHHGHHGHHHGHFHHHHHHHHHHHFGGGGHEGGHHGGGHFHGGHHGG/EGFFHGHHGGGGHGHEHHFHGHBGHHFHHHGEGGGHGHHHHHGHGCFHGGGGGGGGHHFHHGGGHHHGGFFFHHHFHGHHHHHFFGEFGFGDG;FFGGGFGGGGGFGGGGGFFFFFFFFFFFBFFFFFFFFFFFFEDEFFFFFFFAFFFFFFFFFF
@M05620:37:000000000-D9766:1:1101:20661:14266 1:N:0:91
AGTGCCACCTCTCAATCGAACAGGGGACCCAGGCCCTGGCCCCTCCAGCCAGAAAACCTGTGACCTCACCCGCTACCTGGAGCACCAACTACGCAGCTTGGCCGGGACCTATGTCAGCATCCAGCGCAGGAATCTGGGAGTTGGGGAGGAGTGAGGACTTGGGGAAAGACAGTCCTAACCGTGGAGGGTTCTGGCAAATGATGGGGTGAGGAGGGCCTCTTTCGCTCTCTCCAGTCCCCCTGTCTGGTCTA
+
AAAAAFB1BCFFGGGGGF11GEHCFGGAEGHHG0FE/BFAGHGHGGHEHGFHGHHHHGH0DGGHHFH1FGFEGGEEHEHFHGHEHHHHGHBGEE?/>FGGCH1/<<>B/GGHHH2@G1@1FGFHHG/@@CFHHHHHHHHFGHHH-=<@-<AGHGGHH.;<0F.AEFHHGGGGGGGGGGGGGGGGGGG?9:FFGF/BFFFFFBFF?AB@FFFFFF@-;-:B/:/;;9E-//;BFFFB/BEF@-FFFB:BBF/
@M05620:37:000000000-D9766:1:1101:6297:14271 1:N:0:91
GAGGCTGCTTTGGAAGCAACTCATAGATTCCTGCACCAGTTCCCCCTGGACCTGGAAAAGTTTCTTGCCTGGCTTACAGAAGCTGAAACAACTGCCTACAGGATGCTACCCGTCCGAAAAAACTCCTCGACGACTCCCCAAGCGTGCAAAAGCTGCTGAAACACAAGCCCGACAGCCAGGCCTATCCGCTTTCGAACTCTTGTGGATCCCCTTGAACAATTCTCAGAATTTGTACTTTTCCATGACACGCC
+
111>A>1AFFFFFFGB1FGFBFBDFDGGF3GHGGF1EGGFHHHHHGGGA0BGGFHHHF0BGHHHGHGHHHHHHHFFHHHFFGGGFF@FFBFGFGGG1B01BB0FE0B2B0FE?//////>0//1BF<CAC//<</?F//0/?/?//?/11<>01>11<11<1FC.....<-----.:.....:/;<:.C.9EF.9:;.;CFFGGBGFBCF././0/9B-9/;BF/9//:/;9:/9;9/;////:B;//-9;
@M05620:37:000000000-D9766:1:1101:19058:14290 1:N:0:91
GAGGCTGCTTTGGAAGAAACTCATAGATTACTGCAACAGTTCCCCCTGGACCTGGAAAAGTTTCTTGCCTGGCTTACAGAAGCTGAAACAACTGCCAATGCAGGATGCTACCCGTAAGGAAAGGCTCCTAGAAGACTCCAAGGGAGTAAAAGAGCTGATGAAACAATGGCAAGTAAGTCAGGCATTTCCGCTTTAGCACTCTTGTGGATCCAATTGAACAATTCTCAGCATTTGTACTTGTAACTGACAAG
+
CBCCCCFCFFFFGGGGGGGGGGHFHHFEEGHHHHHHHHHHHGHGHG?FFFHHF22BFD2G3AFGGG5ABEFEGHHHH5FGHFHHHGGHFFHHHHHHFHHHHHFHGHEHHHHHHGGGGHHHHHHHGHHGHHHHHGHHHHHHHHGGGGGHHGHHGHGHGFHHHDDGHHHHHHHHGFHHHHHHHHHHHHHHHGGGGGGHHHHHGHHGGHGHHHHHHHHHHHGHHHHHEHHCGCBGGGFGGGGFCFGFFFGGFF9
@M05620:37:000000000-D9766:1:1101:23581:14297 1:N:0:91
AGGGCCAGCTCTCCATCGCACAGGGTACCCAGGGCATGGCCCCTCCATCCAGAAAACCTATGACCTCACCCGCTACCTGGAGCACCCACTCCGCAGCTTGGCTGGGACCTATGTGAGTATCCAGCGTAGGAATCTGGGCGTTGGGGCGGCGTGCGGCGTTGGGGCAAGCCGGTCCTAACCGTGGCGGGTTCTGGTAAATGATGGGGTGAGGAGGGGCTCTTTGGCTCCCACCAGTCCCCCTGTCTGGTCTA
+
>>1>>>AAAFFFGFGA1AEAEAG0F0BB11B0AEEABBGG0GGEGGEGFBAA10BBBEAGFF2FGDBBGCE>E>/EGFBBBBBEFGE??FGBAECE>BBB>FFFFCECEFBFDBF2BGHHHF2<F@G/C?@FFGHFFB/><A@0<-.<--;;:.;A-A=@>A;>---;-;-99=@//9;F?BA--999@EFFFFB;BFFF/;B/EF-@AF-/;-9-@;A/:/BFBFFE?-FBAFFFFFFF?FFFBFEFFB9
@M05620:37:000000000-D9766:1:1101:20882:14299 1:N:0:91
GAGGCTGCTTTGGAAGAAACTCATAGATTACTGCAACAGTTCCCCCTGGACCTGGAAAAGTTTCTTGCCTGGCTTACAGAAGCTGAAACAACTGCCAATGCAGGATGCTACCCGTAAGGAAAGGCTCCTAGAAGACTCCAAGGGAGTAAAAGAGCTGATGAAACAATGGCAAGTAAGTCAGGCATTTCCGCTTTAGCACTCTTGTGGATCCAATTGAACAATTCTCAGCATTTGTACTTGTAACTGACAAG
+
3>AAAAFAFFFFGGGGGCGGGGBGFGFHH5GHHH44BAFFHHHHHGGGHCGHHHHHH32BBFHHGHHHHHHHHFFAFHHHFHHCGEFHHFHGFFHHHHHHHHHHFHHHHFHHHG>EGHHBCGHHHHHGHHHHHH?GHHHBGHGG/EEFDGFHCHHHH2GHBG2GHEHHHHHHGHGHHHHHHHHHHHHHHGGEGGHHHHHHGHHFD<EFGHHHHHHHFFHHGHHHGHHFHFBFGGGGGGGFFFGGGGGFGGF
@M05620:37:000000000-D9766:1:1101:2148:14316 1:N:0:91
AGTGCCAGCTCTCCATCGCACAGGGGACCCAGGGCCTGGCCCCTCCATCCAGAAAACCTATGACCTCACCCGCTACCTGGCGCACCCCCTCCGCAGCTTGGCTGGGACCTATGTGAGTATCCAGCGTAGGAATCTGGGAGTTGGGGAGGAGTGCGGAGTTGGGGAAAGCCCGTCCTAACCGTGGAGGGCTCTGGTAAATGATGGGGTGAGGAGGGGCTCTTTGGCTCCCACCAGTCCCCCTGTCTGGTCTA
+
>>1>>BFCAFFFG1FFBEE1E?GHG0AAABBFB0B/ABGHHHGHGGHHHBFHFHHBFEHHFGGHH1BGHHH>E>>EHHGH0>EEEG//>EG??E?E<FBFCHHGGGHHGF1GHHHFHHHHHHHHHGG/</?<F?GHHH0>EHHHGG.A-.<GH0AC@-CGHH-=99AF/C.-;EBGFBFG-CGG?EF@-9EFFFFBFFFFFFFBE-A@FFFEFF@@@-EFBFFBFBF?E-ABFF99FBEF@FFFF/BBFFF
@M05620:37:000000000-D9766:1:1101:19717:14320 1:N:0:91
GAGGCTGCTTTGGAAGAAACTCATAGATTACTGCAACAGTTCCCCCTGGACCTGGAAAAGTTTCTTGCCTGGCTTACAGAAGCTGAAACAACTGCCAATGCAGGATGCTACCCGTAAGGAAAGGCTCCTAGAAGACTCCAAGGGAGTAAAAGAGCTGATGAAACAATGGCAAGTAAGTCAGGCATTTCCGCTTTAGCACTCTTGTGGATCCAATTGAACAATTCTCAGCATTGGTCCTTGTACTGGACAGC
+
AAABCAFBFFFFGFGGGGGGGGFHHHHHHGGFHHDDFFGGGHGHHGGGHHHHHHGHH32BFFHHHHHHHHHHGGG3GGHEFHHBGFHHHGEHHGHHHHHHFFHHFFGHHHHHHGEGGFB?F3FHHHHGHHHHBG3FGHH32FFG/CEFHH3G/FGHHDHH>G2FGHHHHHHFGGHHHHHHHHHHHHHHGCDFGGHHHHHHGHHHHCGHHHHH0GFHB;GH/CGCGHGHHGGG00000;;90=000//;;..
@M05620:37:000000000-D9766:1:1101:20881:14323 1:N:0:91
GAGGCTGCTTTGGAAGAAACTCATAGATTACTGCAACAGTTCACCCTGGACCTGGAAAAGTTTCTTGCCTGGCTTACAGAAGCTGAAACAACTGCCAATGCAGGATGCTACCCGTAAGGAAAGGCTCCTAGAAGACTCCAAGGGAGTAAAAGAGCTGATGAAACAATGGCAAGTAAGTCAGGCATTTCCGCTTTAGCACTCTTGTGGATCCAATTGAACAATTCTCAGCATTTGTACTTGTAACTGACAAG
+
AA>>>1BAFF@FFGG11BBABEF3DGEGFEHHFFEABFGDFH2FGHCBGBGGGBGBBGHFAFGHE1BFGHHFGE0GGGGFGFHHFFHFGC?BEFFB1FC@GGECEGBBFF@FHC?EEFBGFHH0FFHFHFFBF<FGGHGGB<//<//0B>F>/<CFGFFFF1GFFG11F0<?F1?DGF1?1<0><>FDGCE?..=000<</DFB00.000CF:;C00;;:GH;G0C:;C0CGBF0F0;CBC9;;;;9CB;.
@M05620:37:000000000-D9766:1:1101:12614:14328 1:N:0:91
GAGGCTGCTTTGGAAGAAACTCCTACATAACTCCAACCGTTCCCGCTGAACCTGGAAGCGGTTCTTGCCTGGCTTACAGAAGCTGAAACAACTGCCTACAGGATGCTACCCGTAAGGAAAGGCTCCTAGAAGACTCCAAGGGAGTAAAAGAGCTGATGAAACAATGGCACGTAAGTCAGGCATTTCCGCTTTAGCACTCTTGTGGATCCAATTGAACAATTCTCAGCATTTGTACTTGTAACTGACAAGCC
+
AAAAAAFAFFFFGGGGG1ABAA11B1133DFG1BG1B000BFG1/A/A/ABA0B0B10/A/E//B111BG1GGB0@1F@GGFFFGG1FFGGFFHHHHFHHHHHHHHHHHHHGGGEHHGHFHHHHHGGHHBGHGHHHHHHHGGHGGHHFHHGHHHHFHHFHFHHFHHHHH1CGFFHHHHHFHHHHHHHGGGGGHHGHHHFHHHGGGHHHGB0FGGGGFGGGGGGGGGGGGGGGGGGGGGGGFGGGGGGFFFF
@M05620:37:000000000-D9766:1:1101:19720:14340 1:N:0:91
GAGGCTGCTTTGGAAGAAACTCATAGATTACTGCAACAGTTCCCCCTGGACCTGGAAAAGTTTCTTGCCTGGCTTACAGAAGCTGAAACAACTGCCAATGCACAATGCTACCCGCAAGGAAAGGCTCCTAGAAGACTCCAAGGGAGTAAAAGAGCTGATGAAACAATGGCAAGTAAGTCAGGCATTTCCGCTTTCGCACTCCTGGGGACCCAATTCAACAATTCTCAGCATTTGTATTTGTAATTAACAAC
+
CCCCCCFBFFFFGGGGGGGGGGHHHHHHHHHGHHHHGHHHHHHHHGGGHHHHHHHHHHHHGHHHHHHHHHHHHHHHHHHHHHHHHHHHHGHHHHHHHHFFB@@32D3B4FH21?/>//?BFF0?GG?FFGD3D33F3FFG2G?C/C?F>2GHE22>=2@FFHGHB/F11FB1=11<1111>00<<1>F>C.CA.0.=.AEC/;:/:-:-;C.:/;09CCB?90;;0;000;;C9000;C00;00;00000.
@M05620:37:000000000-D9766:1:1101:12008:14341 1:N:0:91
GAGGCTGCTTTGGAAGAAACTCATAGATTACTGCAACAGTTCCCCCTGGACCTGGAAAAGTTTCTTGCCTGGCTTACAGAAGCTGAAACAACTGCCAATGCAGGATGCTACCCGTAAGGAAAGGCTCCTAGAAGACTCCAAGGGAGTAAAAGAGCTGATGAAACAATGGCAAGTAAGTCAGGCATTTCCGCTTTAGCACTCTTGTGGATCCAATTGAACAATTCTCAGCATTTGTACTTGTAACTGACAAG
+
AAAAAAFBFFFFGAGGABFBGGFHHHBGHFHH5FGCGHHHHHHHHGGGHGHHHHHFGFCFBFGGHFGHHHHGGFEFGHHHAFGHHH33FGECFHHHHHHHHHHHGHHGHHHGHGGGGGG3GHHGHHHGH3GGGHHHHHHHGHGGHGGHHFGHFFHHHHGHHHHHHCGGHHF1FGHHHHHGHHHHHHHHHFGEFFHHHHHGGHGFGFDHHHHHGHHHHHHHFHHHHHHHHGGGGGGGGGGGFGGGGGGGFC9
@M05620:37:000000000-D9766:1:1101:21855:14346 1:N:0:91
AGTGCCAGCTCTCAATCGCACAGGGGACCCAGGGCCTGGCCCCTCCATCCAGAAAACCTATGACCTCACCCGCTACCTGGAGCACCAACTCCGCAGCTTGGCTGGGACCTATGTGAGTATCCAGCGTAGGAATCTGGGAGTTGGGGAGGAGTGAGGAGTTGGGGAAAGACAGTCCTAACCGTGGAGGGTTCTGGTAAATGATGGGGTGAGGAGGGGCTCTTTGGCTCCCACCAGTCCCCCTGTCTGGTCTA
+
AA>AAFFFBFFFG4FGGGGAFFHFG?BEEEHH2AEEFGHHHHGHGGHHHGHHHHHAFEHHHHHHHFGHHHHEF>EEHFFG2BFHHH1??GHCEFCEFHFGGHFGEDGHGHFHHHHHHHHHHHGHHGABDC<GGHHHHHFGGHGH?DCDG<DHGEHG0<<CGEGGEDHHGHGHHHHHFHHHGGGGGGGGGGGGGGGGGGGGGGGGG?DFFFFFFFADFFFFFFFFFFF.EFFFEFFFFFFFFFFFFFFFFFB
@M05620:37:000000000-D9766:1:1101:16439:14350 1:N:0:91
GAGGCTGCTTTGGAAGAAACTCATAGATTACTGCAACAGTTCCCCCTGGACCTGGAAAAGTTTCTTGCCTGGCTTACAGAAGCTGAAACAACTGCCTACAGGATGCTACCCGTAAGGAAAGGCTCCTAGAAGACTCCAAGGGAGTAAAAGAGCTGATGAAACAATGGCAAGTAAGTCAGGCATTTCCGCTTTAGCACTCTTGTGGATCCAATTGAACAATTCTCAGCATTTGTACTTGTAACTGACAAGCC
+
A>AAAACAFFFFGGGF4EFCGGFDFGFHGGHHGHHHHGHHFHGHHGGFGCHGGFF2GHFGEGEHFFAGHHHGG21BGHFFCAGGFGHDHCGGCCFGHGHFGB1B32B4@BFEE/A033??00/FG/BE4DF3FF3FGEHDE//<C0GGFH?<0<@<FHHFD1<<@FGH0<?1?D11?DF0FAGDGH1<DGA.<D00<GFDGD=C<DCCGC0GHB0:0;GCGFG:0CG0;:B9FFF000;9;C0CBBFFA?E
@M05620:37:000000000-D9766:1:1101:12473:14353 1:N:0:91
GAGGCTGCTTTGGAAGAAACTCATAGATTACTGCAACAGTTCCCCCTGGACCTGGAAAAGTTTCTTGCCTGGCTTACAGAAGCTGAAACAACTGCCAATGCAGGATGCTACCCGTAAGGAAAGGCTCCTAGAAGACTCCAAGGGAGTAAAAGAGCTGATGAAACAATGGCAAGTAAGTCAGGCATTTCCGCTTTAGCACTCTTGTGGATCCAATTGAACAATTCTCAGCATTTGTACTTGTAACTGACAAG
+
BBBBBAFAFFFFFGGGGGBFEGGHHFHHHHHHHHHFFCGDGHFGHDGGHHHHHHHFC3BGGGHHHHHGHHHHHHHHHHGFHHHFHFBGGF1GGCEFCFHHFGHHEHHHHHHHHGEEGHHGHHHHHGHGHHHHHHGHHHFGHHGGHGDGGHHHGHHHHHFHHHHHHGHHHBHFGDGHHGHHHHHEGGHHD>?EGEHHHHHHHHHH=GDFHGHHHHHHBGHHHHHHHHBGFFFFGGGGFGGFFFGGGFFGFFA
@M05620:37:000000000-D9766:1:1101:14420:14361 1:N:0:91
GAGGCTGCTTTGGAAGAAACTCATAGATTACTGCAACAGTTCCCCCTGGACCTGGAAAAGTTTCTTGCCTGGCTTACAGAAGCTGAAACAACTGCCAATGCAGGATGCTACCCGTAAGGAAAGGCTCCTAGAAGACTCCAAGGGAGTAAAAGAGCTGATGAAACAATGGCAAGTAAGTCAGGCATTTCCGCTTTAGCACTCTTGTGGATCCAATTGAACAATTCTCAGCATTTGTACTTGTAACTGACAAG
+
A>ABBBFBFFFFGGGGGBGGGGHHHHHHHHHHHHHHHFGGHHHHHGGGHFGHHHGHHHBGBFHHHHHHHHHHHHGHHHHHFHHHHHGHHHHHHHHHHHHHHHHHGHHHHHHHHGGGDHHFHHGHHHHGHFHHFFFHHHHFBGGGEGGFHHHHCHHHHFHHFHFHHHHHHHHHGHHHHHHHHHHHHHHHHGGGGGGHHHGHGHHFGHGHHHHHFHHHFHHHGHHHHHHHHGGGGGGGGGGGGGGGGGFGGGC
@M05620:37:000000000-D9766:1:1101:14144:14383 1:N:0:91
GAGGCTGCTTTGGAAGAAACTCATAGATTACTGCAACAGTTCCCCCTGGACCTGGAAAAGTTTCTTGCCTGGCTTACAGAAGCTGAAACAACTGCCTACAGGATGTTACCCGTAAGGAAAGGCTCCTAGAAGACTCCAAGGGAGTAAAAGAGCTGATGAAACAATGGCAAGTAAGTCAGGCATTTCCGCTTTAGCACTCTTGTGGATCCAATTGAACAATTCTCAGCATTTGTACTTGTAACTGACAAGCC
+
AAABBAFBFFFFCGGGGGGGGGHHHHHHHGHHHHHFGFHHHHHHHGGGHGHHHHHHHHHHHHHHHHHHHHHHHHHHHHHHHHHHHHHHHHHHHHHGHGGBHHACFFHHHFHGGGGHHFHHHGC3FFFFFGFHFHFHHGGHG/CD<BFF33FCGFHHGDHHHFGGHHHHGHGHGHHFGHEFHHFHFFFG?EDCDGHFFCGHGGH0.GHHGHHHE:GFGGHHGHB0GHFEHFHGFFBF9FFFGGFFFGFGGGE
@M05620:37:000000000-D9766:1:1101:13178:14386 1:N:0:91
GAGGCTGCTTTGGAAGAAACTCATAGATTACTGCAACAGTTCCCCCTGGACCTGGAAAAGTTTCTTGCCTGGCTTACAGAAGCTGAAACAACTGCCTACAGGATGCTACCCGTAAGGAAAGGCTCCTAGAAGACTCCAAGGGAGTAAAAGAGCTGATGAAACAATGGCAAGTAAGTCAGGCATTTCCGCTTTAGCACTCTTGTGGATCCAATTGAACAATTCTCAGCATTTGTACTTGTAACTGACAAGCC
+
AABBBAFBFFFFGGGGGCGGGGGHHHHHFGGGHHFHHFGGHHHHHGGGEGHHHFHHHGHHGHHHHHHHHHHHHHFGHGHGHHHHHFHHHHHHHHHHHHHFHHGHHHHHHHHGGGGHHGHHHHHHHGHHHHHHHHHHHHHHGGHGGHHHHHGHHHHHHHHHHHHHHHHHHHGHHHHHHHHHHHHHHHGGGGGGHHHHHHHHHHHHGHHHHHHHHHHHHHGHHHHHHHHHHHGGGGGGGGGGGGGGGGGGGGG
@M05620:37:000000000-D9766:1:1101:12140:14431 1:N:0:91
GAGGCTGCTTTGGAAGAAACTCATAGATTACTGCAACAGTTCCCCCTGGACCTGGAAAAGTTTCTTGCCTGGCTTACAGAAGCTGAAACAACTGCCAATGCAGGATGCTACCCGTAAGGAAAGGCTCCTAGAAGACTCCAAGGGAGTAAAAGAGCTGATGAAACAATGGCAAGTAAGTCAGGCATTTCCGCTTTAGCACTCTTGTGGATCCAATTGAACAATTCTCAGCATTTGTACTTGTAACTGACAAG
+
BBBBBAFAFFFFGGGGGGGGGGHHHHHGFGHHHHHHFHHHHHHHHGCGHFHHHHHHHHGHHHHHHHHHHHHHHHHHHHHHHHHHHHHHHHHHHHHHGHHHHHGHGHHHHHHHHGGGGHHHHHHHHGHGHHHHHHHHGHHHHHGGHGFHGHHHGHHHHGHHHHHHHHHHHGHGGGHHHGHHHHGGHHHHGCDGGGHHGHHHGHHHFHGHGGHHHHHHHHHHHHHFGHHHHGGGGGGGGGGGGGGGGGGGFC9
@M05620:37:000000000-D9766:1:1101:6960:14436 1:N:0:91
AGTTCCAGCTCTCCATCGCACAGGGGCCCCAGTGCCTGGCCCCTCCATCCAGAAAACCTATGACCTCACCCGCAACCTGGCGCACCCCCTCCGCAGCTTGGCTGGGACCTATGTGCGTATCCAGCGTCGGAATCTGGGCGTTGGGGCGGCGTGCGGCGTTGGGGCCCGCCCGTCCTACCCGTGGAGGGTTCTGGTAAATGATGGGGTGAGGAGGGGCTCTTTGGCTCCCACCAGTCCCCCTGTCTGGTCTA
+
>A>3>BFFFFFFGAGFBAE2FCHHG22AEAAFABBBDFHHHHGHGGCGHFEGH3G2BEFFBBGHH5BFGHH>>0>>FF1BB>?EEFE>EEG?EF?E<GBBDGHGGGHHGH2FGHH2/FFGHH1FGCE/AD-.>GHHFH.<ADG.CC:@DCGGFFFF-@DFFFFF.9-9-B-BDFFFB/AFFFFF.A?DFFFFFFF/B/BF9FFFFFFFEFFBFFFFFFFFFFFFFFFFF.AF.FFFFFFFFFFFFFFFFFF
@M05620:37:000000000-D9766:1:1101:23613:14441 1:N:0:91
GAGGCTGCTTTGGACGAAACTCATAGATTACTGCAACAGTTCCCCCTGGACCTGGAAAAGTTTCTTGCCTTGCTTACAGAAGCTGAAACAACTGCCAATGCACCATTATACCCGCAAGGAAAGGCCCCCCTAATACTCGAAGGGAGGAAAAGAGCTGATGAAACAATGGCAAGTAAGTCAGGCATTTCCGCTATACCAATCCTCTCGATACAAATGAACAATTCTCAGCAGTGAATTTTGAAACTCACAAG
+
>>AA3>CABBBDGBAAEEEGGGHHHFGGHHFFGH3FFF2DF5DBBEACEHAGFHEFA32ABDEBFGH5BB5BBFHBBBBFGHBBGB3FBFEHHHHGHHFH3B@3F33BB4BBB1>>EEFA3BB???EG///?BDG2@2/<FC/?///<FFB0<00<<<>1==D><EG<GFFHF0===<==0//<000;;.:A-:<0<00://9;0;.9/.-0;00;;C;;CB0;B00;90.;/000/;;B.;B/;/:9999
@M05620:37:000000000-D9766:1:1101:15306:14442 1:N:0:91
AGTGCCAGCTCTCAATCGCACAGGGGACCCAGGGCCTGGCCCCTCCATCCAGAAAACCTATGACCTCACCCGCTACCTGGAGCACCAACTCCGCAGCTTGGCTGGGACCTATGTGAGTATCCAGCGTAGGAATCTGGGAGTTGGGGGGGAGTGAGGAGTTGGGGAAAGACAGTCCTAACCGTGGAGGGTTCTGGTAAATGATGGGGTGAGGAGGGGCTCTTTGGCTCCCACCAGTCCCCCTGTCTGGTCTA
+
AA3AAFFCAFFFFGGGGGGGGGHHFCEFGGHHG?GEGFHHHHGHGGH5GGGHHGHHHGHHHHHHHHHHHHFGGGGGHGHHHGGHHHHHGHHHGGGGGHHHGHHGGGHHGHHHHHHHHHHHHHHHHGEGGGHHHGHHHHHGGHHHGGGFFFFFFFFFFFFFFFFFFFFFFFFFFFFFFFFFFFFFFFFFFFFFFFFFFFFFFFFFFFFFFFFFFFFFFFFFFFFFFFFFFFFFFFFFFFFFFFFFFFFFFFF
@M05620:37:000000000-D9766:1:1101:5230:14468 1:N:0:91
AGTGCCAGCTCTCAATCGCACAGGGGACCCAGGGCCTGGCCCCTCCATCCAGAAAACCTATGACCTCACCCGCTACCTGGAGCACCAACTCCGCAGCTTGGCTGGGACCTATGTGAGTATCCAGCGTAGGAATCTGGGAGTTGGGGAGGAGTGAGGAGTTGGGGAAAGACAGTCCTAACCGTGGAGGGTTCTGGTAAATGATGGGGTGAGGAGGGGCTCTTTGGCTCCCACCAGTCCCCCTGTCTGGTCTA
+
AABBCFFFCFFFGGGGGGGGGGHHGGGGGGHHGGGGGGHHHHGHGGGHHHHHHHGHHGHHHHHHHHHHHHHGGGGGHHHHGHHEHHHHGHHHGGGGGHHHGHHGGGHHGHHHHHHHHHHHHHHHHGEGGGHHHHHHHHHFAHHHGCFGGGGHHHHGHDHHHHGGGGHHHHGGHHHHHHHHGGEGGGGGEGFGGGGGGGGGGGGGGGDFFFFFFFFFFFFFFFFFFFFFFFFFFFFFFFFFFFFFFFFFFFF
@M05620:37:000000000-D9766:1:1101:25155:14497 1:N:0:91
GAGGCTGCTTTGGAAGAAACTCATAGATTACTGCAACAGTTCCCCCTGGACCTGGAAAAGTTTCTTGCCTGGCTTACAGAAGCTGAAACAACTGCCAATGAATGAAGCTACCCGTAAGGAAAGGAACCTAGAAGAATAGAAGGGAGTAAAAGAGCTGATGAACCAATGGCAAGTAAGTCAGGAATTTCCGCTTTAGCACTCATCTGGATCCAATAGAACAATTCTCAGCATTGATACTTGTAACTAACAAG
+
A?AB>AFAFFFDGBBBGGGGGGHHHFHGHHGHHF4GFHGHHFFFFEAFCHFGHHEFA32BBGHDGHHBBFFFFGHBBBBGHHBFHBBGBFBFHHHGHHHH3@44B3B3B3@B1>1>E0GGGFFA23FFBF3FB3BBB43BEB0?//<B3B3?/C@22@@>@@2?@FGG<?GHE?<?G?FF?BCC1<GGFAD?.CD0DD0CC/00000<0<C0:<00C:0:GGCGBGCG/0000;0;;CF999;0B0;BBF/
@M05620:37:000000000-D9766:1:1101:9363:14507 1:N:0:91
AGTGCCAGCTCTCAATCGCACAGGGGACCCAGGGCCTGGCCCCTCCATCCAGAAAACCTATGACCTCACCCGCTACCTGGAGCACCAACTCCGCAGCTTGGCTGGGAGTTGGGGAGGAGTGAGGAGTTGGGGAAAGACAGTCCTAACCGTGGAGGGTTCTGGTAAATGATGGGGTGAGGAGGGGCTCTTTGGCTCCCACCAGTCCCCCTGTCTGGTCTATCTCCTGCCCTTAGATCGGAAGAGCACACGTC
+
BCAABFFFCFFFGGGGGGGGGGHHGGGGGGHHGGGGGGHHHHGHGGHHHHHHHGHHHGHHHHHHHHHHHHHGGGGGHEHHHHHHHHHHGHHHGGGGGHHHGHHGGGGGGGHHGGGGGGGHHHHHHGHHH1>CFEHHHHHHHHHHHHHHGGHGGHGGEHHHHHHHHHHHHBGHHGFGGGGGGGGGGGGGGGGFGFFFFFFFFFFFFFFFFFFFFFFFFFFFFFFFFFFFFFFEFFFFFFDEFFFFFFFFFAE
@M05620:37:000000000-D9766:1:1101:26880:14512 1:N:0:91
GAGGCTGCTTTGGAAGAAACTCATAGATTACTGCAACAGTTCCCCCTGGACCTGGAAAAGTTTCTTGCCTGGCTTACTGAAGCTGAAACAACTGCAGAAGCGGGTCCATGCCGGATAGGAAGGGCTCCTAGAACACCTAAAGAGAGTAAAAGTGCATAAGAAAAAACCGCTTGAGAGATATGGATTCTCCCCTTCACACTTTTTTAGCCAATATAATAGACTCCGCCACTCCAGGGATTGTAGATCACAAG
+
BBCCCCFCFFFFGGGGGGGGGGHHHHHHHHHHHHHHGHHFHHHHHGGGHHHHHGGGGHGHHHHHHHHHHHHHHBGHH55DGHB3FBG3BF?G3G333333B>////1344BF/////33B30?</?F/BB3?3222/2@22222</22D1FH11<11@1111?00-..---...0.0.0<0000000;;0;./;/:0:C/:;00-9;000/00;0000000009.;.-;0//00/..///00009;0/0B9
@M05620:37:000000000-D9766:1:1101:5401:14531 1:N:0:91
GAGGCTGCTTTGGAAGAAACTCATAGATTACTGCAACAGTTCCCCCTGGACCTGGAAAAGTTTCTTGCCTGGCTTACAGAAGCTGAAACAACTGCCAATGCAGGATGCTACCCGTAAGGAAAGGCTCCTAGAAGACTCCAAGGGAGAAAAAGAGCTGATGAAACAATGACACGTAAGTCAGGAATTTCCGCTTTAGCACTCTTGAGGATCCAATTGAACAATTCTCAGCATTTATACTTGTAACTGACAAG
+
BBCCBCFCFFFFGFGGGGCGGGGHHFHFHHHHHHGFFHHHHHHHHGGGGHHHHHHH3AEFGGHHHHHFGHHGHFGGGFFGHEGHHGFGGHFGHHHHHHHH3FEFEGCHHFHGFEFCEGFHHFHFEFHAGHHHH3G3BF3BGGAFCG/BGHHDEHGF2@FFGFGHH/FF1?11/0<FH>GGFG10F<FFDCE?.C0<0DBFG0D00:CGGFHC0;;GHHHHHHFCFGBFFB9000;0CFFBFGGGG0BFGG.
@M05620:37:000000000-D9766:1:1101:10573:14544 1:N:0:91
AGTGCCAGCTCTCAATCGCACAGGGGACCCAGGGCCTGGCCCCTCCATCCAGAAAACCTATGACCTCACCCGCTACCTGGAGCACCAACTCCGCAGCTTGGCTGGGACCTATGTGAGTATCCAGCGTAGGAATCTGGGAGTTGGGGAGGAGTGAGGAGTTGGGGAAAGACAGTCCTAACCGTGGAGGGTTCTGGTAAATGATGGGGTGAGGAGGGGCTCTTTGGCTCCCACCAGTCCCCCTGTCTGGTCTA
+
ABAAAFFFCFFFGGGGGGGGGGHHGGGGGGHHGGGGGGHHHHGHGGHHHHHHHHHHHGHHHHHHHHHHHHHGGEFGHHHHGHHHHHC1EGHHGGGGGGHHGHHGFCFHGHHHHHHHHHHGHHHHHGFGGGFFGHHHHGFFGHHHGGGGFGGHHHHGFGHHFFGGGGHHHHHHHHHHHHHGGGGGGGGGFGFGGGGGGGGGGGGGGGFFFFFFFFFFFFFFFFFFFFFFFFFFFFFFFFFFFFFFFFFFFFB
@M05620:37:000000000-D9766:1:1101:16479:14557 1:N:0:91
GAGGCTGCTTTGGAAGAAACTCATAGATTACTGCAACAGTGCCCCCTGGACCTGGAAAAGTTTCTTGCCTGGCTTACAGAAGCTGAAACACCTGCCTACAGGATGCTACCCGTCAGGAAAGGCTCCTAGAAGACTCCAAGGGCGTAAAAGAGCTGATGAAACAATGGCAAGTAAGTCAGGCATTTCCGCTTTAGCACTCTTGTGGATCCAATTGAACAATTCTCAGCATTTGTACTTGTAACTGACAAGCC
+
AAAABAFBFFFFGGGGCGGGGGFHHGHA65FGEGF442BB5BAFFGG2FAA22GGHHH23BF555BAGGFFHHBCCGHE5ABG3F3@3FG1BB??GHFGHHHHHEHGE@C?EE1?E23?BFF?CG/FDG3GGHGFFGEGDGG/><<D<GHAHHHF1FGFHHHE/DFHHFFGFF1FGHHHHGEGDGHFDGGAEH0GHHFFGHCG0ACGGHC:GHF00CCCFGGFFFGFGGCFG9FGGG9FFFGFGGGGFFGG
@M05620:37:000000000-D9766:1:1101:4703:14566 1:N:0:91
GAGGCTGCTTTGGAAGAAACTCATAGATTACTGCAACAGTTCCCCCTGGACCTGGAAAAGTTTCTTGCCTGGCTTACAGAAGCTGAAACAACTGCCAATGCAGGATGCTAAACGTAAGGACCGGAGCATAGACGAAGCCAGGGAAAGAACAGAGCTGATGAAACAATGGCAGGCAGGTAAGGCCTTTCCGCTTTACCACTCTTGCGGATCGAATAGAACAATTCTCAGCAATTGTACTTGTAACTGCCAAG
+
CCCCCCFCFFFFGGGGGGGGGGHHGHHHHHHHHHHHFHHHHHHHHGGGHHHHHHHHHHHHHGHHHHHHHHHHHHHHHHHHHHHHHHHHHHHHHHHHH33@3431B33BED433?1BFHH?0///////3B343<><//0B0///@/0@0@2?G0011?1?F1=?0>1>10F.-.>.<.0000<.00<DD.:..:;0;00;CHH00-:;B-.;9B.000;//00;;00;00/0;9BBFFBBBFFFFF0FF0:
@M05620:37:000000000-D9766:1:1101:5429:14580 1:N:0:91
GAGGCTGCTTTGGAAGAAACTCATAGATTACTGCAACAGTTCCCCCTGGACCTGGAAAAGTTTCTTGCCTGGCTTACAGACGCTGACCCAACTGCCTACAGGATGCTACCCGTAAGGAAAGGCTCCTAGCAGACTCCAAGGGAGTACAAGAGCTGATGAAACAATGGCACGTACGTCAGGCATTTCCGCTTTAGCACTCTTGTGGATCCAATTGAACAATTCTCAGCATTTGTACTTGTCACTGACAAGCC
+
A>A3>AFAFFFFG4FFCFGBGFHGFBAFGBGHBFF4GGHHHHGHHGGGHGHHHHHAGFHHBFGHHDFGHHHAFBBBGHFG1>>EGDG3BFG?BFGGHHHHFHGHHHGGHHHGG/?FGHH3BCGHHFHHGFGF?GHHHG1?/?/C?F1>@GFCGHCGFHHF1FFCBDCHCFDCC.<<FFGHHHFDHHGGGGGE0DGFFHHHHHGHGEHGH00=G:B0BFGGGGGFBFF9FBGGFFFGGGF09FCFFGGGFFG
@M05620:37:000000000-D9766:1:1101:13273:14608 1:N:0:91
GAGGCTGCTTTGGAAGAAACTCATAGATTACTGCAACAGTTCCCCCTGGACCTGGAAAAGTTTCTTGCCTGGCTTACAGAAGCTGAAACAACTGCCTACAGGATGCTACCCGTAAGGAAAGGCTCCTAGAAGACTCCAAGGGAGTAAAAGAGCTGATGAAACAATGGCAAGTAAGTCAGGCATTTCCGCTTTAGCACTCTTGTGGATCCAATTGAACAATTCTCAGCATTTGTACTTGTAACTGACAAGCC
+
BBBBBBFBFFFFGGGGFGGGGGHHHHHHHHHHHHHHHHHHHHHHHGGGHHHHHHHHHHHHGHHHHHHHHHHHHHHHHHHHHHHHHHHHHHHHHHHHHHHHHHHHHHHHHHHGGGGHHHHHHGHHHGHHHHHHHHHHHHHHGGHGGHHHHHGHHHHHHHHHHHHHHHHHGHGHHHHGHHHGHHHHHHHGGGGGHHHHHHHHHHHHGHHHHHHGHHHHHHHHHHHHHHHHHHGGGGGGGGFGGGGGGGGGFGG
@M05620:37:000000000-D9766:1:1101:12823:14611 1:N:0:91
GAGGCTGCTTTGGAAGAAACTCATAGATTACTGCAACAGTTCCCCCTGGACCTGGAAAAGTTTCTTGCCTGGCTTACAGAAGCTGAAACAACTGCCTACAGGATGCTACCCGTAAGGAAAGGCTCCTAGAAGACTCCAAGGGAGTAAAAGAGCTGATGAAACAATGGCAAGTAAGTCAGGCATTTCCGCTTTAGCACTCTTGTGGATCCAATTGAACAATTCTCAGCATTTGTACTTGTAACTGACAAGCC
+
AABBCBFCFFFFGGGGGGGGGGHHHHHHHHHHHHHHFHHHHHHHHGGGHGHHHHHHHHHHHHHHHHHHHHHHHHHHHHHHHHHHHHHHHHHHHHHHHHHHHHHHHHHHHHHGGGGHHHHHHHHHHGHHHHHHHHHHHHHHGGHGFHHHHHGHHHHHHHHHHHHHHHHHHHGHHHHHHHHHHHHHHHHGGGGGHHHHHHHHHHHHGHHHHHHHHHHHHHHHHGHHHHHHHHGGGGGGGGGGGGGGGGGGGGG
@M05620:37:000000000-D9766:1:1101:2128:14612 1:N:0:91
GAGGCTGCTTTGGAAGAAACTCATAGATTACTGCAACAGTTCCCCCTGGACCTGGAAAAGTTTCTTGCCTGGCTTACAGAAGCTGACACAACTGCCAATGCAGGATGCTACCCGTAAGGAAAGGCTCCTCGAAGACTCCAAGGGAGTAACAGAGCTGATGAAACAATGGCACGTAAGTCAGGCATTTCCGCTTTAGCACTCTTGTGGATCCAATTGAACAATTCTCAGCATTTGTACTTGTAACTGACCAG
+
>AA1AAFAFFFFG1FGAEGABABEGHBGH1FGAFH1FFHHHHHHHGGGGBGHGGH0BGFHBFGHGDDFGHHHHBBGHHHG1BFGGH01B>BBBBB01@BBFB1FCGGGHDFHHGGGE0FEF>GHHHGGHCAEC/EHHHHHGHGFE??FB2@GGFCDHGHFD11FCGDDFCF1C0>GG<F<GCFHHFH1GEGACFHFEDGC/CCH:0:::CGFHCG0;0CGHGCFFG09FGGFBFF0FBFFGGBFGCBB//;
@M05620:37:000000000-D9766:1:1101:6389:14625 1:N:0:91
AGTGCCAGCTCTCAATCGCACAGGGGACCCAGGGCCTGGCCCCTCCATCCAGAAAACCTATGACCTCACCCGCTACCTGGAGCACCAACTCCGCAGCTTGGCTGGGACCTATGTGAGTATCCGGCGTAGGCCTCTGGGGGTTGGGGCGGAGTGAGGAGTTGGGGAAAGCAAGTCCTAACCGTGGAGGGTTCTGGTCAATGATGGGGTGAGGAGGGGCTCTTTGGCTCCCACCAGTCCCCCTGTCTGGTCTA
+
>A>>AFF1>FFFGGGDFFFFE0FCFGGA0EAAF0EB/AGFAFG/EG0FBGFF1B1FHGGBGG2GHHHFHBBEFE?FHFHGGHHHHHFHGHHHGGG@EHHH/F1///FGE011FG22BB2B22/>/B//>/11?0<F10--=A@@@<.;AAGB.FB.0.9/9CA@-;E-//BB9/BFF/9--9-9AEF--AFFFFF/9B;//99/A-A=99A/-;9---9F/9B///;9A-9---////9;--B/BF/9BFF
@M05620:37:000000000-D9766:1:1101:9687:14645 1:N:0:91
GAGGCTGCTTTGGAAGAAACTCATAGATTACTGCAACAGTTCCCCCTGGACCTGGAAAAGTTTCTTGCCTGGCTTACAGAAGCCGAAACGACTGCCTACAGGCTGCTACCCGTAAGGAAAGGCTCCTAGAATACTCCAAGGGAGTAAAAGAGCTGATGAAACAATGGCAAGTAAGTCATGCATTTCCGCTTTAGCACTCTTCTGGATTCAATTGAACAATTCTCAGCATTTGTACTTATAACTGACAAGCC
+
A3AABBFBFFFFGGGCGFGGGGFGBGDGHFHGHHGFFGHHHHHHHGGGGGHHGHHFHHFHHHHHHHHHHHHHHHGHHHH5BGB1>0EEE11>1E333B?3331C11?FGCC/?//?3B3E00/3B/B11?F2BFF1BGH1<AED/0FF>1<?0D1?<FHHH10/1?1001.=><=>G1<>1>D0DGGD.CD.D0==GH/0;00;0;<0:0;00:000;/9FB0FG;/;990;;;C00000000;F/0;FEG
@M05620:37:000000000-D9766:1:1101:3314:14646 1:N:0:91
GAGGCTGCTTTGGAAGAAACTCATAGATTACTGCAACAGTTCCCCCTGGACCTGGAAAAGTTTCTTGCCTGGCTTACAGAAGCTGAAACAACTGCCAACAGGCTGCTACCCGTAAGGCAAGGCTCCTAGCACACTCCAAGGGAGCAAAAGAGCTGATGAAACAATGGAAAGTAAGTCACGCATTACCGCTTTAGCACTCTTCTGGCTCCAATTGAACAATTCCCATCATTTGTACTTGTAACTGACAAGCC
+
CBBCBCFCFFFFGGGGGGGGGGHHHHGHGHHHHHHHHHHHHGHHHGGGEFGHHHGF3B2GFGHHHHHHHHFHHHHHHHHHFGHHHGH3FHHHHHHH3B11BB1G1?BDGHF1?EE?330BCE?3??3BGFH3F0F3C2FFFGHG/=C2F@/G2222@2=11?C/?111?1?1=<F11<1.<<.>11=.<@CEHGHGFCC0C0=0:0;:;:0<0:0:GHBFF00;C0:90C;0;;9CF00CFFGB0:BF.:.
@M05620:37:000000000-D9766:1:1101:5231:14648 1:N:0:91
AGTGCCAGCTCTCAATCGCACAGGGGACCCAGGGCCTGGCCCCTCCATCCAGAAAACCTATGACCTCACCCGCTACCTGGAGCACCAACTCCGCAGCTTGGCTGGGACCTATGAGCATCTAGCGCATGGGTCTCTGAGCTGGGGCGGAGCGAGGAGTGTTGGAAACACAGCTTCCACCCTGGAGGGTTCTCTGAAATAATGTGGGGAGGAGGGGCTCTTTGTCGCCCACCAGCCCCCCCGTCTCTGCTATC
+
ABAABFFFBFFFGGGGGGGGFFGGGGGGGGHHGGGGGGHGHHGDGGGHHHHHHGHHHGHHHHHHHHHHHHHGGFGGHHHHHHHHHHHHGHHHGGGGGHHHGHHGGGHHGHHHFGB22B23?33>//<?0/0??1??DF1?C0EF.<--;:@@C?-;/.90;C00=/C.;..000/0;C.9:9FA.;:..;/////;:/://:;B.-.;;AD.@FA-;F/B///.:.ADEAE..9:ADF--;.;/999;BB/
@M05620:37:000000000-D9766:1:1101:13725:14650 1:N:0:91
GAGGCTGCTTTGGAAGAAACTCATAGATTACTGCAACAGTTCCCCCTGGACCTGGAAAAGTTTCTTGCCTGGCTTACAGAAGCTGAAACAACTGCCAATGCAGGATGCTACCCGTAAGGAAAGGCTCCTAGAAGACTCCAAGGGAGTAAAAGAGCTGATGAAACAATGGCAAGTAAGTCAGGCATTTCCGCTTTAGCACTCTTGTGGATCCAATTGAACAATTCTCAGCATTTGTACTTGTAACTGACAAG
+
ABCBCCFCFFFFGGGGGGGGGGHHHHHHHFHHHHHHFHHHHHHHHGGGHGHHHHHHHHHHHHHHHHHHHHHHHHHHHHHHHHHHHHHHHHGHHHHHFHHHHHHHGHHHHHHHHGGGGGGGHHHHHHHGHHHHHHHHHHHHHHGGHGFHHHHHGHHHHHHHHHHHHHHHHHHHGGHHHHHHHHGHHHHHHEGGGGHHHHGHGHHHGHGHHHHHHHHHGHHHFHHHHHHHHGGGGGGGGGGGGGGGGGGGFCC
@M05620:37:000000000-D9766:1:1101:10224:14659 1:N:0:91
AGTGCCAGCTCTCAATCGCACAGGGGACCCAGGGCCTGGCCCCTCCATCCAGAAAACCTATGACCTCACCCGCTACCTGGAGCACCAACTCCGCAGCTTGGCTGGGACCTATGTGAGTATCCAGCGTAGGAATCTGGGAGTTGGGGAGGAGTGAGGAGTTGGGGAAAGACAGTCCTAACCGTGGAGGGTTCTGGTAAATGATGGGGTGAGGAGGGGCTCTTTGGCTCCCACCAGTCCCCCTGTCTGGTCTA
+
AAAABFFFCFFFGFGGGGGGGGHHGGGGGGGHGGGGGGHHHHGHGGGHHHGHHGHHHGHHHHHHHHHHHHHGGGGGHHHHHHHHHHFHGHHHGGGGGHHHGHHGGGHHGHHHHHHHHHHHHHHHHGEGGGHGHHHHHHHGGHHHGGGGGGGHHHHHHGHHHHGGGGGHHHHHHHHHHHHHGFGGGGGGAFGGGGGGGGGGGGGGGGFFFFFFFFFFFFFFFHHFFFFFFFFFFFFFFFFFFFFFHFFFFFF
@M05620:37:000000000-D9766:1:1101:9405:14674 1:N:0:91
GAGGCTGCTTTGGAAGAAACTCATAGATTCCTGCAACAGTTCCCCCTGGACCTGGAAAAGTTTCTTGCCTGGCTTACAGAAGCTGAAACAACTGCCAATGCAGGATGCTACCCGTAAGGAAAGGCTCCTAGAAGACTCCAAGGGAGTAAAAGAGCTGATGAAACAATGGCAAGTAAGTCAGGCATTTCCGCTTTAGCACTCTTGTGGATCCAATTGAACAATTCTCAGCATTTGTACTTGTAACTGACAAG
+
>>A>>>>ACF3FFFGF1EGGFFDFBBFDD3DDF1B1EFGFGHHFHFAFH0FGHGGFBFFHHHHHGFFGHDGBBGFBFGBDFHFBFG@FGF>FGFHG1BGG1@1GFFGGHHHFGEEE?FGHHHFGHEGGHFBGGF1FHH1GBGGG/A<0BBFGFFFGHHHHHEFHFH1DHGFFG1?FH?GGHGH<1<FGFCCGGGF=GGDHFHGHDGC0:0;:C0GGGHHHHHFGFGGGHGFFFFFFGFGFFFFGGGB9F99
@M05620:37:000000000-D9766:1:1101:22011:14679 1:N:0:91
GAGGCTGCTTTGGAAGAAACTCATAGATTACTGCAACAGTTCCCCCTGGACCTGGAAAAGTTTCTTGCCTGGCTTACAGAAGCTGAAACAACTGCCAATGAAGGATGCTACCCGTAAGGAAAGGCTCCTAGAATACTCCAAGGGAGTAAAAGAGCTGATGAAACAATGGCAAGTAAGTCAGGCATTTCCGCTTTAGCAATCTTGTTGATCCAATTGAACAATTCTCAGCATTGGTACTTGTAACTGACAAG
+
A3AB>AFACBD@GB5BFGABGGHHHBFDGGAFF54BCG2FG5DBA2AAAFBBGGAFB323BBGDFHG5ABABBBG3BBBFGH3BG33F3BBFGHHGHHHH3333BB3BFBF21??>>EHBFBF0/?BFFF4B?4??43?3BF/<F<??GGB?FG2@<@@@2FG@<EGFF<GFE1<<F<?F?00.<>1FFA..DEG0=D00<0D<=0<<=00::;:;:C<;/C0CCG0</00:00;09;;B;;B0;0;C09.
@M05620:37:000000000-D9766:1:1101:2278:14684 1:N:0:91
GAGGCTGCTTTGGAAGAAACTCATAGATTACTGCAACAGTTCCCCCTGGACCTGGAAAAGTTTCTTGCCTGGCTTACAGAAGCTGAAACAACTGCCAATGCAGGATGCTACCCGTAAGGAAAGGCTCCTCGAAGACTCCAAGGGAGTAAAAGAGCTGATGAAACAATGGCACGTAAGTCAGGCATTTCCGCTTTAGCACTCTTGTGGATCCAATTGAACAATTCTCAGCATTTGTACTTGTAACTGACAAG
+
BBBABCFCFFFFGGGGGGGFGGHHHHGHHFGHGHGCFHHHHHHHHGGGHHHHHHGFBEFHFGHHHGGHHHFHHFHGHHGHFGHHHHGGHHHHHHHHGHHHGF3FFHHHHEGGHGEEEHHHHHHFHGHGHE/?FFGHHHGHGHGGHGFHHFHHGHGHHFHGHHFHHHHHHHH1?<FHHGHHHHHHHHHHHEGGGGHGHGGHHHHBCHGHHHHFBHFGFFHHGGCFGGGGGGGB;BF0FGGGGGGGGCFGBFA
@M05620:37:000000000-D9766:1:1101:8296:14705 1:N:0:91
AGTTCCAGCTCTCCATCGCACAGGGTACCCAGTGCCTGGCCCCTCCCTCCCGAAACCCTATGACCTCACCCGCTCCCTGGGGCACCCCCTCCGCAGCTTGGCTGGGACCTATGTGCGTATCCCGCGTCGGACTCTGGGCGTTGGGGCGGCGTGCGGCGTTGGGGCCCGCCCGTCCTACCCGTGGCGGGTTCTGGTAAATGATGGGGTGCGGCGGGGCTCTTTGGCTCCCCCCAGTCCCCCTGTCTGGTCTA
+
>111>B3BCFFFGGGBBAE1EAGAF00BBB1B1BBBBBGGGHGGGG/GHE/AE/A/BBFGBADGGDB@FGF>>//BF01B//?>EFG>EEG??E@<EG1BEFBFGGEHGH<GGGH2/F/EGH1/<<A/>C--<GHD0C.-CC@.-::-A@@@?A-@-@@<@-@@----9@-@@BFF//AFFFB;-@-9@?FFFFF//;BB/;BFFFB@-;@-->-@@@FFFFFFFFFFF-A@=BFFFFFF@FFFFFFFFF/
@M05620:37:000000000-D9766:1:1101:2055:14724 1:N:0:91
AGGTCCAGCTCTCCATAGCACAGGGTCCCAAGACCATGGCCCCTCCATCAAGAAAACCTAGGACCGCACCCCCAACCTCGCGCACCCCCTCCGCAGGCTGGCTGCGACCTCTGTGCGTATCCGCCGCCGGCATCTGGGCGTTGGCGCGCCGTGCGGCGCTGGGGCCCGCCCGTCCTACACGTGGCGGGCTCAGGTAAATGTCGGGGTGAAGAGGGCATCTTTGGCTCCCCAAAATCCCCCTGTCTGGCCTA
+
>>>3>BC44CFFGGG55BB5B4BAFB4444BA42B23DBG3FEAEE2DF33B3BB2BBA33B3FG0AAE>10>>1BE33B//>>EEG/>E/E?//<//BBD/GG//<>BFHFFG1?/F/CG1/.>@@D-<-;AGHHBG::CA-./-9--;;9-CB-;B-;--;B?B--@BB?9.9.//;;;..99;=<-@E/;:;9B:FF//;=BB=BF///.9;..;9FFBF////;...9..;;FFFDBF/9B///.9/
@M05620:37:000000000-D9766:1:1101:3314:14732 1:N:0:91
AGGTCCAGCTCTCCAGAGCACAGGGTACCAAGAGCATGGCCCCTCCATCAAGAAACCCAATGACCGCACCCCCGACCTGGCGCACCCCCTCAGCAGATGGGCTGGGACCTATGTGCGTATCCAGCGTCGGACTCTGGGCGTTGGGGCGGCGTGCGGCGTTGGGGACAGCCCGTCCTGACAGTGGCGGGTTCTGGTAAATGATGGGGTGAGGAGGGGCTCTTTGGCTCCCACCCGTCCCCCTGTCTGGTCTA
+
>1>1>@1CFFF31BGF1AG1A1B0AB0B13AB0BA11BFABGGFEGGH11FAA00ABA/ABA1FB//AE>//>///>>0>0/?///E/>/?0<<1B0<BB<E0/E/BGEC1112@2?/??GF2@0/?/<A-->FF<1F.<<<-.--::--9A@B-@--;;@--;-;-;9-99@BF-//9//B//9@9@@FFBFFB//9;F/9B/AB9>---;A?@-->A9F//BFB/E--:A-9A-A-AA-EBF/BFBFFB
@M05620:37:000000000-D9766:1:1101:10303:14733 1:N:0:91
GAGGCTGCTTTGGAAGAAACTCATAGATTACTGCCACAGTTCCCCCTGGACCTCGAAAAGTTTCCTGCCTGGCTCGCAGAAGCTGAAACACCTGCCCATGCAGGATGCTACCCGTAAGGAAAGGCTCCTAGAAGACTCCAAGGGAGTAAAAGAGCTGATGAAACAATGGCAAGTAAGTCAGGCATTTCCGCTTTAGCACTCTTGTGGATCCAATTGAACAATTCTCAGCATTTGTACTTGTAACTGACAAG
+
AABBBACBFFFFGGGGGGGGGFGDGAADAF4FG54BEGC3BAF32B2BA2B2232A21ABB55D5D5AAAAA1B30>>?0FHHG33@FF??EHBG113BFG33B?G3GGHHGCEEEDHFHHHHHHHHGHFFFGFBGHHFHFHGG<C?<F??FCCFGHFHEHFGHFGFGFFHHG1FFGFGHHFB<<GGGGDDGGGE;GGCGHHHG0GFECCC:90FFFFGFGFFFGFFFGGFC0FF0FFFBFGFGGGBFF9.
@M05620:37:000000000-D9766:1:1101:19204:14746 1:N:0:91
AGTGCCAGCTCTCAATCGCACAGGGGACCCAGGGCCTGGCCCCTCCATCCAGAAAACCTATGACCTCACCCGCTACCTGGAGCACCAACTCCGCAGCTTGGCTGGGACCTATGTGAGTATCCAGCGTAGGAATCTGGGAGTTGGGGAGGAGTGAGGAGTTGGGGAAAGACAGTCCTAACCGTGGAGGGTTCTGGTAAATGATGGGGTGAGGAGGGGCTCTTTGGCTCCCACCAGTCCCCCTGTCTGGTCTA
+
>AAABFFFBFFFGGGGGFGCG2FFFEGGGG2FGEFG2FGGAGE1EEFHHHCGHHGHHGFHHHHHHHHBGGGEEEEGHGHHHGHFFHHHGFHHGGCGGHHHGGB///BBEG2GHHHFDHFDHHHHHGC?FGHHFHGBGB0<CGHGGCE<CAA0CD0.<EGGDFG@:::::CC/CG0CGHHHA.CBGGGG;AFBFBFBBFGBFBB9E.9=EFFFFFFFFFFFFFFFFFF?AFFFFFFFFFFFFFFFFFFFFFF
@M05620:37:000000000-D9766:1:1101:21399:14748 1:N:0:91
GAGGCTGCTTTGGAAGAACCTCATAAACCAGTGACACAGGACCGGCCTACCACGGAACCGTACCCTACCTAGCTGACAGGAGCTCGTACACCTTCCTCCAGGATGATCCACGTCAGGAACTTCTCCTAGAAGCCTCCCAGGGCGTCACAGCGCTGCTGAACTCCTGGCACGTCCGTCAGGCCTTTCCGCTTTCGCACTCTTGTGGATCCCCTTGAACTATTCTCCGCCTCTGTACTTCTCCCTGACATGCC
+
AABBBAF>BDDFFGGGGGGGF4FAD5544A4BB5FHBG2222B22A2A3BBG310A1AA0B1113B21?353BBGFF3B1B1BF31/??1BFB3F3BF3?G3/B3BF??3B////?F1CC11BFGFGGHB@F1@GHHF<G//CCCDDE1F.@CGGEFG00<000<<CF/<EH.:-;CDAGC:CFGGGG9CAE0A.9ABGGGGGGG0FFF99:FF//;//;FFF/99D.A.9:;/////99;;;BB///;9F
@M05620:37:000000000-D9766:1:1101:10461:14779 1:N:0:91
AGTGCCAGCTCTCAATCGCACAGGGGACCCAGGGCCTGGCCCCTCCATCCAGAAAACCTATGACCTCACCCGCTACCTGGAGCACCAACTCCGCAGCTTGGCTGGGACCTATGTGAGTATCCAGCGTAGGAATCTGGGAGTTGGGGAGGAGTGAGGAGTTGGGGAAAGACAGTCCTAACCGTGGAGGGTTCTGGTAAATGATGGGGTGAGGAGGGGCTCTTTGGCTCCCACCAGTCCCCCTGTCTGGTCTA
+
CCBBCFFFCFFFGGGGGGGGGGHHGGGGGGHHGGGGGGHHHHGHGGHHHHHHHHHHHGHHHHHHHHHHHHHGGGGGHGHHHHHHHHHHGHHHGGGGGHHHGHHGGGHHGHHHHHHHHHHHHHHHHGGGGGHHHHHHHHHGGHHHGGGGGGGHHHHHHGHHHHGGGGHHHHHHHHHHHHHHGGGGGGGGAFGGGGGGGHGHGHGGGGFFFFFFFFFFFFFFFFHFFFFFFFFFFFFFFFFFFFFFHFFFFFF
@M05620:37:000000000-D9766:1:1101:27367:14782 1:N:0:91
GAGGCTGCTTTGGAAGAAACTCATAGATTACTGCAACAGTTCCCCCTGGACCTGGAAAAGTTTCTTGCCTGGCTTACAGAAGCTGAAACAACTGCCTACAGGATGATACCCGTCAGAAACGGCTCATAGAAGACTAACGGGGCAAAACAGCGCTGCTAAAAACCTGGAAAGTGCGTCAGACCTTTCCGCTATCGCACTCTTGTGGCTACACGTGCAACATTCACAGCATTTATACTTGTACCTGACACGAC
+
AAABBBFBFFFFGGGGFGGGFGGHHGCFHHHCFH4FGHHDAGAGHEEEFGHHHGFFFBBHFGHDFGFBGFFEAGHFHFGHHHFHHHBGGFGFGHHH3B233313B344B@3111>13433/?>@GFGH44BF3BF333/>/<///@F0?F0>C/>?11??<><.FG00<>0111<<-CA0<.<<GHHGGD-:/.;;A@FFGFCBA.;0;0/....;00;CFG0;90..;9B/9;BFFF/:99/9B///:-9
@M05620:37:000000000-D9766:1:1101:3240:14809 1:N:0:91
AGTGCCAGCTCTCCATCGCACAGGGGACCCAGGGCCTGGCCCCTCCATCCAGAAAACCTATGACCTCACCCGCTACCTGGAGCACCCACTCCGCAGCTTGGCTGGGACCTATGTGAGTATCCAGCGTCGGAATCTGGGAGTTGGGGAGGCGTGCGGAGTTGGGGACAGCAAGTCCTAACCGTGGCGGGTTCTGGTAAATGATGGGGTGAGGAGGGGCTCTTTGGCTCCCACCAGTCCCCCTGTCTGGTCTA
+
>A3>ADFFBFFFGCGGFEEFEEHHGA2AEEFHFFFFFFHHHHGHGGHHHGHHGGH2BEHHBBGGHFGHHHHEEEGGHGBBBFGHHH1?EFF?EFCGEH3BEHHGGGHHGHGHHHHDGHHHHHBGHGD//>/<?FHHGH0>EHHGGG.<C.AEGADG-AEGGGGG.-.;.//;CFGG00CFDGGF-;DFDFFFFFFBBFFFFFFFFFDF?FF/DFFFFFFFFFFFFFFFFFFFEFFF/FFFFFFFFFFFFFF
@M05620:37:000000000-D9766:1:1101:27199:14846 1:N:0:91
AGTGCCAGCTCTCAATCGCACAGGGGACCCAGGGCCTGGCCCCTCCATCCAGAAAACCTATGACCTCACCCGCTACCTGGAGCACCAACTCCGCAGCTTGGCTGGGACCTATGTGAGTATCAAGCGTAGGAATCTGGGGGTTGGGGCGGCGTGCGGAGTTGGGGAACGCCAGTCCTAACCGTGGAGGGTTCTGGTAAATGATGGGGTGAGGAGGGGCTCTTTGGCTCCCACAAGTCCCCCTGTCTGGTCTA
+
AB>AAFFFCFFFGGGGGGGGGGHHGFGGGGFHGGGGGGHHHHGHGGHHHHHHGHHHHGHHHHHHHFHFHHHGGEGGHHHHHHHHHHHHGHHHGGGGGHFGG3FFEFHGEHHHHH33D?FGH33BGG/?C/@FGFHHH0/<CDGGG-.=--=;-;;--;AFBFF-AA...-.;:FFFFFFFFFF-9ADCAFFFFF0;FFB0;:BFFFF-AF.0;A=9@-;FFFF/BBFEFFF.9AFFFFFDFEFFFFF9BFF
@M05620:37:000000000-D9766:1:1101:8593:14879 1:N:0:91
AGTGCCAGCTCTCAATCGCACAGGGGACCCAGGGCCTGGCCCCTCCATCCAGAAAACCTATGACCTCACCCGCTACCTGGAGCACCAACTCCGCAGCTTGGCTGGGACCTATGAGAATCTAGAGCAGGCGACTGGGAGATGGGGAGGAGAGAGAGGTTGGGGAAAAACAGAGTCAAACGCGGGGAGTTCTCGTATATGATGGGGGGAGAGGGGGCTCTCTGTGTCTCACCAGAGTCCCCGTGTCGTCTCTC
+
BAAABFFFBFFFGGGGGGGAE?HFGGGGGGHHGGGGGGHHHHGGGGFHHHHHHHGHHGGHHHHHHHHHHHHGGGFGHGHHHHHHHHHHGHHHGGEGGHHHGHHGGGHHGHHHHBG11F1221?B1<0//<//<//?0?/<11>E.>-.<.E.C..<///-;@..;/;.;///000000.9A--;-@./9;/.../;//////;A-B-@..;.9@--;B9F////;9B/B./...9;FF.-;.;....;.;/
@M05620:37:000000000-D9766:1:1101:6161:14884 1:N:0:91
GAGGCTGCTTTGGAAGAAACTCATAGATTACTGCAACAGTTCCCCCTGGACCTGGAAAAGTTTCTTGCCTGGCTTACAGAAGCTGAAACAACTGCCTACAGGCTGCTACCCGTAAGGAAAGGCTCCTAGAAGACTCCAAGGGAGTAAAAGAGCTGATGAAACAATGGCAAGTAAGTCAGGCATTTCCGCTTTAGCACTCTTGTGGATCCAATTGAACAATTCTCAGCATTTGTACTTGTAACTGACAAGCC
+
BBBBBBFBFFFFGGGG4FGGGGHHHHHHHFHHHHHHFHHHHHHHHGGGHEHHHHHHCGHHHHHHHHHHHHHHHHHHHHGGHHHHHHHHHHHHHHHH3FB3@G1F1FFHFGHAFCGHEFCHH0GHFFCGHFG3FGF?GCEFGGHF/BDHD3/@CGHHHDGHHD2/111?<</<FGD??G10<.1<1F1>.AA<D=0DFG/DFGDCD0<CC0C;;:GHEB:GG0;CG0/:0C;0;;;FFG099CF9FFBF?AE
@M05620:37:000000000-D9766:1:1101:17263:14898 1:N:0:91
GCGGCTGCTTTGGAAGAAACTGACAAGCCAGGGACCAAAAGATCGGAAGAGCACACGTCTGAACTCCAGTCACTACTGCGCACCTCGTATGCCGTCTTCCGCTTGAAAAAAACCCACTCCTTCTCCTCTTTTCGCCCCCCCCCCTTCCGTCCCCCCGCTACCGCCTCCCTTTCCCACTCGTCCGCCCTTCTCCCTTTTTCCTTCTTGCTTCTCTCTTTGCCCCCATCTCCCCATTTCCTCTTTCATTTCCC
+
>>AAA1AAFFB@BGGFAGFGDFBGF1F0C00BE0BBGB/BGE1F/AB/A0AABGFG?0BBFADGDFHF1GDHGDF01@FEEE/>0B/?/BBBG/?EGGH1>E/?F0<F10E@/<?//00@11@11@1<F11??//??@C@<@CG@./;.;ACB.9;--;-------;;AF9/;//;--;;;-9---;>F-//9;-FF//;//9;B/////////;//;9/9/---9/////--9B//////://///;//;
@M05620:37:000000000-D9766:1:1101:22438:14899 1:N:0:91
AGTGCCAGCTCTCAATCGCACAGGGGACCCAGGGCCTGGCCCCTCCATCCAGAAAACCTATGACCTCACCTGCTACCTGGAGCACCAACTCCGCAGCTTGGCTGGGACCTATGTGAGTATCCAGCGTAGGAATCTGGGAGTTGGGGAGGAGTGAGGAGTTGGGGAAAGACAGTCCTAACCGTGGAGGGTTCTGGTAAATGATGGGGTGAGGAGGGGCTCTTTGGCTCCCACCAGTCCCCCTGTCTGGTCTA
+
[truncated: 862,988 more chars]
