# Supplementary material for: Fast but not furious: a streamlined selection method for genome-edited cells
Source: Life Sci Alliance. 2021 Apr 26;4(6):e202101051. doi: 10.26508/lsa.202101051 (PMC8127327; doi:10.26508/lsa.202101051)
Supplement: Supplementary file 1 [file LSA-2021-01051_Supplemental_Data_1.zip › SANGER and Deep Sequencing/ACTB/92_S92_L001_R1_001.fastq]

@M05620:37:000000000-D9766:1:1101:15514:1981 1:N:0:92
AGTGCCAGCTCTCAATCGCACAGGGGACCCAGGGCCTGGCCCCTCCATCCAGAAAACCTATGACCTCACCCGCTACCTGGAGCACCAACTCCGCAGCTTGGCTGGGACCTATGTGAGTATCCAGCGTAGGAATCTGGGAGTTGGGGAGGAGTGAGGAGTTGGGGAAAGACAGTCCTAACCGTGGAGGGTTCTGGTAAATGATGGGGTGAGGAGGGGCTCTTTGGCTCCCACCAGTCCCCCTGTCTGGTCTT
+
AABBBFFFBFFFGCGGGGGCGCGCDE22EE2A2AE2BFGHA2AAAEGGFEFE33BFGGF3EH5DGFGGG11EGG/EHFFE2FH1?GFAEHHFGE/>EGGB<?F?A/0B?G1B1F221F2?DF21F/?///11@FGD100/??<1@-.--.>>.0<.0.<<DB--.AG.CGFBGGFHF0::-;.-.;.-:FFFBBG900;C0F00..A>..ABDDB?B9AFFFEBFB/A9.9A.9;:BBADB.FFF//;BF/
@M05620:37:000000000-D9766:1:1101:16842:2010 1:N:0:92
ACCACACCTTCTACAATGAGCTGCGTGTGGCTCCCGAGGAGCACCCCGTGCTTCTGACCGAGGCCCCCCTGAACCCCAAGGCCTACCGCGAGTAGATGAGTGAGTGTCCCGCTCCCTCTTCTGGTGGCCTCCTCCCTCCTTCCTGTCCTCCCGGCGCTGCGCCCTTTCTCACTGGTTCTCTCTTCTGTCGTTTTCCGTAGGACTCTCTTCTCTGCCCTGAGTCTCCTTTGTAACTCTGCAGGTTCTTGATC
+
AAABBBB3B@CFGFEFFGGBEFGBEABBB2FGFEF2EAA2BG2GGGEEG1AAABBGHHHEG00E1?>EGGE1@@/?EE////?3?FG@E<C//B12?211?1>1?11?1?/<@//FGFFGHHE1D0.<<1<<CGCEFFDHHHHG00::GFBC.:--:@-9;9.@BFFBFFBCFFFBF/B/B/FFBFB/99E9EA9/.;.../99/:9BBBFFF//F?F.BBB/BF/BBB////9;BB////.;;99///:/
@M05620:37:000000000-D9766:1:1101:13071:2069 1:N:0:92
ACCACACCTTCTACAATGAGCTGCGTGTGGCTCCCGAGGAGCACCCCGTGCTGCTGACCGAGGCCCCCCTGAACCCCAAGGCCAACCGCGAGAAGATGACCAGGTGAGTGGCCCGCTACCTCTTCTGGTGGCCGCCTCCCTCCTTCCTGGCCTCCCGGCGCTGCGCCCTTTCTCACTGGTTCTCTCTTCTGCCGTTTTCCGTAGGACTCTCTTCTCTGACCTGAGTCTCCTTTGGAACTCTGCAGGTTCTT
+
BBBBBBBBFFFFGGGGGGDFGFHFGEEBFEHHGGGFGGGGGHHHHGGGGGGGHHHHHHHGGGGGGFGGGGGHHFGGGGEHGHHHHGGGGGGGCGHHHHEGHGHCHBGFHHGGHHGGGGGHHHHHHHFEGGDHHGFGGGHGFFGHHHGGFGGGGGGGGA--?DADCFFFFFFFFFFFFFFFFBFFFFFFBFB/BAAFFFFFDFF?DFFFFFFFFFFFFFFFFFF/.;BBB9FFFFFBB9FFFFFFFFFFFF/
@M05620:37:000000000-D9766:1:1101:18690:2109 1:N:0:92
AGTGCCAGCTCTCAATCGCACAGGGGACCCAGGGCCTGGCCCCTCCATCCAGAAAACCTATGACCTCACCCGCTACCTGGAGCACCCACTCCGCAGCTTGGCTGGGACCTATGTGAGTATCCAGCGTAGGAATCTGGGAGTTGGGGCGGAGTGAGGAGTTGGGGAAAGACAGTCCTAACCGTGGAGGGTTCTGGTAAATGATGGGGTGAGGAGGGGCTCTTTGGCTCCCACCAGTCCCCCTGTCTGGTCTA
+
>A1>AFF@1FFFG1B3AFFAE?GAF00AAEHHABE//BFG0GGCGGBFFFHH1CGBGEHFGFBGHDFGHHH@F/>EHHBG>FGGHH/>EGHG>E?E>0BBAGHEGGGGGHHHGGHHEHHGHGGGHGGGCGGHGHFDBF0?AFGG?@.<@:AFH:GG0CCBFF@G.;.AFFFFFGGGF0FGGGG@?AB<FFFFFFFFFFFFFFFFFFB@EFE/B?@@?-EB9BFE/BFFF-FFFFFFFFFF@FFFFFFFFF9
@M05620:37:000000000-D9766:1:1101:12734:2166 1:N:0:92
ACCACACCTTCTACAATGCGCTGCGTGCGGCTCCCGAGGAGCACCCCGTGCTGCTGACCGAGGCCCCCCTGAACCCCAAGGCCAACCGCGCGAAGATGAGTGAGTGGCCTGCTCCCTCTTCTGGTGGCCGCCTCCCTCCTTCCTGGCCTCCCGGCGCTGCGCCCTTTCTCACTGTTTCTCTCTTCTGGCGTTTTCCGTCGGACTTTCTTCTCTGCCCTGAGTGTCCTCTGTCAGTCTGCCGGTTCTGGCTC
+
AAAAAAA1BCFFGGGGGG1AFEGGGFG00EEEE/BE/EEECHHHHGGAAEEEBGFHHHG/E>/EFGGGGEEHHHGGGGGHGHHHHFGGGG/>/@/.>GBF1<<GGGGGH1<<BG0EG/<DGF0D=GCH.ACCCGGEFGGGGGFBFGGGFGGGG?-@@=@-9--;;FFFFF/;F///;FFFFFB/9BB;/-;;--9;B/999-99//BBFFFFFF/9:BFF-B9;;/9/;/////;;///9;@@BAF/;;FB
@M05620:37:000000000-D9766:1:1101:13196:2273 1:N:0:92
GAGGCTGCTTTGGAAGAAACTCATAGATTAAGGCAACAGTTCCTCCTGGAACTGGACAAGTGTCTTGACCCGCTTACTGAAGCTGAAACAACGGCCAATGGCCGACACCAATGTAAGCGTAAAGAAAAGCAATCAGAAAATTGGAAAGGAGTAAAAAATCGGAGAAAAAAAGTGCTAACAATGGAGGCATCTGGTAAATGACGCGCTGAGGAAGGCAACTTAACAACTCACAACACTTGCACTCTGAACTA
+
>1>AAAC11B@DEGFFF1B111A3AFF33D11B0BG0ABBADF2DG010B111B0BBB00D1ADAFADB10AFGACFDFAFGFFCGFHG0BF/>//>>GHGB0>//>>F/?B1G22B1/?EE/BF0<BB0<FF11@11101@@@11<?0CGF0<11?-<1<<.>-FB/<-<A00;:CCGG0::::GF..;9BFB;;FFG000..;-=@BFA/-9--;--;9///;/;/;/;//---9//;//;//;9:99/
@M05620:37:000000000-D9766:1:1101:11315:2359 1:N:0:92
AACACACCTTCTACAATGCGCTGCGTGTGGCTCCCGAGGAGCACCCCTTGCTGCTGACCGAGGCCCCCCTGAACCCCAAGGCCAACCGCGCGAAGATGAGTGAGTGGCCTGCTCCCTATTCTTGTGGCCGCCTCCCTCCTTCCTGGCCTCCCGGCGCTGCGCACTTTCTCACTTTTTCTCTCTTCTGCCGTTTTCCGTCGGACTCTCTTCTCTGCCCTGAGTCTCCTGTGTCACTCCGCCGGTTCTTGCTC
+
1>>AAAA>BC1B3FFG3G1A0EGGABE0AE0BF0BB/AA/?EAFFFGA0BB1AAGHFBE/>>?>FGGGGEEGBGHGGGGCGHFGFFGCBB<>BCG/FGHH1D1DGHEGH1>FGH>>G1>FHH0=DHGH<<<CEGHGHHGHHHHHHGGGGGGGGGGGGGG-99-;;BFBFFBFF9/;FFFFFFFFFFF//;;AFE9;AB-;---9/;BFFFFFFF//;BFFBF/9B9:/;/9/;/;F---9@@9BEE/9;F/
@M05620:37:000000000-D9766:1:1101:17167:2386 1:N:0:92
ACCACACCTTCTACAATGAGCTGCGTGTGGCTCCCGAGGAGCACCCCGTGCTGCTGACCGAGGCCCCCCTGAACCCCAAGGCCAACCGCGAGAAGATGAGTGAGTGGCCAGCTCCCTCTTCTGGTGGCCGCCTCCCTCCTTCCTGGCCTCCCGGCGCTGCGCCCTTTCTCACTGGTTCTCTCTTCTGCCGTTTTCCGTAGGACTCTCTTCTCTGCCCTGAGTCTCCTTTGGAACTCTGCCGGTTCTCGATC
+
BBABB@ABFFFFGGGGGGGGGGHHFFFECFHHHGGGEFGCEHHHHGGGEFGGHHHHHHHGGGGGGGGGGGGHHHHGGGGHGHHHHGGGGGGGGGHHHHGFDF2<F<FFG1?FCG1FGH0FG1=110.<<<-=ACGGHHGFHHHH0/CCCC.C.@-;9--;AA;;>/9FFFBFF/./;//;:BFFFFF/9@9././9.:.AD/F//;FBFFBBFF//99..99/BBFFFFB/B99/B9BBB;D9DE//;/B9
@M05620:37:000000000-D9766:1:1101:10747:2420 1:N:0:92
ACCACACCTTCTACAATGAGCTGCGTGTGGCTCCCGAGGAGCACCCCGTGCTGCTGACCGAGGCCCCCCTGAACCCCAAGACCAACCACGAGAAGATGCCCAGGAGAGTGGCCCGCTACCTCTTCTGGTCGCCTACTCCCTCCTTCCTGGCCTCCCGGCGCTGCGCCATTTCTCACTGGATCTCTCTTATGCCGTTTTCCGTATGACTCTCTTCTCTGCCCTGAGTCTCCTTTGGATCTCTGCAGGTTCTA
+
1>>1AAAAFFFFEGGAEFAABEGCEAABF0FG1BFAEEGGGHHHHGGGEAEFHGGGHEFECEGGF/>EGGGEH1/?EG/F00B</?//?/<</<0B1111<1/F//?CG1<CGC/<>@-<11111<1>>1<=<..<0</<:CFG0:/:G/.:0:.:9---;@-;@-99A/9////;BF-//:;F//F//99BB@;-B9B/-9A-9;B;9BB///9F///999---/;:FFF/9////9;B////;A-9BF/
@M05620:37:000000000-D9766:1:1101:19027:2501 1:N:0:92
AGTGCCAGCTCTCAATCGCACAGGGGACCCAGGGCCTGGCCCCTCCATCCAGAAAACCTATGACCTCACCCGCTACCTGGAGCACCAACTCCGCAGCTTGGCTGGGACCTATGTGAGTATCCAGCGTAGGAATCTGGGAGTTGGGGAGGAGTGAGGAGTTGGGGAAAGACAGTCCTAACCGTGGAGGGTTCTGGTAAATGATGGGGTGAGGAGGGGCTCTTTGGCTCCCACCAGTCCCCCTGTCTGGTCTA
+
BBABBFFFAFFFGGGGFGGGGCHCFGGGGEGHFGGEFFHAAGEHGGHHHFHHDHHGHGHHHHHHHHHFHHHEEEEEHHHHGGHHHHHHGHHHG?/EEBGEFHHGGCHHGHHHHHHHHHEFHHHHHGGGGGFGGHHHHGHFDGGHGGGGGGGGHFHHHGGHHHGGGGHHHHHHHHHHHHFHGGFGDFDGGGGGGGFFFGGGGGGGGGFAFFFFFFFFFFFFFFFFFFFF.FFFFEFFFFFFFFFFFFFFFFB
@M05620:37:000000000-D9766:1:1101:11375:2566 1:N:0:92
ACCACACCTTCTACAATGAGCTGCGTGTGGCTCCCGCGGAGCACCCCGTGCTGCTGACCGAGGCCCCCCTGAACCCCAAGGCCAACCGCGAGAAGATGCACACAGGTGAGTGGCCCGCTACCTCTTCTGGGGGCCGCCTCCCTCCTTCCTGGCCTCGCGGAGCTGCGCCCTTTCTCACTGGTTCTCTCTTCTGCCGTTTTACGTAGGACTCTCTTCTCTGACCTGAGTCTCCTTTTGCACTCTGCAGGTTC
+
@B?AA?>>CCCDDFAB5FFGGGFHCAFGH?GHHFFA2AECECEHHGGAAEE1GEBGHHFE>E?CGGGGGGEFHHHGGEE/FGHGHGGFGGCG@DG1FG1111?/>.>>=>11<F>>CGCF-C0D0CC:<0/;--;-9A.EAEFFE/;C;99/;A/A.;;;9-@9/FB-.--/;FFF/F:/9/9;FFFF9FB//;;-:;9./;:.:A./BBFFF/99FFF/;9;;./;BFF/9B//;////;BB9//;?.;/
@M05620:37:000000000-D9766:1:1101:11349:2572 1:N:0:92
ACCACACCTTCTACAATGAGCTGCGTGTGGCTCCCGAGGAGCACCCCGTGCTGCTGACCGAGGCCCCCCTGAACCCCAAGGCCAACCGCGAGAAGATGAACCCAGGTGCGTGGCCCGCTCCCTCTTCTGGTGGCCGCCTCCCTCGTTCCTGGCCTCCGGGCGCTGCGCCCTTTCTCACTGGTTCTCTGTTCTGCCGTTTTCCGTAGGACTCTCTTCTCTGCCCTGCGTCTCCTTTGGAACTCTGCGGGTTC
+
AAAAAAA1BBCFGGGGGG1BGFHHGEEAABGGGAFE0EECCHCGHGG/EEEGFHGHHHGAEE?EFFGGGGEHFHHGGGGHGHHHHG?ECG/>CGHBFHHHFH//?FGF?CFEGG<>A<<-EGFCFH=0DHGGGHHGCG.:EGGG-;9C9CFGG.FFE.;AA@-9@F?@B@=FFFFFFFFFFFFFFFF/;BFFFF9;:BFFF/99-99/BBFFFFFFB:BFBB-:;A@-;-;BFFFFFFFBF9BFF-;@9E-
@M05620:37:000000000-D9766:1:1101:15667:2630 1:N:0:92
CCTGCCACTTATTAATCGCACAAGTGTGACCTGCCGCAGCTCCTCCGCATCTCCTAACCGGTCCGTGCCTGGCTACCAGAAGCCGCAACCACTGCCCATGGGATGCTACACGTCAGGAACTTCTCCTAGTAGACTCCCCGTGAGTCCCCGCGCTGATGAACCCATGGCAGGTAGGTCAGGCCTTTCCGGTTTCGCACTCTTGTGGATCCACTTGCCCCCTTCTCCGCCTCTGTCATGGGACATGACCGGCC
+
1>>>A11BBDBB3BBBGAAFAA0B1B3DAFGHAFH00AAA0AF1BF////ADA1BBF0B/AEAE/>/?BF1BF01FCGE>B1F0//>>E0?FGFFG/BFFG/F1/0<211B?0//?FFFFC122<1@G112>21@1<F/<///?111>.<-----.<<=0;.;./;:.C.-;00.;9;CFFE/=CFB.-9..0..9-;///9B/-;BF-//;9///;--;-9///:;A--;9////9/--;-/;B:/--9-
@M05620:37:000000000-D9766:1:1101:10874:2780 1:N:0:92
AGTGCCAGCTCTCAATCGCACAGGGGACCCAGGGCCTGGCCCCTCCATCCAGAAAACCTATGACCTCACCCGCTACCTGGAGCACCAACTCCGCAGCTTGGCTGGGACCTATGTGAGTATCCAGCGTAGGAATCTGGGAGTTGGGGAGGAGTGAGGAGTTGGGGAAAGACAGTCCTAACCGTGGAGGGTTCTGGTAAATGATGGGGTGAGGAGGGGCTCTTTGGCTCCCACCAGTCCCCCTGTCTGGTCTA
+
AAAAAFBFBFFFGGGGGGGGGFHDGGGGGGGHGFEEAFHGHHGHGGHHHGGFBE3AGFHFGH5GHHH3GHHEFE/EHBEGGGHHHHHHGEHFEA//EG3F/??F/EFHGHFFHHBFFFFFHFDDHGB?/CHDGHH110F/?<G?@?F@FGGHH0<.GDHEF/?DEDEHEHHHHHGFC0/CBEE?.C.-CFFGGGF09BFFGGF0.AD=AA.B9?BB=DF/FFF/BBFEFBFFFFFFFFFFF9FFFBFBBFF
@M05620:37:000000000-D9766:1:1101:18327:2797 1:N:0:92
ACCACACCTTCTACAATGAGCTGCGTGTGGGTCCCGAGGAGCAGCCCGTGCTGCTGACCGAGGCCCCGCTGAACCCCAAGGCCAACCGCGAGAAGATGCCCAGGTGAGTGGCCCGCTACCTCTTCTGGTGGCCGCCTCCCTCCTTCCTGGCCTCCCGGAGCTGCGCCCTTTCTCACTGGTTCTCTCTTCTGCCGTTTTCCGTAGGACTCTCTTCTCTGACCTGAGTCTCCTTTGGAACTCTGCAGGTTCTA
+
1>>AAAAAFFF1AFG13EGFD1FHEAEBEA0BB0F0EEA///B00BBEEEG/FHHHBGHGG@E/FGG/>>@E1>FEEFGHGGHEH/<>BCBCCCGFH1FFH1GF1<GG11?CFG@CCCGHHHHHHHHHHHGHHGGGGGHGHHGHHHGGGGGGGGGGGG9AAFGGGGF@@FFFFFFFFFFFFFFFFFFFFFFFF@BFFFFFFFFFFFFFFFFFFFFFFFFFFFFFFFFFFFFFFFFFFFFFFFFFFFFFFFF
@M05620:37:000000000-D9766:1:1101:12485:2803 1:N:0:92
ACCACACCTTCTACAATGAGCTGCGTGTGGCTCCCGAGGAGCACCCCGTGCTGCTGACCGAGGCCCCCCTGAACCCCAAGGCCAACCGCGAGAAGATGAGTGAGTGGCCCGCTCCCTCTTCTGGTGGCCGCCTACCTCCTTCCTCGCCTCCCGCCGCTGAGCCCTTTCTCTCTGGCTCTCTCTTCTGTCGTTTTCCGTCCGACTCTCTTCTCTGTCACGAGTCTCCTTTGTTACACTGGCGACTCTCGATC
+
BBBBBBBBFFFFGGGGGGGFGDGFEEEFHGHHGGGFGGGCGHHHHGGGEAGGHHHHHHHGEEGGGGGGGGGHHGHFGGGCEHHHGGGEGCGC@/?FB1112<1<11?/0<<C-<>>FF011100=/...--;..;C0GG/:GGH0;--.:9E.-;----..;99.//99//;/9//;///;BF//9//9.;999//.9..-.9-;FFF/9/99//;//..-:.;9/////99///;:/.9---;./;.9;9
@M05620:37:000000000-D9766:1:1101:19619:2832 1:N:0:92
AGTGCCAGCTCTCCATCGCACAGGGGACCCAGGGCCTGGCCCCTCCATCCAGAAAACCTATGACCTCACCCGCTACCTGGCGCACCCACTCCGCAGCTTGGCTGGGACCTATGTGAGTATCCAGCGTAGGAATCTGGGCGTTGGGGCGGAGTGAGGCGTTGGGGAAAGACAGTCCTAACCGTGGAGGGTTCTGGTAAATGATGGGGTGAGGAGGGGCTCTTTGGCTCCCACCAGTCCCCCTGTCTGGTCTA
+
>>>1>FF@1FFFG1BFGEFAECGCF0BA0A0B0AE//AGHAGGCGGHHGFFGBFF0BEFEFF2GHDFFHFF/>>>FGHBB>>E@EG/??G>B>E?<><1BABGGGGHHGHHFHGHFGFGDGGGFHGGCGGHHHHFGHH/<ACCGGG.::-9;;09A.:9AGGGGA--99-/B;FFFFB-F?9A@-;-@AFFF9BFBBFFBFFBFFB9@-9F/AA@@@@EFFFFFBFFFFFFFAFFBFFEF@FFFFFFBFBB
@M05620:37:000000000-D9766:1:1101:10655:2917 1:N:0:92
ACCACACCTTCTACAATGAGCTGCGTGTGGCTCCCGAGGAGCACCCCGTGCTGCTGACCGAGGCCCCCCTGAACCCCAAGGCCAACCGCGAGAAGATGACCCAGGTGCGTGGACCGCTACCGCTTCCGGCGGCCGCCTCCCTCCTTCCCGGCCTCCCGGGGCCGCGCCCTTTCGCACTGGCTCTCTCCTCTGCCCTTTTCCGTCGGACTCTCTACTCTGACCTCCGTTTCCTTTGGAACTCTGCAGGTTCT
+
AAABBAAAFFFFGGGGGGGCGGHGGGGGHGH2GFFGFGGCGHHHHGEG1EE1GFGHHHFGGGGGGGGGGGGHHHHGGGGHGEHHFGGGGGGG/?CGHDHBCHAGGFFF@FFCAHGCGGDGH--<A</:--@?DDBADD.9EFB?BBFF..@=-.FA.:--9;9999BFF-9;/.9;BFFF.FFFE/B/;9BFBF.9;FFF9.9.--99-BB/9/;/;9/;9FB/;9.//9///////9;/9B9B;/;.;B9
@M05620:37:000000000-D9766:1:1101:21264:2936 1:N:0:92
ACCACACCTTCTACAATGAGCTGCGTGTGGCTCCCGAGGAGCACCCCGTGCTGCTGACCGAGGCCCCCCTGAACCCCAAGGCCAACCGCGAGCCGCCGGCTACCTTTTCTGGTGGCCGCCTCCCTCCTTCCTGGCCTCCCGGCGCTGCGCCCTTTCTCCCTGGTTCTCTCTTCTTCCGTTTTCCGTCGGCCTCTCTTCTCTGACCTGAGTCTCCTTTGGACCTCTGCCGGTTCTCGACCGGCAGAGGCCAC
+
BBBBBBBA4BCFGGFGGGBDGFHHGEG24BGFFFFE?EE?2GEGHGGEEEGGEHFHGHHAE@CGGGGGGEFGHHHGGEGHGHHHHGGGGG/>/<>>A//>@AG0>1>>GHHHHHGHH-@CGGHGHH:CH0=G0GFGGGGG.-@D?A-ABFDFFFFFF/F/FFEFFFFFFFFFFF:FFFFFFFFFFFFAACFFFFFFFFFFFF:;BBF/9FFFFFFFFFFFFFF;BFB/@@@AFF:AF-;-;--@EE..;:A
@M05620:37:000000000-D9766:1:1101:19631:3001 1:N:0:92
AGTGCCAGCTCTCAATCGCACAGGGGACCCAGGGCCTGGCCCCTCCATCCAGAAAACCTATGACCTCACCCGCTACCTGGAGCACCAACTCCGCAGCTTGGCTGGGACCTATGTGAGTATCCAGCGTAGGAATCTGGGAGTTGGGGAGGAGTGAGGAGTTGGGGAAAGACAGTCCTAACCGTGGAGGGTTCTGGTAAATGATGGGGTGAGGAGGGGCTCTTTGGCTCCCACCAGTCCCCCTGTCTGGTCTA
+
BAABBFFFBFFFGGGGGGGGGGHGGGGGEFHHGGGGGFHHCGGHGGHHHHHHFHFHHGHGHHEHHHHHHHHGGGGGHHHHHGHHHHHHGHHHGGGGGFHHGHHGGGHHGHHHHHHHHHHHHHHHHGGGGGHHHHHHHHHGGHHHGGGGGGGHHHHHHGBGHHGGGGHHHHHHHHHHHHHHGGFGGGGGEGGGGGGGGGGGGGGGGGFFFFFFFFFFFAFFFFFFFFFFFFFFFFFFFFFFFFFFFFFFFFB
@M05620:37:000000000-D9766:1:1101:12221:3004 1:N:0:92
ACCACACGTTCTACAATGCGCTGCGTGCGGCTCGCGAGGAGCACCCCGTGCTGCTGACCGAGGCCCCCCTGAACCCCAAGGCCAACAGCGCCGCGGCTGCGAGGTGTTCTGGTTGCCTCCTCACTCCTTGCTGGCCTCCCGTCGGTACGAGCTTTCTCTTTGGGTATCTCTTCTTCCGTTTTCCGTCGGCCTCTTTTCTCTGATTTGGGTCTCCGTTGGACCTCGGCCGGTTATGGACCCGTCGAGGTCAC
+
AAAAAAA1BBCAGFGEAGBAF?GGGAAA00AAA/AA/AEE?GHGHGG/>>B?1GFFHHF//>/EG/EEGE/0F1FGGC/GE/GHHG/<F/<//------.-:-:;.0.<G0000;.00;CFF0.00/0;;/00/..0..9...;;9-9;----///////;B/-9///////;F/;/-//;A//-9-9---9-/99//B9B/;///;/--999/-;/;F//:9/----9-9--9;/;/:-;--;-9--9/;
@M05620:37:000000000-D9766:1:1101:18051:3098 1:N:0:92
AGTGCCAGCTCTCAATCGCACAGGGGACCCAGGGCCTGGCCCCTCCATCCAGAAAACCTATGACCTCACCCGCTACCTGGAGCACCAACTCCGCAGCTTGGCTGGGACCTATGTGAGTATCCAGCGTAGGAATCTGGGAGTTGGGGAGGAGTGAGGAGTTGGGGAAAGACAGTCCTAACCGTGGAGGGTTCTGGTAAATGATGGGGTGAGGAGGGGCTCTTTGGCTCCCACCAGTCCCCCTGTCTGGTCTA
+
BBBBCFFFCFFFGGGGGGGGGGHGGGGGGGHHGGGGGGHHHHGHGGHHHHHHHHHHHGHHHGHHHHHHHHHGGFGGHHHHHHHHHHHHGHHHEGGGGGHHGHHGGGHHGGHHHHHHHHHHHHHHHGGGGGHHHHHHHHHGEHHHGGGGGGGHHHHHHGHHHHGGGGHHHHHHHHHHHHHHGGEGGGGGCFFGGGFGGGHGHGGGGGFFFFFFFFFFFDFFFFFFFFFFFFFFFFFFFFFFFFFFHHFFFFF
@M05620:37:000000000-D9766:1:1101:13707:3118 1:N:0:92
AGTGCCAGCTCTCCATCGCACAGGGGACCCAGGGCCTGGCCCCTCCATCCAGAAAACCTATGACCTCACCCGCTACCTGGAGCACCCACTCAGCAGCTTGGCTGGGACCTATGTGAGTATCCAGCGTAGGAATCTGGGAGTTGGGGAGGAGTGAGGAGTTGGGGAAAGACAGTCCTAACCGTGGAGGGTTCTGGTAAATGATGGGGTGAGGAGGGGCTCTTTGGCTCCCACCAGTCCCCCTGTCTGGTCTA
+
>>>3>BDFBFFFGGFF5AE2E2B4F2AAE2B22AA2ABGHHHGHGGHHHECGFHHBGEHHB3FGH@BFGHH>E/>EGHDG21BFGEE1?CG33B3F2B3B>CGGGGFHFGGHHGFDFGGHHHHHGGECFG2FGHHHGH0FGHFHGG/AD.>>G1<C0ECGHHGG<..:/:CCGHHHFGFHCFEG.AEGCFGGGGCFFFGFFGFEGG;B?FF/DFFFFFFBFFFEFEFFFBFFFFFEFFFFFFFFFFEFFFF
@M05620:37:000000000-D9766:1:1101:19723:3123 1:N:0:92
ACCACACCTTCTACAATGAGCTGCGTGTGGCTCCCGAGGAGCACCCCGTGCTGCTGACCGAGGCCCCCCTGAACCCCAAGGCCAACCGCGAGTAGCCCGCTCCCGCTTCGTGGGCCCGTCTCTCTCCTGCCTGGCCTCTCGGAGCTGCGCCCCCTCCCACTGGTTCTCCCTTCCGCCGTGGTCCGCAGGACTCTCTTTTCTGACCGGAGTCTCCTCTGTGACTCGCGAGTCCTTAGGTAGGAAGAGCCTAC
+
BBBBBBBBFFFFGGGGGGFDGGHHFEFEGECGGGGG?EGGGHHHHGGGEFGGFGGHHHHGFG?FGFGCGEGEHHHGGGGGFHHHHGGCFGGG/0?222////?F//>..-<>.<.<-<-..<0;00CF/:;0;.C.0:/;...-=99C9-.---;C.;...9:B///B//9BB/.;.-;--./;9----..;//;/B/;////:B-9--;BBFBFFB///;9//9-----.//;9B/;//.9/.....//.
@M05620:37:000000000-D9766:1:1101:20094:3126 1:N:0:92
ACCACACCTTCTACAATGAGCTGCGTGTGGCTCCCGAGGAGCACCCCGTGCTGCTGACCGAGGCCCCCCTGAACCCCAAGGCCAACCGCGAGAAGACCAAGGCGGGTGGCCCGCTACCTCTTCTGTTTGCCGCCTCCCTCCTTCCTGGCCTCCCTGAGCGGCGCCCTTTCTCACTGGCTGTCTCTTCTTCCGTTTTCCGTAGGACTCTCTTCTCTGACCTGCTTCTCCTTTGGAACTCTGCCGGTTCTAGA
+
1AAAAAAAFFFFFGGEGGGGFDG1EBEEHGHHHGGGGGGCGHHHHGCGGAGEGFHHHHHGGGGGEG@EGGGHHHEAGGGEGHHECFGGGGGGCCHHF00?0//</<AC-...;C-:-CGHGB090000;;0A-A..9CFGG/CFGB0/;-/-9A-/--/---9--;9;/BF/9FF/9-;-:;FFFFBB/9;:/9/99/9B-;?/F//BBFFBB/F;/;//9-/9;;9BFFBB//;/;/;/B/9--9-99F/
@M05620:37:000000000-D9766:1:1101:21928:3188 1:N:0:92
ACCACACCTTCTACAATGCGCTGCGGGTGGCTCCCGAGGAGCACCCCGTGCTGCTGACCGAGGCCCCCCTGAACCCCAAGGCCAACCGCGAGAAGATGACCCAGGTGCGTGGCCCGCTACCTCTTCTGGTGGCCGCCTCCCTCCTTCCTGGCCTCCCGGAGCTGCGCCCTTTCTCACTGGTTCTCTCTTCTGCCGTTTTCCGTAGGACTCTCTTCTCTGACCTGAGTCTCCTTTGGAACTCTGCAGGTTCT
+
BBAABBBBFFFFGGGFFG4AECGCG22AAEHGBFGEEGEEGHDGHGGGGEEFGHFFFHHE>ECGGEGEGGG0EFGFGE/F?CFGHG/<BC<</DFFGHBGFFGGFHH1>FD?CGHGGGGGFHHGHEHHHHBEFE@B-CAEEFFGFFBBFFBAABCEFDB9@;FFF-B99@BBBFFFFFFFFFFEFEFFFFFFFFBDFFFBBD9.AFFF/BFBBFFFBFF/B/BF/BFFFEFFFFFFFFFFFFFFBFFAFFF
@M05620:37:000000000-D9766:1:1101:18918:3196 1:N:0:92
ACCACACCTTCTACAATGAGCTGCGTGTGGCTCCCGAGGAGCACCCCGTGCTGCTGACCGAGGCCCCCCTGAACCCCAAGGCCAACCGCGAGAAGATGCCCAGGGGAGTGGCCCGCTACCTCTTCTGGTGGCCGCCTCCCTCCTTCCTGGCCTCCCGGAGCTGCGCCCTTTCTCACTGGTTCTCTCTTCTGCCGTTTTCCGTAGGACTCTCTTCTCTGACCTGAGTCTCCTTTGGAACTCTGCAGGTTCTA
+
AAAAA1>>>FFFBGGGGGGBGFGGGGGEFAGHHFGG?FG/BFFGHGGGEEGA1FGHHHHGEE/EFFEGGGGGFHHGGFAGFFHH/FGEC?CC?/01?11FHFHG//?@CCFCGH-<<@@G0D0GBG0G0<CCG?:C?EHGGBFBFFFBBF?F0AEFB?-A-.;B9@F@-BFB/:BFBBE/BBBFFFBFB9//9-ABFFEF?:ABFEFFFEFBFFBFF/BFFBBFFFF/9B/BF//B9B9///BFFFAF/:/
@M05620:37:000000000-D9766:1:1101:18710:3211 1:N:0:92
ACCACACCTTCTACAATGAGCTGCGTGTGGCTCCCGAGGAGCACCCCGTGCTGCTGACCGAGGCCCCCCTGAACCCCAAGGCCAACCGCGAGAAGATGACCAGGTGAGTGGCCCGCTACCTCTTCTGGTGGCCGCCTCCCTCCTTCCTGGCCTCCCGGCGCTGCGCCCTTTCTCACTGGTTCTCTCTTCTGCCGTTTTCCGTAGGACTCTCTTCTCTGACCTGAGTCTCCTTTGGAACTCTGCAGGTTCTA
+
CCCCCCCBFFFFGGGGGGBFGGHHGEEBAEHHHFGE?EE?EHHHHGGEGEGGHHHHHHHGGGGGGGGGGGGHFHHGGGGHGHHHGGGGGGBFGGHGHHHHHHHGGHHHHHGGHHGGGGGHHHHHHHHHHHGHHGGGGGHGHHGHHHGGGGGGGGGGGG-CDFFFFFFFFFFFFFFFFFFFFFFFFFFFFFFFFFFFFFFFFFFFFFFFFFFFFFFFFFBFFFFFFFFFFFFFFFFFFFFFFFFFFFFFFFF
@M05620:37:000000000-D9766:1:1101:10930:3226 1:N:0:92
AGTGCCAGCTCTCCATCGCACAGGGGACCCAGGGCCTGGCCCCTCCATCCAGAAAACCTATGACCTCACCCGCTACCTGGAGCACCCACTCCGCAGCTTGGCTGGGACCTATGTGAGTATCCAGCGTAGGAATCTGGGAGTTGGGGAGGAGTGAGGAGTTGGGGAAAGACAGTCCTAACCGTGGAGGGTTCTGGTAAATGATGGGGTGAGGAGGGGCTCTTTGGCTCCCACCAGTCCCCCTGTCTGGTCTA
+
AA>AAFFFCFFFG4FGGEG2E?GCF2BEFEGFABEBFFHHHHGHGGHHHHGHHHHBGGHHGAFGHDBGHHHEG>EFHHFGBBGGHH1??GHB>E?E>GBBFFHGGGHGGHHHHHHHHHHHHHHHHGGAFGGGGHHHHH0FGHHHGG.>D<C=GDHH0AGHHHGGAAGFCHGGHHHHHHGGGGGG:CEFGGGGGGFFFGGGGGGGGFDFFFFBFFFFFFFFFFFFFFFFFFFFFFFFFFFFFFFFFFFFFFF
@M05620:37:000000000-D9766:1:1101:10755:3257 1:N:0:92
AGTGCCAGCTCTCAATCGCACAGGGGACCCAGGGCCTGGCCCCTCCATCCAGAAAACCTATGACCTCACCCGCTACCTGGAGCACCAACTCCGCAGCTTGGCTGGGACCTATGTGAGTATCCAGCGTAGGAATCTGGGAGTTGGGGAGGAGTGAGGAGTTGGGGAAAGACAGTCCTAACCGTGGAGGGTTCTGGTAAATGATGGGGTGAGGAGGGGCTCTTTGGCTCCCACCAGTCCCCCTGTCTGGTCTA
+
>AABBFFFCFFFGGGGGFFGGCGCFEEGGGHHGGGGGGGHHHGHGGHHHHHHGHGHHGHHHGHHHHHHHHHGGEEEHHHGHHHFHEGHGHHHGFFCGFHHGGFF//0BEGHHHHBHFHHHHHHHHG?A<D2FFDGHBGCCEGFHGGECGGDGFHFAC<GCDHGCEGEHFHHHHHHHGFHHGDEGD?FGEFFGGGFBFGGFGG0F?EADFFFFFF;DF@EFFF0B0BFAFFFDAFFFFFEFFEFFFFBFFF0
@M05620:37:000000000-D9766:1:1101:15127:3299 1:N:0:92
AGTGCCAGCTCTCAATCGCACAGGGGACCCAGGGCCTGGCCCCTCCATCCAGAAAACCTATGACCTCACCCGCTACCTGGAGCACCAACTCCGCAGCTTGGCTGGGACCTATGTGAGTATCCAGCGTAGGAATCTGGGAGTTGGGGAGGAGTGAGGAGTTGGGGAAAGACAGTCCTAACCGTGGAGGGTTCTGGTAAATGATGGGGTGAGGAGGGGCTCTTTGGCTCCCACCAGTCCCCCTGTCTGGTCTA
+
A11>AFFFAFFFAGGGFEFGEG0G0FGGGCHHGGGCFAGFFHGHGGHHFHHGG0GHHGGHHHHHHHHHHHGGGEGGHHHHHHHHHHHHGHHHGGEGG0FHGHHGF?GGFHHHHHHHHHHHHHHHFGECGGHHEEHFHHHGCFHFCCGGGGGFHHHHHGHHHHCGGGHHHHHHHHHHGHHHGBCGGGGG;FAFFGFFFGGGFGGGGGB@?FFFFF@@@@FFFFFFFEFFFFFFFFFFFFFF@FFFFFFFFFB
@M05620:37:000000000-D9766:1:1101:19484:3310 1:N:0:92
ACCACACCTTCTACAATGAGCTGCGTGTGGCTCCCGAGGAGCACCCCGTGCTGCTGACCGAGGCCCCCCTGAACCCCAAGGCCAACCGCGAGAAGACCCAGGTGCGTGGCCCGCTACCTCTTCTGGTGGCCGCCTCCCTCCTTCCTGGCCTCCCGGAGCTGCGCCCTTTCTCACTGGTTCTCTCTTCTGCCGTTTTCCGTAGGACTCTCTTCTCTGACCTGCGTCTCCTTTGGAACTCTGCCGGTTCTAGA
+
BBBBBBBBFFFFGGGGGGGGGGHGGAEEHGHHFGGGGGGGGHHHHGGGGGGGFHHHHHHGGCEGGDGGGGGHHGFGGGGHGGHHGGEEGGGC?AFHH2?<GGFG1/??AFHE@?@FCFH000DGHFDGGEGFFGGGHGEG.BFFGFB/AFGFGGDF?DB.99-BDFFFFFFFFFFFFFFFFFFFFFFFFFFFADFFFFFFADDFFFFFF/FFFFFB/B/FB.99>DFFFFFFFF//;/B/;/>D99EF/99
@M05620:37:000000000-D9766:1:1101:21091:3347 1:N:0:92
AGTGCCAGCTCTCAATCGCACAGGGGACCCAGGGCCTGGCCCCTCCATCCAGAAAACCTATGACCTCACCCGCTACCTGGAGCACCAACTCCGCAGCTTGGCTGGGACCTATGTGAGTATCCAGCGTAGGAATCTGGGAGTTGGGGAGGAGTGAGGAGTTGGGGAAAGACAGTCCTAACCGTGGAGGGTTCTGGTAAATGATGGGGTGAGGAGGGGCTCTTTGGCTCCCACCAGTCCCCCTGTCTGGTCTA
+
ABAABFFFBFFFGGGGGGGGGFHHGGGGGGHHGGGGGGHHHHGHGGHHHHHHHHHHHGHHHHHHHHHHHHHGGGGGHHHHHHHHHHGHGHHHGGGGGHHHGGHGGGHHGHHHHHHHHHHHHHHHHGEFGGHHGHHHHHHGGHHHGGFGGGGHGHHHHGHHHHGGGGHGHHHGHHHHHHHHGGFGGGGGDFGGGGFGGGGGGGGGGGFFF?AFDFFFFAEFFFFFFFFFFFFFFFFFFFFFFFFFFFFFFFF
@M05620:37:000000000-D9766:1:1101:12309:3349 1:N:0:92
ACCACACCTTCTACAATGAGCTGCGTGTGGCTCCCGAGGAGCACCCCGTGCTGCTGACCGAGGCCCCCCTGAACCCCAAGGCCAACCGCGAGGGGCCGGCTACATGTTATGGTGCCGCTATCCCTCCTTGCTGGCCTCCCCGCGCTTCCCCCTTTCTCCGTGCTTCGCTCTTCTTCCGTTTTCCGCCGGCCTCTCTTCTCTCATATGAGTCTCCTCTCGAACCTTGCTGGTTCTCGAGAGGCTGAGCGCAC
+
CCCCCCCCFFFFGGGGGGGGGGHHGEEFHGHHHGGGGGGGGHHHHGGGGGGGHHHHHHGGGGGGGGGGGGGHHHHGGGGHGGHHHGGGGGGG</>>///--.><F>><<<DG0=0=-<-<.C/CG;CFB00:C:EC0C.;.---;AAA0//.-9;B9F0..;.;09-;;A?FBFFF0:BFFFFFF..-:-;D.0B;BBFBF009:;BFBFFFFBF/B/.09;-/90;0B0900B0;0..-;A.;..09:99
@M05620:37:000000000-D9766:1:1101:13980:3375 1:N:0:92
ACCACACCTTCTACAATGAGCTGCGTGTGGCTCCCGAGGAGCACCCCGTGCTGCTGACCGAGGCCCCCCTGAACCCCAAGGCCAACCGCGAGAAGCCGGCTACCTTTTCTGGTGGCCGCCTCCCTCCTTCCTGGCCTCCCGGCGCTGCGCCCTTTCTCCCTGGTTCTCTCTTCTGCCGTTTTCCGTCGGCCTCTCTTCTCTGACCTGAGTCTCCTTTGGACCTCTGCAGGGTCTCGATCGGCAGAGCCCAC
+
CCCCCCDDFFFFGGGGGGGGGGHHGFGFHGHHHGGGGGEGGHGHHGGGFFGGHHHHHHHGGGGGGGGGGGGHHHHGGGGHGHHHHGGGGG<D//???//<A/G0?1??GDHHH0.FG-@FGGCEHHAGC;;CHHHHHHHGDCGG-A-CGGGGGFFFFB;/F0.;BFFFFFFFFFFFFFDFFFFFFFFBD-DFFFFFFFFFFFFFFFFFFFFFBFBBFFFF0B/:BFFBBF-9BF0/0/;-A:-;AF/..AE
@M05620:37:000000000-D9766:1:1101:16747:3384 1:N:0:92
AGTGCCAGCTCTCAATCGCACAGGGGACCCAGGGCCTGGCCCCTCCATCCAGAAAACCTATGACCTCACCCGCTACCTGGAGCACCAACTCCGCAGCTTGGCTGGGACCTATGTGAGTATCCAGCGTAGGAATCTGGGAGTTGGGGAGGAGTGAGGAGTTGGGGAAAGACAGTCCTAACCGTGGAGGGTTCTGGTAAATGATGGGGTGAGGAGGGGCTCTTTGGCTCCCACCAGTCCCCCTGTCTGGTCTA
+
BBABCFFFCFFFGGGGGGGGGGHGFGGGEGHHGGGGGGHHFHGHGGHHHFHHHHHHHGHHHHHHHHHHHHHGGGGGHHHHHHHHHHHHGHHHDG@EGGHHGHHGGGHHGHHHHHHHHHHHHHHHHGGGGGHHHHHHHHHGGHHHGGGGGGGGHHHHHDGHHHGGGGHHHHHHHHHHHHHHGGGGGGGGEGGGGG;FGGGGFFGGGGFFFFFFFFFFFFFFFFFFFFFFFFFFFFFFFFFFFFFFFFFFFFB
@M05620:37:000000000-D9766:1:1101:16562:3430 1:N:0:92
ACCACACCTTCTACAATGAGCTGCGTGTGGCTCCCGAGGAGCACCCCGTGCTGCTGACCGAGGCCCCCCTGAACCCCAAGGCCAACCGCGAGAAGATGCCCAGGTGAGTGGCCCGCCACCTCTTCTGGTGGCCGCCCCCCTCCCTCCTGGGCTCCCGGGACCGCGGCCTTTCTCCATGGTTTCCTCCTTTGCCGTTTTTCGTAGGACTCTCTTCTTTGCCCTGGGTCCCCCTTGGAACTCTGCAGGTTCTA
+
ABBABBAAFFFFGGGGFGBBFFGFGAAA4BCFAAFE?EGGCGHGGGGGDEGGGHFFGHHGCGFGGAGCGGGFHGEGFGEFEEHHHEEEDG@<?DFF2?2?G2/?1?<011?/?F----.>0.0=000<0/<.<--;--:9-.C.:/;/99.;/.;9.;---.9---;9.;9/999///B/9./////;//;/999;BE.B-9..;///////;///////;/:;./.....;A.F9F//9/9//9;.;B//
@M05620:37:000000000-D9766:1:1101:12541:3469 1:N:0:92
AGTGCCAGCTCTCAATCGCACAGGGGACCCAGGGCCTGGCCCCTCCATCCAGAAAACCTATGACCTCACCCGCTACCTGGAGCACCCACTCCGCAGCTTGGCTGGGACCTATGTGAGTATCCAGCGTAGGAATCTGGGAGTTGTGGAGGAGTGAGGAGTTGGGGAAAGACAGTCCTAACCGTGGAGGGTTCTGGTAAATGATGGGGTGAGGAGGGGCTCTTTGGCTCCCACCAGTCCCCCTGTCTGGTCTA
+
AA3>ABDFBCBFGAFFGFECEEGFFA2EEEHHF?EEGFHGHHGHGF2GHFHGFEGGGGHHHGFHFAFGHFHGGE?EGHHG2BGGHH1?EGHFEE?EEFBBEG3F?EHHGH2FGGGFHFFHFHGHHGF<CD@GHHGHE0?CEGF1?<1.<DEGF<<F1CCGHF?C..<:GHGHHHHHGGHHFGHGFEDCGGGGGGGECFFF0BFFGG.@?A./99@-@FEBFFFEFFFFF.FD..BFFFFF=FFFFFFFFF/
@M05620:37:000000000-D9766:1:1101:23190:3526 1:N:0:92
ACCACACCTTCTACAATGAGCTGCGTGTGGCTCCCGAGGAGCACCCCGTGCTGCTGACCGAGGCCCCCCTGAACCCCAAGGCCAACCGCGAGAAGACGCAGGTGTGTGGACCGCTACCTCTTCTGGTGGCCGCCTCCCTCCTTCCTGGCCTCCCGGCGCTGCGCCCTTTCTCCCTGGTTCTCTCTTCTGCCGTTTTCCGTAGGACTCTCTTCTCTGCCCTGCGTCTCCTTTGGACCGCTGCCGGTTCTCGA
+
>>>AAAA>BCBDGGGGGG5BGGHFGBEBAEGFGFFE?EGGGHCGHFGFFEBFFHHHHBGGGEGEGGGGGEFGCGHEFGGHGHGHHGGGFGCBDGHE?/>>@?FF1?FCG1>FDGGCGHHHHHG0=<=GG.;:-;EDEGF/CGGG9C0/;90=AE.;--;@>?>DFFFFF;BB;BFB.9FBBFFFFFFFFFF>;AFF;FFFFFFFBFFFFFFFFFFFB;AFFE@FBDFFF/FF/9;9-;99D.9@9D.;;AB
@M05620:37:000000000-D9766:1:1101:23184:3543 1:N:0:92
ACCACACCTTCTACAATGAGCTGCGTGTGGCTCCCGAGGAGCACCCCGTGCTGCTGACCGAGGCCCCCCTGAACCCCAAGGCCAACCGCGAGAAGACACAGGTGTGTGGCCCGCTACCTCTTCTGGTGGCCGCCTCCCTCCTTCCTGGCCTCCCGGAGCTGCGCCCTTTCTCCCTGGTTCTCTCTTCTGCCGTTTTCCGTAGGACTCTCTTCTCTGCCCTGCGTCTCCTTTGGACCTCTGCCGGTTCTCGA
+
BCCCCCBBFFFFGGGGGGGGGGHCGEGB4EHHHGGGDGGGFHHHHGGGGGGGHHGHHHHCFGGGGGGGGGGHFHHGGGGHGHHHHGGGGGGGCGHGH2?FGEGH1<?GDAFGGGGGGHHHHHH0=DHHGAGG-@FGHGHEGHHHGGB/AF0FEG.;:-ACBGAGFFFFFFFFEFF/9BFFFFFFFFFFFFFF;DFFFFFFFFFFFFFFFFFFEFFFFFFFFFFFDFFFFFFF/F/B9BBBFFFACFAB/AB
@M05620:37:000000000-D9766:1:1101:20091:3555 1:N:0:92
AGTGCCAGCTCTCAATCGCACAGGGGACCCAGGGCCTGGCCCCTCCATCCAGAAAACCTATGACCTCACCCGCTACCTGGAGCACCAACTCCGCAGCTTGGCTGGGACCTATGTGAGTATCCAGCGTAGGAATCTGGGAGTTGGGGAGGAGTGAGGAGTTGGGGAAAGACAGTCCTAACCGTGGAGGGTTCTGGTAAATGATGGGGTGAGGAGGGGCTCTTTGGCTCCCACCAGTCCCCCTGTCTGGTCTA
+
AAAABFFFCFFFGGGGGGGGGGHHGGGGGGHHGGGGGGHHHHGHGGHHHHHHHGHHHGHHHHHHHHHHHHHGGGGGHHHHHHHGFHGHGHHHGGGGGHHHGHHGFGHHGHHHHHGHHHHGHHHHHGGGGGHHHGHHHHHGGHHHGGGGGGGHHHHHHGHGHHGGGGHHHHHHHHGHHHHHGCEGGGGGCFFGGGFGGGGGGGGGGGFFFFFFFFFAFFFFFFFFFFFFFFFFFFFFFFFFFFFFFFFFFFF
@M05620:37:000000000-D9766:1:1101:17648:3564 1:N:0:92
ACCACACCTTCTACAATGAGCTGCGTGTGGCTCCCGAGGAGCACCCCGTGCTGCTGACCGAGGCCCCCCTGAACCCCAAGGCCAACCGCGAGTAGCCGGCTACCTCTTCTGGTGGCCGCCTCCCTCCTTCCTGGCCTCCCGGCGCTGCGCCCTTTCTCCCTGGTTCTCTCTTCTGCCGTTTTCCGTCGGCCTCTCTTCTCTGACCTGAGTCTCCTTTGGACCTCTGCAGGTTCTCGATCGGCAGAGCCCAC
+
ABBBBBB>BCFFGFGGGG5BG5GFE2AAAAGGEFFE2EEGDHHHHGGGGEFGFHGHHHHEEGGGGGGGGGGHGGHGGGGHCGHHHG?<BDBC/????/><<DH?F<??GBGH>FDHHCGGGGHGHHCHGFGHHHHHHHHGDCGGGBGG@@ABGBFFFFFFFFFBFFBBFFBFFF/BBBADFFFFFFFBBBFFFFFFFFFFFFFFBFFEFFFFFFFFFFFFEFFFFFFFFFFFFF/9F/:@D=BBFF;9:E:
@M05620:37:000000000-D9766:1:1101:17247:3591 1:N:0:92
ACCACACCTTCTACAATGAGCTGCGTGTGGCTCCCGAGGAGCACCCCGTGCTGCTGACCGAGGCCCCCCTGAACCCCAAGGCCAACCGCGAGAAGACGCAGGTGCGTGGGCCGCTACCTCTTCTGGTGGCCGCCTCCCTCCTTCCTGGCCTCCCGGAGATGCGCCCTTTCTCCCTGGTTCTCTCTTCTGCCGTTTTCCGTAGGACTCTCTTCTCTGCCCTGCGACTCCTTTGGGCCCCTGCCGGTTCTCGA
+
CCCCCCCCFFFFGGGGGGGGGGHHGEGEGGHHHGGEGGGGGHHHHGGGGGGGHHHHHHHGGGGGGGGGGGGHHHHGGGGHGHHHHGGGGGGGGGHG2/>///0?1</>@-<>-@C-<<<DGDCGCC:C...:A-9EEE/FDFBF/009999F.C.:-;@900;DAD-:FBFFBF/0.0;9BFFFFB:F000:.9BF09.9:D.00//;FFFBFFFB0:.0;.@-;CFB90;0/...-:;9A:-99:.;99;
@M05620:37:000000000-D9766:1:1101:12211:3604 1:N:0:92
ACCACACCTTCTACAATGAGCTGCGTGCCGCTCCCGAGGAGCCCCCCGTGCTCCCGACCGAGCCCCACCTGCAACCCCAGGCCAACCGCGCGAAGATGAACCCGGGAACGTGGCCCGCTCCCTCTTCTGGTGGCCGCCTCCCTCCTTCCTGGCCTCCCGGCGCTGCGCCCTTTCTCACTGGTTCTCTCTTCTGCCGTTTTCCGTAGGACTCTCTCCTCTGACCTGCGTCTCCTTTTGAACTCTGCCGGTTC
+
>>>1>>>>FFBDFGF1ABB1BAGGEEE000A00BBBAAAABFA/AA/A/BE/11/BBE/>E//>?E/?E000B11B?//?<CFF/?B@@B/</>//?=D1>><--<--.<...AGHCC@-CCFFG09CCGF9CFGGGGGGGGGGBFFFFEFFFFFFFFF-9-;;>;9-;@;/FFFBFF9FF;9/B//9B9FFFFF;B-BABBF/-;AFFFFF///;BFFF/BBF-;@A@FBBBFB//-;;9BB/B/-;9A-
@M05620:37:000000000-D9766:1:1101:20859:3639 1:N:0:92
ACCACACCTTCTACAATGAGCTGCGTGTGGCTCCCGAGGAGCACCCCGTGCTGCTGACCGAGGCCCCCCTGAACCCCAAGGCCAACCGCGAGAAGATGACCGGTGGGGGGCCCGCTACCTCTTCTGGTGGCCGCCTCCCTCCTTCCTGGCCTCCCGGCGCTGCGCCCTTTCTCCCTTGTTCTCTCTTCTGCCGGTTTCCGTAGGGCTCTCTTCTCTGCCCTGCGTCTCCTTTGGCACCCTGCAGGTTTTAG
+
BBBBBBBAFFCFGGGGFGGGGGHHGEEA42FFHFG??EECEHHGHGGGEFGGFGGFHHGGGGEGGGGGGGFHHHHGGGGHGHHH/FFGGFBGFDBGH2>G2/A///<--;>:B-;---;BFBFFBBF9BFFF;;DFAAFFBA.F/B/9BFFFFEFDB9->=A.::AF;FFFFB99:/;:F/BF/B/B/:/9B>-@DFFFD/.9D..;9/:/B///FB/9EB..-99.9F/9B/B/;B.9.:..:A.;/.//
@M05620:37:000000000-D9766:1:1101:21306:3722 1:N:0:92
ACCACACCTTCTACAATGAGCTGCGTGTGGCTCCCGAGGAGCACCCCGTGCTGCTGACCGAGGCCCCCCTGAACCCCAAGGCCAACCGCGAGAAGCCGGCTACCTTTTCTGGTGGCCGCCTCCCTCCTTTCTGGCCTCCCGGCGCTGCGCCCTTTCTCCCTGGTTCTCTCTTCTTCCGTTTTCCGTCGGCCTCTCTTCTCTGACCTGAGTCTCCTTTGGACCTCTGCAGGTTCTCGATCTGCAGAGCCCAC
+
BBBBBBBBFFFFGGGGGGGFGGHHGGGEGGHHHGGGGGGGGHHHHGGGGGGGHGHGHHHGGGGGGGGGGGGHGHHGGGGHGHHHHGGGGGGG<?<20>/>/A<0?1?1<DFF<0.<F<ADA.CEHH.CH0<C00CHFHHG.;C9-B-;-ADD?FBFBB//9/:BFBBFFBFFFFB/9AFFFFF/.BF9@DA9AB:FF9FFFF/BBB./.9BF/B/BBBFF/BF//;///9;;FF/AF9:.://9/9/99;;
@M05620:37:000000000-D9766:1:1101:12109:3744 1:N:0:92
ACCACACCTTCTACAATGAGCTGCGTGTGGCTCCCGAGGAGCACCCCGTGCTGCTGACCGAGGCCCCCCTGAACCCCAAGGCCAACCGCGAGAAGCCCGCTACCTCTTCTGGTGGCCGCCTCCCTCATTCCTGGCCTCCAGGAGATGCGCCCTTTCTACCTGGTTCTATCTTCTTCCGTTTTCCGTAGGACTCTCTTCTCTGACATGAGTCTACTTTGGACATCTGCAGGTTCTAGATCGGAAGAGCCCAC
+
>>>>AA1AFFC1AAFAB1FBG1FCEBEFFEGHCF0BBAE?EGHHHGEGE/EEHE1BG00AEEEG/E/EEGGHCCE/EGG/FHHEC<?EC@<<//?10/>>@CGHB<?11FG110>FGCCGG.<</<.=GFHF0;GG0GE///;:./0CAGFG-90;90;000./9;F000;0;00;FFFFFFFFFF-B-FFFFFBFFFFFFFBF//B/B/;BBFFBFFFFF/B//FFFF?FF9/;F/:9--;-;A-99;;E
@M05620:37:000000000-D9766:1:1101:9480:3744 1:N:0:92
ACCACACCTTCTACAATGAGCTGCGTGTGGCTCCCGAGGAGCACCCCGTGCTGCTGACCGAGGCCCCCCTGAACCCCAAGGCCAACCGCGAGAAGATGACCGGGTGAGCCGCCCCCTATCTCGGCTGCCGCCCGCCTCCTTCCTGCCTTCCCTCCCGGGCCTCCGCCCTTACTGGCTCGTTCTCTCTTCGGCCGCCTTACGAAGCACTCTCTTGTCTGACCTCTGCTTCCGAACGATGTATGCTGTTCAAG
+
>AAABBBBFFFFGGGGGGFEGFHHGGGAFEGHHGFGFGGGGHGHHGGGGGGGHHHHHHHG0E@EGGGGGGGHFHHGGGGHGHHHHGGGGGGGGGHHHHH22///?C/010<>---<C.00=<..;:C..=-;-=AGGGG/CFFG0/;909CC0/...----.9;...;@//;F//.;/--:AE/////;9.-.---.99/:9..-/;B///;///;///:/;/////;//...--...9//9///;/////
@M05620:37:000000000-D9766:1:1101:11484:3764 1:N:0:92
GAGGCTGCTTTGGAAGAAACTCATAGATTAAGGCAACAGTTTCTCCTGGAACTGGACAAGTTTCTTGACCCGCTTACTGAAGCTGAAACAACGTCCCATGGTCGCCAACCATGAAAGCAAGGAGCCAAGAAAACTGGAAGGTAGGAAAAAATGAGAAAAAACAAAAAGAAAGAAGTAACCCAGGAGGGCTCTAGCAAATGATGGGCTGAAAGGGAAAACTTACCATAACTCCAACTTTCAACTCTCAACTC
+
>3>>3>B>4@B4F45BBGAFGGHHHFF6AFD5BB4B2FBDA5AD55BB3BABAA3B232ADDBDDFFBBA2AAF113DDDGGBBB33FBB1B>F?1>BBB?B4//??>???B33333B?30/B?//3B/BB00011001B?11@/1100@/011111100-.<.00..<F<//</====0..<<..:-;.;/0<;::;0;00;0.999F000..9..//=900;000099099;/99//B///9:/;/./9
@M05620:37:000000000-D9766:1:1101:14590:3781 1:N:0:92
ACCACACCTTCTACAATGAGCTGCGTGTGGCTCCCGAGGAGCACCCCGTGCTGCTGACCGAGGCCCCCCTGAACCCCAAGGCCAACCGCGAGAAGATGAGTGAGTGGCCCGCTCCCTCTTTTGGTGGCCGCCTCCCTCCTTCCTGGCCTCCCAGCGCTGCGCGCTTTCTCACTATGTCTCTCTTCTGCCGTTTTCCGTCGGCCTTTCTTCTCTGCCCTGAGTCTCCTTTGGCACTCTGCCGGTTCTCGCTC
+
?AAAAAAAFFFFFGGFFGG5FAFAE2BBAEGHCBFEEEGGGHHHHGGGGGGGHHHFHHHGCGGGGEEFGGGGHCEEGGDEC?GEFG/<BCD@/B<F2D>??2F2?GGCC/<><A.FFFG1110-<C.G.-;@.:CEG/CGHHHEF/990CEG/0;-:9B.-@---.9/9;/;B///;B/BFF/FBFB/:;:9B999AB.;=-.;/;BFBF/FFB//9BFF.:B/BFF;FFF/9/;//;//;@BFFFBF..;
@M05620:37:000000000-D9766:1:1101:10902:3787 1:N:0:92
ACCACACCTTCTACAATGAGCTGCGTGTGGCTCCCGAGGAGCACCCCGTGCTGCTGACCGAGGCCCCCCTGAACCCCAAGGCCAACCGCGAGAAGATGCCCAGGTGAGTGGCCCGCTACCTCTTCTGGTGGCCGCCTCCCTCCTTCCTGGCCTCCCGGCGCTGCGCCCTTTCTCACTGGTTCTCTCTTCTGCCGTTTTCCGTAGGACTCTCTTCTCTGACCTGAGTCTCCTTTGGAACTCTGCAGGTTCTA
+
ABCCCBCCFFFFGGGGGGDGGGHHGGGEHGHHHGGGGGG?FHFHHGGGGGGGHHHHHHHGGGGGGGGGGGGHHHHGGGGHGHHHHGGGGGGGGGHHHHHHHHHEHHHHBGGGHHGGGGGFHHHHHHFFHHGHHGGGGGHGHHGH0FGGGGFGGGGGG--;-@9DDFFFFFFFFFFFFFFFFFFFFFFFFFFFFFFFFFFFFBFDDFFFFFFFFFFFFFFFFFBBF0BFFFFFFFFFFFFFFFFFF?FFFF:
@M05620:37:000000000-D9766:1:1101:9528:3792 1:N:0:92
ACCACACCTTCTACAATGAGCTGCGTGTGGCTCCCGAGGAGCACCCCGTGCTGCTGACCGAGGCCCCCCTGAACCCCAAGGCCAACCGCGAGAAGACTCAGGTGGGTGGTCCGCTACCTCTTCTGGTGGGCGCCTCCCTCCTTCTTTGCCTCCCGGAGATGGGCCCTTTCTCCCTGGTTCTCTCTTCTCCCGTTTTCCGTAGGAGTCTCTTCTCTGCCCTGCGTCTCCTCTGGGACCCTGCCGGTTTTCGA
+
BBBBBABBFFFFGGGGGFBGGGFBEBEEHGHHHGGGCFG2EHHHHGGGEGGEBFFHHHHEEE?EGGGFGGGHHHHGGGFGGHHHCGGGG?DG//C2?2?FBBFH?CDEG<>FCGC@CCDBHFGHFHGHG<C@DCDGEFFGDFFF000;0;;BAECB-;@BB/;.ADEFFFFFFFB/A/BBFFFFFFBF//:D.:BE9BA/:?.//:/9BFFFFFF/9;./..;.@DF/9.;9F:9..;;:..:@BA::B-A
@M05620:37:000000000-D9766:1:1101:10885:3794 1:N:0:92
ACCACACCTTCTACAATGAGCTGCGTGTGGCTCCCGAGGAGCACCCCGTGCTGCTGACCGAGGCCCCCCTGAACCCCAAGGCCAACCGCGAGAAGATGCCCAGGTGAGTGGCCCGCTACCTCTTCTGGTGGCCGCCTCCCTCCTCCCTGGCCTCCCGCCGATCCGCCCTTTCTCACTGGTTCTCTCTTCTGCCGTTTTCCGTAGGACTCTCTTCTCTGCCCTGTGTCTCCTTTGGAACTCTGCAGGTTCTA
+
AAABBABBFFCFGGGGGGFGGGHHGEGBGEHGGFGEFGEEEHDGHGGFGEFGHHHHHHHGGCGGGGGGGGGHBHHEGGGHGHFFHGGGCD>CGGHGHHHHHH//???F1?FFHH?DGC@0>GHFDG0D=CEHFCCCDGEGGHGG/;AF0CFGGGGGG--;-9-;AFFFFFFFFFBFFFFFFFFFFFF/;;BFFD9AFFFFF/9;./;BFFFFF:BFFE/;.;.;;/:;;BFFFFFFFFFFFFFFB.;:BF9
@M05620:37:000000000-D9766:1:1101:10090:3822 1:N:0:92
AGTGCCAGCTCTCAATCGCACAGGGGACCCAGGGCCTGGCCCCTCCATCCAGACAACCTATGACCTCACCCGCTACCTGGAGCACCAACTCCGCAGCTTGGCTGGGACCTATGTGAGTATCCAGCGTAGGAATCTGGGAGTTGGGGAGGAGTGAGGAGTTGGGGAAAGACAGTCCTAACCGTGGCGGGTTCTGGTAAATGATGGGGTGAGGAGGGGCTCTTTGGCTCCCACCATTCCCCCTGTCTGGTTTT
+
>>1>AFBFAFFF1EG3FFGCA0B0FGGGFC0GFEF//BGFAGEAEG0GACAD1/0AFECAAGBGGHC1FF>>/>/>GDDCEFGA0GHFGBGFE/>//GDE?G1FG?0FAC<11>B2BGH1>2210BCCC/<>FF1<<00???<1<-.<-<</<0D<0CC/DG-:..::CCCCCFCGF0/9:9.---9-@-:/9///99B9////;B-9-9-/----;@-9/9/;BF/E-9F--//9;BFB--/;9BFF/--
@M05620:37:000000000-D9766:1:1101:16790:3850 1:N:0:92
ACCACACCTTCTACAATGAGCTGCGGGTGGCTCCCGAGGAGCACCCCGTGCTGCTGACCGAGGCCCCCCTGAACCCCAAGGCCAACCGCGAGAAGATGAGTGACTGGCACGCTACCTCTTCTGGTGGCCGCCTACCTCCTTCCTGGCCTCCCGGAGCAGCGCCCTTTATCACTGGTTCTCTCTTCTGCCGATTTCCGTAGGACCATCTTCTCAGCCCTGAGTCTCCTTTGGAACACTGGAGGTTCTCGATC
+
AAA1AAAAFFFFFEGDDGG1G1B1E00EE?GF1FFFEEEEEHHHHGGGEEGFDGG@GGHGE/@EE/>EGGGBH1?EFG?E//FCCF//><@</?<?111F@?G111?.<1><..->0DHFHHBG0/<.G@CG..:;CC.;0090;/.=FF.CC---;./;;9@--9F/9BFB/;B99BFF9F//FFF/B@-;;9;BBFFFBBF-9/;F///9///;AFFFF/BFFFFF/9/:9/-99/-9---:;//A/99
@M05620:37:000000000-D9766:1:1101:20574:3895 1:N:0:92
ACCACACCTTCTACAATGAGCTGCGTGTGGCTCCCGAGGAGCACCCCGTGCTGCTGACCGAGGCCCCCCTGAACCCCAAGGCCAACCGCGAGTAGCCGGCTACCTCTTCTGGTGGCCGCCTCCCTCCTTCCTGGCCTCCCGGCGCTGCGCCCTTTCTCACTGGTTCTCTCTTCTTCCGTTTTCCGTCGGCCTCTCTTCTCTGACCTGAGTCTCCTTTGGAACTCTGCAGGTTCTAGATCGGCAGAGCCCAC
+
CCCCCCCCFFFFGGGGGGGGGGHHGGGGHGHHHGGGGGGFGHHHHGGGGGGGHHHHHHHGGGGGGGGGGGGHHHHGGGGHGHHHHGGGGGGG/0?>></<AAG0F1?1F=GFHCCF0---..<<CF?/D:C;:/CGHHHA.-@-999C-AEG9/:00:0BF0BBB0BFFFFBFF0;0:FBFE009B.;9-9DFFFB0BBFBFF9FF///;B9990900;FB9BBBB0:BF.::F09F09.;-:-..;.;9A
@M05620:37:000000000-D9766:1:1101:14670:3962 1:N:0:92
ACCACACCTTCTACAATGAGCTGCGTGTGGCTCCCGAGGAGCACCCCGTGCTGCTGACCGAGGCCCCCCTGAACCCCAAGGCCAACCGCGAGAAGATGACCCAGGTGAGTGGCCCGCTACCTCTTCTGGTGGCCGCCTCCCTCCTTCCTGGCCTCCCGGAGCTGCGCCCTTTCTCACTGGTTCTCTCTTCTGCCGTTTTCCGTAGGACTCTCTTCTCTGACCTGCGTCTCCTTTGGAACTCTGCAGGTTCT
+
BCBCCCCACFFFGGGGGG5FGGHHGFGB4EHHHFFG2EEFDHHHHGGGGGGGEHHHHHGAEC?EGGGGGGGHHHHGGGGHGHHHHGGGGG/BGGHFGHHHHHHHGHHDFHHGGHHGGGGGHHHHHHHHHHHGHHGGGGGHGHHGHGGGGGGGGGGGGGGA:DGFGGFFFFFFFFFFFFFFFFFFFFFFFFFFFFFFFFFFFFFFFFFFFFFFFFFFFFFFFFFF.@FFFFFFFFFFFFFFFFFFFFFFFFF
@M05620:37:000000000-D9766:1:1101:19026:4054 1:N:0:92
ACCACACCTTCTACAATGAGCTGCGTGTGGCTCCCGAGGAGCACCCCGTGCTGCTGACCGAGGCCCCCCTGAACCCCAAGGCCAACCGCGAGAAGATGCCCAGGTGAGTGGCCCGCTACCTCTTCTGGTGGCCGCCTCCCTCCTTCCTGGCCTCCCGGCGCTGCGCCCTTTCTCACTGGTTCTCTCTTCTGCCGTTTTCCGTAGGACTCTCTTCTCTGACCTGAGTCTCCTTTGGAACTCTGCAGGTTCTA
+
AAAAAAAAFFFFFFGGFGGEG1G1EAABFEHH1FGEEEGGGHHHHGGGGGGGHHGGHHHGGGGGGCEGGGGFHCGGGGCHACHHHGC<C@></?CGF1DCGHHGFCGHHEGGHF@CGGCHEDBGFGFHGGFHHGGGGGEEHHGHHFFFGB.FFAEGG@-:A@@F@?F;@BFFFFBFFFF9BBFFFFFBBFFFF@FFFFFEFBFFFFFFFFFFBFFFFF/BF/9/;BFFFFFFFFFFBBBFFFF9FFABFFB
@M05620:37:000000000-D9766:1:1101:19232:4176 1:N:0:92
AGTGCCAGCTCTCAATCGCACAGGGGACCCAGGGCCTGGCCCCTCCATCCAGAAAACCTATGACCTCACCCGCTACCTGGAGCACCAACTCCGCAGCTTGGCTGGGACCTATGTGAGTATCCAGCGTAGGAATCTGGGAGTTGGGGAGGAGTGAGGAGTTGGGGAAAGACAGTCCTAACCGTGGAGGGTTCTGGTAAATGATGGGGTGAGGAGGGGCTCTTTGGCTCCCACCAGTCCCCCTGTCTGGTCTA
+
AAAABFFFBFFFGFGGGGGCGGHGGGGGGG2GFGGGGGHHHHGHGGHHHHGHFHHHHGGHHHHHHHHHHHHGGGGGHHHHHHHHHHHHGHHHGGGGGEHHGHHGGGHHGHHHHHHHGFHHHHHHHGEGGGHHHHHHHHHGGHHHGGGGGGGHHHHHHGHHHHGGGGHGHHHHHHHHHHHHGGGGGGGGGGGGGGFGGFGFGGGGGGFFFFFFFFFFFFFFFFFFFFFFFFFFFFFFFFFFFFFFFFBFBF:
@M05620:37:000000000-D9766:1:1101:24102:4185 1:N:0:92
ACCACACCTTCTACAATGAGCGGCGTGTGGGTCACGAGGGACAGGCCGTGCAGCTGACCGAAGCCCACTTGAGCCCTAAGGCCAACCGCGAGAAGATGACCTGGTAAGTGGACCGCTACCTCTTCTGGTGGCCGCCTCCCTCCTTCCTGGCCTCCCGACGCTGCGCCCTTTCTCACTGGTTCTCTCTTCTGCCGTTTTCCGTAGGACTCTCTTCTCTGACCTGAGTCTCCTTTGGAACTCTGCAGGTTCTA
+
AAA3AAAAFFFDFFGFFGGAFAEGGAE22A2B22FEEG?011B111B>>EE15BBG3GFEE/>/BF111?3B3?BF0BFFC3GGHA/</>/</<FCF111<1??<1@<11?11?<CGGGHFHHBGHHHHHGGHDCGDGHEGHGHHHHFGGGGGGEGG.9;AFGGGBFBBFFFFFFFFFFFFFFFFFFFFFFFFBFFFFFFFFFFFFFFFFFFFFFFF//;FF.;9FFFFFFFFFFFFFFFFFFFFFFFFF9
@M05620:37:000000000-D9766:1:1101:9465:4197 1:N:0:92
ACCACACCTTCTACAATGAGCTGCGTGTGGCTCCCGAGGAGCACCCCGTGCTGCTGACCGAGGCCCCCCTGAACCCCAAGGCCAACCGCGAGTGGCCAGCTACCTCTTCTGGTGGCCGCCTCCCTCCTTCCTGGCCTCCCGGCGATGCGCCCTTTCTCCCTGGTTCTCTCTTCTTCCGTTTTCCGTCGGCCTCTCTTCTCTGACCTGAGTCTCCTTTGGACCTCTGCAGGTTCTCGATCGGCAGAGCCCAC
+
AABAABB3CFFFGGGGGGEGGCGHGAAAAAGH3BFE?EGGFHHHHGGGFDFEGHHFHHFE0EEGG?EEGGEEHBGGGGAGC/GGGGA<DG<<//??F2//?DF????FHHFHF<AHF@@CADA<CG.CGGHHHEACCH..:@DD-;EAGDAD?/BFG0;9;FEFF/B/FB9FFF/;BDBFBEFF./.;-;DFFF9BFFFEFFFF/BFFFBFFFFFFFFFF/BFBFFF/BFFBFF/9BBF;.;-@EF/;;AA
@M05620:37:000000000-D9766:1:1101:11774:4220 1:N:0:92
ACCACACCTTCTACAATGCGCTGCGTGTGGCTCCCGAGGAGCACCCCGTGCTGCTGACAGAGGCCCCCCTGAACCCCAAGGCCAACCGCGAGAAGATGAGTGAGCGGCCTGCTCCCTCTTCTGGTGGCCGCCTCCCTCCTTCCTAGCCTCCCGGCGCTGCGCCCTTTCTCACTGTTTCTCTCTTCTGGAGTTTTCCGTCGGACTCTCTTCTCTGCCCTGAGTCTCCTTTGTCACTCTGCCGGTTCTTGCTC
+
AAAAA1A1BBBFGFFGG11AAEAE00BBAEHFBBAE?///AFEGHGGEE/BA1GGHEF1BBFAEGGG?EGEHFGEEEGG/FHGHHFEEEE>BC/F1F1?<><GG1>ACG/?0<G>FG0FDGH1FHH.C<-<<ECGG/CEFHHHG00;C0;.;EA@@G-9;A9-;;FFFFFBBFB//BFFF/;BFFFF//9;/;F/;9F-;9-@@/FFFFFFF/B/99BFF-B/;BBF/;B//;/9B//9/@@99A//;/;/
@M05620:37:000000000-D9766:1:1101:16408:4261 1:N:0:92
ACCACACCTTCTACAATGAGCTGCGTGTGGCTCCCGAGGAGCACCCCGTGCTGCTGACCGAGGCCCCCCTGAACCCCAAGGCCAACCGCGAGTAGCCCGCTACCTCTTCTGGTGGCCGCCTCCCTCCTTCCTGGCCTCCCGGCGCTGCGCCCTTTCTCCCTGGTTCTCTCTTCTGCCGTTTTCCGTCGGCCTCTCTTCTCTGACCTGAGTCTCCTTTGGACCTCTGCAGGTTCTAGATCGGCAGAGCCCAC
+
CCCCCCCCFFFFGGGGGGGGGGHHGGGBAEHHHGGGDGGGGHHHHGGGGGGGHHHHHHHFGGGGGGGGGGGHHHHGGGGHGHHHHGGGGGGG>0??F=>B@FGGG??GHHHHGHGHHGGGGGHGHHGHHGHFHHHHHHHGGGFGGGGGGGGGGGGFFF0FBFFFFFFFFFFFFFFFFFDFFFFFFFFFFFFFFFFFFFFFFFFFFFFFFFFFFFFFFFFF0BFFFFFFFFFFFF0BF;:EF9@FFEFFEFE
@M05620:37:000000000-D9766:1:1101:23582:4304 1:N:0:92
ACCACACCTTCTACAATGAGCTGCGTGTGGCTCCCGAGGAGCACCCCGTGCTGCTGACCGAGGCCCCCCTGAACCCCAAGGCCAACCGCGAGAAGATGCCCAGGTGAGTGGCCCGCTACCTCTTCTGGTGGCCGCCTCCCTCCTTCCTGGCCTCCCGGCGCTGCGCCCTTTCTCACTGGTTCTCTCTTCTGCCGTTTTCCGTAGGACTCTCTTCTCTGACCTGAGTCTCCTTTGGAACTCTGCAGGTTCTA
+
BBBABCCCFFFFGGGGGGFGGGHHGGGFDGHHHGGGGFGGFHHHHGGGGGGGFHGHHGHGGGGGGGGGGGGHHHHFGGGHGHHHHGGGGGGGGGHHHGGHHHHEHHGHHHGGHHGGGGGGHHHHHHHGHHGHHGGGGGHGHHGHGGGGGGFGGGGGGG-ABFFFFFFFFFFFFFFFFFFFFFFFFFFFFFFFFFDFFFFFFFFFFFFFFFFFFFFFFFFFFFFFFFFFFFBFFFFFFEFFFFFFFFFFFFE
@M05620:37:000000000-D9766:1:1101:10259:4306 1:N:0:92
ACCACACCTTCTACAATGAGCTGCGTGTGGCTCCCGAGGAGCACCCCGTGCTGCTGACCGAGGCCCCCCTGAACCCCAAGGCCAACCGCGAGAAGATGACCGAGGGGCCCGCTCCCTCTTCTGGTGGCCGCCTCCCTCCTTCCTGTCCTCCCCGCGCGGCGCCCTTTCTCACTGGTTCTCTCCTCTGCCGTTTTCCTTAGGACTCTCTTCTCTTACCTGAGTCTCCTTTGGTACTCTGCAGGTTCTTGATC
+
CCCCCCCCFFFFGGGGGGGGGGHHGGGEFGHHHGGGGGGGGHHHHGGGGGGGHHHHHHHGGGGGGGGGGGGHHHHGGGGHGHHHHGGGGGGGGGHGHHG22</A/-><--<<--<<<CB0CHF0C:...--9.;:E/CE/0;C000;CF9BE.-;-9-;@BFA--/9:B09909/9;000;0/;BF0099:.:.000;0009://0:0;FFFF000:BF//:00;:B0;0/.000000;00..;:000000
@M05620:37:000000000-D9766:1:1101:19056:4318 1:N:0:92
AGTGCCAGCTCTCAATCGCACAGGGTACCCAGGGCCTGGCCCCTCCATCCAGAAAACCTATGACCTCACCCGCTACCTGGAGCACCAACTCCGCAGCTTGGCTGGGACCTATGTGAGTATCCAGCGTAGGAATCTGGGAGTTGGGGAGGAGTGAGGAGTTGGGGAAAGACAGTCCTAACCGTGGAGGGTTCTGGTAAATGATGGGGTGAGGAGGGGCTCTTTGGCTCCCACCAGTCCCCCTGTCTGGTCTA
+
>>>>>DFFBFFFG4GDBFF2ECHCF44BFGGH2ABEFFHGGHG2EGHHDGHGFFFAFE3EFFFHHHHHHE1EF>EEHFFFBBGHHH11?FGFAE?E/BB3/BBF/EH0/BG3F4F33BD?FGHHHCG/BEG2<FBGF20/<F?G@??--..<011<1</<=/A?E.../;/C:G0C00C.-CG?DE.9.;:FGGF00FF09;90CF.-..9/.9-;B-E;FFFFBFF?9.9AE.B/BFEF;E/;/BFFFEF
@M05620:37:000000000-D9766:1:1101:19072:4328 1:N:0:92
AGTGCCAGCTCTCAATCGCACAGGGGACCCAGGGCCTGGCCCCTCCATCCAGAAAACCTATGACCTCACCCGCTACCTGGAGCACCAACTCCGCAGCTTGGCTGGGACCTATGTGAGTATCCAGCGTAGGAATCTGGGAGTTGGGGAGGAGTGAGGAGTTGGGGAAAGACAGTCCTAACCGTGGAGGGTTCTGGTAAATGATGGGGTGAGGAGGGGCTCTTTGGCTCCCACCAGTCCCCCTGTCTGGTCTA
+
AAAABFFFBFFFGFGGGGGGGGHHGGGGGGHHGGGGGGHGCHGFGGHHHHHHFHGHHGHHHHGHHHHHHHHGGGCGHHHHHHHHGHHHGHHHGGGGGCHHGHHGGGHGGHHHHHGGFHFD3?GHFCGGCFHHHHHHHHHCDGHHCCCDGFCFGHDHFGHHHFGGGGHHHHHHHFHHHHHHCGGGGGGGAFGGGGFGGGGGGGGFGGFBFAAFFFFFACFFFFFFFFFFFFFFFAFFFFFDFFFFFFFFFFF
@M05620:37:000000000-D9766:1:1101:12136:4380 1:N:0:92
ACCACACCTTCTACAATGAGCTGCGTGTGGCTCCCGAGGAGCACCCCGTGCTGCTGACCGAGGCCCCCCTGAACCCCAAGGCCAACCGCGAGAAGATGCCCAGCCCAGTAGCCCGCCAGCTGTTCTCGTGGCCGCCTCCCTCCTTCCTGGACCCCCGCCCCTGCGCCCTTTCTCCCTGGTTCTCTCTTTTGCCGTTTTCCGTAGGACTCTATTCTATGCCCTGGGTCACCTTTGGAAGTCTGACGGCTCTA
+
CCCCCCDDFFFFGGGGGGGGGGHHGGGEHGHHHGGGGGGGGHHHHGGGGGGGHHHHHHHGGGGGGGGGGGGHGHHGGGGHGHHHHGGGGGDGGGHHHHEFHF/0=///?111FG@----<110<<=0<<.<<C-@DAEHG//C/;0C0:CFF/.;A9-;--9.A-@DF-FF0000:/0;B000:000;00;BFB:DFFFF.0...00//:0000::B000B0..;:/.0BBFFB/0:/0000009;-C./0
@M05620:37:000000000-D9766:1:1101:10074:4396 1:N:0:92
ACCACACCTTCTACAATGAGCTGCGTGTGGCTCCCGAGGAGCACCCCGTGCTGCTGACCGAGGCCCCCCTGAACCCCAAGGCCAACCGCGAGAAGATGACCAGGTGAGTGGCCCGCTACCTCTTCTGGTGGCCGCCTCCCTCCTTCCTGGCCTCCCGGCGCTGCGCCCTTTCTCACTGGTTCTCTCTTCTGCCGTTTTCCGTAGGACTCTCTTCTCTGACCTGAGTCTCCTTTGGAACTCTGCAGGTTCTA
+
?A1AA1AAFFFFFGG13BDGGGFHGFEBE0FGGGF0E/EAEG/FHGGAFGEFHAEFHHHAEGCEFGGGGGGBFFHGGGGHGHHHHFGECC//<CBFHF1FHGEFGHHHHHEEHHGCGGGHHHHHHHDGGH?<G?CGGGHGHHGHHHGGGGGFGFGGFG-?A@@F?@F@@FFFFFFFFFFBFFFFFFFFFFFFF@;AFFFFFFFFFFFFFFFFFFFFFFFFFFFFFFFBFFFFFFEFBFFFFFFFFFFFFFB
@M05620:37:000000000-D9766:1:1101:22962:4398 1:N:0:92
AGTGCCAGCTCTCAATCGCACAGGGGACCCAGGGCCTGGCCCCTCCATCCAGAAAACCTATGACCTCACCCGCTACCTGGAGCACCAACTCCGCAGCTTGGCTGGGACCTATGTGAGTATCCAGCGTAGGAATCTGGGAGTTGGGGAGGAGTGAGGAGTTGGGGAAAGACAGTCCTAACCGTGGAGGGTTCTGGTAAATGATGGGGTGAGGAGGGGCTCTTTGGCTCCCACCAGTCCCCCTGTCTGGTCTA
+
AAAABFFFBFFFGGGFGGGGG?HAFGEE2EFGFEGE2FHF2GEHGGHHHAEG3B3BBEHHGH5GHHHHHHGE0>EEHHHHFGHHHHHEGCHFDE?/E?FEEFEG/EHCE?CGHGHGHGFHHHFHH/?BBFFHHBGGFHGEGHFF?CFCGFDGCGHEFGHFFCDCEGHHGGFHHHHHGFFHBDEBDGGG;C.BBFFFFFGGFGGGGGFBEFFFFFBBB-EFFFFFFFFEFFFFEFFFFFFDBFFFFF/FBFF
@M05620:37:000000000-D9766:1:1101:10074:4417 1:N:0:92
ACCACACCTTCTACAATGAGCTGCGTGTGGCTCCCGAGGAGCACCCCGTGCTGCTGACCGAGGCCCCCCTGAACCCCAAGGCCAACCGCGAGGAGATGGGCAGGTTAGCGGCTCTCGACGTCTCCTGCCTCCTTCCTCGCTCCTTCGTGCCCTCCCCTTTCTCCGCCGTTTCTCACTGGTCCGCTCTTCGGCCGTTTTCCTTCTCACTCTCGTCTCTCACCTGAGCCTCCTTTGGAACTCTGCAGGTTCTA
+
ABBABABBFFFFGGGFFGGGGFFFGEEGHGHHFGGGFGGFGHHHHGGGGGGGHHHHHHHGGGGGGDEFGGGEHCFGGGFGCFHHEGGEGGGC/>?G222/?0/<01?01----<01.<---<//:;//.:0;/0<GH0.;.9D/00.9;..//..;./.0;C00...-9A/;///9B/.9/;9-D-EBFA.;.@-.;./B/;//////;//...;FF///.;B/;/;FF..//;9//:B////9BF.////
@M05620:37:000000000-D9766:1:1101:23058:4423 1:N:0:92
ACCACACCTTCTACAATGAGCTGCGTGTGGCTCCCGAGGAGCACCCCGTGCTGCTGACCGAGGCCCCCCTGAACCCCAAGGCCAACCGCGAGAAGATGCCCAGGTGAGTGGCCCGCTACCTCTTCTGGTGGCCGCCTCCCTCCTTCCTGGCCTCCCGGCGCTGCGCCCTTTCTCACTGGTTCTCTCTTCTGCCGTTTTCCGTAGGACTCTCTTCTCTGACCTGAGTCTCCTTTGGAACTCTGCAGGTTCTA
+
ABAABBBBFFFFGGFG5GGGGCHHGFEB4AGHHGGEAFFEAAAFHGGG?EFGFHFFFFGEFGCGGGGGGGGHGHFFGGGHGHHHHFFEDGGGGFHH2FGHGHHFHHGFGHGGHHFGGGFHHHGHGHGHHHGGGGGGGGGFHFGEGFFFFGFGFGGEEB-AD-@DFFFFAFFFFFFBFFFFFFFFFFFFFFBFFFDFFFFFFFFDDFFFFFFFFFFFFFBFFFEBBFFFFFFFFFBFFFFFFFFFFFFFFE9
@M05620:37:000000000-D9766:1:1101:24539:4460 1:N:0:92
ACCACACCTTCTACAATGAGCTGCGTGTGGCTCCCGAGGAGCACCCCGTGCTGCTGACCGAGGCCCCCCTGAACCCCAAGGCCAACCGCGAGAAGATGAGTGAGTGGCCCGCTCCCTCTTCTGGTGGCCGCCTCCCTCCTTCCTGGCCTCCCGGCGCTGCGCCCTTTCTCACTTGTTCTCTCTTCTGCCGTTTTCCGTAGGGCTCTCTTCTCTGCCCTGAGTCTCCTTTGGAACTCTGCTGGTTCTCGCTC
+
CCCCCCCCFFFFGGGGGGGGGGHGGEGEEGH2FFGEGGGGGHHHHGGGGGGGHHHHHHHGGGGGGGGGGGGHGHHGGGGHGHHHHGGGGGGGFGHHHFGG>DDGFDFF0?>/-AE.<C<GFH0DD<A..--:AE.E/:CCCCH0C/FFGG?G?-BFGGGADF.;-/:FFF0:B000:9;0B00;FF900:A.;.09.;:AA./.;B00;FFFFFF0AFFFB0090:F9F0B09009:0;0;:990B09.:.
@M05620:37:000000000-D9766:1:1101:16458:4464 1:N:0:92
ACCACACCTTCTACAATGAGCTGCGTGTGGCTCCCGAGGAGCACCCCGTGCTGCTGACCGAGGCCCCCCTGAACCCCAAGGCCAACCGCGAGAAGATGACCGGTGAGTGGCCCGCTACCTCTTCTGGTGGCCGCCTCCCTCCTTCCTGGCCTCCCGGCGCTGCGCCCTTTCTCCCTGGTTCTCTCTTCTGCCGTTTTCCGTAGGACTCTCTTCTCTGCCCTGCGTCTCCTTTGGCACTCTGCAGGTTCTAG
+
BBBABBBBFFFFGGGGFGBBGBGBEAAB4AGG3FFA?EFGDHHHHGGGDFGGGHFHHHHEEGGGGEGGGGGFHFHGGGGHEEHHHG/<BB<<@GFF>GFH1BD>D/??FFGHHGGG?CHHHHHHHHHHHCHHCGGGGHGHGGGG;CBFGGGGGGGGG?B?BBFBBFBBFFFFF/BFFFBFFFFFFFF:BFFFBADFFFFFFFFFFFBFFFFFFFFFFFFFFF9@DBFFFFFFFF/;F9;BFFBFFAFFFF/
@M05620:37:000000000-D9766:1:1101:16477:4474 1:N:0:92
ACCACACCTTCTACAATGAGCTGCGTGTTGCTCCCGCGGAGCACCCCGTGCTTCTGACCGAGTCCCCCCTGAACCCCAAGGCCAAACGCGAGAAGATGACAGGGGAGTGCCCCGCGACCCCTCCTGTGGGCCGCCCCCCCCCTCCCGGGCCTCCCGCAGCTACGCCCTTTCTCACTGGGTCTCTCTTCTGCCCCTTTCCCTAGAACTCTCTTCTCTGAGCCCAGTCTCCTTTTCAGATCGGCACAGGCTAG
+
>AAAAABAF4BDG5BBGGEAGEG4FEEE4AGGHHFE2AFA0AFGHGGEEEECFGGFGHFE>>1FG@FFEGGF3FC/AEE/E??//FG<>//<>/0111>F?1/</?<??11>.<A-<<<-.:.;;/00/.:.-;A-9@?--99.;99--;-.9;..-;;9//;.;-;-9;/;F/999../;9:;/9/:;///...;BB///;./;;9;9/9/;/;;/;///.;.;/9;/:;F/////;/..9--.9.;./;
@M05620:37:000000000-D9766:1:1101:13483:4570 1:N:0:92
GAGGCTGCTTTGGAAGAAACTGATAGGCCAAGGCAAAAAGTCCTGAAGGACGCAGGCATGAACGCCAACCACTAAAGCGAAGCTCAAATACCGGCGAATGCTTGCAAAATATGAGAGTATACAGAATACGAATATAAGAGTTGAAGAGAAGAAAAGAGTTGAGGAAAGAAAGTCCTAACAGTGGAGGATTCTGGCAAATGATGGGGTGAGGAGGGAATCTTAGGATCCCACCAGTCTTCATGTCTAACCTA
+
>1>AA>C>BFDF1GGEAEGAADF3D3ABAA0BF0AA0B0012D21D1B10B//////A1B1110/////B//1011@1B/F/>C111B21BFE>///<>G1>BF/<FDC1F2221@F@>1@2>1@11>1/?FHGF111?1<??11?>>0>>10<00.<<>G0</<<C.<.<<00=DGFCGB0;:<CC.:0:0;;0;FGFBB099.CE@FGF09A-.9:;:////;//9BB-AE-/////;/9BFF///;;/
@M05620:37:000000000-D9766:1:1101:16176:4580 1:N:0:92
ACCACACCTTCTACAATGAGCTGCGTGTGGCTCCCGAGGAGCACCCCGTGCTGCTGACCGAGGCCCCCCTGAACCCCAAGGCCAACCGCGAGAAGATGAGAGAGTCGCCCGATCCCTCTTGGTGTCCCCCCCTCCCTCCTTCCTCGCCTCCCAGCGCCGCGCTCTTTCTCACGTTCTCTCTCTTCTGGCGTTTCCCGTCAGTCTCTCTTCTCAGCTCAGAGTCCCTTGTGACACTCCGGGGGTTCTAGCTG
+
CDDDCDDCFFFFGGGGGGGGGGHHGEGEGGHHHGGGGGGGGHHHHGGGGGGGHHHHHHHGGGGGGGGGGGGHGHHGGGGHGHHHHGGGGGGGGGHHGHHH2F/??1/>/?/C-A.>G00>000<.000<.-<-C.C//./00<<:.-<.<../<F--9CF-@-.<0BF0B0:9<</<BFFF00<00000-<C-0009....0<BFF00<FF000<0:0<:0<B000</000<<BFB/.--9<9@.0B0B00
@M05620:37:000000000-D9766:1:1101:11217:4586 1:N:0:92
AGTGCCAGCTCTCAATCGCACAGGGGACCCAGGGCCTGGCCCCTCCATCCAGAAAACCTATGACCTCACCCGCTACCTGGAGCACCAACTCCGCAGCTTGGCTGGGACCTATGTGAGTATCCAGCGTAGGAATCTGGGAGTTGGGGAGGAGTGAGGAGTTGGGGAAAGACAGTCCTAACCGTGGAGGGTTCTGGTAAATGATGGGGTGAGGAGGGGCTCTTTGGCTCCCACCAGTCCCCCTGTCTGGTCTA
+
BCBBCFFFCFFFGGGGGGFFGGHGGGGGGGHHGGGGGGHHHHGHGGHHHHHHHHHHHGHHHHHHHGHHHHHGGFGGHHHHHHHHHHHHGHHHGGGGGHHHGHHGGGHHGHHHHHHHHHHHHHHHHGGGGGHHGHHHHHHGGHHHGGGGGGGHHHHHHGHHGHGGGGHHHHHHHHHHHHHHGGEGGGGGEFGGGGCFGGGGGGGGGGFFFFFFFFFFFFFFFFFFFFFFFFFFFFFFFFFFFFFFFFFFFFF
@M05620:37:000000000-D9766:1:1101:9753:4597 1:N:0:92
ACCACACCTTCTACAATGAGCTGCGTGTGGCTCCCGAGGAGCACCCCGTGCTGCTGACCGAGGCCCCCCTGAACCCCAAGGCCAACCGCGAGAAGATGACCCAGGTGAGTGGCCCGCTACCTCTTCTGGTGGCCGCCTCCCTCCTTCCTGGCCTCCCGGAGCTGCGCCCTTTCTCACTGGTTCTCTCTTCTGCCGTTTTCCGTAGGACTCTCTTCTCTGACCTGAGTCTCCTTTGGAACTCTGCAGGTTCT
+
CCCDDDCCFFFFGGGGGGGGGGHHGGGBGGHHHGGFFGGGGHHHHGGGGGGGHHHHHHHGGGGGGGGGGGGHGHHGGGGHGHHHHGGGGGCGGGHHHH2GHF/F/?F10=?FFHECC@<CFD<GGD<G0=C.G.@G@DGHGCHAHGGFFG/FAFFGGGB--@ABB?FFCFFFFFFFFFF/FFB0BBBFFFFBFB-BFFEFE.<AF?:B/<B0BB0BFBBBFFFB//<BBFFFFFFBFFFFFBBFBF.FFFF
@M05620:37:000000000-D9766:1:1101:20386:4610 1:N:0:92
AGTGCCAGCTCTCAATCGCACAGGGGACCCAGGGCCTGGCCCCTCCATCCAGAAAACCTATGACCTCACCCGCTACCTGGAGCACCAACTCCGCAGCTTGGCTGGGACCTATGTGAGTATCCAGCGTAGGAATCTGGGAGTTGGGGAGGAGTGAGGAGTTGGGGAAAGACAGTCCTAACCGTGGAGGGTTCTGGTAAATGATGGGGTGAGGAGGGGCTCTTTGGCTCCCACCAGTCCCCCTGTCTGGTCTA
+
ABAABFFFCFFFGGGGGGGGGGHHGGGGGGHHGGGGGGHHHHGHGGHHHHHHFFFHHGHHHHGHHHHHHHHGGGGGHHHHHHHHGHFHGHHHGGGFGHHHGHHGGGHHGHHHHHHHHHHHHHHFFGDDGGHHHHHHGHHGCGHHGGGGGGGHHHHHHGHHFHGGGGHGGHHFFHHHHHHGGFEFGGGGEFGGGGGGGGGGGGGGGGFFF?FFFFFFFFFFFFFFFFFFFFFFFFFFFFFFFFFFFFFFFFF
@M05620:37:000000000-D9766:1:1101:20394:4631 1:N:0:92
GAGGCTGCCTTGGAAGAACCTCATAGACTACTGGAACAGTTCCCCCTTGACCTGGAAAAGTTTCTTGCCTGGCTTACAGAAGCTGAAACACCTGCCAATGGCTCCTACATGAAAGGCCACTAGAAGAGGCGAACGGAGAAAAAGAGCCGAGCAAAAAATCGGAAGAAAATTAGGTCAAGCCTGTACAGTAGTGCTCTATAATGGATTCAAGAAAAGACATCATTGTCATTTGAAACTTCCAAGCCAAGCCA
+
>3>>>AC>BBBCGFFFGFFCFFGHHHH4AFA5B43B3BFGHFB3FEA22BABBB2B3323BDFGGFF5BABABGB3BBBDGGBBGBDGFFBBFGE1FGFF@22B?333B4@3B33B1///BBB?F330/?/<<///<//0220//200<>//-0<0<<01..<...///0/<0:0;/00:./.:;000:00:;00000;0000000009000////./:;900;00;;000000//9//9///..9...9B
@M05620:37:000000000-D9766:1:1101:23585:4634 1:N:0:92
ACCACACCTTCTACAATGAGCTGCGTGTGGCTCCCGAGGAGCACCCCGTGCTGCTGACCGAGGCCCCCCTGAACCCCAAGGCCAACCGCGAGAAGATGACCCAGGTGAGTGGCCCGCTACCTCTTCTGGTGGCCGCCTCCCTCCTTCCTGGCCTCCCGGAGCTGCGCCCTTTCTCACTGGTTCTCTCTTCTGCCGTTTTCCGTAGGACTCTCTTCTCTGACCTGAGTCTCCTTTGGAACTCTGCAGGTTCT
+
CCCCCCCCFFFFGGGGGGGGGGHHGFEEGFHHHGGEGGGGGHHHHGGGGGGGHHHHHHHGGGGGGGGGGGGHGHHGGGGHGHHHHGGGGGFGGGHHHHHHHHHHGFHGHHHGGHHGGGGGHHHHHHHHHHHGHGGGGGGHGHHGHGGGFGGGGGGGGG?BCGGGGGFFFFFFFFFFFFFFFFFFFFFFFFFFFFFFFFFFFFFFFDFFFFFFFFFFFFFFFFFFFFFFFFFFFFFFFFFFFFFFFFFFFFF
@M05620:37:000000000-D9766:1:1101:7326:4658 1:N:0:92
ACCACACCTTCTACAATGAGCTGCGTGTGGCTCCCGAGGAGCACCCCGTGCTGCTGACCGAGGCCCCCCTGAACCCCAAGGCCAACCGCGAGAAGATGACAAGGTGAGTGGCCCGCACCCTCTCCTGGTGGCCGCCTCCCTCCTCCCGGGCCTCCCGGCCCGCCGCCCTTTCTAACTGGTCCTCTCTCTTGCCGTTTTCCGTAGGACTCTCTTCCGTGCCCTGGGTCCCTTTTGAAATTCTGAAGGTCCTA
+
AAAAAAAAFFFFGGGDFGG1B1F1EFEE0EG0GFFG?GGGCHHCHGCEA/EA1EAFHHAAEE?GGGG@E?/FGHHGGAEHG/GHHGGGGGCG/CG<FHFD11FH11<<1F/<?/---->.<C//<<CC<C...::-....CG?//9..;---..9.9-------99---///://////9/////////:99/;;-9-;/-/-;-//9///////-;--9/B--;/;-;/99/B-;9//;B//:;FB/;//
@M05620:37:000000000-D9766:1:1101:24753:4667 1:N:0:92
ACCACACCTTCTACAATGAGCTGCGTGTGGCTCCCGAGGAGCACCCCGTGCTGCTGACCGAGGCCCCCCTGAACCCCAAGGCCAACCGCGAGAAGATGCCCAGGTGAGAGGCCCGCTACCTCTTCTGGTGGCCGCCTCCCTCCTTCCTGGCCTCCCGGCGCTGCGCCCTTTCTCACTGGTTCTCTCTTCTGCCGTTTTCCGTAGGACTCTCTTCTCTGACCTGAGTCTCCTTTGGAACTCTGCAGGTTCTA
+
CCCCCCCDFFFFGGGGGGGGGGHHGEGFEGHHHGFGGGGGEHHHHGGGEFGGHHGHHHHGGFGGGGGGGGGHGHHGGGGHGHHHHGGGGGGGGGHHHHHHFHE/?GGG1?EDFG@FG-<0<GHDGH0D=GGHHGGGDGGGHHGH0CBF0BFGFGEED--;-C-;DFDFFBFFFFFFBBF;FFFFFFF0:FFFFB.;FFFFF9;A.0B/FFFFFFFFF00:/;//;0BFFBFBFFFFEF0BF90BB.AFFF9
@M05620:37:000000000-D9766:1:1101:19942:4690 1:N:0:92
ACCACACCTTCTACAATGAGCTGCGTGTGGCTCCCGAGGAGCACCCCGTGCTGCTGACCGAGGCCCCCCTGAACCCCAAGGCCAACCGCGAGTGGCCCGCTACCTCTTCTGGTGGCCGCCTCCCTCCTTCCTGGCCTCCCGGAGCTGCGCCCTTTCTCACTGGTTCTCTCTTCTGCCGTTTTCCGTAGGACTCTCTTCTCTGACCTGAGTCTCCTTTGGAACTCTGCAGGTTCTAGATCGGCAGAGCCCAC
+
BBBBBBBBFFFFGGGGFGGFGDHHGEEGGGGGFGGFGGGGGHHHHGGGEFGGHHGHFHHGGEGGGGGGGGGGHFHGGGGHGFHHHGG@DGGCGHFGHHGGGGGHHHHHHHHHGHGHHGGGGGHGHHGHHHHHHGHHHHHGGG-ABFGGGGGGGGGGGG0FGGGFFFFFFFFFFFFFFBAFFFFFFF.AFBFFFFFFFFFFFFFFFFFFFFFFFFFFFFFFFFFFFFFFFF9BFFBFFFFFF-;BFEF.EEE
@M05620:37:000000000-D9766:1:1101:19918:4695 1:N:0:92
ACCACACCTTCTACAATGAGCTGCGTGTGGCTCCCGAGGAGCACCCCGTGCTGCTGACCGAGGCCCCCCTGAACCCCAAGGCCAACCGCGAGTAGCCAGCTACCTTTTCTGGTGGCCTCCTCCCTCCTTTCTGGCCTCCCGGCGCTGCGCCCTTTCTCCCTGGTTCTCTCTTCTTCCGTTTTCCGTCGGCCTCTCTTCTCTGACCTGAGTCTCCTTTGGACCTCTGCCGGTTCTCGAACTGCAGAGCCCAC
+
ABBBBBBACFCFFFGGFGGGGGHGGEEBFAGFHFGEEGFGGGGHHGEFEEFGHHHHGGHGGGGGGGGGGGGHBGGEFGFHGHGHHGGGGGDG/0?2?20?2FB0?111?FFH1?A0G1FGHGHFHH.<G1=0<DGHFAHG.-:-@A-;-:ABAFFF00;/;0C/009FFBFFFF/;B.;FFFFF.FF@-DFDFBF/FFFFBF//;FF/.:B////BBFFFFFF:9:B/---;9F/:B.;.::/:FF/.:..
@M05620:37:000000000-D9766:1:1101:17762:4719 1:N:0:92
AGTGCCAGCTCTCAATCGCACAGGGGACCCAGGGCCTGGCACCTCCATACAGAAAACCTATGACCTCACCCGCTACCTGGAGCACCAACTCCGCAGCTTGGCTGGGACCTATGTGAGTATCCAGCGTAGGAATCTGGGAGTTGGGGAGGAGTGAGGAGTTGGGGAAAGACAGTCCTAACCGTGGAGGGTTCTGGTAAATGATGGGGTGAGGAGGGGCTCTTTGGCTCCCACCAGTCCCCCTGTCTGGTCTA
+
>11>AFDFAFF3AFGDEAFEEGAC00BFG00GG0E//A/00BF00BGHFGH1FFHHHGHHHBGGHHHBGH0EEEFGHHHFHHHHHCGHGHHHGGGGG0FHGFHGA/GHA0GHGGGHHHHHHHHHHGEGGGHHHHGHHHHGEHHHGGGGGGGGHHHGHGGHHHGGGGGHHHHHHHHHHHHHGBE@EGGGGFGGGGFFGGGGGGGGGGA@FFFFFF@@?@FFFEFFFFFFFFFFEFBBFFFF;EBF/FFFFF9
@M05620:37:000000000-D9766:1:1101:9263:4738 1:N:0:92
GAGGCTGCTTTGGAAGAAACTCATAGATTACTGCAACAGTTCCCCCTGGACCTGGAAAAGTTTCTTGCCTGGCTTACAGAAGCTGAAACAACTGCCAAGGTACCACTTCACATGACCCCATCCCTAATTACTGTCCTCTAGAAGACGCCCACTTACTAAAAGATTCTATCCAATGACGTTAACCGACGCACTCACTTCTTTGACATGAGTCTCCTTTATAAAACTGAAGGATCCATATCAGCAGAACCCAC
+
A?A>>AFBFDDFGBBA444FGFFFDD5FG5BFGHC4FE2DFDABFEAAE2BBGGF2B32F3DFDDDDBBB31BFB3ABADABBBBBBBBB1?FHDCGH11B4BB433B3@34BB3@321>230?BB?B4BFFF4B34B4B?4?B?3<//<//B?22@@GC2@<@@22@2>01??11<??/</?1>--<--<<</<=0;00;00C;00::0;0CCGC000;;;9:F;;09/.;;/0000;00:9./9;;..9
@M05620:37:000000000-D9766:1:1101:14927:4746 1:N:0:92
ACCACACCTTCTACAATGAGCTGCGTGTGGCTCCCGAGGAGCACCCCGTGCTGCTGACCGAGGCCCCCCTGAACCCCAAGGCCAACCGCGAGAAGACACAGGCGCGTGGCCCGCTACCTCTTCTGGCGGCCGCCTCCCTCCTTCCTCGCCTCCCGGACCTACGCCCTTTCTCCCTGGTTCTCTCTTCTGCCGTTTTCCGTAGGACTCTCTTCTCTGCCCTGCGTCTCCTTTGGACCTCTGCCGGTTCTCGA
+
@BABBAABFFFFFGGGFGGGGGHHGEGFHGHHHGGDGGGGGHHHHGGGEEGGHHFHHHHGGGGGGG@GGGGHHHEGGGGGGHHGFGGGGGGGGAGF<2?20F////<<-@GH?DG?C<00<000::0:-BF--A99AABB./CF90/.-;..;.AD---.//;99B-FF//;/;FF./;//99B/;FB//99.9/./BDF9..9//:B/B/9/;9/;99/.9-9;..9B/9BB/9../;999@=-9:9/9B
@M05620:37:000000000-D9766:1:1101:16542:4760 1:N:0:92
ACCACACCTTCTACAATGAGCTGCGTGTGGCTCCCGAGGAGCACCCCGTGCTGCTGACCGAGGCCCCCCTGAACCCCAAGGCCAACCGCGAGAAGACGCAGGTGTGTGGGCCGCTACCTCTTCTGGTGGCCGCCTCCCTCCTTCCTGGCCTCCCGGAGATGCGCCCTTTCTCCCTGGTTCTCTCTTCTGCCGTTTTCCGTAGGACTCTCTTCTCTGCCATGCGACTCCTCTGGACCTCTGCCGGTTCTCGA
+
CCCCCCCCFFFFGGGGGGGGGGHHGEGEHGHHHGGGGGGGGHHHHGGGGGGGHHHHHHHGGGGGGGGGGGGHHHHGGGGHGHHHHGGGGGGGGGHHB<>///?F=?FFD.>><CG@D/<GHHGHGB=GE.::A@:EEF/FFFBF900::A0CEE.--;-;09@AAB-:FFFFFF/0.0;BFFFFFEFF0BF@.:BFFFA9:A.B:/;FFFEFFFF0:;000:D.9@DFF/;:B0.//;;BF:9-@A.:;AB
@M05620:37:000000000-D9766:1:1101:21175:4777 1:N:0:92
AGTGCCAGCTCTCAATCGCACAGGGGACCCAGGGCCTGGCCCCTCCATCCAGAAAACCTATGACCTCACCCGCTACCTGGAGCACCAACTCCGCAGCTTGGCTGGGACCTATGTGAGTATCCAGCGTAGGAATCTGGGAGTTGGGGAGGAGTGAGGAGTTGGGGAAAGACAGTCCTAACCGTGGAGGGTTCTGGTAAATGATGGGGTGAGGAGGGGCTCTTTGGCTCCCACCAGTCCCCCTGTCTGGTCTA
+
AA>AAFFF3FFFGGGGGGGCG2FAFEEE2ECHAEEG2FGF2FEGGGHHHHFH3GHGHGHFGGBGHFHHHHHGG/>>GHHH?FHFHH1GEHHHEEEEEGHHGGHGGGHHGHHGGHHGHDGHHHHHHGDGGGHHHHHHHHFFGHHHGGEGGDCFH0DGGG/<GHGGGGHFHHHHHHCFHHHHGDEBDEGG9CFFFGFFFGGFGGGGGGFBFFFFFB?BBBFFFFF/FFFEFFFFFFFFFFEABFFFFFFFFFF
@M05620:37:000000000-D9766:1:1101:10887:4784 1:N:0:92
AGTGCCAGCTCTCAATCGCACAGGGGACCCAGGGCCTGGCCCCTCCATCCAGAAAACCTATGACCTCACCCGCTACCTGGAGCACCAACTCCGCAGCTTGGCTGGGACCTATGTGAGTATCCAGCGTAGGAATCTGGGAGTTGGGGAGGAGTGAGGAGTTGGGGAAAGACAGTCCTAACCGTGGAGGGTTCTGGTAAATGATGGGGTGAGGAGGGGCTCTTTGGCTCCCACCAGTCCCCCTGTCTGGTCTA
+
>>AAAFFFCFFFGGGGGGGCFGFDFFGGGGAHFEEEFFGHGHGDGGHHHHFGBGHHHFHHHFBGGHH3GHFGGEFGHFHGGGHGGHHHFFHHGGGGFFHHGFC/EEAFGGFD2?FDGFGFHFGHHCGGG?G2FHHGHFHGGHHHCCGCCAEGA0GFFG/CGHGC.:CCGHFGCGBGBHCFA.9-.AFD;FFGBF;CFFFBBBCFGGFAE.A0.DCFD@EFFB09;0BEAF.DFFFFFFA;-9F00::B0;;
@M05620:37:000000000-D9766:1:1101:22458:4814 1:N:0:92
AGTGCCAGCTCTCAATCGCACAGGGGACCCAGGGCATGGCCCCTCCATCCAGAAAACCTATGACCTCACCCGCTACCTGGAGCACCAACTCCGCAGCTTGGCTGGGACCTATGTGAGTATCCAGCGTAGGAATCTGGGAGTTGGGGAGGAGTGAGGAGTTGGGGAAAGACAGTCCTAACCGTGGAGGGTTCTGGTAAATGATGGGGTGAGGAGGGGCTCTTTGGCTCCCACCAGTCCCCCTGTCTGGTCTA
+
>1>>ABFFAFFFG1GG1AFAECFHG0AEF0FHFEE/BBGFGGGHGGGHHGHGHHHAGEFHHFHHHGFGHHHEGEEGHHHGBFGHHH0?EFGFEECGGBFGGHHGGGHHGHHHHHHHHHHHHHHHHGFCGGHGHHGHFH0FEGHFGG.CC<EHHGHHCCHHHEGGGGHHHHHHHHHHHHHHGGGGEGGGCFFGGGGGGGGGGGGGGGG@FFFEFF@?@?FFFFFFFFFFFFFFFFFFFFFF@FFFFFFFFFF
@M05620:37:000000000-D9766:1:1101:8841:4828 1:N:0:92
AGTGCCAGCTCTCAATCGCACAGGGGACCCAGGGCCTGGCCCCTCCATCCAGAAAAACTATGACCTCACCCGCTACCTGGAGCACCAACTCCGCAGCTTGGCTGTGACCTATGTGAGTATCCAGTGTAGGAAGCTGGGAGTTGGGGAGGAGTGAGGAGGTGGGGAAAGACAGTCATAACCGCGGAGGGTCCTGGGAAATGATGGGGTGACGAGGGGCTCATTGTCTGCCATCAGTCCCCCCGCCTGGTCTC
+
>1>AAB1B1C1BABFGGAFCAA0AAAEGGGEHGGGGGFBBBGE/EE0FAGAGD01FCE1BGDDFBD1@B>0>EE/EH1FBBBF>B?FGGBFFE?>EGEHHE01/0B22F1F1BGFHHGH1G2212B22B@FH0?1@0/@/?CGFCCG/<EE0FF1>G..<.<A-=..;CHHHHH0C0:G/:9-9---9./.;B/-;BEF//;F/AB-9;/-;--;@@-9/;B;/;9/;9/////9:/;---9---;;;;//
@M05620:37:000000000-D9766:1:1101:7870:4834 1:N:0:92
AGTGCCAGCTCTCCATCGCACAGGGTACCAAGGGCATGGCCCCTCCATCCAGAAAACCTATGACCTCACCCGCTACCTGGAGCACCCACTCCGCAGCTTGGCTGGGACCTATGTGAGTATCCAGCGTAGGAATCTGGGCGTTGGGGCGGCGTGCGGCGTTGGGGCCAGCCAGTCCTAACCGTGGAGGGTTCTGGTAAATGATGGGGTGAGGAGGGGCTCTTTGGCTCCCACCAGTCCCCCTGTCTGGTCTA
+
>A>>>DFFBFFFGGFBBAA2E?CCF44BGDBF2BFABFHHGHGHGGGHG1BBFFH2BEGHBAAGH5BFGHG0E>>EGG@B2?FFFHE1EGG?>E/E/333?FGGGGGGEHGFHDD3FGHFEH?2GCF?B?2@FFHHFE/<DGG0@@.<-:;AC.AB-??ADF-=.-.9.;.;;FFFBBF?CD?9.:;BFFAFFFFBBFFFBFFFFFDA?FA/;AB;=-9BBFFFFEFFFFFFA.9/9FFFFFFBFFFFFFB
@M05620:37:000000000-D9766:1:1101:7885:4844 1:N:0:92
AGTACCAGCTCTCCATCGCACAGGGGACCCAGGGCCGGGCCCCTCCATCCAGAAAACCTATGACCCCACCCGCACCCTGGGGCACCCACTCGGCGGCTTGGCTGGGACCTATGTGAGTATCCAGCTTGGGAATCTGGGAGTTGGGGAGGAGTGAGGGGTTGGGGAAAGCCATTCCTAACCGTGGAGGGTTCGGGTAAATGAGGGGGGGAGGAGGGGCACTTGGGCTCCCACCAGTCCCCCTGTCGGGTCTT
+
>A>1>DFFAFFB1FE11AE1A0GAF0AAE0AF0ABA/AAEEGGGFGF1G01110B0BECCD12DG0BBEGG/E//>E/0??///?F</ECG/////</>A/F1<E.0FAFF111F11=<DGHH<<0</<<CBGB0GF/..;CFFC-.A-.;9.0;..-:--;9-----/99//;/BB/B--;;--AB@F-A-;--;9/////BB@;--9@--AB@---;;;/;---;AE-FF--;;BFFF;-;:-9----/
@M05620:37:000000000-D9766:1:1101:20222:4846 1:N:0:92
AGTGCCAGCTCTCAATCGCACAGGGGACCCAGGGCCTGGCCCCTCCATCCAGAAAACCTATGACCTCACCCGCTACCTGGAGCACCAACTCCGCAGCTTGGCTGGGACCTATGTGAGTATCCAGCGTAGGAATCTGGGAGTTGGGGAGGAGTGAGGAGTTGGGGAAAGACAGTCCTAACCGTGGAGGGTTCTGGTAAATGATGGGGTGAGGAGGGGCTCTTTGGCTCCCACCAGTCCCCCTGTCTGGTCTA
+
AAABBFFFBFFFGGGGGFGGGGHHGGGGGGHHGGGGGGHHFHGGGGHHHHHHHHFHHGHHHHGHHHGHHHHGGFGGHHHHFGGGHHHGGHHHGGFGGHHHGHHGGGHHGHHHHHHHHH3FHFGHHGGGGGHHHHHHHHFFEHHHGGGGGGGHHHHHHGFHHHGGGGHHHHHHHHHHHHHGGFEGFGGGCFGGGGGGGGGGGGGGGGFDFFFFFFFFFFFFFFFFFFFFFFFFFFFFFFFFFFFFFFFFFFF
@M05620:37:000000000-D9766:1:1101:9603:4850 1:N:0:92
ACCACACCTTCTACAATGAGCTGCGTGTGGCTCCCGAGGAGCACCCCGTGCTGCTGACCGAGGCCCCCCTGAACCCCAAGGCCAACCGCGAGAAGATGAGTGAGTGGCCAGCTCCCTCTTCTGGTGGCCGACTCCCTCCTTCCTGGCCTCCCGGCGCTGCGCCCTTTCTCACTTTTTCTCTCTTCTGTCGTTTTCCGTAGGACTCTCTTCTCTGCCCTGAGTTTCCTTTGGCACTCTGCCGGTTCTCGCTC
+
BBAABBBBFFFFGGGF5GGFGDHHGA2A42BFBAFAAFGGGHHHHGGGD1BFEGFEGHFE0ECGGAGGGGGCHFEGGGEHC/FHHG/<CG<<<DFB2?2?2?2<11FFH1/<11<<CF0<GF1>FG.00<--<=GE/C./0CG0GF.;0:.CD--9--;?99.;9/9B/:9/9//////;FF/BBB9/9:;D..//9/.9ABBF//9/9:/BFF9/;FFFB9//;9F/;///:/;B/BF/>C=AEF/A?E.
@M05620:37:000000000-D9766:1:1101:18144:4852 1:N:0:92
ACCACACCTTCTACAATGAGCTGCGTGTGGCTCCCGAGGAGCACCCCGTGCTGCTGACCGAGGCCCCCCTGAACCCCAAGGCCAACCGCGAGAAGATGAGTGAGTGGCCCGCTCCCTCTTCTGGTGGCCGCCTCCCTCCTTCCTGGCCTCCCGGCGCTGCGCCCTTTCTCACTTGTTCTCTCTTCTGCCGTTTTCCGTAGGACTCTCTTCTCTGCCCTGAGTCTCCTTTGGAACTCGGCCGGTTCTCGCTC
+
ABBAAAB>BFFFGGGGGGBFGGHHGEEAABFBBBFE2EAEDGDGGGGEEEFGFHGHHHHAECCFGGGGGEEFFHHGGFGHGH?GHGDE@C/BCGHBFGGG@2>GGHFGH/<@AFGGHHHHHHGHHHGH.A@DFGHGHHGHHHHHHHGGGGGGGGB@C?FBDF;;@FFFFFFFF00;FFFFFFFFFFF0;;;DFFBFDF9AB:FF/BFFFFFFFF9BEFFFB90;BFFB0FB0;0BF..A.@DDDFF0;.A.
@M05620:37:000000000-D9766:1:1101:12229:4889 1:N:0:92
AGTGCCAGCTCTCAATCGCACAGGGGACCCAGGGCCTGGCCCCTCCATCCAGAAAACCTATGACCTCACCCGCTACCTGGAGCACCAACTCCGCAGCTTGGCTGGGACCTATGTGAGTATCCAGCGTAGGAATCTGGGAGTTGGGGAGGAGTGAGGAGTTGGGGAAAGACAGTCCTAACCGTGGAGGGTTCTGGTAAATGATGGGGTGAGGAGGGGCTCTTTGGCTCCCACCAGTCCCCCTGTCTGGTCTA
+
A?1AAFBFAFFFGFGGGEFGEEHHCGGGGGHGGGGCCEH0CGGHGGFF1GGFGH1FGGGHHHHHHHGHHHHE@>EEHHHGHFFGAGFHGHHHFFGCEFGFGHGEGGHHGFHHHHHHHGHHHGGHHG?CBEFHHFHHHGHGCHHHGGGGGGGHHHHHFGGHGHGGGGHHFHFHGHHHHBCGG;CABEGG9F.CFGCFFGGGFFGGGBB@AFFFFF@@@9EFFFFFFFFEFFFFFFBFFFFF@FFFEFEFBF;
@M05620:37:000000000-D9766:1:1101:12994:4915 1:N:0:92
ACCACACCTTCTACAATGAGCTGCGTGTGGCTCCCGAGGAGCACCCCGTGCTGCTGACCGAGGCCCCCCTGAACCCCAAGGCCAACCGCGAGAAGACACAGGTGAGTGGCCCGCTACCTCTTCTGGCGGACGCCTCCCTCCTTCCTGGCCTCCCGGAGCTACGCCCTTTCTCCCTGGTTCTCTCTTCTGCCGTTTTCCGTAGGAATCTCTTCTCTGCCCTACGTCTCCTTTGGACCTCTGCCGGTTCTAGA
+
AAAAAAAAFFFFGFGF3GGAG1FCE0ABG0GHBFGEEEGGGHHHHGGGGCGGHHHFHHHG?EGGG/EEGGG0G1FEGGAGA/FFHG/<BCC//?0FG0<?0/??10<?/<?G@@CGC0111<<=DF0-<-::-9AECE:BA/;CF00/:.0;CA?----9/9-;--@//B///9-99FFBFB/BFFF/99F@BFBEFFFF-A-9/;:/:BFBFFFFFFFB-9-9--9/;/;/B//--/;/B/99@--//9/
@M05620:37:000000000-D9766:1:1101:21927:4916 1:N:0:92
ACCACACCTTCTACAATGAGCTGCGTGTGGCTCCCGAGGAGCACCCCGTGCTGCTGACCGAGGCCCCCCTGAACCCCAAGGCCAACCGCGAGAAGCTCGCTACCTGTCCTAGGGGAGGTCCCCGCCCCTCCTGCTGGCCGGGGGCTCCCCCCTTTCTCACCGCCCCTCTCTGCTGCCGTTCTCCCTGGGTCTCTCTTCTGCCGCCTTACGCACGTCTCTATTCCCTCACGTTAGTCTTCGTCAGAGCTCTC
+
BBBBBBBBFFFFGGGGGGGGGGHHGEGGDEGHHFGEDFG2AFFGHGGGEEGGBGFHHHHGGG0EGGGGFGGFHHHGGGGHFHGHAGG@FFGG//?222?////0?1<1??<F0.>.--./0<C---;-..;;///0/..---9-;;.;..;@BF:FF//;..----.:.BB/9//99-:D.AB//;/:.9;FF/FFFFF///---;9//9..--.9;.///99///.;......////;9...9B///9//
@M05620:37:000000000-D9766:1:1101:16683:4988 1:N:0:92
ACCACACCTTCTACAATGAGCTGCGTGTGGCTCCCGAGGAGCACCCCGTGCTGCTGACCGAGGCCCCCCTGAACCCCAAGGCCAACCGTGAGAAGATGAGTGAGTGGCCCGCTCCCTCTTCTGGTGGCCGCCTCCCTCCTTCCTGGCCTCCCGGCGCTGCGCCCTTTCTCACTGGTTCTCTCTTCTGCCGTTTTCCGTAGGACTCTCTTCTCTGCCCTGAGTCTCCTTTGGAACTCTGCAGGTTCTCGATC
+
CCBCCCCDFFFFGGGGGGGGGGHHGEGEHGHHHGGGGGGGGHHHHGGGGGGGHHHGHHHGGGGGGGGGGGGHGHHGGGGHGHHHHGGG?GFGHHHHHHHHHHHHHHGGHGFGG/EGHHHHHHHGDHGHGFCGGGHGHHGHHHHHHHHHHHHGGGAGGC-EGGGDFFFFFFFFFF:FFFFFFFFFFFFBFDDFFFFFFFFFFFFFFFFFFFFFFFFFFFFFFFFFFFFFFFFFFFFFFFF0BFFFFF0A0B.
@M05620:37:000000000-D9766:1:1101:10934:5000 1:N:0:92
ACCACACCTTCTACAATGAGCTGCGTGTGGCTCCCGAGGAGCACCCCGTGCTGCTGACCGAGGCCCCCCTGAACCCCAAGGCCAACCGCGAGAAGATGCCCAGGTGAGTGGCCCGCTACCTCTTCTGGTGGCCGCCTCCCTCCTTCCTGGCCTCCCGGGGCTGCGCCCTTTCTCACTGGTTCTCTCTTTTGCCGTTTTCCGTAGGACTCTCTTCTCTGACCTGAGTCCCCTTTGGAACTCTGCAGGTTCTA
+
BBAABBBAFFFFGGGFFGBGFGHHGEGBAAHHHGG2AEE2EHHHHGGGAEFFHHGHHHHEGGGGGGEGGGGHHHHGGGGHGHHHEGGGGCBDCGHFGHEHHC/F1?1??1FCFGDC@-@GD<<G0D0D<GG.GCCDDDHGFFFGGFGF0B.ABFFG.;;-9-A9-@AF-BFFF9//9/B99/9/FB/B//9:B@.;FFFFA/99A/:/9/B9FBFBB//9B/B/:B9/9A.AFFFFF/BFFFB9BF.//9/
@M05620:37:000000000-D9766:1:1101:18429:5013 1:N:0:92
ACCACACCTTCTACAATGAGCTGCGTGTGGCTCCCGAGGAGCACCCCGTGCTGCTGACCGAGGCCCCCCTGAACCCCAAGGCCAACCGCGAGAAGATGCCCAGGTGAATGGCCCGCTACCTCTTCTCGTGGCCGCCTACCTCCTTCCTGGACTCCCGGCGCCCAGCCCTTTCTCCCTGGTTCTCTATTCTGCCGTTTTCCGTAGGACTCTCTTCTCTGACCTGCGTATCCTTTGGAACTCTGCAGGGTATA
+
ABAABBABFFFFGGGGEGGGGFH4EAAFHEHHFGFEAEGCGHHHHGEGEEEEEEFGHCGGGGCGCEEGGGGFHFEEGGAFEFHHE?<<DCGC@AFF111<GF//1?11<1F<GH?--<->FGGH000<<.<<CC-A.:;C0:G/CBFFFGEA0CCE.9-----.9.;D.FFFFB//99;/;//9////9/9/;9:AFEBFD/9.9//9B/://///:///9/..-....;9BF//;B//9/////A-.///
@M05620:37:000000000-D9766:1:1101:14004:5064 1:N:0:92
ACCACACCTTCTACAATGAGCTGCGTGTGGCTCCCGAGGAGCACCCCGTGCTGCTGACCGAGGCCCCCCTGAACCCCAAGGCCAACCGCGAGTGGCCCGCTACCTCTTCTGGTGGCCGCCTCCCTCCTTCCTGGCCTCCCGGCGCTGCGCCCTTTCTCACTGGTTCTCTCTTCTGCCGTTTTCCGTCGGCCTCTCTTCTCTGACCTGAGTCTCCTTTGGAACTCTGCAGGTTCTAGATCGGCAGAGCCCAC
+
BBBBBBBBFFFFGGGGGGGFGDHFGEGBAEHHHGGGDEGGGHHHHGGGGGGGGHGHHHHGGGGGGGGGGGGHHHHGGGGHGHHHGGGGGFGGB/??G?BDGCGGHFGGHHHHHHGHHGGGGGHGHHGHHHHHHHHHHHHGGGDFGGGGGGGGFFFFFF/BFFFFFFFFFFFFFFFFFFADFFFFFF.@F-ADFFFFFFFFFFFFFFFFFFFFFFFFFFFFBFFFFFFFFFAFFF/9BBBAF-@DEABFFEE
@M05620:37:000000000-D9766:1:1101:14295:5069 1:N:0:92
ACCACACCTTCTACAATGAGCTGCGTGTGGCTCCCGAGGAGCACCCCGTGCTGCTGACCGAGGCCCCCCTGAACCCCAAGGCCAACCGCGAGTGGCCCGCTACCTCTTCTGGTGGCCGCCTCCCTCCTTCCTGGCCTCCCGGCGCTGCGCCCTTTCTCACTGGTTCTCTCTTCTGCCGTTTTCCGTAGGACTCTCTTCTCTGACCTGAGTCTCCTTTGGAACTCTGCAGGTTCTAGATCGGAAGAGCACAC
+
1A1AA?1AFFFFAGGA3AFGDGFFEEGFH0BGGGG0AAF/EGEGHG?FA/E/D1ABFEGGGGGECE/EEGGFFHCFGGF/FHHF/FGEC/B>>GGGA/>ACCGHBGHDDBFG=G.GHGCCFGE<CCCFHHHGGHGHCCGGAC-9-9@GGGAA@FFFFF/FFF-;BFFFFFFFFFFFF@FF/AFFB9-AB/BFFFBB/;FFFFFFFFEFFFFFFFFFFB/BFF/BFF9FFFA/BFFBFFFAAAE?-9-/AB9
@M05620:37:000000000-D9766:1:1101:20120:5124 1:N:0:92
ACCACACCTTCTACAATGAGCTGCGTGTGGCTCCCGAGGAGCACCCCGTGCTGCTGACCGAGGCCCCCCTGAACCCCAAGGCCAACCGCGAGAAGATGACCCAGGTGAGTGGCCCGCTACCTCTTCTGGTGGCCGCCTCCCTCCTTCCTGGCCTCCCGGAGCTGCGCCCTTTCTCACTGGTTCTCTCTTCTGCCGTTTTCCGTAGGACTCTCTTCTCTGACCTGAGTCTCTTTTGGAATTCTCAGGTTTCT
+
BBBBBBBBFFFFGGGGFGGFGFHFGEEBAEHGGFGGDGGGGHGFHGGGFEGGHHHHGHHGGGGGGGGGGGGHFHHGGGGHGHHHHGGGGGCDCGHGHHHHHHHHGHHHHHHGGHHGGGGGHHHHHHHHHHHGHHGGGGGHGHHGHGGGGGGGGGGGGDG@CGGGGGFFFFFFFFFFFFFFFFFFFFFFFFFFFFFFFFFFFFFFFFFFFFFFFFFFFFFFFFFFFFFFFF/BF/F-B////////;/;///
@M05620:37:000000000-D9766:1:1101:17804:5136 1:N:0:92
ACCACACCTTCTACAATGAGCTGCGTGTGGCTCCCGAGGAGCACCCCGTGCTGCTGACCGAGGCCCCCCTGAACCCCAAGGCCAACCGCGAGAAGATGCCCAGGTGAGTGGCCCGCTACCTCTTCTGGTGGCCGCCTCCCTCCTTCCTGGCCTCCCGGCGCTGCGCCCTTTCTCACTGGTTCTCTCTTCTGCCGTTTTCCGTAGGACTCTCTTCTCTGACCTGAGTCTCCTTTGGAACTCTGCAGGTTCTA
+
AAAABBAAFFFFGGGFFGGGGFGCEAEAA2GGFDGE?EFCDHHHHGGGEEFEFHHHHHHGEGGGGGGGGGFFFGHGGGFHFGHHFGEEGF<BCFGBD2FGHHHGGHHGGHGGHHGGGGGHHHGHHEHHGHGHHCGGGGGGHHGHEGFFGGGGGGGGGG-ADDCFFFFFFFFFFFFFFFFFFFFFFFFFFFFBFFDFFFFFFFFFFFFFFFFFFFFFFFFFFFFBFFFFFFFFFFFFFFFFFFFFFFAFFFF
@M05620:37:000000000-D9766:1:1101:15626:5145 1:N:0:92
ACCACACCTTCTACAATGAGCTGCGTGTGGCTCCCGAGGAGCACCCCGTGCTGCTGACCGAGGCCCCCCTGAACCCCAAGGCCAACCGCGAGAAGATGACCCAGGTGAGTGGCCCGCTACCTCTTCTGGCGGCCGCCTCCCTCCTTCCTGGCCTCCCGGAGCTGCGCCCTTTCTCACTGGTTCTCTCTTCTGCCGTTTTCCGTAGGACTCTCTTCTCTGACCTGAGTCTCCTTTGGAACTCTGCAGGTTCT
+
>AAABAAAFFFFFGGFFFGGFBGCEBEFG?GHFFEEDEGG?HHHHGCGAEFADFBFH2EEEG?EFDEEGGGHHHGEGGGC?EHFC/?<CDG@??CB1<?1FHAG/?GG01?//?FGGCGGH0D<D=0=<0<:@DGGB?DEE/BE9;FF0CFGFG?AE.-;;B./;@B.@-FFFFBFFF9./;//B/B/9:9/9B9;.::FFB/.99B/F//BFF;;/9;BFFB.BB:BBFFFF/;//BFFF/:FFF?.9B/
@M05620:37:000000000-D9766:1:1101:20493:5165 1:N:0:92
ACCACACCTTCTACAATGAGCTGCGTGTGGCTCCCGAGGAGCACCCCGTGCTGCTGACCGAGGCCCCCCTGAACCCCAAGGCCAACCGCGAGAAGACGGCTACCTTTTCTGGTGGCCGCCTCCCTCCTTCCTGGCCTCCCGGCGCTGCTCCCTTTCTCACTGTGTCTCCTTTCTGCCGGTTTCCGTCGGCCGCTCTTCTCTGACCTGAGTCTCCTTTGGAACTCTGCAGGTTCTAGATCGGCAGAGCCCAC
+
CCCCCCCCFFFFGGGGGGGGGGHGGEGEEGHHHGGGGGGGGHHHHGGGEGGGHHHHHHHGGGGGGGGGGGGHHHHGGGGHGHHHHGGGGGDD/??2=//<//0011111FGH<<.0><-<..<.CH./00/0:/.;0.CF.-@--A-C000;/C0C000;0000900;00;BFF0:FA-:ADF0.;9---.-;--AFBFF0F0B/0///000000;00;F0FF90F0;B.9;0;0;F0B..---;A/9.:.
@M05620:37:000000000-D9766:1:1101:13150:5186 1:N:0:92
ACCACACCTTCTACAATGAGCTGCGTGTGGCTCCCGAGGAGCACCCCGTGCTGCTGACCGAGGCCCCCCTGAACCCCAAGGCCAACCGCGAGAAGCCGGCTACATTTTATGGTGGCCGCATCCCTCCTTCCTGGCCTCCCGGCGCTGCGCCCTTTCTCCCAGCTTCTCTCTTCTGCCGTTTTCCGTCGGCCTCTCTTCTCTGACATGAGTCTCCTTTGGAACTCTGCAGGTTCTCGATCGGCAGAGCCCAC
+
CDECCCCCFFFFGGGGGGGGGGHHGGGEHGHHHGGGGGGGGHHHHGGGGGGGHHHHHHHGGGGGGGGGGGGHHHHGGGGHGHHHHGGGGGGG//??0//</CF1F1=?DGHH1F.<C-<-<AGHHHGHH1<CCFHHFHGG.@D?@D-C-<D?BFGFBF<B/<.:0B1FFFFFFF1BFFFFFFFFDFF--@DFFBFFFBFFF1:<0<BFFFFFFFF1BBFF1F01<1<1B.<F0F1<0<.-<-BFF?/<9<A
@M05620:37:000000000-D9766:1:1101:23145:5220 1:N:0:92
ACCACACCTTCTACAATGAGCTGCGTGTGGCTCCCGAGGAGCACCCCGTGCTGCTGACCGAGGCCCCCCTGAACCCCAAGGCCAACCGCGAGACCCCGGGGAGTGTCCCGCTCCCTCTTCTGGTGGCCGCCTCCCTCCTTCCTGGCCTCCCGGTCCTGCGCCCTTTCTCACTGGTTCTCTCTTCTGCCGGTTTCCGGAGGACTCTCTTCTCTGCCCTGAGTCTCCTTTGGAACTCTGCAGGTTCTAGCTCG
+
AAAAABBBFFFFGGGFADGFGGHHGEGA42FFEFFEFGGGEHEGHG?EAEGFFEAGFHHGGF@EGGGGGGGGHHHGFGEGEGHHHGGCGDG@CGGHGFC/>-->0<1<><-A-AECGHFF0;:;:.C.;--.;AE/9EGB0:00CF.9CFG.;--9/:9--;D;/BFFF/;/B.9/:F/:999////FC-F.A/FA-.--.;9///9BFFFFFBFFFFBFFFFFFFFFFFFFFFFFFFFFFFFFF/9BBFA
@M05620:37:000000000-D9766:1:1101:18635:5225 1:N:0:92
ACCACACCTTCTACAATGAGCTGCGTGTGGCTCCCGAGGAGCACCCCGTGCTGCTGACCGAGGCCCCCCTGAACCCCAAGGCCAACCGCGAGAAGATGAACCCAGGTGAGTGGCCCGCTGCATCTTCTGGTGGCCGCCTCCCTCCTTCCTGGCCTCCCGGCGCTGCGCCCTTTCTCACTGGTTCTCTCTTCTGCCGTTTTCCGTAGGACTCTCTTCTCTGACCTGAGTCTCCTTTGGAACTCTGCAGGTTC
+
3AABB?AAFFFFDGGFGGGGGFGCEAEEGEHHHGGEFGGAFHHHHGFGEEEFHFHHHEGGGGGGFEEGGGGGHFEEGGGFGHHGEFFGGGGF@DFHDDDGF/C<F/?<1??FGGHHCGC-</=GDD0DHHDGDHG?C@CECEHHGFFGGGFGGGFFEGBGFGF;>AD-DFF9FB/FFFFF./;BB/9:9/9FFFFF:DFFFFA9.:AFFFFBFBFFFFFF/99/;/.;B9BFFFBF//99B/9BF/;..9/
@M05620:37:000000000-D9766:1:1101:8162:5238 1:N:0:92
ACCACACCTTCTACAATGAGCTGCGTGTGGCTCCCGAGGAGCACCCCGTGCTGCTGACCGAGGCCCCCCTGAACCCCAAGGCCAACCGCGAGAAGATGCCCAGGTGAGTGGCCCGCTACCTCTTCTGGTGGCCGCCTCCCTCCTTCCTGGCCTCCCGGCGCTGCGCCCTTTCTCACTGGTTCTCTCTTCTGCCGTTTTCCGTAGGACTCTCTTCTCTGACCTGAGTCTCCTTTGGAACTCTGCAGGTTCTA
+
BBBBBBBAFFFFGGGGGGFGGGFHGGGBEEHHHGGG?EFFGHHHHGGCGGGGHHGHGHHAEFGGGGGGGGGHHHHGGGGHGHHHHGGGGG/BDGFFGG2FHHHC<FFHHHGGHHGG-CCHHFHHGHHHFFDGGCGG?EEGHHGHHGGGFBFFFFAED--9BAFDDFFFFFFFFFFFFFF/BFFFFF/F9/;BFFDFFFFFFFFDDFFFFFFFFFF/B9BFFFF/BFF/9BFFFFFFFFFFBBBFF.9BFFB
@M05620:37:000000000-D9766:1:1101:16586:5239 1:N:0:92
AGTGCCAGCTCTCAATCGCACAGGGGACCCAGGGCCTGGCCCCTCCATCCAGAAAACCTATGACCTCACCCGCTACCTGGAGCACCAACTCCGCAGCTTGGCTGGGACCTATGTGAGTATCCAGCGTAGGAATCTGGGAGTTGGGGAGGAGTGAGGAGTTGGGGAAAGACAGTCCTAACCGTGGAGGGTTCTGGTAAATGATGGGGTGAGGAGGGGCTCTTTGGCTCCCACCAGTCCCCCTGTCTGGTCTA
+
AABBBFFFCFFFGGGGGFFGGGGHFGGGGGHHGGGGGGHHHHGHGGHHHHHHHHHHHGHHHHHHHHHHHHHGGEEGHHHHHHHHGHHHGHHHGGGGGHHHGHHGGGHHFHHHHHHHHHHGHHHHHGEDGGHHFHHHHHHGEGHHGGGGGGGHHHHFFDCHBHGGFGHHHHHHHHHHHGHHGGEDGGGG9CFGGG9FGGGGFFFGGGF@AFFFFFFFFFFFFFFFFBFFFFFFFFFFFFFFAFFFFFFFBFF
@M05620:37:000000000-D9766:1:1101:14690:5239 1:N:0:92
AGTGCCAGCTCTCAATCGCACAGGGGACCCAGGGCCTGGCCCCTCCATCCAGAAAACCTATGACCTCACCCGCTACCTGGAGCACCAACTCCGCAGCTTGGCTGGGACCTATGTGAGTATCCAGCGTAGGAATCTGGGAGTTGGGGAGGAGTGAGGAGTTGGGGAAAGACAGTCCTAACCGTGGAGGGTTCTGGTAAATGATGGGGTGAGGAGGGGCTCTTTGGCTCCCACCAGTCCCCCTGTCTGGTCTA
+
AA>AAFFFBFFFGGGGGEGCFCHHGCEEG2AGFEGGGGHHHHGHGGHHHEFGHHHHHG3GGFHHHFGFHHHEG>EGHHHG2FGHHHGGFHHGAFCGEH3FGHHGG/GHGFHHHHFHHHHHHHHHHGDFGGHHHHHHHHFGGHHHGGFGGGEGFFHHGGGHHHGGEGHHHHHHHHHHHHHHGGEGDEGG=AFGFGCFGGGGGGGGGGFFFFFFFFFFFFFFFFFFFFFFFFFFFFFFFFFFFFFFFFFFFFF
@M05620:37:000000000-D9766:1:1101:19154:5243 1:N:0:92
ACCACACCTTCTACAATGAGCTGCGTGCGGCTCCCGAGGAGCACCCCGTGCTGCTGACCGAGGCCCCCCTGAACCCCAAGGCCAACCGCGAGAAGATGAGTGAGTGGCCTGCTCCCTCTTCTGGTGGCCGCCTCCCTCCTTCCTGGCCTCCCGGCGCTGCGCCCTTTCTCACTCGTTCTCTCTTCTGCCGTTTTCCGTAGGACTCTCTTCTCTGCCCTGAGTCTCCTTTGGCACTCGGCCGGTTCTCGCTC
+
AAAAAAAA1CFFGFGGEG1BGFHGG0A00AEAAAFE/EEECHHGHGG/AAEFFGFFGHB//E@EG/EEG>>0FBGGGC/GCAHHHGABCG/<@CF11?1F?1<FGHGGH1<0FDGEFBCGHH1D0GC..A?@CGEEGCEGHFHHHGAFFAEFG@-A?A@?@@9;9BFFFFFFF/-;;AAFFBFFFFF/;;-;BE9BB/-AA/9F/99BFFFFFFFFEFFB-F;BFBB/9/B/;/BF-9A-;@@-9F/;-AA
@M05620:37:000000000-D9766:1:1101:19825:5270 1:N:0:92
ACCACACCTTCTACAATGAGCTGCGTGTGGCTCCCGAGGAGCACCCCGTGCTGCTGACCGAGGCCCCCCTGAACCCCAAGGCCAACCGCGAGAAGACCCAGGTGAGTGGCCCGCTACCTCTTCTGGTGGCCGCCTCCCTCCTTCCTGGCCTCCCGGAGCTGCGCCCTTTCTCACTGGTTCTCTCTTCTGCCGTTTTCCGTAGGACTCTCTTCTCTGCCCTGCGTCTCCTTTGGAACTCTGCCGGTTCTAGA
+
AAAABBBBFFFFFGGFFFBEFFGFEBEAAAHGCFGEEEFEGHHHHGGGEEEEHFHHHHFGCGGGGFEGGEFFHFHGGGGGEEHHHGGEGFBCCGHFG2?FHGHH1<FFFAGEGGGGGFHHFGH0GB=C..<ADCAAEEFCAGHHGGGFFFBAEG.BD?DGBFG?DFFFFBFF/9BF.:BFFFFFFFBFFFF@ADFFFFFFFD9FFFFFFBFFFFFF/BABA.;DCDFFFBFFBFFF/B9FF/;99A.BBFB
@M05620:37:000000000-D9766:1:1101:23121:5296 1:N:0:92
ACCACACCTTCTACAATGAGCTGCGTGTGGCTCCCGAGGAGCACCCCGTGCTGCTGACCGAGGCCCCCCTGAACCCCAAGGCCAACCGCGAGAAGACTCAGGTGCGTGGCCCGCTACCTCTTCTGGTGGCCGCCTCCCTCCTTCCTGGCCTCCCGGAGCTGCGCCCTTTCTCCCTGGTTCTCTCTTCTGCCGTTTTCCGTAGGACTCTCTTCTCTGCCCTGCGTCTCCTTTGGACCTCTGCCGGTTCTCGA
+
CCCCCCCCFFFBGGGGGGGGGGHHGFFB4EHBGGFGGGFGCGHHHGGGDEGGGHGHHHGGGGGGGGGGGGGHGHHGGGGHGHHHHGGGGGGGCFHHF2??FBFH1AFDGCHHGG?DGHHHHHHHEFHHGHHGGGGGHGHHGGGGGGBFFGGGGGGAACGFGGGFFFFFFFFFFFFFFFFFFFFFFFFFFFFF;DFFFFFFFFFFFFFFFFFFFFFFFFFFFFFFFFFFFFFFFB9B:FFFFBDA;DEF0;B
@M05620:37:000000000-D9766:1:1101:19098:5305 1:N:0:92
ACCACACCTTCTACAATGAGCTGCGTGTGGCTCCCGAGGAGCACCCCGTGCTGCTGACCGAGGCCCCCCTGAACCCCAAGGCCAACCGCGAGTGGCCCGCTACCTCTTCTGGTGGCCGCCTCCCTCCTTCCTGGCCTCCCGGAGCTGCGCCCTTTCTCACTGGCTCTCTCTTCTGCCGTTTTCCGTAGGACTCTCTTCTCTGACCTCATCCTCCTCTGGAACCCTGCAGGTTCCAGTTCGGAAGAGCACAC
+
ABABBABAFFFFGGGGDGGGGGHHGGGGHGGHHGGGFGGGFGHHHGGGGGGGGHHGHHHGGGGGGGGGGGGGHHHGGGGHGHHHHGGFGGGG@AF/0?//A/<FGHB1F1F1F<.><---...<GCC/:;G00/;GGHH..-9-:.9C-;ED?/000;BF00/.;/;BFF//9;BB/999F.//.:...//;/BF/////B/9BFF/9///:;B..///;/9.99.../9.99/////;ADDF.9.;/;BA
@M05620:37:000000000-D9766:1:1101:18531:5308 1:N:0:92
ACCACACCTTCTACAATGAGCTGCGTGTGGCTCCCGAGGAGCACCCCGTGCTGCTGACCGAGGCCCCCCTGAACCCCAAGGCCAACCGCGAGAAGATGAGTGAGTGGCCCGCTACCTCTTCTGGTGGCCGCCTCCCTCCTTCCTGGCCTCCCGGCGCTGCGCCCTTTCTCACTGGTTCTCTCTTCTGCCGTTTTCCGTAGGACTCTCTTCTCTGACCTGAGTCTCCTTTGGAACTCTGCAGGTTCTAGATC
+
1>1AA11AFFC@BGG13ABG1FAAABEFG0FGHG00BEE/EHHHHG/E//B/D11BG00EFG?F/E/>EGGHHH//?EG/FHH//?EEG<CCGCGHG1FGFGHH<1FFHHGGG-->FH1FHHHG0/CGGCGGGG..C/CGHHGGH/;.;F9EG@--;AAG-@F@@FFFFFFFFFFBFFFBFFBFFFFFF@;BFFFFFFFFFFFFFFFFFFFFFFFFFFFFFFFFFFFFFFFFFFFFFFFEFFFFFFB9/B/
@M05620:37:000000000-D9766:1:1101:18550:5316 1:N:0:92
ACCACACCTTCTACAATGAGCTGCGTGTGGCTCCCGAGGAGCACCCCGTGCTGCTGACCGAGTCCCCCCTGAACCCCAAGGCCAACCGCGAGAAGATGAGTTAGTGGCCCGCTACCTCTTCTGGTGTCCTCCTCACTCCTTCCCTGCCTCACGGAGCGGCGCCCTTTCTTAATGGTTCTATCTTCTGCTGTTTCCCGTAGGACCCTCTTCTCTGACCTGAGTCCCCTTTGGAACGCTGCAGGGTCTAGACC
+
AAAAAAAAFCFBFFFB54BGFFHHG22E42FGHGFA2A2E2BFHHGEG1EEF5B33D2BEEC1FGHHGGGGHHHGEGEGFGHHHG/EEGGGCGDH11B?1?2??210F0?>>><><1>11=111=0.1>1<00<0<00<000</00<.;:/:..;.;---99;--/0;/////;//////9//BFFB;/99///:/..9;.;9.;/9./BFFF/:;/;;B.;;/:.B.;////;.9;../:.99;.;////
@M05620:37:000000000-D9766:1:1101:23166:5324 1:N:0:92
AGTGCCAGCTCTCAATCGCACAGGGGACCCAGGGCCTGGCCCCTCCATCCAGAAAACCTATGACCTCACCCGCTACCTGGAGCACCAACTCCGCAGCTTGGCTGGGACCTATGTGAGTATCCAGCGTAGGAATCTGGGAGTTGGGGAGGAGTGAGGAGTTGGGGAAAGACAGTCCTAACCGTGGAGGGTTCTGGTAAATGATGGGGTGAGGAGGGGCTCTTTGGCTCCCACCAGTCCCCCTGTCTGGTCTA
+
>A>>>FFFBFFFG4FGBFA2ECHCGEAAEEFHBAEEFFHHFHGGGGHHHHFHFHCBFEHHFGFHHDGGHHHEE>EEHHHHFGHHHH1??CGC>ECEFHBGEHGGGGGGGHHHGHHHHGHHHHFGHGDDGGHHHHGHHH0FFGFHGGFGCACFHDGHCEGFHHGGEGHH:G:CHHHHHGHHGGGGDFGC.C?FFGFFFFGGGGGGEGFFFFFFFFFFFFFFFFFFFFFFFFEDFFFFFFFFFFFFFFFFBFF
@M05620:37:000000000-D9766:1:1101:16443:5329 1:N:0:92
AGTGCCAGCTCTCAATCGCACAGGGGACCCAGGGCCTGGCCCCTCCATCCAGAAAACCTATGACCTCACCCGCTACCTGGAGCACCAACTCCGTAGCCTGGCTGCCACCTATGTGAGTATCCAGCGCAGGAATCTGGGAGTTGGGGAAGAGTGAGGAGTTGGGGAAAGACAGTCCTAACCGTGGAGGGTTCAGGTAAATGATGGGGTGAGGAGGGGATCTTTGGCACCCACCAGTCCCCCTGTCTAACCTA
+
AA11ADFCAFFFGGGFDFG1E?G0FEAA0AGH0EF//FHF0GEGGGFGFCGFEFG0GGHCFGBHHFHHHHHEG/>EHHFH0BFGFHH/EFGFA/0?>>FGG0BF/0<BGFHHGG2GHHHHH2><FC/>/>FFFHHHGHGGAGHH/-F..>>>FHHHHCCGHFGGGGEHHHFFH0;;:G:FCAG@GGGGAFG0;:;;FFGGG0FFGG.@E-9/9A@?B9-BFFF/B/;ABEF-;-;9FFFF?FFF////-;/
@M05620:37:000000000-D9766:1:1101:24436:5339 1:N:0:92
AGTGCCAGCTCTCAATCGCACAGGGGACCCAGGGAATGGCCCCTCCATCCAGAAAACATATGACCTCACCCGCTACCTGGAGCACAAACTCCGCAGCTTGGCTGGAACCTATGTGAGTATACAGCGTAGGAATCTGGGAGTTGGGGAGGAGTGAGGAATTGGGGAAAGACAGTCCTAACCGTGGAGGGTTCTGGTAAATGATGGGGTGAGGAGGGGCACTTTAGCTCCCACCAGTCCCCCTATCTGGTCTA
+
>1>>>DDFAFFFEEGGG1FECA0A0AEE0EGHG?0B01BC0BEHGGFHDCFFDFCGH/1BGF2FGHBHHHHGGC@/GFGFGGHGF0BGGGHHFGCE/FHH/0>//0BB<GHHH2FG1BFFD2FGHG<CBEGGFHH2@FG/?<FFCCFCCFCHHGFHG/0<<<C-<CE.CGHH00:;CGHFGA.-..;?.:FBBF0;FFFFFFGGGGGGFFFFB-@---;;/F/;B/BFEFFBA-/BFFFA--;;B9//;/B
@M05620:37:000000000-D9766:1:1101:16875:5365 1:N:0:92
AGTGCCAGCTCTCAATCGCACAGGGGACCCAGGGCCTGGCCCCTCCATCCAGAAAACCTATGACCTCACCCGCTACCTGGAGCACCAACTCCGCAGCTTGGCTGGGACCTATGTGAGTATCCAGCGCAGCAATCTGGGAGTTGGGGAGGAGTGAGGAGTTGGGGAAAGACAGTCCTAACCGTGGAGGGTTCTGGTAAATGATGGGGTGAGGAGGGGCTCTTTGGCACCCACCAATCCCCCAGTCTGGAATA
+
AAABBFFFAFFFGGGGGFGGGGHFFGGF?EEHFAEG2FFF2FFEGGHHHHHHFFHHHGHEGGFGHHFFHGHGG>EGC3BBBFB111B?EGHHFFCGEHHFD3FFGGHHG2FDFH3GF?DFHHFFF?////?FD1?GHFFF?FHGGGGGCGDGHFHHHGCC=GG-:AHHCHHGHHHBBFGG-9;AAEGG:CFFG00;BF0;00C9.AAC.A9B.A-CD-A/9BF/B//:AE?AE.;;:FAD-./99BF//::
@M05620:37:000000000-D9766:1:1101:7461:5395 1:N:0:92
ACCACACCTTCTACAATGAGCTGCGTGTGGCTCCCGCGGAGCACCCCGTGCTGCTGACCGAGGCCCCCCTGAACCCCAAGGCCAACCGCGAGAAGATGAGTGGCCCGCTACCTCTTCTGGTGGCCGCCTCCCTCCTTCCTGGCCTCCCGGAGCTGCGCCCTTTCTCACTGGTTCTCTCTTCTGCCGTTTTCCGTAGGACTCTCTTCTCTGACCTGAGTCTCCTTTGGAACTCTGCAGGTTCTAGATCGGAA
+
>>1>AAAAFFFFFGGG3EEGFACCEEGGCGHGFF0A0AE/EEHHHGEEA>E/11FEGHHE>E/E>AEGGGGHGHGGGGGEFHHHHGGGCC?B/?C11?1?FF<?GE-@CCGHHFHHGHGHHGFH<CGGAFHGHHGFFFGFFFAFFFGE?-9AGFFG;@B@@BBFFFF/BFFFFFFFFFFFFBBBF@BAFFFFBFFA9BFFFFFFFFFFFFFFF/;/-;BFFFFFFBF/B9BF9/;//;9BFBFFFBBEAB?
@M05620:37:000000000-D9766:1:1101:23068:5452 1:N:0:92
ACCACACCTTCTACAATGAGCTGCGTGTGGCTCCCGAGGAGCACCCCGTGCTGCTGACCGAGGCCCCCCTGAACCCCAAGGCCAACCGCGAGAAGATGCCCAGGTGAGTGGCCCGCTACCTCTTCTGGTGGCCGCCTCCCTCCTTCCTGGCCTCCCGGCGCTGCGCCCTTTCTCACTGGTTCTCTCTTCTGCCGTTTTCCGTAGGACTCTTCTCTGCCCTGCGTCTCCTTTGGACCTCTGCCGGTTCTAGA
+
CCCCCCDDFFFFGGGGGGGGGGHHGGGEFGHHHGGGGGGGGHGHHGGGGGGGHHGHHHHGGGGGGGGGGGGHGHHGGGGHGHHHHFGGGGGGGGHHHHHHHHHFGHHHHHGGHHGGGGGHHHHHHHHHHHGHHGGGGGHGHHGHHGGGFGGGGGGGDD-<CDAFFFFFFFFFFFFFFFFFFFFFFFFHHHFFFFFFFFFFFFFFFFFFFFFFFFFFFFFFFFFFFFFFFFFFF<0/<FFFFBDD@FAF1B<
@M05620:37:000000000-D9766:1:1101:17265:5454 1:N:0:92
AGTGCCAGCTCTCCATCGCACAGGGTACCCAGTGCCTGGCCCCTCCATCCAGAAAACCTATGACCTCACCCGCAACCTGGGGCACCCCCTCCGCAGCTCGGCTGGGACCTATGTGAGTATCCAGCGTAGGAATCTGGGAGTTGGGGAGGAGTGAGGAGTTGGGGAAAGACAGTCCTAACCGTGGAGGGTTCTGGTAAATGATGGGGTGAGGAGGGGCTCTTTGGCTCCCACCAGTCCCCCTGTCTGGTCTA
+
>>>3>BDFBBBFGBBADEE2A2GAF44BF4FA3BBADFFGGHGHEFHGHFFGHFHBBEHHB3FFG5BABEG0>0>>FGBB1>B>EFE/>EE//?/E>B3?<FEEGGHHGHHGHHHHHHHGHFGFHGGEGGFGGHHHHG0FGFGHGG.>C<<<C<DHBGGHHHGGFD.CCG/GHGGGFEGGGFGFCEGGEG?FFFCBFFFFBFFFFF.@E?FFDFFFFFFBFFFFFFFFFFFFEFFEFFFFFFFFFFFFFFF
@M05620:37:000000000-D9766:1:1101:15701:5483 1:N:0:92
ACCACACCTTCTACAATGAGCTGCGTGTGGCTCCCGAGGAGCACCCCGTGCTGCTGACCGAGGCCCCCCTGAACCCCAAGGCCAACCGCGAGAAGATGCCCAGGTGAGTGGCCCGCTACCTCTTCTGGTGGCCGCCTCCCTCCTTCCTGGCCTCCCGGAGCTGCGCCCTTTCTCACTGGTTCTCTCTTCTGCCGTTTTCCGTAGGACTCTCTTCTCTGACCTGAGTCTCCTTTGGAACTCTGCAGGTTCTA
+
BBBBBBBBFFFFGGGGGGGGGGHGGEEBEEHHHGGGDGGGGHHHHGGGGGGGGHHHHHHGGGFGGGGGGGGHHHHGGGGHGHHHHGFFCGCFGGHGBH2FHFAF1?1??DFFHHC-<<<G1<0D0=DG0/<.C-:C.:GG/:C:GFG0;B.F0;EE.B-9@.9999DFCFF//;FFFFF/B////9/B99BBFDAFFF/FA/9.DFF/9///B:BB//:FF/.9.///:B9FF/F/F/////99BF.B/9/
@M05620:37:000000000-D9766:1:1101:23677:5493 1:N:0:92
ACCACACCTTCTACAATGAGCTGCGTGTGGCTCCCGAGGAGCACCCCGTGCTGCTGACCGAGGCCCCCCTGAACCCCAAGGCCAACCGCGAGAAGATGAGTGAGTGGCCCGCTACCTCTTCTGGCGGCCGCCTCCCTCCTTCCTGGCCTCCCGGCGCTGCGCCCTTTCTCACTGGTTCTCTCTTCTGCCGTTTTCCGTAGGACTCTCTTCTCTGACCTGAGTCTCCTTTGGAACTCTGCAGGTTCTCGATC
+
ABABBBBBFFFFGGGGGGGBGFHGGEGEHGHHHGGGGGGGGHHHHGGGFGGGHHHHHHHGGGGGGGGGGGGHHHHGGGGHGHHHHGGGGGGGGGHHHHGFHGFFGFGGHHGGG->GHHHHHHHH0ADGFGGGGGGGGGGGGGGGGGGGGGGGGG-@DFFFFBFFFFFFFFFFFFFBFFFFFFFFFFFFFB;AFFFFDFA:DFFFFFFFFFFFFF/9BFFFFFFFFFFFFFFBFFFFFFB/BFFFFF/;/BF
@M05620:37:000000000-D9766:1:1101:8066:5494 1:N:0:92
ACCACACCTTCTACAATGAGCTGCGTGTGGCTCCCGAGGAGCACCCCGTGCTGCTGACCGAGGCCCCCCTGAACCCCAAGGCCAACCGCGAGAAGATGACCCAGGTGAGTGGCCCGCTACCTCTTCTGGTGGCCGCCTCCCTCCTTCCTGGCCTCCCGGAGCTGCGCCCTTTCTCACTGGTTCTCTCTTCTGCCGTTTTCCGTAGGACTCTCTTCTCTGACCTGAGTCTCCTTTGGAACTCTGCAGGTTCT
+
ABAAABBBFFFFGGGGGGGFGFFHGEGGHGDGHGGGGGCEGHHHHGGGDEGGFHHHGGHGGG?FFGGFGGEFBHFEGEEGE/GGFFF@CCFGDD2GFBGHHHG?/?GHF?GCFFHGGGCGHHHGGGGHHHHGG<@FGGGGGHFGHGGGGFFGGGGGG9?FCBFFFCFFFFFFFFFFFFFFFFFFFFFFFFFFFFFFFFFFFDF.;9BFFFFFFFFFFFFFFFFBFFFFFFFFFFFFFFFFFFFFFFFAFFF
@M05620:37:000000000-D9766:1:1101:16767:5498 1:N:0:92
AGTGCCAGCTCTCAATCGCACAGGGGACCCAGGGCCTGGCCCCTCCATCCAGAAAACCTATGACCTCACCCGCTACCTGGAGCACCAACTCCGCAGCTTGGCTGGGACCTATGTGAGTATCCAGCGTAGGAATCTGGGAGTTGGGGAGGAGTGAGGAGTTGGGGAAAGACAGTCCTAACCGAGGAGGGTTCTGGTAAATGATGGGGTGAGGAGGGGCTCTTTGGCTCCCACCAGTCCCCCTGTCTGGTCTA
+
BCBBCFFFCFFFGGGGGGGGGGHFGGGGAEHHGDGGCFHHAGGHGGHHHHHHFHHHHGHFGHFHHHHHHH1EGEGGFFGHEGGHHHGEGGHHG/EEEFGHGEGC/EGHA2BGFHHHG3?G3BFGHF<BB/FGCHHHHGFG/FGH/@FGGGGGHHHHH?<G0<--EDHHHHHHHHHHHHFHG-;ABGGA=FFFGB;CGGGGGFFFFFFFEFFFFFF;-9AFF/;BFFBEFFFFF?9FFBED-.:BFEF::FF
@M05620:37:000000000-D9766:1:1101:18751:5502 1:N:0:92
AGTGCCAGCTCTCAATCGCACAGGGGACCAAGGGACTGGCCCCTCCATCCAGAAAACCTATGACCTCACCCGCTACCTGGAGCACCAACTCCGCAGCTTGGCTGGGACCTATGTGAGTATCCAGCGTAGGAATCTGGGAGTTGGGGAGGAGTGAGGAGTTGGGGAAAGACAGTCCTAACCGTGGAGGGTTCTGGTAAATGATGGGGTGAGGAGGGGCTCTTTGGCTCCCACCAGTCCCCCTGTCTGGTCTA
+
AABBCFFFCFFFGGGGGFGGGGBGGCGGG2FHGGAFG22FFFGHGGHHHHHHH3BGHFHHHHHHFHHBHHHGGGG/GHHCGGGGHHHHGHHHGGGGGFHHGHHGGGHHGHHHHHHHHHHHHHHHHGDFGGHHHHHHHHHGGHHHGGGGGGGHHHHHHGHHHHGGGGHHHHHHHHHHHHFHGGEGGGGGDFGGGGGGGGGGGGGGGGGFFFFFFFFFFFFFFFFFFFFFFFFFFFFFFFFFFFFFFFFFFFF
@M05620:37:000000000-D9766:1:1101:15212:5504 1:N:0:92
ACCACACCTTCTACAATGAGCTGCGTGTGGCTCCCGAGGAGCACCCCGTGCTGCTGACCGAGGCCCCCCTGAACCCCAAGGCCAACCGCGAGTAGCCGGCTACCTCTTCTGGTGGCCGCCTCCCTCCTTCCTGGCCTCCCGGCGCTGCGCCCTTTCTCCCTGGTTCTCTCTTCTGCCGTTTTCCGTCGGCCTCTCTTCTCTGACCTGAGTCTCCTTTGGACCTCTGCAGGTTCTCGATCGGCAGAGCCCAC
+
CCCCCCCCFFFFGGGGGGGGGGHHGGGBAFHGHGGGDGGGFHGHHGGGGGGGFHGHHHGEFGCEGGGGGGGHFHHGGGGHGHHHHGGGGGCG<0??>/<>ADHFG1FGHHHHFGGHHCGGGGHGHHGHHGHFHHHHHHHGCCGF?FADGGGGGGFFFFBFFFFFFFFFFFFFFFFFFFADFFFFFFFFFFFFFFFFFFFFFFFFFFFFFFFFFFFFFFFF0BFFFFFFFF;FFF0;F/.@D99@EF/;;E9
@M05620:37:000000000-D9766:1:1101:18924:5505 1:N:0:92
ACCACACCTTCTACAATGAGCTGCGTGTGGCTCCCGAGGAGCACCCCGTGCTGCTGACCGAGGCCCCCCTGAACCCCAAGGCCAACCGCGAGAAGATGCCCAGGTGAGTGGCCCGCTACCTCTTCTGGTGGCCGCCTCCCTCCTTCCTGGCCTCCCGGCGCTGCGCCCTTTCTCACTGGTTCTCTCTTCTGCCGTTTTCCGTAGGACTCTCTTCTCTGACCTGCGTCTCCTTTGGAACTCTGCAGGTTCTA
+
AABAAABABFFFGGGFGGBBG5FCEBEBAEGGAFGEAEEFGHGHHGGGEEEFHHHHHHHFEGGGGDGGGGGFFFFEGGFGCFGHGG/<>BB@@DHFGFFFFHFFFCGGGFGGHHCGGGFHFGHHEGGHGFEHHGCDDAEEHHGHHFFGGGGGEGEGGF-:ACFFFCF--9BBFF9FFFF/FBFFFFFF/FFFFDADFFFFFFFFFBFFFFFF/9FFBFBFFFF99:@AFF99FFFFFF/9/::BFFFFFFB
@M05620:37:000000000-D9766:1:1101:13547:5518 1:N:0:92
AGTGCCAGCTCTCAATCGCACAGGGGACCCAGGGCCTGGCCCCTCCATCCAGAAAACCTATGACCTCACCCGCTACCTGGAGCACCAACTCCGCAGCTTGGCTGGGACCTATGTGAGTATCCAGCGTAGGAATCTGGGAGTTGGGGAGGAGTGAGGAGTTGGGGAAAGACAGTCCTAACCGTGGAGGGTTCTGGTAAATGATGGGGTGAGGAGGGGCTCTTTGGCTCCCACCAGTCCCCCTGTCTGGTCTA
+
ABABCFFFCFFFGGGGGFGGGGHHGGGGGGHHFEGGGGGHHHGHGGHHHHHHHHGHHGGHHHHHHHHHHHHGGEFGHHHHHHHHHHHHGHHHGGGGGGGHEHHGGGHHGHHHHHHHFGHHHHHHHGGGGGGHHHHHHHHGGHHHGGGGGGDHHFHHHGHHHHFGGGHHHHHHHGHHHHHHGGEGEGGGCFGGGGFGGGGGGGGGGGFFFFFFFFFFFFFFFFFF/;FFFFFFFFFFFFFFFFFFFFFFFFF
@M05620:37:000000000-D9766:1:1101:13302:5532 1:N:0:92
ACCACACCTTCTACAATGAGCTGCGTGTGGCTCCCGAGGAGCACCCCGTGCTGCTGACCGAGGCCCCCCTGAACCCCAAGGCCAACCGCGAGGGGCCAGCTACCTCTTCTGGTGGCCGCCTCCCTCCTTCCTGGCCTCCCGGAGCTGCGCCCTTTCTCCCTGGTCCTCTCTTCTGCCGTTTTCCGTCGGCCTCTCTTCTCTGACCTGAGTCTCCTTTGGAACTCTGCAGGTTCTCGATCGGCAGAGCCCAC
+
AB?ABA>AFFFFFGGB5AFGFGFHEEEEE2GHHGG2EEF?EHHHHGGGAAEEG3BGHHFGGEGGFGGGGGGFGGGEGGGHFHHEEGGEG<BB/>>A@?<FCHG?G?GFHHHHGHDHHGGGGGHGHHDHHGHHHHHHHHHGGG-9AFGGGGGGGGGGGG09CF.BFFFFFFFFFF/FFBFFFFFFFFFBB=DFFFFFFFFFFFFFFFFFFFFFFFEFE/FF/BFF/FFFFFAFFF/.;;A=D-9BFE/AAEA
@M05620:37:000000000-D9766:1:1101:8373:5555 1:N:0:92
AGTGCCAGCTCTCAATCGCACAGGGGACCCAGGGCCTGGCCCCTCCATCCAGAAAACCTATGACCTCACCCGCTACCTGGAGCACCAACTCCGCAGCTTGGCTGGGACCTATGTGAGTATCCAGCGTAGGAATCTGGGAGTTGGGGAGGAGTGAGGAGTTGGGGAAAGACAGTCCTAACCGTGGAGGGTTCTGGTAAATGATGGGGTGAGGAGGGGCTCTTTGGCTCCCACCAGTCCCCCTGTCTGGTCTA
+
BBAABFFFBFFFGGGGGGGCE2GAFGGGGEGHGGGGCFHHEHGFGGHHHHFGFCGHHGHEGGGHHHHGHHHGGGCGHEGHFGHHHHHFGHHHGGGGGHGHGHFGGGFHGHHGDFGGHHHHHF?FBDGGGCFDFHFGF0<FAFF1<->@CGEFGFHH0DCGGCDD.:.C:CF/GHHF0:GCBGE?.99?EFGBFF9;0;CF9BFFGG;BEF.9AAB?BBEBBBFFFF/AEBFAE?FFFFFFBFFFFFFFFFB
@M05620:37:000000000-D9766:1:1101:15609:5556 1:N:0:92
AGTGCCAGCTCTCAATCGCACAGGGGACCCAGGGCCTGGCCCCTCCATCCAGAAAACCTATGACCTCACCCGCTACCTGGAGCACCAACTCCGCAGCTTGGCTGGGACCTATGTGAGTATCCAGCGTAGGAATCTGGGAGTTGGGGAGGAGTGAGGAGTTGGGGAAAGACAGTCCTAACCGTGGAGGGTTCTGGTAAATGATGGGGTGAGGAGGGGCTCTTTGGCTCCCACCAGTCCCCCTGTCTGGTCTA
+
BBBCCFFFCFFFGGGGGGGGGGHGGGDGGGHHDGGAFGHHFHGHGGHHHGGHHHHHHGHHHHHHHHHHHHHGGEGGHHHHHGGHHHHHGHHHGGGGGHHHGHHGGGHHGHHHHHHHHGHGHHHHHGCEGGHHHHHHGHHGDGHHGGGGGGGGHHHHHFGHHHGGGGHHHHHHHHHHHHHHGEEGGGGGEGGGGG;FGGGGGFGGGGFFFFFFFFFFF;EFFFFFFFFFFFFFFFFFFFFFFFFFFFFFFFF
@M05620:37:000000000-D9766:1:1101:17382:5577 1:N:0:92
ACCACACCTTCTACAATGAGCTGCGTGTGGCTCCCGAGGAGCACCCCGTGCAGCTGACCGAGGCCCCCCTGAACCCCAAGGCCCAACGCGAGTAGCCCGCTACCTATTCTGGTGACCGCCTCCCTCCTTCCTGGCCTCCCGGAGCAGCGCCCATTATCACTGGATCTATATTCTGCCGTTTTCCGTAGGACTCTCTTCTCTGACCTGAGTCTCCTTTGGAACTCTGCAGGTTCTAGATCGGAAGAGCCCAC
+
1A>AAAAAFFFFGGGC3BG1B1B1EECFHCFGAFF?EEEAEG/FGA/AB/B/AAFEGH0EE//>/B>EEEFGHGFFE???/<?/??E/</>B>01??0/<//>G<1?1@11??01><-<@...C<<.<<0CD0/.C0:.;.C-;A./;--9;.;;0;C99B9;/0CB0;0009/9//9-9B-99AF-9ABFFFFFBF//;BBFFBF-9-;/9B/BF/9;FFB9;BBFBFF-/;//:FB/;9-9;A-99-;-
@M05620:37:000000000-D9766:1:1101:22143:5580 1:N:0:92
AGTGCCAGCTCTCAATCGCACAGGGGACCCAGGGCCTGGCCCCTCCATCCAGAAAACCTATGACCTCACCCGCTACCTGGAGCACCAACTCCGCAGCTTGGCTGGGACCTATGTGAGTATCCAGCGTAGGAATCTGGGAGTTGGGGAGGAGTGAGGAGTTGGGGAAAGACAGTCCTAACCGTGGAGGGTTCTGGTAAATGATGGGGTGAGGAGGGGCTCTTTGGCTCCCACCAGTCCCCCTGTCTGGTCTA
+
BBABBFFFBFFFGGGGGGGGGGGDFGDGG2GHFGF?GFHG2FFHEFHHHEHFFHHHHGGHHHHHHHHHHHHGGEEGHHHHGFGHHHHEGEHHGGEGCBFFFHHFGGHHGGHHHHHHHHHHHHHHHGGGGGHHHGHHHHHGGHHHGGGGGGGHHHHHHGHHHGGGGGHHGHHHHHHHHHHFGGEGGGGGGGFGGGFGGGGGGGGGGGFFFFFFFFFFFFFFFFFFFFFFFFFFFFFFFFFFFFFFFFFFFFF
@M05620:37:000000000-D9766:1:1101:19594:5585 1:N:0:92
AGTGCCAGCTCTCAATCGCACAGGGGACCCAGGGCCTGGCCCCTCCATCCAGAAAACCTATGACCTCACCCGCTACCTGGAGCACCAACTCCGCAGCTTGGCTGGGACCTATGTGAGTATCCAGCGTAGGAATCTGGGAGTTGGGGAGGAGTGAGGAGTTGGGGAAAGACAGTCCTAACCGTGGAGGGTTCTGGTAAATGATGGGGTGAGGAGGGGCTCTTTGGCTCCCACCAGTCCCCCTGTCTGGTCTA
+
AA>>AFFFCFFFGFGGGGGAECGCGAAEEEGH2BEEEFHHHHGHGGHHHHFHHHHFGGHHHFHHHDGFGHHEE>EEHHEGBFGHFH1?EGH@>E?EEG3FEHHGGGHHGHHHHHHHHHHHHHHHHGGGGGHHHHHHHHFGGHHHGGEGGDEGHFHHGG/GHHGGGGHHGHHHHHHHHHHHGGGGDGGGCFGGFGFGGGGGGGGGGGFFFFFFFFFFFFFFFFFFFFFFFFFFFFFFFFFFFFFFFFFFFFF
@M05620:37:000000000-D9766:1:1101:12171:5587 1:N:0:92
AGTGCCAGCTCTCCATCGCACAGGGGACCCAGGGCCTGGCCCCTCCATCCAGAAAACCTATGACCTCACCCGCTACCTGGAGCACCCACTCCGCAGCTTGGCTGGGACCTATGATGATACACCGGAGTAAGACGCTAGTCTTTGAGGAGGCATGAGGTGTTGGGGCCCACCCTTCCTACCGGTGGGGGGTTCTGGTAACTGGTGGGGTGCGGGGGGGTTCTTTGGCTCCCCCCCGGCCCCCTGCCTGGTCT
+
>1>1>B1BABCFGBFAAA1AAAFAEA0AAEGC0AEA/BBBBFEFGGCHHGFGD0ABFEAA1BDGGDFGHFF@E//EHH1B>BBFGGE>EG>F?E?E>G10<BBFGGGFCGBGFBDHBG2>11@>//>??1??<//?/<1=1<FF1>0<<C..0.0<<<<<.C.--.-:.::C.9BB009;;--;.--;-9--/:;////9//99B@--;-;--;---;--/;/://:;AFA-@-@-99@;--E-9//-9:B
@M05620:37:000000000-D9766:1:1101:19418:5600 1:N:0:92
AGTGCCAGCTCTCAATCGCACAGGGGACCCAGGGCCTGGCCCCTCCATCCAGAAAACCTATGACCTCACCCGCTACCTGGAGCACCAACTCCGCAGCTTGGCTGGGACCTATGTGAGTATCCAGCGTAGGAATCTGGGAGTTGGGGAGGAGTGAGGAGTTGGGGAAAGACAGTCCTAACCGTGGAGGGTTCTGGTAAATGATGGGGTGAGGAGGGGCTCTTTGGCTCCCACCAGTCCCCCTGTCTGGTCTA
+
BBABBFFFCFFFGGGGGGGGGGHGGGGGFGHHGGGGGGHHFHGHGGHHHGHHHHGHHGHHHHHHHHHHHHHGGEGGHHHHFGHHHHHHGHHHEGGGGHHHGHHGGGHHGHHHHHHHHHHHHHHHHGGGGGHHHHHHHHHGGHHHGGGGGGGGHHHHHGFFHHGGGGHHHHHHHHGHHHHHGFGGGGGGDFGGFGFGGGGGGGGGGGFFFFFFFFFFFAFFFFFFFFFFFFFFFFFFFFFFFFFFFFFFFFF
@M05620:37:000000000-D9766:1:1101:25363:5612 1:N:0:92
ACCACACCTTCTACAATGAGCTGCGTGTGGCTCCCGAGGAGCACCCCGTGCTGCTGACCGAGGCCCCCCTGAACCCCAAGGCCAACCGCGAGAAGATGACTGAGGGGCCCGCTCCCTCTCCTGGTCGGCGGGCCCCTCCCTCCTGTCCTGCCCGCCCGGCGCCCTTTCTTTCTGGATCTGTCTTCTGCTGTTCTCCTTAGCACTCGCTTCTCTGCCCTGAGTCGACTCTGCATCGGTACAGGGTCGGTATT
+
CCCCCCCCFFFFGGGGGGGGGGHHGGGGGGHHHGGGGGGGGHHHHGGGGGGGHHGHHHHGGGGGGGGGGGGHHHHGGGGHGHHHHGEG?<BCGGFHFFF222?F//>//->--->.////<G0/C0-------;-@..;.//A/00;BF00;..9-;-;-:@---/0;00000;000000;00;FFB009;000000:000000/.-.;AFFF090;B.B/00-.-;.B00000..9.;00/.9/---..0
@M05620:37:000000000-D9766:1:1101:25245:5637 1:N:0:92
ACCACACCTTCTACAATGAGCTGCGTGTGGCTCCCGAGGAGCACCCCGTGCTGCTGACCGAGGCCCCCCTGAACCCCAAGGCCAACCGCGAGAAGATGAACCCAGGTGCGTGGCCCGCTACCTCTTCTGGTGGCCGCCTCCCTCCTTCCTGGCCTCCCGGCGCTGCGCCCTTTCTCACTGGTTCTCTCTTCTGCCGTTTTCCGTAGGACTCTCTTCTCTGACCTGCGTCTCCTTTGGAACTCTGCCGGTTC
+
BBBAAABBFFFFGFFGBGGGGBH4EBA242FGFGGEDEGGGDHHEGGGFEGGFHHGGGFGE?CGGGGGGGGHHHHGGGGHGGHHHGGGGGGCCGHHHGHHHHGFHGHHBCFGGGHHGGG-AGHGHHHHHHFHCHGGGGGGHGGGGGGFGGGGGGGGGGGGGG?BBFB?FBBFFFFFFFFFFBFFFFFFFFFFFFFBDFFFFFFFFFFFFFFFFFFFFFFF;FFFFFBFBFFFFFFFBFFBFFFFF;BBBF?
@M05620:37:000000000-D9766:1:1101:15004:5660 1:N:0:92
ACCACACCTTCTACAATGAGCTGCGTGTGGCTCCCGAGGAGCACCCCGTGCTGCTGACCGAGGCCCCCCTGAACCCCAAGGCCAACCGCGAGTGGCCCGCTACCTCTTCTGGTGGCCGCCTCCCTCCTTCCTGGCCTCCCGGAGCTGCGCCCTTTCTCACTGGTTCTCTCTTCTGCCGTTTTCCGTAGGACTCTCTTCTCTGACCTGAGTCTCCTTTGGAACTCTGCAGGTTCTAGATCGGAAGAGCACAC
+
AAABBBBAFFFFGGGFBEFGGGFHGEGGHGGHHGGGFEGCFHHHHGGFEFGEHHHHFHHGGEGGFGFEGGGHHHGGGFGGGHHEEFGGGCCDBGGGHHGGGFGHHHHHHHHHHHGHHGGGGGHGGHGHHHHHFFHHGHHGGG?DDAFGGGGGGGGGGGGGGGFGFFFFFFFFFFFFFFADFFFFFFFFFFFFFFFFFFFFFFFFFFFFFFFFFFFFFFFFFFFFFFFBFF:BFFFFFFFEFFFFFEF/9;9
@M05620:37:000000000-D9766:1:1101:9114:5694 1:N:0:92
ACCACACCTTCTACAATGAGCTGCGTGTGGCTCCCGAGGAGCACCCCGTGCTGCTGACCGAGGCCCCCCTGAACCCCAAGGCCAACCGCGAGTGGCCCGCTACCTCTTCTGGTGGCCGCCTCCCTCCTTCCTGGCCTCCCGGAGCTGCGCCCTTTCTCCCTGGTTCTCTCTTCTTCCGTTTTCCGTCGGCCTCTCTTCTCTGACCTGAGTCTCCTTTGGAACTCTGCAGGTTCTCGATCGGCAGAGCCCAC
+
AAABBAAAFFFFGGG4FF5GFFFFEEEBGDGHHGGDGEG2EHHHHGGGFEGEGAFGHHHGGGGGFEEGGGGHGGFFGGGHGHHECFGGGCD/>//??<<//<AF1??FGHHHDB.FFCCGGAGFGHGF0;CFHGHHHAGF.@-9A.//-;:ABGGFFFFFCFEFFFFFFFEFFB/9BD/FFFFFDF?B;9DAFFFFFFFFF//B9FFFF/BFFFFB/BBF/;BBFBF/BF.9B//9F9.;D@--;.BFEFE
@M05620:37:000000000-D9766:1:1101:21145:5719 1:N:0:92
GCGGCTGCTTTGGAAGCAACTGACAAGCCCGGGACCCACGATCGGAAGAGCACACGTCTGAACTCCAGTCACTAATGCGCATCTCGTATGCCGTCTTCTGCTTTAAAAAAAACACCCCTTCCTACCCGGATCCTCGCCTCCTCCACTGGCGTCCACGAGCTGCTGAACCCCTTTCCAGTCCTTCAGGCCTTTCCGCTTTCGCACTCTTGTGTCTCCCCTTGCTCCCTTCTCCTCCTAAGTCCTTGTATCTT
+
>>1>A>>>CFB11BF111BFBABAB1BFF0A0F/A//A/AA/FA/E/E00BBGBC>0BEFDDG1@F11@B1BFF1FBFE/EEGF1B/?B0BFE?><?GHH>>111BF11///</@//</?FHF1<?0?<-<AC<1>-<<.<<CC</:0/.-;;-.CE@AGGG/9B00;CE.C;;F09CBF00;;9BF/:;;BFFBFFFFF?;--;BFFFFF9//;BF;B?-;///;BFF9BB/;/-///;;;;/;F//;B/
@M05620:37:000000000-D9766:1:1101:14325:5727 1:N:0:92
ACCACACCTTCTACAATGAGCTGCGTGTGGCTCCCGAGGAGCACCCCGTGCTGCTGACCGAGGCCCCCCTGAACCCCAAGGCCAACCGCGAGAAGATGCCCAGGTGAGTGGCCCGCTACCTCTTCTGGTGGCCGCCTCCCTCCTTCCTGGCCTCCCGGAGCTGCGCCCTTTCTCACTGGTTCTCTCTTCTGCCGTTTTCCGTAGGACTCTCTTCTCTGACCTGAGTCTCCTTTGGAACTCTGCAGGTTCTA
+
AAAAB4AAFFFFFFGBFFGGGGHHGGGGHGFHHGGGEFGGGH2FHGGGGGGFGHHHGHHG>EEEFGGEGGGFGHHGGGFGFHHHHGGGGGGBDGHCGFGHGFHF<FFHGHGGHHGCDCDHHHHHHHGHBHG.GGGGGFHGHHGHHGGBFGFEFGGGGGGGFA;CBCDFCFFFBFFFFFFBFFFFFFFFFFFFFF;AFFFFF/AFFBFFFFFFFFFFFFFFFBFFF9FBFFFFFFFFFFFFFFFFFAFBFF/
@M05620:37:000000000-D9766:1:1101:16790:5747 1:N:0:92
ACCACACCTTCTACAATGAGCTGCGTGTGGCTCCCGAGGAGCACCCCGTGCTGCTGACCGAGGCCCCCCTGAACCCCAAGGCCAACCGCGAGAAGATGAACCCAGGTGAGTGGCCCGCTACCTCTTCTGGTGGCCGCCTCCCTCCTTCCTGGCCTCCCGGAGCTGCGCCCTTTCTCACTGGTTCTCTCTTCTGCCGTTTTCCGTAGGACTCTCTTCTCTGACCTGCGTCTCCTTTGGAACTCTGCAGGTTC
+
A>1>A?>AFFC13GG13BBGFGEFEBFBG0FGHGC0BAEEFHHHHGGG//EEGA1FFFFGGGGGFG@EGGGHGHEEEGGCFHHHEFFGGBCCGCHHBDHHHHGGHFHG1FFFFEFHGGGGGHHHHHHHHHHHGHHGG-AGHGBGGBBFBFBFGGGGGGGG@G-9FG@@F@@FFFFFFFFFF/BFFFFFFFFFFFF@BFFFFFFFFFFFFFFFFFEFFBBFBFFFF-@A@FFFFFFFFFFFFFFFF/:9;B/
@M05620:37:000000000-D9766:1:1101:16775:5756 1:N:0:92
ACCACACCTTCTACAATGAGCTGCGTGTGGCTCCCGAGGAGCACCCCGTGCTGCTGACCGAGGCCCCCCTGAACCCCAAGGCCAACCGCGAGAAGATGAACCCAGGTGGGTGGCCCGCTCCCTCTCTTGGTGGCCGCCCCCCTCCTTCCTGGCCTCCCGAGCCTGCCCCCTTTCTCCCTGGTTCTCTCTTCTGCCGTTTTCCGTAGGACTCTCTCCTCTGCCCTACGCCCCCTTTGGAACTCTGAGGGTTC
+
BBB@BABBFFFFGGGDGGGGGGHHGDFEHGHHHGGGEGGGGHHHHGGGEEGGHHHHGHHGGGGGGGGGGGGHHHHGGGGHGHHHHGGGGGGGGGHHHHHFHHA/?/11///>->G<---<<./<C<00<00;.C.-;---;--;9:0;/9;/;./;E9A.--9/...;;-@F//////9B9B//////;/99/;/9;AF9F/9/.;./99//9B///.9//;./.;9---;9@FFF/B/////9//;9A..
@M05620:37:000000000-D9766:1:1101:7231:5774 1:N:0:92
ACCACACGTTCTACAATGCGCTGCGTGCGGCTCCCGAGGAGCACCCCTTGCTGCTGACCAAGGCCCCCCTGAACCCCAAGGCCAACCGCGCGAAGATGCCCAGGTGAGTGGCCCGCTACCTCTTCTGGTGGCCGCCTCCCTCCTTCCTGGCCTCCCGGCGCTGCGCCCTTTCTCACTGGTTCTCTCTTCTGCCGTTTTCCGTAGGACTCTCTTCTCTGACCTGAGTCCCCTTTGGAACTCTGCAGGTTCTA
+
AAAAAAA11BBAGGGGEGBEECGGGEE00AAAB/AA/AAECGFHHGGA0BBFBGFHHGF@BBCGHEGFGEAFFGHGGGGHGEGHHG?E@C>>CCG/1<FGGHHFCGHHHHFFHHGGGCCHHHHHHHFHDFCHHCCGGCGEGGGFGFFFB/AFFFEEC--;@@@F??F@-BBBFFFFFFFFFFFFFFFF;;BFF@BBFFFFFFEBB/FBFFFFFFF/;B9BFFF/99B/9:FFFFFFFFFFFFFFFFFFFFF
@M05620:37:000000000-D9766:1:1101:17194:5806 1:N:0:92
AGTGCCAGCTCTCAATCGCACAGGGGACCCAGGGCCTGGCCCCTCCATCCAGAAAACCTATGACCTCACCCGCTACCTGGAGCACCAACTCCGCAGCTTGGCTGGGACCTATGTGAGTATCCAGCGTAGGAATCTGGGAGTTGGGGAGGAGTGAGGAGTTGGGGAAAGACAGTCCTAACCGTGGAGGGTTCTGGTAAATGATGGGGTGAGGAGGGGCTCTTTGGCTCCCACCAGTCCCCCTGTCTGGTCTA
+
BCBBCFFFCFFFGGGGGGGGGGHGGGGGGGHHGGGGGGHHHHGHGGHHHGHHHHHHHGHHHHHHHHHHHHHGGGGGHHHHHHHHHHHHGHHHGGGGGHHHGHHGGGHHGHHHHHHHHHHHHHHHHGEGGGHHHHHHHHHGGHHHGGGGGGGHHHHHHGFHHHGGGGHHHHHHHHHHHHHHGDCDGGGG;FGGGGCFGGGGGGGGGGFFFFFFFFFFFFFFFFFFFFFFFFFFFFFFFFFFFFFFFFFFFFF
@M05620:37:000000000-D9766:1:1101:16238:5813 1:N:0:92
AGTGCCAGCTCTCAATCGCACAGGGGACCCAGGGCCTGGCCCCTCCATCCAGAAAACCTATGACCTCACCCGCTACCTGGAGCACCAACTCCGCAGCTTGGCTGGGACCTATGTGAGTATCCAGCGTAGGAATCTGGGAGTTGGGGAGGAGTGAGGAGTTGGGGAAAGACAGTCCTAACCGTGGAGGGTTCTGGTAAATGATGGGGTGAGGAGGGGCTCTTTGGCTCCCACCAGTCCCCCTGTCTGGTCTA
+
AABACFFFCFFFGGGGGGGGGGGHFEDFGGEHFFGGGFHHHHGHGGHHHHGHEFGGHGGHHHHHGHFHHHHGGGGGHFFFHHGFGHCHFHHHGFFGGGHHGFHGGGHHGHHHHHHFG?GHHHFFGG?CDFHHHHHHGHFG?FGGGGEFCGGGHFHHHDGGHGGGGFEHHGFHCFHHHHHHF;;BFGGG;;FGFGFGGGGGFCFGGGFFFFFFFFFFFDFFFFFFFEFFFFFBEFBFFFFFFFFFFFFBBFF
@M05620:37:000000000-D9766:1:1101:25999:5826 1:N:0:92
ACCACACCTTCTACAATGAGCTGCGTGTGGCGCCCGAGGAGCACCCCGTGCTGCTGACCGAGGCCCCCCTGAACCCCAAGGCCAACCGCGAGAAGATGACCAGGTGAGTGGCCCGCTACCTCTTCTGGTGGCCGCCTCCCTCCTTCCTGGCCTCCCGGAGCTGCGCCCTTTCTCACTGGTTCTCTCTTCTGCCGTTTTCCGTAGGACTCTCTTCTCTGACCTGAGTCTCCTTTGGAACTCTGCAGGTTCTA
+
>A>1AAAAFFFFGGG1AGGGG1GGGEF00A000AEEGEGGGHAGHGCF/FFF111FFG0EG>/>FF/EE>CE1>GEAE<GFEHHAFGCG?/</?FGGD1<GC0F<FGCGDFFHH-@@CCHFGFFHGFHHHGGHGGGGCGGGGGFGGGGFGFGGGGGGGGGG.FF@@F@@FFFEFFFFFFFFFFFFFFFFFFFF@FFFFFFFFFBFFFFFFFFFFFFFFFFFFFFFFFFFFFFFFFFFFFFFFFFFA;BFF:
@M05620:37:000000000-D9766:1:1101:20023:5826 1:N:0:92
ACCACACCTTCTACAATGAGCTGCGTGTGGCTCCCGAGGAGCACCCCGTGCTGCTGACCGAGGCCCCCCTGAACCCCAAGGCCAACCGCGAGAAGATGAGTGAGTGGCCCGCTCCCTCTTCTGGTGGCCGCCTCCCTCCTTCCTGGCCTCCCGGCGCTGCGCCCTTTCTCACTGGTTCTCTCTTCTGCCGTTTTCCGTAGGACTCTCTTCTCTGCCCTGAGTCTCCTTTGGAACTCTGCAGGTTCTCGATC
+
BBBBBBBBFFFFGGGGGGGGGGHHGFGFGGHHHGGGGGGGGHHHHGGGGGGGHHHHHHHGGGGGGGGGGGGHHHHGGGGHGHHHHGGGGGGGGGHHHHHHHHHHHFGGHHGGG-EGHHHHHHHHHHGHHGGGGGHGHHGHHHHHHHGGGGGG?B-BGGGFFFFFFFFFFFFFFFFFFFFFFFFFFFFFFFADFFFFFFFFFFFFFFFFFFFFFFFFFEFFFFFFFFFFFFFFFFFFFFF/BFFFFF/A/B.
@M05620:37:000000000-D9766:1:1101:23034:5828 1:N:0:92
ACCACACCTTCTACAATGAGCTGCGTGTGGCTCCCGAGGAGCACCCCGTGCTGCTGACCGAGGCCCCCCTGAACCCCAAGGCCAACCGCGAGAAGATGACAGGTGCGTGGCCCGCTCCCTCTTCTGGTGGCCGCCTCCCTCCTTCCTGGCCTCCCGGCGCTGCGCCCTTTCTCCCTGGTTCTCTCTTCTGCCGTTTTCCGTAGGACTCTCTTCTCTGCCCTGCGTCTCCTTTGGCACTCTGCAGGTTCTAG
+
DCDDDDDDFFFFGGGGGGGGGGHHGFGB4EHFGFGGDGEGCHHHHGGGDGGGGHGHHHHGGGGGGGGGGGGHGHHGGGGHGHHHHGGGGGGGGGHHGHHH2=F?F1>?ACGGHGGG-CGHHHHHHHHHHGHHGGGGGHGHHGGGGGGGFGGGGGGGGGGFFFFFFFFFFFFFF0FFBFBBFFFFFFFFFFFFFAFFFFFFF.DDFFFFFFFFFFFFFFFFFFEFFFFFFFFFFFFBF;FFFFFFFFFBFF:
@M05620:37:000000000-D9766:1:1101:10008:5864 1:N:0:92
AGTGCCAGCTCTCAATCGCACAGGGGACCCAGGGCCTGGCCCCTCCATCCAGAAAACCTATGACCTCACCCGCTACCTGGAGCACCAACTCCGCAGCTTGGCTGGGACCTATGTGAGTATCCAGCGTAGGAATCTGGGAGTTGGGGAGGAGTGAGGAGTTGGGGAAAGACAGTCCTAACCGTGGAGGGTTCTGGTAAATGATGGGGTGAGGAGGGGCTCTTTGGCTCCCACCAGTCCCCCTGTCTGGTCTA
+
>A>>>FBFBCFFG4BFGGGFG?HDCEEEEFHH2BBAFFAFGHGHGGFHHGFGHHGGHGHHHHGHHGHHHHHGGEEGHHHH2FGHHH1?EGHGEFFGEGBFEGHGGGFHGHGHHGHHHHHHGHGHHGGGGGHHHHHHHH0FGHHHGG.AGDAGH0DF<CGHHHGGCDEHGHBFHHHHHFHHGGEFEEDGEGFGFG;9CFFGGGFGGGABFFF/DFFFFAFFFFFFFFFFFFFFFFFFFFFFFFFFFFF/BF9
@M05620:37:000000000-D9766:1:1101:10026:5869 1:N:0:92
AGTGCCAGCTCTCAATCGCACAGGGGACCCAGGGCCTGGCCCCTCCATCCAGAAAACCTATGACCTCACCCGCTACCTGGAGCACCAACTCCGCAGCTTGGCTGGGACCTATGTGAGTATCCAGCGTAGGAATCTGGGAGTTGGGGAGGAGTGAGGAGTTGGGGAAAGACAGTCCTAACCGTGGAGGGTTCTGGTAAATGATGGGGTGAGGAGGGGCTCTTTGGCTCCCACCAGTCCCCCTGTCTGGTCTA
+
AAABCFFFCFFFGFGGGGGGGGHHGEGGGGHHGGGGGGHHHHGHGGGHHHHHHGHHHGHHHHHHHHGHHHHGGGGGHHHFHGGGFHHHGHHHGGGGGHHHGHHGGGHHGHHHHHHHHHFHHHHHHGEGGGHHHHHHHHGGGHHGGGGGGGGHHHHHGDGHHHGGGGHHHHHHHHHHHHHHGDEGGGGGEFGGGGCFGGGGGGGGGGFFFFFFFFFFFFFFFFFFFFFFFFFFFFFFFFFFFFFFFFFBBFF
@M05620:37:000000000-D9766:1:1101:12930:5877 1:N:0:92
AGTGCCAGCTCTCAATCGCACAGGGGACCCAGGGCCTGGCCCCTCCATCCAGAAAACCTATGACCTCACCCGCTACCTGGAGCACCAACTCCGCAGCTTGGCTGGGACCTATGTGAGTATCCAGCGTAGGAATCTGGGAGTTGGGGAGGAGTGAGGAGTTGGGGAAAGACAGTCCTAACCGTGGAGGGTTCTGGTAAATGATGGGGTGAGGAGGGGCTCTTTGGCTCCCACCAGTCCCCCTGTCTGGTCTA
+
AA>AAFFCAFFFGGGGGGGGGCGCGGGEEEHHAAEEAFHHFHGHGGHFHGHHFHHHHGHCGHFHHHHHHHHGG>EFHHHHBGHHHHFGEHHHEEGEEGFHGHHGGGHHGHHHHHGFHHHHHHHHHGEGGGHHHHHHHHFFGHHHGGGGGGEGHEGHHGHCHHGGGCHHHHGHHHHHHHHHGGGGEEGGCFFGGGCFGGGGGGGGGGFFFFFFFFAFFFFFFFFF/FFFFFFFFFFFFFFFFFFFFFFFFFB
@M05620:37:000000000-D9766:1:1101:13071:5881 1:N:0:92
AGTGCCAGCTCTCAATCGCACAGGGGACCCAGGGCCTGGCCCCTCCATCCAGAAAACCTATGACCTCACCCGCTACCTGGAGCACCAACTCCGCAGCTTGGCTGGGACCTATGTGAGTATCCAGCGTAGGAATCTGGGAGTTGGGGAGGAGTGAGGAGTTGGGGAAAGACAGTCCTAACCGTGGAGGGTTCTGGTAAATGATGGGGTGAGGAGGGGCTCTTTGGCTCCCACCAGTCCCCCTGTCTGGTCTA
+
ABACBFFFCFFFGGGGGGGGGGHGGGGGEFHHFFGGGGHHFHGHGGHHHHHHFGHHHGHHHHGHHHHHHHHGGFEGHHHHHGHHHHHHGHHHFGGGGHHHGHHGGAGHGHHHHHHHFDHHHHHHHGEFGGHHHHHHHHHGGHHH?GGGGGGHHHHHHC/GHHCGGGHHHHHHHCGHHHHHGDEGGGGG;FFGGGCFGGGGGFGGGGFFFFFFFFFFF-AFFF0BFFFFFFFFFF0BFFFFFFFFFFFFFFF
@M05620:37:000000000-D9766:1:1101:10018:5890 1:N:0:92
AGTGCCAGCTCTCAATCGCCCCGTGGACCCAGGGCCTGGCCCCTCCATCCAGAAAACCTATGACCTCACCCGCTACCTGGAGCACCAACTCCGCAGCTTGGCTGGGACCTATGTGAGTATCCAGCGTAGGAATCTGGGAGTTGGGGAGGAGTGAGGAGTTGGGGAAAGACAGTCCTAACCGTGGAGGGTTCTGGTAAATGATGGGGTGAGGAGGGGCTCTTTGGCTCCCACCAGTCCCCCTGTCTGGTCTA
+
>1AAAF1FAFFFGGGGGGGAE0E0AEFHHGGGFFGEEFHHHHGGEGHHEGGHGEEGHGGHGDFHHHHCHHHGGGGGHHHGHHHHGAGHGFHHAE@EECGHGHHGGGHGCHHHHHGHHGGFFFHEHGAFCCFGHHHHGG0FACFFC?FCCGGCFGDGHGFHHFCGGGGGHHEFCFHHFHFGGCEGGGGGB?FGGG;FFGGBFFGGGBB?FFFFF?@@?@FFFFFFFFFFFFFFEFFFFFFF@FFFFFFBBFF
@M05620:37:000000000-D9766:1:1101:14179:5917 1:N:0:92
ACCACACCTTCTACAATGAGCTGCGTGTGGCTCCCGAGGAGCACCCCGTGCTGCTGACCGAGGCCCCCCTGAACCCCAAGGCCAACCGCGAGAAGATGACCCAGGTGAGTGGCCCGCTACCTCTTCTGGTGGCCGCCTCCCTCCTTCCTGGCCTCCCGGAGCTGCGCCCTTTCTCACTGGTTCTCTCTTCTGCCGTTTTCCGTAGGACTCTCTTCTCTGACCTGAGTCTCCTTTGGAACTCTGCAGGTTCT
+
AAAAAAAAFFFFGGGGGGG1G1FCEEEBFEHHHGGEFCGGGHGHHGGGGGGGHHGHGHHGGGGGGCGGGGGGHFEFGGGHFHHGHGEECBCC@CFHDDGFHHE?FGHGF1FFGHHGGGGGHEHHGHHHHHHGHACCGGGHGHHGHGGGFGEGGGGGGB@?AAAFGG@F@@FFFFFFFFFFFFFFFFFFFFFFFF?FFFFFFFFF?FFFFFFFFFFFFFFFFFFFFFFFFFFFFFFFFFFFFFFFFFFFFFF
@M05620:37:000000000-D9766:1:1101:23181:6036 1:N:0:92
ACCACACCTTCTACAATGAGCTGCGTGTGGCTCCCGAGGAGCACCCCGTGCTGCTGACCGAGGCCCCCCTGAACCCCAAGGCCAACCGCGAGAAGATGAGTGAGTGGCCCGCTCACTCTTCTGGTGGCAGCCTCCCTCCTTCCTGGCATCCCGGCGCTGCGACATTTCTCACTGGTTCTCTCTTCTGCCGTTTTCCGTCGGACTCTCTTCTCTGCCATGAGTCTCATTTGGCACTCTGCCGGTTCTCGCTC
+
>>>>AA1AFFFD3FG1AFFGFBC1EAABF0GHCFCEEEG?EH/GHGCGA/E/DBAADB0AEEGGCE>FGGGCHCC/?EC>><GEA<<>C/>//?FGBFDG>GFHHH/?0?>CCC.>GBFG111<0<CA<C.CG/CEFHG/GHH0<:C/0:;.;-A@@@-A9A@-99/FBBBFF/-9//BFFF/:BBF9B--;:-9;AF-;=--9:BFFFF/FFF///;///B9BF//;9BF/B99F/BB/-99;A/9--;9
@M05620:37:000000000-D9766:1:1101:10103:6042 1:N:0:92
AGTGCCAGCTCTCAATCGCACAGGGGACCCAGGGCCTGGCCCCTCCATCCAGAAAACCTATGACCTCACCCGCTACCTGGAGCACCAACTCCGCAGCTTGGCTGGGACCTATGTGAGTATCCAGCGTAGGAATCTGGGAGTTGGGGAGGAGTGAGGAGTTGGGGAAAGACAGTCCTAACCGTGGAGGGTTCTGGTAAATGATGGGGTGAGGAGGGGCTCTTTGGCTCCCACCAGTCCCCCTGTCTGGTCTA
+
AAAABFFFBFFFGGGGGGGGGGHHGGGGGGHHGGGGGGHHHHGHGGHHHHHGFGGFHGHHHHHHHHHHHHHGGFGGHHHHHHHHHHHHGHHHGGGGGHHHGHHGGGHHGHHHFHHHHHFFFHHHHGEGGGHHHHBGHEGGGHHHGGGDGGGCHHHHHFFGHHGGGGGHHHHHHFHHHHHHGAEGGGGGC.CFFGCFGGGGGGGGGGFFFFFFF.@FFBFFFFFFFFFFFFFFFFFFFFFFFEFFFFBBFFF
@M05620:37:000000000-D9766:1:1101:21138:6065 1:N:0:92
ACCACACCTTCTACAATGAGCTGCGTGTGGCTCCCGAGGAGCACCCCGTGCTGCTGACCGAGGCCCCCCTGAACCCCAAGGCCAACCGCGAGAAGATGACCCAGGTGAGTGGCCCGCTACCTCTTCTGGTGGCCGCCTCCCTCCTTCCTGGCCTCCCGGAGCTGCGCCCTTTCTCACTGGTTCTCTCTTCTGCCGTTTTCCGTAGGACTCTCTTCTCTGACCTGAGTCTCCTTTGGAACTCTGCAGGTTCT
+
CBCCCBBCFFFFGGGGGGAGGGHHGGGEFGHHHGGGGGGCGHHHHGGGEGGGHGFHHHHGGGGGGGGGGGGHGHHGGGGHGHHHHGGGGGGGGGHHHHHHHHHHGHHHHHHGGHHGGGGGHHHHHHHHHHHGHHGGGGGHGHHGHGGGGFFGGGGGGG?ABGGGGGFFFFFFFFFFFFFFFFFFFFFFFFFFFFFDFFFFFFFFFFFFFFFFFFFFFFFFFFFFFFFFFFFFFFFFFFFFFFFFFFFFFFF
@M05620:37:000000000-D9766:1:1101:24038:6084 1:N:0:92
ACCACACCTTCTACAATGAGCTGCGTGTGGCTCCCGAGGAGCACCCCGTGCTGCTGACCGAGGCCCCCCTGAACCCCAAGGCCAACCGCGAGAAGATGACCCAGGTGAGTGGCCCGCTACCTCTTCTGGTGGCCGCCTCCCTCCTTCCTGGCCTCCCGAAGCTGCGCCCTTTCTAACTGGTTCTCTCTTCTGCCGTTTTCCGTAGGACTCTCTTCTCTGCCCTGAGTCTCCTTTGGAACTCTGCAGGTTCT
+
CCCDCCCCFFFFGGGGGGGGGGHHGFGFHGHHHGGGGGGGGHHHHGGGEGGGHHHHHHHGGGGGGGGGGGGHHHHGGGGHGHHHHGGGGGGGGGHHHHHHHGFHEG11F=F/FFE?@<-AFFFHFGHHHHH?H.-CC.DHFCHAHFGFFGBFFBGGGG.--:;09@CFFFFFFF000;FFFBBF90:BBFFFFB>FFFAFFF0;D.00/:0BF0;0BF00;.;./;9::B0FFFFEFF0BFFBB:FFFFBF
@M05620:37:000000000-D9766:1:1101:23561:6102 1:N:0:92
ACCACACCTTCTACAATGAGCTGCGTGTGGCTCCCGAGGAGCACCCCGTGCTGCTGACCGAGGCCCCCCTGAACCCCAAGGCCAACCGCGAGAAGATGCAGGGGTGTGGGCCGCTACCTCTTCTGGTGGCCGTCTCCCTCCTTCCTCGCCTCACGGCGCCTCTACCTTTCTCTCTGGTTCTCTCTTCTGCCGTTTTCCGTCGGACTCTCTTCTCTGCTCTGCGTCTCCTTTGGAACTCTGCAGGTTCTAGA
+
3AAABAAAFFFFGGGFFG5AFDGCEEAAF2FCBF2EFEG?FHHHHGGGE1ECGHHHHFHG?E?EFE@GG?FGHHE?EGG/FGCFCEEGG/>BCGHH11<?GH/>/>/<..<><C-@D/G0<GH0DG;:.;;--;./0//;999BB00:--.9/:;A--9-../9/;9/B/;F/;F/9/;/B//B//;B//99.;9EF/9/.;-9--B/BFFFBB/9B/9//B-;@A.FF/B9//////;;//9..9;BB9;
@M05620:37:000000000-D9766:1:1101:19984:6147 1:N:0:92
ACCACACCTTCTACAATGAGCTGCGTGTGGCTCCCGAGGAGCACCCCGTGCTGCTGACCGAGGCCCCCCTGAACCCCAAGGCCAACCGCGAGAAGACACAGGTGCGTGGCCCGCTACCTCTTCTGGTGGCCGCCTCCCTCCTTCCTGGCCTCCCGGAGCTGCGCCCTTTCTCCCTGGTTCTCTCTTCTGCCGTTTTCCGTAGGACTCTCTTCTCTGCCCTGCGTCTCCTTTGGACCTCTGCCGGTTCTCGA
+
BBBBBBABFFFFGGGGGGGGGGHHGEGEGGHHHGGGGGGGGGHHHGGEFGGGHHHHHHHEEGGGGGGGGGGHHHHGGGGHGHHHHGGGGGGGGGHGC2???/1F1>FDF<>FCG@@DHEGHHHHHFGHG<CADGGGHGHHGGGGFB0;FGGGGGDA-9B?FFFFFFFFFBFFFFFB.;BFFFFFFFFFFFFF99FEFFF/ADDFFFFFFFFFFFFFFF?/9ADFFFFFFFFBB//..;:/B9@;;D.;;.B
@M05620:37:000000000-D9766:1:1101:20001:6151 1:N:0:92
ACCACACCTTCTACAATGAGCTGCGTGTGGCTCCCGAGGAGCACCCCGTGCTGCTGACCGAGGCCCCCCTGAACCCCAAGGCCAACCGCGAGAAGACCCAGGTGAGTGGCCCGCTACCTCTTCTGGTGGCCGCCTCCCTCCTTCCTGGCCTCCCGGAGCTGCGCCCTTTCTCCCTGGTTCTCTCTTCTGCCGTTTTCCGTAGGACTCTCTTCTCTGCCCTGAGTCTCCTTTGGAACTCTGCAGGTTCTAGA
+
BBBBBABBFFFFGGGGGGGGGGHHGGGGHGHHHGGGGGGCGHHHHGGGEEGGHHFHHHHGGGCGGGGGGGGEHHHGGGGHGHHHHGGGGGFGGDHC<?</FF?G1?FGGF<GCGCDCCGHDHHHH0=GEGAFGGDGHGHBGHHHFFB/FFGGGG.??-@;FF-AFC=//9FF//.9.//9FFBFBFFFFFF@9.;E/BDBADDFFFFFFBFFFF///;9BF..9;BFFF/:FF//BBFFFF/;F;FFFFF;
@M05620:37:000000000-D9766:1:1101:5396:6152 1:N:0:92
GAGGATGCTGTGGGCGAAACTCATAACTTACTGCAACATTTTGCGTTGGAGCTGGAGAAGCGTATGGGAGACATCAACGAACTTGAAAAAACTGCCACTGACAAAACGCACCAAACACGTAACCACACAAACCTAAAAGAGCAAACGCTCCCAGAACAACGAACTCCACAATGGTCGATAAATGCAACAGGATACCGTGACCTAACAGCATGAGAAAACAGAACACGTGTGACTACGGGCAACCAAAACCC
+
33>>3BBC55B4B2AA2A2AFGHHF53DBA55AB33AF3DF5B322B0133BBGE1131A3A11132121112B33331?1/1BB3333B/?@3333B3333B30B0/////0?//0?/000/11/////0//01<111/0<1010.-...<0<.////<-..-.00///.00/00--...000000;9/..9900.....000///0./09//9:/./..9/9/9.;././////..---9..:......
@M05620:37:000000000-D9766:1:1101:7986:6177 1:N:0:92
AGTGCCAGCTCTCAATCGCACAGGGGACCCAGGGCCTGGCCCCTCCATCCAGAAAACCTATGACCTCACCCGCTACCTGGAGCACCAACTCCGCAGCTTGGCTGGGACCTATGTGAGTATCCAGCGTAGGAATCTGGGAGTTGGGGAGGAGTGAGGAGTTGGGGAAAGACAGTCCTAACCGTGGAGGGTTCTGGTAAATGATGGGGTGAGGAGGGGCTCTTTGGCTCCCACCAGTCCCCCTGTCTGGTCTA
+
AA>AADFCABFFGAFGGGFFFGHGGGDEEGHGFAEE2BFHCGGHGGHHHHGHDEGEGGH3GGFHHHHHHHGGGEGGHHGHFGHHFHCHGFFGFGGGEHBGFHFFGGEHGHFHHHFFHHFHHH3GHGF/BDF>FGHHHH0FEHHHGD.>C.>>G0GH<EHGGCDGCACG/GCGHHHHF0CHGFGG.CEFCFFGFGGBF0FGFGGBEGDFAFFBDD-@DFFFFFFFBFFFFFFFEFFFFFFFFFFFFFFFFFB
@M05620:37:000000000-D9766:1:1101:18276:6180 1:N:0:92
ACCACACCTTCTACAATGAGCTGCGTGTGGCTCCCGAGGAGCACCCCGTGCTGCTGACCGAGGCCCCCCTGAACCCCAAGGCCAACCGCGAGAAGATGCCCAGGTGAGTGGCCCGCTACCTCTTCTGGTGGCCGCCTCCCTCCTTCCTGGCCTCCCGGCGCTGCGCCCTTTCTCACTGGTTCTCTCTTCTGCCGTTTTCCGTAGGACTCTCTTCTCTGACCTGAGTCTCCTTTGGAACTCTGCAGGTTCTA
+
CCCCCCCCFFFFGGGGGGGGGGHHGFGFEGHHHGGGGGGGGHHHHGGGFGGGHHGHHHGGGGGGGGGGGGGHHHHGGGDHGHHHEFGGGGGGGGHHHFHHHGHGHHHHGHGGHHGGGCGHHHHHHHHHHHGHHGGGGGHGHHGHHGGGGGGGGGGGGC-AABFFFFFFFFFFFFFFFFFFFFFFFFFFFFFFFFFFFFFFFFFFFBFFFFFFFFFFFFFFFFFBFFFFFFFFFFFFFFFFFFFFFFFFFFB
@M05620:37:000000000-D9766:1:1101:14673:6181 1:N:0:92
ACCACACCTTCTACAATGAGCTGCGTGTGGCTCCCGAGGAGCACCCCGTGCTGCTGACCGAGGCCCCCCTGAACCCCAAGGCCAACCGCGAGTGGCCCGCTACCTCTTCTGGTGGCCGCCTCCCTCCTTCCTGGCCTCCCGGCGCTGCGCCCTTTCTCCCTGGTTCTCTCTTCTGCCGTTTTCCGTCGGCCTCTCTTCTCTGACCTGAGTCTCCTTTGGACCTCTGCAGGTTCTCGATCGGCAGAGCCCAC
+
CDCCCCBBFFFFGGDGGGGGGGHHGEGEGGHHHGGGGGGGGHHHHGGGFGGGHHHHHHHGGGGGGFGGGGGHHHHGGGFHGHHHHGGGGGCC//??F//>ADFFG?FFHHHHGHGHHGFGGGHGHHGHHGHHHHHHHHHG.A-@DG-EFGGGFFFFFFBFFFABBFFFFFFFFF0BFFADFFFFFFFFFADFFFFFFFFFFB0BFFF/BFFFFFFFFFFF0BFBFFF0;F;BFF0AF:::D:-@EABFAEE
@M05620:37:000000000-D9766:1:1101:11623:6186 1:N:0:92
ACCACACCTTCTACAATGAGCTGCGTGTGGCTCCCGAGGAGCACCCCGTGCTGCTGACCGAGGCCCCCCTGAACCCCAAGGCCAACCGCGAGTGGCCAGCTACCTCTTCTGGTGGCCGCCTCCCTCCTTCCTGGCCTCCCGGCGCTGCGCCCTTTCTCCCTGGTTCTCTCTTCTTCCGTTTTCCGTCGGCCTCTCTTCTCTGACCTGAGTCTCCTTTGGACCTCTGCAGGTTCTCGATCGGCAGAGCCCAC
+
BBBBBBABFFFFGGGGGGGGGGHHGGGFHGHHHGGGGGEGGHHHHGGGEGGGHHHHHHHGGGGGGGGGGGGGHHHGGGEGGHHHHGGGGGGG//???2<<F1GG1?GGG1?FGHGHHG-<C.<EHHGFHHHHHHGHHHHGGGCGGG-CDGDGGGGGGGGGGFEFFFFFFFFFFF/FFFFFFFFFFFFFFFFFFFEFFFFFFF/B9/B/9FBFFFF/BFFFFFFFBFF/FFFFFFEF//:9D99>EEF;EAF
@M05620:37:000000000-D9766:1:1101:20089:6190 1:N:0:92
ACCACACCTTCTACAATGAGCTGCGTGTGGCTCCCGAGGAGCACCCCGTGCTGCTGACCGAGGCCCCCCTGAACCCCAAGGCCAACCGCGAGAAGATGACCCAGGTGAGTGGCCCGCTACCTCTTCTGGTGGCCGCCTCCCTCCTTCCTGGCCTCCCGGAGCTGCGCCCTTTCTCACTGGTTCTCTCTTCTGCCGTTTTCCGTAGGACTCTCTTCTCTGACCTGAGTCTCCTTTGGAACTCTGCAGGTTCT
+
ABCCCCCCFFFFGGGGGGGGGGHHGGGGHGHHHGGGGGGCGHHHHGGGGGGGGHHHHHHGGGCGGGGGGGGEGHHGGGCHGHHHGFGGGGGGCFHCHGFHHHFFCHFHHHFGGHHGGGCGHHHHHHHHGHFDGHGGGGGHGHHGHGGGGFGGGGGGGAABFDFFFGFFFFFFFFFFFFFFFFFFFFFFFFFFFFFAFFFFFFFEA?FFFFFFFFFFFFFFFFFFFFFFFFFFFFFFFFFFFFFFFFFFFFF
@M05620:37:000000000-D9766:1:1101:13496:6195 1:N:0:92
ACCACACCTTCTACAATGAGCTGCGTGTGGCTCCCGAGGAGCACCCCGTGCTGCTGACCGAGGCCCCCCTGAACCCCAAGGCCAACCGCGAGAAGACCCAGGTGGGTGGCCCGCTACCTCTTCTGGTGGCCGCCTCCCTCCTTCCTGGCCTCCCGGAGCTGCGCCCTTTCTCCCCGGTTCTCTCTTCTGCCGCTTTCCGTAGTACTCTCTTCTCTGCCCTGCTTCTCCTTTGGTCCTCTGCTGGTTCTAGT
+
BBBBBBBBFFFFGGGGGGFEGDHFGEEBFEHHFGGGFGGGGHHHHGGGGGGGHHHHHHHGGGGGGEEGGGGHHHHGGGGHGHHFFGGGGG/>//2GF2////11///?A0<F-AC@CB0D0=GH0<<<..:AGG?EH./CEGFGB00/..0CE?.9-;;.BF--;9-;//;/:/.-9@A.FB///;BF/B9@-9.E//.9.;./9/B/9/BFF/B/B/A/.9//;//BF////.//9///;/;////;///
@M05620:37:000000000-D9766:1:1101:20961:6228 1:N:0:92
ACCACACCTTCTACAATGAGCTGCGTGTGGCTCCCGAGGAGCACCCCGTGCTGCTGACCGAGGCCCCCCTGAACCCCAAGGCCAACCGCGAGAAGATGACCCAGGTGAGTGGCCCGCTACCTCTTCTGGTGGCCGCCTCCCTCCTTCCTGGCCTCCCGGAGCTGCGCCCTTTCTCACTGGTTCTCTCTTCTGCCGTTTTCCGTAGGACTCTCTTCTCTGACCTGAGTCTCCTTTGGAACTCTGCAGGTTCT
+
CCDDCCCDFFFFGGGGGGGGGGHHGEGBEFHHHGGGGGGGGHGHHGGGEGGGHHGHHHHGGGGGGGGGGGGHFHHGGGGHGHHHHGGGGGGGGGHHHHHHHHHHGHHHHHHGGHHGGGGGHHHHHHHHHDGGHHGGGGGHGHHGHGGGGGGGGGGGGGG-CGGGGGFFFFFFFFFHHFFFFFFFFHFFFFFFFFFFFFFFFFFFFFFFFFFFFHHHFFHFFFFFFFFFFFFFFFHFFFFFFFFFFFFFFFF
@M05620:37:000000000-D9766:1:1101:7518:6229 1:N:0:92
AGTGCCAGCTCTCAATCGCACAGGGGACCCAGGGCCTGGCCCCTCCATCCAGAAAACCTATGACCTCACCCGCTACCTGGAGCACCAACTCCGCAGCTTGGCTGGGACCTATGTGAGTATCCAGCGTAGGAATCTGGGAGTTGGGGAGGAGTGAGGAGTTGGGGAAAGACAGTCCTAACCGTGGAGGGTTCTGGTAAATGATGGGGTGAGGAGGGGCTCTTTGGCTCCCACCAGTCCCCCTGTCTGGTCTA
+
ABAACFFFCFFFGGGGGGGCFGHGGGGGGGHHFGGGFGHHHHGHGGHHHHHHHHHHHGHHHHHHHHHHHHHGGGGGHHHHGGHEHHHHGHHHGGFCGHHHGHHFFGFGGHHHHHHHHHHHHHHHHGFGGGHHHHHHHHGGGHHHGGGGGGGHHHHHHGHHHHGGGGHHHHHHHHHHHHHHGGGGDGGGEGGGGGFGFGGGGGGGGGFFFFFFFFFFFFFFFFFFFFFFFFFFFFFFFFFFFFFFFFFFFF0
@M05620:37:000000000-D9766:1:1101:11913:6237 1:N:0:92
ACCACACCTTCTACAATGCGCTGCGTGTGGCTCCCGAGGAGCACCCCGTGCTGCTGACCGAGGCCCCCCTGAACCCCAAGGCCAACCGCGCGAAGATGCCCAGGTGAGTGGCCCGCTACCTCTTCTGGTGGCCGCCTCCCTCCTTCCTGGCCTCCCGGCGCTGCGCCCTTTCTCACTGGTTCTCTCTTCTGCCGTTTTCCGTAGGACTCTCTTCTTTGACCTTAGTCCCCTTTGGAACTCTGCAGGTTCTA
+
AAAAAAA1BCFFGFGGGG1AEEGGGGGA0AGFGAAE?EE?AGHHHGGEEGGGEHFEFHH>EC?EGGGGGGGFHHHGGG//CFGCCFCCGC///</CHDFGH1/FF110=FEFHHCGC?CHDFDGCG0CG/EGHCCGFAGGFFGFFBF00/9CFAGG.:--9@---9B?;FFFFB9FF/9BF////99B////B?ABFFFF-B:-9FFB9F/9FB9/9//;FB///////;BFF/;//999//9/9-AF/9/
@M05620:37:000000000-D9766:1:1101:23747:6281 1:N:0:92
AGTGCCAGCTCTCCATCGCACAGGGGACCCAGGGCCTGGCCCCTCCATCCAGAAAACCTATGACCTCACCCGCTACCTGGAGCACCCACTCCGCAGCTTGGCTGGGACCTATGTGAGTATCCAGCGTAGGAATCTGGGAGTTGGGGAGGAGTGAGGAGTTGGGGAAAGACAGTCCTAACCGTGGAGGGTTCTGGTAAATGATGGGGTGAGGAGGGGCTCTTTGGCTCCCACCAGTCCCCCTGTCTGGTCTA
+
>A>>>DFFAFFFG1FAAAEAECGCF0BE0EGHAEEECFGHAGGCEGGHGHHHEHFGHGHHFGBGHDFGHCFEE>>FHFGF0BGHHH??EGHC/E?EEHBGGHH/E/0BE0<BBGHFH1FF2BFGHGGC//1><FGF1F0FAFGHC-.<-><CG0DGCAHHHHGCEA.C/CFCGHGHFFGFG.;@?EFGCFFGBFCFFFBFFGGFGFF@FFF/B-;@@@FFFFFFF//:999-9-BFB9EA-;;BBFF///;
@M05620:37:000000000-D9766:1:1101:9277:6299 1:N:0:92
AGCGCCAGCTCTCCATCGCACAGGGGACCCAGCGCCTGGCCCCTCCATCCAGAAAACCTATGACCTCACCCGCCCCCTGGGGCACCCACTCCGCAGCTTGGCTGGGACCTATGTGAGTATCCAGCGTAGGAATCTGGGAGTTGGGGAGGAGTGCGGAGTTGGGGACAGACAGTCCTAACCGTGGAGGGTTCTGGTAAATGATGGGGTGAGGAGGGGCTCTTTGGCTCCCACCAGTCCCCCTGTCTGGTCTA
+
>>1>>AADAFFFGGGD1AE0E0F0F0AAE0AG0AA//BGHFHGFFG0DG0FDD01BB?FF1@DGG1B@FFG/E>/>EE/?//?EEFE/?FG0/E/B>F1BCFFGGGFGCHCBG>D2FDGGGD11?<C/@C111FGBB00<>>=<C-.<<.;/C:CC-;EGGB@G.-../;/CFF0FF;FG9CC;--;-AFFFFFFBFFFF/9FFF?A@-9-/9-9-@@FBFEFBFFFFA-ABAAFFFFFF?FFFFFFFFEB
@M05620:37:000000000-D9766:1:1101:10932:6318 1:N:0:92
ACCACACCTTCTACAATGAGCTGCGTGTGGCTCCCGAGGAGCACCCCGTGCTGCTGACCGAGGCCCCCCTGAACCCCAAGGCCAACCGCGAGAAGATGAGTGCGTGGCCCGCTACCTCTTCTGGTGGCCGCCTCCCTCCTTCCTGGCCTCCCGGAGCTGCGCCCTTTCTCACTGGTTCTCTCTTCTGCCGTTTTCCGTAGGACTCTCTTCTCTGACCTTAGTCTCCTTTGGAACTCTGCAGGTTCTAGATC
+
BBBBBBBBFFFFGGGGGGGGGGHHGGGEHGHGHGGGGGGFGHHHHGGGEGGGHHHGHHHGGGGGGGGGGGGHGHHGGGGHGHHHHGGGGGGGGGHHGHGGFF2<?C//F/-->@DHHHHDHD0GGFA.CD?@:EHGFH:CGH/9C/.CBAEC9:-9ACGB-AFF;BFB/FBBFFF:/;FFFFFB99FBBB.AFAFBAFF..BBFFF/BB/:FBB/;BB///:BFFFFFEBB/9:F/99BBBAFFFF/BBFE
@M05620:37:000000000-D9766:1:1101:25864:6367 1:N:0:92
AGTGCCAGTCTCAATCGCACAGGGGACCCAGGGCCTGGCCCCTCCATCCAGAAAACCTATGACCTCACCCGCTACCTGGAGCACCAACTCCGCAGCTTGGCTGGGACCTATGTGAGTATCCAGCGTAGGAATCTGGGAGTTGGGGAGGAGTGAGGAGTTGGGGAAAGACAGTCCTAACCGTGGAGGGTTCTGGTAAATGATGGGGTGAGGAGGGGCTCTTTGGCTCCCACCAGTCCCCCTGTCTGGTCTAT
+
>AABAFFFFFDF5BFBFFFEEABBABEEGGGGEGFEC2GHHEFGGFGHH3FFGHHHFH3FF5GHGGFHHHGFEEEHHGH?BBGGHFHGHGF1?/>EFGGGHGG/?BB/F1GGHHFHBBGFHGHHGF/</1F<<GHBH0?CGG1<C.ACDGHH0D<0<GHHCC@.:CG:GCGCHHHHFHHGGFGDED@;A.FFG;;FGFFBGBBEDA@EFF/D;-BBB.FBFFFFF/EEFFFEFFF/BEFBFF/BF/;BFF;
@M05620:37:000000000-D9766:1:1101:9894:6375 1:N:0:92
ACCACACCTTCTACAATGAGCTGCGTGTGGCTCCCGAGGAGCACCCCGTGCTGCTGACCGAGGCCCCCCTGAACCCCAAGGCCAACCGCGAGAAGATGACCCAGGTGAGTGGCCCGCTACCTCTTCTGGTGGCCGCCTCCCTCCTTCCTGGCCTCCCGGAGCTGCGCCCTTTCTCACTGGTTCTCTCTTCTGCCGTTTTCCGTAGGACTCTCTTCTCTGACCTGCGTCTCCTTTGGAACTCTGCAGGTTCT
+
BBCCCBCAFFFFGFGFGG5FGGHHGFEB4EAGHFFEDGGEDGEGHGGGEGGGGHGHGHHAE@?FGGGGGGGFFFGEGGGHGHHHGCE@CD<CFGHGHEHHHHAGAGC1F1?FFFGCFGCGHHHGHHFGGHEGHHFGGGGHGHGGHGGGGGEFGFFGGE@--AFFGAFFFFFFFFFFFFFFFFFFFFFFFFFFFFFFFFFFFFFFDF/FFFFFFF;FFFB/FFFFEFDCFFFFFF/BBFFFFFFFFFFFFFF
@M05620:37:000000000-D9766:1:1101:22975:6420 1:N:0:92
ACCACACCTTCTACAATGAGCTGCGTGTGGCTCCCGAGGAGCACCCCGTGCTGCTGACCGAGGCCCCCCTGAACCCCAAGGCCAACCGCGAGTTGCCCGCTACCTCTTCTGGTGGCCGCCTCCCTCCTTCCTGGCCTCCCGGCGCTGCGCCCTTTCTCCCTGGTTCTCTCTTCTGCCGTTTTCCGTCGGCCTCTCTTCTCTGACCTGAGTCTCCTTTGGAACTCTGCAGGTTCTAGATCGGCAGAGCCCAC
+
AAAAAAAAFFFFGGGGFGG1G1FCEAAECEHGCFGEGGGGFHHGHGGGEGGGFHFHHHHGGGEGGEGGGGGHHFHGGGGHAEHHHGE<CCG@B/>>???@CGGBG1FGFHHHHHGHEGGCFGHGHHGHHBGHGFHHHHHGGG-AAGGGGGGGGGGGFF/BFFEFFFFFFFFFFFFFF@FFFFFFFF-@?-AFFFFFFFFFFFFFFFFFFFFFFFFFFFFFFFFFFFFFFF-BFF/BFFFFB9@@EEFFFFE
@M05620:37:000000000-D9766:1:1101:18136:6430 1:N:0:92
ACCACACCTTCTACAATGAGCTGCGTGTGGCTCCCGAGGAGCACCCCGTGCTGCTGACCGAGGCCCCCCTGAACCCCAAGGCCAACCGCGAGTGGCCCGCTACCTCTTCTGGTGGCCGCCTCCCTCCTTCCTGGCCTCCCGGCGCTGCGCCCTTTCTCACTGGTTCTCTCTTCTGCCGTTTTCCGTAGGACTCTCTTCTCTGACCTGAGTCTCCTTTGGAACTCTGCAGGTTCTAGATCGGAAGAGCTCAC
+
CCCCCCCCFFFFGGGGGGGGGGHHGGGFHGHHHGGGGGGGGHHHHGGGGGGGHHHHHHHGGGGGGGGGGGGHHHHGGGGHGHHHHGGGGGGG//?/0//A<<<CGFHHFDGGF<DH0<DGGGA</<EBGFF00CHHHHHG?@--9:-.;-EGF/:FFFBF9/F9BFFFF/BB/9BFBD.AFF/FD9.../:9F/9BFF9FF9BBFF///BFFBFF9FF/B99/FB/BB:.;F9//:F/99.;AA.FF/B/;
@M05620:37:000000000-D9766:1:1101:18534:6475 1:N:0:92
AGGGCCAGCTCTCAATCGCACAGGGGACCCAGGGCCTGGCCCCTCCATCCAGAAAACCTATGACCTCACCCGCTACCTGGAGCACCAACTCCGCAGCTTGGCTGGGACCTATGTGAGTATCCAGCGTAGGAATCTGGGAGTTGGGGAGGAGTGAGGAGTTGGGGAAAGACAGTCCTAACCGTGGAGGGTTCTGGTAAATGATGGGGTGAGGAGGGGCTCTTTGGCTCCCACCAGTCCCCCTGTCTGGTCTA
+
>33>AAAABFFFFBGE5AFAECGCAAEEE2FGAEE2AAFGCHGHGGHHHHHGHE3BFEGHHFHHHFFHHHHGG>EEHGHF2BFFFH1?E3GFEECE>EFGGHHGGGHHGHHHHHHGHHHHHHHHHGGGGGHHHHGGHG0FGHGFGG.CG?EGH0GHFGHHHHGGGDEHHHHHHHHHHHGGGGGGEGGGCFFGGGFFGGGGGGGGGFFBFFFFFFBBBBFFFFEFFFFFFFFFFFFFFFFFBFFFFFFFFFF
@M05620:37:000000000-D9766:1:1101:19261:6515 1:N:0:92
AGTGCCAGCTCTCAATCGCACAGGGGACCCAGGGCCTGGCCCCTCCATCCAGAAAACCTATGACCTCACCCGCTACCTGGAGCACCAACTCCGCAGCTTGGCTGGGACCTATGTGAGTATCCAGCGTAGGAATCTGGGAGTTGGGGAGGAGTGAGGAGTTGGGGAAAGACAGTCCTAACCGTGGAGGGTTCTGGTAAATGATGGGGTGAGGAGGGGCTCTTTGGCTCCCACCAGTCCCCCTGTCTGGTCTA
+
ABAABFFFCFFFGGGGGGGGGGHFGGGGGGHHGGGGGGHHHHGHGGHHHHHHGHGGHGHHHHHHHHHHHHHGGGGGHHHHFHHHGHGHGHHHGGGGGHHHGHHGGGHHGHFHHHHHHHHHHHHHHGGDCGDHHHHGGHGFGGHHGGFGGDEHHHHHHGHHHEGGGGGHHHGHHGHHGHHHGGGGCEGGEGGGGGFGGGGGGGGGGGFFFFFFFFFFFFFFFFFFFFFFFFFFEFFFFFFFFFFFFFFFFFB
@M05620:37:000000000-D9766:1:1101:12686:6528 1:N:0:92
AGTGCCAGCTCTCAATCGCACAGGGGACCCAGGGCCTGGCCCCTCCATCCAGAAAACCTATGACCTCACCCGCTACCTGGAGCACCAACTCCGCAGCTTGGCTGGGACCTATGTGAGTATCCAGCGTAGGAATCTGGGAGTTGGGGAGGAGTGAGGAGTTGGGGAAAGACAGTCCTAACCGTGGAGGGTTCTGGTAAATGATGGGGTGAGGAGGGGCTCTTTGGCTCCCACCAGTCCCCCTGTCTGGTCTA
+
CCBCCFFFCFFFGGGGGGGGGGHGGGGGGGHHGFGGGGHHHHGHGGHGHHHHFHGHHGHHHGHHHHHHHHHGGEGGHGHHGGHHHHHHGHGHGGGGGHHHGHHGGGHHGHHHHHHHHHHHHHHHHGGGGGHHGHHHHHHGGHHHGGGGGGGHHHHHHGHHHHGGGGHHGHGHHHHHHHHHGGEGGGGG;FGGGGBBFBFGGGGGGGFFFFFFFFFFFFFFFFFFFFFFFFFFFFFFFFFFFFFFFFFFFFB
@M05620:37:000000000-D9766:1:1101:13950:6537 1:N:0:92
AGTGCCAGCTCTCAATCGCACAGGGGACCCAGGGCCTGGCCCCTCCATCCAGAAAACCTATGACCTCACCCGCTACCTGGAGCACCAACTCCGCAGCTTGGCTGGGACCTATGTGAGTATCCAGCGTAGGAATCTGGGAGTTGGGGAGGAGTGAGGAGTTGGGGAAAGACAGTCCTAACCGTGGAGGGTTCTGGTAAATGATGGGGTGAGGAGGGGCTCTTTGGCTCCCACCAGTCCCCCTGTCTGGTCTA
+
AABCCFFFCFFFGGGGGGGGGGHGGGGGGGHHGGGGGGHHHHGHGGHHHHHHGHHHHGHHHHGHHHHHHHHGGFGGHHHHHHHHHHHHGHHHGGGGGHHHGHHFGGHHDHHHHHHHHHHEHHHHHGDGGGHHHHHHHHHGGHHHCGGGGGGHHHHHHDHH0C@EGGHHHHHHHHHHHHHHGDEGGGGGEGGGGGFGGGGGGGGGGGFFFFFFFFFFFFFFFFFFF0BEFFFFFFFFFFFFFFFFF0BFFFB
@M05620:37:000000000-D9766:1:1101:12031:6567 1:N:0:92
AGTGCCAGCTCTCAATCGCACAGGGGACCCAGGGCCTGGCCCCTCCATCCAGAAAACCTATGACCTCACCCGCTACCTGGAGCACCCACTCCGCAGCTTGGCTGGGACCTATGTGAGTATCCAGCGTAGGAATCTGGGAGTTGGGGAGGAGTGAGGAGTTGGGGAAAGACAGTCCTAACCGTGGAGGGTTCTGGTAAATGATGGGGTGAGGAGGGGCTCTTTGGCTCCCACCAGTCCCCCTGTCTGGTCTA
+
>>>>>DFFAFFFG1BGFFGAE?GCGAEEEEFHBBEEEFHHHHGHGGHHHGHHFFFGFFHGGHFHHFGHHHHEE>>EHHGH0BGGHH//?FHFAECEEGFCEGHG/<FGGHHHHHGHHHHGDGFHFGGCCFFHHHHHHG0FEGHHCC.AC<CCGBFH0ACCGHGG.;CF/GCGHHHHFHHGGGE@CECGGFGGGGCFGGGGGGFGGFF@FFF/BB@?;@FFFFEFFFFFFFFFFFFFFFFF?FFFFFFFFF/
@M05620:37:000000000-D9766:1:1101:22710:6583 1:N:0:92
ACCACACCTTCTACAATGAGCTGCGTGTGGCTCCCGAGGAGCACCCCGTGCTGCTGACCGAGGCCCCCCTGAACCCCAAGGCCAACCGCGAGAAGATGCCCAGGTGAGTGGCCCGCTACCTCTTCTGGTGGCCGCATCCCTCCTTCCTGGCCTCCCGGAGCTGCGCCCTTTCTCACTGGTTCTCTATTCTGCCGTTTTCCGTAGGACTCTCTTCTCTGACCTGAGTCTCCTTTGGAACTCTGCAGGTTCTA
+
AA1>AAAAFFF1AFG13FGDEAB1EEEGF0GHCFF0EEG?EHHHHGEEB/EA1BEGHFAEEG?EEE@GGGGHHFEAEGGC/FHHE/E?GCCC/BGB11FGC<G/F1?GHHGGHHGGGGGHHBGHH0=DGHGHHGG-C-CG0GFHF0FGGGEGGGG.EAGGGGG/@@F=;FF/FFFFFFFFB/BFF/BFF/BBF@FBFFFFFFFFBFFFFFFFFFFFFBFFFFEFB/9BFFFFFFFFBBFFF/FFFFAB/FB
@M05620:37:000000000-D9766:1:1101:16309:6595 1:N:0:92
AGTGCCAGCTCTCAATCGCACAGGGGACCCAGGGCCTGGCCCCTCCATCCAGAAAACCTATGACCTCACCCGCTACCTGGAGCACCAACTCCGCAGCTTGGCTGGGACCTATGTGAGTATCCAGCGTAGGAATCTGGGAGTTGGGGAGGCGTGAGGAGTTGGGGAAAGACAGTCCTAACCGTGGAGGGTTCTGGTAAATGATGGGGTGAGGAGGGGCTCTTTGGCTCCCACCAGTCCCCCTGTCTGGTCTA
+
ABABAFFFAFFFGGGGGGGGEEHHG?EA2EECFEEF2FGHCGGCEGGFGHHHBGHFGGHFHHBGHHHBGCFGGEEFHGHH2GHHGHCGFGHHGGC>EG33<FFFFGECGF2F2B333F3FGH3FF@<</C2>FGH11CF/CFGF/<F--.<<C..<0.CFGG?C...;CC:CBFFF00FFGAC?.EGG..AFFG;BFBBF/99BADFF?FAF?D=>D;A9//;/BFFFEBFF.ABFFFED>EFFFFBBB//
@M05620:37:000000000-D9766:1:1101:23423:6610 1:N:0:92
AGTGCCAGCTCTCAATCGCACAGGGGACCCAGGGCCTGGCCCCTCCATCCAGAAAACCTATGACCTCACCCGCTACCTGGAGCACCAACTCCGCAGCTTGGCTGGGACCTATGTGAGTATCCAGCGTAGGAATCTGGGAGTTGGGGAGGAGTGAGGAGTTGGGGAAAGACAGTCCTAACCGTGGAGGGTTCTGGTAAATGATGGGGTGAGGAGGGGCTCTTTGGCTCCCACCAGTCCCCCTGTCTGGTCTA
+
>1>>AD1CAFFFDFGDGCFGAFEHCEGGGGHHGGGCFAGCGHGHGGFHBGHFG01FHEBGHHGHGHCHHHHGGFEGHHHHHHHE0GHHGBGHGGGGGHHHGHHGGGHHGHHHHHHHHHHHHHHHHGGGGGHHHHHHHFHGGHGHGGGGGGGHHHHHHGHHGHCGGGHHHHHHHHHHHHHHGBGGGGGGCFGGGGGGGGGGGGGGGGF@FFFFFF@@@@FFFFFFFFFFFFFFFFFFFFFF@FFFFFFFFFF
@M05620:37:000000000-D9766:1:1101:21520:6618 1:N:0:92
AGTGCCAGCTCTCAATCGCACAGGGGACCCAGGGCCTGGCCCCTCCATCCAGAAAACCTATGACCTCACCCGCTACCTGGAGCACCAACTCCGCAGCTTGGCTGGGACCTATGTGAGTATCCAGCGTAGGAATCTGGGAGTTGGGGAGGAGTGAGGAGTTGGGGAAAGACAGTCCTAACCGTGGAGGGTTCTGGTAAATGATGGGGTGAGGAGGGGCTCTTTGGCTCCCACCAGTCCCCCTGTCTGGTCTA
+
ABAABFFFBFFFGGGGGGGGGGHHGGGGGGHHGGGGGGHHHHGHGGHHHHHHGFHHHGHHHHGHHHHHHHHGGGEFHGHHGHHHHHHHGHHHGGGGGHHHGHHGGGHHGHHHGHHHHHHHHHHHHGGGGGHGHHHHGHFGGGGHGGCFGGFHHGHHHGHHHHGGGGFHFHHHHHHHHHHHGGGGDFGGEFGGGGGGGGGGGGGGGGFFFFFFFFFFFFFFFFFFFFFFFFFFFFFFFFFFFFFFFFFFFFB
@M05620:37:000000000-D9766:1:1101:16044:6625 1:N:0:92
ACCACACCTTCTACAATGAGCTGCGTGTGGCTCCCGAGGAGCACCCCGTGCTGCTGACCGAGGCCCCCCTGAACCCCAAGGCCAACCGCGAGTCGCCCTCTACCTCTTCTGGTGGCCGCCTCCCTCCTTCCTGGCCTCCCGGCGCTGCGCCCTTTCTCCCTGGTTCTCTCTTCTGCCGTTTTCCGTCGGCCTCTCTTCTCTGACCTGAGTCTCCTTTGGAACTCTGCAGGTTCTCGATCGGCAGAGCCCAC
+
CCDDCDCAFFFFGGGGGGGGGGHHGGGECGHGHGGGGGGFEHHHHGGGFGGGHHHHHGHEFFGGGGGGGGGHGHHGGGGHGHHHHGGGGGGG>2>>C<>?FFHGH??FGHHHHHGHHGGGGGHGHHGHHDGFHHHHHHHGDCFFGG?EGGGGGGGGGFBFFFFFFFFFFFFFFF0BFFFFFFFFFFFFFCDFFFFFFFFFFFFFFFFFFFFFFFFFFFFF0BFFFFFBFFAFFF0AFBABD>DFFFFFEFF
@M05620:37:000000000-D9766:1:1101:23709:6629 1:N:0:92
ACCACACCTTCTACAATGAGCTGCGTGTGGCTCCCGAGGAGCACCCCGTGCTGCTGACCGAGGCCCCCCTGAACCCCAAGGCCAACCGCGAGAAGATGACCGGTGCGTGGCCCGCTCCCTCTTCTGGTGGCCGCCTCCCTCCTTCCTGGCCTCCCGGCGCTGCGCCCTTTCTCCCTGGTTCTCTCTTCTGCCGTTTTCCGTAGGACTCTCTTCTCTGCCCTGCGTCTCCTTTGGCACTCTGCAGGTTCTAG
+
BBBABBBBFFFFGGGGFG5FGFHHGFGE4AFHGGGGDGGGDHHHHGGGAEGGFHGFHGGEGGGGGGGGGGGCHHHGGGGHGHHHHGGGGGGDGGHGHHHH1<D@D/>?CCGHHGGG-CCHHHHHHHGCHGHHDGGGGGGGGGGGGGGGGGGGGGGGG?BBBBFBBFBBFFFFFFFFFFFFFFFFFFFFFFFFBADFFFFFF.DFBFFFFFFFFFFFF9BEFFABFBFFFFFFFF/;F9FBFFBFFFFFFBF
@M05620:37:000000000-D9766:1:1101:19882:6666 1:N:0:92
AGTGCCAGCTCTCAATCGCACAGGGGACCCAGGGCCTGGCCCCTCCATCCAGAAAACCTATGACCTCACCCGCTACCTGGAGCACCAACTCCGCAGCTTGGCTGGGACCTATGTGAGTATCCAGCGTAGGAATCTGGGAGTTGGGGAGGAGTGAGGAGTTGGGGAAAGACAGTCCTAACCGTGGAGGGTTCTGGTAAATGATGGGGTGAGGAGGGGCTCTTTGGCTCCCACCAGTCCCCCTGTCTGGTCTA
+
BCBBCFFFCFFFGGGGGGGGGGHHGGGGGGHHGGGGGGHHHHGHGGHHHHHHHHHHHGHHHHHHHHHHHHHGGGGGHGHHHHHHHHHHGHHHGGGGGFHHGHHGGGHHGHHHHHHHHHHHHHHHGGGFGGHHHHHHHHHGGHHHGGGGGGGHHHHHGGHHHHGGGGHHHHHHHHHHHHGHGGFGGGGGEFGFGGFFGGGGGGGGGGFFFFFFFFFFFFFFFFFFFFFFFFFFFFFFFFFFFFFFFFFFFFF
@M05620:37:000000000-D9766:1:1101:15477:6693 1:N:0:92
CCTGCTTCTTTTGAATCGCACACGTCTGACCTCCCGTACCTAATTCGCCTCTCGTATGCCGTCTTCTTCTTGAAACAAACAAACAATCAAACTTCTCCTGTTGTCCCACACATGATAACCTGCAAACCCATTGTTAATGTAAATCCGACCTGTGATTACATACCACGTGTGCGGGAGGAACAAAGAACAGTAAAAGACACCCCTTCTTCAAGAACCACAATCACAATTGTAACAAAAGTAATCTCCACGAC
+
1>>>ABBBBF3B1ABBFGGCGG0ABABFFGGHHHGGG0/BDDFH2FAB/BEHHABB00DFEBE0/DD1DDGHHGHHHHH/>?B/>/1B111B1BB21BB@B110B>11>/>/111222111B0011B///01122222222>22B1/?///01111@111111011?..0.1.---<<</.//.//.///0;000;.//;..-../00;00;0//9....0/0/0000000////--///;//////----
@M05620:37:000000000-D9766:1:1101:23833:6710 1:N:0:92
ACCACACCTTCTACAATGAGCAGAGGTCTGAACTCCAGTCCCTAATCCTCATCCCGGCTGCCGGCTCCTGCTTGACAAACGAAAACCGCCTGAAGATGCCCAGGTGCCTGGCAAAATACCTCTTCTGGTTGCAGACTACCACATTACTAGCATCCAGGAGATAAGCCATTTTTCCCTGGTTAAATCTTCTACCTATTTCTGTAGTACTCTCTTCTATGCCCTGCGTCTCCTTTGGCACTCAACCGGTTTTC
+
AAAAAAAAFFFFGGGGGGBGGB1BA0BF1BDGHHHAAGEGBFFGHH1DDAGGF1BE/AAEGFE/AA/B1BB@110BGHH///BEE0E>////011111>101>/B11011/0010011B11F11BB1<11<011101@@011/111<11101110<10?..01>11<<1=1110<0=0<C<D000000=000=00::C000000000:0000;000:090;/..9.-.;9C0CB//09/;///.------9
@M05620:37:000000000-D9766:1:1101:19593:6711 1:N:0:92
AGTGCCAGCTCTCAATCGCACAGGGGACCCAGGGCCTGGCCCCTCCATCCAGAAAACCTATGACCTCACCCGCTACCTGGAGCACCAACTCCGCAGCTTGGCTGGGACCTATGTGAGTATCCAGCGTAGGAATCTGGGAGTTGGGGAGGAGTGAGGAGTTGGGGAAAGACAGTCCTAACCGTGGAGGGTTCTGGTAAATGATGGGGTGAGGAGGGGCTCTTTGGCTCCCACCAGTCCCCCTGTCTGGTCTA
+
AAAABFFFBFFFGGGGGGGGGGHGGGGGGFFHGGFGDGHHFHGHGGHHHFGHFHGHHGFGHHFHHHHBHHHFGEFGHFGHHGHGHGHHGGHHGDEGGGHHDHGGGDGHGHGHFDDFHFGDG3GHHGDGG?GHCHFHHHHEAF1GGGG@-.<GHHE.CD<GHHG?EAGGHGFH0CC0C0/.;ACBDADGD?FGFGGFFGEFFGFFEGF;EFFFFF-9@FFFFFF/9FBEFFF.A.FFFFFD;AFF9BFFFF/
@M05620:37:000000000-D9766:1:1101:25165:6734 1:N:0:92
ACCACACCTTCTACAATGAGCTGCGTGTGGCTCCCGAGGAGCACCCCGTGCTGCTGACCGAGGCCCCCCTGAACCCCAAGGCCAACCGCGAGAAGATGCCCAGGTGAGTGGCCCGCTACCTCTTCTGGTGGCCGCCTCCCTCCTTCCTGGCCTCCCGGCGCTGCGCCCTTTCTCACTGGTTCTCTCTTCTGCCGTTTTCCGTAGGACTCTCTTCTCTGACCTGAGTCTCCTTTGGAACTCTGCAGGTTCTA
+
BBBBB@AAFFFFGGGGGDABFFGGGFGFCEHHHFGGDEGCFGGGHGGGEFGFFFHGHHHGCGCGGGEGGGGHHHGGGGDHGHHHEGGEG?/<BDHHHHHHHBGFGHHHHH//GHGG?ADHFHHHHHFHDHCFGDC-CDHGHHGGFFGGGB.AFGGGA?--A-BDB=9B?F/BFF999FFFFFFFFFFFFFBBFBAFFF9FDFAADEBFFFFFFFFFBF/;FFF:9FFBBB9BFFFBFFFFFFF/BFFFFF9
@M05620:37:000000000-D9766:1:1101:16644:6762 1:N:0:92
ACCACACCTTCTACAATGAGCTGCGTGTGGCTCCCGAGGAGCACCCCGTGCTGCTGACCGAGGCCCCCCTGAACCCCAAGGCCAACCGCGAGAAGATGAGTGAGTGGCCCGCTCCCTCTTCTGGTGGCCGCCTCCCTCCTTCCTGGCCTCCCGGCGCTGCGCCCTTTCTCACTGGTTCTCTCTTCTGCCGTTTTCCGTAGGACTCTCTTCTCTGCCCTGAGTCTCCTTTGGAACTCTGCAGGTTCTCGATC
+
CCCCCBBCFFFFGGGGGGGGGGHHGEGBCEHHHGGGGGGGEHHHHGGGEFGFHHHHGHHGGGGGGGGGGG1GBGHGGGGHGHHHGGGGGGCGGGHGHHFFDGHHHDFFGHGGG?DFHFHHHHGGHH?GG@@DFFHGHHGHHGHHB/FGGGGGG-?AGGGFFF?BBFFFFFFFF//:9FFFFFFFFFF/:;;ABEFFFFFA?FFFBFFEFFFFFFB/AFFFBF/BBFF9FFFBFFFFFFF/;9;:FF;./9.
@M05620:37:000000000-D9766:1:1101:13774:6770 1:N:0:92
ACCACACCTTCTACAATGAGCTGCGTGTGGCTCCCGAGGAGCACCCCGTGCTGCTGACCGAGGCCCCCCTGAACCCCAAGGCCAACCGCGCGAAGATGCCCAGGTGAGTGGCCCGCTACCTCTTCTGGTGGCCGCCTCCCTCCTTCCTGGCCTCCCGGCGCTGCGCCCTTTCTCACTGGTTCTCTCTTCTGCCGTTTTCCGTAGGACTCTCTTCTCTGACCTGAGTCTCCTTTGGAACTCTGCAGGTTCTA
+
CCCCCCCCFFFFGGGGGG5FGGHHGGGBAEGGHFFGCFFFGHHHHGGGGGGGGHGHHHHAFECGGGGGGGGHHHHGGGGHGHHHHGGGGG/>CGGGHHHHHGHGHFHHHHGGHHGGGGGHHHHHHHHGHHGHHGGGGGHGGGGGGGGGGGGGGGGGGF-@CFFFFFFFFFFFFFFFFFFFFFFFFFFFFFFFFFFFFFFFFFFADFFFFFFFFFFFFF0BFFFBBFFBFFFFFEFFFFFFFBFFFFFFFF:
@M05620:37:000000000-D9766:1:1101:22962:6772 1:N:0:92
GAGGCTGCTTTGGAAGAACATAATAATCAACTCCAATACCTAATTCTCGACCCGGAGAACTTCGTCGACTTGAATAATAAAATTGAGCGACCTGCTAATTTATAAACTAATAAAATAGGTAAGAGAGTCACCAAAAAAAAAATAAACAACAAAGAATAAGTAAAGCATAAAAAGATGCTAAAAAGAGAAAAAAAACACGTCTATAATACTACAAGAAACGTAAGTAGCAGTGCGAACTGGAATGGATACGG
+
>1A1>>CA@BBDG1BBAA1E1BF3A3D331BDBB11AB11111D2DDB01/AAA?///0B112/BAA///>B1122122B@@2BB111>>//?B011B1222222B>2111221121111221B10/11B111/?///////011111....00<00000000000/00=000..000000000.:/:///.-9;:...../.00;000//////-;//-----;;///////----9/////9/9/9/--
@M05620:37:000000000-D9766:1:1101:16290:6780 1:N:0:92
AGTGCCAGCTCTCAATCGCACAGGGGACCCAGGGCCTGGCCCCTCCATCCAGAAAACCTATGACCTCACCCGCTACCTGGAGCACCAACTCCGCAGCTTGGCTGGGACCTATGTGAGTATCCAGCGTAGGAATCTGGGAGTTGGGGAGGAGTGAGGAGTTGGGGAAAGACAGTCCTAACCGTGGAGGGTTCTGGTAAATGATGGGGTGAGGAGGGGCTCTTTGGCTCCCACCAGTCCCCCTGTCTGGTCTA
+
BCBCCFFFCFFFGGGGGGGGGGHHGGGGGGHHGGGGGGHHHHGHGGHGHHHHHHHHHGHFHHHHHHHHHHHGGEGGHHHHHHHGHHHHGHHHGGGGGHHHGHHGGGHHGHHHHHHHHHHHHHHHHGGGGGHHHHHHHHHGGHHHGGGGGGGHHHHHHGHHHHGGGGHHGHHHHHHHHHHHGGGGGGGGFGGGGGGGGGGGGGGGGGFFFFFFFFFFFFFFFFFFFFFFFFFFFFFFFFFFFFFFFFFFFFB
@M05620:37:000000000-D9766:1:1101:18310:6789 1:N:0:92
ACCACACCTTCTACAATGAGCTGCGTGTGGCTCCCGAGGAGCACCCCGTGCTGCTGACCGAGGCCCCCCTGAACCCCAAGGCCAACCGCGAGAAGATGAGTGAGTGGCCCGCTCCCTCTTCTGGTGGCCGCCTCCCTCCTTCCTGGCCTCCCGGCGCTGCGCCCTTTCTCACTGGTTCTCTCTTCTGCCGTTTTCCGTAGGACTCTCTTCTCTGCCCTGAGTCTCCTTTGGAACTCTGCAGGTTCTCGATC
+
CCCCCCBCFFFFGGGGGGGGGGHHGGGEFGHHHGGGGGGGGHHHHGGGGGGGHHHHHHHGGGGGGGGGGGGHHHHGGGGHGHHHHGGGGGGGGGHHHHHHHHHHHHGGHHCGG-EGHHHHHHFHDGGHGDGGGGHGHHGHHHHHHGGGGGGGG?-;DGGFFFFFFFFFFFFFFF/;BFFFFFFFFFFBFCADFEFFFFFFFFFFFFFFFFFFFFFFFFFFFFFFFFFFFFFFFFFFFFF0;AFFFFBEBF.
@M05620:37:000000000-D9766:1:1101:12381:6793 1:N:0:92
AGTGCCAGCTCTCCATCGCACAGGGGACCCAGGGCCTGGCCCCTCCATCCAGAAAACCTATGACCTCACCCGCTACCTGGAGCACCCACTCCGCAGCTTGGCTGCCACCTATGTGAGTGTCCAGCGCAGCAATCTGGGAGTTGGGGAGGAGTGAGGACTTGGGGAAAGACAGTCCTAACCGTGGAGGGTTCTGGTAAATGATGGGGTGAGGAGGGACTCTTTGGCTCCCACCAGTCCCCCTGTCTGCTCTA
+
>>>>>FF@1CFFG1FGGGC1E?GCF0BAAEAG00BA/FGHCGGEGGGDGFFHDGHHGFHAFGBGHFGCGGFFE>>EGFGHBBGGHH//?BCFAEEEEHGG/CE//0BBC01BDGGHDH1BF1><GG//B/00?FFGF00/<?<FC<.CC..=.=<<0./0<<C?C.C./://CGGFGGFG-EE-9CCGEFGGGG0;CFG0BBBF?-A@??-9--@-9;BFFFFFBBF-9BFFEF/FF/EA9E/9B//;;/:
@M05620:37:000000000-D9766:1:1101:22393:6802 1:N:0:92
ACCACACCTTCTACAATGAGCTGCGTGTGGCTCCCGAGGAGCACCCCGTGCTGCTGACCGAGGCCCCCCTGAACCCCAAGGCCAACCGCGAGAAGATGCCCAGGTGAGTGGCCCGCTACCTCTTCTGGTGGCCGCCTCCCTCCTTCCTGGCCTCCCGGAGCTGCGCCCTTTCTCACTGGTTCTCTCTTCTGCCGTTTTCCGTAGGACTCTCTTCTCTGACCTGAGTCTCCTTTGGAACTCTGCAGGTTCTA
+
BBBABBBBFFFFGGGGFGGGGFHHGEAEEEHHFGGGGGGGGHHHHGGGGGGGHHGHHHHGGGGGGGGGGGGGHHHGGGGHEFHHHGG?DGGGGGHHFGHHHHHGHHHHHHGGHHCGG-DHHHHHHHGHHFDHHCGGGGGGHHGHHGGGFBFGGFGGEG-@B9FF?DDFFFFFFFFFFFFFFFFFFFFFFFFFFFFFFFFFFFFA?FFFFFFFFFFFFFFFFFFFFFFFFFFFFFFFFFFFFFFFFFFFFFB
@M05620:37:000000000-D9766:1:1101:18362:6810 1:N:0:92
AGTGCCAGCTCTCAATCGCACAGGGGACCCAGGGCCTGGCCCCTCCATCCAGAAAACCTATGACCTCACCCGCTACCTGGAGCACCAACTCCGCAGCTTGGCTGGGACCTATGTGAGTATCCAGCGTAGGAATCTGGGAGTTGGGGAGGAGTGAGGAGTTGGGGAAAGACAGTCCTAACCGTGGAGGGTTCTGGTAAATGATGGGGTGAGGAGGGGCTCTTTGGCTCCCACCAGTCCCCCTGTCTGGTCTA
+
ABABCFFFCFFFGGGGGGGGGGHHGGGGGGGHGGGGGGHHHHGHGGHHHHHHHFHHHGHHHHHHHHHHHHHGGGEGHHHHHHHHHHHHGHHHGGGGGHHHDHHGGCHHGHFHHHHHGHHHHHHHHGGGGGHHHHHHHGHGGGFFGGGGGGEHHHHHHGHGHHGGGGHHFHHFFHHHHHHHGGGGGGGGDGGGGGFBGFGGGGGGGGFFFFFEFFFFFFFFFFFFFFFFFFFFFFFFFFFFFFFFFFFFFF;
@M05620:37:000000000-D9766:1:1101:11648:6813 1:N:0:92
AGTGCCAGCTCTCCATCGCACAGGGGACCCAGGGCCTGGCCCCTCCATCCAGAAAACCTATGACCTCACCCGCTACCTGGAGCACCCACTCCGCAGCCTGGCTGGGACCTATGTGAGTATCCAGCGTAGCAATCTGGGAGTTGGCGAGGAGTGAGGAGTTGGGGAAAGACAGTCCTAACCGTGGAGGGTTCTGGTAAATGATGGGGTGAGGAGGGGCTCTTTGGCTCCCACCAGTCCCCCTGTCTGCACTA
+
>A>>>DF@1CFFG1FGFEGAECHFGGAAAECG00BB/BGHCGGHGGH1GHCG1EHFGGHFGG2GHGGGHHGEE>>EHHHHBFGHHH/??GHGE/>/E/0B<G<///BFFHHHHGHHH1FGHHHHHG/<</2?FHHHHFHGA?1?1>->@-<CG0<G0./<=GGGF..C:C/GHH0C00CF@GGG?A.;9.;CFG;CBFGGBFF0-AA--AFFBF@@@@FF/;B/BFFFF-FF-9/9B/AA@-/:FF//;//
@M05620:37:000000000-D9766:1:1101:23584:6937 1:N:0:92
ACCACACCTTCTACAATGAGCTGCGTGTGGCTCCCGAGGAGCACCCCGTGCTGCTGACCGAGGCCCCCCTGAACCCCAAGGCCAACCGCGAGAAGATGCCCAGGTGAGTGGCCCGCTACCTCTTCTGGTGGCCGCCTCCCTCCTTCCTGGCCTCCCGGAGCTGCGCCCTTTCTCACTGGTTCTCTCTTCTGCCGTTTTCCGTAGGACTCTCTTCTCTGACCTGAGTCTCCTTTGGAACTCTGCAGGTTCTA
+
BBBABBBBFFFFGGGGGGGGGFHFGGGGHGHHHGGGGGGCGHHHHGGGGGGGHHHHGHHGGGGGGGGGGGGHHHHGGGGHGHHHHGGGG@DGGGHHHHHHHHHFHHHHHHGGHHGGGGGGHHHHHHHHGHGHGCGGGGHGHGGHHGGGGGGGGGGGGFDGGGGGGGFFFFFFFFFFFFFFFFFFFFFFFFFFFFDFFFFFFFFFFFFFFFFFFFFFFFFFFFFFFFFFFFFFFFFFFFFFFFFFFFFFFFF
@M05620:37:000000000-D9766:1:1101:16263:6938 1:N:0:92
ACCACACCTTCTACAATGAGCTGCGTGTGGCTCCCGAGGAGCACCCCGTGCTGCTGACCGAGGCCCCCCTGAACCCCAAGGCCAACCGCGAGAAGACACAGGTGCGTGGCCCGCTACCTCTTCTGGTGGCCGCCTCCCTCCTTCCTGGCCTCCCGGAGCTGCGCCCTTTCTCCCTGGTTCTCTCTTCTGCCGTTTTCCGTAGGACTCTCTTCTCTGCCCTGCGTCTCCTTTGGACCTCTGCCGGTTCTCGA
+
CCCCCCCCFFFFGGGGGGGGGGHHGEGFHGHHHGGGGGGGGHHHHGGGGGGGHHHHHHHGGGGGGGGGGGGHHHHGGGGHGHHHHGGGGGDGGGHHH2?FGGGG1>FE?<FHGGGGGHHHHHHHHHHHGGHGGGGGHGGHGGGGGGBCFGGGGGGGFBGGBFFFFFFFFFFFBFFFFFFFFFFFFFFFFFFFDFFFFFFFFFFFFFFFFFFFFFFFFFFFFECFF?FFFFFFFB0/BFFFF0@D@A9B0AB
@M05620:37:000000000-D9766:1:1101:22809:6939 1:N:0:92
AGTGCCAGCTCTCAATCGCACAGGGGACCCAGGGCCTGGCCCCTCCATCCAGAAAACCTATGACCTCACCCGCTACCTGGAGCACCAACTCCGCAGCTTGGCTGGGACCTATGTGAGTATCCAGCGTAGGAATCTGGGAGTTGGGGAGGAGTGAGGAGTTGGGGAAAGAAAGTCCTAACCGTGGAGGGTTCTGGTAAATGATGGGGTGAGGAGGGGCTCTTTGGCTCCCACCAGTCCCCCTGTCTGGTCTA
+
BCBBCFFFCFFFGGGGGGGGGGHGGGGGGGHHGGGGGGHHHHGHGGHHHHHHHHHHHGHHHHHHHHHHHHHGGEGGHHHHHHHHHHGCFHHHGGGGGHHHGHHGGGHHGHHHHHFHHHHHHHHHHGGFGGHHHHHHHHHGGHHHGGGGGGFHHHHHHGHHHHGGGGHHHFHHHHHHHHHHGGGGGGGGGGGGGGGGGGGGGGHGGGFFFFFFFFFFFFFFFHHFFFFFFFFFFFFFFFFFFFFFFHFFFFF
@M05620:37:000000000-D9766:1:1101:24544:6951 1:N:0:92
ACCACACCTTCTACAATGAGCTGCGTGTGGCTCCCGAGGAGCACCCCGTGCTGCTGACCGAGGCCCCCCTGAACCCCAAGGCCAACCGCGAGAAGATGACCCAGGTGAGTGGCCCGCTACCTCTTCTGGTGGCCGCCTCCCTCCTTCCTGGCCTCCCGGAGCTGCGCCCTTTCTCACTGGTTCTCTCTTCTGCCGTTTTCCGTAGGACTCTCTTCTCTGACCTGAGTCTCCTTTGGAACTCTGCAGGTTCT
+
BAABBABACCCFGGFGGGFGGGHHGEFA4EEFGFGFGGEGGHFHHGGGGGEGFHGHHHHGGFGEGGGEGGGHFHHGGEEHGHHHHGGGDGGDGGHHHHHHHHGHGHH<GHHFGHHGGGGGHHHHHHHHHHHGHHGGGGGHGHHGHGGGGGGGGGGGGG?9BGGGGGFFFFFFFFFFFFFFFFFFFFFFFFFFFFFFFFFFFFFFFFFFFFFFFFFFFFFFFFFFBFFFFFFFFFFFFFFFFFFFFFFFFFF
@M05620:37:000000000-D9766:1:1101:11514:6978 1:N:0:92
ACCACACCTTCTACAATGAGCTGCGTGTGGCTCCCGAGGAGCACCCCGTGCTGCTGACCGAGGCCCCCCTGAACCCCAAGGCCAACCGCGAGAAGATGCCCAGGTGAGTGGCCCGCTACCTCTTCTGGTGGCCGCCTCCCTCCTTCCTGGCCTCCCGGCGCTGCGCCCTTTCTCACTGGTTCTCTCTTTTGCCGTTTTCCGTCTGACTCTCTTCTCTGCCCTGTGTCACCTTTGGAACTCTGCAGGTTCTA
+
CCCCCCCAFFFFGGGGGG5FGFHHGEGBAEHFGFFGDGGGDHHHHGGEEGGGFHHHHHHAE@CGGGGGGGGHGHHGGGGHGHHHHGGGGG/BCGHGHHFGC2G/?11?F?FF0F@---<<F0D0DGD0DC.C.-A-CFHCGCE/GGG0FFGF0.;;E9A--@-A-@.DFBFFFF/BF//;:/;B//;F/;9FBB:./:F/.F...////;B///;///9BE/.:/;///;FBFF/B//B/////:.;:/:;
@M05620:37:000000000-D9766:1:1101:11023:6989 1:N:0:92
ACCACACCTTCTACAATGAGCTGCGTGTGGCTCCCGAGGAGCACCCCGTGCTGCTGACCGAGGCCCCCCTGAACCCCAAGGCCAACCGCGAGAAGATGCCCAGGTGAGTGGCCCGCTACCTCTTCTGGTGGCCGCCTCCCTCCTTCCTGGCCTCCCGGAGCTGCGCCCTTTCTCACTGGTTCTCTCTTCTGCCGTTTTCCGTAGGACTCTCTTCTCTGACCTGAGTCTCCTTTGGAACTCTGCAGGTTCTA
+
DDEEEEDCFFFFGGGGGGGGGGHHGGGEHGHHHGGGGGGGGHHHHGGGGGGGHHHHHHHGGGGGGGGGGGGHHHHGGGGHGHHHHGGGGGDGGGHGHHHHHHHFHGHHHHGGHHGGGGGGFHHHHHHHHHGHHGGGGGHGHHGHFGGGEFFGGGGGGD-CFGGGGGFFFFFFFFFFFHFFFFFFFFFFFFHFFFFFFFFFFFFFFFFFFFFFHFFFFFFFFFFFFFBBFFFFFFFFFFFFFFFFFFFFFFF
@M05620:37:000000000-D9766:1:1101:14529:7019 1:N:0:92
AGTGCCAGCTCTCAATCGCACAGGGGACCCAGGGCCTGGCCCCTCCATCCAGAAAACCTATGACCTCACCCGCTACCTGGAGCACCAACTCCGCAGCTTGGCTGGGACCTATGTGAGTATCCAGCGTAGGAATCTGGGAGTTGGGGAGGAGTGAGGAGTTGGGGAAAGACAGTCCTAACCGTGGAGGGTTCTGGTAAATGATGGGGTGAGGAGGGGCTCTTTGGCTCCCACCAGTCCCCCTGTCTGGTCTA
+
AA>AAFFF@FFFGGGGGGGGGCHGGGGGGGFHFGGECFHHFHGHGGFHHHGHBGHGHGHHHHHHHGHGHHHEEEEGHHHHHFHHFHHEGHHHGG?@EGHHGHHGGFHHGHHHHHHHHHEHHHHHHGGGGGHHHGHHHHHGGHHHGGGGGGGHHHHHHGHHHHGGGGHHHHHHHHHHHHHHGGGGGGGGDGGGGGGGGGGGGGGGGGFFFFFFFFFFFFFFFFFFFFFFFFFFFFFFFFFFFFFFFFFFFF/
@M05620:37:000000000-D9766:1:1101:26126:7061 1:N:0:92
ACCACACCTTCTACAATGAGCTGCGTGTGGCTCCCGAGGAGCACCCCGTGCTGCTGACCGAGGCCCCCCTGAACCCCAAGGCCAACCGCGAGAAGATGCCCAGGTGTTTTGGCGGCCACCTCTTTTGTTGGCGGCCTCCCTCCTTCCTGGCCTTTCTCAGCTGCTCCCTTTTCTACTGTTTTCCGCTTCTCCCTTTTTCCTGAGGTGTCTCTTCTCTGGACCTCTGCTGGTTTTGGACTCGGCGAGTTCTA
+
BCDDDCCDFFFFGGGGGGGGGGHHGGGEHGHHHGGGGGGGGHHHHGGGGGGGHHHHHHHGGGGGGGGGGGGHGHHGGGGHGHHHHGGGGGGGCDGC2?2?2F?/?11/00?/1->A--<CHH000=0:;..0-;AGGGGGF/C/00/0=/;FG00;000000;00;0AF0B0000;0;0;F/0;.....000;/:;F0/;00:;./.00;FF0BF0FF00;//0::BB00;F.9:-;00/.;:--;99;00
@M05620:37:000000000-D9766:1:1101:15349:7063 1:N:0:92
AGTGCCAGCTCTCAATCGCACAGGGGACCCAGGGCCTGGCCCCTCCATCCAGAAAACCTATGACCTCACCCGCTACCTGGAGCACCAACTCCGCAGCTTGGCTGGGACCTATGTGAGTATCCAGCGTAGGAATCTGGGCGTTGGGGAGGAGTGAGGAGTTGGGGAAAGACAGTCCTAACCGTGGAGGGTTCTGGTAAATGATGGGGTGAGGAGGGGCTCTTTGGCTCCCACCAGTCCCCCTGTCTGGTCTA
+
AA>AAFFFAFFFGFGGGGGFEEGGFFEGAEEGFEFG2FGF2FGFEGEHFHHHB3EGHGGFHHDGHGG3GGHGGE@FHGHGFGHHFHCFEGHHGGGGGHHHGHHGGGGHAG2F2B?3?FHFBHFDHGA//C22CHDGGB//><@GCF.CFAA<.=GFCAHHH/CCEF.CGFGGFFGGFGGGGAED.CDAGGGFGFGFCFFBFFB/.A;@A?FFAA9DACFFBFBFFFFEFFFFEFFFFFFAFAFFFBFFFF/
@M05620:37:000000000-D9766:1:1101:24406:7068 1:N:0:92
ACCACACCTTCTACAATGAGCTGCGTGTGGCTCCCGAGGAGCACCCCGTGCTGCTGACCGAGGCCCCCCTGAACCCCAAGGCCAACCGCGAGAAGACGGCTACCTCTTCTGGTGGCCGCCTCCCTCCTTCCTGGCCTCCCGGCGCTGCGCCCTTTCTCACTGGTTCTCTCTTCTGCCGTTTTCCGTCGGTCTCTCTTCTCTGACCTGAGTCTCCTCTGGAACTCTGCTGGTTCTAGACCGGGCGAGCTCAC
+
BBBBBBBBFFFFGGGGGGGGGGHGGAEB4EHHHGGGFFGGGHHHHGGGDEGGGHGHHHHGFGGGGGGGGGGHHHHGGGGHGEHHHGFFGCGC/?F22</</?00?11??GGF10EH0-AFGGA.//.<G0/0:CGHHHHG.-;----.A9CDG/9BF//9//B:/BBFF/F////;/@.;FE/BD:.---.9;//;F9:FF9F///./.BFF/BF.BFB9///;9/;///;B9///;/9------@-.;//
@M05620:37:000000000-D9766:1:1101:16099:7086 1:N:0:92
AGTGCCAGCTCTCAATCGCACAGGGGACCCAGGGCCTGGCCCCTCCATCCAGAAAACCTATGACCTCACCCGCTACCTGGAGCACCAACTCCGCAGCTTGGCTGGGACCTATGTGAGTATCCAGCGTAGGAATCTGGGAGTTGGGGAGGAGTGAGGAGTTGGGGAAAGACAGTCCTAACCGTGGAGGGTTCTGGTAAATGATGGGGTGAGGAGGGGCTCTTTGGCTCCCACCAGTCCCCCTGTCTGGTCTA
+
ACBBBFFFCFFFGGGGGGGGGGHGGGGGGGHHGGGGGGHHHHGHGGHHHGHHHHHHHGHHHFHHHHHHHHHGGFFGHGHHHHHHHHHHGHHHGGGGGHHHGHHGGGHHGHHHHHHHHHHHHHHHHGGGGGHHHHHHHHCFGHHHGGFGGGEHHHHHHGHHHHGGGGHHHHHHHHHHHHHHGGGGGGGGGGGGGGFGGGGGGGGGGGFFFFFFFFFFFFFFFHHFFFFFFFFFFFFFFFFFFFFFHFFFFFF
@M05620:37:000000000-D9766:1:1101:18000:7103 1:N:0:92
AGTGCCAGCTCTCAATCGCACAGGGGACCCAGGGCCTGGCCCCTCCATCCAGAAAACCTATGACCTCACCCGCTACCTGGAGCACCAACTCCGCAGCTTGGCTGGGACCTATGTGAGTATCCAGCGTAGGAATCTGGGAGTTGGGGAGGAGTGAGGAGTTGGGGAAAGACAGTCCTAACCGTGGAGGGTTCTGGTAAATGATGGGGTGAGGAGGGGCTCTTTGGCTCCCACCAGTCCCCCTGTCTGGTCTA
+
BBABBFFFBFFFGGGGGGGGGGHGGGEEFGHHGGGGGGHHFHGHGGHHHFHHGHGFHGHHHHFHHHHHHHHGGEEGHHFGHHHHHHHHGHHHGGGGEHHHGGHGGGHHGHHHHHHHFHHHGHHHGGEDGGHHGHHHHHFFGHHHGGEGGGEGHHHHHGHGHHGGGGHHHGHHHHHHHHHHGGGGGGGG9CGGGGGGGGGGGFGGGGFFFFFFFFFF;DFFFFFFFFFFFFFFF?BFFFFFFFFFFFFFFFB
@M05620:37:000000000-D9766:1:1101:9622:7163 1:N:0:92
AGTGCCACCTCTCCATCGCACAGGGGACCCAGTCCACGGCCCCTCCAGCCAGTAAACCTGTGACCTCACCCGCTACCTGGCGCACCCCCTCCGCAGCTTGGCTGGGACCTATGTGAGTATCCAGCGTAGGACTCTGGGCGTTGGGGCGGCGTGCGGGGATGGGGCCCGACAGTCCTAACCGTGGCGGGCTCTGGTAAATGATGGGGTGAGGAGGGGCTCTTTGGCTCCCACCAGTCCCCCTGTCTGGTCTA
+
>>>>>B111BFFGGG1BAA1A0GCF0000A0A11BA1AEE/AE/EGG10B0B1122DBB0DB2DG1B1B00>>>>>F@1B0>EEGGG>>E<<?E?/>BBBCCGFGGHFCG?GBGF2@12FFH1?GC//>A11<<<FB0.>C@@A@-.-A-;9-9=>-;-;AEAB-----9--BFFF//-A@A9--9;--;-FFFB/9:B9/BBFE?B--A?/--@-;9-BFFF/BFF-E-A?AABFFF?B@FFFBBFFFFB
@M05620:37:000000000-D9766:1:1101:16849:7217 1:N:0:92
AGTGCCAGCTCTCAATCGCACAGGGGACCCAGGGCCTGGCCCCTCCATCCAGAAAACCTATGACCTCACCCGCTACCTGGAGCACCAACTCCGCAGCTTGGCTGGGACCTATGTGAGTATCCAGCGTAGGAATCTGGGAGTTGGGGAGGAGTGAGGAGTTGGGGAAAGACAGTCCTAACCGTGGAGGGTTCTGGTAAATGATGGGGTGAGGAGGGGCTCTTTGGCTCCCACCAGTCCCCCTGTCTGGTCTA
+
ABCCCFFFBFFFGGGGGGGGGGGHGGGGGGEHGGGGGGHHAGGHGGGHHHHHHHHHHGGHHHHHFHHHHHHGGEEGHHHHHGHGHHHHGHHHGGEFGGHHGHHEGGHHGHHGHHGGHFFHHHHHHGDDGGHHFHHHGGFE?FGHGGFGGGGHFHFGHFFHGHGGGGHFHHHHHHHHHHFHGGFAGGGGDFGGGGCFGGGGGFGGFGFFFFFFFFFFFFFFFFFFFFBEFFFFFFFFFFFFAFFFFFBBBFB
@M05620:37:000000000-D9766:1:1101:25510:7227 1:N:0:92
AGTGCCAGCTCTCAATCGCACAGGGGACCCAGGGCCTGGCCCCTCCATCCAGAAAACCTATGACCTCACCCGCTACCTGGAGCACCAACTCCGCAGCTTGGCTGGGACCTATGTGAGTATCCAGCGTAGGAATCTGGGAGTTGGGGAGGAGTGAGGAGTTGGGGAAAGACAGTCCTAACCGTGGAGGGTTCTGGTAAATGATGGGGTGAGGAGGGGCTCTTTGGCTCCCACCAGTCCCCCTGTCTGGTCTA
+
AA>AAFFFBFFFGEGGDFG2E?GDGEAEEAGHFGG2FFHGCHGFGGFHGFCGDCFGGGHHFGBGHHHHHHHGG@@EHHHH2FGHHHG1E?G@>E?EECFGEHHGGEFHEHBGGGHHHHHHHFHHECGDGDDGHHHHHG<C/?FFCCFDCDEGGGHEBGGHHGCGGGHHGFGGGGHHHHFFGGG@GGG@FGGGGG9B0FGFGFBFGG?BAFFFFBB<BBEFFFFFFFFFFFFFFFB9BBEFBE9FFFFFFF/
@M05620:37:000000000-D9766:1:1101:9875:7255 1:N:0:92
AGTGCCAGCTCTCAATCGCACAGGGGACCCAGGGCCTGGCCCCTCCATCCAGAAAACCTATGACCTCACCCGCTACCTGGAGCACCAACTCCGCAGCTTGGCTGGGACCTATGTGAGTATCCAGCGTAGGAATCTGGGAGTTGGGGAGGAGTGAGGAGTTGGGGAAAGACAGTCCTAACCGTGGAGGGTTCTGGTAAATGATGGGGTGAGGAGGGGCTCTTTGGCTCCCACCAGTCCCCCTGTCTGGTCTA
+
>AAAAFFFBFCFGGGGGFFCEEFEFGGGGGHHEFGGGGGGHHGEGGGHHHGHHGHHFEFHHHHHGHHHHHFGE>EEHFHHFFG?GFFFEHHFFFGGGHHHGHH/?EHCAGHGGHGHFFHHHHGHHGC<CEGHHHGHHGFF/??BDCFGGDCGFDFFGA<G<GA@CEHFFHHHHHHHHGHHGFF?DFGG;CFGGF0;B9FBBFFFEDFCFFFFFDFFFDFFFFFFFFFEFFFFFFFFFFED;EFF099;;B0
@M05620:37:000000000-D9766:1:1101:6575:7259 1:N:0:92
ACCACACCTTCTACAATGAGCTGCGGGTGGCTCCCGAGGAGCACCCCGTGCTGCTGACCGAGGCCCCCCTGAACCCCAAGGCCAACCGCGAGAAGATGAGTGCGTTGCTGGCTCCCTCTGCTGGGGCATGCCTCCCTCATTCCTCGACTCCCGGCGATGCGCCCTTTCTCACTGGTTCTCTCTTCTGCCGTTTTCCGTAGGACTCTCTTCTCTGTCCTGAGTCTCCTTTGTCACTCTGCCGGTTCTTGATC
+
ABBABABBFFFFGBGGGGGGG5GBE22AEEHH3FFEEGGGGHHHHGGGEFGGEGHBGHHGCE?GF1EEGGG0GCEEGG/GC/GFHG/<CCG@/C0?<D1FFD</?.->1<1>0<..<C/0000<.<.-/;000<;./;.0;<CG0..;../..-----..-.;-9//9/;/BF/.////;/BB/B/B/F?99/.99.;...9;//9BFF/F/;//;////.9B/9/9F9//99///////;--;;9///;9
@M05620:37:000000000-D9766:1:1101:15536:7322 1:N:0:92
ACCACACCTTCTACAATGAGCTGCGTGTGGCTCCCGAGGAGCACCCCGTGCTGCTGACCGAGGCCCCCCTGAACCCCAAGGCCAACCGCGAGAAGATGACCAGGTGAGTGGCCCGCTACCTCTTCTGGTGGCCGCCTCCCTCCTTCCTGGCCTCCCGGAGCTGCGCCCTTTCTCACTGGTTCTCTCTTCTGCCGTTTTCCGTAGGACTCTCTTCTCTGACCTGAGTCTCCTTTGGAACTCTGCAGGTTCTA
+
CCCCCCCCFFFFGGGGGGGGGGHHGFGEGGHHHGGGGGGGGHHHHGGGGGGGHHHHHHHGGGGGGGGGGGGHHHHGGGGHGHHHHGGGGGGGGGHHHHGHHHHGHHHHHHGGHHGGGFGHHHHHHHHHHHGHHGGGGGHGHHGHHHGGFGGGGGGGGA-;CFFGGGFFFFFFFFFFFFFFFFFFFFFFFFFFFFDFFFFFFFFFFFFFFFFFFFFFFFEFFFFFFBFFFFFFFFFFFFFFFFFFFFFFFFB
@M05620:37:000000000-D9766:1:1101:8674:7323 1:N:0:92
ACCACACCTTCTACAATGCGCTGCGTGTGGCTCCCGAGGAGCACCCCGTGCTGCTGACCGAGGCCCCCCTGAACCCCAAGGCCAACCGCGAGAAGATGACGCAGGTGAGTGGCCCGCTACCTCTCTTGGTGGCCGCCTCGCTGCTTCCGGGCTGCCCGGAGCTTCGCCCGTTCTCACTGGTTCTCTGTTCTGCCGCTTTCCGTAGTACACTCTTCTCTGACTTGAGTCTCCTATTGAACTCTGCAGGTTCT
+
AA1AAAA1CCFFGGGB3F1EFAFEEEABEAFGEFFEEEFEEGAGGGGEAAEFFHGHHHH>>FEFGAEEGGGB1>FEFG?GF/FGGFCCGG/<<CFG1F11/</>>G110>>.FH.=C-A-<0<0/0<C0<C.C.-AAB;.-9..;;0C.-=A-9A--;9;-;A//;AB--;-BE/9//B-9;/;FB/;B/B//;9-;-A//-/-9-/;/BF;//;FB9//;/9B///;B;BF/9/9/9//;FFB9/A9/;/
@M05620:37:000000000-D9766:1:1101:17806:7348 1:N:0:92
ACCACACCTTCTACAATGAGCTGCGTGTGGCTCCCGAGGAGCACCCCGTGCTGCTGACCGAGGCCCCCCTGAACCCCAAGGCCAACCGCGAGAAGATGCCCAGGTGAGTGGCCCGCTACCTCTTCTGGTGGCCGCCTCCCTCCTTCCTGGCCTCCCGGCGCTGCGCCCTTTCTCACTGGTTCTCTCTTCTGCCGTTTTCCGTAGGACTCTCTTCTCTGACCTGAGTCTCCTTTGGAACTCTGCAGGTTCTA
+
1A>AAA1AFFFFGGG1AEGA11A1EAEEHAGGFGEEEEE/EHHHHG?E/AECBA1FH0AEEGCGAE/EGGGHHF//EGGCEGHCCFGECCCC/<GF11?GHHHF11FFFGEGFECGC@CGD0B<00=<=GCHH?C-.;GGHHGFCFGGBFF.0C.CE@-@A9@B@@F@@FFFFFFFFBF/BBFFFFF/BFFFF@BFFFFFBBAB-FFFFFFFFFF//FBFF/BBBFF/FFFFBFFFBBFFFFFFF?ABFFB
@M05620:37:000000000-D9766:1:1101:9757:7355 1:N:0:92
ACCACACCTTCTACAATGAGCTGCGTGTGGCTCCCGAGGAGCACCCCGTGCTGCTGACCGAGGCCCCCCTGAACCCCAAGGCCAACCGCGAGAAGATGCCCAGGTGAGTGGCCCGCTACCTCTTCTGGTGGCCGCCTCCCTCCTTCCTGGCCTCCCGGAGCTGCGCCCTTTCTCACTGGTTCTCTCTTCTGCCGTTTTCCGTAGGACTCTCTTCTCTGACCTGAGTCTCCTTTGGAACTCTGCAGGTTCTA
+
CCCCCBBCFFFFGGGGGGGGGGHHGGGEHGGHHGGGGGGGGHHHHGGGGGGGHHHHHHHGGGGGGGGGGGGHHHHGGGGHGHHHHGGGGGGGGGHHHHHHHFEFHHHCHHGGGH@F@CGHHHFHHFGHHGGHHGGGGGHGHHGHHGGGGGGGFGGGA?--A.;FACFF-FFFFF0:BFFFFFBFBFBFFFFFFCFFFFFFFFFDFFFFFFFFFFB0BF9FFFF/9BF0:FFFFFFFFFFFFFFFFFFFFF9
@M05620:37:000000000-D9766:1:1101:22303:7359 1:N:0:92
AGTGCCAGCTCTCAATCGCACAGGGGACCCAGGGCCTGGCCCCTCCATCCAGAAAACCTATGACCTCACCCGCTACCTGGAGCACCAACTCCGCAGCTTGGCTGGGACCTATGTGAGTATCCAGCGTAGGAATCTGGGAGTTGGGGAGGAGTGAGGAGTTGGGGAAAGACAGTCCTAACCGTGGAGGGTTCTGGTAAATGATGGGGTGAGGAGGGGCTCTTTGGCTCCCACCAGTCCCCCTGTCTGGTCTA
+
ABABBFFFDFFFGGGGGGGFGGHGGGGGGGGHFGGGGGHHHHGHGGHHHHGHHHHHHGHHHGHHHHHHHHHGGFGGHHHHCGGHHHHHGHHHGGGGGHHHGHHGGGHHGHHHHHHHHHHHHHHHHGGGGGHHGHHHHHFGGHHHGGGGGGGHHHHHGGHHHHGGGGGHHHHHHHHHHHHHGGGGGGGGCFGGGGGGGGGGGGGGGGDFFFFFFFFFFFFFFFHFFFFFFFFFFFFFFFFFFFFFFFFFFFF
@M05620:37:000000000-D9766:1:1101:18102:7361 1:N:0:92
ACCACACCTTCTACAATGAGCTGCGTGTGGCTCCCGAGGAGCACCCCGTGCTGCTGACCGAGGCCCCCCTGAACCCCAAGGCCAACCGCGAGAAGATGACCCAGGTGAGTGGCCCGCTACCTCTTCTGGTGGCCGCCTCCCTCCTTCCTGGCCTCCCGGAGCTGCGCCCTTTCTCACTGGTTCTCTCTTCTGCCGTTTTCCGTAGGACTCTCTTCTCTGACCTGAGTCTCCTTTGGAACTCTGCAGGTTCT
+
BBABBBBAFFFFGGGGFGGFG5FCEEFFHGHHGGGGGGGGGHHHHGGGEGGFFHHHHHHGGCGGGGGFGGGHHHFGGGGHGHHHHGGGGGGGCGBHHGHHHHHHGHHHHGFGGHHGGGGGHGHHHHHHHHHGHFGGGGGHGHHGHGGGGGGGGGGGGGGGGGGGGGFFFFEFFFFFFFFFFFFFFFFFFFFFFFF?DFFFFFFFFFFFFFFFFFFFFFFFFFFFFFFFFFFFFFFFFFFFFFFFFFFFFFF
@M05620:37:000000000-D9766:1:1101:10605:7369 1:N:0:92
AGTGCCAGCTCTCAATCGCACAGGGGACCCAGGGCCTGGCCCCTCCATCCAGAAAACCTATGACCTCACCCGCTACCTGGAGCACCAACTCCGCAGCTTGGCTGGGACCTATGTGAGTATCCAGCGTAGGAATCTGGGAGTTGGGGAGGAGTGAGGAGTTGGGGAAAGACAGTCCTAACCGTGGAGGGTTCTGGTAAATGATGGGGTGAGGAGGGGCTCTTTGGCTCCCACCAGTCCCCCTGTCTGGTCTA
+
AAAACFFFCFFFGGGGGGGCGGHGGGGGGGHHFGGGGGHHHHGHGGHHHHHHHHHHHGHGHHHHHHHHHHHGGGGGHGHHHHHHHHHEGGHHGGGGGHHHGHHGGGHHGHHHHHHHHHHHHHHHHGGGGGHHHHHHHHHFGHHHGGGGGGGHHHHHGGHHHHGGGGGHGHHHH0CGHGHHGGEDDGGGDGGGGGCGGGGGGGGGGG.CEFFFFFFFFFFFFFFFFFFFFFFFFFFFFFFFFFFFFFFFFF/
@M05620:37:000000000-D9766:1:1101:10439:7372 1:N:0:92
ACCACACCTTCTACAATGAGCTGCGTGTGGCTCCCGAGGAGCACCCCGTGCTGCTGACCGAGGCCCCCCTGAACCCCAAGGCCAACCGCGAGAGGACCGCTACCTCTTCTGGTGGCCGCCTCCCTCCTTCCTGGCCTCCCGGAGCTGCGCCCTTTCTCACTGGTTCTCTCTTCTGCCGTTTTCCGTAGGACTCTCTTCTCTGACCTGAGTCTCCTTTGGAACTCTGCAGGTTCTAGATCGGAAGAGCACAC
+
CCCDDDCCFFFFGGGGGGGGGGHHGGGFHGHHHGGGGGGGGHHHHGGGGGGGHHHHHHHGGGGGGGGGGGGHHHHGGGGHGHHHHGGGGGGG//?0///A/A/=GDHB11D11<CGC@CGGG.</<:/CC::0CGHHHHGF--9-900;-EGGB9CBF0CF9F90F0BF0F099FFBB.AFE0F.9..990/BBBFF00FF;BFFF/:/BFF0FFBFF/09B0F00;BB.;F0900;B0;.9;99FF0ABA
@M05620:37:000000000-D9766:1:1101:21019:7379 1:N:0:92
ACCACACCTTCTACAATGAGCTGCGTGTGGCTCCCGAGGAGCACCCCGTGCTGCTGACCGAGGCCCCCCTGAACCCCAAGGCCAACCGCGAGAAGATGACCCAGGTGAGTGGCCCGCTACCTCTTCTGGTGGCCGCCTCCCTCCTTCCTGGCCTCCCGGAGCTGCGCCCTTTCTCACTGGTTCTCTCTTCTGCCGTTTTCCGTAGGACTCTCTTCTCTGACCTGAGTCTCCTTTGGAACTCTGCAGGTTCT
+
BBBBB4AAFFFFFGGGGGGCGFHHGGGGGGHHHGGG2EGAEGAGHGGGEGGG5FGHHHHGFG?FGGGGGGGHFHHGGGGHFHHHEGGFGGGG?DH2F2GHHHHGFHHGHHHFGHHGGGGGHHHHBHHGHFFDGHFGGCGHGHHGHGGGGGFFGGGGGGAGDGGGGGFFFFFFFFFFFFFFFFFFFFFFFFFFFFFFFFFFFFFFFFFFFFFFFFFFFFFFFFFFFFFFFFFFFFFB9/FFFFFFFFFFFFF
@M05620:37:000000000-D9766:1:1101:23270:7381 1:N:0:92
ACCACACCTTCTACAATGAGCTGCGTGTGGCTCCCGAGGAGCACCCCGTGCTGCTGACCGAGGCCCCCCTGAACCCCAAGGCCAACCGCGAGTGGCCCGCTACCTCTTCTGGTGGCCGCCTCCCTCCTTCCTGGCCTCCCGGAGCTGCGCCCTTTCTCACTGGTTCTCTCTTCTGCCGTTTTCCGTCGGCCTCTCTTCTCTGACCTGAGTCTCCTTTGGAACTCTGCAGGTTCTAGATCGGAAGAGCACAC
+
BBBBBBBBFFFFGGGFFGGGGGHHGGGEGEHHHGGEGGGCGHGHHGGGGEGGHHHHHHHGGGGGGGGGGGGHGHHGGGGHGHHHHGGGGGGG><??0/>ADFGGF1?GGHHHGHFHGCFGGGHGHFGHHCGHHHFFHHHGE@-;DFFFGGGGGGGFGG0CFFGGFFFFFFFFFFFFFFFDFFFFFFFCF=DFFFFFFFFFFFFFFFFEFFFFFFFFFFFF/FFFFFF/BFAFFF9BFF/AD.99:FB/;BF
@M05620:37:000000000-D9766:1:1101:15241:7394 1:N:0:92
ACCACACCTTCTACAATGAGCTGCGTGTGGCTCCCGAGGAGCACCCCGTGCTGCTGACCGAGGCCCCCCTGAACCCCAAGGCCAACCGCGAGAAGATGACCAGGTGAGTGGCCCGCTACCTCTTCTGGTGGCCGCCTCCCTCCTTCCTGGCCTCCCGGCGCTGCGCCCTTTCTCACTGGTTCTCTCTTCTGCCGTTTTCCGTAGGACTCTCTTCTCTGACCTGAGTCTCCTTTGGAACTCTGCAGGTTCTA
+
AAA1AAAAFFFFGFGG3FAAG1GBE0AAA0FG1FFAAEGGGHHHHGGGCEGGFHGFHHFG?FCGG/EGGGG0G1GGGG?G//GHHGA<CGC//CCF1<11?GHGFHHCFFFAGGCCCGGHHHHHHHGHHHGGHCCCFFCEHGGFHHFFGB?FFAEEF@-?A@@F@?F@<FFFFFBFFFFFFFFEFFFFFFFEF@BBFFBFFFFFF/FFFFFFFFFFFF9FBFF/9FFBFF/BFFFFFFFFFFFFFFFBFFB
@M05620:37:000000000-D9766:1:1101:17643:7405 1:N:0:92
AGTGCCAGCTCTCAATCGCACAGGGGACGCAGGGCCTGGCGCCTCCATCCAGAAAACCTATGGCCTCACCCGCTACCTGTAGCCCCAACTCCGCAGCTTGGCTGGGACCTATGTGAGTATCCAGCGTAGGAATCTGGGAGTTGGGGAGGAGTGAGGAGTTGGGGAAAGACAGTCCTAACCGTGGAGGGTTCTGGTAAATGATGGGGTGAGGAGGGGCTCTTTGGCTCCCACCAGTCCCCCTGTCTGGTCTA
+
1>AAAD@FACBDFFGGGAF1A0BGBAEE0A0AAAEE/BG0/BAAEH01DFAFFC@FGE0F1@1/FGFEHFHFG/EEH1B12BG1BEC/EB1FEE/>/GHHGCG//?FG/G<1122F>G2FHHH1G@E/A/F<FF111FF<E011-CC@-.<CGF0CH./::/:CGGE./FF/0CBFF0/F-;9-..;-:9CCF0:B/FFFB;/BE-99:AA/;9-;@@-9BFF/F/BEEFFFE9FFFFFF@FFFFBF/;9;
@M05620:37:000000000-D9766:1:1101:16826:7408 1:N:0:92
ACCACACCTTCTACAATGAGCTGCGTGTGGCTCCCGAGAGCACCCCGTTCTGCTTACCGAGGCCCCCCTGAACCCCAAGGCCAACCGCGGGAAAATGGGTGAGTGGCCCGCTACCTCTTCTGGTGGCCGCCTCCCTCCTTCCTGGCCTCCCGGAGCTGCGCCCTTTCTCACTGGTTCTCTCTTCTGCCGTTTTCCGTAGGGCTCTCTTCTCTGACCTGAGTCTCCTTTGGAACTCTGCAGGTTCTAGATCG
+
BCCCCCCCFFFFGGGGGGGGGGHHGEGBEEHHHGGGGG222BAFEG0BA2AA55D5BFEEEE0FGGGG/F2G@GGGGGCF/FHH?EE/</>/B/22<2<??<C11?<GHF----FD11FDDFF=G..<--A.:CFC/E/G0:0;/9FBAEG.B9--9//--C-9FFBB//;//9FF/9/99:/9/:BFA.AFF/BA999?AFF.9/9F/B/:B/;FB/9B:B//;/BFFFFFF/:/B:/BF.B/9///99.
@M05620:37:000000000-D9766:1:1101:15415:7439 1:N:0:92
ACCACACCTTCTACAATGAGCTGCGTGTGGCTCCCGAGGAGCACCCCGTGCTGCTGACCGAGGCCCCCCTGAACCCCAAGGCCAACCGCGAGAAGATGCCCAGGTGAGTGGCCCGCTACCTCTTCTGGTGGCCGCCTCCCTCCTTCCTGGCCTCCCGGAGCTGCGCCCTTTCTCACTGGTTCTCTCTTCTGCCGTTTTCCGTAGGACTCTCTTCTCTGACCTGAGTCTCCTTTGGAACTCTGCAGGTTCTA
+
BBBBBBBBFFFFGGGGGGGFGFHHGEFEGEHHHGGGGGGGGHHHHGGGGGGGHHHHHHHGGGGGGGGGGGGGHHHGGGGHGHHHHGGGGGGGGGGFBDFHHHHGHHGHHHGGHGCGG-@HHFHHHHGGFFDHHGGGGGHGHHGHHGGGFGGGGGGGGF-?DGFBGGFCDFFFFFFFFFFFFFFFFFFFFFFFFDDDFFFFFFFFDBFFFFFFFFFFFF/FFFFFFBFFFFFFFFFFFFFFFFFFFFFFFF;
@M05620:37:000000000-D9766:1:1101:16960:7450 1:N:0:92
ACCACACCTTCTACAATGAGCTGCGTGTGGCTCCCGAGGAGCACCCCGTGCTGCTGACCGAGGCCCCCCTGAACCCCAAGGCCAACCGCGAGTGGCCCGCTACCTCTTCTGGTGGCCGCCTCCCTCCTTCCTGGCCTCCCGGCGCTGCGCCCTTTCTCCCTGGTTCTCTCTTCTGCCGTTTTCCGTCGGCCTCTCTTCTCTGACCTGAGTCTCCTTTGGAACTCTGCAGGTTCTAGATCGGCAGAGCCCAC
+
BBBBBBBBFFFFGGGGGGGGGGHGGEGECEHHGGGGGGGGGHHHHGGGFGGGGHHHHHHGGGGGGGGGGGGHHHHGGGGHGHHHHGGGGGGG>/??G?>CFGGGG<FGHHHHHHGHHGGGGGHGHHGHHCGHHHHHHHHGDDFGGGAGGGGGFFFFFFBFFFFFFFFFFFFFFF/BFFDFFFFFFFFFFADFFFFFFFFFFFFFFFFFFFFFFFFFFFFF/BFFFFF/BF;BFF/BFFFED-@DFFFFFFF
@M05620:37:000000000-D9766:1:1101:17068:7463 1:N:0:92
ACCACACCTTCTACAATGAGCTGCGTGTGGCTCCCGAGGAGCACCCCGTGCTGCTGACCGAGGCCCCCCTGAACCCCAAGGCCAACCGCGAGTCGCCCGCTACCTCTTCTGGTGGCCGCCTCCCTCCTTCCTGGCCTCCCGGCGCTGCGCCCTTTCTCACTGGTTCTCTCTTCTTCCGTTTTCCGTCGGCCTCTCTTCTCTGACCTGAGTCTCCTTTGGAACTCTGCAGGTTCTAGATCGGCAGAGCCCAC
+
CCCCCCCCFFFFGGGGGGGGGGHHGGGEHGHHHGGGGGGGGHHHHGGGGGGGHHHHHHHGGGGGGGGGGGGHHHHGGGGHGHHHHGGGGGGG/2>>C?<C@GGGG=?FGHHFFGGHGCFGGGHGHHGHHCGCGHHHHHHG.;BGGC-DGGGGFFFFFF0;BFFFFFFFFFFFFF0BFDFFFFFFFF.CD=DFFFFFFFFFFFFFFFFFBFFFFFFFFFFF0BFFFFF0BFAFFF0BFB09D;:=EFFFEFF
@M05620:37:000000000-D9766:1:1101:16971:7463 1:N:0:92
ACCACACCTTCTACAATGAGCTGCGTGTGGCTCCCGAGGAGCACCCCGTGCTTCTGACCGAGGCCCCCCTGAACCCCAAGGCCAACCGCGAGTGGCCCGCTACCTCTTCTGGTGGCCGCCTCCCTCCTTCCTGGCCTCCCGGAGCTGCGCCCTTTCTCACTGGTTCTCTCTTCTGCCGTTTTCCGTAGGACTCTCTTCTCTGACCTGAGTCTCCTTTGGAACTCTGCAGGTTCTAGATCGGAAGAGCACAC
+
>AA3A>AAFFFFGGGGFGFBGAGHGGDE4ABF3FFF2AEA2F2FGGGEBAEF5D55DGHGEE0>FEGGGGGB3BEEGG??FCFGGGG/EDG<CF?FHGG<CADHGHFHHG1FFG<GF@A<DGHGFGEGHHHFGCGFHHGEDGGDB;BB@BGCCBFFGGGGGFBFFFFF/FFFFFFBFCDFFFEFDB999/;;BFFFBFFFFBFFFFB9.BB/FFFBFF/99;9BFFBBFE9BFFB/9;BA.AF.A;;F;B;
@M05620:37:000000000-D9766:1:1101:21581:7478 1:N:0:92
ACCACACCTTCTACAATGAGCTGCGTGTGGCTCCCGAGGAGCACCCCGTGCTGCTGACCGAGGCCCCCCTGAACCCCAAGGCCAACCGCGAGAAGACGCAGGGGGTGGGCCCCCCCCCCCTTTTGGTGGCCCCCCCCCCCCTCCCTGCCCCCCCGGGCAGCCGCCCTTTTTCCCTGTTTTTTCCTTTTGCCGTTTTCCGCGGGCCCCTCTTCTCTGCCCCCGGTCTCCTTTGGCCCCCTGCCGGTTTTCGA
+
BBBBBBBBFFFFGGGGGGGGGGHHGGGGHGHHHGGFFGGGGHHHHGGGGGGGFGHHHHHGGG?EFGGGGGGHHHHGGGGHGHHHHGGCCG<CCGHH2?///</<A--<-CG-----;;-9=.//;-.9....;-9;B--@-9.;../.;..;B;-----...9;@-9F///;B/;B/9/..-//;///9:/99AFAB/..-9--9--..;//////;B..---9-.;/BBBF//9.-9@.;.9-@A.9/-.
@M05620:37:000000000-D9766:1:1101:26984:7483 1:N:0:92
ACCACACCTTCTACAATGAGCTGCGTGTGGCTCCCGAGGAGCACCCCGTGCTGCTGACCGAGGCCCCCCTGAACCCCAAGGCCAACCGCGAGAAGATGCCCAGGTGAGTGGCCCGCTACCTCTTCTGGTGGCCGCCTCCCTCCTTCCTGGCCTCCCGGAGCTGCGCCCTTTCTCACTGGTTCTCTCTTCTGCCGTTTTCCGTAGGACTCTCTTCTCTGACCTGAGTCTCCTTTGGAACTCTGCAGGTTCTA
+
AAA1AAAAFFFFGFGG3GGGGGHHG00BC0GHCFGEEGGGFHGHHGGGE?EFHHFFHHGGEGGGGAGGGG/GGFGFGGGHEFHHHG/<CCC@@FHG11FCHH/FGHHHHHEGHHC-A?CHHHBFHHHFDG?FHCGCGGAEHHGHGGBFG/AFF?EF??A@@?FG@--9-;/;FFFF/BBBFFFFBFFFFFFFF@BBFEFFBBFBFFFFFFFEFFFFFFFFFFFFFFFFFFBFFFFFFFFFFFFFFFFFFFF
@M05620:37:000000000-D9766:1:1101:17776:7485 1:N:0:92
ACCACACCTTCTACAATGAGCTGCGTGTGGCTCCCGAGGAGCACCCCGTGCTGCTGACCGAGGCCCCCCTGAACCCCAAGGCCAACCGCGAGAAGATGACCCAGGTGAGTGGCCCGCTACCTCTTCTGGTGGCCGCCTCCCTCCTTCCTGGCCTCCCGGAGCTGCGCCCTTTCTCACTGGTTCTCTCTTCTGCCGTTTTCCGTAGGACTCTCTTCTCTGACCTGAGTCTCCTTTGGAACTCTGCAGGTTCT
+
CCCCCCBCFFFFGGGGGGGGGGHHGGGGHGHHHGGGGGG?FHHHHGGGGGDGEHHHHHHGCGCFGGGGGG1GGHHGFGGHGHHHHGGEFGDCGGHHGG2FHHEHFFFFF=FFFHH-ADGGFHGHHHGFFDG?GGCGGDGHGGHGHGGFFFFGG0FGGGFGCGGFF-BFCFFFFFFBFFFFFFFBBFFFFFFFFFAFFFFFFFFADDFFBBBFFFFFFFE0BFFFFFFFFFFFFEFFF00;FFFEFFEFFFF
@M05620:37:000000000-D9766:1:1101:22949:7486 1:N:0:92
ACCACACCTTCTACAATGAGCTGCGTGTGGCTCCCGAGGAGCACCCCGTGCTGCTGACCGAGGCCCCCCTGAACCCCAAGGCCAACCGCGAGAAGATGCCCAGGTGAGTGGCCCGCTACCTCTTCTGGTGGCCGCCTCCCTCCTTCCTGGCCTCCCGGAGCTGCGCCCTTTCTCACTGGTTCTCTCTTCTGCCGTTTTCCGTAGGACTCTCTTCTCTGACCTGAGTCTCCTTTGGAACTCTGCAGGTTCTA
+
BBCCCCCCFFFFGGGGGGGGGGHHGGGGHGHHHGGGGGGGGHHHHGGGGGGGHHHHHHHGGGGGGGGGGGGHHHHGGGGHGHHHHGGGGGGGGGHHHHHHHHHGGFHHHHGGHHGGGGGHHHHHHHHHHGFHHGGGGGHGHHGHHGGGGEGGGGGGGGCGGGGGGGFFFFFFFFFFFFFFFFFFFFFFFFFFFFDFFFFFFFFDAFFFFFFFFFFFFFFFFFFFFFFFFFFFFFFFFFFFFFFFFFFFFFB
@M05620:37:000000000-D9766:1:1101:5785:7517 1:N:0:92
TCTGCCAGTTCTCAATCGCACAGCGGGCCCAGGGCCAGGGCCCTCCATCGCGCACAACTGTCCCCTAACCCGCAACCTGGAGCACCAACGCCGCCTCTTGCCTGTGACCGACCTGAGAATCTAGTGGAGGAATCTGGGAGCTGGGGAGGACTGAGGAGTTCGTGAAAGACAGTCCTAACCGTGGAGGGTTCTCGTAAATGATGGGGCGAGGAGGGGCTCTTCGGCCCCCATCATTCCACCTGTCAGGCCTA
+
11>>AB11@BB3BBBFGAAFA0B0AA0AEE/BB/BA/A//B/AAABA1F/A//>>/0BB021@BB0/BBB?/>/>>00BBBBG/B?0?//>@<>///??F1?????@@G/>--.<>0111F1=000.<..<CGG<00C.E.:;/:-CC-..;.9;EF./90..;/9C0/9//90900/:A-;A-;A--AFFB/-99;99://;/----;;@---;-@@A/;/;9@------/;/9////:FF/;//-/;//
@M05620:37:000000000-D9766:1:1101:26231:7539 1:N:0:92
AGTGCCAGCTCTCAATCGCACAGGGGACCCAGGGCCTGGCCCCTCCATCCAGAAAACCTATGACCTCACCCGCTACCTGGAGCACCAACTCCGCAGCTTGGCTGGGACCTATGTGAGTATCCAGCGTAGGAATCTGGGAGTTGGGGAGGAGTGAGGAGTTGGGGAAAGACAGTCCTAACCGTGGAGGGTTCTGGTAAATGATGGGGTGAGGAGGGGCTCTTTGGCTCCCACCAGTCCCCCTGTCTGGTCTA
+
AA>AAFFFBFFFGGGGFFFEGCGCFA2AAEHHFEGEAFHH2FEFGGHGHHHHFHHBGGHHFHFHHFHHHGHGG>EGHHHH?FHHHHFC?GGC>EEGEHGGGHHGGGHGGHHHHHHHGHHHHGHHGFEDGGHHHHGHHHCFEGHHGGGGGGFHHGHHGGFHHHGGGGHHGHHHHHHHHHHHGGEFGGGGEFGGGGFGFGGGGGGGGGFFFFFFFFFFFFFFFFFFFFFFFFFFFFFFFFFFFFFFFFFFFFF
@M05620:37:000000000-D9766:1:1101:19230:7542 1:N:0:92
AGTGCCAGCTCTCAATCGCACAGGGGACCCAGGGCCTGGCCCCTCCATCCAGAAAACCTATGACCTCACCCGCTACCTGGAGCACCAACTCCGCAGCTTGGCTGGGACCTATGTCAGTATCCAGCGTAGGAATCTGGGAGTTGGGGAGGAGTGAGGAGTTGGGGAAAGACAGTCCTAACCGTGGAGGGTTCTGGTAAATGATGGGGTGAGGAGGGGCTCTTTGGCTCCCACCAGTTCCCCTGTCTGGTCTA
+
AAABBFFFBFFFGGGGGFGGGGHGGGGGEGHHFGGGGFHFGHGHGGHHHHHHGHHHHGHHHHHHHHHHHHHGGEEGHHHHGHHHHHHHFFHHFGGGFFGHGHHGGGHHGHHHHHHHGHHHHHHHHGGGGGHHHHGHHFFFFHHHGGGGGGGGHHHHHGHHHHGGGGHHHHHHHHHHHHHHGGFGDGGGEFGGGGFGGGGGGGGGGGFFFFFFFFFFFFFFFFFFFFFFFFFFFFFFFFFFFFFFFFFFFFB
@M05620:37:000000000-D9766:1:1101:14468:7576 1:N:0:92
ACCACACCTTCTACAATGAGCTGCGTGTGGCTCCCGAGGAGCACCCCGTGCTGCTGACCGAGGCCCCCCTGAACCCCAAGGCCAACCGCGAGAAGATGAGTGAGTGGCCCGCTCCCTCTTCTGGTGGCCGCCTCCCTCCTTCCTGGCCTCCCGGCGCTGCGCCCTTTCTCACTGGTTCTCTCTTCTGCCGTTTTCCGTAGGACTCTCTTCTCTGCCCTGAGTCTCCTTTGGAACTCTGCAGGTTCTCGCTC
+
AAAAAAAAFFFFGFGGFGFGGAGFG0BBA0FGCFGAAEGGEHHHHGGGGEGGGHHFHHHEEGCGGCGGGGGCHEHGGGFHEEHHHGG<CG<<@CFEDGDGFHHHHHGGHHGGGCGGGHHHHHGHHHGH<CCG?GHGHGGHHHHHGGGGGGGGGG?A@GGF@@B@@FFFBFBFFF-/;FFFFFFFFFFBF;;AFFFFFFFFFFFFBFFFFFFFFF/;EFFFFFFFFFFBFFFBFFFF/BF/;FFFFF9A-;9
@M05620:37:000000000-D9766:1:1101:9738:7577 1:N:0:92
AGTGCCAGCTCTCAATCGCACAGGGGACCCAGGGCCTGGCCCCTCCATCCAGAAAACCTATGACCTCACCCGCTACCTGGAGCACCAACTCCGCAGCTTGGCTGGGACCTATGTGAGTATCCAGCGTAGGAATCTGGGAGTTGGGGAGGAGTGAGGAGTTGGGGAAAGACAGTCCTAACCGTGGAGGGTTCTGGTAAATGATGGGGTGAGGAGGGGCTCTTTGGCTCCCACCAGTCCCCCTGTCTGGTCTA
+
BCBCCFFFCFFFGGGGGGGGGGHHGGGGGGHHGGGGFGHHHHGHGGHHHHHHHHGHHGHHHHHHHHHHHHHGGGGGHHHHHHHHHHHHGHHHGGGGGHHHGHHGGGHHGHGHH3FH3FHH3?GHH/?C//@DGHHHBGGGAFFH?FE-@EE0<D0CHGHHHH--;CGHHHHHHHHHHHHHGE.:EFGGAFGGG0;CFGGGGGGGGGFFF?FFFFFFFFFFFFBFFFFEEFFFF?FFFFFDFFFFFF/:0:;
@M05620:37:000000000-D9766:1:1101:8560:7579 1:N:0:92
AGTGCCAGCTCTCAATCGCCCCGGGGACCCCGGGCCTGGCCCCCCCATCCATCATACTTCTTCCCTCACCCGATACCTGGAGCACAAACCCCTCCGCTTGGCTTGGACCTATGTGAGCATCAAGCGTAGGAATCTGGGAGGTGGGGAGGAGTGAGGAGTTGGCGAAAGAAAGGCCTAACCCGGGAGGGTTCTGGAAAAAAATGGGGTGAAGAGGGGCCCTTTTGCTCCCACAACACCCCCTCTCTCGCCTC
+
>AAA>11FAFFFG1BFFAF1E0000A/A/B/A//A///BA0B//>>/0BB@@112B@1B1BB2BFBB0?B0>><>>B1BBBBB?000B//??/<//?/???0?0>/?FF0FDGG11>1<1111<<<<=<.<<00=0DF.;-:;CC?.9-9.;90;.999;0//-9---/-99---9999---9>9--;99-;B//;;----9//-9A--///-;:---;AF9:/99//A--99-----9---9///;9-9;
@M05620:37:000000000-D9766:1:1101:8537:7581 1:N:0:92
AGTGCCAGCTCTCAATCGCACAGGGGACCCAGGGCCTGGCCCCTCCATCCAGAAAACCTATGACCTCACCCGCTACCTGGAGCACCAACTCCGCAGCTTGGCTGGGACCTATGTGAGTATCCAGCGTAGGAATCTGGGAGTTGGGGAGGAGTGAGGAGTTGGGGAAAGACAGTCCTAACCGTGGAGGGTTCTGGTAAATGATGGGGTGAGGAGGGGCTCTTTGGCTCCCACCAGTCCCCCTGTCTGGTCTA
+
ABAAAFF@>FFFGDGGGGFCGGHGGEGA2EGHEAFE2FGH2GEGGGHFHHHH3CHHGGHFHHFHHFHHHHFGG>EEHHHHFGHHHHCGEHHHGGGEEHGHGHBFGGGHGHHHHHGGHHHHHHHHHGFBCDHFHHHHGH0FGGHGGG<@DGEFHEHHGFH/GFGGCEHHBHEHHHHGHHHHGGEBDGGGCFGGGGFGFGGGGGGGGGFBFFFFFFBBBBFFFFFF/FFFFFFFFFFFFFFFBFFFFFFFFFF
@M05620:37:000000000-D9766:1:1101:8454:7595 1:N:0:92
ACCACACCTTCTACAATGCGCTGCGTGTGGCTCCCGAGGAGCACCCCTTGCTGCTGACCGAGGCCCCCCTGAACCCCAAGGCCAACCGCGCGAAGATGCCCAGGTGAGTGGCCCGCTACCTCTTCTGGTGGCCGCCTCCCTCCTTCCTGGCCTCCCGGCGCTGCGCCCTTTCTCACTGGTTCTCTCTTCTGCCGTTTTCCGTAGGACTCTCTTCTCTGACCTGAGTCTCCTTTGGAACTCTGCAGGTTCTA
+
BBBBBBB3BBCFGFGGGGF?EGGGGGGA2BFFGBAE2EA0?GHHHGG11FGHBGFFHFF>>?/EFGGGGGGHHHHGGGGHGGHHHGFGGC//BDCDFDGGHHHEHHHHHHFGHHGGGGGHHHHHHHGGHHGHHGGGGGGGGGGGEGGGGGFGGGGGGB-;BBBFBBFBBFFFFFFFFFFFFFFFFFFFFFFFFBFFFFFFFFFFDEFFFFFFFFFFFF/BFFF9BFF;;FFFFFBBFFFFFFFFF.FFFFB
@M05620:37:000000000-D9766:1:1101:21550:7598 1:N:0:92
ACCACACCTTCTACAATGAGCTGCGTGTGGCTCCCGAGGAGCACCCCGTGCTGCTGACCGAGGCCCCCCTGAACCCCAAGGCCAACCGCGAGTGGCCAGCTACCTCTTCTGGTGGCCGCCTCCCTCCTTCCTGGCCTCCCGGAGCTGCGCCCTTTCTCACTGGTTCTCTCTTCTGCCGTTTTCCGTCGGACTCTCTTCTCTGACCTGAGTCTCCTTTGGAACTCTGCAGGTTCTAGATCGGCAGAGCCCAC
+
BBABBBABFFFFDGGDAFGEGEF4EEFFH2GFHGFAEEGEGHHHHGGGE?EEGFHHHHFGGGGGGFEGGGGHGHEEGGGHFHHGFGGGG@CCB??FC1?FGHHGF1?FGHGHHH?HCCGGGGHGFFGHHHHHGFF:GGHGGG-CD.BBBBFGGGGFGG0FFBFFFGGGGGGGGGFFFBFFFFBFFF.@B-;BFFFFFFFFFFFFFFFFFFFFFFFFFFFFFFFFFFFFFFAFFF9BFFFFF-@BFFF.;EE
@M05620:37:000000000-D9766:1:1101:7947:7622 1:N:0:92
ACCACACCTTCTACAATGCGCTGCGTGTGGCTCCCGAGGAGCACCCCGTGCTGCTGACCGAGGCCCCCCTGAACCCCAAGGCCAACCGCGAGTGGCCCGCTACCTCTTCTGGTGGCCGCCTCCCTCCTTCCTGGCCTCCCGGCGCTGCGCCCTTTCTCCCTGGTTCTCTCTTCTGCCGTTTTCCGTCGGCCTCTCTTCTCTGACCTGAGTCTCCTTTGGACCTCTGCAGGTTCTAGATCGGAAGAGCCCAC
+
BBBBBBBAFFFFGGGGGG4AEAEEGFGBFEHHFBFEDFGGGGHHHGGEGFGGHGHHHHHEEGGGGGGGGGGHHHGGGGGHEHHHHGGCGG<B><?F</>>DGG<>1>FGHHHHHGHHCCCGGHGHHCCH;CGHFHHHHHGDG@B-;-;ABFBBFFFF/9:BBFFFFFFFFFFFF/BFBDFFFFFFFFBB<FFFFFFFFFFFFFF/;F/BFFFFFFFFFFF/FF9BFFFFFAFFF/:F9:AD...;A..;AE
@M05620:37:000000000-D9766:1:1101:10590:7637 1:N:0:92
ACCACACCTTCTACAATGAGCTGCGTGTGGCTCCCGAGGAGCACCCCGTGCTGCTGACCGAGGCCCCCCTGAACCCCAAGGCCAACCGCGAGAAGACCCAGGAGGGTGGCCCGCTACCTCTTCTGCTGGTCGCCTCCCTCCTTCTTGCCCTCCCCCCGCTGCTCCCTTTTTCCTTGGTTCTCTCTTCTGCCGTTTTCCGTCGTACTCTCTTCTCTTCCCTGCTTCTTCTTTGGTACTCTGCTGGTTCTTGA
+
AAA1AAAAFFFFGGGGFGF1FAF1FAEBAAFFABFEEGGGGHHHHGGEGGGGGHHHHHHCEGCGGAEGGGGFHCFGGGEH/EHHHGC/>CB</CCGF0/////?///?AC0.-<<-</0<0DHFD0=C//0;AE.CG./;AF0C0;09/99CE...-999;A99B--///;//////BE/;////;FF/B/;--/9//-/9@9A--////;FF/B9B/-9/;//;//;B//9/-//////;/;////;///
@M05620:37:000000000-D9766:1:1101:12774:7646 1:N:0:92
AGTGCCAGCTCTCAATCGCACAGGGGACCCAGGGCCTGGCCCCTCCATCCAGAAAACCTATGACCTCACCCGCTACCTGGAGCACCAACTCCGCAGCTTGGCTGGGACCTATGTGAGTATCCAGCGTAGGAATCTGGGAGTTGGGGAGGAGTGAGGAGTTGGGGAAAGACAGTCCTAACCGCGGAGGGTTCTGGTAAATGATGGGGTGAGGAGGGGCTCTTTGGCTCCCACCAGTCCCCCTGTCTGGTCTA
+
1>>>AD1CAFCFDGGGG1FEAA0B0AFEFG0FFEEGG/B0BFE/EFEGBG1BB0AF0EFCHFGFBG11FF>EEE/EH1G0FFH/0?GHF0GHG?/>@0G0/<1/<E0B/01B<222BFGBDFGFHG///<11@11<FC0//0?<@CC@C.A0<DGC<<G/=/<:EG.:C//G:C0::CG.---;9---EFFBFBF//;//99/9-----;-/---;-;-///9//;F9EFABF9FF/;9A@-9;/;9;/9/
@M05620:37:000000000-D9766:1:1101:15510:7658 1:N:0:92
ACCACACCTTCTACAATGAGCTGCGTGTGGCTCCCGAGGAGCACCCCGTGCTGCTGACCGAGGCCCCCCTGAACCCCAAGGCCAACCGCGAGAAGATGAGTGAGTGGCCCGCTCCCTCTTCTGGTGGCCGCCTCCCTCCTTCCTGGCCTCCCGGCGCTGCCCCCTTTCTCACTGTTTCTCTCTTCTGCCGTTTTCCGTCGGACTCTCTTCTCTGCCCTGAGTCTCCTTTGGCACTCTGCCGGTTCTCGCTC
+
BBBBBBBBFFFFGGGGGGGGGBFHFAEA4EH2G2F2EF2AAG2FH1A0EECFDGFHGHFGG@EGG1EEEEEC33FFAEGHEHHHHGGGGGGGGGHHHHHFF<2GHH//?/>A<DDFHF<1FG0<=<DF.-CCDGHGHHGCGHHH0/;AGFEG.-;9BC-99;.@=A/FFB/;B///;;FFFFFBB/9/;@;9/A99AF.>C@BC/9FFBFFFFBBFEFF..;;9BFFF/B//;9BF/9//;@@DFF/9AA9
@M05620:37:000000000-D9766:1:1101:17210:7690 1:N:0:92
AGTGCCAGCTCTCAATCGCACAGGGGACCCAGGGCCTGGCCCCTCCATCCAGAAAACCTATGACCTCACCCGCTACCTGGAGCACCAACTCCGCAGCTTGGCTGGGACCTATGTGAGTATCCAGCGTAGGAATCTGGGAGTTGGGGAGGAGTGAGGAGTTGGGGAAAGACAGTCCTAACCGTGGAGGGTTCTGGTAAATGATGGGGTGAGGAGGGGCTCTTTGGCTCCCACCAGTCCCCCTGTCTGGTCTA
+
BBABBFFFBFFFGGGGGGGGGGHGGGGGGGHHGGGGGGHHHHGHGGGGHHFHHHHHHGHHHHHHHHHHHHHGGEGGHHHHGGHHHHHHGHHHGGGGGHHHGHHGGGHHGHGFHHHHHHHHHHHHHGGGGGHHHHHHHHHGGHHHGGGGGGDGHHHHHGHHHHGGGGHGHHHHHHHHHHHHGGEGGGGGCFFGGGGGGGGGGGGGGGFFFFFFFFFFFFFFFFFFFFFFFFFFFFFFFFFFFFFFFFFFFFB
@M05620:37:000000000-D9766:1:1101:21295:7693 1:N:0:92
ACTGCCAGCTCTCCATCGCACAGGGGACCCAGGGCCTGGCCCCTCCATCCAGAAAACCTATGACCTCCCCCGCTACCTGGAGCACCCACTCCGCAGCTTGGCTGGGACCTATGTGAGTATCCAGCGTAGGAATCTGGGCGTTGGGGAGGAGTGCGGAGTTGGGGACAGACAGTCCTAACCGTGGAGGGTTCTGGTAAATGATGGGGTGAGGAGGGGCTCTTTGGCTCCCACCAGTCCCCCTGTCTGGTCTA
+
>A>1>FCF?CFFGAFG1EAAE0BAC00A0BCF0AAB/FHHCFEAEGFHHH1GDBF0BEGHFG2GH@F/BEFEE//>GH@G0BFEGH//?FFBAEECEH1BAGHECGHGGHG1BFGBFG2FHHFFHCC/@A11?GGDFE/<>@C0C@.<C..CF0;@-@.;FC@G.-../9/:CFFGBBFAGFEG9EA@BFFFFFFFBBFFFFFFFFF??F-/A-@-9@EFFFFFFFFFFB?B-FFFFFEF@FFFFF/FFF;
@M05620:37:000000000-D9766:1:1101:12791:7702 1:N:0:92
TCTGCTTCTTTTTAATTAACTGCCAGGCCCTGGCCCACCGATCGTAAGCGCACACGTCTGAACTCCAGTCACTAATGCGCATCTCGTATGCCGTCTTCTGCTTGGCAACCACCCCACCTACAAGAGAATGGAGGCGGAAGCGGGGAAGTATGAAGAATCGCGGATAAAAAAAGATGTGAAGGGGTGTATGTTTGTGCACATAGTAGGAACAGAATAGCGAGTTGTCAGATATAAGACGTACGCTCGCCACT
+
>>>AA5BBBD5B4ABBA6BBB5BB44ABFG4BG4BFE22B22A222BF3AE0EGHG1AGFH5G5BBG3DB3DF@GBFGGB>1>3B11?FGHHG>>F?BFGHGGH/3B3/BF?F</?//01B1110<0<@11@0///>--..--<--..0000;00;/009.----9000;--;./////;//.-.--/://///../////////////..//////:----./////////////9....-...---.9/
@M05620:37:000000000-D9766:1:1101:20378:7707 1:N:0:92
ACCACACCTTCTACAATGAGCTGCGTGTGGCTCCCGAGGAGCACCCCGTGCTGCTGACCGAGGCCCCCCTGAACCCCAAGGCCAACCGCGAGAAGATGACCAGGTGAGTGGCCCGCTACCTCTTCTGGTGGCCGCCTCCCTCCTTCCTGGCCTCCCGGCGCTGCGCCCTTTCTCACTGGTTCTCTCTTCTGCCGTTTTCCGTTGGACCCTCTTCTCTGACCTGAGTCCCCCTTGGAACCCTTCCGGTTTTT
+
BBBBB@ABFFFFGGGFGGGGGFGGEEGGHGHHHGGGGFF?FHHHHGGGEEGGFGGHHHHGGGGGFGGGGGGGHHHGGFGHGHHGEGGGGGGGGGHHF2DGH2?F1<10F1F/GE--A--F1D0D0<0D=/CAG?:DDDGGHBDFHCFB0CFF0.CE.9;:9--;-9AD-BF////;//;/://9/9:B////999DFFBF.//;A//..9.BF//:B/9;B/9/./;/;A.;F.9//;.../9/:@-A..9
@M05620:37:000000000-D9766:1:1101:15577:7712 1:N:0:92
ACCACACCTTCTACAATGAGCTGCGTGTGGCTCCCGAGGAGCACCCCGTGCTGCTGACCGAGGCCCCCCTGAACCCCAAGGCCAACCGCGAGAAGATGACCAGGTGAGTGGCCCGCTACCTCTTCTGGTGGCCGCCTCCCTCCTTCCTGGCCTCCCGGAGCTGCGCCCTTTCTCACTGGTTCTCTCTTCTGCCGTTTTCCGTAGGACTCTCTTCTCTGACCTGAGTCTCCTTTGGAACTCTGCAGGTTCTA
+
1A1AAA1AFFCBEGG13FGGBFGCEBEEH0GHHGG0AEG?EHHHHGCGEAE/FFEHHGGGGGCGCG@EGGGHHHEEGGGHEHHECFGGGCCG?BGGDDGHHGHF1FGHHF/AGH?CG-<GDFFHHDDDGFCGG?-A.CCCGHGHGEFGGGGG0FAE?--:AFBFGGF??BFFFFFFFFF//BFFFFFFFFFFF@FFFFFEB;9-B/BFFFFFFFFFE:/BFB9/9/:FFFFFFB/B9BBFB/FFFFFFFF;
@M05620:37:000000000-D9766:1:1101:8142:7716 1:N:0:92
ACCACACCTTCTACAATGAGCTGCGTGTGGCTCCCGAGGAGCACCCCGTGCTGCTGACCGAGGCCCCCCTGAACCCCAAGGCCAACCGCGAGAAGATGACGGTGGGGGGCCCGCTACCTCTTCTGGTGGTCGCCTCCCTCCTTCTTCGCCTCCCGCAGATGCGCCCTTCCTCCTTGGTGCTCTCCTCTGCCGTTTTCCGTAGGAGTCTCTTCTCTGCCCTGCGTCTCCTCTGGTGCACTTCCGGTTGTCGA
+
BBBBBBBBFFFFGGGGGGBFGGHHGEEBGGHHHGGGGGGGGHHHHGGGGEGGHHHHHHHGEEGGGGGGGGGHHHHGGGGHGHHHHGGGGGCGGGHH2?22///??//>@----;9-BFFF/;BFFFFFF;/;BDAFFEBFFF/F;B/..9;DF..--;-/;B-.A--9./;/;./9/F.9B9///;BF/FBD../;//:/9A9B/.//9/BFFF9/;/./.;-.;..9;.///;.9////;/9-9.9;9A.
@M05620:37:000000000-D9766:1:1101:8133:7736 1:N:0:92
ACCACACCTTCTACAATGAGCTGCGTGTGGCTCCCGAGGAGCACCCCGTGCTGCTGACCGAGGCCCCCCTGAACCCCAAGGCCAACCGCGAGAAGACTCAGCCGCGTGGAGCGCAACTTCTTCTGGTGGCCGCCTCCCACCTTCATACCCTCCCGACGATGCGCCCTTTATCCTTAGTTCTCTCTTCTTCCGCTTTTCTTCGGAGTCTCTTCTCTTCTCTACGTCTCCTCTTGTGCCCTGCTGGTTCTCCA
+
AAA1AAA>CFCDFFGGFG1AB1FCE0AAAAGG1BBA0EGCGHHHHGEEEEFFHFGGHGHEEEGGFEEEGGGFFCEEEGEG/AGGEF//>B/<<C0101<111?<//A-A..<-<--</0=0DHH00:;...;;C.;CA/;EF0;09;0//0;CA..-9--;;-9;9-9//;/B////;;/;/9/9BFF/B/9-9;E////;9-;--;////BF/9/B////;-9AF9;F-///;///;/-;/:////9///
@M05620:37:000000000-D9766:1:1101:8542:7738 1:N:0:92
ACCACACGTTCTACAATGCGCTGCGTGCGGCTCGCGAGGAGCACCCCTTGCTGCTGACCCAGGCCCCCCTGAACCCCAAGGCCAACCGCGCGAAGATGCCCAGGTGAGTGGCCCGCTACCTCTTCTGGTGGCCGCCTCCCTCCTTCCTGGCCTCCCGGCGCTGCGCCCTTTCTCACTGGTTCTCTCTTCTGCCGTTTTCCGTAGGACTCTCTTCTCTGACCTGAGTCGCCTTTGGAACTCTGCAGGTTCTA
+
AAAAAAA1BBBAGGGD3FBAF?GGGEEB00AAB/AA/AEE?GFCHGG/00BF1GCFHGF0>>/?FEGGGEAFHGHGGFCHGCHHHG<BCG<BCGG/1<<<CHGGHHHHGHCEFEGCC?CHHHEFHHHFGHA::@?@CBEAFGGGGFFGGBFFF.EEA>-;@@@F@--@-9/BFFFFFBF9BBFFFBBF9;BBF@BBFEFFFFFBF/FF/FFEFFF/;F/BFFF/9BF-9-ABFFEFFFFFFFFFFFFFFFB
@M05620:37:000000000-D9766:1:1101:7795:7741 1:N:0:92
ACCACACCTTCTACAATGAGCTGCGTGTGGCTCCCGAGGAGCACCCCGTGCTGCTGACCGAGGCCCCCCTGAACCCCAAGGCCAACCGCGAGAAGATGAGTGAGTGGCCAGCTCCCTCTTCTGGTGGCCGCCTCCCTCCTTCCTGGCCTCCCGGGGCTGCGCCCTTTCTCGCTGTTTCTCTCTTCGGGCGTTTTACGACTGACTTTCTTCTCTGGCCTGAGTCTCCTATGTCACTCGGCCGGTTCTCGCTC
+
BBBABBBAFFFFGGGGDG5BGBGHGEAA4AFHEAF22EGGGHHHHGGGEEFGGHHFHHGE0EGGGAGGGGGFHFHGGG?HEEHHHGEEDG<BCGHF1GDGHH11<1FFF1/?FC1/<0>1>1<11>.>0-<CGGHAGHDG00C;:/:C0;C..--9;-.C--.=;F/;/9.;A.;/;BFB///9B...---9-;9;A.9.;/;B/:/9;//B999/;F...9/;BBF//99;B//9.;..9-9:EF9E..;
@M05620:37:000000000-D9766:1:1101:10026:7743 1:N:0:92
ACCACACCTTCTACAATGAGCTGCGTGTGGCTCCCGAGGAGCACCCCGTGCTGCTGACCGAGGCCCCCCTGAACCCCAAGGCCAACCGCGAGGCGCCTGCCACCTTTTCTGGGGGCCGCCTCCCTCGTTCCTGGCCTCCCCCCGGTGCGCCCTTTCTCGCTGGGTCTCTCTTCTCCCGTTTTCCGTCGGCCCCTCTTCTCTGACCTGAGTCTCCTTTGGACCTGTGCCGGTTCTGGACCCGTGGAGCGCAC
+
AAA3AAA?>FFFBGGDFFBBF5BBEEE24AEFCEFFAEE2EGGHGGGGEGGEBGFGHHFEE@0EFEE?EEEGHHGGGGGHEHHHEFGED?BD</</<//?0110>1><1FGB0<-<A-@CFGHGFG-;E./90FFFGFEG..-;-9-;9-;@BBBB/9..;.@.9B.FFB99FF/;/:..FEF/A/.;@-9--..;BBFFBB/9//;/9/9FFFBBBF///9F.9;/;--9.;F/;/.9.99.-99.9---
@M05620:37:000000000-D9766:1:1101:19430:7750 1:N:0:92
ACCACACCTTCTACAATGAGCTGCGTGTGGCTCCCGAGGAGCACCCCGTGCTGCTGACCGAGGCCCCCCTGAACCCCAAGGCCAACCGCGAGAAGATGACCAGGTGAGTGGCCCGCTACCTCTTCTGGTGGCCGCCTCCCTCCTTCCTGGCCTCCCGGAGCTGCGCCCTTTCTCACTGGTTCTCTCTTCTGCCGTTTTCCGTAGGACTCTCTTCTCTGACCTGAGTCTCCTTTGGAACTCTGCAGGTTCTA
+
BBBBBBBBFFFFGGGGGGGFGFHFGEGECEGHGGGGGGGGGHHHHGGGGGGGHHHHHHHGGGGGGGGGGGGHHHHGGGGHEHHHHGGGGGGGGGHHHHFHHHHGHHHHHHGGHHGGGFGHHHHHHHHHHHGHHGGGGGHGHHGHHHGGGGGGGGGGGB-;AFFGCGFFFFFFFFFFFFFFFFFFFFFFFFFFFFFFFFFFFFFFFFFFFFFFFFFFFFFFFFF/FFFFFFFFFFFFFFFFFFFFFFFFFF;
@M05620:37:000000000-D9766:1:1101:21788:7792 1:N:0:92
ACCACACCTTCTACAATGAGCTGCGTGTGGCTCCCGAGGAGCACCCCGTGCTGCTGACCGAGGCCCCCCTGAACCCCAAGGCCAACCGCGAGACCCCGGTGAGTGGCCCGCTACCTCTTCTGGTGGCCGCCTCCCTCCTTCCTGGCCTCCCGGAGCTGCGCCCTTTCTCACTGGTTCTCTCTTCTGCCGTTTTCCGTAGGACTCTCTTCTCTGCCCTGAGTCTCCTTTGGAACTCTGCAGGTTCTAGCTCG
+
AAAAAAAAFFFFGGGGBGGGG1GHGEEFFEHHHFGGGGGGGHHHHGGGFGGGHHHHHHHGGGGGGGGGGGGHHGHGGGGHAFHHHGGCGGC@CGGHCGG<CF0??FFFHGCC-<<GHDGDGGBDGAGHC-@ECFGHGG/FGGGGBFFGGGGG@@GGGGG-@B@@FFFFFFFFB-FFFFFFFFFFEFFF>BAFFFFFFFFBFFFFFFFFFFFFF/BEFFEFFFFFFFFFFFFFFFFFFFFBF-BFF:FBFFF
@M05620:37:000000000-D9766:1:1101:7954:7797 1:N:0:92
ACCACACCTTCTACAATGAGCTGCGTGTGGCTCCCGAGGAGCACCCCGTGCTGCTGACCGAGGCCCCCCTGAACCCCAAGGCCAACCGCGAGAAGATGACCCAGGTGAGTGGCCCGCTACCTCTTCTGGTGGCCGCCTCCCTCCTTCCTGGCCTCCCGGAGCTGCGCCCTTTCTCACTGGTTCTCTCTTCTGCCGTTTTCCGTAGGACTCTCTTCTCTGACCTGCGTCTCCTTTGGAACTCTGCAGGTTCT
+
CCCCCCCAFFFFGFGGGGGGGGHHGEG24EGCGFFFDEEG?GHHHGCEAEFGFHFHHHFAE??EGGGGGGEHHHHGGGGHGHHHHGGGGG<CCGHBGHHHHHHHGHG1FGHGGHHGGGGGHHHHHHHHHHHGHHGGGGGHGHHGHGGGGGGGGGGGGGC9;DGGGGFFFFFFFFFFFFFFFFFFFFFFFFFFFFFFFFFFFFFFDDFFFFFFFFFFFFFFFFFF.@FFFFFFFFFFFFFFFFFFFFFFFFF
@M05620:37:000000000-D9766:1:1101:7051:7797 1:N:0:92
AGTGCCAGCTCTCAATCGCACAGGGGACCCAGGGCCTGGCCCCTCCATCCAGAATACCTATGACCTCACCCGCTACCTGGAGCAACAACTCCGACGCTTGGCTGGGACCTATGTGAGTATCTAGCGTAGGAATCTGGGAGTTGGGGAGTAGTGAGGAGTTGGGGAAAGACAGTCCTAACCGTGGATGGTGCTGGAAAATGATGGGGCGACGAGGGGCTCTTTGGCTTCTACCAGTCCCCCGGTCTGGTCTC
+
>1>>A@@CAFFF11BABAF1E000AAEF?A0BABEA/AB00B/AAEGFGAAB101D1BA1BB2DADB1FF0>/>>>GFFBFBB?0F0?F1BB////>/???B1?//BBCF1B1B2>D>>GHBGHDCBCB/?DHFH1FCHE/01?CGG-.<=0<00<C./<=/--:..:/CFC;0:C0C/C9.9-;0/;00:;0/./0;0BF000...-----9;9-;>-9;///;/-9//;9B/;B//9--;@?-/B/;9/
@M05620:37:000000000-D9766:1:1101:19175:7810 1:N:0:92
AGTGCCAGCTCTCAATCGCACAGGGGACCCAGGGCCTGGCCCCTCCATCCAGAAAACCTATGACCTCACCCGCTACCTGGAGCACCAACTCCGCAGCTTGGCTGGGACCTATGTGAGTATCCAGCGTAGGAATCTGGGAGTTGGGGAGGAGTGAGGAGTTGGGGAAAGACAGTCCTAACCGTGGAGGGTTCTGGTAAATGATGGGGTGAGGAGGGGCTCTTTGGCTCCCACCAGTCCCCCTGTCTGGTCTA
+
AA1AAFDFAFFFFGGF1FGCGAH0FECEEECH0EEAFFHHGHGEFG0FFCBDE01BGECGFHFHHHHCGGHGG//EHHFHFGHHHHHEGHHHFGECCEGGGGHGGGHHGHFGFHHEGFDGHGFDFGEACGGFGHFFB0?<C<DC@@.AGCAHFDDGHCGFHH@CEAC:/CGGHHHHHGGC@FE@BEB@GAFFGEGFF9BFBFGGGGF?E?FFBB??@;EFFFFFFFFFFFFBFFFFFFFF=AFFFF/99FB
@M05620:37:000000000-D9766:1:1101:22505:7831 1:N:0:92
ACCACACCTTCTACAATGAGCTGCGTGTGGCTCCCGAGGAGCACCCCGTGCTGCTGACCGAGGCCCCCCTGAACCCCAAGGCCAACCGCGAGAAGATGACCCAGGTGCGTGGCCCGCTACCTCTTCTGGTGGCCGCCTCCCTCCTTCCTGGCCTCCCGGAGCTGCGCCCTTTCTCACTGGTTCTCTCTTCTGCCGTTTTCCGTAGGACTCTCTTCTCTGACCTGCGTCTCCTTTGGAACTCTGCAGGTTCT
+
BBAABBBBFFFFGGGFAFFFGFGHGFEBA2BBBEFEDEEGDFDHHGGGGEEGFHGHHHHGGGGGGGGGGGFHFHHGGEGHGHHHGGGGGGDDFFHGFHHHGHGGFHH1<FDGGHHCGGCFHHGHHFHHHHHGHHGGGEDHGGGGGGGGGFGGGFGGGGG9BBGGFAAF;FFFFFF/FFFFFFFFFFFFFFFFFFCFFFEFFFF9AFBFFFFFFFFFFFFBFFFF.;DFFFFFFFFFFFFFFFFFFFFFFFF
@M05620:37:000000000-D9766:1:1101:15421:7836 1:N:0:92
ACCACACCTTCTACAATGAGCTGCGTGTGGCTCCCGAGGAGCACCCCGTGCTGCTGACCGAGGCCCCCCTGAACCCCAAGGCCAACCGCGAGAAGATGAGTGAGTGGCCCGCTACCTCTTCTGGTGGCCGCCTCCCTCCTTCCTGGCCTCCCGGCGCTGCGCCCTTTCTCACTGGTTCTCTCTTCTGCCGTTTTCCGTAGGACTCTCTTCTCTGCCCTGAGTCTCCTTTGGAACTCTGCAGGTTCTCGATC
+
AA1AA?AAFFFF3GG13FEGGFEFFAEEE0BGHGFGGAA///AFHFGGEFGFHFFGFEGGGGEEEEEEGGEHGHHGGGEFFHHHCFGGGGBGCCFEHEGHHHDHHHGGHGGGG->GHHHHHHHH=CAHHGGGCGHGHHGHHHHHHHHGGGGGGG-AA@AC@@F@@FFFFFFFFE-FFFFFFFFFFFFFF@9AFEFFFFFABFFFFFFFFFFFFF/BEF?BFFFFFFFFFFFFFFFFBFF/;FFFFF/9/B9
@M05620:37:000000000-D9766:1:1101:8422:7841 1:N:0:92
ACCACACCTTCTACAATGAGCTGCGTGTGGCTCCCGAGGAGCACCCCGTGCTGCTGACCGAGGCCCCCCTGAACCCCAAGGCCAACCGCGAGAAGATGACCCAGGTGAGTGGCCCGCTACCTCTTCTGGTGGCCGCCTCCCTCCTTCCTGGCCTCCCGGAGCTGCGCCCTTTCTCACTGGTTCTCTCTTCTGCCGTTTTCCGTAGGACTCTCTTCTCTGACCTGAGTCTCCTTTGGAACTCTGCAGGTTCT
+
1AA1AAAAFFCDEGGABFG1A1B1AAAEGCHGCFAEAEGEEHHHHGCGEEGEHFHGHEFE@EEGE/>EGGGFHC/EEGCC//GCEEE<BCCC/?<FD11FH0<//?FGG<FF/FGCGGC-0<D00GHF<0<A..<-@AEEFH/.CF0/FF/A.0CAE.A?-;F/C?@B@@FFFBFBFFBFFF/FFFBFFFFFFF@FFFFFFFF-;?FFFFFFEBF/BFFF/B/B/FFFFFBFFFF///FFFFFBFB-FBFB
@M05620:37:000000000-D9766:1:1101:11333:7841 1:N:0:92
ACCACACCTTCTACAATGAGCTGCGTGTGGCTCCCGAGGAGCACCCCGTGCTGCTGACCGAGGCCCCCCTGAACCCCAAGGCCAACCGCGAGAAGATGCCCAGGTGAGTGGCCCGCTACCTCTTCTGGTGGCCGCCTCCCTCCTTCCTGGCCTCCCGGCGCTGCGCCCTTTCTCACTGGTTCTCTCTTCTGCCGTTTTCCGTAGGACTCTCTTCTCTGACCTGAGTCTCCTTTGGAACTCTGCAGGTTCTA
+
CCCCCCCCFFFFGGFGGGFGGGHHGEGBEFHHHGGEGGGGGHGHHGGGGGGGHHHHHHHGGGGGGGGGGGGHHHHGGGGHGHHHHGGGGGGGGGHHHHHHHHHGFHHHHFFGHHGGGFGHHHHHHHHHHCGHHGGGGGHGHHGHFGGGGGGGGGGGGG-ABFFFFFFFFFFFFFFFFFFFFFFFFFFFFFFFFFFFFFFFFFFFFFFFFFFFHHHFFFFFFBFBFFFFFFFFFEFEFFFFFEFFFFFFFFF
@M05620:37:000000000-D9766:1:1101:18784:7845 1:N:0:92
AGTGCCAGCTCTCAATCGCACAGGGGACCCAGGGCCTGGCCCCTCCATCCAGAAAACCTATGACCTCACCCGCTACCTGGAGCACCAACTCCGCAGCTTGGCTGGGACCTATGTGAGTATCCAGCGTAGGAATCTGGGAGTTGGGGAGGAGTGAGGAGTTGGGGAAAGACAGTCCTAACCGTGGAGGGTTCTGGTAAATGATGGGGTGAGGAGGGGCTCTTTGGCTCCCACCAGTCCCCCTGTCTGGTCTA
+
AA>ABFFFBFFFGGGGGGGGGGHHGGGGGGHHGFGGGGHHGHGHGGGHHHHHHHHHHGHHHHHHHHHHHHHGGEEGHHHHGHHHHHHHGHHHGGGGGHHHGHHGGGHHGHHHHHHHHHHHHHHHHGGGGGHHHHHHHHFGGHHHGGFGGGEGHHHHHGHHHHGGGGHHGHHHHHHHHHHHGGGGGGGGEGGGGGGFGGGGGGGGGGFFFFFFFFFFFFFFFFFFFFFFFFFFFFFFFFFFFFFFFFEFFFF
@M05620:37:000000000-D9766:1:1101:14982:7882 1:N:0:92
AGTGCCAGCTCTCAATCGCACAGGGGACCCAGGGCCTGGCCCCTCCATCCAGAAAACCTATGACCTCACCCGCTACCTGGAGCACCAACTCCGCAGCTTGGCTGGGACCTATGTGAGTATCCAGCGTAGGAATCTGGGAGTTGGGGAGGAGTGAGGAGTTGGGGAAAGACAGTCCTAACCGTGGAGGGTTCTGGTAAATGATGGGGTGAGGAGGGGCTCTTTGGCTCCCACCAGTCCCCCTGTCTGGTCTA
+
BBABBFFFBFFFGGGGGGGGGGHHGGGGGGHHGGGGGFHHHHGHGGHHHHGHHHHHHGHGHHHHHHHGHHHGGGGGHGHHCGHHHHHHGHHHGGGGGHHHGHGGGGHHGHGHHHHHHHHHHHHHHGGGGGHHHHHHGHHGGHHHGGGGGGGHHHHHGGHHHHGGGGGHHHHHHGHHHHHGGGFGEEGGEGGGGG;FGGGGGGGGGGDFFFFFFFFFFFFFFFFFFFFFFFFFFFFFFFFFFFFFFFFFFFB
@M05620:37:000000000-D9766:1:1101:10122:7907 1:N:0:92
ACCACACCTTCTACAATGAGCTGCGTGTGGCTCCCGAGGAGCACCCCGTGCTGCTGACCGAGGCCCCCCTGAACCCCAAGGCCAACCGCGAGAAGATGAGGGAGTGGCCCGCTCCCTCTTCTTTGGGCCCCCCCCCCCCTTCCTGCCTCCCCGGACCTCCCCGCTTCTCCCTCCTGCTTTTCTTCTCTCGTTTTCTTTGGGATTTTCTTCCCTCCCTGGCCGTTCTTTTGCATTTAGCAGGTTCCTGATCG
+
?A1AAAAAFFFFFGGB3B1DGEBE00BAB0C0F0F0EE/AECHHHFG/EEAABFGFGGHA/>EFGG?EGGGGFHE?EEEGFACC?FEGGC>//?FFD?G?0//<C0</0/>--<CEBH/DFF0=0/..<---:AA----9-B////;//------;9-/9----9--////---9///9;/////////-----://///--//9//;///-/;--9/----;:99B///////9////9;-///;9///-
@M05620:37:000000000-D9766:1:1101:24823:7924 1:N:0:92
ACCACACCTTCTACAATGAGCTGCGTGTGGCTCCCGAGGAGCACCCCGTGCTGCTGACCGAGGCCCCCCTGAACCCCAAGGCCAACCGCGAGAAGATGAGTGAGTGGCCCGCTACCTCTTCTGGTGGCCGCCTCCCTCCTTCCTGGCCTCCCGGAGCTGCGCCCTTTCTCACTGGTTCTCTCTTCTGCCGTTTTCCGTAGGACTCTCTTCTCTGCCCTGAGTCTCCTTTGGAACTCTGCAGGTTCTCGATC
+
A>AABBBBFFFFGGGGGGGGGFHGFAEEFEHHFFGGEFGGGHHHGGGGEFGGGHGGGHFEFGFGGGEEGEAEFGHGGFFH/GHHEGGCF?DGGGFGFFHGHEFHHHGGHADGG->GHHHHHGHH<C?HHGGGGGHGGGGFGGHHHFHGFGEEDA-;BAFFGGGGFFFFFFFFFFBFFFFFFFFFFFFFFF:ABEFFFBADFFFFFBFFFFFFFFBFFFFFFFFFFFFFBFFBFFFFFFFEBF;FFF::/B;
@M05620:37:000000000-D9766:1:1101:16898:7928 1:N:0:92
ACCACACCTTCTACAATGAGCTGCGTGTGGCTCCCGAGGAGCACCCCGTGCTGCTGACCGAGGCCCCCCTGAACCCCAAGGCCAACCGCGAGTGGCCCGCTACCTCTTCTGGTGGCCGCCTCCCTCCTTCCTGGCCTCCCGGCGCTGCGCCCTTTCTCACTGGTTCTCTCTTCTGCCGTTTTCCGTAGGACTCTCTTCTCTGACCTGAGTCTCCTTTGGAACTCTGCAGGTTCTAGATCGGAAGAGCACAC
+
BBBBBBABFFFFGGGGFGGGGGHHFEGGHFHHHGGEAEGFGHHHHGGGEEGGGGHHHHHGGGFGGGGGGGGHHHHGGGGHFHHHHGGGGGGG</?<CC/C@//<FDGFBGHHGF.<GF@F?AGCHHDFHFFBC/.:C.GF.@-9-D-A-@A9=FFF/BBFFB.:999B99BFFFBBF-.:FFFBAF.9.999FFFFFFFFFF/BF/9B.9B/:/9F//;FBFFFFFF/9..;9FFFFBF.A.:.FF./.99
@M05620:37:000000000-D9766:1:1101:14181:7942 1:N:0:92
ACCACACCTTCTACAATGAGCTGCGTGTGGCTCCCGAGGAGCACCCCGTGCTGCTGACCGAGGCCCCCCTGAACCCCAAGGCCAACCGCGAGAAGATGACCCAGGTGAGTGGCCCGCTACCTCTTCTGGTGGCCGCCTCCCTCCTTCCTGGCCTCCCGGAGCTGCGCCCTTTCTCACTGGTTCTCTCTTCTGCCGTTTTCCGTAGGACTCTCTTCTCTGACCTGAGTCTCCTTTGGAACTCTGCAGGTTCT
+
BBBCCCDBFFFFGGGGGGGGGGHHGGGGHGHHHGGGGGGGGHHHHGGGEGGGHHHHGHHGGGGGGGGGGGGHHHHGGGGHGHHHHGGGGGGGGGHHHHHHHHAGFHHHHHHGGHHGGGGGHHHHHHHHHGHGHHGGGGGHGHHGHGGGGGGGGGGGGGGGGGFGGGFFFFFFFFFFHHHFFFFFFHFFFFFFFFFFFFFFFFFFFFFFFFFFFFFFFFFFFFFFFFFFFFFFFHHFFFFFFFFFFFFFFFF
@M05620:37:000000000-D9766:1:1101:19290:7947 1:N:0:92
ACCACACCTTCTACAATGAGCTGCGTGTGGCTCCCGAGGAGCACCCCGTGCTGCTGACCGAGGCCCCCCTGAACCCCAAGGCCAACCGCGAGCTGCCTGCTACCTTTTCTGGTGGCCGCCTCCCTCCTTCCTGGCCTCCCTGCGCTGCGCCCTTTCTCCCTGGTTCTCTCTTCTTCCGTTTTCCGTCGGCCTCTCTTCTCTGACCTGAGTCTCCTTTGGACCTCTGCCGGGTCTCGAGCTGCAGAGCCCAC
+
CBCCBCCBCFFFGGFGGGFGGGHHGEGA4EGBFFFF?EEEAGDFGGFEDFEGFHFH5GHEFCCEGGGFG>FF3GHGGEEHGHGHHGGGGGBD//???22?FDF0?1??DHHHGGGHH-<CGGHGHHDGH=CGGGHHHHHG/0:ADC-;CGFGGGGGGFFGGGGGGGGGGGGGGG:FFFFFFFFFFFFF;DDFFFFFFFFFFF0;BBF/:FFFFFFFFFFBBFFFFFF0DC-;CF;BF.;.;9:BBE/.;.;
@M05620:37:000000000-D9766:1:1101:4825:7975 1:N:0:92
ACCACACGTTCTACAATGCGCTGCGTGCGGCTCGCGAGGAGCACCCCTTGCTGCTGACCAAGGCCCCCCTGAACCCCAAGGCCAACCGCGCGGCGGCGGCCAATTTTTCTGGTGGCCTCCTCCCTCCTTTCTGGCCTCCCCGCGGTTCGCCCTTTCTTTTTGGTTCTCTCTTCTTCCGTTTTCCGTCGGCCTCTTTTCTCTGAATTGCGTCTCCTTTGGACCTTTGCCGGTTCTTGAACTGTCGAGGTCAC
+
BABBBBB3BCCAGGGGGG42AAFEGEE22AA2B0AA0EEE?GECGGG?1BBB3GCCGHE3B?1GHGGGGE/GBGGGGGGHGFHHHGFGGG/B//>--;-9-;./;;9;9FBF0/;..0;CBF/.;...;//////9/.99.-9999-.9-9A-9//9///9;@.9/9999/9FF9B9.99FFBBAF9B-BDFFB////;:/B///9/;..-9./;:/BFFFFF99B//@-9..;/9B;99;9;.:B-;./9
@M05620:37:000000000-D9766:1:1101:15582:7988 1:N:0:92
AGTGCCAGCTCTCAATCGCACAGGGGACCCAGGGCCTGGCCCCTCCATCCAGAAAACCTATGACCTCACCCGCTACCTGGAGCACCAACTCCGCAGCTTGGCTGGGACCTATGTGAGTATCCAGCGTAGGAATCTGGGAGTTGGGGAGGAGTGAGGAGTTGGGGAAAGACAGTCCTAACCGTGGAGGGTTCTGGTAAATGATGGGGTGAGGAGGGGCTCTTTGGCTCCCACCAGTCCCCCTGTCTGGTCTA
+
CCCCCFFFDFFFGGGGGGGGGGHHGGGGGGHHGGGGGGHHHHGHGGHHHHHHHHGHHGHHHHHHHHHHHHHGGGGGHHHHHHHHHHHHGHHHGGGGGHHHGHHGGGHHGHHHHHHHHHHHHHHHHGGGGGHHHHHHHHHFGHHHGGGGGGGHHHHHHGHHHGGGGGHGHHHHHHHHGHHHGGGGGGGGGGGGHGFFGFGGGGGGGGFFFFFFFFFFFFFFFHHFFFFFFFFFFFFFFFFFFFFFFFFFFFB
@M05620:37:000000000-D9766:1:1101:22254:7990 1:N:0:92
ACCACACCTTCTACAATGAGCTGCGTGTGGCTCCCGAGGAGCACCCCGTGCTGCTGACCGAGGCCCCCCTGAACCCCAAGGCCAACCGCGAGAAGATGACCCAGGTGAGTGGCCCGCTACCTCTTCTGGTGGCCGCCTCCCTCCTTCCTGGCCTCCCGGAGCTGCGCCCTTTCTCACTGGTTCTCTCTTCTGCCGTTTTCCGTAGGACTCTCTTCTCTGACCTGAGTCTCCTTTGGAACTCTGCAGGTTCT
+
BBBBBBBBFFFFGGGGGGGFGBGHGEEFGFHHGFGGGGGFGHHHHGGGDGGGHHHEHHHGGGGGGGGGGGGHHHHGGGGHAGHHHGFCGGGGFGHGHHGHHGHGGHGHHHHGGHHGGGGGHHHHHHHGHHHGFFGGGGGHGHHGHGGGFCGGGFGGGFAFGGGGGFFFFFFFFFFFFFFFFFFFFFFFFFFFFFFFFFFFFFFFADFFFFFFFFFFFFFFFFFFFFFFFFFFFFFFFFFFFFFFFFFFFFF
@M05620:37:000000000-D9766:1:1101:13870:7998 1:N:0:92
ACCACACCTTCTACAATGAGCTGCGTGTGGCTCCCGAGGAGCACCCCGTGCTGCTGACCGAGGCCCCCCTGAACCCCAAGGCCAACCGCGAGAAGATGACCAGGTGAGTAGCCAACTACATCTTATGGTCGCCGCATCCCTCCTTCCTGGCCTCCCGGCCCTGCGCCCTTTCTCGCTGGTTCTCCCTTTCGCAGTTTTCCGTTCGACTCTCTTCTCTGCCCTGAGTCTCCTTTCGAACTCTACAGGCTCTT
+
CCDDDCDDFFFFGGGGGGGGGGHHGGGGHGHHHGGGGGGGGHHHHGGGGGGGHHHHHHHGGGGGGGGGGGGHHHHGGGGHGHHHHGGGGGGGGGHHHHHHHF0FGC10?1?1F=0=01>1111>D11F<1>@F--<.;CHC/ECG0C:0/.C09AE.---;..:--;A-;FB0:...9@FF009099B00.9..;BFF0B.00/..;9.090;090000;.;.:/B00990BF0;.;F.000000;.9./0
@M05620:37:000000000-D9766:1:1101:23242:8002 1:N:0:92
AGTGCCAGCTCTCAATCGCACAGGGGACCCAGGGCCTGGCCCCTCCATCCAGAAAACCTATGACCTCACCCGCTACCTGGAGCACCAACTCCGCAGCTTGGCTGGGACCTATGTGAGTATCCAGCGTAGGAATCTGGGAGTTGGGGAGGAGTGAGGAGTTGGGGAAAGACAGTCCTAACCGTGGAGGGTTCTGGTAAATGATGGGGTGAGGAGGGGCTCTTTGGCTCCCACCAGTCCCCCTGTCTGGTCTA
+
ABAAAFFFCFFFGEGGGGGFGGHHGFFGGFHHAEGEGGHHHHGHGGHGHHHHHHHFHGHHHHHHHHHGHHHGGEFGHHHH2FGHHHC1EGF@EFFGFHFHGGHGGGGHGHHHHHHHHHHHHHHHHGEDCGFHHFHHHHGGGHHHGGCDGAEHHBHHGGHHHHGGGGEHHHFHHHHHHHFHGGGGGGGGCFFGGGGGGFGGGGGGGGFFFFFFFFFFFFFFFFFFFFFFFFFDFFFFFFFFFFFFFFFFFFF
@M05620:37:000000000-D9766:1:1101:7249:8003 1:N:0:92
ACCACACCTTCTACAATGAGCTGCGTGTGGCTCCCGAGGAGCACCCCGTGCTGCTGACCGAGGCCCCCCTGAACCCCAAGGCCAACCGCGAGAAGATGACCAGGTGAGTGGCCCGCTACCTCTTCTGGTGGCCGCCTCCCTCCTTCCTGGCCTCCCGGGGCTGCGCCCTTTCTCACTGGTTCTCTCTTCTGCCGTTTTCCGTAGGACTCTCTTCTCTGACCTGAGTCTCCTTTGGAAATCTGCAGGTTCTT
+
CCCCCCCAFFFFGGGGGGAFGGHHGGGBAEHHHFFFDFGGGHHHHGGGGGGGHHGHHHHEFEGGGGGGGGGHHHHGGGGHGHHHHGGGGG>CGGHGHH2GH20???1?1=F/GHGC<@DHB00DBD0D=/E.C--A..CGCGGBG0FBBBFG0:EF.A-=AA.A-:AF-BF909BF00B0BB90090;B000;-:AFFFFB:A.AB0//000;9B9:009B09:90:09BBFF0F0B0;90009BFFFFB0
@M05620:37:000000000-D9766:1:1101:8800:8015 1:N:0:92
AGTGCCAGCTCTCAATCGCACAGGGGACCCAGGGCCTGGCCCCTCCATCCAGAAAACCTATGACCTCACCCGCTACCTGGAGCACCAACTCCGCAGCTTGGCTGGGACCTATGTGAGTATCCAGCGTAGGAATCTGGGAGTTGGGGAGGAGTGAGGAGTTGGGGAAAGACAGTCCTAACCGTGGAGGGTTCTGGTAAATGATGGGGTGAGGAGGGGCTCTTTGGCTCCCACCAGTCCCCCTGTCTGGTCTA
+
>A1AAFFFAFFFG1FFGEFFEGHHGCGGGGCHFEGEGEHFHHGEGGHGFGFFFGGHGGHHHHFHHGFFHHHGGEEGHHHFFHHFFH0?EGHCEFCGEHBGGGFGGGCGEFGGHBGFFHHEFEDDHGGC//@@<GHFFE0?EFBF@C.<@.>FG0D.<EGHHHGG..GF/GGGHHHHGHF.?AE?.CA@AFFGGGCCFBFGGGGGGGF@EF?B9A@;@@FFFFFFFBFFABFBEFFFFFFB?EFFFFFFFE/
@M05620:37:000000000-D9766:1:1101:7340:8093 1:N:0:92
ACCACACCTTCTACAATGCGCTGCGTGTGGCTCCCGAGGAGCACCCCGTGCTGCTGACCGAGGCCCCCCTGAACCCCAAGGCCAACCGCGCGAAGATGACCCAGGTGAGTGGCCCGCTACCTCTTCTGGTGGCCGCCTCCCTCCTTCCTGGCCTCCCGGAGCTGCGCCCTTTCTCACTGGTTCTCTCTTCTGCCGTTTTCCGTAGGACTCTCTTCTCTGACCTGCGTCTCCTTTGGAACTCTGCAGGTTCT
+
BBBABBB>BCFFGGGGDG4AE?FGGAAA2AFG3ABA2EEGFHHHHGGAEEEGGHGHHHH0>FEGGDGGGGGFHFHGGGGHEEHHHGD<CG/>BDGD1F1FHHHHFHGBGHFFFHGDGGGGHHHHHHHHHHBDHHGGGGGGGGGGGGGGGFGGGGGGG.?--;FFFBBFBBFFFFFFFFFFFFFFFFFFFFFFFF?ADFFFFFFFFDFFFFFFFF/FFFBFFFFFF=D?FFFFFFBBFFFFFFFFFFFFFFB
@M05620:37:000000000-D9766:1:1101:21721:8096 1:N:0:92
ACCACACCTTCTACAATGAGCTGCGTGTGGCTCCCGAGGAGCACCCCGTGCTGCTGACCGAGGCCCCCCTGAACCCCAAGGCCAACCGCGAGAAGATGCCCAGGTGAGTGGCCCGCTACCTCTTCTGGTGGCCGCCTCCCTCCTTCCTGGCCTCCCGGTGCTGCGCCCTTTCTCACTGGTTCTCTCTTCTGCCGTTTTCCGTAGGACTCTCTTCTCTGACCTGAGTCTCCTTTGGAACTCTGCAGGTTCTA
+
AAA?AAAA>CFFGGGFAG1FGBHFEAA00AA0BAFE0EGC?GHFHGEA/ABFDF1FGH0A/E?EGCGEGE/>FFGFGECHC<GHHF/ECG/<<BG111<<BFEGFHH<<<//<?C-<-<C<GB<GD<00CA.<<-:::::GC:CCB9;F/.999...A---9CB--.9-9/9BF999/99;999/9//BFB/9;A999999F9BFBFFB/B/B/BB9B//9FF/-BFBFB/99FBBFFFFFFBBBFAFFFF
@M05620:37:000000000-D9766:1:1101:22062:8102 1:N:0:92
ACCACACCTTCTACAATGAGCTGCGTGTGGCTCCCGAGGAGCACCCCGTGCTGCTGACCGAGGCCCCCCTGAACCCCAAGGCCAACCGCGAGAAGATGACCAGGTGAGTGGCCCGCTACCTCTTCTGGTGGCCGCCTCCCTCCTTCCTGGCCTCCCGGAGCTGCGCCCTTTCTCACTGGTTCTCTCTTCTGCCGTTTTCCGTAGGACTCTCTTCTCTGACCTGAGTCTCCTTTGGAACTCTGCAGGTTCTA
+
ABBCCBBCFFFFGGGGGGGGGGHHGEGFHDHHHGGGGGGGGHHHHGGGEEGGHHHHHHHGGGGGGGGGGGGHHHHGGGGHGHHHHGGGGGGGGGHHHHHHHHEFGHH<GHGGHH?CCDGHHHHHH<DGHGGHHGGGGGHGHHGFHHGGGGGGGGGGDD--A.CF?BDFCFFFFFFFBFFFFFFFFFBFFBFFFDDFFFFFFFA?DFFFFFFFFFBFBFFFFBF99FFFBFFFFFFFFFFFFFFEFFFFFF;
@M05620:37:000000000-D9766:1:1101:7334:8112 1:N:0:92
ACCACACCTTCTACAATGAGCTGCGTGTGGCTCCCGAGGAGCACCCCGTGCTGCTGACCGAGGCCCCCCTGAACCCCAAGGCCAACCGCGAGAAGATGACCCAGTGGACTGTCCCGCTATCTCGTCTAGGGGCCCCCGCCCTCGGTCCTACCCTCCCTGAGCTCAGACTCTGCTCTCTGCTTCTCTGGTCTTCCGATTTGCGTCTGCCTCTCTTCTCTGACCTTAGTCTACCTTGGAACTCTGCATTGTCT
+
>AAA>AAA>CCDGD1ABGFAFFGHGEE00AB0BAAB0E/AEFAAFEEEA/ABAGFFGHFE/>EEFEGEGC/>1FFEGFEFFF?<GF/>>>><>CGBDFB1<F/?F<0111/1?1F-->-.>G1<>C..=0..-<-:------;-..9-000;.0.../:B//90///9/////9//9////B//99//;9////---9-//-9---/9BB/9FBB;;BB;/;B/9;;BF///////;/;///9/99/////
@M05620:37:000000000-D9766:1:1101:22077:8112 1:N:0:92
ACCACACCTTCTACAATGAGCTGCGTGTGGCTCCCGAGGAGCACCCCGTGCTGCTGACCGAGGCCCCCCTGAACCCCAAGGCCAACCGCGAGAAGATGACCAGGTTAGTGGCCCCCTACCTCTTCTGGTGGCCGCCTCCCTCCTTCCTGGCCTCCCGGAGCTTCGCCCTTTCTCACTGGTTCTCTCTTCTGCCGTTTTCCGTAGGACTCTCTTCTCTGACCTGAGTCTCCTTTGGAACTCTGCAGGTTCTA
+
>AABBABBFFFFGGGGGGGGGGHHGEGGHEGHHGGGGGGCDHHHHGGGGGGG5GHGHHHGGG0EGGGGGGGBGHHGGGFHGHHHAGGGGGFGGGHGHHDHHC0F?110?1<?GH/<-<<FF1<FF11<D/AFGDGGDDHGFHGFHGHC0:AFFAEG.---A./;9AEE-FFFF/;B//99BFFFBFBFF9/;B>AFFFFFFBF.;BFBFBFBFF/FB/BFFB.9.;BBBFBFF/BBF/:B/BFFFF.B//;
@M05620:37:000000000-D9766:1:1101:5869:8119 1:N:0:92
AGTGCCAGCTCTCAATCGCACAGGGGCCCCAGGGCCTGGCCCCTCCATCCAGAAAACCTATGACCTCACCCGCTACCTGGAGCACCCACTCCGCAGCTTGGCTGGGACCTATGTGAGTATCCAGCGTAGGAATCTGGGAGTTGGGGAGGAGTGCGGAGTTGGGGAAAGACAGTCCTAACCGTGGAGGGTTCTGGTAAATGATGGGGTGAGGAGGGGCTCTTTGGCTCCCACCAGTCCCCCTGTCTGGTCTA
+
>>>3>DFFBFFFGGGGGGGAECGEFG2AAEEG2AEAAFHCFGGHGGHHGHHHFHHBGGHHGGFHHDBGHHHEG/>FHHHH1BGHHH11??GBEE?E>GBFFHHGGGHGGHHHHHHHHGHHHHHGHGDBCEGFHHHHHH0FFHHG-C.@D<CGH0<C<@EFHHGGGDHH/FFFGGFGGGGGGDFGGGGG;ACFGGFFFFFFFFFFFFFBFFFFFFBBBBFFFFFFF/FEFFFFFFFFFFFFBFFFFFFFFFF
@M05620:37:000000000-D9766:1:1101:27761:8189 1:N:0:92
ACCACACCTTCTACAATGAGCTGCGTGTGGCTCCCGAGGAGCACCCCGTGCTGCTGACCGAGGCCCCCCTGAACCCCAAGGCCAACCGCGAGAAGATGCCCAGGTGAGTGGCCCGCTACCTCTTCTGGTGGCCGCCTCCCTCCTTCCTGGCCTCCCGGCGCTGCGCCCTTTCTCACTGGTTCTCTCTTCTGCCGTTTTCCGTAGGACTCTCTTCTCTGACCTGAGTCTCCTTTGGAACTCTGCAGGTTCTA
+
BBCABBCCFFFFGGGGGGGGGGHHGGGEHGHHHGGGGGGGGHGHHGGGGGGGHHHHHHHGGGGGGGGGGGGHHHHGGGGHGHHHHGGGGGGGGGHHHHHHHHHGGHHFHHGGHH@DGGGHHHHGHHHHHHGHHGGGGGHGHHGHHGGGGGGGGGGGGC-9A=BFFFFFFFFFFFFFFFFFFFFFFFFFFFFFFFAFFFFFFFFDDBFFFFFFHFFFFFBFFFFF/BFFFFFFFFFFFFFFFFFHFFFFFFB
@M05620:37:000000000-D9766:1:1101:10190:8201 1:N:0:92
AGTGCCAGCTCTCAATCGCACAGGGGACCCAGGGCCTGGCCCCTCCATCCAGAAAACCTATGACCTCACCCGCTACCTGGAGCACCAACTCCGCAGCTTGGCTGGGACCTATGTGAGTATCCAGCGTAGGAATCTGGGAGTTGGGGAGGAGTGAGGAGTTGGGGAAAGACAGTCCTAACCGTGGAGGGTTCTGGTAAATGATGGGGTGAGGAGGGGCTCTTTGGCTCCCACCAGTCCCCCTGTCTGGTCTA
+
AA3>AFFFBFFFGGGFFGGGFEHFGGEGGGHHCFGECFH2FHEHGGHHHHHHEHHFHGFHHHHHHHHHHHHEE>EGHHGHHGGHAHHEGEHHFE?EGCGGEHHGGGHHGHGHHHFHHHFHHHHHHGDGGGGHHHHHHHFGGHHHGGGGGGGHGHHHHGHHHHGGGGHHHGHHHHHHHHHHGGEGGGGG9FFFGGFFGGGGGGGGGGFFFFFFFFFFFAFFFFFFFFFFFFFFFFFFFFFFFFFFFFFFFFF
@M05620:37:000000000-D9766:1:1101:13255:8212 1:N:0:92
AGTGCCAGCTCTCAATCGCACAGGGGACCCAGGGCCTGGCCCCTCCATCCAGAAAACCTATGACCTCACCCGCTACCTGGAGCACCAACTCCGCAGCTTGGCTGGGACCTATGTGAGTATCCAGCGTAGGAATCTGGGAGTTGGGGAGGAGTGAGGAGTTGGGGAAAGACAGTCCTAACCGTGGAGGGTTCTGGTAAATGATGGGGTGAGGAGGGGCTCTTTGGCTCCCACCAGTCCCCCTGTCTGGTCTA
+
AABAAFFFCFFFGGGGGGGGGGHGGGGGGGHHFGGGGGHHHHGHGGHHHHHHHHHHHGHHHHHHHHHHHHHGGEGGHHHHHGHEHHFGFHHHGGGGGHHHGHHFGFHHGHHHHHGHHHHHHHHHHGGGGGFHHHHHHGHGCFGHGGGGGGEHFHHHHGHHHHGGGGHGHHHHHHHHFHHHGGGGBEGGCFGGGGFGGGGGGFGGGGFFFFFFFFFFFFFFFFFFFFFFFFFFFFFFFFFFFFFFF/BFBF/
@M05620:37:000000000-D9766:1:1101:19054:8217 1:N:0:92
ACCACACCTTCTACAATGAGCTGCGTGTGGCTCCCGAGGAGCACCCCGTGCTGCTGACCGAGGCCCCCCTGAACCCCAAGGCCAACCGCGAGACGCCAGCTACCTTTTCTGGTGGCCTCCTCCCTCCTTCCTGGCCTCCCGGCGCTGCGCCCTTTCTCCCTGGTTCTCTCTTCTTCCGTTTTCCGTCGGCCTCTCTTCTCTGACCTGCGTCTCCTTTGGACCTCTGCCGGCTCTCGATCGGCAGAGCCCAC
+
ABBBBABBBFCFGGFGGGGGGGHHGEGBEEHFGGGEDFAAEHGHHGGGGEEFHHHHHHHEFEGGFGGGGGFFFHFGGEGHGGHHGGGGGGCG//?>///??1?0F1?<DGGH<0<FH1FGFGHFGH<GF0<DD/CGG.GG.-;@-A-;--CA?FBF0BFGGB./9:FFF/BFFF/;FD9BFFF/.BF--BDBFBBFFFFFFE/B/B..:;@9B99B/BFB/BFBFFF/@:-;.F/;B/;-:---AEB:...
@M05620:37:000000000-D9766:1:1101:12538:8247 1:N:0:92
AGTGCCAGCTCTCAATCGCACAGGGGACCCAGGGCCTGGCCCCTCCATCCAGAAAACCTATGACCTCACCCGCTACCTGGAGCACCAACTCCGCAGCTTGGCTGGGACCTATGTGAGTATCCAGCGTAGGAATCTGGGAGTTGGGGAGGAGTGAGGAGTTGGGGAAAGACAGTCCTAACCGTGGAGGGTTCTGGTAAATGATGGGGTGAGGAGGGGCTCTTTGGCTCCCACCAGTCCCCCTGTCTGGTCTA
+
AAAAAFFFBFFFGGGGGFGEG2GGGEGGGGGHF?FEEGHHHHGHGGHFHHHHFCHHHGHEHHHHHHHHHHHGGGEGHEGHHHGHHHHHGHHHGGGGGHHHGHHGGGHHGHHHHFGFHDGHFHGGFC?BDDDGHHGHHHGGEG1GGGFCGDGCC0DGGGGGHHGGFGHHBGHHHGHHCHHHGAEGGGGG:CFFGG;FFEFBFB9FEGFBFFEFFFBB<BFBFFFFFFFEFFFFFFFFFFFFBEFFFFFFFF/
@M05620:37:000000000-D9766:1:1101:12518:8252 1:N:0:92
AGTGCCAGCTCTCAATCGCACAGGGGACCCAGGGCCTGGCCCCTCCATCCAGAAAACCTATGACCTCACCCGCTACCTGGAGCACCAACTCCGCAGCTTGGCTGGGACCTATGTGAAGAACCAGCGTAGGAAACTGGGGAGTGGGGGAGAGTGGAGAGTTGGGGAAAAGACAGCCTAAACGTGGAGGGTTCTGGTAAATGATGGGGTGAGGAGGGGCTCTTTGGCTCCCACCAATCCCCCTGTCTGGTCTA
+
ABAABFFFCFFFGGGGGGGGGGHHGGGGGGHHGGGGGGHHHHGHGGGHHHHHHHHHHGFHHHGHHHHHHHHGGGGGHHHHHHHFGHHHGHHHGGGGGHHHGHHGGGHHGHHHHFFF33D2B?0/?<??/?@F0<??GH?/-><FHG--=..<=.0;/.;<:GGG.EE//:///;;CFF0F..;A..;;.;FFFFBBFF/9:/:BEFAA..;/.;:@A;EBFFFFFFFFFF?D..;9FFFFFFFFFFFFFBB
@M05620:37:000000000-D9766:1:1101:10948:8277 1:N:0:92
AGTGCCAGCTCTCCATCGCACAGGGGACCCAGGGCCCGGCCCCTCCATCCAGAAAACCTATGACCTCACCCGCTACCTGGCGCACCCCCTCCGCAGCTTGGCTGGGACCTATGTGAGTATCCAGCGTAGGAATCTGGGCGTTGGGGCGGCGTGCGGCGATGGGGACAGACAGTCCTAACCGTGGAGGGTTCTGGTAAATGATGGGGTGAGGAGGGGCTCTTTGGCTCCCACCAGTCCCCCTGTCTGGTCTA
+
>>11>DF11BFFGFGGGGEAE0GAC00AAB0F00BB/AEEEEEFEGHBFB1B1B10BEGB1B2DG1BBGGH/>>>>GG1B0>?EEEE/>EE/<E?//B1B<GHGGGHHGHH11?F111DDGH1?C@E.AC>1<<GGEC.<CCGHGG.-?-;;9-9@-;-9:AEB---;/9-9FFFFBBFF;-;9-;A?-:FFFFF9B/9BBFFFF-999A-BBF?-@;?BBFF/;BF-E:FBEF/FFFFF@FFFFFFFFFF
@M05620:37:000000000-D9766:1:1101:13455:8287 1:N:0:92
ACCACACCTTCTACAATGAGCTGCGTGTGGCTCCCGAGGAGCACCCCGTGCTGCTGACCGAGGCCCCCCTGAACCCCAAGGCCAACCGCGAGAAGATGACCCAGGTGAGTGGCCCGCTACCTCTTCTGGTGGCCGCCTCCCTCCTTCCTGGCCTCCCGGAGCTGCGCCCTTTCTCACTGGTTCTCTCTTCTGCCGTTTTCCGTAGGACTCTCTTCTCTGACCTGAGTCTCCTTTGGAACTCTGCAGGTTCT
+
BBBABBBBFFFFGGGGDGGDGBGFGAEACEGH3FFFEGGEGHFHHGGGDGGGGHHHHHHGEGCGGEGGGGGFGFHGGGGHCEHHHGEEGGC@@GHHDHFHHHGHGHHHHHHGGHHGGGGGHHHHHHHHGHHGHHGGGGGHGHHGHGGGGGGGGGGGGGGGGGGGGGBFBBFFFFFFFFFFFFFFFFFFFFFFFFBADFFFFFFFFFFFFFFFFFFFFFFFFFFF/BFFFFFFFFFEFFFFFFFFFFFFFFF
@M05620:37:000000000-D9766:1:1101:19207:8295 1:N:0:92
AGTGCCAGCTCTCAATCGCACAGGGGACCCAGGGCCTGGCCCCTCCATCCAGAAAACCTATGACCTCACCCGCTACCTGGAGCACCAACTCCGCAGCTTGGCTGGGACCTATGTGAGTATCCAGCGTAGGAATCTGGGAGTTGGGGAGGAGTGAGGAGTTGGGGAAAGACAGTCCTAACCGTGGAGGGTTCTGGTAAATGATGGGGTGAGGAGGGGCTCTTTGGCTCCCACCAGTCCCCCTGTCTGGTCTA
+
ABAAAFFFBFFFGGGGGGGCGGHCGGGGGGHHFFFFGGHHHHGHGGHHHHGHHHHHHGHHHGHHHHHHHHHGGEGGHHHHGHHHHHEGFHHHEGGGGHGHGGHGGGHHGHHHHHHHHHHHHHHHHGEGGGHHGHHHGHGGGGHHGGGGGGGGGHHHHGHHHHGGGGHHHHHHHHHHHHHHGGGGGGGGCFGGFGCFFGGGGGGGGGDFFFFFFFFFFFFFFFFFFFFFFFFFFFFFFFFFFFFFFFFFFFF
@M05620:37:000000000-D9766:1:1101:14727:8304 1:N:0:92
ACCACACCTTCTACAATGAGCTGCGTGTGGCTCCCGAGGAGCACCCCGTGCTGCTGACCGAGGCCCCCCTGAACCCCAAGGCCAACCGCGAGTGGCCCGCTACCTCTTCTGGTGGCCGCCTCCCTCCTTCCTGGCCTCCCGGCGCTGCGCCCTTTCTCCCTGGTTCTCTCTTCTGCCGTTTTCCGTCGGCCTCTCTTCTCTGACCTGAGTCTCCTTTGGAACTCTGCAGGTTCTAGATCGGCAGAGCCCAC
+
BBBBBBBBFFFFFGGGGGGGGGHHGGGEHGHHHGGGGGGCGHHHHGGGFGGGHHHHHHHGGGGGGGGGGGGHHHHGGGGHGHHHHGGEFGBG//?FG/<@@<DFG1?=GHGFHHGHG-DGGGHGHHAHHGHHHHHHHHHGGG?CGG-EFFGGFFFFF9/BFFFFFFFFFFFFFF/BBCDFFFFFFF?=@=DFFFFFFFFFFB/FBFFFFFFFFFFFFEFF/BBBFFFBFFABFF/BB/FAF-9@FEFFEFE
@M05620:37:000000000-D9766:1:1101:24460:8305 1:N:0:92
ACCACACCTTCTACAATGAGCTGCGTGTGGCTCCCGAGGAGCACCCCGTGCTGCTGACCGAGGCCCCCCTGAACCCCAAGGCCAACCGCGAGAAGATGAGTGAGTGGCCGGCCCCCTCTTCTGGCGGCCGCCTCCCTCCTTCCTGCCCTCCCGGCGCTGCGCCCTTTCTCTCTCATTCTCTCTTCTGCCGTTCTCCGTCCGCATCTCTTCTCTGCCCTGCCTCTCCCTCGGCACTCCGTCGGCTCTTGCTC
+
CCCCCCCCFFFFGGGGGGGGGGHHGGGEHGHHHGGGGGGGGHHHHGGGGGGGHHHHHHHGGGGGGGGGGGGHHHHGGGGHGHHHHGGGGGFFGGHHHHH2222FGH//0/>A-><AD./000000<A--;-=..=EGGG/CGGGB0F9FEEG.-;--;-.--:;-/0;F90;B000;0;;BFF000:0;@A./;00;AF.@--;-0;B0000;00;.B...;:0///;/-..;-;9/9..:@-..B099FB
@M05620:37:000000000-D9766:1:1101:7134:8309 1:N:0:92
ACCACACCTTCTACAATGCGCTGCGTGAGGCTCACGAGGAGCACCCCGTGCTGCTGACCGAGGCCCCCCTGAACCCCAAGGCCAACCGCGAGAAGATGCCCAGGTGAGTGGCCCGCTACCTCTTCTGGTGGCCGCCTCCCTCCTTCCTGGCCTCCCGGCGCTGCGCCCTTTCTCACTGGTTCTCTCTTCTGCCGTTTTCCGTAGGACTCTCTTCTCTGACCTGAGTCTCCTTTGGAACTCTGCAGGTTCTA
+
>A>AAA>AFFF1B3F1AG1AF?A00BE00A0ABBEBEE//AACFGFG/EEEEGFFHDGHGGEG?FE/E@EGHFHHE/EEHFHHHHGFCBC<>BFHBGGHHHHGFHHFFHHGGHHGGGGGHHHHHHHHHHHGHHGGGGGHGHHGGGGGGGGGGGGGGG@-;@@@F@@F@@FFFFFFFFFFFFFFFFFFFFFFFF@FFFFFFFFFFFFFFFFFFFFFFFFFFFFFB:BF;BFFFFFFFFFFFFFFFFFFFFF;
@M05620:37:000000000-D9766:1:1101:24907:8310 1:N:0:92
ACCACACCTTCTACAATGAGCTGCGTGTGGCTCCCGAGGAGCACCCCGTGCTGCTGACCGAGGCCCCCCTGAACCCCAAGGCCAACCGCGAGAAGATGCCCAGGTGAGTGGCCCGCTACCTCTTCTGGTGGCCGCCTCCCTCCTTCCTGGCCTCCCGGAGCTACGCCCTTTCTCACTGGTTCTCTCTTATGCCGTTTTCCGTAGGACTCTCTTCTCTGACCTGAGTCTCCTTTGGAACTCTGCAGGTTCTA
+
ABBBBBBBFFFFGGGGGGGBGFHFGEEBGGHHHGGGGGGGGHHHHGGGG?GGHHHHHHHGGGGGGGGGGGGHHHHGGGGHGHHHHGGGGG@CCFHHHGHHHHGG11??DGGGHHGGGGGHGGHHHH0<DGGHHGCGGGH.C/EHHFGFFGGG0;.;A?9@D.0;=BFAFFFFFFFFFFFF//BFFFFFBFFFFFFFFFFFFFFFFFFFFFFFEFFFBFFFFFFFFFFFFFFFFFFFFFFFFFFFFFFFFFF
@M05620:37:000000000-D9766:1:1101:16849:8319 1:N:0:92
GAGGCTGCTTTGGAAGAAACTGACAAGTGAGTGACACAAGATCGGACGAGCACATGTCCGAAGTCCAGTTACGGGAAATGATCTAGTATGCCTTCTTCTGTTGCAAGCAACAAAATCTGGTGGCCGCCTCCCTCCTTCCTGGCCTCCCGGAGCTGCGCCCTTTCTCACTTGATCTCTCTTCTGCCGTTTTCCGTAGGACTCTCTTCTCTGACCTGAGTCTCCTTTTGAACTCTTCAGGTTCTAGATCGGAA
+
>333>>C>B@B@FBB44B4ABGGBBB4555ADAB55BBFG2FA2A22A2AAA1B5BDD5BA10B555BD555?>01>133BB@BBB@4B44B44B34B4@4B@B@43/2BBB/00B3GBD32EC0/>/AEGC2@?<D2FDD2GHB0/?///->011-@ECFH0GHH0000000=<CCGHBFFB00-:DHGHH.09..0//90;09CFBF0C0F09C/;00;B00;09./;BF///9FF///;B///9..;.
@M05620:37:000000000-D9766:1:1101:4179:8337 1:N:0:92
ACCACACATTCTACAATGCGCTGCGTGTGGCTCCCGAGGAGCACCCCGTGCTGCTGACCGAGGCCCCCCTGAACCCCAAGGCCAACCGCGCGAAGATGACCAGGTGAGTGGCCCGCTACCTCTTCTGGTGGCCGCCTCCCTCCTTCCTGGCCTCCCGGGGCTGCGCCCTTTCTCACTGGTTCTCTCTTCTGCCGTTTTCCGTAGGACTCTCTTCTCTGACCTGAGTCCCCTTTGGAACTCTGCAGGTTCTA
+
AAAAAAA>BBDFGGGG3GAAE0EEGGGBA0FGAABA/EFEFHHHHGGEEEGGHHHHHHH>>EGGGFGGGGEFHFHGGGGHFFHHHGC@CG/>BCCCFHHHHHFFGH1<FGGGHHGGC?@HGHFHHFHHCGGHHCCGGGGGGGGGGGGGBFFGGGGGBA:9>@-A@@F@?FFFFF/9/FFBFFFFFFFF/9BBF@;BFFFFFFABF/FFFFFFFFF99B;FFFF/BFB/:EBFFFFFFFFFFFFEFFFFFF9
@M05620:37:000000000-D9766:1:1101:9414:8361 1:N:0:92
ACCACACCTTCTACAATGAGCTGCGTGTGGCTCCCGAGGAGCACCCCGTGCTGCTGACCGAGGCCCCCCTGAACCCCAAGGCCAACCGCGAGCGGCCCGCTACCTCTTCTGGTGGCCGCCTCCCTCTTTCCTGGCCTCCCGGCGTTCCGCCCTTTCTCCCTGGTTCTCTCTTCTTCCGTTTTCCGTCGGCCTCTCTTCTCTGACCTGCGTCTCCTTTGGACCTCTGCCGGTTCTCGACCGGAAGAGGCCAC
+
BBBBBBBAFFFFGGGFGGAGGGHHGGGAAEHHHGGEDGEEGHHHHGGEEFGGHHHHHHHFGCFGGGGGGGGHHHHGGGGHGHHHHGGGGG/B//>A///>->A>>1>=>GHH0CEGH-ADFGHEHH/CG0;0C/AFGFGG.-A--;.;CDDFCFFFF/9BBFEFBFFFFFFFFF/;BFFFFFFB?BF-BAADFB9FF/FFFF/;/BF.99;ABFFF/FFFBFF/9/9/9;;D9F/;F-9-9--;AF..99A
@M05620:37:000000000-D9766:1:1101:9279:8365 1:N:0:92
ACCACACCTTCTACAATGAGCTGCGTGTGGCTCCCGAGGAGCACCCCGTGCTGCTGACCGAGGCCCCCCTGAACCCCAAGGCCAACCGCGAGGCGCCTGCTACCTCTTCTGGTGGCCGCCTCCCTCCTTCCTGGCCTCCCGGCGCTGCGCCCTTTCTCCCTGGTTCTCTCTTCTGCCGTTTTCCGTCGGCCTCTCTTCTCTGACCTGAGTCTCCTTTGGACCTCTGCAGGTTCTTGATCGGCAGAGCACAC
+
BBAABBBAFFFFGGGFFGGDGBGFGEEAA?GFECGDAEGCEHHFHGGGAAE1GHFFHHFE0FEGG1EGGCE2GEGGGDAHECHHHGGCGG@<//</A//<CGF0FDGDGFGF1FFFC--<CEG:C/.:C;CCGHFGFGEE.--;9--;@?ACFFFFFF/9;FE:BFFBBFFFFB/9BD.ABFFBFB.;B-;DFBFFFFFFFEFF;BF/FB:BB/9/BFFF/;B9:FFBBF99FF/9B/;AD-;@A.9/;BA
@M05620:37:000000000-D9766:1:1101:4529:8390 1:N:0:92
ACCACACCTTCTACAATGAGCTGCGTGTGGCTCCCGAGGAGCACCCCGTGCTGCTGACCGAGGCCCCCCTGAACCCCAAGGCCAACCGCGAGGCGCACGCCATCTCTTCTGGTGGCCCCCTCCCTCGTTTCTGGCCTCCCTCCGCTTCGCCCTTTCTCACTGGTTCTCTCTTCTTCCGTTTTCCGTCGCCCTCTCTTCTCTGATCCGCGTCTCCTCTGGACCTATGCTGGTTCTCGATCGGCCGAGTCCAC
+
ACBBCCCCFFFFGGGGGGGGGGHHGFGFFGGFHGGGGGGEGHHHHGGGGGGG5GGGHHHEEE0EFGGGGGGHGHHGGGGHGHHHHG/>BDGG//><//>>.><1>1<>1FF1</.<<CDFGGEG:/-;:.:0;;CHHGGGB/;.:.;;?.CDGBBFG000909;BB0FB;BFFF0BBD;FFFFF.9A--..-;B:BFB0BBF0090;.-@DF/B9/;FFFFFFBFFF0B0BFFF0;0;.;;-:;=@.:;BF
@M05620:37:000000000-D9766:1:1101:23890:8405 1:N:0:92
AGTGCCAGCTCTCAATCGCACAGGGGACCCAGGGCCTGGCCCCTCCATCCAGAAAACCTATGACCTCACCCGCTACCTGGAGCACCAACTCCGCAGCTTGGCTGGGACCTATGTGAGTATCCAGCGTAGGAATCTGGGAGTTGGGGAGGAGTGAGGAGTTGGGGAAAGACAGTCCTAACCGTGGAGGGTTCTGGTAAATGATGGGGTGAGGAGGGGCTCTTTGGCTCCCACCAGTCCCCCTGTCTGGTCTA
+
>AABAFFFBFFFGGGGGGGCFEHHGGGGDGHAFGGGGGHHFHGCEGHHHHEHBGFHHGGHHHEHHHHBGFEFGGEGHFHHBFHGHHHGGCGHGGC@GFHHGHHG//BFGBCGEDHGFDGDGHBBG<<?BDGG2F<1<??F?CGCCCFCGFG<.0<.<CGF<GC-;A.CG/:CCCCCGCCGAGA-..C?GGFFGB;0;0;09FGGGB99A?./A9BFCAAF/F:9BBBE.BADF.FF9BAA-.:9/;/:B9B
@M05620:37:000000000-D9766:1:1101:6734:8433 1:N:0:92
ACCACACCTTCTACAATGAGCTGCGTGTGGCTCCCGAGGAGCACCCCGTGCTGCTGACCGAGGCCCCCCTGAACCCCAAGGCCAACCGCGAGAAGATGACCAGGTGAGTGGCCCGCTACCTCTTCTGGTGGCCGCCTCCCTCCTTCCTGGCCTCCCGGAGCTGCGCCCTTTCTCACTGGTTCTCTCTTCTGCCGTTTTCCGTAGGACTCTCTTCTCTGACCTGAGTCTCCTTTGGAACTCTGCAGGTTCTA
+
CCCCCCC>CFFFGGGGGG5BGGHHGGGAAEHHHBFF?EGGGHHHHGGEEGGGHHHHHHH0EEFGGGGGGGGHHHHGGGGHGHHHHGGGGG/BCGHEGHHHHHHFHHHGHHGGHHGGGGGHHHHHHHHHHHGHHGGGGGHGHHGHHHGGGGGGGGGGGD-=CGGGGGFFFFFFFFFFFFFFFFFFFFFFFFFFFFFFFFFFFFFDDFFFFFFFFFFFFF0FFFFBBFF:BFFFFFFFFFFFFFFFFFFFFF:
@M05620:37:000000000-D9766:1:1101:17340:8438 1:N:0:92
ACCACACCTTCTACAATGAGCTGCGTGTGGCTCCCGAGGAGCACCCCGTGCTGCTGACCGAGGCCCCCCTGAACCCCAAGGCCAACCGCGAGAAGATGACCAGGTGAGTGGCCCGCTACCTCTTCTGGTGGCCGCCTCCCTCCTTCCTGGCCTCCCGGCGCTGCGCCCTTTCTCACTGGTTCTCTCTTCTGCCGTTTTCCGTAGGACTCTCTTCTCTGACCTGAGTCTCCTTTGGAACTCTGCAGGTTCTA
+
AAAAAAAAFFFFG3GFBGE1G1FFEEE000AGFGGE?/AE?/FHEEEG/EFG1GFCDCG/>E/EFEEEGGE0FFHGCGGHEHHHHGGEGGCC@FFF1DDGHFFFGHHHHHEFFHGCGGGHHHHHHHHGHBCGCCGGGGHGHHGHHHGGGGFGGGGGAA;AG@;B;@B@@FFFFFBFFBFFFFFFFFFFFFFFF@BFFFFFFFF?BEFFFFFFFFFFFF/;FFF/;FFFFFBFEBBBFFFFFFFFFFFFFFF
@M05620:37:000000000-D9766:1:1101:21411:8469 1:N:0:92
AGTGCCAGCTCTCCATCGCACAGGGTACCCAGGGCCTGGCCCCTCCATCCAGAAACCCTATGACCTCACCCGCTACCTGGAGCACCCACTCCGCAGCTTGGCTGGGACCTATGTGAGTATCCAGCGTAGGAATCTGGGCGTTGGGGAGGCGTGCGGCGTTGGGGACCGCCAGTCCTAACCGTGGAGGGTTCTGGTAAATGATGGGGTGAGGCGGGGCTCTTTGGCTCCCACCAGTCCCCCTGTCTGGTCTA
+
>111>B1CAFFFE1BDAAE1EECEF00B1BBA00BA0BBE0BEAEG0DABEG1010BAAGBG2FG1FGHHH>>/>>GF1B00B?BFF/?0F0??@@/B1>/B<FCG0BEF1FGFG21D2FHH21C?E/<EGBGHHEFB//<ACFCG.<@.=<A.C?--AAG?AG.-.;-;-;;FFF/9FF@FF?-AB@FFFFFFF/;9FF/BFBFBA@--A-;@<@;@FBFFFFFFFFF-;A9FFFFFEB@FFFFFEFFF/
@M05620:37:000000000-D9766:1:1101:14496:8478 1:N:0:92
AGTGCCAGCTCTCAATCGCACAGGGGACCCAGGGCCTGGCCCCTCCATCCAGAAAACCTATGACCTCACCCGCTACCTGGAGCACCAACTCCGCAGCTTGGCTGGGACCTATGTGAGTATCCAGCGTAGGAATCTGGGAGTTGGGGAGGAGTGAGGAGTTGGGGAAAGACAGTCCTAACCGTGGAGGGTTCTGGTAAATGATGGGGTGAGGAGGGGCTCTTTGGCTCCCACCAGTCCCCCTGTCTGGTCTA
+
AABBBFFFBFFFGGGGGFGGGFH4FEEGGGHHGGEG2AGFHHGHEGHHHHAG3F3BGEHFGHDGGGFGHHHGGEGGHBGHGGHFGHHGGHHHGFCEEGHHCHHFEGHHGHHHGHHHHGHHHGHHHGGGGGHHHHHHHGHGGHHHGGGGGGGHHHHHHGHHHHGGGGHHHHHHHHHHHHHHGGFGGGGGEGGGGGFGGGGGGGGGGGFFFFFFFFFFFFFFFFFFFFFFFFFFFFFFFFFFFFFFFFFFFFF
@M05620:37:000000000-D9766:1:1101:21400:8487 1:N:0:92
AGTGCCAGCTCTCAATCGCACAGGGGACCCAGGGCCTGGCCCCTCCATCCAGAAAACCTATGACCTCACCCGCTACCTGGAGCACCAACTCCGCAGCTTGGCTGGGACCTATGTGAGTATCCAGCGTAGGAATCTGGGAGTTGGGGAGGAGTGAGGAGTTGGGGAAAGACAGTCCTAACCGTGGAGGGTTCTGGTAAATGATGGGGTGAGGAGGGGCTCTTTGGCTCCCACCAGTCCCCCTGTCTGGTCTA
+
ABABBFFFDFFFGGGGGGGGGGHHGGGGGGHHGGGGGGHHHHGHGGHHHHHHHHHHHGHHHHHHHHHHHHHGGEGGHHHHHHHHHHHHGHHHGGGGGHHHGHHGGGHHGHHHHHHHHHHHHHHHHGGGGGHHHHHHHHHGGHHHGGGGGGGHHHHHHGHHHHGGGGHHHHHHHHHHHHHHGGFGGGGGEGGGGGGGGGHHHHGGGGFFFFFFFFFFFFFFFFFFFFFFFFFFFFFFFFFFFFFFHFFFFFB
@M05620:37:000000000-D9766:1:1101:22746:8488 1:N:0:92
AGTGCCAGCTCTCAATCGCACAGGGGACCCAGGGCCTGGCCCCTCCATCCAGAAAACCTATGACCTCACCCGCTACCTGGAGCACCAACTCCGCAGCTTGGCTGGGACCTATGTGAGTATCCAGCGTAGGAATCTGGGAGTTGGGGAGGAGTGAGGAGTTGGGGAAAGACAGTCCTAACCGTGGAGGGTTCTGGTAAATGATGGGGTGAGGAGGGGCTCTTTGGCTCCCACCAGTCCCCCTGTCTGGTCTA
+
AAA?AF11AFBFFFG311FF?E0B000EE0AGFEEGC/FECGGF/EAGGHFHHBGBGF0BGHHHHHGFHFFGEEEEHHFH>GGEGH0>EGHFGGG@EGDGGGHFCGHHGGHDHFHEHFHHGHFFGGG?BFGDCGFBGC0FECGFGG.CGC<>C0GHFGCHHHGGE:CGFHHHHGHHHCCC@CC99ABGCFFGGGGFGGGFFGGGGGF?FFABAB@?@@FFFFFFBFFEFFFBFFFFFFFF@FFFFFFFFF:
@M05620:37:000000000-D9766:1:1101:4052:8492 1:N:0:92
ACCACACCTTCTACAATGAGCTGCGTGTGGCTCCCGAGGAGCACCCCGTGCTGCTGACCGAGGCCCCCCTGAACCCCAAGGCCAACCGCGAGAAGATGACCCAGGTGAGTGGCCCGCTACCTCTTCTGGTGGCCGCCTCCCTCCTTCCTGGCCTCCCGGAGCTGCGCCCTTTCTCACTGGTTCTCTCTTCTGCCGTTTTCCGTAGGACTCTCTTCTCTGACCTGCGTCTCCTTTGGAACTCTGCAGGTTCT
+
CCCCCCCCFFFFGGGGGGGGGGHHGGGFHGHHHGGGGGGFGHHHHGGGGGGGFHHHHHHGGGGGGGGGGGGHHHHGGGGHGHHHHGGGGGCGGFHGHFHHHHHHA=GGHHHGGHHGGGGGHHHHHHFFGHHGHHGGGGGHGHHG/FGGGGGGGGGGGG?;ADGGGGFFFFFFFFFFFFFFFFFFFFFFFFFBFFFFFFFFFFFFFFFFFFFFFFFFFFFFFFFF.9DDFFFFFFFFFFFFFFFFFEFFFFF
@M05620:37:000000000-D9766:1:1101:10591:8501 1:N:0:92
AGTGCCAGCTCTCAATCGCACAGGGGACCCAGGGCCTGGCCCCTCCATCCAGAAAACCTATGACCTCACCCGCTACCTGGAGCACCAACTCCGCAGCTTGGCTGGGACCTATGTGAGTATCCAGCGTAGGAATCTGGGAGTTGGGGAGGAGTGAGGAGTTGGGGAAAGACAGTCCTAACCGTGGAGGGTTCTGGTAAATGATGGGGTGAGGAGGGGCTCTTTGGCTCCCACCAGTCCCCCTGTCTGGTCTA
+
AAABBFFFBFFFGGGGGGGGGGHGGGGGGGHHFFGGDGHHHHGHGGHHHHHHBGFHHGHHHGFHHHHHHHHGGEEGHHHHHHHHHHHHGHHHFGGFGHHHGHHGGGHHGHHHHHHHHFHHHHHHHGGGGGHHGHHHHHHGEGHHGGGGGGGHHHHHHGHHHHGGEGHHGHHHHHHHHHHHGGGGGGGG=FGGGGFGGGGGGGGGGGFFFFFFFFFFFFFFFFFFFEFFFFFFFFFFFFFFFFFFFFFFFFB
@M05620:37:000000000-D9766:1:1101:4735:8506 1:N:0:92
AGTGCCAGCTCTCAATCGCACAGGGGACCCAGGGCCTGGCCCCTCCATCCAGAAAACCTATGACCTCCCCCGCTACCTGGAGCACCAACTCCGCAGCTTGGCTGGGACCTATGTGAGTATCCAGCGTAGGAATCTGGGAGTTGGGGAGGAGTGAGGAGTTGGGGCAAGACAGTCCTAACCGTGGAGGGTTCTGGTAAATGATGGGGTGATGAGGGGCTCTTTGGCTCCCACCAGTCCCCCTGTCTGGTCGA
+
>>AABFFFBFFFGGGGGFFCEAGFGGGGGF2AFEEFFFFGGGG1FFFFGHCFFF3AFFGBHHGFGHH1FE1FEEEEHFGGHHHFHGEHEGHHEGGGGHFF/FH?E/0B/F1BFBF2FB2GGH2F0>C?>?<G1?<1100/?FDG-@.-<..<<0<<0<<C0CAA.-.;////;C9000:CA9;-9.C-;.9009CB009;/B//;A9@./99/;.;-99;/9F///;EFFFA9ABFFFFFB.F/;;;B9--
@M05620:37:000000000-D9766:1:1101:4039:8508 1:N:0:92
ACCACACCTTCTACAATGAGCTGCGTGTGGCTCCCGAGGAGCACCCCGTGCTGCTGACCGAGGCCCCCCTGAACCCCAAGGCCAACCGCGCGAAGATGACCCAGGTGCGTGGCCCGCTACCTCTTCTGGTGGCCGCCTCCCTCCTTCCTGGCCTCCCGGAGCTGCGCCCTTTCTCACTGGTTCTCTCTTCTGCCGTTTTCCGTAGGACTCTCTTCTCTGACCTGCGTCTCCTTTGGAACTCTGCAGGTTCT
+
BBBBBBB3BFFFGGGGGG5BGGHHGGGB4EGGGBBE2EEEDHFHHGG0EFFGGHGHHHGAE?EGGGGGGGGHFHHGGGGHGHHHHGGGGG/BDGG?GHHHHHEGFHH<AFGGGH>ADGGGHHHHH<CGHHHGHHGGGGGGGGGGGGGGGGGGGGGGGGG-9;;FFBBFBBFFFFFFFFFFFFFFFFFFFFFFFFBFFFFFFFFFFFFFFFFFFF/;FFFFFFFFFBFBFFFFFFFFFFFFFFFFFFFFFFF
@M05620:37:000000000-D9766:1:1101:6013:8521 1:N:0:92
ACCACACCTTCTACAATGAGCTGCGTGTGGCTCCCGAGGAGCACCCCGTGCTGCTGACCGAGGCCCCCCTGAACCCCAAGGCCAACCGCGAGAAGACTCAGGTGCGTGGCCCGCTACCTCTTCTGGTGGCCGCCTCCCTCCTTCCTTGCCTCCCGGAGCTGCGCCCTTTCTCCCTGGTTCTCTCTTCTGCCGTTTTCCGTAGGACTCTCTTCTCTGCCCTGCGTCTCCTTTGGACCTCTGCGGGTTCTCGA
+
AA1>A1>AFFFFDGGDBFG1F1FEEBEF00FGFFG?0AF//B/FHGGGE/E/1B1BFHHGGE/>FB>FGGGG1F?EGGEFFFGG/FGEC/BBB/0<?1??FB?F1>F?G/FGGCCCC<GHHHHHHGGFC.<@CCCGHGHHGGFF;F0;CFFCEEGG-9-:CFG@B@@FBBF9/FFBE9BFFFFFBFFFFFF?9-B;FFBFFBFE//BFFFFFFEBFFBEFF-@--AFFF/BFF//;-;9FE--;@--9/A9
@M05620:37:000000000-D9766:1:1101:20443:8529 1:N:0:92
AGTGCCAGCTCTCAATCGCACAGGGGACCCAGGGCCTGGCCCCTCCATCCAGAAAACCTATGACCTCACCCGCTACCTGGAGCACCAACTCCGCAGCTTGGCTGGGACCTATGTGAGTATCCAGCGTAGGAATCTGGGAGTTGGGGAGGAGTGAGGAGTTGGGGAAAGACAGTCCTAACCGTGGAGGGTTCTGGTAAATGATGGGGTGAGGAGGGGCTCTTTGGCTCCCACCAGTCCCCCTGTCTGGTCTA
+
ABABBFFFCFFFGGGGGGGGGGHGGGGGEGHHFGGGFGHHFHGHGGHHHHHHHHHHHGHHHHGHHHHHHHHGGEFGHHGH?FGHHHGGGHHHEGGGGHHHGHHGGGHHGHHHHHHHHHHHHHHHHGGGGGHHHHHHHHFFGHHHGGGGGEEHHGHHHGFHHHGGGGHHHHHHHHHHHHHHGGGGFGGGEGGGGGGGGGGGGGGGGGFFFFFFFFFFFFFFFFFFFFFFFFFFFFFFFFFFFFFFFFFFFFF
@M05620:37:000000000-D9766:1:1101:20194:8530 1:N:0:92
ACCACACCTTCTACAATGAGCTGCGTGTGGCTCCCGAGGAGCACCCCGTGCTGCTGACCGAGGCCCCCCTGAACCCCAAGGCCAACCGCGAGTGGCCCGCTACCTCTTCTGGTGGCCGCCTCCCTCCTTCCTGGCCTCCCGGAGCTGCGCCCTTTCTCACTGGTTCTCTCTTCTGCCGTTTTCCGTAGGACTCTCTTCTCTGACCTGAGTCTCCTTTGGAACTCTGCAGGTTCTAGATCGGAAGAGCACAC
+
CCCCDCCCFFFFGGGGGGGGGGHHGGGGHGHHHGGGGGGGGHHHHGGGFGGGHHHHHHHGGGGGGGGGGGGHHHHGGGGHGHHHHGGGGGGGDGFGHHGGGGGHHHHHHHGHDHGHHGGGGGHGHHGHHHHHHGHHHHHGGG-CDFGGGGGFGGGGGG0FGGGGFFFFFFFFFFFFFFDFFFFFFFEFFFFFFFFFFFFFFFFFFFFFFFFFHFFFFFFFFFFFFFFFFFAFFFFFFFFFF.EDFFF0FFF
@M05620:37:000000000-D9766:1:1101:20423:8538 1:N:0:92
AGTGCCAGCTCTCAATCGCACAGGGGACCCAGGGCCTGGCCCCTCCATCCAGAAAACCTATGACCTCACCCGCTACCTGGAGCACCAACTCCGCAGCTTGGCTGGGACCTATGTGAGTATCCAGCGTAGGAATCTGGGAGTTGGGGAGGAGTGCGGAGTTGGGGAAAGACAGTCCTAACCGTGGAGGGTTCTGGTAAATGATGGGGTGAGGAGGGGCTCTTTGGCTCCCACCAGTCCCCCTGTCTGGTCTA
+
>A>3>DFFBFFFGFGGGGFAEEGFGE2EEGHHAEE?2FHGEGGHGGHHHHHHHFF2FFHHHHHHHFHHHFHGE>EEHHFF2FGHFH11?CGGEGE?EHGFFGHEFGFFGHHHHHHGFGFHHHBDGCG?CDHHGHHHHG0??FHFGFEFG.<GH0<D@DDHHF@CE..:/=/:FFGGB9FGGAE?EGGGGGGGGGFGGFGFFFFFFF.-AF?BAFFACFFFFFFFFFFEFBFF.9BFFFFFAEFFFFFFFF/
@M05620:37:000000000-D9766:1:1101:26839:8551 1:N:0:92
ACCACACCTTCTACAATGAGCTGCGTGTGGCTCCCGAGGAGCACCCCGTGCTGCTGACCGAGGCCCCCCTGAACCCCAAGGCCAACCGCGAGAAGATGCCCAGGTGAGTGGCCCGCTACCTCTTCTGGTGGCCGCCTCCCTCCTTCCTGGCCTCCCGGCGCTGCGCCCTTTCTCACTGGTTCTCTCTTCTGCCGTTTTCCGTAGGACTCTCTTCTCTGACCTGAGTCTCCTTTGGAACTCTGCAGGTTCTA
+
BBBBBBBBFFFFGGGGGGGFGFHHGFFAAEHGGFGEDFEEDHFHHGGGGGGGGHGHHHHGGGGGGGGGGGGHBGHGGGGHGHGHHGGECGGCCGHGHHHHHHHGGHGGHHGGHHGGGGGHHHHHHHHHDGDHHGGGGGHGHHGHGGGGGGGGGGGGGG-ADFFFFFFFFFFFFFFFFFFFFFFFFFFFFFFFFFDFFFFFFFFFFFFFFFFFFFFFFFFFFFFFFFFFFFFFFFFFFFFFFFFFFFFFFF/
@M05620:37:000000000-D9766:1:1101:19389:8565 1:N:0:92
GAGGCTGCTTTGGAAGAAACTGACAAGCCAGGGACAAAAGATCGGAAGAGCACACGTCTGAACTCCAGTCACTAATGCGCATCTCGTATGCCGTCTTCTGCTTGAAAAAAAAAAACTTCTCCTCCTTTGTACTTGTCTCTTCCCCGCCAGGGCCCCCCGATAGGACGCTCCCCCTTCTGCCCTCCCGTCCCCTTCAGACCTATAGTATTCCTTCTTCTGCTTGACAACAACCTCAAAAAAGCTGAATATAG
+
BABBBAFBFFFFGGGGFCGGGBBBBBBF24B4AFF222AB2B5AEEAA2B23BACAFGCFHHBDH33FFFHFFFGHHHGA0EE3BBB>EB4F@?/FFFGH4FF3BFGH0>/>//>/1@@FG11FFGGH1<?1@1??D1?F1FGHG-AD--.<<C?<--;---.90/-;.9.;.DB9CFE9:.::AE.9;AD.BFB/FFB?//;9/:///;;/9///9/9;BFB.///.....//9//9.-..//;//////
@M05620:37:000000000-D9766:1:1101:3627:8589 1:N:0:92
AGTGCCAGCTCTCAATCGCACAGGGGACCCAGGGCCTGGACCCTCCATCCAGAAAACCTATGACCTCACCCGCCACCTGGAGCACCAGCTCCGCAGCTTGGCTGGGACCTATGTGAGTATCCAGCGTAGGAATCTGGGAGTTGGGGAGGAGTGAGGAGTTGGGGAAAGACAGTCCTAACCGTGGAGGGTTCTGGTAAATGATGGGGTGAGGAGGGGCTCTTTGGCTCCCACCAGTCCCCCTGTCTGGTCTA
+
AA>AAFF1>FFFGFGGGFFFEECFFEGA0BE0F0AFEFH0BG/BGGHH10BBBAFGFFHHHGGHHGGGHGG///>BGHHAG0GGHH00?GH1>E/>>FF0EGGGGCFHGH<FGGHHHHHHHH2<G@EEC<<FGHHHEB0?CGHG@C<C?CCFCFHHBFHEG/<CCEHH/GGFGHHHFFHHGGG@.9.A9CFGGGBFGGGGGGFGGFB@FFEBFF?@@@FFFFFFFFFFFFFFFFFFFFFF@FFFFFFFFFB
@M05620:37:000000000-D9766:1:1101:7568:8590 1:N:0:92
AGTGCCAGCTCTCAATCGCACAGGGGACCCAGGGCCTGGCCCCTCCATCCAGAAAACCTATGACCTCACCCGCTACCTGGAGCACCAACTCCGCAGCTTGGCTGGGACCTATGTGAGTATCCAGCGTAGGAATCTGGGAGTTGGGGGGGAGTGAGGAGTTGGGGAAAGCCAGTCCTAACCGTGGAGGGTTCTGGTAAATGATGGGGTGAGGAGGGGCTCTTTGGCTCCCACCAGTCCCCCTGTCTGGTCTA
+
AAAABFFFBFFFGGGGGGGGEFHCFGGGGGHHGGGGGGHHHHGHGGHHHHHHHEHHHGFHHGGHHHHHHHHGGGFGHHHHHHHHHHGHGHHHGGGGGHGHGHHGGGHHGHGHHHGDHHFHHHEHHGFABC@>FHHHEF0?EHHHGC-;D=BF?BFF/.FFFFFF.AEF/9BFFFFFFFF?;DFFFEFFDFFFFFFBFFFF/FFFFFFFFFF/ADFFFFFFFFFFFFFFFFF?.AFFFFFFFFFFFFFFFFF
@M05620:37:000000000-D9766:1:1101:4540:8639 1:N:0:92
AGTGCCAGCTCTCAATCGCACAGGGGACCCAGGGCCTGGCCCCTCCATCCAGAAAACCTATGACCTCACCCGCGACCTGGAGCACCAACTCCGCAGCTTGGCTGGGACCTATGTGAGTATCCAGCGGAGGAATCTGGGAGTTGGGGAGGAGTGAGGAGGTGGGGAAAGACAGTCCTAACCGTGGAGGGGTCTGGGAAATGATGGGGGGAGGAGGGGCTCTTTGGCTCCCACCAGGCCCCCTGGCTTGGCTT
+
>33>ADD@AFFFFFGGGGGGEEFHGEEEFEHHFAGA2AFFGGGHGGHHBHHHGHFHHGHFHHHFGDFHHHHGG/>EGGGGGHHHHH0FEHHHEFGGEGHHGHHGGGHHGHHHHH22@FF12@DFC///AC.>1FF1FGFFFHFHGGA-C..:.00;0:.C.;BG.CEABFG/F9FB0CGG@D.A?9AB-AA./;.9BF///;/;EF=-9-@DDFBBB?FFFF/B9;9AFFFFFA.;EFBB;..99.@./;.
@M05620:37:000000000-D9766:1:1101:7854:8648 1:N:0:92
ACCACACCTTCTACAATGCGCTGCGTGCGGCTCCCGAGGAGCACCCCGTGCTGCTGACCGAGGCCCCCCTGAACCCCAAGGCCAACCGCGCGAAGATGAGTGAGTGGCCCGCTACCTCTTCTGGTGGCCGCCTCCCTCCTTCCTGGCCTCCCGGAGCTGCGCCCTTTCTCACTGGTTCTCTCTTCTGCCGTTTTCCGTAGGACTCTCTTCTCTGACCTGAGTCTCCTTTGGAACTCTGCAGGTTCTAGATC
+
BBBABBBABCFFGGGGFG4EFEGGGFG22AEEEBBE?EEGDHHHHGG0>BFGHHGHHHG/>EEGGGGGGGEHHGHGGGGHGHHHHGDCDG/>ADCCFFFHHHHHHHFGHHCGG-AGFHHHHH0G;GFHHGCBGGGFGGGGGGGGGGGGGGGGGG9BBFFFB@DBBFFFFFFFFB.;BFFFFFFFFFF/9;9AFFFFFF.A?BFFBFFFFFFFFF9BFFEFBFFFFFF9;FBBBFFFB/F/BFFFFF9//;9
@M05620:37:000000000-D9766:1:1101:25750:8655 1:N:0:92
ACCACACCTTCTACAATGAGCTGCGTGTGGCTCCCGAGGAGCACCCCGTGCTGCTGACCGAGGCCCCCCTGAACCCCAAGGCCAACCGCGAGAAGATGAGTGAGTGGCCCGCTCCCTCTTCTGGTGGCCGCCTCCCTCCTTCCTGGCCTCCCGGCGCTGCGCCCTTTCTCACTGGTTCTCTCTTCTGCCGTTTTCCGTAGGACTCTCTTCTCTGCCCTGAGTCTCCTTTGGAACTCTGCAGGTTCTCGATC
+
BBBBBBAAFFCFGGGGGGFGGGHHGAEEH2ABGFFDDEE2FHHHHGEEE1EFFGGHHH3EGEEG?>EGGGGHHHHGGGGGFHHHEGFGG//BCDFGFGHHHGFHGFCFHCCCG-<FFCHHHHGHDGDHFGCGGGHGHFGHHFHHHBFGGGGED@:9B?BAB?FBBFFFFFFFFF.BFFFFFFFFFFF;B@.AFEFFFF.D?/BBFFFFFFFFFF/:AFFFFFFFFFF/BFB/BBFFBFF//FFFFF/;/;A
@M05620:37:000000000-D9766:1:1101:14117:8670 1:N:0:92
AGTGCCAGCTCTCAATCGCACAGGGGACCCAGGACCTGGCCCCTCCATCCAGAAAACCTATGACCTCACCCGCTACCTGGAGCACCAACTCCGCAGCTTGGCTGGGACCTATGTGAGTATCCAGCGTATGAATCTGGGAGTTGGGGAGGAGTGAGGAGTTGGGGAAAGACAGTCCTAACCGTGGAGGGTTCTGGTAAATGATGGGGTGAGGAGGGGCTCTTTGGCTCCCACCAGTCCCCCTGTCTGGTCTA
+
AAAAADF11BBFGGGGGGGGGEHGGGGAAE00F0FG0BGF0BE/EEGHGG1F1FFHHG01GD2FBGF1F>>EEE@EHFGGBGHAGGHCEBGHGEE/EBFG/BEEEEEFEB1F<22BBF2BG22BF/<//@22>GH210</?F11</>--.>0<>1.0.</0/<-.:..:G:C0=C<B0CHGCC999.;.9;CBC;CFBBF00;9ABG?-F-B--9-@@9///;/;9FF?-9B--99BFEF;9B9///9:B/
@M05620:37:000000000-D9766:1:1101:20901:8673 1:N:0:92
AGTGCCAGCTCTCAATCGCACAGGGGACCCAGGGCCTGGCCCCTCCATCCAGAAAACCTATGACCTCACCCGCTACCTGGAGCACCAACTCCGCAGCTTGGCTGGGACCTATGTGAGTATCCAGCGTAGGAATCTGGGAGTTGGGGAGGAGTGAGGAGTTGGGGAAAGACAGTCCTAACCGTGGAGGGCTCTGGTAAATGATGGGGTGAGGAGGGGCTCTTTGGCTCCCACCAGTCCCCCTGTCTGGTCTA
+
AAA?AFFFAFFFGGGFGGGGGGHGGGGGFGHHFEFGEGHHHHGHGGHHHHHHHHHHHGHHHHHHHHHFHHGGE>EEHHFHFGHHHHFEFHDFAF/>>F3?EFCFGGAGFHFHHH3FGFHHHHFGHGGGGGHHHHHHHHAFGHHHGGFF@EDHHEGF0E</G/<CCFGGGHHHHHHH0GGHGDECDEFF.;EFFG9F0FBFGGGGG?FCAFFFFF>>CAEFFFFBFFFFF.FFFFFFFBEDA9FFFBFBFFB
@M05620:37:000000000-D9766:1:1101:22271:8676 1:N:0:92
ACCACACCTTCTACAATGAGCTGCGTGTGGCTCCCGAGGAGCACCCCGTGCTGCTGACCGAGGCCCCCCTGAACCCCAAGGCCAACCGCGAGAAGATGCCCAGGTGAGTGGCCCGCTACCTCTTCTGGTGGCCGCCTCCCTCCTTCCTGGCCTCCCGGCGCTGCGCCCTTTCTCACTGGTTCTCTCTTCTGCCGTTTTCCGTAGGACTCTCTTCTCTGACCTGAGTCTCCTTTGGAACTCTGCAGGTTCTA
+
ABBBBBBBFFFFGGGFFGGGGGHHGFGEGDGHHGGDGGGCGHHHHGGGGGGGHGHHHHHGGGGGGGGGGGGHHHHGGGGHGHHGGGGGGGDGGGHHHHGHHHFGHGHGGHGGHGGGC@CHHHHHHHHGHHGFGGGGGGGGHHGHHGGGGEFGGGGGFA-?BDFFFFFFFFFFFFFFFFFFFFFFFFFFFFFFFFFFFFFFFFFFFFBFFFFFFFFFFFFFFFFBFFFBFFFFFFFFFFFFFFFFFFFFFF/
@M05620:37:000000000-D9766:1:1101:13236:8689 1:N:0:92
ACCACACCTTCTACAATGAGCTGCGTGTGGCTCCCGAGGAGCACCCCGTGCTGCTGACCGAGGCCCCCCTGAACCCCAAGGCCAACCGCGAGAAGATGAGTGAGTGGCCCGCTCCCTCTTCTGGTGGCCGCCTCCCTCCTTCCTGGCCTCCCGGCGCTGCGCCCTTTCTCACTGGTTCTCTCTTCTGCCGTTTTCCGTAGGACTCTCTTCTCTGCCCTGAGTCTCCTTTGGAACTCTGCAGGTTCTAGATC
+
DDDDDDDCFFFFGGGGGGGGGGHHGGGBCEHGHGGGGGGGFHHHHGGFGGGGGHGHHHHEGCCGGGGGGGGHHHHGGGGHGHHHHGGGGGDGGGHHHHGGHHHHHHGGHFDGG-EGHHHHHHFHHHGHHGGGGGHGHHGHHHHHHGGGGGGGDGFGGGGFFFDDFFFFFFBFFB/<:FFFFFFFFFF<B<<BFFFFFF.?DFFFFFFFFFFFFF0BEFFEFFBFFFFFFFF0FBBF<BF0<BBFFF0<0<0
@M05620:37:000000000-D9766:1:1101:18919:8690 1:N:0:92
AGTGCCAGCTCTCAATCGCACAGGGGACCCAGGGCCTGGCCCCTCCATCCAGAAAACCTATGACCTCACCCGCTACCTGGAGCACCAACTCCGCAGCTTGGCTGGGACCTATGTGAGTATCCAGCGTAGGAATCTGGGAGTTGGGGAGGAGTGAGGAGTTGGGGAAAGACAGTCCTAACCGTGGAGGGTTCTGGTAAATGATGGGGTGAGGAGGGGCTCTTTGGCTCCCACCAGTCCCCCTGTCTGGTCTA
+
AAA>AFFFBFFFGGGGFGGGGGHGGGGGGEFGFEGEEFHFHHGHGGHHHHGHFFHGHGHHHHHHHHHHHHHEGGGGHEGGGFFFFGFEGFHHGE/EE3GHEHHEEGHHGGGHHHGGHFGHHFHFHGDDFGGHFHFHGHHGGHHHGFGGGGGHHHHHHDGFGHGCEFHHFGHHHHHFFHG.?:;DDGGGEFGFGGFFGGGFGGGGGBFFFFFFFFFFFAFFFFFBFFFEFFFFFFFFFFFFFFFFEFB/BFF
@M05620:37:000000000-D9766:1:1101:9307:8735 1:N:0:92
AGTGCCAGCTCTCAATCGCACAGGGGACCCAGGGCCTGGCCCCTCCATCCAGAAAACCTATGACCTCACCCGCTACCTGGAGCACCAACTCCGCAGCTTGGCTGGGACCTATGTGAGTATCCAGCGTAGGAATCTGGGAGTTGGGGAGGAGTGAGGAGTTGGGGAAAGACAGTCCTAACCGTGGAGGGTTCTGGTAAATGATGGGGTGAGGAGGGGCTCTTTGGCTCCCACCAGTCCCCCTGTCTGGTCTA
+
>A>3>FFFBFFFG4FEFFGCGCHDG?AEGGCH2BEECFHHHHGAEGEHFF3FFBBGGE3GFFFGHFGCGGGFE>>EGGGHBFGHHH1??GHGDG/ECH3BECGGCFHFDHC?FFGD1??FFGGGHCCD@E1DCDDF100/CCD1/-<-ACA<.0<.0CGFD/DCA.../CG/GHFCGBCG-;A-AAA@;CABFGFFCFGB0FFFGG9-..:9.AB?BBEFBBFFFFFFFFFDEFFFBFADBF9BFFFFFFF
@M05620:37:000000000-D9766:1:1101:11960:8740 1:N:0:92
ACCACACCTTCTACAATGAGCTGCGTGTGGCTCCCGAGGAGCACCCCGTGCTGCTGACCGAGGCCCCCCTGACCCCCAAGGCCAACCGCGAGAAGCTGAGTGCGTGGCCCGCTACCTCTTCTGGTGGCCGCCTCCCTCCTTCCTGGCCTCCCGGAGCTGCGCCCTTTCTCACTGGTTCTCTCTTCTGCCGTTTTCCGTAGGACTCTCTTCTCTGACCTGAGTCTCCTTTGGAACTCTGCAGGTTCTAGATC
+
ABBBBBAAFFFFGFGBDGFGGGHHGFGGEDHHHGGC2EGGCHHHHGGGEDFFFEBGHHHGEGFGEGGGGGGH3FGGGG>FFGHHAFGG@@C@DDH22?<?GD1<?ECCHGACGFGHHHHHHHGG=CACG@DGGGHGHGCGGGGGGEFFFFGFFGGGGFGC?FD@DFFBFFFFFFF/BFFFFFFFFFFFFD9;FFFFF/;AAFFFFFFFFFFFFFFFFB9FBFFBBFFFB/FFFFFFFFBFFAAFFFFFF//
@M05620:37:000000000-D9766:1:1101:17169:8749 1:N:0:92
GAGGGTGCTTTGGACGAACCTGACAACCTAGTGATACAAGATTGGAGGATCACTCTTGCGAACTGAAGTGAAGGGATCTCATATAGTATCGCTTCAGCTTCTGCAACAAACAAAACAAGAAAGAAAGGTGGCCGCATCCTACAATCCTAGCCTCACGCGGATGCGCCATACAGTACGGGACCTCTCTTCTGCCATTGCCCGTAGCACTCTCTTCTATGACCAGAGTCGCCTGGTGAATGTGACAGTTGCGA
+
>33>3>>3B@B4FA422AAABBBBBB2233B555555DEE2G53A332133B3555D3500A0B333BD355D3?1213B444B4BB@B4B?1?133B433B44BB30/B/??00?//0?3333033?11?00//<?/0121@11<01111?1??/?0-----/-<...</:0000.:-.-9/0;/0;000;0/000000.-9..;00/;00//://9:///..9/9;-.99.;99/////////////-9
@M05620:37:000000000-D9766:1:1101:11142:8754 1:N:0:92
ACCACACCTTCTACAATGAGCTGCGTGTGGCTCCCGAGGAGCACCCCGTGCTGCTGACCGAGGCCCCCCTGAACCCCAAGGCCAACCGCGAGTGGCCCGCTACCTCTTCTGGTGGCCGCCTCCCTCCTTCCTGGCCTCCCGGAGCTGCGCCCTTTCTCACTGGTTCTCTCTTCTGCCGTTTTCCGTAGGACTCTCTTCTCTGACCTGAGTCTCCTTTGGAACTCTGCAGGTTCTAGATCGGAAGAGCACAC
+
CCCCCCCCFFFFGGGGGGGGGGHHGGGEGGHHHGGGGGGGGHHHHGGGFGGGHHHHHHHGGGGGGGGGGGGHHHHGGGGHGHHHHGGGGGGG>FCFHHCGGGGHHHHHHHHHGHGHHGGGGGHGHHGHHGHHHHHHHHHGGG-AFGEGCFGGGGGGGGBFGFGFFFFFFFFFFFFFFFFFFFFFFF?FFBFFFFFFFFFFFFFFFFFFFFFFFFFFFFFFBFFFFFFFFF:BFFFFFFEEFAEFFFF0AFF
@M05620:37:000000000-D9766:1:1101:27534:8755 1:N:0:92
AGTGCCAGCTCTCAATCGCACAGGGGACCCAGGGCCTGGCCCCTCCATCCAGAAAACCTATGACCTCACCCGCTACCTGGAGCACCAACTCCGCAGCTTGGCTGGGACCTATGTGAGTATCCAGCGTAGGAATCTGGGAGTTGGGGAGGAGTGAGGAGTTGGGGAAAGACAGTCCTAACCGTGGAGGGTTCTGGTAAATGATGGGGTGAGGAGGGGCTCTTTGGCTCCCACCAGTCCCCCTCTCTCGTCTC
+
AABBBFFFBFFFGFGGGAFFEE4FAAFGGGHHGGGGGBGHHHGHGGGHHHHHHEHHHGHHHFHHHHGHHHHGGGFGHHH?FGFFGHCHGGHHGEEEFFHHGHH?<EGHGHHHHHHHHGHHHHHHHGCEDGHHHHHHHGHGAGHHGGGGGGGHHHHHHDHHHHGGFGGHHHHHCGHHGHHHGCEGGGGG;CFFGGFGG0BFGFFFEGFFEFFFFFAFF-AFFFBBB/BEFF.D..:;FFFF-.:BB/99:;.
@M05620:37:000000000-D9766:1:1101:17150:8759 1:N:0:92
ACCACACCTTCTACAATGAGCTGCGTGTGGCTCCCGAGGAGCACCCCGTGCTGCTGACCGAGGCCCCCCTGAACCCCAAGGCCAACCGCGAGAAGATGCCCAGGTGAGTGGCCCGCTACCTCTTCTGGTGGCCGCCTCCCTCCTTCCTGGCCTCCCGGAGCTGCGCCCTTTCTCACTGGTTCTCTCTTCTGCCGTTTTCCGTAGGACTCTCTTCTCTGACCTGAGTCTCCTTTGGAACTCTGCAGGTTCTA
+
CCCCCCCCFFFFGGGGFGGGGGHHG2EFHGDGHGGGEGGGGEFGFEGG1EEADGHHFHHGEECEGGGGGGGHHHHGGGGFGHHHHFGGGGGGGGHFHDHHHGHFHHFHFHGGHHGGGGGHHHHHHHHHHHGHHGGGGGHGHHGHHGGGGGGGGGGGGGGGGGGGGGFFFFFFFFFFFFFFFFFFFFFFFFFFFFDFFFFFFFFFFFFFFFFFFFFFFFFFFFFFFFFFFFFFFFFFFFFFFFFFFFFFFFF
@M05620:37:000000000-D9766:1:1101:20785:8760 1:N:0:92
ACCACACCTTCTACAATGAGCTGCGGGGGGCTCCCGAGAAGCACCCCGTGCTGCTGACCGAGGCCCCCCTGAACCCAAAGGCCAACCGCGAGAAGATCCCAAGGTGAGTGGCCCGCTACCTCTTCTGGTGGCCGCCTCCCTCCTTCCTGGCCTCCCGGCGCTGCGCCCTTTCTAACTGGTTCTCTCTTCTGCCGTTTTCCGAAGGACTCTCTTCTCTGACCTGAGTCTCCTTTGGAACTCTGCAGGTTCTA
+
AAAAAAAAFCCFGFGCGFB1B1BCF0A/A///FFAAAC//0?GHHG/A/<<FD11<>G<C<C?CGGGG-:.;CFGG.C9F9EAEGGB9-9-9@-:BB/;F/9AAF/;9BFAEFA----;BFFFEFFFFFFAFF@@@BFFEFFBF/BBFF/FFBFFFB----@-;-@B@?FFFB//;/FFFBB/9/9F/;9FFF@FFFEFF?-;;--99999FFB/BF//;FFB/:9/:FBFFFF/;B/;9B//BFFF/9/9
@M05620:37:000000000-D9766:1:1101:20168:8776 1:N:0:92
ACCACACCTTCTACAATGAGCTGCGTGTGGCTCCCGAGGAGCACCCCGTGCTGCTGACCGAGGCCCCCCTGAACCCCAAGGCCAACCGCGAGAAGATGAGTGAGTGGCCCGCTCCCTCTTCTGGTGGCCGCCTCCCTCCTTCCTGGCCTCCCGGCGCTGCGCCCTTTCTCACTGGTTCTCTCTTCTGCCGTTTTCCGTAGGACTCTCTTCTCTGCCCTGAGTCTCCTTTGGAACTCTGCAGGTTCTCGATC
+
BBBBBBBBFFFFGGGGGGGGGDHFGEGBCEGHHGGGGGGFGHHHHGGGGGGGHHGHHHHGGGGGGGGGGGGHHHHGGGGHEHHHFFGGGGDFGGHHHHHHHHHFHHGFHHGGG-EGHHHHHHHHBGGGGDGGGGHGHHGHHHHHHHGGGGGGGG-ADGGFFFFFFFFFFFFFFFBFFFFFFFFFFFFFFD9AFFFFFBFDFFFFFFFFFFFFFF/FFFFFFFFFFFFFFFFFFFFFFFF/;A;FFFBE/FF
@M05620:37:000000000-D9766:1:1101:25274:8779 1:N:0:92
AGTGCCAGCTCTCAATCGCACAGGGGACCCAGGGCCTGGCCCCTCCATCCAGAAAACCTATGACCTCACCCGCTACCTGGAGCACCAACTCCGCAGCTTGGCTGGGACCTATGTGAGTATCCAGCGTAGGAATCTGGGAGTTGGGGAGGAGTGAGGAGTTGGGGAAAGACAGTCCTAACCGTGGAGGGTTCTGGTAAATGATGGGGTGAGGAGGGGCTCTTTGGCTCCCACCAGTCCCCCTGTCTGGTCTA
+
AA1>A1DC1FFFGGGFBFGCGEGAFGFE0EHHCEEEAFHF0GE/EEHHGHHG1GFGHGGHHB2GHHHHHFEEE>EEHHGGFEGGH/GEFFGHGF/EC0GFAHHA<EHF/0<D12BG112B>GF1FC/C//<>@GDGFE0F<0FC@CC-<AFFGBFACC/C0<-:CCECGHF/0;:0CCCG@EE@BEF@EGG0FF;CFFGFGGGG?BA@F-9BA?-9---;BF/;F//-EFFFE-BFBB-9@AFFB//;;FF
@M05620:37:000000000-D9766:1:1101:11831:8858 1:N:0:92
ACCACACCTTCTACAATGAGCTGCGTGTGGCTCCCGAGGAGCACCCCGTGCTGCTGACCGAGGCCCCCCTGAACCCCAAGGCCAACCGCGAGAAGATGCCCAGGTGAGTGGCCCGCTACCTCTTCTGGTGGCCGCCTCCCTCCTTCCTGGCCTCCCGGCGCTGCGCCCTTTCTCACTGGTTCTCTCTTCTGCCGTTTTCCGTAGGACTCTCTTCTCTGACCTGAGTCTCCTTTGGAACTCTGCAGGTTCTA
+
CCCCCCDDFFFFGGGGGGGGGGHHGGGBCEHHHGGGGGGGGHHHHGGGGGGGGHHHHHHEGGCGGGGGGGGHHHHGGGGHGHHHHGGGGGDGGGHHHHHHHHHGHGHHHHGGHHGGGGGHHHHHHHHHHHGHHGGGGGHGHHGHHGGGFFGGGGGGAA-<CFFFFFFFFFFFFFFFFFFFFFFFFFFFFFFFFFFFFFHFFFFDFFFFFFFFFHHFHFFFFFFFFFFFFFFFFFFFFFFFFFFFFFFFFFB
@M05620:37:000000000-D9766:1:1101:20341:8858 1:N:0:92
AGTGCCAGCTCTCAATCGCACAGGGGACCCAGGGCCTGGCCCCTCCATCCAGAAAACCTATGACCTCACCCGCTACCTGGAGCACCAACTCCGCAGCTTGGCTGGGACCTATGTGAGTATCCAGCGTAGGAATCTGGGAGTTGGGGAGGAGTGAGGAGTTGGGGAAAGACAGTCCTAACCGTGGAGGGTTCTGGTAAATGATGGGGTGAGGAGGGGCTCTTTGGCTCCCACCAGTCCCCCTGTCTGGTCTA
+
ABAAAFFFCFFFGGGGGGGGGGHGGEFGGGHHFGGGGGHHGHGHGGHHHHHHHHHHHGHHHHHHHFHHHHHGGEEGHHHHBGHHHH1?EGHGEGGGGHGHGHHGGGHHGHHHHHHHHHHHHHHHHGGGGGHHHHHHHHFFGHHHGGADGEEHHHHHHGHHHGGGGGEHHHGHHHHHFHHHGGGGGGGGGGGGGGFFGGGGGGGGGGFFFFFFFFFFFFFFFFFFFFFFFFFFFFFFFFFFFFFFFFFFFFB
@M05620:37:000000000-D9766:1:1101:14800:8863 1:N:0:92
ACCACACCTTCTACAATGAGCTGCGTGTGGCTCCCGAGGAGCACCCCGTGCTGCTGACCGAGGCCCCCCTGAACCCCAAGGCCAACCGCGAGTGGCCCGCTACCTCTTCTGGTGGCCGCCTCCCTCCTTCCTGGCCTCCCGGCGCTGCGCCCTTTCTCACTGGTTCTCTCTTCTGCCGTTTTCCGTCGGCCTCTCTTCTCTGACCTGAGTCTCCTTTGGAACTCTGCAGGTTCTAGATCGGCAGAGCCCAC
+
BBABBBBBFFFFGGGGGGGFGDGFEFGGHGHHHGGGGGGGGHHHHGGGFEFFHHHGHHHGGGGGGGFGGGGHHHGGGGGHGHHHHGGGGGGGFHFFHFCGCCGGHGDGGHBGHHGHHGGFGGGGHHGHGGHHHEHHHHHGFG-9AGCDBGGFFFFFFF/BBB99FFFFFBFFFFBFFFDFFFFFFF.9B-:AFFFFFFFFFFBFFFFFEFFFFFFFFBFFFFF/FBFFF.;FFFFF/FBAA-9-;.B...A
@M05620:37:000000000-D9766:1:1101:9483:8864 1:N:0:92
ACCACACCTTCTACAATGAGCTGCGTGTGGCTCCCGAGGAGCACCCCGTGCTGCTGACCGAGGCCCCCCTGAACCCCAAGGCCAACCGCGAGAAGATGACCCAGGTGAGTGGCCCGCTACCTCTTCTGGTGGCCGCCTCCCTCCTTCCTGGCCTCCCGGAGCTGCGCCCTTTCTCACTGGTTCTCTCTTCTGCCGTTTTCCGTAGGACTCTCTTCTCTGACCTGAGTCTCCTTTGGAACTCTGCAGGTTCT
+
BBBBBBBBFFFFGGGGGGFBGAGFFEFBEAGHFGGEGGFGGHHHHGGGFEGGHHHHHHHGGGGGGGGGGGGHHFHGGGGHGHHHHGGGGGCCCGHGFGHHGHGHGHHHHGBFGHHGGGGGHHHHHHHHHHHGHFGGGGGHGGHGGGGGGGGGGGGFGGG-BFGGGGFFFFFFFFFFFFFFFFFFFFFFFFFFFFF.AFFFFFFFDFFFFFFFFFFFFFFFFFFF/FFFFFFFFFFFFFEFFFFFFFFFFFF
@M05620:37:000000000-D9766:1:1101:25889:8888 1:N:0:92
AGTGCCAGCTCTCAATCGCACAGGGGACCCAGGGCCTGGCCCCTCCATCCAGAAAACCTATGACCTCACCCGCTACCTGGAGCACCAACTCCGCAGCTTGGCTGGGACCTATGTGAGTATCCAGCGTAGGAATCTGGGAGTTGGGGAGGAGTGAGGAGTTGGGGAAAGACAGTCCTAACCGTGGAGGGTTCTGGTAAATGATGGGGTGAGGAGGGGCTCTTTGGCTCCCACCAGTCCCCCTGTCTGGTCTA
+
AAA>AFFFAFF@FGGGDFF1AABA0E0F00FH0EG?/FHG0GEHAEGHHCGHBBF0GG0CGGBGHHHFHHHGG@EEHHHH0>GHHHH/EFHFECE@EFGGGHHGGGHHGHGHHHHHHHHHHHHHHGGGGGFHHHHHHHCFGHHHGGEGGCEHHHGHGGFHHHGGGGHHHHHHHHHHHHGHGGGGGGGGCGFGGGFFGGGGGGGGGGF@FFFFFF@@@@FFFFFFFFFFFFFFFFFFFFFF@FFFFFEFFF/
@M05620:37:000000000-D9766:1:1101:27622:8911 1:N:0:92
AGTGCCAGCTCTCAATCGCACAGGGGACCCAGGGCCTGGCCCCTCCATCCAGAAAACCTATGACCTCACCCGCTACCTGGAGCACCAACTCCGCAGCTTGGCTGGGACCTATGTGAGCATCCAGCGTAGGAATCTGGGAGTTGGGGAGGAGTGAGGAGTTGGGGAAAGACAGTCCTAACCGTGGAGGGTTCTGGTAAATGATGGGGTGAGGAGGGGCTCTTTGGCTCCCACCAGTCCCCCTGTCTGGTCTA
+
>A>AAFF1>FFFGGGFGEEGCCG0EFGEEGFCF0EGGFHFFHGCGGHBGHGHHFGHBFH1GHHHHHBGHHFGGGGGHGHFHHHF0GHHGB1GCFEEGHHBEFB/EEFE<GGFFG2FH111BFFBB@/?CGGGFHHHFFFG?CFF?CFG-CEHFF0GH?GBGG?CCFCGHHHHFHFHGFHEGEG@BEB?EFFGGG;;FGGFG0CF.;B@EFAF?A@;;-9B/B/9BBFEFBFFFFFFFF-;@-B/99FBBF/
@M05620:37:000000000-D9766:1:1101:5479:8914 1:N:0:92
AGTGCAAATCACACTCGCCCACGGGGACCCGGGCCTGGCCCCTCCCGCCCGAAAAACTCTGCCCACCCCCGCTACCTGGGGCACCCAATCCGCAGATTTGCTGGGTCCTCTGTGAGTATCCCTCGTGGGACTCTGGGCTTTTGGGCTGAGTGCGGCGTTGGGGCCAGCCCGTCCTAACCGTGGCGGGTTCTGGTAAATGCTGGGGTGCGGCTGGGCTCTTTGGCTCCCACCAGTCCCCCTGTCTGGTCTAT
+
AA>AAD11BB1BB11B11AAA0EAA0AEEF//A/A/ABBBAFGFGF//>EE>>/>BB@B111B?1>/?EE?</<>F<1B/<<<CGC/??????CB>1?11@1?1C0?F>1>>>=1=>FHHHF1G-C.<<..<=<=0/C/;;:;-.C/:..;;B-;A?9@AG;;B---A---;ABFF/;-;A--@-99@;FFF99/9;;FFFF9B@A@99@?->-A-;;/99FF/;9AEBFF-9:/9BEF?FFFBFFF;9/;
@M05620:37:000000000-D9766:1:1101:20688:8916 1:N:0:92
ACCACACCTTCTACAATGAGCTGCGTGTGGCTCCCGAGGAGCACCCCGTGCTGCTGACCGAGGCCCCCCTGAACCCCAAGGCCAACCGCGAGAAGATGCCCAGGTGAGTGGCCCGCTACCTCTTCTGGTGGCCGCCTCCCTCCTTCCTGGCCTCCCGGAGCTGCGCCCTTTCTCACTGGTTCTCTCTTCTGCCGTTTTCCGTAGGACTCTCTTCTCTGACCTGAGTCTCCTTTGGAACTCTGCAGGTTCTA
+
ABBBCBBCFFFFGGGGGGGGGGHHGFGFHGHHHGGFGGGGGHHHHGGGGGGGHHHHHHHGGGGGGGGGGGGHHHHGGGGHGHHGHGGGGGGGGGHHGHHHHHHGHGHHHHGGHHGGGGGHHHGHHHGHHHGHHGGGGGHGHHGHHGGGGGGGGGGGGGDGFGGGGGFFFFFFFFFFFFFFFFFFFFFFFFFFFFDFFFFFFFFFFFFFFFFFFFFFFFFFFFFFFFFFFFFFFFFFFFFFFFFFFFFFFFF
@M05620:37:000000000-D9766:1:1101:16602:8920 1:N:0:92
AGTGCCAGCTCTAATCGCACAGGGGACCCAGGGCCTGGCCCCTCCATCCAGAAAACCTATGACCTCACCCGCTACCTGGAGCACCAACTCCGCAGCTTGGCTGGGACCTATGTGAGTATCCAGCGTAGGAATCTGGGAGTTGGGGAGGAGTGAGGAGTTGGGGAAAGACAGTCCTAACCGTGGAGGGTTCTGGTAAATGATGGGGTGAGGAGGGGCTCTTTGGCTCCCACCAGTCCCCCTGTCTGGTCTAT
+
ABBBBFFFDFFFGGGGGGGGGEBFEFGGG2BFGGGGFDGGHGHGGFFGHCGHHGHHGHFGGHHHGH@FGHGGGFEGGHHFGHHGHHHGHHHGGEGGGHHGHGFEEHGGHFHHHHHHHHHHHHHHC?<>DGHHGHHHH0FEHHHGGADGDGHHGHHHGHHHHGGEEHHHHHHHHHHHHHHGGGGGGGG<FFGGGFGGGGGGGGGGGFFFFFFFFFFFFEFFFFFFFFFFFFFFFFFFFFFFFBFFFFFFFFB
@M05620:37:000000000-D9766:1:1101:20297:8926 1:N:0:92
AGTGAGCTCTCAATCGCACAGGGGACCCAGGGCCTGGCCCCTCCATCCAGAAAACCTATGACCTCACCCGCTACCTGGAGCACCAACTCCGCAGCTTGGCTGGGACCTATGTGAGTATCCAGCATCGGAATCTGGGCGTTGGGGCGGAGTGAGGAGTTGGGGCCAGACAGTCCTAACCGTGGAGGGTTCTGGTAAATGATGGGGTGAGGAGGGGCTCTTTGGCTCCCACCAGTCCCCCTGTCTGGTCTATC
+
AAAAADCFFFFFGGG1AAAEBAFE00AEFEAEGGGGH00FEAAEFHHHBGGFGHGGG1FGHHH1FGGHFEGGEEH11GHHHHHHH/EHHBEEEEEHHHGHHGGG0B?G1GHGH2FGDGHHBGH0<<EGCFFHHHHH/@ACGGGG?CC-AEG0;G0;CFGGGG?9CEFGGGGGGGFGGGGFF@-;B@A-AFFF;BFFFFFFFFFFA@FFFEBF@@@@?FFFFFFFEFFFFFFFFFFFFF@FFFFFFFFFEFB
@M05620:37:000000000-D9766:1:1101:7075:8936 1:N:0:92
AGTGCCAGCTCTCCATCGCACAGGGGACCCAGGGCCTGGCCCCTCCATCCAGAAAACCTATGACCTCACCCGCTACCTGGAGCACCAACTCCGCAGCTTGGCTGGGACCTATGTGAGTATCCAGCGTAGGAATCTGGGCGTTGGGGCGGAGTGAGGCGTTGGGGCAAGCCAGTCCTAACCGTGGAGGGTTCTGGTAAATGATGGGGTGAGGAGGGGCTCTTTGGCTCCCACAAGTCCCCCTGTCTGGTCTA
+
>?>AAFFFBFFFG4FBFEGGEEGCFFGGEEFHGGGGDFHHGHGHGGGHHFGGFFHHHGEGHHFHHHHHHHHGGG?EHHHHHHHHHHFHGGHHGGGEEHHH/GHGGDHHGH2FGHF3FGHHDG3FF/?/</2>@?1G1C//ADCHC-.AC@AD.C0..-CDFGFA.;E..9FABBFFFBF.-;EAFFFFAFFFFFF/;FF//BFFFFFF?FF/.DF=>BFFFBFBFFFFF.F...;BFFEF;AFFFFFFFFF
@M05620:37:000000000-D9766:1:1101:6417:8947 1:N:0:92
AGTGCCAGCTCTCCATCGCACAGGGGACCCAGGGCCTGGCCCCTCCATCCAGAAAACCTATGACCTCACCCGCTACCTGGAGCACCCACTCCGCAGCTTGGCTGGGACCTATGTGAGTATCCAGCGTAGGAATCTGGGAGTTGGGGCGGAGTGCGGAGTTGGGGACAGACAGTCCTAACCGTGGAGGGTTCTGGTAAATGATGGGGTGAGGAGGGGCTCTTTGGCTCCCACCAGTCCCCCTGTCTGGTCTA
+
AA>3AFFFBFFFG4FFGEGGGGHGG2AFGGGHFEGFGGHHHHGHGGHHHHHHHHHFFFHHDFHHHDFGHHHFE/EEHF@G2FGHGHA?EHH2?E?E>G3BEHHGGGHHGG2FFBG3BGHGFFFFHCE/BA22FDGGFF0/EFHEGG.<C-;:.0:999EGGGGGE-.9/C/;FFGFFFFFFDEAAEFFDFFFFFFFFFFFFFFFFFFFFFFFFFFFFFFFFFFFFFFFFFFFFFFFFFFFFFFFFFFFFFF
@M05620:37:000000000-D9766:1:1101:13151:8948 1:N:0:92
ACCACACCTTCTACAATGAGCTGCGTGTGGCTCCCGAGGAGCACCCCGGGCTGCTGACAGAGGCCCCCCTGAACCCCAAGGCCAACCGCGAGTGGCCAGCTACCTATTCTGGTGGCCGCCTCCCTCCTTCCTGGCCTACCAGCGCTACGCCCTTTCTCCCTGGTTCTCTCTTCTGCCGTTTTCCGTAGGCCTCTCTTCTCTGACCTGAGTCTCCTTTGGAACTCTGCAGGTTCTCGATCGGAAGAGCCCAC
+
1>>1AA1AFFFDBFG1ABG11111A0ABF0GH1FAEEAE/EGHHHGEG//EAE>11D01B>GFGC//EEGGCH1>?EGE//>G>//</>/B/>?/F01//<BG<?1FGF<FFHGGHHGGGGGH.GHAC0=<DG/GGH//C00.A@E-;CAG@-/C9F09//;.9;FFF0FF000;CF@BF9-9/ABAA-/;FFFFFFFFFFF;FFFFEFFFFF/B/FFFF/B9;BFF9BF;FFF/A/BF-;-:AFEB-9;E
@M05620:37:000000000-D9766:1:1101:13026:8976 1:N:0:92
ACCACACCTTCTACAATGAGCTGCGTGTGGCTCCCGAGGAGCACCCCGTGCTGCTGACCGAGGCCCCCCTGAACCCCAAGGCCAACCGCGAGAAGATGACCCAGGTGAGTGGCCCGCTACCTCTTCTGGTGGCCGCCTCCCTCCTTCCTGGCCTCCCGGAGCTGCGCCCTTTCTCACTGGTTCTCTCTTCTGCCGTTTTCCGTAGGACTCTCTTCTCTGACCTGAGTCTCCTTTGGAACTCTGATCGGAAG
+
>>1AA?1AFFF13BG13FGGGGCGGAEA00BFHGFFGA/EECHFHGCEAEGEFDHHE0GEEGGCEFCEGGGHHHG/>EFGGHHHHGGGGGGGGGHHHHHHHHEGFHGHHHHGGHHGGGGGHGHHHHHFHGEGHHGGCCGHGGHGHGGGGGGGGGGGGGG@GGGGGG@F@@FFFFFFFFFFFFFFFFFFFFFFFF@FFFFFFFFFFFFFFFFFFFFFFFFFFFFFFFFFFFFFFFFFFFFFFFFFFFFFFFB
@M05620:37:000000000-D9766:1:1101:6314:8984 1:N:0:92
ACCACACCTTCTACAATGAGCTGCGTGTGGCTCCCGAGGAGCACCCCGTGCTGCTGACCGAGGCCCCCCTGAACCCCAAGGCCAACCGCGAGCGGCCCGCTACCTCTTCTGGTGGCCCCCTCCCTCCTTCCTGGCCTCCCGGCGCTTCGCCCTTTCTCACTGGTTCTCTCTTCTTCCGTTTTCCGTCGCCCTCTCTTCTCTGACCTGCGTCTCCTTTGGACCTCTGCTGGTTCTCGATCGGCCGAGCCCAC
+
CCCCCCBCFFFFGGGGGGGGGGHHGGGGHGHHHGGGGGGGGHHHHGGGGGGGHHHHHHHGGGGGGGGGGGGHFHHGGGGHGHHHHGGGGGGG//>>/</><A<0>1>>=DGGDGFHG.CGGGGGHG.;C0:0:CGHGGGG.---;:.;ADDFFFFFF/;;/BBBFFFFFBFFFF;BFFFFFFFFFFFB-;ACFF:FFFFFFFE;//:.9;CFFFF/BFFFFFF/BFF/FFFFFF/;B/:9A-.;@D-;;;;
@M05620:37:000000000-D9766:1:1101:13343:8992 1:N:0:92
ACCACACCTTCTACAATGAGCTGCGTGTGGCTCCCGAGGAGCACCCCGTGCTGCTGACCGAGGCCCCCCTGAACCCCAAGGCCAACCGCGAGAAGATGCCCAGGTGAGTGGCCCGCTACCTCTTCTGGTGGCCGCCTCCCTCCTTCCTGGCCTCCCGGAGCTGCGCCCTTTCTCACTGGTTCTCTCTTCTGCCGTTTTCCGTAGGACTCTCTTCTCTGACCTGAGTCTCCTTTGGAACTCTGCAGGTTCTA
+
DCDDEDCDFFFFGGGGGGGGGGHHGGGEGGHHHGGGGGGGGHHHHGGGGGGGHHHHHHHGGGGGGGGGGGGHHHHGGGGHGHHHHGGGGGDGGGHHHHHHHHHGHHHHHHGGHHGGGFGHHHHHHHHHHHGHHGGGGGHGHHGHHGGGFGGGGGGGGF-?DGGGAGFFFFFFFFFHFFFFFFFFFFFFFFFFFFFFFFFFFFFFDBFFFFFFFFFFFFFFFFFFFFFFHFFFFHFFFFFFFFFHFFFFFFF
@M05620:37:000000000-D9766:1:1101:17063:8995 1:N:0:92
ACCACACCTTCTACAATGAGCTGCGTGTGGCTCCCGAGGAGCACCCCGTGCTGCTGACCGAGGCCCCCCTGAACCCCAAGGCCAACCGCGAGACCCCGGGGCGTGGCCCGCTCCCTCTTCTGGTGGCCGCCTCCCTCCTTCTTGGCCTCCCGGAGCAGCGCCCTTTCTCAATGGCTCTCTCTTCTGCCGTTTTCCGTATGACTCTCTTCTCTGACCCGAGTCTCCTTCGGAACTCTGCCGGTTCTGGTTCG
+
AA11A>AACFFFFBG13B1AF1FCE0A0A0BB1AF00AF/BG/EGGEE//AABE11FGBE/E>EG/EEGEF01>FEGE/F//FH/F</B////??<?///<---<<<CG--;-:C//C00000;99..9--.CE.//./000/99///----99---9---9--//9///////-9/9;//B///99/99-B-//:;9-;B//://;/////;/9/---9AB9/;B//-----;//9B/--;AEF/9//9-
@M05620:37:000000000-D9766:1:1101:20626:8995 1:N:0:92
GAGGCTGCTTTGGAAGAAACTGACAAGCCAGGGACACAAGATCGGAAGAGCACACGTCTGAACTCCAGTCACTAATGCGCATCTCGTATGCCGTCTTCTGCTTGAAAAAAAAAAAAATATCCATCGTCTTCATCTTTACGTTATTACTACTTACGACGTTATTGCCCACCCTTCCTCCCCTTGACATGTTCTGGTCCATTCCTGGGGGAGTCAAAGCTCATTGGCTCCCCCCCGTCCCCCTGGCTTTTCTA
+
A?ABA4CAFFDFFFGGGGGGEDB4BA4BFGBBE2BFAFFAABBFE?ABCAB3BBF0BFHF5ABFFBAFDG3DFDFGFDFEEFEBGBBEG3BGE1EH1BGH4BF?BFGHGEE?B//</<1111111////.>11>11111.<00.<00<000000..<<-./.:0=:C0..:;/9CBF9.././0;00000;0000009900000/.----.;////;///;/9//9/9..;-==.;ADFF-..;..////9
@M05620:37:000000000-D9766:1:1101:9172:9004 1:N:0:92
AGTGCCAGCTCTCAATCGCACAGGGGACCCAGGGCCTGGCCCCTCCATCCAGAAAACCTATGACCTCACCCGCTACCTGGAGCACCAACTCCGCAGCTTGGCTGGGACCTATGTGAGTATCCAGCGTAGGAATCTGGGAGTTGGGGAGGAGTGAGGAGTTGGGGAAAGACAGTCCTAACCGTGGAGGGTTCTGGTAAATGATGGGGTGAGGAGGGGCTCTTTGGCTCCCACCAGTCCCCCTGTCTGGTCTA
+
AAABBFFFBFFFGGGGGGGGGGHHGGGGEGHHGEGFFFHHHHGGGGHHFHHHHHFHHGHHHHGHHHHHHHHGGEEGHHHHFGHHFHHGGHHHGGGGGHHHGHHGGFHHGHHHHHHHHFGHFHHHGGGGGGHHHHHHHHHGGHHHGGGGGDEHHFHHHDGHFHGGFGHHHHHHHHHHHHHHGDEGGGGGEGGGBFCFGGGGGGGGGGFFFFFFFFFFFCFFFFFFFFFFFFFFFFFFFFFFAFFFFFF9BFF
@M05620:37:000000000-D9766:1:1101:17633:9004 1:N:0:92
ACCACACCTTCTACAATGAGCTGCGGGTGGCTCCCGAGGAGCACCCCGTGCTGCTGACCGAGGCCCCCCTGAACCCCAAGGCCAACCGCGAGACCCCGTGGTGCGCCCCGCTCCCTCTTCTTAGGGCCGTCTCCCTCCTTCCTGGCCTCCCTGAACTGCGCCCTATCTCGCCAGTCCTTTCTTCTGCCGCTTTCTGGAGGATTCTCTTCTCTACCCTGCGTCTCCTTTAGTCCTATGTAAGATCTCGCTCG
+
1AA1AAAAFFFFGFGFCGG1B1B1E00AE0GH1FGEFGGCEHGHHGGGGCGFHHHCGHHG/EEEC/>EGGG0>1?EGG/?//?CFF//>@B//?FGGC?<-..1--.------:.://CG0C000./.-;=./0///:/;0/00C..0.99/CF/;///---@9-////---;99//;/;F//BF///9---;B99//;;9//9//;B///////-/9-9-;--/;9;/////;///////////;--9--
@M05620:37:000000000-D9766:1:1101:18921:9007 1:N:0:92
ACCACACCTTCTACAATGAGCTGCGTGTGGCTCCCGAGGAGCACCCCGTGCTGCTGACCGAGGCCCCCCTGAACCCCAAGGCCAACCGCGAGTGGCCCGCTACCTCTTCTGGTGGCCGCCTCCCTCCTTCCTGGCCTCCCGGCGCTGCGCCCTTTCTCCCTGGTTCTCTCTTCTGCCGTTTTCCGTCGGCCTCTCTTCTCTGACCTGAGTCTCCTTTGGAACTCTGCAGGTTCTAGATCGGCAGAGCCCAC
+
AAAAAAAAFFFFGG11BGGGGGFH?EEGH?G0AFFE0E/EE/AGHGGGGECE1GGHHHHCGE/EFGGGGGGHHHHGGGGGGHHHGGG@CCGG>/??F?<C?@CGF?FDGHHHFH.FGCGGCCHFHGCGHFHHFCGHCGHGAC@-@@-C@@GG=FBFBF//;9-BBFFFBB/FFFBFF;BBFFFB-F-=--9BFBFFFFFFFF/;FFF/9BB9BB9F9/9F/FBBBBF//-;BFF/BFFFEA-9@EEFAA-;
@M05620:37:000000000-D9766:1:1101:15277:9049 1:N:0:92
AGTGCCAGCTCTCAATCGCACAGGGGACCCAGGGCCTGGCCCCTCCATCCAGAAAACCTATGACCTCACCCGCTACCTGGAGCACCAACTCCGCAGCTTGGCTGGGACCTATGTGAGTATCCAGCGTAGGAATCTGGGAGTTGGGGAGGAGTGAGGAGTTGGGGAAAGACAGTCCTAACCGTGGAGGGTTCTGGTAAATGATGGGGTGAGGAGGGGCTCTTTGGCTCCCACCAGTCCCCCTGTCTGGTCTA
+
AB>>AFFFBFFFGAGFGGGAECHCGAEEEEHH2EEE2FGHGHGGGGFHHGHHFFHBGFFHDGFHHEGHHHHEE/>EHFGHBFHHHH1?EHHB>ECE>GBFFHHGGGHHGHGHHHHFHHHHHHHHHGFGGGFGGHHHGG0FEGHHCCCDGGEFGGGHBDFHHHGGEGCGFHHHHHHHHHHHGGFBEEGGGGGGGGFFFGGGEFBFEGDBFFFFFFBBBBFFFFFFFFFFFFFFFFFFFFFFBFFFFFFFFFB
@M05620:37:000000000-D9766:1:1101:17493:9050 1:N:0:92
AGTGCCAGCTCTCAATCGCACAGGGGACCCAGGGCCTGGCCCCTCCATCCAGAAAACCTATGACCTCACCCGCTACCTGGAGCACCAACTCCGCAGCTTGGCTGGGACCTATGTGAGTATCCAGCGTAGGAATCTGGGAGTTGGGGAGGAGTGAGGAGTTGGGGAAAGACAGTCCTAACCGTGGAGGGTTCTGGTAAATGATGGGGTGAGGAGGGGCTCTTTGGCTCCCACCAGTCCCCCTGTCTGGTCTA
+
AAA>AFFFCFFFGGGGGGGFGGHGGFFGGGHHFFGGGFHHHHGHGGGHHHHHHFHHHGHHHFHHHFHHHHHGGEFGHHHHBGHHHH1FEHHGEGGGGHGHGGHGGGHHGHHHHHHGHHHHHHHHHGGGGGHHHHHHHHFGGHHHGGGGGGEHHHHHHGHHHHGGFGHHHHHHHHHHHHHHGGGGDGGGCFGGGGFFFFGGGGGGGGDFFFFFFFFFFFFFFFFFFFFFFFFFFFFFFFFFFFFFFFFFFFF
@M05620:37:000000000-D9766:1:1101:15042:9057 1:N:0:92
ACCACACCTTCTACAATGAGCTGCGTGTGGCTCCCGAGGAGCACCCCGTGCTGCTGACCGAGGCCCCCCTGAACCCCAAGGCCAACCGCGAGTGGCCCGCTACCTCTTCTGGTGGCCGCCTCCCTCCTTCCTGGCCTCCCGGAGCTGCGCCCTTTCTCACTGGTTCTCTCTTCTGCCGTTTTCCGTAGGACTCTCTTCTCTGACCTGAGTCTCCTTTGGAACTCTGCAGGTTCTAGATCGGAAGAGCACAC
+
BBABBCCCFFFFGFGGGGGGGGHHGF?EHGHGHGGGGGGGGHHHHGGGEGGGHHGFHHHGGGGGGGGGGGGHHHHGGGGHAEHHGGF?DGGGCGGFFHCGGFGHHHHHHHFHGFEHHCGGGGHGHHGCHHHHFFHHHHHGDGFGDFBFBGGGGGGGGGFGGGFFFFFFBFFFFFEFFFFFFFFFFFFD?FFFFFFFFFBFFBBFFEFFBBFFFFFF0BFFFFBFBFFFFFAFFBFFBFF;;.ED?9B0FFF
@M05620:37:000000000-D9766:1:1101:17508:9059 1:N:0:92
AGTGCCAGCTCTCAATCGCACAGGGGACCCAGGGCCTGGCCCCTCCATCCAGAAAACCTATGACCTCACCCGCTACCTGGAGCACCAACTCCGCAGCTTGGCTGGGACCTATGTGAGTATCCAGCGTAGGAATCTGGGAGTTGGGGAGGAGTGAGGAGCTGGGGAAAGACAGTCCTAACCGTGGAGGGTTCTGGTAAATGATGGGGTGAGGAGGGGCTCTTTGGCTCCCACCAGTCCCCCTGTCTGGTCTA
+
AAAAAFFFAFFFGGGGGFGAE0FEGEGEEECFFAEFEFFGFFEEEGHHGGFGGHFGGGHGHFGHHHGEGGGGGGFGHHHFHHH?GHHHGHFH?EGCG0FG/B1//?0BEHFFH22FDFFD2FDDGG?CGED1FGDDHHCEEHFB@CC@GFCFF0D.G..<</EG.CHHFHHHHHGBC:G.-CE?.9.9E?.9BFG0;BB0BBFBA.9-A-FF?999-@FFFFF9BFF--:ABA-999BEB=-;9BF/99B/
@M05620:37:000000000-D9766:1:1101:27136:9078 1:N:0:92
AGTGCCAGCTCTCAATCGCACAGGGGACCCAGGGCCTGGCCCCTCCATCCAGAAAACCTATGACCTCACCCGCTACCTGGAGCACCAACTCCGCAGCTTGGCTGGGACCTATGTGAGTATCCAGCGTAGGAATCTGGGAGTTGGGGAGGAGTGAGGAGTTGGGGAAAGACAGTCCTAACCGTGGAGGGTTCTGGTAAATGATGGGGTGAGGAGGGGCTCTTTGGCTCCCACCAGTCCCCCTCTCTGGTCTA
+
AA>AAFFFAFFFGGGGGGFGGGHHGGGEEGHHGGGGCGHHFHGHGGHFHHHHFHHHHGHBGHHHHHHHHHHGGGCGHHHHHHHHHHHHGH3GEGGGEHHHGHBGGGHHGHHEHG3FH3B3B3BGGCC/@/@>GHHHGHHGFHFH?-.-@.<F.0<.<EGF0CDCGGGH//;CG0:GGHHHCDGGGGGG9AFGGGGGGGGGGBFGGGF;E.9/ADCD--AFFFFFFBF.AFF.;9FFFFF.@.BBFFFFFBF
@M05620:37:000000000-D9766:1:1101:14360:9097 1:N:0:92
ACCACACCTTCTACAATGAGCTGCGTGTGGCTCCCGAGGAGCACCCCGTGCTGCTGACCGAGGCCCCCCTGAACCCCAAGGCCAACCGCGAGAGGCCCGCTACCTCTTCTGGTGGCCGCCTCCCTCCTTCCTGGCCTCCCGGAGCTGCGCCCTTTCTCACTGGTTCTCTCTTCTGCCGGTTTCCGTATGACTCTCTTCTCTGACCTGAGTCTCCTTCGGAACTCTGCAGGTTCTAGATCGGAAGAGCACAC
+
CCDDDCCDFFFFGGGGGGGGGGHHGEGFHGHHHGGGGGGGGHHHHGGGGGGGHHHHHHHGGGGGGGGGGGGHHHHGGGGHGHHHHGGGGGGG//?//</><//?=<<<1GHH1<.0FC-A<.C<GHA/0</0:/.C0.CF.---9C0C--.A<FBF0<<FB0/0000<00:FFFFFF--9BDF0.FF./<00B::FF0FFBF0BB0<</:00:00<0.<DEFFFBF0<:..<0B0<B:FA9...<BBB.<.
@M05620:37:000000000-D9766:1:1101:14094:9101 1:N:0:92
AGTGCCAGCTCTCAATCGCACAGGGGACCCAGGGCCTGGCCCCTCCATCCAGAAAACCTATGACCTCACCCGCTACCTGGAGCACCAACTCCGCAGCTTGGCTGGGACCTATGTGAGTATCCAGCGTAGGAATCTGGGAGTTGGGGAGGAGTGAGGAGTTGGGGAAAGACAGTCCTAACCGTGGAGGGTTCTGGTAAATGATGGGGTGAGGAGGGGCTCTTTGGCTCCCACCAGTCCCCCTGTCTGGTCTA
+
ABABBFFFBFFFGGGGGGFGEGHHGGGGGGHGFGGGGGHHHHGHGGHGHHHHHFCHHGHHHHHHHHHHHHHGGEEGHHHHFHHHHHHEGHHHFGGGGHGHGHHGGGHHGHHHHHHHHHHHHHHHHGGGGGHHHHHHHHHGGHHHGGGGGGGHHHHHHGHHHHGGGGHHHHHHHHHHHHHHGGFGDFGGEGGGGGFGGGGGGGGGGGFFFFFFFFFFFFFFFFFFFFFFFFFFFFFFFFFFFFFFFFFFFFF
@M05620:37:000000000-D9766:1:1101:16448:9151 1:N:0:92
ACCACACCTTCTACAATGAGCTGCGGGTGGCTCCCGAGGAGCACCCCGTGCTGCTGACCGAGGCCCCCCTGAACCCCAAGGCCAACCGCGAGAAGATGCCCAGGTGAGTGGCCCGCTACCTCTTCTGGTGGCCGCCTCCCTCCTTCCTGGCCTCCCGGCGCTGCGCCCTTTCTCACTGGTTCTCTCTTCTGCCGTTTTCCGTAGGACTCTCTTCTCTGACCTGAGTCTCCTTTGGAACTCTGCAGGTTCTA
+
AAA1AAAAFFFFGGGGFGGDG1F1E0AAE?HH1FFEEEG?GHHHHGGGEEFFGFGCHGHGCCGGG/@EGEEGHEEEEF/GEEHHGFF/<CC@/CCFDHECGHH/?CGHFFFEHHGG@CGHDDGFDD0C:CCHHCG-ECGEFGBGBFGGGFFFF.EEE@-9@;@??@F=-FFFFB/99BFFFF/BF9FFFFFEF@FBFF/FAFF?-;BFFFFFFEFBBBFFFFB;999/BF//;/:BFFFFBBFBBAAFFFB
@M05620:37:000000000-D9766:1:1101:4577:9152 1:N:0:92
AGTGCCAGCTCTCAATCGCACAGGGGACCCAGGGCCTGGCCCCTCCATCCAGAAAACCTATGACCTCACCCGCTACCTGGAGCACCAACTCCGCAGCTTGGCTGGGACCTATGTGAGTATCCAGCGTAGGAATCTGGGAGTTGGGGAGGAGTGAGGAGTTGGGGAAAGACAGTCCTAACCGTGGAGGGTTCTGGTAAATGATGGGGTGAGGAGGGGCTCTTTGGCTCCCACCAGTCCCCCTGTCTGGTCTA
+
AAAAAFFFCFFFGGGGGGG2E2BEFEEEEEEGBEEEFFHHHHGHGGGHHHGHHGHGHGHHHHHHHGHFHHHGG>EFHHHH2BFGHHH1EHHHEAEGF3GHGHHGAEGHGHHHHHHHHHHHHHHHHGAEBEHHHHHHHHGGEHHHCGFDDAEHHFHHHGHHHHGGGGHHHHHHHGHHHHHHGDEGGGGGAFGBFGCFGGGGGFGGGGFFFFFFFFFFAFFFFFFFFEFFFFFFFFFFFFFFFFFFHFEFFFF
@M05620:37:000000000-D9766:1:1101:15491:9157 1:N:0:92
AGTGCCAGCTCTCAATCGCACAGGGGACCCAGGGCCTGGCCCCTCCATCCAGAAAACCTATGACCTCACCCGCTACCTGGAGCACCAACTCCGCAGCTTGGCTGGGACCTATGTGAGTATCCAGCGTAGGAATCTGGGAGTTGGGGAGGAGCGAGGAGTTGGGGAAAGACAGTCCTAACCGTGGAGGGTTCTGGTAAATGATGGGGTGAGGAGGGGCTCTTTGGCTCCCACCAGTCCCCCTGTCTGGTCTA
+
BBABCFFFCFFFGGGGGGGGGGHHGGGGGFHHGGGFFGHHGHGHGGHHHFHHFHFHHGHHHHGHHHHHHHHGGGGGHHHHHHHHHHHHGGHHGGEFGHHHGHHGGGHHGHGHHFHHGHHHHHHHHGDGGGGHHHGHHGHGGHHGGGGCGGG.A@GGGGC:CGGGGGHHHHHGGGFGGGFGGGGGDEGGGGGGGG;BFFFFFFFFFDFAEFFFFFFFFFFFFFEBBBFEEFFFFFFFFBED;EFFFFFFFFF
@M05620:37:000000000-D9766:1:1101:20844:9157 1:N:0:92
AGTGCCAGCTCTCAATCGCACAGGGGACCCAGGGCCTGGCCCCTCCATCCAGAAAACCTATGACCTCACCCGCTACCTGGAGCACCAACTCCGCAGCTTGGCTGGGACCTATGTGAGTATCCAGCGTAGGAATCTGGGAGTTGGGGAGGAGTGAGGAGTTGGGGAAAGACAGTCCTAACCGTGGAGGGTTCTGGTAAATGATGGGGTGAGGAGGGGCTCTTTGGCTCCCACCAGTCCCCCTGTCTGGTCTA
+
BCBCCFFFDFFFGGGGGGGGGGHHGGGGGGHHGGGGGGHHHHGHGGHGHHHHHHHHHGHGHHHHHHHHHHHGGGGGHHHHHHHHHHHHGHHHGGGGGHHHGHHGGGHHGHGHHGHHGHHHGHHHHCEGCGHHHHHHHHHGGHHHCGGGGGGHHHHHHGHHHHGCGGHHHHHHHHHHHHHHGGEGGGGGAFGGGGFFGGGHHHGGGGFFFFFFFFFFFFFFFFHFFFFFFFFFFFFFFFFFFFFFFFFFFFF
@M05620:37:000000000-D9766:1:1101:21257:9161 1:N:0:92
AGTTCCAGCTCTCCATCGCACAGGGTCCCCAGGGCCTGGCCCCTCCATCCAGAAACCCTATGACCTCACCCGCTACCTGGGGCACCCCCTCCGCAGCTTGGCTGGGACCTATGTGCGTATCCAGCGTCGGAATCTGGGCGTTGGGGCGGCGTGCGGCGTTGGGGCCCGCCCGTCCTAACCGTGGAGGGTTCTGGTAAATGATGGGGGGAGGCGGGGCTCTTTGGCTCCCACCAGTCCCCCTGTCTGGTCTA
+
>A>3>B55F4BDFGGBAAA2A?G4FB4AF4AA22AAFFDHGFCGGG2EGACGH3FBFEHFB3DGH5BGGGH0>00>GH@B1/B>EFE/>>A/>?/E/B33?FGEGGBGFFFGHFG3AFDFHH22FDGAFFAEGHHHF0.@D@AGC-.--9A:-.:B-@FFF?CF.----9-9BADFB/BFFFFF.ADFFFFFFFFE/BFFBBFFFF-@;AF.;BF;DAE9BFFFFEFFF.ADAFFFFFFFFFFFFFFFFF/
@M05620:37:000000000-D9766:1:1101:15631:9173 1:N:0:92
ACCACACCTTCTACAATGAGCTGCGTGTGGCTCCCGAGGAGCACCCCGTGCTGCTGACCGAGGCCCCCCTGAACCCCAAGGCCAACCGCGAGAAGATGACCAGGTGAGTGGCCCGCTACCTCTTCTGGTGGCCGCCTCCCTCCTTCCTGGCCTCCCGGAGCTGCGCCCTTTCTCACTGGTTATCTCTTCTGCCGTTTTCCGTAGGACTCTCTTCTCTGACCTGAGTCTCCTTTGGAACTCTGCAGGTTCTA
+
1A>AA?>AFFF@3EG1B1AB11A1AAEEA0FCGG00EEE/BAGHHGAE//E/11ABFBAFEE/E/?/EEGGHHF/EEGGAFEHE<EEEG?BC?<FCFDGHBCC/FCGFH1F/?G@CGGGG100<=GBHF/CHHG-A.CCEHF.GHHGGFG.90A.EA?@?@F//9AF?;FFFFBBFFFFFB/;B//BFFFFFF@FFFFFF-BFBA/FFFFFBF//9BBFFF/;FFBFFFFFFFFFFBFFBFFFFFFFFEF;
@M05620:37:000000000-D9766:1:1101:21253:9178 1:N:0:92
AGTGCCAGCTCTCAATCGCACAGGGGACCCAGGGCCTGGCCCCTCCATCCAGAAAACCTATGACCTCACCCGCTACCTGGAGCACCAACTCCGCAGCTTGGCTGGGACCTATGTGAGTATCCAGCGTAGGAATCTGGGAGTTGGGGAGGAGTGAGGAGTTGGGGAAAGACAGTCCTAACCGTGGAGGGTTCTGGTAAATGATGGGGTGAGGAGGGGCTCTTTGGCTCCCACCAGTCCCCCTGTCTGGTCTA
+
BBBBCFFFCFFFGGGGGGGGGGHHGGGGGGHHGGGGGGHHHHGHGGHHHHHHHHHHHGHHHHHHHHHHHHHGGFGGHHHHGGHHHHHHGHHGEGGGGHHHGHHGGGHHGHHHHHHHHHHHHHHHHGGGGGHHHHHHHHHGGHHHGGGGGGEHHGHHHGHHHHGGGGHHHHHHHHHHHHHHGGGGGGGGDFFGGGFGGGHHHHHGGGFFFFFFFFFFFFFFFHHFFFFFFFFFFFFFFFFFFFFFFFFFFFF
@M05620:37:000000000-D9766:1:1101:16809:9207 1:N:0:92
ACCACACCTTCTACAATGAGCTGCGTGTGGCTCCCGAGGAGCACCCCGTGCTGCTGACCGAGGCCCCCCTGAACCCCAAGGCCAACCGCGAGAGGCCCGCTACCTCTTCTGGTGGCCGCCTCCCTCCTTCCTGGCCTCCCGGCGCTGCGCCCTTTCTCACTGGTTCTCTCTTCTGCCGTTTTCCGTAGGACTCTCTTCTCTGACCTGAGTCTCCTTTGGAACTCTGCAGGTTCTAGATCGGAAGAGCACAC
+
CCCCCCCCFFFFGGGGGGGGGGHHGGGFHGHHHGGGGGGGGHHHHGGGFGGGHHHHHHHGGGGGGGGGGGGHHHHGGGGHGHHHHGGGGGGG//?////A/<@CGBHHFHHH1<.CCDCGDDH.<C./CB:00/;GFCHG.----;-;-99C9B0;00;FB0/90:0;90;FFF0BF>.:FFFB.B...00/B00FFBFFBFBF/09B/::0099B0:BFBFFFFBFFB..;0;0FF0FE..;.AFE0.:.
@M05620:37:000000000-D9766:1:1101:5759:9225 1:N:0:92
ACCACACCTTCTACAATGAGCTGCGTGTGGCTCCCGAGGAGCACCCCGTGCTGCTGACCGAGGCCCCCCTGAACCCCAAGGCCAACCGCGAGAAGATGAGTGAGTGGCCCGCTCCCTCTTCTGGTGGCCGCCTCCCTCCTTCCTGGCCTCCCGGCGCTGCGCCCTTTCTCACTGGTTCTCTCTTCTGCCGTTTTCCGTAGGACTCTCTTCTCTGACCTGAGTCTCCTTTGGAACTCTGCCGGTTCTAGATC
+
ABBABBBAFFFFGGGGFGAAGDHHGEFAA2FGFBFEAGGGGHHHHGGAEEGGHHFHHHHEEEEGGEGGGGGHHHHGGGGHA?FH/?E/BB/><??C1<1?>F1FHHEFGCCGG-<FHGHHHHHG=CFHCCGGGGHGHHGCGGHCHHFGGGAE.A-9BBB.999@BFFFFBBB9/.9BFFFFFFFFFF99@A.BEFF?BADAFFF9FBFBFFFFF/;9B./;9/FBFF/BBE/BBFFBBB/;>BBEF/:/;/
@M05620:37:000000000-D9766:1:1101:26062:9229 1:N:0:92
ACCACACCTTCTACAATGAGCTGCGTGTGGCTCCCGAGGAGCACCCCGTGCTGCTGACCGAGGCCCCCCTGAACCCCAAGGCCAACCGCGAGAAGATGCCCAGGTGAGTGGCCCGCTACCTCTTCTGGTGGCCGCCTCCCTCCTTCCTGGCCTCCCGGAGCTGCGCCCTTTCTCACTGGTTCTCTCTTCTGCCGTTTTCCGTAGGACTCTCTTCTCTGACCTGAGTCTCCTTTGGAACTCTGCAGGTTCTA
+
CCCCCCCBFFFFGGGGGGEGGGHHGGGEHGHHHGFGGGGCFHHHHGGGFGGGHHGHHHHGGGGGGGGGGGGHHHHGGGGHGHHHHGGGGC<CGGHGGFHHHHHGHHHHHHGGHHGGGGGHHHHHHHHHHGGHHGGGGGHGHHGHHGGGGGGGGGGGGG-;AFGGGGFFFFFFFFFFFFFFFFFFFFFFFFFFFFFFFFFFFFFFFFFFFFFFFFFFFE/FFFFFFFFBFFFFFFFFFFFFFFFFFFFFFFF
@M05620:37:000000000-D9766:1:1101:20053:9246 1:N:0:92
ACCACACCTTCTACAATGAGCTGCGTGTGGCTCCCGAGGAGCACCCCGTGCTGCTGACCGAGGCCCCCCTGAACCCCAAGGCCAACCGCGAGAAGATGAGTGAGTGGCCCGCTCCCTCTTCTGGTGGCCGCCTCCCTCCTTCCTGGCCTCCCGGCGCTGCGCCCTTTCTCACTGGTTCTCTCTTCTGCCGTTTTCCGTAGGACTCTCTTCTCTGCCCTGAGTCTCCTTTGGAACTCTGCAGGTTCTCGATC
+
EDEEEDDEFFFFGGGGGGGGGGHHGGGEGGHHHGGGGGGGGHHHHGGGGGGGHHHHHHHGGGGGGGGGGGGHHHHGGGGHGHHHHAGGGGDGGGHGFHHGHFHHHFFGHHCGG-EGGGGHHHHHHC?GHGGGGGHGHHGGHHHHFFGGGGGGGG-@CGGFFFFFFFFFFFFFFFE1BFFFBFFFFFFBB<9BBEFFFFFB?FFFFFFFFFFFFF0<EFFFFFFFFFF1<BFBFFFFFFF1<<<BFF1<0:.
@M05620:37:000000000-D9766:1:1101:26575:9248 1:N:0:92
AGTGCCAGCTCTCAATCGCACAGGGGACCCAGGGCCTGGCCCCTCCATCCAGAAAACCTATGACCTCACCCGCTACCTGGAGCACCAACTCCGCAGCTTGGCTGGGACCTATGTGAGTATCCAGCGTAGGAATCTGGGAGTTGGGGAGGAGTGAGGAGTTGGGGAAAGACAGTCCTAACCGTGGAGGGTTCTGGTAAATGATGGGGTGAGGAGGGGCTCTTTGGCTCCCACCAGTCCCCCTGTCTGGTCTA
+
AAABAFFFAFFFGGGGGGGGGCHEGGEEGGHHFEFGFFGHGHGDGGFHHGCGFC3BFEGGHGGHHHHCHFEEGEEGHFHH?FHHHH1FEGHHGGEFFHHCE3EFGE0B<F?B??F3DF3FHFD?BDB/DG222FDF<<0<??FBC<.AF.<GC0<G0CCGFGCG.::CCF/:;GHH00C:?F?@.CDFG.CBFFGB900CBCFGGFFA.9./.9=A;>FBFBFFBB9EFF.9.;BBFFFFFFF9//9B99/
@M05620:37:000000000-D9766:1:1101:9519:9251 1:N:0:92
ACCACACCTTCTACAATGAGCTGCGTGTGGCTCCCGAGGAGCACCCCGTGCTGCTGACCGAGGCCCCCCTGAACCCCAAGGCCAACCGCGAGAAGATGACCCAGGTGAGTGGCCCGCTACCTCTTCTGGTGGCCGCCTCCCTCCTTCCTGGCCTCCCGGAGCTGCGCCCTTTCTCACTGGTTCTCTCTTCTGCCGTTTTCCGTAGGACTCTCTTCTCTGACCTGCGTCTCCTTTGGAACTCTGCAGGTTCT
+
AAA11AAAFFFFGFGG3GBAG1GFGAAB0AFG1BFA?EEGCHHHHGGGCEFGFHFFHHHA/F?GG/EGGGGBHCGGGGAH>/GHHG//BCB<<CCB1F1FHHGHFHG1FFGFFHCCCGGGHFHHFDFGBGGEHFCGGGCHECHGHFGFGFFGEFGG.EA999FFF@@F?@BFFFFFFFFFFFBFB9BFFFFFFF@FFFFFFFFFFBFFBBFFF//;9BFBFFFF-99@AFFFFFFFFFBFFFBFFFFFFFF
@M05620:37:000000000-D9766:1:1101:11584:9252 1:N:0:92
ACCACACCTTCTACAATGAGCTGCGTGTGGCTCCCGAGGAGCACCCCGTGCTGCTGACCGAGGCCCCCCTGAACCCCAAGGCCAACCGCGAGAAGATGCCCAGGTGAGTGGCCCGCTACCTCTTCTGGTGGCCGCCTCCCTCCTTCCTGGCCTCCCGGAGCTGCGCCCTTTCTCACTGGTTCTCTCTTCTGCCGTTTTCCGTAGGACTCTCTTCTCTGACCTGAGTCTCCTTTGGAACTCTGCAGGTTCTA
+
ABAABAAAFFFFGGG4BFGFGBEEEEDGDEFHGGGD2AE2AGGHHG0EA1ECFGFHHHHGFGGGGGEGGGGFHHEGGGGGEHHC/FG/CDF@??F<DFGHHHHFHHHHHHEGHHGGGCCHHHFHFHHHHHGHHGGGGDEEHHGHFFGGGFGFFGG?AA-;AFGFGGFFFFFFFFFFFFFFFFFFFFFFFFFFFFDFFFFFFFFFFBFFFFFFFFFFFFFFFFFFFFFFFFFFFFFFEFFFFFFFFFFFFF9
@M05620:37:000000000-D9766:1:1101:13702:9253 1:N:0:92
ACCACACCTTCTACAATGAGCTGCGTGTGGCTCCCGAGGAGCACCCCGTGCTGCTGACCGAGGCCCCCCTGAACCCCAAGGCCAACCGCGAGTGGCCCGCTACCTCTTCTGGTGGCCGCCTCCCTCCTTCCTGGCCTCCCGGAGCTGCGCCCTTTCTCACTGGTTCTCTCTTCTGCCGTTTTCCGTAGGACTCTCTTCTCTGACCTGAGTCTCCTTTGGAACTCTGCAGGTTCTAGATCGGAAGAGCCCAC
+
BCCCCCBBFFFFGGGGGGGGGGHHGGGGHGHHHGGGGGGCGHHHHGGGFGGFHHHHHHHGGGGGGGGGGGGHHHHGGGGHGHHHHGGEGGGGGHGGHHGGGGGHHHHHHHGHHHGHHGGGGGHGHHGHHHHHHFHHHHHGGG?GGGGGGGGGGGGGGGFFGGGGFFFFFFFFFFFFFFDFFFFFFFFFFFFFFFFFFFFFFFFFFFFFFFFFFFFFFFEFFFFFFFFFFF;FFFFFFFFFF.EFFFF.AE?
@M05620:37:000000000-D9766:1:1101:10600:9255 1:N:0:92
ACCACACCTTCTACAATGAGCTGCGTGTGGCTCCCGAGGAGCACCCCGTGCTGCTGACCGAGGCCCCCCTGAACCCCAAGGCCAACCGCGAGAAGATGACCCAGGTGGGTGGCCCGCTACCTCTTCTGGTGGCCGCCTCCCTCCTTCCTGGCCTCCCGGCGCTGCGCCCTTTCTCACTGGTTCTCTCTTCTGCCGTTTTCCGTAGGACTCTCTTCTCTGACCTGCGTCTCCTTTGGAACTCTGCAGGTTCT
+
BBBBBBBAFFFFGFGGGG5BGFHHGEG2AEHHHGFGFGGGGHHHHGGEEEGGGHGHHHGAEECGGGGGGGFHHHHGGGGHGHHHHGGGGG/CGGHHGGHHHHH//?1/>?CFHGF-C?-<G<DGB0DG0=C.C.-:C.;EEFGGGBFFBBFGF0FEACCC--@-9-9DF;BFFFFFFFBBBF9/;BBFB/BFFFFDFFFFFD/;..//;/BFFBB/FFF9BBFF.-;=.BFFB/BFFFBBFFFE/;FF///
@M05620:37:000000000-D9766:1:1101:15778:9261 1:N:0:92
ACCACACCTTCTACAATGAGCTGCGTGTGGCTCCCGAGGAGCACCCCGTGCTGCTGACTGAGGCCCCCCTGAACCCCAAGGCCAACCGCGAGTGGCCCGCTACCTCTTCTGGTGGCCGCCTCCCTCCTTCCTGGCCTCCCGGAGCTGCGCCCTTTCTCACTGGTTCTCTCTTCTGCCGTTTTCCGTAGGACTCTCTTCTCTGACCTGAGTCTCCTTTGGAACTCTGCAGGTTCTAGATCGGAAGAGCACAC
+
BBBBBBBBFFFFGGGGGGGFGEGFGEGEGEHHHGGGEEG?FFHHHGEEAEGGFGHHHGHFHHEGFGGGGGGHHHHGGGGHGHHHHGGGGGGGBFFFHGFGGGGHHHHHHHGHHHGFGFGGGGGGHHGGHGHHHGHHHHGGGG-@CHBFGGGGGFGFFFBFGGBGGGGGGGBFGGGGGFDFFFFFFF.ADFFFFFFFFFFFFFFFFFFFFFFFFFFFFFFFFFFFFFFFFF;FFFFFFFFFF.EFFFF/AFF
@M05620:37:000000000-D9766:1:1101:23301:9275 1:N:0:92
ACCACACCTTCTACAATGAGCTGCGTGTGGCTCCCGAGGAGCACCCCGTGCTGCTGACCGAGGCCCCCCTGAACCCCAAGGCCAACCGCGAGAAGATGAGTGAGTGGCCCGCTCCCTCTTCTGGTGGCCGCCTCCCTCCTTCCTGGCCTCCCGGCGCTGCGCCCTTTCTCACTGATTCTCTCTTCTGCCGTTTTCCGTCGGAATCTCTTCTCTGCCCTGAGTCTCCTTTGGCACTCCGCCGGTTCTCGCTC
+
BBBBBBBBFFFFGGGGGGDGGGHHGFEEGEHHHGGGGGGGGHHHHGGGGGGGHHHHHHHGGGGGGEGGGGGHHHHGGGGHGHHHHGGFGGCBDGHHHHH<?2?GHH/<F/>A<DFFH0<=D10<0<CC<A-;..GEHHGCGHHHG/CFFGEG?-B?AB-99@9;-;FFFF/BF9//;9FFFFFFBBF/BB::/A:/AF9-;-.;9/;FFB9FFF/BEF...;;/://;//;/9/BB.9..;@-99F/;AEE
@M05620:37:000000000-D9766:1:1101:14471:9298 1:N:0:92
ACCACACCTTCTACAATGAGCTGCGTGTGGCTCCCGAGGAGCACCCCGTGCTGCTGACCGAGGCCCCCCTGAACCCCAAGGCCAACCGCGAGTCGCCCGCTACTTATTCTGGTGGCCGCCTCCCTCCTTCCTGGCCTCCCCTCGCTCCTCCCTTTCTCCATGGTTCTCTCTTCTTCCGTTTTCCGTCGGCCTCTCTTCTCCGACCTGACTCTCCCTTGGAACTTTGCCGGTTCTGGATCGGCAGAGCCCAC
+
ABBAAABBFFFFGGGGFGGGGBHHGFGGHAFHFGGGCGECFHCHHGGGEGGFFHHHHHHGGECFGEGGGGGFFFHGGGGHGFGHHGGEGGG?<2/>?<////<1?111>=11F0C0<@?@.CEEGC.;GCGFH/C.0:;E./.--;.;///;/B090;F0;F/;00090C9BFF//9.//9A/BA99-9B.DFF/99BFF/.--;..//;F/FB/.BB///;9//;B/--;AEF//9;/A?--9A;BAA9A
@M05620:37:000000000-D9766:1:1101:27691:9300 1:N:0:92
ACCACACCTTCTACAATGAGCTGCGTGTGGCTCCCGAGGAGCACCCCGTGCTGCTGACCGAGGCCCCCCTGAACCCCAAGGCCAACCGCGAGTGGCCCGCTACCTCTTCTGGTGGCCGCCTCCCTCCTTCCTGGCCTCCCGGAGCTGCGCCCTTTCTCACTGGTTCTCTCTTCTGCCGTTTTCCGTAGGACTCTCTTCTCTGACCTGAGTCTCCTTTGGAACTCTGCAGGTTCTAGATCGGAAGAGCACAC
+
BCBCCCCCFFFFGGGGGG5FGGHHGGGGHGGHFGGGGGGC?GGHHGGGEEGG5BGFHHHGGG0EFGEGGGGHHHHGGGGHEEHHHFG/CB/>CHGFHHGGGGGHHHHHHGGHHHGHHGGGGGHGHHGHEHHHHHHHHHHGGG-AGFGGGGGGGGGGGGGGFGGGFFFFFFFEFFFFFFADFFFFFFFFFFFFFFFFFFFFFFFFFFFFFFFFFFFFFFFFFFFFFFFFFFFFFFFFFFFFFFFFFFFFFFF
@M05620:37:000000000-D9766:1:1101:14405:9302 1:N:0:92
AGTGCCAGCTCTCAATCGCACAGGGGACCCAGGGCCTGGCCCCTCCATCCAGAAAACCTATGACCTCACCCGCTACCTGGAGCACCAACTCCGCAGCTTGGCTGGGACCTATGTGAGTATCCAGCGTAGGAATCTGGGAGTTGGGGAGGAGTGAGGAGTTGGGGAAAGACAGTCCTAACCGTGGAGGGTTCTGGTAAATGATGGGGTGAGGAGGGGCTCTTTGGCTCCCACCAGTCCCCCTGTCTGGTCTA
+
BBABBFFFAFFFGGGGGGGCGGHFGEGEAEGHFAEECFGHCHGEGGHFFGFHBFFHHGH3GHFHHHHHHHFGG>EGHGHHEFHHHHHGFHHHEGGEEHFGDGHGGGHGGHHGHFHHHDGHHHHHHGCEFGFHHHHGHHFFGGFHGCFGGFFFG0GGGG/<DFGCEFHFHFFGHH0CFCFGG9CBDAFG.CFFFGC9FBFFFGFGGB.BEFFFF?BAFF?9FFFFFFFEFFFDEFFFFFEDFFFFFFFFFFB
@M05620:37:000000000-D9766:1:1101:17406:9311 1:N:0:92
ACCACACCTTCTACAATGAGCTGCGTGTGGCTCCCGAGGAGCACCCCGTGCTGCTGACCGAGGCCCCCCTGAACCCCAAGGCCAACCGCGAGTGGCCCGCTACCTCTTCTGGTGGCCGCCTCCCTCCTTCCTGGTCTCCCGGCGCTGCGCCCTTTCTCACTGGTTCTCTCTTCTGCCGTTTTCCGTCGGACTCTCTTCTCTGACCTGAGTCTCCTTTGGAACTCTGCAGGTTCTAGATCGGCAGAGCCCAC
+
CCDDDCCDFFFFGGGGGGGGGGHHGGGFHGHHHGGGGGGGGHHHHGGGGGGGHHHHHHHGGGGGGGGGGGGHGHHGGGGHGHHHHGGGGGGG>??FGG@FGGGHHGGHHHHHGHGHHGGGGGHGGHGHHHHHHHGHHHHHDG-CGGGGGGGGGGFFFF1FFFFFFFFFFFFFFFFFFFDFFFFFFF.DF-@DFFFFHHFFFFFFFFFFFFHHFFFFFFFFFFFFFFFFFF<FFF1:FFFFF--@FFF?EFF
@M05620:37:000000000-D9766:1:1101:19951:9315 1:N:0:92
ACCACACCTTCTACAATGAGCTGCGTGTGGCTCCCGAGGAGCACCCCGTGCTGCTGACCGAGGCCCCCCTGAACCCCAAGGCCAACCGCGAGTGGCCCGCTACCTCTTCTGGTGGCCGCCTCCCTCCTTCCTGGCCTCCCGGAGCTGCGCCCTTTCTCACTGGTTCTCTCTTCTGCCGTTTTCCGTAGGACTCTCTTCTCTGACCTGAGTCTCCTTTGGAACTCTGCAGGTTCTAGATCGGAAGAGCACAC
+
DDDDDDCDFFFFGGGGGGGGGGHHGGGGHGHHHGGGGGGGGHHHHGGGGGGGFHHHHHHGGGGGGGGGGGGHHHHGGGGHGHHHHGGGGGGG@FFFF?@A@/DHFHHHHG1GFGAGG-<C?GEEHFGHHHHHHFHHHHCFD@?BDGFGACGCFFFGFGFFFGGGFFFFBFFFEBBFFFFFFFFFFBAAFEFFFFFFFFFFFBFFFFFFFFFFHFF000/<BFFFFFFBFF<<BFBF0BB9DDEFFABBAFF
@M05620:37:000000000-D9766:1:1101:14299:9322 1:N:0:92
ACCACACCTTCTACAATGAGCTGCGTGTGGCTCCCGAGGAGCACCCCGTGCTGCTGACCGAGGCCCCCCTGAACCCCAAGGCCAACCGCGAGTGGCCCGCTACCTCTTCTGGTGGCCGCCTCCCTCCTTCCTGGCCTCCCGGCGCTGCGCCCTTTCTCCCTGGTTCTCTCTTCTGCCGTTTTCCGTCGGACTCTCTTCTCTGACCTGAGTCTCCTTTGGAACTCTGCAGGTTCTAGATCGGCAGAGCCCAC
+
BBBABBBBFFFFGGGGFGFFGCHGGEEA42FG3FFEAEGGDHHHHGGGDAEGFHGFHHGE?FCGGAFGGGFBHFHGGGAHEEHHHGGCGGC<><<???<@GGGHGFGDHHHHHHGGHGGGGGHGFHGHHGGGHHFHHHHGDC-ABFAFGGGGFFFFFF/;BFFFFFFFBFFFFF/BFFADFFFFFF.@F-;DFFFFFFFFFFFFFFFFFFFFFFFFFFFEFFFFFFFFFF;BFF/BFFFEF-;DEFFFAEE
@M05620:37:000000000-D9766:1:1101:11745:9340 1:N:0:92
ACCACACCTTCTACAATGAGCTGCGTGTGGCTCCCGAGGAGCACCCCGTGCTGCTGACCGAGGCCCCCCTGAACCCCAAGGCCAACCGCGAGTTGCCCGCTACCTCTTCTGGTGGCCCCCTCCCTCCTTACTGGCCTCCCAGCACTGCGCCCTTTCTCACTGGTTCTCTCTTCTGCCGTTTTCCGTCGGCCTCTCTTCTCTGACCTGCGTCTCCTTTGGACCTCCGCAGGTTCTCGATCAGAAGAGCGCAC
+
>>A1AAAAFFF@EGGBDDG111B1A0ABFAGF1FFEGGGCGHHHHGCFEEECFBBFGFCECE/FC/>EGGGFHHCGGGGC//FHGEGE@/<///>?11/></AGDGBG1?G1>0.<G.---.<.<G.<00<DHCCGCF../:;/.<CGAC.;@/9BBG0;FBBFFFGFBGGGG00;F-CEFFFFFF-9@@--:F9BFF//B9//;/B--A?FFF//FFBB/--/;9B@@@:BFFBEF/;-;//;F-;-;9-
@M05620:37:000000000-D9766:1:1101:28191:9353 1:N:0:92
AGTGCCAGCTCTCCATCGCACAGGGGGCCCAGGGCCTGGCCCCTCCATCCAGAAAGCCTATGACCTCACCCGCTACCTGGCGCACCCACTCCGCAGCTTGGCTGGGACCTATGTGAGTATCCAGCGTAGGAATCTGGGCGTTGGGGAGGAGTGCGGAGTTGGGGAAAGACAGTCCTAACCGTGGAGGGTTCTGGTAAATGATGGGGTGAGGAGGGGCTCTTTGGCTCCCACCAGTCCCCCTGTCTGGTCTA
+
>A>>>FFFBFFFGAGGBEE2E2F4F22AEAEGABE21BFFGHGGGGHFG1FGHHG3FGHE5EGHH5FGHHG/E>>EGF@B1>?EEGE/??FB/E/E/G2B<BCGDGHHFHHBD2>@GFHHHHFHHGDCFGGHEFHHHH.>CCFHGG.;D.;CG0;D@BDFFGGGE..C/FBBFGFGFFFGGDFFBEFFAFFFFFFFFFFFFFFFFFDFFFFEFDFFFFFFFFFFFFFFFFFFFFFFFFEDFFFFFFFFFFF
@M05620:37:000000000-D9766:1:1101:11758:9356 1:N:0:92
ACCACACCTTCTACAATGAGCTGCGTGTGGCTCCCGAGGAGCACCCCGTGCTGCTGACCGAGGCCCCCCTGAACCCCAAGGCCAACCGCGAGTGGCCCGCTACCTCTTCTGGTGGCCGCCTCCCTCCTTCCTGGCCTCCCGGAGCTGCGCCCTTTCTCACTGGTTCTCTCTTCTGCCGTTTTCCGTAGGACTCTCTTCTCTGACCTGAGTCTCCTTTGGAACTCCGCAGGTTCTAGATCGGAAGAGCACAC
+
ABBCCCCCFFFFGGGCGGGGGGHHGFGGHGHHHGGGGGGGGHHHHGGGGGGGHHHHHHHGGGGGGGGGGGGHHHHGGGGHGHHHHGGGGGGGBGGGHHGGGGGHHHHHHHGHHHGHHGGGGGHGHHGHHHHHHHHHHHHGGGFCGFGGGGGGGGGGGGBFGGFGFFFFFFFFFFFFFFFFFFFFFFFFFFFFFFFFFFFFFFFFFFFFFFFFFFFFFFFFFFFFFFFFFFAFFFFFFFFEFFFFFFF/AFF
@M05620:37:000000000-D9766:1:1101:18422:9380 1:N:0:92
ACCACACCTTCTACAATGAGCTGCGTGTGGCTCCCGAGGAGCACCCCGTGCTGCTGACCGAGGCCCCCCTGAACCCCAAGGCCAACCGCGAGAAGATGAGTGAGTGGCCCGCTACCTCTTCTGGTGGCCGCCTCCCTCCTTCCTGGCCTCCCGGAGCTGCGCCCTTTCTCACTGGTTCTCTCTTCTGCCGTTTTCCGTAGGACTCTCTTCTCTGACCTGAGTCTCCTTTGGAACTCTGCAGGTTCTAGATC
+
CCCCCCCCFFFFGGGGGGGGGGHHGGGGHGHHHGGGGGGGGHHHHGGGGGGGFGHHHHHGGGGGGGGGGGGHHHHGGGGHGHHHHGGGGGDGGGHHHHHHHFHFHHGGHHGGG@GHHHHHHHHHDHGHHFGGGGHGHHGHHHHHHHHGGGGGGGGGGGGGGGEGFFFFFFFFFFFFFFFFHFFFFFFFF@:AFEFFFFFFFFFFFFFFFFFFFFFFFHFFFFFFFFF0FFFFFFFFF0FFFFFFFFBFFF0
@M05620:37:000000000-D9766:1:1101:10548:9382 1:N:0:92
GCGGCTGCTTTGGCAGAAACTCATAGATTACTGCAACAGTTCCCCCTGGACCTGGAAACGTTTCTTGCCTGGCTTACAGAAGCTGACACAACTGCCAATGACTTCAGGACTACGCTACCTCCTATGGGAGCCGCCTCCATCATTCCTGGCGTCCCAGAGCTGCGACCACACAAAGAGGATCAACCCACCGATCTGCTCTCTAGCACTTTTTTCTATGCTCTGAGACACCTTTGAAACTTTGCAGGTTCAAG
+
11>AA@>AFFD@A1FA10FFDF1EAAAFGDFHHH11GAG1DGGHHGEF/0FBFEFAB10BBABGFDBGHHHFGFA1BG@@BFFEF@0@FBFEECFHEGE1112212111/000?E>EGFG1/0121100//?//>?/?0111@@@@2100//AC/11F<01<G---<-.<C.<.//<<./;.0/=..;..---900=9;00;909BB/0009;;000:/;;////;--9;/;/////;/;/9:/-;;F9/;
@M05620:37:000000000-D9766:1:1101:18612:9392 1:N:0:92
ACCACACCTTCTACAATGAGCTGCGTGTGGCTCCCGAGGAGCACCCCGTGCTGCTGACCGAGGCCCCCCTGAACCCCAAGGCCAACCGCGAGAAGATGAGTGAGTGGCCCGCTACCTCTTCTGGTGGCCGCCTCCCTCCTTCCTGGCCTCCCGGAGCTGCGCCCTTTCTCACTGGTTCTCTCTTCTGCCGTTTTCCGTAGGACTCTCTTCTCTGACCTGAGTCTCCTTTGGAACTCTGCAGGTTCTCGATC
+
BBBBBBBBFFFFGGGGGGGGGFHHGEEEHGHHHGGGGGGGGHHHHGGGGGGGHHHHHHHGGGGGGEGGGGGGHHHGGGGHGHHHHGGEGGGFCGHHDGFHHHHGHHGGHHGGGCGHHHHHHHHHF/AGHGGGGGHGHHGHHHHHHHGGGGGGGG-BGGGGGGFGFFFFFFFFFFE9BFFFFFFFFFFFFBAFFFFFFFFFFFFFBFFFFFFFFF/BFFFFFFFFFFFFBFFFFFFFFFFEFFFFFF/EFF?
@M05620:37:000000000-D9766:1:1101:19367:9394 1:N:0:92
ACCACACCTTCTACAATGAGCTGCGTGTGGCTCCCGAGGAGCACCCCGTGCTTCTGACCGAGGCCCCCCTGAACCCCAAGGCCAACCGCGAGAAGATGAGTGAGTGGCCCGCTACCTCTTCTGGTGGCCGCCTCCCTCCTTCCTGGCCTCCCGGAGCTGCGCCCTTTCTCACTGGTTCTCTCTTCTGCCGTTTTCCGTAGGACTCTCTTCTCTGACCTGAGTCTCCTTTGGAACTCTGCAGGTTCTAGATC
+
AAAABBBAFFFFGDBADFGFGGHHGF?EC?EFGGGC2EFE?GHHHGGFEEEF5DGBDHHGEE0FGGGGGGGGHFFGGGGHEHHHHGA/>DGCCGH22F2GHGF?GGAFHG?DGGGHHHHHHHF>1<<CG@@DEGHGHHGHHHHHHFFGGAEAE-AACFFGDGCBFFF/BFBFFFF9/FFFFFFFFFFFFB;AFFFFF/:9.;FBFFFFFFFFFFFFFFBBFFFFFFFFFFFFBFFFF/BBFFAFFFEBB;/
@M05620:37:000000000-D9766:1:1101:22628:9408 1:N:0:92
AGTGCCAGCTCTCAATCGCACAGGGGACCCAGGGCCTGGCCCCTCCATCCAGAAAACCTATGACCTCACCCGCTACCTGGAGCACCAACTCCGCAGCTTGGCTGGGACCTATGAGAGTATCCAGCGTAGGAATCTGGGAGTTGGGGGGGAGTGCGGAGTTGGGGAAAGACAGTCCTAACCGTGGAGGGTTCTGGTAAATGATGGGGTGAGGAGGGGCTCTTTGGCTCCCACCAGTCCCCCTGTCTGGTCTA
+
A3>ABFFFBFFFFGDGGGGGGGHHGGGGGGHHGGGGGGHHHHGHGGHHHHHHHFGHHGFHHHHHHHHHHHHGGGGGHHHHHHHHHHHHGGHHGGGGGHHHGHHGGGHHGHHHH3B?2BBG333?@BE///2>FGHFFH0?/?GB@D--;-;.9/-;-9DFFFF-;.AAFFBFFFBFBBFFF9.;.;AF.;FFF//;;///;FFFFFFFE.A/DFF-@DEFFFFFFBFEFFFFA9;FFFEFFFFFFFF9BF9
@M05620:37:000000000-D9766:1:1101:20925:9411 1:N:0:92
ACCACACCTTCTACAATGAGCTGCGTGTGGCTCCCGAGGAGCACCCCGTGCTGCTGACCGAGGCCCCCCTGAACCCCAAGGCCAACCGCGAGAAGATGAGTGAGTGGCCCGCTACCTCTTCTGGTGGCCGCCTCCCTCCTTCCTGGCCTCCCGGCGCTGCGCCCTTTCTCACTGGTTCTCTCTTCTGCCGTTTTCCGTAGGACTCTCTTCTCTGCCCTGAGTCTCCTTTGGAACTCTGCAGGTTCTCGATC
+
CCCCCCCCFFFFGGGGGGGGGGHHGGGFGGHHHGGGGGGGGHHHHGGGGGGGHHHHHHHGGGGGGGGGGGGHGHHGGGGHGHHHHGGGGGGGGGHHHHGGHHHGHHGGHHGGG-AGHHHHHHHHGHAHHGGGGGHGHHGHHHHHFFHGFGGGGG?DGAGGFFFFFFFFFFFFFFFFFFFFFFFFFFFFF@;AFFFFFFFFFFFFFFFFFFFFFF0BEFFFFFFFFFFFFFF0FFFFFFFBFFFFFF0A0B9
@M05620:37:000000000-D9766:1:1101:20132:9412 1:N:0:92
AGTGCCAGCTCTCAATCGCACAGGGGACCCAGGGCCTGGCCCCTCCATCCAGAAAACCTATGACCTCACCCGCTACCTGGAGCACCAACTCCGCAGCTTGGCTGGGACCTATGTGAGTATCCAGCGTAGGAATCTGGGAGTTGGGGAGGAGTGAGGAGTTGGGGAAAGACAGTCCTAACCGTGGAGGGTTCTGGTAAATGATGGGGTGAGGAGGGGCTCTTTGGCTCCCACCAGTCCCCCTGTCTGGTCTA
+
ABBBCFFFCFFFGGGGGGGGGFGHDFGGGGHHGGGGGGHHHHGHGGHGHHHHHHEHHGHHHHHHHHHHHHHGGGGGHHHGHHHHHHHHGHHHGGGGGHHHGHHGFGHHGHHHHHHHHHHHHHHHGGGGGGHHHHHHHHHGGHHHGGGGGGGHHHGHHGHGHHGGGGHHHHHHHHHHGHHHGEGGGGGGEGGGGGFFFFFGGGGGGGFFFFFFFFFFFFFFFFFFFFFFFFFFFFFFFFFFFFFFFFFFFF/
@M05620:37:000000000-D9766:1:1101:8215:9438 1:N:0:92
ACCACACCTTCTACAATGAGCTGCGTGTGGCTCCCGAGGAGCACCCCGTGCTGCTGACCGAGGCCCCCCTGAACCCCAAGGCCAACCGCGAGAAGATGACCCAGGTGAGTGGCCCGCTACCTCTTCTGGTGGCCGCCTCCCTCCTTCCTGGCCTCCCGGAGCTGCGCCCTTTCTCACTGGTTCTCTCTTCTGCCGTTTTCCGTAGGACTCTCTTCTCTGACCTGAGTCTCCTTTGGAACTCTGCAGGTTCT
+
AAAAB>AAFFFFGGGEBFGGGFHHEEEFD?FGFFGCGGG2AG2GHGGG1EFFAFBGHHHGGG?EFGGGGGGBBGFGGGCFEEGHEGGGGGGDCGH<D<FHHF/<<FFHHFFFCHHDGGG@G0GFFGHDHD/<.F@@@AEEEHFDGGGGGBBAFFGGG.:9@BFFFBBFBB9BFFFBFFFFFFBFFFFFFFFFFFBDDFAFFAF.9:FF/FFFBFFFFFFF/B/./:BFFFFFFFB/;:9FFFFFFFFFBB;
@M05620:37:000000000-D9766:1:1101:19616:9440 1:N:0:92
AGTGCCAGCTCTCAATCGCACAGGGGACCCAGGGCCTGGCCCCTCCATCCAGAAAACCTATGACCTCACCCGCTACCTGGAGCACCAACTCCGCAGCTTGGCTGGGACCTATGTGAGTATCCAGCGTAGGAATCTGGGAGTTGGGGAGGAGTGAGGAGTTGGGGAAAGACAGTCCTAACCGTGGAGGGTTCTGGTAAATGATGGGGTGAGGAGGGGCTCTTTGGCTCCCACCAGTCCCCCTGTCTGGTCTA
+
BBBBBFFFCFFFGGGGGGGGGGHGGF2EEGHHFEGGGGHHHHGHGGHGHHHHHHHHHGHGHFHHHHHHHHHGGFGGHGHHFHHHHHGHGHGHGGGGGHHHGHHGGGHHGHHHHHHHHHHHHHHHHGGGGGHHHHHHHHFFGGHHGGEGGGFHHGHHGEHHHHGGGGGHHHHHHHHHHHHHGGGGFGGGFGGGGGFGGGGGGGGGGGFFFFFFFFFFFFFFFFFFFFFFFFFFFFFFFFFFFFFFFFFFFFF
@M05620:37:000000000-D9766:1:1101:9611:9466 1:N:0:92
ACCACACCTTCTACAATGCGCTGCGTGTGGCTCCCGAGGAGCACCCCTTGCTGCTGACCTAGGCCCCCCTGAACCCCAAGGCCAACCGCGCGAAGACGACCAGGTGAGTGGCCCGCTACCTCTTCTGGTGGCCGCCTCCCTCCTTCCTGGCCTCCCGGCGCTGCGCCCTTTCTCACTGGTTCTCTCTTCTGCCGTTTTCCGTAGGACTCTCTTCTCTGACCTGAGTCTCCTTTGGAACTCTGCAGGTTCTA
+
BBAABBB>BCFFGGGGDGEEGCGGGFE22AFFFABA2EEE?GHHHGGA1BGHBHFHHHG5BFBGHGGGGGFFHHHGGD?GEHHHHEECGG@DGG//0?/><DFFGHG?FGEEHHGGGGGGHHHHHHGGHG?GFCCGGFHEHFGGGGFFF/AAFFE?A-:@BBBDBBFB<FFFFFBFFBFFFFFFFFFFFFBBBBDDFFFFFFFDD/:BFEF/BFFBBB/;BFF/.;B/:BFFFFBFFFFFFFFFF?AFFF9
@M05620:37:000000000-D9766:1:1101:7476:9484 1:N:0:92
ACCACACCTTCTACAATGAGCTGCGTGTGGCTCCCGAGGAGCACCCCGTGCTGCTGACCGAGGCCCCCCTGAACCCCAAGGCCAACCGCGAGAAGATGAGTGAGTGGCCCGCTCCCTCTTCTGGTGGCCGCCTCCCTCCTTCCTGGCCTCCCGGCGCTGCGCCCTTTCTCACTGGTTCTCTCTTCTGCCGTTTTCCGTAGGACTCTCTTCTCTGACCTGAGTCTCCTTTGGAACTCTGCCGGTTCTAGATC
+
CCCCCCC>FFFFGGGGGGFGGGHHGGGBCEHGHFFFDGFGGHHHHGGEEGGGHHHHHHHEECGGGGGGGGGHHHHGGGGHGHHHHGGGGG<BFGHGHHHHHHHHHHGGHFCGG-EFHHHHHHGHHHGHGGGGGGHGHHGHHHHHFHGGGGGGAD-@CGGFFFDCFFFFFF9BF//;BFFFFFFFFFF;F;;AFFFFDF.;DFFFBFFFFFFFFF/BFFFFFFBFFFF;FF//:BFF9BF/@DCFFF/B/BB
@M05620:37:000000000-D9766:1:1101:8033:9486 1:N:0:92
AGTGCCAGCTCTCAATCGCACAGGGGACCCAGGGCCTGGCCCCTCCATCCAGAAAACCTATGACCTCACCCGCTACCTGGAGCACCAACTCCGCAGCTTGGCTGGGACCTATGTGAGTATCCAGCGTAGGAATCTGGGAGTTGGGGAGGAGTGAGGAGTTGGGGAAAGACAGTCCTAACCGTGGAGGGTTCTGGTAAATGATGGGGTGAGGAGGGGCTCTTTGGCTCCCACCAGTCCCCCTGTCTGGTCTA
+
11>>AD1CAFFFDGGFGEGGCG0G0EEEEGHHGGGEF/GCEGGHGGBG1FHFG01BFA0FGHHHHHBGHHHGGGCEGFH0GHGC0>FGGCGHGCE?@>GHGHHF?EHHGGHHHHHHHHFHFGHHF??CCCHHHH1GG0?FEHGHGGGGGGFHCGGCGCHHHHGGGGH.GHHFFBHHHHHG@CEGGGGG99FGGGCFGGGBFFGFGFF@FFFFFF@?@?FFFB///BFEFFFBFFFFFFFF?EFFFFFFFFB
@M05620:37:000000000-D9766:1:1101:19237:9487 1:N:0:92
AGTGCCAGCTCTCAATCGCACAGGGGACCCAGGGCCTGGCCCCTCCATCCAGAAAACCTATGACCTCACCCGCTACCTGGAGCACCAACTCCGCAGCTTGGCTGGGACCTATGTGAGTATCCAGCGTAGGAATCTGGGAGTTGGGGAGGAGTGAGGAGTTGGGGAAAGACAGTCCTAACCGTGGAGGGTTCTGGTAAATGATGGGGTGAGGAGGGGCTCTTTGGCTCCCACCAGTCCCCCTGTCTGGTCTA
+
ABAAAFFFBFFFGGGGGGGFGGHGGGGFEGHHFFGE2FHHEHGFGGHHHHHHFHHHHGHHFHFHHGHHHHHGG>EEHHFH2FHHHHFEEHHCEEFGEHBGGFHGGGHHGBGFH3FFHHFHHHHHHGFDCGHHHHHHHGFFGHHHGGFGGDEGHH0GCFHHHHCGFGGHHHHHHBCHHHGHGDFGGGGC;AFGGGCFGGGGGGFGGGDDFFFFFF;DFFFFFFFFFFFFFFFBFFFFBFFFFFFFBF/B9F/
@M05620:37:000000000-D9766:1:1101:16292:9495 1:N:0:92
ACCACACCTTCTACAATGAGCTGCGTGTGGCTCCCGAGGAGCACCCCGTGCTGCTGACCGAGGCCCCCCTGAACCCCAAGGCCAACCGCGAGAAGATGCCCAGGTGAGTGGCCCGCTACCTCTTCTGGTGGCCGCCTCCCTCCTTCCTGGCCTCCCGGAGCTGCGCCCTTTCTCACTGGTTCTCTCTTCTGCCGTTTTCCGTAGGACTCTCTTCTCTGACCTGAGTCTCCTTTGGAACTCTGCAGGTTCTA
+
CCDDDDCCFFFFGGGGGGGGGGHHGGGFHGHHHGGGGGGGGHHHHGGGGGGGHHHHHHHGGGGGGGGGGGGHHHHGGGGHGHHHHGGGGGGGGGHHHH2GHHHGHHHHHHGGHHGGGGGHHHHHHHHGHHGHHGGGGGHGHHGHHGGGGGGGGGGGGGAGGGGGGGFFFFFFFFFFFFFFFFFFHFFFHHFFFFFFFFHFFFFFFFFFFFFFHHHFHHFHFHFFFFFHHFFFHFFFFFFFHFFFFFFFFFF
@M05620:37:000000000-D9766:1:1101:21902:9520 1:N:0:92
ACCACACCTTCTACAATGAGCTGCGTGTGGCTCCCGAGGAGCACCCCGTGCTGCTGACCGAGGCCCCCCTGAACCCCAAGGCCAACCGCGAGAAGATGACCCAGGTGAGTGGCCCGCTACCTCTTCTGGTGGCCGCCTCCCTCCTTCCTGGCCTCCCGGAGCTGCGCCCTTTCTCACTGGTTCTCTCTTCTGCCGTTTTCCGTAGGACTCTCTTCTCTGACCTGAGTCTCCTTTGGAACTCTGCAGGTTCT
+
CCCCCCCCFFFFGGGGGGGGGGGHGGGGHGHHHGGGGGGGGHHHHGGGGGGGFHHHHHHGGGGGGGGGGGGHHHHGGGGHGHHHHGGGGGGGGGHHHHHHHHHHGHHHCF1?CGE-CGDFHHHHHGGB0DC.GG@?@AGFGHHGHFGGGFFGFGGGG.@DF?ABB?DFFFFFFFFFBB//;;FFFFFFFFFFFFADDFFBFDB?..9FFFFFBFFFFF/FFFFB/BBFFFFFFFFFFFFBFFFFFB.ABF9
@M05620:37:000000000-D9766:1:1101:4593:9525 1:N:0:92
ACCACACCTTCTACAATGAGCTGCGTGTGGCTCCCGAGGAGCACCCCGTGCTGCTGACCGAGGCCCCCCTGAACCCCAAGGCCAACCGCGAGAAGATGACCCAGCCGGGAGGCCGGCTGCCGCTTTCGGCGGCCGCCTCCCCCCTTCCTGACCTCCCGCCCTTGCGCCCTTTCTCCCTGGTTCTCTCTTCTGCGGTTTTCCGTAGGACTCTCTTTTCTGCCCTGCGTCTCCTTTGGAACTCTGCAGCTTCT
+
BCCCCBCCFFFFGGGGGGGGGGHHGEGBAEHHHGGEGGFGFHHHHGGGGGGGHHHHGHHGGGGGGGGGGGGHFHHGGGGHGHHHHGGGFG/>CGHFGGDFH2//0////-<->F-----<.--:::0:--;9C-9@-9AE?.;-;.F/0;0;/9BF..---;//0-;D-@F00090//;.:000099BFB00B--;CF.F090.9.009/00;0;00000;90..-:-9B0BFBBBB000:0000;0;B00
@M05620:37:000000000-D9766:1:1101:16989:9531 1:N:0:92
ACCACACCTTCTACAATGAGCTGCGTGTGGCTCCCGAGGAGCACCCCGTGCTGCTGACCGAGGCCCCCCTGAACCCCAAGGCCAACCGCGAGAAGATGACCCAGGTGAGTGGCCCGCTACCTCTTCTGGTGGCCGCCTCCCTCCTTCCTGGCCTCCCGGAGCTGCGCCCTTTCTCACTGGTTCTCTCTTCTGCCGTTTTCCGTAGGACTCTCTTCTCTGACCTGAGTCTCCTTTGGAACTCTGCAGGTTCT
+
BBBBBBBBFFFDGGGGGGGGGGFHGEGFH2GGHGGGGGGGGHHHGGGGFGGGHHHGHHHGGGGGGGGGGGGHHHHGGGGHGHHHHGGGGGGGGGHHHHHHHHHHFGHHHGHGGHHGGGGGHHHHHHHHHHHGHHGGGGGHGHHGHGGGGGGGGGGGGGGGGGGGGGFFFFFFFFFFFFFFFFFFFFFFFFFFFFFFFFFFFFFFFFFFFFFFFFFFFFFFFFFFFFFFFFFFFFFFFFFFFFFFFFFFFFF
@M05620:37:000000000-D9766:1:1101:10873:9532 1:N:0:92
ACCACACCTTCTACAATGAGCTGCGTGTGGCTCCCGAGGAGCACCCCGTGCTGCTGACCGAGGCCCCCCTGAACCCCAAGGCCAACCGCGAGAAGATGCCCAGGTGAGTGGCCCCCTACCTCTTCTGGTGGCTGCCTCCCTCCTTCCTTCCCTCCCGTGGCCCCGCCCTTTCTCACTCGTTCTCTCTTCGGCCGCTTTCCGACTCTCTCTCTTCTCTGACCTCTGTTTCCGTTCGAACTCTGCAGTTTCTC
+
DDCCCDCDFFFFGGGGGGGGGGHHGFGBGGHHHGGGGGGGGHHHHGGGGGGGHHHHHHHGGGGGGGGGGGGHHHHGGGGHGHHHHGGGGGFGGGHHHHGB22/?GH10=1?F0/->C.0011111<D00<.<..=GHHH.CGGHB0G000;C0/C....-9..;---;A/0;B00:B0..;AF00000;..-.---.;00;.--.0;B0000;00;000;/B00000900.00/.....00;0000000;0
@M05620:37:000000000-D9766:1:1101:19890:9552 1:N:0:92
ACCACACCTTCTACAATGAGCTGCGTGTGGCTCCCGAGGAGCACCCCGTGCTGCTGACCGAGGCCCCCCTGAACCCCAAGGCCAACCGCGAGTAGACCGCTCCCGCTTCTGGCGCCCGCCCCCCTCCTTCCTCCCCTTCCGGCCCTGCTCCCCTTCCCACTCTGCCCCCCTTCTGCCGGGTTCTGTATGACGCTCTTCTCTGACCTGAGCCCCTCTCTGAACTCTGCAGGCTCTAGATCGCAACAGCATAC
+
BCCBCBCCFFFFGGGGGGGGGGHGGGGGHGHHHGGFGGG?FHHHHGGGEDGGHGGHHHHGGGGGGGGGGGGHHHGGGGGHGGHHHGGGGFGG/0?22</<///<//-..>DG1-.-<--=--;-;E./00/00/.;/.;F.----;.9///;.9.B///../////.;--9AFF//;---;AF//;///;/.;..;B/BF/;/9///////....;/:BFFFF//B///..;.;/BF/F....-;B.//9/
@M05620:37:000000000-D9766:1:1101:21837:9556 1:N:0:92
AGTGCCAGCTCTCAATCGCACAGGGGACCAAGGGCCTGGCCCCTCCATCCAGAAAACCTATGACCTCACCCGCTACCTGGAGCACCAACTCCGCAGCTTGGCTGGGACCTATGTGAGTATCCAGCGTAGGAATCTGGGAGTTGGGGAGGAGTGAGGAGTTGGGGAAAGACAGTCCTAACCGTGGAGGGTTCTGGTAAATGATGGGGTGAGGAGGGGCTCTTTGGCTCCCACCAGTCCCCCTGTCTGGTCTA
+
ACABBFFFDFFFGGGGGGGGGGHHGGGGG2FHGGGGGGHHHHGHGGHHHHHHHHHHHGHHHHHHHHHHHHHGGEGGHGHHFGHHHHHHGHHGGGGGGHHHGHHGGGHHGHHGHHHHHHHHHHHHHGGGGGHHHHHHHHHGGHHHGGGGGGGHHHHHHGHHHGGGGGHHHHHHHHHHHHHGGEEGGGGGCFGGGGGGGGHGGGGGGGFFFFFFFFFFFFFFFFHFFFFFFFFFFFFFFFFFFFFFHFFFFFB
@M05620:37:000000000-D9766:1:1101:9170:9557 1:N:0:92
ACCACACCTTCTACAATGAGCTGCGTGTGGCTCCCGAGGAGCACCCCGTGCTGCTGACCGAGGCCCCCCTGAACCCCAAGGCCAACCGCGAGAAGATGAGTGAGTGGCCCGCTACCTCTTCTGGTGTCCGCCTCCCTCCTTTCTGGCCTCCCGGAGCTGCGCCCTTTCTCACTGGTTCTCTCTTCTGCCGTTTTCCGTAGGACTCTCTTCTCTGACCTGAGTCGCCTTTGGAACTCTGCAGGTTCTAGATC
+
A@AAAA@A1CFFFGG13FG1G1GEEBE000BAGEFE0EE/EGFAGGEG//AAFG1CHH0A/F@EG/EEGE/>GGAEG?EGFEHHEFGGGGG@/<CF111?F11F11<FFF@/->@>11><GD1F==./=.-..CCE/:C/C0;0:0CCCC..9-;:-.;9A@C?@BFB0;;/9;9;///;///9999BB@9A/99B-;-9-9/;B///99/BBFFFFF-/-BF-;99-//9/:BBBFFFF/99/:/9/;//
@M05620:37:000000000-D9766:1:1101:10262:9573 1:N:0:92
AGTGCCAGCTCTCAATCGCACAGGGGACCCAGGGCCTGGCCCCTCCATCCAGAAAACCTATGACCTCACCCGCTACCTGGAGCACCAACTCCGCAGCTTGGCTGGGACCTATGTGAGTATCCAGCGTAGGAATCTGGGAGTTGGGGAGGAGTGAGGAGTTGGGGAAAGACAGTCCTAACCGTGGAGGGTTCTGGTAAATGATGGGGTGAGGAGGGGCTCTTTGGCTCCCACCAGTCCCCCTGTCTGGTCTA
+
ABAABFFFAFFFGGGFGGGGGGHGGGGGEFHHBEEEFFHHCGGHGGHHHHHHFHHHHGHHHHHHHFHHHHHGG>>FHGFH?GHHHHHGFHHHEEFEEGGHGHGGGGHHGHHHHHHHHHHHHHHHHGGGGGHHHHHHHHGGGHHHGGFDGDEHHHHHGGHHHHGGGGHHHHGHHHHHHHHHGGGGDEGGCFGGGGFGGGGGGGGGGGFFFFFFFFFFFFFFFFFFFFFFFFFFFFFFFFFFFFFFFFFFFFF
@M05620:37:000000000-D9766:1:1101:16852:9573 1:N:0:92
ACCACACCTTCTACAATGAGCTGCGTGTGGCTCCCGAGGAGCACCCCGTGCTGCTGACCGAGGCCCCCCTGAACCCCAAGGCCAACCGCGAGAAGATGACCCAGGTGAGTGGCCCGCTACCTCTTCTGGTGGCCGCCTCCCTCCTTCCTGGCCTCCCGGAGCTGCGCCCTTTCTCACTGGTTCTCTCTTCTGCCGTTTTCCGTAGGACTCTCTTCTCTGACCTGAGTCTCCTTTGGAACTCTGCAGGTTCT
+
CCCCCCCCFFFFGGGGGGGGGGHHGFGGHGHHHGGGGGGGGHHHHGGGGGGGHHHHHHHGGGGGGGGGGGGHHHHGGGGHGHHHHGGGGGGGGGHHHHHHHHHGGHFHHFGGGHHGGGGGHHHHHHHGHHHGHHFGGDGHGHHGHGGGGGGGGFGGGDC??FFFGAFFFFFFFFFFFFFFFFFFFFFFFFFFFFFDFFFFFFFEDFFFFFFFFFFEFFFBFFFFBFFFFFFFFFFFFFFFFFFFFFFFFFF
@M05620:37:000000000-D9766:1:1101:22197:9576 1:N:0:92
GAGGCTGCTTTGGCCGAACCTCATAGATTACTGAAACAGTTCCCCCTAGACCTGGATAATCTTCTCGCCTGGCTTACAGAAGCTGACACACCTGCCAATCATACTATTCTTGTGACCGCCTACCTAATTCCTGGCATACCAGAGCAGCGCACTTAATAACTGTATCTAACTACTGCCGTTAACCGAAGGACTCTCTTCTCTTACCAGAGTCTCATTCATAACACTACAGGTTCTAGTTCGGACTATCAAAC
+
>333>>C>BBB4EAB22AAAB4BADD55A5B555333BBDD5BBAAA223BBBBA255355BDDDAABABFA12B3B@3@@3@BBB23@B1>BB1133333B4B4@BBB4?3BB4BFE///?B?3?B4BBBBB0FB1B101B@/01@0/<>/<111?11111111>>F1><1<1>1<A<C..=<--<-..;:::;0:CC0G0;;:0099BB00;00000;0;0;0/9/0/:09900;;0;;.--/9;;///
@M05620:37:000000000-D9766:1:1101:17050:9582 1:N:0:92
ACCACACCTTCTACAATGAGCTGCGTGTGGCTCCCGAGGAGCACCCCGTGCTGCTGACCGAGGCCCCCCTGAACCCCAAGGCCAACCGCGAGTGGCCCGCTACCTCTTCTGGTGGCCGCCTCCCTCCTTCCTGGCCTCCCGGAGCTGCGCCCTTTCTCACTGGTTCTCTCTTCTGCCGTTTTCCGTAGGACTCTCTTCTCTGACCTGAGTCTCCTTTGGAACTCTGCAGGTTCTAGATCGGAAGAGCACAC
+
CCCCDDECFFFFGGGGGGGGGGHHGGGFHGHHHGGGGGGGGHHHHGGGGGGGHHHHHHHGGGGGGGGGGGGHGHHGGGGHGHHHHGGGGGGGBHGGHHGGGGGHHHHHHHHHHHGHHGGGGGHGHHGHHHHHHHHHHHHGFG-CFGFGGGGGGGGGGGFGGGGGFFFFFFFFFFFFFFFFFFFFFFEFFFFFFFFFHFHFFFFFFFFFFFFFHFFFHHFFFFFFFFFFFFFFFFFFFFFFF?EFFFF0FFF
@M05620:37:000000000-D9766:1:1101:15253:9589 1:N:0:92
ACCACACCTTCTACAATGAGCTGCGTGTGGCTCCCGAGGAGCACCCCGTGCTGCTGACCGAGGCCCCCCTGAACCCCAAGGCCAACCGCGAGAAGATGAGTGAGTGGCCCGCTCCCTCTTCTGGTGGCCGCCTCCCTCCTTCCTGGCCTCCCGGCGCTGCGCCCTTTCTCCCTTTTTCTCTCTTCTGCCGTTTTCCGTCGGCCTCTCTTCTCTGCCCTGAGTCTCCTTTGGCACTCTGCGGTTCTTGCTCG
+
BBBBAABBCCCFFGGGGG5FGFGFFAEB4E2ABBEEEFAAAGAGHFEAAEEFFHFFFCG0>E?EGGGGGGC?3GHGE//FFEFCGFEECG@CCDHGHHB?GH2FGHEGHG@DDFGGHHHHHH0<GHAG<-ADGGHGHHGHHHHHCFFFFGEGC-;@DCFF;B;@D/FBFFBFF/:FFFFFFFFFFFF/;@9AFABFFF.9--;A.BFFFFFFFBBFFFFB.;/BFFFFFFF//9BF/99-;ADFF/;9:F.
@M05620:37:000000000-D9766:1:1101:19175:9599 1:N:0:92
ACCACACCTTCTACAATGAGCTGCGTGTGGCTCCCGAGGAGCACCCCGTGCTGCTGACCGAGGCCCCCCTGAACCCCAAGGCCAACCGCGAGTGGCCCGCTACCTCTTCTGGTGGCCGCCTCCCTCCTTCCTGGCCTCCCGGCGCTGCGCCCTTTCTCACTGGTTCTCTCTTCTGCCGTTTTCCGTAGGACTCTCTTCTCTGACCTGAGTCTCCTTTGGAACTCTGCAGGTTCTAGATCGGCAGAGCCCAC
+
AAABBBBBFFFFFGGGGGGGGFFHGAFEFAGHHGGGGGEFGHHHHGGGFGGGHGHHGHHGGGGCGGGGGGGHHHHGGGGHGHHHHGGGGGGG/??FGHFGGDGHHGHHHHHHHHGHHGGGGGHGHHGHHHHHHHHHHHHGFG-ABGAGGGGGFFFFFF/BFFFFFFFFFFFFFFFFFFFFFFFFFF.AFFFFFFFFFFFFFFFFFFFFFFFFFFFFFFFFFFFFFFFFFF;BFFEFFFFED-;BFFF.AEF
@M05620:37:000000000-D9766:1:1101:21835:9600 1:N:0:92
ACCACACCTTCTACAATGAGCTGCGTGTGGCTCCCGAGGAGCACCCCGTGCTGCTGACCGAGGCCCCCCTGAACCCCAAGGCCAACCGCGAGAAGATGCCCAGGTGAGTGGCCCGCTACCTCTTCTGGTGGCCGCCTCCCTCCTTCCTGGCCTCCCGGAGCTTCGCCCTTTCTCACTGGTTCTCTCTTCTGCCGTTTTCCGTAGTACTCTCTTCTCTGACCTGAGTCTCCTTTGGAACTCTGCAGGTTCTA
+
BBBABBBBFFFFGGGFDGFFGFHHGEEEFEHHGGGFGGGGGHHHHGGGFGGGHHGHHHHGGGGGGGGGGGGHHGHGGGGHGHHHHGFGGGGFFGF2FHBCCHE?FGD?GFAF?G--@@@GGFHHHG<DGC?G<@D-EGECHHGFFGGFFGFFF.EAE----:/=-EFFF9BBFFBFFB.BF/9B/9FFFFFFF@../;F/.;9../9:;FF/:/9F//99FB./.9/99FFBFF/FFBF///9;F.9/;BF
@M05620:37:000000000-D9766:1:1101:3382:9601 1:N:0:92
ACCACACATTCTACAATGCGCTGCGTGCGGCTCTCGAGGAGCACCCCTTGCTGCTGACCGAGGCCCCCCTGAACCCCAAGGCCAACCGCGCGAAGATGCCCAGGTTTTCTGGTGGCCGCCTCCCTTGTTTCTGGCCTCCCTGCGTTCCGCCCTTTCTGCTTGGTTCTCTTTTCTTCCGTTTTCCGTCGGCCTCTTTTCTCTGAATTGCGTCTCCTTTGGACCTTTGCCGGTTTTGGAACGGGCGAGTTCAC
+
AAABAAB3BBBFFFFGGGAAEFGGGEF22AAAB3BB3BAE?B1BBAEBABBFBGGHGHH0>/CEFFGGGE/G3FGEFGGHGH?FHFGGBD<B><A/?F1?0?/<>1><1=FG=<AFF-<AED<.;0/;C/00:BGHHHHGF0C?.;.;..;@DGFGF000;09;AFFFF/BFFFBF9A9BFFFFDFF;DF..;F/;B9BFFFF/////;DFF.;/FFFFFFB.999B/;-;A.A.-B//.A.;--@-./;;
@M05620:37:000000000-D9766:1:1101:15270:9604 1:N:0:92
ACCACACCTTCTACAATGAGCTGCGTGTGGCTCCCGAGGAGCACCCCGTGCTGCTGACCGAGGCCCCCCTGAACCCCAAGGCCAACCGCGAGAAGATGAGTGAGTGGCCCGCTACCTCTTCTGGTGGCCGCCTCCCTCCTTCCTGGCCTCCCGGAGCTGCGCCCTTTCTCACTGGTTCTCTCTTCTGCCGTTTTCCGTAGGACTCTCTTCTCTGACCTGAGTCTCCTTTGGAACTCTGCGGTTCTAGATCG
+
BCCCCCCAFFFFGGGGGGGGGGHHGEGGHGHHHGGGCEGG?HEHHGGGEGGFGHHHHHHGGGGGGGGGGGGHHHHGGGGHGHHHHGGGGGGGDGHHHHBFG<?2FFFFHHGGGGGHHHHHHHHG=GGHHCFGGGHGHHEHHHHHHHHGGGGEGDGGGGGGGGEGFFFFFFFFFFF;FFFFFFFFFFFFFB;:FFFFF9ADDFFFFFFFFFFFFFFFFFFFFFFBFFFFFFFFFFFFFFFBC;BEFFF/FFF
@M05620:37:000000000-D9766:1:1101:17749:9611 1:N:0:92
ACCACACCTTCTACAATGAGCTGCGTGTGGCTCCCGAGGAGCACCCCGTGCTGCTGACCGAGGCCCCCCTGAACCCCAAGGCCAACCGCGAGAAGATGACCCAGGTGAGTGGCCAGCTACCTCTTCTGGTGGCCGCCTCCCTCCTTCCTGGCCTCCCGGAGCTGCGCCCTTTCTCACTGGTTCTCTCTTCTGCCGTTTTCCGTAGGACTCTCTTCTCTGACCTGAGTCTCCTTTGGAACTCTGCAGGTTCT
+
BBBBBBBBFFFFGGGGGGGGGGHHGGGFHGHHHGGGGGGGGHHHHGGGEGGGHHHHHHHGGGGGGGGGGGGHHHHGGGGHGHHHHGGGGGGGGGHHHHHHH2G/FHHHH1?FGH1.FHHHHHHHHHHHB<CDHCFGGGGHGHHGHHFHGHHHHGG?EA?@CG?FFFGGGGF/FFFBFFFFBFFFFFFFFFFFFEFAAFFFFFFFD?FFFFFFFFF/FBFFFFF./FFFFFFFFFFFFB/:/;FBF/A.;BF
@M05620:37:000000000-D9766:1:1101:27392:9641 1:N:0:92
AGTGCCAGCTCTCAATCGCACAGGGGACCCAGGGCCTGGCCCCTCCATCCAGAAAACCTATGACCTCACCCGCTACCTGGAGCACCAACTCCGCAGCTTGGCTGGGACCTATGTGAGTATCCAGCGTAGGAATCTGGGAGTTGGGGAGGAGTGAGGAGTTGGGGAAAGACAGTCCTAACCGTGGAGGGTTCTGGTAAATGATGGGGTGAGGAGGGGCTCTTTGGCTCCCACCAGTCCCCCTGTCTGGTCTA
+
11>>AFDFAFCFFFFBF1FGCEFCCEGGGGHHGGECGEHCFHGHGGGHHHHFHGBGGEBHHHHHHHGHHHHGGGEEHHHFHHGEG/FFEGHHGFEEGFHHGHHGCGHGGHHHHHHH1BFFDGHFHGCCC/@>1@GFGHC/<GHHGGF-@E?GGHHHHCHBDBCGGGHHHHHBGF0GGBC.ACE-;EBG.A.CFGBFFFBFFGGGGGF@FEFFBF<=9-EFFFFFFFEEFFFFFFFFFFFF@FFFFFFF/FB
@M05620:37:000000000-D9766:1:1101:25276:9654 1:N:0:92
AGTGCCAGCTCTCAATCGCACAGGGGACCCAGGGCCTGGCCCCTCCATCCAGAAAACCTATGACCTCACCCGCTACCTGGAGCACCAACTCCGCAGCTTGGCTGGGACCTATGTGAGTATCCAGCGTAGGAATCTGGGAGTTGGGGAGGAGTGAGGAGTTGGGGAAAGACAGTCCTAACCGTGGAGGGTTCTGGTAAATGATGGGGTGAGGAGGGGCTCTTTGGCTCCCACCAGTCCCCCTGTCTGGTCTA
+
>A>AAFFFBFFFGGGGGGGGCEHFGGGGGGHHGGGGGGHGGHGHGGHHFHHHHFCHHGHGHHHHHHFHHHHGGGCEHHHGHHHHFHHHGGHHGGGGGHHHGHHGEEHHGGHGGHEDDGFHHHHHGC<EGGHHHHHHFFGFEHHH?CFGGGGHHHGHF?GHHHGGGGHHHHHHHHHHHHHA-;ECGGGG.FFGGGFFGGGGGGGGGGFFFFFFFFFFC;EFFF/FFBFEFFFFEFFFFFFFFFFFFFBFFFB
@M05620:37:000000000-D9766:1:1101:6574:9663 1:N:0:92
ACCACACCTTCTACAATGAGCTGCGGGTGGCTCCCGAGGAGCACCCCGTGCTGCTGACCGAGGCCCCCCTGAACCCCAAGGCCAACCGCGAGAAGATGACCCAGGTGAGTGGCCCGCTACCTCTTCTGGTGGCCGCCTCCCTCCTTCCTGGCCTCCCGGAGATGCGCCATTTCTCACTGGTTCTCTCTTCTGCCGTTTTCCGTAGGACTCTCTTCTCTGACCTGCGTCTCCTTTGGAACTCTGCAGGTTCT
+
>>A3AAAAFFCDDBGFFFBBA5BAE2AAAAGF3BBAEEEEGHHHHGEEFEGEHFHFFGGE>EEGF1>EGGG0F?CEFG/E//FCGG/<><<</?<CBD1<FHGG/FG1<1>FCC>A-AGC/GHFHGCGB:C?G.CG@A9C.9CGB00:C0BFGFAEF.9:>-9BFBFD.AF//;BFFFFF9FFFFFFFFFFFFF=ADFFFFFFFFFFFF/FFFF/999FFFFFF.-.;AFBBB9BFFFF9FFFFFFFFFFF
@M05620:37:000000000-D9766:1:1101:5071:9666 1:N:0:92
AGACCCAGCTCTCCACTGCACAGGGTCCCGAGAGCTTGGCCCCTCCATCGAGAAATCCTACGACCACACCCACCACCTCGGACACCCGCTCAGCAGGTCGGCTGGGACCTATGTGCGTATCCCGCGTAGGCCTCTGGGCGTTGGGGCGGCGTGCGGCGTTGGGGCCCGCCCGTCCTCACCGTGGCGGGTTCTGGTAAATGATGGGGTGAGGCGGGGCTCTTTGGCTCCCCCCAGTCCCCCTGTCTGGTCTA
+
>>11>>>A?FFFGGG11BB1B1B0FB0BBABA0AA1BBEGBGGHGG0FGABB//F1DBFG1AAEF/BBEEG/B//?FG0B?/>>FFG/>E>/0B1B/B1//>/BECFGCF1?F@@2/F<AGHC/ACG->A11FGHC0/C@CCCA-@C@G;@;@F@@@@@@@F@@B??@?-99@BFFB/:AAFF@@@-@@FFFFFF99;BF/:BFFF;@-9--9@@;?;FFBBFFFEFFF-A?;AFEFFFF@FBFFFFFFF/
@M05620:37:000000000-D9766:1:1101:26804:9669 1:N:0:92
AGTGCCAGCTCTCAATCGCACAGGGGACCCAGGGCCTGGCCCCTCCATCCAGAAAACCTATGACCTCACCCGCTACCTGGCGCACCACCTCCGCAGCTTGGCTGGGACCTATGTGAGTATCCAGCGCAGGAATCTGGGAGGTGGGGAGGAGTGAGGAGTTGGGGAAAGACAGTCCTAACCGTGGAGGGTTCTGGTAAATGATGGGGTGAGGAGGGGCTCTTTGGCTCCCACCAGTCCCCCTGTCTGGTCTA
+
>>33>@DFAFFFFB5BBAF2ECGCGE2A2BFG2BEA2BFG2BEHGGHHFEFGDGF2BEHHFHDGHBGFHHHEE/>EHHFG1>EE@E1/?FG/?AE/>F3BEFH///BFE0?FD2GGFH2FG22@GD//A//?FHHFHG0C->FFCGCCG../:0;C::CCCGGGEFAF/C/CFGGGGGGG?CEGDFGGDFFFFF/BFFFFFFFFFFFBFF.99DB-;@EFFFFFFFFFAFFFFFBFBBEFBF/BFF/;/BB
@M05620:37:000000000-D9766:1:1101:25286:9676 1:N:0:92
AGTGCCAGCTCTCAATCGCACAGGGGACCCAGGGCCTGGCCCCTCCATCCAGAAAACCTATGACCTCACCCGCTACCTGGAGCACCAACTCCGCAGCTTGGCTGGGACCTATGTGAGTATCCAGCGTAGGAATCTGGGAGTTGGGGAGGAGTGAGGAGTTGGGGAAAGACAGTCCTAACCGTGGAGGGTTCTGGTAAATGATGGGGTGAGGAGGGGCTCTTTTGCTCCCACCAGTCCCCCTGTCTGGTCTA
+
AAAAAFFFBFFFGGDFGFGGGCHDGFGGEFHHA2EEFFGHFHCGGGHHHGHHEFBGHGHHHHGHHHHHHHHGG@FGHHGGHGHHHHGHG3GHGGGGFGGGAHFFE/BFEHHGFDFGFDGHHFHHHGGGGGHFFHHGFHHG/GBCCGGGGGGHHHFHHEFHHH?CGDHHHHFGCFHHHHHHGGGGGEAAAFFFFE;9FFGGGFFBA9D99.FFFFFADFFFBB/;BBFFEFFFF;BFFFFBCFFFFFFFBF9
@M05620:37:000000000-D9766:1:1101:18965:9677 1:N:0:92
AGTGCCAGCTCTCAATCGCACAGGGGACCCAGGGCCTGGCCCCTCCATCCAGAAAACCTATGACCTCACCCGCTACCTGGAGCACCAACTCCGCAGCTTGGCTGGGACCTATGTGAGTATCCAGCGTAGGAATCTGGGAGTTGGGGAGGAGTGAGGAGTTGGGGAAAGACAGTCCTAACCGTGGAGGGTTCTGGTAAATGATGGGGTGAGGAGGGGCTCTTTGGCTCCCACCAGTCCCCCTGTCTGGTCTA
+
BCBCCFFFDFFFGGGGGGGGGGHGGGGGGGHHGGGGGGHHHHGHGGHHHHHHHHHHHGHHHHHHHHHHHHHGGEFGHHHHGHHHHHHHGHHHGGGGGHHHGHHGGGHHGHHHHHHHHHHHHHHHHGGGGGHHHHHHHHHGGHHHGGGGGGGHHHHHHGHHHHGGGGHHHHHHHHHHHHHHGGGGGGGGEGGGGGGGGGHGGGGGGGFFFFFFFFFFFFFFFFFFFFFFFFFFFFFFFFFFFFFFFFFFFFF
@M05620:37:000000000-D9766:1:1101:9251:9685 1:N:0:92
ACCACACCTTCTACAATGAGCTGCGTGTGGCTCCCGAGGAGCACCCCGTGCTGCTGACCGAGGCCCCCCTGAACCCCAAGGCCAACCGCGAGAAGACCCAGGTGAGTGGCCCGCTACCTCTTCTGGTGGCCGCCTCCCTCCTTCCTGGCCTCCCGGAGCTGCGCCCTTTCTCACTGGTTCTCTCTTCTGCCGTTTTCCGTAGGACTCTCTTCTCTGACCTGCGTCTCCTTTGGAACTCTGCAGGTTCTCGA
+
BBBAAABBFFFFFGFGFGGFG5FHGEEBGGHHHGGBEEGEGHGHEDGFGEGGHHHHFEGG?EGGGGGGGGGHFFFEGGGHGHHHHGGGGGGGFGHH?FGHGG?FFGHHGGHHGGGGGHHGHHHHHHGHGHHGGGGGHGHHGHGHFGCCFGGGGGGFCCGFGGGGFFFFFBFF/;BFFFFFFFFFFFFFFFFF:AFFFFFF.DDFFFFFFFFFFFFB/;FFF.@FFFFFFFFFFFBFFFFFFBFFAFFB/;9
@M05620:37:000000000-D9766:1:1101:26411:9702 1:N:0:92
ACCACACCTTCTACAATGAGCTGCGTGTGGCTCCCGAGGAGCACCCCGTGCTGCTGACCGAGGCCCCCCTGAACCCCAAGGCCAACCGCGCGAAGATGCCCAGGTGAGTGGCCCGCTACCTCTTCTGGTGGCCGCCTCCCTCCTTCCTGGCCTCCCGGAGCTGCGCCCTTTCTCACTGGTTCTCTCTTCTGCCGTTTTCCGTAGGACTCTCTTCTCTGACCTGAGTCTCCTTTGGAACTCTGCAGGTTCTA
+
BBBBBBBAFFFFGGGGFG5FGGHHGGGEGGHHHFFGGGGGGHGHHGGGGGGGHHHHHHHEGGGGGGGGGGGHHHHGGGGHGHHHHGGGGG/BFGGGHHHHHHHE<CGHHDFGHHFGFFGHHHHHHHHHGCDHHCDGGGHGGGGFGGGFFGFGFGGGF--;AFFFBAFFFFFFFFBFFFEFFFFFFFFFFFFFFFFFFFFFFFFFFFFFFBFFFFFFFF/FFFFF.;FBFFFFFFFFFFFFFBFFFFFFFF;
@M05620:37:000000000-D9766:1:1101:16000:9708 1:N:0:92
ACCACACCTTCTACAATGAGCTGCGTGTGGCTCCCGAGGAGCACCCCGTGCTGCTGACCGAGGCCCCCCTGAACCCCAAGGCCAACCGCGAGAAGATGCCCAGGTGAGTGGCCCGCTACCTCTTCTGGTGGCCGCCTCCCTCCTTCCTGGCCTCCCGGAGCTGCGCCCTTTCTCACTGGTTCTCTCTTCTGCCGTTTTCCGTAGGACTCTCTTCTCTGACCTGAGTCTCCTTTGGAACTCTGCAGGTTCTA
+
CCCCCCCCFFFFGGGGGGGGGGHHGFGFHGHHHGGGGGGGGHHHHGGGEGGGHHHHHHHGGGGGGGGGGGGHHHHGGGGHGHHHHGGGGGGGGGHHHHBHHFHGHGFHGHGFHHFGFGGHHHFHHHDGGGDFHFGGGGHGFHGHHFGFBFGGFFGGBC-?BABF?BDFAFFFFFFFFBF:FFFF0BBFFFFFFFADFFFFFFFDFFFFFFFFFFFFFFFFFFEFFFFFFFFFF0FFFFFFFFFFFFAFBB9
@M05620:37:000000000-D9766:1:1101:10554:9711 1:N:0:92
ACCACACCTTCTACAATGAGCTGCGTGTGGCTCCCGAGGAGCACCCCGTGCTGCTGACCGAGGCCCCCCTGAACCCCAAGGCCAACCGCGAGAAGATGCCCAGGTGAGTGGCCCGCTACCTCTTCTGGTGGCCGCCTCCCTCCTTCCTGGCCTCCCGGCGCTGCGCCCTTTCTCACTGGTTCTCTCTTCTGCCGTTTTCCGTAGGACTCTCTTCTCTGACCTGAGTCTCCTTTGGAACTCTGCAGGTTCTA
+
CCCCCCCCFFFFGGGGGGGGGGHHGGGBAEHHHGGGDGFGFHHHHGGGFEGGGHHHHHHEFGGGGGGGGGGHHHHGGGGHGHHHHGGGGGDGGGHFGGHHHHHGHHHHHHGGHHGGGGGHHHHHHHHGHHGHHGGGGGHGHHGHHGGGGGGGGGGGGG-ACFFFFFFFFFFFFFFFFFFFFFFFFFFFFFFFFFFFFFFFFFFFFFFFFFFFFFFFFFFFFFFFFFFBFFFFFFFFFFFFFFFFFFFFFFB
@M05620:37:000000000-D9766:1:1101:24319:9764 1:N:0:92
ACCACACCTTCTACAATGAGCTGCGTGTGGCTCCCGAGGAGCACCCCGTGCTGCTGACCGAGGCCCCCCTGAACCCCAAGGCCAACCGCGAGAAGATGCCCAGGTGAGTGGCCCGCTACCTCTTCTGGTGGCCGCCTCCCTCCTTCCTGGCCTCCCGGAGCTGCGCCCTTTCTCACTGGTTCTCTCTTCTGCCGTTTTCCGTAGGACTCTCTTCTCTGACCTGAGTCTCCTTTGAAACTCTGCAGGTTCTA
+
CCCCDCDDFFFFGGGGGGGGGGHHGGGGHGHHHGGGGGGGGHHHHGGGGGGGHHHHHHHGGGGGGGGGGGGHHHHGGGGHGHHHHGGGGGDGGGHHHGGHHHHGH1GHHHGGHHGG?DGHHHHHHHHHHHGHHGGGGGHGHHGHHGGGGGGGGGGGG?:ADGBFGGFFFFFFFBFFFFFFFFFFHFFFFFFFFFFFFFHFFFADDFFFFFFFFHHFFFFFFFFFFFFFFFFFFF0:;00BF:0;BFF0;00
@M05620:37:000000000-D9766:1:1101:15939:9772 1:N:0:92
ACCACACCTTCTACAATGAGCTGCGTGTGGCTCCCGAGGAGCACCCCGTGCTGCTGACCGAGGCCCCCCTGAACCCCAAGGCCAACCGCGAGTGGCCCGCTACCTCTTCTGGTGGCCGCCTCCCTCCTTCCTGGCCTCCCGGCGCTGCGCCCTTTCTCCCTGGTTCTCTCTTCTGCCGTTTTCCGTCGGCCTCTCTTCTCTGACCTGAGTCTCCTTTGGAACTCTGCAGGTTCTAGATCGGCAGAGCCCAC
+
CCCCCDCDFFFFGGGGGGGGGGHHGGGGHGHHHGGGGGGGGHHHHGGGEGGGHHHHHHHGGGGGGGGGGGGHHHHGGGGHGHHHHGGGGGGG/=?FF/<A@FGGH?GGHHGHFHGHHCGGGGHGHHGHHHHGHHHHHHHGAF-?FGAFFGGGFFFFFF1<FFFFFFFFFFFFFF1FFFFFFFFFBF?DF=ADFBFFFFFFFFEFFFFF/FFFFFFFFFFFFFFBFFFFFEAFFF1BFFBEF;BFFFFFBEF
@M05620:37:000000000-D9766:1:1101:14261:9779 1:N:0:92
AGTGCCAGCTCTCAATCGCACAGGGGACCCAGGGCCTGGCCCCTCCATCCAGAAAACCTATGACCTCACCCGCTACCTGGAGCACCAACTCCGCAGCTTGGCTGGGACCTATGTGAGTATCCAGCGTAGGAATCTGGGAGTTGGGGAGGAGTGAGGAGTTGGGGAAAGACAGTCCTAACCGTGGAGGGTTCTGGTAAATGATGGGGTGAGGAGGGGCTCTTTGGCTCCCACCAGTCCCCCTGTCTGGTCTA
+
ACAABFFFCFFFGGGGGGGGGGHHGGGGGGHHGGGGGGHHHHGHGGHHHHHHHHHHHGHHHHHHHHHHHHHGGFGGHHHHHHHHHHFHGHHHGGGGGHHHGHHGGGHHGHHHHHHHHHHHHHHHHGGGGGHHHHHHHHHGGHHHGGGGGGGHHHHHHGHHHHGGGGHHHHHHHHHHHHHHGGGGGGGGEGGGGGCFGGGGGGHGGGFFFFFFFFFFFFFFFFHFFFFFFFFFFFFFFFFFFFFFFFFFFFF
@M05620:37:000000000-D9766:1:1101:8317:9789 1:N:0:92
ACCACACCTTCTACAATGAGCTGCGTGTGGCTCCCGAGGAGCACCCCGTGCTGCTGACCGAGGCCCCCCTGAACCCCAAGGCCAACCGCGCGAAGATGAGTGAGTGGCCCGCTCCCTCTTCTGGTGGCCGCCTCCCTCCTTCCTGGCCTCCCGGCGCTGCGCCCTTTCTCACTTTTTCTCTCTTCTGCCGTTTTCCGTAGGACTCTCTTCTCTGACCTGAGTCTCCTTTGGCACTCTGCAGGTTCTAGCTC
+
AA1AAAA>CFCFGGGGGG1BGEGFEEEBAEGHHFFGCEE/EHHHHGGAAEEGGGFHHHHAEEEEGAEGGEGHHHHGGGGHFHHHEGGGGG/>CBCC1DFGGFFHHHGGHCCGG-<<CCGHHH0D0CEHCCGGGGHGHHGGGGGG0;FFFGGG?A-9@;@A@@;9@BBBBF9BF//;;FFFFFFFFFF//;;;9E/9AB-AABFF/;FFFFFFFF/BFFEFFFBFFFF/;B9/BBFF9/9/;AFFFF/9/;B
@M05620:37:000000000-D9766:1:1101:19694:9791 1:N:0:92
ACCACACCTTCTACAATGAGCTGCGTGTGGCTCCCGAGGAGCACCCCGTGCTGCTGACCGAGGCCCCCCTGAACCCCAAGGCCAACCGCGAGAAGATGACCCAGGTGAGTGGCCCGCTACCTCTTCTGGTGGCCGCCTCCCTCCTTCCTGGCCTCCCGGAGCTGCGCCCTTTCTCACTGGTTCTCTCTTCTGCCGTTTTCCGTAGGACTCTCTTCTCTGACCTGAGTCTCCTTTGGAACTTGCAGGTTCTA
+
BBBABABBFFFFGGGFAGBGGGHHGABAFAGH3FFEDGGCGHHHHGGGDEGGHHGFGHFGCGGGGFGGGGGFGFHGGGEHEFHHHGEEGG@@CDHH1GGHHHHHGHHFFHHGGHHGGGGGHHHHHHHHHHHGHHGGGGGGGHHGHGGGGGGFGGGGFG@-BBGGGGBF?BFFFFFFFFFFFFFFFFFFFFFFFFBDFFFFFFFFFFFFFFFFFFFFFFEFFFFFFFFFFFFFFFFBBFFFFFF/9FFFFF;
@M05620:37:000000000-D9766:1:1101:24357:9792 1:N:0:92
ACCACACCTTCTACAATGAGCTGCGTGTGGCTCCCGAGGAGCACCCCGTGCTGCTGACCGAGGCCCCCCTGAACCCCAAGGCCAACCGCGAGAAGATGCCCAGGTGAGTGGCCCGCTACCTCTTCTGGTGGCCGCCTCCCTCCTTCCTGGCCTCCCGGAGCTGCGCCCTTTCTCACTGGTTCTCTCTTCTGCCGTTTTCCGTAGGACTCTCTTCTCTGACCTGAGTCTCCTTTGGAACTCTGCAGGTTCTA
+
ABBBBBBBFFFFGGGGDGGGGGHHGFGGHDHHHGGGCEGCGHHHHGGGEGGGHHGHHHHGGGGGGGGGGGGHFHHGGGGHGHHHEFGGG?CCGDHFFDGHHH/?FGGHHHGGHH-CFCGHHHHHHEFGGHGHHGGGGGHGHHGHBFGGGGFGGGGGG-?-=F/BBAFFFFFFFFFFFFFFFFFFFFFBFFFFFFFFFFFFFBF.;BFFFFFFFFBFF/FFFF.9.;BFFFFEFFFFFFFBFBFFFFAFFFF
@M05620:37:000000000-D9766:1:1101:20455:9807 1:N:0:92
AGTGCCAGCTCTCAATCGCACAGGGGACCCAGGGCCTGGCCCCTCCATCCAGAAAACCTATGACCTCACCCGCTACCTGGAGCACCAACTCCGCAGCTTGGCTGGGACCTATGTGAGTATCCAGCGTAGGAATCTGGGAGTTGGGGAGGAGTGAGGAGTTGGGGAAAGACAGTCCTAACCGTGGAGGGTTCTGGTAAATGATGGGGTGAGGAGGGGCTCTTTGGCTCCCACCAGTCCCCCTGTCTGGTCTA
+
BBAABFFFBFFFGGGGGCFCECHFGGEEGGFHFGG2FF2FGGGHGGHHBFHHHF3GGGHHHGGHHHHHFHHGGEEFHGGH2BGHHG1?EFGHEGGGGFGHGHHGGGHHGHGHHHHHHHHHHHHHHGGGGGHHHHHHHHCFGHHHGGFGGDEGHGHHFDHHHHGGGGGHHHHHHHHHHHHHGGGGFGGGEGFGGGFFGGGGGGGGGGDFFFFFFFFFFFFFFFEFFFFFFFFFFFFFFFFFFFFFFFFFFF/
@M05620:37:000000000-D9766:1:1101:21259:9817 1:N:0:92
ACCACACCTTCTACAATGAGCTGCGTGTGGCTCCCGAGGAGCACCCCGTGCTGCTGACCGAGGCCCCCCTGAACCCCAAGGCCAACCGCGAGAAGATGCCCAGGTGAGTGGCCCGCTACCTCTTCTGGTGGCCGCCTCCCTCCTTCCTGGCCTCCCGGAGCTGCGCCCTTTCTCACTGGTTCTCTCTTCTGCCGTTTTCCGTAGGACTCTCTTCTCTGACCTGAGTCTCCTTTGGAACTCTGCAGGTTCTA
+
DDDDDDDDFFFFGGGGGGGGGGHHGGGEHGHHHGGEFGGGGHHHHGGGGGGGHHHHHHHEGGGGGGGGGGGHHHHGGGGHGHHHHGGGGGCGGGHHHHHHHHHGHHEHHHGGHHGGGGGHHHHHHHHGHHGHHGGGGGHGHHGHHGGGGGFFGGGGGDBFDGFGAGFFFFFFFFFFFFFFFFFFHFFFFFFFFFFFFFFFFFFFDFFFFFFFHHHFFFEFFFFFEFFFFFFFFFFFFFFFFFFFFFFFFFB
@M05620:37:000000000-D9766:1:1101:20051:9827 1:N:0:92
ACCACACCTTCTACAATGAGCTGCGTGTGGCTCCCGAGGAGCACCCCGTGCTGCTGACCGAGGCCCCCCTGAACCCCAAGGCCAACCGCGAGAAGATGAGTGAGTGGCCCGCTACCTCTTCTGGTGGCCGCCTCCCTCCTTCCTGGCCTCCCGGAGCTGCGCCCTTTCTCACTGGTTCTCTCTTCTGCCGTTTTCCGTAGGACTCTCTTCTCTGACCTGAGTCTCCTTTGGAACTCTGCAGGTTCTCGATC
+
CCCCCCCCFFFFGGGGGGGGGGHHGEGEEEHHHGGGGGGGGHHHHGGGFGGGHHGHHHHGGGGGGGGGGGGHHHHGGGGHGHHHHGGGGGFGGGHHHHHHHHHHHHGGHHGGG-DHHHHHHHHHHHGHHGGGGGHGHHGHHHHHHHHGGGGGGG-AGGGGGGGGFFFFFFFFFFFFFFFFFFFFFFFFFDDFFFFFFFFFFFFFFFFFFFFFFF0BFFFFFFFFFFFFFFFEFFFFFFF0BAAFFF0A0F?
@M05620:37:000000000-D9766:1:1101:27289:9840 1:N:0:92
ACCACACCTTCTACAATGCGCTGCGTGCGGCTCCCGAGGAGCACCCCGTGCTGCTGACCGAGGCCCCCCTGAACCCCAAGGCCAACCGCGCGAAGATGACCCAGGTGAGTGGCCCGCTACCTCTTCTGGTGGCCGCCTCCCTCCTTCCTGGCCTCCCGGAGCTGCGCCCTTTCTCACTGGTTCTCTCTTCTGCCGTTTTCCGTAGGACTCTCTTCTCTGACCTGAGTCTCCTTTGGAACTCTGCAGGTTCT
+
AAABBAA>BFBDEGGG5DAEAEEEEEG2A2EGGBB2AEG?EHHHHGG0E>FFFFHHHHH?EGCGFGGGGGEFHHGGGGGGGHHEAGGGG//>CCCGHEFHHHAF.FFFHFEGGHCDDGGGHHHHHHHGHHHGHHG@BDGGGGGGGGGGGGGGGGGGFDBBB;:FFBBFBBFFFFFFFFFFFFFFFFFFFFFFFFBFFFFFFFFFD?FFFFFFFF/BFFFFFFFF/BFFFFFFFFFFFFFFFFFFFFFFFFF
@M05620:37:000000000-D9766:1:1101:20756:9847 1:N:0:92
ACCACACCTTCTACAATGAGCTGCGTGTGGCTCCCGAGGAGCACCCCGTGCTGCTGACCGAGGCCCCCCTGAACCCCAAGGCCAACCGCGAGAAGATGAGTGAGTGGCCCGCTCCCTCTTCTGGTGGCCGCCTCCCTCCTTCCTGGCCTCCCGGCGCTGCGCCCTTTCTCACTGGTTCTCTCTTCTGCCGTTTTCCGTAGGACTCTCTTCTCTGCCCTGAGTCTCCTTTGGAACTCTGCAGGTTCTTGATC
+
CCCCCCCCFFFFGGGGGGGGGGHHGFGAFEHHHGFDEGGCGHHHHGGGDEGGHHEHHHHGGGGGGGGGGGGHHHHGGGGHGHHHGGGGGG>BGGHGHHHFD22FG=FFFAC?<-CF00<<GGD00<.<C-@C:EEGCCDBC0G00/FGGGGGAA?-A??DFFDC=F0B00000;/;9:9BF09BFFB00;AD/;0:AF?..:0B/B00BFFFFF09;FFB/90:B0F0;99000BFB0B0:.;0:B0;000
@M05620:37:000000000-D9766:1:1101:24899:9849 1:N:0:92
ACCACACCTTCTACAATGAGCTGCGTGTGGCTCCCGAGGAGCACCCCGTGCTGCTGACCGAGGCCCCCCTGAACCCCAAGGCCAACCGCGAGAAGCTGAGTGCGTGGCCCGCTACCTCTTCTGGTGGCCGCCTCCCTCCTTCCTGGCCTCCCGGAGCTGCGCCCTTTCTCACTGGTTCTCTCTTCTGCCGTTTTCCGTAGGACTCTCTTCTCTGACCTTAGTCTCCTTTGGAACTCTGCAGGTTCTAGATC
+
AAAAA@AAFFF13FGDFFFDF1B1EAAEAAGH1F0B0AAEAFHHHGGEEAEFAFBFGE0AEE/EFFGGGGEHGGGEGCE>/?GFH/?<B//</?G111??GB1>?//>FGGGGGGGEFGGG0DD=/.CGCCGGGH.C/:G0CFGB/;;BC.AE@G@9A/;@AF-@BF/BBF/FBF;;FBFFBFFF/FFF-;:;-BBB:AAABF/B/;FFFFFFB/B99/;:F//BB/B9/BBFFFFFFFB/-;;BB/:;;:
@M05620:37:000000000-D9766:1:1101:15374:9875 1:N:0:92
AGTGCCAGCTCTCAATCGCACAGGGGACCCAGGGCCTGGCCCCTCCATCCAGAAAACCTATGACCTCACCCGCTACCTGGAGCACCAACTCCGCAGCTTGGCTGGGACCTATGTGAGTATCCAGCGTAGGAATCTGGGAGTTGGGGAGGAGTGAGGAGTTGGGGAAAGACAGTCCTAACCGTGGAGGGTTCTGGTAAATGATGGGGTGAGGAGGGGCTCTTTGGCTCCCACCAGTCCCCCTGTCTGGTCTA
+
BCBCCFFFCFFFGGGGGGGGGGHHGGGGGGHHGGGGGGHHHHGHGGHHHHHHHHHHHGHGHHHHHHHHHHHGGEGGHHHHHHHHHHHHGHHHGGGGGHHHGHGGGGHHGHHHHHHHHHFHHHHHHGGGGGHHHHHHHHHGGHHHGGGGGGGHHHHHHGHHHHGGGGHHHHHHHHHHHHHHGGGGGGGGEGGGGGFFGGGGGGGGGGFFFFFFFFFFFFFFFHFFFFFFFFFFFFFFFFFFFFFFFFFFFFF
@M05620:37:000000000-D9766:1:1101:7446:9876 1:N:0:92
AGTGCCAGCTCTCCATCGCACAGGGGACCCAGGGCCTGGCCCCTCCATCCAGAAAACCTATGACCTCACCCGCTACCTGGCGCACCCACTCCGCAGCTTGGCTGGGACCTATGTGAGTATCCAGCGTAGGAATCTGGGCGTTGGGGCGGAGTGAGGAGTTGGGGAAAGACAGTCCTAACCGTGGAGGGTTCTGGTAAATGATGGGGTGAGGAGGGGCTCTTTGGCTCCCACCAGTCCCCCTGTCTGGTCTA
+
>A>3>DFFBFFFGGGGGFF2F2GCG2AAEBFGBBE2BFHHHHGHGGHHHFHHHHHAFEHHFDGHH@FGHHH>E>>EGHBF1>EEGGA/??G2/E/<>FBFEHHGGGHHGHHHHGHHHHHHHHHHHGFECGGHHHHHHH/>ADGHGG.:D-;;F0BACEGGGGGGAA.C/:BFFFFFFFFFFFFF.ADFDFFFFFBFFFFFFFFFFFFFFFF/DDFFFFFFFFFFFFFFFBFFFFFFFFFFFFFFFFFFFFF
@M05620:37:000000000-D9766:1:1101:9359:9908 1:N:0:92
ACCACACCTTCTACAATGAGCTGCGTGTGGCTCCCGAGGAGCACCCCGTGCTGCTGACCGAGGCCCCCCTGAACCCCAAGGCCAACCGCGAGAAGATGACCCAGGTGAGTGGCCCGCTACCTCTTCTGGTGGCCGCCTCCCTCCTTCCTGGCCTCCCGGAGCTGCGCCCTTTCTCACTGGTTCTCTCTTCTGCCGTTTTCCGTAGGACTCTCTTCTCTGACCTGCGTCTCCTTTGGAACTCTGCAGGTTCT
+
CCCCCCCBFFFFGFFGGGFGGGHHGEGBAFHGHGGGGGEGGHHHHGGFFEGGGHHHHHHFGCCGGGGGGGGGHHHGGGGHGHHHHGGGGGBCCGHGHHHGHHHGGHHBGHHGGHHGGGGGHHHGHHHGHHHGHHGGGGGHGHHGHGGGGGGGGGGGGGF-AAGGGGFFFFFFFFFFFFFFFFFFFFFFFFFFFFFFFFFFFFFFFFFFFFFFFFFFFFFEFFFF.DFFFFFFFFFFFFFFFFFFFFFFFFF
@M05620:37:000000000-D9766:1:1101:25773:9937 1:N:0:92
ACCACACCTTCTACAATGAGCTGCGTGTGGCTCCCGAGGAGCACCCCGTGCTGCTGACCGAGGCCCCCCTGAACCCCAAGGCCAACCGCGAGAAGATGCCCAGGTGAGTGGCCCGCTACCTCTTCTGGTGGCCGCCTCCCTCCTTCCTGGCCTCCCGGCGCTGCGCCCTTTCTCACTGGTTCTCTCTTCTGCCGTTTTCCGTAGGACTCTCTTCTCTGACCTGAGTCTCCTTTGGAACTCTGCAGGTTCTA
+
BBBAABBBFFFFGGGGGGGGGGHHGAEBCEHHGGGFDGGGGHHHHGGGFGGGGHHHHHHGGGGGGGGGGGGFFHHGGGGHEHHHHGEEGFGGGGHHGGBGHHHFGHHHHHGGHHGGGGGHHHHHHHFGHFDHHGGFGGGFHHGHCFGFFFFGGGGGFB--AAFFFFFFFFFFFFFFFFF9FFFFFFFFFFFEFFFFFEFFFFF../BFFFFFFFFFFFFFFFFFFBFFFFFFFFB/FFFFFFFFFFFFFFF
@M05620:37:000000000-D9766:1:1101:27900:9954 1:N:0:92
ACCACACCTTCTACAATGAGCTGCGTGTGGCTCCCGAGGAGCACCCCGTGCTGCTGACCGAGGCCCCCCTGAACCCCAAGGCCAACCGCGAGGTGCCCGCTACCTCTTCTGGTGGCCCCCTCCCTCCTTCCTGGCCTCCCGGCGCTGCGCCCTTTCTCCCTGGTTCTCTCTTCTGCCGTTTTCCGTCGCCCTCTCTTCTCTGACCTGAGTCTCCTTTGGACCTCTGCTGGTTCTCGATCGGCCGAGACCAC
+
BBBBBBBBFFFFGGGGGGGGGFHHGEGEHEHHHGGGGGGGDHHHHGGGEFGGHHHHHHHGGGGGGGGGGGGHHHHGGGGHGHHHHGGGGC/B//????<>@?A?G<?1?<FHF0EHHADCGGDGHHGGH<CGGFHHGHGGA@CGAB-ADGDGGGFFG;//.:A/:BFFBFFFFFFFBB.A/EFFFFFF-.:@FFFFFFFFFFFFFFF/FFFFFF//;99:BFFFFF//B;BFFFB9/BAADB.;@D-9:.A
@M05620:37:000000000-D9766:1:1101:12766:9997 1:N:0:92
ACCACACCTTCTACAATGAGCTGCGTGTGGCTCCCGAGGAGCACCCCGTGCTGCTGACCGAGGCCCCCCTGAACCCCAAGGCCAACCGCGAGTAGCCCGCTACCTCTTCTGGTGGCCGCCTCCCTCCTTCCTGGCCTCCCGGCGCTGCGCCCTTTCTCCCTGGTTCTCTCTTCTGCCGTTTTCCGTCGGCCTCTCTTCTCTGACCTGAGTCTCCTTTGGACCTCTGCAGGTTCTAGATCGGCAGAGCCCAC
+
AAA3AAAAFFFFGFGFFGGFGCGFGAEA42BGHGGGGGGGEC2GHGGGA1FFHFFAGFCEE@EGE1EGEEGHHHHGCFGHGHHHGGG/CGGC/0?1?0<B?/<GHGFDBHFF<F?CF@DG.AGCCG.C00:CB/:GFHHG.D--:A-;99EG@GFFFF//;9AFB/BFB9FFFF/BF-9AFFFBAFF9@=DDFB9FFBFFFF/9;FB/.;BBFF/FFBFF/BFF/FF/9A;F/F/9B/;9A--;EE/9;9;
@M05620:37:000000000-D9766:1:1101:26206:9999 1:N:0:92
AGTGCCAGCTCTCCATCGCACAGGGTACCCAGGGCCTGGCCCCTCCATCCAGAAAACCTATGACCTCACCCGCTACCTGGCGCACCCCCTCCGCAGCTTGGCTGGGACCTATGTGAGTATCCAGCGTAGGAATCTGGGAGTTGGGGCGGCGTGCGGAGTTGGGGAAAGCCAGTCCTAACCGTGGAGGGTTCTGGTAAATGATGGGGTGAGGAGGGGCTCTTTGGCTCCCACCAGTCCCCCTGTCTGGTCTA
+
>A>3>DFFBFFFGFGGBEE2EAGCFB4BF4BGABEABFGHFHGHGGHHHCGGGHH2BEHHHDGHH5BGHHHEE>>EGHBF1>BEGGG/>EE/>E@E<GBBEGHGGDGHGH?GHHHBHHHHHHBGHGG/AE1?GHHFHH0?EGFHGG.AD-;AF.AD-ADGGGFF...;/;.AFFFF//BFFFFF.AFFAFFFFFFBFFFFBFFFFFFFFFFFFFFFFFFFFFFFFFFFFFFF.FFFFFFFFFFFFFFFFFF
@M05620:37:000000000-D9766:1:1101:26188:10000 1:N:0:92
AGTTCCAGCTCTCCATCGCACAGGGTACCCAGGGCCTGGCCCCTCCATCCAGAAACCCTATGACCTCACCCGCCACCTGGCGCACCCACTCCGCAGCTTGGCTCCCACCAATGTGAGTATCCAGCGCCGGCATCTGGGCGGTGGGGAGGCGGGCGGAGTTGGGGAAAGACAGTCCTAACCGTGGAGGGTTCTGGTAAATGATGGGGTGAGAAGGGACTCTTTGGCTCCCACCAGTCCCCCTGTCTGCTCTA
+
>>>1>BFFBFFFG1FBAAE1E0F0F00A11B00BBB0BGH0GEAFGHHGAHH1FF00BBFAB2FGABFGA0>>/>BG0BB0>BEGG?/?FH0/E?E>G1B/0F1//0B?//1<B>21B21>221@C//<//<AGD1>0.---;:C@.:A.--9-;@;-;/9/@9--;;/9/9BFFFF9BA-AE=-A:@BFFFFF/;/FB9BF/BABF?AF///9A-9;FFF/BBFFF--;9AAF/BBB-B?E///9////;
@M05620:37:000000000-D9766:1:1101:26462:10007 1:N:0:92
AGTGCCAGCTCTCCATCGCACAGGGGACCCAGGGCCTGGCCCCTCCATCCAGAAAACCTATGACCTCACCCGCTACCTGGAGCACCCCCTCCGCAGCTTGGCTGGGACCTATGTGAGTATCCAGCGTAGGAATCTGGGAGTTGGGGAGGCGTGCGGCGTTGGGGAAAGACAGTCCTAACCGTGGAGGGTTCTGGTAAATGATGGGGTGAGGAGGGGCTCTTTGGCTCCCACCAGTCCCCCTGTCTGGTCTA
+
>33>>BDFBFFFFBGB5AEAECHGEAAAE2BG2AA2BABFFFGHGGHGFAEBFG3ABE3AFFFHHEFGHHH>E>>EHH3B2BFCEG1/>>EEEEEG@GFGGHHGDDFGGHGHHHFGHHHHHHGGH?E<CD?GGHEFFB0<CGHFC?.>C.<E?.-@-:BGGG@G.9.A/C/FFGGGFFFFBFFBDFFB.AFFFFFFFFFFFFFFFFFB?FFFFFBBBBFFFFBFFFFFFFFFEFFFFFFFBFFFFFFFFFF
@M05620:37:000000000-D9766:1:1101:10817:10025 1:N:0:92
AGTGCCAGCTCTCAATCGCACAGGGGACCCAGGGCCTGGCCCCTCCATCCAGAAAACCTATGACCTCACCCGCTACCTGGAGCACCAACTCCGCAGCTTGGCTGGGACCTATGTGAGTATCCAGCGTAGGAATCTGGGAGTTGGGGAGGAGTGAGGAGTTGGGGAAAGACAGTCCTAACCGTGGAGGGTTCTGGTAAATGATGGGGTGAGGAGGGGCTCTTTGGCTCCCACCAGTCCCCCTGTCTGGTCTA
+
CCCBCFFFBFFFGGGGGGGFGGHHGGGGGGHHGGGGGGHHHHGHGGHGHHHHGHHHHGHGFHHHHHHHHHHGGGGGHGHHHHHEHHHHGHHHGGGGGHHHGGHGGGHHGHHHHHHHHHHHHHHHHGGGGGHHHHHHHHHGGHHHGGGGGGGHHHHHHGHHGHGGGGHHHHHHHHHHHHGHGGFGGGGG;CFFGGFFGGGGGGGGGGFFFFFFFFFFFFFFFFFFFFFFFFFFFFFFFFFFFFFFFFFFFFF
@M05620:37:000000000-D9766:1:1101:4755:10028 1:N:0:92
AGTGCCAGCTCTCAATCGCACAGGGGACCCAGGGCCTGGCCCCTCCATCCAGAAAACCTATGACCTCACCCGCTACCTGGAGCACCAACTCCGCAGCTTGGCTGGGACCTATGTGAGTATCCAGCGTAGGAATCTGGGAGTTGGGGAGGAGTGAGGAGTTGGGGAAAGACAGTCCTAACCGTGGAGGGTTCTGGTAAATGATGGGGTGAGGAGGGGCTCTTTGGCTCCCACCAGTCCCCCTGTCTGGTCTA
+
ABAABFFFCFFFGGGGGGGAEFHGGEGGGGHHFAFDGGGHHHGHGGHHHHHHHHGHHGHHHGHHHHHHHHHGG>EGHHHHFGHHHHHHGHHHEGCGGHHHGHHGGGHHGHHHHHHHHHHHHHHHHGGGGGHHHHHHHHHGGHHHGGGGGGGHHHHHHGHHHGGGGGHHHHGHHHHHHHHHGGGGGGGGEGGGGGBFGGGGGGGGGGDFFFFFFFFFFFFFFFFFFFFFFFFFFFFFFFFFFFFFFFFFFFF
@M05620:37:000000000-D9766:1:1101:13721:10029 1:N:0:92
ACCACACCTTCTACAATGAGCTGCGTGTGGCTCCCGAGGAGCACCCCGTGCTGCTGACCGAGGCCCCCCTGAACCCCAAGGCCAACCGCGAGAAGACCCAGGTGAGTGGCCCGCTACCTCTTCTGGTGGCCGCCTCCCTCCTTCCTGGCCTCCCGGAGCTGCGCCCTTTCTCACTGGTTCTCTCTTCTGCCGTTTTCCGTAGGACTCTCTTCTCTGACCTGAGTCTCCTTTGGAACTCTGCAGGTTCTAGA
+
AAAABBBBFFFFGGGGDGGEGDGHGAE2AAFGGGGEGCEGFFEHHGGGAEGGDHGGGHHGGG?GGDGGGEGGFHHGGGGHGHHHHGGGGGCGGGGHHHHG/F?F1CFGFGHHGGGGGHHHHHHHHGGHGHHGGGGGGGHHGHHHG0;CFFGGGGGGGGGFGGGGFBBFFFFFBFFFFFFFFFFFFFFFFFFB:DFFFFFFFFDFFFFFFFFFFFFFFFFFF/FFFFFFFFFFFFFFFFFFFBFF;BFBFFB
@M05620:37:000000000-D9766:1:1101:22364:10045 1:N:0:92
ACCACACCTTCTACAATGAGCTGCGTGTGGCTCCCGAGGAGCACCCCGTGCTGCTGACCGAGGCCCCCCTGAACCCCAAGGCCAACCGCGAGTGGCCCGCTACCTCTTCTGGTGGCCGCCTCCCTCCTTCCTGGCCTCCCGGCGCTGCGCCCTTTCTCACTGGTTCTCTCTTCTGCCGTTTTCCGTCGGACTCTCTTCTCTGACCTGAGTCTCCTTTGGAACTCTGCAGGTTCTAGATCGGCAGAGCACAC
+
CCCDDDCCFFFFGGGGGGGGGGHHGGGEGGHHHGGGGGGGGHHHHGGGFGGGHHGHHHHGGGGGGGGGGGGHHHHGGGGHGHHHHGGGGGGG</??F?BDGGGHHHHHHHHHGHGHHGGGGGHGHHGHHGHHHHHHHHHGDD-CAF?EAGGGFFFFFF1FFFFFFFFFFFFFFFFFFFFFFFFFFF.CF-@FFFFFFHHFFFFFFFFFFFFFHFFFFFFFFFFFFFFBFF:FFFBFFFFFD-<BEFF0<FF
@M05620:37:000000000-D9766:1:1101:15226:10046 1:N:0:92
ACCACACCTTCTACAATGAGCTGCGTGTGGCTCCCGAGGAGCACCCCGTGCTGCTGACCGAGGCCCCCCTGAACCCCAAGGCCAACCGCGAGAAGATGACCAGGTGAGTGGCCCGCTACCTCTTCTGGTGGCCGCCTCCCTCCTTCCTGGCCTCCCGGAGCTGCGCCCTTTCTCACTGGTTCTCTCTTCTGCCGTTTTCCGTAGGACTCTCTTCTCTGACCTGAGTCTCCTTTGGAACTCTGCAGGTTCTA
+
BBCBBBCCFFFFFGGGFGGGGGHHGEEAEEHFHGGFGGEGGHGHHGGGGGGGFHGHHHHGGGGGGGGGGGGGHHHGGGGHGHHHHGGGGGCFGGHHHHHHHHHGHHHHHHGGHHGGGGGHHHHHHHHHHHGHHGGGGGHGHHGHHHGGGGGGGGGGGG-AFGGGGGFFFFFFFFFFFFFFFFFFFFFFFFFFFDADFFFFFFFFFFFFFFFFFFFFFFFFFFFFFFFFFFFFFFFFFFFFFFFFFFFFFFB
@M05620:37:000000000-D9766:1:1101:11309:10047 1:N:0:92
ACCACACCTTCTACAATGAGCTGCGTGTGGCTCCCGAGGAGCACCCCGTGCTGCTGACCGAGGCCCCCCTGAACCCCAAGGCCAACCGCGAGAAGATGACCCAGGTGAGTGGCCCGCTACCTCTTCTGGTGGCCGCCTCCCTCCTTCCTTGCCTCCCGGAGCTGCGCCCTTTCTCACTGGTTCTCTCTTCTGCCGTTTTCCGTAGGACTCTCTTCTCTGACCTGAGTCTCCTTTGGAACTCTGCAGGTTCT
+
CCCBCBCCFFFFGGGGGGGGGGHHGFGEHGHHHGGEGGGGGHHHHGGGGGGGHHHHHHHGGGGGGGGGGGGHHHHGGGGHGHHHHGGGGGDGGGHHHHHHHHHHGHHHHHHGGHHGGGGGHHHEHHHHHHHGHHGGGGGHGHHGHGGGGGGGGGGGGGGAGGGGGGFFFFFFFFFFFFFFFFFFFFFFFFFFFFFFFFFF0DFFFFFFFFFFFFFFFFFFFFFFFFFFFFFFFFFFFFFFFFFFFFFFFFF
@M05620:37:000000000-D9766:1:1101:11898:10067 1:N:0:92
ACCACACCTTCTACAATGAGCTGCGTGTGGCTCCCGAGGAGCACCCCGTGCTGCTGACCGAGGCCCCCCTGAACCCCAAGGCCAACCGCGAGAAGATGAGTGAGTGGCCCGCTACCTCTTCTGGTGGCCGCCTCCCTCCTTCCTGGCCTCCCGGAGCTGCGCCCTTTCTCACTGGTTCTCTCTTCTGCCGTTTTCCGTAGGACTCTCTTCTCTGACCTGAGTCTCCTTTGGAACTCTGCAGGTTCTAGATC
+
BBBABBBBFFFFGGGGGGGFGDGHGEEBEAGFFGGEGGGGGHHHHGGGGFGGHHHHHHHGGGGGGGGGGGGHGFHGGGGHFHHHHGGGGGCFGGFHHHHHHHGGHHGGHHGGGGGHHHHHHHHHHHGHHGGGGGHGHHGHHHHHHGHGGGGGGA-ADFGGFGGGFFFBFF/FFFBBFFFFFFFFFFFFF@;DFFFFFFF?FFFFFFFFFFFFFF/FFFFFFFFFFFFFFFFFFFFFFFFBFFFFFF/;;F/
@M05620:37:000000000-D9766:1:1101:24607:10071 1:N:0:92
AGTGCCAGCTCTCAATCGCACAGGGGACCCAGGGCCTGACCCCTCCATCCAGAAAACCTATGACCTCACCCGCTACCTGGAGCACCAACTCCGCAGCTTGGCTGGGACCTATGTGAGTATCCAGCGTAGGAATCTGGGAGTTGGGGAGGAGTGAGGAGTTGGGGAAAGACAGTCCTAACCGTGGAGGGTTCTGGTAAATGATGGGGTGAGGAGGGGCTCTTTGGCTCCCACCAGTCCCCCTGTCTGGTCTA
+
AA>AAFFFCFFFGAGGGFGAECHGGEAEGGGHFEGEEF2BFGGGGGHHHHGHHHH2GGHHFGHHHGGGHHHGG>EEHGHH2BGHHH1?EHHF>FCFEHFGGHHGGGHHGHHHHHHGHHHHHHHHHGGGGGHHHHHHHHAFGHHHGGAFGDEHH0DH0EHHHHGGGGGHHHHHHHHHHHHHGGGGGGGGEGGGGGFGGGGGGGGGGGEFFFFFFFFFFFFFFFFFFFFFFFFFFFFFFFFFFFFFFFFFFFF
@M05620:37:000000000-D9766:1:1101:13851:10078 1:N:0:92
ACCACACCTTCTACAATGAGCTGCGTGTGGCTCCCGAGGAGCACCCCGTGCTGCTGACCGAGGCCCCCCTGAACCCCAAGGCCAACCGCGAGAAGATGCCCAGGTGAGTGGCCCGCTACCTCTTCTGGTGGCCGCCTCCCTCCTTCCTGGCCTCCCGGAGCTGCGCCCTTTCTCACTGGTTCTCTCTTCTGCCGTTTTCCGTAGGACTCTCTTCTCTGACCTGAGTCTCCTTTGGAACTCTGCAGGTTCTA
+
CCCDDDDDFFFFGGGGGGGGGGHHGEGGHGHHHGGGGGGGGHHHHGGGGGGGHHHHHHHGGGGGGGGGGGGHHHHGGGGHGHHHHGGGGGGGGGHHHHHHHHHGHHHHHHGGHHGGGGGHHHHHHHHHHHGHHGGGGGHGHHGHHGGGGGGGGGGGGDDGGGGGGGFFFFFFFFHHFHFFFHFFFFFHHHHHFFDFFFHFFFFFFFFFFFFFHFFFHFFFFHFFFFFFFFFFHHFFFFFFHHFHFFFFFFB
@M05620:37:000000000-D9766:1:1101:8984:10096 1:N:0:92
AGTGCCAGCTCTCAATCGCACAGGGGACCCAGGGCCTGGCCCCTCCATCCAGAAAACCTATGACCTCACCCGCTACCTGGAGCACCAACTCCGCAGCTTGGCTGGGACCTATGTGAGTATCCAGCGTAGGAATCTGGGAGTTGGGGAGGAGTGAGGAGTTGGGGAAAGACAGTCCTAACCGTGGAGGGTTCTGGTAAATGATGGGGTGAGGAGGGGCTCTTTGGCTCCCACCAGTCCCCCTGTCTGGTCTA
+
BCBCBFFFCFFFGGGGGGGGGGHHGGGGGGHHGGGGGGHHHHGHGGHHHGHHHHHHHGHHHHHHHHHHHHHGGEGGHHHHGHHHHHHHGHHHGGGGGHHHGHHGGGHHGHHHHHHHHHHHHHHHHGGGGGHHHHHHHHGGGHHHGGGGGGGHHGHHHGHHHHGGGGHHHHHHHHHHHHHHGGFGGGGGEGGGGGFGGGGGGGGGGGFFFFFFFFFFFCFFFFFFFFFFFFFFFFFFFFFFFFFFFFFFFFF
@M05620:37:000000000-D9766:1:1101:11177:10098 1:N:0:92
AGTGCCAGCTCTCAATCGCACAGGGTACCCAGTGCCTGGCCCCTCCATCCAGAAAACCTATGACCTCACCCGCCACCTGGAGCACCCGCTCCGCAGCTTGGCTGGGACCTATGTGAGTATCCAGCGTAGGAATCTGGGAGTTGGGGCGGAGTGAGGAGTTGGGGAAAGACAGTCCTAACCGTGGAGGGTTCTGGTAAATGATGGGGTGAGGAGGGGCTCTTTGGCTCCCACCAGTCCCCCTGTCTGGTCTA
+
AA>>AFFFAFFFG4FFFFFCFCGCG44BBCFG3BB5AFGHFHGAFGHFFAGGFFFFFEC3BFFHH5BFHCCAE0>BGE?B2BFGHHE/>EE>1E/E>G33>?CFGGHEEFFFGFG3?BFDFHFFHGBBBGF2FDFGFC0?ECGHG@.<A::;C0:;;D/:C/D?9.;.9999FG0BCBFF?.C-.;AD.AABBFBBB///BFFFFFDCFF.9.AA>--9/BFFBBFFEF.9AEFFFFFAFFFBBBFFFFF/
@M05620:37:000000000-D9766:1:1101:9469:10110 1:N:0:92
ACCACACCTTCTACAATGAGCTGCGTGTGGCTCCCGAGGAGCACCCCGTGCTGCTGACCGAGGCCCCCCTGAACCCCAAGGCCAACCGCGAGAAGACCCAGGTGGGTGGCCCGCTACCTCTTCTGGTGGCCGCCTCCCTCCTTCCTTGCCTCCCGGAGCTGCGCCCTTTCTCCCTGGTTCTCTCTTCTGCCGTTTTCCGTAGGACTCTCTTCTCTGCCCCGCGTCTCCTTTGGACCCCTTCCGGTTTTCGA
+
CCCDCCCBFFFFGGGGGGGGGGHHGGGBAFHGHFGGDGEFFHGHHGGFGGGGGHHHHHHEFFFGGGGGGGGHGHHGGGGHGHHHHGGGGGBDGGHF2=?//F?G/<?EG0FG@C@-AH<GFHFDGD=GG.CC@G.AGGBFGFGB;:00;F0BEGAB-;A.:BBFFFAFF0BBFFFFEFF0BBBBFFFFFFF>;DFFBF9:.:DFF/::B0BFFFF:BBA.-;-@ADBFFBFBB0:/.;A.:;.@;D.;0;A
@M05620:37:000000000-D9766:1:1101:22242:10113 1:N:0:92
ACCACACCTTCTACAATGAGCTGCGTGTGGCTCCCGAGGAGCACCCCGTGCTGCTGACCGAGGCCCCCCTGAACCCCAAGGCCAACCGCGAGCCGCCCGCTACCTCTTCTGGTGGCCGCCTCCCTCCTTCCTGGCCTCCCGGCGCTGCGCCCTTTCTCCCTGGTTCTCTCTTCTGCCGTTTTCCGTCGGCCTCTCTTCTCTGACCTGAGTCTCCTTTGGAACTCTGCAGGTTCTAGATCGGCAGAGCCCAC
+
CBCCCCDCFFFFGGGGGGGGGGHHGFGAAEHGHGGGGGGCDHGHHGGGAEGGGHGHHGHEGGGGGGGGGGGHHHHGGGGHGHHHHGGGGGGG//>>@//><@D>G<>FFHHHGH.<G?DGGGHGHHEHH;GHHHHHHHGG::BAGG?EFFDFFFFFFF0;F0;;BFFFFFFFFF0FFFDFFFFFFFADCAFFFFFFFFFFFFFFFFFFFFFFFF0BBFFF0FFFFFF0;A:BFF0:BB:9A--;EEF.AAE
@M05620:37:000000000-D9766:1:1101:27104:10121 1:N:0:92
ACCACACCTTCTACAATGCGCTGCGTGTGGCTCCCGAGGAGCACCCCGTGCTGCTGACCGAGGCCCCCCTGAACCCCAAGGCCAACCGCGAGAAGATGACCAGGTGAGTGGCCCGCTACCTCTTCTGGTGGCCGCCTCCCTCCTTCCTGGCCTCCCGGAGCTGCGCCCTTTCTCACTGGTTCTCTCTTCTGCCGTTTTCCGTAGGACTCTCTTCTCTGACCTGAGTCTCCTTTGGAACTCTGCAGGTTCTA
+
AAA1AAA1BFFFGGGG3G1AE?FCGEEA00FG1AFA/EE/EGHHHGGEEEFGBFFEHHG>/E?EG/EGGGF0G1GGGG/GACHHEGC/C@///C01??1FGHHGHHFFGHEGHHGGG?CHHHHGHGHGHGFHGGGGGGHGGGGGGGEGFFGGGFGG?;-=AFFF@?B@?FBFFFEFFFFBFFFFBFFF:;FFF@BFFFFFFFFBF/BFFFFFFFF9BFFFFFFEBFF9BFFFFFFFFFFFFFFFFFFFFF9
@M05620:37:000000000-D9766:1:1101:6239:10130 1:N:0:92
AGTGCCAGCTCTCAATCGCACAGGGGACCCAGGGCCTGGCCCCTCCATCCAGAAAACCTATGACCTCACCCGCTACCTGGAGCACCAACTCCGCAGCTTGGCTGGGACCTATGTGAGTATCCAGCGTAGGAATCTGGGCGTTGGGGAGGAGTGAGGAGTTGGGGAAAGCCCGTCCTAACCGTGGAGGGTTCTGGTAAATGATGGGGTGAGGAGGGGCTCTTTGGCTCCCACCAGTCCCCCTGTCTGGTCTA
+
ABABBFFFBFFFGGGGGGGGGGHFGGGGAEHHGEGGDFHGEHGHGGGHFHHHFCCHHGHHHHGHHHHHHHHGGGFGHHHHHHHHGHHHGHHHGGGFGHHHGGHGGGHHGGHHGGHHGDF3DGFHECG/BDFDFHHFGB/><>CHGGCDGDA<GHHH0CGHGC--.;C./:.;A?DGG0FFGDEGGGFGA9FGBFBF/BBFFFFFFFFFFFF/DDFFFFFFEFFFFFFFFF?DAA;FFFFFFFFFFFF/BFF
@M05620:37:000000000-D9766:1:1101:10352:10147 1:N:0:92
ACCACACCTTCTACAATGAGCTGCGTGTGGCTCCCGAGGAGCACCCCGTGCTGCTGACCGAGGCCCCCCTGAACCCCAAGGCCAACCGCGAGAAGATGCCCAGGTGAGTGGCCCGCTACCTCTTCTGGTGGCCGCCTCCCTCCTTCCTGGCCTCCCGGAGCTGCGCCCTTTCTCACTGGTTCTCTCTTCTGCCGTTTTCCGTAGGACTCTCTTCTCTGACCTGAGTCTCCTTTGGAACTCTGCAGGTTCTA
+
CCCCCCBBFFFFGFGGGGGGGGHHGFGEGGGAGGGGGGGGGHGHHGGGEGGG5FGHHHHGGGGGGGGGGGGHHHGGGGGHGGHHHGGGGGGGGGHHHHGGHHHFHHHHHHGGHHGGGGGHHHGGHHHGHHGHHGGGGGHGHHGHGGGGGGGGGGGGGB?DGFFGAGFFFFFFFFFHFFFFFFFFFFFFFFFFFFDDFFFFFFFFFFFFFFFFFFFFFFFFFFFFFFFFFFFFFFFFFFFFFFFHFFFFFFF
@M05620:37:000000000-D9766:1:1101:18251:10151 1:N:0:92
ACCACACCTTCTACAATGAGCTGCGTGTGGCTCCCGAGGAGCACCCCGTGCTGCTGACCGAGGCCCCCCTGAACCCCAAGGCCAACCGCGAGAAGATGACCCAGGTGAGTGGCCCGCTACCTCTTCTGGTGGCCGCCTCCCTCCTTCCTGGCCTCCCGGAGCTGCGCCCTTTCTCACTGGTTCTCTCTTCTGCCGTTTTCCGTAGGACTCTCTTCTCTGACCTGAGTCTCCTTTGGAACTCTGCAGGTTCT
+
CCCCCCDDFFFFGGGGGGGGGGHHGGGEHGHHHGGGGGGGGHHHHGGGGGGGHHHHHHHGGGGGGGGGGGGHHHHGGGGHGHHHHGGGGGGGGGHHHHHHHHHHGHHHHHHGGHHGGGGGHHHHHHHGHHHGHHGGGGGHGHHGHGGGGGGGGGGGGGGGGGGGGGFFFFFFFFHHHFFFFFFFFFFFFFFHHFFADFFFFFFFFFFFFFFFFHFFFFFFFFFFFFFFFFFFFFFFFFFFFFFFFFFFFFF
@M05620:37:000000000-D9766:1:1101:13019:10159 1:N:0:92
ACCACACCTTCTACAATGAGCTGCGTGTGGCTCCCGAGGAGCACCCCGTGCTGCTGACCGAGGCCCCCCTGAACCCCAAGGCCAACCGCGAGAAGATGCCCAGGTGAGTGGCTCGCTACCTCTTCTGGTGGCCGCCTCCCTCCTTCCTGGCCTCCCGGAGCTGCGCCCTTTCTCACTGGTTCTCTCTTCTGCCGTTTTCCGTAGGACTCTCTTCTCTGACCTGAGTCTCCTTTGGAACTCTGCAGGTTCTA
+
CCCCCDDDFFFFGGGGGGGGGGHHGGGEEGHHHGGGGGGGGHHHHGGGGFGGHHGHHHHGGGGGGGGGGGGHHHHGGGGHGHHHHGGGGGGGGGHHEGHHHHHGHHHHHHGG0FGGGGGHHHHHHHHHHHGHHGGGGGHGHHGHHHGGFGGGGGGGGG-CDGGGGGFFFFFFFFFHFFFFFFFFFFFFFFFFFFFFFFFFFFFFFFFFFFFFHHHFHHFFFFFFFFFFFFFFFFFFFFFFFFFHFFFFFFB
@M05620:37:000000000-D9766:1:1101:14693:10163 1:N:0:92
ACCACACCTTCTACAATGAGCTGCGTGTGGCTCCCGAGGAGCACCCCGTGCTGCTGACCGAGGCCCCCCTGAACCCCAAGGCCAACCGCGAGAAGATGACCCAGGTGAGTGGCCCGCTACCTCTTCTGGTGGCCGCCTCCCTCCTTCCTGGCCTCCCGGAGCTGCGCCCTTTCTCACTGGTTCTCTCTTCTGCCGTTTTCCGTAGGACTCTCTTCTCTGACCTGAGTCTCCTTTGGAACTCTGCAGGTTCT
+
DDDDDDDDFFFFGGGGGGGGGGHHGGGGHGHHHGGGGGGGGHHHHGGGGGGGHHHHHHHGGGGGGGGGGGGHHHHGGGGHGHHHHGGGGGGGGGHHHHHHHHEHGHHHHHHGGHHGGGGGHHHHHHHHHHHGHHGGGGGHGHHGHGGGGGGGGGGGGGGGGGGGGGFFFFFFFFFHHHHFFFFFFFFFFFFHFFFDFFFFFFFFFFFFFFFFFFFFFFFFFFFFFFFFFFFFFFFFFFFFFHHFFFFFFFF
@M05620:37:000000000-D9766:1:1101:10567:10170 1:N:0:92
ACCACACCTTCTACAATGAGCTGCGTGTGGCTCCCGAGGAGCACCCCGTGCTGCTGACCGAGGCCCCCCTGAACCCCAAGGCCAACCGCGAGAAGATGCCCAGGTGAGTGGCCCGCTACCTCTTCTGGTGGCCGCCTCCCTCCTTCCTGGCCTCCCGGAGCTGCGCCCTTTCTCACTGGTTCTCTCTTCTGCCGTTTTCCGTAGGACTCTCTTCTCTGACCTGAGTCTCCTTTGGAACTCTGCAGGTTCTA
+
BBBBCCCBFFFFGFGGGGFGGFHHGEFBFFHFHGGGGGGFGHGFHGGEEEGGHHHHFHHEGGGGGGGGGGGGGHHGGGGHGHHHHGGGGGFGGGHGHHGHHHHFHHHFHHGGHHGGGGGHHHHHHHHHHHGHHGGGGGHGHHGHHGGGGGGGGGGGGG-ADGGGGGFFFFFFFFFFFFFFFFFFFFFFFFFFFFDFFFFFFFFFFFFFFFFFFFFFFFFFFFFFFFFFFFFFFFFFFFFFFFFFFFFFFFF
@M05620:37:000000000-D9766:1:1101:25603:10175 1:N:0:92
ACCACACCTTCTACAATGAGCTGCGTGTGGCTCCCGAGGAGCACCCCGTGCTGCTGACCGAGGCCCCCCTGAACCCCAAGGCCAACCGCGCGAAGATGCCCAGGGGAGTGGCCCCCTCCCTCTTCCGGTGGCCGCCTCCCTCCTTCCTCGCCTCCCGTCGCTTCGCCCTTTCTCACTGGTTCTCTCTTCTGCCGCTTTCCGCACCACTCTCTTCCCTCACCTGAGTCTCCGTTGGAACTCTGCAGTTTCTT
+
CCCCCBCCFFFFGGGGGGGGGGHHGFGGGGHFGGGFGGGGGHGHHGGGGGGGHHHHHHHGGGGGGGGGGGGHFHHG/E//?//?FFEEGG?/B/</=1??=1FC/<.-.>..GH---..</CGB00.---..;:-=E.EE/FGGG0FG0C@9..A....-;A.A-.;D-FF0BF0;F0F00BFFFFFFFFB00;--AEFFD.---.;;/9F0000/0/;.;F///0000;AF9.AF0BBF00990009;00
@M05620:37:000000000-D9766:1:1101:4061:10188 1:N:0:92
ACCACACCTTCTACAATGAGCTGCGTGTGGCTCCCGAGGAGCACCCCGTGCTGCTGACCGAGGCCCCCCTGAACCCCAAGGCCAACCGCGAGAAGATGACCCAGGTGAGTGGCCCGCTACCTCTTCTGGTGGCCGCCTCCCTCCTTCCTGGCCTCCCGGAGCTGCGCCCTTTCTCACTGGTTCTCTCTTCTGCCGTTTTCCGTAGGACTCTCTTCTCTGACCTGAGTCTCCTTTGGAACTCTGCAGGTTCT
+
BBBABBBBFFFFGGGGGGGFGFHHGEEEGGHHFGGGGGGGGHHHHGGGGGGGGHHGHHHGGGGGGEEGGGGHHGHGGGGHFHHHHGG/CG>CDGHHHHHHFFHECGH<GGGFGGFC<<DDFHHHHHHHHGFGHGGGGGGHGHHG/CFGGEFFGGGGGAD-;B.;FDFFFFFFFFFFFFFFBFFFFFFFFFFFFFFFFFFFFFFFDDFFFFFFFFFFFFFFFFFF/9FFFFFFFF/FFBFFFFFFFFF.BFF
@M05620:37:000000000-D9766:1:1101:25587:10189 1:N:0:92
ACCACACCTTCTACAATGAGCTGCGTGTGGCTCCCGAGGAGCACCCCGTGCTGCTGACCGAGGCCCCCCTGAACCCCAAGGCCAACCGCGAGAAGATGACCAGGTGAGTGGCCCGCTACCTCTTCTGGTGGCCGCCTCCCTCCTTCCTGGCCTCCCGGAGCTGCGCCCCTTCTCACTGGGTCTCTCTTCTGCCGTTTTCCGTAGGACTCTCTTCTCTGACCTGAGGCTCCTTTTGAACTCTGCAGGTTCTA
+
CCCCCCCCFFFFGGGGGGGGGGHHGGGGHGHHHGGGGGGGGHHHHGGGGGGGHHHHGHHGGGGGGGGGGGGHHHHGGGGHGHHHHGGGGGGGGGHHHH2FGF0F111?1?F/GH-<<--F1D<D000<=/<.G-:C..;E//E/<0C09C.F0;EE.@:??.09@BFF-;F/00BF00B.B/BBBB9F0990B-.;FF0;.0::A0:/;:F0F90;:00BF0:BB...9E0;F0;.B090000B0F9B000
@M05620:37:000000000-D9766:1:1101:27319:10199 1:N:0:92
ACCACACCTTCTACAATGAGCTGCGTGTGGCTCCCGAGGAGCACCCCGTGCTGCTGACCGAGGCCCCCCTGAACCCCAAGGCCAACCGCGAGAAGATGCCCAGGTGAGTGGCCCGCTACCTCTTCTGGTGGCCGCCTCCCTCCTTCCTGGCCTCCCGGAGCTGCGCCCTTTCTCACTGGTTCTCTCTTCTGCCGTTTTCCGTAGGACTCTCTTCTCTGACCTGAGTCTCCTTTGGAACTCTGCAGGTTCTA
+
CCCCCCCAFFFFGGGGGG5FGGHHGEGBFFGHHFFFDFGGGHGHHGGGGGGGGHGHHHHGGGGGGGGGGGGHGHHGGGGHGHHHHGGGGG/>DGHGHHHHHHHGHHHHHHGGHHGGGFGHHHHHHHGHGHGHHGGGGGHGHHGHHGGGGGGGGGGGGG9ACFGGGGFFFFFFFFFFFFFFFFFFFFFFFFFFFFDFFFFFFFFFFFFFFFFFFFFFFFFFFFFFFFF0BFFFFFFFFFFFFFFFFFAFFFF
@M05620:37:000000000-D9766:1:1101:17103:10217 1:N:0:92
ACCACACCTTCTACAATGAGCTGCGTGTGGCTCCCGAGGAGCACCCCGTGCTGCTGACCGAGGCCCCCCTGAACCCCAAGGCCAACCGCGAGAAGATGCCCAGGTGAGTGGCCCGCTACCTCTTCTGGTGGCCGCCTCCCTCCTTCCTGGCCTCCCGGAGCTGCGCCCTTTCTCACTGGTTCTCTCTTCTGCCGTTTTCCGTAGGACTCTCTTCTCTGACCTGAGTCTCCTTTGGAACTCTGCAGGTTCTA
+
111>AA1AFFC1AFG13BBF1AAAAAAEE0FHFG00AAE/EHHHHG?EA/E/A11BGEAEEG?E/E/EGGGHHF/?EGGEFHHAGGGCCGGGG<FG1?GHGHHE1GHHFD/FHH@CGC@<DGHD<0=GH/AA<@C-::C.:CFHC9FGGG.FGG.CF-A@@G/F@GF@@BFFFFFFFFFFFF/FBF/:BFFEB;9AFFFFBBFBBBBFFFFFFFFF/9:BF/9BFFFFFFFFFFEFFFFFFE/FFAF/FBF
@M05620:37:000000000-D9766:1:1101:22831:10247 1:N:0:92
ACCACACCTTCTACAATGAGCTGCGTGTGGCTCCCGAGGAGCACCCCGTGCTGCTGACCGAGGCCCCCCTGAACCCCAAGGCCAACCGCGAGAAGATGAGTGAGTGGCCCGCTCCCTCTTCTGGTGGCCGCCTCCCTCCTTCCTGGCCTCCCGGCGCTGCGCCCTTTCTCACTGTTTCTCTCTTCTGCCGTTTTCCGTCGGACTCTCTTCTCTGACCTGAGTCTCCTCTGGCACTCTGCCGGTTCTTGCTC
+
CCCCCCCCFFFFGGGGGGGGGFHHGFGEFGHHHGGGGGCEFHHHHGGGFGGGHHHHHHHGGGGGGGGGGGGHHHGGGGGHGHHHHGGGGGGGGGHHBGHGGHHHHFGEHHGGFC>>GHHFGH0<=GGHHGFG?AGGHHGFHHHG0/CGBFEG.C-@F--9-9ACFFFFFF/BB//;;FFFFFBFFFFF9;9:BE/BDFF-;-@FF/:FFFFFFF/;F9B/::9FFFF:;//;BFFF////@BCAEF/;/:;
@M05620:37:000000000-D9766:1:1101:8151:10259 1:N:0:92
ACCACACCTTCTACAATGAGCTGCGTGTGGCTCCCGAGGAGCACCCCGTGCTGCTGACCGAGGCCCCCCTGAACCCCAAGGCCAACCGCGAGAAGATGCCCAGGTGAGTGGCCCGCTACCTCTTCTGGTGGCCGCCTCCCTCCTTCCTGGCCTCCCGGAGCTGCGCCCTTTCTCACTGGTTCTCTCTTCTGCCGTTTTCCGTAGGACTCTCTTCTCTGACCTGAGTCTCCTTTGGAACTCTGCAGGTTCTA
+
BBBBBBBBFFFFGGGGGGFGGGHHGEGEGGHHHGGGGGGFGHHHHGGGAEGGGHGFHHGGGGGGGGGGGEFHHHHGGGGHEHHHHGGGGGBFGGHGHHHHHHHGHHHHGGGGHHGGG?FGHHHHHHHHGHGHFFGGGGHGHHGGFGGGGGGGGGGGDF-?DFFGGGFFFFFFFFFFFFFFFFFFFFFFFFFFFFDFFFFFFFFFFB9BFFFFFFFFFFFFFFFFFFFEFFFFFFFFFFFFFFFFFFFFFFF
@M05620:37:000000000-D9766:1:1101:6609:10270 1:N:0:92
AGTGCCAGCTCTCAATCGCACAGGGGACCCAGGGCCTGGCCCCTCCATCCAGAAAACCTATGACCTCACCCGCTACCTGGAGCACCAACTCCGCAGCTTGGCTGGGACCTATGTGAGTATCCAGCGTAGGAATCTGGGAGTTGGGGAGGAGTGAGGAGTTGGGGAAAGACAGTCCTAACCGTGGAGGGTTCTGGTAAATGATGGGGTGAGGAGGGGCTCTTTGGCTCCCACCAGTCCCCCTGTCTGGTCTA
+
AABABFFFCFFFGGGGGGGFGGHHGGGGGGHHGGGGGGHHHHGHGGHHHHHHHHHHHGHGHHFHHHHHHHHGGGGGHGHHHHHHHHHHGHHHGGGGGHHHGHHGGGHHGHHHHHHHHHHHHHHHHGGGGGHHHHHHHHHGGHHHGGGGGGGHHHHHHGHHHBGGGGHHHHHHHGHHHHHHGGGGGGGGGGGGGGFGGGGGGGGGGGACEFFFFFFFFFFFFFFFFFFFFFFFFFFFFFFFFFFFFFFFFFF
@M05620:37:000000000-D9766:1:1101:13475:10273 1:N:0:92
ACCACACCTTCTACAATGAGCTGCGTGTGGCTCCCGAGGAGCACCCCGTGCTGCTGACCGAGGCCCCCCTGAACCCCAAGGCCAACCGCGAGAAGATGACCCAGGTGAGTGGCCCGCTACCTCTTCTGGTGGCCGCCTCCCTCCTTCCTGGCCTCCCGGAGCTGCGCCCTTTCTCACTGGTTCTCTCTTCTGCCGTTTTCCGTAGGACTCTCTTCTCTGACCTGAGTCTCCTTTGGAACTCTGCAGGTTCT
+
BBBBBBBBFFFFGGGGGGGGGGHHGGGEGGHHHGGGGGGGGHHHHGGGEEGGHHHHHHHGGGGGGGGGGGEHHHHGGGGHGHHHHGGGGGGGGGHHHHHHHHEGGHHHHHHGGHHGGGGGHGHHHHHHHHHGHHGGGGGHGHHGHGGGGGGGGGGGGEGGGGGGGGFFFFFFFFFFFFFFFFFFFFFFFFFFFFFFFFFFFFFFDDFFFFFFFFFFFFEFFFFFBFFFFFFFFFFFBFFFFFFFFFFFFFF
@M05620:37:000000000-D9766:1:1101:3602:10306 1:N:0:92
ACCACACCTTCTACAATGAGCTGCGTGTGGCTCCCGAGGAGCACCCCGTGCTGCTGACCGAGGCCCCCCTGAACCCCAAGGCCAACCGCGAGAAGACGTCCAGGTGAGTCGCCCGCTACCTCTTCTCGTCCCCGCCTCCCTCCTTCCTGGCCTCCCGGCGCTGCGCCCTTTCTCACTGTTTCTCTCTTCTGCCGCTTTCCGTAGGACTCTCTTCTCTCACCTGATACTCCTTTGGAACTCTGCAGGTTCTA
+
>AAABBBBFFFFGGGGGGGGGGHHGFGEHGHHHGGGGGGGGHHHHGGGEGGGGHHHHHHGGGGGGGGGGGGGHHHG/EEHGHHHFEG/CG/BGG2<2?/?//?<GHDFGB/>>E<-A-AGHHGGGE0<...;:-;;EGH:FFGEGGGF9BF.9;;9E@?9BFFFFFFFFB/BFFFFFB9;99FF:BFFFFFB9---99/;.99..;B//F/;;;9FF/F9FFF///;;FFF/F////;BB//;9;.9//9;
@M05620:37:000000000-D9766:1:1101:15237:10323 1:N:0:92
AGTCTGCTTTGTAAGAGCACACGTCTGAACTCCAGTCCCTAATGCGCAACTCGTATGGCGTCCTCTTGTTGAAAAGAAACAGAAGACCATCTCGTCTACCGTCTTCTGCCTGAAAAAACAAAAAAAACTACCACAAAACTCATAAATTACTTTCTACCATCTCTCTCTCACTTGACACTAAATCTAGAATGCTTCCCCAACACTTTCACTAGAGGTATTCCGAATCATCCCCCCACTCTCATCTCCCATCC
+
AA>3>@BFDF@BBFF5AABFGFGG4BA55BGH4FG5BBFH3GDD52BE2ABAB1BFF2BE1A015553BBB5DFGB1?CBG?B3B3BB?3@@3B1??143>??0/B44B3B3???B0</?/F??<//?111<11//?001111111111>111<111111111110000<=0000<=C0//00;00;00000000:///...;00000;00000//00000/....0090...--../9////////.//.
@M05620:37:000000000-D9766:1:1101:17175:10325 1:N:0:92
ACCACACCTTCTACAATGAGCTGCGTGTGGCTCCCGAGGAGCACCCCGTGCTGCTGACCGAGGCCCCCCTGAACCCCAAGGCCAACCGCGAGAAGATGCCCAGGTGAGTGGCCCGCTACCTCTTCTGGTGGCCGCCTCCCTCCTTCCTGGCCTCCCGGAGCTGCGCCCTTTCTCACTGGTTCTCTCTTCTGCCGTTTTCCGTAGGACTCTCTTCTCTGACCTGAGTCTCCTTTGGAACTCTGCAGGTTCTA
+
BBBABBBBFFFFGGGGFGGGGFHHGEEBEEHHFGGEEGGGGHHHHGGGFGGGHHGGHHGGFGGGGEGGGGGBHEHGGGFHEEHFHGGEGGC@@GFHDGFHHHHGHHHFGFEFHHGGGGGHHHHHHHHHHHGHHDGGGGHGHHGHHGGGGGGFGGGGGG-@DFGGGGFFFFFFFFFFFFFFFFFFFFFFFFFFFBDDBAFFFFFFFFFFFFFFFFFFFFFFFFFFBFFBFFFFFFFFFFFFFFFFFFFFFFF
@M05620:37:000000000-D9766:1:1101:16202:10341 1:N:0:92
ACCACACCTTCTACAATGAGCTGCGTGTGGCTCCCGAGGAGCACCCCGTGCTGCCGACCGAGGCCCCCCTGAACCCCAAGGCCAACCGCGAGAAGATGACCCAGGTGAGTGGCCCGCTACCTCTTCTGGTGGCCGCCTCCCTCCTTCCTGGCCTCCCGGAGCTGCGCCCTTTCTCACTGGTTCTCTCTTCTGCCGTTTTCCGTAGGACTCTCTTCTCTGACCTGAGTCTCCTTTGGAACTCTGCAGGTTCT
+
AAAAAAAAFFFFGGGG3FAAG1GCGAABAAGF1FFEEGGGGHHHHGGGCEFFGH0AFGGGCGGGGAGGGGGFGCHGGG/G//GHHGA<CC@/<CCF1<1FHHHHGHGDGHHGGHHGGGGGHHHHGHHHHHHGHHGGGGBEGGGGFGBFFFGGGFGGGGG@@@FFF@?F@@FFFFFFFFFFFFFFFFFFFFFFFF@BFFFFFFFFFFFFFFFFFFFFFFFBFFFFFFFFFFFFEFFFFFFFFFFFFFFFFFF
@M05620:37:000000000-D9766:1:1101:10124:10363 1:N:0:92
AGTGCCAGCTCTCAATCGCACAGGGGACCCAGGGCCTGGCCCCTCCATCCAGAAAACCTATGACCTCACCCGCTACCTGGAGCACCAACTCCGCAGCTTGGCTGGGACCTATGTGAGTATCCAGCGTAGGAATCTGGGAGTTGGGGGGGAGTGAGGAGTTGGGGAAAGACAGTCCTAACCGTGGAGGGTTCTGGTAAATGATGGGGTGAGGAGGGGCTCTTTGGCTCCCACCAGTCCCCCTGTCTGGTCTA
+
>A>>ADFFCFFFGGGGGGGCGGHGGGGEEEHHFGGGGGHHHHGHGGHHHHHHHFEEGGHHFHHHHHHHHHHGGEEGHHHHFGHHHHEGFHHHEGCGFFGHGHHGGGHHGHHHHHHHHHHHHHHHHGEDGGHHHHGHHG?FEGHHGGGFFFFFFFFFFFFFFFFFFFFFFFFFFFFFFFFFFFEFFFFFAFFFFF;FFFFFFFFFFFADFFFFFFFFFFFFFFFFFFFFFFFFFFFFFFFFFFFFFFFFFFF
@M05620:37:000000000-D9766:1:1101:15483:10370 1:N:0:92
AGTGCCAGCTCTCAATCGCACAGGGGACCCAGGGCCTGGCCCCTCCATCCAGAAAACCTATGACCTCACCCGCTACCTGGAGCACCAACTCCGCAGCTTGGCTGGGACCTATGTGAGTATCCAGCGTAGGAATCTGGGAGTTGGGGAGGAGTGAGGAGTTGGGGAAAGACAGTCCTAACCGTGGAGGGTTCTGGTAAATGATGGGGTGAGGAGGGGCTCTTTGGCTCCCACCAGTCCCCCTGTCTGGTCTA
+
ABAAAFFFBFFFGEGFGGGCGGHDGEEGGGHH2EEEGGHHGHGGGGFHHGHHHCHGHGHHFGGHHFGFHHHGG/EEHHHHBFHHHHC?EHHHEGFGFHFGFHHGGGHHGHHHHGHHHHHGHHHHHGGGGGHHHHHHGG0CDHGHG?.@GFEGHEHH0EGHHHGG.ECGCHHHHHHHHHHHGGGGAAFGEGGGGGCFGGGG0BFGGGDFFFFFDFFFFFFFFFFFFFFFFFFFFFFFFFFFFFFFFFFFFFB
@M05620:37:000000000-D9766:1:1101:4976:10378 1:N:0:92
AGTGCCAGCTCTCAATCGCACAGGGGACCCAGGGCCTGGCCCCTCCATCCAGAAAACCTATGACCTCACCCGCTACCTGGAGCACCCACTCCGCAGCTTGGCTGGGACCTATGTGAGTATCCAGCGTCGGAATCTGGGCGTTGGGGCGGCGTGCGGCGTTGGGGCCAGCCCGTCCTAACCGTGGAGGGTTCTGGTAAATGATGGGGTGAGGAGGGGCTCTTTGGCTCCCACCAGTCCCCCTGTCTGGTCTA
+
>?>>ADFFBFFFG4FBBFFCFFHGG22A2AFGABF2BAGGHHGGGFHHGAFGGFFGHGHHHFGHGABGHHHGG>>EHHBFB?BFGHE?EGH??E?F>GBFFGHGGGHHFHGHHHHDGHHHHH3FHGG/>C//?GHGGH/ADFGGGG<@D-;BG.BG-9DFFFFF.-.9.E.@DFFFFBFFFFFF.ADFFFFFFFFBFFFFBFFFFFDFAFF/DDFFFFFFFFFFFFFFFFFF9FFFFFFFFFFFFFFFFFF
@M05620:37:000000000-D9766:1:1101:24372:10383 1:N:0:92
ACCACACCTTCTACAATGAGCTGCGTGTGGCTCCCGCGGAGCACCCCGTGCTTCTGACCGAGGCCCCCCTGAACCCCAAGGCCAACCGCGAGAAGCTGAGTGCGTGGCCCGCTACCTCTTCTGGTGGCCGCCTCCCTCCTTCCTGGCCTCCCGGAGCTGCGCCCTTTCTCACTGGTTCTCTCTTCTGCCGTTTTCCGTAGGACTCTCTTCTCTGACCTGAGTCTCCTTTTGAACTCTGCAGGTTCTAGATC
+
AABABBBACFFB5EGGGGAAGBGFGEAE4BGFFFF22AEA0EGHHGGEBBEF5D5GGHH>>>/>FEGCFG/BGHHGGGCHEHHHGGD?C>/>>A01????GB1/>.->FF--<AACDD<DG0CB<:CGG-@@DDGGGGDFFFF00/CF0C;C??@DF.BB-@A;-/9BBFBBF9F;9BFFFFFFFFFFFF9:BA;B9/...;;/B;;F9BFFBF/B:/.99B;;/;/B//9;;FBBFFF99.;;BBF/999
@M05620:37:000000000-D9766:1:1101:26603:10384 1:N:0:92
ACCACACCTTCTACAATGAGCTGCGTGTGGCTCCCGAGGAGCACCCCGTGCTGCTGACCGAGGCCCCCCTGAACCCCAAGGCCAACCGCGAGAAGATGAGTGAGTGGCCCGCTCCCTCTTCTGGTGGCCGCCTCCCTCCTTCCTGGCCTCCCGGCGCTGCGCCCTTTCTCACTGGTTCTCTCTTCTGCCGTTTTCCGTCGGACTCTCTTCTCTGCCCTGAGTCTCCTTTGGAACTCTGCAGGTTCTCGCTC
+
BCCCCCCAFFFFGGFGGGBGGGHHGEGAFEHGGFFEDGEGGHCHHGGGGGGGHHHHGHHGGEGGGGGGGGGHFHHGGGGHGHHHHGGGDGBCGGHGGHGFFGDGHHGGG/ACF-<FHGGHHHHHHHGHGGGGGGHGHHGHHHHHHHGGGGGGGGAGGGGFF@FFAFFFFF/BBFFBFFFFFFFFFFFFFB;AFFBFFF.;@9BFBFFFFFFFFF9;AFFFEFFFFFF;BFB/BFFFBFF/;A::FF/;.:9
@M05620:37:000000000-D9766:1:1101:23004:10418 1:N:0:92
ACCACACCTTCTACAATGAGCTGCGTGTGGCTCCCGAGGAGCACCCCGTGCTGCTGACCGAGGCCCCCCTGAACCCCAAGGCCAACCGCGAGAAGATGAGTGAGTGGCCCGCTCCCTCTTCTGGTGGCCGCCTCCCTCCTTCCTGGCCTCCCGGCGCTGCGCCCTTTCTCACTGGTTCTCTCTTCTGCCGTTTTCCGTAGGACTCTCTTCTCTGCCCTGAGTCTCCTTTGGAACTCTGCAGGTTCTCGATC
+
ABABBAABFFF@BGG4FFGGFGFHEEFEH2GGHGAAEAEAGHHHHGCEE1ECHEFGHGFGGGGGCECGGGGHGHEEGGGGGHHEEFGGG@>CCDHHBDGGFFFFFGGGHECDC-<FGHHHHHHHHHGHHGGGGDHGHEGHHHHB0:FGBFGGEG-BB?BFB;ABBFFFFFFFFEFBFFFFFFFFFFFFB;;;BEFFFB.;DFFFFFFFFFFFFF/BFFFFFFBBFFFFFFF/FFFFFFF/;;;BFF/ABF?
@M05620:37:000000000-D9766:1:1101:21030:10432 1:N:0:92
ACCACACCTTCTACAATGAGCTGCGTGTGGCTCCCGAGGAGCACCCCGTGCTGCTGACCGAGGCCCCCCTGAACCCCAAGGCCAACCGCGAGAAGATGCCCCGGTGGATTGCCCCCTTCCTTCTCTTGGGGCCCCCCTCCCTCTTTCCTGGCTTCCCGCACCTGCCCCTTTCCTCACGGTTCTCTTCTCTGCCCTTTTTCCGCAGCACCCCTTTCCCGGACCTCGTTCCCCTTTGCACACCTCCAGTTTCC
+
CCDDDDCCFFFFGGGGGGGGGGHFGGGGHGHHHGGGGGGGGHHHHGGGGGGGHHHHHHHGGGGGGGGGGGGHHHHGGGGHGHHHHGGGGCGD/CC2GG2FH//A</?.1101><.--0<CD00<<0000.<<:--;--;C.///;:F000/;/.CBB.9---:/:.:A.;F0000:..;.;.000::F0000B.:/B0:B0..---....-..:000.---:/0..../::;F0;0;:0../:./;0;000
@M05620:37:000000000-D9766:1:1101:9431:10440 1:N:0:92
ACCACACCTTCTACAATGAGCTGCGTGTGGCTCCCGAGGAGCACCCCGTGCTGCTGACCGAGGCCCCCCTGAACCCCAAGGCCAACCGCGAGAAGATGACCCAGGTGAGTGGCCCGCTACCTCTTCTGGTGGCCGCCTCCCTCCTTCCTGGCCTCCCGGAGCTGCGCCCTTTCTCACTGGTTCTCTCTTCTGCCGTTTTCCGTAGGACTCTCTTCTCTGACCTGAGTCTCCTTTGGAACTCTGCAGGTTCT
+
CCCCCCDAFFFFGGGGGGAFGGHHGEGAAFHHHFGFDGGGGHHHHGGGGGGGGHHHHHHEGFGGGGGGGGGHGHHGGGGHGHHHHGGGGGFFGGHGGHHHHHHHGHHHHHHGGHHGGGGGHHHHHHHHHHHGHHGGGGGHGHHGHGGGGGGGGGGGGGGADGGGGGFFFFFFFFHHFHFFFFFFHHFFFFFFFFFFFFFFFFFFFFFFFFFFFHFFFHHFFFHFBFFFFFFFFHFFFFFFFHHFFFFFFFF
@M05620:37:000000000-D9766:1:1101:7571:10443 1:N:0:92
ACCACACCTTCTACAATGAGCTGCGTGTGGCTCCCGAGGAGCACCCCGTGCTGCTGACCGAGGCCCCCCTGAACCCCAAGGCCAACAGCGAGAAGATGACCCAGGTGGGTGGCCCGCTACCCTTTCTGGGGGCCCCCTCCCTCCTTCCTGGCCTCCCGGACCTTCGCCCTTTCTCACTGGTTCTCTCTTCTGCCGTTTTCCGTAGGACTCTCTTCTCTGACCTGAGTCCCCTTTGGAACTCTGCAGGTTTT
+
AAA1>AAAFFFFGFGG3GBAG1GGGAABA0GH1BFAAEEGGHHHHGGGFEFGHHGFHHHEEGGGGAGGGGGCGCGGGGAH/<FHHG/0BE<<@GCF>GD<GHH/F11////>FGC---<AG00/<0=0</-<;@-;A-.;C/::9C0;90;.A0;CEA@----//-9A-9/B////;//;BF//////9///:/9-:BFFFBFAB?F:////99///;//;9/;/-9//;ABFF/B/BF//9//BBFF//9
@M05620:37:000000000-D9766:1:1101:17581:10453 1:N:0:92
ACCACACCTTCTACAATGAGCTGCGTGTGGCTCCCGAGGAGCACCCCGTGCTGCTGACCGAGGCCCCCCTGAACCCCAAGGCCAACCGCGAGAAGATGCCCAGGTGAGTGGCCCGCTACCTCTTCTGGTGGCCGCCTCCCTCCTTCCTGGCCTCCCGGAGCTGCGCCCTTTCTCACTGGTTCTCTCTTCTGCCGTTTTCCGTAGGACTCTCTTCTCTGACCTGAGTCTCCTTTGGAACTCTGCAGGTTCTA
+
CCCCCCCCFFFFGGGGGGGFGGHHGEGECFHHHGGGGGGGGHHHHGGGDGGGHHGHHHGGGGGGGGGGGGGHHHHGGGGHGHHHHGGGGGGGGGHHGHHHHHHGHHHHHHGGHHGGGGGHHHHHHHHHHHGHHGGGGGHGHHGHHGGGGGGGGGGGGG-@DGGGGGFFFFFFFFFFFFFFFFFFFFFFFFFFFFFFFFFFFFFFFEFFFFFFFFFFFFFFFFFFFFFFFFEFFFFFFFFFFFFFFFFFFFB
@M05620:37:000000000-D9766:1:1101:21284:10456 1:N:0:92
ACCACACCTTCTACAATGAGCTGCGTGTGGCTCCCGAGGAGCACCCCGTGCTGCTGACCGAGGCCCCCCTGAACCCCAAGGCCAACCGCGAGAAGATGCCCAGGTGAGTGGCCCGCTACCTCTTCTGGTGGCCGCCTCCCTCCTTCCTGGCCTCCCGGAGCTGCGCCCTTTCTCACTGGTTCTCTCTTCTGCCGTTTTCCGTAGGACTCTCTTCTCTGACCTGAGTCTCCTTTGGAACTCTGCAGGTTCTA
+
CCCDEDCCFFFFGGGGGGGGGGHHGFGGHGHHHGGGGGGGGHHHHGGGGGGGHHHHHHHGGGGGGGGGGGGHHHHGGGGHGHHHHGGGGGGGGGHHHHEHH2/?F1FFGDFEHHGGC-AGDGBGFH1DDCEFH?@FGDHGFGGFHFGB<FFGFFGG.A-ACF0F-?DF=FFFFBBFB1FBFBBF1BBFFFBFFDDFFFFF?FFDF0B<FBFFFFFFFBFFFFBFFFFFFF1FF1BBFFFFF:B:FFFFFFB
@M05620:37:000000000-D9766:1:1101:13374:10460 1:N:0:92
ACCACACCTTCTACAATGAGCTGCGTGTGGCTCCCGAGGAGCACCCCGTGCTGCTGACCGAGGCCCCCCTGAACCCCAAGGCCAACCGCGAGAAGATGCCCAGGTGAGTGGCCCGCTACCTCTTCTGGTGGCCGCCTCCCTCCTTCCTGGCCTCCCGGAGCTGCGCCCTTTCTCACTGGTTCTCTCTTCTGCCGTTTTCCGTAGGACTCTCTTCTCTGACCTGAGTCTCCTTTGGAACTCTGCAGGTTCTA
+
BBBBBBBBFFFFGGGGGGGGGFHFGBEFHGGHHGGGGGGGGHHHHGGGGGGGHHHHHHHGGGGGGGGGGGGHHHHGGGGHGHHHHGGGGGGGGGFHGGHHHHHGHHHHHGGGHHGGG?GGHHFHHHGHHHGGHCGGGGHFHHGHFGFGGGGGGGGGD9?BFGGGGGFFFFFFFFFFFFFFFFFFFFFFFFFFFF.AFEFFFFFFF9FFFFFFFFFFFFFFFFFFFFFFFFFFFFFFFFFFFFFFFFFFFFF
@M05620:37:000000000-D9766:1:1101:19973:10473 1:N:0:92
AGTGCCAGCTCTCAATCGCACAGGGGACCCAGGGCCTGGCCCCTCCATCCAGAAAACCTATGACCTCACCCGCTACCTGGAGCACCAACTCCGCAGCTTGGCTGGGACCTATGTGAGTATCCAGCGTAGGAATCTGGGAGTTGGGGAGGAGTGAGGAGTTGGGGAAAGACAGTCCTAACCGTGGAGGGTTCTGGTAAATGATGGGGTGAGGAGGGGCTCTTTGGCTCCCACCAGTCCCCCTGTCTGGTCTA
+
CCABCFFFCFFFGGGGGGGGGGHHGGGGGGHHGGGGGGHHHHGHGGHHHHHHHHHHHGHHHHHHHHHHHHHGGGGGHHHHHHHHHHHHGHHHGGGGGHHHGHHGGGHHGHHHHHHHHHHHHGHHHGGGGGHHHHHHHHFGGHHHGGGGGGGHHHHHHGHHHGGGGGHHHHHHHHHHHHHHGGFGGGGGEFFGGGGGGGGGGGGGGGFFFFFFFFFFFFFFFHHFFFFFFFFFFFFFFFFFFFFFFFFFFFB
@M05620:37:000000000-D9766:1:1101:10736:10479 1:N:0:92
GAGGCTGCTTTGGAAGAAACTGACAAGCCAGGGACACAAGATCGGAAGAGCACACGTCTGAACTCCAGTCACTAATGCGCATCTCGTATGCCGTCTTCTGCTTGAAAAAAAAAAACAACCTCTTCTGTTTCCCGCTTCCCTCCTTCCTCGCCTCCCGGAGCTCCTCCCTCCCTCACTGGTTCTCTCTCCTGCCGCCTTCCGTAGACCTCTCTTCTCTGACATGAGTCTCCTTTGGACCTCTGCAGTGTCAT
+
BBBBBBFAFFFFGGGGGFGGFFBBFGBFFHGHGGGGHFFHFHHEF?BEFBECAEG0FFFB5AAFBA3BDG3BDDFGGGGGGDGGHB?>C?FHGEEC1BFG4BFB?G3DGEEEGG>/////2@DB1??11111</>-.<1010.<1<FD0.<-<.<..-;--:0:/:/.//..:9A.00/00;0;00:0;0//.---..;/./...;//;/99///////////9///9;//;9//;/..;///////9///
@M05620:37:000000000-D9766:1:1101:8126:10501 1:N:0:92
ACCACACCTTCTACAATGAGCTGCGTGTGGCTCCCGAGGAGCACCCCGTGCTGCTGACCGAGGCCCCCCTGAACCCCAAGGCCAACCGCGAGAAGATGAGTGAGTGGCCCGCTCCCTCTTCTGGTCGCCCCCTCCCTCCTTCCTCGCCTCCCGGCGCTGCGCCCTTTCTCCCTTTTTCTCTCTTCTGCCGTTTTCCGTCGGACTATCTTCTCTGCACTGAGTCTCATTTGGCACTCTGCAGGTTCTAGCTC
+
?AAABA>AFFFFFGGFBEGGGGFFEEFGFAGHHGGDEAEC?GGHHGCGAAEC5BAFHHHGGG?ECEEEGGGHHHEEGGGEGHHGEFGGGCGCCGFF1GBH2?F1?1F/FGCGG?<CB0FD1D0<=0<AD.<CD.C:GHA/CHFG0;-;ADFGG??-A-@.9BF@=BFFFBB/B///:9FFFFF/FF//;@A.9E/;.9.9--9-//9/9BFFF/;///B/9;9FF//9B///9/99B////.;;BBB9//9
@M05620:37:000000000-D9766:1:1101:21436:10540 1:N:0:92
ACCACACCTTCTACAATGAGCTGCGTGTGGCTCCCGAGGAGCACCCCGTGCTGCTGACCGAGGCCCCCCTGAACCCCAAGGCCAACCGCGAGAAGATGCCCAGGTGAGTGGCCCGCTACCTCTTCTGGTGGCCGCCTCCCTCCTTCCTGGCCTCCCGGAGCTGCGCCCTTTCTCACTGGTTCTCTCTTCTGCCGTTTTCCGTAGGACTCTCTTCTCTGACCTGAGTCTCCTTTGGAACTCTGCAGGTTCTA
+
BBBBBBBBFFFFGGGGGGFGGGHGGEGEFGHHHGGGGGGGGHHHHGGGGGGGHHHHHHHGGGGGGGGGGGGHHHHGGGGHGHHHHGGGGGBFGGHGHHHHHHHGHHHHHHGGHHGGGGGHHHHHHHHHHHGHHGGGGGHGHHGHHGGGGGGGGGGGGGBDGGGGGGFFFFFFFFFFFFFFFFFFFFFFFFFFFFFFFFFFFFFFFFFFFFFFFFFFFFFFFFFFFFFFFFFFFFFFFFFFFFFFFFFFFFF
@M05620:37:000000000-D9766:1:1101:5767:10545 1:N:0:92
ACCACACCTTCTACAATGAGCTGCGTGTGGCTCCCGCGGAGCCCCCCGTGCTTCTGACCGAGGCCCCCCTGAACCCCAAGGCCAACCGCGAGAAGCTGAGTGCGTGGCCCGCTACCTCTTCTGGTGGCCGCCTCCCTCCTTCCTGGCCTCCCGGAGCCGCGCCCTTTCTCACTGGTTCTCTCTTCTGCCGTTTTCCGTAGGACTCTCTTCTCTGACCCGAGTCTCCTTTGGCACTCTGCAGGTTCTAGATC
+
AAAAAAAAFFFFDGGFBGF5FFHHGGGG4BBFBFF22EF00A1FFGGGEFEF3BFGHHHG/E/>FEGFGGG?3FGGGGBGGEGE/?DFGGGC>/F1>G1>FF1->E?C.C@FDFFHHHH0GCGF;G.;;BGGGFGGGGGGGGGG09;90CCCDC9@B.;B9DFFFFFFFB/FFFFFFBBFFFFFFEFFFFADFFFFF9AD?/BF/9FFBBFFFB/BB.-9;AF;FFFFB/B/;FFFFFB/B.;BFF/F9FE
@M05620:37:000000000-D9766:1:1101:17230:10555 1:N:0:92
ACCACACCTTCTACAATGAGCTGCGTGTGGCTCCCGAGGAGCACCCCGTGCTGCTGACCGAGGCCCCCCTGAACCCCAAGGCCAACCGCGAGACCCCGGTGAGTGGCCCGCTACCTCTTCTGGTGGCCGCCTCCCTCCTTCCTGGCCTCCCGGAGCTGCGCCCTTTCTCACTGGTTCTCTCTTCTGCCGTTTTCCGTAGGACTCTCTTCTCTGACCTGAGTCTCCTTTGGAACTCTGCAGGTTCTAGATCG
+
CCCEEEDEFFFFGGGGGGGGGGHHGEGEGGHHHGGGGGGGGHHHHGGGGGGGHHGHHHHGGGGGGGGGGGGHHHHGGGGHGHHHHGGGGGGGGGGH/BC>CGHHHGGHHGGG-AHHHHHHHHHHHGHHGGGGGHGHGGGGGGGGGGGGGGGGGCGGGGGFFFFFFFFFFBFFFFFFFFFFFFFHHHHFFFFFFHFFFFFFFFFFFFFHFFFFF1BFFFFFFFFFFFFFFFFFFFFHFFFFFFFFFFF:BFE
@M05620:37:000000000-D9766:1:1101:9304:10570 1:N:0:92
ACCACACCTTCTACAATGAGCTGCGTGTGGCTCCCGAGGAGCACCCCGTGCTGCTGACCGAGGCCCCCCTGAACCCCAAGGCCAACCGCGAGAAGATGCCCAGGTGAGTGGCCCGCTACCTCTTCTGGTGGCCGCCTCCCTCCTTCCTGGCCTCCCGGAGCTGCGCCCTTTCTCACTGGTTCTCTCTTCTGCCGTTTTCCGTAGGACTCTCTTCTCTGACCTGAGTCTCCTTTGGAACTCTGCAGGTTCTA
+
CCBCBBCBFFFFGGGGGGGGGGHGFEFGHGHHHGGGAGGFGHHHHGGGEGGGEHHHHHHGEGGGGGGGGGGHFHHGGGGHGHHHHGGGGGGGGGHGHFHHHHHGHHHHHHGGGHGGGGGHHHHHHHHHGHGHHGGGGGHGHHGHHGGGGGGGGGGGGGGGGGGGGGFFFFFFFFFFFFFFFFFFFFFFFFFFFFFFFFFFFFFFFFFFFFFFFFFFFFFFFFFFFFFFFFFFFFFFFFFFFFFFFFFFFFB
@M05620:37:000000000-D9766:1:1101:15309:10570 1:N:0:92
AGTGCCAGCTCTCAATCGCACAGGGGACCCAGGGCCTGGCCCCTCCATCCAGAAAACCTATGACCTCACCCGCTACCTGGAGCACCAACTCCGCAGCTTGGCTGGGACCTATGTGAGTATCCAGCGTAGGAATCTGGGAGTTGGGGAGGAGTGAGGAGTTGGGGAAAGACAGTCCTAACCGTGGAGGGTTCTGGTAAATGATGGGGTGAGGAGGGGCTCTTTGGCTCCCACCAGTCCCCCTGTCTGGTCTA
+
BCABBFFFDFFFGGGGGGGGGGHHGGGGGGHHGGGGGGHHHHGHGGHHHHHHHHHHHGHHHHHHHHHHHHHGGFGGHHHHGHHHHHHHGHHHGGGGGHHHGHHGGGHHGHHHHHHHHHHHHHHHHGGGGGHHHHHHHHHGGHHHGGGGGGGHHHHHHGHHHHGGGGHHHHHHHHHHEHHHGGGGGGGGGGGGGGGGGGGHGHGGGGFFFFFFFFFFFFFFFHHFFFFFFFFFFFFFFFFFFFFFHFFFFFF
@M05620:37:000000000-D9766:1:1101:19737:10572 1:N:0:92
AGTGCCAGCTCTCAATCGCACAGGGGACCCAGGGCCTGGCCCCTCCATCCAGAAAACCTATGACCTCACCCGCTACCTGGAGCACCAACTCCGCAGCTTGGCTGGGACCTATGTGAGTATCCAGCGTAGGAATCTGGGAGTTGGGGAGGAGTGAGGAGTTGGGGAAAGACAGTCCTAACCGTGGAGGGTTCTGGTAAATGATGGGGTGAGGAGGGGCTCTTTGGCTCCCACCAGTCCCCCTGTCTGGTCTA
+
ABABCFFFCFFFGGGGGGGGGGHHGGGGGGHHGGGGGGHHHHGHGGHHHHHHHHHHHGHHHHHHHHHHHHHGGGGGHHHHHHHHHHHHGHHHGGGGGHHHGHHGGGHHGHHHHHHHHHHHHHHHHGGGGGHHHHHHHHHGGHHHGGGGGGGHHHHHHGHHHHGGGGHHHHHHHHHHHHHHGGGGGGGGEGGGGGGGGGGGGGGGGGFFFFFFFFFFFFFFFFFFFFFFFFFFFFFFFFFFFFFFFFFFFFF
@M05620:37:000000000-D9766:1:1101:19719:10574 1:N:0:92
AGTGCCAGCTCTCAATCGCACAGGGGACCCAGGGCCTGGCCCCTCCATCCAGAAAACCTATGACCTCACCCGCTACCTGGAGCACCCACTCCGCAGCTTGGCTGGGACCTATGTGAGTATCCAGCGTAGGAATCTGGGAGTTGGGGAGGAGTGAGGAGTTGGGGAAAGACAGTCCTAACCGTGGAGGGTTCTGGTAAATGATGGGGTGAGGAGGGGCTCTTTGGCTCCCACCAGTCCCCCTGTCTGGTCTA
+
ABABAFFFBFFFGGGGGGGGGGHGE22ADD2A22BECFFF2FFAEFGHBFFFHGBFGF3BGGGGFDG3FFGEE/>>G3DGBFGHFH1?EHGHCEFFEE?FEFBF?EHHDB23?B?B3FGGGHDHH@E?BDBG1?FG100</?F1@?.@C.EHA0<.CACCGBCFGG.:/CG/::G0:;GGGGGG?9.BDGAFB9C009C00CBFGF.9..AFD.-@@@EBB/9/B/;9ABAA9A9;FFFD;AFFBFF99B/
@M05620:37:000000000-D9766:1:1101:28406:10577 1:N:0:92
GGATGTGAACTCATTTGATGTAGGTCACCCAGGGCTCTTTCAAGATAGTCACAACAGTGACTTGTACAGCATAATGAAAAACCTAGGCATTGATTTTGAAGACATCAGACACATGCAGAATGACCCATTTTTCAGCACTGATTTTTCTGGTGCGGTTGACTTCCGAGACATTGACTTAACGGCTGAACTCCTGACGTATGTCCAAGATTCTTTAAGTAAGTCTCCCTTCATACCTTCAGATTATCAACAGC
+
>1>>ABD@FFFBF3FG33BB3AAF1DFGHHGHFEE0F0F1DFG2FHHHF2FDGEEGF1FGHHHGBDFHHH0GHFDFGFHFHEGBBBBBAFFGGGGHHGFHHHHFGFGHDHHH0GHHFHH0GHHF10/>FGHHH2GF10FG1BGHHHHHHFHH1@CCBCCHHHH1ACG/CFBGH1FHHH1GGG/A@011>FHHHFHCCGHHHHGHHGHHGHHHH0:CC0CHHEHHHHH0;GF0CGHGGGGBFG0CFF;F0FF
@M05620:37:000000000-D9766:1:1101:15328:10580 1:N:0:92
AGTGCCAGCTCTCAATCGCACAGGGGACCCAGGGCCTGGCCCCTCCATCCAGAAAACCTATGACCTCACCCGCTACCTGGAGCACCAACTCCGCAGCTTGGCTGGGACCTATGTGAGTATCCAGCGTAGGAATCTGGGAGTTGGGGAGGAGTGAGGAGTTGGGGAAAGACAGTCCTAACCGTGGAGGGTTCTGGTAAATGATGGGGTGAGGAGGGGCTCTTTGGCTCCCACCAGTCCCCCTGTCTGGTCTA
+
>>AAAFFFAFFFD1BGGAF1E0BABAEEGFGGF?EEFAAFHHGHGGHGGHHGFHBFGGHFGGFHHGFGHHHEGGCEHGGFGHG>>G>GEFHHCF/EEGHHGHHEE?GHGHHHHHHHHHHFHHHHHGGGCGHHHHHHHHGGEHGHGGGGGGGHHHHGHGHHHHGGFGHHHHHHFGGHHHHGGFGGGGGGCFGGGGFFGGGGGGFGGGF@FFFFFF@@@@FFFFFFFFFFFFFFFFFFFFFF@FFFFFFFFFB
@M05620:37:000000000-D9766:1:1101:17927:10582 1:N:0:92
ACCACACCTTCTACAATGAGCTGCGTGTGGCTCCCGAGGAGCACCCCGTGCTGCTGACCGAGGCCCCCCTGAACCCCAAGGCCAACCGCGAGTGGCCCGCTAGCTCTTCTGGTGGCCGCCTCCCCCTTCCTGGCCTCCCCGACCTGCGCCCCTTCTCACTGGTTCTCTCTTCTGCCGTTTTCCGTAGGACTCTCTTCTCTGACCTGAGTCTCCTTCGGAACTCTGCAGGCTTTAGATCGGAAGAGCACACG
+
CCCCDDCCFFFFGGGGGGGGGGHHGGGGHGHHHGGGGGGGGHHHHGGGFGGGHHHHGHHGGGGGGGGGGGGHGHGGGGGHGHHHHGGGGGGG//?/0//>/>/??DFD11F110>F0-<DGG..<.<./<00/.<0.<E.----</C9<.A-<.=00<B00/<000<00BFFF00F-..BEF0.<...00<B0<FF0<F0<:<<0///000000<0.<BECFF0B000..</<0FF0B.9.<.<F/0./.<
@M05620:37:000000000-D9766:1:1101:22436:10591 1:N:0:92
AGTGCCAGCTCTCAATCGCACAGGGGACCCAGGGCCTGGCCCCTCCATCCAGAAAACCTATGACCTCACCCGCTACCTGGAGCACCAACTCCGCAGCTTGGCTGGGACCTATGTGAGTATCCAGCGTAGGAATCTGGGAGTTGGGGAGGAGTGAGGAGTTGGGGAAAGACAGTCCTAACCGTGGAGGGTTCTGGTAAATGATGGGGTGAGGAGGGGCTCTTTGGCTCCCACCAGTCCCCCTGTCTGGTCTA
+
AB>ABFFFBFFFGGGGGGGGGGHGGGDGCEHHFAEGEGHHHHGHGGHGHHHHHGHHHGHHHHFHHHHHHHHGGEEGHHHHBGHHHHFGFHHHGGGGGHEGGHHGEFHH?HHHHHGHGFHHHHHHHGGGGGHHGHHHHH0FGHHHGGADGDGHGFHHFGHHHHCGGDEGHHHHHHHHHHHHGDGGGGGGDFGGGGGGGGGGGGGGGBABFFFFFFAFFFFFFFFFFFF?FFFFFFFFFFFFFFFFFFFFFFF
@M05620:37:000000000-D9766:1:1101:14100:10615 1:N:0:92
AGTGCCAGCTCTCAATCGCACAGGGGACCCAGGGCCTGGCCCCTCCATCCAGAAAACCTATGACCTCACCCGCTACCTGGAGCACCAACTCCGCAGCTTGGCTGGGACCTATGTGAGTATCCAGCGTAGGAATCTGGGAGTTGGGGAGGAGTGAGGAGTTGGGGAAAGACAGTCCTAACCGTGGAGGGTTCTGGTAAATGATGGGGTGAGGAGGGGCTCTTTGGCTCCCACCAGTCCCCCTGTCTGGTCTA
+
AABABFFFBFFFGFGGGFGCGCHHGFGGGGHHGGGGGGHHHHGHGGHHHHHHHHHHHGHHHHHHHHHHHHHGGGGGHHHHHHHGHHGHGHHHGG?GGHHHGHHGGGHHGHHHGHHHHHHHHHHHHGEGGGHHHHHHHHHGGHHHGGGGGGGHHHHHHGHHGHGGGGHHHHHHHHHHHHHHGGGGGGGGGGGGGGGGEGGGGGGGGGFFFFFFFFFFFFFFFFFFFFFFFFFFFFFFFFFFFFFFFFFFFFF
@M05620:37:000000000-D9766:1:1101:12283:10616 1:N:0:92
AGTGCCAGCTCTCAATCGCACAGGGGACCCAGGGCCTGGCCCCTCCATCCAGAAAACCTATGACCTCACCCGCTACCTGGAGCACCAACTCCGCAGCTTGGCTGGGACCTATGTGAGTATCCAGCGTAGGAATCTGGGAGTTGGGGAGGAGTGAGGAGTTGGGGAAAGACAGTCCTAACCGTGGAGGGTTCTGGTAAATGATGGGGTGAGGAGGGGCTCTTTGGCTCCCACCAGTCCCCCTGTCTGGTCTA
+
ABAABFFFBFFFGGGGGGGCGGHGGGGGEGHHFGGGCGHHHHGHGGHHHHHHGHGHHGHHHHHHHHHHHHHGGEFGHHHHHHHHGHHHGHHHGGGGGHHHGHHGGGHHGHHHHHHHHHHHHHHHHGGGGGHHHHHHHHHGGHHHGGGGGGGHHHHHHGBGHHGGGGHHHHHHHGHHHHHHGGGGGGGGEGGGGGGGGGGGGGGGGGFFFFFFFFFFFFFFFFFFFFFFFFFFFFFFFFFFFFFFFFFFFFF
@M05620:37:000000000-D9766:1:1101:24330:10629 1:N:0:92
AGTGCCAGCTCTCAATCGCACAGGGGACCCAGGGCCTGGCCCCTCCATCCAGAAAACCTATGACCTCACCCGCTACCTGGAGCACCAACTCCGCAGCTTGGCTGGGACCTATGTTGAGTACCCCGCTTAGGATTCTGGGCGTTGGGGAGGGGTGGGGCGTTGGGGAAAGACAGCCCTAACCGTGGTGGGTTCTGGTAAATGATGGGGTGAGGAGGGGCTCTTTGGCTCCCACCAGTCCCCCTGCCGGTTCT
+
CCACCFFFDFFFGGGGGGGGGGHHGGGGGGHHGGGGGGHHHHGHGGHHHHHHHGHHHGHHHHHHHHHHHHHGGGGGHHHHHHHHHHHHGHHHGGGGGHHHGHHGGGHHGHHHHHF33???3DG//<///=1?11??GGE/<ACGHGF.<---:--;-.-;9CFG-AE../;/9.A.;;9FFA:A-.;A-;.90;00;B00000;FFB.-.A.0AFF;--.;F0B/00;AEFFF..:BFFF.-...-:-..;
@M05620:37:000000000-D9766:1:1101:25556:10635 1:N:0:92
ACCACACCTTCTACAATGAGCTGCGGGTGGCTCCCGAGGAGCACCCCGTGCTGCTGACCGAGGCCCCCCTGAACCCCAAGGCCAACAGCGAGTGGCCCTCTACCTATTCTGGTGCCCCCAGACCTCCTTACTGGCCTCCCAGAGCTGCGCCCTTTCTCACTCGTAATCTATTCTGCCGTTTTCCGTCGCCCTCTCTTCTCTAACCTGAGAATCCTCTGGACCTCTGCTGGTACTAGATCAGCCGAGCCCAC
+
>>>1>>AAFFFFG3BBFGFBF1FFE00AEEBB1BBAEFEEGHGHHGEGGFEGHHHCGFGGCEGGGAEEGGG0ECH?EE/?/<??F?/0<</<>???0?/?<FG<F?FG?1<1??1<<.--.<..<C<<0=/=GHACHF../=:GGGH/-:.9-;00;;0=00;;..:;CFFFG00;;ACC/;B9-;;---;@AF;;FFFFF/;9-;-B-//9;BF//;9/:FF:;/;/BB9/9//;;/;/;:/9-;--:AF
@M05620:37:000000000-D9766:1:1101:16367:10651 1:N:0:92
GAGGCTGCTTTGGAAGAAACTGACAAGCCAGGGACAAAAGACCGGAAGAGCACACGTCTGAACTCCAGTCACTAATGCGCAGCTCGAATGCCGGCTTCTGCTTGTAACAAAAAGGAAAGGCTCCTAGAAGACTCCAAGGGAGTAAAAGAGCTGATGAAACAATGGCAAGTAAGTCAGGCATTTCCGCTTTAGCACTCTTGTGGATCCAATTGAACAATTCTCAGCATTTGTACTTGTAACTGACAAGCCAG
+
AAAAAAFAFFFFFGGFCCGGG1F1B1000000B0AEAG0B00B//A/B0ABB000AAA0B12A111112B11221111B/>/>F1//B11FG>/>>/BFGFGE1BF22110B?//FGHEHEHFFCGGHHFHHHHHHHHFGHGFHDGHHGHGGHHHHHHHHGHHHHHHHG0DFH0GHGHHHHHGHHCFGGFFBGGGCF;CFFFFFFFCFFGCFGFGF/FFGGGGGCFG9;FGGG;FBFBFFFF/BFFAEEFF
@M05620:37:000000000-D9766:1:1101:4526:10683 1:N:0:92
ACCACACCTTCTACAATGAGCTGCGTGTGGCTCCCGAGGAGCACCCCGTGCTGCTGACCGAGGCCCCCCTGAACCCCAAGGCCAACCGCGAGGGGCCACCCACTTCTTCTGGTGGCCCCCTCCCTCATTCCTGGCCTCCCTCCGCTACGACCTTTCTCACTGGTTCTCTCTTCTTCCGTTTTCCGTCGGCCTCTTTTCTCTGACACGCGTCTCCTTTGGACCTCTGCTGGTTCTAGATCTGCCGAGAACAC
+
AAA3ABBAFFFFGGGFFGFEFBHFE2AAAAFHAFGEAEFGFHHHHGGG?EEEGGHFHHFG0FFGG?EEGGFCGFGGGG/FE/GGHGA/CFG///<<///</?/0>11><<DB10<<0.-ACD..//.0<000;CAGBFEE//:C..--C;CDDB9B0;0;9;C00000;099B//;/9::BEBF./9-9-99FF/99/9/BFFB//;-;@@?.;//:;B/F..///;///;F//9;9/9///:9-@-.;/.
@M05620:37:000000000-D9766:1:1101:25580:10704 1:N:0:92
ACCACACCTTCTACAATGAGCTGCGTGTGGCTCCCGAGGAGCACCCCGTGCTGCTGACCGAGGCCCCCCTGAACCCCAAGGCCAACCGCGAGAAGATGACCCCGGTGAGTGGCCCGCTAACTCTTCTGGTGGCCGCCTCCCTCCTTCCTGGCCTCCCGGAGCTGCGCCCTTTCTCACTGGTTCTCTCTTCTGCCGTTTTCCGTAGGACTCTCTTCTCTGACCTGAGTCTCCTTTGGAACTCTGCAGGTTCT
+
BBABCBCAFFFFGGGGFGFGGGHGGEGGAGFHGFGGAFGE2GGHHGGEBEFF5GHHGHHGEE0EFGGGGGGHHHHGGGEHGGHHHGGGGGB>BFG2?>FBFH/<<>AFGGHGGHGGG?D.CGHHHHBGHHFDGHGGGGGEGGGG/;FG0FFGGGGGG.;@DF.BFFFFFDFFFFFFFFBFFFFFFFFBFFFFFF;AAFFFF.BA..BBFFFFFFFBFFBF0;0;BBFFFFFFFFF/BBF0F0FFFFFAFFF
@M05620:37:000000000-D9766:1:1101:15528:10707 1:N:0:92
ACCACACCTTCTACAATGAGCTGCGTGTGGCTCCCGAGGAGCACCCCGTGCTGCTGACCGAGGCCCCCCTGAACCCCAAGGCCAACCGCGAGTGGCCCGCTACCTCTTCTGGTGGCCGCCTCCCTCCTTCCTGGCCTCCCGGAGCTGCGCCCTTTCTCACTGGTTCTCTCTTCTGCCGTTTTCCGTAGGACTCTCTTCTCTGACCTGAGTCTCCTTTGGAACTCTGCAGGTTCTAGATCGGAAGAGCACAC
+
CCBCCCCCFFFFGGGGGGGGGGHHGGDEHGHHGGGGGGGEGHHHHGGGFGGGHHHFHHHGGGGGGGGGGGGGHGHGGGGHGHHHHGG@DGCD@/CFHHGGGGGHHHHHHHFHHHGHHGGGGGHGHHGHHHHHHHHHHHHGGG?GGFGGGGGGGGGGGGGGGGGGFFFFFFEFFFFFFFFFFFHFFFADFFFFFFFFFFFFFFFFFHFFFFFFFFFFFFEFFFFFFFFFFFFFFFFFFFFFF.EFFFFEFFF
@M05620:37:000000000-D9766:1:1101:22308:10731 1:N:0:92
ACCACACCTTCTACAATGAGCTGCGTGTGGCTCCCGAGGAGCACCCCGTGCTGCTGACCGAGGCCCCCCTGAACCCCAAGGCCAACCGCGAGTGGCCCGCTACCTCTTCTGGTGGCCGCCTCCCTCCTTCCTGGCCTCCCGGCGCTGCGCCCTTTCTCACTGGTTCTCTCTTCTGCCGTTTTCCGTCGGCCTCTCTTCTCTGACCTGAGTCTCCTTTGGAACTCTGCAGGTTCTCGATCGGCAGAGCCCAC
+
BBBBBBBBFFFFGGGGGGGGGGHGGEFEEEHHGGGGGGGGGHHHHGGGGGGGGHGHHHHGGGGGGGGGGGGHHHHGGGGHGHHHHGGGGGGG>/??F/B@DGGHG?FGHHHHHHGHHGGGGGHGHHGHHGHHHHHHHHHGGDAGGGCFGGGGFFFFFF/FFFFFFFFFFFFFFFFFFFFFFFFFFF?FF-;DFFFFFFFFFFFFFFFFFFFFFFFFFFFFBFFBFFFBFFFFFF/9B;;BF9BBEEFFEFF
@M05620:37:000000000-D9766:1:1101:9168:10735 1:N:0:92
ACCACACCTTCTACAATGAGCTGCGTGTGGCTCCCGAGGAGCACCCCGTGCTGCTGACCGAGGCCCCCCTGAACCCCAAGGCCAACCGCGAGTGGCCCGCTACCTCTTCTGGTGGCCGCCTCCCTCCTTCCTGGCCTCCCGGAGCTGCGCCCTTTCTCACTGGTTCTCTCTTCTGCCGTTTTCCGTAGGACTCTCTTCTCTGACCTGAGTCTCCTTTGGAACTCTGCAGGTTCTAGATCGGAAGAGCACAC
+
ABBCCCCCFFFFGGGGGGGGGGHHGGGGHGFGHGGGGGGEGH2GHGGGGFGGGHHHHHHGFGGGGGGGGGGGBFHEGGGHGHHHHGGEDCG?DGGFHHGGGGGHHHHHHHHHFHDHHGGGGGFGBGGHHHHHHHGHFHHGGGGGG?FGFGGGAGFFFGFGGGGGFFFFFFFFFFFFFFFFFFFFBFFFFFFFFFFFFFFFFFFFFFFFFFFFFFFFBFFFFFFFFFFFFFA0FFFFFFEADFFFFFFFFFF
@M05620:37:000000000-D9766:1:1101:10687:10737 1:N:0:92
AGTGCCAGCTCTCAATCGCACAGGGGACCCAGGGCCTGGCCCCTCCATCCAGAAAACCTATGACCTCACCCGCTACCTGGAGCACCAACTCCGCAGCTTGGCTGGGACCTATGTGAGTATCCAGCGTAGGAATCTGGGAGTTGGGGAGGAGTGAGGAGTTGGGGAAAGACAGTCCTAACCGTGGAGGGTTCTGGTAAATGATGGGGTGAGGAGGGGCTCTTTGGCTCCCACCAGTCCCCCTGTCTGGTCTA
+
BBBBBFFFBFFFGGGGGGGGFGHHGGGGGGHHGGGGGGHHHHGHGGHGFHHHHHBGHGHHHHHHHHHHHHHGGFGGHHHHHHHHHHHHGGHHGGFGGHHHGHHGGGHHGHHHHHHHHHHHHHHHHGGGGGHHHHHHHHHGGHHHGGGGGGGHHHHHHGHHHHGGGGHHHHHHHGHHHHHHGGGGGGGGGGGGGGGGGGGGGGGGGGFFFFFFFFFFFFFFFFFFFFFFFFFFFFFFFFFFFFFFFFFFFFF
@M05620:37:000000000-D9766:1:1101:12665:10741 1:N:0:92
ACCACACCTTCTACAATGAGCTGCGTGTGGCTCCCGAGGAGCACCCCGTGCTGCTGACCGAGGCCCCCCTGAACCCCAAGGCCAACCGCGAGTGGCCCGCTACCTCTTCTGGTGGCCGCCTCCCTCCTTCCTGGCCTCCCGGAGCTGCGCCCTTTCTCACTGGTTCTCTCTTCTGCCGTTTTCCGTAGGACTCTCTTCTCTGACCTGAGTCTCCTTTGGAACTCTGCAGGTTCTAGATCGGAAGAGCTCAC
+
CCCCCCCCFFFFGGGGGGGGGGHHGGGGHGHHHGGGGGGGGHHHHGGGGGGGHHHHHHHGGGGGGGGGGGGHHHHGGGGHGHHHHGGGGGGG/=FCA?/A<A<FGDFFDGHF<<CG0<AFGGEE/CAFGCF00CGHHHHG.---9.0:A?EGGBBFFFFF00F:<FBFFBFBBB0BBD<DFEFB.:...00/<BBFF0:BB:BFFF/B/BFFFFF0FFB00BFFFBF0<.BF0F0<F<0..<...B/0<<:
@M05620:37:000000000-D9766:1:1101:25834:10743 1:N:0:92
AGTGCCAGCTCTCCATCGCACAGGGGACCCAGGGCCTGGCCCCTCCATCCAGAAAACCTATGACCTCACCCGCTACCTGGAGCACCCACTCCGCAGCTTGGCTGGGACCTATGTGAGTATCCAGCGTAGGAATCTGGGAGTTGGGGAGGCGTGCGGAGTTGGGGACAGACAGTCCTAACCGTGGAGGGTTCTGGTAAATGATGGGGTGAGGAGGGGCTCTTTGGCTCCCACCAGTCCCCCTGTCTGGTCTA
+
>A>>>DFFAFFFG4FFBEECGCHFGA2AABCGBEEAFFHHCGGFGGHFFGGGFHH2FEHHFBAGHDFHGGH0E>EGHHFG2BFHHH11?FHEEGC?>FBFFHHGGGHHDGFHHFHDHHHHHHHHHGGDGGFFGHHHHH0FEGHHGG.>C.<CD.AD-C.GF/DFA-;E/C9BFGFGGGGGGDEF?EDFDFFFFFFFFFFFFFFFFDD;AFFBFFAFFFFFFFFFFFFFF.AFAFFFFFFFFFFFFFFFFFF
@M05620:37:000000000-D9766:1:1101:10951:10743 1:N:0:92
ACCACACCTTCTACAATGAGCTGCGTGTGGCTCCCGAGGAGCACCCCGTGCTGCTGACCGAGGCCCCCCTGAACCCCAAGGCCAACCGCGAGAAGATGCCCAGGTGAGTGGCCCGCTACCTCTTCTGGTGGCCGCCTCCCTCCTTCCTGGCCTCCCGGAGCTGCGCCCTTTCTCACTGGTTCTCTCTTCTGCCGTTTTCCGTAGGACTCTCTTCTCTGACCTGAGTCTCCTTTGGAACTCTGCAGGTTCTA
+
CCCCCCCCFFFFGGGGGGGGGGHHGGGFHGHHHGGGGGGGGHHHHGGGGGGGHHHHHHHGGGGGGGGGGGGHHHHGGGGHGHHHHGGGGGGGGGHHHHHHHHHGHHHHHHGGHHGGGGGHHHHHHHHHHHGHHGGGGGHGHHGHHGGGGGGGGGGGFGAGGGGGGGFFFFFFFFHHFFFFFFFHHFFFHHFFFFFFFFFFFFFFFFFFFFFFHFHFHHHFFFFFFHFFFFFFFFFFFFFFFFFFFFFFFFB
@M05620:37:000000000-D9766:1:1101:13804:10748 1:N:0:92
ACCACACCTTCTACAATGAGCTGCGTGTGGCTCCCGAGGAGCACCCCGTGCTGCTGACCGAGGCCCCCCCGAACCCCAAGGCCAACCGCGAGAAGATGACCAGGTGAGTGGCCCGCTACCTCTTCTGGTGGCCGCCTCCCTCCTTCCTGGCCTCCCGGAGCTGCGCCCTTTCTCACTGGTTCTCTCTTCTGCCGTTTTCCGTAGGACTCTCTTCTCTGACCTGAGTCTCCTTTGGAACTCTGCAGGTTCTA
+
BBBBBBBBFFFFGGGGGGGFGFHHGFGEEFHHGGGGGGGGGHHHHGGGFGGGHHHHHHHGGGGGGGGGG/EEGGGGGGGHGHHHHGGGGGGGGGHHHHHHHHHGHHHHHHGGHHGGGGGHHHHHHHHHHHGHHGGGGGGGGGGGGGGGGEGGGGGGGG-BFFFFFFFFFFFFFFFFFFFFFFFFFFFFFFFFFFFFFFFFFFFFFFFFFFFFFFFFFFFFFFFFFFFFFFFFFFFFFFFFFFFFFFFFFF;
@M05620:37:000000000-D9766:1:1101:6404:10753 1:N:0:92
AGTGCCAGCTCTCAATCGCACAGGGGACCCAGGGCCTGGCCCCTCCATCCAGAAAACCTATGACCTCACCCGCTACCTGGAGCACCAACTCCGCAGCTTGGCTGGGACCTATGTGAGTATCCAGCGTAGGAATCTGGGAGTTGGGGAGGAGTGAGGAGTTGGGGAAAGACAGTCCTAACCGTGGAGGGTTCTGGTAAATGATGGGGTGAGGAGGGGCTCTTTGGCTCCCACCAGTCCCCCTGTCTGGTCTA
+
BBBCCFFFCFFFGGGGGGGGGGHHGGGGGGHHFGGGFFHHHHGHGGHHHHHHGHGHHGHHHHHHHHHHHHHGGEGGHHHHHHHHHHHHGHHHGGGGGHHFGHHGGGGHGHHHHHHHHHHHHHHHHGGGGGHHHHHHHHAFDGHHGGFDGGGHHHHHGGHHHHGGGGHGHHHGHHHHHHHHGGGGGGGGGGGGGGGGGGHHHGGGGGFFFFFFFFFFFFFFFFFFFFFFFFFFFFFFFFFFFFFFFFFFFFF
@M05620:37:000000000-D9766:1:1101:14257:10756 1:N:0:92
ACCACACCTTCTACAATGAGCTGCGTGTGGCTCCCGAGGAGCACCCCGTGCTGCTGACCGAGGCCCCCCTGAACCCCAAGGCCAACCGCGAGAAGATGAGTGAGTGGCCCGCTACCTCTTCTGGTGGCCGCCTCCCTCCTTCCTGGCCTCCCGGAGCTGCGCCCTTTCTCACTGGTTCTCTCTTCTGCCGTTTTCCGTAGGACTCTCTTCTCTGACCTGAGTCTCCTTTGGAACTCTGCAGGTTCTAGATC
+
BBBBBABBFFFFFGGGGGGGGFFFEEFGCGGHHGGG2EEC2GGHHGGEEEGC5FEGGHHGGG?FFFGGGGGHHHEGGGGGGHHEGGEEGCGGFDH2?<GGHHFFHHGGHHGGGGGHHHHHHHHHDGDHHCGGFGHGHHGHHHGFFHHGGGGGGGAADGFGGGEGFFFBFFFFFFFBFFFFFFFFFFFFFDDFFFFFFBAADFFFFFFFFFFFFFFFFBFFFFFBFFFFFFFFFFFFFFFFFFAFFFFFFB/
@M05620:37:000000000-D9766:1:1101:19931:10763 1:N:0:92
ACCACACCTTCTACAATGAGCTGCGTGTGGCTCCCGAGGAGCACCCCGTGCTGCTGACCGAGGCCCCCCTGAACCCCAAGGCCAACCGCGAGAAGATGACCCAGGTGAGTGGCCAGCTACCTCTTCTGGTGGCCGCCTCCCTCCTTCCTGGCCTCCCGGAGCTGCGCCCTTTCTCACTGGTTCTCTCTTCTGCCGTTTTCCGTAGGACTCTCTTCTCTGACCTGAGTCTCCTTTGGAACTCTGCAGGTTCT
+
AAAAAAAAFFFFGGGFBG11BAF1EAEBGAFGEFGFGGGGGHHHHGGAAAEFFE1FGHHEEGGEEE/EGGGGHFEGGGGEEEHHEGC<CB/<<A<GF1>GHF///1FFC<FGFH<>FHEHHHHHHBFFDHF.CGGGG?AGGGFFHFGHHH/CGFFEG.A-?9CBFAGB@GFBBFFBBFBFFFF99BF9FFFFBF@FBF?FFB9AA-99BB/FFB/BFFBFFFFFF-BFBFBFFFFBBFFFFB/BBF?FFFF
@M05620:37:000000000-D9766:1:1101:17065:10775 1:N:0:92
AGTGCCAGCTCTCAATCGCACAGGGGACCCAGGGCCTGGCCCCTCCATCCAGAAAACCTATGACCTCACCCGCTACCTGGAGCACCAACTCCGCAGCTTGGCTGGGACCTATGTGAGTATCCAGCGTAGGAATCTGGGAGTTGGGGAGGAGTGAGGAGTTGGGGAAAGACAGTCCTAACCGTGGAGGGTTCTGGTAAATGATGGGGTGAGGAGGGGCTCTTTGGCTCCCACCAGTCCCCCTGTCTGGTCTA
+
BBACBFFFCFFFGGGGGGGGGGHHGGGGGGHHFGGGGGHHHHGHGGHHHHHHHHHHHGHHHHHHHHHHHHHGGEEGHHHHFGHHHHGHGHHHFGGGGGHGGHHGGGHHGHHHHHHHHHHHHHHHHGGGGGHHHHHHHHHGGHHHGGGGGGGHHHHHHGHHHHGGGGHHHHHHHHHHHFHHGGGGGGGGGGGGGGCFGGFGGEFGGGFFFFFFFFFFFFFFFFFFFFFFFFFFFFFFFFFFFFFFFFFFFFB
@M05620:37:000000000-D9766:1:1101:2604:10809 1:N:0:92
ACCACACCTTCTACAATGAGCTGCGTGTGGCTCCCGAGGAGCACCCCGTGCTGCTGACCGAGGCCCCCCTGAACCCCAAGGCCAACCGCGAGAAGATGACCAGGGGGGTGGCCCGCTACCTCTTCTGGTGGCCGCCTCCCTCCTTCCTGGCCTCCCGGAGCTGCGCCCTTTCTCACTGGTTCTCTCTTCTGCCGTTTTCCGGAGTACTCTCTTCTCTGACCGGATTCTCCTGTGGAACTCTGCAGGTTCTA
+
CCDCCCCAFFFFGGGGGGGGGGHHGFGBFEHHHBFEDFFGGHGHHGGGGFGGGHHHGHHEGCGGGGGGGGGGGHHGGGGHGHHHHGGGGGBDGGHHHHHHFHF=///;;;-.;;@C--@FFFFF0FFF;:;FFBFFFAFFFFFBFFFB:/;FBAAEF-;;@.0;-9::=FFFF0;BF0/;F:0:BFF0B0;BB-ADF.:FF-;-.:BB0FFFFF0:;0:0;--9.;;00:F0;0/;0;FFBF0;:.;B0:0
@M05620:37:000000000-D9766:1:1101:3663:10810 1:N:0:92
ACCACACCTTCTACAATGAGCTGCGTGTGGCTCCCGAGGAGCACCCCGTGCTGCTGACCGAGGCCCCCCTGAACCCCAAGGCCAACCGCGAGAAGATGCAGGGGAGTGGGGCGCTCCATCTTCTGGTGGTGGCCTCCCTCCTCCTCCGCCTCCCCGAGCTGTGCCCTCTTTCCCTCGTTCTCTCTTCTGCCGCTTTTCGCAGGAGTCTCTTCTCTGTGCCCCGACTCCTCTGGGGAACTGCGCGTTTTCGA
+
CCCCCCC>FFFFGGGGGGFGGGHHGEEA4EGGGBFF?EEGDHGHHGGEEEGGFHGHHHGEECCFGGGGGGGHFHHGGGGHGHHHHGGGGG>CGGHF2??220/>/>?GA<->-A@../0<C00=0:0:A...;:9F.E/;://9///....;.C.--;-;//9B9F/.9/:B/;//-...;BFFF//B///--;DE//9.::-../;BFF//;FFB//9//.9--;AB/9;///9..:;//.---9;;/=9
@M05620:37:000000000-D9766:1:1101:5844:10844 1:N:0:92
ACCACACGTTCTACAATGCGCTGCGTGTGGCTCCCGAGGAGCACCCCGTGCTGCTGACCGAGGCCCCCCTGAACCCCAAGGCCAACCGCGCGAAGATGAGGTGAGTGGCCCGCTACCTCTTCTGGTGGCCGCCTCCCTCCTTCCTGTCCTCCCGGCGCTGCGCCCTTTCTCCCTTGTTCTCTCTTCTGCCGTTTTCCGTCGGAATTTCTTCTCTGTCCTGCGTCTCCCTGTGATCTCGTCCGGTTCTAGAT
+
BBCCABB3BBBAGFGGGGBEFFGGGEGB2EGCG2AB2EEEDHDGHGG0AEEFFHFHHGG0>/@EFGGGGGFHEGHGGGGHGHHHHGGGGG>BDGG?DGH1G0><>GHGE0>>DC<<GGHGHHHHCCHG..;;C:CEGGGGGGGGGG0;;CFGGDFGF-;@DF-;@BFFFFFFFF;BFFFF9:BFFFFF0;C9:BE:BDFFAFF;:0;;FFFFFFF0;00;BDF-.99/;09;;090;.99;@D;A.;000:
@M05620:37:000000000-D9766:1:1101:27442:10857 1:N:0:92
AGTGCCAGCTCTCAATCGCACAGGGGACCCAGGGCCTGGCCCCTCCATCCAGAAAACCTATGACCTCACCCGCTACCTGGAGCACCAACTCCGCAGCTTGGCTGGGACCTATGTGAGTATCCAGCGTAGGAATCTGGGAGTTGGGGAGGAGTGAGGAGTTGGGGAAAGACAGTCCTAACCGTGGAGGGTTCTGGTAAATGATGGGGTGAGGAGGGGCTCTTTGGCTCCCACCAGTCCCCCTGTCTGGTCTA
+
>A>>>DFFBFFFG4FGFFG2E?GFGEEEGAEGBEEEFGHHHHGHGGHFHGGHHHHBGGHHGFHHHFGHHHHGG>EGHHHHBFGHHH11?GFF?ECFEHBGGHFGGGHHGHHHHHFHHHHHHHHHHGGDGGHHHHHHHH0FCGHHGG.CGACGHDHHCFHHHHGGGCHHHHHHHHHHHHHHGGFGGGGGEFGGGGGGGGGGGGGGGGFFFFFFFFFFFFFFFFFFFFFEFFFFFFFFFFFFFFFFFFFFFFF
@M05620:37:000000000-D9766:1:1101:21798:10872 1:N:0:92
GAGGCTGCTTTGGAAGAGCACACGTCTGAACTCCAGTCACTAATGCGCATCTCGTATGCCGTCTTCTGCTTGAAAAAAAAAAACCCCCCAAAACGCAACTTCCTTTTAATCTTACTCCACCTCTTCTCTTTCCCTTCTCACTTATTCTTCTCATTTCTTATCTTCCCACTCTCGCACTGGTTCTCTCTTGTTCCTCCTTTCGTCTGACTCTCTTCTCTTCACCTAGTTCTCTCTCTTCCCCTGCTCGTTCC
+
BBBBBAFBFFFFFGGGGGGFGGHGGEGBFFGHGGHHGHHHHHFHHHFGEAAGGGFGFHHGEBEBAGGBGHFG1FGGHF//>/>///?/</<0/0/<///222?22222222222@11110?0?1111111111>11011111111=100000000000<0<00000/0../0:..-;-//0900;000009;0000//00;99;..00009000;0////////:/;////////////....9//.9...
@M05620:37:000000000-D9766:1:1101:15224:10875 1:N:0:92
ACCACACCTTCTACAATGAGCTGCGTGTGGCTCCCGAGGAGCACCCCGTGCTGCTGACCGAGGCCCCCCTGAACCCCAAGGCCAACCGCGAGAAGATGACAGGTGAGTGGCCCGCTACCTCTTCTGGTGGCCGCCTCCCTCCTTCCTGGCCTCCCGGCGCTGCGCCCTTTCTCACTGGTTCTCTCCTCTGCCGTTTTCCGTAGGACTCTCTTCTCTGCCCTGAGTCTCCTTTGGAACTCTGCAGGTTCTAG
+
33>ABAABFFFFEGGGGFGGFGGFEBEEGAHHHGGE2EEADHHHHGGG1AFAFA3FHGBGEGCGEEEFGGGGHFCEGGGCEHHEFFGEGCB@?ACGFDDGGEE11???FGGHEGGGCGHFGGFFFHFDHGHH-D-.E.EHHGB0FHGFFGFB9EGAB-A@-9D-@AB;FFFFFFFFFFBFFF/:FFEFFFFFB?DFFFFFB.DDBFFFFFFFFFFBB/:A9AFFFBFFFFFFFF/FFFFFFFFFF.BBFFB
@M05620:37:000000000-D9766:1:1101:20392:10888 1:N:0:92
ACCACACCTTCTACAATGAGCTGCGTGTGGCTCCCGAGGAGCACCCCGTGCTGCTGACCGAGGCCCCCCTGAACCCCAAGGCCAACCGCGAGTCGCCCGCTACCTCTTCTGGTGGCCGCCTCCCTCCTTCCTGGCCTCCCGGCGCTGCGCCCTTTCTCACTGGTTCTCTCTTCTGCCGTTTTCCGTCGGCCTCTCTTCTCTGACCTGAGTCTCCTTTGGAACTCTGCAGGTTCTAGATCGGCAGAGCCCAC
+
CCCCCCCCFFFFGGGFGGGGGGHHGGGEDFHHHGGGGGGGGHHHHGGGDGGGHHHHHHHGGGGGGGGGGGGHHHHGGGGHGHHHHGGGGGGG/2>BAB@C@@FGG1?FHHHHGFAFH@FGGGHGHHFHHHHHFFHHHHHGA@BDGGAECFGGCFFFFF/BFBFFFFFFFFFFFFFFFFFFFFFFDF.@;-;DFFFFFFFFFFBFFFF/:;BFFFBFFFFF/BFFFFFEFF;BFF/BF;B.9-:;EEF99:E
@M05620:37:000000000-D9766:1:1101:5918:10890 1:N:0:92
ACCACACCTTCTACAATGAGCTGCGTGTGGCTCCCGAGGAGCACCCCGTGCTGCTGACCGAGGCCCCCCTGAACCCCAAGGCCAACCGCGAGAAGATGACCGGTGTGTGGCCCGCTCCCTCTTCTGGTGGCACCCTCCCTCCTTACTGGCCTCCCGGAACCGCGCCCTTTCTCCCTGGTTTTCTCTTCTGCCGTTTTCCGTAGGACTCTCTTCTCCGACCTGAATCTCCTTTGGCACTCTGTCGGTTCTAG
+
ABBABABBFFFFGFGGGGGGGGCFGAABGFHHFGGGGCGGGHHHHGGGGGGGHGHGHHHGGGGGGEEGGGGCHFHGGGEHFEGHHGFEGG/@@DGFFFD<2//<>//0<..<.----../</=D0=00<A./0.:.::C//./9090;B.A0999.---9.---9;B-///999/.99//.;99F///9///;../;99.;.;./99FB/9F////.-9-..///://///;///;:./////;@9A./:/
@M05620:37:000000000-D9766:1:1101:14187:10897 1:N:0:92
ACCACACCTTCTACAATGAGCTGCGTGTGGCTCCCGAGGAGCACCCCGTGCTGCTGACCGAGGCCCCCCTGAACCCCAAGGCCAACCGCGAGAAGACCCAGGTGAGTGGCCCGCTACCTCTTCTGGTGGCCGCCTCCCTCCTTCCTGGCCTCCCGGAGCTGCGCCCTTTCTCACTGGTTCTCTCTTCTGCCGTTTTCCGTAGGACTCTCTTCTCTGACCTGAGTCTCCTTTGGAACTCTGCCGGTTCTAGA
+
DDDDDDDDFFFFGGGGGGGGGGHHGEGFHGHHHGGGGGGGGHHHHGGGGGGGHHHHHHHGGGGGGGGGGGGHHHHGGGGHGHHHHGGGGGGGGGHHHHHHHGFG?GHHGGHHGGGGGHHHHHHHHGHHGHHGGGGGHGHHGHHHGGGGGGGGGGGGFCGGGGGGFFFFFFFF0BFFFFFFFFHFFFFHFFFFBFFFFFFFFFFFFFFFFFFFFFFFBFFFF/BBFFFFFFFFFFFFFFFFF0<D@DEFBFB
@M05620:37:000000000-D9766:1:1101:20053:10901 1:N:0:92
GAGGCTGCTTTGGAAGAGCACACGTCTGAACTCCAGTCACTAATGCGCATCTCGTATGCCGTCTTCTGCTTGCAAAAAAACAAGCAGCTCATGCTCGTCAATCATTTATCTTAACGCCTAGGCAGCCTCCTGAATACTACAAAACGACACAACACGCCTAGCCAATGCCGCGCACACTTGCACTCTCGTATGAACCACTTTCGCACGCTATCATCTCCTAAGCCAAGTGTAGCCCTCACACAGCCCGCGCC
+
AABBB4CAFFDDBCGCFGFFGFFFGGFFE5FHBF33A33DGF3DDGEG2BEFFGFGHFFGEBEFFHGHHGFC1@FFGHE/111212323334433@1////4B34?4?4444B4B//<0?2222???2?/222222@@2222200////<0<..<.-.0.///0////0-------:/000000/00...//;0;9../000.;.--9...///9///:;;//99..9/;////;;9../:..9..-----
@M05620:37:000000000-D9766:1:1101:20399:10906 1:N:0:92
ACCACACCTTCTACAATGAGCTGCGTGTGGCTCCCGAGGAGCACCCCGTGCTGCTGACCGAGGCCCCCCTGAACCCCAAGGCCAACCGCGAGTGGCCCGCTCCCTCTTCTGGTGCCCGCCCCCCTCCTTCCTGCCCTCCCGGAGCTGCGCCCCTTCTCACTCGTTCTCTCTTCTGCCGTTTTCCGTATGACTCTCTTCTCTGACCTGAGTCTCCCTCTGAACTCTGCAGGTTCTAGATCGGAAGAGCACAC
+
ABBAAABBFFFFGGGGGGGFGGHHGGGGAFFHHGGG2EGE2BAGHGGGGGGF5GHGGHHGGE@EFGGGGGGHFHHGGGGHGHHHHGGGGFGD@<<<<F?C//??<FC1=GFH1<10FE@D--<:CFD/;;C:0/:C/:EG.??--C/F-99A-;.B9///:/.....;//;FFFB/B-9.;EF/::A.9B//B:/FFBFFBFBFFFB/B9/////B../BFFFF/B/FF..;BFF/FFE9..:.A;B/.;:
@M05620:37:000000000-D9766:1:1101:25206:10931 1:N:0:92
ACCACACCTTCTACAATGAGCTGCGTGTGGCTCCCGAGGAGCACCCCGTGCTGCTGACCGAGGCCCCCCTGAACCCCAAGGCCAACCGCGAGAAGATGAGTGAGTGGCCCGCTACCTCTTCTGGTGGCCGCCTCCCTCCTTCCTGGCCTCCCGGAGCTGCGCCCTTTCTCACTGGTTCTCTCTTCTGCCGTTTTCCGTAGGACTCTCTTCTCTGACCTGAGTCTCCTTTGGAACTCTGCAGGTTCTAGATC
+
ABBCCDDDFFFFGGGGGGGGGGHHGGGFHGHHHGGGGGGGGHHHHGGGGGGGHHHFHHHGGGGGGGGGGGGHHHHGGGGHGHHHHGGGGGGGGGHHHHGHHHHHHGEGHHGFG?<>GHHHHHHHDHGHHGGGGGHGHHGHHHHHHHHGGGGGGG9BGG0C@;CCFFFFFFFFFFB;BFFFFFFFFFFFFCADFFFFFFFFBFFFB0BFFFFFFFFFFFFFFFFFFFFBFF/0;FFFFFF0BAFFFFFFFFF
@M05620:37:000000000-D9766:1:1101:28184:10942 1:N:0:92
ACCACACCTTCTACAATGAGCTGCGTGTGGCTCCCGAGGAGCACCCCGTGCTGCTGACCGAGGCCCCCCTGAACCCCAAGGCCAACCGCGAGAAGACGCAGGCGGGTGGCCCGCTACCTCTTCTGGTGGCCGCCTCCCTCCTTCCTGGCCTCCCGGAGCTGCGCCCTTTCTCCCTGGTTCTCTCTTCTGCCGTTTTCCGTAGGACTCTCTTCTCTGTCCTGCGTCTCCTTTGGAACTCTGCAGGTTCTAGA
+
ABCCBBC>FFFFGGGGGGBFGGHHGEGBFEHHHFFE?EGGGHGHHGGGFFGGHHGHGHHGGGGEGGGGGGGHFHHGGGGHGHHHHGGGGG/BBGHF2/>////A-<CC-.:;CF?-A/;FFFB9BB9;C.9CGC?EGGGFFBFFFF/;FFFFFFA----99/:;.CF/FFFF/BFBA/;/FFFFFFFFFFFF9.BE/9AF9.DB/BFFFFFBFFFF/BFFFBDD-AFFFFFF//9/BFBFE/9;.B/B//B
@M05620:37:000000000-D9766:1:1101:19523:10978 1:N:0:92
ACCACACCTTCTACAATGAGCTGCGTGTGGCTCCCGAGGAGCACCCCGTGCTGCTGACCGAGGCCCCCCTGAACCCCAAGGCCAACCGCGAGTGGCCCGCTACCTCTTCTGGTGACCGCCTCCCTCCTTCCTGGCCTCCCGGCGCTGCGCCCTTTCTCACTGGTTCTCTCTTCTGCCGTTTTCCGTAGGACTCTCTTCTCTGACCTGAGTCTCCTTTGGAACTCTGCAGGTTCTAGATCGGAAGAGCACAC
+
CCCCCCCCFFFFGGGGGGGGGGHHGEFEFGHHHGGGGGGGGGHHHGGGEGGGHHHHHHHGGGGGGGGGGGGHGHHGGGGHGHHHHGGGGGGG>??FHHCGGGGHHGHHHHHHHH1GHGGGGGHGHHGHHHHHHHHHHHHGGG-DGGGGGGGGGGGFFFBFFFFFFFFFFFFFFFFFFFFFFFFFFF.AFBFFFFFFFFFFFFFFFFFFFFFFFFFFFFFFFFFFFFFFFFAFFFBFFFFED.:DFFF/AFF
@M05620:37:000000000-D9766:1:1101:21841:11001 1:N:0:92
ACCACACCTTCTACAATGAGCTGCGTGTGGCTCCCGAGGAGCACCCCGTGCTGCTGACCGAGGCCCCCCTGAACCCCAAGGCCAACCGCGAGTGGCCCGCTACCTCTTCTGGTGGCCGCCTCCCTCCTTCCTGGCCTCCCGGCGCTGCGCCCTTTCTCACTGGTTCTCTCTTCTGCCGTTTTCCGTAGGACTCTCTTCTCTGACCTGAGTCTCCTTTGGAACTCTGCAGGTTCTAGATCGGAAGAGCACAC
+
CCCDCCCCFFFFGGGGGGGGGGHHGFGBFGHHHGGGGGGGGHHHHGGGEGGGHHHHHHHGGGGGGGGGGGGHGHHGGGGHGHHHHGGGGGGG</?FG?<CFGGHHFGHHHHHGHGHHGGGGGHGHHGHHHHHHGHHHHHGGG-DGGGGGGGGFFFFFFFFFFFFFFFFFFFFFFFFFF<DFFFFFF.BDBFFFFFFFHHFHHFFFFFFFFFFFFFFFFFFFFFFFFFFFFBFFF0BFBFFF.<DFFF:BFA
@M05620:37:000000000-D9766:1:1101:22225:11012 1:N:0:92
AGTGCCAGCTCTCAATCGCACAGGGGACCCAGGGCCTGGCCCCTCCATCCAGAAAACCTATGACCTCACCCGCTACCTGGAGCACCAACTCCGCAGCTTGGCTGGGACCTATGTGAGTATCCAGCGTAGGAATCTGGGAGTTGGGGAGGAGTGAGGAGTTGGGGAAAGACAGTCCTAACCGTGGAGGGTTCTGGTAAATGATGGGGTGAGGAGGGGCTCTTTGGCTCCCACCAGTCCCCCTGTCTGGTCTA
+
AA>AAFFFBFFFGBGFGGGCGFHGGCEGGGHHFEEEEGHHHHGHGGHHHGHHGHHHHGGHHHHHHGHHHHHGGEFGHGHH2FGHHH1?EHHHDGEGGHHHGGHGGGHFEHHHDGHHFHHHHHGHHGEDGGEGGHGHHHFCAGDGGGECGDGHFFF<0EGGFGGGFDHHHHHHHHHHHFGHGGGAFGGGGGGGGGFGBFGBBFGGGGD@EFFFFDCFFDFFFFFFFFFFFFFFFFFFFFFD;FFFBBFFFFB
@M05620:37:000000000-D9766:1:1101:14359:11013 1:N:0:92
ACCACACCTTCTACAATGAGCTGCGTGTGGCTCCCGAGGAGCACCCCGTGCTGCTGACCGAGGCCCCCCTGAACCCCAAGGCCAACCGCGAGTGGCCCGCTACCTCTTCTGGTGGCCGCCTCCCTCCTTCCTGGCCTCCCGGCGCTGCGCCCTTTCTCACTGGTTCTCTCTTCTGCCGTTTTCCGTCGGCCTCTCTTCTCTGACCTGAGTCTCCTTTGGAACTCTGCAGGTTCTAGATCGGCAGAGCCCAC
+
CDDEDDCDFFFFGGGGGGGGGGHHGGGFHGHHHGGGGGGGGHHHHGGGGGGGHHHHHHHGGGGGGGGGGGGHHHHGGGGHGHHHHGGGGGGG<??FF?/ACGGFG1FGGHHHFGDGH-DFGGHGHHDHHGHHFHHHFGHG.:-9AF?EFGGGFFFFFF:<F1FFFFFFFFFFFF1BFFDFFFFFDFF;;=<DFFFFFFFFFFFFFFFFBBFBFFBFFFFFFFFFFFB1<.<BBF1<FBBAD-@DFFB.<<B
@M05620:37:000000000-D9766:1:1101:11182:11040 1:N:0:92
ACCACACCTTCTACAATGAGCTGCGTGTGGCTCCCGAGGAGCACCCCGTGCTGCTGACCGAGGCCCCCCTGAACCCCAAGGCCAACCGCGAGAAGATGCCCAGGTGAGTGGCCCGCTACCTCTTCTGGTGGCCGCCTCCCTCCTTCCTGGCCTCCCGGAGCTGCGCCCTTTCTCACTGGTTCTCTCTTCTGCCGTTTTCCGTAGGACTCTCTTCTCTGACCTGAGTCTCCTTTGGAACTCTGCAGGTTCTA
+
ABABA?AAFFFFGFGGBGG5GGHHG?2EAEFGGFGGAGGGAGHHHGGG1EEF5FFCEGHE>E>EGGGEGGGEBCFFGG/?FEHHHFGGGGGGGGGCF1GHHHHGHHHFHGEGGE@G?CDFHHHHHHHHHHGHHGGGGGHFHHDHHGGGGCFGGGGGG@GGGGFGGGFB<FBFFFBFFFFFFFFFFFFFFFFFFBFDFFFFFFFFAFFFFFFFFFFFFFFFEFFFFFFFFFFFFFFFFFFFFFFFFFFFFFF
@M05620:37:000000000-D9766:1:1101:13624:11050 1:N:0:92
AGTGCCAGCTCTCAATCGCACAGGGGACCCAGGGCCTGGCCCCTCCATCCAGAAAACCTATGACCTCACCCGCTACCTGGAGCACCAACTCCGCAGCTTGGCTGGGACCTATGTGAGTATCCAGCGTAGGAATCTGGGAGTTGGGGAGGAGTGAGGAGTTGGGGAAAGACAGTCCTAACCGTGGAGGGTTCTGGTAAATGATGGGGTGAGGAGGGGCTCTTTGGCTCCCACCAGTCCCCCTGTCTGGTCTA
+
AA>ABFFFBFFFGGGGGGGGGGHHGGGGGGHHGGGFGFHGHHGHGGHHBGHHHEBGHGHHHHGHHHGHHHHGGGFGHHHHHHHHGHGHGHHHGGGGGEHHGHHGGGHHGHHHHHHHHHHHHHHHGGGGGGHHHHGHHGGGFFHHGCFGGGGHHHHHHGFHHHGGGGHGHHHHHHHHHHHHGGGGGGGGGGGGGGGGGGGGGGGGGGFFFFFFFBCFAFFFFFFFFFFFFFFFFFFFFFFFFFFFFFBFFFF
@M05620:37:000000000-D9766:1:1101:24777:11057 1:N:0:92
ACCACACCTTCTACAATGAGCTGCGTGTGGCTCCCGAGGAGCACCCCGTGCTGCTGACCGAGGCCCCCCTGAACCCCAAGGCCAACCGCGAGAAGATGCCCAGGTGAGTGGCCCGCTACCTCTTCTGGTGGCCGCCTCCCTCCTTCCTGGCCTCCCGGAGCTGCGCCCTTTCTCACTGGTTCTCTCTTCTGCCGTTTTCCGTAGGACTCTCTTCTCTGACCCGAGTCTCCTTTGGAACTCTGCAGGTTCTA
+
BBBBBBBBFFFFGGGGGGFGGGHHGEEBCEGFHGGGGGGEGHGHHGGGEGGGFHHHGHHGGGCGGGGGGGGHGHHGGGGHFHHHHGGFFGDFGGHGHHFGHF/F<11011F/GHC?--@G100=0<0D=/E.G--C.:CF/CE/C0C00C?F0.CE.A-99./;--;B9FF///////;9F//////;//:9B99AFF/F./..;///////;99/B//:B.-99:9//;/;F/F/F////9///A:F///
@M05620:37:000000000-D9766:1:1101:20800:11083 1:N:0:92
AGTGCCAGCTCTCAATCGCACAGGGGACCCAGGGCCTGGCCCCTCCATCCAGAAAACCTATGACCTCACCCGCTACCTGGAGCACCAACTCCGCAGCTTGGCTGGGACCTATGTGAGTATCCAGCGTAGGAATCTGGGAGTTGGGGAGGAGTGAGGAGTTGGGGAAAGACAGTCCTAACCGTGGAGGGTTCTGGTAAATGATGGGGTGAGGAGGGGCTCTTTGGCTCCCACCAGTCCCCCTGTCTGGTCTA
+
BBBBBFFFCFFFGGGGGGGCGGHHGGGGGGHHFGGGGFHHHHGHGGHHHHHHHHHHHGHHHFHHHHHHHHHGGEFFHHHHFGHHHHHHGHHHGGGGGHHHGHHGGGHHGHHHHHHHHHHHHHHHHGGGGGHHHHHHHHHGGHHHGGGGGGGHHHHHHGHHHHGGGGHHHHHHHHHHHHHHGGGGGGGGCFGGGGGGGGGHHGGGGGFFFFFFFFFFFFFFFFFFFFFFFFFFFFFFFFFFFFFFFFFFFFE
@M05620:37:000000000-D9766:1:1101:25197:11090 1:N:0:92
ACCACACCTTCTACAATGCGCTGCGTGTGGCTCCCGAGGAGCACCCCGTGCTGCTGACCGAGGCCCCCCTGAACCCCAAGGCCAACCGCGCGTGGCCCGCTACCTCTTCTGGTGGCCGCCTCCCTCCTTCCTGGCCTCCCGGCGCTGCGCCCTTTCTCACTGGTTCTCTCTTCTGCCGTTTTCCGTCGGACTCTCTTCTCTGACCTGAGTCTCCTTTGGAACTCTGCAGGTTCTAGATCGGAAGAGCACAC
+
BBBBBBBAFFFFGGGGGG4EFEGGGEEAAEHHGFFEDGGGFHHHHGGEEEGGGHHHHHHECGCGGEGGGGEFHHHGGGGHGHHHHGGGGG/</>>>??>@CF-CGFGFHHHGGH?HHCGGGGHGHHGHHGHHHHHGGGGGDG-@BGCGAFFFFFFFFFBFFFFFFFFFFFFFFFFFFFADFFFBDF.@F-@DFFFFFFFFFFFFFFFFFFFFFFFFFFFFFFFFFFFFFF;BFFFFFFFFF.9AFFFFAFF
@M05620:37:000000000-D9766:1:1101:21814:11096 1:N:0:92
ACCACACCTTCTACAATGAGCTGCGTGTGGCTCCCGAGGCGCACCCCGTGCTGCTGACCGAGGCCCCCCTGAACCCCAAGGCCAACCGCGCGTGGCCCGCTACCTCTTCTGGTGGCCGCCTCCCTCCTTCCTGGCCTCCCGGAGCTGCGCCCTTTCTCACTGGTTCTCTCTTCTGCCGTTTTCCGTAGGACTCTCTTCTCTGACCTGAGTCTCCTTTGGAACTCTGCAGGTTCTAGATCGGAAGAGCACAC
+
BBBBBBBBFFFFGGGGGGFGG5BGEE22BBA2G2BBAF220AAEFEG0EAEGBGFFHHHG/>EEGFGGGEE2GHHFGGGC/GHHHGGBDF/BDC@CHHGGGC>FGHHHHHFHHHAGHGFGGGHGHHGHHGGGGGGGGGGGGGGGGFFFDDFFFFFFFFFFFEFFBFFFFFFFFFFFFFFFFFFFFFFFFFFFFFFFFFFFFFF9FFEFFFFFFFFFFFFFFFFFFBFFFEFFFFFBFF/AFF..A:BBFFF
@M05620:37:000000000-D9766:1:1101:22301:11117 1:N:0:92
ACCACACCTTCTACAATGCGCTGCGTGTGGCTCCCGAGGAGCACCCCGTGCTGCTGACCGAGGCCCCCCTGAACCCCAAGGCCAACCGCGCGAAGATGAGTGACCCGCCAGCTCTCTTGTCTGCTGGCCCCCTCCCTCCTTCCTGGCCTCACGGCGCTGCGTCCTTTCTCGCTCTTTCTCTCTTCTGCCGCTTTACGTCGGTCTTTCTTCTCTGGACTGAGTCTCCTATGTCACTCTGCCGGTTCTCGCTC
+
BBBBBAB>CFFFGGGGFG4EFFGGGGG2BEGHHAFF?FGGGHHHHGG0AEEGHGGFHHH>EFCGGGGGGGGHHHHGGGGHGHHHEGGGGGCGGGGGHHHHHH1110>A-A-CHG0<000=<0=00</C..=AFGGCHHGGB0CB99FGFF/:.D--99@D-.-;A9/:FB.:E..:9BFFB9FBFFB//9-99E/;A9.---;D/B9:FB/;///;:F.//9/;F/B/9/9;:/9B////9>-.9FFF..9
@M05620:37:000000000-D9766:1:1101:13442:11140 1:N:0:92
ACCACACCTTCTACAATGAGCTGCGTGTGGCTCCCGAGGAGCACCCCGTGCTGCTGACCGAGGCCCCCCTGAACCCCAAGGCCAACCGCGAGAAGATGACCCAGGTGAGTGGCCCGCTACCTCTTCTGGTGGCCGCCTCCCTCCTTCCTGGCCTCCCGGCGCTGCGCCCTTTCTCACTGGTTCTCTCTTCTGCCGTTTTCCGTAGGACTCTCTTCTCTGACCTGCGTCTCCTTTGGAACTCTGCAGGTTCT
+
BBB@BAAAFFFFFFGGGGBFGFFHGGGAC?GBBFDDEG?EFHHHHGGEAFGGEGFCFFG?@EFGGGGGGE??@GHGGAEHGHHGFFGGGG@CBFHHGGHGHHHHGHGDAGHGGHHGFGGGHGHHHHHHGHHGHHGGGGGHGHHGHEGGFGFFFGGGGGG-9?DFFFFFFFFFFFFBFFFFFFFFFFFFFFFFFFFFFFFFFFF9DFFBFFFFFFFFFFF/9BBF.;ABAFFFFFFFFFFFFFFF/9AFFFF
@M05620:37:000000000-D9766:1:1101:9628:11148 1:N:0:92
ACCACACCTTCTACAATGAGCTGCGTGTGGCTCCCGAGGAGCACCCCGTGCTGCTGACCGAGGCCCCCCTGAACCCCAAGGCAAACCGCGGGAAGATAACCCAGGTGGGGGGCCCGCTACCTCTTCTGTTGGCCGCCTCCCTCCTTCCTGGCTTCCCGGGGCTGCCCCCTTTCTACCTGGTTTTCTCTTCTGCCGTTTTCCGTAGAACTCTCTCTTCTACCCTAGGTCTCCTTTGGAACTCTGCGGGTTCT
+
AAABBBABFFFFGGGGGGGGGGHHGGGEHFHFHGGFGGGGGHHHHGGGEEFGHHGHHHHGGGGGGGGGGGGHGHHGGGGHGH0FCH/<///<>/<011??G//?/?1/--<-:B-----;.//;///;//;.:/-;-.;E..;.;/B//;/;..;B.A-;---...;;-@F///////:.B/..///;////;/-AFF.F/9/.;.//////;///////;./..////;/;F/B/B///////-:-@..9
@M05620:37:000000000-D9766:1:1101:11876:11151 1:N:0:92
ACCACACCTTCTACAATGAGCTGCGTGTGGCTCCCGAGGAGCACCCCGTGCTGCTGACCGAGGCCCCCCTGAACCCCAAGGCCAACCGCGAGTCGCCCGCTACCTCTTCTGGTGGCCGCCTCCCTCCTTCCTGGCCTCCCGGCGCTGCGCCCTTTCTCCCTGGTTCTCTCTTCTGCCGTTTTCCGTCGGCCTCTCTTCTCTGACCTGAGTCTCCTTTGGAACTCTGCAGGTTCTAGATCGGAAGAGCCCAC
+
BBBBBBABFFFFFGGFGGFGGGHHGEGEFGHHHGGGDGGGGEFFGGGGAEGGFGGHHHFGGGGGGGGGGGGHHHHGGGGGGHHHHGGGGGGG>2>BCDCDC@FGH<GHHHHHGFDHH?CDFGHGHHGHHFHHHFHHHHHG?-9;AC-CCGGGFFFFFF/9BFFFFFFFFFFFFF/:FFDFFFFFFF.=-9ADFFFFFFFFFFFFFFFF.99FFFEFFBFFBBFFFFF/B?9:FF/:B/B.9.;AFFB:9A9
@M05620:37:000000000-D9766:1:1101:13448:11158 1:N:0:92
ACCACACCTTCTACAATGAGCTGCGTGTGGCTCCCGAGGAGCACCCCGTGCTGCTGACCGAGGCCCCCCTGAACCCCAAGGCCAACCGCGAGAAGATGACCCAGGTGAGTGGCCCGCTACCTCTTCTGGTGGCCGCCTCCCTCCTTCCTGGCCTCCCGGAGCTGCGCCCTTTCTCACTGGTTCTCTCTTCTGCCGTTTTCCGTAGGACTCTCTTCTCTGACCTGAGTCTCCTTTGGAACTCTGCAGGTTCT
+
DDDDDCCCFFFFGGGGGGGGGGHHGGGGHGHHHGGGGGGGGHHHHGGGGGGGHHHHHHHGGGGGGGGGGGGHHHHGGGGHGHHHHGGGGGGGGGHHHHHHHHHHGHHHHHHGGHHGGGGGHHHHHHHHHHHGHHGGGGGHGHHGHGGGGGGGGGGGGGGFGGGGGGFFFFFFFFHHHHFFFFFFHHFFFFHHHFFFFFFFFFFFFFFFFFFFFHHHFHFFFFFFFFFHHHFFFHFFFFFFFFFFFFFFFFF
@M05620:37:000000000-D9766:1:1101:10363:11164 1:N:0:92
ACCACACCTTCTACAATGAGCTGCGTGTGGCTCCCGAGGAGCACCCCGTGCTGCTGACCGAGGCCCCCCTGAACCCCAAGGCCAACCGCGAGAAGATGAGAGAGTCCCCCGATCCCTTTTGTGGGCGCCCTCCCCCTCTTTCCGCCCCCCCCAGCTCCGCCCCCTCTCACTCGTTCTCTCTCTTGTCGCGTTTTCCGTCAGTCTCTTTTCTGTCCCCTGAGTCCTCTGTAACTCTCCGGGGGCTCTAGCGG
+
CCCCCCCCFFFFGFGGGGGGGGHHGGGGHGHHHGGGGGGGGHHHHGGGGGGGHHHGHHHGGGGGGGGGGGGHHHHGGGGHGHHHHGGGGGGGGGHHHHHH2F/C111?/?/---.>F11>1//<..--;:-;.;.C-./0000...-=-;--9;9900;A.@--;.;B0;00.9..;BFFF00;000..-;B-.00.0...0;BBF00;BF000:0./;//;F000;9000;0;B0/.-----;.9:90--
@M05620:37:000000000-D9766:1:1101:12188:11181 1:N:0:92
AGTGCCAGCTCTCAATCGCACAGGGGACCCAGGGCCTGGCCCCTCCATCCAGAAAACCTATGACCTCACCCGCTACCTGGAGCACCAACTCCGCAGCTTGGCTGGGACCTATGTGAGTATCCAGCGTAGGAATCTGGGAGTTGGGGAGGAGTGAGGAGTTGGGGAAAGACAGTCCTAACCGTGGAGGGTTCTGGTAAATGATGGGGTGAGGAGGGGCTCTTTGGCTCCCACCAGTCCCCCTGTCTGGACTA
+
11>>AFFFAFCFDGGDAAFGAGFHCFGE00FGGEE/AAGABGGCGGFH1BFA101BGE0FGHBHFHCHHFGGGG@EHGHAFGHA0FGHG0FHG/EE/0FHGHHGG/0FGFGFHFBGHGHDGGFHHCGGGCFG1GHFF0?F?F<GG@F<@C<GFHHFFG/C0<<::EHGHFHHC::GHGHH?9EG?ABAAF.99B0;FBBG0;FGGFB;EF?/BF=-@-;FFFF//BBF?BFFEA9BBFF?--B/////-99
@M05620:37:000000000-D9766:1:1101:24235:11194 1:N:0:92
ACCACACCTTCTACAATGAGCTGCGTGTGGCTCCCGAGGAGCACCCCGTGCTGCTGACCGAGGCCCCCCTGAACCCCAAGGCCAACCGCGAGAAGATGACCCCGGTGGAGGGCCCGCTAACTCTTCTGGTGGCCGCCTCCCTCCTTCCTGGCCTCCCGGAGCTGCGCCCTTTCTCACTGGTTCTCTCTTCTGCCGTTTTCCGTAGGACTCTCTTCTCTGACCCGAGTCTCCTTTGGAACTCTGCAGGTTCT
+
BCBCCBCCFFFFGGGGGGGGGGHHGFGFHGHHHGGGGGGGGHHHHGGGGEGGHHHHHHHGGGGGGGGGGGGHHHHGGGGHGHHHHGGGGGGGGGHHHHFFHC//<<<...<<CGC----./000;00:C0CDG:-;?..;./:9/9;F0CBF.0:EE.;--:.//-:;@BF/::9///;B/F/9B///:/9//F-;DFEBB.:9.:/9//9/:BB////////---99//;FFBF//F//B/BB/9AABF/
@M05620:37:000000000-D9766:1:1101:8256:11197 1:N:0:92
AGTGCCAGCTCTCAATCGCACAGGGGACCCAGGGCCTGGCCCCTCCATCCAGAAAACCTATGACCTCACCCGATACCTGGAGCACCAACGCCGCAGCTTGGCTGGGACCTATGTGAGTATCCAGCGTAGGAATCTGGGAGTTGGGGAGGAGTGAGGAGTTGGGGAAAGACAGTCCTAACCGTGGAGGGTTCTGGTAAATGATGGGGTGAGGAGGGGCTCTTTGGCTCCCACCAGTCCCCCTGTCTGGTCTA
+
A3>ABDFFBFFFEGGFEAFCE2B4BA2EEDHHFGGD2AB2BFEGGGHFG1BFBAF2BEHFBFBHH5FGHHHC0>EEHH@FFFF?GHFCF1EEE><//BBF/BCFEDGHGHFGBFGGFGFFHBGGFCCDGCDDGGHHEHHG.>F1CGG@AAEFCBGGHCCFHFDCE?EFHGFG;9CFFFFGGE9BDG?BCAFGGF;BBFBFF;FFEFF?.AFFDFBBBBEFB9FFF9FEEFFFFAFFBBEDBEBFFFFFBB9
@M05620:37:000000000-D9766:1:1101:27376:11208 1:N:0:92
ACCACACCTTCTACAATGCGCTGCGTGTGGCTCCCGAGGAGCACCCCGTGCTGCTGACCGAGGCCCCCCTGAACCCCAAGGCCAACCGCGCGAAGATGACCCAGGTGCGTGGCCCGCTACCTCTTCTGGTGGCCGCCTCCCTCCTTCCTGGCCTCCCGGAGCTGCGCCCTTTCTCACTGGTTCTCTCTTCTGCCGTTTTCCGTAGGACTCTCTTCTCTGACCTGCGTCTCCTTTGGAACTCTGCAGGTTCT
+
ABBBBBB>CFFFGGGGGGFEGGGGGEEAAEHHHBFE?EEGGHHHHGGAEBEGGHGFHHHEFGGGGGGGGGGHHHHGGGGHEFHHHGGDGGCFGGGGHHHHHHEHFGF1<FDFGHCCGGGGHHHHHHHGHHHGH.AFGGGGGGGGGGGGGGGGGGGGGFC;::ABFFFFFFFFFFFFFFFFFFFFFFFFFFFFFFFFFFFFFFFFDDFFFFFFFF;BFFFFFFFF.;DCFFFFFFFFFFFFFFFFFFFFFFF
@M05620:37:000000000-D9766:1:1101:8246:11214 1:N:0:92
AGTGCCAGCTCTCAATCGCACAGGGGACCCAGGGCCTGGCCCCTCCATCCAGAAAACCTATGACCTCACCCGCTACCTGGAGCACCCACTCCGCAGCTTGGCTGGGACCTATGTGAGTATCCAGCGTAGGAATCTGGGAGTTGGGGAGGAGTGAGGAGTTGGGGAAAGCCAGTCCTAACCGTGGAGGGTTCTGGTAAATGATGGGGTGAGGAGGGGCTCTTTGGCTCCCACCAGTCCCCCTGTCTGGTCTA
+
>A>3>DFFBFFFG4FGGFGCFGHHGABEEFHH2BEE2FHHGHGHGGGHHHHHGBH2BEGHFGGHHDFHHHHEE>>EHBBF2BGGHH11?FHGEECEEHFHGHHGGGHHGHHHHHHHHHHHHHHHHGGGDGHFHHHHHH0FGHHHGGCDG.CGH<GHFGGGHHGGC.CH/CBGHHHHHHHGGGGG?EGGGGGGGGGGGGGGFGGGGDFFEFE/AFFFFFFFFFFFFFFFFFFFFFFFFFFFFFFFFFFFFFF
@M05620:37:000000000-D9766:1:1101:19027:11242 1:N:0:92
ACCACACCTTCTACAATGAGCTGCGTGTGGCTCCCGAGGAGCACCCCGTGCTGCTGACCGAGGCCCCCCTGAACCCCAAGGCCAACCGCGAGAAGATGCCCAGGTGAGTGGCCCGCTACCTCTTCTGGTGGCCGCCTCCCTCCTTCCTGGCCTCCCGGAGCTGCGCCCTTTCTCACTGGTTCTCTCTTCTGCCGTTTTCCGTAGGACTCTCTTCTCTGACCTGAGTCTCCTTTGGAACTCTGCAGGTTCTA
+
CCCCCCCCFFFFGGGGGGGGGGHHGEGEHGHHHGGGGGGGGHHHHGGGEGGGHHHHHHHGGGGGGGGGGGGHHHHGGGGHGGHHHGGGGGGGGGHHHHHHHFHGHHGHHHGGHHGGGGGHHHHHHHHHHHGHHGGGGGHGHHGHHGGGGEGGGGGGGG?DGGGGGGFFFFFFFFFFFFFFFFFFFFFFFFFFFFFFFFFFFFFFFFFFFFFFFFFFFFFFFFFFFFFFFFFFFFFFFFFFFFFFFFFFFFF
@M05620:37:000000000-D9766:1:1101:21540:11247 1:N:0:92
ACCACACCTTCTACAATGAGCTGCGTGTGGCTCCCGAGGAGCACCCCGTGCTGCTGACCGAGGCCCCCCTGAACCCCAAGGCCAACCGCGAGAAGATGCCCAGGTGAGTGGCCCGCTACCTCTTCTGGTGGCCGCCTCCCTCCTTCCTGGCCTCCCGGAGCTGCGCCCTTTCTCACTGGTTCTCTCTTCTGCCGTTTTCCGTAGGACTCTCTTCTCTGACCTGAGTCTCCTTTGGAACTCTGCAGGTTCTA
+
BBBBBBBBFFFFGGGGGG5FGGHHGFGEEGHHHFGFDGGGGHGHHGGGFEEGHHGHHHHGGGGGGGGGGGGHGHHGGGGHGHHHHGGGGG>CGGHGHHHHHHHGHHHHHHGGHHGGGGGHHHHHHHHHHHGHHGGGGGHGHHGHHGGGGGGGGGGGGG-:BGGGGGFFFFFFFFFFFFFFFFFFFFFFFFFFFFFFFFFFFFFFFFFFFFFFFFFFFFEFFFFFFFFFFFFFFFFFFFFFFFFFFFFFFFB
@M05620:37:000000000-D9766:1:1101:16897:11260 1:N:0:92
ACCACACCTTCTACAATGAGCTGCGTGTGGCTCCCGAGGAGCACCCCGTGCTGCTGACCGAGGCCCCCCTGAACCCCAAGGCCAACCGCGAGAAGATGACCAGGTGAGTGGCCCGCTCCCTCTTCTGGTGGCCGCCTCCCTCCTTCCTGGCCTCCCGAACCTGCGCCTTTCCTCACTGGTTCTCTCTTCTGCCGTTTTCCGTAGGCCTCTCTTCTCTGCCCTAAGTCTCCTTTGAAACTCTGCAGGTTCTA
+
AAABBAABFFFFDGGDEGGGFGFBEEFGHDGHHGGEFEGCGHHHHGGGEEGEGFGHHHHGGGGGEEEGGGGHHHFGGGGEFHHHEFGGGCCCCAGHGFGF11?<11?0??/FG/-<-->.0/C0<0=0=C.C<---.:C./C.G0;/0C/=.0CA.A.;--/.99;D.:B///;/./;.;//9;/9F////99=DDF.BB./99.//9.99B///9///;./..////;/;B/9/9////////;.AB99/
@M05620:37:000000000-D9766:1:1101:24535:11283 1:N:0:92
AGTGCCAGCTCTCAATCGCACAGGGGACCCAGGGCCTGGCCCCTCCATCCAGAAAACCTATGACCTCACCCGCTACCTGGAGCACCAACTCCGCAGCTCGGCTGGGACCTATGTGAGTATCCAGCGTAGGAATCTGGGAGTTGGGGAGGAGTGAGGAGTTGGGGAAAGACAGTCCTAACCGTGGAGGGTTCTGGTAAATGATGGGGTGAGGAGGGGCTCTTTTGCGCCCACCAGTCCCCCTGTCTGGTCCA
+
AABBBFFF3FCFGGGGGAAEEEAA2AEEFGEGFGGGGFFFCGG1EFFHFHHHHFCG3F3FGFFFGGGCG11EE>EEHBH1BBG?FG1??BGF/?>E/B3/E//>E<0FBGH1G2F2B?F1F@FDGCGGGGH11?G11?0??G<F?@.-<..<.0<<<E<<DFD-:.C.CGBG0CCGBF/9;.;-.9.A.;.C0;;CF00;000;EDF-A.A/.D>BB;.FF//;:-;D-A.;.9;FFF?A-;B///;9///
@M05620:37:000000000-D9766:1:1101:23158:11286 1:N:0:92
ACACACCTTCTACAATGAGCTGAGTGTGGATCCCGCGGTGCACCCCTGGATGCGGACCGAGGCCCCCCCGCACCCCCAGGACAACAGAGAGAAGATGACAGGTGAGTGGACCGCAACCGCTTCTGGTGGCCGCCTCCCGACTTCATGGCCTCAAAGCACTGCGCCCTATATCCCTGGTTATCTCTTCTGCCGTTTTCCGTACGACTCTCTTCTCTGAACTGAGTCTCCTTTAGCACTCGGACGGTTATCGA
+
1111>A11CFB33BF311BBB11B1F31A11B0B000////BBGGG//A0DA0A/AE//>///B>//E/>//>//</>C/</F<</0000?/<??1???1?/<?10=>FDGHCC-<AG-@-..<000;CHHCG-.9..9.;ABG00;CF/CF/000-/;/9B-9:---/;/9//9;-BFB//BFBFF//:9@99FEBFF/;-9-999FFFFB/;/9;99BFF////:/9/B///;/;/----;;;E-//--
@M05620:37:000000000-D9766:1:1101:21834:11317 1:N:0:92
ACCACACCTTCTACAATGAGCTGCGTGTGGCTCCCGAGGAGCACCCCGTGCTGCTGACCGAGGCCCCCCTGAACCCCAAGGCCAACCGCGAGAAGATGAGTGAGTGGCCCGCTCCCTCTTCTGGTGGCCGCCTCCCTCCTTCCTGGCCTCCCGGCGCTGCGCCCTTTCTCACTGGTTCTCTCTTCTGCCGTTTTCCGTCGGACTCTCTTCTCTGCCCTGAGTCTCCTTTGGCACTCTGCCGGTTCTCGCTC
+
ABBBAAB3B4BDGGGGGGFAGGHHGEE24EGAFFFE?EAEDGDFHGG0EBEGFHFHGHFC@ECEGDFGGEFFFGHGGGGHGGHHHGGEDG/<<DHEDHFFGF2FHHGGH/<>C?AFHHFHHHHFFHGH.CGDGGHGHHGHHHGH0:CGGGGGDG?DDGGDF-D@DFFFFFFFFB9BBFFFFFFFFFF/B@9AFFBFDF.9>99B/BFFFFFFFF/;AFF99B;FFB9BFBFFFFFF//B/@ABAEF/9.A9
@M05620:37:000000000-D9766:1:1101:11364:11341 1:N:0:92
ACCACACCTTCTACAATGAGCTGCGTGTGGCTCCCGAGGAGCACCCCGTGCTGCTGACCGAGGCCCCCCTGAACCCCAAGGCCAACCGCGAGAAGATGACCCAGGTGAGTGGCCCGCTACCTCTTCTGGTGGCCGCCTCCCTCCTTCCTGGCCTCCCGGAGCTGCGCCCTTTCTCACTGGTTCTCTCTTCTGCCGTTTTCCGTAGGACTCTCTTCTCTGACCTGAGTCTCCTTTGGAACTCTGCAGGTTCT
+
ABB@BAAAFFFFGGGGGGGGGGHHGGGGHGFHHGGG2FFE2G2BGGEFFGGF5GHHHHHGGE@EFGGFGGGEFHHGGGAGGHHHHGGGGBFGDFF2?F?FHGC/??CDGFFFGHHFGCCGHHHHHHHHHH/.CCCGGFDHGHHGGFGGGGGGFGGGGDF-BGGGGGFFFFFFFFFFFFFFFFFFFFFFFFFFFFCDFFFFFAB...9BFFFFFFFFFF/BFFFFFFFFFFFFFFFB/BFFFFB/BFFFBFB
@M05620:37:000000000-D9766:1:1101:15960:11365 1:N:0:92
AGTGCCAGCTCTCAATCGCACAGGGGACCCAGGGCCTGGCCCCTCCATCCAGAAAACCTATGACCTCACCCGCTACCTGGAGCACCAACTCCGCAGCTTGGCTGGGACCTATGTGAGTATCCAGCGTAGGAATCTGGGAGTTGGGGAGGAGTGAGGAGTTGGGGAAAGACAGTCCTAACCGTGGAGGGTTCTGGTAAATGATGGGGTGAGGAGGGGCTCTTTGGCTCCCACCAGTCCCCCTGTCTGGTCTA
+
CCCCCFFFDFFFGGGGGGGGGGHHGGGGGGHHGGGGGGHHHHGHGGHHHHHHHHHHHGHHHHHHHHHHHHHGGGGGHHHHHHHHHHHHGHHHGGGGGHHHGHHGGGGHGHHHHHHHHHHHHHHHHGGGGGHHHHHHHHHGGHHHGGGGGGGHHHHHHGHHHHGGGGHHHHHHHHHHHHHHGGGGGGGGGGGGHGGGGGGGGGGGGGFFFFFFFFFFFFFFFFFFFFFFFFFFFFFFFFFFFFFFFFFFFFB
@M05620:37:000000000-D9766:1:1101:12370:11366 1:N:0:92
ACCACACCTTCTACAATGAGCTGCGTGTGGCTCCCGAGGAGCACCCCGTGCTGCTGACCGAGGCCCCCCTGAACCCCAAGGCCAACCGCGAGAAGATGACCCAGGTGAGTGGCCCGCTACCTCTTCTGGTGGCCGCCTCCCTCCTTCCTGGCCTCCCGGAGCTGCGCCCTTTCTCACTGGTTCTCTCTTCTGCCGTTTTCCGTAGGACTCTCTTCTCTGACCTGAGTCTCCTTTGGAACTCTGCAGGTTCT
+
DCDDDCBCFFFFGGGGGGGGGGHHGGGEHGHGHGGGGGEGGHHHHGGGGGGGHHHHGHHGGGGGGGGGGGGHHHGGGGGHGHHHHGGGGGGGGGHHHHHHHHHHGHHHHHHGGHHGGGGGHHHHHHHHHHHGHHGGGGGHGHHGHGGGGGGGGGGGGGGGGGGGGGFFFFFFFFHFFFHFFFFFHFFFFFHFFFFFFFFFFFFFDFFFBFFFFFFFFFHFFFFFFFFFFFFFFHFFFFFFFFFFFFFFFFF
@M05620:37:000000000-D9766:1:1101:24017:11373 1:N:0:92
ACCACACCTTCTACAATGAGCTGCGTGTGGCTCCCGAGGAGCACCCCGTGCTGCTGACCGAGGCCCCCCTGAACCCCAAGGCCAACCGCGAGAAGATGCCCAGGTGAGTGGCCCGCTACCTCTTCTGGTGGCCGCCTCCCTCCTTCCTGGCCTCCCGGAGCTGCGCCCTTTCTCACTGGTTCTCTCTTCTGCCGTTTTCCGTAGGACTCTCTTCTCTGACCTGAGTCTCCTTTGGAACTCTGCAGGTTCTA
+
BBBBBBBBFFFFGGGCGGGGGGHGGGGGHGHHGGGGGGGGGHHHHGGGGGGGHHHHHHHGGGGGGGGGGGGHHHHGGGGHFHHHEGGGGGGGFDHHHHHHHHCFGFHHHHGGHHGGG-CHHHGHEGHHHHGHHGCCFGHGHHGFGFGGGGGGGGGGGG-9@FFGGGFFFFFFFFFFFFFFFFFFFFFFFFFFFFFFFFFFFFF.D/BFFFFFFFFFFFFFFFBBBFFFFFFFFFFFFFFFFFFFFFFFFFB
@M05620:37:000000000-D9766:1:1101:16612:11398 1:N:0:92
ACCACACCTTCTACAATGAGCTGCGTGTGGCTCCCGAGGAGCACCCCGTGCTGCTGACCGAGGCCCCCCTGAACCCCAAGGCCAACCGCGAGTGGCCCGCTACCTCTTCTGGTGGCCGCCTCCCTCCTTCCTGGCCTCCCTGCGCTGCGCCCTTTCTCACTGGTTCTCTCTTCTGCCGTTTTCCGTAGGACTCTCTTCTCTGACCTGAGTCTCCTTTGGAACTCTGCAGGTTCTAGATCGGCAGAGCACAC
+
BBBBBBABFFFFGGGFGGGGFGHGGEGEHGHGHGGGGGGGGHHHHGGGGGGGHHHHHHHGGGGGGGEGGGGHHHGGGGGHGHHFGGGGGGGGC<<CF?@<C@DFFFFHHHHHHHGHH?GGGGHGHHGHGHHF0CGHHHGG/0.:;B-ABGGGGGGGFG0FFFGFFFFFFFFFFF/BFFFFFFFFDF.9./;BFFFF/FFFFFFFFFFF.FFFFFFFFFFEFFFFBFF/BF9BFF99F;B.D-9=EFFBAFF
@M05620:37:000000000-D9766:1:1101:12012:11398 1:N:0:92
AGTGCCAGCTCTCAATCGCACAGGGGACCCAGGGCCTGGCCCCTCCATCCAGAAAACCTATGACCTCACCCGCTACCTGGAGCACCAACTCCGCAGCTTGGCTGGGACCTATGTGAGTATCCAGCGTAGGAATCTGGGAGTTGGGGAGGAGTGAGGAGTTGGGGAAAGACAGTCCTAACCGTGGAGGGTTCTGGTAAATGATGGGGTGAGGAGGGGCTCTTTGGCTCCCACCAGTCCCCCTGTCTGGTCTA
+
AAA3AFFFBFFFG4FFGGGEGGHHGAEFDEGG2EEEFGHHHHGGGGFHHHFHGFFCFEHHBGHHHGHGHHHFE>EEHHFHBGHHHH1?EGHHGGGFEHHHGHHGGGGHGHHHHHHHHHHHHHGHHGGGGGHHHHHHHH0FGHHHGGADGAGHHGHHBGHHHHGGCEEHBHHHHHHHHHHHGGGGFFGGGFGGGGGGGGGGGGGGGGFFFFFFFFFFFFFFFFFFFFFFFFFFFFFFFFFFFFFFFFFFFF/
@M05620:37:000000000-D9766:1:1101:13293:11416 1:N:0:92
ACCACACCTTCTACAATGAGCTGCGTGTGGCTCCCGAGGAGCACCCCGTGCTGCTGACCGAGGCCCCCCTGAACCCCAAGGCCAACCGCGAGAAGATGACCCAGGTGAGTGGCCAGCTACCTCTTCTGGTGGCCGCCTCCCTCCTTCCTGGCCTCCCGGAGCTGCGCCCTTTCTCACTGGTTCTCTCTTCTGCCGTTTTCCGTAGGACTCTCTTCTCTGACCTGAGTCTCCTTTGGAACTCTGCAGGTTCT
+
DDDCDDCCFFFFGGGGGGGGGGHHGGGEGGGHHGGGGGGGGHHHHGGGGGGGHHHHHHHGGGGGGGGGGGGHHHHGGGGHGHHHHGGGGGGGGGHHHHHHHFHFEHHHH1?FGH1<FHHHHHHHGHHHFDGDHFCGGGGHGHHGHHBGHGGHHGG.CAF?@D?FF?CDGGF0;F00FFFFBFFFFFFFFFFFEFFA.BF0BFFF.ABFFFFFFFF0BBFFFFFFBBFFFFFFF0BFFFFFBFFFFFF.BFF
@M05620:37:000000000-D9766:1:1101:7696:11421 1:N:0:92
ACCACACCTTCTACAATGAGCTGCGTGTGGCTCCCGAGGAGCACCCCGTGCTGCTGACCGAGGCCCCCCTGAACCCCAAGGCCAACCGCGAGAAGATGCCCAGGTGAGTGGCCCGCTACCTCTTCTGGTGGCCGCCTCCCTCCTTCCTGGCCTCCCGGAGCTGCGCCCTTTCTCACTGGTTCTCTCTTCTGCCGTTTTCCGTAGGACTCTCTTCTCTGACCTGAGTCTCCTTTGGAACTCTGCAGGTTCTA
+
BBBBBBBBFFFFGGGGFGGGGGHHGFGEFAHGHGGGGGEGGHGHHGGGGEGGHHGHHHHGGGGGGGGGGGGHHHHGGGGHGHHHHGGGGGDGGGHHHHHHHHHGHHHHHHGGHHGGGGGHHHHHHHHHHHGHHGGGGGHGHHGHHGGGGGGGGGGGGD?DDGGGGGFFFFFFFFFFFFFFFFFFFFFFFFFFFFFFFFFFFFFFFFFFFFFFFFFFFFFFFFFFFFFFFFFFFFFFFFFFFFFFFFFFFFB
@M05620:37:000000000-D9766:1:1101:25357:11445 1:N:0:92
AGGGCCAGCTCTCAATCGCACAGGGGACACAGGGCCTGGCCCCTCCATCCAGAAAACCTATGACCTCACCCGCTACCTGGAGCACCAACTCCGCAGCTTGGCTGGGACCTATGTGAGTATCCAGCGTAGGAATCTGGGAGTTGGGGAGGAGTGAGGAGTTGGGGAAAGACAGTCCTAACCGTGGAGGGTTCTGGTAAATGATGGGGTGAGGAGGGGCTCTTTGGCTCCCACCAGTCCCCCTGTCTGGTCTA
+
>11>AA>AAFF3AGG3BFCFGGCHG00A0ABF0B///BGHHHGHGGHH1BBFFHHHFAGF1FHHC@@BGH0>/>E@0BBB>BFH0C0?EHG1A/EEGEGHCHHGCFFGGHHFHHHGHDGH22B10<<?</@GHGHHHH0FCGHHGG.>C.>CG0DGCEHHHHGGA.:C/GCGHHHHFHHGGGEGAEGGGGGGGGFFGGFGGGGGGGF@EFFEFF@@@@FFFFFFFFFFFFFFFFFFFFFF@FFFFFFFFFF
@M05620:37:000000000-D9766:1:1101:21126:11460 1:N:0:92
AGTGCCAGCTCTCAATCGCACAGGGGACCCAGGGCCTGGCCCCTCCATCCAGAAAACCTATGACCTCACCCGCTACCTGGAGCACCAACTCCGCAGCTTGGCTGGGACCTATGTGAGTATCCAGCGTAGGAATCTGGGAGTTGGGGAGGAGTGAGGAGTTGGGGAAAGACAGTCCTAACCGTGGAGGGTTCTGGTAAATGATGGGGTGAGGAGGGGCTCTTTGGCTCCCACCAGTCCCCCTGTCTGGTCTA
+
BBABBFFFBFFFGGGGGGGGGGHEGGGGGGHHFGGGGGHGHHGHGGHHHHHHGHHHHGHHHFFHHHHHHHHGGEGGHGHHGFGHHHGHGHHHFGGGGHHHGHHGGGHHGHHHHHHHHGHHHHHHHGGGGGHHHHHHHHHGGHHHGGGGGGGHHHHGHGHHHHGGGGGHGHHHHHHGHHHHGGGGGGGG=FGFGGFGGGGGGGGGGGFFFFFFFFFFFFFFFFFFFFFFFFFFFFFFFFFFFFFFFFFFFFB
@M05620:37:000000000-D9766:1:1101:23185:11465 1:N:0:92
ACCACACCTTCTACAATGAGCTGCGTGTGGCTCCCGAGGAGCACCCCGTGCTGCTGACCGAGGCCCCCCTGAACCCCAAGGCCAACCGCGAGTGGCCAGCTACCTCTTCTGGTGGCCGCCTCCCTCCTTCCTGGCCTCCCGGCGCTGCGCCCTTTCTCACTGGTTCTCTCTTCTGCCGTTTTCCGTCGGCCTCTCTTCTCTGACCTGAGTCTCCTTTGGAACTCTGCAGGTTCTAGATCGGCAGAGCACAC
+
AAAAABBBFFCFGFGGFGFAEGFFEEGEAEFFGCFEDEAEEHGFGGGE1EEGGHHHGHHEEGCEFGGGGGGGFHHGGGGGGHHHHGGGGG<B>/?????FCGHFG1?FGHHHGHGHH?CGGGHGHHGHH<GHHGHHHHHGD-@BGG-AFGDGGGGGGG0CBBFFFFFFFFFFFF/FFFFFFFFFFFFDF-ADFFFFFFFFFFBFFFFBBFFFFFFFFFFF/BFFFFFBBF;FFF/BFFBED--9AFB/9;F
@M05620:37:000000000-D9766:1:1101:28290:11479 1:N:0:92
AGTGCCAGCTCTCAATCGAACAGGGGACCCAGGGCCTGGCCCCTCCAGCCAGAAAACCTGTGACCTCACCCGCTACCTGGAGCACCAACTACGCAGCTTGGCCGGGACCTATGTCAGCATCCAGCGTAGGAATCTGGGAGTTGGGGAGGAGTGAGGAGTTGGGGAAAGACAGTCCTAACCGTGGAGGGCTCTGGTAAATGATGCGCTGAGGAGGCGCTCTTTGGATCTCACCAGTCCCCCTGTCTGGTCTA
+
AAABBFF4>CFFGGGGGGGGGGHHGGGAEGHHG2BEAFHHHHGHGGH3FFHHFHGHHGH1DGGHHHHHHHFGGGGGHHHHHHHHHHHHGHHHGGF/EHHHGH3><EFGGHHHHH3@G2@GHG2FG/<?DDGGHFHHHHHGGHHH->FDGGGHHHHHH.;/:C-;;EHGFGHGGBFGGGGGCEEGGGG?.;EGGGFBFFFFF/B/;.9BFFFF?F.-;9DFFF//;BF///;9BF:/9/.DF.;FFFBBFFB
@M05620:37:000000000-D9766:1:1101:7796:11516 1:N:0:92
AGTGCCAGCTCTCAATCGCACAGGGGACCCAGGGCCTGGCCCCTCCATCCAGAAAACCTATGACCTCACCCGCTACCTGGAGCACCAACTCCGCCGCTTGGCTGGGACCTATGAGAGGAGGAGGCGTAGGAATCTGGGGGAAGGCGAGGCGTAAGGAGTTGGGGAAAGACAAACGTAACCGTGAGGAGGGCTGGTAAAGGATGGGCTAAGGAGGGGCCCTTTGCCTCCCACCACCCTTCCAGTCTGGCCTC
+
>>>A>FFFBFFFG4BFGACCE2A42AEEEEGHGEEEA2B2FGGHGGEFHFFFBCBFGEH3B35FED@BFFH>EFCEFDB?BFB1B?1??3BFE?/>E/EFEFG/<<A?C?2??3B?F<0////?/A?C/.FDF1FGFC---.<..------.-:;F0CB/CFA-...9/;9/.;..;ADF-9;..:/;9-9;..BB/B//.//.....////;.-9--;E////9/B9.;AD...99/.///;/9///.9.
@M05620:37:000000000-D9766:1:1101:19115:11520 1:N:0:92
ACCACACCTTCTACAATGCGCTGCGTGTGGCTCCCGAGGAGCACCCCGTGCTGCTGACCGAGGCCCCCCTGAACCCCAAGGCCAACCGCGCGAAGATGACCAGGTGAGTGGCCCGCTACCTCTTCTGGTGGCCGCCTCCCTCCTTCCTGGCCTCCCGGAGCTGCGCCCTTTCTCACTGGTTCTCTCTTCTGCCGTTTTCCGTAGGACTCTCTTCTCTGACCTGAGTCGCCTTTGGAACTCTGCAGGTTCTA
+
BBBBBBBAFFFFGGFGFGFGGGGGGGGBBEGHH2BEEGGGGHGHHGGAEEEFFHHFHHH>EF?EFEGEGGGHHHHGGGGHGHHGHGGGGG@DGGGGFHHHHGFFFHGHHGGGHHGGGCGHHHHHHHGHHHGHHGGGGGGGGGGGGGGGGGGGGGGGGGAFFFFFFFFFFFFFFFFFFFFFFFFFFFFFBFFFFFFFFFFFFFFFF/FFFFFFFFFBFFFFFFFFFFF--;DD//FFFFFFFFFFFFFFFFB
@M05620:37:000000000-D9766:1:1101:13477:11533 1:N:0:92
ACCACACCTTCTACAATGAGCTGCGTGTGGCTCCCGAGGAGCACCCCGTGCTGCTGACCGAGGCCCCCCTGAACCCCAAGGCCAACCGCGAGAAGATGAGTGAGTGGCCCGCTACCTCTTCTGGTGGCCGCCTCCCTCCTTCCTGGCCTCCCGGAGCTGCGCCCTTTCTCACTGGTTCTCTCTTCTGCCGTTTTCCGTAGGACTCTCTTCTCTGACCTGAGTCTCCTTTGGAACTCTGCAGGTTCTAGATC
+
ABBBBBBBFFFFGGGGGGGGFGHGGEGGEDGHHGGDAEGCAGHHHGGGEEGFFGGHHHGGGGCGFGGGGGGHHHEGGGGHGHHFHGGGGCDGFGHGHHEHHHHGGFGGHECGGGCHHHHHHHHHGGDHFGGGGGCFHHGHHFF0;GFFGGGEGGGAFGGGGGGGFFFFEBFFFFF;BFFFFFFFFFFFF@;AFFFFFFFFDFFFFFFFFFFFFFFFFFFFFFFFFFFFFFFFFFFFFFFFFFFFFFFFFB/
@M05620:37:000000000-D9766:1:1101:19569:11563 1:N:0:92
ACCACACCTTCTACAATGAGCTGCGTGTGGCTCCCGAGGAGCACCCCGTGCTGCTGACCGAGGCCCCCCTGAACCCCAAGGCCAACCGCGAGAAGATGAGTGAGTGGCCCGCTACCTCTTCTGGTGGCCGCCTCCCTCCTTCCTGGCCTCCCGGAGCTGCGCCCTTTCTCACTGGTTCTCTCTTCTGCCGTTTTCCGTAGGACTCTCTTCTCTGACCTGAGTCTCCTTTGGAACTCTGCAGGTTCTAGATC
+
CCCCDDEEFFFFGGGEGGGGGGHHGGGFHGHHHGGGGGGGGHHHHGGGGGGGHHHHHHHGGGGGGGGGGGGHHHHGGGGHGHHHHGGGGGGGGGHHHHGHHHGHHHGGHHGGG-DGHHHHHHHHGHGHHGGGGGHGHHGHHHHHFHHGGGGGGG-<BGGGGGGGFFFFFFFFFFFFFFFFFFFHFFFFFCBDFFFFFFFDFFFFFFFFFHHFHFBFFFFFFFFFFFFFFFEBFFFFFFFFFFFFFF1BFFF
@M05620:37:000000000-D9766:1:1101:6989:11582 1:N:0:92
AGTGCCAGCTCTCAATCGCACAGGGGACCCAGGGCCTGGCCCCTCCATCCAGAAAACCTATGACCTCACCCGCTACCTGGAGCACCCACTCCGCAGCTTGGCTGGGACCTATGTGAGTATCCAGCGTCGGCATCTGGGCGTTGGGGCGGCGTGCGGAGTTGGGGCCAGCCAGTCCTAACCGTGGCGGGTTCTGGTAAATGATGGGGTGAGGAGGGGCTCTTTGGCTCCCACCAGTCCCCCTGTCTGGTCTA
+
AA>AADF4AFFFFBGGGFGGEEHHG22AAE2B2AE22BGHAGE1AAGHEC333F3ABEHG5A5DG5BFGHA0>>/>GFGG21BGFFE1?GHHEEEC>FDGFHHE//GHGC?FFFG2?G2?FD2BFG</>@//>FHHEH.<ACDFCG.:C--AB.BG-99/BBBB.-9A.;.;BFFF//;A-AAB-@BBBFFFFFB;BFFF/FFFFFDB.F./:DB-@BFFFFFFFFFFF.FF.FFFFFFFBFFFFF/FFFB
@M05620:37:000000000-D9766:1:1101:4872:11585 1:N:0:92
ACCCACACCTTCTCCAATGAGCTGCTTGTGGCTCCCGAGGAGCACCCCGTGCTGCTGCCCGAGGCCCCCCTGAACCCCAAGGCCACCCGCGAGAAGATGACCCAGGTGAGTGGCCCGCTCCCTCTTCTGGTGGCCGCCTCCCTCCTTCCTGGCCTCCCGGCGCTGCGCCCTTTCTCACTGGTTCTCTCTTCTGCCGTTTTCCGTAGGACTCTCTTCTCTGACCTGCGTCTCCTTTGGAACTCTGCAGGTTC
+
A>ABAABBBFBBABBG4EF5F4DEA4DBBFAB2BF2A2AA2BFGHHGGAEEBF5FGF3FFF0EEGGGGGGG12BGHGGG??/?FGEG<E/>/@B/??FBGHHHHHGHH1GHHGGHHGGG-CGHHHHGHHHHHGHHGGGGGHGHH:CGHFFGGGGGGG;9B?FGFFFFFFFFFFFFF/FFFFFFFFFFBBFFFFF;B;DFFFBDF.9AFFFFFFFFFFFFF/;;9B.@DFDFFFFFFFFFFFBBFF9BFFFB
@M05620:37:000000000-D9766:1:1101:10204:11585 1:N:0:92
ACCACACCTTCTACAATGAGCTGCGTGTGGCTCCCGAGGAGCACCCCGTGCTGCTGACCGAGGCCCCCCTGAACCCCAAGGCCAACCGCGAGAAGATGAGTGAGTGGCCCGCCCCCTCTTCTGTTGGCCGCCTCCCTCCTTCCTGTCCTCCCGGCGCTGCGCCCTTTCTCACTTGTTCTCTCTTCTCCCGTTTTCCGTCGGACTCTCTTCTCTGACCTGAGTCTCCTTTGGTACTCCGCAGGTTCTAGCTC
+
BBBBBBBBFFFFGGGGFGGFGFHHGEGEEEEHHGGGGGGGGHHHGGGGEEGGHGHHHHHEFFGGGGGGGGGHHHHGGGGHGHHHHGGGGGGGGGGHHHH2>2FGGDFFC/>C-->A<<C0=G0<=0<<0<@@.CCGFGG/C9F900;CGFFE.---;ADDBF9@9F/BB9/99///99B/BBBFFF/9/9;./;9/:F.--99@/FFFFFFFF///;FFE.//;F9B/B//.//;//.9-9-;/;F/:///
@M05620:37:000000000-D9766:1:1101:21690:11588 1:N:0:92
ACCACACCTTCTACAATGAGCTGCGTGTGGCTCCCGAGGAGCACCCCGTGCTGCTGACCGAGGCCCCCCTGAACCCCAAGGCCAACCGCGAGAAGATGCCCAGGTGAGTGGCCCGCTACCTCTTCTGGTGGCCGCCTCCCTCCTTCCTGGCCTCCCGGAGCTGCGCCCTTTCTCACTGGTTCTCTCTTCTGCCGTTTTCCGTAGGACTCTCTTCTCTGACCTGAGTCTCCTTTGGAACTCTGCAGGTTCTA
+
DDDDDDDDFFFFGGGGGGFGGGHHGGGFHGHHHGGGGGGGGHHHHGGGGGGGHHHHHHHGGGGGGGGGGGGHHHHGGGGHGHHHGGGGFGCGGGHHHHHHHHHGCFGHHHGGHHGGGGGHHHHHHHHHHHGHHGGGGGHGHHGHHGGGGGGGGGGGGFCGGGGGGGFFFFFFFFHHHHFFFFFFHFFHHHHHFFFFFFHFFFFFFFFFFFFFHFHFFFFHFHFFFFFFFFFFFFFFFFFFFFFFFFFFFFB
@M05620:37:000000000-D9766:1:1101:20861:11596 1:N:0:92
ACCACACCTTCTACAATGAGCTGCGTGTGGCTCCCGAGGAGCACCCCGTGCTGCTGACCGAGGCCCCCCTGAACCCCAAGGCCAACCGCGAGAAGATGACCCAGGTGCGTGGCCCGCTACCTCTTCTGGTGGCCGCCTCCCTCCTTCCTGGCCTCCCGGAGCTGCGCCCTTTCTCACTGGTTCTCTCTTCTGCCGTTTTCCGTAGCACTCTCTTCTCTGACCTGAGTTTCCTTTGGAACTCTGCAGGTTCT
+
BBBBBBBBFFFFGGGGGGGDGGHHGEGEHGFFGGGGGGGGGHHHHGGGEGGGHHHHHHHGGGGGGGGGGGGHHHHGGGGHGHHHHGGGGGGGGGHHHHHHGH//??11>/CCFHHCFG-CFGFHHGD0DDCDCHCGGDAGG/BEGBFG0;/AFGGGEE--:;.//9DFFABFFFFFFFBB:BFFFFF/FFFBFF-;AFFFFAF...;BFFFFFFF/:::BBFF./9B//:BF9F//9BFFFFBFF9AABFF
@M05620:37:000000000-D9766:1:1101:14784:11616 1:N:0:92
ACCACACCTTCTACAATGAGCTGCGTGTGGCTCCCGAGGAGCACCCCGTGCTGCTGACCGAGGCCCCCCTGAACCCCAAGGCCAACCGCGAGAAGATGACCAGGTGAGTGGCCCGCTACCTCTTCTGGTGGCCGCCTCCCTCCTTCCTGGCCTCCCGGAGCTGCGCCCTTTCTCACTGGTTCTCTCTTCTGCCGTTTTCCGTAGGACTCTCTTCTCTGACCTGAGTCTCCTTTGGAACTCTGCAGGTTCTA
+
DDDDDDDDFFFFGGGGGGGFGGHHGGGFHGHHHGGGGGEGGHHHHGGGGGGGHHHHHHHGGGGGGGGGGGGHHHHGGGGHGHHHHGGGGGGGGGHHHHHHHHHGHHHHHHGGHHGGGGGHHHHHHHHHHHGHHGGGGGHGHHGHHHGGGGGGGGGGGF?DGGGGGGFFFFFFFFFFFFFFFFFFHFFHHHFFFFFFFFHFFFFFFFFFFFFFHFHFFFFFFFFFFHFHFFFFFFFFFFFFFFFFFFFFFF:
@M05620:37:000000000-D9766:1:1101:26910:11618 1:N:0:92
ACCACACCTTCTACAATGAGCTGCGTGTGGCTCCCGAGGAGCACCCCGTGCTGCTGACCGAGGCCCCCCTGAACCCCAAGGCCAACCGCGAGAAGATGAGTGAGTGGCCAGCTCCCTCTTCTGGTGGCCGCCTCCCTCCTTCCTGGCCTCCCGGCGCTGCGCCCTTTCTCACTGGTTCTCTCTTCTGCCGTTTTCCGTAGGACTCTCTTCTCTGCCCTGAGTCTCCTTTGGCACTCTGCAGGTTCTCGCTC
+
AAAAAAABFFFFFGGGGGGGFEHFEEEEGFHGEFFEGGGEGHGHHGEGGDEGHHHHHBGEGGGEFFEGGGGHEGGEGGGHGHHGHGGCCC@FGGHHGGH<22>GFGGC01??<1FFHHHHDFB1FGGA0C-@CAGFHHGFHGFG0/GGFHEG.-;-::BDFFFF-FFBFF;;:F99BBFFFFFFFFE/FF.99AFB.F..;999BFFFFFEFFFEF.FFB.;FFBFFF//;//;FFFFF/;A;FBF/9.:.
@M05620:37:000000000-D9766:1:1101:6077:11624 1:N:0:92
ACCACACCTTCTACAATGAGCTGCGTGTGGCTCCCGAGGAGCACCCCGTGCTGCTGACCGAGGCCCCCCTGAACCCCAAGGCCAACCGCGAGAAGATGACCAGGTGAGTGGCCCGCTACCTCTTCTGGTGGCCGCCTCCCTCCTTCCTGGCCTCCCGGAGCTGCGCCCTTTCTCACTGGTTCTCTCTTCTGCCGTTTTCCGTAGGACTCTCTTCTCTGACCTGAGTCTCCTTTGGAACTCTGCAGGTTCTA
+
DCDCDCCBFFFFGGGGGGGGGGHHGGGBFFHHHGGEEGGGGHHHHGGGGGGGHHHHGHHGGGGGGGGGGGGHHHHGGGGHGHHHHGGGGGBDGGHHHHGHHHHGHHHHHHGGHHGGGGGHHHHHHHHHHHGHHGGGGGHGHHGHHHGGGGGGGGGGGF-ACGGGGGFFFFFFFFFFFFFFFFFFHFFHFFFFFFFFFFFFFFFFFFFFFFFFFHHFFFFFFFFFFFFFFFFFFFFFFFFFFFFFFFFFFFB
@M05620:37:000000000-D9766:1:1101:20431:11629 1:N:0:92
ACCACACCTTCTACAATGAGCTGCGTGTGGCTCCCGAGGAGCACCCCGTGCTGCTGACCGAGGCCCCCCTGAACCCCAAGGCCAACCGCGAGAAGACCCAGGTGAGTGGCCCGCTACCTCTTCTGGTGGCCGCCTCCCTCCTTCCTGGCCTCCCGGAGCTGAGCCCTTTCTCCCTGGTTCTCTCTTCTGCCGTTTTCCGTAGGACTCTCTTCTCTGACCTGCGTCTCCTTTGGAACTCTGCAGGTTCTAGA
+
>>>?AAAAFFCDAGG1DB1AAAB1EBEBG?HHFFCBEEE/EHHHHGEEEAEAGAFGHFAEEGGGCE/EGGGFHFCEGGEF/EHC<FEEC@/<<<FHH?FHFG<F1?FFCFHFGGCGGHHGDFGHHGGH?<GCG-EGHGGFGHH0CF0/.;C.EEGGGG@?/9;/;AFFFFFF//BBFFFFFF/;FFFFFFF@FBFFFFFFFFBFFBFFFFBFFFFF/BFF--@B@FFFFFFFF9BFFFFF/FFFFFF///;
@M05620:37:000000000-D9766:1:1101:3290:11643 1:N:0:92
GAGGCTGCTTTGGAAGAAACTGATAAGCCAGGGACACAAGATCGGAAGCTCACACCTCTGCACTCAAGTCACTAATGCGCATCTCGTATTCCGTCTACTGCTTGAAAAAAAAAAGAGTATCCCTCGTCGGCCTCTTTGCTTTTTGTCTGCGTGCTGCCTTGTCGCCCGCCCATCCTCCCCGTGGCGTGTTCTGGTACCTGCTGGGGGTCTGCGGGGCTCTTTGGCTCCCCCCAGTCCCCCTGTCTGGTCTA
+
A1AAA>CA1BBFACFGGCBBAB13AA1BBFGHGAFFA0CFFFHHFGGCF1B1B1G/ABFB12BFF0BBDGH1D21DB1B?/EE@GC>/>BGHH100/BBF1BB1>1FFE/E?////0>B1FFF1@@GGC/</??F111?1?F1<-0<1><<A.E.<D.0=/00<<<A:C-A.;CGGB/.9-;.-=-.;C.;00CB00;;B9B/;A@----//-9@-@=-//;BFFFFEE-A@-9BBFBFF@EBFFFFFFFB
@M05620:37:000000000-D9766:1:1101:17512:11652 1:N:0:92
ACCACACCTTCTACAATGAGCTGCGTGTGGCTCCCGAGGAGCACCCCGTGCTGCTGACCGAGGCCCCCCTGAACCCCAAGGCCAACCGCGAGTGGCCCGCTACCTCTTCTGGTGGCCGCCTCCCTCCTTCCTGGCCTCCCGGAGCTGCGCCCTTTCTCACTGGTTCTCTCTTCTGCCGTTTTCCGTAGGACTCTCTTCTCTGACCTGAGTCTCCTTTGGAACTCTGCAGGTTCTAGATCGGAAGAGCACAC
+
BBBBBBBAFFFFGGGGFG5FGGGHGGGGHGFGHGFEEGGCEGCGHGGEEGAF5FGEHHHECGEEGGGGGGFH3GGGGGGHGHHHGGGGGGBFGGGGHHGGGGGHHHHHGHHHHHGHHGGGGGHGHHGHHHHHHGHHHHHGGC?@DGGGGGGGGGGFGGGGGGGGFFFFFFFFFFFFFFFFFFFFFFFFFFFFFFFFFFFFFFFFFFFFFFFFFFFFFFFFFFFFFFFFFFFFFFFFFFFFDDADFFFFFFF
@M05620:37:000000000-D9766:1:1101:14070:11666 1:N:0:92
ACCACACCTTCTACAATGAGCTGCGTGTGGCTCCCGAGGAGCACCCCGTGCTGCTGACCGAGGCCCCCCTGAACCCAAAGGCCAACCGCGAGTGGCCCGCTACCTCTTCTGGTGGCCGCCTCCCTCCTTCCTGGCCTCCCGGAGCTGCGCCCTTTCTCACTGGTTCTCTCTTCTGCCGTTTTCCGTAGGACTCTCTTCTCTGACCTGAGTCTCCTTTGGAACTCTGCAGGTTCTAGATCGGAAGAGCACAC
+
CCCCCCCCFFFFGGGGGGGGGGHHGGGGHGHHHGGGGGGGGHHHHGGGGGGGHHHHHHHGGGCEGGGGGGGHHHHGGHGHHHHHHGGGGGGGBFFFHH<CDGGGGGFGGHGFHGGHHACGGGEGFGGHHHHFCHHHHHHGDC-@BA0BDFGGGFFGGGGGBFGFFFFFFFFFFFFFFFDFFFBFDB.9.:FBFFFFFFBFFFFFFF//BFFFFFFBFFEBBBFFFFFFFFFFBFFFFF0:A9..:AF0AFF
@M05620:37:000000000-D9766:1:1101:24632:11682 1:N:0:92
ACCACACCTTCTACAATGAGCTGCGTGTGGCTCCCGAGGAGCACCCCGTGCTGCTGACCGAGGCCCCCCTGAACCCCAAGGCCAACCGCGAGAAGATGACCAGGTGAGTGGCCCGCTCCCTCTTCTGGTGGCCGCCTCCCTCCTTCCTGGCCTCCCGGAGCTGCGCCCTTTCTCACTGGTTCTCTCTTCTGCCGTTTTCCGTAGGCCTCTCTTCTCTGACCTGAGTCTCCTTTGGAACTCTGCAGGTTCTA
+
BA?AAABACFFFFGGD5FFGGBHFEAABCAFBFBEBEEEEDGEFGGGE1ABFDHEFGFFEEE?>F?EEGG113BFEEE>GCEGGHG/>>C?CCGHFDGFHBHHFGHHFGFFGHECC--AFHHFHHFGH=GDFACDCGGEEHHGF0CFFGFFGFFGG?B?ABGGGG;AB;FFFFFFFFFFFFFFFFFFFFFFFB@:9;EFFDF.9.99;FFFFFF/;99BFFFFBFFFFB/;BFFFFFF//FFFBFFFFEF9
@M05620:37:000000000-D9766:1:1101:14091:11683 1:N:0:92
AGTGCCAGCTCTCAATCGCACAGGGGACCCAGGGCCTGGCCCCTCCATCCAGAAAACCTATGACCTCACCCGCTACCTGGAGCACCAACTCCGCAGCTTGGCTGGGACCTATGTGAGTATCCAGCGTAGGAATCTGGGAGTTGGGGAGGAGTGAGGAGTTGGGGAAAGACAGTCCTAACCGTGGAGGGTTCTGGTAAATGATGGGGTGAGGAGGGGCTCTTTGGCTCCCACCAGTCCCCCTGTCTGGTCTA
+
AAA?AFFFAFFFGGGGGGGGGGHHGCDF?EGHFEG?2FGHFHGEGGHHHHHHFHHHHGHHEHHHHHHHHHHGE>EEHHGHBGHHGH11EFHFFGGEEHHHEHHGGDHHGHHHHHHHHHHHHHHFHGGGGGFHHHHHHHEGFHHHGGGGGGGHHFHHFGHHHHGGGGHHGHHHHHHHHHHHGEGGDFGGGGGGGGGGGGGGGGGFGGFFFFFFFFFFFFFFFFFFFFFFFFFFFFFFFFFFFFFFFFFFFFF
@M05620:37:000000000-D9766:1:1101:9166:11683 1:N:0:92
ACCACACCTTCTACAATGAGCTGCGTGTGGCTCCCGAGGAGCACCCCGTGCTGCTGACCGAGGCCCCCCTGAACCCCAAGGCCAACCGCGAGAAGATGCCCAGGTGAGTGGCCCGCTACCTCTTCTGGTGGCCGCCTCCCTCCTTCCTGGCCTCCCGGAGCTGCGCCCTTTCTCACTGGTTCTCTCTTCTGCCGTTTTCCGTAGGACTCTCTTCTCTGACCTGAGTCTCCTTTGGAACTCTGCAGGTTCTA
+
DCDCCDCDFFFFGGGGGGGGGGHHGGGFHGHHHGGGGGGGGHHHHGGGGGGGHHHHHHHGGGGGGGGGGGGGHHHGGGGHGHHHHGGGGGGGGGHHHHHHHHHGHHHHHHGGHHGGGGGHHHHHHHHHHHGHHGGGGGHGHHGHHGGGGGGGGGGGGGGGGGGGGGFFFFFFFFFFHFFFFFFFFFFHFHHFFFFFFFHFFFFFFFFFFFFFHFFFFFFFFHFFFFFFFFFFHHFFFFFFFFFFFFFFFFB
@M05620:37:000000000-D9766:1:1101:17771:11684 1:N:0:92
ACCACACCTTCTACAATGAGCTGCGTGTGGCTCCCGAGGAGCACCCCGTGCTGCTGACCGAGGCCCCCCTGAACCCCAAGGCCAACCGCGAGAAGATGAGTGAGTGGCCCGCTACCTCTTCTGGTGGCCGCCTCCCTCCTTCCTGGCCTCCCGGAGCTGCGCCCTTTCTCACTGGTTCTCTCTTCTGCCGTTTTCCGTAGGACTCTCTTCTCTGACCTGAGTCTCCTTTGGAACTCTGCAGGTTCTAGATC
+
CCDDDCDEFFFFGGGGGGGGGGHHGGGFGGHHHGGGGGGGGHHHHGGGGGGGHHHHHHHGGGGGGGGGGGGGHHHGGGGHGHHHHGGGGGGGGGHHHHHHHHHHHHGGHHGGG-CHHHHHHHHHHHGHHGGGGGHGHHGHHHHHHHHGGGGGGG-DGGGGGGGGFFFFFFFFFFFFFFFFHFFFHFFFFFFFFFFFFFFFFFFFFFFFFHHFHH1BFFFFFFFHHFFFFFFFFFFFFFFFFFFFFF1BBFB
@M05620:37:000000000-D9766:1:1101:17761:11699 1:N:0:92
ACCACACCTTCTACAATGAGCTGCGTGTGGCTCCCGAGGAGCACCCCGTGCTGCTGACCGAGGCCCCCCTGAACCCCAAGGCCAACCGCGAGAAGATGAGTGAGTGGCCCGCTACCTCTTCTGGTGGCCGCCTCCCTCCTTCCTGGCCTCCCGGAGCTGCGCCCTTTCTCACTGGTTCTCTCTTCTGCCGTTTTCCGTAGGACTCTCTTCTCTGACCTGAGTCTCCTTTGGAACTCTGCAGGTTCTAGATC
+
AAAABAB>FFFFGGGGGGGFGCHGGGCGHDFGGFFGDEGEDGGHHGGEEGGFGHHHHHHGGG?FFGGEGGGEGGHGGGGHGEHHHGGGGGCFGGH2?FGGHF2?GDEFHHGGGGGHHHHGHHGDDGDHHGGGGGHGHHGFHHHHHHHGGGGGGGGGFAFFGGGGAFFFFFFFBFFFEFFFFFFFFFFFFFADFFFFFBFADFF/F/BFFFFFFFFFFF.FFFFFFFFFF/BFFFFFFFFFFFAFFFFEFFB
@M05620:37:000000000-D9766:1:1101:21740:11700 1:N:0:92
ACCACACCTTCTACAATGAGCTGCGTGTGGCTCCCGAGGAGCACCCCGTGCTGCTGACCGAGGCCCCCCTGAACCCCAAGGCCAACCGCGAGTGGCCCGCTACATCTTCTGGTGGCCCCCGCCCTCCTTCCTGGCCTCCCGGAGCTGCGCCCTTTCTCAATGGTTCTCTCTTCTGCCGTTTTCCGTAGGACTATCTTCTCTGACCCGAGTCTCCTCTGGAACTCAGCAGGGTCTCGATCGGAAGAGCCCAC
+
ABA3ABBBFFFFGGGCBGGFGFHFGAAEEDHHGFGG?FGEFHHHHGGGAEFFFHHFHHFE@E@EGAEGGGGCGHHGGGEHEFHHHGG/CFF@>/FFG?@@/<>1?1FDHHFGH0.><.-<-<<@DAEFGHHGFFFHHHHGG--;9A/F-;DFGGFGBCF/BB/;;9BFBFFFFFFFFF.DFEFFFF.../;F/;;FBFB9FFBF:.;;B.;9/F/.9/;B/;BF//;/;9-FFF/9F/F-A.9A....:AA
@M05620:37:000000000-D9766:1:1101:18245:11712 1:N:0:92
ACCACACCTTCTACAATGAGCTGCGTGCGGCTCTCGAGGCGCGCCCCTTGCTGCTGACCGAGGCCCCCCTGAACCCCAAGGCCAACCGCGCGAAGATGCCCAGGTGAGTGGCCCGCTACCTCTTCTGGTGGCCGCCTCCCTCCTTCCTGGCCTCCCGGAGCTGCGCCCTTTCTCACTGGTTCTCTCTTCTGCCGTTTTCCGTAGGACTCTCTTCTCTGACCTGAGTCCCCTTTGGAACTCTGCAGGTTCTA
+
AAAAAAAAFFFFGGGGGGGGG1B1AA00AA00B0BAEE/AAA/AAEEGH0BF1B1BBG0E/>EGF/EEG@/<11?EECGG<?GH/FGBGCC@C/>AG1FGHHHGHHHFHBEGHHGGG?CHHHGHHHGGHFGGF@?@BBGGFGGGGGGGEFGFBFFFF<;@@?FF@@F@@FFFFFFFFF-9BFFFFFFF:BBFF@FFFFFFFFFFBBFFFFFFFFFBFFFFFFBFEFF/;ABAB/BB/BBFFBFBFFFFFFB
@M05620:37:000000000-D9766:1:1101:3551:11716 1:N:0:92
ACCACACCTTCTACAATGAGCTGCGTGTGGCTCCCGAGGAGCACCCCGTGCTGCTGACCGAGGCCCCCCTGAACCCCAAGGCCAACCGCGAGAGGATGGCTCCCTCTTCTTGTGGCCGCCTCCCTCCTTCCTGGCCTCCCGGAGCTGCGCCCTTTCTCACTGGTTCTCTCTTCTGCCGTTTTCCGTAGGACTCTCTTCTCTGACCTGAGTCTCCTTTTGAACTCTGCAGGTTCTGGATCGGAAGAGCACAC
+
BCCCCBCBFFFFGGGGGGGGGGHHGFGBGGHHHGGFDGGGGHHHHGGGGFGGGHHHGHHGGGGGGGGGGGGHHHHGGGGHGHHHHGGGGGDF//?022/??1?FGGGFHH1?FHGEHGGGGGHGGHAHHHGHDCHGGGGC<:A:<.<FD<EDGFFGB:CFFGB<BFGFGFGFFFBFB-<BFFFFFFADFF0BFFB<B1:B<11</<:BB:FFFFFFF019<BF11<<BFFAFFF1<1<:9A.<DAFBF<BA
@M05620:37:000000000-D9766:1:1101:16132:11721 1:N:0:92
ACCACACCTTCTACAATGAGCTGCGTGTGGCTCCCGAGGAGCACCCCGTGCTGCTGACCGAGGCCCCCCTGAACCCCAAGGCCAACCGCGAGAAGATGCCCAGGTGAGTGGCCCGCTACCTCTTCTGGTGGCCGCCTCCCTCCTTCCTGGCCTCCCGGAGCTGCGCCCTTTCTCACTGGTTCTCTCTTCTGCCGTTTTCCGTAGGACTCTCTTCTCTGACCTGAGTCTCCTTTGGAACTCTGCAGGTTCTA
+
CCCBBBCCFFFFFGGGGGGGGGHHGEFBEEGFHFGEGGGGGHHHHGGGEEGGGGFHHHGGGGGGGGGGGGGHFGHGGGGHGHHHHGGFCCBFGGHHHHHHHHHGHHHHHHGGHHGGGGGHHHHHHHHHHHGHHGGGGGHGHHGHHGGGGGGGGGGGGG-BGGGGGGFFFFFFFFBFFFFFFFFFFFFFFFFFFFFFFFFFFFFFF/BFFFFFFFBFFFFFFFFFFFFFFFFFFFFFFFFFFFFFFFFFFFF
@M05620:37:000000000-D9766:1:1101:11377:11725 1:N:0:92
ACCACACCTTCTACAATGAGCTGCGTGTGGCTCCCGAGGAGCACCCCGTGCTGCTGACCGAGGCCCCCCTGAACCCCAAGGCCAACCGCGAGTGGCCCGCTACCTCTTCTGGTGGCCGCCTCCCTCCTTCCTGGCCTCCCTGCGCTCCGCCCTTTCTCACTGGTTCTCTCTTCTACCGTTTTCCGTTGGCCTCTCTTCTCTGACCTGAGTCTCCTTTGGACCTCTGCAGGTTCTAGATCGGCAGAGCACAC
+
CDCDDEDEFFFFGGGGGGGGGGHHGEGGHGHHHGGGGGGGGHHHHGGGGGGGHHHHHHHGGGGGGGGGGGGHHHHGGGGHGHHHHGGGGGGG/=?F??/>/AC0F==F=GGF<>CGG-@GGGEC<<<CG:/11<GHHHHG/0.---.9=.EGG/0FFBFF11F:0C0FFBFB1B1<:C<DFF1F.00..00<BFBFF1:FFBFFB1://<FFFFF1FF/B0<FFFFF1<AFF0:1<BB1.B<--<B:0</<
@M05620:37:000000000-D9766:1:1101:22716:11742 1:N:0:92
ACCACACCTTCTACAATGAGCTGCGTGTGGCTCCCGAGGAGCACCCCGTGCTGCTGACCGAGGCCCCCCTGAACCCCAAGGCCAACCGCGCGAAGATGACCCAGGTGAGTGGCCCGCTACCTCTTCTGGTGGCCGCCTCCCTCCTTCCTGGCCTCCCGGAGCTGCGCCCTTTCTCACTGGTTCTCTCTTCTGCCGTTTTCCGTAGGACTCTCTTCTCTGACCTGAGTCTCCTTTGGAACTCTGCAGGTTCT
+
ABCCCCCAFFFFGGGGGGBFGGHHGFGBAFGGHFFEDFGGGHHHHGGEAFGGGHHHGHHEEFGGGGGGGGGHGHHGGGGHGHHHHGGGGG/BDGGGHHHHHHAGFGHDGGHGGHGFGGGGHHHHHHHHHHHGHHGGGGGGGGGGGGGGGGGGGGGGGGGA@AFFFFFFFFFFFFFFFFFFFFFFFFFFFFFFFFFFFFFFFFFFFFFFFFFFFFFFFFFFFFFF/FFFFFFFFFFFFFFFFFFFFFFFFFF
@M05620:37:000000000-D9766:1:1101:11582:11747 1:N:0:92
ACCACACCTTCTACAATGAGCTGCGTGTGGCTCCCGAGGAGCACCCCGTGCTGCTGACCGAGGCCCCCCTGAACCCCAAGGCCAACCGCGAGAAGATGAGTGAGTGGCCCGCTCCCTCTTCTGGTGGCCGCCTCCCTCCTTCCTGGCCTCCCGGCGCTGCGCCCTTTCTCCCTGGTTCTCTCTTCTGCCGTTTTCCGTAGGACTCTCTTCTCTGACCTGAGTCTCCTTTGGCACTCTGCCGGTTCTTGATC
+
CCCDDDCDFFFFGGGGGGGGGGHHGGGGHGHHHGGGGGGGGHHHHGGGGGGGHHHHHHHGGGGGGGGGGGGHHHHGGGGHGHHHHGGGGGGGGGHGF2DGGHFGHFECGHFG<-<FGG<GFB00=/ECHDCDA<GGHHGFGHHF0<FFFFGG?---?-?F=BFC-BFFF:0<:0.0<0:00<<FFB00<@AAFF0BDB..9<://0<BFBBBFB0<BBB:/B000FFFFF/0<0</00009C<DEF0<0<0
@M05620:37:000000000-D9766:1:1101:12043:11754 1:N:0:92
ACCACACCTTCTACAATGAGCTGCGTGTGGCTCCCGAGGAGCACCCCGTGCTGCTGACCGAGGCCCCCCTGAACCCCAAGGCCAACCGCGAGAAGATGACCAGGTGAGTGGCCCGCTACCTCTTCTGGTGGCCGCCTCCCTCCTTCCTGGCCTCCCGGAGCTGCGCCCTTTATCACTGGTTCTCTCTTCTGCCGTTTTCCGTAGGACTCTCTTCTCTGACCTGAGTCTCCTTTGGAACTATGCAGGTTCTA
+
AAA1A>1AFFFFFGGFBFG1A1B1AEEGEEGH1FGGAEFAAGAGHGEGEFEE1BEGHHHGEG/EE>/EEGGF1>?EGGFF/FGGEGGGG?G?CCHCGHGHHGHF1FFHDHEAC/<ACCGHHHHFHHHHGHCHFCGGGGHGHF:GGHFGGGGGGGGGG?-9AGGB@AF@-FE/9BFFBFFFFFFFEFFFFBFFF@FFFFFFFFF?BFFFFBBFBFFFFFFFFFFEFBFFFFFFFFBFFFFBFFFFFFFFFF/
@M05620:37:000000000-D9766:1:1101:3211:11757 1:N:0:92
AGTGCCAGCTCTCAATCGCACAGGGGACCCAGGGCCTGGCCCCTCCATCCAGAAAACCTATGACCTCACCCGCTACCTGGAGCACCAACTCCGCAGCTTGGCTGGGACCTATGTGAGTATCCAGCGTAGGAATCTGGGAGTTGGGGAGGAGTGAGGAGTTGGGGAAAGACCGTCCTAACCGTGGAGGGTTCTGGTAAATGATGGGGTGAGGAGGGGCTCTTTGGCTCCCACCAGTCCCCCTGTCTGGTCTA
+
A1>AAFFFAFFFGGGGGGGCE0B0AEGGGGHHFCEEGCHHHHGHGG0GHHHEHE1GHG0FHHHHHHFGHHHGGGCGHHHFHHHGGGHHGGHHGEGGGFGFEFHGFGGHCCHHHHHBGHHHBG21FCB/<C<@FDGF10G/??GF?CFCGGC<GHBC0CHGBHG-C..;GH/A.CCG00;CAGG-.;.-CFGGGGGGGGGGFBBFFFF@F--BBF?;@@FFFFFFFFFFFFF--;FFFFFF@FFFFFFBBFB
@M05620:37:000000000-D9766:1:1101:16145:11759 1:N:0:92
AGTGCCAGCTCTCAATCGCACAGGGGACCCAGGGCCTGGCCCCTCCATCCAGAAAACCTATGACCTCACCCGCTACCTGGAGCACCAACTCCGCAGCTTGGCTGGGACCTATGTGAGTATCCAGCGTAGGAATCTGGGAGTTGGGGAGGAGTGAGGAGTTGGGGAAAGACAGTCCTAACCGTGGAGGGTTCTGGTAAATGATGGGGTGAGGAGGGGCTCTTTGGCTCCCACCAGTCCCCCTGTCTGGTCTA
+
AA>AAFFFAFFFGGGFFFGGGGHHGGGEAAGHFEG?2AGHAHGGGGHHFFHFFFEGHGHGHHEHHHFHHHHGGFEEHHHHGGHGFGHHGCGHGGGFEHHHGHHEC?BGGHHHHGFHHHHHHHH2FBBCC/<GHDFHHHGGGBFCDGGGCAGCGGGFGD<CGHGGGGHHGHHHGECGHHHHGDEGDFGGA?FBGGBBFFGGGGGB.A;BEFFFD.;BFCFFFFBFFFFFFFFFFFFFFFFFAE/FFBB:BFF
@M05620:37:000000000-D9766:1:1101:19642:11772 1:N:0:92
AGTGCCAGCTCTCAATCGCACAGGGGACCCAGGGCCTGGCCCCTCCATCCAGAAAACCTATGACCTCACCCGCTACCTGGAGCACCAACTCCGCAGCTTGGCTGGGACCTATGTGAGTATCCAGCGTAGGAATCTGGGAGTTGGGGAGGAGTGAGGAGTTGGGGAAAGACAGTCCTAACCGTGGAGGGTTCTGGTAAATGATGGGGTGAGGAGGGGCTCTTTGGCTCCCACCAGTCCCCCTGTCTGGTCTA
+
CCCCCFFFCFFFGGGGGGGGGGHHGGGGGGHHGGGGGGHHHHGHGGHHHHHHHHG2BEHHHHHHHHHHHHHGGFFGHHHHHHHHGHHGGHHHGGGGGHHHGHHGGGHHGHHHHHHHHHHHHHHHHGGGGGHHHHHHHHHGGHHHGGGGGGGHHHHHGGHHHHGGGGHHHHHHHHHHHHHHGGGGGGGGEGGGGGGGGGGGGHGGGGFFFFFFFFFFFFFFFHFFFFFFFFFFFFFFFFFFFFFFHFFFFFB
@M05620:37:000000000-D9766:1:1101:24691:11780 1:N:0:92
AGTGCCAGCTCTCAATCGCACAGGGGACCCAGGGCCTGGCCCCTCCATCCAGAAAACCTATGACCTCACCCGCTACCTGGAGCACCAACTCCGCAGCTTGGCTGGGACCTATGTGAGTATCCAGCGTAGGAATCTGGGAGTTGGGGAGGAGTGAGGAGTTGGGGAAAGACAGTCCTAACCGTGGAGGGTTCTGGTAAATGATGGGGTGAGGAGGGGCTCTTTGGCTCCCACCAGTCCCCCTGTCTGGTCTA
+
>A>>ADFFBFFFGDGGFFF2E?GCG2BEEEFGAAEBFFHHHHGHGGHHHFHHHHH2BEHHGBGGHBFFHHHEG>EEHHGG2BGHHG1??FGB?E/E>GBFFGHGGGHHGHGHHHHHHHHHHHHHHGGGGGHHHHHHHH0FEHHHGG.AG.CGH0DGCDGHHHGGGDGGCGFGHHHHHHHHGGGGDGGGCFGGGGCFFGGGGGGGGG;BFFFEFFFFFFFFFFFFFFFFFFFFFFFFFFFFFFFFFFFFFFF
@M05620:37:000000000-D9766:1:1101:24674:11785 1:N:0:92
AGTGCCAGCTCTCAATCGCACAGGGGACCCAGGGCCTGGCCCCTCCATCCAGAAAACCTATGACCTCACCCGCTACCTGGAGCACCAACTCCGCAGCTTGGCTGGGACCTATGTGAGTATCCAGCGTAGGAATCTGGGAGTTGGGGAGGAGTGAGGAGTTGGGGAAAGACAGTCCTAACCGTGGAGGGTTCTGGTAAATGATGGGGTGAGGAGGGGCTCTTTGGCTCCCACCAGTCCCCCTGTCTGGTCTA
+
ABAAAFFFBFFFGGGGGGGFG?4C2EEEEEFDFEGEFGFHGHGHGGHGGFFHGHHGHECGGHHHHHHHHHHGG>EEGHHHGGHHHHGFGHHE>E?EFF3FFHHGGGHHGHFHHFGDHBGFHHHFHG/CDGFFGHHHHHGFDHHHGGGGGGG>GGGFGFFGHGGGGGHHHHGHHHHGHHHGGCEFGGGGCAAFFGCGGGGGGFFGGGABFFFFFFFFF;EFFFFFEF/:..9AFFBFFF?.BEFFFFFFFFF
@M05620:37:000000000-D9766:1:1101:7835:11801 1:N:0:92
AGTGCCAGCTCTCCATCGCACAGGGGACCCAGGGCCTGGCCCCTCCATCCAGAAAACCTATGACCTCACCCGCTACCTGGAGCACCCACTCCGCAGCTTGGCTGGGACCTATGTGAGTATCCAGCGTAGGAATCTGGGAGCTGGGGAGGAGTGCGGAGTTGGGGAAAGACAGTCCTAACCGTGGAGGGTTCTGGTAAATGATGGGGTGAGGAGGGGCTCTTTGGCTCCCACCAGTCCCCCTGTCTGGTCTA
+
>>33>BDFBFFFGBGGGGGGGGFFF?AAEEGHAAEEFEFGHHG1EGGHGHFFFFCGFEFGHHHHGHHCFE?EE>>EGEGF2BF?GG11??GFEGEEGHHHGHH/?EGEAG1B1BD2?B?GHH2GHG?/><1@1?1FDC0?/?10<<<CG.EH.0<--<::0CA-..../;/9:BFFG09FBEE-.;D?;AAF00000/B/9BBBADD??.FFAA=@B=.FF/9FFB/AEBFFEA:BFF?9-;BF///;;B9
@M05620:37:000000000-D9766:1:1101:28533:11818 1:N:0:92
ACCACACCTTCTACAATGAGCTGCGTGTGGCTCCCGAGGAGCACCCCGTGCTGCTGACCGAGGCCCCCCTGAACCCCAAGGCCAACCGCGAGAAGATGACCCAGGTGAGTGGCCCGCTACCTCTTCTGGTGGCCGCCTCCCTCCTTCCTGGCCTCCCGGAGCTGCGCCCTTTCTCACTGGTTCTCTCTTCTGCCGTTTTCCGTAGGACTCTCTTCTCTGACCTGAGTCTCCTTTGGAACTCTGCAGGTTCT
+
AAABBA?AFFFFGGGGDGEGFGGFEEEEGEGHFEFCDEF2EGGGHGCG1AFAGFFHHHHGEGGEEGEGGGGHFHGGGGEHFHHHEGGGGC//B?CGF1?FGHHHACGHG1G/FHHGGCCCHHHFHHFHH0<.<<<-@EGHGHFGCFGGB0CFAFGGEG?B??GGGGBFBBBFFFFFFFEFF9;FFFFFFFFFFFB.:FFFFDFFFD/BBFFFFFFFFFFEFFFF/9BFFFF//;B/BFFFFFFFFFF.BB;
@M05620:37:000000000-D9766:1:1101:12043:11818 1:N:0:92
ACCACACCTTCTACAATGAGCTGCGTGTGGCTCCCGAGGAGCACCCCGTGCTGCTGACCGAGGCCCCCCTGAACCCCAAGGCCAACCGCGAGAAGATGCCCAGGTGAGTGGCCCGCTACCTCTTCTGGTGGCCGCCTCCCTCCTTCCTGGCCTCCCGGAGCTGCGCCCTTTCTCACTGGTTCTCTCTTCTGCCGTTTTCCGTAGGACTCTCTTCTCTGACCTGAGTCTCCTTTGGAACTCTGCAGGTTCTA
+
DDDDDDCDFFFFGGGGGGGGGGHHGFGEGGHHHGGGGGGGGHHHHGGGGGGGHHHHHHHGGGGGGGGGGGGHHHHGGGGHGHHHHGGGGGGGGGHHHHHHHHHGHHHHHHGGHHGGGGGHHHHHHHHHHHGHHGGGGGHGHHGHHGGGGGGGGGGGGGGGGGGGGGFFFFFFFFFFFFFFFHFFFFFHHHHHFFFFFFHFFFFFFFFFFFFFHHHFFFFFFFFFFFFFFFFFFHFFFFFFFFFFFFFFFFB
@M05620:37:000000000-D9766:1:1101:19682:11820 1:N:0:92
AGTGCCAGCTCTCAATCGCACAGGGGACCCAGGGCCTGGCCCCTCCATCCAGAAAACCTATGACCTCACCCGCTACCTGGAGCACCAACTCCGCAGCTTGGCTGGGACCTATGTGAGTATCCAGCGTAGGAATCTGGGAGTTGGGGAGGAGTGAGGAGTTGGGGAAAGACAGTCCTAACCGTGGAGGGTTCTGGTAAATGATGGGGTGAGGAGGGGCTCTTTGGCTCCCACCAGTCCCCCTGTCTGGTCTA
+
BCBBBFFFCFFFGGGGGGGGGGHGGGGGGGHHGGGGGGHHHHGHGGHHHHHHHHHHHGHHHHHHHHHHHHHGGEGGHHHHFGHHHHGGGHHFGGGGGHHHGHHGGGHHGHHHHHHHHHHHHHHHHGGGGGHHHHHHHHHGGHHHGGGGGGGHHHHHHGHHHHGGGGHHHHHHHHHHHHHHGGGGGGGGFGGGGGGGGGGGHHHGGGFFFFFFFFFFFFFFFFHFFFFFFFFFFFFFFFFFFFFFFFFFFFF
@M05620:37:000000000-D9766:1:1101:12027:11828 1:N:0:92
ACCACACCTTCTACAATGAGCTGCGTGTGGCTCCCGAGGAGCACCCCGTGCTGCTGACCGAGGCCCCCCTGAACCCCAAGGCCAACCGCGAGAAGATGCCCAGGTGAGTGGCCCGCTACCTCTTCTGGTGGCCGCCTCCCTCCTTCCTGGCCTCCCGGAGCTGCGCCCTTTCTCACTGGTTCTCTCTTCTGCCGTTTTCCGTAGGACTCTCTTCTCTGACCTGAGTCTCCTTTGGAACTCTGCAGGTTCTA
+
CCCCCCCCFFFFGGGGGGGGGGHHGGGBFFHHHGGGGGCFGHHHHGGGFGGGHHHHHHHGGGGGGGGGGGGGFHHGGGGGGHHHHGGGGGDGGGHHHHHHHHHGH1FFGHGGHHGGGFGHHHHHHHHFHGGHHGGGGGHGGHGHHGGFFGFGGGGGGA-CCABFFGFFFFFFFFFFFFFFFFFFFFFFFFFFFFDFFFFFFFAADFFFFFFFFFFFFFFFFFFBBFFFFFFFFFBFFFFFFFFFFFFFFF9
@M05620:37:000000000-D9766:1:1101:7010:11841 1:N:0:92
ACCACACCTTCTACAATGAGCTGCGTGTGGCTCCCGAGGAGCACCCCGTGCTGCTGACCGAGGCCCCCCTGAACCCCAAGGCCAACCGCGAGTAGCCCGCTACCTCTTCTGGTGGCCGCCTCCCTCCTTCCTGGCCTCCCGGCGCTGCGCCCTTTCTCCCTGGTTCTCTCTTCTGCCGTTTTCCGTCGGCCTCTCTTCTCTGACCTGAGTCTCCTTTGGACCTCTGCAGGTTCTGGATCGGTAGAGCACAC
+
BBBBBBBBFFFFGGGGGGGFGGHHGFGEHDHHGGGGGGEGGHHHHGGGGGGGHHHHHHHGGGGGGGGGGGGHGHHGGGGHGHHHHGGGGGGG/0?>22/>/>@?F??FDGHH10.<G<DDDDHFHHAGH0:CCFHHHHHG.-:9-A-;;BGGCGFFF;/9;/.;9FFFF/FFFF/:F>;DFFFFDF.9--9AFFBFFFFFFFBF/FF/.::/:B/;BFFF/FF;9FB/:A;F9F/9B;B.9..;BF//9.:
@M05620:37:000000000-D9766:1:1101:7801:11862 1:N:0:92
ACCACACCTTCTACAATGAGCTGCGTGTGGCTCCCGAGGAGCACCCCGTGCTGCTGACCGAGGCCCCCCTGAACCCCAAGGCCAACCGCGAGAAGATGACCAGGTGAGTGGCCCGCTACCTCTTCTGGTGGCCGCCTCCCTCCTTCCTGGCCTCCCGGAGCTGCGCCCTTTCTCACTGGTTCTCTCTTCTGCCGTTTTCCGTAGGACTCTCTTCTCTGACCTGAGTCTCCTTTGTAACTCTGCAGGTTCTA
+
BBBBBBBBFFFFGGGGGGGCGFHHGFGGHGGFFGGGGGCFFHHHHGGGGGGGGGHHHHHGGGGGGGGGGGGHHHHGGGGHEGHHHGGCFGGGGDF2?FDFHHFGHHHCGBFFHGCDGCFHF0GHGHHDDGDGCCGGGGHEGHGHHHGFFCCFGGGFB?CAD?FFAADFFFBBFFFFFF.;BFFB//FFFFFFB=ADFFFBDFF?ABFFFFBBFFFFF/BFFF.BBFFFFFFFFF/;/BFFFFFFF?FFFF/
@M05620:37:000000000-D9766:1:1101:28559:11874 1:N:0:92
ACCACACCTTCTACAATGAGCTGCGTGTGGCTCCCGAGGAGCACCCCGTGCTGCTGACCGAGGCCCCCCTGAACCCCAAGGCCAACCGCGCGAAGATGCCCAGGTGAGTGGCCCGCTACCTCTTCTGGTGGCCGCCTCCCTCCTTCCTGGCCTCCCGGAGCTGCGCCCTTTCTCACTGGTTCTCTCTTCTGCCGTTTTCCGTAGGACTCTCTTCTCTGACCTGAGTCTCCTTTGGAACTCTGCAGGTTCTA
+
ABBAABB>FFFFGGGGFG5BGFHHGEEAAEFFFBFA?EGGGHGHHGGFEEFFHHHFHHHEFGGGGGGGGGGGGHHGGGGHEGHHHGE/CG/>BFF??FFFHHHGHHHHHHEFHHGCGGGHHHEHHHHEGHACGGGGGGGEGGGGGGFGG/FGGFGGBD-ABFFF-9AB-;/FFFFFFFFBFFFFFFFFFFFFFFDDFEFFFFFFFFFFFFFFFFFFFFFFFFFFFFFBFBFFFFFFFFFFFFFFFFFFFFB
@M05620:37:000000000-D9766:1:1101:18504:11893 1:N:0:92
ACCACACCTTCTACAATGAGCTGCGTGTGGCTCCCGAGGAGCACCCCGTGCTGCTGACCGAGGCCCCCCTGAACCCCAAGGCCAACCGCGAGAAGACCCAGGTGAGTGGCCCGCTACCTCTTCTGGTGGCCGCCTCCCTCCTTCCTGGCCTCCCGGAGCTGCGCCCTTTCTCCCTGGTTCTCTCTTCTGCCGTTTTCCGTAGGACTCTCTTCTCTGACCTGAGTCTCCTTTGGAACTCTGCCGGTTCTAGA
+
CCCCCCBCFFFFGGGGGGGGGGHHGFGFHGHHHGGGGGGGGHHHHGGGGGGGHHHHHHHGGGGGGGGGGGGGHHHGGGGHGHHHHGGGGGGGGGHHHHHHGF1G1FGHGGHHGGGGGHHHHHHHFHHHGHHGGGGGHGHHGHHHGGFFGGGGGGDC:DGFGGGGFFFFFFFF/;FFFFFFFFFFFFFFFFFFDDFFFFFFADDFFFFFFFFFFFFF/BFFB/;FFFFFFFFFFFFFFFF/F/@B;AAFBB9
@M05620:37:000000000-D9766:1:1101:18520:11902 1:N:0:92
ACCACACCTTCTACAATGAGCTGCGTGTGGCTCCCGAGGAGCACCCCGTGCTGCTGACCGAGGCCCCCCTGAACCCCAAGGCCAACCGCGCGAAGACCCAGGTGAGTGGCCCGCTACCTCTTCTGGTGGCCGCCTCCCTCCTTCCTGGCCTCCCGGAGCTGCGCCCTTTCTCACTGGTTCTCTCTTCTGCCGTTTTCCGTAGGACTCTCTTCTCTGACCTGAGTCTCCTTTGGAACTCTGCAGGTTCTAGA
+
>A>AAAABFFFFGGGGBFFFGGHHEEFBAEFHHGFEFEGECHCGHGGFEEEF5FEHFHHFCECGGGGGGGE2BGHGGG/?CGH?/FFEDG?BDGGGGHGHFEHHGFGHGGHHCGGGGCGHHHHHHHGGGHHCGGGGHGGGGGGGGFGFGGGGGGACGGGGG/@DFFFFFFFFFFFFFFFFFFFFFFFFFFFFFFFFFFFFFFAFFFFFFFFFFFFFFFFFFFFFFFFFF;BFFEFFFFFFFFFFFFFFFF:
@M05620:37:000000000-D9766:1:1101:6289:11920 1:N:0:92
ACCACACGTTCTACAATGCGCTGCGTGTGGCTCCCGAGGAGCACCCCTTGCTGCTGACCTAGGCCCCCCTGAACCCCAAGGCCAACCGCGCGAAGATGATTGAGTGGCCCGCTCACTATTCTTGTGGCCGCCTCCCTCCTTCCTGGCCTCCCGGCGCTGTGCTCTTTCTCCCTTTTTCTCTCTTCTGTCGTTTTCCGTCGGGCTTTCTTCTCTGGCCTGAGTCTCCTGTGTCACTCGGCCGGTTCTAGCTC
+
AAABAAB3BBBAGGBDGGBEEGGGGEG22BGBF2BE2EAAAGFHHGGACGHHFHGFFFH@B@CGGGGGGECFCGHGGEDHGHHHHFGGGG<CGGGDGHF2222?FFFEH/>ACF.<>1>FGG11=1CG.=ACDGHGGHGHGGGHC/GHFGGGD-:DAFF.900;;BFFFF9;B/:/;BF9BBFFFFB/9;;;EA/;;;A;=-;9.:9FFFFFFF/;9FFB.B/;B9:/;///9/;B....@F@;AF/;BBB
@M05620:37:000000000-D9766:1:1101:23417:11920 1:N:0:92
ACCACACCTTCTACAATGAGCTGCGTGTGGCTCCCGAGGAGCACCCCGTGCTGCTGACCGAGGCCCCCCTGAACCCCAAGGCCAACCACGAGTGGCCCGCTACCTCTTCTGGTGGCCGCCTCCCTCCTTCCTGGCCTCCCGGCGCTGCGCCCTTTCTCACTGGTTCTCTCTTCTGCCGTTTTCCGTCGGACTCTCTTCTCTGACCTGAGTCTCCTTTGGAACTCTGCAGGTTCTAGATCGGCAGAGCCCAC
+
BBBBBBBBFFFFGGGGGGGGGGHHGEFFHGHHHGGEGGGGGHHHHGGGGGGGHHHHHHHGGGGGGGGGGGGHHHHGGGGHGHHHHGG/FFGG//?FB?/C@BGHH?FFHHGHGGGHF--@AGCEHHGHHDCHHEGHHHCF?:-:AG-;@ADGC/CFBFCFGBFGFFFFFFFFFFBFFFFFFFFFFB.;--;BF9FFFFFFFF;BFFBBBFFFFFFBFFBB/BFFFFF/:A99BF/BBB9.A-9@AEB.:;E
@M05620:37:000000000-D9766:1:1101:6304:11930 1:N:0:92
ACCACACCTTCTACAATGAGCTGCGTGTGGCTCCCGAGGAGCACCCCGTGCTGCTGACCGAGGCCCCCCTGAACCCCAAGGCCAACCGCGAGAAGATGAGTGAGTGGCCCGCTACCTCTTCTGGTGGCCGCCTCCCTCCTTCCTGGCCTCCCGGAGCTGCGCCCTTTCTCCCTGGTTCTCTCTTCTGCCGTTTTCCGTAGGACTCTCTTCTCTGACCTGAGTCTCCTTTGGCACTCTGCCGGTTCTAGATC
+
BBBBBABBFFFFGGGGGGGGFGHHG?FA4E2BGFFEEGGGGEH1EEGGGGGAEHCGBHFGG>>EGGGCFGFHFGHGG>EHGFHHHGGGCGDDGGHHGHFFGGFHHHGGHECCG-DHHHHHHHHHHHGHGGGGGGHGHHGHHHHHHHHGGGGGGG-DDGGGGGFDFFFFFFBFFFFFFFFFFFFFFFFFF@;AFFFFFF.AFFFFFFFFFFFFFFFFFFFFFFFFFFFFFFE/;BBFBFF/;@@DFFBF9FB
@M05620:37:000000000-D9766:1:1101:19593:11935 1:N:0:92
AGTGCCAGCTCTCAATCGCACAGGGGACCCAGGGCCTGGCCCCTCCATCCAGAAAACCTATGACCTCACCCGCTACCTGGAGCACCAACTCCGCAGCTTGGCTGGGACTTATGCGAGTATCCAGCGTAGGAATCTGGGAGTTGGGGAGGAGTGAGGAGTGGGGGAAAGACAGTCCTAACCGTGGAGGGTTCTGGTAAATGATGGGGTGAGGAGGGGCTCTTTGGCTCCCACCAGTCGCCCTGTCTGGTCTA
+
A1AAAFF@1CCFGGGGGCF1A0AFFAEAEE0AF0BEAEBABAE/EEFGAG1GHGCG0E0AG1DFFHG1B00>EEEEH1GFHGHFEGHHGFGHGE/>E>G0/B1/?E0G01>F11<<BCH122@<FC/?/?111111?00//011>CA@C../.DG.0.C...;-CGG.F//;0;990CF.-..;...-CFG/F/B//;//;//9-----A-/--9--;-///9//;B-;F-BF-F9-9-;@-/;/9/;/9/
@M05620:37:000000000-D9766:1:1101:2338:11957 1:N:0:92
ACCACACCTTCTACAATGAGCTGCGTGTGGCTCCCGAGGAGCACCCCGTGCTGCTGACCGAGGCCCCCCTGAACCCCAAGGCCAACCGCGAGTCGCTGCCGACCCGTTACGGCTGCCGGCGGCCTCCTCCCTGGCCTCCCGCCTCCCCGACCTTCCCCCTTTCTTATCTGTTCTCCCGTTTTCCGTCTTCCTCACTTCTCTCTTCTGTGACTCCATTCGACCTTTGAAGTTTGCAGATTCGACGACGGAAC
+
BBBBBBBBFFFFGGGGGGGFGFHHGEGFGEHHHGGEGGEGGHGHHGGGGGGGHHHHHHHGGGGGGGGGGGGHFGHGGGGHFHHHHGGEGGCG/<><?//0//>A--.>>...-<-<.<----;BCFGG/;EG0...0=..99@.;...;-9@D///.;A9A/9;//////;;FF//;AA.;.BFDF...;F///.:/;FFF9/9;9////;/////;/;/A-D/:F/F///;//9;/9//9B9-----.;-
@M05620:37:000000000-D9766:1:1101:14965:11959 1:N:0:92
ACCACACCTTCTACAATGAGCTGCGTGTGGCTCCCGAGGAGCACCCCGTGCTGCTGACCGAGGCCCCCCTGAACCCCAAGGCCAACCGCGAGTGGCCCGCTACCTCTTCTGGTGGCCGCCTCCCTCCTTCCTGGCCTCCCGGCGCTGCGCCCTTTCTCACTGGTTCTCTCTTCTGCCGTTTTCCGTAGGACTCTCTTCTCTGACCTGAGTCTCCTTTGGAACTCTGCAGGTTCTAGATCGGCAGAGCACAC
+
CBCCCCCCFFFFGGGGGGGGGGHGGEABEEHFFGGGGGEFEHHHHGGGAEGGGHGFHHHGGGEGGGGGGGGHHHHGGGGHGGHHHGGGGGGG>/?FGGDCCGGEGDFHHHGHHHGHF?CGGGHGHHGHHHHFHHHHHHHG?D-;AF?EGGGGFFFFFF/BFFFFFFFFFFFFFFFFFFAFFFFFFF.:D/;FFFFFFFFFFFFFFFFFFFFFFFFFFFFFFFFFFFFFFF99FFFFFFFFF-;CFFFBAFF
@M05620:37:000000000-D9766:1:1101:13774:11970 1:N:0:92
ACCACACCTTCTACAATGAGCTGCGTGTGGCTCCCGAGGAGCACCCCGTGCTGCTGACCGAGGCCCCCCTGAACCCCAAGGCCAACCGCGAGAAGATGAGTGAGTGGCCCGCTACCTCTTCTGGTGGCCGCCTCCCTCCTTCCTGGCCTCCCGGAGCTGCGCCCTTTCTCACTGGTTCTCTCTTCTGCCGTTTTCCGTAGGACTCTCTTCTCTGACCTGAGTCTCCTTTGGAACTCTGCAGGTTCTAGATC
+
CCCCCCCCFFFFGGGGGGGGGGHHGEGEGFHHHGGGGGGGGHHHHGGGGGGGHHHHHHHGGGGGGGGGGGGHHHHGGGGHGHHHHGGEGGFGGGHHHHGHHHHHHHGGHHGGGGGHHHHHHHHHDGGHHGGGGGHGHHGHHHHHHGHGGGGGGGBDFGFGGGGGFFFFFFFFFFF9FFFFFFFFFFFFFF;AFFFFFFFFFFFFFFFFFFFFFFFFFFFFFFFFFFFFFFFFFFFFFFFFFFAFFFEFFFB
@M05620:37:000000000-D9766:1:1101:18050:11983 1:N:0:92
ACCACACCTTCTACAATGAGCTGCGTGTGGCTCCCGAGGAGCACCCCGTGCTGCTGACCGAGGCCCCCCTGAACCCCAAGGCCAACCGCGAGAAGATGAGTGAGTGGCCCGCTACCTCTTCTGGTGGCCGCCTCCCTCCTTCCTGGCCTCCCGGAGCTGCGCCCTTTCTCACTGGTTCTCTCTTCTGCCGTTTTCCGTAGGACTCTCTTCTCTGACCTGAGTCTCCTTTGGAACTCTGCAGGTTCTAGATC
+
CCCCCCCCFFFFGGGGGGGGGGHHGGGGHGHHHGGGGGGGGHHHHGGGGGGGHHHHHHHGGGGGGGGGGGGGHHHGGGGHGEHHHGGGGGGGGGHHHHHHHHGHHHGGHHGGGGGHHHHHHHHHHHGHHGGGGGHGHHGHHHHHHHHGGGGGGGGGGGGGGGGGFFFFFFFFFFFBBFFFFFFFFFFFFFADFFFFFFFFFFFFFBFFFFFFFFBFFFFFFFFFFFFFFFFFFFFFFFFFFFFFFFFFFFE
@M05620:37:000000000-D9766:1:1101:15923:11995 1:N:0:92
ACCACACCTTCTACAATGAGCTGCGTGTGGCTCCCGAGGAGCACCCCGTGCTGCTGACCGAGGCCCCCCTGAACCCCAAGGCCAACCGCGAGAAGATGACCAGGTGAGTGGCCCGCTACCTCTTCTGGTGGCCGCCTCCCTCCTTCCTGGCCTCCCGGAGCTGCGCCCTTTCTCACTGGTTCTCTCTTCTGCCGTTTTCCGTAGGACTCTCTTCTCTGACCTGAGTCTCCTTTGGAACTCTGCAGGTTCTA
+
CDCCCCDDFFFFGGGGGGGGGGHHGGGEHGHHHGGGGGGGGHHHHGGGGGGGHHHHHHHGGGGGGGGGGGGHHHHGGGGHGHHHHGGGGGGGGGHHHHHHHHHGHHHHHHGGHHGGGGGHHHHHHHHHHHGHHGGGGGHGHHGHHHGGGGGGGGGGGGGGGGGGGGFFFFFFFFFFHHFFFFFHHFFHFFFHFFFFFFHFFFFFFFFFFFFFHHHFHHFHFHFFFHFHHFFFHFFFFFFFFHFFFFFFFFF
@M05620:37:000000000-D9766:1:1101:16987:11998 1:N:0:92
ACCACACCTTCTACAATGAGCTGCGTGTGGCTCCCGAGGAGCACCCCGTGCTGCTGACCGAGGCCCCCCTGAACCCCAAGGCCAACCGCGAGAAGATGACCCAGGTGAGTGGCCCGCTACCTCTTCTGGTGGCCGCCTCCCTCCTTCCTGGCCTCCCGGAGCTGCGCCCTTTCTCACTGGTTCTCTCTTCTGCCGTTTTCCGTAGGACTCTCTTCTCTGACCTGAGTCTCCTTTGGAACTCTGCAGGTTCT
+
BBCCCCCBFFFFGGGGGGGGGGHHGFGFGGHGHGGEEGGGGHHHHGGGGGGGHGHHHHHGGGGGGGGGGGGHHHHGGGGHGHHHHGGGGGGGGGHHHHHHHHHHGHHHHHHGGHHGGGGGHHHHHHHHHHHGHHGGGGGHGHHGHGGGGGGGGGGGGGGGGGGGGGFFFFFFFFFFFFFFFFFFFFFFFFFFFFFDFFFFFFFFFFFFFFFFFFFFFFFFFFFFFFFFFFFFFFFFFFFFFFFFFFFFFFF
@M05620:37:000000000-D9766:1:1101:16635:11999 1:N:0:92
AGTGCCAGCTCTCAATCGCACAGGGGACCCAGGGCCTGGCCCCTCCATCCAGAAAACCTATGACCTCACCCGCTACCTGGAGCACCAACTCCGCAGCTTGGCTGGGACCTATGTGAGTATCCAGCGTAGGAATCTGGGAGTTGGGGAGGAGTGAGGAGTTGGGGAAAGACAGTCCTAACCGTGGAGGGTTCTGGTAAATGATGGGGTGAGGAGGGGCTCTTTGGCTCCCACCAGTCCCCCTGTCTGGTCTA
+
ABAABFFFCFFFGFGGGGGGGGHHFEGGGGHHGGGGGFHGHHGHGGHHHHHHHHGHHGGFHHGHHHHHHHHGGGGGHHHHGGHGHHHEGFHHGGGFGHHHGHHGGGHHGHHHHHGHHHHHHHHHHGEGGGHHHHHHHHHGGHHHGGGGGGGHHHHHHGGHHGGGGGHHHHHHHHGHHHHHGGGGGGGGGGGGGGGGGGGGGGGGGGFFFFFFFFFFFFFFFFFFFFFFFFFFFFFFFFFFFFFFFFFFFFF
@M05620:37:000000000-D9766:1:1101:7930:12000 1:N:0:92
GAGGCTGCTTTGGAAGAAACTGACAAGCCAGGGACACAAGATCGGAAGCGCACACGTCTGAACTCCAGTCACTAATGCGCATCTCGTATGCCGTCTTCTGCTTGAAAAAAAAATACCCGAGAGGAAAGGAACCTAGCAGCCGCCAAAGAAGAACAAGAGCTGATGACACACTGGCAAGAGAGTACGGCATTTCCACTTTAGCACTCTTGTATATCCACTTGAACAATTCTCAGCATTTGTACTTGTAACTG
+
A3AABAFAFFFFGGGFEAFGGFA4B54AFABFEBFF2FFHHGHFEE2EG0EEG0E0BBFF5DFE533B@BE5B53DF@F1>1>FDB11?3BFE1E?/?BF4BB3B3F?FE/</011<CE///</0<0<0?0?FGB<1<<0.<---<///.</<:///;.CC;0000000CA/9;./0././.;00.9?--:;000;90;F/BFF;B////////;;//;/;9BFFFFB9FF//;/9;9FFFF/BBFBBFBB
@M05620:37:000000000-D9766:1:1101:25060:12007 1:N:0:92
AGTGCCAGCTCTCAATCGCACAGGGGACCCAGGGCCTGGCCCCTCCATCCAGAAAACCTATGACCTCACCCGCTACCTGGAGCACCAACTCCGCAGCTTGGCTGGGACCTATGTGAGTATCCAGCGTAGGAATCTGGGAGTTGGGGAGGAGTGAGGAGTTGGGGAAAGACAGTCCTAACCGTGGAGGGTTCTGGTAAATGATGGGGTGAGGAGGGGCTCTTTGGCTCCCACCAGTCCCCCTGTCTGGTCTA
+
CCBCCFFFDFFFGGGGGGGGGGHHGGGGGGHHGGGGGGHHHHGHGGHHHHGHHHHHHGHHHHHHHHHHHHHGGGGGHHHHHHHHHHHHGHHHGGGGGHHHGHHGGGHHGHHHHHHHHHHHHHHHHGGGGGHHHHHHHHHGGHHHGGGGGGGHHHHHHGHHHHGGGGHHHHHH0GGHHHHHGGFGGGGGCFFGGGFFGGGGGGGGGGFFFFFFFFFFFFFFFHFFFFFFFFFFFFFFFFFFFFFFFFFFFFF
@M05620:37:000000000-D9766:1:1101:18148:12012 1:N:0:92
ACCACACCTTCTACAATGAGCTGCGTGTGGCTCCCGAGGAGCACCCCGTGCTGCTGACCGAGGCCCCCCTGAACCCCAAGGCCAACCGCGAGAAGATGCCCAGGTGAGTGGCCCGCTACCTCTTCTGGTGGCCGCCTCCCTCCTTCCTGGCCTCCCGGAGCTGCGCCCTTTCTCACTGGTTCTCTCTTCTGCCGTTTTCCGTAGGACTCTCTTCTCTGACCTGAGTCTCCTTTGGAACTCTGCAGGTTCTA
+
BCCBBABCFFFFGGGGFGGGGGHHGGGGGFGHFFGDDGGCEGHHHGGGEEGE5FGHHHHGGG?EFGFGGGGFHHHGGGGHGHHHHGGGGGGGGGHHBFHHGHHGHHHHHHGGHHGGGGGHHHHHHFHHHGGHHGCGGGHGHHGHHGGGGGGGGGGEDDGGGGGGGGFFAFFFFFFFFFFFFFFFFFFFBFFFFFFFFFFFFFFFFFFFFFFFFFFFFFFFFFFFFFFFFFFFEFFFFFFFFFFFFFFBFF;
@M05620:37:000000000-D9766:1:1101:20172:12012 1:N:0:92
ACCACACCTTCTACAATGAGCTGCGTGTGGCTCCCGAGGAGCACCCCGTGCTGCTGACCGAGGCCCCCCTGAACCCCAAGGCCAACCGCGAGTGGCCCGCTACCTCTTCTGGTGGCCGCCTCCCTCCTTCCTGGCCTCCCGGAGCTGCGCCCTTTCTCACTGGTTCTCTCTTCTGCCGTTTTCCGTAGGACTCTCTTCTCTGACCTGAGTCTCCTTTGGAACTCTGCAGGTTCTAGATCGGAAGAGCACAC
+
>>AAB?ABFFC@5GGBDFGGFGGFEEEEH?GHHGGAAEE?EGHHHGGGEAF15BEGHHBEGG?E?EEGGGGHHHGGGGGGGHHCEGGEG?BCDHGGHECCD@DHBGGFHHGG1GDHH?CGGGHA/GGHHHHHHF..CCGGGGG?BFFFGGD?-FG9FGFGGGG0BFFFFFFFFFFFFBADFFBFFFADAFFFFFFFFFFFFFFFFFFFFFFFFFFFFFEFFFBFFFFFFF;FFFFFFFBEFAEFFFFFFFF
@M05620:37:000000000-D9766:1:1101:13942:12013 1:N:0:92
ACCACACCTTCTACAATGAGCTGCGTGTGGCTCCCGAGGAGCACCCCGTGCTGCTGACCGAGGCCCCCCTGAACCCCAAGGCCAACCGCGAGAAGATGATCAGGTGAGTGGCCCGCTACCTCTTCTGGTGGCCGCCTCCCTCCTTCCTGGCCTCCCGGAGCTGCGCCCTTTCTCACTGGTTCTCTCTTCTGCCGTTTTCCGTAGGACTCTCTTCTCTGACCTGAGTCTCCTTTGGAATTCTGCAGGTTCTA
+
1A>>AAAAFFFFFGGFBFGAE1B1ABAFGAGH1FFEEEG/AGHHHG?EBEE/BAAEGGHGCE?E//>EEGGEC1/?EGFA/CG//F/<CCG///01>11>?F1111??GDFGHC-CC--FDFHHD0=GG/CHHC@CC.:.:CFC0;:BBBG.999.9-;9-C/CA?B9-/;9/99FFFBFFFFFFFF//9BBF-A9FFF/ABA-:9/;BFFE/FFFFB/99/-/;99BFFFFFB/:9/99B9//BF9/FF/
@M05620:37:000000000-D9766:1:1101:16135:12022 1:N:0:92
ACCACACCTTCTACAATGAGCTGCGTGTGGCTCCCGAGGAGCACCCCGTGCTGCTGACCGAGGCCCCCCTGAACCCCAAGGCCAACCGCGAGAAGATGACCCAGGTGAGTGGCCCGCTACCTCTTCTGGTGGCCGCCTCCCTCCTTCCTGGCCTCCCGGAGCTGCGCCCTTTCTCACTGGTTCTCTCTTCTGCCGTTTTCCGTAGGACTCTCTTCTCTGACCTGAGTCTCCTTTGGAACTCTGCAGGTTCT
+
DDEDCDDDFFFFGGGGGGGGGGHHGGGGHGHHHGGGGGGGGHHHHGGGGGGGHHHHGHHGGGGGGGGGGGGHGHHGGGGHGHHHHGGGGGGGC/GGD2?GGHF/?=?1CGHGGHHGGGGGGHHFHHHHH<<EHFCGGGGHGG/CCFFGGFEGFGGGE.9-ADFGFD;FFFFFFFFBFFFFFFFFFF0FF1FFFF=FFFFFFFF..AFFFFFFFFFFFFHF1FFF/FFBFFFFFFBFFFFBF1BFFF?.<FB
@M05620:37:000000000-D9766:1:1101:12550:12036 1:N:0:92
ACCACACCTTCTACAATGAGCTGCGTGTGGCTCCCGAGGAGCACCCCGTGCTGCTGACCGAGGCCCCCCTGAACCCCAAGGCCAACCGCGAGGCGCCCGCTACCTCTTCTGGTGGCCTCCTCCCTCCTTCCTGGCCTCCCGTCGCTGCGCCCTTTCTCCCTGGTTCTCTCTTCTCCCGTTTTCCGTCGGACTCTCTTCTCTGACCTGAGTCTCCTTTGGACCTCTGCAGGTTCTTGATCGGAAGAGCACAC
+
BABBBBBBFFFFGFGGGGGFGFHHGGGEEEHFGFFGDGGCFHAHHGGGAEGEDGFGGHHEE@0EFGGGGEFFHHHGGGGHFHHHCEGEGC@D//<<@//>--A0>1FGHFHF0<AGA0<C<GHAC:.;:0CC0:CCGHHG...:-9..;DAFFFGFFB0/9/A/BFFFFFFFBF/;B?.;BEBBAF.9--;;BB/;FFFFFF/9/9.BFFBF/BFFF//9/..//:F/9.;/99//;/;.9;..9F./;.:
@M05620:37:000000000-D9766:1:1101:13577:12042 1:N:0:92
ACCACACCTTCTACAATGAGCTGCGTGTGGCTTCCGAGGAGCACCCCGTGCTGCTGACCGAGGCCCCCCTGAACCCCAAGGCCAACCGCGAGAAGATGAGTGAGTGGCCCGCTACCTCTTCTGGTGGCCGCCTCCCTCCTTCCTGGCCTCCCGGAGCTGCGCCCTTTCTCACTGGTTCTCTCTTCTGCCGTTTTCCGTAGGACTCTCTTCTCTGACCTGAGTCTCCTTTGGAACTCTGCAGGTTCTAGATC
+
DEEDEECDFFFFGGGGGGGGGGHHGGGEHGHHHHHGGGGGGHHHHGGGGGGGHHHHHHHGGGGGGGGGGGGHHHHGGGGHGHHHHGGGGGGGGGHHHHHHHHHHHHGGHHGGGGGHHHHHHHHHHHGHHGGGGGHGHHGHHHHHHHHGGGGGGGGGGGGGGGGGFFFFFFFFFFFFFFFFFFFHHFFFFDBDFFFFFFFFFFFFFFFFFHHFHFFFFFFFFFHHHFFFFFFFFFFFFFFEFFFFFFFFFFF
@M05620:37:000000000-D9766:1:1101:12561:12051 1:N:0:92
ACCACACCTTCTACAATGAGCTGCGTGTGGCTCCCGAGGAGCACCCCGTGCTGCTGACCGAGGCCCCCCTGAACCCCAAGGCCAACCGCGAGTGGCCCGCTACCTCTTCTGGTGGCCGCCTCCCTCCTTCCTGGCCTCCCGGAGCTGCGCCCTTTCTCACTGGTTCTCTCTTCTGCCGTTTTCCGTAGGACTCTCTTCTCTGACCTGAGTCTCCTTTGGAACTCTGCAGGTTCTAGATCGGAAGAGCACAC
+
CCCCCBCCFFFFGGGGGGGGGGHHGGGEHGHHHGGGGGGGGHHHHGGGEGGGHHHHHHHGGGGGGGGGGGGHHHHGGGGHGHHHHGGGGGGGCAFGHHGGGGGHHFHHHHHHHHGHHGGGGGHGHHGHHGHHHHHHHHHGGGGGGGGGGGGGGGGGGGGGGGGGFFFFFFFFFFFFFFADFFFFFFFFFFFFFFFFFFFFFFFFFFFFFFFFFFFFFFFFFFFFFFFFFF:BFFFFFFFFFDFFFFFFFFF
@M05620:37:000000000-D9766:1:1101:13087:12054 1:N:0:92
ACCACACCTTCTACAATGAGCTGCGTGTGGCTCCCGAGGAGCACCCCGTGCTGCTGACCGAGGCCCCCCTGAACCCCAAGGCCAACCGCGAGAAGATGAGTGAGTGGCCCGCTCCCTCTTCTGGTGGCCGCCTCCCTCCTTCCTGGCCTCCCGTCGCTGCGCCCTTTCTCACTGGTTCTCTCTTCTGCCGTTTTCCGTAGGACTCTCTTCTCTGCCCTGAGTCTACTTTGGTACTCTGCTGGTTCTAGATC
+
DDDDDDDDFFFFGGGGGGGGGGHHGGGEHGHHHGGGGGGGGHHHHGGGGGGGHHHGHHHGGGGGGGGGGGGHHHHGGGGHGHHHHGGGGGGGGGHHHHH2?2?GD1F/0/>/-->FFFF<GH00D/.<.-<@.CCFC:D/CGH00/=FGFEG...9<9E.CD.<-<:FBB0<00/:<0<0<:0FFF000<B.B900.B..<00//BBBFFFFHF00BFFF/:0<0<<:B:/.<0<:<:B0<0/00<0<000
@M05620:37:000000000-D9766:1:1101:16740:12064 1:N:0:92
ACCACACCTTCTACAATGAGCTGCGTGTGGCTCCCGAGGAGCACCCCGTGCTGCTGACCGAGGCCCCCCTGAACCCCAAGGCCAACCGCGAGAAGATGCCCAGGTGAGTGGCCCGCTACCTCTTCTGGTGGCCGCCTCCCTCCTTCCTGGCCTCCCGGAGCTGCGCCCTTTCTCACTGGTTCTCTCTTCTGCCGTTTTCCGTAGGACTCTCTTCTCTGACCTGAGTCTCCTTTGGAACTCTGCAGGTTCTA
+
CCCCCCEEFFFFGGGGGGGGGGHHGEGFGGHHHGGGGGEGGHHHHGGGEGGGHHHHHHHGGGGGGGGGGGGHHHHGGGGHGHHHHGGGGGGGGGHHHHHHHHHGHHHHHHGGHHGGGGGHHHHHHHHHHHGHHGGGGGHGHHGHHGGGGGGGGGGGGDBAGGGGGGFFFFFFFFFFHHFFFFFFFFFFFFFFFFFFFFFFFFFFFEFFFFFFHFFFFFEFFFFFFFFFFFFFFHFFFFFFFHFHFFFFFFF
@M05620:37:000000000-D9766:1:1101:20963:12069 1:N:0:92
AGTGCCAGCTCTCAATCGCACAGGGGACCCAGGGCCTGGCCCCTCCATCCAGAAAACCTATGACCTCACCCGCTACCTGGAGCACCAACTCCGCAGCTTGGCTGGGACCTATGTGAGTATCCAGCGTAGGAATCTGGGAGTTGGGGAGGAGTGAGGAGTTGGGGAAAGACAGTCCTAACCGTGGAGGGTTCTGGTAAATGATGGGGTGAGGAGGGGCTCTTTGGCTCCCACCAGTCCCCCTGTCTGGTCTA
+
BBABCFFFCFFFGGGGGGGGGGHGGGGGGGHGFGGGGGHHHHGHGGHHHHHHHHHHHGHHHHHHHHHHHHHGGFGGHGHHCGHHHHHHGHHGEGGGGHHHGHBGGGHHGHHHHHHHHHHHHHHHHGGGGGHHHHHHHHHGGHHHGGGGGGGHHHHHHGHHHHGGGGHHHHHHHGHHHHHHGGGGGGGGEFFGGGFGGGGGGGGGGGFFFFFFFFFFFFFFFFFFFFFFFFFFFFFFFFFFFFFFFFFFFFF
@M05620:37:000000000-D9766:1:1101:12924:12073 1:N:0:92
ACCACACCTTCTACAATGAGCTGCGTGTGGCTCCCGAGGAGCACCCCGTGCTGCTGACCGAGGCCCCCCTGAACCCCAAGGCCAACCGCGAGAAGATGACCCAGGTGAGTGGCCCGCTACCTCTTCTGGTGGCCGCCTCCCTCCTTCCTGGCCTCCCGGAGCTGCGCCCTTTCTCACTGGTTCTCTCTTCTGCCGTTTTCCGTAGGACTCTCTTCTCTGACCTGAGTCTCCTTTGGAACTCTGCAGGTTCT
+
BBBBBBBBFFFFGGGGFGGDFFGHGEEEG2GFHGGGGEGGGHHHHGGGEGGGHHHHGHHGGGGGGGGGGGGGHGHGGGGHGHHHHGGGGGGGGGHHFHHHHHHHGHHHHHHGGHHGGGGGHHHHHHHHHHHGHHGGGGGHGHHGHGGGGGGGGGGGGGGGGGGGGGFFFFFFFFFFFFFFFFFFFFFFFFFFFFFFFFFFFFFFFFFFFFFFFFFFFFFFFFFFFFFFFFFFFFFFFFFFFFFFFFFFFFF
@M05620:37:000000000-D9766:1:1101:28955:12082 1:N:0:92
AGTGCCAGCTCTCAATCGCACAGGGGACCCAGGGCCTGGCCCCTCCATCCAGAAAACCTATGACCTCACCCGCTACCTGGAGCACCAACTCCGCAGCTTGGCTGGGACCTATGTGAGTATCCAGCGTAGGAATCTGGGAGTTGGGGAGGAGTGAGGAGTTGGGGAAAGACAGTCCTAACCGTGGAGGGTTCTGGTAAATGATGGGGTGAGGAGGGGCTCTTTGGCTCCCACCAGTCCCCCTGTCTGGTCTA
+
AAAABFFFAFFFGFDGGGG2EEGHAEEEFGHHFEGGGFHHGHGHGGEHHHFHGEHCGGHBGEGHHHHHHHHGGGGGHHHF?FG?FHH1EGFHEE/>EFGFFFH///BGE?FGHHHHHHHHHGHHHGDDGABGHHHGHHFFGHFHGGCGG..>GDHHHGHHHGGGGGHHHGHHHGHHHHHHGGEGGGGG9FFFGGFFFFGGGGGFG?FBFF?FFD?-@=AFFFFFFFFFEFFFFFFFFFFFBFFFFBBFFF9
@M05620:37:000000000-D9766:1:1101:20106:12095 1:N:0:92
AGTGCCAGCTCTCAATCGCACAGGGGACCCAGGGCCTGGCCCCTCCATCCAGAAAACCTATGACCTCACCCGCTACCTGGAGCACCAACTCCGCAGCTTGGCTGGGACCTATGTGAGTATCCAGCGTAGGAATCTGGGAGTTGGGGAGGAGTGAGGAGTTGGGGAAAGACAGTCCTAACCGTGGAGGGTTCTGGTAAATGATGGGGTGAGGAGGGGCTCTTTGGCTCCCACCAGTCCCCCTGTCTGGTCTA
+
>AAAAFFCAFFFGGGGGGGGGGHHGGG2AEEGFAEE2FGG2FE1EFH5FGEHEFBEGECCGGBGHHH3F1?EE>EEH3FHBGHGHH1?EGFHGGG?EHHH/F3FEAGHE2FGHF3BBFG3F?FDFBBEGGFFGHDGFG0/C?1FFGA-C.A<CFF.<AC/G/<C.CA:CGGH:GHHBHHGAA.AA..@EFGFGBFFBFGEGFG09DF-.AFBAD9-@DFBFBFFBFFFFFFFFFFFFFFDFEFFFFFFFB/
@M05620:37:000000000-D9766:1:1101:11262:12097 1:N:0:92
ACCACACCTTCTACAATGAGCTGCGTGTGGCTCCCGAGGAGCACCCCGTGCTGCTGACCGAGGCCCCCCTGAACCCCAAGGCCAACCGCGAGAAGATGACCAGGTGAGTGGCCCGCTACCTCTTCTGGTGGCCGCCTCCCTCCTTCCTGGCCTCCCGGAGCTGCGCCCTTTCTCACTGGTTCTCTCTTCTGCCGTTTTCCGTAGGACTCTCTTCTCTGACCTGAGTCTCCTTTGGAACTCTGCAGGTTCTA
+
CCCCCCCCFFFFGGGGGGGGGGHHGEGFFGHGHGGGGGGGGHHHHGGGEGGGHHHHHHHGGGGGGGGGGGGHHHHGGGGHGHHHHGGGGGGGGGHHGHHGHHHFHHHHHHGGHHGGGGGHHHHHHHHHHHGHHGGGGGHGHHGHHHGGGGGGGGGGGGBFGGGGGGFFFFFFFFFFFFFFFFFFFFFFFFFFFFFFFFFFFFFFDFFFFFFFFFFFFFFFFFFFFFFFFFFFFFFFFFFFFFFFFFFFFFB
@M05620:37:000000000-D9766:1:1101:17894:12105 1:N:0:92
ACCACACCTTCTACAATGAGCTGCGTGTGGCTCCCGAGGAGCACCCCGTGCTGCTGACCGAGGCCCCCCTGAACCCCAAGGCCAACCGCGAGAAGATGACCCAGGTGAGTGGCCCGCTACCTCTTCTGGTGGCCGCCTCCCTCCTTCCTGGCCTCCCGGAGCTGCGCCCTTTCTCACTGGTTCTCTCTTCTGCCGTTTTCCGTAGGACTCTCTTCTCTGACCTGAGTCTCCTTTGGAACTCTGCAGGTTCT
+
CCCDEEEEFFFFGGGGGGGGGGHHGGGEHGHHHGGGGGGGGHHHHGGGFGGGHHHHGHHGGGGGGGGGGGGHHHHGGGGHGHHHHGGGGGGGGGHHHHGHHHHHGHHHHHHGGHHGGGGGHHHHHHHHHHHGHHGGGGGHGHHGHGGGGGGGGGGGGGGGGGGGGGFFFFFFFFHHHHHFFFFFHHFFFFFFHFFFFFFHFFFFFFFFFFFFFFHHFHFFFFFFFFFFFHFFFHHFFFFFFHHFFFFFFFF
@M05620:37:000000000-D9766:1:1101:15436:12106 1:N:0:92
ACCACACCTTCTACAATGAGCTGCGTGTGGCTCCCGAGGAGCACCCCGTGCTGCTGACCGAGGCCCCCCTGAACCCCAAGGCCAACCGCGAGAAGATGCCCAGGTGAGTGGCCCGCTACCTCTTCTGGTGGCCGCCTCCCTCCTTCCTGGCCTCCCGGAGCTGCGCCCTTTCTCACTGGTTCTCTCTTCTGCCGTTTTCCGTAGGACTCTCTTCTCTGACCTGAGTCTCCTTTGGAACTCTGCAGGTTCTA
+
CCCCCCCDFFFFGGGGGGGGGGHHGGGFFFHHHGGGGGGGGHHHHGGGGGGGHHGHGHHGGGGGGGGGGGGHHHHGGGGHGGHHHGGGGGGGGGHHHHHHHHHGHHHHHHGGHHGGGGGHHHHHHHHHHHGHHGGGGGHGHHGHHGGGGGGGGGGGGF?BGGGGGGFFFFFFFFFFFFFFFFFFFFFHFHFFFFFFFFFFFFFFFFFFFFFFFFFFFFFFFFFFFFFFFFFFHFFFFFFFFFFHFFFFFFB
@M05620:37:000000000-D9766:1:1101:25376:12116 1:N:0:92
ACCACACCTTCTACAATGAGCTGCGTGTGGCTCCCGAGGAGCACCCCGTGCTGCTGACCGAGGCCCCCCTGAACCCCAAGGCCAACCGCGAGAAGATGACCCAGGTGAGTGGCCCGCTACCTCTTCTGGTGGCCGCCTCCCTCCTTCCTGGCCTCCCGGAGCTGCGCCCTTTCTCACTGGTTCTCTCTTCTGCCGTTTTCCGTAGGACTCTCTTCTCTGACCTGAGTCTCCTTTGGAACTCTGCAGGTTCT
+
CCCCBCCAFFFFGGGGGGBFGGHHGEGAEFGGGFFEAEEGGHGHHGGGEEEGFHHHHHHGGCCEGGGGGGGHFHHGGGGHGHHHHGGGDD/BCGHGGHHHHHHHGHHBHHHGGHHDGGGGHHHHHHHHHHHGHHGGGGGHGHHGHGGGGGGGGGGGGGGFGGGGGGFFFFFFFFFFFFFFFFFFFFFFFHHFFFFDFFFFFFFFFFFFFFFFFFFHFFHBFFFF/F0FFFFFFFFFFFFFFFFFFFFFFFF
@M05620:37:000000000-D9766:1:1101:3982:12123 1:N:0:92
ACCACACCTTCTACAATGAGCTGCGTGTGGCTCCCGAGGAGCACCCCGTGCTGCTGACCGAGGCCCCCCTGAACCCCAAGGCCAACCGCGAGAAGATGAGTGAGTGGCCCGGTACCTCTTCTGGTGTCCTCGTCGCCTCTCCCCGTCCTCCCGTACCGGCGCCCCGTCCCATCGGTCTGCTTCTCTGCCGTTCTCCTTAGCACTCTACTCTCTGACCTGAGTCTCCTTTCGAACGCTGCAGTGTAGATATT
+
BCCCCCCCFFFFGGGGGGFGGGHHGGGEHGHHHGGGGGGGGHHHHGGGGGGGHHHHHHHGFGGGGGGGGGGHHHHGGGGHGHHHHGGGGGCGGGHHHHG2>2FG11FF0?@/--C111<1>F1<G<C0000.<<-A..;0//;:-.=EGB/;..-.;.;CFF----.;..009...../0:00BFF000-:./.000;000000/:00;BFFFFFBFFFF/000;0;0;0....-...;/0009:000000
@M05620:37:000000000-D9766:1:1101:23257:12142 1:N:0:92
ACCACACCTTCTACAATGAGCTGCGTGTGGCTCCCGAGGAGCACCCCGTGCTGCTGACCGAGGCCCCCCTGAACCCCAAGGCCAACCGCGAGAAGATGACCCCGGTGAGTGGCCCGCTACCTCTTCTGGTGGCCGCCTCCCTCCCTCCCGGCCTCCCCGAGCCGCGCCCTTTCTCACTGGTTCTCTCTTCTGCCGTTTTCCGTAAGACTCTCTTCCCTGACCCGAGTCTTCTTTGGAACTCTGCAGGTTCT
+
DCCCDCCCFFFFGGGGGGGGGGHHGGGGHGHHHGGGGGGGGHHHHGGGFGGGHHHHHHHGGGGGGGGGGGGHHHHGGGGHGHHHHGGGGGGGGGHHHHHGHH//>>C?<=GGGHHGG-<-CGHBHG0=DHGGHHGGGGDGGGGG.CBE.;ABGGFGG.;:;;-9@DFFFAFFFFFFBFFFFFFFFFF0BFBFFF-;;FFFF.;;.:B0:FFFBF00/0:;/;/;-::/:0;:FFF/0B0BF0:BBBFABFF
@M05620:37:000000000-D9766:1:1101:23968:12153 1:N:0:92
ACCACACCTTCTACAATGAGCTGCGTGTGGCTCCCGAGGAGCACCCCGTGCTGCTGACCGAGGCCCCCCTGAACCCCAAGGCCAACCGCGAGAAGATGCCCAGGTGAGTGGCCCGCTACCTCTTCTGGTGGCCGCCTCCCTCCTTCCTGGCCTCCCGGAGCTGCGCCCTTTCTCACTGGTTCTCTCTTCTGCCGTTTTCCGTAGGCCTCTCTTCTCTGACCTGAGTCTCCTTTGGAACTCTGCAGGTTCTA
+
AAA3AAAAFFFFGGGGFGGEGFFFGAEE4AFHHGFEE22AFCHFHGGG1EEGFFFCDBHGGGC/EFCEGG1BGHHEAEEHEHHHHGGGGGDGCDHHHGHHHF/??G1GDGG/FGCGC-CGHHHF<G<0=GFECCDGGGGGHHFFC0:9B/AFGG.C.;-:AAFFBGFBBBFBFF/F/;.9B/9BFFFFFFBBFBADFF/B.;ADF//;AFFFBFFFFFBBF/B/B;9FFB9BFB//9;BFFFFB:FABBF/
@M05620:37:000000000-D9766:1:1101:10260:12157 1:N:0:92
AGTGCCAGCTCTCAATCGCACAGGGGACCCAGGGCCTGGCCCCTCCATCCAGAAAACCTATGACCTCACCCGCGACCTGGAGCACCAACTCCGCAGCTTGGCTGGGACCTATGTGAGTATCCAGCGTAGGAATCTGGGAGTTGGGGAGGAGTGAGGAGTTGGGGAAAGACAGTCCTAACCGTGGAGGGTTCTGGTAAATGATGGGGTGAGGAGGGGCTCTTTGGCTCCCACCAGTCCCCCTGTCTGGTCTA
+
11>>A1BCAFBD1FGCGCG11ABGAAEEFG0GG?E?//AAG/EA/EHHBFGDAG1BAEHHF1EAGFGBCGHC//>EEG0FHCHEFABGEHHHGCEEE0GHGFHGGCHHGHHHHHHHHHHHHHHHHGCECGHHHHHHHHHGGHHHGGEGGEGHHGHHGGHHHHGGGGHHGGGGGGGGGGGGGEGGGGGGGGGGGFFFFFFFFFFFFFF@FFFFFF@@@@FFFFFFFFFFFFFFFFFFFFFF@FFFFFFFFFF
@M05620:37:000000000-D9766:1:1101:19128:12162 1:N:0:92
AGTGCCAGCTCTCAATCGCACAGGGGACCCAGGGCCTGGCCCCTCCATCCAGAAAACCTATGACCTCACCCGCTACCTGGAGCACCAACTCCGCAGCTTGGCTGGGACCTATGTGAGTATCCAGCGTAGGAATCTGGGAGTTGGGGAGGAGTGAGGAGTTGGGGAAAGACAGTCCTAACCGTGGAGGGTTCTGGTAAATGATGGGGTGAGGAGGGGCTCTTTGGCTCCCACCAGTCCCCCTGTCTGGTCTA
+
AAAAAFDBAFFFGDGGGAFAE0B0BAEEGGCFFEGEEFGHHHGHGGHHHH1FEEGBGFHHHDEGHGGCHHHGGGGGHHHGHHHAGHFHGGHHGG/EEGHHGHHE?EGGGHHHHHHHHHHHHHHHHGFGCEHHHHHHHHHGGHHGGGGGGGGHHHGFGEHHHHGCEGHHFHHHHHHHHGGHGGFGGGGGEFGGGFFFFBFEFFGFGGF<FFFFFF<@@@FFFFFFFFFFFFFFFFFFFFFB@FFFFFFFFFB
@M05620:37:000000000-D9766:1:1101:9888:12164 1:N:0:92
ACCACACCTTCTACAATGAGCTGCGTGTGGCTCCCGAGGAGCACCCCGTGCTGCTGACCGAGGCCCCCCTGAACCCCAAGGCCAACCGCGAGAAGATGACCCAGGTGCGTGGCCCGCTACCTCTTCTGGTGGCCGCCTCCCTCCTTCCTGGCCTCCCGGAGCTGCGCCCTTTCTCACTGGTTCTCTCTTCTGCCGTTTTCCGTAGGACTCTCTTCTCTGACCTGAGTCTCCTTTGGAACTCTGCAGGTTCT
+
ABBABBABFFFFGGGBGGGFGGHHGEEFHEHHFGGGGGGGFHHHHGGGEEGFFFFGHHHGGGCGGGEGGGGGHFFGGGGHEFHHGGGCGGGGCDHHHHFHHHHHFF11>FD?DH.@-<-ACGHHFGFHF0GDGFC-@A:GEFFAFBFB0FBF?FGEE.-;-9.9:@BFB;FFBB9/;B/.FFFBB9BFF/B9BB=DFFFFFD99A.:9FFFF/9//BFB/BBFBB.B/;FFFFFFFFFFFFBBB/B.FBFF
@M05620:37:000000000-D9766:1:1101:24331:12179 1:N:0:92
ACCACACCTTCTACAATGAGCTGCGTGTGGCTCCCGAGGAGCACCCCGTGCTGCTGACCGAGGCCCCCCTGAACCCCAAGGCCAACCGCGAGAAGATGAGAGAGTGGCCCGCTCCCACTTCTGGTGGCCGCCTCCCTCCTTCCTGGCCTCCCGGCGCAGCGCCCTTTCTCCCTACTTCTCTCTTCTGCCGTTTTCCGTCGGACTCTCTTCTCTGCTCTGAGTATCCTCTGTCACTCGTCCGGTTCTCGATC
+
DDDDDDDCFFFFGGGGGGGGGGHHGEGGHGHHHGGGGGGGGHHHHGGGGGGGHHHHHHHGGGGGGGGGGGGHGHHGGGGHGHHHHGGGGGGGGGHHHHH?2?/??1?/?/<><->C0>>GHH00=/<<.<CCFGHECGGHHHGH0;AFGGGGA?BAF-;-@DFFAFFFFF0:/0.;0;FB:BBFFFFF0;;;BA::A;.C-C;-/::BFFFFFFF0:0:;000:0;F:;F0;;00:.;;.;--.;F0.0/.
@M05620:37:000000000-D9766:1:1101:27143:12201 1:N:0:92
ACCACACCTTCTACAATGAGCTGCGTGTGGCTCCCGAGGAGCACCCCGTGCTGCTGACCGAGGCCCCCCTGAACCCCAAGGCCAACCGCGCGTGGCCCGCTACCTCTTCTGGTGGCCGCCTCCCTCCTTCCTGGCCTCCCGGCGCTGCGCCCTTTCTCACTGGTTCTCTCTTCTGCCGTTTTCCGTCGGACTCTCTTCTCTGACCTGAGTCTCCTTTGGAACTCTGCAGGTTCTAGATCGGAAGAGCACAC
+
BBBABABAFFFFGGGGFG5FGFHGGEEAAAGFEFFE?FGFEHHHHGGEAAEFFHFFHHFE0ECGG1EGGGFCHFGGGGDHGCHHHGGCGG/</<<<??/@CG/>G<FGHHHHHHGGHCGGGGGEHHGHHFGGHHHHHHGGFG@B???FGADFCFFFFF/FFFFFEFFFBFBFFFFFFFADFFFFFFADB-@DFFFFFFFFFFF/BFFFFFFFFFFFFFFFBFFFBFFFFFAFFFBFFFBAD..;AFF;;BA
@M05620:37:000000000-D9766:1:1101:15078:12201 1:N:0:92
ACCACACCTCCTACAATGAGCTGCGTGTGGCTCCCGAGGAGCACCCCGTGCTGCTGACCGAGGCCCCCCTGAACCCCAAGGCCAACCGCGAGAAGATGCCCAGGTGAGTGGCCCGCTACCTCTTCTGGTGGCCGCCTCCCTCCTTCCTGGCCTCCCGGAGCTGCGCCCTTTCTCACTGGTTCTCTCTTCTGCCGTTTTCCGTAGGACTCTCTTCTCTGACCTGAGTCTCCTTTGGAACTCTGCAGGTTCTA
+
BBABABB?F4>4FGFA5F5FGBBCAF?AF22FEF2AAE2EEA1BGEEAE11153FGHFF>EE@EGGGGGECGEGHDGGFHACGHEFA/<B/<DGHF11FGHHHEBFGHBGEFHHCD?DGHHHH0GHHF0CDGC-CC.CHEHHAH0FF0FBF.BFGGG@?-9./:9BFBBFEB////9F.F9B/B/BFFFFFFF;DDFAFBDBFF?999B9BF/FFB//BFFBBFF///;9BFBBBF/BB///B/B.;/BB/
@M05620:37:000000000-D9766:1:1101:10696:12203 1:N:0:92
AGTGCCAGCTCTCAATCGCACAGGGGACCCAGGGCCTGGCCCCTCCATCCAGAAAACCTATGACCTCACCCGCTACCTGGAGCACCAACTCCGCAGCTTGGCTGGGACCTATGTGAGTATCCAGCGTAGGAATCTGGGAGTTGGGGAGGAGTGAGGAGTTGGGGAAAGACAGTCCTAACCGTGGAGGGTTCTGGTAAATGATGGGGTGAGGAGGGGCTCTTTGGCTCCCACCAGTCCCCCTGTCTGGTCTA
+
BAAABFFFAFFFGGGGGGGGGGHHGGGGGFEFFEGEFGHHGHGFGGGEGFGHFFHHHGG3GHFHHHHHHFFFGE@EHFHHGHHHHHHHGHHHGGGGGFHHGHHGGGHHFHGHHHFFFHHHHHHHHGGDGDFFFHHHFFFFEHFGGGGFCDGHFFFFHGHFHGGGGDHGHHFHHHHGHFFFAEEGFFFGGGGGFF0BCFGGGGFFGGFCAFFFFFFFFFFFFFFFBFFEFFFFFFFFFFFFFFFFFFFFFFB
@M05620:37:000000000-D9766:1:1101:26719:12206 1:N:0:92
ACCACACCTTCTACAATGAGCTGCGTGTGGCTCCCGAGGAGCACCCCGTGCTGCTGACCGAGGCCCCCCTGAACCCCAAGGCCAACCGCGAGAAGATGACCCAGGTGAGTGGCCCGCTACCTCTTCTGGTGGCCGCCTCCCTCCTTCCTGGCCTCCCGGAGCTGCGCCCTTTCTCACTGGTTCTCTCTTCTGCCGTTTTCCGTAGGACTCTCTTCTCTGACCTGAGTCTCCTTTGGAACTCTGCAGGTTCT
+
BBBBABB3FFFFGGGGGG5BGGHHGEGBFEHHHFFE?FEGGHGHHGGEEEGGGHGHGHHEEECEGGGGGGGHGHHGGGGHGHHHHGGGGG/BFGHEGHHHHHFGFHHBGGHGGHFCCGGGHHHGHHHHHHHGHHGFGGGHGHHGHGGGGGGGGGGGGGGB?@FGGGFFFFFFFFFFFFFFFFFFFFFFFFFFFFFFFFFFFFFFFFFFFFFFFFFFFFFFFFFF/BFFFFFFFFFFFFFFFFFFFFFFFFF
@M05620:37:000000000-D9766:1:1101:13105:12209 1:N:0:92
ACCACACCTTCTACAATGAGCTGCGTGTGGCTCCCGAGGAGCACCCCGTGCTGCTGACCGAGGCCCCCCTGAACCCCAAGGCCAACCGCGAGCAGATCAGTGGGTGGCCCGCCTCCTTTCCTGGCGGCCGGCTCCCTCCCTCCTGGCCTCCCGTCGCTCCGCTCTTTCTCTCTGTATCTCTCTTCTCTCGGTTTTCGTAGTCCTTTCTTCCCTGACCTGAGTTTCCTTTGGAACGCAGCCGGCTCTAGTCC
+
CCCCCCCCFFFFGGGGGGGGGGHHGGGEHGHHHGGGGGGGGHHHHGGGGGGGHHHHHHHGGGGGGGGGGGGHHHHGGGGHGHHHHGGGG/CB//22?2<?220?//>GH/->-.>FH0000<=/.--;AD-;:EAE//C.//.;//=:0.9...:-;D..9;.-.///;//;/;9///:;FFF//;//;9...../;:/../;F/B9B/B////9;9/;9//////;//;9;BB.;---.;--;.;F////
@M05620:37:000000000-D9766:1:1101:9346:12227 1:N:0:92
ACCACACCTTCTACAATGAGCTGCGTGTGGCTCCCGAGGAGCACCCCGTGCTGCTGACCGAGGCCCCCCTGAACCCCAAGGCCAACCGCGAGAAGATGAGTGAGTGGCCCGCTACCTCTTCTGGTGGCCGCCTCCCTCCTTCCTGGCCTCCCGGAGCTGCGCCCTTTCTCACTGGTTCTCTCTTCTGCCGTTTTCCGTAGGACTCTCTTCTCTGACCTGAGTCTCCTTTGGCACTCTGCCGGTTCTAGCTC
+
AA11AAAACFFFGFG13B11GBGFG00000AA1AF00EEGAGGFHGG/A/BAAGF1GHFE/E@FG/EEGEC0@1FEGF/F//FHHF//BC<<@CFC1?1F>GBGHHGGHC@@C-CGFHHHHH1G<GC.<C-:CECC/;./CCC:GH..C.;AF--;-;CBA@:A-//9/;F/F/-B//:FFFFB/BB/;@:AFFB9A9-B-/;F9FFFBBB/BF:BFFFFFFFFFFBBFFF/B:BF/;B/;@@BEF9B/;9
@M05620:37:000000000-D9766:1:1101:10954:12227 1:N:0:92
ACCACACCTTCTACAATGAGCTGCGTGTGGCTCCCGAGGAGCACCCCGTGCTGCTGACCGAGGCCCCCCTGAACCCCAAGGCCAACCGCGAGAAGATGAGTGAGTGGCCCGCTACCTCTTCTGGTGGCCGCCTCCCTCCTTCCTGGCCTCCCGGAGCTGCGCCCTTTCTCACTGGTTCTCTCTTCTGCCGTTTTCCGTAGGACTCTCTTCTCTGACCTGAGTCTCCTTTGGAACTCTGCAGGTTCTAGATC
+
BBBBBABBFFFFGGGGGGGGGGHHGFGFHGHHHGGGGGGGGHHHHGGGFGGGHHHHHHHGGGGGGGGGGGGHHHHGGGGHGHHHFGGGGGFGGFHHHHHHFDGHHHGGHHFGGCGHHGHHHHHGHGDHHCGGGGHGHHGHHHHFGHHGGGGGGG-?DFGGGGGGFFFFFFBFFF.FFFFFFFFFFFFBFBDFFFFFFFFFFFFFFFFFFFFFFFFFFFFFFFFFFFF/BBB/BBFFBFF/BFFBFF/F/9/
@M05620:37:000000000-D9766:1:1101:15446:12228 1:N:0:92
ACCACACCTTCTACAATGAGCTGCGTGTGGCTCCCGAGGAGCACCCCGTGCTGCTGACCGAGGCCCCCCTGAACCCCAAGGCCAACCGCGAGAAGATGAGTGAGTGGCCCGCTCCCTCTTCTGGTGGCCGCCTCCCTCCTTCCTGGCCTCCCGGCGCTGCGCCCTTTCTCACTGGTTCTCTCTTCTGCCGTTTTCCGTAGGACTCTCTTCTCTGCCCTGAGTCTCCTCTGGAACTCTGCAGGTTCTTGATC
+
CCCBCCCCFFFFGGGGGGGGGGHHGEGEFEHHHGGGGGGGGHHHHGGGGGGGHHGHHHHGGGGGGGGGGGGHHHHGGGGHGHHHHGGGGGGGGGHHFHHF22?GHEFCC/><<-><<0<<FH00D/.<<-<-:C:E//ECCCG00/;FGFEG.---A?D.@D.9-;/://///9//99:/F99BFFB//-;.;:9/.B9..////:9/BFFFFFB/;FFF///;/:B/;/9////:9/;/:.:9:F/////
@M05620:37:000000000-D9766:1:1101:17289:12235 1:N:0:92
AGTGCCAGCTCTCAATCGCACAGGGGACCCAGGGCCTGGCCCCTCCATCCAGAAAACCTATGACCTCACCCGCTACCTGGAGCACCAACTCCGCAGCTTGGCTGGGACCTATGTGAGTATCCAGCGTAGGAATCTGGGAGTTGGGGAGGAGTGAGGAGTTGGGGAAAGACAGTCCTAACCGTGGAGGGTTCTGGTAAATGATGGGGTGAGGAGGGGCTCTTTGGCTCCCACCAGTCCCCCTGTCTGGTCTA
+
>A>AAFFFAFFFFGGFGFGGEGHHGGGEEEGHGFGA2AGF2GGEGGGHF1GFHBBFGGGHHHEHHGFHHFFGGE@EHFHGGGHECGFHGGHHGGGCEGGHGH3??EHFAGFHFB?FFBGFHHFGGGAADGBHHHFHGHGFGFHHCGEGCDGHHHHHHFFHFB?CEDHHHHHHHHHGHHGGFFFCAED?EGGGGGF0;BFGGBBFGGFFF?AFDFFA-9ABBF/BFFFFFBFFFFFFFFFFFEFFFFBFFFF
@M05620:37:000000000-D9766:1:1101:22577:12235 1:N:0:92
AGTGCCAGCTCTCAATCGCACAGGGGACCCAGGGCCTGGCCCCTCCATCCAGAAAACCTATGACCTCACCCGCTACCTGGAGCACCAACTCCGCAGCTTGGCTGGGACCTATGTGAGTATCCAGCGTAGGAATCTGGGAGTTGGGGAGGAGTGAGGAGTTGGGGAAAGACAGTCCTAACCGTGGAGGGTTCTGGTAAATGATGGGGTGAGGAGGGGCTCTTTGGCTCCCACCAGTCCCCCTGTCTGGTCTA
+
BBABCFFFCFFFGGGGGGGCGGHHGGGGGGHHGGGGGGHHHHGHGGHGHHHHHHHHHGHGHHHHHHHHHHHGGGGGHHHHGGHHHHHHGHHHFGGGGHHHGHHGGGHHGHHHHHHHHHHHHHHHHGGGGGHHHHHHHHFGGHHHGGGGGGGHHHHHHGHHHHGGGGHHHHHHHHHHHHHHGGGGGGGGFGGGGGGGGGGGGGGGGGFFFFFFFFFFFFFFFFFFFFFFFFFFFFFFFFFFFFFFFFFFFFF
@M05620:37:000000000-D9766:1:1101:11879:12247 1:N:0:92
GAGGCTGCTTTGAAGAAACTGACAAGCCAGGGACAAAAGATCGGAAGAGCACACGTCTGAACTCCAGTCACTAATGCGCATCTCGTATGCCGTCTTCTGCTTGAAAAAAAAAAAAAACCCTATACTAATAATCATCTCCCTCCGTCCTCTCCTCCCATCCCCTCACCCATTCACCCCTGTTCTCTCTGCCGCCTTATTCCATCTTCCCCTCTATCTCACTCTTCTTCCACGTCCGCACACTGCTCTCTATC
+
BBBCCBFBFFFFGGGGGGGGGGHHHHHGHHHGFGGHHHGGHHHGEFGFHHHHHHGGFHFGHHHHHFHGHFGHHGGGGFGEE@HHHGGHHHHGEGHFFHHHHHHGHHHHGGGGG///>///0=11111<11=1>11>11100/C.<C..00</0//;/0/.../;...../;00909-..90000;000:0-;;..0900;09;0000/9/./000000:0;000:00009.9..-----9/0:0;000000
@M05620:37:000000000-D9766:1:1101:18001:12251 1:N:0:92
ACCACACCTTCTACAATGAGCTGCGTGTGGCTCCCGAGGAGCACCCCGTGCTGCTGACCGAGGCCCCCCTGAACCCCAAGGCCAACCGCGAGACCCAGGCGAGTGGCCCGCTACCTCTTCTGGTGGCCGCCTCCCTCCTTCCTGGCCTCCCGGAGCTGCGCCCTTTCTCACTGGTTCTCTCTTCTGCCGTTTTCCGTAGGACTCTCTTCTCTGACCTGAGTCTCCTTTGGAACTCTGCAGGTTCTAGATCG
+
DCDCDDDEFFFFGGGGGGGGGGHHGGGGHGHHHGGGGGGGGHHHHGGGGGGGHHHHHHHGGGGGGGGGGGGGGHHGGGGHGHHHHGGGGGGGG////F//<>C</?.0.A--<A<0001DHD0D/...-:-.<.C:/C/:1C11/<FGC.C.-<-=AFBCF.<-/0B11111</<0101B00BFFF10-<9/9<0.B.9.0<B:FB:FFFFFF11<FFFB111<0FBFB/0::<1<1B:B.:<F0111<:E
@M05620:37:000000000-D9766:1:1101:4434:12254 1:N:0:92
GAGACTGCTTTGGAAGAAAGTGACAAGCCAGGCACACAAGATCGGAAGCGCACACGTCTGAACTCCAGTCACTAATGCGCGTCTCGTGTGCCGTCTTCTGCTTGAAAAAAAAAAAAAAGCTGTTCTCCTCGCCGCCTTCCTCCTTCCTTGACTCCCGCCCCTGCCCCCTTTCTCCCTGGTCTTCTCTTTTGCCGATTTACGTAGGCCTCTATTGTATGCCCTGGGTCACCTTTGGAACCCTGACGGCTATT
+
>A11>1BFFFBFBAFE11BABF3D3ABFC0FG0BG0A0AB0G1AEBFFEEGAAEFEFHHGBABFGFEFDGF1D2BDGD?///>>0B>/??G1>>/0?22BBFFCB1GBFE/<<////-.011>11=111/.<--::E.CG00;/0;CG0;0FFFFA.-;--9...;.99;B/BF9;9B?F/9://;:F/;/;B--9A-//-;/9-//;AFF/9////;/9B9--9:--/BB/F/////-;9BFF---@-;/
@M05620:37:000000000-D9766:1:1101:24700:12254 1:N:0:92
ACCACACCTTCTACAATGCGCTGCGTGTGGCTCCCGAGGAGCACCCCGTGCTGCTGACCGAGGCCCCCCTGAACCCCAAGGCCAACCGCGCGTGGCCCGCTACCTCTTCTGGTGGCCGCCTCCCTCCTTCCTGGCCTCCCGGCGCTGCGCCCTTTCTCACTGGTTCTCTCTTCTGCCGTTTTCCGTCGGACTCTCTTCTCTGACCTGAGTCTCCTTTGGAACTCTGCAGGTTCTAGATCGGAAGAGCACAC
+
BBBBBBB3CFFFGGGGGGCEGGGGEEFBGGHHGBFAEEECGFHHHGG0AEFGHHHHHHH>@FGGGGFGGGGHHHHGGGGHGHHHHGGGGG/B>>AAGHGGGG>GFFGHHHHHGHGHHGGGGGHGHHGHHHHHHHHGGGGGGG?BGGFGFFFFFFFFFF9/;FFFFFFFFFFFFFFFFFDDFFFFFF.BF9@FFFBFFFFFFFFFFFFFFFFFFFFFFFFFBFFFBFFFFFAFFFFFFB9EFA.;FFF9AFF
@M05620:37:000000000-D9766:1:1101:23833:12259 1:N:0:92
ACCACACCTTCTACAATGAGCTGCGTGTGGCTCCCGAGGAGCACCCCGTGCTGCTGACCGAGGCCCCCCTGAACCCCAAGGCCAACCGCGCGTGGCCCGCTACCTCTTCTGGTGGCCGCCTCCCTCCTTCCTGGCCTCCCGGCGCTGCGCCCTTTCTCACTGGTTCTCTCTTCTGCCGTTTTCCGTCGGCCTCTCTTCTCTGACCTGAGTCTCCTTTGGACCTCTGCAGGTTCTAGATCGGCCGAGCACAC
+
BBBBBBB>CFFFGGGGGG5FGGHHGGGBAEHGHAFEAEGGGHHHHGF0BEFGGHHHHHHAEEFGGGGGGGGHGHHGGGGHGHHHHGGGGG/B>/>>?/<A@F/>F>FGHHHHGHGHH-CGGGHGHGEGH;GHHHHHHHHG.9-@BB-;BGFFFFFFFB/;:BFFFFFFFFFFFF/FFFDFFFFFFFFCFADFFF;FFFFFFFF9;FB/FFFFFFFFFFFFFFFBFFF/;FFFFF/9B99.;-.:@DB-:9A
@M05620:37:000000000-D9766:1:1101:22746:12270 1:N:0:92
ACCACACCTTCTACAATGAGCTGCGTGTGGCTCCCGAGGAGCACCCCGTGCTGCTGACCGAGGCCCCCCTGAACCCCAAGGCCAACCGCGAGAAGATGCCCAGGTGAGTGGCCCGCTACCTCTTCTGGTGGCCGCCTCCCTCCTTCCTGGCCTCCCGGCGCTGCGCCCTTTCTCACTGGTTCTCTCTTCTGCCGTTTTCCGTAGGACTCTCTTCTCTGACCTGAGTCTCCTTTGGAACTCTGCAGGTTCTA
+
CCCCCCCAFFFFGGGGGGGGGGHHGEGBAEHHHFGGFGGGGHGHHGGGGGGGGHHHHHHEGFGGGGGGGGGHHHHGGGGHGHHHHGGGGG<C@DHGHHHHHHHGHGGHHHGGHHGGGGGHHHHHHHHHHHGHHGGGGGHGHHGHHGGGGGGGGGGGD?;DGFFFFFFFFFFFFFFFFFFFFFFFFFFFFFFFFFFFFFFFFFFFFFFFFFFFFFFFFF/BFFF;FFFFFFFFFFFFFFFFFFFFFFFFFFB
@M05620:37:000000000-D9766:1:1101:23820:12273 1:N:0:92
ACCACACCTTCTACAATGAGCTGCGTGTGGCTCCCGAGGAGCACCCCGTGCTGCTGACCGAGGCCCCCCTGAACCCCAAGGCCAACCGCGAGTGGCCCGCTACCTCTTCTGGTGGCCGCCTCCCTCCTTCCTGGCCTCCCGGAGCTGCGCCCTTTCTCACTGGTTCTCTCTTCTGCCGTTTTCCGTAGGACTCTCTTCTCTGACCTGAGTCTCCTTTGGAACTCTGCAGGTTCTAGATCGGAAGAGCACAC
+
BBBBBBBBFFFFGGGGGGGGGGHHGGGGHCHHHGGGGGGGGHHHHGGGFGGGHHHHHHHGGGGGGGGGGGGHHHGGGGGHGHHHHGGGGGGG@/FFFC@CCDCFHHHHF1DD1<AGFCDGGG.C<CECHHF00/;GHHHGGC-?A.//BDGGG/;FFFGGGBFFFFFFFFFFBFFFFFADFF9FF9AAD/BFFFFFFFFFFFFFFFB/:FFFFFFFFF/:BFFFBBBF:?9;BFF/FF/9ADFDFFFFF.;
@M05620:37:000000000-D9766:1:1101:25306:12276 1:N:0:92
AGTGCCACCTCTCAATCGAACAGGGGACCCAGGCCCCGGCCCCTCCAGCCAGAAAACCTGTGACCTCACCCGCTACCTGGAGCACCAACTACGCAGCTTGGCTGGGACCTATGTGAGCATCCAGCGTAGGAATCTGGGAGTTGGGGAGGAGTGAGGAGTCGGGGAAAGACAGTCCTAACCGTGGAGGGCTCTGGTAAATGATGCGCTGAGGAGGCGCTCTTTGCATCCCTCCAGTCCCCCTGTCTGGTCTA
+
>>>AAFF1BCCFGGGGGFGFF0BGFEG00BFGF0AB/AAE/EGHGGFFFFGE0BBGFEE0D12FFGFBGF0EGGCEHHG0GGG?CCGHGGHHGE//<0FGCH1</<F<B0BFGHB2@11@FC<FF//<A/<?11<FD<0><>DG-><AGGAGCGHHE.//:;--9CFG/9FFF0CFGGFG@AA?EEG--;9BFF/9;BFFB/;/;-;-AFFFFF--;-;A/;//////9/999///9/-;9-;;/////;/
@M05620:37:000000000-D9766:1:1101:7080:12309 1:N:0:92
ACCACACCTTCTACAATGAGCTGCGTGTGGCTCCCGAGGAGCACCCCGTGCTGCTGACCGAGGCCCCCCTGAACCCCAAGGCCAACCGCGAGAAGATGCCCAGGTGAGTGGCCCGCTACCTCTTCTGGTGGCCGCCTCCCTCCTTCCTGGCCTCCCGGAGCTGCGCCCTTTCTCACTGGTTCTCTCTTCTGCCGTTTTCCGTAGGACTCTCTTCTCTGACCTGAGTCTCCTTTGGAACTCTGCAGGTTCTA
+
ABBABBABFFFFGGGGGGGGGGHHGEGGHGHHCGGGGGGGGHHHHGGGGGGGFGHHHHHGGGGGGGGGGGGHHGHGGGGHAHHHGGG?FGDGGGHHHHHHHHHGHHHHHHGGHHGGGGCHHGHHHHHHFHGHHGCGGGEEHHGHGGGGGGGGGGGEGF@9BGFGGGF;D/BFFFFFFFFFFFFFFFFFFFFFFFFFFFFFFFFFFFFFFFFFFFFFFFFFFFF/B9FFFFFFFBBFFFFFFFFFFFFFFFB
@M05620:37:000000000-D9766:1:1101:13371:12313 1:N:0:92
ACCACACCTTCTACAATGAGCTGCGTGTGGCTCCCGAGGAGCACCCCGTGCTGCTGACCGAGGCCCCCCTGAACCCCAAGGCCAACCGCTACCTCTTCTCCCGGCCGAGTCCCTCGTTCCTGCTCCCCCTGGCCGCCTCCCTTTTTCCCTGCTTCTCTCATCTGCGCTCTTTCTCACGGGTCTCTTCTTTGGCCTGTGTCTGTTTTACTCCCCTCCCGGATCTGAGTCGGCTTTGCAACCCTGCAGGCTCC
+
BBBABBBBFFFFGGGGGGGFGGHHGGGGHGHGFGGGGGGGGHHHHGGGEGGGHHHHHHHGGGGGGGGGGGGHHHHGGGGHGHHHHGGGG/B/2222B?2222/>//></?01>1>-.>0>11//00...-<..=--;:EHGH000;C000=./;C0C0000;FFG---.;C0C00;/..-;-.//;BF////;B/.//;F/////9/////..;..9.;-.;F///;B---.-/;/;99..;.../..;A.
@M05620:37:000000000-D9766:1:1101:5002:12322 1:N:0:92
ACCACACCTTCTACAATGAGCTGCGTGTGGCTCCCGAGGAGCACCCCGTGCTGCTGACCGAGGCCCCCCTGAACCCCAAGGCCAACCGCGAGAAGATGACCCAGGTGAGTGGCCCGCTACCTCTTCTGGTGGCCGCCTCCCTCCTTCCTGGCCTCCCGGAGCTGCGCCCTTTCTCACTGGTTCTCTCTTCTGCCGTTTTCCGTAGGACTCTCTTCTCTGACCTGAGTCTCCTTTGGAACTCTGCAGGTTCT
+
CCCCCCCAFFFFGGGGGGEGGFHHGGGBFEHHHFFEDGEFGHGHHGGFFGGGHHGHHHHFGFGGGGGGGGGHFHHGGGGHGHHHHGGGGGCCGGHHHHHHHHHHGHHFHHHGGHGGGGGGHHHHHHHHHHHGHHGGGGGHGHHGHGGGGGEGGGGGGGG:BGGGGGFFFFFFFFFFFFFFFFFFFFFFFFFFFFFFFFFFFFFFFFFFFFFFFFFFFFFFFFFF/FFFFFFFFFFFFFFFFFFFFFFFFFF
@M05620:37:000000000-D9766:1:1101:11018:12322 1:N:0:92
AGTGCCAGCTCTCAATCGCACAGGGGACCCAGGGCCTGGCCCCTCCATCCAGAAAACCTATGACCTCACCCGCTACCTGGAGCACCAACTCCGCAGCTTGGCTGGGACCTATGTGAGTATCTAGCGTAGGAATCTGGGAGTTGGGGAGGAGTGAGGAGTTGGGGAAAGACAGTCCTAACCGTGGAGGGTTCTGGTAAATGATGGGGTGAGGAGGGGCTCTTTGGCTCCCACCAGTCCCCCTGTCTGGTCTA
+
AAAAAFFFBFFFGFGGGFFGGEECFEGGGEGHGFGECFHGGHGHGGHHFEFHHHFHGDFHFHHHHGGHHHHEFFGGHHFFGGBFFHFCE3FFEEEEE3GGGEGGGGHHGFHHHHD3DGDGF??GHG/CD?HBGFDGBC0F??FHGCGG?GDFHHHGEFCGBC-CA.CHHGHHHHGGHCGF-CFA?EBA.9CFFB9BFGBFGBFBE?FFFFEBDBAFC@AFFBFBFFFE?..;EF9BBFF.DFFFFBF;BBB
@M05620:37:000000000-D9766:1:1101:7068:12322 1:N:0:92
ACCACACCTTCTACAATGAGCTGCGTGTGGCTCCCGAGGAGCACCCCGTGCTGCTGACCGAGGCCCCCCTGAACCCCAAGGCCAACCGCGAGAAGATGCCCAGGTGAGTGGCCCGCTACCTCTTCTGGTGGCCGCCTCCCTCCTTCCTGGCCTCCCGGAGCTGCGCCCTTTCTCACTGGTTCTCTCTTCTGCCGTTTTCCGTAGGACTCTCTTCTCTGACCTGAGTCTCCTTTGGAACTCTGCAGGTTCTA
+
AAA1AAAAFFFFGGGG3GA1GFHHGEEBG0FGAFF0EEFGGHHHHGGGGEGGHHHHHHHGGGGGGCGGGGGHHFHGGGFHAEHHHG<<CGB@CGFHFHHHHHHGHHHHHHGGHHGGGGGHHHGHHHHHHHCHHGGGGGHGHHGHHGGGGBFGGGGGBA-AAGGG@GF@?FFFFFFFFFFFFFFFFFFFFFFFF@FFFFFFFFFFFFFFFFFFFFFFFFFFFFFBFFFFFFFFFFFFFFFFFFFFFFFFFF9
@M05620:37:000000000-D9766:1:1101:5905:12336 1:N:0:92
ACCACACCTTCTACAATGAGCTGCGTGTGGCTCCCGAGGAGCACCCCGTGCTGCTGACCGAGGCCCCCCTGAACCCCAAGGCCAACCGCGAGAAGATGACCCAGGTGAGTGGCCCGCTACCTCTTCTGGTGGCCGCCTCCCTCCTTCCTGGCCTCCCGGAGCTGCGCCCTTTCTCACTGGTTCTCTCTTCTGCCGTTTTCCGTAGGACTCTCTTCTCTGACCTGCGTCTCCTTTGGAACTCTGCAGGTTCT
+
CCCCCCCAFFFFGGGGGGFGGGHHGFGBAEHFGFFEDFGGGHGHHGEEEEFGHHHHHHHAEEGGGGGGGGGHFHHGGGGHGHHHHGGGGG>CCGHHHHHHHHHHGHH?GGHGGHHGGGGGHHHHHHHHGHHGHHGGGGGHGHHGHGGGGGGGGGGGGGG?BGGGGGFFFFFFFFFFFFFFFFFFFFFFFFFFFFFFFFFFFFFFFFFFFFFFFFFFFFFFFFFF.@DFFFFFFFFFFFFFFFFFFFFFFFF
@M05620:37:000000000-D9766:1:1101:26753:12338 1:N:0:92
ACCACACCTTCTACAATGCGCTGCGTGTGGCTCCCGAGGAGCACCCCTTGCTGCTGACCGAGGCCCCCCTGAACCCCAAGGCCAACCGCGGGAAGATGAGTGAGTGGCCCGCTCCCTCTTCTGGTGGCCGCCTCCCTCCTTCCTGGCCTCCCGGAGCTGCGCCCTTTCTCACTGGTTCTCTCTTCTGCCGTTTTCCGTCGGACTCTCTTCTCTGACCTGAGTCTCCTGTGTAACTCTGCAGGTTCTAGATC
+
BBBBBBBAFFFFGGGGGGCFGGGGGGGAFEGHH2BEDEGGGHHHHGG1BGHHHHHHHHH@EGGGGGGGGCEHGHHGGGEHAGEH/F/>/>/<>CAC1?DGHG1?FHGGH.@CC-.<C/<=GHHHGHGHHFGCDFGGGGDGGGFFGFGFFGGEGF-;BFF/99;@FFFBFFFBBF.;BFFFFFFFFFFB;;ADFE;BDF.@D@CF/:FFBBBBFBBF:BBBFFBBFFF/;B//:9BFB///;AFFFF;B/;/
@M05620:37:000000000-D9766:1:1101:11168:12365 1:N:0:92
ACCACACCTTCTACAATGAGCTGCGTGTGGCTCCCGAGGAGCACCCCGTGCTGCTGACCGAGGCCCCCCTGAACCCCAAGGCCAACCGCGAGTGGCCCGCTACCTCTTCTGGTGGCCGCCTCCCTCCTTCCTGGCCTCCCGGAGCTGCGCCCTTTCTCACTGGTTCTCTCTTCTGCCGTTTTCCGTAGGACTCTCTTCTCTGACCTGAGTCTCCTTTGGAACTCTGCAGGTTCTAGATCGGAAGAGCACAC
+
CCCCCCCDFFFFGGGGGGGGGGHHGGGEEGHHHGGGGGGGGHHHHGGGGGGGHHHHHHHGGGGGGGGGGGGHHHHGGGGHGGHHHGGGGGGG<=FFGHFGFGGHHHHHHHHHGGGHH?GGGGHGHHGHHHHHFHHHHHHGDC-ADG0FFGGGGGGGGF0FGGGGFFFFFFFFFFFFFFFFFFHFFFFDFFFFFFFFFFFFFFFFFFFEEFFFFFFFFFFFFFFFFFFFFF:FFFBFFFFFF..DFFFFFFF
[truncated: 1,400,886 more chars]
