# Supplementary material for: Fast but not furious: a streamlined selection method for genome-edited cells
Source: Life Sci Alliance. 2021 Apr 26;4(6):e202101051. doi: 10.26508/lsa.202101051 (PMC8127327; doi:10.26508/lsa.202101051)
Supplement: Supplementary file 1 [file LSA-2021-01051_Supplemental_Data_1.zip › SANGER and Deep Sequencing/ACTB/93_S93_L001_R1_001.fastq]

@M05620:37:000000000-D9766:1:1101:14307:1973 1:N:0:93
ACCACACCTTCTACAATGAGCTGCGTGTGGCTCCCGAGGAGCACCCCGTGCTGCTGACCGAGGCCCCCCTGAACCCCAAGGCCAACCGCGCGAAGATGACCCAGGTGCGTGGCCCGCTACCTCTTCTGGTGGCCGCCTCCCTCCTTCCTGGCCTCCCGGCGCTGCGCCCTTTCTCACTGGTTCTCTCTTCTGCCGTTTTCCGTAGGACTCTCTTCTCTGACCTGCGTCTCCTTTGGAACTCTGCAGGTTCT
+
BBBBBBB3BCCFGGGGGGBGGGHHGEEB4AFFGAFE2EGGCHHHHGGGGGGGEHHHHHHEEGCGGFGGGGGHHFHGGDECEEHG/EEEGG/<@FC/111FCF/?/GH1-F?CCFCC?C?CFGFGFBHFBHGGEGC?CFD?EFBDFFFFFFF?AFGEGDA-9-@CBFFFFFFFFFFFFFFBBFFFFFFFFEFBB99DFFFFBDF.;./BFFFFFFFFFFFFFFFFE;DFFBBFFFFFEFBFFFFF/B?AFBF
@M05620:37:000000000-D9766:1:1101:11507:2093 1:N:0:93
ACCACACCTTCTACAATGAGCTGCGTGTGGCTCCCGAGGAGCACCCCGTGCTGCTGACCGAGGCCCCCCTGAACCCCAAGGCCAACCGCGCGAAGATGACCCAGGTGCGTGGCCCGCTACCTCTTCTGGTGGCCGCCTCCCTCCTTCCTGGCCTCCCGGCGTTGCGCCCTTTCTCACTGGTTCTCTCTTCTGCCGTTTTCCGTAGGACTCTCTTCTCTGACCTGCGTCTCCTTTGGAACTCTGCAGGTTCT
+
BBBBABB>BFFFGGGGGG5BGGHHGEFBBEGFGFFE?EFFFHGHHGGAEEBFFHHHHHHCFFGGGGGGGGEHHHHGGGGHGHHHHGGGGG<B?DG?GHFHFG/FE<F?AFGGGH>@-<CCGHHHH;CGHGHGHHGGFEFGGGGF/;CFGGGGFGGGG.;-9--;AFFFFFFFFFFBFFFFFFFBFBBBFFFFFFFFFFFFFFF.ADFFFFFFFFBFF/;;BB/BAADFFFFFFF/BFBFFFFFFFFFFFFF
@M05620:37:000000000-D9766:1:1101:12185:2102 1:N:0:93
ACCACACCTTCTACAATGAGCTGCGTGTGGCTCCCGAGGAGCACCCCGTGCTGCTGACCGAGGCCCCCCTGAACCCCAAGGCCAACCGCGAGAAGATGACCCAGGTGAGTGGCCCGCTACCTCTTCTGGTGGCCGCCTCCCTCCTTCCTGGCCTCCCGGAGCTGCGCCCTTTCTCACTGGTTCTCTCTTCTGCCGTTTTCCGTAGGACTCTCTTCTCTGACCTGAGTCTCCTTTGGAACTCTGCAGGTTCT
+
BCCCCCCAFFFFGGGGGGGGGGHHGEFEHGHHHGGEEGGGGHGHHGGGFEEGHHHHGHHGGGGGGGGGGGGHFGHGGGGHGHHHHGGEBC?F@FHFHHGHHH/?FGHGHHHGGHHGGGCCHHHHHHHHHHHGHHGCGGGHGGHGFFFGGGGGGGGGGDGGGGGGGGFFFFFFFFFFFFFFFFFFFFFFFFFFFFFFFFFFFFF.ADFFFFFFFFFFFFFFFFFFFFFFFFFFFFFFFFFFFFFFFFFFFFF
@M05620:37:000000000-D9766:1:1101:12204:2103 1:N:0:93
ACCACACCTTCTACAATGAGCTGCGTGTGGCTCCCGAGGAGCACCCCGTGCGGCTGACCGAGGCCCCCCTGAACCCCAAGGCCAACCGCGAGAAGATGACCCCGGTGAGTGGCCCGCTACCTCGTCTGTTGGCGGCCTCCCTCCTTCCTGGCCTCCCGGGGCTGCGCCCTTTCTCACTGTGTCTCTCTTCTGCCGTTTTCCGTGGGACTCTCTTCTCTGACCTTAGTCTCCTTTGGAACTCTGCAGGTTCT
+
AA>ABA?>BFFFFFGGGGFFGBG4EEEECFFFGAFG?EE22G2BGGEFBEG00E>EHHGE/E/EGEE/EEFGFHHEGA/FFFGH/FFGGG/B//01?11??C/AD-->0F1A<C.-AD-DHFF.;C.C000.:-;;B.;AFF/.:00;//9;A/;.9.;-;-;.;B=DB-B/;F9FFFF//:B/9/9BB//;/9;;D/.//99.-;9.AF/B/;;:FF:BFFF/;//99BBBFB///9/;:B//9;.;/9B
@M05620:37:000000000-D9766:1:1101:13535:2141 1:N:0:93
ACCACACCTTCTACAATGAGCTGCGTGTGGCTCCCGAGGAGCACCCCGTGCTGCTGACCGAGGCCCCCCTGAACCCCAAGGCCAACCGCGAGAAGATGACCCAGGTGAGTGGCCCGCTACCTCTTCTGGTGGCCGCCTCCCTCCTTCCTGGCCTCCCGGAGCTGCGCCCTTTCTCACTGGTTCTCTCTTCTGCCGTTTTCCGTAGGACTCTCTTCTCTGACCTGCGTCTCCTTTGGAACTCTGCAGGTTCT
+
BBBBBBB>BCFFGGGGGG5BGFHHGBE2ABGGGBFE2EEFDHGHHGGEEEGGFHGHHHHAEE?EGGGGGGGHHHHGGGGHGHHHHGGEBD/>@FHEGHHHHHGGEHH1FFGGGHFCGGCGHHHHHFHHHHHGHHGGGGGHGHHGGGGGGGGGGGGGG?D-:AFGGGFFFFFFFFFFFFFFFFFFFFFFFFFFFFFFFFFFFFFFDDFFFFFFFF9BFFFFFFFE9@FFFFFFFFFFFFFFFFFFFFFFFFF
@M05620:37:000000000-D9766:1:1101:13461:2184 1:N:0:93
ACCACACCTTCTACAATGAGCTGCGTGTGGCTCCCGAGGAGCACCCCGTGCTGCTGACCGAGGCCCCCCTGAACCCCAAGGCCAACCGCGAGAAGATGACCCAGGTGAGTGGCCCGCTACCTCTTCTGGTGGCCGCCTCCCTCCTTCCTGGCCTCCCGGAGCTGCGCCCTTTCTCACTGGTTCTCTCTTCTGCCGTTTTCCGTAGGACTCTCTTCTCTGACCTGAGTCTCCTTTGGAACTCTGCAGGTTCT
+
BBBBBBBBFFFFGGGFGGGGGGHHGGGACEHHHGGGDGGGGHHHHGGGGGGGGGHHHHHGGGGGGGGGGGGHHHHGGGGGGHHHGGGGGGCGGGHHHFHHHHGGFHHFHHHGGHHGGGGGHHHHHHHHHHHGHHGGGGGHGHHGHGGGGGGGGGGGGGG?@FGGGGFFFFFFFFFFFFFFFFFFFFFFFFFFFFFDFFFFFFFFFFFFFFFFFFFFFFFFFFFF/FFFFFFFFFFFFFFFFFFFFFFFFFF
@M05620:37:000000000-D9766:1:1101:17248:2214 1:N:0:93
ACCACACCTTCTACAATGAGCTGCGTGTGGCTCCCGAGGAGCACCCCGTGCTGCTGACCGAGGCCCCCCTGAACCCCAAGGCCAACCGCGAGAAGATGACCGAGGTGGGCGGCCCGCTACCTCTTCTGGCGGCCGCCTCCCTCCCTCCTGGCCTCCCGGTGCTGCGCCCTTTATCGCTGGTTCTCTCTTCTGCCGTTTTCCGTAGGACTCTCTTTTCTGACCTGCGTCTCCTTTGGAACGCTGCAGCTTGT
+
CCCCCCCCFFFFGGGGGGBGGGHHGEGBEGHHHGGEEGGGGHHHHGGGEFGGHHHHHHHGGGGGGGGGGGGHGHHGGGGHGHHHHGGGGGGGG/G222>>2//>/<?.C.-<<A-:@--;BFGG00;FG0?DGFFFF..AFFFF.B/9/0/AFB...;-:;@00B--:-:B90;B..;9:F9090BFF0F:BB0;D./.::D;F.;:BBFFFF00000900/:;F-:BD/00000/0;0.;.A./90;0/:
@M05620:37:000000000-D9766:1:1101:20752:2281 1:N:0:93
ACCACACCTTCTACAATGAGCTGCGTGTGGCTCCCGAGGAGCACCCCGTGCTGCTGACCGAGGCCCCCCTGAACCCCAAGGCCAACCGCGAGAAGATGCCCAGGTGAGTGGCCCGCTACCTCTTCTGGTGGCCGCCTCCCTCCTTCCTGGCCTCCCGGCGCTGCGCCCTTTCTCACTGGTTCTCTCTTCTGCCGTTTTCCGTAGGACTCTCTTCTCTGACCTGAGTCTCCTTTGGAACTCTGCAGGTTCTA
+
AAAABBBBFFFFGGGGGGGGGFHBEGGE42FCGGGGGGGGFHGHHGGGGGGGGHHHHHHEGGFFFGGGGGGFFGHGGGGHGHHHHGGGGGBDCGHHHHHGHHHGH11FGGGGHHFGGGGHHHHHHHHHHHFFGGGGGGHGHGGHHFGGFFFGGGGGG?-ADFFFFFFFFFFFFFFFFFFFFFFFFFFFFFFFFCFFFEFFFFFF.9BFFFFFFFFFFFFFFF.BBFFFFFFFFFBFBFFFFBFF/FFFFF;
@M05620:37:000000000-D9766:1:1101:12738:2366 1:N:0:93
GAGGCTGCTTTGGAAGAAACTCATAGATTACTGCAACAGTTCCCCCTGGACCTGGAAAAGTTTCTTGCCTGGCTTACAGAAGCTGAAACAACTGCCAATGTCCTACAGGATGCTACCCGTAAGGAAAGGCTCCTAGAAGACTCCAAGGGAGTAAAAGAGCTGATGAAACAATGGCAAGTAAGTCAGGCATTTCCGCTTTAGCACTCTTGTGGATCCAATTGAACAATTCTCAGCATTTGTACTTGTAACTG
+
AAA3AAFAFFFFGGGGGFFGGGHHHHFHHHHGHHHHHHHBGHHHHGGGHHHHHHHGHHHHGHHHHHHHHHHHHHHHHGHHFHHHHHGHHHHHGHHHHHHHHHHHHHHHHHHHHHHGHHGGCAGGGFFHHHHHGHFHFFFGHHHHFBGGGHEE2FGHH/FHHHHHHFGHHHHHHHHHGGHHGHFHHHHGHHHHFHGGGGGFHHHHHHHHHFHGFHHHHHHHHHHHHHHFHHGGGGGGGGGGFGGGGGGGGGF
@M05620:37:000000000-D9766:1:1101:13494:2369 1:N:0:93
ACCACACCTTCTACAATGAGCTGCGTGTGGCTCCCGAGGAGCACCCCGTGCTGCTGACCGAGGCCCCCCTGAACCCCAAGGCCAACCGCGAGAAGATGACCCAGGTGAGTGGCCCGCTACCTCTTCTGGTGGCCGCCTCCCTCCTTCCTGGCCTCCCGGAGCTGCGCCCTTTCTCACTGGTTCTCTCTTCTGCCGTTTTCCGTAGGACTCTCTTCTCTGACCTGCGTCTCCTTTGGAACTCTGCAGGTTCT
+
AAAAAAA>BCFFGGGGGG1FGFHGGFGBAEHHHGFGCEG/EHHHHGGEEFGGFHHHHHHEGECGGGGGGGGHFHHGGGGHGHHHGGGGGG/CCCHFHHHFHHGHGFGFHHHGGHHGGGGGHHHGGDHHHGHGGHGGCGGHGHHGHGGGFGGFGGGGGGG@@@FGGG@F@@FFFFFFFFFFFFFFFFFFFF/BFF?-AFEFFFFFBBFBFFFFFFFFFFFFFFFF-;A@-FFFFB9BBFFFFFFFFFFFFFB
@M05620:37:000000000-D9766:1:1101:10868:2377 1:N:0:93
ACCACACCTTCTACAATGAGCTGCGTGTGGCTCCCGAGGAGCACCCCGTGCTGCTGACCGAGGCCCCCCTGAACCCCAAGGCCAACCGCGCGCCAAGGACCCGGGTGGGTGCCCCTCTACCTCTCCTGGTGGCCCCTTCCTTCCTTCCTGGCCCCGCGGCGTTGCGCCCTTTTTCACTCGTTCTCCCTTCTCCGGTTTTCTGTATGCCCTTCTTTTCTTCCCTTTGGCTCCTTTGCAACTTTTCGGGTTCT
+
BBBBBBBAFFFFGGGGGGBGGGHHGGGABEEGHAFEAEEGGHGHHGGEFEGGGHHHHHHEGECFGGGGGGGHHHHGGGGHGHHGHGGGGG/<//////00/?/A@<---<..</<..<0=<CC:/;0;/;/.;;.;.;FG0;0C;;FG;FFF..--;A;---;-;-;ADFF9/;B/BF/.;...B//BF.;/;.--...;/;F//////:;9///9;////;//////9/;F/BF//9/B/://--.;../
@M05620:37:000000000-D9766:1:1101:13717:2427 1:N:0:93
GAGGCTGCTTTGGAAGAAACTCATAGATTACTGCAACAGTTCCCCCTGGACCTGGAAAAGTTTCTTGCCTGGCTTACAGAAGCTGAAACAACTGCCAATGTCCTACAGGATGCTACCCGTAAGGAAAGGCTCCTAGAAGACTCCAAGGGAGTAAAAGAGCTGATGAAACAATGGCAAGGAAGTCAGGCATTTGCTCTTTAGCACGCTTGTGGATCCAATTGACCAATTCTCAGCATTTGTACTTGGACCTG
+
A>AAA>CAFFFFGGGG1GGGFGFHHFGHHHHHHHHFGGGAFGHHHGGFFFGHHHHH1GHFBGHHFHFHHHHHHHHGHHGFHHHFHHGFGHFHHHHHHFHHH@BBBEEFFG1FFGF1FGE/>>01F0F0FF<FFH1B11FFGBFB1F1/?GC?0DHFFGHHF@GGDBG<GHHFGH0F1//<0<1><FFGHC<G1=0==0=0<=GD-A.<C.0;C0;CC0;0:G0CC:/;0CC9CFFGFGF;FF0900;/:9/
@M05620:37:000000000-D9766:1:1101:14987:2482 1:N:0:93
GAGGCTGCTTTGGCAGAAACTCATAGATTACTGCAACAGTTCCCCCTGGACCTGGAAAAGTTTCTTGCCTGGCTTACAGAAGCTGACACAACTGCCAATGTCCTCCAGGCTGCTACCCGTCATGCCAGGCTCAAAACAGCCTAAAAGGACATCACCGAGCTGCAGAAACAATGTCAAGTCAGTCCTGCCTTTCCGCTTTCGCACTCTTTTGTATCCCCTTGCAACCTGCTCAGATAGTTTCATTGTACCTG
+
>>A1>>B>1BB@G1BA1B1BBBFGGDDDD1BDDB11BBFGGFDEGGAAA0BBBFFA110B1ADDD1DBBBF/G0B1BABDB1BBB1>1@B>/BBBB1B1BBBBF1B>B0?BBFF1BF0?//?01B>1B//<B11B1B?00?FFG1B1/0B0@<1@FE</><<1011?<C0/?F11>=F1111>>11<1>F00=DCCCCGBFAFC-CGHBB0/::00/.99C/000.;9./0090000000;0;0;B00;90
@M05620:37:000000000-D9766:1:1101:20846:2518 1:N:0:93
GAGGCTGCTTTGGAAGAAACTCATAGATTACTGCAACAGTTCCCCCTGGACCTGGAAAAGTTTCTTGCCTGGCTTACAGAAGCTGAAACAACTGCCAATGTCCTACAGGATGCTACCCGTAAGGACCGGCTCCTAGCCGAATCCACGAAAATAAACGAGCTAATGAAACAATGGCAAGTACGTCAGGCCTTTCCGCTTTAGCACTCTTGTGGATCCAATTGACCACTTCTCAGCATTTGTACTTGTACATG
+
A>ABBBFBFFFBFFGGGFGGGGGHGGGHHHHFHHGHHHHHHGGHHGGGHHHHHHHFFFHHFHHHHHHHHHHHHHHGHHHHHHHHHEGGHHGHHHHHHHHHHGGHHHHHGGHGHH4B21?>>AGFBFFE<>EF/BFB2?FF//?G22?//</1?<11?CCF.1<=FGFHFHHDD<<G<EGD=A<CEAGG.:CGHF:EEGE;CHGGGGGGGFFDFFFGFGGG000FB./;CFBFFGGGGGGB//;BBFF//;F
@M05620:37:000000000-D9766:1:1101:10304:2608 1:N:0:93
GAGGCTGCTTTGGAAGAAACTCATAGATTACTGCAACAGTTCCCCCTGGACCTGGAAAAGTTTCTTGCCTGGCTTACAGAAGCTGAAACAACTACAAGTGTCCAAAAGGCTGCTCCACGTAAGGGCAGGCTCCTCACCGACTCCCCGGGAGTTACCGCGCTGCTGAAACAATGACAAGTTTGACAGGTCTTACCGCTTTAGCACACTTGTGGCTCAAATTAGCCAATTCTCAGCCTTTGTACTTGCACCTG
+
>11>AAFAFFFFBFFC1BGFGFAEAFFG31FGGHG1FFFADGGHHGGGEBHFGFCEGHHHFHHHHGGHHHHHGGGGHHGFFFHHGGHFHFHHHBF@F@BG22B2BGAG//BB?1B@FF/?FC>F0?FCE?<FFGC1?0?><<CHH/<C///<011?/->A>C.00=0<0/.<00<<DCC00000;0:0;000</;-AA9FBFBF999FB009;.:0009000;/0////;B////-////9//9B//:/BF
@M05620:37:000000000-D9766:1:1101:11415:2678 1:N:0:93
ACCACACCTTCTACAATGAGCTGCGTGTGGCTCCCGAGGAGCACCCCGTGCTGCTGACCGAGGCCCCCCTGAACCCCAAGGCCAACCGCGAGAAGATGAGCCACCCGCGAGCCCTGCTGGCGGCTGCCGCGGCCGCTTCCCGCCTTCCTGACCTCCCCCCTTTCCGACCTGTCTCACTGGCTCCCTCTTCTGCCATTTTCCGCATCTCTCACCTGAGTGTCCTGTGTAACCTTTCGTGCTCTACAGCTTAA
+
ABCCCCCCFFFFGGGGGGGGGGHHGAEBFFHHHGGGGGGGGHHHHGGGEFGFHHHHGHHGGGGGGGGGGGGFHHHGGE?GEGHHGGGEGCCDDGHHHGH22220?</>/<---</.<C0/.<----..-9-------.9//.;@D.9F/;//;BBE.9:C-.;//.9:-./;////////9;/.;//BF///////;://F.9-.9/;B//;.B///;9/;;B//B9F/;//B//....;BB//B/9;///
@M05620:37:000000000-D9766:1:1101:16539:2690 1:N:0:93
GAGGCTGCTTTGGAAGAAACTCATAGATTACTGCAACAGTTCCCCCTGGACCTGGAAAAGTTTCTTGCCTGGCTTACAGAAGCTGAAACAACTGCTAACCGTAAGGAAAGGCTCCTAGAAGACTCCAAGGGAGTCCAAGAGCTGATGACACCCTGGCAAGTAAGTCAGGCATTTCCGCTTTCGCACTCTTGTGGATCCAATTGAACAATTCTCAGCATTTGTCCTTGTAACTGACAAGCCCGGGACACAAG
+
>1AAAAFAFFFFFGGGGCGGEGFHCGHHHHHHHHHHHGHAFHHHHGEFA0GHHHGHHFBBBFHHGHFHHHHHHHGHHHHDHHH1FFGHHFGHGCGDBDGFEE>?0BGH00BGF0?>FGGHG1BFHFFG1<AHCEGH11F0BBFHF1BF1F1//?<FC0F/@2@D<DG100GF11?<CC<A.1><ECCHHHHDGFHCBG0GFHFBCFFFGC0GGC0;G0;GFGE0CFFGGF0FFFBF0C?.9-AA--9A9--
@M05620:37:000000000-D9766:1:1101:15587:2712 1:N:0:93
ACCACACCTTCTACAATGAGCTGCGTGTGGCTCCCGAGGAGCACCCCGTGCTGCTGACCGAGGCCCCCCTGAACCCCAAGGCCAACCGCGAGAAGATGACACAGGAGAGTGGCCCGATACCTCTTCTGGTGGCCGCCTCCCTCCCTCCTGGCCTCCCGGCGCCGCGCCCTTTCACACTGGCTCTCTCTTCTGCCGTTTTCCGTAACACTCTCTTCTCTGACCTGCGTCTCCTTTAGAACTCCGCAGGCTCT
+
ABABBBBBFFFFGGGGGGGGGGGHGEFGHGHHHGGGGGGCGHHHHGGGGGGGHHHHHHHGGGGGGGGGGGGHHHHGGGGHGHHHEGGGGGGGGGHHHHHHH2FFG0F/C?<<F0G?@-><GHH0D0<GHHCAFH@CC.E:EGFD99/AB99.AFFEE.;BA--;D=DF;F/BF/;///BF.FFFFFF/;/9:BFDDFB?F9.;A../;FFFF/BFFF/B9BF/F?-AF9./BBF/:B/;F:/..9;B.99/
@M05620:37:000000000-D9766:1:1101:16992:2716 1:N:0:93
ACCACACCTTCTACAATGAGCTGCGTGTGGCTCCCGAGGAGCACCCCGTGCTGCTGACCGAGGCCCCCCTGAACCCCAAGGCCAACCGCGAGAAGATGACCCAGGTGAGTGGCCCGCTACCTCTTCTGGTGGCCGCCTCCCTCCTTCCTGGCCTCCCGGAGCTGCGCCCTTTCTCACTGGTTCTCTCTTCTGCCGTTTTCCGTAGGACTCTCTTCTCTGACCTGCGTCTCCTTTGGAACTCTGCAGGTTCT
+
BBBBBBB3BCCFGGGGGGBGGGHHGEGBAEGFGCFF?FEG?GHHHGGGEFFGEHGHHHHAECCEGGGGGGGHFHHGGGGHGHHHHGGFDG>BFGHGGHHHHHEHGGH1GGHGGHHGGGGGHHHHHHHHHHHGHHGGGGGHGHHGHGGGGGGGGGGGGGG;@BGFGGFFFFFFFFFFFFFFFFFFFFFFFFFFFFFDFFFFFFFEFFFFFFFFFFFFFFFFFFFF.@FFFFFFFFFFFFFFFFFFFFFFFFF
@M05620:37:000000000-D9766:1:1101:13425:2772 1:N:0:93
ACCACACCTTCTACAATGAGCTGCGTGTGGCTCCCGAGGAGCACCCCGTGCTGCTGACCGAGGCCCCCCTGAACCCCAAGGCCAACCGCGAGAAGATGCCCAGGTGAGTGGCCCGCTACCTCTTCTGGTGGCCGCCTCCCTCCTTACTGGCCTCCCGGAGCTGCGCCCTTTCTCACTGGTTCTCTCTTCTGCCGTTTTCCGTAGGACTCTCTTCTCTGACCTGAGTCTCCTTTGGAACTCTGCAGGTTCTA
+
1>>>AAA>CFBBDGG1BFAFGFFGEEEBBEGHHBFE?AEEFCHHHGGE/EE/BD1FHGEEEEGCGG>>EEFGHHCEGGGHGHHHA<EECC<BCCHFG1FGHHHGHGHGGFGGHG-CCGGGBDHHHHHHGFGH.ACGG.CEHGAHH0C90C.CFGG?AA;A-F//:AF@@FFFFF/BBFFFF/;FFFFFFFFFF@ABFFFFFFFFFFFFFFFFFFB/B/9;FFFBFFF9;FFFFFFFFFFFFFFFFF-/FFF
@M05620:37:000000000-D9766:1:1101:18652:2856 1:N:0:93
ACCACACCTTCTACAATGAGCTGCGTGTGGCTCCCGAGGAGCACCCCGTGCTGCTGACCGAGGCCCCCCTGAACCCCAAGGCCAACCGCGAGAAGATGACCCAGGTGAGTGGCCCGCTACCTCTTCTGGTGGCCGCCTCCCTCCCTCCTGGCCTCCCGGAGCCGCGCCCTTTCTCACTGGTTCTCTCTTCTGCCGTTTTCCGTAGGACTCTCTTCTCTGACCTGCGTCTCCTTTGGAACTCTGCAGGTTCT
+
CCCDEEDEFFFFGGGGGGGGGGHHGFGEHGHHHGGGGGGGGHHHHGGGGGGGHHHHHHHGGGGGGGGGGGGHHHHGGGGHGHHHHGGGGGGGGGHHHHHHHF//?FH10??FFHHGGC@->GGHHH1DHGHGHHC@CAAGFFGG.<FD/BFFGGGGG.A<-<.9@BCCFFFFFFFFFFFFBFFBBFF0FFFFFFAAFFFFF9FF.DFFFFFFFFFFFEF11<1:.-<-ABFFFFFFFBFFFFFFF0<BFFF
@M05620:37:000000000-D9766:1:1101:18650:2877 1:N:0:93
ACCACACCTTCTACAATGAGCTGCGTGTGGCTCCCGAGGAGCACCCCGTGCTGCTGACCGAGTCCCCCCTGAACCCCAAGGCCAACCGCGAGAAGATGACCCAGGTGAGTGGCCCGCTACCTCTTCTGGTGGCCGCCTCCCTCCTTCCTGGCCTCCCGGAGCTGCGCCCTTTCTCACTGGTTCTCTCTTCTGCCGTTTTCCGTAGGACTCTCTTCTCTGACCTGAGTCTCCTTTGGAACTCTGCAGGTTCT
+
ABCCCCCAFFFFGGGGGGFGGGHHGEGG4EGFHGGG2EAE2FEFGFGEAEGF5FFFDFGEE01BGHHGGGGHHHHGGGGHGHHHHGGGGGFGDDG22BGGHGF/<?GD0??FFGGGGCC@BFGHHFFGFGHGHHGGGDDHCFFG/CFHHHHGHGGEG?DD-9;/CF?EGGFFFFFFFFFFBFFFFFFFFFFFFFFADFFFFFFFDAFFFFFFFFFFFFFF/B/;B/BFFFFFF9FB/BBFFFFFFBFABFB
@M05620:37:000000000-D9766:1:1101:18488:2885 1:N:0:93
ACCACACCTTCTACAATGAGCTGCGTGTGGCTCCCGAGGAGCACCCCGTGCTGCTGACCGAGGCCCCCCTGAACCCCAAGGCCAACCGCGAGAAGATGACCCAGGTGAGAGGCCCGCTACCTCTTCTGGCGGCCGCCTCCCTCCTTCCTGGCCTCCCGGAGCTCCGCCCTTTCTCACTGGTTCTCTCTTCTGCCGTTTTCCGTAGGACTCTCTTCTCTGACCTGAGTCTCCTTTGGAACTCTGCAGCTTCT
+
>AABCCCCFFFFGGGGGGGGGGHFGFGFHGHHHGGGGGGGGHHHHGGGGGGFHHHHHHHGGGGGGGGGGGGHHHHGGGGHGHHHHGGGGGGGGGHHHHHFFEG//1?1?11??FDFGG-<<0<DDHHGB0<CGGGGGBGFA/CEG0FFFG/9CG?EA.---;A/;AADFFBFFFFBFFFF/BBFFFFFFFFFFFAA?FABFFF??.9BFFBFBFFBFFB9FFF:9BFFFFBFFFB///;BBBB/FF/;/B:
@M05620:37:000000000-D9766:1:1101:15077:2968 1:N:0:93
GCTGCTGCTTTTGAATCGCCCCCTGGAGACCTGCCCTCGCACCCCCATTCCGGGTAACCGTTGCTTTCCTGGCTACCAGGAGCACCAACTCCGACTCTCCGCAGGGACCGGCTCCTCGACTCCTCCCAGGGAGTCCCCACGCTGCTACCACCCTGGCCCGTCGGTCAGGCATTTCCGCTTTCGCACTGTTGTGGATCCACTTGAAAAATTCTCCGCCTTTGTCCTTGCAACTGACAAGCCCGGGACGCCAG
+
>1>>A111@B3BBAFGGA1A1A000AB01BBEGBBF1/A//AAEEF/01DF0//AA>@E>BE/?1B1BBFDGHH@BFBG/?FH/0?BGG01B//>/?110?<</>>F/EGC@/A?10/?>/<<<G0.>FF?GC<<<<</<-<AE.:0;/<:CA.;G..=;;.-;-.CF/;CFGFGG.9ABFBBBF-@9;FBFFF/BBB///BFB//;--BF/BBA;BFBFBF/9;;B/9;FFB//;B-AEE@?@?-;9;:-
@M05620:37:000000000-D9766:1:1101:15715:2973 1:N:0:93
ACCACACCTTCTACAATGAGCTGCGTGTGGCTCCCGAGGAGCACCCCGTGCTGCTGACCGAGGCCCCCCTGAACCCCAAGGCCAACCGCGAGAAGATGACCCAGGTGAGTGGCCCGCTACCTCTTCTGGTGGCCGCCTCCCTCCTTCCTGGCCTCCCGGAGCTGCGCCCTTTCTCACTGGTTCTCTCTTCTGCCGTTTTCCGTAGGACTCTCTTCTCTGACCTGAGTCTCCTTTGGAACTCTGCAGGTTCT
+
AAAAA@11BFFFCGGBDFG1G1FFEEFAA0GAG0FE0EE/AGHGHGCE/EE/111GGHF/EE/EFEE>EEEGEHEGGCEFFHHH/FGGG/<B//01?1?FBGFHGHHGF1?FFFHC@CGGHHF0DD0GH0BCF.A-@CEHEHCA/;FF0;BFAGGGFCAA--CFBA?A@@FFBFFEFFBB/;B/:/9BBF/BFB@;-:AFFBFFFBFFFFBFFFBFFFFFFF/9/;;/BFFFFF/;/FEFFB/;BFFF/BB
@M05620:37:000000000-D9766:1:1101:21797:2996 1:N:0:93
GAGGCTGCTTTGGAAGAAACTCATAGATTACTGCAACAGTTCCCCCTGGACCTGGAAAAGTTTCTTGCCTGGCTTACAGAAGCTGAAACAACTGCCAATGTCCTCAAGGCTGATCCCCGTCCGGCAAGGCTCCTCGAAGCCTCCAAGGGAGTCAACGAGCTGATGAAACAATGGCAAGTCAGTCAGGCCTTTCGGCTTTAGCACTCTTGTGGAAAAAATTGCACAATTCTCAGCCTTTGTCCTTGAACCTG
+
A>AABAFACFFFGGGGCGGGGGHHHHHDGGHHHFHFFGHFGHHFHGGFEGHFGFFGFGFFGEHHHHFGHGFFHHHHHGGGHHHHGHHHHG?GFHHGHHHH4444B3B@B1@1B34@2?E?/E/EEC???/BBFGF/??C/02</@F2//?EG0F1</?/<.111==GG10>11>FGCED0=00=DHH/<</::.-;;@G00:0:0;CBF0C9000/;;CF00000/;BFFGGFB9BFBB///;BB/9/;F9
@M05620:37:000000000-D9766:1:1101:13695:2997 1:N:0:93
ACCACACCTTCTACAATGAGCTGCGTGTGGCTCCCGAGGAGCACCCCGTGCTGCTGACCGAGGCCCCCCTGAACCCCAAGGCCAACCGCGAGAAGATGACCCAGGTGAGTGGCCCGCTACCTCTTCTGGTGGCCGCCTCCCTCCTTCCTGGCCTCCCGGAGCTGCGCCCTTTCTCACTGGTTCTCTCTTCTGCCGTTTTCCGTAGGACTCTCTTCTCTGACCTGAGTCTCCTTTGGAACTCTGCAGGTTCT
+
AACCDCCDFFFFGGGGGGGGGGHHGEGEHGHHHGGGGGGGGHHHHGGGEGGGHHHHHHHGGGGGGGGGGGGHHHHGGGGHGHHHHGGGGGGGGGHGHHHHHHFGFHHHHGHGGHHGGGGGHHHHHHHHHHHGHHGGGGGHGHHGHGGGGGGGGGGGGFGGGGGGGGFFFFFFFFFFFFFFFFFFFFFFFFFHFFFFFFFFFFFFDFFFFFFFFHHFFFFFFFFFFFFFFFFFFFHFFFFFFFFFFFFFFFF
@M05620:37:000000000-D9766:1:1101:12370:3070 1:N:0:93
GAGGCTGCTTTGGAAGAAACTCATAGATTACTGCAACAGTTCCCCCTGGACCTGGAAAAGTTTCTTGCCTGGCTTACAGAAGCTGACACAACTGCCAATGACCCAAAGGCTGATCCACGTCCTGAAGGGCTCCTCACAGCCTAAACAGGAGTAACCGAGCTGTTGCAACCATGTCAAGTACGTCAGGCCTTTCAGCTTTCGCACTCTTGTGGATCAACTTGCATCATTCTCAGCTTTGTTCATTGATCCTG
+
AAAAABFBFFFFGBBFFGGGGGHHGF5GHFHFHHHFFHHHHHHHHGGGHGHHHHH2BFGHFGHHHFGHHHHGG2GFHHHHABBGHH2FFGGGHHHHEHFG3332B?BBE1B11B4B33///?/B3333//BFFB03?B1G/?111110/0?001@1>//>/11??1?1?0.1>1>G=FF11><>.</<.</<G000=DGFF:ECGH00:CC.00:C0/;;0CB0;0;;99990/00000;;00;;00;;C9
@M05620:37:000000000-D9766:1:1101:19107:3071 1:N:0:93
ACCACACCTTCTACAATGAGCTGCGTGTGGCTCCCGAGGAGCACCCCGTGCTGCTGACCGAGGCCCCCCTGAACCCCAAGGCCAACCGCGAGAAGATGCCCAAGTTGGGGGGCCCGCTCCTCTTCCTGGTGCCGCCTCCCTCCCTCCCTGCCTCCCCGGACCTCGCCCTTTCTCACTGGGTTCCTCCTTCTCCGGTTTCCGGAAGACCCTCTTCTTCTGCCCTGATCCTCCTTTGAACTTCGCAGGGTTTT
+
BBBBBBBBFFFFFGGGGGFGGGHHGGGBFEHHHGGGGGGGGHHHHGGGGGGGHHGHHHHGGGGGGGGGGGGGHHHGGGGHGHHHHGGGGGGGGGHHHHEHHB/?<1<1//>-;D-----;9./B///;//;/;--;..;E9.D.B.A..;.;//;E.;----./.-;A-FF///////;.;..////;////;.-;DF/B.-.-;./../..;/////9/;./;.////;/;F/9/;////..9.;-;...
@M05620:37:000000000-D9766:1:1101:19212:3079 1:N:0:93
ACCACACCTTCTACAATGAGCTGCGTGTGGCTCCCGAGGAGCACCCCGTGCTGCTGACCGAGGCCCCCCTGAACCCCAAGGCCAACCGCGAGAAGATGACCCAGGTGAGTGGCCCGCTACCTCTTCTGGTGGCCGCCTCCCTCCTTCCTGGCCTCCCGACGCTGCGCCCTTTCTCACTGGTTCTCTCTTCTGCCGTTTTCCGTAGGACTCTCTTCTCTGACCTGAGTCTCCTTTGGAACTCTGCAGGTTCT
+
1A1AAAAAFFFFEGGD3FGGFGGFEFGFH0GHHGE0EEG?EHHHHG?EAAEEGAFHHGHGGGCGCF/EGGGHHH/?EGGEGHHFAFGGG@BGGCHH1FFHHHGHACG1?1?FFHG@CC@CFHHB==GHFGHGH.ACC?EC:C:CHBGF0FFG.9F.A..--;9.-@@F@@FFFFFBFFF-BB9BFBF/:FFFFE?FFFFFFBB9A-99BFFFF///BF/9BBF-/-;:FFBFFEBFFF/FFFFEBFFFFFF
@M05620:37:000000000-D9766:1:1101:10678:3080 1:N:0:93
ACCACACCTTCTACAATGAGCTGCGTGTGGCTCCCGAGGAGCACCCCGTGCTGCTGACCGAGGCCCCCCTGAACCCCAAGGCCAACCGCGAGAAGATGACCCCGGTGAGTGGCCCGCTACCTCTTCTGGTGGCCGCCTCCCTCCTTCCTGGCCTCCCGGAGCTGCGCCCTTTCTCACTGGTTCTCTCTTCTGCCGTTTTCCGTAGGACTCTCTTCTATGACCTGAGTCTCATTTGGAACTCTGCAGGGTCT
+
111A>11ACFFFDGFD3BGGBGFFAEEGCEFHHFAA0AA//GAGHGAEA/BEAA1FHECEEECGAAEGGGGHHHG>EEGEFHGHE/EEC@?CC?G11?FGGF///<>/C1>CFGCCCG<C/0GHH===0<CCF.A-A:CEEGG.9;F/9;BAGFFFGGG?99-999@F@@FFFFFFFFFF:BBFFFF/9FFFFE-9AB-B:9F-;-B/9BFFFFFB/;F/9;9BF-;BBF/BFBBB/9BFFFFFB/9-;FF
@M05620:37:000000000-D9766:1:1101:10660:3086 1:N:0:93
ACCACACCTTCTACAATGAGCTGCGTGTGGCTCCCGAGGAGCACCCCGTGCTGCTGACCGAGGCCCCCCTGAACCCCAAGGCCAACCGCGAGAAGATGACCCAGGTGAGTGGCCCGCTACCTCTTCTGGTGGCCGCCTCCCTCCTTCCTGGCCTCCCGGAGCTGCGCCCTTTCTCACTGGTTCTCTCTTCTGCCGTTTTCCGTAGGACTCTCTTCTCTGACCTGCGTCTCATTTGGAACTCTGCAGGTTCT
+
3>A>AABBFFFFGGGGGGGGGGHHGEEBFFGHFFGGGGGGGHHHHGGGFGGGHHHHHHHGGGGGGGGGGGGH3BGEGEAGGHHHHGGGGGGGGDHHFGFHHH/FFHHGHHBFGHHGGGGGHHHHHHHHHHFDHGGGGGGHGHHGHGGGGFGGGGGGGGAD?BFBFGFFFFFFFFFFFFFFFFFFFFFFFFFFFFDDDFFFFFFF.ABFFFFFFFFFFF/9BFFF.9ADFFFFFFFBBFEBFFFFFFFFFFF
@M05620:37:000000000-D9766:1:1101:19098:3086 1:N:0:93
ACCACACCTTCTACAATGAGCTGCGTGTGGCTCCCGAGGAGCACCCCGTGCTGCTGACCGAGGCCCCCCTGAACCCCAAGGCCAACCGCGAGAAGATGACCCAGGTGAGTGGCCCGCTACCTCTTCTGGTGGCCGCCTCCCTCCTTCCTGGCCTCCCGGAGCTGCGCCCTTTCTCACTGGTTCTCTCTTCTGCCGTTTTCCGTAGGACTCTCTTCTCTGACCTGAGTCTCCTTTGGAACTCTGCAGGTTCT
+
AAAAAA1AFFC@3FG13FGGGGFHGEGGH0FGHGFC0AEEAGHHHGGEEFGG1AGHHHHGG@/ECFGEGGGHHHHGGGGHGHHHHGGGGGGGGGHFGGHHHHE?FGHHHFGFGHHGGGCGGHHHHHGFDGHFHGGGCEGHGHHGCFGGFBFFGGGGGB@GGGFFGG@F@@FFFFFFFFFFFFFFFFFFFFFFFF@FFFFFFFFAABFFFFFFFFFFFFFFFFFBBBFFFFFFFFFFFFFFFFFFBBFFFFB
@M05620:37:000000000-D9766:1:1101:15749:3118 1:N:0:93
ACCACACCTTCTACAATGAGCTGCGTGTGGCTCCCGAGGAGCACCCCGTGCTGCTGACCGAGGCCCCCCTGAACCCCAAGGCCAACCGCGAGAAGATGACCCAGGTGCGTGGCCGGCTACCTCTTCTGGTGGCCGCCTCCCTCCTTCCTGGCCTCCCGGGGCTGCGCCCTTTCTCCCTGGTTCTCTCTTCTGCGGTTTTCCGTAGGCCTCTCTCGTCTGCCCTGCGTCTCCTTTGGAACTCTGCAGGTTTT
+
BBBBBBBBFFFFGGGGFG5GGDGHGEEBEEHHFFGEAEECGHHHHGGGEEGGHHGHHHHGGGGGGGGGGGGHHGHGGGGHGHHHGGFGGG/BCFGFFB>FHG/FFF11>?A/AG<---.</0<D00==D0G.G.:C-:CH./C.;0;90;/;.0CE.E----9..-;A-BF//////.;.F9//9//;////;--;BFEFFD/.;.///.:FB/...../;./.;-.-.;/BF/F/;9/////9/;.F//.
@M05620:37:000000000-D9766:1:1101:19527:3145 1:N:0:93
ACCACACCTTCTACAATGAGCTGCGTGTGGCTCCCGAGGAGCACCCCGTGCTGCTGACCGAGGCCCCCCTGAACCCCAAGGCCAACCGCGAGAAGATGACCCAGGTGAGTGGCCCGCTACCTCTTCTGGTGGCCGCCTCCCTCCTTCCTGGCCTCCCGGAGCTGCGCCCTTTCTCACTGGTTCTCTCTTCTGCCGTTTTCCGTAGGACTCTCTTCTCTGACCTGAGTCTCCTTTGGAACTCTGCAGGTTCT
+
CCCCCCCCFFFFGGGGGGGGGGHHGGGGHGHHHGGGGGGGGHGHHGGGGGGGHHGHHHHGGGGGGGGGGGGHGHHGGGGHGHHHHGGGGGBDGGHHHHHHHHHHGHHEHHHGGHHGGGGGHHHHHHGHHHHGHHGGGGGHGHHGHGGGGGGGGGGGGGGGGGGGGGFFFFFFFFFFFFFFFFFFFFFFFFFFFFFDFFFFFFFFFFFFFFFFFFFFFFFFFFFFFFFFFFFFFFFFFFFFFFFFFFFFFFF
@M05620:37:000000000-D9766:1:1101:19541:3158 1:N:0:93
ACCACACCTTCTACAATGAGCTGCGTGTGGCTCCCGAGGAGCACCCCGTGCTGCTGACCGAGGCCCCCCTGAACCCCAAGGCCAACCGCGAGAAGCTGACCCAGGTGAGTGGCCCGCTACCTCTTCTGGTGGCCGCCTCCCTCCTTCCTGGCCTCCCGGAGCTGCGCCCTTTCTCACTGGTTCTCTCTTCTGCCGTTTTCCGTAGGACTCTCTTCTCTGACCTGAGTCTCCTTTGTAACTCTGCAGGTTCT
+
>A>AAAA>FFCFGGGFAGGFGGHHGGGE4AGFHFGGGGG?2F2FHGCEAEFB5BAGFHHGGE0EFGGGGEE2BGHEGGGHGGHH/FFEGDGB//G2G22GGHAGFHBFG<1?FGGFG@GGGGHHFD==<D/.CCFGDDCGEHHGFGFFGFGGGGGGG.9ABA.;FCFFFDBFFFFFFFBFFFFFFFFBFFFFFFAADFFFFFF..;BFFFFFFFFFFF/F:F9B;;FFFBFFFFF//;/9BBFFFF.9;B;
@M05620:37:000000000-D9766:1:1101:20217:3159 1:N:0:93
ACCACACCTTCTACAATGAGCTGCGTGTGGCTCCCGAGGAGCACCCCGTGCTGCTGACCGAGGCCCCCCTGAACCCCAAGGCCAACCGCGAGAAGATGACCCAGGTGCGTGGCCCGCTACCTCTTCTGGTGGCCGCCTCCCTCCTTCCTGGCCTCCCGGAGCTGCGCCCTTTCTCACTGGTTCTCTCTTCTGCCGTTTTCCGTAGGACTCTCTTCTCTGACCTGCGTCTCCTTTGGAACTCTGCAGGTTCT
+
AAAAAAA1>BFFGGGE3F1BGBHFGEA000BBFCFE0EGE/GGGHGGE/AEE1GFGFGFEEGCEGCGGGEEGFFHEGEEHGEHFCEEECG/B@<GF1?DDCGFH/G11/FC/@FACCGGCG0DF<0DHHFG.CG?CGGCCCFBBGBBF00CA.BF?EA---AFFF@@B@?FFFFF/:FF-9;/FFF/FFFB//B--;/EEFA9-AABF9BFBBBFFFF9/B99B---;ABFFFF/9/9FBFFFFBFFFBF9
@M05620:37:000000000-D9766:1:1101:20025:3166 1:N:0:93
ACCACACCTTCTACAATGAGCTGCGTGTGGCTCCCGAGGAGCACCCCGTGCTGCTGACCGAGGCCCCCCTGAACCCCAAGGCCAACCGCGAGAAGATGACCCAGGTGAGTGGCCCGCTACCTCTTCTGGTGGCCGCCTCCCTCCTTCCTGGCCTCCCGGAGCTGCGCCCTTTCTCACTGGTTCTCTCTTCTGCCGTTTTCCGTAGGACTCTCTTCTCTGACCTGAGTCTCCTTTGGAACTCTGCAGGTTCT
+
AABBBBBBFF@FGGGGFGFGGGHHGEGBEGHHHGGGGGG?FHGHHGGGGGGGHGHHHHHGGGGGFGGGGGGHGHHGGGGGGHHHHGGGGGCGGGHHFDHHHHHHGHHHHHHGGHHGGGGGHHHHHHFGHHHGHHGGFDGHGHHGEFGGGGGGGGGGG??BC?AFGGFFFFFFFFFFFFFFBFFFFFFFFFFFFFFFFFFFFFFFFFFFFFFFFFFFFEFBFFFF/BFFFFFFFFFFFFFFFFFFFFFFFFF
@M05620:37:000000000-D9766:1:1101:21939:3203 1:N:0:93
ACCACACCTTCTACAATGAGCTGCGTGGGGCTCCCGAGGAGCACCCCGTGCTGCTGACCGAGGCCCCCCTGAACCCCAAGGCCAACCGCGAGAAGATGACCCAGGTGAGTGGCCCGCTACCTCTTCTGGTGGCCGCCTCCCTCCTTCCTGGCCTCCCGGAGCTGCGCCCTTTCTCACTGGTTCTCTCTTCTGCCGTTTTCCGTAGGACTCTCTTCTCTGACCTGAGTCTCCTTTGGAACTCTGCAGGTTCT
+
AAAABABBFFFFGGFFFFF5GDHFGEG2EEGEEAFFFGGEEHHHHGGGGG1AAFFG@FHGGGGGGDGEFEA2B3GGGG/GGCGHFG<CFG?C/??21?DDCGE/CGH1<GHGGHHFGGGGHHHHHHHHHHHGHHGGGGGHGGGGGGGGGGGGGGGGGGGADGFFFFFFFFFFFFFFFFFFFFFFFFFFFFFFFFFFFFFFFFFFFFFFFFFFFFFFFFFFFFFFFFFFFFFFFFFFBFFFFFFFFFFFFFF
@M05620:37:000000000-D9766:1:1101:13744:3215 1:N:0:93
ACCACACCTTCTACAATGAGCTGCGTGTGGCTCCCGAGGAGCACCCCGTGCTGCTGACCGAGGCCCCCCTGAACCCCAAGGCCAACCGCGAGAAGATGACCCAGGTGAGTGGCCCGCTACCTCTTCTGGTGGCCGCCTCCCTCCTTACTGGCCTCCCGGACCTGCGCCCTTTCTCACTGGGTCTCTCTTCTGCCGTTTTCCGTAGGACTCTCTTCTCTGACCTGAGTCTCCTTTGGAACTCTGCAGGTTCT
+
AABABABBFFFFGGGGFGGFGDHHGEEBFEGHCFFEFCGEGHGHHGGGGFGFGHHFHHHGEGCGGAFGGGGF@FGFGGCH/?GHHG?EGGBF@GFH2F2<GGGHFG<<C?D/F0GGG->CHHHFGHFHF=GDHH@F@::G.:GD/00=;09..9CEAEBF--;/.:-A=DFFFFB/BF/9.;F./99F/B;FFB9../;:/99A9.:/BFB///;BFFFFFFF./9;/;;/B/9BFFF/:9//BF9A.9/;
@M05620:37:000000000-D9766:1:1101:16065:3218 1:N:0:93
ACCACACCTTCTACAATGAGCTGCGTGTGGCTCCCGAGGAGCACCCCGTGCTGCTGACCGAGGCCCCCCTGAACCCCAAGGCCAACCGCGAGAAGCTCACCCCGGTGAGTGGCCCGCTACCTCTTCTGGTGGCCGCCTCCCTCCTTCCTGGCCTCCCGGAGCTGCGCCCTTTCTCACTGGTTCTCTCTTCTGCCGTTTTCCGTAGGAGTCTCTTCTCTGACCTGAGTCTCCTTTGGAACTCTGCAGGTTCT
+
AAA>AA1AFFFBE3BAFGG1GGGFE0EBG0FH1FGC0EEA/AFEEEGE/BE/FFFHHHHEE@@EGEEEEEAGBGHGGGEEECHHHGGECBC//<0<G11100/>//<<01>FC0>@-C@@HFHGG==<00;.:GC-@.CEGGBE/;CFFGF.CFFEE.9:-@FFF@?A-@FFFFFFF//;/B/BFBFBFFBFFF-9-9AFFBB-9-//9;/FBF9;B/B//;BF9;BFB9F///:/;9FBFBB///9;BF/
@M05620:37:000000000-D9766:1:1101:22590:3275 1:N:0:93
ACCACACCTTCTACAATGAGCTGCGTGTGGCTCCCGAGGAGCACCCCGTGCTGCTGACCGAGGCCCCCCTGAACCCCAAGGCCAACCGCGAGAAGATGACCCAGGTGAGTGGCCCGCTACCTCTTCTGGTGGCCGCCTCCCTCCTTCCTGGCCTCCCGGAGCTGCGCCCTTTCTCACTGGTTCTCTCTTCTGCCGTTTTCCGTAGGACTCTCTTCTCTGACCTGAGTCTCCTTTGGAACTCTGCAGGTTCT
+
AA>AAAAAFFFFGGGGFGG1G1GFEEEGGEFGCFGEAEEGCGCGHGGGGFFFADGHFGHGGE/EFGGGGGGFCGHGGGFHAEHAGGGCGCCC@CG<G1GGGFGC?GFF0?1?FHHCC@C?GHHDFG<DDHBEGCCGGCCEGFBC:FBFBFFGGGGGG;@A@G./:?=A@?FFFFFFFF/B9BBFFFFFFFFFFF@-;FFFFFF?--;FFFFFFFFFFB/;//9:9-BFFBFFFFF//B/;BBFFF/;:;F/
@M05620:37:000000000-D9766:1:1101:11382:3282 1:N:0:93
ACCACACCTTCTACAATGAGCTGCGTGTGGCTCCCGAGGAGCACCCCGTGCTGCTGACCGAGGCCCCCCTGAACCCCAAGGCCAACCGCGAGAAGATCACCCACGCGCGTGGCCCGCTACCTCTTCTGGCGGCCGCCTCCCTACCTCCTGGCCTCCCCGCGCTGCGCCCTTTCTGACTGGTTCTCTATTATGCCGTTTTCCGTACGACTCTCTTCTCTGAACTGCGTCTCCTTTAGAACTCAGCAGCTTCT
+
DDDDDDDDFFFFGGGGGGGGGGHHGFGEGGHHHGGGGGGGGHHHHGGGGGGGHHHHGHHGGGGGGGGGGGGHGHHGGGGHGHHHHGGGGGGG//?G22=??FG/>//->-><-C.<A-;CCHHFHH0;C0-ADAGGG.AF.:0;.B0;/:;FFFAFF.-;;@DCD>-;BCFFFF0:B0BEFFF00B0BF0:BF0-ADBFFFFF..::..9BFF00;:BFB:0F0:A9-9/0BFF0::0;0;00:BF//00;
@M05620:37:000000000-D9766:1:1101:13831:3289 1:N:0:93
ACCACACCTTCTACAATGAGCTGCGTGTGGCTCCCGAGGAGCACCCCGTGCTGCTGACCGAGGCCCCCCTGAACCCCAAGGCCAACCGCGAGAAGATGCCCAGGTGAGTGGCCCGCTACCTCTTCTGGTGGCCGCCTCCCGCCTTCCTGGCCTCCCGGAGCTGCGCCCTTTCTCACTGGTTCTCTCTTCTGCCGTTTTCCGTAGGACTCTCTTCTCTGACCTGAGTCTCCTTTGGAACTCTGCAGGTTCTA
+
BBBABBBBFFFFGGGGCGFGGBGHEA2EHFGGFFGEAEF?EHGHHGGGGGGGHHHFHHHGCEGGF>EGGGGFHFHGGGDGE?GHHGDEDGG?/A<G>D1?01</?FF0?</FF<--<-<0>0D0GGH00/<.CDCGGCCE.;@ADFBFGGFAFGGG.--;B./;--.9>F///9FFFFFF/FFB/:B/FFFFFB.9/.//;/A..;B//9;/BF/FBBBF/:./9BFFBF/;FB/BBBF/9///9:99BBB
@M05620:37:000000000-D9766:1:1101:18293:3330 1:N:0:93
ACCACACCTTCTACAATGAGCTGCGTGTGGCTCCCGAGGAGCACCCCGTGCTGCTGACCGAGGCCCCCCTGAACCCCAAGGCCAACCGCGAGAAGATGACCCAGGTGAGTGGCCCGCTACCTCTTCTGGTGGCCGCCTCCCTCCTTCCTGGCCTCCCGGAGCTGCGCCCTTTCTCACTGGTTCTCTCTTCTGCCGTTTTCCGTAGGACTCTCTTCTCTGACCTGAGTCTCCTTTGGAACTCTGCAGGTTCT
+
BCCCBCCDFFFFGGGGGGGGGGHHGEGEHGGHHGGFFGEFGHHHHGGGGEGGHHHHGHHGGGGGGGGGGGGHFHHGGGGHGHHHGFGEDFCGGGHHHHHHHHHHFGGHHFHFGGHGGGGGHHHHHHHHHHHGHHGFGGGHGHHGHGGGGGGGGGGGGGGGGGGGGGFFFFFFFFFFFFFFFFFFHHFFFFFFFFFFFFFHFFFFFFFFFFFFFHFHFFFFFFFFFFFFHFFFFFFFFFFFFFFFFFFFFFF
@M05620:37:000000000-D9766:1:1101:18284:3346 1:N:0:93
ACCACACCTTCTACAATGAGCTGCGTGTGGCTCCCGAGGAGCACCCCGTGCTGCTGACCGAGGCCCCCCTGAACCCCAAGGCCAACCGCGAGAAGATGACCCAGGTGAGGGGCCCGCTACCTCTTCTGGTGGCCGCCTCCCTCCTTCCTGGCCTCCCGGATCTGCGCCCTTTCTCACTGTTTCTCTCTTCTGCCGTTTTCCGTAGGACTCTCTTCTCTGACCTGAGTCTCCTTGGAAACTCTGCAGTTTCT
+
BBBBBBBBFFFFGGGB5FBFFGFHEAEBEFHHHGGGGFGAEHHHHGGGGGGGHHHHHHHGGGGGGGGGGGGHGHHGGGGHGHHHHGGGGGBDGGHHHHHHHC/???FDH0//A@D-C<-<CG0<D<00<0/..;:-A.E.C/9.;09900/.;0C..9;@.-;:F-B9-@/BF/F/9/99;;FFFF/;B9///9-;DB./;A/.9;/;FFFFBFFF/B/99/;FB.BFBB/BB////9;B9;////9;;B/
@M05620:37:000000000-D9766:1:1101:17971:3357 1:N:0:93
ACCACACCTTCTACAATGAGCTGCGTGTGGCTCCCGAGGAGCACCCCGTGCTGCTGACCGAGGCCCCCCTGAACCCCAAGGCCAACCGCGATAAGATGACCCAGGTGAGTGGCCCGCTACCTCTTCTGGTGGCCGCCTCCCTCCTTCCTGGCCTCCCGGAGCTGCGCCCTTTCTCACTGGTTCTCTCTTCTGCCGTTTTCCGTAGGACTCTCTTCTCTGACCTGAGTCTCCTTTGGAACTCTGCAGGTTCT
+
AAAABBABFFFFGGGGFGGGGFGFEEEEGEHHHGGEEEEEGHHHHGGGFEGGHHHHHCGGGGGGGGGGGGGGGHHGGGGHGHHFHGGEGGGCGFHHGGHHHHEGE<GGHHHFFHAC?DDGHHHHBHHHHHHGHHC-CGDEGHBDFGFFFFFGFGGGG?ADAGFFGGGGFAFFFFFFFFFFBFFFFFFFFFFFFFFDFFFFFFFFADFFFFFF/FF/FFFFFEFFFFFBFFFFFFFFFFFFFBFFFFFABFF
@M05620:37:000000000-D9766:1:1101:15947:3373 1:N:0:93
GAGGCTGCTTTGGAAGATACCGCCTCGCCATGGCACACAGCGCTTAAGAGCACACGTCTGAACTCCAGTCACTAAAGCGAATCCCAGATGCCGCCTTCTGCTTGCCAACCACCCCACAGTGGACCCCAACAATCATTCGGTTACCCACCAATCTGGTCCCTGACTCAAAACAGAGCCCTACTCCAGCCTCACAGATCCCTTACTCCTCGAACCTGAATATACTGCACTACTCCGTTTTCAAAGCTGAAACT
+
AAAAAAFAFFFFGCGGGABF1AAA0BBEEG0BBB0B0BA0//A///DF1BGAB0BA0AFFHFH11B1BDB@F2DF1BBEBE>?1B11?BBFG@>>EE11BF1B</BB1</?F<//<//01101<0/</?///11111110?//1101....<01111=0<0<//0<0/00..////..//;00////.///900/0/0/00/;;0;:/../.99./090//9/9////////;--;/-///9/-//;;///
@M05620:37:000000000-D9766:1:1101:21510:3379 1:N:0:93
GAGGCTGCTTTGGAAGAAACTCATAGATTACTGCAACAGTTCCCCCTGGACCTGGAAAAGTTTCTTGCCTGGCTTACAGAAGCTGAAACAACTGCCAATGTCCTACAGGCTGATACCCGTCAGAACCGGCTCCTAGCAGACTAACCGGGAGTAACAGCGCTGCTGAAACAATGGCAAGTCCGTCAGGCCTTTCCGCTTTAGCACTCTTGTGGATAACCTTGAACACTTCTCAGCATTTGTCCTTGTCCCTG
+
AAAABAFAFFFFGGGGGGGGGGHHHHHHHHHHHHHGHHHBGHHHHGFGHGHGHHHHHHHHFHHHGHFHHHHHHHGGHGHHHHHHHHHHHGHHHHHHHFHHHEHHHHHHG1BG1F4BFG1///?3BB?E/>EG/F2322B20F22BBC/>///??1?D<CG.A<1<FFGHGADHBGGCE00=E.<CC/:.;GGGHGGGGGFGGGGGGGGGFBF0C0009CFB09FG/CBBF0;FB0;FFFF/FFFF/:/;BB
@M05620:37:000000000-D9766:1:1101:15525:3381 1:N:0:93
ACCACACCTTCTACAATGAGCTGCGTGTGGCTCCCGAGGAGCACCCCGTGCTGCTGACCGAGGCCCCCCTGAACCCCAAGGCCAACCGCGAGAAGATGACCCAGGTGAGTGGCCCGCTACCTCTTCTGGTGGCCGCCTCCCTCCTTCCTGGCCTCCCGGAGCTGCGCCCTTTCTCACTGGTTCTCTCTTCTGCCGTTTTCCGTAGGACTCTCTTCTCTGACCTGAGTCTCCTTTGGAACTCTGCAGGTTCT
+
BBAABBBBFFFFFGGGGGGGGFGFEEEBGEHHHGGGGEFGGHHHHGGGGGGGHGFHHFHGGGGGGGGGGGGGHHHGGGEGFEHHHGGGGFCCGGHHHFHHGHAEF1F1CDGGGHA@DGGGHHHHHHFHGDHGHHGCG?EHGHHGHEGGFGGGGGGGGG?AFGFFGFFFFFFFFBFFFBFFFFFFFFFFFB/FF99DFFFFFA9.ADFFFFFFFFFFEFFFFF/BFBBFFFFFFBFEFFFFF//;/FFFF//
@M05620:37:000000000-D9766:1:1101:22135:3425 1:N:0:93
ACCACACCTTCTACAATGAGCTGCGTGTGGCTCCCGAGGAGCACCCCGTGCTGCTGACCGAGGCCCCCCTGAACCCCAAGGCCAACCGCGAGAAGATGAGAAGATTGGTCCGCAACCTCCTCTGGTGGCCGCCTCCTCCCTCCTTCGCCTCCCGCAGCAGCTCCGTTTTTTCCCGGTTCTCTCCTCTGCTGCTTTTCGCAGGACTCTTCTCTCCTCTCTGAGTCTCCTTTGGTACTCTGCAGGTTCTCGAT
+
BBBBBBBAFFFFGGGGGGGDG5GFEAEGCFHHFGGGDGGCEHHHHGGGEFGE5FHHHGHGEE0EGGGGGGGHHGHGGGGHGHHHHGGEGGGG?DHFBD1111??1?1?111/>/-A00>.<FF11=/A.<@DD.=C//;CG/E/C0:.;.C...---;.CF/:F..//.;-///.-99.;B///;9B/;/;///;//-9;.-9.//////;FB//9//////;9//;B//9B.99//9/;/9..9;FB.//
@M05620:37:000000000-D9766:1:1101:9937:3450 1:N:0:93
ACCACACCTTCTACAATGAGCTGCGTGTGGCTCCCGAGGAGCACCCCGTGCTGCTGACCGAGGCCCCCCTGAACCCCAAGGCCAACCGCGAGAAGATGACCCAGGTGAGTGGCCCGCTACCGCTTCTGGTGGCCGCCTCCCTCCCTCATGGCCTCCCGGAGCTGCGCCCTTTCTCACTGGTTCTCTCTTCTGCCGTTTTCCGTAGGACTATCTTCTCTGACCTGAGTCTCCTTTGGAACTCTGCAGGTTCT
+
CCCCCCCBFFFFGGGGGGGGGGHHGEGGHGHHHGGG?EGGGHHHHGGGFGFFHHHHHHHGGGGGGGGGGGGHHHHGGGGHGHHHHGGGGGG/</22F222=2?F/=F1?G1FF0F@DG?CH--<CE0=0=<AGFC?CAEHGGFG.;F.0;;CFGGEG.--:;9FFF=DFFFFF0:BBF0:;FFFFFFF0BF0BFADDFFFF.;.;DF9F/:FFFF09BF0BFFB;/BFFB00:0BFFFFFFFF000..:F;
@M05620:37:000000000-D9766:1:1101:11466:3469 1:N:0:93
GAGGCTGCTTTGGAAGAAACTCATAGATTACTGCAACAGTTCCCCCTGGACCTGGAAAAGTTTCTTGCCTGGCTTACAGAAGCTGAAACAACTGCTAACCGTAAGGAACGGCTCCTAGGCAACTCCCAGGGAGTACCCGAACTGATGAAAACATGGCAAGAAAGTCAGGCATTTCCGCTTTCGCACTCTTGTGGATCCACTTGAACAATTCTACGCATTTGTCCTTGTAACTGACAATCCCGGGAAACAAG
+
BABBBBFBFFFFGGGGGGCGGGHHHHHHHHHHHHHHGHGFFGHHHGGGHHHHHHHGHHHHHHHHHHHHHHHHHHHHHFHHHHHHHHHHHHHHHHHFHHFHG>?11BF311?EEE?F3F333B?B?BGHF/EF/?2BFH/</<?F2>>2>F22<GHHHH1?0??CGHHHHHH11=<FDGG.<0A.CCCCGGHFGFGGHHBGCCGH0:;:GHGG0;E-..:;0;=;CB0;;BFFG0;C009B0.9;B-;/9AB
@M05620:37:000000000-D9766:1:1101:9501:3502 1:N:0:93
ACCACACCTTCTACAATGAGCTGCGTGTGGCTCCCGAGGAGCACCCCGTGCTGCTGACCGAGGCCCCCCTGAACCCCAAGGCCAACCGCGAGAAGATGACCCAGGTGAGTGGCCCGCTACCTCTTCTGGTGGCCGCCTCCCTCCTTCCTGGCCTCCCGGAGCTGCGCCCTTTCTCACTGGTTCTCTCTTCTGCCGTTTTCCGTAGGACTCTCTTCTCTGACCTGAGTCTCCTTTGGAACTCTGCAGGTTCT
+
BBCCCCCBFFFFGGGGGGBGGGHHGFGBAEHHHFFEDGGGGHHHHGGGGEGGFHHHHHHEGGGGGGGGGGGHHHHGGGGHGHHHGGGGGG@DGGHGHHHHHHHHGHHHHHHGGHHGGGGGHHHGHHHHHHGGHHGGGGGHGHHGGGGGGGGGGGGGGGGB?GGGGGFFFFFFFFFFFFFFFFFFFFFFFFFFFFFFFFFFFFFFFFFFFFFFFFFFFFFFFFFFBFFFFFFFFFFFFFFFFFFFFFFFFFF
@M05620:37:000000000-D9766:1:1101:11243:3523 1:N:0:93
ACCACACGCTCTACAATGCGCTGCGTGCGGCTCGCGAGGAGCACCCCTCGCGGCAGACCAAGGCCCCACCGAACCCCAAGGCCAACCGCGCGGAGGTTACCCAGGGGCGTGGGCGGCTACCTCGTGTGGGGGCCTCCTCCCTCCTTCCTGGCGTCGCGGTGGGGCGCGCTTTCTCTCTGGGTGGCGCGTCCGGGGTTTTGCGGGGGAGTGTCGTGTCTGACTGGCGCCTCCTTGGGAACTTGGCAGGTCTT
+
>1>>A>1>1A>A1GGCDGG0E0E0EBEA0////AFA/AE//B>0BE///>/////>?G/0>B/?G/>/?//<></CG/????GF/FC@C-><----</;00;0:E.-:-A---.;--;A-B//--9;-B-9--;----9/-;---/;///;--9---9-;;--;A=>-----//;/99//-;--9---;---------;-/---;@----/9--;-;F/////9A--@--A-///--/;////;/;>F///
@M05620:37:000000000-D9766:1:1101:10166:3535 1:N:0:93
ACCACACCTTCTACAATGAGCTGCGTGTGGCTCCCGAGGAGCACCCCGTGCTGCTGACCGAGGCCCCCCTGAACCCCAAGGCCAACCGCGAGAAGATGACCCCAGTGCATGGCCCGCCAACTCTTTCGGTGGCCGCCTCCCTCCCTCCCGGCCTCCCCGGACCGCGCCCTTTCTCACTGGTTCTCTCCTCTGCCCTTTACCCTAAGACTCTCTTCCCTGAACCGCGTTTTCTTTGGAAATCCGCAGGTTCT
+
CCBBCCCAFFFFGGGGGGGGGFHHGEFFHEHHHGGGGGGGGHHHHGGGGGGGHHHHGHHGGEGGGEGGGGGHHHHGG?FHG//?GGGG?DDC<DHHFHHBG<//??1111??0GG?C--<<G00<00.<<<<.;@-;E.;EBBD.C/.9.;-:.CAE:;--;:----@=-BFBB////;:FF/9////;9;9/B./:;//9////:////9//B////;/:B9------.;/:BFB/;//;/;.--9;BBF
@M05620:37:000000000-D9766:1:1101:18118:3541 1:N:0:93
ACCACACCTTCTACAATGAGCTGCGTGTGGCTCCCGAGGAGCACCCCGTGCTGCTGACCGAGGCCCCCCTGAACCCCAAGGCCAACCGCGAGAAGATGACCCAGGTGAGTGGCCCGCTACCTCTTCTGGTGGCCGCCTCCCTCCTTCCTGGCCTCCCGGAGCTGCGCCCTTTCTCACTGGTTCTCTCTTCTGCCGTTTTCCGTAGGACTCTCTTCTCTGACCTGCGTCTCCTTTGGAACTCTGCAGGTTCT
+
>AABBBBBFFFFFGGFGGGGFFHHGEGEC22BFFGEFGFEEDH1AEGGFGGFHHHHGHHGGGGCGGG/EEFHFHH//EEHGHHHH/EEGGGGGGHHHFHHHEEHF1<101FAFHF@C?DGFGHHHFFHGGHAHA@DD?EHGFHFHBFFFGGGFFGGEF---9;/BBFFFFFFFF//99FFFEFBF9FF9FFFFFFFFFFFFF/9D?BBFFFFF/B/BF/9BFF..;AADFFFFFFFFFFFFFFBBFFFFFF
@M05620:37:000000000-D9766:1:1101:9231:3576 1:N:0:93
ACCACACCTTCTACAATGAGCTGCGTGTGGCTCCCGAGGAGCACCCCGTGCTGCTGACCGAGGCCCCCCTGAACCCCAAGGCCAACCGCGAGAAGATGCCCAGGTGAGTGGCCCGCTACCTCTTCTGGTGGCCGCCTCCCTCCTTCCTGGCCTCCCGGAGCTGCGCCCTTTCTCACTGGTTCTCTCTTCTGCCGTTTTCCGTAGGACTCTCTTCTCTGACCTGAGTCTCCTTTGGAACTCTGCAGGTTCTA
+
AAAABAABFFFFFGGDGGGGFFGFEEGGHFHHHGGEFEGCGHHHHGEGA?ECHDFHHGHGGGGGEG>EGGGHHHEEGGGGGHHEAFGEG@>CCDHHHFHHHH<?FFH<GHGGHHGGGGGHHHHHHGHHGHGHHGGCAGFGHHGFCFGGGGGGGGGGG@---.FGGGFBBFFFFFFFFFFFFFFFFFFFFFFFFBDFFFFFFFF.;FFFFFFFFF9;BFFFFFFB99FFFFFFFFFFFFFFFFFFFFFFFFB
@M05620:37:000000000-D9766:1:1101:17661:3578 1:N:0:93
ACCACACCTTCTACAATGAGCTGCGTGTGGCTCCCGAGGAGCACCCCGTGCTGCTGACCGAGGCCCCCCTGAACCCCAAGGCCAACCGCGAGAAGATGACCCAGGCGAGTGGCCCGCTACCTCTTCTGGCGGCCGCCTCCCTCCTTCCTGGCCTCCCGGCGCTGCGCCCTTTCTCACTGGTTCTCTATTCTGCCGTTTTCCGTAGGACTCTCTTCTCTGACCTCAGTTTCCTTTAGATGTCAGCAGGATCT
+
ABBBBBBBFFFFGGGGGGGGGGHCGAEFHGHHGGGGGGGGGHHHHGGGFEGFDFHHHFHGGGGGGEEGGGGFHFFGGGGHFGHEFFEEGGGG//?F222?<FA///A/C<FFGF.<C--</00<0=0DG0CCG--;-...;F9A/90;9;CF?B.9?.--999A?;D.@=BF//:FFFF./999BF//9/;BFFCDFFFFB9/...;//9B//BFB/BFF////:/F/;/B99//9///://99/F..9//
@M05620:37:000000000-D9766:1:1101:15957:3586 1:N:0:93
GAGGCTGCTTTGGAAGAAACTCATAGATTACTGCAACAGTTCCCCCTGGACCTGGACAAGTTTCTTGCCTGGCTTACAGAAGCTGAAACAACTGCCACTCTTCAGAAAACTCTTCCAGGAGACGCCAAGCTCGTAAAAGAGCTGATGAAAAAACGGCAACTAATTCAAGAATGTCCGCTCCAGCACTCATGTGGACCCAATTGCACTATTGGCACCACTTGTACACGTATCAGACTTTCCACTTGCAAATG
+
>3A>3>BAFBB4F4AB4F4FGGHHHFGHGDBDDB4ACF2DFDDBBBAA2C2BFFEB231BDDGDFFFABB3BABF3BBBDGBBFF33BBB1FFGF33BB33BBF344323B344B43431??///>?>//33/<<0FGFC22B?B2B3?@20</>/<>//0<?1=1<1<1>11<>1.<.<A///<.0</00;00;/;C../00;<C000:00900;..:;;;=;09.;/090;9/;0000000009;;//;
@M05620:37:000000000-D9766:1:1101:13357:3631 1:N:0:93
ACCACACGTCCTACCTCGAGCCGCGTGAGGCTATCTAGTAGGCCCCCTTGCTGCTGACCAAGGCCCCCCTGAACCCCAAGGCCAACCGCGAGAAGATGACCCAGGTGAGTGGCCCGCTACCTCTTCTGGTGGCCGCCTCCCTCCTTCCTGGCCTCCCGGAGCTGCGCCCTTTCTCACTGGTTCTCTCTTCTGCCGTTTTCCGTAGGACTCTCTTCTCTGACCTGCGTCTCCTTTGGAACTCTGCAGGTTCT
+
AAAAAAAAFA1AFGG11A0AA0AAAAEA/BFG11B1ADAFB1ABAAA/B0111BBFGHG1B0////>EE/FHGHFEEGGHGHHHHGGGGG/CCCHHGGHGHHFHGHFHHHGFFHHGGGGGHHHBHHHHFFHGFHGGGGCHGHHGHGFGFHGCFGGEGGG@@AFGFG@FG@BFFFFFFFFF9FFFFFFFFFFFFF@--9EBFFFFFFFFFFFFFFFFFFFFFFFF-;B?FFFFFFFFFFFFFFFFFFF-BFB
@M05620:37:000000000-D9766:1:1101:20651:3670 1:N:0:93
ACCACACCTTCTACAATGAGCTGCGTGTGGCTCCCGAGGAGCACCCCGTGCTGCTGACCGAGGCCCCCCTGAACCCCAAGGCCAACCGCGAGAAGATGACCAAGTGAAGGGGCCCGCTCCTCCTTCGGGGGCCGGCCTCCTCCCTCCCTGCCCTCCCGGACCGCCGCCCTTCCCCATGGGTTCTCTCTTCGCCCTTTTTCGGTAGAACCTCTTTCTTGGACCGGATCCTCTTTGGAAATCCGCAAGTTCCT
+
ABBBBBBAFFFFGGGGFGGFGGHHGEGGHEHHHGGGGGGGGHEHHGGG1EGFFHGHFHHGGFFGGGGGGGGHHHHGGGGHAGHHHGGFGGGGGGHHHHHHHC/?111111//>C-----=///<00.<.-;-;--;-.;E//;.B.A..;.;./;D.9---;----;B-@F./.99./;.B..////;9/..;.-;BF/B--..;/9/..//;///////;.---.-./;/;B/B/B////..--;9;///
@M05620:37:000000000-D9766:1:1101:13392:3717 1:N:0:93
ACCACACCTTCTACAATGAGCTGCGTGTGGCTCCCGAGGAGCACCCCGTGCTGCTGACCGAGGCCCCCCTGAACCCCAAGGCCAACCGCGAGAAGATGACCCAGGTGAGTGGCCCGCTACCTCTTCTGGTGGCCGCCTCCCTCCTTCCTGGCCTCCCGGAGCTGCGCCCTTTCTCACTGGTTCTCTCTTCTGCCGTTTTCCGTAGGACTCTCTTCTCTGACCTGAGTCTCCTTTGGAACTCTGCAGGTTCT
+
BBCCCCCAFFFFGGGGGGFGGGHHGGGA4EHHHFFG?EEGDHHHHGGFFGGGFHGHGHHEFGCFGGGGGGGHGHHGGGGHGHHHHGGGGG/BGGHFGHHHHHGHFHHFGHHGGHHGCFFGHHHHHHHGGHGGHHGGGGGHGHFGGGGGFGGGGGFEGFC;-9F0FBFFFFEBFFFFFFFBFFBFFFFFFFFFFFDADFFFFFFF..:BFFFFFFFFFFFFFFF//9F0FFFFFFFFFFEFFFEFFF?ABFF
@M05620:37:000000000-D9766:1:1101:16182:3843 1:N:0:93
ACCACACCTTCTACAATGAGCTGCGTGTGGCTCCCGAGGAGCACCCCGTGCTGCTGACCGAGGCCCCCCTGAACCCCAAGGCCAACCGCGAGAAGATGACCCAGGTGAGTGGCCCGCTACCTCTTCTGGTGGCCGCCTCCCTCCTTCCTGGCCTCCCGGAGCTGCGCCCTTTCTCACTGGTTCTCTCTTCTGCCGTTTTCCGTAGGACTCTCTTCTCTGACCTGAGTCTCCTTTGGAACTCTGCAGGTTCT
+
ABBBBBBBFFFFGGGGGGGGGGHFGEGFEGHHHGGGGGGGGHHHHGGGGGGGHHHHHHHGEGGGGGGGGGGHHHHGGGGHGHHHHGGGGGGGFGHHHHHHHHH//<FGH1FFGHHGGGCGHHHFHHHHHFFGHHGGGGGHGHHGHGGGGGFFGGGGG??-9BFFGGFFFFFFFFFFFFFFFFFFFFFFFFFFFFFDFFFFFFFAD.BFFFBFFFFBFFFFFFFF/FFFFFFFFFFFFFFFFFFFFF?FFFF
@M05620:37:000000000-D9766:1:1101:16165:3854 1:N:0:93
ACCACACCTTCTACAATGCGCTGCGTGTGGCTCCCGAGGAGCACCCCGTGCTGCTGACCGAGGCCCCCCTGAACCCCAAGGCCAACCGCGAGAAGATGACCCAGGTGCCTGGCCGGCTACCCATTCTGGTGGCCGCCTCCCTCCTTCCTGGCGTCCCGGTGTTGCGCCCTTTCTCCCTGGTTCTCTCTTCTGCCGTTTTCCGTAGGACACTCTTGTCTGACCTGCGTCTCCTTTGGAACTCTGCTGGTTCT
+
AAA1AAA>>CCFGDGD3F1AE?EEEAA000FBAAFA/EAACHHGHGG?/ABFEGFCGHF>/EEGG/EEG>/0F>GGG?/GA/GHHG/<BC/<<CF11?<FCG/?F111011.F0---<CBG.0/=0=DG=/:.:A@-::C.//./BBB09C.-9:-C@A99--9/-9;-@BFF/F//-:A/;/////99//://---;ABBB/-;;BF-9/99///;BBB9//9;;99-;B9//9/9/B/9999/;FFFF;
@M05620:37:000000000-D9766:1:1101:8121:3876 1:N:0:93
ACCACACCTTCTACAATGAGCTGCGTGTGGCTCCCGAGGAGCACCCCGTGCTGCTGACCGAGGCCCCCCTGAACCCCAAGGCCAACCGCCCGAAGACGACCCAGGTGCGCGGCCCGCTACCTCTTGTGGTGGCCGACTCCCTCCCTCCCGGACTCCCGCCCGCGCCCCCTTTCTCACTGATTATCTCCTCTGCCGTTTTCCGTCGCACTCTCAACTCTGCACTGCCTATCCTTTAGTACTACACAGCTTCT
+
ABBBBAAAFFFFDGGGGGGFGGGGGEEFHGHHHFGG?EG2EGFHHGGGEGGF5FGHHHGG>E@EGGGGGGGFHHHGGGEGGHHH/FGGG/>B?///0/<//A/FF1?1--<--<<-@@-@CF:0:0;0./..;9-;9-.9E/CA./9...;-=-9/9A-----9--;-B-F///9/;9///;;/9///9.////-;9/E/9A/.--99-/////;/B/B9//////;//;999B///9//9//;;9.9;/9
@M05620:37:000000000-D9766:1:1101:18276:3893 1:N:0:93
ACCACACCTTCTACAATGAGCTGCGTGTGGCTCCCGAGGAGCACCCCGTGCTGCTGACCGAGGCCCCCCTGAACCCCAAGGCCAACCGCGAGAAGATGACCCAGGTGAGTGGCCCGCTACCTCTTCTGGTGGCCGCCTCCCTCCTTCCTGGCCTCCCGGAGCTGCGCCCTTTCTCACTGGTTCTCTCTTCTGCCGTTTTCCGTAGGACTCTCTTCTCTGACCTGAGTCTCCTTTGGAACTCTGCAGGTTCT
+
ABBBBBBBFFFFGFGGGGGGGGHHGEGEHGHHHGGEAEECGHHHHGGGEEFEFGHHHHHGGGGGGGGGGGGHHHGGGGGHGHHGFGGGGGGGGGHHGFHHHGHFC<?<GFFCEHG@C@DFFEHHGHHHDDGDHCCCGDGHFCGAHBGFBFFGF9FGED?99?A/BAFFFFFFFFBBF/FFFBFBFBBFFFBBFF-DFFAFBD:.A?FFFBFBF9B9BB/BFF/.;:/9/BBFF/FBFFFFFFFFBFFFFFF
@M05620:37:000000000-D9766:1:1101:17705:3903 1:N:0:93
ACCACACCTTCTACAATGAGCTGCGTGTGGCTCCCGAGGAGCACCCCGTGCTGCTGACCGAGGCCCCCCTGAACCCCAAGGCCAACCGCGAGAAGATGACCCAGGTGAGTGGCCCGCTACCTCTTCTGGTGGCCGCCTCCCTCCTTCCTGGCCTCCCGGAGCTGCGCCCTTTCTCACTGGTTCTCTCTTCTGCCGTTTTCCGTAGGACTCTCTTCTCTGACCTGAGTCTCCTTTGGAACTCTGCAGGTTCT
+
ABBBBBBBFFFFGGGGGGGGGGHFFBEFHGHHGGGFGGGGGHHHHGGGFEGGFHHHHFHGGG?GGGCGGGGHHHHFGGGGGHHGHFGEGCGGCDGHHHHHHGHHE<GHHGHFGHEGGGCGHHHHEHFHHGHGHHGCGGDC.GGFFFBBFGGGFGGFG?@GAGGGGGFFFFFFFFFFFFFFFFFFFFFFFFFFEFFDFFFFFFFFBDFFFFFFFFFFFFFFFFFFFFFFFFFFFFFFFFFFFFFFFFFABFB
@M05620:37:000000000-D9766:1:1101:17057:3904 1:N:0:93
GAGGCTGCTTTGGAAGAAACTCATAGATTACTGCAACAGTTCCCCCTGGACCTGGAAAAGTTTCTTGCCTGGCTTACAGAAGCTGAAACAACTGCCCCTGTCCTCAAGGATGCTCCCCTTGAGGACAGGATCCTAGCAGAATACCCGAGAGTAAAAGCGCTACTGAACCCATAGCAAGTCCGTCAGGACTTTCCGCTTTCGCACTCTTGTGGCTCCACTTGCCACCTTCTCAGCCTTTGTCCTTGTCACTG
+
CCDDCCFCFFFFGGGGGGGGGGHHHHHHHHHHHHHHHHHFGHHHHGGGHHHHGHHGHHHHGHHHHGGHHHHHHHHHHHHHHHHHHHHGHHHHHHH3FF?F@GCH3@FFG1F@2@DB1??023?B3?2?/BB3GF4BFGBB3?3D2BA/></22@>2F0/////?FFF1=/?<0<CGHH11<EHF?<G0<CG0=G<EGEG0;;A--/;0;0:...0CC:FGGGFGE.:;:FF0BF/;0C00=;;;:000;:B
@M05620:37:000000000-D9766:1:1101:13356:3920 1:N:0:93
ACCACACCTTCTACAATGAGCTGCGTGTGGCTCCCGAGGAGCACCCCGTGCTGCTGACCGAGGCCCCCCTGAACCCCAAGGCCAACCGCGAGAAGATGACCCAGGTGAGTGGCCCGCTACCTCTTCTGGTGGCCGCCTCCCTCCTTCCTGGCCTCCCGGAGCTGCGCCCTTTCTCACTGGTTCTCTCTTCTGCCGTTTTCCGTAGGACTCTCTTCTCTGACCTGAGTCTCCTTTGGAACTCTGCAGGTTCT
+
BBCCBBCAFFFFGGGGGG5FGGHHGFGBAEHGHFFF?EAEDHHHHGGEEFGGFHGHGHHAECCFGGGGGGGHHHHGGGGHGHHHHGGGGG<CFGHEBGHHHHHCFGG10?GFFHHGGGCDHHHHHHHGEGBDGHGGGGGHGGHGEFFGFFFFGGGGGC@--AFFFGFFFFFFFFFBFFFFBFFFFFFFFFFFFF-9DFFFFFFF?AFFFFFFFFBFFFFFFFFFBFFFFFFFFFFFFFFFFFFFFF?FFFF
@M05620:37:000000000-D9766:1:1101:17553:3921 1:N:0:93
GAGGCTGCTTTGGAAGAAACTCATAGATTAGTGCAACAGTTCCCCCTGGACCTGGAAAAGTTTCTTGCCTGGCTTACAGAAGCTGAAACAACTGCCAATGTCCTAAAGGATGCTACCCTACAGGCCCGACTCATCGACGCATCCCCGGGAGACAACGCGCTGCTGAACCAATGACAAGTCCGTAAGGGCTTTACGCTTTAGCACTCTTGTGGCTACAATTGACCCCATCTCAGCATTTGTCATTGTCACTG
+
AAAA1ACACBBDGF1GCFGFG11FEDHFFG1DF3DGGCCBFAG1BAAFGHGFGGHEFGEGGFDFHHH1BGFGFFF1BBFGHHGGH1@GGGGHGFHFH1GHB2FGHHF1FHGBBFHF00G0BB>>>?/E//<?FFHFG></>BCFAF<<CG@/?>GG?CCGGG<<CGGB.::CH0CGHGCGFG.CA9/..;;CFGFBEG.CGB0C0/;BFF0;9;BBFFBFFF;B----9:B/:FFB99//;BFFF/BFFF;
@M05620:37:000000000-D9766:1:1101:8992:3930 1:N:0:93
GAGGCTGCTTTGGAAGAAACTCATAGATTAGTGCAACAGTTTCGGATGGACCTGGATAAGTTTTTTGGTTGGATTAAAGAAGCTGAAAAAACTGCCACTGTTCTACAGGATGATACCCGTAAGGAAAGGCGCCTAGAAGACTACAAGGGAGTAAAAGAGCTGATGAAACAATGGCAAGAAAGTCAGGCATTTCCGCTTTAGCACTCTTGTGGATCCACTTGAACAATTCTCAGCATTTGTACTTGTACCTG
+
>11>>>BACBBDG1BB1BBBFFDDD3BF311BDA31FC01222000AA/0A0BCGE12AFEGG2BAEEAA/>1BB1D1DBB01@111@10/?B1BB11BFH2BBF2B10>111BBB1BE<<EGGFF00B?/>/?CCFGGH0@101@F//??CF1D11/<>D<<DG11DFGHF<C<C0C/</C<=0<<F.::C0;.;;CC;:;0C0=F0B;CEF0CFB/;;FF0C0/0;0=90;C0FFGG;;FBBB9;//:;
@M05620:37:000000000-D9766:1:1101:13662:3936 1:N:0:93
ACCACACCTTCTACAATGAGCTGCGTGGGGCTCCCGAGGAGCACCCCGTGCTGCTGACCGAGGCCCCCCTGAACCCCAAGGCCAACCGCGAGAAGATGCCCAGGTGAGTGGCCCGCTACCTCTTCTGGTGGCCGCCTCCCTCCTTCCTGGCCTCCCGGCGCTGCGCCCTTTCTCACTGGTTCTCTCTTCTGCCGTTTTCCGTAGGACTCTCTTCTCTGACCTGAGTCTCCTTTGGAACTCTGCAGGTTCTA
+
ABBBAAB34BBFGFFGGG5BGGHHGEG22AEAFAAB2EAE?GDGHGGAAEEFEHGHHGH>EC?>FEGGGEFGBGHGGGGHGHHHHGGGCD/>CGHBFGHHHHHEHHHHHHGGHHGGGCGHHHHHGHHGHFEHHGGGGGHGGGGGGGGGFGFGGGGGGG-;@B=DBBFBBFFFFFFFFFFFFFFFFFFF;BFFFBDFFFFFFFFDD/BFFFFFFFFBBFBFFFF/;BF/;FFEFEBFFFFFFFFFFFFFFFF
@M05620:37:000000000-D9766:1:1101:17556:3940 1:N:0:93
GAGGCTGCTTTGGAAGAAACTCATAGATTACTGCCACAGTTCCCCCGGTCCCTGTAACCGTTTCTTGCCTGGCTGCCAGAAGCTGCAACAACTGCCCCTGTCCTAAAGGATGCTCCCCGTAAGGCCAGGCTCCTAGCCGCCTCCACGGGAGTCACCGCGCTGCTGAAACAATGGCAAGTCCGTCAGGCCTTTCCGCTTTAGCACTCTTGTGGATCCCCTTGACCACTTCTCAGCATTTGTCCTTGTCCCTG
+
BBBBBAFBFFFFCGGGGGGGGGFDDDFGFGEEGGBGHH235AD32E2AAAABGBFGGGFEEGGFAD55BGHHHH11BBGBFGHF33BFGFGHB3FGAFHGHGHHH4BGGFHHFH3FFGGG/?GF3//?GFHHGH11<0?/<CFHFFEC?DDG0G1<A->CGGDHHHHBGFHHHHHGHGH00;CGGGGF.BFGGGGGGGGGGGGGGGGGGGGG9FBF..BFFB/:;.BFFFFFFFEFFFFF/;FFFF//;FB
@M05620:37:000000000-D9766:1:1101:9436:3964 1:N:0:93
GAGGCTGCTTTGGAAGAAACTCATAGATTACTGCAACAGTTCCCCCTGGACCTGGAAAAGTTTCTTGCCTGGCTTACAGAAGCTGAAACAACTGCCAATGTACTACAGGATGCTACCCGTAAGGAAAGTCTCCTAGAAGACTGCAAGGGAGTAAAAGATCTGATGAAACAATGGCAAGCAAGCCAGGCAGCTTCGCTACACCACTCTTGTGGATCCAATTGAACAATTCTCAGCATTTGTACTTTGACCTG
+
A>AABAFAFFFFCBBG4BFGGGFGFFGHHFHFGHGBGGHDGGHHHGGFHCFFGHGHFFFHGHHHHHGGHGFGGHGHHGFFHHGFGFFGGBGHHHHGHHHHH4B4BD333BFEG3@BGFE/EEHHH3G04B4BBBGB?FGH3333B1F/??B/F1F2@<1<@@2@@@11@FG?FG0F1//?0F/>00.FF..>11-<<.-0/<.<::00:0:.CFC:C:00000<0900;B90;;BFBGG;9F;90000;0;
@M05620:37:000000000-D9766:1:1101:17525:3968 1:N:0:93
ACCACACCTTCTACAATGAGCTGCGTGTGGCTCCCGAGGAGCACCCCGTGCTGCTGACCGAGGCCCCCCTGAACCCCAAGGCCAACCGCGAGAAGATGACCCAGGTGAGTGGCCCGCTACCTCTTCTGGTGGCCGCCTCCCTCCTTCCTGGCCTCCCGGAGCTGCGCCCTTTCTCACTGGTTCTCTCTTCTGCCGTTTTCCGTAGGACTCTCTTCTCTGACCTGAGTCTCCTTTGGAACTCTGCAGGTTCT
+
AAAABABBFFFFGGGGGGGGGGHHGGGGHGAGGFGGDGGGEGFGHGGEEEGFGHHHHHHGGEFGGGGEGGGHBGHGGGGHGGHHHGFGGGGGFGHGFGFHHGHGFHHHHHFFGHHGGGGGHHHHHGGGFGHGHGGGGGGHGHHGCBFF0BFGGFGGGDDGGGCBFCFFFFFFFFFFFFFFBFBFFFFBFFFFFFFADFFFFFFFADFFFFFFFFFFFFEFFFFFFFFFFFFFFFFFFFFFFFFFFFFFFFF
@M05620:37:000000000-D9766:1:1101:23094:3985 1:N:0:93
ACCACACCTTCTACAATGAGCTGCGTGTGGCTCCCGAGGAGCACCCCGTGCTGCTGACCGAGGCCCCCCTGAACCCCAAGGCCAACCGCGAGAAGATGACCCAGGTGAGTGGCCCGCTACCTCTTCTGGTGGCCGCCTCCCTCCTTCCTGGCCTCCCGGAGCTGCGCCCTTTCTCACTGGTTCTCTCTTCTGCCGTTTTCCGTAGGACTCTCTTCTCTGACCTGAGTCTCCTTTGGAACTCTGCAGGTTCT
+
CCCCCCCCFFFFGGGGGGGGGGHGGEGBCEHHHGGGGGGGFHHHHGGGGGGGGHHHHHHEGGGGGGGGGGGHHHHGGGGHGHHHHGGGGGFGGGHHHHHHHHHHGHHFHHHGGHHGGGGGHHHHHHHGHHHGHHGGGGGHGHHGHGGGGFGGGGGGGGG-CFGGGGFFFFFFFFFFFFFFFFFFFFFFFFFFFFFFFFFFFFFFFFFFFFFFFFFFFFFFFFFFFFFFFFFFFFFFFFFFFFFFEFFFFFF
@M05620:37:000000000-D9766:1:1101:13767:3986 1:N:0:93
ACCACACCTTCTACAATGAGCTGCGTGTGGCTCCCGAGGAGCACCCCGTGCTGCTGACCGAGGCCCCCCTGAACCCCAATGCCAACCGCGAGAAGATGCCCAGGTGAGTGGCCCGCTACCTCTTCTGGTGGCCGCCTCCCTCCTTCCTGGCCTCCCGGAGCTGCGCCCTTTCTCACTGGTTCTCTCTTCTGCCGTTTTCCGTAGGACTCTCTTCTCTGACCTGAGTCTCCTTTGGAACTCTGCAGGTTCTA
+
BBBBBBAAFFFDFGGFDEBFG5FFEBEBFEGHFFFAEAEEGHHHHGGGGEGFHFGHHHHGGGGGGGEGGGGHHGHGGGGHGHHHHGEEE@CCCDHHHFHHHHHA<<GGHFFGHE@DGCGHHHHFHFFH0/EHH@@DGGHGHHCC0GHG9FFFGGEGG---;FFFGGGB?/FFF//BFFFFFFFFFFFFEFFBFBADFFFFFFF..BFFFFBFFB/BFBBFBFBFFFFBFFFFFFFFFFFFFF/FF?99FFF
@M05620:37:000000000-D9766:1:1101:14666:3989 1:N:0:93
ACCACACCTTCTACAATGAGCTGCGTGTGGCTCCCGAGGAGCACCCCGTGCTGCTGACCGAGGCCCCCCTGAACCCCAAGGCCAACCGCGAGAAGATGACCCAGGTGAGTGGCCCGCTACCTCTTCTGGTGGCCGCCTCCCTCCTTCCTGGCCTCCCGGAGCTGCGCCCTTTCTCACTGGTTCTCTCTTCTGCCGTTTTCCGTAGGACTCTCTTCTCTGACCTGCGTCTCCTTTGGAACTCTGCAGGTTCT
+
AABCBCC>CFFFGGGGGGAGGGHHGFGB4BGBFAFF2EFGCHHHHGGAEFGGEHFHHHGAEE?EGGGGGGGHGHHGGGGHGHHHHGGGGG/BCGHFGHHHHGHHGHH1FGHGGHGGGGGGHHHHHHHHHHHGHHGGGGGHGHHGHGGGGGGGGGGGGGG-9@FGFGFFFFFFFFFFFFFFFFFFFFFFFFFFFFFFFFFFFFFFFFFFFFFFFFFFFFFFFFFF.@DFFFFFFFFFFFFFFFFFFFEFFFF
@M05620:37:000000000-D9766:1:1101:22200:3997 1:N:0:93
ACCACACCTTCTACAATGAGCTGCGTGTGGCTCCCGAGGAGCACCCCGTGCTGCTGACCGAGGCCCCCCTGAACCCCAAGGCCAACCGCGAGAAGATGCCCAGGTGAGTGGCCCGCTACCTCTTCTGGTGGCCGCCTCCCTCCTTCCTGGCCTCCCGGCGCTGCGCCCTTTCTCACTGGTTCTCTCTTCTGCCGTTTTCCGTAGGACTCTCTTCTCTGACCTGAGTCTCCTTTGGAACTCTGCAGGTTCTA
+
ABCCCCCCFFFFGGGGGGGGGGHHGFGBAEHHHGGGFGGGGHGHHGGGGGGGGHHHHGHGGGGGGGGGGGGHGHHGGEGHGHHHHGGGGGBGGGHHHHHHHHHGHGHHHHGGHHGGGGGHHHHHHHHHHHGHHGGGGGHGHHGHHGGGGGFGGGGGGA-CDFFFFFFFFFFFFFFFFFFFFFFFFFFFFFFFFFFFFFFFFFFFFFFFFFFFFFFFFFBFFFFFFFFFFFFFFFFFFFFFFFFFFFFFFFB
@M05620:37:000000000-D9766:1:1101:8015:4067 1:N:0:93
ACCACACCTTCTACAATGAGCTGCGTGTGGCTCCCGAGGAGCACCCCGTGCTGCTGACCGAGGCCCCCCTGAACCCCAAGGCCAACCGCGAGAAGATGACCCAGGTGAGTGGCCCGCTACCTCTTCTGGTGGCCGCCTCCCTCCTTCCTGGCCTCCCGGCGGTGCGCCCTTTCTCACTGGTTCTCTCTTCTGCCGTTTTCCGTAGGACTCTCTTCTCTGACCTGCGTCTCCTTTGGAACTCTGCAGGTTCT
+
BBABBBB>BCFFGFGGGG5BGGHHGEGBFEHFHBFE2EFEGHFHHGG0EEEGHHHHHHHAECGGGGGGGGGHGHHGGGGHGHHHHGGGGG/>DDH2?FGHHHAFFGH1FFHGGG/>CGGGHHHHH0=GH=GGHHGCGGGHGHHGFGGGGGGGGGGFFCA9;-;@DFFFFFFFFFFFFFFFFFFFFFFFFFFFFFFFFFFFFFFFDDFFFFFFFFFFFEFFFBFF.DDCFFFFFFFFFFFFFFFF/BFFFFF
@M05620:37:000000000-D9766:1:1101:16008:4082 1:N:0:93
ACCACACCTTCTACAATGAGCTGCGTGTGGCTCCCGAGGAGCACCCCGTGCTGCTGACCGAGGCCCCCCTGAACCCCAAGGCCAACCGCGAGAAGATGACCCAGGTGAGTGGCCCGCTACCTCTTCTGGTGGCCGCCTCCCTCCTTCCTGGCCTCCCGGAGCTGCGCCCTTTCTCACTGGTTCTCTCTTCTGCCGTTTTCCGTAGGACTCTCTTCTCTGACCTGAGTCTCCTTTGGAACTCTGCAGGTTCT
+
CCCCCCCAFFFFGGGGGGFGGGHHGEGB4FHHHFFFDEGGFHGHHGGGGGGGGHGHHHHEGCGGGGGGGGGHFHHGGGGHGHHHHGGGGGBDGGHGHHHHHHHHGHHGHGHGGHHGGGGGHHHHHHHHHHHGHHGGGGGHGHHGHGGGGGGGGGGGGGGA@GGGGGFFFFFFFFFFFFFFFFFFFFFFFFFFFFFDFFFFFFFFFFFFFFFFFFFFFFFFFFFF/BFFFFFFFFFFFFFFFFFFFFFFFFF
@M05620:37:000000000-D9766:1:1101:12787:4091 1:N:0:93
GAGGCTGCTTTGGAAGAAACTCATAGATTACTGCAACAGTTCCCCCTGGACCTGGAAAAGTTTCTTGCCTGGCTTACAGAAGCTGAAACAACTGCCAACTGCAACCACCAGGTAATCGACACCACAAAACGAGAACCAACTAAAAAACCACAATAACCAGTACGTCCGAAGTAAGCGCTTTCGACATAATGAGGCTACACTAGCCCACTTATCAATATTTATCATTGTAACTGTCAAATGACGGACCACGG
+
BBCCBCFCFFFFGFFGGGGGGGHHHHHHHHGHHHBFFHGHHGGHHGEFEFFGHHGFB3CGBFGGHHGFFGHHHHHEFGHHHHHHHFFGFGEHHHB?33?3333B3111??B1BBFB4?B///?//??000<///?2?0//2222>2//?///?111=1=/11?.<0.-.<-<0000<-<.<<A:.:.000000;;:0/::0/;/;/C;:0;0;B0000000;;:FF000;0CB:0;B00000.::;DF..9
@M05620:37:000000000-D9766:1:1101:11505:4097 1:N:0:93
ACCACACCTTCTACAATGAGCTGCGTGTGGCTCCCGAGGAGCACCCCGTGCTGCTGACCGAGGCCCCCCTGAACCCCAAGGCCAACCGCGAGAAGATGACCCAGGTGAGTGGCCCGCTACCTCTTCTGGTGGCCGCCTCCCTCCTTCCTGGCCTCCCGGAGCTGCGCCCTTTCTCACTGGTTCTCTCTTCTGCCGTTTTCCGTAGGACTCTCTTCTCTGACCTGAGTCTCCTTTGGAACTCTGCAGGTTCT
+
CCCCBCCAFFFFGGGGGGGGGGHHGGGBAEHHHFFFDGGGGHHHHGGGGGGGHHHHHHHGGGGGGGGGGGGHGHHGGGGHGHHHHGGGGG/CGGHGHHHHHHHHGHHGHHHGGHHGGGGGHHHHHHHHHHHGHHGGGGGHGHHGHGGGGGGGGGGGGGGCBGGGGGFFFFFFFFFFFFHFFFFFFFFFFFFFFFFFFFFHFFFFFFFFFFFFFFFFFHHHHFHFBFFFFFFFFHHFFFFFFHFFFFFFFFF
@M05620:37:000000000-D9766:1:1101:17629:4112 1:N:0:93
ACCACACCTTCTACAATGAGCTGCGTGTGGCTCCCGAGGAGCACCCCGTGCTGCTGACCGAGGCCCCCCTGAACCCCAAGGCCAACCGCGAGAAGATGACCCAGGTGAGTGGCCCGCTACCTCTTCTGGTGGCCGCCTCCCTCCTTCCTGGCCTCCCGGAGCTGCGCCCTTTCTCACTGGTTCTCTCTTCTGCCGTTTTCCGTAGGACTCTCTTCTCTGACCTGAGTCTCCTTTGGAACTCTGCAGGTTCT
+
ABBBBBBBFFFFGGGFGGGGGGHGGEEEHGHHHGGEAEGCFHHHHGGGEEFFGGFHHGHGGGFGGGEGGGGHHHHGGGGHGHHGFGGGGGGGCFHHHGHHHHHHGCGHHDHGGHHGGGGGHHHHHHHHHGHGHHGGGGGHGGHGHGGGGGEGGGGGGG-BBGFFGGFFFFFFFFFFFFFFFFFFFFFFFFFFFFFFFFFFFFFFFBFFFFFFFFFFFEFFFFFFFFFFFFFFFFFFFFFFFFFFFFFFFFF
@M05620:37:000000000-D9766:1:1101:23639:4128 1:N:0:93
ACCACACCTTCTACAATGAGCTGCGTGTGGCTCCCGAGGAGCACCCCGTGCTGCTGACCGAGGCCCCCCTGAACCCCAAGGCCAACCGCGAGAAGATGACCCAGCCGAGAGGCCCGCTGCCGCTTCTGGTGGCCGCCTCCCTCCTTCCTGGCCTCCCGGAGCTGCGCCCTTTCTCACTGGTTCTCTCTTCTGCCGTTTTCCGTAGGACTCTCTTCTCTGACCTGAGTATCCTTTGGAACTCTGCAGGTTAT
+
BBBBBBABFFFFGGGGGGGFFGGHFEEEFEHHHGGGGGFGGHHHHGGGFEGGHHHHHHHGGGGGGGGGGGGHGHHGGGGHGHHHHGGGGGGGGGHHHHHGF2F/0/>/>-<.EGDGGG-.<--:CC0C::;AGF@DC9EG?/FGG0FGFF/.AFGGE?---;F/99@DAABFFFFFBFFF9FFFFFFFFFFFFB;DDFEFFFFADDFFFF/;/BF/9BF/BFFF/BF/9F9FFEBFFFFFFFFBFF.A//9
@M05620:37:000000000-D9766:1:1101:12833:4145 1:N:0:93
ACCACACCTTCTACAATGAGCTGCGTGTGGCTCCCGAGGAGCACCCCGGGCTGCTGACCGAGGCCCCCCTGAACCCCAAGGCCAACCGCGAGAAGATGACCCAGGTGAGTGGCCCGCTACCTCTTCTGGTGGCCGCCTCCCTCCTTCCTGGCATCCCGGAGCTGCGCCCTTTCTCACTGGTTCTCTCTTCTGCCGTTTTCCGTAGGACTCTCTTCTCTGACCTGAGTCTCCTTTGGAACTCTGCAGGTTCT
+
1>AAAAAAFF1DFGG1A1BB1AA1EBEEGAHHGGA0BEE/FHHHHGCF//AAFA1FG>BEGGGG/E/EEGGHHHC>EGGEEHH/<?C@C/>B//?GD1DGBGHH/1F1F1>FGHHGGGGG/0D0DD<DGHHGHCCGG.:EGG/./0;CFFGG/;B/AA@-;--;B@@A@@FFBFFFFFFEFFBBF/99/BBFFF@FFFEFFFFF-AFFFFFFFFFFBBFFFFFBBFFFFFFFFFFFFFFFFFFFFFFAFFF
@M05620:37:000000000-D9766:1:1101:18702:4165 1:N:0:93
ACCACACCTTCTACAATGAGCTGCGTGTGGCTCCCGAGGAGCACCCCGTGCTGCTGACCGAGGCCCCCCTGAACCCCAAGGCCAACCGCGAGAAGATGACCCAGGTGAGTGGCCCGCTACCTCTTCTGGTGGCCGCCTCCCTCCTTCCTGGCCTCCCGGAGCTGCGCCCTTTCTCACTGGTTCTCTCTTCTGCCGTTTTCCGTAGGACTCTCTTATCTGACCTGCGTCTCCTTTGGAACTCTGCAGGTTCT
+
AAA1AAAAFFFFDBGDBFAAF1F1E0AAA0GG1BFA0EEEEHHGHGGEEAFGGFHGHHFE/EEGG/EEGEE0GCGEGGCGCAHHHG?<CC<</CFB>D1DFGEEE?F1?GFGAFCCCGGGHHH0DGFHHHHGAH@-@.:CEHH?FGBBFFBC.BFGGGG-;@F/C@@-@@FFFFFFFFFFFF/BFFBFFFFFFF@FFFFFFFFFFFFFFFEFFF/9FFFFBF/;-;;@BFFFFFFFFFFFFFFFFFFFFFF
@M05620:37:000000000-D9766:1:1101:9269:4189 1:N:0:93
GAGGCTGCTTTGGAAGAAACTCATAGATTACTGCAACAGTTCCCCCTGGACCTGGACAAGTTTCTTGCCTGGCTTACAGAAGCTGAAACAACTGCTAATCGTCCGAAACGTAACCTAGAAGCCTCAAAGGGAGTAAACGAGCTGAAGAAACAATGGCAACAAGGTCAGGCAATTCTGCTATAGCACTCTTATGGATCCAATTGCACAATTCTAAGAATTTGTACTAGTAACTGACATGCCCGTGAACCAAG
+
A3>AAAFA4DDFGFGGGFFGFGGHHHHDFGGHGFHHCHHDFGH3GGEFAGBGFGEHAF1BGHFHFHFFGB3BFHHGG5BFHHGHHHGHHH?GHGF4FD431?11>1?E/11B0?BB3?33330?FG3B3B??<<01BB??//?1@1@@@G@@?1FC0<F/0?0??1F00>G0>1>11=11=1><=<0/DG0=D/00<<0<DGG0GGB/:00:0::0<C:GFGFF009;90C90;B000CC/:-...:;9.9
@M05620:37:000000000-D9766:1:1101:19665:4216 1:N:0:93
ACCACACCTTCTACAATGAGCTGCGTGTGGCTCCCGAGGAGCACCCCGTGCTGCTGACCGAGGCCCCCCTGAACCCCAAGGCCAACCGCGAGAAGATGACCCAGGTGAGTGGCCCGCTACCTCTTCTGGTGGCCGCCTCCCTCCTTCCTGGCCTCCCGGAGCTGCGCCCTTTCTCACTGGTTCTCTCTTCTGCCGTTTTCCGTAGGACTCTCTTCTCTGACCTGAGTCTCCTTTGGAACTCTGCAGGTTCT
+
ABABBBBBFFFFFGGFGGGGGGFFAEGFHCGHHG2EEEEF?GHHHGEGAEF1FGHHHFCFGGGGGGGGGGGHHHFGGGGGGGHCEGGGGGGG?DGGGGHHHHHG<GGHHHHGGHFGGGGGHHHHHHHHEGHGHGDCGGGHFEH.:CGGGGFGFBGFGA-BG?FFGGFFFFFFFFFFFFFFFFFFFFFFFFFFFFFFFFFFFFFFDDFFFFFFFFFFFFFFFFFFEFFFFFFFFFFFFFFFFFFFFFFFFFF
@M05620:37:000000000-D9766:1:1101:9104:4242 1:N:0:93
ACCACACCTTCTACAATGAGCTGCGTGTGGCTCCCGAGGAGCACCCCGTGCTGCTGACCGAGGCCCCCCTGAACCCCAAGGCCAACCGCGAGAAGATGACCCAGGTGAGTGGCCCGCTACCTCTTCTGGTGGCCGCCTCCCTCCTTCCTGGCCTCCCGGAGCTGCGCCCTTTCTCACTGGTTCTCTCTTCTGCCGTTTTCCGTAGGACTCTCTTCTCTGACCTGAGTCTCCTTTGGAACTCTGCAGGTTCT
+
BBBBBBBBFFFFGGGGGGGFGGHHGGGECFHHHGGGGGGGGHHHHGGGEEGGHHGHHHHGGGEGGGGGGGGHHHHGGGGHGHHHHGGGGGGGGGHHHH2FCF/?<<1<??FCFH?>@DGGFD0DFGDGF0<?C<@@C?DHACGDHGGGBFFGFFFEED?@?A./BAFD;BFFB/FFFFF.BFE//99BFB/BB9-:DFEF/.9.;DFFFF/BBFF/:99/B:9:/.;BBFFFFBFBFFFB//9B/FAFFFF
@M05620:37:000000000-D9766:1:1101:18142:4245 1:N:0:93
ACCACACCTTCTACAATGAGCTGCGTGTGGCTCCCGAGGAGCACCCCGTGCTGCTGACCGAGGCCCCCCTGAACCCCAAGGCCAACCGCGAGAAGATGACCCAGGTGAGTGGCCCGCTACCTCTTCTGGTGGCCGCCTCCCTCCTTCCTGGCCTCCCGGAGCTGCGCCCTTTCTCACTGGTTCTCTCTTCTGCCGTTTTCCGTAGGACTCTCTTCTCTGACCTGAGTCTCCTTTGGAACTCTGCAGGTTCT
+
BBBBBBBBFFFFGGGGFGGFGGHHGEEA4AFGFFFEEGGG2FHGGEGG1EECFHFHHHGGGCCFGGGGGGCHFGHGGGGHGHHHHGGEFGCCGGGFFGHHHHGHFCGHCFGFGHHGGGGGHHHHHHHHHHHGHHGGGGGHGHHGHGGGGGGGGGGGFGFB@FGFGGFFFFFFFFFFFFFFFFFFFFFFFFFFFFFFFFFFFFFFFFFFFFFFFFFFFFFFFFFFFFFFFFFFFFFFFFFFFFFFFFFFFFF
@M05620:37:000000000-D9766:1:1101:23225:4258 1:N:0:93
ACCACACCTTCTACAATGAGCTGCGTGTGGCTCCCGAGGAGCACCCCGTGCTGCTGACCGAGGCCCCCCTGAACCCCAAGGCCAACCGCGAGAAGATGACCCAGGTGAGTGGCCCGCTACCTCTTCTGGTGGCCGCCTCCCTCCTTCCTGGCCTCCCGGAGCTGCGCCCTTTCTCACTGGTTCTCTCTTCTGCCGTTTTCCGTAGGACTCTCTTCTCTGACCTGAGTCTCCTTTGGAACTCTGCAGGTTCT
+
>AAA3>A>BBBDBB5FFGDEGFHHGEGBAEFAGACB2FEFGBAFGFEGGEEFHHHHGGHGGFGFGGGGGGGHBGGEEGGHGH?GHGGGBC/>CGHHFFHHFFHA/?G1F1FFGHHGGGCFHGHHHFHHHHFGHHGGGGGGGHHGGGGGGGFGGGGGGGG-BCGGGGFFDFFFFFFFFFFFBFFFFFFFFFFFFFFFFFFFFFFFFF/FFFFFFFFBFFFFFFFE/;FFFFFFFFFFFFFFFFFFFFFFFFF
@M05620:37:000000000-D9766:1:1101:16063:4311 1:N:0:93
GAGGCTGCTTTGGAAGAAACTCATAGATTACTGCAACAGTTCCCCCTGGACCTGGAAAAGTTTCTTGCCTGGCTTACAGAAGCTGAAACAACTGCCAATGTCCTACAGGATGCTACCCGTAAGGAAAGGCTCCTAGAAGACTCCAAGGGAGTAAAAGAGCTGATGAAACAATGGCAAGTAAGTCAGGCATTTCCGCTTTAGCACTCTTGTGGATCCAATTGAACAATTCTCAGCATTTGTACTTGTAACTG
+
BABBBBFBFFFFGGFGGGFGGGHHHHHHHHHGHHHHHHHFGGHHHGGFHHHHHHHHGHHHFGHHHHHHHHHHHHHGHHHHHHHGHFFHGHGHHHHHHHHHHHHHHHHHHGHHHHHHHHGEGGHHHHFGFHHHGHHHFEHHHHHHC?GGGHGGHHHHHGHHHHGHHHHHHHHHHHHHHGGGDGGHGHHHFHHHHHGGGGGHHHHHFHHHHFHGHGHHG0CGHHGHGFHHHHFFGGGGGGGGGGGGGCFFFGG
@M05620:37:000000000-D9766:1:1101:9077:4318 1:N:0:93
ACCACACCTTCTACAATGAGCTGCGTGTGGCTCCCGAGGAGCACCCCGTGCTGCTGACCGAGGCCCCCCTGAACCCCAAGGCCAACCGCGAGAGGATCACCCACGCGCGTGGCCCGCTACCTCTTCCGGCGGCCGCCTCCCTACCTCCTGGCCTCCCCGCGCTGCGCCCTTTCTGACTGGTTCTCTATTATGCCGTTTTCCGTAGGACTCTCTTCTCTGAACTCCGTCTCCTTTGGATCTCTGCAGCATCT
+
BCCCCCBCFFFFGGGGGGGGGFHHGE?EHEHHHGGGAFEGGHHHHGGGGEGGHHHHHHHGGGGGGGGGGGGFHGHGGGEHGHHHHGEEGGGC//??2<<?FGE/</>-><<CG<<<C-;CGHHEHH0::-A-@->=DFFFF./../9A./:9FBF?A.--;BFD.--.:9/B/F/;9FFE;9FFFFEFF/9B9/-;.9AFFFF..;;:FFF/9B99FFFFBBF//99.:.BFFF////;:;//:;F/.99:
@M05620:37:000000000-D9766:1:1101:11117:4426 1:N:0:93
ACCACACGTTCTACAATGCGCTGCGTGCGGCTCCCGAGGAGCACCCCTTGCTGCTGACCAAGGCCCCCCTGAACCCCAAGGCCAACCGCGCGAAGATGACCCAGGTGCGTGGCCGGCTACCTCTTGTGGTGGCCGCCTCCCTCCTTCCTGGCCTCCCGGTGGTGCGCCCTTTCTCACTGGTTCTCTCTTCTGCCGTTTTCCGTAGGACTCTCTTGTCTGACCTGCGTCTCCTTTGGAACTCTGCAGGTTCT
+
AAAAA1A>>BCAGGGGGGGEF?EAEBA00AEAA/BA/AE//GHGHGGB0B@F1G11FHB1?>/FHAEEE>/>F>GGG?>GCAGHHG</BC/<@C@/1?<?<G/FF<?1>FC?-G-<@CEFHHGFG0<0E/CACHG?9.9AEGGA/CBFFFFFA0A9ABG9;-9;B9-9-@9/BBFFBFBFBFFB9B/9FFFFB9@-AFFFFFB-ABFFBFFFBF/;FFF;BF/BF?B@BFFFFBFBBFFFF/BFFFFFEF/
@M05620:37:000000000-D9766:1:1101:20526:4428 1:N:0:93
GAGACTGCTTTGGCAGAAAGTTATAGGTTACTCCAACAGTTCACCCTGGACCTGGGAAAGAGTCTCGCCTGAACTACAAAGCCTGACGCAAGTGGAAAACACAGATGAGAGGCAAGCTACGTCTTCTGGCGGCAGCATCCCTCCTTCCTGAACTCACGAAGCTGCGCCCTTTCTCACTGGAACTCACAACTGACGTTTTACGTAGGACTATCTTATATGACCTGAGTCTCCTTAGGAACTATGCAGGTTCT
+
>>1>>1BBBBBDABA11BBABBA3A3BDA1BDAB111ABA2DDFGGABA0BB0ABBB1ABBABBBDBBABFGFEB1BBB10BB@>>B>>/>>111111BB/B?0BBBBF1B?EFGEGFGF/BBBFF2BG1BCCCGC@<?<?GHGH1FCB11?>>F1>..>.<1<C?@CCGGH0<<CGGFH//;=:0;00:;;9CECEF?0;.;0;.FGE/;FFF;;B0;;CF09BBFFFFFFF/9//BF/B;FFFBF-99F
@M05620:37:000000000-D9766:1:1101:17103:4448 1:N:0:93
ACCACACCTTCTACAATGAGCTGCGTGTGGCTCCCGAGGAGCACCCCGTGCTGCTGACCGAGGCCCCCCTGAACCCCAAGGCCAACCGCGAGAAGATGACCCAGGTGAGTGGCCCGCTACCTCTTCTGGTGGCCGCCTCCCTCCTTCCTGGCCTCCCGGAGCTGCGCCCTTTCTCACTGGTTCTCTCTTCTGCCGTTTTCCGTAGGACTCTCTTCTCTGACCTGAGTCTCCTTTGGAACTCTGCAGGTTCT
+
AAAABAABFFFFDGGFEGFFGFCEEBEBAEHHHGGEAEE?EHHHHGGGEEEFHFGGHGFFCGGGGGEGGFGHHHHEGGGEFHHHFGGEG@>CCDHFGDFHHHEGCFGGG<GGGHHGGGGGHGHHHHHHHHHGCHFGGGGFEHHGGGGGFFBFFGGGGGG@BAAFGGFFFFFFFFFFFFFFBFFBFFFFFFFFFFFDFFFFFFFFFFFFFFFFEFFFEBFFFFFFFFFFFFFFFFFFFFFFF/FFFFFFFFF
@M05620:37:000000000-D9766:1:1101:9139:4458 1:N:0:93
ACCACACCTTCTACAATGAGCTGCGTGTGGCTCCCGAGGAGCACCCCGTGCTGCTGACCGAGGCCCCCCTGAACCCCAAGGCCAACCGCGAGAAGATGACCCAGGTGAGTGGCCCGCTACCTCTTCTGGTGGCCGCCTCCCTCCTTCCTGGCCTCCCGGAGCTGCGCCCTTTCTCACTGGTTCTCTCTTCTGCCGTTTTCCGTAGGACTCTCTTCTCTGACCTGAGTCTCCTTTGGAACTCTGCAGGTTCT
+
BBCCCCCCFFFFGGGGGGGGGGHHGGGEEGHHHGGGGGGGGHHHHGGGGGGGHHGHHHHEGGGGGGGGGGGHHHHGGGGHGHHHHGGGGGGGGGHHHHHHHHFHCFCD0<<FFHE?@ACDGHFHHFGH0DGCGC@GCFGHGFHDHGGGGGBFGFFGEEC--:FBFFFFFFFFFFFFFFFFFFBBBBBFFFFFFB:DFFEFFFFFFBFBFFFFFFBFFFFEFFBBFFFFFFFFFFFFFFEFFFFFFF?FFFF
@M05620:37:000000000-D9766:1:1101:7953:4474 1:N:0:93
ACCACACGTCCTACAATGCGCTGCGTGCGGCTCTCGAGTAGCACCCCGTGCTGCTGACCGAGGCCCCCCTGAACCCCAAGGCCAACCGCGCGAAGATGACCCAGGTGAGTGGCCCGCTACCTCTTCTGGTGGCCGCCTCCCTCCTTCCTGGCCTCCCGGAGCTGCGCCCTTTCTCACTGGTTCTCTCTTCTGCCGTTTTCCGTAGGACTCTCTTCTCTGACCTGAGTCTCCTTTGGAACTCTGCAGGTTCT
+
AAAAAAA>B1AAGG1AFGBAAEEEEG000AA//0B/AE1BA1ABBEE/AE//1BFGHGH/>>/>?EEEGGGHFH/EGGGHGHHHHGGCCG/>BCGGHHGHHHGGGHHHHHHGEFHGGGGGHHHGHHHHHHHGHHG@GFGGGFGGGGGGGGGGGGEEGAG@@@FFF@@F@@FFEFFFFFFFFFFFFFFFFFFFFF@FFFFFFFFFFFFEFBFFFFBFFFFFFFFF/FFFFFFFFFFEFFFFFFFFFFFFFFF
@M05620:37:000000000-D9766:1:1101:11800:4516 1:N:0:93
ACCACACCTTCTACAATGAGCTGCGTGTGGCTCCCGAGGAGCACCCCGTGCTGCTGACCGAGGCCCCCCTGAACCCCAAGGCCAACCGCGAGAAGATGCCCAGGTGAGTGGCCCGCTACCTCTTCTGGTGGCCGCCTCCCTCCTTCCTGGCCTCCCGGAGCTGCGCCCTTTCTCACTGGTTCTCTCTTCTGCCGTTTTCCGTAGGACTCTCTTCTCTGACCTGAGTCTCCTTTGGAACTCTGCAGGTTCTA
+
AAAAAAA>CFFFGGGGFG1AF1FBFEEBABFGFEFEEEGGGHHHHGGGFGGGHHGHHHHCGGGGGGGGGGGHHHGGGGGHGHHHHGGGGG/B?CFHGHHHHHHGHHHHHHGGHHGGGGGHHHHHHHHHHHGHGGGGGGHGHHGHHGGGGGGGGGGGGG-AAGGGGGF@@FFFFFFFFFFFFFFFFFFFFFFFF@FFFFFFFFFFFFFFFFFFFFFFFFFFFFFBFFFFFFFFFFFFFFFFFFFFFFFFFFB
@M05620:37:000000000-D9766:1:1101:12416:4551 1:N:0:93
ACCACACCTTCTACAATGAGCTGCGTGTGGCTCCCGAGGAGCACCCCGTGCTGCTGACCGAGGCCCCCCTGAACCCCAAGGCCAACCGCGAGAAGATGACCCAGGTGAGTGGCCCGCTACCTCTTCTGGTGGCCGCCTCCCTCCTTCCTGGCCTCCCGGAGCTGCGCCCTTTCTCACTGGTTCTCTCTTCTGCCGTTTTCCGTAGGACTCTCTTCTCTGACCTGAGTCTCCTTTGGAACTCTGCAGGTTCT
+
CCCCCCCAFFFFGGGGGGFGGGHHGGGBEEHHHGGFDGGGFHHHHGGGGEGGFHHHHHHGGGGGGGGGGGGHGHHGGGGHGHHHHGGGGGDGGGHFGGHHHHHHFGHFHGHGGHHFGGGGHHHHHHGHHHHGHHGGGGGHGHHGHGGGGGGGGGGGGBD?DGEGGGFFFFFFFFFFFFFFFFFFFFFFFFFFFFFFFFFFFFFFFFFFFFFFFFFFFBFFFFFFFFFFFFFFFFFFFFFFFFFFFFFFFFF
@M05620:37:000000000-D9766:1:1101:12878:4594 1:N:0:93
ACCACACCTTCTACAATGAGCTGCGTGTGGCTCCCGAGGAGCACCCCGTGCTGCTGACCGAGGCCCCCCTGAACCCCAAGGCCAACCGCGAGAAGATGCCCAGGTGAGTGGCCCGCTACCTCTTCTGGTGGCCGCCTCCCTCCTTCCTGGCCTCCCGGAGCTGCGCCCTTTCTCACTGGTTCTCTCTTCTGCCGTTTTCCGTAGGACTCTCTTCTCTGACCTGAGTCTCCTTTGGAACTCTGCAGGTTCTA
+
BBBBBBBBFFFFGGGFGGGGGGHHGFGEGFHHHGGGGGGGGHHHHGGGEEGFHHGHHHHGGGGGGGGGGGGGHHHGGGGHGHHFFGGGGGFGG/FFF2FHHHHEGGGHFFFGHHGGGGGHHHHHHHHHGHGHHGGGGGHGHHAHGFGGGGGGGGGGGB-BBF/FGGFFFFFFFFFFFFFFFFFFFFFFFFFFFFDFFFFFFFFFFFFFFFFFFFFFFFFFFFFFFFFFFFFFFFFFFFFFFBFFFFF/FFF
@M05620:37:000000000-D9766:1:1101:20332:4618 1:N:0:93
ACCACACCTTCTACAATGAGCTGCGGGTGGCTCCCGAGGAGCACCCCGTGCTGCTGACCGAGGCCCCCCTGAACCCCAAGGCCAACAGCGAGAAGATGACCCAGGTGAGTGGCCCGCTACCTCTTCTGGTGGCCGCCTCCCTCCTTCCTGGCCTCCCGGAGCTGCGCCATTTCTCACTGGTTCTCTCTTCTGCCGTTTTCCGTAGGACTCTCTTCTCTGACCTGCGTCTCCTTTGGAACTCTGCAGGTTCT
+
AAA1AAAACFFFG3GF3GA1G1GBF0A000BF1BFA/FEG?GHHHGGGAEEGBDFCGHCE/E?EG/EGG@F0F>FEGC/G//GHHG/0BC<</CFB1?1<CGHHGHGBFHHGFCG@CGGCHHFFHHHHHHFGEHGGCG.;EGFFGG0:F0C?A0;A9E?-A@FFF=-9BAB/FFFBBBFFFFFFBBBFFFBBFF@ABFFFFFFFFFFFEFBBBFFFFFF/BFFF-99@BFFFFFEFFFFFFFFFFFFFFFF
@M05620:37:000000000-D9766:1:1101:11520:4712 1:N:0:93
GAGGCTGCTTTGGAAGACCCACCTTCATAACTGCACACACTCCCCCGGAACGGGTAACCGTTGCTTTCCTGGCTGACAGACGCGACCACACCTCCTGCCCGTAAGGACCGGCTCCTCTACTCCTCCAAGGGAGGCCCCGCTCTGATGCCACCCTGGCACGTCTGTCCGGCCTTTCCGCTTTCGCACTCTTGTGGATCCCCTTGAAAACTTCTCCGTCTTTGTCCTTGCAACTGACAAGCCCGGGACAGCAG
+
>1A>>AF1BBBDGABA1B1A1AA011BB33BA1AA1BB0A0BBFEG////A/AAA/A1B>/B?/B1D1BFF00B/BFGFG0>>//>E/?/??00?011B??///BB??/>CGCE/??1?FD<FGG<01<FE.C-<CCC-<-;;C0<0;00;:EC:;F/0;;99;C;0.-;-;;FFG.ABBF/:;-;@/;9;;FB99BFFAFFF/;/;9BBFFFBB-;AE:9F///9B/;/;BB//;B-;A--@@@--9-:-
@M05620:37:000000000-D9766:1:1101:18961:4737 1:N:0:93
GAGGCTGCTTTGGAAGAAACTCATAGATTACTGCAACAGTTCCCCCTGGACCTGGAAAAGTTTCTTGCCTGGCTTACAGAAGCTGAAACAACTGCCAATGTGCTACTAGATGTAACCAGAGGGGACAAGAACATACAAAAGGACCAGAAGAGAAAATAAAACAATAGAAAGTAAGACATAAATAAGCCATTTAGCACTCATCACTATTGAATAGAACAATTAACAATATTTGGACTTTGAACTTACACGCG
+
BBBBBBFBFFFFGFGGGBFGGGHHFDGHHHFFHHGHGHHGHGGHHEFFHFFGHHGGFFBGFHHHHFHGGFHHGHGFFGHHHHGHHBDGFGFHHHHHHHHHB44B4B34434B44B433?111///>?0B?32B33?3B302<?0/?00?220@2@<22@F2<//111?1?1?111?101<11=1111<0>FFH1111></000<00=000000000::/;000<0000;C;00:/CG000;FG000009--
@M05620:37:000000000-D9766:1:1101:7699:4766 1:N:0:93
ACCACACCTTCTACAATGAGCTGCGTGTGGCTCCCGAGGAGCACCCCGTGCTGCTGACCGAGGCCCCCCTGAACCCCAAGGCCAACCGCGAGAAGATGCCCAGGTGGATGGGCCCGCTACCCTTTCGGGTGGCGGCCTCCCCCCTTCCTGGCCCCCCGGAGCGGCGCCCTTTCTCACTGGTTCCCTCTTCTCCCGTTTTCGGTAGAACTCCCTTCTCGGACCTGAGTCTCCTTTGAACCTCTGAGGTTTCT
+
ABBCCCCAFFFFGGGGGGFGGGHHGGGBEEHHHGGE?FEGGHGHHGGGGGEFGHHHHHHGGGGCGGGGGGGHHHHGGGGGGHHHHGGGGGGGGGHHHG2GHF/?11//11?/?GD--<-A/.0<00.<.<;-:--;9.;E..;?D.;/0B9F..;C-:;-------;D-;F/9//B//;/;//////B:B//:/.;FF.;--9.;////9/.;99;9...;-/;/:/;9F/FF/:/;/.;9////;/;;99
@M05620:37:000000000-D9766:1:1101:19569:4774 1:N:0:93
ACCACACCTTCTACAATGAGCTGCGTGTGGCTCCCGAGGAGCACCCCGTGCTGCTGACCGAGGCCCCCCTGAACCCCAAGGCCAACCGCGAGAAGATGCCCAAGTTGAGGGGCCCGCTCCTTCTTCTGGTGGCCGCCTCCCTCCTTCCTGGCCCCCCGGAACGCGCCCCTTCCTCCCTGGTTCCCTCTTCGGCCGTTTTCCGTAGGACCCTCTTCTTGGACCTGGATCTCCTTTGAAATTCGCAGGTTCCT
+
BBBBBBBBFFFFGGGGGGGGGGHHGEFE4EHHHGGGGGFGGHHGFGGG1EGGHHHHGHHGGGGGGGGGGGGHHHHGGGGHGHHHHGGGGGGGGGHHHH2FH2/<111110?/>D-----</00<000=00<.;.-;-.;G./;.:0;/0C/C..;A-:9---..--;@-AF.////..;.B/////.99/..;.-;DF.B/./.:.//../.;///////:..;..///;/BF/F/:////....-.:///
@M05620:37:000000000-D9766:1:1101:8506:4806 1:N:0:93
ACCACACCTTCTACAATGAGCTGCGTGTGGCTCCCGAGGAGCACCCCGTGCTGCTGACCGAGGCCCCCCTGAACCCCAAGGCCAACCGCGAGAAGATGACCCAGGTGCGTGGCCCGCTACCTCTTCTGGTGGCCGCCTCCCTCCTTCCTGGCCTCCCGGCGCTGCGCCCTTTCTCACTGGTTCTCTCTTCTGCCGTTTTCCGTAGGACTCTCTTCTCTGACCTGCGTCTCCTTTGGAACTCTGCAGGTTCT
+
BBABBBBBFFFFGGGGGGGGGFHHGEGFHGHHHGGEGGGGGHGHHGGGGEGGHHHHHHHGGGGGGGGGGGGHGHGFGGGHGHHHHGGGGGGGGGHHFHHHHHHHGHH1/<?CFH<ADC?DHFHHHHHHFGGGFG@GGAEHGGGGGGGGGFBFGGGGGG-9;B-9AFFFFFFFFFFFFFFFFFFFFFFF/BFFFFFFFFFFFFFFD.BFFFFFFFB9BFEFFFFF.@FAFFFFFFFFFFFFFFFFFFFFFFF
@M05620:37:000000000-D9766:1:1101:24738:4836 1:N:0:93
ACCACACCTTCTACAATGAGCTGCGTGTGGCTCCCGAGGAGCACCCCGTGCTGCTGACCGAGTCCCCCCTGAACCCCAAGGCCAACCGCGAGAAGATGCCCAGGTGAGTGGCCCGCTACCTCTTCTGGTTGCCGCCTCCCTCCTTCCTGGCCTCCCGGAGCTGCGCCCTTTCTCACTGGGTCTCTCTTCTTCCGTTTTCCGGAGGACTCTCTTCTCTGACCTGAGGCTCCTTTGGAACTCTTCAGGGTCTA
+
ABBBAAAAFFFBFGFFGG5BGFHHGFGE4EGHHFCEEGGE2GDGFGGGGEGG5FFHFFGGGG1BFHHGGGGHGHHGGGGHGHHHHGGGGC<BCDHHFG1??</?111????/GH@@/<-F>11>1<1>11<.<<-<..:CCGFCCCG0:C.CCAGGAB-;-./9-9CB-CFF0;BFFFF.BF:BFFBF////9;9BFFFF?-9-;9ABFBBBFBFBF//:B9.9.....9BFF/;/;/;99//;99.;/9/
@M05620:37:000000000-D9766:1:1101:17287:4860 1:N:0:93
ACCACACCTTCTACAATGAGCTGCGTGTGGCTCCCGAGGAGCACCCCGTGCTGCTGACCGAGGCCCCCCTGAACCCCAAGGCCAACCGCGAGAAGATGACCCAGGTGAGTGGCCCGCTACCTCTTCTGGTGGCCGCCTCCCTCCTTCCTGGCCTCCCGGAGCTGCGCCCTTTCTCACTGGTTCTCTCTTCTGCCGTTTTCCGTAGGACTCTCTTCTCTGACCTGAGTCTCCTTTGGAACTCTGCAGGTTCT
+
BCBCCCCCFFFFGGGGGGGGGGHHGGGBFFHGHGGFGGGGGHGHHGGGGGGGHHHHGHHGGGGGGGGGGGGHGHHGGGGHGHHHHGGGGCBFGAGHHDGHHHHE/FFGF?FFGHHGGG-DBGHHHHHHHFHGHHGGGGGHGHHGGGGGGGGGGGGGGDAGAGFGGGFFFFFFFFFFFFFFFFFFFFFFFFFFFFFDFFFFFFFFFFFFFFFFFFEFFFFFFFFFFFEFFFFFFFFFFFFFFEFFFFFFFFF
@M05620:37:000000000-D9766:1:1101:7850:4861 1:N:0:93
GAGGCTGCTTTGGAAGAAACTCATAGATTACTGCAACAGTTACTTCTGGACCTGGATAAGGTTTTTGGCTTGCTTAAAGAAGCTGAAACAACTGCCAATGCTCCACTACCCTAACACCAAGGAAACACCCTAATAACATTGCAACAGAACAAAAGATCAAACAAGAAAAATCAAGTTAAGCAATCCAGCGCAACCAATTGACACACTCGAAGCAAATATAATACACATTGGCACCTTTAAACCTAAAAAAC
+
A3AB>AFBFDD4GBBBGFFCGGHHH5AA6DBDFF444G2DF5D5D55D35BBAGEGB53B3DB5BAA03BFAABB5DDDBF33BF33BBB1BFGFFCGB33@BB3G433BB32B2BB1??B/??B33B///2?4?4B34443332B2B222200@/2<@22@@C222?0001?11?1<@?11<<<0110----<<<./0<0=00/.;;.;/.-/;:00;;9000000;0009;0.:;B00099/;/000:9
@M05620:37:000000000-D9766:1:1101:16689:4862 1:N:0:93
ACCACACCTTCTACAATGAGCTGCGTGTGGCTCCCGAGGAGCACCCCGTGCTGCTGACCGAGGCCCCCCTGAACCCCAAGGCCAACCGCGAGAAGATGACCCAGGTGAGTGGCCCGCTACCTCTTCTGGTGGCCGCCTCCCTCCTTCCTGGCCTCCCGGAGCTGCGCCCTTTCTCACTGGTTCTCTCTTCTGCCGTTTTCCGTAGGACTCTCTTCTCTGACCTGAGTCTCCTTTGGAACTCTGCAGGTTCT
+
CCDCDCDCFFFFGGGGGGGGGGHHGEGFHGHHHGGGGGGGGHHHHGGGGGGGHHHHHHHGGGGGGGGGGGGHHHHGGGGHGHHHHGGGGGGGGGHHHHFHHHGHFGFGFGHEGHHGGGGGHHHHHHHHBGHGHFGGGGGHGFHGHFGGFGFGGGGGGFAD-@F:F@FFFFFFFFFFFFFFFFFBFFFFFFFFFFFFFFEFFFFFFABFFFFFFFF1FFFFFFFFEFFFFFFFFFFFFFFFFFFFFFFFFFF
@M05620:37:000000000-D9766:1:1101:11312:4863 1:N:0:93
GAGGCTGCTTTGGAAGAAACTCATAGATTACTGCAACAGTTCCCCCTGGACCTGGAAAAGTTTCTTGCCTGGCTTACAGAAGCTGAAACAACTGCTACCCGTAAGGAAAGGCTCCTAGAAGACTCCAAGGGAGTAAAAGAGCTGATGAAACAATGGCAAGTAAGTCAGGCATTTCCGCTTTAGCACTCTTGTGGATCCAATTGAACAATTCTCAGCATTTGTCCTTGTAACTGACAAGCCAGGGACAAAAG
+
AAAABAFAFFFFGGGF4EGGGBBEDFFGGBHHHHGDGHFDFGHHHGFFHFHHHHHFHHHHFHHHFFFHHHHGHHGGHFGBGHHFFHHHHFHHHHHHEHHHGG/AGHGHHHFHHHGHHHHGHGHHHHHHHGGHGGFD?43/BGGCB?FFFHHF/DGH2FCFD2@GHHFHHCGHHHHGGGGGG1FDGHHHHHHGHGHCGHHHHHDGFGHHFHHHC0GC:GHHHC0<GGH0CGGBGCBFFGG?BFEGAAE.CF/
@M05620:37:000000000-D9766:1:1101:21800:4906 1:N:0:93
GAGGCTGCTTTGGAAGAAACTCATAGATTACTGCAACAGTTCCCCCTGGACCTGGAAAAGTTTCTTGCCTGGCTTACAGAAGCTGAAACAACTGCTAACCGTAAGAAAAGGCTCCTAGAAGACTCACAGGGAGTCAACGAGCTGATGAAACAATGGCAAGTACGTCAGGCATTTCCGCTTTAGCACTCTTGTGGATCCAATTGAACAATTCTCAGAATTTGTACTTGTAACTGACAAGCCAGGGACCCAAG
+
CCCCCCFCFFFFGGGGGGGGGGHHHHHHHHHHHHGHHHHGHHHHHGGGHHHHHHHHHHHHFHHHHHHHHHHHHHHGHHHHHHHGHHFHHHHHHHHHH4GH@FGGG4DFGHG13BFGHHFHHFHGHH?G3FGGEE?GHHF//>C2B2D?FHH2/@FHHHHG2FGEGHG/GHHEHHHHCAE.>1>GFHFHHH0<G.<<GHHHHHGHGHHHHGGHGGH0CCGHHFFHH0FFGFFFGGGGFGCE/FEEE..:CEA
@M05620:37:000000000-D9766:1:1101:21846:4907 1:N:0:93
GAGGCTGCTTTGGAAGAACCTCATAGATTACTGCAACAGTTCCCCCTGGACCTGGAAAAGTTTCTTGCCTGGCTTACAGAAGCTGAAACAACTGCCAATCCCAGACGAGAGGCCAGAGAAATCAAAAGATGGATACAAGACTCCAAGCTGGCATAACAGATCAGCGCACACACTCACTAGATCTCACTACTGCCGTTTACCATAGGACTATGATCTAATACAAGAGTCTCATTAGTAACTCTGTAGAATCT
+
111>A11>@F3D1FGGFB1110113313ADBGEDG11AF12FFAGGCFEBA000F0BG0F12DFA11AFDEA0B0GHG111BF1@BF1G0B?10101110BB1B//>>///>?//?0/011BB11110/<B1012<B11B0B11111/1@0/@1<11@FF1?1?1//>--0..0><111100=D00<<0<=00<CE.:.000;<;C0C//0000;:;0000900/.;9CFG00909009;0;C000000=9
@M05620:37:000000000-D9766:1:1101:21824:4925 1:N:0:93
GAGACTGCTTTGGCAGAAAGTTATATGTTACTCCAACAGTTCACCCTGGACCTGGGAAAGATTCTCGCCTGAACTACAAAGCCTGACGCAAGAGGCACACCTAGGTGAATGGCCCGCTACCTCTTCAGGTGGCCAAAACACTCCATCAAGGAATCCCAGAGAAGCGCCCTTTCTCACTGGTACTCTCTTCTGCCGTTTTCCGTAGGACTCTCTACTATGACCAGAGTCTCCTTTGGAACTATGCAGAATCT
+
>A3>>B@FDFBD4AB22B4BB5B6ADAB66DDDB44BABA5DDFGHABF2BBBAB2BA2B3355BDAAAAFFEGD3BF333BBB?CB1>/>>2?111B1B?3333B3B3B?BFGG//E@E03BBBB211B1/BB1?F/<?@1@F1@@1111??1??F1<?/?1?>-<ACAGGF<GDGF0<D0=0=0CDHEF0CFCADHEHHFGCC.09/;0F00;;0;09;C/.9.9;0FCF0;0//;/C9//9B////::
@M05620:37:000000000-D9766:1:1101:20820:4940 1:N:0:93
ACCACACCTTCTACAATGAGCTGCGTGTGGCTCCCGAGGAGCACCCCGTGCTGCTGACCGAGGCCCCCCTGAACCCCAAGGCCAACCGCGAGAAGATGACCCAGGTGAGTGGCCCGCTACCTCTTCTGGTGGCCGCCTCCCTCCTTCCTGGCCTCCCGGAGCTGCGCCCTTTCTCACTGGTTCTCTCTTCTGCCGTTTTCCGTAGGACTCTCTTCTCTGACCTGAGTCTCCTTTGGAACTCTGCAGGTTCT
+
CCCCCCCCFFFFGGGGGGGGGGHHGGGEHGHHHGGGGGGGGHHHHGGGGFGGHHHHHHHGGGGGGGGGGGGHGHHGGGGHGHHHHGGGGGGGGGHHHHHHHHHHGHHHHGHGGHHGGGGGHHHHHHHHGHHGHHGGGGGHGHHGHGGGGGGGGGGGGGGGGGGGGGFFFFFFFFFFFFFFFFFFFFFFFFFFFFFFFFFFFFFFFFFFFFFFFFFFFFFFFFFFFFFFFFFFFFFFFFFFFFFFFFFFFFF
@M05620:37:000000000-D9766:1:1101:14059:4962 1:N:0:93
ACCACACCTTCTACAATGAGCTGCGTGTGGCTCCCGAGGAGCACCCCGTGCTGCTGACCGAGGCCCCCCTGAACCCCAAGGCCAACCGCGAGAAGATGACCCAGGTGAGTGGCCCGCTACCTCTTCTGGTGGCCGCCTCCCTCCTTCCTGGCCTCCCGGAGCTGCGCCCTTTCTCACTGGTTCTCTCTTCTGCCGTTTTCCGTAGGACTCTCTTCTCTGACCTGAGTCTCCTTTGGAACTCTGCAGGTTCT
+
BBBBBBBAFFFFGGGGGGGFGGHHGFGECEHGHGGGCGGGGHHFHGGGAEE1FGFHHHFEEGGGGEGGGEFHFHHGGEEHGHHHCFGGGGGG?DGBFFHHGH/GG?FGFGHGGGGGGGGGHFGFHDGHHDGGFHGFDDGEGHHFCBFFFGGFGGGEGGACGG.FFGFFFAFFFFFFFFFF/BB/FBB/FFFFFFDADFFBFFB?DFFEFFFFFFFFFFFFFFFFFFFFFFFFFFFFFFFFFFFFFFFFFFF
@M05620:37:000000000-D9766:1:1101:23668:4966 1:N:0:93
ACCACACCTTCTACAATGAGCTGCGTGTGGCTCCCGAGGAGCACCCCGTGCTGCTGACCGAGGCCCCCCTGAACCCCAAGGCCAACCGCGAGAAGATGACCCAGGTGAGTGGCCCGCTACCTCTTCTGGTGGCCGCCTCCCTCCTTCCTGGCCTCCCGGAGCTGCGCCCTTTCTCACTGGTTCTCTCTTCTGCCGTTTTCCGTAGGACTCTCTTCTCTGACCTGAGTCTCCTTTGGAACTCTGCAGGTTCT
+
>>>A>AAACFBDGF5FEG5BFGHHGEF2AEAAF2ABEEAAEEAGGEFGGE1FGGHHH2FEECEEFFEEEEGG3GHEEEGHGH?GGFDEB/>>CDFFFFHHGHEGEGC<<1FEFHFCGGGGFHHHHBGHHHHFH.AC@FGEEHHFHGGGGGGGGGFGGGG;@BGGGGBFBBFFFFFFFFFFFFFFFFEFFFFFFFBDFFAFFFFEDD/FFFFFFFFFFFF/;/FF/.BBFBFFFFFFFFFFEFFFFFFFFFF
@M05620:37:000000000-D9766:1:1101:12807:4984 1:N:0:93
ACCACACCTTCTACAATGAGCTGCGTGTGGCTCCCGAGGAGCACCCCGTGCTGCTGACCGAGGCCCCCCTGAACCCCAAGGCCAACCGCGAGAAGATGACCCAGGTGAGTGGCCCGCTACCTCTTCTGGTGGCCGCCTCCCTCCTTCCTGGCCTCCCGGAGCTGCGCCCTTTCTCACTGGTTCTCTCTTCTGCCGTTTTCCGTAGGACTCTCTTCTCTGACCTGAGTCTCCTTTGGAACTCTGCAGGTTCT
+
CCCCCBCDFFFFGGGGGGGGGGHHGEGEHGHHHGGGGGGGGHHHHGGGGGGGHHHHHHHGGGGGGGGGGGGHGHHGGGGHGHHHHGGGGGGGGGHGGHHHHHHHGHHHHHHGGHHGGGGGHHHHHHHHHHHGHHGGGGGHGHHGHGGGGGGGGGGGGGGGGGGGGGFFFFFFFFHFHHFFFFFFFFFFFFFFFFFFFFFFFFFFFFFFFFFFFHHHFFFFFFHFFFFFHHFFFFFFFFFFFFFFFFFFFFF
@M05620:37:000000000-D9766:1:1101:16506:5031 1:N:0:93
ACCACACCTTCTACAATGAGCTGCGTGTGGCTCCCGAGGAGCACCCCGTGCTGCTGACCGAGGCCCCCCTGAACCCCAAGGCCAACCGCGAGAAGATGACCCAGGTGAGTGGCCCGCTACCTCTTCTGGTGGCCGCCTCCCTCCTTCCTGGCCTCCCGGAGCTGCGCCCTTTCTCACTGGTTCTCTCTTCTGCCGTTTTCCGTAGGACTCTCTTCTCTGACCTGAGTCTCCTTTGGAACTCTGCAGGTTCT
+
ABAAB@ABFFFFFGGFFFBEFDGFEEEAAAGHFFGEAEE?EHHHHGGGEAFEFFFGHHGGGGGGFEEEGGGFHFGGGGGGFEHFAFAEDCDCCDHHFGBGHHHHGGHFGFHGGHECGGCCHHHGHFFFHHHGHHCGCDDHGHHGBBFGGGGGGGGGG?BABG.BFGBFBBFFFFFFFFFFBFFFFFFFFFFFFFBDFFFFFFFFFFFFFFFFFFFFFFFFFFBFBFFFFFFFFFFFFFFFFFFFFFFFFFF
@M05620:37:000000000-D9766:1:1101:15178:5071 1:N:0:93
ACCACACCTTCTACAATGAGCTGCGTGTGGCTCCCGAGGAGCACCCCGTGCTGCTGACCGAGGCCCCCCTGAACCCCAAGGCCAACCGCGAGAAGATGACCCAGGTGAGTGGCCCGCTACCTCTTCTGGTGGCCGCCTCCCTCCTTCCTGGCCTCCCGGAGCTGCGCCCTTTCTCACTGGTTCTCTCTTCTGCCGTTTTCCGTAGGACTCTCTTCTCTGACCTGCGTCTCCTTTGGAACTCTGCAGGTTCT
+
ABAABBABFFFFEGGEFFFGFGHHEBEBFEHHHGGEFGGGGHHHHGGGEFGGHHHHHHHGGGGGGGGGGGGHHHHGGGGGGHHHHGGFFGCDGGHGGGHHHHHHGGGDGGGGGHHCGGGGHHHHHHHHHHHFHGGGGGGHGHHGHGGGGGGGGGGGGG--99AFGCFFFFFFFFFFFFFFFFFFFFFFFFFFFFFFFFFFFFFFFDFFFFFFFFFFFFFFFFFB.;DFFFFFFFFFFFFFFFFFFFFFFFF
@M05620:37:000000000-D9766:1:1101:19761:5082 1:N:0:93
ACCACACCTTCTACAATGAGCTGCGTGTGGCTCCCGAGGAGCACCCCGTGCTGCTGACCGAGGCCCCCCTGAACCCCAAGGCCAACCGCGAGAAGATGACCCAGGTGAGTGGCCCGCTACCTCTTCTGGTGGCCGCCTCCCTCCTTCCTGGCCTCCCGGAGCTGCGCCCTTTCTCACTGGTTCTCTCTTCTGCCGTTTTCCGTAGGACTCTCTTCTCTGACCTGAGTCTCCTTTGGAACTCTGCAGGTTCT
+
BCBCCCCCFFFFGGGGGGGGGGHHGFGFHGHHHGGGGGGGGHHHHGGGEEGGHHHHHHHGGGGGGGGGGGGHHHHGGGGHGHHHHGGGGGGGGGHHHHHHHHHEEHHHHHHGGHHGGGGGHHHGHHHHHHHGGHGGGGGHGHHGHGGGGGGGGGGGGEGFGGGGGGFFFFFFFFFFFFFFFFFFFFFFFFFFFFFFFFFFFFFFDFFFFFFFFFFFFFFFFFFFFFFFFFFFFEFFFFFFFFFFFFFFFFF
@M05620:37:000000000-D9766:1:1101:9186:5104 1:N:0:93
ACCACACCTTCTACAATGAGCTGCGTGTGGCTCCCGAGGAGCACCCCGTGCTGCTGACCGAGGCCCCCCTGAACCCCAAGGCCAACCGCGAGAAGATGACCCCGGTGAGGTGCCCGCAACCTCTTCGGGGTGCCCCCTCCCTCCTTCCTGGCCTCCCGGACCTGCCCCCTTTCTCACGGGTTCTCTCTTCTGCCGTTTTCCGGAGGACTCTCTTCTCTTCCCTGAGTCTCCTTTTGAACTCGCCAGGTTCT
+
>>>>AAAAFFFFGGFGFGGBGGHGGGGGHGFHHFGDEGFEEG2GHGGGEEGGHHHHGHHGFEEEGGGFGGGG3GHEGGEGGHHGHFGFGGGGGGHBGBHFGH/<//>?<<0.<00.>--=CCC0=D..:---.;/;B-.;CB/;90090;/.90..;.;9-;BF..;E-@.//;FFB..-;;./;/9;F//99F-;9BE99D-:--.;//999/BBFF//9B9FB.;;B///;B/;.;///.-;A9A//9/
@M05620:37:000000000-D9766:1:1101:23759:5145 1:N:0:93
ACCACACCTTCTACAATGAGCTGCGTGTGGCTCCCGAGGAGCACCCCGTGCTGCTGACCGAGGCCCCCCTGAACCCCAAGGCCAACCGCGAGAAGATGACCCAGGTGAGTGGCCCGCTACCTCTTCTGGTGGCCGCCTCCCTCCTTCCTGGCCTCCCGGAGCTGCGCCCTTTCTCACTGGTTCTCTCTTCTGCCGTTTTCCGTAGGACTCTCTTCTCTGACCTGAGTCTCCTTTGGAACTCTGCAGGTTCT
+
BBCCBBBBFFFFGGGGGGGFGGHHGEGB4FGGHGGF?EEFCGDGHGGGDGGGGHGHHHHGGGFGGGGGGGGHCHHGGGGHGHHHHGGGGFGGGGHGHFHHHHHHGHHGHHHGGHHGGGGGHHHHHHHHHHHGHHGGGGGHGHHGHGGGGGGGGGGGGGGFFGGGGGFFFFFFFFHFFFFFFFFFFHFFFFFFFFFFFFFFFFFFFFFFFFFFFHHHFFFBFFFFBFFFFFFFFFHFFFFFFHHFFFFFFFF
@M05620:37:000000000-D9766:1:1101:6882:5151 1:N:0:93
ACCACACCTTCTACAATGCGCTGCGTGTGGCTCCCGAGGAGCACCCCGTGCTGCTGACCGAGGCCCCCCTGAACCCCAAGGCCAACCGCGAGAAGATGCCCAGGTGAGTGGCCCGCTACCTCTTCTGGTGGCCGCCTCCCTCCTTCCTGGCCTCCCGGCGCTGCGCCCTTTCTCACTGGTTCTCTCTTCTGCCGTTTTCCGTAGGACTCTCTTCTCTGACCTGAGTCTCCTTTGGAACTCTGCAGGTTCTA
+
AAAAAAA1BCFFGGGGGG1AEAFFGEGAABGGGABA/EEEFHHHHGGEFEGGHHHHHHHEEGGGGGGGGGGHGHHGGGGHGHHHHGGGGG/>BCGFGGHHHHHFGFHHHFEFHHCGGGGHHHHHHHHGHGGHHGGGGGHGGGGGGGGGGGGGGGGGFG-:;@@F@@F@@FFFFFFFFFFFFFFFFFFFFFFFF@FFFFFFFFFF?BFFFFFFFFFFFFFFFFFFFFF/BFFFFFFFFFFFFFFFF?FFFFB
@M05620:37:000000000-D9766:1:1101:19489:5203 1:N:0:93
GAGGCTGCTTTGGAAGAAACTCATAGATTACTGCAACAGTTCCCCCTGGACCTGGAAAAGTTTCTTGCCTGGCTTACAGAAGCTGAAACAACTGCCAATGTCCTACAGGATGCTACCCGTAAGGAAAGGCTCCTAGAAGACTCCAAGGGAGTAAAAGAGCTGATGAAACAATGGCAAGTACGTCAGGCATTTCCGCTTTAGCACTCTTGTGGATCCAATTGAACAATTCTCAGCATTTGTACTTGTACCTG
+
BABBBBFAFFFFGGGGGGFGGGGHHHHHHHHGHHHHGGGFGHHHHGGGHHHHHHHHGHHGFHHHHHHHHHHHHHHHHHHHHHHHHHHHHFHHHHHHC3BGHGFHGHGHHHHHGHEHHHG/EFGGG33B?FHFGHBG33BGGGHH22B/<GDFGHHFHGHHFC2GHHHHFFCFDGFCFFGF1<<FF.GGGHBHHHEDAFGDDGHHCGGCG0GGH0GHFEHHFH0C0/;C;FFFGGGGGGGGBGGGGFF0;BF
@M05620:37:000000000-D9766:1:1101:13647:5203 1:N:0:93
ACCACACCTTCTACAATGAGCTGCGTGTGGCTCCCGAGGAGCACCCCGTGCTGCTGACCGAGGCCCCCCTGAACCCCAAGGCCAACCGCGAGAAGATGACCCAGGTGAGTGGCCCGCTACCTCTTCTGGTGGCCGCCTCCCTCCTTCCTGGCCTCCCGGAGCTGCGCCCTTTCTCACTGGTTCTCTCTTCTGCCGTTTTCCGTAGGACTCTCTTCTCTGACCTGAGTCTCCTTTGGAACTCTGCAGGTTCT
+
BBCCBCCACFFFGFGGGGGGGGHHGEGBAEHFHGGFDFEGGHFHHGGGGGGGFHGHHHHEEFCFGGGGGGGHFHHGGGGHGHHHHGGGDG<BFGHGGHHHHHHHFHHDH?FFGHHGGGCGHHHGHHHHHHHGHHGGGGGHGHHGHGGGGGGGGGGGGGG-:CGGGGFFFFFFFFFFFFFFFFFFFFFFFFFFFFFFDFFFFFFFFFFFFFFFFFFFFFFFFFFF/:BFFFFFFFFFFFFFFFFFFFFFFFF
@M05620:37:000000000-D9766:1:1101:17033:5205 1:N:0:93
ACCACACCTTCTACAATGAGCTGCGTGTGGCTCCCGAGGAGCACCCCGTGCTGCTGACCGAGGCCCCCCTGAACCCCAAGGCCAACCGCGAGAAGATGCCCAGGTGAGTGGCCCGCTACCTCTTCTGGTGGCCGCCTCCCTCCTTCCTGGCCTCCCGGAGCTGCGCCCTTTCTCACTGGTTCTCTCTTCTGCCGTTTTCCGTAGGACTCTCTTCTCTGACCTGAGTCTCCTTTGGAACTCTGCAGGTTCTA
+
AABBCCCBFFFFGGGGGGGGGGHHGGGGHGHHHGGGGGGGGHHHHGGGEGGGHHHHHHHGGGGGGGGGGGGHHHHGGEGHGHHHHGGGGGGFGGHHHHHHHHHFGHHHHGGGHHFGGGGHHHHHHHHHHHGHHGGGGGHGHHGHHGGGGGFGGGGGGD?ACCFFGGFFFFFFFFFFFFFFFFFFFFFFFFFFFFADFFFFFFFFDFFFFFFFFFFFFFFFFFFFFFFFFFFFFFFFFFFFFFFFFFAFBFF
@M05620:37:000000000-D9766:1:1101:14727:5234 1:N:0:93
ACCACACCTTCTACAATGAGCTGCGTGGGGCTCCCGAGGAGCACCCCGTGCTGCTGACCGAGGCCCCCCTGAACCCCAAGGCCAACCGCGAGAAGATGACCCAGGTGAGTGGCCCGCTACCTCTTCTGGTGGCCGCCTCCCTCCTTCCTGGCCTCCCGGAGCTGCGCCCTTTCTCACTGGTTCTCTCTTCTGCCGTTTTCCGTAGGACTCTCTTCTCTGACCTGCGTCTCCTTTGGAACTCTGCAGGTTCT
+
AAA>AAAAFFFDBAGABG1BGBFFG0E000BFHGCE///A/AF0BEAE/BEFBFGEF>G>EE?EFFE/EGGCGHHEAEGHGHGGHGCCGG/BCGH1<FHHHHHHGGHFHHHGGHHCGGGGHHHHHHHHGFGCHHGGGGGHGGGGGGGGGGGGGGGGGGG@AGFFF@@F@@FFFFFFFFFFFFFFFFFFFFFFFF@BFFFFFFFFFFFFFFFFFFFFFFFFFFFF-@B@BFFFFFFFFFFFFFFFFFFFFFF
@M05620:37:000000000-D9766:1:1101:24068:5248 1:N:0:93
ACCACACCTTCTACAATGAGCTGCGTGCGGCTCCCGAGGAGCACCCCGTGCTGCTGACCGAGGCCCCCCTGAACCCCAAGGCCAACCGCGAGAAGATGACCCAGGTGCGTGGCCCGCTACCTCTTCTGGTGGCCGCCTCCCTCCTTCCTGGCCTCCCGGAGCTGCGCCCTTTCTCACTGGTTCTCTCTTCTGCGGTTTTCCGTAGGACTCTCTTCTCTGACCTGAGTCTCCTTTGGAACTCTGCAGGTTCT
+
A>AAAAA11BCFGGGGGGBFGDGGEAE00A00AAFE/EEC/GHCGGGG?EAA1F1GFG>>EE/EFEEEE//BFGHGG/EFFHHHFGCGG/BB/A0111?D1GCEF111<F?-<<.--AC?G0DC00CCG::..G?--9C..C/.90C/0;CF?F9.AE?-;;-B/=@-@>BB99B/99/9/;/9B9//BB/B/--99:A/9-/-;AB///99B//9BFB/9//;/-/:/9B///BB9/B///:B/BFF//9
@M05620:37:000000000-D9766:1:1101:12304:5317 1:N:0:93
ACCACACCTTCTACAATGAGCTGCGTGTGGCTCCCGAGGAGCACCCCGTGCTGCTGACCGAGGCCCCCCTGAACCCCAAGGCCAACCGCGAGAAGATGACCCAGGTGAGTGGCCCGCTACCTCTTCTGGTGGCCGCCTCCCTCCTTCCTGGCCTCCCGGAGCTGCGCCCTTTCTCACTGGTTCTCTCTTCTGCCGTTTTCCGTAGGACTCTCTTCTCTGACCTGAGTCTCCTTTGGAACTCTGCAGGTTCT
+
BB@BBBABFFFFGFGDDGGFGEHHGEGGCDGHHGGG?EGCDGFHHGGG1EEFFFEHHFHFGGGGGGGGGGGHHHHGGGGGGHHHGGGGGGGGGGHHFGGHFH/??FGGHHHGGHHGGGGGGHHHHHHHHHHGHHGGGGGHGHFGHGGGGGGGGFGGGGGGCGFGGGFFFFFFFFFFFFFFFFFFFFFFFFFFFFFDFFFFFFF?DDFFFFFFFFFFFFFFFFFFFFFFFFFFFFFFFFFFFFFFFFF?FFF
@M05620:37:000000000-D9766:1:1101:19854:5326 1:N:0:93
ACCACACCTTCTACAATGAGCTGCGTGTGGCTCCCGAGGAGCACCCCGTGCTGCTGACCGAGGCCCCCCTGAACCCCAAGGCCAACCGCGAGAAGATGAGCCAGGTGGCCGGCTAGCTATCCCGTCTGCTGGCCGCCTCCCTCCTGCCCGGCCTGCCGGGGCTGCTCTCTCACTCGCTCGCTCTCTTTTCGGTTTCCTTACGTCGCTCTTCCCTGTCTGGCCTGCGCCTCCTTAGGAACTATGCTGGTTAT
+
AAABB?ABFFFFBGGFEAGGFBCEEEEAFEGHHGGGGEGCFHHHHGGG?EGFGHHHHHEGEGGGGEEGGGGHHHHGGGGHGGHHHGGGGCCCBGHHGDD11<00??F/00/>A-.0>F110//.<.<C00</<.:ACDGH.C/EB//=..-;9....------.;///;B//9F/.-;.--;:A/////;--...//99//E.9--.;;//;.B//;////.;..--.9..:////9/.//9;//////;9
@M05620:37:000000000-D9766:1:1101:10235:5351 1:N:0:93
GAGGCTGCTTTGGAAGAAACTCATAGATTACTGCAACAGTTCCCCCTGGACCTGGAAAAGTTTCTTGCCTGGCTTACAGAAGCTGAAACAACTGCTACCCGTCACGAAAGGCTCCTAGGAGACTCCAAGGGAGTAAAAGAGCTGATGAAAAAACGGCAAGTAAGTCAGGCATTCCCGCTTTAGCACTCTTGTGGATCCAATTGCACAACTCTCAGCATTTGTACTTGTAATTGACAAGCCAGAGACAAAAG
+
A>1>AA?AFDDFBBAB1AFFGEBDAGFHHGHGDGFFHCG1GG2FGGEFGFEGHGHGB1CG1DFFEGAFFG1A0BBABDBBFBF@CDBDB0>FFEDBBF0B/BBE//?/>/0/B>?B110>FG/11BGFB</<ACGDDFFFH<11F1B2@11<//<?/>>???><>>F1C0.<<11FCC-EC=0=0<<<==:0<::::/:C0;0;<G0/.90;C;0;000;;FFF0;0;C009;;0;09.;99.;/9--;-/
@M05620:37:000000000-D9766:1:1101:14341:5369 1:N:0:93
ACCACACCTTCTACAATGAGCTGCGTGTGGCTCCCGAGGAGCACCCCGTGCTGCTGACCGAGGCCCCCCTGAACCCCAAGGCCAACCGCGAGAAGATGACCCAGGTGAGTGGCCCGCTACCTCTTCTGGTGGCCGCCTCCCTCCTTCCTGGCCTCCCGGAGCTGCGCCCTTTCTCACTGGTTCTCTCTTCTGCCGTTTTCCGTAGGACTCTCTTCTCTGACCTGAGTCTCCTTTGGAACTCTGCAGGTTCT
+
DDDDDDDDFFFFGGGGGGGGGGHHGGGEEGHHHGGGGGGGGHHHHGGGGFGGHHHHHHHGGGGGGGGGGGGHHHHGGGGHGHHHHGGGGGGGGGHHHHHGGH/?FGGD??FFFGHCGGGGGFB<DG0DD=CEHHCGGGGHGHHGH0FFBB<FG:AE?C?9-@<<FFADDF:BFFFFFFBB:BBFFFFBFF0BBB@<<BEFFF:.<DFFFFFFFFFBBBBBFFFFEFFFFFF0BFFEBFFFF0BBFF.<0BF
@M05620:37:000000000-D9766:1:1101:15404:5375 1:N:0:93
ACCACACCTTCTACAATGAGCTGCGTGTGGCTCCCGAGGAGCACCCCGTGCTGCTGACCGAGGCCCCCCTGAACCCCAAGGCCAACCGCGAGAAGATGACCCAGGTGAGTGGCCCGCTACCTCTTCTGGTGGCCGCCTCCCTCCTTCCTGGCCTCCCGGAGCTGCGCCCTTTCTCACTGGTTCTCTCTTCTGCCGTTTTCCGTAGGACTCTCTTCTCTGACCTGAGTCTCCTTTGGAACTCTGCAGGTTCT
+
ABBABAABFFFFFGGGFGGFGFHGGAEBGEHHFGGEEFGCGHHHHGGGEEGFHFGHHHHGGGGGGGGGGGGGHHGGGGGFGGHHHGGEFCBCCGGHGGHHHHHECFGHHGHGGHHGGGGGHGHHHGHHHHHDFHFDDGDHGHGDHFGGGGGGGGGGGDGGAGFGGGFFFFFFFFFFFFFFBFFFFFFFFFFFFFFFFFFFFFFFDFFFFFFFFFFFFFFFFFFFFFFFFFFFFEFFFFFFFFFFFFFFFFF
@M05620:37:000000000-D9766:1:1101:16193:5439 1:N:0:93
GAGGCTGCTTTGGAAGAAACTCATAGATTACTGCCACAGGTCCCCCTGACCATTGAACCGTTTCTTGCCTGGCTTCCAGAAGCTGGAACCACTGCTCCCCGTAAGGAAAGGCTCCTAGAAGCCTCCCAGGGAGTCCCCGCGCTGCTGACACCTTGGCCAGTCCGTCAGGCATTTCCGCTTTCGCACTCTTGTGGATCCAATTGAACAATTCTCCGCCTTTGTCCTTGCAACTGACAAGCCCGGGACCCAAG
+
CCCCCBFBFFFFGGGGGGGGGGHDF5DFDD4DG5BFGG2A3AB22BAB2BF3355DAABAEA33DB55BBFGA21BBEF3BFGG32BFG1BFF3B@BG1?/EEF13B??0?/3B??GFFG330F2??GFFA/C<BFCGD/</<C/111<?G/0>F<0<1<GB<D..C.//<<FHEEA<AFA0A?:A-;CB009;:0;CFB0;BFFGBC9;B0B0.C..9CBG0B9/B/;F;F/BFFB..A.-9@DF.:AA.
@M05620:37:000000000-D9766:1:1101:22079:5461 1:N:0:93
GAGGCTGCTTTGGAAGAAACTCATAGATTACTGCAACAGTTCCCCCTGGACCTGGAAAAGTTTCTTGCCTGGCTTACAGAAGCTGAAACAACTGCCAATGTCCTCGAGGTTGATCCCCTTCAGGACAGGCTCATCGACGAAAACACAGGAGTAAACGAGCTGAAGAAACCATGGCAAGTCCGTCAGACCTTTCCGCTTTAGCACTCTTGTGAATCCCCTTGACCACTTCTCAGAATTTGTAATTGACCCTG
+
AAABBBFBFFFFGGGFGGGGGGFGHHHDGHHHHFHHCGG5FGHFHGEFEGHCFBFG3A2BGGHHFHDGHGDGHHFFHDGFGHHHHDHHHE?G3BGBGCHHEHD4B1?1/1B2?44@2??BGGF3B/B/FFBF3F3FE//<</>2<0/@FHGHFHD1/?</<FG1>>GC00<11<F<G.=DD...<?0/=00<:0..:.CB0C0:0:C900;000;CFEBF/9099.;;F0F0900;;000;0;00///::.
@M05620:37:000000000-D9766:1:1101:16130:5463 1:N:0:93
ACCACACCTTCTACAATGAGCTGCGTGTGGCTCCCGAGGAGCACCCCGTGCTGCTGACCGAGGCCCCCCTGAACCCCAAGGCCAACCGCGAGAAGATGACCCAGGTGGGTGGCCCGCTACCTCTTCTGGTGGCCGCCTCCCTCCTTCCTGGCCTCCCGGAGCTGCGCCCTTTCTCACTGGTTCTCTCTTCTGCCGTTTTCCGTAGGACTCTCTTCTCTGACCTGCGTCTCCTTTGGAACTCTGCCGGTTCT
+
AAA?AAA>>BCFGGFF5FAFGFBFEEGBFEHFFFFFGGEGGHHHHGGAEAEGFGHFHHHAEEGGGGGGGGFHFHHFGGGHGHHHHGGGGG/>CDHHFHHHHGA<FGF/>DDGHHHCGGGGHHHHFFHFGDCCCHGCGDDGGGFFGGGEFEFFFFGEF;B-=-FB;@=FAFFFFFF/9BFBFBFFEFFFFFFBFFCDFFEFFFFFFF/BBBFFFB/B/9B/;9/BADFC.BFFFFFFF/B/FFFB/;-@DEB
@M05620:37:000000000-D9766:1:1101:20039:5488 1:N:0:93
GAGGCTGCTTTGGAAGAAACTCATAGATTACTGCAACAGTTCCCCCTGGACCTGGAAAAGTTTCTTGCCTGGCTTACAGAAGCTGAAACAACTGCCAATGTCATACAGGATGCTACCCGTAAGGACAGGCTCCTAGCAGAATCCACGGGAGTAAACGAGCTAATGAAACAATGGCAAGTACGTCAGGCCTTTCCGCTTTAGCACTCTTGTGGATCCAATTGACCACTTCTCAGCATTTGTCCTTGTACCTG
+
BABBBBFCFFFFGGGFFGGGGGHHHHFGHFHHHHFFHHHHHHHHHGGGFFFGHGHBBDFHBGHHHHFFFHHHHHHFHHHHHHHHGFGHHGHHHHHHGHHHHHGHHHHHHHHHHH4FCHGEEGHF3F2FFEHH/GGH33DG3?GHH2?//?/?@G2@DEGG/1??FGHGHHEDGHHHHGHH1CFGFGHH.CGFHHGGGGGHHHHHHHHHHFHGHFFGGGGGG00CB.9;BFGGGGGGGGGG00CFGFG09FF
@M05620:37:000000000-D9766:1:1101:12216:5498 1:N:0:93
ACCACACCTTCTACAATGAGCTGCGTGTGGCTCCCGAGGAGCACCCCGTGCTGCTGACCGAGGCCCCCCTGAACCCCAAGGCCAACCGCGAGAAGATGACCCAGGTGGGTGGCCCGCCACCTCTTCTGGTGGCCGCCTCCCTCCTTCCTGGCCTCCCGGGGCTGCGCCCTTTCCCACTGGTTCTCTCTTCTGCCGTTTTCCGTAGGACTCTCTTCCCTGACCTAAGTCCCCTTTGGAACTCTGCAGGTTCT
+
AA?ABBABFFFFFGGB5FGGGGHHEBEEGAHHHGGAEEEEGHHHHGGGEAEEHEGHHHHGGGGGFGEGGGGHHHHGGGGHGHHHEGGGGGGGGGHHHHHFHHHEE1?/</?A<GH---<<G.<0=0=DG=:CCG--;..CE/9E9F0F00;;F09CE9----9.9--AB-FF/;//../B/;////999//9/B9.AFFBFA:9999B/:///;//.//9BFB//9://9;9AFBFBF///99//FF.B/9
@M05620:37:000000000-D9766:1:1101:23956:5553 1:N:0:93
ACCACACCTTCTACAATGAGCTGCGTGTGGCTCCCGAGGAGCACCCCGTGCTGCTGACCGAGGCCCCCCTGAACCCCAAGGCCAACCGCGAGAAGATGACCCAGGTGAGTGGCCCGCTACCTCTTCTGGTGGCCGCCTCCCTCCTTCCTGGCCTCCCGGAGCTGCGCCCTTTCTCACTGGTTCTCTCTTCTGCCGTTTTCCGTAGGACTCTCTTCTCTGACCTGAGTCTCCTTTGGAACTCTGCAGGTTCT
+
CCCDDDDDFFFFGGGGGGGGGGHHGEGFDGHHHGGGGGGGFHHHHGGGGGGGHHGHHHHGGGGGGGGGGGGHHHHGGGGHGHHHHGGGGGGGGGHHHHHHHHHHGHHHHHHGGHHGGGGGHHHHHHHHHHHGHHGGGGGHGHHGHGGGGGGGGGGGGFGFGGGGGGFFFFFFFFHFFFFFFFFFFFFFFFFFFFFFFFFHFFFFFFFFFFFFFFFFFFFFFFFFFFFFFFFFFFFFFFFFFFFFFFFFBFF
@M05620:37:000000000-D9766:1:1101:16166:5572 1:N:0:93
ACCACACCTTCTACAATGAGCTGCGTGTGGCTCCCGAGGAGCACCCCGTGCTGCTGACCGAGGCCCCCCTGAACCCCAAGGCCAACCGCGAGAAGATGACCCAGGGAGGTGGCCGGCTACCCCTCCTGGGGGCCGCCTCCCTCCTCCCGGGCCTCCGGGGGGGGGGCCCTTTTCCACGGGTTCCCTCTCTTGCCGTTTTCGGAAGGATTCTCTTCCCTGTCCGGAGTCCCCTTTGGAACTCGGCGGGTCTT
+
AAA3AAAAFFFFGGGCEGGBGBGBE2AA42FHBEFD2EGCEHFFHGCEAAEAGHFFHHFE0EEGG1EEECE1@3?EGD/FA/GFHGA/BDG//DBF1F1<FF/GG///<<?CF<----</C..<../<C.;-:----..;.9B.//9..-9--.;9.;-----;---9-.///////.9-99.///..//////-9;B9B--..;..////;/9//99////.-.;./9/9.A/;//////..9-;BB-./
@M05620:37:000000000-D9766:1:1101:24225:5574 1:N:0:93
GCGGCTGCTTTGGAAGAAACTCATAGATTACTGCAACAGTTCCCCCTGGACCTGGAAACGTTTCTTGCCTGGCTTACAGAAGCTGAAACAACTGCTACCCGTAAGGAAAGGCTCCTAGAAGACTCCAAGGGAGTACCAGAGCTGCTGAAACAATGGCAAGTACGTCAGGCATTTCCGCTTTCGCACTCTTGTGGATCCAATTGAACAATTCTCAGCATTTGTACTTGTAACTGACAAGCCAGGACAACAGA
+
A3AAB@DBFFDFGCGGGCGGGFFHHHHHHFGFGHDGHFFDBGHGHGGGFFGFHFFFFA3BBBGHHHHGHHHHHHHEHGHFGHHHHFHHH3FGFHHHGDHHGGEDAGHHGHHHHHGHFHEDGGHHCHEHHGGHED0112BBGHHH1FGFDGH0/GGHHBHGH1<CGHGGHHHHHHFHCEFGG1<EGGGHHHHGHGCGHHFHHHHHHHHBGHHHGBFEFFGGGFFFGGGCFFGFFBFGFFEFFGGGGG..9B9
@M05620:37:000000000-D9766:1:1101:19525:5579 1:N:0:93
ACCACACCTTCTACAATGAGCTGCGTGTGGCTCCCGAGGAGCACCCCGTGCTGCTGACCGAGGCCCCCCTGAACCCCAAGGCCAACCGCGAGAAGATGACCCAGGTGAGTGGCCCGCTACCTCTTCTGGTGGCCGCCTCCCTCCTTCCTGGCCTCCCGGAGCTGCGCCCTTTCTCACTGGTTCTCTCTTCTGCCGTTTTCCGTAGGACTCTCTTCTCTGACCTGCGTCTCCTTTGGAACTCTGCAGGTTCT
+
BBBBABB?BCBFGGGGGGFGGGHHGFGA4EGBBFEF?FEE?FCFGGGFEEEGGHHHHHHAECCEGGGGGGFFBGHGGGGHGHGHHGGGDGCFGGHFGHHHHGEHGHH1FFGCGHGGGG?CGFHHGDGHDGHFHGGGCEGHGHHDHGGGGGGGGGGGGGA--AFGGCFFFFFFFFF/9FFEFFFFFFFFFFFBFBFFFFFFFFFAFFFFFFFFFFFFFFF/F9FF.;:@FFFFFFFFFFFFFFFF:FFFFFF
@M05620:37:000000000-D9766:1:1101:19536:5605 1:N:0:93
ACCACACCTTCTACAATGAGCTGCGTGTGGCTCCCGAGGAGCACCCCGTGCTGCTGACCGAGGCCCCCCTGAACCCCAAGGCCAACCGCGAGAAGATGACCCAGGTGAGTGGCCCGCTACCTCTTCTGGTGGCCGCCTCCCTCCTTCCTGGCCTCCCGGAGCTGCGCCCTTTCTCACTGGTTCTCTCTTCTGCCGTTTTCCGTAGGACTCTCTTCTCTGACCTGAGTCTCCTTTGGAACTCTGCAGGTTCT
+
3AAAAA?>FFFFFGGCFGFGGGHHGGFGHGGFGGGG?EEGGHGHGFGEEEEG5FH3DGHG0>?EFFGGFGGHHHGFGFGHFHHGHGFGGG//>ACCFFGFHHEFEFGDH?FFGGGGGDFDHDHDHD=D<=CDHCDGFG.GFHHG/CBF;FFFGBGGGE?BBA.BCF@DFAFFFBFFFFFFFFFFFFFB9BB/BFC.AFFFFFFF;D/BFFFFFFBFFFBF:FB.9.;;BFFFFEFEFFFFFBBFFBFFFF9
@M05620:37:000000000-D9766:1:1101:19429:5622 1:N:0:93
ACTGCCAGCTCTCAATCGCACAGGTGTGCCCTCCCGTGGCCAATCCACCTCTCATACTCCGGCCCTCACTTGAAACCTGGAGCACCAACTCCGCAGCTTGGCTGGGACCTATGTGAGTATCCAGCGTAGGAATCTGGGAGTTGGGGAGGAGTGAGGAGTTGGGGAAAGACAGTCCTAACCGTGGAGGGTTCTGGTAAATGATGGGGTGAGGAGGGGCTCTTTGGCTCCCACCAGTCCCCCTGTCTGGTCTA
+
>1AAAF111BBFGGGGGGGGGGFCA110BF010AA0BAAAAAAGBF1BF0010B2DA11AA//AA//BB11BB1BG000BB>0BFG0G/>BF/E???0GH?HH/?/0BEFGFHHFGGBG1GB2B<C?C//FD1@F21F0/<?11@/<<>AC00=<CGCGGHB@<C?C.::C/0<0C0;/.-;.9EEF-.CFFFB00FF00CBFFEFB@E??/99@-@@E9/9:BBFBE?F-;9-;;BFFB@EFF9://///
@M05620:37:000000000-D9766:1:1101:25051:5629 1:N:0:93
ACCACACCTTCTACAATGAGCTGCGTGTGGCTCCCGAGGAGCACCCCGTGCTGCTGACCGAGGCCCCCCTGAACCCCAAGGCCAACCGCGAGAAGATGACCCAGGTGAGTGGCCCGCTACCTCTTCTGGTGGCCGCCTCCCTCCTTCCTGGCCTCCCGGAGCTGCGCCCTTTCTCACTGGTTCTCTCTTCTGCCGTTTTCCGTAGGACTCTCTTCTCTGACCTGAGTCTCCTTTGGAACTATGCAGGTTCT
+
BBBABBBBFFFFGFGGGGGFGBGGGAABFEHHFGGGGGGGGHHHHGGGEAGGFGGCGGFGGGCGGAGGGFFFGFHGGGEHCCHHHGE/C<CC?DHHGFDDGGFHE1GDCFFEEF/@CDCC0<DDGFFGHGFGFG-:-.:.;GFGFFFGGFGA.;9.CA@-BDFFFGF.@-;FF/FFBFF./;BFFFF/9BFFFB-ADFFBF?B.DFFFFEFF/9FB9BB/9/9.F.BFBBFB9F//BFFF//:FBFFAFFF
@M05620:37:000000000-D9766:1:1101:16465:5657 1:N:0:93
ACCACACCTTCTACAATGAGCTGCGTGTCGCTCCCGAGGAGCACCCCGTGCTGCTGACCGAGGCCCCCCTGAACCCCAAGGCCAACCGCGAGAAGATGACCCAGGTGAGTGGCCCGCTACCTCTTCTGGTGGCCGCCTCCCTCCTTCCTGGCCTCCCGGAGCTGCGCCCTTTCTCACTGGTTCTCTCTTCTGCCGTTTTCCGTAGGACTCTCTTCTCTGACCTGAGTCTCCTTTGGAACTCTGCAGGTTCT
+
BBBABBBBFFFFGGGGGG5FGGFFGAEB4BBEFEFE?EEC?GHHHGGGDGGGEHHHHHHEEFFGGGGGGEFCGGHGGGFHFEHHHG<<CG/<@GFBDFFGHHFHFGHFHHHGGHHGGGGGHHHHHHHHHHHGGHGGGCDHGHHGGGGGGGGGGGGGGGGCDGGGGFFFFFFFFFFFFFFFFFFFFFFFFFFFFFFFFFFFFFFFFFFFFFFFFFFFFFFFFFFF/BFFFFFFFFFFFFFFFFFFFFFFFFF
@M05620:37:000000000-D9766:1:1101:20544:5676 1:N:0:93
GCGGCTGCTTTGGAAGGAAACTCATAGATTACTGCCACAGTTCCCCCTGGACCTGGAAAAGTTTCTTGCCTGGCTTACAGAAGCTGAAACAACTGCTACCCGTACGGAAAGGCTCCTAGAAGACTCCAAGGGAGTAACAGAGCTGATGAAACAATGGCAAGTCAGTCAGGCATTTCCGCTTTAGCACTCTTGTGGATCCAATTGAACAATTCTCAGCATTTGTACTTGTAACTGACAAGCCAGGGACCAAA
+
>1>>A>>>CFBDBFG1EBBGGFEEGFGFHHFHHHH01BCGHFGHHHGGGGHHGHGHFB1BBFHDHHADFHHHHFAFGGGHHEGC11BGGHHHHBGFBBGHH/?E?/?AFEF0?GHGHHHHFHHHDHHGG1?CGGC012BB0F@G11FG2@FH0FHHGHHHGH1FHFGHHHHHGHHHHGG.<>GHFGHGFHHHHHGHHGGCCGFCGHEGBC0GHG0GH0GHHGFFGGGGFFBCFBFB99;C.=;9CGE.A;.
@M05620:37:000000000-D9766:1:1101:20489:5695 1:N:0:93
ACCACACCTTCTACAATGAGCTGCGTGTGGCTCCCGAGGAGCACCCCGTGCTGCTGACCGAGGCCCCCCTGAACCCCAAGGTCAACCGCGAGAAGATGACCCAGGTGAGTGGCCCGCTACCTCTTCTGGTGGCCGCCTCCCTCCTTCCTGGCCTCCCGGAGCTGCGCCCTTTCTCACTGGTTCTCTCTTCTGCCGTTTTCCGTAGGACTCTCTTCTCTGACCTGAGTCTCCTTTGGAACCTGCAGGTTCTA
+
1>1AA?AAFFBDFGGB3BAD1FEFEEGEH0FGHGF0AAE/EGHHHG?E//B/FA1FGF0EGGCGCE/>EEGHHH/EEGGEGFG11BGEG/BCCCHH11GHHFHHGBHHHHHGGHHGGGGGHHHHGBFHHHHGHHG-A.CGEHHGH0GHGGFFGGGEGGGGGGGFGGGF@@FFFFFFFFFF/9BFFEFFFFFFFF@BBFFFFFFFFFFFFFFFFFFFFBFFFF/FFBFFFFFFFFFFFFFFFFFFFFF/BFB
@M05620:37:000000000-D9766:1:1101:11166:5701 1:N:0:93
ACCACACCTTCTACAATGAGCTGCGTGTGGCTCCCGAGGAGCACCCCGTGCTGCTGACCGAGGCCCCCCTGAACCCCAAGGCCAACCGCGAGAAGATGACCCAGGTGAGTGGCCCGCTACCTCTTCTGGTGGCCGCCTCCCTCCTTCCTGGCCTCCCGGAGCTGCGCCCTTTCTCACTGGTTCTCTCTTCTGCCGTTTTCCGTAGGACTCTCTTCTCTGACCTGCGTCTCCTTTGGAACTCTGCAGGTTCT
+
CCCCCCCAFFFFFFGGGGFGGGHHGGGBAEHHHFFF?EEGGHHHHGGGGGGGGHHHHHHEEGGGGGGGGGGHGHHGGGGHGHHHHGGGGG/CGGHFFHHHHHHHGHH1GHHGGHFCGGGGHHHHHHHHHHHGHHGGGGGHGHHGHGGGGGGGGGGGGGG-;CGGGGFFFFFFFFFFFFFFFFFFFFFFFFFFFFFFFFFFFFFFFFFFFFFFFFFFFFFFFFFF.@DFFFFFFFFFFFFFFFFFFFFFFFF
@M05620:37:000000000-D9766:1:1101:21722:5761 1:N:0:93
ACCACACCTTCTACAATGAGCTGCGGGCGGCTCCCGAGGAGCACCCCGTGCTGCTGACCGAGGCCCCCCTGAACCCCAAGGCCAACCGCGAGAAGATGAGCAGGTGGCTGCCTCTTTTCGTCTCCGGCTGACTCCCTCCTTCCTTCCCGGCGCAGCGCACCTTCGCACTGTCTCTCTCTTTTGCTGTTTTCCGTTGGACTCTATTACCTGCTCTGCGTATCTTATGGTCCTCTGCAGGTTCTCGGTTGCTA
+
BBAABBBBFFFFGFGGDFGFGBGHE222AAAAAAF1AEE?EHHHHGGG1?EFGHFEGHFE?EGGG?GGGGF0GFHGGGDH//?GGG/<AD<<@GFFGH0<00<.</..<..;0</0000-;../<.--;;.;00;.;F?/00C0;B//C-9----;--9--;/B.:.;-///;B/;B/;;9/9;//;;9B/B.//;./;//B/:B/////;///9B-;9.;/://////;FBFF/B/.A//9/..;;-./;
@M05620:37:000000000-D9766:1:1101:8045:5795 1:N:0:93
GAGGCTGCTTTGGAAGAAACTCATAGATTACTGCAACAGTTCCCCCTGGACCTGGAAAAGTTTCTTGCCTGGCTTACAGAAGCTGAAACAACTGCCAATGTCTTCGAGGCTGCTACCGTAACGGCCCGAATCCACGCCAACTCAGCAAGAGTCCCCGGGAAACAGCACCAATGACAAGTCGGACAGGCCTTTCAGCTTTCGCAGTGTTGTAGCTGAACTTGCCACATACTCCGCATTTGTAATTGTCAATG
+
BAABBB@BFFFFGGGGFG4FGGHGHHHDGHHFGFHHFFHFFGHHHGGGEHHFHFHHHHFHHHHHHHHGHHGHHHGHHFHHHHHHHHHHHHEHFHHEHHHH4BBBF1?B/>?EFHF3?/?/>//><>E////<B1FDG////0?1<1100??111?<--><-.<//./<<<C//0;<GF00.----;C..;CFFGGE0BFBA.;:9/;0;9000;9:9B/9/;B;;AF/;9B9A;9.;BBBBFFFF/BFBF9
@M05620:37:000000000-D9766:1:1101:23794:5823 1:N:0:93
ACCACACCTTCTACAATGAGCTGCGTGTGGCTCCCGAGGAGCACCCCGTGCTGCTGACCGAGGCCCCCCTGAACCCCAAGGCCAACCGCGAGAAGATGACCCAGGTGAGTGGCCCGCTACCTCTTCTGGTGGCCGCCTCCCTCCTTCCTGGCCTCCCGGAGCTGCGCCCTTTCTCACTGGTTCTCTCTTCTGCCGTTTTCCGTAGGACTCTCTTCTCTGCCCTGAGTCTCCTTTGGAACTCTGCAGGTTCT
+
CCDDDDDCFFFFGGGGGGGGGGHHGEGGHGHHHGGGGGGGGHHHHGGGGGGGHHHHHHHGGGGGGGGGGGGHHHHGGGGHGHHHHGGGGGGGGGHHHHGHHHHHGGC?GGHEGHHCC@@DHHHHFHHHHHHFHFDGGAEHGHHGHGGGGGGGGGGGGF--99CBFGFFFFFFFFF0BFFFFFFFFFFFBBFFFFFFFFFFFFFFF?FBFFFFFBFBFFB0;AF./;BFFFFFFFFFFFFFFFFFFFFFFFF
@M05620:37:000000000-D9766:1:1101:23819:5825 1:N:0:93
ACCACACCTTCTACAATGAGCTGCGTGTGGCTCCCGAGGAGCACCCCGTGCTGCTGACCGAGGCCCCCCTGAACCCCAAGGCCAACCGCGAGAAGATGACCCAGGTGAGTGGCCAGCTACCTCTTCTGGTGGCCGCCTCCCTCCTTCCTGGCCTCCCGGAGTTGCGCCCTTTCTCACTGGTTCTCTCTTCTGCCGTTTTCCGTAGGACTCTCTTCTCTGACCTGAGTCTCCTTTGGAACTCTGCAGGTTCT
+
BBBBB@AAFFFFGGEDGFAAFGGHGEFBB2FGGEFEFGFGGGDHHGGEFEEEGGHFEBFEGGCEEGGGGGGGBHHFGGGHGHGHHGEFCG<@/AGHFFFHHBA?FCG?F1?CFF1<.>>G>GDGH1GGHGHGF<@CC.AEC/CD;0CF;GFAABFGEA?--.9;0;BG-AFFFFFFFBFFBFFBB/BFFFEBFFFFFFEFFFFFFA/BFFB/BB/B//9/FFEBFFF99FBBF9BFF///B/9/BF.AFFB
@M05620:37:000000000-D9766:1:1101:23805:5837 1:N:0:93
ACCACACCTTCTACAATGAGCTGCGTGTGGCTCCCGAGGAGCACCCCGTGCTGCTGACCGAGGCCCCCCTGAACCCCAAGGCCAACCGCGAGAAGATGACCCAGGTGAGTGGCCCGCTACCTCTTCTGGTGGCCGCCTCCCTCCTTCCTGGCCTCCCGGAGCTGCGCCCTTTCTCACTGGTTCTCTCTTCTGCCGTTTTCCGTAGGACTCTCTTCTCTGACCTGAGTCTCCTTTGGAACTCTGCAGGTTCT
+
ABBCCCCCFFFFGGGGGGGGGGHHGGGGHCGHHGGGEGGGFHHHHGGGEGGGFHHHHHHGGGCGGGGGGGGHHHHGGGGHGHHHHGGGGGGGGGHBGHDGHHHF/FFGGGFGGHHGGCFGHHHHHHHHHHHGHGGGFDGHGHHGHFGGGGGGGGGGGGCFGGGGGGFFFFFFFFFFFFFFFFFFFFFFFFFFFFFDFFFFFFFFD?FFFFFFFFFFFB/BFFFBB;BFFFFFFFFBFFFFFFFFFFEFFFB
@M05620:37:000000000-D9766:1:1101:22636:5860 1:N:0:93
ACCACACCTTCTACAATGAGCTGCGTGTGGCTCCCGAGGAGCACCCCGTGCTGCTGACCGAGGCCCCCCTGAACCCCAAGGCCAACCGCGAGAAGATGCCCAGGTGAGTGGCCCGCTACCTCTTCTGGTGGCCGCCTCCCTCCTTCCTGGCCTCCCGGCGCTGCGCCCTTTCTCACTGGTTCTCTCTTCTGCCGTTTTCCGTAGGACTCTCTTCTCTGACCTGAGTCTCCTTTGGAACTCTGCAGGTTCTA
+
>AAAAAAAFFFFGGGG3AFGGFGFGGGGHGHHGGCCGGG?FHHHHGGGEEGCGFHHHHHGGGCGCEEGGGGHHHGGGGGHFGGEHGGGG@/<BCHHGG1FGFG/GG10?FCF0GCGGCC0FDHHHGHHDFC.<<:ACGHGGHCBCFGBB/CFFFGGGG-:A9-A-9A@@FFFFFEFF/-9;B/FFFBFFFFFF@-AFE9F9/;B-FFFBBFF/BFFFFFFFBBBFF/BFF9/;BFFFF/BB/B/F-;/B9;
@M05620:37:000000000-D9766:1:1101:20702:5968 1:N:0:93
ACCACACCTTCTACAATGAGCTGCGTGTGGCTCCCGAGGAGCACCCCGTGCTGCTGACCGAGGCCCCCCTGAACCCCAAGGCCAACCGCGAGAAGATGACCCAGGTGAGTGGCCCGCTACCTCTTCTGGTGGCCGCCTCCCTCCTTCCTGGCCTCCCGGAGCTGCGCCCTTTCTCACTGGTTCTCTCTTCTGCCGTTTTCCGTAGGACTCTCTTCTCTGACCTGAGTCTCCTTTGGAACTCTGCAGGTTCT
+
ABBBBBABFFFFGGGFGGGGFFHHGEGEDDHHHGGEEGGGDHGHHGGGGGGGHHGHHHHGGGGGGGGGGGGHHHHGGGGHGHHHHGGGGGGGGGHHHHHHHHHHGHHHHHHGGHHGGGGGHHHHHHHHHHHGHHGGGGGHGHHGHGGGGGGGGGGGGGGGGGGGGGFFFFFFFFFFFFFFFFFFFFFFFFFFFFFFFFFFFFFFFFFFFFFFFFFFFFFFFFFFFFFFFFFFFFFFFFFFFFFFFFFFFFF
@M05620:37:000000000-D9766:1:1101:11190:5971 1:N:0:93
GCGGCTGCTTTGGAAGAAACTCATAGATTACTGCAACAGTTCCCCCTGGACCTGGAAAAGTTTCTTGCCTGGCTTACAGAAGCTGAAACAACTGCCAATGTCCTACAGGATGCTACCCGTACGGACAGGCTCCTAGCAGACTCCACGGGAGTCAAAGAGCTGATGAACCAATGGCAAGTCCGTCAGGCCTTTCCGCTTTAGCACTCTTGTGGATCCCCTTGCACACTTCTCAGCATTTGTCCTTGTAACTG
+
>1>AA>>AFFDFGFGFB1BGGGFGHFBGHGFGFG1FGGFADFHHHGEFCBGGHGHHH10BBFFGDFFGHHHHHBB1BGHHHHHBF1BGGFHGGGHHGFHHHB2GBGCFGGGGFH2BGFAE//>?///<FF0B?C1111B0B1<B10?/BB@A0111<<?0D<?1DFF1<0>GFCHFHG000.<CA./<<CGHHFCFAECC00CCGFGFF99A0FFG/.9CB/0;;.CC0F0FFG0CCB0;0;BB/;;/;;B
@M05620:37:000000000-D9766:1:1101:20246:5978 1:N:0:93
GAGGCTGCTTTGGAAGAAACTCATAGATTACTGCAACAGTTCCCCCTGGACCTGGAAAAGTTTCTTGCCTGGCTTACAGAAGCTGAAACAACCGCTCACCAAACGGAACGGAACCTCCACAGCACACACCGAGTCACCAAAATACTTCATCAATGACCCGCAAGTCAGTCATGTACTCTTTCGCAATCATGTGGCTCCACTTGAACAATTATACGCCATTATTCTTATAACTGACAAGCAAGGGACTGACA
+
BBBBBBFBFFFFGBFFGFGGGGHHFHHHGFHGHHFFFHHHHHHHHGGGGFFGHHHBBDCGBFHHHHGFGFHHHHHFGGHHHHHHHFFFG3BF>>//>1B1311??EEG/EEE//?B3/B230/20BB////>@<@F2@2?/F@21111?1<@G111110>->ACF1=D0DDF000<00=<DH.A.=:G00<0<C.::C/:C00909;CFBC90099B.;00;00;;00000;0:F0/.;9BF?;A;9.;//
@M05620:37:000000000-D9766:1:1101:20718:5978 1:N:0:93
ACCACACCTTCTACAATGAGCTGCGTGTGGCTCCCGAGGAGCACCCCGTGCTGCTGACCGAGGCCCCCCTGAACCCCAAGGCCAACCGCGAGAAGATGACCCAGGTGAGTGGCCCGCTACCTCTTCTGGTGGCCGCCTCCCTCCTTCCTGGCCTCCCGGAGCTGCGCCCTTTCTCACTGGTTCTCTCTTCTGCCGTTTTCCGTAGGACTCTCTTCTCTGACCTGAGTCTCCTTTGGAACTCTGCAGGTTCT
+
CCDDCCCCFFFFGGGGGGGGGGHHGGGGGGHHHGGGGGGGGHHHHGGGEGGGFHHHGHHGGGCGGGGGGGGHGHHGGGGHGHHHHGGGGGGGGGHHHHGHHHH//?1GH=FFEHGGGG?DGHHHGGD<0D<..<A-@AEHFFHDCBFF0;/.CBAAE.-:9AAFFC>FA@/:FFFFFFB/00BFBBFFFFFFFF;9ABEF:AFA..;:FFF:BBFFF00:FF0/::FFFFFFFFB/0BF;0BF0::AF0F;
@M05620:37:000000000-D9766:1:1101:14149:5984 1:N:0:93
GAGGCTGCTTTGGAAGAAACTCATAGATTCCTGCAACAGTTCCCCCTGGACCTGGAAAAGTTTCTTGCCTGGCTTACAGAAGCTGAAACAACTGCTAACCGTAAGGAACGGCTCCTAGAAGCCTCCCAGGGAGTCAACGCGCTGATGAAACCATGGCAAGAACGTCAGGCATTTCCGCTTTCGCACTCTTGTGGATCCAATTGAACAATTCTCAGCATTTGTACTTGTAACTGACAAGCCAGGGACCCAAG
+
>1>>AAFAFFFFB1GGFFGGGG1G3FGHH3FFGHHFGGHFGHHHHGGGH0FGHHGHHHHHHHHHHHGHHHHGHHHHHGGGHHHFGHGGGGHHGHHHF2FG>E/>G1GF0?E//?FGHH11B1BFG//B1?EFCE0F2DE//>C<<1?11?G</?GHHHHG00<>FGG?GHHGGHHFEGE.<;AFCC?GGFFCGCFCFGGGGGFBFGGGGGFF9;F/;CFGGF0CF0CCFFFFGGFGFFFF-A-BE--:AE?
@M05620:37:000000000-D9766:1:1101:25065:5989 1:N:0:93
GAGGCTGCTTTGGAAGAAACTCATAGATTACTGCAACAGTTCCCCCTGGACCTGGAAAAGTTTCTTGCCTGGCTTACAGAAGCTGAAACAACTGCTAACCGTAAGGAACGGCTACTAGAAGCCTCCCAGGGAGTCCCAGCGCTGCAGAAACCCTGGCCAGACAGTCAGGCATTTCCGCTTTAGCACTCTTGTGGATCCAATTGAACAATTCTCCGCCATTGTCCTTGTAACTGACAAGCCAGGGACAACAG
+
A1AAAAFABFDFCGGGGCGGGG1F33DA3DBFGBEBB0FAFGHB0EFG/BB00B0F1B0AB22FABA1BB1BGBBFGEH1FHHEB1BBF0BB1011B2FFF///B1FF>/>>//01B1B1BEECGEF<GF/F/?011B1B///><0@@0<0@<CG/???/0??0>>FD>GHE11GGFG<<CFGFF00CG0<::A00<CC0;CHB0CB/CBGC9;.9;-.=;B0CFFB;0BFFF0BB0.;9BA---9-:-:-
@M05620:37:000000000-D9766:1:1101:6255:5995 1:N:0:93
ACCACACCTTCTACAATGAGCTGCGTGTGGCTCCCGAGGAGCACCCCGTGCTGCTGACCGAGGCCCCCCTGAACCCCAAGGCCAACCGCGAGAAGATGACCCAGGTGAGTGGCCCGCTACCTCTTCTGGTGGCCGCCTCCCTCCTTCCTGGCCTCCCGGAGCTGCGCCCTTTCTCACTGGTTCTCTCTTCTGCCGTTTTCCGTAGGACTCTCTTCTCTGACCTGAGTCTCCTTTGGAACTCTGCAGGTTCT
+
CCCCCCCCFFFFGGGGGGGGGGHHGGGEHGHHHGGGFG?EGHHHHGGGGGGGHHHHHHHGGGGGGGGGGGGHGHHGGGGHGHHHHGGGGG<CDGHFGHHHHHHGFHHBGGHGGHHGGGGGHHHHHHHHHHHGHHGFGGGHGHHGHGGGGGGGGGGGG;A9ABGGGGFFFFFFFFFFFFFFFFFFFFFFFFFFFFFFFFFFFFFFDDFFFFFFFFFFFFFFFFFFEFFFFFFFFFFFFFFFFFFFFFFFFFF
@M05620:37:000000000-D9766:1:1101:14134:5999 1:N:0:93
ACCACACCTTCTACAATGAGCTGCGTGTTGCTCCCGCGGAGCCCCCCGTGCTGCTGACCGAGGCCCCCCTGAACCCCAAGGCCAACCGCGAGAAGATGCCGCAGGGGAGGGGCCCGCTACCCCTCCTGGGGGGCCCCTCCCCTCTTCCTGCCCTCCCCAGGCCGCCCGCCATTTCACCGTTTGCCCCCTTGTCGGTCTTCCTGAGGACTTCCTTCTCTGACCTGTGGCACCTTTGAAACTCAGGAGGTACT
+
>>1>>>1>FFBD3FG131BAD111EEEE00DFBFFA0/A//AAFFG>E?>E/11BCBBGE>//>E?>EEGGB1B/?CB</<???<FCCC/C///01111>-<A-<--.--;--;C---A?9.;C..//;.@--;-;;-;;;----99;///;AF--;--9---;----9--;/;B///-99/-///--;-9//--;--/;9//;--;-;///////;;/////-9/---/;F/9////B/;/;/;--9/9/
@M05620:37:000000000-D9766:1:1101:9562:6010 1:N:0:93
ACCACACCTTCTACAATGAGCTGCGTGTGGCTCCCGAGGAGCACCCCGTGCTGCTGACCGAGGCCCCCCTGAACCCCAAGGCCAACCGCGAGAAGATGACCCAGGTGAGTGGCCCGCTACCTCTTCTGGTGGCCGCCTCCCTCCTTCCTGGCCTCCCGGAGCTGCGCCCTTTCTCACTGGTTCTCTCTTCTGCCGTTTTCCGTAGGACTCTCTTCTCTGACCTGCGTCTCCTTTGGAACTCTGCAGGTTCT
+
BABBBBBACFFFGGGGGG5BGGHHEEGAAEHFGCFGDCG2EHHHHGGEEEFGHHFHHHHEGEEFGGGGGEEHGHHGGGGHGHHHHGGGGG/BDFH2?FHHGHHHGHHFHHHGGHEDGGGGHHHHHFHHHHHGHHGGGGGHGHHGHGGGGGGGGGGGGGG@BBFGGGFFFFFFFFFFFFFFFFFFFFFFFFFFFFFFFFFFFFFFFFFFFFFFFFF/FFFFFFFF.@DDFFFFFFFFFFFFFFFFFFF?FFF
@M05620:37:000000000-D9766:1:1101:15952:6013 1:N:0:93
GAGGCTGCTTTGGAAGAAACTCATAGATTACTGCAACAGTTCCCCCTGGACCTGGAAAAGTTTCTTGCCTGGCTTACAGAAGCTGAAACAACTGCCCCTGTCCTCAAGGATGCTCCCCGAGAGGACCGGCTCCTAGCAGAATACCCGGGAGAAAAAGCGCAGCTGAACCAATGACAAGTCCGTCAGGACTTTCCGCTTTAGCACTCTTGAGGCTCCACTTGCCCAATTCTCAGCATTTGACCTTGTCACTG
+
AABBBAFAFFFFGGGGGGGGGGFHHHHHHDGHHHFAFGGAGHHHHGGGHHHHHHHHHHHHFHHHHHGHHHHHHHHHHHHHHHHGGHHGHHHHHHHHHFHGHHHH@BFGHHH3BFEGGG///>EFHHFE//>EFHDHED2GCG2GGCE/>>//?>GHGFGG--<<CHH/CHHHH0<GHHC0;EGHFGHCGGGGGGGGGGGBGBGFCFG0000:.;CEFCFEB9FBFAFFFFFBFF/FFFB//;BFFFB/B/;
@M05620:37:000000000-D9766:1:1101:11685:6033 1:N:0:93
ACCACACCTTCTACAATGAGCTGCGTGTGGCTCCCGAGGAGCACCCCGTGCTGCTGACCGAGGCCCCCCTGAACCCCAAGGCCAACCGCGAGAAGATGCCCAGGTGAGTGGCCCGCTACCTCTTCTGGTGGCCGCCTCCCTCCTTCCTGGCCTCCCGGCGCTGCGCCCTTTCTCACTGGTTCTCTCTTCTGCCGTTTTCCGTAGGACTCTCTTCTCTGACCTGAGTCTCCTTTGGAACTCTGCAGGTTCTA
+
BBBBBABBFFFFGGGGGGGGGGHHGGGGHGGHHGGG2FG?EH2GHGGGFGGGGHHHHHHGGGGGGGGGGGGGHHHGGGGHGHHHGGGGGGGGGGHHHHHHHHFFGHHHHHGGHHGGGGGGGGHHHGHHGHGHHGGGGGHFHHGHHGGGGGGGEGGGGG-:?BFFFFFFFFFFFFFFFFFFFFFFFFFFFFFFFFFFFFFFFFFDDFFFFFFFFFFFFFFFFFFFFFFFFFFFFFFFFFFFFFFFFFFFFFF
@M05620:37:000000000-D9766:1:1101:24133:6034 1:N:0:93
ACCACACCTTCTACAATGAGCTGCGTGTGGCTCCCGAGGAGCACCCCGTGCTGCTGACCGAGGCCCCCCTGAACCCCAAGGCCAACCGCGAGAAGATGCCCAGGTGAGTGGCCCGCTAGCGATTATGGTGGCCGCCTCCATACTTACTGGCAACCCGGCGCTGCGCCCTTTCTCGATGGTTCTCTCTTCTGCCGTTTTCCGTAGGGCCCTCTTCTCTGCCCTGCGACTCCTTTGGAACTCTGCAGGATCCA
+
ABBBBBBBFFFFGGGGGGGGGGH4EEEFDGHGGGGGGGG2AGGGHGGGFFGGGHFGHHHGGGCGGEGGGGGHHFHGGGGHGFHHHFGGG@FF?DHHHGGHHF<FG110??F/F/<---.<--.=.00<<DECGC-D..C/00C0;FF099./0.;E-A--9-;D--;D=FF///.///9;;///9//;9///;-9:FFBF./.9;...-.9.;/99////;/..9-9-.;/;B//9//9//////9.;/./
@M05620:37:000000000-D9766:1:1101:6898:6039 1:N:0:93
ACCACCCCTTCTCCAATGAGCTGCGTGTTGCTCCCGCGGCGCCCCCCGTGCTTCTGACCGAGGCCCCCCTGACCCCCAAGGCCACCCGCGAGACGCTTACCCCGGGAAGCGCCCCCTTACCCCTCCTGCCGCCTCCTCCCTTCTCCCTGGGCTCCCCCGGGCGGCCCCCTTCTCACCGGGTCTCCCTTCTTCAGGTTTCCCGACGCATCTCCTAGCCTACCTGGCTACCCCTTGGGCCCCTGGCGGGTATA
+
>>>>>>AAAFFFFGGBBBG5F5B4AE2B2ADFBBF2AEGG0AEEEGGG???F3BB@3BBE>E/>F?EEGGCBBB?DGC?FF??G/?DAD-AA-..-<..<<<.-:-:-..:-9:--9./9/9.;C.9//.99@..;9./;B/;://:9/:.9.:AA..;------9;B-99.99//..-9;-9///.;9://://;:F/9/..-;--.-///9//////:99/.../.;:.;../...--...:-;@9-//
@M05620:37:000000000-D9766:1:1101:15166:6041 1:N:0:93
ACCACACCTTCTACAATGAGCTGCGTGTGGCTCCCGAGGAGCACCCCGTGCTGCTGACCGAGGCCCCCCTGAACCCCAAGGCCAACCGCGAGAAGATGACCCAGGTGAGTGGCCCGCTACCTCTTCTGGTGGCCGCCTCCCTCCTTCCTGGCCTCCCGGAGCTGCGCCCTTTCTCACTGGTTCTCTCTTCTGCCGTTTTCCGTAGGACCCTCTTCTCTGACCGGAGTCCCCTTTGGAACTCTGCAGGTTCT
+
ABAAAAABFFFFGGGF5FGCG5GBEEEEEAFHFGGG2EE2EH2FHGGGFGGGHHHFHHHGCGGGGAGGGGGFHFGGGGEGACGHHGD@DGGCCFFHDGHHGHEFFGHFFFGFGHHGGGGGGFBGFGDFG<C.C.-AC.CGC:GDGBFF099FF0=EAGB?-A./;??D?BFE///9//:BB/9///9BF99/F99AAFFF/.9.A.9/.;/;F///////B9--9-9:/:.;F/;;BF///////:9;///
@M05620:37:000000000-D9766:1:1101:22220:6043 1:N:0:93
ACCACACCTTCTACAATGAGCTGCGTGTGGCTCCCGAGGAGCACCCCGTGCTGCTGACCGAGGCCCCCCTGAACCCCAAGGCCAACCGCGAGAAGATGACCCAGGTGGGCGGCACGCTACCTCTTCTGCTGGCCGCCTCCCTCCTTCCTGGCCTCCCGGGCCCGCGCCCTTTCTGACTGGTTCTCTCTTCTGCCGTTTTACGTAGCACTCTCTTATCCGACCTCAGTCTCCTTAGTATCTCTGCAGTTTCT
+
CCCCCCCCFFFFGGGGGGGGGGHHGGGEHGHHHGGGGGGGGHHHHGGGGGGGHGHHHFHGGGGGGGGGCFAHHHHGGGGHEHHHHGGGF@CFG/GHHD22=2=/=??///@CG--.<:.:/00:0:;C00<0C.-;AAFG.:FDGFBF00/;C0.;:.----9-;--;@F/0B0000;9.0;BFF0000:0000-.99A009/0..00;/000;;0;0..--.000;0;00090000000:9B0000000;
@M05620:37:000000000-D9766:1:1101:14650:6052 1:N:0:93
ACCACACCTTCTACAATGAGCTGCGTGTGGCTCCCGAGGAGCACCCCGTGCTGCTGACCGAGGCCCCCCTGAACCCCAAGGCCAACCGCGAGAAGATGCCCAGGTGAGTGGCCCCCTACCTCTTCCGGTGGCCGCCTCCCTCCTTCCTGGCCTCCCGGGACCGCGCCCTTTCTCCCTGGTTCTCTCTTCTGCCGTTTTCCGTAGGACTCTCTTCCTTGACCTGGGTCCCCTTTGGAACTCTGCAGGTTCTA
+
CCCCCBBCFFFFGGGGGGBGGGHHGGGEHGHHHGGGGGGCGHHHHGGGEDGGHHHHHHHGGGGGGGGGGGGHGHHGGGGHGHHHHGGGGFCGGGHGHBFHHH/?1110<?F/FG---.0>111><1<@--<.C--;..CE/BE/B0;00C.C0.CE.@---.9---;B-BF//////:A/;//////;//9/B-.;FFBF./..://///9/;////;/9;/:..//9.;/;FBF/FB/////9/A.;///
@M05620:37:000000000-D9766:1:1101:16497:6053 1:N:0:93
ACCACACCTTCTACAATGAGCTGCGTGTGGCTCCCGAGGAGCACCCCGTGCTGCTGACCGAGGCCCCCCTGAACCCCAAGGCCAACCGCGAGAAGATGACCCAGGTGAGTGGCCCGCTACCTCTTCTGGTGGCCGCCTCCCTCCTTCCTGGCCTCCCGGAGCTGCGCCCTTTCTCACTGGTTCTCTCTTCTGCCGTTTTCCGTAGGACTCTCTTCTCTGACCTGAGTCTCCTTTGGAACTCTGCAGGTTCT
+
AAABBBBAFFFFGGGGFGAGGFHHGAEA42GGHGFA?EF?AHHHHGGEAEGGEHGHHHGEEGCGGEGGGGGHHHHGGGGHGHHHHGEEGGCDGGHFBGFHHHHGGHHHFHFFGHHGGGGGHHHHHHHHHHHGHHGGGGGHGHHGHGGGGGGGGGGGGGGGGGFGGGFFFFFFFFFFFFFFFFFFFFFFFFFFFFFDFFFFFFFFFFFFBFFFFFFFFFFFFFFF/FFFFFFFFFFFFFFFFFFFFFFFFFF
@M05620:37:000000000-D9766:1:1101:16734:6053 1:N:0:93
ACCACACCTTCTACAATGAGCTGCGTGTGGCTCCCGCGGAGCACCCCGTGCTGCTGACCGAGGCCCCCCTGAACCCCAAGGCCAACCGCGAGAAGATGACCCACGGGAGGGGCCCGCTACCTCTTCTGGGCGCCGCCTCCCCCCCTACTTGCCTACCGGGCCGGCGCCCTTTCCCACTGGTTCTCTCTTACGCCGTTTTCCGTAGGGCTCCCCTCCCTGACCTGAGTCCCCCTTTGGACCTTGCAGGTTCT
+
>AA1>1>AFFFFCGGEFGF1G1FBEGGGGGGH1FFE0EE//A/BGGGGFEEC1BGFFGHGEG?EFEEGGGGH1BGEGGCEC?FGAFG@CCG?<AFFG1FB1?/.>--<---<<CG---;@G0000;009/.9:9---.;99-9;-9-;//9/B//;----------;-@9B/9/;/9-/;;99/9/9B;//--;-99BEFB-9----9;-----9-9-/-BF/-/-9//9:-9FFF/;B--/9//99-/;/
@M05620:37:000000000-D9766:1:1101:16715:6058 1:N:0:93
ACCACACCTTCTACAATGAGCTGCGTGTGGCTCCCGAGGAGCACCCCGTGCTGCTGACCGAGGCCCCCCTGAACCCCAAGGCCAACCGCGAGAAGATGACCCAGGTGAGTGGCCCGCTACCTCTTCTGGTGGCCGCCTCCCTCCTTCCTGGCCTCCCGGAGCTGCGCCCTTTCTCACTGGTTCTCTCTTCTGCCGTTTTCCGTAGGACTCTCTTCTCTGACCTGAGTCTCCTTTGGAACTCTGCAGGTTCT
+
BBCCDDDCFFFFGGGGGGGGGGHHGGGBFGHHHGGGGGGGGHHHHGGGGGGGHHGHHHHGGGGGGGGGGGGHFHHGGGGHGHHHHGGGGGCFGGHGHHHHHHHHGHHBGHHEGHHGGGGGHHHHHHHHHHHGHGGGGGGHGHHGHGGGGGGGGGGGGGG?BGGFGGFFFFFFFFFFFFFFFFFFFFFFFFFFFFFFFFFFFFFFDFFFFFFFFFFFFFFFFFFF/;FFFFFFFFFFFFFFFFFFFFFFFFF
@M05620:37:000000000-D9766:1:1101:6902:6059 1:N:0:93
ACCACACCTTCTACAATGAGCTGCGTGTGGCTCCCGAGGAGCACCCCGTGCTGCTGACCGAGGCCCCCCTGAACCCCAAGGCCAACCGCGAGAAGATGACCCAGGTGAGTGGCCCGCTACCTCTTCTGGTGGCCGCCTCCCTCCTTCCTGGCCTCCCGGAGCTGCGCCCTTTCTCACTGGTTCTCTCTTCTGCCGTTTTCCGTAGGACTCTCTTCTCTGACCTGCGTCTCCTTTGGAACTCTGCAGGTTCT
+
CCCCCCCAFFFFGGGGGGGGGGHHGGGBEEHHHGFGFGGCEHHHHGGGGGGGHHHHHHHEEGGGGGGGGGGHHHHGGGGHGHHHHGGGGGCGGGHFGHHHHHHFGFG=GGBGGHHGGGGGHHHHHHHHGGFGHHGGGGGHGHHGGGGGGGGGGGGGGAD;?BGGFGFFFFFFFFFFFFFFFFFFFFFFFFFFFFDDFFEFFFFFFFFBFFFFFFFFFFFFFFFF.@DFFFFFFFFFFFFFFFFFFFFFFFF
@M05620:37:000000000-D9766:1:1101:25888:6097 1:N:0:93
ACCACACCTTCTACAATGAGCTGCGTGTGGCTCCCGAGGAGCACCCCGTGCTGCTGACCGAGGCCCCCCTGAACCCCAAGGCCAACCGCGAGAAGATGCCCAGGTGAGGGGCCCGCTACCTCTTCTGGTGGCCGCCTCCCTCCTTCCTGGCCTCCCGGGGCTGCGCCCTTTCTCACGTGGTCTCTCTTCTGCCGTTTTCCGGAGGACTCTCTTCTCTTGCCTGAGTCTCCTTTTGAACTCTGCAGGTTCTA
+
CCCCCCCCFFFFGGGGGGGGGGHHGGGGHGHHHGGGGGGGGHHHHGGGGGGGHHHHHHHGGGGGGGGGGGGHHHHGGGGHGHHHHGGGGGGGGGHGHHFGHG/F11100/><AD---<-=<00=<<0<</A.C:-A.:GEB/E9F0F00;;F0.CE.:----.9--;@-FFB09;0..;.;000B09BF000;9.;FFFF9-.-;..990:0::BBB000;:0//0009BBFF0B.B0;000000;.;000
@M05620:37:000000000-D9766:1:1101:21880:6099 1:N:0:93
GAGGCTGCTTTGGAAGTAACTGACAAGCCAGTGACACAAGATCGGAAGACCACCTCTCCGTACTCCAGTTAATAATGCGCATCTCGTATTACCTCTTCTGCTTTAAAGAATAAAACCCTTCCGGCCGGGTCCCACGCGACCTCCCCGGGAGTCACCACGCTGCTGAACCCATGTCAGTTCCGCCAGGCCTTTCCGCTTTCGCCCTCTTTTGGCTCCCTTGGCCAACTTCTCGCACTTGTTCCTGGTCCTGA
+
BBBBBBFBFFFFGGGG4BGGGFHBFFA4BFA4BAFHGHDG2AB2AAAB232B2A11BB3A11115BBAB55D55DDB5??>>>F5?B?3B4B33333B4@4@3B@FF4@F34BB3?>?E3?3//EE/>//>F<20/?>/>/?GFF.--<--<<GF00..::..000CGE..//9;;000;0..;:B.;.9B0C;..=D./;...-;F///;-//;AE.:./99/..;;B//..---/9//;/;//;9B;BF
@M05620:37:000000000-D9766:1:1101:14446:6099 1:N:0:93
ACCACACCTTCTACAATGAGCTGCGTGTGGCTCCCGAGGAGCACCCCGTGCTGCTGACCGAGGCCCCCCTGAACCCCAAGGCCAACCGCGAGAAGATGCCCAGGTGAGTGGCCCCCCACCTCTTTCGGTGGCCGCCCTCCTCCCTCCTGGCCTCCCCGGACCTCGCCCCTTCCCCACGGTTCTCTCCTTCGCCGGTTTCCGGAAGACCCCCCTCCTTGGCCCGGATCCTCCTTGGAACTTCGGAGGTTTCT
+
CCCCCCCCFFFFGGGGGGGGGGHHGGGEHGGHHGGGGGGGGHHHHGGGGGGGHHHHHHHGCEGGGGGGGGGHFGHGGGGHGHHHHGGGGGDGGGHHHHDGH2/?=?101??/?F----.<..0=00.<..=.;--;--;E//B.;/C/0;.;0.;E.;--9-/9.-;A-AF/////.9;.;.0000/;00..;--;DF0;.-.-;.//..--;../000/;.---.-:0;/;F0B0:0000...-;.;000
@M05620:37:000000000-D9766:1:1101:18344:6131 1:N:0:93
GAGGCTGCTTTGGAAGAACCTCATAGATTACTGCACCAGTTCCCCCTGGCCCTGGAAAAGTTTCTTGCCTGGCTTACAGAAGCTGAAACAACTGCTAACCGCAAGGAACAGCTAATCTACGCCTCACAGGGAGACCACTCTCTGCTACCAACCTGGACAGTCCGTCAGACATGTCCTCTTAAGCAATATTGTGGATCCAATTGATCACTTCTCCGCCTTTGTACTTGTAACTGACAAGCCAGGGACACCAA
+
A1>AAAFACD@B1FGG1E1AAFFH3GGFH1FFGFB1BFFAAFHFHGGFH0BGGHHH110BGHGGDHHHHFDHFFHHHGHGGHHHFGHFFGHHHHH1@F00//>///B0F00B>1BF1>F1///0<1?1B/<?///F0F1B1<1F111@G1F/?0000??/FDG??0<.1>0F1>=F1<FG1<=0D/000=0=0<00<<CF00;G0;:/;0C00C.;...90;0909C;0;0;;9BBF.AC/9ECEE.9AE-
@M05620:37:000000000-D9766:1:1101:23535:6133 1:N:0:93
ACCACACCTTCTACAATGAGCTGCGTGTGGCTCCCGAGGAGCACCCCGTGCTGCTGACCGAGGCCCCCCTGAACCCCAAGGCCAACCGCGAGAAGATCACCCAGGCGCGTGGCCCGCTACCTCTTCTGGCGGCCGCCTCCCTACTTCCTGGCCTCCCGACGCTGCGCCCTTTCTCACTGGTTCTCTATTATGCCGTTTTCCGTAGGACTCTCTTCTCTGAACTGCGTCTCCTTTGGAACTCTGCAGGATCT
+
AAAAAAAAFFFFGGGG3GAAGFGFGEEACEGHFGGEGGGCEHEHHGGGEFGGGGFCDGFG?EEGGEGGGGGG1BGGGGFHEGHHCF/ECG@</?FC1110<GG/<////ACGCFGCC-@CHHH0GH0GH0--A9A?@A?FFF0:0C0;BBFFFFFFE----99-A;-A@-BFFFE//BBFFFFFFFEFFBBFF/-;BFFF/BB---/:/BFB/BBFFFFF/FF9/;;-AFFFFF/9//BFF/99BF--;/;
@M05620:37:000000000-D9766:1:1101:16602:6155 1:N:0:93
ACCACACCTTCTACAATGAGCTGCGTGTGGCTCCCGAGGAGCACCCCGTGCTGCTGACCGAGGCCCCCCTGAACCCCAAGGCCAACCGCGAGAAGATGACCCAGGTGCGTGGCCCGCTACCTCTTCTCTTGGCCGTCTCCCTCCTTCCGGGCCTCCCGGCGCTGCGCCCTTTCTCCCTGTTTCTCTCTTCCGCCGGTATCCGTTTGTCTCTCTTCTCTCTCCTGCGTCACCTTTGGGACTCTGCAGGTTCA
+
BBBBBBBBFFFFGGGGGGFDGFHFGEEBCEHHGGGGFGGGGHHHHGGGGGGGGHHHHHHGGGGGGGGGGGGHHHHGGGGHFHHHHGGEGGDDFGHGBGF222//???1/<//->.->C<-/00000=00000/<---.=0:/CEH0GG.A9-AE.E9.----;-.--;-9/;/////.///;//;/9FFB/...----./;..//.9;F//B/;///;//;FF//;.-.;9/B///..:;FFB/F/..///
@M05620:37:000000000-D9766:1:1101:14775:6188 1:N:0:93
ACCACACCTTCTACAATGAGCTGCGTGTGGCTCCCGAGGAGCACCCCGTGCTGCTGACCGAGGCCCCCCTGAACCCCAAGGCCAACCGCGAGAAGATGACCCAGGTGCGTGGACCGCTACCTCTTCTGGCGGCCGCCTCCCTCCTTCCTGGCCTCCCGCCGCCGCGCCCTTTCTCACTGGCTCTCTCTTCTGCCGTTTTCCGTAGGACTCTCTTCTCTGACCTGCGTCTCCTTTGGAACTCTGCAGGATCT
+
DDDDDDDDFFFFGGGGGGGGGGHHGEGFHGHHHGGGGGGGGHHHHGGGGGGGHHHHHHHGGGGGGGGGGGGHHHHGGGGHGHHHHGGGGGDGGGHHHHHFHHHHGHF1<??C.FGDGGCGH0<DDD0<<0<@FGGGGGDGGGGGGFGG0:CFGFGGFD--9;--9@DFF-:F00;:BFBF.BFFFFF0;FFFFF-;DFFFFAF.9.:;BBFFF0;:BFFBFFF/;CFAABB0;B0:BFF0BFFF00A.;F0
@M05620:37:000000000-D9766:1:1101:11994:6188 1:N:0:93
ACCACACCTTCTACAATGAGCTGCGTGTGGCTCCCGAGGAGCACCCCGTGCTGCTGACCGAGGCCCCCCTGAACCCCAAGGCCAACCGCGAGAAGATGACCCAGGTGAGTGGCCCGCTACCTCTTCTGGTGGCCGCCTCCCTCCTTCCTGGCCTCCCGGAGCTGCGCCCTTTCTCACTGGTTCTCTCTTCTGCCGTTTTCCGTAGGACTCTCTTCTCTGACCTGCGTCTCCTTTGGAACTCTGCAGGTTCT
+
ABCCCCCCFFFFGGGGGGGGGGHHGGGFHGHHHGGGGGGGGHHHHGGGGGGGHHHHHHHGGGGGGGGGGGGHHHHGGGFHGHHHHGGGGGCGCDHHHHHHHHEGFHGDHHHGGHHGGFFGHHHGHHHHGHHGHHGGGGGHGHHGHGGGGGGGGGGGGEC-ADFGGGFFFFFFFFFBFFFFFFFFFFFFFFFFFFDFFFFFFFF?ADFFFFFFFFFFFFFFFFFF.;DFFFFFFFFFFFFFFFFFFFFFFFF
@M05620:37:000000000-D9766:1:1101:14954:6193 1:N:0:93
GAGGCTGCTTTGGAAGAAACTCATAGATTACTGCAACAGTTCCCCCTGGACCTGGACAAGTTTCTTGCCTGGCTTACAGAAGCTGAAACAACTGCTAACCGCAAAGAACAGCTCATAGAAAACTCAAAGGGAGTACAAGAGCTGAAGCCACCATAGCACGTCAGTCAAGAATTTCCGCTTTCGCACTCATGTGGAGCCAATTGAACAATTCTACGCAATTGTACTAGTAACTGACAAGCCAGGGCCAACAG
+
A1AAA1C>@F@FAFGGG1AF1F1FAGGDDGHHHEHHBAG1AGHAGGCF/GGCFFAF0B0FH2FH2H1FG11FGHFFH1FAFHHF@BFHHC/BE0B1B20>E////0B0B0B01>1BBG1110B>111<10?/??FHFFHHHGGHF1B1B@<<FH11@1<>GAAFFBG1?10111FGC?...1>AA<AG/0==D00.=CGBHB00000:GBHFBGEG9-.;0009000;00;B00/00.9C/..;.;---99
@M05620:37:000000000-D9766:1:1101:8241:6220 1:N:0:93
ACCACACCTTCTACAATGAGCTGCGTGTGGCTCCCGAGGAGCACCCCGTGCTGCTGACCGAGGCCCCCCTGAACCCCAAGGCCAACCGCGAGAAGATGACCCAGGTGCGTGGCCCGCTACCTCTTCTGGTGGCCGCCTCCCTCCTTCCTGGCCTCCCGGGGCTGCGCCCTTTCTCACTGGTTCTCTCTTCTGCCGTTTTCCGTAGGACTCTCTTCTCTGACCTGCGTCTCCTTTGGAACTCTGCAGGTTCT
+
ABBAABBAFFFFGFFF5FBFGCHHG22A42BFABFAAEGGGHHHHGGGDAEFHHGFHHHE?GGGG1EGGGGCG?GGGG?HE/GGHG/<CC/<<DCC1?1<FH/?FG11<?C?@GGCC@@DHFB0GDG0GGF.CH-:;.:CF/BEBFBC90BFF9AAE.--;9-DF;-A@BBFFFFBFBBBFFFBB/9FFFB/BF@ADFFFFFFFFFFFFFBBBF/BB///;BFF?-A?ABFFFFFE/BB9BB/B/;FFFFF
@M05620:37:000000000-D9766:1:1101:17957:6226 1:N:0:93
ACCACACCTTCTACAATGAGCTGCGTGTGGCTCCCGAGGAGCACCCCGTGCTGCTGACCGAGGCCCCCCTGAACCCCAAGGCCAACCGCGAGAAGATGACCCAGGTGAGTGGCCCGCTACCTCTTCTGGTGACCGCCTCCCTCCTTCCTGGCCTCCCGGAGCTGCGCCCTTTCTCACTGGTTCTCTCTTCTGCCGTTTTCCGTAGGACTCTCTTCTCTGACCTGAGTCTCCTTTGGAACTCTGCAGGTTCT
+
BCBBCCCBFFFFGGGFGGGGGGHFGGGGHGHHGGGGDGGFGHHHHGGGFGGGFGFHHHHGGGCFGGGGGGGHHHHGGGGHGHHHGGGGGGGGFFGCGFHHHHGHFHFGHHGGGHGCG?CGHHHHHGHFFHHHHHGGGGGHGGHGHGHHFGGGGGGGGD@CACFGGGGFFFFFFFFFFFFFFFFFFFFFFFFFFFFAFFFFFFFFDDFFFBFFFFFFFFFFFFFFEFFFFFFFFFFFFFFFFFFFFFF9FFB
@M05620:37:000000000-D9766:1:1101:17028:6233 1:N:0:93
GAGGCTGCTTTGGAAGAAACTCATAGATTACTGCAACAGTTCCCCCTGGACCTGGAAAAGTTTCTTGCCTGGCTTACAGAAGCTGAAACAACCTCCCATGTCCTACAGGATGCTCCCCGTACGGCCCGGCTCCTCGACGCCTCCCAGGGAGTCACCGCGCTGATGAAACCATGGCAAGTCCGACAGGCCTTTCCGCTTTAGCACTCTTGTGGCTACCATTGCCCACTTCTCAGCATTTGTCCTTGTCACTG
+
A3>AAAFBFFFFGGGGG4GGGG4F5FFFHCGHHHDDGCFAFGHHHGGGAFHHHHGHHF2FBGHHHHHHHHHHHHHCGHHBFGHHH33GHBGE1?FFB2BFG4GB4BBB31BGHHHHGGG////?>EGC/BDGFHH////>/?CHF01?/>.>0>FGDG?<CG.0=DG00..:0/;CCEGHGG.:--9;CFFGGGGGGGGGGGGGEFGBFGFFAF/;F/BFBF/9/AF9FFB/BFBF:9BFF/FFFBFB/B:
@M05620:37:000000000-D9766:1:1101:18306:6243 1:N:0:93
ACCACACCTTCTACAATGAGCTGCGTGTGGCTCCCGAGGAGCACCCCGTGCTGCTGACCGAGGCCCCCCTGAACCCCAAGGCCAACCGCGAGAAGATGACCCAGGTGAGTGGCCCGCTACCTCTTCTGGTGGCCGCCTCCCTCCTTCCTGGCCTCCCGGCGCTGCGCCCTTTCTCACTGGTTCTCTCTTCTGCCGTTTTCCGTAGGACTCTCTTCTCTGACCTGAGTCTCCTTTGGAACTCTGCAGGTTCT
+
DDDDDDCCFFFFGGGGGGGGGGHHGGGEHGHHHGGGGGGGGHHHHGGGGGGGHHHHHHHGGGGGGGGGGGGHHHHGGGGHGHHHHGGGGGGGGGHHHHBGHHGHFHE1=FGAFHG@CCCFFHFHHFHG0GG<G<<DF.EHE/GDH0FFFF/FFFGGFE----:-.-CFFFFBFF00::FFF0B000:B0BFBFEAFFFEFFA0;D.00/:00F0:0:FB0BFF/:;B0:F:FFFFFFF0BFF0FBFFFFFF
@M05620:37:000000000-D9766:1:1101:9434:6257 1:N:0:93
ACCACACCTTCTACAATGAGCTGCGTGTGGCTCCCGAGGAGCACCCCGTGCTGCTGACCGAGGCCCCCCTGAACCCCAAGGCCAACCGCGAGAAGATGACCCAGGTGAGTGGCCCGCTACCTCTTCTGGTGGCCGCCTCCCTCCTTCCTGGCCTCCCGGAGCTGCGCCCTTTCTCACTGGTTCTCTCTTCTGCCGTTTTCCGTAGGACTCTCTTCTCTGACCTGAGTCTCCTTTGGAACTCTGCAGGTTCT
+
CCCCCDDDFFFFGGGGGGGGGGHHGFGEGFGHHGGGGGGGGHHHHGGGGGGGHHHHHHHGGGGGGGGGGGGHHHHGGGGHGHHHHGGGGGCGGGHHHHEHHH/G/?FFFGG/EHHC@A@CHHHHHHD=<0/.<G?D-AFGC:CCGFGGG0/CFGGGG.;;CGFBF?>F-;FFFFFFFB0/BFBFFFFFFFFFFB;:.BAFFDF...0:;FFFFFFFFFFFFFF/:BBFFEBBFF0/;BFBB:0B00;:B::
@M05620:37:000000000-D9766:1:1101:24500:6268 1:N:0:93
ACCACACCTTCTACAATGAGCTGCGTGTGGCTCCCGAGGAGCACCCCGTGCTGCTGACCGAGGCCCCCCTGAACCCCAAGGCCAACCGCGAGAAGATGACCCAGGTGAGTGGCCCGCTACCTCTTCTGGTGGCCGCCTCCCTCCTTCCTGGCCTCCCGGAGCTGCGCCCTTTCTCACTGGTTCTCTCTTCTGCCGTTTTCCGTAGGACTCTCTTCTCTGACCTGAGTCTCCTTTGGAACTCTGCAGGTTCT
+
>>AAABAA>FFFFEGC5BBBFBGGEAAA42FGCFGE?EGEDEH1AEGG1AEFFHECBGFE?EC@G?E/E>11F?GEGEAGCAEGEE/<C/B</AFF111FGFFHGFGD0GFAECGCCGGCHHFDGHHGHHEGEHCCCF?GGHHGHGGGGFG?F0FEAGB-BBGGBBBF;@BFFFFFFFB.;BFFFFFFFFEFFFBDDFEFFDFAFFFFFFFFFFFFFFE99BFF/;9BBFFBFFFFBFFFFFBFBFFFFFF
@M05620:37:000000000-D9766:1:1101:17703:6299 1:N:0:93
ACCACACCTTCTACAATGAGCTGCGTGTGGCTCCCGAGGAGCACCCCGTGCTGCTGACCGAGGCCCCCCTGAACCCCAAGGCCAACCGCGAGAAGATGACCCAGGTGAGTGGCCCGCTACCTCTTCTGGTGGCCGCCTCCCTCCTTCCTGGCCTCCCGGAGCTGCGCCCTTTCTCACTGGTTCTCTCTTCTGCCGTTTTCCGTAGGACTCTCTTCTCTGACCTGAGTCTCCTTTGGAACTCTGCAGGTTCT
+
CCCCCCCCFFFFGGGGGGGGGGHHGGGBCFHHHGGGGGGGGHHHHGGGGGGGHHGHHHHGGGGGGGGGGGGHHHHGGGGHGHHHHGGGGGCGGGHHHHHHHHEGGHHHHHEFGHHCGGCGHHGHHHGHGGHFHHGGGGGHFHHGHGGGF0FGGGGGGFABBGFGFDFFDFFFFFFFFFFBFFFFFFFFFFFFFF-9AFFFFFFFDDFFFBFBFFFFFFBBFFFFEFFFFFFFFFFFBFFBFFFFFF?FFFF
@M05620:37:000000000-D9766:1:1101:24432:6311 1:N:0:93
ACCACACCTTCTACAATGAGCTGCGTGTGGCTCCCGAGGAGCACCCCGTGCTGCTGACCGAGGCCCCCCTGAACCCCAAGGCCAACCGCGAGAAGATGACCCAGGTGAGTGGCCCGCTACCTCTTCTGGTGGCCGCCTCCCTCCTTCCTGGCCTCCCGGAGCTGCGCCCTTTCTCACTGGTTCTCTCTTCTGCCGTTTTCCGTAGGACTCTCTTCTCTGACCTGAGTCTCCTTTGGAACTCTGCAGGTTCT
+
BCCCCBBCFFFFGGGGGGGGGGHHGFGGHGHHHGGGGGGGGGHHHGGGGGGGHHHHHHHGGGGGGGGGGGGHHHHGGGGHGHHHHGGGGGGGGGHHHHHHHHHHGHHHHHHGGHHGGGGGHHHHHHHHHHHGHHGGGGGHGHHGHGGGGGGGGGGGGFGGGGGGGGFFFFFFFFFFFFFFFFFFFFFFFFFFFFFFFFFFFFFFFFFFFFFFFFFFFFFFFFFFFFFFFFFFFFFFFFFFFFFFFFFFFFF
@M05620:37:000000000-D9766:1:1101:14196:6353 1:N:0:93
GCGGCTGCTTTGGAAGCAACTGACAAGCCAGGGCCAAACGATCGGAAGAGCACACGTCTGAACCCCACTCACTAATGCGAATCTCATATGCCGGCTTATGCTTGACAAAAAACCACCCGTAACCAAACTCCTCTACAACACTCCAAGCTTCCACAAGAACTTATCACACATTCGCATACAACCGCCCCATTCCCTTTTTACCTCTCTTTTTCACCCAATCCAACAACTCTCACCATTTGTACTTCTAATCC
+
>>1>A>>>CFB@BFG1AABFBBB1B1B0000AEAE00B/B//BA/AAB00BB00AA0BABD21/>B//0B0B1211BFE?EEEB@2BB@2FGG/E//1BFFF2<E1FG<FH?A//?////<//1???/<F11?DG??G1.<1>FGF1.111/=<CE.</=0=<000=DG.00;<....000;:-9-99.;;00;00;099090;999/////;/;;--:/;;FF---;/:///-/;BF//9/;;//;9///
@M05620:37:000000000-D9766:1:1101:22735:6356 1:N:0:93
ACCACACCTTCTACAATGAGCTGCGTGTGGCTCCCGAGGAGCACCCCGTGCTGCTGACCGAGGCCCCCCTGAACCCCAAGGCCAACCGCGAGAAGATGACCCAGGGTAGTTGCCCGCTACCTCCTCTTGGTGGCCCCTCCCTCCTTCCTTGCCTCCCCGAGCTTCGCCCTTTCTCACTTGGTCTCTCTTCTTCCGTTTTCCGTAGGACTCTCTTCTCTTACCTTAGTCTCCTTTTGAACTCTTCAGGGTCT
+
AABCCCCCFFFFGGGGGGGGGGHHGGGGHGGHHGGGGGGGGHHHHGGGGGGGFHHHHHHGGEFFGGGGGGGHHHHGGGGHGHHHHGGGGGGGGGHHHEF2GH////00/11?1FG.--->F11.<<<=D0<<.<..=.:CE//;/=0C00<:C00;E.=:--./;-.CC-:F0//9B//B/;99/;:9;B9//;9/;BE/F.9.;;///:/9/;//9//9:B/9;//9//;:FFBB.;//B/////9.;//
@M05620:37:000000000-D9766:1:1101:18787:6365 1:N:0:93
ACCACACCTTCTACAATGAGCTGCGTGTGGCTCCCGAGGAGCACCCCGTGCTGCTGACCGAGGCCCCCCTGAACCCCAAGGCCAACCGCGAGAAGATGCCCCGGTGAGTGGCCCGCTTCCTCTTCTGGTGGCCGCCTCCCTCCTTCCTGGGCTCCCGGTGCTGCGCCCTTTCTCCCTGGTTTTTTCTTTTGCCGTTTTTCGTAGGGCTCTCTTCTCCGCCCTGAGTCCCCCTTGGAACCCTGCCGGTTCTA
+
AAAAA?AABFFFGGGGDG1BGBHFGAE00AFGACFE0EGC?HGFHGGG/EEEDGEGHHFE?E?FGCEGGEEGHFHGGEEHFCHHFFEEGG/<BCFC>?DGF/<A/><011<.<F@C?..C0=0DD00<0<CCC--:..;AB/;/;0:09C../.:..A-:-09/-;;@-BF/9B//-/ABB----//:/9//9;AAFE-9-A-;B----///9////--9;;A--;9/:A-;FFF:BF-:99--;@9AA9/
@M05620:37:000000000-D9766:1:1101:12274:6367 1:N:0:93
ACCACACCTTCTACAATGAGCTGCGTGTGGCTCCCGAGGAGCACCCCGTGCTGCTGACCGAGGCCCCCCTGAACCCCAAGGCCAACCGCGAGAAGATGACCCAGGTGAGTGGCCCGCTACCTCTTCTGGTGGCCGCCTCCCTCCTTCCTGGCCTCCCGGAGCTGCGCCCTTTCTCACTGGTTCTCTCTTCTGCCGTTTTCCGTAGGACTCTCTTCTCTGACCTGAGTCTCCTTTGGAACTCTGCAGGTTCT
+
CCCCCABCFFFFGGGFGGGGGGHHGFGFFGHHHGGGGGGCEHHHHGGGGGGGHHHHHHHGGGGGGGGGGGGGHHHGGGGHGHHHHGGGGGGGGGHHHHHGGHHCFC<GF11F/0GCF-><0DGDGHHF00<<C.<DGG?GGHFG/C0CBFG?FFGGG.---AFFFC=D:DFFFFFFFFFFBFFFFFFFFFFFFFFD.BFFFFFF../;BFFFFFFFFFFFFFFF/;:BFFFB/9BF/9FFFFF/BFF:/BB
@M05620:37:000000000-D9766:1:1101:22227:6376 1:N:0:93
ACCAAACCTTCTACAATGAGCTGCGTGTGGCTCCCGAGGAGCACCACGAGCAGCTGACCGAGGCCCCCCTAAACCCCAAGGCCAACCGCGAGAAGATGACCCAGGTGAGTGGCCCGCTACCTCTTCTGGTGGCCGCCTCCCTCCTTCCTGGCCTCCCGGAGCTGCGCCCTTTCTCACTGGTTCTCTCTTCTGCCGTTTTCCGTAGGACTCTCTTCTCTGACCTGAGTCTCCTTTGGAACTCTGCAGGTTCT
+
>>>1AAAA>DFFFB1AAFD1BGHHE0EAAA0B1AAAAE////A0/0BE/AA/ABGEBFFGG///BEEE>E/BB1FEE>>G/>?EHAE/<B?BCCFHG1?GH0/?<?FG01?//?FCC@CGHHHHHHHHHHHGGHGGGGFHGHHGHGGGGGGGGGGGGGA@GAFFGG?F@@FFFFFFFFFBFFFFFFFFFFFFFF@FFFFFFFF--AFFFFFFFFFFFFF9FFFF/-BB/;FFFFFEFFFFFFFFFFFFBFB
@M05620:37:000000000-D9766:1:1101:24682:6380 1:N:0:93
ACCACACCTTCTACAATGAGCTGCGTGTGGCTCCCGAGGAGCACCCCGTGCTGCTGACCGAGGCCCCCCTGAACCCCAAGGCCAACCGCGAGAAGATGCCCAGGTGAGTGGCCCGCTACCTCTTCTGGTGGCCGCCTCCCTCCTTCCTGGCCTCCCGGAGCTGCGCCCTTTCTCACTGGTTCTCTCTTCTGCCGTTTTCCGTAGGACTCTCTTCTCTGACCTGAGTCTCCTTTGGAACTCTGCAGGTTCTA
+
BBABCBBBFFFFGGGGFGGGGGHGEEGEEGHHHFGGGGGGDHGHHGGGEGGGGHFHHHGGFGGGGGGGGGGFHHHGGGGHGHHHHFGGG/>CFFHHH2FGHH/?FFFHHHGGHE@DGGGFFHHHHHHHHHGHHGGGGGHGHGGHHGGGGGFFGGGGGG@?DGGGGGFFFBFFFFFFFFFBFFFFFFFFFFFEFFFDFFFFFFFDFFFFFFFFFFFFFFFFBFBFFFFFFFBBFFEFFFFFFFBFFFFFFFB
@M05620:37:000000000-D9766:1:1101:12708:6400 1:N:0:93
ACCACACCTTCTACAATGAGCTGCGTGTGGCTCCCGAGGAGCACCCCGTGCTGCTGACCGAGGCCCCCCTGAACCCCAAGGCCAACCGCGAGAAGATGACCCAGGTGAGTGGCCCGCTACCTCTTCTGGTGGCCGCCTCCCTCCTTCCTGGCCTCCCGGCGCTGCGCCCTTTCTCACTGGTTCTCTCTTCTGCCGTTTTCCGTAGGACTCTCTTCTCTGACCTGCGTCTCCTTTGGAACTCTGCAGGTTCT
+
CCCCCCCCFFFFGGGGGGGGGGHHGEGFHGHHHGGGGGGGGHHHHGGGGGGGHHHHHHHGGGGGGGGGGGGHHHHGGGGHGHHHHGGGGGDGGGHHHHHHHHGHEHF?=FGFGGHGGGGGGHHHHHHHHHHGHHGGGGGHGGHGHGGGGGGGGGGGGG---;@=FFFFFFFFFFFFFFFFFFFFFFFFFFFFFFFFFFFFFFFFF?FFFFFFFFFFFFFFFFF/.CFFFFFFFFFFFFFFFFFEFFFFFFF
@M05620:37:000000000-D9766:1:1101:25242:6400 1:N:0:93
ACCACACCTTCTACAATGAGCTGCGTGTGGCTCCCGAGGAGCACCCCGTGCTGCTGACCGAGGCCCCCCTGAACCCAAGGCCAACCGCGCGAATATGCCCCAGGTGAGTGGCCCGCTACCTCTTCTGGTGGCCGCCTCCCTCCTTCCTGGCCTCCCGGAGCTGCGCCCTTTCTCACTGGTTCTCTCTTCTGCCGTTTTCCGTAGGACTCTCTTCTCTGACCTGAGTCTCCTTTGGAACTCTGCAGGTTCTA
+
BCCCCCCCFFFFGGGGGGGGGGHHGGGEEGHHHGGGGGGGGHHHHGGGEFGGHHHHHHHGGGGGGGGGGGGHFHHGGHHGHHEHGGFGGBDCG/?@G2?FFGGGHHHHHHGGHHGGGCGHHHHHHGHHHHGHHGGGGGHGGGGGGGGGGGGGGGGGGG-DGGGFFFFFFFFFFFFFFFFFFFFFFFFFFFFFFFDFFFFFFFFFFBFFFFFFFFFFFFFFFFFFFFFFFFFFFFFFFFFFFFFFFFFFFFF
@M05620:37:000000000-D9766:1:1101:11767:6476 1:N:0:93
GAGGCTGCTTTGGAAGAAACTGAAAAGCCAGGGACACAAGATCGGAAGAGCACACGTCTGCACTCCAGTCACTAATGCGCATCTGGTATGCCGTCTTCTGCTTTAAGAAAGAACAGACTCCTCGCCGCCTCCCCGGTCTTCCCCGCTCTGCTGCCCCCCTGGCCCGTCAGTCCTTCCTTTACGCTTTAGCCCGCTTGTGGCTCACATTTCCCCCTTCTCACCGTTTGACCTTGTGACTTCATCGCTCGGTA
+
AAAAAAF>FDFFFBGG1AFGGFB1BA0BG0BBEFFAGFFFBGFCFA/BABBFG0FAABFF1DBFBB11FB1DDD1DF@EEGGEF1BFGGBFG/?EF>BGFHF1BBB11F01BB0000B1B1<0///<//???/AB//</1??GC--<><1GF1GGEE--::..:C@@E..C0F00;/;;F00..;:;00;;F-;A99;;9-9;///9;//:B-:;-99BB/--;9FB9/:9F////9//9//99-------
@M05620:37:000000000-D9766:1:1101:16449:6494 1:N:0:93
ACCACACCTTCTACAATGAGCTGCGTGTGGCTCCCGAGGAGCACCCCGTGCTGCTGACCGAGGCCCCCCTGAACCCCAAGGCCAACCGCGAGAAGATGACCCAGGTGAGTGGCCCGCTACCTCTTCTGGTGGCCGCCTCCCTCCTTCCTGGCCTCCCGGAGCTGCGCCCTTTCTCACTGGTTCTCTCTTCTGCCGTTTTCCGTAGGACTCTCTTCTCTGACCTGAGTCTCCTTTGGAACTCTGCAGGTTCT
+
AAABCCCBFFFFGGGGGGGGGGHHGGGGHGHHHGGGGGGGGHHHHGGGGGGGHHHHHHHGGGGGGGGGGGGHFHHGGGGHGHHHHGGGGGGGFGHHHHHHHHGHFHHHHHHGGHHGGGGGHHHHHHHHHHHGHHGGGGGHGHHGHGGGGGGGGGGGGGGGGGGGGGFFFFFFFFFFFFFFFFFFFFFFFFFFFFFDDFFFFFFFDFFFFFFFFFFFFFFFFFFFFFFFFFFFFFFFFFFFFFFFFFFFFFF
@M05620:37:000000000-D9766:1:1101:14321:6496 1:N:0:93
ACCACACCTTCTACAATGAGCTGCGTGTGGCTCCCGAGGAGCACCCCGTGCTGCTGACCGAGGCCCCCCTGAACCCCAAGGCCAACCGCGAGAAGATGACCCAGGTGAGTGGCCCGCTACCTCTTCTGGTGGCCGCCTCCCTCCTTCCTGGCCTCCCGGAGCTGCGCCCTTTCTCACTGGTTCTCTCTTCTGCCGTTTTCCGTAGGACTCTCTTCTCTGACCTGAGTCTCCTTTGGAACTCTGCAGGCTCT
+
AAAAAAAAFFFFGGGGFGGFGDGHGGGGHGFGFFGGAEGEEG2FHGEEEGGF5GGHHHHGEE@EFGGEGGGGEGGFGGFHGHHEGFGCFCGGFGHBGBGHGH/?FGFHHHHFGGHCGFFCHHHHHGDGGHB.GHGGGGGHGEHGCFBFFGGGGEFFGEDGGGFGGGFFFBFFFFFFFFFFFFFFFFFFFFFFFFAFFFFFFFF?9.FBBFFFFFFFFF/;BFF9BB9FFFFFBFB/9999FFFFFFF.;;:
@M05620:37:000000000-D9766:1:1101:15614:6519 1:N:0:93
GAGGCTGCTTTGGAAGAAACTCATAGATTACTGCCACAGTTCCCCCTGGACCTGGAAACGTTTCTTGCCTGGCTTACAGAAGCTGAAACAACTGCTCACCGTAAGGACCGGCAACTAGAGGCCTCCAAAGGAGTCCACGCGCTGATAACACCCTAGCAAATAAGTCAAGCATTGCCGCTTTCGCACTCTTGAGGATCCACTTGAACAATTCTCAGCATTTGTCATCATATCTGCCAAGCACGGGAAACCAG
+
BBBBBBFBFFFFGGGGGGGGGGHHHFGHHHGGHH4FEGFAAAGFAEAF2BBEHC2FG33BBGGG5F5AFHHHHHG3FGHAGHHHF3FGH3FGHBG43431B11113B1?/>////BFBG3BEFFH/2B32BBCGHH32C<B/>@/1111?1E/<00>1F11111=<1110/000=<-CCD.0...;-GHHF0;:C/9C0/;CFFGGB/90;=000;90CFBFF0C00;000;0;0//..9B-@=.99/:A.
@M05620:37:000000000-D9766:1:1101:18928:6532 1:N:0:93
ACCACACCTTCTACAATGAGCTGCGTGTGGCTCCCGAGGAGCACCCCGTGCTGCTGACCGAGGCCCCCCTGAACCCCAAGGCCAACCGCGAGAAGATGACCCAGGTGAGTGGCCCGCTACCTCTTCTGGTGGCCGCCTCCCTCCTTCCTGGCCTCCCGGAGCTGCGCCCTTTCTCACTGGTTCTCTCTTCTGCCGTTTTCCGTAGGACTCTCTTCTCTGACCTGAGTCTCCTTTGGAACTCTGCAGGTTCT
+
BBBABBBBFFFFGGGGGGGGGGHGGEEB4AGHFGGEDGGGGHHHHGGGFGGGFHGHHHGGGGGGGGGGGGGFHHHGGGGHGGHHHGGGGGDCCGHGGGFHHHHHGHHFHHHGGHHGGGGGHHHHHHHHHHHGHHGGGGGHGHHGHGGGGGGGGGGGGGGDFGGGGGFFFFFFFFFFFFFFFFFFFFFFFFFFFFFAFFFFFFFFFFFFFFFFFFFFFFFFFFFF/BFFFFFFFFFFFFFFFFFFFFFFFFF
@M05620:37:000000000-D9766:1:1101:19349:6629 1:N:0:93
GAGGCTGCTTTGGAAGAAACTCATAGATTACTGCAACAGTTCCCCCTGGACCTGGAAAAGTTTCTTGCCTGGCTTACAGAAGCTGAAACAACTGCCAATGTCCTACAGGATGCTACCCGTAAGGAAAGGCTCCTAGAAGACTCCAAGGGAGTAAAAGAGCTGATGAAACAATGGCAAGTAAGTCAGGCATTTCCGCTTTAGCACTCTTGTGGATCCAATTGAACAATTCTCAGCATTTGTACTTGTAACTG
+
A3>ABAFBFFFFGGGGFBGGGGGHFGHHHDHHHHHCGCGFGHHHHGGGHFHHHHHHHHFGGGHHHHHHHHHHHHHEHHHHHHHHHHHHHHHHHHHHH3GHHHHHFHHHHHHHHHHHHHGEGGHHH3FGGGHHGH3GE3FHHHHH2?GGFHGGBHHFFCHHHHBHHHHHHHGHHHHHHGHHFHHHHHHHHHHHHHGGGGGHGHHHHHHHHHHGHHHHHBHHHH0GHCGGGHGGGGGGGGGGFGGGFC00CGG
@M05620:37:000000000-D9766:1:1101:16122:6631 1:N:0:93
ACCACACCTTCTACAATGAGCTGCGTGTGGCTCCCGAGGAGCACCCCGTGCTGCTGACCGAGGCCCCCCTGAACCCCAAGGCCAACCGCGAGAAGATGACCCAGGTGAGTGGCCCGCTACCTCTTCTGGTGGCCGCCTCCCTCCTTCCTGGCCTCCCGGAGCTGCGCCCTTTCTCACTGGTTCTCTCTTCTGCCGTTTTCCGTAGGACTCTCTTCTCTGACCTGAGTCTCCTTTGGAACTCTGCAGGTTCT
+
BBBBBBBBFFFFGGGGGGCBGCHFFEFBEDCGHGFEDEGGDHHHHGGGGEDEFGHFHHFECGEGGGGGGGGHHFHGGGGHEHHHFGEECGB@CGF2FGFHHHGGGGHBGF??FFHGGFDCHHHFHHHFGFBEFH@@DDGEGHHFFGFBCBBAFFGEGFG-?BFFFCFFFFBFFFFFFFFE/BFFFFFFFEBFEBDFFBAFFFFFFD/BFFFFFFFFFFFBBFFF/9BF9FBFFFFF9BFFFFFEFFFABFF
@M05620:37:000000000-D9766:1:1101:13468:6644 1:N:0:93
ACCACACCTTCTACAATGAGCTGCGTGTGGCTCCCGAGGAGCACCCCGTGCTGCTGACCGAGGCCCCCCTGAACCCCAAGGCCAACCGCGAGAAGATGCCCAGGTGAGTGTCCCGCTACCTCTTCTGGTGTCCGCCTCCCTCCTTCCTGCCCTCCCGGGGCTTCGCCCTTTCTCACTGTTTCTCTCTTCTGCCGTTTTCCGTATGACTCTCTTCTCTGACCTGAGTCTCCTTTGTACCTCTTCAGGTTCTA
+
CCDDDDDBFFFFGGGGGGAGGGHHGGGBAEHHHGGGGGGGGHHHHGGEEEGGGHHHHHGEEECGGGGGGGGHHHHGGGGHGHHHHGGGGG/BDGHGHF2?F2?F1==01=1@FH/AF-A<F1GFEFDDDF.<G.-C..:C/:.C;C/000..::E?D?-;;9./-;:D@9BFFB0BF009;000;B0;9B00B-:AB.BF.F..9000090;BFF9090BFFF//;009B09BB0000;BF0B0;FBBFF0
@M05620:37:000000000-D9766:1:1101:25093:6682 1:N:0:93
ACCACCCCTTCTACAATGAGCTGCGTGTTGCTCCCGAGGCTCACCCCGTGCTGCTGACCGAGTCCCCCCTGAACCCCAAGGCCAACCGCGAGAAGATGACCCAGGTGAGTGGCCCGCTACCTCTTCTGGTGGCCGCCTCCCTCCTTCCTGGCCTCCCGGAGCTGCGCCCTTTCTCACTGGTTCTCTCTTCTGCCGTTTTCCGTAGGACTCTCTTCTCTGACCTGAGTCTCCTTTGGAACTCTGCAGGTTCT
+
AAA?A1>DAFFFDFGF3FABB1FGEGGG0ADFFGG?0EE//B1BGHGGEEFG1BF1FHHGEE/BGGHGGGG01BFEGG/GFFGH/FE/E//BG/C1F<GFHGHH/?FHHDDGGHHGGGGGHHHHHHHBHFF?GHGGCGGGGHHGHHHGHE/GGFGGGFA@GGFGFGGGG@FFFFFFFFBFFFFFFFFFFFFFFF@FFFFFFFFFFFFFFFFFFFFBFFBFFFFFFFFFFFFFFFFE/BFFFFFFFFFAFFB
@M05620:37:000000000-D9766:1:1101:17016:6697 1:N:0:93
ACCACACCTTCTACAATGAGCTGCGTGTGGCTCCCGAGGAGCACCCCGTGCTGCTGACCGAGGCCCCCCTGAACCCCAAGGCCAACCGCGAGAAGATGACCCAGGTGAGTGGCCCGCTACCTCTTCTGGTGGCCGCCTCCCTCCTTCCTGGCCTCCCGGAGCTGCGCCCTTTCTCACTGGTTCTCTCTTCTGCCGTTTTCCGTAGGACTCTCTTCTCTGACCTGAGTCTCCTTTGGAACTCTGCAGGTTCT
+
1>>AAAAAFFF@BGG13BFGBGF1ABEGH0FHHGG0AAE/EHAGHGAGA/EAAAAGHGHGGG?E/E/EGGGHHHAEEGGEGGH//?EGG/>C@AFH1<?GHHHHEGGHA<1/<GHGGGGGHFHHHHEFFGFCHHGGGGCHG/GG/BFGGFGGGGFGGB@AGGGBF@@F@@FFFFFFFFFFFFFBFFFFBBFFFF@FFFFFFFFFFFEFFFFFFFFFFFFBFFFFFFFFFFFFFFFEFFEFFFFFFF-AFFF
@M05620:37:000000000-D9766:1:1101:22513:6699 1:N:0:93
ACCACACCTTCTACAATGAGCTGCGTGTGGCTCCCGAGGAGCACCCCGTGCTGCTGACCGAGGCCCCCCTGAACCCCAAGGCCAACCGCGAGAAGATGACCCAGGTGAGTGGCCCGCTACCTCTTCTGGTGGCCGCCTCCCTCCTTCCTGGCCTCCCGGAGCTGCGCCCTTTCTCACTGGTTCTCTCTTCTGCCGTTTTCCGTAGGACTCTCTTCTCTGACCTGAGTCTCCTTTGAAACTCTGCAGGTTCT
+
AAA1AAAAFFFFGFGF3FGDG1GCG00B0AGH1FGEEGGGEHHHHGGGCEGGGHFFHGGGCGCGG?FGGGG0GCGGGG?HCAGHHGEEGG<@?GHH1GFGHHEHEHHBFGGGEHH?@CGGHHGHHHHHHHGGFHCCCC.CFHHAHF0CFBGGFBFGEGG@@GGGG@?B@@BFFFF:FFFFFFFFFFFFFBFFFF@BAFFFFBFAA-/BFFF/BFFFFFF/9BFB/BFFF/FFFFFFFFFFFFFFFFFFFFF
@M05620:37:000000000-D9766:1:1101:5955:6756 1:N:0:93
GAGGCTGCTTTGGAAGAAACTCATAGATTACTGCAACAGTTCACCCTGGACCTGGAAAAGTTTCTTGCCTTGATTAAAGAAGCTGAAACAACTGCCAATGTCCTACAGGATCATACCCGCAAGTAAAGACTCCTAGAAGACTCAAAGGTACTAAAATAGCTCATCAAACAATGGTATCAAAGTTAGGCATTTAACCTTCATCACCCTTGCCGATCCAATTGAACAATTATGAGCATTTGCACTTGAAACCG
+
>AAA>>CAFBB@E4ABBFBFGFGFHHBHHHB5DF4FGHFFGDADAFA2EFABGGFB332FEGHDFGG5BBABBDD55DDFG33BF33F3B1FFHHFFHH3@4BBBF333B3?1BB3?B?///>34BG43B?33BB43BFG?33332B2B333BBB23B2B2>@2222220/22<2?1111??11110??<?<1>>1111<1>1>0>.////<--<<0=00;0;C0;0<0<00:<;:CGB00;0/000;0.-
@M05620:37:000000000-D9766:1:1101:22273:6772 1:N:0:93
ACCACACCTTCTACAATGAGCTGCGTGTGGCTCCCGAGGAGCACCCCGTGCTGCTGACCGAGGCCCCCCTGAACCCCAAGGCCAACCGCGAGAAGATGCCCAGGTGAGTGGCCCGCTACCTCTTCTGGTGGCCGCCTCCCTCCTTCCTGGCCTCCCGGCGCTGCGCCCCTTCTCACTGGTTCTCTCTTCTGCCGTTTTCCGTTGGACTCTCTTCTCTGACCCGAGTCTCCTTTTGAACTCTTCAGGTTCCT
+
BBBBBBBAFFFFGGGGGGFFGGHHGGGGHGHHHGGGGGGGGHHHHGGGGGGGFHHHHHHGGGGGGGGGGGGFHHHGGGGHGHHHHGGGGGGGGGHHHHFGHF/??110<FE/FH----<><00D=0<DG/..<@:C.:GG/CF/C0F0;9?F0.CE.:-9;-9?-9;B=FF.////:/;9B//////;//99F-:AFFBF.9/..//9//99FB/B9///;.-9-:.//;/BF/:.B////////9/;///
@M05620:37:000000000-D9766:1:1101:16428:6788 1:N:0:93
ACCACACCTTCTACAATGAGCTGCGTGTGGCTCCCGAGGAGCACCCCGTGCTGCTGACCGAGGCCCCCCTGAACCCCAAGGCCAACCGCGAGAAGATGACCCAGGTGAGTGGCCCGCTACCTCTTCTGGTGGCCGCCTCCCTCCTTCCTGGCCTCCCGGAGCTGCGCCCTTTCTCACTGGTTCTCTCTTCTGCCGTTTTCCGTAGGACTCTCTTCTCTGACCTGAGTCTCCTTTGGAACTCTGCAGGTTCT
+
CCCCCCCBFFFFGGGGGGFGGGHHGFGBAEHHHGGGCEFGDHHHHGGGEGGGGHGHHGGEGGGGGGGGGGGGHHHGGGGHGHHHHGGGGGCGGGHHGHHHHHHHGHH10GHGGHHGGGGGHHHHHHHHHHHGHHG?DGGHGHHGHGGGGGGGGGGGGGF?BGGGGGFFFFFFFFFFFFFFFFFFFFFFFFFFFFFFFFFFFDFFDFFFFFFFFFFFFFFFFFFF/BFFFFFFFFFFBBFFFFFFFFFFFFF
@M05620:37:000000000-D9766:1:1101:22315:6790 1:N:0:93
GCTGCTGCTTTGGAATCCACTCCTCGATTCCTGCCCCAGTTCCCCCTGTCCATGTAACCGTTTCTTGCCTGGCTTCCAGCAGCTGCAACCACTGCCCCTGTCCTTTAGGCTGCTCCCCGTCAGGCCCGGCTCCTCGCCGCCTCCCCGGGAGTCACCGCGCTGCTGAACCCATGGCAAGTCCGTCAGGCCTTTCCGCTTTAGCACTCTTGTGGCTCCCCTTGCCCACTTCTCAGCCTTTGTCCTTGTCCCTG
+
1>>>A@BBFFB11BF1F1BF1B1B0BEGDDGHHHHGG0BA1DDFGG/BBFH2A1ADGHHGGG0B2D1BFGHHHHABFGG>BFGB1BBFH0BFG1BFGBGGHHGH22BBEHHHGHHFGG//E//BGF??CBBEEFHGCG/><ACEFC?C@-<CFGHF.-<CGGGHHFH/..;FF/:BFGGGGGGGGBGFGEFGFBFGFGF/BFFFFFFFFBF---BFFFFFBFFFFFFFFFFFFFBFB/B9BFFFFF;FBF/
@M05620:37:000000000-D9766:1:1101:23537:6791 1:N:0:93
ACCACACCTTCTACAATGAGCTGCGTGTGGCTCCCGAGGAGCACCCCGTGCTGCTGACCGAGGCCCCCCTGAACCCCAAGGCCAACCGCGAGAAGATGACCCAGGTGAGTGGCCCGCTACCTCTTCTGGTGGCCGCCTCCCTCCTTCCTGGCCTCCCGGAGCTGCGCCCTTTCTCACTGGTTCTCTCTTCTGCCGTTTTCCGTAGGACTCTCTTCTCTGACCTGAGTCTCCTTTGGAACTCTGCAGGTTCT
+
CCCCCCCCFFFFGGGGGGGGGGHGGEGFEGHHHGGGFGGGGHHHHGGGGGGGHHHHHHHGGGGGGGGGGGGHHHHGGGGHGHHHHGGGGGGGGGHHHHHHHHHEFHHDGDDFGHHGGGGGHHHHHHHHFGHGH.@DGGGHGHHGHGGGFFGGGGGGG.B9@FFGFGFFFFB/FFFFFFFFBFFFFFFFFFFFFFFA.FFFFFF.:.:FFFFFFFFFFFFBFFFFB9FBFBFFFFBBFFFFFFFFFFF9BFF
@M05620:37:000000000-D9766:1:1101:24201:6801 1:N:0:93
ACCACACCTTCTACAATGAGCTGCGTGTGGCTCCCGAGGAGCACCCCGTGCTGCTGACCGAGGCCCCCCTGAACCCCAAGGCCAACCGCGAGAAGATGACCCAGGTGAGTGGCCCGCTACCTCTTCTGGTGGCCGCCTCCCTCCTTCCTGGCCTCCCGGAGCTGCGCCCTTTCTCACTGGTTCTCTCTTCTGCCGTTTTCCGTAGGACTCTCTTCTCTGACCTGAGTCTCCTTTGGAACTCTGCAGGTTCT
+
BBBBBBBBFFFFGGGGGGGGGGHHGEGEHGHHGGGGGGGGGHHHHGGGGGGGHHHHHHHGGGGGGGGEGGGHHHHGGGGHGHHHHGGGGGGGGGHHHHDHHHGHFGC?FGGEGH/<-@-CGGHHH0GHGHHFHC@DCDGHFGHDHFGGGGFGFGGGGG?B-AFFGGFFFFFFFFFFFFFFFFFFFFFFFFFFFFFFFFFFFFFFF.BFFFFFFFB//BFFFFFFBFF/:FFFFFFFFFFFFFFFFF?FFFF
@M05620:37:000000000-D9766:1:1101:7939:6806 1:N:0:93
GAGGTTGCTGTGGAGGAAACTCATAGATTAGAGCAACACTTGGGGATGGATCTGGCGAAGTTTGTGGGTATGGTTAACGAAGTTGAAAAAACTGCCAATGATCACATAACTGAACGACGGGAGAACAGAATTATAAAAGAGAAAAAGACGAAAGAACAAAAAAACGTAAACAAGGAATAAAGAAGAACAATAAACGGTAATCACACAAGAAGCAACAAGGAACCAAATGTGAGCATTTGAAAATCAAAGCG
+
>1>11B>B11B1B1111F1BDFGFH31DDB13AD1BBG0BB110//A//01BBGB1///AA1D1B0A//1B1>BD111/?B>/BB22B1B/?@FFG1E111>12B1211B111110<///<///0@@0@@111>2@21@/001100/?0.--..00>>0<.<A-.-....00:;../000000.///;//90090.....;009;/...9/////------;;9---:/;///9/;;B//://9/;9;/--
@M05620:37:000000000-D9766:1:1101:22311:6807 1:N:0:93
GAGGCTGCTTTGGAAGAAACTCATAGATTACTGCAACAGTTCCCCCTGGACCTGGAAAAGTTTCTTGCCTGGCTTACAGAAGCTGAAACAACTGCCAATGTCCTCCAGACTGCTACCCGACAGGCCAGGCTCAAAACAGCGGAACAGGACAACACCGAACTGCAGAAACAATGAGAAGTCCGTCAGGCCGTTCCGCTTTAGAACTCTTGAGGATCCACTTGCCCACTTCTCAGCATTTGTCCTTGTCCCTG
+
A?AB>AF>CBB4F4ABAGBGGGHHHGGDGHDDGA4FCGBGHDDBBEAAACAFGHFF33AFBGHFGGGABA3FBFG33BBDHF3BF33FBB1GFGFHFEFGBB@D33B@3?B3BBB3BFF/>>>/??F???0FF3B3??20//>B<FG<0?00?/??<>->.1>111<<>>.0000==<00=...<./;C-:.//.;...000;:00;0;00;://90:0;00/;0..;0BBF/F/BF/B/:BBFF/BBBB/
@M05620:37:000000000-D9766:1:1101:16529:6820 1:N:0:93
GAGGCTGCTTTGGAAGAAACTCATAGATTACTGCAACAGTTCCCCCTGGACCTGGAAAAGTTTCTTGCCTGGCTTACAGAAGCTGAAACAACGTCCCATGTCCTGCAGGCTGCTACCCTAGCTGCCTAGATCATCGCAACCTACCAAAGAGTCACAGGACAGAAGAACAAATAACAAGTCCATCAGGGCTTTACGCTTTCGCACTCTTGAGTCTAACATTTCCCACTTCTCCGACTTTTTACTTGTAACTG
+
AAAABA?AFFFFFGGG4CGGGGHHF5FEGEHHHHH4B2GBGGHGFGEGEEHHHHHHHHHHHHHHHHGHHHHHHHHGHGHFHHHHH3GHHBGH0?FFE3B3B4BG3B?@?E1FC3B30BB0034?BG33B34F34?BEE//00?00B1/0B0@@11@1/0/0?01<<0?0?0?111110>1F1>1FFF0CFGHH0...CEG..C-;:<G000:;0:CFH0G0;0;9.909CB0;:?BG0009CFFB00;;B0
@M05620:37:000000000-D9766:1:1101:7913:6828 1:N:0:93
ACCACACCTTCTACAATGAGCTGCGTGTGGCTCCCGAGGAGCACCCCGTGCTGCTGACCGAGGCCCCCCTGAACCCCAAGGCCAACCGCGAGAAGATGACCCAGGTGAGTGGCCCGCTACCTCTTCTGGTGGCCGCCTCCCTCCTTCCTGGCCTCCCGGAGCTGCGCCCTTTCTCACTGGTTCTCTCTTCTGCCGTTTTCCGTAGGACTCTCTTCTCTGACCTGAGTCTCCTTTGGAACTCTGCAGGTTCT
+
BCCCCCCCFFFFGGGGGGGGGGHHGFGGHGHHHGGG?GGGGHHHHGGGFGGGGHHHHHHGEGCGGGGGGGGGHHHGGGCHGHHHHGGGGGGGGGHHHHGHHH/?FGHHHHHGGHHGGGGGHHHHHHHHHHHGHHGGGGGHGHHGHGGGGEFGGGGGGAFGGGGFFGFFFFFFFFFFFFFFFFFFFFFFFFFFFFADFFFFFFFFAFFFFFFFFFFFFFFFFFFFFFFFFFFFFFFFFFFFFFFFFFFFBFB
@M05620:37:000000000-D9766:1:1101:16480:6841 1:N:0:93
AGTGCCAGCTCTCAATCTCCCGGCGTTAGCTCGGCCGGGCACACCTCTTCAGACCAGTCACTAACGCACATCTCCCATGGCGCCCCCTGTTTGCAACTAACCTGGGACCTATGTGAGTATCCAGCGTAGGAATCTTGGAGTTGGGGAGGAGTGAGGAGTTGGGGAAAGACAGTCCTAACCGTGGAGGGTTCTGGTAAATGATGGGGTGAGGAGGGGCTCTTTGGCTCCCACCAGTCCCCCTGTCTGGTCTA
+
BBABBFFFBFFFGGGGGFGGB2A2AA2A2F5FFGGGG0AE0E2B1ABG5FGD5BFG1BEGB@GGB1>/>>3@43331BFB1>/>>///??34B3F4F3?11010B?FGGFHFHHHHGBGB22DG0CA//<111?G1>1<CGCFCC-C--CE/.G0.;:GFBC@@AAG.;//9:9BF00/.-99@..;9C.9FFFFBBFFEBFBFFB9@EF.;..---;E/9BFFFBFFF.A...;;BFE?-EFBFBFBFF9
@M05620:37:000000000-D9766:1:1101:6103:6853 1:N:0:93
ACCACACCTTCTAAAATGCGCTGCGTGGGGCTCCCGAGGAGCACCCCCTGCTGCTGACCGAGGCCCCCCTGAACCCCAAGGCCAACCGCGCGAAGATGACCCAGGTGGGTGGCCCGCTACCTCTTCTGGTGGCCGCCTCCCTCCTTCCTGGCCTCCCGGGGTTGCGCCCTTTCTCACTGGTTCTCTCTTCTGCCGTTTTCCGTAGGACTCTCTTTTCTGACCTGCGTCTCCTTTGGAACTCTGCAGGTTCT
+
AA?1>A>AFFFD33B13GFAE0EAE0BA00EGCFAA///AAFAFGAF//BGHBDFFBEG/>E?EEEEEEGGCGGHEEEEH<GHHHGB/>C/>@CG/?F1FGG.F.FF.>.<<GH.<:@CGCGFHH0:;FGHGG?A@GGGGEFFCGFFFFFFGFFFF?B@-9-9;9@@F-@FBBFFB//BFFFFEBBBBFFEBF9@BFFFFBBF?B-9BFFB/BB/;//;/BB/:-@B<BFFFFFFBF/BFFFB//;-FF/B
@M05620:37:000000000-D9766:1:1101:13230:6872 1:N:0:93
GAGGCTGCTTTGGAAGAAACTCATAGATTACTGCAACAGTTCCCCCTGGACCTGGAAAAGTTTCTTGCCTGGCTTACAGAAGCTGAAACAACTGCTAACCGCAACAACAGGCTACTCGAAAGCTAACAGGGAGACAACTCGCTAATGCACCAATAGCCCGTACGTCAGGACTGTCCGCTATCGAACTATTGTGGCTCCACTTGACCAATTCTCCGAATTTGACCTTGTAACTGACATGCACGGGAAACCAG
+
ABBABBFBFFFFGEGGGGGGGGHHHHHHHHHGHHGHGHHGHHHHHGGGHGHHHHHGGFHHBGHHHHHHHHHHHHHGGHHHHHHHHHGHHHHHHHH4FG3?E/>E/1?1??EFHHHHBFEC//33BB3?3?C/?/?GHG2B<CF/?@GGH2F0GH11?1?>ACC@CF..>GCG.<<CED.-<<<./:GCHHH0CDEHFGFBF00;0BC.FFFGFB.ADGG900000;C;;000FG/9/;;//:ADDFFFA..
@M05620:37:000000000-D9766:1:1101:11321:6878 1:N:0:93
ACCACACCTTCTACAATGAGCTGCGTGTGGCTCCCGAGGAGCACCCCGTGCTGCTGACCGAGGCCCCCCTGAACCCCAAGGCCAACCGCGAGAAGATGACCCAGGTGCGTGGCCCGCTACCTCTTCTGGTGGCCGCCTCCCTCCTTCCTGGCCTCCCGGAGCTGCGCCCTTTCTCACTGGTTCTCTCTTCTGCCGTTTTCCGTAGGACTCTCTTCTCTGACCTGCGTCTCCTTTGGAACTCTGCAGGTTCT
+
AAAAAAAAFFFFFGGDFG1BA1B1EEFEGEFGFFGEGGG?FHCHHGAEEEFCGFGHHHHEGGGGECEGGGGFFHCFGGGEEEHECGGCC?/B/B0GGGGGHGAFFCB1>FFC@G.CCCCGHHHHGHB0<<CCCH?-A?.C.FFFFBFFF0FFFFGGG.9--9.;B@@F@;BFFFFFFFBFFFFFFFFFFFFFEF@ABFFFFFFABFFEFFFFFF/FFFFFFFF--;;@BFFFFFFFBFFFFFFFFFFFBBB
@M05620:37:000000000-D9766:1:1101:23822:6878 1:N:0:93
ACCACACCTTCTACAATGAGCTGCGTGTGGCTCCCGAGGAGCACCCCGTGCTGCTGACCGAGGCCCCCCTGAACCCCAAGGCCAACCGCGAGAAGATGACCCAGGTGAGTGGCCCGCTACCTCTTCTGGTGGCCGCCTCCCTCCTTCCTGGCCTCCCGGAGCTGCGCCCTTTCTCACTGGTTCTCTCTTCTGCCGTTTTCCGTAGGACTCTCTTCTCTGACCTGAGTCTCCTTTGGAACTCTGCAGGTTCT
+
1A1AAA?AFFFFDGGF3FGGBGGFEEGGH?GHHGG?EEG?EHHHHGAEFAEEFAFGHHHGGGGGAE/EEGGGHHAEGGGEGHHECFGGG/>BCCHHFBGHHHEGFG1FG1FCFHHGGGGGCGFFHHHF0DGGGACCCGGHGHHGHGGGGFBFFGGGGA?-AAGFFA@F@@BFFFFFFF/;99FFFFF/BFFFFB;9BFEFFFBFA-BFFFFFFFEFBBB/FFFF/FFFFFFFFFFFFFFFFFFFBFF-BFB
@M05620:37:000000000-D9766:1:1101:21505:6884 1:N:0:93
ACCACACCTTCTACAATGAGCTGCGTGTGGCTCCCGAGGAGCACCCCGTGCTGCTGACCGAGGCCCCCCTGAACCCCAAGGCCAACCGCGAGAAGATGACCCAGGTGAGTGGCCCGCTACCTCTTCTGGTGGCCGCCTCCCTCCTTCCTGGCCTCCCGGAGCTGCGCCCTTTCTCACTGGTTCTCTCTTCTGCCGTTTTCCGTAGGACTCTCTTCTCTGACCTGAGTCTCCTTTGGAACTCTGCAGGTTCT
+
ABBBBBBBFFFFGGGGGGGGGGHHGGGGGGGHHGGGEGGGGHHHHGGGGGGGFHHHHHHGGGEEGGGGGGGHHHHGGGGHGHHHHGGGGGGGGGHHHHDGHHEG/GHHFGFFGHHCGC@CHHHHHHHFFHH.<<@DGFGHGHHGHGGGGEFGGGGGGDA9?CGFGADFFFFFFFFFFFFFFFFFFFFFFFFFFF;AFFFFFFFFDAFFFFFFFFFFFFEBFFFF/BBBFFFFFFFFFBFFFFFFFFFFFFF
@M05620:37:000000000-D9766:1:1101:12483:6900 1:N:0:93
ACCACACCTTCTACAATGAGCTGCGTGTGGCTCCCGAGGAGCACCCCGTGCTGCTGACCGAGGCCCCCCTGAACCCCAAGGCCAACCGCGAGAAGATGACCCAGGTGAGTGGCCCGCTACCTCTTCTGGTGGCTGCCTCCCTCCTTCCTGGCCTCCCGGCGCTGCGCCCTTTCTCACTGGTTCTATCTTCTGCCGTTTTCCGTCGGACTCTCTTCTCTGACCTGAGTCTCCTTTGGTACTCTGCAGGTTCT
+
BBAABBBBFFFFGGGGFGGGGFHHGAEFH2FHCFGF?EGAEGAGHGFGFEGGFHHGHHHGCFFGG1EGGGGFEEGGGG?GFFHHHGEEGGGCCGFC2F222?/<F11<?<1?F0F<C-><CF0<DGGGH0/.<..:CC:GGHHGFC0C0:C.F0CEA9B--9--.--;B;/B99FFBFBB9//9//9/9/B9FFF.AFF//.9.-----//99FF/;9///;/.:.B///;/:/9/.//;B///;BF./9/
@M05620:37:000000000-D9766:1:1101:25461:6945 1:N:0:93
ACCACACCTTCTACAATGAGCTGCGTGTGGCTCCCGAGGAGCACCCCGTGCTGCTGACCGAGGCCCCCCTGAACCCCAAGGCCAACCGCGAGAAGATGCCCAGGTGAGTGGCCCGCTACCTCTTCTGGTGGCCGCCTCCCTCCTTCCTGGCCTCCCGGAGCTGCGCCCTTTCTCACTGGTTCTCTCTTCTGCCGTTTTCCGTAGGACTCTCTTCTCTGACCTGAGTCTCCTTTGGAACTCTGCAGGTTCTA
+
AAAAAAAAFFFFGGGGBGGAGAGFG0ABC0GHCFG0EEG?CGGHHGGGCFGGHHGCHHHGCGGGG?EGGGGFHCGGGGGHCAHHHG/<CCG//CCGGGFHHHECGHHHHHGGHHGGGGGHHHHHGHHHHHGHHGGGGGAEHHGHHGGGGFGGGFGGBA-AAFFG@GF@<FBFFFFFFFFFFFFFFFFFFFFFF@FFFFFFFFFBBFFFFFFFFFFFFFFFFFFFFFFFFFFFFFFFFFFFFFFFFFFFFFB
@M05620:37:000000000-D9766:1:1101:21954:6970 1:N:0:93
GAGGCTGCTTTGGAAGAAACTCATAGATTACTGCAACAGTTCCCCCTGGACCTGGAAAAGTTTCTTGCCTGGCTTACAGAAGCTGAAACAACTGCCAATGTCCTCCAGGCTGCTACCCGTCAGGCCCGGCTCCTCGCAGCCTCCCAGGGAGTCACAGCGCTGATGAAACAATGGCAAGTCCGTCAGGCCTTTCCGCTTTAGCACTCTTGTGGATCCAATTGCCCACTTCTCAGCATTTGTACTTGTAACTG
+
A3AABBFBFFFFGGGGGGGGGGFHGHHHHGHHHHHHGAGFHHHHHGGGEGHHHHHHHHFGFGHHHHHHHHHHHHHHHHHHHHHHHHHHHHHHHHHHHHHHHHHH3FGFF1GHGF4GFH>?//?GFF/@EGGGEGHGC@A/CG2GG2G//?<??G<1<<-A.AA<DHH1FGHHE/GHGFB<D.<CDDHHAGFHHHGGGGGF0FGGGGGGGGGGBFB/000FG09CF..FGGBFFF/BFFFFFFFFFFBBFFF
@M05620:37:000000000-D9766:1:1101:23095:6976 1:N:0:93
ACCACACCTTCTACAATGAGCTGCGTGTGGCTCCCGAGGAGCACCCCGTGCTGCTGACCGAGGCCCCCCTGAACCCCAAGGCCAACCGCGAGAAGATGACCCAGGTGAGTGGCCCGCTACCTCTTCTGGTGGCCGCCTCCCTCCTTCCTGGCCTCCCGGAGCTGCGCCCTTTCTCACTGGTTCTCTCTTCTGCCGTTTTCCGTAGGACTCTCTTCTCTGACCTGAGTCTCCTTTGGAACTCTGCAGGTTCT
+
BBBBBBBBFFFFGGGGGGGGGGHHGFFECFHGGGGFGGFGDHHHHGGGGGGGGHHHHHHGGGGGGGGGGGGHFHHGGGGHGHHHHGGGGGGFFGHHHHHHHHGHGHHFHHHGGHHGGGGGHHHHHHHHGHHGHHGGGGGHGHHGHGGGGGGGGGGGGEG?DFGGGGFFFFFFFFFFFFFFFFFFFFFFFFFFFFFFFFFFFFFFFFEFFFFFFFFFFFFFFFFF/FFFFFFFFFFFFFFFFFFFFFFFFFF
@M05620:37:000000000-D9766:1:1101:21067:6998 1:N:0:93
ACCACACCTTCTACAATGAGCTGCGTGTGGCTCCCGAGGAGCACCCCGTGCTGCTGACCGAGGCCCCCCTGAACCCCAAGGCCAACCGCGAGAAGATGCCCAGGTGAGTGGCCCGCTACCTCTTCTGGTGGCCGCCTCCCTCCTTCCTGGCCTCCCGGAGCTGCGCCCTTTCTCACTGGTTCTCTCTTCTGCCGTTTTCCGTAGGACTCTCTTCTCTGACCTGAGTCTCCTTTGGAACTCTGCAGGTTCTA
+
3AABAAAAFFFFGGGFFGGFF5FFEEEAAAGGHGGGGGGCFHAGHGGGGGGEBFGAFCBEGF?EEAEGGFEGHEGGFEGHFHHECGG@<DDD?B2BG<DGFFGFFCDCD1/FHHCGGCGHEHHHHHFHDC?GHCGCDFGGFHGHFGGFFFGGFGGGG--:@9;B-AADFFFFFFFFFFBFFFFFBFFFFFEFFFAFFFFFFF?.9B/9BBBFFFFFFBBFFF./.BFFFFFFFFBFFFFFFFFBFFAFFF/
@M05620:37:000000000-D9766:1:1101:18708:6998 1:N:0:93
ACCACACCTTCTACAATGAGCTGCGTGTGGCTCCCGAGGAGCACCCCGTGCTGCTGACCGAGGCCCCCCTGAACCCCAAGGCCAACCGCGAGAAGATGACCCAGGTGAGTGGCCCGCTACCTCTTCTGGTGGCCGCCTCCCTCCTTCCTGGCCTCCCGGAGCTGCGCCCTTTCTCACTGGTTCTCTCTTCTGCCGTTTTCCGTAGGACTCTCTTCTCTGACCTGAGTCTCCTTTGGAACTCTGCAGGTTCT
+
CCCCDDCDFFFFGGGGGGGGGGHHGGGBAEHFHGGGGGGGFHHHHGGGGGGGHHHHHHHGGGGGGGGGGGGHHHHGGGGHGHHHHGGGGGCGGGHHHHGHHHHGGHHGHHHGGHHGGGGGHHHHHHHHFHHGHHGGGGGHGHHGHGGGGGGGGGGGGEG??FGGFAFFFFFFFFFFFFFFFFFFFFFFFFFFFFFFFFFFFFFFDFBFBFFFFFFFFFHFFFFFBFFFFFFFFHHFFFFFFFFFFFFFFFF
@M05620:37:000000000-D9766:1:1101:16706:7070 1:N:0:93
ACCACACCTTCTACAATGAGCTGCGTGTGGCTCCCGAGGAGCACCCCGTGCTGCTGACCGAGGCCCCCCTGAACCCCAAGGCCAACCGCGAGAAGATGACCCAGGTGAGTGGCCCGCTACCTCTTCTGGTGGCCGCCTCCCTCCTTCCTGGCCTCCCGGAGCTGCGCCCTTTCTCACTGGTTCTCTCTTCTGCCGTTTTCCGTAGGACTCTCTTCTCTGACCTGAGTCTCCTTTGGAACTCTGCAGGTTCT
+
CCCCCCCCFFFFGGGGGGGGGGHHGGGFFGHHHGGGGGGGGHHHHGGGGGGGHHHHHHHGGGGGGGGGGGGHHHHGGGGHGHHHHGGGGGGGGGHHHHFHHHHHGHHHHFGCGHHGCGCDCBGHFGHHFHHGHFCGCDGHGCGDHFGFFGFGF9FFFD:A:?FFGAFFFFFFFFFFFFFFFFFFFFBFFFFFFFCFFFFFFFFFFFFB999FFFFFFFFBFFFFEBBFFFFFFFFFFFFBBFFFFFFFFFF
@M05620:37:000000000-D9766:1:1101:4698:7099 1:N:0:93
GAGGCTGCTTTGGACGAAACTCATAGATTACTGCAACAGTTCCCCCTGGACCTGGACAAGTTTCTTGCCTTGCTTAAAGAAGCTGAAACAACTGCCAATGTCCTACATGATTATACCCGTAAGGAAATGCTCCTAGAAGAATACAAGGCAGTAAAATATCTCATTAAACAATGGCAAGAAAGTAAGGCATTTACCCTTTATCCCCCTTGTGGATCCAATTGAACAATTCTCAGCATTTGTACTTGTAACTG
+
A3AB>>FBC5B4G44AEE?EGGHHHCHHHH3DDG3FCH2DFDAB2AAAAFBBGGEF131BDFHDDFG53BDBBDG5A5DBGG3BF33F3B1FGHHGHHHBG4BBBG344BB44@BB4BE>//E3?FG33BBB3B?4B?GF3332?BF//0/B?322>@2@22@>@222@<?1<<?0?/00?111<11>F1<><1<>10111=0<.<<<<0<<<0=C0;;;;0<G0C0;0<0:0;CFGGG00C0;00;;;9;
@M05620:37:000000000-D9766:1:1101:8289:7115 1:N:0:93
ACCACACCTTCTACAATGAGCTGCGTGTGGCTCCCGAGGAGCACCCCGTGCTGCTGACCGAGGCCCCCCTGAACCCCAAGGCCAACCGCGAGAAGATGACCCAGGTGAGTGGCCCGCTACCTCTTCTGGTGGCCGCCTCCCTCCTTCCTGGCCTCCCGGAGCTGCGCCCTTTCTCACTGGTTCTCTCTTCTGCCGTTTTCCGTAGGACTCTCTTCTCTGACCTGAGTCTCCTTTGGAACTCTGCAGGTTCT
+
BBCCCCCCFFFFGGGGGGGGGGHHGEGEHGHHHGGGGGGGGHHHHGGGGGGGGHGHHHHGGGGGGGGGGGGHGHHGGGGHGHHHHGGGGGGGGGHHHHHHHH/??GGHHGFGFHHGGGGGHHHGHGGFGHEFFHGGGGGHGHHGGFGGGGGGGGGGG.@AGBFBFGFFFFFFFFFFFFFFFFFFFFFFFFFFFFCDDFFFFFF.:AFFFFFFFFFFFFFFFFFFFFFFFFFFFFFBBFFFFFEFFFFFFFF
@M05620:37:000000000-D9766:1:1101:11813:7127 1:N:0:93
ACCACACCTTCTACAATGAGCTGCGTGTGGCTCCCGAGGAGCACCCCGTGCTGCTGACCGAGGCCCCCCTGAACCCCAAGGCCAACCGCGAGAAGATGCCCAGGTGAGTGGCCCGCTACCTCTTCTGGTGGCCGCCTCCCTCCTTCCTGGCCTCCCGGCGCTGCGCCCTTTCTCACTGGTTCTCTCTTCTGCCGTTTTCCGTAGGACTCTCTTCTATGACCTGAGTCTCCTTTGGAACTCTGCAGGTTCTA
+
CCCCCCCAFFFFGGGGGGBGGGHHGEFBAEHFHFFGDGGFFHHHHGGEEEFGGHHHHHHFGGGGGGGGGGGHGHHGGGGHGHHHHGGGGG/CGGHFHGHHHHHGHHHHHFGGHH-CGGGHHHHHHHHGGHGHHGGGGGHGHHGHHGGGGGGGGGGADA-AFFAFFFFFFFFFFFBFFFFFFFFFFFFFFFFFFFDFFFFFFFFDFFFFFFFFFFF0BF0BFFF;FFFBFFFFFFFEFFFFBFFFFEF0BF;
@M05620:37:000000000-D9766:1:1101:14564:7133 1:N:0:93
GAGGCTGCTTTGGAAGAAACTCATAGATTACTGCAACAGTTCCCCTGGGACTGGGAAAGTTTCTTGCCTGGCTTTCAGAAGCTGAAACAACTGCCAATGTCCTACAGGATGCTACCCGTAAGGACCGGCTCCTAGCCGACTCCACGGGCGTCAACGAGCTGATGAAACAATGGCAAGTAAGTCAGGCATTTCCGCTTTAGCACTCTTGTGGATCCCATTGACCAATTCTCAGCATTTGTACTTGTACCTGA
+
BBBBBBFBFFFFGCGGGGGGGGHHHHHHHHHHHHHHHHHGHHHHHH2G22B2FG2BFG1DDH5ADG5BBFGHHH35DFGGHHF33BBE3GHHH3FHH3GG4GHHHHHH13BGH4FGHGG?EGGH0?>EGGGGHFH2F/<CGG2@<//>/AC-.C1.<CGGHHFHFHHGH.FHBGHHGHHHHHHHHB:.0CBHHGGGGGGGGGGGGGGGGGGGGGG/BFGGG0CF?FGFFFFFFFFFFFFBFFFFFB9BFF/
@M05620:37:000000000-D9766:1:1101:6463:7138 1:N:0:93
GAGGCTGCTTTGGAAGAAACTCATAGATTACTGCAACAGTTCCCCCTGGACCTGGAAAAGTTTCTTGCCTGGCTTACAGAAGCTGAAACAACTGCCTACCGTATGCAACCCCTAATCCAAGGCTCCGAGAAAAGCCCAACGCAGTAAAAAACCTGACCAGACAATCAGAAGTAAGCGATTCAGCACTCCTGTGGCTCCCCTTGATCAATAATCCGACATTGTCCATGAATCTGACTTGCAACGGACAACAG
+
A3AABAFAFFFFGFGGGGGGGFHEGHBHHHHGHHHHHHGFGHHHHGGGGGHHHHHFFFFG3FHHDABGHHGEHHHFHHHDGGHHFHHHHFHHHHH33BFG>1?1?44BB111??FB34B?F/?FHF/>///323?BF/?/?//>/22@F2><CC<00??00>F0>G1111111111-.<.0==0<<<//<::0/.:;...;CCG00;;009;;9.;--.9000;090000000;B09;09B/;-;DF..9.
@M05620:37:000000000-D9766:1:1101:18575:7154 1:N:0:93
GCGGCTGCTTTGGAAGAAACTCATAGATTACTGCAACAGTTCCCCCTGGACCTGGAAAAGTTTCTTGCCTGGCTTACAGAAGCTGAAACAACTGCCAATGATCCTAAGGCTAATCCACGGCCGGCACGACTCCTCAACGCATCAAAAGAAGTCACCAAACAACTGCAACCATGTCAAGTACGTCAGGCCTATCAGCTTTCGCACTCTTGTGGAACAACTTTCACCATTCTCAGCCTTTATCCTTGACCCTG
+
>1>AA1@AFFFFFGGG1AFGBF1F3FGHH1FFHH11F0FDFGHHHGEF/0FGHEAGHE0BBGHHFHHHHHHHHHF1GHHHHHGHHHHHH0GHHHHHF@FH12B11B1BB0B111B21>>/E>///<///<??CDG110?>//>1111?/?<F1F111..>0.<>F1<00.<0=0=G0D=D0.<G.E//:=/;:C0:0CG0..:-9FB0;;BAF0;99.CB0;0;09CFF0CFB//9B9/9;/99//9;-9B
@M05620:37:000000000-D9766:1:1101:18590:7163 1:N:0:93
GAGGCTGCTTTGGAAGAAACTCATAGATTACTGCAACAGTTCCCCCTGGACCTGGAAAAGTTTCTTGCCTGGCTTACAGAAGCTGAAACAACTGCCAATGTCCTACAGGATGCTACCCGTAAGGAAAGGCTCCTAGAAGACTCCAAGGGAGTAAAAGAGCTGATGAAACAATGGCAAGTAAGTCAGGCATTTCCGCTTTAGCACTCTTGTGGATCCAATTGAACAATTCTCAGCATTTGTACTTGTAACTG
+
>>AAA?CA@F3D1BGGGFGGAF1FEHHDGHHHHGHHFFH1GHHDHGCGCFGFGEFBBGEGF2FG2FABFGFHHHFHHFHFHHHFEGHHHFHHHFGCGGHHHHFF2FGFGFFHGGFGH0EEEEGHFGFB0FFHFGHEF1FG0FF1GHDFGHFGGFFFBF0FFE1FGFHGHHHGHBCCGFGGBF<=GHGFFHBH11....<DD0DB<CGDGDC.G00CGB0GFGGGHFF:GFFGGFGFFFF9BBFFF00FFGF
@M05620:37:000000000-D9766:1:1101:17569:7172 1:N:0:93
ACCACACCTTCTACAATGAGCTGCGTGTGGCTCCCGAGGAGCACCCCGTGCTGCTGACCGAGGCCCCCCTGAACCCCAAGGCCAACCGCGAGAAGATGACCCAGGTGAGTGGCCCGCTACCTCTTCTGGTGGCCGCCTCCCTCCTTCCTGGCCTCCCGGAGCTGCGCCCTTTCTCACTGGTTCTCTCTTCTGCCGTTTTCCGTAGGACTCTCTTCTCTGACCTGAGTCTCCTTTGGAACTCTGCAGGTTCT
+
BBBCCCCCFFFFGGGGGGGGGGHHGGGEAEHFHGFGGGGGGHHHHGGGDGGGHHGHHHHGGGGGGGGGGGEHHHHGEFGHGHHHHGGGGGDGGGHGGHFHHHGHGHHBHHHFGHHGGGGGHGHHHHHHHHHGHHGGGGGHGHHGHGGGGGFGGGGGGGG-9?FFFGFFFFFFFFFBFFFFFFFFFFFFFFFFFFFFFFFFFFFFFFFFFFFFFFFFFFFFFFFFBFFFFFFFFFFFFFFFFFFFFFFFFFF
@M05620:37:000000000-D9766:1:1101:7866:7189 1:N:0:93
ACCACACGTTCTACAATGCGCTGCGTGCGGCTCGCGAGGAGCACCCCTTGCTGCTGACCGAGGCCCCCCTGAACCCCAAGGCCAACCGCGCGAAGATGACCCAGGTGCGTGGCCCGCTACCTCTTCTGGTGGCCGCCTCCCTCCTTCCTGGCCTCCCGGCGCTGCGCCCTTTCTCACTGGTTCTCTCTTCTGCCGTTTTCCGTAGGACTCTCTTCTCTGACCTGCGTCTCCTTTGGAACTCTGCAGGTTCT
+
AABCABB>BBBAGFFGBGBAE?FGGFG22EA2B0AA0AAE?FAFGEF1?FBFBGFHGGG/>//>FGGEGE/CBFHGGDGHGHFGHGDG@D></CF.<FBHFHACEHF0AEFGGH.;:@DCGGGGGBFFGFGGGGGGGGGGGGGFFFFFFEFFFEFFFDF-:-;@DCFFFFFFFFFFFFFFFFBFFFFFFFFFFFFFFFFFFFF?FFFFFFFFFE/;BFFFFFEFE-A@DFFFFFBBFFFFBFFFFFF?BFF
@M05620:37:000000000-D9766:1:1101:26921:7228 1:N:0:93
GCGGCTGCTTTGGAAGAAACTCATAGATTACTGCAACAGTTCCCCCTGGACCTGGAAAAGTTTCTTGCCTGGCTTACAGAAGCTGAAACAACTGCTAACCGAAACGAACGGCTCCTAGAAGCCTCCCAGGGAGTCCCAGCGCTACAGACACCATGGCCAGTACGTCAGGCATTTCCGCGTTCGCACTCATGTGGATCCAATTGAACAATTCTCCGCATTTGTCCTTGTAACTGACAAGCCCGGGACCCAAG
+
A>A1AADAFFFFF1GFAFBBFFGGGHAGFFGHGGB1FFHEBHFHHGGGHBGEFFG0FD0BBDEHHHEHHHHHHHHFHHHG1FHFG1B1FCE>CFGDGGHHG/////?///?EEGFHHGFD11B1B</<BFGGC/@FGGFC/B//<1?1?0FCEG10001><1F>0FA./<.C000=<<--;.::A--//;B9;FBFFF000;90CFFFFGGGG0EE-;AB9FF9/BFFFFFF/:;FFF-;-@9--;-9-9-
@M05620:37:000000000-D9766:1:1101:18481:7304 1:N:0:93
ACCACACCTTCTACAATGAGCTGCGTGTGGCTCCCGAGGAGCACCCCGTGCTGCTGACCGAGGCCCCCCTGAACCCCAAGGCCAACCGCGAGAAGATGACCCAGGTGAGTGGCCCGCTACCTCTTCTGGTGGCCGCCTCCCTCCTTCCTGGCCTCCCGGAGCTGCGCCCTTTCTCACTGGTTCTCTCTTCTGCCGTTTTCCGTAGGACTCTCTTCTCTGCCCTGAGTCTCCTTTGGAACTCTGCAGGTTCT
+
CCCDDDDDFFFFGGGGGGGGGGHHGGGEDGHHHGGGGGGGGHHHHGGGGGGGHHGHHHHGGGGGGGGGGGGHHHHGGGGHGHHHHGGGGGGGGGHHGHBGHFAHEGG1FGG=FHF@@C@DG<DHB0DG0DGDHGCGCDGHECHAHFGBFGFGF0FEEG?--9F0:-@DFFFFFBB0B0FBFFFBFFBFFFBBB0>DFFFFEDB:D?B::/:0FFB0BFB0;:BF/:;:BFFFFBFFFBB:BB0B0B.F00B
@M05620:37:000000000-D9766:1:1101:12640:7321 1:N:0:93
ACCACACCTTCTACAATGAGCTGCGTGTGGCTCCCGAGGAGCACCCCGTGCTGCTGACCGAGGCCCCCCTGAACCCCAAGGCCAACCGCGAGAAGATGACCCAGGTGAGTGGCCCGCTACCTCTTCTGGTGGCCGCCTCCCTCCTTCCTGGCCTCCCGGAGCTGCGCCCTTTCTCACTGGTTCTCTCTTCTGCCGTTTTCCGTAGGACTCTCTTCTCTGACCTGCGTCTCCTTTGGAACTCTGCAGGTTCT
+
BBBABBBBFFFFGGGGFG5BGBHHGEEA4BGGFFFECEGGDHHHHGGEEGGGGHGHHHHEEGCGGGGGGGGGHHHGGGGHFHHHHGG?GG<BDGHGDDHHHHHHGHH<GGFGGHH?DGGGHHHHHHHHGHHDHHGGGGEHGHGGHGFGGGGGGGGFEDB99BGGGGBFBBFFFFFFFFFFFFFFFFFFFFFFFFBFDFFFFFFFFFFFFFFFFFFFFFFFFFFF??FBFFFFFFFFFFFFFFFFFFFFFFF
@M05620:37:000000000-D9766:1:1101:22929:7350 1:N:0:93
GAGGCTGCTTTGGAAGAAACTCATAGATTACTGCAACAGTTCCCCCTGGACCTGGAAAAGTTTCTTGCCTGGCTTACAGAAGCTGAAACAACTACTCCCCGCAACCAATAGCTAATAGACTCCACAAAACGCGAACCCACTATAATACCACACTAAACAGTCCGAAAGGAATTACCGCTTTCGCACTCATGAGGCTCCCCTTGACCAATTATCAGCCTTTATCATTGTAACTGGCAAGTGAGAGACCACAG
+
AABBBAFBFFFFGGGGGGGGGGFHFGHHHFHHHHHFGFGFHHHHHGGGHHHHHHHHHHGGGHHHHHHHHHHHHHHHHHHHHHHHHHHHHHHHH3B@@3?1>//>/11/333B44?B4BBB4B332B/B00>/<//</?//0<11?<11?1?GA0011>=<F11...-..//<0000<<AEGHGD.:AC/0009/.;;..9B.9000;.CF00;B09;/;00;C/;BB//;BF//.;B./////9.;A...;
@M05620:37:000000000-D9766:1:1101:22922:7367 1:N:0:93
GAGGCTGCTTTGGAAGAAACTCATAGATTACTGCAACAGTTCCCCCTGGACCTGGAAAAGTTTCTTGCCTGGCTTACAGAAGCTGAAACAACTGCTCCCCGTAAGGAAAGGCTCCTAGAAGACTCCCAGGGAGTCCCCGAGCTGCTGACACAATGGCAAGTACGTCAGGCATTTCCGCTTTCGCACTCTTGTGGATCCAATTGAACAATTCTCAGCATTTGTCCTTGTAACTGACAAGCCAGGGACACAAG
+
>33>AAFAFFFDGGGGCGFGGGFFHGGHHDGHHHFGGHH5FGHHHGAFFFGCGFAGHF2BBGGH5DBGHHHHHHE3FHHGHHHFFFHFHGFHHHHFFHGGGEEGFHHH31GHHHGHHHHHBBGGHHEHHGGGEE3BFFG//BEH1FGB0@F0/@GHH0?F111?FHGAGFHHHHHHGGGDG0E?DGGHHHHFHGHHHHH0GHHHHHHHGGGGE0CFBBBFGGFFGGFFGFGGGFGGGGGG/.9CFF?FFFF
@M05620:37:000000000-D9766:1:1101:14850:7406 1:N:0:93
GAGGCTGCTTTGGAAGAAACTCATAGATTACTGCAACAGTTCCCCCTGGACCTGGAAAAGTTTCTTGCCTGGCTTACAGAAGCTGAAACAACTGCTACCCGTCAGGAAAGGCTCCTAGAAGACTCCAAGGGAGTAAAAGAGCTGATGAAACAATGGCAAGTAAGTCAGGCATTTCCGCTTTAGCACTCTTGTGGATCCAATTGAACAATTCTCAGCATTTGTACTTGTAACTGACAAGCCAGGGACACAAG
+
11>AA>CAFFFFGGGC1FGGGGAGBDGHHFHHHHGBBFG1FGHHHGGFF0GHHGHHGHHGGHHHHHHHHHHHHHHHHHGGHHHHHGFHHGEHHHHHFHFB>E/B/0FGHG0/FGFHHHFGHHHFHH1GH/?GEGHHB2GGHGHH1FGHHHHHHHHGHFHGHGB1GHHFFGHHGHHF?EECFHHHHHCGGHHGHGH0CGFFHDD0DHGCDG0CGGHHHGHHHH0CGFHHHFCCGGGF0CC?CCA?FG?.;EF
@M05620:37:000000000-D9766:1:1101:14010:7409 1:N:0:93
GAGGCTGCTTTGGAAGAAACTGACAAATCAGTGACACAGGATCGGAAGACCACATAACCGTACCCTAGCTGGCTTCAAGAAGCTCGCACCACTTCCCCTGTTCTAAAGGATGCTCCCCTTCCGGCCCGGCTCCTCGCCGCCTCCCCGGGAGTCACCGCGCTGCTGAACCCATGTCAAGTCCGTCAGGCCTTTCCGCTTTCGCACTCTTGTGGCTCCCCTTGCCCACTTCTCAGCCTTTTTCCTTGTCCCTG
+
CCCCCCFBFFFFGGGGGGGGGBGBB5BBBB4DDBGHHH2F23B2222B23BF22335BAEB1113B223D32BBBF55DBG3BF@1/>>>BB@BF@?BGGF3BFFEFF3BG32B?FEF2GG3/>EC<>C@BFGHHGCG/ADFGH>C-@D<<CCDGHG?:CDG;CF00FED?BB0;CFFFFCDGFGDG;AFFGFFFFFFF/DDF-CFFFFFFFEFFFFABAFF///;AFFFFBFFBB/;/9BFFFFF/9;B:
@M05620:37:000000000-D9766:1:1101:12240:7434 1:N:0:93
GAGGCTGCTTTGGAAGAAACTCATAGATTACTGCAACAGTTCCCCCTGGACCTGGAAAAGTTTCTTGCCTGGCTTACAGAAGCTGAAACAACTGCCAACCGCCTACAGCAGCTCATCCGCAAGTAAAGGCGCGTACAAGATCTGAAGCGACCATAACACCTCAGTCAACAATGGCCGCTAACGCACTCATGTGGCTCCCATTGCCCATGTCGACGCAATTGAACAAGTCTCAGCATTTGCACGTATAACTG
+
BBBBBBFBFFFFGGGFAFGGGGFGHHGHHFHHHHHGHHHHHHHHHGGGHGHHHHHEFHHHFHHHHHGHHHHHHHHHHHHHHHHHHHFDGFGHHHH3CF11///?1?B@320B33B4B3/?/</BFGF4?/<//BB<CGGH2@2@F1?</?<@>1111<1.>0>/<0<00<<D0CG/--;-./.;;:-F/;9;0B..0..;90000;0//;;.;--;>-9;B/;F/.;;//;/:;B//9//B/9.9/;;F/;
@M05620:37:000000000-D9766:1:1101:12257:7442 1:N:0:93
GAGGCTGCTTTGGAAGAAACTCATAGATTACTGCAACAGTTCCCCCTGGACCTGGAAAAGTTTCTTGCCTGGCTTACAGAAGCTGAAACAACTGCTACCCGTAAGGAAAGGCTCCTAGAAGACTCCAAGGGAGTAAAAGAGCTGATGAAACAATGGCAAGTAAGTCAGGCATTTCCGCTTTAGCACTCTTGTGGATCCAATTGAACAATTCTCAGCATTTGTACTTGTAACTGACAAGCCAGGGACAAAAG
+
A?ABBAFBFFFFGGGGFGGGGGHHGHHHHHHHHHHGGHHDGHHHHGGGHHHHHHHHHHGGGHHHHHHHHHHHHHHHHHHHHHHHHHHHHHHHHHHHHHHFGG@EHHFHHGHEHHGFHHHHHFHHHHFHHGGFEEGD4?FGHHHHGHHFFGHF/GHHGHCGHFDHHGFGGGHHFHHGCEAEF1FFFHGHHHHHGGHCGFHHHFGDGHHHFHHHHHHHGHGHHHFGHGHGCF0:GHGG;F.E/FGGGGG.;FB
@M05620:37:000000000-D9766:1:1101:12274:7451 1:N:0:93
GAGGGTGCTTTGGACGAAACTCATAGATTACTGCAACAGTTCACCCTGGACCTGGAAAAGTTTCTTGCCTGGCTTACAGAAGCTGAAACAACTGCCACCCTTCATATAACGGTACGAGCAGACTCCACACGGGTAAAAGAGATGACGAAAAAATTCTAACAAAGTCAAGAATGTGCGCGGCATAACGCATTACGATCCAATGGCACTATACTCACCACTTGCACAAGTATTGGAATTGCAACTGACAAACG
+
>1>A1>>>B3B1F1BA1A0AGFHHHFDFF112DB11BF0DF22DB0B0/0ABFFABB10BBDFDDDD11BABABB111BDBB1BB1111B/BBFB01BB/?B0B222221//?/?///><F0011B<01////>/BFD>C0@1@@1/?<//<<01=1<11<<>0>1111<010000<<---:-00/:;9..00.;.;.;00/9:;C;909;;90/.0-99;/9;/--9/;///;/9////:99/;;;B-9-
@M05620:37:000000000-D9766:1:1101:16120:7471 1:N:0:93
GCGGCTGCTTTGGAAACACTCATAGATTACTGCACCAGTTCCCCCTGGACCTGGAAAAGTTTCTTGCCTGGCTTACAGAAGCTGAAACACCTGCCAATGTCCTACAGGATGCTACCCGTAAGGAACGGCTCCTAGAAGACTCCACGGGAGTAAAAGAGCTGATGAAACAATGGCAAGTAAGTCAGGCATTTCCGCTTTAGCACTCTTGTGGATCCAATTGAACAATTCTCAGCATTTGTACTTGTACCTGA
+
>11>A1>>@F@B1BGG1ABGGFHFHFGGFHHHHH1BAGFAFGHHGGGGGHHHCAFGHEBBFGHFFDDGHHHHHHHHHHFFGHHF1GEGF0EFGHHB1FGGFFHHFHHGHHBGHHHHHGFGCHHHG0?EGGGGHHH11BGGHHG10CCG/CGH1?<GGFHHH1<GHHHHHHHHG0FHF>DGDDHGHFF.CDHHHGGGGGHHHHGGFHGGHHGHGGGBBFGGGBFGGGGFGGFGGGGGGFFFGGGFBF0;FF/
@M05620:37:000000000-D9766:1:1101:25836:7481 1:N:0:93
ACCACACCTTCTACAATGAGCTGCGTGTGGCTCCCGAGGAGCACCCCGTGCTGCTGACCGAGGCCCCCCTGAACCCCAAGGCCAACCGCGAGAAGATGACCCAGGTGAGTGGCCCGCTACCTCTTCTGGTGGCCGCCTCCCTCCTTCCTGGCCTCCCGGAGCTGCGCCCTTTCTCACTGGTTCTCTCTTCTGCCGTTTTCCGTAGGACTCTCTTCTCTGACCTGAGTCTCCTTTGGAACTCTGCAGGTTCT
+
CBCCCDDCFFFFGGGGGGGGGGHHGFGGEGHHHFGGGGGGFHHHHGGGAFGGHHGHHGHGGGGGGGGGGGGHHHHGGGGHGHHHHGGGGGCDGGHHFHHHHHGHGHHFHGHGGHHGGGGGHHHHHHHHHHHGHHGGGGGHGHHGHGGGGGGGGGGGGDAGGGFGGGFFFFFFFFHHHHFFFFFFFFFFFFFFFFFFFFFFFFFFF.BFFFFFFFHEFFFFFFFFFFFFFFFFFHHFFFFFFFFFFFFFFFF
@M05620:37:000000000-D9766:1:1101:15533:7497 1:N:0:93
ACCACACCTTCTACAATGAGCTGCGTGTGGCTCCCGAGGAGCACCCCGTGCTGCTGACCGAGGCCCCCCTGAACCCCAAGGCCAACCGCGAGAAGATGACCCAGGTGAGTGGCCCGCTACCTCTTCTGGTGGCCGCCTCCCTCCTTCCTGGCCTCCCGGAGCTGCGCCCTTTCTCACTGGTTCTCTCTTCTGCCGTTTTCCGTAGGACTCTCTTCTCTGACCTGCGTCTCCTTTGGAACTCTGCAGGTTCT
+
BCBCACBABFCFGGGGGG5BGGHHGEGBAEHFFFFEDFEEDHHHHGGEGEEGFHHHHHHEFCCFGGGGGGGHFHHGGGGHGHHHHGGGFD<BDGHFHHGHHHHGEHH1GGHFGHHGGGGGHHHHHHHHFHHGHHGGGGGHGHHGHGGGGGGGGGGGGGG-;DGGGFFFFFFFFFFBFFFFFFFFFFFFFFFFFFFFFFFFFFFFFFFFFFFFFFFFFFFBFFFFECFFFFFFFFFFFFFFFFFFFFFFFFF
@M05620:37:000000000-D9766:1:1101:12365:7504 1:N:0:93
GAGGCTGCTTTGGGAGAAACTCATAGATTACTGCAACAGTTCCCCCTGGACCTGGAAAAGTTTCTTGCCTGGCTTACAGAAGCTGAAACAACTGCCAATGTCCTACAGGATGCTACCCTACCGGCAAGGATCCTCGCCTACTACACTGGAGTCACCGAACAGATGAAACAATAACAAGTCAATCAGGCCATTCAGCTTTCGCACTCTTGTGGCTAACATTGAACACTACTCAGCCTTGTACCTTGACACTG
+
AAAAAAFAFFFFG11FAFGGGFGHHHFEDGHHHHHHFHHFHGHHHGGGHGHHHHHGEGHGGHHHHHHHHFHHHHHFHGFHHHHHHHHHHHHHHHHHHHHHHHH2BBBFB0B1B1FEGGF00B/>><EGGHGHBFHCG//?01@@@0110<0@@>1?<@///?>1F1=1>0<111<>>GGHD0==G0<<<.<=<DGFHHGBECC;-;:0:CF.;A00;CFFGBC00;0/;;009B/CF/00;9=CF/:/;9/
@M05620:37:000000000-D9766:1:1101:16128:7506 1:N:0:93
ACCACACCTTCTACAATGAGCTGCGTGTGGCTCCCGAGGAGCACCCCGTGCTGCTGACCGAGGCCCCCCTGAACCCCAAGGCCAACCGCGAGAAGATGACCCAGGTGAGTGGCCCGCTACCTCTTCTGGTGGCCGCCTCCCTCCTTCCTGGCCTCCCGGAGCTGCGCCCTTTCTCACTGGTTCTCTCTTCTGCCGTTTTCCGTAGGACTCTCTTCTCTGACCTGAGTCTCCTTTGGAACTCTGCAGGTTCT
+
BBBBBBBBFFFFGGGGGGFGGGHHGEGEEGHHHGGFEGGCGHHHHGGGFGGGHHGHHHHGGGGGGGGGGGGHHHHGGGGHGHHHHGGGGGCGGGHHHHHHHHHHGGH1GHHGGHGGGGGGHHHHHFHHHHHGHHGGGFGHGHHGFFGGGFFGGBFGGGG9@BGGFDFFFFFFFFFFFFFFFFFFFFFFFFFFFFFFFFFFFFFFFFFFFFFFFFFFFFFFFFFFFFFFFFFFFFFFFFFFFFFFFFFFFFF
@M05620:37:000000000-D9766:1:1101:15543:7511 1:N:0:93
ACCACACCTTCTACAATGAGCTGCGTGTGGCTCCCGAGGAGCACCCCGTGCTGCTGACCGAGGCCCCCCTGAACCCCAAGGCCAACCGCGAGAAGATGACCCAGGTGAGTGGCCCGCTACCTCTTCTGGTGGCCGCCTCCCTCCTTCCTGGCCTCCCGGAGCTGCGCCCTTTCTCACTGGTTCTCTCTTCTGCCGTTTTCCGTAGGACTCTCTTCTCTGACCTGAGTCTCCTTTGGAACTCTGCAGGTTCT
+
>AAABABBFFFFGGGGFGGGGGHGGGGGHGHHHGGGCGGGGHEHHGEGEGGGHHHHHHGGEGGGFGGGGGGHFGHEGGGHGHHHHGGGGGGGGGHHFGHHGHGGCGFFHFGGGHHGGGCGHBGFFGGHGGF?GHCGGGGHG/GGHGGGFFGGGGGGG9?CFDGBFFFFF;FFFFFFFFFBFFFFFFFFFFFFFFAFFFFFFDF?ADFFFFFFFBFFFB9:FFFFFFFFFFFFFFFFFF/FF9BFFFF.BFF
@M05620:37:000000000-D9766:1:1101:16014:7548 1:N:0:93
ACCACACCTTCTACAATGAGCTGCGTGTGGCTCCCGAGGAGCACCCCGTGCTGCTGACCGAGGCCCCCCTGAACCCCAAGGCCAACCGCGAGAAGATGACCCAGGTGAGTGGCCCGCTACCTCTTCTGGTGGCCGCCTCCCTCCTTCCTGGCCTCCCGGAGCTGCGCCCTTTCTCACTGGTTCTCTCTTCTGCCGTTTTCCGTAGGACTCTCTTCTCTGACCTGAGTCTCCTTTGGAACTCTGCAGGTTCT
+
CBCCDDDDFFFFGGGGGGGGGGHHGFGFHGHHHGGGGGGGGHHHHGGGGGGGHHHHHHHGGGGGGGGGGGGHHHHGGGGHGHHHHGGGGGGGGGHHHHHFGHACFGGH=?1/=G/<AGD@GHHFFGHF0D/.<G@--<ECFHHGHBFGGGBAFGFGA9----FBB-@F=@FFFB:B00:/<<BBFBFFFFB:<B@..<.<BA<...BFFFFFBFFFFF0BFFFBBFFFEFFBF00/<0B<FFFFF0B.<B:
@M05620:37:000000000-D9766:1:1101:9866:7557 1:N:0:93
ACCACACCTTCTACAATGAGCTGCGTGTGGCTCCCGAGGAGCACCCCGTGCTGCTGACCGAGGCCCCCCTGAACCCCAAGGCCAACCGCGAGAAGATGCCCAGGTGAGTGGCCCGCTACCTCTTCTGGTGGCCGCCTCCCTCCTTCCTGGCCTCCCGGCGCTGCGCCCTTTCTCACTGGTTCTCTCTTCTGCCGTTTTCCGTAGGACTCTCTTCTCTGACCTGAGTCTCCTTTGGAACTCTGCAGGTTCTA
+
BBBBBBBAFFFFGFGCGFFGGGHHGFG2AEGCGFFDDGGGGHFHHGGEEGGGFHHHHHHEFCCGGGGGGGGGHHHGGGGHGHHHHEGGGG<BDGHHHHHHHHGFGHHFHHGGHHGGGGGHHHHHHHHHHHGHHGGGGGHGHHGHHGGG0FFGGGGGGG;BDFBDCFFFFFFFFFFFFFFFFFFFFFFFFFFFFFAFFFFFFFFFFFFFFFFFFFFFFFBFFFFFBFF/BFFFFFFFFFFFFFFFFFFFFFB
@M05620:37:000000000-D9766:1:1101:26553:7561 1:N:0:93
AGTGCCAGCTCTCAATCGCACAGGGGACCCAGGGCCTGGCCCCTCCATCCAGAAAACCTATGACCTCACCCGCTACCTGGAGCACCAACTCCGCAGCTTGGCTGGGACCTATGTGAGTATCCAGCGTAGGAATCTGGGAGTTGGGGCGGAGTGAGGAGTTGGGGAAAGACAGTCCTAAACGTGGAGGGTTCTGGTAAATGATGGGGTGAGGAGGGGCTCTTTGGCTCCCACCAGTCCCCCTGTCTGGTCTA
+
>11>AFFFAFFFGGGGFFGFEAGGFAEA0AFGGGCCAAGG0BEEGGFHEBF11B1BG/0BGG2FGHGGHHHGGGCEHHHFHHHHF/BGGEHHGFGC/EGHGHH/AEGH/BFGH2F2BFG1F2BBFCCCCG1FG111<<?FGHB1<-.<--::GGHHFGGGGFG?ECGGG/9CFGGGBB0;EGF..;A@FFFFFFFFFF/B99;FEFB@FFFEFF?@@@FF/B9B/FFFFBAB-9FFFFF-@FFFFFFBFFB
@M05620:37:000000000-D9766:1:1101:18371:7567 1:N:0:93
ACCACACCTTCTACAATGAGCTGCGTGTGGCTCCCGAGGAGCACCCCGTGCTGCTGACCGAGGCCCCCCTGAACCCCAAGGCCAACCGCGAGAAGATGCCCAGGTGAGTGGCCCGCTACCTCTTCTGGTGGCCGCCTCCCTCCTTCCTGGCCTCCCGGAGCTGCGCCCTTTCTCACTGGTTCTCTCTTCTGCCGTTTTCCGTAGGACTCTCTTCTCTGACCTGAGTCTCCTTTGGAACTCTGCAGGTTCTA
+
BBBBB@AAFFFFGGGGFGGGGGHHGEGGHGHHHGGDEEGCCHHHHGGGE?EEBBGHHHHGFECGEGEGGGGHHHFGGGGGGHHHFGGGGFCGGGHHGGHHHHHGHHHHHHGGHHGGGGGHHHHHHFGFHHGHHGCGGGHGHHGHHGGGGGGGGGGGBA-DFGGGGGFFFFFFFFFFFFFFFFFFFFFFFFFFFFFFFFFFFFFFFFFFFFFFFFFFFFFFFFFFFFFFFFFFFFFFFFFFFFFFFFFFFFB
@M05620:37:000000000-D9766:1:1101:20571:7572 1:N:0:93
ACCACACCTTCTACAATGAGCTGCGTGTGGCTCCCGAGGAGCACCCCGTGCTGCTGACCGAGGCCCCCCTGAACCCCAAGGCCAACCGCGAGAAGATGACCCAGGTGAGTGGCCCGCTACCTCTTCTGGTGGCCGCCTCCCTCCTTCCTGGCCTCCCGGAGCTGCGCCCTTTCTCACTGGTTCTCTCTTCTGCCGTTTTCCGTAGGACTCTCTTCTCTGACCTGAGTCTCCTTTGGAACTCTGCAGGTTCT
+
BBABBABBFFFFGGGGGGGGGGHHGAEFGDGHHGGGDGGGGHHHHGGGEGGGHHHHHHHGGGGGGGGGGFEFGHHGDGGHGHHHEFEGGGC@DGHHDBGHHHFHEHHFFHHGGHHFGGGGHHHHHHHGHHHCHHGGGGGHGHHGHGGGGFGGGGFGGD?BB@FGFGFFFFFFFFFFFFFFFFFFFFFFFFFFFFFFFFFFFFFFFDFFFFFFBFFFFFFBFFFFFEFB:FFFFFFFFFFFFFFFFFFFFFF
@M05620:37:000000000-D9766:1:1101:9603:7586 1:N:0:93
ACCACACCTTCTACAATGAGCTGCGTGTGGCTCCGCGGAGCACCCCGTTCTGCTTACCGAGGCCCCCCTGAACCCCAAGGCCAACCGCGAGAAGATGCCCAGGTGAGTGGCCCGCTACCTCTTCTGGTGGCCGCCTCCCTCCTTCCTGGCCTCCCGGAGCTGCGCCCTTTCTCACTGGTTCTCTCTTCTGCCGTTTTCCGTAGGACTCTCTTCTCTGCCCTGCGTCTCCTTTGGAACTCTGCAGGTTCTAG
+
CCCCCCCAFFFFGGGGGGGGGGHHGEGB4EHHHFEAAF0AEFGHGGEEBBFHH@@DFGGGGGGGGGGGEFGHHHGGAEGGFGHHGGGCG/>/D=2FG?GH1GGFH1FGHGGHHGGG-AGHHHHHHHGGFGHHGGGGGHGHHGGG;CFGGGGGGGGGG-;DFGGFFFFFFFFFF0BFFFFFFFFFFFFBFFFFFDFFFFFFFFFB0BBFFFFFFFFFFBFFFF.;DFFFFFFFFF0;F;BFFF0BFFFFFFB
@M05620:37:000000000-D9766:1:1101:12635:7603 1:N:0:93
ACCACACCTTCTACAATGAGCTGCGTGTGGCTCCCGAGGAGCACCCCGTGCTGCTGACCGAGGCCCCCCTGAACCCCAAGGCCAACCGCGAGAAGATGACCCAGGTGAGTGGCCCGCTACCTCTTCTGGTGGCCGCCTCCCTCCTTCCTGGCCTCCCGGAGCTGCGCCCTTTCTCACTGGTTCTCTCTTCTGCCGTTTTCCGTAGGACTCTCTTCTCTGACCTGCGTCTCCTTTGGAACTCTGCAGGTTCT
+
CCCCCCC>CFFFGGGGGG5FGGHHGGG2AEGGHFFF?EEGGHHHHGGEEFGGGHGHHHHAFCCGGGGGGGGHGHHGGGGHGHHHHGGGGG@DGGHGHHHHHHHHGHH1GGHGGHHGGGGGHHHGHHHGHHHGHHGGGGGHGHHGHGGGGGGGGGGGGGG--AFGGGFFFFFFFFFFFFFFFFFFFFFFFFFFFFFFFFFFFFFFFDFFFFFFFFFFFFFFFFFF.@DFFFFFFFFFFFFFFFFFFFFFFFF
@M05620:37:000000000-D9766:1:1101:16700:7605 1:N:0:93
ACCACACCTTCTACAATGAGCTGCGTGTGGCTCCCGAGGAGCACCCCGTGCTGCTGACCGAGGCCCCCCTGAACCCCAAGGCCAACCGCGAGAAGATGACCCAGGTGAGTGGCCCGCTACCTCTTCTGGTGGCCGCCTCCCTCCTTCCTGGCCTCCCGGAGCTGCGCCCTTTCTCACTGGTTCTCTCTTCTGCCGTTTTCCGTAGGACTCTCTTCTCTGACCTGAGTCTCCTTTGGAACTCTGCAGGTTCT
+
CCCDDDCCFFFFGGGGGGGGGGHHGGGEEGHHHGGGGGGGGHHHHGGGGGGGHHGHHHHGGGGGGGGGGGGHHHHGGGGHGHHHHGGGGGFGGGHHHHHHHHHHGHHFHHHGGHHGGGGGHHHHHHHGHHGGHHGGGGGHGHHGHGGGGGGGGGGGGDFAGGGGGGFFFFFFFFFFFFFFFFFFHHFFHHFFFFFFFFFFFFFFDFFFFFFFFFFFFFFFFFFFEFFFFFFFFFFFFFFFFFFFFFFFFFF
@M05620:37:000000000-D9766:1:1101:20197:7615 1:N:0:93
ACCACACCTTCTACAATGAGCTGCGTGTGGCTCCCGAGGAGCACCCCGTGCTGCTGACCGAGGCCCCCCTGAACCCCAAGGCCAACCGCGAGAAGATGACCCAGGTGAGTGGCCCGCTACCTCTTCTGGTGGCCGCCTCCCTCCTTCCTGGCCTCCCGGAGCTGCGCCCTTTCTCACTGGTTCTCTCTTCTGCCGTTTTCCGTAGGACTCTCTTCTCTGACCTGAGTCTCCTTTGGAACTCTGCAGGTTCT
+
CCCCCCCCFFFFGGGGGGGGGGHHGGGEGGHHHGGGGGGGGHHHHGGGGGGGHHHHHHHGGGGGGGGGGGGHHHHGGGGHGHHHHGGGGGGGGGHHHHHHHHHHFHHHHFBFGHHGGGGGHHHHGHHGHGHGHHGFGGGHGHHGHGGGGFGGGGGGGGACDGGGGGFFFFFFFFFFFFFEFFFFFFFFFFFFFFFFDFFFFFFFD?FFFFFFFFFFFFFFFFFF/FFFFFFFFFFFFFFFFFFFFFFFFFF
@M05620:37:000000000-D9766:1:1101:17127:7626 1:N:0:93
GAGGCTGCTTTGGAAGAAACTCATAGATTACTGCAACAGCTCCCCCTGGACCTGGAAAAGTTTCTTGCCTGGCTTACAGAAGCTGAAACAACTGCTAACCGTAAGGAAAGGCTCCTAGAAGACTCAAAGGGAGTACAAGAGCTGATGACACAATGGCAAGTCAGTCAGGCATTTCCGCTTTCGCACTCTTGTGGATCCAATTGAACAATTCTCCGCATTTGTACTTGTAACTGACAAGCCAGGGACAAAAG
+
>>AAA1FAFFFFGGGG111B1EEE3F1FDAFHAG11AAG0BGFFGGEGE0GABGFHHGBABGAHGFHHHHHHHHGFHHHHHHHHHHHHHHHHHHHHE2BFEFHG0BFF00BGHH/FFGGE1>FH11<EGHGHGGHDF11GHHHHD1F21BG0FG11@01?G12FGHH1GCAHHGHHGGGA.1>ECGGH0=<DGGFGFHHHHHGHHHHHHHGHF0CCG.EGF09CF0CCFFFGFEFFBAEGGGEGGG../;/
@M05620:37:000000000-D9766:1:1101:8350:7628 1:N:0:93
ACCACACCTTCTACAATGAGCTGCGTGTGGCTCCCGAGGAGCACCCCGTGCTGCTGACCGAGGCCCCCCTGAACCCCAAGGCCAACCGCGAGAAGATGACCCAGGTGAGTGGCCCGCTACCTCTTCTGGTGGCCGCCTCCCTCCTTCCTGGCCTCCCGGAGCTGCGCCCTTTCTCACTGGTTCTCTCTTCTGCCGTTTTCCGTAGGACTCTCTTCTCTGACCTGAGTCTCCTTTGGAACTCTGCAGGTTCT
+
ABBBBBBBFFFFGGGGGGGGGGHHGEGEHGHHHGGGGGGFGHHHHGGGGGGGFHHGHHHGGFFGGGGGGGGBGHHGGGGHGGHHHGFGGGGGGGHHHHHHHHCFCGHHHHHGGGHGGGGGHHHHHHHHHHGGHHGGGGGHGHHGFGGGGGGGGGGGGEFFGDFGGFFFFFFFFFFFFFFFFFFFFFFFFFFFFFFFFFFFFFFFDFFFFFFFFFFFFFFFFFFFBFFFFFFFFFFFFFFFFFFFFFFFFFF
@M05620:37:000000000-D9766:1:1101:11064:7654 1:N:0:93
ACCACACCTTCTACAATGAGCTGCGTGTGGCTCCCGAGGAGCACCCCGTGCTGCTGACCGAGGCCCCCCTGAACCCCAAGGCCAACCGCGAGAAGATGACCCAGGTGAGTGGCCCGCTACCTCTTCTGGTGGCCGCCTCCCTCCTTCCTGGCCTCCCGGACCTGCGCCCTTTCTCACTGGTTCTCTCTTCTGCCGTTTTCCGTAGGACTCTCTTCTCTGACCTGAGTCTCCTTTGGAACTCTGCAGGTTCT
+
CCCCCCCCFFFFGGGGGGGGGGHHGGGEDFHHHGGGGGGGGHHHHGGGGGGGGHHHHHHFGGGGGGGGGGGHHHHGGGGHGHHHHGGGGGBCGGHGHHHHHBGHGHF1F???FHEC-C-<FGDGDGGH<0<<GH?FGGAGGGHDGB9C00;9FFGAEE@--;F/.--DFAFFFFFFB0:9BFFFB9F0BBFFFFBDDF.FFFB?..9BFFFF09FFFBFFFFFF//;0:FF0FF0BBFFFFFB0BFFFFFB
@M05620:37:000000000-D9766:1:1101:6436:7657 1:N:0:93
ACCACACCTTCTACAATGAGCTGCGTGTGGCTCCCGAGGAGCACCCCGTGCTGCTGACCGAGGCCCCCCTGAACCCCAAGGCCAACCGCGAGAAGATGACCCAGGTGAGTGGCCCGCTACCTCTTCTGGTGGCCGCCTCCCTCCTTCCTGGCCTCCCGGAGCTGCGCCCTTTCTCACTGGTTCTCTCTTCTGCCGTTTTCCGTAGGACTCTCTTCTCTGACCTGCGTCTCCTTTGGAACTCTGCAGGTTCT
+
BBCCDDDBFFFFGGGGGG5GGGHHGGGBAEGHHFFFDGGGGHHHHGGGGGGGHHHHHHHEGCGGGGGGGGGHHHHGGGGHGHHHHGGGGG<CDGHFHHGHHHHHGHH1GHHGGHFFGGGGHHHHHHHHHHHGHHGGGGGHGHHGHGGGGGGGGGGGGGG;@BGGGGFFFFFFFFHHHHHFFFFFFHFFFFFFFFFFFFFHFFFFFFFFFFFFFHFFFFFFFFFF.DFFFFFFFHFFFFFFFFFFFFFFFFF
@M05620:37:000000000-D9766:1:1101:25670:7659 1:N:0:93
ACTGCCACTTCTCAATCGACCCGGGGATTCCTGCCCCGGCTCCCCCAGTCCGTGGAACCGTTTCCTCCCTGGCTACCAGGAGCACCAACCACTCATCCCCGTAAGGAAAGGCTCCTAGAAGACTCCCAGGGAGTCCCCGAGCTGCTGACACCCTGGCCAGTCCGTCAGGCATTTCCGCTTTCGCACTCTTGTGGATCCAATTGAACAATTCTCAGCCTTTGTCCTTGTAACTGACAAGCCAGGGACACAAG
+
11>AAB1B1D1BFGFBGCAEAAA00AEECGHHHFHHC/A/AEFCEG/B1BF/B//?FHFEE/BFBF@>FFEHHH1BF1G?FFHAB>FHG/FG10B>11?FB/>/FHHG0<0?<@?GFHHFD1FDGF/?GGAFC<0<1G-->-CG<CG0/<0..:CGH.::;00;:GFGGGGGGFGBCFCAA0;?E?@BGGBFGFF/BFBBFFFFF/FBFFBBFBFF/FBFFFB/FFF/BFFFFBBFBFFF-A---:---9-
@M05620:37:000000000-D9766:1:1101:16601:7676 1:N:0:93
ACCACACCTTCTACAATGAGCTGCGTGTGGCTCCCGAGGAGCACCCCGTGCTGCTGACCGAGGCCCCCCTGAACCCCAAGGCCAACCGCGAGAAGATGACCCAGGTGAGTGGCCCGCTACCTCTTCTGGTGGCCGCCTCCCTCCTTCCTGGCCTCCCGGAGCTGCGCCCTTTCTCACTGGTTCTCTCTTCTGCCGTTTTCCGTAGGACTCTCTTCTCTGACCTGAGTCTCCTTTGGAACTCTGCAGGTTCT
+
AAAAAAAAFFFFGGDBGG11F1FGGFGFCEHFHGGGGGGCGHCGHGGGAECGHHHHHHHGGGEGGGGGGGGHHHHGGGGHGHHHGGGGGGGGCFHHHHHHHHHHGHGHHHGGGHHGGGGGHHHHHHHHHHFGHHGGGGGHGHHGHGGGGGGGGGGGGEGGGGGGGG@F@@FFFFFFFFFFFFFFFFFFFFFFFF@FFFFFFFFFFFFFFFFFFFFFFFFFFFFFFFFFFFFFFFFFFFFFFFFFFFFFFFF
@M05620:37:000000000-D9766:1:1101:5943:7677 1:N:0:93
ACCACACCTTCTACAATGAGCTGCGTGTGGCTCCCGAGGAGCACCCCGTGCTGCTGACCGAGGCCCCCCTGAACCCCAAGGCCAACCGCGCGAAGATGACCCAGGTGCGTGGCCCGCTACCTCTTCTGGTGGCCGCCTCCCTCCTTCCTGGCCTCCCGGAGCTGCGCCCTTTCTCACTGGTTCTCTCTTCTGCCGTTTTCCGTAGGACTCTCTTCTCTGACCTGCGTCTCCTTTGGAACTCTGCAGGTTCT
+
AAAAAAA1BCCFGGGGGG1FGGHHGEGBAEGHHAFE?EEGFHHHHGGAEEGGGHHHHHHAEEGGGGGGGGGHGHHGGGGHGHHHHGGGGG/<CGGCHHHHHHGGFGG1AFGGGH.ACCCCHHHHHCGHHHHGHHGGGGGGGGGGGGGGGGGGGGGGGCA9;@FFF@@F@@FFFFFFFFFFFFFFFFFFFFFFFF@FFFFFFFFFF?FFFFFFFF;;FFFFFFFFF@F?FFFFFFFFFFFFFFFFFFFFFFF
@M05620:37:000000000-D9766:1:1101:24840:7722 1:N:0:93
GAGGCTGCTTTGGAAGAAACTCATAGATTACTGCAACAGTTCCCCCTGGACCTGGAAAAGTTTCTTGCCTGGCTTACAGAAGCTGAAACAACTGCTACCCGTAAGGAAAGGCTCCTAGAAGACTCCAAGGGAGTAAAAGAGCTGATGAAACAATGGCAAGTAAGTCAGGCATTTCCGCTTTAGCACTCTTGTGGATCCAATTGAACAATTCTCAGCATTTGTACTTGTAACTGACAAGCCAGGGACAAAAG
+
A1>AA>FAFFFFFGGFGFCGGGCFHGFFF1FHHH11FFBAFHHHHGEGHBGHHHHBHAAFBHHHHHGHHHFFHHGBGHHFGHHHFFHHHB/GHHHHFHHHGGGFHHHHBGEHHHGHFHHFHFHHHHFHHGGHEEB122B/GHHH1GFD1GGF/FHHHFHGHE2FGHHHGHHHHHHHGGGGGFHHHHGHHHHGHGHEHHHEHHHHHCGHHHHGHGHGBGHHHHBHHGH<GHHHHHGGGGGGFGGGGGE.BFF
@M05620:37:000000000-D9766:1:1101:22268:7731 1:N:0:93
GAGGCTGCTTTGGAAGAAACTCATAGATTACTGCAACAGTTCCCCCTGGACCTGGAAAAGTTTCTTGCCTGGCTTACAGAAGCTGAAACAACTGCTACCCGTAAGGAAAGGCTCCTAGAAGACTCCAAGGGAGTAAAAGAGCTGATGAAACAATGGCAAGTAAGTCAGGCATTTCCGCTTTAGCACTCTTGTGGATCCAATTGAACAATTCTCAGCATTTGTACTTGTAACTGACAAGCCAGGGACAAAAG
+
BABBBBFBFFFFGGGGGGGGGGGHHHHHHHHHHHHGFCGEGHHHHGGGHCHHHHGGGHHHGHHHHHHHHHHHHHHHHHHHHHHHHHGHHHHHHHHHHFBBEE>EGFHHHG1FGHGHHFGHGFGFHHFHHGDHEEEFFGHGHHHHHHHHHHGHHHHHHHGGHD2FFHHFFGHHHHHF?DEGGHGHHHGHHHHHHGHHFHHHHHHHHBHCGHGHHHFGHHGHHHEHFFH:C;GFHHGGBCFEFF.CEEAAFGE
@M05620:37:000000000-D9766:1:1101:23134:7746 1:N:0:93
ACCACACCTTCTACAATGAGCTGCGTGTGGCTCCCGAGGAGCACCCCGTGCTTCTGACCGAGGCCCCCCTGAACCCCAAGGCCAACCGCGAGAAGATGCCCAGGTGAGTGGCCCGCTACCTCTTCTGGTGGCCGCCTCCCTCCTTCCTGGCCTCCCGGAGCTGCGCCCTTTCTCACTGGTTCTCTCTTCTGCCGTTTTCCGTAGGACTCTCTTCTCTGACCTGAGTCTCCTTTGGAACTCTGCAGGTTCTA
+
>AAAA>>ACFFFGGFFEG1GGCHHGGGG0ABFFFFG0EE//B/BGGEGGGFF1FHHHHHGEG/>FEGEGGGB1BGFGGEHCEGFHFGEE>//<CBCB?FHHFE/FGGHHHEFHHGCGGGHHHHHHHHGHFGGHGGGGGHGHGGHHHFGGGFFGGGGG@?AAFFF@GF@@FFFFFFFFFFFFFFFFFFFFFFFF@FFFFFFBBFBABFFFFFFFFFFFFFFFFFFFFF/FFFFBBFFFB;BFFFEFA;FBFF
@M05620:37:000000000-D9766:1:1101:20792:7754 1:N:0:93
GAGGCTGCTTTGGAAGCAACTCATAGATTACTGCCACAGTTCCCCCTGGACCTGGAACAGTTTCTTGCCTGGCTTACAGAAGCTGAAACAACTGCCCATGTCCTACAGGATGCTCCCCGTAAGGACCGGCTCCTCGCCGACTCCCCGGGAGTCACAGCGCTGCTGAAACAATGGCAAGTCAGTCAGGCATTTCCGCTTTAGCACTCTTGTGGATCCCCTTGACCACTTCTCAGCATTTGTCCTTGTCCCTG
+
>1>>A1>AFFFD1GG11B1FGG1D3DGHF1FHHH01ABFADGFHHG?FE0BEGFEHF10BFHGHFHGHHHHHHGA1BFGBFHHE11BGH0?F10EF/1BGHHHH2FGGE0BFGH1@FEEG//BB10<>EECGGH0/>/</>CA1<A/CCGGC0>110.<@EGECHHHBG/GHHHHGHGF:0C0CFGEF.;0F9FBGGBGGEGGGGGFGGFFB0;B-9-;FF//;B-;BFFFBFFBFFFFF/FFFFFB/;FB
@M05620:37:000000000-D9766:1:1101:16548:7762 1:N:0:93
GAGGCTGCTTTGGAAGAAACTCATAGATTACTGCAACAGTTCCCCCTGGACCTGGAAAAGTTTCTTGCCTGGCTTACAGAAGCTGAAACAACTGCCAATGTCCTACAGGATGCTACCCGCAAGGAAAGGCTCCTAGAAGACTCCAAGGGAGTAAAAGAGCTGCTGAAACAATGGCAAGTAAGTCAGGCATTTCCGCTTTAGCACTCTTGTGGATCCACTTGAACAATTCTCAGCATTTGTACTTGTAACTG
+
A1>>AACAFFDF1GGF1AGBBB1DAFGHHCFHFH11FFGAFGHHHGCGEBGFGBGGHFAFFHHHFFDHHHHHHHCFHHHHHHHFFGHFHBHHFGHHB1FGFDFE2BBB0FEGBFEFEG>///>FFF000/BGFC1B11B<C<FF11F///?E0FGF1<@FGH1F<1DFGFCDGHE0F.FB1<=F1F0<.F0=0D..<EEB=D0D0/CGFC0.;CCC0/;0C0:0;/0CBFBFFBFFFFG00;;009000B;
@M05620:37:000000000-D9766:1:1101:15372:7769 1:N:0:93
ACCACACCTTCTACAATGAGCTGCGTGTGGCTCCCGAGGAGCACCCCGTGCTGCTGACCGAGGCCCCCCTGACCCCCAAGGCCAACCGCGAGAAGATGACCCAGGTGAGTGGCCCGCTACCTCTTCTGGTGGCCGCCTCCCTCCTTCCTGGCCTCCCGGAGCTGCGCCCTTTCTCACTGGTTCTCTCTTCTGCCGTTTTCCGTAGGACTCTCTTCTCTGACCTGCGTCTCCTTTGGAACTCTGCAGGTTCT
+
1>11A>1AFF1B3FG13ABA1A1BABEBC0FG1FFEEAEAEGAGGGEGCEFEFHFGGHHGEGCEFEG>EEGE0BGEGGFHEEGCHFEECG@@<CCGD1FDHHEFFHH1FDFFFHHGCGGGFHHHFHHDG</CGHCGGFGEFHHGBFGGFGGFFG?EAC?-9@FFG@;B?=FFFFBFFFFFFFFFFFFFFBFBFF@ABFEFFFFFFFFF/FFFFFFFFB/BBFFB-;A@FFFFFFFEFFF/FFBFFFFFBFB
@M05620:37:000000000-D9766:1:1101:16016:7778 1:N:0:93
ACCACACCTTCTACAATGAGCTGCGTGTGGCTCCCGAGGAGCACCCCGTGCTGCTGACCGAGGCCCCCCTGAACCCCAAGGCCAACCGCGAGAAGATGACCCAGGTGAGTGGCCCGCTACCTCTTCTGGTGGCCGCCTCCCTCCTTCCTGGCCTCCCGGAGCTGCGCCCTTTCTCACTGGTTCTCTCTTCTGCCGTTTTCCGTAGGACTCTCTTCTCTGACCTGAGTCTCCTTTGGAACTCTGCAGGTTCT
+
DEECCCDDFFFFGGGGGGGGGGHHGEGFHGHHHGGGGGGGGHHHHGGGGGGGHHHHHHHGGGGGGGGGGGGHHHHGGGGHGHHHHGGGGGDGGGHHHH2GHC/FC1=1==?=FHC-@@-ACDGHFDDHF<CAG<<D@<EHE/GDHBFBCFFG?0FFEG---9<:B-@F;DF0BFB1:<FFFFFB::BFBFB:FB>DFFEFFDB:DD0::<::F::<:BB1BBF///<:BFBFFFFBFBFFFFFFBFFFFFF
@M05620:37:000000000-D9766:1:1101:15504:7779 1:N:0:93
ACCACACCTTCTACAATGAGCTGCGTGTGGCTCCCGAGGAGCACCCCGTGCTGCTGACCGAGGCCCCCCTGAACCCCAAGGCCAACCGCGAGAAGATGCCCAGGTGAGTGGCCCGCTACCTCTTCTGGTGGCCGCCTCCCTCCTTCCTGGCCTCCCGGCGCTGCGCCCTTTCTCACTGGTTCTCTCTTCTGCCGTTTTCCGTAGGACTCTCTTCTCTGACCTGAGTCTCCTTTGGAACTCTGCAGGTTCTA
+
BBBBBBBBFFFFGGGGGGGFG5GGGEEECEHHFGGGGGGGGHHHHGGGGGGGGHHHHHHGGGGGGGGGGGGFHHHGGGGHGHHHHGGGGGGGCGHHHHHHHHHG<<GHHHG/GH-AG-@F1DGHHHHHHHGFG?CGG?CGFGGHHGGG0C.90C.CD--:---;@FFFFFFFFFFFFFF/9/;FFFFFFFFFFFFFFFFFFFFDDBFFFFFFFFFFBFBFFFB9BFFFFFFFFFFFFFFFFFFFFFFBFF;
@M05620:37:000000000-D9766:1:1101:13611:7828 1:N:0:93
GAGGCTGCTTTGGAAGAAACTCATAGATTCCTGCAACAGTTCCCCCTGGACCTGGAAAAGTTTCTTGCCTGGCTTACAGAAGCTGAAACAACTGCCAATGTCCTACAGGATGCTACCCGTAAGGAAAGGCTCCTAGAAGACTCCAAGGGAGTAAAAGAGCTGATGAAACAATGGCAAGTAAGTCAGGCATTTCCGCTTTAGCACTCTTGTGGATCCAATTGAACAATTCTCAGCATTTGTACTTGTAACTG
+
A1>AAAFAFFFFGGGG1EGGGGFHFFGHH3DGGHE1FFFDGHGHHGGGECGHHHGHHFBGHGHHHHHHHHHHHHG1GHHHHHHHHFHHHHHHHHHHCBFHHHHH2GFHHFGHHHFHHHCFEEHHH0BGHHHHGH1F11FFGGHHC1BFFHEGBHD2BCHHHG1GHHHHHHHHHHHHHGFFGHHHHHHHGHHHHHGGGGGHHHFHHHHHHHHGHHHHF0GHHF0GG/CHHHGGGGGGGGGGBFGGGGF0CFF
@M05620:37:000000000-D9766:1:1101:13933:7834 1:N:0:93
GAGGCTGCTTTGGAAGAAACTCATAGATTACTGCAACAGTTCCCCCTGGACCTGGAAAAGTTTCTTGCCTGGCTTACAGAAGCTGAAACAACTGCCAATGTCCTACAGGATGCTACCCGTAAGGAAAGGCTCCTAGAAGACTCCAAGGGAGTAAAAGAGCTGATGAAACAATGGCAAGTAAGTCAGGCATTTCCGCTTTAGCACTCTTGTGGATCCAATTGAACAATTCTCAGCATTTGTACTTGTAACTG
+
A3AABAFAFFFFGGGFCGGGGGGHHGGHHFHHHHBAFFFBGHHHHGGGAGGHHGHHHFGGFHHHGHHHHHHHHHHEHHHGHHHHHEHHHFHHHHHHBFGHHHHHHHHHHHHHHHDHHHGEEEHHF3BGHHHHGHBG?3?BGHHHH1BFGHGGBHFGHFHHHHDGHHHHHHHHHGHHHGHH1GGHHHHHHHHHHHGGGGGHHHHHHHHHHHHGHHHHG:GHHGCHH/CHHHGGGGGGGGGGFGGGFFF0;FF
@M05620:37:000000000-D9766:1:1101:5100:7837 1:N:0:93
ACCACACCTTCTACAATGAGCTGCGTGTGGCTCCCGAGGAGCACCCCGTGCTGCTGACCGAGGCCCCCCTGAACCCCAAGGCCAACCGCGAGAAGATGACCCAGGTGAGTGGCCCGCTACCTCTTCTGGTGGCCGCCTCCCTCCTTCCTGGCCTCCCGGAGCTGCGCCCTTTCTCACTGGTTCTCTCTTCTGCCGTTTTCCGTAGGACTCTCTTCTCTGACCTGCGTCTCCTTTGGAACTCTGCAGGTTCT
+
AABBBBB>CFFFGGGGGGBGGGHHGGGBAEHHHBFE?EEGGHHHHGGGGGGGHHGHHHHFGCGGGGGGGGGHGHHGGGGHGHHHHGGGGG/BDGHGHHGHHHHGFHH1FFHGGHCCGGGGHHHHHHHHHHHGHHGGGGGHGHHGHGGGGGGGGGGGGAD9-@FGGGFFFFFFFFFFFFFFFFFFFFFFFFFFFFFFFFFFFFFFADFFFFFFFF;FFFFFFFFE.BFFFFFFFFFFFFFFFFFFFFFFFFF
@M05620:37:000000000-D9766:1:1101:10381:7886 1:N:0:93
GAGGCTGCTTTGGAAGAAACTCATAGATTACTGCCACAGTTCCCCCTGGACCTGGAAAAGTTTCTTGCCTGGCTTACAGAAGCTGAAACAACTGCCAATGTCCTACAGGATGCTACCCGCAAGGAAAGGCTCCTAGAAGACTCCAAGGGAGTCAAAGAGCTGATGAAACAATGGCAAGTAAGTCAGGCATTTCCGCTTTAGCACTCTTGTGGATCCAATTGAACACTTCTCAGCATTTGTACTTGTACCTG
+
AABBBAFAFFFFGGF44BFGGGGHHFGFFFGHHH44BFGADFGHFFEF22BFGFHFHB2BBGFGFFEGGHHHHHF3FGGFHHHHF3GHHHHHGFGH33BFHBFHGHHFEAGF1F@GHH?/>/>FF3?BGG?BFF3??1B?0FHHF1B?EHGD01@1@F<FDG1F1FGGBGHHH10FB.>11>1>1<<0.11=DG.EEGGGHHHF;GC0:GHGC0;G00;GC00<F/CFBFGGEBBFFFFGGG0009;0;FG
@M05620:37:000000000-D9766:1:1101:18664:7892 1:N:0:93
ACCACACCTTCTACAATGAGCTGCGTGTGGCTCCCGAGGAGCACCCCGTGCTGCTGACCGAGGCCCCCCTGAACCCCAAGGCCAACCGCGAGAAGATGACCCAGGTGAGTGGCCCGCTACCTCTTCTGGTGGCCGCCTCCCTCCTTCCTGGCCTCCCGGAGCTGCGCCCTTTCTCACTGGTTCTCTCTTCTGCCGTTTTCCGTAGGACTCTCTTCTCTGACCTGAGTCTCCTTTGGAACTCTGCAGGTTCT
+
AAAABBBBFFFFGGGGFGGBGAGBFEAAAAEHFGGGFGEEFHHHHGGG?EGGFHFHHHHGGG?EGGGGGGGGHHHGGGGHGHHHHGGCDDCGCGHHHHHHHHHHFHHHHHGGGHHGGGGGHHHHHHHHHHHGHGGGGGGHGHHGHGGGGGGGGGGGGEGBGGGGGGBFBBFFFFFFFFFFFFFFFFFFFFFFFFBDFFFFFFFFFFFFFFFFFFFFFFFFFFFFFFFFFFFFFFFFFFFFFFFFFFFFFFF
@M05620:37:000000000-D9766:1:1101:10240:7916 1:N:0:93
ACCACACCTTCTACAATGAGCTGCGTGTGGCTCCCGAGGAGCACCCCGTGCTGCTGACCGAGGCCCCCCTGAACCCCAAGGCCAACCGCGAGAAGATGACCCAGGTGAGTGGCCCGCTACCTCTTCTGGTGGCCGCCTCCCTCCTTCCTGGCCTCCCGGAGCTGCGCCCTTTCTCACTGGTTCTCTCTTCTGCCGTTTTCCGTAGGACTCTCTTCTCTGACCTGCGTCTCCTTTGGAACTCTGCAGGTTCT
+
AAABBCCAFFFFGFGGGGGGGGHHGGGB4EGGHFFEDEGGGHHHHGGEEGGGFHGHHGHA>@?FGGGGGGGGHHHGGGGHGHHHHFFGGG@@CGHFGGGHHCGFFGGGE1??FHH?DG-AFGHHHFHHDDGFFHCGGGGHG/GDFFGGGGGGGGGGGCF::DGGGBFFFFFBFFBFFFFFFFFFFFFFFFFFFFBFDFFFFFFFFDBBFBFBFFFFFFFBFB//.@:@FFFFFFF/FFFBBF9BB/AFFFF
@M05620:37:000000000-D9766:1:1101:15520:7928 1:N:0:93
ACCACACCTTCTACAATGAGCTGCGTGTGGCTCCCGAGGAGCACCCCGTGCTGCTGACCGAGGCCCCCCTGAACCCCAAGGCCAACCGCGAGAAGATGACCCAGGTGAGTGGCCCGCTACCTCTTCTGGTGGCCGCCTCCCTCCTTCCTGGCCTCCCGGAGCTGCGCCCTTTCTCACTGGTTCTCTCTTCTGCCGTTTTCCGTAGGACTCTCTTCTCTGACCTGAGTCTCCTTTGGAACTCTGCAGGTTCT
+
DDDDDDDDFFFFGGGGGGGGGGHHGGGEHGHHHGGGGGGGGHHHHGGGGGGGHHHHHHHGGGGGGGGGGGGHHHHGGGGHGHHHHGGGGGGGGGHHHHFHHHEHCGHFHGHGGHHGGGGGHHHHHHHHFHHGHFGGGGGHGGHDHGGFGFGGGGGGGGG?DAFFFAFFFFFFFFFFFFFFFFFFFFFFFFFFFFFFFFFFFFFFDFEFFFFFFFFFFFFFFFFEFFFFFFFFFFFFFFFFFFFFFFFFFFF
@M05620:37:000000000-D9766:1:1101:16725:7929 1:N:0:93
ACCACACCTTCTACAATGAGCTGCGTGTGGCTCCCGAGGAGCACCCCGTGCTGCTGACCGAGGCCCCCCTGAACCCCAAGGCCAACCGCGAGAAGATGACCCAGGTGAGTGGCCCGCTACCTCTTCTGGTGGCCGCCTCCCTCCTTCCTGGCCTCCCGGAGCTGCGCCCTTTCTCACTGGTTCTCTCTTCTGCCGTTTTCCGTAGGACTCTCTTCTCTGACCTGCGTCTCCTTTGGAACTCTGCAGGTTCT
+
CCCCCCCCFFFFGGGGGGGGGGHHGEEBAEHHHGGGGGGGFHHHHGGGGGGGGHHHHHHGGGGGGGGGGGGHHHHGGGGHGHHHHGGGGGDGGGHHHHHHHHGHGHHFGHHGGHHGGGGGHHHHHHHHHHHGHHGGGGGHGHHGHGGGGGGGGGGGGEA-:DGGGGFFFFFFFFFFFFFFFFFFFFFFFFFFFFFFFFFFFFFFFFFFFFFFFFFFFFFFFFFF.;DFFFFFFFFFFFFFFFFFFFFFFFF
@M05620:37:000000000-D9766:1:1101:9834:7955 1:N:0:93
GAGGCTGCTTTGGAAGAAACTCATAGATTACTGCAACAGTTCCCCCTGGACCTGGAAAAGTTTCTTGCCTGGCTTACAGAAGCTGAAACAACTGCCAATGTCCTACAGCAGCTTACCCGTAAGGAAAGGCTCTTAGAAGATCCCAAGGGAGTAAAACAACGGAGGAAACAAGGGCAATCAAGCCAGGCATTTCGTCTTTACCCCTCTGGGGGAGCCAATTGAACAATTCTCAGCATTTGCACTGTGAACTG
+
A>AAB?FAFFFFFGGGGGGFGGHHHHHFD5BGGFHHCGHEFFG3GGEGEGCFFGFG3F2FFHFHFHFBGE3FHHHGHEGFHHHHHHHHHFGHHGHEGHHH4G4@BF3B31B13@BF33?/>/FBGFC?0/30?344B43FF330B0?F<//?@FD21////</?/?F?GH/0>....>>>111./<.<<G000/....000:/..:;00/;---;9F//009;FG/90;0=00;09;FFF/BF/;/::///
@M05620:37:000000000-D9766:1:1101:16544:7965 1:N:0:93
ACCACACCTTCTACAATGAGCTGCGTGTGGCTCCCGAGGAGCACCCCGTGCTGCTGACCGAGGCCCCCCTGAACCCCAAGGCCAACCGCGAGAAGATGACCCAGGTGAGTGGCCCGCTACCTCTTCTGGTGGCCGCCTCCCTCCTTCCTGGCCTCCCGGAGCTGCGCCCTTTCTCACTGGTTCTCTCTTCTGCCGTTTTCCGTAGGACTCTCTTCTCTGACCTGCGTCTCCTTTGGAACTCTGCAGGTTCT
+
>11>A1>>BCCD3GGBBG11FBCBE0A000FE1AB00AAAAGGFHGGA/AEFF1C11FAE/ECEE>EEGEEEG>GGGE?G//HHHG<<CG//<CCC1?1<?GGHE<?10FF/?GC@@CCCHBDG0DHBGGC.CGCCCCCEEHFCFFFFFBFGG0AA.C--@@.CB--A-@9/9/F/BBB-BFFFFFBFF/:/9/-;;9EFB-;9BFFFFFF/9/B9BF//;99F--;;AFFFFFF///;/9;9FBFFFFFB
@M05620:37:000000000-D9766:1:1101:20480:7998 1:N:0:93
ACCACACCTTCTACAATGAGCTGCGTGTGGCTCCCGAGGAGCACCCCGTGCTGCTGACCGAGGCCCCCCTGAACCCCAAGGCCAACCGCGAGAAGATGACCCAGGTGGGTGGCCCGCTACCTCTTCTGGTGGCCGCCTCCCTCCTTCCTGGCCTCCCGGGGCTGCGCCCTTTCTCCCTGGTTCTCTCTTCTGCCGTTTTCCGTAGGACTCTCTTCTCTGCCCTGCGTCTCCTTTGGAACTCTGCAGGTTCT
+
BBBABBBBFFFFGGGGFGGFGFHGGAABEEGGEFGGGGGGGHHHHGGGEGGGHHHHHHHGGGGGGGGGGGGFHHHGGGGHEFHHHGE<CGDDDGHHHHEHHHHA/F1//??CFHH--<-<G0DDD0<D<DGDCH-@A..CE9FGBFFGFEBFFBACEDB----..-@DFFFFB/B/9BFFFF/9;//9B/;BBB=DFFFFFDF9AFB///99BF////B/;9/A.-;-9BFFFFFFF/BBBBBFBB.AB/F
@M05620:37:000000000-D9766:1:1101:22675:8007 1:N:0:93
GAGGCTGCTTTGGAAGAAACTCATAGATTACTGCAACAGTTCCCCCTGGACCTGGAAACGTTTCTTGCCTGGCTTACAGAAGCTGAAACAACTGCCAATGTCCTACAGGATGCTCCCCGTAAGGCCCGGCTCCTCGCCGACTCCCCGGGAGTCACCGCGCTGATGAACCAATGGCAAGTACGTCAGGCCTTTCCGCTTTAGCACTCTTGTGGATCCAATTGCCCACTTCTCAGCATTTGTCCTTGTACCTG
+
BCCCBCFCFFFFGGGGFBGGGGGHGGHHHHHGHHFHEHHFHHHHHGGGG2GHHGHEF33BBGHHHHHHHHHHHHHCGHHGBGHHHDFHHFGHHHHH33FGHHHH4BGGH?GHHHFHGGCF//FHGHGGGGGGFH2EDGF//>EH/CD/-<->0>GHD-<DC-.;GFFBC..CGBHHFGH0BFGFGGGGEFGGGFGGGGG0BFGGGGGFFFF?0FFF09FFF0FFF?AFFFFFFF0BFFFFB0BFFF0B9FF
@M05620:37:000000000-D9766:1:1101:12564:8012 1:N:0:93
ACCACACCTTCTACAATGAGCTGCGTGTGGCTCCCGAGGAGCACCCCGTGCTGCTGACCGAGGCCCCCCTGAACCCCAAGGCCAACCGCGAGAAGATGACCCAGGTGAGTGGCCCGCTACCTCTTCTGGTGGCCGCCTCCCTCCTTCCTGGCCTCCCGGAGCTGCGCCCTTTCTCACTGGTTCTCTCTTCTGCCGTTTTCCGTAGGACTCTCTTCTCTGACCTGAGTCTCCTTTGGAACTCTGCAGGTTCT
+
BBBABBABFFFFGGGFGGGGGGHHGFGBGFHHHGGFGGGCGHHHHGGGGGGGHHHHHHHGGGGGGGEGGGGHHHGGGGGHGHHHHGGGGGCGGGHHHGGHHHHGFHHHGHGGGHHGGGGGHFHHHHHHHHHGHHGGGGGHGHHGHGGGGGGGGGGGG??-BDFGGGFFFFFFFFFFFFFFFFFFFFFFFFFFFFFFFFFFFFFFFFFFFFFFFFFFFFFFFFFF/BFFFFFFFFFFFFFFFFFFFFFFFFF
@M05620:37:000000000-D9766:1:1101:9454:8034 1:N:0:93
ACCACACCTTCTACAATGAGCTGCGTGTGGCTCCCGAGGAGCACCCCGTGCTGCTGACCGAGGCCCCCCTGAACCCCAAGGCCAACCGCGAGAAGATGACCCAGGTGAGTGGCCCGCTACCTCTTCTGGTGGCCGCCTCCCTCCTTCCTGGCCTCCCGGAGCTGCGCCCTTTCTCACTGGTTCTCTCTTCTGCCGTTTTCCGTAGGACTCTCTTCTCTGACCTGCGTCTCCTTTGGAACTCTGCAGGTTCT
+
BBBBBBB3CFFFGGGGGGBFGGHHGEGAAEHFHAFF?EEGEGDHHGGFGEFGFHHHGHHAECCFGGGGGGGHFHHGGGGHGHHHHGGGGG<BDGHFHHHHHHHHFHHFGGGFGHGCGGGGHHHHHHHHFHHGHHGGGGGHGHHGHGGGGGGGGGGGGDG-;BGGGGFFFFFFFFFEFFFFFFFFFFFFFFFFFFFFFFFFFFFFFFFFFFFFFFFFFFFFFFFF.@FFFFFFFFFFFFFFFFFFFFFFFFF
@M05620:37:000000000-D9766:1:1101:14265:8036 1:N:0:93
GAGGCTGCTTTGGAAGAAACTCATAGATTACTGCCACAGGTCCCCCTGTCCATCTAACCGTTTCTTGCCTGGCTTCCAGCAGCTGGAACCACTTCTCCCCGTAAGGAAAGGCTCCTAGAAGACTCCCAGGGAGTCCCCGCGCTGCTGCCACCCTGGCCAGTCCGTCAGGCATTTCCGCTTTAGCACTCTTGTGGATCCAATTGAACAATTCTCCGCCTTTGTCCTTGTAACTGACAAGCCCGGGACCCAAG
+
CBBCCCFCFFFFGGGGGGGGGGHBF5DGBF4DGAGFGHC233B22B2B3BB5D5ADAFGEBEB3DDD5BBEGHF1BFGH3BFGH321BG?BFG3FGFGFFEFEE13@GF1A/BGFF3FH3B3BGFH/FH/AG?B2BBF@/<>@</?G10<C0/>C.C01<FD<CC.C<CCEHBHHHD.EGG0;CGB:GHBCCC.0GGFFFFGBBFGGGGFGFG0DD.EGFGFFFFGGGGFFFFBFFBA?AACFFCF.A?E9
@M05620:37:000000000-D9766:1:1101:6873:8049 1:N:0:93
GAGGCTGCTTTGGAAGAAACTCATAGATTACTGCAACAGTTCCCCCTGGACCTGGAAAAGTTTCTTGCCTGGCTTACAGAAGCTGAAACAACTGCTAACCGTAAGGACACGCTCATCGAAAGCTCCCAAGGAGACCCCAAGCTGGTAAAACACTGGCACGAACGTCAGGAATTACCGCTTTCACACTCTTGTGGATCCACTTGAAAACTTATCCGAATTTGTCCTTGGATCTGCAATTCCAGGGAACAAAG
+
CBCCCCFBFFFFGGGGGGGGGGHHHHHGHHHHHHHHHGHFHHHHHGGGHHHHHHHHHHHHHHHHHHHHHHHHHHHGHGHHHHHHHHHHHHHHHHH4BG31/>1BGHD1F1>>E/E43BGF//3BBGF23?/BF/F?CD/?G/@22@22@FGC0GHG/01//?A-...>0FCCG1>1.<-<CG0=0<<GHGHFH.00:;0/<GGH00;/;FBF0;CEG..=0FG;;0;/;0;BF09C0;0;C0=.;:AFB.9
@M05620:37:000000000-D9766:1:1101:8860:8049 1:N:0:93
ACCACACCTTCTACAATGAGCTGCGTGTGGCTCCCGAGGAGCACCCCGTGCTGCTGACCGAGGCCCACCTGAACCCCAAGGCCAACCGCGAGAAGATGCCCAGGTGAGTGGCCCGCTACCTCTTCTGGTGGCCGCCTCCCTCCTTCCTGGCCTCCCGGAGCTGCGCCCTTTCTCACTGGTTCTCTCTTCTGCCGTTTTCCGTAGGACTCTCTTCTCTGACCTGAGTCTCCTTTGGAACTCTGCAGGTTCTA
+
AAAABABBFFFFGGGGGGFFGGHHGGGGHGHHGFGGEGG?EHEHHGGGEFGGHHHHHHHG>EFGGGEGGHHC3GHGGGGHGHHHEFGGGGGGCDH2GHHHHGHCGGHHHHGGHHGGGCGHHH1GHHHHHHGHHGGGGGHGHHGHHHHHGFHHHHGGB@@ADGGGFGGGGGGFFFFFFFFFFFFFFFFFFFFFFFFFFFFFDFFDF/FFFFFFFFFFFFFFFFFFFFFFFFFFFFFFFFFFFFFFFFFFFFB
@M05620:37:000000000-D9766:1:1101:13634:8051 1:N:0:93
AGTGCCAGCTCTCAATCGCACACGTCTGACCTCCCGTCACTACTGCGCATCTCGTATGCCGTCTTCTGCTTGCAACAAACAACCACCCCCACCCCCAACATCCTCAAAGCTGCTCCCCTACCTGCCCGTTTCCACGCCTCCTCCCCTTTCGTCCCCGCGATCTTGCCCCCCTTTCACGTCCTACCGCACTTTCCGCTTTCCCACTCTTGTGGCTCCCCTAACCTCCTTCTCCGCCTGATTCATTGTCCCTT
+
>AABBFFFAFFFGFGGGFGGGGAEBAFBDAGH3FAEAB2AGG3F3BEGA1EFD1BE3AGDEEE11DF5DFHH1BF3FGB1B11?11B>E/>?//>//?//3BB333B332B?2BF2?/2/B0?200?/>0@@@21//<0?/00?..0011.0<>CH--@D-..;0</CC-;9.:;BB..:9.00.;9---;9B/9AADE//::../9////...9::9:9.;:9/.;;9/99..9:../:9:;:/9/;/:/
@M05620:37:000000000-D9766:1:1101:22576:8066 1:N:0:93
ACCACACCTTCTACAATGAGCTGCGTGTGGCTCCCGAGGAGCACCCCGTGCTGCTGACCGAGGCCCCCCTGAACCCCAAGGCCAACCGCGAGAAGATGACCCAGGTGAGTGGCCCGCTACCTCTTCTGGTGGCCGCCTCCCTCCTTCCTGGCCTCCCGGAGCTGCGCCCTTTCTCACTGGTTCTCTCTTCTGCCGTTTTCCGTAGGACTCTCTTCTCTGACCTGAGTCTCCTTTGGAACTCTGCAGGTTCT
+
AAAABCCAFFFFGGGGGGFGGGHHCFFGHGGFHGGGEEGEGHHHHGGGEGGGBGHHGHHCEF?EFGGEGGGHHHHGGGGHGGHHHGGGGGGGGGEFHGHGHHHGFGFHHGFGGGGCGGFGHHHHGHHEGGFCHGFFGGGGGHHGHGGGGFFGGGGGGEFGGGGGFGFFFFFFFFFFFFFFFFFFFFFFFFFFFFFDDFFFFFFFAAFFFFFFFFFFFFFFFFFFFFFFFFFFFFFFFFFFFFFFFFFFFFF
@M05620:37:000000000-D9766:1:1101:20600:8075 1:N:0:93
ACCACACCTTCTACAATGAGCTGCGTGTGGCTCCCGAGGAGCACCCCGTGCTGCTGACCGAGGCCCCCCTGAACCCCAAGGCCAACCGCGAGAAGATGACCCAGGTGAGTGGCCCGCTACCTCTTCTGGTGGCCGCCTCCCTCCTTCCTGGCCTCCCGGAGCTGCGCCCTTTCTCACTGGTTCTCTCTTCTGCCGTTTTCCGTAGGACTCTCTTCTCTGACCTGCGTCTCCTTTGGAACTCTGCAGGGTCT
+
BBBBBBBBFFFFFFFGFGBGGGHHGGGEHGHHHGGGGGG?GHHHHGGGGGGGHHHHHHHGGGCGGFGGGGGHHHHGGGGHGHHHHGGGGG/CFGHHHHHHHHEFFHH1GDGGGHEDGGGGHHHHHHHHHHHGHHGGGGGHGHHGHGGGGGGGGGGGGGGDBDGGGGFFFFFFFFFFFFFFFFFFFFFFFFFFFFFDFFFFFFFFDFEFFFFFFFFFFFFFFFFF.@DAFFFFFFFFFFFFFFFFFFF-;BB
@M05620:37:000000000-D9766:1:1101:18553:8077 1:N:0:93
ACCACACCTTCTACAATGAGCTGCGTGTGGCTCCCGAGGAGCACCCCGTGCTGCTGACCGAGGCCCCCCTGAACCCCAAGGCCAACCGCGAGAAGATGACCCAGGTGAGTGGCCCGCTACCTCTTCTGGTGGCCGCCTCCCTCCTTCCTGGCCTCCCGGAGCTGCGCCCTTTCTCACTGGTTCTCTCTTCTGCCGTTTTCCGTAGGACTCTCTTCTCTGACCTGAGTCTCCTTTGGAACTCTGCAGGTTCT
+
BBBBBBBBFFFFGGGGGGGGGGHGGEEEGGHHHGGGGGGGGHGHHGGGEGGGHHHHGHHGGGGGGGGGGGGHGHHGGGGHGHHHHGGGGGFGFGHHHHHHHHHHGCHHAGHC/GHGGGCGFHHHHHHHGHHGHH-;D.CGGHHGH0CBGGG.FGGGG.;;BGGGGGFFFFFFFFFFFFFFF/FFFFFFFFFFFFFFFFFFFFFFFFFFFFFFFEFFFFFFFFFFFFFFFFFFFFFFFFFFFFFFFFFFFFF
@M05620:37:000000000-D9766:1:1101:20583:8084 1:N:0:93
ACCACACCTTCTACAATGAGCTGCGTGTGGCTCCCGAGGAGCACCCCGTGCTGCTGACCGAGGCCCCCCTGAACCCCAAGGCCAACCGCGAGAAGATGACCCAGGTGAGTGGCCCGCTACCTCTTCTGGTGGCCGCCTCCCTCCTTCCTGGCCTCCCGGAGCTGCGCCCTTTCTCACTGGTTCTCTCTTCTGCCGTTTTCCGTAGGACTCTCTTCTCTGACCTGAGTCTCCTTTGGAACTCTGCAGGTTCT
+
CCDDDDDDFFFFGGGGGGGGGGHHGEGEHGHHHGGGGGGGGHHHHGGGGGGGHHHHHHHGGGGGGGGGGGGHHHHGGGGHGHHHHGGGGGGGGGHHHHHHHHHHGHGGHHHCGHHCCGGGGFHHHHHHGHHGHHCGGGGHGHHDHGGFGGFGGFGGGG?9<@FBFBDFFFFFFFF0:FFFFFFBBFFFFFFFFFFFFFEFFFF<DDB::BBBFFFFFFF0BFFFFFFFFFFFFFFFFFBFFFFFFFFFFFF
@M05620:37:000000000-D9766:1:1101:26067:8084 1:N:0:93
ACCACACCTTCTACAATGAGCTGCGGGTGGCTCCCGAGGAGCACCCCGTGCTGCTGACCGAGGCCCCCCTGAACCCCAAGGCCAACAGCGAGAAGATGACCCAGGTGAGTGGCCCGCTACCTCTTCTGGTGGCCGCCTCCCTCCTTCCTGGCCTCCCGGAGCTGCGCCCTTTCTCACTGGTTCTCTCTTCTGCCGTTTTCCGTAGGACTCTCTTCTCTGACCTGAGTCTCCTTTGGAACTCTGCAGGTTCT
+
AAA1AAAAFFFFGDGF3FB1F1GFG0AA00BF1FFAAFEGCHHHHGGGCEFGGHFCGHGG?ECGG/EGGGG>G1FFGG/H//GHHG/<FCC//C0C1F1?FCAHFCFBG1?FFFG@CCGGHFBHHHFB<D<AGFCGGG.GFHHGGGBFF0BAF0;A.;-;AAFGB--;-;/;BFFFFFFFFFFFFFFFFFFFFF@FFFFFBBFFFBFFFFF9FFFFFBBFFFFFE-BFFFFFFFFFFFFFFFFFFFFFFFF
@M05620:37:000000000-D9766:1:1101:14909:8091 1:N:0:93
ACCACACCTTCTACAATGAGCTGCGTGTGGCTCCCGAGGAGCACCCCGTGCTGCTGACCGAGGCCCCCCTGAACCCCAAGGCCAACCGCGAGAAGATGACCCAGGTGAGTGGCCCGCTACCTCTTCTGGTGGCCGCCTCCCTCCTTCCTGGCCTCCCGGAGCTGCGCCCTTTCTCACTGGTTCTCTCTTCTGCCGTTTTCCGTAGGACTCTCTTCTCTGACCTGAGTCTCCTTTGGAACTCTGCAGGTTCT
+
AA?1AAAAFFFFFFGCBFG1FDFFE0AAA0FG10F?AEEC//GEFFGG?EGCFHHFHHCE@ECEG/EEEEECG>GGE?/?//GHHEE/BGB//C0C1?1<GCCGCFGGFDH/FGHGGGGGHHHHHHHHHHHGHHGGGGCHGHHGHGGGGGGFGFGGEG@-AGGGFG@F@@FFFFFFFFFFBFFFFFFFFFFFFF@BFFFFFFFFFFFFFFFFFFFFFFFFFFFF/BFFFFFFFFFEFFFFFFFFFFFFFFF
@M05620:37:000000000-D9766:1:1101:19760:8112 1:N:0:93
ACCACACCTTCTACAATGAGCTGCGTGTGGCTCCCGAGGAGCACCCCGTGCTGCTGACCGAGGCCCCCCTGAACCCCAAGGCCAACCGCGAGAAGATGCCCAGGTGAGTGGCCCGCTACCTCTTCTGGTGGCCGCCTCCCTCCTTCCTGGCCTCCCGGAGCTGCGCCCTTTCTCACTGGTTCTCTCTTCTGCCGTTTTCCGTAGGACTCTCTTCTCTGACCTGAGTCTCCTTTGGAACTCTGCAGGTTCTA
+
CCBCCCCCFFFFGGGGGGGGGGHHGEFFHGHHHGGGGGGGGHHHHGGGEGGGHHHHGHHGGGGGGGGGGGGHHHHGGGGHGHHHHGGGGGGGGGHHHHHHHHHGHHHHHHGGHHGGGGGHHHHHHHHHHHGHHGGGGGHGHHGHHGGGGGGGGGGGFDCGGGGGGGFFFFFFFFFFFFFFFFFFFFFFFFFFFFFFFFFFFFFFFFFFFFFFFFFFFFFFFFFFFFFFFFFFFFFFFFFFFFFFFFFFFFB
@M05620:37:000000000-D9766:1:1101:24444:8127 1:N:0:93
ACCACACCTTCTACAATGAGCTGCGTGTGGCTCCCGAGGAGCACCCCGTGCTGCTGACCGAGGCCCCCCTGAACCCCAAGGCCAACCGCGAGAAGATGACCCAGGTGAGTGGCCCGCTACCTCTTCTGGTGGCCGCCTCCCTCCTTCCTGGCCTCCCGGAGCTGCGCCCTTTCTCACTGGTTCTCTCTTCTGCCGTTTTCCGTAGGACTCTCTTCTCTGACCTGAGTCTCCTTTGGAACTCTGCAGGTTCT
+
1>1>AAAAFFFF3GG13BFEGFCGA0BEF00BAAFAAE///AB0/AEE/BE/DFFHFGHGE/>>FFGEEG/>FGGG/EGHEGHHHAE@BB@CCCGFHFHHHE/?<<FD01FFFGGGGGCGHHHHHHHHGDGGHHGGGFGHGHHGHGGGGGGGGGGGGGGGGGGGGG@F@@FFFFFFFFFFFFFFFFFFFFFFFF@BFFFFFFFFFFFFFFFFFFFFFFFFFFFFFBFFFFFFFFFFFFFFFFFFFFFFFFF
@M05620:37:000000000-D9766:1:1101:24334:8154 1:N:0:93
GAGGCTGCTTTGGAAGAAACTCATAGATTACTGCAACAGTTCCCCCTGGACCTGGAAAAGTTTCTTGCCTGGCTTACAGAAGCTGAAACAACTGCCAATGTCCTACAGGATGCTACCCGTAAGGAAAGGCTCCTAGAAGACTCCAAGGGAGTAAAAGAGCTGATGAAACAATGGCAAGTAAGTCAGGCATTTCCGCTTTAGCACTCTTGTGGATCCAATTGAACAATTCTCAGCATTTGTACTTGTAACTG
+
AAAABAFAFFFFGGGGGGGGGGFHHHHHHHHHHHHBFEHFGHHHHGGGHHHHHHHHHHHHGHHHHHHHHGHHHHHHHHHHHHHHHHFHH3FHHHHHHBGHHHHHDGHHHHHHHHHHHHGEGGHHHFGGFFHHGHGHHGHHHGHG2FHGGHGGHGHHHEGGHFDHHHHHHHHHHHFHHGGGFHFHHHHHGHHHGEFGEDGDGHHHGHHHHDGGHGHHGCGHHH0GHGHGHHGFFGGGGGGFGGGGGFGBGGG
@M05620:37:000000000-D9766:1:1101:22069:8172 1:N:0:93
GAGGCTGCTTTGGAAGAAACTCATAGATTACTGCAACAGTTCCCCCTGGACCTGGAAAAGTTTCTTGCCTGGCTTACAGAAGCTGAAACAACTGCCACTGTTCTCCAGGCTGCTCCCCTTCAGGGCAGGCTCCTAGAAGACTCCACGGAAGTAACCGAGCTGATGAAACAATGGCAAGTCCGTCAGGCCTTTCCGCTTTAGCACTCTTGTGGCTCCACTTGCACACTTCTCAGCATTTGTACTTGTAACTG
+
AAAAAAFAFFFFGG1BCGGGG1FGHHHHHHFHHHFDAGGAEG2FHGGECG0BGGHHFDGG1DFHHDEHHHHECEFAB1BDCCGFFHHHFFHHFHGFFFFGG2BFBBBB0/BF/B1B/A0>0BGB0?>EGGGCFHB1<BF1G1<G10C//??1>2>@<//AC1???GB1F0<G1<0FGCFDF.>C?CHGEGG0D0.C;E.G0:CGHHHFHGGG..;CFFGGB0;CBCFF0BFGGE090;BF0BFGGG0009;
@M05620:37:000000000-D9766:1:1101:7427:8180 1:N:0:93
ACCACACCTTCTACAATGCGCTGCGTGCGGCTCCCGAGGAGCACCCCGTGCTGCTGACCGAGGCCCCCCTGAACCCCAAGGCCAACCGCGCGAAGATGACCCAGGTGAGTGGCCCGCTACCTCTTCTGGTGGCCGCCTCCCTCCTTCCTGGCCTCCCGGAGCTGCGCCCTTTCTCACTGGTTCTCTCTTCTGCCGTTTTCCGTAGGACTCTCTTCTCTGACCTGAGTCTCCTTTGGAACTCTGCAGGTTCT
+
AAAAAAA11CFFGGGFGG1AEAEEEEE00AA/E/FE/ECEAGHFHGG//???@FBGHHB/>E@GGGGGGC/EHHFGGCGHGHHHHGGGGG/A/AC?1FGHHHEHGFF1<GDCEFHCCGGCHFGCGHHHHHFCCGA@9EE.EGG.9;F/CFGGGGA?FF?-@=FFF?;9@>B9BBFFBFBF9FBFFF/;FFBFBF@ABBFF/AFFFFFBFBBFFFFBFFFFFFFF/;FFFFFF9FFFFFFFFFFFFFFFFFF
@M05620:37:000000000-D9766:1:1101:5638:8185 1:N:0:93
GAGGCTGCTTTGGAAGAAACTCATAGATTACTGCAACAGTTCCCCCTGGACCTGGAAAAGTTTCTTGCCTGGCTTACAGAAGCTGACACAACTGCTACCCGTAAGGAAAGGCTCCTCGAAGCCTCCAAGGGAGTCCCCGAGCTGATGAAACACTGGCAAGTAAGTCAGGCATTTCCGCTTTCGCACTCTTGTGGATCCAATTGAACAATTCTCCGCATTTGTACTTGTAACTGACAAGCCAGGGACAACAG
+
AAB3ABFAFFFFGCGGFGGGGFHHHCDFHHFFFGBFFCGFGHHHHGCF2BFGFCGBF32BBDEGGDDGHHHGHFFEGHHGBGGFF323BFFBCGHFFHHHGGEGHHHHHGHHHHGH0?E0//BGHHBFFGGHFA011///>BFH@GF21>@00FGHH?<?F11?FGGGHH.FHFHHGGGGG0ADDGGHHHHCGGHHHH00<GGHGFGGHGGGG0DA?FGGGG0BC0F;FBFGGBFFFGGGBFFFFA.A.;.
@M05620:37:000000000-D9766:1:1101:26248:8189 1:N:0:93
ACCACACCTTCTACAATGAGCTGCGTGTGGCTCCCGAGGAGCACCCCGTGCTGCTGACCGAGGCCCCCCTGAACCCCAAGGCCAACCGCGAGAAGATGACCCAGGTGAGTGGCCCGCTACCTCTTCTGGTGGCCGCCTCCCTCCTTCCTGGCCTCCCGGAGCTGCGCCCTTTCTCACTGGTTCTCTCTTCTGCCGTTTTCCGTAGGACTCTCTTCTCTGACCTGAGTCTCCTTTGGAACTCTGCAGGTTCT
+
BCCCBCCBFFFFGGGGGGFGGGHHGEFBCEHGHGGFGGGGGHGHHGGGEFFGHHGHHHHGGGGGGGGGGGGHGHHGGGGHGHHHHGGGGGGGGGHHHHHHHHHHAFGGHHHGGHHGGGGGHHHHHHHHHHHGHHGGGGGHGHHGHGGGGGGGGGGGGGGFGGGGGGFFFFFFFFFFFFFFFFFFFFFFFFFFFFFFFFFFFFFFFFFFFFFFFFFFFFFFFFFFFFFFFFFFFFFFFFFFFFFFFFFFFFF
@M05620:37:000000000-D9766:1:1101:20465:8200 1:N:0:93
ACCACACCTTCTACAATGAGCTGCGTGTGGCTCCCGAGGAGCACCCCGTGCTGCTGACCGAGGCCCCCCTGAACCCCAAGGCCAACCGCGAGAAGATGACCCAGGTGAGTGGCCCGCTACCTCTTCTGGTGGCCGCCTCCCTCCTTCCTGGCCTCCCGGAGCTGCGCCCTTTCTCACTGGTTCTCTCTTCTGCCGTTTTCCGTAGGACTCTCTTCTCTGACCTGAGTCTCCTTTGGAACTCTGCAGGTTCT
+
BBABBABBFFFFGGGGGGGFGGHHGGGEHGGFHGGGGGGGGHHHHGGGGGGGGHHHHHHGGGFGGGGGGGGEHHHGGGGHGHHHHGGGGG/B@GHGHGGHHHGGFHHHHHHGGHC@FGGGHGHHHHFGHHGGHHGGGCGHGGHGHEGGFFFG.CGEGEGGGGG/BCFDFFFFFFFFFFFFFFFFFFFFFFFFFFFFFFFFFFFFFFFFFFFFFFFFFFFFFFFFFFFFFFFFFFFFFFFFFFFFEF?FFFF
@M05620:37:000000000-D9766:1:1101:8890:8207 1:N:0:93
ACCACACCTTCTACAATGAGCTGCGTGTGGCTCCCGAGGATCACCCCGTGCTGCTGACCGAGGCCCCCCTGAACCCCAAGGCCAACCGCGAGAAGATGACCCAGGTGAGTGGCCCGCTACCTCTTCTGGTGGCCGCCTCCCTCCTTCCTGGCCTCCCGGAGCCGCGCCCTTTCTCACTGGTTCTCTCTTCTGCCGTTTTCCGTAGGACTCTCTTCTCTGACCTGAGTCTCCTTTGGAACTCTGCAGGTTCT
+
AA>AA?>AFFFFGFG13FGFGFFGGEGG00FGFFEE0EEC0B0FGHGGEAEF1BF1GHHG/E/EFFEEGGGF1FEFGGAGFHHH/FEEGGG@CCH1?11?FF<GC111<11<FGE@---AC1FG0DGF00/.C<?CCCGHFFHG/;GBFBCG.0CEEA9-9-.;--@@@?EBBBFFFEFF9B9BFFF/BBFFFB-A?FEFF-:-9-9B/9BFFFB9B//;FF/;FB9B/9;FF///9/9/9;FFFFFFF9;
@M05620:37:000000000-D9766:1:1101:19378:8208 1:N:0:93
ACCACACCTTCTACAATGAGCTGCGTGTGGCTCCCGAGGAGCACCCCGTGCTGCTGACCGAGGCCCCCCTGAACCCCAAGGCCAACCGCGAGAAGATGACCCAGGTGAGTGGCCCGCTACCTCTTCTGGTGGCCGCCTCCCTCCTTCCTGGCCTCCCGGAGCTGCGCCCTTTCTCACTGGTTCTCTCTTCTGCCGTTTTCCGTAGGACTCTCTTCTCTGACCTGAGTCTCCTTTGGAACTCTGCAGGTTCT
+
ABBCCCCCFFFFGGGGGGGGGGHHGGGEGGHHHGGGGGGGGHHHHGGGGGGGHHHHHHHGGGGGGGGGGGGHHHHGGGGHGHHHHGGGGGGGGGHHHHGHHHHGFHHHHHHGGHHGGGGGHHHHHHHHHHHGHHGGGGGHGHHGHGGGGGGGGGGGGGGGGGGGGGFFFFFFFFFFFFFFFFFFFFFFFFFFFFFFFFFFFFFFFFFFFFFFFFFFFFFFFFFFFFFFFFFFFFFFFFFFFFFFFFFFFFF
@M05620:37:000000000-D9766:1:1101:14190:8220 1:N:0:93
ACCACACCTTCTACAATGAGCTGCGTGTGGCTCCCGAGGAGCACCCCGTGCTGCTGACCGAGGCCCCCCTGAACCCCAAGGCCAACCGCGAGAAGATGACCCAGGTGAGTGGCCCGCTACCTCTTCTGGTGGCCGCCTCCCTCCTTCCTGGCCTCCCGGAGCTGCGCCCTTTCTCACTGGTTCTCTCTTCTGCCGTTTTCCGTAGGACTCTCTTCTCTGACCTGAGTCTCCTTTGGAACTCTGCAGGTTCT
+
CCCCCDDDFFFFGGGGGGGGGGHHGGGEGGHHHGGGGGGGGHHHHGGGGGGGHHGHHHHGGGGGGGGGGGGHGHHGGGGHGHHHHGGGGGDGGGHHHHHHHHHGGHHHHHGGGHHGGGGGHHHHHHHHHHHGHHGGGGGHGHHGHGGGGGGGGGGGGGGDGGGGGGFFFFFFFFFHHHHFFFFFFHFFHHHFFFFFFFFFFFFFFFFFFFFFFHHHFFFFFFFFEFFFFFFFFFFFFFFFFFHFHFFFFFF
@M05620:37:000000000-D9766:1:1101:10410:8263 1:N:0:93
ACCACACCTTCTACAATGAGCTGCGTGTGGCTCCCGAGGAGCACCCCGTGCTGCTGACCGAGGCCCCCCTGAACCCCAAGGCCAACCGCGAGAAGATGACACAGGTGCGTGGCCCTACACCTCCTCTGGTGGCCGCCCCCCTCCTTCCTGGTCTCCCGGCGCCGCGCCCTTTCTCACTGGCTCTCTCTTCCGCCGTTTTCCGTAGCTCTCTCCTCTCTGCCCTGTGTCCCCTTTGGATCTCTGCAGGCTAT
+
CCCCCCCCFFFFGGGGFGGGGGHHGFFBGEHHHGGGGGGGGHHHHGGGGEGGHHHHHHHGGGGGGEGGGGGGHHHGGGGHGHHHHGGGGGDGGGHHFHHHB22?G1F1<///>0F.0010>G<.</=<F0/..C--:-;-=-9./00/;0//;0C09.AF---;;-@--@/BF/;//9//.;BFFF//;//...-;D/.//./.../;BFFF/;FF/////./;//;F//.;:9////;:9////99.;//
@M05620:37:000000000-D9766:1:1101:16067:8299 1:N:0:93
ACCACACCTTCTACAATGAGCTGCGTGTGGCTCCCGAGGAGCACCCCGTGCTGCTGACCGAGGCCCCCCTGAACCCCAAGGCCAACCGCGAGAAGATGACCCAGGTGAGTGGCCCGCTACCTCTTCTGGTGGCCGCCTCCCTCCTTCCTGGCCTCCCGGAGCTGCGCCCTTTCTCACTGGTTCTCTCTTCTGCCGTTTTCCGTAGGACTCTCTTCTCTGACCTGAGTCTCCTTTGGAACTCTGCAGGTTCT
+
CCCDCCCDFFFFGGGGGGGGGGHHGFGEGGHHHGGGGGGGGHHHHGGGFGGGHHGHHHHGGGGGGGGGGGGHGHHGGGGHGHHHHGGGGGGGGGHHHHHHHHHHGHHHHHHGGHHGGGGGHHHHHHHHHHHGHHGGGGGHGHHGHGGGGGGGGGGGGGGGGGGGGGFFFFFFFFFHHHHFFFFFFHFFFFFFFFFFFFFHFFFFFFFFFFFFFHHHFHHFFFFFFFFHHHFFFFFFFFFFFFHFHFFFFFF
@M05620:37:000000000-D9766:1:1101:14070:8303 1:N:0:93
ACCACACCTTCTACAATGAGCTGCGTGTGGCTCCCGAGGAGCACCCCGTGCTGCTGACCGAGGCCCCCCTGAACCCCAAGGCCAACCGCGAGAAGATGCCCAGGTGAGTGGCCCGCTACCTCTTCTGGTGGCCGCCTCCCTCCTTCCTGGCCTCCCGGAGCTGCGCCCTTTCTCACTGGTTCTCTCTTCTGCCGTTTTCCGTAGGACTCTCTTCTCTGACCTGAGTCTCCTTTGGAACTCTGCAGGTTCTA
+
AAA?AAAAFFFFGGGD3FBDGBHGG0AA00FG1AFA?EGGFHHHHGGG?AFFEGFFHHFE/E?EG/FGGEC0F1FEGG/G//FGHG/<CG//<CCF1?1?GHHGHHHH<GFEGEGGCCGFFHFHHHHHHHCHHGGGGGEEGGCFFGFGGBAAFAEEA@--AFGGG@B@<F/BFFFBFFFFFFFFFFFFFFFFF@BBFFFFFFFFFFFFFFFFFFFFFFFBFFFFFFFFFFFFFFFFFFFFFFFFFFFFFFF
@M05620:37:000000000-D9766:1:1101:22645:8309 1:N:0:93
ACCACACCTTCTACAATGAGCTGCGTGTGGCTCCCGAGGAGCACCCCGTGCTGCTGACCGAGGCCCCCCTGAACCCCAAGGCCAACCGCGAGAAGATGACCCAGGTGAGTGGCCCGCTACCTCTTCTGGTGGCCGCCTCCCTCCTTCCTGGCCTCCCGGAGCTGCGCCCTTTCTCACTGGTTCTCTCTTCTGCCGTTTTCCGTAGGACTCTCTTCTCTGACCTGAGTCTCCTTTGGAACTCTGCAGGTTCT
+
CCCCCBCCFFFFGGGGGGGGGGHHGGGEHGHHHGGGGGGGGHHHHGGGEGGGHHGHHHHGGGGGGGGGGGGHHHHGGGGHGHHHHGGGGGFGGGHHHHHHHHHHGHHHHHHGGHHGGGGGHHHHHHHGHHHGHHGGGGGHGHHGHGGGGGGGGFGGGDFFGGGGGGFFFFFFFFFFFFFFFFFFFFFFFFFFFFFFFFFFFFFFFFFFFFFFFFFFFFEFFFFFFFFFFFFFFFFFFFFFFFFFFFFFFFF
@M05620:37:000000000-D9766:1:1101:18517:8348 1:N:0:93
ACCACACCTTCTACAATGAGCTGCGTGTGGCTCCCGAGGAGCACCCCGTGCTGCTGACCGAGGCCCCCCTGAACCCCAAGGCCAACCGCGAGAAGATGACCCAGGTGAGTGGCCCGCTACCTCTTCTGGTGGCCGCCTCCCTCCTTCCTGGCCTCCCGGAGCTGCGCCCTTTCTCACTGGTTCTCTCTTCTGCCGTTTTCCGTAGGACTCTCTTCTCTGACCTGAGTCTCCTTTGGAACTCTGCAGGTTCT
+
CBCCDCCDFFFFGGGGGGGGGGHHGEGEHGHHHGGGGGGGGHHHHGGGGGGGHHHHHHHGGGGGGGGGGGGGHHHGGGGHGHHHHGGGGGGGGGHHHHGHHHHHGHHHHHHGGHHGGGGGHHHHHHHHGHHGHHGGGGGHGHHGHGGGGGGGGGGGGGCCGGGGGGFFFFFFFFHFFFFFFFFFFFFFFFHHFFFFFFFHFFFFFFFFFFFFFFHFFFFFFFFFFFHFHHFFFFHFFFFFFFFFFFFFFFF
@M05620:37:000000000-D9766:1:1101:6049:8352 1:N:0:93
ACCACACCTTCTACAATGAGCTGCGTGTGTCTCCCGAGGAGCACCCCGTGCTGCTGACCGAGGCCCCCCTGAACCCCAAGGCCAACCGCGAGAAGATGACCCAGGTGAGTGGCCCGCTACCTCTTCTGGTGGCCGCCTCCCTCCTTCCTGGCCTCCCGGAGCTGCGCCCTTTCTCACTGGTTCTCTCTTCTGCCGTTTTCCGTAGGACTCTCTTCTCTGACCTGAGTCTCCTTTGGAACTCTGCAGGTTCT
+
BBBBBBBAFFBFGFGGGGGFFFGHEEFBA4DAFFFAEEEGEHCGHGGGGGGGHHFHHHHEGEEGGGGGGGGHHHHGGGDHGHHHEFEEGGGGCDHHHHHGHHGFFHHHHHGEEHHGGFGGHHHFHHHGHHGGHHGGGGGEGHHGHHHHGFFGGGGGGCB-BGGFGGGFFCFFFFFFFFFFFFFFFFFFFFFFFFFDFFFFFFFFDFFFFFFFFFFFFFFFFFFF/BFFFFFFFFFFEFFFFFFFF/FFFFF
@M05620:37:000000000-D9766:1:1101:26054:8355 1:N:0:93
ACCACACCTTCTACAATGAGCTGCGGGCGGCTCCCGAGGAGCACCCCGTGCTGCTGACCGAGGCCCCCCTGAACCCCAAGGCCAACCGCGAGAAGATGACCCAGGTGAGTGGCCCGCTACCTCTTCTGGTGGCCGCCTCCCTCCTTCCTGGCCTCCCGGAGCTGCGCCCTTTCTCACTGGTTCTCTCTTCTGCCGTTTTCCGTAGGACTCTCTTCTCTGACCTGCGTCTCCTTTGGAACTCTGCAGGTTCT
+
AAAAAAAAFFFFGFGF3DAAG1FBE0A0//EA/AFA/EEC?GHGHGGGCAEGEHGCGHFE/E?GG/EEGGF0F1FCGGAG//FGHG/<A@-<-C<10D0<CG.G.CC0.00;CF.;ACGGEG0F0;B0:C9CAF?@@?.9ACFABFBF//BFF/;AA?>-@;-FF-99-@/9BBF///;-BFFFFFFFFFB/BF?FFFFFF-9-BFEF/BB/BFFFFEB/99/B--:@BBFFFFFBFFFFFFFFFF?FBFF
@M05620:37:000000000-D9766:1:1101:26105:8357 1:N:0:93
ACCACACCTTCTACAATGAGCTGCGTGTGGCTCCCGAGGAGCACCCCGTGCTGCTGACCGAGGCCCCCCTGAACCCCAAGGCCAACCGCGAGAAGATGACCCAGGTGAGTGGCCCGCTACCTCTTCTGGTGGCCGCCTCCCTCCTTCCTGGCCTCCCGGAGCTGCGCCCTTTCTCACTGGTTCTCTCTTCTGCCGTTTTCCGTAGGACTCTCTTCTCTGACCTGAGTCTCCTTTGGAACTCTGCAGGTTCT
+
BBCCBCCCFFFFGGGGGGGGGGHHGFGFAEHHHFGGGGGGDHGGHGGGDGGGGHFHHHGGGGGGGGGGGGGHGHHGGGGHGHHHHGGGGCCGGGHHHHHHHHHHGHHHHHHGGHHGGGGGHHHHHHHHFHHGHHGGGGGHGHHGHGGGGFGGGGGGGBB:DDFGGGFFFFFFFFFFFFFFFFFFFFFFFFFFFFFFFFFFFFFFFDFFFFFFFFFFFFFFFFFFFFFFFFFFFFFFFFFFFFFFFFFFFFF
@M05620:37:000000000-D9766:1:1101:26763:8372 1:N:0:93
ACCACACCTTCTACAATGAGCTGCGTGTGGCTCCCGAGGAGCACCCCGTGCTGCTGACCGAGGCCCCCCTGAACCCCAAGGCCAACCGCGAGAAGATGCCCAGGTGAGTGGCCCGCTACCTCTTCTGGTGGCCGCCTCCCTCCTTCCTGGCCTCCCGGAGCTGCGCCCTTTCTCACTGGGTCTCTCTTCTGCCGGTTTCCGGAGGACTCTCTTCTCTGACCTGAGTCTCCTTTGGAACTCTGCAGGTTCTA
+
BBBBBBBBFFFFGGGGGGGFGGHFGFGFHGHHHGGGGGGGGHHHHGGGGGGGHHHHHHHGGGGGGGGGGGGHHHHGGGGHGHHHHGGGGCGGGGHHHHFHHG/F1F<C1FF/?GC-->@GG00G<FDG<<C.GC-A.:GGFHGCHBF00CAFBAEG.A-9;ABFC?DFAFFB/9B9//B.;9.99B/FB///;--;DFFF.-9-@A.99///BBB9B//9B/.:9/99/B9BF/F/B/9///99/F9B///
@M05620:37:000000000-D9766:1:1101:22191:8388 1:N:0:93
GAGGCTGCTTTGGAAGAAACTCATAGATTACTGCAACAGTTCCCCCTGGACCTGGAAAAGTTTCTTGCCTGGCTTACAGAAGCTGAAACACCTGCCAATGTCCTACAGGATGCTACCCGTAAGGAAAGGCTCCTAGAAGACTCCAAGGGAGTAAAAGAGCTGATGAAACAATGGCAAGTAAGTCAGGCATTTCCGCTTTAGCACTCTTGTGGATCCAATTGAACAATTCTCAGCATTTGTACTTGTAACTG
+
>3A>>>C>BBB4F4BB4G4BFGHHHGDDD5BFGF4B4FAGHDAFGFABA2BBFGFBB323BDFDFFGBBBGHEGG3BB3DBBFBGB3FFF1BFGGFCGGBGBGFFG3@3BGFGH@FH1E?>EGEFCGBB?FGGHFBGGFG23?B?FG?/?BE@@FB2?@FGF@F2FFGFHHHHHHHGAD>FF=FH1CF<1>>FF.D??ED0=GGCGGGHCGFG0CC:<:;CGGG0;G<:CFFGGGBFFGBCCCF0;;CFCF
@M05620:37:000000000-D9766:1:1101:8515:8394 1:N:0:93
ACCACACCTTCTACAATGAGCTGCGTGTGGCTCCCGAGGAGCACCCCGTGCTGCTGACCGAGGCCCCCCTGAACCCCAAGGCCAACCGCGAGAAGATGACCCAGGTGAGTGGCCCGCTACCTCTTCTGGTGGCCGCCTCCCTCCTTCCTGGCCTCCCGGCGCTGCGCCCTTTCTCACTGGTTCTCTCTTCTGCCGTTTTCCGTAGGACTCTCTTCTCTGACCTGCGTCTCCTTTGGAACTCTGCAGGTTCT
+
AAAAAAAAFFFFFGFFDGG1F1BAEBEBGEFHFGGEGGGGGHHHHGGGGEGEHFGHHHHGEGGGGEEEGGGGHFEEGGFEFFHFFFGEGCCC@CFHGDFHC0G<FFCDGFFCAGECC@<@GHHFH0DHFHHGHHGCCGCHAGHCCBFGEGGGGGGGGB--9:@@F@@A@@FBFFFFFFFFFFFFFFFFFFEFF/-;AFFFFFFFA-BFFFFFB9F//FFFFFBF-9B>FFFFBFFFEFFFFFFFFFF9FFF
@M05620:37:000000000-D9766:1:1101:22169:8394 1:N:0:93
GAGGCTGCTTTGGAAGAAACTCATAGATTACTGCAACAGTTCCCCCTGGACCTGGAAAAGTTTCTTGCCTGGCTTACAGAAGCTGAAACAACTGCCAATGTCCTCCAGGCTGCTACCCGTAAGGACCGGCTCATCGCAGACTACCAGAAAATCACAGCGCAGAAGAAACAATAGCAAGTCCATCAGGCCTTTCCGCTTTAGCACTCTTGTGGATAACATTGACCAATTCTCAGCATTTGTACTTGTAACTG
+
AABAAAFBFFFFGFGFFGGGGGHHHHHHHHHGHHFGHHGHHHGHHGEFGGFGHGGGB3CGBHHHHHHHHHHHHHHGFFGGHHHHGFFFFGEHGHHHHHHHH4FH@BCB??1GE3FEGHEE//??3B/</<>A2B3B/?C/<2FGHFG02@2@211<1//>/<<01<><G<>G10=DD/00<000=0<B.CGG00CA:EFG0CCGCHHGG00::F0:0=;9CFBFF./;9BFBCBBFGGFBCF0;09;F;//
@M05620:37:000000000-D9766:1:1101:12373:8397 1:N:0:93
GAGGCTGCTTTGGAAGAAACTGACAAGCCAGGGACACAAGATCGGAAGACCACACGTCTGTACTCTAGTCACTAATGCGCATCTCGTATGCCGTCTCCTGGTTGAAAAAAAAAAGGCAAGTCTCCTCGCCGACTCCCCTGTCGTCCACGAGCTGCTGCCCCCCTGGCCAGTCCTTCAGGCCTTTCCGCTTTCGCACTCTTGTGGCTCCACTTGCCCCCTTCTCCGCCTTTGTACTTGTACCTGACCCGCCA
+
AAAAAAFAFFFFGGGG4BGGGCA4BE4AF4A4BFFAFGDFB3F2AAAB23BFA1E0BFAB5BD5D5555A555535@@EEE1EBD?1E33BF/>E12BGH?BHEG4B??>///////@</@@>GHH2/>/>ADGGHHD0F1CCE.CEHG?ACGHCGF0G.C@AAA?FGGG90FBFGGGGG9CBFFGD;ADFFFF.-@FFFFFFD9;FEFFFFFFFFA@@FBF;/;AD9D/9;;B;;F9BFFFFFFBB=@F;
@M05620:37:000000000-D9766:1:1101:16430:8422 1:N:0:93
ACCACACCTTCTACAATGAGCTGCGTGTGGCTCCCGAGGAGCACCCCGTGCTGCTGACCGAGGCCCCCCTGAACCCCAAGGCCAACCGCGAGAAGATGACCCAGGTGAGTGGCCCGCTACCTCTTCTGGTGGCCGCCTCCCTCCTTCCTGGCCTCCCGGAGCTGCGCCCTTTCTCACTGGTTCTCTCTTCTGCCGTTTTCCGTAGGACTCTCTTCTCTGACCTGAGTCTCCTTTGGAACTCTGCAGGTTCT
+
BBBBBBBBFFFFGGGGGGGFGFHHGFGFFEGHFGGGGGGGGHHHHGGGGGGGHHHHHHHGGGGGGGGGGGGGHHHGGGGHGHHHHGGGGGGC@FFHFFHHHHHHGHHBFGFFGHHGGGGGHHHHHHHHHHHGHHGGGGFHGHHGHGGGGGGGGGGGGGGCCGGGGGFFFFFFFFFFFFFFFFFFFFFFFFFFFFFFFFFFFFFFFDFFBFFFFFFFFFFFFFFF/BBFFFFFFF/9FFFFFFFFFFFFFFF
@M05620:37:000000000-D9766:1:1101:8560:8437 1:N:0:93
ACCACACCTTCTACAATGAGCTGCGTGTGGCTCCCGAGGAGCACCCCGTGCTGCTGACCGAGGCCCCCCTGAACCCCAAGGCCAACCGCGAGAAGATGACCCAGGTGAGTGGCCCGCTACCTCTTCTGGTGGCCGCCTCCCTCCTTCCTGGCCTCCCGGAGCTGCGCCCTTTCTCACTGGTTCTCTCTTCTGCCGTTTTCCGTAGGACTCTCTTCTCTGACCTGAGTCTCCTTTGGAACTCTGCAGGTTCT
+
CCCBCCDCFFFFGGGGGGGGGGHHGEGBCFHHHGGGGGGGGHHHHGGGGGGGGHHHHHHEGGGGGGGGGGGHHHHGGGGHGHHHHGGGGGDGGGHGHHHHHHHHGHHHHGHGGHHGGGGGHHHHHHHHHHHGHHGGGGGHGHHGHGGGGGGGGGGGGGGDFGGGGGFFFFFFFFHFHHFFFFFFHHFFFFHHFFFFFFFHFFFFFFFFFFFFFHHHFHHFFFHF/FFFFFFFFHHFFFFFFFHFHFFFFFF
@M05620:37:000000000-D9766:1:1101:8588:8439 1:N:0:93
ACCACACCTTCTACAATGAGCTGCGTGTTGCTCCCGCGGATCACCCCGTGCTTCTGACCGAGTCCCCCCTTAACCCCAAGGCCAACCGCGAGAAGCTGCCCCCGTGGACCGGTCCGTCAACTCTTCGGTGGCTCGCTCCTTTCTCGCCTCGCGGCGCCGAGCCTCGCCTCCCTTCATCTTTTGTCTGCGTTTTTCTGTCCGCTCATCTTCTCTTCACTGAAACGATTTTCCCTTGTACCCGGTCCATGCTT
+
@AABBB@>B4BDGGGFGB55B5BFEBAE445FEBBEAEE00E1BGHGA1BBF5F5E5DG>>/?BGGHGGGE3FHHHGGFEFGHHH/E<E@/></?<2?20///<?/</<0>---<-....<D0=0=..::...<-:..:/00000.;-...;----@-9;-;9/..--.9...9.//9//;9/;;F//-..;9.///;//9-;;./;/:/FBB/;/////9//.9.9.9////;9://;9.99>-//////
@M05620:37:000000000-D9766:1:1101:24341:8440 1:N:0:93
TCTGCAACTTATAAATCCACTCCGCGATTCCTGCCCCTGATCCCCCAGTCCTTATAACCGTTTCGTACCTGGCTACCAGTAGCCACAACCACTACTCTCCGCAAGGAACGGCTCCTCGACGCCTCCCAGGGAGTCCCCGCGCTGCTGCCACCCTGGCCCGTCCGTCAGGCATTTCCGCTTTCGCACTCTTGTGGATCCACTTGAACAATTCTCCGCCTTTGTCCTTGTAACTGACAAGCCCGGGACCCCAG
+
1>>>A31BBD1B3BBAG1BB1BB10AAEAFFGGFHHG0B0ADFGGG/BBFG2D2DDDGHGEEBB/B0BBGHGHF1BFGG1DBF11B>FEEFF10BBF2BBE/>>>FHEGGGGGGGF0/?</<<GGHFHHGFFC?FHHH/>CCGGAH0GCGFGG.CCFG.;CCCA;?AEEGEFFGGF.CGGGFGGGG@FFFFFFB//BF//9FFFFFFBFFFFFEBFFFFFBFFFFFFF/;FFB/9BFAEFF@@@@@-A?B-
@M05620:37:000000000-D9766:1:1101:8567:8454 1:N:0:93
ACCACACCTTCTACAATGAGCTGCGTGTGGCTCCCGAGGAGCACCCCGTGCTGCTGACCGAGGCCCCCCTGAACCCCAAGGCCAACCGCGAGAAGATGACCCAGGTGAGCGGCCCGCTACCTCTTCTGGTGGCCGCCTCCCTCCTTCCTGGCCTCCCGGAGCTGCGCCCTTTCTCACTGGTTCTCTCTTCTGCCGTTTTCCGTAGGACTCTCTTCTCTGACCTGAGTCTCCTTTGGAACTCTGCAGGTTCT
+
AABBBBBAFFFFGGGFGGGGGGHHGFGEGGHHHGGGGGFFGHHHHGGGGGGGHHHHGHHGGGGGGGGGGGGHHHHGGGGGFHHGFGGEBCCGFGHGHFHHHHGGFGHDG1ACGGGGGD-AFHHHHHHHCGGFH:@DGGGGGFFGFGGGGGFGGGGGGD?-9@FBBDFFFFFFFFFFFFFFFFFFFFFFFFFFFFDFFFFFFFFFFFFFFFFFFFFFFFFFFFFFFFFFFFFFFFFFFFFFFFFFFFFFFFF
@M05620:37:000000000-D9766:1:1101:22253:8467 1:N:0:93
ACCACACCTTCTACAATGAGCTGCGTGTGGCTCCCGAGGAGCACCCCGTGCTGCTGACCGAGGCCCCCCTGAACCCCAAGGCCAACCGCGAGAAGATGACCCAGGTGAGTGGCCCGCTACCTCTTCTGGTGGCCGCCTCCCTCCTTCCTGGCCTCCCGGAGCTGCGCCCTTTCTCACTGGTTCTCTCTTCTGCCGTTTTCCGTAGGACTCTCTTCTCTGACCTGAGTCTCCTTTGGAACTCTGCAGGTTCT
+
AAAABAABFFFDBGG45BGFFGFFEBEFH2FG3F22EAECGHHHHGGGE1EEHFGHHHFGGGGGFGEFGGGHHHEEFGGEEHHHEFGEG@CDCDHHB1>GHHGHEBF?CFGFFA/----><<DHFDGH00C.CC@GC:EHE/:AHBG/0;9FFBFAED?---./;-@DB=FF/:F/BFFFFBFBFFFFFFBBFF?FFFFFFDFFD.9BBBBBFF//99B/;9FBBFF//BFFFFFFFFFF/BFF;F?A99B
@M05620:37:000000000-D9766:1:1101:14857:8467 1:N:0:93
GAGGCTGCTTTGGAAGAAACTCATAGATTACTGCAACAGTTCCCCCTGGACCTGGAAAAGTTTCTTGCCTGGCTTACAGAAGCTGAAACAACTGCTACCCGTAAGGAAAGGCTCCTAGAAGACTCCAAGGGAGTAAAAGAGCTGATGAAACAATGGCAAGTAAGTCAGGCATTTCCGCTTTAGCACTCTTGTGGATCCAATTGAACAATTCTCAGCATTTGTACTTGTAACTGACAAGCCAGGGACAAAAG
+
AAAAABFAFF@FFGGFFFFGEGFFGHGFGFHHHGDFFFHFHHGFHGEFCFGGHFFEBFBGBFGHAFABFGGHFEBFGFGFHFHGFFGFHBBFHGHFFG?BEE/B13BGG1??GFFHFGBFGHHGFHCFD/?GE<BFGHDFH0?GDGFHFGFFG<<FFCB/F2D1@FGGC0GHHHHHAACDG<=>FDGGFG1GHGBCGH0C0D<0=CGGGHBCG;<CCC0CCCCFGHG;CCCGFHFE09EEB;:AAEEGGFB
@M05620:37:000000000-D9766:1:1101:19042:8483 1:N:0:93
ACCACACCTTCTACAATGAGCTGCGTGTGGCTCCCGAGGAGCACCCCGTGCTGCTGACCGAGGCCCCCCTGAACCCCAAGGCCAACCGCGAGAAGATGACCCAGGTGAGTGGCCCGCTACCTCTTCTGGTGGCCGCCTCCCTCCTTCCTGGCCTCCCGGAGCTGCGCCCTTTCTCACTGGTTCTCTCTTCTGCCGTTTTCCGTAGGACTCTCTTCTCTGACCTGAGTCTCCTTTGGAACTCTGCAGGTTCT
+
CCCCCCCCFFFFGGGGGGGGGGHHGEGEHGHHHGGGGGGGGHHHHGGGGGGGHHHHHHHGGGGGGGGGGGGHHHHGGGGHGHHHHGGGGGGGGGHHHHHHHHHHGHHHHHHGGHHGGGGGHHHHHHHHHHHGHHGGGGGHGHHGHGGGGGGGGGGGGGGGGGGGGGFFFFFFFFFFFFFFFFFFFFFFFFFFFFFFFFFFFFFFFFFFFFFFFFFFFFFFFFFFFFFFFFFFFFFFFFFFFFFFFFFFFFF
@M05620:37:000000000-D9766:1:1101:10793:8514 1:N:0:93
ACCACACCTTCTACAATGAGCTGCGTGTGGCTCCCGAGGAGCACCCCGTGCTGCTGACCGAGGCCCCCCTGAACCCCAAGGCCAACCGCGAGAAGATGACCCAGGTGAGTGGCCCGCTACCTCTTCTGGTGGCCGCCTCCCTCCTTCCTGGCCTCCCGACGCTGCGCCCTTTCTCACTGGTTCTCTCTTCTGCCGTTTTCCGTAGGACTCTCTTCTCTGACCTGCGTCTCCTTTGGAACTCTGCAGGTTCT
+
BBABBBBBFFFFGGGFGGGGGGHHGFGGHGGHHGGGGGGGGFHHHGGGEGGGHHHHHHHGGGGGGGGFGGGGHHHGGGGHFHHHHGGGGGGGCDH2?22?FC/</F110?1FGC?->@-A00D0GHF00=/.<.-=:.;GEHHD/;BFB0/C9BFF?..=9-.D.-9A;@FFFFF/B/9.;FF/BFFF/BBBF/-DFFFFBD/.9./9B/9/9/9////9:FF..9.9.;BFFFFBFFFFEFBFFFEA///
@M05620:37:000000000-D9766:1:1101:9935:8517 1:N:0:93
ACCACACCTTCTACAATGAGCTGCGTGTGGCTCCCGAGGAGCACCCCGTGCTGCTGACCGAGGCCCCCCTGAACCCCAAGGCCAACCGCGAGAAGATGACCCAGGGACCTGCCCGCCTCCCCCTCTTGGGGGCCCCCCCCTTCCTCCCGGGCTTCCCGAGCGTGGGCCATTCTCCCCTGGTTCCCCCTTTGGCGTTTTTCGTAGGGCCCCTCTCTCCTACCTGACTCCCCCTTTGGACCCTGCCGGGTCTT
+
BBAABBBACFFFFGGDAGA5FDHHGEEA42BFFFFAAEG?EHHGHGGG1AEFFGEEHHFE0E?GG1FGGGE1GFGFGGAGC/GHEGEEDCC@/BFF1?1<?0/?/////0<0?F.--..<...<./=<0.<-:--;--;9-.;/;/9..--9-.:9.;.---..--9;;9//////....;////..9.///9-.99A.B-...;...--..;///////9///////9:.9:/9/;/../...-;-A-./
@M05620:37:000000000-D9766:1:1101:15280:8527 1:N:0:93
ACCACACCTTCTACAATGAGCTGCGTGTGGCTCCCGAGGAGCACCCCGTGCTGCTGACCGAGGCCCCCCTGAACCCCAAGGCCAACCGCGAGAAGATGACCCAGGTGAGTGGCCCGCTAACTCTTCTGGTGGGCGCCTCCCTCCTTCCTGGCCTCCCGGAGCTGCGCCCTTTCTCACTGGTTCTCTCTTCTGCCGTTTTCCGTAGGACTCTCTTCTCTGACCCGAGTCTCCTTTGGAACTCTGCAGGTTCT
+
DCCDDDCCFFFFGGGGGGGGGGHHGGGGHGHHHGGGGGGGGHHHHGGGGGGGHHHHHHHGGGGGGGGGGGGHHHHGGGGHGHHHHGGGGGGGGGHHHHFDGH//??F10??FFFHCC--.>DF0GF0=D=CD-C@@CA?GG/CE/C:B0BFAF0CEG.@--<.00-<BDFFFFBBBB0:FBF000::0<0<BFF-9BFFFF.:<.<00/::0<B0000000</-9-</00<<FFFE0F0:<0:B00<<B0:
@M05620:37:000000000-D9766:1:1101:17682:8553 1:N:0:93
ACCACACCTTCTACAATGAGCTGCGTGTGGCTCCCGAGGAGCACCCCGTGCTGCTGACCGAGGCCCCCCTGAACCCCAAGGCCAACCGCGAGAAGATGACCCAGGTGAGTGGCCCGCTACCTCTTCTGGTGGCCGCCTCCCTCCTTCCTGGCCTCCCGGAGCTGCGCCCTTTCTCACTGGTTCTCTCTTCTGCCGTTTTCCGTAGGACTCTCTTCTCTGACCTGAGTCTCCTTTGGAACTCTGCAGGTTCT
+
BBBABBBBFFFFGGGGFGGGGFHGGEGEAEHHFGGGGGGGFHHHHGGGGGGGHHGHHHGGCGGGGFGGGGGFHGHGGGGHEEHHHGFEFGCBCGGF2DGHHHHHGHGHHHHGGHHGGGGGHHHHHHHHGHHGHHGGGGGHGHHGHGGGGGGGGGGGGGGCFGGGGGFFFFFFFFFFFFFFFFFFFFFFFFFFFFFADFFFFFFFFFFFFFFFFFFFFFFFFFFF/BFFFFFFFFFEFFFFFFFFFFFFFFF
@M05620:37:000000000-D9766:1:1101:21524:8554 1:N:0:93
ACCACACCTTCTACAATGAGCTGCGTGTGGCTCCCGAGGAGCACCCCGTGCTGCTGACCGAGGCCCCCCTGAACCCCAAGGCCAACCGCGAGAAGATGCCCAGGTGAGTGGCCCGCTACCTCTTCTGGTGGCCGCCTCCCTCCTTCCTGGCCTCCCGGAGCTGCGCCCTTTCTCACTGGTTCTCTCTTCTGCCGTTTTCCGTAGGACTCTCTTCTCTGACCTGAGTCTCCTTTGGAACTCTGCAGGTTCTA
+
BBBABBBBFFFFGGGGFGGFGDH4EAEEE?HHFFFEDGGGGHGHHGGGEEGFFGFCFHHE@FEGGCGGGGGFHBGGGGCHEAHHHGGEGGC<@FFHDGDGHHHEHHHHGHGGHHGGGGGHHHHGHHHGHHGHHGGGGGGGHHGHHGGGGGGGGGGGGB?BBGGGGGFBBFFFFFFFFFFBFFFFFFFFFFFFFBD./AFFFFFFFBFFFFFFFFFFFFFFFFFFFFFFFFBFFFFFFFFFFFFFFFFFFFB
@M05620:37:000000000-D9766:1:1101:26054:8556 1:N:0:93
ACCACACCTTCTACAATGAGCTGCGTGTGGCTCCCGAGGAGCACCCCGTGCTGCTGACCGAGGCCCCCCTGAACCCCAAGGCCAACCGCGAGAAGATGACCCAGGTGAGTGGCCCGCTACCTCTTCTGGTGGCCGCCTCCCTCCTTCCTGGCCTCCCGGAGCTGCGCCCTTTCTCACTGGTTCTCTCTTCTGCCGTTTTCCGTAGGACTCTCTTCTCTGACCTGAGTCTCCTTTGGAACTCTGCAGGTTCT
+
?AAAABBBFFFFGGGGGGGGGGHGGAABGFHHFGGGEGGCGHHHHGGGGGGGHFGFHHHGGGGGGAEFGGGGHHHGGGGHEEHHEGE<CCBBBDHGFHEFGHHHEGFFH<DFFF<CCGFGHHHGGFDBHHGGHGDC?DEEGHHGGGGGGBFFEFFGGAFDCGAFF-BFFFFFBFFFFFFE/BFFFFFFFFFFFFFAFFFFFFBFFFFFFFFFFFFFFFBBBFBF/;FFBFFFFFFFFFFFFFF/;BAABFB
@M05620:37:000000000-D9766:1:1101:24403:8573 1:N:0:93
GAGGCTGCTTTGGAAGAAACTCATAGATTACTGCAACAGTTCCCCCTGGACCTGGAAAAGTTTCTTGCCTGGCTTACAGAAGCTGAAACAACTGCCAATGTCCTCCAGGCTGCTCCCCGTCCGGCCAGGCTCCTCGAAGACTCCAAGGGAGTCAACGAGCTGATGAAACAATGGCAAGTCAGTCAGGCCTTTCCGCTTTAGCACTCTTGTGGATACAATTGACCACTTCTCAGCATTTGTACTTGTACCTG
+
CBCCCCFBFFFFGGGGGGGGGGGHHHHHHGHHHHHHGHHGHHHHHGGGHEHHHHHHHHHHHHHHHHHHHHHHHHHHHGHGHHHHHHGHHHHHHHHHBHHHHHHHHGGGHCBG13BFFEEF///E<<ECEGHHGFHGDFA/@22@CFF/?FEAFF<?//ADG1>FGHH110>G1>GHHGHBGHHHHHGE.CGHHFGGDDGFBGHHHHHGGBFB000CFBGGG0;FF?BFGFFFFG0FGGGG0CFGGFFBFFF
@M05620:37:000000000-D9766:1:1101:20684:8574 1:N:0:93
ACCACACCTTCTACAATGAGCTGCGTGTGGCTCCCGAGGAGCACCCCGTGCTGCTGACCGAGGCCCCCCTGAACCCCAAGGCCAACCGCGAGAAGATGACCCAGGTGCGTGGCCGGCTACCTCTTCTGGTGGCCGCCTCCCTCCTTCCTGGCCTCCCGGAGCGGCGCCCTTTCTCCCTGGTTCTCTCTTCTGCCGTTTTCCGTGGGACTCTCTTCTCTGACCTGCGTCTCCTTTGGAACTCTGCAGGTTCT
+
AAA>A11>BFCF3GGDDG11FEBFGAEAA0FFHCFFCAE/AA/FGGGA/AEA1BAFDFCAEE@EFEEEGEFCCGHGGGCGFEHHEFEEGG/B//???11?CG/GF1<1/FCC@G->-@EHH0<F00GFH0/<CF?::?CG.C9.9BFB0CBF?BF9:C?-9--99@@@@=FF//B/9BB?9BBBFE/BB//9//-;;BEFF-/-;@A--/BF9///BFB;9//B---9-;FBFB//9/;//9/B/BFF//9
@M05620:37:000000000-D9766:1:1101:20686:8593 1:N:0:93
ACCACACCTTCTACAATGAGCTGCGTGTGGCTCCCGAGGAGCACCCCGTGCTGCTGACCGAGGCCCCCCTGAACCCCAAGGCCAACCGCGAGAAGGTGACCCAGGTGATTCGTCTTCTACCTCCCCTCTTCCCCCTTCCTCTCCTCCCGGGCCTCCCCCCTTTCCCCCCTTTCCTACCTTCTGTCTCTTCTCGCGGGTCTCTTTTCACTCTCCTCTCTCACCTTAGGCTCCCTTCGGGCTCTGCATGGTCT
+
DCDDDCCDFFFFGGGGGGGGGGHHGGGGHGHHHGGGGGGGGHHHHGGGEGGGHHHHHHHGGGGGGGGGGGGHHHHGGGGHGHHHHGGGGGGGGGH0?GH?2?///??1111/0?/.>G1>1>B..<0.<000/<.-./<0<DGGH/CE.A--;E.;...--.;000:C--.;00000.0:0;00;00;B000..-----/;000:00;F09B/;/0/;00;FFB0;0;0A9.;0/...-;AF;0BB0:9;0
@M05620:37:000000000-D9766:1:1101:9794:8606 1:N:0:93
ACCACACCTTCTACAATGAGCTGCGTGTGGCTCCCGAGGAGCACCCCGTGCTGCTGACCGAGGCCCCCCTGAACCCCAAGGCCAACCGCGAGAAGATGACCCAGGTGAGTGGCCCGCTACCTCTTCTGGTGGCCGCCTCCCTCCTTCCTGGCCTCCCGGAGCTGCGCCCTTTCTCACTGGTTCTCTCTTCTGCCGTTTTCCGTAGGACTCTCTTCTCTGACCTGAGTCTCCTTTGGAACTCTGCAGGTTCT
+
AAA1AAAAFFFFGFGGDGAAG1GFG0AB00FGAFFEEGGGGHHHHGGGGEGGFHHHHHHGEGGGGCGGGGGCHFHGGGCH/CGHHGA/>BB@BCCFDGBHHHHHGHHHHHHGGHHCGGGGHHHHHHHHHHGGHHGGGGCGGHHGHGBFGEGGGFGGGGG;9AGGG@@F<@FFFFFFFFFFFFFFFFFFFFFFFF@FFFFFFFFFFFFFFFFFFFFFFFFFFFFF/BFFFFFFFFFFFFFFFFFFFFFFFFF
@M05620:37:000000000-D9766:1:1101:25679:8620 1:N:0:93
ACCACACCTTCTACAATGCGCTGCGTGTGGCTCCCGAGGAGCACCCCGTGCTGCTGACCGAGGCCCCCCTGAACCCCAAGGCCAACCGCGCGAAGATGACCCAGGTGAGTGGCCAGCTACCTCTTCTGGTGGCCGCCTCCCTCCTTCCTGGCCTCCCGGAGCTGCGCCCTTTCTCACTGGTTCTCTCTTCTGCCGTTTTCCGTAGGACTCTCTTCTCTGACCTGCGTCTCCTTTGGAACTCTGCAGGTTCT
+
1AAAA1>>BC1B3FG13A1A0EEEEEFBA0BBGBA/AAAAEHCHHGAAEABAF1FHHG0EECGG/E/EEGFHGH/?EGGGGHH//?CGG//>BCGC1?GHHHAFFCG1FFGGGH1>EHHHHHHHHHHHHHHGHHGGG?EHGGGGG0FG0CFGGGGGGGG@@;.;B@@F@@FFFFFFFFFFFFFFFFFFFFFFFF@BFFFFFFFEBBFFFFFFFF/;F/FFFFFF-@F@FFFFFFFEFFFFFFFFFFE-FFF
@M05620:37:000000000-D9766:1:1101:19472:8645 1:N:0:93
ACCACACCTTCTACAATGAGCTGCGTGTGGCTCCCGAGGAGCACCCCGTGCTGCTGACCGAGGCCCCCCTGAACCCCAAGGCCAACCGCGAGAAGATGACCCAGGTGAGTGGCCCGCTACCTCTTCTGGTGGCCGCCTCCCTCCTTCCTGGCCTCCCGGAGCTGCGCCCTTTCTCACTGGTTCTCTCTTCTGCCGTTTTCCGTAGGACTCTCTTCTCTGACCTGAGTCTCCTTTGGAACTCTGCAGGTTCT
+
ABABBBBBFFFFGGGFGGGGGGHHGFGEHAHHHGGDFGGFGHHHHGFGEEGGHGHHHHHGGGGGGGEGGGGHHHGGGGGHGHHHHGGGGGDGGGHHEHHHHHHHEGHFHHHGGHHGGGGGHHHHHHHHFHHGHHGGGGGHGHHGHGGGGGGGGGGGGGGDGGGGGGFFFFFFFFFFFFFFFFFFFFFFFFFFFFFDFFFFFFFFFFFFFFFFFFFFFFFFFFFFEFFFFFFFFFFFFFFFFFFFFFFFFFF
@M05620:37:000000000-D9766:1:1101:27359:8647 1:N:0:93
GCGGCTGCTTTGGAAGAAACTCATAGATTACTGCAACAGTTCCCCCTGGACCTGGAAACGTTTCTTGCCTGGCTTACAGAAGCTGAAACAACTGCCAATGTCGTACAGGATGCTACCTGTAAGGAAATGCTCCTAGAAGACTCCAAGGCAGTAAAAGAGATCATGAAACAATGGCAAGTAAGCCAGGCACTTTCGCACTAGCACGGTTGCGGATGCAATTGAATCATCCTCAGCATTTGTACTTGTAACTG
+
A3AAA>DAFFB@FGBFB4FGGGGGBFFGH5FGHH3AFFBDFHHHHGGGH2FFGHHGGE3BBGHHFHHHHHHHHHHBGHHHGHHGGFFHHCGHHHHHHHHHF4?F11?E3GG30BGF03B3B?G333B3334?33?4?????F1B111//BC0?2221/@011<1>211FGGFG1?<1/11<11100.F.0>G1>AE.-<00/00--:C-.---;;FFBB090C00;0;0C00;9F0CFGGFG0CF;;9FB/
@M05620:37:000000000-D9766:1:1101:3813:8659 1:N:0:93
GAGGCTGCTTTGGAAGAAACTCATAGATTACTGCAACAGTTCATCCTGGACCTGGAAAAGTTTCTTGCCTTGATTACAGAAGCTGAAACAACTGCTACTCGTCAGGAAAGATTTCAAGAAGAAGCCAAGGGAGTAAAAGAGCTGAGGAAATAAAGGAAATTAAGAAAGGCAGTACCGCCCTAGGACGCTTGTGGAACCAATTGCACAATGGACAGCAGTTGTACTTGTAACTAACATGCCAGTTGCAAAAG
+
>11>>1B>1BB@A1BA11B1BC1A3AB331BADB11AA012AD2ABBF000BBFAEA10BBFFDFDF1111BBDD2A1BBBFAA111110B?10F11D11/B>G/0B>F>01B2B22@B0BG00BBB>/////?01221?E0BBF0/1BC1>11>1BBB111@@1>0@0<@?01?<////-<>011->.<.<<.D0<E.</0:0;C0/00/0;:::C.<:B;0F000;CB000=//0;;C900900;CF//
@M05620:37:000000000-D9766:1:1101:18542:8670 1:N:0:93
ACCACACCTTCTACAATGAGCTGCGTGTGGCTCCCGAGGAGCACCCCGTGCTGCTGACCGAGGCCCCCCTGAACCCCAAGGCCAACCGCGAGAAGATGACCCAGGTGAGTGGCCCGCTACCTCTTCTGGTGGCCGCCTCCCTCCTTCCTGGCCTCCCGGAGCTGCGCCCTTTCTCACTGGTTCTCTCTTCTGCCGTTTTCCGTAGGACTCTCTTCTCTGACCTGAGTCTCCTTTGGAACTCTGCAGGTTCT
+
CCCCCBCCFFFFGFGGGGGGGGHHGGGGHGHHGGGGGGGGGHHHHGGGFGGGHGHGHHHGGGGGGGGGGGGHHGHGGDDFGHHHHGGGGCBCDDHHHHBGHHHA/?F1C<<FGHHFGGCGHGHHHHFDD=C?GHGCGGGGGHHGHGGGGGFGGGGGGA--9?FFBCFFFFFFFFFFFFFB:FFFFFFFFFFFFECDDFFFFFF??.BBFFFFFFFFFFFBFFFF/9FFFFFFFFFFFFFBFFBFFF?FFFF
@M05620:37:000000000-D9766:1:1101:17584:8674 1:N:0:93
GAGGCTGCTTTGGAAGAAACTCATAGATTACTGCAACAGTTCCCCCTGGACCTGGAAAAGTTTCTTGCCTGGCTTACAGAAGCTGAAACAACTGCCCCTGTCCTCCAGACTGCTACCCTTAGGGCCCGACTCCTCGCCGACTCACCGGAAGACACCGCGCTACAGAACCAATGACAAGTCCGACAGGCCTTTCAGCTTTAGCACTCTTGTGGATCAACTTGACCCATTCTCAGCATTTGTAATTGTCACTG
+
BBBBBBFBFFFFGGFGGGFGGGHHHHGHHHHGHHFHGHHHHHGHHGGFGHHHHHGGFFFHFHHHHHHGGHHHHHHEFGGHHGHHHFFHHH?G3FFGHBFF33F@@BFB3?BFFHGGG133B3BB2E></><EG2B?<B/>//CGG0///>?00>0.-->@--<0<=<<CGEHH0;0<C000;.-=;AE.;FGGGFFFBFG0CCFGGFGGF090;BFF/:BB/9B.;B;BFFBFFFFFFFFF/BFF/:F//;
@M05620:37:000000000-D9766:1:1101:24029:8674 1:N:0:93
ACCACACCTTCTACAATGAGCTGCGTGTGGCTCCCGAGGAGCACCCCGTGCTGCTGACCGAGGCCCCCCTGAACCCCAAGGCCAACCGCGAGAAGATGACCCAGGTGAGTGGCCCGCTACCTCTTCTGGTGGCCGCCTCCCTCCTTCCTGGCCTCCCGGAGCTGCGCCCTTTCTCACTGGTTCTCTCTTCTGCCGTTTTCCGTAGGACTCTCTTCTCTGACCTGAGTCTCCTTTGGAACTCTGCAGGTTCT
+
CCCCCCCBFFFFGGGGGGGGGGHHGFGECFHHHGGGGGGGFHHHHGGGGGGGGHGHHHGGGGGGGGGGGGGHHHHGGGDHGHHHHGGGGGGGGGHHHGHHHHHHGHHHHFHGGHHGGGGGHHHHHHHHHHEFGHGGGGGHGHHGHGGGGGGGGGGGGGG?BGGGGGFFFFFFFFFFFFFFFFFFFFFFFFFFFFFFFFFFFFFFFFFFFFFFFFFFFFFFFFFFEFFFFFFFFFFFFFFFFFFFFFFFFFF
@M05620:37:000000000-D9766:1:1101:4008:8676 1:N:0:93
GAGGCTGCTTTGGAAGAAACTCATAGATTACTGCAACAGTTCCCCCTGGACCTGGAAAAGTTTCTTGCCTGGCTTACAGAAGCTGAAACAACTGCCAATGGCCCCGAAAGGAAACTCGACTAGTAGACGCCAGTCCACTAAAAGATGCGACCATAGAATGTCAATCAAGCCATGCAGCTTCGGCACAGCAGTGGTTCCCATCGAATACTACAACGCCCTTGACTTTGACTCTGAAATGACAGGGAAGGCAG
+
CBCCCCFCFFFFGGGGGGGGGGHHHHHHHHHHHHHHFHHFHHHHHGGGHHHHHHHHGHHHHHHHHHHHHHHHHHHHHHHHHHHHHHHHHHHHHHH3BF33323B/>/>EEF?3B3DB/FEEE344?D?E//?/BB?B2?B2@2D?>2@/?//<11?=?@FGGH1>=F1>>F01<F1=CH00-<<<<//./.<:C:.;:0<C/./=0.000;0009A:--;=00;;;F090;0BF00:B0;F0.:.;9.9;.
@M05620:37:000000000-D9766:1:1101:20073:8685 1:N:0:93
GAGGCTGCTTTGGAAGAAACTCATAGATTACTGCAACAGTTCCCCCTGGACCTGGAAAAGTTTCTTGCCTGGCTTACAGAAGCTGAAACAACTGCCAATGTCCTACAGGATGCTACCCGTAAGGAAAGGCTCCTAGAAGACTCCAAGGGAGTAAAAGAGCTGATGAAACAATGGCAAGTAAGTCAGGCATTTCCGCTTTAGCACTCTTGTGGATCCAATTGAACAATTCTCAGCATTTGTACTTGTAACTG
+
BABBBBFBFFFFFFGGGGGGGGBFFHHHHHHGGHHHGAGFHHHHHGGGHHGHHGHGHH2FAFHHHHHGHHHHHHHHHHHGFHHGHHHHHHHHGHHHHFHHHHHHHHHHHHHHHHHHHHDEEGFHH3FGHHHHGH3B33BFFFHHF2FFGHFG2GF2G/GEGF2FBGHFHHHGGHGHGEHGGHFHHFFHHHHHHHGGGGGHFHHHHHHGHFGGFHHHHHHHHFGHHFHCFHGGGGGGGGGGEFGGECF0FGG
@M05620:37:000000000-D9766:1:1101:17569:8687 1:N:0:93
GAGGCTGCTTTGGAAGCAACTCATAGATTCCTGCCCCAGTTCCCCCTGGCCCTGGAAACGTTTCTTGCCTGGCTTCCAGAAGCTGAAACAACTGCCCATGTCCTCCAGGATGCTACCCGTAAGGACCGGCTCCTCGCCGACTCCCCGGGAGTCACCGCGCTGCTGAACCAATGGCAAGTACGTCAGGCCTTTCCGCTTTAGCACTCTTGTGGATCCACTTGACCAATTCTCAGCATTTGTACTTGTCCCTG
+
>1>>A1B>FF3DGGG11BBGBFAFEDFHH3FGHH00BABADFGHHGAF/0BAFF/FG10BBGHHEGDFGHHHHHB0FGHDGHHBBBFGH>FG1FGH/1BFHHHH1GHHGCGHHH2GHHEE?/BF10/>ECGGGH0C////>CGH//<?C@@C<G00<-ACGG.CGHH/CCCGHFHGGGF00C9FGGGG.CFGGGGGGGGGGGGFFFFFFFFFBFFF/9BFF//BF-;FFFFFFFEFFFFF/FFFFF//;B9
@M05620:37:000000000-D9766:1:1101:11731:8692 1:N:0:93
GAGGCTGCTTTGGAAGAAACTCATAGATTACTGCAACAGTTCCCCCTGGACCTGGAAAAGTTTCTTGCCTGGCTTACAGAAGCTGAAACAACTGCTACCCGTAAGGAAAGGCTCCTAGAAGACTCCAAGGGAGTAAAAGAGCTGATGAAACAATGGCAAGTAAGTCAGGCATTTCCGCTTTAGCACTCTTGTGGATCCAATTGAACAATTCTCAGCATTTGTACTTGTAACTGACAAGCCAGGGACAAAAG
+
AAABBBFBFFFFGGGGFGGGGGGHHHHHHGHHHHHFGHHFHHHHHGGGHHHHHHHHHHHHGHHHHHHHHHHHHHHGHHHGHHHHHHGHHGHHHHHHHHGGEG/EGHHGGHEFHHFHHGGHHHHHHHHHHGGHGEFHHGGGHHHHHHHHHHHFHHHHHHGGHHFHHHHHHFHHHGHHEGDGGGHHHHFHGHGHHGHGHHFHHGG0GHHHHHFHHHHHGHHHHH0GFFHHHFCBGHGGFFEGFFGGGGG.CFB
@M05620:37:000000000-D9766:1:1101:17584:8699 1:N:0:93
GAGGCTGCTTTGGAAGAAACTCATAGATTACTGCAACAGTTCCCCCTGGACCTGGAAAAGTTTCTTGCCTGGCTTACAGAAGCTGAAACAACTGCCAATGTCCTACAGGATGCTACCCGTAAGGAAAGGCTCCTAGAAGACTCCAAGGGAGTAAAAGAGCTGATGAAACAATGGCAAGTAAGTCAGGCATTTCCGCTTTAGCACCCTTGTGGATCCAATTGAACAATTCTCAGCATTTGTACTTGTAACTG
+
>3AA3>B>BBB4F4BB4FABFGHHHFDDFDBBD54BAGBDG5BBB2A222ABFGEBA32BBDFDDAF53BBFBFG3BBBDGCABF33B3B1BBFGFBGGGGBB@DFBBBBFB2B@DBB??/>FBB?BB??BBAG?4BEFCB32BBBF?<??<@@>22?@@2@@@DB1<?<?1<C001??<>==<<1<<<<<111<<.<<000=G.<C/C0:CC00;0;;<<:CC0:;9;;00;:B0CGF;;C9C90;C;09
@M05620:37:000000000-D9766:1:1101:9557:8717 1:N:0:93
ACCACACCTTCTACAATGAGCTGCGTGTGGCTCCCGAGGAGCACCCCGTGCTGCTGACCGAGGCCCCCCTGAACCCCAAGGCCAACCGCGAGAAGATGACCCCGGTGAGGTGCCCGCTACCTCCTCTTGTTGCCGCCTCCCCCCTTCCTTGCCCCCCGGAGCTGCCCCCCTTCTCACTTGTTCTCTCTTCTGCCGGTTTTCGTAGGACCCTCTTCTCTTGCCTGAGTCTCCTTTTGGACTCTGCAGTTTCT
+
CCCDDCCDFFFFGGGGGGGGGGHHGGGAFEHHHGGGGGGGGHHHHGGGGGGGHHGHHHHGGGGGGGGGGGGHHHHGGGGHGHHHHGGGGGGGGGHHHHH2GH?<A///>00>>FG.><-AH00.</=0D<0<0<-<A..=E..=<</<00<0<0.<@-<--<.00..<@-9B/000<00<0B00000<<0000<--<AD.<9</<<0<.././<0:0000<B:0/::<00F0<FBF-B0<<0B000000<B
@M05620:37:000000000-D9766:1:1101:26786:8719 1:N:0:93
ACCACACCTTCTACAATGAGCTGCGTGTGGCTCCCGAGGAGCACCCCGGGCTGCTGACCGAGGCCCCCCTGAACCCCAAGGCCAACCGCGAGAAGATGACCCCGGTGAGTGGCCCGCTACCTCTTCTGGTGGCCGCCTCCCTCCTTCCTGGCCTCCCGGAGCTGCGCCCTTTCTCACTGGTTCTCTCTTCTGCCGTTTTCCGTAGGACTCTCTTCTCTGCCCTGAGTCTCCTTTGGAACTCTGCAGGTTCT
+
BBBBBBBBFFCFFGGGGFFG4GACEEGGHGCFGFF2BEEAEHHHHGAE0EEGG13BEHHGGGGGGGGGCEGHFHHGGGGHGHHHHGDGG/<CCAGGH1?GGH//<->.>FGEGHGGG-<-CGH0GF000;/C.GDGGDGEEFGG/;CF9;BFGGGGGA--@@.BFB?FBBFFFFFEBBFFBFBFFFF/BBBFFE9ADBEFF.9F.ABBFFFFBFF/BFF//;;FFBFB//BFFFFFFFFFF/FB/BFFFFF
@M05620:37:000000000-D9766:1:1101:21554:8731 1:N:0:93
ACCACACCTTCTACAATGAGCTGCGTGTGGCTCCCGAGGAGCACCCCGTCCTGCTGACCGAGGCCCCCCTGAACCCCAAGGCCAACCGCGAGAAGATGACCCAGGTGAGTGGCCCGCTACCTCTTCTGGTGGCCGCCTCCCTCCTTCCTGGCCTCCCGGAGCTGCGCCCTTTCTCACTGGTTCTCTCTTCTGCCGTTTTCCGTAGGACTCTCTTCTCTGACCTGAGTCTCCTTTGGAACTCTGCAGGTTCT
+
BBB?ABBBFFFFGGGGCGGFGFHFGEEB4AGGFFGEEGGGDHHHHGGGD1EFFHGGHHHGGGGGGGGGGGGFHFHGGGEHEHHHHGEEDGDCCGGHHHGHHHGHGHHFHFHGGHHGGGGGHHHHHHHHHHHGHHGGGGDHGHHGGGGGGFGGGGGGGDG@BGGGG@BFBBFFFFFFFFFFFFFFFFFFFFFFFFBFFFFFFFFFFFFFFFFFFFFFFFFFFFFF/BFFFFFFFFFEFFFFFFFFFFFFFFF
@M05620:37:000000000-D9766:1:1101:20343:8759 1:N:0:93
GAGGCTGCTTTGGACGAAACTCATAGATTACTGAAACAGTTTCCCCTTGACCTGGAAAAGTTTCTTGCCTGGCTTACAGAAGTTGAAATAACTGCTACCCGTAAAAAAAGGATAATAGTAGACTCAAAGGAAGTAAAAGAGATGATGAAAAAATGGCAAGTAAGTCAGGAATGGCCGCTTTAGCAAACTAGTGAATCCAATTGAACAATTCGCAGCAATTGTACTTGGAAATGACATTGTAGGGACAAAAG
+
>3A>>>B3BBB4F4AAAEAAFFHHHFFBDA3DD53A3FADG5A5AAB2A33BFFAB332BBDD5DAD53B3A1BB33BBDFF5DD55B5D5BDFF44B211B>?14B>>//2?33??444B?B433BB322B?F?3DBB/223??3B??@20/022@<1<?1?11?1101?11100>>-.<=000=/<000000=<=:000000<0;/:0:.:.;-9/;09;;;000090009;0000009;0.9;;CB./
@M05620:37:000000000-D9766:1:1101:17237:8771 1:N:0:93
ACCACACCTTCTACAATGAGCTGCGTGTGGCTCCCGAGGAGCACCCCGTGCTGCTGACCGAGGCCCCCCTGAACCCCAAGGCCAACCGCGAGAAGATGACCCAGGTGAGTGGCCCGCTACCTCTTCTGGTGGCCGCCTCCCTCCTTCCTGGCCTCCCGGAGCTGCGCCCTTTCTCACTGGTTCTCTCTTCTGCCGTTTTCCGTAGGACTCTCTTCTCTGACCTGAGTCTCCTTTGGAACTCTGCAGGTTCT
+
AAAAAAAAFFFFCGG13BGGGFCGEAEEHGGHGGGGGGG/EHHHHGAEEGGEDHHHHHHGGGGGFGGEGGGGBHEGGGCHGHHHHGGGGGGGGGHFFHHHHHFCFHHHHGGGGHHGGCCGHHHHGHHHHGF.G<@CCCEHGHHGCFFGGFGGGGGGG9A@@GAFG@@F@@FFFFFFFFFF/BFFFFFFFFFFFF@-BFFFFFFF-9BFFFFFFFFFFBBFFFFFFBFFFFFFFFFEFFFFFFFFFF-9BBF
@M05620:37:000000000-D9766:1:1101:16946:8784 1:N:0:93
ACCACACCTTCTACAATGAGCTGCGTGCGGCTCCCGAGGAGCACCCCGTGCTGCTGACCGAGGCCCCCCTGAACCCCAAGGCCAACCGCGAGAAGATGACCCAGGTGCGTGGCCCGCTACCTCTTCTGGTGGCCGCCTCCCTCCTTCCTGGCCTCCCGGAGCTGCGCCCTTTCTCACTGGTTCTCTCTTCTGCCGTTTTCCGTAGGACTCTCTTCTCTGACCTGCGTCTCCTTTGGAACTCTGCAGGTTCT
+
AAAAAAAA1FFFGGGD3GBGGFHHGBE00AAAEFFA/EEE?GHGHGGG/ABCBGBFFHFE>E?EGEGGG/>GHFHGGEEHGEHHHGGCGGBCCCHE1<1FHHEGGHH1<FGCGFGGGGGCHFFFGHHHHHGCGHCC@CCEGFFGGGGGGGGGGGGEEG@-;@FFF@>B?@BFFFFBFF99BFBFFFFFFFFFBB?9AFFFFBFAFFFFFFFFFFFFFFF9/9FF-9:@AFFBFFFFFFFFFFFFBFFFFFF
@M05620:37:000000000-D9766:1:1101:5819:8809 1:N:0:93
ACCACACCTTCTACAATGAGCTGCGTGTGGCTCCCGAGGAGCACCCCGTGCTGCTGACCGAGGCCCCCCTGAACCCCAAGGCCAACCGCGAGAAGATGACCCAGGTGCGTGGCCCGCTACCTCTTCTGGTGGCCGCCTCCCTCCTTCCTGGCCTCCCGGCGCTGCGCCCTTTCTCACTGGTTCTCTCTTCTGCCGTTTTCCGTAGGACTCTCTTCTCTGACCTGCGTCTCCTTTGGAACTCTGCAGGTTCT
+
AAAAAAAACFFFGGGD3GG1G1GGEA0AA0A0FEFFCGGGEHHFHGGGE/BFFFFCGHCE/EEGGAGGGGF0GHHGGGCHGCHHHGAEGG@C/CHF11>?<GAFFGH1<F/<@C><<<CCHH00D0D0DG/.;CCC@C:.CFB./;99FBFFA0:AAC--;-9@?--9-999FFFFB/;99FBB9B/;BFFFFF@-9BEF/BFFF-BB//BBBFBBFFFEFFEFE@F@FFFFBFBFFFFFFFFFFFFAFFF
@M05620:37:000000000-D9766:1:1101:13766:8813 1:N:0:93
GAGGCTGCTTTGGAAGAAACTCATAGCTTACTGCAACAGTTCCCCCTGGACCTGGAAAAGTTTCTTGCCTGGCTTACAGAAGCTGAAACACCTGCTCCCCGTACAGACCAGCTCCTAGGAAACTCCCCGAGAATACCCTAACTGATGAAAACATGGCACGAAAGTCAGGCAAGTCCGCTATCGAACTCTTGTGGATCCACTTGACCAATTCTACGCAATTATCCTTATAACTGCCAATCCCAAGCTACACG
+
>3A3>>B>45B4A4BBAGAFGGHHH54DDD45FE44AFBFF5532BAB2ABBFFAB332BBFGDFDD5353ABFB3B5BD33@BFBB@BB1BFFBGFB?B>B/11BB1?1113BBGG?3B3BB?3B?/><>>/BBB111B00?@FF1FGDF@G110GF1//<?/?111<C.0.111.@<-</.<<C.=0=<0<.:0=:G;GG000<::GGBFB0;B;-.;000;BB090;;;C0//0/;/C0/../:;B..
@M05620:37:000000000-D9766:1:1101:26830:8814 1:N:0:93
ACCACACCTTCTACAATGAGCTGCGTGTGGCTCCCGAGGAGCACCCCGTGCTGCTGACCGAGGCCCCCCTGAACCCCAAGGCCAACCGCGAGAAGATGACCCAGGTGAGTGGCCCGCTACCTCTTCTGGTGGCCGACTCCCTCCTTCCTGGCCTCCCGGCGCTGCGCCCTTTCTCACTGGTTCTCTCTTCTGCCGTTTTCCGTAGGACTCTCTTCTCTGACCTGAGTCTCCTTTGGAACTCTGCAGGTTCT
+
AAAAAAAAFFCDDGFBAFFGFFGFEBEEH2GGGG2AEEEEGHGHHGGGE1EFGGHHHE3EEGGGGGCEGEEGFGE>EGGFCGFGGFEEC//C@/GHB2GH22CAE1FFG??FFHHG--ADHDHGH00=DGGGGHGCG-CG.CHGF0CFFF/FGG..C??-;B?-DDF.@AF/FFFBFFFFB/FFF9FBF/BFFFFFFFFFFDFF..;FFFFFFFFFFBFBFFFF/9/BF/FFFFFFFFFFEBBFFFF./9;
@M05620:37:000000000-D9766:1:1101:12143:8819 1:N:0:93
ACCACACCTTCTACAATGAGCTGCGTGTGGCTCCCGAGGAGCACCCCGTGCTGCTGACCGAGGCCCCCCTGAACCCCAAGGCCAACCGCGAGAAGATGACCCAGGTGAGTGGCCCGCTACCTCTTCTGGTGGCCGCCTCCCTCCTTCCTGGCCTCCCGGAGCTGCGCCCTTTCTCACTGGTTCTCTCTTCTGCCGTTTTCCGTAGGACTCTCTTCTCTGACCTGCGTCTCCTTTGGAACTCTGCAGGTTCT
+
AAA3AAAACFFFGDGCBGBAF5FCEAA2A2GF3BFA2EECEHHFHGGG1AEFFHHFHHFE0FCGG1EEGEF1G3FEGEAG//GGFG//BC<//DFF1G>DFHHE<GF1CHH/FFHDGGGCHHGBFFGHFGHG.GCCCDDEECBDFFGGGFGFFB.AE.?-=BGBFGBD;BF/BFFFFFBFFFFFFFFFFBFFFFBFDFFFFFFFFDFFFBF9BFFFFFFFFBFF?@FBFFFFFFF//BFFFFFFFFFFFFF
@M05620:37:000000000-D9766:1:1101:13785:8840 1:N:0:93
GAGGCTGCTTTGGAAGAAACTCATAGATTACTGCAACAGTTCCCCCTGGACCTGGAAAAGTTTCTTGCCTGGCTTACAGAAGCTGAAACAACTGCTACCCGTAAGGAAAGGCTCCTAGAAGACTCCAAGGGAGTAAAAGAGCTGATGAAACAATGGCAAGTAAGTCAGGCATTTCCGCTTTAGCACTCTTGTGGATCCAATTGAACAATTCTCAGCATTTGTACTTGTAACTGACATGCCAGGGACAAAAG
+
AABCAAFBFFDDGBBFFGFGGGHHHFGHHGBFFG4GFHHHHDDFFFACEFBGHHEFB32GBGGDGGGBBBFFFGHBBBGHHHFFHBBGBFAGHHHHGG?B>B/B?3FEFB1?F?FHGFBDGHFD?FGGF/EEAEGHHHHGGBGFHBGGHGBCG>DC@@GF>@GFFFD?C0?111FF?CACF>>1<G1<1>FFBDGCGHDGH<<0=G=CD;CCCC:0C;CCHCCGB;GGC;00CCBB0:0;;;;..;CFFC/
@M05620:37:000000000-D9766:1:1101:6960:8862 1:N:0:93
ACCACACCTTCTACAATGAGCTGCGTGTGGCTCCCGAGGAGCACCCCGTGCTGCTGACCGAGGCCCCCCTGAACCCCAAGGCCAACCGCGAGAAGATGACCCAGGTGAGTGGCCCGCTACCTCTTCTGGTGGCCGCCTCCCTCCTTCCTGGCCTCCCGGAGCTGCGCCCTTTCTCACTGGTTCTCTCTTCTGCCGTTTTCCGTAGGACTCTCTTCTCTGACCTGAGTCTCCTTTGGAACTCTGCAGGTTCT
+
BBBBBBBBFFFFGGGGGGFGGFHHGGGBGGHGHGGGGGGFGHHHHGGGGGGGHGHHHHHFGGGGGGGGGGGHGHHGGGGHGHHHHGGGGGDFGGHHHHHHHHGGGHHEHHHGGHHGGGGGHHHHHHHGHHHGHHGGGGGHGHHGGGGGGGGGGGGGGGFADGGGGGFFFFFFFFFFFFFFFFFFFFFFFFFFFFFFFFFFFFFFFFFFFFFFFFFFFFFFFFFF/FFFFFFFFFFFFFFFFFFFFFFFFFF
@M05620:37:000000000-D9766:1:1101:4103:8870 1:N:0:93
GAGGCTGCTTTGGAAGAAACTCATAGATTACTGCAACAGTTCCCCCTGGACCTGGAAAAGTTTCTTGCCTGGCTTACAGAAGCTGAAACAACTGCCAATGTCCTACAGGATGCTACCCGTACGGCAAGGCTCCTCGACGACTCCACGGGAGTCAACGAGCTGATGAAACCATGGCAAGTCAGTCAGGCATTTCCGCTTTAGCACTCTTGTGGCTCCAATTGAACCATTCTCAGCATTTGTCCTTGTAACTG
+
AAABBBFBFFFFGGGGFGGGGGHHHHHHHHHHHHHHFHHFHHHHHGGGHGHHHHHHHHHHHHHHHHHHHHHHHHHHHHHHHHHHHHHHHHHHHHHHHFHHHHHHFHHHHFHFHHFHHH1///>E/>EGG/FGGH2C///<<AAGH2?CGG@E0FF1<..CAGGHHHH0G.C00<GHHGH0D:GGHBHC.0CHHFGGGGG0FGGGGGGGGFGG.CGGBBFGGFG0.90;FFF0BF/FFF///;FFFFBBBFB
@M05620:37:000000000-D9766:1:1101:5836:8892 1:N:0:93
GAGGCTGCTTTGGAAGAAACTCATAGATTACTGCAACAGTTCCCCCTGGACCTGGAAAAGTTTCTTGCCTGGCTTACAGAAGCTGAACCAACTGCTACTGGTAAGAGAAGGGTCCGAGAAGTCGCCAAGTCACTGAAAAAGCCGACGATGCAGTGGCAATGAACTGAGGCACCTCCGTTTTAGCACTCGCCCGAATCCAATTGAACTATTCACATCATCAGCACTTGTAATTGACACGTCAGCGCCAAAAG
+
BBBBBBFBFFFFGGGGGGGGGGHHHHHHHHHHHHHHHHHGHHHHHGGGHHHHHHHHHHGHHHHHHHHHHHHHHHHHHHHDGCFBCG33FFGFFGGFGG333B4B@432F3B11BF/?E//34B//?/</B3B33322B30/00///////?11110?0<111>11111...0./<<..=C.0<<00</.--.---:.0000;00;:0000;0=0009000:0;90:FBF00;90CFBD.;:./;--;-../
@M05620:37:000000000-D9766:1:1101:4088:8893 1:N:0:93
GAGGCTGCTTTGGAAGAAACTCATAGATTACTGCAACAGTTCCCCCTGGACCTGGAAAAGTTTCTTGCCTGGCTTACAGAAGCTGAAACAACTGCCACTGTCTTCTAGGCTGAACCACTTCCTGCAAGGATACTCGCCGGGACCACAAGAGTCGACGAGATGATGTAAACAAAGCAAGTCATGCCGGCCTTTCCGCTTTCGTATATTAAAGTGTACAATTGCCACCAACTCCACTTTGCACTTTGAATCTG
+
A1AAAAFAFFFFGGGGFGGBGGHFHHHGFGHHHHHFFHHFGHHHHGCGEAGGBAGGHFBGHHHHHHHHHHHHHHEBGGHHHHHHHFHHHHHHB0B0BBBB2BF2BB@21BBB01B/0?111B1B>0BF/B>DGHHA////////////0@@@1////>->.1>=1111=11.<//<<<=DB<000-=-;AF0:0..9.90.;///00000000000;;CB0;000;..;/0//;;/9///9/;////;:9/
@M05620:37:000000000-D9766:1:1101:3647:8915 1:N:0:93
GAGGCTGCTTTGGAAGAAACTCATAGATTACTGCAACAGTTCCCCCTGGACCTGGACAAGTTTCTTGCCTTGCTTACCGAAGCTGAAACAACTGCTACCCGTCAGGAAATTCTCCTAGAAGACTCCAAGGGATTAAAAGAGCTGATGAAACAATGGCAATGAAGTCAGGCATTTCCGCTTTAGCACTCTTGTGGATCCAATTGCACAATTCTCAGCATTTGTACTTGTAACTGACACGCCAGTGACAAAAG
+
>1AAA1CACD@FCCFGG1EGAG1F3FGHHHHHHHGHC0BADDGBGG0FEHG0GFEGBC0FFAGH2GABBG1BFGDFG0B/EEEBBDFHGFFHHFH1GG>0/?E>?ECCG1BBB2BB>FBEFGGFHGCGGE/?0BBDDGHGH0FHFFFDDF1<<1@FF0F11@@F@FHHHGHFH1@1?C>>.=<<>>GGGE1>GCG<<GDB0=<0=D=/0000<;CGH;:G0GCC0;0;CCC<<:C099AF.-900099C./
@M05620:37:000000000-D9766:1:1101:15634:8917 1:N:0:93
ACCACACCTTCTACAATGAGCTGCGTGTGGCTCCCGAGGAGCACCCCGTGCTGCTGACCGAGGCCCCCCTGAACCCCAAGGCCAACCGCGAGAAGATGACCCAGGTGAGTGGCCCGCTACCTCTTCTGGTGGCCGCCTCCCTCCTTCCTGGCCTCCCGGAGCTGCGCCCTTTCTCACTGGTTCTCTCTTCTGCCGTTTTCCGTAGGACTCTCTTCTCTGACCTGAGTCTCCTTTGGAACTCTGCAGGTTCT
+
CCCCCCCCFFFFGGGGGGGGGGHHGEGBEEHHGGGGGGGGGHHHHGGGGGGGGHHHHHHGGGGGGGGGGGGHGHHGGGGHGHHHHGGGGGDGGGHHHHGHHHEHGHHHHHHGGHHGGGGGHHHHHHHHHHHGHHGGGGGHGHHGHGGGGGGGGGGGGGG9BFGGGGFFFFFFFFFFFFFFFFFFFFFFFFFFFFFFFFFFFFFFDFFFFFFFFFFFFFFFFFFFEFFFFFFFFFFFFFFFFFFFFFFFFFF
@M05620:37:000000000-D9766:1:1101:27670:8957 1:N:0:93
ACCACACCTTCTACAATGAGCTGCGTGTGGCTCCCGAGGAGCACCCCGTGCTGCTGACCGAGGCCCCCCTGAACCCCAAGGCCAACCGCGAGAAGATGACCCAGGTGAGTGGCCCGCTACCTCTTCTGGTGGCCGCCTCCCTCCTTCCTGGCCTCCCGGAGCTGCGCCCTTTCTCACTGGTTCTCTCTTCTGCCGTTTTCCGTAGGACTCTCTTCTCTGACCTGAGTCTCCTTTGGAACTCTGCAGGTTCT
+
ABBBBBAAFFFFGGGGGFFBGDGG?E2BFEGHGGGGEGEEECGHEGGGE?GEFGGHHHHGGGGGGEGGGGGHGHHGGGGFGHHHHEGFG/<BCGHHFHHHHHAGEHHFHHHGGHCFGCFGHHH0GHHHHHHGHHGGGGGHGHHGGGGGGGGGGGGGGG?BDBGGGGFFFFFFFFFFFFFFFFFFFFFFFFFFFFFFFFFFFFFFFFFFFFFFFFFFFFFFFFFFFFF9BFFFFFFFFFFFFFFFFFFFFFF
@M05620:37:000000000-D9766:1:1101:10808:8958 1:N:0:93
ACCACACCTTCTACAATGAGCTGCGTGTGGCTCCCGAGGAGCACCCCGTGCTGCTGACCGAGGCCCCCCTGAACCCCAAGGCCAACCGCGAGAAGATGACCCAGGTGAGGGGCCCGCTACCTCTTCTGGTGGCCGCCTCCCTCCTTCCTGGCCTCCCGGAGCTTCGCCCTTTCTCACTGGTTCTCTCTTCTGCCGTTTTCCGTAGGACTCTCTTCTCTGACCTGAGTCTCCTTTGGAACTCTGCAGGTTCT
+
BBBAABBBFFFFGGGGFGG5GDGFGAABAAGG3FFEDGGGGHHHHGGGGEGGGHGHHHHCEGGGGAEEGGGFHFHGGGFHAEHHHGA/BGC@BGGH1GFFHH/?F?11?0/>ADG?C@-<G000D<=00=/C.C@CCDEEG/9CFF9CC0CAFF.CE=@--;;/9-9AF;FFFB/9BB/BFF/99B9BFB/9BB@.DFFFFDFFAD/:/9/9BF/:/BB/FFF.BBFFBFFFFF/B/BF9BF//9BF.;99
@M05620:37:000000000-D9766:1:1101:6547:8958 1:N:0:93
GAGGCTGCTTTGGAAGAAACTCATAGATTACTGCAACAGTTCCCCCTGGACCTGGAAAAGTTTCTTGCCTGGCTTACAGAAGCTGAAACAACTGCCAATGTCCTACAGGATGCTACCCGTAAGGAAAGGCTCCTAGAAGACTCCAAGGGAGTAAAAGAGCTGATGAAACAATGGCAAGTAAGTCAGGCATTTCCGCTTTAGCACTCTTGTGGATCCAATTGAACAATTCTCAGCATTTGTACTTGTAACTG
+
AAAB>AFBFFFDGBFGGGBGGGHHHGGHHGGHHHCHFHFGHDFGGGECEFGHHHEBB32FBFHFHHGBBG3GHHHBBFFGHGFHHEFHFGAGGHHGGHHHHFBFHH@BFFHH?FFGHGF?EEHBFGHBB??GFGHBFHHH33BBBGHF?GFGGFFB2F<@DFGGDHH?GHFDFG?F?F??FF=FF>GFG<FF1=<C<<ED<D=D0CDDGDGGH0<GFGGGGGHHFH:C0C9C;CFGGGG;BF9F99;FC;C
@M05620:37:000000000-D9766:1:1101:20434:8970 1:N:0:93
GAGGCTGCTTTGGAAGAAACTCATAGATTACTGCAACAGTTCCCCCTGGACCTGGAAAAGTTTCTTGCCTGGCTTACAGAAGCTGAAACAACTGCTACCCGTAAGGAAAGGCTCCTAGAAGACTCCAAGGGAGTAAAAGAGCTGATGAAACAATGGCAAGTAAGTCAGGCATTTCCGCTTTAGCACTCTTGTGGATCCAATTGAACAATTCTCAGCATTTGTACTTGTAACTGACAAGCCAGGGACAAAAG
+
AAABBBFBFFFFGGGGGGGGFGFGHHHHHHHGHHHHFGHGHHHHHGGGHHHHHHHHHHGHFHHHGHHHHHHHHHHHHHHHHHHHHHHHHHHHHHHGHH2F1FGG1B3G?B1GGHGFHHHHHFGFGGHG3F////BFGGECFHDBGGHGHFGHC<<FCCCF2@2@>FG100/1<11@CD..FH111F1FGH11><<G<G0CD=00=<DCFCGHHHFCCGC::00<FGBCHHCGG:9C0..;9...EEE./C/
@M05620:37:000000000-D9766:1:1101:27615:8972 1:N:0:93
GAGGCTGCTTTGGAAGAAACTCATAGATTACTGCAACAGTTCCCCCTGGACCTGGAAAAGTTTCTTGCCTGGCTTACAGAAGCTGAAACAACTGCCAATGTCCTACAGGATGCTACCCGTAAGGAAAGGCTCCTAGAAGACTCCAAGGGAGTAAAAGAGCTGATGAAACAATGGCAAGTAAGTCAGGCATTTCCGCTTTAGCACTCTTGTGGATCCAATTGAACAATTCTCAGCATTTGTACTTGTAACTG
+
A3AAA>CAFFFFGGGGAGGFGGHHHGDGHFGHFH4ABFFBFGHHHGAFGFHHHHHGGE2BBGHHGHHHHHHHHHHHHHHHGHHHHHHBF3BCFHHHHGHGHHHH4FGHHHHHGHHHHGEEEEGHFC3FGGFHGHFHD?GHBFHHF2FFGGDE2FDGGCFHHHFHHGHHHHFHHHHHHGHH1GGHHHHHGHHHHH.EDDGFHHHHGHHHHD0C:CGCG:GHHHGHH/C0CHGGGGEFGGGGFGFGGF0BFBF
@M05620:37:000000000-D9766:1:1101:13094:8975 1:N:0:93
ACCACACCTTCTACAATGAGCTGCGTGTGGCTCCCGAGGAGCACCCCGTGCTGCTGACCGAGGCCCCCCTGAACCCCAAGGCCAACCGCGAGAAGATGACCCAGGTGAGTGGCCCGCTACCTCTTCTGGTGGCCGCCTCCCTCCTTCCTGGCCTCCCGGAGCTGCGCCCTTTCTCACTGGTTCTCTCTTCTGCCGTTTTCCGTAGGACTCTCTTCTCTGACCTGAGTCTCCTTTGGAACTCTGCAGGTTCT
+
CDDCCCCAFFFFGFGGGGGGGGHHGEEBEFGFHGGGGGGGGHGHHGGGFGGGGHHHGHHGGGGGGGGGGGGHHHHGGGGHGGHHHGGGGGCGGGHHHHGHHHHHFHGGHGDFGHHGGGGGHHHHHHHFDGB?GHGGGGGEGHHGHGGGGEFGFFGGGEBA?DGFGACFFFEFFFFFFFFFFFFFFFFFFFFFEFFDDBEFFFFFFFFFFBFFFFFFFFFFFFHF/FFFFFFFEFFFFFFFFFFFFFFFFFF
@M05620:37:000000000-D9766:1:1101:4430:8984 1:N:0:93
GAGGCTGCTTTGGAAGAAACTCCTAGATTACTGCCACAGTTCCCCCTGGACCTGGAAACGTTTCTTGCCTGGCTTACAGAAGCTGAAACAACTGCCAATGTCCTACAGGATGCTACCCGTCCGGAAAGGATCCTCGCCGACTACACGGGCGTACCAGAGCTGATGAACCAATGTCAAGTCAGTCAGGCCTTTACGCTTTCGCACTCTTGTGGATCACCTTGAACACTTCTCCGCATGTTTCATTGTCCCTG
+
BBBBBBFBFFFFGGGGGGFGGG4FDFGG6FAGF54BGFBB5DFEGEEFHHHHHG2FHH3FGGHHGGHDHHGHFGG3FGH5BF@3F33BFGEHHHHHG3BBFFGH4BGHFFB3BBGG11/??//E</>0FBFHHD1/>/<//B/0@0/<A/>>-->=0<./<C<<DGHHHGEEB:GFGF0:0;CG0;C:./;:0;EGGGG0EAF;-;;BFBF.:B0.;/;BFB;:/.;BFF/9D;-;.//99/;BFFBF9FF
@M05620:37:000000000-D9766:1:1101:18312:8985 1:N:0:93
ACCACACCTTCTACAATGAGCTGCGTGTGGCTCCCGAGGAGCACCCCGTGCTGCTGACCGAGGCCCCCCTGAACCCCAAGGCCAACCGCGAGAAGATGACCCAGGTGAGTGGCCCGCTACCTCTTCTGGTGGCCGCCTCCCTCCTTCCTGGCCTCCCGGAGCTGCGCCCTTTCTCACTGGTTCTCTCTTCTGCCGTTTTCCGTAGGACTCTCTTCTCTGACCTGAGTCTCCTTTGGAACTCTGCAGGTTCT
+
BBBBBBBAFFFFGGGGGGFGGGHHGEGAAEHHHGGGDGE?AHHHHGGGAFGGGGFHHHHGGCFGGGGGGGGHHHHGGGGHGHHHHGGGGG@DGFFFHFHHHHHHGHHFHHHGGHHGGGGGHHGHHHHHHHHGHHGGGGGHGHHGHGGGGGGGGGGGGG?BCDGGGGCFFFFFFFFFFFFFFFFFFFFFFFFFFFFDFFFFFFFFFFFFFFFFFFFFFFFFFFFFBFFFFFFFFFFFFFFFFFFFFFFFFFF
@M05620:37:000000000-D9766:1:1101:18558:8988 1:N:0:93
ACCACACCTTCTACAATGAGCTGCGTGTGGCTCCCGAGGAGCACCCCGTGCTGCTGACCGAGGCCCCCCTGAACCCCAAGGCCAACCGCGAGAAGATGACCCAGGTGAGTGGCCCGCTACCTCTTCTGGTGGCCGCCTCCCTCCTTCCTGGCCTCCCGGAGCTGCGCCCTTTCTCACTGGTTCTCTCTTCTGCCGTTTTCCGTAGGACTCTCTTCTCTGACCTGAGTCTCCTTTGGAACTCTGCAGGTTCT
+
BBBAABBBFFFFGGGGFGGDG5GBGEEBEEHHFGGEGGGGGHHHHGGGFGGGHHGHHHHGGGGGGGGGGGGHHFFGGGGHEFHHHGEEGGDC@GFHGGFHHHHHGHHHHHHGGHGGGGGGHHHHHHHFHHH?FGGGGGGHGHHGHGGGGGGGGGGGGF@@GGGGGGBFBBFFFFFFFFFFFFFFFFFFFFFFFFBFFFFFFFFFDFFFFFFFFFFFFFFFFFFFFFFFFFFFFFFFFFFFFFFFFFFFFFF
@M05620:37:000000000-D9766:1:1101:13406:8992 1:N:0:93
ACCACACCTTCTACAATGAGCTGCGTGTGGCTCCCGAGGAGCACCCCGTGCTGCTGACCGAGGCCCCCCTGAACCCCAAGGCCAACCGCGAGAAGATGCCCAGGTGAGTGGCCCGCTACCTCTTCTGGTGGCCGCCTCCCTCCTTCCTGGCCTCCCGGAGCTGCGCCCTTTCTCACTGGTTCTCTCTTCTGCCGTTTTCCGTAGGACTCTCTTCTCTGACCTGAGTCTCCTTTGGAACTCTGCAGGTTCTA
+
3AAB3>>AFFBFBFBGGGBGGGHFEEEBAEFFFFGEEGGCEGDCGEEGGGEFFHHHEFGGG@C/BEGGGGFFBFGFGDEFFG?CFEEFCD@DFGHFFHGHHFHFFGHHHHGGGEFGGGCHFHFHHGHGGHCHFGGGGGHGHHGHHGGGFGGGGFGGGD-;AFFGGGFFABFFFFFFFFFFFFFFFFFFFFFFFFDBFFFFFFFFFFEFFFFFFFFFBFFFFFFBFFFFFFFFFFFFFFFFFFFFFFAFFFB
@M05620:37:000000000-D9766:1:1101:5472:9054 1:N:0:93
GAGGCTGCTTTGGAAGAAACTCATAAATTAGTGCAACAGGTCCGGATGAACATGGATAAGTATCTTGGCTAGCTTACAGAATCTGGTACAACTGCCACTGTTCTACAGGATGATACCCGTAAGGAAAGGCTCCTAGAAGACTCCAAGGGAGTAAAAGAGCTGATGAAACAATGGCAAGTAAGTCAGGCATTTCCGCTTTAGCACTCTTGTGGATCCAATTGAACAATTCTCAGCATTTGTACTTGTAACTG
+
A3ABAAFBFFDFGFFGGGGGG4BDF5D66B4DF5DDCG2233B22A2A3DB55B2A5D3BD555ABB33A3B355A3535B5BF555D@DFGHBGFG3BGG4BGH4F33BB334BG3FEEEEHEGHFGAGH0/FFHBG3GCDGHF11/C/<??1221?0@<CGHHF1><@FHBGFEBFH1<GGFFDFH.F11<F.>CEGHHHGG<CDDD0<A<0<GHF0GCHFHFGHHGH0;CBBBBBFGBFFG00;BFFB
@M05620:37:000000000-D9766:1:1101:26137:9059 1:N:0:93
ACCACACCTTCTACAATGAGCTGCGTGTGGCTCCCGAGGAGCACCCCGTGCTGCTGACTGAGGCCCCCCTGAACCCCAAGGCCAACCGCGAGAAGATGACCCAGGTGAGTGGCCCGCTACCTCTTCTGGTGGCCGCATCCCTCCTTCCTGGCCTCCCGGAGCTGCGCCCTTTCTCACTGGTTCTCTATTCTGCCGTTTTCCGTAGGACTCTCTTCTCTGACCTGCGTCTCCTTTGGAACTCTGCAGGTTCT
+
>11>AAAAFFFDFGG13B1ABA110BA0A0BG1FEA0AE?EHHFHGGGAAFCFDGFHG1B1FFGF/>EGEF0G1GGGC?C>AGGEGG/E/<</BCB11DFFHEHECGD0GF/FCGC/CGCHFF1>F1DDGFCFHC--<C/C0CEHGHBGFG.CG..;.-:A?FGF@@C@AFE00CBFFFBB//;FF/;BBB9BF@;AFEFFBFFFFFFFFFFFFFFFFF/9FFF-;B@-BFFFFFFFFFFFFFFBFFFBBB
@M05620:37:000000000-D9766:1:1101:8773:9065 1:N:0:93
ACCACACCTTCTACAATGAGCTGCGTGTGGCTCCCGAGGAGCACCCCGTGCTGCTGACCGAGGCCCCCCTGAACCCCAAGGCCAACCGCGAGAAGATGACCCAGGTGAGTGGCCCGCTACCTCTTCTGGTGGCCGCCTCCCTCCTTCCTGGCCTCCCGGAGCTGCGCCCTTTCTCACTGGTTCTCTCTTCTGCCGTTTTCCGTAGGACTCTCTTCTCTGACCTGAGTCTCCTTTGGAACTCTGCAGGTTCT
+
CCCCCCBCFFFFGGGGGGGGGGHHGFGFHGHHHGGGGGGGGHHHHGGGGGGGHHHHHHHGGGGGGGGGGGGGHHHGGGGHGHHHHGGGGGFGGGHHHHHHHHHHGHHHHHHGGHHGGGGGHHHHHHHHGHHGHHGGGGGHGHHGHGGGGGGGGGGGGDCAFGGGGGFFFFFFFFFFFFFFFFFFFFFFFFFFFFFFFFFFFFFFFFFFFFFFFFFFFFFFFFFFFFFFFFFFFFFFFFFFFFFFFFFFFFF
@M05620:37:000000000-D9766:1:1101:26580:9077 1:N:0:93
ACCACACCTTCTACAATGAGCTGCGTGTGGCTCCCGAGGAGCACCCCGTGCTGCTGACCGAGGCCCCCCTGAACCCCAAGGCCAACCGCGAGAAGATGACCCAGGTCAGGGTCCCTCTTCCTCTTCTGGTGTCCCCCCCTCTCCTCCCTGCCCTCCCGCAGCTTCGCCCTTTCTCACTGTTTTCTTCTGCTTCCGTTTTCCGTAGCATTCTCTTCTCTCACCTGATTCTCCTTTGTACCTCTTCAGGTTCG
+
BBBABAABFFFFGGFGGGGGGGFHGGGGGGGHHGGGEGGAFHGHHGGGGGGG5FGHHHHGGGGFGGEGGGGCGHHGGGGHGHHHAFGGGDGGGAH2F22<FC/?<11??000?FG1F<1>111F1>1=F=<<<G0<<---;/:/0/;./0.../9;..---;/00-;9;9/;B///:F//9:.///;9//;//;9/;;./;./...//////9/;/////:;9/:;FB/:9//;///////;/F////BF-
@M05620:37:000000000-D9766:1:1101:12380:9083 1:N:0:93
ACCACACCTTCTACAATGAGCTGCGTGTGGCTCCCGAGGAGCACCCCGTGCTGCTGACCGAGGCCCCCCTGAACCCCAAGGCCAACCGCGAGAAGATGACCCAGGTGAGTGGCCCGCTACCTCTTCTGGTGGCCGCCTCCCTCCTTCCTGGCCTCCCGGAGCTGCGCCCTTTCTCACTGGTTCTCTCTTCTGCCGTTTTCCGTAGGACTCTCTTCTCTGACCTGCGTCTCCTTTGGAACTCTGCAGGTTCT
+
CCCCCCCAFFFFGFGGGGFGGGHHGFGA4EGGHFEE?EEGDHHHHGGGAEEGFHGFHHGEECCEGGGGGGGHGHHGGFGHGHHHHGGGGGCFGGHEDFHHHHHHGHHDGHHGGHHGGGGGHGHHHHHHHHHGGHGGGGGHGHHGHGGGGGGGGGGGGGG-ABGGGGFFFFFFFFFFFFFFFFFFFFFFFFFFFFFFFFFFFFFFFFFFFFFFFFFFFFFFFFFF.;ABDFFFFFFFFFFFFFFFFFFFFFF
@M05620:37:000000000-D9766:1:1101:15459:9091 1:N:0:93
ACCACACCTTCTACAATGAGCTGCGTGTGGCTCCCGAGGAGCACCCCGTGCTGCTGACCGAGGCCCCCCTGAACCCCAAGGCCAACCGCGAGAAGATGACCCAGGTGAGTGGCCCGCTACCTCTTCTGGTGGCCGCCTCCCTCCTTCCTGGCCTCCCGGAGCTGCGCCCTTTCTCACTGGTTCTCTCTTCTGCCGTTTTCCGTAGGACTCTCTTCTCTGACCTGAGTCTCCTTTGGAACTCTGCAGGTTCT
+
BCBCCCCCFFFFGGGGGGGGGGHHGGGGHGHHHGGGEFGCGHHHHGGGGGGGHHHHGHHGGGGGGGGGGGGHHHHGGGGHGHHHHGGGGGGGGGHHHHFHHHCGEHHHHHFGGHHGGGGGHHHHHHHHHHHGHGGGGGGHGHHGHGGGGGGGGGGGGGGGGGGGGGFFFFFFFFFFFFFFFFFFFFFFFFFFFFFFFFFFFFFADDFFFFFFFFFFFFFFFFFFFFFFFFFFFFF/FFFFFFFFFFFFFFF
@M05620:37:000000000-D9766:1:1101:15435:9109 1:N:0:93
ACCACACCTTCTACAATGCGCTGCGTGTGGCTCCCGAGGAGCACCCCGTGCTGCTGACCGAGGCCCCCCTGAACCCCAAGGCCAACCGCGAGAAGATGACCCAGGTGAGTGGCCCGCTACCTCTTCTGGTGGCCGCCTCCCTCCTTCCTGGCCTCCCGGCGCTGCGCCCTTTCTCCCTGGTTCTCTCTTCTGCCGTTTTCCGTAGGACTCTCTTCTCTGACCTGAGTCTCCTTTGGAACTCTGCAGGTTCT
+
AABBABBBCCCDGFFEFG4AEGGGGGGB2EGAFFDE?EAAEFEHHEGEEFFGGHHHHHG>>@?>BEEGGGGHEGHGGGDHGH?GHGGD<B/CGGHHEHHHHHAFFGHDGFGFFHH-CF<CHHHFFHHHGGGGHGDGGGGHGGGGGGGGGGGGGGGGGCF-9@BBDBFFBCFFFFF/;BFEFFFFFFFFFFFFFFFDFFFFFABFADFFFFFFFFFFFFFFFFFFBFFFFFFFFFFFFFFFFFEFFFFFFFF
@M05620:37:000000000-D9766:1:1101:13144:9150 1:N:0:93
ACCACACCTTCTACAATGAGCTGCGTGTGGCTCCCGAGGAGCACCCCGTGCTGCTGACCGAGGCCCCCCTGAACCCCAAGGCCAACCGCGAGAAGATGACCCAGGTGAGTGGCCCGCTACCTCTTCTGGTGGCCGCCTCCCTCCTTCCTGGCCTCCCGGAGCTGCGCCCTTTCTCACTGGTTCTCTCTTCTGCCGTTTTCCGTAGGACTCTCTTCTCTGACCTGAGTCTCCTTTGGAACTCTGCAGGTTCT
+
ABBBBABBFFFFGGGGGGGGGGHHGEEBGFHHHGGEGGGGGHHHHGGGGEEFHHHHHHHGGGGGGGGGGGGHGHHGGGGHGHHHHGGGGGGGGGHGHHHHHHHGGHHHHGHGGHHGGGGGHHHHHHHHFHHGHHGCGGFHGHHGHGGGGGGGGGGGGBF9@BGGGGFFFFFFFFFFFFFFFFFFFFFFFFFFFFFFFFFFFFFFFFFFFFFFFFFFFFFFFFFFBFFFFFFFFFFFFFFFFFFFFFFFFFF
@M05620:37:000000000-D9766:1:1101:25192:9150 1:N:0:93
GAGGCTGCTTTGGAAGAAACTGACAAATCAGTGACACAAGATCGGAAGACCACATAACCGTACTCTAGTTAGGTATTAGCATCTCGTATCACGTCTCCTCGTAAGAAAAAGATCCTAGAAGCCTCCCAGGGAGTCCCCGCGCTGCTGCCACCCTGGCCCGTCCGTCAGGCATTTCCTCTTTCGCACTCTTGTGGATCCAATTGAACAATTCTCCGCCTTTGTCCTTGTAACTGACAAGCCCGGGACCCAAG
+
BBBBBBFAFFFFGGGGCFGGF5B4B545BB4ADBGDGG2B23B2AAAB2BBA22335B3AB1A1AB55555525D555D3D@BD5?1?31DG1BFGCG32>F1?14BFG11?33BB4?F33BGFHGFHGGGGG?GHGH/CGGGGGH1FGHHHGGGHGH.CCEGGGHGGHHEFFHHG0CGHHHGGGGCFHFGFFFE9FGG0BFGBFFFGFGGGGGEGAEAFB0BFFFFFEFFFF/BFFF?AEB?BBBBD.E.
@M05620:37:000000000-D9766:1:1101:16315:9165 1:N:0:93
ACCACACCTTCTACAATGAGCTGCGTGTGGCTCCCGAGGAGCACCCCGTGCTGCTGACCGAGGCCCCCCTGAACCCCAAGGCCAACCGCGAGAAGATGACCCAGGTGAGTGGCCCGCTACCTCTTCTGGTGGCCGCCTCCCTCCTTCCTGGCCTCCCGGAGCTGCGCCCTTTCTCACTGGTTCTCTCTTCTGCCGTTTTCCGTAGGACTCTCTTCTCTGACCTGAGTCTCCTTTGGAACTCTGCAGGTTCT
+
>>1AA?>AFFFDBGG13ABFAABAABABC0FGHGA00/A/AGEGHGEG//E/AA1BGHFEGG?E/E/EGGGHHH/EFGGAFEHA/?EGG/BC@<GF11?FGHHH/<FGHGFGGHHCGGGGHHHHG0D0GGFGHH-A@.CCEHHG/;FGGFGF?0.AEC?GGG.CF@@A@@FFFFFFFFFB/FFFFFFFFFFFFF@?BFFFFFFEABFFFFFFFFFFFFFFFE9-B-BFFFFFFFEFFFFFFFFFBFF-FFF
@M05620:37:000000000-D9766:1:1101:13269:9203 1:N:0:93
GAGGCTGCTTTGGAAGAAACTCATAGATTACTGCAACAGTTCCCCCTGGACCTGGAAAAGTTTCTTGCCTGGCTTACAGAAGCTGAAACAACTGCCAATGTCCTACAGGATGCTACCCGTAAGGAAAGGCTCCTAGAAGACTCCAAGGGAGTAAAAGAGCTGATGAAACAATGGCAAGTAAGTCAGGCATTTCCGCTTTAGCACTCTTGTGGATCCAATTGAACAATTCTCAGCATTTGTACTTGTAACTG
+
A3AABAFAFFFFGFFGCGFGFGGHDFGHHBHHHHD4FBFDFGHHHGGFAAFHHHHHHHHFFGHHHHHHHHHHHHHHHHHFHHHHFHFHHFGHHHHHHHHHHHHHHHHHHHHHHHHHHHGEEGHGHCCHFHHHGHEHB3FHGGHHHBGGGHGEHHHHEFHGHHHHHHHHHHHHHHHGGGFGDGDHHHGHGHHHHGGGFGGGGHHHEHHHHFHGHHGHH0GHHH0;GCHGFH;CFGGGGGGGGGGGFFF0CFG
@M05620:37:000000000-D9766:1:1101:23711:9211 1:N:0:93
ACCACACCTTCTACAATGAGCTGCGTGTGGCTCCCGAGGAGCACCCCGTGCTGCTGACCGAGGCCCCCCTGAACCCCAAGGCCAACCGCGAGAAGATGACCCAGGTGAGTGGCCCGCTACCTCTTCTGGTGGCCGCCTCCCCCTTCCTGGCCTCCCGGCGCTGCGCCCTTTCTCACTGGTTCTCTCTTCTGCCGTTTTCCGTAGGACTCTCTTCTCTGACCTGAGTCTCCCTTGGAACTCTGCAGGTTCTA
+
CCCCCDDCFFFFGGGGGGGGGGHHGGGGHGHHGGGGGGGGGDGHHGGGEGGGGHGFHHHGGGGGGGGGGGGHHHHGGGGHGHHHHGGGGGGGGGHHHHFHHHGHFHHHHHHGGHHCG-@GHBGHFFHHFDHDHHGGGGGHFDG-FBF00C?FBAFG.A--:--.-9AF-FFE0:000:F:F0000:0B00;BF=;DFF0F.:..A:0//:00;:000;:0;:///;:0:B/;F/B0FB0:000::A:FF00
@M05620:37:000000000-D9766:1:1101:19816:9217 1:N:0:93
ACCACACCTTCTACAATGAGCTGCGTGTGGCTCCCGAGGCGCACCCCGTGCTGCTGACCGAGGCCCCCCTGAACCCCAAGGCCAACCGCGAGAAGATGACCCAGGTGAGTGGCCCGCTACCTCTTCTGGTGGCCGCCTCCCTCCTTCCTGGCCTCCCGGAGCTGCGCCCTTTCTCACTGGTTCTCTCTTCTGCCGTTTTCCGTAGGACTCTCTTCTCTGACCTGAGTCTCCTTTGGAACTCTGCAGGTTCT
+
?AAAAAABFFFFGGGGAF5AF5FFEEAEEGFGHGGG?EG2AEEFGGEEAAEG5GGBDGHCFG?EFEEEGGGHHGHGGGGGGHHHHGGCGGBCFGHHEGFDGHEFFGHFHFGFFHHGGFFFHHHHHHHHGHGDFFGGGGGGGGGGFFFGFFGGGGGGGGGGFFFFFFFFFFFFFFFFFFFFFFFFFFFFFFFFFFFDFFFFFFFFFFFFFFFFFFFFFFFFBFFFFFFFFFFFFFFFFFBBFFFEFFF;BFB
@M05620:37:000000000-D9766:1:1101:8518:9231 1:N:0:93
ACCACACCTTCTACAATGAGCTGCGTGTGGCTCCCGAGGAGCACCCCGTGCTGCTGACCGAGGCCCCCCTGAACCCCAAGGCCAACCGCGAGAAGATGCCCAAGGTGAGGGGCCCGCTACCTCTTCTGGTGGCCGCCTCCCCCTTTCCTGGCCTCCCGGAGCCCCGCCCTTTCTCACTGGTTCTCTCTTCTGCCGTTTTCCGTAGGACTCTCTTCTCTGACCTGAGTCTCCTTTGGAACTCTGCAGGTTCT
+
CCCCCCCCFFFFGGGGGGGGGGHHGGGEHGHHHGGGGGGGGHHHHGGGGGGGHHHHHHHGGGGGGGGFGGGHHHHGGGGHGHHHHGGGGGGGGGHHHH2?22/?/11100</<@C----</000==<D0<:.;.-A-.EE..;-.;;000/C90;CAA--::...-:C-:B009BF00B/::0:0:09;900:0-.9B9F0A:F..;0//09BB99000;F/B///;B0B0BF0::BBFF90B00B.AF90
@M05620:37:000000000-D9766:1:1101:21963:9232 1:N:0:93
ACCACACCTTCTACAATGAGCTGCGTGTGGCTCCCGAGGAGCACCCCGTGCTGCTGACCGAGGCCCCCCTGAACCCCAAGGCCAACCGCGCGAAGATGACCCAGGTGAGTGGCCCGCTACCTCTTCTGGTGGCCGCCTCCCTCCTTCCTGGCCTCCCGGAGCTGCGCCCTTTCTCACTGGTTCTCTCTTCTGCCGTTTTCCGTAGGACTCTCTTCTCTGACCTGAGTCTCCTTTGGAACTCTGCAGGTTCT
+
BBBBBBB3CFFFGGGGGG5BGGHHGEGBAEHHHFFEEFGGGHGHHGGAEGGGHHHHHHHEEFGGGGGGGGGGFHHGGEGHGHHHHGGGGG/BDGGDGGGHHGAFFGH?FHHEFHGCC?@DFGFHFHHHFHHGGHGGGAFGGFGGGFGGGGFGGGGGEDF999FBFCAFCFFFFFFBFFFEFFFBBFFFFFFFFFFFFFFFFDFA../BFFFFFBBFFFFFFFFF/;BBFFFFFFFFFFFFFFFFEFFFFFF
@M05620:37:000000000-D9766:1:1101:6397:9238 1:N:0:93
ACCACACCTTCTACAATGAGCTGCGTGTGGCTCCCGAGGAGCACCCCGTGCTGCTGACCGAGGCCCCCCTGAACCCCAAGGCCAACCGCGAGAAGATGACCCAGGTGAGTGGCCCGCTACCTCTTCTGGTGGCCGCCTCCCTCCTTCCTGGCCTCCCGGAGCTGCGCCCTTTCTCACTGGTTCTCTCTTCTGCCGTTTTCCGTAGGACTCTCTTCTCTGACCTGAGTCTCCTTTGGAACTCTGCAGGTTCT
+
CDDDCCDEFFFFGGGGGGGGGGHHGEGEHGHHHGGGGGGGGHHHHGGGGGGGHHHHHHHGGGGGGGGGGGGHHHHGGGGHGHHHHGGGGGGGGGHHHHHHHHAFFHHHHHHGGHHGGGGGHHHEHHHHHHHGHHGGGGGHGHHGHGGGGGGGGGGGGGGGGGFGGGFFFFFFFFFFFHHFFFFFFFFFFFFFFFFFFFFFFFFADFFFFFFFFFFFFFFFFFFFFFFFFFFFFFHFFFFFFFHFFFFFFFF
@M05620:37:000000000-D9766:1:1101:21950:9244 1:N:0:93
ACCACACCTTCTACAATGAGCTGCGTGTGGCTCCCGAGGAGCACCCCGTGCTGCTGACCGAGGCCCCCCTGAACCCCAAGGCCAACCGCGAGAAGATGACCCAGGTGAGTGGCCCGCTACCTCTTCTGGTGGCCGCCTCCCTCCTTCCTGGCCTCCCGGAGCTCCGCCCTTTCTCACTGGTTCTCTCTTCTGCCGTTTTCCGTAGGACTCTCTTCTCTGCCCTGAGTCTCCTTTGGAACTCTGCAGGTTCT
+
CCCDEEEEFFFFGGGGGGGGGGHHGGGGHGHHHGGGGGGGGHHHHGGGGGGGHHHHHHHGGGGGGGGGGGGHHHHGGGGHGHHHHGGGGGGGGGHHHHHHHGHHEHB10=?/?GE---->00<D1<=G0=C.C.<C-.CG:/C:G1C/1</C.0=E?C-9-9<00.<D=FF01:111<FBF010110<<1<1B0-DFF.FB90.<.00//00<1<<:F1:B.<.:::<:F0FFFFFFF00:<10<BFF00<
@M05620:37:000000000-D9766:1:1101:7088:9298 1:N:0:93
ACCACACCTTCTACAATGAGCTGCGTGTGGCTCCCGCGGAGCACCCCGTGCTTCTGACCGAGGCCCCCCTGAACCCCAAGGCCAACCGCGAGAAGCTGACCCCGGTGAGTGGCCCGCTACCTCTTCTGGTGGCCGCCTCCCTCCTTCCTGGCCTCCCGGAGCTGCGCCCTTTCTCACTGGTTCTCTCTTCTGCCGTTTTCCGTCGGACTCTCTTCTCTGACCTGAGTCTCCTTTGGAACTCTGCAGGTTCT
+
AAAABAAAFFFFGFGBGGG5GGHHGGGGAEGHCFGE2EF00A1FGGGFB?EF5DGHHHHGEE/EFGGGGGGC3FGGGG?GCEHHEGGCGGGGDDH1?G1GHH/>->->FGFEGHGDGGGGHHHHGCGCGGGFHGGGGGGGGGGGBFFFFFFGGGGGF?@BFBAFF;FFFABFFFFFFFFFFFFFFFFFFFFFFFAFDFEFF?F.@@DFFFFFFFBBFFFFFFFBBFFFFFFFFFF//9BFFFFEFFFFFFF
@M05620:37:000000000-D9766:1:1101:4657:9301 1:N:0:93
GAGGCTGCTTTGGAAGAAACTCATAGATTACTGCAACAGTTCCCCCTGGACCTGGAAAAGTTTCTTGCCTGGCTTACAGAAGCTGAAACAACTGCCAATGTTCTACAGGATGGTACCCGAGAGGAAAGGCTCATAACAGACTACAAGGGAGAAAAAGCGCTGAAGAAACCAGGACAAGAAAGACAGGCATTTCCGCTCTAGCACTCTTGTGGCTACACTTGAACACTTCTCAGCATTTGTACTTGACACTG
+
BBBBBBFBFFFFGGGGGGGGFGHFGHHHFHHFHHHH4BFAGHHHHGGGHGGHHGHFGFFHFHHHHHHGHHHHHHHHHHGHHHHHHGGHHHHHHHHGHHHHG4B4BBB3BB3B1B443B?///>/B2B0B?303BG43B3B?22222B/??//<@<0/0?@/><11??<<0F.>..0>00001/<CC.<.<DD0DDE.-=C0<0<<:GHHC0..C0/0/9;00;0;/0C0B9FFB0;FGE90CFF00009/9
@M05620:37:000000000-D9766:1:1101:27912:9317 1:N:0:93
GAGGCTGCTTTGGCAGAAACTCAGAAATTACTGCCACAGGATCGGCAGTCCATCTAACCGTTTCCTCGCTGGCGACCAGGAGCTCGCACCACTTCCCCTGTCCTAAAGGATGCTCCCCGTCCGGCCCGGCTCCTCGCCGCCTCCCCGGGAGTCACCGCGCTGCTGAACCAATGGCAAGTCCGTCAGGCCTTTCCGCTTTAGCACTCTTGTGGCTCCCCTTGCCCACTTCTCAGCATTTGTCCTTGTCCCTG
+
AAB3ABFBFFFFG4BECGGFA4B4B5AD545DA5G3AG2223B22A2ABAFGGDDB5BFEB133DDD10BB>E00>EEA?BFGGB1/>>>B??BGFGFFFH3FHF4FGDCG3CG1GGGGGG/>DDC@CGGDGGHHGGGGCDGGGGGGGGCBGFGFFABGGGGDFGFG/C.9FBFFFFFFFFFFFFFFFFFFFFFFFFFFBBFFFFFFFFFF?.9BEEDFFF/FFB9FFFFF/BFBFFFFFFFFFFF//;F9
@M05620:37:000000000-D9766:1:1101:10474:9328 1:N:0:93
GAGGCTGCTTTGGAAGAAACTCATAGATTACTGCAACAGTTCCCCCTGGACCTGGAAAAGTTTCTTGCCTGGCTTACAGAAGCTGAAACAACTGCTACCCGTAAGGAAAGGCTCCTAGAAGACTCCAAGGGAGTAAAAGAGCTGATGAAACAATGGCAAGTAAGTCAGGCATTTCCGCTTTAGCACGCTTGTGGATCCAATTGAACAATTCTCAGCATTTGTACTTGTAACTGACAAGCCAGGGACAAAAG
+
A3AAABFACFFFFFFGFEGGGGFFHGH66FA5DBGFCFHDGGHBFGEFCGFGFBCFAF2BBDGHFHFAGDGFEGFFHGFGHHHHFFFGGFHHEHH@GG21BE/>BBGHHC11@1?3BFG?FG?3BFGHFF/FEEFGFDGFH2?FD2BFDH2FC2@G2FC<2@FG22?F00G1?<GG?/><.<F1F1-->CCHHGH00<D<=DG0;C0:0000<;<:GGCGCHCGCHHGGGGB;BFFFGGGBC..:CEGFF/
@M05620:37:000000000-D9766:1:1101:16547:9336 1:N:0:93
GAGGCTGCTTTGGAAGAAACTCATAGATTACTGCAACAGTTCCCCCTGGACCTGGAAAAGTTTCTTGCCTGGCTTACAGAAGCTGAAACAACTGCCAATGTCCTACAGGATGCTACCCGTAAGGAAAGGCTCCTAGAAGACTCCAAGGGAGTAAAAGAGCTGATGAAACAATGGCAAGTAAGTCAGGCATTTCCGCTTTAGCACTCTTGTGGATCCAATTGAACAATTCTCAGCATTTGTACTTGTAACTG
+
AAABBBFBFFFFGGGGGGGGGGDGFGHHHHHGHHHHGFGFGHHHHGGGHHHHHHHHHHFGFGHHHHHHHHHHHHHHHHHHHHHHHHHHHHHHHHHHGFHHHHHHFHHHHHHHHHHHHHGEGGHHHFHHHGHHGHGGG3GHHHHHFFHGGHGGFHHHHFHHHHBHHHHHHHHHHHHHHGHHHHHHHHHHHHHHHGGGGGGHHHHHHHHHHFHGHHHHHFHHHHFHHGHHHHGGGGGGGGGGGGGGGGF0FGG
@M05620:37:000000000-D9766:1:1101:18199:9340 1:N:0:93
ACCACACCTTCTACAATGAGCTGCGTGTGGCTCCCGAGGAGCACCCCGTGCTGCTGACCGAGGCCCCCCTGAACCCCAAGGCCAACCGCGAGAAGATGACCCAGGTGAGTGGCCCGCTACCTCTTCTGGTGGCCGCCTCCCTCCTTCCTGGCCTCCCGGAGCTGCGCCCTTTCTCACTGGTTCTCTCTTCTGCCGTTTTCCGTAGGACTCTCTTCTCTGACCTGAGTCTCCTTTGGAACTCTGCAGGTTCT
+
AAAAAABA4CCDGFBGFGFFGFGHGGFB4EGAFFDFD?EGDHDFHGGAAEEFFGFHHGHAE?CGGGGGGCGHCGHGGDEHEEFGHFGEGGCC?AFC2FFFHHHHGHH1FGHGGGFCFC@AHDFHHHGHHHHGHGGGGGGHAGCGHGGGGGFGGGGEGD-;-AA/C?BDFFFFFBF/BFBBFFFFFBFFFFFBFF-ADFFFF./.9DBFFFFBFFFFFFF9FFFF/B/;FFFBBFFF//;BFFB//;FFFFF
@M05620:37:000000000-D9766:1:1101:11783:9348 1:N:0:93
GAGGCTGCTTTGGAAGAAACTCATAGATTACTGCAACAGTTCACCCTGGACCTGGAAAAGATTCTTGCCTGGATTACAGAAGCTGAAACAACTGCTACCCGTAAGCGAAGGCTCCTAGAAGACTACAAGCGAGTAAAAGAGCTGATGAAACAATGGCAAGTAAGTCAGGCATTTCCGCTTTAGCACTCTAGTGGATCCAATTGAACAATTCTCAGCATTTGTACTTGTAACTGAAAAGCGAAGGACAAAAG
+
AAA1>1BAFFFFBABB1B1BG1FDFHDGHBAFEG11FGFAFDDFFHFCGBBFGGH011EG/BGDF2DBBFG/B1B1BBBG1BBFB1@1B>>/@BB@1B0B/B/B01//////BFF1BE1BF1BB1BBBB/?/<BBGGFGGB<11B<DGH11@GF11G@</??F<@<G?<0?111??>...<==<D<1>000==.0CG/0CD000=C;CG;0;;;0/;;0000<C000;B000B:000/;.;-;;CFFFBA;
@M05620:37:000000000-D9766:1:1101:18190:9355 1:N:0:93
ACCACACCTTCTACAATGAGCTGCGTGTGGCTCCCGAGGAGCACCCCGTGCTGCTGACCGAGGCCCCCCTGAACCCCAAGGCCAACCGCGAGAAGATGACCCAGGTGAGTGGCCCGCTACCTCTTCTGGTGGCCGCCTCCCTCCTTCCTGGCCTCCCGGAGCTGCGCCCTTTCTCACTGGTTCTCTCTTCTGCCGTTTTCCGTAGGACTCTCTTCTCTGGCCTGAGTCTCCTTTGGAACTCTGCAGGTTCT
+
CCCCCCCCFFFFFGGGGGGGGGHHGEGACEHGHGGGGGGGGHHHHGGGGGGGHHHGHHHGGGGGGGGGGGGHHHHGGGGHGHHHHGGGGGGGGGHHHHGHHHHHGHHHHHHGGHHGGGGGHHHHGHHHHHHGHHGGGGGHGHHGHGGGGGGGGFGGGGGGGGEFGAFFFFFFFFFFFFFFFFFFFFFFFFFFFFFFFEFFFFFFFFFFFFFFFFFFFFF0;FFF/BFFFFFFFFFFFFFFFFFFFFFFFFF
@M05620:37:000000000-D9766:1:1101:12711:9380 1:N:0:93
GAGGCTGCTTTGGAAGAAACTCATAGATTACTGCAACAGTTCCCCCTGGACCTGGAAAAGTTTCTTGCCTGGCTTACAGAAGCTGAAACAACTGCCCCTGTCCTACAGGATGCTCCACGAAAGGCCCGGATCATAGCCTAATCCACTAAAGTACCCGAGCAAATGAACCCATGTCAAGTACGTAAGGCCTTTCCGCTTTCGCACTCTTGTGGATCCAATTACCCACTTCTCAGCCTTTTTCATTGTACATG
+
ABBCCCFCFFFFGGGGGGGGGGGHGHHHHHHHHHHHHHHGHHHHHGGGHHHHHHHHHHGHGFHHHHHHHHHHHHHHHHHHHHHHHHGHHHHHHHH3FFGBFHHHH@GGFGCGHD3F32?/??EHFAEE/EFG0G3BCG3B23@FHE222<2@>2@@CDGG/0??1<1F..<0>1>F1>FG<CC0.<<GEFFHGF.;EFG0CE.ADGG009C.:F0FFGGB0;0;09.;;090;;/;9=00:9:BFFEF9BB
@M05620:37:000000000-D9766:1:1101:12583:9396 1:N:0:93
ACCACACCTTCTACAATGAGCTGCGTGTGGCTCCCGAGGAGCACCCCGTGCTGCTGACCGAGGCCCCCCTGAACCCCAAGGCCAACCGCGAGAAGATGACCCAGGTGAGTGGCCCGCTACCTCTTCTGGTGGCCGCCTCCCTCCTTCCTGGCCTCCCGGAGCTGCGCCCTTTCTCACTGGTTCTCTCTTCTGCCGTTTTCCGTAGGACTCTCTTCTCTGACCTGAGTCTCCTTTGGAACTCTGCAGGTTCT
+
AABABBBBFFFFGGGGGGGFG5GGGFEBEAGHCGGEGGGGGHHHHGGGGGGGHHHHHHHEEGGGGDGGGGGFHFHGGGGHCEHHHGGEGGGCCGCH1GGHHHHG/GFGHGFGGHHCCC-@GDGHFGHHFHFAGG@DCDAHGHHGHFGFFGBGGGGGGG?;-?FBFBBFBBFFFFFFFFFFFFFFFFFFFFFFFFBDFFFFFFFFFFFFBFFFFFFBFFFFFFFF/BFFFFFFFFFFFFFFFFFFFFFFFFF
@M05620:37:000000000-D9766:1:1101:22347:9397 1:N:0:93
ACCACACCTTCTACAATGAGCTGCGTGTGGCTCCCGAGGAGCACCCCGTGCTGCTGACCGAGGCCCCCCTGAACCCCAAGGCCAACCGCGAGAAGATGACCCAGGTGAGTGGCCCGCTACCTCTTCTGGTGGCCGCCTCCCTCCTTCCTGGCCTCCCGGAGCTGCGCCCTTTCTCACTGGTTCTCTCTTCTGCCGTTTTCCGTAGGACTCTCTTCTCTGACCTGAGTCTCCTTTGGAACTCTGCAGGTTCT
+
BBBBBBBBFFFFGGGGGGGGGBGHGGG2EEGHHGGGDGCEGHHHHGGGGGGGHHHHHHHGGGGGGGGGGGGHHHHGGGGHGHHHHGGGGGGGGGHHHHHHHHHHGHHHHHHGGHHGGGGGHHHHHHHGHHHGHHGGGGGHGHHGHGGGGGGGGGGGGGGAGGGGGGFFFFFFFFFFFFFFFFFFFFFFFFFFFFFDFFFFFFFFDFFFFFFFFFFFFFFFFFFFFFFFFFFFFFFFFFFFFFFFFFFFFFF
@M05620:37:000000000-D9766:1:1101:11550:9438 1:N:0:93
ACCACACCTTCTACAATGAGCTGCGTGTGGCTCCCGAGGAGCACCCCGTGCTGCTGACCGAGGCCCCCCTGAACCCCAAGGCCAACCGCGAGAAGATGACCCAGGTGAGTGGCCCGCTACCTCTTCTGGTGGCCGCCTCCCTCCTTCCTGGCCTCCCGGAGCTGCGCCCTTTCTCACTGGTTCTCTCTTCTGCCGTTTTCCGTAGGACTCTCTTCTCTGACCTGAGTCTCCTTTGGAACTCTGCAGGTTCT
+
CBBCCCCCFFFFGGGGGGGGGGHHGGGGHGHHHGGGGGGGGHHHHGGGGGGGHHGHHHHGGGGGGGGGGGGHHHHGGGGHGHHHHGGGGGGGGGHHHHHHHHGGGHHGHHGGGHHGGGGGHHHHHHHHHHHGHHGGGGGHGHHGHGGGGFGGGGGGGDC?DDFFGAFFFFFFFFFFFFFFBFFFFFFFFFFFFFFDFFFFFFFFFFFFFFFFFFFFFFFFFFFFFFFFFFFFFFFBBFFFFFFFFFFAFFF
@M05620:37:000000000-D9766:1:1101:12200:9444 1:N:0:93
ACCACACCTTCTACAATGAGCTGCGTGTGGCTCCCGAGGAGCACCCCGTGCTGCTGACCGAGGCCCCCCTGAACCCCAAGGCCAACCGCGAGAAGATGCCCAGGTGAGTGGCCCGCTACCTCTTCTGGTGGCCGCCTCCCTCCTTCCTGGCCTCCCGGCGCTGCGCCCTTTCTCACTGGTTCTCTCTTCTGCCGTTTTCCGTAGGACTCTCTTCTCTGACCTGAGTCTCCTTTGGAACTCTGCAGGTTCTA
+
AAA1AAAAFFFFGGGFDG1AG1GFG0BA0AFF1AFA0EEECHHHHGGECEEGFHGGHHGA@ECFGCGGGGGEHEHGGGAG//FGHG//>C/<<CGFDFFFHHHGHHHHHHGGHHGGGGGHHHHHHHHGFHGHGGGGGGEEHHGHHGGGGFGFGEGGA@-@A@@F<@B@-BBFFFFFFFFFFFFFFFFFFFFFF@FFFFFFFFFFFFFFFFFFFFFFFF/FFFFFBFFFFFFFFFFFFFFFFFFFFFFFFFB
@M05620:37:000000000-D9766:1:1101:14945:9458 1:N:0:93
GAGGCTGCTTTGGAAGAAACTCATAGATTACTGCAACAGTTCCCCCTGGACCTGGAAAAGTTTCTTGCCTGGCTTACAGAAGCTGAAACAACTGCTACCCGTAAGGAAAGGCTCCTAGAAGACTCCAAGGGAGTAAAAGAGCTGATGAAACAATGGCAAGTAAGTCAGGCATTTCCGCTTTAGCACTCTTGTGGATCCAATTGAACAATTCTCAGCATTTGTACTTGTAACTGACAAGCCAGGGACAAAAG
+
>11>AAFAFFFFGGGG1CFGGGBFGFGHHFHHHH11BBF1FHHHHGEFCGHHHHFHHHCGFHHHHHHHHHHHHHHHHHHGHHHHHEHHHEGHHHHHFGHHGGGFHHHHFHHHHHGHHHHHHGHHHHFHHGGHEFFD>2BCGHHHFHHFFGHHCHHHGHHGHF2GFHHHFFHGHHHHEFGGGHHGHHHHHHHGHGHGHHHHHHHFHHHHHHHHHHHHHHHHHH0GHHHGGG:GHHGGBFEGFGGGGGE.;FB
@M05620:37:000000000-D9766:1:1101:13269:9474 1:N:0:93
ACCACACCTTCTACAATGAGCTGCGTGTGGCTCCCGAGGAGCACCCCGTGCTGCTGACCGAGGCCCCCCTGAACCCCAAGGCCAACCGCGAGAAGATGACCCAGGTGAGTGGCCCGCTACCTCTTCTGGTGGCCGCCTCCCTCCTTCCTGGCCTCCCGGAGCTGCGCCCTTTCTCACTGGTTCTCTCTTCTGCCGTTTTCCGTAGGACTCTCTTCTCTGACCTGAGTCTCCTTTGGAACTCTGCAGGTTCT
+
BCCCCCCCFFFFGGGGGGGGGGHHGEGEHGHHHGGGGGGGGHHHHGGGEGGGHHFHHHHGGGGGGGGGGGGHHHHGGGGHGHHHGGGGGGGGGGHHHHHHHHGHGHHHHHHGGHHGGGGGHHHHHHHHHHHGHHGGGGGHGHHGHGGGGGGGGGGGGGGGGGGGGGFFFFFFFFFFFFFFFFFFFFFFFFFFFFFFFFFFFFFFFFFFFFFFFFFFFFFFFFFFFFFFFFFFFFFFFFFFFFFFFFFFFFF
@M05620:37:000000000-D9766:1:1101:17252:9492 1:N:0:93
ACCACACCTTCTACAATGAGCTGCGTGTGGCTCCCGAGGAGCACCCCGTGCTGCTGACCGAGGCCCCCCTGAACCCCAAGGCCAACCGCGAGAAGATGAACCAGGTGAGGGGCCCGCTACCTCCTCTTGTGGCCGCCTCCCTCCCTCCTTGCCTCCCCGAGCCTCGCCCTTTCTTACTTGTTCTCTCTTCTGCCGGTTTCCGTAGGGCTCTCTTCTCTTACCTGAGTCTCCTTTTGAACTCTTCAGGTTCT
+
CCCDDCCDFFFFGGGGGGGGGGHHGGGGHGHHHGGGGGGGGHHHHGGGGGGGHHHHHHHGGGGGGGGGGGGHHHHGGGGHGHHHHGGGGGGGGGHHHHH2FH0/?111=0/>-AD----<C00.</00<00;.C-:A..=E//;.=/C/0=0C00;E.;--9-//.-;D-;F0000:00;0;000000;0000;--;DF0B.::;A./../00;000000;B00//0;00;0;F0:.;00:0000;B:F0:
@M05620:37:000000000-D9766:1:1101:7684:9500 1:N:0:93
ACCACACCTTCTACAATGAGCTGCGTGTTGCTCCCGAGGAGCACCCCGTGCTTCTGACCGAGTCCCCCCTGCACCCCAAGGCCAACCGCGAGAAGCTGAACCCGGGTAGGTGCCCGCCACCCCTTCTTGGTGGCCGCTTCCCTCTTTCCTGGCCCCCCGAGCCTCGCCCCTTCTCACCTGGTTTCCCCTCCTGCCGTTTTCCTCAGGCCCCCCTCCCTTGCCTTACGCCTCCTTTGGAATCTTCCGGATCT
+
1A1>A1AAFFFF3FGD3BF1FFGHEEEG0FGH1BF?E0EA/B/BGGGEABEA1DBEGHHECE/BFHFGGGG/0BFFG?EEFHHH/EEEEEE>>?C1B1BGGHA/>/?/?/?F1??/<--<F.-.<<0000<<.C.-:-.;C/0;/<0<000/;..;A??9-9-/---9;----//;B-/;-B/-///-;--9/;-9;BF-B//9///;----99----:-/;///9----;-;9F/;/////9//---;-/
@M05620:37:000000000-D9766:1:1101:18726:9508 1:N:0:93
GAGGCTGCTTTGGAAGAAACTCATAGATTACTGCAACAGTTCCCCCTGGACCTGGAAAAGTTTCTTGCCTGGCTTACTGAAGCTGAAACAACTGCCAATGTCCTCCAGGCTGAACCACGTGCGGCCAGAATCCTCGAAGCCACCAAGAGAGTCAACGAACTAATGAAACCAAAGCAAGTCAGTCAGGCCTTACCGCTTTCGCACTCTTGAGGCAACAATTGCCAACATCTGCGCTTTTGTCCTTGAACCTG
+
BABCCCFCFFFFGGGGGGGGGGHHHHHHHHHHHHHHFHHHHHHHHGGGHHHHHHHHHHHHHHHHGHHHHHHHHHHHHFHHHGHHHHHHBHHHHHHHHHHHHGFHG3B@3?F1B3BF1?///?//<<>/03B?FGH<ECF/02=@FG00@=C=D1F1EF///1=>GG1>10...><1<GGHG0=DD0CF.<C00/.;A.E0:AAE-/0BF00/..:CFEFG=9C099.;:F00-;-;.F0/:0::90:0;/.
@M05620:37:000000000-D9766:1:1101:4155:9578 1:N:0:93
ACCACACCTTCTACAATGAGCTGCGTGTGGCTCCCGAGGAGCACCCCGTGCTGCTGACCGAGGCCCCCCTGAACCCCAAGGCCAACCGCGAGAAGATGACCCAGGTGAGTGGCCCGCTACCTCTTCTGGTGGCCGCCTCCCTCCTTCCTGGCCTCCCGGAGCTGCGCCCTTTCTCACTGGTTCTCTCTTCTGCCGTTTTCCGTAGGACTCTCTTCTCTGACCTGAGTCTCCTTTGGAACTCTGCAGGTTCT
+
ABB@ABBBFFFFGGGGFGGFGGHHGEGGHFHHFGGGGGGGGHHHHGGGGGGGGHHHHHHGGGGGGGGGGGGHHHHGGGGHGHHHHGGGGGGGFGHHHHHHHHCFFHHHHHHGGHHGGGGGHHHHHHHGHHHGHHGGGGGHGHHGHGGGGFGGGGGGGC??FDGGGGFFFFFFFFFFFFFFFFFFFFFFFFFFFFFDFFFFFFF?ADFFFFFFFFFFFFFFFFFFEFFFFFFFFFFFFFFFFFFFFFFFFFF
@M05620:37:000000000-D9766:1:1101:18727:9600 1:N:0:93
GAGGCTGCTTTGGAAGCAACTCATAGATTACTGCCCCAGTTCCCCCTGGCCCTGGAACAGTTTCTTGCCTGGCTTACAGAAGCTGAAACAACTGCCAATGTCCTACAGGATGCTACCCGTAAGGAAAGGCTCCTAGAAGACTCCCAGGGAGTAAAAGAGCTGATGAAACAATGGCAAGTAAGTCAGGCATTTCCGCTTTAGCACTCTTGTGGATCCAATTGAACAATTCTCAGCATTTGTACTTGTAACTG
+
>1>>A1B>FFB@1FG11BBFFGBF3DFGG1BGHH00AABADGGHHGAFA0BBGFFHH10BDGGHDFDHHHHHHH01BEHFHHHBF@GGH0FHGGHF1BFGHHHHBFGHG>GFGGBGHFGE@/BG10<FGFGHGFDGG1B1CGGH/0FFCFBE0@2@G/GHHH1?GHHHHGGFHFFHHGGFHGFGGHHGEHGHDDCG.CEFGFHHGHHHGGFGHEHHFCHHHH0GGGGGGGGGGGGGGGGBFGGGGFBFFGG
@M05620:37:000000000-D9766:1:1101:14736:9642 1:N:0:93
GAGGCTGCTTTGGAAGAAACTCATAGATTACTGCAACAGTTCCCCCTGGACCTGGAAAAGTTTCTTGCCTGGCTTACAGAAGCTGAAACAACTGCTAACCGTAAGGAACGGCTCCTAGAAGACTCCCAGGGAGTACCCGAGCTGATGAAACCATGGCAAGTAAGTCAGGCATTTCCGCTTTCGCACTCTTGTGGATCCAATTGAACAATTCTACGCATTTGTCCTTGTAACTGACAAGCCCGGGACACAAG
+
BB@BBBFBFFFFGGGGGGGGGGHGHHHHHHHHFHHHHHHGHHHHHGGGHHHFHGHHHGHHHHHHHHFHHHHHHGHGHHHHHGHHFFHHHHHHHHGH4EEEEB?E1BFE11?EEGGHFH333BFGHHEFH/EE/??F?B?</<EHFHF>GHE0?GHFHF1/1?FFGGGHGFG1<FHGEGG.F0=ADFGHHHHGHGHHHHHBGHCGGGHHHHFH00CCGAEFFFFFFG0;CFGGGBFGFGGE.-;;9DFFFEA
@M05620:37:000000000-D9766:1:1101:10912:9675 1:N:0:93
ACCACACCTTCTACAATGAGCTGCGTGTGGCTCCCGAGGAGCACCCCGTGCTGCTGACCGAGGCCCCCCTGCACCCCAAGGCCAACCGCGAGAAGATGACCCAGGTGAGTGGCCCGCTACCTCTTCTGGTGGCCGCCTCCCTCCTTCCTGGCCTCCCGGAGCTGCGCCCTTTCTCACTGGTTCTCTCTTCTGCCGTTTTCCGTAGGACTCTCTTCTCTGACCTGAGTCTCCTTTGGAACTCTGCAGGTTCT
+
AAAABABBFFFFGGGGGGGGGGHHGGGEGGHHHGGGGGGFGHDHHGGGEFGFFHFHHHHGGFCGGGGGGGG1FFGFGGGHEHHHEGGCGGFGFFHFHHGHHHGEEHH1FGGFGHHGGGGGHHHGHHHHGHGGHFGGGGGHGHHGGGGGGFGGGGGGGFAGGGGGGGFFFFFFFFFFFFFBFFFFFFFFFFFFFFFFFFFFFFF?DFFFFFFFFFFFFFFBFFFF/FFFFFFFFFFBFFFFFFFFFFFFBFF
@M05620:37:000000000-D9766:1:1101:28420:9680 1:N:0:93
ACCACACCTTCTACAATGAGCTGCGTGTGGCTCCCGAGGAGCACCCCGTGCTGCTGACCGAGGCCCCCCTGAACCCCAAGGCCAACCGCGAGAAGATGACCCAGGTGAGTGGCCCGCTACCTCTTCTGGTGGCCGCCTCCCTCCTTCCTGGCCTCCCGGAGCTGCGCCCTTTCTCACTGGTTCTCTCTTCTGCCGTTTTCCGTAGGACTCTCTTCTCTGACCTGAGTCTCCTTTGGAACTCTGCAGGTTCT
+
BCCAABBCFFFFGGGGGGGGGGHHGEEEFGHHHGGFGGGGGHGHHGGGEGFGHHHHGHHGGGGGGGGGGGGHGHHGGGGHGHHHHGGGGGGGGGHHHHHHHHACFGHFHHHGGHHGG@FGHHHHHHHGHHFGHHGGGGGHGHHGGGGGGGGGGGGGG.?-ADGGGGFFFFFFFFFFFFFFFFFFFFFFFFFFFFFFFFFFFFFFFAFFFFFFFFFFFFFFFFFFFFFBFFFFFFFFFFFFFFEFFFFFFFF
@M05620:37:000000000-D9766:1:1101:20982:9683 1:N:0:93
GAGGCTGCTTTGGAAGAAACTCATAGATTACTGCAACAGTTCCCCCTGGACCTGGAAAAGTTTCTTGCCTGGCTTACAGAAGCTGAAACAACTGCTACCCGTAAGGAAAGGCTCCTAGAAGACTCCAAGGGAGTAAAAGAGCTGATGAAACAATGGCAAGTAAGTCAGGCATTTCCGCTTTAGCACTCTTGTGGATCCAATTGAACAATTCTCAGCATTTGTACTTGTAACTGACACGCCAGGGACAAAAG
+
B?BBBAFBFFFFFGGGGGFGBGHHGHHGFFHHHGHFCGHAEGHGHGGGCEGFGFFH3F2GGHHHHHHHHFFGHHHHHDFGHHHHFHHHHG?GHHHHHGBBEEEEC3GHG1B?F1FGFHHFFFH3CGHHHGAGEFGHHHHGH0FFHFGHHHDFHFBGBFFCGF2DGHHEFFFFHFG<DDDDFGH>FDC0GHFGHGF<CH0FGGGFGGGFGGGHHGHGFHCHHC0FGHF0CCHFFHGB0;BEDB..9CEFFF/
@M05620:37:000000000-D9766:1:1101:26610:9683 1:N:0:93
GAGGCTGCTTTGGAAGAAACTCATAGATTACTGCAACAGTTCCCCCTGGACCTGGAAAAGTTTCTTGCCTGGCTTACAGAAGCTGAAACAACTGCCACTGTCCTAAAGGATGCTACCCGTAAGGCCCGGCTCCTCGCAGCCTCCCAGGGAGTAACAGAGCTGCTGAAACAATGGCAAGTAAGTCAGGCATTTCCGCTTTAGCACTCTTGTGGCTCCACTTGACCAATTCTCAGCATTTGTCCTTGTCACTG
+
AAB>AAFAFFFFGBBFAGBFGFGHH5DDGE4FF54AFGEA55D32BAFAFG2GFH23B2BBGH5FGH5AGEGHGHFHGHHGHHHH33FG3BFGHHHH3FGHFHH44BEFFHFBHDGHG1EE/E33?/>EGFGGFGGC<</?F2/<2@FG/??0111F0?0?<1FG=F1F<>G1GGHCEGF0=DGF0</.<DHHGGGGGGFHHHCG/<CGGGG.CFFF/;CF000:.:0;FFFCF0FGGF00CFGGG00;BF
@M05620:37:000000000-D9766:1:1101:27864:9687 1:N:0:93
ACCACACCTTCTACAATGAGCTGCGTGTGGCTCCCGAGGAGCACCCCGTGCTGCTGACCGAGGCCCCCCTGAACCCCAAGGCCAACCGCGAGAAGATGACCCAGCTGAGCGGCCCGCTACCTCTTCTGGTGGCCGCCTCCCTCCTTCCTGGCCTCCCGGAGCTGCGCCCTTTCTCACTGGTTCTCTCTTCTGCCGTTTTCCGTAGGACTCTCTTATCTGACCTGAGACTCCTTTGGAACTCTGCAGGTTCT
+
BBBBBBBBFFFFGGGGGGGGGGHHGEDGHGHHHGGG?FGCGGHHHGGGEFGGBHHGGHHGGGFGGGGGGGGGHHHGGGGHFHHHHGCEG/@FGGHHHHEFCCA/0<?101>>C?CD@---/<DDGHFH00:CFCDGCGFGFFGGGGFF90:AFFGG?CAGFB.FF-BFAFFFFFEBFFFFBFFFFFFFFFFFF/9ADFFFF?FF..9BFBFFFFBFFFF//BFF/B//;/:BFB/99/FFF//;B/A9/:;
@M05620:37:000000000-D9766:1:1101:21615:9693 1:N:0:93
ACCACACCTTCTACAATGAGCTGCGTGTGGCTCCCGAGGAGCACCCCGTGCTGCTGACCGAGGCCCCCCTGAACCCCAAGGCCAACCGCGAGAAGATGACCCAGGTGAGTGGCCCGCTACCTCTTCTGGTGGCCGCCTCCCTCCTTCCTGGCCTCCCGGAGCTGCGCCCTTTCTCACTGGTTCTCTCTTCTGCCGTTTTCCGTAGGACTCTCTTCTCTGACCTGAGTCTCCTTTGGAACTCTGCAGGTTCT
+
CCCCCCCCFFFFGGGGGGGGGGHHGGGGHGHHHGGGGGGGGHHHHGGGEGGGHHHHGHHGGGGGGGGGGGGHHHHGGGGHGHHHHGGGGGGGGGHHHHHHHHHHGHHHHHHGGHHGGGGGHHHHHHHHHHHGHHGGGGGHGHHGHGGGGGGGGGGGGFGCGGGGGGFFFFFFFFFFFFFFFFFFFFFFFFFFFFFDFFFFFFFFFFFFFFFFFFFFFFFFFFFFFFFFFFFFFFFFFFFFFFFFFFFFFFF
@M05620:37:000000000-D9766:1:1101:9972:9708 1:N:0:93
ACCACACCTTCTACAATGAGCTGCGTGTGGCTCCCGAGGAGCACCCCGTGCTGCTGACCGAGGCCCCCCTGAACCCCAAGGCCAACCGCGAGAAGATGACCCAGGTGCGTGGCCCGCTACCTCTTCTGGTGGCCGCCTCCCTCCTTCCTGGCCTCCCGGGGCTGCGCCCTTTCTCACTGGTTCTCTCTTCTGCCGTTTTCCGTAGGACTCTCTTCTCTGACCTGCGTCTCCTTTGGAACTCTGCAGGTTCT
+
BBBABBBBFFFFGGGGGGGDGDHHGFGEGEFGHGGGGGGGGHHHHGGGGGGGHHHHHHHGGGGGGGGGGGGHHHHGGGGHGHHHHGGGGGDGGGHHHHHHHHGH/GG1</?/CH.----<CDGFH<DH00C<GA@CFAEHFBFAGFGFGGBFF9FGED---9-9.9BFFFFFFFF/9FFFFFFBFBFF/9BBFEDFFFAFED99D?/9BFFFFB//9B9/BBF.:99-9FFFFFFFFFBBFFFFFFEFFBF
@M05620:37:000000000-D9766:1:1101:2929:9710 1:N:0:93
ACCACACCTTCTACAATGAGCTGCGTGTGGCTCCCGAGGAGCACCCCGTGCTGCTGACCGAGGCCCCCCTGAACCCCAAGGCCAACCGCGAGAAGATGACCCAGGTGAGTGGCCCGCTACCTCTTCTGGTGGCCGCCTCCCTCCTTCCTGGCCTCCCGGAGCTGCGCCCTTTCTCACTGGTTCTCTCTTCTGCCGTTTTCCGTAGGACTCTCTTCTCTGACCTGAGTCTCCTTTGGAACTCTGCAGGTTCT
+
BBBBBBBAFFFFGGGGGGGGGGHHGGGBFEHHHFFFEGGGGHHHHGGGGGGGHHHHHHHGGGGGGGGGGGGGHHHGGGGHGHHHHGGGGGGGGGHGGHFHHHHHGHFHHHFGGHHGGGGGHHHHHGHHHHHGHHGGGGGGGHHGHGGGGGGGGGGGGDDBFGGGGGFFFFFFFFFFFFFFFFFFFFFFFFFFFFFDFFFFFFFFFFFFFFFFFFFFFFFFFFFFEFFFFFFFFFFFFFFFFFFFFFFFFFF
@M05620:37:000000000-D9766:1:1101:3722:9711 1:N:0:93
ACCACACCTTCTACAATGAGCTGCGTGTGGCTCCCGAGGAGCACCCCGTGCTGCTGACCGAGGCCCCCCTGAACCCCAAGGCCAACCGCGAGAAGATGACCCAGGTGAGTGGCCCGCTACCTCTTCTGGTGGCCGCCTCCCTCCTTCCTGGCCTCCCGGAGCTGCGCCCTTTCTCACTGGTTCTCTCTTCTGCCGTTTTCCGTAGGACTCTCTTCTCTGACCTGCGTCTCCTTTGGAACTCTGCAGGTTCT
+
BBBAABB>FFFFGGGGFGBAFFHHGEFBAAGGGBFE?EGGGHHHHGGGAEGGHHHHGHHEEEGGGGGGGGGHHHHGGGGHEGHHHGGCGG<BDGHBFGHHHHHHFHHFGHHGGH?ADGGGHHHHHGHHHHHGHHGGGGGHGHHGHGGGGGGGGGGGGGG;ABFGGGBFBBFFFFFFFFFFFFFFFFFFFFFFFFBFFFFFFFFFFFFFFFFFFFBFFFFFFFFF.BFBFFFFFFFFFFFFFFFFFFFFFFF
@M05620:37:000000000-D9766:1:1101:13901:9711 1:N:0:93
GAGGCTGCTTTGGAAGAAACTCATAGATTACTGCAACAGTTCCCCCTGGACCTGGAAAAGTTTCTTGCCTGGCTTACAGAAGCTGAAACAACTGCTACACGTGATGAAAGCCTCCTAGAAGACTTCAAGGGAGTAAAAGAGCTGATGAAAGAACGGCAAGTAACTCAGGCATTCCCGCTGTACTATCCTCTTGGACCCAATTGTACAACCCTCAGCACTTGTACTTGCAATTGACAAGCTAGCTGCAAAAG
+
A>ABB@FAFFFFGGGGGGGGGGFHFHGHHFHHHHHFGCGGHHHHHGGGHBGHHHHHHHHHGGHHHHHHHHHHHHHHHHHDHHHHHHGHHHHHHH34B33B1F1F3F43B33B32?23FGHEB334BF34B/?E<B4B43?G?B32FBDHH3FA2/?<///>@>2111?0<G1F111?A--<>11111>110=000/<<.<CGG000C0/.:...=CB.0/:C0000;0;00:C9B0099/00/009/00//
@M05620:37:000000000-D9766:1:1101:13883:9715 1:N:0:93
GAGGCTGCTTTGGAAGAAACTCATAGATTACTGCAACAGTTCCCCCTGGACCTGGAAAAGTTTCTTGCCTGGCTTACAGAAGCTGAAACAACTGCTACCCGTAAGGAAAGGCTCCTAGAAGACTCCAAGGGAGTAAAAGAGCTGATGAAACAATGGCAAGTAAGTCAGGCATTTCCGCTTTAGCACTCTTGTGGATCCAATTGAACAATTCTCAGCATTTGTACTTGTAACTGACAAGCCAGGGACACAAG
+
A3>ABAFAFFFFGGGFECFGGGEGHHHHHFGGHH4BFFFDFHHHHGEF2BFFGHEHH32BBGHHHHHHHHHHHHH3GGHGHHHHH3FGHGHHHHHHDGHHGGEGHHHHHHHHHHGHHHGBF3GHHHEGHGGHGGB4443?FGHH2GG3?FHC/GHHHBGGH22@GHHHHHHHHHHHGGGGGFHHHHHHHHHHHGHHHHHGHHGGHHHHHHHHHFHHFHHHHH0CGHHHHGHFHHGGGGGG/AGGEGF.9A9
@M05620:37:000000000-D9766:1:1101:4584:9734 1:N:0:93
GCGGCTGCTTTGGAAGAAACTCATAGATTACTGCAACAGTTCCCCCTGGACCTGGAAAAGTTTCTTGCCTGGCTTACAGAAGCTGAAACAACTGCTACCCGTAAGGAAAGGCTCCTAGAAGACTCCAAGGGAGTAAAAGAGCTGATGAAACAATGGCAAGTAAGTCAGGCATTTCCGCTTTAGCACTCTTGTGGATCCAATTGAACAATTCTCAGCATTTGTACTTGTAACTGACAAGCCAGGGACACCAG
+
>33>AAD>CFFFGGGGF4B4BAABADAGHFHH5FAAFBF5DFHHHGEFBBGBFHFEAFHBBDHHHHFHHHBGH2FCG5FFBBGGGHH3F3FECGH4B@FGEE/?GHGGGF?FG0FHF?E3F?GGHHGGHF<FEG0G221/FBGCBFGDGHHHFHHHGFGAGHGGHHFHHHHHHEHHEFECF<GHGHHC1=0DGEHCGGHGHHGDGCCGHHHHH0=G0;GHHHGFFHGHHGF9B0CB0AEE/A.AEEE?.:9
@M05620:37:000000000-D9766:1:1101:11794:9768 1:N:0:93
ACCACACCTTCTACAATGAGCTGCGTGTGGCTCCCGAGGAGCACCCCGTGCTGCTGACCGAGGCCCCCCTGAACCCCAAGGCCAACCGCGAGAAGATGCCCAGGTGAGTGGCCCGCTACCTCTTCTGGTGGCCGCCTCCCTCCTTCCTGGCCTCCCGGCGCTGCGCCCTTTCTCACTGGTTCTCTCTTCTGCCGTTTTCCGTAGGACTCTCTTCTCTGACCTGAGTCTCCTTTGGAACTCTGCAGGTTCTA
+
BBBBBBBBFFFFGFGGGGGGGGHHGEGEHGHHHGGGGGGGGHHHHGGGEGGGHHHHHHHGGGGGGGGGGGGFHHHGGGCHGHHHEFGGGGBFGCHHHBHHHHHGCCHHHHGGHHGGGCGHHHGHHHEFGEFHHGGGGGHGHHGHHGGEFFFGGGGGGC-A@FFFFFFFFFFFFFFFEFEFFFFFFFFFFFFFFFFFFFFFFFFDFFFFFFFFFFFFFF/FFFFFFBFFFFFFFFFEBFFFFFFFFF.FFF9
@M05620:37:000000000-D9766:1:1101:7162:9776 1:N:0:93
GAGGCTGCTTTGGAAGAAACTCATAGATTACTGCAACAGTTCCCCCTGGACCTGGAAAAGTTTCTTGCCTGGCTTACAGAAGCTGAAACAACTGCCCACCGGAAGGACCGGCTACTAGACTCCTACAAGGGAGAACACGCGATGAAACAACCCTAGCAAATACGTCCAGCCTTGCCGCTTTAGCCCTGTTGAGGCTCCCCTTGAATACTTATCAGCCTTTGTCCTTACATCTAACAAGGCCGGGAAACAAG
+
BBCCDCFCFFFFGGGGGGGGGGHHHHHHHHHHHHHHFHHGHHHHHGGGHHHHHHHHHHHHGHHHHHHHHHHHHHHHHHHHHHHHHHHHHHHHHHH3?3111//>11?1?//>E/234BGF4FG333222/??//?B@2</>/AFH111??=/<<00<1>1>>>.>><.0<./00<<-:-;.:;0:CH.<CG0::..;C.A/./9;900;000;B009;F9;C09;000000;0099F/..;---@AF//9/
@M05620:37:000000000-D9766:1:1101:7882:9800 1:N:0:93
GAGGCTGCTTTGGAAGAAACTCATAGATTACTGCAACAGTTCCCCCTGGACCTGGAAAAGTTTCTTGCCTGGCTTACAGAAGCTGAAACAACTGCTAATGGTCAACAGCATCTCATCCGCAAGTAAAAGCGAGTACAAGAGCTGAAGAAACAAAAACATGTAAGTCAAGAATGGCAGCTAACGCACTCATGTGGACCCAATCACACAATTCGACCCAATTGAACAAGTATCAGCATTTGCACGTCCAACAG
+
CCCCBCFCFFFFGGGGGGGGGGHHHHHHHHHHHHGHFHHHHHHHHGGGGHHHHHHHHHHHGHHHHHHHH53B1FHFFGGHHHHGHG3FFCEHHHH4G4BB3BB43@F2123BD3B43311/>/DBBHFGA//<EG?FGFHG2F2B2B322B2?00/?=22D2DDG2@111=F=GH0//F110<->A-F/00000<0<EA<C/0;0:..00;.=.-;C9CFF09C0/;;C0;0;90;BB00;0.9.;;B0./
@M05620:37:000000000-D9766:1:1101:10566:9814 1:N:0:93
ACCACACCTTCTACAATGAGCTGCGTGTGGCTCCCGAGGAGCACCCCGTGCTGCTGACCGAGGCCCCCCTGAACCCCAAGGCCAACCGCGAGAAGATGACCCAGGGGAGTGGCCCGCTACCTCTTCGGGTGCCCGCTTCCTCCCTTCCTCCCCTCCCTGAGCTCCGTCTTCCCTTACTTGTCCTCTCTCCTGCCGTGTTCCGTAGTCTTCTCTTCTCTGACCTTAGTCTCCCTTTCAACTGGGCCTGGCTT
+
CCCCCCCCFFFFGGGGGGGGGGHHGEGEGGHHHGGGGGGGGHHHHGGGGGGGHHHHHHHGGGGGGGGGGGGHGHHGGGGHGHHHHGGGGGFGGGHHHHH??2?G//>?/>>..>G-----=D0<GF..;.-./;.=-.;000;.9;CFG0/;./C.E/C9CF900..;..00/;090000B00;BFB;0/;:0.-.-;.90;0.9.00;BFFFBF0BFFF0/9000;;;00//;000:90//....;../.
@M05620:37:000000000-D9766:1:1101:9585:9826 1:N:0:93
GAGGCTGCTTTGGAAGAAACTCATAGAATACTCCAACAGTTCCCCAGGGCCCTTGAAACGTTTCTTACCTGGCTACCAGACTCTGCCACAACTGCTACCCGTAAGGAAAGGCTCATCGACTACTCCAAGGGAGTCCAATCGCTGATGCAACCATGGCACGTCAGTCAGGCATTTCCGCTTTCGCACTCTTGTGGCTCCAATTGAACAATTCTCCGCCTTTGTACTTGTAACTGACAAGCCCGGGACACCAG
+
>>1>AAFAFFFFGGGCAGGGGGCHFGH1DBFH1B1BABB1DADGH0A//AE//AAFGDFE0BBB2D21A11B0B100BB0BBB1DB11@BFFB0BB@BB>E?E/01FG0BG/1B1B11F//<<D1B11BF//?CGF1110?/F/<@>1G1@0/@100?1?F</?1111<FFH1=1>CGGCC0.EA-<<<0:0<C.:CEHFGFCH<0=/;FGFG0CB.EEFFG0;;B09;CB0F;FFFFFFA@@@@@---A-
@M05620:37:000000000-D9766:1:1101:14669:9851 1:N:0:93
GAGGCTGCTTTGGAAGAAACTCATAGATTACTGCAACAGTTCCCCCTGGACCTGGAAAAGTTTCTTGCCTGGCTTACAGAAGCTGAAACAACTGCTACCCGTAAGGAAAGGCTCCTAGAAGACTCCAAGGGAGTAAACGAGCTGATGAAACAATGGCAAGTAAGTCAGGCATTTCCGCTTTAGCACTCTTGTGGATCCAATTGAACAATTCTCAGCATTTGTACTTGTAACTGACAAGCCAGGGACACAAG
+
A1AAA1FAFFDB1FGGBCGGGGGHHHHHHHHHHHBBBFFAFGHHHGEFECGGHHHHHD0FFHHHFHFGHHHHHHF1FGHBAFHEC@FHH0GHHFHH1GHHGGEGHHHHFGHHHHGHHHHHF>GHHHCFHGGHGG0>>1??ECGH1GHF1FFG/GHHHBFFHB1FGGHHHHHHHHHHGGGGGGHHHHHHHHGHHGHGHHHGHHHHHHHHHHHHHGHHEHHHHH0CGHHHGFGGGGGGFFGGFGGGGG?.9C.
@M05620:37:000000000-D9766:1:1101:15013:9868 1:N:0:93
ACCACACCTTCTACAATGAGCTGCGTGTGGCTCCCGAGGAGCACCCCGTGCTGCTGACCGAGGCCCCCCTGAACCCCAAGGCCAACCGCGAGAAGATGCCCAGGTGAGTGGCCCGCTACCTCTTCTGGTGGCCGCCTCCCTCCTTCCTGGCCTCCCGGAGCTGCGCCCTTTCTCACTGGTTCTCTCTTCTGCCGTTTTCCGTAGGACTCTCTTCTCTGACCTGAGTCTCCTTTGGAACTCTGCAGGTTCTA
+
BBBBBBBBFFFFGGGGGGGFGDHFGEEEHGHHFGGGGGGGGHHHHGGGEEGGHHHHHHHGGGGGGGFGGGGGHHEGGGGHGHHHHGGCGGGGGGHHHHHHFHHEGHHHHGEEHHGGG?CFHHHHHHHHHHGHHGGGGGHGHHGHHGGGFFGGGGGGGD-B?GGGGGFFFFFFFFFFFFFFFFFFFFFFFFFFFFFFFFFFFFFDFBFFFFFFFFFFFFBFFFFBFFFFFFFFFFFFFFFFFFFFFFAFFFB
@M05620:37:000000000-D9766:1:1101:15024:9883 1:N:0:93
ACCACACCTTCTACAATGAGCTGCGTGTGGCTCCCGAGGAGCACCCCGTGCTGCTGACCGAGGCCCCCCTGAACCCCAAGGCCAACCGCGAGAAGATGCCCAGGTGAGTGGCCCGCTACCTCTTCTGGTGGCCGCCTCCCTCCTTCCTGGCCTCCCGGAGCTGCGCCCTTTCTCACTGGTTCTCTCTTCTGCCGTTTTCCGTAGGACTCTCTTCTCTGACCTGAGTCTCCTTTGGAACTCTGCAGGTTCTA
+
BBBBBAABFFF4FGGGFGGFFDGFGGGGAEGGHGGE2AE2AGFGHGCEBEFC5GBGHHHGCE?EFGGGGGGHHHFGGGFHGHHAGGGCGCGGCFFCDBGHHHHGHFHGHGEFHHCGCCGHHHFFHFHHHHGHHGGGGGHGFHCHFGGGGGGGGGGGGB@--FFFBGFB;FFEFEFFFFFFFFFFFFFFFFFFFB;DFFFFF;F?A9FFFFFFFFFFFBFFFFEBF;/9;BBFFBFFFFFFFFEFFFFFFF9
@M05620:37:000000000-D9766:1:1101:16400:9896 1:N:0:93
GAGGCTGCTTTGGAAGAAACTCATAGATTACTGCAACAGTTCCCCCTGGACCTGGAAAAGTTTCTTGCCTGGCTTACAGAAGCTGAAACAACTGCTACCCGTAAGGAAAGGCTCCTAGAAGACTCCAAGGGAGTAAAAGAGCTGATGAAACAATGGCAAGTAAGTCAGGCATTTCCGCTTTAGCACTCTTGTGGATCCAATTGAACAATTCTCAGCATTTGTACTTGTAACTGACAAGCCAGGGACAAAAG
+
AAAAAAFAFDDFGCDGGGBFFGHHHFHGGHHFGFFHFHGHHGBHHGEFFGFGHHGGBBFGHGHGHHHGFFHHGHHB3BFGFHGGHEFHGH1FGHHHHHBB?E>EFFFFFF1FHHGHHFBFHHHGEHGGD??GEGGGHHGFFFGFGGHHGHHFHGGHHGGFF2@@FGGBCCGHHBGHDDFGGFGBFGBGDFBGFCGCCGFFGGDGHFHHHHHFGGFFH0CGHHGHHFF;;C0;CGFG9..;;;;.;CEFGEF
@M05620:37:000000000-D9766:1:1101:16381:9897 1:N:0:93
GCGGCTGCTTTGGAAGCAACTCATAGATTCCTGCCCCAGTTCCCCCTGTACCTGTAACCGTTTCTTGCCTGGCTTACAGAAGCTGAAACAACTGCTACCCGTAAGGAAAGGCTCCTAGAAGACTCCAAGGGAGTCCCCGCGCTGCTGAAACACTGGCAAGTCCGTCAGGCATTTCCGCTTTAGCACTCTTGTGGATCCAATTGAACAATTCTCAGCATTTGTCCTTGTAACTGACAAGCCAGGGACCAAAG
+
>>>>A>>>CFBB1BFB11BFBB1DDDFGG3DFHH0AF0BBDFHHHGAF12DDAA1DF21ABEFHDGFFGHHHHHB1FGHDFHHBB1FGH0BGHGFH1FHHGGGGHHHHHHHHHHGHGHHFD1FHHH1GHGGHGG011/</>BGG/FG11?G00?GHH01FH11>GHGGHHHHHHHHGGGGG0CGHHHHHHHHHGHHHHHGGGFGGGGGGGGGGFGGFGGGGG0BFGGFGGGGGFGGGFFF-FFFFF---;9
@M05620:37:000000000-D9766:1:1101:15560:9919 1:N:0:93
GCGGCTGCTTTGGAAGAAACTCATAGATTACTGCAACAGTTCCCCCTGGACCTGGAAAAGTTTCTTGCCTGGCTTACAGAAGCTGAAACAACTGCCAATGTCCTACAGGATGCTACCCGTAAGGACAGGCTCCTAGAAGACTCCAAGGGAGTCAACGAGCTGATGAAACAATGGCAAGTAAGTCAGGCATTTCCGCTTTAGCACTCTTGTGGATCCAATTGAACAATTCTCAGCATTTGTACTTGTAACTG
+
A1>AADDAFFFFGGGG1CBGGGHHFGHHHHHHHHD1BFGDGHHHHGGFCEGHHHGHHB0BBGHHHHHHHHHHHHHGHHHHHHHHFBHHHFEGHFGHG1GGHHHHDHHHHGHHHH2FHHGE/EGHB0<FEGHHGH1F11B1FGHHF1BFFHEE0F21?<CCGHBGHHHBGGHHHHHHHGGF1FGHHHHHAGHHHHGGGGGHHHHHHHHHHGHGFHHHG0GGGB9FG/9FGGGGGGFGGGGG0FGGGGF0;FG
@M05620:37:000000000-D9766:1:1101:16716:9954 1:N:0:93
GAGGCTGCTTTGGAAGAAACTCATAGATTACTGCAACAGTTCCCCCTGGACCTGGAAAAGTTTCTTGCCTGGCTTACAGAAGCTGAAACAACTGCCAATGTCCTACAGGATGCTACCCGTAAGGAAAGGCTCCTAGAAGACTCCAAGGGAGTAAAAGAGCTGATGAAACAATGGCAAGTAAGTCAGGCATTTCCGCTTTAGCACTCTTGTGGATCCAATTGAACAATTCTCAGCATTTGTACTTGTAACTG
+
BBBBCCFCFFFFGGGGGGGGGFHHGHHHHGHHHHGFHGGFGHHHHGGGHHHHHHHHHHHHGHHHHHHHHHHHHHHHHHHHHHHHHHHHHHHHHHHHFGHHHHHHEHHHHHHHHHHHHHGGGGHHHHFHHHHHGHFGBDFFHHHHFCGGGHGGCHHHHGHHHHBGHHHHHHHHHHGHHGHHHHHHHHHGFHHHHHGGGGGHGHHHHHHHHHHGHHHHH0GHHHGHHFHHHHGGGGGGGGGGFGGGGGB0FGF
@M05620:37:000000000-D9766:1:1101:5051:9958 1:N:0:93
ACCACACCTTCTACAATGAGCTGCGTGTGGCTCCCGAGGAGCCCCCCGTGCTGCTGACCGAGGCCCCCCTGAACCCCAAGGCCAACCGCGAGAAGATGCCCAGGTGAGTGGCCCGCTACCTCTTCTGGTGGCCGCCTCCCTCCTTCCTGGCCTCCCGGAGCTGCGCCCTTTCTCACTGGTTCTCTCTTCTGCCGTTTTCCGTAGGACTCTCTTCTCTGACCTGAGTCTCCTTTGGAACTCTGCAGGTTCTA
+
AAAAAAA>FFFFGGGFBAFGGBGFEEEECDGHFFF22AEAEG2FEGCEAEEF@GCGFHHF/E/EFGGGGGG2FHHGGGEEFHGH/FDDGGC@@DHFHBHHHHHGHGGHGGGFHGGGG-AGHHHHHHHHHHGGH@FGGGGGGGGGGGGGGFGGGGGGGAGGFFFFFFFFFFFFFFFFFFFBFFFFFFFFFFFFFDDAFFFFFFFFF/FFFFFFFFFFFFFFFFFFFFFFFFFFFFFFFFFFFFFFFFFFFFB
@M05620:37:000000000-D9766:1:1101:13629:9964 1:N:0:93
ACCACACCTTCTACAATGAGCTGCGTGTGGCTCCCGAGGAGCACCCCGTGCTGCTGACCGAGGCCCCCCTGAACCCCAAGGCCAACCGCGAGAAGATGACCCAGGTGAGTGGCCCGCTACCTCTTCTGGTGGCCGCCTCCCTCCTTCCTGGCCTCCCGGAGCTTCGCCCTTTCTCACTGGTTCTCTCTTCTGCCGTTTTCCGTAGGACTCTCTTCTCTGACCTGAGTCTCCTTTGGAACTCTGCAGGTTCT
+
AAAAAAAAFFFFGGGGGGG1G1GFGAEEHGGHCFGGGGGGGHHHHGGGGGGGHHHHHHHGEEGGGCGGGGGBFFFGGGGHCCHHHGGEGGGGCGCGFGBG1F//??1?F?1FFCG-C@@@GHFFGHHGF</.C.<@CCAHGHHGFFFFFFFFG0FGEA@--99/99CAB?FFBFFFFFBFB99/;/B9BBFBFF@-AFFFF9999-9///99/FB/BB/99FF-/-B9//BBB/;//9;BF/9/9;:;;BF
@M05620:37:000000000-D9766:1:1101:23113:9981 1:N:0:93
ACCACACCTTCTACAATGAGCTGCGTGTGGCTCCCGAGGAGCACCCCGTGCTGCTGACCGAGGCCCCCCTGAACCCCAAGGCCAACCGCGAGAAGATGACCCAGGTGAGTGGCCCGCTACCTCTTATGGTGGCCGCCTCCCTCCTTCCTGGACTACCGGAGCTGCGCCCTTTCTCACTGGTTATCTCTTCTGCCGTTTTCCGTAGGACTCTCTTCTCTGACCTGAGTCTCCTTTGGAACTCTGCAGGTTCT
+
AAA?AAAAFFFFGGGF3GF1G1F1E0ABF0FFFFG0EEEEEHHHHGGG?EEFFHFGHHGGCEGGG?EGGGGGHBHGGGGH/CHGFGEECBC@/C0C1FDGHHHHGHHHHFGGG0FGGGGG0GHHH0=DFFHGGHCG-CEHGHHG/;;/;FB/FG/:CAAG@G./;;AF@@FFFFFFFFFFFF/;FFFFFFFFF/@-BFFFFFFFFFF//BFFFFFFFFFFFFFFFFFFFFFFFFFFFFFFFFFFFF?F/FB
@M05620:37:000000000-D9766:1:1101:15649:9982 1:N:0:93
GAGGCTGCTTTGGAAGAAACTCATAGATTACTGCAACAGTTCCCCCTGGACCTGGAAAAGTTTCTTGCCTGGCTTACAGAAGCTGAAACAACTGCCAATGTCCTACAGGATGATCCCCGTGAGAACCGGCTCATAACAGACTAACCGGGAGAAACAGCGCTGCTGAAACAATGACAAGAACGACAGACCTTTCCGCTTTAGCACTCTTGTGGCTAACCTTGCACACTTCTCAGCATTTGTCCTTGACCATG
+
CBCCCCFDFFFFGGGGGGGGGGHHHHHHHHHHHHHHGHHHHHHHHGGGHHHHHHHHHHHHHHHHHHHHHHHHHHHHHHHHGHHHHHHHHHHHHHHHHHHHH4B4FBFEB1BF3FDGFF////?4DB/><><E3FG32BB2BF?220>/>///=?1?GCEF.><1>>1FG<.GF0<0=C///..::;/;.<:CGHGGGFE:BFBFGGGGGF0:.;00/.;:00;:0.;BGFFBBF0BFF0B0;BF00;:0;;
@M05620:37:000000000-D9766:1:1101:13191:9999 1:N:0:93
ACCACACCTTCTACAATGAGCTGCGTGTGGCTCCCGAGGAGCACCCCGTGCTGCTGACCGAGGCCCCCCTGAACCCCAAGGCCAACCGCGAGAAGATGCCCGAGTGGGTGGGCCGCCTCCCCCTCTGGCTGTCCTCCTCCCCCCTTCCCGCCTTCCTGGACTCCCGCCGTTCCTCCCTGTTTCCCTCTTTCTCCCTTTTCCCTTTTTCCCTATCCCTCTCCTCTATGCCCTTTGGCACCTTTGGAGGTCTT
+
CCDDDCCDFFFFGGGGGGGGGGHHGFGEHGHHHGGGGGGGGHHHHGGGGGGGHHHHHHHGGGGGGGGGGGGHHHHGGGGHGHHHHGGGGGGGGGHHHH2?2//>?FF///<-.<---<.....:./000;..0000//9/.9:--.C//.-@..BF00:/;0/:9.9C--;/909/:90:090999//0000;0/;F0:900000;0/000000/:B/;9/0/009000;9/90/00::B000/0:.;990
@M05620:37:000000000-D9766:1:1101:26069:10000 1:N:0:93
ACCACACCTTCTACAATGAGCTGCGTGTGGCTCCCGAGGAGCACCCCGTGCTGCTGACCGAGGCCCCCCTGAACCCCAAGGCCAACCGCGAGAAGATGACCCAGGTGAGTGGCCCGCTACCTCTTCTGGTGGCCGCCTCCCTCCTTCCTGGCCTCCCGGAGCTGCGCCCTTTCTAACTGGTTCTCTCTTCTGCCGTTTTCCGTAGGACTCTCTTCTCTGACCTGAGTCTCCTTTGGAACTCTGCAGGTTCT
+
CCDCDCCCFFFFGGGGGGGGGGHHGGGFHGHHHGGGGGGGGHHHHGGGGGGGHHHHHHHGGGGGGGGGGGGHHHHGGGGHGHHHHGGGGGGGGGHHHHHHHEGHCG11=?G/?GE---<AFDGH0=DH0=G.C.-A@:CHCCH?GBGFFG/CA0CG?C---9;0:9@FAFFB0:0000:FFB00:00BFBFBF09;DF.FF.0:;.00/:0:B:::BF00;/;/:;0:0;0BFFFBBB0:0:00:BFF0:;
@M05620:37:000000000-D9766:1:1101:15436:10003 1:N:0:93
ACCACACTTCTACAATGAGCTGCGTGTGGCTCCCGAGGAGCACCCCGTGCTGCTGACCGAGGCCCCCCTGAACCCCAAGGCCAACCGCGAGAAGATGACCCAGGTGAGTGGCCCGCTACCTCTTCTGGTGGCCGCCTCCCTCCTTCCTGGCCTCCCGGAGCTGCGCCCTTTCTCACTGGTTCTCTCTTCTGCCGTTTTCCGTAGGACTCTCTTCTCTGACCTGAGTCTCCTTTGGAACTCTGCAGGTTCTA
+
CCCCCCCFFFBDGGGGG5BFBFBEEGGHGHHHGGG2AE2EGFHHGGGGAEGHHF3FGHGGGGGGGGGGEFHHHHGGGGHGHHHHGGGGG/B@D?FHHFGHHHHGHHHHHHGGHHGGGGGHHHHHHHHHHHGHHGGGGGHGHHGHHHGGGGGGGGGGGG9CGGGGGGFFFFFFFFFFFFFFFFFFFFFFFFFFFFFFFFFFFFFFFFFFFFFFFFFFFFFFFFFFFFFFFFFFFFFFFFFFFFFFFFFFFFB
@M05620:37:000000000-D9766:1:1101:25245:10006 1:N:0:93
GAGGCTGCTTTGGAAGAAACTCATAGGTTACTGCAAAAGTTCCCCCTGGGCCTGGGAAAGATTCTTGCCTGGCTTACAGAAGCTGAAACACCTGCTACCCGTAAGGAAAGGCTCCTAGAAGACTCCAAGGGAGTAAAAGAGCTGATGAAACAATGGCAAGTAAGTCAGGCATTTCCGCTTTAGCACTCTTGTGGATCCAATTGAAAAATTCTCAGCATTTGTACTTGGAACTGACAATCCAGGGACAAAAG
+
AAAAAAFAFFFFGGGGGGBGFBG3BF11ADGFHFGCHHHHEFGFGE?A//BF////BB/B0BDB22ABB11/BBGHHF1DGHHH11@FG0BEHHHH1GBB/E//BBBFG>0?FH/FFFBFGHHFHGGHGF/F?EGGHHGGHFFHHBGHHHHHHFFFHCBFHDG??GFBCCGGDHGF>?CCCDDHFHHFBGFFH?GGGHHHHGFFH<;CGFFBGHE:<<CGHGFGHEF:;;/9CFFG;0;9;;9.EGGGGGG
@M05620:37:000000000-D9766:1:1101:14704:10013 1:N:0:93
ACCACACCTTCTACAATGAGCTGCGTGTGGCTCCCGAGGAGCACCCCGTGCTGCTGACCGAGGCCCCCCTGAACCCCAAGGCCAACCGCGAGAAGATGACCCAGGTGAGTGGCCCGCTACCTCTTCTGGTGGCCGCCTCCCTCCTTCCTGGCCTCCCGGAGCTGCGCCCTTTCTCACTGGTTCTCTCTTCTGCCGTTTTCCGTAGTACTCTCTTCTCTGACCTGAGTCTCCTTTGGAACTCTGCAGGTTCT
+
CCDDDDDDFFFFGGGGGGGGGGHHGGGFHGHHHGGGGGGGGHHHHGGGGGGFHHHHHHHGGGGGGGGGGGGHHHHGGGGHGHHHHGGGGGGGGGHHHHHHHH=F/?GHFG1=FHH-D?DGCHHFFGHF0</.CGCDG.CGFHHDCFBFFF/CFBFEG.-@--C0BBCFF;FBFBFFFFB/FBFBB9:FFFF0BF-.;FEFF.F...:09FBFFFFFFFFFFFBB//9:0;:0:F0/BBFFFFFBFF?FFFF
@M05620:37:000000000-D9766:1:1101:26071:10019 1:N:0:93
ACCACACCTTCTACAATGCGCTGCGTGTTGCTCCCGCGGATCCCCCCGTGCTTCTGACCGAGTCCCCCCTGACCCCCAAGGCCAACCGCGCGAAGATGACCCAGGTGAGTGGCCCGCTACCTCTTCTGGTGGCCGCCTCCCTCCTTCCTGGCCTCCCGGAGATGCGCCCTTTCTCACTGGTTCTCTCTTCTGCCGTTTTCCGTAGGACTCTCTTCTCTGACCTGAGTCTCCTTTGGAACTCTGCAGGTTCT
+
1A>>A11>BFC1BFGB3B1AE0A0AE?E00DFBBA//AE//E0FGG/>/?B/1B1BBFF/>>>F@F>EEGGC00B?EE?<???/?FG/><<<<<<.11>1>C.>.FCD.=0<C.A@C@?@GCHHHFC0:GHGFFAG@9E?ABFG900;9;9;99A;A9-@@-/9;@-A@-99;FFFBF/-;/;FFFF;FB//9/=9-;-/;BFF;-99BFFF/BBFB;/;BBBF/-;/BBBFBF///;/9;;/9/;9-;9/
@M05620:37:000000000-D9766:1:1101:15431:10020 1:N:0:93
ACCACACTTCTACCATGAGCTGCGTGTGGCTCCCGAGGAGCACCCCGTGCTGCTGACCGAGGCCCCCCCGAACCCCCAGGCCAACCGCGGGAAAATGACCCAGGTGAGTGGCCCGCTACCTCTTCTGGTGGCCGCCTCCCTCCTTCCTGGCCTCCCGGAGCTGCGCCCTTTCTCACTGGTTCTCTCTTCTGCCGTTTTCCGTAGGACTCTCTTCTCTGACCTGAGTCTCCTTTGGAACTCTGCAGGTTCTA
+
AAAAAAAFFF3DG1BBFBFGAFFEEEEGGF0FFFFEEGEECHHHGGEEAEAGFC1BFGEEEGEGGGGG///>EEGG/E/?/?/FFG/////->.01<1>FHHEGGFHHHHGGHHGGC@CHHHHHHFFHHFFFGGGGGGGGGGGGGGGGGGFFFFFFB@-9@FFF@@F@?FFFFFFFFFFFFFFFFFFFFFFFF@AFFFFFFFFFF/BFFFFFFFFFFFBFFFF99BFFFFFFFFFFFFFFFFFFFFFFFF9
@M05620:37:000000000-D9766:1:1101:3809:10053 1:N:0:93
ACCACACCTTCTACAATGAGCTGCGTGTGGCTCCCGAGGAGCACCCCGTGCTGCTGACCGAGGCCCCCCTGAATCCCAAGGCCCACCACGAGAAGATGACCCAGGGGAGTGGCCCGCTACCTCTTCTTGATGCCGCCTCCCTCCTTCCTGGCCTCCCGGAGCTGCGCCCTTTCTCACTTGTTCTCTCTTCTGCCGTTTTCCGTAGGACTCTCTTCTCTTACCTGAGTCTCCTTTTGAACTCTGCAGGTTCT
+
AAA1AAAAFFFFGGGGFGFAF1FEEEEEGCHHCGGFGGGCGHHHHGGGEGGF1BGGHHHGGG?EFAEGGE>BB2BFH1B>/>F/?FF//?///?01>1>1FG/?////>/0?/?G/<--CF<D<GGF0000=0<<<@AAGGFGE/;0C;0=:C:.CE.--A@999:AAA;F///9:F;/B9B9//BB/BB9//;9-;FFFFBFAABBF///:999;BB//;B9//-/999BBFB/9-;B/BB////;-;B9
@M05620:37:000000000-D9766:1:1101:17891:10058 1:N:0:93
ACCACACCTTCTACAATGAGCTGCGTGTGGCTCCCGAGGAGCACCCCGTGCTGCTGACCGAGGCCCCCCTGAACCCCAAGGCCAACCGCGAGAAGATGACCCAGGTGAGTGGCCCGCTACCTCTTCTGGTGGCCGCCTCCCTCCTTCCTGGCCTCCCGGAGCTGCGCCCTTTCTCACTGGTTCTCTCTTCTGCCGTTTTCCGTAGGACTCTCTTCTCTGACCTGAGTCTCCTTTGGAACTCTGCAGGTTCT
+
BBBBBBBBFFFFGGDEFGGGFGHHGEEFHGAFGGGGGGGGGHHCGEEGEGGGFGHFFHHGEGEEFGGGGGGHHHGGGGGGGHHHHGGGGGGGGGHHHHGGHHE/?FFG0?FFEHHGGG--FDGDHHDFGHHGHHCFGG?HGB/C/;0C0BFFG09EG.99-;9FG-=DFCFFFF/9FFFFFFFFBFB/FFFFFF>AAFF/FAFAADFB9FB99FFFFFFB/B9F/.:BFFFBFFFFEFFFFBFF//;FFFF
@M05620:37:000000000-D9766:1:1101:13917:10064 1:N:0:93
ACCACACCTTCTACAATGAGCTGCGTGTGGCTCCCGAGGAGCACCCCGTGCTGCTGACCGAGGCCCCCCTGAACCCCAAGGCCAACCGCGAGAAGATGACCCCGGTGAGTGGCCCGCTACCTCTTCTTGTGGCCGCCTCCCTCCTTCCTGGCCTCCCGGAGCTGCGCCCTTTCTCACTGGTTCTCTCTTCTGCCGGTTTCCGTAGGACTCTCTTCTCTGACCTGAGTCTCCTTTTGAACTCTGCAGGTTCT
+
CCCDDDDDFFFFGGGGGGGGGGHHGFGEHGHHHGGGGGGGGHHHHGGGGGGGHHHHHHHGGGGGGGGGGGGHHHHGGGGHGHHHHGGGGGGGGGHHHHH2FH//>///<11><GH@C--<G<<0D==0=:0<.C-AC:9EG//C:C0C00<.C0.<E.A--C.0B99DF@FFBB0<FB0B:BBB:00<BBBB:B--<DF0F.<.<BB0:B::0BBBF:00:<:/<:0<0BFFFF0<.B:BBB0::BF.BB<
@M05620:37:000000000-D9766:1:1101:18550:10097 1:N:0:93
ACCACACCTTCTACAATGAGCTGCGTGTGGCTCCCGAGGAGCACCCCGTGCTGCTGACCGAGGCCCCCCTGAACCCCAAGGCCAACCGCGAGAAGATGACCCAGGTGAGTGGCCCGCTACCTCTTCTGGTGGCCGCCTCCCTCCTTCCTGGCCTCCCGGAGCTGCGCCCTTTCTCACTGGTTCTCTCTTCTGCCGTTTTCCGTAGGACTCTCTTCTCTGACCTGAGTCTCCTTTGGAACTCTGCAGGTTCT
+
ABABBBABFFFFGGGGGGGGGGHHGGGGHGHHHGGGGGGCGHHHHGGGGGGGFGHHHHHGGGCGFGGGGGGHHHHGGGGHGHHHHGGGGGDGGGHHHHHHHHHHGHHHHHHGGHHGGGGGHHHHHHHHHHHGHHGGGGGHGHHGHGGGGGGGGGGGGGGGGGGGGGFFFFFFFFFFFFFFFFFFFFFFFFFFFFFFFFFFFFFFFFFFFFFFFFFFFFFFFFFEFFFFFFFFFFFFFFFFFFFFFFFFFFF
@M05620:37:000000000-D9766:1:1101:7771:10103 1:N:0:93
ACCACACCTTCTACAATGAGCTGCGTGTGGCTCCCGAGGAGCACCCCGAGCTGCTGACCGAGGCCCCCCTGAACCCCAAGGCCAACCGCGAGAAGATGACCCAGGTGAGTGGCCCGCTACCTCTTCTGGTGGCCGCCTCCCTCCTTCCTGGCCTCCCGGAGCTGCGCCCTTTCTCACTGGTTCTCTCTTCTGCCGTTTTCCGTAGGACTCTCTTCTCTGACCTGAGTCTCCTTTGGAACTCTGCAGGTTCT
+
AAA1AAAAFFFFCGGFBFGBGFGGEEFEGAFH1FFF?EGCEGHHHGGG/AEECGFHHHGGEGEEGEEGGGGHF1GFGFFGFEHHEFEBGCGCC/GGGBFHHG/FFFHHHHGGGHHGGGGGHFHHHGHHHDGGHHCGCGGHGHGGFGGGGFGGGGGEGB?@GGFGG@@F@@FFFFFFFFFFBFFFFFFBFFFFFF@BBFEFFBBABFFFFFFFEFFFFFFFFFEF/BFFFFFEFFBFFFFFFFFFFFFFFFF
@M05620:37:000000000-D9766:1:1101:15225:10157 1:N:0:93
GAGGCTGCTTTGGAAGAAACTCATAGATTACTGCAACAGTTCCCCCTGGACCTGGAAAAGTTTCTTGCCTGGCTTACAGAAGCTGAAACAACTGCCAATGTCCTACAGGATGCTACCCGTAAGGAAAGGCTCCTAGAAGACTAAAAGGGAGTAAAAGAGCTGATGAAACAATGGCAAGTAAGTCAGGCATTTACGCTTTAGCACTCTTGTGGATACAATTGAACAATTCTCAGCATTTGTACTTGTAACTG
+
A?AA>AFACBB4G4BBCGBGGGHHHGGGHFFFGF4DFHFGHDBBBEAAACBFGGFFB32BBDGDFGFBBBGFFGGBBBFGHHBFGB3GBFBFGGHFFHGHH4FGFHHGHHH32F@E2B?>>EGGGFHB0?3FCGB4BGHH332?BFH/<?/C@2GB@C@22@FFDGFFD<?1<F?<1?1<>F1=1<0GC1<<1F>ECE.=00=D0CGDGGCAC;00;CGHG;CGFHG0:<0:CFFFGGGCF0CF99;9;;C
@M05620:37:000000000-D9766:1:1101:22433:10161 1:N:0:93
ACCACACCTTCTACAATGAGCTGCGTGTGGCTCCCGAGGAGCACCCCGTGCTGCTGACCGAGGCCCCCCTGAACCCCAAGGCCAACCGCGAGAAGCTCCCCCCCTTTAGTGGCCCGCTCCTCCTTCTTTCCGCCGCCCCCCTCCTTCCTGCCCTTCTCCAGCGGTGCCCCTTCTCACTGGTTCTCTCTTCTTCCCTTTTCTGTCGTACTCTTTCCTCGGAACTCAGCCTCCTTTCGAACTCTTGAGCCTCC
+
ABBBBBBBFFFFGGGGGGGGFFHGGGGGHDGHHGGG?EG?EGAGHGEGFGFCAFHHHHHGGE0>F?EGGGGHFFGGGGGGFGHEHGGGGGG@/????22?/</--<><1>1G.G.-<<-://;/;CC000:...-;--AD?AE..9;B///;.B/;//9///--9--;/.;AFF//B//.;9B//BF/99//;/.;B9;F//;/.9.9.9/////:/.;9.;9////9...;/B/.:..;////;////;.
@M05620:37:000000000-D9766:1:1101:19273:10162 1:N:0:93
GCGGCTGCTTTGGAAGAAACTCATAGATTACTGCCCCAGTTCCCCCTGGACCTGGAACCGTTTCTTGCCTGGCTTCCAGAAGCTGAAACAACTGCCAATGTCCTACAGGATGCTACCCGTAAGGCCAGGCTCCTCGCCGACTCCCCGGGAGTCAACGAGCTGCTGAAACAATGGCAAGTAAGTCAGGCATTTCCGCTTTAGCACTCTTGTGGATCCAATTGACCAATTCTCAGCATTTGTACTTGTAACTG
+
A1AAA1DAFF@BFGGF11BFAG1G3DFHH1BGHH00B0BBDGHHHGAF/0BBGFAHG1/ABEFHEGHGHHHHHGF0BGHBFGHBG1BGGBFGGGGH1@FGHHHH2GHHGEGHHH2GHHCGE/GH0//?FHHHGH0C//</>CGH//>CGGCG0F11<.CCGH/CFFH0GCEGHHHHHGHB0GGHHHHG.FGGGGGGGGGGGGGGGGGGGGGGBGGGF0=FFB/;B-;BFFFFFFFFFFFF/FFFFF//BFF
@M05620:37:000000000-D9766:1:1101:6492:10163 1:N:0:93
ACCACACCTTCTACAATGAGCTGCGTGTGGCTCCCGAGGAGCACCCCGTGCTGCTGACCGAGGCCCCCCTGAACCCCAAGGCCAACCGCGAGAAGATGACCCAGGTGAGTGGCCCGCTACCTCTTCTGGTGGCCGCCTCCCTCCTTCCTGGCCTCCCGGAGCTGCGCCCTTTCTCACTGGTTCTCTCTTCTGCCGTTTTCCGTAGGACTCTCTTCTCTGACCTGCGTCTCCTTTGGAACTCTGCAGGTTCT
+
BBBBBBBAFFFFGGGGGGAFGFHHGEEBAEHHHFFEDGGGGHHHHGGFGEGGHHHHHHHAEEGGGGGGGGGHGHHGGGGHGHHHHGGGGG>BCGHFFGFHHHGHGHH1C<FFGHFCGGGGHHHHGFFHHHHGHF@FGGGHGFGGHGGGGGGGGGGEFDC-99;FGGFFFFFFFFFFFFFFFFFFFFFFFFFFFFFFFFFFFFFFFFFFFFFFFFFFFFFFFFFF.;DAFFFFFFFFFFFFFFFFFFFFFFF
@M05620:37:000000000-D9766:1:1101:12168:10164 1:N:0:93
ACCACACCTTCTACAATGAGCTGCGTGTGGCTCCCGAGGAGCACCCCGTGCTGCTGACCGAGGCCCCCCTGAACCCCAAGGCCAACCGCGAGAAGATGACCCAGGTGAGTGGCCCGCTACCTCTTCTGGTGGCCGCCTCCCTCCTTCCTGGCCTCCCGGAGCTGCGCCCTTTCTCACTGGTTCTCTCTTCTGCCGTTTTCCGTAGGACTCTCTTCTCTGACCTGAGTCTCCTTTGGAACTCTGCAGGTTCT
+
BBBABBBBFFFFGGGGFGGFGBGHGBEAAAGHGGGGGGGGGHHHHGGGEEGGGHFHHHHGFGFGGGGGGGGGHFHGGGGHGHHHHGGGGGGCCFHFFGGHHHGHFHHFFGHGGHHGGGGGHHHGHHHHHHHGHFGGGGGHGHHGHGGGGGGGGGGGGGGB?DGGGGFFFFFFFFFFFFFFFFFFFFFFFFFFFFFFDFFFFFFFFFFFFFFFFFFFFFFFFFFFFFFFFFFFFFFFFFFFFFFFFFFFFFF
@M05620:37:000000000-D9766:1:1101:6032:10171 1:N:0:93
ACCACACCTTCTACAATGAGCTGCGTGTGGCTCCCGAGGAGCACCCCGTGCTGCTGACCGAGGCCCCCCTGAACCCCAAGGCCAACCGCGAGAAGATGACCCAGGTGAGTGGCCCGCTACCTCTTCTGGTGGCCGCCTCCCTCCTTCCTGGCCTCCCGGAGCTGCGCCATTTCTCACTGGTTCTCTCTTCTGCCGTTTTCCGTAGGACTCTCTTCTCTGACCTGCGTCTCCTTTGGAACTCTGCAGGTTCT
+
AAAAAAA1BFFFGGGGBG1BGFHHGAAA0AFFFAAA0EEECHHHHGG/ABFFFHFCG00A>>@EGGGGGGGFFGHGGGEHGEGHHGEECG/>CGHB?GGGGHAFFF<1?FGEFH/<@-<AGD<GD0=0D=<.G<@CCCCGCCGCFFFF00CGFBGF.C@-9-.9;9-A-A//;9B9//BFFFFFBFBFFFFFFB@-AFFFBFB-BBFFFF//FF9BFFFFFB/;-@9@BFFFB9FEFFFFFFFBBFFFFFB
@M05620:37:000000000-D9766:1:1101:4225:10174 1:N:0:93
ACCACACCTTCTACAATGAGCTGCGTGTGGCTCCCGAGGAGCACCCCGTGCTGCTGACCGAGGCCCCCCTGAACCCCAAGGCCAACCGCGAGAAGATGAACCCGGGTAGGTGCCCGCTACCTCTTCTTGGTGCCGCCTCCCTCCTTCCTTGCCTCCCGGAGCTGCGCCCTTTCTCACTTGTTCTCTCTTCTGCCGGTTTCCGTCGGACTCTCTTCTCTTGCCTGAGGCTCCTTTTGGACTCTTCCGGGTCT
+
CCCCCCCCFFFFGGGGGGGGGGHHGGGGHGHHHGGGGGGGGHHHHGGGEEGGHHHHHHHGGGGGGGGGGGGHHHHGGGGHGHHHHGGGGGGGGGHHHHG2FH/<A/</..=>1FG.@A-CH000=<==D0<<0;-:=.:CE//;:=0C90;9;00;E.;--;;//-;AB-;B///:B/9B9B/////:;99//;-9@DF/;.;.;@9@-////;99/:9/;B;/...:.:E/BFFF-B9/:B///;@-;9:
@M05620:37:000000000-D9766:1:1101:19050:10177 1:N:0:93
ACCACACCTTCTACAATGAGCTGCGTGTGGCTCCCGAGGAGCACCCCGTGCTGCTGACCGAGGCCCCCCTGAACCCCAAGGCCAACCGCGAGAAGATGCCCAGGTGAGTGGCCCGCTACCTCTTCTGGTGGCCGCCTCCCTCCTTCCTGGCCTCCCGGAGCTGCGCCCTTTCTCACTGGTTCTCTCTTCTGCCGTTTTCTGTAGGACTCTCTTCTCTGACCTGAGTCTCCTTTGGAACTCTGCAGGTTCTA
+
BBAABBBBFFFFGGGGGGGFFGHHGEFGH?GHHGGEDGGGGHHHHGGGEGGFFHHHFHHGGGGGGGGGGGGHHHHGGGGHGHHHHGGGGGGCCGFHHFGHHHHGHHHHHHGGHHGGGGGHHHHHHHHHHHGGHGGGGGHGHHGHHGGGGGGGGGGGGGGGGGGGCAFFFFFFFFFFFFFFFFFFFFFFFFFFFDDFFFFFFFFFFFFFFFFFFFFFFFFFFFFFFFFFFFFFFFFFFFFFFFFFFFFFFFF
@M05620:37:000000000-D9766:1:1101:15180:10185 1:N:0:93
GAGGCTGCTTTGGAAGAAACTCATAGATTACTGCAACAGTTCCCCCTGGACCTGGAAAAGTTTCTTGCCTGGCTTACAGAAGCTGAAACAACTGCCAATGTCCTACAGGATGCTACCCGTAAGGAAAGGCTCCTAGAAGACTCCAAGGGAGTAAAAGAGCTGATGAAACAATGGCAAGTAAGTCAGGCATTTCCGCTTTAGCACTCTTGTGGATCCAATTGAACAATTCTCAGCATTTGTACTTGTAACTG
+
AAAAAAFAFFFFFGGGA1GBB11AAGHGBFHHGFHBG0G12GFGHGAFEHHEFAGFHHHHGEFHDD1BGGDGAFFGHHGEGHHFFHHFHFHEGFHFFFHHEGFHFEFFG01GFH2EGAEE??CGF00BGGBAF<<F1<FBHHB1CFDEGHC?FDBFF<GF1<<1@DHHHHHHHEHGHGFFFG1<FHFFGFHGHHGG?FGHFDDG</=0<=:?F0C:00;GHFEGHGH0CGGFGEFEFFBFFFFFF0BBBFF
@M05620:37:000000000-D9766:1:1101:23191:10188 1:N:0:93
ACCACACCTTCTACAATGAGCTGCGTGTGGCTCCCGAGGAGCACCCCGTGCTGCTGACCGAGGCCCCCCTGAACCCCAAGGCCAACCGCGAGAAGATGACCCAGGTGAGTGGCCCGCTACCTCTTCTGGTGGCCGCCTCCCTCCTTCCTGGCCTCCCGGAGCTGCGCCCTTTCTCACTGGTTCTCTCTTCTGCCGTTTTCCGTAGGACTCTCTTCTCTGACCTGAGTCTCCTTTGGAACTCTGCAGGTTCT
+
>AAAA>>AFFCFGGGGFBB1BBBEAE0EGCAFGGGEEAE/BAAFGGAEA/EE1FFCFGH/EE/EFEEEGGGGHHGGGGGF/GHGHGGGGC@C/C0CGFHFHHEF?FGHHFDFEHFGGCGGHHHHGGHEDDHCGCCGGGGGGHHGHGFGGGGGGFFGGCAGG?AFF@@F@@FFFFFFFFFFFFFFFFFFFFFFFE@B?FEFFFFF99BFFFFFFFFFFFFFFFFBFFFFFFFFEFFBFFFBFBFFF/-:;BB
@M05620:37:000000000-D9766:1:1101:5860:10207 1:N:0:93
ACCACACCTTCTACAATGAGCTGCGTGTGGCTCCCGAGGAGCACCCCGTGCTGCTGACCGAGGCCCCCCTGAACCCCAAGGCCAACCGCGAGAAGATGACCCAGGTGAGTGGCCCGCTACCTCTTCTGGTGGCCGCCTCCCTCCTTCCTGGCCTCCCGGAGCTGCGCCCTTTCTCACTGGTTCTCTCTTCTGCCGTTTTCCGTAGGACTCTCTTCTCTGACCTGAGTCTCCTTTGGAACTCTGCAGGTTCT
+
BBCCDDDDFFFFGGGGGGGGGGHHGGGEHGHHHGGGGGGGGHHHHGGGGGGGHHHHHHHGGGGGGGGGGGGHHHHGGGGHGHHHHGGGGGGGGGHHHHHHHHAFFHHHHGHGGHHGGGGGHHHHHHHHHHHGHHGGGGGHGHHGHGGGGGGGGGGGGGGGGGGGGGFFFFFFFFFFHHFFFFFFHFFFHHHHFFFFFFFFFFFFDFFFFFFFFHHHFFHHFFFFFFFFFFFFFFFFFFFFFFFFFFFFFFF
@M05620:37:000000000-D9766:1:1101:10684:10208 1:N:0:93
GAGGCTGCTTTGGAAGAAACTCATAGATTACTGCAACAGTTCCCCCTGGACCTGGACAAGTTTCTTGCCTGGCTTACAGAAGCTGAAACAACTGCCAATGTCCTACAGGATGCTACCCGTAAGGAAAGGCTCCTAGAAGACTCCAAGGGAGTAAAAGAGCTGATGAAACAATGGCAAGTAAGTCAGGCATTTCCGCTTTAGCACTCTTGTGGATCCAATTGAACAATTCTCAGCATTTGTACTTGTAACTG
+
AAAAA?FAFFFF1BGGGGGGFGGHHHHHGHHHHHHHFFH1FGHFHGGGEHHHFFFG0B0GDGFHDHDFGGFHHHHHHHHHHHHHCGHHHFHHHEDBGFHHHHHHGHHFFAF1FFGHGGFEEGHHHHH00GGHGHHHHHGHFHBBFHHGGGFGHHGBDF<FFHHGGHHGHHHHHHHBGC1FFHGHGHHHHHDD<=.A<<CD0DDG<CHHG;GAGCFHHFGHHFHHHFHHHGEGGGGFFFF;FFFB0CFFGGF
@M05620:37:000000000-D9766:1:1101:15509:10228 1:N:0:93
ACCACACCTTCTACAATGAGCTGCGTGTGGCTCCCGAGGAGCACCCCGTGCTGCTGACCGAGGCCCCCCTGAACCCCAAGGCCAACCGCGAGAAGATGACCCAGGTGAGTGGCCCGCTACCTCTTCTGGTGGCCGCCTCCCTCCTTCCTGGCCTCCCGGAGCTGCGCCCTTTCTCACTGGTTCTCTCTTCTGCCGTTTTCCGTAGGACTCTCTTCTCTGACCTGAGTCTCCTTTGGAACTCTGCAGGTTCT
+
BCCCCCCCFFFFGGGGGGGGGGHHGGGEHGHHHGGGGGGGGHHHHGGGFGGGHHHHHHHGGGGGGGGGGGGGHHGGGGGHGGHHHGGGGGGGGGHHHHHHHHEGFHHHHGFGGHHGGGGGHHHGHHHHHHGGHHGGGGGHGHHGHGGGGGGGGGGGGFGGGGGGGGFFFFFFFFFFFFFFFFFFFFFFFFFFFFFDFFFFFFFFDDFFFFFFFFFFFFFFFFFFFFFFFFFFFFFEFFFFFFFFFFFFFFF
@M05620:37:000000000-D9766:1:1101:28074:10229 1:N:0:93
ACCACACCTTCTACAATGAGCTGCGTGTGGCTCCCGAGGAGCACCCCGTGCTGCTGACCGAGGCCCCCCTGAACCCCAAGGCCAACCGCGAGAAGATGACCCAGGTGAGTGGCCCGCTACCTCTTCTGGTGGCCGCCTCCCTCCTTCCTGGCCTCCCGGAGCTGCGCCCTTTCTCACTGGTTCTCTCTTCTGCCGTTTTCCGTAGGACTCTCTTCTCTGACCTGAGTCTCCTTTGGAACTCTGCAGGTTCT
+
BBBBBBBBFFFFGGGGGG5GGGHHGEGEHGHHHGGGGGGGGHHHHGGGGGGGHHHHHHHGGGGGGGGGGGGHHHHGGGGHGHHHHGGGGCBDGGHHHHFHHHEGFFGGHHHGGHGDGFGGHHHHHHHHHHHGHGGGGGGHGHHGHGGGGGGGGGGGGGG@99FFFDFFFFFFFFFFFFFFFFFFFFFFFFFFFFFFFFFFFFFFFFFFFFFFFFFFFFFFFFFFFFFFFFFFFFFFFFFFFFFFFFFFFFF
@M05620:37:000000000-D9766:1:1101:12464:10244 1:N:0:93
GAGGCTGCTTTGGAAGAAACTCATAGATTACTGCAACAGTTCCCCCTGGACCTGGACAAGTTTCTTGCCTGGCTTACAGAAGCTGAAACAACTGCTCCCCGTCAGGACACGCTCATAGAAGACTCCCAAGCAGACACCGAGCTGCTGAAACAATGGCAAGAACATCAGGAATTACCGCTTTAGCACTCTTGTGAATCCAATTGAACAATTATCAGAATTTGTCCTAGCATCTGAAATGGCAAGTACCAACG
+
AAABABFBFDDDBC5FGGFFGGGHGHHHHHHGGHFHGH2FGGHHHGGEGFHGHHHC2BFFGHHHHHHHHFBFGHHGH5FGHHHHHHEHGH?FGHHD3F1E@E1?11B1B1?>EE?FFG4F33?3EGGB3?/BF0?00/<>D/C1<@FGHHFG/FFHE01/0??01<<>1CGHH1FFFD-<C000=DCG0G<=00:0<GFGHHG0:C0;;C0<C0C0F0;9FFBFF0;/;0;CFF000009=0.0;0;CF.9
@M05620:37:000000000-D9766:1:1101:12451:10259 1:N:0:93
GCGGCTGCTTTGGAAGAAACTCATAGATTACTGCCACAGTTCCCCCTGGACCTGGAACCGTTTCTTGCCTGGCTTACAGAAGCTGACACAACTGCTACCCGTAAGGAAAGGCTCCTAGAAGACTCCAAGGGAGTAAACGAGCTGATGAAACAATGGCAAGTAAGTCAGGCATTTCCGCTTTAGCACTCTTGTGGATCCAATTGAACAATTCTCAGCATTTGTACTTGTAACTGACAAGCCAGGGACAAAAG
+
>1>AA1>>FFB@B1BBBEFGBGHHHGFGHFBGAF0BFBF1DGHHHGEF/BBBG00BF1/ABEGGDDDFGHHGHB>1BGGDFGGEF@0BBBFEGEGHHHHHGFGGHHHHGHHHHHGHFHHBF1BGHHGFHGGECC0121</?BEHBGF2@FG0/?FGHG1FH11FHGFGGHCGHHHHGGGGG0GHGHHHHHHDHGFHHHHFHHFHHHHHHHHHH0GHFGGGGGBFFGGFGFGGGGGGGGGGBFGGGGC.9A9
@M05620:37:000000000-D9766:1:1101:15186:10261 1:N:0:93
ACCACACCTTCTACAATGAGCTGCGTGTGGCTCCCGAGGAGCACCCCGTGCTGCTGACCGAGGCCCCCCTGAACCCCAAGGCCAACCGCGAGAAGATGACCCAGGTGAGTGGCCCGCTACCTCTTCTGGTGGCCGCCTCCCTCCTTCCTGGCCTCCCGGAGCTGCGCCCTTTCTCACTGGTTCTCTCTTCTGCCGTTTTCCGTAGGACTCTCTTCTCTGACCTGAGTCTCCTTTGGAACTCTGCAGGTTCT
+
BBBBBBBBFFFFGGGGGFGGGGHHGEEBGEGHHGGGGGCGGHHHHGGGEEGGHHHFHHFGGGGGEGGGGGGHHHHGGGGHGHHHHGGCGCDGGGHHHHHHHHFHFHHHHFHGGHHGCGGGGFHFFEHHBDFEHHGGCFGHGGHGGGGGGGGFGBAEGDGAGGFFGAFFFFFFFFFFFEFFFFFFFFFFFFFFFBCFFFFFFFFFFFFFFFFFFFFFFFFFFFFEFFFFFFFFBFFFFFFFFFFEFFFFFFF
@M05620:37:000000000-D9766:1:1101:17684:10262 1:N:0:93
GAGGCTGCTTTGGAAGAAACTCATAGATTACTGCAACAGTTCCCCCTGGACCTGGAAAAGTTTCTTGCCTGGCTTACAGAAGCTGAAACAACTGCTACCCGTAAGGAAAGGCTCCTAGAAGACTCCAAGGGAGTAAAAGAGCTGATGAAACAATGGCAAGTAAGTCAGGCATTTCCGCTTTAGCACTCTTGTGGATCCAATTGAACAATTCTCAGCATTTGTACTTGCAACTGACAATCCAGGGACAAAAG
+
AA1>AA>AFFFFF1GC1BFAB1AAAG1FFDGFDGGDGFHDAG2FHG?FH0GCCAE0GHFHAGGHD1BGHHHFFA0FHHGFC1GFFHH1GEG/1B@1@F0F/BEEG1@E0F0G1GFHFF1FGCCG1FEFHGC<E<B1D21/0GFCGFBFHHHHGF1<GHB/FGDH2FG100CG1@FGACCFGFD1>1<FHDB<FCFHECGFF=<FHFHGF00;00:/;:00;GFHHHH0<:0GC0/9;0;/;09.EAEF9.;
@M05620:37:000000000-D9766:1:1101:9584:10288 1:N:0:93
ACCACACCTTCTACAATGAGCTGCGTGTGGCTCCCGAGGAGCACCCCGTGCTGCTGACCGAGGCCCCCCTGAACCCCAAGGCCAACCGCGAGAAGATGCCCAGGTGAGTGGCCCGCTACCTCTTCTGGTGGCCGCCTCCCTCCTTCCTGGCCTCCCGGAGCTGCGCCCTTTCTCACTGGTTCTCTCTTCTGCCGTTTTCCGTAGGACTCTCTTCTCTGACCTGAGTCTCCTTTGGAACTCTGCAGGTTCTA
+
BBBABBBBFFFFGGGGGGGFGGHHGEFEEEGHGGGGGGGGGHHHHGGGGGGGGHGHHGHGGGGGGGGGGGGHHHHGGGGHGHHHHGGGGGCGGGHHHHHHHHHGHHHHHHGGHHGGGGFHHHHHHHHHHHGHHGGGGGHGHHGHHGGGFGGGGGGGDGGGGGGGAGFFFEFBFFFFFFFFFFFFFFFFFFFFFFFFFFFFFFFFF/FFFFFFFFFFFFFFFFFFFFFFFFFFFFFFFFFFFFFFFFFFFFF
@M05620:37:000000000-D9766:1:1101:12485:10294 1:N:0:93
ACCACACCTTCTACAATGAGCTGCGTGTGGCTCCCGAGGAGCACCCCGTGCTGCTGACCGAGGCCCCCCTGAACCCCAAGGCCAACCGCGAGAAGATGACCCAGGTGAGTGGCCCGCTACCTCTTCTGGTGGCCGCCTCCCTCCTTCCTGGCCTCCCGGAGCTGCGCCCTTTCTCACTGGTTCTCTCTTCTGCCGTTTTCCGTAGGACTCTCTTCTCTGACCTGAGTCTCCTTTGGAACTCTGCAGGTTCT
+
AAAAAAAAFFFFGGGFCGG1B1B1AAABGAFF1FGEFGGCGHHHHGCGFEFEGFGFHHHCEGGGG/EEGGGFH1EEGGCGAEHFHGE<CCC</?0?>?1DCGHHGHHBG11?FCECC-<->0<DDD=00<<A.C@C?CGEEFHGEGFEBB/A.0;9E.@@99.CF@;B99B99FFFFFBBFFFBFFFBFB/F//9--;EBFBFFFFFBBFFFFFBFFFFF/9F-/9/99FFFFFFFFBFFFBFFBFF9/BB
@M05620:37:000000000-D9766:1:1101:2824:10309 1:N:0:93
ACCACACATTCTACAATGCGCTGCGTGTGGCTCCCGAGGAGCACCCCGTGCTGCTGACCGAGGCCCCCCTGAACCCCAAGGCCAACCGCGAGAAGATGACCCAGGTGCGTGGCCCGCTACCTCTTCTGGTGGCCGCCTCCCTCCTTCCTGGCCTCCCGGCGCTGCGCCCTTTCTCACTGGTTCTCTCTTCTGCCGTTTTCCGTAGGACTCTCTTCTCTGACCTGCGTCTCCTTTGGAACTCTGCAGGTTCT
+
>AA?>>A>4BBFGFCGGGBAEEEFGBBAABBBBABB2AAEEGAFGEEABBABGGHHFFG0>>FEFEFEEEFGBFFEEDGHGHGEHF?@<>/>BAGBGGGHHHFEECG1><ECGH.>AD-CCDFHH0DHHCHGGF@CCDAEGGGGBFFGGGGGGGGGGGGB@;9@FFFDA-9FFFFFFFFFFFFFFFFFFFFFFFFDFFFFFFFFDFFFFFFFBF9B9BFFF9FF.9;9DFFEFF9FFBFFBFFFFFFABFF
@M05620:37:000000000-D9766:1:1101:9784:10314 1:N:0:93
ACCACACCTTCTACAATGAGCTGCGTGTGGCTCCCGAGGAGCACCCCGTGCTGCTGACCGAGGCCCCCCTGAACCCCAAGGCCAACCGCGAGAAGATGCCCAGGTGAGTGGCCCGCTACCTCTTCTGGTGGCCGCCTCCCTCCTTCCTGGCCTCCCGGCGCTGCGCCCTTTCTCACTGGTTCTCTCTTCTGCCGTTTTCCGTAGGACTCTCTTCTCTGACCTGAGTCTCCTTTGGAACTCTGCAGGTTCTA
+
AAA1>AAABCFFGGFGFGEAF1FGG0A0A0GG1BBA0EEGCHHHHGGGEEEFBGHFHHHEEGCEG/EFGEE0F>GFGG/G/<?GHG//>B/<<CCB>FBFFHHGFHHGGHGGFGCGGGGHHHGGHHHHD/<GHGGGGGEGHFFGHFFBBCFGF?EF?A-;@@@F-9B;;BFFFFFFFFFFFFEFFF/FFFFFF@FFEEBFFFFFBFBBFFF/FFEBFFBFFFF;BFFFFFFFFFFFFFFFFEFFFFFFFFF
@M05620:37:000000000-D9766:1:1101:23142:10316 1:N:0:93
GAGGCTGCTTTGGAAGAAACTCATAGATTACTGCCACAGTTCCCCCTGGACCTGGAAACGTTTCTTGCCTGGCTTACAGAAGCTGAAACCACTGCCAATGTCCTACAGGATGCTACCCGTAAGGAACGGCTCCTCGCCGACTCCACGGGAGTAACAGAGCTGCTGAAACAATGGCAAGTCAGTCAGGCATTTCCGCTTTAGCACTCTTGTGGATCCAATTGAACAATTCTCAGCATTTGTACTTGTAACTG
+
AA?AAAFBFFFFCGGCA4FFFG455DDHF5FFGH4CB2BADGFHHGAFG2BFGGHFH3BFAFHH5FGFHHHAGFB3BGB5EGH33BGFH1?C33FF33FGHGFG4FHHH1FGHHBGHHGG?EGH330?AFFGGH2C////BCGH2<<CG/AGBF11<0FFGH1FGHH0G/CGHHHHHGH00=CGHHHH.GHHHHGGGGGFGFGBFGFGGBGGEFFGFFFGGE0;B/C0;CFFGGEFFFFF/FFFFFFBFFF
@M05620:37:000000000-D9766:1:1101:2840:10318 1:N:0:93
ACCACACCTTCTACAATGAGCTGCGTGTGGCTCCCGAGGAGCACCCCGTGCTGCTGACCGAGGCCCCCCTGAACCCCAAGGCCAACCGCGAGAAGATGACCAAGGTGGGGGGCCCGCTACCTCTTCTGGTGGCCGCCTCCCTCCTTCCTGGCCTCCCGGGGCTGCGCCCTTTCTCACTGGTTCTCTCTTCTGCCGTTTTCCGTAGGACTCTCTTCTCGGACCTGGGTCTCCTTTGGAACTCTGCAGGTTCT
+
BCCCABC>FFFFGGGGGGFGGGHHGGGBAEHGGFFF?EEFGHGHHGGEGEEGHHHHHHHEGCGGGGGGGGGHFHHGGGGHGHGHHGGGGGBDFGHEGG2FH2/?/==///>:CF-;>--@/BFFFF0FF:FAF.;@BFFFFBFDFFFFBF/FFFFFEDB-9;-9.;CF>FFFFFF0B0F/BFFFFFFFFF0:F0-9DFEF0.9;D.9:FFFFFFBF0.;AFF/9.9BFFFBFF0B9FFFFF0900;9FFFF
@M05620:37:000000000-D9766:1:1101:14762:10322 1:N:0:93
ACCACACCTTCTACAATGAGCTGCGTGTGGCTCCCGAGGAGCACCCCGTGCTGCTGACCGAGGCCCCCCTGAACCCCAAGGCCAACCGCGAGAAGATGACCCAGGTGAGTGGCCCGCTACCTCTTCTGGTGGCCGCCTCCCTCCTTCCTGGCCTCCCGGAGCTGCGCCCTTTCTCACTGGTTCTCTCTTCTGCCGTTTTCCGTAGGACTCTCTTCTCTGACCTGAGTCTCCTTTGGAACTCTGCAGGTTCT
+
CCBCCCCCFFFFGGGGGGGGGGHHGGGFHGGHHGGGGGGFGHHHHGGGGGGGFGHHHHHGGGGGGGGGGGGHHHHGGGGHGHHHGGGGGGFGGGHHGFHHHHHHGHHHHHGGGHHGGGGGHHHHHHHHHHHGHHGGGGGHGHHGHGGGGGGGGEGGGFFGGGGGGGFFFFFFFFFFFFFFFFFFFFFFFFFFFFFADFFFFFFFFFFFFFFFFFFFFFFFFFFFFFFFFFFFFFFEFFFFFFFFFFFFFFF
@M05620:37:000000000-D9766:1:1101:22127:10333 1:N:0:93
ACCACACCTTCTACAATGAGCTGCGTGTGGCTCCCGAGGAGCACCCCGTGCTGCTGACCGAGGCCCCCCTGAACCCCAAGGCCAACCGCGAGAAGATGACCCACCCGAGAGCCCCGCTGCCGCTTCCGTCGGCCCCTCCCCGCCTCCCTGACCTCCCCGCGCTCCCCCCTTTCTCCCTGGCTCCCTCTTCTGCCATTTCCCGCTGGTCTCACTTCACTGTCCTGTGTAACTTTTGGAATTCTACAGCTTAT
+
CCCCCCDDFFFFGGGGGGGGGGHHGGGGHGHHHGGGGGGGGHHHHGGGGGGGHHHHHHHGGGGGGGGGGGGHHHHGGGGHGHHHHGGGGGGGGGHHHHF>===///>//--.0>.-<@-<.---..0.0.---9--..=9.-<AE.C<::/<B0BE..----<....<--::0000//:..<0.<//<F0000000BB0:B.----/0000:0<000B00<BFB0::00<0:B00-000<BF00BF0B000
@M05620:37:000000000-D9766:1:1101:9017:10346 1:N:0:93
ACCACACCTTCTACAATGAGCTGCGTGTGGCTCCCGAGGAGCACCCCGTGCTGCTGACCGAGGCCCCCCTGAACCCCAAGGCCAACCGCGAGAAGATGACCCAGGTGAGTGGCCCGCTACCTCTTCTGGTGGCCGCCTCCCTCCTTCCTGGCCTCCCGGAGCTGCGCCCTTTCTCACTGGTTCTCTCTTCTGCCGTTTTCCGTAGGACTCTCTTCTCTGACCTGAGTCTCCTTTGGAACTCTGCAGGTTCT
+
AAA1AAAAFFFFGGGFFGG1G1FGEAEFHEHH1FGGGGGGGHHHHGGGEEGGHHHHHHHGGGGGG?EGGGGHHFGGGGGG/EHHFGF/CGGCCCGHGFFHHHA?CFGFHFHGGHHGGGCGHFHHFGHGGHHGHECGGCACEHHGEBFGGGGGGGGGGGGGGGAGGG@B@-BFFFFFFFFFFFFFFFFFFFFFFF@FFFFFFFFFBFFFFFFFFFFFFFFFFFFFFFFFFFFFFFFBBFFFFFFFFFFFFFF
@M05620:37:000000000-D9766:1:1101:22978:10361 1:N:0:93
ACCACACCTTCTACAATGAGCTGCGTGTGGCTCCCGAGGAGCACCCCGTGCTGCTGACCGAGGCCCCCCTGAACCCCAAGGCCAACCGCGAGAAGATGACCCAGGTGAGTGGCCCGCTACCTCTTCTGGTGGCCGCCTCCCTCCTTCCTGGCCTCCCGGAGCTGCGCCCTTTCTCACTGGTTCTCTCTTCTGCCGTTTTCCGTAGGACTCTCTTCTCTGACCTGAGTCTCCTTTGGAACTCTGCAGGTTCT
+
CCDDDDCDFFFFGGGGGGFGGGHHGGGEHGHHHFGGGGGGGHHHHGGGGGGGGHHHHHHGGGGGGGGGGGGHHHHGGGGHGHHHHGGGGG@DDGHHHHHHHHGGFHHHHHHGGHHGGGGGHHHHHHHHFHGGGGGGGGGHGHHGHGGGGGGGGGGGGGGGGGGGGGFFFFFFFFFFFFFFFFFFHHFFHFFFFFFDFFFFFFFFDDFFFFFFFFFFFFFFFFFFEFFFFFFFFHFFFFFFFFFFFFFFFFF
@M05620:37:000000000-D9766:1:1101:5973:10401 1:N:0:93
ACCACACCTTCTACAATGAGCTGCCTGTGGCTCCCGCGGAGCACCCCGTGCTGCTGACCGAGGCCCCCCTGAACCCCAAGGCCAACCGCGAGAAGATGCCCAGGTGAGTGGCCCGCTCCCTCTTCTGGTGGACTCCTCCCTCCTTCCTGGCCTCCCGGAGCTGCGACCATTCTCACTGGTTCTCTCTTCTGCCGTTTTCCGTAGGCCTCTCTTCTCTGACCTGAGTCTCCTTTGGGACTCTGCAGGTTCTA
+
>>AAAAA>CCFFGFGDGGE1F1BFA1BB1BC0FBFE0AEE?EH0GGCAA/AA1@@1DGG>/>/EFEEGGGGBHH/EGG/GF/GHHGC@CGCC@CF1?G1???/?111?11<F<CC---.<///<<=00<;..;0//0;/.CC./0;/0;/990.;..-;--9//---9-9/9;/BF//;99BBFFF//;;//;@--9-:/-;---/;/:9///;9;;//9;BFB9;B;B//;///---99B////;-9/:9
@M05620:37:000000000-D9766:1:1101:17803:10436 1:N:0:93
ACCACACCTTCTACAATGAGCTGCGTGTGGCTCCCGAGGAGCACCCCGTGCTGCTGACCGAGGCCCCCCTGAACCCCAAGGCCAACCGCGAGAAGATGACCCAGGTGAGTGGCCCGCTACCTCTTCTGGTGGCCGCCTCCCTCCTTCCTGGCCTCCCGGAGCTGCGCCCTTTCTCACTGGTTCTCTCTTCTGCCGTTTTCCGTAGGACTCTCTTCTCTGACCTGAGTCTCCTTTGGAACTCTGCAGGTTCT
+
ABCCAABCCFFFGFFGGGFGGGHHGDEECGHGGGGGGGFGFHFHHGGGDGGGHHGGHFHGGCGGGGGGGGGGBGHGEGDHGGGGHFGGCDBDGGHHFHGHHG/GECGHHHHGGHHGGGGGHGHHHHHGHHHGHHGGGGGHGGHGHFGGGGGGGEGGGDC?BDGGGGFFFFFFFFFFFFFFFFFFFFFFFFFFFFFFFFFFFFFFFDFFFFFFFFFFFFFFFFFFFFBFFFFFFFFFFFFFFFFFFFFFFFF
@M05620:37:000000000-D9766:1:1101:17823:10438 1:N:0:93
ACCACACCTTCTACAATGAGCTGCGTGTGGCTCCCGAGGAGCACCCCGTGCTGCTGACCGAGGCCCCCCTGAACCCCAAGGCCAACCGCGAGAAGATGACCCAGGTGAGTGGCCCGCTACCTCTTCTGGTGGCCGCCTCCCTCCTTCCTGGCCTCCCGGAGCTGCGCCCTTTCTCACTGGTTCTCTCTTCTGCCGTTTTCCGTAGGACTCTCTTCTCTGACCTGAGTCTCCTTTGGAACTCTGCAGGTTCT
+
CCCDDCCDFFFFGGGGGGGGGGHHGGGEHGHHGGGGGGGGGHHHHGGGGGGGHHHEHHHGGGGGGGGGGGGGHHHGGGGGGHHHHGGGGGDGGGHHHHFHHHHHAFGHHHHGGHH?@@-D<0<G0DFHFGHCGGCGC.EHG/FEH0FBFFBFA0CEGG----.0:-@FFFF00:BBBFFE:::0F0BFFFFEFF;FFFFFFFFFFFFBBBB0B0:0;B:FFFBBFB0:BFFBFFFFFFFFF00FFFEFBBF
@M05620:37:000000000-D9766:1:1101:9957:10454 1:N:0:93
ACCACACCTTCTACAATGAGCTGCGTGTGGCTCCCGAGGAGCACCCCGTGCTGCTGACCGAGGCCCCCCTGAACCCCAAGGCCAACCGCGAGAAGATGACCCAGGTGAGTGGCCCGCTACCTCTTCTGGTGGCCGCCTCCCTCCTTCCTGGCCTCCCGGAGCTGCGCCCTTTCTCACTGGTTCTCTCTTCTGCCGTTTTCCGTAGGACTCTCTTCTCTGACCTGAGTCTCCTTTGGAACTCTGCAGGTTCT
+
AAA1AAAAFFFFGGGGFGGEGAGHGEEBCEHH1FGEGGGGGHHHHGGGGGGGHHHHHHHGGGGGGGGGGGGFHHHGGGEH/EGHHGE/CGCCCGHHFHHHHHHHGHHHHHHGGHHGGGGGHHHHHHHHHHHGHHGGGGGHGHHGHGGGGGGGGGGGGGG9AAGGGG@F@@FFFFFFFFFFFFFFFFFFFFFFFF@FFFFFFFFFFFFFFFFFFFFFFFFFFFFF/FFFFFFFFFFFFFFFFFFFFFFFFFF
@M05620:37:000000000-D9766:1:1101:11195:10457 1:N:0:93
ACCACACCTTCTACAATGAGCTGCGTGTGGCTCCCGAGGAGCACCCCGTGCTGCTGACCGAGGCCCCCCTGAACCCCAAGGCCAACCGCGAGAAGATGACCCAGGTGAGTGGCCCGCTACCTCTTCTGGTGGCCGCCTCCCTCCTTCCTGGCCTCCCGGAGCTGCGCCCTTTCTCACTGGTTCTCTCTTCTGCCGTTTTCCGTAGGACTCTCTTCTCTGACCTGAGTCTCCTTTGGAACTCTGCAGGTTCT
+
ABBAAAAAFFFFFGGGGGGFGFHHGEGBEEHHGFGEDGEFGHGHHGGGGFGGHHHHGHHFGGGGGGGGGGGHFGGGGGGHGHHGHGGECDBDFGHHHHHHHHHEFHHGHHHGGHHGGGGGHHHHHHHHHGHGHHCGGGGHGHHGHGGGGGGGGGGGGDG-BDGGGGFFFFFFFFFFFFFFFFFFFFFFFFFFFFFFFFFFFFFFFFFFFFFFFFFFFFFFFFFF/BFFFFFFFFFFFFFFFFFFFFFFFFF
@M05620:37:000000000-D9766:1:1101:21266:10458 1:N:0:93
ACCACACCTTCTACAATGAGCTGCGTGTGGCTCCCGAGGAGCACCCCGTGCTGCTGACCGAGGCCCCCCTGAACCCCAAGGCCAACCGCGAGAAGATGACCCAGGTGAGTGGCCCGCTACCTCTTCTGGTGGCCGCCTCCCTCCTTCCTGGCCTCCCGGAGCTGCGCCCTTTCTCACTGGTTCTCTCTTCTGCCGTTTTCCGTAGGACTCTCTTCTCTGACCTGAGTCTCCTTTGGAACTCTGCAGGTTCT
+
CCCCBCBCFFFFGGGGGGGGGGHHGEGEEGHHHGGGFGGGGHHHHGGGEGGGHHGHHHHGGGGGGGGGGGFHHHHGGGGHGHHHHGGGGGGGGGHHHHHHHGHHGHHBHHGGGHHGGCFGHHHHHHHHHHHGHHGGGGGHGHHGHGGGGGGGGGGGGD?-CGGGGGFFFFFFFFFFFFFFFFFFFFFFFFFFFFFDFFFFFFFFD.FFFFFFFFFFFFFFFFFF/BB9BFFFFFFFFFFFFFFFBFFFFFF
@M05620:37:000000000-D9766:1:1101:28529:10479 1:N:0:93
GAGGCTGCTTTGGAAGAAACTGATAAATCAGTGACACAGGATCGGCTGAACACGTAACCGTACTTTAGCTAGCTTACAGCAGCTTGTATCACTTCTCCCCGTAAGGAAAGGATCATAGACGCCTCCAAGGGAGTCCCCGCGCTGCTGCCACCCTGGCCAGTCCGTCAGGCATTTCCGCTTTCGCACTCTTGTGGATCCCCTTGAACAATTCTCCGCCTTTGTCCTTGTAACTGACAAGCCCGGGACACCAG
+
BBBBBBFBFFFFG4FGFGGGG5BDDA565B4DFGGACG2A23B222BA23BD21121B301111DD555B5BBDFGHE@3B1BGB?1D4B4B3BGH3B3>>E/113B3B002330B44B3//<BE/2BBCFEC?BB2F<<@BFG/??101>>EHFHH0<>><0<CH.CCGCCHHGH.DGGGBAFACG;CBB0CD;BCF/.9FFBC0;/CFGGG0;:.;AFFF/B;BF;99FFF/9;B9AEABFFF-...;9
@M05620:37:000000000-D9766:1:1101:12314:10508 1:N:0:93
GAGGCTGCTTTGGAAGAAACTCATAGATTACTGCAACAGTTCCCCCTGGACCTGGAAAAGTTTCTTGCCTGGCTTACAGAAGCTGAAACAACTGCCAATGTCCTACAGGATGCTACCCGTAAGGAAAGGCTCCTAGAAGACTCCAAGGGAGTAAAAGAGCTGATGAAACAATGGCAAGTAAGTCAGGCATTTCCGCTTTAGCACTCTTGTGGATCCAATTGAACAATTCTCAGCATTTGTACTTGTAACTG
+
AAABBAFBFFFFGGGGGFGGGGGHHHHHHHHHHHHFHHHAGHHHHGGGHHHHHHHGHHHHGFHHFHGHHHHHHHHHHHFGHHHHHHGHGHHHGHHHHHHHHHHHHHHHHGHHHHHHHHGEEGHHHEHHHHHHGHHHFFHHHHHHHFGFGHGFGFHHHGHHHGEHHHHHHHHHFHHHGGGGHHFHHHFHHEHHGHGGGGGHGHHHGHHHHDGGHGHHHFHHHHCGGHHHHHGFGGGGGGGFFGGGGCFBBFG
@M05620:37:000000000-D9766:1:1101:19339:10522 1:N:0:93
GAGGCTGCTTTGGAAGAAACTCATAGATTACTGCAACAGTTCCCCCTGGACCTGGAAAAGTTTCTTGCCTGGCTTACAGAAGCTGAAACAACTGCTACCCGTAAGGAAAGGCTCCTAGAAGACTCCAAGGGAGTAAAAGAGCTGATGAAACAATGGCAAGTAAGTCAGGCATTTCCGCTTTAGCACTCTTGTGGATCCAATTGAACAATTCTCAGCATTTGTACTTGCAACTGACAAGCCAGGGACAAAAG
+
CBCCCCFCFFFFGGGGGGGGGGHHHHHHHHHHHHHHGHHGHHHHHGGGHHHHHHHHHGHHGHHHHHHHHHHHHHHGHHHHHHHHHHHHHHHHHHHDHFBB?E/EGGHFG11?EHGHFBEGHHHFCGGCB//FEEFGHHGFFHHHHFHHHHHHHDFGHG2AG2@DDHHFGFGBFFGHEGDGCGHHHHHHHDFFFADGHFHHBG00=0=CGHFHHHC0;;CGFC;:C0C0;:CBHFFF9.A.:C.;EEAFF./
@M05620:37:000000000-D9766:1:1101:13972:10563 1:N:0:93
GAGGCTGCTTTGGAAGAAACTCATAGATTACTGCAACAGTTCCCCCTGGACCTGGAAAAGTTTCTTGCCTGGCTTACAGAAGCTGAAACAACTGCAAATGCCTAATGGTAGCTCCCAGGAAAGGCCGGCACCACACCGCATCCCAGTAAGACACCGAGCTAAAGAAACACTAGCAAGTCAGGCATGCCTTTCCGATTTCGCACTCTTATGGAACCCAATGACCAATACTCAGCGTTTTTCCATGTAACAGA
+
BABBBBFBFFFFGGGGGGGGGGHHHHHHHHHHHHHHHHHHHHHHHGGGHHHHHHHFHGHHFHHHHHFHHHHHHHHHHHHHGHHHHHHFHGHHHHHHH344B@43B4BB44BF443?EGGEH3F0?//>///?0//?//////@/@F22@222?0?////.1>11>F0>0010>CHHHFBGD/<C0<<G<0:CC?..:.0/:.;-/;00;09=0;..;.9/;0//.:0/09009.;.-.://///;/;B///
@M05620:37:000000000-D9766:1:1101:13991:10569 1:N:0:93
GAGGCTGCTTTGGAAGAAACTCATAGATTACTGCAACAGTTCCCCCTGGACCTGGAAAAGTTTCTTGCCTGGCTTACAGAAGCTGAAACAACTGCAATGTCCTACAGGATGCTACCCGTAAGGAAAGGCTCCTAGAAGACTCCAAGGGAGTAAAAGAGCTGATGAAACAATGGCAAGCAAGTCAGGCATTTCCGCTTTAGCACTCTTGTGGATCCAATTGAACAATTCTCAGCATTTGTACTTGTAACTGA
+
CBCCCDFCFFFFGGGGGGGGGGHHHHHHHHHGHHHHGHHHHHHHHGGGHHHHHHHHGHHHHHHHHHHHHHHHHHHHHHHHHHHHHGHHHHAGFHG3B4GE44@BGH331BBF@DGHHGGGCE3EGF00FBG/3F?GFHFGFBGHHDF/C/E2G2B>F2@2F>2DDGH1?G1FGEHEG/F0<>DGH00FG1>GF?D.EGD<<=DGHDD0G0CH0CGHBGC:GGGHHHHCB:C0CCBFGG00;:;;:CFGFG:
@M05620:37:000000000-D9766:1:1101:14981:10571 1:N:0:93
GAGGCTGCTTTGGAAGAAACTCATAGATTACTGCAACAGTTCCCCCTGGACCTGGAAAAGTTTCTTGCCTGGCTTACAGAAGCTGAAACAACTGCTACCCGTAAGGAAAGGCTCCTAGAAGACTCCAAGGGAGTAAAAGAGCTGATGAAACAATGGCAAGTAAGTCAGGCATTTCCGCTTTAGCACTCTTGTGGATCCAATTGAACAATTCTCAGCATTTGTACTTGTAACTGACAAGCCAGGGACAAAAG
+
A>AAAA1AFFFFGGGGCF1B1BBEAFEDF1BFBFA1AEFB2D2BFG0AA0F00FFHFGHAFG2FGFGHHHHGBFFBFHFBGHGGHHDFFFGHHHGFHHFFEEEGHEHHGFFAGHGHGHHHHFHHGHGHHGCEEEFGHHGGGFGGFHFHGFFFHHFHGHFFGHHHGHGGB0<GFGHFCCACGFHBFBFGHHFGHGFCGHFFDDDGH<GCDC0;CCHFHHHHHHEGHHHFCGGFHFGGFGGEFGGGGGGGFFF
@M05620:37:000000000-D9766:1:1101:4651:10572 1:N:0:93
ACCACACCTTCTACAATGAGCTGCGTGTGGCTCCCGAGGAGCACCCCGTGCTGCTGACCGAGGCCCCCCTGAACCCCAAGGCCAACCGCGAGAAGATGACCCAGGTGAGTGGCCCGCTACCTCTTCTGGTGGCCGCCTCCCTCCTTCCTGGCCTCCCGGAGCTGCGCCCTTTCTCACTGGTTCTCTCTTCTGCCGTTTTCCGTAGGACTCTCTTCTCTGACCTGAGTCTCCTTTGGAACTCTGCAGGTTCT
+
BCCCBBCCFFFFFGGGGGGGGGHHGEEEGGHHHGGGGGGGGHHHHGGGGGGGHHHHHHHGFGGGGGGGGGGHGHHGGGGHGHHHHGGGGGDCCGHGHHHHHGHGFG11??<CCHGDGCGGHGHHHGH0GG<<GCC@DGGHEFGDFF9FB0C?FGGGGD-;;-CFGGFDDBFFFFFFFFFFFFFFFFFFFFFFFFFDDB./;DFFD.:FFFFFFFB/BFFFFFFF/;FFFFFFFFFFFBFFFFFFFFF.;BB
@M05620:37:000000000-D9766:1:1101:8394:10575 1:N:0:93
ACCACACCTTCTACAATGAGCTGCGTGTGGCTCCCGAGGAGCACCCCGTGCTGCTGACCGAGGCCCCCCTGAACCCCAAGGCCAACCGCGAGAAGATGACCCAGGTGAGTGGCCCGCTACCTCTTCTGGTGGCCGCCTCCCTCCTTCCTGGCCTCCCGGAGCTGCGCCCTTTCTCACTGGTTCTCTCTTCTGCCGTTTTCCGTAGGACTCTCTTCTCTGACCTGAGTCTCCTTTGGAACTCTGCAGGTTCT
+
ABAABBBBFFFFGGGCBG5GGGGGEEG2A2FGHGFEEGGGGHGHHGGEEFFGFHFGHHGAEECFGGGFGEGHHHHGGGGHGHHHHGGGGG/CGGHH2FGHHHGHGGHHHHHFGHHCGGGGHHHHHHHHHHHGHHGGGGGHGHHGHGGGGGGGGGGGGGG?BGGGGGFFFFFFFFFFFFFFFFFFFFFFFFFFFFFDDFFFFFFFFFFFFFFFFFFFFFFFFFFF/BFFFFFFFFFFFFFBFFFFFFFFFFF
@M05620:37:000000000-D9766:1:1101:7801:10585 1:N:0:93
ACCACACCTTCTACAATGAGCTGCGTGTGGCTCCCGAGGAGCACCCCGTGCTGCTGACCGAGGCCCCCCTGAACCCCAAGGCCAACCGCGAGAAGATGACCCAGGTGAGTGGCCCGCTACCTCTTCTGGTGGCCGCCTCCCTCCTTCCTGGCCTCCCGGAGCTGCGCCCTTTCTCACTGGTTCTCTCTTCTGCCGTTTTCCGTAGGACTCTCTTCTCTGACCTGAGTCTCCTTTGGAACTCTGCAGGTTCT
+
DCDDDDDBFFFFGGGGGGFGGGHHGGGBAEHHHFFGDGEGGHHHHGGGGGGGHHHHHHHFGCGGGGGGGGGHGHHGGGGHGHHHHGGGGGCDGGHHHHHHHHHHGHHGHHHGGHHGGGGGHHHHHHHHHHHGHHGGGGGHGHHGHGGGGGGGGGGGGGGDGGGGGGFFFFFFFFFFFFHFFFFFFFFFFFFFHFFFFFFHFFFFFFFFFFFFFHFFFFFFFFFF/FFFFHFFFHFFFFFFFHFFHFFFFFF
@M05620:37:000000000-D9766:1:1101:24038:10594 1:N:0:93
ACCACACCTTCTACAATGAGCTGCGTGTGGCTCCCGAGGAGCACCCCGTGCTGCTGACCGAGGCCCCCCTGAACCCCAAGGCCAACCGCGAGAAGATGACCCAGGTGAGTGGCCCGCTACCTCTTCTGGTGGCCGCCTCCCTCCTTCCTGGCCTCCCGGAGCTGCGCCCTTTCTCACTGGTTCTCTCTTCTGCCGTTTTCCGTAGGACTCTCTTCTCTGACCTGAGTCTCCTTTGGAACTCTGCAGGTTCT
+
BBCCCCCAFFFFGGGGGGGGGBGHGEEBGGHHHGGGGGGGDHHHHGGGGGGGHHHHFHHGGEFGGGGGGGGHHHHGGGGHGHHHHGGFGG/BCFGFHHFGHHEEFHHHGGHFGHHGG-C-GHHGGHGHHHHGHHGGGGGHGHHG/FFGBFGGGGGGG.AAFF.=FGFFFFFFFFFFFFFFFFFFFFFFFFFFFF=DFFFFFDFF?DFFFFFFFFFFFFFFBF/F/FFFFBFFFFFEFFFFFFFFFFFFFFF
@M05620:37:000000000-D9766:1:1101:16224:10612 1:N:0:93
ACCACACCTTCTACAATGAGCTGCGTGTGGCTCCCGAGGAGCACCCCGTGCTGCTGACCGAGGCCCCCCTGAACCCCAAGGCCAACCGCGAGAAGATGACCCAGGTGAGTGGCCCGCTACCTCTTCTGGTGGCCGCCTCCCTCCTTCCTGGCCTCCCGGAGCTGCGCCCTTTCTCACTGGTTCTCTCTTCTGCCGTTTTCCGTAGGACTCTCTTCTCTGACCTGAGTCTCCTTTGGAACTCTGCAGGTTCT
+
BBAABBBBFFFFGGGFFGGFGGHCGEEBFEHHHGGEGGGGGHHHHGGGEEGGHGHHHHHGGGGGGGGGGGGHHHHGGGGHFHHHHGGGGGGGCGHHHHHHHHHHGHHHHHHGGHHGGGGGHHHHHHHHHHHGHHCGGGGHGHHGGGGGGGGGGGGGGGGCGGGGGGFFFFFFFFFFFFFFFFFFFFFFFFFFFFFFFFFFFFFFFFFFFFFFFFFFFFFFFFFFFFFFFFFFFFFFFFFFFFFFFFFFFFF
@M05620:37:000000000-D9766:1:1101:10939:10623 1:N:0:93
GAGGCTGCTTTGGAAGAAACTCATAGATTACTGCAACAGTTCCCCCTGGACCTGGAAAAGTTTCTTGCCTGGCTTACAGAAGCTGAAACAACTGCCAATGTCCTACAGGATGCTACCCGTAAGGAAAGGCTCCTAGAAGACTCCAAGGGAGTAAAAGAGCTGATGAAACAATGGCAAGTAAGTCAGGCATTTCCGCTTTAGCACTCTTGTGGATCCAATTGAACAATTCTCAGCATTTGTACTTGTAACTG
+
AABBAAFCFFFFGGGGGGGGGGHHHGHHHHHGHHHHGHHHHHGGHGGGGHHHHHGHEFBGGHHHHHFGGHHGHHHGGFGHHHHHHGFHHHHHHHHHHHHHHHHHHHHGHHHHGHHHHHGEFGHFFHHHFHFHGHFHHHGGFHBGGHHGGHGGHGFHGGGHGHHHHHFHHHHHGHGHHGFGGHHHDGHHHHHF1FDD<EGG0BGHGHHHHDGGHBGHFHHHHHHHFFCGFHFGGGGGGGGFFGGGGCFFFFG
@M05620:37:000000000-D9766:1:1101:21173:10623 1:N:0:93
ACCACACCTTCTACAATGAGCTGCGTGTGGCTCCCGAGGAGCACCCCGTGCTGCTGACCGAGGCCCCCCTGAACCCCAAGGCCAACCGCGAGAAGATGACCCAGGTGCGTGGTCCGCTACCTCTTCTGGTGGCCGCCTCCCTCCTTCCTGGCCTCCCGCAGCTGCGCCCTTTCTCACTGGTTCTCTCTTCTGCCGTTTTCCGTAGCACTCTCTTCTCTGACCTGAGTCTCCTTTGGAACTCTGCAGGTTCT
+
CCCDCDDDFFFFGGGGGGGGGGHHGFGEEGHHHGGGGGGGGHHHHGGGFGGGHHGHHHHGGGGGGGGGGGGHHHHGGGGHGHHHHGGGGGGGGGHHHHHHHHEHGHH1CGDGCGHGGGGGHD0GHHFGF<C?HHGGGGGHGHHGGGGG0;:AFFFGGG-99;/;FAFFFFFFFFFFFFFF0BFFFFFBFFFFFF-DFFFFF?F...;BFFFFFFFBFFFFFFFB/BF0;BFFBFBBFBFFFFFFFFFFFFF
@M05620:37:000000000-D9766:1:1101:6108:10631 1:N:0:93
ACCACACCTTCTACAATGAGCTGCGTGTGGCTCCCGAGGAGCACCCCGTGCTGCTGACCGAGGCCCCCCTGAACCCCAAGGCCAACCGCGAGAAGATGACCCAGGTAAGTGGCCCGCTCCCTATTCTGGTGGCCGCCTACCTCCTTCCTGGCCACCAGGACCTGCGCCCTTTCTCACTGGTTCTCTCTTCTGCCGTTTACCGAAGGACTCTCTTCTCTGCCCTGAGTCTCCTTTGGAACTCTGCAGGTTCT
+
>AA1>AAAFFFFFFFB3FGAF1F1EA0BF?GH1FFEGGGCGHHHHGGGEEGGHHHBGGGG@EGGG/>EGGG0B1?EGG/F//FFCF//>CC/>/FFHHF?FHFEF<11?111?G/---->.00<0<DG00/.<.<:::.:.0;:/0C/09:9./;9.;..../;9--99://9///99B9B9/BB//;//B/B/9BBF-9/9-----;/://;9F/B/9/9-9--;/99/9;9///;F/////;9BFFB9/
@M05620:37:000000000-D9766:1:1101:22306:10635 1:N:0:93
ACCACACCTTCTACAATGAGCTGCGTGTGGCTCCCGAGGAGCACCCCGTGCTGCTGACCGAGGCCCCCCTGAACCCCAAGGCCAACCGCGAGAAGATGACCCAGGTGAGTGGCCCGCTACCTCTTCTGGTGGCCGCCTCCCTCCTTCCTGGCCTCCCGGAGCTGCGCCCTTTCTCACTGGTTCTCTCTTCTGCCGTTTTCCGTAGGACTCTCTTCTCTGACCTGAGTCTCCTTTGGAACTCTGCAGGTTCT
+
CCDCCCCCFFFFGGGGGGGGGGHHGEGFFFHHHGGGGGGGGHGHHGGGGGGGHHHHGHHGGGGGGGGGGGGHHHHGGGGHGHHHHGGGGGGGGGHGHHGHHHHGGHHGHHHGGHHGGGGGHHHHHHHHHHGGHHGGGGGHGHHGHGGGGGFGGGGGGGGCCGGGGGFFFFFFFFFFFFFFFFFFFFFFFFFFFFFFFFFFFFFFFFFFFFFFFHHHFFFFFFFFFFFFFHFFFHFFFFFFFFFFFFFFFFF
@M05620:37:000000000-D9766:1:1101:15317:10639 1:N:0:93
GAGGCTGCTTTGGAAGAAACTCATAGATTACTGCAACAGTTCCCCCTGGACCTGGAAAAGTTTCTTGCCTGGCTTACAGAAGCTGAAACAACTGCTACCCGCAAGGAAAGGCTCCTAGAAGACTCCAAGGGAGTAAAAGAGCTGATGAAACAATGGCAAGTAAGTCAGGCATTTCCGCTTTAGCACTCTTGTGGATCCAATTGAACAATTCTCAGCATTTGTACTTGTAACTGACAAGCCAGGGACAAAAG
+
>33>AAC>FFFFGGGGAABGGGFEFDFGH5GHHH4BFABFGHHHHGEFCGGHHHEFHD2BBFHHGGHHHHHHHHH3FHHAGHHHHFHHHFGHHHHHHDG11//>EFHHHHHHHHGHHHHHHHHHHHGHHGGHEEC122BFGHHHDHHF1GHCCHHHHHHGH1?GHHHHHHHHHHHHGGGGGHHHHHHHHHHHHGHHHHHHHHHHHHHHHHHHHHHHHHHHHH0GFHHGGGFGGGGGGGGGGGGGGGEAFGB
@M05620:37:000000000-D9766:1:1101:2901:10642 1:N:0:93
ACCACACCTTCTACAATGAGCTGCGGGTGGCTCCCGAGGAGCACCCCGTGCTGCTGACCGAGGCCCCCCTGAACCCCAAGGCCAACCGCGAGAAGATGACCCAGGTGCGTGGCCCGCTACCTCTTATGGTGGCCGCAGCCCGCCTTACTGGCCTCCAGGAGATGCGACGTTTGTCACTGGTTCTCGCTTCTGCAGTTTTCCGTAGGACTCTGTTCTATGACCTGCGTCTCCTTTGGAACTCTGCAGGTTAT
+
1AAAAA?AFFF1AFGB3BGGCGH1000AE0FHFG/A/EECAGGHHGCGEEFF1BFFF>>F/E@EEA/EEGG0GGC<EG//?/?//?/<B@C@@/01?111?0///111-<>--0<-----=GH0G0;0/:0..:-:---.9;?9.90/0;/..0.--//---;BF--;-;-9-;BF/;/-;FFBF-AEE-9BF/BF/BF//A:A9-9;//;/9/;//;/B/F/9-9A-A-9//;/BBFB//9/BBBF-///
@M05620:37:000000000-D9766:1:1101:14352:10644 1:N:0:93
ACCACACCTTCTACAATGAGCTGCGTGTGGCTCCCGAGGAGCACCCCGTGCTGCTGACCGAGGCCCCCCTGAACCCCAAGGCCAACCGCGAGAAGATGACCCAGGTGAGTGGCCCGCTACCTCTTCTGGTGGCCGCCTCCCTCCTTCCTGGCCTCCCGGAGCTGCGCCCTTTCTCACTGGTTCTCTCTTCTGCCGTTTTCCGTAGGACTCTCTTCTCTGACCTGAGTCTCCTTTGGAACTCTGCAGGTTCT
+
CCBCCCABFFFFGGGGGGGGGGHHGFGEHGHHHGGGGGGGGHHHHGGGEGGGHGHHHHHGGGGGGGGGGGGGHHHGGGGHGHHHAFGGGGGGGGGHHHHHHHHHEGHHHFHEFHHFGCGGHHHHHHHGHHGDHHGGGGGHGHHGHGGGGGFGGGGGGGG-CGFGFGFFFFFFFFFFFFFFFFFFFFFFFFFFFFFDFFFFFFFFDFFFFFFFFFFFFFFFFFEFFBFBFFFFFFFFFFFFFFFFFFFFFFF
@M05620:37:000000000-D9766:1:1101:26976:10645 1:N:0:93
GAGGCTGCTTTGGAAGAAACTCATAGATTACTGCAACAGTTCCCCCTGGACCTGGAAAAGTTTCTTGCCTGGCTTACAGAAGCTGAAACAACTGCCAATGTCCTACAGGATGCTACCCGTAAGGAAAGGCTCCTAGAAGACTCCAAGGGAGTAAAAGAGCTGATGAAACAATGGCAAGTAAGTCAGGCATTTCCGCTTTAGCACTCTTGTGGATCCAATTGAACAATTCTCAGCATTTGTACTTGTAACTG
+
A?AB>ACACFFDGCBFGGFBFGGHFDGGHHGFGBBDFHFHHDAFFEEFABBGHHFFA3ABBFGFGHHBBGGFGHHBBBFGHHEGHB3GBF?BGHHFGCHHH44@BFGBBBFFBF4@BBE>>/FFFHH?0?B?/BFFGHHF3B2BBGH?/??C@BDB2?22@2FFFDB1?FG?DF<<G/1<>B>>1=FGC1>=1><<.<.<0<D<0/==D0:CC0<::GGFHFHHCC:;0<0;CFFFGGG0;C;C;9;C;9;
@M05620:37:000000000-D9766:1:1101:13709:10650 1:N:0:93
ACCACACCTTCTACAATGAGCTGCGTGTGGCTCCCGAGGAGCACCCCGTGCTGCTGACCGAGGCCCCCCTGAACCCCAAGGCCAACCGCGAGAAGATGACCCAGGTGAGTGGCCCGCTACCTCTTCTGGTGGCCGCCTCCCTCCTTCCTGGCCTCCCGGCGCTGCGCCCTTTCTCACTGGTTCTCTCTTCTGCCGTTTTCCGTAGGACTCTCTTCTCTGACCTGAGTCTCCTTTGGAACTCTGCAGGTTCT
+
BBBBBBBBFFFFGGGGGGGGGGHHGEGEHGHHHGGGGGGGGHHHHGGGGGGGHHHHHHHGGGGGGGGGGGGHHHHGGGGHGHHHHGGGGGGGGGHHHHHGHHAFFGHBGGBFFHHGGGGGHHHHHHHHHHFFGGCGGGGHGHHGHGGGGGGGGGGGE9D--AF-A@FFFFFFFFFFFFFFFFFFFFFFFFFFFFFFFFFFFDFF?AFFFFFFFFFFFFF/BFFFEFFFFFFFFFFFFFFFFFFFFFFFFFB
@M05620:37:000000000-D9766:1:1101:13351:10657 1:N:0:93
GAGGCTGCTTTGGAAGAAACTCATAGATTACTGCAACAGTTCCCCCTGGACCTGGAAAAGTTTCTTGCCTGGCTTACAGAAGCTGAAACAACTGCTGCCCGTAAGGAAAGGCTCCTAGAAGCCTCCAAGGGAGTAAAAGAGCTGATGACACAATGGCCAGTAAGTCAGGCATTTCCGCTTTCGCACTCTTGTGGATCCAATTGAAAAATTCTCAGCATTTGTCCTTGTAACTGACAAGCCAGAGACAAAAG
+
AABCBAFAFFFFGGGGGGGGFGCGHHHHHHHHHHDDFGFFGHGHHGGFGGGHHHHHHGFGFGHHHFFGHHHHHGGHHHHHHHHHHHHHHHHHH3GD33??E>>E13@33111B1?BFGFGB303B?B??//?</34333/B222?23B2?@@/22222@/F221=?110=/F=11??<EGG1<<<<@CD0000.0CCGHCD:0000<:CC00CC::0:C00;00;FB0BFGGF:0CF...:...9;///9:
@M05620:37:000000000-D9766:1:1101:12807:10678 1:N:0:93
ACCACACCTTCTACAATGAGCTGCGTGTGGCTCCCGAGGAGCACCCCGTGCTGCTGACCGAGGCCCCCCTGAACCCCAAGGCCAACCGCGAGAAGATGACCCAGGTGAGTGGCCCGCTACCTCTTCTGGTGGCCGCCTCCCTCCTTCCTGGCCTCCCGGAGCTGCGCCCTTTCTCACTGGTTCTCTCTTCTGCCGTTTTCCGTAGGACTCTCTTCTCTGACCTGAGTCTCCTTTGGAACTCTGCAGGTTCT
+
BBBBBBBBFFFFGGGGGGGGGGHHGEGFHGHHHGGGGGGGGHHHHGGGGGGGHHHHHHHGGGGGGGGGGGGHHHHGGGGHGHHHHGGGGGGGGGHHHHHHHHHHGHHHHHHGGHHGGGGGHHHHHHHHHHHGHHGGGGGHGHHGHGGGGGGGGGGGGGGGGGGGGGFFFFFFFFFFFFFFFFFFFFFFFFFFFFFFFFFFFFFFFFFFFFFFFFFFFFFFFFFFFFFFFFFFFFFFFFFFFFFFFFFFFFF
@M05620:37:000000000-D9766:1:1101:10932:10683 1:N:0:93
GAGGCTGCTTTGGAAGAAACTCATAGATTACTGCAACAGTTCCCCCTGGACCTGGAAAAGTTTCTTGCCTGGCTTACAGAAGCTGAAACAACTGCCAATGTCCTACAGGATGCTACCCGTAAGGAAAGGCTCCTAGAAGACTCCAAGGGAGTAAAAGAGCTGATGAAACAATGGCAAGTAAGTCAGGCATTTACGCTTTAGCACTCTTGTGGATCCAATTGAACAATTCTCAGCATTTGTACTTGTAACTG
+
A3AB>AFAFBDDGB5BGGFFGGFHHFHFGHBDDB4BCGFGHDDBBAAE2FBFGGAG332BBHHFGHHBBBBBBFGBBBBFHHBFG33FBB?GHHHHHHHHHBGFGHG@?FG32BBB?B??//E3?GHB0?3B/B3B3DFB3322B2D?<??E22B22?@<@<FFG2B1?<?1?C?<CC1?FF=1<<<>G><>1>.<...0=0DG0=G<D0<AG0=/:GCCF0GHBG:C:C:99BFFGGG90;;;00;C;09
@M05620:37:000000000-D9766:1:1101:7563:10683 1:N:0:93
GAGGCTGCTTTGGAAGAGCACACGTCTGAACTCCAGTCACTACTGCGCATTTCGTATGCCGTCTTCTGCTTGCAAAAAAAACAACCGGGGGAAAATGCCACGGGGGTGGCCCTCTCCCTCTTCTTGTGTCCGCCTCCCTCCTTCCTTCCCTCCCCCCGCTGCTCCCTTTATCCCTGGTTTTCTCTTCTTCCGTTTTTCGTCGTACTCTCTTCTCTTCGCCGCTTCTCCTTTGTGCACCTTCCGGTTCTCAA
+
AAA>A1>>F1D1BBFG1B1BBBGGGFGFAEB1BB112ABDDGBBBBEAA//2DBBBBFDBEAEGEG2D11D1A1DB0?//>?FGH/E/>/</?/01B1111<<</->-?..<.=/</CCCGFGH00<0/0:;:A.=CE9CEB;;/;;0;BBFCG.;9----:/;BFFFF/;FFBF/-;9-;FBBFFFF/B9A99FF-/9-9@-9-;;/9/9FF/BB/-;-;--;9/;B;;;//-///;//;/---;9;9//
@M05620:37:000000000-D9766:1:1101:4848:10691 1:N:0:93
GAGGCTGCTTTGGAAGAAACTCATAGATTACTGCAACAGTTCCCCCTGGACCTGGACAAGTTTCTTGCCTTGCTTACAGAAGCTGAAACAACTGCCAATGTCCTACATGATGCTACCCGTAAGGAAAGGCTCCTAGAAGACTCCAAGGGAGTAAAAGAGCTGATGAAACAATGGCAAGTAAGTCAGGCATTTGCGCTTTAGCACTCTTGTGGATCCAATTGAACAATTCTCAGCATTTGTACTTGTAACTG
+
A1AAA1CACF@FACFGGBGGEGBGDFGGFHHGHHFHCCGEGFGBGGAFAFGGHFEGBC0GFFGGAHABFF1BFGFFG1BAFHGG@DDHGFGHHEFFHFHHHHHGFGH1BBB21BBFBBE?EGEGHHH>B?>B?B1BBBGFBF1BB1DCEHGG0GB21?0@<GH11@F1GHHGHEGBG<<?FG@<>=GFCF1F11>><.<00==<0<D=F=G?::<GFF:GH0CCFF0;0CCG;CBBBFB00;;0000;CF0
@M05620:37:000000000-D9766:1:1101:4829:10697 1:N:0:93
GCGGCTGCTTTGGCAGAAAATAATAGATTACTGCCACAGTTCCCCCTGGACCTGGAACCGTTTCTTGCCTGGCTTCCAGAAGCTGCCACAAATGCCAATGTCCTACAGGATGCTACCCGTCCGGCAAGGCTCCTCGCCGCCTCCACGGGAGTCCCCGAGCTGATGAACCCATGGCAAGTCAGTCAGGCATTTCCGCTTTCGCACTCTTGTGGCTCCAATTGCAACATTCTCAGCATTTGTCCTTGTAACTG
+
>>A>>>>ACFBBGGF2A4B4BB5F555DG5BG5B33F2BBDDGHHGAF2BFBBF1ABAAFBBFBDA5BFGHBB2B2BFDF3BBBF@G3BB113B3BEGHGHHHHGGGHHBGHHHBGHGEG///E/>BFFFGHGH2C////>CGH0</>D.>EB11.<-<CGH<GG0;CGE.CC/GHFGH0<CFF0FF;.CFGGGGGGGG0CEGADFFFFFFB.ABE/9;BF////.;;;;B/;;/9;;/;/;;FFF/;;FB
@M05620:37:000000000-D9766:1:1101:15832:10704 1:N:0:93
ACCACACCTTCTACAATGAGCTGCGTGTGGCTCCCGAGGAGCACCCCGTGCTGCTGACCGAGGCCCCCCTGAACCCCAAGGCCAACCGCGAGAAGATGACCCAGGTGAGTGGCCCGCTACCTCTTCTGGTGGCCGCCTCCCTCCTTCCTGGCCTCCCGGAGCTGCGCCCTTTCTCACTGGTTCTCTCTTCTGCCGTTTTCCGTAGGACTCTCTTCTCTGACCTGAGTCTCCTTTGGAACTCTGCAGGTTCT
+
AAA>AAAAFFFFGGGF3FGAGFHFE0ABAAGG1FF0AEGGGHHHHGGGCEGGGGGFHHGGCGGGG?FGGGGCHCHGGG?G//GHHG//BGC<@GFHDGFFGHHHGHHFFHGGGFHCCGGGHHHGHHHHHHHCHHGGCG?CFHFFGGBFGFGGF0FAAG@AG@FGF-9A-@B/FFFFFFFFFFFFFFBFFFFFFF@BFFFFFFFFBBFFFFFBFFFFFFFBBFFF/FFFFFFFFFFEFFBFFFFFFFFFFFF
@M05620:37:000000000-D9766:1:1101:14501:10704 1:N:0:93
ACCACACCTTCTACAATGAGCTGCGTGTGGCTCCCGAGGAGCACCCCGTGCTGCTGACCGAGGCCCCCCTGAACCCCAAGGCCAACCGCGAGAAGATGACCCAGGTGAGTGGCCCGCTACCTCTTCTGGTGGCCGCCTCCCTCCTTCCTGGCCTCCCGGAGCTGCGCCCTTTCTCACTGGTTCTCTCTTCTGCCGTTTTCCGTAGGACTCTCTTCTCTGACCTGAGTCTCCTTTGGAACTCTGCAGGTTCT
+
CCCBCCCDFFFFGGGGGGGGGGHHGGGFHGHHHGGGGGGGGHHHHGGGGGGGHHHHHHHGGGGGGGGGGGGHGHHGGGGHGHHHHGGGGGGGGGHHHHHHHHHHGHHHHHHGGHHGGGGGHHHHHHHHHHHGHHGGGGGHGHHGHGGGGGGGGGGGGGGCGGGGGGFFFFFFFFFFFFFFFFFFHHFFFFFFFFFFFFFHFFFFDFFFFFFFFHHHFHFBFFFFFFFFHHFFFFFFFFFFFFFFFFFFFFF
@M05620:37:000000000-D9766:1:1101:6016:10713 1:N:0:93
GAGGCTGCTTTGGAAGAAACTCATAGATTACTGCAACAGTTCCCCCTGGACCTGGAAAAGTTTCTTGCCTGGCTTACAGAAGCTGAAACAACTGCCAATGTCCTACAGGATGCTACCCGTCCGGCAAGGCTCCTCGCCGCCTACCCAAGCGTACACGCGCTGATGAACAAATGACAAGTCAGTAAGGCATTTAAGATTACGCACTCTTGTGGATCAAATTGAACAATTCTAAGCATTTGTACTTGTAAATG
+
CCCCCCFCFFFFGGGGGGGGGGHGHHHHHHHHHHHHHHHHHHHHHGGGHHHHHHHHHHHHGHHHHHHHHHHHHHHHHHHHHHHHHHHHHHHHHHHHGHHHHGGHBB3B3BBFGG4FGH1E//>///>/?/30/22///>//?/2001///?CAA.1>-<<EE.00=000<GFH0;C;CC0<0;0<CBC.:0000;00;00;.;:-;FFFGFA0=0.9;0;C009;BFBFF0::;0BBF0;0;FFF9:B0;:
@M05620:37:000000000-D9766:1:1101:26992:10716 1:N:0:93
ACCACACCTTCTACAATGAGCTGCGTGTGGCTCCCGAGGAGCACCCCGTGCTGCTGACCGAGGCCCCCCTGAACCCCAAGGCCAACCGCGAGAAGATGCCCAGGTGAGTGGCCCGCTCCCTCTTCTGGTGGCCGCCTCCCTCCTTCCTGGCCTCCCGGCGCCGCGCCCTTTCTCACTGGTTCTCTCTTCTGCCGTTTTCCGTAGGCCTCTCTTCTCTGACCTGAGTCTCCTTTGGAACTCTGCAGGTTCTA
+
AABBBBBBCFFFGGGGGGFGFGHHGEEFGGHHHFGEDGEGGGGHHGGEEEEFHHHHHHHGGGGFGGGEGGAGFHHGGGGHGHHHHGGEFF?CDGHFHFHHHH/?<FF0FGGGFG-CC-CFHHHHGHHHHHFHHGGGGGHGHHGHGGGGFFFGGGGGGG----;@DFFFFEFFFFFFFFFFFFFFFFFFFFFFFF9DFEFFFFFDF/;FFFFFFF/BFFBFFFF/.;;FF/9;FFF/BFBBFBFFFFFFFFF
@M05620:37:000000000-D9766:1:1101:24493:10717 1:N:0:93
ACCACACCTTCTACAACGCGCTGCGGGCGGCTCCCGAGGAGCACCCCGTGCTGCTGACCGAGGCCCCCCTGAACCCCAAGGCCAACAGCGCGAAGATGACCCAGGTGCGTGGCCCGCTACCTCTTCTGGTGGCCGCCTCCCTCCTTCCTGGCCTCCCGGAGCTGCGCCCTTTCTCACTGGTTCTCTCTTCTGCCGTTTTCCGTAGGACTCTCTTCTCTGACCTGCGTCTCCTTTGGAACTCTGCAGGTTCT
+
AA11AAA>1CFFGBG11A10E0F0E0////>>//B//>EE/GGAHGG///?FBGE1FHF</E/CG/CCGCA0F<GGGG/G//FGHG.<FC---A@.0;0:FHAGEHF0-C.??F;9:AG@GF9BFFGBFFBAFF@;@F-AFFFBFFBFF9F?F/AAAA@-@=FF/999-9/BFFFFBBB-;FFFBFBFFFBFFB@AAFEFFFFFBBFFFFFEFFFFFFF99BFF-@A@BFFFFFFBBFFFFFFFBFFFFFF
@M05620:37:000000000-D9766:1:1101:6794:10722 1:N:0:93
GAGGCTGCTTTGGAAGAAACTCATAGATTACTGCAACAGTTCCCCCTGGACCTGGAAAAGTTTCTTGCCTGGCTTACAGAAGCTGAAACAACTGCCAATGTCCTACAGGATGCTACCCGTAAGGAAAGGCTCCTAGAAGACTCCAAGGGAGTAAAAGAGCTGATGAAACAATGGCAAGTAAGTCAGGCATTTCCGCTTTAGCACTCTTGTGGATCCAATTGAACAATTCTCAGCATTTGTACTTGTAACTG
+
BABBBBFBFFFFFFGGGGGGGGGHHHHHHHHGHHGHGGHHHHHHHG?FGHHHHGFG3FFGFHHHFHGGHHGHHHFFHHGFHHHHHHHHHHGHHHHHHHHHHHHHHHHEFGHHHGHHFHGFEGHHHHH?FHGHGGHHHHHHGHCFGHHGGHGGHHHHFGGHGGHHHHHHHHHHHHHGHF?<FGGHGGHGHFFH<GEE<.EG0GHHCGHHGFHGHFGHFGGHHHHHFHHHHHGFCFGGGGGBBFFGCCFGGGG
@M05620:37:000000000-D9766:1:1101:5485:10732 1:N:0:93
ACCACACCTTCTACAATGAGCTGCGTGTGGCTCCCGAGGAGCACCCCGTGCTGCTGACCGAGGCCCCCCTGAACCCCAAGGCCAACCGCGAGAAGATGACCCAGGTGAGTGGCCCGCTACCTCTTCTGGTGGCCGCCTCCCTCCTTCCTGGCCTCCCGGAGCTGCGCCCTTTCTCACTGGTTCTCTCTTCTGCCGTTTTCCGTAGGACTCTCTTCTCTGACCTGAGTCTCCTTTGGAACTCTGCAGGTTCT
+
AABC>AA>CCCFGFBGGGBBFGHHGEEBAEFBBBBB2EAAEF2BBBEEEBBFFHHHFGHAECEEFFGGFGGG3FGEEEEHGH?GFEGE>B>>DGHEGHHHHHFEFHG?F??FGHFFGG-AFGGHHDGHGHHFHGGGGGGHGHHGHGGGGGFFGGGGGGG;ADFFGGFFFFFFFFFFFFFFFFFFFFFFFFFFFFFFFFFFFFFFFFFFFFFFFFFFFFBFFFFF/;FFFFFFFFFFFFFFFFFFFFFFBFF
@M05620:37:000000000-D9766:1:1101:14566:10732 1:N:0:93
ACCACACCTTCTACAATGAGCTGCGTGTGGCTCCCGAGGAGCACCCCGCGCTGCTGACCGAGGCCCCCCTGAACCCCAAGGCCAACCGCGAGAAGATGACCCAGGTGAGTGGCCCGCTACCTCTTCTGGTGGCCGCCTCCCTCCTTCCTGGCCTCCCGGAGCTGCGCCCTTTCTCACTGGTTCTCTCTTCTGCCGTTTTCCGTAGGACTCTCTTCTCTGACCTGAGTCTCCTTTGGAACTCTGCAGGTTCT
+
>A1AAA1AFFFFFGGFEBAAF1AA0A0B0AFHGGGE0/A/BF/FFGE///A>/?@GGBE@EE?G/E/EEGEHHHEGGGGHGHHFA?CGG/BCCGHH11FHHHHEFHFHHDGGCCGCCGCCGHHHHHGH0CGGHHGG@.CEEBFG/0;9CGFGGGGGG.-A@;-9B@@-@@FBFFFFFFFFFFFFFFFFFFFFFF@FFFFFFFFFFFFFFFFFFB/F/BFFFFFFFFFFFFFFFFFFFFFFFFFFFF-ABFF
@M05620:37:000000000-D9766:1:1101:18200:10749 1:N:0:93
ACCACACCTTCTACAATGAGCTGCGTGTGGCTCCCGAGGAGCACCCCGTGCTGCTGACCGAGGCCCCCCTGAACCCCAAGGCCAACCGCGAGAAGATGACCCAGGTGAGTGGCCCGCTACCTCTTCTGGTGGCCGCCTCCCTCCTTCCTGGCCTCCCGGAGCTGCGCCCTTTCTCACTGGTTCTCTCTTCTGCCGTTTTCCGTAGGACTCTCTTCTCTGACCTGAGTCTCCTTTGGAACTCTGCAGGTTCT
+
AAA1AAAAFFFFGGGF3F1AG1GFF0ABA0FG1FFAEEGCGHHHHGGGCAEFFHFCGHGE?ECGG/FGGGGEFCHGGGCHC/GHHGC<CG<//B<C1F1?GHHHGHHFFHHGGHHGGGGGHHHHHHHFHHHGHHGGCG.EGHHGHGGGGFGFGFGGGGG@G@GGG@<F>@BFFFFFFFFFFFFFFFFFFFFFFF@ABFFFFFFFFFFFFFFFFFFFFFFFFFFFFFFFFFFFFFFFFFFFFFFFFFFFFFF
@M05620:37:000000000-D9766:1:1101:6555:10752 1:N:0:93
GAGGCTGCTTTGGAAGAAACTCATAGATTACTGCAACAGTTCCCCCTGGACCTGGAAAAGTTTCTTGCCTGGCTTACAGAAGCTGAAACAACTGCCAATGTCCTACAGGATGCTACCCGTAAGGAAAGGCTCCTAGAAGACTCCAAGGGAGTAAAAGAGCTGATGAAACAATGGCAAGTAAGTCAGGCATTTCCGCTTTAGCACTCTTGTGGATCCAATTGAACAATTCTCAGCATTTGTACTTGTAACTG
+
AAABAAFCFFFFGFFGGGGGGGHHHHHGHHHHHHHHGHHHHHHHHGGGGHHHHHHHBECHHHHHHHHGHHFFGHHHHHFHHHGHHGBGGHCHHHHHHHHHHBFHHHH3BFG32BFGFGFE@EGFHHHBBGFHGFHHGHHGBFBFFGHFFHGGFHHGFFFGHHHHHFFHHHE?FHGFF/?<FFFF=>GHHFFG<F><<<C==DDGGHGFH0CEH:GHFCGHHGHHHHHFHHGBBFFGGGGGFGGG0;CFGFG
@M05620:37:000000000-D9766:1:1101:27466:10773 1:N:0:93
ACCACACCTTCTACAATGCGCTGCGTGTGGCTCCCGAGGAGCACCCCGTGCTGCTGACCGAGGCCCCCCTGAACCCCAAGGCCAACCGCGCGAAGATGACCCAGGTGAGTGGCCCGCTACCTCTTCTGGTGGCCGCCTCCCTCCTTCCTGGCCTCCCGGAGCTGCGCCCTTTCTCACTGGTTCTCTCTTCTGCCGTTTTCCGTAGGACTCTCTTCTCTGACCTGCGTCTCCTTTGGAACTCTGCAGGTTCT
+
BBBBBAB>BFFFGGFGFG4AEEGGGEG2AEGGHAFE?EECDGHHHGGCAFGGGHFHHHGEFFCFGGGGGGEHGHHGGGGHGHHHHGGGGG/BDGGCGHHHHHGHGHHFHHHGGHFCFGGGHHHHGHHHHHHGHHGGGGGGGGGGGGGGGGGGGGGGGDG9@;AFFFFFFFFFFFFFFFFFFFFFFFFFFFFFFFFFFFFFFFFFFFFFFFFFFFBFFFFFFFFF.@FAFFFFFFFFFFFFFFFFFFFFFFF
@M05620:37:000000000-D9766:1:1101:16834:10777 1:N:0:93
ACCACACCTTCTACAATGAGCTGCGTGTGGCTCCCGAGGAGCACCCCGTGCTGCTGACCGAGGCCCCCCTGAACCCCAAGGCCAACCGCGAGAAGATGACCCAGGTGAGTGGCCCGCTACCTCTTCTGGTGGCCGCCTCCCTCCTTCCTGGCCTCCCGGAGCTGCGCCCTTTCTCACTGGTTCTCTCTTCTGCCGTTTTCCGTAGGACTCTCTTCTCTGACCTGAGTCTCCTTTGGAACTCTGCAGGTTCT
+
CCCCCCCCFFFFGGGGGGGGGGHHGFFEEEHHHGGGGGGGGHHHHGGGGFGGHHHHHHHGGGGGGGGGGGGHHHHGGGGHGHHHHGGGGGGGGGHHFFHHHHHHGHFFHHHGGHHGGGGGHHHHHHHHHHHGHHGGGGGHGHHGHGGGGGGGGGGGGGGGGGGGGGFFFFFFFFFFFFFFFFFFFFFFFFFFFFFFFFFFFFFFFFFFFFFFFFFFFFFFFFFFFFFFFFFFFFFFFFFFFFFFFFFFFFF
@M05620:37:000000000-D9766:1:1101:7902:10825 1:N:0:93
GAGGCTGCTTTGGAAGAAACTCATAGATTACTGCAACAGTTCCCCCTGGACCTGGAAAAGTTTCTTGCCTGGCTTACAGAAGCTGAAACAACTGCTACCCGTAAGGAAAGGCTCCTAGAAGACTCCAAGGGAGTAAAAGAGCTGATGAAACAATGGCAAGTAAGTCAGGCATTTCCGCTTTAGCACTCTTGTGGATCCAATTGAACAATTCTCAGCATTTGTACTTGTAACTGACAAGCCAGGGACACAGA
+
BAABBBFBFFFFGGGGGGGGGGHHHHHHHHHHHHHFFAGHHHHHHGGGHHHHHHHHHHHHHHHHHHHHHHHHHHHHHHHFHHHHHHHHHHHHHHHHHHHHFF@FHHHHHHHHHHGHHHHGGHHGHHHH3/?FFGF4GFFGHFHHHHHHHHGHHGFHHHBFDHGFHHHGHHHHEHHHGGGGGHHEGHFHHGHHHGHGGHHHHHGHHHHHHEGFFHHFHGGHHHHHHHHHGHHEHHGGGGGGGGGGGGG.CFB
@M05620:37:000000000-D9766:1:1101:12983:10837 1:N:0:93
ACCACACCTTCTACAATGAGCTGCGTGTGGCTCCCGAGGAGCACCCCGTGCTGCTGACCGAGGCCCCCCTGAACCCCAAGGCCAACCGCGAGAAGATGACCCAGGTGAGTGGCCCGCTACCTCTTCTGGTGGCCGCCTCCCTCCTTCCTGGCCTCCCGGAGCTGCGCCCTTTCTCACTGGTTCTCTCTTCTGCCGTTTTCCGTAGGACTCTCTTCTCTGACCTGAGTCTCCTTTGGAACTCTGCAGGTTCT
+
CCCCCCCCFFFFGGGGGGGGGGHHGEGEGGHHHGGGGGGGGHHHHGGGEFGGGHGHHHHGGGGGGGGGGGGHGHHGGGGHGHHHHGGGGGGGGGHHHHFHHHHHFCGGFFGFGHHGGGGGHHHHHHHHHHHGHGGGGGGHGGHGHGGGGGGGGFGGGGGGFGFFGGFFFFFFFFFFFFFFFFFFFFFFFFFFFFFFFFFFFFFFFFFFFFFFFFFFFFFFFFFFFFFFFFFFFFFFFFFFFFFFFFFFEFB
@M05620:37:000000000-D9766:1:1101:10835:10845 1:N:0:93
ACCACACCTTCTACAATGAGCTGCGTGTGGCTCCCGAGGAGCACCCCGTGCTGCTGACCGAGGCCCCCCTGAACCCCAAGGCCAACCGCGAGAAGATGACCCAGGTGAGTGGCCCGCTACCTCTTCTGGTGGCCGCCTCCCTCCTTCCTGGCCTCCCGGAGCTGCGCCCTTTCTCACTGGTTCTCTCTTCTGCCGTTTTCCGTAGGACTCTCTTCTCTGACCTGCGTCTCCTTTGGAACTCTGCAGGTTCT
+
CBCCCBCCFFFFGFGGGGFFGFHHGFGBAEHHHGFGCGEGFHHHHGGGDFGGFHGHFHGEECCGGGGGGGGHFHHGGGGHGHHHHGGGGGCCFGHHHHHHHHHHGHGHHHHGGHHGGGGGHHHHHHHHHHHGHHGGGGGHGHHGHGGGGGGGGGGGGGF-ADGGGGFFFFFFFFFFFFFFFFFFFFFFFFFFFFFFFFFFFFFFFFFFFFFFFFFFFFFFFFFF.@DFFFFFFFFFFFFFFFFFFFFFFFF
@M05620:37:000000000-D9766:1:1101:15927:10847 1:N:0:93
GAGGCTGCTTTGGAAGAAACTCATAGATTACTGCAACAGTTCCCCCTGGACCTGGAAAAGTTTCTTGCCTGGCTTACAGAAGCTGAAACAACTGCCAATGTCCTACAGGATGCTACCCGTAAGGAAAGGCTCCTAGAAGACTCCAAGGGAGTAAAAGAGCTGATGAAACAATGGCAAGTAAGTCAGGCATTTCCGCTTTAGCACTCTTGTGGATCCAATTGAACAATTCTCAGCATTTGTACTTGTAACTG
+
A>AA>AFBFFFFGFFGFGGGGGHHGGHHHHHGHGGFFFGHHHHHHGGGHHHHHHHHHHHHHHHHHHHHHHHHHHHHHFHHHHHHHGFHHHHHHHHHHHHHHHHHHHHHHHHHHHHHHHFEFGHHHHHFGHHHGHHHHFHHHHHHHFHGGHGGHHHHHGHHHHHHHHHHHHHHHHHHHGHHFHHHGGHGHGGHHHGGDGGHHHHHHHGHHFHGHGGHGHHHHHHHHGHBGHGFGGGGGGGGGGGGGGGGGGG
@M05620:37:000000000-D9766:1:1101:9432:10856 1:N:0:93
ACCACACCTTCTACAATGAGCTGCGTGTGGCTCCCGAGGAGCACCCCGTGCTGCTGACCGAGGCCCCCCTGAACCCCAAGGCCAACCGCGAGAAGATGACCCAGGTGAGTGGCCCGCTACCTCTTCTGGTGGCCGCCTCCCTCCTTCCTGGCCTCCCGGAGCTGCGCCCTTTCTCACTGGTTCTCTCTTCTGCCGTTTTCCGTAGGACTCTCTTCTCTGACCTGAGTCTCCTTTGGAACTCTGCAGGTTCT
+
BCCCCBCCFFFFGGGGGGGGGGHHGEGEGGHHHGGGGGGGGHHHHGGGGGGGHHHHHHHGGGGGGGGGGGGHHHHGGGGHGHHHHGGGGGGGGGHHHHHHHHFHGGFGHHHFGHHDDGGGHFHHFFHHHHHGHHGGGGGHGHHGHGGGGGGGGFGGGGGD?GGFGGFFFFFFFFFFFFFFFFFFFFFFFFFFFFFFFFFFFFF?FDFFFFFFFFFFFFFFFFFFFFFFBFFFFFFFFFFFFFFFFFFFFBF
@M05620:37:000000000-D9766:1:1101:22939:10862 1:N:0:93
GAGGCTGCTTTGGAAGAAACTCATAGATTACTGCAACAGTTCCCCCTGGACCTGGAAAAGTTTCTTGCCTGGCTTACAGAAGCTGAAACAACTGCTACCCGTAAGGAAAGGCTCCTAGAAGACTCCAAGGGAGTAAAAGAGCTGATGAAACAATGGCAAGTAAGTCAGGCATTTCCGCTTTAGCACTCTTGTGGATCCAATTGAACAATTCTCAGCATTTGTACTTGTAACTGACAAGCCAGGGACAAAAG
+
AAABCCFAFFFFGGGGGFGGGGGHGGGHHHHHHHHHGCGGGHHHHGGGHFHHHHHHHHHGFHHHHHHHHHHHHHHHFGHGFGHHHEHHHHHHHHGH4FCHGGEFHHHHHHHHHHGHHGHHHFHHHH3GFEGHE?3444B?BGHH?GHF?FHC<GHHG2GGHGBGHHHHHHHGHHHHGGGGG1GHHHHGHHHFHFFHHHH0GFHHFBGGHHEHHHHHFHHHHH0GHHHHHHFHHHGGGGGGGGEGGGA?FGF
@M05620:37:000000000-D9766:1:1101:11029:10862 1:N:0:93
ACCACACCTTCTACAATGAGCTGCGTGTGGCTCCCGAGGAGCACCCCGTGCTGCTGACCGAGGCCCCCCTGAACCCCAAGGCCAACCGCGAGAAGATGACCCAGGTGAGTGGCCCGCTACCTCTTCTGGTGGCCGCCTCCCTCCTTCCTGGCCTCCCGGAGCTGCGCCCTTTCTCACTGGTTCTCTCTTCTGCCGTTTTCCGTAGGACTCTCTTCTCTGACCTGAGTCTCCTTTGGAACTCTGCAGGTTCT
+
CCCCCCCCFFFFGGGGGGGGGGHHGEFEHGGFHGGGGGGGGHHHHGGGGGGGHHHHGHHGGGGGGGGGGGGHHHHGGGGHGHHHHGGGGGGGGGHGHHHHHHHHGHHHHHHGGHHGGGGGHHHHHHHHHHHGHHGGGGGHGHHGHGGGGGGGGGGGGGGGGGGGGGFFFFFFFFFFFFFFFFFFFFFFFFFFFFFFFFFFFFFFFFFFFFFFFFFFFFFFFFFFFFFFFFFFFFFFFFFFFFFFFFFFFFF
@M05620:37:000000000-D9766:1:1101:15925:10866 1:N:0:93
GAGGCTGCTTTGGAAGAAACTCATAGATTACTGCAACAGTTCCCCCTGGACCTGGAAAAGTTTCTTGCCTGGCTTACAGAAGCTGAAACAACTGCCAATGTCCTACAGGATGCTACCCGTAAGGAAAGGCTCCTAGAAGACTCCAAGGGAGTAAAAGAGCTGATGAAACAATGGCAAGTAAGTCAGGCATTTCCGCTTTAGCACTCTTGTGGATCCAATTGAACAATTCTCAGCATTTGTACTTGTAACTG
+
>>>>>>>ACBBBFB5A4BAFGGHFHHFFH5EEFB44EGADGFDFGGEFA2BFFBFAB32FBDGGFFDBBGGHHHGBBBGDEABFGB@EB?BBFGGHBGGGGFGHBGFGGHHFBGBEFGE?@AGBBEGB0?FH/F?BBFFC?B1BBCF//?<C<>>F1F@FG@<@FFF?<0??FF0?FFG1FF=DG1<><<>><<ADCAED0DGHFHHHHHH:::CG0C;<FFGCC:C<CGC9FGFFGGGBBC;CCFCFCBB
@M05620:37:000000000-D9766:1:1101:28241:10878 1:N:0:93
ACCACACCTTCTACAATGAGCTGCGTGTGGCTCCCGAGGAGCACCCCGTGCTGCTGACCGAGGCCCCCCTGAACCCCAAGGCCAACCGCGAGAAGATGACCCAGGTGAGTGGCCCGCTACCTCTTCTGGTGGCCGCCTCCCTCCTTCCTGGCCTCCCGGAGCTGCGCCCTTTCTCACTGGTTCTCTCTTCTGCCGTTTTCCGTAGGACTCTCTTCTCTGACCTGAGTCTCCTTTGGAACTCTGCAGGTTCT
+
ABAAAABBFFFFFGGFGGGEGFHHGEAFHGHHFGGGGGGGGHGHHGGGEFGGHHHFHGHGGGGGGGGGGGGGFFHGGGFH/GHHFFE/>CDGGGHHHHHHHH/?<?GBF1FFGHFGGGGGF0DGBGFHHDGGHG?DGGDCGHHGGGGGGEGGGGGGGDC?DGFGGGF.@-/BFFFFFFFEBFFFFFFFFFFFFFFFFFFEFAB.;.FFFFFFFFFFFFBFFFF.B.BFFFF/BB//9BFFBBFFFFFFFFF
@M05620:37:000000000-D9766:1:1101:10034:10882 1:N:0:93
ACCACACCTTCTACAATGAGCTGCGTGTGGCTCCCGAGGAGCACCCCGTGCTGCTGACCGAGGCCCCCCTGAACCCCAAGGCCAACCGCGAGAAGATGACCCAGGTGAGTGGCCCGCTACCTCTTCTGGTGGCCGCCTCCCTCCTTCCTGGCCTCCCGGAGCTGCGCCCTTTCTCACTGGTTCTCTCTTCTGCCGTTTTCCGTAGGACTCTCTTCTCTGACCTGAGTCTCCTTTGGAACTCTGCAGGTTCT
+
CCCCCBCCFFFFGGGGGGGGGGHHGGGBFGHHHGGGGGGGGHHHHGGGFGGGHHHHHHHGGGGGGGGGGGGHHHHGGGGHGHHHHGGGGGGGGGHHHHHHHHGGFHHHHHHGGHHGGGGGHHHHHHHHHHHGHHGGGGGHGHHGHGGGGGFGGGGGGGGGFGGGGGFFFFFFFFFFFFFFFFFFFFFFFFFFFFFFFFFFFFFFFFFFFFFFFFFFFFFFFFFFFFFFFFFFFFFFFFFFFFFFFFFFFFF
@M05620:37:000000000-D9766:1:1101:11564:10887 1:N:0:93
ACCACACCTTCTACAATGAGCTGCGTGTGGCTCCCGAGGAGCACCCCGTGCTGCTGACCGAGGCCCCCCTGAACCCCAAGGCCAACCGCGAGAAGATGACCCAGGTGAGTGGCCCGCTACCTCTTCTGGTGGCCGCCTCCCTCCTTCCTGGCCTCCCGGAGCTGCGCCCTTTCTCACTGGTTCTCTCTTCTGCCGTTTTCCGTAGGACTCTCTTCTCTGACCTGAGTCTCCTTTGGAACTCTGCAGGTTCT
+
DDDDDCCDFFFFGGGGGGGGGGHHGGGFHGHHHGGGGGGGGHHHHGGGFGGGHHHHHHHGGGGGGGGGGGGHHHHGGGGHGHHHHGGGGGGGGGHHHHHHHHHHGHHHHHHGGHHGGGGGHHHHHHHHHHHGHHGGGGGHGHHGHGGGGGGGGGGGGGGGGGGGGGFFFFFFFFHHHHFFFFFFHFFFFFFFHFFFFFFHFFFFFFFFFFFFFFHFFFFFFFFFFFFFFHFFFHHFFFFFFHHFFFFFFFF
@M05620:37:000000000-D9766:1:1101:13329:10900 1:N:0:93
GAGGCTGCTTTGGAAGAAACTCATAGATTACTGCAACAGTTCCCCCTGGACCTGGAAAAGTTTCTTGCCTGGCTTACAGAAGCTGAAACAGCTGCCCATAAGGAAAGGCTCCTAGATGACTCCCTGGGAGTAAGTGAGCTGATGAAACAAAGGCAAGCAAGTCAGGCATTCCTGCTTGCGTTCTCTCGTGTATGCAATTGAACAAATATTAGCATGCATATTTGCATCTGACAAGCCAGCGACAAACAATA
+
AAAAAAFAFFFFFGGGGG11AB13DA133DFHDGHFB0B1AA2FH0A//BGGFGGH11FE1FFGGFFGHHGHHEEHHHHHGHHHFHFHHF00111B/1001B1B>0B0/@0/11@1221121B/0>//>?/0B122B11>111>2B11BF000?00?/FFGG1FG0FG1111111<11//?.>.F11....0=00DD00<D000<.000000/00000;00;000000<0CG00.;.;C.;A---:..;00
@M05620:37:000000000-D9766:1:1101:7463:10905 1:N:0:93
GAGGCTGCTTTGGAAGAAACTCATAGATTAGGGCAACAATTCCGGATGGACCTGGACAAGTTTCTTGCCAGGCTTATCGAAGCTGAAACAACTGCCAATGTTCTACAAAATTATACCCGCAAGGAAACTCCCCTAGAAGACCCCAAGGGAGTAAAAGATCTTATAAAACAAGGGCAAGCAAGTCACGCATCTACTCTTGAGCACTCTTGTGGATCCAATTGAACAACTCTCACCATTTGCACTTGCAACTG
+
AAAAAAFAFFFFGB1B1GBGGEGEG3DA3D11B0AFEH0111B00//A/FC0000B0B0BF2GHGGG1B11BB0A111?FFF/1B11F1BGHHHH>1FEGFFG2B2B@1B111BBB2B//////B<F01B1//BF01B1100//?/F/?/</?F1F1??<11@11??G1..0......./</000<.<-<-00:::000;::0;0:::C:0.;0;C09;09;CF0/.;0B0=0.:FGGE00:0;00:99//
@M05620:37:000000000-D9766:1:1101:26333:10916 1:N:0:93
ACCACACCTTCTACAATGAGCTGCGTGTGGCTCCCGAGGAGCACCCCGTGCTGCTGACCGAGGCCCCCCTGAACCCCAAGGCCAACCGCGAGAAGATGCCCAGGTGAGTGGCCCCCTACCTCTTCTGGTGGACGCCTCCCTCCTCCCTCGCCTCCCGGCGCCGCGCCCTTTCTCACTGGCTCTCTCTTCTGCCGTTTTCCGTAGGACTCTCTTCTCTGCCCTGAGTCCCCTTTGGAACTCTGCAGGTTCTA
+
BBBABBBBCFFFGGGFEGGGGGHGGEEA4EGFGEGFEGGGFHHFHGGGAEGGFHGGHHFFCGCGGDGGGGEFHFHGGG?HFFHHHGGGGGG/>C22>?22<FAFGFG01?/CG/->@.FGF<11FG000<A.<---::CEC:CC/:CC/9--CDGE.-A---9--@--@FFFF//99BB.;FFFFFFFFFF/:@FF/E/B?/.../9///:BBFBB/B//.BABFFF/9A..9FF/BF/BBBFFFF;/BF/
@M05620:37:000000000-D9766:1:1101:25715:10917 1:N:0:93
ACCACACCTTCTACAATGAGCTGCGTGTGGCTCCCGAGGAGCACCCCGTGCTGCTGACCGAGGCCCCCCTGAACCCCAAGGCCAACCGCGAGAAGATGACCCAGGTGAGTGGCCCGCTACCTCTTCTGGTGGCCGCCTCCCTCCTTCCTGGCCTCCCGGAGCTGCGCCCTTTCTCACTGGTTCTCTCTTCTGCCGTTTTCCGTAGGACTCTCTTCTCTGACCTGAGTCTCCTTTGGAACTCTGCAGGTTCT
+
BCCCCCCCFFFFGGGGFGFGGGHHGEGEHGHHHGGFGGGGGHHHHGGGGGGGHHHHHHHGGGGGGGGGGGGHGHHGGGGHGHHHHGGGGG/BGGHHHHHHHHHHFHHHHHHGGHHGGGGGHHHHHHHGHHHGHHGGGGGHGHHGHGGGGGGGGGGGGGFGGGGGGGFFFFFFFFFFFFFFFFFFFFFFFFFFFFFFFFFFFFFFFFFFFFFFFFFFFFFFFFFFFFFFFFFFFFFFFFFFFFFFFFFFFFF
@M05620:37:000000000-D9766:1:1101:18568:10941 1:N:0:93
ACCACACCTTCTACAATGAGCTGCGTGTGGCTCCCGAGGAGCACCCCGTGCTGCTGACCGAGGCCCCCCTGAACCCCAAGGCCAACCGCGAGAAGATGACCCAGGTGAGTGGCCCGCTACCTCTTCTGGTGGCCGCCTCCCTCCTTCCTGGCCTCCCGGAGCTGCGCCCTTTCTCACTGGTTCTCTCTTCTGCCGTTTTCCGTCGCACTCTCTTCTCTGACCTGAGTCTCCTTTGGAACTCTGCAGGTTCT
+
BBBBBAB>>CFFGGGGFGAGGGGGGEE2ABFFGCF22AEAEGDFHGGAAAEEDFFGFGFA0E?EGEGEGEAGHHHGGEDGGHHHEEGGGG/>//<111?1CGAGGHF10GGGEH/<@DCCFG0DGFHH<0CACCCCCDAGGGFG/;9C00/9C0FAAGGGG-.;9--9BBFFFFFFBBFFBFFFFFFFFB9/BF>DFFFFB.9.---;-BBF/BBF/FB999F./;FFFFFFFB////BBFFFB//.;BB9
@M05620:37:000000000-D9766:1:1101:19969:10952 1:N:0:93
GAGGCTGCTTTGGAAGAAACTCATAGATTACTGCAACAGTTCCCCCTGGACCTGGAAAAGTTTCTTGCCTGGCTTACAGAAGCTGAAACAACTGCTACCCGTAAGGAAAGGCTCCTAGAAGACTCCAAGGGAGTAAAAGAGCTGATGAAACAATGGCAAGTAAGTCAGGCATTTCCGCTTTAGCACTCTTGTGGATCCAATTGAACAATTCTCAGCATTTGTACTTGTAACTGACAAGCCAGGGACAAAAG
+
AABBBAFAFFFFGFGGFGGGGGHHHHHHHHHHHFHHFHHHHHHHHGGGGHHHHHGHHHGHFHHHHHHHHHHHHHHHHGHGHHHHHHHHHHHHHHHHHHGEEGGGHHHHHGGHHHGHHHHHHHHHHHHHHGGHGGHGHHHGHGHHHHHHHHHHHGHHHHGGHHHHHHHGHHHHHHHHGGGGGHHGHHHHGHHGHGHCHHFHFHGHHGHHGGFHHFHGHHHHHHHHHGGHHHHFHHGGFGGGFFAFGGGGGGF
@M05620:37:000000000-D9766:1:1101:21758:10955 1:N:0:93
GAGGCTGCTTTGGAAGAAACTCATAAATTACTGCCACAGTTCCCCCCGTCCATGTAACCGTTTCTTGCCTGGCTTCCAGAAGCTGCAACCACTGCTCCCCGTAAGGAAAGGCTCCTAGACGACTCCCAGGGAGTCCCCGCGCTGCTGCCACCCTGGCCAGTCCGTCAGGCATTTCCGCTTTCGCACTCTTGTGGATCCAATTGAACAATTCTCCGCATTTGTCCTTGTAACTGACAAGCCCGGGACCCAAG
+
>1>>AAFAFFFFBBF1FEGFGGFFD31DFBBFGGHFEAB1DADF0E/A//B/F1D2BDFE/ABB2D1ABFGFGGGHHGF10FG@@101B0BA@1GGHHGGG>EE0>1B000FFHGG1B11</>BAG/FGE?F??<FGF/@CCGG?HH1FGGCEHHHF.<CGH0.<GCFHHHBCGGCECGGGFBGGGGFFFFBGGBFGG000CFGBBCFGFFFFBA--A-FF/B/BFB;BFB/BFFFFE-9A-@@@>:;9--
@M05620:37:000000000-D9766:1:1101:14710:10955 1:N:0:93
ACCACACCTTCTACAATGAGCTGCGTGTGGCTCCCGAGGAGCACCCCGTGCTGCTGACCGAGGCCCCCCTGAACCCCAAGGCCAACCGCGAGAAGATGACCCAGGTGAGTGGCCCGCTACCTCTTCTGGTGGCCGCCTCCCTCCTTCCTGGCCTCCCGGAGCTGCGCCCTTTCTCACTGGTTCTCTCTTCTGCCGTTTTCCGTAGGACTCTCTTCTCTGACCTGAGTCTCCTTTGGAACTCTGCAGGTTCT
+
BBBABBABFFFFFGGCFGGGGGGFEAEFGFHHFGGEEFG?EHHHHGCGEEEAFEEGHHHGGGGGEGEGGGGHHHFGGGGHGHHHHGGGGFFGGGHHHHHHHHHHEFHHHFHGGHHGGGGGHHHHHHGHBGGGHHGCGGG.CGFDHGGGFGGG.FGGGDGGGAGGGGFFFFFFFFFFFFFFFFFFFFFFFFFFFFFFFFFFFFFFFFFFFFFFFFFFFFFFFFFFFFBFFFFFFFFFFFFFFFFFFFFFBFF
@M05620:37:000000000-D9766:1:1101:18562:10963 1:N:0:93
ACCACACCTTCTACAATGAGCTGCGTGTGGCTCCCGAGGAGCACCCCGTGCTGCTGACCGAGGCCCCCCTGAACCCCAAGGCCAACCGCGAGAAGATGACCCAGGTGAGTGGCCCGCTACCTCTTCTGGTGGCCGCCTCCCTCCTTCCTGGCCTCCCGGAGCTGCGCCCTTTCTCACTGGTTCTCTCTTCTGCCGTTTTCCGTAGGACTCTCTTCTCTGACCTGAGTCTCCTTTGGAACTCTGCAGGTTCT
+
BBBBBBBBFFFFFFGBDGGGGGGHGFGGHCGFHGGGGGGGDHFHHGGGFGGGDFGFHHHGGG?EEGGGGGGGHHHGGGGHGHHHHGGGGGGGGGGHHHEHHHHHEHGFFGHEGHGGGCGGHHHHHFHHGHHGHHGGGGGHGFHGHEGGGGFGFFFGGDFGGA?FGFFFFFFFFFFFFFFFFFFFFFFFFFFFFFFFFFFFFFFFFDFFFFFFFFFFFFBFFFFFB.FFFFFFFFFFFFFFFBFFFFFFFFB
@M05620:37:000000000-D9766:1:1101:21379:10968 1:N:0:93
GCGGCTGCTTTTGAATCCACTCCTCGATTCCTGCCCCCGTTCCCCCTGTCCCTGTAACCGTTTCTTGCCTGGCTTCCAGAAGCGGCAACCACTGCTCCCCGTAAGGAAAGGCTCCTAGAAGACTCCAAGGGAGTCCCCGCGCTGCTGCCACCCTGGCCAGTCCGTCAGGCATTTCCGCTTTCGCACTCTTGTGGATCCAATTGAACAATTCTCCGCCTTTGTCCTTGTAACTGACAAGCCCGGGACCCCAG
+
1>1>>11>BF31AAB331BBBB0B0BEGHGFHGGHBB0AABBGHHG/B1AB1BBB2DGHGBEFG2D1BFGHFGB0BFGG10BB/>//>?>??B1BBBB?EE?EEGHHH0BGHHHGH1>G1<1BFGH1@FGGHGCHHCF//AAGGCHC<CGHCAGHHHC<GHHFGHHCEBHACHHHH?EGGGBEGGGGGGGGFGGGGGGE0;FFFFFF-BFFFF/AB-BAFFFFFFFFFFFFFFBFFFFFF-@@@@@-9-;-
@M05620:37:000000000-D9766:1:1101:6609:10970 1:N:0:93
ACCACACCTTCTACAATGAGCTGCGTGTGGCTCCCGAGGAGCACCCCGTGCTGCTGACCGAGGCCCCCCTGAACCCCAAGGCCAACCGCGAGAAGATGCCCACGTGAATGGCCCGCTACCTCCTCTGGTTGCCGCCTCCCTCCTTCCCGGCCTCCCGGAACTGCCGCCTTTCTCCCTGGTTTTCCCTTTTGCCGTTTTCCGTACGACTCTCTTCCCTGACCTGTATCTCCTTTGGAACTTTGCAGGTTCTA
+
CCCCCCCCFFFFGGGGGGGGGGHHGGGFHGHHHGGGGGGCGHHHHGGGGGGGHHHHHHHGGGGGGGGGGGGHHHHGGGGHGHHHHGGGGGFGGGHHHH2FGH/</?//@?F0<C->--</0<.=C0<000<.<--A..;E/:./;0;/.-;CD.;E.-:-;00;/-;:.;F////9//.;/..://9;/9B/B-;DFF/;./..:...;;//://:9//;/9///;//:B9BFFF/FB///////.:;B//
@M05620:37:000000000-D9766:1:1101:21760:10975 1:N:0:93
GAGGCTGCTTTGGAAGAAACTCATAGATTACTGCAACAGTTCCCCCTGGACCTGGACAAGTTTCTTGCCTGGCTTACAGAAGCTGAAACAACTGCTACCCGTCATGAAAGTCTCCTAGAAGACTCCAAGGGAGTAAAAGAGCTGATGAAACAATGGCAAGTAAGTCAGGCATTTCCGCTTTAGCACTCTTGTGGATCCAATTGAACAATTCTCAGCATTTGTACTTGTAACTGACAAGCCAGTGACAAAAG
+
A3AA>>CABBB@F45BAGBFGGHHHFFDFDBDDB4B4FBDED5BBEEB2ABBGFEF231BDDFDFGFBBBBBFGH3B5BDGGBFG33FBBBBGGH44F??1B?E14B@F@44B4BF3@B3BEB33BBFB?/?EF34D4BAF2BB?BB3DF22/22B2<2?@@>22@>2<<<1<11F??</?<>1<110>1<=<.><<<0CGD00D00<000==00/:0;<CG;C;00;;:0=:CG00..99;00;;CFFA/
@M05620:37:000000000-D9766:1:1101:19290:10983 1:N:0:93
ACCACACCTTCTACAATGAGCTGCGGGTGGCTCCCGAGGAGCACCCCGTGCTGCTGACCGAGGCCCCCCTGAACCCCAAGGCCAACAGCGAGAAGATGACCCAGGTGAGTGGCCCGCTACCTCTTCTGGTGGCCGCCTCCCTCCTTACTGGCCTCCAGGAGCTGCGCCCTTTCTCACTGGTTCTCTCTTCTGCCGTTTTCCGTAGGATTCTCTTCTCTGACCTGAGTCTCCTTTGGAACTCTGCAGGTTCT
+
AAA1AAAACFFFD3F13BBDGBHFF00A00AB1AFA/EGCAGFEHGEE//BEEGF11F0>/E/EG/EGGE/0B1?EGA/?//?FGG/0BBB</CBF1F11?FFHGF1?0?1//0<<-ACCHF00=<G<G=/<.CC--..:;G/;/90990C9A09./;B.EACFB--9-9//;9BB/9/-;B/99//9BB9F/F@AAB9//A:;BBFB//////99BFF/9BBF/B9B;/B9BFF/FFFFFFFF/FFFFFF
@M05620:37:000000000-D9766:1:1101:17285:10986 1:N:0:93
ACCACACCTTCTACAATGAGCTGCGTGTGGCTCCCGAGGAGCACCCCGTGCTGCTGACCGAGGCCCCCCTGAACCCCAAGGCCAACCGCGAGAAGATGACCCAGGTGAGTGGCCCGCTACCTCTTCTGGTGGCCGCCTCCCTCCTTCCTGGCCTCCCGGAGCTGCGCCCTTTCTCACTGGTTCTCTCTTCTGCCGTTTTCCGTAGGACTCTCTTCTCTGACCTGAGTCTCCTTTGGAACTCTGCAGGTTCT
+
CCCCCCCCFFFFGGGGGGGGGGHHGGFBCEHHHGGGGGGGGHHHHGGGDGGGGHGHHHHGGGGGGGGGGGGHHHHGGGGHGHHHHGGGGGDGGGHHGHHHHHHHGFFHHHHGGGHGGGGGGHHHHEHHFFHGHHGGCGGHGHHGFGGGGGGGGGGGGGGGGG?BBAFFFFFFFFFFFFFFFFFFFFFFFFFFFFFDFFFFFFFFFFFFFFFFFFFFFFFFFFFFFFFFFFFFFFFFFFFFFFFFFFFFFFF
@M05620:37:000000000-D9766:1:1101:21363:10989 1:N:0:93
GAGGCTGCTTTGGACGAAACTCATAAATTAGTGACACAAGATCGGATGAACATGGATCAGTTTTTTAGTTTGCTGATAGCATCTGGTATCACTTCTCCTCGTCAAAAAAAGATACTAGAAGACTCCAAGGGAGTAACAGAGCTGCTGACACAATGGCCAGTCCGTCAGGCATTTCCGCTTTAGCACTCTTGTGGATCCAATTGCACAATTCTCAGCATTTGTCCTTGTAACTGACAAGCCAGTGACACAAG
+
A?AA>AFBBBB4G44AAEAEGEGDDAAD6BADG55DBGA22BB2A2BA35B5AB2BB31BA55A1A1BA55D55B53DFFG5BFD@3B444BB4FF3B32>??F>@3?E///34BBB4B?FFBB3B3B2/<?EF233@@2<2@C@<<FGD@?/??GB0????1><<.<0FHF>1FH?E<.E0D0=DCC=0;00.;<CG000;0:;;0:0;=;B00=000;;;0;0;0;900000;0;;..9.0:0;0999.
@M05620:37:000000000-D9766:1:1101:15453:10989 1:N:0:93
GAGGCTGCTTTGGAAGAAACTCATAGATTACTGCAACAGTTCCCCCTGGACCTGGAAAAGTTTCTTGCCTGGCTTACAGAAGCTGAAACAACTGCCCATGTCCTACAGGATGCTACCCGAAGGGCCAGGCTCCTCGCAAACTCCCAGGGAGTCACAGCGCTGATGAACCAATGACAAGTACGTCAGGCCTTTCCGCTTTAGCACTCTTGTGGATACCATTGCCCACTTCTCAGCCTTTGTACTTGTAACTG
+
AABBBBFBFFFFGGGGGFGGGGFGBGFHHHHGHHHHFGGHHHHHHGGGHHHHHHHHHHHHGGHHHHHHHHHHHHHHHHHHHHHHHHHHHHHHHHHH1FE3B@@G4F3@F1BFG3FEG?E///???E/??/BB/B2?/<//022@/@2//</?0?1?1////>>1=FD1.<.F110<=<00<.<CE.//:GHH0;.DAECFBCGCF/CBB;090090:C0F00:;C.:09C990//;F000:BF///;BB//
@M05620:37:000000000-D9766:1:1101:19953:10993 1:N:0:93
ACCACACCTTCTACAATGAGCTGCGTGTGGCTCCCGAGGAGCACCCCGTGCTGCTGACCGAGGCCCCCCTGAACCCCAAGGCCAACCGCGAGAAGATGCCCAGGTGAGTGGCCCGCTACCTCTTCTGGTGGCCGCCTCCCTCCTTCCTGGCCTCCCGGAGCTGCGCCCTTTCTCACTGGTTCTCTCTTCTGCCGTTTTCCGTAGGACTCTCTTCTCTGACCTGAGTCTCCTTTGGAACTCTGCAGGTTCTA
+
BBBBBBBBFFFFGGGGGGGGGGHGEEEEHFHHFFGEGGGGGHHHHGGGGGGGGHHGHHHGGGGGGGGGGGGHHHGGGGGHGHHHHGGGGGCGGGHHHHHGHHHGHHHHHHGGHHGGGGGHHHHHHHHHHHGHHGGGGGHGHHGHGGGGGGGGGGGGGGGGGGGGGGFFFFFFFFFFFFFFFFFFFFFFFFFFFFFFFFFFFFFFFFFFFFFFFFFFFFFFFFFFFFFFFFFFFFFFFFFFFFFFFFFFFFF
@M05620:37:000000000-D9766:1:1101:17666:10998 1:N:0:93
GAGGCTGCTTTGGAAGAAACTCATAGATTACTGCAACAGTTCCCCCTGGACCTGGAAAAGTTTCTTGCCTGGCTTACAGAAGCTGAAACACCTGCCAATGTCCTACAGGATGCTACCCGTAAGGAAAGGCTCCTAGAAGACTCCAAGGGAGTAAAAGAGCTGATGAAACAATGGCAAGTAAGTCAGGCATTTCCGCTTTAGCACTCTTGTGGATCCAATTGAACAATTCTCAGCATTTGTACTTGTAACTG
+
AAAAAAC>FF@FCFGGGG1BAGGGGHHHHHHHHGGHHFHHHHHHHGCEHHFHHFHHHHHGHHHHHHGHHHHHHHAGHHHHHHHFHHHHHH0ECGGFHHHHHH2GHHHHEHFHHHGHG>EEEEHHHHHHFHHHGHHHHFHHFHHHHGHGGHGGFFHGHFHFGHFHHHHHHHHHHFFHHGHFHHHHHHHGEFHGGBCGGGGGDDHDGFGFHGHCHHFHFHHHHGGHHHH0C0;FFGGFFGGGGFGGGFGGGGG
@M05620:37:000000000-D9766:1:1101:11116:11015 1:N:0:93
ACCACACCTTCTACAATGAGCTGCGTGTGGCTCCCGAGGAGCACCCCGTGCTGCTGACCGAGGCCCCCCTGAACCCCAAGGCCAACCGCGAGAAGATGACCCAGGTGAGTGGCCCGCTACCTCTTCTGGTGGCCGCCTCCCTCCTTCCTGGCCTCCCGGAGCTGCGCCCTTTCTCACTGGTTCTCTCTTCTGCCGTTTTCCGTAGGACTCTCTTCTCTGACCTGAGTCTCCTTTGGAACTCTGCAGGTTCT
+
AAA3AAABFFFFGGGGFFGAAAGHG?EAAACC3FFFGGGGGDHAFEGG1EFEEFAGFHFGG@>@FGGEGEFHBEEFEEGCA/GEHEEECGCCCDFGGFDGHFGGEGCHFFGFGHHGGGGGHHHHHHHHHHHGHHGCGGGHGHHGHGGGG0FGGFGGGGGGGGGGG@BFB?/FFFFFFFFFFFFFFFFFFFFFFFBFFFFFFDFFFFFFFFFFFFFFFFFFFFFFFFFFFFFFFFFFFFFFFFFFFFFFEFF
@M05620:37:000000000-D9766:1:1101:18086:11024 1:N:0:93
GAGGCTGCTTTGGAAGAAACTCATAGATTACTGCAACAGTTCCCCCTGGACCTGGAAAAGTTTCTTGCCTGGCTTACAGAAGCTGAAACAACTGCTACCCGTAAGGAAAGGCTCCTAGAAGACTCCAAGGGAGTAAAAGAGCTGATGAAACAATGGCAAGTAAGTCAGGCATTTCCGCTTTAGCACTCTTTCGTATCCAATTGAACAATTCTCAGCATTTGTACTTGTAACTGACAACCCAGGGACAAAAG
+
AAAABAFBFFFFCGGFFGGFFGEGEHHHHHHHHHHGHGGHHHHHHGGGHHHHHFHGHHFHFHHHGDAGHHHHFFAFHHHHCAGGFHHFHHHFEBD4FB?B1>EEBFFCBF1EFHGCF4DEFH3BCHHGH///EEGFEHFE00BGHFGFFFHEF1@CGG1?@DB1@FG100/<11<?/ADGGHHHHHHBG<11..</<DG0G<0=G0DCD0CHFGBHH0<GFGGGGFCGG;GGCHGF0.C.;....;AF/./
@M05620:37:000000000-D9766:1:1101:22999:11037 1:N:0:93
GAGGCTGCTTTGGAAGAAACTCATAGATTACTGCAACAGTTCCCCCTGGACCTGGAAAAGTTTCTTGCCTGGCTTACAGAAGCTGAAACAACTGCTACCCGTAAGTAAAGGCTCCTAGAAGACTCCAAGTGAGTAAAAGAGCTGATGAAACAATGGCAAATAAGCCAGGCATTTCAGCTTTAGTATTCTTTTTCATCCAATTGAAAAATTTTCACTATTTGTACATTCACCTGACAAACCATGGACAAAAG
+
>>A>>ACAFFDFGB5B4F4FGGFFGFDFG5FGD5A4CFBFGDDGFGGFC2FGGFFBAA23ADGGG5DBFGGEHHFFGFGGE3GBGFDEG?1BFGG44G21B?>?144B@43?BFF3BFFG33GFBF3B?BBB?34BGB3F00331BBF1B??F??1B0101@1@11@0/?FG11F111?<?111?111>11<101><G1GD11><1=CF/00<000===0=0<00:0000;CC/C0:/..;00:;FFF/.9
@M05620:37:000000000-D9766:1:1101:13324:11052 1:N:0:93
GAGGCTGCTTTGGAAGCAACTCATAGATTACTGCAACAGTTCCCCCTGGACCTGGAAAAGTTTCTTGCCTGGCTTACAGAAGCTGAAACAACTGCTACCCGTAAGGAAAGGCTCCTAGAAGACTCCAAGGGAGTAAAAGAGCTGATGAAACAATGGCAAGTAAGTCAGGCATTTCCGCTTTAGCACTCTTGTGGATCCAATTGAACAATTCTCAGCATTTGTACTTGTAACTGACAAGCCAGGGACACAAG
+
1>1>A>>11DFFGBF111FEG11A3BF3A1AFDB11ABBGDGHFHG0F/0AAA00F1FBFHHFHGGFGHFFBFFC1FEBBBFFFGF1GHGCGFGGFBGBFEEEEHGHHFAB/FHGHGHHFGBG1FEHHHF<FEEGFGGHGH0FGE<FGHGF<F@FHFGGEGG2F>F<FFHE1G1F?AA<A.GGHDF<FGHBFGFF<<CD0DDFGGFHF<GBC:GHHHBCHHH0CHHH;GFGCCGFG;CAEFGGGEE?./9.
@M05620:37:000000000-D9766:1:1101:14656:11072 1:N:0:93
ACCACACCTTCTACAATGAGCTGCGTGTGGCTCCCGAGGAGCACCCCGTGCTGCTGACCGAGGCCCCCCTGAACCCCAAGGCCAACCGCGAGAAGATGACCCAGGTGAGTGGCCCGCTACCTCTTCTGGTGGCCGCCTCCCTCCTTCCTGGCCTCCCGGAGCTGCGCCCTTTCTCACTGGTTCTCTCTTCTGCCGTTTTCCGTAGGACTCTCTTCTCTGACCTGAGTCTCCTTTGGAACTCTGCAGGTTCT
+
AAAAAAABFFFFCGGGGGGGFGHHGEGGEGGHHGGG2EGCAGHHHGGGEEGFEFGHHHHGEE?EFGEGGGGHHGGGGGEGEEHHFGGGGFGC@ACFDGFFHHGH/GHFF1?FFFHGCF@CFFDFHHHHFGHFFF-DGGGEECGGFGFGGGEGFGGGEAA??B.CF?FFACFFFFBFFFFBFFFFFFFFFFFFFFFDFFFFFFFFDDFFFFFFBFFFFFFFFFFEFFF9BFFFFFBFFFFFFFFFFFE9:FF
@M05620:37:000000000-D9766:1:1101:20889:11079 1:N:0:93
GAGGCTGCTTTGGAAGAAACTCATAGATTACTGCAACAGTTCCCCCTGGACCTGGAAAAGTTTCTTGCCTGGCTTACAGAAGCTGAAACAACTGCCAATGTCCTACAGGATGCTACCCGAAAGGAAAGGATCCTAGAAGACTCCAAGGGAGTAAAAGAGATGATGAAACAATGGCAAGTAAGTCAGGCATTTACGCTTTAGCACTCTTGTGGATCAAATTGAACAATACTCAGAATTTGTACTTGCAACTG
+
CBBCCBFCFFFFGGGGGGGGGGGHHHHHHHHHHHHHHHHHHHHHHGGGHHHHHHHHHHGHGHHHHHHHHHHHHHHHHHHHHHHHHHHHHHHHHHHHHHHEH44FBGC@F13B23DFGGG////023B0B2332444?D3B232BFF2//?/?22>@>=222>D22F1D1F/G110=1/?111=GD1><<FGH1><CCGE<<0D0<GG0000.0:0.0;;GF:0GH;G00=09900;F000;CFG00=FFCB
@M05620:37:000000000-D9766:1:1101:19702:11081 1:N:0:93
ACCACACCTTCTACAATGAGCTGCGTGTGGCTCCCGAGGAGCACCCCGTGCTGCTGACCGAGGCCCCCCTGAACCCCAAGGCCAACCGCGAGAAGATGACCCAGGTGAGTGGCCCGCTACCTCTTCTGGTGGCCGCCTCCCTCCTTCCTGCCCTCCCGAAGCTGCGCCCTTTCTCACTGGTTCTCTCTTCTGCCGTTTTCCGTAGGACTCTCTTCTCTGACCTGAGTCTCCTTTGGAACTCTGCAGGTTCT
+
BBBBBBBBFFFFGGGGGGGGGGHHGGGGHGHHHGGGGGGGGHHHHGGGGGGGHHHHHHHGGGGGGGGGGGGEHHHGGGGHGHHHHGGFGGGGGGHHHHFHHHHHF111<?F/FH/---->00<DB00GDDC.C.-;;.CHCCGDF0C/0C/;:/9A?A.---;0/-;DCFFF99//:/BBF/9/9/9BF/B:FB:AFF.;/./.9.//9:99BBF/9B9/B9B.9;99/;/FFFFEFB///;9/:F?F//:
@M05620:37:000000000-D9766:1:1101:21489:11089 1:N:0:93
ACCACACCTTCTACAATGAGCTGCGTGTGGCTCCCGAGGAGCACCCCGTGCTGCTGACCGAGGCCCCCCTGAACCCCAAGGCCAACCGCGAGAAGATGACCCAGGTGAGTGGCCCGCTACCTCTTCTGGTGGCCGCCTCCCTCCTTCCTGGCCTCCCGGAGCTGCGCCCTTTCTCACTGGTTCTCTATTCTGCCGTTTTCCGTAGGACTCTCTTCTCTGACCTGAGTCTCCTTTGGAACTCTGCAGGATCT
+
BBBBBBBBFFFFGGGGDG5FGGHHGEGFDEHHHGGGGGGGGHHHHGGGEGGGHHHHGHHEGGGGGGGGGGGHHHHGFGGHGHHHHGGGGG/B//?G22?F?GA/?1?1<?GGFACCD-<CGDG0DGDHF0<CGC-AD.CHE//;CBBFFFBFAFFGED-;-;AGFGFFFFFFFF9/BFFFFFFFBB/BF/BFFFFFFBEF/D9A9.FF/BB///;FFFFFFFFF/BBBF//;9FBFFBFBF/99BF..9//
@M05620:37:000000000-D9766:1:1101:18517:11092 1:N:0:93
ACCACACCTTCTACAATGAGCTGCGTGTGGCTCCCGAGGAGCACCCCGTGCTGCTGACCGAGGCCCCCCTGAACCCCAAGGCCAACCGCGAGAAGATGCCCAGGTGAGTGGCCCGCTACCTCTTCTGGTGGCCGCCTCCCTCCTTCCTGGCCTCCCGGCGCTGCGCCCTTTCTCACTGGTTCTCTCTTCTGCCGTTTTCCGTAGGACTCTCTTCTCTGACCTGAGTCTCCTTTGGACTCTGCAGGTTCTAG
+
CCCDDDCCFFFFGGGGGGGGGGHHGGGFHGHHHGGGGGGGGHHHHGFGEGGGHHHHHHHGGGGGGGGGGGGHFHHGGGGHGHHHHGGGGGDGGGHHHHHHHHHGGFGGFHGFHHGG@@DHHHDGGFDHHFGGHGGG?DHGHHGGHGGFFGGGGFGG.B-9AB=D==DF-FFFFF0;:0FFFBB:0::FFFFFFCADFFFF?;:9D0BB:BB:FBFFFF0BFBF:::BBBF:FFFFFFBFFBBBFFFFFF0:
@M05620:37:000000000-D9766:1:1101:15331:11111 1:N:0:93
ACCACACCTTCTACAATGAGCTGCGTGTGGCTCCCGAGGAGCACCCCGTGCTGCTGACCGAGGCCCCCCTGAACCCCAAGGCCAACCGCGAGAAGATGCCCCAGGTGAGTGGCCCGCTACCTCTTCTGGTGGCCGCCTCCCCCCTTCCTGGCCTCCCGGAGCTGCGCCTTTTCTCACTGGTTCTCTCTTCTGCCGTTTTCCGTAGGACTCTCTCCCCTGACCTGAGTCTCCTTTGGAACTCTGCAGGTTCT
+
CCCDDCCCFFFFGGGGGGGGGGHHGGGEHGHHHGGGGGGGGHHHHGGGGGGGHHHHHHHGGGGGGGGGGGGHHHHGGGGHGHHHHGGGGGGGGGHHHH2?G/<C=1=1?1?/FHCC?-@C/0<D000D0=C.C.-A-.;G..=-A.FB0C/CA0FGAD-9:>.00-;D.AFB00:000;/F000;00;:000B0@DFF.B:.;.A.:BB/00;0:/:/9/;/0://000;:FF0F/B0:0::B00;AF00:
@M05620:37:000000000-D9766:1:1101:14088:11133 1:N:0:93
ACCACACCTTCTACAATGAGCTGCGTGTGGCTCCCGAGGAGCACCCCGTGCTGCTGACCGAGGCCCCCCTGAACCCCAAGGCCAACCGCGAGAAGATGACCCAGGTGAGTGGCCCGCTACCTCTTCTGGTGGCCGCCTCCCTCCTTCCTGGCCTCCCGGAGCTGCGCCCTTTCTCACTGGTTCTCTCTTCTGCCGTTTTCCGTAGGACTCTCTTCTCTGACCTGAGTCTCCTTTGGAACTCTGCAGGTTCT
+
CCCBCCCCFFFFGGGGGGGGGGHHGEEFHGHHHGGGGGGGGHHHHGGGGGGGHHHHGHHGGGGGGGGFGGGHHHHGGGGHGHHHHGGGGGGGGGHHHHHHHHHHFHHHHHHGGHHGGGGGHHHHHHHHHHHGHHGGGGGHGHHGHGGGGGGGGGGGGGGGGGGGGGFFFFFFFFFFFFFFFFFFFFFFFFFFFFFFFFFFFFFFFFFFFFFFFFFFFFFFFFFFFFFFFFFFFFFFFFFFFFFFFFFFFFF
@M05620:37:000000000-D9766:1:1101:6654:11140 1:N:0:93
GCGGCTGCTTTGGAAGAAACTCATAGATTACTGCCACAGTTCCCCCTGGACCTGGAACCGTTTCTTGCCTGGCTTACAGAAGCTGCAACAACTGCTACCCGTAAGGAAAGGCTCCTCGACGCCTCCAAGGGAGTACACGCGCTGATGCCACCCTGGCAAGTCAGTCAGGCATTTCCGCTTTCGCACTCTTGTGGATCCCCTTGAACAATTCTCAGCATTTGTACTTGTAACTGACAAGCCAGGGACAACAG
+
1>A1>>AAFF3@F1F11BABFF1G33AFE1BGDB0AB0BBGHHHHGEG/0FGHEFBB1/EEEHGFGHGHHHFGBF1FFF1BFGGF10BBBGGGHHGFBBFE?//FHHF0FGHHHGG0/?/</>GGHB<FFCCC?0121//<>CGCH1111>0<<FGH/0CG0DGHG0D/G.CGHHHCGGGG0:EAAGGGGF;CCFFGG/.;FFGFGG/CFGGGFGGGGFFFFFFFFFFFBFFF/BFFFFF-AEFFFFFAEF
@M05620:37:000000000-D9766:1:1101:22608:11144 1:N:0:93
GAGGCTGCTTTGGAAGAAACTCATAGATTACTGCAACAGTTCCCCCTGGACCTGGAAAAGTTTCTTGCCTGGCTTACAGAAGCTGAAACAACTTCTACCCGTAAGGAAAGGCTCCTAGAAGACTCCAAGGGAGTAAAAGAGCTGATGAAACAATGGCAAGTAAGTCAGGCATTTCCGCTTTAGCACTCTTGTGGATCCAATTGAAAAATTCTCAGCATTTGTACTTGTAACTGACAAGCCAGGGACAAAAG
+
BABCCCFAFFFFGGGGGGFGGGHHHHHHHHHHHBGHHHGGHHHHHGGGEGHHHHGHHHHHHHHHHHHHHHGHHHHHHGHHHHHHHHHHHH1FGHHHHHFGGGFGHHHHHHGHHHGHHHHHHHHHHHHHHGGHEEGHHHHGHEHHHHHHHHHHHFHHHHEGGFDGFGDGC=CFGHHHADGGGGFGFGHHHHGHHDDCHHHHHHBFH<DFHGFHHFHCGHHHHHHHHHH0;CCCGHGGBA?EFGFDGGGGGE/
@M05620:37:000000000-D9766:1:1101:16248:11152 1:N:0:93
ACCACACCTTCTACAATGAGCTGCGTGTGGCTCCCGAGGAGCACCCCGTGCTGCTGACCGAGGCCCCCCTGAACCCCAAGGCCAACCGCGAGAAGATGACCCAGGTGAGTGGCCCGCTACCTCTTCTGGTGGCCGCCTCCCTCCTTCCTGGCCTCCCGGAGCTGCGCCCTTTCTCACTGGTTCTCTCTTCTGCCGTTTTCCGTAGGACTCTCTTCTCTGACCTGAGTCTCCTTTGGAACTCTGCAGGTTCT
+
CCCCCCBBFFFFGGGGGGGGGGHHGGGGHGFHHGGGGGGGGHHHHGGGGGGGHGHHHHHGGGGGGGGGGGGHHHHGGGGHGHHHHGGGGGGGGGHGHH2GHHHGFHHHHHHGGHHGGGGGHHHHHHHHHHHGHHGGGGGHGHHGHGGGGGGGGGGGGGGGGGGGGGFFFFFFFFFFFFFFFFFFFFFFFFFFFFFDFFFFFFFFDFFFFFFFFFFFFFFFFFFFFFFFFFFFFFFFFFFFFFFFFFFFFFF
@M05620:37:000000000-D9766:1:1101:7110:11179 1:N:0:93
GAGGCTGCTTTGGAAGAAACTCATAGATTACTGCAACAGTTCCCCCTGGACCTGGAAAAGTTTCTTGCCTGGCTTACAGAAGCTGAAACAACTGCCAATGTCCTACAGGATGCTACCCGTAAGGAAAGGCTCCTAGAAGACTCCAAGGGAGTAAAAGAGCTGATGAAACAATGGCAAGTAAGTCAGGCATTTCCGCTTTAGCACTCTTGTGGATCCAATTGAACAATTCTCAGCATTTGTACTTGTAACTG
+
AAAABAFBFFFFGGGGGGGGGGGFGHHHHHHGHHHCHAGHHHHHHGGGHHHGHGGHHHHHHHHHHHHHHHHHHHHHHHHHHHHHHHHHHFHHFHGHHGHHHHHHHHHHHHHHHHHHHHGFGGHHHHHHHHHHGHHHHGHHHHHHHHHGGHGGHHHHHGHGHHHHHHHHHBHHHHHHHGFGFHFHHHHHHHHHHHGGGGGGHHHHFHHGHFGGHFHHHFHHHHHHH/GHHHGGGGEGGGGGGGGGGFGGGGG
@M05620:37:000000000-D9766:1:1101:13440:11184 1:N:0:93
ACCACACCTTCTACAATGAGCTGCGTGTGGCTCCCGAGGAGCACCCCGTGCTGCTGACCGAGGCCCCCCTGAACCCCAAGGCCAACCGCGAGAAGATGACCCAGGTGAGTGGCCCGCTACCTCTTCTGGTGGCCGCCTCCCTCCTTCCTGGCCTCCCGGAGCTGCGCCCTTTCTCACTGGTTCTCTCTTCTGCCGTTTTCCGTAGGACTCTCTTCTCTGACCTGAGTCTCCTTTGGAACTCTGCAGGTTCT
+
ABAABBBBFFFFGGGGFGGGGGHHGEEGHGHHHGGG?EGGEHHHHGGGEFGFDGHHHHHGGGGGGGGGGGGHHHGGGGGHGHHHHGGGGGGGGGHHHFHHHHHHEGHHHHHGGHHGGGGGHHHHFHHHHHHGGHGGGCDFGHHGHFGGGGGGGGGGGGGGGGGBFGFFFFFFFFFFFFFFFFFFFFFFFFFFFFFDFFFFFFFFFFFFFFFFFFFFFFFFFFFFFFFFFFFFFFFFFFFFFFFFFFFFFFF
@M05620:37:000000000-D9766:1:1101:11590:11186 1:N:0:93
ACCACACCTTCTACAATGAGCTGCGTGTGGCTCCCGAGGAGCACCCCGTGCTGCTGACCGAGGCCCCCCTGAACCCCAAGGCCAACCGCGAGAAGATGACCCAGGTGAGTGGCCCGCTACCTCTTCTGGTGGCCGCCTCCCTCCTTCCTGGCCTCCCGGAGCTGCGCCCTTTCTCACTGGTTCTCTCTTCTGCCGTTTTCCGTAGGACTCTCTTCTCTGACCTGAGTCTCCTTTGGAACTCTGCAGGTTCT
+
BCBBCCCCFFFFGGGGGGGGGGHHGFGFHGGHFGGGDGGGEGGHHGGGFGGGGHHHHHHGGGGGGGGGGGGHHGHGGGGHGHHHHGGGGGGGGGHHGHHHHHHHGHHHHHHGGHHGGGGGHFHHHHHHHHHGHHGGGGGHGHHGHGGGGGGGGGGGGGGGGGGGGGFFFFFFFFFFFFFFFFFFFFFFFFFFFFFFFFFFFFFFFFFFFFFFFFFFFFFFFFFFFFFFFFFFFFFFFFFFFFFFFFFFFFF
@M05620:37:000000000-D9766:1:1101:8085:11219 1:N:0:93
ACCACACCTTCTACAATGAGCTGCGTGTGGCTCCCGAGGAGCACCCCGTGCTGCTGACCGAGGCCCCCCTGAACCCCAAGGCCAACCGCGAGAAGATGACCCAGGTGAGTGGCCCGCTACATCTTCTGGTGGCCGCCTCCCTCCTTCCTGGCCTCCCGGAGCTGCGCCCTTTCTCACTGGTTCTCTCTTCTGCCGTTTTCCGTAGGACTCTCTTCTCTGACCTGAGTCTCCTTTGGAACTCTGCAGGTTCT
+
BBBBBBBBFFFFGGGGGGGFGFHHGEGAAEHHHGGGDGEGFHHFHGGEAEGGHHFHHHGEEGGGGGGGGGGHHHHGGGGHGHHHHGGGGGFGGGHHHHHHHHEHGHHHGHFGGHHGGGGGHHHHHHHHHHGGHHGGGGGHGHHGHHGGGGGGGGGGGGGGGCGGGGFFFFFFFFFFFFFFFFFFFFFFFFFFFFFFDFFFFFFFFFFFFFFFFFFFFFFFFFFFFFFFFFFFFFFFFFFFFFFFFFFFFFF
@M05620:37:000000000-D9766:1:1101:4932:11225 1:N:0:93
ACCACACCTTCTACAATGAGCTGCGTGTGGCTCCCGAGGAGCACCCCGTGCTGCTGACCGAGGCCCCCCTGAACCCCAAGGCCAACCGCGAGAAGATGACCCAGGTGAGTGGCCCGCTACCTCTTCTGGTGGCCGCCTCCCTCCTTCCTGGCCTCCCGGAGCTGCGCCCTTTCTCACTGGTTCTCTCTTCTGCCGTTTTCCGTAGGACTCTCTTCTCTGACCTGAGTCTCCTTTTGGAACTCTGCAGGTTC
+
BAAABABAFFFFGGGGFGFDGFHHGEEAAAFGCCFE?EGGFHHGHGGEEEGGHHFHHHFEEEGGGDGGGGEFHFHGGGGHFGHHHGGCGGBC?DFHGHHFHHHHGHBGFHHGFHHGGGGGHHHHHHHHHHHGHHGCGGGCEHFAGFGGGGGGGGGGGFG9BBFFGGBFB;FFFFFFFFFF9:BBFFFFFFFFFFB;DBEFFFFFDFFFFFFFFFFFFFFFFFFF/;FFFFFFFFFFBFFFFFFFF/;FFF/
@M05620:37:000000000-D9766:1:1101:9648:11246 1:N:0:93
AGTGCCAGCTCTCAATCGCACACGTCTGCCCTCCCGTCACTAATGCGCCTCTCGTATGCCGTCTTCTGCTTGAAACAAGAAGAACCAATTCCGCCTCTTGGCTTTTACCTATGTAAGGCTAAAGCTCAAAAAAATGGGAGTGGGGGAGTATTGATAATTCTGCTAAAGAAAGGCCTAAACCGATAGGTTTCTTGTAAAAGATGTAGCGAAGAGGGGCTCTTTGCCTCCCACAAATCCCCCAGTCTCATAGC
+
BBBCCFFFCFFFGGGGGGGGGGFEG442F3FG2BF2BA2B5DFGGH2EG1EFH11BBB5FEBE11555D55FF3@33?22B33B211?33@B3??1?3BB33BB334333D33?4B4333333333?222B?//0@20<//0/?//--.011111100000<0<<000<.//<..///0//---99/9;000000;0000;900000----...9---.9://////..9...9/;//..-.99//////;
@M05620:37:000000000-D9766:1:1101:20692:11249 1:N:0:93
GAGGCTGCTTTGGAAGAAACTCATAGATTACTGCAACAGTTCCCCCTGGACCTGGAAAAGTTTCTTGCCTGGCTTACAGAAGCTGAAACAACTGCCAATGTCCTACAGGATGCTACCCGTAAGGAAAGGCTCCTAGAAGACTCCAAGGGAGTAAAAGAGCTGATGAAACAATGGCAAGTAAGTCAGGCATTTCCGCTTTAGCACTCTTGTGGATCCAATTGAACAATTCTCAGCATTTGTACTTGTAACTG
+
AAABBAFBFFFFGGGGGGGGGGHHHGHHHFHHHHHHHHHGHHHHHGGGHGHHHHHHHFHGGHHHHHGHHHHHHHHHHFHHHHGHHHHHHHHHHHHHHHHHHHHHHHHHHHHHHHHHHHGFGGHHHHHHHHHHGHHHHHHHHHHHGHHGGHGGHHHHHGHHHHHHHHHHHHHHHHHHHGHHHHHHHHHHHHHHHHGGGGGHHHHHHHHHHHHGHHHHHHHHHHHHHHHHHHGGGGGGGGGGGGGGGGGGGGG
@M05620:37:000000000-D9766:1:1101:16930:11299 1:N:0:93
ACCACACCTTCTACAATGAGCTGCGTGTGGCTCCCGAGGAGCACCCCGTGCTGCTGACCGAGGCCCCCCTGAACCCCAAGGCCAACCGCGAGAAGATGACCCAGGTGAGTGGCCCGCTACCTCTTCTGGTGGCCGCCTCCCTCCTTCCTGGCCTCCCGGAGCTGCGCCCTTTCTCACTGGTTCTCTCTTCTGCCGTTTTCCGTAGGACTCTCTTCTCTGACCTGAGTCTCCTTTGGAACTCTGCAGGTTCT
+
BBBBBBBBFFFFGGGGGGGGGFHHGEGEGGHHGGGGGGGGGHHHHGGGEGGGHHHHHHHGGGGGGGGGGGGHHHHGGGGHGHHHHGGGGGFGGGHHHFFHHHEHGGGHHHHGGHGFCFGGC<<GDGHHHFHDGGGGFGGHGFHDGBFBBFFFF0FGGGGCCAFGG?BFFFFBFFFFFFFFFFF/BFFFFFFBFFFFFFFFFFFFF.BFFB/BFBFFFFFFFFFFFFFFFFFFFFFEFFFFFFFFFFFFBBB
@M05620:37:000000000-D9766:1:1101:26040:11299 1:N:0:93
ACCACACCTTCTACAATGAGCTGCGTGTGGCTCCCGAGGAGCACCCCGTGCTGCTGACCGAGGCCCCCCTGAACCCCAAGGCCAACCGCGAGAAGATGACCCAGGTGAGTGGCCCGCTACCTCTTCTGGTGGCCGCCTCCCTCCTTCCTGGCCTCCCGGAGCTGCGCCCTTTCTCACTGGTTCTCTCTTCTGCCGTTTTCCGTAGGACTCTTTTCTCTGACCTGAGTCTCCTTTGGAACTCTGCAGGTTCT
+
ABCCCCCCFFFFGGGGGGGGGGHHGGGGHGHHHGGGGGGGGHHHHGGGGGGGHHHHHHHGGGGGGGGGGGGHHHHGGGGHGHHHHGGGGGGGGGHGFHHHHHHGEHHHHHHGGHHGGGGGHFFFHHHHHDGGHHGGGGGHGHHGHGGGGGGGGGGGGAD?D?AFGGFFFFFFFFFFFFFFFFFFFFFFFFFFFFFDFFFFFFFFFFFFFFF/BFFFFFFFFFFF/BFFFFFFFFFFFFFFFFFFFFFFFFF
@M05620:37:000000000-D9766:1:1101:4855:11312 1:N:0:93
GAGGCTGCTTTGGAAGAAACTCATAGATTACTGCAACAGTTCCCCCTGAACCTGGACAAGTTTCTTGCCTTGCTTACCGAAGCTGAAACAACTGCTACCCGTCAGGAAATTCTCCTAGAAGACTCCAAGGGAGTAAAAGAGCTGATGAAACAATGGCAATTAAGTCAGGCATTTCCGCTTTAGCACTCTTGTGGATCCAATTGCACAATTCTCAGCATTTGTACTTGTAACTGACACGCCAGGGACACAAG
+
>1>A>1BAFF3F1BGGEAFFBF1FAGGHFHFHHHH1ABGFHFGEGEAF01BBGAABAB0BGAHHAF1BFFBBFGAFF0B/EEEF1FGDH>FHHCHGGGBBB??/EGHHH11BB2BFFHEFFBGGHGFHHG/?/?<>>FGEG0FGGHHFHHFBF1FHHFF11@@GDFGHEHHCG1F<AC<<<FGGFGFHHH1FFCF0<CFBGHG0=D</00:0;:GHHBCHHHGHCG0;CHH009C0;9AFB@...99.;;.
@M05620:37:000000000-D9766:1:1101:6774:11313 1:N:0:93
GAGGCTGCTTTGGAAGAAACTCATAGATTACTGCAACAGTTCCCCCTGGACCTGGACAAGTTTCTTGCCTGGCTTACAGAAGCTGAAACAACTGCCAATGTCCTACATGATGCTACCCGTAAGGAAAGGCTCCTAGAAGACTCCAAGGGAGTAAAAGAGCTGATGAAACAATGGCAAGTAAGTCAGGCATTTCCGCTTTAGCACTCTTGTGGATCCAATTGAACAATTCTCAGCATTTGTACTTGTAACTG
+
A?AB>AFBFFFFGCFGGGFGGGHHHGHHHHFHGHCHFHGGHFFFGGEFA2BGHHEF2A1FFGHHHHHGGH3FGHHEFABFFHFEHFFHHHGHHHHHHFHHHGFFBGF44BFF4FFFGFEEGGHFHG30B?BBFGHDHHHHFE3F2?BE/F<?CHHG2/@@F@<F2FFFDFF<1FCFG???<G=GGFH>FF>F1F.><<ED<D0<0<D<D=CEG0<G00CGHC0GFGCGGH0GCCFGGGG9CFBF;;9CFFF
@M05620:37:000000000-D9766:1:1101:18408:11317 1:N:0:93
ACCACACCTTCTACAATGAGCTGCGTGTGGCTCCCGAGGAGCACCCCGTGCTGCTGACCGAGGCCCCCCTGAACCCCAAGGCCAACCGCGAGAAGATGACCCAGGTGAGTGGCCCGCTACCTCTTCTGGTGGCCGCCTCCCTCCTTCCTGGCCTCCCGGAGCTGCGCCCTTTCTCACTGGTTCTCTCTTCTGCCGTTTTCCGTAGGACTCTCTTCTCTGACCTGAGTCTCCTTTGGAACTCTGCAGGTTCT
+
CCCCCCCCFFFFGGGGGGGGGGHHGGGEHGHHHGGGGGGGGHHHHGGGGGGGHHHHHHHGGGGGGGGGGGGHHHHGGGGHGHHHHGGGGG@GGGHHHHHHHHHHGHHHHHHGGHHGGGGGHHHHHHHHHHHGHHGGGGGHGHHGHGGGGGGGGGGGGGGFGGGGGGFFFFFFFFFFFFFFFFFFFFFFFFFFFFFFFFFFFFFFFFFFFFFFFFFFFFFFFFFFEFFFFFFFFFFFFFFFFFFFFFFFFFF
@M05620:37:000000000-D9766:1:1101:8799:11321 1:N:0:93
GAGGCTGCTTTGGAAGAAACTCATAGATTACTGCAACAGTTCCCCCTGGACCTGGAAAAGTTTCTTGCCTGGCTTACAGAAGCTGAAACAACTGCCAATGTCCTACAGGATGCTACCCGTAAGGAAAGGCTCCTAGAAGACTCCAAGGGAGTAAAAGAGCTGATGAAACAATGGCAAGTAAGTCAGGCATTTCCGCTTTAGCACTCTTGTGGATCCAATTGAACAATTCTCAGCATTTGTACTTGTAACTG
+
BABBACCBFFFFGFGGFGGGGGHHHGHHHGFGGHHDCGHHHFFEGGGG2ABFHHEHB3CGGHHHHHHGGHEGHHHFGGFFHHGHHFBGFGFHHHHHHHHHHGGHFHH33BGFHGHHHHGEFGHHHHHBBFFGGGHHHHHFGGFHFHHGGHGGHHHHFFFGHHHHHHHGHHHGHGHHHF?FGFFGGGHGHGGHGFFE<AF00D=G<GHHHGGGH0CGFGHHHBCGFGHH;C;FFFFGGGGFFGFG0;BFGGF
@M05620:37:000000000-D9766:1:1101:18418:11335 1:N:0:93
ACCACACCTTCTACAATGAGCTGCGTGTGGCTCCCGAGGAGCACCCCGTGCTGCTGACCGAGGCCCCCCTGAACCCCAAGGCCAACCGCGCGACGATGACCCAGGTGGGTGGCCCGCTACCTCTTCTTGTGGCCGCCTCCCTCCTTCCTTGCCCCCCGGAGCTGCGCCCCTTTCCACTGGTTCTCTCTTCTTCCGTTTTCCGTAGGAACCTCCTTTCTTACCTGAGTCTCCTTTTGGACTCTTCAGGTTCT
+
AAAAA?AAFFFF3GGAFG1GFBGHGGGEAEFGGFBE?EG//B/FGGGEEFEF1FGBGHHEEG/EFGEGGGGBCGHGGGEHAHHH/FEECC/CC/<AF/<1FGF<F1<.-<<<.CG-<<-@G0:0<000<;0:.C-9:..;E/:C/;0C00;/;0.A@------//-9;@--A///////;/;////:/;////;9/;FE/;-9-:A//---9-9//9///;;/99-/;/;;/;B/B-/9////9//;/;//
@M05620:37:000000000-D9766:1:1101:28843:11347 1:N:0:93
ACCACACCTTCTACAATGAGCTGCGTGTGGCTCCCGAGGAGCACCCCGTGCTGCTGACCGAGGCCCCCCTGAACCCCAAGGCCAACCGCGAGAAGATGACCCAGGTGAGTGGCCCGCTACCTCTTCTGGTGGCCGCCTCCCTCCTTCCTGGCCTCCCGGAGCTGCGCCCTTTCTCACTGGTTCTCTCTTCTGCCGTTTTCCGTAGGACTCTCTTCTCTGACCTGAGTCTCCTTTGGAACTCTGCAGGTTCT
+
CCCDCBCCFFFFGGGGGGGGGGHHGEGEFGHHHGGGGGEGGHGHHGGGGGFGHHGHGGHGGGGGGGGGGGGHEHHGGGGHGHHHHGGGGGGGGGHHHHHHHFHHC=G1GFFCFHHCC-<DHHHGHHFGGDFFHFCGGGGHGHHFFFGGGGFGFFGGGFA-<@F:B?CD=BFFFFFFFFFFFFFFFFFF0<FFFFFD.FFFFFFFF?FFFFFFFEF0FFFFFFFF/BFBFFFFFFFFFFFFBFFFFFF?FFF
@M05620:37:000000000-D9766:1:1101:24710:11350 1:N:0:93
GAGGCTGCTTTGGAAGAAACTCATAGATTACTGCAACAGTTCCCCCTGGACCTGGAAAAGTTTCTTGCCTGGCTTACAGAAGCTGAAACACCTGCCACTGTCTTTCAGGATGCTACCGGTGAGGCCAGGCTCCTAGAAGACTCCACGGAAGAAACCGAGCTGATGAACCCATGGCAAGTCCATCAGGCATTTCCGCTTTAGCACTCTTGTGGCTCCACTTGCACACTGCTCAGACTTTGTACTTGTAACTG
+
A?AABBFAFFFFGGGGFF4FGFGGHHHHHHHHHGHGHFGFGHGHHGGAGHHHFGHGHHHHHHHHHHFHHHHHHHHHHHHHHHHHHHHHHHFEHHHBFBB@FG4444BB33BB?B4B2////?BGG/G/G?FGGHB4?BB?2BGGFHG//??0@2@<<CC>E1?FG1FF<.FHC0GHFFG000==GGHF.=DGHFAE...:;;C0:/;0CGF...9;;/;FG0FF0.;00;00;0/;;BBF0;;BBBFG0;F
@M05620:37:000000000-D9766:1:1101:5962:11357 1:N:0:93
ACCACACCTTCTACAATGAGCTGCGTGTGGCTCCCGAGGAGCACCCCGTGCTGCTGACCGAGGCCCCCCTGAACCCCAAGGCCAACCGCGCGAAGATGACCCAGGTGAGTGGCCCGCTACCTCTTCTGGTGGCCGCCTCCCTCCTTCCTGGCCTCCCGGAGCTGCGCCCTTTCTCACTGGTTCTCTCTTCTGCCGTTTTCCGTAGGACTCTCTTCTCTGACCTGCGTCTCCTTTGGAACTCTGCAGGTTCT
+
BBBBBBBACFFFGGGGGG5BGGHHGEGBFFHHHFFFCE2FGHHHHGG0AEEGHHHHHHH0ECGGGGGGGEGFFHHGGAEHEGHHHGGGGG/BGGGGHHHHHHHHEHH1FGHGFHHGGGFGHHHHHHHFFDFGHHGGGGGGGGGGGGGGGFGGGG.EGD?9ADFFFFFFFFFBFFFFFFFFFFFFFFFFFFFFFFFFFFFFFFFFDDFFFFFFFFFFFFFFFFFF.@ABFFFFFFFFFFFFFFFFBFFFFFF
@M05620:37:000000000-D9766:1:1101:21674:11359 1:N:0:93
GAGGCTGCTTTGGAAGAAACTCATAGATTACTGCAACAGTTCCCCCTGGACCTGGAAAAGTTTCTTGCCTGGCTTACAGAAGCTGAAACAACTGCTACCCGTAAGGAAAGGCTCCTAGAAGACTCCAAGGGAGTAAAAGAGCTGATGAAACAATGGCAAGTAAGTCAGGCATTTCCGCTTTAGCACTCTTGTGGATCCAATTGAACAATTCTCAGCATTTGTACTTGTAACTGACAAGCCAGGGACAAAAG
+
A>AABAFAFFFFGFFFCBBGBFBGBGHHH5FGHHG4BBGFHHHHHGGFG2GHHHHHHHEFFGHHGHHHHHHHHHFHHHHGHHHFHHFHHGCGHHHHFHHHGGGGHHHFHHGHHHGHHHGHHCGHHHHHHGGHGGFBHFHFGGHH1GGH1FGGGHHHHHHGH22FFGHHHHHHHHHHGGGGGHHHGHHHHHFDHGHGHHHHHHHHHHHHHHHHHHHHHHHHHHBGHHFHHHGHHHGGGGGGGGGGGGGFGGF
@M05620:37:000000000-D9766:1:1101:9996:11378 1:N:0:93
ACCACACCTTCTACAATGAGCTGCGTGTGGCTCCCGAGGAGCACCCCGTGCTGCTGACCGAGGCCCCCCTGAACCCCAAGGCCAACCGCGAGAAGATGCCCCAGGTGAGTGGCCCGCTACCTCTTCTGGTGGCCGCCTCCCTCCTTCCTGGCCTCCCGGAGCTGCGCCCTTTCTCACTGGTTCTCTCTTCTGCCGTTTTCCGTAGGACTCTCTTCTCTGACCTGAGTCTCCTTTGGAACTCTGCAGGTTCT
+
CCCDDCDDFFFFGGGGGGGGGGHHGGGFHGHHHGGGGGGGGHHHHGGGGGGGHHGHHHHGGGGGGGGGGGGHHHHGGFFHGHHHEFGGGGCGFGHHHH2?GGCGGHHGA?GFFHHGGGGGHFDGHGGHBGHGGGGGGFGHGFHDGFGFGGBFFFGGGGBD?@AFGCFFAFFFFFFFFFF/FFFBFFBFFFFBFF@FFFEFFBF?DF0FFF0FFFFFFFF0BFFFF/;FBFFFFFFEF0BFBB0FFFFFFFF
@M05620:37:000000000-D9766:1:1101:5719:11383 1:N:0:93
ACCACACCTTCTACAATGAGCTGCGTGTGGCTCCCGAGGAGCACCCCGTGCTGCTGACCGAGGCCCCCCTGAACCCCAAGGCCACCCGCGAGAAGATGCCCAGGTGCGTGGCCCCCTCACTCTTCTGGGGGCCGCCTCCCTCCTTCCTTGCCTCCCCGAGCTGCGCCCTTTCTCCCTGGTTCTCTCTTCTGCCGTTTTCCGTTGGCCTCTCTTCTCTGACCTTAGTCTCCTTTGGAACTCTGCAGGGTCTT
+
BBBABABAFFFFGGGGGGGEFFHHG2EEGGHHFFGGEGECGGHHHGFEGGCFFGFHHHHGGGGGGGGGGGEFF3GGGGEHGFGG/GE/<<<CG/G2?GHHH2/?1?1/<CCCCE-<-.0<0=<G000</--:A--9.:EG/;E9F;F00;/C9BFG.999-./9-9AF-9B9/9/9./.BB/9B/:BBB9//B-.AFF//.//.;/;9.9B/BB9;////;////;/9BF//F/;/;BF/////;A-:/./
@M05620:37:000000000-D9766:1:1101:6587:11387 1:N:0:93
ACCACACCTTCTACAATGAGCTGCGTGTGGCTCCCGAGGAGCACCCCGTGCTGCTGACCGAGGCCCCCCTGAACCCCAAGGCCAACCGCGAGAAGATGAACCCGGTTAAGTGCCCCCCACCCCCTCTTGATGGCCCCCTCCCTCCTTCCTGGCCTCCCGGGCCGCCCCCATTTCTCCCTGTTTCCCTCTTTTCCCGTTTTCGTTGGGCCTCTCTCCCTTGCCCTACGTCTCTTTTGGAATTCTCCGGGTCT
+
BBBABBAAFFFFGGGGGGG5GEGFGEGGDGGFFGGGEECEDHHHHGGGGGGGDGGHHHHGGGGGGGGGGGGHHFHGGGGHAGHHFGGGGGGG?FH1?GFFHHG/>///1>=F1>F.<--<A.--;./;C00<0:/:;--;D./;9C0F/9F/=.0;E.A--;-----;;-9B////;/;BBF/////.;////;/.;FF?F-;/.9-....//;///././;//......;/;BFB;B////9/:.9-;-.
@M05620:37:000000000-D9766:1:1101:10150:11389 1:N:0:93
ACCACACCTTCTACAATGAGCTGCGTGTGGCTCACGAGGAGCACCCCGTGCTGCTGACCGAGGCCCCCCTGAACCCCAAGGCCAACCGCGAGAAGATGACCCAGGTGAGTGGCCCGCTACCTCTTCTGGTGGCCGCCTACCTCCTTCCTGGCCTCCCGGAGCTGCGCCATTTATCACTGGTTCTCTCTTCTGCCGTTTTCCGTAGGACTCTCTTCTCTGACCTGAGTCTCCTTTGGAACTCTGCAGGTTCT
+
11>1>AAABFCFG3FB3FB1F1BAA0B00A0BA1B00E/E/FGFCE////AA1F11DA0A/>E/FEEGC@/0BFGGAEEGA/?GHFF/>//<<BBF1GDHCGEHGGFD0?1CE0/<<AC-0<DF<GH0D0/<.C--A../:CB.C00/;;BFFFA.?F-999.9B@@B--9B/:9/:/BB99BBBBB9BFFFFB@--BFFFBB-BFB:9//:FB//B/B//BFFBFBFFFFFF/BFBFF//9BFFFF9BFF
@M05620:37:000000000-D9766:1:1101:5913:11392 1:N:0:93
ACCACACCTTCTACAATGAGCTGCGTGTGGCTCCCGAGGAGCACCCCGTGCTGCTGACCGAGGCCCCCCTGAACCCCAAGGCCAACCGCGAGAAGATGCCCAGGTGAGTGGCCCGCTACCTCTTCTGGTGGCCGCCTCCCTCCTTCCTGGCCTCCCGGAGCTGCGCCCTTTCTCACTGGTTCTCTCTTCTGCCGTTTTCCGTAGGACTCTCTTCTCTGACCTGAGTCTCCTTTGGAACTCTGCAGGTTCTA
+
CCCCCCCCFFFFGFGGGGGGGGHHGGGGHGHHHGGGGGGGGHHHHGGGGGGGHHHGHHHGGGGGGGGGGGGGHHHGGGGHGHHHEFGFCFDCGGEFHHHHHHHGHHGHHHGGHHGGGGGHHHHHHHHEGFGHHGGGGGHGHHGHHFGGFBFGGGGGDB?DCFGFGFFFFFFFFFFFFFFFFFFFFFFFFFFFFFFFFFFFFFFFFFFFFFFFFFFFFFFFFFFFFFFFFFFFFFFFFFFFFFFFFFFFFFB
@M05620:37:000000000-D9766:1:1101:6583:11406 1:N:0:93
ACCACACCTTCTACAATGAGCTGCGTGTGGCTCCCGAGGAGCACCCCGTGCTGCTGACCGAGGCCCCCCTGAACCCCAAGGCCAACCGCGAGAAGATGACCCAGGTGAGTGGCCCGCTACCTCTTCTGGTGGCCGCCTCCCTCCTTCCTGGCCTCCCGGAGCTGCGCCCTTTCTCACTGGTTCTCTCTTCTGCCGTTTTCCGTAGGACTCTCTTCTCTGACCTGAGTCTCCTTTGGAACTCTGCAGGTTCT
+
CCCCCCCCFFFFGGGGGGGGGGHHGGGGHGHHHGGGGGGGGHHHHGGGFGGGBHHHHHHGGGGGGGGGGGGHHHHGGGGHGHHHHGGGGGGGGGHGHHGHCGEHFHHHHHHGGHHGCFGGHHHHHHHHHHHGHHGGGGGHGHHGFGGGGGGGGGGGGGG?GG.FGGFFFFFFFBFFFFFFBFFFFFFFFFFFFFFFFFFFFFFFD.FFFFFFFFFFFFFFFFFFEFFFFFFFFFBBFFFFFFFFFFFFFFF
@M05620:37:000000000-D9766:1:1101:21801:11410 1:N:0:93
ACCACACCTTCTACAATGCGCTGCGTGTGGCTCCCGAGGAGCACCCCGTGCTGCTGACCGAGGCCCCCCTGAACCCCAAGGCCAACCGCGAGAAGATGACCCAGGTGAGTGGCCCGCTACCTCTTCTGGTGGCCGCCTCCCTCCTTCCTGGCCTCCCGGAGCTGCGCCCTTTCTCACTGGTTCTCTCTTCTGCCGTTTTCCGTAGGACTCTCTTCTCTGACCTGAGACTCCTTTGGAAACTCTGCAGGTTC
+
BBBBBBBAFFFFGGGGGG4AFEGGGFGFHEGFHAFEECGGGHHHHGGGGGGGFHHHHHHGGGGGGGGGGGGHHHHGGGGHGHHHHGGGGG/BCGBGHHGHHHAFFHHHHHHGGHHGGGGGHHHHHHHHHHGGHHGGGGGHGGGGGGGGGGGGGGGGGGGGGAFFFFFFFFFFFFFFFFFFFFFFFFFFFFFFFFFFFFFFFFFFD?BFFFFFFFFFFFFFFFFFFFFFFFFFFFFFFFBFFFFFFFFFFF/
@M05620:37:000000000-D9766:1:1101:15572:11414 1:N:0:93
GAGGCTGCTTTGGAAGAAACTCATAGATTACTGCAACAGTTCCCCCTGGACCTGGAAAAGTTTCTTGCCTGGCTTACAGAAGCTGAAACAACTGCTACCCGTAAGGAAAGGCTCCTAGAAGACTCCAAGGGAGTAAAAGAGCTGATGAAACAATGGCAAGTAAGTCAGGCATTTCCGCTTTAGCACTCTTGTGGATCCAATTGAACAATTCTCAGCATTTGTACTTGTAACTGACAAGCCAGGGACAAAAG
+
A3AABAFBFFFFGGGGGGGGGGEGGGHHHGHHHHDFFFFGHHHHHGGGHHHHHHHHHFGGGHHHHHHHHHHHHHHFHHHGGHHHHHHHHHHHHHHHFHHHGGGGHHHHHHHHHHGHHHHHHFHHHHHHHGGHEEG4GEHGHHHHGHHHHHHHGHHHHHHGHHFHHHHHHHHHHHGHGGGGGHHHHHHHHHHHHGHHHHHHHHGHHHHHHHGHHHHHHGHHHHHHHHGHHHFHHHGGGGGGGGGGGGGGGG/
@M05620:37:000000000-D9766:1:1101:28767:11421 1:N:0:93
ACCACACCTTCTACAATGAGCTGCGTGTGGCTCCCGAGGAGCACCCCGTGCTGCTGACCGAGGCCCCCCTGAACCCCAAGGCCAACCGCGAGAAGATGACCCAGGTGAGTGGCCCGCTACCTCTTCTGGTGGCCGCCTCCCTCCTTCCTGGCCTCCCGGAGCTGCGCCCTTTCTCACTGGTTCTCTCTTCTGCCGTTTTCCGTAGGACTCTCTTCTCTGACCTGAGTCTCCTTTGGAACTCTGCAGGTTCT
+
BBCCBBCCFFFFGGFGGGCGGGHHGEGBFFFFGFGEEGFFGHDHHGGGGGGGFHHHHHHGGGGFGGGGGGGHEHHGGGGHGHHHHGGGFGCGGGHHHHHHFF/?=?F1??=//GG<DG-<<D0DDDGD0=CD.G---.::CGGGHBFGGG/CFGFE..---9A00-;A-@FF90009:9/:BB0FFFFFB0009-.AB.0:A:...;;F9:F0F0B0BB:BFFF/BBFFFBBFBB/00:;0FB;F0;ABB0
@M05620:37:000000000-D9766:1:1101:19309:11422 1:N:0:93
ACCACACCTTCTACAATGAGCTGCGTGTGGCTCCCGAGGAGCACCCCGTGCTGCTGACCGAGGCCCCCCTGAACCCCAAGGCCAACCGCGAGAAGATGCCCAGGTGAGTGGCCCGCTACCTCTTCTGGTGGCCGCCTCCCTCCTTCCTGGCCTCCCGGAGCTGCGCCCTTTCTCACTGGTTCTCTCTTCTGCCGTTTTCCGTAGGACTCTCTTCTCTGACCTGAGTCTCCTTTGGAACTCTGCAGGTTCTA
+
CCCDDDDDFFFFGGGGGGGGGGHHGGGFHGHHHGGGGGGGGHHHHGGGGGGGHHHHHHHGGGGGGGGGGGGHHHHGGGGHGHHHHGGGGGGGGGHHHHHHHHHGHHHHHHGGHHGGGGGHHHHHHHHHHHGHHGGGGGHGHHGHHGGGGGGGGGGGGG-BDGGGGGFFFFFFFFFFFHFFFFFFHFFHHHHHFFFFFFFFFFFFFFFFFFFFHHHFHFFFFFFFFFFHFFFFHHFFFFFFFFFFFFFFFFB
@M05620:37:000000000-D9766:1:1101:20791:11442 1:N:0:93
ACCACACCTTCTACAATGAGCTGCGTGTGGCTCCCGAGGAGCACCCCGTGCTGCTGACCGAGGCCCCCCTGAACCCCAAGGCCAACCGCGAGAAGATGACCCAGGTGAGTGGCCCGCTACCTCTTCTGGTGGCCGCCTCCCTCCTTCCTGGCCTCCCGGAGCTGCGCCCTTTCTCACTGGTTCTCTCTTCTGCCGTTTTCCGTAGGACTCTCTTCTCTGACCTGAGTCTCCTTTGGAACTCTGCAGGTTCT
+
CCCDDCDDFFFFGGGGGGGGGGHHGGGGHGHHHGGGGGGGGHHHHGGGGGGGHHGHHHHGGGGGGGGGGGGHGHHGGGGHGHHHHGGGGGGGGGHHHHHHHHEHGHHHHHHGGHHGGGGGHHHHHHHHHHHGHHGGGGGHGHHGHGGGGGGGGGGGGGGGGFGFGGFFFFFFFFHFFFFFFFFFHHFFFFHHHFFFFFFFFFFFDFFFFFFFFHFFFFFFFFFFFFFHHHFFFHHFFFFFFHHFFFFFFFF
@M05620:37:000000000-D9766:1:1101:9984:11447 1:N:0:93
ACCACACCTTCTACAATGAGCAGAGTTTGGCTCCCGAGTCACACCCCGAGCTCCTGCCCGCGGCCCCCCGGACGCCCAAGGCCAACCGCTACAAGATTCGGTGAGTGGCCCGCTACTTCTTCTGGTGGCCGCCTCCCTCCTTCCTGGCCTCCCGGAGCTGCGCCCTTTCTCACCGGTTCTCTTTTCTGCCGTTTTCCGCAGGACTCTCCTCTCTGACCTGAGTCTCCTCTGGAACTCTGCTGGTTCTTGAT
+
AAAAAAAAFFFFGGGGGGGDG1AA0DD1DBB1A0A0BE0A1DB1AEE//AEE1B1B1B/EE>E?E>>>//////<>EGFF//?F/?A/>/</11?0?11?<?<C01<..FG?C<@C0=D0=DDD0</..::ACGGG./;.F0;/00/.;9CF..-9:9-9F-9B?-9/999F/--9--9B99//;BFFF/;-99ABB--99-;A/B://;BF//9B/9/-:-9;99BF-/;B/9B/B/BF/://;/B////
@M05620:37:000000000-D9766:1:1101:9780:11465 1:N:0:93
GAGGCTGCTTTGGAAGAAACTCATAGATTACTGCAACAGTTCCCCCTGGACCTGGAAAAGTTTCTTGCCTGGCTTACAGAAGCTGAAACAACTGCCAATGTCCTACAGGATGCTACCCGTAAGGAAAGGCTCCTAGAAGACTCCAAGGGAGTAAAAGAGCTGATGAAACAATGGCAAGTAAGTCAGGCATTTCCGCTTTAGCACTCTTGTGGATCCAATTGAACAATTCTCAGCATTTGTACTTGTAACTG
+
AABCBAFCFFFFGBFGGGGGGGHHHHHHHFHGHHHHFHHHHHGHHGGGHHHHHHGHGFHGGHHHHHHGFHFGHHHEBGBGHHFGHFEHGHGHHHHHHHHHHFHHHHHGHHGHGGHFGHGEEGHGHHH0EGHHGGHHFHHH3DBGGHFGGHGGHFFGFGGFHGHHHGGFDHHHGGGHHGDGHGDF=FGHHHHG1DEECEG<=GGHCGHHHGFGHBGHFFGHHFHHFHFHFHFFGGGGGGGFFGGGCBFFGFG
@M05620:37:000000000-D9766:1:1101:23990:11466 1:N:0:93
GCGGCTGCTTTGGAAGAAACTCATAGATTACTGCAACAGTTCCCCCTGGACCTGGAAAAGTTTCTTGCCTGGCTTAAAGAAGGTGAACCACCTGCTACTCTTACGGCCACCCTCCTACTTGACTCCCACCCAGTAAAAGAGCTGATGACACAATTGCACGCAACTCACGCATTTCCGCTTCAGCACTCCTCTGACCCCAATCGCCTAAGTATCACCACTTGTACTTGAACGTGACATGACACGGACAAAAG
+
11>1>>>AFFFF11BA11BEFB1A3F1FGAFG2F1BBBFDDGHHHGCFG0FAFCFAFF0BBDGHHDFHHHGEHGC1G1D1B00BG111FEFGFFFF1B1B@@11??/>>>0?EG?F1111B1111B/0<?//?112>21<<C111D121@G0/111@1</////?1<1>0>CCBG1C....00=0<G/<D/;G0;//.C.;:.:C..//;00;;9/09/;CFBFF0;090.;9.9000;;BB----;-;-;
@M05620:37:000000000-D9766:1:1101:4003:11476 1:N:0:93
ACCACACCTTCTACAATGAGCTGCGTGTGGCTCCCGAGGAGCACCCCGTGCTGCTGACCGAGGCCCCCCTGAACCCCAAGGCCAACCGCGCGAAGATGAACCTTGGAGGGTGCCACTCTCCCTGCTTTGGTCCTCGCCTCCTTCTTTGGTGTCCTCCGGGTGGTGCCCCCTTTCCCCCTGTTTCTCTCCTCTCCGGTTTTCCATTCTTCTGTCTTCTCTGCCAAGCGTCCCCTTTGGATCTCTGGTGGCTT
+
@BBBBBABFFFFGGGGFG5EGGHFGGGEGDGHHFGEEEEEGH2GHGGGEFGGFHHHHHHGGGCFFEEEGGGG3GFGGGGFFFGGFFGFGC/></CDDHF1??0?111??>>F.01>1<<1<GFC.<00<<<000=:@DDDE/0;0000:.;9:F0;/.-9.;-;;F/CG;-;BB//..;9:/;F/////;.;;9.-99A.////9//9/B//:9BF////////...;;-;;..:B//99//;//;9..;.
@M05620:37:000000000-D9766:1:1101:10205:11478 1:N:0:93
ACCACACCTTCTACAATGAGCTGCGTGTGGCTCCCGAGGAGCACCCCGTGCTGCTGACCGAGGCCCCCCTGAACCCCAAGGCCAACCGCGAGAAGATGACCCAGGTGAGTGGCCCGCTACCTCTTCTGGTGGCCGCCTCCCTCCTTCCTGGCCTCCCGGAGCTGCGCCCTTTCTCACTGGTTCTCTCTTCTGCCGTTTTCCGTAGGACTCTCTTCTCTGACCTGAGTCTCCTTTGGAACTCTGCAGGTTCT
+
CCBBCCCBFFFFGGGGGGFGGGHHGEGEEFHHHGGGGGGGGHHHHGGFFGGGHHGHHHHEFGGGGGGGGGGHHHHGGGGHGHHHHGGGGGCGGGHHHHHHHHHHGHHHHHHGGHHGGGGGHHHHHHHHHHHGHHGGGGGHGHHGHGGGGGGGGGGGGGGB@GGGGGFFFFFFFFFFFFFFFFFFFFFFFFFFFFFFFFFFFFFFFFFFFFFFFFFFFFFFFFFFBFFFFFFFFFFFFFFFFFFFFFFFFFF
@M05620:37:000000000-D9766:1:1101:11616:11479 1:N:0:93
ACCACACCTTCTACAATGAGCTGCGTGTGGCTCCCGAGGAGCACCCCGTGCTGCTGACCGAGGCCCCCCTGAACCCCAAGGCCAACCGCGAGAAGATGACCCAGGTGAGTGGCCCGCTACCTCTTCTGGTGGCCGCCTCCCTCCTTCCTGGCCTCCCGGAGCTGCGCCCTTTCTCACTGGTTCTCTCTTCTGCCGTTTTCCGTAGGACTCTCTTCTCTGACCTGAGTCTCCTTTGGAACTCTGCAGGTTCT
+
CCCDDCCDFFFFGGGGGGGGGGHHGGGFGDHHHGGGGGGGGHHHHGGGFGGGHHGGHHHGGGGGGGGGGGGHHHHGGGGHGHHHGGGGGGGGGGHHHH2GHGAG/?FDF1F=FHH@@C?D0DFHHHEHBDG.C.@DCDGH./GDHFGGGG/FFFFGGG?BBAF:F?DF=DFFFFFFBFFBFBFFBBBFFFFBFF;FFFEFFDBFDFFBBBBFFFBB<0<0FBFFFF:B:F0FFBFBFFBBBB0:<FFFFBF
@M05620:37:000000000-D9766:1:1101:16444:11497 1:N:0:93
ACCACACCTTCTACAATGAGCTGCGTGTGGCTCCCGAGGAGCACCCCGTGCTGCTGACCGAGGCCCCCCTGAACCCCAAGGCCAACCGCGAGAAGATGACCCAGGTGAGTGGCCCGCTACCTCTTCTGGTGGCCGCCTCCCTCCTTCCTGGCCTCCCGGAGCTGCGCCCTTTCTCACTGGTTCTCTCTTCTGCCGTTTTCCGTAGGACTCTCTTCTCTGACCTGAGTCTCCTTTGGAACTCTGCAGGTTCT
+
CCCCCCCCFFFFGGGGGGGGGGHHGFGEFEHHHGGGGGFFGHHHHGGGEDGGHGHHHHHGGGGGFGGGGGGGHHHGGGGHGHHHEGGGGGGGFFGFFDFHHHGHFHFGHHHGGHHGGGCGHHHHHHHHHHHGHFGGGGGHGHHGHGGGGGEFGFGGGGGGGGGEFFFFFFFFFFFFFFFFFFFFFFFFFFFFFFFFFFFFF?FFDBFFFFFFFFFFFFBFFFFEFFFFFFFFFFFFFFFFFFFFFFFFFFF
@M05620:37:000000000-D9766:1:1101:7044:11504 1:N:0:93
ACCACACCTTCTACAATGAGCTGCGTGTGGCTCCCGAGGAGCACCCCGTGCTGCTGACCGAGGCCCCCCTGAACCCCAAGGCCAACCGCGAGAAGATGACCCCGGTGAGTGGCCCGCTACCTCTTCTGGTGGCCGCCTCCCTCCTTCCTGGCCTCCCGGAGCTGCGCCCTTTCTCACTTTTTCTCTCTTCTGCCGTTTTCCGTAGGACTCTCTTCTCTGACCTGAGTCTCCTTTGGGACTCTGCATGGTCT
+
BBBBBBBBFFFFGGGGFG5BGEGHGAABA2FGEFF2DEEGGHHHHGGGGEGGHHGHHHH?EGGGGEGGGGGFHHHGGGGHEHHHHGGGGG/BDGHHDHF2?G/><>AA0>1.>FC-ADCA<GD<<GGD<C/.:C---.;;EGGGGFGGF0/9CFAEE9;-?-ABF=DF-;/FFF//////9;:9FFFFF/B/99;;.;:/B.:..;/BFBBFBFFFBF//;FF./;/;BFFBFB//..;;FF//B//.;B/
@M05620:37:000000000-D9766:1:1101:14481:11515 1:N:0:93
ACCACACCTTCTACAATGAGCTGCGTGTGGCTCCCGAGGAGCACCCCGTGCTGCTGACCGAGGCCCCCCTGAACCCCAAGGCCAACCGCGAGAAGATGACCCAGGTGAGTGGCCCGCTACCTCTTCTGGTGGCCGCCTCCCTCCTTCCTGGCCTCCCGGAGCTGCGCCCTTTCTCACTGGTTCTCTCTTCTGCCGTTTTCCGTAGGACTCTCTTCTCTGACCTGAGTCTCCTTTGGAACTCTGCAGGTTCT
+
ABAABBBBFFFFGGGGGGGBGBGBEAEFGGHHFGGGGGGGGHHHHGGGEGGFDGHHHHHGGECGGGEGGGGHHFGGGGFHEFHHGGGEGGGC?DGFGHHHHHHEEGFHHFHFGHFGGGCGHHHGFHHHFDGFHHGGGGDHGFHGHGGGGGGGFFFEA.@B@GGGF@BF?<BFFFFFFFFFFFFFFFFFFFFFFFBDFFFFFFFFFBFFFFFBFBFFFFFFFFFFFFFFFFFFFFFFFFFFFFFFFFFFFFF
@M05620:37:000000000-D9766:1:1101:5846:11517 1:N:0:93
GAGGCTGCTTTGGAAGAAACTCATAGATTACTGCAACAGTTCCCCCTGGACCTGGAAAAGTTTCTTGCCTGGCTTACAGAAGCTGAAACAACTGCCAATGTCCTACAGGATGCTACCCGTAAGGAAAGGCTCCTAGAAGACTCCAAGGGAGTAAAAGAGCTGATGAAACCATGGCAAGTCAGTCAGGCATTTCCGCTTTAGCACTCTTGTGGATCCACTTGAACAATTCTCAGCATTTGTACTTGTAACTG
+
AAAAAAFAFFFFGFFGAFGGFF1DBBGH3BFHHHH1EAFGGHHFHAEG/0BGGGHHEBGBFGGGHHGBHHGHHHHHFHHHHHHGHHHHHHHHHHHHFHHHHHHHGGHHHHGHGHBGHHGG//BFDEGEHHGHGHGHF111FGHHH11?ECEGB1F21/FGHH1GHGG1D0<CHGHHHGG1>GHHHHHHAGHHHGGGGGGBFHHHGHHHFGH?0CGHH/CHHFHHHHHHGGGBFGFGGGGG0FGGGGGGGGF
@M05620:37:000000000-D9766:1:1101:14873:11524 1:N:0:93
GAGGCTGCTTTGGAAGAAACTCATAGATTACTGCAACAGTTCCCCCTGGACCTGGAAAAGTTTCTTGCCTGGCTTACAGAAGCTGAAACAACTGCTACCCGTAAGGAAAGGCTCCTAGAAGACTCCAAGGGAGTAAAAGAGCTGATGAAACAATGGCAAGTAAGTCAGGCATTTCCGCTTTAGCACTCTTGTGGATCCAATTGAACAATTCTCAGCATTTGTACTTGTAACTGACAAGCCAGGGACAAAAG
+
A3ABBAFBFFFFGGGGFGGGGGFGEFGHHHHHHHF4FFBFGHHHHGGGGCGHHHHHHB2BGHHHHHHHHHHHHHHBGHHGFHHHHDHHHHHHHHHHDHHHGGGGHHHHHHHHHHGHHHHHHFHHHHHHHGGHGFFDEDGEHHHHFHHHHHHH/GHHHHGGHGGHHHHHHHHHHHHHGGGGGHHHHHHHHHHHHGHHHHHHHHHHHHHGHHHHHHGHFHHHHHHHHHHCGHHGHHGGGGGFGGGGGGGGFGB
@M05620:37:000000000-D9766:1:1101:24299:11526 1:N:0:93
GAGGCTGCTTTGGAAGAAACTGACAAGCCAGGGACACAAGATCGGAAGAGCACACGTCTGAACTCCAGTCAATAATGCGCATCTCGTATGACGTCTTCTGCTTGAAAAAAAAAATGACACCCTGGCCAGTAAGTCCGGCCTTTCCGCTTTCGCCCTCTTGTGGCTCCCCTTGCCCCCTTCTCCGCCTTCGTCCTTGTACCTGCCACGCCCGTGCCCCCAGCTCGGCCTATCCCTCGACTTCCAGCCGTTCA
+
BAABBBFBFFFFGGGGGGGGGGHAFBB4AFCCFAFGGHFGFGHEEEAE2BBFEBC0BF2FADFABB3BB33555@DFDE1>EE3BB1B?GGHG1E214BBBFG3BGG3F/<///0B3?BG<AC</@02?F11?@@G//>CGGGBG.CFFGHCDGGCHF0<:0;GFGGGEGG/:CG.-AF/=CF?DFGG0./;CDFFFFFF0C.;/;9;EA9-9A;B.9-..:B.9..;///;//.;.;../;/99.-.;;9
@M05620:37:000000000-D9766:1:1101:15485:11529 1:N:0:93
ACCACACCTTCTACAATGAGCTGCGTGTGGCTCCCGAGGAGCACCCCGTGCTGCTGACCGAGGCCCCCCTGAACCCCAAGGCCAACCGCGAGAAGATGACCCAGGTGAGTGGCCCGCTACCTCTTCTGGTGGCCGCCTCCCTCCTTCCTGGCCTCCCGGAGCTGCGCCCTTTCTCACTGGTTCTCTCTTCTGCCGTTTTCCGTAGGACTCTCTTCTCTGACCTGAGTCTCCTTTGGAACTCTGCAGGTTCT
+
CCCCCCCCFFFFGGGGGGGGGGHHGGGGHGHHHGGGGGGGGHHHHGGGGGGGHHHHHHHGGGGGGGGGGGGHHHHGGGGHGHHHHGGGGGGGGGHHHHHHHHHHGHHHHHHGGHHGGGGGHHHHHHHHHHHGHHGGGGGHGHHGHGGGGGGGGGGGGGGGGGGGGGFFFFFFFFFFFFFFFFFFFFFFFFFFFFFFFFFFFFFFFFFFFFFFFFFFFFFFFFFFFFFFFFFFFFFFFFFFFFFFFFFFFFF
@M05620:37:000000000-D9766:1:1101:18631:11530 1:N:0:93
ACCACACCTTCTACAATGAGCTGCGTGTGGCTCCCGAGGAGCACCCCGTGCTGCTGACCGAGGCCCCCCTGAACCCCAAGGCCAACCGCGAGAAGATGCCCAGGTGAGTGGCCCGCTACCTCTTCTGGTGGCCGCCTCCCTCCTTCCTGGCCTCCCGGAGCTGCGCCCTTTCTCACTGGTTCTCTCTTCTGCCGTTTTCCGTAGGACTCTCTTCTCTGACCTGAGTCTCCTTTGGAACTCTGCAGGTTCTA
+
CCCBCCCBFFFFGGGGGGGGGGHHGFGEGFHHHGGGGGGGGHHHHGGGGGGGHHHHHHHGGGGGGGGGGGGHHHHGGGGHGHHHHGGGGGGGGGHHHHHHHHHGHHHHHHGGHHGGGGGHHHHHHHHHHHGHHGGGGGHGHHGHHGGGGGGGGGGGGGAGFGGGGGFFFFFFFFFFFFFFFFFFFFFFFFFFFFFFFFFFFFFDFFFFFFFFFFFFFFFFFFFFFFFFFFFFFFFFFFFFFFFFFFFFFFB
@M05620:37:000000000-D9766:1:1101:18140:11536 1:N:0:93
ACCACACCTTCTACAATGAGCTGCGTGTGGCTCCCGAGGAGCACCCCGTGCTGCTGACCGAGGCCCCCCTGAACCCCAAGGCCAACCGCGAGAAGATGACCCAGGTGAGTGGCCCGCTACCTCTTCTGGTGGCCGCCTCCCTCCTTCCTGGCCTCCCGGAGCTGCGCCCTTTCTCACTGGTTCTCTCTTCTGCCGTTTTCCGTAGGACTCTCTTCTCTGACCTGAGTCTCCTTTGGAACTCTGCAGGTTCT
+
ABABBBBBFFFFGGGGFGGFGGHGGGGGHGHHHGGGGGGGGHFHHGGGGGGGHHHHHHHGGGGGGGGGGGGHHHHGGGGHGHHHHGGGGGGGGGGHHHFHHHHHGHHHFGHFFHHGGGGGHFHHHHHHHHHGGHGGGGEHEFCFHGFGGFFGGGGGGDCAAGGGGCFFFFFFFFFFFFFBFFFFFFFFFFFFFFFFFFFFFDFFF.FFFFFFFFFFFFFBFFFFBB9BFFFFFFFFFFFFFFFFFFFFBFF
@M05620:37:000000000-D9766:1:1101:18081:11538 1:N:0:93
ACCACACCTTCTACAATGAGCTGCGTGTGGCTCCCGAGGAGCACCCCGTGCTGCTGACCGAGGCCCCCCTGAACCCCAAGGCCAACCGCGAGAAGATGACCCAGGTGAGTGGCCCGCTACCTCTTCTGGTGGCCGCCTCCCTCCTTCCTGGCCTCCCGGAGCTGCGCCCTTTCTCACTGGTTCTCTCTTCTGCCGTTTTCCGTAGGACTCTCTTCTCTGACCTGAGTCTCCTTTGGAACTCTGCAGGTTCT
+
BCCBBBBCFFFFGGGGGGGGGGHHGEGFHGHHHGGGGGEGGHHHHGGGGGGGHHHHHHHGGGGGGGGGGGGHGHHGGGGHGHHHHGGGGGGGGGHHHHHHHHAGGGHHHHHGGHHGGCGGHHHHHHHHFHHGHHGGGGGHGHHGHGGGGGGGGGGGGGGFGFGGGGFFFFFFFFFFFFFFFFFFFFFFFFFFFFFFFFFFFFF.A.9FFFFFFFFFFFFFFFFFFFFBFFFFFFFFFFFFFFFFFFFFFFF
@M05620:37:000000000-D9766:1:1101:14889:11538 1:N:0:93
GAGGCTGCTTTGGAAGAACCTCATAGATTACTGAAACAGTTCCCCCTGGACCTGGAAAAGTTTCTTGCCTGGCTTACAGAAGCTGAAACACCTGCTACCCGTAAGGAAAGGCTCCTAGCAGACTCCAAGGGAGTAAAAGAGCTGATGAAACAATGGCAAGTAAGTCAGGCATTTCCGCTTTAGCACTCTTGTGGATCCAATTGAACAATTATCAGCATTTGTACTTGTAACTGACATGCCAGGGACAAAAG
+
>1AA1>B1BBB1B11BAGAAFGGHHFDDDEB3D31B1F0DFD21BBA/AB0BFGAB110BBAF2DDDA1BBFFGF1BBBGHF1BF11FBB0BFGGFDGB0?E>E01@CB00/FEEGBD1BFCCB11BB1/?E<?<DFBFEB0BB<BBFFF<0F1<@@<FF@2@@@FD<G0??11?F?A<.F1=1=11>1<<DB.<<<GHFF=<DG0=GBF0000;00;;;;;:<0:;;0;00;;/9099F90.;9.CAB.:
@M05620:37:000000000-D9766:1:1101:4367:11545 1:N:0:93
GAGGCTGCTTTGGAAGAAACTCATAACCCAGTGACACAGGATCGGAAGAACACACAACCGTACTTTAGCTACGTATTAGAATCTGGTATACCGTCTACTGTTCTAAAGGATGCTACCCGTCCGGCCAGGCTCCTCGCCTCCTCCACTGGCGTCCCCGCGCTGATGCCCCCCTGGCACGTCAGTCCGGCATTTCCGCTTTCGCACTCTTGTGTCTCCCATTGCACAATTCTCCGCCTTTGTCCTTGTAACTG
+
ABBBBBFBFFFFGGGGFGGGG4B5D544A244BBFHHH2223B2AA2B23BBA1111B1ABAA15D5555531B3535D5DDGHB@3B4@4B11B1?BFGB44BB@F33B330?4?FB/?////</<?F/BGFB0<<<?/FHHH0?<?FCCECGDHG-<-CG.=G00CG:-;..;F9EF.9;CFBD?A-;CFGGFDFFFFFDFBBFFFBFF.9B9B/9::B////.;9;9B/A;.9.//;9;BFFF;/;B9
@M05620:37:000000000-D9766:1:1101:14871:11547 1:N:0:93
GAGGCTGCTTTGGACGAAACTCATAGATTACTGCAACAGTTCCCCCTGGACCTGGAAAAGTTTCTTGCCTGGCTTACAGAAGCTGAAACAACTGCTACCCGTAAGGAAAGGCTCCTAGAAGACTCCAAGGGCGTAAAAGAGCTGATGAAACAATGGCAAGTAAGTCAGGCATTTCCGCTTTAGCACTCTTGTGGATCCAATTGAACAATTCTCAGCATTTGTACTTGTAACTGACAAGCCAGGGACAAAAG
+
AAAA>AFACFFDG4BA22EEFGHGHFGHFFEGHHBFHHBGHAAFGEECGFGGGGGG3DBGB5GGHHHFGFFGHHHEGBFDGHB3GB@GFFCGFHGHBGBF??/EB33B?BEGGHFHFH3FFFGGGGHB3///<><EGFBFFBGFGGHHHFFCF1??FGHC??F?F1@1>0>CFBFBD.EGG00<=GHHHFFDC.<CGGGHHG0;CCFCHFGHHF0:C;FCF;;FBBFFF;00CFFFBFCAC9.9.CEGEEB
@M05620:37:000000000-D9766:1:1101:21961:11583 1:N:0:93
ACCACACCTTCTACAATGAGCTGCGTGTGGCTCCCGAGGAGCACCCCGTGCTGCTGACCGAGGCCCCCCTGAACCCCAAGGCCAACCGCGAGAAGATGACCCAGGTGAGTGGCCCGCTACCTCTTCTGGTGGCCGCCTCCCTCCTTCCTGGCCTCCCGGAGCTGCGCCCTTTCTCACTGGTTCTCTCTTCTGCCGTTTTCCGTAGGACTCTCTTCTCTGACCTGAGTCTCCTTTGGAACTCTGCAGGTTCT
+
CCCDDCCCFFFFGGGGGGGGGGHHGEGEGGHGHGGGGGGGGHHHHGGGGGGGHHHHHHHGGGGGGGGGGGGHGHHGGGGHGHHHHGGGGGFGGGHHHHHGHHHHGHGHHHHGGHHGGGGGHHHHHHHHHHHGHHGGGGGHGHHGHGGGGGGGGGGGGGGGGGGGGGFFFFFFFFHFFFFFFFFFHHFFFFHFFFFFFFFFFFFFFFFFFFFFFHHHFHFFFFFFFFHHHHFFFHHFFFFFFFFFFFFFFFF
@M05620:37:000000000-D9766:1:1101:8694:11601 1:N:0:93
ACCACACCTTCTACAATGAGCTGCGTGTGGCTCCCGAGGAGCACCCCGTGCTGCTGACCGAGGCCCCCCTGAACCCCAAGGCCAACCGCGAGAAGATGACCCAGGTGAGTGGCCCGCTACCTCTTCTGGTGGCCGCCTCCCTCCTTCCTGGCCTCCCGGAGCTGCGCCCTTTCTCACTGGTTCTCTCTTCTGCCGTTTTCCGTAGGACTCTCTTCTCTGACCTGAGTCTCCTTTGGAACTCTGCAGGTTCT
+
ABAAAABAFFFFGGGGGGFDGGHHEEGGAEGF3FGG2EGGAGAHHGGG1BEFDGHHHHHGEE?EFGGGGGGGHHHGGGGHFHHHHGGGGGGGCGHFFHHHHHAGGHHHHHHGGGHGGGGGHHHHHHHHHHHGHHGGGGGHGHHGHGGGGGGGGGGGGGGGGGGGGGBFBBFFFFFFFFFFFFFFFFFFFFFFFFBFFFFFFFF?DFFFFFFFFFFFFFFFFFFFFFFFFFFFFFFBFFFFFFFFFFFFFFF
@M05620:37:000000000-D9766:1:1101:14966:11621 1:N:0:93
GAGGCTGCTTTGGAAGAAACTCATAGATTACTGCAACAGTTCCCCCTGGACCTGGAAAAGTTTCTTGCCTGGCTTACAGAAGCTGAAACAACTGCCAATGTCCTACAGGATGCTACCCGTAAGGAAAGGCTCCTAGAAGACTCCAAGGGAGTAAAAGCGCTGATGAAACAATGGCAAGTAAGTCAGGCATTTCCGCTTTAGCACTCTTGTGGATCCAATTGAACAATTCTCAGCATTTGTACTTGTCACTG
+
BBBCCCFCFFFFGGGGGGGGGGGHHHHHHHHHHHHHHHHHHHHHHGGGHHHHHHHHHHGGGHHHHHHHHHHHHHHHHHHHHHHHHHHHHHHHHHHHHHHHH4GDHGFFFFHH2D4FGGFE//G3B??FHHHHAFHB3DBBFH2222B?FE?/=F>GH0BE=E/1FGGHHGHHD1FFGG11111>GG<F<FGHHHDGGGG0GHFHHHHHHHG.0<:/0::C00CGFBFGGGGFGBFGGGGGBFFGF900;B0
@M05620:37:000000000-D9766:1:1101:23129:11624 1:N:0:93
ACCACACCTTCTACAATGAGCTGCGTGTGGCTCCCGAGGAGCACCCCGTGCTGCTGACCGAGGCCCCCCTGAACCCCAAGGCCAACCGCGAGAAGATGACCCAGGTGAGTGGCCCGCTACCTCTTCTGGTGGCCGCCTCCCTCCTTCCTGGCCTCCCGGAGCTGCGCCCTTTCTCACTGGTTCTCTCTTCTGCCGTTTTCCGTAGGACTCTCTTCTCTGACCTGAGTCTCCTTTGGAACTCTGCAGGTTCT
+
CCCDDDDCFFFFGGGGGGGGGGHHGFGEGGHHHGGGGGGGGHHHHGGGGGGGHHHHHHHGGGGGGGGGGGGHHHHGGGGHGHHHHGGGGGCDGGHHHHHHHHGHGHGHHHHGGHHGGGGGHHHHHHHHHHHGHHGGGGGHGHHGHGGGGGGGGGGGGGGGGGGGGGFFFFFFFFFFFFFFFFFFFFFFFFHFFFFFFFFHFFFFDFFFFFFFFHHHFFFFFFFFFFFFHHFFFHFFFFFFFFFFFFFFFFF
@M05620:37:000000000-D9766:1:1101:11948:11648 1:N:0:93
ACCACACCTTCTACAATGAGCTGCGTGTGGCTCCCGAGGAGCACCCCGTGCTGCTGACCGAGGCCCCCCTGAACCCCAAGGCCAACCGCGAGAAGATGACCCAGGTGAGTGGCCCGCTACCTCTTCTGGTGGCCGCCTCCCTCCTTCCTGGCCTCCCGGAGCTGCGCCCTTTCTCACTGGTTCTCTCTTCTGCCGTTTTCCGTAGGACTCTCTTCTCTGACCTGAGTCTCCTTTGGAACTCTGCAGGTTCT
+
AAAABA?AFFFFBGGAFGBGGFHGEEFEHGHHHGGGDEE?2GHHHGGGAEGGFGEHHHHEGE0EGFEEGGGHHGHGGGGGFHHHAGGCGCBDCDFFHHGHHHHHG1FFHHHEEH/<CG->FGHHFDDHDD/<<.<@D?:GECCAHFBFFFEFFGG?E.9-ABFBCBBFBBFFFFFFFFFBFFFFFFFFFF/BBFBDFF.F9DFAADFFFFFFBBFFFFFFFFFF9FFFFFFFFFF/FFFBFFBFFFFFFFF
@M05620:37:000000000-D9766:1:1101:24337:11654 1:N:0:93
ACCACACCTTCTACAATGAGCTGCGTGTGGCTCCCGAGGAGCACCCCGTGCTGCTGACCGAGGCCCCCCTGAACCCCAAGGCCAACCGCGAGAAGATGCCCCCGGGGGTGGGCCGCTTACTCTTTTGGTGGGCGCCCCCCCCCCTTCCTGCCCCCCCGGGCTGCGCCCCTTTTCCCCGGGTTTCTCCTTCGCCCGTTTTCCTTAGACCCTCTTCTCTTAACCTAGTCCCCCTTGGGAATCTGCAGGGTCTT
+
CCCCCCCCFFFFGGGGGGFGGGHHGGGBGEHHHGGGGGGGGHHHHGGGGGGGHHHHHHHEGGFGGGGGGGGHHHHGGGGHFHHHHGGGGG/BDGHHHH2FG//>/-<--:@-CH---..;000;000;..;-=--;--;@--@-:.;//:/;..;C----9;..--;@-AF//////-;-;..////;:/..:.-;AF.B////;///././;/;/////;////////;.;F/9.;//://///:-;///
@M05620:37:000000000-D9766:1:1101:11490:11663 1:N:0:93
GAGGCTGCTTTGGAAGAAACTCATAGATTACTGCAACAGTTCCCCCTGGACCTGGAAAAGTTTCTTGCCTGGCTTACAGAAGCTGAAACAACTGCTACCCGTAAGGAAAGGCTCCTAGAAGACTCCAAGGGAGTAAAAGAGCTGATGAAACAATGGCAAGTAAGTCAGGCATTTCCGCTTTAGCACTCTTGTGGATCCAATTGAACAATTCTCAGCATTTGTACTTGTAACCGACACGCCAGGGACAAAAG
+
A1AAA1CAFFDF1BGGGBBGFGDGEGGDFFHHHFAE10FAFGHFGGCFC0GGHFFH1BFFG2FG2FA1FFFGHHFGHDG1FFHF11FGH0>GF0F11B00BB//BGHHH00/10/11FGFEFCDG11BFF/<E/<D2DB/G0FGB1BB1F10C1FFH01<>22F22FGBFH1F1F1C/.<<<G1FDCGHH1>GF0<<C0<DGHBDB0CG0;CFCGHHHFHGHFFHH0;CHG099---9AE.;..9:;9BA/
@M05620:37:000000000-D9766:1:1101:14050:11686 1:N:0:93
GAGGCTGCTTTGGAAGAAACTCATAGATTACTGCAACAGTTCCCCCTGGACCTGGAAAAGTTTCTTGCCTGGCTTACAGAAGCTGAAACAACTGCTACCCGTAAGGAAAGGCTCCTAGAAGACTCCAAGGGAGTAAAAGAGCTGATGAAACAATGGCAAGTAAGTCAGGCATTTCCGCTTTAGCACTCTTGTGGATCCAATTGAACAATTCTCAGCATTTGTACTTGTAACTGACAAGCCAGGGACAAAAG
+
A>AAB?FBFFFFFGGFGGGGGGHHGHGHGFHHHHHGEFGGHHGHHGGGHEHHHHHHHHHGBFHHHHHHHHHGGHHGHHGHHHHGHHHGHHHHHHHHHHHHGGGGHHHHHHHGHHGHGHHHHBHHHHHHHGGHFECFGFFEHHHHHHHHHHHHCHHHHHHGHFHHHHHHHHHHHGHHGGGGGGHHHHHHHHHFHGGHHHGHHHHHHHHFHHGHHHHHHHHHHHHHHHFGHGGFHGGGFGGGGGGGGGGGFGF
@M05620:37:000000000-D9766:1:1101:16789:11695 1:N:0:93
GAGGCTGCTTTGGAAGAAACTCATAGATTACTGCAACAGTTCCCCCTGGACCTGGAAAAGTTTCTTGCCTGGCTTACAGAAGCTGAAACAACTGCCAATGTCCTACAGGATGCTACCCGTAAGGAAAGGCTCCTAGAAGACTCCAAGGGAGTAAAAGAGCTGATGAAACAATGGCAAGTAAGTCAGGCATTTCCGCTTTAGCACTCTTGTGGATCCAATTGAACAATTCTCAGCATTTGTACTTGTAACTG
+
A3AAB4FBFFFFGGGGF4GGGGFHHFGHHFHHHH44FCFFGHHHHGGGH2GHHHHHHF2FGHHHHHHHHHHHHHGFGHHFHHHHGBFHHHHHHHHHFGGHHHHHDHHHHHHHHHHHHHGGGGHHH3FHGHHHGHBGH3F3GHHHF2GGGHGGGHF2FEHHHH2GHHHBHHHHHHHHHGHHHHHHHHGHHHHHGHGGGGGHHHHHHHHHHGHGHHHHHCGHHHCGGCGFHHGGGGGGGGGGFGGGGGFBFGB
@M05620:37:000000000-D9766:1:1101:2311:11698 1:N:0:93
GAGGCTGCTTTGGAAGAAACTCATAGATTACTGCAACAGTTCCCCCTGGACCTGGAAAAGTTTCTTGCCTGGCTTACAGAAGCTGAAACAACTGCCAATGTCCTACAGGATGCTACCCGTACGGAAAGGCTCCTAGAATACTCCACGGGAGTAAAAGAGCTGATGAACCCATGGCAAGTAAGTCAGGCATTTCCGCTTTAGCACTCTTGTGGATCCAATTGAACAATTCTCAGCATTTGTCCTTGTAACTG
+
A3AAB>FAFFDFGFGFFGGFGGHHHGHHHHHHFH4GGFGFGHHHHGFGFCGGHHHFG32BBGFGDGGGHHHCGFF3FGHHGHHCH33@BBEGGHHHHHHHHHHHHGGGHGGHHHGHHHEG//>E/?>GGFGHGH3F3333BFGHB2/>D/>E2222@?GHGC?FG1G1FC.FG0GHHGHBGGHHFHH<.<DHHHGGGGE0CGHCHHGHHHG.0=CGG9CFF0;B0/=CFFG0F:0CFGBF0;CFGGB;CFB
@M05620:37:000000000-D9766:1:1101:19102:11704 1:N:0:93
GAGGCTGCTTTGGAAGAACCTCATAGAGTACTGCAAAAATTGCCTATGGACCTGGATGACGTTCTCGCCTTGCTTAACGAAGCTGAAACACCTGCCAATGTCCTACAGGATGCTACCCGTAAGGAAAGGCTCCTAGAAGACTCCAAGGGAGTAAAAGAGCTGATGAAACAATGGCAAGTAAGTCAGGCATTTCCGCTTTAGCACTATTGTGGATCCAATTGAACAATTCTCAGCATTTGTACTTGTAACTG
+
AAAAAAFAFFFFGGGGGGGGFF1133113DDGGHHF100B1A1B11BB11FG0B0011A1/A/0A2A/AA/A11A211B>FCEH111FD0BEBFF01FGEGB22FHHB0FG1FGFHH0?>EEFBFFG<0?GGEH<1FGHHBD<1BGFACHCCCFHGHE?0FFHHHHHFHHHFFCGG1FFFGF1<FGFFC0DDBGEE<CEDCCG::0;<G:CCH:0/<CGHHGF99CF;0;09;BFBFGB0;9CFFCFFGBF
@M05620:37:000000000-D9766:1:1101:13895:11709 1:N:0:93
ACCACACCTTCTACAATGAGCTGCGTGTGGCTCCCGAGGAGCACCCCGTGCTGCTGACCGAGGCCCCCCTGAACCCCAAGGCCAACCGCGAGAAGATGACCCAGGTGAGTGGCCCGCTACCTCTTCTGGTGGCCGCCTCCCTCCTTCCTGGCCTCCCGGAGCTGCGCCCTTTCTCACTGGTTCTCTCTTCTGCCGTTTTCCGTAGGACTCTCTTCTCTGACCTGAGTCTCCTTTGGAACTCTGCAGGTTCT
+
BCCCCCCCFFFFGGGGGGGGGGHHGGGEHGHHHGGGGGFGGHHHHGGGGGGGHHHHHHHGGGGGGGGGGGGHGHHGGGGHGHHHHGGGGGGGGGGHHHHHHHEHGHHHHHHGGHHGGGFGHHHHHHHHHHHGHHGGGGGHGHHGHGGGGGGGGGGGGGGAGDGGGGFFFFFFFFFFFFFFFFFFFFFFFFFFFFFFFFFFFFFFDFFFFFFFFFFFFFFFFFFFFFFFFFFFFFFFFFFFFFFFFFFFFFF
@M05620:37:000000000-D9766:1:1101:25621:11709 1:N:0:93
ACCACACCTTCTACAATGAGCTGCGTGTGGCTCCCGAGGAGCACCCCGTGCTGCTGACCGAGGCCCCCCTGAACCCCAAGGCCAACCGCGAGAAGATGACCCAGGTGAGTGGCCCGCTACCTCTTCTGGTGGCCGCCTCCCTCCTTCCTGGCCTCCCGGAGCTGCGCCCTTTCTCACTGGTTCTCTCTTCTGCCGTTTTCCGTAGGACTCTCTTCTCTGACCTGAGTCTCCTTTGGAACTCTGCAGGTTCT
+
ABBAAAB>CFCFDGFFGGABGGHHGEEAEEHGGAFE?EFFGFFHHGGGGEEGGHGHGHHAEGGFGGGGGGGHEHHGGGGHGHHHHGGGFG/>DGHFGHHHHHHHFHH1GGHGGHHGGGGGHHHHHHHGHHHGGGGGGGGHGHHGHGGGGGGGGGGGGGG?AAFGGGFFFFFFFFFFFFFFFFFFFFFFFFFFFFFFFFFFFFFFFFFFFFFFFFFFFFFFFFFF/BFFFFFFFFFFFFFFFFFFFFFFFFF
@M05620:37:000000000-D9766:1:1101:14952:11720 1:N:0:93
ACCACACCTTCTACAATGAGCTGCGTGTGGCTCCCGAGGAGCACCCCGTGCTGCTGACCGAGGCCCCCCTGAACCCCAAGGCCAACCGCGAGAAGACGACCCAGGTGAGTGGCCCGCTACCTCTTCTGGTGGCCGCCTCCCTCCTTCCTGGCCTCCCGGAGCTGCGCCCTTTCTCACTGGTTCTCTCTTCTGCCGTTTTCCGTAGGACTCTCTTCTCTGACCTGAGTCTCCTTTGGAACTCTGCAGGTTCT
+
BBBABBBBFFFFGGGGFGGGGGHHGBEBGEHHCFGEFGGGGHHHHGGGDGGGHHGHHHGGGGGGGEGGGGGFHHHGGGGHGFHHHGGCGGDCGA222/<AD@/</?1<GHHGGH.-AF<DHHH0GB<00:;.C:-AD.;CA9/./0;C00/.;9FFG9@---./;-;.--;/B////;/./9/;//;9;FF///-A.B9FF?FAAD/FFFB/BFB/FF//;/99:B9BFF///B///;9//9BFFFA99/9
@M05620:37:000000000-D9766:1:1101:15072:11723 1:N:0:93
GCGGCTGCTTTGGAAGAAACTCATAGATTCCTGCCACAGTTCCCCCTGGCCCTGGAACAGTTTCTTGCCTGGCTTCCAGAAGCTGCAACAACTGCCCATGTCCTACAGGATGCTACCCGTAAGGAAAGGCTCCTAGAAGACTCCAAGGGAGTCAAAGAGCTGATGAAACAATGGCAAGTCAGTCAGGCATTTCCGCTTTAGCACTCTTGTGGATCCAATTGAACAATTCTCAGCATTTGTACTTGTAACTG
+
>1>AA1AAFFB@AGG111BGBGAG3FGHH3DGHH01B0BBFGHHHGEFC0BGHHEHH10BFHHHDFFGHHHHHHB0BGH1FGHC11BFG0?GF0FH/1BGHHHH2FGHHFHHHHHHHHGG/?EG10BGHHHHGH1F<1<<FGHH1<FFGHGG0F21@0@GGH1FGHHDG<EHHHHHHGH1>FHHHHHH.CDHHHGGGGGHHHHHHHGHHHHCCGHH00<GCC09;9=;FFGBFGFGGGGGBFFGBF00;F9
@M05620:37:000000000-D9766:1:1101:19205:11742 1:N:0:93
ACCACACCTTCTACAATGAGCTGCGTGTGGCTCCCGAGGAGCACCCCGTGCTGCTGACCGAGGCCCCCCTGAACCCCAAGGCCAACCGCGAGAAGATGACCCAGGTGAGTGGCCCGCTACCTCTTCTGGTGGCCGCCTCCCTCCTTCCTGGCCTCCCGCAGCTGCGCCCTTTCTCACTGGTTCTCTCTTCTGCCGTTTTCCGTAGCACTCTCTTCTCTGACCTGAGTTTTCTTTGGAACTCTGCAGGTTCT
+
ABAAAAAAFFFFGGGFFGGDF5FCEEEGHGHHFFGG2EGEFHGHHGGGGGGFFHGHHHHG?ECGFEEEGGGGHGEGGGGCFFHEHGGGGGGCB/<FDGFHFFCGE1?1??D/CGAC?CCGH0DGBGEGHGCDFHCCCGDGCG/E/0;/C0B9AFFA?.-;9-9BF@BDBBFFFBF/FF/BFFFFFBBFF/://:-:DFEFFFFF..;/9FFBB/9/9B//FBB.99B///99BFFBFBFFFF/BFF../9;
@M05620:37:000000000-D9766:1:1101:8882:11747 1:N:0:93
ACCACACCTTCTACAATGAGCTGCGTGTGGCTCCCGAGGAGCACCCCGTGCTGCTGACCGAGGCCCCCCTGAACCCCAAGGCCAACCGCGAGAAGATGACCCAGGTGAGTGGCCCGCTACCTCTTCTGGTGGCCGCCTCCCTCCTTCCTGGCCTCCCGGAGCTGCGCCCTTTCTCACTGGTTCTCTCTTCTGCCGTTTTCCGTAGGACTCTCTTCTCTGACCTGAGTCTCCTTTGGAACTCTGCAGGTTCT
+
BBBABBBBFFFFGGGGDGGFGGHHGEGBE2FGAFFAEGGGGHHHHGGGGGGGHHGHHHHGGGGGGGGGGGGHHHHGGGGHFHHHHGFEGGGGGGGHFHHHHHHHGHHHHHHGGHHGGGGGHHHHHHHHGHHGHHGGCGGHGHHGHGGGGFFGGGGGGGG@GGGGGGBFBBFFFFFFFFFEFFFFFFFFFFFFFFBFFFFFFFFFAFFFFFFFFFFFFFFEFFFFFFFFFFFFFFFFFFFFFFFFFFFFFFF
@M05620:37:000000000-D9766:1:1101:14249:11760 1:N:0:93
ACACACCTTCTACAATGAGCTGCGTGTGGCTCCCGAGGAGCACCCCGTGCTGCTGACCGAGGCCCCCCTGAACCCCAAGGCCAACCGCGAGAAGATGACCCAGGTGAGTGGCCCGCTACCTCTTCTGGTGGCCGCCTCCCTCCTTCCTGGCCTCCCGGAGCTGCGCCCTTTCTCACTGGTTCTCTCTTCTGCCGTTTTCCGTAGGACTCTCTTCTCTGACCTGAGTCTCCTTTGGAACTCTGCAGGTTCTA
+
BCBCBBCFFFFFGGGGGGGGGGHGGGGGGHHHGGGDFG?EHDGHGGGFGGGHHHHHHHGGGFGGGGGGGGGHHHGGGGHGHHHHGGGGGDFCGHHHHHHHHHHGHHHHHHGGHHGGGGGHHHHHHHHHHHGHHGGGGGHGHHGHHGGGGGGGGGGGGGAGGGGGGFFFFFFFFFFFFFFFFFFFFFFFFFFFFFFFFFFFFFFFFFFFFFFFFFFFFFFFFFFFFFFFFFFFFFFFFFFFFFFFFFFFFFB
@M05620:37:000000000-D9766:1:1101:29235:11761 1:N:0:93
ACCACACCTTCTACAATGAGCTGCGTGTGGCTCCCGAGGAGCACCCCGTGCTGCTGACCGAGGCCCCCCTGAACCCCAAGGCCAACCGCGAGAAGATGACCCAGGTGCGTGGCCAGCTACCTCTTATGGTGGCCGCCTCCCTCCTTCCTGGCCTCCCGGAGCTGCGCCCTTTCTCACTGGTTCTCTCTTCTGCCGTTTTCCGTAGGACTCTCTTATCTGACCTGCGTCTCCTTTGGAACTCTGCAGGTTCT
+
AA11A1AAFFFFGFGCCBABF11CEAABEEGHCFFE?EECGHHHHGGGEAFEHGHGHE0E?EEGF>EGGGG0G1EEGGAG//GFGCE/CC<</C<GF11<GB/F/?11<FECGG1<F1DGHHHHF<0GGFHGHA<@;.ECEHHGFHHHHFGGFFAEG.----99:AGB@?BFFF//BFFFFFFFFFFFFFFFFF@FFFFFFFB?A9BFFFFFFF///;/BFFF-A@A9AFFFFFEBBFFFFFFFFFFFFFB
@M05620:37:000000000-D9766:1:1101:3396:11788 1:N:0:93
ACCACACCTTCTACAATGAGCTGCGTGTGGCTCCCGAGGAGCACCCCGTGCTGCTGACCGAGGCCCCCCTGAACCCCAAGGCCAACCGCGAGAAGATGACCCAGGTGAGTGGCCCGCTACCTCTTCTGGTGGCCGCCTCCCTCCTTCCTGGCCTCCCGGAGCTGCGCCCTTTCTCACTGGTTCTCTCTTCTGCCGTTTTCCGTAGGACTCTCTTCTCTGACCTGAGTCTCCTTTGGAACTCTGCAGGTTCT
+
BBBBBBBAFFFFGGGGGGAFGGHHGFGAAEHHHGFGCGGGGHHHHGGGFFGGHHHHHHHGGGGGGGGGGGGFFHHGGGGHGHHHHGGGGGBCDGHFHHHHHHGHGHHGHHHGGHHGGGGGHHHHHHHHHHHGHHGGGGGHGHHGHGGGGGGGGGGGGGG9A@FFGGFFFFFFFFFFFFFFFFFFFFFFFFFFFFFFFFFFFFFFFFFFFFFFFFBFFFFFFFFF/BFFFFFFFFFFFFFFFFFFFFFFFFF
@M05620:37:000000000-D9766:1:1101:20130:11805 1:N:0:93
ACCACACCTTCTACAATGAGCTGCGTGTGGCTCCCGAGGAGCACCCCGTGCTGCTGACCGAGGCCCCCCTGAACCCCAAGGCCAACCGCGCGAAGATGACCCAGGTGAGTGGCCCGCTACCTCTTCTGGTGGCCGCCTCCCTCCTTCCTGGCCTCCCGGAGCTGCGCCCTTTCTCACTGGTTCTCTCTTCTGCCGTTTTCCGTAGGACTCTCTTCTCTGACCTGAGTCTCCTTTGGAACTCTGCAGGTTCT
+
ABABBAABFFFFFGGGGFFFGGHGGGGGHGGHHGGGDFGA?GFHHGEGGDFF5FHGHHHGGGCEFFGGGGGH3FGGGGGHGHHHHGGGGF/BCDGDFFHHHHGCCGFGHHFGGHGGGCFGHHHHGBGHHHFGGF@DFDEGGGGGFFGGGGGGFFGEGDFGGGFFFFFFFFFFFFFFFFFFFFFFFFFFFFFFFFFFFFFFFFFFFDFFFFFFFFFFFFFFFFFBFFFFFFFFFFFFFFFFFFFFFFFFFFF
@M05620:37:000000000-D9766:1:1101:26705:11822 1:N:0:93
ACCACACCTTCTACAATGAGCTGCGTGTGGCTCCCGAGGAGCACCCCGTGCTGCTGACCGAGGCCCCCCTGAACCCCAAGGCCAACCGCGAGAAGATGACCCAGGTGAGTGGCCCGCTACCTCTTCTGGTGGCCGCCTCCCTCCTTCCTGGCCTCCCGGAGCTGCGCCCTTTCTCACTGGTTCTCTCTTCTGCCGTTTTCCGTAGGACTCTCTTCTCTGACCTGAGTCTCCTTTGGAACTCTGCAGGTTCT
+
BCCBBCCAFFFFGGFGGGGGGGHHGEGGHGHHHGGFDGGGGHGHHGGEEEGGHHHHHHHFFGGGGGGGGGGHFHHGGGGHGHHHHGGGGGCGGGHHGHHHHHAGEFHFFGHGGHHGG-@CHHGHHHHHHHHGHHGGGGGHGHHGHGGGGGFGGGGGGFACGGGGGGFFFFFFFFFFFFFFFFFFFFFFFFFFFFF9AFFFFDFAAAFFFFFFFFFFFFFFEFFFFFFFFBFFFFF/BFBBFFFFFFFFEFF
@M05620:37:000000000-D9766:1:1101:12789:11847 1:N:0:93
ACCACACCTTCTACAATGAGCTGCGTGTGGCTCCCGAGGAGCACCCCGTGCTGCTGACCGAGGCCCCCCTGAACCCCAAGGCCAACCGCGAGAAGATGACCCAGGTGAGTGGCCCGCTACCTCTTCTGGTGGCCGCCTCCCTCCTTCCTGGCCTCCCGGAGCTGCGCCCTTTCTCACTGGTTCTCTCTTCTGCCGTTTTCCGTAGGACTCTCTTCTCTGACCTGAGTCTCCTTTGGAACTCTGCAGGTTCT
+
BBBABBBBFFFFGGGGDGEEGFHGGAABAAFF3FFAEEGGGHHHHGGGDEGGFHGFGHGE@GCGG1FGGGG?G3GGGGAHECHHHGE<DGC<BGHH1F1FGHEHGHFGHHBFFFHCCGGCHFFGFFHHHHGGHHGGCGAGGHHGBFBBF0F?F0FEEG@@BBGGF9-A==99FFFFEFFFFFFFFFFFFFFFFFBDFFFEFFBFFFEFFFFFFFFFBFF/FFFF/BFFFBFFFFFEFFFFFFFFFFFFF/9
@M05620:37:000000000-D9766:1:1101:20153:11848 1:N:0:93
GAGGCTGCTTTGGAAGAAACTCATAGATTACTGCAACAGTTCCCCCTGGACCTGGAAAAGTTTCTTGCCTGGCTTACAGAAGCTGAAACAACTGCCAACCGTACAGAAAGGCACCTGCAAGGCAACGAGGGAATAACAGTGCAACTGAGAAAAAGACCAGACCAAACAGCATTACCGCTTTCACACACTTGTGCTTCCGCATGCACAATTATCCGACTTAGCAATTGTAACTGACAATGCCGGGACCGGAG
+
BABCCDFCFFFFGGGGGGGGGGHHHHHHHHHHHHHHGHHHHHHHHGGGHHHHHHHHHHHGGHHHHHHHHHHHHHHHHHHHHHHHHHHHHHHHHHH3GG1B/E?E1D433BB11??F30B3B//0B?/?////02BD2DD3?B222@@@2D@@C0?/?=0F0/?0//.00<011111.--<<=0<0<.<<D00000;00..-:.0=:0/000;;0..:AC000;0=FFGFF0CB00:::00::--:-.--;-
@M05620:37:000000000-D9766:1:1101:16401:11852 1:N:0:93
ACCACACCTTCTACAATGAGCTGCGTGTGGCTCCCGAGGAGCACCCCGTGCTGCTGACCGAGGCCCCCCTGAACCCCAAGGCCAACCGCGAGAAGATGACCCAGGTGAGTGGCCCGCTACCTCTTCTGGTGGCCGCCTCCCTCCTTCCTGGCCTCCCGGAGCTGCGCCCTTTCTCACTGGTTCTCTCTTCTGCCGTTTTCCGTAGGACTCTCTTCTCTGACCTGAGTCTCCTTTGGAACTCTGCAGGTTCT
+
CCCCCCCCFFFFGGGGGGGGGGHGGFGEHGHHHGGGGGGGGHHHHGGGEGGGGGHHHHHGGGGGGGGGGGGHHHHGGGGHGHHHHGGGGGGGGGHGHHHHHHHHGHHFHHHGGHHFCCGGHHHHHHHHGHHGHHGGGGGHGHHGHGGGGGGGGFGGGG?DGGGGGFFFFFFFFFFFFFFFFFFFFFFFFFFFHFFFFFFFFFFFFFFFFFFFFFFFFFFFFFFFFFFFFFFFFHHFFFFFFFFFFFFFFFF
@M05620:37:000000000-D9766:1:1101:20160:11866 1:N:0:93
GAGGCTGCTTTGGACGAAACTCATAGATTACTGCAACAGTTCCCCCTGGACCTGGAAAAGTTTCTTGCCTGGCTTACAGAAGCTGAAACAACTGCTACCCGTAACCAAAGTCTACTAGAAGACTAAAAGGGAGTAAAAGAGATGATGAAACAATGGCAAGTAAGTCAGGCATTTCCGCTTTAGCACTATTATGGATCCAATTGAACAATTATCAGCATTTGTACTTGTAACTGACAATCCAAGGACAAAAG
+
>3AA>>F>BBB4G44AAEAAGGHHHGDDFGBBFA3BBG2DGDABFEAB2ABFGGFB332BBDGDFGFB3BBFFGGBB5BGHHBBG33F@B1BFGHHFGBB??>113@1??4B444BFDBGGFHH3?FG3/?F/???GFGG2232B3BGFG2<F@22@<<<@>F1?@D1?0F11?<F?AA.<<>>D<G1FD0==/D0CGFHH=<DG0DGF0000:;;;0<GHHGGGC0:<;;CFG/;00;/;09;CFFGFCB
@M05620:37:000000000-D9766:1:1101:13813:11873 1:N:0:93
ACCACACCTTCTACAATGAGCTGCGTGTGGCTCCCGAGGAGCACCCCGTGCTGCTGACCGAGGCCCCCCTGAACCCCAAGGCCAACCGCGAGAAGATGACCCAGGTGAGTGGCCCGCTACCTCTTCTGGTGGCCGCCTCCCTCCTTCCTGGCCTCCCGGAGCTGCGCCCTTTCTCACTGGTTCTCTCTTCTGCCGTTTTCCGTAGGACTCTCTTCTCTGACCTGAGTCTCCTTTGGAACTCTGCAGGTTCT
+
BCCCCCCCFFFFGGGGGGGGGGHHGGGGHGHHHGGGFGGGGHHHHGGGFGGGFHHHHHHGGGGGGGGGGGGHHHHGGGGHGHHHHGGGGGGGGGHFGHHHHHEHCFHHHHHEGHGGGGGGHHHHHHHHHHHGHHGGGGGHGHHGHGGGGGGGGGGGGD?FAFGGGGFFFFFFFFFFFFFFFFFFFFFFFFFFFFFFFFFFFFFFF.FFFFFFFFFFFFFFFFFFFFFFFFFFFFFFFFFFFFFFFFFAFFF
@M05620:37:000000000-D9766:1:1101:17878:11895 1:N:0:93
GAGGCTGCTTTGGAAGAAACTCATAGATTACTGCAACAGTTCCCCCTGGACCTGGAAAAGTTTCTTGCCTGGCTTACAGAAGCTGAAACAACTGCCAATGTCCTACAGGATGCTACCCGCAAGGAAAGGCTCCTAGAAGACTCCAAGGTAGTAAAAGAGCTGATGAAACAATGGCAATTAAGTCAGGCATTTCCGCTTTAGCACTCTTGTGGATCCAATTGAACAAGTCTCAGCATTTGTACTTGTAACTG
+
A1AAAAFAFFFFGGGG1FGGGGFGFHHHHBGHHH1AFGGFHHHHHGGF/BGHHHGHHHFFFHHHGHHHHHHHHHHHHHHHHHHFHHHHHGGHHHHHEBGH@FEFGH110F1FHD@1BBE/>/>FF0000/1BFB1F11FCG<GHFFH/111@2GF>1?<01@11111?D0/11FF<G1?1<11>1<0>.1<11>...<.0<00=0<DGH00.C;:/:000<C::0//=0000;9F90CFB9FB009;0000
@M05620:37:000000000-D9766:1:1101:12176:11905 1:N:0:93
ACCACACCTTCTACAATGAGCTGCGTGTGGCTCCCGAGGAGCACCCCGTGCTGCTGACCGAGGCCCCCCTGAACCCCAAGGCCAACCGCGAGAAGATGACCCAGGTGAGTGGCCCGCTACCTCTTCTGGTGGCCGCCTCCCTCCTTCCTGGCCTCCCGGAGCTGCGCCCTTTCTCACTGGTTCTCTCTTCTGCCGTTTTCCGTAGGACTCTCTTCTCTGACCTGAGTCTCCTTTGGAACTCTGCAGGTTCT
+
CCCCCCCCFFFFGGGGGGGGGGHHGGGEGGHHHGGGGGGGGHHHHGGGFGGGHHHHHHHGGGGGGGGGGGGHHHHGGGGHGHHHHGGGGGGGGGHHHHHHHHHHGHGHHHHGGHHGGGGGHFHHHHHHFHHDHGGGGGGHGHHGHGGGGGGGGGGGGD--9-CFFDFFFFFFFFFFFFFFFFFFFFFFFFFFFFFFFFFFFFFFFFFFFFFFFFFFFFFFFFFF/FFFBFFFFFFFFFFFFFFFFFFFFFF
@M05620:37:000000000-D9766:1:1101:15745:11929 1:N:0:93
ACCACACCTTCTACAATGAGCTGCGTGTGGCTCCCGAGGAGCACCCCGTGCTGCTGACCGAGGCCCCCCTGAACCCCAAGGCCAACCGCGAGAAGATGACCCAGGTGAGTGGCCCGCTACCTCTTCTGGTGGCCGCCTCCCTCCTTCCTGGCCTCCCGGAGCTGCGCCCTTTCTCACTGGTTCTCTCTTCTGCCGTTTTCCGTAGGACTCTCTTCTCTGACCTGAGTCTCCTTTGGAACTCTGCAGGTTCT
+
BBAAABBBFFFFGGGGDGGFGFHGEEEEGDHHBFGEAEGGGHHHHGGGDEGGHHHFHHHGCGGGGAEGGGGBGEGGEF?GCCHFHGEEGGGCCGHGDFDBGHHHGHHBFHFGFCGCCGGGHGHEHHHFHDGDHHGGGGGHGHHGHGFFFFGGGEGGAA?BBGFFGB???BFFFFFFFFFFFFFFEFFFFFFFFFBFFFFFFFFFFFFFFFFFFFFFFFBFFFFF/FBFBFFFFFFFBFFFFFFFFFFFFFF
@M05620:37:000000000-D9766:1:1101:10906:11931 1:N:0:93
ACCACACCTTCTACAATGAGCTGCGTGTGGCTCCCGAGGAGCACCCCGTGCTGCTGACCGAGGCCCCCCTGAACCCCAAGGCCAACCGCGAGAAGATGACCCAGGTGAGTGGCCCGCTACCTCTTCTGGTGGCCGCCTCCCTCCTTCCTGGCCTCCCGGAGCTGCGCCCTTTCTCACTGGTTCTCTCTTCTGCCGTTTTCCGTAGGACTCTCTTCTCTGACCTGAGTCTCCTTTGGAACTCTGCAGGTTCT
+
CCCCCCCCFFFFGGFGGGFGGGHHGFGEEFHHHGGGGGEGGHGHHGGGGGGGHHGGHHHGGGGGGGGGGGGFFHHGGDEHGHHHHGGGGGCCGGHHHHGHHHHHGHHHHHHGGHHGGGGGHHHHHHHHGHHGHHGGGGGHGHHGHGGGGGFGGGGGGGGBDGGGGGFFFFFFFFFFFFFFFFFFFFFFFFFFFFFFFFFFFFFFFFFFFFFFFFFFFFFFFFFFFFFFFFFFFFFFFFFFFFFFFFFFFFF
@M05620:37:000000000-D9766:1:1101:21595:11935 1:N:0:93
ACCACACCTTCTACAATGAGCTGCGTGTGGCTCCCGAGGAGCACCCCGTGCTGCTGACCGAGGCCCCCCTGAACCCCAAGGCCAACCGCGAGAAGATGACCCAGGTGAGTGGCCCGCTACCTCTTCTGGTGGCCGCCTCCCTCCTTCCTGGCCTCCCGGAGCTGCGCCCTTTCTCACTGGTTCTCTCTTCTGCCGTTTTCCGTAGGACTCTCTTCTCTGACCTGAGTCTCCTTTGGAACTCTGCAGGTTCT
+
BBBBBBABFFFFGGGGGGGFFGHHGEGEGFHHHGGEGGGFGHHHHGFGGGGGHHHHHHHGGGGGGGGGGGGHGHGGGGGHGHHHHGGGGGGGGGHHHHHHHHHHGHHHHHHGGHHGGGGGHHHHHHHHHHHGHHGGGGGHGHHGHGGGGGGGGGGGGGGGGGGGGGFFFFFFFFFFFFFFFFFFFFFFFFFFFFFFFFFFFFFFFFFFFFFFFFFFFFFFFFFFFFFFFFFFFFFFFFFFFFFFFFFFFFF
@M05620:37:000000000-D9766:1:1101:6673:11939 1:N:0:93
ACCACACCTTCTACAATGAGCTGCGTGTGGCTCCCGAGGAGCACCCCGTGCTGCTGACCGAGGCCCCCCTGAACCCCAAGGCCAACCGCGAGAAGATGACCCAGGTGAGTGGCCCGCTACCTCTTCTGGTGGCCGCCTCCCTCCTTCCTGGCCTCCCGGAGCTGCGCCCTTTCTCACTGGTTCTCTCTTCTGCCGTTTTCCGTAGGACTCTCTTCTCTGACCTGAGTCTCCTTTGGAACTCTGCAGGTTCT
+
AAA1AAAAFFFFGGGC3GG1F1F1EAABF0GH1BFAEEGGGHHHHGGGAEEFHHHEHHHG/ECGG/EEGGGFH1GGGG?G/<GHEGA/>CG<<C0GDGHHHHGHFGHHHHFAFHEC-C?CHHHHHHHFH0<CHHC-CG?CEHCCFBFBFFBFFGGEFAGG-AGGF?@B@-/;FFFFFFBBFFFFFFFFF/BF/F@FFFFFFFFFBBFFFFFFBFFFFFFFFFFBFFFFFFFFFFFFFFFFFBFFFF?9/BB
@M05620:37:000000000-D9766:1:1101:21511:11943 1:N:0:93
ACCACACCTTCTACAATGCGCTGCGTGTGGCTCCCGAGGAGCACCCCGTGCTGCTGACCGAGGCCCCCCTGAACCCCAAGGCCAACCGCGCGAAGATGACCCAGGTGAGTGGCCCGCTACCTCTTCTGGTGGCCGCCTCCCTCCTTCCTGGCCTCCCGGAGCTGCGCCCTTTCTCACTGGTTCTCTCTTCTGCCGTTTTCCGTAGGACTCTCTTCTCTGACCTGAGTCTCCTTTGGAACTCTGCAGGTTCT
+
AAAAB@A>CFFFFGGFFF4AEEEAEEEBF2GGHCFEAEF?EHHHHGG01BFAFFFHHHEEEECGFFEEGGEHHHGGGGGHGHHFAGGGGC/>BCDGFGHHHHEHAFG1FHGGGH.<DGGGHHHHHGFHHGFGHH?;BGGGGGGD/9FFGFGGGFGEG??->BFFFBBFBBFFFFFFFFFFFFFFFFFFFFFFFFBFFFFFFFFFFFFFFFFFFF//FFFFFFFF/FFFFFFFFFFBFFFFFFFFFFFFFFF
@M05620:37:000000000-D9766:1:1101:21611:11948 1:N:0:93
ACCACACCTTCTACAATGAGCTGCGTGTGGCTCCCGAGGAGCACCCCGTGCTGCTGACCGAGGCCCCCCTGAACCCCAAGGCCAACCGCGCGAAGATGACCCAGGTGCGTGGCCCGCTACCTCTTCTGGTGGCCGCCTCCCTCCTTCCTGGCCTCCCGGCGCTGCGCCCTTTCTCACTGGTTCTCTCTTCTGCCGTTTTCCGTAGGACTCTCTTCTCTGACCTGCGTCTCCTTTGGAACTCTGCAGGTTCT
+
BBBBBBBBFFFFGGGGGGDGGGHHGGGEHGHHHGGGGGGGGHHHHGGAEGGGHHHHHHHEGGGGGGGGGGGHHHHGGGFHGHHHHGGGGG/BDGGGHHHHHHEH?<FFDFGCCHHFC-<<GHEFHFHBGHFGGHGGGFGFEBFDFGGGG0;FFGGGG.A-@FAAD==D=;BFFFFFFF/9FFFFFFFF9BFFFF=ADFFFFFB...:BFFFFF/B9BFFFFFF..;D-DF/BBB//;/BFFFBB9/.;BFB
@M05620:37:000000000-D9766:1:1101:17994:11954 1:N:0:93
ACCACACCTTCTACAATGAGCTGCGTGTGGCTCCCGAGGAGCACCCCGTGCTGCTGACCGAGGCCCCCCTGAACCCCAAGGCCAACCGCGAGAAGATGACCCAGGTGAGTGGCCCGCTACCTCCTCTGGTGGCCGCCTCCCTCCTTCCTGGCCTCCCGGAGCTGCGCCCTTTCTCACTGGTTCTCTCTTCTGCCGTTTTCCGTAGGACTCTCTTCTCTGACCTGAGTCTCCTTTGGAACTCTGCAGGTTCT
+
BCCCCBBCFFFFGGGGGGGGGGHHGFFEGGHHHGGGGGGGGHGHHGGGGFGGHHHHGHHGGGGGGGGGGGGHGHHGGGGHGGHHHGGGGGBDGGHHHGHHHHHHGHHHHHHGGHHGGGGGHHHHHHHHGHHGHHGGGGGHGHHGGGGGGGGGGGGGGGGFCGGGGFFFFFFFFFFFFFFFFFFFFFFFFFFFFFFFFFFFFFFFFFFFFFFFFFFFFFFFFFFFFFFFFFFFFFFFFFFFFFFFFFFFFFF
@M05620:37:000000000-D9766:1:1101:14409:11958 1:N:0:93
ACCACACCTTCTACAATGAGCTGCGTGTGGCTCCCGAGGAGCACCCCGTGCTGCTGACCGAGGCCCCCCTGAACCCCAAGGCCAACCGCGAGAAGATGACCCAGGTGAGTGGCCCGCTACCTCTTCTGGTGGCCGCCTCCCTCCTTCCTGGCCTCCCGGAGCTGCGCCCTTTCTCACTGGTTCTCTCTTCTGCCGTTTTCCGTAGGACTCTCTTCTCTGACCTGAGTCTCCTTTGGAACTCTGCAGGTTCT
+
BAABBCCCFFFFGGGGFGGGGGHHGE?AA2GGGFGEAEAE?GHFHGGGAEGGGHHHHHHCFGFGGGGGGGGGFHHGGGGHGHHHHGGGGGGGGGHGDGFGHHHHGHHHHHHGGHHGGGGGHHHEGHHHHHHGGHGGGGGHGHHGHGGGGGGGGGGFGGGAFGGGGGFFFFFFFFFFFFFFFFFFFFFFFFFFFFFAFFEFFFFFFFFFFFFFFFFFFFFFFFFFFFFFFFFFFFFFFFFFFFFFFFFFFFF
@M05620:37:000000000-D9766:1:1101:26370:11976 1:N:0:93
ACCACACCTTCTACAATGAGCTGCGTGTGGCTCCCGAGGAGCACCCCGTGCTGCTGACCGAGGCCCCCCTGAACCCCAAGGCCAACCGCGAGAAGATGACCCAGGTGCGTGGCCTGCTACCTCTTCTGGTGGCCGCCTCCCTCCTTCCTGGCCTCCCGGAGCTGCGCCCTTTCTCACTGGTTCTCTCTTCTGCCGTTTTCCGTAGGACTCTCTTCTCTGACCTGCGTCTCCTTTGGAACTCTGCAGGTTCT
+
ABBBBBA>CFCFBFBGGG5BGGHHGEGBA2GFGFGE2AAEDEEHHGG0AEEGEHGHGGHAEC?EEGGGGGGGFHHGGGGHGHHHHGGGGG/BDGHEGGHGHHAGFHH?AGGFGH1>FGFGHHHHH0DDGHHGGHGGGGGHGHHGGHHHHGGGGGGGGD?-:-9CFGGGFFFFFFFFFFFFFFFFFFFFFFFFFFFFFFFFFFF?DAFFFFFFFF/;BFFFFFEFEFFFFFFFFFFEBFFFFFFBBFFAFFF
@M05620:37:000000000-D9766:1:1101:11962:11978 1:N:0:93
ACCACACCTTCTACAATGAGCTGCGTGTGGCTCCCGAGGAGCACCCCGTGCTGCTGACCGAGGCCCCCCTGAACCCCAAGGCCAACCGCGAGAAGATGACCCAGGTGAGTGGCCCGCTACCTCTTCTGGTGGCCGCCTCCCTCCTTCCTGGCCTCCCGGAGCTGCGCCCTTTCTCACTGGTTCTCTCTTCTGCCGTTTTCCGTAGGACTCTCTTCTCTGACCTGAGTCTCCTTTGGAACTCTGCAGGTTCT
+
AAA?AAAAFFFFGGGGGGG1BAFCEFEFHAGG1FGGGGGGGHFHHGGGFGFGHHHHHHHGEGGGG/EGGGGCE1FFGGEH/AHHHGA/BCC</C<GDGDG<GHHCG<FC<FFAFC---<-<DF<GHHHHH/.<<<CCAA.C/G.CFFGGE/FAFFGG.;@@@FBF@<F=-/9BFFFFBFFFFBFFFFBBBFF/9@-:BEBFFF?--B9FFFFFFFFFFFFEFBBBBFFFFFFF/9///FFFFF/;/A-B9/
@M05620:37:000000000-D9766:1:1101:19949:11985 1:N:0:93
ACCACACCTTCTACAATGAGCTGCGTGTGGCTCCCGAGGAGCACCCCGTGCTGCTGACCGAGGCCCCCCTGAACCCCAAGGCCAACCGCGCGAAGATGACCCAGGTGAGTGGCCCGCTACCTCTTCTGGTGGCCGCCTCCCTCCTTCCTGGCCTCCCGGAGCTGCGCCCTTTCTCACTGGTTCTCTCTTCTGCCGTTTTCCGTAGGACTCTCTTCTCTGACCTGAGTCTCCTTTGGAACTCTGCAGGTTCT
+
CCCCCCCAFFFFGFGGGG5FGGHHGGGEGGHHHFFFDCEGGHHHHGGEEGGGHHGHHHHEGGGGGGGGGGGHHHHGGGGHGHHHHGGGGG/<?DGGHFFHHHEGCHHFHHHGGHFDGGGGHHHHHHHHHHHGHHGGGGGGGGGGGGGGGGGGGGGGGGGCCFFFFFFFFFFFFFFFFFFFFFFFFFFFFFFFFFFFFFFFFFFFFFFFFFFFFFFFFFFFFFFF/FFFFFFFFFFEFFFFFFFFFFFFFFF
@M05620:37:000000000-D9766:1:1101:19931:11995 1:N:0:93
ACCACACCTTCTACAATGAGCTGCGTGTGGCTCCCGAGGAGCACCCCGTGCTGCTGACCGAGGCCCCCCTGAACCCCAAGGCCAACCGCGAGAAGATGACCCAGGTGAGTGGCCCGCTACCTCTTCTGGTGGCCGCCTCCCTCCTTCCTGGCCTCCCGGAGCTGCGCCCTTTCTCACTGGTTCTCTCTTCTGCCGTTTTCCGTAGGACTCTCTTCTCTGACCTGAGTCTCCTTTGGAACTCTGCAGGTTCT
+
1>>AA11AFFC1AFG13FGGGGCFGAEFC0FGHGAFG//AE/FHHGGGAFGGHAGHFAGGEGGC/E>/EGGGHHHGGGGHGHHHHGGGGGGGGGHFGHHHHHCGFHHHHGHGGHHGGGGGHHHHHHHHHHHGHHGGGGGHGHHGHGGGGGGGGGGGGGGGGAAFGG@F@@FFFFFFFFFFFFFFFFFFFFFFFF@FFFFFFFFFBBFFFFFFFFFFFFFFFFFFFFFFFFFFFFFFFFFFFFFFFFFFFFF
@M05620:37:000000000-D9766:1:1101:27554:11995 1:N:0:93
GAGGCTGCTTTGGAAGAAACTCATAGATTACTGCAACAGTTCCCCCTGGACCTGGAAAAGTTTCTTGCCTGGCTTACAGAAGCTGAAACACCTGCTACTGGTGAGGAAAGTCTCCTAGAAGACTCCAATGTAGTAAAAGAGCTGATGAAACAATGGCAAGTAATTCAGGCATTTCCGCTTTAGCACTCTTGTCGATCCAATTGAACAATTCTCAGCAGTTGTACTTGTAACTGACAAGGCAGGGACAAAAG
+
BABBBAFBFFFFFFGFAGGGGCBBFGF6BEGHHHHGCAFHDGHHHGAGEFHHCB2ABBAGADFHFHFGGFDFHHHHHHFDGGHHGFEHHG1EHHGEGH333B231B@231@4FGE3@F33B3F3B3B?4B??FGGDEGF/F233B3B43F22F22B222?FFH2F222<FC<@2@2??//??FFGF1C?=1F1...>.FC110=D<0<G0G0=<=/D.=0:0;C0<;0000<00C0:.....;-...9/./
@M05620:37:000000000-D9766:1:1101:12339:12000 1:N:0:93
ACCACACCTTCTACAATGAGCTGCGGGTGGCTCCCGAGGAGCACCCCGTGCTGCTGACCGAGGCCCCCCTGAACCCCAAGGCCAACCGCGAGAAGATGAGCCAGGTGCTTACCCCTCTACCTAGCCTAGGACTCCGGCCGTTCCTCCCGGGTCTGCAGCCGGTGTGACTTTTTCCCTTTTCTGCCGCTTTCCGCTTTATGCTCTTGTCTGTCCTGTCTCTCCTGTGGCTCCCTGCGGGCTCTGCAGGTTCA
+
AAA3AABBFFFFFFGGBGDDFBHGG22AAAGH32BAEEGGGGCFFGGEEEGFFGH3EGFE@EGGGAEEGEF0B?FEGA/?//?FGF//>C/<<AFF1F11100?/><111110<..<>B00000//=///0//</.-----:;900/..--.-9/;0//.--;9..///9/////9/////;///--9;.//.....///;/////9:9/;9/;/;9B///:///;.9./.../.----;AF//B/../:/
@M05620:37:000000000-D9766:1:1101:12325:12015 1:N:0:93
ACCACACCTTCTACAATGAGCTGCGTGTGGCTCCCGAGGAGCACCCCGTGCTGCTGACCGAGGCCCCCCTGAACCCCAAGGCCAACCGCGAGAAGATGACCCAGGTGAGTGGCCCGCTACCTCTTCTGGTGGCCGCCTCCCTCCTTCCTGGCCTCCCGGAGCTGCGCCCTTTCTCACTGGTTCTCTCTTCTGCCGTTTTCCGTAGGACTCTCTTCTCTGACCTGAGTCTCCTTTGGAACTCTGCAGGTTCT
+
DDDDDDCCFFFFGGGGGGGGGGHHGGGEFFHHHGGGGGGGGHHHHGGGGGGGHHGHHHHGGGGGGGGGGGGHHHHGGGGHGHHHHGGGGGGGGGHHHHHHHHHHGHHHHHHGGHHGGGGGHHHHHHHHHHHGHHGGGGGHGHHGHGGGGGGGGGGGGGGFGGGGGGFFFFFFFFHFHHFFFFFFFFFFFFFFFFFFFFFHFFFFFFFFFFFFFHHHFHHFFFFFFFFFFFFFFHHFFFFFFFHFFFFFFFF
@M05620:37:000000000-D9766:1:1101:13787:12018 1:N:0:93
ACCACACCTTCTACAATGAGCTGCGTGTGGCTCCCGAGGAGCACCCCGTGCTGCTGACCGAGGCCCCCCTGAACCCCAAGGCCAACCGCGAGAAGATGACCCAGGTGAGTGGCCCGCTACCTCTTCTGGTGGCCGCCTCCCTCCTTCCTGGCCTCCCGGAGCTGCGCCCTTTCTCACTGGTTCTCTCTTCTGCCGTTTTCCGTAGGACTCTCTTCTCTGACCTGAGTCTCCTTTGGAACTCTGCAGGTTCT
+
DDCDDDDDFFFFGGGGGGGGGGHHGGGGHGHHHGGGGGGGGHHHHGGGFGGGHHHHHHHGGGGGGGGGGGGHHHHGGGGHGHHHHGGGGGGGGGHHHHHHHHHHGHHHHHHGGHHGGGGGHHHHHHHHHHHGHHGGGGGHGHHGHGGGGGGGGGGGGGGGGGGGGGFFFFFFFFFFFHFFFFFFHFFFFFFFFFFFFFFFFFFFFFFFFFFFFFFFFHFFFFFFFFHFFFFFFHHFFFFFFFFFFFFFFFF
@M05620:37:000000000-D9766:1:1101:5064:12024 1:N:0:93
ACCACACCTTCTACAATGAGCTGCGTGTGGCTCCCGAGGAGCACCCCGTGCTGCTGACCGAGGCCCCCCTGAACCCCAAGGCCAACCGCGAGAAGATGCCCAGGTGAGTGGCCCACTACCTCTTCTGGTGGCCGCCTCCCTCCTTCCTGGCCTCCCGGCGCTGCGCCCTTTCTCACTGGTTCTCTCTTCTGCCGTTTTCCGTAGGACTCTCTTCTCTGACCTGAGTCTCCTTTGGAACTCTGCAGGTTCTA
+
AAA1>AAAFFFFGFGG3G11FFHHGEFA00BF1BB0AFGEEHHHHGGGAAEFFHGFHHGFEEGGGGGGGGGCG1GGGG/G//GHHGE/>C//<C<F>G1CGHFGHGGHFHEGHH..FHHHHHGHHHGHFHAGGGGGGGFFHHGHHHGHH/GHGGGGB@-;AAGG;@F@-B/BFFFFFFFFFFFFFFFFFFFFF?FFFFFFFFFFFFFFFFFEFFFFFFFFFFFFFFF;FFFFFFFFFFFFFFFFFFFFFFB
@M05620:37:000000000-D9766:1:1101:27033:12038 1:N:0:93
ACCACACCTTCTACAATGAGCTGCGTGTGGCTCCCGAGGAGCACCCCGTGCTGCTGAACGAGGCCCCCCTGAACCCCAAGGCCAACCGCGAGAAGATGACCCAGGTGCGTGGCCCGCTACCTCTTCTGGTGGCCGCCTCCCTCCTTCCTGGCCTCCCGGAGCTGCGCCCTTTCTCACTGGTTCTCTCTTCTGCCGTTTTCCGTAGGACTCTCTTCTCTGACCTGCGTCTCCTTTGGAACTCTGCAGGTTCT
+
3>33AAABFFFFEFGABFFAGBGBEAABAEHHAEAAAEF2EGFHHGGGEAEFGFHFHD3GEFCGE>>EEGEBFEGEGGGE?EGGE?</>E<</CGFFFGHGHAGF<G1>?DGGHHGGGGGHBFHH00=GHHFHGG-A:.G.GHGH0CFGG/;FFA.CA?-ABG/CBB.9BB/BFFFFFFF//BFFBFFFFFBFFBDFFFFFFFF?DFFFFFFFF;BF/BBFFBF.9.9DFFFFFFEFFFFF/BFBFF.9FF
@M05620:37:000000000-D9766:1:1101:15305:12059 1:N:0:93
ACCACACCTTCTACAATGAGCTGCGTGTGGCTCCCGAGGAGCACCCCGTGCTGCTGACCGAGGCCCCCCTGAACCCCAAGGCCAACCGCGAGAAGATGACCCAGGTGAGTGGCCCGCTACCTCTTCTGGTGGCCGCCTCCCTCCTTCCTGGCCTCCCGGAGCTGCGCCCTTTCTCACTGGTTCTCTCTTCTGCCGTTTTCCGTAGGACTCTCTTCTCTGACCTGAGTCTCCTTTGGAACTCTGCAGGTTCT
+
CCCCCCCCFFFFGGGGGGGGGGHHGGGGHGHHHGGGGGGGGHHHHGGGGGGGHHHHHHHGGGGGGGGGGGGHHHHGGGGHGHHHHGGGGGGGGGHHHHHHHHHHGHHHHHHGGHHGGGGGHHHHHHHHHHHGHHGGGGGHGHHGHGGGGGGGGGGGGGGGGG.CFGFFFFFFFFFFFFFFFFFFFFFFFFFFFFFFFFFFFFFFFFFFFFFFFFFFFFFFFFFFFFFFFFFFFFFFFFFFFFFFFFFFFFF
@M05620:37:000000000-D9766:1:1101:23232:12091 1:N:0:93
ACCACACCTTCTACAATGAGCTGCGTGTGGCTCCCGAGGAGCACCCCGTGCTGCTGACCGAGGCCCCCCTGAACCCCAAGGCCAACCGCGAGAAGATGACCCAGGTGAGTGGCCCGCTACCTCTTCTGGTGGCCGCCTCCCTCCTTCCTGGCCTCCCGGAGCTGCGCCCTTTCTCACTGGTTCTCTCTTCTGCCGTTTTCCGTAGGACTCTCTTCTCTGACCTGAGTCTCCTTTGGAACTCTGCAGGTTCT
+
CCCDDDDDFFFFGGGGGGGGGGHHGFGEHGHHHGGGGGGGGHHHHGGGGGGGHHHHHHHGGGGGGGGGGGGHHHHGGGGHGHHHHGGGGGGGGGHHHHHHHHHHGHHHHHHGGHHGGGGGHHHHHHHHHHHGHHGGGGGHGHHGHGGGGGGGGGGGGGCGFGGGGGFFFFFFFFFFFHFFFFFFFFFFFFFFFFFFFFFFFFFFF?FFFFFFFFHHFFHFFFHFEFFFFFFFFFFFFFFFFFFFFFFFFFF
@M05620:37:000000000-D9766:1:1101:22872:12094 1:N:0:93
ACCACACCTTCTACAATGAGCTGCGTGTGGCTCCCGAGGAGCACCCCGTGCTGCTGACCGAGGCCCCCCTGAACCCCAAGGCCAACCGCGAGAAGATGACCCAGGTGAGTGGCCCGCTACCTCTTCTGGTGGCCGCCTCCCTCCTTCCTGGCCTCCCGGAGCTGCGCCCTTTCTCACTGGTTCTCTCTTCTGCCGTTTTCCGTAGGACTCTCTTCTCTGACCTGAGTCTCCTTTGGAACTCTGCAGGTTCT
+
ABBBBBBBFFFFGGGGGGGGGGHHGEFBEEHHHGGGGGGEGHHHHGGFAEFFGGFHGHHGGGFGFGGGGGGHHHHGGGGHGHHHHGGGGDDGGGHGHGGHHHAGEGHHHFGGGHHGGGGGHHHHHHHHGHHGHHGGGGGHGHHGGGGGFGGGGGGGGGADDGEGGGFFFFFFFFFFFFFFFFFFFFFFFFFFFFFFFFFFFAFFFFFFFFFFFFFFFFFFFFFFFFFFFFFFFFFFFFFFFFFFFFF9FFF
@M05620:37:000000000-D9766:1:1101:4439:12094 1:N:0:93
ACCACACCTTCTACAATGAGCTGCGTGTGGCTCCCGAGGAGCACCCCGTGCTGCTGACCGAGGCCCCCCTGAACCCCAAGGCCAACCGCGAGAAGATGCCCAGGTGAGTGGCCCGCTACCTCTTCTGGTGGCCGCCTCCCTCCTTCCTGGCCTCCCGGAGCTGCGCCCTTTCTCACTGGTTCTCTCTTCTGCCGTTTTCCGTAGGACTCTCTTCTCTGACCTGAGTCTCCTTTGGAACTCTGCAGGTTCTA
+
BBCCCCCBFFFFGGGGGG5GGGHHGGGEGGHHHGFGGGGGGHHHHGGGGGGGHHHHHHHEGGGGGGGGGGGHHHHGGGGHGHHHHGGGGG<BGGHHHHHHHHGGHHHHHHGGHHCGGGGHHHHHHDHHGHGHHGGGGGHGHHGHHGGGGGGGGGGGGG-;CAGGGGFFFFFFFFFFFFFFFFFFFFFFFFFFFFFFFFFFFFFFFFFFFFFFFFFFFFFFFFFFBFFBBFFFFFFFFFFFFFFFFFFFFF0
@M05620:37:000000000-D9766:1:1101:10937:12096 1:N:0:93
GAGGCTGCTTTGGAAGAAACTCATAGATTACTGCAACAGTTCCCCCTGGACCTGGAAAAGTTTCTTGCCTGGCTTACAGAAGCTGAAACAACTGCCAATGTCCTACAGGATGCTACCCGTAAGGAAAGGCTCCTAGAAGACTCCAAGGGAGTAAAAGAGCTGATGAAACAATGGCAAGTAAGTCAGGCATTTCCGCTTTAGCACTCTTGTGGATCCAATTGAACAATTCTCAGCATTTGTACTTGTAACTG
+
CBCCCCFCFFFFGGGGGGGGGGHHHHHHHHHHHHHHHHHHHHHHHGGGHHHHHHHHHHHHFGHHHHHHHHHHHHHHHHHHHHHHHHHHHHHHHHHHHHHHHHHHHHHHHHHHHHHHHHGGGGHHHHHHHHHHGHHHHHHHGHHHHHHGGHGGHHHHHGHHHHHHHHHHHHHHHHHHHGHHHHHHHHHHHHHHHHGGGGGHHHHHHHHHHHHGHHHHFGHHHHHHHHHHHHGGGGGGGGGGFGGGGFGGGGF
@M05620:37:000000000-D9766:1:1101:14553:12120 1:N:0:93
GAGGCTGCTTTGGAAGAGCACACGTCTGAACTCCAGTCACTAATGCGCATCTCGTATGCCGTCTTCTGCTTGAAAAAAAAAAAAAGCCACTTTATTCTTTTTTATAAGTTAAGTTACTTTCTACACGACGCAGAGTGTTTACTTCCTGGTCAGCATCACGTTCGACTATACGCTCGGCCAGGCGATAAGGTATATGAAATTAGTTGAGCCAGCCGCCCCCATATGCGCAGAATGACAGGACGACGTTCTCA
+
A>>AAAFAFFFFGFGGFGGGGGHGFGHFHAGHHHFFGHHHHFFGHHGGEAEHHHGGHHHHEBAFFHHHHHHGAEHGHGEE>?>></0<0B111222B22111/?12222@221222222@122210////--<<.111=000000000//00/00=000.:./;...:000....--..-...---..00/////9/////////////9/---------9-////-----/9//;//9----------//
@M05620:37:000000000-D9766:1:1101:18881:12121 1:N:0:93
ACCACACCTTCTACAATGAGCTGCGTGTGGCTCCCGAGGAGCACCCCGTGCTGCTGACCGAGGCCCCCCTGAACCCCAAGGCCAACCGCGAGAAGATGACCCAGGTGAGTGGCCCGCTACCTCTTCTGGTGGCCGCCTCCCTCCTTCCTGGCCTCCCGGAGCTGCGCCCTTTCTCACTGGTTCTCTCTTCTGCCGTTTTCCGTAGGACTCTCTTCTCTGACCTGAGTCTCCTTTGGAACTCTGCAGGTTCT
+
CCCBCCCCFFFFGGGGGGGGGGHHGGGGHGHHHGGGGGGGGHHHHGGGGGGGHHHHHHHGGGGGGGGGGGGHHHHGGGGHGHHHHGGGGGGGGGHHHHHHHHEGGHHHHHHGGHHGGGGGHHHHHHHHHHHGHHGGGGGHGHHGHGGGGGGGGGGGGGGAGGGGGGFFFFFFFFFFFFFFFFFFFFFFFFFFFFFFFFFFFFFAFFFFFFFFFFFFFFFFFFFFFFFFFFFFFFFFFFFFFFFFFFFFFFF
@M05620:37:000000000-D9766:1:1101:11311:12128 1:N:0:93
GAGGCTGCTTTGGCAGAAACTCATAGCTTACTTCCACAGTTCCCCCTGGACCTGGAAAAGTTTCTTGCCTGGCTTACAGACGCTGACCCAACTGCTACCCGTAAGGAAAGGCTCCTAGACGACTCCAAGGGAGTAAAAGAGCTGATGAAACAATGGCAAGTAAGTCAGGCATTTCCGCTTTAGCACTCTTGTGGATCCACTTGAACAATTCTCAGCATTTGTACTTGTAACTGACAAGCCAGGGACAAAAG
+
11>1>>1AFFBFF1FAEFFBEGFFB31DFGGH3D1BBAFBFHHHHGEF/BFGHHE0B10BBDGHGEDFGHH/BBB1FGFG0>>/A/0>BBFEECHFBGGHGEGEHHHHGHHHHHGH1FG1//>EEHG1FFGHFEB1B21/<FHGHH>2F1@C/?FGHG1FG1?GHGDFGH.FHHHHGGGGGDGH0GHHHGHDCEFHHHF/;GCH0GH/GHHHHHGH0FGGGGGGFGGFG0FFF9CFFFGGEGGGGGG?/-B
@M05620:37:000000000-D9766:1:1101:8149:12132 1:N:0:93
GAGGCTGCTTTGGAAGAAACTCATAGATTACTGCAACAGTTCCCCCTGGACCTGGAAAAGTTTCTTGCCTGGCTTACAGAAGCTGAAACAACTGCCAATGTCCTACAGGATGCTACCCGTAAGGAAAGGCTCCTAGAAGACTCCAAGGGAGTAAAAGAGCTGATGAAACAATGGCAAGTAAGTCAGGCATTTCCGCTTTAGCACTCTTGTGGATCCAATTGAACAATTCTCAGCATTTGTACTTGTAACTG
+
BBBBBBFBFFFFGGGGGGGGGGHFHFFFFHFHHHHHHHGHFFGAEFEFEGHHHHAFBG2GFGFHAGDFFA3BFGFFGHGHHHHHFFBHGFHHHHHHHHHHHHHHHHHCFHHHHHHHGHGEFGHGHGHBGHGHFGHHHHHHCGFGFHHGFHGGHHHGGGCHHHHHHHHHHHHHHGHGGF?FGHGGFGHHEGFG1FEEEEFDDDGHCGHHHGFGHCGHFHHHHFGHGHFHGHFBFGGGGGG;BFGGFFFGGGF
@M05620:37:000000000-D9766:1:1101:20375:12133 1:N:0:93
ACCACACCTTCTACAATGAGCTGCGTGTGGCTCCCGAGGAGCACCCCGTGCTGCTGACCGAGGCCCCCCTGAACCCCAAGGCCAACCGCGAGAAGATGCCCAGGTGAGTGGCCCGCTACCTCTTCTGGTGGCCGCCTCCCTCCTTCCTGGCCTCCCGGAGCTGCGCCCTTTCTCACTGGTTCTCTCTTCTGCCGTTTTCCGTAGGACTCTCTTCTCTGACCTGAGTCTCCTTTGGAACTCTGCAGGTTCTA
+
BBBBBBBBFFFFGFGFGGGGGGHHGEGEHGHFHGFGEEGGGHHHHGGGDGGGFGFHHHHGGGGGGGGGGGGHHHHGGGGHGGHHHGGGGGGGGGHGHHHBGHHEHHHHDHEGHHGCG-@FHHHHHHGFHHGFHGGGGGEGHHGHHGFFBFFGGGEGD?-A?FFBDGFFFFFFFFFFFBFFFFFFFFFFFFFFECDFFFFBD9.;D/BFFFFFFFFFFF/BFFB/B9FFFFFFFBBFFFFFFEFFFAFFFF/
@M05620:37:000000000-D9766:1:1101:7983:12141 1:N:0:93
ACCACACCTTCTACAATGAGCTGCGTGTGGCTCCCGAGGAGCACCCCGTGCTGCTGACCGAGGCCCCCCTGAACCCCAAGGCCAACCGCGAGAAGATGACCCAGGTGAGTGGCCCGCTACCTCTTCTGGTGGCCGCCTCCCTCCTTCCTGGCCTCCCGGAGCTGCGCCCTTTCTCACTGGTTCTCTCTTCTGCCGTTTTCCGTAGGACTCTCTTCTCTGACCTGAGTCTCCTTTGGAACTCTGCAGGTTCT
+
AABBB?AAFFFFGFGFGGGGGGHHGGGGGGHHFFGGGGGGGHHHHGGGEFGGDFGGHHHGCEFGGGGGGGFFHHHGGFDHGHHEEGGGGGGGGGGFHF2?GC/</1??01F/FGFDCCGFFG<DGD<DE=C?CA-CC.CHE/C.C0FFGF9FA0CEA9???A;9BBDFFFFFFBFFB9B.BFFBB9/BFFF/FF-DDFEFF?B.../;9/99BB;/99//;//99:;9BFBFF/B/;/FFFFFFFFAF99B
@M05620:37:000000000-D9766:1:1101:15833:12171 1:N:0:93
ACCACACCTTCTACAATGAGCTGCGTGTGGCTCCCGAGGAGCACCCCGTGCTGCTGACCGAGGCCCCCCTGAACCCCAAGGCCAACCGCGAGAAGATGACCCAGATGAGTGGCCAGCTACCTCATCTGGTGGCCGCCTCCCTCCTTCCTGGCCTCCCGGAGCTGCGCCCTTTCTCACTGGTTCTCTCTTCTGCCGTTTTCCGTAGGACTCTCTTCTCTGACCTGAGTCTCCTTTGGAACTATGCAGGTTCT
+
CCCCCCCCFFFFGGGGGGGGGGHHGGGGHGHHHGGGGGGGGHHHHGGGGGGGHHHHHHHGGGGGGGGGGGGHHHHGGGGHGHHHHGGGGGGGGGHHHHHFF2GH/F=11F1//F1/F1G10><1<=>G11<CG.-<AGGECCCEHHCG0CGHHHGGGD---?.00BAGGGFBFB0;:BBF:BFBFFFFFBB0BBDFFFFBFFB:9A09BFFFFFBBFFFFBB09/9BFFBFFFFFFFF900:BFB0.;FFB
@M05620:37:000000000-D9766:1:1101:21386:12173 1:N:0:93
GCGGCTGCTTTGGAAGAAACTCATAGATTACTGCAACAGTTCCCCCTGGACCTGGAAAAGTTTCTTGCCTGGCTTACAGAAGCTGAAACAACTGCCAATGTCCTACAGGATGCTACCCGTAAGGAAAGGCTCCTAGAAGACTCCACGGGAGTAAAAGAGCTGATGAAACAATGGCAAGTAAGTCAGGCATTTCCGCTTTAGCACTCTTGTGGATCCAATTGAACAATTCTCAGCATTTGTACTTGTAACTG
+
33>AADBBFFFFFFGGEBGGGG4FEFGHH5FHHH33B2FFHHHHHGGGG2FGHHGHH32BFGHHHHHHHHHHHHG3FGHDGHHFHFHGH?GHHHHH3BGHHHHH4FGHF1FGHH4@GHGF/?EGD3?GHGHHGH3G31B1GHHHG0?C@ADG0G2>GCHFHHDGHEHBFFGHHHHHHGHGDGHHHHHHHHHHEHGGGGGFHHHHBHHHHHHGGGHFHGHFG0;BBBFFGGGGGGGGGGGGGGGGGF0BFGF
@M05620:37:000000000-D9766:1:1101:10562:12179 1:N:0:93
GAGGCTGCTTTGGAAGAAACTCATAGATTACTGCAACAGTTCCCCCTGGACCTGGAAAAGTTTCTTGCCTGGCTTACAGAAGCTGAAACAACTGCCAATGTCCTACAGGATGCTACCCGTAAGGAAAGGCTCCTAGAAGACTCCAAGGGAGTAAAAGAGCTGATGAAACAATGGCAAGTAAGTCAGGCATTTCCGCTTTAGCACTCTTGTGGATCCAATTGAACAATTCTCAGCATTTGTACTTGTAACTG
+
AAAAA?CAFFFF1FGGGGGGDGFHGHHHHHHGHHHHFFHGGHHFHG?FEGHHHEFFBGFGGGHHBHAGHGGHHHAFHFHGHHHHFFHHHFHHHCHHHHHHHHHHHHHGHFHHFGHHFGEEEGFHHGGFHHHHGGHHFHFHCGCCFFFFGHGGHHGHHGFFFHHHHHHGHHHHHFHFHF?FDHHHGHHGEHDHGGCFEAED<0DGHHGHHHHCFCHHHFGHHCGFGHHCHFGGGGGGFFB;BFGFBBFFFGB
@M05620:37:000000000-D9766:1:1101:3482:12182 1:N:0:93
ACCACACCTTCTACAATGAGCTGCGTGTGGCTCCCGAGGAGCACCCCGTGCTGCTGACCGAGGCCCCCCTGAACCCCAAGGCCAACCGCGAGAAGATGCCCAGGAGAGGGTCCCGCTACTTCTGCTGGGGTCCGCCTCCCCTCCTCCGGCGCCCCCGGGCCTGTGCCCCTTGTCTATGGTTTTCGCTGCTTTCGGTTTGCGTAGGCTTCTCTTCCCTGATCTGAGTTTCCCTTCGAATTCTCCTGGATCTA
+
AA?1AAAAFFFFFGGCBGF1FAF1EEAFACFHEGGGGEGAEGEHHGEEEEFFDBAADFGG?F?EF/EEGGG0F1?EGF/E//FCEFE<CCC@?C0F1<1101/?/<?C///0>0<>---10=00000C.-.=C--:...:./;./;/.;----:9-@-----9/9B/;----///9/://:-;:--9--B//;---9:-;9AF--//;-://99/;//-/:9//////:////---9/-/9///;9-9;9/
@M05620:37:000000000-D9766:1:1101:5578:12185 1:N:0:93
ACCACACCTTCTACAATGAGCTGCGTGTGGCTCCCGAGGAGCACCCCGTGCTGCTGACCGAGGCCCCCCTGAACCCCAAGGCCAACCGCGAGAAGATGCCCAGGTGAGTGGCCCGCTACCTCTTCTGGTGGCCGCCTCCCTCCTTCCTGGCCTCCCGGAGCTGCGCCCTTTCTCACTGGTTCTCTCTTCTGCCGTTTTCCGTAGGACTCTCTTCTCTGACCTGAGTCTCCTTTGGAACTCTGCAGGTTCTA
+
BBBBBBBBFFFFGGGGGGGDGFHHGFGBFEHHHGGGGGGGGHHHHGGGGGGGHHHHGHHGGGGGGGGGGGGHHHHGGGGHGHHHHGGGGGDGGGHHHHHHHHHGHHHHHHGGHHGGGGGHHHHHHHHHH/EHHGGGGGHGHHGHHGGGGGGGGGGGGG?GFGGGGGFFFFFFFFFFFFFFFFFFFFFFFFFFFFFFFFFFFFFFFFFFFFFFFFFFFFFFFFFFFFFFFFFFFFFFFFFFFFFFFFFFFFB
@M05620:37:000000000-D9766:1:1101:13270:12185 1:N:0:93
ACCACACCTTCTACAATGAGCTGCGTGTGGCTCCCGAGGAGCACCCCGTGCTGCTGACCGAGGCCCCCCTGAACCCCAAGGCCAACCGCGAGAAGATGACCCAGGTGAGTGGCCCGCTACCTCTTCTGGTGGCCGCCTCCCTCCTTCCTGGCCTCCCGGAGCTGCGCCCTTTCTCACTGGTTCTCTCTTCTGCCGTTTTCCGTAGGACTCTCTTCTCTGACCTGAGTCTCCTTTGGAACTCTGCAGGTTCT
+
ABAAB@BAFFFFGGGGGGFDGGHHGGEFHEGHFGGGEGGGDHHHHGGFEGGFGHHHHHHGEGGGGFGEEGGHB3FEGGFHCFHHHGGGGGGFFGFGBDDFHFFCCFGFHBGGGFGGG-@@CDFGHHFHGGFDHC@CGGDGFHHGFBCFGGGGGGGGGAGGGGFBFDFFFCFFEFFFFFBB/BBBFFFFFFFFFFFAFFFFFDFFF.BBFFFFFFFFFFFFBF;.FBFBFBFEFBFEBFFFFFBFFF.:BBB
@M05620:37:000000000-D9766:1:1101:10798:12188 1:N:0:93
GAGGCTGCTTTGGAAGAAACTCATAGATTACTGCAACAGTTCCCCCTGGACCTGGAAAAGTTTCTTGCCTGGCTTACAGAAGCTGAAACAACTGCTACCCGTAAGGAAAGGCTCCTAGAAGACTCCAAGGGAGTAAAAGAGCTGATGAAACAATGGCAAGTAAGTCAGGCATTTCCGCTTTAGCACTCTTGTGGATCCAATTGAACAATTCTCAGCATTTGTACTTGTAACTGACAAGCCAGGGACAAAAG
+
A>ABBBFCFFFFGGGGGGGGGGFHHHHHHHHHHHHHGHHHHHHHHGGGHGHHHHHHHHEGFHHHHHHHHHHHHHHFHHHHHHHHHHHHHHHHHHHHHHHHGGGGHHHHHHGHHHGHGHGDGHHHHHHFHGGGGGFFHFHEFHHHHHHFGHHHEHGHHHHGHGHHHHHHHGHHHHHHGGGGGHHHHHGHHHHGHGHHHHHGHHFHHHHHHHGGHHHHHHHHHHHHHHHHHHHFHHGGGGGGGGGGGGGGBFB
@M05620:37:000000000-D9766:1:1101:14497:12190 1:N:0:93
ACCACACCTTCTACAATGAGCTGCGTGTGGCTCCCGAGGAGCACCCCGTGCTGCTGACCGAGGCCCCCCTGAACCCCAAGGCCAACCGCGAGAAGATGACCCAGGTGAGTGGCCCGCTACCTCTTCTGGTGGCCGCCTCCCTCCTTCCTGGCCTCCCGGAGCTGCGCCCTTTCTCACTGGTTCTCTCTTCTGCCGTTTTCCGTAGGACTCTCTTCTCTGACCTGAGTCTCCTTTGGAACTCTGCAGGTTCT
+
CCCCCCCCFFFFGGGGGGGGGGHHGGGEEEHHHGGGGGGGGHHHHGGGDGGGHHGHHHGGGGGGGGGGGGGHHHHGGGGHGHHHGGGGGGGGGGHHHHHHHHHHGHHHHHHGGHHGGGGGHHHHHHHHHHHGHGGGGGGHGHHDHGGGGGGGGGGGGGGGGGGGGGFFFFFFFFFFFFFFFFFFFFFFFFFFFFFFFFFFFFFFFDFFFFFFFFFFFFFFFFFFFFFFFFFFFFFFFFFFFFFFFFFFFFF
@M05620:37:000000000-D9766:1:1101:10549:12192 1:N:0:93
GCGACTGCTTTGGCAGAAACTCATATCTTACTGCAACAGTTCCCCCTGGACCTGGCAACGTTTCTTGCCTGGCTTACAGACGCTGACACAACTGCCAATGTCCTACAGGATGCTCCCCGTCAGGAAAGGCTCCTAGACTCCTCCACGGGCGTCCCCGAGCTGATGCCCCCCTGGCAAGTAAGTCAGGCATTTCCGCTTTCGCACTCTTGTGGCTCCAATTGAACAATTCTCAGCATTTGTCCTTGTAACTG
+
1>A1>11BFF3B1FF?11BA1F1E333B33D3BB11B0BFFGGGHG?F/BAF0C00B1/ABB0GHD1BFGH/BBA1FG11B>>E?/B1BFFB1F1FFGBFGGFHBFGGH0FGHF1BFE/E///B100GEFFGFH1B1111BFHHC0/>//>A--..>-<CGG0<G00/<--;:.CF0;G0CFGF0;:F.CFFFFCGGGG0EGGGGGGGBFF--;BFFBB/B//FF-;BFFF/9B/9/B/B/9BFFFF/;F/
@M05620:37:000000000-D9766:1:1101:24662:12194 1:N:0:93
ACCACACCTTCTACAATGAGCTGCGTGTGGCTCCCGAGGAGCACCCCGTGCTGCTGACCGAGGCCCCCCTGAACCCCAAGGCCAACCGCGAGAAGATGACCCAGGTGAGTGGCCCGCTACCTCTTCTGGTGGCCGCCTCCCTCCTTCCTGGCCTCCCGGAGCTGCGCCCTTTCTCACTGGTTCTCTCTTCTGCCGTTTTCCGTAGGACTCTCTTCTCTGACCTGAGTCTCCTTTGGAACTCTGCAGGTTCT
+
CCCCCCCCFFFFGGGGGGGGGGHHGEGBGGHHHGGGGGGGGHHHHGGGGGGGHHGHHHHGGGGGGGGGGGGHHHHGGGGHGHHHHGGGGGGGGGHHHHHHHHEHGHHHHHHGEGHGGGGGHHHHHHHHHHGGHFDDGGGHGGHGFGGGGGGGGGGGGGAGGDGGGGFFFFFFFFFFFFFFFFFFFFFFFFFFFFCADFFFFFFFF.9FFFFFFFFFFFFFFFFFFFFFFFFFFFFFFFFFFFFFFFFFFFF
@M05620:37:000000000-D9766:1:1101:14514:12199 1:N:0:93
ACCACACCTTCTACAATGAGCTGCGTGTGGCTCCCGAGGAGCACCCCGTGCTGCTGACCGAGGCCCCCCTGAACCCCAAGGCCAACCGCGAGAAGATGACCCAGGTGAGTGGCCCGCTCCCTCTTCTGGTGGCCGCCTCCCTCCTTCCTGGCCTCCCGGAGCTGCGCCCTTTCTCACTGGTTCTCTCTTCTGCCGTTTTCCGTAGGACTCTCTTCTCTGACCTGAGTCTCCTTTGGAACTCTGCAGGTTCT
+
ABBCCCCBFFFFGGGGFGGGGGHHGGGGHFGHHGGGGGGGEHGHHGGGEEGGFHHHHHHGGGFGGGGGGGGHHHHGGGGHGHHHHGGGGGGGGGHFHHHHHHHHFHGHGHHGGHHGGGCGGHHHHHHHHHHGHHGGGGGHGHHGGGGGGGGGGGGGGGCFGGGGGFFFFFFFFFFFFFFFFFFFFFFFFFFFFFFFFFFFFFFFFFFFFFFFFFFFFFFFFFFFFFFFFFFFFFFFFFFFFFFFFFFFFFF
@M05620:37:000000000-D9766:1:1101:16438:12224 1:N:0:93
ACCACACCTTCTACAATGAGCTGCGTGTGGCTCCCGAGGAGCACCCCGTGCTGCTGACCGAGGCCCCCCTGAACCCCAAGGCCAACCGCGAGAAGATGACCCAGGTGAGTGGCCCGCTACCTCTTCTGGTGGCCGCCTCCCTCCTTCCTGGCCTCCCGGAGCTGCGCCCTTTCTCACTGGTTCTCTCTTCTGCCGTTTTCCGTAGGACTCTCTTCTCTGACCTGAGTCTCCTTTGGAACTCTGCAGGTTCT
+
CCCCCCCCFFFFGGGGGGGGGGHHGGGBGGHHHGGGGGGGGHHHHGGGGGGGHHHHHHHGGGGGGGGGGGGHHHHGGGGHFHHHHGGGGGCGGGHHHHHHHHHHGHHGHHHGGHHGGGGGHHHHHHHHHHHGHHGGGGGHGHHGHGGGGGGGGGGGGGGFDGGGGGFFFFFFFFFFFFFFFFFFFFFFFFFFFFFFFFFFFFFFFFFFFFFFFFFFFFFFFFFFBFFFFFFFFFFFFFFFFFFFFFFFFFF
@M05620:37:000000000-D9766:1:1101:16421:12233 1:N:0:93
ACCACACCTTCTACAATGAGCTGCGTGTGGCTCCCGAGGAGCACCCCGTGCTGCTGACCGAGGCCCCCCTGAACCCCAAGGCCAACCGCGAGAAGATGACCCAGGTGAGTGGCCCGCTACCTCTTCTGGTGGCCGCCTCCCTCCTTCCTGGCCTCCCGGAGCTGCGCCCTTTCTCACTGGTTCTCTCTTCTGCCGTTTTCCGTAGGACTCTCTTCTCTGACCTGAGTCTCCTTTGGAACTCTGCAGGTTCT
+
CCDCCCCBFFFFGGGGGGGGGGHHGFGEGGHHHGGGGGEGGHGHHGGGEGGGHHHHHHHGGGGGGGGGGGGHFHHGGGGHGHHHHGGGGGGGGGHHHHHHHH/?FGHHHHHGGHHGGGGGHHHHHHHHBGHGHHGGGGGHGHHGHGGGGGGGGGGGGGG-DAFFGGFFFFFFFFFFFFFFFFFFFFFFFFFFFFFFFFFHFFF.A?FFFFFFFHFFFFFFFFHFFFFFFFFFFFHFFFFFFFFFFFFFFFF
@M05620:37:000000000-D9766:1:1101:13423:12244 1:N:0:93
ACCACACCTTCTACAATGAGCTGCGTGTGGCTCCCGAGGAGCACCCCGTGCTGCTGACCGAGGCCCCCCTGAACCCCAAGGCCAACCGCGAGAAGATGACCCAGGTGAGTGGCCCGCTACCTCTTCTGGTGGCCGCCTCCCTCCTTCCTGGCCTCCCGGAGCTGCGCCCTTTCTCACTGGTTCTCTCTTCTGCCGTTTTCCGTAGGACTCTCTTCTCTGACCTGAGTCTCCTTTGGAACTCTGCAGGTTCT
+
>1>>AA1AFFFF3GGB3BFFDDF1EAAEA?GHBFFA0AE//FEGHG?F/AF/111BGG0F/E?EC>>EEEGCG1?EGGCGCAHEAFGCGCG/<<CC1111FGHHEHHGAFFCC</<CG-<GDFGFHFHHGBCE.--:.;C.C/.;;9FF9/9AFGGGB?-;A.9FG@B@@FFFBBFFFBBFFFFFFBFFBFFFF?BFFFFFFBFFBFFFFFFFFFFFFF/BFFF/BBFFFFBFFFFFFFFFFFFFFFFFEF
@M05620:37:000000000-D9766:1:1101:20331:12251 1:N:0:93
ACCACACCTTCTACAATGCGCTGCGTGTGGCTCCCGAGGAGCACCCCTTGCTGCTGACCGAGGCCCCCCTGAACCCCAAGGCCAACCGCGCGAAGATGACCCAGGTGAGTGGCCCGCTACCTCTTCTGGTGGCCGCCTCCCTCCTTCCTGGCCTCCCGGAGCTGCGCCCTTTCTCACTGGTTCTCTCTTCTGCCGTTTTCCGTAGGACTCTCTTCTCTGACCTGCGTCTCCTTTGGAACTCTGCAGGTTCT
+
BBBBB4A?CFFFBGGGGGFGGCGGGGCBCEFHH2BEGGG0EGGHHGGAFGHHDGHHHHH>EE/EFFGGGGGC3GHGGGDHGHHHEGGFGC@FGFFGHDGHHHA??GH1GGHGGHFCDGGGHHHHHFHHHHHGHHGGGGGGGGGGFGGGGGGGGGGGGGGBD=FFFFFFFFFFFFFFFFFFFFFFFFFFFFFFFFFFFFFFFFFFADFFFFFFFF;FFFFFFFFF.9DFFFFFFFFFFFFFFFFFFFFFFFF
@M05620:37:000000000-D9766:1:1101:22663:12262 1:N:0:93
ACCACACCTTCTACAATGAGCTGCGTGTGGCTCCCGAGGAGCACCCCGTGCTGCTGACCGAGGCCCCCCTGAACCCCAAGGCCAACCGCGAGAAGATGACCCAGGTGAGTGGCCCGCTACCTCTTCTGGTGGCCGCCTCCCTCCTTCCTGGCCTCCCGGAGCTGCGCCCTTTCTCACTGGTTCTCTCCTGTGGCTTTCTGTAGAACTCTCTCCTCTCACCTGTGACTCTTCTGTAACTCTGCAGGGTCTAG
+
ABABBABBFFFFGGGGGGGGFGHHGGGGDDAGGGGGCGGEDEGHGGGGEFGG5GHHFHHGGGCEFGGGGGGHHHHGGGGHGHHHHGGGGGGGGGH2FGHHHHGGGHHDGGHGGHHGGGGCHHHHGHHHHHGGGFGGGGDHGHHGHGGGGGGGGGGGGGGGGGGGGGFFFFFFFFFFFFFFFFFFFF/9B///...;B////////9/;BFF//;FF///.///;//;F///;//////;;////.-.9;99
@M05620:37:000000000-D9766:1:1101:2577:12271 1:N:0:93
ACCACACCTTCTACAATGAGCTGCGTGTGGCTCCCGAGGAGCACCCCGTGCTGCTGACCGAGGCCCCCCTGAACCCCAAGGCCAACCGCGAGAAGATGACCCAGGTGCGTGGCCCGCTACCTCTTGTGGTGGCCGCCTCCCTCCTTCCTGGCCTCCCGGAGCCGCGCCCTCTCTCACTGGCTCTCTCTTCTGCCGTTTTCCGTAGGACTCTCTTCTCTGACCTGCGTCTCCTTTGGAACTCTGCAGGTTCT
+
CCCBCCCCFFFFGGGGGGGGGGHHGGGBFGHHHFGGGGGGGHHHHGGGGGGGHHHHHHHGGGGGGGGGGGGHFHHGGGGHGHHHHGGGGG@DGGHGHHH2=?/FFH11/?/<@GH?CG?D/D<GH000=<<:CH--A...=//;B0C/00/.909;9E---:.;--;-@:.B;000;F0/.;0/0:B0B0FB0B-;D;E0B.BA..00//0090B00:009;FFA-A=AFBB0B9/00:B9FFF09A9BFB
@M05620:37:000000000-D9766:1:1101:13063:12294 1:N:0:93
ACCACACCTTCTACAATGAGCTGCGTGTGGCTCCCGAGGAGCACCCCGTGCTGCTGACCGAGGCCCCCCTGAACCCCAAGGCCAACCGCGAGAAGATGACCCAGGTGAGTGGCCCGCTACCTCTTCTGGTGGCCGCCTCCCTCCTTCCTGGCCTCCCGGAGCTGCGCCCTTTCTCACTGGTTCTCTCTTCTGCCGTTTTCCGTAGGACTCTCTTCTCTGACCTGAGTCTCCTTTGGAACTCTGCAGGTTCT
+
CCCCCCCCFFFFGGGCGGGGGGHHGGGGHGHGHGGGEGGGGHHHHGGGGGGGHHHHHHHGGGGGGGGGGGGGHHHGGGGHGHHHHGGGGGGGGGHHHHGHHHHHGHHGHGHGGHHGGGGGHHHHHHHHGHHGHGGGGGGHGHHGHGGGGGGGGGGGGGGDFGGGGGFFFFFFFFFEFFFEFFFFFFFFFFFFFFFFFFFFFFFFDABBFFFFFFFFFFFFFFFFEFFFFFFFFFFFFFFFFFFFFFFFFFF
@M05620:37:000000000-D9766:1:1101:15899:12302 1:N:0:93
ACCACACCTTCTACAATGAGCTGCGTGTGGCTCCCGAGGAGCACCCCGTGCTGCTGACCGAGGCCCCCCTGAACCCCAAGGCCAACCGCGAGAAGATGCCCAGGTGAGTGGCCCGCTACCTCTTCTGGTGGCCGCCTCCCTCCTTCCTGGCCTCCCGGAGCTGCGCCCTTTCTCACTGGTTCTCTCTTCTGCCGTTTTCCGTAGGACTCTCTTCTCTGACCTGAGTCTCCTTTGGAACTCTGCAGGTTCTA
+
BCBCCCCBFFFFGGGGGGGGGGHHGGGGHGHHHGGGGGGGGHHHHGGGGGGEFHHHHHHGGGGGGEGGGGGGHGFGGGGGGHHHHGGGGGGGGGHHHFHHHHHGHHHFGFFGHHGGGCGHHHHHHHGGDFGHHGGGGGHGHHGHHGGGGGGGGGGGG?99B.CFGGFFFFFFFFEFFFFFFBFFFFFF9FFFFDADFFFFFFFFFFFFFFFFFFFFFFBFFFFBF9FFFBBFFFFBFBFFFFFFFFFFFFF
@M05620:37:000000000-D9766:1:1101:12174:12304 1:N:0:93
ACCACACCTTCTACAATGAGCTGCGTGTGGCTCCCGAGGAGCACCCCGTGCTGCTGACCGAGGCCCCCCTGAACCCCAAGGCCAACCGCGAGAAGATGACCCAGGTGAGTGGCCCGCTACCTCTTCTGGTGGCCGCCTCCCTCCTTCCTGGCCTCCCGGAGCTGCGCCCTTTCTCACTGGTTCTCTCTTCTGCCGTTTTCCGTAGGACTCTCTTCTCTGACCTGAGTCTCCTTTGGAACTCTGCAGGTTCT
+
CCCCDDDDFFFFGGGGGGGGGGHHGGGEHGHHHGGGGGGGGHHHHGGGGGGGHHHHHHHGGGGGGGGGGGGHHHHGGGGHGHHHHGGGGGGGGGHHHHHHHHHHGHHHHHHGGHHGGGGGHHHHHHHHHHHGHHGGGGGHGHHGHGGGGGGGGGGGGGGGGGGGGGFFFFFFFFHHHHFFFFFFHHFFFFFHFFFFFFFHFFFFFFFFFFFFFHHHFFFFFFHFFFHHHHFFFFHFFFFFFHHFFFFFFFF
@M05620:37:000000000-D9766:1:1101:26675:12306 1:N:0:93
GAGGCTGCTTTGGAAGAAACTCATAGATTACTGCAACAGTTCCCCCTGGACCTGGAAAAGTTTCTTGCCTGGCTTACAGAAGCTGAAACACCTGCAACACGTAAGGAGAGGGTCCTAGAAGATTCCAAGGTAGTAAAAGAGCTGATGAAAGAATGGCAAGTAACTCAGGCATCTCCGCTTTAGCACTCTTGTGTATCCAAGTGAAAAATTCTCAGCATTTGTACTTTGAACTGACAAGTCAGCGACAAAAG
+
BAABBBFAFFFFGGGGGFAGGGHHHHHHHHHHHGHHHHGFHHHHHGGGGHHHHHHGHHHHHHHHHHHHHHHHHHHHHHHHHHHHHHHHHH1EH3B233??B?BBB@@11111?B?E?G3B3F3B4BG4??BF3BBB4DGEHH22G2FDG3320232@GGFGB22>@2@2G/F0111<<CGGB11>1F<>11110=F100<0<0=G0=.G/D<DDD/00<000;CGF0:0<GHC0/GG.00;;0.-=;B/.C
@M05620:37:000000000-D9766:1:1101:2349:12306 1:N:0:93
ACCACACCTTCTACAATGAGCTGCGTGTGGCTCCCGAGGAGCACCCCGTGCTGCTGACCGAGGCCCCCCTGAACCCCAAGGCCAACCGCGAGAAGATGACCCAGGTGAGTGGCCCGCTACCTCTTCTGGTGGCCGCCTCCCTCCTTCCTGGCCTCCCGGAGCTGCGCCCTTTCTCACTGGTTCTCTCTTCTGCCGTTTTCCGTAGGACTCTCTTCTCTGACCTGAGTCTCCTTTGGAACTCTGCAGGTTCT
+
AABBBBB>FFFFGGGGGGGGGGCFGEEBAEHGHFFFDGGGGHHHHGGGGGGGHHHEHHHGCEGGGFEGGGGEHHHGGGFHGEGHHGGGGGDGGGHHHGHHHHHHGHHBGHFGGHG-DCGGHHHBDDDFHHHGHFDGGD.GFHHGGGFGGG/FFGGGGGG;BAGGGGFFFFBFFFFFFFFFFFFBFFFBFFFFFFFFFFFFFFFFFFFFFFFFFFFFFFFFFFEF/:FFFFFFFEFFFFFFFFFFFFFFFFF
@M05620:37:000000000-D9766:1:1101:5390:12307 1:N:0:93
GAGGCTGCTTTGGAAGAAACTCATAGATTACTGCAACAGTTCCCCCTGGACCTGGAAAAGTTTCTTGCCTGGCTTACAGAAGCTGAAACAACTGCTACCCGTAAGGAAAGGCTCCTAGAAGACTCCAAGGGAGTAAAAGAGCTGATGAAACAATGGCAAGTAAGTCAGGCATTTCCGCTTTAGCACTCTTGTGGATCCAATTGAACAATTCTCAGCATTTGTACTTGTAACTGACAAGCCAGGGACAAAAG
+
AABBBAFBFFFFGFGGGGGGGGHHHHFGHFHHHHHGGFHHHHHHHGGGHHHHHHHBGG2GBGHHHGHHHHHGHGHGHHHHFHHHHH@@FHHHHHHHHFG1?EC1EGFHFHCEFHGHHHHFHCHFHHFCGA//E/?FF?3/BGEBBGHFGGFH/@GFHB@FD>FB>FGBHBGHFFDGEGEAG1GBGHFCGHF1G.0GCGH0DDHDD0=GHHGHHCGFCHC::0C0CHGHHHGGH0BFBF.CB.AAEE.9:;/
[truncated: 1,629,085 more chars]
