# Supplementary material for: Fast but not furious: a streamlined selection method for genome-edited cells
Source: Life Sci Alliance. 2021 Apr 26;4(6):e202101051. doi: 10.26508/lsa.202101051 (PMC8127327; doi:10.26508/lsa.202101051)
Supplement: Supplementary file 1 [file LSA-2021-01051_Supplemental_Data_1.zip › SANGER and Deep Sequencing/ACTB/94_S94_L001_R1_001.fastq]

@M05620:37:000000000-D9766:1:1101:16517:2052 1:N:0:94
AGTGCCAGCTCTCAATCGCACAGGGGACCCAGGGCCTGGCCCCTCCATCCAGAAAACCTATGACCTCACCCGCTACCTGGAGCACCAACTCCGCAGCTTGGCTGGGACCTATGAGAATATAGAGCATAGAAATCTGGGAGTTGGGGGGGAGTGAGGAGTTGGAAAAAGACAGTCCTAACCGTGGAGGGTTCTGATAAATGATGGGGTGAGGAGGGGCTCTTTCGCTCCCACCAGTCCCCCTGTCTGCTATT
+
ABAAAFFFBFFFFGGGDFGCGFHCGGGGGGHHFEGECFHFHHGHGGHHHGGHFHHFHGHGFHGHHHHHHHHFGGCGHHGFHFHGFHHEGHFFGFEGGBHFGHHG?EEFEHGHH3BB3B?BB3BF?2@@222@FFHH2F0?/0?G/@--9-;.9//999;BFF//;.:9EFFBBFB///99D..-9:DA.AA9B//999/9BFFFEFFF?.;/AD-;BDAFBB/.;.A.9;?99.9BFFA.@.;BB//BBF/
@M05620:37:000000000-D9766:1:1101:15879:2107 1:N:0:94
AGTGCCAGCTCTCAATCGCACAGGGGACCCAGGGCCTGGCCCCTCCATCCAGAAAACCTATGACCTCACCCGCTACCTGGAGCACCAACTCCGCAGCTTGGCTGGGACCTATGTGAGTATCCAGCGTAGGAATCTGGGAGTTGGGGAGGAGTGAGGAGTTGGGGAAAGACAGTCCTAACCGTGGAGGGTTCTGGTAAATGATGGGGTGAGGAGGGGCTCTTTGGCTCCCACCAGTCCCCCTGTCTGGTCTA
+
AAAAAFFFBFFFGBGGGGGCGAG4FE2EEEHHFGGG2BGHHHGHGGHHH1FGFHH2GEHFDFFHHDGHHHHCG>FGHHFFFGHEGHFGF3FGEEEGCFFGGGHGGGHHGHHHHHGHHHHHHHHHHGGFGGHHHHHHHHFFFHHHGGFCGGDHHHHHHGHGHGGGGGHGHHHHHHHHHHHHGEEGDFGG9CFGGGFFGGGGGGGGGGFBFFFFFFBBBBFFFFFFFFFFFFFFFFFFFFEABFFFFFFFFFB
@M05620:37:000000000-D9766:1:1101:12500:2450 1:N:0:94
ACCACACGTTCTACAATGCGCTGCGTGTGGCTCCCGAGGAGCACCCCGTGCTGCTGACCGAGGCCCCCCTGAACCCCAAGGCCAACCGCGCGAAGATGCCCAGGTGAGTGGCCCGCTACCTCTTCTGGTGGCCGCCTCCCTCCTTCCTGGCCTCCCGGCGCTGCGCCCTTTCTCACTGGTTCTCTCTTCTGCCGTTTTCCGTAGGACTCTCTTCTCTGACCTGAGTCTCCTTTGGAACTCTGCAGGTTCTA
+
BAAABBA3BBBAGGGFFGGEEAEGEBEAAAGFG2BB2EFCFHHHHGG0ABEFFGHHHHH>>ECFGGFGGGGHHHHGGGGHGHHHHGGGGF<BDGG/?DGHHHHGHHHFHHGGHHCGFCGHFFHHHFFFGFGHHGCGDAGGGGGGFFGGGGGGGGFGGA-;BD;DFFFFFFFFFFFFFFFFEBFFFFFFBFFFFDDFFFFFFFFBFBFFFFFFFFF9;//;FFF/;BF9;BFFFFFFFFFFFFFFFFFFFF9
@M05620:37:000000000-D9766:1:1101:17948:2648 1:N:0:94
AGTGCCAGCTCTCAATCGCACAGGGGACCCAGGGCCTGGCCCCTCCATCCAGAAAACCTATGACCTCACCCGCTACCTGGAGCACCAACTCCGCAGCTTGGCTGGGACCTATGTGAGTATCCAGCGTAGGAATCTGGGAGTTGGGGAGGAGTGAGGAGTTGGGGAAAGACAGTCCTAACCGTGGAGGGTTCTGGTAAATGATGGGGTGAGGAGGGGCTCTTTGGCTCCCACCAGTCCCCCTGTCTGGTCTA
+
AAAAAFFBAFFFGBGGGFFCECHCCE00AECG00E//FGHAHGCGGH1FAEGFGEFHGF1BBDGH1GCG00@E//>GBDGBCGHHHCAEE1@>E/@E>BE?HHGGGHE/FFBDBBG1FHFHHHFHCGCGGGGCGHFFFHC<FGG?CFCG.C<<GFCFF/<=/CC.:EFHFFHHHEHHF/:?E;@.AE@AFFFBF;BBBFFFBFFGG9@AFABBF@=@@-BFBFBB/FAAFFFFFFFFFEF@FFFBFFFFFB
@M05620:37:000000000-D9766:1:1101:21661:2669 1:N:0:94
AGTGCCAGCTCTCAATCGCACAGGGGACCCAGGGCCTGGCCCCTCCATCCAGAAAACCTATGACCTCACCCGCTACCTGGAGCACCAACTCCGCAGCTTGGCTGGGACCTATGTGAGTATCCAGCGTAGGAATCTGGGAGTTGGGGAGGAGTGAGGAGTTGGGGAAAGACAGTCCTAACCGTGGAGGGTTCTGGTAAATGATGGGGTGAGGAGGGGCTCTTTGGCTCCCACCAGTCCCCCTGTCTGGTCTA
+
ABAAAFFFBFFFGGGGGGGGGGHCGGGGGGHHGGGGGGHHGHGHGGHHHHHHHHHHHGHHHHHHHHHFHHHGGEEEHHHHGGHHHHAGFHHHEEFGGHHHGGGGGGHHGHHHHHHHHHHHHHHHHGGGGGHHHHHHHHFGGHHHGGGGGGEHHFHHHGHHHHGGGGHHHHHHHHHHHHHHGGFGDGGGGGGGGGFGGGGGGGGGGGFFFFFFFFFFFFFFFFFFFFFFFFFFFFFFFFFFFFFFFFFFFFF
@M05620:37:000000000-D9766:1:1101:13697:2721 1:N:0:94
ACCACACCTTCTACAATGCGCTGGGTGTCTCCAGGTTGGAGCCCCCAGTCGGACAGACCGGGACCCCACTCACTACCACGGACACCGTCTGGGCGCTTCGGCCGGGAAGGACCCCCCTATCTAGTCTGGTGACCGCCGCCCTGCTGCGGGGCCTCCCGGAGCGGCGCGCCAGCCATTTCCGCGGCCGGTCTCGCGTTTTGCGAAGGAGCCGATTCGCTGCCTGGATCCTCCTAGCTCACCCGCCAGGTCCA
+
AAAAAAAAFFFFGGGFGG4AEAE?242A3FF3A33B3A2BF2ABEFGDF31A0E013BA>>>/>BBEEEG3FG4BFF33?//>>0?/0?B/30///>/?//>/<A//<//00<<.---.0=000<<=0/:/000----;-:-../00---999.....9--99;------.-.:.//;//9.------99;/9.-9--9.9---99....---.;.;....//..//:9//.////:/;.9--;@BF;//9
@M05620:37:000000000-D9766:1:1101:20654:2745 1:N:0:94
AGTGCCAGCTCTCAATCGCACAGGGGACCCAGGGCCTGGCCCCTCCATCCAGAAAACCTATGACCTCACCCGCTACCTGGAGCACCAACTCCGCAGCTTGGCTGGGACCTATGTGAGTATCCAGCGTAGGAATCTGGGAGTTGGGGAGGAGTGAGGAGTTGGGGAAAGACAGTCCTAACCGTGGAGGGTTCTGGTAAATGATGGGGTGAGGAGGGGCTCTTTGGCTCCCACCAGTCCCCCTGTCTGGTCTA
+
AA1AAFFFAFFFGFFGGGGCG?HFGGGGGFEHGGGGFGHHHHGHGGFHHHHHBFHHHGHHHHHHHHHHHHHEGGEGHHHHHHHHHHHHGHHHGGCEG0GHGHHGGGHHGHHHHHHHHHGHHHHHHGGGGGHHHGHHHHHGGHHHGGGGGGGHGHHHHGHHHHGGGGHHGHHHHHHHHHHHGGEGGGGGCFFGGGFFFGGGGGGGGGF@FFFFFF@@@@FFFFFFFFFFFFFFFFFFFFFF@FFFFFFFFFF
@M05620:37:000000000-D9766:1:1101:12116:2776 1:N:0:94
ACCACACCTTCTACAATGAGCTGCGTGTGGCTCCCGAGGAGCACCCCGTGCTGCTGACCGAGGCCCCCCTGAACCCCAAGGCCAACCGCGCGAAGATGCCCAGGTGAGTGGCCCGCTACCTCTTCTGGTGGCCGCCTCCCTCCTTCCTGGCCTCCCGGCGCTGCGCCCTTTCTCACTGGTTCTCTCTTCTGCCGTTTTCCGTAGGACTCTCTTCTCTGACCTGAGTCTCCTTTGGAACTCTGCAGGTTCTA
+
AAA?AAA>BBCFGGGGBG11B1FCEAE0A0FG10BA0EAE?GHHHGG/AEEGEHHHHHH/>E?EGCEGGEEGHCEFGGEH>CGHGGE<BC/</B</FGGHHHHGHHFGGHGGHHGGGGGHHHHHHHHHHHGHHGGGGGHGGGGGGGGGGGGGGGGGG@-;@@?F@@F@@FFFFFFFFFFFFFFFFFFF9;FFF@BFFFFFFFFFBBFFFFFFFFF;BF/BFFFBBFF;;FFFFFFFFFFFFFFFFFFFFFF
@M05620:37:000000000-D9766:1:1101:9880:2818 1:N:0:94
ACCACACCTTCTACAATGAGCTGCGTGTGGCTCCCGAGGAGCACCCCGTGCTGCTGACCGAGGCCCCCCTGAACCCCAAGGCCAACCGCGAGAAGATGCCCCGGTGAGTGGCCCCCTACCTCTTCTTGTTGCCGCCTTCCTCCTTTCTTGCCTCCCCGGACCTCGCCCCTTCTCACTTGTTCTCTCTTTTTCCGTTTTCCGTAGGACTCTCTTCCCTTGCCTTGATCTCCTTTTGAACTCTGCAGGGTCTT
+
BBBBBBBBFFFFGGGGGGGGGGHHGEGFHCGHHGGGGGFEGHHHHGAGEAEGHHHHHHHGGGGGEGGGGGGHHHHGGGGFGHHHHGGGGGDGGGHGHH2FG//>///0<1>.>G---..C000=000=00<0<--;..:G00G/C0C90C0C00CE.;--9-/0.-;D-;F.///9//;/;//////;/9//;./;FE/B./9.;/9/////;//.//./;////////:/BF/F.:/;//////:-9/./
@M05620:37:000000000-D9766:1:1101:17136:2820 1:N:0:94
ACCACACCTTCTACAATGCGCTGCGTGTGGCTCCCGAGGAGCACCCCGTGCTGCTGACCGAGGCCCCCCTGAACCCCAAGGCCAACCGCGCGAAGATGCCCAGGTGAGTGGCCCGCTACCTCTTCTGGTGGCCGCCTCCCTCCTTCCTGGCCTCCCGGAGCTGCGCCCTTTCTCACTGGTTCTCTCTTCTGCCGTTTTCCGTAGGACTCTCTTCTCTGACCTGAGTCTCCTTTGGAACTCTGCAGGTTCTA
+
ABBBBBBACFFFGGGGGG4AEGGGGGG2BEHFH2FE?EGGGHHHHGGGGGGGHHHHHHHEGFGGGGGGGGEHHHHGGGGHGHHHHGGGGG/<CGGDFGFHHHHFGHHGGHGGHHGGGGGHHHHHFHHHGHGHF@CGG.EEGGGGGGGGGGGGGGEG?@9BFF//BFFFFFFFFFFFFFF;;:FFFFFFFFFBFFFFFFFFFFFDABFFFFFFFFFFFBBFFFE/9;B/FFFFFFB/BBBFFFFFFF.9FFB
@M05620:37:000000000-D9766:1:1101:11999:2932 1:N:0:94
ACCACACCTTCTACAATGAGCTGCGTGTGGCTCCCGAGGAGCACCCCGTGCTGCTGACCGAGGCCCCCCTGAACCCCAAGGCCAACCGCGAGAAGATGCCCAGGTGAGTGGCCCGCTACCTCTTCTGGTGGCCGCCTCCCTCCTTCCTGGCCTCCCGGAGCTGCGCCCTTTCTCACTGGTTCTCTCTTCTGCCGTTTTCCGTAGGACTCTCTTCTCTGACCTGAGTCTCCTTTGGAACTCTGCAGGTTCTA
+
3>AABBBBFFFFGGGCGGGGGGHHGEGGHGHHHGGGAFEFGHHHHGGEEEGGHHGHHHHGEFGGGGGGGGGHHHHGGGGHGHHHGGGEGGGGDGG2FFGFHHHGHHHHHHGGHHGGG-@GFFHHHHHHFHGHHGGGGGEGHHFHHGFGGGGGGGGGGF-DBFFFGGFFFFFFFFFFFFFBFFFFFFFFFFFFFFDFFFFFD9ADD/;BFFFFFFFFBFFFFFBBFFFFFFFFFFFE99BBFFFFFF99FFB
@M05620:37:000000000-D9766:1:1101:11443:2999 1:N:0:94
ACCACACCTTCTACAATGAGCTGCGTGTGGCTCCCGAGGAGCACCCCGTGCTGCTGACCGAGGCCCCCCTGAACCCAAAGGCCAACCGCGCGAAGATGCCCAGGTGAGTGGCCCGCTACCTCTTCTGGCCGCCGCCTACCTCCTTCCTGGCCTCCCGGCGCTGCGCCCTTTCTCACTGGTTCTCTCTTCTGCCGCTTTACGCAGCACTCTATTATCTGACCTGCGACACCGTTGGAACTCAGCAGGTAATA
+
CCCCCCCCFFFFGGGGGGGFGGHHGGEBGGHHHGGGEGFGGHHHHGGGEFFGHGFHGHHGFFGGGGGGGGGHEHHG//0BGH/?//?><B<BFG//2>1?01FF?1D=G1/>GH-@C--CHHHH0<0<0.<;:-;;C.CAFGGGF0FG0/;AB.AAD-A=CFFFFBDF-FFFFFE0;BFF0;BFFFFFFFFB;--;;:0BA..--.:F/;09B00090;B/FF?B-:-:A-:..;B0FBB00:;AEF00::
@M05620:37:000000000-D9766:1:1101:15029:3008 1:N:0:94
ACCACACCTTCTACAATGAGCTGCGTGTGGCTCCCGAGGAGCACCCCGTGCTGCTGACCGAGGCCCCCCTGAACCCCAAGGCCAACCGCGAGAAGATGCCCAGGTGAGTGGCCCGCTACCTCTTCTGGTGGCCGCCTCCCTCCTTCCTGGCCTCCCGGCGCTGCGCCCTTTCTCACTGGTTCTCTCTTCTGCCGTTTTCCGTAGGACTCTCTTCTCTGACCTGAGTCTCCTTTGGAACTCTGCAGGTTCTA
+
AAA1AAAAFFFFGFGGFGG1B1B1EAABAEGG1BFEEEGGGHHHHGGGGGGGHHHGHHHGGGGGGCEEGGGFHBEGGGGHCEHGHG?>CCB@/C<GFFFGHHEFFGH<GHFGHH@CGCGHHHHFHDGFDFEHHGGGCCHGGHGHHGGGGGGGBFGGGG:9A>-A@?F@@FFFFFFFFFFFFFFFEFFFBBFFF@BBFFFFFBFBFEFFFFFFFFF;;BFFFFEBB9/:FFEFFFF/FFFFFFFFFFFFFF/
@M05620:37:000000000-D9766:1:1101:11962:3169 1:N:0:94
AGTGCCAGCTCTCAATCGCACAGGGGACCCAGGGCCTGGCCCCTCCATCCAGAAAACCTATGACCTCACCCGCTACCTGGAGCACCAACTCCGCAGCTTGGCTGGGACCTATGTGAGTATCCAGCGTAGGAATCTGGGAGTTGGGGAGGAGTGAGGAGTTGGGGAAAGACAGTCCTAACCGTGGAGGGTTCTGGTAAATGATGGGGTGAGGAGGGGCTCTTTGGCTCCCACCAGTCCCCCTGTCTGGTCTA
+
AA>AAFFFBFFFGGGGGGGAECHCEFAEGGHHGGGEFGHHHHGGGGHHHGFHHHHHHGHHHHHHHHHHHHHGGEEGHHHFGFG1GHHHGGHHEFGGGHHHGHHGGGHHGHHHHHGHHHHHHHHHHGEGFGHHHHHHHHHGFHHHGGGGGGGHHHHHHGHHHHGGGGGHHHHHHHHHHHHHGDEGGGGGCFGGGGCGGGGGGGGGGGFFFFFFFFFFFFFFFFFFFFFFFFFFFFFFFFFFFFFFFFFFFFB
@M05620:37:000000000-D9766:1:1101:11944:3183 1:N:0:94
AGTCCCAGCTCTCCATCGCACAGGGTACCCAGGGCCTGGCCCCTCCATCCAGACAACCTACGACCTCACCCGCCACCTCGGGCACCCACTCGGCAGCTTGGCTGGGACCTATGTGAGTATCCAGCGTAGGAATCTGGGCGTTGGGGCGGCGTGCGGAGTTGGGGACAGCCCGTCCTAACCGTGGAGGGTTCTGGTAAATGATGGGGGGAGGAGGGGCTCTTTGGCTCCCCCCAGTCCCCCTGTCTGGTCTA
+
>>1>>B11FCFFGFFB1AA1A0F0F00AABB000A00BAFFFEFGG0DG01FD/G0BEFA0/ABE/BFFHH/>//?BGBB//>>EE?/?BE//?/</B10?F<CEGGGFHGFHFF2@GBBGH2@G?C/A?11?FFGBFACGCC0-<.-A-;;A.AA-@BFF/@@---;-A-;@FFFF/BF-BF?-99>BFABFBBBBBB//9BFFB---@--:A;;@;E/9BFFBFFFA-;@@FBFEFFF@E9B//BBFF/
@M05620:37:000000000-D9766:1:1101:9544:3203 1:N:0:94
GAGGCTGCTTTGGAAGAAACTGAGAAACCAGGGACACAAGATCGGAAGACCACAAATCTGTACTCTCGTCAGTTATGCGCATCTCGTATTCCTTCGCCTGGTTGAACAAAAAAAGAGCAAACAGAGTAGGCATCGGGGATTTGGGTAGGAGTGAGGAGTTGGGGAAAAAAAGTCCTAAAAGTGGAGGGTTCTGGTAAATGATGGGGTGAGATGGGGCGCTTTGGCTCCCAACAGGCCCCCTGTCTGGTCTA
+
>1AA>>BA@BB@F1ABB11FFB111DBBBABABABAB0BB0FBAE/AA000AAA/BB1DD222DD21BBAB/D2@DD1B/>?>11BBEB@2B2BF//?E>/B1/>BB1>E0/////00B010B000B21<@@10///<</0<11<.=..1<>0BFC<A//</-<.../.:-.<0;;;000;0900..9E..0;9;;;0B09;00.C.99-////------;-;9//9---/-9B-;AA@=-;/;BBF9///
@M05620:37:000000000-D9766:1:1101:13239:3207 1:N:0:94
ACCACACCTTCTACAATGCGCTTCTTCCGCCCTGGCACTCAGCACGCTCTAGACCGGCCGAGCACACCCCTGAACCCCAGTCACTCCTGCGCATATCGCATGCCGTCTTATGCTTGCAACCCACCCCACGTGCGTCCCAGCGCTGCTGCACCCATGGCCAGTCCTTCCGGCCTTTCCGCTTTCGCCCTCTTGTGGATCCCATTGCACAATTCTCCGCCTTTGTTCTTGTACCTGCCACTCCTGGGCAACAA
+
AAAAAAA1BBCFFGGGGG1EEGGGHHBF0B0A0BAB0BBB01BFA//BBAGHG1BA/AE>>EEGHGH/?>/?FGH??EEGGEGH>B0B1<>/>?/B2?/?<<11>?>??2??GHHG/1?GH?FC/?-><-.<>-CCCC00<-@ECGHH0CBCCEHGF.:;.:0009;/9-A-A/C9FCCEBFFBFBF@--//:/-/:9B-;/;//9;/;/B999;AA-ABF/9-:/;/;//;//:A///;9//:;---;9-
@M05620:37:000000000-D9766:1:1101:15019:3227 1:N:0:94
ACCACACCTTCTACAATGAGCTGCGTGTGGCTCCCGAGGAGCACCCCGTGCTGCTGACCGAGGCCCCCCCTGAACCCCAGGGCCACCCGCGAGAAGCTGAGGTGGGTGGCCCGCTACCTCTTCTGGTGGCCGCCTCCCTCCTTCCTGGCCTCCCGGAGCTGCGCCCTTTCTCACTGGTTCTCTCTTCTGCCGTTTTCCGTAGGACTCTCTTCTCTGCCCTGCGTCTCCTTTGGAACTCTGCAGGTTCTAGA
+
BBCCCCCBFFFFGGGGGGGFGGHHGGGBAEHHHGGGFGGGGHHHHGGGDEGFFFFHHHGGGGFGGGGGGG?FHHHHGGG/?EFAFGHGC/<</<?C?1FDFE<G/>CACAGHCGCGFH0GGBGFFH;GDEFGFCFDGGFFGGGGFFFGFFBFEGD-BFFFFFFFFFFBFFFF/BBFF;BFFFFFFFBFFFFC.9FFFFF/FFDFFFFFFFFFFFFF/BEFF.BDBDFFFFFFFB9FFFFFF:BFFFBBBBB
@M05620:37:000000000-D9766:1:1101:14661:3258 1:N:0:94
AGTGCCAGCTCTCAATCGCACAGGGGACCCAGGGCCTGGCCCCTCCATCCAGAAAACCTATGACCTCACCCGCTACCTGGAGCACCAACTCCGCAGCTTGGCTGGGACCTATGTGAGTATCCAGCGTAGGAATCTGGGAGTTGGGGAGGAGTGAGGAGTTGGGGAAAGACAGTCCTAACCGTGGAGGGTTCTGGTAAATGATGGGGTGAGGAGGGGCTCTTTGGCTCCCACCAGTCCCCCTGTCTGGTCTA
+
>11>AFDFAFCDFG3FFEFGEGHHAGGGGAGHGGFEGEHFHHGHGGGHA0GGH0CGEECGHHHHHHHHHHHGGGGGHHHFHHHHHHHHGBHHGGGGE0GHGHHGGGHHGHHHHHBGHGHHHHHHHGCEGGHHGHHHHB0FGHHHGCFCCCEGHHHGEGFHFHCGEGHHHHHHGHHHHHHHGBE@EEGGCFFGFGCFGGGGGGGGGGF@FFFFFF<;@;FFFFFFFFFFFFFFFFFFFFFF<FFFFFBBFFF
@M05620:37:000000000-D9766:1:1101:22032:3260 1:N:0:94
AGTGCCAGCTCTCAATCGCACAGGGGACCCAGGGCCTGGCCCCTCCATCCAGAAAACCTATGACCTCACCCGCTACCTGGAGCACCAACTCCGCAGCTTGGCTGGGACCTATGTGAGTATCCAGCGTAGGAATCTGGGAGTTGGGGAGGAGTGAGGAGTTGGGGAAAGACAGTCCTAACCGTGGAGGGTTCTGGTAAATGATGGGGTGAGGAGGGGCTCTTTGGCTCCCACCAGTCCCCCTGTCTGGTCTA
+
AAAABFFBAFFFGGGGGGGGGGHGFGGC2EHGGGGGAFGH2GGFGGHHFHGHBGFHHGHGHE5GHHHHHHFGGGGGHHHFGGGFGGHHGGHHGG/>EFHH?CG?<FHGGHFHFHFHHHHBDDGFHG<CCDF2FFHHHFFFEHFHGGGGGGGHGHHHG?GFFFCFGGHHHHHHHFHGHHGHGAADFFFG;:FFGGGFGGFGGGGG.ADFFFFFDDFFFFFF/BF/BFFFFFAFFFFFFF?ADFFFF//B9BB
@M05620:37:000000000-D9766:1:1101:10650:3269 1:N:0:94
ACCACACCTTCTACAATGAGCTGCGTGTGGCTCCCGAGGAGCACCCCGTGCTGCTGACCGAGGCCCCCCTGAACCCCAAGGCCAACCGCGAGAAGATGCCCAGGTGAGTGGCCCGCTACCTCTTCTGGTGGCCGCCTCCCTCCTTCCTGGCCTCCCGGAGCTGCGCCCTTTCTCACTGGTTCTCTCTTCTGCCGTTTTCCGTAGGACTCTCTTCTCTGACCTGAGTCTCCTTTGGAACTCTGCAGGTTCTA
+
BBCCCCCAFFFFGGGGGGEGGGHHGGGBEEHHHGGGGGGGGHHHHGGGGGGGHHHHHHHFGGGGGGGGGGGHHHHGGGGHGHHHHGGGGGGGGGHHHHHHHHHGHHGHHHGGHHGGGGGHHHHHHHHHHHGHHGGGGGHGHHGHHGGGGGGGGGGGGD-ABGGGGGFFFFFFFFFFFFFFFFFFFFFFFFFFFFFFFFFFFFFFFFFFFFFFFFFFFFFFFFFFFFFFFFFFFFFFFFFFFFFFFFFFFF:
@M05620:37:000000000-D9766:1:1101:12505:3298 1:N:0:94
ACCACCCCTTCTCCAATGAGCTGCGTGTGGCTCCCGCGGCGCACCCCGTGCTGCTGACCGAGGCCCCCCTGAACCCCAAGGCCACCCGCGAGGCAGTTCCCAGGGGAGTGGCCCGCTACCTCTTCTTGTGGCCGCCTCCCTCCTTCCTGGCCTCCCGGAGCTGCGCCCTTTCTCACTGGTTCTCTCTTCTGCCGTTTTCCGTAGGACTCTCTTCTCTTACCTGAGTCTCCTTTGTAACTCTGCAGGGTCTA
+
AAAAA11>>FFFCFGFBG11BAFFEAEE00FGFAF0/AA/EE>EFGGG?/B/1B@1BGF>/>/>F/E/E@/01BGGGG/FFGHG/GG?C?CC--..<0=DHHBE.ACGGF.;.CCGG??FBFFFF000;C.CA?@@?BFFFF?FB9FFF/9-BF-A-;----;/;@B@@FFFFFFBFB-;9//;999/BF/B9@FFBAB/9F??-/9/B/BBBB/BF/9BFFF/-BB/BFB//B/9/;9BFFFF9A-;FFF
@M05620:37:000000000-D9766:1:1101:20764:3342 1:N:0:94
ACCACACCTTCTACAATGAGCTGCGTGTGGCTCCCGAGGAGCACCCCGTGCTGCTGACCGAGGCCCCCCTGAACCCCAAGGCCAACCGCGAGAAGATGAGGGGCCCGGCACGCTCCCTGTTGTCGTGGCCGCCTCCCTCCTTCCTGGCCTACCGGCGCTGCGCCCTTTCTCCCTTGTTCTCTCTTCTGCCGTTTTCCGTCGGCTTCTCTTATCTGACCTGCGTTTCCATTGGACCTCGTCCGGTTTTCGAT
+
CCCCCCCCFFFFGGGGGGGGGGHHGEGEGGHHHGGGGGGGGHHHHGGGGGGGHHHHHHHGGGGGGGGGGGGGHHHGGGGHGHHHHGGFGGCFGGHHHHGHC/>D//>--AFA-<..<G00=0/0::..-;-;:9C99/;990;FF0/=.;/9C?DFFF--.--;9:/;BB0;9BF/FB0;FFF0:0BF00:9:B.:;:0.:@-.;BFFFFFBFFFBB/0:.-A.;0:0000090;/0.9.;@--...0;;0
@M05620:37:000000000-D9766:1:1101:17210:3358 1:N:0:94
ACCACACCTTCTACAATGAGCTGCGTGTGGCTCCCGAGGAGCACCCCGTGCTGCTGACCGAGGCCCCCCTGAACCCCAAGGCCAACCGCGAGAAGATGCCCAGGTGAGTGGCCCGCTACCTCTTCTGGTGGCCGCCTCCCTCCTTCCTGGCCTCCCGGAGCTGCGCCCTTTCTCACTGGTTCTCTCTTCTGCCGTTTTCCGTAGGACTCTCTTCTCTGACCTGAGTCTCCTTTGGAACTCTGCAGGTTCTA
+
BCCBABBCFFFFGGGGGGGGGGHHGEFBFEGHHGGGGGEGGHHHHGGGGGGGHHGHGHHGGGGGGGGGGGGHGHHGGGGHGHHHGGGGGD<BDGHHHGHHHGHFHHHHHHGGHHGGGGGHHHGHHHHHHHGHHGGGGGHGHHGHHGGGGGGGGGGGGG@DGGGFGGFFFFFFFFFFFFFFFFFFFFFFFFFFFFDDFFFFFFFFFFFFFFFFFFFFFFFFFFFFFFFFFFFFFFFFFFFFFFBFFFFFFFF
@M05620:37:000000000-D9766:1:1101:13202:3384 1:N:0:94
ACCACACCTTCTACAATGAGCTGCGTGTGGCTCCCGAGGAGCACCCCGTGCTGCTGACCGAGGCCCCCCTGAACCCCAAGGCCAACCGCGAGAAGATGCCCAGGTGAGTGGCCCGCTACCTCTTCTGGTGGCCGCCTCCCTCCTTCCTGGCCTCCCGGCGCTGCGCCCTTTCTCACTGGTTCTCTCTTCTGCCGTTTTCCGTAGGACTCTCTTCTCTGACCTGAGTCTCCTTTGGAACTCTGCAGGTTCTA
+
CCCCCCCBFFFFGGGGGG5FGGHHGEGAAEHGHFGE?FEGGHGHHGGFGEGGGHHHHHHEGGGGGGGGGGGHGHHGGGGHGHHHHGGGGG>CGDHFGDHHHGHGCGGHHHGGHHGGGGGHHHHHHHHHHHGHHGGGGGHGHHGHHGGGGGGGGGGGGG-;CFFFFFFFFFFFFFFFFFFFFFFFFFFFFFFFFFFFFFFFFFFFFFFFFFFFFFFFFFFFFFFBFFF0BFFFFFFFFFFFFFFFFFFFFFF
@M05620:37:000000000-D9766:1:1101:11281:3399 1:N:0:94
AGTGCCAGCTCTCAATCGCACAGGGGACCCAGGGCCTGGCCCCTCCATCCAGAAAACCTATGACCTCACCCGCTACCTGGAGCACCAACTCCGCAGCTTGGCTGGGACCTATGTGAGTATCCAGCGTAGGAATCTGGGAGTTGGGGAGGAGTGAGGAGTTGGGGAAAGACAGTCCTAACCGTGGAGGGTTCTGGTAAATGATGGGGTGAGGAGGGGCTCTTTGGCTCCCACCAGTCCCCCTGTCTGGTCTA
+
AA1>AFFFAFFFGDGGFFGAE?GCFGEGGFFFAEEAFFHHHHGHGGHHHGGHHHHHHGHHHGHHHHHHHHHGE/EEHHHHEFHHHGFCFHHF>E?EEGFGEHHGGGHHGHHHHHHHHHHHHHHHHGGGGGHHHHHHHHFFGHHHGGCCGGGGHHHHHGHHHHGGGGHHHHHHHHHHHHHHGGGGEFGGCFGGGGCFGGGGGGGGGGF@FFFFFF@@@@FFFFFFFFFFFFFFFFFFFFFF@FFFFFFFFFF
@M05620:37:000000000-D9766:1:1101:18601:3427 1:N:0:94
ACCACACCTTCTACAATGAGCTGCGTGTGGCTCCCGAGGAGCACCCCGTGCTGCTGACCGAGGCCCCCCTGAACCCCAAGGCCAACCGCGAGAAGATGCCCAGGTGAGTGGCCCGCTACCTCTTCTGGTGGCCGCCTCCCTCCTTCCTGGCCTCCCGGCGCTGCGCCCTTTCTCACTGGTTCTCTCTTCTGCCGTTTTCCGTAGGACTCTCTTCTCTGACCTGAGTCTCCTTTGGAACTCTGCAGGTTCTA
+
CCCCCCCCFFFFGGGGGGGGGGHHGFGB4EHHHGGGGGGGFHHHHGGGGGGGHHGHHHHEGGGGGGGGGGGHHHHGGGGHGHHHHGGGGGGGGGHHGHHHHHHGGHHFDFFEHHFG?DGHFHHHGEGHHHGHHGGGFDHGHHGFHGGGGGFGFGGGAC-:A-9ADFFFFFFFFF0BBFFFFFBFFFFFFFFFFD;DFFFFBBADDF0BFFFFFFFFFFBFFFF;9BB0BFBFFFFFFFFFBFFBFFFFFF;
@M05620:37:000000000-D9766:1:1101:11772:3428 1:N:0:94
AGGGCCAGCTCTCAATCGCACAGGGGACCCAGGGCCTGGCCCCTCCATCCAGAAAACCTATGACCTCACCCGCTACCTGGAGCACCCACTCCGCAGATTGGCTGGGACCTATGTGAGTATCCAGCGTAGGAATCTGGGAGTTGGGGAGGAGTGAGGAGTTGGGGAAAGACAGTCCTAACCGTGGAGGGTTCTGGTAAATGATGGGGTGAGGAGGGGCTCTTTGGCTCCCACCAGTCCCCCTGTCTGGTCTA
+
AA1>AA1>AFFFGGGFDAFCAEFHF0AA0AFHBBE/BAAAFGAEGEGFF0BBAA1FGECF1GEGGFBGHHHGG>EEHHGEBGHE>?//?BBBEE?E/BBBFHHGCGGH?GGHHHHHHHHHFHGGHGCACGGHHHHHFH0CEFHHGG.@C<CCG0D<0<<GHHGG.;GG;CGFGHHHGHGGGAEACEFGCFFGGGCFFGGGGGGGGFB@FFF/BF@@@@EFFFFFFEFFFFFFFFFFFFFF?FFFFFFEFFF
@M05620:37:000000000-D9766:1:1101:18900:3438 1:N:0:94
AGTGCCAGCTCTCAATCGCACAGGGGACCCAGGGCCTGGCCCCTCCATCCAGAAAACCTATGACCTCACCCGCTACCTGGAGCACCAACTCCGCAGCTTGGCTGGGACCTATGTGAGTATCCAGCGTAGGAATCTGGGAGTTGGGGAGGAGTGAGGAGTTGGGGAAAGACAGTCCTAACCGTGGAGGGTTCTGGTAAATGATGGGGTGAGGAGGGGCTCTTTGGCTCCCACCAGTCCCCCTGTCTGGTCTA
+
AA>AAFFFBFFFGGGGGGGGGGHCGGGGGGHHGGGGGFHGFHGHGGHHHGHHHHHHHGHHHHHHHHHHHHHGG/EEHHHHGFGHHHHGGFHHDEE@EFFHGHHGGGHHGHHHHHFHHFHHHHHHHGEGGGHHHHHHHHHGGHHHGGFGGGGHHHHHHGHHHFCGGGHHHHHHHHHHHHHHGCEBFEDFGFGFFGGGGGGGFF0FEFABFFFFFFFFFFFFFFFFFFFFFFFFFFFFFFFFFFFFFFFFFF9
@M05620:37:000000000-D9766:1:1101:17854:3482 1:N:0:94
ACCACACCTTCTACAATGAGCTGCGTGTGGCTCCCGAGGAGCACCCCGTGCTGCTGACCGAGGCCCCCCTGAACCCCAAGGCCAACCGCGAGAAGATGCCCAGGTGAGTGGCCCGCTACCTCTTCTGGTGGCCGCCTCCCTCCTTCCTGGCCTCCCGGCGCTGCGCCCTTTCTCACTGGTTCTCTCTTCTGCCGTTTTCCGTAGGACTCTCTTCTCTGACCTGAGTCTCCTTTGGAACTCTGCAGGTTCTA
+
ABABBAAAFFFFGGGFBEGGFGFHEEGAAEGHHGGEDCGGGHHHHGGGGEGGGHGHHHHEGGGGGGGGGGGHHHHGGGFHGHHGHEEGGGDGGGHF2GHHHHGG1FFFFGECGHGGGGGHHHHHHHHGGHGFHCCGDGHGHGGEHGFBFGFGBAEEDGDAD9@DFFFFFFFFFFFFFFFFFFFFFFFFFFFEFF;AFFFFFFADFFFFFFFFFFFFBFBBFFFB9BF9/FFFFFFFFBFFBFFFFFFFFFF
@M05620:37:000000000-D9766:1:1101:17972:3500 1:N:0:94
AGTGCCAGCTCTCAATCGCACAGGGGACCCAGGGCCTGGCCCCTCCATCCAGAAAACCTATGACCTCACCCGCTACCTGGAGCACCAACTCCGCAGCTTGGCTGGGACCTATGTGAGTATCCAGCGTAGGAATCTGGGAGTTGGGGAGGAGTGAGGAGTTGGGGAAAGACAGTCCTAACCGTGGAGGGTTCTGGTAAATGATGGGGTGAGGAGGGGCTCTTTGGCTCCCACCAGTCCCCCTGTCTGGTCTA
+
BCAABFFFCFFFGGGGGGGGGGHGGGGGGGHHFGGGGGHGHHGHGGHHHHHHHHHHHGHHHGHHHHHHHHHGGEGGHHHHFFFHHHHEGHHHEFEGGEGGGHHGGGHHGHHHHHHHHHHHHHHHHGEGGGHHHHHHHHHGGHHHGGGGGGGGHGHHHGHHHHGGGGHHHHHHHHHGHHHHGGEGGGGGCFFGFGFGGGGGGGGGGGDFFFFFFFFFFFFFFFFFFFFFFFFFFFFFFFFFFFFFFFFFFFF
@M05620:37:000000000-D9766:1:1101:14357:3505 1:N:0:94
ACCACACCTTCTACAATGAGCTGCGTGTGGCTCCCGAGGAGCACCCCGTGCTGCTGACCGAGGCCCCCCTGAACCCCAAGGCCAACCGCGAGAAGATGCCCAGGTGGGTGGCCCGCTACCTCTTCTGGTGGCCGCCTCCCTCCTTCCTGGCCTCCCGGAGCTTCGCCCTTTCTCACTGGTTCTCTCTTCTGGCGTTTTCCGTAGGACTCTCTTCTCTGACCTGAGTCTCCTTTGGAAATCTGCAGGTTCTA
+
>>>>A>AAFFFFFFGFGGGGGGHHGGGGHGBGGGGEFEEAAF2BGGEGFEEFEHHHGHHG>>EEBEGFFGGF3BGEFGEG?FF/?FFEDDB<B??F2??2FGFCG1//??->FG<<-<<GGFHBGDFFGH.:.:--.;CF/CA/0;F9F/AF0.CEFFBB?F/B-.;ADFBB/BF///./;9/;FF//BB//;-:-9;9F9/AD.B9B//9///B9F:BFF/99.B//;9B////;F/9B//;/;;./;:/
@M05620:37:000000000-D9766:1:1101:18293:3573 1:N:0:94
ACCACACCTTCTACAATGAGCTGCGTGTGGCTCCCGAGGAGCACCCCGTGCTGCTGACCGAGGCCCCCCTGAACCCCAAGGCCAACCGCGAGAAGATGACCAGGGGAGGGGCCCGCTTCCTCTTCCGGTGGCCCCCCCCCCCCTTCCCGGGCCCCCGGGGCCTCGCCCTTTCTTACTGGTTCCCTCCTCTGCCGGTTTCCGTAGGACCCTCTTCTCGGACCTGAGTTTCCTTTGGGAATCTTCAGGTTCTG
+
CCCCCCCCFFFFGGGGGGGGGGHHGGGBEEHHHGGGGGGGGHHHHGGGGGGGHHGHHHHGGGGGGGGGGGGHHHHGGGGHGHHHHGGGGGGGGGHHHH2?G2FF?>///<-<AF-<A.C0D0<000;A-;.;C.-A---;--9-;;:/.--:--;>>---;-9.9@-A-:;:000;B000;0000;.//:00;--;;.0B.;...00../.;0;00...;;//;/;0:000:;0/..0;000;00;0;B00
@M05620:37:000000000-D9766:1:1101:13510:3574 1:N:0:94
ACCACACCTTCTACAATGAGCTGCGGGTGGCTCCCGAGGAGCACCCCGTGCTGCTGACCGAGGCCCCCCTGAACCCCAAGGCCAACCGCGAGAAGATGAGGAGTGTGGCCCGCTACCTCTTCTGGTGGCAGCCTCCCTCCTGCCTAGCATCCCGGAGTTGCGCCCTTTCTCCCTTGTTCTCGCTTCTGCCGTTTTCCGTAGGAATCTCTTCTCTGCCCTGCGTCTCCCTCTGAACTCTTCCGGTTTTCGAT
+
AAA?AAAAFFFFGAGGFGABG1GBE0AAAAGGCAFE?EGCGHHHHGGAEEFGGHHFHHHE/E?EF/EGGGG0F>FGGG/F</FGHG/<BG/</CGF1?1GH1?0?FGGH><-----<G0DG000<D/A.;E.:CFHGE/.;/;FC09/0009.;@--.;C0A--9-//B///;B/9/9BF/--9;9/BB9@AA/E//:/-;AB///;BBB/9FFFFFFFFE@-9:BF/---///;/B///;B?@?-;F@FB
@M05620:37:000000000-D9766:1:1101:22738:3688 1:N:0:94
ACCACACCTTCTACAATGAGCTGCGTGTGGCTCCCGAGGAGCACCCCGTGCTGCTGACCGAGGCCCCCCTGAACCCCAAGGCCAACCGCGAGAAGATGCCCAGGTGAGTGGCCCGCTACCTCTTCTGGTGGCCGCCTCCCTCCTTCCTGGCCTCCCGGCGCTGCGCCCTTTCTCACTGGTTCTCTCTTCTGCCGTTTTCCGTAGGACTCTCTTCTCTGACCTGAGTCTCCTTTGGAACTCTGCAGGTTCTA
+
ABBBBBBBFFFFGGGGGGGGGFHFGEEFGGHHHGGGGGGGGHHHHGGGGGGGHHHHHHHGGGGGGGGGGGGHHHHGGGGHGHHHHGGGGGGGCGHHHGHHH2F?GHGGHHEGHHCCGGGHHHHHHHHGHHGHFGGFGGHGHHGHHGGGGGGGGGGGGG-:BBFFFFFFFFFFFFFFFFFFFFFFFFFFFFFFFFFFFFFFFFFDFFFFFFFFFFFFFFFFFFB9FFFFFFFFFFFFFFFFFFFFFFFFFF9
@M05620:37:000000000-D9766:1:1101:14020:3731 1:N:0:94
ACCACACCTTCTACAATGAGCTGCGTGTGGCTCCCGAGGAGCACCCCGTGCTGCTGACCGAGGCCCCCCTGAACCCCAAGGCCAACCGCGAGAAGATGCCCAGGTGAGTGGCCCGCTACCTCTTCTGGTGGCCGCCTCCCTCCTTCCTGGCCTCCCGGCGCTGCGCCCTTTCTCACTGGTTCTCTCTTCTGCCGTTTTCCGTAGGACTCTCTTCTCTGACCTGAGTCTCCTTTGGAACTCTGCAGGTTCTA
+
BBBBBBBAFFFFGGGGGG5FGFHGGEGBAEGGGFFGDFGGGHHHHGGFEFGGGHHHHHHEGGGGGGGGGGGHHHHGGGGHGHHHHGGGGG/BDGHFDGHHHHHE1GFGG<FGHHGGGGCHGDHFHHFH<CDHHGGGGGHGHHGHFGGFGGFGGGGGF?:BDF>FFFFFFFFFFFFFFFFFFFFFFFFFFFFFFFDFFFFFFBADAFFFFFFFFFFFFFBFFFF;BFE/;FFFFFFFFFFFFEFFFA:F/F9
@M05620:37:000000000-D9766:1:1101:20340:3747 1:N:0:94
ACCACACCTTCTACAATGAGCTGCGTGTGGCTCCCGAGGAGCACCCCGTGCTGCTGACCGAGGCCCCCCTGAACCCCAAGGCCAACCGCGAGAAGATGCCCAGGTGAGTGGCCCGCTACCTCTTCTGGTGGCCGCCTCCCTCCTTCCTGGCCTCCCGGAGCTGCGCCCTTTCTCACTGGTTCTCTCTTCTGCCGTTTTCCGTAGGACTCTCTTCTCTGACCTGAGTCTCCTTTGGAACTCTGCAGGTTCTA
+
?ABBBAABFFFFFFGGFGGGGGGHEEFFH2FGHGGCGCGFGHHHHGGGGCGGHEHHHHHGGGGGGGGGGGGHHHHGGGGHGHHHHGGGGGGGGGHFH2GGHHHCGHFGGGEFHHGFGGGHHHHHHHHHHCAGH?FGGGHGHHGHHGGGGGAGGGGGG@-:@A/CGGFFFFFFFFFFFFBBFFFFFFFFFFFFFFFFFFFFFFFA:BFFFFFFFFFFFFFFFFFFFFFFFFFFFBFFFFFFFFFFF?AFFF9
@M05620:37:000000000-D9766:1:1101:13427:3769 1:N:0:94
ACCACACCTTCTACAATGAGCTGCGTGTGGCTCCCGAGGAGCACCCCGTGCTGCTGACCGAGGCCCCCCTGAACCCCAAGGCCAACCGCGAGAAGATGCCCAGGCCAGTGGACCGCTACCTCTTCTGGTCGCCGCCTCCCTCCTCCCTGGCCTCCCGGCCCTGCGCCCTTTCTCACTGGTTCTCTCTTCTGCCGTTTTCCGTAGGACTCTCTTCTCTGACCTGAGTCTCCTTTGGAACGCTGCAGGTTATA
+
DDDDDDDDFFFFGGGGGGGGGGHHGGGFHGHHHGGGGGGGGHHHHGGGGGGGHHHHHHHGGGGGGGGGGGGHHHHGGGGHGHHHHGGGGGGGGGHHHHHH2FC///?FGHH1GCDGF-A01D<DHH0<00<CGCGGGGEGHFFG/=<C0CAFGGGGDFG-AEF.-@DCFFFFFF<FFFF0:<BBFFEFFFFFFFFFFEBFD<<..0<FFF0FFFFFFF0FFFBBFFF:BFFFF0BB00.9..<<FFA00:<
@M05620:37:000000000-D9766:1:1101:19018:3776 1:N:0:94
AGTGCCAGCTCTCAATCGCACAGGGGACCCAGGGCCTGGCCCCTCCATCCAGAAAACCTATGACCTCACCCGCTACCTGGAGCACCAACTCCGCAGCTTGGCTGGGACCTATGTGAGTATCCAGCGTAGGAATCTGGGAGTTGGGGAGGAGTGAGGAGTTGGGGAAAGACAGTCCTAACCGTGGAGGGTTCTGGTAAATGATGGGGTGAGGAGGGGCTCTTTGGCTCCCACCAGTCCCCCTGTCTGGTCTA
+
AAAABFFFBFFFGGGGGGGGGGHHGGGGGGHHGGGGGGHHHHGHGGHHHHHHHFHHHGHHHHHHHHHHHHHGGEGGHHHHGGHHHHHHGHHHGGGGGHHHGFHGGGHHGHHHHHHHFDHHFHFHHGEDGGHHHHGHHHGGGHHHGGGGGGGHHHHHHGHHHGGGGGHHHHGHHHFHHFHHGDEFDEGGDGFFFGFGGGGGGGGGGGFDFFFFFFFFFFFFFFFFFFFFFFFFFFFFFFFFFFFFFFFFFFF
@M05620:37:000000000-D9766:1:1101:8996:3781 1:N:0:94
AGCGCCAGCTCTCAATCGCACAGGGGACCCAGGGCCTGGCCCCTCCATCCAGAAAACCTATGACCTCACCCGCTACCTGGAGCACCAACTCCGCAGCTTGGCTGGGACCTATGTGAGTATCCAGCGTAGGAATCTGGGAGTTGGGGAGGAGTGAGGAGTTGGGGAAAGACAGTCCTAACCGGGGGGGGTTCTGGTAAATGATGGGGTGAGGAGGGGCTCTTTGGCTCCCACCAGTCCCCCTGTCTGGTCTA
+
>>1>A1ADAFFFFGGC1FG0E?EFFE0EE0GHAFG/AAEFAHEGGGFHHCGHB0FAGGHHGHFHHHHHHHHGG@EGHHHHEFGHHHH/E0GCEE/>E0BFEGHGGGHHGHHHGBGDFH2@>F2@@></>CB1?1?G1F0/?0FH-@.-><<<<0<<0<C/DHGCE.;:C/;CGHFBB0/.A--;-;---;-//BBF9/9;//BFFFA@--9/;B-@@@-B/9B/:FFEFF?99ABFFFE-@EFB/BFFFF/
@M05620:37:000000000-D9766:1:1101:17151:3806 1:N:0:94
ACCACACCTTCTACAATGAGCTGCGTGTGGCTCCCGAGGAGCACCCCGTGCTGCTGACCGAGGCCCCCCTGAACCCCAAGGCCAACCGCGAGAAGATGCCCAGGTGAGTGGCCCGCTACCTCTTCTGGTGGCCGCCTCCCTCCTCCCTGGCCTCCCGGAGCTGCGCCCTTTCTCACTGGTTCTCTCTTCTGCCGTTTTCCGTAGGACTCTCTTCTCTGACCTGAGTATCCTTTGGAACTCTGCAGGTTATA
+
BBBBB@BAFFFFGFGGFGGGGGHHGEGEHGHHHGFFCEEFGHHHHGGGEFGGBGHHHHHGGGCGGGGGGGGHHHHGGGGHGHHHHGGGGGGGGGFFFBFHGHH/?1?0?1?FGE@FC@DG1DDHH0GH0/<CHGGGGGCFHHGH/;AF0.FFGGGGF--;AAFFGFFFFFFFFFFFFFFFFFFFFFFFFFFF/;;AFFFFFFF.ABFFFFFFF/:FFFFFFFF/B//:BFFEF9FFF9BF/B/BBFA9//;
@M05620:37:000000000-D9766:1:1101:15623:3825 1:N:0:94
ACCACACCTTCTACAATGAGCTGCGTGTGGCTCCCGAGGAGCACCCCGTGCTGCTGACCGAGGCCCCCCTGAACCCCAAGGCCAACCGCGAGAAGATGAGGCGGGTGGCTCGCTCCCTCTTCTGGTGGCCGCCTCCCTCCTTCCTGGCCTCCCGGCGCTGCGCCCTTTCTCCCTTGTTCTCTCTTCTGCCGTTTTCCGTCGGACTCTCTTCTCTGCCCTGCGTCTCCTTTTGACCTCCTCCGGTTGTTGAT
+
BBBBBABACFCFGFGGFG5BGBGHGGGAAEHHHDFF2FEEDHHHHGGGEGFEEGGHHHG0E@?EGGGEGGFHHHHGGGGHGHHHFGGGGGBC?D01?DGFF/>/<<@@G.:ACFCEFHHHGGGGC9CDA.9BB.;EFGGGGGFFFF/;:F9EFDB?B-BBFB-;@BFFFFFFFF/.BFFFBFFFFBFFBFBA.9AFFFF.@=B=-/;BFFFFFFFBFABFE?99AFB/B//;A/9/;..;9AB-A-;.;/;
@M05620:37:000000000-D9766:1:1101:12503:3889 1:N:0:94
ACCACACCTTCTACAATGAGCTGCGTGTGGCTCCCGAGGAGCACCCCGTGCTGCTGACCGAGGCCCCCCTGAACCCCAAGGCCAACCGCGAGAAGATGCCCAGGTGGGTGGCCCGCTACCTCTTCTGGTGGCCGCCTCCCTCCTTCCTGGCCTCCCGGGGCTGCGCCCTTTCTCACTGGTTCTCTCTTCTGCCGTTTTCCGTAGGACTCTCTTCTCTGACCTGAATCTCCTTTGGAACTCTGCAGGTTCTA
+
AABBBBBBFFFFGGGGGGGFGDGHGGGEGFGHHGGFGGGGGHHHHGGGGGGGHHHHGHHGGGGGGGGGGGGHHHHGGGGHGHHHHGGGGGGGGGHHHHHHHH/F?1//??@AGH----<CDGHHD0=<GCC:GCCGDDHGBBGGF0F00CFFB?EEA@9-;-:A=9AC-BFFF/B/99B9BB/9B/9B/9//B-:.FFFF.;..A/////9BF///9;//;B.//9:/9;BFFFFBF/B/:9:/9F;FFB/
@M05620:37:000000000-D9766:1:1101:11939:3890 1:N:0:94
AGTGCCAGCTCTCAATCGCACAGGGGACCCAGGGCCTGGCCCCTCCATCCAGAAAACCTATGACCTCACCCGCTACCTGGAGCACCAACTCCGCAGCTTGGCTGGGACCTATGTGAGTATCCAGCGTAGGAATCTGGGAGTTGGGGAGGAGTGAGGAGTTGGGGAAAGACAGTCCTAACCGTGGAGGGTTCTGGTAAATGATGGGGTGAGGAGGGGCTCTTTGGCTCCCACCAGTCCCCCTGTCTGGTCTA
+
AAAAAFFCAFFFGGGGGGG2E?GCGEEEDEHHFEG2CFHHFHGHGGHHHFHHGHHFHGHFHGFHHHGHHHHGGEEGHHHH2BGHHHA1EHHFAE@EEFGHGHHGGGHHGHHHHHHHHHHHHHHHHGGGGGHHHHHHHHGGGHHHGGGGGGGGHHHHHGHCHHGGGGHHHHHHHHHHHHHHGGEGGGGG;FFGGG;FGGGGGGGGGGFFFFFFFFFFFFFFFFFFFFFFFFFFFFFFFFFFFFFFFFFFFFB
@M05620:37:000000000-D9766:1:1101:17457:3895 1:N:0:94
AGTGCCAGCTCTCAATCGCACAGGGGACCCAGGGCCTGGCCCCTCCATCCAGAAAACCTATGACCTCACCCGCTACCTGGAGCACCAACTCCGCAGCTTGGCTGGGACCTATGTGAGTATCCAGCGTAGGAATCTGGGAGTTGGGGAGGAGTGAGGAGTTGGGGAAAGACAGTCCTAACCGTGGAGGGTTCTGGTAAATGATGGGGTGAGGAGGGGCTCTTTGGCTCCCACCAGTCCCCCTGTCTGGTCTA
+
BA>AAFFFBFFFGGGGGGGGGGFGGGGGGG2GEEFFFGHHHHGGGGH5GGAGFFHHHGFBGHHHHHHHHHGGGEGGHHHHHHHHHHHHGHHHGGGGGCGGGHHCGDCAGFFGHHFHH3G33FGHHGGCC/FGGGHHHH0FGGHHCC.ACACHHHHHHDGHHGGGGFFHEHHGHHHHHFHHGAEDAGFG;FAFFG;FBFGGGGGGGGFFFFFFFFFFFFFFFFFFFFFEEFFBEFFFFFFF=F9BBFFFBBF
@M05620:37:000000000-D9766:1:1101:11928:3906 1:N:0:94
AGTGCCAGCTCTCCATCGCACAGGGGACCCAGGGCCTGGCCCCTCCATCCAGAAAACCTATGACCTCACCCGCTACCTGGAGCACCCACTCCGCAGCTTGGCTGGGACCTATGTGAGTATCCAGCGTAGGAATCTGGGAGTTGGGGAGGAGTGAGGAGTTGGGGAAAGACAGTCCTAACCGTGGAGGGTTCTGGTAAATGATGGGGTGAGGAGGGGCTCTTTGGCTCCCACCAGTCCCCCTGTCTGGTCTA
+
>A>3>DFFBFFFGAFGGGGAE?GCG2BAEEFH2BEBFFHHHHGHGGHHHGHHHHHFGFHGGFHHHDFGHHH>E/>EGHFGB?GHHH1??GHBAF/E>FBFEGHGGGHHGHHHHHHEHHHHHHHHHGGDGGHHHHHHHH<FGGGHGG.DGDECGDGGFGHHHHGGACGH/GHHHHHHHHGGGGGGGFGGGGGGGGFFGGGGGGGGGFDFFFFFFFFFFFFFFFFFFFFFFFFFFFFFFFFFFFFFFFFFFFF
@M05620:37:000000000-D9766:1:1101:20458:3961 1:N:0:94
ACCACACCTTCTACAATGAGCTGCGTGTGGCTCCCGAGGAGCACCCCGTGCTGCTGACCGAGGCCCCCCTGAACCCCAAGGCCAACCGCGAGAAGATGCCCAGGCCAGTAGCCCGCTACCTCTTCTGGTGGCCGACTCCCTCCTTCCTGGCCTCCCGGAGCTGCGCCCTTTCTCACTGGTTCTCTCTTCTGCCGTTTTCCGTAGGACTCTCTTCTCTGACCTGAGTCTCCTTTGGAACTCTGCAGGTTCTA
+
1A>AAAAAFFFDAGG13FGGFGHFEEEFH0GHHGG0EEG?EHHHHGAEA/BAFDBGH0AEEG?ECE>EGGGHHHA/EFFEFHHAE<EEG@BCCGHHHHHHHHHE//??G1??GC->CCCHHHH0=00<=/<CG--ACFGHHB./:;GHCFF.CF..9;--9.9B@@E@@FFFFF/BFBFBFFFFFFFF/;FBF@AFFFFFBFF?BEFFFFBFF/99FFFFBF-BFFFBFFFFF/FFFBFB/9/BFE-/9B/
@M05620:37:000000000-D9766:1:1101:21026:3997 1:N:0:94
ACCACACCTTCTACAATGAGCTGCGTGTGGCTCCCGAGGAGCACCCCGTGCTGCTGACCGAGGCCCCCCTGAACCCCAAGGCCAACCGCGAGAAGATGCCCAGGTGAGTGGCCCGCTACCTCTTCTGGTGGCCGCCTCCCTCCTTCCTGGCCTCCCGGCGCTGCGCCCTTTCTCACTGGTTCTCTCTTCTGCCGTTTTCCGTAGGACTCTCTTCTCTGACCTGAGTCTCCTTTGGAACTCTGCAGGTTCTA
+
AAAAAAAABFFFGGGGFGFDG1G1EAAA0AGF1FFE0FG?AFHHHGGGFEGGEHHGHHHE/E?EG/>FGEE0F1FGGE?HEAGHHE<<CG<//CCB>F11CHGGHHGCFDECGHCCGGGHHHHFHG0<GHCFFG?CCFGEHHGBBFBFB/FFG?EEB-99@@;B@;B=-BFFFFFFFFFBFFBFFFFFFFFEF@FFFFFBBFFBFFFFFFFFFBFFFF9FFFF/-;FBFF9FFBF/FB/BFFFFFF-BFFB
@M05620:37:000000000-D9766:1:1101:17504:4019 1:N:0:94
ACCACACCTTCTACAATGAGCTGCGTGTGGCTCCCGAGGAGCACCCCGTGCTGCTGACCGAGGCCCCCCTGAACCCCAAGGCCAACCGCGAGAAGATGCCCAGGTGAGTGGCCCGCTACCTCTTCTGGTGGCCGCCTCCCTCCTTCCTGGCCTCCCGGCGCTGCGCCCTTTCTCACTGGTTCTCTCTTCTGCCGTTTTCCGTAGGACTCTCTTCTCTGACCTGAGTCTCCTTTGGAACTCTGCAGGTTCTA
+
CCCCCCCBFFFFGGGGGGGGGGHHGEFB4EHHHGGFDGGGFHHHHGGGGFGGGHGHHHHFGGGGGGGGGGGHHHHGGGGHGHHHHGGGGGCGGGHGFHHHHHHGGHHHHHGGHHGGGGGHHHHHHHHHGGGHHGGGGGHGHHGHHGGGGGGGGGGGGG-ADCFFFFFFFFFFFFFFFFFFFFFFFFFFFFFFFFFFFFFFFF?FFFFFFFFFFFFFFFBFFFFFFFFFFFFFFFFFFFFFFFFFFFFFFFB
@M05620:37:000000000-D9766:1:1101:20688:4040 1:N:0:94
ACCACACCTTCTACAATGAGCTGCGTGTGGCTCCCGAGGAGCACCCCGTGCTGCTGACCGAGGCCCCCCTGAACCCCAAGGCCAACCGCGAGAAGATGCCCAGGTGAGTGGCCCGCTACCTCTTCTGGTGGCCGCTTCCCTCCTTCCTGGCCTCCCGGCGCTGCGCCCTTTCTCACTGGTTCTCTCTTCTGCCGTTTTCCGTAGGACTCTCTTCTCTGACCTGAGTCTCCTTTGGAACTCTGCAGGTTCTA
+
CCCCCCCCFFFFGGGGGGGGGGHGGFFEFFHHHGGGGGGGGHHHHGGGGGGGHHHHHHHGGGGGGGGGGGGHHHHGGGGHGHHHHGGGGGGGGGHGHFHHHHHFFGHHHHGGHHGGGGGHHFFHHHFHFHGHHGGGGGHHHHGHHHHGFFFGGGGGG?-CFFFFFFFFFFFFFFFFFFFFFFFFFFFFFFFFFFFFFFFFFBFADFFFFFFFFFFFFFFFFFFFFFFFFFFFFFFFFFFFFFFFFFFFFFB
@M05620:37:000000000-D9766:1:1101:23092:4051 1:N:0:94
ACCACACCTTCTACAATGAGCTGCGTGTGGCTCCCGAGGAGCACCCCGTGCTGCTGACCGAGGCCCCCCTGAACCCCAAGGCCAACCGCGAGAAGATGCCCAGGTGAGTGGCCCGCTACCTCTTCTGGTGGCCGCCTCCCTCCTTCCTGGCCTCCCGGCGCTGCGCCCTTTCTCACTGGTTCTCTCTTCTGCCGTTTTCCGTAGGACTCTCTTCTCTGACCTGAGTCTCCTTTGGAACTCTGCAGGTTCTA
+
BCCCCCCCFFFFGGGGGGGGGGHHGEFB4EHFGGGEDGG?2GHHHGGGEFGGEHHHHGHGGGCGGGGGGGGHHHHGGEGHGHHHFFGGG?CGGFGHHHHHHGHFFFHHFBFGHHGGG?CHHHHHHHHHHHGHHGGGGGHGHHGHHGGGGGGGGGGGAD-DBFFFFFFFFFFFFFBFFFFFFBFFFFFFFFFFFFFFFFFFFF?FFBFFFFFFFFFFFF0FFFF9;FFFFFBFFFEFFFFBFFFEBFFFFF0
@M05620:37:000000000-D9766:1:1101:21058:4139 1:N:0:94
AGTGCCAGCTCTCAATCGCACAGGGGACCCAGGGCCTGGCCCCTCCATCCAGAAAACCTATGACCTCACCCGCTACCTGGAGCACCCACTCCGCAGCTTGGCTGGGACCTATGTGAGTATCCAGCGTAGGAATCTGGGAGTTGGGGAGGAGTGAGGAGTTGGGGAAAGACAGTCCTAACCGTGGAGGGTTCTGGTAAATGATGGGGTGAGGAGGGGCTCTTTGGCTCCCACCAGTCCCCCTGTCTGGTCTA
+
>A>>>FFC>FFFG4FFFFF2E?GAF22AABFGAAFB2BFH2FFGGGHFHHHGBGHBGGHEFF5GH5FGHFFEF>>EHHGG2BGHHH1?EGGE>E?E>GBBEGHGGGHFGHHHHHHFHHHHHHHGHGEEGGHHHHHHHF0FGFHHGG.ADCCCH0DHCD/<DGGGEA.CCHFCGHFGHHHGGDFBACGGDGFGGGFFFGGGGGGGGFAB?FFBDDBBBBEFFFFBFFFFFFFFFFFFFFFFBFFFFFFFFFF
@M05620:37:000000000-D9766:1:1101:21419:4155 1:N:0:94
ACCACACCTTCTACAATGAGCTGCGTGTGGCTCCCGAGGAGCACCCCGTGCTGCTGACCGAGGCCCCCCTGAACCCCAAGGCCAACCGCGAGAAGATGAGGTGAGTGGCCCGCTCCCTCTTCTGGTGGCCGCCTCCCTCCTTCCTGGCCTCCCGGCGCTGCGCCCTTTCTCACTGGTTCTCTCTTCTGCCGTTTTCCGTAGGACTCTCTTCTCTGCCCTGCGTCTCCTTTGGAACTCTGCCGGTTCTCGAT
+
BBBBBBBBFFFFGGGGGGGGGGFHGEGBC2FFGGFFFE2EFFHHHG0EEGGGHDGHF2FFGGG?1E//EEGGFHHGGGGHGHHHHGGGGGDGFGHHHHBFF2??CGGGGCFAGF?GGFHCHHHHHHHGGGFGGFGHGHHGHFHGHG/FFFFGGD?DGGGFFFADCFFFFFF/BF/;BFFFFFFFFFFFFFF99BEBBF9.;.FFFFFFFFFFFFB9/AFF.9;DABFFFFB9/:BF9//;BDC@D?F/9BB
@M05620:37:000000000-D9766:1:1101:21059:4158 1:N:0:94
AGTGCCAGCTCTCAATCGCACAGGGGACCCAGGGCCTGGCCCCTCCATCCAGAAAACCTATGACCTCACCCGCTACCTGGAGCACCAACTCCGCAGCTTGGCTGGGACCTATGTGAGTATCCAGCGTAGGAATCTGGGAGTTGGGGAGGAGTGAGGAGTTGGGGAAAGACAGTCCTAACCGTGGAGGGTTCTGGTAAATGATGGGGTGAGGAGGGGCTCTTTGGCTCCCACCAGTCCCCCTGTCTGGTCTA
+
ABABBFFFCFFFGGGGGFGGGGHGGGGGEFHHGGGGFGHHAGGHGGHHHHGHFHEHHGGHHHFHHHHHHHHGGGGGHHHHHHBHHHFHGHHHGGCGGFHHGHH/?AFH/FGHHFEHGHH3BGHHHG/EGGHHGHHGHHFGCGFG/CEGCGGFHHGFHDHH0<-AGGFHHHHHGHGHHHHHGFGGGGG?:CFGGGFGFGGEGFGF?EFAEFFFFFFFFAFFBF/BF/;;EFFFFFFFFFEDC?FFF/B/BFB
@M05620:37:000000000-D9766:1:1101:19678:4162 1:N:0:94
ACCACACCTTCTACAATGAGCTGCGTGTGGCTCCCGAGGAGCACCCCGTGCTGCTGACCGAGGCCCCCCTGAACCCCAAGGCCAACCGCGAGAAGATGCCCAGGTGAGTGGCCCGCTACCTCTTCTGGTGGCCGCCTCCCTCCTTCCTGGCCTCCCGGCGCTGCGCCCTTTCTCACTGGTTCTCTCTTCTGCCGTTTTCCGTAGGACTCTCTTCTCTGCCCTGAGTCTCCTTTGGAACTCTGCAGGTTCTA
+
BBBBBBBBFFFFGGGGGGFAGFHFGEGE4EHGHGGGFGGGAFHHHGGGAEGGHHGHHHHEGGGGGGGGGGGHHHHGGGGHGHHHHGGGGGCGGGHHHFB<CCH/11<?GBCFFHGC-<@<GD<DGH0DGCAGC@DCGGHGFCFFHGGFFFGFGGGGG-9-9B=D-DFFFFBBFF/FFB.FFBFBBBFFBFFFFFDFFFFFFFA..BBBFFFBFFFFFF/;EF?.;BB9FFFFFFEFFBFB/;BFFE.9BFB
@M05620:37:000000000-D9766:1:1101:8089:4186 1:N:0:94
CCCACACCTTCTACAATGAGCTGCGTGTGGCTCCCGAGGAGCACCCCGTGCTGCTGACCGAGGCCCCCCTGAACCCCAAGGCCAACCGCGAGAAGCTGCCCAGGTGAGTGGCCCGCTACCTCTTCTGGTGGCCGCCTCCCTCCTTCCTGGCCTCCCGGAGCTGCGCCCTTTCTCACTGGTTCTCTCTTCTGCCGTTTTCCGTAGGACTCTCTTCTCTGACCTGAGTCTCCTTTGGAACTCTGCAGGTTCTA
+
3>>AAAABFFFFGGGGGGGFGGHHGEGGHGGHGGGG2EGGGHHHHGGEDEGGBGHFHHHG@EFGGGGEGGGG3FGEGG/FAFGFGFGFGGGBCDH2??BFGHHEHFFAGF/FHHGFC-@GHHHHHHHHDFDGF-@DGECEHGFBFCCFBFCCGGGGD;-;;;CFFFFFAFFFFFFFFFEBFFFFFFBFFFFFFFADFFFFABFA;;BFFFFEFFFFF9FFF/FFFBFFFFFFFFFFFFBFFBBFFFFFFF:
@M05620:37:000000000-D9766:1:1101:21431:4235 1:N:0:94
ACCACACCTTCTACAATGAGCTGCGTGTGGCTCCCGAGGAGCACCCCGTGCTGCTGACCGAGGCCCCCCTGAACCCCAAGGCCAACCGCGAGAAGATGCCCAGGTGAGTGGCCCGCTACCTCTTCTGGTGGCCGCCTCCCTCCTTCCTGGCCTCCCGGAGCTGCGCCCTTTCTCACTGGTTCTCTCTTCTGCCGTTTTCCGTAGGACTCTCTTCTCTGACCTGAGTCTCCTTTGGAACTCTGCAGGTTCTA
+
3AAAAAA>CFFFGGGFEFGFABFGEFGGA?GHHGGG?EG?2GAGHGCG1EFC53CHHGHGEG0ECE/EGGGH@G/EGGEFFHHE/?EED?BCG/C1>1?GHHHEGHHHHHFGHHGGGGGHHHHHHHHGHHGHHGGGGGGFHGAFGBFGGEFGGGGGG?BGGGFGGGFBBFFFFFFFFFFFFFFFFFFFFFFFF<DFFFFFFFFF.BFFFFFFFFFFFFFFFFFFEFFFFFFFFFFFFFBFFBFFF?FFFF9
@M05620:37:000000000-D9766:1:1101:20040:4239 1:N:0:94
AGTGCCAGCTCTCAATCGCACAGGGGACCCAGGGCCTGGCCCCTCCATCCAGAAAACCTATGACCTCACCCGCTACCTGGAGCACCAACTCCGCAGCTTGGCTGGGACCTATGTGAGTATCCAGCGTAGGAATCTGGGAGTTGGGGAGGAGTGAGGAGTTGGGGAAAGACAGTCCTAACCGTGGAGGGTTCTGGTAAATGATGGGGTGAGGAGGGGCTCTTTGGCTCCCACCAGTCCCCCTGTCTGGTCTA
+
>>>>AFF11FFFG1GGGGCAF?GCGAEA0AGGB0EE/BGH0FEEGGHBGHHHBGHGHGH1FGBGHGHHHHGGG>EEHHHHFGHHHHC>?GHHAEEEEGFGGGH///BBE0BFGHGHHH2BF2>GHG/CC/FGHHHHGHFFAFHGCGGGGG.>CGHHHCHFHHGGGGHHHHGHHHHHHHHHGGGABGGGEGGGGGCFGGGGGGGGGGF@FF?F?B@-;@EFFFEFFFFFEFFFFFFFFFFF@FFFFF/;9FF
@M05620:37:000000000-D9766:1:1101:19356:4251 1:N:0:94
ACCACACCTTCTACAATGAGCTGCGTGGGGCTCCCGAGGAGCGCCCCGTGCTGCTGACCGAGGCCCCCCTGAACCCCAAGGCCAACCGCGAGAAGATGCCCAGGTGAGTGGCCCGCTACCTCTTCTGGTGGCCGCCTCCCTCCTTCCTGGCCTCCCGGCGCTGCGCCCTTTCTCACTGGTTCTCTCTTCTGCCGTTTTCCGTAGGACTCTCTTCTCTGACCTGAGTCTCCTTTGGAACTCTGCAGGTTCTA
+
AAA1AAAAFFFFGGGG3GBAGDHBGBFE00EEFGGG?EAE///A//AF/EEG1FCFB>FEEE/>EEECGG/<FHHEE?AGCGHHHGGBBC/>@FHEHHHHHHHGHBFFFFEGHHCGGGGHHHHHHGHGHHGGHGGGGBFGGGGGGFGGBFGGGGGGBG-;@@@?9@B@?FF/BFBFEFFFF9BFFFFF;BFFF@BFFFFFF9;BBBFFB///;/B//9/BFFB;:///9BBFFBFFFFB/9/:FFFEFBB/
@M05620:37:000000000-D9766:1:1101:20073:4268 1:N:0:94
ACCACACCTTCTACAATGAGCTGCGTGTGGCTCCCGAGGAGCACCCCGTGCTGCTGACCGAGGCCCCCCTGAACCCCAAGGCCAACCGCGAGAAGATGCCCAGGTGAGTGGCCCGCTACCTCTTCTGGTGGCCGCCTCCCTCCTTCCTGGCCTCCCGGAGCTGCGCCCTTTCTCACTGGTTCTCTCTTCTGCCGTTTTCCGTAGGACTCTCTTCTCTGACCTGAGTCTCCTTTGGAACTCTGCAGGTTCTA
+
AABBBBCBFFFFGGGGGGGGGGHHGGGGHGHHHGGGGGGGGHHHHGGGGGGGHHGHHHHGGGGGGGGGGGGHHHHGGGGHGHHHHGGGGGGGGGHHHHHHHHHFHHHHHHGGHHGGGGGHHHHHHHHHHFEHHGGGGGHGHHGHHGGGGGGGGGGGGC?FDGGGGGFFFFFFFFFFFHFFFFFFFFFFFFHHFFFFFFFFFFFFFFFFFFFFFFFFHFFFFFFFFFFFFFFFHFFFFFFFFFFFFFFFFFB
@M05620:37:000000000-D9766:1:1101:20057:4282 1:N:0:94
ACCACACCTTCTACAATGAGCTGCGTGTGGCTCCCGAGGAGCACCCCGTGCTGCTGACCGAGGCCCCCCTGAACCCCAAGGCCAACCGCGAGAAGATGCCCAGGTGAGTGGCCCGCTACCTCTTCTGGTGGCCGCCTCCCTCCTTCCTGGCCTCCCGGAGCTGCGCCCTTTCTCACTGGTTCTCTCTTCTGCCGTTTTCCGTAGGACTCTCTTCTCTGACCTGAGTCTCCTTTGGAACTCTGCAGGTTCTA
+
BBBBAABBFFFFGFGGGGGGGFHGEAE24AFGGDFG2AAE2FGFHEEE1BAF5E3GGHF0>>0/BEEEE/1?BGGEGFGHAEEH/?ECC@<CCGHEFFFHHHFFG1D011/?GH-CGCGHHGFGHHHEGFDHHGGGGGGGHGGHHGGG;BFGGGEFE9-ADGGF?@DFFFFFFFFFBFF9;/9FFFFFFFFFFA9.FFFFF/AA?BFFFFFFFFFFFEBFFFFBFFFBFF;BB/;BF/99BFFFFFFF9/9
@M05620:37:000000000-D9766:1:1101:8552:4287 1:N:0:94
ACCACACGTTCTACAATGCGCTGCGGGTGGCTCACGAGGAGCACCCCTTGCTGCTGACCGAGGCCTCCCTGAACCCCAAGGCCAACAGCGCGAAGACGCGCAGGTGAGTGGACTGGTAACTCAGCTGGTGATTGCCGCCCTCCTTCCTGGGCTGCCGGAGCTGCACACTTTCTCGCTGGTTCTCTCGTATGCCGTTATCCGTAGGACAAAGTTCTGTGACCTGCGTCGCCGTAGGAACTCTGCAGGTTCTA
+
>>>1>>A>BBCAE3BA3BBAE0EEGC0AA/BB11AA/AEECGABFEG/C0BF@EF1DFE//>/EF1B?FFB0>1??EE/?>/?<FFF<BE///@</0////>-C>G101<.1<0<.=0<0=D00<0/C//0000=<-A--AC.;C9/C9B../...-9---;;//;9-9;//9/-;-:@B///;F/-;-9///9:--9:B---;-//---//:;/:99/9/;;-9---999--9:/F-;/:BFFFF;//B/
@M05620:37:000000000-D9766:1:1101:8573:4291 1:N:0:94
ACCACACCTTCTACAATGAGCTGCGTGTGGCTCCCGAGGAGCACCCCGTGCTGCTGACCGAGGCCCCCCTGAACCCCAAGGCCAACCGCGAGAAGATGCCCAGGTGAGTGGCCCGCTACCTATTCTGGTGGCCGCCTCCCTCCTTCCTGGCCTCCCGGAGCTGCGCCCTTTCTCACTGGGTCTCTCTTCTGCCGGTTTCCGTAGGACTCTCTTCTCTGACCTGAGTCTCCTTTGGAACTCTGCAGGTTCTA
+
AABAAAAAFFFFDGGFGGGGF5FAEABBFEHHFFFBEEEEGHGHHGGGGEGGHHHHHGFFEGGGFE/EGGGFHFCEGGGHFHHE??EEDCCDCAGFGF1GHH/F1?1?11F/<FD@AC@<D0=D<D0D=/<<G?-DDDHGE/CC0CFF0;9FFGAE.A-::C//A@D>=FFFF//BF9F.BB9BFB/F/9B/B=-;DFFFF/9.99BFB/9BFFFBBB/;FF./;/99BF/9F/B/B///9//9:F.//9/
@M05620:37:000000000-D9766:1:1101:11248:4303 1:N:0:94
ACCACACCTTCTACAATGAGCTGCGTGTGGCTCCCGAGGAGCACCCCGTGCTGCTGACCGAGGCCCCCCTGAACCCCAAGGCCAACCGCGAGAAGATGCCCAGGGGAGTGGCCCGCTACCTCTTCTGGTGGCCGCCTCCCTCCTTCCTGGCCTCCCGGGGCTGCGCCCTTTCTCACTGGTTCTCTCTTCTGCCGTTTTCCGTAGGACTCTCTTCTCTGACCTGAGTCCCCTTTGGAACTCTGCAGGGTCTA
+
BBBBBBBAFFFFGGGGGG5FGFHHGEEA4BGGFEFE?EGFDHHHHGGGAEEFBGFHHHGEEGCFGGGGGGGHHHHGGGGHGHHHHGGFGG/BCGHEGG2FHFAF/<?>/<FAFGGC-<@GDGGFFG<G0<C.:-@@DCHFFBD/F9F0BF.:CFGE:D-;9-99@;DFCFFFFFFFFEF99/9/BFBF/;BBBD.AFF/FFF..D/;/BFFFFFFFF/BFFFBBB99/:A.AF/F9F//9BBFBFF-;/B9
@M05620:37:000000000-D9766:1:1101:9985:4313 1:N:0:94
ACCACACCTTCTACAATGAGCTGCGTGTGGCTCCCGAGGAGCACCCCGTGCTGCTGACCGAGGCCCCCCTGAACCCCAAGGCCAACCGCGAGAAGATGCCCAGGTGAGTGGCCCGCTACCTCTTCTGGTGGCCGCCTCCCTCCTTCCTGGCCTCCCGGAGCTGCGCCCTTTCTCACTGGTTCTCTCTTCTGCCGTTTTCCGTAGGACTCTCTTCTCTGACCTGAGTCTCCTTTGGAACTCTGCAGGTTCTA
+
BBAABBBAFFFFGFGGGGFGFEFFFEA2AAGFEFFGEEGCGHHHHGGGEEEEFGF3GHHG@GGGGAEEGGF2GFEGGG/FE/FGEG/<B?<<<AFF>22<FGHGFHHHDBCFHHG?@CCGHHBDHEG0<CA.CDCD??..GGDFFF/BF/AAB.CA.;9?AFGGA-.;-;/9FFFFBFFFBFFB/99BFFFFFFDDFAFF?F?DFEFFFFBBFFFFFFFFFFF9FFFFFFFFBFFFFFFFFFFFFFFFFFB
@M05620:37:000000000-D9766:1:1101:23555:4319 1:N:0:94
AGTGCCAGCTTCAATCGCACAGGCGCGCCCTGGCCTGGCCCCTCCAACCGGAAAAGCTCTGACCCCACCCGCAACCTGGAGCACCCACTCCGCAGCTTGGCTGGGCCCTCTGTGCGTATCCAGCGTCGGAATCTGGGCGTTGGGGCGGCGTGCGGCGTTGGGGCAAGACAGTCCTAACCGTGGAGGGTTCTGGTAAATGATGGGGTGAGGAGGGGCTCTTTGGCTCCCACCAGTCCCCCTGTCTGGTCTAT
+
>>>AADDBAF1BBGFDF1AAE0E0AA0AAA/BBFHF//0BAA//E0BBB/A//>00B11D11DBEEEEEE/E/>>FCG00BBFGF/?EG0B?/>B<FFGGH<<E<?/>?/???G1AFEGHH1FGG.>@C<CEHHHGGGCCCCA@CC@G@@@@B@?-@@@@F@@F@FFBFFFFFFFFFFF@FF@?AB@;AFFFFFFFFFFFFFFFFF@FFFFFB@?@;EFFFFFFFFFFFFFFFFFFFFF?ABFFFBFBBF/
@M05620:37:000000000-D9766:1:1101:16150:4354 1:N:0:94
ACCACACCTTCTACAATGAGCTTCTTCCGCTCTGGCACTCTGCATGGTCTAGATCGGCCGAGCACACCACTGAACACCAGTCACTCATGTGCACCTCGTATGCCGTCTTCTGCTTGCAACCCACCCCATCTCCCGCTTCCCCCCTTCTTATCTCCTTCTCCTCTCCCCCACTTCCCCAGCTCTCTATCCACTCTACCGCACATTATGTCTCCTCTCTCAACTCAGAACCCCACTCCCCTCTATATTCTCAC
+
ABBBBBBACFFFGGGGGGBFGGFHGHHHAB2ABBF32ABB5BFF5D2BBFHHF5DFBEEEEEGFHHH11BBBBGH5BEGHGHHH4B3BD4BBB33BBF??FFGBEFGHF??BGHHH/EGFGGGAB//?2233B2?////200///00111111><1111110/0///..-..000///:.0:00000::0/0/0000----900000000000/0;09;0/00////9.....999E....//9///9///
@M05620:37:000000000-D9766:1:1101:8409:4378 1:N:0:94
ACCACACCTTCTACAATGCGCTGCGTGTGGCTCCCGAGGAGCACCCCGTGCTGCTGACCGAGGCCCCCCTGAACCCCAAGGCCAACCGCGCGAAGATGCCCAGGTGAGTGGCCCGCTACCTCTTCTGGTGGCCGCCTCCCTCCTTCCTGGCCTCCCGGTGCTGCGCCCTTTCTCACTGGTTCTCTCTTCTGCCGTTTTCCGTAGGACTCTCTTCTCTGACCTGAGTCTCCTTTGGAACTCTGCAGGTTCTA
+
BBBABBB>CFFFGGGGFG4AE2EEG2AA22FG3BFA2AEEDHHHHGG0AAEGBHFHGHG>0E?EG1EGGGGBG3GGGGDHC/GHHG?<CG/<<D@/1?BCFHHFFFHHDHGCAHGGGCDFHHHHHHHHHHGHGGCGGG.9FFGFFF/FBBAFGEGEA@-;BFFFBBFB-:B/BFFFFFFBB/BBBBBFBFFEFB;A9EFFFFFDD/BFF/F/BFFF9FFFFFFFBFF/;FFFFFFFFFFFFFFFFFFFFFF
@M05620:37:000000000-D9766:1:1101:22189:4474 1:N:0:94
ACCACACCTTCTACAATGAGCTGCGTGTGGCTCCCGAGGAGCACCCCGTGCTGCTGACCGAGGCCCCCCTGAACCCCAAGGCCAACCGCGAGAAGATGCCCAGGTGAGTGGCCCGCTACCTCTTCTGGTGGCCGCCTCCCTCCTTCCTGGCCTCCCGGAGCTGCGCCCTTTCTCACTGGTTCTCTCTTCTGCCGTTTTCCGTAGGACTCTCTTCTCTGACCTGAGTCTCCTTTGGAACTCTGCAGGTTCTA
+
CCCCCCCCFFFFGGGGGGGGGGHHGGGEEGHHHGGGGGGGGHHHHGGGGGG1DBEGHHHGGGGGGGGGGGGGHHHGGGGHGHHHHGGGGGGGGGHHHGHHHHHGHHHHHHGGHHGGGGGHHHHHHHHHHHGHHGGGGGHGHHGHHGGGGBAFGGGGG?-9AAGGGGFFFFFFFFFFFFBFFFFFFFFFFFFFFFFFFFFFFFFFFFFFFFFFFFFFFFFFFFFFBBFFFFFFFFFFFFFFFFFFFFFFFFB
@M05620:37:000000000-D9766:1:1101:21978:4509 1:N:0:94
ACCACACCTTCTACAATGAGCTGCGTGTGGCTCCCGAGGAGCACCCCGTGCTGCTGACCGAGGCCCCCCTGAACCCCAAGGCCAACCGCGAGAAGATGCCCAGGTGAGTGGCCCGCTACCTCTTCTGGTGGCCGCCTCCCTCCTTCCTGGCCTCCCGGCGCTGCGCCCTTTCTCACTGGTTCTCTCTTCTGCCGTTTTCCGTAGGACTCTCTTCTCTGACCTGAGTCTCCTTTGGAACTCTGCAGGTTCTA
+
BBBBBBBBCFFFGGGGFGGGGGHHGEGA4BFBFFGE?EFGDHGHHGGGAFEGGHGHHHHGGFFFGGGGGGGHCGHGGGGHGHHHHGGGFGCDGGHGGFHHHHHGGHHHHGGGHHGGGGGHHHHHHHHHHGGHHGFGGGHGHHGHHGGGGGGGGGGGGGDGGFFFFFFFFFFFFFFFFFFFFFFFFFFFFFFFFFDFFFFFFFFFFFFFFFFFFFFFFFFFFFF:BFFFFFFFFFFFFFFFFFFFFFFFFFF
@M05620:37:000000000-D9766:1:1101:12543:4526 1:N:0:94
ACCACACCTTCTACAATGAGCTGCGTGTGGCTCCCGAGGAGCACCCCGTGCTGCTGACCGAGGCCCCCCTGAACCCCAAGGCCAACCGCGAGAAGATGACCAGGTGAGTGGCCCGCTACCTCTTCTGGTGGCCGCCTCCCTCCTTCCTGGCCTCCCGGAGCTGCGCCCTTTCTCACTGGGTCTCTCTTCTGCCGGTTTCCGTAGGACTCTCTTCTCTGACCTGAGGCTCCTTTGGGAATCTGCAGGTTCTT
+
ABABBBBBFFFFGGGGGGFGGGHHGEGEHGHHHGGGGGGGGHGHHGGGFGGGHHGHHHHGGGGGGGGGGGGHHHHGGGGHGGHHHGGEDDDGGGHHFH2?G20?1?<?1?F/GHG-<-<FGDDG0==D<<C.G--;.:;EBGGGHCG0;F9FB.AE.A-9:;//--AD-FF/BBFF//B.BB.B/B/FF99/B9-@DFBF?/;AD//9:///;9::;//:;/./;..;:ABFFBF.;/:////9/A.;FB/
@M05620:37:000000000-D9766:1:1101:12524:4541 1:N:0:94
ACCACACCTTCTACAATGAGCTGCGTGTGGCTCCCGAGGAGCACCCCGTGCTGCTGACCGAGGCCCCCCTGAACCCCAAGGCCAACCGCGAGAAGATGCCCAGGTGAGTGGCCCGCTACCTCTTCTGGTGGCCGCCTCCCTCCTTCCTGGCCTCCCGGCGCTGCGCCCTTTCTCACTGGTTCTCTCTTCTGCCGTTTTCCGTAGGACTCTCTTCTCTGACCTGAGTCTCCTTTGGAACTCTGCAGGTTCTA
+
BBBAABBBFFFFGGGGDGFGG5GFGAABAAGGAAFEAEGGGHHHHGGEFAEFFHGFHHGG@FCGGAEGGGGCHEHGGGGHC/GHHG/<BDB<@GFE1<DFHHHGGHHHFHGGHHGGGGGHHHGHHHHHHHGHHGCGGGACHHGHFGBFGBFGGAEFD?9;@?BF?BDB-F/BFFFFFFFFFFFFFFFFFFFFFBAFFFFFFFFFFFFFFFFFFFFFFFFFFFFBFFFFFFFFFFFFFFFFFFFFFFFFFFF
@M05620:37:000000000-D9766:1:1101:18428:4556 1:N:0:94
AGTGCCAGCTCTCAATCGCACAGGGGACCCAGGGCCTGGCCCCTCCATCCAGAAAACCTATGACCTCACCCGCTACCTGGAGCACCGACTCCGCAGCTTGGCTGGGACCTATATGAGTATCCAGCGCAGGAATCTGGGAGTTGGGGAGGAGTGAGGAGTTGGCGAAAGACAGTCCTAACCGTGGAGGGTTCTGGTAAATGATGGGGTGAGGAGGGGCTCTTTGGCTCCCACCAGTCCCCCTGTCTGGACTA
+
AAABBFFFBFFFGGGGGGGGGGHGGGGGAFHHFEGGAFHHCGGFGGHGHHHHGHHHHGHFHHFHHHHHHHHGG>EGHHHHGHHHHH@>EEFHGGGGGFHGFHHGGGHHGHHH3B?BBHFHH2>@FG/<D/?BGHHHGFAFCFFHGCEF-CACHHHHFGCCFF/;@@DGGBFF90;CFGGG-CE?DEG-.:CFFF/:BFFFF/F/AAFFFFFFD.--@=ABFFF/BFFEEF?.;A9BBFE.BFFFF/B/::/
@M05620:37:000000000-D9766:1:1101:18106:4561 1:N:0:94
AGTGCCAGCTCTCAATCGCACAGGGGACCCAGGGCCTGGCCCCTCCATCCAGAAAACCTATGACCTCACCCGCTACCTGGAGCACCAACTCCGCAGCTTGGCTGGGACCTATGTGAGTATCCAGCGTAGGAATCTGGGAGTTGGGGAGGAGTGAGGAGTTGGGGAAAGACAGTCCTAACCGTGGAGGGTTCTGGTAAATGATGGGGTGAGGAGGGGCTCTTTGGCTCCCACCAGTCCCCCTGTCTGGTCTA
+
BBAABFFFBFFFGGGFFGGGGGHCGGGGGDHHFGGG2FHFGHGHGGGHHGHHHHHGHGHHHFFHHHHHHHHGGEFFHHHHFGHHHHHGGHHHDEEECGGGGGHGGGHHGHHHHHHHHHHHHHHHHGEGGGHHHGHHHHHGGHHHGGGGGGGHGHHHHGHHHHGGGGHHHHHHHHHHGHHHGGEGGGGG;FFFGGFGGGGGGGGGGGFFFFFFFFFFFFFFFFFFFFFFFFFFFFFFEFFFFFFFFFFFFFF
@M05620:37:000000000-D9766:1:1101:11007:4566 1:N:0:94
ACCACACCTTCTACAATGAGCTGCGTGTGGCTCCCGAGGAGCACCCCGTGCTGCTGACCGAGGCCCCCCTGAACCCCAAGGCCAACCGCGAGAAGATGAGGTGAGTGGCCCGCTCCCTCTTCTGGTGGCCGCCTCCCTCCTTCCTGGCCTCCCGGCGCTGCGCCCTTTCTCCCTTGTTCTCTCTTCTGCCGTTTTCCGTCGGACTCTCTTCTCTGCCCTGCGTCTCCTTTTGAACTCTTCCGGTTCTCGAT
+
>AA1AAAAFFFFGGGGGGGEFBGHGCGAEC0B1AFE?EEEE/G0/AEG/EGCFHHHEHGGG>?/FFG?EE/EG1?EFFGHC/GFGAA/<CC<?CCCHBDGHHE1<?G//0?>C@CCFHHFHHHHH0GGC<<ACCEHGHHGHHHHGG/CFGGGGBAGG@G@F@;A@@FFFFFFFFFFFFFF;FFFFFFFFF@ABFFFFFFF?@@@@FFFFFFFFFF9;AFF-@F99BF9B;9/A/BFF;/;FB@@F;;;;BB
@M05620:37:000000000-D9766:1:1101:15791:4578 1:N:0:94
AGTGCCAGCTCTCAATCGCACAGGGGACCCAGGGCCTGGCCCCTCCATCCAGAAAACCTATGACCTCACCCGCTACCTGGAGCACCAACTCCGCAGCTTGGCTGGGACCTATGTGAGTATCCAGCGTAGGAATCTGGGAGTTGGGGAGGAGTGAGGAGTTGGGGAAAGACAGTCCTAACCGTGGAGGGTTCTGGTAAATGATGGGGTGAGGAGGGGCTCTTTGGCTCCCACCAGTCCCCCTGTCTGGTCTA
+
BCABCFFFCFFFGGGGGGGGGGHHGGGGGGHHGGGGGFHHHHGHGGHHHHHHHHHGHGFHHHHHHHHGHHHGGGGGHHHHHHGGHHHHGHHHGGGGGEHHGHHGGGHHGHHHHHHHHHHHHHHHHGGGGGHHHHHHHHHGGHHHGGGGGGGHHHHHHGHHHHGGGGHHHHHHHHHHHHHHGGGGGGGGCFFGGGFGGGGGGGGGGGDDFFFFFFFFFBFFFFFFFFFFFFFFFFFFFFFFFFFFFFFFFFF
@M05620:37:000000000-D9766:1:1101:8056:4578 1:N:0:94
ACCACACCTTCTACAATGAGCTGCGTGCGGCGCCCGAGGAGCACCCCGTGCTGCTGACCGAGGCCCCCCTGAACCCCAAGGCCAACCGCGCGAAGATGCCCAGGTGAGTGGCCCGCTACCTCTTCTGGTGGCCGCCTCCCTCCTTCCTGGCCTCCCGGGGCTGCGCCCTTTCTCACTGGTTCTCTCTTCTGCCGTTTTCCGTAGGACTCTCTTCTCTGACCTGAGTCTCCTTTGGAACTCTGCAGGTTCTA
+
BBBBBBA>BFFFGGGFFG5BGGHGEEE22AEAEAEE?AE01GGFHG0E1?EC@33GFH3>E/>EFE/EG@/GFHFDADAFFEGCAGGG?//>/>A.<1><GHH<CBGHDGAEHHCGCGCHHHHHGFFB;FGGGGGGGGFGGGGGGFGG;BAFFFFFF--;;@.ABBFBBFFFFFFFFFFFBFFFFFFF/:FFFBDFFFFFFFFFDFFFFFFFFFFFB//;FFB9B///;FFFFEFFFFFFFFFEFAA/BF;
@M05620:37:000000000-D9766:1:1101:12915:4579 1:N:0:94
ACCACACCTTCTACAATGAGCTGCGTGTGGCTCCCGAGGAGCACCCCGTGCTGCTGACCGAGGCCCCCCTGAACCCCAAGGCCAACCGCGAGAAGATGCCCAGGCGAGTGGCCCGCTACCTCTTCTGGCGGCCGCCTCCCTCCTCCCTGGCCTCCCGGCGCTCAGCCCTTTCTCACTGGTTCTCTCTTCTGACGTTTTCCGTAGGACTCTCTACTCTGACCTGAGACTCCTTTGGAACTATACAGGATCTA
+
BCCCCCCCFFFFGGGGGGGGGGHHGGGEGGHHHGGGGGEGGHGHHGGGGGGGHHHHHHHGGGGGGGGGGGGHFHHGGGGHGAFG/F/<>/>B@?HGFHFHHH/?/>ADFHFGHHGGGG-<<G0DGH0<0;@DDBGGGG.EFGGG/9:/;:9FFFFFD@-;@D.999BFFFFFFFFFFFFF0BFFFFF0;BFBFD.:FEFFFFAD.0;9FFFF0;;BFB0;FFF;90;;B90BFFFF0900F00;BF.0/:0
@M05620:37:000000000-D9766:1:1101:15087:4580 1:N:0:94
ACCACACCTTCTACAATGCGCTGCGTGTGGCTCCCGAGGAGCACCCCGTGCTGCTGACCGAGGCCCCCCTGAACCCCAAGGCCAACCGCGAGAAGATGCCCAGGTGAGTGGCCCGCTACCTCTTCTGGTGGCCGCCTCCCTCCTTCCTGGCCTCCCGGCGCTGCGCCCTTTCTCACTGGTTCTCTCTTCTGCCGTTTTCCGTAGGACTCTCTTCTCTGACCTGCGTCTCCTTTGGAACTCTGCAGGTTCTA
+
1>>1AAA>CFFDFGFDBG11E0AAE0A0AEGGAF//A/EEGHHHHGGEE?GGFFGFGHC>/F?EFEECGEG>GFHGGGEHGEHHHGCCGG/<@FHF1<DGHHHGGHHFGFFGHHGGGGGHGHGHHHHHGHGHFGGGGCGEGGGGGGGGGGGGGGGGGG-?@@@F@?F?@FFFFF9FBFFBFBFFFFFFFFFFF@AFFFFFFFFFFFFFFFFFFFFFFF/BFFF-9;@-FFBFFFFFFFFFFFFEFFFFFFF
@M05620:37:000000000-D9766:1:1101:15090:4602 1:N:0:94
ACCACACCTTCTACAATGAGCTGCGTGTGGCTCCCGAGGAGCACCCCGTGCTGCTGACCGAGGCCCCCCTGAACCCCAAGGCCAACCGCGAGAAGATGCCCAGGTGAGTGGCCCGCTACCTCTTCTGGTGGCCGCCTCCCTCCTTCCTGGCCTCCCGGAGCTGCGCCCTTTCTCACTGGTTCTCTCTTCTGCCGTTTTCCGTAGGACTCTCTTCTCTGACCTGAGTCTCCTTTGGAACTCTGCAGGTTCTA
+
BBCCCBCCFFFFGGGGGGGGGGHHGGGEHGHHHGGGCGGGGHHHHGGGEGGGHHHHHHHGGGGGGGGGGGGHHHHGGFGHFHHHHGGGGGGGGGHFHHHHHHHGGHHHHHGGHHGGGGGHHHGHHHHHGHGHHGGGGGHGHHGHHGGGFGFGGGGGGCDCDFGGFGFFFFFFFFFFFFFFFFFFFFFFFFFFFFDFFFFFFFFFFFFFFFFFFFFFFFFFFFFFFFFFFFFFFFFFFFFFFFFFFFFFFFF
@M05620:37:000000000-D9766:1:1101:21687:4604 1:N:0:94
ACCACACCTTCTACAATGAGCTCCGTGTGACTCCAGACGAGCACCCCGTGCCGCTGACAGAGGCCCCCCTGAACCCCAAAGCCAACCGCGAGAAGATACCCAGGTGAGTGGCCCGCTACCTCTTCTGGTGGCCGCCTCCCTCCTTCCTGGCCTCCCGGCGCTGCGCCCTTTCTCACTGGTTCTCTCTTCTGCCGTTTTCCGTAGGACTCTCTTCTCTGACCTGAGTCTCCTTTGGAACTCTGCAGGTTCTA
+
AAAAAAAAFFFFGGGFGGGGGG11E0BBE3DDFGHHH00AAEGHHG/EEGG/AEEGG0BBGHGGGGG/EEGGHGAEGGG0BFGHH/EEGEGGG/BGH1BBB1G/?11?F1?FFHCC/@CCGDD11111>0.FFCGCCGHGFGGFHHHHHHHFGHHGG--9@AGG?A.@@FFFFF/FFBFFB:BFFFFFFFFFF@-:9AF9BF---//;BB/;/BBFFF/;FBFB9FF/9FFBFF/BB9FF/B/9;A-;//;
@M05620:37:000000000-D9766:1:1101:23450:4614 1:N:0:94
ACCACACCTTCTACAATGAGCTGCGTGTGGCTCCCGAGGAGCACCCCGTGCTGCTGACCGAGGCCCCCCTGAACCCCAAGGCCAACCGCGAGAAGATGCCCAGGTGAGTGGCCGGCAGCCTCTTCTGGTAGCGGCCTCCCTGCTTCCAGGCCTCCCGGAGCTGCGCCCTTTCTCACGGGTTCTCTCTTCTGCCGTTTTCCGTAGGACTCTCTTCTCTGACATGCTTCACCTTTGGAATTGTGAGGGTTCAA
+
AABBBBBBFFFFGGGGGGGFGDHFGAAEGEHHCGFEFGGGGHHHHGGGGGGGFFHFFBHGGGGGGEEEGGGFHFHGGGGHEEHHHGG/D@DC?DGC1?1?0FG<GF10?<?/F/>D--..<</0<=00=0=/--;DGHHGF0;/9;/0999AF.AE.----.:B-;.;-9F////;.;-9A.///9B//://;-.9B./B./;..////;FF/FFFBF////9///9///9/////;/9/99//.9...//
@M05620:37:000000000-D9766:1:1101:20832:4617 1:N:0:94
ACCACACCTTCTACAATGAGCTGCGTGTGGCTCCCGAGGAGCACCCCGTGCTGCTGACCGAGGCCCCCCTGAACCCCAAGGCCAACCGCGAGAAGATGCCCAGGTGAGTGGCCCGCTACCTCTTCTGGTGGCCGCCTCCCTCCTTCCTGGCCTCCCGGAGCTGCGCCCTTTCTCACTGGTTCTCTCTTCTGCCGTTTTCCGTAGGACTCTCTTCTCTGACCTGAGTCTCCTTTGGAACTCTGCAGGTTCTA
+
CCCDCDCCFFFFGGGGGGGGGGHHGGGECFHHHGGGGGGGGHHHHGGGGGGGHHHHHHHGGGGGGGGGGGGHGHHGGGGHGHHHHGGGGGCFGGHHHHHHHHHGHHHHHHGGHHGGGGGHHHHHHHHHGHGHHGGGGGHGHHGHHGGGGGGGGGGGGG-DDFGGGGFFFFFFFFFFFFFFFFFHHFFFFHFFFFDFFFFFFFFFFFFFFFFFFFFFFFFFFFFFFFFFFFFFFFFFFFFFFFFFFFFFFFF
@M05620:37:000000000-D9766:1:1101:8450:4620 1:N:0:94
ACCACACCTTCTACAATGAGCTGCGTGTGGCTCCCGAGGAGCACCCCGTGCTGCTGACCGAGGCCCCCCTGAACCCCAAGGTCAACAGCGAGAAGATGCCCACGCTAGCGGCCCGGCAGGTCGTCTCGCTGCCTCCTCGCCCCCCCCAGGCCCCCCCGGGCTCACTCCTTTCTCCCTGGTCCTCTCTTCTGACGATTTCCGTAGCACACTTGACTCTCGCCTGGAACTCTGTTGGTTCTATACAGGATCTA
+
ABB?ABBBFFFFGGGFEGFGGGHHGGGGHEHFFGGG?GGFGHDFHGGFEEFGFHFFHHHGEGEEGGGGGGGBGCHGGGGHE?BG3BG2B//<//FGFF22BF/>////2>///><-----.<--<://:...:0:CC/.;-.;-----.....-;@-9--;@AB//999B//////9/;//;//9/9/:////9..;9/;?/.../:.;/////;;F/..-....9/9B//99/;..//;///;BF.////
@M05620:37:000000000-D9766:1:1101:19906:4643 1:N:0:94
AGTGCCAGCTCTCAATCGCACAGGGGACCCAGGGCCTGGCCCCTCCATCCAGAAAACCTATGACCTCACCCGCTACCTGGAGCACCAACTCCGCAGCTTGGCTGGGACCTATGTGAGTATCCAGCGTAGGAATCTGGGAGTTGGGGAGGAGTGAGGAGTTGGGGAAAGACAGTCCTAACCGTGGAGGGTTCTGGTAAATGATGGGGTGAGGAGGGGCTCTTTGGCTCCCACCAGTCCCCCTGTCTGGTCTA
+
AA>AAFFFBFFFGGGGGGGGGFHCGEFFGGHHGGGGGGHHHHGHGGHHHHHHHHHHHGHHHHHHHHHHHHHGGEGFHHHHHHHHHHHHGHHHEGGGGHGGGGHGGGHHGHHHHHHHHFHHHHHGHGGGGGHHHHHHHGHGGHHHGGGGGGGHHGHHHGHHHHGGGGHHHHBGHHHHHHHHGGGGDGGGFGGGGGFGGGGGGGGGGGFFFFFFFFFFFFFFFFFFFFFFFFFFFFFFFFFFFFFFFFFFFFF
@M05620:37:000000000-D9766:1:1101:8974:4663 1:N:0:94
ACCACACCTTCTACAATGAGCTGCGTGTGGCTCCCGAGGAGCACCCCGTGCTGCTGAACGAGGCCCCCCTGAACCCCAAGGCCAACCGCGAGAAGATCCCCAGGAGAGTCGCCCGCTCGCTCTTATGGTCGCCGACTCCCTCCTCCGTCGCCTCCCGGCCCTGCGCCCTTTCACACTGGTTCTCTCTTCTGCCGTTTTCCGCACCCCTCTCTTCTCACCCCAGCGTCTCTTTTAATTTTCTCCAGGCTATA
+
>A>>AA>AFFFFAFG13A1FFDFEEBEEH0FHGG0A0/EAAGGHHGCEA/EAB11FH11BEE/E/E/EGGGHHHA/EEG/FGHE//?EE//B?<FF11?FC0/?<//?<1/>AE---<-<.<.<000<==<@C@-;-./9/9C///.;.--A.C...-9-;--9?>A-9/FF/////9-//9FFFFB//9;/B-;A/AB/A--99-9EFFFF/B/://-9------;;B/;/9///////////9/--;//
@M05620:37:000000000-D9766:1:1101:18325:4699 1:N:0:94
ACCACACCTTCTACAATGAGCTGCGTGTGGCTCCCGAGGAGCACCCCGTGCTGCTGACCGAGGCCCCCCTGAACCCCAAGGCCAACCGCGAGAAGATGAGGAGAGTGGCGCGCTCCCTCTTCTGGTGGCCGCCTCCCTCCTTCCTGTCCTCCCGGCGCTGCGCCCTTTCTCCCTTGTTCTCTCTTCTGCCGTTTTCCGTCGGACTCTCTTCTCTGCCCTGCGTCTCCTTCTGACCTCCTCCGGTTCTCGAT
+
BCBCABBA>FFFGGGGGGGGGGHHGEGBAFHGGFFEDGAEGHCGHGGFFEEGHHHHHHHGEEGGGGGGGEGHCHHGGGGHGHGHHGGGGGCGGGHGHHH222</??GFF/?>CCGGGHHFHHHFD0CE<.;@D;CGGHGGGGGGGG0;:CFGGD?DC-C=D>-;@9/BBFFFFF:/9;;B:BFFFFFFFFF:9BEFFFFFFFB;D/BFFFFFFFFFFAFFAFF>A9B9;000:09;B./::AA-9.;9:0;
@M05620:37:000000000-D9766:1:1101:21906:4747 1:N:0:94
ACCACACCTTCTACAATGAGCTGCGTGTGGCTCCCGAGGAGCACCCCGTGCTGCTGACCGAGGCCCCCCTGAACCCCAAGGCCAACCGCGAGAAGATGCCCAGGTGAGTGGCCCGCTACCTCTTCTGGTGGCCGCCTCCCTCCTTCCTGGCCTCCCGGCGCTGCGCCCTTTCTCACTGGTTCTCTCTTCTGCCGTTTTCCGTAGGACTCTCTTCTCTGACCTGAGTCTCCTTTGGAACTCTGCAGGTTCTA
+
A3AABABA>FCFFGGFFGBFGGFFEAEA4EGBFEGE?EE?DHHFHGGEAEEEEDFGEGAEEECGGEG@EEFEGHHGG?EGFFHH/FGGGC/>@DG1G1<CFGHGHHHFGFECFFD?<<-<FHF0G0<<<CAFC@--.;C:CG./0;BBF9..0C999B-9--BD-@D-BBBBFF/B:BBBBBB/B9B/BFEB/;D?;ABB.F.DF/B9:9FBBBFBFF/9BBF99FFFFF//9FEFFFFFFFFBFF?FFFF
@M05620:37:000000000-D9766:1:1101:24275:4783 1:N:0:94
ACCACACCTTCTACAATGAGCTGCGTGTGGCTCCCGAGGAGCACCCCGTGCTGCTGACCGAGGCCCCCCTGAACCCCAAGGCCAACCGCGAGAAGATGCCCAGGTGAGTGGCCCGCTACCTCTTCTGGTGGCCGCCTCCCTCCTTCCTGGCCTCCCGGAGCTGCGCCCTTTCTCACTGGTTCTCTCTTCTGCCGTTTTCCGTAGGACTCTCTTCTCTGACCTGAGTCTCCTTTGGAACTCTGCAGGTTCTA
+
ABBBBBBBFFFFGGGGGGGGGFHHGGGGHGGHHGGGAEGGGHHHHGGGGGGGGHHGHHHGGGGGGGGGGGGHHHHGGGGHAHHHHGGGGFGGGGHHHGGHCGHFHHHHHHFGHHGGGGGHHHHHHHHHHHFHHCGGGF.EHHGHHGFGFGFGGGGGGD?CDFFGAGFFAFFFFFFFFFFFFFFFFFFFFFFFFFDFFFFFFFFFFEFFFFFFFFFFFFFFFFFFFFFFFFFFFFFFFFFFFFFFFFFFFFF
@M05620:37:000000000-D9766:1:1101:15600:4783 1:N:0:94
ACCACACCTTCTACAATGAGCTGCGTGTGGCTCCCGAGGAGCACCCCGTGCTGCTGACCGAGGCCCCCCTGAACCCCAAGGCCAACCGCGAGAAGATGCCCAGGTGAGTGGCCCGCTACCTCTTCTGGTGGCCGCCTCCCTCCTTCCTGGCCTCCCGGCGCTGCGCCCTTTCTCACTGGTTCTCTCTTCTGCCGTTTTCCGTAGGACTCTCTTCTCTGACCTGAGTCTCCTTTGGAACTCTGCAGGGTCTT
+
CCCCCCCCFFFFGGGGGGGGGGHHGEFEGGHHHGGGGGGGGHHHHGGGGGGGHHHHHHHGGGGGGGGGGGGHHHHGGGGHGHHHHGGGGGGGGGHHHHBGHBCF1=1F?GFEHHCCC?FHDGHHDFFG=CEHHGGGDAHGHFGCHFG0CFFGFFGG.@-;@>-A==DFDFFFFFFFFFFBFFFF0BBFFBFFFF.DFFFFF;FAFBFFFFFFFFFFF00BFBB/B9:9FFBFFFFBF099B00FFF-B9B0
@M05620:37:000000000-D9766:1:1101:8652:4785 1:N:0:94
ACCACACCTTCTACAATGAGCTGCGTGTGGCTCCCGAGGAGCACCCCGTGCTGCTGACCGAGGCCCCCCTGAACCCCAAGGCCAACCGCGAGAAGATGCCCAGGTGAGTGGCCCGCTACCTCTTCTGGTGGCCGCCTCCCTCCTTCCTGGCCTCCCGGAGCTGCGCCCTTTCTCACTGGTTCTCTCTTCTGCCGTTTTCCGTAGGACTCTCTTCTCTGACCTGAGTCTCCTTTGGAACTCTGCAGGTTCTA
+
AA3>AA>AFFFFFGGDFEFGFGBGABFAFDHHHGGAEAECGHHHHGGGEEGGHB3FGHHGGGGGGGEGGGGFHHFGGGGAFHHFEGGGGCCGG?HHB1GHHHHGCGHHHHGGHHCGGGGHHHHHHGHHHFDHHGGGGDHGHHGHHFGGGGGGGGGGGB:B@FGGGGFBBFFFFFFFFFFFFFFFFFFFFFFFFBAAFFFFFFFFDFFFFFFFFF/FFFFFFFFFFFFFFFFFFFFFFFFFFFFFFFABFFB
@M05620:37:000000000-D9766:1:1101:6753:4803 1:N:0:94
ACCACACCTTCTACAATGAGCTGCGGGTGGCTCCCGAGGAGCACCCCGTGCTGCTGACCGAGGCCCCCCTGAACCCCAAGGCCAACAGCGAGAAGATGAGGTGGGTGGCGCGCTCCCTCTTCTGGTGGGCGCATCCCTCCTTCCTGGCCTCCCAGCGCTGCGGCATTTATCCCTTGTACTTTAGTCTGTCGTTTTTCGTCGGACTTTCTTCTCTGACTTGAGTATCCTTAGCATGTCTTCCGGTTATTGAT
+
>AA1AAA11CFDB3BFDDAAF1FBE000A0BF1ABA/EGCEHHHHGGEA/EFHFB1GGH@/>EGF/>>EEE0B1?EFE/?//?FGGC0BB///?011?1?<??//<?<A-.<-<<A.<C/0;0000;.-;-;-.;/.0;.FB0/0;/..0.9./:.;9A??@;---9//://;9/-;////////;/999;--;A-/-99---9;/99///:FB//9//;//;9//;;////9///;//;/9@@A:999B/
@M05620:37:000000000-D9766:1:1101:23727:4805 1:N:0:94
ACCACACCTTCTACAATGAGCTGCGTGTGGCTCCCGAGGAGCACCCCGTGCTGCTGACCGAGGCCCCCCTGAACCCCAAGGCCAACCGCGAGAAGATGAGGGGAGTGGCCCGCTCCCTCTTCTGGTGGCCGCCTCCCTCCTTCCTGGCCTCCCGGCGCTGCGCCCTTTCTCCCTGGTTCTCTCTTCTGCCGTTTTCCGTAGGACTCTCTTCTCTGCCCTGCGTCTCCTTTGGAACTCTGCCGGTTCTCGAT
+
AABBBBBBFFFFGGGGGGGFGBGGGEEBABE2FFGG?EEEEGHHHGFEABEF5GEFEHBEFEEEFFGGG/?ECGHEE?EHFHHHHGGGCDDG/DHBDGFGC/</<CGEG0G@F@FGGHHHHGHHHFFGHGCGGCGGGFGGGGGGGGBFFFGGGGFFGFFFFFFFFFFFFFF/BFFFFFFFFFFFFFFFFFF;AFFFFFF.:DFFFFFFFFFFFFFFFFFF.@DFDFFFFFFFFFFFFFFEFFF9AEBBAFB
@M05620:37:000000000-D9766:1:1101:21161:4863 1:N:0:94
ACCACACCTTCTACAATGAGCTGCGTGTGGCTCCCGAGGAGCACCCCGTGCTGCTGACCGAGGCCCCCCTGAACCCCAAGGCCAACCGCGAGAAGATGCCCAGGTGAGTGGCCCGCTACCTCTTCTGGTGGCCGCCTCCCTCCTTCCTGGCCTCCCGGAGCTGCGCCCTTTCTCACTGGTTCTCTCTTCTGCCGTTTTCCGTAGGACTCTCTTCTCTGACCTGAGTCTCCTTTGGAACTCTGCAGGTTCTA
+
BBCCCCCDFFFFGGGGGGGGGGHHGFGEEGHHHGGGGGGGGHHHHGGGGGGGHHGHHHHGGGGGGGGGGGGHGHHGGGGHGHHHHGGGGGGGGGHHHHGHHHHGFFFHHHGGHHCGGGGHHHHHGHHHGCEGHGFGGFHGHHGHHGGFFGFGGGGGDB-CDAFGCGFFFFFFFBFFFFFFFFFFFFFFFFFFFFDFFFFFFFFDFFFFFFFFFFFFFFFFFFEFFFFFFFFFFFFFFFFFFFFFFFFFFF:
@M05620:37:000000000-D9766:1:1101:12402:4881 1:N:0:94
AGTGCCAGCTCTCAATCGCACAGGGGACCCAGGGCCTGGCCCCTCCATCCAGAAAACCTATGACCTCACCCGCTACCTGGAGCACCAACTCCGCAGCTTGGCTGGGACCTATGTGAGTATCCAGCGTAGGAATCTGGGAGTTGGGGAGGAGTGAGGAGTTGGGGAAAGACAGTCCTAACCGTGGAGGGTTCTGGTAAATGATGGGGTGAGGAGGGGCTCTTTGGATCCCACCAGTCCCCCTGTCTGGTCTA
+
AAAAAFF4>CFFGGGGGGE2ECGDFGGAAEGHBAEE2BFHAGGHGGHDGHHHBGHHHGH3FHFHHHHHHHGGG>EGHHHHFGHHHHHGEHEHEEE@EGBGGHCFGFHFGHHHHHDHHHHHHHHHHCCGGGHHHHHHHHFGDGHHGGGGGGGHHHHHHGH/D/<DGGHHHHGHHHHHHHHHGGEGGGGGCFGGGGCFGGGGGFGFGGFBFFFFFF-@BBFFFFFF/BFFFFFFFFFFFFFFBFFFFFFFFFF
@M05620:37:000000000-D9766:1:1101:22497:4899 1:N:0:94
AGTGCCAGCTCTCAATCGCACAGGGGACCCAGGGCCTGGCCCCTCCATCCAGAAAACCTATGACCTCACCCGCTACCTGGAGCACCAACTCCGCAGCTTGGCTGCGACCTATGTGAGTATCCAGCGTAGGAATCTGGGAGTTGGGGAGGAGTGAGGAGTTGGGGAAAGACAGTCCTAACCGTGGAGGGTTCTGGTAAATGATGGGGTGAGGAGGGGATCTTTGGCTCCCACCAGTCCCCCTGTCTGGTCTA
+
111>AFFFAFF@FGGGGFGGCEGHFGGG0EGGGGAAFCHF0BEHGGHH1BFFDB1BFEAFHH2GFHCGHHHGGGC/GHHFGHHC>/BGGCGHGAEE/>GHGGHG/<ECGCHH12BGFGHG2FHHHG<C@CHHHHHH1??FC0>F-<F-CCFGGH0CG./CG/-;CFH.CGHG00;FFGGG-;EGBGG@EGG0FGFFGGGGGFFFFFF@FFFFF?-;-9AFFFFFFFFEFFFFFFFFFFF-@FFFF//:BFF
@M05620:37:000000000-D9766:1:1101:19078:4909 1:N:0:94
ACCACACCTTCTACAATGAGCTGCGTGTGGCTCCCGAGGAGCACCCCGTGCTGCTGACCGAGGCCCCCCTGAACCCCAAGGCCAACCGCGAGAAGATGCCCAGGTGAGTGGCCCGCTACCTCTTCTGGTGGCCGCCTCCCTCCTTCCTGGCCTCCCGGCGCTGCGCCCTTTCTCACTGGTTCTCTCTTCTGCCGTTTTCCGTAGGACTCTCTTCTCTGACCTGAGTCTCCTTTGGAACTCTGCAGGTTCTA
+
CCCDCDCCFFFFGGGGGGGGGGHHGFGFHGHHHGGGGGGGGHHHHGGGGGGGHHHHHHHGGGGGGGGGGGGHGHHGGGGHGHHHHGGGGGGGGGHHHHHHHHHGFGHHHHGGHHGGGGGHHHHHHHGHHFFFHGGGGGHGHHGHHGGGGGGGGGGGBC-;@FCFFFFFFFFFFFFFFFFBFFFFFFFFFFFFFFAFFFFFFFFDFFFFFFFFFHHFFFFFFFFFFFFFFFFFFFFFFFFFFEFFFF:BFF;
@M05620:37:000000000-D9766:1:1101:23185:4927 1:N:0:94
AGTGCCAGCTCTCAATCGCACAGGGGACCCAGGGCCTGGCCCCTCCATCCAGAAAACCTATGACCTCACCCGCTACCTGGAGCACCAACTCCGCAGCTTGGCTGGGACCTATGTGAGTATCAGGCGTAGGAATCTGGGGGTTGGGGGGGAGTGCGGAGTTGGGGAAAGCAAGTCCTAACCGTGGAGGGTTCTGGTAAATGATGGGGTGAGAAGGGGCTCTTTGGCTCCCACCAGTCCCCCTGTCTGGTCTA
+
AAAABFFFCFFFGGGGGGGGGGHGGGGGGGHHGGGGGGHHHHGHGGHHHHHHHHHHHGHHHHHHHHHHHHHGGGGGHHHHHHHHHHHHGGHHGGGGGGHHGGHGGGHHGHHHHD33B?BDH3322>/>D/@2<<GHHB/<DCGGG?-@9-;;./;-:;DFFFF=EF..:9/;9FF/B/BFFFF-.;AFDFFFFF/BFFE//9BFFB.-9A//;AFBF-:FFFFBF/FEA/F..A:FFFFFFFFFFFF/;/:
@M05620:37:000000000-D9766:1:1101:23503:4939 1:N:0:94
AGTGCCAGCTCTCAATCGCACAGGGGACCCAGGGCCTGGCCCCTCCATCCAGAAAACCTATGACCTCACCCGCTACCTGGAGCACCAACTCCGCAGCTTGGCTGGGACCTATGTGAGTATCCAGCGTAGGAATCTGGGAGTTGGGGAGGAGTGAGGAGTTGGGGAAAGACAGTCCTAACCGTGGAGGGTTCTGGTAAATGATGGGGTGAGGAGGGGCTCTTTGGCTCCCACCAGTCCCCCTGTCTGGTCTA
+
AB>ABFFFBFFFGGGGGFGCFGHCFEEGEEGHFFGGGFHHHHGHGGHHHHHHHHHGHGHHHFHHHHHHHHHGGEGGHHHHFGHHHHHHGBHHEGFGEEGHGHHGGGHHGHHHHHHHHHHHHHHHHGGGGGHHHHHHHHHGGHHHGGGGGGEGHHHHGGGHHHGGGGHHHHHHHHHHHHHHGGGGGGGGCGGGGGFFGGGGGGGGGGFFFFFFFFFFFAFFFFFFFFFFFFFFFFFFFFFFFFFFFFFFFFF
@M05620:37:000000000-D9766:1:1101:10499:4975 1:N:0:94
ACCACACCTTCTACAATGAGCTGCGGGTGGCTCCCGAGGAGCACCCCGTGCTGCTGACCGAGGCCCCCCTGGCCCCCAAGGCCAACCGCGAGAAGATGCCCAGGCGAGTGGCCCGCTACCTCTTCTGGTGGCCGCCTCCCTCCTTCCTGGCCTCCCGGCGCTGCGCCCTTTCTCACTGGTTCTCTCTTCTGCCGTTTTCCGTAGGACTCTCTTCTCTGACCTGAGTCTCCTTTGGAACTCTGCAGGCTCTA
+
AAA1AAA>FFFFFFGFDGG1GFGG?00AE0FG1FGE/AEEAG/FHGEFB/EEFHH1GHHG/EEEGCGGGGG/0B?EGG/?//?G/FA@CCG/<CCC11?FF1F..-<AC..<GHCCGC-GHFGHHHBBC:.CG-AABE9AGGGGFFFGGC.FGGGF---99;9A@-A@@FBFFFFFFFFFFFFFFFFFFFFFF@BBFFFFFFFFF/;FFFFFFFFBFBFFFFFFBFFFFB9FFFFBBBFFFFFBFF-AFF;
@M05620:37:000000000-D9766:1:1101:18263:5014 1:N:0:94
ACCACACCTTCTACAATGAGCTGCGTGTGGCTCCCGAGGAGCACCCCGTGCTGCTGACCGAGGCCCCCCTGAACCCCAAGGCCAACCGCGAGAAGATGAGGAGAGTGGCCCGCTCCCTCTTCTGGTGGCCGCCTCCCTCCTTCCTGGCCTCCCGGCGCTGCGCCCTTTCTCCCTGGTTCTCTCTTCTGCCGTTTTCCGTAGGACTCTCTTCTCTGCCCTGCGTCTCCTTTGGACCTCTGCCGGTTCTCGAT
+
CCCCCCCBFFFFGGGGGGGGGGHHGEGBAEHGHGGEEGGGGHHHHGGGGFGGHHHHHHHGGGGGGGGGGGGHHHHGGGGHGHHHHGGGGGBDFGHFFHHHH2?/?FGGG0?>CFCFGHHHHHHHHFHGG<@DG?FHGHHGHHHGGG/CAFGGGGGGGG-=DF;AFFFFFFFBFF0;:FFFBFFFFFFFFFDAAFFFFFF.ADFFFFFFFFFFFFFFFFBF.;A-AFFFFF0BF0:;B09;9CF;..;;.BB
@M05620:37:000000000-D9766:1:1101:16057:5020 1:N:0:94
ACCACACCTTCTACAATGAGCTGCGTGTGGCTCCCGAGGAGCACCCCGTGCTGCTGACCGAGGCCCCCCTGAACCCCAAGGCCAACCGCGAGAAGATGCCCAGGTGAGTGGCCCGCTACCTCTTCTGGTGGCCGCCTCCCTCCTTCCTGGCCTCCCGGCGCTGCGCCCTTTCTCACTGGTTCTCTCTTCTGCCGTTTTCCGTAGGACTCTCTTCTCTGACCTGAGTCTCCTTTGGAACTCTGCAGGTTCTA
+
BBBBBBBBFFFFGGGGGGGGGBHHGBEB4AGFFFFE2EEFDGGHHGGGFEEGGHGGGHHEEGFGGFGGGGGFFGHGGGGHFHHHHGEEBDB@CGGFGGHHHHHGGHHHHHGGHHGGGGGHHHHHHHHHGHGHHGGGGGHGHHGHHGGGGGGGGGGGGG-ADDFFFFFFFFFFFFFFFFFFFFFFFFFFFFFFFFDFFFFFFFFFFFFFFFFFFFFFFFFFFFFFFFFFFFFFFFFFFFFFFFFFFFAFFFF
@M05620:37:000000000-D9766:1:1101:10856:5021 1:N:0:94
ACCACACCTTCTACAATGAGCTGCGTGTGGCTCCCGAGGAGCACCCCGTGCTGCTGACCGAGGCCCCCCTGAACCCCAAGGCCAACCGCGAGAAGATGCCCAGGTGAGTGGCCCGCTACCTCTTCTGGTGGCCGCCTCCCTCCTTCCTGGCCTCCCGGGGCTGCGCCCTTTCTCACTGGGTCTCTCTTCTGCCGTTTTCCGTAGGACTCTCTTCTCTTACCTGAGTCTCCTTTGGAACTCTGCAGGTTCTA
+
CCCCCCCCFFFFGGGGGGGGGGHHGFGEGGHHHGGGGGGGGHHHHGGGGGGGHHHHHHHGGGGGGGGGGGGHHHHGGGGHGHHHHGGGGGCGGGHHHH2FH2/?1110=1??GHC@@?CGGDGH<G0<=/<.G--AEAHGHFGGHBG00C9FF?EF.A-:-;..--ADCFFFFBFFB0;.;9BBFBBFBB00:B.;FFFF?9;.A00BB09:FFFBB00:BB0//090:F0FF090;0::B009;F.B990
@M05620:37:000000000-D9766:1:1101:16281:5040 1:N:0:94
AGTGCCAGCTCTCAATCGCACAGGGGACCCAGGGCCTGGCCCCTCCATCCAGAAAACCTATGACCTCACCCGCTACCTGGAGCACCAACTCCGCAGCTTGGCTGGGACCTATGTGAGTATCCAGCGTAGGAATCTGGGAGTTGGGGAGGAGTGAGGAGTTGGGGAAAGACAGTCCTAACCGTGGAGGGTTCTGGTAAATGATGGGGTGAGGAGGGGCTCTTTGGCTCCCACCAGTCCCCCTGTCTGGTCTA
+
AA>>AFFFBFFFGGGGGGGGGCHDFGEGEEHHGGGE2FHHFHGHGGHHHHHHFHHFHGHGFGBHHHHHHHHE>EEGHHGHFHGHGHHEFFHHEE@EEFGGGHHGGGHHGHHHHHHHHHHHGHHHHGGGGGHHHGHHHHHGGHHHGGGGGGGGHHGHHGGGHHGGGGHGFHHHHHHGHHHHGGEGGGGGFG?FGFCFFGGGGFGGGGABFFFFFFBBB-EFFFFFFFFFFFFFFF/BFFFFBFBFFFFFFFF
@M05620:37:000000000-D9766:1:1101:8260:5061 1:N:0:94
ACCACACCTTCTACAATGAGCTGCGTGTGGCTCCCGAGGAGCACCCCGTGCTGCTGACCGAGGCCCCCCTGAACCCCAAGGCCAACCGCGAGAAGATGACCAGGTGAGGGGCCCGCTACCTCCTCTGGTGGCCGCCTCCCTCCTTCCTGGGCTCCCGGAGCTTCGCCCTTTCTCACTGGGTCTCTCTTCTGCCGTTTTCCGTAGGACTCTCTTCTCTGACCTGAGGCTCCTTTGGGACTCTGCCGGTTCTA
+
ABAAAAABFFFFGGGGGG5FGGHHGEGBGEHHGFGGEGGGGHHHHGGGEEGGHHGHHHHGGGGGGGGGGGGHHHHGGGGHGHHHHGGEDG<CCGHGFG?GB20/111?0//><A@>---<0<.<<D0<0/..:-;AA:EEFFG/C9F09/.99;:E.9--;;//-;AD-9/9B/B///B.9BFFB9B/BBF/B@.9/ABB.9.DFF//BB/BBF//////:9./..;9;ABBB//....;9///9@-99//
@M05620:37:000000000-D9766:1:1101:8245:5074 1:N:0:94
ACCACACCTTCTACAATGAGCTGCGTGTGGCTCCCGAGGAGCACCCCGTGCTGCTGACCGAGGCCCCCCTGAACCCCAAGGCCAACCGCGAGAAGATGCCCAGCCCAGTAGCCCGCTAGCTCGTCTCGTCGCCGCCTCCCTCCTTCCTGGACTCCCGCCCCTGCGCCCTTTCTCACTGGTCCTCTCTTCTGCCGATTTCCGTAGGACTCTATTCTATGACCTGAGTCACCTTTGGAAGTCTGAAGGCTCTA
+
ABBBBAABFFFFGGGGFGGGGGHHGEGGHGHHHGGGEGGEDHHHHGGGEGGGFGHHHHHGGECFGGGGGGGHHHHGGGGHGHHHHGGGGGFGGGHHHHH222?0///<?11?1?>@-@.<>1.<<G//..-::@@FGGGE//C9FFGF;9C9BB9EA9A-@A;A-B.@D//;/FBFF/FB/;BBFFFBBBB/BC-;AEF/D9AD.BBFFF/://;9FFFBFB./.9B//:FFF//9//;B9B//9;.9./;
@M05620:37:000000000-D9766:1:1101:18497:5114 1:N:0:94
AGCGCCAGCTCTCAATCGCACAGGGGACCCAGGGCCTGGCCCCTCCATCCAGAAAACCTATGACCTCACCCGCTACCTGGAGCACCAACTCCGCAGCTTGGCTGGGACCTATGTGAGTATCCAGCGTAGGAATCTGGGAGTTGGGGAGGAGTGAGGAGTTGGGGAAAGACAGTCCTAACCGTGGAGGGTTCTGGTAAATGATGGGGTGAGGAGGGGCTCTTTGGCTCCCACCAGTCCCCCTGTCTGGTCTA
+
AA1>ADADAFFFGDGF1FGCGEHAFA?E?EGHCFGF/FGCGHEGGGBHHFHHB0FCGGFHFFFHHDGHHHHEC/>EHHFG0BGHFHF/EFHHCE@>/EFGGHHGGCHHGHFHHGFGHHHGHHHHHGECCFFHHHHFHHFCCFGFCGA@CCFGFGDGHGHHGGGGAAGHBGHFCGHHFBFF?;CACFGGC9FGFG;CFGGGGGGFFF-=F-A/AF@@@@FFFFFFF/FEFFFFFFFFFFFF@FFFFFFFFFB
@M05620:37:000000000-D9766:1:1101:23166:5213 1:N:0:94
AGTGCCAGCTCTCAATCGCACAGGGGACCCAGGGCCTGGCCCCTCCATCCAGAAAACCTATGACCTCACCCGCTACCTGGAGCACCAACTCCGCAGCTTGGCTGGGACCTATGTGAGTATCCAGCGTAGGAATCTGGGAGTTGGGGAGGAGTGAGGAGTTGGGGAAAGACAGTCCTAACCGTGGAGGGTTCTGGTAAATGATGGGGTGAGGAGGGGCTCTTTGGCTCCCACCAGTCCCCCTGTCTGGTCTA
+
AA>AAFFF1FFFGGGGGGGGG0F0EEEEGGFHGGGGCFHAGHGFFGHHHHFHFHHFHFHBFGHHHGFHHHGG/>EF0@FGHHHHHH0GE0GHGGEE?GHHG0FFE?GHCFHFFFHHHHGFFGHHHCCCCGHHHHHGHHFGCHHHGGGGGGGHHHFHFGFGGHCCAEGAGHGFHGHHHHHGGBEABAEAE.FGGGFFGGGGGGGGGGF@FFFFFA@@@-A/FFBFF/BEEFFFFFFFFFFB@?FFFFF/BFF
@M05620:37:000000000-D9766:1:1101:21763:5217 1:N:0:94
GAGGCTGCTTTGGAAGAAACTGACAAACCAGTGAAACAAGATCGGATGAACACGGTTATGCACTTCGGTCACTATTGCGCATCTGGTATACCTTCCACTGCTTAAACAAAAAAAACAACAAATAAAGGTGTCCAAAACACACAAACATAGCAACACGAAGCATATCCCTTTCTAACTGGATCTCTCTACTGCCGATTTCCTGAGGACTCGCTTCTAAGACCAGAGTATCCTTTAGAACTCAACAGCATCTC
+
A@AB>AFBFBBDFB5BAGBFGBF4BF442AABBD5AFGHH2BB2E?BA35AD2A01B13D5A3B3B1BB113D5B5DDEEEE>F43BFF44BG4B33BB3BB343B331B0?>E/?/?///0B3B33?2222222</0/0/?//0?0111111<?.<-..>11110=/0=0000=<=0//00:0;000;000/:--:.C0000/9;C//9-9.;00099CB/99.0000::/B/BB//;9//99...//9/
@M05620:37:000000000-D9766:1:1101:10989:5245 1:N:0:94
ACCACACCTTCTACAATGAGCTGCGTGTGGCTCCCGAGGAGCACCCCGTGCTGCTGACCGAGGCCCCCCTGAACCCCAAGGCCAACCGCGAGAAGATGCGGTGAGTGGCCCGCTACCTCTTCTGGTGGCCGCCTCCCTCCTTCCTGGCCTCCCGGCGCTGCGCCCTTTCTCACTGGTTCTCTCTTCTGCCGTTTTCCGCAGGACTCTCTTCTCTGACCTGATTCTCCTTTGGAACTCTGCAGGTTCTAGAT
+
BCCCCCCCFFFFGGGGGGGGGGHHGGGEHGHHHGGGGGGGGHHHHGGGGGGGHHHHHHHGGGGGGGGGGGGHHHHGGGGHGHHHHGGGGGGGGGHHHH2///>=011?/?<<A--><<D0=GH0<GHGF.CGGDGHE/GGG0C/C0/.:9CEE.--;?-@A-:D9-:09B0000;9FB0B0099BFF0B0D../;09..-;-;A/;900BFFFB000:9//00;0;FFFB0/00:9:00B0B.900B090;
@M05620:37:000000000-D9766:1:1101:10964:5248 1:N:0:94
ACCACACCTTCTACCATGAGCTGCGTGTGGCTCCCGAGGAGCACCCCGTGCTGCTGACCGAGGCCCCCCTGAACCCCAAGGCCAACCGCGAGAAGATGAGGTGCCCGGCACGCTCCCTGGTGTGGTCGCCGCCTCCCTCCTTCCTGTCCTACCTGCGCCCCGCCCTTTCTCCCTTGTTCTCTCTTCTGTCGTTTTCCGTCGGACTCTCTTCTCTGACCTGCGTTTCCTTTTGACAGCTGCCGGTTACAGAT
+
>>>A>4>AB@CBAA5BFGFGGGHHGEEEFGG2BF2B2E2AAB2BFEEE1BABDG3FDFG>EEFEFEEEEEEB3FF?/>?GFH?GEFE>><<>@/GCFBF2?<C10<?</>>>A.>>CG0.</<<.<0<:;?;@:.AEBFGFFF/00;/9;BFA00.;;.-;;BF=BF/FFF/FFF./;;FFFB/B9/B/;;;.99;9;:AB-9--:;9BF/;FBF/;;/;.-..;///9:;BA///.9/:.9-9;.//9/;
@M05620:37:000000000-D9766:1:1101:23313:5265 1:N:0:94
AGTGCCAGCTCTCAATCGCACAGGGGACCCAGGGCCTGGCCCCTCCATCCAGAAAACCTATGACCTCACCCGCTACCTGGAGCACCAACTCCGCAGCTTGGCTGGGACCTATGTGAGTATCCAGCGTAGGAATCTGGGAGTTGGGGAGGAGTGAGGAGTTGGGGAAAGACAGTCCTAACCGTGGAGGGTTCTGGTAAATGATGGGGTGAGGAGGGGCTCTTTGGCTCCCACCAGTCCCCCTGTCTGGTCTA
+
AA>AAFFFBFFFGDGGGFGCGGHGGEEFFFHHFGGEGGHHHHGHGGHHHHGHHHHFHGHHHGHHHHHHHHHGGEEGHHHHGGHHHHGGFFHGAFCGGHGHGHHGGGHHGHHHHHHHHHHHHHHHHGGGGGHHHHHHHHAFEHHHGGADGGGHHGHHFGHHFHGGEGHHGHHHHHHHHHHHGGGGGGGGEGFGGGFGGGGGGGGGGGFFFFFFFFFFFFFFFFFFFFFFFFFFFFFFFFFFFFFFFFFFFFF
@M05620:37:000000000-D9766:1:1101:23793:5333 1:N:0:94
ACCACACCTTCTACAATGAGCTGCGTGTGGCTCCCGAGGAGCACCCCGTGCTGCTGACCGAGGCCCCCCTGAACCCCAAGGCCAACCGCGAGAAGATGCCCAGGTGAGTGGCCCGCTACCTCTTCTGGTGGCCGCCTCCCTCCTTCCTGGCCTCCCGGCGCTGCGCCCTTTCTCACTGGTTCTCTCTTCTGCCGTTTTCCGTAGGACTCTCTTCTCTGACCTGAGTCTCCTTTGGAACTCTGCAGGTTCTA
+
>>>AAA3ABFB@BFF4BABF4FFFAAEBAAFBFF2A2AE2EGFHHGAEAAEAFAAGHCFGGEGG1E/>EEGHFH/?EFEFFHH/?FEEC/>>CDHGB1FHHHHGGHHHHHGGHHGGGGGHHHHHHHHHGHGHHGGGG.GGHHGHH0CFBGGGGGGGGG-B@B;DBBFBBFFFFFFFFFFFFBFFFFFFFFFFFBAFFFFFFFFFFFFFFFFFFFEFFFBFFFFFFFFFFFFFFFFFFFFFFFFFFF./FF;
@M05620:37:000000000-D9766:1:1101:25523:5398 1:N:0:94
ACCACACTTTCTACAATGAGCTGCGTGTGGCTCCCGAGGAGCACCCCGTGCTGCTGACCGAGGCCCCCCTGAACCCCAAGGCCAACCGCGAGAAGATGCCCAGGTGAGTGGCCCGCTACCTCTTCTGGTGGCCGCCTCCCTCCTTCCTGGCCTCCCGGCGCTGCGCCCTTTCTCACTGGTTCTCTCTTCTGCCGTTTTCCGTAGGACTCTCTTCTCTGACCTGAGTCTCCTTTGGAACTCTGCAGGTTCTA
+
AA@AAAA1@BBDGEDGGGBAFGHHGEFA0EB0BBAB0EAEAF/BFEEGAEBFBGFGGGGEGCCFGGGEEGCHEHHGGCGHGHGHHGGGEC/>BFGFHHHHHGEEGHGHHHGGHHGGGGGHHHHHHHHHFHGHHGGGGGHGHHGHHHGGGEFGGFGEGA-;A-@B@@F@@FFFFFFFFFFFFFFFFFFFFFFFF@ABFFFFF9-ABFFFFFFFFFFFFFFFFFFEFFFFFFFFFFFFFFFFFFFFFFFFFFB
@M05620:37:000000000-D9766:1:1101:20779:5399 1:N:0:94
ACCACACCTTCTACAATGAGCTGCGTGTGGCTCCCGAGGAGCACCCCGTGCTGCTGACCGAGGCCCCCCTGAACCCCAAGGCCAACCGCGAGAAGATGCCCAGGTGAGTGGCCCGCTACCTCTTCTGGTGGCCGCCTCCCTCCTTCCTGGCCTCCCGGCGCTGCGCCCTTTCTCACTGGTTCTCTCTTCTGCCGTTTTCCGTAGGACTCTCTTCTCTGACCTGAGTCTCCTTTGGAACTCTGCAGGTTCTA
+
BBBBBAAAFFFFFGGBGGBBFAGCFAEAAEGFGFGB?EEFDGEHHGFFEEEFGHHHHHHEFGCEGGGGGGGHFFHGGGGHGHHHHGGEBC/><DGFGFHHHHHGHHHHHGGGHHGGGGGHHHHGHHHHGHFHHCGGGGHGHHGHHGGGFGGGGGGGGA-ACFF?DFFFFFFFFFFFFFFFFFFFFFFFFFFFFFDFFFFFFFFFFFFFFFFFFFFFBF;BFFFBBBFFFFFFFFFFFFFFFFFFFFFFFFB
@M05620:37:000000000-D9766:1:1101:20785:5415 1:N:0:94
ACCACACCTTCTACAATGAGCTGCGTGCCGCTCCCGAGGACCCCCCCGCGCTCCCGACCGAGGCCCCCCTGAACCCCAAGGCCACCCGCGAGGAGATGCCCAGGTGAGTGGCCCGCTACCTCTTCTGGTGGCCGCCTCCCTCCTTCCTGGCCTCCCGGAGCTGCGCCCTTTCTCACTGGTTCTCTCTGCTGCCGTTTTCCGTAGGACTCTCTTCTCTGACCTGAGTCTCCTTTGGAACTCTGCAGGTTCTA
+
>A3>>>>>FFCFGGF4BFGFGFHGEEE24AEAEEFEAEF21B11AE0E0>E/111?EE/>E@/EFEGGG//22??DGFDC//?G/GDDGF@<--<<C0<:;G.C:CGC0::::C?@-@9/BFBBFBFFFFGEFCAC?A9AFFF./:B9FFAAFFEEDAAAD9FFFFFABFF/FFFFFFB9:B/9BBB/;FFBABDAFEFF?FFFFFFFFFFBBB9FFFFB/BFFBFFFF9FBBFEFFFFFFFEFBF.;BFF
@M05620:37:000000000-D9766:1:1101:23974:5416 1:N:0:94
ACCACACCTTCTACAATGAGCTGCGTGTGGCTCCCGAGGAGCACCCCGTGCTGCTGACCGAGGCCCCCCTGAACCCCAAGGCCAACCGCGAGAAGATGCCCAGGTGAGTGGCCCGCTACCTCTTCTGGTGGCCGCCTCCCTCCTTCCTGGCCTCCCGGCGCTGCGCCCTTTCTCCCTGGTTCTCTCTTCTGCCGTTTTCCGTAGGACTCTCTTCTCTGACCTGAGTCTCCTTTGGAACTCTGCAGGTTCTA
+
AAAAAAAA1BCFGGGF3GABG1GCEAA000FBAFFE?EE??GGFHGGGAEFG1FFEGHFE?E?GGCEGG>/0G>GGG?>GC/GH/FEEG?B<?ACCF11?GCAFHHHF?1FCFCCCG@CHHGDDGF0D0<<G.<-@?CEFGFCGEBFFGGFGFGCEA?--9>?B?@F@?FF/BF/9-;-:BBFBFFBFFFF/9@B9;:/FBF;BF//9B/BB/BFFFB/9:FF;-BFBFF9;BB/BBFBBFF///A;BFFB
@M05620:37:000000000-D9766:1:1101:14432:5417 1:N:0:94
AGTGCCAGCTCTCAATCGCACAGGGGACCCAGGGCCTGGCCCCTCCATCCAGAAAACCTATGACCTCACCCGCTACCTGGAGCACCAACTCCGCAGCTTGGCTGGGACCTATGTGAGTATCCAGCGTAGGAATCTGGGAGTTGGGGAGGAGTGAGGAGTTGGGGAAAGACAGTCCTAACCGTGGAGGGTTCTGGTAAATGATGGGGTGAGGAGGGGCTCTTTGGCTCCCACCAGTCCCCCTGTCTGGTCTA
+
AB>AAFFFAFFFGGGGGGGFGFHFGGGEEEHHFEEE2FHHCHGHGGHFHHHHFHHHHGHHHGDHHFGHHHHGG>EGHHHHFGHHHHHHGHHHEGCFEFFGGHHGGGHGGHHHHHGHHHHHHHHHHGDGGGHHHHHHHHHGGHHHGGGGGGGGHHHHHGH/GHGGGGHHGHHHHHHHHHHHGGFGGGGGEFFFGGCFGGGGGGGGGGFFFFFFFFFFFFFFFFFFFFFFFFFFFFFFFFFFFFFFFFFFFFF
@M05620:37:000000000-D9766:1:1101:25519:5417 1:N:0:94
ACCACACCTTCTACAATGAGCTGCGTGTGGCTCCCGAGGAGCACCCCGTGCTGCTGACCGAGGCCCCCCTGAACCCCAAGGCCAACCGCGAGAAGATGCCCAGGTGAGTGGCCCGCTACCTCTTCTGGTGGCCGCCTCCCTCCTTCCTGGCCTCCCGGAGCTGCGCCCTTTCTCACTGGTTCTCTCTTCTGCCGTTTTCCGTAGGACTCTCTTCTCTGACCTGAGTCTCCTTTGGAACTCTGCAGGTTCTA
+
CCCCCCCBFFFFGGGGGGGGGGHHGFGFHGHHHGGGGGGGGHHHHGGGGGGGHHHHHHHGGGGGGGGGGGGHHHHGGGGHGHHHHGGGGGGCGDHHHFHHFHHGHHHHHHGGHHGGGGGHHHHHHHHHHHGHHGGGGGHGHHGHHGGGGGGGGGGGGCGGDFGGGGFFFFFFFFFFFFF9FFFFFFFFFFFFFFFFFFFFFFFFDFFFFFFFFFFFFFFFFFFFFFFFFFFFFFFFFFFFFFFFFFFFFF9
@M05620:37:000000000-D9766:1:1101:13500:5418 1:N:0:94
AGTGCCAGCTCTCAATCGCACAGGGGACCCAGGGCCTGGCCCCTCCATCCAGAAAACCTATGACCTCACCCGCTACCTGGAGCACCAACTCCGCAGCTTGGCTGGGACCTATGTGAGTATCCAGCGTAGGAATCTGGGAGTTGGGGAGGAGTGAGGAGTTGGGGAAAGACAGTCCTAACCGTGGAGGGTTCTGGTAAATGATGGGGTGAGGAGGGGCTCTTTGGCTCCCACCAGTCCCCCTGTCTGGTCTA
+
BCABCFFFCFFFGGGGGGGGGGHGGGGGGGHHFGGGGGHHHHGHGGHHHHGHHHHHHGHHHHHHHHHHHHHGGGGGHHHHHHHHHHHHGHHHGGGGGHHHGHHGGGHHGHHHHHHHHHHHHHHHHGGGGGHHHHHHHHHGGHHHGGGGGGGHHHHHHGHHHHGGGGHHHHHHHHHHHHHHGEEGGGGGCFGGGGFGGGGGGGGGGGFFFFFFFFFFFFFFFFHFFFFFFFFFFFFFFFFFFFFFFFFFFFF
@M05620:37:000000000-D9766:1:1101:15696:5452 1:N:0:94
AGTGCCAGCTCTCAATCGCACAGGGGTCCCAGCGCCTGGCCCGTCCATCCAGAAAACCTAGGACCTCACCCGCAACCTGGAGCACCAACTCCGCAGCTTGGCTGGGACCTATGTGAGTATCCAGCGTAGGAATCTGGGAGTTGGGGAGGAGTGAGGAGTTGGGGAAAGACAGTCCTAACCGTGGAGGGTTCTGGTAAATGATGGGGTGAGGAGGGGCTCTTTGGCTCCCACCAGTCCCCCTGTCTGGTCTA
+
BCABBFFFCFFFGGGGGGGCGGGFF2222B3A22A2BFAGHE0A111DF1AFGGFHF13B3FGGH2FFH11EE/>E1?1FBBEFGH0??GH3>E?EEFBBEFHGGGHHGHHHHHHHHHHHHHHHHGFGGGHHHHHHHH0FGHHHGG.CGGEGHBGHCFCHGHGGEAGHHHGHGGGGGGGGGGGG.CEGEFFGFG;FGGFFFFFFFFDFFFFEFFFFFFFFFFFFFFFFEFFFFFFFFFFFFFFFFFFFFFF
@M05620:37:000000000-D9766:1:1101:11800:5462 1:N:0:94
ACCACACCTTCTACAATGAGCTGCGTGTGGCTCCCGAGGAGCACCCCGTGCTGCTGACCGAGGCCCCCCTGAACCCCAAGGCCAACCGCGAGAAGATGAGGTGAGTGGCCCGCTCCCTCTTCTGGTGGCCGCCTCCCTCCTTCCTGGCCTCCCGGCGCTGCGCCCTTTCTCCCTGGTTCTCTCTTCTGCCGTTTTCCGTCGGACTCTCTTCTCTGACCTGCGTCTCCTTTGGAACTCTGCCGGTTCTCGAT
+
AA1AAA>AFFF1BGG13BBGGGFHEEEAC0BGHG0AEAECEHHHHGCGEEGFH1BGFHHGGGGGEGCEGGGHGHGEEFGCFHHEEFGGC@BCCCHHBFGGF?/1?FGFF?FACCCGGHGHHHHHH0GGF<ACCEEHGHHGHHHHGB/CCFGGGG@G@@@?F;9A@@FFFFF/FF/9BFFFFFFFFFFFFF@BBFFFFFF-@@@@@FFFFFFFFF//;9BF-@A@--99B;/;B/;BF;/;B@@99-;::BB
@M05620:37:000000000-D9766:1:1101:10004:5469 1:N:0:94
ACCACACCTTCTACAATGAGCTGCGTGTGGCTCCCGAGGAGCACCCCGTGCTGCTGACCGAGGCCCCCCTGAACCCCAAGGCCAACCGCGAGAAGATGCCCAGGTGAGTGGCCCGCTACCTCTTCTGGTGGCCGCCTCCCTCCTTCCTGGCCTCCCGGAGCTGCGCCCTTTCTCACTGGTTCTCTCTTCTGCCGTTTTCCGTAGGACTCTCTTCTCTGACCTGAGTCTCCTTTTGAACTCTGCAGGGTCTA
+
CBCCCABAFFFFGGGGGFGGGGHHGFGGHGHHHFGGCGGGGHHHHGGFAEGGHGGHHHHGGGGGGGGGGGGHHHHGGGGHGHHHHGGGGGGGGGHGHH2FF</F11<?<1FFHHCCG-<FGD<G=<0D</C.<--A.:;EGCFBC9F0;F9FB9EG.C?;A://:AFF@FFFF/FF//B/B//:B9;FBB/;BB.:FFFFB9A.9/9;BFF/FFBB://BBB/B/::9BF/BF/;9;/;/B//9BF-/:B:
@M05620:37:000000000-D9766:1:1101:21678:5498 1:N:0:94
AGTGCCAGCTCTCAATCGCACAGGGGACCCAGGGCCTGGCCCCTCCATCCAGAAAACCTATGACCTCACCCGCTACCTGGAGCACCAACTCCGCAGCTTGGCTGGGACCTATGTGAGTATCCAGCGTAGGAATCTGGGAGTTGGGGAGGAGTGAGGAGTTGGGGAAAGACAGTCCTAACCGTGGAGGGTTCTGGTAAATGATGGGGTGAGGAGGGGCTCTTTGGCTCCCACCAGTCCCCCTGTCTGGTCTA
+
BBABBFFFCFFFGGGGGGGGGGHGGGGGGGHHGGGGGGHHHHGHGGHHHHHHHHHHHGHHHHHHHHHHHHHGGGGGHHHHHHGHHHHHGHHHGGGGGHHHGHHGGGHHGHHHHHHHHHHHHHHHHGGGGGHHHHHHHHHGGHHHGGGGGGGHHHHHHGHHHHGGGGHHHHHHHHHGHHHHGGGGGGGGEFGGGGGGGGGGGGGGGGFFFFFFFFFFFFFFFFFFFFFFFFFFFFFFFFFFFFFFFFFFFFF
@M05620:37:000000000-D9766:1:1101:13898:5514 1:N:0:94
ACCACACCTTCTACAATGAGCTGCGTGTGGCTCCCGAGGAGCACCCCGTGCTGCTGACCGAGGCCCCCCTGAACCCCAAGGCCAACCGCGAGAAGATGCCCAGGTGAGTGGCACGCTACCTCTTCTGGTGGCCGCCTCCCTCCTTCCTGGCCTCCCGGCGCTGCGCCCTTTCTCACTGGTTCTCTCTTCTGCCGTTTTCCGTAGGACTCTCTTCTCTGACCTGAGTCTCCTTTGGAACTCTGCAGGTTCTA
+
AA>AABABFFFFDGGD5FGGGGFHEBEEG2FGGGDEEEGGGHHHHGGGGAEFHDFHHGCEEGGGGGEGGGGGGHHEGGGCFHHHGGGGGCBDGDHH11?GHF//1?10GHGG0F/@<<DBBFF<<GFGHBDHA@@-D.GFGHDBGHHBHGG?0AGGD-9;9@-.@BF??FFFB/FFFBBFFF/9BB/F/BFFF@AAFFFFA/;ADFFFFBFBBF/BFBBF//.9BBF/9FFFFFFFFBFFFFFFB..:BBB
@M05620:37:000000000-D9766:1:1101:20440:5517 1:N:0:94
ACCACACCTTCTACAATGAGCTGCGTGTGGCTCCCGAGGAGCACCCCGTGCTGCTGACCGAGGCCCCCCTGAACCCCAAGGCCAACCGCGAGAAGATGAGGTGAGTGGCCCGCTCCCTCTTCTGGTGGCCGCCTCCCTCCTTCCTGGCCTCCCGGCGCTGCGCCCTTTCTCACTGGTTCTCTCTTCTGCCGTTTTCCGTAGGACTCTCTTCTCTGCCCTGAGTCTCCTTTGGAACTCTGCCGGTTCTCGAT
+
CCCCCCCCFFFFGGGGGGGGGGHHGGGFFGHHHGGGGGGGGHHHHGGGGGGGHHGHHHHGGGGGGGGGGGGHHHHGGGGHGHHHHGGGGGGGGGHHHHHHHFGHFHHGGHHGGG-EGHHHHHHHHHHGHHGGGGGHGHHGHHHHHGGGGGGGGGA;DGGFFFFFFFFFFFFFFFFFFFFFFFFFFFFFFFF;AFFFFFFFFFFFFFFFFFFFFFF0BEFFFFFFFFFFFFFFFFFFFFFF0DFDFFFBEF;
@M05620:37:000000000-D9766:1:1101:21292:5518 1:N:0:94
ACCACACCTTCTACAATGAGCTGCGTGTGGCTCCCGAGGAGCACCCCGTGCTGCTGACCGAGGCCCCCCTGAACCCCAAGGCCAACCGCGAGAAGATGCCCAGGTGAGTGGCCCGCTACCTCTTCTGGTGGCCGCCTCCCTCCTTCCTGGCCTCCCGGAGCTGCGCCCTTTCTCACTGGTTCTCTCTTCTGCCGTTTTCCGTAGGACTCTCTTCTCTGACCTGAGTCTCCTTTGGAACTCTGCAGGTTCTA
+
ABBBBBBBFFFFGGGGGGGGGGHHGEGFHGHGCGGAAEEG?FHHHGGG1EGFHHFHGHHGGGFGFFGGGGGHFGEFGGGHGHHHHGGGGGDGGGHHHHGGHB//?F1FFGFGHHCGFFCCGHHFDGDB=GGHHDGCFG.EGHGF:FB009AFBFEG?-;ADFBBBGDFFFFFFFFFF9BFFFFFFFFFFFFBFF9AFFFFF/999:BBFFFFFFFFFE/BFBB/;BBFFFFBFFFFFF/FF/BFBA.:BF9
@M05620:37:000000000-D9766:1:1101:8494:5531 1:N:0:94
ACCACACCTTCTACAATGAGCTGGGAGTCTTCAGGGTGTAGATCGGACTGGTACAGGTCTGCACCCCAGTCACCACTGCGGATCACGGCGGGCAGATTCCGCTTGCAACAACCCGCCAGGTGGCAGCCTCCCCGCCTCCTGGCTTCTTGGACTCGCGCCCTTTCTCAATTTCTCTCTGGTCAGCTGCTTTGCCGATTACCCTAGTCTCCAATACTATGGTCAGTGGCAATTTTGCATGGTCTATAGCTGAA
+
ABBBBBB>BFFFGGGGGG5FGGH4A42B4A6DDFG2B2AFFG5F22B2A2B55DD53ABA355BABEAABFFF3AF33BE0>//1B>1>/><<//??2@22?///??210<F/D//<-<.11.00.../<...---.;:///././009;9/0/.:-;BC9/900;B0C000///;///;9/./9////9///;-9..////..///;////9/9//////9./:/..9///;/////./9/9;//;///9
@M05620:37:000000000-D9766:1:1101:20572:5541 1:N:0:94
GAGGCTGCTTTGGAAGAAACTCCTACAGAACTCCACCCACATGCCGCGACCCCGTATGCGGTCTTTTGCTGGCTCACAGAAGCCTCCACAACCCCCCTTGTCCTAAAGGCTGCTCCCCTTCCGGCCCGGCTCCTCGCCGCCTCCCCGGGAGTCACCGCGCTGCTGAACCCATGTCAAGTCCGTCAGGCCTTTCCGCTTTCGCACTCTTGTGGCTCCCCTTGCCCACTTCTCAGCCTATTTCCTTGTTCCTG
+
AAAAAAFAFFFFGGGGF1BF1ABB1A1B1BFH1BF0BB000111B//A//A//AB>00D?>E>/B211BF1FG0BB@FBFGFG01B/BB1?>//?>E<BBGGHH21BBG<BFGHHFGGGHHH//@C>CCCAGGHHGGG-ACEGH;E-AA@AEGGGGGAAGGG.FFBFFFBFF/9;FBFFFFFFFBFF9AFFFFFFFFFFBBBB?@FFFFFFFAAFFF;FFBF/FFFFFFFF/BF;;///;;BFFFF/9;F/
@M05620:37:000000000-D9766:1:1101:10245:5574 1:N:0:94
AGTGCCAGCTCTCAATCGCACAGGGGACCCAGGGCCTGGCCCCTCCATCCAGAAAACCTATGACCTCACCCGCTACCTGGAGCACCAACTCCGCAGCTTGGCTGGGACCTATGTGAGTATCCAGCGTAGGAATCTGGGAGTTGGGGAGGAGTGAGGAGTTGGGGAAAGACAGTCCTAACCGTGGAGGGTTCTGGTAAATGATGGGGTGAGGAGGGGCTCTTTGGCTCCCACCAGTCCCCCTGTCTGGTCTA
+
AAAAAFBFAFFFG1BFGAFAE0BABAFEGEFHGEGEEBFHHHGHGGGHHGFGFFHGGGGHGBDGHGEFHHHEEGGGHHGFGGGFFHCGECHHCE/EEFGHGHHE?/<GEGHGHHFDGGHGHFHFFG?E?CGFHGHHGHGGCHHHGGGGGGGHHFGHH.CGFHCCGAEGHHFHCGHHHHGHGGGGGGGGEGGGGG;CFGFGGGFFEGF@EFFFF??@@@FFFFE/BFFEFFFBFFFFFFFB@EFFFB/9;B9
@M05620:37:000000000-D9766:1:1101:10226:5584 1:N:0:94
AGTGCCAGCTCTCCATCGCACAGGGGACCCAGGGCCTGGCCCCTCCATCCAGAAAACCTATGACCTCACCCGCTACCTGGAGCACCCACTCCGCAGCTTGGCTGGGACCTATGTGAGTATCCAGCGTAGGAATCTGGGAGTTGGGGAGGAGTGAGGAGTTGGGGAAAGACAGTCCTAACCGTGGAGGGTTCTGGTAAATGATGGGGTGAGGAGGGGCTCTTTGGCTCCCACCAGTCCCCCTGTCTGGTCTA
+
>A>1>DFFAFFFG1FFFEECEEHGG?AEG?GHFFGEGFHHHHGHGGHHHHHHGEHFGGHHHFGHH1GHHHHGG>EGHHHGFHHHHH/>EGHGFGCGEGFGGHHGGGHHGHHHHHHHHHHHHHGHHGFACGHFFHHHHGFFGGHHGG.CG.=CC0GHFGHHHFGGECEHBH/CHHHHHHGGGGGGCGGGFGGGGGG0CGGGEGGGGFF@FFFFFF@?@@FFFFFFFFFFFFFFFFFFFFFF@FFFFFFFFFF
@M05620:37:000000000-D9766:1:1101:23347:5594 1:N:0:94
ACCACACCTTCTACAATGAGCTGCGTGTGGCTCCCGAGGAGCACCCCGTGCTGCTGACCGAGGCCCCCCTGAACCCCAAGGCCAACCGCGAGAAGATGCCCAGCTGAGTGGCCCGCTACCTCTTCTGGTGCCTGCCTCCCTCCTTCCTGGCCTCCCGCCCATTCGCACTTTCTCACTGGTTCTCTCTTCTGCCGATTTCCGTATTATTCTCTTCTCTGACCTGATTCTCCTTTGCAACTCTGAAGTTTCTA
+
CCCCCCCCFFFFGGGGGGGGGGHHGFGEHGHHHGGGFGGGGHHHHGGGGGGGHHHHHHHGGGGGGGGGGGGHHHHGGGGHGHHHHGGGGGGGGGGHHHD=2=F0??10?1/F0F-----0>000=000=/0<0<<.DGH./CECGHH0GHHC0..CE-9-.;0=0C.AF09CFG0CF0/B000B00;B0;0B09-:..B0.;..00000000090;0:00;0//00090;F0BF0B00;90000000000;
@M05620:37:000000000-D9766:1:1101:13724:5609 1:N:0:94
CCCGCACCTTCTAAATCGACCGGCGGGCCCTGGCCCAGCGATCGTAAGAGCTCACGTCTGAACGCCACCCACTAATGCGGATCACATATGCCGACTTGTGCTTGGCAAACAACACGAAAAGTCTTCTGGAGGAAGCCTCCATACTTCATGACCTAACGAAACCACGCCATTTATGACTGGTACTCTCCTCTGACCGTTTCCGTCGCAATAACTTCAAAGCCATGAGTCTCCTTTGGTACAACGCAGGATCT
+
>>1>A11>BFBBABF3FAB00A0A//A>@E/B?FHA?/B/>/?/0BBB1BG11FFH0?BFGFB0?EE/0??C0BG1B1B///>00111@<1?</<->1>>>GBG.0><.<<.<...-..-/0:0:;;000:../...//./0;/00900;0//;0;C..9.-..9;;--;9B////://-///9/////-/9/;B--;B//-:---9-;//9////9//---//9/////9/;//9-///:/-99--;///
@M05620:37:000000000-D9766:1:1101:17105:5644 1:N:0:94
AGTGCCAGCTCTCAATCGCACAGGGGACCCAGGGCCTGGCCCCTCCATCCAGAAAACCTATGACCTCACCCGCTACCTGGAGCACCAACTCCGCAGCTTGGCTGGGACCTATGTGAGTATCCAGCGTAGGAATCTGGGAGTTGGGGAGGAGTGAGGAGTTGGGGAAAGACAGTCCTAACCGTGGAGGGTTCTGGTAAATGATGGGGTGAGGAGGGGCTCTTTGGCTCCCACCAGTCCCCCTGTCTGGTCTA
+
AAAAAFFFBFFFGGGGGFFGEGGHFFGGGFHHGGGGAFHHHHEGGGGGHHHHGFHHHGFGHHEHGHHHHHHGGGGGHGGCHGGFFGHHGHHHGFEEGBGGGHHEGGFHGHHHHEFFHFG3GBGHHGGGGGHGBHHGFHHGEHHHGGF@@?AFC0GGFGCCFFG-EDGHFHGH:GCHHHFHG.;BFGGG;CFGFG;FGGGGFCFGGGFAEFFBDFFFF@FFFFFFFBFEFFFFEFBFBF?;@EFFFFFB:;B
@M05620:37:000000000-D9766:1:1101:9875:5652 1:N:0:94
ACCACACCTTCTACAATGCGCTGCGTGTGGCTCCCGAGGAGCACCCCGTGCTGCTGACCGAGGCCCCCCTGAACCCCAAGGCCAACCGCGCGAAGATGCCCAGGTGAGTGGCCCGCTACCTCTTCTGGTGGCCGCCTCCCTCCTTCCTGGCCTCCCGGAGCTGCGCCCTTTCTCACTGGTTCTCTCTTCTGCCGTTTTCCGTAGGACTCTCTTCTCTGACCTGAGTCTCCTTTGGAACTCTGCAGGTTCTA
+
BBBBBBB>BCCFGGGGGG4AEEGGGFGAFEHGHBFFDGGGGHHHHGGEEFGGHHHHHHHEEGGGGGGGGGGHFGHGGGGHGHHHHGGGGG/>DGGGHHHHHHHGGFFFHHGGHHGGFCGHHHHHHHHHHHFHHGGGGGGGGGGGGGGGGGGGGGGGGG-BFFFFFFFFFFFFFFBFFFFFFFFFFFFFFFFFFFDFFFFFFFFDFFFFFFFFFFFBFFBFFFF;BFF/BFFFFFFFFFFFFFFFFFFFFFB
@M05620:37:000000000-D9766:1:1101:24055:5666 1:N:0:94
AGTGCCAGCTCTCAATCGCACAGGGGACCCAGGGCCTGGACCCTCCATCCAGAAAACCTATGACCTCACCCGCTACCTGGAGCACCAACTCCGCAGCTTGGCTGGGACCTATGTGAGTATCCAGCGTAGGAATATGGGAGTTGGGGAGGAGTGAGGAGTTGGGGAAAGACAGTCCTAACCGTGGAGGGTTCTGGTAAATGATGGGGTGAGGAGGGGCTCTTTGGCTCCCACCAGTCCCCCTGTCTGGTCTA
+
>A1>AFFFAFFFG1GF1AFAE0F0FEEE?0FHGGG/AFG00FEGHGFHG0GE1EGCGGHHGHBHHHHHHHHGG@EEHHHHFGHHHGFFFFFFGGGE/EGGFFGE//FH/01F12BBGHHFFHHG0CEGCGGHC1FGH00??<<1C-.AC<>FGH0.0./<GH--;;../;/C00;CGGHH@FGG?EG?CF.CFGFFFGGGGGGGEGG@FF-/--9;@;AFFFFFF/FFEFFFEF/:BFA-@-;;BF/FFFF
@M05620:37:000000000-D9766:1:1101:14459:5671 1:N:0:94
AGTGCCAGCTCTCAATCGCACAGGGGACCCAGGGCCTGGCCCCTCCATCCAGAAAACCTATGACCTCACCCGCTACCTGGAGCACCAACTCCGCAGCTTGGCTGGGACCGATGTGAGAATCCAGCGGAGGAATCTGGGAGCTGGGGAGGAGTGAGGAGTTGGGGAAAGACAGTCCAAACCGTGGAGGGTTCGGGTAAATGAGGGGGCGAGGAGGGGCTCCTCGGCTCCTACCATTGCACCTGTCAGGTCTA
+
AAABBFFC3FCFGFGGGAFGEEFFBEEEGGHEGFGGEFF2BGG1EGHHFGFGFGHH3E33FGHHHHGCGF1EEECGH3GFFFG?BGGHGFFHGG/EEFHG/F3?//0BE////0@F222<F2@22//><CGHHH111>0F.<</<-<C-.:;GH0CH.;;:/-;.9:.//:/00;0009C-CE-.C.9AFF--.:-9/BFB/B.-9--9---..--;D..;.:DF...///.;/;/9:9BFF/B/;B:B//
@M05620:37:000000000-D9766:1:1101:7855:5679 1:N:0:94
GCGGCTGCTTTTGAATCGCACAAGTGTGCCCTCCCGTAGCTAATCCTCCTCTCGTAAACCGTCCTCGCCTGGAAACCAGAAGATGAAACAACTGCCAATGTACCCGTAAGAAAAGGCTCCTAGAAGCCTACAATGGAGTAAAAGAGATGATGAAACAATGACAAGTAAGACAGGCATTTCCGCTTTAGCACTCTTGTGGATCCCATTGAACAATTCTCATAATTTGAACTGGAACCTGACAAGCCAAAGAC
+
1>1>A1>>CFB@BAB33BAFAEBBADAB11BF0AAAAABA2DDE1DD100BABE/E0/D0/B/A/1?/>B/BG110BB/>FF1B111BBBCFGHHG1FGHF2BFF//</01BBF0</10/1BB1<B10B1B<G11<1@10@22FFC011?1@1<??</<<1<>F011>11<FGFFE00=0=A...<=0<00:;0000::C0CC/CCCGFB00/00909909000;000;;0//9/.CABBF0.9;--;;99
@M05620:37:000000000-D9766:1:1101:22974:5700 1:N:0:94
ACCACACCTTCTACAATGAGCTGCGTGTGGCTCCCGAGGAGCACCCCGTGCTGCTGACCGAGGCCCCCCTGAACCCCAAGGCCAACCGCGAGAAGATGCCCAGGTGAGTGGCCCGCTACCTCTTCTGGTGGCCGCCTCCCTCCTTCCTGGCCTCCCGGAGCTGCGCCCTTTCTCACTGGTTCTCTCTTCTGCCGTTTTCCGTAGGACTCTCTTCTCTGACCTGAGTCTCCTTTGGAACTCTGCAGGTTCTA
+
BBCCCCCCFFFFGGGGGGFGGGHHGFGEFGHHHGGGGGGGGHHHHGGGFGGGHHHHHHHGGGGGGGGGGGGHGHHGGGGHGHHHHGGGGGFGGGHHHHHHHHHGHHHHHHGGHHGGGGGHHHHHHHHHHHGHHGGGGGHGHHGHHGGGGGGGGGGGGG-BFGGGGGFFFFFFFFFFFFFFFFFFFFFFFFFFFFDFFFFFFFFFDFFFFFFFFFFFFFFFFFFFFFFFFFFFFFFFFFFFFFFFFFFFFFF
@M05620:37:000000000-D9766:1:1101:23747:5700 1:N:0:94
ACCACACCTTCTACAATGAGCTGCGTGTGGCTCCCGAGGAGCACCCCGTGCTGCTGACCGAGGCCCCCCTGAACCCCAAGGCCAACCGCGAGAAGATGCCCAGGCGAGTGGCCCGCTACCTCTTCTGGTGGCCGCCTCCCTCCTTCCTGGCCTCCCGGCGCTGCGCCCTTTCTCACTGGTTCTCTCTTCTGCCGTTTTCCGTAGGACTCTCTTCTATGACCTGAGTCTCCTTTGGAACTCTGCAGGTTCTA
+
BBBBABBBFFFFGGAGGGABGFHHGEEB4EFAGFGEEEA2EFDGHGGEEEEFHHHHHHHGGGGGGGGGGGGHEGHGGGGHGGHHHGGEDC<>?DHHHHHHHFFA//<@D.<.FHGGGGCHGHHHHGHGG/ACFCCFGGGGGGGGGFGGCF?FFGGGBF-@AFFFFFFFFFFFFF/FFFFFFFFFFFFFFFFFFFDFFFFFFF.ADFBFFFFFFFFFFFBFFFFFFFFFFFEFFFFFFFFFFFFFFFFFFFF
@M05620:37:000000000-D9766:1:1101:6834:5701 1:N:0:94
AGTGCCAGCTCTCAATCGCACAGGGGACCCAGGGCCTGGCCCCTCCATCCAGAAAACCTATGACCTCACCCGCTACCTGGAGCACCAACTCCGCAGCTTGGCTGGGACCTATGTGAGTATCCAGCGTAGGAATCTGGGAGTTGGGGAGGAGTGAGGAGTTGGGGAAAGACAGTCCTAACCGTGGAGGGTTCTGGTAAATGATGGGGTGAGGAGGGGCTCTTTGGCTCCCACCAGTCCCCCTGTCTGGTCTA
+
>A>>>FDFBFFFGFGGGFG2E?FDFEGEEEGHDEGEFFHFHHGHGGHHGHHHHEGGHGHHHHHHHHHHHHHGG>EFHHHHFGHHHH1?EEHHEGGGEHHHGFHGGEHHGHBHHHHHHHHHHHHHHGG?DD2GCGHHHHFFGHHHGG.@DGEGGHGHEFHHHHGGEDCGHFFHGHHHHGFHGGGGGGGGGGGGGGCFGGGGGGGGGGFBFFFFFFFFFDFFFFFF9/FFFFFFFFFFFFFFFE9FFFF/BFF
@M05620:37:000000000-D9766:1:1101:12923:5723 1:N:0:94
ACCACACCTTCTACAATGAGCTGCGTGTGGCTCCCGAGGAGCACCCCGTGCTGCTGACCGAGGCCCCCCTGAACCCCAAGGCCAACCGCGAGAAGATGCCCAGGTGAGTGGCCCGCTACCTCTTCTGGTGGCCGCCTCCCTCCTTCCTGGCCTCCCGGCGCTGCGCCCTTTCTCACTGGTTCTCTCTTCTGCCGTTTTCCGTAGGACTCTCTTCTCTGACCTGAGTCTCCTTTGGAACTCTGCAGGTTCTA
+
AAAAA1AAFFFFCGGFGGAFGDGFEBEEGCHHHGGGGGGCGHHHHGGGEEGGGHHHHHHEEGGGGGGGGGGGHFHGGGGHGGHHHGGGGG<BCGFHFDDHHHHECHHGDHGGHGGGGGGHHHFHHHHGGHCH.ACCECEGHFCFHGFGGGGFFGGEF@-9A@=F@@F@?FFFFFBFFEFBFFFFFFFFFFFEF@AFFFFFFFFFFFFFFFFBFFFEFFEFFFFB9;BFFFFFBFFFFFFFFFFBFFFBFFB
@M05620:37:000000000-D9766:1:1101:14632:5730 1:N:0:94
ACCACACCTTCTACAATGAGCTGCGTGTGGCTCCCGAGGAGCACCCCGTGCTGCTGACCGAGGCCCCCCTGAACCCCAAGGCCAACCGCGAGAAGATGCCCAGGTGAGTGGCCCGCTACCTCTTCTGGTGGCCGCCTCCCTCCTTCCTGGCCTCCCGGAGCTGCGCCCTTTCTCACTGGTTCTCTCTTCTGCCGTTTTCCGTAGGACTCTCTTCTCTGACCTGAGTCTCCTTTGGAACTCTGCAGGTTCTA
+
AAAAA?AAFFFFGGG1GGGGGGFHGFGFHGHHHGGGGGGGGHHHHGGGGGGGHHHHHHHGGGGGGGGGGGGHHHHGGGGHGHHHHGGGGGGGGGHHGFHHHHHCFGHHHGGGHG-ACCGHHHHHHHHHHHGHHGGGGGHGHHGHFFGGGGGGGGGAE@-AAFFFGGF@@FFFFFFFFFFBFFFFFFFFFFFFF@BFFFFFFFFFBBFFFFFFFFF/BFFFFFFFFFFFFFFFFFFFFFFF/;FFFFA/;FB
@M05620:37:000000000-D9766:1:1101:19581:5739 1:N:0:94
ACCACACCTTCTACAATGAGCTGCGTGTGGCTCCCGAGGAGCACCCCGTGCTGCTGACCGAGGCCCCCCTGAACCCCAAGGCCAACCGCGAGAAGATGCCCAGGTGAGTGGCCCGCTACCTCTTATGGTGGCCGCCTCCCTCCTTCCTGGCCTCCAGGAGCTGCGCCATTTCTCACTGGATCTCTCTTCTGCCGTTTTCCGTAGGACTCTCTTCTCTGACCTGAGTCTCCTTTGGAACTCTGCAGGTTCTA
+
ABBBBABBFFFFGGGGGGGEGDGBEBEBGFHHFGGFGGGGGHHHHGGGGEGFFHHHHHHGGGGGGFFGGGGGGFEEGGGHEGHHGFEECCCC@AFHBBGHGHHGFBHHHFGGHH@GGG->10<=0DDHGFGHA-:AADCCCGGHFBBG0FFA0FA/9/.;CFFGGGG.AFGF/:FFFFF/9;FFFF/9/FFFFFFFFFF/ABFFFFFFFFFFFFFFF//;FB./::BFFFFBFF/;9/;F/BFFFFABFFB
@M05620:37:000000000-D9766:1:1101:18566:5754 1:N:0:94
ACCACACCTTCTACAATGAGCTGCGTGTGGCTCCCGAGGAGCACCCCGTGCTGCTGACCGAGGCCCCCCTGAACCCCAAGGCCAACCGCGAGAAGATCCCCAGGTGAGTGGCCCGCTACCTCTTCTGGTGGCCGCCTCCCTCCTTCCTGGCCTCCCGGCGCTGCGCCCTTTCTCACTGGTTCTCTCTTCTGCCGTTTTCCGTAGGACTCTCTTCTCTGACCTGAGTCTCCTTTGGAACTCTGCAGGATCTA
+
BBBBB?AAFFFFCGGBAGGGGGHHGEGGHGHHHGGGGGGCGHHHHGGGEEEGGHHHHHHGGGGGGGGGGGGHHHHGGGGHGHHHHGGGGGGCCDFFG1?<FGGG<1?F?FFFHGCGGCGHHB<DGH<D0<EAGDGGFGHGHHGH0FG009AFGGGGDG-:@-BD>BFBBFFFFB99FF.9BFFFFFFFFFF/BBDDFEFFFB.DFFFFF/BFBFFF/:;FFFFFF9F9FFB/B/FBFFFFFFFFF..:BFB
@M05620:37:000000000-D9766:1:1101:9481:5766 1:N:0:94
ACCACACCTTCTACAATGAGCTGCGTGTGGCTCCCGAGGAGCACCCCGTGCTGCTGACCGAGGCCCCCCTGAACCCCAAGGCCAACCGCGAGAAGATGCCCAGGTGAGTGGCCCGCTACCTCTTCTGGTGGCCGCCTCCCTCCTTCCTGGCCTCCCGGAGCTGCGCCCTTTCTCACTGGTTCTCTCTTCTGCCGTTTTCCGTAGGACTCTCTTCTCTGACCTGAGTCTCCTTTGGAACTCTGCAGGTTCTA
+
>AB?AABBFFFFGGGGGGDEGGHHGEEBGEHHHGGGFGGGGHHHHGGGGEGGGHHHHHHGGGGGGGGGGGGHHHHGGGGHGHHHGGGGGGCFGGHEGGGHHHHGHHHHHHGGHHGGGGGHHHFHHHHGHHFHHGGGGGHGHHGHFGGGGGFGGGGGDB-9AFFFAFFFAFFFFFFFFFFFFFFFFFFFFFFFFFFFFFFFFFF.AFFFFFFFFFFFFFFFFFFFFFFBFFFFFFFFFFFFFFFFFFFFFFF
@M05620:37:000000000-D9766:1:1101:18317:5773 1:N:0:94
ACCACACCTTCTACAATGAGCTGCGTGTGGCTCCCGAGGAGCACCCCGTGCTGCTGACCGAGGCCCCCCTGAACCCCAAGGCCAACCGCGAGAAGATGCCCAGGTGAGTGGCCCGCTACCTCTTCTGGTGGCCGCCTCCCTCCTTCCTGGCCTCCCGGAGCTGCGCCCTTTCTCACTGGTTCTCTCTTCTGCCGTTTTCCGTAGGACTCTCTTCTCTGACCTGAGTCTCCTTTGGAACTCTGCAGGTTCTA
+
BBBBBBBBFFFFGGGGGEFEGFGFGBEAAEGEGCFEAEEEFHHHHGGGAEFFFGFHHHHCEFEGGGGEG@FGHHHGGGGHGHHHHGGGGGBDCGHFG2FGFHHG1GHF?1CCFGGF@C@FHHFFH0GFDHFFC<:@?DECHFD:0;FFGGFGGGEEBG-@A.BFAGF;ABFFFFFFFFBBBB/9BFB//BBB/BDDBABFDFFFFFFFFFFFFFFFFFEFFFFBBFFBFFFFFFFFFFBFFFFFFF.BFFF
@M05620:37:000000000-D9766:1:1101:17379:5815 1:N:0:94
ACCACACCTTCTACAATGAGCTGGAACTCTGCAGGTTATAGATCTGAATCGCACACGTCTGAACTCCAGTCACTACTGCGCATCGCGTATGCCGTCTTCTGCTTGAAAACACCCAAAAAAAGGCTCCTATAAGACCCCAAGGGAGTAAAAAAACTGAGGAAACAATCGCAATGAAGCCAGAAATCGCCTCTTTAGCAATACTGAGGATCCAATGGAACAAAACGCATCATCCGTACTTGTAACTGACAAGT
+
ABBAAAABFFFFGGGGGGGGGGHH44BBGG5BGGGAF5BFGHFG5DBGFDFBBEEHC1FGGFHHBBFGFHHHHGHHDGHFGG101B>>EEFHH/?>FFFHHHHHH0BFEFG0>//F0/?<@//?2F/2@2@22@22?//?//////0?<11>>.0<<<.</<CB.0/.....0;00:./..//:;....:/0;;;0;000/0;00.0/;:000//0//....99-@.99/B/.....9/:;//9//;B/./
@M05620:37:000000000-D9766:1:1101:6870:5856 1:N:0:94
ACCACACCTTCTACAATGCGCTGCGTGTGGCTCCCGAGGAGCACCCCGTGCTGCTGACCGAGGCCCCCCTGAACCCCAAGGCCAACCGCGCGAAGATGCCCAGGTGAGTGGCCCGCTACCTCTTCTGGTGGCCGCCTCCCTCCTTCCTGGCCTCCCGGGGCTGCGCCCTTTCTCACTGGTTCTCTCTTCTGCCGTTTTCCGTAGGACTCTCTTCTCTGACCTGAGTCTCCTTTGGAACTCTGCAGGTTCTA
+
ABBBABB3BBCFGGFGGG4AEEGGGEE2ABFBF2BB2EAEEHCHHGGAEEEFFHHHGHH>EEEEGGGGGGEHBGHGGGGHGHHHHGGGGG/>@DG/FGHHHHHFHHGGHHGGHHGGGCGHHHHHHHHHHHGHHGGGGGGGGGGGGGGG0FGGGGGGG@-;@BDFBBFBBFFFFFFFFFFFFFFFFFFF99BFFBDFFFFFFFFDDBFFFFFFFFF;;F9FFFF/BFF/;BFFFFFFFFFFFEFFFFFFFFB
@M05620:37:000000000-D9766:1:1101:20785:5880 1:N:0:94
AGTGCCAGCTCTCAATCGCACAGGGGACCCAGGGCCTGGCCCCTCCATCCAGAAAACCTATGACCTCACCCGCTACCTGGAGCACCAACTCCGCAGCTTGGCTGGGACCTATGTGAGTATCCAGCGTAGGAATCTGGGAGTTGGGGAGGAGTGAGGAGTTGGGGAAAGACAGTCCTAACCGTGGAGGGTTCTGGTAAATGATGGGGTGAGGAGGGGCTCTTTGGCTCCCACCAGTCCCCCTGTCTGGTCTA
+
AB>AAFFFBFFFFGGGFFGGCEHGGGGGGCHHGGGGGGGHHHGHGGHHFHHHGHGHHGHHHHHHHHBGHHHGGEEGHHHHHHGHHHHHGGHHEGGEG3FGGHHGGGHHGHHHHHHHHHHHHHHHHGGGGGHHHHHHHHHGGHHHGGGGGGGHHHHHHGHHHHGGGGHHHHHHHHHHHHHHGGGGGGGGEGFGGGFGGGGGGGGGGGFBFFFFFFBBBBFFFFFFFFFFFFFFFFFFFFFFBFFFFFFFFFF
@M05620:37:000000000-D9766:1:1101:19360:5939 1:N:0:94
AGTGCCAGCTCTCAATCGCACAGGGGACCCAGGGCCTGGCCCCTCCATCCAGAAAACCTATGACCTCACCCGCTACCTGGAGCACCAACTCCGCAGCTTGGCTGGGACCTATGTGAGTATCCAGCGTAGGAATCTGGGAGTTGGGGAGGAGTGAGGAGTTGGGGAAAGACAGTCCTAACCGTGGAGGGTTCTGGTAAATGATGGGGTGAGGAGGGGCTCTTTGGCTCCCACCAGTCCCCCTGTATGGTCTA
+
ABBBBFFFBFFFGGGGGGGFGEGHGFGGGEFGGGGGGGHHHHGHGGHHHHGHHHHHHGHHHHHHHHHFHHHGGGGGHHHHHHHHHHHHGHHHGGGEGFFGGGHCGGGHGFHHHHFHHGHHHHGGHGGGGGHHHHHHHHHGGFHHGGGGFGGFFFGHHGHHHG?DEGGHHHHHHHHHHHFHFAEGGGGG;FGGGG9FFGGFGGGGGGFFFFFFFFFFFBFFFFFFFBFFEFFFFFFFFFFDFFF/:FFF/FF
@M05620:37:000000000-D9766:1:1101:13700:5950 1:N:0:94
ACCACACCTTCTACAATGAGCTGCGTGTGGCTCCCGAGGAGCACCCCGTGCTGCTGACCGAGGCCCCCCTGAACCCCAAGGCCAACCGCGAGAAGATGCCCAGGTGAGTGGCCCGCTACCTCTTCTGGTGGCCGCCTCCCTCCTTCCTGGCCTCCCGGCGCTGCGCCCTTTCTCACTGGTTCTCTCTTCTGCCGTTTTCCGTAGGACTCTCTTCTCTGACCTGAGTCTCCTTTGGAACTCTGCAGGTTCTA
+
BBBBBBBBFFFFGGGGGGDGGGHHGGGAAEHFGFFGDGEFGHHHHGGGEFGFFHHHHHHEEGFGGGGGGGGHHHGGGGGHGHHHGGGGGGCGGGHFHFHHHHHGFHHHHHGGHHGGGGGHHHFGHHHHDGDGFCCCAGHGHHFEBFGFGGFGFGGGG--9@AFFFFFFFFFFFFFFFFFBFFFBBFFFBFFFFDDDFFFFFFFFFFFEBBFFFFBBBFFFFFF9BFF/FFBFFFFFFFFFFFFFFFFFFFF
@M05620:37:000000000-D9766:1:1101:11332:5954 1:N:0:94
AGTGCCAGCTCTCAATCGCACAGGGGACCCAGGGCCTGGCCCCTCCATCCAGAAAACCTATGACCTCACCCGCTACCTGGAGCACCAACTCCGCAGCTTGGCTGGGACCTATGTGAGTATCCAGCGTAGGAATCTGGGAGTTGGGGAGGAGTGAGGAGTTGGGGAAAGACAGTCCTAACCGTGGAGGGTTCTGGTAAATGATGGGGTGAGGAGGGGCTCTTTGGCTCCCACCAGTCCCCCTGTCTGGTCTA
+
BBABB5FFBFFFGGGFGGGGGGGGGGEFGGHFFFFGGGHHHHGHGGGGHHFHHGHHHGHHHHHHGHHHHHHGGEGGHGHHFFFGHHHHGHHHEGGGGHHHGHHGGGHHGHHGHHHHHFHHHHHHHGCFGGHHHHHHHHHGGHHHGGGGGGGHHHHHHGGHHHGGGGGHHHHHHHHHHHHHGACFGGGGCFGGGGCGGGGGGFGGGGFFFFFFFFFFFFFFFFFFFFFEFFFFFFFFFFFFFFFFFFFFFFF
@M05620:37:000000000-D9766:1:1101:7034:5954 1:N:0:94
ACCACACCTTCTACAATGAGCTGCGTGTGGCTCCCGAGGAGCACCCCGTGCTGCTGACCGAGGCCCCCCTGAACCCCAAGGCCAACCGCGAGAAGATGCCCAGGTGAGTGGCCCGCTACCTCTTCTGGTGGCCGCCTCCCTCCTTCCTGGCCTCCCGGCGCTGCGCCCTTTCTCACTGGTTCTCTCTTCTGCCGTTTTCCGTAGGACTCTCTTCTCTGACCTGAGTCTCCTTTGGAACTCTGCAGGTTCTA
+
ABBBAABBFFFFGGGGGGBGGGHHGGGEHGHHHGGGGGGGGHHHHGGGGGGGHHHGHHHGGGGGGGGGGGGHHHHGGGGHGHHHHGGGGGCDGGHFGGHHHH<?GHH0GHGGHH@GGGGHHHHHHFHHFHDHHGGGGGHGHHGHGGGGGGFGGGGGGB9-;-@DFFFFFFFFFFFFFFFFFFFFFFFFBFFFFFDFFFFFFFF.AFFFFFFFFFBFFFFFFFF:.;F;FFFFFFFFFFFFFFFFFFFFFFF
@M05620:37:000000000-D9766:1:1101:8297:5959 1:N:0:94
AGTGCCAGCTCTCAATCGCACAGGGGACCCAGGGCCTGGCCCCTCCATCCAGAAAACCTATGACCTCACCCGCTACCTGGAGCACCAACTCCGCAGCTTGGCTGGGACCTATGTGAGTATCCAGCGTAGGAATCTGGGAGTTGGGGAGGAGTGAGGAGTTGGGGAAAGACAGTCCTAACCGTGGAGGGTTCTGGTAAATGATGGGGTGAGGAGGGGCTCTTTGGCTCCCACCAGTCCCCCTGTCTGGTCTA
+
BBBBAFFFBFFFGGGGGFFFGGHH2EEEFGHHGGGGGGHHHHGHGGHHHHHHFHHGHGHGHHHHHHHHHHHGGEFGHHHHHHHGHHHHGHHHGGGGGHHHGHHGGGHHGHHHHHFHHGHHHHHHGGEGGFFHHGHHHHHGGHHHGGGGGGGHHFHHHGHGHHGGGGHHHHHHHHHHHHHHGEFGGGGGEGFGGGFGGGGGGFGGGGFFFFFFFFFFF9EFFFFFFFFFFFFFFFFFFFFFFEFFFFFFFFB
@M05620:37:000000000-D9766:1:1101:21155:5999 1:N:0:94
GAGGCTGGCTTGGAAGAACATAATAGACTAAGGGAACAGTTCCTCCTTGAACTGGACAAATTTCTTGACCCGCTTACTGAAGCTGAAACACCTGAGAATGGTTCAGACCTATATGAGTAAGCAAAGTAGCAAACAAGAAGTTAAGGAAGAAAAAGACGTTAGGAAACAACAGTACTAAACGTAGAGAGTTCTGGTAAATGATGGGGTGAGAAGGAACTCTATAGCTCCCACCAGTCCCCCTGTCTACTCTA
+
>1>>>>B>1BB>A1BB1BA0BBDDG3113A1BB00000BD2DB2ABBB111B1B0BA100111DAADDBBB//AB/BD2DBBBBB1BB@0>?0B001B@B1BB1@@BB/@BG122BB2>111>0BBB2212>100/<00<1B22B110B00000//@/</0/011000///??F?1@F11.000.11<1>1>F00=DDDG0<GCHCGGAH00/../:0:;000:;90;;;FGGFC90/9;-.;B00000;;
@M05620:37:000000000-D9766:1:1101:22857:6022 1:N:0:94
AGTGCCAGCTCTCAATCGCACAGGGGACCCAGGGCCTGGCCCCTCCATCCAGAAAACCTATGACCTCACCCGCTACCTGGAGCACCAACTCCGCAGCTTGGCTGGGACCTATGTGAGTATCCAGCGTAGGAATCTGGGAGTTGGGGAGGAGTGAGGAGTTGGGGAAAGACAGTCCTAACCGTGGAGGGTTCTGGTAAATGATGGGGTGAGGAGGGGCTCTTTGGCTCCCACCAGTCCCCCTGTCTGGTCTA
+
ABBBADFFBFFFGEGGGFGCEEGHFEFGGGFHGEGFFDHFHHGHGGGHHHFHBGHGHGHHHDHHHHGHHHHEGGGGHHHFHGGFGHFHGHHHGF>EGGHHGGHEDEGHGHHHHHHGHHHHHHHHHGGGGGHHHHHHHHHGDHHHGGGGGGGHHHHHGGHHHHGCFGHHHHHHHHHHHHHHGGGGGGGGCFGGGGFGGGGGGGGGGGFBFFFFFFBBBBFFFFFFFFFEFFFFFFFFFFEDBFFFFFFFBFB
@M05620:37:000000000-D9766:1:1101:23578:6022 1:N:0:94
AGTGCCAGCTCTCAATCGCACAGGGGACCCAGGGCCTGGCCCCTCCATCCAGAAAACCTATTACCTCACCCGCTACCTGGAGCACCAACTCCGCAGCTTGGCTGGGACCTATGTGAGTATCCAGCGTAGGAATCTGGGAGTTGGGGAGGAGTGAGGAGTTGGGGAAAGACAGTCCTAACCGTGGAGGGTTCTGGTAAATGATGGGGTGAGGAGGGGCTCTTTGGCTCCCACCAGTCCCCCTGTCTGGTCTA
+
>>A>ADDFAFFFG1BFG1A1A000AABEEEAFFEEBAABFGHEHGGHH1BBF1FGFGFFHH12FGGHHHHHGGGGGHHFBBGB?FG0FE>FGEE/EE>GHEHGF?<FGCHHHEHGDFFGFHFGHHGBEB?FGEHHHHHFG?CFHGG<C>ECGHGGGHACGFE<-CFECGBHHFHHHGHFHGEFGGGGG.;9FFFCFFFF0FBFFEGF@EFFFBB@@@@FFFFBFB;B?EBA?E-BFFFF-@?FFFBBF:/B
@M05620:37:000000000-D9766:1:1101:13627:6074 1:N:0:94
AGTGCCAGCTCTCAATCGCACAGGTCTGACCTCCCGCGCCTACTCCGCCTCTCCTATGCGGTCCCCCCCTAGAAACAAAGCAAAACTCCACCAGCTGACCCAGGTGAGTGTCACGCTCCCTCTTCTGGTGGCCTCCTCCCTCCTCCCTGGCATCCCGGAGCTGCGCCCTTTCTCACTGGTTCTCTCTCCTGCCGCTTTCCGTAGACCTCTCTTCTCTAACCTGAGTCTCTTGTGAACCTCTCAAGATCCTA
+
A>>AAFF11CFFGGGFFGCAGC00A1DB1BFGGGFA0/AAB/0A1B//AABF00BBDBB/AE//>B///>/B1BGHFG00>B0BB01B1B0</B?<<BB00/?/B11BB<B>21<@//</00011<F<F0/001</>F0.><.00></0<./<</CC-;-:.//-@C--;00009F0B/0000099C0;0//.;-;:-//A/---99;9B/B9;B;//;9-;-:-//;//:;9////-9:////////9//
@M05620:37:000000000-D9766:1:1101:15274:6077 1:N:0:94
ACCACACCTTCTACAATGAGCTGCGTGTGGCTCCCGAGGAGCACCCCGTGCTGCTGACCGAGGCCCCCCTGAACCCCAAGGCCAACCGCGAGAAGATGCCCAGGTGAGTGGCCCGCTACCTCTTCTGGTGGCCGCCTCCCTCCTTCCTGGCCTCCCGGCGCTGCGCCCTTTCTCACTGGTTCTCTCTTCTGCCGTTTTCCGTAGGACTCTCTTCTCTGACCTGAGTCTCCTTTGGAACTCTGCAGGTTCTA
+
BBBBBBB3CFFFGGGGGG5BGFHHGFEAAEHGGFFE?EGFDHHHHGGGDEGGFHGHHHHGGECEGGGGGGGGFGHGGDEHGHHFHGFEFF<BCGHEGHHHHGHEGHHFGHGGHHGGGGGHHHHHHHHHHHFHHGFGGGHGHHGHHGGGGGGGGGGGGG9ADDFFCFFFFFFFFFFFFFFFFFFFFFFFFFFFFFAFFFFFFFFFFFFFFFFFFFFFFFFFFFFFFFFBFFFFFFFFFFFFFFFFFFFFFFF
@M05620:37:000000000-D9766:1:1101:23179:6084 1:N:0:94
ACCACACCTTCTACAATGAGCTGCGTGTGGCTCCCGAGGAGCACCCCGTGCTGCTGACCGAGGCCCCCCTGAACCCCAAGGCCAACCGCGAGAAGATGCCCAGGTGAGTGGCCCGCTACCTCTTCTGGAGGCCGCCTCCCTCCTTCCTGGCCTCCCGGAGCTGCGCCCTTTCTCACTGGTTCTCTCTTCTGCCGTTTTCCGTAGGACTCTCTTCTCTGACCTGAGTCTCCTTTGGAACTCTGCAGGTTCTA
+
AAA@AAAAFFFFGGGGFGG1F1FEEBAEHEHHCFGGGGGCGHHHHGGGFGGGHHHFHHHGGGGGEEEGGGGHHGHGGGGH/CHHEFE<CCCCCFHHB1FHHHHAF?DHHECFHC<CCCCHHHHFHDDG0<<EF-?C?EGGHHCHBFFGBFFFBF99.-9-AGGG@@F@?/;FFB/FFFFFBFFFFFFFFFFBF@BFFFFFFFF-9BFFFF/;BFFFFF:FFFFFBFFFFFFFFFFFFFFFF//BFFAFFFB
@M05620:37:000000000-D9766:1:1101:25654:6104 1:N:0:94
GAGGCTGCTTTGGAAGAAACTGCTACACCACGGCACCCAGATCCCGAGAACCCGCATGTGTTCTTTAGTCAGTTAAGCGAAGCTCAAATAACGTCCCATGGTTGCCACCCGACAGGACAGACTCCTCGAAGACTCCCAGGGCGTCAAAAAGCTGCTGCAAACAAGGCCAATAAGTCAGGCCTTTCCGCTTTAGCACTCTTGTGGATCCAATTGCCACATTCTCAGCATATGTACTTGTAAATGACCAACCA
+
BBBBBBFBFFFFGGGGGBFGB545D5A4AB42AEEEC?AA2BF3222A01B11A00A1AD53@@B55B55555555@3>BE/>3333B44BFE1?//BBF3BFEB3B30?///<//B/?/0@1@FGF/EHFD0DFCFF1F<C->>><11<.<G0/00</<=CA.:::.:.;;C0;<:;/CA/90;;;ED..B0;;C9BF0;BBDFB9F9C0;:99//./;;9B//BBF/;99;9BFBBBBFFFFBBB.;.;
@M05620:37:000000000-D9766:1:1101:10204:6126 1:N:0:94
ACCACACCTTCTACAATGCGCTGCGTGTGGCTCCCGAGGAGCACCCCTTGCTGCTGACCGAGGCCCCCCTGAACCCCAAGGCCAACCGCGCGAAGATGAGGCGAGTGGCTCGCTGCCTCTTCTGGTGGCGGACCCCCTCCTTCCTGACCTCCCGGCGGTGCGCCCTTTCTCCCTCTTTCTCTCTTCTGTCGTTTTCCGTCGGACTTTCTTCTCTGTCTTGCGTGTCCCTGTGAATCCCTCCGGTTGTGGTT
+
AAAAA?A>BBCFFGGF3FBEGCECEAA0A0FGCABA/EE/AGFGHGG/00BGFHFB1FB//>?EG/EEGE>01BFEGC/GE/GG<FACGG/<<CC?1<11</<->AGFG<C@-<..;0:C0GCG:0:E.-;-;-;.;-C.9F0/;B/B///---;-;-9;---;@@/BFFFFFF--9;/99BFFB/BF//;9A-://;F---;--9;;FFF/FFF9:/9;:-;--9;;B///;9/:B;/9-;;-:-:----
@M05620:37:000000000-D9766:1:1101:16649:6133 1:N:0:94
ACCACACCTTCTACAATGAGCTGCGTGTGGCTCCCGAGGAGCACCCCGTGCTGCTGACCGAGGCCCCCCTGAACCCCAAGGCCAACCGCGAGAAGATGCCCAGGTCAGTGGCCCGCTACCTCTTCTGGTGGCCGCCTCCCTCCTTCCTGGCCTCCCGGCGCTGCGCCCTTTCTCACTGGTTATCTCTTCTGCCGTTTTCCGTAGGACTCTCTTCTCTGACCTGAGTCACCTTTGGAACTCTGCAGGCTCTA
+
@BBBBAABFFFFGGGGGGGFGFHFEBEEHGHHGGGGGGGCGHHHHGGGGGGGHGHHHHHGGGGGGFEGGGGEHFGGGGGHGHHEGGEEFGDCCDHHHFGHB2F/1110?10?0<---<@011<0D0<0G/.C.-;:CAGA//:/C:F09F.90.9CE----:;;-BFFFB/9BF/;B/BF//9;99FFFFBF/9.:/9B/:B.9AF//99999/B///9/B/./;/B/9;F/FF////;/BB///..../;
@M05620:37:000000000-D9766:1:1101:18059:6157 1:N:0:94
GAGGCTGCTTTGGAAGAAACTGATAGGCTACGGCAAAACTTGCTTAAGGGCCCGGGGAAGAATGTCGCGCACTATAGCGAAGCTGAAATACCGGCTAATGCTTGACAACAACCTACCCGTAAGGAAAGCCTCCTAGAAGACAACAAGGGATTAAAAGAGCTGATGAAACAATGGCAAGTAAGTAAAGCATTTACCCTTCAGCACTCTTGTGGATCCAATTGAACAATTCTAAGCATTTGTACTTGTAACGG
+
AAAAAAFAFFFFGGFGGGGGG1F3D3A11B0BEEEGHG0111D1BB1D10BB///A/A/BB0111D///>>//112@1>EE/>F111B211B/EE//BFG1B2BFGHB/?///0@@@@?///?11?F0????<F<1<==<000.><C..<//<0<00<<<0/<;:;00:/;00:/:<;;0;009;00=9000000;9;/0000;0;BFF009;099/;;9;9;FB9//9;//9;F9FFF/9B:;9/9;/-9
@M05620:37:000000000-D9766:1:1101:26109:6163 1:N:0:94
ACTGCCACTTATCAATCTACAGCCCGGCCCCGGCCCACCGCGCTCCAGCGCCCACGACTGATCGCCACCCCCTAACTCGTAGCACAAATGACGTCTTTTGCGTGGCAACCACCCCAGCAACGCGCCTAGAAGACTCCCACGGCGTCAACACGCAGATGAAACCCTAGCAAGTAAGACAATCCCTTCCGCGTTAGCACTACCATAGCTCCAATTGCCCCAATCTCAGCATTAGGACTTGTAACTGACCCGAC
+
>>>>A11BBD1@1BB3E1BF1A1B0AAAAE0AEGECF/////A///BB0>E/>BFE/>?EC2B/????0?>>>?><1B?B?/?2B00B1B1BB/?0?@??D<CC/<??FGEC//><.0>>0----<../0:0:/;:C.:.-;-9-9..00..;--99B/B/;A---9999-9;BB/9B-/9-///-/;;--9--/9F///-/////;//;;//9;9;9A--9/9:9/99:/;/:9BF////9//;9/9---
@M05620:37:000000000-D9766:1:1101:7034:6176 1:N:0:94
ACCACACGTTCTACAATGCGCTGCGTGTGGCTCCCGAGGAGCACCCCGTGCTGCTGACCGAGGCCCCCCTGAACCCCAAGGCCAACCGCGCGAAGATGAGGCGCGTGGCCCGCTCCCTCTTCTTGTGGCGGCCTCCCTCCTTCCTGCCCTCCCGGCGCTGCGGCCTTTCTCCCTTGTTCTTTCTTCTGCCGTTTTCCGTCGGAGTATCTTCTCTGCCTTGCGTCTTCCTCTGCGTCCCTCCGGTTGTTGAT
+
AAABBAB>BBCAGGGGGGCGGE22A2E2B2FGH2BE22A0BAGGGAE0ABEFFGFHBGG0>/>@FFEGCE??GGFAF<ECFHEG?FFGGGBD/<</?111</><-<-<-<<@D--;:C:/<CC;000A.-;:B.CFEFFFFFFB///;.;:DA.-9@-;BD--;@.9BBFBFFB/;;9/B:;BBFFF/99;99;A/9;:FB<B-;/;9BFFFBB99B//BF-A-9.;/:/;//-.-;:;B.9--9-;..//
@M05620:37:000000000-D9766:1:1101:19404:6177 1:N:0:94
AGTGCCAGCTCTCAATCGCACAGGGGACCCAGGGCCTGGCCCCTCCATCCAGAAAACCTATGACCTCACCCGCTACCTGGAGCACCAACTCCGCAGCTTGGCTGGGACCTATGTGAGTATCCAGCGTAGGAATCTGGGAGTTGGGGAGGAGTGAGGAGTTGGGGAAAGACAGTCCTAACCGTGGAGGGTTCTGGTAAATGATGGGGTGAGGAGGGGCTCTTTGGCTCCCACCAGTCCCCCTGTCTGGTCTA
+
AAAABFFFBFFFGGGGGGGGGGHGGGGGGGHHFGGGGGHHHHGHGGHHHGHHFHHHHG3CGHFHHHHHHHHGGE@EHHHHFGHHHHGGEHHHGGEGGHGHGHHGGGGHGHHHHHHHHHHHHHHHHGGGGGHHHHHHHGHGGHHHGGGGGGGHHGHHHFHHHHGGGGHHHHHHHHHHHCHHGGGGDGGGEGGGGGGGFGGGGGGGGGFFFFFFFFFFFFFFFFFFFFFFFFFFFFFFFFFFFFFFFFFFFFF
@M05620:37:000000000-D9766:1:1101:21919:6190 1:N:0:94
ACCACACCTTCTACAATGAGCTGCGTGTGGCTCCCGAGGAGCACCCCGTGCTGCTGACCGAGGCCCCCCTGAACCCCAAGGCCAACCGCGAGAAGATGAGGTGAGTGGCCCGCTCCCTCTTCTGGTGGCCGCCTCCCTCCTTCCTGGCCTCCCGGCGCTGCGCCCTTTCTCCCTGGTTCTCTCTTCTGCCGTTTTCCGTAGGACTCTCTTCTCTGCCCTGAGTCTCCTTTGGAACTCTGCCGGTTCTCGAT
+
AAAAAAAAFFFFFGGGDGGGGFHHGEEAAAGHEFFEEEGACHHHHGGGCEGGHHGHHHHGGGGGGGGGGGFHFGHGGGGHGGHH/FGGGGCCGAGHFDFHH0?1FGGFFFHGGGGGGHHHHHHHHGFGHGCGGCGHGHHGHHHHHGFGGGGGGGG@@GG@F@@F@@FFFFF/FF/ABBFFFFFFFFFFFF@;AFFFFFF-A?FFFFFFFFFFFFF/FFFF-BBFFFFFFFFBF/BBF9BB9@@@BEFFFFF
@M05620:37:000000000-D9766:1:1101:21943:6197 1:N:0:94
AGTGCCAGCTCTCAATCGCACAGGGGACCCAGGGCCTGGCCCCTCCATCCAGAAAACCTATGACCTCCCCCGCTACCTGGAGCACCAACTCCGCAGCTTGGCTGGGACCTATGTGAGTATCCAGCGTAGGAATCTGGGAGTTGGGGAGGAGTGAGGAGTTGGGGAAAGACAGTCCTAACCGTGGAGGGTTCTGGTAAATGATGGGGTGAGGAGGGGCTCTTTGGCTCCCACCAGTCCCCCTGTCTGGACTA
+
>>AAABDFAFFFGGGGGFFFECGHFFEGFG2GGEEGGFGFFGGCEFHFFH3G3GFGHGHEH35DGGH1FFGGGG>EGGHF2FG?GHFFEEHHGF/EEFHHGEG?<DFHGE2DB33BFH2F2GGHHG?A/<<FCGHGHFFEA0FGGGFDGA.GHFBFHEHFHGGCADGGBGC:GFFB9B/FDEECD?DG.9CFFFG00BFFFFFFF.D=EA.FD?=9-9EFFFF/9BFEFFADFAFFFFFA9AFFFBF/;B:
@M05620:37:000000000-D9766:1:1101:25354:6229 1:N:0:94
ACCACACCTTCTACAATGAGCTGCGTGTGGCTCCCGAGGAGCACCCCGTGCTGCTGACCGAGGCCCCCCTGAACCCCAAGGCCAACCGCGAGAAGATGAGGTGAGTGGCCCGCTACCTCTTCTGGTGGCCGCCTCCCTCCTTCCTGGCCTCCCGGCGCTGCGCCCTTTCTCACTGGTTCTCTCTTCTGCCGTTTTCCGTAGGACTCTCTTCTCTGACCTGAGTCTCCTTTGGAACTCTGCCGGTTCTCGAT
+
?ABBBBBBFFFFGGGFGGFGGGHCGEGBGDHHHGGGGGGCGHHHHGGGGFGGFGHHHHHGGGGGGGGGGGGHHHGGGGEHGHHHHGGGGG<B?DFHFHHHHHHGGGEFGHHGGGCGHHHHGHHHHDGDHHGGGGGHGHHGHHHHFFFGGGGGGG?-=?FGDFFFFFFFFFFFFFFF;FFFFFFFFFFFFFFAFFFFFFB.ADFFFFFFFFFFFFFBFFFFBFFFFFFBFF/FBFFFFFFF/;BBFFF/EBB
@M05620:37:000000000-D9766:1:1101:18920:6237 1:N:0:94
AGTGCCAGCTCTCAATCGCACAGGGGACCCAGGGCCTGGCCCCTCCATCCAGAAAACCTATGACCTCACCCGCTACCTGGAGCACCAACTCCGCAGCTTGGCTGGGACCTATGTGAGTATCCAGCGTAGGAATCTGGGAGTTGGGGAGGAGTGAGGAGTTGGGGAAAGACAGTCCTAACCGTGGAGGGTTCTGGTAAATGATGGGGTGAGGAGGGGCTCTTTGGCTCCCACCAGTCCCCCTGTCTGGTCTA
+
BCABBFFFCFFFGGGGGGGGGGHGGGGGGGHHGGGGGGHHHHGHGGHHHHHHHHHHHGHHHHGHHHHHHHHGGGGGHHHHHHHHHHHHGHHHGGGGGHHHGGHGGGHHGHHHHHHHHHHHHHHHHGGGGGHHHHHHGHHGGHHHGGGGGGEHHHHGHGHHHHGGGGHHHHHHHHHHHHHHGGGGGGGGEFGGGGGGGGGGGGGGGGFFFFFFFFFFFFFFFFFFFFFFFFFFFFFFFFFFFFFFFFFFFFB
@M05620:37:000000000-D9766:1:1101:6437:6250 1:N:0:94
AGTGCCAGCTCTCCATCGCACAGGGGACCCAGGGCCTGGCCCCTCCATCCAGAAAACCTATGACCTCACCCGCTACCTGGAGCACCCACTCCGCAGCTTGGCTGGGACCTATGTGAGTATCCAGCGTAGGAATCTGGGCGTTGGGGCGGAGTGAGGCGTTGGGGAAAGCCAGTCCTAACCGTGGAGGGTTCTGGTAAATGATGGGGTGAGGAGGGGCTCTTTGGCTCCCACCAGTCCCCCTGTCTGGTCTA
+
>A1>>DFFAFFFG1FFFEE1E?GCG0AEFAFF0BEABBGHFHGHGGHHHGHGFFHCHGBHFEGHHFFGHHHEE>EEHHGGBBGHHH/?EGHFEECEEHBBEGHGGGHHGHBGHHHFHHHHHH2FHCE/>E1FGHFHGH/>CCGHGG.@C-;EF0=F.AFGGGGG..;F/;BFFFFFFFFF@FF@AEF@BFFFFFFBBFFF9FFFFFF@FFFFFF@@?@FFFFFFFFFFF-FBEFFFFFFF@FFFFFFFFFB
@M05620:37:000000000-D9766:1:1101:20594:6300 1:N:0:94
AGTGCCAGCTCTCAATCGCACAGGGGACCCAGGGCCTGGCCCCTCCATCCAGAAAACCTATGACCTCACCCGCTACCTGGAGCACCAACTCCGCAGCTTGGCTGGGACCTATGTGAGTATCCAGCGTAGGAATCTGGGAGTTGGGGAGGAGTGAGGAGTTGGGGAAAGACAGTCCTAACCGTGGAGGGTTCTGGTAAATGATGGGGTGAGGAGGGGCTCTTTGGCTCCCACCAGTCCCCCTGTCTGGTCTA
+
>>1>>1@FAFCFBGGGDAFCE?GEFGCE?0AGAE0AFCGF0FEGFGGHDGC1F0EGHCCGGHEHHFGHHHHEE@EEHFGFGFHHHEHCF0GFFC@E?0FGCHHC/EFHGHHG1B2>GHGHHBGHHGFGGGHHGHHH1?FFC0?F/@FCCFGHFB0CF.CGH/-:CEHHGHHHCHHHHHFG?EGGGGGGGGGGGGBFGGGGGGGBEGF?EFFFBB;@--EFFF/BBF/EFFFFFFFFFFFB@FFFFFFBFFF
@M05620:37:000000000-D9766:1:1101:22946:6322 1:N:0:94
ACCACACCTTCTACAATGAGCGGCGTGTGGCTCCCGAGGAGCACCCCGTGCTGCTGACCGAGGCCCCCCTGAACCCCAAGGCCAACCGCGAGAAGATGAGGTGAGTGGCCCGCTCCCTCTTCTGGTGGCCGCCTCCCTCCTTCCTGGCCTCCCGGAGCTGCGCCCTTTCTCACTGGTTCTCTCTTCTGCCGTTTTCCGTAGGACTCTCTTCTCTGCCCTGAGTCTCCTTTGGAACTCTGCAGGTTCTCGAT
+
ABBBBAAAFFFFGGGGDGGGFEFGGFGEFGFHHGGGGGGEFFEEHGGGDFFC@FG@GEEEE@/EF1@EEEEBF3F/<??FEFA/GFF?@BDGCFG1111?0FGH0FGGGHHGGG-CEHHHHHHHGGGDGHFGAGGGGGFDGGGGFFGFGGGFGGB-9;ABFFDDFFFFFFFFFFFFFFFFFFFFFFFFFFFDDFFFFFBFDAFFFFFFFFFFFFF/BEFFFFFFFFFFFFFFFFFFFFFFBFFFFFFBFF;
@M05620:37:000000000-D9766:1:1101:14524:6339 1:N:0:94
ACCACACCTTCTACAATGAGCTGCGTGTGGCTCCCGAGGAGCACCCCGTGCTGCTGACCGAGGCCCCCCTGAACCCCAAGGCCAACCGCGAGAAGATGCCCAGGTGAGTGGCCCGCTACCTCTTCTGGTGGCCGCCTCCCTCCTTCCTGGCCTCCCGGCGCTGCGCCCTTTCTCACTGGTTCTCTCTTCTGCCGTTTTCCGTAGGACTCTCTTCTCTGTCCTGAGTCTCCTTTGGAACTCTGCAGGTTCTA
+
BBBBBBBAFFFFGGGGDG5BGFHHGFEA4AGHHGFGCGG2AHHHHGGGAEGGEHFHHHFFEE?EGGGGGGEHHHHGGGGHGHHHEFFGGG/B@AGFDGHHHHHGHHHGGDFFHHGGGGGHHHHHHHFFHHGHHGGGGGHGHGGHHGGGGGEFGGGGGG-;@BBFBBFBBFFFFFBFFFFFFFFFFFFFFFFFFBDFFFFFFFFFFBFFFFFFFFFFFB9;BFF;.FFBFFBFFFBBFFFFFFFFBFFFFF/
@M05620:37:000000000-D9766:1:1101:15497:6378 1:N:0:94
ACCACACCTTCTACAATGAGCTGCGTGTGGCTCCCGAGGAGCACCCCGTGCTGCTGACCGAGGCCCCCCTGAACCCCAAGGCCAACCGCGAGAAGATGCCCAGGTGAGTGGCCCGCTACCTCTTCTGGTGGCCGCCTCCCTCCTTCCTGGCCTCCCGGAGCTGCGCCCTTTCTCACTGGTTCTCTCTTCTGCCGTTTTCCGTAGGACTCTCTTCTCTGACCTGAGTCTCCTTTGGAACTCTGCAGGTTCTA
+
CCCCCCCCFFFFGGGGGGGGGGHHGGGGHGHHHGGGGGGGGHHHHGGGGGGGHHHHHHHGGGGGGGGGGGGHHHHGGGGHGHHHHGGGGGGGGGHHHHFHHFHGGFGHHFGGHHGGG?FHHHHHGHFHF<EHHGGGGGHGHHGHHGGGFGFGGGGGDC--;CBFAGFFFFFFEBFFFFF0FFFFBBFFFFFFFFDFFFFFBFFFFFFFFFFFFFFFFFFFFF/;BFFFFFFFF0FFFFFFF0FFFFABFF:
@M05620:37:000000000-D9766:1:1101:9116:6384 1:N:0:94
GCTGCTGCTTTTGAATTAACTGACAAGCCCGGGACCAAAGATCGGAAGAGCACACGTCTGAACTCCAGTCACTAATGCGCATCTCGTATGCCGTCTGCTGCTTGTAAACGACGCCTCAACTTTCGTCACCAAGCTGCTTCCCCCGTAGCACGTACGAGCGGCGTTTCCGCATTCTCACTCTTGTGGCTGCCCTTGAACCCTTCTGAGCATTTGTCCTTGTCCGTGTCCCGCCAGGGACACCGGCTTGGCCG
+
1>>>AB1BBFB1BABBABBBAA111BABFAAEE0A0/BABFFFE/BFE00B1BCG/BB0F1DFBG1E1BFD@FFFBF1??>//1BFC>0>BFE//0/1BBF1B1BB2B1/?////0/1BB2<21?@/?/11?0?FGC11<?<F/-<->.11-<<.<..<-;--;99/0.:-:;F000;9FFGFC0C9:--;-/B-BFFEB-;-;//:/:99/;;//;9;99;-;-9;:/-@@@?---9-:--9-;-;-9/-
@M05620:37:000000000-D9766:1:1101:15485:6395 1:N:0:94
ACCACACCTTCTACAATGAGCTGCGTGTGGCTCCCGAGGAGCACCCCGTGCTGCTGACCGAGGCCCCCCTGAACCCCAAGGCCAACCGCGAGAAGATGCCCAGGTGAGTGGCCCGCTACCTCTTCTGGTGGCCGCCTCCCTCCTTCCTGGCCTCCCGGCGCTGCGCCCTTTCTCACTGGTTCTCTCTTCTGCCGTTTTCCGTAGGACTCTCTTCTCTGACCTGAGTCTCCTTTGGAACTCTGCAGGTTCTA
+
BBCBBCCCFFFFGGGGGGGGGGHHGFGBAEHGHGGGGGGGFHHHHGGGGGGGGHGHHHHFGGGGGGGGGGGHGHHGGGGHGHHHHGGGGG@DGGHHHHHHHHHGHHHHHHGGHHGGGGGHHHHHHHHGHHGHHGGGGGHGHHGHHGGGGGGGGGGGGD-:AFFFFFFFFFFFFFFFFFFFFFFFFFFFFFFFFFDFFFFFFFFDFFFFFFFFFFFFFFFFFFFFBFFFFFFFFFFFFFFFFFFFFFFFFFF
@M05620:37:000000000-D9766:1:1101:22044:6405 1:N:0:94
ACCACACCTTCTACAATGAGCTGCGTGTGGCTCCCGAGGAGCACCCCGTGCTGCTGACCGAGGCCCCCCTAAACCCCAAGGCCAACCGCGAGAAGATGAGGTGAGTGGCCCGCTACCTCTTCTGGTGGCCGCCTCCCTCCTTCCTGGCCTCCCGGCGCTGCGCCCTTTCTCACTGGTTCTCTCTTCTGCCGTTTTCCGTAGGACTCTCTTCTCTGACCTGAGTCTCCTTTGGAACTCTGCCGGTTCTCGAT
+
?A?AAAABFFFF5FFD5FFGFGHHEEEBG?GHHGGAFGGEGHHHEGGGGGGGHGHHGHHGGGGGGGGGGGGHHHHGGGGEGHHHHGGGGGDGGGHHHHEFGGCGCGBFFHHGGC-AGHH1GHHHHGHDHHCCCGGHGHHGHFFHGGFFGGGGGF-9@BGGF=BFBBFFFBFBFFFF/FBFFFFFFFFFFFBFFFFFFFF.AAFFFFFFFFFFFFF/9BFF/BFFFFFFFFBBBFFFFFBF/-@BFFFBEFB
@M05620:37:000000000-D9766:1:1101:11326:6477 1:N:0:94
ACCACACCTTCTACAATGCGCTGCGTGCGGCTCCCGAGGAGCACCCCTTGCTGCTGACCGAGGCCCCCCTGAACCCCAAGGCCAACCGCGCGAAGATGAGGCGGGTGGCTCGCTCCCTCTTCTGGTGGGGGCCTCCCTCCTTCCTGACCTCCCGGCGCTGCGGCCTTTATACCTTTTTCTGTCTTCTGCCGTTTTCCGTCGGACTGTCTTCTCTGTCTTGCGTTTTCCTATGACCCCCTCCGGTTTTGGAT
+
AAAAAAA>1BBDGGGA3FBAECGGGAA000A/A/AA/EA//FGGHGG/00BFBGFEFGB//>/EG?EEG//BEGHGGCAGGEGHHG/<BCB<@CC/1?1FG<>-;;C?F:09?E..9CGGGGFGGFG.------99ABFBFFF//;/9/99;A-@---;-9@-9-:9F/99/;B//;9B9/;999/BF/99A9FE//;;F-@--;-;9BFBB/;F/;//9/-9;9-;99///;//-;99;9A@9:9;9-/;
@M05620:37:000000000-D9766:1:1101:11344:6482 1:N:0:94
ACCACACCTTCTACAATGAGCTGCGTGTGGCTCCCGAGGAGCACCCCGTGCTGCTGACCGAGGCCCCCCTGAACCCCAAGGCCAACCGCGAGAAGATGAGGTGAGTGGCCCGCTACCTCTTCTGGTGGCCGCCTCCCTCCTTCCTGGCCTCCCGGCGCTGCGCCCTTTCTCACTGGTTCTCTCTTCTGCCGTTTTCCGTAGGACTCTCTTCTCTGACCTGCGTCTCCTTTGGAACTCTGCAGGTTCTCGAT
+
CCCCCCCCFFFFGGGGGGGGGFHHGFGACEHHHGGGGGGGGHHHHGGGGGGGGHGHHHGGGFCGGGGGGGGHHGHGGGGHGHHHHGGFGGCFGGHGBHGHH2FGHHHGGHHGGG-AHHHHHHHHGGHGHHGGGDFHGHHGHHHHHHBFGGGGGGG-AGGGFFFFFFFFFFF/FFBFFFFFFFFFFFFFFFFDFFFFFFF.DFFFFFFFFFFFFFF/BFFF.@DBDFFFFFBFFFFFF//B/;FAFBF/;9;
@M05620:37:000000000-D9766:1:1101:18313:6483 1:N:0:94
ACCACACCTTCTACAATGAGCTGCGTGTGGCTCCCGAGGAGCACCCCGTGCTGCTGACCGAGGCCCCCCTGAACCCCAAGGCCAACCGCGAGAAGATGCCCAGGTGAGTGGCCCGCTACCTCTTCTGGTGGCCGCCTCCCTCCTTCCTGGCCTCCCGGCGCTGCGCCCTTTCTCACTGGTTCTCTCTTCTGCCGTTTTCCGTAGGACTCTCTTCTCTGCCCTGAGTCTCCTTTGGAACTCTGCAGGTTCTA
+
BBBABBBBFFFFGGGGFGBBG5GFGEEBAAGG3FFEAEEEDHHHHGGGDFGGGHGHHHGEEECGGDGGGGGBGCHGGGGHEEHHHGEEGGB@CDFF1FGGHGHGGGHHHHGFGHGGGCDHHHHGHHFHHHGHHGGGGGGGHHGHHGGGGEFGGGGGGG-@?BBFBBFBBFFFFF/BFFFFFFFFFFFFFFFFFBDFFFFFFFAFFFFFFFFFFFFFFF/:EFF.;FFBFFFFFFFFFFFFFFFFFFFFFF:
@M05620:37:000000000-D9766:1:1101:20046:6500 1:N:0:94
ACCACACCTTCTACAATGAGCTGCGTGTGGCTCCCGAGGAGCACCCCGTGCTGCTGACCGAGGCCCCCCTGAACCCCAAGGCCAACCGCGAGAAGATGCCCAGGTGAGTGGCCCGCTACCTCTTCTGGTGGCCGCCTCCCTCCTTCCTGGCCTCCCGGAGCTGCGCCCTTTCTCACTGGTTCTCTCTTCTGCCGTTTTCCGTAGGACTCTCTTCTCTGACCTGAGTCTCCTTTGGAACTCTGCAGGTTCTA
+
BBBBBBBBFFFFGGGGGGGGGGHGGGGEHGHHHGGGGGGGGHHHHGGGGGGGHHHHHHHGGGGGGGGGGGGHHHHGGGGHGHHHHGGGGGGGGGHGHHBGH2?F11<??<FEHH-<<@@GD<0DDD0D=/A<G-@DD:GGFCFCH0FB0B.FBAFF.@-;@A/:-ADF-BF/9/:F//B9F9B:/9:BBB/:FAAFFFFF.;A9DFFB9://BBBBB/:BFF.9.BB/9F/BF/;9F99//999BFAFBB/
@M05620:37:000000000-D9766:1:1101:20798:6523 1:N:0:94
ACCACACCTTCTACAATGAGCTGCGTGTGGCTCCCGAGGAGCACCCCGTGCTGCTGACCGAGGCCCCCCTGAACCCCAAGGCCAACCGCGAGAAGATGCCCAGGTGAGTGGCCCGCTACCTCTTCTGGTGGCCGCCTCCCTCCTTCCTGGCCTCCCGGAGCTGCGCCCTTTCTCACTGGTTCTCTCTTCTGCCGTTTTCCGTAGGACTCTCTTATCTGACCTGAGTCTCCTTTGGAACTCTGCAGGTTCTA
+
>AAAAAAAFFFFGGGCGGEADEG1EABBFEHHFGGFGGGCFHHHHGEGE/ECEA1GHCGGGGCGCE>EGGGGHFC>EGGHGGHFCFEEGCB@/<<GDGHHCGHAHGFH1?FFGHCCC-CC100=GF0<DGEHHG--:.:./CEHFBF90;C.09CF?-9AA.9F@@F@-BFFFFFFEFFFF/FFFFFFBFFFF@BFFFFF?FABBFFFFFFFF/BF/9/BFFB/9BFFFFBFF/BFFFFF/;BBFF-/9;9
@M05620:37:000000000-D9766:1:1101:13086:6530 1:N:0:94
AGTGCCAGCTCTCAATCGCACAGGGGACCCAGGGCCTGGCCCCTCCATCCAGAAAACCTATGACCTCACCCGCTACCTGGAGCACCAACTCCGCAGCTTGGCTGGGACCTATGTGAGTATCCAGCGTAGGAATCTGGGAGTTGGGGAGGAGTGAGGAGTTGGGGAAAGACAGTCCTAACCGTGGAGGGTTCTGGTAAATGATGGGGTGAGGAGGGGCTCTTTGGCTCCCACCAGTCCCCCTGTCTGGTCTA
+
>A1>AFB1>FFFF1G3AFFEEEGHFAEEABAAFAEA//FEEGGGGGHDAFEGD01BFEH1BGDHHGFGHFGGGE@EHHHFFGHHFE>?ECGHGFECEFFGEHFGCCCGGCBGHHHHHHHHFHGHH@?CCFHHGHHHGGAFCGHHCGGGGCCGHFGHHFGGFFGCCEEHBHHGHHHGHHGHGFE@?EGGGGGGGG9FFGGGGFFGGGF@FFFFFF?@@?FFFFEFFFFFFFFFFFFFFFFF@FFFFFFBFF9
@M05620:37:000000000-D9766:1:1101:17143:6532 1:N:0:94
AGTGCCAGCTCTCAATCGCACAGGGGACCCAGGGCCTGGCCCCTCCATCCAGAAAACCTATGACCTCACCCGCTACCTGGAGCACCAACTCCGCAGCTTGGCTGGGACCTATGTGAGTATCCAGCGTAGGAATCTGGGAGTTGGGGAGGAGTGAGGAGTTGGGGAAAGACAGTCCTAACCGTGGAGGGTTCTGGTAAATGATGGGGTGAGGAGGGGCTCTTTGGCTCCCACCAGTCCCCCTGTCTGGTCTA
+
>A>ABFFFBFFFFGGGGGGGGGHHGGGGGGHHGGGGGDHHHHGCFEHHHHHHHHHHHEHHHHHHHHHHHHHGGEGGHHHHGGGHHHHHGHHHGGGGGHHHGHHGGGHHGHHHHHHHHHHHHHHHHGFGGGHHHHHHHHHGGHHHGGGGGGGHHHHHHGHHHHGGGGHHHHHHHHHHHHHHGGGGGGGGCFGGGGFGGGGGGGGGGGFBFFFFFFBBBBFFFFFFFFFFFFFFFFFFFFFFBFFFFFFFFFF
@M05620:37:000000000-D9766:1:1101:5115:6536 1:N:0:94
GAGGCTGCTTTGGAAGAAACTCATAGATTACTGCAACAGTTCCCCCTGGACCTGGAAAAGTTTCTTGCCTGGCTTACAGAAGCTGAAACAACTGCCAATGTTCCTACATGATGCGATCCGTAATCAAATGCTCGTATAAGACTTCAATGGAGTAAAAGAGCTGAGCAAACAATGGCAGGTAATCCATTCAGTTGCTCTCTGTACCACTCTCGTATCTAATTTAAGAATCCTTAGCATTTGTACTGGTAATA
+
AAAAAAFAFFFFCFFBABGFFF1DAF1GHGGHGHGBH0BAGH2FGGEFGFGFHGF01B0GBFHGEGFFHH1ABFAGGGFAA1F1BFFFGCGFCEEGFFG1BB@DF211@2122B///??0?F//B111BB12B?/?0BB21BB>BBB2BBB0BFGE2@F0FGFG011@100<F11<0//?<FF<1>11>1111111>=<10=00=0<C=0<.<<<;00;00;0;00:C;0<0:;:0;;C0;0;99/;9C00
@M05620:37:000000000-D9766:1:1101:14175:6537 1:N:0:94
ACCACACCTTCTACAATGAGCTGCGTGTGGCTCCCGCGGAGCCCCCCGTGCTGCTGACCGAGGCCCCCCTGAACCCCAAGGCCAACCGCGAGAAGATGCCCAGGTGAGTGGCACCCCACCTGGTCTCGTCGCCGCCTCCCTCCTTCCTCGCCTCCCGGCGCCCCGCCCCATCGGACTGGTTCTCTCTCCTGCCGCTTTCCGCACGCCTCTCTTACCTGACCTGCGTCTCCTTTGCTACTCTGCAGATACTG
+
AAAAA>AAFFFFFGGBFGGBG5FGGGGGAEFGGFGE?EG00E1BEGGGEEEF3GGGHHHG/>/EFGGGGGGC3GHGGGDHGHHH/FDCGGGGA/G1=1D10<F.FG10<0.<<<.<-<<AF/.;0G0/:.--C9@G...9//;CFBGF0.;@DBFF.;@=B-----@B-../..;;-9.://9://///9//99-;DE/B..----.;9/:BBB/://;BB/..-;-.;/9//////;/////////////
@M05620:37:000000000-D9766:1:1101:15011:6539 1:N:0:94
ACCACACCTTCTACAATGAGCTGCGTGTGGCTCCCGAGGAGCACCCCGTGCTGCTGACCGAGGCCCCCCTGAACCCCAAGGCCAACCGCGAGAAGATGCCCAGGTGAGTGGCCCGCTACCTCTTCTGGTGGCCGCCTCCCTCCTTCCTGGCCTCCCGGAGCTGCGCCCTTTCTCACTGGTTCTCTCTTCTGCCGTTTTCCGTAGGACTCTCTTCTCTGACCTGAGTCTCCTTTGGAACTCTGCAGGTTCTA
+
CCCCCCCCFFFFGGGGGGGGGGHHGGGEGGHHHGGGGGGGGHHHHGGGGGGGHHHHHHHGGGGGGGGGGGGHHHHGGGGHGHHHGGGGGGGGGGHHHHBGHHHGHHGHHHGGHHGGGGGHHHHHHHHHHHGHHGGGGGHGHHGHHGGGGGGGGGGGGC9CDGGGGGFFFFFFFFFFFFFFFFFFFFFFFFFFFFDFFFFFFFFFFBFFFFFFFFFFFFFFFFFFFFFFFFFFFFFFFFFFFFFFFFFFFF;
@M05620:37:000000000-D9766:1:1101:15004:6558 1:N:0:94
ACCACACCTTCTACAATGAGCTGCGTGTGGCTCCCGAGGAGCACCCCGTGCTGCTGACCGAGGCCCCCCTGAACCCCAAGGCCAACCGCGAGAAGATGCCCAGGTGAGTGGCCCGCTACCTCTTCTGGTGGCCGCCTCCCTCCTTCCTGGCCTCCCGGCGCTGCGCCCTTTCTCACTGGTTCTCTCTTCTGCCGTTTTCCGTAGGACTCTCTTCTCTGACCTGAGTCTCCTTTGGAACTCTGCAGGTTCTA
+
CCCCCCCCFFFFGGGGGGGGGGHHGGGBAEHHHGGGFGEGGHHHHGGGGGGGGHGHHHHEGGCGGGGGGGGHGHHGGGGHGHHHHGGGGGBCFGHGGHHHHHHGHHHHHHGGHHGGGGGHHHHHHHHHHGGHHGGGGGHGHHGHHGGGGFFGGGGGGG-ABFFFFFFFFFFFFFFFFFFFFFFFFFFFFFFFFFFFFFFFFFAFFBFFFFFFFFFFFF0FFFF;FFFBFFFFFFFFFFFFFFFFFFFFFFF
@M05620:37:000000000-D9766:1:1101:22976:6561 1:N:0:94
ACCACACCTTCTACAATGAGCTGGCGCTCTTCAGGTTCTAGATCTGAATCGAACACGTCTGAACGCCAGTCACTACTGCGCATCACGTATGCCATCTTCTGCTTGCAACCACCCCAAACCAAAAATACAACCGACAATACAATGCCAGAATCTACAAAACTAAAGAAAAAAAGAAGCCACAATACAAACCGTCGACCCAACAATCATCCAGCAAGCAAGAGGAAAGAGATGTGAGCAGAGCAAACCACAGA
+
BBBBBBBBFFFFGGGGFGGEGDHH22BAEG3DFGG5B3BDDGHHDDGBGHF2BBEHAFGGF5FH1AAECHHFHHHHHGGGEC?>3B?BBBFFG34BBGBGHGHHH/BF30F?F?/?/?/////?/0222?2//////2221111111100111111110011<111000.-@A..//.//;:0:/00:..-.9-9---..9..0/9;00:0/.B..9;....9././../////////;./:/9....../
@M05620:37:000000000-D9766:1:1101:19869:6583 1:N:0:94
AGTGCCAGCTCTCAATCGCACAGGGGACCCAGGGCCTGGCCCCTCCATCCAGAAAACCTATGACCTCACCCGCTACCTGGAGCACCAACTCCGCAGCTTGGCTGGGACCTATGTGAGTATCCAGCGTAGGAATCTGGGAGTTGGGGAGGAGTGAGGAGTTGGGGAAAGACAGTCCTAACCGTGGAGGGTTCTGGTAAATGATGGGGTGAGGAGGGGCTCTTTGGCTCCCACCAGTCCCCCTGTCTGGTCTA
+
>A>AAFFFBFFFGGGGGGGFGGHGGGGGGEEEGFGGFGHHHHGDGGHHHHCGHHGHHGHHHHHHHHHFHHHEGGGGHHHHHHHGHHHHGHHHGG?FGGHHGHHGEGHHGHHHHHHHHHHHHHHHHGGGGGHHHHHHHHHGGHGHGGGGGGGHHHHHHGHHHHGGGGHHHHHHHHHGHHHHGECFGGGGAFGGGGFGGGGGGGGGGGFFFFFFFFFFFFFFFFFFFFFFFFFFFFFFFFFFFFFFFFFFFFF
@M05620:37:000000000-D9766:1:1101:13356:6591 1:N:0:94
ACCACACCTTCTACAATGAGCTGCGTGTGGCTCCCGAGGAGCACCCCGTGCTGCTGACCGAGGCCCCCCTGAACCCCAAGGCCAACCGCGAGAAGATGCCCAGGTGAGTGGCCCGCTACCTCTTCTGGTGGCCGCCTCCCTCCTTCCTGGCCTCCCGGCGCTGCGCCCTTTCTCACTGGTTCTCTCTTCTGCCGTTTTCCGTAGGACTCTCTTCTCTGACCTGAGTCTCCTTTGGAACTCTGCAGGTTCTA
+
BBBBBBBAFFFFGGGGFG5FGFHHGEEB4AGHGFFEDGGGGHHHHGGGDEGGFHGHHHGFEGCFGEGGGGGGHHHGGGGHGHHHHGGGGG<BCGHFDGGGHHHGHHHHHHGGHHGGGGGHGGHHHHHHFEGHHGGGGGHGHFGHHGFFGFFFGGGGDD9BDFFDFFFFAFFFFFFFFFFFFFFFFFFFFFFFFADFFFFFFFFFFFFFFFFFFFFFFFFFFFFBBFFFFFFFFFFFFFFFFFFFFF9FFF;
@M05620:37:000000000-D9766:1:1101:10932:6613 1:N:0:94
ACCACACCTTCTACAATGAGCTGCGTGTGGCTCCCGAGGAGCACCCCGTGCTGCTGACCGAGGCCCCCCTGAACCCCAAGGCCAACCGCGAGAAGATGCCCAGGTGAGTGGCCCGCTACCTCTTCTGGTGGCCGCCTCCCTCCTTCCTGGCCTCCCGGCGCTGCGCCCTTTCTCACTGGTTCTCTCTTCTGCCGTTTTCCGTAGGACTCTCTTCTCTGACCTGAGTCTCCTTTGGAACTCTGCAGGTTCTA
+
BCCCCCBBFFFFGGGGGGDGGGHHGGGBEEEHHFFGGGGGGHHHHGGGEFGGGHHHHHHEEEGGGGGGGGGHHHHGGGGHGGHHHGGGGGCDGGHFGHHHHHHGHHHHHHGGHHGGGGGHHHHHHHHGHHGHHGGGGGHGHHGHHGGGGGGGGGGGGD-;ABFFFFFFFFFFFFFFFFFFFFFFFFFFFFFFFFFFFFFFFFFFDFFFFFFFFFFFFFFFFFFBFFF;FFFFFFFFFFFFFFFFFFFFFFB
@M05620:37:000000000-D9766:1:1101:15264:6647 1:N:0:94
ACCACACCTTCTACAATGAGCTGCGTGTGGCTCCCGAGGAGCACCCCGTGCTGCTGACCGAGGCCCCCCTGAACCCCAAGGCCAACCGCGAGAAGATGCCCAGGTGAGTGGCCCGCTACCTCTTCTGGTGGCCGCCTCCCTCCTTCCTGGCCTCCCGGAGCTGCGCCCTTTCTCACTGGTTCTCTCTTCTGCCGTTTTCCGTAGGACTCTCTTCTCTGACCTGAGTCTCCTTTGGAACTCTGCAGGTTCTA
+
BBBBBABBFFFFGGGGGGGGGGHHGEEGHGHHHGGGGGGGGHHHHGGGEGGGHHGHHHHGEGGGGGGGGGGHHHHGGGGHGHHHHGGGGGGGGGHHHHHHHHHGHHHHHHGGHHGGGGGHHHGHHHHGHHGHHGGGGGHGHHGHGGGGGGGGGGGGGGAGGGFGGGFFFFFFFFFFFFFFFFFFFFFFFFFFFFDFFFFFFFFFFBFFFFFFFFFFFFFFFFFFFFFFFFFFFFFFFFFFFFFFFFFFFFB
@M05620:37:000000000-D9766:1:1101:24058:6676 1:N:0:94
AGTGCCAGCTCTCAATCGCACAGGGGACCCAGGGCCTGGCCCCTCCATCCAGAAAACCTATGACCTCACCCGCTACCTGGAGCACCAACTCCGCAGCTTGGCTGGGACCTATGTGAGTATCCAGCGTAGGAATCTGGGAGTTGGGGAGGAGTGAGGAGTTGGGGAAAGACAGTCCTAACCGTGGAGGGTTCTGGTAAATGATGGGGTGAGGAGGGGCTCTTTGGCTCCCACCAGTCCCCCTGTCTGGTCTA
+
ABABBFFFCFFFGGGGGGGGGGHHGGGGGGHHGGGGGGHHHHGHGGHHHHHHGHGHHGHHHHHHHHHHHHHGGGGGHHHHGGHHHHHHGHHHGGGGGHHHGHHGGGHHGHHHHHHHHHHHHHHHGGGGGGHHHHHHHHHGGHHHGGGGGGGHHHHHHGHHHGGGGGHHHHHHHHHHHHHHGGGGGGGGCFGGGGCFGGGGGGGGGGFFFFFFFFFFFFFFFFFFFFFFFFFFFFFFFFFFFFFFFFFFFFF
@M05620:37:000000000-D9766:1:1101:13695:6678 1:N:0:94
ACCACACCTTCTACAATGAGCTGCGTGTGGCTCCCGAGGAGCACCCCGTGCTGCTGACCGAGGCCCCCCTGAACCCCAAGGCCAACCGCGAGAAGATGAGGTGAGTGGCCCGCTCCCTCTTCTGGTGGCCGCCTCCCTCCTTCCTGGCCTCCCGGCGCTGCGCCCTTTCTCCCTGGTTCTCTCTTCTGCCGTTTTCCGTAGGACTCTCTTCTCTGCCCTGCGTCTCCTTTGGAACTCTGCCGGTTCTCGAT
+
BBBBBBBBFFFFGGGGGGBGGFGHGFGBAEGHHGGGFGGGGHHHHGGGGGGGGHHHHHHEEECGGGGGGGGGGHHGGGGHGHHHHFGGGG<DGGHHHHHHHFGGHHHGGFGGGG-EGHHHHHHHHHHGHHGGGGGHGHHGHHHHHGBFGGGGGGGGGGGFFFFFFFFFFFF/FF/ABFFFFFFFFFFFFFF9DFFFFFF.AD9FFFFFFFFFFFF/FFFF.@DCDFFFFFBFFFFFFBBBFFFFF.BBAFF
@M05620:37:000000000-D9766:1:1101:20482:6747 1:N:0:94
AGTGCCAGCTCTCAATCGCACAGGGGACCCAGGGCCTGGCCCCTCCATCCAGAAAACCTATGACCTCACCCGCTACCTGGAGCACCAACTCCGCAGCTTGGCTGGGACCTATGTGAGTATCCAGCGTAGGAATCTGGGAGTTGGGGAGGAGTGAGGAGTTGGGGAAAGACAGTCCTAACCGTGGAGGGTTCTGGTAAATGATGGGGTGAGGAGGGGCTCTTTGGCTCCCACCAGTCCCCCTGTCTGGTCTA
+
BBABBFFFCFFFGGGGGGGGGGHGGGFGGGHHFFGGGGHHHHGHGGHHHHHHHGHHHGHHHHHHHHHHHHHGGFGGHHHHGHHHHHHFGHHGEGGGGHHHGHHGGGHHGHHHHHHHHHHHHHHHHGGGGGHHHHHHHHFGGGHHGGGGGGEHHHHHFGHHHHGGGGHHHHHHHHHHHHHHGGGGGGGGEFFGGGFGGGGGGGGGGGFFFFFFFFFFFFFFFFFFFFFFFFFFFFFFFFFFFFFFFFFFFFF
@M05620:37:000000000-D9766:1:1101:7958:6752 1:N:0:94
ACCACACCTTCTACAATGAGCTGCGTGTGGCTCCCGAGGAGCACCCCGTGCTGCTGACCGAGGCCCCCCTGAACCCCAAGGCCAACCGCGAGAAGATGCCCACGTGAGTGGCCCGCTACCTCTTCTGGTGGCCGCCTCCCTCCTTCCTGGCCTCCCGGCGCCGCGCCCTTTCTCACTGGTTCTCTCTTCTGCCGTTTTCCGTAGGACTCTCTTCCCTGACCTGAGTCTCCTTTGGAACTCTGCAGGTTCTA
+
CCCDDCCAFFFFGGGGGGGGGGHHGGGGHGGHHGGG2EGAEHHHHGGGEGGG5GHHHHHGGGCGGGGGGGGHHHHGGGGHGHHHEGGGGGGGGGHBHHHHHH/>GHG/?GEFHH-><ACHHHGHH0=<=BAHHGGGDFHGHHGGGBFGBFGGGGGGFA--:-;;DFFF;FFFFF0BFFFFFFFFFFFF;FFFFFADFFFFFFF..;FFFFFFFF0:9;BBFFF//;B99FBFFEFFBFFF0BFBFFFFFF;
@M05620:37:000000000-D9766:1:1101:23549:6774 1:N:0:94
ACCACACCTTCTACAATGAGCTGCGTGTGGCTCCCGAGGAGCACCCCGTGCTGCTGACCGAGGCCCCCCTGAACCCCAAGGCCAACCGCGAGAAGATGAGGTGAGTGGCCCGCTCCCTCTTCTGGTGGCCGCCTCCCTCCTTCCTGGCCTCCCGGCGCTGCGCCCTTTCTCACTGGTTCTCTCTTCTGCCGTTTTCCGTCGGACTCTCTTCTCTGCCCTGCGTCTCCTTTGGAACTCTGCCGGTTCTCGAT
+
BBBABBBBFFFFGGGGFGAFGFHGGEEBC2GHFFGEFGGGGHHHHGGGFGGGHHGFHHGGGGGGGFGGGGGHHGHGGGGHEFHHHGE<CDDBCGHHFHHHG??<GHHGGGGGGGFGGHHHHHHHHHHGHHGGGGGHGHHGHHHHHGFGGGGGGFGGAGGFFFFFFFFFFFFBFFBFFFFFFFFFFFFFFFFDDFFFFFF.@BFFFFFFFFFFFFF/BEFF.9DFFFFFFFFFF9FFFFFFFFFBFFFBEFF
@M05620:37:000000000-D9766:1:1101:18093:6814 1:N:0:94
ACCACACCTTCTACAATGAGCTGCGTGTGGCTCCCGAGGAGCACCCCGTGCTGCTGACCGAGGCCCCCCTGAACCCCAAGGCCAACCGCGAGAAGATGAGGTGAGTGGCCCGCTCCCTCTTCTGGTGGCCGCCTCCCTCCTTCCTGGCCTCCCGGCGCTGCGCCCTTTCTCACTGGTTCTCTCTTCTGCCGTTTTCCGTAGGACTCTCTTCTCTGCCCTGCGTCTCCTTTGGAACTCTGCCGGTTCTCGAT
+
BBBABBBBFFFFGGGGFGFDGDHFGEEBAAGHFFGGDGGFDHHHHGGGGGGGGHGHHHHGGGGGGDGGGGGFHHHGGGGHEFHHHGEEGGDCCGHGFHHFC2<?GDFFGCHGG@DGFHHFGHHHHHH?<.A-AAEHGHHGHECGC9/CFGFEGDCGAGAFFFFFFFFFFFB/:B/9;B/BFFFFFFFF/99DDFFFFDFF?DFBFFBFFFFFFFF;9EFF.;D=.FFFBFEBB:9/BFBF/@>AAAFBE/9
@M05620:37:000000000-D9766:1:1101:6701:6837 1:N:0:94
ACCACACCTTCTACAATGAGCTGCGTGTGGCTCCCGAGGAGCACCCCGTGCTGCTGACCGAGGCCCCCCTGAACCCCAAGGCCAACCGCGAGAAGATGAGTGGGCGGCTGCCTCTCTCCCTCGTCGTCTCCCTCCTTCCTTGCTTCCCGGCGCCGCGGACCTTCTCCCTGGCTCACTCTTTTGCCGTTCTCCGTATGTCTCTCTTCTTCGCCTCGCGTACCCTATGGTCCTTTGGAGGTTCTCAATGGCTA
+
BBBBBBBBFFFFGGGGGGGGGGHHGGGGGGFHHFGG2FFEGHGHHGGFBEEGDGHHHHHGEG0EGGGGGGGHHHHGGGGHGHHHHGGGGGGGGGH2FF2222////-->-.<0<//00//</-:;:-.:/0;//9/CFG000;0;;F/CAA----;-----;/B/B/BB9..;F/;F//;///:/-;A.;/:.;..//://;/B//9//:.....:-9--;/:;///;/:;/BB///.:.////////..;
@M05620:37:000000000-D9766:1:1101:9147:6849 1:N:0:94
ACCACACCTTCTACAATGAGCGGCGTGTGGCTCCCGAGGAGCACCCCGTGCTGCTGACCGAGGCCCACCTGAACCCCAAGGCCAACCGCGAGAAGATGAGGTGGGTGACCCGCTCCCTCTTCTGGCGGCTGCCTCCCTCCTTCCTGTCCTCCCGGCGCTACCCCCTTTCTCCCTTGTTCTCTCTTCTGCCGTTTTCCGTCGGACTCTCTTCTCTCCCCTGCGTCACCTTTTGAGCTCCTCCGGTTTTGGAT
+
>AAABABAFFFFGGGGGGGGG2EFGEGA2EA2EFFGGGGGEEE11A0>1EFA@33FDGCFE//>FG1?E?3BCGH?E/?GFEHHCFDF/C<B/CF1FF1G0?//>C<.110>>-A?EHHCGHHBD0;C;-;;C;;EGGGGGGGGFB9;9;BFGD-;9->-;..;@>FFFFBFFF/9BF9B9;BFFFFB/;9::BE:/9BFFA;DF;BFFFFFFF//;.;9.BA9.99/;/9/../;;9/;B.D99.;9-/;
@M05620:37:000000000-D9766:1:1101:9163:6857 1:N:0:94
GAGGCTGCTTTGGAAGAAACTGATAAATTAGTGCAACAAGATAGGAGGAGCATCGCTACGCATTCGGGTTAATGCGAACAATCTGGTATCACTTCCACATGTCAAATAAACAAAACCCCATATGGAGGCCCTCTCCCACATGCCCGGACTCCCGAAGCTGCCCCCTTTCTCACTGGTTTTCACTTCTTCGGATTTCCGTAGAACTCTCTTCTCTAACCTGAGTCTCCTTTGGAACTTTGAAGGTTCTAGAC
+
>AA3>>B>CBB@GBA44B44AAE5DA5D64AAD555B2AE2B553332222BB3A2110BA1BB551AB115D55B1>0>2B3BBB3@444B34@D3B333B4BB@44?333?00B////2?4433??<?///2?2220/22222///><??///<->1110><-<C<<0<==0=/00.<<00:;:00;.....0;CA;.:.0=0;;00000;0;009;.9/0;0;0;09;9/9BF/9/////9;//9///
@M05620:37:000000000-D9766:1:1101:21015:6872 1:N:0:94
AGTGCCAGCTCTCAATCGCACAGGGGACCCAGGGCCTGGCCCCTCCATCCAGAAAACCTATGACCTCACCCGCTACCTGGAGCACCAACTCCGCAGCTTGGCTGGGACCTATGTGAGTATCCAGCGTAGGAATCTGGGAGTTGGGGAGGAGTGAGGAGTTGGGGAAAGACAGTCCTAACCGTGGAGGGTTCTGGTAAATGATGGGGTGAGGAGGGGCTCTTTGGCTCCCACCAGTCCCCCTGTCTGGTCTA
+
AB>AAFFFBFFFGGGGGGGGGGHGGGGGGGHHGGGGGGHHHHGHGGHHHGHHHFHFHGHGHHHHHHHHHHHGGGGGHHHHBGHHHHHGGHHHGGGGGHHHGHHGGGHHGHHHHHHHHHHHHHHHHGGGGGHHHHHHHHFGGHHHGGGGGGGHHHHHHGHHHHGGGGGHHHHHHHHHHHHHGGFG?EGGGGGGGGGGGGGGGGGGGGFFFFFFFFFFFFFFFFFFFFFFFFFFFFFFFFFFFFFFFFFFFFF
@M05620:37:000000000-D9766:1:1101:15056:6902 1:N:0:94
ACCACACCTTCTACAATGAGCTGCGTGTGGCTCCCGAGGAGCACCCCGTGCTGCTGACCGAGGCCCCCCTGAACCCCAAGGCCAACCGCGAGAAGATGCCCAGGTGAGTGGCCCGCTACCTCTTCTGGTGGCCGCCTCCCTCCTTCCTGGCCTCCCGGCGCTGCGCCCTTTCTCACTGGTTCTCTCTTCTGCCGTTTTCCGTAGGACTCTCTTCTCTGACCTGAGTCTCCTTTGGAACTCTGCAGGTTCTA
+
CCCCCCCCFFFFGGGGGGGFGGHHGFGBAEHHHGGGGGGGFHHHHGGGGGGGGHGHHHHGGGFGGGGGGGGHHHHGGGGHGHHHHGGGGGDGFGHGHHHHHHHGHHHHHHGGHHGGGCGHHHHHHHHGHHGHHGGGGGHGHHGHHGGGGGGGGGGGGG-ACFFFFFFFFFFFFFFFFFFFFFFFFFFFFFFFFFFFFFFFFFFFFFFFFFFFFFFFFFFFFFFFFFFFFFFFFFFFFFFFFFFFFFFFFFB
@M05620:37:000000000-D9766:1:1101:22456:6920 1:N:0:94
AGTGCCAGCTCTCAATCGCACAGGGGACCCAGGGCCTGGCCCCTCCATCCAGAAAACCTATGACCTCACCCGCTACCTGGAGCACCAACTCCGCAGCTTGGCTGGGACCTATGTGAGTATCCAGCGTAGGAATCTGGGAGTTGGGGAGGAGTGAGGAGTTGGGGAAAGACAGTCCTAACCGTGGAGGGTTCTGGTAAATGATGGGGTGAGGAGGGGCTCTTTGGCTCCCACCAGTCCCCCTGTCTGGTCTA
+
AA>1AFFFAFFFGGFGDGGFGGHHGGGGGGHHGGGGFGHHHHGHGGHHHGGHBEHHHGHHGHHHHHHHHHHGGECGHGHH0FGGHHGHGHHHGGGGGHHHGHHEE?GGGHHHHHHGHHHHHHHGHGGFGGEHHHHHHHGGGHHEGGGGGCFHGFGHFCHHHHGGGGAGHHGHHHHHHHHHGGGG?EGGFGGGGGGGGEGGGGGGGGF@FFFFFF@@@;EFFFBBFFFFFFFFEFFFFFFF@FFFFFFFFFB
@M05620:37:000000000-D9766:1:1101:22544:6925 1:N:0:94
GAGGAGGACATGGATGAACCTCATACAGTACTGCAACACTTGTATGTCGACCTGGACAATTTTCTTGCCTGGCTTAGCGAAGTTGAAACATATTCCACGTACACAACGTCTGATACACGAAACAAAAAAATCAAAACAGAAGAAAAAACAATAAAAAAGAAAAAACTAAAGTAAGCAGTAAAACAATAATTCATCCCCAAGACCAATAGAAAACAGAATTAAACTAAAATCACAATTTGGAAACTAAAAAC
+
>11A111>11B11B1BGGBFGGCGG1B1DD1AF11BBFFH1D1AFGF2A/AAEFFE010B12D2D11B111A0B011B/>///DD22B1B1122B2@B/B0//1@?//?>B/1B21B1?/<//0<B0//>B1<111@/<01<<00@0////111111-..00<<-.00<00000;00;000<00..0000000009;./..;;9B.;00000;/;//9000090000//:/9/99//////////;/9//-
@M05620:37:000000000-D9766:1:1101:22528:6932 1:N:0:94
GAGGATGACATGGCTGAACTTCAGACACTAATGCGACACTCGTATGTCGACCTGGGCTAGAAAATAGCAAAGCTTACCGAATCTGATACACCTGCCAATGATCCCACGGATGCTACCCGTCATGCAAGGCTCCTCACATCATCCAATGGCATACAAGAGCTGCAGCCACCCTTGCCCGTCAATCCAGCAATTCCGCTTTCGCACTCTTGTGGCACCAATTTCACCATTCTCCTCCTTTTTCATTGTCACTT
+
A>1>>F1F1@@CGGGGGGG33FGF3ABFHHFGHH0A0AAB0AAABCAFG/A/E00AA00B1B101A111110BBB11B/>>/?BB22@1BBBBB>01B1B1B@10B0//>//0<2B<B/?<?01B111/<<BFFH1?<21@@2@1@11100?11?1100<111011<><0<.<0</0.AE..0<<0</:/;0:;/;:EEGF:;9@FGE000.C/99.9/;0;0;;90099;CB-/;BFFB//BBFF;/99/
@M05620:37:000000000-D9766:1:1101:5219:6939 1:N:0:94
ACCACACCTTCTACAATGAGCTGCGGGTGGCTCCCGAGGAGCACCCCGTGCTGCTGACCGAGGCCCCCCTGAACCCCAAGGCCAACAGCGAGAAGATGAGGAGGGTGGCACGCTCCCTCTTCTGGTGGGAGCCTCCCTCCTTCCTGTCATCCCGGCGATGCGACCTTTCTACCTTGTTCTCTCTTCTGCCGTTTTCCGTCGGAGTGTCTTCTCTGGCATGCGTCTCAGTATGAGTCCTTCCGGTTGTCGAT
+
>>A1>>AAFFFDDGGFCE1AA1BAE00AA0GH1BAAAEGEGHHHHGEEEEGGHEHEGEEE/FEGE/>EGGG0G1<?EG?<//FGCF/0BB<</?0C1F1F01?/<?FC<>FCG..../</=0<=0D<<:;;..:;CGHHCC0;C0C;9;00;.:;-?9AE--9;--;99////;9/9;B9/:;/;;F//9@ABF-9;ABF?@<-;;99BFFBBFB;/-9A/:B9;F//;9;99///;9B/9;9-;-;B---
@M05620:37:000000000-D9766:1:1101:10720:6961 1:N:0:94
ACCACACCTTCTACAATGAGCTGCGTGTGGCTCCCGAGGAGCACCCCGTGCTGCTGACCGAGGCCCCCCTGAACCCCAAGGCCAACCGCGAGAAGATGCCCAGGTGAGTGGCCCGCTACCTCTTCTGGTGGCCGCCTCCCTCCTTCCTGGCCTCCCGGAGCTGCGCCCTTTCTCACTGGTTCTCTCTTCTGCCGTTTTCCGTAGGACTCTCTTCTCTGACCTGAGTCTCCTTTGGAACTCTGCAGGTTCTA
+
AAA1AAAAFFFFGGGGGGGAG1B1F0ABF?HG1FGEEEGGGHHGHGGGGGGGHHHHGCGGGGGGG/EEGGGFH1EEFG/F/<GEHG//><@</<<?1<D1CHHGHGH0<<E/<FCCGGGBG0DGHHHHFFAFH-CGGGFGHFGHHGGGGGGGGFGFG?A?AGGF@GB-@BBFF//BFFFFFFBFFFFFFEFFF@ABFFFFFFFFFBFFF/BFFFFFFFFFFFFFFFBFFB///9BFFFFFFFFFFFF9BF9
@M05620:37:000000000-D9766:1:1101:16887:6993 1:N:0:94
ACCACACCTTCTACAATGAGCTGCGTGTGGCTCCCGAGGAGCACCCCGTGCTGCTGACCGAGGCCCCCCTGAACCCCAAGGCCAACCGCGAGAAGATGCCCAGGTGAGTGGCCCGCTACCTCTTCTGGTGGCCGCCTCCCTCCTTCCTGGCCTCCCGGAGCTGCGCCCTTTCTCACTGGTTCTCTCTTCTGCCGTTTTCCGTAGGACTCTCTTCTCTGACCTGAGTCTCCTTTGGAACTCTGCAGGTTCTA
+
?>>AA>>AFF11BFG13BFF1BA1ABEBG0GHFGF0EEG/EHHHHG?EA/EABABGHCFFGGCG/E/EGGGHHHAEGGGGGHHACFGGGGCGCFHHFDGHH1F/<CHHHHGGHHGGG@CHHFHHHF00=C?FHCG-E.GGFHGHF0BFF/.FGG.99A-AAFFF@AF@@FFFFFFFFFFF//;BFFFFFFFFF@B?BFFFBBFBABFFFFFFFFFFFFFFFFFFB9;/FFFFF9/BF/FFFBBBFFFB/9:
@M05620:37:000000000-D9766:1:1101:17854:6994 1:N:0:94
ACCACACCTTCTACAATGAGCTGCGTGTGGCTCCCGAGGAGCACCCCGTGCTGCTGACCGAGGCCCCCCTGAACCCCAAGGCCAACCGCGAGAAGATGCCCCGGTGAGTGGCCCGCTACCTCTTCTTGTGGCCCCCTCCCTCCTTCCTGGCCTCCCCGCGCTGCCCCCTTTCTCCCTTGTTCTCTCTTCTGCCGTTTTTCGGAAGGCTCTCTTCTCCGACCTGACTCTCCTTTGGAACTTTGCCGGTTCTT
+
AAAAAAAAFFFFGGGGFGD1FAGFGEEB0AGFCFGECEGGCHHHHGGGEFGGGHGHHHHECGGGGCGGGEGEHFHGGGGHEFHHHGGEGG@BBGFH1G1FG//<<//0=<F.FG----<<0<0D000=00=.C.-A-.;C//;/;0B00;.CB.CE.;-;------;@-AF/:/:/-/;9B//////;////;--9BE-;----;-99-///:/9//---;--///9//;/9B/9/;///////-;9A-//
@M05620:37:000000000-D9766:1:1101:24598:7017 1:N:0:94
AGTGCCAGCTCTCAATCGCACAGGGGACCCAGGGCCTGGCCCCTCCATCCAGAAAACCTATGACCTCACCCGCTACCTGGAGCACCAACTCCGCAGCTTGGCTGGGACCTATGTGAGTATCCAGCGTAGGAATCTGGGAGTTGGGGAGGAGTGAGGAGTTGGGGAAAGACAGTCCTAACCGTGGAGGGTTCTGGTAAATGATGGGGTGAGGAGGGGCTCTTTGGCTCCCACCAGTCCCCCTGTCTGGTCTA
+
>A>>AFFFBFFFGBGGGFGAECHFGABFFEHHAEEAFFHHHHGHGGHHHGHHHHHFGGHHHFGHHGGHHHHEG>EEHHHHBFGHHH1?ECGFAE?GEHFGGHHGGGHHGHHHHHHHHHHHHHHHHGGGGGFHHHHHHH0FGHHHGGEDGEDGFGHHCFHHHHGGEFEHBGHHHHHHHHHHGGGGBGGGGGGGGGFGGGGGGGGGGGDBFFFEFFBBBBFFFFFFFFFFFFFFFFFFFFFFBFFFFFFFFFF
@M05620:37:000000000-D9766:1:1101:19354:7017 1:N:0:94
ACCACACCTTCTACAATGAGCTGCGTGTGGCTCCCGAGGAGCACCCCGTGCTGCTGACCGAGGCCCCCCTGAACCCCAAGGCCAACCGCGAGAAGATGCCCAGGTGAGTGGCCCGCTACCTCTTCTGGTGGCCGCCTCCCTCCTTCCTGGCCTCCCGGCGCTGCGCCCTTTCTCACTGGTTCTCTCTTCTGCCGTTTTCCGTAGGACTCTCTTCTCTGACCTGAGTCTCCTTTGGAACTCTGCAGGTTCTA
+
CCCCBCCCFFFFGGGGGGGGGGHHGEGB4EGGHGFGCGEGCGHHHGGGFGGGGHFHHHGEGCCGGGGGGGGHFHHGGGGHGHHHHGGGGG<CFGHGHGHHHHHGHHHHHHGGHHGGGCGHHHHHHHHGHHGHHGGGGGHGHHGHHGGGFGGGGGGGE@-AFFFFFFFFFFFFFFEFFFFFFFFFFFFFFFFFFFFFFFFFFFADFFFFFFFFFFFFFFBFFFF;FFFFFFFFFFFFFFFFFEFBFFFFFFB
@M05620:37:000000000-D9766:1:1101:23637:7047 1:N:0:94
AGTGCCAGCTCTCAATCGCACAGGGGACCCAGGGCCTGGCCCCTCCATCCAGAAAACCTATGACCTCACCCGCTACCTGGAGCACCAACTCCGCAGCTTGGCTGGGACCTATGTGAGTATCCAGCGTAGGAATCTGGGAGTTGGGGAGGAGTGAGGAGTTGGGGAAAGACAGTCCTAACCGTGGAGGGTTCTGGTAAATGATGGGGTGAGGAGGGGCTCTTTGGCTCCCACCAGTCCCCCTGTCTGGTCTA
+
AAA>AFFFBFFFGGGGGGGGGGHFGEEFGGHHGFFGGGHHHHGHGGHHHGHHHHHGHGHHHFGHHGHHHHHGG>EEHHHHBGHHHGCFEHHHAFFGFHHHGHHGGGHHGHHHHHGHHHHHHHHHHGGGGGHHGHHHGFCFGHHHGGFCGDDGHFHFCFHHHGGGGGHGHHHHHHHHHHHHGGGGDGGG9FFGGGFGGGGGGGGGGGFFFFFFFFFFFFFFFFFFFFFFFFFFFFFFFFFFFFFFFFFFFFF
@M05620:37:000000000-D9766:1:1101:18977:7056 1:N:0:94
AGTGCCAGCTCTCAATCGCACAGGGGACCCAGGGCCTGGCCCCTCCATCCAGAAAACCTATGACCTCACCCGCTACCTGGAGCACCAACTCCGCAGCTTGGCTGGGACCTATGTGAGTATCCAGCGTAGGAATCTGGGAGTTGGGGAGGAGTGAGGAGTTGGGGAAAGACAGTCCTAACCGTGGAGGGTTCTGGTAAATGATGGGGTGAGGAGGGGCTCTTTGGCTCCCACCAGTCCCCCTGTCTGGTCTA
+
AA>AAFFFBFFFGGGGGGGCGGHGGFEGGGHHFGGGGGHHHHGHGGHHHGHHHHHHHGHHHFHHHHHHHHHGGEFGHHHH2FGHHHGGFHHHGGGGGHHHGHHGGGHHGHHHHHHHHHHHHHHHHGGGGGHHHHHHHHGGGHHHGGFGGGEHHFHHHGHHHHGGGGHHHHHHHHHHHHHHGGGGGGGGEGGGGGFGGGGGGGGGGGFFFFFFFFFFFFFFFFFFFFFFFFFFFFFFFFFFFFFFFFFFFFB
@M05620:37:000000000-D9766:1:1101:23354:7057 1:N:0:94
ACCACACCTTCTACAATGAGCTGCGTGTGGCTCCCGAGGAGCACCCCGTGCTGCTGACCGAGGCCCCCCTGAACCCCAAGGCCAACCGCGAGAAGATGCCCAGGTGAGTGGCCCGCTACCTCTTCTGGTGGCCGCCTCCCTCCTTCCTGGCCTCCCGGAGCTGCGCCCTTTCTCACTGGTTCTCTCTTCTGCCGTTTTCCGTAGGACTCTCTTCTCTGACCTGAGTCTCCTTTGGAACTCTGCAGGTTCTA
+
BBBBBBBBFFFFGGGGGGDGGGHGGFEBEEHHFGGGGGGGGHEHHGGGGGGGHHHFHHHGGGGGGGGGGGGGHHHGGGGHEHHHHGGGGF/>CGHHFGHGHGAFGHHHHHEGHHGGGFGHGHHHHHHHHHGHHGGGGGHGHHGHHGGGGEAFGGGGF-:@BAFGFGDFFFBFFFFFFFFFFFFFFFFFFFFFFFFFFFFFFFFDDFFFFFFFFFFFFFBFFFFFFFFFFFFFFFEFFFFFFFFFFFFFFFB
@M05620:37:000000000-D9766:1:1101:11090:7059 1:N:0:94
ACCACACCTTCTACAATGAGCTGCGTGTGGCTCCCGAGGAGCACCCCGTGCTGCTGACCGAGGCCCCCTGCACCCCCAGGCCAACCGCGTGAAGATGCCCCGGTGGGTGGCCCGCTCCCTCTTCTGGTGGCCGCCTCCCTCCTTCCTGGCCTCCCGGCGCTGCGCCCTTTCTCCCTGGTTCTCTCTTCTGCCGTTTTCCGTAGGCCTCTCTTCTATGCCCTGCGTCTCCTTTGGCACTCTGCAGGTTCTAG
+
BBBBBBBBFFFFGGGGGGGGGGHHGEGBEEHHHGGFEGGGGHHHHGGGEEGGHHGHHHGGFGGGGGGG>?1BFGGG/E>FFFGHGGCE@/><F2??DBB?/BCCG/>?C-GGH->C-AEHHHHHHHHHGGGHGGGGGHGGGGGG9;CGGGGGGGEGC;;BFFDFCFFFFFFFF//BFFFB;FFFFFFFFFFFFFFFFFFFFFFF/;:AFFFFFF/;B;B:FFADDFFFFFFFFF/B9.;/F;/;AA/;;F;
@M05620:37:000000000-D9766:1:1101:24962:7065 1:N:0:94
ACCACACCTTCTACAATGAGCTGCGTGTGGCTCCCGAGGAGCACCCCGTGCTGCTGACCGAGGCCCCCCTGAACCCCAAGGCCAACCGCGAGAAGATGAGGTGAGTGGCCCGCTACCTCTTCTGGTGGCCGCCTCCCTCCTTCCTGGCCTCCCGGAGCTGCGCCCTTTCTCACTGGTTCTCTCTTCTGCCGTTTTCCGTAGGACTCTCTTCTCTGACCTGAGTCTCCTTTGGAACTCTGCAGGTTCTAGAT
+
AAAAA4>AFFFFFGGFFGGDGBGHGG2EAABGHEFE2EE22B2BGGEFAAEC5FFFGHHGEG0EFEGGGGGHBGHFGGEGFGFH/FF>B//>//22F2F?GG/FGGFFGHHGGGCGHHHHHHHHGD<?CG<CGGGHGHHGHHHHGHGGGGFAEGG-A@FBFFGGFFFFFBFFFFFF;BFFFFFFFFFFFFAFFEFFFFFFFFFFEFBBFFFFFFFFFFFFFFFFFFF/BFBFFFFFFFFFEFFFFFF/BF9
@M05620:37:000000000-D9766:1:1101:11028:7073 1:N:0:94
AGTGCCAGCTCTCAATCGCACAGGGGACCCAGGGCCTGGCCCCTCCATCCAGAAAACCTATGACCTCACCCGCTACCTGGAGCACCAACTCCGCAGCTTGGCTGGGACCTATGTGAGTATCCAGCGTAGGAATCTGGGAGTTGGGGAGGAGTGAGGAGTTGGGGAAAGACAGTCCTAACCGGGGAGGGTTCTGGAAAATGATGGGGTGAGGAGGGGCTCTTTGGCTCCCACCAGTCCCCCGGTCTGGTCTT
+
ABABBFFFCFFFGGGGGGGGGGHHGGGGGGHHGGGGGGHHHHGHGGHHHHHHHHHHHGHHHHGHHHHHHHHGGGGGHHHHFGF1BGHHGFHHGG/EEHFHGHHGGGAGEGB???BB?F?GHHHG2<CAGGHFCDDGHHEFGFHHGGAGDFECG<GHCAGFHHG?FG.;:C//:<00C0C:--;;-;C;C..0:00;B90900;FE..-.;.0AFF9--9BF0;/00;A./AD..9;FFF.----:B/9000
@M05620:37:000000000-D9766:1:1101:19434:7079 1:N:0:94
ACCACACCTTCTACAATGAGCTGCGTGTGGCTCCCGAGGAGCACCCCGTGCTGCTGACCGAGGCCCCCCTGAACCCCAAGGCCAACCGCGAGAAGATGCCCAGGTGAGTGGCCCGCTACCTCTTCTGGTGGCCGCCTCCCTCCTTCCTGGCCTCCCGGAGCTGCGCCCTTTCTCACTGGTTCTCTCTTCTGCCGTTTTCCGTAGGACTCTCTTCTCTGACCTGAGTCTCCTTTGGAACTCTGCAGGTTCTA
+
ABBBBBABFFFFGGGGGGGGGFHFEEFGFEHHHGGGCGGCEHCGHGGG1EEF5BAGHFHGGG0EFE@EGGGHHFCEGGGGGHHEAFGGGGGC//22?2FGHGHGF1<FG1<FGC-CGGGB<<DHHGGHHFGHFFGGFDGGHCAGHFGF09..BFGF.;A99A//-;9DFFFFFF/BFFFFB/BFFFFFFFFFBDAABFFF.BADFFFFFBFFFFFBFFFFFEF/:FFFFFFBFBB//9FB///;FA.B9B/
@M05620:37:000000000-D9766:1:1101:13869:7084 1:N:0:94
AGTGCCAGCTCTCAATCGCACAGGGGACCCAGGGCCTGGCCCCTCCATCCAGAAAACCTATGACCTCACCCGCTACCTGGAGCACCAACTCCGCAGCTTGGCTGGGACCTATGTGAGTATCCAGCGTAGGAATCTGGGAGTTGGGGAGGAGTGAGGAGTTGGGGAAAGACAGTCCTAACCGTGGAGGGTTCTGGTAAATGATGGGGTGAGGAGGGGCTCTTTGGCTCCCACCAGTCCCCCTGTCTGGTCTA
+
BBAABFFFBFFFGGGGGGGGGGHHGGGGGGHHGGGFDGHHHHGHGGHHHHHHFFGGHGHHHHGHHHHHHHHGGGGGHHHHHHHHHHHHGHHHGGGGGGHHGHHGGGHHGHHHHHHHHHHHHHHHHGGGGGHGHHHHHGHGGHHHGGGGGGGHHHHHHGGHHHGGGGHHHHHHHHHHHHHHGGGGGGGGGGGGGGBBFFFGGGGGGGFFFFFFFFFFFFFFFFFFFFFFFFFFFFFFFFFFFFFFFFFFFFF
@M05620:37:000000000-D9766:1:1101:12269:7094 1:N:0:94
AGTGCCAGCTCTCAATCGCACAGGGGACCCAGGGCCTGGCCCCTCCATCCAGAAAACCTATGACCTCACCCGCTACCTGGAGCACCAACTCCGCAGCTTGGCTGGGACCTATGTGAGTATCCAGCGTAGGAATCTGGGAGTTGGGGAGGAGTGAGGAGTTGGGGAAAGACAGTCCTAACCGTGGAGGGTTCTGGTAAATGATGGGGTGAGGAGGGGCTCTTTGGCTCCCACCAGTCCCCCTGTCTGGTCTA
+
AAABBFFFBFBFGGGGGFGGCEFHFEGGGGHHFGGGGGGHGHGHGGHHHHGHHFFHHGFFHHHHHGHHHHHGGEGGHHHHHGHGHHHEGHHHGGGGGHHHGGHGG?GHGHHHHHHHHHHHHHHHHGEFGFEGHHHHHHHGGHHHGGGGGGGHFHHHHGHHHHGGGGHHHHHHHHHHHHHHGGGGGGGGGGGGGGFFFFGGGGGGFDFBFFEFFFBBBBFFFFFFFFFFFFFFFFFFFFFFBEFFFFB9BFF
@M05620:37:000000000-D9766:1:1101:18342:7099 1:N:0:94
ACCACACCTTCTACAATGAGCTGCGTGTGGCTCAAGAGGGGCACCCCGGGCTGGTGACCGAGGCCCCCCTGAACCCCAAGGCCAAGCGCGAGAAGATGCCCTGGTGAGTGGACCGCTACCTCTTCTGGTGGCAGCATCCCTCCTTCCTGGCCTCCCGGCGCTGCGCCCTTTCTCCCTGGATATCTCTTATGCCGTTTTCCGTAGGACTCTCTTCTATGCCCTGAGTCTCCTTTGGAACTCTGCAGGTTCTA
+
ABB@AABBFFFFGGGF5F55F5GFE2A24AFG3AABAFA2AEFDEAAA00AA11BBF3B0>E?/1E/>E//BGG/AEEE/??G??//?BC/>/CGBDBGFF1?FFGFFFGE1GF->@--<DHGHHHFHHGGHBADCHCHHHHGHHHFHHHHGFFGGGG9BGG-EBBFBBFFFBB/;BFE.;BFFFFFFF/;/9BFFFFFFFFADD/BFFFFFFFFBBF/BFFF.9BFBFF9BFBB/FFFB//;/9FFFFFF
@M05620:37:000000000-D9766:1:1101:17551:7104 1:N:0:94
AGTGCCAGCTCTCAATCGCACAGGGGACCCAGGGCCTGGCCCCTCCATCCAGAAAACCTATGACCTCACCCGCTACCTGGAGCACCAACTCCGCAGCTTGGCTGGGACCTATGTGAGTATCCAGCGTAGGAATCTGGGAGTTGGGGAGGAGTGAGGAGTTGGGGAAAGACAGTCCTAACCGTGGAGGGTTCTGGTAAATGATGGGGTGAGGAGGGGCTCTTTGGCTCCCACCAGTCCCCCTGTCTGGTCTA
+
>>AAAFFFBFFFGFGGGGGFGEGHGGGGGGEHGGGGFGHHHHGFGGHHHHFHHHHHHGHHHHHHHHHCHHHGGGGGHHHHHHHFGHHHGHHHGG?GGGHHGHHEGGHHGHFHHHHHHHHGHHHHGGGGGGHHHHHHHHHGGHHHGGGGGGGHHHHHHGHHGHGGGGHHHHHHHHGHHHHHGEE@FGGGCFGGGGFFFFGBFGGGGGFBFFFFFFBBBBFFFFFFFFFFFFFFFFFFFFFDBFFFFFFBBFB
@M05620:37:000000000-D9766:1:1101:8702:7114 1:N:0:94
ACCACACCTTCTACAATGAGCTGCGTGTGGCTCCCGAGGAGCACCCCGTGCTGCTGACCGAGGCCCCCCTGAACCCCAAGGCCAACCGCGAGAAGATGCCCAGGTGAGTGGCCCGCTACCTCTTCTGGTGGCCGCCTCCCTCCTTCCTGGCCTCCCGGCGCTGCGCCCTTTCTCACTGGTTCTCTCTTCTGCCGTTTTCCGTAGGACTCTCTTCTCTGACCTGAGTCTCCTTTGGAACTCTGCAGGTTCTA
+
AAABCCCAFFFFGGGGGG5FGGHHGFGBAEGHHFFEDGGGGHHHHGGGGGGGGHGHHHHAEFCGGGGGGGGHHHHGGGGHGHHAGFGGGG/BDGHGHHH22<CFGC?<<FFFEGCCCF@BFHF00DHD0GAGC@@FFDHEGHDGCBFFFBFFF..A:--:-:9D-9ADF//BFF/BFFEFFFFB/F/BFFF//;:./A/9A9A../BFFF9BFFFFFFFFFF/:/9:;:F////9FB9FBFFF//AABFF;
@M05620:37:000000000-D9766:1:1101:15035:7116 1:N:0:94
AGTGCCAGCTCTCAATCGCACAGGGGACCCAGGGCCTGGCCCCTCCATCCAGAAAACCTATGACCTCACCCGCTACCTGGAGCACCAACTCCGCAACTTGGCTGGGACCTATGTGAGTATCCAGCGTAGGAATCTGGGAGTTGGGGAGGAGTGAGGAGTTGGGGAAAGACAGTCCTAACCGTGGAGGGTTCTGGTAAATGATGGGGTGAGGAGGGGCTCTTTGGCTCCCACCAGTCCCCCTGTCTGGTCTA
+
ACABBFFFCFFFGGGGGGGGGGHHGGGGEGHHGGGGDGHGAGGHGGHHHHHHEHGHHGHHGHEHHHHHHHHGGEGGHHFHFGHHGFHHGCGHGCFGGHHHHHHGGGHHGHHHHHHHHHGHHHHHHGDGGDHHHHHHHHHGGHHHGGGGGGGHHHHHHGHHHHCGGGHHHHHHHHHHHHHHGGGGGGGC;FGGGGFFGGGGGGGGGGFFFFFFFFFFFFFFFFFFFFFFFFFFFFFFFFFF;EFFFFFFFFF
@M05620:37:000000000-D9766:1:1101:21001:7128 1:N:0:94
ACCACACCTTCTACAATGAGCTGCGTGTGGCTCCCGAGGAGCACCCCGTGCTGCTGACCGAGGCCCCCCTGAACCCCAAGGCCAACCGCGAGAAGATGCCCAGGTGAGTGGCCCGCTACCTCTTCTGGTGGCCGCCTCCCTCCTTCCTGGCCTCCCGGCGCCGCCCCCTTTCTCCCTGGTTTTCTCTTCTGCCGTTTTCCGTAGGACTCTCTTCTCTGACCTGCGTCTCCTTTGGAACTCTGCAGGTTCTT
+
CCCCCCCCFFFFGGGGGGGGGGHHGFGGHGHHHGGGGGGGGHHHHGGGGGGGHHHHHHHGGGGGGGGGGGGHHHHGGGGHGHHHHGGGGGGGGGHHHFBHH2/=?110?1C/FH-<--<FFD<G000<0/C<G-@D..;EG/E/C0C00;.F0.CEAB--A--9--;@-;F:000//0ABF..0099B00:0:=AFFF0F.09.;00//99:F000000:;9/.-;9./;0:FBF0BB900000:A9B000
@M05620:37:000000000-D9766:1:1101:16559:7134 1:N:0:94
AGTGCCAGCTCTCAATCGCACAGGGGACCCAGGGCCTGGCCCCTCCATCCAGAAAACCTATGACCTCACCCGCTACCTGGAGCACCAACTCCGCCGCTTGGCTGGGACCTATGTGAGTATCCAGCGTAGGAATCTGGGAGTTGGGGAGGAGTGAGGAGTTGGGGAAAGACAGTCCTAACCGTGGAGGGTTCTGGTAAATGATGGGGTGAGGAGGGGCTCTTTGGCTCCCACCAGTCCCCCTGTCTGGTCTA
+
AABABFFFBFFFGDGGGFGCE2BFFAEFEEAGFEFFFEGHAGGHGGGHGHBGFFHGHEHHGAEGHGCFHHHFGGEEHGFBFGF1?GEGGHHHFE/>EEEG??G/EDGHGGGHHHFHHGHHHGHHHGBDFGHHHHHHHHFGEHHHGGGGGGGHHHHGFEHHGHGGGGHHFHHH0CFGGGGGGEEGGGGG9CFGGGF0BFFBFFFFEFFFFFFFFFFFFFFFFFFBBFFFFFFFEFFFFFFFFFFFFFBBBF9
@M05620:37:000000000-D9766:1:1101:13323:7139 1:N:0:94
ACCACACCTTCTACAATGAGCTGCGTGTGGCTCCCGAGGAGCACCCCGTGCTGCTGACCGAGGCCCCCCTGAACCCCAAGGCCAACCGCGAGAAGATGCCCAGGTGAGTGGCCCGCTACCTCTTCTGGTGGCCGCCTCCCTCCTTCCTGGCCTCCCGGCGCTGCGCCCTTTCTCACTGGTTCTCTCTTCTGCCGTTTTCCGTAGGACTCTCTTCTCTGACCTGAGTCTCCTTTGGAACTCTGCAGGTTCTA
+
AA3AA>3>BFCDBEG45BABAGCEABFAB2BFHFFAAEEEGGGHHGGE1BEFFD3FFBGAEEGEGGGGGGGHFHHGGGGHGGGFAEEECB>>DDHFGHHHHHHG1FFGHHGG0G-@DCGHHHHHFHHHGHGHHGGGD.CEHGG/0CFGEEFGFGGGD--;BBBFBBFBBFFFFFFFFFFFFFFFFFFFFFFFFBFFFFFFFFFFFFFFFFFFFFFFFF9FFFFFFBF9FFFFFFFFFFFFFFFFFFFFFFF
@M05620:37:000000000-D9766:1:1101:24422:7140 1:N:0:94
ACCACACCTTCTACAATGAGCTGCGTGTGGCTCCCGAGGAGCACCCCGTGCTGCTGACCGAGGCCCCCCTGAACCCCAAGGCCAACCGCGAGAAGATGAGGTGAGTGGCCCGCTACCTCTTCTGGTGGCCGCCTCCCTCCTTCCTGGCCTCCCGGAGCTGCGCCCTTTCTCACTGGTTCTCTCTTCTGCCGTTTTCCGTAGGACTCTCTTCTCTGACCTGAGTCTCCTTTGGAACTCTGCAGGTTCTAGAT
+
ABBBBAAAFFFFFGGFFGGFG5GFEFGGHEGHHGGGGGGGGGCGHGGEEEGGFHHGGHHGEEEEFFGEGGEFGGHGGGFHGGHHHGGGGBDGGGHCFGDFGFGHGHHGGHHGGG@GHHHGHGHGF<GGHHDGGGGHGHHGHHHHFHGGGFFGGG?;?AFGGGGG?BFFFFFFFFFFBFFFFFFFFFFFBB?AAFFFFFFFDDFFFFFFFFFFFFFFFFFFFFFFFFFFFFFFFFFFFFFF/;A9FFF/9B:
@M05620:37:000000000-D9766:1:1101:20998:7148 1:N:0:94
ACCACACCTTCTACAATGAGCTGCGTGTGGCTCCCGAGGAGCACCCCGTGCTGCTGACCGAGGCCCCCCTGAACCCCAAGGCCAACCGCGAGAAGATCCCCAGGTGAGTGGCCCGCTACCTCTTCTGGTGGCCGCCTCCCTCCTTCCTGGCCTCCCGGCGCTGCGCCCTTTCTCACTGGTTCTCTCTTCTGCCGTTTTCCGTAGGACTCTCTTCTCTGACCTGAGTCTCCTTTGGAACTCTGCAGGTTCTA
+
AAAAAAAAFFF@BGG13BBGFGHHEEGFH?GHHGG0EEEGGCHHHGGGGGGGHHHHHHHGGGGGGGGGGGGHHHHGGGGHGHHHHEGGGGGGGGHHE1FGG0CAFHHHH1FFHH->A<CHHHHHGHHHD<EHHCGGGGHGHHGHGGGGGFGGGGG.A?-;A@=B?@F@@FFBFFB9FFFFFFFFFFFFFFFFF@FFFFFFFFFFF/BFFFFFFFF/B9/BBFF/;9FFFFFFF/9BF9/B/BFFFFF/BF;
@M05620:37:000000000-D9766:1:1101:5556:7151 1:N:0:94
CCTGCCCGTTCTCAATCGCACAGGTGACCCCTCGCGTGGCCAATCCACCCCTCATACCCCTGCCCTCCCTCGATACCAGGAGCACCAACTACTCCGCTTGGCTTTGCCCTATCTGAGCCTCAAGCTTATGAATGTCGCAGTCGGGCAGTACTGACGAGTTCTGCAAACACAGTCCCAAACGCGCAGGTCTGTCGTAAAAGAGCGGCTGATGAGCTCTTCCTTGACCCTCATCACGACCTCTGCCTGGTCTC
+
>>>AA1>1>B1>AFGFFFAAE0BABF11ABB000A/AAAA0BABBF11B/AB/0AD1B1/>>/B/1?/B>0>E0/EG11/??//0?0??B1BB1B/?/?//0B0<B11B1B11>2B11B00111@11111@@2211?/</?1/<--<>0110=</..-.<00<<0:C.....:;:/0;.;.--9--;.:;/9;A....0/-------9;////://////:;//9/-/--//9/-----/;/////-99//
@M05620:37:000000000-D9766:1:1101:23322:7170 1:N:0:94
AGTGCCAGCTCTCAATCGCACAGGGGACCCAGGGCCTGGCCCCTCCATCCAGAAAACCTATGACCTCACCCGCTACCTGGAGCACCAACTCCGCAGCTTGGCTGGGACCTATGTGAGTATCCAGCGTAGGAATCTGGGAGTTGGGGAGGAGTGAGGAGTTGGGGAAAGACAGTCCTAACCGTGGAGGGTTCTGGTAAATGATGGGGTGAGGAGGGGCTCTTTGGCTCCCACCAGTCCCCCTGTCTGGTCTA
+
AAAABFFFCFFFGGGGGGGGGGHHGGGGGGHHGGGGGGHHFHGHGGHHHHHHGHGHHGHHHHGHHHHHHHHGGGGGHHHHHGHGHHHHGHHHGGGGGHHHGHHGGGHHGHHHHHHHHHHHHHHHHGGGGGGHHHHHHHHGGHHHGGGGGGGHHHHHHGGHHHGGGGHHHHHHHHHHHHHHGGGGGGGGDFGGGGGGGGGGGGGGGGFFFFFFFFFFFFFFFFFFFFFFFFFFFFFFFFFFFFFFFFFFFFF
@M05620:37:000000000-D9766:1:1101:10631:7171 1:N:0:94
GAGGCTGCTTTGGAAGAAACTCATAGATTACTGCAACAGTTCCCCCTGGACCTGGAAAAGTTTCTTGCCTGGCTTACAGAATGTGAAACAACTGCCAAGGCTCCAAGAAAACTCCAAGTGAAGACCCCAACTGATGAAAAGATGGCATGAAAGAATGGCAATTAAGCTAGAGATCTCTTCTGGAGCACCTTGAACAATTATAAGACTTTATACTCATCACTGCCACGTGTGAGACACAAGACAGGAACAGC
+
AAAA>AFAFBDBGBBFFFBGFGFHCDGHHFEBGHC4AEBGHAABFFEEEHFGHHGHB3AGFEGDFHHBBF3BBGHBB5BFHDF@GB5FFG1?BGFHHHB11BB13B31BFG3B3BF3BDB?4?F?2?>?>?BF344DGBG3CB32222?23B32B23=@F2@2D2@2>222=?11=?1111?1=0?/F<0>111<1<<11>10000=0=0=0==00<=<00=:/:C-;./.0000//:.://=/;.9.99.
@M05620:37:000000000-D9766:1:1101:24868:7173 1:N:0:94
ACCACACCTTCTACAATGAGCTGCGTGTGGCTCCCGAGGAGCACCCCGTGCTGCTGACCGAGGCCCCCCTGAACCCCAAGGCCAACCGCGAGAAGATGCCCAGGTGAGTGGCCCGCTACCTCTTCTGGTGGCCGCCTCCCTCCTTCCTGGCCTCCCGGAGCTGCGCCCTTTCTCACTGGTTCTCTCTTCTGCCGTTTTCCGTAGGACTCTCTTCTCTGACCTGAGTCTCCTTTGGAACTCTGCAGGTTCTA
+
BBBAABBBFFFFGGGGGGGEFDGHEEEEFGHHFGGEFGFCFGHHHGGGGGGGHHGHHHHGGGGGGGGGGGGHHHHGGGGHEHHHHGG/BCCCFGHHHHHHHHHEGHFGHHGGHHGGCGGHHHHHHHHHDFDHHGGGGGGGHHGHHGGGGGGGGGFGGFDGFFEGGGFF;FFBFFFFFFFFFFFFFFFFFF/BFBADFFFFFFFFFFFEFFFFBFFFFFFFFFFFFFFFFFF/FFFFFFFFFFFFFFFBFFB
@M05620:37:000000000-D9766:1:1101:16980:7181 1:N:0:94
ACCACACCTTCTACAATGAGCTGCGTGTGGCTCCCGAGGAGCACCCCGTGCTGCTGACCGAGGCCCCCCTGAACCCCAAGGCCAACCGCGAGAAGATGCCCAGGTGAGTGGCCCGCTACCTCTTCTGGTGGCCGCCTCCCTCCTTCCTGGCCTCCCGGAGCTGCGCCCTTTCTCACTGGTTCTCTCTTCTGCCGTTTTCCGTAGGACTCTCTTCTCTGACCTGAGTCTCCTTTGGAACTCTGCAGGTTCTA
+
DDDDDCCCFFFFGGGGGGGGGGHHGGGGGGHHHGGGGGGGGHHHHGGGGGGGHHHHHHHG0EGGGGGGGGGHHHHGGGGHGHHHHGGGGGGGGGHHGHHHHHHGHHHHHHGGHHGGGGGHHHHHHHHGHHGHHGGGGGHGHHGHHGGGGGGGGGGGGC-BGGGGGGFFFFFFFFFFFFFFFFFFFFFFFFFFFFFFFFHFFFFFFFFFFFFFHHFFFFFFFFEFFFFFFFFFFFFFFFFFFFFFFFFFFFF
@M05620:37:000000000-D9766:1:1101:18801:7181 1:N:0:94
ACCACACCTTCTACAATGAGCTGCGTGTGGCTCCCGAGGAGCACCCCGTGCTGCTGACCGAGGCCCCCCTGAACCCCAAGGCCAACCGCGAGAAGATGCCCAGGTGAGTGGCCCGCTACCTCTTCTGGTGGCCGCCTCCCTCCTTCCTGGCCTCCCGGCGCTGCGCCCTTTCTCACTGGTTCTCCCTTCTGCCGTTTTCCGTAGGACTCTCTTCTCTGACCTGAGTCTCCTTTGGAACTCTGCAGGTTCTA
+
BBBABBBBFFFFGGGGFGGFGEHFGAEEFEHHFGGGGGGGGHHHHGGGGGGGHHFHHHHGGGGGGDGGGGGHHCGGGGGHEFHHHGFEGGGCCG2?22222GGGG1F011?CGHGGGCCBGGHFHHGG0CCGGCDGGGGAGGDHFGG0;/AFG.E.A?--;--99-;BBFFFF/BFFFF/BBF//;999B/9/-9.;9B/DFAAA/;BB//;BFFFEFBFFF.9B/;F/9/B/9///9///9BB/999BB/
@M05620:37:000000000-D9766:1:1101:13951:7197 1:N:0:94
ACCACACCTTCTACAATGAGCTGCGTGTGGCTCCCGAGGAGCACCCCGTGCTGCTGACCGAGGCCCCCCTGAACCCCAAGGCCAACCGCGAGAAGATGCCCAGGTGAGTGGCCCGCTACCTCTTCTGGTGGCCGCCTCCCTCCTTCCTGGCCTCCCGGCGCTGCGCCCTTTCTCACTGGTTCTCTCTTCTGCCGTTTTCCGTAGGACTCTCTTCTCTGACCTGAGTCTCCTTTGGAACTCTGCAGGTTCTA
+
BBBBBBBBFFFFGGGGGG5FGFHHGEEBAEHHGGGGEGGCFHHHHGGGEEGGHHHHHHFFCFGGGEGGGGGFHHHGGGFHGEHHGGGGGG<BCFFFFFFGHH//?GHF1GFA0F<@-->0<DGBGH00DHGHA<?-CAACGFCG09/B09..BF?AC--:-99.@=.BA/BBFF/B/9BBF/BBFBF/;B///;9:FF//D9.9:///;FFEFBFFF////;./;9BBF/9/;F//BFFFFB/;/;ABFF9
@M05620:37:000000000-D9766:1:1101:7257:7201 1:N:0:94
ACCACACCTTCTAAAATGAGCTGCGGGTGGCTCCCGAGGAGCACCCCGTGCTGCTGACCGAGGCCCCCCTGAACCCCAAGGCCAACAGCGAGAAGATGCCCAGGTGAGTGGCCCGCTACCTCTTCTGGTGGCCGCCTCCCTCCTTCCTGGCCTACCGGTGCTGCGACCTTTCTCACTGGTTCTCTCTTCTGCCGTTTTCCGTAGGACTCTCTTCTCTGACCTGAGTCTCCTTTGGAACTCTGCAGGTTCTA
+
AA@1AAAAFFFFGAGB3FF1GBGCE00AA0GG1BFAEEGEGHHHHGGEE/EFHEH1FGGG/EEGG/>EGGG0B1FEGG/F//?FGG/0FBB//C0F111<<FGGCCGC<?//GC@----<0G0<D0B00<..CC?:.C.:CCABFB/0F/.:B/CF----:0BB---9-//9;/9B//;/9/BF///9/;F/B@B?BA/BABF-9////FB//9/;/;;/;/-/-/;;BB/9BBF/9//BBF//BF-:FF9
@M05620:37:000000000-D9766:1:1101:14969:7210 1:N:0:94
ACCACACCTTCTACAATGAGCTGCGTGTGGCTCCCGAGGAGCACCCCGTGCTGCTGACCGAGGCCCCCCTGAACCCCAAGGCCAACCGCGAGAAGATGCCCAGGTGAGTGGCCCGCTACCTCTTCTGGTGGCCGCCTCCCTCCTTCCTGGCCTCCCGGCGCTGCGCCCTTTCTCACTGGTTCTCTCTTCTGCCGTTTTCCGTAGGACTCTCTTCTCTGACCTGAGTCTCCTTTGGAACTCTGCAGGTTCTA
+
BBBBBBBACFFFFFGGGGFGGGGHGAFB4EHGHGFG?2EEDHHHHGGGEFGGEHHHHGHEEECFFEEFGGGHHHHGGGGHGHHHHFGGGGCFGGHEGHHHHHHFFGHFHHGGHHGGGGGHHHHHHHHGHHGHGGGGGGHGHHGHHGGGGFFGGGGGA9-AFCFFFFFFFFFFFFFFFFFFFFFFFFFFFFFFFDDDFFFFDFFBABFFFFFFFFFFFFFFFFFBFFFBFFFFFFEFFFFFFFFFFFFFFFB
@M05620:37:000000000-D9766:1:1101:18901:7226 1:N:0:94
ACCACACCTTCTACAATGAGCTGCGTGTGGCTCCCGAGGAGCACCCCGTGCTGCTGACCGAGGCCCCCCTGAACCCCAAGGCCAACCGCGAGAAGATGCCCAGGTGAGTGGCCCGCTACCTCTTCTGGTGGCCGCCTCCCTCCTTCCTGGCCTCCCGGCGCTGCGCCCTTTCTCACTGGTTCTCTCTTCTGCCGTTTTCCGTAGGACTCTCTTCTCTGACCTGAGTCTCCTTTGGAACTCTGCAGGTTCTA
+
BBBABBBBFFFFGGGGGGBBGEGFGAABAEHGCFGEAEGEDHHHHGGGEEGGHHHFHHHFEEGGGFGGGGGFHFHGGGGHEEHHHGEEDG<BCGHGHHHHHHHGHHHGGHGGHHGGGGGHHHHHHHHHHHGHHGGGGGHGHHGHHGGGGGGGGFGGGG9ABBBFBBFBBFFFFFBFFFFFFFFFFFFFFFFFFBFFFFFFFFFFFFFFFFFFFFFFFFBFFFFBFFFFFFFFFFFFFFFFFFFBFFFFFF;
@M05620:37:000000000-D9766:1:1101:13139:7229 1:N:0:94
AGTGCCAGCTCTCAATCGCACAGGGGACCCAGGGCCTGGCCCCTCCATCCAGAAAACCTATGACCTCACCCGCTACCTGGAGCACCAACTCCGCAGCTTGGCTGGGACCTATGTGAGTATCCAGCGTAGGAATCTGGGAGTTGGGGAGGAGTGAGGAGTTGGGGAAAGACAGTCCTAACCGTGGAGGGTTCTGGTAAATGATGGGGTGAGGAGGGGCTCTTTGGCTCCCACCAGTCCCCCTGTCTGGTCTA
+
AAAAAFFBAFFFGGGGGGGCGEHFGCE?AEEG22B2FFHHGGGDGEHFHFHHFBFGHFFHBGGHHFHHHGFFG>EGHHHH2FHHHHA1?BGGA>EEEFGGGHE/EGHH/FGHHHHGH3F3FGFGGG/?DFFHFHHHHECFCFHH/AFGGGDHHBFGH.<C0<-;CAGFHHHHHHHHHHHGGGFFGFGAE9FFGGCBFGGGGGGGFFFFFFFFDFFFFAF/9B9FF/;AEFFFFFFFFFFBBEFFFFB9/9B
@M05620:37:000000000-D9766:1:1101:17034:7267 1:N:0:94
ACCACACCTTCTACAATGAGCTGCGTGTGGCTCCCGAGGAGCACCCCGTGCTGCTGACCGAGGCCCCCCTGAACCCCAAGGCCAACCGCGAGAAGATGCCCCGGTGAGTGGCCCCCTACCTCTTCTTGTTGCCGCCTCCCTCCTTCCTGGCCTCCCGGGGCTGCCCCCTTTCTCCCTGGTTCTCTCTTCTGCCGTTTTCCGTTGGACTCTCTTCTCTGACCTGAGTCTCCTTTGGAAATCTGCCGGTTCTT
+
CDCCDCCCFFFFGGGGGGGGGGHHGFGFHGHHGGGGGGGGGHHHHGGGGGGGGHHHHHHGGGGGEGGGGGGHHHHGGGGHGHHHHGGGGGDGGGHHHH2FH//><//<1<<.FH---..=0<0=000<=0<0D--;..CE//C/F0C00:.F0.CE.;--:-.9..;C-AB0000//0;0;000000;0000;-.;FFBF.00.;900/000;0000000;0///9009B9FF0B0;0009000-;9A.00
@M05620:37:000000000-D9766:1:1101:20230:7275 1:N:0:94
ACCACACCTTCTACAATGAGCTGCGTGTGGCTCCCGAGGAGCACCCCGTGCTGCTGACCGAGGCCCCCCTGAACCCCAAGGCCAACCGCGAGAAGATGCCCAGGTGAGTGGCCCGCTACCTCTTCTGGTGGCCGCCTCCCTCCTTCCTGGCCTCCCGGCGCTGCGCCCTTTCTCACTGGTTCTCTCTTCTGCCGTTTTCCGTAGGACTCTCTTCTCTGACCTGAGTCTCCTTTGGAACTCTGCAGGTTCTA
+
BBBBBBABFFFFGGGGFGGGGGHHGEGFHGHHHGGGGGGGGHHHHGGGGGGGHHHHHHHGGGGGGGGGGGGHHHHGGGGHGHHHHGGGGGDGGGHHHGHHHHHGHGGFHGGGHHFGG-DHHGFHGHFHHHGHHGGGDDHGFGGGHFGFBF?FFGGGDA9-@BAFAADFFFFFFF/99BFFFBBFFFBFBBFEFBDFFFFFFF9AF/B9BBFFFFBFFF/BFFF/9BFBFF/BFFFBFFFFFFF//FFFFF9
@M05620:37:000000000-D9766:1:1101:16445:7338 1:N:0:94
ACCACACCTTCTACAATGAGCTGCGTGTGGCTCCCGAGGAGCACCCCGTGCTGCTGACCGAGGCCCCCCTGAACCCCAAGGCCAACCGCGAGAAGATGCCCAGGTGAGTGGCCCGCTACCTCTTCTGGTGGCCGCCTCCCTCCTTCCTGGCCTCCCGGAGCTGCGCCCTTTCTCACTGGTTCTCTCTTCTGCCGTTTTCCGTAGGACTCTCTTCTCTGACCTGAGTCTCCTTTGGAACTCGGTTCTCGATC
+
CCCCCCCCFFFFGGGFGGGGGGHHGEGBFGHHHGGGGGGGGHHHHGGGFGGGHHHHHHHGGGGGGGGGGGGHGHHGGGGHGHHHHGGGGGDGGGHHHFHHHHHGHHHHHHGGHHGGGGGHHHHHHHGHHHGHHGGGGGHGHHGHHGGGGFFGGGGGGF-ADGGGGGFFFFFFFFFFFFFFFFFFFFFFFFFFFFFFFFFFFFFFFFFFFFFFFFFFFFEFFFFFFFFFFFFFFFFFFFF0ADDFFF0A0;9
@M05620:37:000000000-D9766:1:1101:19765:7341 1:N:0:94
ACCACACCTTCTACAATGAGCTGCGTGTGGCTCCCGAGGAGCACCCCGTGCTGCTGACCGAGGCCCCCCTGAACCCCAAGGCCAACCGCGAGAAGATGACCCGGGTGGTGGGCCCCCTCCTCTTCTGGTGGCCGCCCTCCTTCCTCCCTGCCCCCCGGAGCCTCCTCCCTTCCTACTTGTTTCTTCTTCCGCCTTTTTTCGGAGGACCTTCTTTCCCTAGCCTATTCTTCTTTTGAAATTCGGCGGTTTCT
+
CCCCDDCDFFFFGGGGGGGGGGHHGGGGHGHHHGGGGGGGGHHHHGGGEGGGHHHHHHHGGGGGGGGGGGGHHHHGGGGHGHHHHGGGGGGGGGHHHHEHF2/</?/<...-><<---<<//0<000<0/<<C-<A--=E:0C/F0<./0.<..<<---9<./:./<:.FB//<:00:0<<:00000000..9..<0<-<--9--.../000:0000:0/</<000:00:0<<0<.0000<.:---<9.00
@M05620:37:000000000-D9766:1:1101:24271:7350 1:N:0:94
AGTGCCAGCTCTCAATCGCACAGGGGACCCAGGGCCTGGCCCCTCCATCCAGAAAACCTATGACCTCACCCGCTACCTGGAGCACCAACTCCGCAGCTTGGCTGGGACCTATGTGAGTATCCAGCGTAGGAATCTGGGAGTTGGGGAGGAGTGAGGAGTTGGGGAAAGACAGTCCTAACCGTGGAGGGTTCTGGTAAATGATGGGGTGAGGAGGGGCTCTTTGGCTCCCACCAGTCCCCCTGTCTGGTCTA
+
ABABBFFFBFFDGGGGGGGGEG4AF?EGGGHHGGGGGGHHFHGHGGHHHHHHHHHHHGFHHHHHHHHGHHHGGEGGHGHHHHHHHHHHGHHHGGGGGHHHGHHGGGHHGHHFHHHHHHHHHHHHHGEGGGHHGHHHHHGFGHHHGGGGGGDFGFHHHGHHGHGGGGHHHHHHHHHHHHHHGFG@FGGGCFGGFGFGGGGGGGGGGA:BFFFFFFBBB?EFFFFFFFFFFFFFFFFFFFFFBFFFFFFFFFF
@M05620:37:000000000-D9766:1:1101:20788:7387 1:N:0:94
AGTGCCAGCTCTCAATCGCACAGGGGACCCAGGGCCTGGCCCCTCCATCCAGAAAACCTATGACCTCACCCGCTACCTGGAGCACCAACTCCGCAGCTTGGCTGGGACCTATGTGAGTATCCAGCGTAGGAATCTGGGAGTTGGGGAGGAGTGAGGAGTTGGGGAAAGACAGTCCTAACCGTGGAGGGTTCTGGTAAATGATGGGGTGAGGAGGGGCTCTTTGGCTCCCACCAGTCCCCCTGTCTGGTCTA
+
BCAABFFFCFFFGGGGGGGGGGHHGGGGGGHHGGGGGGHHHHGHGGHHHHHHHHHHHGHHHHHHHHHHHHHGGEGGHHHHHHHHHHHHGHHHGGGGGHHHGHHGGGHHGHHHHHHHHHHHHHHHHGGGGGHHHHHHHHHGGHHHGGGGGGGH.GHHHGHHHHGGGGHHHHHHHHHHHHHHGGFGGGGGGGGGGGGGGGGGGGGGGGFFFFFFFFFFFFFFFFFFFFFFFFFFFFFFFFFFFFFFFFFFFFF
@M05620:37:000000000-D9766:1:1101:15339:7399 1:N:0:94
AGTGCCAGCTCTCAATCGCACAGGGGACCCAGGGCCTGGCCCCTCCATCCAGAAAACCTATGACCTCACCCGCTACCTGGAGCACCAACTCCGCAGCTTGGCTGGGACCTATGTGAGTATCCAGCGTAGGAATCTGGGAGTTGGGGAGGAGTGAGGAGTTGGGGAAAGACAGTCCTAACCGTGGAGGGTTCTGGTAAATGATGGGGTGAGGAGGGGCTCTTTGGCTCCCACCAGTCCCCCTGTCTGGTCTA
+
CCACCFFFCFFFGGGGGGGGGGHHGGGGGGHHGGGGGGHHHHGHGGHHHHHHHHHHHGHHHHHHHHHHHHHGGGGGHHHHHHHHHHHHGHHHGGGGGHHHGHHGGGHHGHHHHHHHHHHHHHHHHGGGGGHHHHHHHHHGGHHHGGGGGGGHHHHHHGHHHHGGGGHHHHHHHHHHHHHHGGGGGGGGCFGGGGFFGGGGGGGGGGFFFFFFFFFFFFFFFFFFFFFFFFFFFFFFFFFFFFFFFFFFFFB
@M05620:37:000000000-D9766:1:1101:12729:7409 1:N:0:94
AGTGCCAGCTCTCAATCGCACAGGGGACCCAGGGCCTGGCCCCTCCATCCAGAAAACCTATGACCTCACCCGCTACCTGGAGCACCAACTCCGCAGCTTGGCTGGGACCTATGTGAGTATCCAGCGTAGGAATCTGGGAGTTGGGGAGGAGTGAGGAGTTGGGGAAAGACAGTCCTAACCGTGGAGGGTTCTGGTAAATGATGGGGTGAGGAGGGGCTCTTTGGCTCCCACCAGTCCCCCTGTCTGGTCTA
+
3>AABFFBAFCFGEGGGAEFAAEG2EEGGGDHGGGGGCG2FHGHGGFFFHHFHFFFHGHFGBGGFG3@GHHGGGEGHHHFGGG?BGGHGEGHGE/EECGHGHH/EEFGGGFHHDHFHBFGGEGHHFGGGGHFGHHHGFFGGHGHGGGGGGFHHFHHGDGHFHGGGDEHHHGHGHGHHHFHGACADEFG9CFGFF;BBFFFFBBFG?FFEFFFDFFFB@EFFFBFB/FFAFADEF/BFFFABEFFFFFFB/9
@M05620:37:000000000-D9766:1:1101:12712:7415 1:N:0:94
AGTGCCAGCTCTCAATCGCACAGGGGACCCAGGGCCTGGCCCCTCCATCCAGAAAACCTATGACCTCACCCGCTACCTGGAGCACCAACTCCGCAGCTTGGCTGGGACCTATGTGAGTATCCAGCGTAGGAATCTGGGAGTTGGGGAGGAGTGAGGAGTTGGGGAAAGACAGTCCTAACCGTGGAGGGTTCTGGTAAATGATGGGGTGAGGAGGGGCTCTTTGGCTCCCACCAGTCCCCCTGTCTGGTCTA
+
AAAABFFFBFFFGFGGGGGGGGHHGGGGGGHHGGGGGGHHGHGHGGGHHGHHHHHHHG3CGHHHHHHHHHHGGEFGHHHFGHHHHFHEGFHHGGGGGHDHGFHGGGAGFFGHHHDHEHHHHHEHHGABC?FDHHHHGB0<CGFFGCACD.CG.0D.<DGHHHGCCDAC::CGHHHHGFGHAGGG.EGGGGGGGGFFGGGGGGGGGGFCFFEBDFFFFFFFFFFFFFFFFFFFFFFFFFFFFFFFFFF9FFF
@M05620:37:000000000-D9766:1:1101:6341:7417 1:N:0:94
AGTGCCAGCTCTCAATCGCACAGGGGACCCAGGGCCTGGCCCCTCCATCCAGAAAACCTATGACCTCACCCGCTACCTGGAGCACCAACTCCGCAGCTTGGCTGGGACCTATGTGAGTATCCAGCGTAGGAATCTGGGAGTTGGGGAGGAGTGAGGAGTTGGGGAAAGACAGTCCTAACCGTGGAGGGTTCTGGTAAATGATGGGGTGAGGAGGGGCTCTTTGGCTCCCACCAGTCCCCCTGTCTGGTCTA
+
A33>AFFFBFFFGFGGGGGGE?G4EEEGGGHHEGGGEFHHFHGHGGEHGHGFG3BGHGHHFGFHHHHGHHHEEE?EHFHGFHHFHHHFGGHHFGGGGHHHGHGGGFGHGHHHHHBFFHFHFFFHFGDFDDGFHHHHEF0<EHHFGC.ADGFHFFFFF?GHDGCCEAGAB/GHFFGHHHHA?GGGDGF@9FFGGGFGFGGEBGGFEGFBFFFE.AB???FFFFFEFFFFFFFFFFFFFFEFBFFFFFFFFFF
@M05620:37:000000000-D9766:1:1101:17965:7439 1:N:0:94
ACCACACCTTCTACAATGAGCTGCGTGTGGCTCCCGAGGAGCACCCCGTGCTGCTGACCGAGGCCCCCCTGAACCCCAAGGCCAACCGCGAGAAGACCAGGTGAATGGCCCGCTCCCTCTTCTGGTGGCCGCCTCCCTCCTTCCCGGCCTCCCCGCGCTGCCCCCTTTCTCCATTGGTCTCTCTTCTGCCGTTTTCCGTCGGACTCTCTTCTCTGCACCGCATCTCCTTTTGGAATCTTCCAGGTTTCAGT
+
AAABBBABFFFFFGGB5FGGFFGHEAEEG?AFGGG2EEAEECGAAFGGFGGFHHHHHHHGGGGCGGG@EGGGHHEGGGGHGGHHHCEGGGGGG/F100<0?1<11<1?<FG/>--.>000>0<0<=<C.C-<;.:CE//C/G0C/9--B..CE.;--;--...;@9AFB/9B///B/:/9//9/B////;;.AFF/B./.9;---////;///////;/---9-//;/;F/;-BB///;/;/9/;/////;
@M05620:37:000000000-D9766:1:1101:24381:7439 1:N:0:94
ACCACACCTTCTACAATGAGCTGCGTGTGGCTCCCGAGGAGCACCCCGTGCTGCTGACCGAGGCCCCCCTGAACCCCAAGGCCAACCGCGAGAAGATGAGGCGCGTGGCCCGCTCCCTCTTCTGGTGGCCGCCTCCCTCCTTCCTGGCATCCCGGCGCTGCGCCCTTTCTCCCTTGTTCTCTCTTCTGCCGTTTTCCGTCGGACTCTCTTCTCTGCCCTGCGTCTACTTTGGAACTCTGCAGGTTCTAGAT
+
CCCCCCCCFFFFGGGGGGGGGGHHGGGGHGHHHGGGGGGGGHHHHGGGGGGGHHHHHHHGGGGGGGGGGGGHHHHGGGGHGHHHHGGGGGGGGGHHHHHHH/</>->-AGCCGGGEGCHG0CCGH0CEHHGGGGGGGGGGGGGGFF/FBFFFGBDGAFFAD--DDFFFFFFFFF09;BFFFFFFFFFFFFFD.BFFFFF.9>:@DFFFFFFFF0:0;:BA.-A>D.;0BB0B09BFFFF00BFFB:BFF0;
@M05620:37:000000000-D9766:1:1101:25443:7455 1:N:0:94
ACCACACCTTCTACAATGAGCTGCGTGTGGCTCCCGAGGAGCACCCCGTGCTGCTGACCGAGGCCCCCCTGAACCCCAAGGCCAACCGCGAGAAGATGAGGTGAGTGGCCCGCTACCTCTTCTGGTGGCCGCCTCCCTCCTTCCTGGCCTCCCGGCGCTGCGCCCTTTCTCCCTGGTTCTCTCTTCTGCCGTTTTCCGTCGGACTCTCTTCTCTGACCTGAGTCTCCTTTGGAACTCTGCCGGTTCTCGAT
+
ABCCCCCCFFFFGGGGGGGGGGHHGGGEGGHHHFGEGGGEFHGHH1AAAAEGGGHHH2BEEGFF1B/EFGGHGH/>EEGEGHH/?/?E@@CDCGHHHHHHGHHHHHHGGHFCGC-AHHGGHHHHHDHGHHGGGGGCGHHGHHHHHHGGGGGGGG-A@CGGFFFFFFFFFFF/BFBEBFFBFFFFFFFF9BC;AFFFFFB.:DFFFFFFFFFFFFB9;FFF/FFFFFFBFFBFF9FFFFFF/:>9AE9/:9;
@M05620:37:000000000-D9766:1:1101:15055:7459 1:N:0:94
ACCACACCTTCTACAATGAGCTTCGTGTGGCTCCCGAGGAGCACCCCGTGCTGCTGACCGAGGCCCCCCTGAACCCCAAGGCCAACCGCGAGAAGATGCCCAGGTGAGTGGCCCGCTACCTCTTCTGGTGGCCGCCTCCCTCCTTCCTGGCCTCCCGGCGCTGCGCCCTTTCTCACTGGTTCTCTCTTCTGCCGTTTTCCGTAGGACTCTCTTCTCTGACCTGAGTCTCCTTTGGAACTCTGCAGGTTCTA
+
BBBBBBBAFFFFGGGGGGFFGFHHGBF44AGGFEFEAEGGDHHHHGGGDEGGFHFHHHGE@ECFG?EGGFFFHFHGGGGHFGHHHGGEGG@BCDGEDFGHHHHGHHHFGGGGGGGGGGGHHHHHHHHHHHGHFGGGDGHGHGGHHHHHGGGGGGGGGG-9BFFFFFFFFFFFFFFFFFFFFFFFFFFFFFFBFDADFFFFFFFFFFFFFFFFFFFFFFEFFFF9BFF/FF/BFFFFFFFFFFFFFFAFFFB
@M05620:37:000000000-D9766:1:1101:24856:7462 1:N:0:94
ACCACACCTTCTACAATGAGCTTCTTCCGCTCTGGCACTCTGCATGCTCTAGATCGGCCGAGCACACTTCTGAACTCCAGTCACACCTGCGCATCTCGTATGCCGTCTTCTGCTTGCAACCCACCCCAATTTCACCCTACTGAACCCATTCACTCACCAATACACTGACTTCAATGCATCCCACTTACAGTAACCACAGATCACCTCATAACACAAAGTCAACCAATCTCCACACTTCAAAATTACATGCG
+
ABCCCCCBFFFFGGGGGGFGGGHHHHEGEAEEBFGBF3BFBABGA5ADDFFHF5DF?0EEGGGEHHH35BDFBGHBBGHHHHGH3B1BF?E>>1/BBF?EGHHFEGGHFBHHHHHH/EG3B<CDDD>//222D2220/2021?<1///011?1110101<1<111111<100=000/000/.0..000000000;0.../0/<//0./;00/0/;../00000..;//00909/./0000////9/9//;.
@M05620:37:000000000-D9766:1:1101:9634:7477 1:N:0:94
AGTGCCAGCTCTCAATCGCACAGGGGACCCAGGGCCTGGCCCCTCCATCCAGAAAACCTATGACCTCACCCGCTACCTGGAGCACCAACTCCGCAGCTTGGCTGGGACCTATGTGAGTATCCAGCGTAGGAATCTGGGAGTTGGGGAGGAGTGAGGAGTTGGGGAAAGACAGTCCTAACCGTGGAGGGTTCTGGTAAATGATGGGGTGAGGAGGGGCTCTTTGGCTCCCACCAGTCCCCCTGTCTGGTCTA
+
AA>AAFFFBFFFG4FGGGGCGFHGGEFGGGHHFGGGFGHHHHGHGGHGHHHHHHGGHGHHFHHHHGHHHHHGG>EGHGHHFGHHHH1FEGHEEFCGEHFGGHGGGGHHGHEHHHHHHHHHHHFHHGGDGGHHHHHHHH0FGHHHGGCDGACGH0GHBEHHHHGGGGHHFHGHHHHHHFHHGGGG.EGGEGGGGGFGGGGGGGGGGGFFFFFFFFFFFFFFFFFFFFFFFFFFFFFFFFFFFFFFFFFFFFF
@M05620:37:000000000-D9766:1:1101:17198:7477 1:N:0:94
AGTGCCAGCTCTCAATCGCACAGGGGACCCAGGGCCTGGCCCCTCCATCCAGAAAACCTATGACCTCACCCGCTACCTGGAGCACCAACTCCGCAGCTTGGCTGGGACCTATGTGAGTATCCAGCGTAGGAATCTGGGAGTTGGGGAGGAGTGAGGAGTTGGGGAAAGACAGTCCTAACCGTGGAGGGTTCTGGTAAATGATGGGGTGAGGAGGGGCTCTTTGGCTCCCACCAGTCCCCCTGTCTGGTCTA
+
ABAAAFFFBFFFGGGGGGGGGGHGGGGGGGGH2FFGGGHHGHGHGGHHHHHHHFHHHGHHFGHHHGHGHHHGG/>EHHHHGFHHHHFHGHHHGGGGGHHGGHGGGGHHGHHHHHHHGHHHHHHHHGGGGGHHHHHHHHCFGHHHGGEGGDEGFHHHFGHHHHGGGGGGFHHHHHHHHHHHGGEGDFGGGFGGGGGGGGGGGGGGGGFFFFFFFFFFFFFFFFFFFFFFFFFFFFFFFFFFFFFFFFFFFFF
@M05620:37:000000000-D9766:1:1101:24851:7482 1:N:0:94
ACCACACCTTCTACAATGAGCTGCGTCCGGTCTCCGAGTAGGACGGCGTGCTGCTGGAAGAGGACCCGTCTGACCCCAAGGCAAAAAGTCACAAGACGTCTGCCGTCTGCGGCTCGATAAAACTTCTGGTGGCCGCCTCCCTCCTTCCTGGCCTCCCGGAGCTGCGCCCTTTCTCACTGGTTCTCTCTTCTGCCGTTTTCCGTAGGACTCTCTTCTCTGACCTGAGTCTCCTTTGGAACTCTGCAGGTTCT
+
BBCCCCCBFFFFGGGGGGGGGGHHGF2AA222253222ABA3B300AA0A1?533B313BBG11B?E/11?1BBF2?1EGGHEG0GEG3B43B3022?//2/22>?/0?>/BF//@D0FFF1111==F1<GEGF@ADDDHGHGGHHHHHHGHHHHHGFF-@DFGFGGGGGGGGGG0CFFFFFFFFFFFFFFFFFCADFFFFFF?ADFFFFFFFFFFFFFBFFFF/;;9;FFFFFFFFFFFBFFFBFFFFFF
@M05620:37:000000000-D9766:1:1101:22026:7497 1:N:0:94
AGTGCCAGCTCTCAATCGCACAGGGGACCCAGGGCCTGGCCCCTCCATCCAGAAAACCTATGACCTCACCCGCTACCTGGAGCACCAACTCCGCAGCTTGGCTGGGACCTATGTGAGTATCCAGCGTAGGAATCTGGGAGTTGGGGAGGAGTGAGGAGTTGGGGAAAGACAGTCCTAACCGTGGAGGGTTCTGGTAAATGATGGGGTGAGGAGGGGCTCTTTGGCTCCCACCAGTCCCCCTGTCTGGTCTA
+
BCAABFFFCFFFGGGGGGGGGGHGGGGGGGHHFFGGGGHHHHGHGGHHHHHHHHHHHGHHHHHHHHHHHHHGGEGGHHHHHHHHHHHHGHHHGGGGGHHHGHHGGGHHGHHHHHHHHHHHHHHHHGGGGGHHHHHHHHHGGHHHGGGGGGGHHHHHHGHHHHGGGGHHHHHHHHHHHHHHGGGGGGGGEGFGGGGGGGGGGGGGGGFFFFFFFFFFFFFFFFFFFFFFFFFFFFFFFFFFFFFFFFFFFFF
@M05620:37:000000000-D9766:1:1101:22034:7512 1:N:0:94
AGTGCCAGCTCTCAATCGCACAGGGGACCCAGGGCCTGGCCCCTCCATCCAGAAAACCTATGACCTCACCCGCTACCTGGAGCACCAACTCCGCAGCTTGGCTGGGACCTATGTGAGTATCCAGCGTAGGAATCTGGGAGTTGGGGAGGAGTGAGGAGTTGGGGAAAGACAGTCCTAACCGTGGAGGGTTCTGGTAAATGATGGGGTGAGGAGGGGCTCTTTGGCTCCCACCAGTCCCCCTGTCTGGTCTA
+
>>AAAFDFAFFFG1FGGFF1EAFGGEFGGGHHFEFEFFGHHHGHGGHHHHGHFHFFGGGHHHHHHHHHHHHGGGEGHHGFGGGFFHCHFHHHGG@EGGHH?GHE?AGHGHHGHHHHHGHGHHHHHGGGCGGHFHHHHHGGCHHGGGGGGGGHHHHHHGHHHHGGFGHHHHHHGHHHHHFHGEEGGGGG99AFGGGGGBFGGGGGGGF@FFFFFF@?@@FFFFFFFFFFFFFFFFFFFFFF@FFFFFFFFBF
@M05620:37:000000000-D9766:1:1101:21142:7520 1:N:0:94
ACCACACCTTCTACAATGAGCTGCGTGTGGCTCCCGAGGAGCACCCCGTGCTGCTGACCGAGGCCCCCCTGAACCCCAAGGCCAACCGCGAGAAGATGAGGCGAGTGGCCCGCTCCCTCTTCTGGTGGCCGCCTCCCTCCTTCCTGGCCTCCCGGCGCTGCGCCCTTTCTCCCTGGTTCTCTCTTCTGCCGTTTTCCGTCGGACTCTCTTCTCTGCCCTGAGTCTCCTTTGGAACTCTGCCGGTTCTCGAT
+
DCEEDDCDFFFFGGGGGGGGGGHHGFGFHGHHHGGGGGGGGHHHHGGGGGGGHHHHHHHGGGGGGGGGGGGHHHHGGGGHGHHHHGGGGGGGGGHHHHHGH/><CGGEF<FCGFGEGHHGHHFFG1:DG<ACCEGGGGGGGGGGGB/<FGFGG?DGBCC=DBAFCFFFFFF1<F0.:BFFFFFFFFFFBFFBABEFFFF?-D-<DFFFFFFBFFF0FAFF/:BFBBFFFFF/B1<BF<<0BBF<AEB<A0<
@M05620:37:000000000-D9766:1:1101:15752:7530 1:N:0:94
ACCACACCTTCTACAATGAGCTGCGTGTGGCTCCCGAGGAGCACCCCGTGCTGCTGACCGAGGCCCCCCTGAACCCCAAGGCCAACCGCGAGAAGATGCCCAGGTGAGTGGCCCGCTACCTCTTCTGGTGGCCGCCTCCCTCCTTCCTGGCCTCCCGGCGCTGCGCCCTTTCTCACTGGTTCTCTCTTCTGCCGTTTTCCGTAGGACTCTCTTCTCTGACCTGAGTCTCCTTTGGAACTCTGCAGGTTCTA
+
CCCCCCCCFFFFGGGGGGGGGGHHGGGEHGHHHGGGGGGFGHHHHGGGGGGGHHHHHHHGGGGGGGGGGGGHHHHGGGGHGHHHHGGGGGGGGGHHHHGHHHGGHHHFHHGGHHGGCDGHHHFHGDFHGHGGHGGGGGHGHHGHHGGGFGGGGGGGFG-9CDBFFFFFFFFFFFFFBFFFFFFFFFFFFFFFFFDFFFFFFFFFFFFFFFFFFFFFFFFFFFEBBFFFFFFFFFFFFFFFFEFFFFFFFB;
@M05620:37:000000000-D9766:1:1101:5857:7555 1:N:0:94
ACCACACCTTCTACAATGAGCTGCGTGCGGCGCGCGAGGAGCACCCCGTGCTGCTGACCGAGGCCCCCCTGAACCCCAAGGCCAACCGCGCGAAGATGCCCAGGTGAGTGGCCCGCTACCTCTTCTGGTGGCCGCCTCCCTCCGTCCTGGCCTCCCGGAGCTGCGCCCTTTCTCACTGGTTCTCTCTTCTGCCGTTTTCCGTAGGACTCTCTTCTCTGACCTGAGTCTCCTTTGGAACTCTGCAGGTTCTA
+
AAAAAAA1>FFFGGGDEG11B1FFFAA00A0/A/AE/EEGEGGCGGG@>/>BDF1BFHB>/E?EGEGEC//<FGCCGCAHE/?GHG<>AC/>-<C.<GB<<CGG<GHC;C...:@CCCAGGFF0;FGGBB.C.AA-C.99-9--;--9;B-A/-A-9--@99/;-9-@-9BFFFFFFEFFB/;///;FFFFFF?A-F-/:B:--9/B/9;//;::;;F/;B/:B-9B/FFF/B//BFFFFFFBFFFAF/B/
@M05620:37:000000000-D9766:1:1101:6119:7567 1:N:0:94
ACCACACCTTCTACAATGCGCTGCGTGTGGCTCCCGAGGAGCACCCCGTGCTGCTGACCGAGGCCCCCCTGAACCCCAAGGCCAACCGCGAGAAGATGAAGGGTGTGGCGCGCACCGTCTTCTGGTGGGCGCCTCCCTCGTTCGTGACCTCCCTGCGGTGCGACCTTTATGCCTTTTACTCTCTTCTGCCGTTTTACGTCGGAGTATCTTCTCTGCCCAGTGTATTCATGTGAACTCGTCCGGTTCTCGCT
+
AAAAAAAAFFFFGGGCDG11E0EAE0BAFEGGE0BEECF/EG/GHGGGEGGGGHHGFHHE/E@FGAEEGGG0GFHGGG/G</FGGGCCCC//<C<GBFG1?FCFCC/.<->A---<-...;;:000:.;.--9..=CB/-;.;.;./90;0.;-;;--99;>----/9///;:/9/////;//;BFBFB/9;:/;;BE--9@9-:B;B/BBF//9BB9/-/9B///;;;/;B//9;99;9A>-9:-;/;--
@M05620:37:000000000-D9766:1:1101:18246:7568 1:N:0:94
AGTGCCAGCTCTCAATCGCACAGGGGACCCAGGGCCTGGCCCCTCCATCCAGAAAACCTATGACCTCACCCGCTACCTGGAGCACCAACTCCGCAGCTTGGCTGGGACCTATGTGAGTATCCAGCGTAGGAATCTGGGAGTTGGGGAGGAGTGAGGAGTTGGGGAAAGACAGTCCTAACCGTGGAGGGTTCTGGTAAATGATGGGGTGAGGAGGGGCTCTTTGGCTCCCACCAGTCCCCCTGTCTGGTCTA
+
AB>ABFFFCFFFGGGGGGGGGGHHGGGGGGHHGGGGGGHGHHGHGGHGFHHHHHHHHGHHHHHHHHHHHHHGGGGGHGHHHHHHGHHHGHHHGGGGGHHHGHHGGGHHGHHHHHHHHGHFHHH2FFED@EHHBHHHHHFCEGHHGGF?DC<FHB0CC.CGHHGGGGH::CGCHHHHHHGHGECD::EGEGGGGGFGGGGGGGGGGGADFFFF?DFFFFFFFFFFFFFFFFFFFFFFFFFFFFFFFFFFFFF
@M05620:37:000000000-D9766:1:1101:17419:7577 1:N:0:94
AGTGCCAGCTCTCAATCGCACAGGGGACCCAGGGCCTGGCCCCTCCATCCAGAAAACCTATGACCTCACCCGCTACCTGGAGCACCAACTCCGCAGCTTGGCTGGGACCTATGTGAGTATCCAGCGTAGGAATCTGGGAGTTGGGGAGGAGTGAGGAGTTGGGGAAAGACAGTCCTAACCGTGGAGGGTTCTGGTAAATGATGGGGTGAGGAGGGGCTCTTTGGCTCCCACCAGTCCCCCTGTCTGGTCTA
+
AAAAAFFFBFFFGGGGGGGGGGHFDGEFGGHGFEEGGGHHHHGHGGHHHHGHHHGHHGFFHGGHHGHHHHHGG>EEHGHHGGHFHHEEFHHHEGGGGHGBFHHGGGHHGHHFHFHHHHHFHHHHHGGGGGHFFHHHHHCFGHHHGG.CGGDHFFFFHGHFFHGCGGHGHHHHHHGHHHHHGGECDGFG.CFGFGFGGGGGGGGGGGFFFFFFFFFFFFFFFFFFFFFFEFFFFFFFFFFFAFFFFFFFFF9
@M05620:37:000000000-D9766:1:1101:9622:7587 1:N:0:94
ACCACACCTTCTACAATGAGCTGCGTGTGGCTCCCGAGAAGCACCCGTGGCTGCGGACCGAGGCCCCCTTAAACCCAAAGGCCAACCGCGAGAAGATCACACAGGAGAGTGGCCCGACACCTCTTCTGGTGGCCGCCTCCCTCCCTCCTGGCCTCCCGGCGCCGCGCCCTTTCACACTGGCTCTCTCTTCTGCCGTTTTCCATAACACTCTCTTCTCAGACCAGCGTCTTCTTTAGATCTCTGCAGGCTCT
+
CCCDCCDCFFFFGGGGGGGGGGHHGGGGHGHHHGF22AA23BFHHG0BB0AB11A0AE00/>/EFGGG/13BBFHGGH0B2?FGHGC/////>/22?>?F>2<FG0F/??1/F0GCD-<<EHH0G=GGFG<AFHC@FDGCFGFE.::CF0C.FFGFE.;@99-;@@DDCF/BF0;;0;B:.;FFFFF0;:;BFBDFFBAF00:0000BFFFFBFFFF0:0BA/;.-;DD.:BFF0;:0;B:000:BF..:/
@M05620:37:000000000-D9766:1:1101:15845:7609 1:N:0:94
ACCACACCTTCTACAATGAGCTGCGTGTGGCTCCCGAGGAGCACCCCGTGCTGCTGACCGAGGCCCCCCTGAACCCCAAGGCCAACCGCGAGAAGATGCCCAGGTGAGTGGCCCGCTACCTCTTCTGGTGGCCGCCTCCCTCCTTCCTGGCCTCCCGGCGCTGCGCCCTTTCTCACTGGTTCTCTCTTCTGCCGTTTTCCGTAGGACTCTCTTCTCTGACCTGAGTCTCCTTTGGAACTCTGCAGGTTCTA
+
AAA1AAAAFFFFGGGG3GEDGCHGGE0A0AFHCFFAEEGEFHCGHGEEFEGGFHGFHHGE/ECGG/FGGGG0B1GEGG/GA/GHHF/<CCC@CAFF1?<<FCGEHGHHFHFEFGGC?CGHHHFDHH0<=GCHHGGGCF.CGFCFGFBBF/.9BAEE.A9:?@@F;-A@=B/:FF/BBFFBFBFFFFFFFFFBF@BAFFFFFFFFFEBFFFFFFFFFFB/FFFF9-BFFFF9B/FBBBFFFFFEFFFFFFFB
@M05620:37:000000000-D9766:1:1101:20733:7632 1:N:0:94
AGTGCCAGCTCTCAATCGCACAGGGGACCCAGGGCCTGGCCCCTCCATCCAGAAAACCTATGACCTCACCCGCTACCTGGAGCACCAACTCCGCAGCTTGGCTGGGACCTATGTGAGTATCCAGCGTAGGAATCTGGGAGTTGGGGAGGAGTGAGGAGTTGGGGAAAGACAGTCCTAACCGTGGAGGGTTCTGGTAAATGATGGGGTGAGGAGGGGCTCTTTGGCTCCCACCAGTCCCCCTGTCTGGTCTA
+
BBAABFFFCFFFGGGGGGGGGGHHGGGGGGHHGGGGFGGHHHGHGGHHHHHHHHHGHGHHHHHHHHHHHHHGGEEGHHHHFGHHHHHHGHHHGGGGGHGHGHHGGGHHGHHHHHHHHHHHHHHHHGGDGGHHHHHHHHFGGHHHGGGGGGGHHHHHHGHHHHGGGGHHHHHHHHHHHHHHGGFGGGGGEFGGGGGGGGGGGGGGGGFFFFFFFFFFFFFFFFFFFFFFFFFFFFFFFFFFFFFFFFFFFFB
@M05620:37:000000000-D9766:1:1101:23060:7634 1:N:0:94
ACCACACCTTCTACAATGAGCTGCGTGTGGCTCCCGAGGAGCACCCCGTGCTGCTGACCGAGGCCCCCCTGAACCCCAAGGCCAACCGCGAGAAGATGCCCAGGTGAGTGGCCCGCTACCTCTTCTGGTGGCCGCCTCCCTCCTTCCTGGCCTCCCGGAGCTGCGCCCTTTCTCACTGGTTCTCTCTTCTGCCGTTTTCCGTAGGACTCTCTTCTCTGACCTGAGTCTCCTTTGGAACTCTGCAGGTTCTA
+
AABCCCCBFFFFGGGGGGGGGGHHGGGEHGHHHGGGGGGGGHHHHGGGEGGGEGGHHHHGGGFGGGGGGGGGHHHGGGGHGHHHHGGGGGCGGGHHHHHHHHHGHHHGHHGGHHGGGGGHHHHHHHHHHHGHHGGGGGHGHHGHHGGGGGGGGGGGGFGGGGGGGGFFFFFFFFFFFFFFFFFFHFFFFHFHFFDFFFFFFFFFFFFFFFFFFFFFFFFFFFFFFFFFFFFFFEFFFFFFFFFFFFFFFFF
@M05620:37:000000000-D9766:1:1101:10536:7666 1:N:0:94
ACCACACCTTCTACAATGAGCTGCGTGTGGCTCCCGAGGAGCACCACGTGCTGCTGACCGAGGCCCCCCTGAACCCCAAGGCCAACCGCGAGAAGATGAGGTGAGTGGCCCGCTCCCTCTGCTGGCGGCCGCCTCCCTCCTTCCCGTCCTCCCGGCGCTCCGCCCTTTCTCCCTTGTTCTCTCTTCTGCCGTTTTCCGTCGGACTCTCTTCTCTGCCCTGCGCCTCCTTTGGAACTCGGCCGGTTCTCGAT
+
BBBBBBBBFFFFGGGGGGGGGGHHGGGGHGHHHGGGGGGGGHEHHFHGHHHGHHHHHHHGGGGGGGGGGGGHHHHGGGGHGHHHHGGGGGGGGGHHHGG2GGF20>2?F</<CDGDF0001>1>F.<-A--;AFGGGGGGG0CG/;.=CAF/A.--@A-.;9.;BFFBFF//BF/9/BFFB9BFBFBFFFD:AFFBBD/.---;B/BFFFF/BBB/;.BF.@-.;:ABB//:/;;9B.9A9--;A.;FFB;
@M05620:37:000000000-D9766:1:1101:20009:7679 1:N:0:94
ACCACACCTTCTACAATGAGCTGCGTGTGGCTCCCGAGGAGCACCCCGTGCTGCTGACCGAGGCCCCCCTGAACCCCAAGACCAACCGCGAGAAGATGACCCAGGTGAGTGGCCCGCTACCTCTTCTGGTGGCCGCCTCCCTCCTTCCTGGCCTCCCGGAGCTGCGCCCTTTCTCACTGGTTCTCTCTTCTGCCGTTTTCCGTAGGACTCTCTTCTCTGACCTGAGTCTCCTTTGGAACTCTGCAGGTTCT
+
CCCCBCCCFFFFGGGGGGFGGGHHGEGB4FGBFFGGDGEE?GHGHGGGDFGGGHGHHGGGGCCEGGGGGGGHCHHGGEEHCFGGHGGGFGFGGGHGHHHHHHFHGHHHEHHGGHHGGGGGHHHHHHHGGHHGFHGGGFGHGHHGHGGGGGGGGGGGGFG-@DGGGGFFFFFFFFFFFFFFFFFFFHFFFFFFFFFFFFFFFFFFFFFFFFFFFFFFFFFBFFFF/BFBBFFFFHHFFBFFFFFFFFFFFFF
@M05620:37:000000000-D9766:1:1101:7862:7680 1:N:0:94
ACCACACCTTCTACAATGAGCTGCGTGTGGCTCCCGAGGAGCACCCCGTGCTGCTGACCGAGGCCCCCCTGAACCCCAAGGCCAACCGCGAGAAGAGGGCCAGGTGAGCGTCTCGGTTCTCCTTCTGTTGTCGGCCTCCCTCCTTCCTGCCCTGCCGTTGCTGCTCCCTTTCTCACTCCCTCTCTCTTCGGCCGTTTGCCGTAGGATCCTCTTCTCTGACCTGACTCCCCTTTGGAACTCTGCAGGTTCTA
+
AAAAAAAAFFFFGGGGFGA1F1BBEAAAAEFGEFFFGGG?GH/FGGGAEGGFHGHGHHHA@FGEGEGEGGGG1EGGGGEH//?F/?E/></>//?<0///?/C/?11?1/...><.<..11=00=D<0=</=.-:C:G:.;/;/:</C0:.;/.;F-;ABAF;0000;/9C009;000/----:/9/9B---9@--9-//-;---///9/;///:B/B/BFBF///;/-;-://9//9;B/;//9-FB/99
@M05620:37:000000000-D9766:1:1101:14207:7697 1:N:0:94
ACCACACCTTCTACAATGAGCTGCGTGTGGCTCCCGAGGAGCACCCCGTGCTGCTGACCGAGGCCCCCCTGAACCCCAAGGCCAACCGCGAGAAGATGAGGTGAGTGGCCCGCTACCTCTTCTGGTGGCCGCCTCCCTCCTTCCTGGCCTCCCGGAGCTGCGCCCTTTCTCACTGGTTCTCTCTTCTGCCGTTTTCCGTAGGACTCTCTTCTCTGACCTGAGTCTCCTTTGGAACTCTGCAGGTTCTAGAT
+
ABAABAAAFFFFGGG4EGGGGGHHFEGEGDHHHGGAEEGCGHHHHGGGF1EFHEFHHHFGGGGGGG@EGGGHHHEEGGGHGHHHAFGGGCDGFFHHGGHHHHHHHHHGGHHGGG?DHHHHGHHHHHHGHFCGFGGHGEGGHHHHHBBFFFGGGGG-BGGGFG?EFFFFFFF/BFBFFFFFFFFFFFFFFFFDFFFFFFFFFFFFFFFFFFFFFFF/BFFF/FFFFFFFFFFFFFFFFEBF/BFFFFF/BFB
@M05620:37:000000000-D9766:1:1101:20995:7698 1:N:0:94
ACCACACCTTCTACAATGAGCTGCGTGTGGCTCCCGAGGAGCACCCCGTGCTGCTGACCGAGGCCCCCCTGAACCCCAAGGCCAACCGCGAGAAGATGCCCAGGTGAGTGGCCCGCTACCTCTTCTGGTGGCCGCCTCCCTCCTTCCTGGCCTCCCGGCGCTGCGCCCTTTCTCACTGGTTCTCTCTTCTGCCGTTTTCCGTAGGACTCTCTTCTCTGACCTGAGTCTCCTTTGGAACTCTGCAGGTTCTA
+
BBBBB@BBFFFFGGGGGGGGGGHHGFGBCEHHHGGGFGGCDHHHHGGGEGGGGHGHHHHGGEEFGGGGGGEHHHHGGFGHGHHHHFGGGGGGGFHHGFHHHBHGHHHHGFGGHHGGGGGHGHHHHHFHHHGHHGGGGGHGHHGHHGGGGGFGGGGGGG-ADFFFFFFFFFFFFFFFFFFFFFFFFFFFFFFFFFFFFFFFFFFFFFFFFFFFFFFFFFBFFFFFFFFFFFEFFFFFFFFFFFFBFFFFFFF
@M05620:37:000000000-D9766:1:1101:15932:7710 1:N:0:94
AGTGCCAGCTCTCAATCGCACAGGGGACCCAGGGCCTGGCCCCTCCATCCAGAAAACCTATGACCTCACCCGCTACCTGGAGCACCAACTCCGCAGCTTGGCTGGGACCTATGTGAGTATCCAGCGTAGGAATCTGGGAGTTGGGGAGGAGTGAGGAGTTGGGGAAAGACAGTCCTAACCGTGGAGGGTTCTGGTAAATGATGGGGTGAGGAGGGGCTCTTTGGCTCCCACCAGTCCCCCTGTCTGGTCTA
+
ABAABFFFCFFFGGGGGGGGGGHHGGGGGGHHGGGGGGHHHHGHGGHHHHHHHHHHHGHHHHHHHHHHHHHGGFGGHHHHHHHHHHHHGHHHGGGGGHHHGHHGGGHHGHHHHHHHHHHHHHHHHGGGGGHHHHHHHHHGGHHHGGGGGGGHHHHHHGHHHHGGGGHHHHHHHHHHHHHHGGGGGGGGFGGGGGFGGGGGGGGGGGFFFFFFFFFFFFFFFFFFFFFFFFFFFFFFFFFFFFFFFFFFFFF
@M05620:37:000000000-D9766:1:1101:18234:7714 1:N:0:94
ACCACACCTTCTACAATGAGCTGCGTGTGGCTCCCGAGGAGCACCCCGTGCTGCTGACCGAGGCCCCCCTGAACCCCAAGGCCAACCGCGAGAAGATGAGGTGAGTGGCCCGCCCTCTCTTCTGGTGGTCGCCTCCCTCCTTCCTGCCCTCCCTGCGCTGCGCCCTTCCTCTCTTGTTCTCTCTTCTGTCGCTTTCCGCACTACTCTCTTCTCTGCCCTGCCTCTCCCTTGGTACTCTGTCGGGTCTCGAA
+
DDDDDDDCFFFFGGGGGGGGGGHHGGGGHGHHHGGGGGGGGHHHHGGGGGGGHHHHHHHGGGGGGGGGGGGHHHHGGGGHGHHHHGGGGGGGGGHHFHHHE=?=???//FG/---->GCFGDB000<..<-<:.=.:/;.CGHHH00=90E.C/CECG--.--;--://000:000;00;BF0000:0;0...;:009.---0/;BFFFFF0BFFF090...;0;///:0/000;00000;.--.-:0;:/
@M05620:37:000000000-D9766:1:1101:17213:7727 1:N:0:94
ACCACACCTTCTACAATGAGCTGCGTGTGGCTCCCGAGGAGCACCCCGTGCTGCTGACCGAGGCCCCCCTGAACCCCAAGGCCAACCGCGAGAAGATGCCCCGGGGAGCGGCCCGCTACCCCTTCTGGTGGCCCCCTCCCTCCTTCCTGTGCTCCCCGGGCTGCGCCCTCTCTCCCTGCTTTTCTCTTTTCTGGTTTTTCGTAGGGCTCTCTTCTCTGACCTGAGTCCCCCTTGTACCCCTGTAGGGTCTA
+
A1>AA11>>FCF3GGBBB1BBAFAAAE0AAEGHFF00AE//BA0BEE//AEAFGFFBG0A/>>EF?ECE//B1FGFGAEGFCGH/FEEG?<B@/<?1111?//A/AC@.----::@---/.;9.BB000;.9..---.;EB/.:00/0B////;/9-9----;--@?;--9/;F/9-/-/////9/BB/;///9;/;999-;-99-99;/9B//9B9////;-/9FB/;A--;B9////;AA///9-;BF/
@M05620:37:000000000-D9766:1:1101:25890:7743 1:N:0:94
ACCACACCTTCTACAATGAGCTGCGTGTGGCTCCCGAGGAGCACCCCGTGCTGCTGACCGAGGCCCCCCTGAACCCCAAGGCCAACCGCGAGAAGATCCCCAGGTGAGTGGCCCGCTACCTCTTCTGGTGGCCGCCTCCCTCCTTCCTGGCCTCCCGGAGCTGCGCCCTTTCTCACTGGTTCTCTCTTCTGCCGTTTTCCGTAGGACTCTCTTCTCTGACCTGAGTCTCCTTTGGAACTCTGCAGGTTCTA
+
CCCCCCCCFFFFGGGGGGFGGGHGGEEEDGHHHGGGGGGGGHHHHGGGGGGGHHHHHHHGGGGGGGGGGGGHHHHGGGCHGGHHHGGGGG@D//FC22??<B?/?1<?FHFEHEFGGCGHHHHHHHGHG/.CGCAFGDHGHG.;FFBFFGFGGGGGDFADGGFGGFFFFFFFFFBFFFFFFBFFFF/;;/:/FDAFFFFFFFAFDBFFFFFFFFFFFFBFFFFFFFFFFFBFFF//BBB9B/9/;FA/:;/
@M05620:37:000000000-D9766:1:1101:6748:7757 1:N:0:94
ACCACACCTTCTACAATGAGCTGCGTGTGGCTCCCGAGGAGCACCCCGTGCTGCTGACCGAGGCCCCCCTGAACCCCAAGGCCAACCGCGAGAAGATGCCCAGGTGAGTGGCCCGCTACCTCTTCTGGTGGCCGCCTCCCTCCTTCCTGGCCTCCCGGCGCTGCGCCCTTTCTCACTGGTTCTCTCTTCTGCCGTTTTCCGTAGGACTCTCTTCTCTGACCTGAGTCTCCTTTGGAACTCTGCAGGTTCTA
+
BBBBBBB>FFFFGGGGGG5FGGHHGFGAAEGHHBFE?EGGGHHHHGG0EFGGGHHHHHHAECCGGGGGGGGHHHHGGGGHGHHHHFGGGG/<BDFEHHHFHHHGHHHGHHEGHHFFCGGGHHFGHHHFGGGHHGGGGGHEHHGHHGGGGGFFGGGGDD-ABFFFAFFFFFFFFFFFFFFFFFFFFFFFFFFFFFDFFFFFFFFFFFFFFFFFFFF;BFFFFFFEBBF/;FFFFFEFFFFFFFFFFFFFFFB
@M05620:37:000000000-D9766:1:1101:5838:7777 1:N:0:94
ACGACCGCTTCTCCAGAGACCCGGGTCTTACTGCCGCGGCTCCCCCCGTGCGTGTCACCGAGCCCCCCCTTCCACCCCCGGACACCCGCTTGCCAGTTGGGTTAGGGGCCCTCTACCTCCTCCGGGGCCCCTGTCCCTCCTTTCCGGCCTTTCCGCTCTTGGCCTCTTCTCGCTCGCTTTCTCCCCTGCTCCGCTTCTTACTTCGCTCCTTCCCGACCTGGGGCTCCTTTGGAACTCTGCCGCCTCCTGAA
+
>1>1>>1>>A1@1BFA1AA0A00AAA/012DD2BB///AAABFFGG/>?/?>//>0BBFE///>/?</B<F0?11??C/</<>@0>CC--...<00000/-<.../:C-;-../0;000.;//.-----;9--/;;F/-;-;/;/;>@@B//;9A---;////9/9BFBBB--:-----;//;/9;B-AB//--;--///////----9;//;-A-;;-;-----:A///////9////;/;------999
@M05620:37:000000000-D9766:1:1101:20466:7795 1:N:0:94
GAGGCTGCTTTGGAAGCAACTGACAGGCCAGGGCCAAAAGTTCGGCAGAGCACACGTCTGATCTCCAGTCCCTAAACCGAAGCTCGAATGCCGTCTTCTGCATGATACTACCCGTAAGGAAAGGCTCCTAGAAGACTCCAAGGGCGTACAAGAGCTGATGAACCAATGGCAAGTAAGTCAGGCATTTCCGCTTTAGCACTCTTGTGGATCCAATTGACCAATTCTCAGCATTTGTACTTGTAACTGCCAAG
+
>>AAA>FAFFFFGGGG1BFGFAAAB1000000B0B0B0AA1DD///AE/BGA0BF/BBCFE21AF1DB2@11110B1B>/>/>BF>/B1B1GE/>0?BGHH2>F122>1>1B<??ECFHHHHHFFHFFGG1FGB1GHHFH1?/?/A@C->FH0GFHF1FGFD<CHHHFFGGHG=GFHGGH0FFEG00GCA?ACFFGGGEFGFGGFBBGFFBGFFGGG0;BEF9FFFBFFBBB;FFBFBFFBBBBF//;BF9
@M05620:37:000000000-D9766:1:1101:8369:7806 1:N:0:94
ACCACACCTTCTACAATGAGCTGCGTGTGGCTCCCGAGGAGCACCCCGTGCTGCTGACCGAGGCCCCCCTGAACCCCAAGGCCAACCGCGCGAAGATGCCCAGGGGTGTGGCCCGCTACCTCTTCTGGTTGCCGCCTTCCTCCTTCCTGGCCTCCCTGCTCTGCGCCCTTTCTCACTGGCTCTCTCTTCCGCCTTTGTCCGTTTGACGCTCTTCTTTGACCCTTGTCAGCTTTTGAACTTGTCACTTTCTA
+
>A>AAAAAFFFFGGGG3G1BF1B1EEEB0AFG1BFAA/EEGHHHHGGEEAEFFHHFHHH//>/EF/EEEGGFGFFGGGCGE/GGHFEEGG/</C/?1<1?GF/F/<.>-..>GHC--<<<CH000000;:..<--=..;C9C9/0;9F9/;F9..;/:./099;--:--//;/////B--;//;//;F;/;B--A9///;-9//;//--;B-/FF///;BF-//-;;//;/;F/B9FFF///;F///;;/;
@M05620:37:000000000-D9766:1:1101:22375:7827 1:N:0:94
AGTGCCAGCTCTCAATCGCACAGGGGACCCAGGGCCTGGCCCCTCCATCCAGAAAACCTATGACCTCACCCGCTACCTGGAGCACCAACTCCGCAGCTTGGCTGGGACCTATGTGAGTATCCAGCGTAGGAATCTGGGAGTTGGGGAGGAGTGAGGAGTTGGGGAAAGACAGTCCTAACCGTGGAGGGTTCTGGTAAATGATGGGGTGAGGAGGGGCTCTTTGGCTCCCACCAGTCCCCCTGTCTGGTCTA
+
AAABBFFFBFFFGGGGGGGGGGHCFGEGGGHHGGGGCFGFHHGHGGGHGHHHHG3EGGHHFHFHHHFGHHHGG@/EHHHHHHHHFGHHGHHHGGCFCGHHGHHGFEHHGHGHHHHHHHHHHHHHHGGGGGHHHHHHGHHGGFHHGGGGGGGHGHHHHCHHHHGGGGHGHHHHHHHHHHHHGGGGGGGGCFGFGGGGGGGGGGGGGGFFFFFFFD;FFCFFFFFFFFFFFFF.AFFFFFFFFFFFFFFFFFB
@M05620:37:000000000-D9766:1:1101:7148:7886 1:N:0:94
ACCACACCTTCTACAATGAGCTGCGTGTGGCTCCCGAGGAGCACCCCGTGCTGCTGACCGAGGCCCCCCTGAACCCCAAGGCCAACCGCGAGAAGATGCCCAGGTGAGTGGCCCGCTACCTCTTCTGGTGGCCGCCTCCCTCCTTCCTGGCCTCCCGGAGCTGCGCCCTTTCTCACTGGTTCTCTCTTCTGCCGTTTTCCGTAGGACTCTCTTCTCTGACCTGAGTCTCCTTTGGAATCTGCCGGTTCTAG
+
BCCCCCCCFFFFGGGGGGGGGGHHGGGEGGHHHGGGGGGGGHHHHGGGGGGGHHHHHHHGGGGGGGGGGGGHHHHGGGGHGHHHHGGGGGFGGGHHHHHHHHHGHHHHHHGGHHGGGGGHHHHHHHHHGHGHHGGGGGHGHHGHHGGGGGGGGGGGGG@FGGGGGGFFFFFFFFFFFFFFFFFFFFFFFFFFFFDFFFFFFFFFFFFFFFFFFFFFFFFFFFFBFFFFFFFFFFFFF99BF90;DBD;::0
@M05620:37:000000000-D9766:1:1101:21941:7948 1:N:0:94
AGTGCCAGCTCTCAATCGCACAGGGGACCCAGGGCCTGGCCCCTCCATCCAGAAAACCTATGACCTCACCCGCTACCTGGAGCACCAACTCCGCAGCTTGGCTGGGACCTATGTGAGTATCCAGCGTAGGAATCTGGGAGTTGGGGAGGAGTGAGGAGTTGGGGAAGGCCGTCCTAACCGTGGAGGGGTCTGGTAAATGATGGGGTGAGGCGGGGCTCTTTGGCTCCCACCCGTCCCCCTGTCTGGTCTAT
+
AB3AAFFFBFFFGGGGGFGCGGHGGFGGGGHHGGGGGGHHHHGHGGHHHGHHHHHHHGHHHHHHHHHHHHHGGEGGHHHH2FHHHHGHGHHHFGGGGHHHGHFGGGHHGHHHHHGHHFHHHHHHHGGGGGHHHHHHHHGGGHHHGGGGGGGHHFHHHGHHHHG-CE....:::EGFGFG?:AB.;ED-=ABFF/;BF/B/9;FFF.@EFF.-;BF-=EFFFFFEFFFEF.D.99.AFFF;E9:F/F/BBBB
@M05620:37:000000000-D9766:1:1101:5475:7967 1:N:0:94
ACCACACCTTCTACAATGAGCTGCGTGTGGCTCCCGAGGAGCACCCCGTGCTGCTGACCGAGGCCCCCCTGAACCCCAAGGCCAACCGCGCGAAGATGACCAGGTGAGTGGCCCGCTACCTCTTCTGGTGGCCGCCTCCCTCCTTCCCGGCCTCCCGGTGCTTCGCCCTTTCTCACTGTTTCTCTCTTTTGCCGTTTTCCGTATGACTCTCTTCTCTGACCTGAGGCCCCTTTGGAGCTCTTCAGGGTCTA
+
BBBBBBB>FFFFGGGGGGAFGGHHGGGBAEHHHFFG?CEGGHHHHGG0AEGGHHHHHHHAE@EGGGGGGGGHHHHGGGGHGHHHHGGGGG/B/DGDGG1?G1?/?<10?1.<0F----<<<0<DGF=<D/.;.-;CAAHEB/E/;BF/9BA@..;C.9--9B/;-ADDD///99/BF9/BF//;//9F///:/-;./;BF.B9.//;///9/;//9//9/;/./....:@E9FF/B/9;///:/9/..:9/
@M05620:37:000000000-D9766:1:1101:26001:7974 1:N:0:94
ACCACACCTTCTACAATGAGCTGCGTGTGGCTCCCGAGGAGCACCCCGTGCTGCTGACCGAGGCCCCCCTGAACCCCAAGGCCAACCGCGAGAAGATGAACACTGGAGTGTCCCCCTACCTCTTCTGTTGTGCGCCCCCCTCCCTCCTCTCGTCCCCCGGCTGCGCCCCTTCTCACTCTGTCTCTCTTTTCCCCCGTTCCGTATTACTCTCTTCTCTCACCTGAGTCTCCTTTTTGGATCTGCAGGGGCTC
+
ABABBBBBFFFFGGGGGG5GGGHFGGGGHFHHHGGGGGGGGHHHHGGGGDGGHHHHHHHGGGGGGGGGGGGHHHHGGGGHFHHHGGGGGG@CGGHHFF>1F1011?0F<G<11?/?<<<F1FH11>1>1>>.0.<.-<-;-;..//.//0/..;.;..-=A--.;B9B-.;.;F/B9/;/:/BFFFF//B///..-;A9../.9///9;FFF//;BF///;///;9/;F///;9F--/9BF////.---9.
@M05620:37:000000000-D9766:1:1101:9299:7992 1:N:0:94
ACCACACGCTCTACAATGCGCTGCGTGCGGCTCGCGAGGAGCACCCCTTGCTGCTGACCCAGGCCCCCCCGAACCCCAAGGCCAACCGCGCGAAGATGCCCAGGTGAGTGGCCCGCTACCTCTTCTGGTGGCCGCCTCCCTCCTTCCTGGCCTCCCGGTGCTGCGCCCTTTCTCCCTGGTTCTCTCTTCTGCCGTTTTCCGTAGGACTCTCTTCTGTGCCCTGAGTCCCCTTTGGAACTCTGCAGGTTCTA
+
A?A?AAA11>AAGFGF3GGEG?GEG0AB0/A///AA/AEE/FH0GGEF0BBF1FBEGH00/?/FFAGGG///B@CGG/?GE/GGHF/@CGC<?AC.0=0</GHGHHH.0:..:.@@@-;99FBFGGGGFGB9.--9:;9AFBABB999B9-9FAAA-=9-9/BB--:>9999FF//-99/9/:99BBF9;9//@BBFE9FAF-BF/9BFBF99BF/:;/99FF-9;F;B9-9BFEBFF/;FFB/BFABFF/
@M05620:37:000000000-D9766:1:1101:13527:8009 1:N:0:94
ACCACACCTTCTACAATGAGCTGCGTGTGGCTCCCGAGGAGCACCCCGTGCTGCTGACCGAGGCCCCCCTGAACCCCAAGGCCAACCGCGAGAAGATGCCCAGGTGAGTGGCCCGCTACCTCTTCTGGTGGCCGCCTCCCTCCTTCCTGGCCTCCCGGCGCTGCGCCCTTTCTCACTGGTTCTCTCTTCTGCCGTTTTCCGTAGGACTCTCTTCTCTGACCTGAGTCTCCTTTGGAACTCTGCAGGTTCTA
+
ABCCACB>CFFFGG5GGGAGGGHGGGGB4EGAHFFE?EEGDHGHHGGEEGGGFHGGHHHEEECEGGGGGGGHHHHGGGGHGHHHHGGGDG>CGGHEGGHHHHHEHFFGHHGGHHGGGDGHHHHHHHFFHHGHHGGGGGHGHHGHHGGGFGGGGGGGGG-AGF;FAFFFAFFFFFFFFFFFFBFFFFFFFFFFFFFFFFFFFFFDFFFFFFFFFFFFFF/FFFF/;FF/FFFFFBFEFFFFFFFFFFFFFF/
@M05620:37:000000000-D9766:1:1101:19908:8012 1:N:0:94
ACCACACCTTCTACAATGAGCTGCGTGTGGCTCCCGAGGAGCACCCCGTGCTGCTGACCGAGGCCCCCCTGAACCCCAAGGCCAACCGCGAGAAGATGCCCAGGTGAGTGGCCCGCTACCTCTTCTGGTGGCCGCCTCCCTCCTTCCTGGCCTCCCGGCGCTGCGCCCTTTCTCACTGGTTCTCTCTTCTGCCGTTTTCCGTAGGACTCTCTTCTCTGACCTGAGTCTCCTTTGGAACTCTGCAGGTTCTA
+
AAAAAAAAFFFFGGGFAF11G1FEEBEA0AGGFEFAAE?E?GGHHGGGCEGEFHFGHHGGCGCGGAFEGGGFHHHGGGGHGHHHEFGGGGGCCGFF1FGHHHHGHHFCFGGGHHGGG-CHFBBGHFDFDHCHHGGGGGHGFGGGGGGGGGGGGGFFB@?A?-@B?@F@@FFFFFFFFBF/BFFFFFFFFFFEF?;AFFFFFFF?B/BBFFFFFFFFF/BFBBF/-;B/FFBBBB//FFFFFBFBBFFFFF/
@M05620:37:000000000-D9766:1:1101:13458:8037 1:N:0:94
ACCACACCTTCTACAATGCGCTGCGGGTGGCTCCCGAGGAGCACCCCGTGCTGCTGACCGAGGCCCCCCTGAACCCCAAGGCCAACCGCGCGAAGATGAGGCGAGTGGCCCGCTCCCTCTTCTGGTGGCCGCCTCCCTCCTTCCTGGCCTCCCGGCGCTGCGCCCTTTCTCCCTTGTTCTCTCTTCTGCCGTTTTCCGTAGGACTCTCTTCTCTGCCCTGCGTCTCCTTTGGACCTCCTCCGGTTCTCGAT
+
AAA>AAAABCCFGBGGBG1AE0ECG000//B01/BA/EECAHHFHGGE>>BFBHFCFGC>/>/EG/EEG/<0F<FFG?<GC/FGGG//>C/</AC.111GH><-<@E<E.::@C;::GFGGGFGB9;...-9?A9AAF/:FFFB:B/9-999A9@--9;-B@9A@-/B/;//:B/:/9FB;;BFBBBF;/9BFFFFFBF--999BB;;BFFBFFF;F-/:-9A-9-B9B//9B;--;--;;;@9A-;/;/;
@M05620:37:000000000-D9766:1:1101:5676:8084 1:N:0:94
ACCACACCTTCTACAATGCGCTGCGTGTGGCTCCCGAGGAGCACCCCGTGCTGCTGACCGAGGCCCCCCTGAACCCCAAGGCCAACCGCGAGAAGATGCCCAGGTGAGTGGCCCGCTACCTCTTCTGGTGGCCGCCTCCCTCCTTCCTGGCCTCCCGGAGCTGCGCCCTTTCTCACTGGTTCTCTCTTCTGCCGTTTTCCGTAGGACTCTCTTCTCTGACCTGAGTCTCCTTTGGAACTCTGCAGGTTCTA
+
BBBBBBB>BFFFGGGGGG4AFFGGGEGBAEGFGAFE?EFFFHGHHGGAEFEGHHGHHHH>ECEGGGGGGGGHGHHGGGGHGHHHHGGGGG/>DGHBFGHHHHHGGHHGHHGGHHGGGGGHHHHHHHHHHHGHHGGGGGHGGGGGGGGGGGGGGGGGGG-;BGGFFFFFFFFFFFFFFFFFFFFFFFFFBBFFFFDFFFFFFFFFFFFFFFFFFFFBFFBFFFFFFFF/;FFFFFFFFFFFFFFFFFFFFFB
@M05620:37:000000000-D9766:1:1101:10931:8089 1:N:0:94
ACCACACCTTCTACAATGAGCTGCGTGTGGCTCCCGAGGAGCACCCCGTGCTGCTGACCGAGGCCCCCCTGAACCCCAAGGCCAACCGCGAGAAGATGCCCAGGTGAGTGGCCCGCTACCTCTTCTGGTGGCCGCCTCCCTCCTTCCTGGCCTCCCGGAGCTGCGCCCTTTCTCACTGGTTCTCTCTTCTGCCGTTTTCCGTAGGACTCTCTTCTCTGACCTGAGTCTCCTTTGGAACTCTGCAGGTTCTA
+
BBBBBAABFFFFGGGGGGGGGGHHGEGBGGHHHGGGGGGGGHHHHGGGGGGGHHHHHHHGGGFGGGGGGGGHHHHGGGGHGHHHGGGGGGGGGGHHHDGHHHHGHHHHHHGGHHGGGGGHHHHHHHHHHHGHHGGGGGHGHHGHHGGGFGFGGGGGDG-BBFGGAGFFFFFFFFFFFFFFFFFFFFFFFFFFFFFFFFFFFFFFFFFFFFFFFFFFFFFFFFFFFFFFFFFFFFFFFFFFFFFFFFFFFF;
@M05620:37:000000000-D9766:1:1101:13973:8089 1:N:0:94
AGTGCCAGCTCTCAATCGCACAGGGGACCCAGGGCCTGGCCCCTCCATCCAGAAAACCTATGACCTCACCCGCTACCTGGAGCACCAACTCCGCAGCTTGGCTGGGACCTATGTGAGTATCCAGCGTAGGAATCTGGGAGTTGGGGAGGAGTGAGGAGTTGGGGAAAGACAGTCCTAACCGTGGAGGGTTCTGGTAAATGATGGGGTGAGGAGGGGCTCTTTGGCTCCCACCAGTCCCCCTGTCTGGTCTA
+
ABAAAFFFCFFFGGGGGGGGGGHHGGGGGGHHGGGGGGHHHHGHGGHHHHHHHGFHHGHHHHHHHHGHHHHGGGGGHHHHHGGGHHHHGHHHGGGGGHHHGHHGGGHHGHHHHHHHHHHHHHHHHGGGGGHHHHHHHHHGGHHHGGGGGGGHHHHHHGHHHHGGGGHHHHHHHHHHHHHHGGFGGGGGCFFGGGCFFGGGGGGGGGFFFFFFFFFFFFFFFFFFFFFFFFFFFFFFFFFFFFFFFFFFFFF
@M05620:37:000000000-D9766:1:1101:18584:8103 1:N:0:94
AGTGCCAGCTCTCAATCGCACAGGGGACCCAGGGCCTGGCCCCTCCATCCAGAAAACCTATGACCTCACCCGCTACCTGGAGCACCAACTCCGCAGCTTGGCTGGGACCTATGTGAGTATCCAGCGTAGGAATCTGGGAGTTGGGGAGGAGTGAGGAGTTGGGGAAAGACAGTCCTAACCGTGGAGGGTTCTGGTAAATGATGGGGTGAGGAGGGGCTCTTTGGCTCCCACCAGTCCCCCTGTCTGGTCTA
+
ABAAAFFFCFFFGGGGGGGGGGHGGGGGGGHHGGGGGGHHHHGHGGHHHHHHHGHHHGHHHHHHHHHHHHHGGGGGHHHHHHHHHHHHGHHHGGGGGHHHGHHGGGHHGHHHHHHHHHHHHHHHHGGGGGHHHHHHHHHGGHHHGGGGGGFHHHHHHGHHHHGGGGHHHHHHHHHHHHHHGGGGGGGGCFGGGGGGGGGGGGGGGGFFFFFFFFFFFFFFFFFFFFFFFFFFFFFFFFFFFFFFFFFFFFB
@M05620:37:000000000-D9766:1:1101:23484:8103 1:N:0:94
AGTGCCAGCTCTCAATCGCACAGGGGACCCAGGGCCTGGCCCCTCCATCCAGAAAACCTATGACCTCACCCGCTACCTGGAGCACCAACTCCGCAGCTTGGCTGGGACCTATGTGAGTATCCAGCGTAGGAATCTGGGAGTTGGGGAGGAGTGAGGAGTTGGGGAAAGACAGTCCTAACCGTGGAGGGTTCTGGTAAATGATGGGGTGAGGAGGGGCTCTTTGGCTCCCACCAGTCCCCCTGTCTGGTCTA
+
>>AAAB5CAFBFFEGGGCEFAEBEFAEEGGHHGGGGF2FEGHGHGGEFHHHGHFFHHGHHHFGHGGGCHHHFGGCEHGG1FFF?BGCHGBFHFE/EEFHHGFHEEEGHGHHFHHEHHGHHHHHHHGCEGGHHHHHFHHHGEFDCDGGGGGGHHHHHHCGHHHGGGGHHHHHHHHHHHHHHG;CBGGGG=9FFGGCFFGGGGGGGGGFBFFFFFFBBB@EFFEFFBFFEEFFFFFFFFFFDBEFFFFFFBFF
@M05620:37:000000000-D9766:1:1101:26547:8106 1:N:0:94
ACCACACCTTCTACAATGAGCTGCGTGTGGCTCCCGAGGAGCACCCCGTGCTGCTGACCGAGGCCCCCCTGAACCCCAAGGCCAACCGCGCGAAGATGAGGTGAGTGGCCCGCTACCTCTTCTGGTGGCCGCCTCCCTCCTTCCTGTCCTCCCGGCGCTGCGCCCTTTCTCCCTGGTTCTCTCTTCTGCCGTTTTCCGTCGGACTCTCTTCTCTGACCTGCGTCTCCTTTTGAACTCTTCCGGTTCTAGAT
+
BBBBBBB>CFFFGGGGGG5BGGHHGFGBFFHGGAFEDGGGGHHHHGGAEEGGHHHHHHHEGCGGGGGGGGGHFHHGGGGHGHHHHGGFDG/>BFGGHHGHH??<FHHGEFGDGC>AGFHHHHHDHGHGCCAGDEGHGHHGGGGGGG0;9CFGGADFGDFFFF;DFFFFFFFBFF/AFFFFFFFFFFFF;BB;AFFBBDFADAA9BB;FFFFFFFF99;FF.BF@A;F/;;/:.;9BBB/::?B;DAB/9/;
@M05620:37:000000000-D9766:1:1101:12927:8146 1:N:0:94
AGTGCCAGCTCTCAATCGCACAGGGGACCCAGGGCCTGGCCCCTCCATCCAGAAAACCTATGACCTCCCCCGCTACCTGGAGCACCAACTCCGCAGCTTGGCTGGGACCTATGTGAGTATCCAGCGTAGGAATCTGGGAGTTGGGGAGGAGTGAGGAGTTGGGGAAAGACAGTCCTAACCGTGGAGGGTTCTGGTAAATGATGGGGTGAGGAGGGGCTCTTTGGCTCCCACCAGTCCCCCTGTCTGGTCTA
+
>1>AAFDCACCDGGGGGFGCE00BFEGEAE0AFAEGFFGGBFE/BEBFFF1BB0BFGGCBGHEFGHH/B>?EEE/EGBGHGHHHHHHHFGHHGGGGGGHH/FF/?CFAAG1B1FD>11>FGHBFHB??CC11111@<<?<<><1><<CGGFH.D<.0CC<0;:-.;G./CH/CBFBF;/C:9.-;CGA.;9FB90090;0;B/F?AB---;BA-9-;--B//;BB/9-A9FAAAB/BFE9-9B///;9;F/
@M05620:37:000000000-D9766:1:1101:18420:8148 1:N:0:94
AGTGCCAGCTCTCAATCGCACAGGGGACCCAGGGCCTGGCCCCTCCATCCAGAAAACCTATGACCTCACCCGCTACCTGGAGCACCAACTCCGCAGCTTGGCTGGGACCTATGTGAGTATCCAGCGTAGGAATCTGGGAGTTGGGGAGGAGTGAGGAGTTGGGGAAAGACAGTCCTAACCGTGGAGGGTTCTGGTAAATGATGGGGTGAGGAGGGGCTCTTTGGCTCCCACCAGTCCCCCTGTCTGGTCTA
+
ABBBBFFFBFFFGGGGGGGCGEHHGGGGGFDHGGGGFGHHFHGGGGHHHHCHFHFGHGHHHHEGHHHBGHHGGGFFHHHHHHHEHGHHGHHHGG?EFGHHDHHFEEGFFHGD23BBDFGGHGHHHF?CD?<2FGFFGHGEGBDCDFFGC.C<<G0GHGFHHG?DGGHFHHFHHHHGFFHHGGA@9EDGGGGFBF;;BBFFB;F0A.;BEFFFFFDCFFE9:BFFFFFFA.9D?ABFFFFDA.FFFFFF/B;
@M05620:37:000000000-D9766:1:1101:20426:8161 1:N:0:94
ACCACACCTTCTACAATGAGCTGCGTGTGGCTCCCGAGGAGCACCCCGTGCTGCTGACCGAGGCCCCCCTGAACCCCAAGGCCAACCGCGAGAAGATGCCCAGGTGAGTGGCCCGCTACCTCTTCTGGTGGCCGCCTCCCTCCTTCCTGGCCTCCCGGCGCTGCGCCCTTTCTCACTGGTTCTCTCTTCTGCCGTTTTCCGTAGGACTCTCTTCTCTGACCTGAGTCTCCTTTGGAACTCTGCAGGTTCTA
+
>AABBBBBFFFFGGGGGGGGGGHCGFGFEGGHHGGGGGGGFHHHHGGGGGFFGHFHHHHGGGEGGGGFGGGGHHHGGGGHGHHHHGGGGGGGCGFFHHHHHHHFHHGGHHGGHHGGGCGHHHHHHHFGHFGHHGGGGGHGHHGHHGGGGGGGGGGEAB-?A=BD=DFFFFFFFFFFBFFFFFFFFFFFFFFEFFDDBFFFFF?DDFFFFFFFFFFFFF/FFFB/9BFFFFFFFFEFFFFFFFFFFFFFFF;
@M05620:37:000000000-D9766:1:1101:23351:8182 1:N:0:94
AGTGCCAGCTCTCAATCGCACAGGGGACCCAGGGCCTGGCCCCTCCATCCAGAAAACCTATGACCTCACCCGCTACCTGGAGCACCAACTCCGCAGCTTGGCTGGGACCTATGTGAGTATCCAGCGTAGGAATCTGGGAGTTGGGGAGGAGTGAGGAGTTGGGGAAAGACAGTCCTAACCGTGGAGGGTTCTGGTAAATGATGGGGTGAGGAGGGGCTCTTTGGCTCCCACCAGTCCCCCTGTCTGGTCTA
+
AAABAFBFBFFFGFGGGGGGEFHGFGGGGGHHGDGGDFHHGHGHGGHHHHHHGGHHHGHHHHHHHHHFHHHGGGGGHHHHHHHHHHHHGHFHGGGGGHHH?GHFGGHHGHGBDFHH3BGHHHHHGGGG/DFFHHHHHH0FEHHHGGGGG?CGHGHHGFCCDGGGF.GGGGH/CHHHGHHHGGGGFEGGEF.FG0;;CFFGFFGGGDD=EFFF?A=BFFFFFFFFFFFEFFF.AFFFFFFDFFBFFFF9FBB
@M05620:37:000000000-D9766:1:1101:3887:8183 1:N:0:94
AGTGCCAGCTCTCAATCGCACAGGGGACCCAGGGCCTGGCCCCTCCATCCAGAAAACCTATGACCTCACCCGCTACCTGGAGCACCAACTCCGCAGCTTGGCTGGGACCTATGTGAGTATCCAGCGTAGGAATCTGGGAGTTGGGGAGGAGTGAGGAGTTGGGGAAAGACAGTCCTAACCGTGGAGGGTTCTGGTAAATGATGGGGTGAGGAGGGGCTCTTTGGCTCCCACCAGTCCCCCTGTCTGGTCTA
+
AAABBFFF@FFFGGGGGGGGGGHHGGGGGGGHGGGGGGHHHHGAEGGHHHHHHFGHCEGFHHHHHHGHHFFGGEFGHFHHHHHGHHGHGHGHDEE?@E3FDHHGGDHHEHHFDGHHDB3FHGHHFGC<BDGHHBGFHFFC<<GEG@.DC?ECCGDGCA<C0<DGEAGHCHFHHHFHBCGHG.AA.9ECC.90;B99BFBFBBBFE?D=E9?FAFFAF>.//BF/9FFF.FFDFFFFFFEFCF/FBFFFF/B
@M05620:37:000000000-D9766:1:1101:17488:8218 1:N:0:94
ACCACACCTTCTACAATGAGCTGCGTGTGGCTCCCGAGGAGCACCCCGTGCTGCTGACCGAGGCCCCCCTGAACCCCAAGGCCAACCGCGAGAAGATGAGGTGAGTGGCCCGCTACCTCTTCTGGTGGCCGCCTCCCTCCTTCCTGGCCTCCCGGAGCTGCGCCCTTTCTCACTGGTTCTCTCTTCTGCCGTTTTCCGTAGGACTCTCTTCTCTGACCTGAGTCTCCTTTGGAACTCTGCAGGTTCTAGAT
+
?A>AA?>AFFFFEGG131FGFGGHEEEFH0GHHGE0BEE?EHHHHGCGE/ECFABGHGGGGGCGEG@EGGGHHHEEGGGHGHHHEFGGGGGGGGHE1<?GHHHHHHHGGHHGGG-CHHHHHHHHH0<AHHGGGGGHGCGGGHHHHHEFGGGGGFGG@AGGGGGG@@FFFFF/FFFFFFFFFFFFFFFFFF@AFFFFFFFFFFFFBFFFFFFFFFFBFFFFBFFFFFFFFFFFFFFFFFFFFFFFFFF/BFF
@M05620:37:000000000-D9766:1:1101:13246:8259 1:N:0:94
AGTGCCAGCTCTCAATCGCACAGGGGACCCAGGGCCTGGCCCCTCCATCCAGAAAACCTATGACCTCACCCGCTACCTGGAGCACCAACTCCGCAGCTTGGCTGGGACCTATGTGAGTATCCAGCGTAGGAATCTGGGAGTTGGGGATGAGTGAGGAGTTGGGGAAAGACAGTCCTAACCGTGGAGGGTTCTGGTAAATGATGGGGTGAGGAGGGGCTCTTTGGCTCCCACCAGTCCCCCTGTCTGGTCTA
+
AA3>AFFFBFFFGGGGGGGGGGHGGGGGGGHHEGGGGGHHGHGGGGHHHHHHFHHFHGHHHHHHHHHHHHHGGEEGHHHHHGHHHHHHGHHHEGGGGHFGGHHGGGHHGGHHHHGHHHHHHHHHHGGGGGHHHHHHHHHGGHHHGGGGGHHGHHHHHGHHHHGGGGHHHHGHHHGGHHHHGGGGEEGGEGGGGGFGGGGGGGGGGGGFFFFFFFFFFFFFFFFFFFFFFFFFFFFFFFFFFFFFFFFFFFF
@M05620:37:000000000-D9766:1:1101:20745:8270 1:N:0:94
ACCACACCTTCTACAATGAGCTGCGTGTGGCTCCCGAGGAGCACCCCGTGCTGCTGACCGAGGCCCCCCTGAACCCCAAGGCCAACCGCGAGAAGATGAGGCGGGTAGCTCGCCCCCTCCTCTGGTGGCCGCCTCCCTCCTTCCTGTCCTCCCGCCGCAGCGCCCTTCCTTCCTACTTGTCTCTTCTTCTGGTTTCTGTCGGAGTCTCTTCTCTGCCTTGCGTCTCCTCCGGTCCCCCTCTGGTTTTTCTT
+
AAAAA1A>BFFF3GGFGGDBGGHHGFGEGGHHHGFG?FE/EG/FGGGGAAEE1FGGFGGECE/EGFGGGGEG1GHGGEEGFHHH/FGGGG@C?<<1?11?0//<A<-.<<=.:-.:;@E.CF000;CC.9-;@.:CABF.FBB/9//9/;9F-------;99@@?-/-;;/;FF9////;/9//9BF/B/;/9/;//9/999--;////;BF////////99:-9:BF-/--9-9-;-9A-9///-:-///
@M05620:37:000000000-D9766:1:1101:17498:8274 1:N:0:94
GAGGCTGCTTTGGAAGAGCACACGTCTGACCTCCAGTCACTAATGCGCATCTCGTATGCCGTCTTCTGCTTGAAAAAAAAAAAAAAGAACACAACCAAATTTCAATTTGCAAAGAGAATAAAGCAAAATAAGATAAACTAAAACCAAATGAGTATAGCTCTAATTTGACAGTAGGAGCAACACAGATAAAAAGAACGGAGTATAAACAGACACCTAACACAATATGAGGTAGGAGAAAAACAGGACTTAGA
+
>11>A>CAFFFFFFGF1GGGGGHGHHHFD1BGBGBGHHHHHHFHDHFGCBEDGGGGHHHHEEFHFHHHHHGHB@FG0EE/>?//////0000///////1112222222221<00<011?11111010111111>11111111>.<..0000<000000000000000000::00:/..:...../000000.../9..../00000;//;//-///-//--//////////;9/--/--------/////
@M05620:37:000000000-D9766:1:1101:13369:8275 1:N:0:94
ACCACACCTTCTACAATGAGCTGCGTGTGGCTCCCGAGGAGCACCCCGTGCTGCTGACCGAGGCCCCCCTGAACCCCAAGGCCAACCGCGAGAAGATGCCCAGGTGAGTGGCCCGCTACCTCTTCTGGTGGCCGCCTCCCTCCTTCCTGGCCTCCCGGCGCTGCGCCCTTTCTCACTGGTTCTCTCTTCTGCCGTTTTCCGTAGGACTCTCTTCTCTGACCTGAGTCTCCTTTGGAACTCTGCAGGTTCTA
+
DDDDDDDDFFFFGGGGGGGGGGHHGFGFHGHHHGGGGGGGGHHHHGGGGGGGHHHHHHHGGGGGGGGGGGGHHHHGGGGHGHHHHGGGGGGGGGHHHHHHHHGGHFGFHHGGHHGGFFFHGHHHHFGHHHGHHGGGGGHGHHGHHGGGFGFGFGGGDC-<C9AFFCFFFFFFFFFFFFFFFFFFFFFFFBFFFFDFFFFFFFFFFFFFFFFFFFFFFFFFFFFBFFFFFFFFFFFFFFFFEFFFFFFFFFB
@M05620:37:000000000-D9766:1:1101:10668:8304 1:N:0:94
ACCACACCTTCTACAATGAGCTGCGTGTGGCTCCCGAGGAGCACCCCGTGCTGCTGACCGAGGCCCCCCTGAACCCCAAGGCCAACCGCGAGAAGATGCCCAGGTGAGTGGCCAGCTACCTCTTCTGGTGGCCGCCTCCCTCCTTCCTGGCCTCCCGGAGCTGCGCCCTTTCTCACTGGTTCTCTCTTCTGCCGTTTTCCGTAGGACTCTCTTCTCTGACCTGAGTCTCCTTTGGAACTCTGCAGGTTCTA
+
1A1>A1AAFFF1FGGG311BF1FGG0B0ABEEG00EEG?AEHHHHGGGEGGGH1FGHH0EEGGGGG/EGGGHHHECGGGHGHHGEAEGCC/@C/CCGHHHHHH/<1GHHHG/F1?FH1GHBGF1GHHHF0CCHGG-.CCE/C./;GHCGHHFHG.;EAAGGGFBGGGGGGFFFFFFFFFFFFFFFFFFBF/BF@AFFFFFFFFFFFFFFFFFFFFFFFFFFFFFF///BFFFFFFFFFFFFFFFFFFFFFB
@M05620:37:000000000-D9766:1:1101:16401:8322 1:N:0:94
ACCACACCTTCTACAATGAGCTGCGTGTGGCTCCCGAGGAGCACCCCGTGCTGCTGACCGAGGCCCCCCTGAACCCCAAGGCCAACCGCGAGAAGATGCCCAGGTGAGTGGCCCGCTACCTCTTCTGGTGGCCGCCTCCCTCCTTCCTGGCCTCCCGGCGCTGCGCCCTTTCTCACTGGTTCTCTCTTCTGCCGTTTTCCGTAGGACTCTCTTCTCTGACCTGAGTCTCCTTTGGAACTCTGCAGGTTCTA
+
CCCCCCCCFFFFGGGGGGGGGGHHGGGACFHHHGGGGGFGGHHHHGGGGGGGHHGHHHHGGGGGGGGGGGGHGHHGGGGHGHHHHGGGGGGGGGHHHHGHHHHGHHHHHHGGHHGCC@GHHHHHHHHEHHGHHCGCGGHGHHGHHGGGGGGGGFGFGC-:BFFFFFFFFFFFFFBFFFFFFBFFFFFFBFFFFDDDFFFFFFFDDBFFFFFFFFFFFFFFFFFBFFFFFFFFFFFFEFFBFFFFFFFFFFB
@M05620:37:000000000-D9766:1:1101:19430:8325 1:N:0:94
ACCACACCTTCTACAATGAGCTGCGTGTGGCTCCCGAGGAGCACCCCGTGCTGCTGACCGAGGCCCCCCTGAACCCCAAGGCCAACCGCGAGAAGATGAGGTGAGTGGCCCGCTCCCTCTTCTGGTGGCCGCCTCCCTCCTTCCTGGCCTCCCGGCGCTGCGCCCTTTCTCCCTGGTTCTCTCTTCTGCCGTTTTCCGTAGGACTCTCTTCTCTGCCCTGAGTCTCCTTTGGAACTCTGCCGGTTCTCGAT
+
CCCCCCCDFFFFGGGGGGGGGGHHGGGECGHHHGGGGGGGGHHHHGGGGGGGHHHHHHHGGGGGGGGGGGGHFHHGGGGHGHHHHGGGGGGGGGHHHHGGH??FGHHGGHHGGGGGGHHHHHHHHGHGHHGGGGGHGHHGHHHHHGBFGGGGGGGGGGGFFFFFFFFFFFF0BF0AFFFFFFFFHHHHFFFFFFFFFFFADFBFFFFFFHHHFFFBFFFF/BFFFFFFFFFBF0FFFFFBFDFFFFF9ABF
@M05620:37:000000000-D9766:1:1101:3812:8331 1:N:0:94
AGGGCCAGCTCTCCATAGCACAGGGTCCCAAGTGCATGGCCCCTCCATCCAGAAACCCTATGACCTCACCCGCAACCTGGGGCACCCCCTCAGCAGCTGGGCTGGGACCTATGTGAGTATCCAGCGTCGGAATCTGGGCGTTGGGGCGGCGTGCGGCGTTGGGGCCCGCCCGTCCTAACCGTGGCGGGTTCTGGTAAATGATGGGGTGAGGAGGGGCTCTTTGGCTCCCACCAGTCCCCCTGTCTGGTCTA
+
>>>>>>11>BCFFGG1BB11B10GE00A01BAAABD2AFE0FEFEEHG10BB1B10BAF0BBAFG1BFGHHAE/>>GH>B//B>EFG/>>/01B1>0B1B?FG/EFGG/FBGGG>2B>FHHHB1GCE/>C//?FGDFH/>CCCF->.<C-;:A?AG?-@>@-@@-9-9>=-;@FFFFBBA@BF@-;;>@FFFFFB;/BFF/BF/--:;-AF/;B=?@@FFFFFFBFFEFBFFAFFEFEFF@FFFFFFFFF/
@M05620:37:000000000-D9766:1:1101:17615:8335 1:N:0:94
AGTGCCAGCTCTCAATCGCACAGGGGACCCAGGGCCTGGCCCCTCCATCCAGAAAACCTATGACCTCACCCGCTACCTGGAGCACCAACTCCGCAGCTTGGCTGGGACCTATGTGAGTATCCAGCGTAGGAATCTGGGAGTTGGGGAGGAGTGAGGAGTTGGGGAAAGACAGTCCTAACCGTGGAGGGTTCTGGTAAATGATGGGGTGAGGAGGGGCTCTTTGGCTCCCACCAGTCCCCCTGTCTGGTCTA
+
ABBCBFFFCFFFGGGGGGGGGGHGGGGGGGHHFGGGGGHHHHGHGGHHHHHHHHHHHGHHHHHHHHHHHHHGGEFGHFHHGGHHHHGHGHHHGGGGGHHHGHHGGGHHGHHHHFHHHHHHHHHHHGGGGGHHHHHHHGGGEGHGGGFGGGEGHEHHGGFHHHGGGGHHGHHHHGHHHHHHGGGGGGGGEGGGGGGGGGGGGGGGGGFFFFFFFFFFFFFFFFFFFFFFEFFFFFFFFFFFFFFFFFFFFFB
@M05620:37:000000000-D9766:1:1101:24339:8343 1:N:0:94
ACCACACCTTCTACAATGAGCTGCGTGTGGCTCCCGAGGAGCACCCTGTGCTGCTGACAGAGGCCCCCCTGAACCCCAAGGCCAACCGCCAGAAGATGCCCAGGTGAGTGGCCCGCTACCTCTTCTGGTGGCCGCCTCCCTCCTTACTGGCCTCCCGGAGCTGCGCCCTTTCTCACTGGTTCTCTCTTCTGCCGTTTTCCGTAGGACTCTCTTCTCTGACCTGAGTCTCCTTTGGAACTCTGCAGGTTCTA
+
AAAAAAAAFF1FGGGGG1FGGGHGG0EEE0ABFFGGGG/AEHHHHGHGE1DAFGFHGGEHHGFG/EFGGGGHFHHGGGGCFHHHHEGEE/>EHHHHHHHHHBGFG<GGHDGGHH/CCGGHHGHHHH1GGFGHHGGGG.CGHHGHH0CG0<CH0CGACGCGGGGBAGGGGGGGGGGGGGGGGGGGGGGGFFFFF@BFFFFFFFFFFFFFFFFFFFFFFFFFFFFFFFFFFFFFFFFFFFFFFFFFFFFFFFF
@M05620:37:000000000-D9766:1:1101:18732:8351 1:N:0:94
AGTGCCAGCTCTCAATCGCACAGGGGACCCAGGGCCTGGCCCCTCCATCCAGAAAACCTATGACCTCACCCGCTACCTGGAGCACCAACTCCGCAGCTTGGCTGGGACCTATGTGAGTATCCAGCGTAGGAATCTGGGAGCTGGGGAGGAGTGAGGAGTTGGGGAAAGACAGTCCTAACCGTGGAGGGTTCTGGTAAATGATGGGGTGAGGAGGGGCTCTTTGGCTCCCACCAGTCCCCCTGTCTGGTCTA
+
>1>AAD11AFFFGFGGGGG1E0FAFEEEEEFGFEGEAFG0BFG/EGHGFFFGGHHFGGFGGGGGHHF1FFF>FEEGHBFFFGGF0FGFF0GGG?/>E0FG/GGE//BEECCFGHFHFFFHHFHHHCACGCBG1DGHEHGE/?<0/CFGGGGHEF<CFCC/DGCCGFHEHFGG0;G0GFCG@CE@GEGG.A.C9B;00;BFGCFBEBB?EFFFF--@@>9FFBBFFF/9EBF?--:99/A--9B9B999BF/
@M05620:37:000000000-D9766:1:1101:27420:8393 1:N:0:94
AGTGCCAGCTCTCAATCGCACAGGGGACCCAGGGCCTGGCCCCTCCATCCAGAAAACCTATGACCTCACCCGCTACCTGGAGCACCAACTCCGGAGCCTGGCTGGGACCTATGTGAGTATCCAGCGTAGGAATCTGGGAGTTGGGGAGGAGTGAGGAGTTGGGGAAAGACAGTCCTAACCGTGGAGAGTTCTGGTAAATGATGGGGTGAGGAGGGGCTCTTTGGCTCCCACCAGTCCCCCTGTCTGGTCTA
+
AAAAAFFFBFFFFFGGGFFGGGHHGEGGGGHHGGGEGDDHFGGHGGHHGHHHHHHHFGGHHHHHHHHHHHHGGGGGHHHGGHHHHHHHGHFHA/?EEAHC/FF/?/0B?2GHHHFFG3GGFHGDBD?E//@2FDDDHB0F/C1?CGE@GDFCGDHCFDHBG/CCEGGFFGFH:GBFFHFF99.BA./9;0;9FBFBBFF0CC09EBABEF?BAADB-@E9/9BB/BFEFFADFAB9B/ADF./99;//9/9
@M05620:37:000000000-D9766:1:1101:17066:8402 1:N:0:94
ACCACACCTTCTACAATGAGCTGCGTGTGGCTCCCGAGGAGCACCCCGTGCTGCTGACCGAGGCCCCCCTGAACCCCAAGGCCAACCGCGAGAAGATGCCCAGGTGAGTGGCCCGCTACCTCTTCTTGTGGCCGCCTCCCTCCTTCCTGGCCTCCCGGCGCCGCGCCCTTTCTCACCGGTTCTCTCTTCTGCCGTTTTCCGTAGGACTCTCTTCTCTGACCTGAGTCTCCTTTGGAACTCTGCAGGTTCTA
+
AAAAAAAAFFFFGGGGAGGBGDGHGGGGHCGFEFGGGGGEFHAGHGGGEFGFHHHGHHHGCGGGFEEEEGGEC>GEGGGHFGGHHFGGGGG@@F0F1?FCCFA/<?101F//?F--<@@GHF0=G0000<<.=--;.CCCHEEGHGG0;FGF0.9;.A--@--@-99@-B///;BB-;@;9EF/BF//BF//;@9;/;F/-/-;AF//B9FFF//;//;///-/-/;//9BBFF//:9FF/9///999///
@M05620:37:000000000-D9766:1:1101:7125:8406 1:N:0:94
AGTGCCAGCTCTCAATCGCACAGGGGACCCAGGGCCTGGCCCCTCCATCCAGAAAACCTATGACCTCACCCGCTACCTGGAGCACCAACTCCGCAGCTTGGCTGGGACCTATGTGAGTATCCAGCGTAGGAATCTGGGAGTTGGGGAGGAGTGAGGAGTTGGGGAAAGACAGTCCTAACCGTGGAGGGTTCTGGTAAATGATGGGGTGAGGAGGGGCTCTTTGGCTCCCACCAGTCCCCCTGTCTGGTCTA
+
ACABBFFFCFFFGGGGGGG2EEHHGGGGGGHHFGGGGGHHHHGHGGHHHHHHHHGHHGHHHHHHHHHHHHHGGFGGHGHHGHHHHHHHGHHHGGGGGHHHGHHGGGHHGHHHHHHHHHHHHHHHHGGGDGHHHHHHHH<FFHHHGGGGGGGHHHHHFGHHHHCGGFHHHHHHHGGHHHHHGGGGGGGGEGFGGGGGGGGGGGGGGGFFFFFFFFFFFFFFFFFFFFFFFFFFFFFFFFFFFFFFFFFFFFF
@M05620:37:000000000-D9766:1:1101:25774:8419 1:N:0:94
ACCACACCTTCTACAATGAGCTGCGTGTGGCTCCCGAGGAGCACCCCGTGCTGCTGACCGAGGCCCCCCTGAACCCCAAGGCCAACCGCGAGAAGATGCCCAGGTGAGTGGCCCGCTACCTCTTCTGGTGGCCGCCTCCCTCCCTCCTGGCCTCCCGGAGCTGCGCCCTTTCTCACCGGGTCTCTCTTCTTCCGTTTTCCGTAGGACTCTCTTCTCTGACCTGAGTCTCCCTTGGAACTCTGCAGGTTCTA
+
ABAABBABFFFFGGGBEGGGGGHFGFGEHDHHHGGGGGGFGHHHHGGGEDGGHFGHHHHGGGGGGGEGGGGHHHGFGGGHGHHHHGGGGCCFGDHHFG2FGC/F11<F1<</?G-<-<-F>00D000<0/<.C--;..CC//C.9/9//;.F0.CE.9-99.//-9AD-BF///9/..9-9-9;/9/B////;./9BF/B./:.A/9//9:/;/;99//;;/.9.////B/;B.B/:///////9F./99/
@M05620:37:000000000-D9766:1:1101:15893:8434 1:N:0:94
AGTGCCAGCTCTCAATCGCACAGGGGACCCAGGGCCTGGCCCCTCCATCCAGAAAACCTATGACCTCACCCGCTACCTGGAGCACCAACTCCGCAGCTTGGCTGGGACCTATGTGAGTATCCAGCGTAGGAATCTGGGAGTTGGGGAGGAGTGAGGAGTTGGGGAAAGACAGTCCTAACCGTGGAGGGTTCTGGTAAATGATGGGGTGAGGAGGGGCTCTTTGGCTCCCACCAGTCCCCCTGTCTGGTCTA
+
BBABCFFFCFFFGGGGGGGGGGHHGGGGGGHHGGGGGGHHHHGHGGHHHHHHHHHHHGHHHHHHHHHHHHHGGGGGHHHHHHGHHHHHGHHHGGGGGHHHGHHGGGHHGHHHHHHHHHHHHHHHHGEGGGHHHHHHHHHGGHHHGGGGGGGHHHHHHGHHHHGGGGHHHHHHHHHHHHHHGGEGGGGGEFGGGGFGGGGGGGGGGGFFFFFFFFFFFFFFFFFFFFFFFFFFFFFFFFFFFFFFFFFFFFF
@M05620:37:000000000-D9766:1:1101:23118:8458 1:N:0:94
ACCACACCTTCTACAATGAGCTGCGTGTGGCTCCCGAGGAGCACCCCGTGCTGCTGACCGAGGCCCCCCTGAACCCCAAGGCCAACCGCGAGAAGATGCCCAGGTGAGTGGCCCGCTACCTCTTCTGGTGGCCGCCTCCCTCCTTCCTGGCCTCCCGGAGCTGCGCCCTTTCTCACTGGTTCTCTCTTCTGCCGTTTTCCGTAGGACTCTCTTCTCTGACCTGAGTCTCCTTTGGAACTCTGCAGGTTCTA
+
BBBBBBBBFFFFGGGGFG5FG5GGCEEACEHHHFFGAEG?EHHHHGGGGEGFFHHHHHHGGGGGGGGGGGGHHHHGGGGHGHHHHGGGGGGCGGHHFGHHHHHGHHHHHHGGHHGGGGGHHHHHHHHHHHGHHGGGGGHGHHGHHGGGGGGGGGGGG@@BBGGGGGFBBFFFFFFFFFFFFFFFFFFFFFFFFBFFFFFFFFFFFFFFFFFFFFFFFFFFFFFFFFFFFFFFFFFFFFFFFFFFFFAFFFB
@M05620:37:000000000-D9766:1:1101:12478:8459 1:N:0:94
AGTGCCAGCTCTCAATCGCACAGGGGACCCAGGGCCTGGCCCCTCCATCCAGAAAACCTATGACCTCACCCGCTACCTGGAGCACCAACTCCGCAGCTTGGCTGGGACCTATGTGAGTATCCAGCGTAGGAATCTGGGAGTTGGGGAGGAGTGAGGAGTTGGGGAAAGACAGTCCTAACCGTGGAGGGTTCTGGTAAATGATGGGGTGAGGAGGGGCTCTTTGGCTCCCACCAGTCCCCCTGTCTGGTCTA
+
AAAAAFBFAFFFGGGGFGGGGCHCFGGGFF0FFEEE/FHHHHGHGGFHHFAD101FGEF1FG2FHGH1FGHGGE/>F1FGGEGHHHHHGEGGEFEGEHFH?HHGGG0GEFFBD2GG1G2GHFFGHGCFGGHHHHHHHECACGFHGGECGGFGG0DGCCHHFH?@EGEGFHHHHHFHHFFF@AA?.CCGGGGGFG0FFF0FBBFEF.A@FF?BBF@-;-AFFBFFBFFF?BFBEFFFFFFF;999;FBBF//
@M05620:37:000000000-D9766:1:1101:23068:8473 1:N:0:94
ACCACACCTTCTACAATGAGCTGCGTGTGGCTCCCGAGGAGCACCCCGTGCTGCTGACCGAGGCCCCCCTGAACCCCAAGGCCAACCGCGAGAAGATGAGGTGAGTGGCCCGCTCCCTCTTCTGGTGGCCGCCTCCCTCCTTCCTGGCCTCCCGGCGCTGCGCCCTTTCTCCCTGGTTCTCTCTTCTGCCGTTTTCCGTCGGACTCTCTTCTCTGCCCTGCGTCTCCTTTGGAACTCTGCCGGTTCTCGAT
+
AAAAAAAAFFFFGGGG3GEAGDGGGAAA00FFAFFAAEEGGHHHHGGGFEGGGHGFHHGGEGGGG/EGGGGBHBGGGGCH>/GHHG/<>C><<CFF1GDGH0???GHGG?GCGGGGGHHHHHHFGHHCC=ACGGGHGHEEHHHHHG/CFBFGGBA@-AA@F@?F?@FFBF9/BF/ABFFFFFFFFFFFFF@;:FEFFFF-@?@@@FFFFFFFFFF/FEFF-@B@BFFFFFBFF/BFFF/BF@@@BAB:99F
@M05620:37:000000000-D9766:1:1101:19278:8483 1:N:0:94
AGTGCCAGCTCTCAATCGCACAGGGGACCCAGGGCCTGGCCCCTCCATCCAGAAAACCTATGACCTCACCCGCTACCTGGAGCACCAACTCCGCAGCTTGGCTGGGACCTATGTGAGTATCCAGCGTAGGAATCTGGGAGTTGGGGAGGAGTGAGGAGTTGGGGAAAGACAGTCCTAACCGTGGAGGGTTCTGGTAAATGATGGGGTGAGGAGGGGCTCTTTGGCTCCCACCAGTCCCCCTGTCTGGTCTA
+
>AAAAFFFBFFFGGGGGGGFGCHGGGGGGG2GGFEGAFHFFHGEFGHHHHFHHHEHHGHGHHHHHHHHHHHGGGGGHHHHHHHHHHHHGHHHGGGEGHHHGHHGGGHHGHHHHHHHHHHHHHHHHGGGGGHHHHHHHHHGDGHHGGGGGGGHHHHHHGHHHHGGGGHHHHHHHHHGHHHHGGGGGGGGEGGGGGGGGGGGGGGGGGFFFFFFFFFFFFFFFFFFFFFFFFFFF?FFFFFFFFFFFFFFFFB
@M05620:37:000000000-D9766:1:1101:14171:8493 1:N:0:94
ACCACACCTTCTACAATGAGCTGCGTGTGGCTCCCGAGGAGCACCCCGTGCTGCTGACCGAGGCCCCCCTGAACCCCAAGGCCAACCGCGAGAAGATGCCCAGGTGAGTGGCCCGCTACCTCTTCTGGTGGCCGCCTCCCTCCTTCCTGGCCTCCAGGAGCTGAGCCCTTTCTCACTGGTTCTCTCTTCTGCCGTTTTCCGTAGGACTCTCTTCTCTGACCTGAGTCTCCTTTGGAACTCTGCAGGTTCTA
+
1>>>A>1AFF113FG1ABG111A1AAAEE0GF1FCAEEG/EHHHHG?EA/E/A11BG00EEECG>E/EEGGFHC//EECC>EH//?E<C<B@//?G11?FH1C/11?GD1FC0/->C?CHHHHH0<DGDG?G.-;CG.:C/:./<09BCF.CFG.///;CEG/0;CF.BBFG0;9FGFFFFFFFFFFBFF/BB@BFFEFFFFF--9BFFB/B/;FFFFFFFFBBBFFFFFFFFF/9F///B/;BF99BFFF
@M05620:37:000000000-D9766:1:1101:24108:8532 1:N:0:94
AGTGCCAGCTCTCAATCGCACAGGGGACCCAGGGCCTGGCCCCTCCATCCAGAAAACCTATGACCTCACCCGCTACCTGGAGCACCAACTCCGCAGCTTGGCTGGGACCTATGTGAGTATCCAGCGTAGGAATCTGGGAGTTGGGGAGGAGTGAGGAGTTGGGGAAAGACAGTCCTAACCGTGGAGGGTTCTGGTAAATGATGGGGTGAGGAGGGGCTCTTTGGCTCCCACCAGTCCCCCTGTCTGGTCTA
+
AAAAAFFFBFFFG4GGGGGCGGHGGFGFGGHHGGGGGGHHHHGHGGHHHHHHGHHGHGHHHHHHHHHHHHHGGEEFHHHH?GHEHHEGFHHHEGGGGHHHGHHGGGHHGHHHHHHHHHHHHHHHHGGGGGGHHGHHHHFGGHHHGGEGGGGHHGHHHGHHHHGGGGHHHHHHHHHHHHHHGGGGGGGGGGGGGGFFGGGGGGGGGGFFFFFFFFFFFFFFFFFFFFFFFFFFFFFFFFFFFFFFFFFFFFF
@M05620:37:000000000-D9766:1:1101:26957:8542 1:N:0:94
AGTGCCAGCTCTCAATCGCACAGGGGACCCAGGGCCTGGCCCCTCCATCCAGAAAACCTATGACCTCACCCGCTACCTGGAGCACCAACTCCGCAGCTTGGCTGGGACCTATGTGAGTATCCAGCGTAGGAATCTGGGAGTTGGGGAGGAGTGAGGAGTTGGGGAAAGACAGTCCTAACCGTGGAGGGTTCTGGTAAATGATGGGGTGAGGAGGGGCTCTTTGGCTCCCACCAGTCCCCCTGTCTGGTCTA
+
A>1>ADFF?FFFFGGFDFGCEAH0FEEGCCHH0EF?/FGFAGECEGHHHCHGFHC0FE0GFGFHHDHHHFEEE/EEHEFHE>GHHHHAEEGFCECE?0>0<F1FGFAGEHFDB>B2>GHBG2DD0CGCGCD11GD<1<0</?<1<-<<-<C<<00.<EGBGG@CA.G:G//::0CFG0:CAG.-:..9C.9F;99000C9B0B0CFA9---;-A@?@@E//9/BFBBE-9F-9-9:BFEA--;BBFFFFB/
@M05620:37:000000000-D9766:1:1101:22002:8564 1:N:0:94
ACCACACCTTCTACAATGAGCTGCGTGTGGCTCCCGAGGAGCACCCCGTGCTGCTGACCGAGGCCCCCCTGAACCCCAAGGCCAACCGCGAGAAGATGACCCAGGTGAGTGGCCCGCTACCTCTTCTGGTGGCCGCCTCCCTCCTTCCTGGCCTCCCGAAGCTCCGCCCTTTCTCACTGGTTCTCTCTTCTGCCGTTTTCCGTAGGACTCTCTTCTCTGCCCTGAGTCTCCTTTGGAACTCTGCAGGTTCT
+
AACCCCCCFFFFGGGGGGGGGGHHGGGGHGHHHGGGGGGGGHHHHGGGGGGGFHHHHHHGGGFGGGGGGGGHHHHGGGGHGHHHHGGGGGGGGGHHHHFHHF/G/G11=?F/?G/---->000D00=DDDG.<.-A:.CHA/C:G0F/9B/A.0=EAC.9--;00.;E;DF000000:BBF000009B0990BB9DFFAF0909A?00/900;0009B00;.;./;000;0BFFFBF00;BFFFFFFFFFF
@M05620:37:000000000-D9766:1:1101:21985:8570 1:N:0:94
ACCACACCTTCTACAATGAGCTGCGTGTGGCTCCCGAGGAGCACCCCGTGCTGCTGACCGAGGCCCCCCTGAACCCCAAGGCCAACCGCGAGAAGATGCCCCCGGCAGGAGGCCCCCCGCAATTCCTGGCGCCTCCCCCCCTCCTCCTGGGCCCCCGGGCTCATGCCCCTTTGGCACGGATGTCCTGTCTTTCCGTTTTCGTACTCTTGTGTTTCCAGTTCCTCAATTCCCTGCGTATTTAGTTGGATCTG
+
>A>AA@1AFFCFFGGFEFGD11B1A00BGAGHBFFECEGAEHHHHG?E/AEAF1BFGGHGCECGA>/EEGGB@>/>EG/>//GF/FEEG?CC//F111110/////<>-..<<..-<-----.0000;/.-9=......-99A9--/-//:----9--;---////9/-999//9//-----9;///9/9//;/-/;F9/--:--//////-/99///9//////;;/;/9//-----/9////;///9B9
@M05620:37:000000000-D9766:1:1101:24204:8585 1:N:0:94
ACCACACCTTCTACAATGAGCTGCGTGTGGCTCCCGAGGAGCACCCCGTGCTGCTGACCGAGGCCCCCCTGAACCCCAAGGCCAACCGCGAGAAGATGAGGTGAGTGGCCCGCTCCCTCTTCTGGTGGCCGCCTCCCTCCTTCCTGGCCTCCCGGCGCTGCGCCCTTTCTCCCTGGTTCTCTCTTCTGCCGTTTTCCGTAGGACTCTCTTCTCTGCCCTGAGTCTCCTTTGGAACTCTGCCGGTTCTCGAT
+
BBBABBBACFFFGGGGGG5FGGHHGAEA4ABFGDGE?FGCEHHHHGGEDEFGGHGHHHHGGGGGGGGGGGGHHHHGGFGHGGHHHGGEDGBCCGHFFHFHH0?<FGFGE?<ACGC.FHHHHHHHHDGD<<<:ACFHEHGFHHHHGGBAFBFGGDG@-AB??B@D->BFBFF/BF;E/BFFBFBFBFFFBFB;9FEFFDF..AFFFFFFFFFEFFF/;;9F.BB:B/F9FBFFF/FFF/BBBBB;A.;99BB
@M05620:37:000000000-D9766:1:1101:14396:8589 1:N:0:94
ACCACACCTTCTACAATGAGCTGCGTGTGGCTCCCGAGGAGCACCCCGTGCTGCTGACCGAGGCCCCCCTGAACCCCAAGGCCAACCGCGAGAAGATGCCCAGGTGAGTGGCCCGCTACCTCTTCTGGTGGCCGCCTCCCTCCTTCCTGGCCTCCCGGAGCTGCGCCCTTTCTCACTGGTTCTCTCTTCTGCCGTTTTCCGTAGGACTCTCTTCTCTGACCTGAGTCTCCTTTGGAACTCTGCAGGTTCTA
+
BBCCCCCCFFFFGGGGGGGGGGHHGEGFGGHHHGGGGGGGGHHHHGGGGGGGHHGHHHHGGGGGGGGGGGGHHHHGGGGHGHHHHGGGGGGGGGHHHHHHHHHGHGHHHHGGHHGGGGGHHHHHHHHGHHGHHGGGGGHGHHGHHGGGGGGGGGGGGC-ACGFGGGFFFFFFFFFFFFFFFFFFFFFFFFFFFFFFFFFFFFFDFFFFFFFFFFFFFFFFFFFBFFFFFFFFFFFFFFFFFFFFFFFFFFF
@M05620:37:000000000-D9766:1:1101:19744:8600 1:N:0:94
GAGGCTGCTTTGGAAGAAACTCATAGATTACTGCAACAGTTCCCCCTTGACCTGGAAAAGTTTCTTGCCTGGATTACAGAAGCTGAAACACCTGCCAACCAAGGCAAGTATCCCGCCACCAGTACTCGTTGCCACCTAACTGAACACTTCCAACCATGAGCACCTCCATTTCACACTCGATCTATAAAAGACCTTTCTATCAAACACTCTATTCTAAGCCAAAATTCTCCATTGGATTTGTCCTGTTCCCC
+
>11>>>B>BBBDFB1A1B1BBCGFHDDDD1BDB111BBADFFBBGGE0A1BBFBFBB100ADDDD1DBBBBE01B1BAADBACFFB1BB>B?0B>B1@//BB0/B>0/1@222B/>///B/011B>B<B/0<<11B0B<0B1B11B0<11@121//111<<1@/0?/?111?11?100..<00>1>1111.0<0<000000000<..0/0<<00;00:/;///.0/;0::000;9900;000;00900;0;
@M05620:37:000000000-D9766:1:1101:19720:8614 1:N:0:94
ACCACACCTTCTACAATGAGCTGCGTGTGGCTCCCGAGGAGCACCCCGTGCTGCTGACCGAGGCCCCCCTGAACCCCAAGGCCAACCGCGAGAAGATGCCCAGGTGAGTGGCCCGCTACCTCTTCTGGTGGCCGCCTCCCTCCTTCCTGGCCTCCCGGAGCTGCGCCCTTTCTCACTGGTTCTCTCTTCTGCCGTTTTCCGTAGGACTCTCTTCTCTGACCTGAGTCTCCTTTGGAACTCTGCAGGTTCTA
+
CCCCCCCCFFFFGGGGGGGGGGHHGGGEDGHHHGGGGGGGGHHHHGGGGGGGHHGHHHHGGGGGGGGGGGGHHHHGGGGHGHHHHGGGGGGGGGHHHHHHHFHGHGHFGFGGHHGGGCGHFFFHHFGHHHGGHGGGGDHGHHGFHBGFFFGGFFGFAA-;A?BF-@DF;FFFFFBFFFFFFFFF0BBFBBFFFDDFFFFFDF?DFFFFFFFBFFFFE9FFFFB/FFFFFF0FF0BBFFFBBBFBFFFFF09
@M05620:37:000000000-D9766:1:1101:13687:8633 1:N:0:94
ACCACACCTTCTACAATGAGCTGCGTGTGGCTCCCGAGGAGCACCCAGTGCTGCTGACCGAGGCCCCCCTGAACCCCAAGGCCAACCGCGAGAAGATGCCCAGGTGAGTGGCCCGCTACCTCTTCTGGTGGCCGCCTCCCTCCTTCCTGGCCTCCCGGTGCTGCGCCCTTTCTCCCTGGTTCTCTCTTCTGCCGTTTTACGTAGGACTCTCTTCTCTGACCTGAGTCTCCTTTGGAACTCTGCAGGTTCTA
+
AAAAAAABFFFFGGGFDGBGGBGHGEEEE2FHGGGGGGGEGH2GHGFGHFHHHHHHHHHE?EGGGCGGGGGHHHHGGGFHGCGHHFGCGGC<BA0G>F<<GBEEGFGFHHA/?G/<AC-FGHGHD=FFDB...<ADA:GGHFDB;0GG0/;C9.EA9-:;?BFG?AEG?GFF/B//9/9/;B//;FFF/99FF<FFFE/;..9../99FF/BFF/BBB9BFF./9;F/9F/9///9BFFBFFF//;;;//9
@M05620:37:000000000-D9766:1:1101:26814:8634 1:N:0:94
AGTGCCAGCTCTCAATCGCACAGGGGACCCAGGGCCTGGCCCCTCCATCCAGAAAACCTATGACCTCACCCGCTACCTGGAGCACCAACTCCGCAGCTTGGCTGGGACCTATGTGAGTATCCAGCGTAGGAATCTGGGAGTTGGGGAGGAGTGAGGAGTTGGGGAAAGACAGTCCTAACCGTGGAGGGTTCTGGTAAATGATGGGGTGAGGAGGGGCTCTTTGGCTCCCACCAGTCCCCCTGTCTGATCTA
+
AAAAAFFFAFFFGGAFGFGAE0FHCEGGGGEHGGGGGFEHCHGHGGHHFHHHHHBGHGC1DGBGHHHHHHHGGGC/FDGHHHHEC>GHGHHHGG/ECFGHC0BFCEFGE0BFF22FGGFHFHHHGGGGCGBD@DGDHGHEEFHFC?CCGCFHHH0<C.CGGGGGGGHEHHHFFFHHHBGA@:EGGGGGC?FGGGCBBFFGF00CEBB@FFFFFF-;@@FFFFFFFFFFFB?BEFFFFFFF?EF//B/9/9;
@M05620:37:000000000-D9766:1:1101:22270:8636 1:N:0:94
AGTGCCAGCTCTCAATCGCACAGGGGACCCAGGGCCTGGCCCCTCCATCCAGAAAACCTATGACCTCACCCGCTACCTGGAGCACCAACTCCGCAGCTTGGCTGGGACCTATGTGAGTATCCAGCGTAGGAATCTGGGAGTTGGGGAGGAGTGAGGAGTTGGGGAAAGACAGTCCTAACCGTGGAGGGTTCTGGTAAATGATGGGGTGAGGAGGGGCTCTTTGGCTCCCACCAGTCCCCCTGTCTGGTCTA
+
AB>AAFFFBFFFGFGGGGGGGGHGGGGGGGHHEGFGGGHHHHGHGGHHHHHHGHHHHGHHHHHHHHHHHHHGGEEEHHHHGHHHHHGFGHHHGGGGGHHHGHHGGGHHGHHHHHHHHHHHHHHHHGGGGGHHHHHHHGGGGGHFGGGGFFEHHHHHHGHHHHGGGGHHHHHHHHHHHHHHGGGGGGGGEGGGGGGGGGGGGGGGGGFFFFFFFFFFFFFFFFFFFFFFFFFFFFFFFFFFFFFFFFFFFFF
@M05620:37:000000000-D9766:1:1101:27923:8661 1:N:0:94
ACCACACCTTCTACAATGAGCTGCGTGTGGCTCCCGAGGAGCACCCCGTGCTGCTGACCGAGGCCCCCCTGAACCCCAAGGCCAACCGCGAGAAGATGAGGTGAGTGGCCCGCTCCCTCTTCTGGTGGCCGCCTCCCTCCTTCCTGGCCTCCCGGCGCTGCGCCCTTTCTCACTGGTTCTCTCTTCTGCCGTTTTCCGTAGGACTCTCTTCTCTGCCCTGAGTCTCCTTTGGAACTCTGCCGGTTCTCGAT
+
CCCCBBCCFFFFGGGGGGGGGGHHGGGGGGHHFFFGGGFGGHHHHGGFDGGGHGGHGHHGGGGGGGGGGG1GFHHGGGGHGHHHHGGGGCFGGGHHGHHHH?FGHHHGFHHGGGGGGHHHHHHHGGHGHHGGGGGHGHHGHHHHGGFFGGGGGGGGGCDFFFFFFFFFFFFFFFF/;BFFFFFFFFFFFFF;AFEFFFF.DDFBBFFFFFFFFFFFFFFF/FFFFFFFBFF/:99BFFFFBFFDFFB9.BB
@M05620:37:000000000-D9766:1:1101:16548:8668 1:N:0:94
ACCACACCTTCTACAATGAGCTGCGTGTGGCTCCCGAGGAGCACCCCGTGCTGCTGACCGAGGCCCCCCTGAACCCCAAGGCCAACCGCGAGAAGATGCCCAGCCCAGTGGACCGCTCCCTCTTCTCGTCGCCGCCTCCCTCCTCCCTGTCCTCCCGGCCCTGAGCCCTTTCTCTCTGGATCTCTCTTCTGCCGTTTTCCGTACCACTCTATTCTCTGCCCTGAGCCTACTTTCCATTGCTACTGGTTATG
+
CCCCDCCCFFFFGGGGGGGGGGHHGGGGHGHHHGGGGGGGGHHHHGGGGGGGHHHHHHHGGGGGGGGGGGGHHHHGGGGHGHHHHGGGGGGGGGHHHHG2GH/0=/?G??F110><-->.<C/0=G0.<.--.-:-:C.;CFGF//;B00;FGB/C.-;-;9F/BF/9:/0B:00::0000:::BB0BFFB009D./.0:.;...000/;0;BFFFFB00AFFF/0//0/;:F000000000;00::000:
@M05620:37:000000000-D9766:1:1101:6861:8700 1:N:0:94
ACCACACATTCTACAATGCGCTGCGTGCGGCTCCCGAGGAGCACCCCTTGCTGCTGACCGAGGCCCCCCTGAACCCCAAGGCCAACCGCGCGAAGATGCCCAGGTGAGTGGCCCGCTACCTCTTCTGGTGGCCGCCTCCCTCCTTCCTGGCCTCCCGGCGCTGCGCCCTTTCTCACTGGTTCTCTCTTCTGCCGTTTTCCGTAGGACTCTCTTCTCTGACCTGAGTCCCCTTTGGAACTCTGCAGGTTCTA
+
BBBBBBB3@BBFGFFGGG4AFEGGGGF22AEEE2BE1AAA?FHHHGG1ABBGFHFHHHH0>/@EGGGGGEE2CHHGGGDHGHHHHGGGFD>>CGG/FGHHHHHGHHHGHHGGHHGGGCGHHHHHHHHHHGGHHFGGGGGGGGGGGGGGGGGGGGGGFD-;@F;FFFFFFFFFFFFFFFFFFFFFFFFF99BFFFDFFFFFFFFBF/BFFFFFFFF9;F/BFFF/;FF/9AFFFFFEFFFFFFFFFFFFFF/
@M05620:37:000000000-D9766:1:1101:21270:8700 1:N:0:94
ACCACACCTTCTACAATGAGCTGCGTGTGGCTCCCGAGGAGCACCCCGTGCTGCTGACCGAGGCCCCCCTGAACCCCAAGGCCAACCGCGAGAAGATGCCCAGGTGAGTGGCCCGCTACCTCTTCTGGTGGCCGCCTCCCTCCTTCCTGGCCTCCCGGCGCTGCGCCCTTTCTCACTGGTTCTCTCTTCTGCCGTTTTCCGTAGGACTCTCTTCTCTGACCTGAGTCTCCTTTGGAACTCTGCAGGTTCTA
+
BBBBBBBBFFFFGGGGGGGGGGCFG2EFH2BFGG2FG22AEEGHHGAFEGGGHAGHHAGGGGGE?EC@EGGHHHHGGGGHGHHHHGGGGGGGGGHHHHGHH2/FC?FGHFGCHHDCC-AGFD<GFF0<DCDAG-:CDAHGFFGCH0FB0FFFFAEG99-;?D-D;=DFBFFFFF9B99B:FFBBB/:FFF/:FDDFFFFF?;.9D/:BBBBBFFFFFEBBFB./BFFFFF/FF/B/BFF/B/B/BFAFF//
@M05620:37:000000000-D9766:1:1101:7604:8708 1:N:0:94
AGTGCCAGCTCTCAATCGCACAGGGGACCCAGGGCCTGGCCCCTCCATCCAGAAAACCTATGACCTCACCCGCTACCTGGAGCACCAACTCCGCAGCTTGGCTGGGACCTATGTGAGTATCCAGCGTAGGAATCTGGGAGTTGGGGAGGAGTGAGGAGTTGGGGAAAGACAGTCCTAACCGTGGAGGGTTCTGGTAAATGATGGGGTGAGGAGGGGCTCTTTGGCTCCCACCAGTCCCCCTGTCTGGTCTA
+
>>>AADF@3CFFGGGGGFEFGGBFEEEEEECGG2EFCFGGHHGAEGHBEFFGHG3GAEEAFFGHFHFGHA?EGEGGHBGBGGH?FGHHGGDGGEGEGFHHCE3/EE0BEG??BF22BB?FH2GHH//?C/GHFHFHGHFG<<F1CDG?<.CGHHBCGAG/D/<-E.CFHF/C;CGHHB:CB.C@?EDG9.CCFBFBBFFGGGGBEFFB.9AFDF-=BBFFF/BB/FFEEFF?AA/9BFFD9EFFFBF/9;F
@M05620:37:000000000-D9766:1:1101:14080:8714 1:N:0:94
GAGGCTGCTTTGGAAGAAACTGACAAGCCAGGGACAAAAGATCGGAAGAGCACACGTCTGAACTCCAGTCACTATTGCGCATCTCGTATGCCGTCTTCTGCTTGAAAAAAAAAAAAAAGAAACAGAAGTCGGCAAAATCACAATTACTACAATGCACAAAACTGCTGTGAGAGAGAGGAAAAATGAATAAAGAAGATCAACGTTCTACCATCTACAGAGTAAAACACTGCCATAGTTCCGATCCAAAATCG
+
CCABBAFBFFFFGGGGGGGGGGFHHHHHGHGGGFGGHHFFFHHHGFFFHHHGHHHGHHHGHHHGHHFHGHHHHH5@DFFGGGFHHGFFHHHHGGGHGHHHHHHHFHHHHGCEB/></<//00?0001111.----./00<000<0<<0;000000000/...000000:0000......///..:0000000;./00090/..//.000000090000/000000..000/000:0000...-.000;09.
@M05620:37:000000000-D9766:1:1101:25380:8716 1:N:0:94
ACCACACCTTCTACAATGAGCTGCGTGTGGCTCCCGAGGAGCACCCCGTGCTGCTGACCGAGGCCCCCCTGAACCCCAAGGCCAACCGCGAGAAGATGCCCACGGGAGTGGCCCCCTACCTCTTCCTGTGGGCGCCTCCCTCCTTCCTGGCCTCCCGGGGCCTCGCCCCTTCTCACTGGTTTTCTCTTTCGCCGGTTTCCGTAGGACTCTCTTCCTCTACCTTGAGCCCCCTTTGGAATCTGCAGGTTTCT
+
CBCCCDDDFFFFGGGGGGGGGGHHGEGBEGHHHGGGGGGGGHHHHGGGGGGGHHGHHHHGGGGGGGGGGGGHGHHGGGGHGHHHHGGGGGGGGGHHHH?GH2/>////.0>.FG---..<000=000=00<.;--;..;E//=/C0C00;.C0.CE.A----...9;A-;F/000:00;0;..0000;00..;--;DF0B.0..;00//000;000000:;000000:.;-@F0B/;0000000;;.B000
@M05620:37:000000000-D9766:1:1101:8734:8726 1:N:0:94
AGTGCCAGCTCTCAATCGCACAGGGGACCCAGGGCCTGGCCCCTCCATCCAGAAAACCTATGACCTCACCCGCTACCTGGAGCACCAACTCCGCAGCTTGGCTGGGACCTATGTGAGTATCCAGCGTAGGAATCTGGGAGTTGGGGAGGAGTGAGGAGTTGGGGAAAGACAGTCCTAACCGTGGAGGGTTCTGGTAAATGATGGGGTGAGGAGGGGCTCTTTGGCTCCCACCAGTCCCCCTGTCTGGTCTA
+
>>>AAFDFBFFFGGGGGFEGCEFGCEEEAEHHGGGGGDHFGHGHGGGHEGGFFF3BGGGHHHHHHHFHHHHGGGEGHHHHHHHFCGGHGFHHGFEGGHHHGHHGDEHHGHHHHHHHGHHHHHHHHGADGGGHHGHHHFAGGHEF/@FGGCEHFGHFHGHHHECGGGHGHHHHHHHHHHHHGGFGAED@.CFGGGFFGGGGGGGGGGFBFFFFFFBBBBFFFFFFFFFFFFFFFFFFFFFFBFFFFFFFFFF
@M05620:37:000000000-D9766:1:1101:18528:8728 1:N:0:94
ACCACACCTTCTACAATGAGCTGCGTGTGGCTCCCGAGGAGCACCCCGTGCTGCTGACCGAGGCCCCCCTGAACCCCAAGGCCAACCGCGAGAAGATGCCCCGGTGAGGTGCCCGCTTCCTCCTCTGGTGGCCCCCTCCCTCCTTTCTGGGCTCCCCGGGCTGGCCCCCTTCTCCCTGGTTCTCTCTTCTGCCGTTTTTCGTAGGGCTCTCTTCTCTTACCTGGGTCCCCCTTGGAACCCTGCCGGGTCTT
+
AA1AA11AFFFD3FG13ABAAAABAAEEC0BGGGG00AE//F/GHGEG//EA1A1BFHFEGG?EFEEFGGGEEHFGGGGGFEHC/FE@C/>B?/01F1?GH//>///000<1FHC<-..<0</<C<0<0<CFH.---.;EE/=/C0C000/CB.CF.A--------;@-;F-9///-/9/;/9////;////:99AFF-;-999A----///;/99////;/9--;:--;-9A-9/9B-9-9---;-9--/
@M05620:37:000000000-D9766:1:1101:12164:8757 1:N:0:94
ACCACCCCTTCTACAATGAGCTGCGTGTGGCTCCCGAGGAGCACCCCGTGCTGCTGACCGAGGCCCCCCTGACCCCCAAGGCCAACCGCGAGAAGATGCCCAGGTGAGTGGCCCGCTACCTCTTCTGGTGGCCGCCTCCCTCCTTCCTGGCCTCCCGGAGCTGCGCCCTTTCTCACTGGTTCTCTCTTCTGCCGTTTTCCGTAGGACTCTCTTCTCTGACCTGAGTCTCCTTTGGAACTCTGCAGGTTCTA
+
AAAAA1ADAFFF3GGGGGEEGGGHEEEECGGHHGFE/EG/AF/FGGGGEEEFFFGBDGGGEFEEGEEGGGFF0FFGGEEHFHGHCFGCG@<BC/<?G1FHH1/CCGHAG1/FGH@ACCGHHHFFHHH0=GGHH-C@FGHGHHGGGGGGGGGFFFGGBA-9@FGG@@F@@FBBFFBFFBFBBFFFFFFFFFEFF@BFF?FFAB?BFFFFFFFFFFFFB9BFFFFBBFFFFFFF9FF//;:FFFF/F-FFFF/
@M05620:37:000000000-D9766:1:1101:20289:8762 1:N:0:94
ACCACACCTTCTACAATGAGCTGCGTGTGGCTCCCGAGGAGCACCCCGTGCTGCTGACCGAGGCCCCCCTGAACCCCAAGGCCAACCGCGAGAAGATGCCCAGGTGAGTGGCCCGCTACCTCTTCTGGTGGCCGCCTCCCTCCTTCCTGGCCTCCCGGCGCTGCGCCCTTTCTCACTGGTTCTCTCTTCTGCCGTTTTCCGTAGGACTCTCTTCTCTGACCTGAGTCTCCTTTGGAACTCTGCAGGTTCTA
+
BCCCCCCCFFFFGGGGGGGGGGHHGGGBCEHFHGGGGGGGGHHHHGGGGGGGHHHHHHHGGGGGGGGGGGGHGHHGGGGHGHHHHGGGGGDGGGHHGFHHHHHGHFHHHHGGHHGGGGGHHHHHHHHHHHGHHGGGGGHGHHGHHGGGGGGGGGGGGG-ADFFFFFFFFFFFFFFFFFFFFFFFFFFFFFFFFFFFFFFFFFFFFBBFFFFFFFFFFB9FFFF/FFFFFFFFFFFFFFFFFFFEFFFFFFB
@M05620:37:000000000-D9766:1:1101:16656:8769 1:N:0:94
ACCACACCTTCTACAATGAGCTGCGTGTGGCTCCCGAGGAGCACCCCGTGCTGCTGACCGAGGCCCCCCTGAACCCCAAGGCCAACCGCGAGAAGATGAGGTGAGTGGCCCGCTCCCTCTTCTGGTGGCCGTCTCCCTCCTTCCTGGCCTCCCGGCGCTGCGCCCTTTCTCCCTTGTTCTCTCTTCTGCCGTTTTCCGTCGGTCTTTCTTCTCTGCCCTGCGTCTCCTTTGCACCTCTGCTGGTTCTCGCT
+
ABBBBABAFFFFGGGGGGGGGGHHEGGGHGGHHGGG?EGGGHAHHGGGGGGFFHHHHHHGGGCGFGGFGGGHHHHGGGGHGHHHHGGGGGGGGGHFGHFG22/1<??//0?<A-ADEHF0GF00<=/..<--;.CHHFHD/0CHCC/;.CFGG.;DAGGAG--;@B/9BF//;;/.;BFF/9BB/B///:-../;//;;A---;A//:;BFFF//;/.9..-;:;.;B//:/;//;.;/://:B/99/:..
@M05620:37:000000000-D9766:1:1101:19898:8775 1:N:0:94
ACCACACCTTCTACAATGAGCTGCGTGTGGCTCCCGAGGAGCACCCCGTGCTGCTGACCGAGGCCCCCCTGAACCCCAAGGCCAACCGCGAGAAGATGCCCAGGTGAGTGGCCCGCTACCTCTTCTGGTGGCCGCCTCCCTCCTTCCTGGCCTCCCGGAGCTGCGCCCTTTCTCACTGGTTCTCTCTTCTGCCGTTTTCCGTAGGACTCTCTTCTCTGACCTGAGTCTCCTTTGGAACTCTGCAGGTTCTA
+
BBBBBBBBFFFFGGGGGGGGGGHGGEGEEGHHHGGGGGGFGHHHHGGGGGGGHHHHHHHGGGGGGGGGGGGHHHHGGGGHGHHHHGGGGGGGGGHHHHHHHHHGHHHHHHGGHHGGGCGHHHHHHHHHHHGHHGGGGGHGHHGHHGGGFGFGGGGGGG-ADGGGFGFFFFFFFFFFFFFFFFFFFFFFFFFFFFFFFFFFFFFFFFFFFFFFFFFFFFBFFFFFFFFFFFFFFFFFFFFFFFFFFFFFFFB
@M05620:37:000000000-D9766:1:1101:12159:8776 1:N:0:94
ACCACACCTTCTACAATGAGCTGCGTGTGGCTCCCGAGGAGCACCCCGTGCTGCTGACCGAGGCCCCCCTGAACCCCAAGGCCAACCGCGAGAAGATGCCCAGGTGAGTGGCCCGCTACCTCTTCTGGTGGCCGCCTCCCTCCTTCCTGGCCTCCCGGAGCTGCGCCCTTTCTCACTGGTTCTCTCTTCTGCCGTTTTCCGTAGGACTCTCTTCTCTGACCTGAGTCTCCTTTGGAACTCTGCAGGTTCTA
+
1>1>A11AFFCD3FF131BF1G1G0AEEG0AFGFG0EAEEGGHFFGGG/EGCGHHHGHHGEGGGGGGEGGGHHHHGGGGHEHHHHEGCGGGGGGHHHFHHHGHFFFHHHFGGHHGGGGGHHHHHHHHHHGGHHGGGGGHGHHGHHGGGGGGGGGGGGAA@GGGFGGF@@FFFFFFFFFFFFFFFFFFFFFFFF@FFFFFFFFFFFBFFFFFFFFFFFFFFFFFFFFFFFFFFFFFFFFFFFFFFFFFFFFF
@M05620:37:000000000-D9766:1:1101:10994:8782 1:N:0:94
AGTGCCAGCTCTCAATCGCACAGGGGACCCAGGGCCTGGCCCCCCCATCCAGAAAACCTATGACCTCACCCGCTACCTGGAGCACCAACTCCGCAGCTTGGCTGGGACCTCTGTGAGTATCCAGCGTAGGAATATGGGCGGTGGGGAGGAGTGCGGGGTTGGCGAAAGCCACTCCTAAACGTGGAGGGTTGTGGTAAATGAAGGGGTGAGGGGGGGCTCTTTGGCTCCCACCAGTCCCCCTGTCTGGTCTA
+
111>A@@11BBFDEGFBEFFA0F0CEG00E00AAE///F00BF/AE/F0F11101F0E0@GG2FEGG1F0>EEE/EG1FEGFH/BGGHGFHHGF/@CFGF<GH///0?EH1112@F1>@GGH1?0</?//?><11>1>0--<-;:-E--.;9.0-9-;9-9-/-9-9-/;9-/;;F////--9--9-;;--99--;FFF/F/9/--;9-----99@@@-/;BBB//9:--9:A-9BFF--;A9//:;B/B9
@M05620:37:000000000-D9766:1:1101:18919:8799 1:N:0:94
AGTGCCAGCTCTCAATCGCACAGGGGACCCAGGGCCTGGCCCCTCCATCCAGAAAACCTATGACCTCACCCGCTACCTGGAGCACCAACTCCGCAGCTTGGCTGGGACCTATGTGAGTATCCAGCGTAGGAATCTGGGAGTTGGGGAGGAGTGAGGAGTTGGGGAAAGACAGTCCTAACCGTGGAGGGTTCTGGTAAATGATGGGGTGAGGAGGGGCTCTTTGGCTCCCACCAGTCCCCCTGTCTGGTCTA
+
ABAABFFFCFFFGFGGGGGGGGHHGGGGGGHHGGGGGGHHHHGHGGHHHHHHHHHHHGHHHHHHHHHHHHHGGGGGHHHHHHHHHHHHGHHHGGEGGHHHGHHGGGHHGHGHHHHHHHHHHHHHHGGGGGHHHHHHHHHGGFHHGGGGGGGHHHGHHGHHHHGGGGHHHHHHHHHHHHHHGFGGGGGGEFGGGGFGGGGGGGGGGGFFFFFFFFFFFFFFFFFFFFFFFFFFFFFFFFFFFFFFFFFFFFF
@M05620:37:000000000-D9766:1:1101:23471:8816 1:N:0:94
ACCACACCTTCTACAATGAGCTGCGTGTGGCTCCCGAGGAGCACCCCGTGCTGCTGACCGAGGCCCCCCTGAACCCCAAGGCCAACCGCGAGAAGATGCCCAGGTGAGTGGCCCGCTACCTCTTCTGGTGGCCGCCTCCCTCCTTCCTGGCCTCCCGGCGCTGCGCCCTTTCTCACTGGTTCTCTCTTCTGCCGTTTTCCGTAGGACTCTCTTCTCTGACCTGAGTCTCCTTTGGAACTCTGCAGGTTCTA
+
AA>AAAAAFFF1AGG1AEAB11B1AAABF0GFCFCAEEE/EHHHHG?FAAEAGAAFGEGGEGCG/?/>EEGFHGA/EGEC?CH//?E>B<<<//<G11DFGGHF<1FGGDFGHH-AC@<G1DGHB00DGFCHHG-C::CCGHGH09CFGBFG0C.AE--AA@;B@@F;@FFFFFBFFFF//9FFFFFF/BFFF@FFFFFFFFFFFFFFFFFFFFFF9//;;9-9;/:BFFFFFFFFFFFFBFFFFF-/BF9
@M05620:37:000000000-D9766:1:1101:23188:8852 1:N:0:94
ACCACACCTTCTACAATGAGCTGCGTGTGGCTCCCGAGGAGCACCCCGTGCTGCTGACCGAGGCCCCCCTGAACCCCAAGGCCAACCGCGAGAAGATGCCCAGGTGAGTGGCCCGCTACCTCTTCTGGTGGCCGCCTCCCTCCTTCCTGGCCTCCCGGAGCTGCGCCCTTTCTCACTGGTTCTCTCTTCTGACGTTTTCCGTAGGACTCTCTTCTCTGACATGAGTCTCCTTTGGAACTCTGCAGGTTCTA
+
BBBBBBBBFFFFGGGGGGGFGDGHGEEGHGHHHGGGGGGGGHHHHGGGFGGGFHHGHHHGGGGGGGGGGGGHHGHGGGGHEGHHHGFEGGGGGGH2GGFG2?/F11<0?<<FGGGGGCGHHDGHHHFH0<<GHCGGGFEEFHGFHGGGBFGGGFEG.-99@A/CFCDFF/BFFBBFFB.;BFE/9FFFFFF/;DEAFFFFFFFF.:FFFFFFFFFFFEFFFFFF/;B/B9FFFFBBFFFFFFFFFFFFFEB
@M05620:37:000000000-D9766:1:1101:16242:8859 1:N:0:94
AGTGCCAGCTCTCAATCGCACAGGGGACCCAGGGCCTGGCCCCTCCATCCAGAAAACCTATGACCTCACCCGCTACCTGGAGCACCAACTCCGCAGCTTGGCTGGGACCTATGTGAGTATCCAGCGTAGGAATCTGGGAGTTGGGGAGGAGTGAGGAGTTGGGGAAAGACAGTCCTAACCGTGGAGGGTTCTGGTAAATGATGGGGTGAGGAGGGGCTCTTTGGCTCCCACCAGTCCCCCTGTCTGGTCTA
+
AA3>AFFFBFFFGGGGGGGGGCHDGGGGGG2GCFGFFGHHFHGHGGFHHFFHECFFHGHHGHGHHHHFHHHGGEEGHHHHHGHHHHHHGHHHGGCEFGFHGHHGGGHHGHHHHFHHHGHHHHGHHGGGGGHHHHHHHHHGEGHHGGGGGGGHHGHHHGHHHHGGGGHHHHHHHHHFGHHHGGGGGGGGGGGGGGCBGFGGFGGGGGFFFFFFFFFFFFFFFFFFFFFFFFFFFFFFFFFFFFFFFFBFFF/
@M05620:37:000000000-D9766:1:1101:4684:8878 1:N:0:94
ACCACACATTCTACGATGCGCTGCGTGTGGCTCACGAGGAGCACCCCGTGCTGCTGACCTAGGCCCCCCTGAACCCCAAGGCCAACCGCGAGAAGATGAGGTGCGTGGCCCGCTCCATCTTCTGGTGGACGCCTCCCTCCTTCCTGTCCTCCCGGCGAAGAGGCCTTTCTCACTTGTTCTCTCTTCTGCCGTTTTCCGTCGGACTCTCTTCTCTGACCTGCGTCTACTTTTGACCTCTTCCGGTTATCGAT
+
>>>>A>11BB@@GGGGCA1AE?EGGCGF0A0BG1AAAFF/AFHHHC/E/BEGH1FGHEF1BFF01?EG>EGH1@GG>EGCFHCGHEEE<</>BCGH1FGGCFG1C?ACG??</<->1=1=FGHBG1<EG<<CC<C..CCEBGH/000;0;GHGF@G@---...=;FF/BBF/9F/BFFFB9;FFFFFF9;-;;/-9;ABF@?@@@FFFFFFF///;/99B?@--;;FFF///-/9;9//;BB9;:;BFFFE
@M05620:37:000000000-D9766:1:1101:8838:8878 1:N:0:94
AGTGCCAGCTCTCAATCGCACAGGGGACCCAGGGCCTGGCCCCTCCATCCAGAAAACCTATGACCTCACCCGCTACCTGGAGCACCAACTCCGCAGCTTGGCTGGGACCTATGTGAGTATCCAGCGTAGGAATCTGGGAGTTGGGGAGGAGTGAGGAGTTGGGGAAAGACAGTCCTAACCGTGGAGGGTTCTGGTAAATGATGGGGTGAGGAGGGGCTCTTTGGCTCCCACCAGTCCCCCTGTCTGGTCTA
+
AA>AAFFFBFFFGGGGGFGGEGHHEGGGGGHHGGGGFFHHHHGHGGGHHHHFDBGHHGHHHHGHHHHHHHHGGEEGHHHFHHHEEGHHGFHHGGGGGHHHFFHEEAEGGHB1?BFGBBF1GHHHH?EF/CGFGEG1<G0FC?G1@-FGC<CGFHHHH?/<0/ADC:GF/GF/:GHHBFHCGGGG.CGG;C.CFE;BFFGFGGGGGGFBFFFFB.--9@EFFFFFFFFFFFFF.FFFFFFFBFFFFBF9BFB
@M05620:37:000000000-D9766:1:1101:21766:8940 1:N:0:94
ACCACACCTTCTACAATGAGCTGCGTGTGGCTCCCGAGGAGCACCCCGTGCTGCTGACCGAGGCCCCCCTGAACCCCAAGGCCAACCGCGAGAAGATGCCCAGGTGAGTGGCCCGCTACCTCTTCTGGTGGCCGCCTCCCTCCTTCCTGGCCTCCCGGAGCTGCGCCCTTTCTCACTGGTTCTCTCTTCTGCCGTTTTCCGTAGGACTCTCTTCTCTGACCTGAGTCTCCTTTGGAACTCTGCAGGTTCTA
+
BBAABBABFFFFAGGFFGFGFFGFEAEEGEHHFGFEFEGEGHHHHGGGEAECGFGGHGHGGGGGGGEGGGGGHHHFGGGHAGHFHGGEDCCCCDHHG2GHHHHGHFHHHFGGHE@GG@GFFFHHHHHHHHGHFGGGGDGGHH?GHFGFBFEGGGGGGGAD-C//AFFFFFFFEFFFFFFFFBFFFFFFFFFFFFDFFFFFFFFFFBFFFEFFFFFFFFBFFFFFFFFFFFFFFFFFFFFFBBFFFFAFFFF
@M05620:37:000000000-D9766:1:1101:21201:8977 1:N:0:94
AGTGCCAGCTCTCAATCGCACAGGGGACCCAGGGCCTGGCCCCTCCATCCAGAAAACCTATGACCTCACCCGCTACCTGGAGCACCAACTCCGCAGCTTGGCTGGGACCTATGTGAGTATCCAGCGTAGGAATCTGGGAGTTGGGGAGGAGTGAGGAGTTGGGGAAAGACAGTCCTAACCGTGGAGGGATCTGGTAAATGATGGGGTGAGGAGGGGCTCTTTGGCTCCCACCAGTCCCCCTGTCTGGTCTA
+
AA3>AFBFBFFFGGGGCFGGE?FEFEFEEGEHFGAEFFHAAHGGGGGHDGHHHE3GHAFHHHHHHHGHHHHGE??EHHHFHGGEFEGGGGHHGDEEEBFGFFHG?EHHGEHFHHFHHGHH2BGHF@/EGGHHHHDHECCFEGHHCCEGGGGG.GGGHDGHHHCGGGHCFCGFHGHEBGGA@EFGGGGG.CEGGGFFGGGGGGGGGGFBFFFFBDB?-9EFE9BFFFFEFFFBEFBFFFED;EFFFFEBFFF
@M05620:37:000000000-D9766:1:1101:14607:8982 1:N:0:94
ACCACACCTTCTACAATGAGCTGCGTGTGGCTCCCGAGGAGCACCCCGTGCTGCTGACCGAGGCCCCCCTGAACCCCAAGGCCAACCGCGAGAAGATGAGGCGAGTGGCCCGCTCCCTCCTCTTGCGGCCGCCTCCCTCCTTCCTTGCCTCCCGCCGCTGCGCCCTTTCTCTCTGGTTCTCTCTTCTTCCGTCTTCCGTCGGACTCTCTTCTCTGTCCTGCGTCTCCTTTGGTACTCTGCCGGTTCTCGAT
+
CCCCCCCCFFFFGGGGGGGGGGHHGEGEEGHHHGGGGGGGGHHHHGGGGGGGHHHHHHHGGGGGGGGGGGGHGHHGGGGHGHHHHGGGGGGGGGHHHHH2?///@DGE.<.CF--.CGF.<<0000-=--A-;9CFGGGG/FGGG00=9BBFG.-9-9--.--:;-9:BF//;F///;/;9FFF/////;A/..;//.B.-;-9-/BFFB//:F//;//B/9A-:///;///./:;9////-;-..;/./;
@M05620:37:000000000-D9766:1:1101:11791:8992 1:N:0:94
ACCACACCTTCTACAATGAGCTGCGTGTGGCTCCCGAGGAGCACCCCGTGCTGCTGACCGAGGCCCCCCTGAACCCCAAGGCCAACCGCGAGAAGATGCCCAGGTGAGTGGCCCGCTACCTCTTCTGGTGGCCGCCTCCCTCCTTCCTGGCCTCCCGGCGCTGCGCCCTTTCTCACTGGTTCTCTCTTCTGCCGTTTTCCGTAGGACTCTCTTCTCTGACCTGAGTCTCCTTTGGAACTCTGCAGGTTCTA
+
ABCCCBBCFFFFGGGGGGGGGGHHGFGFHGHHHGGGGGEGGHHHHGGGGGGGHHHHHHHGGGGGGGGGGGGEHHHGGGGHGHHHEGGGGGFGGGHHHGHHHHAFGHHCGHGGHGCGGGGHHHHHHDDFHGGHHGGGGGHGHHGHHGGGFFFGGGGG?C-9;=DFAAFF;FFFFFBFFFFFFFFFFFFFFFFFFFFFFFFFFFADFFFFFFFFFFB9BF0BFFF;/BF0;FFFFFFFFFFFFFFFFFFFFF0
@M05620:37:000000000-D9766:1:1101:9462:9001 1:N:0:94
ACCACACCTTCTACAATGAGCTGCGTGTGGCTCCCGAGGAGCACCCCGTGCTGCTGACCGAGGCCCCCCTGAACCCCAAGGCCAACCGCGAGAAGATGCCCAGGTGAGTGGCCCGCTACCTCTTCTGGTGGCCGCCTCCCTCCTTCCTGGCCTCCCGGAGCTGCGCCCTTTCTCACTGGTTCTCTCTTCTGCCGTTTTCCGTAGGACTCTCTTCTCTGACCTGAGTCTCCTTTGGAACTCTGCAGGTTCTA
+
CCCCCCCCFFFFGGGGGGFGGGHHGEGAAEHHHGGGGGGGGHHHHGGGEEGGFHFHHHGGGGCGGGGGGGGHHHHGGGGHGHHHHGGGGGCGGGHGHHHHHHHGHHHHHHGGHHGGGGGHHHHHHHHHHHGHHGGGGGHGHHGHHGGGGGGGGGGGGG-@DGGGGGFFFFFFFFFFFFFFFFFFFFFFFFFFFFDFFFFFFFFFFFFFFFFFFFFFFFFFFFFFFFFFFFFFFFFFFFFFFFFFFFFFFFF
@M05620:37:000000000-D9766:1:1101:13375:9071 1:N:0:94
ACCACACCTTCTACAATGAGCTGCGTGTGGCTCCCGAGGAGCACCCCGTGCTGCTGACCGAGGCCCCCCTGAACCCCAAGGCCAACCGCGAGAAGATGAGGTGAGTGGCCCGCTACCTCCTCTGGTGGCCGCCTCCCTCCCTCCTTCCCTCCCGCAGCTGCCCCCTTTCTTACTGGTTGTTTCTTCTTCCGCCCTTTGTAGGACTCTCTTCTCTGACCGGACTCTCTTTTGTTAGTATGCAGCTGCTATAT
+
DDEEEDCDFFFFGGGGGGGGGGHHGGGFHGHHHGGGGGGGGHHHHGGGGGGGHHHHHHHGGGGGGGGGGGGHHHHGGGGHGHHHHGGGGGGGGGHFHH2222?1??F=/0//>-<A0>GCC/<00=/<..A-@.<CE/GG.<C.<11:<1/C..<---/00...<-.01<1:BFF01:.../11<11:<1<.9-</01<11<00//0:01:<0<11</--<-<B0:0111://11<:1::<10/0001111
@M05620:37:000000000-D9766:1:1101:23171:9082 1:N:0:94
ACCGCACCTTCTACAATGAGCTGCGTGTGGCTCCCGAGGAGCACCCCGTGCTGCTGACCGAGGCCCCCCTGAACCCCAAGGCCAACCGCGAGAAGATGCCCAGGTGAGTGGCCCGCTACCTCTTCTGGTGGCCGCCTCCCTCCTTCCTGGCCTCCCGGAGCTGCGCCCTTTCTCACTGGTTCTCTCTTCTGCCGTTTTCCGTAGGACTCTCTTCTCTGACCTGAGTCTCCTTTGGAACTCTGCAGGTTCTA
+
AAA1>>ADFFFFGDGFGGG1B1FHEAEAA00B10BE?EA///AA/AEE/EE/1FBGFHFGE/>/FE/>EE/BB1?>EFGH//GHE/E//>>/<C01F111FCGFHCGF1?</>FCGGGGHHHHHHHHHHHGHHGGGGGHGHHGGGGGGGGFFGGGGGG-AAGGG@@F@@FFFFFFFFFFFFFFFFFFFFFFFF@FFFFFFFFFFFFFFFFFFFFFFFFFFFFFFFFFFFFFFFFFFFFFFFFFFFFFFFFB
@M05620:37:000000000-D9766:1:1101:24547:9085 1:N:0:94
ACCACACCTTCTACAATGAGCTGCGTGTGGCTCCCGAGGAGCACCCCGTGCTGCTGACCGAGGCCCCCCTGAACCCCAAGGCCAACCGCGAGAAGATGCCCAGGTGAGTGGCCCGCTACCTCTTCTGGTGGCCGCCTCCCTCCTTCCTGGCCTCCCGGAGCTGCGCCCTTTCTCACTGGTTCTCTCTTCTGCCGTTTTCCGTAGGACTCTCTTCTCTGACCTGAGTCTCCTTTGGAACTCTGCAGGTTCTA
+
AAA1AAAAFFFFG3GG3GBEGBHGGAAB00BF1AFA?EGGFHGHHGGGCEFGGHGFHHHGCGGGGCGGGGGFHFHGGGCH//FGHG//>BB<@FFF1FFHHHHGHHHHGHEFHHGGGGGHHGFHHHHFDHCHHGGGGGEFHHGFHGEGG/AFGAEGAA-;AFGG@?A@-B/BFFFFFFFBFFFFBFFFFFFFF@BBFFFFFFFFFFFFFFFBFFFFFFFFFFFFFFFFFFFFFFFFFFFFFFFFFFFFFFF
@M05620:37:000000000-D9766:1:1101:18486:9130 1:N:0:94
AGTGCCAGCTCTCAATCGCACAGGGGACCCAGGGCCTGGCCCCTCCATCCAGAAAACCTATGACCTCACCCGCTACCTGGAGCACCAACTCCGCAGCTTGGCTGGGACCTATGTGAGTATCCAGCGTAGGAATCTGGGAGTTGGGGAGGAGTGAGGAGTTGGGGAAAGACAGTCCTAACCGTGGAGGGTTCTGGTAAATGATGGGGTGAGGAGGGGCTCTTTGGCTCCCACCAGTCCCCCTGTCTGGTCTA
+
AAAABFFFCFFFGGGGGGGGGGHGGGGGGGHHGGGGGGHHGHGHGGHGHGHHFHHHHGHHHHFHHHHHHHHGGEEEHHHHHGHHHHHHGHHHGGGGGHHHGGHGGGHHGHHHHHHHHHHHHHHHHGGGGGHHHHHHHHHGGHHHGGGGGGGGHHHHHGHHHHGGGGGHHHHHHHHHHHHHGGEGDGGGDFGGGG;FFGFGGGGGGGFFFFFFFFFFFFFFFFFFFFFFFFFFFFFFFFFFFFFFFFFFFFF
@M05620:37:000000000-D9766:1:1101:19552:9132 1:N:0:94
ACCACACCTTCTACAATGAGCTGCGTGTGGCTCCCGAGGAGCACCCCGTGCTGCTGACCGAGGCCCCCCTGAACCCCAAGGCCAACCGCGAGAAGATGCCCAGGTGAGTGGCCCGCTACCTCTTCTGGTGGCCGCCTCCCTCCTTCCTGGCCTCCCGGAGCTGCGCCCTTTCTCACTGGTTCTCTCTTCTGCCGTTTTCCGTAGGACTCTCTTCTCTGACCTGAGTCTCCTTTGGAACTCTGCAGGTTCTA
+
ABABBAABFFFDGGGFGGAGFFGFEEEEGEHHHGGEGGGCGHHHHGGGEEGEGGGHHHHGGGGGEGEGGGGHHHFFGGGGGHHFHGGGGGBCCGHHFGHHHHHGHHHHHHGGHHCGGGGHGHHHGHGHHHGHHGFGFGHGHHGHEGGGGGGGGGGGGC-BDGGGGGFFFFFFFFFFFFFFFFFFFFFFFFFFFFDFFFFFFFFFFFFFFFFFFFFFFFFFFFFFFFFFFFFFFFFFFFFFFFFFFFFFFFF
@M05620:37:000000000-D9766:1:1101:15540:9141 1:N:0:94
ACCACACCTTCTACAATGAGCTGCGTGTGGCTCCCGAGGAGCACCCCGTGCTGCTGACCGAGGCCCCCCTGAACCCCAAGGCCAACCGCGAGAAGATGCCCAGGTGAGTGGCCCGCTACCTCTTCTGGTGGCCGCCTCCCTCCTTCCTGGCCTCCCGGAGCTGCGCCCTTTCTCACTGGTTCTCTCTTCTGCCGTTTTCCGTAGGACTCTCTTCTCTGACCTGAGTCTCCTTTGGAACTCTGCAGGTTCTA
+
AA>>AAAAFFFFGGGFFGGDF5BCEAAFEDHH3FFEGEG?AGHHHGEGAEEEDEBAGAEFCECECA>EGGG1G3?EEGEE?CHEAFE/C@D?/<<FD1<<F1F/<FGGHHEE0G@DC@D0<DGBDHHFHC.<.<:;AAHEHHDFHGGBFFF.BFGGG9-A9FGB-?D@;FFFFBFFFF.BFF/BBFBFFFFFFBDFFFFFFBA.9/BFFFBFFFBFFFBFBFBFBFFFFFFFFFFBB/FFFBFFF.9BFFF
@M05620:37:000000000-D9766:1:1101:15140:9145 1:N:0:94
ACCACACCTTCTACAATGAGCTGCGTGTGGCTCCCGAGGAGCACCCCGTGCTGCTGACCGAGGCCCCCCTGAACCCCAAGGCCAACCGCGAGAAGATGAGGTGAGTGGCCCGCTCCCTCTTCTGGTGGCCGCCTCCCTCCTTCCTGGCCTCCCGGCGCTGCGCCCTTTCTCCCTGGTTCTCTCTTCTGCCGTTTTCCGTCGGACTCTCTTCTCTGCCCTGAGTCTCCTTTGGAACTCTGCCGGTTCTCGAT
+
CCCCCCBBFFFFGGGGGGFGGGHHGEEBAEHGGGGGGGEGGHHHHGGGGGGGHHHHHHHGGGGGGGGGGGGHGHHGGGGHGHHHHGGGGG/BDGHHFHGHH2??0FGFGFGFGGCDFHHFHHHHHDGDCGGGGGGHGHHGHHHHGG/CFGGGGGF:@DBDFFFFFFFFFFF/BF/AFFBBFFFFFFFFFFFADFFFFD;.;CCF-FBFFFFFFFFFFFFF/B/BFFFFFFFEF/BFF//9/@BCFEB/9FF
@M05620:37:000000000-D9766:1:1101:7480:9151 1:N:0:94
ACCACACCTTCTACAATGAGCTGCGTGTGGCTCCCGAGGAGCACCCCGTGCTGCTGACCGAGGCCCCCCTGAACCCCAAGGCCAACCGCGCGAAGATGCCCAGGTGAGTGGCCCGCTACCTCTTCTGGTGGCCGCCTCCCTCCTTCCTGGCCTCCCGGAGCTGCGCCCTTTCTCACTGGTTCTCTCTTCTGCCGTTTTCCGTAGGACTCTCTTCTCTGACCTGAGTCTCCTTTGGAACTCTGCAGGTTCTA
+
AAAAAA?>BFFFGGG13FFDG1GEE0A000A0A0FEAEEAAGEFGGEE/AEFFFBAGHBA/E>EG/FEEEC0CEEEGE/F?/FGEFECGC///B?/111??FEGGFHF<F.AC<CC@CCC<GDDGGF0=<.::@-@:.:9CF.B0;BBG9?A9AA.9@-9AFFF>>A=-9/9BF/999-/;FBFBB/BFBBBB@B9/-BB:FABBFFFBBB/BBBB/9:99BF;-FF/F//9/B/BFFFFFF/BBF-BFFF
@M05620:37:000000000-D9766:1:1101:25772:9153 1:N:0:94
GAGGCTGCTTTGGAAGAAACTGACAAATCAGGGACACAAGATCGGAAGACCACACATCTGTACTCTAGTCAGTAATGCGCATCTCGTATCACGTCCCCTGCTTTAAAAAACAAAAGGCAAGGCTCCTAGAAGACTCCCAGGGAGTCAACGAGCTGATGAAACCATGGCAAGTAAGTCAGGCATTTCCGCTGTAGCACTCTTGTGGCTCCAATTGCCCCATTCTCAGCACTGGTACTTGTACCTGACCCGCC
+
AAAAAAFAFFFFGFFGAGF1G1BABBA1ABB1BFFFGHGGBFGCEBABAABB/AA/BGHG2BBDD21DDB21D22DDFEEE/>GBB/BCBFG/FF/??BF/B1B1B1@B>/>/>0</<B0?/?<<?B<BBD1BFG<F/<@/?/C<<>@?//?//F1?D>>=>F.1=>00<<1==D0DG=<=.<<00<<;.-:0;<GG:/CC0CC:..099C0;:09099;0;;;09;0.;9/0;;CFF00/;///;99--;
@M05620:37:000000000-D9766:1:1101:13198:9165 1:N:0:94
AGTGCCAGCTCTCAATCGCACAGGGGACCCAGGGCCTGGCCCCTCCATCCAGAAAACCTATGACCTCACCCGCTACCTGGAGCACCAACTCCGCAGCTTGGCTGGGACCTATGTGAGTATCCAGCGTAGGAATCTGGGAGTTGGGGAGGAGTGAGGAGTTGGGGAAAGACAGTCCTAACCGTGGAGGGTTCTGGTAAATGATGGGGTGAGGAGGGGCTCTTTGGCTCCCACCAGTCCCCCTGTCTGGTCTA
+
AAAABFFFCFFFGGGGGGGGGGHHGGGGGGGHFEGGGGHHHHGHGGHHHHHHHHHHHGFGHHHHHHHHHHHGGEGGHHHHFHHHGHHHGGHHGGGGGHHHGHHGGGHHGHHHHHHHHHHHHHHHHGEGGGHHHHHHHHHGGGHHGGGGGGGHHHHHHGHHHHGGGGHGHHHHHGHGHHGHGDEGGGGGCFGGGGFFGGGGGGGGGGFFFFFFFFFFFFFFFFFFFFFFFFFFFFFFFFFFFFFFFFFFFFF
@M05620:37:000000000-D9766:1:1101:5545:9182 1:N:0:94
ACCACACCTTCTACAATGAGCTGCGTGTGGCTCCCGAGGAGCACCCCGTGCTGCTGACCGAGGCCCCCCTGAACCCCAAGGCCAACCGCGAGAAGATGCCCAGGTGAGTGGCCCGCTACCTCTTCTGGTGGCCGCCTCCCTCCTTCCTGGCCTCCCGGAGCTGCGCCCTTTCTCACTGGTTCTCTCTTCTGCCGTTTTCCGTAGGACTCTCTTCTCTGACCTGAGTCTCCTTTGGAACTCTGCAGGTTCTA
+
CCCDDDCAFFFFGGGGGGEGGGHHGFGBAEHHHGGGDGGGGHHHHGGGFEGGHHGHGHHFGFGGGGGGGGGHHHHGGGGHGHHHHGGGGG/BFGHGGHHHHHHGHHHFGHGGHHGGCGGHHHHHHHHHGHGHHGGGGGHGHHGHHGGGGGGGGGGGGF9CDFGGGGFFFFFFFFFFFFF0FFFFFFFFFFFFFFADFFFFFFFFFFFFFFFFFFFFFFFFFFFFFFF:;FFFFFFFFFFFFFFFFFFFFEB
@M05620:37:000000000-D9766:1:1101:5017:9184 1:N:0:94
ACCACACCTTCTACAATGAGCTGCGTGTGGCTCCCGAGGAGCACCCCGTGCTGCTGACCGAGGCCCCCCTGAACCCCAAGGCCAACCGCGAGAAGATGACCCAGTTAGGTGGCCGCCACCTCCTTTTGTGGCCGCCCCCCTCCCTTCCGGCCCTCCCGGGCTGCCCCCTTTTCTACCTGGTTCCCCCTTCTGCCGTTTTCCTAAGAACTCCCTCTCTGGCCCTATGCCCCTTTTGGAATTCTCCAGGTCCT
+
BBBBBBBBFFFFGGGGGGFAGDGHGGGB4EGHFFGEDEGGGHHHHGGGGGGGHHHHHHHGGGCGGGGGGGGHHHHGGGGHGHHHHGGGGGDGBBFGFHBFHB/??11?0??/?G@---<F0.<<000=</A.<--;--;B-.;.;0;/.=-A-.;D.:-;9-.9..;@-;F///////;.;////..;..9/;/9;DF.B////;//.///.;.://///;.../////;.;BBF;FF//////9B/B//;
@M05620:37:000000000-D9766:1:1101:5369:9188 1:N:0:94
ACCACACCTTCTACAATGAGCTGCGTGTGGCTCCCGAGGAGCACCCCGTGCTGCTGACCGAGGCCCCCCTGAACCCCAAGGGCAACCGCGAGAAGATGAGGTGAGTGGCCCGCTACCTCTTCTGGTGGCCGCCTCCCTCCTTCCTGACCTCCCGGCGCTGCGCCCTTTCTCCCTGGTTCTCTCTTCTGCCGTTTTCCGTCGGACTCTCTTCTCTGACCTGAGTCTCCTTTGGAACTCTGCCGGTTCTAGAT
+
AAA1AAAABFFFGGGF3GBEGBHFGAA000BABEFA0EGGCHHFHGGGA/BEFFCEHHCE/ECGG/FEGEEEGC?EGEAHE/FFGHE<CG<</CF11F1GH?F<GHHGG??ACC--<GFHHHFHFDH.<<<-:;:CACC.GHFF0G0/;09AA.A-9;AGF@-A=-9:/9//BF9-//;9/FBBBF9FFF@BBFF/BBF--9=>@FBBBB9BFFF/BBFB/;BB9BF9F//:F:FBF//;/;@@B9B/9B;
@M05620:37:000000000-D9766:1:1101:28003:9234 1:N:0:94
AGTGCCAGCTCTCAATCGCACAGGGGACCCAGGGCCTGGCCCCTCCATCCAGAAAACCTATGACCTCACCCGCTACCTGGAGCACCAACTCCGCAGCTTGGCTGGGACCTATGTGAGTATCCAGCGTAGGAATCTGGGAGTTGGGGAGGAGTGAGGAGTTGGGGAAAGACAGTCCTAACCGTGGAGGGTTCTGGTAAATGATGGGGTGAGGAGGGGCTCTTTGGCTCCCACCAGTCCCCCTGTCTGGTCTA
+
CCCCCFFFCFFFGGGGGGGGGGHHGGGGGGHHGGGGGGHHHHGHGGHH5FGHHHHHHGHHHHHHHHHHHHHGGGGGHHHHHHHHHHHHGHHHGGGGGHHHGHHGGGHHGHHHHHHHHHHHHHHHHGGGGGHHHHHHHHHGEHHHGGGGGGGHHHHHHGHHHHGGGGHHHHHHHHHHHHHHGGGGGGGGCFGGGGFGGGGGGGGGGGFFFFFFFFFFFFFFFFFFFFFFFFFFFFFFFFFFFFFFFFFFFFF
@M05620:37:000000000-D9766:1:1101:18762:9244 1:N:0:94
ACCACACCTTCTACAATGAGCTGCGTGTGGCTCCCGAGGAGCACCCCGTGCTGCTGACCGAGGCCCCCCTGAACCCCAAGGCCAACCGCGAGAAGATGCCCAGGTGAGTGGCCCGCTACCTCTTCTGGTGGCCGCCTCCCTCCTTCCTGGCCTCCCGGAGCTGCGCCCTTTCTCACTGGTTCTCTCTTCTGCCGTTTTCCGTAGGACTCTCTTCTCTGACCTGAGTCTCCTTTGGAACTCTGCAGGTTCTA
+
ABAAB?ABFFFFCGGDFGGGFFGFEEEACAGHHGGE?EF?EHEGHGGG1AEEGFFGHHFEGGGGGEEGGFGHHHGGGFEHGHHHEGGGGGGGGGHHH2GHHGHGHHHFGDGGHHGC@CCHHHEHHGHGGHCHHGGGGGHGHHFBGGFGGGGFGGGGGA@AA.BFAGFFFFFFFBFFFFFFFFFFFFFFFFFFED9DFFFBD;ADDFFFFFFFFFFFFFFFFFFFFFF/FFBBFFFFFFFFFFFFFFFFFF/
@M05620:37:000000000-D9766:1:1101:28019:9246 1:N:0:94
AGTTCCAGCTCTCAATCGCACAGGGGACCCAGGGCCTGGCCCCTCCATCCAGAAAACCTATGACCTCACCCGCTACCTGGAGCACCACCTCCGCAGCTTGGCTGGGACCTATGTGAGTATCCAGCGTAGGAATCTGGGAGTTGGGGAGGAGTGAGGAGTTGGGGAAAGACAGTCCTAACCGTGGAGGGTTCTGGTAAATGATGGGGTGAGGAGGGGCTCTTTGGCTCCCACCAGTCCCCCTGTCTGGTCTA
+
1>>1>3@@CFFFGFGGB1CCEE00AAEEG0FFFCEEF/BFGGEHGFHFHEFBFFGGHGHHHHHHHGF1GGHGGC>>EGHHB0FCFGC/?GFHEA>>/BGGGGEFE?GFFH1GGGBBGF2GHFGFBC/CCFH1@GHGGFGGGGHHGG<--><GF<GGBCGGHHGGECAACHFHHHHEHFH.ACEGGGGG.;FFFG;0;FEFFGFG?BB@FFFFFF;--?FFFFFFFEFEFE-B?FFFFFFA@AFFFFBB9F:
@M05620:37:000000000-D9766:1:1101:11710:9247 1:N:0:94
AGTGCCAGCTCTCAATCGCACAGGGGACCCAGGGCCTGGCCCCTCCATCCAGAAAACCTATGACCTCACCCGCTACCTGGAGCACCAACTCCGCAGCTTGGCTGGGACCTATGTGAGTATCCAGCGTAGGAATCTGGGAGTTGGGGAGGAGTGAGGAGTTGGGGAAAGACAGTCCTAACCGTGGAGGGTTCTGGTAAATGATGGGGTGAGGAGGGGCTCTTTGGCTCCCACCAGTCCCCCTGTCTGGTCTA
+
AAAAAFFFBFFFGGGGGGGGGGHGGGGFGGHHFEGEGFHHGHGHGGHHHHHHFHFFHGHHHHGHHHHHHHHGGEEGHHHHFGHHHHE1EGHHGGGGGHHHGHHGGGHHGHGHHHHGHDGHHHHHHGGGGGHHHHHHHHHGGHHHGGGGGGGHHFHHHGHHHHGGGGHHHHGHHHHHHHHHGGEGDGGGCFFGGGCFGGGGGGGGGGFFFFFFFFFFFFFFFFFFFFFFFFFFFFFFFFFFFFFFFFFFFF9
@M05620:37:000000000-D9766:1:1101:22384:9251 1:N:0:94
ACCACACCTTCTACAATGAGCTGCGTGTGGCTCCCGAGGAGCACCCCGTGCTGCTGACCGAGGCCCCCCTGAACCCCAAGGCCAACCGCGAGAAGATGCCCAGGTGAGTGGCCCGCTACCTCTTCTGGTGGCCGCCTCCCTCCTTCCTGGCCTCCCCGCGCTGCGCCCTTTCTCACTGGTTCTCTCTTCTGCCGTTTTCCGTAGGCCTCTCTTCTCTGACCTGAGTCTCCTTTGGAACTCTGCAGGTTCTA
+
1A>AA?AAFFFFAGGD3ABF1AB1ABEEH0FGHGGAEAE?GHHHHGGGEAE/GFHHHFFGGGGGAE@EGGGHHGCGGGGGGHHEEGGGG@>B@CHHF1FGHFGGG1<FF1<FHG<--ACHHHF00GFHHGG.C@CGGCEECG./CFF90/9FFGG..--;-9@B?@F@@FFFFFFFE/-BF99BFFF/FBBBF@ABFABF?B;BF/9BFFFFFFFFFF9BF/FB9FBFFFFFFFB9BFFBBFFFFFAFB//
@M05620:37:000000000-D9766:1:1101:18460:9260 1:N:0:94
GAGGCTGCTTTGGAAGAAACTGACAAGCCAGGGACACAAGATCGGAAGAGCACACGTCTGCACTCCAGTCACTAATGCGCATCTCGTATGCCGTCTTCTGCTTTAATAAAAAAAACTACCCTGAAGGACAGGCTCCTCTCCTACTCCCCGTGCGTCACCGCGCTGCTGACACCCTGGCACGTCCGTCAGGCCTTTCCGCTTTAGCACTCTTTTGGTTGCACTTGACCCTTTCTCAGCATTTGTACTTGTCA
+
AAABAAFAFDB4G4BBCGAFGFGBBEBBBBB4B2AFFHEGBGBAEA2222BBB2B0BBBF5BBBB23BDB3DD53DFFEGGEEH3BBBF3BF/EEF?BBFBB34BG4?BGB3E///11B00100111<00///00?1F1?01111<?C/-.<.-.><.0.-<-:-.:00:0;.../..;0...9-.:9;/BE/C;;09CA?AB//;FBBFB/;B-9A.9//;/B///.//9;B9/;9/9BF//9BBB/BF9
@M05620:37:000000000-D9766:1:1101:21838:9298 1:N:0:94
AGTGCCAGCTCTCAATCGCACAGGGGACCCAGGGCCTGGCCCCTCCATCCAGAAAACCTATGACCTCACCCGCTACCTGGAGCACCAACTCCGCAGCTTGGCTGGGACCTATGTGAGTATCCAGCGTAGGAATCTGGGAGTTGGGGAGGAGTGAGGAGTTGGGGAAAGACAGTCCTAACCGTGGAGGGTTCTGGTAAATGATGGGGTGAGGAGGGGCTCTTTGGCTCCCACCAGTCCCCCTGTCTGGTCTA
+
>A>AADFFBFFFFGGGFAFFEEGHDEEGGGHHGGGDGAGHHHGHGGHHHHHHHFCGHGBGHHHHHHHHHHHGGEEGHHHHBGHHFHGGGFHHGGGGGFFHGHHGGGHHGHHHHHHHHHHHHHHHHGFGGGHHHHHHHHFFGHHHCGFGGGGHHGHHHGHHHHGGGGHHHHHHHHHHHHHHGGGGGGGGCFGGGGFFGGGGGGGGGGFFFFFFFFFFFFFFFFFFFFFFFFFFFFFFFFFFAFFFFFFFFFF
@M05620:37:000000000-D9766:1:1101:21853:9309 1:N:0:94
AGTGCCAGCTCTCAATCGCACAGGGGACCCAGGGCCTGGCCCCTCCATCCAGAAAACCTATGACCTCACCCGCTACCTGGAGCACCAACTCCGCAGCTTGGCTGGGACCTATGTGAGTATCCAGCGTAGGAATCTGGGAGTTGGGGAGGAGTGAGGAGTTGGGGAAAGACAGTCCTAACCGTGGAGGGTTCTGGTAAATGATGGGGTGAGGAGGGGCTCTTTGGCTCCCACCAGTCCCCCTGTCTGGTCTA
+
BBBBBFFCBFFFGGGGGFGGG?GHGEGGGGHHGGGEGGHHHHGHGGHGHHHHHHHGHGHFHHHHHHHHHHHGGGGGHHHGHHHCGHHHGHHHGGEGGHHHFHHFEFHHGHHHHHHHHHHHHHHHHGGGGGHHHHHHHHHGGHHHGGGGGGGHHHHHHGHHHHGGGGHHHHHHHHHHHHHHGGFGGGGGCFFGGGGFFFGGGGGGGGFFFFFFFFFFFFFFFFFFFFFFFFFFFFFFFFFFFFFFFFFFFFB
@M05620:37:000000000-D9766:1:1101:18576:9325 1:N:0:94
ACCACACCTTCTACAATGAGCTGCGTGTGGCTCCCGAGGAGCACCCCGTGCTGCTGACCGAGGCCCCCCTGAACCCCAAGGCCAACCGCGAGAAGATGAGGTGAGTGGCCCGCTACCTCTTCTGGTGGCCGCCTCCCTCCTTCCTGGCCTCCCGGAGCTGCGCCCTTTCTCACTGGTTCTCTCTTCTGCCGTTTTCCGTAGGACTCTCTTCTCTGACCTGAGTCTCCTTTGGAACTCTGCAGGTTCTAGAT
+
BCCCCCBCFFFFGGGFFGGGGGHHGEGEHGHHHGGGGGGGGHHHHGGGGGGGFHHHHHHGGGGGGGGGGGGHHHGGGGGHGHHHHGGGGGDGGGHHHHHHHHHHHHHGGHHGGGCGHHHHHHHHGDGGHHGGGGGHGHHGHHHHHHEGGGGGGGA-CDGGGGGGFFFFFFFFFFFFFFFFFFFFFFFFFFFDFFFFFFFFFFFFFFFFFFFFFFF/BFFFBFFFFFFFFFFFFFFFFFFFBFFFFFF/BFF
@M05620:37:000000000-D9766:1:1101:21737:9339 1:N:0:94
GAGGCTGCTTTGGAAGAAACTGACAAGCCAGGGACACAAGATCGGAAGATCACACGTCTGAACTCCAGTCACTAATGCGCATCTCGTATACCGTCTTCTGCTTTAAAAAAAAAAAAAACAAACAATACAACGAAAAAACAAAACATCAACAAATAAGAAAAAAACCCATGGTGAAAGCTGAAACTAATAGGCAAACTCCACGATAAGCTAACATACATACACACTCGGTCTATCACTCAAAACTAGAATAT
+
A?AB>AF>CFD@G4ABEGBFGFHBBG4BBABAB2BABFFGBGBAE2AB25BBB3B0BAB15BBF5B3BFB3DF53@DDEEGE>B3BBEG3BF1FFF1BBGBBB4BBBB3E</@<//<////0/?/1111<1-..<-0-..<..<<000:/0..000000//.-9....///000000/00009000;/;/;//9..///;..-...//9//////////99/9.//..:..///////////;////;//9
@M05620:37:000000000-D9766:1:1101:21897:9339 1:N:0:94
ACCACACCTTCTACAATGAGCTGCGTGTGGCTCCCGAGGAGCACCCCGTGCTGCTGACCGAGGCCCCCCTGAACCCCAAGGCCAACCGCGAGAAGATGCCCAGGTGAGTGGCCCGCTACCTCTTCTGGTGGCCGCCTCCCTCCTTCCTGGCCTCCCGGAGCTGCGCCCTTTCTCACTGGTTCTCTCTTCTGCCGTTTTCCGTAGGACTCTCTTCTCTGACCTGAGTCTCCTTTGGAACTCTGCAGGTTCTA
+
CCDCCDDDFFFFGGGGGGGGGGHHGGGEGGHHHGGGGGGGGHHHHGGGEGGGHHGHHHHGGGGGGGGGGGGHHHHGGGGHGHHHHGGGGG@GGGHHHH2FHC/F=11==1?/0G@<<-@G1<0DDD0<=/CCH--CD.CFC/E/G0F00C.ABAEG.A-:9:0C--AF-BF00::B00B0;:B000:BB:00;9;DFF0F.0:;DBFBFB00;0B000::FF/:::F0:F0BF0BBFB00:000;F::B:0
@M05620:37:000000000-D9766:1:1101:15016:9354 1:N:0:94
AGTGCCAGCTCTCAATCGCACAGGGGACCCAGGGCCTGGCCCCTCCATCCAGAAAACCTATGACCTCACCCGCTACCTGGAGCACCAACTCCGCAGCTTGGCTGGGACCTATGTGAGTATCCAGCGTAGGAATCTGGGAGTTGGGGAGGAGTGAGGAGTTGGGGAAAGACAGTCCTAACCGTGGAGGGTTCTGGTAAATGATGGGGTGAGGAGGGGCTCTTTGGCTCCCACCAGTCCCCCTGTCTGGTCTA
+
111>AD@FAFFFAFGDEFFGGGGHGCGGGGHHGG?EGEAGFGGHGGHHGHHHHBGHHFBGHHHHFHHGHHHGGEGGHHHGGHHHHHHHGGHHGGGGGHHHGHHGGGHHGHHHHHGHHHHHHHHHHGGGGFHHHHHHHHHGGHHHGGGGGGGHFHHHHGHHHHGGGGHGHHFHHHHHHHHHGBEGGGGG9FGGGGBBFGGFFGGGGGF@FFFFFF@@@@FFFFFFFFFFFFFFFFFFFFFF@FFFFFFFFFF
@M05620:37:000000000-D9766:1:1101:9146:9354 1:N:0:94
AGTGCCAGCTCTCAATCGCACAGGGGACCCAGGGCCTGGCCCCTCCATCCAGAAAACCTATGACCTCACCCGCCACCTGGAGCACCCACTCCGCAGCTTGGCTGGGACCTATGTGAGTATCCAGCGTAGGAATCTGGGAGTTGGGGAGGAGTGAGGAGTTGGGGAAAGACAGTCCTAACCGTGGAGGGTTCTGGTAAATGATGGGGTGAGGAGGGGCTCTTTGGCTCCCACCAGTCCCCCTGTCTGGTCTA
+
AA>AAFFFAFFFG1FGGFFEE0GCF00AEECEBEEEFFHHGHGH?FFH10GGFHHBBEHHFAEGHBBGHHHEE/>BCHHGB>GHHE//EGHHFGCEECFGGHHGGGHHGHHHHHHHHHHHHHFHHGGEGGFHHHHHGG0FGHHGGC.AC.<CG0DGGGHHHHGGA::C/;/GHHHHGHHGGGGGAEFGEGGGGGFFFGGGGGGGGFB@EFFFFF@@@@FFFFFFFFFFFFFFFFFFFFFF@FFFFFFFFFF
@M05620:37:000000000-D9766:1:1101:20312:9360 1:N:0:94
ACCACACCTTCTACAATGAGCTGCGTGTGGCTCCCGAGGAGCACCCCGTGCTGCTGACCGAGGCCCCCCTGAACCCCAAGGCCAACCGCGAGAAGATGCCCAGGTGAGTGGCCCGCTACCTCTTCTGGTGGCCGCCTCCCTCCTTCCTGGCCTCCCGGAGCTGCGCCCTTTCTCACTGGTTCTCTCTTCTGCCGTTTTCCGTAGGACTCTCTTCTCTGACCTGAGTCTCCTTTGGAACTCTGCAGGTTCTA
+
CCCBCABBFFFFGFGGGGGGGGHHGGGGHGHHHGGGGGGGGHHHHGGGGGGGFGHHHHHGGGGGGGGGGGGHHHHGGGGHGHHHHGGGGGGGGGHHHHGHHFHFGHHHHFEFHCDGGGGHHHHHHHHHDGGHHCGGDDHGHHGHHGGGGFGGGGAEF?@DDFBFFFFFAFFFFFFFFFFFFFFFFFFFFFFFFFFFFFFFFFFFDFFFFFFFFFBFFFFFFFFFFFFFFFFFFFFFFFFFFFFFFFAFFFB
@M05620:37:000000000-D9766:1:1101:21009:9362 1:N:0:94
ACCACACCTTCTACAATGAGCTGCGTGTGGCTCCCGAGGAGCACCCCGTGCTGCTGACCGAGGCCCCCCTGAACCCCAAGGCCAACCGCGAGAAGATGCCCAGGTGAGTGGCCCGCTACCTCTTCTGGTGGCCGCCTCCCTCCTTCCTGGCCTCCCGGAGCTGCGCCCTTTCTCACCGGTTCTCTCTTCTGCCGTTTTCCGTAGGACTCTCTTCTCTGACCTGAGTCTCCTTTGGAACTCTGCAGGTTCTA
+
BCCCCCBCFFFFGGGGGGGGGGHHGEDEGEHHHGGGGGGGGHHHHGGGGGGGHHHHHHHGGGGGGGGGGGGHGHHGGGGHGHHHHGGGGGFGGGHHHHHHHHEFGHHHHHGGHHGGGGGHHHHHHHHHHHGHHGGGGGHGHHGHHGGGGGGGGGGGGC-:CFFFGGFFFFFFFFFF.AFFFFFFFFFFFFFFFFDDFFFFFFFDDFFFFFFFFFFFFFFFFFFFFFFFFFFFFFFFFFFFFFFFFFFFFFF
@M05620:37:000000000-D9766:1:1101:10793:9372 1:N:0:94
AGTGCCAGCTCTCAATCGCACAGGGGACCCAGGGCCTGGCCCCTCCATCCAGAAAACCTATGACCTCACCCGCTACCTGGAGCACCCACTCCGCAGCTTGGCTGGGACCTATGTGAGTATCCAGCGTAGGAATCTGGGAGTTGGGGAGGAGTGAGGAGTTGGGGAAAGACAGTCCTAACCGTGGAGGGTTCTGGTAAATGATGGGGTGAGGAGGGGCTCTTTGGCTCCCACCAGTCCCCCTGTCTGGTCTA
+
ABA>ADFFBFFFGFGGGGGCG?GFG22AEGHHBEEGGFHHHHGHGGHHHFHHHHG2FFHHFGGHHDGHHHH>E//EGHFGBFHHHH1??GHHGGGGFHHHGHHGGGHHGHHHHHHFHHHHHHHHHGGADGGHHHHHGH0FGGHHGGCDG.CGH0GHCDHHHHGGE.CHCG/CHHHHHHHGGGGGAEGGEFFGGGGFGGGGGGGGGFDDFFFFFFFFFFFFFFFFFFFFFFFFFFFFFFFFFFFFFFFFFFF
@M05620:37:000000000-D9766:1:1101:20999:9379 1:N:0:94
ACCACACCTTCTACAATGAGCTGCGTGTGGCTCCCGAGGAGCACCCCGTGCTGCTGACCGAGGCCCCCCTGAACCCCAAGGCCAACCGCGAGAAGATGCCCAGGTGAGTGGCCCGCTACCTCTTCTGGTGGCCGCCTCCCTCCTTCCTGGCCTCCCGGAGCTGCGCCCTTTCTCACTGGTTCTCTCTTCTGCCGTTTTCCGTAGGACTCTCTTCTCTGACCTGAGTCTCCTTTGGAACTCTGCAGGTTCTA
+
AABABAAAFFFFGGGGGGGGGFHHGGGGGGGHHGGGE?EFFGHHHGGGDEGGFGFFHGHGEEEGGGGGGGGFHHHGGGGHGHHFFFGGGGGGGFFHHGHHHGGFHHHHHHGGHHCCG-DHHHHHHHGFHHGHHGGGGGHGHHGHHGGGFGGGGGGGG--9BG/CBFFFFFFFFFFFBFFFFFFFFFFFFFFFFFFFFFFFFFFAD/;FFFFFFFFFFFBFFFFBFFFFFFFFFBB/9FFFFFFBFFAFFF/
@M05620:37:000000000-D9766:1:1101:24084:9387 1:N:0:94
ACACACCTTCTACAATGAGCTGCGTGTGGCTCCCGCGGAGCACCCCGTGCTGCTTACCGAGGCCCCCCTGAACCCCAAGGCCAACCGCGCGAAGATGCAGGTGAGTGGCCCGCTACCTCTTCTGGTGGCCGCCTCCCTCCTTCCTGGCCTCCCGGCGCTGCGCCCTTTCTCACTGGTTCTCTCTTCTGCCGTTTTCCGTAGGACTCTCTTCTCTGACCTGAGTCTCCTTTGGAACTCTGCCGGTTCTAGAT
+
ABBBBBBFFFBBGAGEG5BFBBAAAFEHGHHHGGE2AE0AAEGHGGEG1EFHH@5DFGGGGGGGGGGG>F?FGGGG<EGGFFGHGGC<B/B@D>CGHHHHHFGHHHHGGHHGGG-CHHHHHHHHHGHGHGDGGGGGGGGGGGGGGGFGGGGGGGG-@BBBFBBFBBFFFFF/FFBFFFFFFFFFFFFFFFB9AFFFFFF.ADFFFFFFFFFFFFF/FFFF9FFFFFFBFFFFFFFFFFFF/B?BFFF/;FB
@M05620:37:000000000-D9766:1:1101:17153:9391 1:N:0:94
ACCACACCTTCTACAATGAGCTGGAACTCTGCAGGTTCTAGATCGGAAGAGCACACGTCTGAACTCCAGTCACTAATGCGCATCTCGTATGCCGTCTTCTGCTTGAAAAAAAAAAAAAACAACATATGATGGCAGACTCACACACTCAAGACCGACACACACTGCTCACTTACTACCCGTAGTACTATTCAGTACTTTAACGTCCCACTCTCTTCCACACCGTCACTCCCCTTCGGATCGATGCATTATCT
+
AAABBAABFFFDAGGF5FGGFGFHHFGHG5DBFGH2B3FGHFHGGGBFEFGFHHHHGHHHFFGFFGHFFF3EGHHGHHGFGGE0F@F?>FGHHGAFHAFGHFFHHHHHHHGGGE<<<<//?///0111@11100..<11<111..////0<//-:;-;/;CC/0900000000000/...-..900000000000;0//9/..9../99//////////9.-....:/;.999..9..-.../.;//////
@M05620:37:000000000-D9766:1:1101:6917:9393 1:N:0:94
ACCACACCTTCTACAATGAGCTGCGTGTGGCTCCCGAGGAGCACCCCATGCTGCTGACCGAGGCCCCCCTGAACCCCAAGGCCAACCGCGAGAAGATGCCCCCGGTAATGGCCCCCCTACCGCTGCTGGCGACGGCCTCCCCCCTCCCTGGCCTCCAGGACCTGCGCCCTTGCCCACTGGTTCTCTCTTCTCCCGTTTTCCGTAGGACTCTCTTCTCGGCCTTGATTCTCCTTTGTAACTCGGCAGGTTCT
+
CCCCCCCCFFFFGGGGGGGGGGHHGGGEHGHHHGGGGGGGGHHHHGGEHHHHHHGHHHHGGGGGGGGGGGGHHHHGGGGHGHHHHGGFGGGGGGHHHHGFH//<////11<0><----.<.--:-.0;/.--:--9-..;..:--.:./;:F./;E//9..;99.-;.-9//////..//9//////;/9//9/.AFF.B/./.;.///9//;/://...:./;///;/:/B//9/9////...-:-;///
@M05620:37:000000000-D9766:1:1101:9909:9432 1:N:0:94
AGTGCCAGCTCTCAATCGCACAGGGGACCCAGGGCCTGGCCCCTCCATCCAGAAAACCTATGACCTCACCCGCTACCTGGAGCACCAACTCCGCCGCTTGGCTGGGACCTATGTGAGTATCCAGCGTAGGAATCTGGGAGTTGGGGAGGAGTGAGGAGTTGGGGAAAGACAGTCCTAACCGTGGAGGGCTCTGGTAAATGATGGGGTGAGGAGGGGCTCTTTGGCTCCCACCAGTCCCCCTGTCTGGTCTA
+
>>>>AF1FAFBDD1BGG1A11A000ABEEFFGF0EEA/FAFGGFGGBGGG11101BBFBBF12FBD1BFGFEEG//BFB0BFB/0/0??0BF////>/?FA<GF/ACGG<FBGDGGF1@GBD>GGG/C?/DDF1?1GBCC/0FGCGAC?ECGFDDGB.CCGC-@EG.ACCG/000B0FFG@..??AE@..9CFG0BFGF0FFFFFFF@F?FFBB??9-A/:FFBF//-;-;AE-;BFB9-;-9BFF////;
@M05620:37:000000000-D9766:1:1101:21429:9448 1:N:0:94
AGTGCCAGCTCTCAATCGCACAGGGGACCCAGGGCCTGGCCCCTCCATCCAGAAAACCTATGACCTCACCCGCTACCTGGAGCACCAACTCCGCAGCTTGGCTGGGACCTATGTGAGTATCCAGCGTAGGAATCTGGGAGTTGGGGAGGAGTGAGGAGTTGGGGAAAGACAGTCCTAACCGTGGAGGGTTCTGGTAAATGATGGGGTGAGGAGGGGCTCTTTGGCTCCCACCAGTCCCCCTGTCTGGTCTA
+
AAAAAFDFAFFFGFGGGFF1E0BEFEGGGGGHGCFEFFHHHHGHGGHGHHCGFFFHHGHHHHGHHHHFHHHGGGFGHGHGHHHGHHHHGHHHGG/EEFHHCHHFEFHHGHBHHHHHHHGHHHHHHGGFGGHHHHHHHHHGEHHGGGGGGGGHHHGHHGHHGGCGGGHEHHHHHHHGHGHHGCFAFGGGAFGGGGGGGGGGGGGGGGF@FFFFFF@?@@FFFFFFFFFFFFFFE-FFFFFF@FFFFFFBBB/
@M05620:37:000000000-D9766:1:1101:21562:9464 1:N:0:94
ACCACACCTTCTACAATGAGCTGCGTGTGGCTCCCGAGGAGCACCCCGTGCTGCTGACCGAGGCCCCCCTGAACCCCAAGGCCAACCGCGAGAAGATGCCCAGGTGAGTGGCCCGCTACCTCTTCTGGTGGCCGCCTCCCTCCTTCCTGGCCTCCCGGCGCTGAGCCCTTTCTCACTGGTTCTCTCTTCTGCCGTTTTCCGTAGGACTCTCTTCTCTGACCTGAGTCTCCTTTGGAACTCTGCAGGTTCTA
+
CDDCCCCCFFFFGGGGGGGGGGHHGFGBFEHHHGGGGGEEGHGHHGGGGGGGHHHHHHHEGFGGGGGGGGGHFHHGGGGHGHHHHGGGGGBDGGHGHHHHHHFF1F1FDHGGHHGGG?DHHHHHHHHHDGGHHGGGGGHGHHGHHGGBCFFGGGGGGD-@DFF.AFFFFFFFFFFFFFFFFFFFFFFFFFFEFFDFFFFFFF.DA0BFFFFFFFFFFF0BFFF/B0BBFFFFFFFFFFFFF0BBFF:0BFB
@M05620:37:000000000-D9766:1:1101:18393:9480 1:N:0:94
ACCACACCTTTCTACACTGAGCTGCGTGTGGCTCCCGAGGAGCACCCCGTGCTGCTGCCCGAGGCCCCCCTGAACCCCAAGGCCACCCGCGAGAAGCTGCCCAGGTGAGTGGCCCGCTACCTCTTCTGGTGGCCGCCTCCCTCCTTCCTGGCCTCCCGGAGCTGCGCCCTTTCTCACTGGTTCTCTCTTCTGCCGTTTTCCGTAGGACTCTCTTCTCTGACCTGAGTCTCCTTTGGAACTCTGCAGGTTCT
+
CCCCCCCBFF5DAFGG4FGFEGHHFFFFBGDGGHGGG2AAEFHHHHGGAEE1FAFGH3FHFGGGGGGGGGGGHGHHGGG?GGHHH/GFGEDCGGGH2FFHHHHHGHHHHHHGGHHGGGGGHHHHHHHGGHGGHHGGGGGHGHHGGGGGGGGGGGGGGGGGGGGGGGFFFFFFFFFFFFFFFFFFFFFFFFFFFFFFFFFFFFFFDFFFFFFFFFFFFFFFFFFFFFFFFFFFFFFFFFFFFFFFFFFFFFF
@M05620:37:000000000-D9766:1:1101:13050:9488 1:N:0:94
ACCACACCTTCTACAATGAGCTGCGTGTGGCTCCCGAGGAGCACCCCGTGCTGCTGACCGAGGCCCCCCTGAACCCCAAGGCCAACCGCGAGAAGATGCCCAGGTGAGTGGCCCCCTACCTCTTCTGGTGGCCGCCTCCCTCCTTCCTCCCCTCCCGGCGCTCCGCCCTTTCTCACTGGTTCTCTCTTCTGCCGCTTTCCGCAGGCCTCTCTTCTCTGACCTGAGTCTCCTTTGGAACTCTGCAGGTTCTG
+
CCDCDCCCFFFFGGGGGGGGGGHHGGGFHGHHHGGGGGGGGHHHHGGGGGGGHHHHHHHGGGGGGGGGGGGHHHHGGGGHGHHHHGGGGGGGGGHHHHF22GH/?G101?//=F---.0>F11F1=00=/..<-A-.<../<./:CGH0/<./<<C.<-AD-....<--/0:00<000/<00<FF0000<000---B.0:..---..<BFFFBF0<FFFB/0///<0<00:000/00<00000:0..:00:
@M05620:37:000000000-D9766:1:1101:7618:9493 1:N:0:94
AGGGCCAGCTCTCAATCGCACAGGGGACCAAGGGCATGGCCCCTCCATCCAGAAAACCTATGACCTCACCCGCTACCTGGAGCACCAACTCCGCAGCTTGGCTGGGACCTATGTGAGTATCCAGCGTAGGAATCTGGGAATTGGGGAGGCGTGCGGAGTTGGGGAAAGACAGTCCTAACCGTGGAGGGTTCTGGTAAATGATGGGGTGAGGAGGGGCTCTTTGGCTCCCACCAGTCCCCCTGTCTGGTCTA
+
>11>>>>AAFCDDAF31AAFAECGCEEE00BFFE//AABCCGGHGGHH1ABBB01BGE0BBGEHGF@GHHHGGFEEHHHEBGHE0?0FE>GHECEG>0BFFHHGG?GHGFGDGHFFHHH122BF0BC<>/@@FHBGH0?10?1G/C.-A.-.-.---;CC0/;AEFGG//9=F9FGGGGGGGGGGGG@;FFFFFBFFFFFFEFFFFF@?--/;B@@-@FFFFFFF/FAFFF?EFFFFFF-@AFFFFF/FFB
@M05620:37:000000000-D9766:1:1101:16108:9499 1:N:0:94
AGTGCCAGCTCTCAATCTCACAGGGGACCCAGGGCCTGGCCCCTCCATCCAGAAAACCTATGACCTCACCCGCTACCTGGAGCACCAACTCCGCAGCTTGGCTGGGACCTATGTGAGTATCCAGCGTAGGAATCTGGGAGTTGGGGAGGAGTGAGGAGTTGGGGAAAGACAGTCCTAACCGTGGAGGGTTCTGGTAAATGATGGGGTGAGGAGGGGCTCTTTGGCTCCCACCAGTCCCCCTGTCTGGTCTA
+
>AAABFF@3CFFGGGGGGGGGGFFG22ABFAF2AEEFEFHFHGEAE25GFEFDGBHHDHE5FAFGFHHHHGGG0EEHHHHHHHHHHHHGHHHGGGGGHHHGHHGGGHHGHHHHHHHHHHHHHHHHGEGGGHHHHHHHHHGGHHHGGGGGGGGHHHHHGHHHHGGGGHHHHHHHHHHHHHHGGHGFGGGCFFGGGCFGGGGGGGGGGEBFFFFFFBBBBFFFFFFFFFFFFFFFFFFFFFFBFFFFFFFFFF
@M05620:37:000000000-D9766:1:1101:19717:9513 1:N:0:94
AGTGCCAGCTCTCAATCGCACAGGGGACCCAGGGCCTGGCCCCTCCATCCAGAAAACCTATGACCTCACCCGCTACCTGGAGCACCAACTCCGCAGCTTGGCTGGGACCTATGTGAGTATCCAGCGTAGGAATCTGGGAGTTGGGGAGGAGTGAGGAGTTGGGGAAAGACAGTCCTAACCGTGGAGGGCTCTGGTAAATGATGGGGTGAGGAGGGGCTCTTTGGCTCCCACCAGTCCCCCTGTCTGGTCTA
+
A>>AAF1CAFFFGEGGGAF1E?0AFAEEEE0FF0EE/BBFEGGAEGGHFGEGBGFGGGFBGHFHHHH1GGHEFEEGHGGFHGH?FFGHGFGHGE/EEBFGCFGC/EHGGGHHH2DGF1FHH2GHHGGCGGFHHHHFHGGEGH1FCGG@AECGHBGFH?<<D/A-...CFHHHHHFHFFCFA.9;EGGG.:;C0F;90BB0BFFBE?A@F-AF?B-@@@FFFFFBBFFF-:9AE9FFFFFB@FFF//99;F9
@M05620:37:000000000-D9766:1:1101:19084:9517 1:N:0:94
ACCACACCTTCTACAATGAGCTGCGTGTGGCTCCCGAGGAGCACCCCGTGCTGCTGACCGAGGCCCCCCTGAACCCCAAGGCCAACCGCGAGAAGATGAGGTGAGTGGCCCGCTACCTCTTCTGGTGGCCGCCTCCCTCCTTCCTGGCCTCCCGGAGCTGCGCCCTTTCTCACTGGTTCTCTCTTCTGCCGTTTTCCGTAGGACTCTCTTCTCTGACCTGAGTCTCCTTTGGAACTCTGCAGGTTCTAGAT
+
BBBBBBBBFFFFGGGGGGGGGGHGGEGEHFHHGGGGFFGGCGHHHGGGEEGEFGFHHHHGGGGGGGGGGGGHHHHGGGGHGHHHFGGGGGGCFGHHGHFFGFEFFHHCGFHGGGGGGHHHHGFHD=/<CHGGGDAHGHHGHHHHFGFGGFFEFFF:?BGEFAAFFFFFFFFFFFFF;FFFFFFFFFFFBFFFFFFFFFFF.AFFFEBFFFFFFFFFFFFFFFFFFFFBBFBFFFFBFFFFFFF.BBF/BFB
@M05620:37:000000000-D9766:1:1101:24639:9521 1:N:0:94
ACCACACCTTCTACAATGAGCTGCGTGTGGCTCCCGAGGAGCACCCCGTGCTGCTGACCGAGGCCCCCCTGAACCCCAAGGCCAACCGCGAGAAGATGAGGTGAGTGGCCCGCTACCTCTTCTGGTGGCCGCCTCCCTCCTTCCTGGCCTCCCGGCGCTGCGCCCTTTCTCACTGGTTCTCTCTTCTGCCGTTTTCCGTAGGACTCTCTTCTCTGCCCTGAGTCTCCTTTGGAACTCTGCCGGTTCTCGAT
+
AABBBBBBFFFFGGGGFGG5GGFGEAEEH?AGFFGEGGGGCEHHEGGGAEG1GHHHHHHGGGGEGGGGGGGHHHHGGGGHGHHHHGGGGCCCCGHHGFFHHHHFGGDFECCCCGDGHFHHHHHGHFGGHCDGGGGHGHHGHHHHHHFGFFGGGGB-;BBGDBBFBBFFFFF/FFFFFFFFFFFFFFFFFFBADFFFFFF?DFFFFFFFFFFFFFF/;AFF.BBFFFFFF/BFFFFFFFFF/BBBFFF/;F;
@M05620:37:000000000-D9766:1:1101:20930:9530 1:N:0:94
AGTGCCAGCTCTCAATCGCACAGGGGACCCAGGGCCTGGCCCCTCCATCCAGAAAACCTATGACCTCACCCGCTACCTGGAGCACCAACTCCGCAGCTTGGCTGGGACCTATGTGAGTATCCAGCGTAGGAATCTGGGAGTTGGGGAGGAGTGAGGAGTTGGGGAAAGACAGTCCTAACCGTGGAGGGTTCTGGTAAATGATGGGGTGAGGAGGGGCTCTTTGGCTCCCACCAGTCCCCCTGTCTGGTCTA
+
>>>AAFFFAFFFGGGGGGGGGGHHGGGGGGHHFEEEFGHHHHGEGGHHGHHHHGGHHGBFHHHHHHHHHFFGGEFEHGHHBFHHHH1?EGHFEGGEFHG3EGHGGGGHAGHHDBGFHGHHHHHHHGFDCGFFBG1?G<0F<0?GGGGFGDA<C0GCCEHHFFGCGGEGHFFHHHHHGHHHG9:BD9EGAFGGGGGEFGGBFFFGGFFFFFFBDDFA=FEFBBFFFFF.EFFFFFFFFFFDFFFFFFFFFFF
@M05620:37:000000000-D9766:1:1101:4885:9535 1:N:0:94
AGTGCCAGCTCTCAATCGCACAGGGGACCCAGGGCCTGGCCCCTCCATCCAGAAAACCTATGACCTCACCCGCTACCTGGAGCACCAACTCCGCAGCTCGGCTGGGACCTATGTGAGTATCCAGCGTAGGAATGTGGGAGTTGGGGAGGAGTGAGGAGTTGGGGAAAGACAGTCCTAACCGTGGAGGGTTCTGGGAAATGATGGGGTGAGGAGGGGCTCTTTGGCTCCCACCAGTCACCCTGTCTGGTCTA
+
>>>AADBCAFCFFGGGGAFGAE0FBEEEAEGHGGGGGAFEBGGEFGEHFHHFE0FHCGHHHFFHFHFCGHFGGE?EHHHBGGH/>FFHGC11/>/>/BF/</F</?0BEF1B<BD211B@GBGF0<??/<11?1??FC/F?0<1>@CCCA.<<00<0./<C/:-:::CB/C:G00BF0F.:EEA.AB?.;C0;;/=/C0/BF/B9A9-9--/--;@@@AFF//9;FF--BFFEFFF//;;99//////;:B
@M05620:37:000000000-D9766:1:1101:7903:9553 1:N:0:94
ACCACACCTTCTACAATGAGCTGCGTGTGGCTCCCGAGGAGCACCCCGTGCTGCTGACCGAGGCCCCCCTGAACCCCAAGGCCAACCGCGAGAAGATGAGGTGAGTGGCCCGCTCCCTCTTCTGGTGGCCGCCTCCCTCCTTCCTGTCCTCCCGGCGCTGCGCCCTTTCTCCCTTGTTCTCTCTTCTGCCGTTTTCCGTCGGACTCTCTTCTCTGACCTGCGTCTCCTTTGGAACTCTTCCGGTTCTCGAT
+
CCCCCCCAFFFFGGGGGG5EGGHHGGGBAFHHHFFGFGGGGHHHHGGFGGGGHHHHHHHEFGGGGGGGGGGHHHHGGGGHGHHHHGGGGG/CFGHHHHHHH???GHHGG?GDGG->FHHHHHHFHHHGHCAFGGGHGHHGHHHHHG0;FGGGGGG@FGGGFF@AFFFFFFFFFF/BBFFFFFFFFFFFFFFADFFFFDF?DFFFFFFFFFFFFFF/;;FF.@D;AFFFF:/;;;;FF9/;:DFFFAB/;BB
@M05620:37:000000000-D9766:1:1101:13042:9570 1:N:0:94
ACCACACCTTCTACAATGAGCTGCGTGTGGCTCCCGAGGAGCACCCCGTGCTGCTGACCGAGGCCCCCCTGAACCCCAAGGCCAACCGCGAGAAGATCACCCAGGCGGGTGGCCGCCTCCCTCTTCTGTTGCCCCCTCCCCTACTTCCTGCCTTCCCGACCCTCCCCCCTTTCTACCTGGTTCTCTATTATGCGGTTTTCCGAAGACCTCTCTCTCCTGCCCTAGGCCCCCTTTGGAACTCTGCAGGTTCT
+
ABCCCCCCFFFFGGGGGGGGGGHHGEFEHGHHHGGGGGGGGHHHHGGGGGGGHHHHHHHGGGGGGGGGGGGHHHHGGGGHGHHHHGGGGGGGC/FGG22?C=/////<--<-;C---..;.//:000;00:0;0.;-.;C./..00;9990A00;B/9.9--/...;D-@A0000000;.F000000;0009B.-AFD.F0...-.//000/;000/:00..0////0.9-:FB0:;00000000;..000
@M05620:37:000000000-D9766:1:1101:15774:9611 1:N:0:94
AGTGCCAGCTCTCAATCGCACAGGGGACCCAGGGCCTGGCCCCTCCATCCAGAAAACCTATGACCTCACCCGCTACCTGGAGCACCAACTCCGCAGCTTGGCTGGGACCTATGTGAGTATCCAGCGTAGGAATCTGGGAGTTGGGGAGGAGTGAGGAGTTGGGGAAAGACAGTCCTAACCGTGGAGGGTTCTGGTAAATGATGGGGTGAGGAGGGGCTCTTTGGCTCCCACCAGTCCCCCTGTCTGGTCTA
+
ABAAAFFFCFFFGGGGGGGGGGHGGGGGGGHHGGGGGGHHHHGHGGHHHHHHHHHHHGHHHHHHHHHHHHHGGFEGHHHHFGHHHHFGGHHHGGGGGHGHGHHGGGHHGHHHHHHHHHHHHHHHHGGGGGHHHHHHHHHGGHHGGGGGGGEGHFHHFGHHHGGGGGHHHHHHHHHHHHHHGGGGGGGGGGGGGGFFGGGGGGGGGGFFFFFFFFFFFFFFFFFFFFFFFFFFFFFFFFFFFFFFFFFFFFF
@M05620:37:000000000-D9766:1:1101:22413:9634 1:N:0:94
ACCACACGTTCTACAATGAGCTGCGTGTGGCTCCCGAGGAGCACCCCTTGCTGCTGACCGAGGCCCCCCTGAACCCCAAGGCCAACCGCGCGAAGATGCCCAGGTGAGTGGCCCGCTACCTCTTCTGGTGGCCGCCTCCCTCCTTCCTGGCCTCCCGGAGCTGCGCCCTTTCTCACTGGTTCTCTCTTCTGCCGTTTTCCGTAGGACTCTCTTCTCTGACCTGAGTCTCCTTTGGAACTCTGCAGGTTCTA
+
AAAAAAA1C1FAGGDAFEGGGGHHGG0000BAC0BAAE/EEGAGHGG/FFFEAGGHHHH/>E/EFGGGGGGHHHHGGGGHGHHHHGGGGG/CGGGGHHHHHGHFGHHHHHGGHHGGGCGHHHHHHHHFHHGHHGGGGGHGHGGGGGGGFFFFGGGGGAAGAGGG@@F@@FFFFFFFFFFFFFFFFFFFFFFFF@FFFFFFFFFFFFFFFFFFFFFFFFFFFFFFEFF;BFFFFFFFFFFFFFFFFFFFFFF
@M05620:37:000000000-D9766:1:1101:7510:9636 1:N:0:94
ACCACACCTTCTACAATGAGCTGCGTGTGGCTCCCGAGGAGCACCCCGTGCTGCTGACCGAGGCCCCCCTGAACCCCAAGGCCAACCGCGAGAAGATGCCCAGGTGAGTGGCCCGCTACCTCTTCTGGTGGCCGCCTCCCTCCTTCCTGGCCTCCCGGCGCTGCGCCCTTTCTCACTGGTTCTCTCTTCTGCCGTTTTCCGTAGGACTCTCTTCTCTGACCTGAGTCTCCTTTGGAACTCTGCAGGTTCTA
+
BBBBBBBBFFFFGGGGGGGGGGHHGEEEHGHHHGGGGGGGGHHHHGGGGGGGHHHHHHHGGGGGGGGGGGGHHHHGGGGHGHHHHGGGGGGGGGHHFHHHHHHGHHHHHHGGHHGGGGGHHHHHHHHHFHGHHGGGGGHGHHGHHGGGGFFGGGGGGG-@DCFFFFFFFFFFFFFFFFFFFFFFFFFFFFFFFFDDFFFFFBFDDFFFFFFFFFFFFFFFFFFFBFFFFFFFFFEFFFFFFFFFFFFFFFF
@M05620:37:000000000-D9766:1:1101:20766:9645 1:N:0:94
AGTGCCAGCTCTCAATCGCACAGGGGACCCAGGGCCTGGCCCCTCCATCCAGAAAACCTATGACCTCACCCGCTACCTGGAGCACCAACTCCGCAGCTTGGCTGGGACCTATGTGAGTATCCAGCGTAGGAATCTGGGAGTTGGGGAGGAGTGAGGAGTTGGGGAAAGACAGTCCTAACCGTGGGGGGTTCTGGTAAAGGTTGGGGGGAGGAGGGCTCCTTTGGTTCCCACCAGTCCCCCTGTCTGGTCTA
+
>>3>AFFC>FFFGGGGGGGFECCFFGGGEGHH2BEE2FGGGHGEGGGHDHGHHEAFGGHHGHGHHHHHHHHGG>EEHHFH2BGHHHG1EFGGAEGEGHFHGHHGCGHFFHHGFHHEHFHHHHHHHGDFGGHGGHFHHFCFGHHHGCFDGFDFGFGHHG<CGHGGGFGHHHHFHHFHGHHHG9C--9@=B-./;B9BF9////9BB=---;-.ADB..../;/B/..9//:A..;9FFFFF-;9//;//9/9
@M05620:37:000000000-D9766:1:1101:22358:9657 1:N:0:94
AGTGCCAGCTCTCAATCGCACAGGGGACCCAGGGCCTGGCCCCTCCATCCAGAAAACCTATGACCTCACCCGCTACCTGGAGCACCAACTCCGCAGCTTGGCTGGGACCTATGTGAGTATCCAGCGTAGGAATCTGGGAGTTGGGGAGGAGTGAGGAGTTGGGGAAAGACAGTCCTAACCGTGGAGGGTTCTGGTAAATGATGGGGTGAGGAGGGGCTCTTTGGCTCCCACCAGTCCCCCTGTCTGGTCTA
+
ABAABFFFBFFFGGGGGGGGGGHHGFGGGGHHGGGGGGHHHHGHGGHHHHHHHHGGHGHHHHHHHHHHHHHGGGGGHHHHHHHHHHHHGHHHGGEGGHHHGHHGEGHHGHHHHHHHHHHHHHHHHGGGGGHHHHHHHHHGGHHHGGGGGGGHHHHHHGHHGHGGGGHHHHHHHHHHHHHHGGGGGGGGCFGGGGGGGGGGGGGGGGFFFFFFFFFFFFFFFFFFFFFFFFFFFFFFFFFFFFFFFFFFBFB
@M05620:37:000000000-D9766:1:1101:26387:9657 1:N:0:94
ACCACACCTTCTACAATGAGCTGCGTGTGGCTCCCGAGGAGCACCCCGTGCTGCTGACCGAGGCCCCCCTGAACCCCAAGGCCAACCGCGAGAAGATGCCCAGGTGAGTGGCCCGCTACCTCTTCTGGTGGCCGCCTCCCTCCTTCCTGGCCTCCCGGAGCTGCGCCCTTTCTCACTGGTTCTCTCTTCTGCCGTTTTCCGTAGGACTCTCTTCTCTGACCTGCGTCTCCTTTGGAACTATGCAGGTTCTA
+
AAAAAAA1F1FFGGEGAGBGGFHHGABBFEHHCCEA0EEEGHHHHGGEEAEGHHFHHHGEGGGGGGGGGGGHGHHGGGGHGHHHHGE<BCBCCGHHEHHHHHHGGHG0??FFHFGGGGGBFDGHHFHDG/<<CCCGGGHFHGGGHGBFBFGGGGGGBGA-;99F@GF@;FFFFF/BFFFFFFFFFFFFFFFF9@9-BFFFFFFFFFFFF/9FFFFFFFFFFFF--;@-;9FFFBBBBFF/BBBFFA;B/B/
@M05620:37:000000000-D9766:1:1101:10256:9671 1:N:0:94
AGTGCCAGCTCTCAATCGCACAGGGGACCCAGGGCCTGGCCCCTCCATCCAGAAAACCTATGACCTCACCCGCTACCTGGAGCACCAACTCCGCAGCTTGGCTGGGACCTATGTGAGTATCCAGCGTAGGAATCTGGGAGTTGGGGAGGAGTGAGGAGTTGGGGAAAGACAGTCCTAACCGTGGAGGGTTCTGGTAAATGATGGGGTGAGGAGGGGCTCTTTGGCTCCCACCAGTCCCCCTGTCTGGTCTA
+
AA>1AFFFAFFFFAGFGGCCGCHHGG?EEEHGFGG?FFHHHHGHGGHHFFHHHHGHHGHHGFHHHGGHHHHGG>EEHHHHFHHHGH0FEHHEEECGEHEHGHHGGGHHGHHHHHHHHHHHHHHHHGGGGGHHHHHHHE0FEHHHGG.<@.>FC0DC<EHHHHGGAA.C:C/GHHHHHCHHGGFG?EGGEGGGGGFFGGGGGGGGGGB?EFFBFF@@@@FFFFFFFFFFFFFFFFFFFFFF@FFFFFFFFFF
@M05620:37:000000000-D9766:1:1101:26377:9674 1:N:0:94
ACCACCCCTTCTACAATGAGCTGCGTGTGGCTCCCGCGGCGCCCCCCGTGCTTCTGACCGAGTCCCCCCTGAACCCCAAGGCCACCCGCTAAACACTTCCCAGGTGAGTTGCCCGCTACCTCTTCTGGTGGCCGCCTCCCTCCTTCCTGGCCTCCCGGAGCTGCGCCCTTTCTCACTGGTTCTCTCTTCTGCCGTTTTCCGTAGGACTCTCTTCTCTGACCTGAGTCTCCTTTGGAACTCTGCAGGTTCTA
+
AAAAA1>>AFFFBGGFBFG1B1BBFEAE00BBFFFA/AEA/A/>FGEG??EA1B11BGGGEE/BGFGEGGEF1BFCGG?G?FFG/FF/A>C/1<10<=FHGF<F<GF0>10=DGECC?GFEHGHGG0;CGACC-9@?CGGGBEGBBFFG/.9;CEA.?@-@AFB-@B@-BFBFFFFFF-/:;FFFFFFFFBBF@FABEBFFFFAAFFBFFFFFFFFB/;99B-B;FFFFFB/;;///;BFFBFFBFAFFFB
@M05620:37:000000000-D9766:1:1101:18491:9699 1:N:0:94
ACCACACCTTCTACAATGAGCTGCGTGTGGCTCCCGAGGAGCACCCCGTGCTGCTGACCAAGGCCCCCCTGAACCCCAAGGCCAACCGCGAGAAGATGCCCAGGTGAGTGGCCCGCTACCTCTTCTGGTGGCCGCCTCCCTCCTTCCTGGCCTCCCGGCGCTGCGCCCTTTCTCACTGGTTCTCTCTTCTGCCGTTTTCCGTAGGACTCTCTTCTCTGACCTGAGTCTCCTTTGGAACTCTGCAGGTTCTA
+
AAABBABACFFFGCFFDGFFGGHHGEGAAEHGHGDDEEEE?GHHHGGEAEGGGHGHHFFHHGGHHGGGGGACHHHGGEGEGHHHCCFEGG@DC?GHFGHHH2CF2GHHHHGGHHGGG/AHGHHHHGHFGHGHHCGGGGHGHHGGHHHHHFHHEGHGD--;DGAGCDDFFFFFFF/BFFFB/BFFFFFFFFFFFFFDFFFFDFFDFBFFFFFFFFFFFF/BFFF/B/FFFFFBFFFFFFFFFFF/FFFFFF9
@M05620:37:000000000-D9766:1:1101:26495:9708 1:N:0:94
ACCACACCTTCTACAATGAGCTGCGTGTGGCTCCCGAGGAGCACCCCGTGCTGCTGACCGAGGCCCCCCTGAACCCCAAGGCCAACCGCGAGAAGATGACGTCAGTGGCCCGCTCCCTCTTCTTGCGGCTGCCTCCCTCCTTCCTGCCCTCCCGGCGCTACCCCCTTTCTCCCTTATTCTCTCTTCTGCCGTTTTCCGTCGGACTCTCTTCTCTCCCCTGCGTCTCCTTTTGACCTCTTCCGGTTCTCGCT
+
>ABBBBABFFFFGGGFGGGGGGHHGGGEFGHFGFGGGG2AEHGHHGGGFGGGHHHHHHHGGGGGGGGGGGEGFHGGGGGHGHHHHGGGGGCGGGHHHHH2/?//??D0/?<><<>.FHH/DDD000<@<-=:;0:CFHHGFGGGG0/;9;AFG.-;9;---:9;@C9BFF//BF//9:9;;BFFFFF//;@.9/A//AFA9@9>DBBBFBFFFF//;.9:.9;9.99/;///./9;B9//:?B;:;;/..;
@M05620:37:000000000-D9766:1:1101:10764:9712 1:N:0:94
ACCACACCTTCTACAATGAGCTGCGTGTGGCTCCCGAGGAGCACCCCGTGCTGCTGACCGAGGCCCCCCTGAACCCCAAGGCCAACCGCGAGAAGATGCCCAGGTGAGTGGCCCGCTACCTCTTCTGGTGGCCGCCTCCCTCCTTCCTGGCCTCCCGGAGCTGCGCCCTTTCTCACTGGTTCTCTCTTCTGCCGTTTTCCGTAGGACTCTCTTCTCTGACCTGAGTCTCCTTTGGAACTCTGCAGGTTCTA
+
ABBBBBBBFFFFGGGGGGGFGFHHGFGEHGHHHGGGGGGGGHHHHGGGFGGGHHHHHHHGGGGGGGGGGGGHHHHGGGGHGHHHHGGGGGGGGGHHHHHHHHHGHHHHHHGGHGGGGGGHHHHHHHHHHGGHHGGGGGHGHHGHHGGGFGGGGGGGGB-ABGFGFGFFFFFFFFFFFFFFFFFFFFFFFFFFFFFFFFFF?BFFFBFFFFFFFFFFFFFFFFFFFFFFFFFFFFFFFFFFFFFFFFFFFFF
@M05620:37:000000000-D9766:1:1101:18504:9715 1:N:0:94
ACCACACCTTCTACAATGAGCTGCGTGTGGCTCCCGAGGAGCACCCCGTGCTGCTGACCGAGGCCCCCCTGAACCCCAAGGCCAACCGCGCGAAGATGCCCAGGTGAGTGGCCCGCTACCTCTTCTGGTGGCCGCCTCCCTCCTTCCTGGCCTCCCGGAGCTGCGCCCTTTCTCACTGGTTCTCTCTTCTGCCGTTTTCCGTAGGACTCTCTTCTCTGACCTGAGTCTCCTTTGGAACTCTGCAGGTTCTA
+
AAAAAAAAFFFFGGGFBFBAE1FFEEAEC?GHCFGGGGGGCGAGHGCGGEGFGGHFHHHE?ECEGCEGGGGB@>>EGGAG//FGHGG@CC/<<@/B1G11F1F/?<FGFF..F.AC-@@<DGFDGGHE=C.CG-C-AACEF9EFFGBBG/..0.CEF@-9?.:/@-9@-//BBF///9-99FFF/BBBFFB/B@F-FF//BBFB?F/B/FBFFFFFB////BBF-B/:B999//////;BBF//BAFFFF9
@M05620:37:000000000-D9766:1:1101:7412:9725 1:N:0:94
ACCACACCTTCTACAATGAGCTGCGTGTGGCTCCCGAGGAGCACCCCGTGCTGCTGACCGAGGCCCCCCTGAACCCCAAGGCCAACCGCGAGAAGATGCCCAGGTGAGTGGCCCGCTACCTCTTCTGGTGGCCGCCTCCCTCCTTCCTGGCCTCCCGGAGCTCCGCCCTTTCTCACTGGTTCTCTCTTCTGCCGTTTTCCGTAGGACTCTCTTCTCTGACCTGAGTCTCCTTTGGAACTCTGCAGGTTCTA
+
AA>ABA3AFFFDEGGFDEFEGFGBABEEHEGHHGF2AAE2EHHHHGGG1AE15BBFHFHGGGCGEF@EGGGHHGEEGGGEFHHFEGGGGGGGGDHHHBBG0FGG1<DG<1<FGH?D@DCHD0GDGH00=CAGHCGGA.;EHH.C0;CFFBFGGGGE.A-;??09.AA?=;FFFFFFE/9BFFFFBBBBFFFFFBD?BEFFF/...9BFFFFF/9/;//9B/BFFFBFFFBBF9F/9/FFFFBFFBFFBFFB
@M05620:37:000000000-D9766:1:1101:25908:9735 1:N:0:94
AGTGCCAGCTCTCAATCGCACAGGGGACCCAGGGCCTGGCCCCTCCATCCAGAAAACCTATGACCTCACCCGCTACCTGGAGCACCAACTCCGCAGCTTGGCTGGGACCTATGTGAGTATCCAGCGTAGGAATCTGGGAGTTGGGGAGGAGTGAGGAGTTGGGGAAAGACAGTCCTAACCGTGGAGGGTTCTGGTAAATGATGGGGTGAGGAGGGGCTCTTTGGCTCCCACCAGTCCCCCTGTCTGGTCTA
+
AAAAAFFFCFFFGDGGGFGGGGHGGGGGGGHHGGGGGFHHHHGHGGGHHHHHHGHHHGHHHHHHHHHHHHHGGGGGHHHHHHGGHHHHGHHHGGCGFGEEEHHFFGHHGHHHHHHHHHGHHHHHEG?ECGGFHBHHHHHGEHHHGGGGGGGHHHHHBAGFHHGGEFHHFHHHHHHHHHHHGGGGGGGGCFGFGGFGGGGGGGFGGGFFFFFFFFFFFBFFFFEFFFFFFFFFEFFFBFFDFFFFFFFFFFF
@M05620:37:000000000-D9766:1:1101:9218:9745 1:N:0:94
ACCACACCTTCTACAATGAGCTGCGTGTGGCTCCCGAGGAGCACCCCGTGCTGCTGACCGAGGCCCCCCTGAACCCCAAGGCCAACCGCGAGAAGATGAGGTGAGTGGCCCGCTACCTCTTCTGGTGGCCGCCTCCCTCCTTCCTGGCCTCCCGGCGCTGCGCCCTTTCTCCCTGGTTCTCTCTTCTGCCGTTTTCCGTAGGACTCTCTTCTCTGCCCTGCGTCTCCTTTGGAACTCTGCAGGTTCTAGAT
+
CCCCCCBCFFFFGGGGGGGGGFHHGFGEHGHHHGGGGGGGGHHHHGGGGGGGHHHHHHHGGGGGGGGGGGGHHHGGGGGHGHHHHGGGGGGGGGFHHHHG22?1?FFFCFA<CC-AGGF<FGF0FBGGECFDGGGHEFHGHFHFE:/:FGFGEF--;B-BD;BDAFFFFF/FFFBEFF/;/9//;FF/BBD.:FFFBA/.;.BFFFB9/BFFBF//BEFF.;;BDFFFFB//9/;;9//:/BFFE/:/://
@M05620:37:000000000-D9766:1:1101:5161:9762 1:N:0:94
ACCACACCTTCTACAATGAGCTGCGTGTGGCTCCCGAGGAGCACCCCGTGCTGCTGACCGAGGCCCCCCTGAACCCCAAGGCCAACCGCGAGAAGATGCGCTGATGGGCGCCCTACCACCTCTGGTGGCCGCCTCCTCCCTCCTTCGTCGCCTCCAGCTGCGCCGCCCCTCACCGGTGCTCCTCTCTTCTGCCGTCCTCAGTACGATCCTCTTCGATCTCATGCGCCTCTGTAACTATGCAGCAGCTTGAA
+
BBBBBBBAFFFFGFGGGGFGGGHHGGGAGFGHH2FEGGGCGHHHHGGGGGGGFHHHHHHCGGGGGGGGGGGGHHHGGGGHGHHHHGGGGGCFCDHFHGE///>/?<1?0--->-0>.0<.CGH00DHFA.CCG.CG//;EG/C/;0./9:;C..9/;/;CF--;-----;.....----;///.:;F/B/;//-;-../:B/;/.....;FF//.9/..////;..AD.///////9//:9B/...;//./
@M05620:37:000000000-D9766:1:1101:12336:9763 1:N:0:94
ACCACACCTTCTACAATGAGCTGCGTGTGGCTCCCGAGGAGCACCCCGTGCTGCTGACCGAGGCCCCCCTGAACCCCAAGGCCAACCGCGAGAAGATGCCCAGGTGAGTGGCCCGCTACCTCTTCTGGTGGCCGCCTCCCTCCTTCCTGGCCTCCCGGAGCTGCGCCCTTTCTCACTGGTTCTCTCTTCTGCCGTTTTCCGTAGGACTCTCTTCTCTGACCTGAGTCTCCTTTGGAACTCTGCAGGTTCTA
+
CCCBCCCBFFFFGGGGGGFGGGHHGGGEGGHHHGGGGGG?FHHHHGGGGGGGHHHHHHHGGGGGGGGGGGGHHHHGGGGHGHHHHGGGGGGGGGHHHHGHHHHGHHHHHHGGHGGGGFGHHHHHHHHGHHGHHGGGGGHGHHGHHGGGFGGGGGGGGB-@BGGGGGFFFFFFFFFFFFFFFFFFFFFFFFFFFFFFFFFFFFFFFBFFFFFFFFFFFFFFFFFFFFFFFFFFFFFFFFFFFEFFFFFFFF0
@M05620:37:000000000-D9766:1:1101:6793:9768 1:N:0:94
ACCACACCTTCTACAATGAGCTGCGTGTGGCTCCCGAGGAGCACCCCGTGCTGCTGACCGAGGCCCCCCTGAACCCCAAGGCCAACCGCGAGAAGATGCCCAGGTGAGTGGCCCGCTACCTCTTCTGGTGGCCGCCTCCCTCCTTCCTGGCCTCCCGGAGCTGCGCCCTTTCTCACTGGTTCTCTCTTCTGCCGTTTTCCGTAGGACTCTCTTCTCTGACCTGAGTCTCCTTTGGAACTCTGCAGGTTCTA
+
AAAAAABAFFFFGGGF5GGFGBGHEEEEFAGHCGFGCFGEEG2FHGEGEEFFGHFGHHFG@FEEGEGGGGGGEGHGGGFHGEHHCFFGGGFG?DHHFBGHHHGFHHHGHHAFHHGGGGGHHHHHHHHHHH?GHGGGGFGEHHGHFBCFGFGGGGGGDB-ADGGGGFFFAFFFFFFFFFFFFFFFFFFFFFFFFFAAFFFFFFFFFFFFFFFFFFFFFFFFFFFFFFFFFFFBBFFEFFFFFFFFFFFFFFF
@M05620:37:000000000-D9766:1:1101:5148:9777 1:N:0:94
ACCACACGTTCTACAATGCGCTGCGTGCGGCTCGCGAGGAGCACCCCTTGCTGCTGACCAAGGCCCCCCTGAACCCCAAGGCCAACCGCGCGAAGATGAGGCGGGTGGCTCGCTGCCTCTTCTGGTGGGGGCCTCCCTCCTTCCTGACGTCCCGGCGGTGCGGCCTTTCTACCTTGTTCTGTCTTCTGCCGTTTTCAGTCGGAGTGTCTTCTCTGGCTTGCGTGTCCCTATGAGTCCCTCCGGTTTTCGAT
+
BAAAABB>BFFBGGGEGGF2E2EEGBAA2AA2B0AE0AEE?GHEHGG11B@@3F3@GHB3?11FGEGGGC/BGHEGG?EHGEHHHGDCGGCG/DG/1?FCG.<-;;:@G.099C...CBFFGBFB9F?----9.;9.9:.BFB//B//.:9;.-;---;9@B9;-.//////;B;///;;/;//9//B9:;A.9E//;FB.--;;.;///999BF9;..;.@D;:.;/;///B///9;/;9DB;A.;/-.:
@M05620:37:000000000-D9766:1:1101:16115:9777 1:N:0:94
AGTGCCAGCTCTCAATCGCACAGGGGACCCAGGGCCTGGCCCCTCCATCCAGAAAACCTATGACCTCACCCGCTACCTGGAGCACCAACTCCGCAGCTTGGCTGGGACCTATGTGAGTATCCAGCGTAGGAATCTGGGAGTTGGGGAGGAGTGAGGAGTTGGGGAAAGACAGTCCTAACCGTGGAGGGTTCTGGTAAATGATGGGGTGAGGAGGGGCTCTTTGGCTCCCACCAGTCCCCCTGTCTGGTCTA
+
AAAABFFFCFFFGGGGGGGGGGHGGGGGGGGHFGEGGGHHHHGGGGHHHHHHHGHHHGFHHHHHHHHHHHHGGEEEHHHHGGHHHF?EEHHHGGGGGHHHGHHEEFEGGHHHGHFFFHHHHHHHHGBDCDFGHHFFHGGFGHHHGGFGGCEGHFHHHGHHHECFEEHFHHHHHHHHHHHHGGEGGGGGGGGGGGCFFGGGFGGGGDFFFFFFFFFFFFFFFEFEFFFFFFFFFFFFFFFDFEFFFFFFBFB
@M05620:37:000000000-D9766:1:1101:19531:9845 1:N:0:94
AGTGCCAGCTCTCAATCGCACAGGGGACCCAGGGCCTGGCCCCTCCATCCAGAAAACCTATGACCTCACCCGCTACCTGGAGCACCAACTCCGCAGCTTGGCTGGGACCTATGTGAGTATCCAGCGTAGGAATCTGGGAGTTGGGGAGGAGTGAGGAGTTGGGGAAAGACAGTCCTAACCGTGGAGGGTTCTGGTAAATGATGGGGTGAGGAGGGGCTCTTTGGCTCCCACCAGTCCCCCTGTCTGGTCTA
+
BCABBFFFCFFFGGGGGGGGGGHHGGGGGGHHGGGGGGHHGHGHGGHHHHHHHHHHHGHHHHHHHHHHHHHGGEGGHHHHFHHHHHHHGHHHGGGGGHHHGHHGGGHHGHHHHHHHHHHHHHHHGGGGGGHHHHHHHHHGGHHHGGGGGGGHHHHHGGHHHHGGGGHHHHHHHHHHHHHHGGGGGGGGEGGGGGGGGGGGGGGGGGFFFFFFFFFFFFFFFFFFFFFFFFFFFFFFFFFFFFFFFFFFFFF
@M05620:37:000000000-D9766:1:1101:25328:9851 1:N:0:94
AGGGCCAGCTCTCAATCGCACAGGGGACCCAGGGCCTGGCCCCTCCATCCAGAAAACCTATGACCTCACCCGCTACCTGGAGCACCAACTCCGCAGCTTGGCTGGGACCTATGTGAGTATCCAGCGTAGGAATCTGGGAGTTGGGGAGGAGTGAGGAGTTGGGGAAAGACAGTCCTAACCGTGGAGGGTTCTGGTAAATGATGGGGTGAGGAGGGGCTCTTTGGCTCCCACCAGTCCCCCTGTCTGGTCTA
+
>>33AA>AAFFFGGGD5FFCEEFHG?EEDECFFFG2AAGCCHGCGGGHBFGFE33BFEHHFHFHHHCGHHFGGE@EHGHFBGHHFHAFEGHFEDCGEF3FEHFGGGFHGHFFHFFDHGHHHHHFHGGGGGHGGHHEDG0FFHFHGG.@@><<<0DGFGGHBC@CCDHCCGBGGHGHFHFGG.AB.CAG;CFGGG;FBBBFFBBFGFF?EFE/DFB?B-AFFBFFFBFF.F.9.9BFFFAA?FFFBF/9B//
@M05620:37:000000000-D9766:1:1101:13259:9868 1:N:0:94
GAGGCTGCTTTGGACGAAACTGACAAACCAGTGACACAAGATCGGATGAGCACACGTATGAACTCCAGTCACTAATGCGCATTTGGTATGCCTTCTTCTGATTGAACAAAAAAAAAAATAAATAACACAAGCAAAAAGGTAACATAAAAAAAAAAAAACAATACAACTAAAATGTGTAATACAGCTTTAGAAAGCGGGGTGCTCACACGACCAACATACCCGCTTATTCCTATACCATATCCCACCCCAGG
+
>1>>>>C>B@B1F1BAAEAAG1F1BAAB0AB1B111BBFGBGBAA//A1BBB00B/B0DB2D1D111BF11@@211DDEEGE/B2B>B@1BB1FF11BB12BB1BB110F0??E@///01112@1111//0/<?10///11?<11>F111-<--;---...00/00/;/009000;0;00;00000000090///-------//:///--9--9--99/9/-----//////////////////9:--9--
@M05620:37:000000000-D9766:1:1101:3196:9902 1:N:0:94
AGTGCCAGCTCTCCATCGCACAGGGGACCCAGGGCCTGGCCCCTCCATCCAGAAAACCTATGACCTCACCCGCTACCTGGAGCACCCACTCCGCAGCTTGGCTGGGACCTGTGTGAGTATCCAGCGTAGGGATCTGGGAGTTGGGGAGGCGTGAGGAGTTGGGGACAGACAGTCCTAACCGTGGCGGGTTCTGGTAAATGATGGGGTGAGGAGGGGCTCTTTGGCTCCCACCAGTCCCCCTGTCTGGTCTA
+
1>>1>@11AFFFGFG111A1AAFGAAAFE0BFABE//BBGGHGFGGGGDAFGGFFB0BEFAFFHHBFGHH>>E/>EG1BFBFGHHG/>EFF0?E/E/B1BE0BFE/FGBG0BB>F>1>FGDGDFHCA/>B/0<<FDFGAFCFGGGG.<@?@.-<AA0;GGFHG?.-.;:./:9:FFF0/:;CF@-;A?@FFBFFFF/BBFBFFFFF-9---/;A@@@;EF/BBF/;FA--99AFFB/:EB@-//;FF9FFF
@M05620:37:000000000-D9766:1:1101:17094:9940 1:N:0:94
ACCACACCTTCTACAATGAGCTGCGTGTGGCTCCCGAGGAGCACCCCGTGCTGCTGACCGAGGCCCCCCTGAACCCCAAGGCCAACCGCGAGAAGATGAGGTGAGTGGCCCGCTACCTCTTCTGGTGGCCGCCTCCCTCCTTCCTGGCCTCCCGGAGCTGCGCCCTTTCTCACTGGTTCTCTCTTCTGCCGTTTTCCGTAGGACTCTCTTCTCTGACCTGAGTCTCCTTTGGAACTCTGCAGGTTCTAGAT
+
BBBBBABBFFFFGGGGCGGGGGHHGEEFHFHHHGGGGGGGGHHHHGGGGGGGHHHHHHHGGGGGGGGGGGGHHHHGGGFHGHHHHGGGGGGGGGHHHHGHHHHHGHHGGHHGGGGGHHHHHHGHFDGDHHGGGGGHGHHGHHHHGHFGGGGGGGGGGGFFGGGGFFFFFFFFFFFFBFFFFFFFFFFFFFFDDFFFFFFFDFFFFFFFFFFFFFFFFFFFFFFFFFFFFFFFFFFFFFFFFFFFFFF/BFB
@M05620:37:000000000-D9766:1:1101:13604:9955 1:N:0:94
AGTGCCAGCTCTCAATCGCACAGGGGACCCAGGGCCTGGCCCCTCCATCCAGAAAACCTATGACCTCACCCGCTACCTGGAGCACCAACTCCGCAGCTTGGCTGGGACCTATGTGAGTATCCAGCGTAGGAATCTGGGAGTTGGGGAGGAGTGAGGAGTTGGGGAAAGACAGTCCTAACCGTGGAGGGTTCTGGTAAATGATGGGGTGAGGAGGGGCTCTTTGGCTCCCACCAGTCCCCCTGTCTGGTCTA
+
>>3>AD@FBFFFADGBGCCEEEFGCEGGDEHHGGGEGCHFFHEHGGFFBFHFF33FFE3CGHFHHHFHHHGEGGEEHBFCGHGF1?FHGFFHGFEGCFHHGHHGGGGHGHHHGHHHGGHHGHHHHCEG/BGHHGHGHGGGDHHGGCGGGGGHGEFHHDGHDFGGGGHGHHHFHFFHHHGFGFF@DGGGCAFFGGFFGGGGGGGGGGF?FFFFFFB?BBFFFFFEFFFFFFFFFFFFFFFBBFFFFFFFFFF
@M05620:37:000000000-D9766:1:1101:14424:9971 1:N:0:94
ACCACACCTTCTACAATGAGCTGCGTGTGGCTCCCGAGGAGCACCCCGTGCTGCTGACCGAGGCCCCCCTGAACCCCAAGGCCAACCGCGAGAAGATGCCCAGGTGAGTGGCCCGCTACCTCTTCTGGTGGCCGCCTCCCTCCTTCCTGGCCTCCCGGAGCTGCGCCCTTTCTCACTGGTTCTCTCTTCTGCCGTTTTCCGTAGGACTCTCTTCTCTGACCTGAGTCTCCTTTGGAACTCTGCAGGTTCTA
+
AA>AA?1AFFFDAGG1AFGAFAECEAEEHAGHCGEEGEGCGHHHHGGGEEGFHEGHHHHGGGGGEEEGGGGGHFEEGGEEFFHGEGGEGGGC@CGHHFFHHCHCHHHHHHGGHHGGGCGGHFHHHHFHHGGHHGGCFCHGFHGHFFGGGGGGGGFGFGGGGGGGGGF@?FFBFFFFFFFFF/FFFBFFFFFFF@FFFFFFFFFFFBFFFFFFFFFFFFFFFFFFFF9FFFFFFFFFFFFFFEFFFFFFFFF
@M05620:37:000000000-D9766:1:1101:24133:9977 1:N:0:94
AGTGCCAGCTCTCAATCGCACAGGGGACCCAGGGCCTGGCCCCTCCATCCAGAAAACCTATGACCTCACCCGCTACCTGGAGCACCAACTCCGCAGCTTGGCTGGGACCTATGTGAGTATCCAGCGTAGGAATCTGGGAGTTGGGGAGGAGTGAGGAGTTGGGGAAAGACAGTCCTAACCGTGGAGGGTTCTGGTAAATGATGGGGTGAGGAGGGGCTCTTTGGCTCCCACCAGTCCCCCTGTCTGGTCTA
+
AC>ABFFFBFFFGGGGGGGCGGHHGGGGGGHGFFGGGGHGHHGHGGHHHHHHHHHHHGHHHHHHHHHHHHHGGGGGHHHHHHHHHHHHGHHGFGGGGHHHGHHGGGHHGHHHHHHHHHHHHHHHHGGGGGHHHHHHHHHGGHHHGGGGGGGHHHHHHGHHHHGGGGHHHHHHHHHHHHHHGGGGGGGGCFFGGGFGGGGGGGGGGGFFFFFFFFFFFFFFFFFFFFFFFFFFFFFFFFFFFFFFFFFFFFF
@M05620:37:000000000-D9766:1:1101:7258:9979 1:N:0:94
ACCACACCTTCTACAATGAGCTGCGTGTGGCTCCCGAGGAGCACCCCGTGCTGCTGACCGAGGCCCCCCTGAACCCCAAGGCCAACCGCGAGAAGATGACCAGGTAAGTGGCCCGCTCCCTCTTCTGGTGGCCGCCTCCCTCCTTCCTGGCCTCCCGGGCCTGCGCCCTTTCTAACTGGTTCTCTCTTCTGCCGTTTTCCGAAGGCCTCTCTTCTCTTACCTGAGCCTCCTTTGGAACTCTCCAGGTTCTA
+
ABBABBBBFFFFGGGGGGGGGFHGGEEEHEHHFGGGGGGGGHHHHGGGGGGGHHHHHHHGGGGGGDEGGGGHHHHGGGGHGGHHHGFEGGDC@DHHHF2?220?11111<1/G<----><00<<00<<0<.<<--:.:.C/GDF0;9909;A0CEE.---;9.9-9;99:9////9//BB//////99///9/;AFFEFF..;99.././/99///9//;9///9///;.9/B///:///9///9B/////
@M05620:37:000000000-D9766:1:1101:11253:9983 1:N:0:94
ACCACACCTTCTACAATGAGCTGCGTGTGGCTCCCGAGGAGCACCCCGTGCTGCTGACCGAGGCCCCCCTGAACCCCAAGGCCAACCGCGAGAAGATGCCCAGGTGAGTGGCCCGCTACCTCTTCTGGTGGCCGCCTCCCTCCTTCCTGGCCTCCCGGCGCTGCGCCCTTTCTCACTGGTTCTCTCTTCTGCCGTTTTCCGTAGGACTCTCTTCTCTGACCTGAGTCTCCTTTGGAACTCTGCAGGTTCTA
+
CCDDCCBBFFFFGFFGGGFGGGHHGEGBEEHFHGFEFGEFEHHHHGGGGFGGGHHHHHHEFCCFGGGGGGGHFHHGGGGHGHHHHGGGGGCCGGHGHHHGHHHGHHHHHHGGHHGGGGGHHHGGHHHHHHGHHGGGGGHGHHGHHGGGFGGGFGGGFG-ADFFFFFFFFFFFFFFFFFFFFFFFFFFFFFFFFFFFFFFFFFFFFFFFFFFFFFFFFFFFFFFFFFFFFFFFFFFFFFFFFFFFFFFFFFB
@M05620:37:000000000-D9766:1:1101:9669:10006 1:N:0:94
TCCACACCTTCTACAATGAGCTGCGTGTGGCTCCCGAGGAGCACCCCGTGCTGCTGACCGAGGCCCCCCTGAACCCCAAGGCCAACCGCGAGAAGATGCCCAGGTGAGTGGCCCGCTACCTCTTCTGGTGGCCGCCTCCCTCCTTCCTGGCCTCCCGGAGCTGCGCCCTTTCTCACTGGTTCTCTCTTCTGCCGTTTTCCGTAGGACTCTCTTCTCTGACCTGAGTCTCCTTTGGAACTCTGCAGGTTCTA
+
3>AAAFCBFFFFGGGGGGGGGGHFEEGFHGGHGGGGFGGCGHHHHGGGEGGGHHHHGHHGEGGGGGGGGGGGHHHGGGGHGHHHHFGGGGGGGGHHEGHHHHHGFHHHHHGGHHGGGGGHGHHHHHHHHHGHHGGGGGHGHHGFHHGGGGGFBFGGD@-CCGGGGGFFFFFFFFFFFFFFFFFFBFFFFFFFFFFFFFFFFBFFDFFFFFFFFFFFEFFFFFFFFFFFFFFEFFFFFFFFEFFFFFAFFFB
@M05620:37:000000000-D9766:1:1101:22000:10031 1:N:0:94
ACCACACCTTCTACAATGAGCTGCGTGTGGCTCCCGAGGAGCACCCCGTGCTGCTGACCGAGGCCCCCCTGAACCCCAAGGCCAACCGCGAGAAGATGCCCAGGTGAGTGGCCCGCTACCTCTTCTGGTGGCCGCCTCCCTCCTTCCTGGCCTCCCGGAGCTGCGCCCTTTCTCACTGGTTCTCTCTTCTGCCGTTTTCCGTAGGACTCTCTTCTCTGACCTGAGTCTCCTTTGGAACTCTGCAGGTTCTA
+
CCCCCCCCFFFFGGGGGGGGGGHHGGGEGGHHHGGGGGGGGHHHHGGGGGGGHHHHHHHGGGGGGGGGGGGHHHHGGGGHGHHHHGGGGGDGGGHHHHHHHHHGHHHHHHGGHHGGGGGHHHHHHHHGHHGHHGGGGGHGHHGHHGGGGGGGGGGGGBFGGGGGGGFFFFFFFFFFFFFFFFFFFFFFFFFFFFFFFFFFFFFFFFFFFFFFFFFFFFFFFFFFFFFFFFFFFFFFFFFFFFFFFFFFFFB
@M05620:37:000000000-D9766:1:1101:22032:10039 1:N:0:94
AGTGCCAGCTCTCAATCGCACAGGGGACCCAGGGCCTGGCCCCTCCATCCAGAAAACCTATGACCTCACCCGCTACCTGGAGCACCAACTCCGCAGCTTGGCTGGGACCTATGTGAGTATCCAGCGTAGGAATCTGGGAGTTGGGGAGGAGTGAGGAGTTGGGGAAAGACAGTCCTAACCGTGGAGGGTTCTGGTAAATGATGGGGTGAGGAGGGGCTCTTTGGCTCCCACCAGTCCCCCTGTCTGGTCTA
+
AABABFFFBFFFGBGGGGGGGGHHFEFGGGHHGGGGFGHHHHGHGGGHHHHHHHHHHGHHHHHHHHHHHHHGGGFGHGGGHGGGFHFHGGHHGGGCGHHHGHHGGGHHGHHHHHHHHFHGHHHHHGFGGGHHHHHHHGGGDHHHGGGGGGGHHHHHHGHHHHGGGGGHHHHHHHHHGHHHGDEGGGGG;AFGGGGGGGGGGGGGGGFFFFFFFFFFFFFFFFFFFFFFFFFFFFFFFFFDFFFFFFFFFFF
@M05620:37:000000000-D9766:1:1101:6911:10047 1:N:0:94
ACCACACCTTCTACAATGAGCTGCGTGTGGCTCCCGAGGAGCACCCCGTGCTGCTGACCGAGGCCCCCCTGAACCCCAAGGCCAACCGCGAGAAGATGAGGTGAGTGGCCCGCTACCTCTTCTGGTGGCCGCCTCCCTCCTTCCTGGCCTCCCGGAGCTGCGCCCTTTCTCCCTGGTTCTCTCTTCTGCCGTTTTCCGTAGGACTCTCTTCTCTGACCTGAGTCTCCTTTGGAACTCTGCAGGTTCTAGAT
+
AAAAA1AAFFFFBGGGGG1FFFGFFEGAEEHHHGFGEFEAEGFGHGGGAEGEFGFGHHHE@EEEGEEGGGFCCHHFGGAGFEHH/FEEG/>B/AFCGGHHH0?<G<F/F0GCGG-AFHHHFHFGFD/C..ACC.EEGHHGHHHHGE/;AC9.CA?--9C/;A@A@@FFFFFBFFFFBBFFFFFFFFFFFF@;9/EFFFF-A-/9/9FFFFFEFFF;BBBF/BFFBBF/9///;/99F/9B/BF9;/;/:/9
@M05620:37:000000000-D9766:1:1101:20160:10057 1:N:0:94
ACCACACCTTCTACAATGAGCTGCGTGTGGCTCCCGAGGAGCACCCCGTGCTGCTGACCGAGGCCCCCCTGAACCCCAAGGCCAACCGCGAGAAGATGAGGTGAGTGGCCCGCTACCTCTTCTGGTGGCCGCCTCCCTCCTTCCTGGCCTCCCGGCGCTGCGCCCTTTCTCACTGGTTCTCTCTTCTGCCGTTTTCCGTAGGACTCTCTTCTCTGCCCTGAGTCTCCTTTGGAACTCTGCAGGTTCTAGAT
+
CCCCCCCCFFFFGGGGGGGGGGHHGEGEGGHHHGGGGGGGGHHHHGGGGGGGHHHHHHHGGGGGGGGGGGGHHHHGGGGHGHHHHGGGGGGGGGHHGHHHHGGHHHHGGHHGGG-AGHHHHHHHGDGGHHGGGGGHGHHGHHHHHHBFGGGGGGG-;CGGFFFFFFFFFFFFFFFFFFFFFFFFFFFFFFFFFFFFFFBFFFFFFFFFFFFFFFF0BEFFFFFFFFFFFFFFFFFFFFFFBFFFFFF0;FB
@M05620:37:000000000-D9766:1:1101:16904:10065 1:N:0:94
AGTGCCAGCTCTCAATCGCACAGGGGACCCAGGGCCTGGCCCCTCCATCCAGAAAACCTATGACCTCACCCGCTACCTGGAGCACCAACTCCGCAGCTTGGCTGGGACCTATGTGAGTATCCAGCGTAGGAATCTGGGAGTTGGGGAGGAGTGAGGAGTTGGGGAAAGACAGTCCTAACCGTGGAGGGTTCTGGTAAATGATGGGGTGAGGAGGGGCTCTTTGGCTCCCACCAGTCCCCCTGTCTGGTCTA
+
CCACCFFFDFFFGGGGGGGGGGHHGGGGGGHHGGGGGGHHHHGHGGHHHHHHHHHHHGHHHHHHHHHHHHHGGFGGHHHHHHHHHHHHGHHHGGGGGHHHGHHGGGHHGHHHHHHHHHHHHHHHHGGGGGHHHHHHHHHGGHHHGGGGGGGHHHHHHGHHHHGGGGHHHHHHHHHHHHHHGGFGG.CGEGGGGGFGGGGGGHHGGGFFFFFFFFFFFFFFFFHFFFFFFFFFFFFFFFFFFFFFFFFFFFF
@M05620:37:000000000-D9766:1:1101:19680:10068 1:N:0:94
ACCACACCTTCTACAATGAGCTGCGTGTGGCTCCCGAGGAGCACCCCGTGCTGCTGACCGAGGCCCCCCTGAACCCCAAGGCCAACCGCGAGAAGATGCCCAGGTGAGTGGCCCGCTACCTCTTCTGGTGGCCGCCTCCCTCCTTCCTGGCCTCCCGGAGCTGCGCCCTTTCTCACTGGTTCTCTCTTCTGCCGTTTTCCGTAGGACTCTCTTCTCTGACCTGAGTCTCCTTTGGAACTCTGCAGGTTCTA
+
BBBABBBBFFFFGFGEBGGGGGFHGEDFHCGECFGGDGGGGHFGHGGGGGGCFHHGFHGGGG?GGGGGGGGHFHHGGGCGFFHFHFFCGGGGGGHHHHGHHHHEHHHFHFGGHHCFCFGHHHHHHFFGHHDFHCGGGGEGHGGHHGGFGBFFFAEEA-:?BGGG?CFFFBBBFFFFFFFFFFBFFFFFFFFFFFFFFFFFFFFB9FFFFFFFFFFFFBFFFEFFFFFFFFF/FFFFFFFFFFFFFFFFFFF
@M05620:37:000000000-D9766:1:1101:21115:10079 1:N:0:94
ACCACACCTTCTACAATGAGCTGCGTGTGGCTCCCGAGGAGCACCCCGTGCTGCTGACCGAGGCCCCCCTGAACCCCAAGGCCAACCGCGAGAAGATGAGGTGAGTGGCCCGCTCCCTCTTCTGGTGGCCGCCTCCCTCCTTCCTGGCCTCCCGGCGCTGCGCCCTTTCTCACTGGTTCTCTCTTCTGCCGTTTTCCGTAGGACTCTCTTCTCTGCCCTGAGTCTCCTTTGGAACTCTGCCGGTTCTCGAT
+
AAAAAAAAFFCFGGGFDG1AAA110B00B0GGHFG0E///EHC0BAAEAAFEHHGF100A/>EGC/EEGEFFB1EE/EEHGHE/FA<EC/<<BC<C>1FBG?FGFHHGGHHGGG?CGHHHHHHGFDGGFHGGGGGHGHHGHHHHFGEGGGGGGGG@@GG@F?@F@@FFFFF/BFFFFFFFFFFFFFFFFF@ABFFFFFFFBFFFFFFFFFFFFFF/BEBFBFFFFFFFFFFFFFFFFBBF/@@;BEF9A9B
@M05620:37:000000000-D9766:1:1101:18186:10113 1:N:0:94
ACCACACCTTCTACAATGAGCTGCGTGTGGCTCCCGAGGAGCACCCCGTGCTGCTGACCGAGGCCCCCCTGAACCCCAAGGCCAACCGCGAGAAGATGCCCAGGTGAGTGGCCCGCTACCTCTTCTGGTGGCCGCCTCCCTCCTTCCTGGCCTCCCGGAGCTGCGCCCTTTCTCACTGGTTCTCTCTTCTGCCGTTTTCCGTAGGACTCTCTTCTCTGACCTGAGTCTCCTTTGGAACTCTGCAGGTTCTA
+
CDDCCCCCFFFFGGGGGGGGGGHHGEGEGGHHHGGGGGGGGHHHHGGGGGGGHHHHHHHGGGGGGGGGGGGHGHHGGGGHGHHHHGGGGGGGGGHHHHHHHHHGHHHHHHGGHHGGGGGHHHHHHHHHHHGHHGGGGGHGHHGHHGGGGGGGGGGGGG-BFGGGGGFFFFFFFFHFHHFFFFFFFFFFHHFFFFDFFFHFFFFFFFFFFFFFHHFFHHHHFHFFFFFFFFFFFFFFFFFFFHFFFFFFFFF
@M05620:37:000000000-D9766:1:1101:20651:10119 1:N:0:94
ACCACACCTTCTACAATGAGCTGCGTGTGGCTCCCGAGGAGCACCCCGTGCTGCTGACCGAGGCCCCCCTGAACCCCAAGGCCAACCGCGAGAAGATGCCCAGGTGAGTGGCCCGCTACCTCTTCTGGTGGCCGCCTCCCTCCTTCCTGGCCTCCCGGAGCTGCGCCCTTTCTCACTGGTTCTCTCTTCTGCCGTTTTCCGTAGGACTCTCTTCTCTGACCTGAGTCTCCTTTGGAACTCTGCAGGTTCTA
+
BBBBBBBBFFFFGGGGBGFDG5GFEAAAA2GHCFGEEGGCGHHHHGGGEEGGHHGFHHHGCGGGG1EGGGGBHEGGGG?H/?GGHG?<CGB<@D<FBGFFHHHGGHHGGHFEFHGGGGGHHHHHHHHHHHGHGGCGGGEGHHGHGGGGGFFGGFGGGB-ABFGGG@FB<F/FFFFFFFFFFFFFFFFFFFFEFBDDFFFFFFFFFFFFFFFFFFFFFFFFFFFBBFFFFFFFFFFFFFFFFFFFFFFFFFF
@M05620:37:000000000-D9766:1:1101:5277:10148 1:N:0:94
ACCACACCTTCTACAATGAGCTGCGTGCGGCTCCCGAGGAGCACCCCGTGCTGCTGACCGAGGCCCCCCTGAACCCCAAGGCCAACCGCGAGAAGATGCCCAGGCGAGTGGCCCGCTACCTCTTCTGGTGGCCGCCTCCCTCCTTCCTGGACTCCCGCCCCTGCGCACTTTCTCACTGGTTCTCTCTTCTGCCGTTTTCCGTAGGACTCTCTTCTATGACCTGAGTCTCCTTTGGAACTCTGCAGGCTCTA
+
AAAAAAA>1CCFGGBABGF1F1FFGAE00AA0BAFB/EEEEHCEGGGGAAAABFEGHHC>/EEEGFGEE@>FCFFEGEEHGGHHHGCBBC<<<CHBFGB10F////<<<...0<C----/:000;:000/...--9.;:.BFA90990;9/90/999-;-9-;E-----999BBB///99/9///////9;BB@--/99/-9-AB99/////99///9//9BF/-;B/9/9/99;BB;/99FBFFF-AFF/
@M05620:37:000000000-D9766:1:1101:13618:10171 1:N:0:94
AGTGCCAGCTCTCAATCGCACAGGGGACCCAGGGCCTGGCCCCTCCATCCAGAAAACCTATGACCTCACCCGCTACCTGGAGCACCAACTCCGCAGCTTGGCTGGGACCTATGTGAGTATCCAGCGTAGGAATCTGGGAGTTGGGGAGGAGTGAGGAGTTGGGGAAAGACAGTCCTAACCGTGGAGGGTTCTGGTAAATGATGGGGTGAGGAGGGGCTCTTTGGCTCCCACCAGTCCCCCTGTCTGGTCTA
+
AAAAAFFFBFFFGFGGGGGGGGHGGGGGGGHHAEEGFGHHHHGFGGHHHHHHGHHHHGHHHHHHHGHHHHHGGEEGHHHH2FHHHHFGFHHHFGGFGHHGGHHGCDHHGHHHHHHHHGHHHHHHHGBADGBGBGFGHFGFGFHHGGECGGGFCGGHFDCCGGD@EGAGFHFGGHFFHFHHGGGGAEGGGGGGGFCFFFGGGGGGGGDBFFEFFFFFFFFFFFFFFFFEFFFDFFFFFFFFFEBFFFF9;BF
@M05620:37:000000000-D9766:1:1101:23103:10177 1:N:0:94
AGTGCCAGCTCTCAATCGCACAGGGGACCCAGGGCATGGCCCCTCCATCCAGAAAACCTATGACCTCACCCGCTACCTGGAGCACCAACTCCGCAGCTTGGCTGGGACCTATGTGAGTATCCAGCGTAGGAATCTGGGAGTTGGGGAGGAGTGAGGAGTTGGGGAAAGACAGTCCTAACCGTGGAGGGTTCTGGTAAATGATGGGGTGAGGAGGGGCTCTTTGGCTCCCACCAGTCCCCCTGTCTGGTCTA
+
>A1AAFFFAF1DFGGGG1FF1A0FCEEGGGGHFEG/FF00BAECEFHHFGHHHF1FGGHHEFGGHGHF/GFEGFEEHHHHFHHHHE0FE0GHGCEGGEHHGFHGGGHHGBGGHHHHHHHHHHHHH?EGGGHHHHHHHHGGGHHHGGGGGGGHHHHHHGHHHHGGGGHHHHHHHHHHHHHHGG.AEGGGC?FGGGCFFGGGGGGGGGE@FFFFFB@@@@FFFFFFFFFFFFFFFFFFFFFF@FFFFFFFFFF
@M05620:37:000000000-D9766:1:1101:24396:10187 1:N:0:94
ACCACACCTTCTACAATGAGCTGCGTGTGGCTCCCGAGGAGCACCCCGTGCTGCTGACCGAGGCCCCCCTGAACCCCAAGGCCAACCGCGAGAAGATGCCCAGGTGAGTGGCCCGCTACCTCTTCTGGTGGCCGCCTCCCTCCTTCCTGGCCTCCCGGCGCTGCGCCCTTTCTCACTGGTTCTCTCTTCTGCCGTTTTCCGTAGGACTCTCTTCTCTGACCTGAGTCTCCTTTGGAACTCTGCAGGTTCTA
+
ABCCCCCCFFFFGGGGGGGGGGHHGEEA4EGGHGGGGGEEDFHGHGGGDEGGFHFHFHFGGCCEGGGGGGGHBGGGGGGHGHHHHGGEBCCDGGFFFFFHHHFFGHHHHHFGHHGGGGGHHHHHHHHGGHGHHGGGGGHGHHGHHGGGGGGGGGGGGA-;B-9DFFFFFFFFFFFFFFFFFFFFFFFFFFFFFFADFFFFFFFDF0BFFFFFFFFFFFBFFFFEFFFFFFFFFFFFFFFFFFFFFFFFFFF
@M05620:37:000000000-D9766:1:1101:20287:10227 1:N:0:94
AGTGCCAGCTCTCAATCGCACAGGGGACCCAGGGCCTGGCCCCTCCATCCAGAAAACCTATGACCTCACCCGCTACCTGGAGCACCAACTCCGCAGCTTGGCTGGGACCTATGTGAGTATCCAGCGTAGGAATCTGGGAGTTGGGGAGGAGTGAGGAGTTGGGGAAAGACAGTCCTAACCGTGGAGGGTTCTGGTAAATGATGGGGTGAGGAGGGGCTCTTTGGCTCCCACCAGTCCCCCTGTCTGGTCTA
+
BBAABFFFCFFFGGGGGGGGGGHGGGGGGGHHGGGGGGHHHHGHGGHHHHHHHHHHHGHHHHHHHHHHHHHGGEGGHHHHFGHHHHHHGHHHGGGGGHHHGHHGGGHHGHFHHHHHHHHHHHHHHGGGGGHHHHHHHHFFGHHHGGGGGGEHHHHHHGHFHFGGGGHHHHHHHHHHHHHHGGGGAGGGDGGGGGGGGGGGGGGGGGFFFFFFFFFFFFFFFFFFFFFEFFFFFFFFFFFFFFFFFFFFFFF
@M05620:37:000000000-D9766:1:1101:20689:10230 1:N:0:94
ACCACACCTTCTACAATGAGCTGCGTGTGGCTCCCGAGGAGCACCCCGTGCTGCTGACCGAGGCCCCCCTGAACCCCAAGGCCAACCGCGAGAAGATGCCCAGGTGAGTGGCCCGCTACCTCTTCTGGTGGCCGCCTCCCTCCTTCCTGGCCTCCCGGAGCTGCGCCCTTTCTCACTGGTTCTCTCTTCTGCCGTTTTCCGTAGGACTCTCTTCTCTGACCTGAGTCTCCTTTGGAACTCTGCAGGTTCTA
+
CCCCCCCCFFFFGGGGGGGGGGHHGEFEHGHHHGGGGGGGGHHHHGGGFGGGHHGHHHHGGGGGGGGGGGGHGHHGGGGHGGHHHGGGGGGGGGHHHHHHHHHGHHHHHHGGHHGGGGGHHHHHHHHHHHGHHGGGGGHGHHGHHGGGGGGGGGGGBB-CFGGGGGFFFFFFFFFFFFFFFFFFFFFFFFFFFFDDFFFFFFFFFFFFFFFFFFFFFFFFFFFFFFFFFFFFFFFFFFFFFFFFFFFFFFF
@M05620:37:000000000-D9766:1:1101:27601:10245 1:N:0:94
ACCACACCTTCTACAATGAGCTGCGTGTGGCTCCCGAGGAGCACCCCGTGCTGCTGACCGAGGCCCCCCTGAACCCCAAGGCCAACCGCGAGAAGATGCCCAGGTGAGTGGCCCGCTACCTCTTCTGGTGGCCGCTTCCCTCCTTCCTGGCCTCCCGGAGCTGCGCCCTTTCTCACTGGTTCTCTCTTCTGCCGTTTTCCGTAGGACTCTCTTCTCTGACCTGAGTCTCCTTTGGAACTCTGCAGGTTCTA
+
ABBABBBBFFFFGGGGGGBAG5GFEAAAFAHGAFGEEGGCGHHHHGGGEEFGHHGFHHHGEGGGGEFGGGGFHFHGGGDH/?GGHGE/>CD@CGGFDFHHGHHA?GHC1FEFHH@D--A01<DFHHHHGHGHHGG-CACGHHGHHHC0B/9CFGGGGADGGGGGGGDFFFFFFFFFFFFFFBBFFFFFFFFFFFADFFEBAFFD.;F/FFFFFFFFFFBFFFF;FFFFFFFFF/FFFFFFFFFFFFFFFFB
@M05620:37:000000000-D9766:1:1101:15752:10270 1:N:0:94
ACCACACCTTCTACAATGAGCTGCGTGTGGCTCCCGAGGAGCACCCCGTGCTGCTGACCGAGGCCCCCCTGAACCCCAAGGCCAACCGCGAGAAGATGCCCAGGTGAGTGGCCCGCTACCTCTTCTGGTGGCCGCCTCCCTCCTTCCTGGCCTCCCGGAGCTCCGCCCTTTCTCACTGGTTCTCTCTTCTGCCGTTTTCCGTAGGACTCTCTTCTCTGACCTGAGTCTCCTTTGGAACTCTGCAGGTTCTA
+
?AAAA11AFFC@AGG1AFG111B1AAAFC0FF1FAA0AE?EHGHHGAGA/E/1ABFGFFE@E/F///>EGG0G1/>EF?>/<G/<<</B@C///FF11?<0FG/11<?<1//0?---A-<10<0DG00GH?FC-:C.:..C:./00/=9/.C99EA.--;?.0/.9A999FBBFFF//9/;/B///////9/F@AAB-/BA/-9-;999B/99B/F/F/F99B/;B//;FBFBF/BFFFBBBFB99F9FF;
@M05620:37:000000000-D9766:1:1101:17585:10285 1:N:0:94
AGTGCCAGCTCTCCATCGCACAGGGGACCCAGGGCCTGGCCCCTCCATCCAGAAAACCTATGACCTCACCCGCTACCTGGCGCACCCACTCCGCAGCTTGGCTGCGACCAATGTGAGTATCCAGCGCCGGAATCTGGGAGTTGGGGCGGAGTGAGGAGTTGGGGAAAGACAGTCCTAACCGTGGAGGGTTCTGGTAAATGATGGGGTGAGGAGGGGCTCTTTGGCTCCCACCAGTCCCCCTGTCTGGTCTA
+
>1>>>DDFAFFFG1FFFFGEEEH0F0AAAE0A0ABEAFHHAGG/FFCGFF1F10ABFECCEGDGHFGEHF0>E//>GBBB0>EEGG//?FHHFGGEEGGH?FG///<>C//1?>@2>G21>21<?C//<--->GGFHF.C<CDHCG.:A9-990;9C.C/C/---9AFBB/FFFFF/B-;-;;--;B@BFFFFB999BFFFF/9EBF@EF-99-9-9;EF//BB/BFAEB-AAF/B//AA-EBFBF/:9:F
@M05620:37:000000000-D9766:1:1101:12158:10292 1:N:0:94
AGTGCCAGCTCTCAATCGCACAGGGGACCCAGGGCCTGGCCCCTCCATCCAGAAAACCTATGACCTCACCCGCTACCTGGAGCACCAACTCCGCAGCTTGGCTGGGACCTATGTGAGTATCCAGCGTAGGAATCTGGGAGTTGGGGAGGAGTGAGGAGTTGGGGAAAGACAGTCCTAACCGTGGAGGGTTCTGGTAAATGATGGGGTGAGGAGGGGCTCTTTGGCTCCCACCAGTCCCCCTGTCTGGTCTA
+
AB>ABFFFBFFFGFGGGGGGGGHHGGGGGGHHDGGGGGHHHHGHGGHGHHHHHHHHHGHHHHHHHHHHHHHGGEGGHEHHHGGHHHHHGHHHGGGGGHHHGHHGGGHHGHHHHHHHHFHHHHHHHGEGGGHHGHHHHHHGGHHHGGGGGGGHHHHHHGHHHHGGGGHHGHHHHHHHHHFHGEEGGGGGCFGGGGFGGGGGGGGGGGFFFFFFFFFFFFFFFFFFFFFFFFFFFFFFFFFFFFFFFFFFFFF
@M05620:37:000000000-D9766:1:1101:12296:10294 1:N:0:94
ACCACACCTTCTACAATGAGCTGCGTGTGGCTCCCGAGGAGCACCCCGTGCTGCTGACCGAGGCCCCCCTGAACCCCAAGGCCAACCGCGAGAAGATGCCCAGGTGAGTGGCCCGCTACCTCTTCTGGTGGCCGCCTCCCTCCTTCCTGGCCTCCCGGAGCTGCGCCCTTTCTCACTGGTTCTCTCTTCTGCCGTTTTCCGTAGGACTCTCTTCTCTGACCTGAGTCTCCTTTGGAACTCTGCAGGTTCTA
+
DDDDCCCCFFFFGGGGGGGGGGHHGGGEGFHHHGGGGGGGGHHHHGGGGGGGHHHGHHHGGGGGGGGGGGGHHHHGGGGHGHHHHGGGGGGGGGHHHHHHHHHGHHHHHHGGHHGGGGGHHHHHHHHHHHGHHGGGGGHGHHGHHGGGGGFGGGGGGGDFGGEFGGFFFFFFFFFFFFFFFFFFFFFFFFFFFFFFFFFFFFFFFFFFFFFFFFFFFFFFFFFFFFFFFFFFFFFFFFFFFFFFFFFFFFF
@M05620:37:000000000-D9766:1:1101:20941:10308 1:N:0:94
ACCACACCTTCTACAATGAGCTGCGTGTGGCTCCCGAGGAGCACCCCGTGCTGCTGACCGAGGCCCCCCTGAACCCCAAGGCCAACCGCGAGAAGATGCCCAGGTGAGTGGCCCGCTACCTCTTCTGGTGGCCGACTCCCTCCTTCCTGGCCTCCCGGAGCTGCGCCCTTTCTCACTGGTTCTCTCTTATGCCGTTTTCCGTAGGACTCTCTTCTCTGACCTGAGTCTCCTTTGGAACTCTGCAGGTTCTA
+
AAAAAA1AFFC@3FG13BBGDF1CABEEG0BGHG00BAE?EHHHHGEGE/EAEBBGHF0EEGCGCE>EGGGHHHC?EGGCFHH/<?EEG/BC@AGH11FGHHHG<CGHHFGGHHCGGGGHFFHHB0<DGHGHHG-A-.CCGHGH00CFGGGG0FAAA--AAF/CAGG<@FFFFFFFFFFFBFFFFFFF/;FFF@ABFFFFFFFFFFFFFFFFFFFFEBFFFFB9FBFFFFFFFFFFFFFF/FFFFFA9FFF
@M05620:37:000000000-D9766:1:1101:9496:10319 1:N:0:94
AGTGCCAGCTCTCAATCGCACAGGGTACCCAGGGCCTGGCCCCTCCATCCAGAAAACCTATGACCTCACCCGCTACCTGGAGCACCAACTCCGCAGCTTGGCTGGGACCTATGTGAGTATCCAGCGTAGGAATCTGGGAGTTGGGGAGGAGTGAGGAGTTGGGGAAAGACAGTCCTAACCGTGGAGGGTTCTGGTAAATGATGGGGTGAGGAGGGGCTCTTTGGCTCCCACCAGTCCCCCTGTCTGGTCTA
+
>AAABFFFBFFFGFGGGGGGEGHHGFGHHHHHFGGGGGHHHHGHGGFFHHHHGGHHHGHHHHHHHHHHHHHGGFEGHHHHHGGFGHHHGHHHGFGGGGHGEHHFGGHHGHHHHHHHHGFHHHHHHGDGFGFHHHHHHHGFEHHHGGGGGGGHHGHHGDGHHGGGGGGHGHHHGFHHHHHHGGCBDGGG:CFGGG;FGGFGFFFGGGGDEFFFFFFFFFFFFFFFFFFEFFFFFFFFFFFFFFFFFFFFFFF
@M05620:37:000000000-D9766:1:1101:26678:10327 1:N:0:94
ACCACACCTTCTACAATGAGCTGCGTGTGGCTCCCGAGGAGCACCCCGTGCTGCTGACCGAGGCCCCCCTGAACCCCAAGGCCAACCGCGCGAAGATGCCCAGGTGAGTGGCCCGCTACCTCTTCTGGTGGCCGCCTCCCTCCTTCCTGGCCTCCCGGAGCTGCGCCCTTTCTCACTGGTTCTCTCTTCTGCCGTTTTCCGTAGGACTCTCTTCTCTGACCTGAGTCTCCTTTGGAACTCTGCAGGTTCTA
+
BBBCCCCCFFFFGGGGGGGGGGHHGEEAAEHHHGGGGGGFEHHHHGGGDGGGGHGHHHGGGGFGGGGGGFEHHHHGGGGHGHHHHGGGGG/BFGGDFHHHHHHGHHHGGHGGHHGGGCGHHHHHHHHHHHGHHGGGGGHGGGGGGGGGGGGGGGGGGG-CDGFFFFFFFFFFFFFFFFFFFFFFFFFFFFFFFFDFFFFFFFFFFBFFFFFFFFFFFFFFFFFFFFF9;FFFFFFFFFFFFFFFFFFFFFF
@M05620:37:000000000-D9766:1:1101:14671:10332 1:N:0:94
GCGGCTGCTTTGGAATTCACTGCCACGCCAGGGACCACAGATCGGAAGAGCACACGTCTGAACTCCAGTCACTAATGCGCATCTCGTATGCCGTCTTCTGCTTGAAAAAAAAAAAAAATAAGATACCATTTTCGATATTCGCATCTTTATCTAATTTTAAACTCACGCGAGAAAGGGTAATTATGACTCGTACTTGCCCACATTCTGTTAAGCTCCTCACACTTGATAGTTGGACTGTGTGAATAATGGAC
+
111>A>1>CF@@1BF1B1BFABAA11AEFAEHF0FEGC/FFDGH?ECFAGHFH0GGFGHGHHHFDG1BDFGHHHHBGHG?EEE1B>FEGGHHE?>GGHHHHHHHB>BFFEEC//////<11<11<<1111111-.0.-00/...<000000:0000000000000::.----.99..9//00;000000.;---//////--//////;/////:/99/-////////////////-///-//////////
@M05620:37:000000000-D9766:1:1101:20374:10336 1:N:0:94
ACCACACCTTCTACAATGAGCTGCGTGTGGCTCCCGAGGAGCACCCCGTGCTGCTGACCGAGGCCCCCCTGAACCCCAAGGCCAACCGCGAGAAGATGCCCAGGTGAGTGGCCCGCTACCTCTTCTGGTGGCCGCCTCCCTCCTTCCTGGCCTCCCGGCGCTGCGCCCTTTCTCACTGGTTCTCTCTTCTGCCGTTTTCCGTAGGACTCTCTTCTCTGACCTGAGTCTCCTTTGGAACTCTGCAGGTTCTA
+
BBBABBBBFFFFGGGGFGE5FAGFGEEBAEHHCFFEAEGGGHHHHGGGFGGGHHGFHHHGGGGGGDGGGGGFHFHGGGGHCEHHHGFEDG/<BFCF1?<<FGH/FGGH?F//FC@D<<AFHHHH0GHHDCDHHGGGDDGFHGGBHFGFF/CGF?EEFG-;AB@DB<A-BFFFFFF9FBBFFBB9FFFFFBFF/@FD/.9FFFFFFE9BBFFFFFFFFF/BFF./9BF9/BFFBBBBFFFFFFFEFAFFFF9
@M05620:37:000000000-D9766:1:1101:4354:10343 1:N:0:94
GAGGCTGCTTTGGAAGAAACTCATAGATTACTGCAACAGTTCACCCTGGACCTGGAAAAGTTTCTTGCCTTGATTACCGAAGCTGAAACAACTGCCAATGTCCTACATGATGCTACCCGCAAGGAAAGGCGGCTAGAAGACTCCAAGGGAGTAAAATAACTCATGAAACAATGGCAATAAAGTAAGGCATTTCCCCTTTATCTCTCTTGCGGATCCAAGTGAACAATTCTCAGCATTTGTACTTATAATTG
+
>A?A>>4ACBBDEB5B4BBFGGBEGDGGH5A5DB44FG25DD5DA2B2CGBBFGFG332BFHH5DDFBAB5B3DD53ABBE0>BF33BB?1?FEGFBBGCF4BB@F@44B444BB31B>///>/0BB00?///>/0@1DG0@11111/////?1@11?1<11>111<=>0.<1<<<0/0<=<00<</<<<00000:/.::000<0<00:0----=C0F0909CFFF0;0;000;CBFGB;0;/9/9;9///
@M05620:37:000000000-D9766:1:1101:22343:10349 1:N:0:94
AGTGCCAGCTCTCAATCGCACAGGGGACCCAGGGCCTGGCCCCTCCATCCAGAAAACCTATGACCTCACCCGCTACCTGGAGCACCAACTCCGCAGCTTGGCTGGGACCTATGTGAGTATCCAGCGTAGGAATCTGGGAGTTGGGGAGGAGTGAGGAGTTGGGGAAAGACAGTCCTAACCGTGGAGGGTTCTGGTAAATGATGGGGTGAGGAGGGGCTCTTTGGCTCCCACCAGTCCCCCTGTCTGGTCTA
+
ABBABFFFBFFFGGGGGFFFGGHHGGGGGGHHGGGGGGGHHHGHGGHHHHHHHHHHHGGHHHHHHHHHHHHGGGGGHHHHHHHHHHGHGHHHGGGGGHHHGHHGGGHHGHHHHHHHHHHHHHHHHGGGGGHHHHHHHHHGGHHHGGGGGGGHHHHHHGHHHHGCGGHHHHHHHHHHHHHHGGGGGGGGEFFGGGGGGGGGGGGGGGFFFFFFFFFFFFFFFFFFFFFFFFFFFFFFFFFFFFFFFFFFFFF
@M05620:37:000000000-D9766:1:1101:2981:10351 1:N:0:94
ACCACACCTTCTACAATGAGCTGCGTGTGGCTCCCGAGGAGCACCCCGTGCTGCTGACCGAGGCCCCCCTGAACCCCAAGGCCAACCGCGAGAAGATGAGGTGGGTGGCACGCTACCTCTTCTGTTGGCCGCCTCCCTCCTTCCTGGCCTCCCTGCGCTGCGCCCTTTCTCCCTGGTTCTCTCTTCTGCCGGTTTCCGTCGGACTCTCTTCTCTGTCCTGCGTCTCCTTTTGATCTCTGCCGGTTGTAGAT
+
CDDDCDCAFFFFGGGGGG5GGGHHGGGBEEHHHFFGDGGGGHHHHGGGGGGGHHHHHHHFGGGGGGGGGGGHGHHGGGGHGHHHHGGGGG>CFGHFHHHB22//<?C/001><..<FGH0G0=00=0<00<-;A:CGHHG/:GHGB/=90;EE/9C-;9ACA-;@9BFFFBBFF0;:;090BBFBBB00;;-;9.90.BA-B;-;;;FF000FFF0;000;9A-;/:::009.000:090;--;.-;::;B
@M05620:37:000000000-D9766:1:1101:21120:10356 1:N:0:94
GAGGCTGCTTTGGAAGAAACTCATAGATTACTGCAACAGTTCCCCCTGGACCTGGAAAAGTTTCTTGCCTTGCTTACAGAAGCTGAAACAACTGCCAATGTTCCTAAGGATAATCCACGCAAGCTACTACTCCTAAACGCATCAAAGCAAGCAAAACAGCAACTCAAACAATGGCAACTAAGCTATCCACATCAGCTCTATCACTCTTCCCGAACAACTTGAACAATTCTCATCATTTGTACTTGACCCTG
+
AABBABFCFBDFGG5BGGGGFFHHHGHHHFFHHHFHHHAFGHHHHGGGHGHHHHHFBAEBBFHHHHHGFH5FGHHFG5GFGHHGHFFHHHGHGHBHGH3344444B433B@3BF4D33?1>///3D3B4F3FF?34B3</>/>B?232222/2@220/2@2@0=11==?FF1?1=?1/011101=10>111>100<00==0=0<0=0<00/..-:-;:00;0;0;F0000;0009;CFCF0;;;0000///
@M05620:37:000000000-D9766:1:1101:22079:10362 1:N:0:94
ACCACACCTTCTACAATGAGCTGCGTGTGGCTCCCGAGGAGCACCCCGTGCTGCTGACCGAGGCCCCCCTGAACCCCAAGGCCAACCGCGAGAAGATGCCCACGTGAGTGGCCCGCTACCTCTTCTGGTGGCCGCCTCCCTCCTTCCTGGCCTCCCGGACCTGCGCCCTTTCTCACTGGTTCTCTCTTCTGTCGTTTTCCGTAGGCCTCTCTTCTCTGACCTGCGTCTCCTTTGGAACTCTGCAGGTTCTA
+
ABBAA4AACFFFCGGBBGGFGBGCEAABE?GHCFFD2EF2AG2BGG0F1AE1DFGCGHBE0E@EF1EFGEA133/EFD/F//FEAFE/DCG//?0?111101/>?<FAFFF/F.<>--</0<00=0<DD/AFG-@-AE.CG/CF0;BBF/..9.CEA----//.;-.99//9BB/9/:B//:BB//9/BFB/9AE.AA/;A9;..//;.F/;FB/BBB//9B..-999F///;9;//9/;B///;.9BBF9
@M05620:37:000000000-D9766:1:1101:11801:10364 1:N:0:94
AGTGCCAGCTCTCAATCGCACAGGGGACCCAGCGCCTGGCCCCTCCATCCAGAAAACCTATGACCTCACCCGCTACCTGGAGCACCAACTCCGCAGCTTGGCTGGGACCTATGTGAGTATCCAGCGTAGGAATCTGGGAGTTGGGGAGGAGTGAGGAGTTGGGGAAAGACAGTCCTAACCGTGGAGGGTTCTGGTAAATGATGGGGTGAGGAGGGGCTCTTTGGCTCCCACCAGTCCCCCTGTCTGGTCTA
+
>AAAAFFFBFFFGBGGGGGCGCFG2E2EEGFH2EE2EFHGGHGHFGHFHCGGFHEGHGFBGHFHHDGHHHHGGCGGHHFHEFGHHHHGGHHHGGGGGHHHGHHGGGHHGHHHHHHHHHHHHHHHHGGGGGHHHHHHHHHGDHHHGGGGGGGHHHHHHGHHHHGGGGHHHHHHHHHHHGGGGECBGGGGCFFGGGFFGGGGGGGGFFFBFFFFFFBBBBFFFFFFFFFFFFFFFFFFFFFFBFFFFFFFFFF
@M05620:37:000000000-D9766:1:1101:27735:10366 1:N:0:94
AGTGCCAGCTCTCAATCGCACAGGGGACCCAGGGCCTGGCCCCTCCATCCAGAAAACCTATGACCTCACCCGCTACCTGGAGCACCAACTCCGCAGCTTGGCTGGGACCTATGTGAGTATCCAGCGTAGGAATCTGGGAGTTGGGGAGGAGTGAGGAGTTGGGGAAAGACAGTCCTAACCGTGGAGGGTTCTGGTAAATGATGGGGTGAGGAGGGGCTCTTTGGCTCCCACCAGTCCCCCTGTCTGGTCTA
+
AA>>AFFFBFFFGGGGGGGCGCHGGGGGEFGHFFGGFGHHFHGHGGHHHHGHFHHHHGHHHHBHHGHHHHHGGEEGHHHHGGHHHHHHGHHFEGGEEHGHGHHGGGHHGHGHGHHHHHHHHHHHGGEGGGHHHHHHHHGGEHHHGGGGGGGHHFHHBE/GGHGGGGHHHHHHHHGHHGHHGDGGGGGGCFGGGGFFGGGGGGGGGGFFFFFFFFFFFFFFFFFFFFFFFFFFFFFFFFFDFFFFFFFFFFF
@M05620:37:000000000-D9766:1:1101:16059:10366 1:N:0:94
ACCACACCTTCTACAATGAGCTGCGTGTGGCTCCCGAGGAGCACCCCGTGCTGCTGACCGAGGCCCCCCTGAACCCCAAGGCCAACCGCGAGAAGATGCCCAGGTGAGTGGCCCGCTACCTCTTCTGGTGGCCGCCTCCCTCCTTCCTGGCCTCCCGGAGCTGCGCCCTTTCTCACTGGTTCTCTCTTCTGCCGTTTTCCGTAGGACTCTCTTCTCTGACCTGAGTCTCCTTTGGAACTCTGCAGGTTCTA
+
BBBBBBBBFFFFGGGGGGGGGGHHGFGEHGGHHGGGGGGGGHHHHGGGFGGGHHHHGHHGGGGGGGGGGGGHHHHGGGGHGHHHHGGGGGDGGGHHGHHHHHHGHHHHHHGGHHGGGCGHHHGHHHHHHHGGHGGGGGHGHHGHHGGGGGGGGGGGFB-@BGFGGGFFAFFFFFFFFFFFFFFFFFFFFFFFFFADFFFFFBADFBFFFFFFFFFFFFFFFFFBFFFFFFFFFFFFFFFFFFFFFFFFFF9
@M05620:37:000000000-D9766:1:1101:5904:10376 1:N:0:94
ACCGCCCCTTCTCCAACGACCCGGAACTCCGCGGGCTCTCGATCGGAAGAGCACACGTCTGAACTTCAGTCGCTAATGCGCATCTCGAATGCCGCCCTTTGCTTGAAAAAAAAAAAAGATACAACGCAGCAATTTGGGGATTTGGGAGCCGTAAGGAATTGGGAACGGACAAAACTCCACGAGAGGAGATGTGGTCACTGCAGGGGTGCGTGAGGAGCCTGTGTCCCTCCCCCGTCCCCCTGTCTGCAATC
+
>A1>A>1>AFFF1DG11AF0AAEEEA/GG1EB/AA>EEH1/@FB>E?FCF0FGBFFEB>>?GHHH1BEF2B/>E?AGF1?//?/1B01B<<B1>/</><?GGHHCGHHHAGGC-<--..00:;0:9-9-;AB00000.-..;900..9--9;-;9///////--:----9@----////9--;------//;9/-/;;////9---9-9--9---/---;-B//;9//--9-A;9--99---99///////
@M05620:37:000000000-D9766:1:1101:27904:10381 1:N:0:94
AGTGCCAGCTCTCAATCGCACAGGGGACCCAGGGCCTGGCCCCTCCATCCAGAAAACCTATGACCTCACCCGCTACCTGGAGCACCAACTCCGCAGCTTGGCTGGGACCTATGTGAGTATCCAGCGTAGGAATCTGGGAGTTGGGGAGGAGTGAGGAGTTGGGGAAAGACAGTCCTAACCGTGGAGGGTTCTGGTAAATGATGGGGTGAGGAGGGGCTCTTTGGCTCCCACCAGTCCCCCTGTCTGGTCTA
+
>A>>ABDFAFFFG4F5GAE2EAFCFAAEEBCGC2BBFFFHGHGHGGFHHGFGG3G2FFHHHFGGHFFGHHC>E>>EHGEFB?GHHH??EHHHGECGEHGHGHFGGGGGGHGHHHG2FGHHHHHHHGGDGGGHHHHHGH0FEHHHCG.CC.CFG0GH0AGHHCGGEDCGEFHHHHHHGCHH@EEG.ADBFGGGGGFFCFFFFGGGGGFBFFFBDFBBBBFBFFFFFFFFFEFFFFFFFFFFBFFFFFFFFFF
@M05620:37:000000000-D9766:1:1101:12762:10387 1:N:0:94
ACCACACCTTCTACAATGAGCTGCGTGTGGCTCCCGAGGAGCACCCCGTGCTGCTGACCGAGGCCCCCCTGAACCCCAAGGCCAACCGCGAGAAGATGCCCAGGTGAGTGGCCCGCTACCTCTTCTGGTGGCCGCCTCCCTCCTTCCTGGCCTCCCGGAGCTGCGCCCTTTCTCACTGGTTCTCTCTTCTGCCGTTTTCCGTAGGACTCTCTTCTCTGACCTGAGTCTCCTTTGGAACTCTGCAGGTTCTA
+
CCCCCCCCFFFFGGGGGGGGGGHHGGGFHGHHHGGGGGGGGHHHHGGGGGGGHHHHHHHGGGGGGGGGGGGHHHHGGGGHGHHHHGGGGGGGGGHHHGHHHHHGHHHHHGGGHHGGGGGHHHHHHHHHHHGHHGGGGGHGHHGHHGGGGGGGGGGGDF-CDGGGGGFFFFFFFFFFFFFFFFFFFFFFFFFFFFFFFFFFFFFFFFFFFFFFFFFFFFFFFFFFFFFFFFFFFFFFFFFFFFFFFFFFFFF
@M05620:37:000000000-D9766:1:1101:5134:10389 1:N:0:94
ACCACACCTTCTACAATGAGCTGCGTGTGGCTCCCGAGGAGCACCCCGTGCTGCTGACCGAGGCCCCCCTGAACCCCAAGGCCAACCGCGAGAAGATGCCCAGGTGAGTGGCCCGCTACCTCTTCTGGTGGCCGCCTCCCTCCTTCCTGGCCTCCCGGAGCTGCGCCCTTTCTCACTGGTTCTCTCTTCTGCCGTTTTCCGTAGGACTCTCTTCTCTGACCTGAGTCTCCTTTGGAACTCTGCAGGTTCTA
+
BBBBBBBAFFFFGGGGGGGBG5GBEEGEGGHAGFFGCGGFFHHHHGGG?EGEHHFHHHFEGGGGGGGGGGGHHHHGGGGHGHHHGGGGGGCG?GHGHGHHFHHGFHHHGHGGFHGGG-CGHHFHHHHHGHGHHGGCDDHEHHGFHFFFGFFFGGFEEDGAFFFGGGFAFFFFFFFFFBBBFFFFFFFFFFFFFFDDFEFBAF?FFBFFFFFFFFFFFFFFFFFFFFFFFFFFFFFFFFFFFFFFFFFFFFF
@M05620:37:000000000-D9766:1:1101:14172:10390 1:N:0:94
ACCACACCTTCTACAATGAGCTGCGTGTGGCTCCCGAGGAGCACCCCGTGCTGCTGACCGAGGCCCCCCTGAACCCCAAGGCCAACCGCGAGAAGATGCCCAGGTGAGTGGCCCGCTACCTCTTCTGGTGGCCGCCTCCCTCCTTCCTGGCCTCCCGGAGCTGCGCCCTTTCTCACTGGTTCTCTCTTCTGCCGTTTTCCGTAGGACTCTCTTCTCTGACCTGAGTCTCCTTTGGAACTCTGCAGGTTCTA
+
BBCCCBBCFFFFGGGGGGGGGGHHGFGFHGHHHGGGGGGGGHHHHGGGFGGGHHHHHHHGGGGGGGGGGGGGHHHGGGGHGHHHHGGGGGGGGGHHHHHHHHHGHHHHHHGGHHGGGGGHHHGHHHHHHHGHHGGGGGHGHHGHHGGGGGGGGGGGGGAGGGGGGGFFFFFFFFFFFFFFFFFFFFFFHHHHFFDFFFFFFFFFFFFFFFFFHHFFFFFFFFFFFFFHHFFFHFFFFFFFFFFFFFFFFF;
@M05620:37:000000000-D9766:1:1101:24099:10396 1:N:0:94
ACCACACCTTCTACAATGAGCTGCGTGTGGCTCCCGAGGAGCACCCCGTGCTGCTGACCGAGGCCCCCCTGAACCCCAAGGCCAACCGCGAGAACACGCCCAGGTGAGCGGTCCCCTACCTCGTCTGGTGGCCGCCTCCCTCCTTCCTCGCCTACCGGCGCCGCGCCCTTTCTCACTGGTTCTCTCTCCTGCCGCTTTCCGCACGCTTCTCTTCCCTGACCTGCGTCTCCATTGGTACTCTGCAGGTTCTA
+
BBAABBBBFFFFGFGB5FGGGFHGG22A42FBAFFEEEGGDHHHHGGG?EEGGHGCHHFG?FCGG1EGGGG1G?GGGG/G//FHHG/<BBG@?<1?0?///?C/<?101>-.><0.0..<G0.<<../=/..;-A-.;..9C./9;9B0.;-9./9-;ABB-----9--///:////9.;//;F/////;;/.9-;D.9/..----.;AFFF/F/BFFF//99.-;;A.///////;B/99B///.9/999
@M05620:37:000000000-D9766:1:1101:11262:10403 1:N:0:94
ACCACACCTTCTACAATGAGCTGCGTGTGGCTCCCGAGGAGCACCCCGTGCTGCTGACCGAGGCCCCCCTGAACCCCAAGGCCAACCGCGAGAAGATGAGGTGAGTGGCCCGCTACCTCTTCTGGTGGCCGCCTCCCTCCTTCCTGGCCTCCCGGCGCTGCGCCCTTTCTCACTGGTTCTCTCTTCTGCCGTTTTCCGTAGGACTCTCTTCTCTGACCTGAGTCTCCTTTGGAACTCTGCAGGTTCTCGAT
+
DCDDCDCCFFFFGGGGGGGGGGHHGGGEFGHHHGGGGGGGGHHHHGGGGGGGHHGHHHHGGGGGGGGGGGGHGHHGGGGHGHHHHGGGGGGGGGHHHHHHHGGHHHHGGHHGGG-CHHHHHHHHHHHGHHGGGGGHGHHGHHHHHHFGGGGGGGD-ADGGFFFFFFFFFFF0BFBFBFFFFFFFFFFHHFFADFFFFFFADFFFFFFFFFHHFHFBFFFFBFFFFFFFFFFFFFFFFFFF0BFFFFF0BF<
@M05620:37:000000000-D9766:1:1101:27903:10404 1:N:0:94
AGTGCCACCTCTCAATCGCACAGGGGACACAGGCCCTGGCCCCTCCATCCAGCAAACCTATTCCCTCACCCGCTACATGGAGCACCAACTCCGCAGCTTGGCTGGGACCTATGTGAGTATCCAGCGTAGGAATCTGGGAGTTGGGGAGGAGTGAGGAGTTGGGGAAAGACAGTCCTAACCGTGGAGGGTTCTGGTAAATGATGGGGTGAGGAGGGGCTCTTTGGCTCCCACCAGTCCCCCTGTCTGGTCTA
+
>1>>AB11BCCFGGGGGAFFEEBA0A000B0BF0FA/BGHGF/CA/FGD01B0B0BBAF1112DFAFFHH0>EEEGFHHBGGEFHHHHG0FHGE/EEGHHGHHC?/FGGHHHHHHHHHHHHHHHHGGGGGHHHHHHHHHGGHHFGGGGGGGHHHHHHGHHGG@CGGHHHHHHHHHHHHHHGGGGGGGG;FGGGGFFGGGGGGGGEFE@EFFFFF@@@@FFFFFFFFFFFFFFFFFFFFFF@FFFFBFF9FF
@M05620:37:000000000-D9766:1:1101:18702:10408 1:N:0:94
GAGGCTGCTTTGGAAGAGCACACGTCTGAACTCCACTGACAAGCCAGGGACAAAAGATCGGAAGAGCACACGTCTGAACTCCAGTCACTAATGCGCATCTCGTATGCCGTCTTCTGCTTGAAAAAAAAAAAAGACCTTCCTTTCCTCTTTCTCCCTCTTCTCGCGCCCCTTGCCCCCTTCTCCGCCTTTGTCCTTGTCCCTGCCCCGCCCCTGCCCCCCGCTCGGCCTCTCCCCCGTCTTCCCTCCCTTCC
+
AABBBBFBFFFFGGGGGGGGGGGGFGFFDDGHAFHGGGHF3BBFFFHGFFGCFEGGFHHHEFFECG2BGBAEGBGBEGFFGFGFFGHHHGHEHHBEE1/BG1FFHGHHGEEHGHHHHDGFGHEHGGDDC/</..0<<1<>D1>1=1DHBFF0=GHFHFB00<<C-:;@-;9/:BF.99FBB009.AE?F000;0;0;/9F//:;.;-9@=-..9;AEBA---9=-9AAA//:/..-.;.:/:B/B.A9/./
@M05620:37:000000000-D9766:1:1101:3310:10432 1:N:0:94
AGTGCCAGCTCTCAATCGCACAGGGGACCCAGGGCCTGGCCCCTCCATCCAGAAAAACTATGACCTCACCCGCTACCTGGAGCACCAACTCCGCAGCTTGGATGGGACCTATGTGAGAATCCAGCGTAGGAAGCTGGGAGCTGGGGAGGAGTGAGGATGTGGGCAAAGACAGTCCTAAGCGCGGAGGGTCCTCGTAAACGATGTTGTGAGGAGGGGTGCACCGTCTCCCACCATTGCACTTGTAAGTGCTA
+
1>>AAB1CAFBFBFGGGAF1AABFBAEGGGFHFGGGG/BBFHGCEG0ABGHGHB1F0EAAG2DFBF1@F00>FE/FH@GBBBF/B?FFEFGHG?>EGGHHGFH1?GH0/B1112B211BF1FG1<C?/>?1@0?<GB/0//01?EGEG->.<.00<C//<0<<.=EH/////0<0<GH//;-;A@-9-C/C0/9;-;-/-;E--/;BB//;9--9--9-///-9---;/-AB-/;/;:B/FFFB//;/;/B
@M05620:37:000000000-D9766:1:1101:13742:10437 1:N:0:94
ACCACACCTTCTACAATGAGCTGCGTGTGGCTCCCGAGGAGCACCCCGTGCTGCTGACCGAGGCCCCCCTGAACCCCAAGGCCAACCGCGAGAAGATGCCCAGGTGAGTGGCCCGCTACCTCTTCTGGTGGCCGCCTCCCTCCTTCCTGGCCTCCCGGAGCTGCGCCCTTTCTCACTGGTTCTCTCTTCTGCCGTTTTCCGTAGGACTCTCTTCTCTGACCTGAGTCTCCTTTGGAACTCTGCAGGTTCTA
+
CCDCCBBCFFFFGGGGGGGGGGHHGEGGHGHGHGGGGGGGGHHHHGGGGGGGHHHHHHHGGGGGGGGGGGGHHHHGGGGHGHHHHGGGGGGGGGHHHHHHHHHFHHHHHHGGHHGDGCGHHHHHHHHGHHGHHGGGGGHGHHGHHGGGGGGGGGGGD??BBGGGGGFFFFFFFFHHFFFFFFFFFFFFHHHHFFFFFFFFFFFFFFFFFFFFFFFFFFFFFFFFFFFFFFFFFFFFFFFFFFFFFFFFFFB
@M05620:37:000000000-D9766:1:1101:20363:10438 1:N:0:94
ACCACACCTTCTACAATGAGCTGCGTGTGGCTCCCGAGGAGCACCCCGTGCTGCTGACCGAGGCCCCCCTGAACCCCAAGGCCAACCGCGAGAAGATGCCCAGGTGAGTGGCCCGCTACCTCTTCTGGTGGCCGCCTCCCTCCTTCCTGGCCTCCCGGAGCTGCGCCCTTTCTCACTGGTTCTCTCTTCTGCCGTTTTCCGTAGGACTCTCTTCTCTGACCTGAGTCTCCTTTGGAACTCTGCAGGTTCTA
+
BBCCCCCCFFFFGGGGGG5GGGHHGGGEHGHHHFFGGGGGGHHHHGGGGGGGHHHHHHHEGGGGGGGGGGGHHHHGGGGHGHHHHGGGGG<DGGHHHHHHHHHFHHHHHHGGHHGGGGGHHHHHHHHHHHGHHGGGGGHGHHGHHGGGGGGGGGGGGB?GDGGGGGFFFFFFFFFFFFFFFFFFFFFFFFFFFFFFFFFFFFFDDFFFFFFFFFFFFFFFFFFFFFFFFFFFFFFFFFFFFFFFFFFFFFF
@M05620:37:000000000-D9766:1:1101:6468:10451 1:N:0:94
AGTGCCAGCTCTCAATCGCACAGGGGACCCAGGGCCTGGCCCCTCCATCCAGAAAACCTATGACCTCACCCGCTACCTGGAGCACCAACTCCGCAGCTTGGCTGGGACCTATGTGAGTATCCAGCGTAGGAATCTGGGAGTTGGGGAGGAGTGAGGAGTTGGGGAAAGACAGTCCTAACCGTGGAGGGTTCTGGTAAATGATGGGGTGAGGAGGGGCTCTTTGGCTCCCACCAGTCCCCCTGTCTGGTCTA
+
AAAAAFFFBFFFGGGGGGGCGGHHGGGGFGHHFEGGGGHHHHGHGGHHHHHHHHGHHGHHHHHHHHHHHHHGGEEGHFHHFFGHHHGGGGHHEFGGGHHHGHHGGGHHGHHHHHHHHHHHHHHHHGFGFFHHHGHHHHHGGHHHGGFGGDEHHHHHHGHHHHGGGGHHHHGHHHHHHHHHGGGGGGGG;.FGGGCFGGGGGGGGGGFFFFFFFFFFFFFFFFFFFFFFFFFFFFFFFFFFFFFFFFFFBFF
@M05620:37:000000000-D9766:1:1101:11683:10466 1:N:0:94
ACCACACCTTCTACAATGAGCTGCGTGTGGCTCCCGAGGAGCACCCCGTGCTGCTGACCGAGGCCCCCCTGAACCCCAAGGCCAACCGCGAGAAGATGCCCAGGTGAGTGGCCCGCTACCTCTTCTGGTGGCCGCCTCCCTCCTTCCTGGCCTCCCGGAGCTGCGCCCTTTCTCACTGGTTCTCTCTTCTGCCGTTTTCCGTAGGACTCTCTTCTCTTACCTGAGTCTCCTTTGGAACTCTGCAGGTTCTA
+
BBCCCBCCFFFFGGGGGGGGGGHHGFEEEGHHHGGGFGG?FHHHHGGGEDFGHGHGHHHGGGGGGGGGGGGHHHHGGGGHGHHHGGGGGGGGGGHHGHFGHFAGGFGGDDFGHGCG?-DH1<<D0=0DDCEFHC?DAAHGFGFCHBFBBF?FFFGG?DBA?909-@DF-FFFFBFFB0FBFFFFB0:BB0:9F>AFFFBFDB.:DB0:FBB0B0B0B0:BF0BFFFFBBFBFF0BBFFFFFB0BFF.BBB0
@M05620:37:000000000-D9766:1:1101:18573:10470 1:N:0:94
ACCACACCTTCTACAATGAGCTGCGTGTGGCTCCCGAGGAGCACCCCGTGCTGCTGACCGAGGCCCCCCTGAACCCCAAGGCCAACCGCGCGAAGATGCCCAGGTGAGTGGCCCGCTACCTCTTCTGGTGGCCGCCTCCCTCCTTCCTGGCCTCCCGGAGCTGCGCCCTTTCTCACTGGTTCTCTCTTCTGCCGTTTTCCGTAGGACTCTCTTCTCTGACCTGAGTCTCCTTTGGAACTCTGCAGGTTCTA
+
AABBBBBAFFFFGGGGGG5FGGHHGEG2AEGFGBFEEGEEGHDHHGGAEFGGGHHGHHHEECGGGGGGGGGBEHHGG//GFHHGGGDGGG/CDGGDHGHHHHEECGFHFHGGHHGGGGGHHHGHHHB0GGDHHGFGGGHGGGGGGGGGFBFFGGGG.A-;@FFF=BFFFFFFFFFFFEFFFFFFFFFFFFFFFFFFFFFFDF.A.BBFFFFFFFFFFF/BFFFBFFF/;FFFFFFFFFFFFFFFFAFFFF;
@M05620:37:000000000-D9766:1:1101:18562:10488 1:N:0:94
ACCACACCTTCTACAATGAGCTGCGTGTGGCTCCCGAGGAGCACCCCGTGCTGCTGACCGAGGCCCCCCTGAACCCCAAGGCCAACCGCGAGAAGATGCCCAGGTGAGTGGCCCGCTACCTCTTCTGGTGGCCGCCTCCCTCCTTCCTGGCCTCCCGGAGCTGCGCCCTTTCTCACTGGTTCTCTCTTCTGCCGTTTTCCGTAGGACTCTCTTCTCTGACCTGAGTCTCCTTTGGAACTCTGCAGGTTCTA
+
CCCCCBBCFFFFGGGGGGGGGGHHGEGFHGHHHGGGGGGGGHHHHGGGGGGGHHHHHHHGGGGGGGGGGGGHHHHGGGGHGHHHHGGGGGGGGGHHHHHHHHHGHHHHHHGGHHGGGCGHHHHHHHHGHHGHHGGGGGHGHHGHHGGGGGGGGGGGFF?DDGGGGGFFFFFFFFFFFFFFFFFFFFFFFFFFFFFFFFFFFFFFFFFFFFFFFFFFFFFFFFFFFFFFFFFFFFFFFFFFFFFFFFFFFFF
@M05620:37:000000000-D9766:1:1101:3427:10491 1:N:0:94
ACCACACCTTCTACAATGAGCTGCGTGTGGCTCCCGAGGAGCACCCCGTGCTGCTGACCGAGGCCCCCCTGAACCCCAAGGCCAACCGCGAGAAGATGCCCAGGTGAGTGGCCCGCTACCTCTTCTGGTGGCCGCCTCCCTCCTTCCTGGCCTCCCGGAGCTGCGCCCTTTCTCACTGGTTCTCTCTTCTGCCGTTTTCCGTAGGACTCTCTTCTCTGACCTGAGTCTCCTTTGGAACTCTGCAGGTTCTA
+
BBBBBBB3BFFFFFFGGG5BGGHHGEGBAEGFHABE2EEEFHFHHGGEEFFGGHGHGHHGGCEEGGGGGGGHFGHGGGGHGHHHHGGGGG>CDGHBFGHHHHHGGHHGHHGGHHGGGGGHHHHHHHHHGHFHHGGGGGHGHHGHHGGGGGGGGGGGGG-;BFGGGGFBBFFFFFFFFFFFFFFFFFFF/9BFFBADFFFFFFFDFFFFFFFFFFFBFFFFFFFEFFF;:BFFFFFFFFFFFFFFFFFFFFF
@M05620:37:000000000-D9766:1:1101:19644:10497 1:N:0:94
ACCACACCTTCTACAATGAGCTGCGTGTGGCTCCCGAGGAGCACCCCGTGCTGCTGACCGAGGCCCCCCTGAACCCCAAGGCCAACCGCGAGAAGATGCCCAGGTGAGTGGCCCGCTACCTCTTCTGGTGGCCGCCTCCCTCCTTCCTGGCCTCCCGGAGCTGCGCCCTTTCTCACTGGTTCTCTCTTCTGCCGTTTTCCGTAGGACTCTCTTCTCTGACCTGAGTCTCCTTTGGAACTCTGCAGGTTCTA
+
CCCCCCCCFFFFGGGGGGGGGGHHGEGEGGHHHGGGGGGGGHHHHGGGGGGGHHHHHHHGGGGGGGGGGGGHHHHGGGGHGHHHHGGGGGCGGGHHFHHHHHHFHHHHHHGGHHGGGGGHHHHHHHHHHHGHHGGGGGHGHHGHHGGGGGGGGGGGGC-ADGGGGGFFFFFFFFFFFFFFFFFFFFFFFFFFFFFFFFFFFFFFFFFFFFFFFFFFFFFFFFFFFFFFFFFFFFFFFFFFFFFFFFFFFFF
@M05620:37:000000000-D9766:1:1101:22121:10498 1:N:0:94
AGTGCCAGCTCTCAATCGCACAGGGGACCCAGGGCCTGGCCCCTCCATCCAGAAAACCTATGACCTCACCCGCTACCTGGAGCACCAACTCCGCAGCTTGGCTGGGACCTATGTGAGTATCCAGCGTAGGAATCTGGGAGTTGGGGAGGAGTGAGGAGTTGGGGAAAGACAGTCCTAACCGTGGAGGGTTCTGGTAAATGATGGGGTGAGGAGGGGCTCTTTGGCTCCCACCAGTCCCCCTGTCTGGTCTA
+
ABAABFFFCFFFGGGGGGGGGGHHGGGGGGHHGGGGGGHHHHGHGGHHHHHHHHHHHGHHHHHHHHHHHHHGGEGGHHHHHHHHHHHHGHHHGGGGGHHHGHHGGGHHGHHHHHHHHHHHHHHHHGGGGGHHHHHHHHHGGHHHGGGGGGGHHHHHHGHHHHGGGGHHHHHHHHHHHHHHGGFGGGGGGGGGGGGGGGGGGGGGGGFFFFFFFFFFFFFFFHHFFFFFFFFFFFFFFFFFFFFFFFFFFFF
@M05620:37:000000000-D9766:1:1101:18210:10500 1:N:0:94
AGTGCCAGCTCTCAATCGCACAGGGGACCCAGGGCCTGGCCCCTCCATCCAGAAAACCTATGACCTCACCCGCTACCTGGAGCACCAACTCCGCAGCTTGGCTGGGACCTATGTGAGTATCCAGCGTAGGAATCTGGGAGTTGGGGAGGAGTGAGGAGTTGGGGAAAGACAGTCCTAACCGTGGAGGGTTCTGGTAAATGATGGGGTGAGGAGGGGCTCTTTGGCTCCCACCAGTCCCCCTGTCTGGTCTA
+
A3>AAFFCAFFFGGGGGFAFGGHGGGGGGGHHG2EEFFHHFHGDGGHFFFGHHHHHHGBFGHGHHHHHHHHEG?GGHHFH2GFGHHHHGFHCEG@ECFDGEHBGGGHHGGHFFHG2G1FGHHGFHG?E@DFHHHHFFGCCEHFHGGGGCDAHHHHHH?<<D/<CEDHHFHHFHHHHFFHHGGG?DGDGFGGGFGBBFGGGGGGGG.;@EFFFFF--@BFFFFFFFBF.ABFFEFFFFFFFBFFFFFFFBB9
@M05620:37:000000000-D9766:1:1101:21661:10501 1:N:0:94
ACCACACCTTCTACAATGAGCTGCGTGTGGCTCCCGAGGAGCACCCCGTGCTGCTGACCGAGGCCCCCCTGAACCCCAAGGCCAACCGCGAGAAGATGCCCAGGTGAGTGGCCCGCTACCTCTTCTGGTGGCCGCCTCCCTCCTTCCTGGCCTCCCGGAGCTGCGCCCTTTCTCACTGGTTCTCTCTTCTGCCGTTTTCCGTAGGACTCTCTTCTCTGACCTGAGTCTCCTTTGGAACTCTGCAGGTTCTA
+
DDDDDCCCFFFFGGGGGGGGGGHHGEGEHFHHHGGGGGEGGHHHHGGGGGGGHGHHHHHGGGGGGGGGGGGGHHHGGGGHGHHHHGGGGGGGGGHHHHGHHHHFHHHHHHGGHHGGGGGHHHHHHHHFHHCHHGGGGGHGHHGHHGGGGFGGGGGGGD?DFGGGFGFFFFFFFFHHFFFFFFFFFFFFFFFFFFFFFFFFFFFDFFFFFFFFHHFFHFFFFHFFFFFFFFFFFFFFFFFFFFFFFFFFFFB
@M05620:37:000000000-D9766:1:1101:12514:10515 1:N:0:94
ACCACACCTTCTACAATGAGCTGCGTGTGGCTCCCGAGGAGCACCCCGTGCTGCTGACCGAGGCCCCCCTGAACCCCAAGGCCAACCGCGAGAAGATGCGCTGATGGGCCCGCTACTTCCTCTGCTGGCCGCCTCCCTCCTTCTTGGTCTCCCGGAGCTGCGCCCCCTCTCATCGGTTCTCTTCTCTGCTGTTGTCCGCAGTACTCTTCTCTCCGATCCCATTCTTCTCTGGTACTCTGCAGGTTCTAGTT
+
BBBBBABBFFFFGGGGGGEGGGHHGFGAFEHGHGFGGGGFEHEEGGGGAEGGHHGHHHFEGGGGGGGGGECGGHHGGFGHGHHHEFGCGG/BDDFGDFB///</111<0<-->--<00=0=DGF0=GH?.AGG.EH./;EF0;0C00;00;9/.-;;-9/C-9A----.99;///.;..9/9//;BF/B/9///;//.-;@9///;9/9BFF//.;.-..://9//;:99B///////9B/B..//:////
@M05620:37:000000000-D9766:1:1101:13549:10519 1:N:0:94
ACCACACCTTCTACAATGAGCTGCGTGTGGCTCCCGAGGAGCACCCCGTGCTGCTGACCGAGGCCCCCCTGAACCCCAAGGCCAACCGCGAGAAGATGCCCAGGTGAGTGGCCCGCTACCTCTTCTGGTGGCCGCCTCCCTCCTTCCTGGCCTCCCGGAGCTGCGCCCTTTCTCACTGGTTCTCTCTTCTGCCGTTTTCCGTAGGACTCTCTTCTCTGACCTGAGTCTCCTTTGGAACTCTGCAGGTTCTA
+
CCDCCCDCFFFFGGGGGGGGGGHHGGGFHGHHHGGGGGGGGHHHHGGGGGGGHHHHHHHGGGGGGGGGGGGHHHHGGGGHGGHHHGGGGGGGGGHGHHHHHGHGHHHHHHGGHHGGGCGHHHHHHHHEHGGHHGGGGGHGHHGHHGGGGGFGGGGGG?@BBGGGGGFFFFFFFFHHHHFFFFFFFFFFHHHFFFFFFFFFFFFFF0FFFFFFFFFFFFFFFFFFFFFFFFFFFFFFFFFFFFFFFFFFFFB
@M05620:37:000000000-D9766:1:1101:13330:10520 1:N:0:94
ACCACACCTTCTACAATGAGCTGCGTGTGGCTCCCGAGGAGCACCCCGTGCTGCTGACCGAGGCCCCCCTGAACCCCAAGGCCAACCGCGAGAAGATGAGGTGAGTGGCCCGCTACCTCTTCTGGTGGCCGCCTCCCTCCTTCCTGGCCTCCCGGAGCTGCGCCCTTTCTCACTGGTTCTCTCTTCTGCCGTTTTCCGTAGGACTCTCTTCTCTGACCTGAGTCTCCTTTGGAACTCTGCAGGTTCTCGAT
+
BBBABBBBFFFFGGGGGGGDGFHGGGGFHFGHFGGGGGGGGHHHHGGGGGGGHHHHHHHGGGGGGGGGGGGHHGHGGGGHEHHHHGGEGGGGCGFHHHGHFGHHGHHGGHHGGGGGHHHHHHHHHFHGHHGGGGGHGHHGHHHHHHGGGGGGGGB-BBFGGBGGBBFFFFFEFFFF9FFFFFFFFFFFFFBDFFFFFF;AADFFFFFFFFFFFFFFFFFFFFFFFFFFFFFFFFFFFFFF/FFFFFF/;F;
@M05620:37:000000000-D9766:1:1101:18034:10525 1:N:0:94
ACCACACCTTCTACAATGAGCTGCGTGTGGCTCCCGAGGAGCACCCCGTGCTGCTGACCGAGGCCCCCCTGAACCCCAAGGCCAACCGCGAGAAGATGCCCAGGTGAGTGGCCCGCTACCTCTTCTGGTGGCCGCCTCCCTCCTTCCTGGCCTCCCGGAGCTGCGCCCTTTCTCACTGGTTCTCTCTTCTGCCGTTTTCCGTAGGACTCTCTTCTCTGACCTGAGTCTCCTTTGGAACTCTGCAGGTTCTA
+
DCDCDCCDFFFFGGGGGGGGGGHHGEGFHGHHHGGGGGGGGHHHHGGGGGGGHHHHHHHGGGGGGGGGGGGHHHHGGGGHGHHHHGGGGGDGGGHHHHHHHHHGFHHHHHGGHHGGGGGHHHHHHHHHHHGHHGGGGGHGHHGHHGGGGGGGGGGGGG?DDGGGGGFFFFFFFFFFFFFFFFFFFFFFFFFFFFDFFFFFFFFFFFFFFFFFHHHFFFFHFHFFFFFFFFFFFFFFFFFFFFFHFFFFFFF
@M05620:37:000000000-D9766:1:1101:26309:10561 1:N:0:94
GAGGCTGCTTTGGAAGAAACTGACAAACCAGGGACACAAGATCGGAAGACCACACCTCTGAACTCCAGTCACTAATGCGCATCTCGTATCACGTCTTCTGCTTTAAAAAAAAAAAAAACATATCATAATAGCCGCCTCCCTCCTTCATCGCCTCCCGAAATCCCCCCCTTTCTCCCTCGTTCGCTCTTCTGCTGCTTTCCGCAGACCTATCGTACCTCACCTTCATCTCCCTTCGACGCATTACGCCTTCG
+
A?AA>ACAFFF@FBBBFGBFGFH4BF4BAFBBB2AFFGFFCFBAE2AB23BBB1A1BBDB5BBDBB3BDF3ADDBDFDEEGF/B3BBEG14B1BFE1BBE4B34BBGFDEE?EB>////?111?11111111<.<-.<..//./000==/........-;.::0.;9@-.00009///-.9.;-.9.///////;:9//;..---;9///9.;.;;//999//9//9:///./..::--9..//..-9./.
@M05620:37:000000000-D9766:1:1101:20476:10574 1:N:0:94
ACCACACCTTCTACAATGAGCTGCGTGTGGCTCCCGAGGAGCACCCCGTGCTGCTGACCGAGGCCCCCCTGAACCCCAAGGCCAACCGCGAGAAGATGCCCAGGTGAGTGGCCCGCTACCTCTTCTGGTGGCCGCCTCCCTCCTTCCTGGCCTCCCGGCGCTGCGCCCTTTCTCCCTGGTTCTCTCTTCTGCCGTTTTCCGTAGGACTCTCTTCTCTGACCTGAGTCTCCTTTGGAACTCTGCAGGTTCTA
+
AAA1A1A?>CCFGGGC3G1AFBFFG0A000FB1AF0AEEECFECGGGA/AFFEFF1DFCE@ECEG?EGGE>0F1GGGC/F//FGCF</BC/<<ACB1?1CFCCFGHHF?F/<CCCCCCCGDG0GHH=0=G<<<<:@CG.CGHGFGF/;F/CAB.9C.A-9;9@B--9@-9/:FF/9-9-9BBFF/BFFFFB/B@FFFEBB9F-BFBFFBFFBBBFF9B/9BFF:9FF9FF9/9FB99F9BFFB/9FFFFF;
@M05620:37:000000000-D9766:1:1101:22150:10585 1:N:0:94
AGTGCCAGCTCTCAATCGCACAGGGGACCCAGGGCCTGGCCCCTCCATCCAGAAAACCTATGACCTCACCCGCTACCTGGAGCACCAACTCCGCAGCTTGGCTGGGACCTATGTGAGTATCCAGCGTAGGAATCTGGGAGTTGGGGAGGAGTGAGGAGTTGGGGAAAGACAGTCCTAACCGTGGAGGGTTCTGGTAAATGATGGGGTGAGGAGGGGCTCTTTGGCTCCCACCAGTCCCCCTGTCTGGTCTA
+
ABAAAFFFBFFFGGGGFECFGGHGGGGGGGHHGGGEAFHHGHGGGGGFFHHGHHHHFGFEHHHHHHHHHHHGGCFGHHHGGGGEHHHHGHGHFGGGGGGHGGHGGGGFGHHFHFDGDFGFGGHHHGGGGGGHFHHHHFFG?GDCDFFGGGGHFHHHHGHHHHGFGGGFFHGFGHHGCFFHDDEAD?AC9AFGGGGGGFFFGFGFGGFCFFFFFFFFFFFFFFFFFFFFEFFFFFFFFFFF;EFFFBFFFFF
@M05620:37:000000000-D9766:1:1101:22234:10591 1:N:0:94
AGTGCCAGCTCTCAATCGCACAGGGGACCCAGGGCCTGGCCCCTCCATCCAGAAAACCTATGACCTCACCCGCTACCTGGAGCACCAACTCCGCAGCTTGGCTGGGACCTATGTGAGTATCCAGCGTAGGAATCTGGGAGTTGGGGAGGAGTGAGGAGTTGGGGAAAGACAGTCCTAACCGTGGAGGGTTCTGGTAAATGATGGGGTGAGGAGGGGCTCTTTGGCTCCACCAGGCCCCCCGGCTTGGCTAT
+
AAAAAFFFBFFFGGGGGFGGGGHGGGGGGGGHGFGFAFHHHHGHGGHHHHGHGGFHHGHHHHGHFFHGHHHGGEEGHHHHHHHHHHGFGFHHGGGCGHHHGHHGGGHHGHHHHHHHHHHHHHHGHGGGGGHHHHHHHHHGGHHGGGGGGGGHHHHHHGHHHHGGGGHHHHFFHHHHHHHHGGGGGGGGFGGGGGGGGGGGGGGGGGFFFFFFFFFFFFFFFFFFFFFFE.;....;DFF------9.////
@M05620:37:000000000-D9766:1:1101:4709:10617 1:N:0:94
ACCACACCTTCTACAATGAGCTGCGTGTGGCTCCCGAGGAGCACCCCGTGCTGCTGACCGAGGCCCCCCTGAACCCCAAGGCCAACCGCGAGAAGATGACGTGAGTGGCCCGCTCCCTCCTCTGTTGGCTGCCTCCCTCCTTCCTGCCCTCCCGCCGCTGCGTCCTTTCTCCCTGGTTCTTTCTTCTGCCGGTTTTCGTCGGAATCTCTTCTCTGTCCTGCGTGTGCTTCTGATCGCATCCGGTTGTTGAT
+
BCCCABC>FFFFGGGGGGBFGGHHGEGBAEGFGFFE2EEGGHDHHGGEEEFGGHHHGHGAECCEGGGGGGGHFHHGGGGHGHHHHGGGCG>BFGHGFHH2////??GF/0/<A-<<FGH.</D000<C</=.<0:CEHHGFHHHH0/=./;DF.-;:--;C;9:@ABBFF/;FF/.9B/:/;BFF/B//;@-9:A./-;A>D;..;BBFBB/9FB/:///::D.;.//;////;/9...-9.-;.-;:.9;
@M05620:37:000000000-D9766:1:1101:23052:10618 1:N:0:94
ACCACACCTTCTACAATGAGCTGCGTGTGGCTCCCGAGGAGCACCCCGTGCTGCTGACCGAGGCCCCCCTGAACCCCAAGGCCAACCGCGAGAAGATGAGGTGAGTGGCCCGCTCCCCCTTCTGGTGGCCGCCTCCCTCCTTCCTGGCCTCCCGGCGCTGCGCCCTTTCTCACTGGTTCTCTCTTCTGCCGTTTTCCGTAGGACTCTCTTCTCTGCCCTGAGTCTCCTTTTGATCTCTTCTGGTTCTAGAT
+
BCCCDDDDFFFFGGGGGGGGGGHHGGGGHGHHHGGGGGGGGHHHHGGGGGGGHHHHHHHGGGGGGGGGGGGHHHHGGGGHGHHHHGGGGGGGGGHHHEH222/?0=FFG0?AD--CF.><.CH<0GC...<-<<CCGFGFF:BF00/<CFFAEA-<9B-CDDFFF=FBF0:0<:0/<<0<BFF:FFF0009B?B.0:AF...:0//<BBFFFFHBB09FF/::<:FFF0<0<.00<BB0<<0:<:B00000
@M05620:37:000000000-D9766:1:1101:24945:10623 1:N:0:94
ACCACACCTTCTACAATGAGCTGCGTGTGGCTCCCGAGGAGCACCCCGTGCTGCTGACCGAGGCCCCCCTGAACCCCAAGGCCAACCGCGAGAAGATGCCCAGGTGAGTGGCCCGCTACCTCTTCTGGTGGCCGCCTCCCTCCTTCCTGGCCTCCCGGAGCTGCGCCATTTCTCACTGGTTCTCTCTTCTGCCGTTTTCCGTAGGACTCTCTTCTCTGACCTGCGTCTCCTTTGGAACTCTGCAGGTTCTA
+
AAA1AAAAFFFFFGGGFGG1F1F1EAABGCHG1FGFFGGGGHHHHGGGFEGGGHHCHFHGEGGGG/EGGGGCH>FEGGCF//GHHF</>BC</?0FBDBCFHHGF1GHH1FGHH->C-<G100D0==GHFGHH?-A.:::CHGHG0/CF/AF09..C-9@AFFFG?B-A//;9BFFFFF//;FFFFFB/BFFF@FFFFF/BBFAB/BFFFFFBFFF/:9BF9B-9-;AFF//;9/:9B9B/9;BFFABFFF
@M05620:37:000000000-D9766:1:1101:7925:10628 1:N:0:94
ACCACACCTTCTACAATGAGCTGCGTGTGGCTCCCGAGGAGCACCCCGTGCTGCTGACCGAGGCCCCCCTGAACCCCAAGGCCAACCGCGAGAAGATGCCCAGGTGAGTGGCCCGCTACCTCTTCTGGTGGCCGACTCCCTCCTTCCTGGCCTCCCGGAGCTGCGCCATTTCTCACTGGTTCTCTCTTCTGCCGTTTTCCGTAGGACTCTCTTCTCTGACCTGAGTCTCCTTTGGAACTCTGCAGGTTCTA
+
AAA1AA>AFFCBEGG1BBF111B1AAAEFAHH1FFEAAE?AGHHHGGGEAECABBFHEGE?E@GEA>FGGGFG1>EGG?E/<GE/FE/BBC@<B<1?1<FHHEF11FGHDGGHH-CGC-F10<G00<DD/EHHC-;-./.;GGHF0:FF/CG0:9.9--9;C/CAGG?-//BB9FFFFF//;FFFFFF/FFFF@FFFFF/ABF-A/BFFFFF/F/FF/;FF/99-/;BFFF/B9/9/9:F/9BBFF9/BF9
@M05620:37:000000000-D9766:1:1101:3362:10639 1:N:0:94
AGTGCCAGCTCTCAATCGCACAGGGGACCCAGGGCCTGGCCCCTCCATCCAGAAAACCTATGACCTCACCCGCTACCTGGAGCACCAACTCCGCAGCTTGGCTGGGACCTATGTGAGTATCCAGCGTAGGAATCTGGGAGTTGGCGAGGAGTGAGGAGTTGGGGAAAGACAGTCCTAACCGTGGAGGGTTCTGGTAAATGATGGGGTGAGGAGGGGCTCTTTGGCTCCCACCAGTCCCCCTGTCTGGTCTA
+
AAAAAFFCBFFFGGGGGGG2EEFGFFEEEAFGBAEEAFHHHHGHGGHHHHGHHHHGGGHHHHHHHGGHHHHFG>EEHHHHBFGHHHF1EGHFEEEE@GGHGH3FFGHHGHHHHHFHHFHBHHHHHGAECCGHHHHHHHFFEGHH1><CCGGHHGHHH.CGDG-CEEHHGHGHHHHHHHHGGGGGGGG-;CFGGGFGGGGGGGGGGFFFFFFFFFFFFFFFFF/;FBFEEFFFFFFFFFFFFFFFFFFFFFF
@M05620:37:000000000-D9766:1:1101:23432:10655 1:N:0:94
GCGGCTGCTTTGGAAGAACATGACAAGCCAGGGACAAAAGATCGGAATCGCACACGTCTTAACTCCAGTCACTAATGCGCATCTCGTATGCCGTCTTCTGCTTGAAACAAAAAAAAAAAACGAGACTAGTAACCTGGAATGTTTAGAGCATCGATGAACGAGTGAAACAAAGGTATAAACGGGTAAGGTGTTCGAAAAGCTATTTAGAAGGAAGAGACTACTTGAGATAACAACCTCCGACATCAATCAAT
+
>3>AA>>>BDFFGFGGGGGEGEBFGH4FFEFHG2F2C22BAGGHGACB31BAFGHAGHH1DBGHHHFHHHHHHFHHHHGG@1EGHHGGHFFHGEGH?GHHGHH3?3B3BFHFA//>///<////.<1<111111100//000000=00=/00./.0000.....0000/.;//9000000...--/0/;/0.9....-/.///////9//..9..9.://9/////.//////..;;..---9///////9
@M05620:37:000000000-D9766:1:1101:4218:10673 1:N:0:94
AGTGCCAGCTCTCAATCGCACAGGGGACCCAGGGCCTGGCCCCTCCATCCAGAAAACCTATGACCTCACCCGCTACCTGGAGCACCAACTCCGCAGCTTGGCTGGGACCTATGTGAGTATCCAGCGTAGGAATCTGGGAGTTGGGGAGGAGTGAGGAGTTGGGGAAAGACAGTCCTAACCGTGGAGGGTTCTGGTAAATGATGGGGTGAGGAGGGGCTCTTTGGCTCCCACCAGTCCCCCTGTCTGGTCTA
+
AA>>AFFFBFFFG4GGGGGAEEHGG2BEGGGHAEEFGGHHHHGHGGHHHHHHHHHFHGHHHFHHHGHHHHHFG>EGHHGHBGHHHH1?EGHF?FCGEHGHGHHGGGHHGHHHHHHGHHHHHHHHHGEDFGGHHHHHHH0FFGHHGGADG.CGH0GHCGHHHHGGFFHHFHFHHHHHHHHHGGGGAEGGDGGGGGGGGGGGGGGGGGFFFFFFFFFFFFFFFFFFFFFFFFFFFFFFFFFFFFFFFFFFFFF
@M05620:37:000000000-D9766:1:1101:22971:10675 1:N:0:94
AGTGCCAGCTCTCAATCGCACAGGGGACCCAGGGCCTGGCCCCTCCATCCAGAAAACCTATGACCTCACCCGCTACCTGGAGCACCAACTCCGCAGCTTGGCTGGGACCTATGTGAGTATCCAGCGTAGGAATCTGGGAGTTGGGGAGGAGTGAGGAGTTGGGGAAAGACAGTCCTAACCGTGGAGGGTTCTGGTAAATGATGGGGTGAGGAGGGGCTCTTTGGCTCCCACCAGTCCCCCTGTCTGGTCTA
+
>AAAAFFFBFFFGGGGGGGGGGHHGFGGGGHHGGGGGGHHHHGHGGHHHHHHHHGHHGHHHHHHHHHHHHHGGGGGHHHHHGGFCGFHGHHHGGCGGHHHGGHGGGHHGHHHHHHHHGHHHHHHHGGGGGHHHHHHHHHGGHHHGGGGGGGHHHHHGGHHHHGGGGHHHHHHHHHHHHHHGFGGGGGGCFGGGGGGGGGGGGGFGGFFFFFFFFFFFFFFFFFFFFFFFFFFFFFFFFFFFFFFFFFFBFF
@M05620:37:000000000-D9766:1:1101:17219:10696 1:N:0:94
ACCACACCTTCTACAATGAGCTGCGTGTGGCTCCCGAGGAGCACCCCGTGCTGCTGACCGAGGCCCCCCTGAACCCCAAGGCCAACCGCGAGAAGATGCCCAGGTGAGTGGCCCGCTACCTCTTCTGGTGGCCGCCTCCCTCCTTCCTGGCCTCCCGGAGCTGCGCCCTTTCTCACTGGTTCTCTCTTCTGCCGTTTTCCGTAGGACTCTCTTCTCTGACCTGAGTCTCCTTTGGAACTCTGCAGGTTCTA
+
BBBBBBBBFFFFGGGGFGGDGBGGGEEEHFGHGGGFDGGC?GGHHGGGEEGGFHHHGHHGGGCGGGGGGGGHHHHGGGGHGHHHHGGGGGCCCGFHHHHHHHHGCHHHHHGGHHGGGGGHHHHHHHHHFHGHHGGGGGGGHHGHHGGGGGGGGGGGGGGGGGGGGGFBBFFFFFFFFFFFFFFFFFFFFFFFFBFFFFFFFFFFDFFFFFFFFFFFFFFFFFFFFFFFFFFFFFFFFFFFFFFFFFFFFFB
@M05620:37:000000000-D9766:1:1101:20672:10698 1:N:0:94
AGTGCCAGCTCTCAATCGCACAGGGGACCCAGGGCCTGGCCCCTCCATCCAGAAAACCTATGACCTCACCCGCTACCTGGAGCACCAACTCCGCAGCTTGGCTGGGACCTATGTGAGTATCCAGCGTAGGAATCTGGGAGTTGGGGAGGAGTGAGGAGTTGGGGAAAGACAGTCCTAACCGTGGAGGGTTCTGGTAAATGATGGGGTGAGGAGGGGCTCTTTGGCTCCCACCAGTCCCCCTGTCTGGTCTA
+
ABABBFFFBFFFGGGGGGGGGEHHGGGGGGFHGGGGGGHGHHGHGGGGHHHHGHGHHGHGHHHHHHHHHHHGGGGGHHHHHHHHGHHHGGHHGGGGGHHHGHHGGGHHGHHHHHHHHGHHHHHHHGGGGGFHHHHHHHHGFHHHGGGGGGFHHHHHHCGHHHGGGGHHHHHHGHHGGHHHGGGGGGGGGGGGGGFGEFGGGGGGGGFFFFFEDFFAAFFFFFFFFFFFFFFFFFFFFFFFFFFFFFFFFFF
@M05620:37:000000000-D9766:1:1101:14642:10727 1:N:0:94
ACCACACCTTCTACAATGAGCTGCGGGTGGCTCCCGAGGAGCACCCCGTGCTGCTGACCGAGGCCCCCCTGAACCCCAAGGCCAACAGCGAGAAGATGCCCAGGTGAGTGGCCCGCTACCTCTTCTGGTGGCCGCCTCCCTCCTTCCTGGCCTCCCGGCGCTGCGCCCTTTCTCACTGGTTCTCTCTTCTGCCGTTTTCCGTAGGACTCTCTTCTCTGACCTGAGTCTCCTTTGGAACTCTGCAGGTTCTA
+
AAA1AAAAFFFFGGGF3GAAG1GCG0AA00BF1AFAAEGGCHHHHGGG/AEEBGF@GHGE@ECGG/EEGEF>GCGGGG/G//FHHG/0BCB//BFFFGDFHFEEFHHHGFFFFEGGCGCHHHHHHHHFFHFFHGGCCCCCHHCFFBFBGBFFFFEG.A-:9=@B-@B?@FFFFFFFFEBFFFFFFFFFFFFFF@FFFFFFBFFFFFFFFFFFFFFFFFBFFFFBFFFFFFFFFFFFFFFFFFFFFFFFFFB
@M05620:37:000000000-D9766:1:1101:22220:10747 1:N:0:94
GAGGCTGCTTTGGAAGAAACTCATAGATTACTGCAAAAGTTCCCCCTGGACCTGGAAAAGATTCTTGCCTGGCTTACCGAAGCTGAAACAACTGCCAATGTCCTACAGGATGCTACCCGTGAGGACCGGCTCCTAGACGACTCCCAGGGAGAAAAAGAGCTGCTGAAACAATGGCAAGTCAGTCAAGAATTTACGCTTAAGCACTCTTGTAGAACAACTTGAACAATTCTCAGCATTTGTACTTGTCCATG
+
A1AAAAFAFFFFGGGGGCGFG1A3AA133A13FG111AGFDDD1AB0F/0BF0A00AB0B/11D22AAB1A/0001A0BAEEGH111F10>B1GG011BG2222BFGG0F11>1BFBFE//??FGA/<>>BEG11>B1??C?/1/01//<//<?0>..0>1<<GHDDD1<GDDB/<CCD000<<<0=0/0;<00:C;..;;0;C0BF0F90;00;/9.9;FG0BB/9C0B;CBC0CFFG00;/;99////;
@M05620:37:000000000-D9766:1:1101:19776:10816 1:N:0:94
AGTGCCAGCTCTCAATCGCACAGGGGACCCAGGGCCTGGCCCCTCCATCCAGAAAACCTATGACCTCACCCGCTACCTGGAGCACCAACTCCGCAGCTTGGCTGGGACCTATGTGAGTATCCAGCGTAGGAATCTGGGAGTTGGGGAGGAGTGAGGAGTTGGGGAAAGACAGTCCTAACCGTGGAGGGTTCTGGTAAATGATGGGGTGAGGAGGGGCTCTTTGGCTCCCACCAGTCCCCCTGTCTGGTCTA
+
BAABBFFFBFFFGGGGGGGGGGHHGGGGGGHHGGGGGGHHHHGHGGHHHHHHHHHHHGHHHHHHHHHHHHHGGGGGHGHHHHHHHHHHGHHHGGGGGHHHGHHGGGHHGHHHHHHHHHHHHHHHHGGGGGHHHHHHHHHGGHHHGGGGGGGHHHHHHGHHHEGGGGHHHHHHHHHHHHHHGGGGGGGGEGGGGGGGGGGGGGGGGGFFFFFFFFFFFFFFFFFFFFFEFFFFFFFFFFFFFFFFFFFFFFF
@M05620:37:000000000-D9766:1:1101:4782:10851 1:N:0:94
GAGGCTGCTTTGGAAGAAACTGACAAACCAGGGACACAAGATCGGAAGCCCACACATCTGTACTCTAGTCACTAATGCGCATCTCGTATTCCGTCTCCTGCTTGAAAAAAAAAACAACTAAAAGTCCACATCCTCGACTACTACCCAGGAGTAACGACTATCATTAACACATGTCGCGACAGTCAGGCCTTTAAGACTTAGCACACTTGTGGCGCACCTTGACCACATCTCAGCCTTTTTCCTTGTCCCCG
+
BABBBBFAFFFFGCFCGGGGGBFABABABGGGGGGGGGFHHHGHFDAE21BFF1E1BBFGADFGDA5DDGG5D53DGFEEEE>GBB?AG@BFGFGG2BGH3B@3BFHFFEECE//?//2222222@222222@2<//<//0111>01..><<01<..<.<<=000=000/:0000..-----0;90/;.//000009000000;/9:09//.9-;-9999B/B//..9://99/:.;/////9;//9;/.-
@M05620:37:000000000-D9766:1:1101:7055:10851 1:N:0:94
ACCACACCTTCTACAATGAGCTGCGTGTGGCTCCCGAGGAGCACCCCGTGCTGCTGACCGAGGCCCCCCTGAACCCCAAGGCCAACCGCGAGAAGATGAGGTGAGTGGCCCGCTCCCTCCTCTTGTGGCCGCCTCCCTCCTTCCTTCCCTCCCGCCGCTGCCCCCTTTCTCCCTGGTTCTCTCTTCTTCCGTTTTCCGTCGGACTCTCTTCTCTGACCTGCGTCTCCTTTTGATCTCTGCCGGTTCTAGAT
+
BBBBBBBBFFFFGGGGGGGFGFHHGEFBFEHFGFFGGGGGGHHHHGGGEGGGHHHHHHHFGGGGGGGGGGGHHHHGGGGHGHHHHGGGGGBDFGHHHHH2<</1?GFC<?/>C--<>G<.<<0000<A..<-:.;GGHHGFHHGG00;9;FGG.------:..9@-.9BFB/BF/./;/9/;FF/////;A//99//.B9-@=9;9BBFB//:F//;/9..-;-9B//;//9.//9;///9-@9..;///;
@M05620:37:000000000-D9766:1:1101:27837:10865 1:N:0:94
AGTGCCAGCTCTCAATCGCACAGGGCACCAAGGGACTGGCCCCTCCATCCAGAAAACCTATGACCTCACCCGCTACCTGGAGCACCAACTCCGCAGCTTGGCTGGGACCTATGTGAGTATCCAGCGTAGGAATCTGGGAGTTGGGGAGGAGTGAGGAGTTGGGGAAAGACAGTCCTAACCGTGGAGGGTTCTGGTAAATGATGGGGTGAGGAGGGGCTCTTTGGCTCCCACCAGTCCCCCTGTCTGGTCTA
+
AA>AAFFFAFFFGGGGFFGGGE0BF0BEGCHHAFCE00/B0BEF/B0FDAHHH0BF0/BFFGH11D11BFGGG>E/FGFFGGHHHHHEGEHHAEEGGHFGEFHGFGHGGGF1FBGGH>GHHHFFHG<CCGHHHHGGHC<FEFFBC@ECGGCFFGGCFGHHFFG@CAHCCGFFGHFBFFGHC:C@AAC@=;ABFFFFFFFGGGGGGB9@EFFFFB@@@@FFFFFFFFFFFF-AEFFFFF?A@FFEFFFFFFF
@M05620:37:000000000-D9766:1:1101:15291:10889 1:N:0:94
ACCACACCTTCTACAATGAGCTGCGTGTGGCTCCCGAGGAGCACCCCGTGCTGCTGACCGAGGCCCCCCTGAACCCCAAGGCCAACCGCGAGAAGATGCCAAGGTAAGTGGCCCGCAACCTCTTCTGGTGGCCGCCTCCCTCCTTCCTGGCCTCCCGAGGCTCCGCCCTTTCTAACGGGTTCTCTCTTCTGCCGTTTTCCGAAGGACTCTCTTCTCTGACCTAAGTCTCCTTTGAAATTCTGAAGGTTCTA
+
DDDDDBBCFFFFGGGGGGGGGGHHGGGEHGHHHGGGGGGGGHHHHGGGEGGGHHHHHHHGGGGGGGGGGGGHHHHGGGGHGHHHGGGGGGGGGGHHHHGH22FC?1111F1FH/---<>F<<G0=DHF0F.C.<C:.EH.CG.G0C/9F/C.0CEAD.---..;;DF>FF09900:.;AD..0000;0009;B@DFF.FF..;;.../990B0:00000;99099000;0BF0B0;;0090000B0F0000
@M05620:37:000000000-D9766:1:1101:16102:10896 1:N:0:94
ACCACACCTTCTACAATGAGCTGCGTGGGACTCCAGAGGAGCACCCCGTGCTGCTGACCGAGGCCCCCCTGAACCCCAAGGCCAACCGCGAGAAGATGAGGTGAGTGGCCCGCTCCCTCTTCTGGTGGCCGCCTCCCTCCTTCCTGGCCTCCCGGCGCTGCGCCCTTTCTCACTGGTTCTCTCTTCTGCCGTTTTCCGTAGGACTCTCTTCTCTGCCCTGAGTCTCCTTTGGAACTCTGCAGGTTCTAGAT
+
AAAAAAAAFFFFGGGGGGGGGG1EF0E000BBFH1FF0/BA//G///A/BEGG1BB10BE/E>//E//>EF>FGH/?EGGGHHHHGGGGGBCGGHHHHHHG??GHHHGGCGGGC-CFHHBHHHHH>GGAGCCGFGHGHGFHGGHHHFHHGGGGGG-A@@AG@@F?@FFFFF/BFFF/FFFFFFFFFFFFF@AFFFFFFFFFFFFFFFFFFFFFFF/9EFFEBFFFFFFFFFFFFFFFBFFBBFAFFF/;B;
@M05620:37:000000000-D9766:1:1101:19234:10898 1:N:0:94
ACCACACCTTCTACAATGAGCTGCGTGTGGCTCCCGAGGAGCACCCCGTGCTGCTGACCGAGGCCCCCCTGAACCCCAAGGCCAACCGCGAGAAGATGCCCAGGTGAGTGGCCCGCTACCTCTTCTGGTGGCCGCCTCCCTCCTTCCTGGCCTCCCGGAGCTGCGCCCTTTCTCACTGGTTCTCTCTTCTGCCGTTTTCCGTAGGACTCTCTTCTCTGACCTGAGTCTCCTTTGGAACTCTGCAGGTTCTA
+
ABBAAA?AFFFFFGGGFDGBGFFFGEGGFGGHHGGDEEEEEFFGHGGGEEGADEGHGHFGGGCEFGEEGGGHHHEGGGGHGHHHHFGGGGGCGGFFG1GHHHHEGCGHHHGGHHGGGCGHHHHHHFDGGGGHHGGCGGHGHHGHGGGGGFGGGGGEG??BBFFGGGFBBFFFFFFFFFFFFFFFFFFFFFFFFBAFFFFFFFFFBFFFFFFFFFFFFFFFFFFFFFFFFFFFFFBFFFFFFFFFFEFFFFF
@M05620:37:000000000-D9766:1:1101:20781:10900 1:N:0:94
ACCACACCTTCTACAATGAGCTGCGTGTGGCTCCCGAGGAGCACCCCGTGCTGCTGACCGAGGCCCCCCTGAACCCCAAGGCCAACCGCGAGAAGATGCCCAGGTGAGTGGCCCGCTACCTCTTCTGGTGGCCGCCTCCCTCCTTCCTGGCCTCCCGGAGCTGCGCCCTTTCTCACTGGTTCTCTCTTCTGCCGTTTTCCGTAGGACTCTCTTCTCTGACCTGAGTCTCCTTTGGAACTCTGCAGGTTCTA
+
CCCCCCCCFFFFGGGGGGGGGGHHGEGEGGHHHGGGGGGGGHHHHGGGGGGGHHHHHHHGGGGGGGGGGGGHHHHGGGGHGHHHHGGGGGGGGGHHHHHHHHHGHHHHHHGGHHGGGGGHHHHHHHHHHHGHHGGGGGHGHHGHHGGGGGGGGGGGGGDGGGGGGGFFFFFFFFFFFFFFFFFFFFFFFFFFFFFFFFFFFFFFFFFFFFFFFFFFFFFFFFFFFFFFFFFFFFFFFFFFFFFFFFFFFFF
@M05620:37:000000000-D9766:1:1101:13982:10906 1:N:0:94
AGTGCCAGCTCTCAATCGCACAGGGGACCCAGGGCCTGGCCCCTCCATCCAGAAAACCTATGACCTCACCCGCTACCTGGAGCACCAACTCCGCAGCTTGGCTGGGACCTATGTCAGTATCCAGCGTAGGAATCTGGGAGTTGGGGAGGAGTGAGGAGTTGGGGAAAGACAGTCCTAACCGTGGAGGGTTCTGGTAAATGATGGGGTGAGGAGGGGCTCTTTGGCTCCCACCAGTCCCCCTGTCTGGTCTA
+
ABAAAFFFCFFFGGGGGGGGGGHHGGGGGGHHGGGGGGHHHHGHGGHHHHHHHHHHHGHHHHHHHHHHHHHGGEGGHHHHHHHHHHHHGHHHGGGGGHHHGHHGGGHHGHHHHHHHHHHHHHHHHGGGGGHHHHHHHHHGGHHHGGGGGGGHHHHHHGHHHHGGGGHHHHHHHHHHHHHHGGGGGGGGGGGGGGGGGGGGGGGGGGFFFFFFFFFFFFFFFFFFFFFFFFFFFFFFFFFFFFFFFFFFFFF
@M05620:37:000000000-D9766:1:1101:13400:10927 1:N:0:94
AGTGCCAGCTCTCAATCGCACAGGGGACCCAGGGCCTGGCCCCTCCATCCAGAAAACCTATGACCTCACCCGCTACCTGGAGCACCAACTCCGCAGCTTGGCTGGGACCTATGTGAGTATCCAGCGTAGGAATCTGGGAGTTGGGGAGGAGTGAGGAGTTGGGGAAAGACAGTCCTAACCGTGGAGGGTTCTGGTAAATGATGGGGTGAGGAGGGGCTCTTTGGCTCCCACCAGTCCCCCTGTCTGGTCTA
+
BCBCCFFFCFFFGGGGGGGGGGHHGGGGGGHHGGGGGGHHHHGHGGHHHHHHHHHHHGHHHHHHHHHHHHHGGGGGHHHHHHHHHHHHGHHHGGGGGHHHGHHGGGHHGHHHHHHHHGHFHFFHHGGGGDHHHHHHHHHGFFHHGGGGGGGHHHHHHGHHGHGGGGHHHHHGHHHHHHHHGGGGGGGGGGGGGGFGGGGGGGGGGGFFFFFFFFFFFFFFFFFFFFFFFFFFFFFFFFFFFFFFFFFFFFF
@M05620:37:000000000-D9766:1:1101:17892:10942 1:N:0:94
AGTGCCAGCTCTCAATCGCACAGGTGACCCAGGGCCTGGCCCCTCCATCCAGAAAACCTATGACCTCACCCGCTACCTGGAGCACCAACTCCGCAGCTTGGCTGGGACCTATGTGAGTATCCAGCGTAGGAATCTGGGAGTTGGGGAGGAGTGAGGAGTTGGGGAAAGACAGTCCTAACCGTGGAGGGTTCTGGTAAATGATGGGGTGAGGAGGGGCTCTTTGGCTCCCACCAGTCCCCCTGTCTGGTCTA
+
AA3>AFFFAFFFGDGGGFFCGCHDF4BGGFHGBEEFGFGHHHGHGGHFGFHHHHHGHGFHGDGGHGHHHHGGG>FEHHHF2BFGHG1?EGHGEFFGGHHHGHHGGGHHGHHHFGHHHHHFHHHHHGEGGGFHFHHHHHCFEGHHGGFGC<CGGHHHGGHHGGCGEEHHEHHHHHHHHHHHGGGGGGGGCFFGGGFFGGGGGGGGGGGFFFFFDFFFFAFEBFFFFFFEFFFFFFFFFFFFFFFFFFFFFFF
@M05620:37:000000000-D9766:1:1101:2472:10949 1:N:0:94
GAGGCTGCTTTGGAAGAAACTCATAAACCAGGGACACAAGATCGGAAGCCCACACCTCTGTACTCTAGTCACTTATGCGCATCTCGTATTCCGTCTCCTGCTTTAAAAAAAAAAAAACCAACATCCCAACACTTCTAAAACAATCAAATCATAATAACATACCTACCACACTACCTTCACCTAATATCTAATTTTCCATTGTTCCCTTCTAAATCCACCGATCCGTCTCTCCCCATTTCCTCTCTCTCATC
+
A?ABABFBFFFFGBBFEGCGG4BADDBBFEFDFAFFFHEFGHGFE22AFBBBF1E1BBFG55DDBB5FDFG5D55DG@FAEFEHFF?FH3BFF3GGBFGH3BG4BFGHDEEE@/>B////<//01?<10//<111111111..<>11000<=0000000000<00/.00.;///::0:0;00//000;00000000;0000;00;090/900;9;;0/:.-;99.....////9..//;;/9/////////
@M05620:37:000000000-D9766:1:1101:7875:10959 1:N:0:94
ACCACACCTTCTACAATGAGCTGCGTGTGGCTCCCGAGGAGCACCCCGTGCTGCTGACCGAGGCCCCCCTGAACCCCAAGGCCAACCGCGAGAAGATGCCCAGGTGAGTGGCCCGCTACCTCTTCTGGTGGCCGCCTCCCTCCTTCCTGGCCTCCCGGAGCTGCGCCCTTTCTCACTGGTTCTCTCTTCTGCCGTTTTCCGTAGGACTCTCTTCTCTGACCTGAGTCTCCTTTGGAACTCTGCAGGTTCTA
+
AAAAAAAAFFFFGGGGGGGGGGHHGGGGGGHHGFFG2EGGDHEGHGGGEEGG5GHGHHHGEE?FGGGGGGGHHHHGGGGHGHHHHGGGGGGGGGHCGGHHHHHGHHHHHHGEHFDGGGGHFFHHHGFGG<DGHFGGGGHGHHGHBFGGGFGGFFGGG?CFFFFGGGFFFFFFFFFFFFFFFFFFFFFFFFFFFFFFFFFFFFFFFFFFFFFFFFFFFFFFFFBFFFFFFFFFFFFFFFFFFFFFFF.FFFF
@M05620:37:000000000-D9766:1:1101:12203:10979 1:N:0:94
GAGGCTGCTTTGGAAGAAACTGACAATCCAGGGACACAAGATCGGAAGAGCACACGTCTGGACTCCAGTCACTAATGCGCATCTCGTATGCCGCCTTCTGCTTGAAAAAAAAAAGGCAATTCTCCTCGCCGACTCCCCTGTCGTCCCCGCGCTGCTGCCCCCCTGGCCCGTCCTTCAGGCCTTTCCGCTTTCGCCCTCTTGTGGATCCACTTGCCCCCTTCTCAGCCTTTTTCCTTGAACCTGACCGGCCA
+
>3>AAAFBFFFFGGGGGGGGFGBB4B4BFE4AA2F2BFFCHDG22BFEF2BEHB101B2B3BBABF33533AAFF5@5BEEEEGF1?B33BBE/EE1B3F4BFGG3FDGE/</////@F11@FGHH<A?>@-A-CHEECEGHGG.C.G@@-;CCDFGCF.;B-;EEFG.-9AD.BF9/FFABFFFFFA;;EFFF.;BEFFFFFB//;BBFFF/FFBA-;AFF9/;FFFFB/B/9;/9//9ABFF//-9;@@
@M05620:37:000000000-D9766:1:1101:8461:10993 1:N:0:94
GGAACTCTGCAGGTTCTAGATCGGAAGAGCACACGTCTGAACTCCAGTCACTAATGCGCATCTCGTATGCCGTCTTCTGCTTGAAAAAAAAAAAACAGCCAGGAGTCTACCCTCACTGCAAGGTTCCGATCCTACCCTCAGCCATTCAAAAATCCTAATAAACACCCTCATCTACCTCATTCATTCTCTATCTATCTTCACTTTTTCTCTACTATAACCCCACTCATCATTCTGACTTGCAACCAACAACT
+
ABAAAFFFFFFFGGG4B6FBGFHEACEAGFBFBGEBGGF5FHHHHHEGDFHFDFAFGEEAAAGGBAABFGFGEECFFHHFFDB13FGGGGG?//<//0B/F0///0??2B1?1/@/@@<@1@/111?/////1110>1<>110011>1000..</0000=0=G0......00000000/0:;00000;0;;000000000000000:0;000900000/;..;.///;////////99///9/..9;.../
@M05620:37:000000000-D9766:1:1101:25246:10994 1:N:0:94
ACCACACCTTCTACAATGAGCTGCGTGTGGCTCCCGAGGAGCACCCCGTGCTGCTGACCGAGGCCCCCCTGAACCCCAAGGCCAACCGCGAGAAGATGCCCAGGTGAGTGGCCCGCTACCTCTTCTGGTGGCCGCCTCCCTCCTTCCTGGCCTCCCGGCGCTGCGCCCTTTCTCACTGGTTCTCTCTTCTGCCGTTTTCCGTAGGACTCTCTTCTCTGACCTGAGTCTCCTTTGGAACTCTGCAGGTTCTA
+
CCCCCCCCFFFFGGGGGGGGGGHHGEEBCEHFGGGEEGEGGHGHHGGGDEGGGHHHHHHGGCCFGGGGGGGHFHHGGGGHGHHHHGGGGGBFGGHGHHHHHHHGHHGHHHGGHHGGGGGHHHHHHHHGHHGHHGGGGGHGHHGHHGGGGGGGGGGGGG-CGFFFFFFFFFFFFFFFFFFFFFFFFFFFFFFFFFFFFFFFFFFFFFFFFFFFFFF0BF9FFFFFFFFBFFBFFFFFFFFFFFFFFFFFFFF
@M05620:37:000000000-D9766:1:1101:3320:10996 1:N:0:94
ACCACACCTTCTACAATGAGCTGCGTGTGGCTCCCGAGGAGCACCCCGTGCTGCTGACCGAGGCCCCCCTGAACCCCAAGGCCAACCGCGAGAAGATGCCCAGGTGAGTGGCCCGCTACCTCTTCTGGTGGCCGCCTCCCTCCTTCCTGGCCTCCCGGAGCTGCGCCCTTTCTCACTGGTTCTCTCTTCTGCCGTTTTCCGTAGGACTCTCTTCTCTGACCTGAGTCTCCTTTGGAACTCTGCAGGTTCTA
+
ABBBBBBBFFFFGGGGGGGDFGHHGEEEF2GHHGGGGGGGGHHHHGGGEEGGHHHBHHHGCGFGGGGGGGGHHHHGGGAHC?GHHGGGGGG@DG2FGHB<GHHFHHGHGHAGHHG?DGGHHHFGHHHEDG.FF?GFGA:.GHGHHGF0;BFFBAE9.;B@BFFB?@AD-F/;BFFF/B99FFFFF9/FFFFFFFFFFFF/?B.;DBFFFFF/FFFFFFFFBFFFFFFFFEFBBFFFFEFFFFFFF.:BB//
@M05620:37:000000000-D9766:1:1101:8499:11053 1:N:0:94
AGTGCCAGCTCTCAATCGCACAGGGGACCCAGGGCCTGGCCCCTCCATCCAGAAAACCTATGACCTCACCCGCTACCTGGAGCACCAACTCCGCAGCTTGGCTGGGACCTATGTGAGTATCCAGCGTAGGAATCTGGGAGTTGGGGAGGAGTGAGGAGTTGGGGAAAGACAGTCCTAACCGTGGAGGGTTCTGGTAAATGATGGGGTGAGGAGGGGCTCTTTGGCTCCCACCAGTCCCCCTGTCTGGTCTA
+
AAAABFFFCFFFGGGGGGGGGGHHGGGGGGGHFGGGGGHHHHGHGGHHHHHHHHHHHGHHHHHHHHHHHHHGGFGGHHHHHHHHHHHHGHHHGGGGGHHHGHHGGGHHGHHGHHHGFGHHHHHHHGGGGGHHHHHHHHHFDHHHGGGGGGGFHHFHGGGHHHGGGGHHHHGHHHFHGHHHGGGGGGGGEFGGGGFFGGGGGGGGGGDFF?FFFFFFFFFFFFFFFEFEFFFFFFFFFFFFFFFFFFFFFFF
@M05620:37:000000000-D9766:1:1101:7842:11058 1:N:0:94
AGTCCCAGCTCTCCATCGCACAGGGGACCCAGTGCCTGGCCCCTCCATCCAGAAAACCTATGACCTCACCCGCTACCTGGCGCACCCCCTCCGCAGCTTGGCTGGGACCTATGTGAGTATCCAGCGTAGGAATCTGGGCGTTGGGGCGGCGTGCGGAGTTGGGGAAAGACAGTCCTAACCGTGGAGGGTTCTGGTAAATGATGGGGTGAGGAGGGGCTCTTTGGCTCCCACCAGTCCCCCTGTCTGGTCTA
+
>>>3>B@CFFFFGFGFFEE2ECHAG22AEEGH3BBBEFGHHHGHGGFGHEGHGFH2BEGHGBGHHBFFGHH>>>0>GG@B1>?EGGA>>EE>>E/E<GBBEGHGGGHHGHFFHHH2DGHFHH@GHGG/AEF<FGFFFF/<DFGHGG.-C-AAB9AF-9DFFFFF...9/;/;FFFFBBFFFFFF.;AFFFFFFFFFFFFFEFFFFFFFEFF9DFFDCCFFFFFFFFFFF.ADEFFFFFFFFFFFEFFFFFB
@M05620:37:000000000-D9766:1:1101:2709:11072 1:N:0:94
AGTGCCAGCTCTCAATCGCACAGGGGACCCAGGGCCTGGCCCCTCCATCCAGAAAACCTATGACCTCACCCGCTACCTGGAGCACCAACTCCGCAGCTTGGCTGGGACCTATGTGAGTATCCAGCGTAGGAATCTGGGAGTTGGGGAGGAGTGAGGAGTAGGGGAAAGACAGTCCTAACCGTGGAGGGCTCTGGTAAATGATGGGGTGAGGAGGGGCTCTTTGGATCCCACCAGCCCCCCTGTCTGGTCTA
+
>AAAAFB11CB3BGGGGFFGEABCAEA0AEHHC0AA/AB0CFEHGGFGFGHF10FGHGGAGEFHFGCGHGFEGG@EHHHEFGGAAFCGAB1GECG//0GHGG1<E/<0?0GHHHDGH1GDDGFGF/?CC/@G1FGHFFFF/FGHGGE<-ACGFFGHFG//<0.<ACEHHFFH:0:GHHGG-.;ABCBA.CEF090;FFFGFFFFG.A@EAABBF<?@-9BBFF///BFF/;AE-----9---;9F///;B;
@M05620:37:000000000-D9766:1:1101:12384:11101 1:N:0:94
ACCACACCTTCTACAATGAGCTGCGTGTGGCTCCCGAGGAGCACCCCGTGCTGCTGACCGAGGCCCCCCTGAACCCCAAGGCCAACCGCGAGAAGATGCCCAGGTGAGTGGCCCGCTACCTCTTCTGGTGGCCGCCTCCCTCCTTCCTGGCCTCCCGGAGCTGCGCCCTTTCTCACTGGTTCTCTCTTCTGCCGTTTTCCGTAGTACTCTCTTCTCTGACCTGAGTCTCCTTTGGAACTCTGCAGGTTCTA
+
AAA1AAAAFFFFFGGFFGG1FFGHGAGEHFAGAFFGEGGGGCHHHGGG/EFEFHFHFHHGGGGGGGGGGGGHGHFGGGEGECHHHGG@CGGCCFFHHFFGHGHGHHHHHGGGHHGGGGGHHHHHHHHHHHGHHGGGGGHGHHGHHGGGGGGGGGGGGG@GGGGGGGF@@FFFFFFFFFFFFFFFFFFFFFFFF@FFFFFFFFFFFFFFFFFFFFFFFFFFFFFFFFFFFFFFFFFFFFFFFFFFFFFFFFF
@M05620:37:000000000-D9766:1:1101:27711:11110 1:N:0:94
ACCACACCTTCTACAATGCGCTGCGTGTGGCTCCCGAGGAGCACCCCGTGCTGCTGACCGAGGCCCCCCTGAACCCCAAGGCCAACCGCGCGAAGATGCCCAGGTGAGTGGCCCGCTACCTCTTCTGGTGGCCGCCTCCCTCCTTCCTGGCCTCCCGGAGCTGCGCCCTTTCTCACTGGTTCTCTCTTCTGCCGTTTTCCGTAGGACTCTCTTCTCTGACCTGAGTCGCCTTTGGAACTCTGCAGGTTCTA
+
AABBBBBBFFFFGGGGGG4AAEEGGEEBFEFHABBBEEEG1FGHHEEE1AEFGHHHGHH0E@EGGGGGGGEHHHHGGGFH/FHGHGG/BD/>CDGGHGHHHHHGHHHH1DFGFEGGGCGGHGHFHHHHHHGAGCGGGGGGGGGGGGGGGGGFGGGGG@@BBFFFBBFBBFFFFFFFFFFFFFFFFFFFFFFFFBDFFFFFFFFAD9FFFFFFFFEFFFFFFFFFFFF-9AFFFFFFFFFFFFFFFFFFFFB
@M05620:37:000000000-D9766:1:1101:18934:11111 1:N:0:94
GAGGCTGCTTTGGAAGAAACTGACAAGCCAGGGACAAAAGATCGGAAGAGCACACGTCTGAACTCCAGTCACTAATGCGCATCTCGTATGCCGTCTTCTGCTTGAAAAAAAAAAAAAACAAACTCAACTACTCTCATACTTAATACCTTTATACTATTAACTTACCCTCCCTTACACCTCTCTTCTACAATGTTTCCCTACGTTACCTCCTCTCAACTCCTTATTTCCCCTCCATCCCCCTAACATTTCTC
+
A3AAB>FAFFFD4GGFGFGGGF4B4GGHG4FHGAF2FA2BE3FGDGFGHHHHHHHG1BGGGHHDHHFGDGFHFFHHHHGEEE@3BF1EGHHFE1>GFGFHFHHH0?FGHCGE/>/</////0<111101111111111100000=0<000000<00000<00000//::;:/0/;00;/.0/0000;00000000;;:00...//.009.//0///://///////9//..;../99.99-.;./////9/
@M05620:37:000000000-D9766:1:1101:20029:11125 1:N:0:94
ACCACACCTTCTACAATGAGCTGCGTGTGGCTCCCGAGGAGCACCCCGTGCTGCTGACCGAGGCCCCCCTGAACCCCAAGGCCAACCGCGAGAAGATGCCCAGGTGAGTGGCCCGCTACCTCTTCTGGTGGCCGCCTACCTCCTTACTGGCCTCCCGGAGCTGCGCCCTTTCTCACTGGTTCTCTCTTCTGCCGTTTTCCGTAGGACTCTCTTCTCTGACCTGAGTCTCCTTTGGAACTCTGCAGGTTCTA
+
1>>AAA?AFFC@AFGABBGF1FE1AABBGAGHFGCAEAE/FHGHHGAGAAE/FA1BG00EEGGGCA/EGGGFGC//EFC/>FH//??<><><//?F11??C1F/G1?CGHGEHHGCCCGHHBGHH00<DH?.GCC-C:CHCHHFH0;FGG.CGA..9A@GGGG/@?B-@FFFFFFFFFFF//;FB/BFF/FBF=AFFFFFFFABBEFFFFFBF/FFF/;BFF-;B/;FFFFFFFBFBBFFFFFBFFF////
@M05620:37:000000000-D9766:1:1101:16827:11126 1:N:0:94
AGTGCCAGCTCTCAATCGCACAGGGGACCCAGGGCCTGGCCCCTCCATCCAGAAAACCTATGACCTCACCCGCTACCTGGAGCACCAACTCCGCAGCTTGGCTGGGACCTATGTGAGTATCCAGCGTAGGAATCTGGGAGTTGGGGAGGAGTGAGGAGTTGGGGAAAGACAGTCCTAACCGTGGAGGGTTCTGGTAAATGATGGGGTGAGGAGGGGCTCTTTGGCTCCCACCAGTCCCCCTGTCTGGTCTA
+
CCBBCFFFCFFFGGGGGGGGGGHHGGGGGGHHGGGGGGHHHHGHGGHHHHHHHHHHHGHGHHHHHHHHHHHGGGGGHGHHHHHHHHHHGHHHGGGGGHHHGHHGGGHHGHHHHHHHHHHHHHHHHGGGGGHHHHHHHHHGGHHHGGGGGGGHHHHHHGHHHHGGGGHHHHHHHHHHHHHHGGGGGGGGGGGGGGGGGGGGHGGGGGFFFFFFFFFFFFFFFHFFFFFFFFFFFFFFFFFFFFFFFFFFFFF
@M05620:37:000000000-D9766:1:1101:21274:11138 1:N:0:94
AGTGCCAGCTCTCAATCGCACAGGGGACCCAGGGCCTGGCCCCTCCATCCAGAAAACCTATGACCTCACCCGCTACCTGGAGCACCAACTCCGCAGCTTGGCTGGGACCTATGTGAGTATCCAGCGTAGGAATCTGGGAGTTGGGGAGGAGTGAGGAGTTGGGGAAAGACAGTCCTAACCGTGGAGGGTTCTGGTAAATGATGGGGTGAGGAGGGGCTCTTTGGCTCTCACCAGTCCCCCTGTCTGGTCTA
+
A3AAAFF4AFFFGGGGGFFFGGGHGGGEGGCHG2BECFGGHHGFGGHFHHGHFFHHHGHHHHEHHHHBHHFGGEGGHHHGFGHHHHHHFHHHGGEGGHHCFH3?/<GHGHHHHHHHH?FHHHHHHGEGGGFHGFHFGGAFAGHGCCGGGGDHHHHFHGGHFFGCGGHFHHHHHHHHHHHHG.ABFADG.CFGFFBFFGGGGGG0.EFBEFFFFFB;BBFFFFFFFFF/9FFFFFFFFFFDBFFFFFFFFFB
@M05620:37:000000000-D9766:1:1101:22078:11142 1:N:0:94
AGTGCCAGCTCTCAATCGCACAGGGGACCCAGGGCCTGGCCCCTCCATCCAGAAAACCTATGACCTCACCCGCTACCTGGAGCACCAACTCCGCAGCTTGGCTGGGACCTATGTGAGTATCCAGCGTAGGAATCTGGGAGTTGGGGAGGAGTGAGGAGTTGGGGAAAGACAGTCCTAACCGTGGAGGGTTCTGGTAAATGATGGGGTGAGGAGGGGCTCTTTGGCTCCCACCAGTCCCCCTGTCTGGTCTA
+
>3>>AFFFBFFFFGGFGFFGFGHHGGGGE2GHGG22AAGHEHGHGGHHFFHFDE3FHEBGHHBHHHFHHHHGGGGGHHHGBGHHCGCEEFHHGGGEEEHGGHHGGGHHGHHHBGDHHHHGFGHBFDGGGGHHFHBFFBFGGHD1DGGFGGA<.DHAGFHHDCDCGGHGHHHHHEHHHHGHGG?DGG?DCFGGGGGGGGGGGGGGGGFFFFFFFFFAFCFFEFFFFFFFFFFFFFFFFFFFFFFFFFFFFFF
@M05620:37:000000000-D9766:1:1101:16411:11150 1:N:0:94
ACCACACCTTCTACAATGAGCTGCGTGTGGCTCCCGAGGAGCACCCCGTGCTGCTGACCGAGGCCCCCCTGAACCCCAAGGCCAACCGCGAGAAGATGCCCAGGTGAGTGGTCCGCTACCTCTTCTGGTGGCCGCCTCCCTCCTTCCTGGCCTCCCGGAGCTGCGCCCTTTCTCACTGGTTCTCTCTTCTGCCGTTTTCCGTAGGACTCTCTTCTCTGACCTGAGTCTCCTTTGGAACTCTGCAGGTTCTA
+
A>A>A1A1BCFFFGGC3F11B1F1E0A000AB10FA0EE?EGGCGG/A/AA/DBE11FAA/E>EF/EEE/>0B>?EGE/F//FGAFE@CC<//?0<1?1<01<F<FG0<<<111A-.@-<<G11F0=<0=.<.<<:..:.;C:/0;:0C/..0.:..;---.;9--.--9//;F/9//-//9///9//;B9//@FA999/-B-BFBF/////9999BB/9BFF/-;FBF/9//;/:/FBBFFF//F;FFFF
@M05620:37:000000000-D9766:1:1101:16731:11155 1:N:0:94
ACCACACCTTCTACAATGAGCTGCGTGTGGCTCCCGAGGAGCACCCCGTGCTGCTGACCGAGGCCCCCCTGAACCCCAAGGCCAACCGCGAGAAGATGAGGTGAGTGGCCCGCTCCCTCTTCTGGTGGCCGCCTCCCTCCTTCCTGGCCTCCCGGCGCTGCGCCCTTTCTCACTGGTTCTCTCTTCTGCCGTTTTCCGTAGGACTCTCTTCTCTGCCCTGAGTCTCCTTTGGAACTCTGCCGGTTCTCGAT
+
ABBBBAABFFFFGGGGGGGFGGHHGGGEHGHHHGGGGGGGGHGHHGGGGFGFHGHHHHHGGGGGGGGGGGGFHHHGGGGHGHHHHGGGGG/BCGHHFHGCC2?1<GHGGGED@<-.FGGHFHDGDGFD..ACCADGGHHDHHHFFF/.909CEB--9-ACFFFFF;BFF/9/;//9//BFBFFFBFFFFFFD.BEFFF99.AF//;BFFFFFFFF/;.B..::B9/;9:/BBBBFFFBBF/;D@..;/;B9
@M05620:37:000000000-D9766:1:1101:11836:11168 1:N:0:94
GAGGCTGCTTTGGAAGAGCACACGTCTGAACTCCACTCACTACTGCGCACCTCGTATGCCGTCTTTTGCTTGCAAAATCAATACCCAATCCCGCAGCCCGCCTTCCTCCTATTTGAGTTCCAAGCGACGTAATCTCCGCGTCGGGGATGATCCCCTCTTTAGTTCCCGACAGTCCTAACCTACCATCGTTCTCCAAAACTATTTGTTGATTCTGTGCTCGCCGACTCCCCCCCTCCCCACTTTCTCCATTT
+
A1AA>AC1@BBDGB1FF111B0BE0B0AA3BD1B10DB01DDBGFBEAA/A0BAABBFA1EAEGG2DFD11B?111B11BB121111?000B?///////////101100121222/121222B<?///>/@/@211/<//------<./0=0/././0:0000000..--;0900;9;F0//.;0/.;.9.000/0..////9//-;B/////;/;//-----9;-/--9;-------9-;B////////
@M05620:37:000000000-D9766:1:1101:11960:11171 1:N:0:94
ACCACACCTTCTACAATGAGCTGCGTGTGGCTCCCGAGGAGCACCCCGTGCTGCTGACCGAGGCCCCCCTGAACCCCAAGGCCAACCGCGAGAAGATGCCCAGGTGAGTGGCCCGCTACCTCTTCTGGTGGCCGCCTCCCTCCTTCCTGGCCTCCCGGAGCTGCGCCCTTTCTCACTGGTTCTCTCTTCTGCCGTTTTCCGTAGGACTCTCTTCTCTGACCTGAGTCTCCTTTGGAACTCTGCAGGTTCTA
+
BBBABAAAFFFFGGFGAGF5FGHHGGEB4EEGHGGFGGEEGHHHHGGGFGGGFHHHHGFEEGCEGEGGGGGHFHHGGGGHGHHHHGGGGGGGGGHGHHHHHHHFHHHHHHGGHHGGGGGHHHHHHHHHHHGHHGGGGGHGHHGHHGGGGGGGGGGGGG-BBGGGGGFBBFFFFFFFFFFFFFFFFFFFFFFFFBFFFFFFFFFFFFFFFFFFFFFFFFFFFFFFFFFFFFFFFFFFFFFFFFFFFFFFFFB
@M05620:37:000000000-D9766:1:1101:16738:11174 1:N:0:94
ACCACACCTTCTACAATGAGCTGCGTGTGGCTCCCGAGGAGCACCCCGTGCTGCTGACCGAGGCCCCCCTGAACCCCAAGGCCAACCGCGAGAAGATGAGGTGAGGGGCCGGCCACCTCCTCTGCTGGCCGCCTCCCACCTCCCTAGCCTCCACCAGCTGCGCCGTCTCTCATCGCTGCTCTTTTCTGCTGTTGTCCGTAGGACGCTCTTCTCTGATCTGAGTCGCCTCTGGAACTCTGCAGGTCCTAGTT
+
AAAABA?BFFFFGGG45BBFEFGFEEEGHEGHHGGE2AE2AGEHHGCG1AE1DA3FGHFGGG0FFE>EGGGGHC/EFGEEEHHE/FGGGCGCC/GHD1?100?100/>//-->-<<<.../<D00=:C..;@C.CGE/.:C.../9///0;E//.=.99:9-;9---.;9/////.;../////::99//;///://..99.;/--99.9;FB9///9;/9///--:D.;/////9///;/9..//:////
@M05620:37:000000000-D9766:1:1101:20306:11194 1:N:0:94
ACCACACCTTCTACAATGAGCTGCGTGTGGCTCCCGAGGAGCACCCCGTGCTGCTGACCGAGGCCCCCCTGAACCCCAAGGCCAACCGCGAGAAGATGAGGTGAGTGGCCCGCTCCCTCTTCTGGTGGCCGCCTCCCTCCTTCCTGGCCTCCCGGCGCTGCGCCCTTTCTCACTGGTTCTCTCTTCTGCCGTTTTCCGTAGGACTCTCTTCTCTGACCTGAGTCTCCTTTGGAACTCTGCAGGTTCTAGAT
+
BCCCCCCCFFFFGGGGGGGGGGHHGGGEEEHGHGFEFFGGGHHHHGGGCEGGGHGHHHGGGGGGGGGGGEGHHHHGGGGHGHHHHGGGGGCCFGHHFHHHH?FHHHHGGGHGGG-CGHHHHHHHHDGGHEFGGGGHGHHGHHHHHGBGGGGGGGC-ADGFDFFFFFFFFFF/FFFFFFFFFFFFFFFFFFFFFFFFFFF?DFFFFFFFFFFFFFF/;9BFBFBFFFFFFFFFFFFFFFFF/BFAFFF/;/;
@M05620:37:000000000-D9766:1:1101:20721:11195 1:N:0:94
ACCACACCTTCTACAATGAGCTGCGTGTGGCTCCCGAGGAGCACCCCGTGCTGCTGACCGAGGCCCCCCTGAACCCCAAGGCCAACCGCGAGAAGATGCCCCAGTGAGTGGCCCGCTACCCCTTCTTGTGGCCCCCCCCCTCCTTCCCGGCCCCCCGGAGCTGCGCCCCTTCTTACCGGGTCTCTCTTCTTCCGTTTTCCGTAGGACTCTCTTCTCTGACCTGAGTCTCCCTTGGAAATCCTCAGGTTCCT
+
CCCCCCCCFFFFGGGGGGGGGGHHGGGGHGHHHGGGGGGGGHHHHGGGEGGGHHHHHHHGGGGGGGGGGGGHHHHGGGGHGHHHHGGGGGGGGGHHHH2FG//?111?11?=FG@---->...=/<0D00<.=.-;--;C-.;/;0=/.;-@--;C-;:::.00--;@-AF/0000/.;-;-/0000;0000;.0;FF0B.:..;00//000;099000:B0/99:000;/;F/B9B00000000B9B000
@M05620:37:000000000-D9766:1:1101:16403:11199 1:N:0:94
ACCACACCTTCTACAATGAGCACACGTCTGAACTCCAGTCACTAATGCGCATCTCGTATGCCGTCTTCTGCTTGAAAAAAAAATGAAACAACTGCTGCTACCCTTAATAAAATTCTCCTAGAATACTCCCAGGGAGTAAAAGAGCCGATTAAACAATAGCAAGTACGTCAGCCATTTCCGCTTTCGCACTCTTGTGTCTCCCATTCAACAATTCTCACCATTTGTACTTTTACCTTACAAGCCAGCTACAA
+
BBBBBBBBFFFFGGGGGGGGFG4AAEGEGFGEGFHFHFGHFHFGHGGGEEF225DFA1BFFFE1AG1FAFAGDG13FHF?//>13B333??13B3?3BB4GGB33B344B3B4BB4BG3B3?33BB32B/2B//?//@2@22?2<0><//??FHFH111>>10<11<<<<.0<<D0=B0..:..0...--:0<000/0;;B//0000;BBEB9BFB00:0;0;0;;BB0909;B0//;B/9:.;..9/9B9
@M05620:37:000000000-D9766:1:1101:18362:11219 1:N:0:94
AGTGCCAGCTCTCAATCGCACAGGGGACCCAGGGCCTGGCCCCTCCATCCAGAAAACCTATGACCTCACCCGCTACCTGGAGCACCAACTCCGCAGCTTGGCTGGGACCTATGTGAGTATCCAGCGTAGGAATCTGGGAGTTGGGGAGGAGTGAGGAGTTGGGGAAAGACAGTCCTAACCGTGGAGGGTTCTGGTAAATGATGGGGTGAGGAGGGGCTCTTTGGCTCCCACCAGTCCCCCTGTCTGGTCTA
+
ABAAAFFFBFFFGGGGGGFGGGHGGGFGGGHFGGGGGGHHHHGHGGHFHGHHHHHGHGHHHHHHHHHHHHHGGEEFHFHHHGHGHGHHGHHHEFGGGHHHGHGGGGHHGHGHHHHHHHHHHHGHHGGGGGHHHHHHHHGGEHHHGGGGGGGHHHHHHGHHHHGGGGHHBHHHHHHHHHHHGGGGGGGGEGGGGGFGGGGGGGGGGGFFFFFFFFFFFFFFFFFFFFFFFFFFFFFFFFFFFFFFFFFFFFB
@M05620:37:000000000-D9766:1:1101:14383:11221 1:N:0:94
AGTGCCAGCTCTCAATCGCACAGGGGACCCAGGGCCTGGCCCCTCCATCCAGAAAACCTATGACCTCACCCGCTACCTGGAGCACCAACTCCGCAGCTTGGCTGGGACCTATGTGAGTATCCAGCGTAGGAATCTGGGAGTTGGGGAGGAGTGAGGAGTTGGGGAAAGACAGTCCTAACCGTGGAGGGTTCTGGTAAATGATGGGGTGAGGAGGGGCTCTTTGGCTCCCACCAGTCCCCCTGTCTGGTCTA
+
AAA?AFFFBFFFGGGGGGGCGGHHGGGGGGHHFGGGGGHHHHGHGGHHHHHHEFHHHGHGHHHHHHHHHHHGGEFGHHGHGHHHHHHHGHHHFGGGGHHHGHHGGGHHGHHHHHHHHHHHHHHHHGGGGGHHHHHHHHHGGHHHGGGGGGGHHHHHHGHHHHGGGGHHGHHHHHHHHHHHGGGGGGGGGGGGGGFGGGGGGGGGGGFFFFFFFFFFFFFFFFFFFFFFFFFFFFFFFFFFFFFFFFFFFFF
@M05620:37:000000000-D9766:1:1101:4634:11238 1:N:0:94
AGTGCCAGCTCTCAATCGCACAGGGGACCCAGGGCCTGGCCCCTCCACCCAGAAAACCTATGCCCTCACCCGCTACCTGGAGCACCAACTCCGCAGCTTGGCTGGGACCTATGTGAGTATCCAGCGGAGGAATCTGGGAGTTGGGGAGGAGTGAGGAGTTGGGGAAAGACAGTCCTAACCGTGGAGGGTTCTGGTAAATGATGGGGTGAGGAGGGGCTCTTTGGCTCCCACCAGTCCCCCTGTCTTGGCTA
+
AAAAAFFF@FF3EFEFEF11EE0BEC00BE0F0AA/A//FCG///B00BA/AAFEHFG01B11BB1BBFF>EE/FGHFGHBB0/BFGAGGDGEE/><BFGGB1?EG0<EFGFHHHBGFDGDHHFHG//<CACCGGHHHFFEGFHGGEC-<ECGFHHCE/C:GGG.CGGFGGFCBGFFFFGAAEGBEGG..:FFF/9BFBFB;BFFF9@?FFFFF@@?-;BBFFFB/9EFFFFFA9;FFFF>EFFF/;/9B/
@M05620:37:000000000-D9766:1:1101:18076:11247 1:N:0:94
GAGGCTGCTTTGGAAGAACCTGACAAGCCAGGGACAAAAGATCGGAATAGCACACGTCTGACCTCCAGTCCCTAATGCGCATCTCGTATGCCGTCTTCTGCTTGAAACAAAAAAAAGTATCACTCATAAGCATCTATACTATGATACTTCATACAACAATGTTAACAACCCATCCTCCCCAATTCATTTTCGTATACCTTCTTGGGTTCTACGGAACACGTTAGCACCCCCCCCGCCCCCTGTCAGGACTA
+
AAA@AAF1CFBF1FGGFGFGEFGBFBBGFFAGGAFF0B00/ABG?AF/11B1EAEA0B0/11ABB/AFDF1B11>DGFG/FEED1BBEH0BGG//C/2GGFGHG>FH10/F0?////B2B2221<011@11@1@11221>2>211111111@11111//1<1111>11>.<.>GCG0/<././00000000;:/:/0000/:00:....000....9//..9/.;00..-99=--9-9999-/99;-/9//
@M05620:37:000000000-D9766:1:1101:15000:11256 1:N:0:94
ACCACACCTTCTACAATGAGCTGCGTGTGGCTCCCGAGGAGCACCCCGTGCTGCTGACCGAGGCCCCCCTGAACCCCAAGGCCAACCGCGAGAAGATGAGGTGAGTGGCCCGCTACCTCTTCTGGTGGCCGCCTCCCTCCTTCCTGGCCTCCCGGAGCTGCGCCCTTTCTCACTGGTTCTCTCTTCTGCCGTTTTCCGTAGGACTCTCTTCTCTGACCTGAGTCTCCTTTGGAACTCTGCAGGTTCTAGAT
+
BCCCCCCCFFFFGGGGGGGGGGHHGGGFHGHHHGGGGGGGGHHHHGGGGGGGHHHHHHHGGGGGGGGGGGGHHHHGGGGHGHHHHGGGGGGGGGHHHHHHHGGHHHHGGHHGGGCGHHHHHHHHHHHGHHGGGGGHGHHGHHHHHHGGGGGGGGG?DGGGGGGGFFFFFFFBFFFFFFFFFFFFFFFFFFFDFFFFFFFFFFFFFFFFFFFFFFF/BFFFBFFFFFFFFFFFFFFFFFFFBFFFFFF/;F;
@M05620:37:000000000-D9766:1:1101:21298:11259 1:N:0:94
ACCACACCTTCTACAATGAGCTTCTTCCGCTCTGGCACTCTGCAGGATCTAGATCGGCCGAGCACACGTCTGAACTCCAGTCACTCCTGCGCATATCGTATGCCGTCTTCTGCTTGAAACCCACCCTATAAGTCCCGCCGCTGCCCACCCTTGGCTTCCAGCCTGAGTTTGAGAAGTGGGCCCAGAGCTGTACCTAAGCGGGTCACGTACGGGTACCCGACGCACGTTGGTCACCCTGGTGATATTTCGTA
+
BBBBBBBAFFFFGGGGGGFG4BFGHHFGDBAABFGB23BABBFG322BBFGHHADFCAEEGFGGHHH>BBBFFHHBGHGGHHGH4B2BE@>>>11BBFBFGEHFFGGHFFHHHHHH0BG20<?EBE/B22222222///////.0.1....00///.//00/././<00000..0/000...-...9/0/000000///-----.;9...-.---;//.---9---.....////.9.././///9//.;.
@M05620:37:000000000-D9766:1:1101:14985:11268 1:N:0:94
ACCACACCTTCTACAATGAGCTGCGTGTGGCTCCCGAGGAGCACCCCGTGCTGCTGACCGAGGCCCCCCTGAACCCCAAGGCCAACCGCGAGAAGATGAGGTGAGTGGCCCGCTCCCTCTTCTGGTGGCCGCCTCCCTCCTTCCTGGCCTCCCGGCGCTGCGCCCTTTCTCCCTGGTTCTCTCTTCTGCCGTTTTCCGTCGGACTCTCTTCTCTGCCCTGAGTCTCCTTTGGAACTCTGCCGGTTCTCGAT
+
AAA?AAAAFFFFGBGFFGFFGGHGGAEBA0GGAFFEAGGGCHHGHGGGCEGGFHGCGHGECGCGG?EGGEG0F1GGGG/F//?GHG//>CCBCGFFDGBGH0FBHHFEG0FCCG?CCGHHHHHHHGHCCF@@CCCCEHFCHHGGFG/9;BFEG.@9-;A?F@@F?<FFFFF/BF/-//;BBFFFFFFFFF@FBFFFFFF-@@@@@FFFFFFFFFFFFEFE-9FFBBFBBF/BF/;BF//B/;@9B?F/;/9
@M05620:37:000000000-D9766:1:1101:25495:11270 1:N:0:94
AGTGCCAGCTCTCCATCGCACAGGGGACCCAGGGCCTGGCCCCTCCATCCAGAAAACCTATGACCTCACCCGCTACCTGGAGCACCAACTCCGCAGCTTGGCTGGGACCTATGTGAGTATCCAGCGTAGGAATCTGGGAGTTGGGGAGGAGTGAGGAGTTGGGGAAAGACAGTCCTAACCGTGGAGGGTTCTGGTAAATGATGGGGTGAGGAGGGGCTCTTTGGCTCCCACCAGTCCCCCTGTCTGGTCTA
+
>A>3>DFCAFFFGAGGFEA2E2GDG2AAEBFEBAEBAFGHHHGHGGHFHFFHFHH2BEH3BBEGHDBFGHGEG>EEHHDFBBFGGG1??G3@>E?E>GBFEHFFFGHHGHHHHGGHHHHHHHHHHGGEGGGHHHHHHH0FEHHHGG.CD.CGHBGH0C<<GGGGGDEHCHFGHHHHHHHGGGGGDGGGCFFGGGBFFGGGGGGGGA;BFFFFFFBBBBFFFFFFFFFFFFFFFFFFFFFFBFFFFFFFFFF
@M05620:37:000000000-D9766:1:1101:4286:11278 1:N:0:94
ACCACACCTTCTACAATGAGCTGCGTGTGGCTCCCGAGGAGCACCCCGTGCTGCTGACCGAGGCCCCCCTGAACCCCAAGGCCAACCGCGATACGATTCCCAGGTGAGGGGCCCGCTACCTCTTCTGTTGGCCGCCTCCCTCCTTCCTGGCCTCCCCTATCTTCTCCCTTTCTCACTGGGTCTCTCTTCTGCCGTTTTCCGTAGGACTCTCTTCTCTGACCTGATTCTCCTTTGGAACTCTGCAGTTTCTA
+
DDDDCDCBFFFFGGGGGGGGGGHHGGGEGGHHHGGGGGGGGHHHHGGGGGGGHHHHHHHGEGGGGGGGGGGHHHHGGE?/?FGG/FE<>CD/F@//?/FFF2?/?FG=0//>ADA--<<<0DHHGHD0=<.00--;CDHE/CGGG0FGF/;;FFCE./.0==0=0;FFFGGBGG0FFBF.BFFFFFFFFFBFB-;AF.B;.:.;:0BBFFF0BBB::;00;B/B0B::0BFB:0BF0;BF0:00000;;:0
@M05620:37:000000000-D9766:1:1101:20441:11296 1:N:0:94
ACCACACCTTCTACAATGAGCTGCGTGTGGCTCCCGAGGAGCACCCCGTGCTGCTGACCGAGGCCCCCCTGAACCCCAAGGCCAACCGCGAGAAGATGCCCAGGTGAGTGGCCCGCTACCTCTTCTGGTGGCCGCCTCCCTCCTTCCTGGCCTCCCGGAGCTGCGCCCTTTCTCACTGGTTCTCTCTTCTGCCGTTTTCCGTAGGACTCTCTTCTCTGACCTGAGTCTCCTTTGGAACTCTGCAGGTTCTA
+
BBBBBBBBFFFFGGGGDGGDGGHHGEEEFEHHFGGEEGGGGHHHHGGGGGGGHHGFHHHGGGGGGEGGGGGHHGHGGGGHEFHHHGGEGGCCCGGHFGHHHHGGHHHGHHGGHHGGGGGHHHHHHHHHHHGHHGGGGGGGHHGHHGGGGGGGGGGGGGAFGGGGGGFFFFFFFFFFFFFFFFFFFFFFFFFFFFFFFFEFFFAFFFFFFFFFFFFFFFFFFFFFFFFFFFBFFFFFFFFFFFFFFFFFFFB
@M05620:37:000000000-D9766:1:1101:16590:11303 1:N:0:94
AGTGCCAGCTCTCAATCGCACAGGGGACCCAGGGCCTGGCCCCTCCATCCAGAAAACCTATGACCTCACCCGCTACCTGGAGCACCAACTCCGCAGCTTGGCTGGGACCTATGTGAGTATCCAGCGTAGGAATCTGGGAGTTGGGGAGGAGTGAGGAGTTGGGGAAAGACAGTCCTAACCGTGGAGGGTTCTGGTAAATGATGGGGTGAGGAGGGGCTCTTGGCTCCCACCAGTCCCCCTGTCTGGTCTAT
+
BBAAAFFFBFFFGGGGGGGGGGHGGGGGGGFHGGGGGGHHHHGHGGGHHHHHGHHHHGHHHHGHHHHHHHHGGCEGHGHHHHHHHHHHGHHHGGGGGHHHGHFGGGHHGHHHHGFHHHHHHHHHHGGGGGHHHHHHHHHGGHHHGGGGGGGHHHHHHGHHHFGGGGHHHHHHHHHHHHHHGGFGGGGGCFGGGGGGGGGGGGGGGGFFFFFFFFFFFFFFFFFFFFFFFFFFFFFFFFFFFFFFFFFFFFF
@M05620:37:000000000-D9766:1:1101:26442:11320 1:N:0:94
AGTGCCAGCTCTCAATCGCACAGGGGACCCAGGGCCTGGCCCCTCCATCCAGAAAACCTATGACCTCACCCGCTACCTGGAGCACCAACTCCGCAGCTTGGCTGGGACCTATGTGAGTATCCAGCGTAGGAATCTGGGAGTTGGGGAGGAGTGAGGAGTTGGGGAAAGACAGTCCTAACCGTGGAGGGTTCTGGTAAATGATGGGGTGAGGAGGGGCTCTTTGGCTCCCACCAGTCCCCCTGTCTGGTCTA
+
ABAAAFFBAFFFG4GGGGGGGGHHGGEAEEHHGGGGGGHHHHGHGGHGHHHHGHHFHGHEHHGHHHHHHHHGGEGGHHHHHGHHHHFGGHHGEGGGGHHHGH3FFGHHGHHHHH3FGGHHHHHHHGCDFGHHHHHHHHFGDHHHGGFGGDEHHDGHHGHGF/CGGGHHHHGHHHHHHHHHGGGGDGGGCFFGGGFGGGGGGGGFGGFFFFFFFF-@FDFFFFFFBFFFFFFFFFFFFFFFFFFFFFFFFFF
@M05620:37:000000000-D9766:1:1101:8588:11348 1:N:0:94
ACCACACCTTCTACAATGAGCTGCGTGTGGCTCCCGAGGAGCACCCCGTGCTGCTGACCGAGGCCCCCCTGAACCCCAAGGCCAACCGCGAGAAGATGACCAGGTGAGTGGCCCGCTACCTCTTCTGGTGGCCGCCTCCCTCCTTCCTGGCCTCCCGGAGCTGCGCCCTTTCTCACTGGTTCTCTCTTCTGCCGTTTTCCGTAGGACTCTCTTCTCTGACCTGAGTCTCCTTTGGAACTCTGCAGGTTCTA
+
CCCCCCCCFFFFGGGGGGGGGGHHGGGBGGHHHGGGGGGGGHHHHGGGGGGGHHHHHHHGGGGGGGGGGGGHHHHGGGGHGHHHHGGGGGFGGGHHHH2FHHHGHHHHHHGGHHGGGGGHHHHHHHHHHHGHHGGGGGHGHHGHHHGGGGGGGGGGGG?DGGGGGGFFFFFFFFFFFFFFFFFFFFFFFFFFFFFFFFFFFFFFFFFFFFFFFFFFFFFFFFFFFFFFFFFFFFFFFFFFFFFFFFFFFF;
@M05620:37:000000000-D9766:1:1101:8531:11362 1:N:0:94
AGTGCCAGCTCTCAATCGCACAGGGGACCCAGGGCCTGGCCCCTCCATCCAGAAAACCTATGACCTCACCCGCTACCTGGAGCACCAACTCCGCAGCTTGGCTGGGACCTATGTGAGTATCCAGCGTAGGAATCTGGGAGTTGGGGAGGAGTGAGGAGTTGGGGAAAGACAGTCCTAACCGTGGAGGGTTCTGGTAAATGATGGGGTGAGGAGGGGCTCTTTGGCTCCCACCAGTCCCCCTGTCTGGTCTA
+
BCBBBFFFCFFFGGGGGGGGGGHHGGGGGGHHFGGGGGHHHHGHGGHHHHHHHHHGHGHHHHHHHHHHHHHGGEGGHHHHCFHHGHHEGHHHFGGGGHHHGHHGGGHHGHHHHHHHHHHHHHHHHGGGGGHHHHHHHHHGFHHHGGGGGGGHHHHHHGHHHHGGGGHHHHHHHHHHHHHHGGGGGGGGGGGGGGGGGGGGGGGGGGFFFFFFFFFFFFFFFFFFFFFFFFFFFFFFFFFFFFFFFFFFFF0
@M05620:37:000000000-D9766:1:1101:24505:11364 1:N:0:94
ACCACACCTTCTACAATGAGCGGCGTGCGGCTCCCGAGGAGCACCACGTGCTGCTGACCGAGGCCCCCCTGAACCCCAAGGCCAACCGCGCGAAGATGCCCAGGTGAGTGGCCCGCTACCTCTTCTGGTGGCCGCCTCCCTCCTTCCTGGCCTCCCGGAGCTGCGCCCTTTCTCACTGGTTCTCTCTTCTGCCGTTTTCCGTAGGACTCTCTTCTCTGACCTGAGTCTCCTTTGGAACTCTGCAGGTTCTA
+
AAA1A1?AFFCFDAGDDGF1A0AEEEE//A//ABFEGGEE/AFFH0/B//FE11@FBHFEE//>?E/>E</01B<C?</?/CGGECA</C@//<-.>111F1GGC/G.00<<C.CGGGGHHHHFFHHHFGGGGGGGGGGGGGGGGGGGGGFFFFFFF@;@@FFF@@F@@FFFFFFFFFFFFFFFFFFF/:BFF@BFFFFFFFFFFBFFFFFFFFF9BFFFFFFFFFF/:BFFFFFFFFFFFFFFFFFFFFF
@M05620:37:000000000-D9766:1:1101:23366:11405 1:N:0:94
ACCACACCTTCTACAATGCGCTGCGTGTTGCTCACGAGGATCCCCCCTTGCTGCTGACCGAGGCCCCCCTGAACCCCAAGGCCAACCGCGCGAAGATGCCCAGGTGAGTGGCCCGCTACCTCTTCTGGTGGCCGCCTCCCTCCTTCCTGGCCTCCCGGAGCTGCGCCCTTTCTCACTGGTTCTCTCTTCTGCCGTTTTCCGTAGGACTCTCTTCTCTGACCTGAGTCGCCTTTGGAACTCTGCAGGTTCTA
+
AAA?A>A1BCFFGGGFGGCEEFEGGFGE0BDFAABBEEE/0B0BFGE/BFBD1BG1FHH//E/>FFGEGGEC>BGFGGE/?AFHHGG?CCG?CGCCFGGHHHHGHHGHHH.FG.-ACCGHHHGHHHHHHHGGF@CGGGEGGFGGGGGGFBFFGGGGG-9@@FFF@@F@<BFFFFFFFFF;BBFFFFFFEFFFF@FFFFFFBFFF-BFFFFFFFFF9FBBFFFFF-FF-9AFFB/9FFF;BFBFFFAFFBF/
@M05620:37:000000000-D9766:1:1101:7859:11407 1:N:0:94
ACCACACCTTCTACAATGAGCTGCGTGTGGCTCCCGAGGAGCACCCCGTGCTGCTGACCGAGGCCCCCCTGAACCCCAAGGCCAACCGCGAGAAGATGCCCAGGTGAGTGGCCCGCTACCTCTTCTGGTGGCCGCCTCCCTCCTTCCTGGCCTCCCGGAGCTGCGCCCTTTCTCACTGGTTCTCTCTTCTGCCGTTTTCCGTAGGACTCTCTTCTCTGACCTGAGTCTCCTTTGGAACTCTGCAGGTTCTA
+
BCCBBCBBFFFFGGGGGGGGGGHHGGGEHGHGHGGGGGGGGHHHHGGGGGGGHHHHHHHGGGGGGGGGGGGHHHHGGGGHGHHHHGGGGGGGGGHHHHHHHHHGHHHHHHGGHGGGGGGHHHHHHHHHGGGHHGGGGGHGHHGHHGGGFFGGGGGGGG?FDGGGGGFFFFFFFFFFFFFFFFFFFFFFFFFFFFFFFFFFFFFFFFFFFFFFFFFFFFFFFFFFFFFFFFFFFFFFFFFFFFFFFFFFFF;
@M05620:37:000000000-D9766:1:1101:7441:11412 1:N:0:94
ACCACACCTTCTACAATGAGCTGCGTGTGGCTCCCGAGGAGCACCCCGTGCTGCTGACCGAGGCCCCCCTGAACCCCAAGGCCAACCGCGAGAAGATGCCCAGGTGGGTGGCCCCCCAACTCCTTCGGGTGCCGCCCCCCTCCTTCCTTGCCTTCCCGGGCCTCCCCCTTTCTTCCCTGTTCTTCCTTTCGCCCTTTTTCGTAGGACTCTTCTCCTCTGCCCTGGTTCTCCTTGGAACTTCGCAGGGTCCT
+
AAAAAAAAFFFFGGGGFGG1GFGHGEEBGEGFEGGGGEGGGHHHHGGEGEGGHHHHHHHEGGGGGGGGGGGFHHHGGGGHGHHHHGGCGG@C?GFHHH1GH1/?11////>0>G----.</00<00.;..;.;--;--;A-.;/C0;00;/B//;B-;--------;A-AF/////-/;/://////;//--;--;FF/B----;///////;///-///;-/--////;/;F/;/;////----;-;/-/
@M05620:37:000000000-D9766:1:1101:16613:11419 1:N:0:94
ACCACACCTTCTACAATGAGCTTCGTGTGGCTCCCGAGGAGCACCCCGTGCTGCTGACCGAGGCCCCCCTGAACCCCAAGGCCAACCGCGAGTAGATCCCCACCTCTTTGGCCCGCTGCCTCTTCTCGTCGCCGCCTCCCTCATTCCTGGCCTCCCTCACCTGCTCCCTTTCTCGCTGGTTTTCTCATATGCCTCTTTCCTTACCACTCTCTTCTCTGACATGCGTCTCCTTTGAAACTCTAAAGGCTCAA
+
AAAAAA1AFFF@BGGDDAGFDE1F0FFHH?GHFGFAEAE/EHHHHGCGAEECBBBFHGEGGGGGEE@EGGGHHHCEGGGFCHHECFGEG<BC/0?2211?/F//<01111?11//<-->GHHF1100.<.-<.-;CGGGGF/.00;09C/CCFA..//;..0;A/;0CFBF000-;-A-BF--;////////;//;9//;////9////BBF//:/;B////99-9;--/;B///9;/;//////9:/;//
@M05620:37:000000000-D9766:1:1101:15019:11432 1:N:0:94
ACCACACCTTCTACAATGAGCTGCGTGTGGCTCCCGAGGAGCACCCCGTGCTGCTGACCGAGGCCCCCCTGAACCCCAAGGCCAACCGCGAGAAGATGCCCAGGTGAGTGGCCCGCTACCTCTTCTGGTGGCCGCCTCCCTCCTTCCTGGCCTCCCGGAGCTGCGCCCTTTCTCACTGGTTCTCTCTTCTGCCGTTTTCCGTAGGACTCTCTTCTCTGACCTGAGTCTCCTTTGGAACTCTGCAGGTTCTA
+
BBBABABBFFFFGGGDFGFGGGHHGEFFHEGHFGGGDGCGGHHHHGGGEGGGHHHHGHHGGGGGGGGGGGGHHHHGGGGHGGHHHGGGGGGGGGHHHHHHHHHGHHHHHHGGHHGGGGGHHHHHHHHHHHGHHGGGGGHGHHGHHGGGGGGGGGGGGGGGGGGGFGFFFFFFFFFFFFFFFFFFFFFFFFFFFFFFFFFFFFFFFFFFFFFFFFFFFFFFFFFFFFFFFFFFFFFFFFFFFFFFFFFFFFF
@M05620:37:000000000-D9766:1:1101:27669:11467 1:N:0:94
ACCACACCTTCTACAATGAGCTGCGTGTGGCTCCCGAGGAGCACCCCGTGCTGCTGACCGAGGCCCCCCTGAACCCCAAGGCCAACCGCGAGAAGATGCCCAGGTGAGTGGCCCGCTACCTCTTCTGGTGGCCGCCTCCCTCCTTCCTGGCCTCCCGGAGCTGCGCCCTTTCTCACTGGTTCTCTCTTCTGCCGTTTTCCGTAGGACTCTCTTCTCTGACCTGAGTCTCCTTTGGAACTCTGCAGGTTCTA
+
ABBABAAAFFFFGDGDDGFBAEEFEE2BFEHHFFGGDEGCGHHHHGGGEEGGHFGCHHHGGGGGGA>EGGGHHGEGGGGH/?GEFGE/CD<<BDCBD?<GHHHGGHHHHFGGHHGGGGGHHHHHHHHHHHGHHGGGGGEGHHGHFGGGGGGGGGGGGB-;B.BF@@FBBFFFFFFFFFFFFFFFFFFFFFFFFBAFFFFFFFFFDFFFFFFFFFFFFFFFFFFFFFFFFFFFFFFFFFFFFFFFFFFFFFB
@M05620:37:000000000-D9766:1:1101:6811:11468 1:N:0:94
ACCACACCTTCTACAATGAGCTGCGTGTGGCTCCCGAGGAGCACCCCGTGCTGCTGACCGAGGCCCCCCTGAACCCCAAGGCCAACCGCGAGAAGATGCCCAGGTGAGTGGCCCGCTACCTCTTCTGGTGGCCGCCTCCCTCCTTCCTGGCCTCCCGGAGCTGCGCCCTTTCTCACTGGTTCTCTCTTCTGCCGTTTTCCGTAGGACTCTCTTCTCTGACCTGAGTCTCCTTTGGAACTCTGCGGTTCTAG
+
AAAAAAAAFFFFGFGGFGG1F1GGGEGFHFFHCFGGGGGGGHHHHGGGFGGGFHHHHHHGGGGGGEGGGGGHHHGGGGGHEFHHHGG/CGCGGGHGHFHHHHHGHHHHHHEGHGGCGGGHHHGHHHHEGHGFHGGGGGHGHHGHGGGGFFGGGGGGGA-AAGGFGGF@@/BFFFFFFFFFFFFFFFFFFFFFF@FFFEFFFFFABFFFFFFEFFFFFFFFFFEFFFFFFFFFFFFFFFFFFFF@@F@FFFF
@M05620:37:000000000-D9766:1:1101:20212:11479 1:N:0:94
GAGGCTGCTTTGGAAGAAACTGACAAGCCAGGGACAAAAGATCGGAAGAGCACACGTCTGAACTCCAGTCACTAATGCGCATCTCGTATGCCGTCTTCTGCTTGAAAAAAAAAAAAAACCACTTCTGGTTGCCGCCTCCCTCCTTCCTTACCTCCCGGACTATCGCCCTTTCATACTTGTTCTCTCTTATGCCGATTCCCTTTGGACTCTCTACTATGGCCAGCGTCACCTTTGGCAAAACTCCCATTCTA
+
AAABBAFBFFFFGGGGGF4FEFBGHFHHGFGHGDGFHGCBFGHHGGGGHHHGHHHGHHHGHHHHHHFHHHFHHHHHHHGGGFEGHFFGHHHHGEEHGHHGHHHHGHHHHGGECB<//////?11<11111.01<-<....//</00/000:/;:CC:----/00....-990000;000;C00000000//99--9.//9//9;/:9//;/////////.//..-;..9;;;B/////...///../////
@M05620:37:000000000-D9766:1:1101:23479:11480 1:N:0:94
ACCACACCTTCTACAATGCGCTGCGTGTGGCTCCCGAGGAGCACCCCGTGCTGCTGACCGAGGCCCCCCTGAACCCCAAGGCCAACCGCGCGAAGATGCCCAGGTGAGTGGCCCGCTACCTCTTCTGGTGGCCGCCTCCCTCCTTCCTGGCCTCCCGGAGCTGCGCCCTTTCTCACTGGTTCTCTCTTCTGCCGTTTTCCGTAGGACTCTCTTCTCTGACCTGAGTCTCCTTTGGAACTCTGCAGGTTCTA
+
BBBBBBBBFFFFGGGGGG4EEGGGGGGEHGHHHFGGGGGGGHHHHGGEEGGGHHHHHHHGGGGGGGGGGGGHHHHGGGGHGHHHHGGGGG/BDGGGHHGHHHHGHHHHHHGGHHGGGGGHHHHHHHHHHHGHHGGGGGGGGGGGGGGGGGGGGGGGGGGFFFFFFFFFFFFFFFFFFFFFFFFFFFFFFFFFFFFFFFFFFFFFFFFFFFFFFFFFFFFFFFFFFFFEFFFFFFFFFFFFFFFFFFFFFFF
@M05620:37:000000000-D9766:1:1101:11066:11488 1:N:0:94
GAGGCTGCTTTGGAAGAAACTGACAAGCCAGGGACACAAGATCGGAAGAGCACACGTCTGAACTCCAGTCACTAATGCGCATCTCGTATGCCGTCTTCTGCTTGAAAAAAAAAAAAAAAGAAAAAAAAAAAAAAAAAAAAAAAGCAAAAAAAAAAGAAGAAAAAAAAGAAAAAGAGAAATAAGAAGGCAGAAAGCAGAGAAACAGAATGAAACAAATGAAGAGCAATGTAGAAATATGAGTAATAGCCATA
+
BABCABFBFFFFGCGGGGGGGGHBFEBFFHBFFAFF2FGHHHHFE2AEFBFGGBFEHHHFAFGHB33BFDGFG53EGFEGGD>GGBBEFBGGGFGH?FGHBFHBGHHHHGGGGC>////..0<00-------9----------..9/:/.----;9.;/:///A---...//...//09900000/...../00/0/:./00////0900000/9.000000.90/00000900000000009000000;0
@M05620:37:000000000-D9766:1:1101:8924:11499 1:N:0:94
AGTGCCAGCTCTCAATCGCACAGGGGACCCAGGGCCTGGCCCCTCCATCCAGAAAACCTATGACCTCACCCGCTACCTGGAGCACCAACTCCGCAGCTTGGCTGGGACCTATGTGAGTATCCAGCGTAGGAATCTGGGAGTTGGGGAGGAGTGAGGAGTTGGGGAAAGACAGTCCTAACCGTGGAGGGTTCTGGTAAATGATGGGGTGAGGAGGGGCTCTTTGGCTCCCACCAGTCCCCCTGTCTGGTCTA
+
ABBCBFFFCFFFGGGGGGGGGGHHGGGGGGHHFEGGGGHHHHGHGGHHHHHHHHHGHGHHHHHHHHHHHHHGGEFGHHHHFGHGHHHHGHHHGGGGGHHHGHHGGGHHGHHHHHHHHHHHHHHHHGGGGGHHHHHHHHGGGHHHGGFGGGGHHHHHHGHHHHGGGGHHHHHHHHHHHHHHGGGGGGGGEFGGGGGGGGGGGGGGGGFFFFFFFFFFFFFFFFFFFFFFFFFFFFFFFFFFFFFFFFFFFFF
@M05620:37:000000000-D9766:1:1101:5915:11502 1:N:0:94
AGTGCCAGCTCTCAATCGCACAGGGGACCCAGGGCCTGGCCCCTCCATCCAGAAAACCTATGACCTCACCCGCTACCTGGAGCACCAACTCCGCAGCTTGGCTGGGACCTATGTGAGTATCCAGCGTAGGAATCTGGGAGTTGGGGAGGAGTGAGGAGTTGGGGAAAGACAGTCCTAACCGTGGAGGGTTCTGGTAAATGATGGGGTGAGGAGGGGCTCTTTGGCTCCCACCAGTCCCCCTGTCTGGTCTA
+
>A>>AFFFBFFFGDGGGGGFGGHHGE?EGGHHGGGGGGHHHHGHGGHGHHHHHEHAFEHHHHHHHFGHHHHGGEEEHHFHGHHHHH1FEHHFGGGGGHHHGHHGGGHHGHHHHHHFFHHHHHHHHGG/CGFDGHHHFH0FGHHFCG.AG?EHHBGHFFHHHHCGC.:G/C:GHHHHFGHHGGGGDFGGGGGGGGG0FGGGGGGGGGFBFFFBFFBBBBFFFFFFFFFFFFFFEFFFFFFFBFFFFFFFFFB
@M05620:37:000000000-D9766:1:1101:9477:11503 1:N:0:94
AGTGCCAGCTCTCAATCGCACAGGGGACCCAGGGCCTGGCCCCTCCATCCAGAAAACCTATGACCTCACCCGCTACCTGGAGCACCCACTCCGCAGCTTGGCTGGGACCTATGTGAGTATCCAGCGTAGGAATCTGGGAGTTGGGGAGGAGTGAGGAGTTGGGGAACGACAGTCCTAACCGTGGAGGGTTCTGGTAAATGATGGGGTGAGGAGGGGCTCTTTGGCTCCCACCAGTCCCCCTGTCTGGTCTA
+
>A>>>DFFBFFFG4GGGGFCEGHHGGEEEGEHGGEEFGHGHHGHGGHGHGFHHFF2FEHFGHHHHHHFHHHGF>EFHFBFBGGFHHF1EGF?EGCGFFFFAGHGGGGHGHGHHHHFGHHHHH3GFGG/BFGFGFHFHH0?EHHFGGEFG.<<G0DG<EHHHFGGED.;AD-;FFGGFFGGAGGGAEDGGGGGGGFGGGGFFFFFFFDBEFF/.DFFFFFFFFFFFFFEEFFFEFFFEFFFFFFFFFFFFB/
@M05620:37:000000000-D9766:1:1101:17449:11515 1:N:0:94
ACCACACCTTCTACAATGAGCTGCGTGTGGCTCCCGAGGAGCACCCCGTGCTGCTGACCGAGGCCCCCCTGAACCCCAAGGCCAACCGCGAGAAGATGCCCAGGTGAGTGGCCCCCTACCTCTTCCGGTGGCCGCCTCCCTCCTTCCCGGCCTCCCGGGGCCTCGCCCTTTCTCACTGGTTTTCTCTTTTGCCGTTTTCCGTAGGACTCTCTTCTCTTACCTTAGTCTCCTTTGGAACTCTGCCGGGTCTT
+
CCCCCCCCFFFFGGGGGGFGGGHHGGGEHGHHHGGGGGGGGHHHHGGGFGGGHHHHHHHGGGGGGGGGGGGHGHHGGGGHGHHHHGGGGGCGGGHHHH2FH2/F=1101=FFGH-<-.<>111>11.<<-C.C--A..;E//C/C0C/.;-A9.EG.;----...-;D-BF9000900/0B..0000;0000;-:AFF0F.:9.A0://000;0000009B00000000;0BF0F0F0000000-;-;-/0
@M05620:37:000000000-D9766:1:1101:9784:11518 1:N:0:94
GAGGCTGCTTTGGAAGAAACTGACAAGCCAGGGACACAAGATCGGAAGAGCACACGTCCGAACTCCAGTCACTAATGCGCATCTCGTATGCCGTCTTCTGCTTGTAAAAAAAACTACTCCTCAGTCTGGGCTCCTCGCCCCCTCTCCGGGCCTCCCCGGGCTGCTGCCCCTCTTCCCTGTTTGTCCGGTCTTTCGTCTTCCGCACTCTTGTGGTTTCTGTTGTACGCCTCTCAGCAATTTTTCTTGTTCCT
+
AA>AAAFBFFFFGGGGCGGFFGHFF5AA2BA42FFEEF2EE3B222BB2BFBBF1A1B1A11A1BBC3@335@@B@55BE@1EE3B1>3BBB/?>0??FEHH3B0B4F43///<?3B3B22222>222@2/2?F?G//</><-C<0<.-<--..<C.C-;@F.99C0;....9;09/0;900/;C0.--;A//;...;A//;;@-99/;:F/..;.;:////./;..-;A//////.//;/9//;BB9/BF
@M05620:37:000000000-D9766:1:1101:19648:11521 1:N:0:94
AGTGCCAGCTCTCAATCGCACAGGGGACCCAGGGCCTGGCCCCTCCATCCAGAAAACCTATGACCTCACCCGCTACCTGGAGCACCAACTCCGCAGCTTGGCTGGGACCTATGTGAGTATCCAGCGTAGGAATCTGGGAGTTGGGGAGGAGTGAGGAGTTGGGGAAAGACAGTCCTAACCGTGGAGGGTTCTGGTAAATGATGGGGTGAGGAGGGGCTCTTTGGCTCCCACCAGTCCCCCTGTCTGGTCTA
+
ABABAFFFBFFFGG5BFFFGGGHHGGGGGGHHGGGGGFHHHHEGGGGGHHGHHHHHHEGHHHFHHFFEHHHFGE@EGFHHBFGEGHFFEHHHGGGGGHHHGHHGGGHHGHGHHHHHHHFHHHHHHGGGGGHHHHHHHHFEGHHHGGGGGFGHHHHHHGHHHHGGGGHHHHHHHHHHHFHHGGGGGGGGG?ABFFCFGB0009FGGBA=9FF/DFFBADEFFFFBBBFF?BFD?FBFFFFB9E9:BFBB9;/
@M05620:37:000000000-D9766:1:1101:20996:11531 1:N:0:94
ACCACACCTTCTACAATGAGCTGCGTGTGGCTCCCGAGGAGCACCCCGTGCTGCTGACCGAGGCCCCCCTGAACCCCAAGGCCAACCGCGAGAAGATGCCCAGGTGAGTGGCCCGCTACCTCTTCTGGTGGCCGCCTCCCTCCTTCCTGGCCTCCCGGAGCTGCGCCCTTTCTCACTGGTTCTCTCTTCTGCCGTTTTCCGTAGGACTCTCTTCTCTGACCTGAGTCTCCTTTGGAACTCTGCAGGTTCTA
+
DDDDDCDCFFFFGGGGGGGGGGHHGFGGHGHHHGGGGGGGGHHHHGGGGGGGHHHHHHHGGGGGGGGGGGGHGHHGGGGHGHHHHGGGGGGGGGHHHHHHHH//?GGH1FGGHH-CG-@0FHHHHHDFHHDGHGGGGGGGHHGG0CFG0FGGGGGGG--99C0;DGFFFFFFFFFFFBFFFFFFFFFEFFFFFF9DFFFFD:;A.FFFFFFFFFFFFF:F/B/;B:FFFB;BFFFFFFFFFFFFFEFFFFB
@M05620:37:000000000-D9766:1:1101:8890:11535 1:N:0:94
AGTGCCAGCTCTCAATCGCACAGGGGACCCAGGGCCTGGCCCCTCCATCCAGAAAACCTATGACCTCACCCGCTACCTGGAGCACCAACTCCGCAGCTTGGCTGGGACCTATGTGAGTATCCAGCGTAGGAATCTGGGAGTTGGGGAGGAGTGAGGAGTTGGGGAAAGACAGTCCTAACCGTGGAGGGTTCTGGTAAATGATGGGGTGAGGAGGGGCTCTTTGGCTCCCACCAGTCCCCCTGTCTGGTATA
+
>1>AA11CAF1@AFDDGAGC1AAE0EGE0EHHGG?AA/GAEGGHGGFH1BGAA01BG/01GHBGGH1FHHHGGG?>FHHFHHH/0>GHGEHHGCEGC0BFFHHFEGHHGHGHHHHH1BF122BGHG<CGGDGHH11100/??GHCG.--CC0.<<G<./<G/<ACCHH/CHHHGHHFGHHG.CAGGG@CFGGGGFGGG00;FGF.9A-AFEFF-@@-@FFFFB/FFFFEFFFF?FFFFFB-:FFFFF//;;
@M05620:37:000000000-D9766:1:1101:23882:11540 1:N:0:94
AGTGCCAGCTCTCAATCGCACAGGGGACCCAGGGCCTGGCCCCTCCATCCAGAAAACCTATGACCTCACCCGCTACCTGGAGCACCAACTCCGCAGCTTGGCTGGGACCTATGTGAGTATCCAGCGTAGGAATCTGGGAGTTGGGGAGGAGTGAGGAGTTGGGGAAAGACAGTCCTAACCGTGGAGGGTTCTGGTAAATGATGGGGTGAGGAGGGGCTCTTTGGCTCCCACCAGTCCCCCTGTCTGGTCTA
+
AAABAFFFBFFFGGGGGGGGGGHCFEGGFGDGGGGGGGHHHHGHGGEHHHFHFFFCGGHBHHEHHHHFHHFGGGEGHHHHFHHHGHGHGHHHGGGGGHHHGGHGGG0FFHFFHHHFHBFHHHFHHGGDGGHDGHGHHHAFEHHHGGCCDEAGH<DGCDHHHGGGG.:GGHHHHHHHFGHHGGFB9EDGCFGGGGFF0FFGGGGGGGFFF.FFFFFAFFFFFFFFFFFE...A.AFFFFFDFFFFFFFFFFB
@M05620:37:000000000-D9766:1:1101:7392:11548 1:N:0:94
ACCACACCTTCTACAATGAGCTGCGTGTGGCTCCCGAGGAGCACCCCGTGCTGCTGACCGAGGCCCCCCTGAACCCCAAGGCCAACCGCGAGAAGATGCCCAGGTGAGTGGCCCGCTACCTCTTCTGGTGGCCGCCTCCCTCCTTCCTGGCCTCCCGGAGCTGCGCCCTTTCTCACTGGTTCTCTCTTCTGCCGTTTTCCGTAGGACTCTCTTCTCTGACCTGAGTCTCCTTTGGAACTCTGCAGGTTCTA
+
CCCCCBBCFFFFGGGGGGGGGGHHGGGEGGHHHGGGGGGGGHHHHGGGGGGGHHHHHHHGGGGGGGGGGGGHHHHGGGGHGHHHHGGGGGFGGGHHHHHHHHHGHHHHHHGGHHGGGGGHHHHHHHHHHHGHHGGGGGHGHHGHHGGGGGGGGGGGGG?DFGGGGGFFFFFFFFFFFFFFFFFFFFFFFFFFFFFFFFFFFFFFFFFFFFFFFFFFFFFFFFFFFFFFFFFFFFFFFFFFFFF0FFFFFFB
@M05620:37:000000000-D9766:1:1101:7335:11586 1:N:0:94
ACCACACCTTCTACAATGAGCTGCGTGTGGCTCCCGAGGAGCACCCCGTGCTGCTGACCGAGGCCCCCCTGAACCCCAAGGCCAACCGCGAGAAGATGCCCAGGTGCGTGGCCCGCTACCTCTTCTGGTGGCCGCCTCCCTCCTTCCTGGCCTCCCGGCGCTGCGACCTTTCTCACTGGTTCTCTCTTCTGCCGTTTTCCGTAGGACTCTCTTCTCTGACCTGAGTCTCCTTTGGAACTCTGCAGGTTCTA
+
BCCCCCCCFFFFGGGGGGGGAGHHGEGFGGHHHGGGGGGGGHHHHGGGGGGGHHGHHHHGGGGGGGGG?E1BFHHGEE/G/FHHHG?</</<BA<CGBBCCBA/?F1>?//-F.<CF-<C00<DDGDF0/.<;@-@DGGC/FGG0CF9B/;FGAFGA--;-@-A@-@@AFFFFFEFBFF/F/FFFFFFFFFFF-;DBAFFF9...;BF9/;BF/9:F/;FFFB/;F//;BFFF////9BFFFFFF.:F/B/
@M05620:37:000000000-D9766:1:1101:22956:11587 1:N:0:94
AGTGCCAGCTCTCAATCGCACAGGGGACCCAGGGCCTGGCCCCTCCATCCAGAAAACCTATGACCTCACCCGCTACCTGGAGCACCAACTCCGCAGCTTGGCTGGGACCTATGTGAGTATCCAGCGTAGGAATCTGGGAGTTGGGGAGGAGTGAGGAGTTGGGGAAAGACAGTCCTAACCGTGGAGGGTTCTGGTAAATGATGGGGTGAGGAGGGGCTCTTTGGCTCCCACCAGTCCCCCTGTCTGGTCTA
+
AA>AAFFFBFFFGGGGGGGGGGHHGGGGGGHHGGGGGGHHHHGHGGHHHHHHGHGHHGHHHHHHHHHHHHHGGGGGHHHFHGGHHHHHGHHHGGEGGHHHGHHGGGHHGHHGHHHHHHHHHHHHGGGGGFHGHHHHGHHGAGHHGGGGGGGHHFHHHGHHHHGGGGHHHHHHHHHHHHHHGGGGGGGGEGGGGGGGGGGGGGGGGGFFFFFFFFFFFFFFFFFFFFFFFFFFFFFFFFFFFFFFFFFFFFF
@M05620:37:000000000-D9766:1:1101:18969:11605 1:N:0:94
ACCACACCTTCTACAATGAGCTGCGTGTGGCTCCCGAGGAGCACCCCGTGCTGCTGACCGAGGCCCCCCTGAACCCCAAGGCCAACCGCGAGAAGATGCCCAGGTGAGTGGCCCGCTACCTCTTCTGGTGGCCGCCTCCCTCCTTCCTGGCCTCCCGGAGCTGCGCCCTTTCTCACTGGTTCTCTCTTCTGCCGTTTTCCGTAGGACTCTCTTCTCTGACCTGAGTCTCCTTTGGAACTCTGCAGGTTCTA
+
CCCCCCCCFFFFGGGGGGGGGGHHGGGEGGHHHGGGGGGGGHGHHGGGGGGGHHHHHHHGGGGGGGGGGGGHGHGGGGGHGHHHHGGGGGGGGGHHHHGHHHGFGHHHHHGGHHGGGGGHHHHHHHHHHHGHHGGGGGHGHHGHHGGGGGGGGGGGGGAAGGGGGGFFFFFFFFFFFFFFFFFFFFFFFFFFFFFFFFFFFFFFFFFFFFFFFFFFFFFFFFFFFFFFFFFFFFFFFFFFFFFFFFFFFFB
@M05620:37:000000000-D9766:1:1101:21944:11620 1:N:0:94
ACCACACCTTCTACAATGAGCTGCGTGTGGCTCCCGAGGAGCACCCCGTGCTGCTGACCGAGGCCCCCCTGAACCCCAAGGCCAACCGCGAGAAGATGCCCAGGTGAGTGGCCCGCTACCTCTTCTGGTGGCCGCCTCCCTCCTTCCTGGCCTCCCGGAGCTGCGCCCTTTCTCACTGGTTCTCTCTTCTGCCGTTTTCCGTAGGACTCTCTTCTCTGACCTGAGTCTCCTTTGGAACTCTGCAGGTTCTA
+
BBBBBABBFFCFGFFGGGGGGGHHGDGBFDHGGGGFEGGGGHGHHGGGGEGGHHHEHHHGGGGGFGGGGGGHFHHGGGCGGFHHHGGGGG>CGGHHHHGHHHHGHGHHHHGGHHGGGGGHHHHHHHHHHHGHHGGGGGHGHHGHGGGGGGGGGGGGGG-;A:BFGGFFFFFFFFFFFFFFFFFFFFFFFFFFFFFFFFFFFFEDFFFFFFFFFFFFFFBFFFF;BFFFFFFFFFFFFFFFFFFFFFAFFFB
@M05620:37:000000000-D9766:1:1101:21601:11627 1:N:0:94
ACCACACCTTCTACAATGAGCTGCGTGTGGCTCCCGAGGAGCACCCCGTGCTGCTGACCGAGGCCCCCCTGAACCCCAAGGCCAACCGCGAGAAGATGCCCAGGTGAGTGGCCCGCTACCTCTTCTGGTGGCCGCCTCCCTCCTTCCTGGCCTCCCGGAGCTGCGCCCTTTCTCACTGGTTCTCTCTTCTGCCGTTTTCCGTAGGCCTCTCTTCTCTGACCTGAGTCTCCTTTGGAACTCTGCAGGTTCTA
+
CCCCCBBBFFFFGGGGGGGGGGHHGEGFHGHHHGGFGGGGGHGHHGGGGGGGHHHHHHHGGGGGGGGGGGGHGHHGGGGHGHHHHGGGGGDGGGHHHHFHHB/??1<F1FFCGHDC<-<FFD<GBGBHDCECG?:DDDHGFHGCGBG09FAFGAEG.B-B@FBF??DF>FFFB/:B99FBF9:BBBBFF9BFFAADFFFFD:9.A///99BFFFFFFF/BFFFFFFFFFF/FFBFBFBFBFBB/BFFFFF9
@M05620:37:000000000-D9766:1:1101:23982:11636 1:N:0:94
ACCACACCTTCTACAATGATCTGCGTGTGGCTCCCGAGGAGCACCCCGTGCTGCTGACCGAGGCCCCCCTGCACCCCAAGGCCAACCGCGAGAAGATGCCCAGGTGAGTCGCCCGCTACCTCTTCTGGTGGCCGCCTCCCTCCTTCCTGGCCTCCCGGAGCTGCGCCCTTTCTCACTGGTTCTCTCTTCTGCCGTTTTCCGTAGGACTCTCTTCTCTGACCTGAGTCTCCTTTGGAACTCTGCAGGATCTA
+
AAAAA@AAFFF1FGGFFFG3BFGFEGGG00BBGFGE0AE//B/FGG/F//BAADCFGHHGG@/ECEEEGGG/>BEEGGGEFFHA/FEGGGC/@<0?>1?FG1FFH11?G1/>C<-CG-@GFF0GHHFFDCCAGCCCACGGHHGHHBFG09FGEF9E.A-A9FBC?AB@@FFFFFFFFFFFFEFFFFFFFFFFB@BBFEFF-;9AABFFFFFFFF/;F//BFF-/BFFFBFFEFB:/9BBFFFFBF?-;/99
@M05620:37:000000000-D9766:1:1101:10068:11636 1:N:0:94
ACCACACCTTCTACAATGAGCTGCGTGTGGCTCCCGAGGAGCACCCCGTGCTGCTGACCGAGGCCCCCCTGAACCCCAAGGCCAACCGCGAGAAGATGCCCAGGTGAGTGGCCCGCTACCTCTTCTGGTGGCCGCCTCCCTCCTTCCTGGCCTCCCGGAGCTGCGCCCTTTCTCACTGGTTCTCTCTTCTGCCGTTTTCCGTAGGACTCTCTTCTCTGACCTGAGTCTCCTTTGGAACTCTGCAGGTTCTA
+
BBBBBBBBFFFFGGGGGGGFGGHHGDEEEECGHGGGGGGGGGHHHGGGEGGGFHFEFHFGGCEEGGGGGGGFGHHGGGGHGEHHHFEGGGFGGGFHHHHHHHGGHHHHHHGGHHGGGGGHHHHHHHHHHHGHHGGGGGHGHHGHHGGGGGGGGGGGGGDGGGGGGGFFFFFFFFFFFFFFFFFFFFFFFFFFFFFFFFFFFFFFFFFFFFFFFFFFFFFFFFFFFFFFFFFFFFFFFFFFFFFFFFFFFF9
@M05620:37:000000000-D9766:1:1101:24644:11637 1:N:0:94
ACCACACCTTCTACAATGAGCTGCGTGTGGCTCCCGAGGAGCACCCCGTGCTGCTGACCGAGGCCCCCCTGAACCCCAAGGCCAACCGCGAGAAGATGCCCCAGTGAGTGGCCCGCTTCCTCCTCTGGTGGCCGCCTCCCCCCCTCCCGGCCCCCCGGAGCTGCCCCCCTTCCCACTGGGTCCCCCCTCTGCCCTTTTTCGTTGGCGTCTCTTCTCTTGCCCGATTCTCCCTTTTAACCCTTGAAGTTCTA
+
BCBCCCCBFFFFGGGGGGGGGGHHGGGGHGHHHFGGGGGGGHHHHGGGEEGGHHHHHHHGFGGGGGGGGGGHHHHGGGGHGHHHHFGGGGGG?DHBFD2?G//C1?11?<</?G<A-..>11/</000=/<.=-:C.:CC..A-9.;.:9-D-99@---@A.BB.:AD-@.//9:;./;.B9...:-;.://9.;BFF/;-.//./-.-.//::/:;///;/.;-:B9BB/9;//////99/9//;9;///
@M05620:37:000000000-D9766:1:1101:25218:11646 1:N:0:94
ACCACACCTTCTACAATGAGCTGCGGGTGGCTCCCGAGGAGCACCCCGTGCTGCTGACCGAGGCCCCCCTGAACCCCAAGGCCAACCGCGAGAAGATGAGGTGGGTGGCCCGCTCCCTCTTCTGGTGGCCGCCTCCCTCCTTCCTGACCTCCCGGCGCTGCGCCCTTTCTACCTTGTTCTCTCTTCTGCCGTTTTCCGTCGGACTCTCTTCTCTGACCTGCGTCTCCCTATGAACTCCTCCGGTTCTCGAT
+
AAA1>AAAFFFFGFGGDG1EGBHFG00AA0B0AAFE/EGCCHHHHGGGCEEGFHFEGHHE/ECGG/EGGGF0F>GGGG/G//?GFG</>C@<@FFE1F1GH0//>CA<G<.<@C?.<GFHHHBGG;G..;--;;99AF99FGFFBF09:09CE.A--9;9A--;--/9/;//;F/;/9BF/B:BBFFF;;@BBFFBBBFF-99;@9;BBFB9BFF/;99;-;A-9-B/;/99B:;/B/9;/B@9A-;/9/:
@M05620:37:000000000-D9766:1:1101:3192:11667 1:N:0:94
ACCACACCTTCTACAATGCGCTGCGTGTGGCTCCCGAGGAGCACCCCGTGCTGCTGACCGAGGCCCCCCTGAACCCCAAGGCCAACCGCGAGAAGATGCCCAGGTGAGTGGCCCGCTACCTCTTCTGGTGGCCGCCTCCCTCCTTCCTGGCCTCCCGGAGCTGCGCCCTTTCTCACTGGTTCTCTCTTCTGCCGTTTTCCGTAGGACTCTCTTCTCTGACCTGAGTCTCCTTTGGAACTCTGCAGGTTCTA
+
BBBBBABAFFFFGGGGGG4EEGGGGGGBGGHHHFFGGGGFGHHHHGGGFGGGHHHHHHHEGGGGGGGGGGGGHHHGGGGHGHHHGGGGGG@GGGHHHHHHHHHGHHHHHHGGHHGGGGGHHHHHHHHGGHGHHGGGGGHGGGGGGGGGGGGGGGGGGGAGGGGFFFFFFFFFFFFFFFFFFFFFFFFFFFFFFFFFFFFFFFFFFFFFFFFFFFFFFFFFFFFFFFF;FFFFFFFFFFFFFFFFFFFFFFB
@M05620:37:000000000-D9766:1:1101:11066:11682 1:N:0:94
ACCACACCTTCTACAATGAGCTGCGTGTGGCTCCCGAGGAGCACCCCGTGCTGCTGACCGAGGCCCCCCTGAACCCCAAGGCCAACCGCGAGAAGATGCCCAGGTGAGTGGCCCGCTACCTCTTCTGGTGGCCGCCTCCCTCCTTCCTGGCCTCCCGGCGCTGCGCCCTTTCTCACTGTTTCTCTCTTCTGCCGTTTTCCGTAGGACTCTCTTCTCTGACCTGAGTCCCCTTTGGAACTCTGCAGGTTCTA
+
CCCCCCCCFFFFGGGGGGGFGGHHGEGEHGHHHGGGGGGGGHHHHGGGGGGGHHHHHHHGGGGGGGGGGGGHHGHGGGGHFHHHHGGFGGCGGGHHHHHHHHAGCF10?DFEGH?@--->1<0G00<DD/ECG--CD:GGFFFBGBF00C9FBAEG.D-----.--AF-BFB9//://9:F/9//9/B//9:FA.DFFBF?B..A/;9:///B9//99:9B////////;:FFBFBFBBB////:A.:9//
@M05620:37:000000000-D9766:1:1101:22532:11730 1:N:0:94
ACCACACCTTCTACAATGAGCTGCGTGTGGCTCCCGAGGAGCACCCCGTGCTGCTGACCGAGGCCCCCCTGAACCCCAAGGCCAACCGCGAGAAGATGCCCAGGTGAGTGGCCCGCTACCTCTTCTGGTGGCCGCCTCCCTCCTTCCTGGCCTCCCGGAGCTGCGCCCTTTCTCACTGGTTCTCTCTTCTGCCGTTTTCCGTAGGACTCTCTTCTCTGACCTGAGTCTCCTTTGGAACTCTGCAGGTTCTA
+
BBCCCBCAFFFFGGGGGGGGGGHHGFGBEGHGHGGGDGGGFHGHHGGEEEGGGHHHHHHGGGGGGGGGGGGHFHHGGGGHGHHHHGGGGG<CGGHGHHHHHHHGHHHHHHGGHHGGGGGHHHHHHHHHHHGHHGGGGGHGHHGHHGGGGGGGGGGGGG?DGGGGGGFFFFFFFFFFFFFFFFFFFFFFFFFHFFDFFFFFFFAFFFFFFFFFFFFFFFFFFFFFFFFFFFFFFFFFFFFFFFFFFFFFFFB
@M05620:37:000000000-D9766:1:1101:20993:11743 1:N:0:94
ACCACACCTTCTACAATGAGCTGCGTGTGGCTCCCGAGGAGCACCCCGTGCTGCTGACCGAGGCCCCCCTGAACCCCAAGGCCAACCGCGAGAAGATGCCCAGGTGAGTGGCCCGCTACCTCTTCTGGTGGCCGCCTCCCTCCTTCCTGGCCTCCCGGCGCTGCGCCCTTTCTCACTGGTTCTCTCTTCTGCCGTTTTCCGTAGGACTCTCTTCTCTGACCTGAGTCTCCTTTGGAACTCTGCAGGTTCTA
+
BBBABBBBFFFFGGGGFGGDGFHHGAABEEHHCFGEGGGGGHHHHGGGEGGGHHGHHHHGGGGGGDGGGGGFHFHGGGGHEEHHHGEEDGGCCGHHHHFFFHEFHHGHHHGGHHCGG-CHGHFFHHHHGFFHHGGGGGGGHHGHHGBFBFFGGGGGGG-9B;9DBBFBBFFFFFBFFFFFFBFFFFFFFFFBFBFFFFFFFFFFF/:FFFFFFFFFFFFFFFFBFFFFFB9FFFFFFFFFFFFFFF.FFFB
@M05620:37:000000000-D9766:1:1101:11346:11750 1:N:0:94
AGTGCCAGCTCTCAATCGCACAGGGGACCCAGGGCCTGGCCCCTCCATCCAGAAAACCTATGACCTCACCCGCTACCTGGAGCACCAACTCCGCAGCTTGGCTGGGACCTATGTGAGTATCCAGCGTAGGAATCTGGGAGTTGGGGAGGAGTGAGGAGTTGGGGAAAGACAGTCCTAACCGTGGAGGGTTCTGGTAAATGATGGGGTGAGGAGGGGCTCTTTGGCTCCCACCAGTCCCCCTGTCTGGTCTA
+
>A>3>BDFBFFFFBGFGGGEGGHHGEEEEEGH2EEA2FHHCHEGGGHHHHHHHGGFFFHHFGHHHFGHHHHGE>>EHFFH2BGHFH11?FGFEFEEEH3GFHHGGGFHGHFHHHHGHFGHHHFHHGD?DD1DGHHHHH?FDHHHGGFGGDGHH0GHHGGHHHGGEGGHFHHHHHHHFCHHGGGGBGGGGGGGGGGGGGGGGGGGGGFBFFFFFFBBBBFFFFFFFFFFFFFFFFFFFFFFBFFFFFFFFFF
@M05620:37:000000000-D9766:1:1101:15995:11754 1:N:0:94
ACCACACCTTCTACAATGAGCTGCGTGTGGCTCCCGAGGAGCACCCCGTGCTGCTGACCGAGGCCCCCCTGAACCCCAAGGCCAACCGCGAGAAGATGCCCAGGTGAGTGGCCCGCTACCTCTTCTGGTGGCCGCCTCCCTCCTTCCTGGCCTCCCGGAGCTGCGCCCTTTCTCACTGGTTCTCTCTTCTGCCGTTTTCCGTAGGACTCTCTTCTCTGACCTGAGTCTCCTTTGGAACTCTGCAGGTTCTA
+
BBBBBAABFFFFFGFGFG5FFEGHGEGAAEHHHGGGCFGCDHHHHGGGEGGEFFGCHHFFCG?EFEGGGGGHGGGGGGGHGHHHGGGGGGCBD?HBGFHHFHGFGFEGHFGGHHGGGCDGFHGHH0<<0CAGCC?GDFHEH/DHFFFFFB?FFGEEAFG-BFGGGFFFAFFFFF/9:FBBFBFFFFFF/B/BFDFFFFFFDF.DDFBBB/BFFFFBB/:FFFFFBFFEFFFBFF/:/9BBFFF/BFFFFFF
@M05620:37:000000000-D9766:1:1101:7559:11763 1:N:0:94
ACCACACCTTCTACAATGAGCTGCGTGTGGCTCCCGAGGAGCACCCCGTGCTGCTGACCGAGGCCCCCCTGAACCCCAAGGCCAACCGCGAGAAGATGCCCAGGTGAGTGGCCCGCTACCTCTTCTGGTGGCCGCCTCCCTCCTTCCTGGCCTCCCGGAGCTGCGCCCTTTCTCACTGGTTCTCTCTTCTGCCGTTTTCCGTAGGACTCTCTTCTCTGACCTGAGTCTCCTTTGGAACTCTGCAGGTTCTA
+
BBBBBBABFFFFFGFFGGBAFEGHGEEBGEEAEFFEFGFCGHGHHGGGGGGGHHHHGHHGGGGGGGGGGGGHGFHGGGGHGHHHHGGGGGBCCGFHGGHHGGHEFHHHHGGGGHGGGGGHGHHHHHFHB/DHCDFCGGHGGHGHHGGGFGEGGGGGD?-;AA:BFGFFFFFFFFFFFBFFFFFEFFFFFFFFFFFFFEFFFFFFFFFFFFFEBFFFFFFFFFFEFFFFFFFFFBFFF/FFF/FFFFFFFF9
@M05620:37:000000000-D9766:1:1101:10107:11772 1:N:0:94
AGTGCCAGCTCTCAATCGCACAGGGGACCCAGGGCCTGGCCCCTCCATCCAGAAAACCTATGACCTCACCCGCTACCTGGAGCACCAACTCCGCAGCTTGGCTGGGACCTATGTGAGTATCCAGCGTAGGAATCTGGGAGTTGGGGAGGAGTGAGGAGTTGGGGAACGACAGTCCTAACCGTGGAGGGTTCTGGTAAATGATGGGGTGAGGAGGGGCTCTTTGGCTCCCACCAGTCCCCCTGTCTGGTCTA
+
>>1>AD@@1CCFDFGGFCFEEAE0AEGA0A00A0E?AAFEAGG/EE0DBC1A10BGGFGCGHFGFHF1F0>EEE>EHFFFFGHGEHFEEGHHGE@/EFHHA0B/?EEF/B1B1>22BGHB22F1<C?///11<<1<FC0/?<<?AC<<C..<CGHF0<G/0/A?EG..C--A:C9;9FFA9.9A.9.-CFGBFBF;9F00C9/9---9AF-/9----@E9//9//;F-EF-BF9F//:-A@EB/99/B9//
@M05620:37:000000000-D9766:1:1101:26147:11773 1:N:0:94
ACCACACCTTCTACAATGCGCTGCGTGTGGCTCCCGAGGAGCACCCCGTGCTGCTGACCGAGGCCCCCCTGAACCCCAAGGCCAACCGCGCGAAGATGCCCAGGTGAGTGGCCCGCTACCTCTTCTGGTGGCCGCCTCCCTCCTTCCTGGCCTCCCGGAGCTGCGCCCTTTCTCACTGGTTCTCTCTTCTGCCGTTTTCCGTAGGACTCTCTTCTCTGACCTGAGTCTCCTTTGGAACTCTGCAGGTTCTA
+
CCCCCCBAFFFFGGGGGG4EEGGGGGGBFEHHHABEDGGGGHHHHGG0EFGGGHHHHHH>EEGGGGGGGGGHHHHGGGGHGHHHGGGGGG/CDGGFHHHHHHHGGHHHHHEFHHGGGGGHHHHHHHHHHHGHHGGGGGGGGGGGGGGGGEFGGGGGGG-@DFFFFFFFFFFFFFFFFFFFFFFFFFFFBFFFFFFFFFFFFFFFDBFFFFFFFFF:FFFFFFFFFFF0:FFFFFFFEFFFFFFFFFFFFF:
@M05620:37:000000000-D9766:1:1101:18916:11773 1:N:0:94
AGTGCCAGCTCTCAATCGCACAGGGGACCCAGGGCCTGGCCCCTCCATCCAGAAAACCTATGACCTCACCCGCTACCTGGAGCACCAACTCCGCAGCTTGGCTGGGACCTATGTGAGTATCCAGCGTAGGAATCTGGGAGTTGGGGAGGAGTGAGGAGTTGGGGAAAGACAGTCCTAACCGTGGAGGGTTCTGGTAAATGATGGGGTGAGGAGGGGCTCTTTGGCTCCCACCAGTCCCCCTGTCTGGTCTA
+
AAAABFFFBFFFGGGGGGGGGGHGGGGGGGHHGGGGGGHHHHGHGGHHHGHHHHHHHGHHHHHHHHHHHHHGGFGGHHHHBGHHHHHHGHHHGGGGGHHHGHHGGGHHGHHHHHHHHHHHHHHHHGGGGGHHHHHHHHHGGHHHGGGGGGGHHHHHHGHHHHGGGGHHHHHHHHHHHHHHGGGGGGGGGGGGGGGGGGGGGGGGGGFFFFFFFFFFFFFFFFFFFFFFFFFFFFFFFFFFFFFFFFFFFFF
@M05620:37:000000000-D9766:1:1101:6544:11773 1:N:0:94
ACCACACCTTCTACAATGAGCTGCGTGTGGCTCCCGAGGAGCACCCCGTGCTGCTGACCGAGGCCCCCCTGAACCCCAAGGCCAACCGCGAGAAGATGCCCAGGTGAGTGGCCCGCTACCTCTTCTGGTCGCCGCCTCCCTCCTTCCTGGCCTCCCGGAGCTGCGCCCTTTCTCACTGGTTCTCTCTTCTGCCGTTTTCCGTAGGACTCTCTTCTCTGACCTGAGTCTCCTTTGGAACTCTGCAGGTTCTA
+
CCCCCCCCFFFFGFGGGGGGGGHHGGGEHEGHHGGEEEFGGHGHHGGGGGFGHH3FHHHGGGGGGGGGGGGHHHHGGGGHGHHHHGGGGGGGCDHFHHHHHHHGHHHHHHGGHHGGGGGHHHHHHHHHH0ACGGGGGGHGHHGGGGGGGFGGGGGGGGFGFGFFFFFFFFFFFFFFFFFFFFFFFFFFFFFFFFFFFFFFFFEDFFFFFFFFFFFFFEFFFFFFFFFFFFFFFFFFFFFFFFFFFFFFFFB
@M05620:37:000000000-D9766:1:1101:7155:11787 1:N:0:94
ACCACACCTTCTACAATGAGCTGCGTGTGGCTCCCGAGGAGCACCCCGTGCTGCTGACCGAGGCCCCCCTGAACCCCAAGGCCAACCGCGAGAAGATGACCGGGTGGGTGCCTCGTCTCCTCTTCTCCTGCCCCCCTCCCTCCCTCCCGGCGCCCCGCCCCTTCTCCCTTGCTCTCTCTTTTTCCCTTTTCCCGTTGTCCCTCTTCTCTTCCCTTCGTCCCCGTGTCTCCTCTGCAGCTTCTCGATTTGTA
+
BBBBBBBBFFFFGGGGGGGCGGHHGGGECEHHHGGGGGGGGHHHHGGGAFGGHGHHHHHGGGGGGGGGGGGGHHHGGGAHGHHHGFGGGGCGGGHHHH22?/>///-->..>1>..../0=/00=000=//;..;-=EG.:/C.CFG.C@B---9;>-:--;.;/BFFF/./;B/;F/:F//9B//BF/B/B/....:;//B../9////:/.//..:.9A.-....//;F.BF/B//:////.///.//;
@M05620:37:000000000-D9766:1:1101:9255:11788 1:N:0:94
ACCACACCTTCTACAATGAGCTGCGTGTGGCTCCCGAGGAGCACCCCGTGCTGCTGACCGAGGCCCCCCTGAACCCCAAGGCCAACCGCGAGAAGATGCCCAGGTGAGTGGCCCGCTACCTCTTCTGGTGGCCGCCTCCCTCCTTCCTGGCCTCCCGGAGCTGCGCCCTTTCTCACTGGTTCTCTCTTCTGCCGTTTTCCGTAGGACTCTCTTCTCTGACCTGAGTCTCCTTTGGAACTCTGCAGGTTCTA
+
AAAAAAAAFFFFGGGGDGGDG1GFEEGGH0FG1FFGEEGGFHHHHGGGEEGGGGGHHHHGGGGGGAEGGGGHHCGGGGGHEHHHEGG?CGCCCFCGGHDGHHHGGHHHHGGGHHGGGGGHHHHHHHHH0=EHHGGGGGHGHHGHHGGGGGGGGGGGGGGGGGGGGGF?@FF/BFFFFFFFFFFFFFFFFBBFF@FBFFFFFFFFFFFFFFFFFFFFFFFFFFFFFFFFFFFFFFFFFFFFFFFFFFFFFFB
@M05620:37:000000000-D9766:1:1101:4802:11810 1:N:0:94
ACCACACCTTCTACATGAGCTGCGTGTGGCTCCCGAGGAGCACCCCGTGCTGCTGACCGAGGCCCCCCTGAACCCCAAGGCCAACCGCGAGAAGATGCCCCGGTGAGTGGCCCGCTCCCTCTTCTGGTGGCCGCCTCCCTCCTTCCTGGCCTCCCGGCGCTGCGCCCTTTCTCCCTGGTTCTCTCTTCTGCCGTTTTCCGTAGGACTCTCTTCTCTGACCTGAGTCTCCTTTGGCACTCTGCAGGTTCTAG
+
AAAAAAAAFFFFGDGGFAB1BBAAE0BFEBBBFGGAAEAEGGHHGGGGEEFHGFFDBGGGEGEGGGGGEF0GHHGG/E?F??GHGGG>>>B/C?1?G?GG/>@/</?GHEGHHGGG-CCGHHHHHHBCGAHHGGGGGGGGGGGGFGGGGGFFGGGGG-=@@?F@@F@@FFFFF/BFFFFFFFFFFFFFFFFF@FFFFFFFF-AA/BBFFFEFFFFFF/;9FF9BFFFFFFFFFF/BBBFFFFBFFF:/;FB
@M05620:37:000000000-D9766:1:1101:16363:11813 1:N:0:94
AGTGCCAGCTCTCAATCGCACAGGGGACCCAGGGCCTGGCCCCTCCATCCAGAAAACCTATGACCTCACCCGCTACCTGGAGCACCAACTCCGCAGCTTGGCTGGGACCTATGTGAGTATCCAGCGTAGGAATCTGGGAGTTGGGGAGGAGTGAGGAGTTGGGGAAAGACAGTCCTAACCGTGGAGGGTTCTGGTAAATGATGGGGTGAGGAGGGGCTCTTTGGCTCCCACCAGTCCCCCTGTCTGGTCTA
+
AAAABFFCAFFFGGGGGFEFGEFHAFGEGFFHG2EEEFGGHHGDGGHDDGFHHFEHHFBCGGHHHHHFHHGGGFFGHHHFHHH?GGHHGHDGGG?>EGHHGHFGGDFHFHHGFHFHHHHHHHGHHG<C@AFGHEGGFCFF<GHHGGGGCGDHHFGFC<GBD/<:EDCHFHHGHHHHGGHHGGECDEFD9.FGFBCF0FBBFGFGFGDFFFFFFD;DFBFFFFF//9BAEFFD?FFFFFFFF?9FFFFBFF;
@M05620:37:000000000-D9766:1:1101:2880:11833 1:N:0:94
ACCACACCTTCTACAATGAGCTGCGTGTGGCTCCCGAGGAGCACCCCGTGCTGCTGACCGAGGCCCCCCTGAACCCCAAGGCCAACCGCGAGAAGATGCCCAGGTGAGTGGCCCGCTACCTCTTCTGGTGGCCGCCTCCCTCCTTCCTGGCCTCCCGCAGCTGCGCCCTTTCTCACTGGTTCTCTCTTCTGCCGTTTTCCGTAGGACTCTCTTCTCTGACCTGAGTCTCCTTTGGAACTCTGCAGGTTCTA
+
AABBBBBBFFFFGGGGGGGGGGHHGEEGHGHHHFGGCGGGGHHHHGGGEGGGHHHHHHHGGGGGGGGGGGGGHHHGGGEHGGHHCFGGGGGGGGH2GGFFHHACGHHHFHEFHHCGG?FCHHGHHH0DDGFGHGGGGGHGHHGH0CFGBBFGGGGGD--;:F/CBGFFFFFFFFFFFFFFFFFFFFFBFFFFFFADFFFFFFFFB9FFFFFFFFFFFFFFFF.BFFFFFFFFFFFFFFFFFFFFFFFFFFF
@M05620:37:000000000-D9766:1:1101:23914:11834 1:N:0:94
ACCACACCTTCTACAATGAGCTGCGTGTGGCTCCCGAGGAGCACCCCGTGCTGCTGACCGAGGCCCCCCTGAACCCCAAGGCCAACCGCGAGAAGATGACCCAGGTGAGTGGCCCGCTACCTCTTCTGGTGGCCGCCTCCCTCCTTCCTGGCCTCCCGGAGCTGCGCCCTTTCTCACTGGTTCTCTCTTCTGCCGTTTTCCGTAGGACTCTCTTCTCTGACCTGAGTCTCCTTTGGAACTCTGCAGGTTCT
+
BBBBBBBBFFFFGGGGGGGGGDGFGEGEHFHHHGGGDFE?GHHHHGGGEGGGFHGHHHHGGGCEGGGGGGGHHHHGGGGHGHHHHGGGGGBDGGHHHHHHGH/GFGGGHGHGEFECGFGGHHHHHHHFGFFFHHGCGFGFGHHGFGGGGGGGGGGGGDGGGBAFGGFFFFFFFFFFFFFFFFFFFFFFFFFEEFBDFBEFFFFFD.BFFFFFFFFFFFFFFFFBFFFFFFFFFFFEFFFFFFFFFFFFFFF
@M05620:37:000000000-D9766:1:1101:18704:11839 1:N:0:94
AGTGCCAGCTCTCAATCGCACAGGGGACCCAGGGCCTGGCCCCTCCATCCAGAAAACCTATGACCTCACCCGCTACCTGGAGCACCAACTCCGCAGCTTGGCTGGGACCTATGTGAGTATCCAGCGTAGGAATCTGGGAGTTGGGGAGGAGTGAGGAGTTGGGGAAAGACAGTCCTAACCGTGGATGGTTCTGGTAAATGATGGGGTGAGGAGGGGCTCTTTGGCTCCCACCAGTCCCCCTGTCTGGTCTA
+
AAAABFF4>FFFGGGGGFCFGGHCFEEEGGHHG?EGGGHHHHGHGGHDHFGHHHGHHGH3GHHHHHHHHHHGGCGGHHHHHHHHHHHHGHFHGGGGGHHHGHHGGGHGGHHHHHHHH?GHHHGHHGEFGGHHHHHHHGHGGHHHGGGGGGGHHHHHGGHHHHGGGGHHGHHHHHHHHHHHGEE@G0CE9BFGGGGGGGGGGGGGGGGBFFFFFFB?BBFFFFFFFFF.AFFFFFFFFFFFBFFFFFFFFFF
@M05620:37:000000000-D9766:1:1101:15449:11855 1:N:0:94
GAGGCTGCTTTGGACGAAACTGACAACCGAGTGACACAAGATCGGACGATCACCCCTAGGCACTCAAGTCACTAGTGCGCATTTGGTATGCCTTCTTCTTCTTTAACAAACAAAATACTAAGGAAAAGATTCGAATATCAGAAATTGTTCAAATATTTACATAACCTAGTCAATGGGCGACAAACAATACGGTAAGCCATCCATTTGTCTCTAAATTGTAAAAAGTGTGCAAGTGGGATGTAAGCTAAGAG
+
>3>>3>B>B5B4F4422A2ABBBBBB4A22A2B5553BEC2GBAA100011AA2A0B1233B1B333BB343@43BBB>>>11B4B?B@34BB4?34BB44BB4BB?43B?BCB03332221010000/112/201/>2221>111111111?111<111111111111111111100-----/...00/../..00//0/.0000000000000000000000.00000000009../.;09//////9/
@M05620:37:000000000-D9766:1:1101:2894:11864 1:N:0:94
ACCACACCTTCTACAATGAGCTGCGTGTGGCTCCCGAGGAGCACCCCGTGCTGCTGACCGAGGCCCCCCTGAACCCCAAGGCCAACCGCGAGAAGATGCCCACGTGAGTGGCCCCCTACATCTTCTCGTGGCCGCCTCCCTCCTCCCTCGCCTCCCGCCGCTCCGCCCTTTCTCACTGGTTCTCTCTCCTGCCGCTTTCCGCAGGACTCTCTTCTCTGACATCAGACTCCTTTGGAACTCTGCAGGTTCTA
+
CCCCCCCCFFFFGGGGGGGGGGHHGGGEHGHHHGGGGGGGGHHHHGGGGGGGHHHHHHHGGGGGGGGGGGGHHHHGGGGHGHHHHGGGGGGGGGHHHHHHHH//??/E1FEFHH-><.0<>GH0=G0<<CGCHCGFDF.EHHAG/;9C/;@AEFAGD--;-;-:;DDF=/FFFFFFF/BBFFFFFFF/9;B9FA-;DFB9A.-:-.;/;FFF/BFFF//;9://;/;;F/:/BBF//BBFF//99.;BBF:
@M05620:37:000000000-D9766:1:1101:5930:11866 1:N:0:94
AGTGCCAGCTCTCAATCGCACAGGGGACCCAGGGCCTGGCCCCTCCATCCAGAAAACCTATGACCTCACCCGCTACCTGGAGCACCAACTCCGCAGCTTGGCTGGGACCTATGTGAGTATCCAGCGTAGGAATCTGGGAGTTGGGGAGGAGTGCGGAGTTGGGGAAAGACAGTCCTAACCGTGGAGGGTTCTGGTAAATGATGGGGTGAGGAGGGGCTCTTTGGCTCCCACCAGTCCCCCTGTCTGGTCTA
+
AA>>AFFFBFFFGAGGGFECFGHHG2AEFFGHABEEFFHHHHGHGGHGHHHHHHHFFEGHHGHHHDGHHHHEE>EEHGGG2BGHHH11?GHFEGCGGHGGGHHGGGHHGHHHHHHFHHHHHHFGHGGDCG>DGHHHHH0FGGHHGG.>C.CGH0AD-<EHHFGGC..C/C/CFGGGFBFGGGGG.EFGFGGGGGGGGGGFFFFFFFFFEFFFFFFFFFFFFFFFFFFFFFFFFFFFFFFFFFFFFFFFFFB
@M05620:37:000000000-D9766:1:1101:7041:11877 1:N:0:94
ACCACACCTTCTACAATGAGCTGCGTGTGGCTCCCGAGGAGCACCCCGTGCTGCTGACCGAGGCCCCCCTGAACCCCAAGGCCAACCGCGAGAAGATGCCCAGGTGAGTGGCCCGCTACCTCTTCTGGTGGCCTCCTCCCTCCTTCCTGCCCTCCCGGAGCTGCGCCCTTTCTCACTTGTTCTCTCTTCTGCCGTTTTCCGTAGGCCTCTCTTCTCTGACCTGAGTCTCCTTTGTCGCTCTGCCGGTTCTA
+
ABA?AABAFFFFGGGGEGGGGGHHGE2EGAFHFGGFGGGGGHHHHGGGGEGGFHHBHHHGCGGGGFGGGGGFGGHGGGGHEGHHEGGEDGGGGGH1?G1??<</?FF0?F/F?GCCG-@GHHFHHF00=C.<C0<C/;:;:CAFBCGHC/;;:CCE.ABBBA//9-C?ABBFFEF/F//;9BFFFF/9;F/;;-;.F.BF.F.9./9BFFFFFFFFFBF/;9;/9BBBFB/B//9/.::A./9/-;-;./9
@M05620:37:000000000-D9766:1:1101:20462:11881 1:N:0:94
ACCACACCTTCTACAATGAGCTGCGTGTGGCTCCCGAGGAGCACCCCGTGCTGCTGACCGAGGCCCCCCTGAACCCCAAGGCCAACCGCGAGAAGATGCCCAGGTGAGTGGCCCGCTACCTCTTCTGGTGGCCGCCTCCCTCCTTCCTGGCCTCCCGGAGCTGCGCCCTTTCTCACTGGTTCTCTCTTCTGCCGTTTTCCGTAGGACTCTCTTCTCTGACCTGAGTCTCCTTTGGAACTCTGCAGGTTCTA
+
BBCCCCCCFFFFGGGGGGGFGGHHGGGEGGGGHGGGGGGGGHHHHGGGGGGGHHHHHHHGGGGGGGGGGGGHGHGGGGGHGHHHHGGGGGFGGGGHHHHHHHHFHHHHHHGGHHGGGGGHHHHBHHHHHHGHFGGGGGHGHHGHHGGGGGGGGGFGGC9BFGGGGGFFFFFFFFFFFFFFFFFFFFFFFFFFFFFFFFFFFFFFFFFFFFFFFFFFFFFFFFFFFFFFFFFFFFFFFFFFFFFFFFFFFFB
@M05620:37:000000000-D9766:1:1101:28945:11889 1:N:0:94
ACCACACCTTCTACAATGAGCTGCGTGTGGCTCCCGAGGAGCACCCCGTGCTGCTGACCGAGGCCCCCCTGAACCCCAAGGCCAACCGCGAGAAGATGCCCACGTGAGTGGCCCCCTACCTCTTCCGGTGGCCGCCTCCCTCCTTCCTGGCCTCCCGGGACCGCGCCCTTTCTCAATGGTTCTCTCTTCTGCCGTTTTCCGTACGACTCTCTTCCCTGACCTGCATCTCCTTTGGTACTCTGCAGGTTCTT
+
AAAAAAAAF1FFGFABGGFGGFHG0BEGHE0BBEF00EAFGFHHHGGGGGCGHHFHHHHGGGEEGGGGGGGFFHHGGGEHGHHHHGGGGGGGGGHHHGBGHC/>??//??FFHH<<<<0<FDGG00<<A<EFHG?C:CHGHFG/FFGB0C?FFFGGB----9;;9-@@>FFFB///99B:FF/9FF9B//:BF@-AFFEFFB--;--AAFFFF9/-;9-/;B---9//9/BBF/B99/;99/:/9A-;B//
@M05620:37:000000000-D9766:1:1101:21192:11893 1:N:0:94
AGTGCCAGCTCTCAATCGCACAGGGGACCCAGGGCCTGGCCCCTCCATCCAGAAAACCTATGACCTCACCCGCTACCTGGAGCACCAACTCCGCAGCTTGGCTGGGACCTATGTGAGTATCCAGCGTAGGAATCTGGGAGTTGGGGAGGAGTGAGGAGTTGGGGAAAGACAGTCCTAACCGTGGAGGGTTCTGGTAAATGATGGGGTGAGGAGGGGCTCTTTGGCTCCCACCAGTCCCCCTGTCTGGTCTA
+
ABAABFFFCFFFGGGGGGGGGGHHGGGGGGHHGGGGGGHHHHGHGGHHHHHHHHHHHGHHHHHHHHHHHHHGGEGGHHHHGHHHHHHHGHHHGGGGGHHHGHHGGGHHGHHHHHHHHHHHHHHHHGGGGGHHHHHHHHGGGHHHGGGGGFGHHHHHHGHHHHGGGGHHHHHHHHHHHHHHGGGGGGGGEFGGGGGGGGGGGGGGGGFFFFFFFFFFFFFFFFFFFFFFFFFFFFFFFFFFFFFFFFFFFFF
@M05620:37:000000000-D9766:1:1101:9350:11894 1:N:0:94
AGTGCCAGCTCTCAATCGCACAGGGGACCCAGGGCCTGGCCCCTCCATCCAGAAAACCTATGACCTCACCCGCTACCTGGAGCACCAACTCCGCAGCTTGGCTGGGACCTATGTGAGTATCCAGCGTAGGAATCTGGGAGTTGGGGAGGAGTGAGGAGTTGGGGAAAGACAGTCCTAACCGTGGAGGGTTCTGGTAAATGATGGGGTGAGGAGGGGCTCTTTGGCTCCCACCAGTCCCCCTGTCTGGTCTA
+
ABABBFFFCFFFGGGGGGGGGGHHGGGGGGHHGGGGGGHHHHGHGGHHHHHHHHHHHGHHHHHHHHHHHHHGGFGGHHHHHHHHGHHHGHHHGGGGGHHHGHHGGGHHGHHHHHHHHHHHHHHHHGGGCDHHHHHHHHHGGHHHGGGGGGGHHHHHHGFHHHGGGGHHHHHHHHHHHHHHGGGGGGGGEFGFGGFGGGGGGGGGGGFFFFFFFFFFFFFFFFFFFFFFFFFFFFFFFFFFFFFFFFFFFFB
@M05620:37:000000000-D9766:1:1101:15504:11899 1:N:0:94
ACCACACCTTCTACAATGAGCTGCGTGTGGCTCCCGAGGAGCACCCCGTGCTGCTGACCGAGGCCCCCCTGAACCCCAAGGCCAACCGCGAGAAGATGCCCAGGTGAGTGGCCCGCTACCTCTTCTGGTGGCCGCCTCCCTCCTTCCTGGCCTCCCGGAGCTGCGCCCTTTCTCACTGGTTCTCTCTTCTGCCGTTTTCCGTAGGACTCTCTTCTCTGACCTGAGTCTCCTTTGGAACTCTGCAGGTTCTA
+
ABBBB?AAFFFFGGGGGGFDEFHHGAEAAEFHFFFGEGGGGEEEGGGGAEGGHHGGGHHGGGGEGGGGGGGGHHHGGGGHEGHHHGGGGGGCGDHHHFEHFF/CGHHHHHGGHHGGGGGHHHHHHHHHHHGHHGGGGGHGHHGHFGFGFBFGGGGGG?@GGGFGGGFB?FFFFFFFFFBFFFFFFFFFFFFFFBDDFFFFFFFFFFFFFFFFFFFFFFFFFFFFFFFFFFFFFF/FFFBFFFFFFFFFFF9
@M05620:37:000000000-D9766:1:1101:28927:11900 1:N:0:94
ACCACACCTTCTACAATGAGCTGCGTGTGGCTCCCGAGGAGCACCCCGTGCTGCTGACCGAGGCCCCCCTGAACCCCAAGGCCAACCGCGAGAAGATGCCCAGGTGAGTTGCCCGCTACCTCTTTTTGTGGCCGCCTCCCTCCTTTCTGGCCTCCCCGGGCTTCCGCCCTTTTCACTTGGTCCTTTCTTCTGCCGTTTTCGTAAGACTCCCCTCTCTTACCTTACGCTCCTTTTGAAATTCTCAGGGTCTT
+
AAABBABCFFFFGGGFGGGGGGHHGGGGHGHHHGFFEGGAEHHHHGGGGGGGHHFHGHHGGGGGGGGGGGGEHHHGGGEEFHHHHGG@GGCCCGFHH22FGGCF?11?11?1?G/-<-->111>110-//<.<--;..;E:/;/<0<00;0;0.;E.---:-.//.:A-;F///:///;BFB//9//;//:/9/;DFF.B-./.;//;//..;.9/////;////....:/;BBF.;////////;.B///
@M05620:37:000000000-D9766:1:1101:16231:11906 1:N:0:94
AGTGCCAGCTCTCAATCGCACAGGGGACCCAGGGCCTGGCCCCTCCATCCAGAAAACCTATGACCTCACCCGCTACCTGGAGCACCAACTCCGCAGCTTGGCTGGGACCTATGTGAGTATCCAGCGTAGGAATCTGGGAGTTGGGGAGGAGTGAGGAGTTGGGGAAAGACAGTCCTAACCGTGGAGGGTTCTGGTAAATGATGGGGTGAGGAGGGGCTCTTTGGCTCCCACCAGTCCCCCTGTCTGGTCTA
+
ABAABFFFBFFFGGGGGGGGEFHHGGGGGGHHGG2EFEHHFHGHGGGGHHHHHGFHHGHGHHHHHHHHHHHGGGEGHGHHHHHHFHHHGFFHGGEGGHHHGHHGGGHHGHHHHHHHHHHHHHHHHGGGGGHHHHGHHGGGEGHHGGEGGGGHHHHGGGHHHHGGGGHHHGHHHHHHHHHHGGGGGGGGDGGGGGGGGGGGGGGGGGFFFFFFFFFFFFFFFFFFFFFFFFFFFFFFFFFFFFFFFFFFFFF
@M05620:37:000000000-D9766:1:1101:15850:11938 1:N:0:94
ACCACACCTTCTACAATGAGCTGCGTGTGGCTCCCGAGGAGCACCCCGTGCTGCTGACCGAGGCCCCCCTGAACCCCAAGGCCAACCGCGAGAAGATGCCCAGGTGAGTGGCCCGCTACCTCTTCTGGTGGCCGCCTCCCTCCTTCCTGGCCTCCCGGAGCTGCGCCCTTTCTCACTGGTTCTCTCTTCTGCCGTTTTCCGTAGGACTCTCTTCTCTGACCTGAGTCTCCTTTGGAACTCTGCAGGTTCTA
+
DDDDDDDDFFFFGGGGGGGGGGHHGFGFHGHHHGGGGGGGGHHHHGGGGGGGHHHHHHHGGGGGGGGGGGGHHHHGGGGHGHHHHGGGGGGGGGHHHHHGHHHGHHHHHHGGHHGGGGGHHHHHHHHHHHGHHGGGGGHGHHGHHGGGGGGGGGGGGGAFGGGGGGFFFFFFFFHHFFFFFFFHHFFFFHHHFFFFFFHFFFFFFFFFFFFFHHHFHFFFFFFFFFFFHFFFFFFFFFFFFHFFFFFFFFB
@M05620:37:000000000-D9766:1:1101:13693:11940 1:N:0:94
ACCACACCTTCTACAATGAGCTGCGTGTGGCTCCCGAGGAGCACCCCGTGCTGCTGACCGAGGCCCCCCTGAACCCCAAGGCCAACCGCGAGAAGATGCCCAGGTGAGTGGCCCGCTACCTCTTCTGGTGGCCGCCTCCCTCCTTCCTGGCCTCCCGGAGCTGCGCCCTTTCTCACTGGTTCTCTCTTCTGCCGTTTTCCGTAGGACTCTCTTCTCTGACCTGAGTCTCCTTTGGAACTCTGCAGGTTCTA
+
CCCCCDCCFFFFGFGGGGGGGGHHGGGGHGHHHGGGGGGGGHHHHGGGGGGGHHHHHHHGGGGGGGGGGGGGHHHGGGGHGHHHHGGGGGGGGGHHHHHHHHHGHHHHHHGGHHGGGGGHHHHHHHHHHHGHHGGGGGHGHHGHHGGGGGGGGGGGGGCGGGGGGGFFFFFFFFFFHHFFFFFHFFFHHFHHFFFFFFFFFFFFFFFFFFFFHHHFHFFFFFFFFFFFFFFFHHFFFFFFFFFFFFFFFFB
@M05620:37:000000000-D9766:1:1101:19850:11948 1:N:0:94
AGTGCCAGCTCTCAATCGCACAGGGGACCCAGGGCCTGGCTCCTCCATCCAGAAAACCTATGACCTCACCCGCTACCTGGAGCACCAACTCCGCAGCTTGGCTGGGACCTATGTGAGTATCCAGCGTAGGAATCTGGGAGTTGGGGAGGAGTGAGGAGTTGGGGAAAGACAGTCCTAACCGTGGAGGGTTCTGGTAAATGATGGGGTGAGGAGGGGCTCTTTGGCTCCCACCAGTCCCCCTGTCTGGTCTA
+
>A3>AFBF?FFFDGG5AFFEEGFHEGFA2AFFFAEE2AGF2BF3FHFHBAFF3A3FGECCGG5GGGEFG?EFE>>EGDGFGGHECGFGEEHGG?E@>BGHGHHGDDHEAH3B1GF2FBGGBFDGC@<<DD111<2FFB0<?F1C@?>AGGGHEGF.<./<DHCCAEHFCGHHHHHGHF/.:;A9DFGG.;9F0BCFBBFFBF0CEDG;9AA/ADB?B99F/B//FB9AEFFF.99;B9.A=EFBFFB9BF/
@M05620:37:000000000-D9766:1:1101:19263:11952 1:N:0:94
ACCACACCTTCTACAATGAGCTGCGTGTGGCTCCCGAGGAGCACCCCGTGCTGCTGACCGAGGCCCCCCTGAACCCCAAGGCCAACCGCGAGAAGATGAGGTGAGTGGCCCGCTCCCTCTTCTGGTGGCCGCCTCCCTCCTTCCTGGCCTCCCGGAGCTGCGCCCTTTCTCACTGGTTCTCTCTTCTGCCGTTTTCCGTAGGACTCTCTTCTCTGACCTGAGTCTCCTTTGGAACTCTGCAGGTTCTAGAT
+
CCCCCCBBFFFFGGGGGGGGGGHHGEGGHGHHHGGGGGFGGHHHHGGFEGGGHHHHHHHGGGGGGGGGGGGGHHHGGGGHGHHHGGGGGGGGGGHHHHHHHHCGHHHGGHHGGG-CFHHGHHHHHHHGHHGGGGGHGHHGHHHHGGGGGGGGGGG-AAFGGGGGFFFFFFFFFFFFBFFFFFFFFFFFFFFDFFFFFFFFFBFFFFFFFFFFFFF0BFFFFFFFFFFFFFFBFFFFFFFFBFFAFFF9BFB
@M05620:37:000000000-D9766:1:1101:9714:11978 1:N:0:94
ACCACACCTTCTACAATGAGCTGCGTGTGGCTCCCGAGGAGCACCCCGTGCTGCTGACCGAGGCCCCCCTGAACCCCAAGGCCAACCGCGAGAAGATGAGGTGAGTGGCCCGCTACCTCTTCTGGTGGCCGCCTCCCTCCTTCCTGGCCTCCCGGCGCTGCGCCCTTTCTCCCTGGTTCTCTCTTCTGCCGTTTTCCGTAGGACTCTCTTCTCTGACCTGAGTCTCCTTTGGAACTCTGCAGGTTCTAGAT
+
BBBBBBBBFFFFGGGGGGGBGFHHGEFBFEEFFAFEGGEGGHHHHGGFEGGGHFGHGHH?FGGGGGGGGGGHGHHGGGGHFFHHHGGFDGCDCGFHGHHGHHFGFHHGGHHCCF->BGHHHHGHHFHDGGDFGFGGGHHGHHGGHH/CFFGGGGG-;BCDFF;DDAFFFFF/FF/;B//BBFFFFFFFFFF;DFFFFD;.9AF/FFFFFFFFFFF/:;FF/;BBFFFBFBBF//BFFF///;FAF/B/:;9
@M05620:37:000000000-D9766:1:1101:6343:11983 1:N:0:94
AGTTCCAGCTCTCCATCGCACAGGGGACCCAGTGCCTGGCCCCTCCATCCAGAAAACCTATGACCTCACCCGCTACCTGGCGCACCCCCTCCGCAGCTTGGCTGGGACCTATGTGAGTATCCAGCGTCGGAATCTGGGAGTTGGGGAGGCGTGCGGAGTTGGGGAAAGACAGTCCTAACCGTGGAGGGTTCTGGTAAATGATGGGGTGAGGAGGGGCTCTTTGGCTCCCACCAGTCCCCCTGTCTGGTCTA
+
>>>1>BDFFFFFG1GGBFE1ECHFG00AEACG1BFBDFHHHHGHGGHHHCGGHGGAFEHHGGHHH1BGHHH/E/>>GF1GB>FEEG/>>EF/EECE<GBGGHHGGGHHGHHHHHH2GHHHHHHHHGG/>C><FHHHHH0FGHHHGG.@C.AEG.AC-AEEFGGGA..C/C/CFGGGGGGG@FF@BEF@BFFFFFFFFFFFFFFFFFA@EFFFFF@@@@FFFFFFFFFFFBFF?FFFFFFF@FFFFFFFFFF
@M05620:37:000000000-D9766:1:1101:10345:12044 1:N:0:94
AGTGCCAGCTCTCAATCGCACAGGGGACCCAGGGCCTGGCCCCTCCATCCAGAAAACCTATGACCTCACCCGCTACCTGGAGCACCAACTCCGCAGCTTGGCTGGGACCTATGTGAGTATCCAGCGTAGGAATCTGGGAGTTGGGGAGGAGTGAGGAGTTGGGGAAAGACAGTCCTAACCGTGGAGGGTTCTGGTAAATGATGGGGTGAGGAGGGGCTCTTTGGCTCCCACCAGTCCCCCTGTCTGGTCTA
+
3>AAAFFFBFFFGFFFGFFGGGHHFGGGGGGGGGGFGGHHHGGHDGHHHHFHHGHHHGHHHHHHHHHHHHHGGGGGGGGGHGF?FHFHGHHHGGGGGHHHGHHGGGHHGHHHHHHGHHHHHHHHHGEFGGHGHHHHGHGGGHHHGGGGGGGHHGHHHGHHHHGGGGGHHHGHGHHHHHHHGDEGGGGGCFGGGGFFGGGGGFGGGGFFFFFFFFFFFFFFFFFFFFFFFFFFFFFFFFFFFFFFFFFFFFF
@M05620:37:000000000-D9766:1:1101:7664:12059 1:N:0:94
ACCACACCTTCTACAATGAGCTGCGTGTGGCTCCCGAGGAGCACCCCGTGCTGCTGACCGAGGCCCCCCTGAACCCCAAGGCCAACCGCGAGAAGATGCCCAGGTTAGTGGCTCGCTCCCTCTTGTGGTGGCCGCCTCCCTCCTTCCTCGCCTCCCGTCGCTCCGCCCTTTCTCACTGGTTCTCTCTTCTGCCTTTTTCCGTATTACTCTCTTCTCTGTCCTGCGTTCCCTTTGGAACTCTGCAGGCTCTG
+
BBBBBBBBFFFFGGGGGGGAGAGHGEEEHEHHEGGGGGGGGHHHHGGGGGGGHGHHHHHGGGGGGFGGGGGHHFFGGGGHEGHHHGGEGGCBCGFHHGF101/?<1?0F1<F0?->...<<0<00=CE/...<<:D..;.;G./00900.:A9.CE?..--;.;.9.B;F/B/9/9:/.9//9B//BFFF/FF//9:FF/.B..////;//;F/BF/B//9///-....//;//9BBFFB/F///..;.;/
@M05620:37:000000000-D9766:1:1101:6477:12075 1:N:0:94
AGTGCCAGCTCTCAATCGCACAGGGGACCCAGGGCCTGGCCCCTCCATCCAGAAAACCTATGACCTCACCCGCTACCTGGAGCACCAACTCCGCAGCTTGGCTGGGACCTATGTGAGTATCCAGCGTAGGAATCTGGGAGTTGGGGAGGAGTGAGGAGTTGGGGAAAGACAGTCCTAACCGTGGAGGGTTCTGGTAAATGATGGGGTGAGGAGGGGCTCTTTGGCTCCCACCAGTCCCCCTGTCTGGTCTA
+
BBBBBFFFBFFFGGGGGGGGGGHHGGGGGGHHGGGGGGHHHHGHGGHGHHHHHHHHHGHGHHHHHHHHHHHGGGGGHHHHHHHHHHHHGHHHGGGGGHHHGHHGGGHHGHHHHHHHHHHHHHHHHGGGCEFHHHHHHHHGGHHHGGGGGGGHHHHHGGHHHHGGGGHHHHGCGHHHHHHHGGGGGGGGFFGGGGGGGGGGGGGGGGFFFFFFFFFFFFFFFFFFFFFFFFFFFFFFFFFFFFFFFFFFFFF
@M05620:37:000000000-D9766:1:1101:10676:12078 1:N:0:94
ACCACACCTTCTACAATGAGCTGCGTGTGGCTCCCGAGGAGCACCCCGTGCTGCTGACCGAGGCCCCCCTGAACCCCAAGGCCAACCGCGAGAAGATGCCCAGGTGAGTGGCCCGCTACCTCTTCTGGTGGCCGCCTCCCTCCTTCCTGGCCTCCCGGAGCTGCGCCCTTTCTCACTGGTTCTCTCTTCTGCCGTTTTCCGTAGGACTCTCTTCTCTGACCTGAGTCTCCTTTGGAACTCTGCAGGTTCTA
+
CCCCCCCCFFFFGGGGGGGGGGHHGAFFHGEHHGGGGGGGGHHHHGGGGGGGHHHGHHHGGGGGGGGGGGGGHHHGGGGHGHHHHGGGGGCGGGHHHHHHHHHGHHHHHHGGHHGGGGGHHHHHHHHHHHGHHGGGGGHGHHGHHGGGGGGGGGGGGG?DGGGGGGFFFFFFFFFFFFFFFFFFFFFFFFFFFFFFFFFFFFFFFFFFFFFFFFFFFFFFFFFFFFFFFFFFFFFFFFFFFFFFFFFFFFB
@M05620:37:000000000-D9766:1:1101:3529:12080 1:N:0:94
ACCACACCTTCTACAATGAGCTGCGTGTGGCTCCCGAGGAGCACCCCGTGCTGCTGACCGAGGCCCCCCTGAACCCCAAGGCCAACCGCGAGAAGATGCCCAGGTGAGTGGCCCGCTACCTCTTCTGGAGGCCGCCTCCCTCCTTCCTGGCCTCCCGGAGCTGCGCCCTTTCTCACTGGTTCTCTCTTCTGCCGTTTTCCGTAGGACTCTCTTCTCTGACCTGAGTCTCCTTTGGAACTCTGCAGGTTCTA
+
AAA?AAA1FFFFGFFFAGGFG1FFEAAAAAAF1AFAEEGGGHHHHGGGEEEFGHFFFGFE?EEEG?EGGGFFFC?EGA?G/CGGHGA<>CCC?CHF>GGFHFGFGHHHHHCFHHGGCGGHHHBGHHHH0.<<CCCCACEEHHGGFBCFGFGGGGGGB@@GGGFGG@F;-FF/BFFFFFFFFFFFFFFFFFF/F@B?FFFFFFFFFFFFFFFFFFFFFFFFFFFFFFFFFFFFFFFFFFFFFFFFFFFFFFE
@M05620:37:000000000-D9766:1:1101:27594:12091 1:N:0:94
ACCACACCTTCTACAATGAGCTGCGTGTGGCTCCCGAGGAGCACCCCGTGCTGCTGACCGAGGCCCCCCTGAACCCCAAGGCCAACCGCGAGAAGATGAGGTGAGTGGCCCGCTCCCTCTTCTGGTGGCCGCCTCCCTCCTTCCTGGCCTCCCGGCGCTGCGCCCTTTCTCCCTGGTTCTCTCTTCTGCCGTTTTCCGTCGGACTCTCTTCTCTGCCCTGAGTCTCCTTTGGACCTCTGCCGGTTCTCGAT
+
ABAABBBAFFFFGGGGGGGGGDHFGEGGGGGHGGGG2EGGGHHHHGGEEEGGEHHHHHHGEEGGGGGGGGGHHHHGGGGHGHHHHGGGGGCDFFHFGHGEB2/<??1/?0?>D-AGGFHBGGFGH0<DF.@FCEGHGHHGGFHH0;/;CFFGED@CBF--ABFFFFB/9FFBFFBAFFFFFFFFFFFFFFD../;BB?F.=@AD9FFEBFFFFFF//9F..B/B/;FFFFF///9BB9BBFFA9.;F/;/;
@M05620:37:000000000-D9766:1:1101:7514:12093 1:N:0:94
ACCACACCTTCTACAATGAGCTGCGTGTGGCTCCCGAGGAGCACCCCGTGCTGCTGACCGAGGCCCCCCTGAACCCCAAGGCCAACCGCGAGAAGATGCCCAGGTGAGTGGCCCGCTACCTCTTCTGGTGGCCGCCTCCCTCCTTCCTGGCCTCCCGGAGCTGCGCCCTTTCTCACTGGTTCTCTCTTCTGCCGTTTTCCGTAGGACTCTCTTCTCTGACCTGAGTCTCCTTTGGAACTCTGCAGGTTCTA
+
CCCCCCCBFFFFGGGGGGGGGGHHGEGEGGHHHGGGGGGGGHHHHGGGGGGGHHHHHHHGGGGGGGGGGGGHHHHGGGGHGHHHHGGGGGBCGGHHHHHHHHHGHHHHHHGGHHGGGGGHHHHHHHHHHHGHHGGGGGHGHHGHHGGGGFGGGGGGGG?DFGGGGGFFFFFFFFFFFFFFFFFFFFFFFFFFFFFFFFFFFFFFFFFFFFFFFFFFFFFFFFFFFFFFFFFFFFFFFFFFFFFFFFFFFFF
@M05620:37:000000000-D9766:1:1101:2611:12129 1:N:0:94
AGTGCCAGCTCTCAATCGCACAGGGGACCCAGGCCCTGGCCCCTCCATCCAGAAAACCTATGACCTCACCCGCTACCTGGAGCACCCACTCCGCAGCTTGGCTGGGACCTATGTGAGTATCCAGCGTAGGCATCTGGGAGTTGGGGAGGAGTGAGGAGTTGGGGACAGACAGTCCTAACCGTGGCGGGTTCTGGTCAATGATGGGGTGAGGAGGGGCTCTTTGGCTCCCACCAGTCCCCCTGTCTGGTCTA
+
AA>>AFFFAFFFG4FFGFGGGGFGG2E2EEGCF2BEAGHHGHGAFGHHHGFG3GGGHGFHGGBGHHHHHG1EE>EFE3FHFFBGFE11EGHGEGGGGHHC/GGGGGFHGC1FDF?2BBFGHH?GHC<?>/1<@?FHEG0??FFFGG.>@AEHH0<C0<<CGHGGC-.:/=/:CHHG0GGF@FGB-;@B-AFFFEB/;9/;/9F/ADFBEF?FAD9BB>EFFFFFFFFFFF9DFFFFFFFFBEFFFFFFBF/
@M05620:37:000000000-D9766:1:1101:27094:12130 1:N:0:94
GAGGCTGCTTTGGAAGAAACTGACAAGCCAGGGCAACAAGATCGCAAGGACCCACGTATGAACTTCAGTCACTAATGCGAATCTGGTATAACGGCTAATGCTTGAAAAAAAAAAAGACCCATCTTATGATGGCTGAATCCATCAAACCATGCATCACAACAATGCGCACTTACTCACTGATTCTCTCTTCAGCAGTTTTCCGTAGCACTCTCATATATGACCACCATTTCCTTTGGAACTATGCCGGCTCT
+
AAAAABFBFFFFGGGGGGGGFEF4B54AAFAFE2BF2B2B23B22A2A21B1B110BB5B5DA55D55AD3DD535DDB1E/1B43BBB44B1/>>13B4BBB?0B?D0///>/>/?<2</<2111<?1111?0/?<11>FFFF11<<.11><<0<000<.<0<<<ECC-:00;:;;GF0;::0;9B90000;09CFF;00.9..;;0C/;B00;090;0;//...///;:/;;/9///;/9/9/9---;9
@M05620:37:000000000-D9766:1:1101:4669:12132 1:N:0:94
AGTCCCAGCTCTCCATAGCACAGGGTCCCCAGTGCATGGCCCCTCCATCCAGAAAACCTATGACCGCACCCGCCACCTGGCGCACCCCCTCCGCAGCTTGGCTGGGACCTATGTGAGTATCCCGCGTCGGAATCTGGGCGTTGGGGCGGCGTGCGGCGTTGGGGCCCGCCCGTCCTAACCGTGGCGGGTTCTGGTAAATGCTGGGGTGAGGCGGGGCTCTTTGGCTCCCACCAGTCCCCCTGTCTGGTCTA
+
>>>3>BDCFFFFGGGB5BB5B4GEFB4AA4BA4BB55DFGEHGHGGCGHBABA3E2BBFGABAGH0AAEGE0>0>BFF3B?>BEEGG>>EG/>E/<>B3B?F3FFGGCDG1GHG?2@GHHFH1?D@D/>A-.>FHHHGCCDDGF-@.@BBGBBFBB?BB=BFBB.9-@BB-@BFFF/9BFBFFB-B>BBFFFFFF/FFBF/BFBFBFBEF?.;=-9BBFFFFFF/FFFF.AFAFFFFFFFBFFFFFFFFF9
@M05620:37:000000000-D9766:1:1101:18886:12161 1:N:0:94
ACCACACCTTCTACAATGAGCTGCGTGTGGCTCCCGAGGAGCACCCCGTGCTGCTGACCGAGGCCCCCCTGAACCCCAAGGCCAACCGCGAGAAGATGCCCAGGTGAGTGGCCCGCTACCTCTTCTGGTGGCCGCCTCCCTCCTTCCTGGCCTCCCGGAGCCGCGCCCTTTCTCACTGGTTCTCTCTTCTGCCGTTTTCCGTAGGACTCTCTTCTCTGACCTGAGTCTCCTTTGGAACTCTGCAGGTTCTA
+
CCCCCCCBFFFFGGGGGGGGGGHHGFGGHGHHHGGGGGGGGHHHHGGGGGGGHHHHHHHGGGGGGGGGGGGHHHHGGGGHGHHHHGGGGGGGGGHHHHHHFHHGHFHHHFFGHHGGGGGHHFHHHFDG<CDHHGGGGGHGHHGHBFFG0;FGGGGGG---;.;@BFAFAFFFFFFFFFFFFFFFFFFFFFFFFFFFFFFFFFFD.BFFFFFFFF0;FFFFFF//BFFFFFFFFFFBFFBFFFFFFFFFFFB
@M05620:37:000000000-D9766:1:1101:11353:12164 1:N:0:94
AGTGCCAGCTCTCAATCGCACAGGGGACCCAGGGCCTGGCCCCTCCATCCAGAAAACCTATGACCTCACCCGCTACCTGGAGCACCAACTCCGCAGCTTGGCTGGGACCTATGAGAATATACAGCGTAAGACTCTGGGAGGTGGGGGGGAGAGGGGAGTTGGGGAGAGACAGTCCTCCCCGTGGGGGGTTCTGGTAAATGATGGGGTGAAGGGGGGCTCTTTGGCTCCCAACAGTCCCCCTGTCTGGTATA
+
AAAABFFFCFFFGGGGGGGGGGHHGGGGGGHGGGGGGGHHHHGHGGHHDHHHHHHHHGHHGGHHHHHHHHHGG/EFHGGHHHHHHHHHGHHHGGGGGHHHGHHGGGHHGHHHH3B33B?3333BF/?//022@@1G1?0///?F-A--;-;.;..;.-;;BF--;-;:A///;FB///9;@..;-;-99;:9B//;://;//BFFFAD./;/;B--:BAF/9/:BBF.A//../;;FFA.;.FBBF/F/B/
@M05620:37:000000000-D9766:1:1101:16209:12167 1:N:0:94
ACCACACCTTCTACAATGAGCTGCGTGTGGCTCCCGAGGAGCACCCCGTGCTGCTGACCGAGGCCCCCCTGAACCCCAAGGCCAACCGCGAGAAGATGAGGTGAGTGGCCCGCTACCTCTTCTGGTGGCCGCCTCCCTCCTTCCTGGCCTCCCGGAGCTGCGCCCTTTCTCACTGGTTCTCTCTTCTGCCGTTTTCCGTAGGACTCTCTTCTCTGACCTGAGTCTCCTTTGGAACTCTGCAGGTTCTAGAT
+
CCCCCCCCFFFFGGGGGGGGGGHHGEFEGGHHHGGGGGGGGHHHHGGGEEGFHHHHHHHGGGGGGGGGGGGHHFHGGGGHGHHGHGGGGGDFFGHHGHFHHHHHHHHEGHHGGGGGHHHHHHHHHGHGHHGGGGGHGGHGHHHHHHGGGGGGGGGAGGGGGGGGFFFFFFFFFFBFBFFFFFFFFFFFFFFFFFFFFFFFFFFFFFFFFFFFFFFFFFFFFFFFFFFFFFFFFFFFFFFFFFFFFFFBBF;
@M05620:37:000000000-D9766:1:1101:18875:12206 1:N:0:94
ACCACACCTTCTACAATGAGCTGCGTGTGGCTCCCGAGGAGCACCCCGTGCTGCTGACCGAGGCCCCCCTGAACCCCAAGGCCAACCGCGAGAAGATGCCCAGGTGAGTGGCCCGCTACCTCTTCTGGTGGCCGCCTCCCTCCTTCCTGGCCTCCCGGAGCTGCGCCCTTTCTCACTGGTTCTCTCTTCTGCCGTTTTCCGTAGGACTCTCTTCTCTGACCTGAGTCTCCTTTGGAACTCTGCAGGTTCTA
+
CCCCCCCCFFFFGGGGGGEGGGHHGEGBGGHHHGGGGGGGGHHHHGGFFFGGHHHHHHHGGGGGGGGGGGGHGHHGGGGHGHHGHGGGGG<DCGHFHHHHHHHGHHHHHHGGHHGGGGGHHHHHHHHGHHGHHGGGGGHGHHGHHGGGGGGGGGGGGGADFGGGGGFFFFFFFFFFFFFFFFFFFFFFFFFFFFFFFFFFFFFFFFFFFFFFFFFFFFBFFFFFFFFFFFFFFFFFFFFFFFFFFFFFFFF
@M05620:37:000000000-D9766:1:1101:7663:12208 1:N:0:94
ACCACACCTTCTACAATGAGCTGCGTGTGGCTCCCGAGGAGCACCCCGTGCTGCTGACCGAGGCCCCCCTGAACCCCAAGGCCAACCGCGAGAAGATGCCCAGGTGAGTGGCCCGCTACCTCTTCTGGTGGCCGCCTCCCTCCTTCCTGGCCTCCCGGAGCTGCGCCCTTTCTCACTGGTTCTCTCTTCTGCCGTTTTCCGTAGGACTCTCTTCTCTGACCTGAGTCTCCTTTGGAACTCTGCAGGTTCTA
+
CCCCCCCCFFFFGGGGGGGGGGHHGFGEGGHHHGGGGGGGGHHHHGGGGGGGHHHHHHHGGGGGGGGGGGGHHHHGGGGHGHHHHGGGGGCFGGHHHHGHHHHGHHGHHHGGHHGGGGGHHHHHHHHGHHGHHGGGGGHGHHGHHGGFGGGGGGGGDF?DDGGGGGFFFFFFFFFFFFFFFFFFFFFFFFFFFFDFFFFFFFFFFFFFFFFFFFHFFFFFFFFFFFFFFFFFFFFFFFFFFFFHFFFFFFB
@M05620:37:000000000-D9766:1:1101:18988:12212 1:N:0:94
AGTGCCAGCTCTCAATCGCACAGGGGACCCAGGGCCTGGCCCCTCCATCCAGAAAACCTATGACCTCACCCGCTACCTGGAGCACCAACTCCGCAGCTTGGCTGGGACCTATGTGAGCATCCAGCGTAGGAATCTGGGAGTTGGGGAGGAGTGAGGAGTTGGGGAAAGACAGTCCTAACCGTGGAGGGTTCTGGTAAATGATGGGGTGAGGAGGGGCTCTTTGGCTCTCACCAGTCCCCCTGTCTGGTCTA
+
AAAAAFB1AFFFGFGGGCFAE00F0AEEGGEGG0EEAFAHHHGHGGHGHHCGFFEGFGHFHHFGHHHGHHAFGGGGHFHEHHHGHHHHG01FEE//E0FGEF1?/<FGEHFHHGGHH1BFGHHGGGEC/CDGHHHHHHHGGHHHCGGGGGGHHHHGHC/CFG@CEGHHHHHHHEHHHBFG@9AAFGGG.9FFFF0CFFGGGFF09-A@EFFFFF?-@=FFFFBBFEB/:BBFFFFFFFFB@EFFFFF/BFF
@M05620:37:000000000-D9766:1:1101:28167:12248 1:N:0:94
AGTGCCAGCTCTCAATCGCACAGGGGACCCAGGGCCTGGCCCCTCCATCCAGAAAACCTATGACCTCACCCGCTACCTGGAGCACCAACTCCGCAGCTTGGCTGGGACCTATGTGAGTATCCAGCGTAGGAATCTGGGAGTTGGGGAGGAGTGAGGAGTTGGGGAAAGACAGTCCTAACCGTGGAGGGTTCTGGTAAATGATGGGGTGAGGAGGGGCTCTTTGGCTCCCACCAGTCCCCCTGTCTGGTCTA
+
>AAAAFBCBFFFFDGGGFAFGGHHGGEEEGHHGEG?FFGFGHGHGGEHGHHFFCGHHGGEHHGHHHGHHF1FGECGHHHHBGHGGHCFEGDGFEGEEHHHGHHGGGFC/0B?FHHHFFHHHHHHHG?<DG11@GHHHF<F/FGFCCFDG<CGH0<CCECCGHGGE.:G:GGGHHHHHFCFBCE?9CFG:CABFB0;B9CFBFFFGGF?EAAFFFBBB?EFFBFFFB9AAFFFEFFFFFFABEFFFFF/BF/
@M05620:37:000000000-D9766:1:1101:27468:12259 1:N:0:94
ACCACACCTTCTACAATGAGCTGCGTGTGGCTCCCGAGGAGCACCCCGTGCTGCTGACCGAGGCCCCCCTGAACCCCAAGGCCAACCGCGCGAAGATGCCCAGGTGAGTGGCCCGCTACCTCTTCTGGTGGCCGCCTCCCTCCTTCCTGGCCTCCCGGCGCTGCGCCCTTTCTCACTGGTTCTCTCTTCTGCCGTTTTCCGTAGGACTCTCTTCTCTGACCTGAGTCTCCTTTGGAACTCTGCAGGTTCTA
+
BBBAABBAFFFFGGGFFG5FGCHHGBEAAEGFFEFE?EEF?GHHHGG0AAEFFHFHHHGE?ECEFAFGGGGCFEHGGG?HEEGHHGEEDG/<<CC?1FFFHHHGFHHCFGGGHHGGGGGHHHHHHHHGGHFGGGGGGGHGGGGGGGGGGGGGGGGGDB-:@@FFFFFFFFFFFFFFFFFFFFFFFFFFBFBFFF;AFFFFFFFFFFFFFFFFFFFBFFBFFFFFBFF9FFFFFFFFFFFFFFFFFFFFFFF
@M05620:37:000000000-D9766:1:1101:2855:12281 1:N:0:94
ACCACACCTTCTACAATGAGCTGCGTGTGGCTCCCGAGGAGCACCCCGTGCTGCTGACCGAGGCCCCCCTGAACCCCAAGGCCAACCGCGAGAAGATGACCAGGTGAGGGGCCCGCTACCTCTTCTGGTGGCCGCCTCCCTCCTTCCTGGCCTCCCGGAGCTGCGCCCTTTCTCACTGGTTCTCTCTTCTGCCGTTTTCCGTAGGACTCTCTTCTCTTACCTGAGTCTCCTTTGGAACTCTGCAGGTTCTA
+
CCCCCCCBFFFFGGGGGGGGGGHHGGGEGGHHHGGGGGGGGHHHHGGGGGGGHHGHHHHGGGGGGGGGGGGHHHHGGGGHGHHHHGGGGGCGGGHHHHBGH20???100/>-CGGGCCFHD<0D0=0D<<E.C--A:AHGBCEBFBFBBFGGFFGG?D-;;CFBADFF@FFFF9FFB0B0;9:BB:BFBB00BD:DFFFFDBF.D099BBFFFFFBB00;FB::/0:;;F9FF0B0:0:0090:;F.;:B0
@M05620:37:000000000-D9766:1:1101:3137:12285 1:N:0:94
ACCACACCTTCTACAATGAGCTGCGTGTGGCTCCCGAGGAGCACCCCGTGCTGCTGACCGAGGCCCCCCTGAACCCCAAGGCCAACCGCGAGAAGATGCCCAGGTGAGTGGCCCGCTACCTCTTCTGGTGGCCGCCTCCCTCCTTCCTGGCCTCCCGGAGCTGCGCCCTTTCTCACTGGTTCTCTCTTCTGCCGTTTTCCGTAGGACTCTCTTCTCTGACCTGAGTCTCCTTTGGAACTCTGCAGGTTCTA
+
AAAAAAAAFFFFGGGGGGGDGAGHGEEGH?GHFGGGGGGGGHHHHGGGGGGGHHHHHHHGGGGGGEGGGGGHHGHGGGGH/GHHHGG/BCCCCGFHHHHHHHHGHHHHHHGGHHGGGGGHHHHHHHHHFHGHHGGGGGHGHHGHHGGGG/FGGGGGGA@GAGGGGGF@@FFFFFFFFFFFFFFFFFFFFFFFF@FFFFFFFFFFFFFFFFFFFFFFFFFFFFFFFFFFFFFFFFFFFFFFFFFFFFFFFFB
@M05620:37:000000000-D9766:1:1101:15515:12309 1:N:0:94
ACCACACCTTCTACAATGAGCTGCGTGTGGCTCCCGAGGAGCACCCCGTGCTGCTGACCGAGGCCCCCCTGAACCCCAAGGCCAACCGCGAGAAGATGCCCAGGTGAGTGGCCCGCTACCTCTTCTGGTGGCCGCCTCCCTCCTTCCTGGCCTCCCGGAGCTGCGCCCTTTCTCACTGGTTCTCTCTTCTGCCGTTTTCCGTAGGACTCTCTTCTCTGACCTGAGTCTCCTTTGGAACTCTGCAGGTTCTA
+
BBBBBBBBFFFFGFGEGGGFGGHHGEEBGGHGGGGGGGGGGGHHHGGGGGGGHHGHHHHGGGGGGGGGGGGHGHHGGGGHGGHHHGGGGGGGGGHHHHHHHHHGHHGHHHGGHHGGGCGHHHHGGHHHHHGHHGGGGGHGHHGHHGGGGGGGGGGGGC?FFGGGGGFFFFFFFFFFFFFFFFFFFFFFFFFFFFFFFFFFFFFDDFFFFFFFFFFFFFFFFFFFFFFFFFFFFFFFFFFFFFFFFFFFFFB
@M05620:37:000000000-D9766:1:1101:15501:12321 1:N:0:94
ACCACACCTTCTACAATGAGCTGCGTGTGGCTCCCGAGGAGCACCCCGTGCTGCTGACCGAGGCCCCCCTGAACCCCAAGGCCAACCGCGAGAAGATGCCCAGGTGAGTGGCCCGCTACCTCTTCTGGTGGCCGCCTCCCTCCTTCCTGGCCTCCCGGAGCTGCGCCCTTTCTCACTGGTTCTCTCTTCTGCCGTTTTCCGTAGGACTCTCTTCTCTGACCTGAGTCTCCTTTGGAACTCTGCAGGTTCTA
+
ABBBB?AAFFFFGGFFGFGGGGHHGEGEHDHHHGGFGGGGFHHHHGGGEEGGFGFHHHHGGGGGGGEGGGGHHHHGGGGHGHHHAGGGGGGGGGHHHHHHHHHGFFGHHHGGGHGGG-CHHHHGHHGHHGGHGGGGGGHGHHCHEGGGGGGGEGGG?B-?DGEFGGFFFFFFFFEFFFFFFFFFFFFFFFFFFFFFFFFFFFFDF/FFFFFFFFFFFFFFFFFBFFFFFFFFFFBBFFFFFFFFFFFFFFB
@M05620:37:000000000-D9766:1:1101:6842:12325 1:N:0:94
ACCACACCTTCTACAATGAGCTGCGTGTGGCTCCCGAGGAGCACCCCGTGCTGCTGACCGAGGCCCCCCTGAACCCAAAGCCCAACCGCGAGAAGATAGGTGGAGTGCCCCGTACCCTCTTGGGGGGCCCCCCTCCCTCTTGCCTGCCCCCCCGAGGCTCCCCCCTTTCTCCCGGTTCTTCTCTCCTCCGGTTTTCGGACGACCCCTCTTACCTACCTTGGGCCTCTTTTGAACCTTGGACGGTCTTGGAC
+
AACBAAAAFFFFGGGGGGGGGGHHGGGGDGGHHFGG2FGG?GAGHGGGEFGGDGHHHHHGCG0EFEGFGGGG3BGG/C0F2B/??E//////</=2222??2///101?=?/<-.F11.0111.=---;9-@--;A9/;/00;00;.;9.-9:B---:....;D-@.9000;/.@-..00:00;0/0/B.-@DF.:-;.-;----.:.:000900/;0;:0....;0;00;.;B./;:0:0;-A..00000
@M05620:37:000000000-D9766:1:1101:4543:12333 1:N:0:94
AGTTCCAGCTCTCAATCGCACAGGGGACCCAGGGCCTGGCCCCTCCATCCAGAAAACCTATGACCTCACCCGCTACCTGGAGCACCAACTCCGCAGCTTGGCTGGGACCTATGTGAGTATCCAGCGTAGGAATCTGGGAGTTGGGGAGGAGTGAGGAGTTGGGGAAAGACAGTCCTAACCGTGGAGGGTTCTGGTAAATGATGGGGTGAGGAGGGGCTCTTTGGCTCCCACCAGTCCCCCTGTCTGGTCTA
+
>>>>AFFFFFFFGGGGFFE2EABCFEAEEBFG2BEEAFHHHHGHGGHHHFFHHHHFGGHHHHHHHGHHHHH?E>@EHHHH2BGHHHA?EGHC?ECGEHGHGHHGGGHHGHHHHHHHHHHHHHHHHGEFFGHHHGHHHHGGEHHHGGFGG.EHHGHHHGHHHHGGGGHHHHGHHHHHHHHHGEEGGGGG;9FGGGFGGGGGGGGGGGFFFFFFFFFFFFFFFFFFFFFFFFFFFFFFFFFFFFFFFFFFFFF
@M05620:37:000000000-D9766:1:1101:14068:12338 1:N:0:94
AGTGCCAGCTCTCAATCGCACAGGGGACCCAGGGCCTGGCCCCTCCATCCAGAAAACCTATGACCTCACCCGCTACCTGGAGCACCAACTCCGCAGCTTGGCTGGGACCTATGTGAGTATCCAGCGTAGGAATCTGGGAGTTGGGGAGGAGTGAGGAGTTGGGGAAAGACAGTCCTAACCGTGGAGGGTTCTGGTAAATGATGGGGTGAGGAGGGGCTCTTTGGCTCCCACCAGTCCCCCTGTCTGGTCTA
+
BBAABFFFBFFFGFGGGGCFGGHHGGGGGGHHGGGGGGHHHHGHGGHGHHGHHHHHHGHHGHHHHHHHHHHGG>EGHHHH?FGHHHHFGGHGGGGGGHHHGHHGGGHHGHGHHHHHHHHHHHHHHGGGGGHHHHHHHHHGGHHHGGGGGGGHHHHHHGHHHHGGGGHHHHHGHHHHHHHHGGGGFGGGGGGGGGFGGGGGGGGGGGFFFFFFFFFFFFFFFFFFFFFFFFFFFFFFFFFFFFFFFFFFFFF
@M05620:37:000000000-D9766:1:1101:18158:12344 1:N:0:94
ACCACACCTTCTACAATGAGCTGCGTGTGGCTCCCGAGGAGCACCCCGTGCTGCTGACCGAGGCCCCCCTGAACCCCAAGGCCAACCGCGAGAAGATGCCCAGGTGAGTGGCCCGCTACCTCTTCTGGTGGCCGCCTCCCTCCTTCCTGGCCTCCCGGAGCTGCGCCCTTTCTCACTGGTTCTCTCTTCTGCCGTTTTCCGTAGGACTCTCTTCTCTGACCTGAGTCTCCTTTGGAACTCTGCAGGTTCTA
+
BBBABBBACFFFFGGCBBFFFBGBE2ABG?HH3FFE?EGCDHHFHGEG1AE1GFFCFG3A@EGGF1>EGGA2G3/?EEAE//GGCG/<C?B//?CGEB2CCG/FFHHFFDFEA<A@C-DFHHHFHF0FGHDHC@--..:.CGDC0BBBC/A?09AA.999?./9@?A>DF/BFFBFFFB9/;:BB9BBFFFBFFFDFFBFDF.DF/9/BFFBFFFF/;//9BB9:FFFFFFFFFFFFFFFFFB/9F.9FFB
@M05620:37:000000000-D9766:1:1101:14084:12348 1:N:0:94
AGTGCCAGCTCTCAATCGCACAGGGGACCCAGGGCCTGGCCCCTCCATCCAGAAAACCTATGACCTCACCCGCTACCTGGAGCACCAACTCCGCAGCTTGGCTGGGACCTATGTGAGTATCCAGCGTAGGAATCTGGGAGTTGGGGAGGAGTGAGGAGTTGGGGAAAGACAGTCCTAACCGTGGAGGGTTCTGGTAAATGATGGGGTGAGGAGGGGCTCTTTGGCTCCCACCAGTCCCCCTGTCTGGTCTA
+
>AAAADD4AFFFGG5GGCCEGEFHAEGGGECEFDFEFFAGGGGHGGHFHGGGHHHHHGGEFGHHHHHHHHHGGGGGFHHHHHGGHHHGGHGHGGGGGHHHGHHGGGGHGHHHHHHHHHGHHHHHHGGGDDHHHHHHHGHGGFHHGGGGGGGHHHHHHGHHHHFGGGGHHGHHHHHHHHHHGGGGGGGGGGGGGGGGGGGGGGGGGG9@9FFFFFFFFFFFFFFFFFFFFFFFFFFFFFFFFFFFFFFFFFB
@M05620:37:000000000-D9766:1:1101:15706:12351 1:N:0:94
ACCACACCTTCTACAATGAGCTGCGTGTGGCTCCCGAGGAGCACCCCGTGCTGCTGACCGAGGCCCCCCTGAACCCCAAGGCCAACCGCGAGAAGATGCCCAGGTGAGTGGCCCGCTACCTCTTCTGGTGGCCGCCTCCCTCCTTCCTGGCCTCCCGGGGCCGCGCCCTTTCTCCCTGGTTCTCTCTTCTGCCGTTTTCCGTAGGACTCTCTTCTCTGACCTGGGTCTCCTTTGGAACTCTGGGTTCTCGA
+
BBAABBBBFFFFGGGFDGGGGGHHGEEBCAGHAFFDEGGGGHHHHGGGDEGGGHGFHHGGFGGGGDGGGGFFHFHGGEDHCEHHGGGEGGGCCGHHFG2FG2<FFFG0D1?/GH----->1<0DD00<=<<CG--A..CEC/C/G0C009.;0.CE.B--------;@-FB/9B/B./A/;//9//9F/:9/F>AFFF/B9B..D///9/BBB///9//;B/...;B.;B/;BBB/F//99/B.99.;/./
@M05620:37:000000000-D9766:1:1101:14065:12361 1:N:0:94
AGTGCCAGCTCTCAATCGCACAGGGGACCCAGGGCCTGGCCCCTCCATCCAGAAAACCTATGACCTCACCCGCTACCTGGAGCACCAACTCCGCAGCTTGGCTGGGACCTATGTGAGTATCCAGCGTAGGAATCTGGGAGTTGGGGAGGAGTGAGGAGTTGGGGAAAGACAGTCCTAACCGTGGAGGGTTCTGGTAAATGATGGGGTGAGGAGGGGCTCTTTGGCTCCCACCAGTCCCCCTGTCTGGTCTA
+
ABB?AFFFBFFFGGFGGGFEGGHHGGGEGGHHDEEGGGHHHHGHGGCHHHGHHFHHGGHHHHHHHHHHHHHGFEFGHHHH2GHHHHGAFHHHGGGGGHHHGHHGGGHHGHHHHHHHHHHHHHHHHGGGGGHHHHHHGHHGGHHHGGGGGFGHGHHHHGHHHHGGGGHHGHEFHHHHHHHHGGGGGGGGGGGGGGGGGGGGGGGGGGFFFFFFFFFFFFFFFFFFFFFFFFFFFFFFFFFFFFFFFFFFFFB
@M05620:37:000000000-D9766:1:1101:2874:12372 1:N:0:94
AGTGCCAGCTCTCAATCGCACAGGGGACCCAGGGCCTGGCCCCTCCATCCAGAAAACCTATGACCTCACCCGCTACCTGGAGCACCAACTCCGCAGCTTGGCTGGGACCTATGTGAGTATCCAGCGTAGGAATCTGGGAGTTGGGGAGGAGTGAGGAGTTGGGGAAAGACAGTCCTAACCGTGGAGGGTTCTGGTAAATGATGGGGTGAGGAGGGGCTCTTTGGCTCCCACCAGTCCCCCTGTCTGGTCTA
+
>A>>ADFFCFFFGGGGGFF2ECGHGGEEGEFGBEFBFFHHHHGHGGHGHGHHHHHGHGHHGHHHH5FGHHHEE>>EHHHHBGHHGH11?FF@EFCGEHGHGHHGGGHHGHHHHHHHHHHHHHHHHGGDCGGGHHHHHHFFGHHHGGFDG.CHH<GHGGHHHHGGGGHHFHFHHHHHHHHHGGGGDGGGGGGGGGGGGGGGGGGGGGFFFFFFFFFFFFFFFFFFFFFFFFFFFFFFFFFFFFFFFFFFFFB
@M05620:37:000000000-D9766:1:1101:15842:12374 1:N:0:94
GAGGCTGCTTTGGAAGAAACTGACAAGTCAGTGACACAAGATCGGATGATCACGCGTCTGAACTCCAGTCACTAATGCTCATCTCGTATAACTTCCTCTGATCGAAAAAAAAAATACCCGTCCTTCAAAACTCCCCGACGCATCCAAAGACGTCACAAAGCAACTGCAACTATGCCCCGTACCTCCGTCCTTTCCGCTTTCGCACTCTTATGGATCCAATTGCACCCTTCTCACCATTTGTCCTTGTCCCT
+
AAAAAAFAFFFFGF1BEGGGG1G1B1011DADDFDFFGAG0AB0AB/A12BD0/0/AA/B121D111BA111221D@@D@G1FG1>/?012B12B11BFG1B@//B/>0/>/</011B1///??2@1121<<@1/////---.>01C0<//<<.<C00:/://.:/0000//0;0</.-;-..;;C.;;..0;CF..;CEB-A-;9F///://;/;-//9/9///9-9FBBFB/9/;/B//;B;//9//;/
@M05620:37:000000000-D9766:1:1101:19299:12390 1:N:0:94
ACCACACCTTCTACAATGAGCTGCGTGTGGCTCCCGAGGAGCACCCCGTGCTGCTGACCGAGGCCCCCCTGAACCCCAAGGCCAACCGCGAGAAGATGCCCAGGTGAGTGGCCCGCTACCTCTTCTGGTGGCCGCCTCCCTCCTTCCTGGCCTCCCGGAGCTGCGCCCTTTCTCACTGGTTCTCTCTTCTGCCGTTTTCCGTAGGACTCTCTTCTCTGACCTGAGTCTCCTTTGGAACTCTGCAGGTTCTA
+
DDDDDDCDFFFFGGGGGGGGGGHHGGGFHGHHHGGGGGGGGHHHHGGGGGGGHHHHHHHGGGGGGGGGGGGHHHHGGGGHGHHHHGGGGGGGGGHHHHHHHHHGHHHHHHGGHHGGGGGHHHHHHHHHHHGHHGGGGGHGHHGHHGGGGGGGGGGGGGFGGGGGGGFFFFFFFFFFFFFFFFFFFFFFFFFHFFFFFFFFFFFFFFFFFFFFHFFFFFFFFFFFFFFFFFFFHFFFFFFFFFFFFFFFFFB
@M05620:37:000000000-D9766:1:1101:13289:12398 1:N:0:94
AGTGCCAGCTCTCAATCGCACAGGGGACCCAGGGCCTGGCCCCTCCATCCAGAAAACCTATGACCTCACCCGCTACCTGGAGCACCAACTCCGCAGCTTGGCTGGGACCTATGTGAGTATCCAGCGTAGGAATCTGGGAGTTGGGGAGGAGTGAGGAGTTGGGGAAAGACAGTCCTAACCGTGGAGGGTTCTGGTAAATGATGGGGTGAGGAGGGGCTCTTTGGCTCCCACCAGTCCCCCTGTCTGGTCTA
+
AAAAAFFFBFBFGGGFGFGEGGBC2EFGGGFGFFEFDFHGHHGGGGHHHGGHHHHGHFFFFHHHGHFHHHGGG>EFHBEECFG?FGGEGHFGEEFEGGFHFHHGGCHHGGHHFFFHFFHHHGGHHFCDGGHHHHEHBGGFCFHHFGFGGGGHHHFFFDGFHHCGGGHHGHHHHCHGHFHHGGGGGGF?;FFGEGGGFGGGGFGGGGFFFFFFFFF>D-EFFB9BFBFEFFFFFFBFFFFFFFFFFFF9FFB
@M05620:37:000000000-D9766:1:1101:21704:12405 1:N:0:94
ACCACACCTTCTACAATGAGCTGCGTGTGGCTCCCGAGGAGCACCCCGTGCTGCTGACCGAGGCCCCCCTGAACCCCAAGGCCAACCGCGAGAAGATGCGCTGATGGGCCGGCTACTTCCTCTTCTGGCCGCCGCCTCCCTCCTTCGTCGCCTCCAGCTGCTCCCCTCTTCATCGGTGGTCCTCTCTTCTGCCGTTCTCAGTACGCTCCTCTTCTATCTCATTCGCCTCTGGTACTATGCAGCAGCTAGAT
+
CCCCCCCCFFFFGGGGGGGGGGHHGGGEEGHHHGGGGGGGGHHHHGGGGGGGHGHHHHHGGGGGGGGGGGGHHHHGGGGHGHHHHGGGGGGGGGHHHHF///>/<11?0/-->-.<00=0DHH00=GHB.ADG-AD..CEGBF/C0./9-;E.../;//;B//B.././;/////.;..;////;BF/F/B//-;././/:9B/.....;FF///;///////:/.;D.///////:/9;/;/../;////
@M05620:37:000000000-D9766:1:1101:13482:12405 1:N:0:94
ACCACACCTTCTACAATGAGCTGCGTGTGGCTCCCGAGGAGCACCCCGTGCTGCTGACCGAGGCCCCCCTGAACCCCAAGGCCAACCGCGAGAAGATGCCCAGGTGAGTGGCCCGCTACCTCTTCTTGTGGCCGCCTCCCTCCTTCCTGGCCTCCCGGAGCTGCGCCCTTTCTCACTGGTTTTCTTTTTTGCCGTTTTCCGTAGGACTCTCCTCTTTGACCTGAGTCCCCTTTGGAACTCTGCCGGTTCTT
+
CCCCCCCCFFFFGGGGGGGGGGHHGFGEGEHHHGGGGGGGGHHHHGGGGGGGHHHHHHHGGGGGGGGGGGGHHHHGGGGHGHHHGGGGGG@DGGHHHH2FH2?F=??011?/FHC<--<F100=000=00C.C--;..;EB/C/C0C00:.F09EG.A-:-.00--;D-BF0900:00;0;.90000;0--0;@.AFF0B.0.9A00/9:0/;/00009;BB///:000;/;F0F0B0099000;@-;900
@M05620:37:000000000-D9766:1:1101:19287:12406 1:N:0:94
ACCACACCTTCTACAATGAGCTGCGTGTGGCTCCCGCGGAGCACCCCGTGCTGCTGACCGAGGCCCCCCTGAACCCCAAGGCCAACCGCGAGAAGCTGCCCAGGTGAGTGGCCCGCTCCCTCTTCTGGTGGCCGCCTCCCTCCTTCCTGGCCTCCCGGAGCTGCGCCCTTTCTCACTGGTTCTCTCTTCTGCCGTTTTCCGTAGGCCTCTCTTCTCTGACCTGAGTCTCCTTTGGAACTCTGCAGGTTCTA
+
3ABBBBB>CFFFGGGGGGDGGGHHGEFGHGHHHFFE2EEGGGGHHGGAAEGFDGHHHHHG/EEGGGGGGGACGHHGGGEHGHHHHGGGGGCC@DH1?FGHHE/.>1>FHG.>G.@CG<CEHGHGHHFHHF.;G-CBEEEGFGGGGFBFBFFFBFGGD---@.//9BDFAFFBFBFFFFE;BFFFFFFFBFFBFBDDFFBFD9...;9B.FFFFB/;9/99//./.99;://:BBBFB/:BF/BBF.ABBF:
@M05620:37:000000000-D9766:1:1101:25172:12413 1:N:0:94
GAGGCTGCTTTGGAAGAAACTGACAAGCCAGGGACACAAGATCGGAAGAGCACACGTCTGAACTCCAGTCACTAATGCGCATCTCGTATGACGTCTTCTGCTCGAAAAAAAAAAAAACCCCGACGGGTCAAGCTGATCGCCACATCCCCGAGCTTCACCACCCAGTGAACACCAGTTCACATGCTGCCAAGAGACCAGCTTACCCCAGGAGCTGGCTCGCATCCACGAGTGATCCTGGGTTTGATCGATGA
+
>>AA>4C>BBBDG4BF4A4BBFBFGGG4F4BBEAACBBFFBFBFE2BA2BBBBAGAECHB55BD5B3GHG3D553BD5?>>E>3BB?EFFBGEFE11BBG4B@/>FE/B<</>?<//??///-------<000<00;0.....:0:/;;---;./;9;99.99..;00;00/9../9/9////////://.9...;...////;;;...:...;.;.;--;.-///.--;.//;9///./...//:..://
@M05620:37:000000000-D9766:1:1101:26383:12417 1:N:0:94
AGTGCCAGCTCTCAATCGCACAGGGGACCCAGGGCCTGGCCCCTCCATCCAGAAAACCTATGACCTCACCCGCTACCTGGAGCACCAACTCCGCAGCTTGGCTGGGACCTATGTGAGTATCCAGCGTAGGAATCTGGGAGTTGGGGAGGAGTGAGGAGTTGGGGAAAGACAGTCCTAACCGTGGAGGGTTCTGGTAAATGATGGGGTGAGGAGGGGCTCTTTGGCTCCCACCAGTCCCCCTGTCTGGTCTA
+
>A>3AFBCAFFFFBGGGGGAE?FGF?AEEEHHFAEEFGGCGHGHGGEGHHHGHEFAGGHFHHHHHFHGHHHGGE?EHHHH2FHHGHFFEHFF?ECFEHGHFFEFFGHHFHHFGHDFH3FFHGHHHGABGGDFGHHHHGFFEHHGCGFDCAEHHBGGCDGGGFGGGGHFFFGGHHHGFFGHGDEBDEGGAF.FFG0BFGGGGBFGG.ADFFFFFFFFAC.FFFBF/BF?EBAFFFFFFFFBCEFFFFFBBFB
@M05620:37:000000000-D9766:1:1101:11916:12429 1:N:0:94
ACCACACCTTCTACAATGAGCTGCGTGTGGCTCCCGAGGAGCACCCCGTGCTGCTGACCGAGGCCCCCCTGAACCCCAAGGCCAACCGCGAGAAGATGCCCAGGTGAGTGGCCCGCTACCTCTTCTGGTGGCCGCCTCCCTCCTTCCTGGCCTCCCGGAGCTGCGCCCTTTCTCACTGGTTCTCTCTTCTGCCGTTTTCCGTAGGACTCTCTTCTCTGACCTGAGTCTCCTTTGGAACTCTGCAGGTTCTA
+
CCCCCCCCFFFFGGGGGGGGGGHHGGGFHGHHHGGGGGGGGHHHHGGGGGGGHHHHHHHGGGGGGGGGGGGHHHHGGGGHGHHHHGGGGGGGGGHHHHHHHHHGHHHHHHGGHHGGGGGHHHHHHHHHHHGHHGGGGGHGHHGHHGGGGGGGGGGGGGGGGFFFGGFFFFFFFFFFHFFFFHFFFFFHHFFFFFFFFFHFFFFFFFFFFFFFHHFFFFFFFFFFFFFFFFFFFFFFFFFFFFFFFFFFFFB
@M05620:37:000000000-D9766:1:1101:12904:12432 1:N:0:94
AGTGCCAGCTCTCAATCGCACAGGGGACCCAGGGCCTGGCCCCTCCATCCAGAAAACCTATGACCTCACCCGCTACCTGGAGCACCAACTCCGCAGCTTGGCTGGGACCTATGTGAGTATCCAGCGTAGGAATCTGGGAGTTGGGGAGGAGTGAGGAGTTGGGGAAAGACAGTCCTAACCGTGGAGGGTTCTGGTAAATGATGGGGTGAGGAGGGGCTCTTTGGCTCCCACCAGTCCCCCTGTCTGGTCTA
+
AAAAAFFFAFFFGGGGGFCFGG0G00BEGGEEFE0//F/GEAEEEEHH1AFGFBFHHCHHHFDBHH1CGHHGGGGCFHHFHGHHHHHHGHHHGGCGGHHHGHHGGGHHGHHHHHHHHHHHHHHHHGGGGGHHHHEHHHHGCHHHGGGGGGGHHHHHHGHHHHGGGGHHHHHHHGHHHHHHGGGGGGGGGGGGGGGGGGGGGGGGGGF@FFFFFF@@@@FFFFFFFFFFFFFFFFFFFFFF@FFFFFFFFFB
@M05620:37:000000000-D9766:1:1101:13892:12435 1:N:0:94
ACCACACCTTCTACAATGAGCTGCGTGTGGCTCCCGAGGAGCACCCCGTGCTGCTGACCGAGGCCCCCCTGAACCCCAAGGCCAACCGCGAGAAGATGCCCAGGTGAGTGGCCCGCTACCTCTTCTGGTGGCCGCCTCCCTCCTTCCTGGCCTCCCGGAGCTGCGCCCTTTCTCACTGGTTCTCTCTTCTGCCGTTTTCCGTAGGACTCTCTTCTCTGACCTGAGTCTCCTTTGGAACTCTGCAGGTTCTA
+
BBBBBBBBFFFFGGGGGGFGGGHHGFGEGGHHHGGGEGGGGHHHHGGGEGGGHFHHHHHGGGGGGGFGGGGGHHHGGGGHGHHHHGGGGGGGCFHHHHHHHHHGHHHHHHGGHHGGGGGHHHHHHHHHHHGHHGGGGGHGHHGHHGGGGGGGGGGGGGDGGGGGGGFFFFFFFFFFFFFFFFFFFFFFFFFFFFFFFFFFFFFFFFFFFFFFFFFFFFFFFFFFFFFFFFFFFFFFFFFFFFFFFFFFFF9
@M05620:37:000000000-D9766:1:1101:19576:12435 1:N:0:94
ACCACACCTTTACAATGAGCTGCGTGTGGCTCCCGAGGAGCACCCCGTGCTGCTGACCGAGGCCCCCCTGAACCCCAAGGCCAACCGCGAGAAGATGAGGTGAGTGGCCCGCTACCTCTTCTGGTGGCCGCCTCCCTCCTTCCTGGCCTCCCGGAGCTGCGCCCTTTCTCACTGGTTCTCTCTTCTGCCGTTTTCCGTAGGACTCTCTTCTCTGACCTGAGTCTCCTTTGGAACTCTGCAGGTTCTAGATC
+
CCCCCCCCFFFDGGGGG5FGGGGEGGGHGHHHGGF2AE2EGCGHGGGGGGGHHHBGHHGGGGGGGGGGFGHHHHGGGGHGHHHHGGFEG<B@DFGHH?FGGHHHHHGGHHGGGCGHHHHHHHHHHHGHHGGGGGHGHHGHHHHHHHGGGGGGGG?DGGGGGGGGFFFFFFFFFFFFFFFFFFFFFFFFFDAFFFFFFFFFFFFFFFFFFFFFFFFFFFFFFFFFFFFBFFFFFFFFFFFFFFFFFF/FFFF
@M05620:37:000000000-D9766:1:1101:20907:12438 1:N:0:94
AGTGCCAGCTCTCAATCGCACAGGGGACCCAGGGCCTGGCCCCTCCATCCAGAAAACCTATGACCTCACCCGCTACCTGGAGCACCAACTCCGCAGCTTGGCTGGGACCTATGTGAGTATCCAGCGTAGGAATCTGGGAGTTGGGGAGGAGTGAGGAGTTGGGGAAAGACAGTCCTAACCGTGGAGGGTTCTGGTAAATGATGGGGTGAGGAGGGGCTCTTTGGCTCCCACCAGTCCCCCTGTCTGGTCTA
+
ABAABFFFCFFFGGGGGGGGGGHHGGGGGGHHGGGGGGHHHHGHGGHHHHHHHHHHHGHHHHHHHHHHHHHGGGGGHHHHHHHHHHHHGHHHGGGGGHHHGHHGGGHHGHHHHHHHHHHHHHHHHGGGGGHHHHHHHHHGGHHHGGGGGGGHHHHHHGHHHHGGGGHHHHHHHHHHHHHHGGGGGGGGCFGGGGGGGGGGGGGGGGFFFFFFFFFFFFFFFFFFFFFFFFFFFFFFFFFFFFFFFFFFFFF
@M05620:37:000000000-D9766:1:1101:4629:12441 1:N:0:94
ACCACACCTTCTACAATGAGCTGCGTGTGGCTCCCGAGGAGCACCCCGTGCTGCTGACCGAGGCCCCCCTGAACCCCAAGGCCAACCGCGAGAAGATGCCCAGGTGAGTGGCCCGCTACCTCTTCTGGTGGCCGCCTCCCTCCTTCCTGGCCTCCCGGAGCTGCGCCCTTTCTCACTGGTTCTCTCTTCTGCCGTTTTCCGTAGGACTCTCTTCTCTGACCTGAGTCTCCTTTGGAACTCTGCAGGTTCTA
+
ABBBBBBBFFFFGGGGGGGFGGHHGGGGHGHHHGGGDFGGGHHHHGGGGGGGHHHHHHHGEGGGGGGGGGGHGHHGGGGHGHHHEFGGGGGGGGHFHHHHHHECGHHHGHGGHH-CC-@CFHHHHHDGGHGHHGGGGGHGHHGH0FGGFBFGGGGGG-A?BF/CADDFCFFFFFFFFBFFFFFFFFFFFFFBFFDFFFFFF9.AABFFFFFFFFFFFBFFFF.FFFFFFFFBFFFFFFFFFEFFFFFFFF/
@M05620:37:000000000-D9766:1:1101:3134:12468 1:N:0:94
ACCACACCTTCTACAATGAGCTGCGTGTGGCTCCCGAGGAGCACCCCGTGCTGCTGACCGAGGCCCCCCTGAACCCCAAGGCCAACCGCGACAACATCTGCAGGCCAGCGCCCTCCTACCTGGTCTCCCGGACGCGTCCCTCCTTCCACGCCTCCCGGCGCTGCGCGCTTTCTGACTGACTCTCTCTTCTGACGTTTTCCGCAGGACTCACTTCTCAGACCTGAGACTCCTATAGAACTCTGCAGGACCTA
+
?A3AAAABFFFFFGGFDFBGFGGFEEEEH?GHHGGCEEEEFHFHHGGGFAEFEGGHHHFGGGGGFGCGGGGHHGFGGGGFGFHEAFFCGC@/>///?1>111?<//?</<->C<.>F0C<G0./==00/<<-CC--9-;9:/.C0;B009..;EE.A@BB--9.9--9@AEFF////;/999BFF/9B/FFEFDFF/99BA?9--..9///9/99B/;//./999///;/////;/9FFFFFF/;...;;/
@M05620:37:000000000-D9766:1:1101:3653:12506 1:N:0:94
ACCACACCTTCTACAATGAGCTGCGTGCGGCTCCCGAGGAGCACCCCGTGCTGCTGACCGAGGCCCCCCTGAACCCCAAGGCCAACCGCGAGAAGATGAGGTGAGTGGCCCGCTACCTCTTCTGGTGGCCGCCTCCCTCCTTCCTGTCCTCCCGGCGCTGCGCCCTTTCTACCTTGTTCTCTCTTCTGCCGTTTTCCGTCGGACTCTCTTCTCTGACCTGCGTCTCCTTTTGAACTCTTCCGGTTCTAGAT
+
AAAAAAA>BFFFGGGFEG1BGFHHG0A00AEAA/BA/EEE?GHGHGGGAAEFEHEEFHF@/ECFGEGGGGAEFGHGGGAHFAGHHGABCG/>BFHEDGDFH??<FHGGG0.>AC<-<GHHHHFHHHHC<::-;;;CEHFCGGGG0F09;0;BE.9-9-;@F@-;@-9B/9/9BF9B/9BB/;FBBFFF;B@AAFF//;FF->=-;9;B/FBBBFF/;/;F-@B;;9;/;//9;999;//;/A@;B-;/9:;
@M05620:37:000000000-D9766:1:1101:18907:12508 1:N:0:94
AGTGCCAGCTCTCAATCGCACAGGGGACCCAGGGCCTGGCCCCTCCATCCAGAAAACCTATGACCTCACCCGCTACCTGGAGCACCAACTCCGCAGCTTGGCTGGGACCTATGTGAGTATCCAGCGTAGGAATCTGGGAGTTGGGGAGGAGTGAGGAGTTGGGGAAAGACAGTCCTAACCGTGGAGGGTTCTGGTAAATGATGGGGTGAGGAGGGGCTCTTTGGCTCCCACCAGTCCCCCTGTCTGGTCTA
+
AB>AAFFFBFFFGGGGGGGGGGHHGGGGGGHHGFGGGGHHHHGHGGHHHHHHHHHHHGHHHHHHHHHHHHHGGEGGHHHHFGHHHHFHGHHHGGGGGHGHGHHGGGHHGHHHHHHHHHHHHHHHHGGGGGHHHHHHHHHGGHHHGGGGGGGHHHHHHGHHHHGGGGHHHHHHHHHHHHHHGGGGGGGGEAGGGGGGGGGGGGGGGGADFFFFFFFFFFFFFFFFFFFEFFFFFFFFFFFFFFFFFFFFFFF
@M05620:37:000000000-D9766:1:1101:28968:12513 1:N:0:94
GAGGCTGCTTTGGCAGAAACTCATAGATTACTGCAACAGTTCACCCTGGACCTGGAAAAGATTCTTGCCTGGATTACAGAAGCTGAAACAACTGCCAATCCTCCAGAATGCCACCCTACAGCTAACGGTCCCATAATACCTCAATCGAGGAAACCAGCCGACGAGCCATTTCTAAGTGATTCACGCATCTGCCGTTTTCCGCACGACTCTATTCAATGACATACATCTCCTTTTGTATTCTGCAGCCTCTA
+
>A3AA>4AFFBFB4B22BBAB4ADFF5DG5FG5GB4BFBDGDDFHHBFE2FFF2G2BA2E1BDFD5BBFG3125BBBF3DB3BBBB33BBB?33@B3F@3B@33BBB3@B33BBBEGB133333B3?/?>/0B3BG4BB34??1??/0?/>C00@?//////>>/->F1>11<1F1><<0==00.<-<AG0DD-:CGG00..-:;.AC.90;0;00;00900000;CFF09;;0;.//9;BBF///9;.//
@M05620:37:000000000-D9766:1:1101:18577:12529 1:N:0:94
ACCACACCTTCTACAATGAGCTGCGTGTGGCTCCCGAGGAGCACCCCGTGCTGCTGACCGAGGCCCCCCTGAACCCCAAGGCCAACCGCGAGAAGATGCCCAGGTGAGTGGCCCGCTACCTCTTCTGGTGGCCGCCTCCCTCCTTCCTGGCCTCCCGGAGCTGCGCCCTTTCTCACTGGTTCTCTCTTCCGCCGTTTTCCGTAGGACTCTCTTCTCTGACCTGAGTCTCCTTTGGAACTCTGCAGGTTCTA
+
DDDCCCDDFFFFGGGGGGGGGGHHGFGEGGHHHGGGGGGGGHHHHGGGGGGGHHHHHHHGGGGGGGGGGGGHHHHGGGGHGHHHHGGGGGCGGGHHHHHHHHHGHHHHHHGGHHGGGGGHHHHHHHHHHHGHHGGGGGHGHHGHHGGGGGGGGGGGGGBGGGGGGGFFFFFFFFFHHFFFFHFHHFFHFFFFFFFFFFHFFFFFFFFFFFFFHFHFFFFFFFFFFFFFFFFFHHFFFFFFFFFFFFFFFFB
@M05620:37:000000000-D9766:1:1101:18910:12529 1:N:0:94
AGTGCCAGCTCTCAATCGCACAGGGGACCCAGGGCCTGGCCCCTCCATCCAGAAAACCTATGACCTCACCCGCTACCTGGAGCACCAACTCCGCAGCTTGGCTGGGACCTATGTGAGTATCCAGCGTAGGAATCTGGGAGTTGGGGAGGAGTGAGGAGTTGGGGAAAGACAGTCCTAACCGTGGAGGGTTCTGGTAAATGATGGGGTGAGGAGGGGCTCTTTGGCTCCCACCAGTCCCCCTGTCTGGTCTA
+
AAAAAFFBAFFFGGGGGGE1E0B0FEGGGGHHGGGFGGEGHHGHGGFFHHGHBG1FGGHCGHBGHHH1GHHGGGGGHHHGHGG/FFGHGHHHGG?EEHHGCHHFGCFGGHHHHHEGHHHHHGFHF?ECGFHHEHHHHHHGGHGHGGGGGGGHHHHGHGHHEHCCGGHEGHHEHHHHHHGHGGG@BFGGFGGGGGGG0BFEFBFF.AF@FFFFFF?@@@FFFFFFFFFFFFFFFFFFFFFF@FFFFFFFFF/
@M05620:37:000000000-D9766:1:1101:5251:12540 1:N:0:94
ACCACACCTTCTACAATGAGCTGCGTGTGGCTCCCGAGGAGCACCCCGTGCTGCTGACCGAGGCCCCCCTGAACCCCAAGGCCAACCGCGAGAAGATGCCCAGGTGAGTGGCCCGCTACCTCTTCTGGTGGCCGCCTCCCTCCTTCCTGGCCTCCCGGAGCTGCGCCCTTTCTCACTGGTTCTCTCTTCTGCCGTTTTCCGTAGGACTCTCTTCTCTGACCTGAGTCTCCTTTGGAACTCTGCAGGTTCTA
+
CCCBCCCCFFFFGGGGGGGGGGHHGEGFHGHHHGGGGGGGGHHHHGGGGGGGHHHGHHHGGGGGGGGGGGGGHHHGGGGHGHHHHGGGGGGGGGHHHHHHHH/FGHF0?GGGHH?CCCFHHHHHH0=GGHGGHGGGGGHGHHGHHGGGEFFGGGGGGF--;.;;CDFFAFFFFFFFFFFFFFFFFFFFFFFFFFFFFFFFFFF.DEFFFFFFFF0;:BBFFFF:/;:;;FFFFFFFFFFFFFFFFFFFFF0
@M05620:37:000000000-D9766:1:1101:7990:12545 1:N:0:94
ACCACACCTTCTACAATGAGCTGCGGGTGGCTCCCGAGGAGCACCCCGTGCTGCTGACCGAGGCCCCCCTGAACCCCAAGGCCAACCGCGAGAAGATGAGGTGAGTGGCCCGATACCTCTGCTGGTGGCCGCCTCCCTCCTTCCTGGCCTCCCGGAGCTGCGCCCTTTCTCCCTGGTTCTCTCTTCTGCCGTTTTCCGTCGGACTCTCTTCTCTGACCTGAGTCTCCTTTGGAACTCTGCAGGTTCTAGAT
+
>>11A1>>CFF1ABG1DEGFB1F1A0AA0AGH1FEE/AF//GCFGGCG/BEA1@1@FEFE/E/EE/>EGGGFB>FAEG/<//FGAF/<CCG///<1111FCGAF0FG<F0GC-@-<CGF00<<0<;;:.C@C-C.../;CFG0/0;F.;B?...A@A@FF/@@-99B/99B/;-:A;//;BF/9BF/;FF@BBFF9FBF---;;9BFFFF/FFFFFFFFFBF/BFFFFF/B9FFFFBBBFBFFAF/9;;F;
@M05620:37:000000000-D9766:1:1101:18583:12547 1:N:0:94
ACCACACCTTCTACAATGCGCTGCGTGTGGCTCCCGAGGAGCACCCCGTGCTGCTGACCGAGGCCCCCCTGAACCCCAAGGCCAACCGCGAGAAGATGCCCAGGTGAGTGGCCCGCTACCTCTTCTGGTGGCCGCCTCCCTCCTTCCTGGCCTCCCGGAGCTGCGCCCTTTCTCACTGGTTCTCTCTTCCGCCGTTTTCCGTAGGACTCTCTTCTCTGACCTGAGTCTCCTTTGGAACTCTGCAGGTTCTA
+
3AAAA>A3FFFFGFGGGG4EEGGGGGGG2EFGGFF2AEEA1BAFHGGEEGEF5GHHHGH@EG/EFGGGGGGGHGHGGGEHEHGHHGGCGC<DCGHHEDFHHHE/GFFHHGAFHHCCGGGHHHHHHHGHHHGHGGGGGGHGGGGGGGGGGGGGGGGGFB?BGGGFBBFBBFFFFFFFFFF;BFFFFFFFBFFFFBBFFFFFFFFDA/FFFFFFFFFFF:FFFFFF.BF/;FFF///BFBBFFFFFFFFFFF:
@M05620:37:000000000-D9766:1:1101:9550:12555 1:N:0:94
AGTGCCAGCTCTCAATCGCACAGGGGACCCAGGGCCTGGCCCCTCCATCCAGAAAACCTATGACCTCACCCGCTACCTGGAGCACCAACTCCGCAGCTTGGCTGGGACCTATGTGAGTATCCAGCGTAGGAATCTGGGAGTTGGGGAGGAGTGAGGAGTTGGGGAAAGACAGTCCTAACCGTGGAGGGTTCTGGTAAATGATGGGGTGAGGAGGGGCTCTTTGGCTCCCACCAGTCCCCCTGTCTGGTCTA
+
AA>AAFFFBFFFGGGGGGGGGGFGGGGE2EHHAEFFGGHHHHGHGGHH5BGHHHHHHGHFHHHHHHHHHHHGGEEGHHHH?FHHHHF1EGHHGGGGGHHHGGHEGGHHGFFGHHFHGHHHHHHHFGEF/<GHHHHHGHFFGHHGGG<C@DGHHHHFHDHHHH?CFDGHHHF/<C0CGHHHAEGGGEGG9FFGGBFFGGG0BFFBEDFFFFFFDFF;F=EFEFFFFFFEEFADF.;FFF.D-EFFFBF//99
@M05620:37:000000000-D9766:1:1101:8734:12564 1:N:0:94
ACCACACCTTCTACAATGAGCTGCGTGTGGCTCCCGAGGAGCACCCCGTGCTGCTGACCGAGGCCCCCCTGAACCCCAAGGCCAACCGCGAGAAGATGAGGTGAGTGGCCCGCTCCCTCTTCTGGTGGCCGCCTCCCTCCTTCCTGTCCTCCCGGCGCTGCGCCCTTTCTCCCTCGTTCTCTCTTCTGCCGTTTTCCGTCGGACTCTCTTCTCTGACCTGCGTCTCCTTTGGAACTCTGCAGGTTCTAGAT
+
CCCCCCCCFFFFGGGGGGFCGFHHGFGEHGHHHGGGGGFGGHHHHGGGFGGGHHGHHHGGGGGGGGGGGGFGHHHGGGEH/GGHHFFECGBCGGHHHHF2?2FGHHHGFCGDGC<EFGHHHHH0<<CFC.<CCADHGHHGGFHHB;0:9CFFG.--9ADAD=;DFFFFFFFFFF/9;A.ABFFFFFF0:BD9AFF0:.F.BB;DFFFFFFFFFFB0::BB.@DA.BFBFF0900;0;:F90BFFFFB090;
@M05620:37:000000000-D9766:1:1101:28367:12565 1:N:0:94
ACCACACCTTCTACAATGAGCTGCGTGTGGCTCCCGAGGAGCACCCCGTGCTGCTGACCGAGGCCCCCCTGAACCCCAAGGCCAACCGCGAGAAGATGCCCAGGCGGGTGGCTCGCTACCTCTTCTGGTGGCCGCCTCCCTCCTTCCTGGACTCCCGGCGCTGCGCCCTTTCTCTCTGGTTTTCTCTTCTGCCGATTTCCGTCGGACTCTCTTCTATGCCCTGTGTCACCTTTGGAACTCTGCAGGCTGTA
+
AABBBBBBFFFFGGGGGGAGFFHHGGGEHGHHFGGGGGGGGHHHHGGFGEFGHHHHHHHGGGGGGGGGGGGHHHHGGGGGEGHHHGGCGGCDGGHHFHH222?////<<--<.;--..-/<000;9B0;/.;.---;CE?//;/;FF//F.9/BBAF9-@-@-A-@.;DB/;BF/;F99F/..;9/BB/;BFB=-;9AF/.B.-----///9////;B//;/./9;///;B/BB/B/;B///9//..9.9;
@M05620:37:000000000-D9766:1:1101:27229:12572 1:N:0:94
ACCACACCTTCTACAATGAGCTGCGTGTGGCTCCCGAGGAGCACCCCGTGCTGCTGACCGAGGCCCCCCTGAACCCCAAGGCCAACCGCGAGAAGATGAGGTGGGTGGCCCGCTACCTCTTCTGGTGGCCGCCTCCCTCCTTCCTGTCCTCCCGGCGCTGCGCCCTTTCTCCCTGGTTCTCTCTTCTGCCGTTTTCCGTCGGACTCTCTTCTCTGACCTGCGTCTCCTTTTGAACTCTGCCGGTTCTAGAT
+
BBBBBBABFFFFGGGGGGGGGGHHGFGGHGHHHGGGGGGCGHHHHGGGFFGGGGHHHHHGGGGGGGFGGGGHHHHGGGGHGHHHGGGGGGGGGGHHHBGFH?//>CDDG0FCGG-=GDGFHHHHH<HG<<;CDDEHGHHGGGGGGG0;0CFGGDD-999@D=-;>DFFFFFFFF/:BFFFFFFFFFFFFFFAABFFFDF?DFF@FFFFFFFFFFF/;/;F?BFDA;BBF;/BA;;FB//;/BFBF.B/;99
@M05620:37:000000000-D9766:1:1101:2960:12599 1:N:0:94
AGTGCCAGCTCTCAATCGCACAGGGGACCCAGGGCCTGGCCCCTCCATCCAGAAAACCTATGACCTCACCCGCTACCTGGAGCACCAACTCCGCAGCTTGGCTGGGACCTATGTGAGTATCCAGCGTAGGAATCTGGGAGTTGGGGAGGAGTGAGGAGTTGGGGAAAGACAGTCCTAACCGTGGAGGGTTCTGGTAAATGATGGGGTGAGGAGGGGCTCTTTGGCTCCCACCAGTCCCCCTGTCTGGTCTA
+
BCAABFFFCFFFGGGGGGGGGGHHGGFEGGHHGGGGGGHHHHGHGGHHHHHHHHHFHGHHHHHHHHHHHHHGGFGGHHHHHHHHHHFHFHHHGGGGGHHHGHHGGGHHGHHHHHHGHHHHHHGHHGG/BCFGHHHHHHGGGHHHGGEGG.EHHDHHFGHHGHGGGGHHGH/CHHHHHHHHGGGGGGGGGGGGGGGGGGGGGGGGGGFFFFFFFFFFFFFFFFFFFFFFFFFFEFFFFFFFFFFFFFFFFFB
@M05620:37:000000000-D9766:1:1101:12460:12610 1:N:0:94
ACCACACCTTCTACAATGAGCTGCGTGTGGCTCCCGAGGAGCACCCCGTGCTGCTGACCGAGGCCCCCCTGAACCCCAAGGCCAACCGCGAGAAGATGCCCAGGTGAGTGGCCCGCTACCTCTTCTGGTGGCCGCCTCCCTCCTTCCTGGCCTCCCGGAGCTGCGCCCTTTCCCACTGGTTCTCTCTTCTGCCGTTTTCCGTAGGACTCTCTTCTCTGACCTGAGTCTCCTTTGGAACTCTGCAGGTTCTA
+
DDDCCCCCFFFFGGGGGGGGGGHHGGGGHGHHHGGGGGGGGHHHHGGGGGGGGHHHHHHGGGGGGGGGGGGHHHHGGGGHGHHHHGGGGGGGGGHHHHHHHHHGHHHHHHGGHHGGGGGHGHHHHHHHHHGHHGGGGGHGHHGHHGGGGGGGGGGGGGGGGGGGGGFFFFFF0FFFFFFFFFFFFFFFHHHHFFFFFFHFFFFFFFFFFFFFFFHFHFFFFHFFFHHHHFFFHFFFFFFFFFFFFFFFFFB
@M05620:37:000000000-D9766:1:1101:15737:12617 1:N:0:94
AGTGCCAGCTCTCAATCGCACAGGGGACCCAGGGCCTGGCCCCTCCATCCCGAAAACCTATGACCTCACCCGCTACCTGGAGCACCAACTCCGCAGCTTGGCTGGGACCTATGTGAGTATCCAGCGTAGGAATCTGGGAGTTGGGGAGGAGTGAGGAGTTGGGGAAAGACAGTCGTAACCGTGGAGGGCTCTGGTAAATGATGGGGTGAGGAGGGGCTCTTTGGCTCCTACCAGTCCCTCTGCCTGGTCTT
+
AAAAAFDC1FFFGGGGGFF1E0FEFFGEEF0AF0EE/FGG0FE/EGFGGH/AAEEGHGF1GEGGHHG1F>>EEFEFHEGGHGH?GHHHGFHHGG@<EGHH?0BF/<00?FGHF22B11212@D10B?B@A111F<1G0FF<011-->C@.</.D0<GG</:/;:.;:CGHH/C9.99C.0-9;-9.EG.CAF00;09/B/BB//--99-;-9B--9@9AFF///;/99//;AFF/////-:;//;/-;;;/
@M05620:37:000000000-D9766:1:1101:15030:12630 1:N:0:94
GAGGCTGCTTTGGAAGAAACTGACAAGCCAGGGACAAAAGATCGGAAGAGCACACGTCTGAACTCCAGTCACTAATGCGCATCTCGTATGCCGTCTTCTGCTTGCAAAAAAATACCCGTAAGGAACGGCTCCTAGCAGACTCCCCGGGAGTACAAGAGCTGCTGAAACAATGGCAAGTACGTCAGGCATTTCCGCTTTAGCACTCTTGTGGATCCACTTGAACACTTCTCAGCATTTGTACTTGTCCCTGA
+
BBBBBAFBFFFFGGGGGGGGGFFAGBA4AAA4EFFGFH2F23B2AB2BAAFHAEAABGCF55BA5B3BAB3A55BB@EFEE1>GGE?E3EFHGEEC1GH4G4F3/B43B///0B3BB/?//02220/?CGGGHEH11FGFHHH/<A-C-<E/0D=GGFGGH/CGHHHHEGHH/;:0C;C0CGFFDFF9CFFG0EGGGGGGFFGFGGFF;FDFFFF/BFFF//;F.BFFFFBFFFFFBFF/BFFFB//;:/;
@M05620:37:000000000-D9766:1:1101:5563:12642 1:N:0:94
GAGGCTGCTTTGGAAGAAACTGACAACCCAGGGACACAAGATCGGAAGAGCACACCTCTGCACTCAAGTCACTAATGCGCATCTCGTATTCCGTCTCCTGCTTGAAAAAAAAAAAAATAACACAGTTCATGCACGTTTCTGTTTTTCATCTATCTTCATAATTACCCTTGCTTCTACCAGTTTTCTTTTCGATTTCGGTCCTTTAGATTTTCTTTTCTACACGTGTACCCTCCGGCCCCTGGGCCATTCTT
+
A@ABBBFBFFFDGBBGGGGGGGG4BA4BEFFEFDFFFFFHHHGFE?AE21BBF2G1BBFG3ABGF33BDFD5D53FGFEFGGFHHB?EG@BFGFGH2BFH3BG3BGHHHGGGG@>>/021?1</011111@111.0001111110.01100<00000000000000/0///00000000:000000000<-.00.0/-9.-00900000000000090000/..././///...--;;-....;../;///
@M05620:37:000000000-D9766:1:1101:13764:12645 1:N:0:94
ACCACACCTTCTACAATGAGCTGCGTGTGGCTCCCGAGGAGCACCCCGTGCTGCTGACCGAGGCCCCCCTGAACCCCAAGGCCAACCGCGAGAAGATGAGGTGAGTGGCCCGCTACCTCTTCTGGTGGCCGCCTCCCTCCTTCCTGGCCTCCCGGAGCTGCGCCCTTTCTCACTGGTTCTCTCTTCTGCCGTTTTCCGTAGGACCCTCTTCTCTGACCTGAGTCTCCTTTGGAACTCTGCAGGTTCTAGAT
+
DDDDDDCDFFFFGGGGGGGGGGHHGFGGHGHHHGGGGGGGGHHHHGGGGGGGHHHHHHHGGGGGGGGGGGGHHHHGGGGHGHHHHGGGGGGGGGHHHHHHHHHHHHHGGHHGGGGGHHHHHHHHHHHGHHGGGGGHGHHGHHHHHHFGGGGGGGG?FGGGGGGGFFFFFFFFFFFFFFFFFFFFHHHFHFFFFFFFFFFFFFFFFFFFFFHHFHHFFFFFFFFFFFFFFFFFFFFFFHHFFFFFFFFBFFF
@M05620:37:000000000-D9766:1:1101:9701:12655 1:N:0:94
AGTGCCAGCTCTCAATCGCACAGGGGACCCAGTGCCTGGCCCCTCCATCCAGAAAACCTATGACCTCACCCGCTACCTGGAGCACCCACTCCGCAGCTTGGCTGGGACCTATGTGAGTATCCAGCGTAGGAATCTGGGAGTTGGGGAGGAGTGAGGAGTTGGGGAAAGACAGTCCTAACCGTGGAGGGCTCTGGTAAATGATGGGGTGAGGAGGGGCTCTTTGGCTCCCACCAGTCCCCCTGTCTGGTCTA
+
11>>>F1B>CFFGFGGGGGFGGHHGGGEEG0G1AFFGDGHHHGAGGGGFHHFHGFHHFCCFGHGHHH1FGGEE/>EGFGH0FGHHH//?FGHGGEGGGFGEEC/EA0GFHCHEBFGHGG>FGF<G<EGGFG>@FG2>?0?EH1F/@.<<A.F01<.CCCG0<@-<AG.;:/CCGCGGFGFGFA-.99?.;EG0CBFF900BFFFGBG-;--/--;-@-AFFFFBFFFF9BAA-9BFFF-;>;BF9;FFF//
@M05620:37:000000000-D9766:1:1101:15259:12696 1:N:0:94
ACCACACCTTCTACAATGAGCTGCGTGTGGCTCCCGAGGAGCACCCCGTGCTGCTGACCGAGGCCCCCCTGAACCCCAAGGCCAACCGCGAGAAGATGCCCAGGTGAGTGGCCCGCTACCTCTTCTGGTGGCCGCCTCCCTCCTTCCTGGCCTCCCGGAGCTGCGCCCTTTCTCACTGGTTCTCTCTTCTGCCGTTTTCCGTAGGACTCTCTTCTCTGACCTGAGTCTCCTTTGGAACTCTGCAGGTTCTA
+
BCCABBBCFFFFGGGGGGGGGGHHGAEBFEFHHGGGGGGGGHHHHGGGEFGFHHGHHHHGGEGGEGGGGGGHHHHGGGGHGHHHHGGGGC<CGGHFFHHGHHHGHHHHHGEFHHGGGGGHHHHHHHHHHHGGHGGGGGHGHHGHHGGGGGGGGGGGGGFGGGGGGGFFFFFFFFFFFFFFFFFFFFFFFFFFFFDFFFFFFFFFFFFFFFFFFFFFFFFFFFFBBFFFFFFFFFFFFFFFFFFFFFFFFF9
@M05620:37:000000000-D9766:1:1101:22971:12716 1:N:0:94
ACCACACCTTCTACAATGAGCTGCGTGTGGCTCCCGAGGAGCACCCCGTGCTGCTGACCGAGGCCCCCCTGAACCCCAAGGCCAACCGCGAGAAGATGCCCAGGTGAGTGGCCCGCTACCTCTTCTGGTGGCCGCCTCCCTCCTTCCTGGCCTCCCGGAGCTGCGCCCTTTCTCACTGGTTCTCTCTTCTGCCGTTTTCCGTAGGACTCTCTTCTCTGACCTGAGTCTCCTTTGGAACTCTGCAGGTTCTA
+
BBBBBBBBFFFFGGGGGG5FGGHHGGGBGEHHHFGGFGGGGHHHHGGAEEGGHHHGHHHEGGGGGGGGGGGHGHHGGGGHGHHHHGGGGG/>DGHGHGHHHHHGHHHHHHGGHHGGGGGHHHHHHHHHHHGHHGGGGGHGHHGHGGGGGGGGGGGGGG?FDGGGGGFFFFFFFFFFFFFFFFFFFFFFFFFFFFFFFFFFFFFFFFFFFFFFFFFFFFFFFFFFFFF;BFFFFFFFFFFFFFFFFFFFFF;
@M05620:37:000000000-D9766:1:1101:8453:12732 1:N:0:94
AGTGCCAGCTCTCCATCGCACAGGGGACCCAGGGCCTGGCCCCTCCATCCAGAAAACCTATGACCTCACCCGCTACCTGGAGCACCAACTCCGCAGCTTGGCTGGGACCTATGTGAGTATCCAGCGTAGGAATCTGGGAGTTGGGGAGGAGTGAGGAGTTGGGGAAAGAAAGTCCTAAACGTGGAGGGTTCTGGTAAATGATGGGGTGAGGAGGGGCTCTTTGGCTCCCACCAGTCCCCCTGTCTGGTCTA
+
>A>3>DDFBFFFF4FBBEEGEAFCFCEE2EGH2EEG2AGHFGEFEGEFFHHFEF3ABE3FBG5GGHHHHHHCEEEEHEFF?FHHFHAHGEHHGGGEGH?B<CGEGGFHGF1GGGHHHGHEEGFHGGDE/?GHHHHEHHH//0GB@CG-@EG/G00CHG/<<C@-C.../.:/<0:GG00;;F...AD?C.AFFFFBF0BGBFGGGGEBAF?BDFBBB<FFBBBFFB/;ABFFFFFFBBEFBFFFFFFF/;/
@M05620:37:000000000-D9766:1:1101:21369:12739 1:N:0:94
AGTGCCAGCTCTCAATCGCACAGGGGACCCAGGGCCTGGCCCCTCCATCCAGAAAACCTATGACCTCACCCGCTACCTGGAGCACCAACTCCGCAGCTTGGCTGGGACCTATGTGAGTATCCAGCGTAGGAATCTGGGAGTTGGGGAGGAGTGAGGAGTTGGGGAAAGACAGTCCTAACCGTGGAGGGTTCTGGTAAATGATGGGGTGAGGAGGGGCTCTTTGGCTCCCACCAGTCCCCCTGTCTGGTCTA
+
ABAABFFFBFFFGFGGGGGGGGHEGGGGGGGHFGGGGFHHFHGEEGHHGHCHHBGHHGHHHHGHHFHCGGHGGEEGHHHHGGHHHH1FEHFGGGGGGHHHGGHEFEHHCHFGHFHFHHHHHHHGHGAD@F1>FGFFBFC<<GGGC?EGGFDHHEGH0CGHGCCDA.GFHCGHHFFHGFGGGGGGAEGGGGGFFFFFGFFFBFFFEGFBEFFFFFBBBBFFFFFFFFFFFFFFEFFFBFEFBFFBFBFFEFF
@M05620:37:000000000-D9766:1:1101:20278:12772 1:N:0:94
ACCACACCTTCTACAATGAGCTGCGTGTGGCTCCCGAGGAGCACCCCGTGCTGCTGACCGAGGCCCCCCTGAACCCCAAGGCCAACCGCGCGAAGATGCCCAGGTGAGTGGCCCGCTACCTCTTCTGGTGGCCGCCTCCCTCCTTCCTGGCCTCCCGGAGCTGCGCCCTTTCTCACTGGTTCTCTCTTCTGCCGTTTTCCGTAGGACTCTCTTCTCTGACCTGAGTCTCCTTTGGAACTCTGCAGGTTCTA
+
BBBBBBB>FFFFGGGGFGEBGDHHGEE2AAGEH2FEDGGGGHHHHGG0BEEGHHGHHHG0EGGGGGGGGGGHHHHGGGGHGHHHHGGGGGCGGGGGHHHHHHHGHHHHHHGGHHGGGGGHHHHHHHHHHHGHHGGGGGGGGGGGGGGGGGGGBFGGGGBGGEFFBBFBBFFFFFFFFFFFFFFFFFFFFFFFFBFFFFFFFFFFF/FFFFFFFFFFFFFFFFFFFFFFFFFFFFFFFFFFFFFFFFFFFFB
@M05620:37:000000000-D9766:1:1101:11993:12783 1:N:0:94
ACCACACCTTCTACAATGAGCTGCGTGTGGCTCCCGAGGAGCACCCCGTGCTGCTGACCGAGGCCCCCCTGAACCCCAAGGCCAACCGCGAGAAGATGCCCAGGTGAGTGGCCCGCTACCTCTTCTGGTGGCCGCCTCCCTCCTTCCTGGCCTCCCGGAGCTGCGCCCTTTCTCACTGGTTCTCTCTTCTGCCGTTTTCCGTAGGACTCTCTTCTCTGACCTGAGTCTCCTTTGGAACTCTGCAGGTTCTA
+
CCCCCCCCFFFFGGGGGGGGGGHHGFGEFAGHHGGGGGGGGHHHHGGGDEFGHHHHHHHGGGGGGGGGGGGHHHHGGGGHGHHHHGGGGGGGGGHHGHHHHHHGHHHHHHGGHHGGGGGHHHHHHHHHHHGHGGGGGGHGHHGHHGGGGGGGGGGGGGFGGGGGGGFFFFFFFFFFFFFFFFFFFFFFFFFFFFFFFFFFFFFDDFFFFFFFFFFFFFFFFFFFFFFFFFFFFFFFFFFFFFFFFFFFFFF
@M05620:37:000000000-D9766:1:1101:7049:12791 1:N:0:94
AGTGCCAGCTCTCAATCGCACAGGGGACCCAGGGCCTGGCCCCTCCATCCAGAAAACCTATGACCTCACCCGCTACCTGGAGCACCAACTCCGCAGCTTGGCTGGGACCTATGTGAGTATCCAGCGTAGGAATCTGGGAGTTGGGGAGGAGTGAGGAGTTGGGGAAAGACAGTCCTAACCGTGGAGGGTTCTGGTAAATGATGGGGTGAGGAGGGGCTCTTTGGCTCCCACCAGTCCCCCTGTCTGGTCTA
+
3>>AAFBCACBDF4FGGFFGGABAA2EEGGGGGEEFFBBFFAEFEEFGHGFFFHHHHFHHH3FHFB3GHHHEGECGHHG??BB1?FCEFFFHE//EE?GHGHH//<BGGHHHHHHDF3?FFGFFG@?E@<GFHFHHFFEG?GHGCGEGCFGHFHHGG.GF0/@CFAAGFHGHCCGGHHHHG.CGDGGG;9F0FF;CGGGGB;CFE.:@?.FBDD;AF-EFF//;FBFEE..DE;9BBB.AB?FFFB/;9/;
@M05620:37:000000000-D9766:1:1101:13427:12792 1:N:0:94
AGTGCCAGCTCTCAATCGCACAGGGGACCCAGGGCCTGGCCCCTCCATCCAGAAAACCTATGACCTCACCCGCTACCTGGAGCACCAACTCCGCAGCTTGGCTGGGACCTATGTGAGTATCCAGCGTAGGAATCTGGGAGTTGGGGAGGAGTGAGGAGTTGGGGAAAGACAGTCCTAACCGTGGAGGGTTCTGGTAAATGATGGGGTGAGGAGGGGCTCTTTGGCTCCCACCAGTCCCCCTGTCTGGTCTA
+
>A>3>BFFBFFFFBGGGGCAGGHHGEEFGGHG2EEGGGHHHHGHGGHHHHGHHHHHGGHGFGHHHFGHHHHGG>>EHGFGBFHHHHE?EGFFEGCGGHGHGHHGGGHHGHHHHHHHHHHHHHHHHGGGGGGHHHHHHHGGGHHHGGGGGDGHHHHHHGHHHHGGEDHHHHHHHHHHHHHHGGGGGGGGEGGGGGGGGGGGGGGGGGFFFFFFFFFFFFFFFFFFFFFFFFFFFFFFFFFFFFFFFFFFFFB
@M05620:37:000000000-D9766:1:1101:13445:12795 1:N:0:94
AGTGCCAGCTCTCAATCGCACAGGGGACCCAGGGCCTGGCCCCTCCATCCAGAAAACCTATGACCTCACCCGCTACCTGGAGCACCAACTCCGCAGCTTGGCTGGGACCTATGTGAGTATCCAGCGTAGGAATCTGGGAGTTGGGGAGGAGTGAGGAGTTGGGGAAAGACAGTCCTAACCGTGGAGGGTTCTGGTAAATGATGGGGTGAGGAGGGGCTCTTTGGCTCCCACCAGTCCCCCTGTCTGGTCTA
+
ABBABFFFBFFFGGGGGGGGGGHHGGGGGGHHGGGGGGHHHHGHGGHHHHHHHHHHHGHHHHHHHHHHHHHGGGGGHGHHHGGHHHHHGHHHGGGGGHHHGHHGGGHHGHHHHHHHHGHHHHHHHGEGGGHHHHHHHHHGGHHHGGGGGGGHHHHHHGHHHHGGGGHHHHHHHHHHHHHHGGGGGGGGEFGGGGFGGGGGGGGGGGFFFFFFFFFFFFFFFFFFFFFFFFFFFFFFFFFF9ABFBFFBFFB
@M05620:37:000000000-D9766:1:1101:16504:12799 1:N:0:94
ACCACACCTTCTACAATGAGCTGCGTGTGGCTCCCGAGGAGCACCCCGTGCTGCTGACCGAGGCCCCCCTGAACCCCAAGGCCAACCGCGAGAAGATGCCCAGGTGAGTGGCCCGCTACCTCTTCTGGTGGCCGCCTCCCTCCTTCCTGGCCTCCCGGAGCTGCGCCCTTTCTCACTGGTTCTCTCTTCTGCCGTTTTCCGTAGGACTCTCTTCTCTGACCTGAGTCTCCTTTGGAACTCTGCAGGTTCTA
+
CCCCCCCCFFFFGGGGGGGGGGHHGFGEGGHHHGGGGGGGGHHHHGGGGGGGHHHHHHHGGGGGGGGGGGGHHHHGGGGHGHHHHGGGGGDGGGHHFFHHHHHGHHHHHHGGHHGGGGGHHHHGHHHHBHGHHGGGGGHGHHGFHGGGGGGGGGGGGF?@GGGGGGFFFFFFFFFFFFFFFFFFFFEFFFFFFFFFFFFFDBFFFFFFFFFFFFFFFFFFFFFFFFFFFFFFFFFFFFFFFFFFFFFFFF:
@M05620:37:000000000-D9766:1:1101:7842:12824 1:N:0:94
ACCACACCTTCTACAATGAGCTGCGTGTGGCTCCCGAGGAGCACCCCGTGCTGCTGACCGAGGCCCCCCTGAACCCCAAGGCCAACCGCGAGAAGATGCCCAGGTGAGTGGCCCGCTACCTCTTCTGGTGGCCGCCTCCCTCCTTCCTGGCCTCCCGGAGCTGCGCCCTTTCTCACTGGTTCTCTCTTCTGCCGTTTTCCGTAGGACTCTCTTCTCTGACCTGAGTCTCCTTTGGAACTCTGCAGGTTCTA
+
BBBBBBBBFFFFGGGGGGF5FDHHGEF24AGFGFFECGGGEHHHHGGG1EEGFHFHHHFCFGGGGGGGGGEHHHHGGGGHGHHHHGGGGG<CDGHGFHHHHHHGHHHGHHGGGHGGGGGHHHFHHHHHHHGHHC?@DAGEHHGFFGGGGFGGGGGGGG-@DGGGGGFFCB9BFFBBFFF9BFFFFFFFFFFFFFFFFFFFFFFFFFFFFFFFFFFFFF/BFFFFFFFBFFFFFFFFFFFFFFFFFFFFFFB
@M05620:37:000000000-D9766:1:1101:18013:12832 1:N:0:94
ACCACACCTTCTACAATGAGCTGCGTGTGGCTCCCGAGGAGCACCCCGTGCTGCTGACCGTGGCCCCCCTGAACCCCAAGGCCAACCGCGAGAAGATGCCCAGGTGAGTGGCCCGCTACCTCTTCTGGTGGCCGCCTCCCTCCTTCCTGGCCTCCCGGAGCTGCGCCCTTTCTCACTGGTTCTCTCTTCTGCCGTTTTCCGTAGGACTCTCTTCTCTGACCTGAGTCTCCTTTGGAACTCTGCAGGTTCTA
+
DDDDDDCCFFFFGGGGGGGGGGHHGGGEHGHHHGGGGGGGGHHHHGGGGGGGHHHHHHHGEHGGHHGGGGGHHHHGGGGHGHHHHGGGGGGGGGHHHHHHHHHGHHHHHHGGHHCGGGGHHHHHHHHHHHGHHGGGGGHGHHGHHHHHGHHHHGGGGG?DGFFGGGGGGGFFFFHHHHFFFFFFHFFFFFFHFFFFFFHFFFFADFFFFFFFHHFFFFFFFFFFFFFFHFFFHHFFFFFFFFFHFFFFFFF
@M05620:37:000000000-D9766:1:1101:18349:12836 1:N:0:94
ACCACACCTTCTACAATGAGCTGCGTGTGGCTCCCGAGGAGCACCCCGTGCTGCTGACCGAGGCCCCCCTGAACCCCAAGGCCAACCGCGAGAAGATGCCCAGGTGAGTGGCCCGCTCCCTCTTCTGGTGGCCGCCTCCCTCCTTCCTGGCCTCCCGGGGCTGCGCCCTTTCTCACTGGTTCTCTCTTCTGCCGTTTTCCGTAGGCCTCTCTTCTCTGACCTGAGTCTCCTTTGGAACTCTGCAGGTTCTA
+
CCCCCCCCFFFFGGGGGGGGGGHHGFGFHGHHHGGGGGGGGHHHHGGGGGGGHHGHHHHGGGGGGGGGGGGGHHHGGGGHGHHHHGGGGGGGGGHHHHHGHB/FGFE0FFFAGHCC-->FCGGHD<<FHFGHHCCGAAHGECF/FBFBFFFFBFFG.A--:BFE9BDF-BFFB90009FFF00900;B00;BF-AFFF9FBB..;BB9AB/0;00;9900;BFBBFF09B0;F0FFFF000090;FAFFB0
@M05620:37:000000000-D9766:1:1101:15774:12840 1:N:0:94
GAGGCTGCTTTGGAAGAAACTGACAAACCAGGGACACAAGATCGGAAGAGCACACGTCTGAACTCCAGTCACTAATGCGCATCTCGTATGACGTCCTCTGCTCAATGGAAAATACGTCAGGCATTTCCGCTTTAGCACTCTTGTGGATCCAATTGCACCATTCTCAGCCTTTGTCCTTGTAACTGACACGCCAGGGACACAAGATCGGAAGAGCCCACGTCTGAACTCCAGTCACCGCTCCTTATCTCGTA
+
BBBBBBFBFFFFGGGGFGGGGFH4B544AA42BEFDFH2F23F22B2B2BBF12101B2F55B553335335553B55B1E1FF3B1E33@B??E11BGH3434B4433BG24?3/BFCEGGGHGFHHGGGGGGFH3BGHHHFGF/2<FGB1<GGD1?0?GGHHH<GG0CGH1>1>GHHH1=FG><C<<.AE?CHGGGG.:.;/G<.;AAD.AB.;9AC=EGE0CFFBFB/0CCFFGFFC.FEB;BFFAE.
@M05620:37:000000000-D9766:1:1101:18359:12857 1:N:0:94
ACCACACCTTCTACAATGAGCTGCGTGTGGCTCCCGAGGAGCACCCCGTGCTGCTGACCGAGGCCCCCCTGAACCCCAAGGCCAACCGCTAGCACCTCCCCAGGTGAGTGGCCCCCTACCTCTTCTGGTGGCCGCCTCCCTCCTCCCTCGCCTCCCGGCGCCTCGCCCTTTCTCACTGGTTCTCTCTTCTGCCGTTTTCCGCACGACTCTCTTCTCTGACTTGAGTTTCTTTTGGAACTCTGCAGCCCTTC
+
BBBABAAAFFFFGGGGGGGGGGGHGGGGAEHHHGFG2AEG?GGGHGGEEFGG5FGHHHHGEE0EFGGGGGGHGHHGGGGHGHHHHGGGG///?22/B0/?/FDE???FF1/?G/<AC.>GH<11FF1<=>DGC-@D.;GE//CC/:E//---;9EE.-9:-:.;.;-.@FFF///;BF./;BFFFF/BBFFFF=;.:E/F9.9--.99A9FF/B/;B//B///;////;/9://@/BFFFF:FFF/.../.
@M05620:37:000000000-D9766:1:1101:6205:12881 1:N:0:94
GAGGCTGCTTTGGAAGAGCACACGTCTGAACTCCAGTCACTACTGCGCATCTCGCATGCCGTCTTCTGCTTGCAAAAATAAAACCACCTAGCCTCTCATTAGGCAACCCACATATGCGCACACTGTGATTCTACGTATTAAGTATTCTTCTATCATTTAGATTATCGCGCCTATGTCCCGTGTTCACTCATATTCCCCATTCTTCTACCTTCATTTGCCTAGTTCATAACTGCTAACACGTAGCAATCGTC
+
A?ACBCFCFFFFGBBFGABFBFGGBFABFHHGABABDFBBFDFGBBBE2B2ADF1AEEBBEAFHFDDDBDDF?35B2B1B@53@111?133333BG3344443331/0////33444/////032333333333/0B32222222222222222@22221111111///>-..111111-....00000<=000000///00000000000/000000000/0000000/0000009//../..0000...
@M05620:37:000000000-D9766:1:1101:11719:12882 1:N:0:94
ACCACACCTTCTACAATGAGCTGCGTGTGGCTCCCGAGGAGCACCCCGTGCTGCTGACCGAGGCCCCCCTGAACCCCAAGGCCAACCGCGAGAAGATGCCCAGGTGAGTGGCCCGCTACCTCTTCTGGTGGCCGCCTCCCTCCTTCCTGGCCTCCCGGAGCTGCGCCCTTTCTCACTGGTTCTCTCTTCTGCCGTTTTCCGTAGGACTCTCTTCTCTGACCTGAGTCTCCTTTGGAACTCTGCAGGTTCTA
+
CCCCCCCCFFFFGGGGGGGGGGHHGGGGHGHHHGGGGGGGGHHHHGGGGGGGHHHHHHHGGGGGGGGGGGGHHHHGGGGHGHHHHGGGGGGGGGHHHHHHHHHFHHHHHHGGHHGGGGGHHHHHHHHHHHGHHGGGGGHGHHGHHGGGGGGGGGGGGGGFGFGGGGFFFFFFFFFFFFFFFFFFFFFFFFFFFFFFFFFFFFFFFFFFFFFFFFFFFFFFFFFFFFFFFFFFFFFFFFFFFFFFFFFFFF;
[truncated: 1,266,353 more chars]
