# Supplementary material for: Fast but not furious: a streamlined selection method for genome-edited cells
Source: Life Sci Alliance. 2021 Apr 26;4(6):e202101051. doi: 10.26508/lsa.202101051 (PMC8127327; doi:10.26508/lsa.202101051)
Supplement: Supplementary file 1 [file LSA-2021-01051_Supplemental_Data_1.zip › SANGER and Deep Sequencing/ACTB/95_S95_L001_R1_001.fastq]

@M05620:37:000000000-D9766:1:1101:18973:2284 1:N:0:95
GAGGCTGCTTTGGAAGAAACTCCTAGATTACTGCACCCGTTCCCCCTGTCCCTGTAACCGTTTCTTTCCTGGCTTCCAGGATGCACCCCGTAAAGACAGGCTCCTAGACGACTCCACGGGCGTCCCCGCGCTGCTGCCACCCTGGCACGTCCGTCCGGCATTTCCGCTTTAGCCCTCTTGTGGATCCCCTTGCCCAATTCTCAGCATTTGTACTTGTCACTGCCACGCCAGGGACAAAAGCTCGGACGAGC
+
A1AAAAFAFFFFG1GGFABF1BAB1ABF3DFGFHABBEA00BBGHGGFBBF1BBGGAAFEBFBBDFDAFGHHHFA0BBGC>G1F1BFEEGAEE/BFF0B?FGF?G1BBB>>EE/GE0?/<//<<BE?B/<ACC.FFGHHGHGEHHHHHGHHGGH.EGGG?CHBHHGGCGGGGG/99EFGGGGB0CFFBAGGG99FFAFFFFFFFFFFFFFFFFFBBFFFFFFFBFF@FEF@EF-9AFF?/AFFB<--99>>
@M05620:37:000000000-D9766:1:1101:12483:2308 1:N:0:95
GAGGCTGCTTTGGAAGAAACTCATAGATTACTGCAACAGTTCCCCCTGGACCTGGAAAAGTTTCTTGCCTGGCTTACAGGAGGCGACCCATAGGGGAAGGGTCCTCGACGACTCCAGGGGAGTGAAAAAGCTGCTGAAAGATTGGCAGGTGAGTAGAGCATGTCCGCGTTAGCACTCTTGAGGGTCCGATTGGGCAATTCTCAGCATTTGGACTTGTAACTAACAAGCCAGGGACAAAAGAGCGGAAACGC
+
A1>AA?11BFFFCGGGACGCFGD3AFHAA1BBG1BF1AG12FH1GG0FA0000AAFFB0BB22G2GD1FE1GHH0AF1F0F////>>/E/00@B0/?>/E/B0/11////>///1B10</?</0@2@10?01111?11?1011?00>.>011011110=/000<0.----;EB0GH/0:000;../.-.C9...9CF/C00;0;/0;00;0;///;//;/B///;/9AEF---------;9-------/-9
@M05620:37:000000000-D9766:1:1101:14709:2411 1:N:0:95
GAGGCTGCTTTGGAAGAAACTCATAGATTACTGCACCAGTTCCCCCTGGACCTGGAAAAGTTTCTTGCCTGGCTTACAGGATGCTACCCGTAAGGCAAGGCTCCTAGAAGACTCCAAGGGAGTAAAAGAGCTGATGAAACAATGGCAAGTAAGTCAGGCATTTCCGCTTTAGCACTCTTGTGGATCCAATTGAACAATTCTCAGCATTTGTACTTGTCACTGCCAAGCCAGGGACAAAAGATCGGAAGAGC
+
>1>>>>F>FDDFEFGF1GAFBFBFFFGHH1GGHHF1BBFBDBDGGGGA/BGEFCGHGHHFBFHHFGGGHFFHHHGBBGHFGHHHG@FGGF/E/BBBGFGEEGGFGHBDFB1BGCFFGFGEHF?FG221FBGHHHHF21BB0GGB1BCG<FGGGGGHHB@G1@2FFGGGGEHHGF?FGHHFGCAFGGH11DFHFHHD/<DDGGF<C0D<DDDCCCCC00;=0:0;:GC.:::EFGEE:;.CA09ACCE9C;C
@M05620:37:000000000-D9766:1:1101:12867:2826 1:N:0:95
GAGGCTGCTTTGGAAGACACTGCTACGTCAGGGCACCCAGTCGGAAGGGCAATGGTCTGGTTTCTATTCATTCATGCGCATGTCGAACTCAGTCTCCAGCTTCACAAAAAAAAACGCCAAAACGACCACTATATACAAAACAAACTAACTTAACAATCAAACCTAGAACTGAAGCACTATACATTACCCATAACCAATACACGCACATACACTACCACGTACACAAAATTCAACATTTATACATAAACTAC
+
>AAA1>F>BBBBG1111B1B1AB31D0000AAFACFFBAF11AA/////B//1B112AB011B1D22DA22D22221?/>//B2///0/BB1B111B1B0BBBB12B0B/>/</?//</<0/<//>///10<111111100.<<<11<111<000<0<0=0<./<<<000000:0::00000000;0:/0//;//0./9/0;;9---000000/;/09-----9/---/;////9/999////////9///
@M05620:37:000000000-D9766:1:1101:13672:2850 1:N:0:95
ACTGCACCTTCTAAATCGCACAGGTGTGCCCTCCCGTGGCGCATCCTCCTCTCGTAACCGGTCCCCCCCTGGCAACCAGGAGCAACAACGACTACAGGAGGGTCCCGGTCAGGATAGTGGAGGCGACGACTCTCCGAGAGGGCCAGAAGTGATGACACCCTGAAACAAAGGTTCTGCATTCAAGCGTTCTCCGAAGGGAGGCTTTCATTGAACTGCGTTTCGCTTTGGAACTTGCATGTGCCAGGTCGGGG
+
1>1>>11BBC1B3AB3BAFAEE0FEFBA31BF0EFFA0AAA/A/AB11ABBFA/BA0AB///>>0//>>E/E00BFGG//?/F/0BF/?<?//>0<FF0?///?F0//>//?0F11111<1..<-<<-<-.:::GC--:::?.AC..//000000;09CEGG/;00/../://;9///BB/////;9;9-;9-----------999////9/9//9----;-;-:9//9;//9//;/;9/9/9/-/;----
@M05620:37:000000000-D9766:1:1101:15159:2912 1:N:0:95
GAGGCTGCTTTGGAAGAAACTCATAGATTACTGCAACAGTTCCCCCTGGACCTGGAAAAGTTTCTTGCCTGGCTTACAGGATGCGACCCGTAAGGAAAGGCTCCTAGAAGACTCCAAGTGCGTCCCAGAGCTGCTGACACCCTGGCACGTCCGTCCGGCATTTCCGCTTTAGCACTCTTGTGGCTCCCCTTGCCCAATTCTCAGCATTTGTACTTGTCACTGACACGCCAGGGACAAAAGCTCGGAAGCGC
+
>AAAAAFAFFFFGGGCFAEEFGBFEG1GHFFHHHFFHFGEDGHHHGEGHBGGBGHFHDAFBG2FFHFHHHHHHHG1FGH00B10>/E/E///?BBE>>FGHCG/B1B11BBGHHHHCG11B/?EE?1B<FGFHG1110BBFEHH/@F1/??//??CG---<11>>CGFGGHHH0DGHHHHH0C.:GE:AGHGCC:BEGGGGGGG/;FGGGGGG0CF0;FFFGFF0FC@EB@FFA-AFFFFFFFF@-9--;-
@M05620:37:000000000-D9766:1:1101:19306:2965 1:N:0:95
AGTGCCAGCTCTCAATCGCACAGGGGACCCAGGCCCTGGCCCCTCCATCCAGAAAACCTATGACCTCACCCGCTACCTGGAGCACCAACTCCGCAGCTTGGCTGGGACCTATGTGAGTATCCAGCGTAGGAATCTGGGAGTTGGGGAGGAGTGAGGAGTTGGGGAAAGACAGTCCTAACCGTGGAGGGCTCTGGTAAATGATGGGGTGCGGAGGGGCTCTTTGGCTCCCACCAGTCCCCCTGTCTGGTCTA
+
>>AAADF11BCFGGGGGGCGGGHCFEE00A00B0B//FFG0F//BAB1D01B10ABBEA1112DGFFHG00EE>>EGBGHHHHHHHHHGG1FEEEECHHF/01FAEGAEGHFHH2BB1GGFFFFFCCECAG1GDDGH0FFEHHG@->-C.CFH00C<E//=CC?FGGFBGHGGCCHF0GHG.C?FAA?.CEGFFCFGGGFGF0FGGF;--9>?-9-;99/BFF/99;-;9-AA-9FFFEA@A;:FBFFFFF
@M05620:37:000000000-D9766:1:1101:19213:3018 1:N:0:95
AGTGCCAGCTCTCAATCGCACAGGGGACCCAGGGCCTGGCCCCTCCATCCAGAAAACCTATGACCTCACCCGCTACCTGGAGCACCAACTCCGCAGCTTGGCTGGGACCTATGTGAGTATCCAGCGTAGGAATCTGGGAGTTGGGGAGGAGTGAGGAGTTGGGGAAAGACAGTCCTAACCGTGGAGGGTTCTGGTAAATGATGGGGTGAGGAGGGGCTCTTTGGCTCCCACCAGTCCCCCTGTCTGGTCTA
+
AA>AAFFFBFFFGAGGGFGCECHFGEEEEEGHBEGEFFHHFHGHGGGHHHHGHHHHHGBGHHGHHFGHHHHGG>FGHHHFBGHHHH1?EHHGAFFEEFFGGHHGGGHHGGHHHHGHHHHHHHHHHGFGGGHHHHHHHHGGGHHHGGGGGGEGFGHHGGHHHHGGGGHHGHHHHHHHHHHHGGGGGGGGEGGGGGFGGGGGGGGGGGFFFFFFFFFFFFFFFFFFFFFFFFFFFFFFFFFFFFFFFFFFFFF
@M05620:37:000000000-D9766:1:1101:19402:3160 1:N:0:95
ACTGCCACTTCTCAATCGACCCGGGGATTCCTGCCCCGGCTCCCCCAGCCCGTAAAACCGTGTCCTCCCTGGCTACCAGGATGACCCCCTTAGCAGCTGGCTCCTGGACTACTCCAAGGGCGAGCCCGAGCTTCTGCCACCCTGGCAGGTGTGTCGGGCAGTGCAGCTTTAGCACTCTTGGGGATCCGCTTTGGCAATTGTCAGCATTTGTACGTGCCACTTCCATGCCAGGGACACAAGAGCGTGCGAGC
+
A1AAAFC@@DBDFGFFGEG1E0AEEAEA0FABG1FHEAEAAEF/EGAA0BEE/>/BFG?>E/0BBGF0F01FGHBGH1GGGFB1BFGGG/011B11B0FG/0B/110B01<01@1F1F//<<//<-<--<<./0=D00<0...;GCG.;./0;.0.-;A9.//00;//00;C09FG/0;009;------;--///;9/B/9/9;//B/9B/;9-9---9/;///;//;FF/---9-------;--------
@M05620:37:000000000-D9766:1:1101:16776:3418 1:N:0:95
AGTGCCAGCTCTCAATCGCACAGGGGACCCAGGGCCTGGCCCCTCCATCCAGAAAACCTATGACCTCACCCGCTACCTGGAGCACCAACTCCGCAGCTTGGCTGGGACCTATGTGAGAATCCGGCGTAGGAATCTGGGGGTTGGGGGGGAGTGAGGAGTTGGGGAAAGCCAGTCCTAACCGTGGAGGGTTCTGGAAAATGATGGGGTGAGGAGGGGCTCTTTGGCTCCAACCAGTCCCCCTGTCTGGTCTA
+
AA>AAFFFAFFFG1FGGGGAE?G0FE0AEEHHFEEE/FGHHHGGGGHHHABGFHHBHGHHBFHHHAGHHHH?G>>EHHHHFFHHHHHFEBGF>E?E/GFGCFHGGGHGGHHFGB>B11>1BF//<></A/GD111@G0--<-<CG--@=999-/B-/99/;F@-EF--/9--/;//;/B-@-;--;B@A--/;B/;F-///9BFFF---;-/;A@----;BFF///;A//B--;/;FFFF?F/9/;B///9
@M05620:37:000000000-D9766:1:1101:9305:3674 1:N:0:95
GAGGCTGCTTTGGAAGAAACTCATAGATTACTGCAACAGTTCCCCCTGGACCTGGAAAAGTTTCTTGCCTGGCTTACAGGATGCTACCCGTAAGGAAAGGCTCCTAGAAGACTCCAAGGGAGTAAAAGAGCTGATGAAACAATGGCAAGTAAGTCAGGCATTTCCGCTTTAGCACTCTTGTGGATCCAATTGAACAATTCTCAGCATTTGTACTTGTAACTGACAAGCCAGGGACAAAAGATCGGAAGAGC
+
BAABBBFBFFFFGGGGEGGGGGHHHHHGHGHHHHHBFHHGHHHHHGGGHHHHHHHHHHHHHHHHHHHHHHHHHHHGHGHHHHHHHHHHHGFGGHHGHHHHHHHGHHHHHHHHHHHHHHGGFEFFGHHHGHHHHFHHHDGHCFHHHHHGGHHHHGHHHHHHHHHHGGGGGGHHHFHHHHHHHHGHHHHGFHHH1DGHHHHGHHHHHHHHHHHHHHHHHBGHHHFHH0GHGHHHGGGGGGGG.CFGGGGGGGE
@M05620:37:000000000-D9766:1:1101:14614:3857 1:N:0:95
AGTGCCAGCTCTCAATCGCACAGGGGACCCAGGGCCTGGCCCCTCCATCCAGAAAACCTATGACCTCACCCGCTACCTGGAGCACCAACTCCGCAGCTTGGCTGGGACCTATGTGAGTATCCAGCGTAGGAATCTGGGAGTTGGGGAGGAGTGAGGAGTTGGGGAAAGACAGTCCTAACCGTGGAGGGTTCTGGTAAATGATGGGGTGAGGAGGGGCTCTTTGGCTCCCACCAGTCCCCCTGTCTGGTCTA
+
AAAAAFFFBFFFGBGGGGGGGGHGGGGGGGHHFEGGGFHHGHGHGGHHHHHHHHHHHGHHGGFHHFGHHHHGG>EGHHHHGHHHHHHHGHHCEFCFEHGHGHHGGGHHGHHHHHHHHHHHHHHHHGGGGGHHHHHHHHGGGHHHGGGGGDEGFGHHHGHHHHGGFFHHGHHHHHHHHHHHGGGGFEGGEGGGGGFFGGGGGGGGGGFFFFFFFFFFFFFFFFFFFFFFFFFFFFFFFFFFFFFFFFFFFFF
@M05620:37:000000000-D9766:1:1101:22954:3892 1:N:0:95
GAGGCTGCTTTGGAAGAAACTCCTAGATTACTGCACCCGTTCCCCCTGTCCCTGGAACCGTTTCTTTCCTGGCTTACAGAATGCGCCCCGTAATGCCAGGCTCCTCGAAGACTCCAAGGGCGTCCCCGAGCTGATGCCACCATGGCAAGTCAGTCCGGCATTTCCGCTTTAGCACTCTTGTGGATCCCCTTGAACAATTCTCAGCATTTGTACTTGTCACTGCCAAGCCAGGGACATAAGCTCGGACGAGC
+
BBBBBBFBFFFFGGGGG4BGBBFBB5BFDFGHHHHFHG22BBFG2E2BABGBFG1BA3AEEEFBGH5AFGHHHHABGHH5FG@51?EFG/?E?144@BBFFCGFFB?/2/<?FFGGBGCE/>//<?FCC>BEGB?GFHBGC/?<0>01F=111=>FF-<CGFBBD.CDDEG;GGHGFCG00C.C0:BFEGG/9CB0/:FBCFG0C0CF0;;;CFB9CCBBBFGFF/..;.AAFEFF/;/////.9.--99-
@M05620:37:000000000-D9766:1:1101:15837:4389 1:N:0:95
ACCACACCTTCTACAATGAGCTGCGTGTGGCTCCCGAGGAGCACCCCGTGCTGCTGACCGAGGCCCCCCTGAACCCCAAGGCCAACCGCGAGAAGATGCCCAGGTGAGTGGCCCGCTACCTCTTCTGGTGGCCGCCTCCCTCCTTCCTGGCCTCCCGGCGCTGCGCCCTTTCTCACTGGTTCTCTCTTCTGCCGTTTTCCGTAGGACTCTCTTCTCTGACCTGAGTCTCCTTTGGAACTCTGCAGGTTCTA
+
ABBAABBAFFFFGGGGGGGFGDGFGEEB4AGGFFFA?EEGCGDHHGGGDEEFGHGHGHHAEECEGGGGGGGGFGHEGEGHCGGHHGDECD>B@DHFFFHHHGHFGHGHHHGGHHGGGGGHHHHHHHHHFHGHGGGGGGHGHHGHGGGGGGGGGGGGGB9ABDA?DFFFFFFFFFFFFFFFFFFFFFFFFFFFFFFFFFFFFBFDDFFFFFFFFFFFFFFFFFFFFFF9FFFFFFFFFFFFFFFFFFFFFFF
@M05620:37:000000000-D9766:1:1101:15728:4416 1:N:0:95
AGTGCCAGCTCTCAATCGCACAGGGGACCCAGGGCCTGGCCCCTCCATCCAGAAAACCTATGACCTCACCCGCTACCTGGAGCACCAACTCCGCAGCTTGGCTGGGACCTATGTGAGTATCCAGCGTAGGAATCTGGGAGTTGGGGAGGAGTGAGGAGTTGGGGAAAGACAGTCCTAACCGTGGAGGGTTCTGGTAAATGATGGGGTGAGGAGGGGCTCTTTGGCTCCCACCAGTCCCCCTGTCTGGTCTA
+
AA>>AFFFCFFFGAFGGFGAECFAFEEEEEHD2BEAFGHHGHGHGGHHHGHHHHHFHGHHHFHHHGHFGHHEE>>EHHHHFGHHHH1?EGHHAF?FEHFGDGHGGGHHGHHHHHHHHHHHHHHHHGGGGGHHHHHHHHHGGHHHGGGGGGGHHHHHHGHGHHGGGGHHHHHHHHHHGHHHGGGGDGGGCFFGGGFFGGGGGGGGGGADFFFFFFFFFFFFFFFFFFFFFFFFFFFFFFFFFFFFFFFFFFF
@M05620:37:000000000-D9766:1:1101:15743:4431 1:N:0:95
AGTGCCAGCTCTCAATCGCACAGGGGACCCAGGGCCTGGCCCCTCCATCCAGAAAACCTATGACCTCACCCGCTACCTGGAGCACCAACTCCGCAGCTTGGCTGGGACCTATGTGAGTATCCAGCGTAGGAATCTGGGAGTTGGGGAGGAGTGAGGAGTTGGGGAAAGACAGTCCTAACCGTGGAGGGTTCTGGTAAATGATGGGGTGAGGAGGGGCTCTTTGGCTCCCACCAGTCCCCCTGTCTGGTCTA
+
>>>AAB1FAFFFDFGFFGGEG?H0FGGGGEAAAAEA/FHF0GGGGGBGGF11EE1BEGAGGHBGHEH1FB>E/>/EHF@GEFGHHHHGG0GGE//>>0BF<0FFEFHHCFFF<BD2>GF12B><GG<<<AGHHHFFGFHC<0?C@CFCGCC0<0GCBC<CDB@C.EG.//:CHGCCCHCG@GC9E?EGGGGGGG;C0C00FGB0..A@?F?FFF@;@@FFFFF/BFF?-BABEFBF//-;>EFFFFF/9/F
@M05620:37:000000000-D9766:1:1101:21280:4626 1:N:0:95
GAGGCTGGCTTGGAAGAACCTAAGAAACCAGGGAAACAAGATCGGAATGCAAAAGATATATAATCTGGTCAGTTAGGTGAAGCTGGAACTCCGTAGCCTGGTTGAAACAAAAAAAAGTATACAGCGTAGGAATCTGGGAGTTGGGGAGGAGTGAGGAGTTGGGGAAAGACAGTCCTAACCGTGGAGGGATCTGGTAAATGATGGGGTGAGGAGGGGCTCTTTGGCTCCCACCAGTCCCCCTGTCTGGTCTA
+
>1>>>>B1>BB>AABBFGB0B1BABBBBAAABB00A0BA0BBBB/AAA1BAAB00BAD2DF2AA2D2AA12BAD2D0B@BF1@B1>0B11BB//0?>BBB?BB?BB@BB/B0///><BBD2FB1B/?CBAHHG1DDG0CF<@11</?A?FGH0=F0<CFHH1<@CCEG/<CGC:GG0GCHC.;?CAAA.CA0FF;FFFCFF;CBEGGAGGGFB?;@@-AFFFBBBBFA-;-:EFFFFF?B<FFFFB/;;BF
@M05620:37:000000000-D9766:1:1101:17288:4723 1:N:0:95
GAGGCTGCTTTGGAAGAAACTCATAGATTACTGCAACAGTTCCCCCTGGACCTGGAAAAGTTTCTTGCCTGGCTTACAGAATGTGACCCGTAAGGAAAGGCCCCTAGACGACAACAAGTGGTTCCCAGAGCTGCTGAAACCATGAAAAGTCCGTACGAAATAACCGCATTAGAGCTCTTGAGGATCCCCTTGCCCAATTCTCAGCATTTGTACAAGAAACTGCAACGCCAGGGACAAAAGCTCGGAAGAGC
+
BCCCCCFCFFFFGFGGFGGGGGHHHHHHHFHHHHHGHHHHHHHHHGGGHGHHHGHFHHHHBFHHHFBGHHHHHHHHHHH5A555DFG5B01>1BFGFFBFG1?>11BB31>>//??G??D34?BFG?GF/FFG2GHGF2B0FGG22@@C<FGGH0DD/<?G11??AD->>F111>FGHHH0<<0/CG/<CG/=/0;;GHHFGFG/;GFF0<CF00:/;;:BFB0CB-9-;;AF.ECFF?/;9BDAFEF.9/
@M05620:37:000000000-D9766:1:1101:13822:4789 1:N:0:95
AGGGCCAGCTCTCAATCGCACAGGGGACCCAGGGCCTGGCCCCTCCATCCAGAAAACCTATGACCTCACCCGCTACCTGGAGCACCAACTCCGCAGCTTGGCTGGGACCTATGTGAGTATCCAGCGTAGGAATCTGGGAGTTGGGGAGGAGTGAGGAGTTGGGGAAAGACAGTCCTAACCGTGGAGGGTTCTGGTAAATGATGGGGTGAGGAGGGGCTCTTTGGCTCCCACCAGTCCCCCTGTCTGGTCTA
+
>A1>AA@>AFFFBGG3FFFGGGHHGGGGGCHHGCEF/ABGCGGHGGHHFFHHFGEHH?CBFHFHHHGHHHHGGEGEHHHF0BGFFFHHGFHCEE@E?0GH/FFGC/GHGFHHHHBG1F2FHHHHE@<CCGHHHBBFG0?FGHHHGCGCCGEGHHHCGGH/=GGCFGHHHGHHHHFGHHGGGGA?BEFG;FFFCF;CFGGGGEFFABB@FFFFFF?@@?FFBBFFFFFFEFFFFF/BFFFF@FFFF//:FFF
@M05620:37:000000000-D9766:1:1101:7120:4866 1:N:0:95
GAGGCTGCTTTGGCAGAAACTCATATATTACTGCAACAGTTCCCCCTGGACCTGTCACCGGTTCTAGCCTGCCTTCCAGGATGCGCCACGTAATGAAAGGCTCCTCGCCGACTCAACTTCCTTCCAAGAGCTGCTGAACCCCTGGCCCGTCCGTCCGGCCTTTCCGCTTTTGCCATCTTGTGGCTCCCTTTGCCCAATTCTCAGCATTTGTCCTTGTAACTGAACAGCCATGGGAAAAAGATCGGTAGCGC
+
11>>>??AFFFF1GGEAGGCFAB3AA3DD3AD3B11BAFFEGFHHGCFA0FGHH1B211A/AAB122DBGG0BA11BAD0/110//>/B>/0>/B21110?10/@B?/>>/>EE110E121<BB<12B0B<BF<1<111</?CFE0FHCGCC-GFA@@-<<C<DFFGGGG0;GC0;GCCG00;GFGG./;;0;;09990090;B/;;CFFF000;9900;0;;/9/;-9-;9F--;9:---;FEB99-/-9
@M05620:37:000000000-D9766:1:1101:22738:4946 1:N:0:95
AGTGCCAGCTCTCAATCGCACAGGGGACCCAGGGCCTGGCCCCTCCATCCAGAAAACCTATGACCTCACCCGCTACCTGGAGCACCAACTCCGCAGCTTGGCTGGGACCTATGTGAGTATCCAGCGTAGGAATCTGGGAGTTGGGGAGGAGTGAGGAGTTGGGGAAAGACAGTCCTAACCGTGGAGGGTTCTGGTAAATGATGGGGTGAGGAGGGGCTCTTTGGCTCCCACCAGTCCCCCTGTCTGGTCTA
+
AAAABBFFBFFFBGGFFCFGCEFE2EEGGGHHGGGGDCHAEHEHGGFHHHHFE3GFGGFFHHFHHHHHHHHEGECGHHGFGGGGFHHHG3GHGE?@E3FGGHHG?AAGEHFGHHHGHHHHHHHHHCEFCGFHHHHFEHFFEHHH?GGGGGGHHHHHHGHHFF-@EFHHHHGHHHHGHHHFGGEGFGGGGGGGGGGFFGGGGGGGEGFBFFFFFFBBB?FFFFBBBBFEFFFFFFFFFBEFBFFFF//99BB
@M05620:37:000000000-D9766:1:1101:9195:5049 1:N:0:95
ACCACACGTTCTACAATTGACTGGAGACCTTCAGGTTATAGATCCGAATCGGACACGCCTGAACGCCAGTCACTACTTCGCACCCCGTCTGCCCTGTTCGGCTTGGAACTACCTGAGAATCCAGCGTAGGAATCTGGGAGGTGGGGAGGAGTGAGGAGTTTGGGAAAGACAGTCCTAACCGTGGAGGGTTCTGGGAAATGATGGGTTGAGGAGGGGCTCTTTGGCCCGCACCAGTCCCCTCGTCGTGTCTT
+
AA?3AAB3BBFBGFGB5GGGGBGGB442B44B3DG5F5BF5FBE3AB2ABG2BFE110A112BB11AB0BF3GGHH555B11/>1>/11BFG31303B4/>EGGG/B3B3B3?11B011B1C?F0//<>/@B@@FF1?CC/??/>@.C<<C<.<0<<<//0=<.::;C:GHHF:CGHB/C-;99A:A?9;.;;FF.9C000909./;-//9;;A-@=@AFF/9/;/.-9--BA.;/;;..;9;.--...;/
@M05620:37:000000000-D9766:1:1101:17894:5052 1:N:0:95
GAGGCTGCTTTGGAAGAAACTCATAGATTACTGCAACAGTTCCCCCTGGACCTGGAAAAGTTTCTTGCCTGGCTTACAGAATGTGACCCATAAGGAAAGGCTCCTCGAAGACTACAAGGGAGTCCCAGAGCTGATGCAACAATGGAAAGTACGTCAGGCATTAACGCTTTAGCACTCTTGTGGATCCCCTTGAACAATTCTCAGCATTTGTACTTGTAACTGCCACGCCAGGGACAAAAGATCGGAAGAGC
+
BCCCCCFBFFFFGGGGGGGGGGHHHHHHHHHGHHHHHGHFHHHHHGGFHHHHHHHHHHHHFHHHHHHHHHHHHHHHHHH5FGD5DGHHH1BB3B33B3BFGHFGG2EE2?FHG3?FGHHG/??33?3BFEHHG3B4FFHG0/22F2BB0DB3?@0?E22?2@22??E/?/FB1?=GHHGH>1<<FCG0<0GHF0CGHGHHHFHBFFHHGFGGHF00;;GGHG0CC0-:ADGGGGGG9BFC?0CAA.:.;;/
@M05620:37:000000000-D9766:1:1101:14728:5140 1:N:0:95
AGTGCCATCTCTCAATCGCACAGGGGACCCAGGGCCTGGCCCCTCCATCCAGAAAACCTATGACCTCACCCGCTACCTGGAGCACCAACTCCGCAGCTTGGCTGGGACCTATGTGAGTATCCAGCGTAGGAATCTGGGAGTTGGGGAGGAGTGAGGAGTTGGGGAAAGACAGTCCTAACCGTGGAGGGTTCTGGTAAATGATGGGGTGAGGAGGGGCTCTTTGGCTCCCACCAGTCCCCCTGTCTGGTCTA
+
ABAABFBFFFFFGGGGGGGGGGHHGGGGGGHHGGGGGGHHHHGHGGHHHHHHHHHHHGHHHHHHHHHHHHHGGFGGHHHHHHHHHHHHGHHHGGGGGHHHGHHGGGHHGHHHHHHHHHHHHHHHHGGGGGHHHHHHHHHGGHHHGGGGGGGHHHHHHGHHHHGGGGHHHHHHHHHHHHHHGGFGGGGGEGGGGGCFGGGGGGGGGGAFFFFFFFFFFFFFFFFFFFFFFFFFFFFFFFFFFFFFFFFFFFF
@M05620:37:000000000-D9766:1:1101:12293:5264 1:N:0:95
GAGGCTGCTTTGGAAGAAACTCATAGATTACTGCAACAGTTCCCCCTGGACCTGGAAAAGTTTCTTGCCTGGCTTACAGGATGCGACCCGTAAGGACAGGCTCCTAGAAGACTCCAAGGGCGTAACAGAGCTGCTGACACAATGGCACGTCCGTCCGGCATTTCCGCTTTAGCACTCTTGTGGATCCACTTGAACAATTCTCAGCATTTGTACTTGTCACTGCCACGCCAGGGACAAAAGATCGGAAGAGC
+
AAAAAAFAFFFFGGG1AFGGGGCHHHHGG1GHHHHFHHFADGHHHGGGFBGHHHHHH10BFHHHGHHHHHHHHHEEGEHCEBE0>>>EGEBEEBB100?FFFGG>BBG>GHHEGHHBGCE//>///FD0FGHF1@G1FGB0/1F1FG1CC///?0<A-ACGH1<DEFCGGHGHEHHHHHHHHG00CG:/0<C00=CFGGGGGGGFGGGGGGGGGGGFBFBGF0990;CEG@FFEFFFFFFA/FFFA-;-;B
@M05620:37:000000000-D9766:1:1101:12390:5426 1:N:0:95
GAGGCTGCTTTGGAAGAAACTCATAGATTACTGCAACAGTTCCCCCTGGACCTGGAAAAGTTTCTTGCCTGGCTTACAGAATGTGAAACAACTGGCAAGGATCCTAGAACACTCAAAGGAAGGAACCGAGCTGATGACAAGGTAGCAAATAAGTCAGGCAAACACGCTTAAGCACTCTAGTGAATCCCATTGAACAATTCTCAGCATTTGAACTTAACACTGCCAAGCCTGGGAAATTGGAACGGACAAGC
+
A?AB>>CAFBB@F45BBE4BGFGFBFDGHHFFFG4FGH2DFD5BFEAEEFBFGHFF332FBGHFGGGBBB3A1BF3ABBAFFFGG5D5BB11@B3??BBBGDF24443B@B?FBB3BB22BB>0B0?/>/<?EB344??F0/B32B?B23B@<@2@22@?00<@?<<///??<1>1<111111=111<11=00<C<C0=0=DD0C0DF000;0;;000;/00<=CHC../;.;F/.9;09:;;.;;9;?.9
@M05620:37:000000000-D9766:1:1101:20885:5464 1:N:0:95
GAGGCTGCTTTGGCAGAGCACAAGAATGAACTCCCGTAACGAATGCACCTCTCCTAATCCGTCTCCCGCTTGAAACCAATAAATACCGCGAGATGATCACCAGTAACGTAGCCCTCTACCTCTTCTGGTTGCCGCCTCCCTCCTTCCTTGCCTCCCGACGCTTCGCCCTTTCTCACTGGTTCTCTCTTCTGCCTTTTTCCGTAGTACTCTCTTCTCTGACCTGAGTCTCCTTTTGAAATCTTCAGTTTTGC
+
>1AAAAFACFFDE1FEF1B110B00BB1BBBFGHH0BAABB/BF1B1B0BFDG0BB11BDE/BA0B0/AAEC>FFH0FG11112B1@/>/////1B2>2BG10112B/<0B/100/0<BD1B<11>B1B1/0<B/B?EHEFF/<<1?1111111FA..-<<<..-...-/00000<F0/0:GBHFF00;0;0900;C0CF.;9..0;9B0000;0C000;//-;99B///BBF/9-9/9;///9/;/;/-/
@M05620:37:000000000-D9766:1:1101:25705:5532 1:N:0:95
AGTGCCAGCTCTCAATCGCACAGGGGACCCAGGGCCTGGCACCTCCATCCAGAAAACCTATGACCTCACCCGCTACCTGGAGCACCAACTCCGCAGCTTGGCTGGGACCTATGTGAGTATCCAGCGTAGGAATCTGGGAGTTGGGGAGGAGTGAGGAGTTGGGGAAAGACAGTCCTAACCGTGGAGGGTTCTGGTAAATGATGGGGTGAGGAGGGGCTCTTTGGCTCCCACCAGTCCCCCTGTCTGGTCTA
+
>A>>AFFFBFFFGBFGGEGGGCGHCEBEGGAGF2EEEFEE2BFAAFGH5FG3FGHBFGHHH3FEHFGFGH1EEEEGHHHGCGHHHF1GGHHHGGGGECGHGHHGGDHH/BGBGGGHHHHHHHGHHGEGGGHHHHHHHH0FGHHHGG.CF.CFH1GG<DGHHHGGGGFHBHFHHHHHHHHGGGGG?GGGGGGGGGFFGGGGGGGGGGGFFFFFFFFFFFFFFFFFFFFFFFFFFFFFFFFFFFFFFFFFFFF
@M05620:37:000000000-D9766:1:1101:23229:5567 1:N:0:95
AGTGCCAGCTCTCAATCGCACAGGGGACCCAGGGCCTGGCCCCTCCATCCAGAAAACCTATGACCTCACCCGCTACCTGGAGCACCAACTCCGCAGCCTGGTTGCCACCTATGTGAGTATCCAGCGCACGAATCTGGGAGTTGGGGAGGAGTGAGGAGTTGGGGAAAGACAGTCCTAACCGTGGAGGGTTCTGGTAAATGATGGGGTGAGGAGGGGATCTTTGGCACCCACAAGTCCCCCTGTCTAACCTA
+
AAAAAFFFAFFFGFGGGGGCGGGFFAGE2BGEBEEB2FGH2GGDGGHHGHHHBHFAGGHHHHFHCDGHHFFFE>EEHGHHGHHHHHFFEGHHD/>EE/GHH33?033BGHFDFHHFHHHHG3?BGG///>?EGGHHHH0FDHHH?D.--<<CGFHGCECHHHGCG?HFFFFFC0;;0;/;D.;?DEDFDGA0;;CFGGGGFBBFEFFFF.999DB>A9EFFFF///9;;AA.9.;BFFADCFFFF///;;B
@M05620:37:000000000-D9766:1:1101:15043:5622 1:N:0:95
GAGGCTGCTTTGGAAGAAACTCATAGATTACTGCAACAGTTCCCCCTGGACCTGGAAAAGTTTCTTGCCTGGCTTACAGGATGCTACCCGTAAGGCAAGGCTCCTAGAAGACTCCAAGGGAGTAAAAGAGCTGATGAAACAATGGCAAGTAAGTCAGGCATTTCCGCTTTAGCACTCTTGTGGATCCAATTGAACAATTCTCAGCATTTGTACTTGTAACTGACAAGCCAGGGACAAAAGATCGGAAGAGC
+
AABCABFBFBDDGBBGGFCGGGFHHFHHHHFFGHBGFGGGGDAFGGEEEFFHHHGHB32GBFHDFHHDBFGGBGH3ABFABGH2F5BB??B>1BB?BBFF?BGGBG@3E@BBG3BFFDFDEF/BDFHBF2BGGDBDDGF2BAB?2?CF??2D@D22@2@F@@>2FEEA//?FB1?1?>1<<1C<<>>FH1>F0<GDC<00=DH0C0DD0D<:;:0C:<0=::0G0G;;.:;:AEAA999CE00;;;A.::/
@M05620:37:000000000-D9766:1:1101:6552:5630 1:N:0:95
GAGGCTGCTTTGGAAGAAACTCATAGATTACGGCAACAGTTCCTCCTGGACCTGGACAAGTTTCTTGCCTCGCTTACGGAATGTTAACCGTCGGGCAAGGCTCCTAGAAGACTACAAGGGAGTAAAAGAACTGATGAAAAAATGGCAAGTAAGTCATACATTACAGCTTAAGCACTCTTATGGATCAAATTGAACAAGTATCAGCCTTTGTACTAGTAACTGACAAATCAGGGACATTAGACATGAACAGC
+
A3AA>AFBBDBDG4BBFGBFGGFFGDBDFFB2BA2ABFFGF5B5D32B3BBBFE1CB31B5DG5BDEB353BABG?B1B1BFGD544BB/11>>//>FGG/BG/B?4?F3BBF3B333GEED/B?3B3?0?F22@FDF2@0<?11<0</<1<<?11111>11==1>11111=1</<<0000=<00<.<00=000<GC/:;;;;0;/C00;0:;0000;00090;09/000:0.CE.000;;000;9900:.
@M05620:37:000000000-D9766:1:1101:6528:5646 1:N:0:95
GAGGCTGCTTTGGAAGAAACTCATAGATTACTGCAACAGTTCCCCCTGGACCTGGAAAAGTTTCTTGCCTGGCTTACAGAAGGTGAAACGAAAGGAAAGGCTCTTCGCCGACTCAAAGGAAAGCCCCGCACTACTGCCAAACTGGCCAGTACGTCCGACAATACCGCTTTAACCCTCTTGTGGATCCCCTTGCCAAATTCTCAGCATTTGTAATTGTAACAGTCCCACCATGGACAAAAGCAAGGCACAGC
+
DCDDDDFCFFFFGGGGGGGGGGHHHHHHHHHHHHHHFHHGGHHHHGGFHHHHHHHHHHHHGHHHHHHHGHHHHHHHHHH5B313BB3GH1111B1BBG11BB1333?1?//>>/3BDGB2?303B/?///><2=2@DF222/?F1/0?/1?=/?>.E.---00<0.<@..000<..:CG0<<CHHHF<EFGF<CFG/:BFG00C0:<0<CCF0CFG0:<C0<0<0=0.<<0<F0<<B/<<:0/<A.<.</.
@M05620:37:000000000-D9766:1:1101:25167:5730 1:N:0:95
GAGGCTGCTTTGGAAGAAACTCATAGATTACTGCAACAGTTCCCCCTGGACCTGGAAAAGTTTCTTGCCTGGCTTACAGAATGTGACCCATATGGCAAGGCTCCAGGACGACACCAATCAGGTAACCGAGCTACAACAACCCAAGCAAGTAAATCAGGCAATTACGCATTAGCACTCTTGTGAATCACCTTGAACAATTCTCAGCATTTGAACTAATCACTGACACGCCAGGGACATAAGATCGGACGAGC
+
AAABBAFAFFFFGGGGFFGGGGFHHHHHHHGHHHHHFGHGGHGHHGGGFHGGFGFGFGFGGDDHHHFFGHHHHHHGHHH5BA5DFGBFHE33@D51BB1B1BBF333?1////>/?/3?33B4BF3?///>C2222B?F//?//??<@@@<<1<?11?0?0<1<1>D...<<0=<10=00=00<=<=/CG<=00<CGFHFCGBCCBC0;;0;C0000:;/0;9;0;.;9A;;AAE?0000000..:9-9-9
@M05620:37:000000000-D9766:1:1101:7195:5851 1:N:0:95
GAGGCTGCTTTGGAAGAAACTCATAGATTACTGCAACAGTTCCCCCTGGACCTGGAAAAGTTTCTTGCCTGGCTTACAGAAGGTGAAACGAATGCAAATGCTCCTAGACGACTCTACCTGCATCCAAGCGCTGCTACAACACTGGAACGTACGTAAGGATTTTACGCTTTAACGGTCTTGAAGCTACTCATGCCCAATTCTCAGCATTTGTACATGTAACTGAACAACCATGGACAATAGCACGGTGGAGC
+
BAABBBFBFFFFGGGGGGGGGG4GDGHHHHHHHHGGHHHFGHHHHGGGHGHHHGHFHHHHHHHHHHHHHHHHHHHHHHH5BA1@BFBGH1111B3BBD4B3BBFHH4FGFGGGG3??3BFG2?43BF3?/>CEEG3BB2F/?GH2?GCEFGCD2@@0@F1??D?FFF//?11=<-...FH11=<<=C0<0==0<CGEHHHHCC0CBGHHHC0<0<0;;GGFHG0;B/.;.0;/0:;.0;;;00-9;..99/
@M05620:37:000000000-D9766:1:1101:23553:5891 1:N:0:95
AGTGCCAGCTCTCAATCGCACAGGGGACCCAGGGCCTGGCCCCTCCATCCAGAAAACCTATGACCTCACCCGCTACCTGGAGCACCAACTCCGCAGCTTGGCTGGGACATATGTGAGTATCCAGCGTAGGAATCTGGGAGTTGGGGAGGAGTGAGGAGTTGGGGAAAGACAGTCCTAACCGTGGAGGGTTCTGGTAAATGATGGGGTGAGGAGGGGCTCTTTGGCTCCCACCAGTCCCCCTGTCTGGTCTA
+
AA>AAB@FAFFFGGGGDFGCE?G0FGCECAGH0EGACFH00GEEGGHHGFGFBACEGGHHGHBHHFHFHGHEE/>EHHHH0BGHFHC/E0FBAE@EC01BEBG/?EHHABFFGGHGHGHFGHFHHGCCGGEGH1DGFF<CEHFFGGCCGCCFGDDGGFGF0/@@ECGHFFCFHHHFFH/.AAE@BEFG;C?FFFCBCBFFGFFGGGB@FFFFBF<@;-ABFFFFF/;;AFFBAF/FBFEB@FFFF/BFFFF
@M05620:37:000000000-D9766:1:1101:25912:5937 1:N:0:95
AGTGCCAGCTCTCAATCGCACAAGTGTGCCCTCCCGTACCGAATTCTCCTCTCATAGTCCGTCCGTGCCTTGAAACAAGCAGAGGAAATCCCTGCTCCTGTTTTTACCACAATTAAAGGTAAAGAAAAAAAAAACAAAAAAGAAAAAAAATAAAAAAAAAAAATAAAAAAAAGAAAGAAAAGAAAATAAGATTAACCCAATATTAATCAAAGATAAAAATTAACCAAGATTAAAACTTTAACATTCAAAAC
+
AAABCFFFCFFFGGGGGEGGGGABD5655DFH2EF2B22B2AAF2D5D552DB35D5ADDEGG10111BBDGB3@BEE21B33?112B333BB3?@@3B@33421/3343//344?44334BB4B0BG0////////?0//..00>0<<@.00000-:----:.000099--99.///.///../:/9/////9/;:A../////////://;///9;/.////9/;.9//:////;////9////////9
@M05620:37:000000000-D9766:1:1101:7059:6213 1:N:0:95
GAGGCTGCTTTGGAAGAAACTCATAGATTACTGCAACAGTTCCCCCTGGACCTGGACAAGTTTCTTGCCTTGCTTACCGAATGTTACCCATCTGCCAAGGCTCCTACAAAACTCCAAGGGAGTAAAAGAGCTGATGAAAAAATGGCAAGTAAGCCATACATTCCCGCTTAAGCACTCTTGTGGATCCAATTGAACAAAAATCACCCTTTGTACTTCTAACTGACAAGTCAGGGACACCAGACCGTAAAAGC
+
A3AB>AFBFBDDGBBFAGBGGGHHHCHHHDBFFHBFEHBFFD5BBAAACGBBFHEGB31FGHHDGHHBAF5BFGHBAABAAF@D@55BB33BDD@B@BFF?BFF3333B3B1BBBBE3FEED/BGHF3?2BFB33BBGF3BBFG2??C/22F222222@<@@221</@//??1<<1>=<111><<>0100=000=0/<..<<0/;;GC0;0:00000;;:C00;0B9;09;/;99......;.-..9.;;.
@M05620:37:000000000-D9766:1:1101:6767:6253 1:N:0:95
GAGGCTGCTTTGGAAGAAACTCATAGATTACTCCAACGGTTCCCCAGAGCCTTTGAAACGTTTCTTGGCTGGCTCCCAGGATCTGCTCCACCTCCCCTTGGCTACCCGTCAAACAAGGCTCATCGCCGCCTCCCCGAACGTACAAGCGATGCAGAAAAGATCGCAAGAACGTACGGCATTTCCGCATTCGCACTCTTGTGGCTCCAATTGCACCCTTCTCCGGATTAGTACTTGTAACTGCCCAGCGAGGG
+
BAABBBFBFFDFGGGGFGGGGGHHFHH6DGHH5BEG32A2B2BBG2E2BBB3BBDDDABBBBG35553331B12311?B1?3B3DD55@B2B111B12B2B333BBF1?/E/43B?B/FGHG4B3</>//<??/?<///>/???GH/<<<C>1>FFCG0<00<.<D@//<:;G;ADFCF000;=E-;;C0;99;C09900..;C.:;BFF/;B/..9.:/;9-...//:/;/;/;//BF///9BE.--;99
@M05620:37:000000000-D9766:1:1101:14989:6339 1:N:0:95
GAGGCTGCTTTGGAAGAAACTCATAGATTACTGCAACAGTTCACCCTGGACCTGGAAAAGTTTCTTGCCTGGCTTACAGGATCTGACCCACGAGGAAAGGCTCCTAGAAGACTCCAAGGGAGTAAAAAAGCTGATGAAACAATGGCAAGTAAATCAGACAATTCCGCTTTAGTACTCTTGTAGATCAAATTTAACAATTCTCAGCCTTTGTACTTGTAACTGACAAGCCACGGACAACAGAACGGAAGAGC
+
>11>AACA@F3D1BFB1111111A3F1B31BDABF110B12F2AFHAFAAB00AEBBF0FA2DH2A1BBAB/0BAFG1B00101DFB0B////>/>000B?1B?@@B1B1101B1FBGA?/>?012>1//<BFGHH>>FBB/BB1CGGF12@22>111@00<1<?<//</?11>1<>11111><1>111=0000=<<<DDDB==G/<D0GGCFGH00<<0;00/00:CAF/:--9-...////..9..9.-
@M05620:37:000000000-D9766:1:1101:23851:6401 1:N:0:95
ACCACACCTTCTACAATTGACTGGTGCTCTCCAGGTTATAGATCCCAATCGTACACGTCTGAACCCCAGTCACTACTGCGCACCCCGTCTGCCCTCTTCTGCTTGTACCTACCTCAGTATCCAGCTTATGAATCTTTGATTTTGGGATGATTTAGGATTTTTTTAAATACAGTCCTAACCTTTTAGTTTTCTTTTCCCTAATGTGGTTATGAGGGGCTCTTTGGCTCCCACCCTTCCCCCTGTCTTGTCTC
+
BBBABBBBFFFFGGGGGGDFGBHH5B4ADA4B5FB3F5BD5FAA32B32FF2BFE52AAEA5DFB1BE1AB3FGHH535E00>>B>/?1B?B3?B??F34BGHHF1B4B4B3033B344BBEB3B3B?4344BGHB2122BF?B///1/@2@2@21@1@F1>//?111?FB11<GD1FGH1111=/=0==DG000000=0/==000;.000:0/:-;-;FGG0/;CBEF/....;CFFGG@.=FG//99:/
@M05620:37:000000000-D9766:1:1101:15058:6608 1:N:0:95
AGTGCCAGCTCTCAATCGCACAGGGGACCCAGGGCCTGGCCCCTCCATCCAGAAAACCTATGACCTCACCCGCTACCTGGAGCACCAACTCCGCAGCTTGGCTGGGACCTATGTGAGTATCCAGCGTAGGAATCTGGGAGTTGGGGAGGAGTGAGGAGTTGGGGAAAGACAGTCCTAACCGTGGAGGGTTCTGGTAAATGATGGGGTGAGGAGGGGCTCTTTGGCTCCCACCAGTCCCCCTGTCTGGTCTA
+
1>1>A@1@1F1BAFGBEAFG1E0AAE?E00AFFEE/A/F00FEEGGBG1BFA1A1BG/01BG2DFE1FHHHEGE/EHHG0FGH/0/BGGFHHG/E/>01FEHHGEEHHGFHHHHHHHG2GDGHHHG<EGGHHHHH11<GG<GHHGCFG@G<F.DGHGC/<DF--ECHHBHHFHHHHHHHHGB.ACCGG9CFGGGFFGGGFGGGGEAB@FFFFFB?@@-AFFFFBFFFFFFFFFFBFFFEF@EFFFFF9BFF
@M05620:37:000000000-D9766:1:1101:7185:6645 1:N:0:95
GAGGATGCTCTGGACGAAACTCATAGATTATTGCAACACTTTACGATGGACCTGGACAAGTTTATTGCGGTGCTTAACGAAGTTGAAATAACTGCCAATGATCCTACAAAATGCTAACGGTAAGGAAAAACTAATAGAAGACTACAAGACAGAAAAAAAGAAAATGAAACAATGGCAAATAAGGCAGGCATTTACGCTGTAGCCCCCTTGAGGAACTAATTGAAGAATCTGAAACGTTGGTAATTGTAACT
+
>3>A3BBFBBB4B54AAE2EGGGHHBFGHH55DD5BEG23BB5A22B22F3BFGA2131BDFH5DDG510BA>BD555BBED1BB44B@B3BGHHHGHHHFGHH4BB3BBB33344BB////?33BB32??B3B33?B33?B32B?22222@22220<>//0<<>11111><<<<<0<.0=0=0<.<-<.0:0;<:;.:;000;C.-9.90;/0/;0;0900;00;/;0000009.==.;.;/://///9/
@M05620:37:000000000-D9766:1:1101:8596:6734 1:N:0:95
AGTGCCAGCTCTCAATCGCACAGGGGACCCAGGGCCTGGCCCCTCCATCCAGAAAACCTATGACCTCACCCGCTACCTGGAGCACCAACTCCGCAGCTTGGCTGGGACCTATGTGAGTATCCAGCGTAGGAATCTGGGAGTTGGGGAGGAGTGAGGAGTTGGGGAAAGACAGTCCTAACCGTGGAGGGTTCTGGTAAATGATGGGGTGAGGAGGGGCTCTTTGGCTCCCACCAGTCCCCCTGTCTGGTCTA
+
AAAABFFFBFFFGGGGGGGCEEGHGGGGGGHHFGGGGGHHHHGHGGHHHHHHFFFHHGFHHHGHHHFHHHHGGECGHHHHHHHFHHHHGHHHFGGGEHHHGHHGGGHHGHHHHHGHHHGGHHHHHGGGGCHHFBGGHH0FGHHHGGFCDGDHH0GFHGHGFHGGGGHHHHHHHHFHHHH.DEAFEEGGCFFGFG;FGGGGGEGGGGFFFFFFFFFFFFFFFFFFFFBEFFA.AAFFFFFDFFFFFFFFEFF
@M05620:37:000000000-D9766:1:1101:21792:6817 1:N:0:95
GAGGCTGCTTTGGAAGAAACTCATAGATTACTGCAACAGTTCCCCCTGGACCTGGAAAAGTTTCTTGCCTGGCTTACAGGAGGTGAAACGTCTGGACAGGCTCCTCGACCACTAAACGTAGGTCCCCGCGCTGCTGCAACCCAGGAAAATACGTCAGGAAATAACGCTTTCGAACTCTTGTAGCTCCCCTTGACCAATTCTCAGCATTTGTACTTATAACTGCCACGCCAGGGACATACGATCGGCAACGC
+
BAABBBFBFFFFGFGGGFGGGGFHBGHHHHHHHHHFGFGFGHHHHGGGHFHHHHHHHFAFFHHHHHHHHHHHHHHHHHH3B111BF3DG1112B331BE11??1BG1EE/>/F33B3/B00?BFGH////<>/?@<@2GF0//?//?00??<>GG..01F0<1<<ACGG.0<<<.<GFHF0000;CG.:GHHEGFG.;B0;;9;C0C0B000;;0009;CFEBFG9-.9A-A.EEE///.9.;@.9--.-;
@M05620:37:000000000-D9766:1:1101:21797:6838 1:N:0:95
GAGGCTGCTTTGGAAGAAACTCATAGATTACTGCAACAGTTCCCCCTGGACCTGGAAAAGTTTCTTGCCTGGCTTACAGGATGCTACCCATAAGACAAGGCTCCTAGAAGACTCCAAGGGAGTAAAAGATCTGATGAAACAATGGCAAGTAAGTCACGCATTTCCGCTTGAGCACTCTTTTGGATCCAATTGAACAATGCTCAGCATTTGTACTTGCAACTGACAAGCCATGGACACAAGATCGCAAGAGC
+
B@BBBAFBFFFFFGGGGFGGGGFHBHHHHHHHHHHHFHHFHHHHHGGGHHHGHHGHHHHHHHHHHHFHHHHHHHHHHHHCGHB25FGHH33B@B5@BFGHHF1B3BB3F3@3BFFF3DE/FE/3B?E3/3B44F4FDFB3B?33BFBG/1B2B2B?1<@///@@2<////01?1?10FG11>AGGF0FC1111=00/<0<<00//DGH00=DC0C;0:C0:::C00C../0<BEFG./9./009.;.9CF/
@M05620:37:000000000-D9766:1:1101:7636:6939 1:N:0:95
GAGGCTGCTTTGGAAGAAACTCATAGATTACTGCAACAGTTCCCCCTGGACCTGGAAAAGTTTCTTGCCTGGCTTACAGAAGCTGAAACAACTGCCAATGGTCTGCTACCCGTAAGGCAAGGCTCCTAGAATACTCCAAGGGAGTAAAAGAGCCGATGAAACAATGGCAAGTAAGTCAGGCATTTCCGCTGTAGCACTCTTGTGGCTCCAATTGAATAATTACCACCACTGGTACTTGTAACTTACAAGCC
+
>AAA>AFBFDDDGB5BAGBFGFHFHGGHHGBEDGBGHHBGHDBBFEAEEFBBGGFFB32FAGHDFGGBBB3B1BB3BBBFGFABG33FBB1GFGHHGHFF34B43B@43BB1?>E1330B?A/B0?3B4B?4?3??3BBB?/G</B?3F?/@20>/</@F?FGE11?001?11<<11>10>>>1<<1.>.-.0=<0<</<<<00..;0:/;0;0;;0;;::00;00...;09;;;BFB090C900;;B0.;
@M05620:37:000000000-D9766:1:1101:7615:6942 1:N:0:95
GCGGCTGCTTTGGAAGAAACTCATAGATTACTGCAACAGTTCCCCCTGGACCTGGAAAAGTTTCTTGCCTGGCTTACAGAAGCTGAAACAACTGCCAATGGGATGCTACCCGTAAGGAAAGGCTCCTAGAAGACTCCAAGGGAGTAAAAGAGCTGATGAAACAATGGCAAGTAAGTCAGGCATTTCCGCTTTAGCACTCTTGTGGATCCAATTGAACAATTCTCAGCATTTGTACTTGTAACTGACAAGCC
+
33>>ADDAFFFFGGGFGCGGGGBGFFGHHBGGHH33BFGDFHHHHGGGABGGHHFHHD2FGGHHGHGHHHHHHHF3GHHDHHHGHHHHHHHHHHHHBGHGHH2GFHHHHHHGGC/FHFHCCFHHHGHHH?GGGHHHH1FHGG/E?0F2>FFFHFH@FG2G1F</FHHHHBFH1FGGHHGGH.FGHHHGGGGGGHHHHHGHHHHHEFGHHBGHHHCGH0CHHGFHFGGGGGGGFGGGGGGG0CFGGGG0;EG
@M05620:37:000000000-D9766:1:1101:7612:6960 1:N:0:95
GAGGCTGCTTTGGAAGAAACTCATAGATTACTGCAACAGTTCCCCCTGGACCTGGAAAAGTTTCTTGCCTGGCTTACAGAAGCTGAAACAACTGCCAATGGGTACATAACCGTACGGGTAAGGAAATACCCGCATAAGAGTGCAACGCAGCAAAACAGCACAACAAACAAGTGCATCAAACCTATCCACTTTCGCACTATTATGCATCCCGTTGCAACTTAACAAGCATTTGTACTTGTACCTGAAACGCC
+
CBCCCCFCFFFFGGGGGGGGGGHHHHHHHHHHHHHHFHHGHHHHHGGGHGHHHHGGFHFGGHHHHHHHHHHHHHHGHHHHHHHHHGGHHHGHHHHGHHHHB?33@FG4B3BEFGGE?//>3B33B?B43?3</>?B33B23333B2//>B@0<100/?<0000?..0>>G<1111111000<</00<0<DGFGDE.;;;0<00::0C0:...:.;B90/;0;90;:./;00;0;9;FB9CB0CC/0BF.9-
@M05620:37:000000000-D9766:1:1101:11587:6984 1:N:0:95
TCTGCCGCTTCTCAATCGCACACGTGAGCCCTGCCCTAGCTACTCCGCCCCGCGTAACCCGTCCTTCCCTGGCTACCAGAAGCACCAACTCCGCCTCTAGGATGTTACCTGTCCGGCAAGTCTGCTCGCGGACTCCCGGGTCGTGCACGAGCTGCTGCTTCGGTGGCCAGACCTTCAGGCGTTTCGGGTTTCGCACTCTTGTGGGTCCACTTGCCGCTTTCTGCGCCCTAGTACTCGCACCTGACCGGCCA
+
1>>>A11>>>1B1BFGGCFGEGBABA0A1FFHCCG/G0BB22BB1F//BAA/A/>>//@B/??E/B1BBB1?G0@GCCC0B1F1>?FGG0BF<?<<E11BB1FHBBFGH>BGB<C///>/??11?G1?<-<<--<<..-<::@C...0CAA??/:000000-.;....9=..;;BFFBBF-A--/-;-;9-;AB--9/9///FB-999/9B/;B/-;--;/F//;-;;;--:;;;/;--9;;FFF9--;-9
@M05620:37:000000000-D9766:1:1101:16347:7011 1:N:0:95
AGTGCCAGCTCTCAATCGCACAGGGGACCCAGGGCCTGGCCCCTCCATCCAGAAAACCTATGACCTCACCCGCTACCTGGAGCACCAACTCCGCAGCTTGGCTGGGACCTATGTGAGTATCCAGCGTAGGAATCTGGGAGTTGGGGAGGAGTGAGGAGTTGGGGAAAGACAGTCCTAACCGTGGAGGGTTCTGGTAAATGATGGGGTGAGGAGGGGCTCTTTGGCTCCCACCAGTCCCCCTGTCTGGTCTA
+
CCCCCFFFCFFFGGGGGGGGGGHGGGGGGGHHFGGGGGHHHHGHGGHHHHHHHHHHHGHHHHHHHHHHHHHGGEFGHHHHGHHHHHFHGHHHGGGGGHHHGHHGGGHHGHHHHHGHHHHHHHHHHGGFGGHHHHHHHHFGGHHHGGGGGGGHHHHHFGHHHHGGGGHHHHGHHHHHHHHHGGGGGGGGGGGGGGFGGGGGGGGGGGFFFFFFFFFFFFFFFFFFFFFFFFFFFFFFFFFFFFFFFFFFFFF
@M05620:37:000000000-D9766:1:1101:16332:7025 1:N:0:95
AGTGCCAGCTCTCAATCGCACAGGGGACCCAGGGCCTGGCCCCTCCATCCAGAAAACCTATGACCTCACCCGCTACCTGGAGCACCAACTCCGCAGCTTGGCTGGGACCTATGTGAGTATCCAGCGTAGGAATCTGGGAGTTGGGGAGGAGTGAGGAGTTGGGGAAAGACAGTCCTAACCGTGGAGGGTTCTGGTAAATGATGGGGTGAGGAGGGGCTCTTTGGCTCCCACCAGTCCCCCTGTCTGGTCTA
+
>A3AAFFFBFFFCGGBECFGEGGFAEFGGECGGGGFE2B2BGGGGGFHEFFAEC3FGGHHHHBGGG@BGGHGGEEEHHHHHHHHHHGHGHHHGGGGCHHHGHHGGGHHGHHGHHHHHHHHHHGHHGGGGGHHHHHHGGFGGGHHGGFDGGFGHEHHGGHHHHGGGGGHFHHHHHHHHHHHGGGGDFFGGGGGGGFGGGGGGGGGGGDBFFFFFBB<B?FFFFFFFFFFFFFFFFFFFFFFBFFFFFFFFFF
@M05620:37:000000000-D9766:1:1101:8527:7092 1:N:0:95
GCGGCTGCTTTGGAAGAAACTCATAGATTACTGCCACAGTTCCCCCTGGACCTGGAACCGTTTCTTGCCTGGCTTCCAGGATGCTCCCCGTAAGGACAGGCTCCTAGACGACTCCAAGGGCGTACACGAGCTGATGCCACACTGGCACGTCCGTCCGGCATTTCCGCTTTAGCACTCTTGTGGCTCCAATTGCACAATTCTCAGCATTTGTACTTGTCACTGACACGCCAGGGACAAAAGCTCGGAAGAGC
+
1>>1>>AAFFB1B1BBABBFFGHFHGFGHHFGFGFFFABBDFGHHGEF/0BBCGECBAAEBFHGD1DBGHHGHBBBGGGG>BBF11BBEEF?EBFF00?FFGHEFBFF1EEG?EHH1</?/<><//1?/>BEH1?G11?G0?FHHHF1CG..<>G.ACGCCHFHHGGGGA;GF0CHHHHHGHG.ABF//;FG00CFGGGGGGGGFGFGGGGGGBFGFBFFFF/9//;@EF?9;;AEFFFF-9FF@9;9-;-
@M05620:37:000000000-D9766:1:1101:16154:7135 1:N:0:95
AGTGCCAGCTCTCAATCGCACAGGGGACCCAGGGCCTGGCCCCTCCATCCAGAAAACCTATGACCTCACCCGCTACCTGGAGCACCAACTCCGCAGCTTGGCTGGGACCTATGTGAGTATCCAGCGTAGGAATCTGGGAGTTGGGGAGGAGTGAGGAGTTGGGGAAAGACAGTCCTAACCGTGGAGGGTTCTGGTAAATGATGGGGTGAGGAGGGGCTCTTTGGCTCCCACCAGTCCCCCTGTCTGGTCTA
+
>AAABFFFBFFFGGGGGCGAGGHFGGGGGFHHGGGEFGGHHHGHGGGGHGFGFFBGHGHFHHFHHHHFHHHGGGGGHHHHHHHHHHHHGHHHFG/EECHHGHHG/?EGGHHHHHHHGHHHHGGHHGGGGGHHHHHHHHHGGHHHGGGGGGGHHHHGHGHHHHGCFGHHGHHHHHHHHHHHGFEGFGGGGGGGGGFFGGGGGGGGGGFFFFFFFFFFFFFFFFFFFFFFFFFFFFFFFFFFFFFFFFFFFFB
@M05620:37:000000000-D9766:1:1101:6002:7139 1:N:0:95
ACCACACCTTCTACAATGCGCTGCGTGTGGCTCCCGAGGAGCACCCCGTGCTGCTGACCGAGGCCCCCCTGAACCCCAAGGCGAACCGCGTGAAGATGGGCAGGTGGGTGACTCGACGCGCGTTCTGGTGCTGGTGCCACCCTGGCCCGGCCGTCCGGCGTTTCCGCTTTAGCCCTCTGGTGGCTCCTCTTGCGTAATTCTTAGGATTTGTACTTGTGACTGGACTGCCAGGGGCAAAAGCTCGGGGGCGC
+
ABAABAAAFFFFGGGDFG4EE?EFE2ABFEGHHBFFDGEAEHGHHGE0E1EFGFHFFHH>0EGGFAEEGGE2GFGGGD/F?//<@DGCGG</?<F1?11/?</->1.-.>.>1D.<------;-;.;C9;000/:90=0F.9.9.C..;-;9@9@FFFD-9B-9BAF.DF/9//99../9BFB.FF99.:/9B-...;9F//9B/9/B/////;FFB/FF/:././.;B//..--9;.././;.9;---;-
@M05620:37:000000000-D9766:1:1101:16161:7153 1:N:0:95
AGTGCCAGCTCTCAATCGCACAGGGGACCCAGGGCCTGGCCCCTCCATCCAGAAAACCTATGACCTCACCCGCTACCTGGAGCACCAACTCCGCAGCTTGGCTGCGACCTATGTGAGTATCCAGCGTAGGAATCTGGGAGTTGGGGAGGAGTGAGGAGTTGGGGAAAGACAGTCCTAACCGTGGAGGGTTCTGGTAAATGATGGGGTGAGGAGGGGCTCTTTGGCTCCCACCAGTCCCCCTGTCTGGTCTA
+
ABABAFFFBFFFGGBGGGGGG2BGFEGGEE2FFFGGGGEHCCEGEEGHHHHHGFGHHGHHHFFHHHHHHHHGGGGGHHHHHHHHHHHHGHHHGGGGGGHHGHHGAEGGGGHHHHHHHHHHHHHHHGGGGGHHHHHHHHFGGHHHGGGGGGGHHFHHHGHHHGGGGGHHHHHHHHGGGGGGGGGGGGGGGGGGGGFGGGGGGFFFFFFBFFFFFFBBBBFFFFFFFFFFFFFFFFFFFFFFBFFFFFFFFFF
@M05620:37:000000000-D9766:1:1101:11819:7154 1:N:0:95
GCTGCTGCTTTGGAATCAACTCCTAGATTCCTGCCCCCGTTCCCCCTGTCCCTGTAACCGTTTCTTGCCTGGCTTCCAGGATGCTACCCGTAAGGACCGGCTCCTAGAAGACTCCAAGGGAGTAACAGAGCTGATGCCACAATGGCAAGTAAGTCAGGCATTTCCGCTTTAGCACTCTTGTGGATCCACTTGAACAATTCTCAGCATTTGTACTTGTCACTGCCACGCCAGGGACAGAAGCTCGGACGAGC
+
>11>A11BCFBDB1BBFABBBB1BBDBDDDGFHG0FF0AABBFGHGAFBBGB111DD2BEFEBGDDDBFGHGGHB0BFDBGHHHB21BBEGE/B11B/>E>EGGHEFH1FGHGFGHCF/E<<?<12110BFFHHHH1<@@0/@GFHF1?<11?1F11?FHHHHHF?AC?FFHHHHHHFHHHGGGBGH</DGHGHH0CCFFGG0CG0CGCGHGHHHGGFG9FG0FFF@?E?AEFGGG.9:C/:9A9A-9-@@
@M05620:37:000000000-D9766:1:1101:24288:7209 1:N:0:95
GAGGCTGCTTTGGAAGAAACTCATAGGTTACTGCAAAAGTTCCCCCTGGGCCTGGGAAAGATTCCTGCCTGGATCACAGGATGTCATCCGTAAGCCAAGGCTCCTAGAAGACTACAAGGGAGTAACAGAACTGATGAAACAATGAAAAGTAAGTAAGACATAACCGCTTTAGAACTCTTGAGGATCCACTTGAACAATTCTCAGCATTTGTACTAGAAACTGCCAAGCCAGGGACAAAAGATCGGAAGAGC
+
BBBBBBFBFFFFGGGGGGGGGBG5D54D5DABFGGHBGG3F5D32E2F22BAA2211B1F3BA555531331BB31B3A1BFF3555D@11B1B3322?FHH1?33BGFDHH33BGG3GGEE?3B4BBF3BGHHHHHHHF0??F1?BF0B?GFHFBF1<@G11@@BD/<?G11FGHFFHG1<<F>CG11<11DFHGGHHHGHF0<GHGF0=DH00=0;;;CG0;C0.:CCCADEGGFFF;900C;CEAFF:
@M05620:37:000000000-D9766:1:1101:7163:7321 1:N:0:95
AGTTCCAGCTCTCCATCGCACAGGGTACCCAGCGCCTGGCCCCTCCATCCAGAAAACCTATGACCTCACCCGCAACCTGGTGCACCCACTCCGCAGCTTGGCTGGGACCTATGTGAGTATCCAGCGTCGGAATCTGGGCGTTGGGGCGGAGTGCGGCGTTGGGGCCAGCCCGTCCTAACCGTGGCGGGTTCTGGTAAATGATGGGGTGAGGAGGGGCTCTTTGGCTCCCACCAGTCCCCCTGTCTGGTCTA
+
>>>3>BFFFFFFGGGB5AE2A2F4FBBBF4BF2AAABFGHHHGHGGGHHAFGHFHABEGHBADGH5BBGHH>>0>>GH?BB2BFGHG1?FH21?/E>F3B?CFGGGFHGH?GHHH3FGHHHH3?GDG/>A//?GHHGG/CGGGAFF?CC-;;A0AD-@DGFFFF.-.9.A.;@FFFB/FFFFFF-;BFFFFFFFF;BFFF/FFFFFDAFFF/DFFFFAFFFFFFFFFFF.AD.FFFFFFFFFFFFFFFFFB
@M05620:37:000000000-D9766:1:1101:8611:7416 1:N:0:95
GAGGCTGCTTTGGATGAAACTCATAGATTACTGCAACACTTCCCCATGGACCTGGACAAGTTTCTTGTTTTGCTTAAAGAAGCTGAAAAAACTGCCAATGTTCTACATAATGATACACGGAAGGAAACACCTATAAAAGAATACAAGGAAATAAAATAGCTGATAAAAAAAAGGCAAAAAAGAAAAGCATTAACCCAATATCACCCTTGTAGATCCAATTGAACAAATCTCAGCATTTGTACTTTCAACTG
+
>1AA>>CAB1B1B11BBG1FGGHHHCHHHH13DB1BBG0BB11B00B00F1BFGAF010BDBG2DFF110BBBDF21DDBGG1BF11B1B/EGHHGHHHG22B2B2B12B222BBB1B?///>/0BF00B/01B<2>>FA01>1B<F/0B0<>111>@1@21@122111<<-..>0<00.<...///<<000000;..::0:0</;.:;;0;;;;C0C;999;F0C.;000009BFGGF99;0;0;;;9;/
@M05620:37:000000000-D9766:1:1101:16778:7484 1:N:0:95
GAGGCTGCTTTGGAAGAAACTCATAGATTACTGCCACAGTTCCCCCTGGCCCTGGAACCGTTTCTTGCCTGGCTTACAGAAGCTGAAACAACTGCCAATGGGATGCTACCCGTAAGGAAAGGCTCCTAGAAGACTCCAAGGGAGTAAAAGAGCTGATGAAACCATGGCAAGTAAGTCAGGCATTTCCGCTTTAGCACTCTTGTGGATCCAATTGAACAATTCTCAGCATTTGTACTTGTAACTCACAAGCC
+
>>>AA>FAFFBBG1FGBGFGGGFHDBGHH1BGGH0BBBF1DGHHHGAF/0BAGFCGG1AABFHHDFAFGHHHHHA1BGHGHHHE11FGH0GHFBGG@1FGFEBG/BFGHGHC?ECH1GFF0CGF0FGHHHHFBGGHH1FHECAB?0@F2F/@GGCD@GFGDH0/GD0GHFC?1F<=FDB<0.FF1=FA.C.<DBH<GHFHHHHHCHBGFC0GC0;:C0/:GHBBF0/9FFG0000;B;9900C0CF0B.C.
@M05620:37:000000000-D9766:1:1101:6262:7690 1:N:0:95
GAGGCTGCTTTGGAAGAAACTGACAAGCCAGGGACACAAGATAGGACGAGCAGCTGTCCGAACTCCAGTCAATCCTGAGCATCTAGTATGCCTTCATCTCCTAGAAGAAAGAAAAGTTGCATCTTCTGGTGGCGGCCTCCCTCTTTCCTGCCACACCGGAGTTCCGCCCTTTCTTCCTGTTTCTCCCTTCTGCCGTTTCCCGTAACCCTCTCTCCTCAGCCGTACGTCTCCTTTGGAACTCTGCAGGATCT
+
>A1>>1>AFD@FAA111A11AF1BA1BA00B00BA0B0AB0BD1AA1A/AEA000B1B1BB//A1B1BB11D2D0DB10111B11B@2@2B11111B221BB1@BB110F1>>BB0121>B2B1B22B1BFEF//<//<</@@0<1<?111?110//-->-.000.A.--<00;::00C00;C:C0;C0CGB00;EFG/FFB:-..0.;9/CB0/;;0;/9-----9-;BFFB////:/;/9///9--9/B
@M05620:37:000000000-D9766:1:1101:14902:7847 1:N:0:95
GCGGCTGCTTTGGAAGCAACTCATAGATTCCTGCCCCAGTTCCCCCTGGACCTGGAACCGTTTCTTGCCTGGCTTCCAGGATGCTACCCGTAAGGAAAGGCTCCTAGAAGACTCCAAGGGAGTAACAGAGCTGATGCCACAATGGCAAGTAAGTCAGGCATTTCCGCTTTAGCACTCTTGTGGATCCAATTGAACAATTCTCAGCATTTGTACTTGTCACTGCCAAGCCAGGGACAAAAGATCGGAAGAGC
+
111>A>1>FF31BFG111BFBBBDDDFGG3DGGH00FABBDFHHHG/F/0BAFC0BF1/AEEGHDDAFGHHHHHB0BGGHGHHH12BGHGGGEGGG00BFGHHGHFHHDHHHHHHHHHEG/EEG121BBGHHHHGH11BG0/FHHHH1FF>2FHH1DGGHHHHHHGGGGGHHHHHHHHHHHHGHFHH00DGHDGHHGHHHHGHHHFGHHHHGHHHHH0GHHH0FF0CEGGGGGGGGGGGF.CFEAA.9AAB
@M05620:37:000000000-D9766:1:1101:14008:8102 1:N:0:95
AGTGCCAGCTCTCAATCGCACAGGGGACCCAGGGCCTGGCCCCTCCATCCAGAAAACCTATGACCTCACCCGCTACCTGGAGCACCAACTCCGCAGCTTGGCTGGGACCTATGTGAGTATCCAGCGTAGGAATCTGGGAGTTGGGGAGGAGTGAGGAGTTGGGGAAAGACAGTCCTAACCGTGGAGGGTTCTGGTAAATGATGGGGTGAGGAGGGGCTCTTTGGCTCCCACCAGTCCCCCTGTCTGGTCTA
+
BCBBCFFFCFFFGGGGGGGGGGHHGGGGGGHHGGGGGGHHHHGHGGHHHHHHHHHHHGHHHHHHHHHHHHHGGGGGHHHHHHHHHHHHGHHHGGGGGHHHGHHGGGHHGHHHHHHHHHHHHHHHHGGGGGHHHHHHHHHGGHHHGGGGGGGHHHHHHGHHHHGGGGHHHHHHHHHHHHHHGGGGGGGG;FGGGGCFGGGGGGGGGGFFFFFFFFFFFFFFFHHFFFFFFFFFFFFFFFFFFFFFHFFFFFF
@M05620:37:000000000-D9766:1:1101:13990:8115 1:N:0:95
AGTGCCAGCTCTCCATCGCACAGGGGACCCAGTGCCTGGCCCCTCCATCCAGAAAACCTATGACCTCACCCGCTACCTGGAGCACCCACTCCGCAGCTTGGCTGGGACCTATGTGAGTATCCAGCGTAGGAATCTGGGCGTTGGGGCGGAGTGCGGAGTTGGGGAAAGCCAGTCCTAACCGTGGAGGGTTCTGGTAAATGATGGGGTGAGGAGGGGCTCTTTGGCTCCCACCAGTCCCCCTGTCTGGTCTA
+
AAAAAD5@AFFFGGGGGECEEEHBF22AEEHG3BFFFGGGGHGHGG2FGGHHF3A2BEGHGEFGHABBGHH0>>0>FHFFB1BFGH?1EGHGEFCGEHB?EFFGGGEHGHFHHHH3DHFHHHBGHGG/@ED2GGHHFH/>CCAFFF.<@-=CG0AD-@EGGFCGA9.;/;/.CFGF/9FFCFFF9AAD;FFFFFFFFFFF/BFFFFFF.AA/9.@-9BFFFFFFFFFFF.AD.AFFFFFFFFFFFBFFFFB
@M05620:37:000000000-D9766:1:1101:8837:8192 1:N:0:95
GAGGCTGCTTTGGAAGAAACTCATAGATTACTGCAACAGTTCCCCCTGGACCTGGACAAGTTTCTTGCCTGGCTTACAGGATGCTACCCGTCAGGCAAGGCTCCTAGAAGACTCCAAGGGAGTAAAATAGCTGATGAAACAATGGCAAGTAAGTCAGTCATTTCCGCTTTAGCACTCTTGTGGATCCAATTTAACAACTCTCAGCCTTTGTACTTGTAACTGACAAGCCAGGGACACCAGATCTGAAGAGC
+
A?AA>AFBCBB@FBBBFGCFGFHHHGGHHHFFGH4GHHFGHDABBEEFCFAFHHFF231FDFHDFGGBBB3BBBG3B5BBBBB?B5DBBB?11B?B?FFF?BFGBG43BB3?B3BB3BEDFG??4FG4B3BFGBB4BFG2B/BB22?B?33B@22222@@@@2@F?CD//?11<<????1>>.1110>>>=111>10.<0=C<0<<CD0<<<=BCC:<;;;0<C0G.:;/:.::9.;;99;9900;C0;9:
@M05620:37:000000000-D9766:1:1101:12129:8194 1:N:0:95
GAGGCTGCTTTGGAAGAAACTCATAGATTACTGCCACAGCGCCCCCTGGACCTGGAAACGTTTCTTGCCTGGCTTACAGGATGCTACCCGTAAGGAACGGCTCCTAGAAGACTCCAAGGGAGTTACAGAGCTGATGACACAATGGCAAGTAAGTCAGGCATTTCCGCTTTAGCACTCTTGTGGATCCAATTGAACAATTCTCAGCATTTGTACTTGTCACTGACAAGCCAGGGACAAAAGATCGGAAGAGC
+
BBBABBFBFFFFGFGGGFGGDGHEF55FFFEFD544AFF222AA2EAF12B22A1B3B3BBBABDAGAFGHHGB?3FFGFHGHB@4BGHGGG?EGFE1?EEFGGEHHGHGHGFCGHHGEGCFCHG3?FHFHHHHGH22@F2FHHHGHFGHGDHGH1GGGHHHHHHGGGDFHGHHHFHHHHHHGGHHHH0GHHHHHHHHHHHHHGGCHHHHHHHGGGG0;BBF09F9FC?FFGGGGGGGGG.CFEDFEFFFB
@M05620:37:000000000-D9766:1:1101:5312:8244 1:N:0:95
AGTTCCAGCTCTCCATCGCACAGGGTACCCAGCGCCTGGCCCCTCCATCCAGAAAACCTATGACCGCACCCGCCACCTGGGGCACCCCCTCCGCAGCTTGTCTGGGACCTCTTTGAGTAGCCACCGTCGCCATCTGGGCGGTGGGGCGGCGTGCGGCGTTGGGGCCAGCCGGTCCTACCCGTGGCGGGTTCTGGTAAATGATGGGGTGAGACGGGGCTCTTTGGCTCCCACCAGTCCCCCTGTCTGGTCTA
+
>>>3>BDDFFFFGGGBBAE2E2GAFB4BBAB22AA22BFHCGGAEGFDGBAFBAG2BEFEBBDGH0>>EEE/>/>BFF3B1>?>EGG>>EE?/E///B1B01F10?BB?01?1@12?GH1@110?C?CC/<.>GG1<C.---=C-@.BB--9;A@=--;9-.-@.-;:99--;B?F//;A.;A@-@9>@EFFFF/9;;F//;9BEDDBEA//.:@-@BFFBFFEFFBA..AA;A/BB/ED?A/BFF//;9F
@M05620:37:000000000-D9766:1:1101:19531:8450 1:N:0:95
GAGGCTGCTTTGGAAGAGCACACGTCTGAACTCAAGTCACTAATGCGCATCACGTATGCCGACTTCTGCTTGTAAAGAGAATCACGCACTCCGCAGCCTGGTTGGAACATATGAGAGTATCCAGCGTAGGAATCTGGGCGTTGGGGCGGCGTGCGGCGTTGGGGAACGCCAGTCCTAACCGTGGCGGGTTCTGGTAAATGCTGGGGTGCGTCGGGGCTCTTTGGCTCCCACCAGTCCCCCTGTCTGGTCTA
+
BABBBAFBFFFFBGGGGGGCFFAE44FAAF4D53B3BAB55D3555A2EAA3BA1ADA53E0AA1D5D555@1@F55522F355F11E/EHFE1/>>1B?/3B//3?3B3?44433BB4BFG4BC/??>C1B@F2210/<B@<0@//<--:--.---;9B-.;?..9..9.99BBF//9ABDA;99-;@?FBFFF///;//;9/;-.-.9.-9-@--@A//;BFBBBE..9A.AFFFFED?AFBBBBFFF/
@M05620:37:000000000-D9766:1:1101:13884:8456 1:N:0:95
GAGGCTGCTTTGGAAGAAACTCATAGATTACTGCAACAGTTCCCCCTGGACCTGGAAAAGTTTCTTGCCTGGCTTACAGGATGCTACCCGTAAGGAAAGGCTCCTAGAAGACTCCAAGGGAGTAAAAGAGCTGATGAAACAATGGCAAGTAAGTCAGGCATTTCCGCTTTAGCACTCTTGTGGATCCAATTGAACAATTCTCAGCATTTGTACTTGTAACTGACAAGCCAGGGACAAAAGATCGGAAGAGC
+
>33>A4CAFFFFFGGFAFGGGFBFFFHHHFGHHHD4FGFBBGGHHGGFAFGGHFCCGD2FBHGHFGGHHHHHGGGGHHHHFFHHEDGGHFFGGHHHF3FGHHHGHHHHHHHHHHHHHHGGAEEHG4FGGHHHHHFH43FG?GHHGHHGGHHBHHHFHHHHHHHHHGGGGGHHHHHHHHHHHHGGHHHGFHHHFHHHHHHHHHHHHDGHHHHHHHHHH0GHHHFHHCHGGHHHGGGGGGGFAFFGDGCGFG/
@M05620:37:000000000-D9766:1:1101:21870:8618 1:N:0:95
ACCACACCTTCTACAATTGACTGGCCCTCTGCAGGTTCTAGATCTGAATCGCACACGTCTGAACTCCAGTCACTACTGCGCATCTCGTATGCCGTCTTCTGCTTGCAAACACCCCACAAAAATCCTCGGATTCACCCCTCAGTAACTCATTTCATAACTCAACTACTACAGAGCTGACATAGTCTACCAACATCCATGGTGCCTATCACCAGCACAGATCAACGCATACTCAACTTTTAGAATTCAATCAC
+
CCDCDDDDFFFFGGGGGGGCGGHG4ABBFG4BFGHBG3BFGHGHDDFABGF2BEEGCFHHGFGH5BFGFHHHHFGHHHHGEEBE5D?B1BFBF/BEHGHHHGHHH?FGFFGCA////?/?B/0334?///</2332?<//@2222@22D11111=?1111=1==11=>111>0011F011>10=0=000<../0<000/000/00000:/<.././<00000:.-9..000<0/<0<00/0<00<0:0000
@M05620:37:000000000-D9766:1:1101:16938:8639 1:N:0:95
AGTGCCAGCTCTCAATCGCACAGGGGACCCAGGGCCTGGCCCCTCCATCCAGAAAACCTATGACCTCACCCGCTACCTGGAGCACCCACTCCGCAGCTTGGCTGGGACCTATGTGAGTATCCAGCGTAGGAATCTGGGAGTTGGGGAGGAGTGAGGAGTTGGGGAAAGACAGTCCTAACCGTGGAGGGTTCTGGTAAATGATGGGGTGAGGAGGGGCTCTTTGGCTCCCACCAGTCCCCCTGTCTGGTCTA
+
>>>1>DFC1CFFG1FBFFF1E?GAF0BAAAEE0ABA/FGH0GGCEGHHHGFHBGF0FEF1BGDGHDGGHCE>E/>EHEBF0BFHHH//?FGGAGCEEGBFEGGGGGFCCHHHGFBFDGHHHF2DF@FEGGHF<GGFDF0FCFFGCGA@CC<<C0DC0EG/DCCCA.::/:;C:CHB0;CFGGE@9A.@EGGGFF9BFFGGGFFBGF-=?--9AB-;@@F/;9FF/BFE-;FBEFFFFFFF@FFFBFFFF99
@M05620:37:000000000-D9766:1:1101:16937:8659 1:N:0:95
GCTGCTGCTTTGGAATCAACTCATAGATTCCTGCCCCAGTTCCCCCGGTACCTGTAACCGTTTCGTGCCTGGCTTCCAGCAGCTGCAACCACTGCCCCTGGGATGCTACCCGTAAGGAAAGGCTCCTAGAAGACTCCCAGGGAGTCACCGCGCTGCTGAACCCCTGGCAAGTCAGTCAGGCCTTTCCGCTTTAGCACTCTTGTGGATCCAATTGCACCATTCTCAGCATTTGTACTTGTACCTGACCCGCC
+
>>1>AB1BCFBBBBFAF1BGBF1D3DDGGGGHHHHHG0BB1DFGHG/AA/B1A11DF2FEEEGGAB/AFHHHGHB0FGH0BCG>11BBG>BFF1BGC/FFHGHHGFGHHHHGG//BGHHHCGHHHGHHHBGHFGHHHFGHGG/CC0F11?/>CCG.<G1F1F<.<EHHH0CD000DGHHHH.CHHHHGGGGGGGGGGGGGGGGGGGGGGB0CGG00;/FGGGGGGGGFGFFFFFFFFFFF/FFFFF/:9@@
@M05620:37:000000000-D9766:1:1101:13136:8683 1:N:0:95
GAGGCTGCTTTGGAAGAAACTCATAGACCACGGCAACAGCGGCCCCAGGACCTGGAAAAGATTCTCGCCCGGTAAACAGAAGCTGAAATAACGGCCAATGCTTACAAAACACTACCCGTAAGGAAAGGCTCCTAGAAGAATCAAAGGAAGTAAAAGAGCTGATGAAAAAATGGAAAGTAAGTAAGGCATTTCAGCTTTAGCACTCTTGTGGATCCAATTGAACAATTCTCAGCAATTGTACTTGTAACTGA
+
AAAAAAFAFFFFGGGGC1FGA1F3AA111BA00AA00F00////AA/B//B/00001B0B/11222//>//////111BBGCFH@11F211B/>E///FGB2B>GH11B0/<FBB0B///?CFFCG00?1<?<<1<?11011><>1>0>>1==DD1./<0/<<00<D0<A.::000C0;;0000<//;::;0;;;09;90;;;0;;C9;B.90099B9;00;CFF9//;/9;FB-;B9/9;/;;;;BF/B/
@M05620:37:000000000-D9766:1:1101:7370:8688 1:N:0:95
GAGGCTGCTTTGGAAGAAACTCATAGATTACTGCAACAGTTCCCCCTGGACCTGGAAAAGTTTCTTGCCTGGCTTACAGGCTGCTACCCGTAAGGAAAGGCTCCTAGAAGACTCCAAGGGAGTAAAAGAGCTGATGAAACAATGGCAAGTAAGTCAGGCATTTCCGCTTTAGCACTCTTGTGGATCCAATTGAACAATTCTCAGCATTTGTACTTGTAACTGACAAGCCAGGGACAAAAGATCGGAAGAGC
+
CCCCCCFCFFFFGGGGGGGGGGHHHHHHHHHHHHHHHHHHHHHHHGGGHGHHHHHGHHHHBHHHHHGHHHHHH2EGHHHH1FGGHHHHHGGGEGHEGHGGGHHFFHHHHHHHHFGHHHGGH??F?FHH/FGHHFH443B22/FG2GH2FGHDGHHFHHHHHHHHHGG/<FGHDGHHHGHGHH?DGCGG1GH10=GHHHHHHHHFG0DHHGHHHB00;GHHFH0GCH.CEHHEGGGGFGGGE0BAF.EFFGF
@M05620:37:000000000-D9766:1:1101:11793:8717 1:N:0:95
AGTGCCAGCTCTCCATCGCACAGGGGACCCAGTGCCTGGCCCCTCCATCCAGAAAACCTATGACCTCACCCGCTACCTGGAGCACCCACTCCGCAGCTTGGCTGGGACCTATGTGAGTATCCAGCGTAGGAATCTGGGAGTTGGGGAGGCGTGCGGCGTTGGGGAAAGCCAGTCCTAACCGTGGAGGGTTCTGGTAAATGATGGGGTGAGGAGGGGCTCTTTCGCTCCCACCAGTCCCCCTGTCTGGTCTA
+
>A>3>DD@AFFFGEGBBAE2E2GAF22AAABG3AB55BFHFHGHGGHHGF3F33BBBEHB5BAGH5BBGHGEE0>>FGBF2BBGHHF1?G31>E/>>FBBEG3/EGGF/FBFGGD2BB?1BGBDHG//>E1>FGHHHF0?CF1F/>.><.<<A.<C--;A-C-9...;/C/;FFGGG0CFGGGB.:A-;FFFFF//;/BB9/BB.DA-.;AB.A?-B-AB/;/;A9A?E.AFAFFFFFADB.FFF/FFFF/
@M05620:37:000000000-D9766:1:1101:4475:8725 1:N:0:95
GAGGCTGCTTTGGAAGAAACTCATAGATTACTGCAACAGTTCCCCCTGGACCTGGACAAGTTTCTTGCCTTGCTTACAGGATGCTAACCGTCTGCCAAGGTTCCTATAATACTTCAAGGGAGTAAAAAAGCTGATGAAAAAATGGCAAGAAAGTCAGGCATTTCCGCTATAGCACTCTTGCGGAACCAATTGAACAATTATCAGCCTTGGTACTTGTAACTGACAAGCCAGGGACACCAGACCTGAACAGC
+
AABCABFBFFFFGC5BGGFGGGHHHGHHHHGHGHCFFHFGGDDFGGEFEFFGHHFG231GGHHHHHHBBG5BFGHEB5B3BAF2B5@?B0B1?B3BGHEA3BGH4G43F4D@D4D4GDHEGG/BBGH3</BF33GFHHD3BBFD2B2F/22@@@222<@?111??/AE//@FF<FF01111>-<--<<./D<00C;C:;0;C00;:CG//;0<:099;00C0:FFF;../:99;A...9:;..0/;B/;;;
@M05620:37:000000000-D9766:1:1101:15553:8790 1:N:0:95
GAGGCTGCTTTGGAAGAAACTCATAGATTACTGCAACAGTTCCCCCTGGACCTGGAAAAGTTTCTTGCCTGGCTTACAGAAGCTGAAACAACTGCCAATGGGATGCTACCCGTAAGGAAAGGCTCCTAGAAGACTCCAAGGGAGTAAAAGAGCTGATGAAACAATGGCAAGTAAGTCAGGCATTTCCGCTTTAGCACTCTTGTGGATCCAATTGAACAATTCTCAGCATTTGTACTTGTAACTGACAAGCC
+
AAAAABFBFFFFGGGGGGGGGGHHHHHHHHGHHHGHFHHFHHHHHGGGHGHHHHHGFHHGBGHHHHHHHHHHHHHHHHHHHHHHHHHHHHGHHHHHHHHHC12FFGHHHHHGFGEHGFHGFHHFHGHHFFHFHHFHHFGFFGAFAFGFFGFFHHGHHHHHHHHEHHHHGGFHBFHFGHGHHHHGHHHGGGGGHHG0GFHHHGHGA0CFGHHGHHHHFFHHHHGGHHHFHGGG0FGGGGGGEGFFGGG0FFG
@M05620:37:000000000-D9766:1:1101:24859:8791 1:N:0:95
GAGGCTGCTTTGGAAGAAACTCATAGACTACTGCAACAGTTCCCCATGGACCTGGAAAAGTATCTTGCCTGGCTTACAGGATGTGACACACCAGGAAAGGCTTCTCGAAGACTAAAAGGGCGTCCCCGAGCTGCTGCAACCCAGGACAATACGTCAGGAAATAACGCTTTAGAACTCTTGTAGCTCCCATTGACCAATTCTCAGCATTTGTACTAATAACTGCCCCGCCATGGACAAAAGATCGGCAACGC
+
BBBBBBFBFFFFGGGGGGGGG4FGHFA45BE5F5BGHHHF5BDEF22B33FG222BBF2GB55DFD5BBA31121AAGG3BB3ADFDGC2111B11BB1BFG32BF1F21?BF3F333////>EE/?>//>C22BBGF2@0A/???/@0????GHGGF1?011=><AEFC110=DGHHHHF0=0=DH./=;G:0:::CGHH;CGC:CGGC:CFF00;;;;FF09..;99-.=9FGGGFFBEFFFF-9-9;;
@M05620:37:000000000-D9766:1:1101:7872:8801 1:N:0:95
CCTGCCAGTTTTCAATCACCTGCCTGGCCCTGGCCCACAGCACTCCATCGCACACGCCTAATCCCCAATCACCAACACGCAGCCCGAATGCCGGCTTATGCCTGGTAACTACCCCACCATCCAGCCCAGCAACTTGGGAGCTGGGGAGCAGTGAGGACTAGCCGAAAGACAGCCCAAACCGGGGAGGGTCCTGCAAAATGACGCGGTGAGGAGGCGCCCTTCCCACCTCACCACCTTCGGCCACTACCACA
+
1>>>A>11BBB@3BFGGFGAFBFA110AFG0BBBF000BB00B10B1A1/A/A/0//BB/11BBB/B/BB110@B//?B//>>>B///?@FGE/>E/1BGB1>B/BB2BBB100?//??B10<1@?<</000<0?11//??0>0.-.-..<=/0<<<./</</<;--.;:CG....;9.C---9:;---9-9;9:9/F///9-;--:---;/-:9-9;99;-9-9;--:/-:/;--//------///9//-
@M05620:37:000000000-D9766:1:1101:7894:8803 1:N:0:95
GAGGCTGCTTTGGAAGAAACTGACAAGCGAGTGACACAAGATAGGACGAGCAGACGTCCGAACTCCAGTCAATCATGCGCATCTAGTATGCCTTCATCTGCTGGAAAAAAGAAAAAAACCTATTATGGTAGGCGCCTCCCTCCTTCCTAGCCTACCAGCGCTGCGACCTTTCTCACTGGTTCTCTCTTCGGCCTATTTCCGTAGGACTCTCTTCTTTGACCTGAGTAGCCTTTTGAACTCGGCAGGTTATA
+
>A>>>4BABBBBF45A4B4AFGFBB54B2AA2ADD5BBFF2BD5A3BA2AAA3A1AAA1A110BB33BFB355D@BB3??>1>B4BB4B@43443344B44BB30B?00//?FF0B//</01112@2122@/1/>/A//?00>FGG0=1110=<<C00.<-.-.--:;.000;00090/;00;00;BB0..;C./;;B00A0...;:9//;//;///999B/9;.///9///B;B./:B/...---:;//;
@M05620:37:000000000-D9766:1:1101:13824:8818 1:N:0:95
GAGGCTGCTTTGGAAGAAACTCATAGATTACTGCAACAGCTCCCCCGGGCCCTTGAAACGTTTCTTGGCTGGCTTGCAGAAGCTGCTACAACTGCCCCTGGCTACCCGTCAAAAAAGGCTCAGCGCCGACTCCACGAAAGTACAAGAGATGATGAAAACATGGCAAGTAAGTAAGGCATATCCGCATTCGCACTCTTGAGGATCCAATTGAACCCTTCTCAGCATTTGTACTTGTAACTGCCAAGCCCGGG
+
CBCCCCFCFFFFGGGGGGGGGGHHGHG6FHHH5FHHF2B233BAEA22A0A0ABBFGDGFBFGEBD53331B1BB/1B33B3B@BB3B3FGHB?BB?11?FABFFHF/?/</43?>?DHHHH22//<//<>EG10?-.<.1>=>GFFG/=D00==DH0/<D/<CGHG000;;00::C.C00<;AE-.;90:;@@FFCB00/:;FGBBFFFB9B.AF/BFFBFFFF//9;B//;/;BFFBBBFF/.:EA-C@
@M05620:37:000000000-D9766:1:1101:5656:8832 1:N:0:95
GCGGCTGCTTTGGAAGAAACTCATAGATTACTGCAACAGTTCCCCCTGGACCTGGAAAAGTTTCTTGCCTGGCTTACAGGATGCTACCCGTAAGGAAAGGCTCCTAGAAGACTCCAAGGGAGTAAAAGCGCTGATGACACAATGGCAAGTAAGTCAGGCATTTCCGCTTTAGCACTCTTGTGGATCCAATTGAACAATTCTCAGCATTTGTACTTGTAACTGACACGCCAGGGACAAAAGATCGGAAGAGC
+
>1>>A>AAFFFFGGGABFGFGGHHCGGHFHGHBGAFHFBADFHHHGEF/BFBFC0FG10FGHGFDDGGHHHHHBB1BGHHFFBFB2DGG>E@/B1FEHBGGCGFHB1GFG>BFGGF1B/?/EEF1BEF0E/FCAFG21BB</FGHHH1F@D2FGHGHHHHGHHGBEGGCF=FGFGHHB<FGFEBCGGFCGHF=DGDG<DDGGHHHH:CCCHCGGGHC0<CCGC:009?9EAGGEEF.CFB.CBAA;AB-;9
@M05620:37:000000000-D9766:1:1101:19453:8873 1:N:0:95
GAGGCTGCTTTGGAAGAGCACACGTCTGACCTCCCGTCACTACTGCGCACCGCGTATGCCGTCTTCTGCTTGCAAAAAAAAACACCCCCTCCGCACCTTGCCGGTGCCCGACGGGACTATCTCCTGGAGGACTCCCGGAGTTTGGGCGCGCTGCTGCGCCGCTGGCAGACAGTCCCTACCTTGGCGGTTTCGCGCTAATGAGGGGCCGATGAGGCGCTCCTCGGCCCTCACCCTTGCACCTGTCTGGTCTT
+
>>>AA1BACFDDGGGB1BBFGGHGFE0AF1BGAB00BE0EDAEG1FC/A/A/AA/EAAA1EB@0/2@DFG1GG1F1B/>>///>B?/<EEE/AA@/<C?111/><//??///-->C-./0=0000///<<:.;G/..:-:./00...:---=AA0;/----9-;--------;/B9//AF/B///;-9;AB-------;;//;---9----;//9-9@9-9-99A-----9:-9B-//;FFF/;////;//
@M05620:37:000000000-D9766:1:1101:9901:8914 1:N:0:95
AGTGCCAGCTCTCAATCGCACAGGGGACCCAGGGCCTGGCCCCTCCATCCAGAAAACCTATGACCTCACCCGCTACCTGGAGCACCAACTCCGCAGCTTGGCTGGGACCTATGTGAGTATCCAGCGTAGGAATCTGGGAGTTGGGGAGGAGTGAGGAGTTGGGGAAAGACAGTCCTAACCGTGGAGGGTTCTGGTAAATGATGGGGTGAGGAGGGGCTCTTTGGCTCCCACCAGTCCCCCTGTCTGGTCTA
+
3>AABFFFCFFFGGGGGGFFGGGGGGGGGGHHGGGGGGHHHHGHGGHGHHHHGGFHHGFHHHGHHHHHHHHGGFGGHHHHHHHCGGGHFHHHGGGGGHHHGHHCEEHFEHHHEHHHHHHHHHHHHGCDGGHHHHFHGHHEAFDGGGGGGGGHHGFAGECHFHGCEGHHHHHHHFHHHGHHGGGDDGGG;CFGFGBFFFGFGGGGEFFFFFFFFFFFF=EFFFFFFBFEFFFFFFFFFFFB-ABFF/BFFFB
@M05620:37:000000000-D9766:1:1101:5446:8915 1:N:0:95
AGTGCCAGCTCTCCATCGCACAGGGGGCCCAGTGCCTGGCCCCTCCATCCAGAAAGCCTATGACCCCACCCCCCACCTGGCGCACCACCTCCGCAGCTTGGCTGGGACCTATGTGAGTATCCAGCGTAGGAATCTGGGAGTTGGGGAGGAGTGAGGAGTTGGGGAAAGACAGTCCTAACCGTGGAGGGTTCTGGTAAATGATGGGGTGAGGAGGGGCTCTTTGGCTCCCACCAGTCCCCCTGTCTGGTCTA
+
>>11>@1B1CBDGGFGBA11A0A0A00AE//BABBB1BABB/AFBEGFG0BEFHH10FGB112@B0>?EEF/>>/EE000>/?>EE0<?<F/<?/B/BBF/?FFBCGHGHGBGGFF??FHHHHHGG<<ACGFHGGHHG.<CGHGGG.;C.CGGCGGCCGHHFGGG?FF/C9BBFFGFGGGGEEGEFF?;;AFFF:BFFFFFFFBEFF@FFFFFF@?@?FFFFFFFFFEEFFFFFFFB/EA@EFFFFFFBF9
@M05620:37:000000000-D9766:1:1101:26794:8917 1:N:0:95
GAGGCTGCTTTGGAAGAAACTCATAGATTACTGCAACAGTTCCCCCTGGACCTGGAAAAGTTTCTTGCCTGGCTTACAGGATGCTACCCGTAAGGAAAGGATCCTAGAAGACTCCAAGGGAGTAAAAGAGCTGATGAAACAATGGCAAGTAAGTCAGGCATTTCCGCTTTAGCACTCTTGTGGATCCAATTGAACAATTCTCAGCATTTGTACTTGTAACTGACAAGCCAGGGACAAAAGATCGGAAGAGC
+
A>A>ABFBFFFFGFGGFGGGGGHHHHGHHCHHHHHCGHHGHHHHHGGGGGHHHHHFGHHHHHHHHHGHHHHHHHHHHHHG1FGFHHHGHE1>BF33?BGH2B3BFHF@GHCGHHHHG3FFHGGCHHHGEHHHHFHHHHHHHHHHBGGFGHHHHGHHH@2CGHDGHGGGGGFFHGGHHHHE<GDHFHHFHHHHHHGBGHGBGFHD/=GGHHHFHHBGHGHGHHHHBCGGGF.CECAGGBFFG909EEG.FFB
@M05620:37:000000000-D9766:1:1101:9895:8931 1:N:0:95
AGTGCCAGCTCTCAATCGCACAGGGGACCCCGGGCCTGGCCCCTCCATCCCGAAAACCTATGACCTCCCCCGCTACCTGGAGCACCAACTCCGCAGCTTGGCTGTGACCTATGTGAGTCTCCAGCGTAGGCTTCTGGGAGTTGGGGAGGGGGGAGGAGTTGGGGAAAGACAGTCCTAACCGTGTAGGGTTCTTGTACATGATGGGGCGAGGAGGGGCTCTTTGGCTCCCACCAGTCCCCCTGCCTGGTCTA
+
AAAAAF5@>BFFGFGGGGGFGEHCFEGEEE2AAAAEB1FGFFEAEE2FFH1EA00EFE3@GGFGGHH1F?>EE>EEHBGHFGHHHHA?EGHHEGCDGHHH?FFC0?2@??GHH>2@1@11<?GH0><?-E11<>G1F0>F>/0/--<A?-:--;;9AD;/9/;-..;;BFF.;BBFFFBA-.;..;;E:..;/99///;/;//;A..--;--;;-9;-9BF//:;/;99.;AEF/9:F..@...;B.:99/
@M05620:37:000000000-D9766:1:1101:5444:8933 1:N:0:95
AGTGCCAGCTCTCCATCGCACAGGGTACCCAGTGCCTGGCCCCTCCATCCAGAAAACCTATGACCTCACCCGCTACCTGGAGCACCCACTCCGCAGCTTGGCTGGGACCTATGTGAGTATCCAGCGTAGGAATCTGGGCGTTGGGGCGGCGTGCGGAGTTGGGGAAAGCCAGTCCTAACCGTGGAGGGTTCTGGTAAATGATGGGGTGAGGAGGGGCTCTTTGGCTCCCACCAGTCCCCCTGTCTGGTCTA
+
>A>>>BFFBFFFGGFBAAE2E2GCG4BBFABG3BFADFGHHHGHGGHHHEGGHHHBBEHHBAFGH5BFGHHAF0>EGHBB21BFHHG??FG21?/E>BBBEGHGGGHHGHGHHHHDGHHHHHFGHGG/>E<>GHHHHH/BCDGHGG.@F-;AD.BD-BEGFFGG.9.A/;:AFFFFFFFFFFFF.;DFFFFFFFFFFFFFFFFFFFDFEFFBDFFFFFFFFFFFFFFFFFFFFFFFFFFFFFFFFFFFFFF
@M05620:37:000000000-D9766:1:1101:17890:8958 1:N:0:95
GAGGCTGCTTTGGAAGAAACTCATAGATTACTGCAACAGTTCCCCCTGGACCTGGAAAAGTTTCTTGCCTGGCTTACAGGATGCTACCCGTAGGGCAAGGCTTCTAGAAGACTCCAAGGGAGTAAAAGAGCTGATGAAACAATGGCAAGTAAGTCAGGCATTTCCGCTTTAGCACTCTTGTGGATCCAATTTAACAATTCTCAGCATTTGTACTTGTAACTGACAAGCCAGGGACACAAGATCGGAAGAGC
+
AAABBAFAFFFFFGGGGGGGGFGEGG566DF5GHDA4FGF5FF3FF2F22FGF2223B2B3DAF5B5BF53AGGHHGGHHHH3B5DFGHG101??2??EFHF3?BBB4F3BFB3BBGHGGH>??FFF3/B??3B3B?GHFG/BB?FFGC?221@@2@00/@FFG2ADAA/?G1?G<FG11<>C1<<F<FF1100=000==DFBFH0GFGH=DGHGH0<C0;0CGFG.;CFCGFE?A9/;./00...;.9C;
@M05620:37:000000000-D9766:1:1101:21569:8970 1:N:0:95
GAGGCTACTTTGGAAGAAACTGACATGCCAGGGCCAAAAGATCGCAAGAGCACACGTCGAACTCCAGCCACTAATGCGCATCTCGTATGACGTCTTCTGCTTGACCAAACACCCACCTCCACTCCCGGCTCCTCGCCTCATCCACCCAAGCACCCCCGCTAATACCCCATTCTCCCTTCCTTACTCCCTTTCCGCTTTCCCCCTCTCGTTCCTCCAATCCCCACTTTCCCACCCTTCGTCATTACTCATTA
+
>1>AAA1CFFFFCGFBBFGGFBBBF3BFGE1BE0AEGG0BF1B///AA00BBB0AA0BAAFGHHBFG0B0FGBCFDGEE>?/11B//BB2BE?>FF2HHHDGEG11B?E/<</?///00?0010BF?//>/F10?>//?1<FFC10..<>.00>C--<<-:;00:;:G./;0;;C/:0//0099;0/;;;0=F..CCEG9F/.;C/;-----;F9-999-;--;-////;/---;;--;;--////;////
@M05620:37:000000000-D9766:1:1101:25580:8984 1:N:0:95
GAGGCTGCTTTGGAAGAAACTCATAGATTACTGCAACAGTTCCCCCTGGACCTGGAAAAGTTTCTTGCCTGGCTTACAGGATGCGACCCGTAAGGAAAGGCTCCTAGACGACTCCAAGGGCGTACCCGCGCTGATGACACCATGGCACGTAAGTCCGGCATTTCCGCTTTAGCACTCTTGTGGATCCCCTTGACCAATTCTCAGCATTTGTACTTGTCACTGACACGCCAGGGACAAAAGCTCGGACGAGC
+
AAA?ABFBFFFFGEGGGGGGGGHHHHBHHFHHHHHGHHHFGHHHHGGGHHHHHHHBGGFHGHHHHHHHHHHEHHHFHHH31BB2>>EEE/>>?FGFFHHHHGHGG3BB3?E@EGGH3FEFE/B@BF2C/>CFG/1??F<GFC1>GHC<EHB00>1=DGGGGH00<CECGG0GFCHHHHHHH0C0;0C/.;FF00;FGGGEGGGGGGGGGGGGG00;C:FFF9BBF/AFFFFFF.AEFFFFEFFFF9-;-@A
@M05620:37:000000000-D9766:1:1101:19255:9013 1:N:0:95
AGTGCCAGCTCTCAATCGCACAGGGGACCCAGGGCCTGGCCCCTCCATCCAGAAAACCTATGACCTCACCCGCTACCTGGAGCACCAACTCCGCAGCTTGGCTGGGACCTATGTGAGTATCCAGCGTAGGAATCTGGGAGTTGGGGAGGAGTGAGGAGTTGGGGAAAGACAGTCCTAACCGTGGAGGGTTCTGGTAAATGATGGGGTGAGGAGGGGCTCTTTGGCTCCCACCAGTCCCCCTGTCTGGTCTA
+
AAAAAFFFBFFFGFGGGGGFGGHGGEGEGGHHFEGECFHHFHFGGGHHHHHHGHHCFGHHHHGHHHHHHHHGEEEFHHGG2FHHHHFEEGHHEGGFFHGHGHFGGGGHCGHHHHGFHGHHHHHHHGDEGGGHHHHFHGCFDGHHGGADG?CGH<GGBAGC0B<CCDEHBGFHHHHGHFHHGGGGDFGG.FFGGGGGGGGGGFGGGBFFFFFFDFFFFFFFFFEFFEFEFFFFFFFFFFFFFEFFFBFFFFB
@M05620:37:000000000-D9766:1:1101:11052:9030 1:N:0:95
GCGGCTGCTTTGGAAGCAACTCATAGATTCCTGCCCCAGTTCCCCCTGGACCTGTAACCGTTTCTTGCCTGGCTTCCAGGATGCTCCCCGTAAGGAAAGGCTCCTAGAAGACTCCAAGGGCGTAAAAGAGCTGATGCCACAATGGCAAGTAAGTCCGGCATTTCCGCTTTAGCACTCTTGTGGATCCACTTGAACAATTCTCAGCATTTGTACTTGTCACTGACACGCCAGGGACAAAAGATCGGAAGAGC
+
>11>A1>>CFDDCGG111BGBFAF3DFGG3DFGH00B0BBDFGHHGAF/0BBBF1DF21AEGGGAFFFHHHHHHB0BGHHHHHHF1FFGGFGEHGH0BFGHHGGHDGHDGHHHHHHEH/E/<>B//BF/FGHHFHH11@G0CGGHHHBCGB1?FG1<<CGGHHHHGGGGGFHHHHHHHHHHHGBGHHG/=GH0CGFHHHGHHHHHGGGGGGGGGGGF0CFFG0900;AGGGGGGGFFFFF-BFFFB-A-FF
@M05620:37:000000000-D9766:1:1101:27166:9131 1:N:0:95
AGTGCCAGCTCTCAATCGCACAGGGGACCCAGGGCCTGGCCCCTCCATCCAGAAAACCTATGACCTCACCCGCTACCTGGAGCACCAACTCCGCAGCTTGGCTGGGACCTATGTGAGTATCCAGCGTAGGAATCTGGGAGGTGGGGAGGAGTGAGGAGTTGGGGAAAGACAGTCCTAACCGTGGAGGGTTCTGGTAAATGATGGGGTGAGGAGGGGCTCTTTGGCTCCCACCAGTCCCCCTGTCTGGTCTA
+
AABAAFFFBFFFGFFGGAFGGGBFAAEGGGHHGGGFGFFGHHGHFGBGBGGHHBHHHGFHH3FGHHFFGHHGGFC>GHG?GGFFFH1GGFGHGFEGGGHHGGHFEGHHGHHHHFH33BGH3BFFF/??</2FHDHH1G0<//?C-A.-A?E/C0<GF.<<GH-:C.CFHCBC::0;CGFFF..A9EGG99FFGE;CBFBFB;BB.A9@..FBDFAFFBAF///9B9BEFFA.9.:BFF.9B?F/9B/FBFF
@M05620:37:000000000-D9766:1:1101:26116:9196 1:N:0:95
GAGGCTGCTTTGGACGAAACTGATAATCTAGTGAAACAAGATCGGATGAACACGGCTAAGTACTTTGGTCATTTTAGAGAATTTGGTATACCTTCTACTGATTTAAAAAAAAAAACAAGAAACAAAAAAACGAAAAAATAAAAAAAGAACAAAGAACATGAAAATGTAAATAAATTACAAAAACAAAAAAAAAAACCCGAAAAAAATAGAACACAAAATGAAACTACGTGAAGCATTTACAACATAAAGAT
+
>3AA3>C3B5B4B4BAAFAAF5BDFF5D5BD5D55D3F222B5AA2B23555B100A133555DD533A555B555B3B5BB5DF5?BBE4B44B34BBB@B@4BF@43>/>///<??000000/00/////<//->-0111=1<<..</:/.//./:0/:0;0:0:0000090;000090.....9;.--;---.9;---9-.--.///://.....;///;////...../////9///9/.//9////
@M05620:37:000000000-D9766:1:1101:21413:9225 1:N:0:95
ACCACACCTTCTACAATGAGCTGGCGCTCTTCAGGTTCTAGATCTGAATCGCACACGTCTGAACGCCAGTCACTACTGCGCACCCCGTATGCCTTCTTCTGCTTGCAACCACCCCACAAAATCAGCCAGAAAACTCCAAACGCCCAACAAGCCAATATCAAATCAAACAAATCACACTTAAACTATCATATTCCACCTATCATATATCACTGTTATCTCAGCATCATCTCAATTATTTAGCCTGCACAACC
+
BBBBBBBBFFFFGGGGGGGGGFHG22AAEG3DDGF5F3BFFGFG55D5FGFABEEB?BGHG5FG1AAEAGHEHDGHFHHF>>/>1>/?/BFBG44BFHHFHHHHH/BF?BFFA</?E//00222222B0022222222<2/<//>/?/..0..0<1<1=111100000<<.000<0//0000:00000000000:0.:/000C00000000000;900990/000000000000;000000/;...//.:.
@M05620:37:000000000-D9766:1:1101:10165:9227 1:N:0:95
GAGGCTGCTTTGGAAGAAACTCATAGATTACTGCAACAGTTCCCCCTGGACCTGGACAAGTTTCTTGCCTGGCTTACAGGATGCTACCCTTACGACAAGGCTCCTAGAAGACTCCAAGGGAGCAAAAGAGCTGATGAAAAAATGGCAAGTAAGTCAGGCATTTCCGCTCAAGCACTCTTGTGGATCCAATTGAACAATTATCAGCCTTTGTACTTGTAACTGACAAGCCAGGGACACCAGATCGGAAGAGC
+
>3AB>>CAB5B@A4BBGGFGGGHHHGHHGHB5DF4FBGFFFDBABEAE2FBFFGAFB31BDDGAFHFABB3BBFH3BBBBBGH?B5DBB@?3B?1>>EGG1BFG@F4@F3B3B3B?3?FFFE//?FF??BBBGBBFBDD3?/B@<2<2?22>@2222@???111@CG/-.<>1<<><>=1><<000/<<<=<00<=<000<;C::/;C:GH:<0<C;=;:;0FFBF.;;99..99...;999;..;C.;;;
@M05620:37:000000000-D9766:1:1101:9753:9237 1:N:0:95
GAGGCTGCTTTGGACGAAACTCATAGATTACTGCAACAGTTCCCCCTGGACCTGGAAAAGTTTCTTGCCTGGCTTACAGGATGCTACCCGTAAGGCAAGGCTCCTAGAAGACTACAAGGGAGCAAAAGAGCTGATGAAACAATGGCAAGTAAGTCAGGCATTTCCGCTTTAGCACTCTTGTGGATCCAATTGAACAATTATCAGCCTTTGTACTTGTAACTGACAAGCTAGGGACGAAAGATCGGAAAAGC
+
>3AA3>FBFBB4GB4AAE?EGGHHHGHHHHF5DF3FFHGHH5DB2EAAEBAFGHGGB32FBFHDFGGBBBABBFG33BB3BFGBB5DBB11/1B3B?FFF?B1FBF43FBBBE3B?BCEEEG/?3FG3?BBBGB2BB?B2B/B22@@<<22@@22220???<?1??/??.==11<<0=><FG.<0<<<C0=<00C0/<00<;C0;/;:0000;;0;0;0<;;=GBF.;/0;;;;A---;9:00..;;-9/.
@M05620:37:000000000-D9766:1:1101:10144:9240 1:N:0:95
GAGGCTGCTTTGGAAGAAACTCATAGATTACTGCAACAGTTCCCCCTGGACCTGGAAAAGTTTCTTGCCTGGCTTACAGGATGCGAAACGTAAGGAAAGGCTCCTCGAAGACTCCAAGGGAGTAAAAGAACTGATGACAAAATAGCAAGTAAGTCAGGCATTTCCGCTTTAGCACTCTTGTGGATACAATTGAACAATTCTCAGCATTTATACTTGTAACTGACAAGCCAGGGACAAAAGATCGGACGAGC
+
CCCCCCFCFFFFGGGGGGGGGGHHHHHHHHHHHHGHFHHGHHHHHGGGHHHHHHHHHGHHFGHHHHHHHHHHHHHGHHH3G3B20?00E1BB1F@B?GHF1BGGH2?EHG?G3BFGGF/EGFEF4F?F?0BB2D?D32B32B22DDDFGGDFGFH2FGFGHH1@FDEGGGFGH11>FHH11>>GFBGGHHHH0D0=<DHHHHH0GFHHH000=F0;0:<GG00:CCF.;F.EDCEEGGGGGFFGGG-ACFB
@M05620:37:000000000-D9766:1:1101:12277:9267 1:N:0:95
GAGGCTGCTTTGGAAGAAACTCATAGATTACTGCAACAGTTCCCCCTGGACCTGGAAAAGTTTCTTGCCTGGCTTACAGAAGCTGAAACAACTGCCAATGGGATATTCCACGTCCGAGGAAACTCCTCGAAGACACCCAAAGCGACAAAGAGATGCTACAAAACTGGCACGAGAATCAGACCTTTCCGCTTTCGAACTCTTGTGGATCCCCTAGCCAAATACTCAGACTTTGTACTTTTGCATGACACACC
+
BABABBFCFFFFGGGGGGGGGGFHHHHHHHHGHHHHHHHGHHHHHGGGHGHHHHHGHHHHGHHHHHHHHHHHHHHHHHHHHHHHHHHHHHHHHHHHHHHH3BBF24B4@FGFE11////>233BFF32???/EC2B?D//0BBC///>F0FG0<11?111??FC110>01..-..000<0<.<0===.E.AE0D.:CEFHFCHHGFF0:9./.;/;;:/:0;;F00:/;0CBF00;009/;B/9::BF.;9
@M05620:37:000000000-D9766:1:1101:28309:9269 1:N:0:95
GAGGCTGCTATGGAGGAAACTCATAGATTAGAGCAACAGTTTCTAATTGACCTGGATAATGTTGTTGTCTGCTGGAAAGACTATTATAAAACTTCCAAGGATTAAAGTACCATACCACCGAACGGCAACCAAATAACACATATACAGCAGACAAAACCCCAAAACATAACACAATAAGAAAAAGCACACAGAGGCACCAAGAACACTGCACGCACAAAATAACCTAATATTACACTTTGGAACTTCAAGAT
+
>1>>1>F1B@3111BA1G1B1BGGH3DDA1B3BD1B0B0DA2ADDBD2211BDGFB1212222DBAAB1211DBB01BB0BB11D2DD2@1BB1D1121B0B11BB1@2@B221B01@/>/////////0?//B11111/1122B211000000000/?///0/0/111111//1111110>0.0100...//<......../:/=C000/::-:-/A.0000:9//=000099;0;;0//;/00;;000/
@M05620:37:000000000-D9766:1:1101:12291:9278 1:N:0:95
GAGGCTGCTTTGGAAGAAACTCATAGATTACTGCAACAGCTCCCCCTGGACCTGGAAAAGTTTCTTGCCTGGCTTACAGAAGCTGAAACAACTGCCAATGGGATGCTACCCGTAAGGAAAGGCTCCTAGAAGACTCCAAGGGAGTAAAAGAGCTGATGAAACAATGGCAAGTAAGTCAGGCATTTCCGCTTTAGCACTCTTGTGGATCCAATTGAACAATTCTCAGCATTTGTACTTGTAACTGACAAGCC
+
A1AAAAFAFFFFGGGGGCG1AAGF3F1DABGHDGGB1EG0A1BAEGGGE0FFBGHEFFGF1FDFHEGGHHHHHFHHHHHGGHHHHFFHHHEFHHHGHHHHHF0FFGHGHHHGGGGHHEHGHGHGFFGHGHFHGFGHHHHHGGHG?BGHHGGHHHHGHGHHGGHHHHHHFHGFGGH?FGDHGHHHGGGCCCFG0DGFHGBGHFGHGBGHGHHHHHHHFFHHGFFGFGFFFGFG;CFGGGFFFGGGGGGBGEE
@M05620:37:000000000-D9766:1:1101:5950:9343 1:N:0:95
GAGGCTGCTTTGGAAGAAACTGACAAGCCAGGGACAAAAGATCGGAAGCGCACACGTCTGAACTCCAGTCACTAATGCGCAGCTCGAATGCCTGCTTCTGCTTGAAAAAAAAATACACGTAAGGAAAAGCTCCTAGAAGAATAAAAGGGAGTAAAAAAGCTGATGAAACAAAGGCAACAAAGTAAGGCATCTAAGCCATAGCACCCTTGAGGATCCAATTGAACAATTCTCAGCATTTGTACTTTAAACTG
+
BBBBBBFBFFFFGGGGGGGGG5FAG54A2B44EA2FGHHFAGHHGE2B2AE0A0AAB12B55ADA33BDGG5D535DFF1E/EG31/B@3BG43B33?FH4B33B3FDGG/<<0F11@?<<CF1GHH00?111?<FDDGF01<111=..<<C01<00<.<<<D<00000;:.:/.....;C/;000;CA;/;000:;/000;0;.;.;C099F//;/F9FF//BBF/;//;9/9FFFFF//B9B////:/9
@M05620:37:000000000-D9766:1:1101:21466:9369 1:N:0:95
AGTGCCAGCTCTCAATCGCACAGGGGACCCAGGGCCTGGCCCCTCCATCCAGAAAACCTATGACCTCACCCGCTACCTGGAGCACCAACTCCGCAGCTTGGCTGGGACCTATGTGAGTATCCAGCGTAGGAATCTGGGAGTTGGGGAGGAGTGAGGAGTTGGGGAAAGACAGTCCTAACCGTGGAGGGCTCTGGTAAATGATGGGGTGAGGAGGGGCTCTTTGGCTCCCACCAGTCCCCCTGTCTGGTCTA
+
>>AABFF4>FCFGGFGGFFCEEHHFEGAEE2FG2EF2AFFEGGCEGF5EG3FEFGHHGH3GGFGGHH3FGGFGFCEHBHGHGHEFGHHGF3FED/>E3FGFFGF//?0?CGHH?2FHDFGHHFHHC<?BDBFGHGHHHHGGCHB/<FGGAEFCDD<G./CG/C:EAGHHHGHHHGHHHC.-9;A?EF@..;BFG09;FFGFFF09.;9AFFFFF??B-;/:B999B/.AFFFEFFFFBEDBEB///;99BB
@M05620:37:000000000-D9766:1:1101:20241:9540 1:N:0:95
GAGGCTGCTTTGGAAGAAACTCATAGATTACTGCAACAGTTCCCCCTGGACCTGGAAAAGTTTCTTGCCTGGCTTACAGGATGCTACCCGTAAGGAAAGGCTCCTAGAAGACTCCAAGGGAGTAAAAGAGCTGATGAAACAATGGCAAGTAAGTCAGGCATTTCCGCTTTAGCACTCTTGTGGATCCAATTGAACAATTCTCAGCATTTGTACTTGTAACTGACAAGCCAGGGACAAAAGATCGGAAGAGC
+
BABCCDFDFFFFGGGGGGGGGGGHHHHHHHHHHHHHGHHFHHHHHGGGHHHHHHHHHHHHGHHHHHHHHHHHHHHHHHHHHHHHHHHHHGGGGHHHHHHHHHHGHHHHHHHHHHHHHHGGHGEHHHFHGHHHHHHHHHHHFHHHHHHHGHHHHHHHHGHHHHHHGGGGGGHGHHHGHHHHHHGHGHHHHHHHHGHHHHGHHHHHHHHHHHHHHHHHHFHHHHFHHGHHEHHHGGGGGGGGGGGGGGGGGGG
@M05620:37:000000000-D9766:1:1101:17362:9552 1:N:0:95
ACCACACCTTCTACAATTGACTGGAACTCTGCAGGTTCTAGATCGGAATCGCACACGTCTGAACTCCAGTCACTACTGCGCATCTCGTATGCCGTCTTCTGCTTGAAAAAACCCCAAAAAACAAAATTCGTCAATAACACGCCAAGGAAATAAAATACATAACCTGACAAAGAAAGTAAAAACAAACAATTCCACATAAGCTATCATACTAAACAAAAAGAACTAACGAATGCATGTTGACCTTTACCAGC
+
BBBBBBBBFFFFGGGFFFGFGGHH4BFHHHHHHHGFG3BFHHHH2EFG23BFFEGHGHHHGHHHDFGHHHHHHHH3GGHGGG?>5DBFEHHHH/BEHGGHHHHHF1FG30>////?/B??/<F?0?223/2///2>@222////>//00<1111<1<11111111<//00///.</000=0<.....;.000000/0:000000/0;000000/0...;9../090/....///////////////////;
@M05620:37:000000000-D9766:1:1101:20249:9557 1:N:0:95
GAGGCTGCTTTGGAAGAACCTCATAGATTACTGAAACAGTTCCCCCTGGACCTGGAAAAGTTTCTTGCCTGGCTTACAGGATGCTACCCGTAAGGCAAGGCTCCTAGAAGACTCCAAGGGAGTAAAAGAGCTGATGAAACAATGGCAAGTAAGTCAGGCATTTCCGCTTTAGCACTCTTGTGGATCCAATTGAACAATTCTCAGCATTTGTACTTGTAACTGACAAGCCAGGGACAAAAGATCGGAAGAGC
+
A?AA>AF>BBB4G4BBEGBAGGHHHCFDDEBDG54B3FFGHD5BBEAAAABBGGEBB32BBAFDDDFABBFGEGG3BAFBBGE2B5@BBBBE1B3??BFC1BB?EG4BB@BBFBBFGDFFAF?BFFG3?BBGH?BBBFD2B/BBBB2G?B2>@@22>22?@D@F>/AA//?GE?<1>FF<F<<<<1F<<1><0<<0<<00=DG=CDGFGF=:C;CBH<:<;CCC:;::;:...CE;:/.;;0;.:CC.FG/
@M05620:37:000000000-D9766:1:1101:15569:9639 1:N:0:95
GAGGCTGCTTTGGAAGAAACTCATAGATTACTGCAACAGTTCCCCCTGGACCTGGAAAAGTTTCTTGCCTGGCTTACAGGATGCTACCCGTAAGGCAAGGCTCCTAGAAGACTCCAAGGGAGTAAAAGAGCTGATGAAACAATGGCAAGTAAGTCAGGCATTTCCGCTTTAGCACTCTTGTGGATCCAATTGAACAATTCTCAGCATTTGTACTTGTAACTGACAAGCCAGGGACAAAAGATCGGAAGAGC
+
BBCCBBFCFFFFGGGGGGGGGGHHHGHHHHHGHHGHFHHHHGHHGGGGGHHHHHHHHHHHGHHHHHHHHHHHHHHGHGHHHGHGGFFHGGFF1B33BGGGAFGGHHFGGGHHHFHHHHGGHGEGGHHGGHHHHHHHHHHFHGHHHHHHGHFHHFHFGGHHHHHHHGGGGEHHHGHHHHHHHHGHHHHHHHGHGGHFFGFDGHHHHHHHHHHHHGHHHHHHHHHHHHHHGHHGGGGG?CFFECBGAGEGGGB
@M05620:37:000000000-D9766:1:1101:23477:9743 1:N:0:95
GAGGCTGCTTTGGCAGAAACTCATAGCTTACTGCAACAGTTCCCCCTGGACCTGGCAAAGTTTCTTGCCTGTCTTCCAGGCTGCGCCCCGTAACGACCGGCTCCTCGCCGACTCAACGTGCTTACAAGCGCTGCTGCCCCCCTAACCCGTCCGTACGGCATTTCCGCTTTAGCCCTCTTGTGGCTCCCATTGCCCAATTCTAAGCATTTGTCCTTGTCACTGCCCCGCCAGGGCCAAACGCTCGGACGCGC
+
>>A3>>CACFDFB4BEGGFFFBFGH54ADBGG5BADFHGFFGHHHGGFAFHHFGF2AAFFFGHGHBFGHHHABBD5DGD31B?1>0B0>/?>11??>/>/>/EFBBE/BB<BD/11</?<F/FGGFFG/CDFD<1>1>.FC--./<.<@EG.@G..;A@-9CFFGGGGGG09C9FGGGGGG;?.FFF.99FF/BBBFFFFF//BBFFFFFF/B//;;;/;FF/;.;@@?--.9.ADEF.:-ADB?.----;
@M05620:37:000000000-D9766:1:1101:23640:9880 1:N:0:95
GAGGCTGCTTTGGAAGAACCTGACAATCCAGTGACACAAGATCGGAATATCACACCTCTTAACTCCAGTCACTAATGCGCATCTCGTATCCCTTCTTCTGCTTTAACCAAAAAAATCCGAATCAAATTTTTTGCGACACCAGCAGATCATAAATCACACCACAGCGCCCTAGTTCACTTGTAATTTAATCTGCCTTTGTGCACACGACTCTCATCTCTGACCTTCGGCTCCGCAAGCACTCTTCACGATCT
+
A3A>>AC3BBB@FB5B4EAABBFBBFBBB4B5B555ABFG2GBAE22235AAD3B1B1BB5BBD533BFB35DBBDDDBFEE>F@BBBG1BB3BF34BBBBBBBBB433?1??>/033/////333?4333//2///////0/<001?11111111111..>.0.-----//000:00<0000000000000000000:/9000.-;-..0;000090000/00/..-.....---.;:///////....;
@M05620:37:000000000-D9766:1:1101:26993:9896 1:N:0:95
GAGGCTGCTTTGGAAGAAACTCATAGATTACTGCAACAGTTCCCCCTGGACCTGGAAAAGTTTCTTGCCTGGCTTACAGGATGCTACCCGTAAGGAAAGGCTCCTAGAAGACTCCAAGGGAGTAAAAGAGCTGATGAAACAATGGCAAGTAAGTCAGGCATTTCCGCTTTAGCACTCTTGTGGATCCAATTGAACAATTCTCAGCATTTGTACTTGTAACTGACAAGCCAGGGACAAAAGATCGGAAGAGC
+
AAABB?FBFFFFCFGGFFCGGGBGHGGHF5BGHFG4B2FFGHHHHGGGA2FGGHGHHHHHHHHHHHFFHHHHHHHHHHHHHHHGBGHHH1BE1B33B3FHGHGFGHHHGFHHHGFHHHGGHGE3FDHFFHHHHHHHHHHGHHHHHHHHGHFHHGHFFHGHHFGHHGGGEFFHGHHHGFHFHGGHFGGDHHHGBFGHHDGFFHHGFGGFGHHHHFHHGCGGHHHHHGGHEHHHFGGFA9FFEBFFFFE.CFB
@M05620:37:000000000-D9766:1:1101:9375:9974 1:N:0:95
GAGGCTGCTTTGGAAGAAACTCATAGATTACCGCAACAGTTACCCCTGGATCTGGACAAGTTTCTTGCCTGGCTTACAGAAGCTGAAACAACTGCCAATGCAGGATACTACCCGTAAGGAAAGGCTCCTAGAATACTCCAAGGGAGTAAAAGAGCTGATGAAACAATGGCAAGTAAGTCATGTATCTCCGCTTTAGCACTCTTGTCCACTCAAATCAACCATTCTCAGCATTTGTACTTGTAACTGACAAG
+
AAAAAA1AFD31BC11AG1BGFHBBEDFFF11AA0A0B0DA2DFGHFFFH1B1DFFBC0A1DAFA1AB1B1AB0BEB1BGH11@BE1F@>/FFHB0C11B1110/B1BFFGFF//>/01F0FC0F1FEC<BB<2B1B<BF11?/?</0@2F1/00@<@11@<F?0F1<F00?F1?<F>>=<111111=1.>.<.=00=<0/==0000000:/:0;00::.;C0<;CC0;;;F0;F0B9;0;0;F000/C0.
@M05620:37:000000000-D9766:1:1101:24956:10014 1:N:0:95
GCGGCTGCTTTGGAAGAAACTCATAGATTACTGCCACAGTTCCCCCTGGACCTGGAACCGTTTCTTGCCTGGCTTCCAGGATGCTACCCGTAAGGAAAGGCTCCTAGAAGACTCCAAGGGCGTCACCGAGCTGATGCCACCATGGCAAGTCCGTCCGGCATTTCCGCTTTAGCACTCTTGTGGATCCCCTTGAACAATTCTCAGCATTTGTACTTGTCACTGCCAAGCCAGGGACAAAAGATCGGAAGAGC
+
>11>>1>>CF@1B1BEAABA1A1A3DAFA1BFAG01B0B1DDGHHG/B/0BBAA0BB1/AAEBG2DDBGHHHHC00BFGHB@FGB2BFGG??EFFG>0BBGGF/G1FFGHHHHHHHFDF//>>///<?<CCGH1GH11@G0/?GCGC1?F11?GH?C-CG-GFHHGGGGGHHHGHHGHHHGHGEHHHB.CGG90CFGGGGGGGG/FGFGGGGGGGBFBFFBFBFG0E?EBFFFEEFFFFF-:BEFF-A-AB
@M05620:37:000000000-D9766:1:1101:17544:10037 1:N:0:95
AGTGCCAGCTCTCAATCGCACAGGGGACCCAGGGCCTGGCCCCTCCATCCAGAAAACCTATGACCTCACCCGCTACCTGGAGCACCAACTCCGCAGCTTGGCTGGGACCTATGTGAGTACCCAGCGTAGGAATCTGGGAGTTGGGGAGGAGTGAGGAGTTGGGGAAAGACAGTCCTAACCGTGGAGGGTTCTGGTAAATGATGGGGTGAGGAGGGGCTCTTTGGCTCCCACCAGTCCCCCTGTCTGGTCTA
+
>3AABFFFBFFFGFGGGAFCEE4GAEEEGEGGG2EEFFGHHHGDGGHFHGFGHHHHHGGEHFBGGHG@GHGGGGEGHEGFHHHFGGHHGHGHGE//E?GHDHHG?/FGEGCD1F2GHGGHHHGHH@/?/?GGGGGFDBGEAGHHGGGGCGGHGFFFBAHGF/--CDEGHHHHHHHHHHHGGEAB?ADB..CFFF;9BBC0CF0FADABAFFFF?=BB-ABFFF/BBF?FFFDEFFFFFEDB.;BFF//;BF
@M05620:37:000000000-D9766:1:1101:10090:10091 1:N:0:95
GAGGCTGCTTTGGAAGAGCACACGTCTGAACTCCACTCACTACTGCGCATCTCGGATGACGTCTTCTGCTTGCAAAAAAAAAATAAAAAAGTTCCACTCTAAACATCTCCGTCCAGCGCTACTGATCTAAGACACCCGTTTCTTAGTCATACTACGTTAGCACTGACCGATCCATCCAGAATAAGCCATCACACCTTGGAGCTGCTCCCCTTACAACATACTCCGCTGTGTGCAAGTAGCATGACCGCACC
+
A1AA>AFA@BB1F1ABBBA1B0AA0B0B1FBDBF101BA1BDB1BBB///AABB/BBF1BBAAFE2DD1DDB/1110?>>>//011111//B222211011111111111</0?/10/////11111111?110?/?-.00<11111<111100=..//.0000/0//--;-:00:.000/000;0//0/000;./00/0//.//;;0.--;/////-////9:;--9-//-////:///////;B-----
@M05620:37:000000000-D9766:1:1101:20923:10123 1:N:0:95
GAGGCTGCTTTGGAAGAAACTCATAGATTACTGCAACAGTTCCCCCTGGACCTGGAAAAGTTTCTTGCCTGGCTTACAGAAGCTGAAACAACTGCCAATGGGATGCTACCCGTAAGGAAAGGCTCATAGAAGACTCAAAGGGAGTAAAAGAGATGATGAAACAATGGCAAGTAAGTCAGGAATTTCCGATTTAGCACTCTTGTGGATCCAATTGAACAATTCTCAGCATTTGTACTTGTAACTGACAAGCC
+
BABBBBFBFFFFFFGGFGGGGGHHHHHHHHHHHHHGFHHEHHHHHGGFFFHHHFFFFHFHGHHHFHBBGHHHHHHHHHHHHHHHFHHHHG?GHGHGHHHHHEBG1BGDGBGGE?EFFBBF0?GH034BFBGHHH3B3BF3BD?E/BB3FGGH2F2@>2@@DGC/FGF00?FGBDFGHHH01>GHHGHGGGGGHGDHHHHHFGHBDFHHHGHBFH00GGCHH00;;0CCGCCG<F0FF090;CFFFFGGGGE
@M05620:37:000000000-D9766:1:1101:10079:10221 1:N:0:95
GAGGCTGCTTTGGAAGAAACTCATAGATTACTGCAACAGTTCCCCCTGGACCTGGAAAAGTTTCTTGCCTGGCTTACAGGATGCTACCCGTAAGGAAAGGCTCCTAGAAGACTCCAAGGGAGTAAAAGAGCTGATGAAACAATGGCAAGTAAGTCAGGCATTTCCGCTTTAGCACTCTTGTGGATCCAATTGAACAATTCTCAGCATTTGTACTTGTAACTGACAAGCCAGGGACAAAAGATCGGAAGAGC
+
CBBCCCFBFFFFGGGGGGFGGGHHBGGHHHHHHHHHGHHFHHHHHGGGHHHHHHHHHHGHGHHHHHHGHHHHHHHGHGHHHHHHHHHGHGEGFFG3FHHHGHHGHHHGHHHHHGHHHGGGHG?CGHHHGHHHHHHHHHHFGEGHHHFHGFFHHFHDGGGHHHHHHGGGGGGHHGGGHHHHHFGGGHHFGHHHBFHHHHHHHHHFG0GHHHHGHHHHGGHGHHGHHHHHGHGHFGGGGFFFF:9EEGGGGGE
@M05620:37:000000000-D9766:1:1101:6804:10251 1:N:0:95
GAGGCTGCTTTGGAAGAAACTCATAGATTACTGCAACAGTTCCCCCTGGACCTGGAAAAGTTTCTTGCCTGGCTTACAGAAGCTGAAACAACTGCCAATGGCTTACAGCCTGCTACCCGTGGGGCCTAGATCCTAGCAAAGGCCAAGGAAGTCAAAGAACTGATGAACCAATAGGACGGACGTCACGCCTTTACCCCTCAGCACTCTTGAGGTTCCCATTGCTCACTTTTCAGACTTTTAACTTGCAACTG
+
>1AAAAFAFFFFGGGGAGGGGGHHHHHHHGGHHHHFHFHFGHHHHGGGHGGGHHGHHHHGGHFHHHHHHHHHHHHHHHHGHHHHHHHHHHHHHHHHHH11B00B1B111/0B01B1B>?////////0B1211B211B1100/<////000112@@100011?11111/</F11111--.<-<......;EH000;.C..//09:/;0000///9/009C000;C0000;00009;F0000;F///::///
@M05620:37:000000000-D9766:1:1101:11782:10259 1:N:0:95
GAGGCTGCTTTGGAAGAAACTCCTAGATAACTGCAACCGCTCCCCCTGAACCTGGAAGCGTTTCTTTCCTGGCTTACAGGATGCCCCCCGTAAGGAAAGGCTCCTAGAAGACTCCAAGGGCGTACCAGCGCTGATGCCACCATGGCAAGTACGTCCGGCATTTCCGCTTTAGCACTCTTGTGGCTCCACTTGAACAATTCTCAGCATTTGTACTTGTCACTGCCACGCCAGGGACAAAAGCTCGGAAGAGC
+
AAAAAAFAFFFFGGGGGBAFBGBH11A33DFGDBG1BA00AEAFE?AA01BB0B0BB0/EAB/BGD12FGGHHFBFEGFBBEGG10BEEEECE0BF0BBFHHHGHBGGEFGHHHHH1F/C/<B@/?2@/>AFC<FH1<FH0.>GGHH1FH10<CH.ACGCCHHHHGGGGGHFHBFGGGGGGFG.CFF//;FF00CFFGGGGGGGGEFGGGFFFFFFF/BFFF/BF/;BE?@FFEEFFFFF-BFF?-9;-;9
@M05620:37:000000000-D9766:1:1101:27491:10296 1:N:0:95
GAGGCTGCTTTGGAAGAAACTGATAAGCCAGGGAAACAAGATCGGAAGAACCCACGTATGAACTTCAGTCACTAATGCGCATCTCGTATACCGTCTACTGCTTTAAAAAAAAAAAAACGAAACAAAACACTCGTAAAATAAAACAAGAAAAAACAACATATAAACCCACACAGACGCCTAAAATCATCAGTCTTTCCCGAGCCTAATTCATCAAATAACTGAATCATGCCCATAACCTCCAATGTTAAATC
+
3AAAAAFBCBFFG4BB4BCGGFG5BA4BFBGHFFBAGH2A2BBF222BA3B2B1A0A25B5ABD5A5DDDEDD535DBB1EE>F31?BB@FF>1?B1BFG3BF4B@G4GFEGG?B/<?//?//<C000.010.0<0>11110=0../////.:....:/000:0::......./.---.:/090/0000000000;/9..---//////////9///////;///////9/;///////../;///9//9/
@M05620:37:000000000-D9766:1:1101:14649:10314 1:N:0:95
AGTGCCAGCTCTCAATCGCACACGTCTGAACTCCAGTCACTAATGCGCCTCTCGTATGCCGTCTTCTGCTTGAAAAAAAAAAATGACACAACTGCCAACTATCCCCCGAACAAACTACGGAGGACACCACCCAACTTCGAGGAACCCACAAACTAAGCCCTTACTCAAGGGAGGGCCCTAAAACCATAAGACATCGTCCTTCCTTCTCTAACCCAAAACTGACTCAGAATTAGACTTTGTAAATCACAGAG
+
A?>AAFFFBFFFGGGGGFGGGG4EGGGG55FGHHCAB3ADFGHH5FEF22BABEAEG3FGEEE1AG55DFGHGFF@GGGEE?>0B3333B//33333B/334??BF/</<//20/@22?//?///0<><.<..<./00<./-<C...;..:..000///;//9/;99/0/...--..-./9000../9///;///9;...//;///;//9;/...9.;99/;9/////////////////////9/;9///
@M05620:37:000000000-D9766:1:1101:12941:10322 1:N:0:95
GCGGCTGCTTTGGAAGAAACTCATAGATTACTGCAACAGTTCCCCCTGGACCTGGAAAAGTTTCTTGCCTGGCTTACAGGAGCCGAAACGTCAGGAAATGCTCCTCGACGTCACCCCGGAGGTAACCGCCCTGTAGCACCCCTCGCGAGTAAAACCGGCCTTTTCGCATTCTCACGCTTGTGACTCACCTTGCCCCTTTCTCACCCTTTTTCCTTATCTCTGACACGCCAGAGCCAAAAGCTCGGACGCGC
+
>3>AAADBFFFFGGGGGGGGGGHHGFHHHHGFHH3FGHHFGGHHHGGGE2FFHHFFG32BFHFHHHHHHHHGHHHCGHH3F111>0/>E1111?2@??3@@@F332?//>///?BE@////<?2>F2B//</0111@1<?AC..->--AA.000=.:-:;.::00-9...00;;F..;.9.:0;0;0;CCFGFFBA.;BB/F//..;F////;B/9:;/:///9/;9-A.-.9;A/..;/;99.@9BAA-;
@M05620:37:000000000-D9766:1:1101:12971:10324 1:N:0:95
GAGGCTGCTTTGGAAGAAACTCATAGATTACTGCAACAGTTCCCCCTGGACCTGGAAAAGTTTCTTGCCTGGCTTACAGGATGCTACCCGTAAGGCAAGGCTCCTAGAAGACTCCAAGGGAGTAAAAGAGCTGATGAAACAATGGCAAGTAAGTCAGGCATTTCCGCTTAAGCACTCTTGTGGATCCAATTGAACAATTCTCAGCATTTGTACTTGTAACTGACAAGCCAGGGACAAAAGATCGGAAGAGC
+
A?AA>AFBFDD4FBBBCGFGGGHHHGHHHHFGGG4FCHGHHDBBFEAFACAFGGFFB32BBFGDGHGBBBGGEGH3BBFBFGH2F5BBBBEF?BB3?FFF1BFFFGBBG@FFHB3GBDFGGG>3EGHD?BBGGD3BDGF?B/B?2BCC?D2FFD>2>=@FF22@DDDF//??D==?>>GG<<C<<<<>C1>D00<=<<<<DDG=<<GGDGC:GB;C0<C;;CGHBGG:./;:DG.C:;A;C09:9;E.CF/
@M05620:37:000000000-D9766:1:1101:6727:10414 1:N:0:95
GAGGCTGCTTTGGAAGAAACTCATAGATTACTGCAACAGTTCCCCCTGGACCTGGAAAAGTTTCTTGCCTGGCTTACAGGATGCTACCCGTACGGCAAGGCTCCTAGAAGACTCCAAGGGAGTAAAAGAGCTGATGAAACAATGGCAAGTAAGTCAGGCATTTCCGCTTTAGCACTCTTGTGGATCCAATTGAACAATTCTCACCCTTTGTACTTGTAACTGACAAGCCAGGGACAATAGATCGGAAGAGC
+
A?ABAAFBFBDDGBBFGGCGGGHHHGHHHHFGGHBGFHFGHDBBFEEEEGBGHHFG332FBGHDGHGBAB3BBFG33BB3BFHBF5DFB1B01>>>>EGE1BGGBG43FBBBF3BBFGFFFG/BDHH3?BBGH2BDBDF2BCB?2@2C/@2@D2>22=@??111@AED?/=F11<><=>>1<<1<</<C0=<00<=C<0<===0;.CC0C0;C000;;;;:CCG0F9.;9;9;C99.00;;0;..;E9:.;
@M05620:37:000000000-D9766:1:1101:24739:10432 1:N:0:95
GAGGCTGCTTTGGAAGAAACTCATAGATTACTGCAACAGTTCCCCCTGGACCTGGAAAAGTTTCTTGCCTGGCTTACAGAAGCTGAAACAACTGCCAACAGGTAAATACCGGTACGCGAAGGCAACTAGAGAAAACACAGGGTGAAGCAGCGATGATGAACACATGGCAAGTCTGCGAGTCATTCCTGTTTTAGCACCATTAGGGATCTAATCGCCCCTTGTCCATCTTTTTGACTTGCACCGGACACGCC
+
CBBCCCFCFFFFGGGGGGGGGGHHHHHHHHHHHHHHHHHGHHHHHGGGHHHHHHHHHHHHGHHHHHHHHHHHHHHHHHHHHHHHHHHHHHHHHHHHFE1121@44444331/>>/>//>E///00/222B232?22=@/0G/@?CF11?0?////1111<110.<1000>.0=0=0-<--<<:00<00;C0:0/000:CB:000.//:00;;0.9..-.;/00900000900-;0:0;0;0/-;9-;..9.
@M05620:37:000000000-D9766:1:1101:17938:10445 1:N:0:95
AGTGCCAGCTCTCAATCGCACAGGGGACCCAGGGCCTGGCCCCTCCATCCAGAAAACCTATGACCTCACCCGCTACCTGGAGCACCAACTCCGCAGCTTGGCTGGGACCTATGTGAGTATCCAGCGTAGGAATCTGGGAGTTGGGGAGGAGTGAGGAGTTGGGGAAAGACAGTCCTAACCGTGGAGGGTTCTGGTAAATGATGGGGTGAGGAGGGGCTCTTTGGCTCCCACCAGTCCCCCTGTCTGGTCTA
+
?1>AADFFAFFDDEGFFAFGCEEGCEGGGEHHGGCA//FFCHEHGGHHFHHFHGCGFFCHFHHHHHFHHHHEGGEEHFHFHHHFAGHHGFHHGGGGEBGHGHHGCGHHGHGHHHHHHFHHHHHHHGAECGHHHHHHFFGGECHHCCFGGGGHHHGHHCHHHHCGGGHHHHHHFHHHHHHG?CEGGGGGAFGGGGFGGGGGGGGGGGF@FFFFFF@@<>EFFFFFFFFFFFFFFFFFFFFF@FFFFFFFFFF
@M05620:37:000000000-D9766:1:1101:18176:10446 1:N:0:95
GAGGCTGCTTTGGAAGAAACTCATAGATTACTGCAACAGTTTCCCCTGGACCTGGAAAAGTTTCTTGCCTGGCTTACAGGATGCTACCCGTAAGGAAAGGCTCCTAGAAGACTCCAAGGGAGTAAAAGAGCTGATGAAACAATGGCAAGTAAGTCAGGCATTTCCGCTTTAGCACTCTTGTGGATCCAATTGAACAATTCTCAGCATTTGTACTTGTAACTGACAAGCCAGGGACAAAAGATCGGAAGAGC
+
AABCCCFCFFFFGFGGGGGGGGFHHHHHHHHGHHHHHGHGHHHHHHHGHHHHHHHHHHHHHHHHHHHHHGHHHHHHHHHHHHHHHHHHHGGGGHHHHHHHHGFGHHHHHHHHHHGHHGFGHGGHHHHHGHHHHHFHHGGGHHHHHHHHGHHHHHHHHHHHHHHHHGGGGGHHHHHGHHHHHHGGGHHHHHHHHGGGHHHGHHHHHHHHHHHHHHGHHFHHHHGHHHHHGHGHGGGGGGGGGGGGGGEFFGB
@M05620:37:000000000-D9766:1:1101:25798:10462 1:N:0:95
GAGGCTGCTTTGGAAGAAACTCATAGATTACTGCAACAGTTCCCCCTGGACCTGGAAACGTTTCTTGCCTGGCTTACAGAATGTGACCCAGAAGGCAAGGCGCCTGGAAGAGTTCAAGGGAGACTCCAAGCTGGTGCAACCGTGGCAAATACGTCAGGCATTACGTCTGGAGTATTCGTTTGGACCCTCTTGAGCAACCCTCTGCATTAGTACCTGCAATTGCCATTGTAGCTACAAAAGCTGGGAAGAGC
+
A1>AAAFAFFFFGFGFE1BGGG1GHEGHHFGHHHDFB0FFGGFHHGEGA0FGHHHHH10BBGHHHHHHHHHHHHG1GGH1B11@DFGFG/?/B@G/0B//F/>>E/?E@000B2BB22B//?/?1<11BB/110B011B10///>/0101></10/???F1?1</0>0.0<01011>00/<..//<C/.CGH00:C/..;../;:G0000;:000;./00;C09C0000;0000;0CG?B.00;EE/----
@M05620:37:000000000-D9766:1:1101:18176:10466 1:N:0:95
GAGGCTGCTTTGGAAGAACCTCATAGATTACTGAAACAGTTTCCCATGGACCTGGAAAAGTTTCTTGCTTGGCTTACAGAATGTTACCCGTATGTCAAGGTTCCTATAAGACTAAAAGGGAGTAAAAGAGCTGATGAAAAAATGGCAAGTAAGTCAGAAATTACAGCTTAAGCACGCTTGTGGATCCAATTGAACACTTCTCACCATTTGTACTTGGAACTGACAAGCAAGGGACAATAGATCGGAAGAGC
+
>1AA1>C1BBB1F11BAF1AFGHHHBFDFABDD31A1FBDFG2AA1BB01BBFFAB110BBBDADDD11BBBABB11BB1BF11D22B0/B>0B2B2DB@1B1B2B21B211B11BB1EE/E>>>2B1?>BBB1B1B>11B/B1100<?B22B2221B1@11@1111111@>1<0//??<01/<11<<111>11<10>10=0D0<DG00=0=0=000<0:0::;0C.;/:/;?;.;.90;;;;..;C.99/
@M05620:37:000000000-D9766:1:1101:20583:10471 1:N:0:95
GAGGCTGCTTTGGAAGAAACTCATAGATTACTGCAACAGTTCCCCCTGGACCTGGAAAAGTTTCTTGCCTGGCTTACAGAAGGTGAAACGTATGGAAAGGATCCTAGCCGAAACCAAGGGCGTCCACGAGCTGCTAACGCAGTAAAACATCCGTCCAAAAAATCCGCTTTAAGACTCTTATGGCTCCCCTAGCACAATTCTCAGCATTTGTGAATAACACTGACCAGCCGGAGACAAAAGCTCGGACGCGC
+
CCCCCCFCFFFFGGGGGGGGGGHHHGHHHHFFHHHHFHHGGHHHHGGGFHHHHHHHHHHHFHHHHHHHHHHHHHHHHHH5B313BB3DG1B15B2BBB1B2B?GHH43?E////??G0?FE/<E/E3/>B/<???2D2/<</?211?1/??0?/=/.11..->1<<...<D000=00:00<00:C:C..=.;;CGB/;FBF;99000000;/00900:0;CBF9/9;A.-:---.;/BA99009-;-----
@M05620:37:000000000-D9766:1:1101:21744:10495 1:N:0:95
GAGGCTGCTTTGGAAGAAACTCATAGATTACTGCAACAGTTCCCCCTGGACCTGGAAAAGTTTCTTGCCTGGCTTACAGGATGCTACCCGTAAGGCAAGGCTCCTAGAAGACTCCAAGGGAGTAAAAGAGCTGATGAAACAATGGCAAGTAAGTCAGGCATTTCCGCTTTAGCACTCTTGTGGATCCAATTGAACAATTCTCAGCATTTGTACTTGTAACTGACAAGCAAGGGACAAAAGATCGGAAGAGC
+
A?AA>AF>BDD@G11BEG1BGGHHHGHDGDFGHA1AAFBFHDBFGGEBAABFGGEGB10BBDGFHHGBBFHFFGH1BBFBBGFBB2DBB?BE/B100BBF?B>?BF1BBBBFGFFGBDFFEG?>BEGB?BFGHHBFFGFBB/BB<FBF?B2>@>22>@<?FB@D>AFFCF?FG<???<F>GC><<<F1C1=>0<<<<<DDGFH=GDGDDG=GGCGGG=C<CGCGGG:./:/:AEFE:99;C099.;E.CF/
@M05620:37:000000000-D9766:1:1101:24995:10526 1:N:0:95
AGTGCCAGCTCTCAATCGCACAGGGGACCCAGGGCCTGGCCCCTCCATCCAGAAAACCTATGACCTCACCCGCTACCTGGAGCACCAACTCCGCAGCTTGGCTGGGACCTATGTGAGTATCCAGCGTAGGAATCTGGGAGTTGGGGAGGAGTGAGGAGTTGGGGAAAGACAGTCCTAACCGTGGAGGGTTCTGGTAAATGATGGGGTGAGGAGGGGCTCTTTGGCTCCCACCAGTCCCCCTGTCTGGTCTA
+
BCAABFFFCFFFGGGGGGGGGGHHGGGGGGHHGGGGGGHHHHGHGGHHHHHHHHHHHGHHHHHHHHHHHHHGGGGGHHHHHHHHHHHHGHHHGGGGGHHHGH3FGGHHGHHHHHHHHHHHHHHHHGEGGGHHHHHHHHHGGHHHGGGGGGGHHHHHHGCCHHGGGGHHHHHHHHHHHHHHGGGGGGGGEFGGGGBGGGGGGGGFGGFFFFFFFFFFFFFFFFFFFFFFFFFFFFFFFFFFFFFFFFFFFFF
@M05620:37:000000000-D9766:1:1101:11173:10568 1:N:0:95
GAGGCTGCTTTGGAAGAAACTCATAGATTACTGCAACAGTTCCCCCTGGACCTGGAAAAGTTTCTTGCCTGGCTTACAGGATGCTACCCGTAAGGAAAGGCTCCTAGAAGACTCCAAGGGAGTAAAAGAGCTGATGAAACAATGGCAAGTAAGTCAGGCATTTCCGCTTTAGCACTCTTGTGGATCCAATTGAACAATTCTCAGCATTTGTACTTGTAACTGACAAGCCAGGGACAAAAGATCGGAAGAGC
+
AAA?AAFBFFFFGGGGGGGGGGHHHHHHHHHHHHHHHHGGGHHHHGGGHHHHHHHHHHGHGHHHHHHHHHHHHHHGHHHHGHHHHHHHHGGGGHHHHHHHHHHGHHHHHHHHHHHHHHGGHGEGHHHHGHHHHHGHHHHHHHHHHHHHGGHFHGHHHHHHHHHHHGGGGGHHHHHHHGHHHHGHHHHH1GHHHHHHGGHHHHHHGHHHHHHHHHHHHHHHHHFHHHHHGHHHGGGGGGGGGGGGGGGGGGF
@M05620:37:000000000-D9766:1:1101:13169:10571 1:N:0:95
GAGGCTGCTTTGGAAGAAACTCATAGATTACTGCAACAGTTCCCCCTGGACCTGGAAAAGTTTCTTGCCTGGCTTACAGGATGCTACCCGTAAGGAAAGGCTCCTAGAAGACTCCAAGGGAGTAAAAGAGCTGATGAAACAATGGCAAGTAAGTCAGGCATTTCCGCTTTAGCACTCTTGTGGATCCAATTGAACAATTCTCAGCATTTGTACTTGTAACTGACAAGCCAGGGACAAAAGATCGGAAGAGC
+
>33ABAFAFFFFGGGGCGGGGGFFGFGGHCGFHHG4FAFGHHHHHGGGHBGHHHHHHHHHHHHHGHHHHHHHHHFEHHHHHGHHFBHGHGGGFHHHGFHHHHGGHHHHHHHHHHHHHHGGHGGHH4FDFHHHHHHHHFGGH/GHHHHHGHH2GGHHHHHHHHHHHGGGGGHHHHHHHGHHHHGGHHHH1GHHHHHHHHHGGHHHGHHHHHGGHHHHHBHHHH0GHFHHGHHHGGGGGFFGGGGGGGEGGFB
@M05620:37:000000000-D9766:1:1101:11190:10574 1:N:0:95
GAGGCTGCTTTGGAAGAAACTCATAGATTACTGCAACAGTTCCCCCTGGACCTGGAAAAGTTTCTTGCCTGGCTTACAGGATGCTACCCGTAAGGCAAGGCTCCTAGAAGACTCCAAGGGAGTAAAAGAGCTGATGAAAAAATGGCAAGTAAGTAAGGCATTTCCGCTTTAGCACTCTTGTGGATCCAATTGAACAATTCTCAGCATTTGAACTTGTAACTGACAAGCCAGGGACAAAAGATCGGAAAAGC
+
A?AB>AFACBDDGBABFGCGGGHHHFGGHHFBFB4FFHGHHDABFEAF2FBBGGEGB32BBGHFGHGBBBGFEGH3BBB3BFG2B5DGFB101B3BBFFFBGEFFFBF3DF3@@BF3F/?/E?B?FG3/2BBB33?4?FD?<0??22<?>2@@222D22<?1<FHGGD//<?1<>1>1<<F1.1>>0<00=<0000<<0=D=00<CCCBF00:0:;::::00<G0:..;:A??A.:.;;/.90;.;:-//.
@M05620:37:000000000-D9766:1:1101:9332:10603 1:N:0:95
GAGGCTGCTTTGGAAGAAACTGACAAGCCAGGGACACAAGATCGGAAGAGCACACGTATGCACTCCAGTCACTAATGCGCATCTCGTATGCCGTCTTCTGTTTGAAAAAAAAAAAAAAAAAAAATCAGAAATATAAAAAAGGTCAGCAAAAAAGCATAAAAATACTGTTTGACAGGGCAGAGAAAAACAAGATAGCTGAACCTAACAATCCACGAAAAGTAGGGGAGGTCGATTGGGATAACAAGATCAAT
+
A3AB>>CACBD@G4BBGGCGGBH4BF4BBBFBEDAAFGGFGHEEE22A22BBF2FABA5B5DBFBA3BDB35D535DDEFGF/B3BBEC3BB/EEB1BFG4BB3BFFBCFEC?/>////-----./00:0/00000000-:.00//00/;/.-../0009;0.0000009:0//9;......./9......./////////..//.////.//.-..-/////...--..--./...././///..:////
@M05620:37:000000000-D9766:1:1101:11025:10624 1:N:0:95
GAGGCTGCTTTGGAAGAAACTCATAGATTACTGCAACAGTTCCCCCTGGACCTGGAAAAGTTTCTTGCCTGGCTTACAGGATGCTACCCGTAAGGAAAGGCTCCTAGAAGACTCCAAGGGAGTAAAAGAGCTGATGAAACAATGGCAAGTAAGTCAGGCATTTCCGCTTTAGCACTCTTGTGGATCCAATTGAACAATTCTCAGCATTTGTACTTGTAACTGACAAGCCAGGGACAAAAGATCGGAAGAGC
+
>11AAAFAFFFFGGGC11BGGGGHGGHHH1FGHH11BBFGHHHHHGEG/AFHHHFHHF0FGHHHFHHHHHHHHHG1FGHHHGHHF2FGHGEG>GHF00>GCHHGHHHHEHHHHHGFCFCEEE>GG22B/EFGHD1E21BB0/FGHHHFC>BFGGHDBGGHHF2@FBEGACFDGHHHHHGH<FADHHH11>GHG0CGHFHHHHF0C0DGHHHGHB:GGGHGGC0;C0.;EFCEBGGF.9CBAFGGBF..CFB
@M05620:37:000000000-D9766:1:1101:9504:10710 1:N:0:95
AGGCTGCTTTGGAAGAAACTCATAGATTCCTGCAACAGTTCCCCCTGGCCCTGGAAAAGTTTCTTGCCTGGCTTACAGGATGCTACCCGTAAGGAAAGGCTCCTAGAAGACTCCAAGGGAGTAAAAGAGCTGATGAAACAATGGCAAGTAAGTCAGGCATTTCCGCTTTAGCACTCTTGTGGATCCAATTGAACAATTCTCAGCATTTGTACTTGTAACTGACAAGCCAGGGACAAAAGATCGGAAGAGCA
+
AAA1AFAFFFFFGGGFBGG1FGFFH1BG3FGH1FFGHHFHHHHHGGGH0GGHHHHHHHFBGHHHHHHHHFHCGHHHHHHG1FGHFHH0BBEGHHHHFHGHHHGHHHHHHGHHHHFHHGFEE>G1>GHGHHHHHHHHEFD0CGHHHHHGHHHHHFHBHHHHHHHHGGGCA1DGHHFHHHFHHGDHHH1GGFHD<GHHHHHHHHHHHHHHHHFHHHHHEGFHH0CGCCEGHHHGGG.FFGE.FBFGGEFGFGF
@M05620:37:000000000-D9766:1:1101:8122:10729 1:N:0:95
ACCACACGTCTGAACTCCAGTCACATTCTGAAATCTCGTATGCCGTCTTCTGCGTGAAAAAAAATTGCCTGGATTACAGAAGCTGAAACAACTGCCAATCTCCTACAGGCTGCTACACGAAATTAAAGGATCAAAAAAGACGCCAAAACAATACAAGCGCATATACCACACTCGCACGTAATACCATCATTTCCGCTTTAGCACTCTTTTTAATCCAATTAAACAATTCTCACAATTTGTACTTCAAATTG
+
1A1>A1>>CAFAFGGD1AF1BFGFHGFD33D313A2D0B0GFHHEA/BAAA11//AEFH1B///011@BE1>BDGBBG1BF1BB@BB@B0>/10B011101BB1B>1B0/>0/FGB1B<><</11B111<F001B1/<?<@//A?A0/0>.111<<1.<>-<<=000<0.<//;;-:AG/.;00000;99CB0C.C.990000=0;9;0;;.=9;00C09/:;;/9/9;F////;/;;BFFFBB//;:/9/
@M05620:37:000000000-D9766:1:1101:21489:10772 1:N:0:95
GCGGCTGCTTTGGAAGAAACTCATAGATTACTGCCACAGTTCCCCCTGGACCTGGAAACGTTTCTTGCCTGGCTTCCAGGATGCTACCCGTAAGGAAAGGCTCCTAGAAGACTCCAAGGGAGTAACAGAGCTGATGCCACAATGGCAAGTAAGTCCGGCATTTCCGCTTTAGCACTCTTGTGGATCCACTTGAACAATTCTCAGCATTTGTACTTGTAACTGCCAAGCCAGGGACAAAAGATCGGAAGAGC
+
>3>ABDBBFFFFGGG4BBBGGGFGHFHHHDGHHH33BBBBFGHHHGAFA2BGHHFHG33BFGHHFGHGHHHHHHG2FGHHGHHHB5DGHGGGGFGH3?BGHHHGHBGHHHHHHHHHHHGGCEFB?4BFEGHHH?GH11BG0?FHHHHBFH22FHH1CDGGGHHHHGGGGGHHHHHHHHHHHHGGHHHG/DHHHHHHHHHHHHHHHHHHHHHHHHHHH0CGGG0CF0CEGGGGGGGGGGGGAFFGGG.AAFF
@M05620:37:000000000-D9766:1:1101:21507:10782 1:N:0:95
GAGGCTGCTTTGGAAGAACCTCATAGATTACTGCAACAGTTCCCCCTTGACCTGGAAAAGTTTCTTGCCTGGCTTACAGGATGCTACCCGTAAGTAAAGGCTACTAGCAGACTCAAAGGGAGTAAAAGAGCTGATGAAACAATGGCAAGTAAGTCAGGAATTTCCGCTTTAGCACTCTTGTGGATCCAATTGAACAATTCTCAGCATTTGTACTTGTAACTGACCAGCCATGGACAAAAGATCGGAAGAGC
+
AABAAAF3BDD@GBFGFGFGGGHHHFD6DAFGG54B3FFGHDDFGGE2BEBFFGFBB3C3BDFHHAFFFGFHHHGBFGH3FHFBBDDGH1EF1B44@BBBBB3BFG43DBFGHH3BFFCEGGFBGBGDFBFGHHHHHGHHHHHGBFFHCDBFFBGF@222@2DF>?EFDFBGGFGGHFHGD1.FCGHB1=FFGF11><DDG0=0<0=DDGGDGDFDD;C:GHF;/CG.CC0:CFHG.;AFE0BA9AE;FF/
@M05620:37:000000000-D9766:1:1101:21491:10793 1:N:0:95
GAGGCTGCTTTGGAAGAAACTCATAGATTACTGCAACAGTTCCCCCTGGACCTGGAAAAGTTTCTTGCCTGGCTTACAGGATGCTACCCGTAAGTCAAGGCTCCTAGAAGACTCCAAGGGAGTAAAAGAGCTGATGAAACAATGGCAAGTAAGTCAGGCATTTCCGCTTTAGCACTCTTGTGGATCCAATTGAACAATTCTCAGCATTTGTACTTGTAACTGACAAGCCAGGGACAAAAGATCGGAAGAGC
+
A?AB>AFABDD@GBFGGGBGGGHHHGHHHHGHGB4BCHGHHDDBGGEFAEBFGGFHB32BBFHFHHHBBGHGGHHBBBFBBGHBF5DFBB?E1B4@BBFH1BBFGG@BFDFGGBGHCFFGHG??FFHDFBGHHFGHHFF??CBDFGFC?D?3DB@>2@@FCGFGDBAD</?FG1??0?FFGF<<<>FFGDFDD1F=<=D0DGH=CHHDGHH<GD<CG<CCCHHHHF;:.:CEDGGGCBFFE;0.;:EC:C/
@M05620:37:000000000-D9766:1:1101:3424:10814 1:N:0:95
AGTGCCAGCTCTCAATCGCACAGGGGACCCAGGGCCTGGCCCCTCCATCCAGAAAACCTATGACCTCACCCGCTACCTGGAGCACCAACTCCGCAGCTTGGCTGGGACCTATGTGAGTATCCAGCGTAGGAATCTGGGAGTTGGGGAGGAGTGAGGAGTTGGGGAAAGAAAGTCCTAACCGTGGAGGGTTCTGGTAAATGATGGGGTGAGGAGGGGCTCTCTGGCTCCCACCAGTGCCCCTGTCTGGTCTA
+
ABAABFFFBFFFGBEGGGGGGGHHGGFGGGGHGGGGGGHHHHGHGGHHHHHHGHGGHGHHHHFHHHHHHHHGGGGGHHHHHHHHHHFEGHHFFGCGEHHHGH3FEFFHEHF3GGH3G3?F33BFCC?/>?222<F11C0FCBGBGC.AC.>0.0<.<C<<DGGGE.:CC:C/<0:0;0:.B9AD?ADG...0009009000090CDFF.AABD?DFB-.//;9////.:/AAEFF/99;A9EF//;/9/:;
@M05620:37:000000000-D9766:1:1101:17985:10891 1:N:0:95
GAGGCTGCTTTGGAAGAAACTCATAGATTACTGCAACAGTTCCCCCTGGACCTGGAAAAGTTTCTTGCCTGGCTTACAGGATGCTACCCGTAAGGCAAGGCTCCTAGAAGACTCCAAGGGAGTAAAAGAGCTGATGAAACAATGGCAAGTAAGTCAGGCATTTCCGCTTTAGCACTCTTGTGGATCCAATTGAACAATTCTCAGCATTTGTACTTGTAACTGACAAGCCAGGGACAAAAGATCGGAAGAGC
+
CBCBBBFCFFFFGGGGGGGGGGHHHHHHHHHHHHHHHHHHHHHHHGGGHHHHHHHHHHHHHHHHHHHHHHHHHHHGHHHBHGE2FFDGHE>>1B@3BGFG1F1FFGBGFDG3EGEGCB/EH>?FFGHHEG23BGFDG3G22/B222FGA?@GB22D2@2<@F2DF</<//1<1FG1FFHE<GAF>FGBGDHHFFF</D0DDDG=CGFHGBGFH0:;CF00GEHGBBC..:CE?AAGFF?BA0;C.CAAFF/
@M05620:37:000000000-D9766:1:1101:26721:10908 1:N:0:95
GAGGCTGCTTTGGAAGAACCTCATAGATTACTGCAACAGTTCCCCCTGGACCTGGAAAAGTTTCTTGCCTGGCTTACAGGATGCTACCCTTACGTCAAGGATCCTAGAAGACTCCAAGGGAGTAAAAGAGCTGATGAAACAATGGCAAGTAAGTCAGACATTTCCGCTTTAGCACTCTTGTGGATCCAATTGAACAATTCTCAGCATTTGTACTTGTAACTGACAAGCCATGGACAAAAGATCGGAAGAGC
+
>3AAAAC>BDF@GEABFG4FGGHHHHADDGHHHBAEFHHHHGHGHGF22BBGHGEBBA23BDGGHHFBFGHGHHHBFBF3BBFBB5DGH3BF3BBB?BFH1B?BBBB3B3BBF3BFFDFGHG>BFFH3?BBGHHHHFGFBFGFFB2FGFBBGFBF222@2FG2GGFDGG/?GH<??0?GG1?CD11>FFGH11=<=0DG0DDH0<GGG=BGFGG0GG;C<CGCC0<..CG0:BCC0./;;E;99.CE.;F/
@M05620:37:000000000-D9766:1:1101:10747:10956 1:N:0:95
GAGGCTGCTTTGGAAGAAACTCATAGATTACTGCAACAGTTCCCCCTGGACCTGGAAAAGTTTCTTGCCTGGCTTACAGGATGCTACCCGTAAGGAAAGGCTCCTAGAAGACTCCAAGGGAGTAAAAGAGCTGATGAAACAATGGCAAGTAAGTCAGGCATTTCCGCTTTAGCACTCTTGTGGATCCAATTGAACAATTCTCAGCATTTGTACTTGTAACTGACAAGCCAGGGACAAAAGATCGGAAGAGC
+
B3ABBBFAFFFFGFGGGGFGGGHHCHHHHHGGHHHHHHHHHHHHHGGGHHGHHHHHHHHHGHHHGHHHHHHHHHHHHHHHHFHHHHGHHGGGEHHHHGHHHHHGHHHHHHHHHHHHHHGGHGEHHFHHGHHHHHHHHHHGHHHHHHHHGHHHHHHHHHHHHHHHHGGGGGHHHHHHHHHHHHGHHHHHFHHHHHHHHHHHHHHGGHHHHHHHHHHHHGFGHHFHFFCGGHHHGGGGGGGGGGFFDGGGGGE
@M05620:37:000000000-D9766:1:1101:10214:11026 1:N:0:95
AGGGCCAGCTCTCAAGAGCACAGGGGACCAAGGGCATGGCCCCTCCATCAAGAGAACCTATGACCTCACCCGCTACCTGGAGCACCCCCTCCGCAGATTGGCTGGGACATATGTGAGTATCCAGCGTAGGAATCTGGGAGATGGGGAGGCGTGAGGAGTTGGGGAAAGACAGTCCTAACCGTGGAGGGTTCTGGTAAATGATGGGGTGAGGAGGGGCACTTTGGATCCCACCAGTCCCCCTGTCTGGTCTA
+
1111>>1>>FC@11B111BFBF00AEEA00BBFA0F00BA0FEAEG0F111A100BB/01BF2FGF1BGFEEE>//F1FGFFGHA>//>EE/E//>/1BBFBG/E/<0/BDFHGDG112B>2B<0/??/?1@F1GH10??/01?GCG->.-.<.<.<C</:CCC:.::/CCFF0CFFFFFGGG-9CB-9AGG00;;FFGGBBBF?BF@FFEFBA@@@-;9FFBB9/;BFF-AA99BFFF?-:;FF//;/;F
@M05620:37:000000000-D9766:1:1101:9559:11044 1:N:0:95
GAGGCTGCTTTGGAAGAAACTCATAGATTACTGCAACAGTTCCCCCTGGACCTGGAAAAGTTTCTTGCCTGGCTTACAGGAGGCTACACGTAAGGAAAGGCTCCTAGAAGACTCCAAGGGAGTAAAAGAGCTGATGAAACGATGGCAAGTAAGTCAGGCATTTCCGCTTTAGCACTCTTGTGGCTCCAATTGAACAATTCTCAGCATTTGTACTTGTAACTGACAAGCCAGGGACAAAAGATCGGAAGAGC
+
BAABBBFBFFFFGGGGGGGGGGGGHFHHHHEHHHFHHHHGDAGGCEEF2AFGGHFHHGHGGHHFFHHECHHHHFHBGHHFH111132BFE??1B3BB3FF13F13@4FFHH3333BGHE?//?3B4B3/2BFF3B?433B//?//22FF>222@2>22@GCG2FH///?/FGB1<1><1FHFD.0>F1/=D0G0<0<D0GFGGGHHF0C00<CC0:G:C0CC:CG0.:CFAAD.A9FGGGEFF?9.9.:F/
@M05620:37:000000000-D9766:1:1101:15802:11058 1:N:0:95
GAGGCTGCTTTGGAAGAAACTCATAGATTACTGCAACAGTTCCCCCTGGACCTGGAAAAGTTTCTTGCCTGGCTTACAGGATGCTACCCGTAAGGAAAGGCTCCTAGAAGACTCCAAGGGAGTAAAAGAGCTGATGAAACAATGGCAAGTAAGTCAGGCATTTCCGCTTTAGCACTCTTGTGGATCCAATTGAACAATTCTCAGCATTTGTACTTGTAACTGACAAGCCAGGGACAAAAGATCGGAAGAGC
+
AAABBBFBFFFFGGGGGGGGGGDHFGHHHHHHHHHHCGHHHHGHHGGGHHHHHHHHHHHHGHHHHHHHHHHHHHHHHHHGHHHGHHHHHGGGFFG3GHHHHGHGHHHGHHHGHHHGHHGGHGEHHGHHGGHHHHHHHGHHFFGFHHGHGGFHH>GGGHHEHDHHHFD/EFDGDGGGHHHBGHDHGHHHHHHFHFHFGGFFHHHBHHHGHHHHHHFGC;FCGHHHHFGGEHGHBGGGGGF9EF0EDGGGFFB
@M05620:37:000000000-D9766:1:1101:18336:11065 1:N:0:95
AGTGCCAGCTCTCAATCGCACAGGGGACCCAGGGCCTGGCCCCTCCATCCAGAAAACCTATGACCTCACCCGCTACCTGGAGCACCAACTCCGCAGCTTGGCTGGGACCTGGGTGAGTATCCAGCGTAGGGATCTGGGAGCTGGGGAGGAGCGAGGAGGTGGGGAAAGACAGCTCAAACGGTGGAGGGTTCTGGTTAATGATGCGCTGAGGAGGCACTCTTTGGCTCCCCCTAGTCCCCCATTCTGGACTA
+
AAAAAFFFBFFFGFGGGGGFGFHFGCEGGD2AAEEEFGHHFHGDEGAGFHCGG3FHHFFHHHHHHGHEHFFEG//EHGHHFGHHHHFFFHHHGGGGGHHHGGFFGGGEGC20?2//0BF3FF2FFGG//</?0/?FGGF//<F0.-.--...----:;.:;EGC...CB/;9.0/0000.9CE9.C.@A..///:///9///9/-.--.../.....;;FB//////;..;-../;9/..-./99///;9/
@M05620:37:000000000-D9766:1:1101:3094:11075 1:N:0:95
GAGGCTGCTTTGGAAGAAACTCATAGATTACTGCAACAGTTCCCCCTGGACCTGGAAAAGTTTCTTGCCTGGCTTACAGAAGCTGAAACAACTGCCAATGGGCTGCTACCCGTAAGGCAAGGCTCCTAGAAGACTCCAAGGGAGGAAAAGAGCTGATGAAACAATGGCAAGTAAGTCATGCAGTTCCGCTTTAGCACTCTTGTGCATCCAATTGAACAATTCTCATCATTTGGACTTGTAACTGACAAGCC
+
AAA3AAFAFFFFGBGF4BF4BFGFHHBFGBHH5BG4GHHHHHHHHGGGHEHHHHHBFGGFBFHHHEGHHHFGGBFGHHHHGHHHFH3FFEA1@FFGFHCGBAAG1?3@FGG1EEG0330B?FC3FF?343333B?3FFG1///</?@F00<<0@1GBHFGBG0<1<?<?FG1?GD<F11==<11<FF<CDG.=0DDBGFHD00<00=0/000<000:GFGF00;:0;;CB0C09CFFB;CBFF00/CBF.;
@M05620:37:000000000-D9766:1:1101:20224:11101 1:N:0:95
GAGGCTGCTTTGGACGAACCTCATAGATTACTGAAACAGTTCCCCCTGGACCTGGAAAAGTTTCTTGCCTGGCTTACAGGATGCTACCCATATGCCAAGGCTCCTAGAAGACTCCAAGGGAGTAAAAGAGCTGATGAAAAAATGGCAAGTAAGTCAGGCATTTCCGCTTTAGCACTCTTGTGGATCCAATTGAACAATTCTCAGCATTTGTACTTGTAACTGACAAGCCAGGGACAAAAGATCGGAAGAGC
+
>3AA>>F3BBB4F44AEEAAGGGHHFGDFG35F53B3FBFEB5BBBAA2B1BFGAF3323BDFDFFGB3BBBFFH3B@B3BFG2F53B1B334B4B3B??1BBFEF4BB@BBF33B??AECE/?FFF3?BBBGBBF3DD30<B@2<22?@>222>2200??11<@?DAC.>F11<1>>D111.<<0/<<==<<0<<<<00=CH0:CCC:C0:::0<C;;:00;CC9;..9...EEE././.909.;C.CC9
@M05620:37:000000000-D9766:1:1101:8872:11117 1:N:0:95
GAGGCTGCTTTGGAAGAAACTGACAAGCCAGGGACAAAAGATCGGAAGAGCACACGTCTGAACTCCAGTCACTAATGCGCATCTCGTATGCCGTCTTCTGCTTGAAAAAAAAAAGAGTATCCAGCGTAGGAATCTGGGCGTTGGGGCGGACTGAGGAGTTGGGGAAAGACAGCCCTAACCGTGGAGGGTTCTGGTAAATGATGGGGTGAGGAGTGGCTCTTTCGCGCCCACCAGTCCCCCCGTCTGTGCTA
+
A1AAA>1>BFFFGGGCBFG1FAB1FGGHGCGHAEFF00AF0FGHGBFF0AB1BFCEFGHF1GGGHFGHFHHGFFFFGFGGE/>BFFBECFFHG?EF/GGFEGHHAGHFF@E////?0@@1@2@@GB/<//?1?GBF1C/-<<<C--.-;;--./0.099/09--;.9./:/--;AFBFBF@9;-9E--;;-9//;/;BF//:/;--9@AF-/;9;A--;;9B/;;-999B-A--/99BE-------//;//
@M05620:37:000000000-D9766:1:1101:16401:11171 1:N:0:95
GAGGCTGCTTTGGAAGAGCACACGTCTGAACTCCAGTCACTAATGCGCATCCCGTATGCCGTCTTCTGCTTGAAAAAAAAATAATACCCCACCGACAAGACCCCTAATACACTGCTACGCACCAAATCACCGTACTAAACAACGCTAATGAACCCATGGCCCGTCCGTCCGGCATTTCCGCTTACTCAATCTTATGTCTCCCCTTGACCCCTTCTCCACCTTACTACTTTTCACTGACCCACCCGAACACC
+
AAAAAAFAFFFFGGGGG1F11F0E0FGF1GHHBGHB21B1FG1FDGFG//A0BB/AFFADEE/AFF21GHHH011BGG@/E01BB@@E1////?///<00B0?<CF012B1B111B@1/////0??1<??0/</?/1>1><.<--<.<D0D0D.EFF//./;:-..-;CG----;0BF0C.CA.99;9FCFF/////:9BBFB---;FBFB-AFBBB/;;;;///9/B//9/;//;/;/9-;99-----9-
@M05620:37:000000000-D9766:1:1101:16915:11278 1:N:0:95
GAGGCTGCTTTGGAAGAAACTCATAGATTACTGCAACAGTTCCCCCTGGACCTGGAAAAGTTTCTTGCCTGGCTTACAGGATGCTACCCGTAAGGAAAGGCTCCTAGAAGACTCCAAGGGAGTAAAAGAGCTGATGAAACAATGGCAAGTAAGTCAGGCATTTCCGCTTTAGCACTCTTGTGGATCCAATTGAACAATTCTCAGCATTTGTACTTGTAACTGACAAGCCAGGGACAAAAGATCGGAAGAGC
+
>>A>AACAFFFFFGGGFBFGGGGHBGHHHBGFGGD4F2GGHHHHHGGGHEHHHHHGHHHHDGHHGGHHHHHHHHGHHHHHHHHHFGHHHGGGECGHFGGFHHHGHHHHHHGHHHHHHHGFHGGHHHHHFHHHHHHGHHGGGHHGHHHHGHHHHGHHHH0GGHHHHGGGGGFHHHHHHHHHHHGGFHHHHHHHHHCGHHHHHHHHHHFHHGHHHHGFGHHHHHFFHFHHGHCGFEGGGBFGEFFGGGGGGG/
@M05620:37:000000000-D9766:1:1101:19393:11309 1:N:0:95
GAGGCTGCTTTGGAAGAACCTCATAGATTACTGAAACAGTTCCCCCTGGACCTGGAAAAGTTTCTTGCCTGGCTTACAGAATGCTACCCGTAAGGCAAGGCTACTAGAAGACTCAAAGGGAGTAAAAGAGCTGATGAAACAATGGCAAGTAAGTCAGACATTTCCGCTTTAGCACTCTTGTGGATCCAATTGAACAATTCTCAGCATTTGTACTTGTAACTGACAAGCCATGGACAAAAGATCGGAAGAGC
+
>3AA>>F3BBB4F45BAGBFGGHHHFG6DEAEG54BAF2DGDDBBBAAA2ABFGFB3323BAFDFFF5B5FFEGG3BBB5BFD5D5DB?1>>1B33?BBB?F3B@F43B33BGF@GFDGDEE/B?DF3?2BFFDBBBFF??F??2??B?BBD3@2>22@@>@>@FDG/?/??G<<???DD11><1<><111>=F>1/<00=0D<<0GGFGGGFHDCG;;<;:CG0::..:0::C09;FACE0;C=CE..C/
@M05620:37:000000000-D9766:1:1101:11735:11333 1:N:0:95
GAGGCTGCTTTGGAAGAAACTCATAGATTACTGCAACAGTTCCCCCTGGACCTGGAAAAGTTTCTTGCCTGGCTTACAGGATGTTAAACGTCTGCCAAGGGTCCTAGAAGCATTCAAGGGAGAAAAAGACATGACGAAATAAGGACAAGTAAGGCAGCCATTTAAGAATTCTCAGCATTTTGAATCCAAATTAACAATTCTCAGCATTTAGACTGGTAACGGACAAGCCTGAACCAAAAGAACGGAACAGC
+
AABCABFCFFFFGCGGGGFGGGHHHGHHHHGGGGFHGHHHHGGHHGGGHHGHHHGHBDGHGHHHHHHHHHHHHHHFFGG3B333@@F5G1B12B33B31B1B3?34FGH33@34B4443E///0?BCEF23D333//<//3D322B2B0D>2F22<///@GH21@111?D11@?111?F11=.<FD1FF1111=GFD00=00<=<0=0000<<00<0;00.-:AC.C.;9:/0/9..;.;E.:...;-9/.
@M05620:37:000000000-D9766:1:1101:27614:11365 1:N:0:95
GAGGCTGCTTTGGAAGAAACTCATAGATTACTGCAACAGTTCACCCTGGACCTGGAAAAGTTTCTTGCCTGGATTACAGGATGATACCCGAGAGGCAAGGCTCCTAGAAGACTCCAAGGGAGTAAAAGAGCTGATGAAACAATGGCAAGGAAGCCAGGCATTTCGGCTTTAGCACTCGGGTGTATCCAATGCAACAATTCTCAGCATTCGCACTTGTAACTGACAATTCAGGGACAACAGAGCGGAATAGC
+
AAA1>1BACD@DAF1A1BB1BABBBG1DA1BFBB11BBB12DDFHH0BF0BB0BG0B10B1FFFFDDBBFGA0111BBBB0AB122D1BB//>>B//B>>?B0FBB111B1>BB1B>1C///?0EDDBFB01111>>BFB0G1B<BCB?/0@@/@0@//?FD1@0<>/C01<1=>10..-<--<<=0<C<//<0<<.::00<C0/GFH00..-:90;;9;00;F0900;9C0?;.;.../9/9-9;@:;/9
@M05620:37:000000000-D9766:1:1101:28356:11415 1:N:0:95
GAGGCTGCTTTGGCAGAAACTCATAGATTACTGCAACAGTTCCCCCTGGACCTGGAAAAGTTTCTTGCCTGGCTTACAGGATGCGACACGTAAGGAAAGGCTCCTAGACGACTCCACGGGCATCCAAGTGCTGCTACACCACTGGAACGTACGTAAGGCATTTACGCTTTAGCCCTCTTGTGGCTCCCCTTGCCCAATTCTCAGCATTTGTACTTGTAACTGACAAGCCAGGGACAAAAGCTCGGGCGAGC
+
1AAAAAFAFFBFF1BEACBEAA1AA31DFFHHHGHBGBF1AFGHHGAFEBGCGF0BGGFHF2AFDFDHHHHGGGGGHHG0A1@0>BE>E/B0>BB1>00BFGHCBFG11?>EEG><0/>EE/B<CGFG1BFFHFG1@10@/FGHE01?/FCHGF1<FFHFGDF1FFG.<F00=<FGGHHH00<.C0;.:/;;:;;:CGHHHCFGF0FFFFG0C0FGGGBFBFFB0;9CEBA...9;AF-/9/;9;----9;
@M05620:37:000000000-D9766:1:1101:8684:11434 1:N:0:95
GAGGCTGCTTTGGAAGAAACTCATAGATTACTGCAACAGTTCCCCCTGGACCTGGAAAAGTTTCTTGCCTGGCTTACAGAATGCGACACAAATGTCCAAGCTGCTCCACCACTAAAGGAAGGTCTCATCGCTGATGCAACGGTGGAAAGTAAGTTAGTAAATTCCGCTTAAGACGTCTTGTGGTTCCAGTTGACCAACTCTTAGGATTCAAACTAGTAAATTCCACGCCTTGGACCTTGAATCTGCAAAGC
+
B@BBBBFBFFFFGGGGGGGGGGHGHGFHHHGHHHHHHHHHHHHHHGGGHHHHHHHFG32GFGHHHHHHHGHHHHHHHHH5G555BB0>E2113B44B4331333B333211?B33B3F230>334B4433<0//3442BB////?/@D0>22@222222@221110////1?11...0.=11.0>0C000=0000/..<DG00000:<000;0:0000;0<0;0:0;:.../;9F/90=000;0;0000;C
@M05620:37:000000000-D9766:1:1101:11848:11452 1:N:0:95
GAGGCTGCTTTGGAAGAAACTCATAGATTACTGCAACAGTTCCCCCTGGACCTGGAAAAGTTTCTTGCCTGGCTTACAGGATGCTACCCGTAAGGAAAGGCTCCTAGAAGACTCCAAGGGAGTAAAAGAGCTGATGAAACAATGGCAAGTAAGTCAGGCATTTCCGCTTTAGCACTCTTGTGGATCCAATTGAACAATTCTCAGCATTTGTACTTGTAACTGACAAGCCAGGGACAAAAGATCGGAAGAGC
+
AABCAAFBFFDDGFGGGGGGGGFHHGFH6FFGHHDDFHFHHFGGFGCEEEGGHHGHFDFFFHHHHFGFFHHHHHHFBGHHHHHHGFFHHGGG1BB3BFHGGGHGHHHGHHHHHGHHGFGGHG?BFFH3FFGHHFDDFFHBFEGFFEHGFBFGF@BFF<GFHHHHHGGGCFHHHDGFGHHHGHDGBCGFF>GGDDC=/GGFHHHDGHHHHHHHHGHHHGHHHHHHFFCG::CGGGFGFFFCEBBAEGGFFFB
@M05620:37:000000000-D9766:1:1101:12772:11557 1:N:0:95
GAGGCTGCTTTGGAAGAAACTCATAGATTACTGCAACAGTTCCCCCTGGACCTGGAAAAGTTTCTTGCCTGGCTTACAGGATGCTACCCGTAAGGAAAGGCTCCTAGAAGACTCCAAGGGAGTAAAAGAGCTGATGAAACAATGGCAAGTAAGTCAGGCATTTCCGCTTTAGCACTCTTGTGGATCCAATTGAACAATTCTCAGCATTTGTACTTGTAACTGACAAGCCAGGGACAAAAGATCGGAAGAGC
+
ABCCCCFCFFFFGGGGGGGGGGHHHHHHHFHHHHHBHHHHHHHHHGGGHHHHHHHHHHHHHHHHHHHHHHHHHHHHHHHHHHHHHHHHHGGGEHHHFFGHHHHGHHHHGHHHHHHHHGGGHG?FGHHHGHGHHHFHHHGGHHHGHHHHGHHHHHHHHHHHHHHHHGGGGGGHHHHHHHHHHHGHFHHHHHHHHHHHGHHGHHHHHHHHHHHHHHHHGHHHHHFHHHGHGHHHGGGGGGGFAFFGGGGGAFB
@M05620:37:000000000-D9766:1:1101:20084:11573 1:N:0:95
GCGGCTGCTTTGGAAGAAACTCATAGATTACTGCCACAGTTCCCCCTGGACCTGGAACCGTTTCTTGCCTGGCTTACAGGATGCTACCCGTAAGGAAAGGCTCCTAGAAGACTCCAAGGGAGTAAAAGAGCTGATGAAACAATGGCAAGTAAGTCAGGCATTTCCGCTTTAGCACTCTTGTGGATCCAATTGAACAATTCTCAGCATTTGTACTTGTAACTGACAAGCCAGGGACAAAAGATCGGAAGAGC
+
>3>AAADAFFFDGFFGGBGGGGDG5FGHH5FFHH3BFFFFFHHHHGEFEFGGHHGHG31AEFHGFGHGHHHHHHH3GGHHHHHHGDFHHG1>EGHHEGFHHHHGHGHBGHHHHHHHHDEG/EGFDDEGFHHHGHGH33BGGAGHFHHFGHF>FGH2FGFCGHHHGGGGGGHHHHHHHHHHHHGHHHHG0DGHHHHGHHHHHHHBGHHHHHHHHHFCGCHHGH0CG0F.CF9EGEGEGGGF.FGGGDADFGF
@M05620:37:000000000-D9766:1:1101:15205:11609 1:N:0:95
GAGGCTGCTTTGGAAGAAACTCATAGATTACTGCAACAGTTCCCCCTGGACCTGGAAAAGTTTCTTGCCTGGCTTACAGGATGCTACCCGTAAGGAAAGGCTCCTAGAAGACTCCAAGGGAGTAAAAGAGCTGATGAAACAATGGCAAGTAAGTCAGGCATTTACGCTTTAGCACTCTTGTGGATCCAATTGAACAATTCTCAGCATTTGTACTTGTAACTGACAAGCCAGGGACAAAAGATCGGAAGAGC
+
AAAAAAFAFFFFGGGGGBFC11F3AF13FFGHAGG1AGHF2A2BBA0/A0FF0GFHFFBBBGBGHDGFHHFHEFFHHHFAGGHB1FF0G>BEAFCDFHHGHHHFFHHGHFHHHHHHFHGAG?>BBFGHG0GHFF<FGHH<0?BBFGHHGBGHF22@GHEG1@G2@FFGEAFF1<FFHHHHHHFGFG0FHHHHGHHGFHHHH0GDGHHHHDGHHHF0GFFGHHHHFHGGCC:.EFEEGGGFGFBFBGGFAF9
@M05620:37:000000000-D9766:1:1101:5031:11789 1:N:0:95
GAGGCTGCTTTGGAAGAAACTCATAGATTACTGCAACAGTTCCCCCTGGACCTGGAAAAGTTTCTTGCCTGGCTTACAGGAGGCGAAACGTAAGGAAAGGCTCTTCGACGCCTCACCGTAGGTACCTGCACTGCTGCAACCCTGGCAAGTACGTCAGGAAACTACGCTTTCGAAGTCTTGCAGCTCCACTTGACCAATTCTCAGCATTTAACCTTGTAACTGACACGACTTGGACAAACGATCGGCAACGC
+
A1AAAAFAFFFFG1FGGFGGGGFHHHGGHHHHHHFHGFGHHHHHHGGGHHHHHHHFHG0BBFHHHDFGHHHFHHHFHHG0BA>/>>/>E/0B0B1BBB00?1F0BBFHE//>F/1/0/0///B2BB21001@0<FFGF1F0/0?/001/F11CHF..FBG0011>C@E..0..<.<D0DF00:/:GH/;GHHHGHH.GFGG9CF9;=9;000:0009;C0FF0=C=;-A..;9BF/------:99@@-99;
@M05620:37:000000000-D9766:1:1101:14824:11792 1:N:0:95
ACCACACCTTCTACAATTGACTGGAACTCTGCAGGTTCTAGATCGGAAGAGCACACGTCTGAACTCCAGTCACTAATGCGCATCTCGTATGCCGTCTTCTGCTTGAAAAAAAAAAAAACAATCAAACCCCGCAGATTATCAATCATCTTCTAACTATCCATTTATCCACACAATCCCCGCTAATCTTTAGTCTTTCCCACCATAATATCATCAATCAAGAACAACATGTCGTTCCAGGATATCGCCTATCC
+
ABBABBBCFFFFGGGGGGGFGGHHAGHHHHHHGHHBGGFGHGHHHGGGEBFGHHFHGHHHGHHHGHHHHHHHHGH3FGHGFGEEBDFFEHHGHEGGHGHHHHHHHFHHHFGCEE/>///?/211111////----111=0000=00<00000000000/00000000;00...00/0.----;0000000000000000...0;000000009;000000/;//../000..../00/.0000....900/
@M05620:37:000000000-D9766:1:1101:28827:11809 1:N:0:95
GAGGCTGCTTTGGAAGAAACTCATAGATTACTGCAACAGTTCCCCCTGGACCTGGAAAAGTTTCTTGCCTTGCTTACAGAATGTGAACCATATGCCAAGGATCCTAGAAGAATCCAAGGGAGTCAACGAGCTGATGACACAATAGAAAATAAGACAGACATATCCGCTTTAGCACTCTTATGGATCCCCTTGAACAATTCTCAGCATTTGTACATGACACTGACAAGCCAGAGACAAAAGATCGGAACAGC
+
AAAAAAF>CFDFBGE1E1F11BGD3B1GH1FHFHF1EF01BDDF0BEC/BGFGHHFB1B0GGFDFGHBFG1F1DBFFGFEHFHEG22BB>B1@22BF1>F0BBG1@1@11B011B1GFEEFE/B1B1/?>>EEFH1B11<B/B111>B0BB1B1B<00@F11@@@?F///?11??10?<1?<?F>CBG.00011FGC>=0=DD0<0D00==000000/0<<CCGFH:;./;..:G///:;.00.;;.-=C.
@M05620:37:000000000-D9766:1:1101:12919:11832 1:N:0:95
GAGGCTGCTTTGGAAGAAACTCATAGATTACTGCAACAGTTCCCCCTGGACCTGGAAAAGTTTCTTGCCTGGCTTACAGAAGCTGAAACAACTGCCAATGGGATGCTACCCGTAAGGAAAGGCTCCTAGAAGACTCCAAGGGAGTAAAAGAGCTGATGAAACAATGGCAAGTAAGTCAGGCATTTCCGCTTTAGCACTCTTGTGGATCCAATTGAACAATTCTCAGCATTTGTACTTGTAACTGACAAGCC
+
A@AAAAFAFFDFGGGGGGGGFGFHGHHHFHHHHFGHFHHGHHHGHGGGEGHHHHGHHHFGGHHHHHFHHHHHHHGFHGHGHHHHGHHHHH/GHFHHHHHHHHCGGHHHHHHGGGGHHFHHHFHHHGHHHFHHFHHHHHHHGGGGCGHGGHGHHHHHHHGFFFGFGGHHHHGFDGGFHHFHHGHGGHFEGGCGFGFHHGGHHGGHGHHFHFHHHHFFGHHHHHHHHHHGFFGGCBFFGGFGGGGGGGGGGGF
@M05620:37:000000000-D9766:1:1101:12901:11835 1:N:0:95
GCGGCTGCTTTGGAAGAAACTCATAGATTACTGCAACAGTTCCCCCTGGACCTGGAACCGTTTCTTGCCTGGCTTACAGAAGCTGAAACAACTGCCAATGGGATGCTACCCGTAAGGAAAGGCTCCTAGAAGACTCCAAGGGAGTAAAAGAGCTGATGAAACAATGGCACGTAAGTCAGGCATTTCCGCTTTAGCACTCTTGTGGATCCAATTGAACAATTCTCAGCATTTGTACTTGTAACTGACAAGCC
+
>1>>>D@>FFFFFEFF1ABFGG1GDFGGHDFGFG11B0BDFGHHHGEF/BBFGG0BF1/ABEGGGHHGHHHHHGG1FGHGGHHGF11BFBFGGHHHB1GGHHHHGHGHHHHGGE>GGHH00FHHHGHHH1BGFHHHH1FHGGCEF0G2FG<GHHH1GHGH1GG/FGHHH1CG0>CGGHHHHEHHHHHGGGGG0GHHHHHHHHHHGHHHH00CHHHCCFFGGGGGGGGGGGGGFFGGGGGGFGGGGGGFFGG
@M05620:37:000000000-D9766:1:1101:4477:11850 1:N:0:95
AGTGCCAGCTCTCCATCGCACAGGGGACCCAGGGCCTGGCCCCTCCATCCAGAAAACCTATGACCTCACCCGCTACCTGGAGCACCCACTCCGCAGCTTGGCTGGGACCTATGTGAGTATCCAGCGTAGGAATCTGGGCGTTGGGGCGGAGTGCGGAGTTGGGGAAAGCCAGTCCTAACCGTGGAGGGTTCTGGTAAATGATGGGGTGAGGAGGGGCTCTTTGGCTCCCACCAGTCCCCCTGTCTGGTCTA
+
>>>3>DDFBFFFGFGGGGEAEGGGG2BAEEFG2EEBFGHHHHGEGGGGHGHHGHF2BEGFBFHHH5BFHHHEE>>EHFFG2BFEHH??EGH??E?EEHGHEHHGGGGHGHGHHHHHGHFHHH2<GGG/BED>FHHHFH/AD@DGGG.AC-;EG0A?-AEGGG@GE..:/C/;FFFF/BFFBFFB.EDBFFFFFFFFFFFFBFFFFFDBFFEEDFBBBBFFFFFFFFFFFFFFAFFFFFFFBFFFFFFFFF/
@M05620:37:000000000-D9766:1:1101:16073:11861 1:N:0:95
GAGGCTGCTTTGGAAGAAACTCATAGATTACTGCAACAGTTCCCCCTGGACCTGGAAAAGTTTCTTGCCTGGCTTACAGGATGCTACCCGTAAGGAAAGGCTCCTAGAAGACTCCAAGGGAGTAAAAGAGCTGATGAAACAATGGCAAGTAAGTCAGGCATTTCCGCTTTAGCACTCTTGTGGATCCAATTGAACAATTCTCAGCATTTGTACTTGTAACTGACAAGCCAGGGACAAAAGATCGGAAGAGC
+
A3>ABACAFFFFFFGGACGFEFFEDGFHHGHHFHHBHFGFGHHHHGAFHGHHGFFFHHHHFHHHGGFHHHHHGFCGHHHHFFGGFGHFHGE@FHHHHFGHGHFGHGHHHHHHHHHHHGGECEECFHHHGHHHHHFHHHHHHGHHHHHHGHHHHGHHHHHHHHHHHGGGGGHGGHGHHHHHHHGGHHHHHHHHHHHHHHHHHHHHHHHHHHHHHHGHHHHHHHHHHHHGGHHHGGGGGGGGGGGGGGGGFFB
@M05620:37:000000000-D9766:1:1101:20892:11897 1:N:0:95
AGTGCCAGCTCTCAATCGCACAGGGGACCCAGGGCCTGGCCCCTCCATCCAGAAAACCTATGACCTCACCCGCTACCTGGAGCACCAACTCCGCAGCTTGGCTGGGACCTATGTGAGTATCCAGCGTAGGAATCTGGGAGTTGGGGAGGAGTGAGGAGTTGGGGAAAGACAGTCCTAACCGTGGAGGGTTCTGGTAAATGATGGGGTGAGGAGGGGCTCTTTGGCTCCCACCAGTCCCCCTGTCTGGTCTA
+
BBAABFFFBFFFGGGGGGAFEGHEGGGGGGHHGEFGGFHHCHGHGGG5GFHHHFHHHGHHHHHHHHHHHHGGG@CEHGHHFGHHHHHHGHDGEGGGGHFHGHHGGGHHGHHHHHHGHHHHHHHHHGFGGGHHHHHHHHGGGHHHGGGGGGGHHGHHHGC/GHGGGFHHHHHHHHHHHHHGGGGGGGGGEFGGGGFGGGGGGGGGG?:BEFFFFFB?BBFFFFFFFFFEFFFFFFFFFFFFBFFFFFFFFFF
@M05620:37:000000000-D9766:1:1101:22760:11905 1:N:0:95
GAGGCTGCTTTGGAAGAAACTCATAGATTACTGCAACAGTTCCCCCTGGACCTGGAAAAGTTTCTTGCCTGGCTTACAGGAGGCGAAACGTAACGACAGGCTCCTCGACGACTAAACGGGCGTACAAGAGCTGATGCCACCAAGGCACGTCAGTAAGGAATTTCCGCTTTAGCACTCTTGTGGCTCCCATTGACCAATTCTCAGCATTTGTACTAGTCACTGCCACGCCAGGGACAAAAGATCGGCCGCGC
+
AAAABAFBFFFFCGGGFFGGGGFHFGFFEDHHHHHFFHFFGHHHHGGGHFHHHHHHHHHHHHHHFHHHHHFHHHHHHGH3B1?1>E/>F111111?>/>//00/?BE///><B/BG2??/B/<>@EHFH00FGD1>=>FF>G.0.><.<<<CE<0D0<0<GGHH0..:..0;CGC:G0FFGFF..FE;:CB000;CEFGFF09BFFGGFG0;C//;;;BFFFB///;9EF>F?.9AFFFFFF/AD-:--;-
@M05620:37:000000000-D9766:1:1101:7917:11945 1:N:0:95
GAGGCTGCTTTGGAAGAAACTCATAGATTACTGCAACAGTTCCCCCTGGACCTGGAAAAGTTTCTTGCCTGGCTTACAGGATGCTACCCGTAAGGAAAGGCTCCTAGAAGACTCCAAGGGAGTAAAAGAGCTGATGAAACAATGGCAAGTAAGTCAGGCATTTCCGCTTTAGCACTCTTGTGGATCCAATTGAACAATTCTCAGCATTTGTACTTGTAACTGACAAGCCAGGGACAAAAGATCGGAAGAGC
+
AA>AABFBFFFFGGGFEFGGGGDHFGGGFBGHHHH4FFGGHHGHHGGGHFHHHHHHHHHHHGHHHHHGHHHHHHHHHHGHHHHHHHH2FEEG>GE@3FGHFHHGHHFHFHHHGGHHFHAEGGEGHHHF/FGHHHHHHEGFGHHHGHHFGGHHH@GHEFHHHHHHHGGGDFGHHHHHHHHHHGGHFFHHHHHHHHHHHDGFHHHHHGGHGHHHHHHHHBHGHHCF00GHGHHGGGGGA/;FFFFGFDEDFGE
@M05620:37:000000000-D9766:1:1101:25863:11952 1:N:0:95
GAGGCTGCTTTGGAAGAAACTCATAGATTACTGCAACAGTTCCCCCTGGACCTGGAAAAGTTTCTTGCCTGGCTTACAGGATGTTACCCGTAAGCCAAGGCTCCTAGAAGACTCCAAGGGAGTAAAAGAGCTGATGAAACAATGGCAAGTAAGTCAGGCATTTCCGCTTTAGCACTCTTGTGGATCCAATTGAACAATTCTCAGCATTTGTACTTGTAACTGACAAGCCAGGGACAAAAGATCGGAAGAGC
+
AAAB>AFCFFDDGBBFGGBGGGHHHFGFGH4AGA4FCGFGFADFAEEBABBFGGFFA323BBGDHHHA3F3BFGHBBBF3FGH3D5BFF1?E1B33BBGG1BB?@G4BFBF?B3BGGFGGHG?FGHH3CBFGHHHHHHGBFGGDFGCHFB3FGD@2>@@GHHHHHGDGA??FGDF??1GFF<EF><FGHGFG11CGG0D0DGH=GHHGDGGDGGBCGCB;GHHHHHGCCCFCDFGE;;ACE:;.9EED:C/
@M05620:37:000000000-D9766:1:1101:15447:12010 1:N:0:95
AGTGCCAGCTCTCAATCGCACAGGGGACCCAGGGCCTGGCCCCTCCATCCAGAAAACCTATGACCTCACCCGCTACCTGGAGCACCAACTCCGCAGCTTGGCTGGGACCTATGTGAGTATCCAGCGTAGGAATCTGGGAGTTGGGGAGGAGTGAGGAGTTGGGGAAAGACAGTCCTAACCGTGGAGGGTTCTGGTAAATGATGGGGTGAGGAGGGGCTCTTTGGCTCCCACCAGTCCCCCTGTCTGGTCTA
+
CCCCCFFFCFFFGGGGGGGGGGHHGGGGGGHHGGGGGGHHHHGHGGHHHHHHHHHHHGHHHHHHHHHHHHHGGFGGHHHHHHGHHHHHGHHHGGGGGHHHGGHGGGHHGHHHHHHHHHHHHHHHHGGGGGHHHHHHHHHGGHHHGGGGGGGHHHHHHGHHHHGGGGHHHHHHHHHHHHHHGGGGGGGGFGGGGGGGGGGGGGGGGGFFFFFFFFFFFFFFFFFFFFFFFFFFFFFFFFFFFFFFFFFFFFF
@M05620:37:000000000-D9766:1:1101:4282:12020 1:N:0:95
GAGGCTGCTTTGGAAGAAACTGATAATCCAGGGACACAAGATCGGAAGATCACACTTCTGCACTCCAGTCACTAATGCGCATCTCGTATTCCGTCTGCTGCTTGAAAAAAAAAAGATTCCCCCTCGTAGGCCCCCAGGCCTTCTTACAGCTCTCGCCGCTGTGGCCCGTCAGTCCGCCCTTTTCCCTTTTCCCGTTTTTCCTAGGGCTCTCATCGTCTCCCTGGCTCCCCCCTGTCCCCCTGCCTGGTCTA
+
>?AAA1>AFFDF1BGGGGGG1GE3B33DDGGFFGGFF0A0GFHGAEBE01BBGFH01BGH12BAFBBABBEAAABB1BE/>BE1DB/B>BBGHEGG/BFG1BGFF1@FF?EG///?1B221B?CA<//?/11/</<//<?<11111=1<111=<>.-----;::C.G--...;C0.-9--/9;000;0CF000:E./9-//9//9----//////;-9B/9::-9:/9-B----9//;9A----;;-;FB/
@M05620:37:000000000-D9766:1:1101:21345:12046 1:N:0:95
ACCACACCTTCTACAATTGACTGGTTCTCTCCAGGTTCTAGATCCCAATCGCACACGTCTGAACCCCAGTCACTACCGCGCACCCCGTCTGCCGTCTTCTGCTTGTAATGACCCCCTACCTCTTCTGTTGGCCGCCTCCCTCCTTCCTGGCCTCCCGGATCTTCGCCCTTTCTCACTGTTTCTCTCTTCTGCCGTTTTCCGTATTACTCTCTTCTCTGACCTGAGTCGCCTTTTTACCTCTGCATTTTCTA
+
AAAAAAAAFFFFGGGGGGGBFGH011DBEF1ABB0BBBADGF2F101000//AAAB/0BFADAF/BE//FEGH22B0/>E/>/>/>/?/B>B@/?>FFH211FG10B2222BFC//<CGHHHGFFH1221/@<>@CCG/FHHGFFGGE10>0F0CF.-<.<<0=.CCE-GFFHHGHHB:0CGFGFGFF0;0;0-.;9EFFAF?.90;0BBFBFB;CB0;FFB-9-;B-99BF/9/9/;BBB/;:9//;B//
@M05620:37:000000000-D9766:1:1101:28448:12049 1:N:0:95
GAGGCTGCTTTGGAAGAAACTCATAGATTACTGCAACAGTTCACCCTGGACCTGGAAAAGTTTCTTGCCTGGCTTACAGGATGTGACCCATAAGGAAAGGCTCCTAGAATACTCCAAGGGAGTAAAAGAGCTGATGAAACAATGGAAAGTAAGTCAGGCATTTCCGCTATAGCACTCTGGTGGATACAATTGAACAATTCTCAGCATTTGTACTTGCAACTGACAAGCCAGGGACAAAAGATCTGAAGAGC
+
A?AAA>C>CF@BFCBB1BBABAADBG1DFAFGFB1ABFBBAFDFHHAFA0BBBBFBB10BBGFHFFD1BFAA0BB1BAB0A1B11@B1B/B01BB1B>0B>B>?1BB@F21BBBG1GHEEHE/>1FEB?0B11B<1B>E<FAB111BF<B2B1>22100?C@F2F?FB/?<<F1?1CF111<</11>1<=GH1<FGC>D<GDG=CDGFD0D=D00=0<00<;<CGC.:.;:.:;C.99CCE900;;909./
@M05620:37:000000000-D9766:1:1101:23301:12065 1:N:0:95
GAGGCTGCTTTGGAAGAAACTCATAGATTACTGCAACAGTTCCCCCTGGACCTGGAAAAGTTTCTTGCCTGGCTTACAGAAGGTGAAACGACTGGAAAGGATCCTAGACGACTCCAACGGCATGCAAGAGCTGCTACAACACTGGAACGTACGAAAGGAATCTACGCAATAGCGGTCTTGAAGATACACATGAACAATTCTCAGCCTTTGTACTTGTAACTGACAAGCCTGGGACATAAGCACGGCCAAGC
+
BABBBAFBFFFFGGGGGGGGGGHHHHHHHGHHHHHHGGHFGHHHHGGFGHGHHHHHCGHHHHHHHHHHHHHHHHHHHHH5B3?3BF3BF1101B13BF1GEFGHHHBF3?E>EEEG33/<///0?BB2?BFGH2F3BBGBG/GFFFH2<FC?A/?</?0?F11=<F-.-.>10--<-<DD00=0;<0;:0;;:0=C/CGFBCCFF/FFFGF0;0009;F9FGGGGF..;/;;..;.00/9/9;---;-;..
@M05620:37:000000000-D9766:1:1101:22806:12077 1:N:0:95
GAGGCTGCTTTGGAAGAAACTCATAGATTACTGCCACAGTTCCCCCTGGACCTGGAAAAGTTTCTTGCCTGGCTTACAGAAGCTGAAACAACTGCCAATGGGATGCTACCCGTAAGGAAAGGCTCCTAGAAGACTCCAAGGGAGTAAAAGAGCTGATGAAACAATGGCAAGTAAGTCAGGCATTTCCGCTTTAGCACTCTTGTGGATCCAATTGAACAATTCTCAGCATTTGTACTTGTAACTGACAAGCC
+
A1>AAAFAFFDFBCGGCEAGGG1GGDGDG1FGGB01BBBBFHHHHGEFG0GGHHHHHG0GDHHHEHFHHHFHHHFGHGGFHHHBFBFGHC>GHGHHCFGGHGFHGHHHHHHGGGGHHGGFGHEFHGHHHHHHHHHHHHHHFGFG?BFGDF/GHHHGHHHHHDFHHHFGHHFGHHHGHFFFHHGHHHGGGGGGHGHHHHHHHHGHGGHHHHHHHHHGFHHHHHHHHHHHGGGGCFGGGGGGFGGGGFGGGGG
@M05620:37:000000000-D9766:1:1101:9193:12127 1:N:0:95
GAGGCTGCTTTGGAAGAAACTCATAGATTACTGCAACAGTTCCCCCTGGACCTGGAAAAGTTTCTTGCCTGGCTTACAGGATGCTACCCGTAAGGAAAGGCTCCTAGAAGACTCCAAGGGAGTAAAAGAGCTGATGAAACAATGGCAAGTAAGTCAGGCATTTCCGCTTTAGCACTCTTGTGGATCCAATTGAACAATTCTCAGCATTTGTACTTGTAACTGACAAGCCAGGGACAAAAGATCGGAAGAGC
+
AAAAA?FAFFFFCFGGGGGGGGGHHHHFHHHHHHHHFFHHHHHFHGGGGHHHHHGGGGFGGGHHBHAGHHHHHHHHHGHHHHFGFFGHHE?E/B@FGCHHHGHGHGHHHFHFHFHHGHGGHE?EFGFFEHHHFHHHGHHGCAFHHHHHGGFFHDFFHHGEGHHHHGGGCFHHEGHHHHHHHHGFFGGFHHFFFEGHHFHGHHGHFHGFFHGGHHHHCCG;GFHHHBCHGHFGEEGGGFGBACFE.AEBFFB
@M05620:37:000000000-D9766:1:1101:27287:12135 1:N:0:95
GAGGCTGCTTTGGAAGAAACTCATAGATTACTGCAACAGTTCCCCCTGGACCTGGAAAAGTTTCTTGCCTGGCTTACAGAAGCTGAAACATCTGCTACGGCTCATAGAAGACTCCCAGAAGATACCAAGGCTGCAAAAGAGCTGACGAAACAATCAGAAATAACCGATGTAGCCCTCTTGTAGCACCATTTGCCAACTTATCAGAATTTGTACATGATACTGACCTGCAATGGACAAAAGATCGGCAAAGC
+
BABBBAFAFFFFGFGGFG4FGGHHHHHFGHHHHGGHCHHFHHHHHGGAAFFGHGFFBGC3BFHHHHGGHHGHHHHGHHH5GC33BGGGHB33@D55BB11>>13444@BF3BFGFFFG/333344B330?/3B/33BF3/22BC2?/F///@/<22<2@2@221?>///<@FF1<F.0>DG1><1><.0==00000./00=000:;C0;CC0C00:000000;:/0;./;0:/BC9.9./:09E.-;-;B/
@M05620:37:000000000-D9766:1:1101:13821:12137 1:N:0:95
GAGGCTGCTTTGGAAGAGCACACGTCTGAACTCCAGTCACTAATGCGCATCTCGTATGCCGTCTTCTGCTTGAAAAAAAAAAAAGAAAAATAGTCGGCGTTTTCTACATAAAAAGATGAGAGAACATAAACAAGGAAAATAAATACGATCTACGATAAAACTACTTAAAACGAAGGCGAACATACGCAAAGTAAGCAAACAGCATGAGACGAGAAGAGGTGGATAGTGGGAACGAAAACGAACATACAGCA
+
AABAABFAFFFFGCGGCGFGFGHGFGFFF5FGBBGGHHFGHGFGFGEDFA2DFGBEGFHHFBEGGFFGGHHF135EAE/>E/////0B2003B44//>/////22222222222//111?11?1101<<1<1.0.<000111<000.....00.....0;000/000000:-.....--9-9000...--////////;../;///////.-9A./;../.../////.;./.....-9:..--///////
@M05620:37:000000000-D9766:1:1101:11101:12159 1:N:0:95
GAGGCTGCTTTGGAAGAAACTCATAGATTACTGCAACAGTTCCCCCTGGACCTGGAAAAGTTTCTTGCCTGGCTTACAGGATGCTACCCGTAAGGAAAGGCTCCTAGAAGACTCCAAGGGAGTAAAAGAGCTGATGAAACAATGGCAAGTAAGTCAGGCATTTCCGCTTTAGCACTCTTGTGGATCCAATTGAACAATTCTCAGCATTTGTACTTGTAACTGACAAGCCAGGGACAAAAGATCGGAAGAGC
+
A>ABCCFBFFFFGGGGGGGGGGGHGHHHBGGHGHHGHCGGHHHHHGEGEFGHHHHHHFEHHHHHHHHHHHHHHHGHHHHHFGHHGEGHHGGGGHHHHHHHHHHGHFHHHHHHHHHHEHGGEFEGHHHGFHHHHHHHHHHHHHHHHHHFGGHHHHHHHHHHHHHHHGGGGGHHGHHHHHHGHHGHHHHHHHHHHHHHHHHHHGHHFGHHHHHHHHHHHHHHHHCHHCGHGHHHBAEGGGGGGGGGGGGGGGB
@M05620:37:000000000-D9766:1:1101:11119:12161 1:N:0:95
GAGGCTGCTTTGGAAGAAACTCATAGATTACTGCAACAGTTCCCCCTGGACCTGGAAAAGTTTCTTGCCTGGCTTACAGGATGCTACCCGTAAGGCAAGGCTCCTAGAAGACTCCAAGGGAGTAAAAGAGCTGATGAAACAATGGCAAGTAAGTCAGGCATTTCCGCTTTAGCACTCTTGTGGATCCAATTGAACAATTCTCAGCATTTGTACTTGTAACTGACAAGCCAGGGACAAAAGATCGGAAGAGC
+
A?BAAAFBFFFDFFFGGGGGGGFHFEGGHGHHFFFHFGHHHGGGHGGGEGGHHHGGFDBGGHHHHHHFGHHFFHHEFGFBFGHFHGGHHGGC?B@3BGGGFGHGHHHHHHGGHFHFFHGGHG?BGFH?FFFHHFGHFFFB?CFGEGFFGFDFHFFDFFGGHHHHGDDGFE?GFFGGHHHGHGGD>><FGHHGBD<GH<GBGFHFGHHHGGDCGCGGGGHGHHHHHHGGEBGGGGGGFCFBE;CEDEGGFGB
@M05620:37:000000000-D9766:1:1101:7766:12168 1:N:0:95
GAGGCTGCTTTGGAAGAAACTGACAAGCCAGGGACACAAGATCGGAAGAGCACACGTCTGAACTCCAGTCACCTATGCGAATCTCGTATAACGGCTAATGGTTTACAAACAGTAAGGAAAGGCTCCTAGACGACTCCAAGGGAGTAAAAGAGCTGATGAAACAATGGCAAGTAAGTCAGGCATTTCCGCTTTAGCACTCTTGTGGATCCAATTGAACAATTCTCAGCATTTGTACTTGTAACTGACAAGCC
+
@ABBBBFBFFFFGGGGGFGGGFF4A5442BBAEAFFCFF22BGAEA2B22BB1210BABF5AAB5A33A335333533>1E>FF4B?E334B>/>/13BF3B30344B3/024BB?3B??EFHHHGH2DD3CBFDEHH2@/CC?C0??D<FHGHG1GFFGHHHEHHHHBGEH1DH=G<G/CGHGHHG.;:ECC:C:GHFHHCGC.0CFFBBFGFGGEGEFFBFBFFFGGGGBGGGGGGGGGGGGGGFF?EE
@M05620:37:000000000-D9766:1:1101:20920:12181 1:N:0:95
GAGGCTGCTTTGGAAGAAACTCATAGATTACTGCAACAGTTCCCCCTGGACCTGGAAAAGTTTCTTGCCTGGCTTACAGGATGCTACCCGTAAGGAAAGGCTCCTAGAAGACTCCAAGGGAGTAAAAGAGCTGATGAAACAATGGCAAGTAAGTCAGGCATTTCCGCTTTAGCACTCTTGTGGATCCACTTGAACAATTCTCAGCATTTGTACTTGTAACTGACAAGCCAGGGACAAAAGATCGGAAGAGC
+
A1>AAAFAFFBFGGGGAFBGFGGHHFGHH1FHHHAABFBDFHHHHGFFGBGGHHGHHD0BBGHHFHHHHHHHHHHFHGHHFHHHFGGHHGECGHHHHGEGHGHGHHHHHHHHHHHHHHGGEEEFH2>GGHHHHHGHF1FGHEHHHHHHGHHEHHHBHHHHHHHHHGGGGGHHHHHHHHHHHHGHHHHH1FHHHHHHHHHHHHHHGFHHHHHHHHHHHFFHHH0GC0:GFHHHGGGGGGGFAFFGGGEGGGF
@M05620:37:000000000-D9766:1:1101:19856:12181 1:N:0:95
GAGGCTGCTTTGGAAGAAACTCATAGATTACTGCAACAGTTCCCCCTGGACCTGGAAAAGTTTCTTGCCTGGCTTACAGGATGCTACCCGTAAGGAAAGGCTCCTAGAAGACTCCAAGGGAGTAAAAGAGCTGATGAAACAATGGCAAGTAAGTCAGGCATTTCCGCTTTAGCACTCTTGTGGATCCAATTGAACAATTCTCAGCATTTGTACTTGTAACTGACAAGCCAGGGACAAAAGATCGGAAGAGC
+
A3AABBFBFFFFGGGGGGEGGGGHFHHHHHHHHHHFFGGFHHHHHGGGHHHHHHGHHHFGBHHHGHHHHHHHHHHHHHHHHGHHGHHHHGGGFHHHHHFHHHHGHHHHHHHHHHHHHHGGHFEGHHHHGHHHHHHHHHHHHHHHHHHHGHHHHHHHHHHHHHHHHGGGGGHHHGHHHHHHHHGHGHHHGHHHHHHHHHHGHHHHHHHHHGHHHHHHHHGHHHBHFGFGEHHHGGGGGGGFGFFGGGGGGGF
@M05620:37:000000000-D9766:1:1101:20934:12191 1:N:0:95
GAGGCTGCTTTGGAAGAACCTCATAGATTACTGCAACAGTTCCCCCTGGACCTGGAAAAGTTTCTTGCCTGGCTTACAGGATGCTACCCGTAAGGAAAGGCTCCTAGAAGACTCCAAGGGAGTAAAAGAGCTGATGAAACAATGGCAAGTAAGTCAGGCATTTCCGCTTTAGCACTCTTGTGGATCCAATTGAACAATTCTCAGCATTTGTACTTGTAACTGACAAGCCAGGGACAAAAGATCGGAAGAGC
+
A?AB>AF3BDDDGCBGGGGGGGHHHGHDGGHGHA4FCGHHHFGGHGE2AFBGHHGGB32BBFHFHHHFBFFGGHHBBFGBGHHFFBDGGFFGEB3@?FGH?FBFGGEBFFHHHFBGGGGGHGEFDFHDFFGHHFFGGFFFCGGGFHFHFGDFDDF>D@2?FGGHGEGG?EFFHD?F0GHFHGAFFFG1CFGGF<<=CGFBGGH0FFGHHHHCHBGFG;CCGHFC0::..:.9AEEEAFFFG0C?EEGGFG/
@M05620:37:000000000-D9766:1:1101:17053:12212 1:N:0:95
GAGGCTGCTTTGGAAGAAACTCATAGATTACTGCAACAGTTCCCCCTGGACCTGGAAAAGTTTCTTGCCTGGCTTACAGGATGCTACCCGTAAGGCAAGGCTCCTAGAAGACTCCAAGGGAGTAAAAGAGCTGATGAAACAATGGCAAGTAAGTCAGGCATTTCCGCTTTAGCACTCTTGTGGATCCAATTGAACAATTCTCAGCATTTGTACTCGTAACTGACAAGTCAGGGACAAAAGATCGGAAGAGC
+
BBBCCCFCFFFFGGGGGGGGGGHHHHHHHHHHHHHHGHHHHHHHHGGGHHHHHHHHHHHHHHHHHHHHHHHHHHHHHHHGHHHFHHHHHE1>?B@3BGEFGEGEGHHB3G3B@3FGH3FEHG>?FHHHE?2F?33FHHFGFA22?GEFGF@>>>FHHB2/@>@@2AA</??1?=G1C1G<=>.F1<<FHHHFGH0=/DHD0GH00<=GDGGCGH0..=..;0GHHH:0;00/A9A.;9./A00;A.E?FA9
@M05620:37:000000000-D9766:1:1101:3922:12234 1:N:0:95
GAGGCTGCTTTGGAAGAAACTGACAAGCCAGGTACAAAAGATCGGAAGAGCACACGTCTGAACTCCAGTCACTAATGCGCATCTCGTCTGCCGTCTTCTGCTTGAAAAAAAAAACAAAAACACAACTTCTAGAATGATAAAGAACTGACATACGATACTATCCTATGACTCGCACGACTCCCAGAACCTACTAACTCGGACCGCACTACAAGATCAACTGAACCACACATATCCATCCGTACTCCCCGTAC
+
AABBAAFAFFFFGGGGGGFFFBBBFGGE2BFB3AD5D3EFFHHGG2AEABGFHBH0EGHGE5GHHH3GDGB5FFFFGF?1>?>5BBB>B?G3>>>B?B4BFB@BBBBFBEE//<<//?0?//<?/?2211111111111??110?111<1<110...-0=00/00000000.----.-..:./;;//9;//000/09...--99;9-9/;//./;//////9;..;...////////....../;..-.-.
@M05620:37:000000000-D9766:1:1101:17116:12272 1:N:0:95
GAGGCTGCTTTGGAAGAAACTCATAGATTACTGCAACAGTTCCCCCTGGACCTGGAAAAGTTTCTTGCCTGGCTTACAGAAGCTGAAACAACTGCCAATGGGATACTACACGTTAGGAACAACTAATAGCAGCCACAAAAGGCGAAAAAGCGATGATGCACCACTGGACAGTGCGTCAGAAGTTTCCGATTTAGCACTCTTGTGGATCCAATTGCCAAATTAACAGCATTTGTCCTTGTAACTGACAAGCC
+
AABCCCFCFFFFGGGGGGGGGGHHGHGHHHHHHHHHFHHHHHHHHGGGHGHHHHHHHHHHGHHHHHHHHHHHHHHHHHHHHHHHHHHHHHHHHHHHGHHHB1?F2B@B@3???1B?233022/B3B44BD?F2/0BBF003//</<//0/0////??11<1?FCC10<0>.G11-.<.C00/==0<<<.CDF0:CFHHH0;000A:<:/00:0;;09C/:000;C09:;FB0;00;C000;FGFB/FGAFE
@M05620:37:000000000-D9766:1:1101:13008:12277 1:N:0:95
GAGGCTGCTTTGGAAGAAACTCATAGATTACTGCAACAGTTCCCCCTGGACCTGGAAAAGTTTCTTGCCTGGCTTACAGGATGCTACCCGTAAGGAAAGGCTCCTAGAAGACTCCAAGGGAGTAAAAGAGCTGATGAAACAATGGCAAGTAAGTCAGGCATTTCCGCTTTAGCACTCTTGTGGATCCAATTGAACAATTCTCAGCATTTGTACTTGTAACTGACAAGCCAGGGACAAAAGATCGGAAGAGC
+
3>ABBA?AFFFFGGGGGBGGGG4GGGHHHBFFHHE4FGFFHHHHHGEGEGGHHFFHHBEGGHHHDHFGHHHHHHFFHHHHFHGHB@FHHGEGGFHHBGGHHHHGGGHHHHHHHHHHHHGGHGEFDFGHFHHHHHHHHFGHHHHHHHHHGHHHHGHHHHHHHHHHHGGGGGHHHHHHHHHHHHGGHHHGHHHHHHHHHHHGHHHHHHHHHHHHHHHHHHHHHHFHHGHHGGHHGGGGGGGFEGGGGGGGFGF
@M05620:37:000000000-D9766:1:1101:19822:12367 1:N:0:95
GAGGCTGCTTTGGAAGAAACTCATAGATTACTGCAACAGCTCCCCCGGGCCCTTGAAACGTTTCCTACCTGGCTTGCAGGTTGCGCCCTGTAACGATTGGCTCCTCGATGACTCAAAGGGAGTCACAGAGCTGATGAAACAATAGCAAGTAAGTAAGGCATTTCCGCTTTAGCACTCTTGTGGATACAATTGAACAATTCTCAGCATTTGTACTTGTAACTGACAAGCCAGGGACAAAAGATCGGAAGAGC
+
AAAABAFBFFFFGGGGGGGGGGHHHHGBGHHHBGGFA2B2B3B22222E00013BFGHBF1BF3A553133B1?101@311B2F//1>/1@BF4?///?0?3B/?2/?3B434B3B2B2////?F3<2@<22@<DDGGG22?<11<?10??1111@11>FGF<F1.<...=00=0CFHH000.0000000:00:CHGB00CGC0;CCG00;0;BBF0;9FFG09CFA..C99.EGEFFGC.;/AFF.AFFF
@M05620:37:000000000-D9766:1:1101:23772:12370 1:N:0:95
ACCACACCTTCTACAATGAGCTGCGTGTGGCTCCCGAGGAGCACCCCGTGCTGCTGACCGAGGCCCCCCTGAACCCCAAGGCCAACCGCGAGAAGATGACAGAGGAGTGTCGCGCGACATCTCCTGTGGTCGGCGTCTCTCTTTCTTGTCGTCCCCCAGCTGCGCGCCCTCTCACTGTGGCTCTCTTCTGCGGCGTTTTGCATGACTCTCTCCTCTCAGCCGAGTCTCCTCTGTAGATCTGCACGGTCTAG
+
CCCCCCCCFFFFGGGGGGGGGGHHGFGFHGHHHGGGGGGGGHHHHGGGGGGGHHHHHHHGGGGGGGGGGGGHHHHGGGGHGHHHHGGGGGDGGGHHHHHHH22?F0ECG11/?-A-><-.<G00D/=0;/0--;-:A.;0B000900000..;.=..-;F///;B-;--@.BF/B///:/9AFFFF//;//9---;C-..////9/9;FFF//BFF/////--;9/;B///B////:9;F////.-.9;:/
@M05620:37:000000000-D9766:1:1101:24697:12379 1:N:0:95
GAGGCTGCTTTGGAAGACACTCCTCCATTACTGCACCCGTTCCCCCGGTCCCTGTAAGCGGTTCTTTCCTGGCTTACAGGATGCTCCCCGTAATGACCGGCTCCTCGACGACTCCACGGGCGTCCCCGAGCTGCTGCCACCCTGGCACGTCCGTCCGGCATTTCCGCTTTAGCACTCTTGTGGCTCCCCTTGACCAATTCTCAGCATTTGTACTTGTCACTGCCAAGCCAGGGACAAAAGCTCGGACGAGC
+
AAAAAAFAFFFFG1GGG1ABABBB000B3DFHAGHFGE0AABFG0EA///AAABBD22BE/B/>B@12BFGFHBBBFGB>0B@F1BBBE>>/E/B211>>>/?FB0?</>BCGGGG0/>B/<>ACG.>->AEG/CGFG/G.<GHGHCCFHHGCHHGGGGGGGGGGGGBGG0;F0;FFFGGFFF-AFF-9;FF//;FFFFFFFFFFFFFFFFFFFFFF/FFFF/9:/;AAFAE-:AEFFEFFFFB?;-;-;;
@M05620:37:000000000-D9766:1:1101:11699:12381 1:N:0:95
GAGGCTGCTTTGGAAGAAACTCATAGATTACTGCAACAGTTCCCCCTGGACCTGGAAAAGTTTCTTGCCTGGCTTACAGGATGCTACCCGTAAGGAAAGGCTCCTAGAAGACTCCAAGGGAGTAAAAGAGCTGATGAAACAATGGCAAGTAAGTCAGGCATTTCCGCTTTAGCACTCTTGTGGATCCAATTGAACAATTCTCAGCATTTGTACTTGTAACTGACAAGCCAGGGACAAAAGATCGGAAGAGC
+
BAABBBFAFFFFGGGGGGGGGFG5FF5DGHDFHH4G4FGDGDHDAE2FF2FFG2F2B3FF3BFD555ABFBAFHFHGGA3BGFG5DFGGF?E>FC33?FHHHHGHHHHHHHHHHGHHHFGHGEGFHHHGGHHHHHHHHFDGHHGHHGHGFHHHFHGHFHHHHHGGGCGGAFGGFGHHHHHHHGFFHHHFGHHGFGGHGFFHHHHHHGHHHHHGHGHHHHGHHHHHHEGEHHGGGGGGGGFGGGGGGGGFGF
@M05620:37:000000000-D9766:1:1101:7835:12387 1:N:0:95
GCGCCTGCTTTGGCAGAAAATCATATATTACTTCCACAGTTCCCCCTGTACCTGTCACCGTTTCTTGCCTGGCTTCCAGACGCTGCCCCAACTGCCAATGGGATGCTACCCGTCAGGAACGGCTCCTAGCAGCCTCCACGGGCGTCCCAGCGCTGCTGAACCACTGGCCCGTCCGTCAGGCATTTCCGCTTTCGCACTCTTGTGGATCCCCTTGACCAATTCTCAGCATTTGTACTTGTCCCTGACAAGCC
+
1>>1>>>CFFD1FGGAAFF1B1AF3B3DF3DG3D11F1BBDFGHHGAF1ADFFHA1DB1EBEFBD1DBGHH/B0B0BFBBA>>>B/G/BB?/B0BB@FBFGHHHGHGFGGHGG//?FHHF//>EGGH1BB1B0FGHH00?/</AC/<.>G0>AGC.GH0D<CG.CGHH.CCGC.-;CAEGG?CGGGGBGGGGBCGFGGFGGGGGFFFFFF-BFFB/;/;FFFFF/BF/B;BFF/9B:FF//;;FFB;/;EE
@M05620:37:000000000-D9766:1:1101:15887:12391 1:N:0:95
GAGGCTGCTTTGGAAGAAACTCATAGATTACTGCAACAGTTCCCCCTGGACCTGGAAAAGTTTCTTGCCTGGCTTACAGGATGCTACCCGTAAGGAAAGGCTCCTAGAAGACTCCAAGGGAGTAAAAGAGCTGATGAAACAATGGCAAGTAAGTCAGGCATTTCCGCTTTAGCACTCTTGTGGATCCAATTGAACAATTCTCAGCATTTGTACTTGTAACTGACAAGCCAGGGACAAAAGATCGGAAGAGC
+
BABCACF@FFFFGGGGGGFFGGHHHHHGHHGGHADGFGHHHGFHHGGGHHHHHHGHGFFGGGHHHHHHHHHHHHGGHHHHHHHFHGGHHGGG1FCBGHHHHHHGHHHGHHHHHHHHHHGGHGFGGHHFFHHHHHHHHHHGHHHHHHHHGHHHHGGHHHBGHHHHHGGGGAGHHGGGHHHHHHGHHHHHHHGHHHGGHHHGGBHGFGGHHHHHHHHHHHHHHHHFFGHHEHHGGGGGGGGFFBFFGGGFGG/
@M05620:37:000000000-D9766:1:1101:23060:12429 1:N:0:95
AGTGCCAGCTCTCAATCGCACAGGGGACCCAGGGCCTGGCCCCTCCATCCAGAAAACCTATGACCTCACCCGCTACCTGGAGCACCAACTCCGCAGCTTGGCTGGGACCTATGTGAGTATCCAGCGTAGGAATCTGGGAGTTGGGGAGGAGTGAGGAGTTGGGGAAAGACAGTCCTAACCGTGGAGGGTTCTGGTAAATGATGGGGTGAGGAGGGGCTCTTTGGCTCCCACCAGTCCCCCTGTCTGGTCTA
+
AA>AAFFFBFFFGEGGFGGCGCHCGEEEGGHHFFGEFGHHGHGHGGGHHGHHHGHGGEHHGHGHHGHHHHHGG>EEHHHHBGHHHHFFFHHGEGFGGHHHGHHGDAGHGCGHHHHHHHFHHFFFHGGGGDFFHHHHHHFGGHHHGGGGGG?GHFHHFGHHHHGGGGHHGHGHHHHHHHHHGGGGGGGGGGGGGGGGGGGGGGGGGGFFFFEFFFF-DFFFFFFFFFFFFFFFFFFFFFFFFFFFFFFFFFF
@M05620:37:000000000-D9766:1:1101:8938:12441 1:N:0:95
GAGGCTGCTTTGGAAGAAACTCATAGATTACTGCAACAGTTCCCCCTGGACCTGGAAAAGTTTCTGGCCTGGCTTACAGGATGCTACCCGTAAGGAAAGGCTCCTAGAAGACTCCAAGGGGGTAAAAGCGCTGATGAAACAATGGCAAGTAAGTCAGGCATTTCCGCTTTAGACCTCTTGTGGATCCAATTGAAAAATTCTCAGCATTTGTACTTGTAACTGCCAAGCCAGGGCAAAAAGATCGGAAGAGC
+
BABBCCFCFFFFGGGGGGGGGGHHHHFHHHHHHHHHHHHHHHHHHGGGH2FFHH2FGH2AFF5AGABF1FF11BA335BA13B2B5FHHGEG1GFFHGGF1GG1BBBGB33BFH3G3BF////?GHF30/<F//@2DG>2@=@G22@1/1?1FF11F00/?GDGGDDGG.1>11<CHHHHFG.0<C/<<DG0=00;CHHHH0;00;<G0;00;C0C0;;;;00/;;;E./CE...;CG...09EAD..;AB
@M05620:37:000000000-D9766:1:1101:19294:12452 1:N:0:95
GAGGCTGCTTTGGAAGAAACTGACAAGCCAGGGACACAAGATCGGAAGAGCACACGTCTGAACTCCAGTCACTAATGCGCATCTCGTATGCCGTCTTCTGCTTTAAAAAAAAAACATGACGCTTGACCTCTTCATTTCACTCTCCACACCCCTCTTACTCCAACCTTGTGCGTTAAGACCCTACCCTACAGCAACCATGCTTTTCATTTCATCTAATTTACTAACCGAGCTGCATAGATCTGCTCACACAC
+
>1AAAAFAFFFFFGDG11BFBGAGBHHCGBBAEFG00B0B0BFFCCFB0BGHHHHGFGHFFBFFGHFGHH1GGDFGHHGGEFGHGFFEHGFHEEEHFHB11B>1BF111>/>//?/1111/////0@11??111?1?111?1110101..<-../00000<//<./<000:.....00::.//.:.0/.:00//...009B00;909;000000000090;00//9-----///////////9///;//--
@M05620:37:000000000-D9766:1:1101:5711:12453 1:N:0:95
AGTGCCAGCTCTCAATCGCACAGGGGACCCAGGGCCTGGCCCCTCCATCCAGAAAACCTATGACCTCACCCGCTACCTGGAGCACCAACTCCGCAGCTTGGCTGGGACCTATGTGAGTATCCAGCGTAGGAATCTGGGAGTTGGGGAGGAGTGAGGAGTTGGGGAAAGACAGTCCTAACCGTGGAGGGTTCTGGTAAATGATGGGGTGAGGAGGGGCTCTTTGGCTCCCACCAGTCCCCCTGTCTGGTCTA
+
ABBBBFFFBFFFGGGGGFFGGEHHGEGGGGHHGGGEEFHHHHGHGGHHHHGHHFHGHGHEGGEGHHHHHHHGGGGGHHHHHHHAHHFHGHHHGG?EEFGHGHH/AAGHGHHHHHGDGGHHHHHHHGGGGGFHHHHHHHHGGHHHGGGGCDFHHHHHHDHHHHGGEGHHHHHHHHHHHHHHCGGGGGGGEGGGGGGGGGGGGGGGGGFFFFFFFF;DFFFFFFFFFFFFFFFFFFFFFFFFFFFFFFFFFF9
@M05620:37:000000000-D9766:1:1101:19911:12461 1:N:0:95
GAGGCTGATTTGGAAGAGCACACGTCTGAACTCTAGTCACTAATGCGCCTCTCGTATACCGTCTTCTGCTTGAAAAAAAACAATGATCTACATGCTAATTAGTCAATTTATATAAGCGCAAACAAAACAACTAAAAAAGAAAAAAAGAACAAAGAACAACAAAACTGATACAAAGGCCAAAAAACAACACACTACCCCGACACTTATCGCAGCGAAAAGTGAACCATGTGGACATTCTATACCTTCAAGCC
+
33AAAAF4BFFFCFGGFECGCGAECAFC5GGHF5DAD55DDAEG5FAE2223BEABG35DEAABAG5BBFD3B3AB1EE/111B33444444@4B344444344B444444444443/////0B/00??//B11111///000</-<>0<<0<0<00</..<...0000=0000:/..../..:.;C.....////.;-9---////;....------/://9/..///////////9//;/////////.
@M05620:37:000000000-D9766:1:1101:15354:12498 1:N:0:95
ACCACACCTTCTACAATGAGCTGGAACTCTGCAGGTTCTAGATCGGAAGAGCACACGTCTGAACTCCAGTCACTAATGCGCATCTCGTATGCCGTCTTCTGCTTGAAAAAAAAAAAACCCACCTTACCCTGTCACCCTTCCACCTCTCATTCCTCCCTGAACTACTCCCTTTCTCCCCGTCTCCCTCTTCTGCCGTTTCCCATCCCCCCCCTATCTCCCCCCTCTGTCGCGTTAGGATCTTCCTACTCTCT
+
BCCCCCCCFFFFGGGGGGGGGGHHBGHHHHHHHHHFGGGHHHHHHGGGAAFGHHHHGHHHGHHHDHHHHHHHHHHEGGHGGGEEFFGFGHHFHGFCFFGFHHHHEFHHHHGEG//////??/?01110?10111=?=.00<110001>11110<0/</0/0<0<0000./00;000/.-:..:0///:0;0000-;./09=00/.:9C--9-.09000/.:9-./009..-;:../00/000000090000
@M05620:37:000000000-D9766:1:1101:3881:12557 1:N:0:95
GAGGCTGCTTTGGAAGAAACTCATAGATTACTGCAACAGTTCCGCCTGGACCTGGACAAGTTTCTTGCCTGGCTTACAGGATGCTACCCTTAGGACAAGGCTCCTATAAGACTCCAAGGGAGTAAAAGCGCTGATGAAACAATGCCAAGTAAGTCAGGCATTTCCGCTGAAGCACTCTTGTGGATCCAATTGAACAATTATCAGCATTTGTACTTGTAACTGACAAGCCAGGGACACCAGACCGGAACAGC
+
A?A>ABFBFFFFGGGGFGGBFEFFHFFFFFFGGHHFGHGHHFF2AEEHAGHHHHAFBB1BDFGFGFD5BB3BB2FCABBB1BF2B5DFF@BB3B3BBFHH1FHGCG4BG4B@B3BFGFGGHD/BFFH30/>F/AGFFHDB??GG2B?B?3>2@@>22@@FGF@FHDG///??FFGFH1<1<<C<>>0>GF<000<GC<00===0<0==0;:0C:0C0;C0;00;GC.:C:A.9CE...9.:..--;--;;A
@M05620:37:000000000-D9766:1:1101:18985:12617 1:N:0:95
GAGGCTGCTTTGGAAGAACCTCATAGATTACTGAAACAGTTCCCCCTTGACCTGGAAAATTTTCTTGCCTGGCTTACAGGATGCTACCCGTAAGGAAAGGCTACTAGCAGACTCAAAGGGAGTAAAAGAGCTGATGAAACAATGGCAAGTAAGTCAGGCATTTCCGCTTTAGCACTCTTGTGGATCCAATTGAACAATTCTCAGCATTTGTACTTGTAACTGACCAGCCATGGACAAAAGATCGGAAGAGC
+
A@ABABF3BDDDFBFGGGBGGGHHHHGDDGGHGAAF3FFHHHHHHGFBBFGGGGFFFFH5BDGHHHHGGHBEHHHGHHHAFHFFHFGHH1EE1B@3BGHHEH@BFHE3FGHHHH3BFGHGHGGGHBFFFCHHHHHHHGHGHHHHGHHHGHHHH?HHH<2?@DGFHDGGFCGFHFHBFFHHHCEHCFHBGGHHHH>=/GHGHGH0<0=DGHHHHHFFGGHHHHF;:C..;C;:FHFGACA;?0FEAAEDFFB
@M05620:37:000000000-D9766:1:1101:25399:12618 1:N:0:95
GAGGCTGCTTTGGAAGAAACTCATAGATTAATGCAACAGTTCCTCCTGGAACTGGACAAGTTTCTTGACTTGCTTAAAGGATGATACCCTAATGACAAGGATCCTATAATACTACAAGGGAGCAAAAGAGCTGATGAAATAATGGAAAGCAAGTGATGCATTCGCGCTTAAGTACTCTTGCGGATCGAATTGAACAAATGTCACCCTTTGTACTCGTAACTAACAAGTCAGGGACCCCAGAGAGTAATAGC
+
>1>A>>BA@BB@F11BFA1GGGBFDDGEFH1DDF1FCEBDFAD2DBBF0E1BBGBFB10BDAF2DFEBADABDFG211DABFG1A2DB11001D2@@FGG0BFE1B2@BBB1@BB111/?CE//>FF0?B0B1>BB21>211BB11<1B010B1122>>B2222?//>/<@@21???1111><---.>>1.100<=<.<0==000.</0;0::0;..:;.:0<:/C/:000/.99.;=9...9./;;0;9;
@M05620:37:000000000-D9766:1:1101:18966:12619 1:N:0:95
GAGGCTGCTTTGGAAGAAACTCATAGATTACTGCAACAGTTCCCCCTGGACCTGGAAAAGTTTCTTGCCTGGCTTACAGGATGCTACCCGTAAGGAAAGGCTCCTAGAAGACTCCAAGGGAGTAAAAGAGCTGATGAAACAATGGCAAGTAAGTCAGGCATTTCCGCTTTAGCACTCTTGTGGATCCAATTGAACAATTCTCAGCATTTGTACTTGTAACTGACAAGCCAGGGACAAAAGATCGGAAGAGC
+
AAAAAAFAFFFFGGGGG1GGAFHF3G1FGHHHFHH11GHFEAAGGG0AA0GFGHHHGFHGFHHHHFHHHHGHHHGHHHHGHFHFHHHHHGGGGFF1BGGG?GHGHHHGHGHHHFFGHHGGHF?GFHHGGHHHHFFGHGHGFHGHFHGHGHFHGFGGFFGHHHHHHGGGGFHHHDFCGHHGHHFFGFHGHHHHFFHGGGHEHHHDFFHHHGHHHGHHHGGHHHHHFHGCCFGHGGGGGGGFF;BECEECFGB
@M05620:37:000000000-D9766:1:1101:14519:12634 1:N:0:95
GAGGCTGCTTTGGAAGAAACTCATAGATTACTGCAACAGTTCCCCCTGGACCTGGAAAAGTTTCTTGCCTGGCTTACAGGATGCTACCCGTAAGGCAAGGCTCCTAGAAGACTCCAAGGGAGTAAAAGAGCTGATGAAACAATGGCAAGTAAGTCAGGCATTTCCGCTTTAGCACTCTTGTGGATCCAATTGAACAATTCTCAGCATTTGTACTTGTAACTGACAAGCCAGGGACAAAAGATCGGAAGAGC
+
CBCCCCFCFFFFGGGGGGGGGGHHHHHHHHHHHHHHFHHHHHHHHGGGHHHHHHHHHHHHHHHHHHHHHHHHHHHHHHHFGHF?GHFHH>101B@BFH11?BB?FH4B@BF3FFG3GB?ACF/3BF43?2B?EGHBGHHBFEDHFHHHE3FB2F@G2GFHG2D@2CC</==1FG1GHD<G11.<GHHEFHHDHDHH/G00=0<G0DG00=000000:;G0C00CG0.;./.=.CF.;/9/E00C:AE;..;
@M05620:37:000000000-D9766:1:1101:4537:12667 1:N:0:95
GAGGCTGCTTTGGAAGAAACTCATAGATTACTGCAAAAGTTCCCCCTGGGCCTGGACAAGTTTCTTGCCTGGCTTACAGGATGCTACCCGTACGTCAAGGCTCCTAGAAGACTCCAAGGGAGTAAAAGAGCTGATGAAACAATGGCAAGTAAGTCAGGCATTTCCGCTTCAGCACTCTTGTGGATCCAATTGAACAATTCTCAGCATTTGTACTTGTAACTGACAAGCCAGGGACCCCAGATCGGAAGAGC
+
A@AAAAFAFFFFGGGGAG1BFAA3FD1DAFDFHHHF10FGFEGFGAA///BFEAC00B0B1DAFE1AAFG1ABGFGH1BBFFGG1EFGHG/E/>0>>EGHHHHGHH@FG1BFGBFGHHGGHE?BGGH1FGGH1GHHGHG<BCGHGHGFF122G>@2>@CCGDFFF?CC?/?FFGHGH=<1>FEF<>FGHH0000<GH0==<GGHG0CC:C;;C0<C:CC:CGHHHHCGGBF??E?.;9;9A;/9.:CCCFF
@M05620:37:000000000-D9766:1:1101:16891:12683 1:N:0:95
AGTGCCAGCTCTCAATCGCACAGGGGACCCAGGGCCTGGCCCCTCCATCCAGAAAACCTATGACCTCACCCGCTACCTGGAGCACCAACTCCGCAGCTTGGCTGGGACCTATGTGAGTATCCAGCGTAGGAATCTGGGAGTTGGGGAGGAGTGAGGAGTTGGGGAAAGACAGTCCTAACCGTGGAGGGTTCTGGTAAATGATGGGGTGAGGAGGGGCTCTTTGGCTCCCACCAGTCCCCCTGTCTGGTCTA
+
BCBBCFFFCFFFGGGGGGGGGGHHGGGGGGHHGGGAGGHHHDEGGGHHHHHHHHHHHGHFHHHHHHHHHHGGGEGGHHHHHHHHHHHHGHHHGGGGGHHHGHHGGGHHGHHHHHHHHHHHHHHHHGGGGGHHHHHHHHHGGHHHGGGGGGGHHHHHHGHHHHGGGGHHHHHHHHHHHHHHGGGGGGGGGGGGGGGGGGGGGGGGGGFFFFFFFFFFFFFFFFFFFFFFFFFFFFFFFFFFFFFFFFFFFFF
@M05620:37:000000000-D9766:1:1101:5640:12684 1:N:0:95
GAGGCTGCTTTGGAAGAAACTCATAGATTACTGCAACAGTTCCCCCTGGACCTGGAAAAGTTTCTTGCCTGGCTTACAGGATGCTACCCGTAAGGAAAGGCTCCTAGAAGACTCCAAGGGAGTAAAAGCGCTGATGAAACAATGGCAAGTAAGTCAGGCATTTCCGCTTTAGCACTCTTGTGGATCCAATTGAACAATTCTCAGCATTTGTACTTGTAACTGACAAGCCAGGGACAAAAGATCGGAAGAGC
+
A1A1A?FAFFFFGBGGGGGGGGHHHHHHHGHHFGFFGHGGHHHHHGGGEGHHHHGFGFCGBFHHGFGGHHHCFBBBGHGHBCFFGBFBFEEC>EGFFHGHHHHFGGGHHHHHHHHG1FEEAE?GGHHH<EEFCFHFH1FHC?GBCG<CFD>GHDG210FCFHHHHGGC/FGFFEFFGHBFGHGEHGGHF<GHEDHHHHHHHFHHEHGHHHHHHHHHHBGGHHBGHHHGGGGGGFGGGGGGEBFGE?AEFFF
@M05620:37:000000000-D9766:1:1101:19996:12701 1:N:0:95
GAGGCTGCTTTGGAAGAAACTCATAGATTACTGCAACAGTTCCCCCTGGACCTGGAAAAGTTTCTTGCCTGGCTTACAGGATGCTACCCGTAAGGAAAGGCTCCTAGAAGACTCCAAGGGAGTAAAAGAGCTGATGAAACAATGGCAAGTAAGTCAGGCATTTCCGCTTTAGCACTCTTGTGGATCCAATTGAACAATTCTCAGCATTTGTACTTGTAACTGACAAGCCAGGGACAAAAGATCGGAAGAGC
+
AAAAA1>ACF@FAGGGCGGGDGGHGGHFFEGHHHEEEHGFGHGFHGFGCFHHHHHHHHFGGHHHGHFHHHHHHHHHHFHHHHHHFHHHHGGGGHHHFGGHGHHGHHHHHHHHHEGHHHGGHGEHHHHHGHHHHHHHHHHGHHHHHHHHGHHHHFGHGHHHHHHHHGGGGEHHHHHHHHHHHHGHHHHH1GGHFHHHHHHGHHHHHHHHHHHHHGHHFGHHHHFHHFHHGHHHGGGGGGG;ACCGGGEGFGB
@M05620:37:000000000-D9766:1:1101:20005:12716 1:N:0:95
GAGGCTGGTTTGGAAGAACCTCATAGATTACTGGAACAGTTCCCCCTTGACCTGGAAAAATTTCTTGCCTGGCTTACAGGATCCTACCCTCCGGACAATGCTTCTAACAGACTTGAAGGGAGCAAAAAAGCTGATGAAACAACGGCAAGGAAGTCACGGAGTTGCTCTACAGCACTCACGTGGATCCAACCTAACACTTGTCAGCATTTGTAGTGTCAACTTACCACCTACGGAGCCCAGATCCTAATAGC
+
A1AAAAF11BFAAGEGGBGGGGFHFHH3BFGHH1BF1BFGGHHCGGEGEGGGFFFG1B00B1DGFHFFHG1GHHHHH1B0BF00BDGHHF///>//>>1B@@BB@22B11001211BF1//</?<1B/<?011<11B1B10<//</><F/0???1?1..-..0111111==<0/<CB//..<..:0/00/.://://0=0;:0;00;0;90000/09000;00;:CBE.;/....;-9---//////;//9
@M05620:37:000000000-D9766:1:1101:6496:12753 1:N:0:95
GAGGCTGCTTTGGAAGAAACTCATAGATTACTGCAACAGTTCCCCCTGGACCTGGACAAGTTTCTTGCCTGGCTTACAGGATGCTACCCGTACGGCAAGGCTCCTAGAAGACTCCAAGGGAGTAAAAGAGCTGATGAAACAATGGCAAGTAAGTCAGGCATTTCCGCTGTAGCACTCTTGTGGAGCCAATTGAACAATTATCAGCATTTGTACTTGTAACTACAAGCCAGGGACACCAGATCGGAAGAGCA
+
>3AA>AFBCDFFG4BFGGGFFGFGHDGDF5AFDBD4EHHHHFFBFEEGAEFGHHEH231BFHHFHHHBBB3BBBG33BBBBFGBF5BB11B/1>1>>EFG?BGGHHDGG3B?D3B?FFGGHF?BFGH3?BGHFDGHFH3?2?FDBF2BF222F>22@@FGH1@1F?DD/.===1><<>=1><.<.<.<CC=<00CGH<00;;;CC0<;0:::;;<C<;C0C0C:F0;;:A..CEG.:.::;C...;;CAFB
@M05620:37:000000000-D9766:1:1101:21496:12758 1:N:0:95
GAGGCTGCTTTGGAAGAAACTCATAGATTACTGCAACAGTTCCCCCTGGACCTGGAAAAGTTTCTTGCCTGGCTTACAGGATGCTACCCGTAAGGCAAGGCTCCTAGAAGACTCCAAGGGAGTAAAAGAGCTGATGAAACAATGGCAAGTAAGTCAGGCATTTCCGCTTTAGCACTCTTGTGGATCCAATTGAACAATTCTCAGCATTTGTACTTGTAACTGACAAGCCAGGGACAAAAGATCGGAAGAGC
+
BABCCCFCFFFFGGGGGGGGGGHHHHHHHHHHHHHHGHHHHHGHHGGGGHHHHHHHHHHHHHHHHHHHHHHHHHHHHHHGHHGFGHHHH11>1BB?BGGGHHFGHH4BGHFHHBFGHFGGHG/F4HF?FGH?EH3?FBFBBCGEFGHF??D2G222>@@GFGHHH/CA/FF111F??1<<GGAG1>FDCG<GGHH0<GH0DHF<CHDDDDHFF;GH000CGBGFHH...;C.....;CF9.0;:.CECFF/
@M05620:37:000000000-D9766:1:1101:6481:12764 1:N:0:95
GAGGCTGCTTTGGAAGAAACTCATAGATTACTGCAACAGTTCCCCCTGGACCTGGAAAAGTTTCTTGCCTGGCTTACAGGATGCTACCCGTAAGGAAAGGCTCCTAGAAGACTCCAAGGGAGTAAAAGAGCTGATGAAACAATGGCAAGTAAGTCAGGCATTTCCGCTTTAGCACTCTTGTGGATCCAATTGAACAATTCTCAGCATTTGTACTTGTAACTACAAGCCAGGGACAAAAGATCGGAAGAGCA
+
AABAABFBFFFFGGGGGGGGGGHHHHHHHGHHFHHGHHHHHHHHHGGGHHHHHHHGHHHHGHHHHGHHHHHHHGHHHHHHBFGHHHHHHGGGGHHHHHHHHHHGHHHHHHHHHHHHGHGGEGGHHHHH?GHHHHHHHHHHHHHHGHHGGHHHHHHHHHHHHHHHHGGGGGHHHHHHHHHHHHGGHHHHHHHHHHHHHHHGHHHHHHHHHHHHHHHHHHHHHHHHHGHGHHHGGGGGGGGGGGGGGGGGGGF
@M05620:37:000000000-D9766:1:1101:23992:12775 1:N:0:95
ACCACACCTTCTACAATGAGCTGCGTGTGGCTCCCGAGGAGCACCCCGTGCTGCTGACCGAGGCCCCCCTGAACCCCAAGGCCAACCGCGAGAAGATGCCCACGTGAGTGGCCCGCTCCCTCTTCTGGTGGCCGCCTCCCTCCTTCCTGGCCTCCCGGAGCTGCGCCCTTTCTCACTGGTTCTCTCTTCTGCCGTTTTCCGTACGCCTCTCTTCTCTGACCTGCGTCTCCTTTGGAACTCTGCAGGTTCTA
+
BBBBBBBBFFFFGGGGGGGGGFHGGEEEGFHHFGGG?FGCGHHGHGGGEEGGHHHHHHFGFGGGGFFGGGEGHFHGGGGHFEHHHGG@GGG?CGHHGHGECG/>?/<A11//F.-AC-E<CFHBDGGH=<EGF--C..:CC/EBB9CFF/CFFF.AE---99/C--.--B//FFB/F9.;B//9BFF/FFF/9>D././;D/9.99-..;FFFF/;9;//9/..-;9DF9B//9F///;BFFB//;ABFF/
@M05620:37:000000000-D9766:1:1101:11601:12786 1:N:0:95
AGTGCCAGCTCTCAATCGCACAGGGGACCCAGGGCCTGGCCCCTCCATCCAGAAAACCTATGACCTCACCCGCTACCTGGAGCACCAACTCCGCAGCTTGGCTGGGACCTATGTGAGTATCCAGCGTAGGAATCTGGGAGTTGGGGAGGAGTGAGGAGTTGGGGAAAGACAGTCCTAACCGTGGAGGGTTCTGGTAAATGATGGGGTGAGGAGGGGCTCTTTGGCTCCCACCAGTCCCCCTGTCTGGTCTA
+
CCCCCFFFBFFFGGGGGGGGGGHHGGGGGGHHGGGGGGHHHHGHGGHHHHHHHHHHHGHGHHHHHHHHHHHGGGGGHHHHHHHHHHHHGHHHGGGGGHHHGHHGGGHHGHHHHHHHHHHHHHHHHGGGGGHHHHHHHHHGGHHHGGGGGGGHHHHHHGHHHHGGGGHHHHHHHHHHHHHHGGGGGGGGDFGGGGGGGGGGGGGGGGFFFFFFFFFFFFFFFFFFFFFFFFFFFFFFFFFFFFFFFFFFFFB
@M05620:37:000000000-D9766:1:1101:4874:12839 1:N:0:95
GAGGCTGCTTTGGAAGAAACTCATAGATTACTGCAACAGTTCCCCCTGGACCTGGACAAGTTTCTTGCCTGGCTTACATGATGCTACCCTTAAGACAAGGCTCCTATAAGACTCCAAGGGAGTAAAAGAGCTGATGAAACAATGGCAAGTAAGTCAGGCATTTCCGCTTTAGCACTCTTGTGGATCCAATTGAACAATTCTCAGCATTTGTACTTGTAACTGACAAGCCAGGGACACCAGATCGGAAGAGC
+
BABCBCFCFFFFGBFGGGGGGGHHHGHHHHHHGHCHFHHHHFGFHGGGGHHGHHGH2A1GHHHHHHHGHH3BFHHFFBDDGHHFGBDFG3B@5D5BBGHH?FGGHH4DG@DBF@B@FGGGHG?FGHH3?BFH?EGHHHFB?FGHGHFHFDBDGDB?BBBFGGGHHGGG/??FDFFGFFGFHFFD>>>>CGGB11FGH<>1=G=DC0=D=DD=G0=D=DH<DHGHFHCCC:FGAGG:9.;;C;9:.:.:;C9
@M05620:37:000000000-D9766:1:1101:4746:12851 1:N:0:95
GAGGCTGCTTTGGAAGAAACTCATAGATTACTGCAACAGTTCCCCCTGGACCTGGAAAAGTTTCTTGCCTGGCTTACAGGATGCTACCCGTAAGGCAAGGCTCCTAGAAGACTCCAAGGGAGTAAAAGAGCTGATGAAACAATGGCAAGTAAGTCAGGCATTTCCGCTTTAGCACTCTTGTGGATCCAATTGAACAATTCTCAGCATTTGTACTTGTAACTGACAAGCCAGGGACAAAAGATCGGAAGAGC
+
AABAABFBFFFFGFGF4AGBFFFFFGFGHFHH5FH4BFHHHGHHHGEFH2GHHHHBAFHGBFHHH5FGHHGHHGFHHHHF1ABFHHHHH1EE1B3?BGFG?GHGHHGHHBGFGFGHHHGGHG?FGHHGCGGHHHHHHHHBGEHGGHHHGFGFH@FGGGGGHHHHHGGGA/FGHHHHHHHHGGDG>GHHHHHHFFHHH<D=DHHFB<DGDGGCHFGG;GH0GHHHHHGHGHFFDGGG.;AFF;;EFEEFFFB
@M05620:37:000000000-D9766:1:1101:21166:12992 1:N:0:95
GAGGCTGCTTTGGAAGAAACTCATAGATTACTGCAACAGTTCCCCCTGGACCTGGAAAAGTTTCTTGCCTGGCTTACAGAAGCTGAAACAACTGCCAATGGCTACCCGTAAGGAAAGGCTCCTAGAAGACTCCAAGGGAGTAAAAGAGCTGATGAAACAATGGCAAGTAAGTCAGGCATTTCCGCTTTAGCACTCTTGTGGATCCAATTGAACAATTCTCAGCATTTGTACTTGTAACTGACAAGCCAGGG
+
>>AAA1CAFF3F1BFGGB1F1G1FAGGGHHHHHGFFGCHGHHHHHGCAFGHFFCFFBGHHH2DH2F1FHHHHHHFGHHHFHHHGCEGGHE/FGFGHHHHHGHHHCGHE?/EFFFFHHFEHHGBFEFDBFGHGGHHHGGHGC0FGEGEHHFHGFFGHH10/FB1@GHE1FFFFDD1FFGGGD1FEFGGADG11D0GDFHHGCD<CCBCGGHEHFFC0:;C0CBGC0;GC:CFF;FGGBF0C0;B0.9.9:AC
@M05620:37:000000000-D9766:1:1101:26801:13009 1:N:0:95
GAGGCTGCTTTGGAAGAAACTCATAGATTACTGCAACAGTTCCCCCTGGACCTGGAAAAGTTTCTTGCCTGGCTTACAGGATGCTACCCGTAAGTCAAGGCTCCTAGAAGAGTTCAAGGGAGTAAAAGAGCTGATGAAACAATGGCAAGTAAGTCAGCCATGTCGGCTCTAGCACTCGTGTGGATCCAATTGAACAATTCTCAGCATTTGTACTTGTAATTGACAATCCAGGGACAAAAGATCTGAAGAGC
+
BABCCCFCFFFFGGGGGGGGGGHHHHHHHHHGHHGHFHHHHHHHHGGGHHHHHHHHGFGHHHHHHHHGHHHHHHHFGHHABFG?BEGGH1?>>B4BBGHH1BFFBG433D31@4DFFFGEHE?3FHHGF223333DGHBBF/222B22??3333DBF22@F2>2//<//0?1=1?1=/F..>.F110>FHH1F<0D/<GD0=G0<<GH0D<0;:0;:<0000;GFH00;0:/CEG::9.:C000;9C:;./
@M05620:37:000000000-D9766:1:1101:12848:13020 1:N:0:95
GAGGCTGCTTTGGAAGAAACTCATAGATTACTGCAACAGTTCCCCCTGGACCTGGAAAAGTTTCTTGCCTGGCTTACAGGATGCTACCCGTAAGGAAAGGCTCCTAGAAGACTCCAAGGGAGTAAAAGAGCTGATGAAACAATGGCAAGTAAGTCAGGCATTTCCGCTTTAGCACTCTTGTGGATCCAATTGAACAATTCTCAGCATTTGTACTTGTAACTGACAAGCCAGGGACAAAAGATCGGAAGAGC
+
CABCCCFBFFFFGGGGGGGGGGHHGHHHHHHHHHHHHHHHHHHHHGGGHHHHHHHHHHHHFGHHHGHHHHHHHHHHHHHHGHHHHHHHHGGGGHHHHHHHHHHGHHHHHHHHHHHHHHGGHGGGHHHHGHHHHHHHHHHHHHHHHHHHGHHHHHHHHHHHHHHHHGGGGGHHHHHHHHHGHHGHHHHHHHHHHHHHHHHHHHHHHHHHHHHGHHHHHHHHHHHHHHHHFHHHGGGGGGGGGGGGGGGGGGF
@M05620:37:000000000-D9766:1:1101:6071:13046 1:N:0:95
GAGGCTGCTTTGGAAGAAACTCATAGATTACTGCAACAGTTCCCCCTGGACCTGGAAAAGTTTCTCGCCTGGCCTACAGGATGCTACACGTAAGGAAAGGCTCCTAGAAGACTCCAAGGGAGTAAAAGCGCTGATGAAACAATGGCAAGTAAGTCAGGCATTTCCGCTTTAGCACTCTTGTGGATCCAATTGAACAATTCTCAGCATTTGTACTTGTAACTGACAAGCCAGGGACAAAAGATCGGAAGAGC
+
BBAAB@FBFFFFGGGGFGGFG4F5G5AD65AFAGGBGHHF5FFACEFF22FB2GA2BBAF3A5FG5BAEFC1B13BFGBFF3GHDDE3BEFCFE3GBBFFHHHFGGHHGHFFGHHH3GFD/EEGGFFH0EEFCFHHGFDHFHFFHE0<FDGDGHHFFHGGHGHHHGGGGGBFHFHHHHGGHHGBGFHFGFHHEHHFGHHHHGGEFHHGHHHGHHFHHHFGHFCCHGHGEGGGG.AAFGGGAFEGBDFGFA;
@M05620:37:000000000-D9766:1:1101:8040:13080 1:N:0:95
ACCACACCTTCTACAATGAGCTGCGTGTGGCTCCCGAGGAGCACCCCGTGCTGCTGACCGAGGCCCCCCTGAACCCCAAGGCCAACCGCGAGAAGATGCCCAGGTTAGTGGCCCGCTTCCTCCTCTGGTGGCCGCCTCCCTCCTTCCTGGCCTCCCGGAGCTTCCCCCTTTCTCCCTGGTTCTTCTCTCCGCCGTTTTTCGTTGGGCTCTCCTCCCCGACCCTAGTTCCCCTTGGAACCTCTCCGGGTCCT
+
BBBABBBBFFFFGGGGGGGFGFHHGEEEHAGHEFGGGGGGGHHHHGGGGGGGHHHHHHHGGGGGGGGGGGGHHFHGGGGHGFHHHGG/DGGCGGHGFHHHH1/F<110?<F/FH-<-..>110</0000/.<<--;..=E//;/C:F00=.C0.;E.A---./0//=C-AF/////./;/B//////;//..;--;FF.F-./.;-...9//;./..--9@-/..////;.9A.B/B9..////.;-;-.9
@M05620:37:000000000-D9766:1:1101:19947:13082 1:N:0:95
GAGGCTGCTTTGGAAGAAACTCATAGATTACTGCAACAGTTCCCCCTGGACCTGGAAAAGTTTCTTGCCTGGCTTACAGGATGCTACCCGTAAGGAAAGGCTCCTAGAAGACTCCAAGGGAGTAAAAGAGCTGATGAAACAATGGCAAGTAAGTCAGGCATTTCCGCTTTAGCACTCTTGTGGATCCAATTGAACAATTCTCAGCATTTGTACTTGTAACTGACAAGCCAGGGACAAAAGATCGGAAGAGC
+
CABCCCFCFFFFGGGGGGGGGGHHH5FGHHEFHB4FGHGFGFHGAFAFABF2GHFHHG2FGFFGDGHDFHHHHHCGHGHHHHHGB5FHFGFGGHGHFEGHHHHGGHHHHHHHHHGHHHGGEGGHHGHHGHHHHHHHHHGHHHHHHHHHGHHHHHHGHHHHHHHHHGGGGGHHHHHHHHHHHHGHHHHHFHHHHHHHHHHHHHHHHHHHHHHHHHHHHHHHHHBGGHHHGHHHGGGGGGGFEFGGGGFGGGG
@M05620:37:000000000-D9766:1:1101:29284:13107 1:N:0:95
GAGGCTGCTTTGGAAGAAACTCATAGATTACTGCAACAGTTCCCCCTGGACCTGGAAAAGTTTCTTGCCTGGCTTACAGGAGGCGAAACGTAAGGAAATGCTCCTCGACGACACCACTGGGGTCAGAGAGCTGCTGAACCCCTGGCCAGTAAGTCCGGCATTTCCGCATTCGCCCTCTTGTGGCTCCCCTTGCCCAATTCTCAGCATTTGTACTAGTCACTGCCACGCCAGGGACAAAAGCTCGGACGAGC
+
BBBBBBFBFFFFGGGGGGCFGGHHHGGEFHHHHGHHHHHBGGHHHGEFHHHHHGHFGGHHBGGHHHHGHHHHHHHHHHH3B111>E/EE1B11B3BFG3BEDFH3B?E/>>E/>??/222/>//02<22/?F2@2211?F///?/<0>GGFB1111>-<<-0000<C-.=00..:@HG0;:0.9;0..;=.:;/9FGEFFBFFFFFFCFF00;B00;/9;/;////-9EDA;.9A:..AFFEBFFF-9--9
@M05620:37:000000000-D9766:1:1101:21895:13110 1:N:0:95
GAGGCTGCTTTGGAAGAAACTCATAGATTACTGCAACAGTTCCCCCTGGACCTGGAAAAGTTTCTTGCCTGGCTTACAGGATGCTACCCGTAAGTCAAGGCTGCTAGAAGACTCCAAGGGAGCAAAAGAGCTGATGAAACAATGGCAAGGAAGTCAGGCATTTCGGCTTTAGCACTCGTGTGTATCCAATTGAACAATTCTCAGCATTTGTACTTGTAACTGACAATCTAGGGACGAAAGATCGAAAGAGC
+
BABCCCFCFFFFGGGGGG4GGGHHHHHHHHHHHHHHHHHHHHHHHGGFHHHHHHHHHHHHHHHHHHHHHHHHHHHHHHH3BG@BFHHHH1?E?B44BFGHHH1FGH43FGCHB33BF3FGHF/?3B2??GGE3F34F3?2B/F2?GHB?/@2F22222@F<@F20/<//?F1?1>1<.<.><0>11>11=0DGGG0/DG0D0<0<D000:CBG::0000CG0G/;G0:0:00./.-;;C./09..C99BB/
@M05620:37:000000000-D9766:1:1101:29302:13121 1:N:0:95
GAGGCTGATTTGGAAGAACCTCATAGACTACTGAAACAGTTCCCCCTTGACCTGGAAAAGTTTCTTGCCTGGCTTACAGAATGTTACACATATGCAAATGCTTCTAGCAGACTCGAAGTGAGTAAAAGAGCTGCTGAAACAATGGCAAGTAAGTCAGGCATTTCCGCTTTAGCACTCTTGTGGCTCCAATTGCACAATTCTCAGCATTTGTACTTGTAACTGACCCGCCATGGACAAAAGCTCGGAAGAGC
+
AAAB>AF4@BB554BBGGBFGGHHHGH4BBBGG54B3BBFGABB2EABAFABDBAB3323B5FFFFFBBA3FFGFBBFGDF55A555@B3B@5D55BF5DBB4B3B@3@BGF3B1?2??@43BBF4F????F33334BB?B/B3BE?FFFFH3333B22?2B?3B/////2@@2<2BG11??//01/1?DFG<11=0<1F1<><1<>D<=<00G0<==D=GHF<</----.</000./:=.0;ADA.A.;:
@M05620:37:000000000-D9766:1:1101:21024:13161 1:N:0:95
GAGGCTGCTTTGGAAGAAACTCATAGATTACTGCAACAGTTCCCCCTGGACCTGGAAAAGTTTCTTGCCTGGCTTACAGGATGCTACCCGTAAGGAAAGGCTCCTAGAAGACTCCAAGGGAGTAAAAGAGCTGATGAAACAATGGCAAGTAAGTCAGGCATTTCCGCTTTAGCACTCTTGTGGATCCAATTGAACAATTCTCAGCATTTGTACTTGTAACTGACAAGCCAGGGACAAAAGATCGGAAGAGC
+
AAABBAFBFFFFFGGGGGGGGGGHHHHHHHHHHHHHFFGFHHHHHGFGHFHHHHHHHHFGGHHHGHHHHHHHHHHHHHHHGHEGFHHHHG1EEFG3FGGHHHHGHHGFHGGHHHHGFHGGHF?FGGHFGFHHGHHHHFGDGHHGHHGHFHHFH@GGFHHGHHHHHGGGGFGFHFFFGHH1>CDGHHGH1GGF1GCDGHGGHFDGHHHHGHDGHHHHCBGFHHHG0;CGEFG.EEGGFF.999BFAFGGGGF
@M05620:37:000000000-D9766:1:1101:24732:13164 1:N:0:95
GAGGCTGCTTTGGAAGAAACTCATAGATTACTGCAACAGTTCCCCCTGGACCTGGAAAAGTTTCTTGCCTGGCTTACAGGATGCGACACGTAAGGAAAGGATCCTAGAAGAATCCAAGGGAGTAAACGCGCTGATGACACAATGGCAAGTCAGTCAGGCATTTCCGCTTTAGCACTCTTGTGGATACCATTGAACAATTCTCAGCATTTGAACTTGTAACTGACACACCTGGGACAAAAGATCGGAAGAGC
+
CCCCCCFCFFFFGGGGGGGGGGHHHHHHHHHHHHHHHHHGHHHHHGGGHHHHHHHHHHHHHHHHHHHHHHHHHHHGHHH3F3F20?00>11BFFGGBBBFBFGHH4FF3DG?3BBB33?EHGEG4D4E//<BC/F222@2@FG2@GG1/?1@11?FBFFHH11>G.AEGGHHFHGHHHHGHHGFGDF0CHHH0CGHHH0CGHH0;CFCGF0<CF0CCFFF0C9990/;=/;CEFG.9;F/;;0ED;.DAFF
@M05620:37:000000000-D9766:1:1101:15263:13200 1:N:0:95
GAGGCTGCTTTGGAAGAAACTGACAAGCCAGGGACAAAAGATCGGAAGAGCACACGTCTGAACTCCAGTCACTAATGCGCATCTCGTATGCCGTCTTCTGCTTGAAAAAAAAAAAACCCCGAAAGCCTTGTTCACATATAGACATATACTTGCATATTAAAACTGTTATAGCAAAGGCAGATCAGTAAAGAAACTACAGTGTATGTCAGAAGTAGTAGAGAGACTAAAGTAGCAATTGCAGTAGCTTGGAG
+
>3AABAFBFFFFGGGFFEGGGGAFFFHHG4FCEFFEC2BGFGHGGGGGCGHGHHHGFGHGHHHFHHCGDGHHHHHGHHGAEEEGFGFGHHHHE?EGGHHHHHHHBGGFHGGGG//</?/?///>.0011111111111111100000000000<=<000=000000;0;00000///....0/0000000;./900//0000000000000/090000000...9//////9//////////://///.//
@M05620:37:000000000-D9766:1:1101:16085:13216 1:N:0:95
AGTGCCAGCTCTCAATCGCACAGGGGACCCAGGGCCTGGCCCCTCCATCCAGAAAACCTATGACCTCACCCGCTACCTGGAGCACCAACTCCGCAGCTTGGCTGGGACCTATGTGAGTATCCAGCGTAGGAATCTGGGAGTTGGGGAGGAGTGAGGAGTTGGGGAAAGACAGTCCTAACCGTGGAGGGTTCTGGTAAATGATGGGGTGAGGAGGGGCTCTTTGGCTCCCACCAGTCCCCCTGTCTGGTCTA
+
BCBBCFFFCFFFGGGGGGGGGGHHGGGGGGHHGGGGGGHHHHGHGGHHHHHHHHHHHGHHHHHHHHHHHHHGGEGGHHHHHHHHHHHHGHHHGGGGGHHHGHHGGGHHGHHHHHHHHHHHHHHHHGGGGGHHHHHHHHHGGHHHGGGGGGGHHHHHHGHHHHGGGGHHHHHHHHHHHHHHGGGGGGGGEGGGGGGGGGHHHGGGGGFFFFFFFFFFFFFFFFHFFFFFFFFFFFFFFFFFFFFFHFFFFFF
@M05620:37:000000000-D9766:1:1101:3800:13247 1:N:0:95
AGTGCCAGCTCTCAATCGCACAGGGGACCCAGGGCCTGGCCCCTCCATCCAGACAACCTATGACCTCACCCGCTACCTGGAGCACCAACTCCGCAGCTTGGCTGGGACCTATGTGAGTATCCAGCGTAGGAATCTGGGAGTTGGGGAGGAGTGAGGAGTTGGGGAAAGACAGTCCTAACCGTGGAGGGTTCTGGTAAATGATGGGGTGAGGAGGGGCTCTTTGGCTCCCACCAGTCCCCCTGTCTGGTCTA
+
>>>>>@1BAFFFGDFGFFF1E0GAFGEE?ABBAABA/BAGCGEHGGEFHBB11/ABBEHFBG2FGGH1FHFE/>/EGGFGFHFGFHFCECFB////>BFC?0BFAFHEFFHHHHHHB12FDHF<G/</<EFHHBGGFCGFCFHF/CFCC..<<DBCCCHHHB@-:EHG/:/;GGFGFFCF-;999EB-:;.9;FGGGGGG9FFGGBB-A-ABBF?@?9EFFFFB9FFEFBABEFFFFFEB@FB//FBFFF/
@M05620:37:000000000-D9766:1:1101:9712:13254 1:N:0:95
GAGTCTGCTTTGGCAGAAACTGACAAGCCAGGTACAAAAGATCGGCAGCGCACACGTCTGAACTCCAGTCACTAATGCGCCTCTCGTCTGCCGTCTTCTGCTTGAAAAAAAACACCCAGACCCTCTCCTCGCCGCCTCCCCTCCATTATCAGCCCTCCTAATACCCCCCCCTTTCACTTGTTCCCTTCCTTTCTCGTTCCCCTCTCGTTCCCCTTCCCTCATTCACTGCCTTTTCACTTGTAACATCCAAT
+
>>A1>BDFFFFFGFGGCGG1BGBGGFGAABAABAD11BEFAFFAE/AEA/EEECFEFGHGGFF1F@F12B1F2BBB@@/?E>E1EE/?/>BGE/>0/2B1F11GF1B10<//<?0?///////@?000?0/<<>--..<../<.<00000000/;/../000;0=/.:----.=;000000;///;/9B//////-----9-9-9/-----9-;-:/9/--/9/:///9B//9////9;///9////;;//
@M05620:37:000000000-D9766:1:1101:25438:13260 1:N:0:95
GAGGCTGCTTTGGAAGAAACTCATAGATTACTGCAACAGTTCCCCCTGGACCTGGAAAAGTTTCTTGCCTGGCTTACAGAAGCTGAAACACCTGCCAATGGGATGCTACCCGTAAGGAAAGGCTCCTAGAAGACTCCAAGGGAGTAAAAGAGCTGATGAAACAATGGCAAGTAAGTCAGGCATTTCCGCTTTAGCACTCTTGTGGATCCAATTGAACAATTCTCAGCATTTGTACTTGTAACTGACAAGCC
+
A?ABABF>BDBDGBABFG4BGGHHHGHFGFGGHB4FBGGHHGGHHGEAAFBGHGFFB32BBFHHHHFBFGHGHHHBBFGHHHFGHFBHGE1BGGHFFHFGFFBB?BFGHHHEGEEBFGGGGHHGHGFGFFH3BBFBGEGGEDHG?BBFFB<@@@F1F@2@@@@F??F?CGG1?FG@@G1<>F>F=1FG?AFF0=DDGCCHHDD<ADC0:CG0;C:00FF<C0;GH0;CFFGF;;CFG00BBFF0CFBFF;E
@M05620:37:000000000-D9766:1:1101:21247:13280 1:N:0:95
ACCACACCTTCTACAATTGACTGGAACTCTTCAGGTTATAGATCTGACTCGCACACGTCTGCACTCCAGTCACTACTGCGCATCCCGTCTGCCGTCTTCTGCTTGTAACAACCCCACAACTAAATCTAGTTTTACGTCCCTGCCTGTGCTCCTACCATCACATCTAACATTTCTCTGATAAGCAAGACCGTTCCAATACGTCCTACTATTTACGCCGTCCTGTGATGTATGTGAATACAGTTACATCTCGC
+
CCCCCCCAFFFFGGGGGGF5GFHC44ABBF5DFGGGH5BAFGFG5BB55AB2AAEBABBBA5DF3BFGFGGGH5DGFDGF0>B>BB>B1BF3B/B/BFH4FHHHH1D44BB?EE/?//?/333344444?433?2/20//22<022<222D2222011?111111111?111111111<111110>00<-<.//0000<.0:..000000000..----..000000;00;00000009000;900090..
@M05620:37:000000000-D9766:1:1101:15348:13303 1:N:0:95
GAGGCTGCTTTGGAAGAAACTCATAGATTACTGCAACAGTTCCCCCTGGACCTGGAAAAGTTTCTTGCCTGGCTTACAGAAGCTGAAACAACTGCCAATGGGATGCTACCCGTAAGGAAAGGCTCCTAGAAGACTCCAAGGGAGTAAAAGAGCTGATGAAACAATGGCAAGTAAGTCAGGCATTTCCGCTTTAGCACTCTTGTGGATCCAATTGAACAATTCTCAGCATTTGTACTTGTAACTGACAAGCC
+
BBCCCCFCFFFFGGGGGGGGGGHHGHHHHHHHHHHHFFHHHHHHHGGGHHHHHHHHHHGHGHHHHHHHHHHHHHHHHHHHHHHHHHHHHHHHHHHHHHHHHHHHGHHHHHHGGGGHHHHHHHHHHGHHHFHHHHHHHHHHGGHGCHHHHHGHHHHHHHHHHHHHHHHHHGFHHHHFHHHHHHHHHHHGGGGGHHHHHHGHHHHHGHHHHHHHHHHHGHHHHGHHHHHHHGGGGGGGGGGGGGGGGGGGGGG
@M05620:37:000000000-D9766:1:1101:9060:13317 1:N:0:95
GAGGCTGCTTTGGAAGAGCACACGTCTGCACTGCAGTCACTAATGCGCCCCTCGTATGCCGTCTTTTGCTTGCAAAAAGAAGAAACAACTACGCCGCTTGGCTGTGACCTATGTGAGAATCCAGCGTATGAATCTGGGAGACGGGGAGGAGTGAGGAGATGGGCAAAGAAAGTCCCAAACGCGGAGGGCTATGGTAAAAGATGGGGCGAGGAGGGGCTATTTGGCTCTCATCAGTCCCCCTGCATGGTCTA
+
AAAAAAFAFFFFGFGG4GGGGGHGG44B5BBG3FG3BFGHFHHHGGEGA201AABEFGBGEBEGF5FGHHFG13@BFA1?B3@B333?133B1/>>>/>??3B?B34B3?33B?43B3BB3?22?<//?2@>22>2@2<F///?@/<>-..<<<0<0<<<0/<./.::/.//000/0:.:.-=?----...99B/99///.:/9...9@=;-..---;.//B//////9B//9/9:;B99-;9.;9.///;
@M05620:37:000000000-D9766:1:1101:15358:13318 1:N:0:95
GAGGCTGCTTTGGAAGAACCTCATAGATTACTGCAACAGTTCCCCCTGGACCTGGAAAAGTTTCTTGCCTGGCTTACAGAAGCTGAAACACCTGCCAATGGGATGCTACCCGTAAGGAAAGGCTCCTAGAAGACTCCAAGGGAGTAAAAGAGCTGATGAAAGAATGGCAAGTAAGTCAGGCATTTCCGCTTTAGCACTCTTGTGGATCCAATTGAACAATTCTCAGCATTTGTACTTGTAACTGACAAGCC
+
A1AAAAF11DBFCFDGGGGGGGHHHHH3DAFGD1BB1BGHHFFDGGG//AABAFAGFGB0GFGHHHHGEDAGHHGGHFHHHGGHHHEFGB0ECGHCHFHHHH0BFFGFHHFEEE?FGFFHHF/1FFFGHHFGFHHFHEHHGGEG/BGGFFFBHHHDHHFFG1@FD?C0FFC??DG@1?1<FCCDGEFA.CCEDDBFGBHGB<0<A0C0GGBC0:00GGGHH00;00CFF0CB;;;;B0;BB;FF0/CFFE9
@M05620:37:000000000-D9766:1:1101:8189:13324 1:N:0:95
GCGCCTGCTTTGGCAGAAACTCATAGATTACTGCCACAGTTCCCCCTGGACCTGGAACCGTTTCTTGCCTGGCTTCCAGGATGCTCCCCGTAAGGACCGGCTCCTAGACGACTCCCCGGGCGTAAACGCGCTGATGACCCAATGCCGCGTAAGTCCGCACTTTCCGCTTTCGCAGTCTTGTGGCTCAAATTGCACAATTCTCAGCATTTGTACTTGTAACTGACCAGCCAGGGAAAAAAGATCGGACGCGC
+
>1>1>>>BCFB111B111B1B11F331DFBBGDBA1BBFBFGHHHGAF/BBBGG0BBA/A/BFFD1DBFHH/BAB0BG1BFB@F1BF/EEE?AGHF0/E>/>EGH1111?<<E/B//B/>/<<///1?//>CG.<FD1/<../</<--=--.:CC0.---;;FGFGCGG.0.C..;CBFFFBB--;/////9//;BB9FFFFF/B///:FF9BFFFFFFF/;/;/;9-9-AF?--;F-9A-//;9-9---9
@M05620:37:000000000-D9766:1:1101:19099:13342 1:N:0:95
GAGGCTGCTTTGGAAGAAACTCATAGATTACTGCAACAGTTCCCCCTGGACCTGGAAAAGTTTCTTGCCTGGCTTACAGGATGCTACCCGTAAGGAAAGGCTCCTAGAAGACTCCAAGGGAGTAAAAGAGCTGATGAAACAATGGCAAGTAAGTCAGGCATTTCCGCTTTAGCACTCTTGTGGATCCAATTGAACAATTCTCAGCATTTGTACTTGTAACTGACAAGCCAGGGACAAAAGATCGGAAGAGC
+
BABCCCFCFFFFGGGGGGGGGGGHHHHHHHHHHHHHGGHHHHHHHGGGHHHHHHHHHHGHGGHHHHHHHHHHHHHHHHHBGHGFHHHHHGGGEFB33BF1GGFGHH4FHHBFGEFHHFFGHG>B4FFGEFCG3GGHFFHHGGD2GBHHGDFF2FDG2GGGHHDFHGGG?F1FFD1=0=DGDF.>>GHHEHH11DH</<DDGFF<C0=DGD<000;C:;:G0CCC0<:;.GCCAEFA.BGCE0F..;AE?.9
@M05620:37:000000000-D9766:1:1101:23540:13352 1:N:0:95
AGTGCCAGCTCTCAATCGCACAGGGGACCCAGGGCCTGGCCCCTCCATCCAGAAAACCTATGACCTCACCCGCTACCTGGAGCACCAACTCCGCAGCTTGGCTGGGACCTATGTGAGTATCCAGCGTAGGAATCTGGGAGTTGGGGAGGAGTGAGGAGTTGGGGAAAGACAGTCCTAACCGTGGAGGGTTCTGGTAAATGATGGGGTGAGGAGGGGCTCTTTGGCTCCCACCAGTCCCCCTGTCTGGTCTA
+
ABABBFFFBFFFGGGGGGFGGGHGGGGEGGHHG2EGGGHHHHGHGGHBGHHHHHHHHGHBGHHHHHHHHHFGGGGGHHHHGHHHHHHHGHFHGGGGGHHHGHHGGGGHGHHHHHHHHHHHHHHHHGEDDGHHHHHHFHAFAGHHGGFGGGDHHFHHHDHHHBCFEDHHHHHHHHHGHHHHGGGGEFGG.CFGGGFGGGFGFGFGGGFFFFFFFFFFFFFFFFFFFFFEFFFFFFFFFFFFFFFFFFFFFFB
@M05620:37:000000000-D9766:1:1101:16340:13356 1:N:0:95
GAGGCTGCTTTGGAAGAAACTCATAGATTACTGCAACAGTTCCCCCTGGACCTGGAAAAGTTTCTTGCCTGGCTTACAGGATGCTACCCGTAAGGAAAGGCTCCTAGAAGACTCCAAGGGAGTAAAAGAGCTGATGAAACAATGGCAAGTAAGTCAGGCATTTCCGCTTTAGCACTCTTGTGGATCCAATTGAACAATTCTCAGCATTTGTACTTGTAACTGACAAGCCAGGGACAAAAGATCGGAAGAGC
+
BABBBAFBFFFFGGGGGGFGGGHGHHHFFGHHHHHHHHHHHHHHHGGGHHHHHHHHGHFHGHHHDHDGHGDGHHGHHHHHHHHHFHHHHG>EEEFFFFHHEGGGHHHFGGHGHHHHHHGGCEE?BFGFGHHHHHHHHHHGHCFHGHHHGHHFHFGHHHEGHHHHGGGGGEHHEHHHHHHFHHGHHHHFHHHHHFGGGGHHHHHHHHGHFHHHHHHHFGHFHFHHHFGHGHHEBEGGEFFFAFFFDGGGFGB
@M05620:37:000000000-D9766:1:1101:8885:13373 1:N:0:95
GAGGCTGCTTTGGAAGAAACTCATAGATTACTGCAACAGTTCCCCCTGGACCTGGAAAAGTTTCTTGCCTGGCTTACAGGATGCTACCCGTAAGGAAAGGCTCCTAGAAGACTCCAAGGGAGTAAAAGAGCTGATGAAACAATGGCAAGTAAGTCAGGCATTTCCGCTTTAGCACTCTTGTGGATCCAATTGAACAATTCTCAGCATTTGTACTTGTAACTGACAAGCCAGGGACAAAAGATCGGAAGAGC
+
BBCCCCFCFFFFGGGGGGGGGGHHHHHHHHHHHHHHHHHHHHHHHGGGHHHHHHHHHHHHHHHHHHHHHHHHHHHHHHHHHHHHHGHHHGGGFHHHGHHHHHHGHHHHFHHHHHHHHHGGHGGHHHHHEHHHHHHHHHHHHHHHHHHHGHHHHHHHGHHHHHHHHGGGGGHHHGHHHHHHHHGHHHHHHHHHHHHHHHHHHHHHGHGHHHHHHHHHHHHHHHGHHHHHGHHHFGGGGGGGGGGGGGGGGGF
@M05620:37:000000000-D9766:1:1101:8885:13391 1:N:0:95
GAGGCTGCTTTGGAAGAAACTCATAGATTACTGCAACAGTTCCCCCTGGACCTGGAAAAGTTTCTTGCCTGGCTTACAGGAGGCTAAACGTCTGCAAATGCTCCTCGAAGACTTACAGGGAGTGAAAGCGCTGTTGAAGAAATGGCGGGAAAAACAGACATTTCCAAATAAGCGCTATTAAGGAACCAATTGAACCATTATCAGCATTTGGGATTGAAACTGACAAGCCAGAGCAAAAAGACCGGAAGCGC
+
AAABBBFBFFFFGFGGGGGGGGGHHHHHHFHHHHHFEGHHHHHHHGGGHGHHHHHHHHHHHHHHHHHHHHHHHHHHHHH3GE11?BGGHD?12B343B4F3@B@321?B?1BB43B33B/F//0BFGF3/>?E/2BFH33B2FF22//>--.00.><0><D00=0000<0=00-<.::F00<00/...;CG0;9;..;CFFGG090;F00;..;B/0;;000;CFGF.A.:.;////..;A..-9;>..--
@M05620:37:000000000-D9766:1:1101:28000:13418 1:N:0:95
GCGGCTGCTTTGGCAGAAACTGACAAATTACTGCCACAGGTCCCCCAGTGCATATGACCGATTCCTACCTGGCTGCCAAGCTCCGGCCCGACATGACCGGCTCCTCGTCGACTCCCCGGGCGTCCCCGCCCTGCTGCCCCGGTGCCGAGTCCGTCCGGCCTTTCCGCTTTCGCGCTCTTGTTGCGCCGCTTGCCCAATTCTCAGCCTTTATCCTTCTCTCTGCCAAGTCTGACACAAACGCTCGGACGCAC
+
A1A>ADDAFFFFG1BEEGGBFB1AB10B3A1DDBG1FFA011B0/B/B11B2222D2DBE///12221AB10BBB/F11B/111/////>/>//1>BB/>/<??1FE/CC/>A/F/C/>>/>->->>A--<CH./;0;CF---;9B--9.;FAF.C---;BBBB/9-;A99-;--9;-/;9/9;---------9;/;-;BFFF/;/-/////;;9//;////9;//9//////9/-;--9---;9;----9
@M05620:37:000000000-D9766:1:1101:12328:13471 1:N:0:95
GAGGCTGCTTTGGAAGAAACTCATAGATTACTGCAACAGTTCCCCCTGGACCTGGAAAAGTTTCTTGCCTGGCTTACAGGATGCTACCCGTAAGGAAAGGCTCCTAGAAGACTCCAAGGGAGTAAAAGAGCTGATGAAACAATGGCAAGTAAGTCAGGCATTTCCGCTTTAGCACTCTTGTGGATCCAATTGAACAATTCTCAGCATTTGTACTTGTAACTGACAAGCCAGGGACAAAAGATCGGAAGAGC
+
BABBCCFCFFFFGGGGGGGGGGHHHHHHHHHGHHHHHHHHHHHHHGGGHHHHHHHHHHHHGHHHHHHHHHHHHHHGHHHHHHFFGHHHHGAE?BG3FGHHFGEFGG4GDGHFGBGBFDFEEG/?FF4B??FEGHHFHHG2FGHHHHHHGBGFDGDGHHGHH2FHFEGD?F1FHHBGHHFF=<EBGHHFEGHGHEGFCH00DD<GGHGDDD0=;GHH:CHGHHFHHHGH.CCHGGGEFF?;EFGGBDFDFFG
@M05620:37:000000000-D9766:1:1101:25189:13495 1:N:0:95
GCGGCTGCTTTGGAAGAAACTCATAGATTACTGCCACAGTTCCCCCTGGCCCTGTAACCGTTTCTTGCCTGGCTTCCAGGAGCCGCCACGAAAGGACCTGCATCTTGCAGACTCCTACCCGTACGGAGAGCTGCTGCGACGCTTCCACGTGCGTCCACGATCTCAGGTTTCGCTGTCATGTGGGTCCGGTTGTTCAATTCTCACACTCTGGACTTGTCACTGGAACAACTCGCAGAATATGTAGGTGGAGC
+
A1>AADDAFFFFGGGAB1GGGGCFGBFGC1BGHHHFGFBBDBGFFGAF/0B/FC1FDAAEEEFBDDABFHHGGGB>BFG0F>/////>BE////000/0BF0>F1>2B1F1BF1F1B1<0/?/</?//<?/111111//><-...>11C...<E@C.0<=..;000/:000.:..9;00;F0;.9CE:--.-..;000;9F0//9/;/;///-//9/;B9F/;;BF---//--;--;////;///;;---;
@M05620:37:000000000-D9766:1:1101:5434:13519 1:N:0:95
GAGGCTGCTTTGGAAGAAACTGACAAGCCAGGGACACAAGATCGGAAGCGCACACGTCTGAACTCCAGTCACTAATGCGCATCTCGTATGCCGTCTTCTGCTTGAAAAAAAAAAAAACGCAATCTCCGTCGAAGATGCGCTCATCTGCAATCCACCACCCATCATAAATATAGGTCGTGTCGGAACTCCGGAAATTTTAAGATCCCCCCTCTATCCTGCCCACCGAATATTATCATTTGAAGCAGCCAAGA
+
ABA>A4BAFFFFGGGFAGGEFDFHFBBFEFGHAFGA2BFEFH5AEACEFAEEE?GAGHHGGEFHHF3GDGF5@BEGHGEFE1>F3B?>FFHGE?>G??GFFGHFGHHGHGGGG<B><<//->.1111..0--...000-;-:.0<:000000/0:....../;009090000000;--..9.-9.-/;/.-.--//9B/9///9/.9.@-;9//9;///9;/:..;-9.////;///99//////..9...
@M05620:37:000000000-D9766:1:1101:3241:13573 1:N:0:95
GAGGCTGCTTTGGAAGAAACTCATAGATTACTGCAACAGTTCCCCCTGGACCTGGAAAAGTTTCTCGCCTGGCTTACAGGATGTTACACGAATGCCAATGCTCATAAAACAATCCACCAGGAAAAACGCGCTGATGAATCAATGGCAGGTAAGTAAGGCATTTAAGAATTCGAAGTAATGCGGCTACAATTGCCCAATTCTCAGTATTTGTCCTTGTAACTGATCCGCCACGGTCATAAGCTCGGCAGAGA
+
BBBBBBFBFFFFGGGGGGGGGBFGGE5A6DBGGGF4EGHFEEHFGEEFA2GGAC2A3BAFB5ADF5BBAA111BBBFGG3F3335D5DF1/11B33E33B3BF4BF44B311B@BB30/B//2320//>///>/BFD22@2@2@G2@/A0?D??1111???D111111<11<10.>11>10.<<-./00;0;000;;;;0::GB00<0;0C0;00;;0;0;00000:C.;.-;..90000///9@.-;9..
@M05620:37:000000000-D9766:1:1101:3259:13579 1:N:0:95
GAGGCTGCTTTGGAAGAAACTCATAGATTACTGCAACAGTTCCCCCTGGACCTGGAAAAGTTTCTTGCCTGGCTTACAGGATGCTACCCTTACGGCAAGGCTCCTAGAAGACTCCAAGGGAGTAAAAGAGCTGATGAAACAATGGCAAGTAAGTCAGGCATTTCCGCTTTAGCACTCTTGTGGATCCAATTGAACAATTCTCAGCATTTGTACTTGTAACTGACAAGCCAGGGACAAAAGATCGGAAGAGC
+
BABCCCFBFFFFGGGGGGGGGGHHHHHHHHHGHHHHGHHHHHHHHGGGCGGGHHHH3FFHGHHHHHHHHGFHHHHHHHGHHHHGHGH2G3BF3B1>EEGGHHHGHG4GH3FHGFGFFHGGHGEGHFE3/BBGGHHHHHHFGHHHGHHHGGHHHDDGDFGHHHHHHDGG/?FBGHHHHHHHFHGHFHHH1FHHFHHHHDDGFHFDG0=DDGGCGGHFHHHHHHBGFGAGGFF;CEE9./;BEFFADEEDFGG
@M05620:37:000000000-D9766:1:1101:6940:13588 1:N:0:95
AGTGCCAGCTCTCAATCGCACAGGGGACCCAGGGCCTGGCCCCTCCATCCAGAAAACCTATGACCTCACCCGCTACCTGGAGCACCAACTCCGCAGCTTGGCTGGGACCTATGTGAGTATCCAGCGTAGGAATCTGGGAGTTGGGGAGGAGTGAGGAGTTGGGGAAAGACAGTCCTAACCGTGGAGGGTTCTGGTAAATGATGGGGTGAGGAGGGGCTCTTTGGCTCCCACCAGTCCCCCTGTCTGGTCTA
+
ABBBBFFFBFFFGGGGGGGGGEHHGGGGGGEHGGGGGGHHHHGHGGHHHHHGGFHHHGHHHHHHHHHFHHHGGGEGHHHHHHHHHHHHFHHHGGGGGHHHCHHGGGHHGHGHFHHHHHHHHHHEHGGCGGHHHHHHHHFFGHHHGGGGGDFFHDGHHGHHHHGGGGHHHHGGHHHHHHHHGGGGDGGGGGGGGGGGGGGGGGFGGB.BFFFFFFFFFFFFFFFFFFFFFFFFFFFFFFFFFFFFFFFFFF/
@M05620:37:000000000-D9766:1:1101:6918:13589 1:N:0:95
AGTTCCAGCTCTCCATCGCACAGGGTCCCAAGTGCATGGCCCCTCCCTCCAGAAAACCTATGACCGCACCCGCAACCTGGCGCACCCCCTCCGCAGCTTGGCTGGGACCTATGTGCGTATCCCGCGTCGGCCTCTGGGCGTTGGGGCGGCGTGCGGCGTTGGGGCCCGCCCGTCCTCACCGTGGCGGGTTCTGGTAAATGCTGGGGTGAGGCGGGGCTCTTTGGCTCCCCCCAGTCCCCCTGTCTGGTCTA
+
>>>1>B@@CFFFGGG11AE1A0GFFB0AB10A1AD22DBG0FEBEF/BF/BB10B0BBBF1BDFH/A/EEE/>//>FG0B0>?>EEG>>EE/??//<F1B?F1FGGHFGG1?GGD2?FCGHHC?CCG->A-.<CHH0/.@CC@A--:-A-@@-A@@-@@;@E@@-----@?@@FFFF/;FBFE=->=@@FFFFFF;;/;F/BFFB@A@-A--9-9@>@FFFFFFFFFFF-A@9BFFFFFF@FFFFFFFFF9
@M05620:37:000000000-D9766:1:1101:10550:13594 1:N:0:95
GAGGCTGCTTTGGAAGAAACTCATAGATTACTGCAACAGTTCCCCCTGGACCTGGAAAAGTTTCTTGCCTGGCTTACAGGATGCTACCCGTAAGGAAAGGCTCCTAGAAGACTCCAAGGGAGTAAAAGAGCTGATGAAACAATGGCAAGTAAGTCAGGCATTTCCGCTTTAGCACTCTTGTGGATCCAATTGAACAATTCTCAGCATTTGTACTTGTAACTGACAAGCCAGGGACAAAAGATCGGAAGAGC
+
AAABBBFBFFFFGFFGAGGGGGHHHHHHGFHHHHH4EHHHHHHHHGGGHHHHHHHHHHHHHGHHHHHHHHHHHHGHHHGBGEGBHHF2FFF??B@3?GHHEFHGHGHHHHHGGBFHHFGGHGFFHHHGE2BG3??GHFHHFE2DBEFHGGFHH2@FHHEHHHGH2CDD/?GFFHHFHHGHGGFHBFHHHHHHHHGHFHFHHHHBFFGGHEGGHHFC;GGFHHHHHHGAEGFHGEGGGFFFEFFFGGGGFGB
@M05620:37:000000000-D9766:1:1101:15348:13734 1:N:0:95
GAGGCTGCTTTGGAAGAAACTCATAGATTACTGCAACAGTTCCCCCTGGACCTGGAAAAGTTTCTTGCCTGGCTTACAGGATGCTACCCGTAAGGAAAGGCTCCTAGAAGACTCCAAGGGAGTAAAAGAGCTGATGAAACAATGGCAAGTAAGTCAGGCATTTCCGCTTTAGCACTCTCGTGGATCCAATTGAACAATTCTCAGCATTTGTACTTGTAACTGACAAGCCAGGGACAAAAGATCGGAAGAGC
+
B?ABBB@ABFFFGFFGFGGGGEFFHHGHF54FGGF44FFH5FGDGGCFEGHFFGFG3E2GFBGGHFHBGF3GHHAGH5GGH3BFHH52FEEE1FFFHHFHAGFFHFGHHHHBDFGH3GFEAE/BBGF3/BBDGGHFFDG1G/BBF0GBF?B>@22>1@GFFDGHFC/D/?GHFHGHB11>.F?A<<FDGHHFFFHHCDDD0D0=<0D0:GB0:0:CCGC:CGHGFGHHGHFC?EEEGGGFEFBEFG?.9A/
@M05620:37:000000000-D9766:1:1101:3497:13830 1:N:0:95
GAGGCTGCTTTGGCAGTAAATGACAAGCCAGGTACAAAAGATCGGCAGCGCACACGACCGAACTCCAGCCACTAATGCGCCACTCGCCTGCAGTATTCGGCCTGAAAGGATGCACCCATTCCTTCCCGGTTCCTCTCCTCCTCCTCTTGCGTCCCCGCGCTTCTGCCCCCCTTTCACGTCCTTCCTTTCTTTCCGCTTTCGCAATCTTTTTTCTCCCTTATCAACATTCCCCTTTACTTTCTTTGTTTCTT
+
>>>1>1BAFFBDGGEEABF3BBFAF1B0C00A1DD1AA0AF1F00A/E/AAA//0A/A/>>>/>B1@10/0B10@111??//?1B//>//00<11BB20B</?C0CB10<11?11@?<01@@GBG00?//??G1?1>G1><0>F0>11>0<<<<EHC-:--..0;FGGC9;999;0CCF.9.;=F///;BB;;/:;;A;BB-A-9;/9BF/>F9;BF-9//;/://:9;/;---/////;;///;B-9:;/
@M05620:37:000000000-D9766:1:1101:9571:13833 1:N:0:95
GAGGCTGCTTTGGAAGAAACTCATAGATTACTGCAACAGTTCCCCCTGAACCTGGAAAAGTTTCTTGCCTGGCTTACAGGATGCTACCCGTATGGCCAGGCTCCTAGAAGACTCCAAGGGAGTAAAAGAGCTGATGAAACAATGGCAAGTAAGTCAGGCATTTCCGCTTTAGCACTCTTGTGGATCCAATTGAACAATTCTCAGCATTTGTACTTGTAACTGACAAGCCAGGGACAAAAGATCGGAAGAGC
+
AAAAAAFBFFFFGGGGGGGGGGFGHFHFA5AFFG44FGHGGGGECEAF2BBFA222G3FG3AAFFGAEFHBC1GB3F5EFFCFGD55FF11E1B?13@BG1BGEFFEGHGBBBBGGEGFGEGEFEHHGECCE3F3FHBFGHE22?GFGGFHF>@FGHBGEGHGBFAEAC/?FBFHFHEHDFGGF1C0FFGHFGFHHFHHHHHGD/0=DGHFFHG0::C0CGC0CH0..CGHEDGGG./A99CBEF..CAFB
@M05620:37:000000000-D9766:1:1101:9686:13833 1:N:0:95
GAGGCTGCTTTGGAAGAAACTCATAGATTACTGCAACAGTTCCCCCTGGACCTGGAAAAGTTTCTTGCCTGGCTTACAGGATGCTACCCGTAAGGAAAGGCTCCTAGAAGACTCCAAGGGAGTAAAAGCGCTGATGAAACAATGGCAAGTAAGTCAGGCATTTCCGCTTTAGCACTCTTGTGGATCCAATTGAACAATTCTCAGCATTTGTACTTGTAACTGACAAGCCAGGGACAAAAGATCGGAAGAGC
+
3>A3A?FAFFFFCGF4G4GFGGBHCHCHFFHHHHHFCCHHGHFHHGCGHEHHGHHGFFHH3FFHHHHHHHHEFBFHHHGH1BGCFFH2GEEEEHHHHHHHHHHGHGHGGGHHHHHHFHGGEEFHHHHH0EEGGGHHHFBHHHHHHHFCFGBGHFHHHHHHHHHHHDGGFGHHHFHHHGHHHHG1CGHHGHHH0DHHHHHGFHHHGHHHHHHHHHHHHHHHHHHHHBGHGGGGB.CGGGGGGGGGGGGGFGG
@M05620:37:000000000-D9766:1:1101:9557:13843 1:N:0:95
GAGGCTGCTTTGGAAGAAACTCATAAATAACTTCAACAGTTCCCCCTGGACCTGGAAAAGTTTCTTGCCTGGCTTACATGCTGCTACCCGTAAGGAAAGGCTCCTAGAAGACTCCAAGGGAGTAAAAGAGCTGATGAAACAATGGCAAGTAAGTCAGGCATTTCCGCTTTAGCACTCTTGTGGATCCAATTGAACAATTCTCAGCATTTGTACTTGTAACTGACAAGCCAGGGACAAAAGATCGGAAGAGC
+
AABBBBFBFFFFGGGGGBGGGCF5F55A6BAF5D5B5EG55AB32BA2A2BAAF22B3BB355AA5D5ABA11A13B55B35DBB5D?1E?0B133B3F1FGF?FGFHHHGFHHHF3G/ECEEGDFHDF003FHHHHG?GHHHHHH0?FHHFHHHHHHHHHHHHHGGGGG1?G1FFHHHHHHG1CGHGHHHHBFHHFGHHHHHHGHHHHHHFHHHHHHHHHHGHH0GHGFHHGCEGGGGGGGGGGGGG.FG
@M05620:37:000000000-D9766:1:1101:14254:13845 1:N:0:95
GAGGGCTGCTTTGGAAGACCCTGACAAGCCAGGGACAAAATATCGGAAGAGCACACTTCTGAACTCCAGTCACTAATGCGCATATCGTATGCAGGCTTCTGCTTGAAAAAAAACAGCTAGCTCTTATGGTGGCCGGCTCCCTCCTTTCTGGCCTCCCGTAGATTCGCCCGTTCTCACTGGTTCTCTCTTCTGCCGTTGTCCGTAGGACTCTCGTCTCTGACCTGCGTCTCCTGTGGAACTCTGAAGGTTCT
+
11>>A1>1>BDFBBAAB1B1AFGH01AB0B00ABAAAAB011BFFEBFECGG1BBB0BF2DD2FGEF1AF1B1DDBF@BB?/>/BFE0B00@2B0/>00B1B1@@0@110E/<//00111B2B11BB<B21/<0///>/??0?<<11<1><1<1<..<.<<.00=..<<--:/.00:00:0:0:0:::00;F009....0;BGFAAFB/B9B.:.-;BFFEFB--9;;--;//9/-////////////;//
@M05620:37:000000000-D9766:1:1101:10497:13960 1:N:0:95
GAGGCTGCTTTGGAAGAGCACACGTCTGAACTCCAGTCACTAATGCGCATCTCGTATGCCGTCTTCTGCTTGCAAAAAAAAAACTACCAATAATCCGAGAAAGCCTTGTCCCAACTTCCCTGCTACATTCCCAGCTCTTCACCTCCTCTCTAATCACCCCCCTTCTTCTTCCCTGATTGACCTTCCTTCCAACCCTTCCTCATACTCCGTCGTTCTTGGCCCTTTGGTTCGTCTATAATTCTGTGTCGTCC
+
>>AA>>FAFFFFGBBFABG4BBBEBC4B55BD5B3BGHBFGGAFFFEF22A5DF1AF3FFEAEFFBFBFGGF135@2F0/>//1333033333444/////3330311111B10/0121011/1111121211101111111110/0010111111100----./0000000/00/00000:00//000/00/...///00000000/...--.../////..////../-9...////////9///....
@M05620:37:000000000-D9766:1:1101:24112:13983 1:N:0:95
GAGGCTGCTTTGGAAGAAACTCATAGATTACTGCAACAGTTCCCCCTGGACCTGGAAAAGTTTCTTGCCTGGCTTACAGGAGCTGAAACGTCTGGAAATGCCCTTTGTAGTCTCAACTGACAAGCCAGGGATAAAACATCGGAAGCGCATACGTCTGGACTTCACGCATTCGGCGTCTTGTGGCACGCCTTGTCCAATTCTAAGAATTTGTACTTGTCACTGACCCGCCAGGGACAAAAGCTCGGACGCGC
+
BBCCCCFCFFFFGGGGGGGGGGHHGHHHHHHHHHHHGHHEGHHHHGGGHHHHHHHHHHHHHHHHHHHHHHHHHHHHHHH3BF11BFFHH1112B3BBF3G33B3B@F4B44444BFF4G3B330?FCH/?/22B333?3B////?/////?2@@G2F2@0??1??/G//?<10----.<0D0<./0.;C.AF00<CG0<CG0C0:CC0;0;9FFB0C0CFBF0///;ABA-C..:;FF./?FFFA.-;--B
@M05620:37:000000000-D9766:1:1101:17803:13996 1:N:0:95
GAGGCTGCTTTGGAAGAGCACACGGCTGAACTCCACTCACTAATGCGCACCTCGTATGCCGGCTTCTGCTTGCAAAAAAGAACACCCGCTCCGCAGCTTCCCTGGGACCTATGTGATCATCCATCGTATGAATCTGGCCGTTGTGCCTGAGTGCGGAGTTCTGCACCCACTGTCCTAACCGTTGTGGTCTCTGGTAAATGATGGGCTGCGGAGGGCCTCTTTGGCTCCCACCAGTCCCCCTGTCTGGTCTA
+
A?AAA@FA@F@FCFFGFGGGGGFG00AABGBFEAG0DA0F121DBF?/E//0AAAA0A21A////>1@F11B/1BB0/>/?0BBGGC/>/>?///<<0111<1B/F0<CG11<2@222212@C>@//?0011<<<1110->..<.11110/00<<---./00;0;//..:.0<C0:00;9-......;0;C00:F0090;0C0BE.9------9----;9/;BBBFF-;-:9--;BFFAB;?9F//BFFF/
@M05620:37:000000000-D9766:1:1101:21858:14064 1:N:0:95
GAGGCTGCTTTGGACGAAACTCATAGATTACTGCAACAGTTCCCCCTGGACCTGGAAAAGTTTCTTGCCTGGCTTACAGGATGCTACCCGTAAGCAAAGGCTCCTAGAAGACTCCAAGGGAGTAAAAGAGCTGATGAAACAATGGCAAGTAAGTCAGGCATTTCCGCTTTAGCACTCTTGTGGATCCAATTGAACAATTCTCAGCATTTGTACTTGTAACTGACAAGCCAGGGACAAAAGATCGGAAGAGC
+
AABBABF>CDBDGF4AEEAAFGGFHGGFFHEFFA3FFFAFGFFGHEEA2FAFFGFGA323BDFDGHFFBFGBBFGBBBB3B@F?F5DG1B?/1B33?BEF1B?FEF4BF3BBFCCBBFEFEF/?FGF3?BBFFFHHFDF1???B1FCF?@@2@@>>1<0?GFFGFGGCA/?=F<<>F>1FDC.<>>G<C=G<=0=<<<D0=GD=CHGB:CC:BG:C0;;0<C:GFF:;.BCEGEE99/.;A009:CE.9;:
@M05620:37:000000000-D9766:1:1101:12830:14079 1:N:0:95
GAGGCTGCTTTGGAAGAAACTCATAGATTACTGCAACAGTTCCCCCTGGACCTGGAAAAGTTTCTTGCCTGGCTTACAGGATGCTACCCGTAAGGAAAGGCTCCTAGAAGACTCCAAGGGAGTAAAAGAGCTGATGAAACAATGGCAAGTAAGTCAGGCATTTCCGCTTTAGCACTCTTGTGGATCCAATTGAACAATTCTCAGCATTTGTACTTGTAACTGACAAGCCAGGGACAAAAGATCGGAAGAGC
+
A3AABAFAFFFFGFGFGGGGGGHHHHHHHHGHHH4FGHGFHHHHHGEFFGGHHHGHH3ABBGHHFHGHHHHHHHFEGHHHGFGHE5GHHGEEGHGHFGGHHHHGHHHHHHHHHHHHFHGGHGEGGGFH/GHHHHHHHHHHHHHHGHHGGHHFHHHHHGHHHHHHHGGGGGGHHHHHHHHHHGGHHHHHHGHHHHHFFHFGHHGHHHHHHHHFHHGHCHHHHHFHHFHHGHFEFGGGGG.CAGGGGGGG?FF
@M05620:37:000000000-D9766:1:1101:7121:14117 1:N:0:95
GAGGCTGCTTTGGAAGAAACTCATAGATTACTGCAACAGTTCCCCCTGGACCTGGAAAAGTTTCTTGCCTGGCTTACAGGATGCTACCCGTAAGGAAAGGCTCCTAGAAGACTCCAAGGGAGTAAAAGAGCTGATGAAACAATGGCAAGTAAGTCAGGCATTTCCGCTTTAGCACTCTTGTGGATCCAATTGAACAATTCTCAGCATTTGTACTTGTAACTGACAAGCCAGGGACAACAGATCGGAAGAGC
+
BAAABAFBFFFFGFGGFGGGGGGEGGFGHHHHBGHGHHHHHHFHHGGGHHHHHHHHHHHHHHHHFEFHHHHFFAFGHHFGGAGFFHHFHGEFEFG33GFGFGGGHHGGFHGGGFGHHHGGHGEFHHHG/GHHHHHHGHHGFHHHHHHHGGGHHFGHGGHHHHHHGGGGGGDGGGHHHGH1GGGHCGGGHHGDHDCGHDGGHHHGHHDGDGD=CCHFFGFGHHHHHHHHGHHHGGGGF.CFFCFFFGGGFGF
@M05620:37:000000000-D9766:1:1101:15383:14168 1:N:0:95
GAGGCTGCTTTGGAAGAGCACACGTCTGAACTCCAGTCACTAATGCGCATCTCGTATGCCGTCTTCTGCTTGAAAAAAAAAAAACCTCGAAACGCCCCCTATCTTACTTGCCCTCTACCTCTTCTCTTTCCCTCCTCCCTCCTCCCTGCCCTCCCCTATCTCCTCCCTTTCTCACCGTTTCTCTCTTCTGCCTTTTTCCTTCTCACTCTCTTCTCTGACCTTACTCTCCTCTTTATCTCTCCACTTTCTAC
+
>3AAAAFBFFFFGGGGFFGGFGHGHHHGG5FHHHEFGHFEFGGHHHGGEAEHHFAFGHGHEBF1BFAB5F5FFFHDGGF>/>E/?>BF/?2/>/<//></<2<22?2>2222?@?01?11?1?11?11<1=<10.0><.0<.0/<<<0.../<<<./.0;00=0//./00:00;;..9.9CFF9FBFF00;000900/:0;0;00;;9009/B/;///:/9/9//;///;./////:9BB/;/.9//;;9/
@M05620:37:000000000-D9766:1:1101:6811:14243 1:N:0:95
GAGTCTGCTTTGGCAGAAAGTGACAAGCCAGGCACAAAAGATCGGAAGCGCACACGTCTGAACTCCAGTCACTAATGCGCCTCTCGTCTGCCGTCTTCTGCTTGAAAAAAAAAAACTACCTCTTCTACTTCCCACTTCCCTCCTTTCTTTCCTCCCCTCGCTTCCCCCTTTCCCCACTGTTCTCTCTTTACCCTTTTTCCCATTTTCTCTCTTTTGTTCCCTTTGTCCCCTTTTGCCCTCTTTCCTTTTTC
+
>>A1>@@FFFDFGCFC1GG1BBDGHABFF0BB00B0FFFGFHHFEBBEFEGEEEHGHHHGHHHHHHHGGGHHHHFHHH>B>/B@FBB??FGB/?>BFH2FGHHHFGHHGG@B//<<1@@0<11111111<1101?0111>>0.011=1111000/<</.--...//::@;:00<:/.90;000090000009/09099/00000000000C090//--/99/9////;9;-9//;//;/--//;//99//9
@M05620:37:000000000-D9766:1:1101:15660:14260 1:N:0:95
AGTGCCAGCTCTCAATCGCACAGGGGACCCAGGGCCTGGCCCCTCCATCCAGAAAACCTATGACCTCACCCGCTACCTGGAGCACCAACTCCGCAGCTTGGCTGGGACCTATGTGAGTATCCAGCGTAGGAATCTGGGAGTTGGGGAGGAGTGAGGAGTTGGGGAAAGACAGTCCTAACCGTGGAGGGTTCTGGTAAATGATGGGGTGAGGAGGGGCTCTTTGGCTCCCACCAGTCCCCCTGTCTGGTCTA
+
AAABBFFCAFFFGGGGGGGGGFHHGGGEEGCGG2EG2FHHHHGHGGBDGH3AFCHHHGH3GHGHHHGBGFGGFE/FHHHHHHHHHHFHGHFHGGECGHHHEB??/EGFEFGHDFGHF?3?GHHHH??D@AF>GBFHFFGGGCGGGFFCGDDHFDFHGFCGHB<AEGHGHHGCGCCCGHGFA9C99E.ADA?BFFGBFFGGEGF09.DAEFFFF?-@ACFFBFFBFFF.AFF9AFFBFFAADF9FFBBFFFB
@M05620:37:000000000-D9766:1:1101:23459:14275 1:N:0:95
GAGGCTGCTTTGGAAGAAACTGACAAACCAGGGACACAGGATCGGAAGACCACACGACTGAACCCTAGCCACCAATGCGCATCTCGTATGACGTGTTCCCCTTGAGAAAAGGCTCCTCGCCTACTCCACGGGCGTCCCCGCGCTGCTGCACCCATGGCCAGTCCGTCCGGCCTTTCCGCTTTCGCCCTCTTGTGGATCCCATTGACCAATTCTCCGCCTTTGTACTTTTACCTGCCAAGCCCGGGCCACAA
+
>1>AAAFAFFFFGGGGFFGGGBD1B100B00AE0FA0B0A01G////B00BECAA//A/E1AB/A00010100//111BEE/EFB>/?00@BEF/0BB21B0B0B1/11<0/<<0?F0//>//CFGFH0CBCCCACCC.<A-<A-C0CC/;GG.CGCGF/C0:;B9;E--9-CFBFFGBEBG0AABF@FFFB/B-/BBFFFFFE:/;9-FFEFFFBFA9BFFBBBFF////;BF-9;B-AAE>9>-9;;-E
@M05620:37:000000000-D9766:1:1101:22261:14388 1:N:0:95
AGTGCCAGCTCTCCATCGCACAGGGTCCCGAGCGCTTGGCCCCTCCATCCAGACACCCTATGACCCCACCCGCCACCTTGGGCACCCTCTCCGCAGCTTGGCTGGGACCTATGCGAGTATCCCGCGTAGGAATCTGGGCGTTGGGGCGGAGTGTGGCGTTGGGGCCCGCCCTTCCTCACCGTGGCGCGTTCTGGTAAATGCTGGGGAGAGGAGGGGCTCTTTGGCTCCCCCCAGTCCCCCTGTCTGGTCTA
+
>>>1>B@11CFFGGG11AA1E0F0FB0AA0A00/A//BEF1FF/EF01D01B1/B0AB/A1B2FG0B?E///>//?F01B1/BFEGG/?FE0/?///B10/B1?C/00/B1111<?/>F>G21///A<A.111><11/.--<<.--.-9-;;.099.A-9@A-@----;9--/9B///-:-;------;@999/9//9;/////A@-;-;----9-;@E///BB/FFFF-;--:;BBFAB?EBF9FFFFFB
@M05620:37:000000000-D9766:1:1101:23913:14390 1:N:0:95
GAGGCTGCTTTGGAAGAAACTCATAGATTACTGCAACAGTTCCCCCTGGACCTGGAAAAGTTTCTTGCCTGGCTTACAGAAGGTGAAACATCTGCAAATGCTTACAGCAGACTACCCGTAAGGAAAAGCGCTGATAACACCCTAACGCATCAATACAGCTTATCCGCTTACGCCCTCTAATGGATCCACTTGCCCAATACTAAGCATTTGTACTCATCACTACAACGCCCAGGACTTAAACTCGGAACTGC
+
BAB@BBFBFFFFGGGGGGCBGGFHGHHHHHHGHHHHHGHHHHHHHGGGHHHHHHHHHHGHHHHHHHHHHHHHHHHHHHH5FC13BB3FH3335D55B@@FH4@@3B@3BG3BGDG2FFG/EH3GHH2BB?EFEGH4B3FGBAE22B///?>@222@2@@1?1??1//<//1<.--<.>11=<=C0CGH/=DDHBG0:C0:;00:C;CGHHHHHF000<0:00;/9/--;-.;.;./0000;;FAADF-/;9
@M05620:37:000000000-D9766:1:1101:10567:14403 1:N:0:95
GAGGCTGCTTTGGAAGAAACTCATAGATTACTGCAACAGTTCCCCCTGGACCTGGAAAAGTTTCTTGCCTGGCTTACAGGATGCTACCCGTAAGGAAAGGCTCCTAGAAGACTCCAAGGGAGTAAAAGAGCTGATGAAACAATGGCAAGTAAGTCAGGCATTTCCGCTTTAGCACTCTTGTGGATCCAATTGAACAATTCTCAGCATTTGTACTTGTAACTGACAAGCCAGGGACAAAAGATCGGAAGAGC
+
AABBB4CAFFFF4FGGGGGGGGHHHHHHFCHHHHHBFGHHHHGGHGGGGBHHHHGHCGGHHHHHHHHHHHHGHHGHHHGHGHHHGHHHHFAE>BFGCGHHGHHGHHHFFHHHHFGGFHGGHG?FGGHFGHHHGHHHGHGFFFHHHHHHGGHGHFGFHHFFHHHHHGGGDFGHFHHHHHHHHGGF1FHFHHHHGFCHHDHFHFFHHHFHDHHHGHHHGHHGHHGHHHHHGHHGBGGEF/CBEFGGGGFGGGF
@M05620:37:000000000-D9766:1:1101:23901:14405 1:N:0:95
GAGGCTGCTTTGGAAGAAACTCATAGATTACTGCAACAGTTCCCCCTGGACCTGGAAAAGTTTCTTGCCTGGCTTACAGGATGCTACCCTTACGACAAGGCTCCTACAATACTGCAAGGGAGCAAAAGAGCTGATGAAACAATGGCAAGCAAGTCAGGCATTTCCGCTTTAGCACTCCTTTGGATCCAACTCAACCATTCTCATCATTTTGACTTGTAACTGACAATCCAGGGACAAAAGATCAGAAGAGC
+
BBBBBBFBFFFFGGFGGGGGGGHHHHGHHHHHHHHHFHHHHHHHHGGFEHHHHHHHFHHFHHHHHHHHHHHHHHHHHGH3BG3?BGGGH3BBFF1BEEHE?BB?BG3@@@BGG4BFFFF>/>//BFH3?BBF3B3????BFC22?FBGF/222@2@22@?@G1?FCD/E/?G1>F1<011>10>1>01</<0<<<..<000=D0D0:0<00;C000C;C00::CG00;/99/..;.99.990=00:;/;F/
@M05620:37:000000000-D9766:1:1101:22257:14408 1:N:0:95
AGTGCCAGCTCTCAATCGCACAGGGGACCCAGGGCCTGGCCCCTCCATCCAGAAAACCTATGACCTCACCCGCTACCTGGAGCACCAACTCCGCAGCTTGGCTGGGACCTATGTGAGTATCCAGCGTAGGAATCTGGGAGCTGGGGAGGAGTGAGGAGTTGGGGAAAGACAGTCCTAACCGTGGAGGGGTCTGGTAAATGATGGGGCGAGGAGGGGCTCTTTGGCTCCCACCAGTCCCCCTGTCTGGTCTA
+
ABAABFFFBFFFGGGGGGGGGGHGGGGGGGHHGGGFGGHHFHGHGGHHHGGHEGFGHGHFHHGHHHHHHHHGGFGGHHHHHGHHHHHGGHHHGGFEGHHHGHHGGGHHGH2?GGFF3FFFFHFHHGF?>E2F2FGHHHA//0F0A-.>-A.0.=0<CE/<GHG-.A.C/:C/:0::00/.;EE?.C.D-9./9/C0000009;09..99--9A.;-9BFFF/9;/;/;.:FA?9;B:BA9-.9//;/9;//
@M05620:37:000000000-D9766:1:1101:7175:14430 1:N:0:95
GAGGCTGCTTTGGAAGAAACTCATAGATTACTGCAACAGTTCCCCCTGGACCTGGAAAAGTTTCTTGCCTGGCTTACAGGATGCTACCCGTAAGGAAAGGCTCCTAGAAGACTCCAAGGGAGTAAAAGAGCTGATGAAACAATGGCAAGTAAGTCAGGCATTTCCGCTTTAGCACTCTTGTGGATCCAATTGAACAATTCTCAGCATTTGTACTTGTAACTGACAAGCCAGGGACAAAAGATCGGAAGAGC
+
AABABACAFFFFGEGGGFGGGGHHHHFHHHHGHHHGFFHHHHHHHGCGHHHHHHHFGHHHBGHHHHGHHHHHHHHHHHHHHGHHHHHHHGGGAFHBGHHHHHHGHHGHHHHHHFHHGHFGHGEGHHHH/FGGHHHHHGHHGHHHHEHGGFHHHFFFFHHHHHHHHGGGDFFFHHHHHHHHGHGGFHHHHHHHHHHHHHHHHHHHHHHHHHGHGHHHHHHHHHEHHHHHGHHHGGGGFBFFGGGGGGGGGGG
@M05620:37:000000000-D9766:1:1101:15375:14495 1:N:0:95
GAGGCTGCTTTGGAAGAAACTCATAGATTACTGCAACAGTTCCCCCTGGACCTGGAAAAGTTTCTTGCCTGGCTTACAGGATGCTACCCGTAAGGAAAGGCTCCTAGAAGACTCCAAGGGAGTAAAAGAGCTGATGAAACAATGGCAAGTAAGTCAGGCATTTCCGCTTTAGCACTCTTGTGGATCCAATTGAACAATTCTCAGCATTTGTACTTGTAACTGACAAGCCAGGGACAAAAGATCGGAAGAGC
+
A>AABAFBFFFFGGGGGGGGGGHHHHHHHCGHHHGGGHHHHHHHHGGGHHHHHHHHHHFHHHHHHHHHHHHHHHHHHHHHHGHHGHHHHGGGGHHHHHHHHHHGHHHHHHHHHHHHHGGFGFEHHHHGGHHHHHHHFFHHFHHHHHHBFHHGGHHHHHHHHHHHHGGGGGHGHHGHHHHHHHGGHHHGGHHHGHHHEHHHHHHHHHHHHHHHHGHHHHHHHHGHHGHHACHH?EFGGGGGGFGG.DE?C99
@M05620:37:000000000-D9766:1:1101:16770:14535 1:N:0:95
GAGGCTGCTTTGGAAGAAACTCATAGATTACTGCAACAGTTCCCCCTGGACCTGGAAAAGTTTCTTGCCTGGCTTACAGGATGTGACCCGCATGGCAAGGCTCCTAGAAGACTCCAAGGGAGCAAAAGAGCTGACGAAAAAATGGCAAAAAAGCCAGTCATTTCCGCTTTAGCACTCTTGTGAATTCAAGTGAACAATTCTCCGCCTTTCAACTTATAACCGCCAAGCTAGCGACCAAGGATCGGAAGAGC
+
AAAABBFAFFFFG4FGGG4BGGDHGHHGHGHHFFGHGFHHHHHHHGGEHHHHHHH2BGHHBGHHHHHHHHFHHHHHHHH313335DF5F00/1B1?B3??1BBFB3B3F33BFCCFFG///?/?330B/B03?B0??///<<G1<@C100/<?0?0F1>>1111<.>.<.00=0GF/D0<=00000;000;;0=G0/;G0CG0.;=A.F000;FF09000/--9-;;E/09/-----;..;/;9.;..;.;
@M05620:37:000000000-D9766:1:1101:20486:14540 1:N:0:95
GAGGCTGCTTTGGAAGAAACTCATAGATTACTGCAACAGTTCCCCCTGGACCTGGAAAAGTTTCTTGCCTGGCTTACAGAAGCTGAAACAACTGCCAATGGGATGCTACCCGTAAGGAAAGGCTCCTAGAAGACTCCAAGGGAGTAAAAGAGCTGATGAAACAATGGCAAGTAAGTCAGGCATTTCCGCTTTAGCACTCTTGTGGATCCAATTGAACAATTCTCAGCATTTGTACTTGTAACTGACAAGCC
+
33>AAACAFFFDGGGGFFGGFGGAFGFHHHHHFHDFGHGGHHHHHGCGHGHGHGHFHB2FBFHHFGFHHHHHHHFFHHHHHHHHHHHHHGHHHHHHHHHHHHBHGHHGHHHGFGGHHGHHFFEHHGHHHHHHHHHHHHHFGGEFFHHFFFFHHHHGHHHHHHBEHHHHHCGHDGHGHGHBGHGHHHGDFEDGHFHGHGHHHHHFFGGHHGFHHHHHHHHHHGHHFHHHHGGGFGGGGGGGGGGGGGGGGGG
@M05620:37:000000000-D9766:1:1101:20497:14554 1:N:0:95
GAGGCTGCTTTGGAAGAACCTCATAGATTACTGCAACAGTTCCCCCTGGACCTGGAAAAGTTTCTTGCCTGGCTTACAGAAGCTGAAACACCTGCCAATGGGATGCTACCCGTAAGGAAAGGCTCCTAGAAGACTCCAAGGGAGTAAAAGAGCTGATGAAACAATGGCAAGTAAGTCAGGCATTTCCGCTTTAGCACTCTTGTGGATCCAATTGAACAATTCTCAGCATTTGTACTTGTAACTGACAAGCC
+
BBBBBBFAFFFFGGGGGGCGFGHHHHHGHHHHHBGHHHHHHHHHHGG2FFHHFGHGHHHGGHHHHHHHHHHHHHHHHHHHHHHHHHHHHH?EGHHGHHHHCF2G1FGGFGHGEEDGCBFF?FAGHGHGHFHEGGHBGHHDFDHFCGHHEFCGHHFHHHBFD<@CDFGHHHGHGGD<GFBGGCGHFHHGDGGGHGFBDGHEGG=0C0CGHFFGGFCBFHFHHHHHHC/0F;BF0FGFG0CFFGFGFFGGGGE
@M05620:37:000000000-D9766:1:1101:6739:14620 1:N:0:95
AGTGCCAGCTCTCAATCGCACAGGGGACCCAGGGCCTGGCCCCTCCATCCAGAAAACCTATGACCTCACCCGCTACCTGGAGCACCCCCTCCGCAGCTTGGCTGGGACCTATGTGAGTATCCAGCGTAGGAATCTGGGAGTTGGGGAGGAGTGAGGAGTTGGGGAAAGACAGTCCTAACCGTGGAGGGTTCTGGTAAATGATGGGGTGAGGAGGGGCTCTTTGGCTCCCACCAGTCCCCCTGTCTGGTCTA
+
>A>1>BFFAFFFG1FGBFFAEGHGGEBEGEFH0BEBFFHHHHGHGGHHHHHGHFHBFEHHGGHHH1BGHHHEE>>EGHHG0BGHHH/>>EF?EECGEHBGGHHGGGHHGHHHHHHBGHHHHHFFHGG/AE?<FHHHHG0FEGHHGG.CG.CHF0<G<EHHHGGGA..:/C/CHHGGFFGGGGGG.EGGGGFGGGGGGGGGGGFFFFF@FFFFFF@@@@FFFFFFFFFFFFFFFFFFFFFF@FFFFFFFFFF
@M05620:37:000000000-D9766:1:1101:18465:14658 1:N:0:95
GAGGCTGCTTTGGAAGAAACTCATAGATTACTGCAACAGTTCCCCCTGGACCTGGAAAAGTTTCTTGCCTGGCTTACAGGATGCTACCCGTAAGGAAAGGCTCCTAGAAGACTCCAAGGGAGTAAAAGAGCTGATGAAACAATGGCAAGTAAGTCAGGCATTTCCGCTTTAGCACTCTTGTGGATCCAATTGAACAATTCTCAGCATTTGTACTTGTAACTGCCAAGCCAGGGACAAAAGATCGGAAGAGC
+
A>AABAFAFFFFFGGGCBFGGGBGBGFHHBGHHHGDFEFFGHHHHGEFH2FGHHGHHFAFFGHHGHHHHHHHHHHHHHHHHHHHFFGHHGFGGHHFBGHHHHHEHGHHFHHHHGHHHHGGHGEGF4?GCGHHHHHHG3GHFGHHHHHCGHFFHHD2GFHHHHHHHGGGGGHHHGHHHHHHHHGHHHHG1FHHHHHHHHGHHGHGFGGHHHHHHHHHHBGHHH0CC:GEEFHEGAEGGGGG?FGGDDEGGGE
@M05620:37:000000000-D9766:1:1101:23517:14694 1:N:0:95
GAGGCTGCTTTGGAAGAACCTCATAGATTACTGCAACAGTTCCCCCTTGACCTGGAAAATTTTCTTGCCTGGCTTACAGGAGCTGAAACATAATGACAGGCGTATGGAAAACTTCACAGAAGACCCCAAGCTACTAAAAGAGTGGAAGAAACAACGGGAATTAACGCAGTCACCCTCTTGTGACTACTCTTGCCGAATTATCAGAATAAGTACTAGCATCTGTACCGCCAAGGGAAAAGGCACGGACAAAC
+
BABBBBF>CFFFGGGGGGGGGGHHHHH6DGHHH5BGCGHGGHHHHGGBBGHHGGHHHHG5BGHHHHGHHHGHHHHHHHH3BF11BGHHH33BDFGFEG3?F/B>13B3B3?3B44434?3BG3BBFF/?GAG33B4BBG3?2B3?22202BB2/<///<>011<?/A//<111><<F01<G1100=<00=DG0/<<;.;0000;C00000;:000</;00=C00;0:--;-.9.9.CB/.;.9ADC;-;..
@M05620:37:000000000-D9766:1:1101:18576:14726 1:N:0:95
GAGGCTGCTTTGGAAGAACCTCATAGATTACTGCAACAGTTCCCCCTTGACCTGGAAAAGTTTCTTGCCTGGCTTCCAGGATGCTACCCGTAAGGAAAGGCTCCTAGCAGACTCCAAGGGAGTAAAAGAGCTGATGAAACAATGGCAAGTAAGTCAGGCATTTCCGCTTTAGCACTCTTGTGGATCCAATTGAACAATTCTCAGCATTTGTACTTGTAACTGACCAGCCATGGACAAAAGATCGGAAGAGC
+
>1>AA111@D3B1BGFCAEG1F1FAGG33BBGGB11BABADFHHHGAAA1FGDEFGH1B0BDFF2F1GHHFHHHF0FGHHHHCGD2DFHGEE/0FD0>GGH@0?FFG1@1GHHH>FBG/AG?EF1F>GAGHHGDGHHBFGFAGHHHHBFGBGGFGDFH0<@GFGHGGGCFHHHFHHHHHHHHGHHHHEBGHH1D<DHHHGHDFG/0=DHHHHGHGHCCCHGHF//;CGGG0;C;FFFB9/.9FE.999.AF
@M05620:37:000000000-D9766:1:1101:4386:14736 1:N:0:95
AGTCCCAGCTCTACTCGCACACGTCTGACCTCCAGTCACTAATGCGCATATCGTATGCCGCCTTCTGCTTGAAAAAAAAACAACCCCCCTCTCCTCATCATCCTTTCATTTTAACCTTAACGCTACTCCTCCTCTACTCAATACTTCTTCTATCATCTTATTTTCTCTCACTCCCTCCACTGTTCTTATATTAATCCCTCCTTCTTCACATCTTCTCTCCCTCTCTCCCCCCACTCCCCCCTTCCTTTATC
+
>A>3>BDFFFFFGGGGG?EAA4ABBFFF5ADFCFFAGFFGGHHHHGG2B1DFECGFFGGG0AEFH3DDFFHC3@@?>E@@1?1/?E//>/?2?B3BB2222B?233333B3322@22222<<>///?1110000?1111>1>1111111>111<00==000000=0=0<00<0/:/;://;000;000000:000;0009;/000000000;0000;00//////00:/:A--../.9;.--9;//////;
@M05620:37:000000000-D9766:1:1101:21265:14759 1:N:0:95
GAGGCTGCTTTGGAAGAAACTCATAGATTACTGCAACAGTTCCCCCTGGACCTGGAAAAGTTTCTTGCCGGGCTTAAAGGATGCTAGCCGTAAGACAAGGCTCCTAGAAGACTCCAAGGGAGTAAAAGAGCTGACGAAACAATGGCAAGTAAGCCAGGAATTGCGGCTTTAGCACTCTTTTGGATCCAATTCAACAATTCTCAGCATTCGTACTTCTAACTGACAAGCCAGGGACAAAAGATCGGAAGAGC
+
AABAAAFAFF@FFFFAECBFEGEGDGFDGEGHH5AFGGGHGGAGHGAFCCGGGEFAB3BABFHHFHBB300AEEEBDDFBFGF?B55B31>11BB3BFFF?B1?3B43BBB?FB3F33////?3FBBB?B22222//>D<2<2<<@@2?2>21?<<??/<<C11.-><A<000=<0<000=0-<0</0<;00;0;0.<:;;CHCCFGC00/;..;0C;9;90;999.../.;DE?9F9././99..A.;A.
@M05620:37:000000000-D9766:1:1101:16704:14762 1:N:0:95
GAGGCTGCTTTGGAAGAAACTCATAGATTACTGCAACAGTTCCCCCTGGACCTGGAAAAGTTTCTTGCCTGGCTTACAGGATGCTACCCGTAAGGAAAGGCTCCTAGAAGACTCCAAGGGAGTAAAAGAGCTGATGAAACAATGGCAAGTAAGTCAGGCATTTCCGCTTTAGCACTCTTGTGGATCCAATTGAACAATTCTCAGCATTTGTACTTGTAACTGACAAGCCAGGGACAAAAGATCGGAAGAGC
+
BABBCBFCFFFFGGGGGGGGGGGHGHHHHHHHHHHHHFHGHHHHHGGGHHHHHHHGHHHHFHHHHHHHHHHHHHHHHHHHHHHHHHHHHGGGGHHHHHHHHHHGHHHHHHHHHHHHHHGGHGFHHHHHGHHHHHHHHHHHHHHHHHHHGHHHHHHHHHHHHHHGHGGGGGHHHHHHHHHHHHGHHHHHHHHHHHHHHHHHHHHFHHHHHHHHHHHHHGHHHHHHHHHHGHHHGGGGGGGGGGGGGGGGGGG
@M05620:37:000000000-D9766:1:1101:10872:14816 1:N:0:95
GAGGCTGCTTTGGAAGAAACTGACAAGCCAGGGACAAAAGATCGGAAGCGCACACGTCTGAACTCCAGTCACTAATGCGCAGCTCGTATGCCGTCTTCTGCTTGAAAAAAAAATACACGTAAGGAAATGCTCCTAGAAGACTCCAAGGGAGTAAAAGATCTGATGAAACAATGACAAGTAAGACAGGCATTTCCGCTCTAGCACACTTGTGGATCCACTTGAACAATCCTCAGCATTTGTACATGTCCATG
+
AAB?AAFBFFFFGCGGGGGFGCHHHFGGFHFAAFFGHHHHGHHHG2BEBEFGEGHFFHHFGFFHHFBGGHF5FFFGHHGGG/>FCE/?EGHHG/>FFHFF?GH3GFGHGG///0@222?F2GF210011<1?1?<11??101<>1<<A..></<==0<00=DGHGGF0<:.000:00.0;0:00;/CA.00900.9.-.00009/;;0;0;9B0990//:BB///.//.99;/BB//BB/;9/://////;
@M05620:37:000000000-D9766:1:1101:13850:14830 1:N:0:95
GAGGCTGCTTTGGAAGAAACTCATAGATTACTGCAACAGTTCCCCCTGGACCTGGAAAAGTTTCTTGCCTGGCTTACAGGATGCTACCCGTAAGGAAAGGCTCCTAGAAGACTCCAAGGGAGTAAAAGAGCTGATGAAACAATGGCAAGTAAGTCAGGCATTTCCGCTTTAGCACTCTTGTGGATCCAATTGAACAATTCTCAGCATTTGTACTTGTAACTGACAAGCCAGGGACAAAAGATCGGAAGAGC
+
BABACCFCFFFFGGGGGGGGGGHHHHHHHHHHHHHGFHHHHHHHHGGGHGHHHHHGHHHHFFHHHHGHHHHHHHHHHHHHGGHHHHHHHGGCGHHHHHHHHHHGHHHHHHHHHHHHHGGEGGEGHHHHFHHHGHHHHHHHHHHHHHHHGHHHHHHHHHHHHHHGHGGGGGHHHHHHHHHHHHGHHHHHHHHHHHHHHHHHHHHHHHHHHHHHHHHHHHHHHHHHHHHHGHHHGGGGGGGGGGGGGGGGGGF
@M05620:37:000000000-D9766:1:1101:25769:14845 1:N:0:95
GAGGCTGCTTTGGAAGAACCTCATAGATTACTGCCACAGTTCCCCCTGGACCTGGAACCGTTTCTTGCCTGGCTTCCAGGAGCCGAAACGTCAGCAAATGATCCTAGCAGCAACCCACTTCTTCAGAGTGCTGCTGACCCAATGCCCCGTCCGACCGATCTTTACGCTTTCACACTCTTGCGGCTCCCCATGCCTAATTCTCAGAATTTATACTTGTCACTGCTCCGCCTTGGAAAATATATAGGATGCGC
+
1>>AA11AFFBFFFFFC11AAGFHHFHGHFBGHB0FGFFADFHHHGAA/BF0FCFGG1//BEHF2F1FGHHGHHC0BGH0GFE/>//>E/0//?11BFBG121112B11B00000///01B21221>1B1B21BBG1000//0@11@/C//////>--<<.=00=<...<D000;/;CHG0;--;....//9:9;;/;90CB;;FB;0009C0C0;C9CC9/////--;-9B//F/-//////;/;//--9
@M05620:37:000000000-D9766:1:1101:15590:14884 1:N:0:95
GAGGCTGCTTTGGAAGAAACTCATAGATTACTGCAACAGTTCCCCCTGGACCTGGAAAAGTTTCTTGCCTGGCTTACAGGATGCTACCCGTAAGGAAAGGCTCCTAGAAGACTCCAAGGGAGTAAAAGAGCTGATGAAACAATGGCAAGTAAGTCAGGCATTTCCGCTTTAGCACTCTTGTGGATCCAATTGAACAATTCTCAGCATTTGTACTTGTAACTGACAAGCCAGGGACAAAAGATCGGAAGAGC
+
AAABBBFBFFFFFGGGGG4GGGHHHHHHHHHHHGHHFHHHHHHHHGGFHGHHHHHHHHHHHHHHHHGHHHHHHHHHHHHHHHHHHHHHHGEGEGHHGHHHGHHGGFHHHGHHHHBGFHGG/EEBBEF?CGFHGHFFFHHDGCFHHGHBG?GGHDBGHHEGGFHHFGFGGEHH1GHHHHHHHHCHHFEGHHHEHHHHHGHGH0GHEFGHGHBGHFGHFHGFHHGHFHHHGHFEDEEFGGGGGGGGBG?.AFB
@M05620:37:000000000-D9766:1:1101:7377:14890 1:N:0:95
GAGGCTGCTTTGGAAGAAACTGACAAGCCAGGGACAAAAGATCGGAAGCGCACACGTCTGAACTCTAGTCACTAATGCGCAGCTCGTATGCCGTCTCCTGCTTGAAAAAAAAAAGAGTATCCAGCGTAGGAATCTGGGAGCTGGGGAGTACTGAGGATTTCGGGAAAGACAGCCCTAACCGTGGAGGGCTCTGTTAAATGATGGTTTCAGGAGGGGCCCTTTGTCCCCCACCAGTCCCCCTGTCTCTCCCC
+
AAAAAAFACFFFGGGFGGG1GAF1F10BF0BAB0FFAFAFGHHGEBAEC/AAAAA/BGHE1ABGG1EDDDG1D2EFGBEEG?EFG?/?BBFHE?EA0BFG1FHH0CHHFCGC////0>>11??1?<?<//<1>1<1<<C..0<<AC.-</00000.0/;00/;.:-.;/:/:9..//9/;:9:9C9.9..-;/;9:B9//://///-/9///9--9--9-;///9/99:--;E-///9;A@-//9///;/;
@M05620:37:000000000-D9766:1:1101:18203:14900 1:N:0:95
GAGGCTGCTTTGGAAGAAACTCATAGATTACTGCAACAGTTCCCCCTGGACCTGGAAAAGTTTCTTGCCTGGCTTACAGGATGCTACCCGTAAGGAAAGGCTCCTAGAAGACTCCAAGGGAGTAAAAGAGCTGATGAAACAATGGCAAGTAAGTCAGGCATTTCCGCTTTAGCACTCTTGTGGATCCAATTGAACAATTCTCAGCATTTGTACTTGTAACTGACAAGCCAGGGACAAAAGATCGGAAGAGC
+
AAAABAFAFFFFGGGGGCGGGGFHHHHHHGHHHHFFFGGGHHHHHGEGGGGHHHHHHHBGFGHHHHHHHHHHHHGHHHHHHHHHFEGHHGGGGHHHHHHHHHHGHDHGHHHHGHHHHHGGHGFHFHHHGHHHHHHHHBGHFHHHHHHHGHDDHHHDHHHHHHHHHGGGGGHHHHHHHHHHHHGHGHHHGHHHHHHHHHHHHHHHHHHHHHHHHHHHHHHHHHFHHFHFGHHHGGGGGGGGGGGGGGGGGGG
@M05620:37:000000000-D9766:1:1101:7607:14929 1:N:0:95
GAGGCTGCTTTGGAAGAAACTCATAGATTCCTGCACCAGTTCCCCCTGGACCTGGAAAAGTTTCTTGCCTGGCTTACAGGATGCTACCCTTAAGGAAAGGCTCCTAGAAGACTCCAAGGGAGTAAAAGAGCTGATGAAACAATGGCAAGTAAGTCAGGCATTTCCGCTTTAGCACTCTTGTGGATCCAATTGAACAATTCTCAGCATTTGTACTTGTAACTGACAAGCCAGGGACAACAGATCGGAAGAGC
+
>1>AA>FACFFFG1FC1FABBBBDEBGDD3DDFBF1ABGGHHHFGGGGA0FHHHFG1BBGHHHHGFFGHHHBBGBBF1BBBGHFFGFBF1011DB10BGH?GHGHHBGHFFBF1F@BFEGGE?BFFGB<BGGHGGHFD>B0?FGFHCCF1BDG2B>><CCGFGGFFCGA<1?1?FFF??<G<CG1>0>FG=F<1<FG<0==0DGBHDG===<==<DDGC:CFGHHGCGEGFCCFE...9//;9EACGBCFB
@M05620:37:000000000-D9766:1:1101:24821:14936 1:N:0:95
GAGGCTGCTTTGGAAGAACCTCATAGATTACTGCAACAGTTCCCCCTGGACCTGGAAAAGTTTCTTGCCTGGCTTACAGGAGCCGAAACGTCAGGAAATGATTCTAGCCGAAACGAACGGCTTCCACAAGATGCTAACGCACTAGAACGTCCGACCAAACAATCCGAATTAACCCTCTTATTGCTCCGCTAGCACAATTCTCAGGATTTGTAAATAACCCTGAGCAGCCATAGGCAAACGCTAGGAGCAGC
+
1>AAAA>11DDFGGGGGGCAFFA1EDG3AGADG1BGEAGFFHHFHGC/AFBFBFCGGHF0GG2GEHF1GFDGHHAFHFH0BB//>EEEE/>>/?0@FFFHB@BBFEEGHF@E//>?<///>//0B<11?B<11DG2>@/<>/<111?1/?/.>.---..<..</<...::;00:;../:000;000:;.;-9/09B/0;00000/;000990000000/;;BF-;/;-A9//////-:--;9-9-B/--/-
@M05620:37:000000000-D9766:1:1101:13041:14936 1:N:0:95
GAGGCTGCTTTGGAAGAGCACACGTCTGAACTCCAGTCACTAATGCGCATCTCGTATGCCGTCTTCTGCTTGAAAAAAAAAAACTTCTGACAGTTGCACGTTCTTTCCTCATGCCTTCCCAAAGAACTTCCACATTCTCAAACTAGTCGTGTTGACATCCCCACCTTGCCAGGGCAGCTTAGGAAGCACGTAGACCGCGAAAGTTCCGACTGTCTCACCGAGACCATGATCAGCTCCTAGCAACCCCGAGC
+
AAABCCFCFFFFGGGGGGGFGGHGHHHGGHHHHHHGFGEGHFHGGHGG2BEHHHGGFHHHEBEGGHHHHHHHGHHHGGGE/>>>344444333343333?002/4443B32333?33222220220222@2222221?111111?111//>.0.11111<..0...000000<...../0000;:;.0/-.:.900--9---.0000..--.000000..---../0009000000000900:...;----
@M05620:37:000000000-D9766:1:1101:12287:14936 1:N:0:95
GAGGCTGCTTTGGAAGAAACTCATAGATTACTGCAACAGTTCCCCCTGGACCTGGAAAAGTTTCTTGCCTGGCTTACAGGATGCTACCCGTAAGGAAAGGCTCCTAGAAGACTCCAAGGGAGTAAAAGAGCTGATGAAACAATGGCAAGTAAGTCAGGCATTTCCGCTTTAGCACTCTTGTGGATCCAATTGAACAATTCTCAGCATTTGTACTTGTAACTGACAAGCCAGGGACAAAAGATCGGAAGAGC
+
AAB3ABFAFFFFG4BFAGGGGGHHGFFGHFHH5BGFGHHHHHHHHGGFGFHHHHH2FGFFBFGHHHHHHHHHHFGHHHBGBFGGHHHHHGFEGHHHGHHHHHHGHHHGHHGHHHHFCGGGHGFHHHHH/GHHHHFGHHDHHHHGGHCGFHHHHHHHHHHHHHHHHGGGGGBFGHHHHHHHHHDFHHHHHHHHHHHHFHHHHHHHH0GHHHHDHHHHHHHHHHHHFGHHGHHHDFGGGGFFGGGGGGGG?FF
@M05620:37:000000000-D9766:1:1101:12254:14972 1:N:0:95
GAGGCTGCTTTGGAAGAAACTCATAGATTACTGCAACAGTTCCCCCTGGACCTGGAAAAGTTTCTTGCCTGGCTTACAGGATGCTACCCGTAAGGAAAGGCTCCTAGAAGACTCCAAGGGAGTAAAAGAGCTGATGAAACAATGGCAAGTAAGTCAGGCATTTCCGCTTTAGCACTCTTGTGGATCCAATTGAACAATTCTCAGCATTTGTACTTGTAACTGACAAGCCAGGGACAAAAGATCGGAAGAGC
+
AABBB4CACFFFBGGGGGGGGGHHHHHFFHGHFHFGHGGEGHHFHG2FGGHHFFFFGDFGFHHHAHDHHHHHHHFEGFHHFHGH5FGHHGEEEFFFGGHHHGHGGHHGHHHGHHFFGGEFEE??FFFFFHHEHHHHHHHGHHHHHHHHGGHHHFGGHHHEHHHHHGGGGFHHFGHHHHHHHHGHHHHHFHFHGFCDCGHHFEFGHHHHFGHFFGHHCGHCHHFHHCFHGFHEFGGGGG.;AFGGGGGGFFF
@M05620:37:000000000-D9766:1:1101:12237:14989 1:N:0:95
GAGGCTGCTTTGGAAGAAACTCATAGATTACTGCAACAGTTCCCCCTGGACCTGGAAAAGTTTCTTGCCTGGCTTACAGGATGCTACCCGTAAGGAAAGGCTCCTAGAAGACTCCAAGGGAGTAAAAGAGCTGATGAAACAATGGCAAGTAAGTCAGGCATTTCCGCTTTAGCACTCTTGTGGATCCAATTGAACAATTCTCAGCATTTGTACTTGTAACTGACAAGCCAGGGACAAAAGATCGGAAGAGC
+
>AAAAAF1CFFFFFGGCF1BAFAFFFFDFEGGHEA1ECGFFHHHHG0FGEGHH0GHHHHHHGHH2E1FHHGGGHE1FFHHGHGHFEGFHGEG/BGF0BGHHFGFGGHF1GHHGHFGFFFGFE?FGFGG/BGHHHHHHGFBFGHHHGHHGHHHHFGHHHHEHHHGHGGGCFGHFHHHHGHHHHGHGHHHEHGHFF<GHGHHHFFHFFHHGHGGGHHHCGHGHHHHHHHHGHGEGEEFGF?;AFGGGGGGFGG
@M05620:37:000000000-D9766:1:1101:17062:14992 1:N:0:95
GAGGCTGCTTTGGAAGAAACTCATAGATTACTGCAACAGTTCCCCCTGGACCTGGAAAAGTTTCTTGCCTGGCTTACAGGATGCTACCCGTAAGGAAAGGCTCCTAGAAGACTCCAAGGGAGTAAAAGAGCTGATGAAACAATGGCAAGTAAGTCAGGCATTTCCGCTTTAGCACTCTTGTGGATCCAATTGAACAATTCTCAGCATTTGTACTTGTAACTGACAAGCCAGGGACAAAAGATCGGAAGAGC
+
A?ABBBFBFFFFGGGGGGGGGGFHHHHHHHGHHHHHHHGGGHHHHGEGHHHHHHHHHHGHGHHHHHGHHHHHHHHHHHHHGGHHFGGGHGE@FHHGGGFHHHHGHHHHHHHHHHHHHHGGHGFHHHHHGHHHHHFHHGHHHHHHHHHGGHGHHHHGHHHHHHHHHGGGGGHHHHHHHHHHHHGHHHGHHHHHHHHHHHHHHHHHEHHHHHHHHHHHHHHHHHFGHHHHGHHHGGGGGGGGEGGGGGGGGGF
@M05620:37:000000000-D9766:1:1101:13565:14999 1:N:0:95
GAGGCTGCTTTGGAAGTAACTGACAAGCCAGGGACAAAAGATCGGAAGCGCACACGTCTGAACTCCAGTCACTAATGCGCATCTCGTATGCCGTCTTCTGCTTGAAAAAAAAAAAAACAAAATATTCTATCCACCACCCAAAATCCCTTTCTCATCACACATTCTCCTATTCTAACTTTTTCACCAATCGCCCTCTACCCGACCACACCACCCAACTAACCCCAGAAGCTTTTTCGTGTAGAAAGTCGTCC
+
A>AABAFBFBFDF4AGFFFDGFEHHGHHGGGEAFEEGBEHGFGHG?FG2AEGGGHEGEHGHHHHHHHHGHGHHFHHHHGGGE@3FFBEGHHGGEEFGHFHHHHHGHHHHGGGGB////</0?1111111110110..<.....0</<000=000000<0/.000000000000000000;0;0000.//....-./000..----;..........//9/....9.///9/////-....//////9....
@M05620:37:000000000-D9766:1:1101:13569:15017 1:N:0:95
GAGGCTGCTTTGGAAGTAACTGACAAGCCAGGGACACAAGATCGGACGAGCACCCGTCTGAACTCCAGTCACTACTGCGCATCTCGTATGCCGTCTTCTGCTTGAAAAAAAAAAAGCATCCTCTGCTGGTATCCGCGTGCTGGCGTCGTGTCCTGCCTTCGCGTAAGCCATTCCTACTCGTGGTGGCTTCTGCCTAATGCTCGCGTGCGCTGGGCTCTTTCCGTCTCCTCCTGTCCCCCTCTCCCGTTTCT
+
ABAABBFBFDF4GGAFAFGFBFGFGFABFGB4AFFF2CFFGHDAAA2A00AAA11A1A1BD@FGFGHGBB3FGG3FGFEFE1/3BB??FFGF/>/0FGH4HG?FAHGHGG/<<///011?F1<11??110>1>1..---..0/.-<---;C/C00/.009;9---..;9/900000009.;......:;FFF/////;////.-;--.-----....:;///./.9.//9/./////;A@.:///.;.;BB
@M05620:37:000000000-D9766:1:1101:14531:15022 1:N:0:95
GAGGCTGCTTTGGAAGAAACTCATAGATTACTGCAACAGTTCCCCCTGGACCTGGAAAAGTTTCTTGCCTGGCTTACAGGATGCTACCCGTAAGGAAAGGCTCCTAGAAGACTCCAAGGGAGTAAAAGAGCTGATGAAACAATGGCAAGTAAGTCAGGCATTTCCGCTTTAGCACTCTTGTGGATCCAATTGAACAATTCTCAGCATTTGTACTTGTAACTGACAAGCCAGGGACAAAAGATCGGAAGAGC
+
BABBBB?AFFFFGGGGGGGGGGHHHGG6EGHHHBGH4GHHHGGHHGCFFBHGGGFHGHCFGHGFFHHFHHGHHHHFHHHHHHHHHHHHHGGGDCHEGHFHGHHGHGHHHHHFFBGGF?FGHFEFDGGDFHHHHHHHHGHHHFGGHHHHGHHGH@GFFGBCCDGFGEGGGGHHGGHHHHHFHHGHHHHGHHHHGGFGHFHFFHHDFFHHHHGHFHCGCHHHHHHGHFFGFBFGDGGGGGGGGGGGGGGFFFF
@M05620:37:000000000-D9766:1:1101:6723:15058 1:N:0:95
GAGGCTGCTTTGGCAGAAACTCATAGATTACTGCAACAGTTCCCCCTGGACCTGGAAAAGTTTCTTGCCTGGCTTACAGGATGCTACCCGTAAGGAAAGGCTCCTAGAAGACTCCAAGGGAGTAAAAGCGCTGATGAAACAATGGCAAGTAAGTCAGGCATTTCCGCTTTAGCACTCTTGTGGATCCAATTGAACAATTCTCAGCATTTGTACTTGTAACTGACAAGCCAGGGACAAAAGATCGGAAGAGC
+
>AA1>>1AFFFFB1FECFGGGGHGGG1DGFGFABFBEFHAGHGGHG/FEFFFGAE0BBGGBFGH2DAFGGH/BB0BGHFG0@BG1FGGGE??/BB1>EFFAFHGHHHHHGBFGFG1>GCEGE/BFDGG0EE/EFHHFHDD<GHHHE<FG1FGH2@FBGFGHHHGHFGG/?1>FGHHH1FHHHGE1FFFHHFHFDGDC0GGDGFHHHHH0GFFCGFFGCGCGHHHHFHHGFFGGAEGA/FBEFFGFGGG?FF
@M05620:37:000000000-D9766:1:1101:5886:15060 1:N:0:95
AGTGCCAGCTCTCAATCGCACAGGGGACCCAGGGCCTGGCCCCTCCATCCAGAAAACCTATGACCTCACCCGCTACCTGGAGCACCAACTCCGCAGCTTGGCTGGGACCTATGTGAGTATCCAGCGTAGGAATCTGGGAGTTGGGGAGGAGTGAGGAGTTGGGGAAAGACAGTCCTAACCGTGGAGGGTTCTGGTAAATGATGGGGTGAGGAGGGGCTCTTTGGCTCCCACCAGTCCCCCTGTCTGGTCTA
+
CCBCCFFFCFFFGGGGGGGGGGHHGGGGGGHHGGGGGGHHHHGHGGHHHHHHHHHHHGHHHHHHHHHHHHHGGGGGHHHHHHHHHHHHGHHHGGGGGHHHGHHGGGHHGHHHHHHHHHHHHHHHHGGGGGHHHHHHHHHGGHHHGGGGG.CHHHHHHGHHHHGGGGHHHHHHHHHHHHHHGGGGGGGGEGGGHGGGGGGGGGGGGGFFFFFFFFFFFFFFFHHFFFFFFFFFFFFFFFFFFFFFFFFFFFF
@M05620:37:000000000-D9766:1:1101:5897:15085 1:N:0:95
AGTGCCAGCTCTCAATCGCACAGGGGACCCAGGGCCTGGCCCCTCCATCCAGAAAACCTATGACCTCACCCGCTACCTGGAGCACCAACTCCGCAGCTTGGCTGGGACCTATGTGAGTATCCAGCGTAGGAATCTGGGAGTTGGGGAGGGGTGAGGAGTTGGGGCAAGACAGTCCTAACCGTGGAGGGTTCTGGTAAATGATGGGGTGAGGAGGGGCTCTTTGGCTCCCACCAGTCCCCCTGTCTGGTCTA
+
>>AAADF11CCBG1FFGGG1E?FAFAFECECAA0AEEGHHHHGHGFHGEC1GHHECGEF1FFGHHBFHHHHGGGGGG1GFCGFFGFHFEHHHGGGCE0FGAGHGFGCGGHHHHHHH1B2DGFFFHCA/CC<DGHEFFGFFCHBHGGGGG-AECHHF0E/FHGCG.@E./;/;BFFFGEGF@GGGFGFGBFFFBFFFFFFFFFBFFFA@9F?9A-;-@@FFFFFEBBFFFFFFE9/;BFEF@FFFFFBF/9;
@M05620:37:000000000-D9766:1:1101:14535:15125 1:N:0:95
GAGGCTGCTTTGGAAGAAACTCATAGATTACTGCAACAGTTCCCCCTGGACCTGGAAAAGTTTCTTGCCTGGCTTACAGGAGGCTAAACGCCAGGCAATGCTCCTAAAAGACTTCAAGGGAGTAAAAGGGCTGATGAAACAATGGCAAGAAAGACAGGCATGTCCAATTTAGCACTATTGTGGAAGGAATTTAACAATTCTCAGCATTTGGACTTGTAACTGACAAGCCAGAGACAAAAGATCGGAAGCTC
+
BABBBAFACFFFBGGGGGGFGFGHGHHHFHHHHGHGBGHHFHHFHGCGEHGEFEGGGHFGGHHHHHHHHHFHHHGHHHHFH11>1G35F1//1>11BB3B34B33E4@@3/0344434B/?//3B?F3/?/0/BFHFFD10/1?1001?000@00@<?ACG0<1111111@11?F111>11>.110.0<GG00<000<D00=D=C0=C00::/0:G0<0000::GG.:CB..://9//./;00...C..00
@M05620:37:000000000-D9766:1:1101:22551:15154 1:N:0:95
ACCACACCTTCTACAATGAGCTGCGTGTGGCTCCCGAGGAGCACCCCGTGCTGCTGACCGAGGCCCCCCTGAACCCCAAGGCCAACCGCTACCCCCTTTGGCCGTTGACTCCCTCCTTCCTTCCCTCCCGGAGCTGCGCCCTTTTTCCTTGGTTCTCTTATCTGCCGTTTTCCTCACGCCTCTCTTCTTTGCCCTGAGTCCTCTTTGGTCCTCTCTCGGTTCTTGCTCGTCCGTGCACCCGTCTGATTTCC
+
CCCCCCCCFFFFGGGGGGGGGGHGGGGGDGHHHGGG?EGGGHHHHGGGEFGGFHHHHHHGFFGGGGGGGGGHHHHGGGGHEHHHHGGGGGG/B?//>0?22?2/</?/<?11F0?>GDFC11>0<10...---<<<:-::DGBG0=GG09C/0:C;CF00;9;BFF-.9;EFF000:;..;9F//:BF////;BF.;BFF//9/;FFE.9//;B/99AA.9;////;B.-.9-9:.:B/.;A.../9/;;9
@M05620:37:000000000-D9766:1:1101:14416:15170 1:N:0:95
GAGGCTGCTTTGGAAGAAACTCATAGATTACTGCAACAGTTCCCCCTGGACCTGGAAAAGTTTCTTGCCTGGCTTACAGGATGCTACCCGTAAGGAAAGGCTCCTAGAAGACTCCAAGGGAGTAAAAGAGCTGATGAAACAATGGCAAGTAAGTCAGGCATTTCCGCTTTAGCACTCTTGTGGATCCAATTGAACAATTCTCAGCATTTGTACTTGTAACTGACAAGCCAGGGACAAAAGATCGGAAGAGC
+
>3>ABBFBFFFFGGGGCGGGGGFGHHHGHFFFHH4BGHGDFHHHHGAFCEFFGGEHH32GGHHHDHFGHHHHHHA3FGHHHHHHF5FFHGFGEHHH33FGEHHGHEGFEHHHHHFHFHEECGEHFFHHGFHHHHGHHFGH2GHHHHHFGHGHHHHHHHFHHHHHHGGGGGHHHHHHHHHHHHGGHHGHHGGHGHHHGHHHHGHHHFGHHHHHHHHHHFHHHH0GFHGHGHCGGGFGGGGGEFFGDEA?AGF
@M05620:37:000000000-D9766:1:1101:27457:15178 1:N:0:95
GAGGCTGCTTTGGAAGAAACTCATAGATTACTGCAACAGTTCCCCCTGGACCTGGAAAAGTTTCTTGCCTGGCTTACAGAAGGTGAAACATAATGAACGGCTCCCAGACGACAACAAGGGGGTCCCAGAGCTGTTGAAGCGATGAAAAGACCGTACGAAATAACCGCATTCGACCTATTGAGGCTCCCATTGCAAAATTCTCAGCATTTATACAAGAAACTGCCACGCCTGGGCCAAAAGCTCGGAAGCGC
+
BBBBBBFBFFFFGGGGGGGGGGHHHHHFHHHHGGFGHHHFFHHGHGGGEFGHHGFFFGBGGHHHHHFAFGGGGHCFBEH5BB13BEGHH3355555BFBE>/111231?//>//??F2/?////?BBGH/@2@2FGGH2@/??E1?GHG/00>.<.-.<<<00<<AD-.;00;.;;0;CB0CG:.C../;;09000CBFFB;BB/;B9909;;090/:99;0B//;-.:.;;.9;...9/99BDFFFF.@-
@M05620:37:000000000-D9766:1:1101:21583:15220 1:N:0:95
GAGGCTGCTTTGGAAGAAACTCATAGATTACTGCAACAGTTCCCCCTGGACCTGGAAAAGTTTCTTGCCTGGCTTACAGTATGCTACCCTTAAGCCAAGGCTCCTATAAGACTCCAAGGGAGCAAAAGAGCGGATGAAACAATGGCAAGGAACTGAGGCATTTCCGCTTTAGCACTCTGGTGTATCCAATTGAACAATCCTCAGCATTCGTACGTGCAATTGACAACCTAGGGACAAAAGATTGGAAGAGC
+
AAABCCFCFFFFGGGGGGGGGGHHGHHGHHHGHHHHHHHHHHHHHGGGHHHHHHFGHHGHHHHHHHHHHHHHHHHHAGH5DF55FGHHH3?35D3BBG111B1?3F4GH433BFG33311/E//BG23?BB//>B/BGGB2/2B2BGH//@20@2@2??F1?<?1C///.11>=1<F11>10.1=GH0GGH0D0==/<//=0:C/CG000//.-::.;C0;00;F0.://0C.FF9:/.9;00;.;C/..;
@M05620:37:000000000-D9766:1:1101:9395:15230 1:N:0:95
GAGGCTGCTTTGGAAGAAACTCATAGATTACTGCAACAGTTCCCCCTGGACCTGGAAAAGTTTCTTGCCTGGCTTACAGGAGGCTAAACGTAAGGAAAGGCTCCTAGAAGACTCCAAGGGAGTAAAAGCGCTGATGAAACAATGGCAAGAAAGACAGGCATTTCCGATTAAGCACTATTGTGGAACCAATTGAACAATTATCAGCATTTGTACTTGTAACTGACAAGCCAGGGACAAAAGATCGGAAGAGC
+
BBBCCCFCFFFFGGGGGGGGGGHHHHHHHFHHHHHHFHHHHHHHHGGGHGHHHHHHHHHHHHHHHHHHHHHHHHHHHGHFH1?AFH3FHEE11F33BG1F1BG1FF4B@F3?F3B33B?EGE/3DGHH0/EF@/GGHH3?BC2?2222?2@=@2@@G/?/F1==1///<.>111>111F1<>.110.<GHHB<0<0<GHDDHHCC0<G0:000;:<0C00;0<GGGEAEBA.;..99:.:C09:DDG.../
@M05620:37:000000000-D9766:1:1101:11675:15234 1:N:0:95
GAGGCTGCTTTGGAAGAAACTCATAGATTACTGCAACAGTTCCCCCTGGACCTGGAAAAGTTTCTTGCCTGGCTTACAGGATGCTACCCGTAAGGAAAGGCTCCTAGAAGACTCCAAGGGAGTAAAAGAGCTGATGAAACAATGGCAAGTAAGTCAGGCATTTCCGCTTTAGCACTCTTGTGGATCCAATTGAACAATTCTCAGCATTTGTACTTGTAACTGACAAGCCAGGGACAAAAAGATCGGAAGAG
+
?AAACBFBFFFFGGGGGGGGGGFHHHHHHGHHHHFHGHHGHHHHHGGGHGHHHHHHHHHHHHHHHHHHHHHHHHHHHHHHHHHHGGHGHFEEGHHHFFHHHHHGHGHHHHHHHHHHGGGGHGEGHHHFEHHHHHHHHHHHHHHHHHHHGHHHHGHHHHGHHHHHHDGGGGHGHHHHHGHHHHGHGHHHHFHHHHHGHHHGHHHHGHHHHHHHHHGHHHHHHHHHHHHHGHHHGGGGGGFGGGGGGGGEDGF
@M05620:37:000000000-D9766:1:1101:9557:15241 1:N:0:95
AGTGCCAGCTCTCAATCGCACAGGGGACCCAGGGCCTGGCCCCTCCATCCAGAAAACCTATGACCTCACCCGCTACCTGGAGCACCAACTCCGCAGCTTGGCTGGGACCTATGTGAGTATCCAGCGTAGGAATCTGGGAGTTGGGGAGGAGTGAGGAGTTGGGGAAAGACAGTCCTAACCGTGGAGGGTTCTGGTAAATGATGGGGTGAGGAGGGGCTCTTTGGCTCCCACCAGTCCCCCTGTCTGGTCTA
+
BCBBCFFFCFFFGDGGGGGGGGHHGGGGGGHHGGGGGGHHHHGHGGHHHHHHHHHHHGHHHHHHHHHHHHHGGGGGHHHHHHHHHHHHGHHHGGGGGHHHGHHGGGHHGHHHHHHHHHHHHHHHHGEGGGHHHHHHHHHGGHHHGGGGGGGHHHHHHGHHHHGGGGHHHHHHHHHHHHHHGGGGGGGGDFGGGGFGGGGGGGGGGGFFFFFFFFFFFFFFFFFFFFFFFFFFFFFFFFFFFFFFFFFFFFF
@M05620:37:000000000-D9766:1:1101:11691:15250 1:N:0:95
GAGGCTGCTTTGGACGCAACTCATAGATTCCTGCACCAGTTCCCCCTGGCCCTGGAAAAGTTTCTTGCCTGGCTTACAGGATGCTCCCCGTAAGGACAGGCTCCTAGAAGACTCCAAGGGAGTAAAAGAGCTGATGAAACAATGGCAAGTAAGTCAGGCATTTCCGCTTTAGCACTCTTGTGGATCCAATTGAACAATTCTCAGCATTTGTACTTGTAACTGACAAGCCAGGGACAAAAAGATCGGAAGAG
+
111>>A1A11D1GFFC1E?A0B13DAF222ADB10A00B11DA1BA///00/A0/CGFBFFGGG2D1AFHFFFG01B1BBBFGGG1BFGEGG/F1E>>F>/G0?FBGBFFHEHGHHG1/?/E?<GHFD<0BGHHHF21B@@CHHFGFFFGFF1@GFF00?GHFFGCGGC.F1FGFGHHHHHHCD00CGHHF0=<<</0;CHGH<FHHF0CCGHHFFC:GHHH0CFB.C?C.;AAEEAFFACGFF.;.---;
@M05620:37:000000000-D9766:1:1101:11873:15279 1:N:0:95
GAGGCTGCTTTGGAAGAAACTCATAGATTACTGCAACAGTTCCCCCTGGACCTGGAAAAGTTTCTTGCCTGGCTTACAGGCTGCTACCCGTAAGGAAAGGCTCCTAGAAGACTCCAAGGGAGTAAAAGAGCTGATGAAACAATGGCAAGTAAGTCAGGCATTTCCGCTTTAGCACTCTTGTGGATCCAATTGAACAATTCTCAGCATTTGTACTTGTAACTGACAAGCCAGGGACAAAAGATCGGAAGAGC
+
AAA>AAFAFFFFG4FGCGFGGGHHHHGHHCGHDFA4GGHHHHHHHGGGHFHHHHFBGFGHBGHHHDGHHHHHHFHHHHHH1BFFGHGHHGECFHHHHHHHHHHGHHHHHHHHHHHHFGGGGGFGHHHH/GHHHHHHHHFHHHHHHHGHGHHHHHHHHHHHHHHHHGGGGGHFHHHHHHHHHHGHHHHHHGHHHHHHBFHHHHHHGHHHHGH0GHHHHHHHHHHHHHHHGHHGGGGGGGAFGGGGGGGDGGF
@M05620:37:000000000-D9766:1:1101:5089:15290 1:N:0:95
GAGGCTGCTTTGGAAGAAACTCATAGATTACTGCAACAGTTCCCCCTGGACCTGGAAAAGTTTCTTGCCTGGCTTACAGAAGCTGAAACAACTGCCAATGGGATGCTACCCGTTAGGAACGGCTCCTAGCAGCCTCCAGGGGAGCACAAGAGCTGATGACAGAATGGACAGTAGGTAAGGCATTTCCGCTTTCGCCCTCTTGTGGCTCCCGTTGAACAATTCTCAGCATTTGTCATTGTCACTGACAAGCC
+
BBAABBFBFFFFGGGGGGGGGGHHHHHHHHHHHHHHHHHHHHHHHGGGHHHHHHHHHHHHHHHHHHHHHHHHHHHHHHHHHHHHHHHHHHHHHGHHHHHH3F2B1G3BB?BE?1??G330////??F3BG3B2/B2FG22?//</?02@020<1??D11111?1?11<<<.>111>11<<F0CG00<<.CFG0<C.;AH/;0;0:.;:...9.;.0;CFFF00CF0B00FF0;00;F000;CFFB;BFA?.
@M05620:37:000000000-D9766:1:1101:23955:15293 1:N:0:95
GAGGCTGCTTTGGAAGACCCTCCTCCCTAACTGCACCCACTCCCCCGGACCCCGTAAGCGGTCCTTTCCTGGCTTACAGGATGCCCCCCGTAACGACAGGCTCCTTGCCGACTCCACTGGCTTCCCCGAGCTGCTGCCCCCCTGGCCCGTCCGTCCGGCATTTCCGCTTTAGCCCTCTTGTGGCTCCGCTTGCCCAATTCTCAGCATTTGTACTTGTCACTGCCCCGCCAGGGGCAAAAGCTCGGACGCGC
+
AAAAAAFAFFFFGGGGG11A1AB000001BFHDBGA0B00BBFC/BE//AA//AAA/0B>/B//BBB1BFDGHB0B@B1>011B1B?/>>?/?/?/>/<??0?/?1?1<><<AEF1?110?0F<FG0<->AEHGHHHHFGGCGEEG.CAGGGGFFGGG@?@0CFGGB-BE/99BFFFFFFF/;EFFE-;;9AE;9FFFFFF/FFBBBFFFF/FFFFF;/B/F;9--;@@-------AF-9FFFB@:-;9-9
@M05620:37:000000000-D9766:1:1101:11888:15294 1:N:0:95
GAGGCTGCTTTGGAAGAAACTCATAGATTACTGCAACAGTTCCCCCTGGACCTGGAAAAGTTTCTTGCCTGGCTTACAGGATGCTACCCGTAAGGAAAGGCTCCTAGAAGACTCCAAGGGAGTAAAAGAGCTGATGAAACAATGGCAAGTAAGTCAGGCATTTCCGCTTTAGCACTCTTGTGGATCCAATTGAACAATTCTCAGCATTTGTACTTGTAACTGACAAGCCAGGGACAAAAGATCGGAAGAGC
+
AAAAAAFAFF3FC1FGGGGGFGGHFHHHHHGHFG1FGHFFGHHHHGGGHHHHHHHHHGHHGHHHGHGHHHHHHHHFHGHHAGGHFFGHHGEEEFHHGGHHHFGGGGHHHHHHHHHFHHGGHG>EGHFHGGHHHHEHHHHHHHHHFHFHGGGHHHHHHHHFFHHHHGGGGGHEGFHFHHHHHHCFFHHFFFHHHHGBGHHHHHFGGGHHHHHFHGHH:GHFHHHHHHHHGHGHGGGGGGFCEGGGGGGGFFC
@M05620:37:000000000-D9766:1:1101:6980:15306 1:N:0:95
GAGGCTGCTTTGGAAGAAACTCATAGATTACTGCAACAGTTCCCCCTGGACCTGGAAAAGTTTCTTGCCTGGCTTACAGGATGCTACCCATAAGGATGGGATCCTAAAAGACTGCAAGGGAGCAAAATAGCTGATGAAACAATGGCAAGTAAGCCAGTCATTTGCGCTTAAGCACTCTTGTGGATCCAATTCAACAAGTTCCAGCATACGTACTCGCAGCTGACGAGCTAGGGACTGAAGATCGAAAGAGC
+
BABBBBFBFFFFGGGGCFGGGGGHHHFHHCHHHHHFFFHHHHGHHGGGHBGHHHHHHHHHHHHHHHHHHHHHHHHHHHHAFGE2BFHFH333BFGH331123BG444B3BF?@33333//EF/?3F23B3BBF33443B?GHG2GH22/B3F32BF02222>222/<<A?111?0?0?1111.1>101>111111<</000=D0//<00.0<.;0:-:.;/:0:..-;.0;..CE..;00;0;../.:F..
@M05620:37:000000000-D9766:1:1101:26392:15307 1:N:0:95
GAGGCTGCTTTGGAAGAAACTCATAGATTACTGCAACAGTTCCCCCTGGACCTGGAAAAGTTTCTTGCCTGGCTTACAGAATGTGAAACATATGCCAAGGCTCCTCGAAGACTAAAAGGGAGTAAAAGCGCTGATGAAACAAAGGAAAGTAAGAAAGAAATTCACGCATTAGAAGTCTTGCGGATCCAATAGCACAATTCTCACAATTTGAAATTGTCACTGACCCGCCATGGAAAATAGCAAGGCAGAGC
+
BAABAAFBFFFFGG5FGGFGGGHHHHHHHHHHHHCFHHFGHGGGHGGGGGGHHHGFB3CHGHHHHHHFGHGFFGGFBBB5FBG55@D5B3355D5@BGFG?BGG3211B1?G3B@B33/?//>3BF43B?EF/?BG3F3BFG02B222B@>2F2@2<<<<@F@@1<G//??FF11?1>FD1>D<-?<G0<0=0=<<G<GFCGH00:CGC00<00;;;0C0GB:;9/;--9.;=900=000090/.9CC.AF
@M05620:37:000000000-D9766:1:1101:23520:15311 1:N:0:95
AGTGCCAGCTCTCAATCGCACACGTCTGAACTCCCGTCACTACTGCGCATCTCGTATGCCGTCTTCTGCTTGCAAACAAAAAATTCCACAAAGCATCCCCTATTCTACCGGCCCTTCACTTCTTCTAATGGCTTCCCCACTCTTATTCTCCCTTGTAAAGCCATACCTTCATTTCCCATTTCTCCCTGTTGTTCACCCCCATGTCTCCCTCTACTGCGTTCTACTTCTTATTTCTCAGCCCATCCCTTCCC
+
AAAABDFFAFFFGGGGGGGGGGHGFFECD5BGBB2AFGEEHH3FBFFG0AEGGHGGCGGHEBE1BFFDFG5B13551B?1B1/13BB4B3113233B3?/2?3?4B4??////>?2?2?33B3BFF33322220@@@F2/@FDD11111<1<010<1111100<10<111111=00<0=000<00<<0<<0/.:000;-:-:/0000;//9/0000;.9;.;0000;0900;09C000:;..:/;./////
@M05620:37:000000000-D9766:1:1101:23946:15311 1:N:0:95
GAGGCTGCTTTGGAAGAAACTCATAGATTACTGCAACAGTTCCCCCTGGACCTGGAAAAGTTTCTTGCCTGGCTTACAGGATGCTACCCGTAAGGCAAGGCTCCTAGAAGACTCCAAGGGAGTAAAAGAGCTGATGAAACAATGGCAAGTAAGTCAGGCATTTCCGCTTTAGCACTCTTGTGGATCCAATTGAACAATTCTCAGCATTTGTACTTGTAACCGACAAGCCAGGGACAAAAGATCGGAAGAGC
+
A>AAAAFAFFDFGGGGGGGGGGDGDGGHHEHHHHHCGGHGHHHHHGGGHFHHHHHHFHCGGHHHGHHHHHHHHHHHHHHHHHGGHHHHHEEEEF@0BFFGGGGFHDBDGFGHHHGHFHGGFGEFG2>FFHGHGHFHFBGHHHGGHHHHGGHGHGHHDGGGHHHHHGGCGFGGDGHGHHHHFHGGGHGH1FGGFDHD/DHFGHGDG0=DGHGHHHHHF:CG0C-AC?AEGGF:CEE;;9:C.;B.CBEG?FF
@M05620:37:000000000-D9766:1:1101:6983:15323 1:N:0:95
GAGGCTGCTTTGGAAGAAACTCATAGATTACTGCAGCAGTTCCCCCTGGACCTGGAAGAGTTTCTTGCCTGGCTTATAGGATGCTACCCGTAAGGAAAGGCTCCTAGAAGACTCCAAGGGAGTAAAAGAGCTGATGAAACAATGGCAAGTAAGTCAGGCATTTCCGCTTTAGCACTCTTGTGGATCCAATTGAACAATTCTCAGCATTTGTACTTGTAACTGACAAGCCAGGGACAAAAGATCGGAAGAGC
+
AAAAAAFAFFFFGBGGGBAG1F1F3313DFGH3GG1E0BAGHH10B0AA0BAGHGH100B1FGEH1D1GHFHHHCG1FGGEFGHHFFGHEGGEGGDBGHHGHHGHHFHHHHHHGHGHHGGHGEGGHFFFHGHHHHHHFGDGHHGHHHHGGGHHDGGHHHHHHHHHGGGCFGHHGGHHGHHHHGHFGHHHGGHFFHHHDFGFHHHGDHHHHHGHHHHHFHHHHBHHHHHGHGGGGGGFBCFGCFGGGEFFGF
@M05620:37:000000000-D9766:1:1101:15664:15325 1:N:0:95
GAGGCTGCTTTGGAAGAAACTCATAGATTACTGCAACAGTTCCCCCTGGACCTGGAAAAGTTTCTTGCCTGGCTTACAGGATGCTACCCGTAAGGAAAGGCTCCTAGAAGACTCCAAGGGAGTAAAAGAGCTGATGAAACAATGGCAAGTAAGTCAGGCATTTCCGCTTTAGCACTCTTGTCGATCCAATTGAACAATTCTCAGCATTTGTACTTGTAACTGACAAGCCAGGGACAAAAGATCGGAAGAGC
+
BACBAAFBFFDDGFFFFGFGGGHHHHFGHFFFHF4GFHHHHHFHFGEFGFFGHHGFCDFEBFHHHHGGFGHHHHHEFGHGHHHGHFFHHGGGEF@FFHHGHGHGHHFGHHFGHHHHHHGGHGEFFGHGCFGHHGFGHHHFHGGFBGHHGHHHD@FF2@2GHHGHHGGGGAHHG1FCGHHGH1.>FHGHHFHGHFHD/DGGHFH0CFHHHFHHHEGHHGGHHHHHHHHGCFHGGGGGFFFFGFFEEDGFAGB
@M05620:37:000000000-D9766:1:1101:4430:15339 1:N:0:95
GAGGCTGCTTTGGAAGCAACTCATAGATTACTGCAACAGTTCCCCCTGGCCCTGGAAAAGTTTCTTGCCTGGCTTACAGGATGCTACACGTAAGGAAAGGCTCCTAGAAGACTCCAAGGGAGTAAAAGCGCTGATGAAACAATGGCAAGTAAGTCAGGCATTTCCGCTTTAGCACTCTTGTGGATCCAATTGAACAATTCTCAGCATTTGTACTTGTAACTGACAAGCCAGGGACAAAAGATCGGAAGAGC
+
>1>AA>CA@F@DFGG11BFGGEEGHGHD31BGHH11BGGHCHHGHGEGE0FGHHHHHFBFGHHHGHHHHHHHHHGFHFHHHHHHHF11FFGHGH@B0FFHHHHGHHHHBGHGHEGHFGFG/E/012>10?EFGGFHFHHHHHHFBGHGC1FGH2@GFHHHHHGGH/AE/CGHGHHHHBDFGHGHCFHHFGHHGFHHHHHGFHHFHHHHGHHHHHHHFHHHHHFGHHHHGGGGFEGGGGGCEBBFGGFFGGF
@M05620:37:000000000-D9766:1:1101:6855:15360 1:N:0:95
GAGGCTGCTTTGGCAGAAACTCATAGATTACTGCAACAGTTCCCCCTGGACCTGGAAAAGTTTCTTGCCTGGCTTACAGGATGCTACCCGTAAGGAAAGGCTCCTAGAAGACTCCAAGGGAGTAAAAGCGCTGATGAACCAATGGCCAGTAAGTCAGGCATTTCCGCTTTCGCACTCTTGTGGATCCAATTGAACAATTCTCAGCATTTGTACTTGTAACTGACAAGCCAGGGACAAAAGATCGGAAGAGC
+
>AA1>>FAFFBFG1FECBG1FF1F331DEBGH3FG1CAGHHHFHHGCGHHHGHFH0BBGG12FHG1AFGHH/A0ABGGBF011>FFG0FEE/EHHHFHHEHHHGHFHFFGBGHHH11FFF>EEFBHHH0EGFGAGBGF1FHAGFFF01?F1FDGGBDFHEHHHHHFGGGG1.CEGGHHHHHGG0CGHHGHHG00G<<GHGFHHFHGHHHFG0;GHHHHHHHGFGGGGGGBFGGEEGGGGFEGFEGAFF-AB
@M05620:37:000000000-D9766:1:1101:15471:15386 1:N:0:95
GAGGCTGCTTTGGAAGAAACTCATAGATTACTGCAACAGTTCCCCCTGGACCTGGAAAAGTTTCTTGCCTGGCTTACAGGATGCTACCCGTAAGGAAAGGCTCCTAGAAGACTCCAAGGGAGTAAAAGAGCTGATGAAACAATGGCAAGTAAGTCAGGCATTTCCGCTTTAGCACTCTTGTGGATCCAATTGAACAATTCTCAGCATTTGTACTTGTAACTGACAAGCCAGGGACAAAAGATCGGAAGAGC
+
B?ABCCFBFFFFGGGGGGGGGGFHHHHHHHHHHHHHHGGGHHHHHGGGHHHHHHGHHGFHHHHHHHHHHHHHHHHFHHHHHHHHHGFHHGEFGHHHGHHHHHHGHHHHHHHHHHHHGHGFFGGHFHGHGHHHHHHHBFFHCGHHHHHFGHGGHHHHHHHHHHHHHGGGGGHHHHHHHHHHHHGHHHHHHHHHFHHHHHHHHHHFGHHHHHHHHHHHHEHHHHFHHHHEGHHHGGGGGGGGGGGGGGED?FF
@M05620:37:000000000-D9766:1:1101:16243:15389 1:N:0:95
GAGGCTGCTTTGGAAGAAACTCATAGATTACTGCAACAGTTCCCCCTGGACCTGGAAAAGTTTCTTGCCTGGCTTACAGGATGCTACCCGTAAGGAAAGGCTCCTAGAAGACTCCAAGGGAGTAAAAGAGCTGATGAAACAATGGCAAGTAAGTCAGGCATTTCCGCTTTAGCACTCTTGTGGATCCAATTGAACAATTCTCAGCATTTGTACTTGTAACTGACAAGCCAGGGACAAAAGATCGGAAGAGC
+
CBCCCCFCFFFFGGGGGGGGGGHHHHHHHHHHHHHHFHHHHHHHHGGGHHHHHHHHHHHHGHHHHHHHHHHHHHHHHHHHHHHHHHHHHGGGFHHFHHHHHHHGHHHHHHHHHHHHHHGFGGGGHHHHEHHHHHGHHHHHHGGGGHHHGHHHHHHHHHHHHHHHHGGGGGHHHHHHHHHHHHGHHHHHHHHHHHHGFHHHHHHDG0GHHHHHHGHHHGHHHHFHHHHHGHHHFGGGGGGGGGGGGGEFGGG
@M05620:37:000000000-D9766:1:1101:20689:15397 1:N:0:95
ACCACACCTTCTACAATTGACTGGAACTCTTCAGGTTCTAGATCGGAAGAGCACACGTCTGCACTCCAGTCACTACTGCGCATCGCGTATGCCGTCTTCTGCTTGAAACAAACCAACACAGATTACTCCAACCTACTAAAACATATCATTAAACAATCACAATCTCCCTAGCCATCTCTGCGTCTCTACCACTTTTTTCCTACTTTCACAATTCTCAGACCTTCTACTCCTATCTTCCAATCCCTTGTATC
+
ABABBBB>FFFFEGGFFFGFFGGG44BFFA5DFGEBF3BGHHGH22222BBFGCCBA1AFF5AGGGGGFHHGHGB3FGGE>E1>1B>E/?FBF>>>FCGDGHFHH0G33??0/?///?//0B343233B2?2/2BBB@2@22?2222>222>21?F<111?1111?10<101011111111-.-.<00000</00=0;/:0<0000;;00C000000009.:0/00009/009;0;000;0/9000/0000
@M05620:37:000000000-D9766:1:1101:8739:15398 1:N:0:95
GAGGCTGCTTTGGAAGAAACTCATAGATTACTGCAACAGTTCCCCCTGGACCTGGAAAAGTTTCTTGCCTGGCTTACAGGATGCTACCCGTAAGGAAAGGCTCCTAGAAGACTCCAAGGGAGTAAAAGAGCTGATGAAACAATGGCAAGTAAGTCAGGCATTTCCGCTTTAGCACTCTTGTGGATCCAATTGAACAATTCTCAGCATTTGTACTTGTAACTGACAAGCCAGGGACAAAAGATCGGAAGAGC
+
@AA@BAFBFFFFGGGGGGGGGGFHHHGHFFHHHHHGCGHHHHGHHGGGHBHHHHHGHHHHHHHHHHHHHHHHHHGHHGHHHHHHHHHGHGGGDHHHFHHHHHHGHGHHBGHHHHHGHHGGFGGHFHHH/GFGHHHHHFHHHHHHHHGHGHHHHHHGHHHHHHHHHGGGGGFHHFHHGGHFHHGEFHHHHHHHHHHHHFHGHHHGGHHHHGHHHHHHHHHHHGFHHHHHGHGHEEGGGGGGGGGGGGGGGGE
@M05620:37:000000000-D9766:1:1101:7898:15422 1:N:0:95
GAGGCTGCTTTGGCAGAAACTGACAAGCCAGGCACAAAAGATCGGAAGCGCACACGTCTGAACTCCAGTCACTAATGCGCCTCTCGTCTGCCGTCTTCTGCTTGAAAAAAAAAAACTCATCTTATGAATCCAGTCCTCCGTCCGGACCGACCAGCTCTGCAAACTCACTCCCTACCGATCACGTCTCACGTAATCGATCGTCCGCGCATCGCTTGCGTGCTTCCCATCTGTCCCTCCGCCGGTTCTAGCTC
+
>AA>AA>AFFDFGBFCCGG1BBDFHBFAE0AA0BB0FCGGGDGGEAAE/EFEEEEEHFFFHDGHHHHGFFDGHHCHHF?E//B1FEF/?FHEEA@GGFDGGGHHACFDGE/><///1?11?1??1?111??11?111>0>F0.--.-------..:/00:;909000/CFC./0.9-.--./..--9;;9--9-/--;9---:-----9-;----9-;---99/9//////999/B-9----9-;B//;9;
@M05620:37:000000000-D9766:1:1101:12619:15431 1:N:0:95
GAGGCTGCTTTGGAAGAAACTCATAGATTACTGCAACAGTTCCCCCTGGACCTGGAAAAGTTTCTTGCCTGGCTTACAGGATGCTACCCGTAAGGAAAGGCTCCTAGAAGACTCCAAGGGAGTAAAAGAGCTGATGAAACAATGGCAAGTAAGTCAGGCATTTCCGCTTTAGCACTCTTGTGGATCCAATTGAACAATTCTCAGCATTTGTACTTGTAACTGACAAGCCAGGGACAAAAGATCGGAAGAGC
+
BAB?AAFAFFFFCGGGGGGGGGHHHHHHGGHHHHHHFHHHHHHHHGCGHGHHHHHHGHHHHHHHHHHHHHHHHHHHHHHHGHHHHHHHHGGGGHHGCGHHHHHGHFFGEGHHFHHHHHGGHGEFGHHHGHHHHHGHHHHHHHHHHHHHGHHHHHHHHHHHHHHHHGGGGGGHHHHHHHHHHHCHFGHHHHHHGHHHHFHHGHHHGHHHGHFFHGHHHHHHHHHHHGHHGGHHGGGGGGGFGGGGGGFGGGF
@M05620:37:000000000-D9766:1:1101:11597:15437 1:N:0:95
AGTGCCAGCTCTCAATCGCACAGGGGACCCAGGGCCTGGCCCCTCCATCCAGAAAACCTATGACCTCACCCGCTACCTGGAGCACCAACTCCGCAGCTTGGCTGGGACCTATGTGAGTATCCAGCGTAGGAATCTGGGAGTTGGGGAGGAGTGAGGAGTTGGGGAAAGACAGTCCTAACCGTGGAGGGTTCTGGTAAATGATGGGGTGAGGAGGGGCTCTTTGGCTCCCACCAGTCCCCCTGTCTGGTCTA
+
ABABCFFFCFFFGGGGGGGGGGHHGGGGGGHHGGGGGFHHHHGHGGHHHHHHHHHHHGHHHHHHHHHHHHHGGGGGHHHHHHHHHHHHGHHHGGGGGHHHGHHGGGHHGHHHHHHHHHHHHHHHHGEGGGGHHHHHHHHGGHHHGGGGGGGHHHHHHGHHHHGGGGGHHHHHHHHHGHHHGGGGGGGF9FGGGGGGGGGGGGGGGGFFFFFFFFFFFFFFFFFFFFFFFFFFFFFFFFFFFFFFFFFFFFF
@M05620:37:000000000-D9766:1:1101:7202:15440 1:N:0:95
GAGGCTGCTTTGGAAGAAACTCATAGATTCCTGCAACAGTTCCCCCTGGACCTGGACAAGTTTCTTGCCTGGCTTACAGGATGCTACCCTTACGCCAAGGCTCCTAGAAGACTCCAAGGGAGTAAAAGAGCTGATGAAACAATGGCAAGTAAGTCAGGCATTTCCGCTTAAGCACTCTTGTGGATCCAATTGAACAATTCTCAGCATTTGTACTTGTAACTGACAAGCCAGGGACACCAGATCGGAAGAGC
+
>1>>>1CAFBF1F1B11E1BAF1AAAGDE3D3BBC1AAGHHHGHHGE/F0BFGHHH0ACGFEGHGFGGGFDAFGFCGEB0BGHGHED0B1011?///>FF?FGGHHFHH1FEGBFFGGGGHG/BGHH1/0BFFEHFFG>1BFHFFHFFF@FFH>@@DFGHHHGGHCCF//?FFDFGG=1<F>AF1>>GHHHH0<CHH<=0=DGGHBGH0CCCCCGG=CHCGF0GHH.CEFGE?EG9..;;C99A.C..;C/
@M05620:37:000000000-D9766:1:1101:20920:15445 1:N:0:95
AGTGCCAGCTCTCAATCGCACAGGGGACCCAGGGCCTGGCCCCTCCAGCCAGAAAACCTATGACCTCACCCGCTACCTGGAGCACCAACTACGCAGCTTGGCTGGGACCTATGTGAGTATCCAGCGTAGGAATCTGGGAGTTGGGGAGGAGTGAGGAGTTGGGGAAAGACAGTCCTAACCGTGGAGGGTTCTGGTAAATGATGGGGTGAGGAGGGGCTCTTTGGCTCCCACCAGTCCCCCTGTCTGGTCTA
+
AAAABFFCAFFFGGGGGGAFGGHHGGGAEFHHG2EF2FGHFHGHGGH3EFHHHHHHHGH3FGGHHHHGHHFGGGGGHHHHFHHHGHHHGHBGGGGEGHHHGHHGGGHHGHHHHH2GHHHHFHHHHGFGGGHHHHHHHHHGGHHH/@FGGGGHHHHHHGHHG/<CEGHHHHHHHHHHHHHGGGGGGGG@9CFGGGGGGGGGGGG09EFBFFFFFF-9;@FF/BFFFFFFFFFFFFFFFFFFBFFFFFFFFFF
@M05620:37:000000000-D9766:1:1101:24177:15458 1:N:0:95
GCGGCTGCTTTGGAAGAAACTCATAGATTACTGCCACAGTTCCCCCTGGGCCTGGAAAAGTTTCTTGCCTGGCTTACAGGATGCTACCCGTAAGGCAAGGCTCCTAGAAGACTCCAAGGGAGTAAAAGAGCTGATGAAACAATGGCAAGTAAGTCAGGCATTTCCGCTTTAGCACTCTTGTGGATCCACTTGAACAATTCTCAGCATTTGTACTTGTAACTGACAAGCCAGGGACAAAAGCGGAAGAGCAC
+
>1AAA>AAFF@DFGGF1ABFF1F33D1DABFGGH0B1BGBGHHHHG/FC/FFFAE0B10BAFFH211FHGHEHEG1FGHHFHFH1BFGHG/>/B@00BFFHHB>GFFD1FGHHHHHFDCF/EE0>FGEFHGHHFHHD1FGCCHHHHHFFFGBHFGHH00?FGGHHCGGGGHHHHHHHHHHFGGHHFGD/DGHFGHHHHHGHHH0G:CHHGHHHGF0C0CCGHFH00:..9;AEGGGGFGGFC@AGCFFFFA
@M05620:37:000000000-D9766:1:1101:18414:15483 1:N:0:95
GAGGCTGCTTTGGAAGAAACTCATAGATTACTGCAACAGTTCCCCCTGGACCTGGAAAAGTTTCTTGCCTGGCTTACAGAAGCTGAAACAACTGCCAATGGGATGCTACCCGTAAGGAAAGGCTCCTAGAAGACTCCAAGGGCGTAAAAGAGCTGATGAAACAATGGCAAGTAAGTCAGGCATTTCCGCTTTAGCACTCTTGTGGATCCAATTGAACAATTCTCAGCATTTGTACTTGTAACTGACAAGCC
+
>3AABAFBFFFFGGGGFGGGGGFHFHHHHHGHHHFFGFFGGHHHHGEGHFHHHHHHHB2FGHHHGHH5FGHHHHH3FHHHHHHHHDGHHGHHHHHHCGGHBCGGGHHFFH?E?/?F3BFCHFHFGGHHH33F3BGFHCGG///<//?/2@/@FDG1FGHHFGG/??1FCFCG11><=>DCGAGGFGFDDFGGFGHFHHHHHHFHDCCGFG0CGHFHHF/GHFFGFGBBFGFBBFGGGGGG0CFC;BFFF.E
@M05620:37:000000000-D9766:1:1101:7786:15491 1:N:0:95
GAGACTGCTTTGGCAGAAAGTGACAAGCCAGGCACAAAAGATCGGCAGCGCACACGTCCGAACTCCAGTCACTAATGCACGCCTCGTGTGCCGTCTTCGGCTTGTAACAACCTACCTCTGCTGCTGGCCCCCTCCCTCCTGCCCACCCTCCCGGGGCTCCTCCCTCACTCGCTGGCTCTCTTTCCGGTCGCTTTCTGTATGACTTCCCTCACCGGACTGTGCCTCCTTTGTCACTCTGCCGTATATCGGAC
+
>1>1>11BFF3@CFGA11F1AAAFA1B0000000B0AA0A01B////A/AEE//0A0B/AE?//BFG@211B@F111111//?0?>///?11>?/0?2/?////012211//0B0B1B11F1F1@11?@/>CGGGA<F/?110.1.><..<..---:-.;///.C/.;C0.9C.-.;B/000000.--------//;////:9///9-;-------9;-////;9-://;/:////;9//9-9-///----
@M05620:37:000000000-D9766:1:1101:18429:15495 1:N:0:95
GAGGCTGCTTTGGAAGAAACTCATAGATTACTGCAACAGTTCCCCCTGGACCTGGAAAAGTTTCTTGTCTGGCTTACAGAAGCTGAAACAACTGCCAATGGGCTGCTCCCCGTACGGAAAGGCTCCTAGAAGACTCCAAGGGAGTAAAAGAGCTGATGAAACAATGGCAAGTAAGTCAGGCATTTCCGCTTTAGCACTCTTGTGGATCCAATTGAACAATTCTCCGCATTTGTACTTGTCACTGACAAGCC
+
>1>AA1BACFFFBGGG1F1FFG1FFHHGF1FGGFD1AFHHFHHFHGEAF0FGFHHH11FCGFGHAF1BGGDGHHGEGEGEGHHH11FGHF/GGBG>1BFFHE0B/FG1FEEEE>/>E?EEH0FHHGHHHGG1BGHGFFGB/B/C?0@>@>/0<GH1FG111<?/FGEFGFC<F11>FG>00CFGFGFC<CCF00DGFGBGHCG0:0CBGBCFGGG:CC/CHHFF0.=-C;;09;B000;00;;;BBF0AAE
@M05620:37:000000000-D9766:1:1101:11297:15546 1:N:0:95
GAGGCTGCTTTGGAAGAAACTCATAGATTACTGCAACAGTTCCCCCTGGACCTGGAAAAGTTTCTTGCCTGGCTTACAGGATGCTACCCGTAAGGAAAGGCTCCTAGAAGACTCCAAGGGAGTAAAAGAGCTGATGAAACAATGGCAAGTAAGTCAGGCATTTCCGCTTTAGCACTCTTGTGGATCCAATTGAACAATTCTCAGCATTTGTACTTGTAACTGACAAGCCAGGGACAAAAGATCGGAAGAGC
+
AAB3AAFBFFFFGFGGGGGGGGHHHHDHHFHHFHHFFHFGHGFHHGGGHFHHHHHGHHHHFGHHHHHHHHHGHGHHHHHHFHHGHHHHHGGGGHHHHHHHHHHGHHHHHHHHHHHHHHGGHGEGHHHHGHHHHHGHHHHHHHHHHHHHGHHHHHHHHHHHHHHHHGGGGGHHHHHHHHHHHHGHHHHHHHHHHHGGHHHHHHHHGHHHHHHHHHHHHHHHHHHHGHHHFHHHGGGGGGGGGGGGDGGGGGE
@M05620:37:000000000-D9766:1:1101:2996:15561 1:N:0:95
GAGGCTGCTTTGGAAGAAACTCATAGATTACTGCAACAGTTCCCCCTGGACCTGGAAAAGTTTCTTGCCTGGCTTACAGGATGCTACACGTAAGGAAAGGCTCCTAGAAGACTCCAAGGGAGTAAAAGAGCTGATGAACCAATGGCAAGTAAGTCAGGCATTTCCGCTTTCGCACTCTTGTGGATCCAATTGAACAATTCTCAGCATTTGTACTTGTAACTGACAAGCCAGGGACAAAAGATCGGAAGAGC
+
>>AAAAFAFFFFGGGGFBFGGGFGBHGEAAGHHHDGFGHHFGHGHG?FEAGHFCAAF32BBAAGFHFHGDFGHHHGFFGEG3FGGF5FG?1B?F3@B?GHHH1?F3FGBFFGHHG3@BFG/EE3?GHHG2BFG3GHDG3?0?GHFHB2F333FFH2GHHHHHHHHGGG/?F/?/ADFHHGFHG1<GHHBGFH<<CDGHHGHHHHHHHHHCGBGHFFGGHHHHCGFF:GGFGGG.9EGGGF.CFGGGGG.;C
@M05620:37:000000000-D9766:1:1101:3090:15569 1:N:0:95
GAGGCTGCTTTGGAAGAAACTCATAGACCACTGCAACAGTTCCCCCTGGACCTGGAAAAGTTTCTTGCCTGGCTTACAGGAGGCTAAACGTAAGGAAAGGCTCCTAGAAGACTCCACGGGAGTAAAAGCGATGATGAACCAATGGCACGTCCGTCCGGCATTTCCGCTTTAGCCCTCTTGTGGCTCCAATTGCCCAATTCTCAGCATTTGTACTTGTAACTGACCAGCCAGGGACAAAAGATCGGAAGCGC
+
A1AAAAFACFBFFGGFABGFFEGGFHH11AFGHHHFFFFGFGHFGGCGE0FH0BEG1F0FGD2FDGGHHHDABGHHH1FGH/EEC@FDG?BBBE@1>B0B?1>/B@F@1BBFGG1FGC?E///01FD1<?//?1BFBG1?0/@FFH01C0//>/?//><->GGG=.<>.<==G/<G./DDGCEG.CFB:GHGF0:CG:;C0;CF/BFFFBFBGGGGGFFGGB0//;;CEF.C.9;9AF9B-;FEB9-A-;-
@M05620:37:000000000-D9766:1:1101:3109:15571 1:N:0:95
GAGGCTGCTTTGGAAGAAACTCATAGATTACTGCAACAGTTCCCCCTGGACCTGGAAAAGTTTCTTGCCTGGCTTACAGGATGCTACCCGTAAGGAAAGGCTCCTAGAAGACTCCAAGGGAGTAAAAGCGCTGATGAAACAATGGCAAGTAAGTCAGGCATTTCCGCTTTAGCACTCTTGTGGATCCACTTGAACAATTCTCAGCATTTGTACTTGTAACTGACAAGCCAGGGACAAAAGATCGGAAGAGC
+
AAABABFAFFFFG4FGGGGGGGHHHHHHHHHHHHGFGHHHHHHHHGGGHHHHHHHGHHFGFGHHHFGGHHHHHGFFHHHHBFGHHHHHHGGC1GFBFHFGHHHGHGGHHHHHHHHHFHGGEGGBG4BG0EEFGGHHEFDGC/GHHHGBFHF2GHHFHHHHHHHHHGGGGGGHHHHHHHHGHHGGHHGH/DGHHHHHHHHGHHHHH0GHHHHHHHGHHHHHHHBHHHHHGGG?DGEGGGGF.FFFDGEDFGG
@M05620:37:000000000-D9766:1:1101:16843:15591 1:N:0:95
GAGGCTGCTTTGGAAGAAACTCCTAGATTACTGAACCAGTTCCCCCGGGACCTGGAACCGTTTCTTGCCTGGCTTGCAGGATGCTCCCCGTAAGGAAAGGCTCCTAGAAGACTCCAAGGGAGTAAAAGAGCTGATGACACAATGGCAAGTAAGTCAGGCATTTCCGCTTTAGCACTCTTGTGGATCCAATTGAACAATTCTCAGCATTTGTACTTGTAACTGACAAGCCAGGGACAAAAGATCGGAAGAGC
+
BBBBBBFBFFFFGFGGGABGAFAFF5BFFGGHG5BAG2AB5DBGHG2EEEG1BAAGG31AAABB5D5FGHHHGGH/BGHHFF@?E3FFEG1>1GGFGBFFHFHCF?G?3FGFHHHH3?F?HDBGFFHHCHHHHEHHH1FGCCGHHHH1FF11FFG1?GHHGGHHGGFGGGGHH0GHHFHHHHGGFFHG0<GHFHHHHHHGHHGHGHHHGGGGGGGGGBFGGGBFFBFGGGGGBEFEGGFF.BFFFF?D?FF
@M05620:37:000000000-D9766:1:1101:22310:15622 1:N:0:95
GAGGCTGCTTTGGAAGAAACTCATAGATTACTGCAACAGTTCCCCCTGGACCTGGAAAAGTTTCTTGCCTGGCTTACAGGATGCTACCCGTAAGGAAAGGCTCCTAGAAGACTCCAAGGGAGTAAAAGAGCTGATGAAACAATGGCAAGTAAGTCAGGCATTTCCGCTTTAGCACTCTTGTGGATCCAATTGAACAATTCTCAGCATTTGTACTTGTAACTGACAAGCCAGGGACAAAAGATCGGAAGAGC
+
AAABCBFBFFFFGGGGGGGGGGHHHHHHHHHHHHHHHHHHHHHHHGGGHHHHHHHHHHHHGHHHHHHHHHHHHHHHHHHHHHHHHHHHHGGGFHHHHHHHHHHGHGFGHHHHHHHHHHGGHGEGHHHHGHHHHHHHHHHHHHHHHHHHGHHHHHHHHHHHHHHHHGGGGGGHHFFGHGHHHHGHHHHHEHHHHHHHHHHGGHHHHHHHGHHHHHHHHHHHHHGHFHGHEHHHGGGGGGGGGFFEDGGGGGF
@M05620:37:000000000-D9766:1:1101:15115:15623 1:N:0:95
GAGGCTGCTTTGGAAGAAACTCATAGATTACTGCAACAGTTCCCCCTGGACCTGGAAAAGTTTCTTGCCTGGCTTACAGGATGCTACCCGTAAGGAAAGGCTCCTAGAAGACTCCAAGGGAGTAAAAGAGCTGATGAAACAATGGCAAGTAAGTCAGGCATTTCCGCTTTAGCACTCTTGTGGATCCAATTGAACAATTCTCAGCATTTGTACTTGTAACTGACAAGCCAGGGACAAAAGATCGGAAGAGC
+
CABCCCFCFFFFGGGGGGFGGGHHHHHHHHHHHHHHGHHHHHHHHGGGHHHHHHHHHHHHHHHHHHHHHHHHHHHHHHHHHHHHHHGHHGGGGHHHHHHHHHHGHHHHHHHHHHHHGHGGHGAFGHGHGHHHHHHHHHHHHHHHGHHHGHHHHHHHHHHHHHHHHGGGGGHGHHHGHHHHHHGHHHHHHHHHHFHF/GHHHHHHHGHHHHHHHHHHHHHHHHGHHHHHGHHHGGGGGGGGGFGGGGGGFGG
@M05620:37:000000000-D9766:1:1101:6234:15651 1:N:0:95
GAGGCTGCTTTGGCAGAAACTCATAGATTACTGCAACAGTTCCCCCTGGACCTGGAAAAGTTTCTTGCCTGGCTTACAGACGCTGACCCAACTGCCAATGGGATGCTACCCGTAAGGAAAGGCTCCTAGCAGACTCCAAGGGAGTAAAAGAGCTGATGAAACAATGGCACGTAAGTCAGGCATTTCCGCTTTAGCACTCTTGTGGATCCAATTGAACAATTCTCAGCATTTGTACTTGTAACTGACAAGCC
+
AAA3AAFBFFFFG4FECGGABFGHHHDGH5GHABGBFGHHHHHHHGGGHGHGHGHABGHFBGHHHDDGHHHAFBFHHHHG1>EEGG23BFFEFGGHFHGHHHFHGHHHHHHGGGGHHHHGHHHHHGHGHCGGHHHHHHFHGGGGEHBFGFFHHHHHHHHHHHGHGHHHHCCGHHHHHHHHHHHHHHEDGGGGGHHHHHHHGHHHGHHGHCGFHGFFFFFGGEGGGGGGGGGGFGGGGGGGGGGGGGGGGGG
@M05620:37:000000000-D9766:1:1101:9689:15694 1:N:0:95
AGTGCCAGCTCTCAATCGCACACACGTGTGCTCTTCCGATCTAAGGTCTGGTCTATCTCCTGCCCTTAGATCGGAAGAGCACACGTCTGAACTCCAGTCACTCCGGAGAATCTCGTATGCCGTCTTCTGCTTGAAAAAAAAAAAGGGAGTAAAAGAGCTGATGAAACAATGGCAAGTAAGTCAGGCATTTCCGCTTTAGCACTCTTTTGGATCCAATTGAACAATTCTCAGCATTTGTACTTGTACCTGAC
+
AAAAAF5CAFFFFGGFGGGEE2G?EFAFGCHHBFGHHGDGEGHHFFDGHFFAAFD5GEGFHHFGHHH3FBG5AA>F1GHEHCHFGGC2?GHHHHHGFF@GHHHHGGDEEF334B?//F3?BE//0/?21B1F10FG1@//</AC..<<C<FHHFFE<CG/DGBCGFC;;::;C/:C;;C<0<CFBGGBFFGBDDFD.;BCCFFF0F00=@F00FFFFF/BFF/.9:B/;BBBF/99BF/9FF/F//;BFBF
@M05620:37:000000000-D9766:1:1101:12961:15697 1:N:0:95
GGGCTGCTTTGGAAGAAACTCCTAGATTACTGCAACAGTTCCCCCTGGCCCTGGAAAAGTTTCTTGCCTGGCTTACAGGATGCTACCCGTAAGGAAAGGCTCCTAGAAGACTCCAAGGGAGTCAAAGAGCTGATGAAACAATGGCAAGTAAGTCAGGCATTTCCGCTTTAGCACTCTTGTTGATCCAATTGAACAATTCTCAGCATTTGTACTTGTAACTGACAAGCCAGGAACAAAAGATCGGAAGAGCA
+
A>A>>AABFFFFFGGGFGGEG4ABFAAGDFD55BGHFH5DDFGHGGGH2BFFGHBFGHFHHHFFHHHHHHHCFG3BFDHHCHHGHHF1?1>E1F3?GFF1CFFEB43BFB?3B?BG3?E/EE3F4GHH0B3??FBGHB1?G111BFGG?2@12>@F0<F@FGG2EF/</?1?11?0<><=10=<F1FGGGB<GGF/<DDBGBHC0D<<0GB000::<;0;;:G0CA.;/GH./9//:FBEGEA.CEDF.//
@M05620:37:000000000-D9766:1:1101:17256:15774 1:N:0:95
GAGGCTGCTTTGGAAGAAACTCATAGATTACTGCAACAGTTCCCCCTGGACCTGGAAAAGTTTCTTGCCTGGCTTACAGAAGCTGAAACAACTGCCAATGGCTACCCGTAAGGAAAGGCTCCTAGAAGACTCCAAGGGAGTAAAAGAGCTGATGAAACAATGGCAAGTAAGTCAGGCATTTCCGCTTTAGCACTCTTGTGGATCCAATTGAACAATTCTCAGCATTTGTACTTGTAACTGACAAGCCAGGG
+
AABBBAFBFFFFGGEGGGFGGGHHHHHHHGHGHFHFGHHHHHHHHGGGHHHHHHHHHHHHHHHHHHHHHHHHHHHHHHHHHHHHHHFGHHEHHHHHGHHHHGHHHGHGGGGHGHHHHGHHHGHHHHHHHHHHHHHHGGHGGHHHHHGHHHHHHHHHHHFGHHHHHHGGGHHGHHHHGHHHHHHGGGGGHHEHHHHHHHHHGHHHHHHHHHHHHHGHGHHFHHGHHHHHFFHGGGGGGBFFGGGGFGGGGGG
@M05620:37:000000000-D9766:1:1101:14923:15780 1:N:0:95
GAGGCTGCTTTGGAAGAAACTCATAGATTACTGCAACAGTTCCCCCTGGACCTGGAAAAGTTTCTTGCCTGGCTTACAGGATGCTACCCGTAAGGAAAGGCTCCTAGAAGACTCCAAGGGAGTAAAAGAGCTGATGAAACAATGGCAAGTAAGTCAGGCATTTCCGCTTTAGCACTCTTGTGGATCCAATTGAACAATTCTCAGCATTTGTACTTGTAACTGACAAGCCAGGGACAAAAGATCGGAAGAGC
+
A>AABBFBFFFFGGGGGGBGGGHHHHHGHHHHHAGFFHGGHHHHHGGGHHHHHHHHHHHHHHHHHHHHHHHHHHHHHHHHHHHHHFHHHGGGGHHGFGHHHHGGHGHGHHHHHHHHHHGEFEEGFFHHGHHHHHHHGHGGFGHHHHHHGHHHHGHHGHCCGHHHHGGGGGHHHHHHHHHHHHGHHHHGHHHHHHGFHHHHHHGHFBGHHHHHHHHHHHHGHHHCFGGHGHCCDEGGGGGGGFGGGGGGGGG
@M05620:37:000000000-D9766:1:1101:10352:15810 1:N:0:95
GAGGCTGCTTTGGAAGAAACTCATAGATTACTGCAACAGTTCCCCCTGGACCTGGAAAAGTTTCTTGCCTGGCTTACAGGATGCTACCCGTAAGGAAAGGCTCCTAGAAGACTCCAAGGGAGTAAAAGAGCTGATGAAACAATGGCAAGTAAGTCAGGCATTTCCGCTTTAGCACTCTTGTGGATCCAATTGAACAATTCTCAGCATTTGTACTTGTAACTGACAAGCCAGGGACAAAAGATCGGAAGAGC
+
BBBBBBFBFFFFGGGGGGGGGGHHHHHHHHHHHHHHFHHHHHHHHGGGHFHHHHHHHHHHHHHHHHHHHHHHHHGHHHHFHH@2BFHFGF?E1G@@FHHH13B1B3@@BFECE3BGB?F?GE/CGHHE?22F3?EGHGHHHC2?2CCFF3B>>22@FBFCGBD22/?CA/FF1GHFFBGE1>AB<FF1GHHFHHGGCDHEBGH0/0=DGGDDHHC:0C;0CCHHHHH.EB..AEGEFBFBF00:D?GBA99
@M05620:37:000000000-D9766:1:1101:3119:15818 1:N:0:95
GAGGCTGCTTTGGAAGAAACTGACAAACCAGGGACACAAGATCGGAAGCCCACACATCTGTACTCTAGTCAGTTATGCGCAGCTCGAATTCCGTCTCCTGCTTGAAAAAAAAAAAAGCGTACAGCATAAAAATATGGGAGTTGGGGAGCATTGATTAATTTAAGAAAGACAGGCCTAACCCGGGAAGAGTATTTAAAAAAAAGAATTGAAGAGGGGCCCTTTCCCCCGCAACACTCCCCATATGTCACCTA
+
A?AAAAFA1FDDGBFGGGAEG1B1B1BFFHHFEAFG0FFHCHHHGE/AGFFAF/E/BFGDDAGHFG1GFGD1D22DG1EEG/>BEE/BB/BFGBGGGHHH1FGBFGHF0EE?//<</0///<<1101??1?1>1>1<<0.>0=1-<.<.<00000<000<000000////;/...9/9/;.9--9-9..000000;90/---9--/9/:///-;--@--;/9//9------9;9/9-----/9/;//;://
@M05620:37:000000000-D9766:1:1101:3138:15830 1:N:0:95
GAGGCTGCTTTGGAAGAAACTGACAAGCCAGGGACACAAGATCGGAAGAGCACACGTCTGAACTCCAGTCACTAATGCGCATCTCGTATTCCGTCTTCTGCTTGAAAAAAAAAAAAACGGAACGTACCAATCAAGGAGGAGTGGCTTACCATAATAACGAAGCAAGTCAACGATGAACACGAAAATAAAGAAGAGCCCGTCAAACGTGGCGGCAGGCAGGAACTACAGTACAGAGGTAGTCAATCCCGCAT
+
BABBBBFACDFFGCBFGFGGGFCB4DBBFHCHGGGGHHFH2GFHGFEF2AF3B2GABFGG55BGGBAGHHEGF@FG5DE1EEGFHHGGHBFGHHHH?GHDFGG3B3FHF@EEC/<>//////>//0..1<1011110..<./...../0/00:00000....-/;/000;;....0000/.-..-000009.//./..--...//....-------...9..9//////////9/.///9///999/.--.
@M05620:37:000000000-D9766:1:1101:10735:15839 1:N:0:95
GAGGCTGCTTTGGAAGAGCACACGTCTGCACTCCAGTCACTAATGCGCCTCTCGTATGCCGTCCTCTGCTTGCTAAAAGAAGCTGCAACAACTGCCAATGTTGCTACCCGTAAGGAAAGGCTCCTAGAAGACTCCAAGGGAGTAACAGAGCTGATGAAACAATGGCAAGTAAGTCAGGCTTTTCCGCTCTAGCACTCTCGTGGATCCAATTGAACACTTCTCAGCATTTGTACTTGTAACTGACAACCCAG
+
AAAAAAFAFFFFGBGGGAGGF0AAB00F1DFG0FGF211BG2111D/A//BA0B/B00D1EE///111BG1FC12D1B1>>>G111BBGF/FE0BG1BFGHD2FGDGHHGE//0110000/<FCGHGEG11BDCG1F1FC/EA0@2@10@011<11?1?FB/11100?.<111FDF1>00>>11<C.A-C0=0<DC/:0.;C.:00:;:0C00;;B/;FFBF0090;0C0;;00;9CB0;F0BBC0..9:-
@M05620:37:000000000-D9766:1:1101:17444:15867 1:N:0:95
GAGGCTGCTTTGGAAGAAACTCATAGATTACTGCAACAGTTCCCCCTGGACCTGGAAAAGTTTCGCCTGGCTTACAGGATGCTACCCGTAAGGAAAGGCTCCTAGAAGACTCCAAGGGAGTAAAAGAGCTGATGAAACAATGGCAAGTAAGTCAGGCATTTCCGCTTTAGCACTCTTGTGGATCCAATTGAACAATTCTCAGCATTTGTACTTGTAACTGACAAGCCAGGGACAAAAGATCGGAAGAGCAC
+
AABABBFBFFFFGGGGFGGGGGHHHHHGHHHHHFGHGHHHHHHHHGGGHGHHHHHHGHHHHHHHGGGGHHFHHGHHHHGGHFHHHHHGGGFHHHCGHGHGHGHHHHHHHHHHHHHHGGHGEGGHHHFHHHHHHHFHHHHHHGGHHEGHHHHHHHHHHHHHHGHGGGGGHHHHHHGHHGHHGHHHHHHHHHHHHHHHHHHHFHHHHHHHHHHGHHGHHHHHHHHHHHGHGGDGGGGGGFGGGGGGGFGGFFF
@M05620:37:000000000-D9766:1:1101:16538:15958 1:N:0:95
GAGGCTGCTTTGGAAGAAACTCATAGATTACTGCAACAGTTCCCCCTGGACCTGGAAAAGTTTCTTGCCTGGCTTACAGGATGCTACCCGTAAGGAAAGGCTCCTAGAAGACTCCAAGGGAGTAAAAGAGCTGATGAAACAATGGCAAGTAAGTCAGGCATTTCCGCTTTAGCACTCTTGTGGATCCAATTGAACAATTCTCAGCATTTGTACTTGTAACTGACAAGCCAGGGACAAAAGATCGGAAGAGC
+
AAABCCFCFFFFGGGGGGGGGGHHHHHHHHHHHHHHHHHHHHHHHGGGHHHHHHHHHHHHHHHHHHHHHHHHHHHHHHHFHFHC@FHHHD1EFHHHHHHHHHHGGHHBGHHHHHHHHGFFHGFGHHHHGHHHHHHFH3FGGCHDCGHFEG3F2FF2FHHHHFHHHGGGGEHHHHHHHHHBGGGHGHHGCGHHGHHHHHGHHHHHHHGHHHHGHHHFCCGHHB:CHFHAEHAGGGGGGGGGEGGGGGGGEGG
@M05620:37:000000000-D9766:1:1101:21914:15964 1:N:0:95
GAGGCTGCTTTGGAAGAAACTCATAGATTACTGCAACAGTTCCCCCTGGACCTGGAAAAGTTTCTTGCCTGGCTTACAGGATGCTAACCGTAGGGCAAGGCTCCTAGAAGACTTCAAGGGAGTAAAAGAGCTGATGAAACAATGGCAAGTAAGACAGGCATTTCCGCTATAGCACTCTTGTGGATCCAATTGAACAATTCTCAGCCTTAGTACTTGTAACTGACAAGCCAGGGACAACAGATCGTAAGAGC
+
A1AAA1>>BB@DA1B1AFEEAFGDHFHE31ADDGG1ABGGFGH1GGEF/BBBFFAH1F0BFHHHBHF1FA1BFHFFH1BBF1B>1D2BF////?/0B?FG?BBFBG1@G1B0@2BFDG1?G>/>B>G1?F0D<GHHFBG1</<FFBF1?122F1<00??F<1@@2/<///@F1FGG0111=>C11<0<<D1000<DC0D00=0=//G00<0;:0<C;;<0<0:;:;::CC...;;...;//0/./;;9;9;
@M05620:37:000000000-D9766:1:1101:8342:15997 1:N:0:95
GAGGCTGCTTTGGAAGAAACTCATAGATTACTGCAACAGTTCCCCCTGGACCTGGAAAAGTTTCTTGCCTGGCTTACAGAAGCTGAAACAACTGCCAATGGGATGCTACCCGTAAGGAAAGGCTCCTAGAAGACTCCAAGGGAGTAAAAGAGCTGATGAAACAATGGCAAGTAAGTCAGGCATTTCCGCTTTAGCACTCTTGTGGATCCAATTGAACAATTCTCAGCATTTGTACTTGTAACTGACAAGCC
+
A>AAA1CAFFFFC1FGGGGGFGHHHHFHHHGHDGHGFFHGHHHHHGGGHHGHHGHFCGHHAHHHHFFGHHHEEBFGHHHFAGGFFF11FGHHFEGHGFFHHHGHGHHHGHHGGGGHHGHGHHHHHGHFH1BGHHHHGHHHGGHGCHHHHHGHHHHHHHHHHHFHFFHHHCFHHHHGHHHHHEHHHHHGGGCGHHHHHHHHGHHHGGHHHHHHHHGHGGHHHGHHHHHHHGGGFFGGGGGGGGGGGGGGGGG
@M05620:37:000000000-D9766:1:1101:2722:16028 1:N:0:95
GAGGCTGCTTTGGAAGAAACTGACAGGCTAGGGACAAAAGATCGGCAGCGCCTACGTCTGATTTCTAGTCACTAATGCGCAGCTCGAATGCCGTCTTCTGCTTGAAAAAACCCTTAAGGAAAGGCTCCTATAATATGCAAAGGGCGTAAAATAGATAATTAACCAATGGCAAGACAGCCAGGCAGTTCCGCTTTACCAATATGTTGTAGACAATTGAACCATCCTCATCAGACTTCCTGGTAACTACCAAC
+
BBBBBBFBFFFFGGFGGGGGG5BBE4224BBEGFFFEEEG2FGFGGFEA0A01AA11B2B555DD55DDF55553B@DEAFEEFG1/B@@BG/>>0/BGH4?FHF3B30>?//02?BBB2FFF0F2@F@@222@>22>>1?GG?/<--..1<111>11>11<000.<<<<<0<//</.:..;:../0<:.:.AE;0;C:9000000/00;;0:00;;9C..9/;0;//;//////;9;//9;/BF//;99.
@M05620:37:000000000-D9766:1:1101:12099:16171 1:N:0:95
GAGGCTGCTTTGGAAGTAACTGACAAGCCAGGGACAAAAGATCGGAAGAGCACACGTCTGAACTCCAGTCACTAATGCGCATCTCGTATGCCGTCTTCTGCTTGAAAAAAAAAAAAACGCAAGTAAAGACTACTATAATACTCCAATATCTTACAATATCATATACCCACCTAGCCCTTTATTCCATCATTTCCGCTTTCTCCCTCTTTGTTATCCAATTCAACAAGTCTCCTCCTTTGTACTTGTAACTT
+
BCCBCBFCFFFFGGGGAGGGGGHHHGHGEHHHEGGGGFHHGHHGGFFG2BGHHEHGGHHGHFFGFG3GDGDGFFF5GHGEEEFHFGFFHFHHG1E11DFFFH3GHBFGGGGGC>///?/>>//1===11><1>=G1=F=1110<GF=00=00=0GF=<0<00;;0;<C0.../0///;/0;90900;;=00;;09;9;C;;C0;9;9000;:00;;//:///;B/9/;/;;:/;/:BFB9FFF///;FB//
@M05620:37:000000000-D9766:1:1101:23991:16212 1:N:0:95
GAGGCTGCTTTGGAAGAAACTCATAGATTACTGCAACAGTTCCCCCTGGACCTGGAAAAGTTTCTTGCCTGGCTTACAGAAGCTGAAACGACTGCCAATGGCTGCTACCCACAAGCACAGGCTCCTAGAACAGTTGAAGCGATGAAAAGACCGGACGAAATAACCGCAATCAAGCTCTTCATGCTCGCTTTACCACACTCTTAGATTTTATTGAACAATTTTCACCATCTGTACTTATAACTCGGAAGCTC
+
A1AAAAFA1FDF1F1FGGGGDCGHHHHFFHFHGHHHCGHDGHH1GGGGFHHHHHGGBGCGHHHHFHFHHF1GHHHHHFH1BFB1BBGHH//>/>00BEFG1B0//11BB0@//?0/B0B>//BBF1BFG1<0B1>1BG11<A//BBFGH/0<//>/<--<.<11<AC--<<000<<00<0;0000<:;:;:00:00;.;/;90;B00000;00090090000;00:00;0;00;0/////;B/--9;AE/9
@M05620:37:000000000-D9766:1:1101:14260:16230 1:N:0:95
AGTGCCAGCTCTCAATCGCACAGGGGACCCAGGGCCTGGCCCCTCCATCCAGAAAACCTATGACCTCACCCGCTACCTGGAGCACCAACTCCGCAGCTTGGCTGGGACCTATGTGAGTATCCAGCGTAGGAATCTGGGAGTTGGGGAGGAGTGAGGAGTTGGGGAAAGACAGTCCTAACCGTGGAGGGTTCTGGTAAATGATGGGGTGAGGAGGGGCTCTTTGGCTCCCACCAGTCCCCCTGTCTGGTCTA
+
BBBABFFCAFFFGGGGGGFGGGHGGGGEFGHHGAEGCGHHHHGHGGHFHHHHHGHHHGHFHHHHHHHHHHFFGEEGHHHHHGHHHHHGGHHHGGG@EHHHGH3?EGHHGHHHHH3FGHHHHHHHHCEGGGHHHHHHHHHGGHHHGGGGGGGHGHHHHGHGG/AFGGGHHHHHHHHHHHHHGGGGGGGGDGGGGGGGGGGGGGGBEFFFFFFFFF-DFFFFFFFFFFFFFFFFFFFBFFFFFFFFFFFFFFB
@M05620:37:000000000-D9766:1:1101:25217:16352 1:N:0:95
GAGGCTGCTTTGGAAGAAACTCATAGATTACTGCAACAGTTCCCCCTGGACCTGGAAAAGTTTCTTGCCTGGCTTACAGGATGCTACCCGAAAGGCAAGGCTCCTAGAAGACTCCAAGGGAGTAAAAGAGCTGATGAAACAATGGCAAGTAAGTCAGGCCTTTCCGCTTTAGCACTCTTGTGGATCCAATTGAACAATTCTCACCCTTTGTACTCGTAACTGACAAGTCAGGGACAAAAGATCGGAAGAGC
+
AAABBBFBFFFFGGBGFGGFGGFFFFHDBFGGHHHCHHHFFGGDGGEF2FFGFEAEBF2GBGFGGHGFHEEGHHHHHFF3BGG2FGFFF10>/B11B1FFEGGEGG@@33BGHFGFF3FEHG/BG4EFGHHHHGHHHHDBFGHH2GCGEFFHH>GF22@<2F?FFCDA//?F1<<>0FGH1FDHBGGHCGGFH<CGGDG0=GG0<.;CGC;0;00.:;:;CFGHFBFB0099CFE..;9;E00;ADEACFB
@M05620:37:000000000-D9766:1:1101:5967:16354 1:N:0:95
AGTGCCAGCTCTCAATCGCCCAGGGTACCCAGGGCCTGGCCCCTCCATACAGCACCCCTATGACCTAACCCGCGACCTTGATCACCCACTCCGCAGCTTGGCTGGGACCTATGTGAGTATCCAGCGTAGGAATCTGGGAGTTGGGGCGGAGTGCGGAGTTGGGGAAAGCCCGTCCTAACCGTGGAGGGTTCTGGTAAATGATGGGGTGAGGAGGGGCTCTTTGGCTCCCACCAGTCCCCCTGTCTGGTCTA
+
>AAABFFBAFFFGGGGGGGCEEGFE44BBGEGGEEG2AGGGGEED2BF5BAF3211BAFC335DGA3BGG10>>>E>EFGH4GHHF0??GHGGE//>CGHEEGGCDHGGFFFGBDBGFHHHHGGGC//>D11?FDB1C0>EHH1CC.<C-:.90;@-:EBB/B@...:/;.99DFFEBFF?FA?.;DBFFFFFFFB/FFB/FFFFB.;.?./.9BB?;EBBFFFFFFFE.;AAFFFFFFFBFFF/FFFFFB
@M05620:37:000000000-D9766:1:1101:3359:16370 1:N:0:95
AGTGCCAGCTCTCAATCGCACAGGGGACCCAGGGCCTGGCCCCTCCATCCAGAAAACCTATGACCTCACCCGCTACCTGGAGCACCACCTCCGCAGCTTGGCTGGGACCTATGTGAGTATCCAGCGTAGGAATCTGGGAGTTGGGGAGGAGTGAGGAGTTGGGGAAAGACAGTCCTAACCGTGGAGGGTTCTGGTAAATGATGGGGTGAGGAGGGGCTCTTTGGCTCCCACCAGTCCCCCTGTCTGGTCTA
+
>A>1>FFFAFFFG1FBBAF1ECHGGEAEE0FGFGFAFFHHHHGHGGGFHBGGHFHFFFGGBBGHH1BGHHHGG>EEHBFF0BGHHH0/?FG?>E?E>FBFCHHGGGHHGHHHFGHHHHHFHHHHHGC/>B1FGHFHHH0FEGHHGGACA.>CGDHHBCG/DGGC.AHH/GBGHHHHHHHEGGG@EEGGEGGFGGFGGEFBF0FGGFA-AF?FFF@??;EFFFFFFFFFFFFFFFFFFFFF-9BFBFFFBFB
@M05620:37:000000000-D9766:1:1101:3672:16464 1:N:0:95
ACCACACCTTCTACAATTGACTGGAAATCTGCAGGTTCTAGATCGGATGAGCACAAGCCTGAACTCCAGTCACCAATGCGCATCTCGTCTGACGTCTTCGGCTTGAAAAAAAATAAGTATCCAGCGTAGGAATCTGGGAGTTGGGGAGGAGTGAGGAGTTGGGTAAAGACAGTCCTAACCGTGGAGGGTTCTGGTAAATGATGGGGTGAGGAGGGGCTCTTTGGCTCCCACCATTCCCCCTGTCTGTTCTA
+
AAAAAAAA>FFFGGGFFG11F3FH01A1DFAAAGEAFFGHAGDECAE//BBAFFF0A//1BBFGFGHHF2F1F1BA1B1B///>1DBF/F>11>>/B?2/EEGGGAG>F0>//01B1>B>22>B0>??//@>FGFHBBGF<0<<ACFC-C.<FGDFH.<C0/@.D<G<0<:C;G0CFHF.A.;:.CE@9FFF9F;9;FCFGFF0..9;EFEF-A->-9;BFB//;:FEEFFFF/9BBBFB@9BFF/;9///
@M05620:37:000000000-D9766:1:1101:9909:16490 1:N:0:95
GAGGCTGCTTTGGAAGAAACTGACAAGCCAGGGACAAAAGATCGGAAGCGCACACGTCTGAACTCCAGTCACTAATGCGCATGTCGTCTGCCGTCTTCTGCTTGAAAAAAAATAAAAGGGAGAAAAAGAGCTGATGACACAATGGCAAGTAAGTCAGGCATTTCCGCTGTAGCACTCTTGTGGAACCAATTGAAAAAGTATCAGAATTTGTACTTGTCACTGACCAGCCAGGGACCCAAGATCGGACGAGC
+
AAAAAAFAFFFFBGGGFFGGF5BFG5442BA4ABFDCFFHGHGEEB2B20EEA0AABG2F553DF3@BDF3555BFEHGFEF1BEB???F3B>>EG?F4FGG?B0B3GHFGF0?3BGB//C</@@@0//0<FCHGH?1<?0?><CF0>>1=>11><F0/.<DD0DA?D-.<;:GFFF0:00:.:0;..=900909;F.;0;0;B0;;90;=90;;;;009;;09//..;.;..A..9...99/9.9-9-@-
@M05620:37:000000000-D9766:1:1101:15491:16520 1:N:0:95
GAGGCTGCTTTGGAAGAAACTGACAAGCCAGGGACAAAAGATCGGAAGAGCACACGTCTGAACTCCAGTCACTAATGCGCATCTCGTATGCCGTCTTCTGCTTGAAAAAAAAAACAAAATCCAGACGAGAAATGTGGGAGTTGGCGAGCAACGAGGACACTCGGTAAGACAGTCTTAACCGTGGAGGGTGCTGGTAAATGACGCCATGAGCAGACGTTCTACCCACCTCACCAGTTCCCGCCACTCGCCTA
+
AABBBAFAFFFFGGGGGGGGGFFGHGHHGEGHGGGFGBEGADGHGGGG2FGFHHHGFGHGHHHHHHHHGHEGHHHHHHGGFEEGFHFFHHHHGEEFGHHHHHFGBGHHGCFGFC/?/0@222@22?/>//?111?11CGC.0<<1<<---/.-..-:;/.0:.....000:/00009000-..-:..-...//////;/;F/..-.9//9////;-....///./....9;.;.;////.---:/:.-;;.
@M05620:37:000000000-D9766:1:1101:13146:16595 1:N:0:95
GAGGCTGCTTTGGAAGAAACTCATAGATTACTGCAACAGTTCCCCCTGGACCTGGAAAAGTTTCTTGCCTGGCTTACAGGATGCTACCCGTAAGGAAAGGCTCCTAGAAGACTCCAAGGGAGTAAAAGAGCTGATGAAACAATGGCAAGTAAGTCAGGCATTTCCGCTTTAGCACTCTTGTGGATCCAATTGAACAATTCTCAGCATTTGTACTTGTAACTGACAAGCCAGGGACAAAAGATCGGAAGAGC
+
A>AABAFBFFFFGGGGAFGGGGDGHGHHHFGHHHEGGGGFGHHHHGEGHHHHGHGHHHAGGHHHFHFHHHHHHHHCGHHHHHHHF@FHHGEGGHHHGHHHHHHGGFHHHHHHHHHHHHGGHGGHHHHHGHHHHHHHFHGGHGHHHHHHGHHFHHHGHHHHHHHGHGGGGGHHHHHHHHHHHHGGHHHHGGHHGHGHHHHHHHHHHFHHHHHHHHHHGHHHHF0;GGHGFHHHGEFFGGGGGGGGDEEGGGF
@M05620:37:000000000-D9766:1:1101:12443:16599 1:N:0:95
GAGGCTGCTTTGGAAGAAACTGACAAGCCAGTGACAAAAGATCGGACGTGCACCCGTCTGAACTCCAGTCACTACTGCGCAGCTCGTATGCCTTCTTCTTCTTTAAAAAATATAAGCTTTAGCACTCTTGTGGATCCCATTGCCCCATTCTCAGCCTTTGTACTTGTAACTGACAAGCCCGGGACAACAGATCGGAAGAGCACACGTCTGAACTCCCGTCCCGTCGACGCATCTCGTATGCCGTCTTCTGC
+
BBAABBFBFFFFGCGGFGGGGBGHH5442BABBGHFBGCHAFG2EA2A1ABGA310BF1BA5BAB3BB@@35@53D3BEFG?EBCB/?3?GH443B4F@4BB44BF34BE0344??34FG33?4BF2GHGHFG2FGCCFGHH222<?FFGGG1?F0?GFFF1?11DGHDG11><FGFHF.A-@FCC...::;C..DEEHHHEC/.;CEFABB9B09..=D.;AEG=--9BA.;;/9;9;BF/99BFFB///
@M05620:37:000000000-D9766:1:1101:16160:16617 1:N:0:95
GAGGCTGCTTTGGAAGAAACTGACAAGCCAGGGACAAAAGATCGGAAGAGCACACGTCTGAACTCCAGTCACTAATGCGCATCTCGTATGCCGTCTTCTGCTTGAAAAAAAAAAAAAAAAAAAAATAGAAGGAAAAGAATCAATGCATAACGAACAAAGATAATGGAGTACGATAGTAACAACAGTAAGAGAACGAGAATAACAAAACAAGTCGGAGAGAAAGTGAAGATATGAGGAGGAGATAGAAAGGA
+
BABCACF3FFFDGBBFGGBFGGHGGGFAEGFAE2BFAFGHFHGGE?BB2BBGGFHGHHGAGDFGBE3FFD3FGFGGHGGGGG/FGBFGHFFHEFEHFHHHGFF?FGHHHGEFGB><///<---<@.0:000..////..000000/0000/.:.-:/:/90000000///;....:;////;..//////////.....//;///.....//9.----../////////////////.....///////./
@M05620:37:000000000-D9766:1:1101:11590:16635 1:N:0:95
GAGGCTGCTTTGGAAGAAACTCATAGATTACTGCAACAGTTCCCCCTGGACCTGGAAAAGTTTCTTGCCTGGCTTACAGGAGGCTAAACGTAAGGAAAGGCTCTTAGAAGTGTTCCAGGGAGTAAAAGGGCTGATGAAGCAATGGCGAGAAAGACAGGCATGTCCAAACAATCACAATTGTGTAACCAATTGAAGCATTATCAGCATTGTGGATTGTAATTGACAAGCCAGAGACAAAAGATCGGAAGATC
+
BABBBAFBFFFFGGGGGGGGGGHHHHHHHFGHHHHFFFGHHHHHHGGGHHHHHHHHHHHHHHHHHHHHHHHHHHHHHGHFH111BGHFGD1?1F3B3B1B13B3BF4@4@B3444444B/?A>3B4GH///0/0?BGH32F22222//>//2<2@FG?/?F0F11111/0><1<F1<1>B1F01111<<CGD=000/=D00=G000<C00:.0<:/0C0000<GGH..C/..;//9:BA9C0;.;.C..00
@M05620:37:000000000-D9766:1:1101:20611:16643 1:N:0:95
AGTGCCAGCTCTCAATCGCACAGGGGACCCAGGGCCTGGCCCCTCCATCCAGAAAACCTATGACCTCACCCGCTACCTGGAGCACCAACTCCGCAGCTTGGCTGGGACCTATGTGAGTATCCAGCGTAGGAATCTGGGAGTTGGGGAGGAGTGAGGAGTTGGGGAAAGACAGTCCTAACCGTGGAGGGTTCTGGTAAATGATGGGGTGAGGAGGGGCTCTTTGGCTCCCACCAGTCCCCCTGTCTGGTCTA
+
AA>AAFFFAFFFGBGFEFGAE?HAG0AEEEHHCEGEFGHHGHGHGGHHHFHHGHHGHGHHHGGHHEGHHHHGG/EEHHFGBFHHHH0?EHHFAECEEHFGEHHGGGHHEGHFFGGHHFHFFHFFHGGGGGHHHHHHHH0CFHHFGG<CGCCGHBGHHGHHHEGGEFHGFHFGHHHHHHHHGBG@AAA@;FFGFGGFFFBBFFFFGGB@FFFFFF@@@@EFFFFFFFFEFFFFFFFFFFFF@FFFFFFFFFF
@M05620:37:000000000-D9766:1:1101:4718:16655 1:N:0:95
GAGGCTGCTTTGGAAGAAACTCATAGATTACTGCAACAGTTCCCCCTGAACCTGGAAAAGTTTCTTGCCTGGCTTACAGGATGCTACCCGTAAGGAAAGGCTCCTAGAAGAGTCCAAGGGAGTAAAAGCGCTGATGAAACAATGGCAAGTAAGTCAGCCATTTCCGCTCTAGCACTCTTGTGGACCCAATTGAACAATTCTCAGCATTTGTACTTGTAACTGACAAGCCAGGGACAAAAGATCGGAAGAGC
+
ABCCCBFBFFFFGGGGGGGGGGHHHHFH6DBGDGHFFHHHHHHHHGGG2BBFGHHHHGHHHHHHHFFHHHHHHFHHHHHHHHBFGHHHH?>E1?333?1B?3B?@G4B3BF1DFGHFH//F>EG4GHG0///<EBGBBGB2F?B2BFC/F2GD>@G222@G>FGHC<E//?<GH1>G1G1G1.110..</0<D0CD/0=00000;CCGHHBGHF0:GG0GFGCB00.99F.AD.AEG/.;E009;AE..F/
@M05620:37:000000000-D9766:1:1101:10003:16739 1:N:0:95
ACCACACCTTCTACAATTGACTGTAACTCTGCAGGTTCTAGATCGGCAGAGCACACGTCTGAACTCCAGTCACTCATGCGCATCTCGTATGCCGTCTTCTGCTTGAAAAAAAAAACTACCTCTTCTGCAGCCCTCCTCCCTCCTTCATGACCTCCCTCCCCTGCGCCCCTTATCACTTTTCCTCTATTCTGCCGTCTTCGGTAGGCCTCTCTGCCCCCCCGTGCGTCCCCTTCGTACCTCCCTCGCCTCTG
+
BBBBBBBBFFFFGGGGGGGBBGH4DADDBDBBDBBBBBGHHHGHED22A2FGBF2BA1BGEFDGHHH3BGBFHD5BABGF?>1>EGHFEHF4FEFEFEHFFFFFFGHGEF/>><//2BB22@2@D222222/?2?<000/?0/?1<1111>11>..00>.</..<-.--.:/0<0000000<<0000;CB0;0AA-;.0...9;.0;;C//009/..--;-;..;.--..9;....9.;:...9;--..//
@M05620:37:000000000-D9766:1:1101:3758:16782 1:N:0:95
GAGGCTGCTTTGGAAGAAAGTGACAAGCCAGGGACAAAAGATCGGAAGCGCACACGTCTGAACTCCAGTCACTAATGCGCGTCTCGTGTGCCGTCTTCTGCTTGAAAAAAAAAAAAATACTCTTCTGGTTAATCTCTCCCTCCGTGATTATCTACCAGTTCTTCAACCTTTATCCTTACCTCTGACTTATGTCTTTTTCCGTTTTTCTATCTTCTGTGCCCTTTGTCCCCTTTCGCACCCTGCCTCTTCTT
+
AAA1AAFAFFFFGGGGAGG1BBDGHCHHFBGH00F0FFGFAGHGGEFGAEGG/EFGBGHGGHEGHHHHGHHFDGHHHHFG/>>ECB?/?FGD>>>>>FDDFGGHFHHHHC@@@//>/0111<1==1>1111111=000////..<../0000;;;000::000:<C0.:0000;;000//0000000;000000;000/0.:0;9.//:////9///;9//////9/:;---//9-9--99---//9;BF/
@M05620:37:000000000-D9766:1:1101:17172:16813 1:N:0:95
GAGGCTGCTTTGGAAGAAACTCATAGATTACTGCAACAGTTCCCCCTGGACCTGGAAAAGTTTCTTGCCTGGCTTACAGGATGCTACCCGTAAGGAAAGGCTCCTAGAAGACTCCAAGGGAGTAAAAGAGCTGATGAAACAATGGCAAGTAAGTCAGGCATTTCCGCTTTAGCACTCTTGTGGATCCAATTGAACAATTCTCAGCATTTGTACTTGTAACTGACAAGCCAGGGACAAAAGATCGGAAGAGC
+
AAAAB@FAFF5FFCGGGGGGEBDEFHHGFCHHGFGDFFGGBHHFHGGGEGHGHFHGGHFGBDFHFHEGHHFHHHGFHFGEAABCBGHFHF1>EGGHHFGHHGFFGDGHFGFHFFGFGGFGAE?FGGEGFFFFHFHHGHHHFEHHHGHHGHHGHHHHH<@FCFHHHGGGGGFFFHHHHHEHHHGHHGHEFGGHGHHHHHHGHHG0<DDDFGGHHGBG:CGFCHHHHHH.;GCGGGGGGG.FAFEAFGEF..=
@M05620:37:000000000-D9766:1:1101:27637:16856 1:N:0:95
GAGGCTGCTTTGGAAGAACCTCATAGATTACTGCAACAGTTCCCCCTTGCCCTGGAACAGTTTCTTGCCTGGCTTCCAGGATGCGACACGTAAGGAAATGCTTCTAGCAGACTCGACGTGCTTACATGAGCTGCTGCCACACTGGCACGTCCGTCCGGCATTTCCGCTTTAGCACTCTTGTGGATCCGATTGCCTAATTCTCAGCATTTGTACTTGTCACTGACCCGCCATGGACAAAAGATCGGAAGCGC
+
>>1A>AF1BFDFE11EFCFCAEAFFDHDEGGHH11B1BB1DGHHHGE0BBFFFGEHH10BFAGG2GDHHHFGHHG0FEDEB110>/>/>/BB0EGBFF1BFB21BBDG1@GFHH?>>/////>2F12B1BBGGFHHG01B0<FGHHF@E@C//???C//-<<>GFCGCAC0000<CCGHHHBC0<CG::;CE;0:;CCGCG0;C/;FBFFBFFFGFB:CFFF99=;9AAGCFF09BAB-/-/:AB-;;--@
@M05620:37:000000000-D9766:1:1101:11241:16982 1:N:0:95
GAGGCTGCTTTGGAAGAAACTGACAAGCCAGGGACAAAAGATCGGAAGAGCACACGTCTGAACTCCAGTCACTAATGCGCATCTCGTATGCCGTCTTCTGCTTGAAAAAAAAAAAAACCAACAACTATATACCTCCTACCTCCATCCTACCATCCATACACATCTCCCCTTCTCCCCTAAACACTCAGCTACCGTTTACCATCCTCAGCTCTAGTCTTACCTACTGCTCCAGTATCCCTCTACCTTCTCTC
+
AAAABAFBFFFFGGGGGGGGGGHHHFHGAGFHEGGGGGFHGHHGFFFGHHHGHHHGAGHFHFHGHHGHGH3GGHHGHHGFFEEGGGFFHHHHE>EFGHHHHGHHFFHGGGGGGDB////////?/1<11111=11.0<F011</00.0=0<00/.000;0000;000:././0<0:././0/0.;:/0/000:-../.0000;.0:;;/;;:///;//9///99//:;99/////;9FFFB/;9////9;/
@M05620:37:000000000-D9766:1:1101:19033:17002 1:N:0:95
GAGGCTGCTTTGGAAGAACCTCATAGATTACTGCAACAGTTCCCCCTGGACCTGGAAAAGTTTCTTGCCTGGCTTACAGGATGCTACCCGTAAGAAAAGGCTCCTAGAAGACTCCAAGGGAGTAAAAGAGCTGATGAAACAATGGCAAGTAAGTCAGGCATTTCCGCTTTAGCACTCTTGTGGATCCAATTGAACAATTCTCAGCATTTGTACTTGTAACTGACAAGCCAGGGACAAAAGATCGGAAGAGC
+
A3ABBAFACF@DEGGGGFFFAGCGGHHDFHHHHDHHFEHHHHHGHGG2AGHHFGHHEGFAGFFH5B55FDGGHHEHHBGHHHG25FHHHAEE1B43B?3BFGHFHHGHHBGEFGCGCGFDFE/?FGF?EHFGHFBGHBGGF/FFHGGFGH22@22FFF0F11@FFDCDDFFHHFHGC1F<=1AGCFCBGG110=CGGFH==GEF/DG0DG0CF:;C0;GCHHHCHH..CHC.A.CE.9F9C9CEDBA.CF/
@M05620:37:000000000-D9766:1:1101:11095:17002 1:N:0:95
AGTGCCAGCTCTCAATCGCACACGTCTGACCTACTGTCACCAATGCGCATGTCGTATTCCGTCGTCTGCTGGAAACAAAAAAACACAAATCCTACTCGTTTTATTTCGCTGTTTTATGCGCGATAACATTCAATGTTTTTTCTTTTCTTATTTATTCTCGTTCTGATACAATCTATTCCCTATACTTTAGCGTACCCCACTCCTCTAACTACCATGTTTGTGTCGTTCACACCTACCCCCATGTTCTCTGC
+
AAAAAFFFA1B@FGDGGGAFEE0AB0AFFFF11A11D1AD1BBGAA//E//BFAAF0ADFF1BAAAB/FG1B01@0BCC0B/>??0/?011B12111/0///212220////110>121/?/////<12112222211</<01111<111111111111.....0000<000/0=0<<0000000000000-..-.:.9..//0/000000//000000////09..-99//-//9-9----//:////;/
@M05620:37:000000000-D9766:1:1101:13409:17021 1:N:0:95
GAGGCTGCTTTGGAAGAGCACACGTCTGAACTCCAGTCACTAATGCGCATCTCGTATGCCGTCTTCTGCTTGAAAAAAAAAAACAACTTCATCCTCTCCCCGCATTTATCTCCCCTCCCCCTTTTCCTTATTCCCCCTCCCCCCCCCCTTTCCTCCCCCCACTTGTCCTTTCCTACCTTTTCCCCTCTCCTTCCTTTTACCCTCTCCCTCCCTGCCCCTCCCCCAATTTCCTTTCTTCATCTTCCCTTTCT
+
33AAAAFAFFFFGGGGGGGGGGHGHHHGGGGHHHGFBBFGHHHHHHGGAEGHHHGGGFGFEEEFBFDDGHHHGHHHHGG/>/>/?//33444B3BB4333//>///3333B322?@??//?/01??1<1111111<<-<>...<--;--.0000;/...--=.////;//B//;//.99/9///..9.:/9//;/:9//;///;.9;:.9.../;99.9..;..-..9/;/:F/;9//:/;//;/./;9;/
@M05620:37:000000000-D9766:1:1101:10612:17035 1:N:0:95
GAGGCTGCTTTGGAAGAAACTGACAAGCCAGGGACAAAAGATCGGAAGCGCACACGTCTGAACTCCAGTCACTAATGCGCATCTCGTATGCCGTCTTCTGCTTGAAAAAAAAAAACATCTTCAGGTGGCACCATCCCTCCTTCCTGGCCTCCCAGAACTGCGCTCAGTCACACTTTTTCCCTCTTCTGCCGGTTTCCGTAGTCCTCTGTTCTCTGACCGTAGTCCCCTTTGGAACCCTGCCGGCTCTCGAC
+
AAAABAFAFFFFG4FFCGGGGGGHHBGFFFB42AFAHHHFFHHEFE2B2AEGEAFEFGGFGFBGHHHFDFBGHHEGGHEG/BEFGB?>FGHHGEEHGHHHHHHFFFHGHG/BB/B//1??1@11???/<01/011FF10>0>1<10/..0..</0./<<00;@-:./;;0:0//000090:B//000;CF--9.;BF.;?..///://9;/::/9/;9-.;.9:/;..99//;9:99.9.;@9-;A//./-
@M05620:37:000000000-D9766:1:1101:10977:17036 1:N:0:95
GAGGCTGCTTTGGAAGAAACTCATAGATTACTGCAACAGTTCCCCCTGGACCTGGAAAAGTTTCTTGCCTGGCTTACAGGATGCTACCCGTAAGGAAAGGCTCCTAGAAGACTCCAAGGGAGTAAAAGAGCTGATGAAACAATGGCAAGTAAGTCAGGCATTTCCGCTTTAGCACTCTTGTGGATCCAATTGAACAATTCTCAGCATTTGTACTTGTAACTGACAAGCCAGGGACAAAAGATCGGAAGAGC
+
CBCCDCFCFFFFGGGGGGGGGGHHHHCHHHHHHHHGGHHHHHHHHGGGHHHHHHHHHHHHGHHHHGHHHHHHHHHHHHHHHHHHHHHFHFEGGHHHHHHHHHHGHHHHHHFHHHHGHHGGHG?GHHHH/BGGHHHHHHHHGHHHHGHHGHHHFHHHHHHHHGHHBFGGGG1DGHHHHGHHHHGHHHHHHHHHHHHGHHHGHHHFHHHHHHHHHHHHHHHHHHHHGHHEEGHHGGGGGGGGGGGGGGGGGGG
@M05620:37:000000000-D9766:1:1101:9396:17044 1:N:0:95
GAGGCTGCTTTGGAAGAGCACACGTCTGCACTCCAGTCACTAATGCGCCTCTCGTATGCCGTCTTCTGCTTGAAAAAAAAAAAAAAAAAACCGTCTCATGAACCCACTACCAAGTAATCACCAGAGTCAACGAATTCGTGCTAACCAGCATTCATGACCAAGCTCAATGAAACTGCATCCCACAAGAAGAAAGAAGAGGTATCACATAGAGGCGCGCCCGACCACCAAGAAACCACCATGCATCAACCCGG
+
AAA3AAFBFFFFGBGGFGGFGFGEGHHF55BGGHFHGGEGHGGEFFEDAAEGHEF1BBFBEBEGGHHFDFGA1EFBCFEG>>/>///</////</0<1?1111??//0000110111111101...00000.<...0./:..00/;0:./:0000;0;//.../;00000;090;0:00/.0....//;/9///.//..////////;////.---9-------......///.....//9;/////..--
@M05620:37:000000000-D9766:1:1101:9562:17077 1:N:0:95
GAGGCTGCTTTGGAAGAGCACACGTCTGCACTCCAGTCACTAATGCGCCTCTCGTATGCCGTCTTCTGCTTGAAAAAAAAAGAAACAACCCCCCCCCCTGCACAGTATTCTCCCCGTCACTCACGTCTACTACACCCCTCCCCGGCCGTACCCGCCATCATGCCACAATTACACCCAAGTCCGCACTTCCCCCTTTATCCATCTTCCGCACTCCCCTGAACCCCTCTTAGCATTTGCACCTTTAACTTACC
+
AAA3AAFAFFFFG4FFCGGGGGGAGFFFAAGHHHHCAGFHHHH5FGGEAAEHHEFBFEHDEFEEFGHFGHHBG3@FGGEE/1?1B331?/>//<<><<///<1?0?1@11?1FG.>C...11<<<<CG.0000/</.;:;..:C-----.9A0.9-;./0000;99..///;/9/...;//B.----9/;..;@A//////9999//;.---9...;.;/;.:.9.9/////;/;///;/;//9/;9////
@M05620:37:000000000-D9766:1:1101:19290:17081 1:N:0:95
AGTGCCAGCTCTCAATCGCACAGGGGACCCAGGGCCTGGCCCCTCCATCCAGAAAACCTATGACCTCACCCGCTACCTGGAGCACCAACTCCGCAGCTTGGCTGGGACCTATGTGAGTATCCAGCGTAGGAATCTGGGAGTTGGGGAGGAGTGAGGAGTTGGGGAAAGACAGTCCTAACCGTGGAGGGTTCTGGTAAATGATGGGGTGAGGAGGGGCTCTTTGGCTCCCACCAGTCCCCCTGTCTGGTCTA
+
AA>AAFFFBFFFGGGGGGGGGGHHGGGEEGHGFEGGEGHHFHGGGGHHHHHHGHEHHGHEHGEHHHHHHHHGGEGGHHHHGHHHHHAGGHHHGGGEGHHHGHBFFGHAEGFHHHGHGHHFHHEHHGGGGGHHHHHHHGGGDFHHGGGGGGGHHGHHCFHGHFCCG.CGFHFHHHHH0CGHGGFFDGGGGGGGGGGGGGFFGGFGGGFFFFFFFBAFBFFFFFFF/BF?FFFFF?FFFFFFFFFFFFFFFFB
@M05620:37:000000000-D9766:1:1101:8850:17085 1:N:0:95
GAGGCTGCTTTGGAAGAAACTCATAGGTTACTGCAACAGTTCCCCCTGGACCTGGGAAAGTTTCTTGCCTGGCTTACAGGATGTTACCCGCAGGGCAAGGCTCCTAGAAGACTCCAAGGGAGTAAAAGAGCTGATGAAACAATGGCAAGTAAGTCAGGCCTTTCCGCTTTAGCACTCTTGAGGATCCAATTGAACAATTCTCAGCCTTTGTACTTGTAACTGACAAGTCAGGGACAATATATCGGAAGAGC
+
BBBABBFBFFFFGFGGGGGGG4GDG54D5FAFGHDFHHHGGFGBF2AFE2FHCGF2BF1G55BDB55AAB31A2BFEEA3BG335@B@?E0>/>/11?1?FGG13@4BB3333??B?3??GF/BGHHH?00B11?FBGFDGE1110@@F@2>1>2@@00/?F11??AAC.11>>HFH1GD1><1<<GFGHHGDGCD/DHFBGH0:/=GHGGHCH000<00;0<GGG.0;09;A....000;09.9CA...9
@M05620:37:000000000-D9766:1:1101:19895:17142 1:N:0:95
AGTGCCAGCTCTCAATCGCACACTCTTCCCCTATCTCCTGCCCTTAGATCGGAAGAGCACACGCCTGAACCCCAGTCACTAACGCACATATCGGATGCTGTCTTCTGCTTGACAAACAATCCAAAAGACGACTCTAAGAGCTTAACAGAACTGAAGATCTTATGAAAGAAACTTCTAACCTTGACGGTTTCTCCCTCTTGAGGATGCGATTGCGCACTCTTATGCTTTCACCCTTGTACCTGCCACGTCTC
+
AAAABFFFBFFFGGGGGEFGCE4B4B55DFGH2GHB5AB3BFGH333AFFFEGFAG1B3E2AE0AGABGG11B113BB5@G331>/>>334BF/>?/23BBGFH4BFG4?30B43B?0?3B23?3?2?BC?/?/22222<2@222221010<11111<1?11?<11<100<0>1=1<11<DD000<-.<AF000//:/:000/0://-;...0.9-99/0;900000000909.F.//;BBB.:/;-.;..
@M05620:37:000000000-D9766:1:1101:7564:17161 1:N:0:95
GAGGCTGCTTTGGAAGATCGGAAGAGCACACGTCTGAACTCCAGTCACTAATGCGCATCTCGTATGCCGTCTTCTGCTTGAAAAAAAAAAAAAGAAAAAAAATATATTGACATAAGAATAGAGAGAAAAAAGAAGAAAGAAGTGAAGACAAGATAATTAGAATAGCGAGAGAGAAAGCAAAGAAAACAAGAATGACCCAATACATCGAGAGAAAAATATAAGCATCAAGGAGAAAAGAGAGACACATAAAC
+
AAAABAFBFFFFGFFFFGGG?EFEFGHHHAGEFFHGGFHGHHFGGHBGF5CFFHGGGGEHHGB1ABABEBEGGFDGFGHHG3BEB@?//>/>//?0220///0211?1111<11111111111>..>1>F-...//<///./000;0<///./00000<0000000--;--...///9/////.///../.;//9//..99B////./..-.;/;9A/////////////...././........./////
@M05620:37:000000000-D9766:1:1101:19602:17168 1:N:0:95
GAGGCTGCTTTGGAAGAAACTCATAGATTACTGCAACAGTTCCCCCTGGACCTGGAAACGTTTCTTGCCTGGCTTACAGAAGCTGAAACAACTGCCAATGGGATGCTCACCGTCAGGAACTTCTCCTAGGAGACTCCCAGAGAGCCAAAGCGCTTCTGAACTCATGGCAAGTCATTCAGGCATTTCCGCTTTAGCACTCTTGTGGATCCCCTTGAACCATTCTCAGCATTTGTACTTGTCCCTGAATAGCC
+
A3>ABAFBFFFFGGGGFGGGGGFHFGHHHFGHHH44GABFFGHHHGGFH2FHHHGHGA3FGHHHGHHHHHHHHHHCGHHFFHHGHHHHGGHHHGHHFHHHHH2GGBB@4BBEGD1?FFFHB4BGHBBGH3BF/?F3GHBG/?2C/BG22?FE/FECG2@2?111??CHHCFG1?1FGHHG0<C<DHGF><E.=<0=GHFHHEHH.:CGFC.;GHFGF.;CGHH;;0;9CCBGGC0C09;0;FFGF;0;0CF
@M05620:37:000000000-D9766:1:1101:19602:17189 1:N:0:95
GAGGCTGCTTTGGAAGAACCTCATAGATTACTGCAACAGTTCCCCCTGGACCTGGAAAATTTTCTTGCCTGGCTTACAGAAGCTGAAACACCTGCCAATGGGATGCTACCCGTAAGGAAAGGCTCCTAGAAGACTCCAAGGGAGTAAAAGAGCTTATGAAACAATGGCAAGTAAGTCAGGCATTTCCGCTTTAGCACTCTTGTGGATCCAATTGAACAATTCTCAGCATTTGTACTTGTAACTGACAAGCC
+
AAAAAAFACFFFGG1FGG1AFGFGHHHDGGHFHB1FCGFHGHHHHGG/FHHHHHHHHFG1BFHHHHHHHHGHHHGFHGGHHHGHHEBGGH0BGHHGHGHHHHFGFHHHHHHGGGFHHHHHFHHGHGHHHHHHHGHCGFCGEGHG?GFHHFFGBGHHH@GE@1@?GHHHHGGGHFF<GHFHHHHHHHHGFGGGHHFGGGBGHF=<<<CCHHHHFFFFHHHHGGHBH0CFG0CF;FGGGFGGFGGFGGGGAEE
@M05620:37:000000000-D9766:1:1101:5170:17230 1:N:0:95
GAGGCTGCTTTGGAAGAAACTCATAGATTACTGCAACAGTTCCCCCTGGACCTGGAAAAGTTTCTTGCCTGGCTTACAGAAGCTGAAACAACTGCCAATGGGATCCTACCCGAAAGGAAAGGCTCCAAGAAGACTCAAAGGGAGAAAAAGAGCTGATAAAAAAATGGCAAGTAAGTCAGGCATTTCCGCTTTAGCACTCTTGTGGATCCAATTGAAAAATTCTCAGCATTTGTACTTGTAACTGCCAAGCC
+
CCCCCCFCFFFFGGGGGGGGGGGHHHHHHHHHHHHHFHHHHHHHHGGGHHHHHHHHHHHHHHHHHHHHHHHHHHHHHHHHFHHHHHGHHHHHHHHHHHHHH12B12@BFGF1/>/E0FHFH0/3B/33BB3BB3?FCHEHH//?/FGH0/=22222>2?F1=@-0<1<FC<1>1>111>//.<D=D0..CEA00;GF0;C:0;C.0:GBGBG90;00;.CF00;0090FG0C;;;FB09;0;;00/;0:EA
@M05620:37:000000000-D9766:1:1101:21212:17330 1:N:0:95
GAGGCTGCTTTGGAAGAAACTCACAGGTTACTGCAAAAGTTCCCCCTGGGCCTGGGAAAGATTCTCGCCCCCCCTACCGAAGCTGAAACGCCTGCCTAGTACTGCAACCATTTCCGCTTTAGCACTCTTGTGGATCCAATTGAACAATTCTCAGCATTTGTACTTGTAACTGACAAGCCAGGGACAAAAGATCGGAAGAGCACACGTCTGAACTCCACTCACTAATTCGCATCTCTTATGCCGTCTTCTGC
+
A1>AAAFAFFFFGCGGFGEGG1F1BF011DB3DF1FGH0FAAD1BE/B//BG////0A/B0B1222/BA/////>/BB>?ECGH111F1//>0FG01B0B>22BBG11BF112BF/ACG/>F@F@@F<@<@1/<??F1C?1?GFHBC1>>F=<<1=D>1><>G>GD0=DD=GD/<DF.<C.;..;.;CC:.<:.:.....:;C/;-;.C.09;0CFB/;/;/9CF9//-9A-;B9/:9BFEF-;---;///
@M05620:37:000000000-D9766:1:1101:5558:17348 1:N:0:95
GAGGCTGCTTTGGAAGAAACTCATAAACCACGGCAACAGTTCCCCAAGAACCCACGACTGTACCTTACCTGCCGTCCATGATGCTACACGTAAGGAAAGGCTCCTAGAAGACTCCAAGGGAGTAAAAGCGCTGATGAACCAATGGCCAGTAAGTCAGGCATTTCCGCTTTCGCACTCTTGTGGCTCCAATTGAACAATTCTCAGCATTTGTACTTGTAACTGACAAGCCAGGGACAAAAGATCGGAAGAGC
+
BBBBBBFBFFFFGGGGGGGGG4FAF5544B2AE22AGHFG5AF32A2B23B11110001BA55AA5533531B>101BFGHHED34BF1?111?33331BFG0?EH4FHBG3BFG33FFFEEEGHHGHADDFBC@FFFHHHHHF1??1?F1<FFH1GGGGHHHHHGFGGG0<C<?DHHHGHHF.;GGHHHHG0CH:;CGFGGGCFFGGGFF0CFFFGFGGGBFGFGGGG/CEG9AEFFFEFFFFBFFF.AB
@M05620:37:000000000-D9766:1:1101:17664:17401 1:N:0:95
GAGGCTGCTTTGGAAGAAACTCATAGATTACTGCAACAGTTCCCCCTGGACCTGGAAAAGTTTCTTGCCTGGCTTACAGGATGCTACCCGTAAGGAAAGGCTCCTAGAAGACTCCAAGGGAGTAAAAGAGCTGATGACACAATGGCAAGTAAGTCAGGCATTTCCGCTTTAGCACTCTTGTGGATCCAATTGAACAATTCTCAGCATTTGTACTTGTAACTGACAAGCCAGGGACAAAAGATCGGAAGAGC
+
1>AAAAFAFFFFGFGGGGGGGGHHHHHHHHGHHHHHHHFGGHHHHGGGGFHHHHEHGG0FGHHHHHHHHHHHHHHHHHHHFHHHFFGHHEFCFHHHHGHHGHHGHHHHHHHHHHHHHHGGHGE0FEFHGHHHHHHHD1BG0/BGHHH1FF22FHHBHHHHHHHHHGGGGGHHHHHHHHHGHHGHHHHH1GHHGFHHHHHGHHHHHHHHHHHHHHHHHGHHHHHHHGHHGHHHGGGGGGGGFGGGGEEFGGG
@M05620:37:000000000-D9766:1:1101:4071:17415 1:N:0:95
GAGGCTGCTTTGGAAGAAACTCATAGATTACTGCAACAGTTCCCCCTGGACCTGGAAAAGTTTCTTGCCTGGCTTACAGGATGCTACCCGTAAGGAAAGGCTCCTAGAAGACTCCAAGGGAGTAAAAGCGCTGATGAAACAATGGCAAGTAAGTCAGGCATTTCCGCTTTAGCACTCTTGTGGATCCAATTGAACAATTCTCAGCATTTGTACTTGTAACTGACAAGCCAGGGACAAAAGATCGGAAGAGC
+
>AA3>AFBFFFFG4FFFGGBFGFHHH5DGCGHABG4FFHHHHHHHGGGGEHHHHH2BFGGBDHHHDDGHHHFG2BGHHFG1B@FGHHEGEF?EHHHEHFGGHHGHGHHHHEGHHHB3FGGHFGGHHHH0EGFEEHHFF1FGEHHHH0<FHFDHHHFHFHHHHHHHGGGGG?GGHFGGHF1>GGFHGHHHHGGFHHHBGFHHHHHHGGHHHGFGHHHHHHHHHHHHBGHGFGGGEGGGGGGGFFG.EFFGGE
@M05620:37:000000000-D9766:1:1101:5641:17475 1:N:0:95
GAGGCTGCTTTGGAGGAAACTGACAAACCAGTGACAAAAGATCGGCAGCCCACACATCTGTACTCTCGTCCGTTATGTGCAGCTCGAATGCCGTCTTCTGCTTGAAAAAAAAATAAGTATACAGTGAAAAAATCTGGGAGAGGGGGAGAACTGAGGACATGGATAAAGAAAGGATTGAACGGGGAGGGGTATGTGACATGATGGAGTGAGGAGGGGCACTTGGTCCAGTACCAGATCTACTTTCTTTGCGA
+
>1AA>>C>1BBBF11AAGBFF1FAFG0BBAFBB1AD1BFBAGDBE//A///AA/B/B1A1222DA2ABBB?/?1B?E22B@B1B1B/01@1B>/>B/BF1>BF10F11B/>//011122222212112110/0111100?//<.----../=000.0./00/0;000;0.//;/00/00;:..;-;-----/:9/:///9/////-:ABB-/--------://///////9/9/;////;/////////--
@M05620:37:000000000-D9766:1:1101:18497:17616 1:N:0:95
GAGGCTGCTTTGGAAGAAACTCATAGATTACTGCAACAGTTCCCCCTGGACCTGGAAAAGTTTCTTGCCTGGCTTACAGGATGCTACCCGTAAGGAAAGGCTCCTAGAAGACTCCAAGGGAGTAAAAGAGCTGATGAAACAATGGCAAGTAAGTCAGGCATTTCCGCTTTAGCACTCTTGTGGATCCAATTGAACAATTCTCAGCATTTGTACTTGTAACTGACAAGCCAGGGACAAAAGATCGGAAGAGC
+
BBBBBBFBFFFFGGDGGGCFGGHHHHHDGHHHHBFEGFGHHHHHHGGFHHHHGHHHGHHFHHHHHHHHHHHHHHGHHHHHHHHGGHHFHGEGGHHHFHAGHHFFHFGHHHHHHHGHHHGGHGFHHHHHGHHHHGHHFBFF?CHHHHHHGHHHHHFHGHFFGHHHHGGGGGHHHHHHHHHHGHGHHHHGHHHHHHGHGHHGHHHHFFHGHGHHHHHHFFHHHHHHHFHEGG.CFGGGGGGGGGGGDEEGFGE
@M05620:37:000000000-D9766:1:1101:12502:17668 1:N:0:95
GAGGCTGCTTTGGAAGAAACTCATAGATTACTGCAACAGTTCCCCCTGGACCTGGAAAAGTTTCTTGCCTGGCTTCCAGGATGCTACCCGTAAGGAAAGGCTCCTCGAAGACTCCAAGGGAGTAAAAGAGCTGATGAAACACTGGCAAGTAAGTCAGGCATTTCCGCTTTAGCACTCTTGTGGATCCAATTGAACAATTCTCAGCATTTGTACTTGTAACTGACAAGCCAGGGACAAAAGATCGGAAGAGC
+
>3>AA>CAFFDF44FGAGGGEGBFGGFHHGFHFH4BGGBDFGHHHGAF2FFFCGFFH32BBGGHEFFGHHHHHFA2BGHHFF3255DGGG?EEGHHHHGGE@GFH1?EFC/FGCCFHGEGEEEHFEGHG00331B?21B?00B?0GFCF@22>>@>G00?FGHGHGGGGGFGBHHBCHH1><.FHHB1<=GHHH<DFHFFHFH0/DGHGH:0CGHFC0CFH0:CHGFFGFAEDGGGF/C/EBFEGAE9C9/
@M05620:37:000000000-D9766:1:1101:26297:17673 1:N:0:95
GAGGCTGCTTTGGAAGAAACTCATAGATTACTGCAACAGTTCCTCCTGGAACTGGACAAGTTTCTTGCCTTGCTTACAGTATGCTACCCTTAGGGCAAGGGTCCTAGAATACTCCAAGGGAGAAAAAGAGCTGATGAAAGAATGGCAAGTAAGTCAGGCATGTCCGCGTTAGCACTCTTGTGGATCCAATTGAACAAATGTCAGCCTTAGTACGTGTAACTGACAAGCCAGGGACAACAGAGTGTAAGAGC
+
11AAAAFA1BBFGFGGGGFF1BBAGFHFFHEFFB1G1FB1ADA2DGFF0B11AA0B010ADFDF2D11B11BABFBB1B2D2F2B2D0B10@1@00F/?F/BBFBF1@F2B1B1B@1FEGHE/>B0>/?B0BFBFHBDF1<B<FCG<<?B22BB2210B?10@22?</>/??1??F01?1=>C111011=1111>DC.=0<==0</C<0<0<=./;/;:0;0<C0C::;::..;C9.:;/9/009;C0;;9
@M05620:37:000000000-D9766:1:1101:18190:17755 1:N:0:95
GAGGCTGCTTTGGAAGAAACTCATAGATTACTGCAACAGTTCCCCCTGGACCTGGAAAAGTTTCTTGCCTGGCTTACAGAATGCTACCCGTATGGCAAGGCTCCTAGAAGACTCCAAGGGAGTAAAAGAGCTGATGAAACAATGGCAAGTAAGTCAGCCATTTCCGCTTTAGCACTCTTGTGGATCCAATTGAACAATTCTCACCATTTGTACTTGTAACTGACAAGCCAGGGACAAAAGATCGGAAGAGC
+
BBBBBCFCFFFFGGFFGGGGGGHHHHHHHGHHHHCHFHHHHHHHHGGGHHGHHHHGGFFHFGHHHHHHHHHHHHHFGHH5BDD5FEFHH11>1B2?BG?1?F?FEEEFBF333BF33B?>/E>BGFF3?2BF33344DG3BG22222BFGGH322DF2<<>@2D2?C/<FDBGF1<<11FFC.11>GG<GD11FF0/00=DG00<0<D<D=DDD00;;00;;<C0:;.;CG..A.;.;:9.:0..;A...:
@M05620:37:000000000-D9766:1:1101:20921:17802 1:N:0:95
GCGGCTGCTTTGGAAGAAACTCACAGGTTCCTGCCCAAGTTCCCCCAGGGCCTACGACTGATTCCCACCTGGCCACCAGGATGCCACCCGTAGGGATAGGCTCCTAGAAGACTCCAACGGAGTAAAAGAGCTGATGCCACCCTGGCACGTAAGTCCGGCATTTCCGCTTTAGCACTCTTGTGGATCCACTTGCACAATTCTCAGCATTTGTACTTGTAACTGACAAGTCAGGGACAAAAGATCGGAAGAGC
+
1>1AA>A>FFD1AAB111BFFB111B0A11B2BFF0B0BBAFDDGG/E/AEB/00/BA/B122D211BE>>0>01>BF0B?GBF11FFEE>>//?00B1BF>0/B1B11FGHHHCH11/>//?012BGGHHHH1@G11@F0<FGHHH1CG00?FG1<A->CGHHGGGGGFHHHHHGHHHGHHGHHHH<:GHG0:0CFFGFGGGFF0CFFFGGGGE0;0;FGGFFF0C09;9;AEFFFFFF-BBEB9-9-AF
@M05620:37:000000000-D9766:1:1101:4833:17816 1:N:0:95
GAGGCTGCTTTGGCAGAAACTCATAGATTACTGCAACAGTTCCCCCTGGACCTGGAAAAGTTTCTCGCCTGGCTTACAGGACCCTACCCGTAAGGAAAGGCTCCTCGAAGACTCCCAGGGAGTAAAAGTGCCGATGAACCAACGGCCAGTAAGCCAGGCATTTCCGCCTTCGCACCCTTGTGGCTCTAATTGAACAATTCTCAGCATTTGAACTTGTAACTGACAAGTCAGGGACAAAAGATCGGAAGAGC
+
>1>1>>>AFF3@E1FA1BG1A1B3F31DGBFH3B11FCGEGHHHHGAFC0GCG000BA0F1DFG22/BEGHAE001BG1>B///00B0B>//BCCB0>>B/B0E10>/0//B1B1/01?///?0B2B>11>1/<//1>1?<////<//F<1?111<C.F.<G1F1...<C0...<-:.C/0;..;:/0<CC00900/9;CBBFB/0;C00009;F00;09000FF0.0;0;/;;AEA--/:9/9B-9A9--
@M05620:37:000000000-D9766:1:1101:20919:17825 1:N:0:95
GAGGCTGCTTTGGACGAAACTCATAGATTAGTGAAACAAGTTCGGATGAACATGGATAAGTATCTTGGTTAGGTTATAGAATGTTATATGTCTGCCAATGCTCCTAGAAAAATACAACGGAGTAAAAGAGCTGATGAAACAATGGCAAGTAAGTCAGGCATTTCCGCTTTAGCACTCTTGTGGATCCAATTGAACAATTCTCACCCTTTGTACTCGTAACTGACAAGTAAGGGACAAAAGATCGGAAGAGC
+
AAABAAFCFDDDGBBAFEEEGAGDF55AAD3DD5AFDG2255D22BEE3AB55AA35A3B5555DD533A5B2DAB35ADDG555555555@@5@3E33B3B3B3BD@F4BB?33@G3>EEG?FDHH3?B2FGGFHHGF?BFF222?F?B?F??D?322<@2DF2//??/?1G1<<0?GGDF.111>11=1>G1><<<=0=<D0<.<<B0DDGD0....;;GGGFH.;00:CGEEC./;CE00..9;A.C;
@M05620:37:000000000-D9766:1:1101:10358:17840 1:N:0:95
GAGGCTGCTTTGGAAGAAACTGACAAGCCAGGGACAAAAGATCGGAAGCGCACACGTCTGAACTCCAGTCACTAATGCGCATCTCGTATGCCGTCTTCTGCTTGAAAAAAAAAAAAAACACACACATCATCCTCATTTCTTTATTTCTTCTGTCTTCTTTTTTTCCCTCCCTTCCTCCCCTGTACTTTTGCTTTTCCCTTCTTTTTTTCTTCTGTTCTCTTGTTCTCCCCCCCATCCCGCTATCTTGTCTC
+
BBBAAAFBFFFFGAGGGGGGFGFHGBFFFHBB22FDCGGFGGHGFDAE2AECEGHGBGHFFFFFHHHEDBDGGFGGFGEG/BEFFB?>FFGHG1EHGHHHHHHHEHGHHC<B>@<///..<.....11000<0<0000000=0=00000;00::00<00000--/090/.:90;C0999E/.:000;000;;00///BF/B///9/--9/99/;//9;9/9//999:9;A9-9-;BF..9;-.;///9///
@M05620:37:000000000-D9766:1:1101:16393:17861 1:N:0:95
AGTGCCAGCTCTCAATCGCACAGGGGACCCAGGGCCTGGCCCCTCCAGCCAGAAAACCTATGACCTCACCCGCTACCTGGAGCACCAACTCCGCAGCTTGGCTGGGACCTATGTGAGTATCCAGCGTAGGAATCTGGGAGTTGGGGAGGAGTGAGGAGTTGGGGAAAGACAGTCCTAACCGTGGAGGGTTCTGGTAAATGATGGGGTGAGGAGGGGCTCTTTGGCTCCCACCAGTCCCCCTGTCTGGTCTA
+
AAAAAFF1AFFFGGGGGGACEGHFGGG0EFHHF0EE/FHHFHGHGGH1FFGHHHHHHGH1BEGHHGHHHHFEG>EGHGHHFGHHHHHHGH1F?EC>>GGHGHHGGGHHGHGHHHHHH1FHHHHHHGGGGGHHHHHHHHHGGHHHGGGGGGGHHHHHHGFHHHGGGGHHGHHHHHHHHHHGGGGGGGGG9AFGGGGFGGGGGGGGG-A@FFFFFF@?@@FFFFFFFFF-9BFFFFFFFFFF@FFFFFFFFFF
@M05620:37:000000000-D9766:1:1101:18943:17894 1:N:0:95
AGTGCCAGCTCTCAATCGCACAGGGGACCCAGGGCCTGGCCCCTCCATCCAGAAAACCTATGACCTCACCCGCTACCTGGAGCACCAACTCCGCAGCTTGGCTGGGACCTATGTGAGTATCCAGCGTAGGAATCTGGGAGTTGGGGAGGAGTGAGGAGTTGGGGAAAGACAGTCCTAACCGTGGAGGGTTCTGGTAAATGATGGGGTGAGGAGGGGCTCTTTGGCTCCCACCAGTCCCCCTGTCTGGTCTA
+
AA3AAFFFBFFFGGFFGFFCFGHGGEFEEFHHGEEEFFHHGHGHGGH5GGHHFHHGHGH3FFFHHEEHHHHGGEEGHGHHBFGHHHHHGH3F?E?EEGGHGHBGGGHHGGHHHHFHHFGFFHGHHGFGGGGHHHHHHHGGGHHHFGEGGGGGHHHHHGCGGHGGGGHHGHGHHHHHHHHHGGGGFGGG:FGGGGGGGFFFGGGFG.;DFFFFFFFADFFFFFFFFBF.AFFFFFFFFFFFFFFFFFFFFFF
@M05620:37:000000000-D9766:1:1101:17743:17965 1:N:0:95
GAGGCTGCTTTGGAAGAAACTCATAGATTACTGCAACAGTTCCCCCTGGACCTGGAAAAGTTTCTTGCCTAGCTTACAGGATGCTACCCGTAGGGGAAGGCTCCTAGAAGACTCCAAGGGAGTAAAAGAGCTGATGAAACAATGGCAAGTAAGTCAGGCATTTCCGCTTTAGCACTCTTGTGGATCCAATTGAACAATTCTCAGCATTTGTACTGGTAACTGACAAGCCAGGGACAAAAGATCGGAAGAGC
+
A>AAAA>>@D@F1FGGGBGAB1A3DGF33F1BGEGHCAGFAGH1GG0F/EGCEA0AAB0BB2BG2D11B1FEHHFHHFGHGHF01FGHHA/>/?//B?EEAFE/BEFGH1GGGF>GFHAFHE?BF>FB?GHHBHHHFDG1<<BGHFHCF@2@G>2>@GEC1<2>?C?/AAGH1DHHCGDD1FF<<1<1<FDD00CHH0G0DD0G/0D0=G:CB00;;;C:CC::GB;GGHEAAAE.9/C9.00:..9.;A/
@M05620:37:000000000-D9766:1:1101:8350:18016 1:N:0:95
AGTGCCAGCTCTCAATCGCACAGGGGACCCAGGGCCTGGCCCCTCCATACAGAAAACCTATGACCTCACCCGCTACCTGGAGCACCAACTCCGCAGCTTGGCTGGGACCTATGTGAGTATCCAGCGTAGGAATCTGGGAGTTGGGGAGGAGTGAGGAGTTGGGGAAAGACAGTCCTAACCGTGGAGGGTTCTGGTAAATGATGGGGTGAGGAGGGGCTCTTTGGCTCCCACCAGTCCCCCTGTCTGGTCTA
+
ABABBFFFCFFFGGGGGGGGGGHHGGGGGGHHGGGGGGHHHHGHGGHH5BGHFHHHHFHHHHHHHHHHHHHGGEGGHHGHHHHHHHGHGHHHGGGGGHHHGHHGGGHHGHHHHHHHGHHHHHHHHGEDDGHHHHHHHHGGGHHHGGGGGEGHHGHHGGHHHHGGEGHHEHHHHHHHHHHHGFFGGGGGFGGGGGGGGGGGGGGGGGFFFFFFFFFFFFFFFFFFFFFFFFFFFFFFFFFFFFFFFFFFFFF
@M05620:37:000000000-D9766:1:1101:7833:18034 1:N:0:95
GAGGCTGCTTTGGAAGAAACTCATAGATTACTGCAACAGTTCCCCCTGGACCTGGAAAAGTTTCTTGCCTGGCTTACAGGATGCTACCCGTAAGGAAAGGCTCCTAGAAGACTCCAAGGGAGTAAAAGAGCTGATGAAACAATGGCAAGTAAGTCAGGCATTTCCGCTTTAGCACTCTTGTGGATCCAATTGAACAATTCTCAGCATTTGTACTTGTAACTGACAAGCCAGGGACAAAAGATCGGAAGAGC
+
BACCBBFBFFFFGGGGGCGGGGFHGHDHHHHHHHHFFFHGHHGHHGGGHHHGHHHHHHHHFFHHHFHHHHHGHGGHHHHHAHHHHHHGHGGGGHHHHHHHHHHGHHHHHHHHHHHHHHGGHGEGHHHHCHHHHHHHHHHHHHHHHHHHGHHHHHHHHHHHGHHHHGGGGGHGHHHHHHHHHHGHHHHHHHHHHHHHHHHHHHHHGGHHHHHFHHHHHHHHHHHHHGHHFHHGGGGGGGGGGGGGGGGGGGG
@M05620:37:000000000-D9766:1:1101:2727:18034 1:N:0:95
GAGGCTGCTTTGGAAGTAACTGACAAGCCAGGGACAAAAGATCGGCAGCGCCCACGTCTGAACTCCAGTCACTAATGCGCAGCTCGTATGCCGTCTTCTGCTTGCAAAAAATAATCAAATGCACCTACAATAATTCAAGGGAGTAAAATATTTGATCAAAAAATAAAAAACAACCTACCCATTTCCGCTTTATCACCCTTTTTTATCAAATAGAACAACTTTCCCCACTTGCACTTTCCACTTCCAACCCT
+
ABBAABFBFFFFGCFGEGGBABBFG5BBACFHEFF2G2BAAFGHD22AAAE0A11AA12B55@DB@@FDGD@F53B@FGC>EEFB>/1?BBFE/>FEHBGBEGH/3BB0//0BB22?BB21BBB@@<0111@122212>1////<1?11?11<11<1=111.<00000<-.....:;/.;:/:000:..9.000;;/..90009.000;00;0000/;.9/9///;;..///;9B////;///;////9..
@M05620:37:000000000-D9766:1:1101:19218:18042 1:N:0:95
GAGGCTGCTTTGGAAGAAACTCATAGATTACTGCAACAGTTCCCCCTGGACCTGGAAAAGTTTCTTGCCTGGCTTACAGGATGCTACCCGTAAGGAAAGGCTCCTAGAAGACTCCAAGGGAGTAAAAGAGCTGATGAAACAATGGCAAGTAAGTCAGGCATTTCCGCTTTAGCACTCTTGTGGATCCAATTGAACAATTCTCAGCCTTTGTACTTGTAACTGACAAGCCAGGGACAAAAGATCGGAAGAGC
+
AAABBAFACFFFBGGGGGGFGGHDGHHFDGGGHGGFAEGHBHHFHGEGEGGEGFFGAF2BFF5HEHFGHGFHHHFHHFHHHHFHGHHHHE1>1B@3F31FFGFFHHFHHGHHF@BGGGCEEE/3BFF??G0G3?FHFFHDGFHHHHHGG1F2G2F>@GGF1@FD@C///FGFDGHHF1<1>1<FF<CD1F1FFHHHGFHDDF0=C/C0<GGHHHCH0;GCHFHCCF.;:GF.:.9.9;.9.099.A..;9C
@M05620:37:000000000-D9766:1:1101:19231:18054 1:N:0:95
GAGGCTGCTTTGGAAGAACCTCATAGATTACTGCAACAGTTCCCCCTTGACCTGGAAAAGTTTCTTGCCTGGCTTACAGGATGCTACCCGTAAGGAAAGGCTCCTAGAAGACTCCAAGGGAGTAAAAGAGCTGATGAAACAATGGCAAGTAAGTCAGGCATTTCCGCTTTAGCACTCTTGTGGATCCAATTGAACAATTCTCAGCATTTGTACTTGTAACTGACAAGCCATGGACAAAAGATCGGAAGAGC
+
BBBBBBFBFFFFGGFGGG4ABFAGHGHDGGHHHHG4BAFFGHEHGFE2BBGHHGGHHFF3FFFFHHGHHHDHHHGGGHGEHHHHHFHGHGFGEHHFCFFHGHBFGGHHHHHHHHBGGGEGGFFFFHHHGHHHHGHH43BB0/BFGHG1FF2?GGHHHGFEGHHHGGGGGGHHHGHHGHHHHHGHHHHBFGHHDG<DCHHFHGHHC0=DGHHHHHHHH0;CHHGGC:CAAG0;CFGGGGFBAFFGG9CE?FC
@M05620:37:000000000-D9766:1:1101:14898:18080 1:N:0:95
ACCACACCTTCTACAATGAGCTGGATCTCTCCAGGTTGTAGATCCGAGTCGTACACATCGGAACCCCACTCACTACTGCGCACCACGTATGCCATCTTCTGCTTGTAGTGACCCCATCCCTCTTCTGGTTGCCGCCTCCCTCCTTCCTTGCCTCCCGGAGCTTCGCCCTTTCTCACTGGTTCTCTCTTCTGCCCTTTTCCGTCCTCCTCTCTTCTCTGACCTTAGTCTCCTTTGGAACTTTTCAGTTTCTC
+
BBBBBBBBFFFFGGGGGGGGGGH445AB564BA4B332BDGG5G32A2B2A22B1533BA111A1BEE1B3GG5DG53DE0>/>?B111334B343B4F44@@GG0B4?34?FG//03B?FFGHB4?DD1/BF//BAAHF0GDCDFF11<1FDCGE/<>->01>-<CDCHHE00=DD0/CCFFFFGFFC;0;C./;GHHG.:...0;/90BBB00=;09CF9:00;;;;99CF/;/9/:///////99/9/
@M05620:37:000000000-D9766:1:1101:15713:18100 1:N:0:95
AGTGCCAGCTCTCAATCGCACAGGGGACCCAGGGCCTGGCCCCTCCATCCAGAAAACCTATGACCTCACCCGCTACCTGGAGCACCAACTCCGCAGCTTGGCTGGGACCTATGTGAGTATCCAGCGTAGGAATCTGGGAGTTGGGGAGGAGTGAGGAGTTGGGGAAAGACAGTCCTAACCGTGGAGGGTTCTGGTAAATGATGGGGTGAGGAGGGGCTCTTTGGCTCCCACCAGTCCCCCTGTCTGGTCTA
+
BBBBBFFFBFFFGGGGGFGGGGHHGGGGGGHHG?EGFGHHHHGHGGHHHHGHHGFHHGHHHHHHHHHHHHHGGGGGHHHHHHHHHHHHGHHHGGGGGHHHGHEGGGHHGHHHHHDHHHHHHHHHHGGGGGHHHHHHHHHGGHHHGGGGGGGHHHHHHGHHHFGGGGHHHHHHHHHHHHHHGGGGGGGGGGGGGGGGGGGGGGGFGGFFFFFFFF=DFFFFFFFFFFFFFFFFFFFFFFFFFFFFFFFFFFB
@M05620:37:000000000-D9766:1:1101:6458:18155 1:N:0:95
GAGCCTGCTTTGGCAGAAACTGACAAGCCAGGCACAAAAGATCGGAAGCGCACACGTCTGAACTCCAGTCACTAATGCGCCTCTCGTCTGCCGTCTTCTGCTTGAAAAAAAAAAAAAATCAATATCCTCCTGAGACACCCCACCAACCATACATCCAAACTCACACTCTTTACTGCATTTAACTAAAGACTCCCCATGACTCCATCTCTCCTCTCAAATACAATTATTGTATGCAAATAACACACTCATCC
+
AAA1>CFFFFFFG1FE1FF1BBBGH1FBA0BB0AF0GGCGEHHEFA/EAEEGEAHFFHGFHHBGHHGHHHFHHHFHHH/E>/?EFBF>?FG@EE@GFHFGHGGHHHHFFG<BB/>></0111111111<<0110=<</..-..<..;..0:/000/00:.090:0/;/09000;0000;0000000000/00/..//999///////:////-/9/////9///9//9/;/;/////////9/-;////;/
@M05620:37:000000000-D9766:1:1101:6880:18187 1:N:0:95
GAGGCTGCTTTGGAAGAAACTCATAGATTACTGCAACAGTTCCCCCTGGACCTGGAAAAGTTTCTTGCCTGGCTTACAGAAGCTGAAACAACTGCCAATGGGATGCTACCCGTAAGGAAAGGCTCCTAGCAGACTCCAAGGGAGTACAAGAGCTGATGAAACAATGGCAAGTAAGTCAGGCATTTCCGCTTTAGCACTCTTGTGGATCCAATTGAACAATTCTCAGCATTTGTACTTGTAACTGACAAGCC
+
A>>AB4FBFFFFFGGGAGGGGFFDGGGHHBGHGHBDHHFAGHFHHGGGHGHHFHFGHF2FAHFHHHHHHHHGGGFFGHHHFFHFFGHFHFHHHFFGFBGHFFGHGHBGFHFFECGHGHHFHFH3EFHFG3BBGGHEHH3BCACAEH12B1@GG1@<FGHFHGHHH11?0?/?1?F?11<FGEFH1F1>EGGGHHH0DGHBGHHGGHHHHFFF0CCFGFGHHGHHHHEHHGG0FFGGEBFFFGGGGGGGGGE
@M05620:37:000000000-D9766:1:1101:12966:18215 1:N:0:95
GAGGCTGCTTTGGAAGAAACTCATAGATTACTGCAACAGTTCCCCCTGGACCTGGAAAAGTTTCTTGCCTGGCTTACAGGATGCTACCCGTAAGGAAAGGCTCCTAGAAGACTCCAAGGGAGTCAAAGAGCTGATGAAACAATGGCAAGTAAGTCAGGCATTTCCGCTTTAGCACTCTTGTGGATCCCGTTGAACAATTCTCAGCATTTGTACTTGTAACTGCCAAGCCAGGGACAAAAGATCGGACGAGC
+
AAABBBFBFFFFGGGGGGGGGGHHHHHHHFGHHHHGGHHHHHHHHGGGHGHHHHGHHFFHHHHHHHHHHHHHHHHHHHHGH3@25D@2FE101B33B31113B?F3@3B33B@3?B3GC/FE>33443BF2FGH3443B22/B2FFHHF3BFG2>>22@F22222//<</?F1G11011FF1.1><G0..><.=00<0DGH<0<<0<D000;0<C000<0<00//<GG./..;....9./;0;.;C--:@F
@M05620:37:000000000-D9766:1:1101:19682:18226 1:N:0:95
ACCACACCTTCTACAATTGACTGGAACTCTTCAGGTTCTAGATCTGAATCGCACACGTCTGCACTCCAGTCACTACTGCGCATCTCGTATGCCGTCTTCTGCTTGAACCAACCCAAAAACAAGTATACCCTTCTCACAGTCGTCATGAAAAGAGAATAATCTAACAGAAATAGAGCTTAACATATACATCTACAACCACCTATTTTCACAACATACACTAGACCACATCTGACCCTTGGGACAGCCCCAGC
+
BCCCCCC3BFFFFGFGGGGGGGHG4BBBBFBDEGHBGBBGFHHH5BD5D5B2BEEH2BBBB5DGABFGBFGGHGHGGHHGFG1>@DBB1BGFG>>/BFGHHHGHH1B3???>?E/?0///?/23B44B4333222332322//?/0222222/222221111111110111111111111111<11111111100/<..../=000000;0.;/00000/0:0:/..000000//////.;......;...
@M05620:37:000000000-D9766:1:1101:12973:18235 1:N:0:95
GAGGCTGCTTTGGAAGAAACTCCTAGATTACTGCAACAGTTCCCCCTGGACCTGGAAAAGTTTCTTGCCTGGCTTACAGGATGCTACCCGTAAGGACAGGCTCCTAGAAGACTCCAAGGGAGTAAAAGAGCTGATGCCACAATGGCAAGTAAGTCAGGCATTTCCGCTTTAGCACTCTTGTGGATCCAATTGAACAATTCTCAGCATTTGTACTTGTCACTGACAAGCCAGGGACAAAAGATCGGAAGAGC
+
>1AAAA?AFFFDGEFGGBGFFG1BBDFGHFHGHHHBG0BDGHFHHGAF/BFGHGFHF10BFHHGHHFFHHHHHHHHHHHFGHFF12DGHFEEGBGF00FFGH0FF1BF1FGHHH1FGG/E/>EGFHFHCFHHHFEH11BG0/BFBGHFGFD2FHFFHGCGHHHHHGGGFGHGHHHHHHHHHHGFGHHFGHHHDH<<GGHHHHHHFFHHHHHHHFFHH0;GHH0:;0:CCGCEGGFGGGGGGGGGA..;AFF
@M05620:37:000000000-D9766:1:1101:11646:18246 1:N:0:95
GAGGCTGCTTTGGAAGAAACTCATAGATTACTGCAACAGTTCCCCCTGGACCTGGAAAAGTTTCTTGCCTGGCTTACAGGATGCTACCCGTAAGGAAAGGCTCCTAGAAGACTCCAAGGGAGTAAAAGAGCTGATGAAACAATGGCAAGTAAGTCAGGCATTTCCGCTTTAGCACTCTTGTGGATCCAATTGAACAATTCTCAGCATTTGTACTTGTAACTGACAAGCCAGGGACAAAAGATCGGAAGAGC
+
CCCCDDFCFFFFGFGGGGGGGGHHHHHHHHHHHHHGHHHHHHGHHGGGHHHHHHHGHHHHGHHHHHHHHHHHHHHHHHHHGHHFHHHHHGFGGHHFHHGHEGHGHHHHHHHHFHHHHHGGHGEGFHHHGHHHHHHGHHHHHEHFFGHHGHHHHHHHHGHHEHHHHGGGGGGHHHHHHHHHHHGHHHHHFHHHHHHHFHHHHHHGHGHHHHHHHFGHGHFHHHHHHHHGFFHHGGGGGGGGGGGGDGGGGGG
@M05620:37:000000000-D9766:1:1101:6534:18308 1:N:0:95
GAGGCTGCTTTGGAAGAAACTCATAGATTACTGCAACAGTTCCCCCTGGACCTGGAAAAGTTTCTTGCCTGGCTTACAGGATGCGACCCGTAAGGAAAGGCTCCTCGACGACTCCAAGGGCTTCAACGAGCTGATGAAACACTAGCACGTACATCCGGCATTTCCGCTTTAGCACTCTTGTGGATCCACTTGAACAATTCTCAGCATTTGTACTTGTAACTGCCAAGCCAGGGACAAAAGCTCGGAAGAGC
+
A>AAABFBFFFFGGGGGGGGGGFHCGGGHHGGGHFHGFHHHHHHHGGGGHHHHHGGHF2FBGHHHGHHHHHGHHHHHHH31BF20BEFG/>>1EE3FGGHGF1F32/?//E@EGGBFGGG/0?2BFBC/?BEF2FDF2DGHCD01<11>??/.1><.>@-<GF0D.CEACDGG0C0CGFHHH?:G0GH/CCHHFFFBFFGGGGGGGGFGG0FFFG0FFFFFG0=BF.ACFFE.EEFFFFF.BF?99A.AA.
@M05620:37:000000000-D9766:1:1101:19423:18370 1:N:0:95
GAGGCTGCTTTGGAAGAAACTCATAGATTACTGCAACAGTTCCCCCTGGACCTGGAAAAGTTTCTTGCCTGGCTTACAGGATGCTACCCGTAAGGAAAGGCTCCTAGAAGACTCCAAGGGAGTAAAAGAGCTGATGAAACAATGGCAAGTAAGTCAGGCATTTCCGCTTTAGCACTCTTGTGGATCCAATTGAACAATTCTCAGCATTTGTACTTGTAACTGACAAGCCAGGGACAAAAGATCGGAAGAGC
+
>3>ABAFBFFFFCGGGGFGFFGFFHHHGHHHGHGGBHHHHHHHHHGGGHHHHHGGHGGHFHHHHHHHHHHHHHHGHHHHGHHHGFGHGHGGGFHHHFGHHHGHGHGFHFHHHHHHHHGGGEGGHEFGHGHHHHHHHE3BFB/FHFGHFCHHBHHHHHHHEHHHHHGGGGGGHHFGGHHHHHHGHHHHG1GHHHHHFHHHGHHHHFFGHHGHHHHHHH0CGHHFHHFFEEHACFGGGGGGGEFFEG?AGGGF
@M05620:37:000000000-D9766:1:1101:15446:18376 1:N:0:95
GAGGCTGCTTTGGAAGAAACTCATAGATTACTGCAACAGTTCCCCCTGGACCTGGCAAAGTTTCTTGCCTGGCTTACAGGATGCTACCCGTAAGGAAAGGCTCCTAGAAGACTCCCAGGGAGTAAAAGAGCTGATGAAACAATGGCAAGTAAGTCAGGCATTTCCGCTTTATCACTCTTGTGGATCCAATTGAACAATTCTCAGCCTTTGTACTTGTAACCGACAAGCCAGGGACAAAAGATCGGAAGAGC
+
>>>>>>CAFDFFG1BA1B11BBFDGGDDG1EFDFF1GHFDFHGHHGGEGBFGHGH0BBGFADFGH1DABG1BFBF11BBF0GBFGFGFHE>/>BF10BCBAGFFBFGBBF1BGFF/BB>?>E?FBEGF/BBFCDFE>F1BFEF<1B<B?FFG1FBF1@@F@FFHFFGCCF11?<GGHHHGFG<FCFHH1=FFDDG</0=DGD00<</0<=D0;CHGHC:GGCCC-;99;/;.;C?AFFF:.909.;E.9;B
@M05620:37:000000000-D9766:1:1101:5625:18379 1:N:0:95
GAGCCTGCTTTGGCAGAAACTCATATCTTACTTCAACAGTTCCCCCTGGACCTGGCAAAGTTTCTGGCCTGTCTTACACACGCTGACCCAACTGCCAATGGGATGCTACCCGTAAGGAAAGGCTCCTCGCCGACTCCACGGGAGTACAAGAGCTGATGAAACAATGGCCAGTAAGTCAGGCATTTCCGCTTTAGCACTCTTGTGGATCCAATTGAACAATTCTCAGCATTTGTACTTGTAACTGACAAGCC
+
>AA1>BCFFFFFGGGE1FG1B1BEG33DF3FG3DF1DGHHHHGHHGGGH0FHHHH0BFHH1DFHH2BBGHG1B2DDGH1B//>EEFH0GEG/BB1B1B1@@0GFGHFHBGHGEEGHE1FFCGGHGFH0?</>CGCGHF0?@@EGECGHF1FFHGFHBGHHGHGH<GFHC/.<D0D=D0<CGACGCGH.AECFHFH0:CFGEGGGGFFGG000BFFFGBCFFFGGGGGFGFGGFFFGGGFFFFFFFBBFFFE
@M05620:37:000000000-D9766:1:1101:4045:18402 1:N:0:95
GAGGCTGCTTTGGAAGAAACTCATAGATTACTGCAACAGTTCCCCCTGGACCTGGAAAAGTTTCTTGCCTGGCTTACAGGATGCGACCCATAAGGCAAGGCTCCTAGAAGACTCCAAGGGAGTCAAAGAGCTGATGAAACAATGGCAAGTAAGTAAGGCATTTCCGCTTTAGCACTCTTGTGGATCCCATTGAACAATTCTCAGCATTTGTACTTGAAACTGCCAAGCCAGGGACAAAAGATCGGAAGAGC
+
BABBBAFBFFFFBAAGGGGGGGHHHHHHHHHHHHHFFHHHHHHHHGGGHHHHHHHGFGHHGHHHHGGHHHHHHGHHHGH3BFE2>EEEG1BF3B33?GFGCGHEF34BF3?F33B3FD?E/EE334BG3BFEGDFGHGHFFHHG10@FF122>222@1@FF11??ADD//<?D<FGH<FD1><<1F<00=GDDGHFH<DFDB<GFBCG<GHHH0000;0;C00;CGEEAFGGGGE../;B.F0..CEF9./
@M05620:37:000000000-D9766:1:1101:19926:18436 1:N:0:95
AGTGCCAGCTCTCAATCGCACAGGGGACCCAGGGCCTGGCCCCTCCATCCAGAAAACCTATGACCTCACCCGCTACCTGGAGCACCAACTCCGCAGCTTGGCTGGGACCTATGTGAGTATCCAGCGTAGGAATCTGGGAGTTGGGGCGGAGTGAGGAGTTGGGGAAAGACAGTCCTAACCGTGGAGGGTTCTGGTAAATGATGGGGTGAGGAGGGGCTCTTTGGCTCCCACCAGTCCCCCTGTCTGGTCTA
+
A>>AAFFFBFFFGFEBGGGCFGHHGEDGGGHH2EEF2FGFHHGDGGHHHHHHFFFBFEGHHFHHHHHHHHFEFEFGHGFHBFHHHH1?EFHEEECEEHGHDBFGGDHGGH2GD?GFFDG3FG32GCC?CGGGCHHGHHG/C?GBFD.<A:-:;00:0.;FBFG?ED../:9B9FFFGF/A9DGF.ADFFFFFFFFFBFFFFFFFFFA9AFF/AADFFDFFBFFFFBFAEFFDFFFFEFFDBE9B/FFFFFF
@M05620:37:000000000-D9766:1:1101:27713:18472 1:N:0:95
GAGGCTGCTTTGGAAGAAACTCATAGATTACTGCAACAGTTCCCCCTGGACCTGGAAAAGTTTCTTGCCTGGCTTACAGGAGGCGAAACGTCAGGAAATGCTCCTCGCAGACTCAACTTGCTTCAAAGCGCTGATGCAGCACTGGCGCGTACGTAAGGAATTTACGCATTAGACCTCTTGTTGCTCCACTTGCCCAATTCTCAGCATTTGTCATTGTCACTGACCAGCCATGGGCAAAGGCTCGGCAGCGC
+
AAABBBF>CDBFGFGGGF4BFFFGHHHFBGHHFBFEBFHFHHHHHGEGHHCFFFCFHHHGHHHHHHHHHHHH1FHGHHH3B1B10>/>E1111?23BBBBEGFG32>/>/>B33B3B4334F4?FG33BEFG//@@@22@0022@//?<<-AF010>10/<<0=<EG..<<;0:0;CGHH:0;:CGHB/<0<0:;;EFGGE09;/=;FF00000;9C00CFGG//9:.C.///..;:./../;9BA=-.9@
@M05620:37:000000000-D9766:1:1101:3284:18569 1:N:0:95
GAGGCTGCTTTGGAAGAAACTCATAGATTACTGCAACAGTTCCCCCTGGACCTGGAAAAGTTTCTTGCCTGGCTTACAGGATGCTACCCGTAAGGAAAGGCTCCTAGAAGACTCCAAGGGAGTAAAAGCGCTGATGAAACAATGGCAAGTAAGTCAGGCATTTCCGCTTTAGCACTCTTGTGGATCCAATTGAACAATTCTCAGCATTTGTACTTGTAACTGACAAGCCAGGGACAAAAGATCGGAAGAGC
+
AAAAAAFBFFFFGGGGAGGAFGGHHHBGHBGHGHF4FHHHHHHHHGGGHEGHHHHBFFFHFHHHHAFGHHHHHGGBBGHHAFEGHGHHHGGCFGHHBHHHHHHGHHHGFHHHHHHHHHGGHGFGFHFF0?EGFGFHHGHFGCFGGHHHGGHHHGGGGGHHHHHHHGGGGGHHHFHHHHHHHHGHFHHFHFHHHHHHHGHGHGHHHHHHHHFFHHHHHFGGHHHGFFHHEGGGGGGGGGGGGGEEGFEGGGB
@M05620:37:000000000-D9766:1:1101:25065:18590 1:N:0:95
ACCACACGTTCTACAATGCGCTGCGTGTGGCTCCCGAGGAGCACCCCTTGCTGCTGACCGAGGCCCCCCTGAACCCCAAGGCCAACCGCGCGAAGATGACCCGGGCGCGGGCCGAGCTCTCTTCTGGGGGGCGCCTCACTCCTTTCTGAGCTCCCGGGGCAGCGCCCTTTCTCTCTCGTTCTCTCTTCTCCCGCTTTTCGCGGGGGACTCTTCTGTGTCCTGCGTATCCTTTGGGACTCTGTCGGGTATCT
+
>1>>AAA1BC>>AFF1ABBEAAAAEBEAAAABG/A//AA/EHHHHGG/00B1BABGH00>>EEE/E/>EECFFHC>EEG/FGG</?ECCB/>B<CCGHHHH0<-<-<-----;---;.:0;000;00/99---9--;/;/999///9/////;;A---------;-@-/9/;B/;/99:9-9/BFF//;///9--;A//---9-;--;AF///;/99///9//9;--9///;//-9--;B/;/9--9-:9/
@M05620:37:000000000-D9766:1:1101:13348:18594 1:N:0:95
GAGGCTGCTTTGGAAGAAACTCATAGATTACTGCAACAGTTCCCCCTGGACCTGGAAAAGTTTCTTGCCTGGCTTACAGAATGTGACCCAAAAGGCAAGGCTCCACGACGACACCAAGCAGGTAACCGACCTAAAACAACCCAAGCAAGTAAATCAGCTAATTACGCATTAGCACTCTTGTGAATCATTTTGACTAATTCTCACTATTTGTACTAGTTACAGAATTGTCAGGGACTAAAGTTCGGACGAGC
+
AABABBFBFFFFGFGGGGFGGGHHCHAGHGHGHHFFGHHHHHHHHGGFHHHHHHHBFHHHFHHHHHGGHGFGHHHHHHH5BD5@DGHGH1111B11?G11BFGF32?>/>///>F?/0/23?0BG22///>C22222??/?A//??<FGHHH11<>>1111>=GHEG..<0GHHFC<=DDG000==C0:<00.000:;CC0C0000;CBG00;090=0;;00=/0;09;;F/..../0;00;;A-;=-;-@
@M05620:37:000000000-D9766:1:1101:23852:18602 1:N:0:95
GAGGCTGCTTTGGAAGAAACTCATAGATTACTGCAACAGTTCCCCCTGGACCTGGAAAAGTTTCTTGCCTGGCTTACAGAAGGTGAAACAACTGGCAAGTATCCCAGCCGACTCCACGTTAGTACCCGCGCTGATGCAACCCAACAACGTCCATCAGGTATACCCGCATTCGACCTCTTATGGATAAAATAGCCTAATACTAACCATTTGAACTCCACACAGCAACGCCATGGCCATAAGCCCGGCGCCGC
+
BBCCCCFBFFFFGGGGGGGGGGHHHHHHHHHHHHHHHHHHHHHHHGGGHGHHHHHGFHHHGGHHHGHHHHHHHHHGHHH5B31@BFBFG3113BB12313@4B43BB?F//>>EGBF/?0FC4B?4B//>BCDDFGHHHHH/////??>GEF/1?F=F11>1<=1>@-.<0==C-<<GD0==CFFCCC:00:::0::C0;:000=9F0F90;CB000;;=.:./9.-;:..0:.;0/;0;F0E--:---:-
@M05620:37:000000000-D9766:1:1101:13858:18624 1:N:0:95
GAGGCTGCTTTGGAAGAAACTCATAGATTACTGCAACAGTTCCCCCTGGACCTGGAAAAGTTTCTTGCCTTGCTTACCGAAGCTGAAACAACTTCCCATTGCTAACCGAAAGGCCAGCCTGCTTGCCGCCTCCTCAAACGTCCCCGAGATACAGCCACACTGACAAGTACGTCCTGCATTTCCGCTTCCGCCCTCTTGTGGATCCCATTGCACCATTATCCGCCTTTTAACTTGTAACTTACCAGCCAGGG
+
?AA?ABFAFDFFGFGFGFFGGGHHGF5DGFGHFGGHFAFGHHGHHGGGGHHHHHH2AEGGBGHHHHHHGH5FFHHGH3E??CEHHHEBFG1G@3BG2F33B3GB4BB//>//BAF/?//200?3BF3///?//222222/0?<///////11111??<C.G11111>1<1<<..<0<<DGH0<.:.;.:...:@.;;000.0;0/9C900B9B/.090900..9CFBB//BFF///9/////9//9.;.;.
@M05620:37:000000000-D9766:1:1101:13846:18640 1:N:0:95
GAGGCTGCTTTGGAAGAAACTCATAGATTACTGCAACAGTTCCCCCTGGACCTGGAAAAGTTTCTTGCCTGGCTTACAGAAGCTGAAACAACTGCCAATGGCTACCCGTAAGGAAAGGCTCCTAGAAGACTCCAAGGGAGTAAAAGAGCTGATGAAACAATGGCAAGTAAGTCAGGCATTTCCGCTTTAGCACTCTTGTGGATCCAATTGAACAATTCTCAGCATTTGTACTTGTAACTGACAAGCCAGGG
+
AAAABBFCFFFFGGGGGGGGGGGHHHHHHHHHHHHFFGGGHHHHHGGGHFHHHHHHHHHHHHHHHHHHHHHHHHHGHHHHHHHGHHHHHHHHHHHHFHHHHHHHHHHGFGGHHHHHHHHHHGHHHHHGHHHHHHFHGGHGGGHEHHGHHHHEHHHHHHHHHHHHHHGGGHHGHHHHHHHHHHHGGGGGHHGHHHHHHGHHGHHHHHHHGHHGHHHHHHHHHHHGGHHHHGFGGGGGGGGGFGGGGGGGFEG
@M05620:37:000000000-D9766:1:1101:12510:18640 1:N:0:95
GAGGCTGCTTTGGAAGAAACTCATAGATTACTGCAACAGTTCCCCCTGGACCTGGAAAAGTTTCTTGCCTGGCTTACAGGATGCTACCCGTAAGGAAAGGCTCCTAGAAGACTCCAAGGGAGTAAAAGAGCTGATGAAACAATGGCAAGTAAGTCAGGCATTTCCGCTTTAGCACTCTTGTGGATCCAATTGAACAATTCTCAGCATTTGTACTTGTAACTGACAAGCCAGGGACAAAAGATCGGAAGAGC
+
>>1>AAFAFFFFFGGC11GGGGFFFGHHHBGHHHE1BEGFFHHHHGFGFEHHHHGHHGBFFHHHFHFHHHHHHHFEGHHHHHGHFBGFGGEGFFGHGHHHGHHGHHHHHHHHHHHHHHGGHGEHHHHHFHHHHHHHGHHHHGHHHHHHGHHGHFHHHGHHHHHHHCFGFGHHHHHHHGHHHHGHGHHGCGHHHFHHGFHHGHGHGHHHHHHHHHGHGHHHHHHHHHHGGCGHGGGGGGGGGFFGGGGGGGG
@M05620:37:000000000-D9766:1:1101:15209:18651 1:N:0:95
GAGGCTGCTTTGGAAGAAACTCATAGATTACTGCAACAGTTCCCCCTGGACCTGGAAAAGTTTCTTGCCTGGCTTACAGGATGCTACCCGTAAGGAAAGGCTCCTAGAAGACTCCAAGGGAGTAAAAGAGCTGATGAAACAATGGCAAGTAAGTCAGGCATTTCCGCTTTAGCACTCTTGTGGATCCAATTGAACAATTCTCAGCATTTGTACTTGTAACTGACAAGCCAGGGACAAAAGATCGGAAGAGC
+
CBCCCCFCFFFFGGGGGGGGGGHHHHHHHHHGHHHHGHHHHHHHHGGGHHHHHHHHHHHHGHHHHHHHHHHHHHHHHHHHGHHE5GHHHGGGGHHGGFHHHHHGHHHHHHHHHHHHHHGFEGFHHFHHGHHHHHHFHHHHHCHHFHHGGHHFFHHHHFHHHHHHHGGGGGHGHGHHGHHHHHGHHHHH<GHHHHHHHHHGHHHFEHHHHHHHHGHHHHHHHHGHHHHGGHHHGGGGGGGGGGGGDDFDGGF
@M05620:37:000000000-D9766:1:1101:14246:18654 1:N:0:95
GAGGCTGCTTTGGAAGAAACTCATAGATTACTGCCACAGTTCCCCCTGGACCTGGAAAAGTTTCTTGCCTGGCTTACAGGATGCTACCCGTAAGGAAAGGCTCCTAGAAGACTCCAAGGGAGTAAAAGAGCTGATGAAACAATGGCAAGTAAGTCAGGCATTTCCGCTTTAGCACTCTTGTGGATCCAATTGAACAATTCTCAGCATTTGTACTTGTAACTGACAAGCCAGGGACAAAAGATCGGAAGAGC
+
>3>AAAFBFFFFGGGGGFGGGGGHHHHHGGGHHH44FFBBEGHHHGGGHFGHFHFHFF2FGHGHDGHHHHHHHHGGHGHHGHHH55FHHFFEGHGF3BGHHHHGGFHHHHHHHHGHHHGGAFFHHFHGGHHHHDGHG3BGF/FGHHHBFGF2@GH2GHHGHHHHHGGGGGHHHHHHHGHHHHGHGHHH1FGHHHHHHHHHHHHHGHHHHHHHHHHHHHHHHH;CGGHHGHFHFGGGGGGGAFGGGDEDFGF
@M05620:37:000000000-D9766:1:1101:17511:18668 1:N:0:95
GAGGCTGCTTTGGAAGAAACTCATAGATTACTGCAACAGTTCCCCCTGGACCTGGAAAAGTTTCTTGCCTGGCTTACAGGATGCTACCCGTAAGGAAAGGCTCCTAGAAGACTCCAAGGGAGTAAAAGAGCTGATGAAACAATGGCAAGTAAGTCAGGCATTTCCGCTTTAGCACTCTTGTGGATCCAATTGAACAATTCTCAGCATTTGTACTTGTAACTGACAAGCCAGGGACAAAAGATCGGAAGAGC
+
AAABCBFAFFFFGGGGGGGGGGHHHHHHHHHGHHHHHHHHHHHHHGGFHHHHHHHHHHHHGHHHHHHHHHHHHHHGHHHHHHHHGHHHHGFGGHHFHHHHGHHGHHHFHHHHHHHHHHGGGGEGHGHHGHHHHHHHHGHHFHHHHHHHGHHFHHHHHHHHHHHHHGGGGGHHHHHHHGHHHHGHHHHH1GHHHHGHHGHHHHHFF0GHHHHHHHHGHHHHHHHHFGH.EFHHGGGGGGGFEFBEDGGGGGG
@M05620:37:000000000-D9766:1:1101:2266:18724 1:N:0:95
GAGGCTGCTTTGGAAGAAACTCATAGATTACTGCAACAGTTCCCCCTGGACCTGGAAAAGTTTCTTGCCTGGCTTACAGGATGCGACCCATACGTCAAGGCTCCTATAATACTCCAAGGGAGTAAAACAGCTGAGGAAACAATGGCAAGTAAGGCATTCATTTCCTCTTTAGCACTCTGGTGGATCCAAGTGAACAATTCTCAGCATTTGTACTTGGAAGTGACAAGCCAGGGACAAAAGATCATAAAAGC
+
ABCCBCFBFFFFGGGGGGGGGGHHGHHHHFHHHHHGGHHHHHHHHGGGHGHHHHHHHHHHHHHHHGHHHHHHHHHHHHH3BGF20BEFG13?2B3B?E@G131?33@GH4D4BB33FHG?F/?3DF?3/?BF320/BGGHHHD222@2F>F>>2@@221<@G1<F1FD11@111110>1>GC.<GHHH11000=<GH0<0=DHHBG00=G0:C:G00<G/<00<CC;../;C.EEGF/CF9C0000;0;0.
@M05620:37:000000000-D9766:1:1101:5085:18740 1:N:0:95
GAGGCTGCTTTGGAAGAAACTCATAGATTACTGCAACAGTTCCCCTTGGACCTGGAAAAGTTTCTTGCCTGGCTTACAGAAGCTGAAACAACTGCCAATGGGATGCTACCCGTAAGGAAAGGCTCCTAGAAGACTCCAAGGGAGTAAAAGAGCTGATGAAACAATGGCAAGTAAGTCAGGCATTTCCGCTTTAGCACTCTTGTGGATCCAATTGAACAATTCTCAGCATTTGTACTTGTAACTGACAAGCC
+
BBBBBBFBFFFFGGGGGGGEGG4GBAAFGFHHFHHAG2BDGHHHHHGHFEGHHHHGF32BBFHHHG5BGHHHHHHHHHHHGHHHHHHHHHHHHHHHEGHHHHFHGHHHHHHGGGGAGHHHHHHHHGHHH3FHHHHHHGFHGGGGCGHGGHGHHBGFDHHHHHGFHHBFGCEDDGGFHHHBGHHHHGHGGGDGHHHHHHHHHHHHGHHFGHGHGHHHHHHHGHHHHHHHHHHFCFGGGGFFGGGGGGFGGGG
@M05620:37:000000000-D9766:1:1101:15754:18755 1:N:0:95
AGTGCCAGCTCTCAATCGCACAGGGGACCCAGGGCCTGGCCCCTCCATCCAGAAAACCTATGACCTCACCCGCTACCTGGAGCACCAACTCCGCAGCTTGGCTGGGACCTATGTGAGTATCCAGCGTAGGAATCTGGGAGTTGGGGAGGAGTGAGGAGTTGGGGAAAGACAGTGCTAACCGTGGAGGGTTCTGGTAAATGATGGGGTGAGGAGGGGCTCTTTGGCTCCCACCAGTCCCCCTGTCTGGTCTA
+
AAAABF5BAFFFGGGFGGGCECHAFGGGGF2AABEA2FGFCGGEFG2GFCAEB3ABGEBEGGFHHFH@GGGE@>>EHGFHGGHHHHHGGHHHGEE?@GGFEFCGGGHHGHHEGDGHHDG1FGFGH??ADGGHFFB<DFF<EBGFCCECGDA0<GDCCECCD/DCEGHFFGFFHBHHFHHH?AC@?AA?;FGFBFFFBBFFFFFGGGDB?9./.9=@-9A9/BFFFFFEFBA?AFFFFFEFBF/9BFEFFFF
@M05620:37:000000000-D9766:1:1101:26113:18824 1:N:0:95
GAGGCTGCTTTGGAAGAACCTCATAGATTACTGGAACAGTTCCCCCTGGACCTGGACAAGTTTCTTGCCTGGCTTACAGAAGCTGAAACACCTGCCAATGGGGTGCTACCCGTAAGGAAAGGCGCCTAGAATACTCCAAGGGAGGAAAAGAGCTGATGAAAGAATGGCAAGTAAGTCATGCATTTCCGCTTTATCACACTTGTGGATCCAATTGAACAATTCTCATCATTTGCACTTGTAACTGACAAGCC
+
>1AA>AF1BBB1F11B1BBAGGHHHFFDBGGHG10A1FGHHDEBEGA//FBBEFFG0100DFGGHHHBBBDFFGHBBABDGHBBGB1GBF0BGFH>FHHH1E/?/?B2GGGEE//FBHEGFHE/</E?BFD2>BBFGFBFGGFG/?<FG0?C0?C1D11FF1>GF1>><>.>FGH><==0=<000=<CAC.CF0;;C0/:;000;CC0;0C0;9B00B/FFB;CF0;CCBF00;CFFFCFBFF0FFGGGAA
@M05620:37:000000000-D9766:1:1101:10632:18828 1:N:0:95
AGTGCCAGCTCTCAATCGCACACGTCTGAACTCCAGTCACTAATGCGCATCTCGTATGCCGTCTTCGGCTTGAAAAAAAAAAATGACCCAAACGACAACTATCCACAATAACACCATCCAGGGAATCATCAAATAAGACGATAACCCAACAAACAATCCCAGCATCCCTCACCCCCTCCACCACTCAGATCTGCCTACCCTCCCCCTGTGCTCAACTATCATACTAATCTGCTCCTTTTATATTCCCTACC
+
AA1AAFFCAFFFGGGGGFGGEGAECAFF1BGHHHBF2A1DFHHHFHFE//A1AGFEB0DAABA0BF/BEFGGHHDFHGGG/>>A1DB10</0///>/>/1BBBG2<1/111111//1101?0/?F0?11>11>1111>>.-..<0/..<.<<<..:0;/:::.:0;/.0/....---..//.9;///000/000;009--/;9:;A--/9//9//-:///;/;B/9/;;9/;////;///9///999//-;
@M05620:37:000000000-D9766:1:1101:3430:18860 1:N:0:95
AGTGCCAGCTCTCAATCGCACAGGGGACCCAGGGCCTGGCCCCTCCATCCAGAAAACCTATGACCTCACCCGCTACCTGGAGCACCAACTCCGCAGCTTGGCTGGGACCTATGTGAGTATCCAGCGTAGGAATCTGGGAGTTGGGGAGGAGTGAGGAGTTGGGGAAAGAAAGTCCTAACCGTGGAGGGTTCTGGTAAATGATGGGGTGAGGAGGGGCTCTTTGGCTCCCACCAGTCCCCCTGTCTGGTCTA
+
AA>ABFFF>FFFGGGGGGGFGGHHGGFEFGFGGGGGGGHHHHGHGGHHHHGHGFFFHGHGHHFHHHHGHHHEEGGGHGGHGHFGHHHHGHHHFEFGGHHHGHHGGGHGGHFHHHHHFGFHHHHGFDCCBDFHFFHHHH0FCGHGGGECGDGFGHHHHGHHHHGGGGHGC.=CGFHHHHHFACEGGGGG;AFGGGCFGGGFGFGGGGFFFFFFFFFFFFFFFFFFFFFFFFFDFFFFFFFFFFFFFFFFFFF
@M05620:37:000000000-D9766:1:1101:7519:18964 1:N:0:95
GAGGCTGCTTTGGCAGAAACTCATAAATTACTGCAACAGTTCCCCCTGGACATGGCAAAGTTTCTTGCCTGGCTTCCAGGATGCTGCCCGTAAGGAACGGCTCCTAGAAGACTCCCAGGGAGTAAAAGCGCTGATGAAACAATGGCAAGTAAGTCAGGCATTTCCGCTTTCGCACTCTTGTGGATCCAATTGAACAATTCTCAGCATTTGTACTTGTAACTGACAAGCCAGGGACAAAAGATCGGAAGAGC
+
>AA1>ACAFFFFGGGGAGGGGBG3F3DDF11D3111BGCA22D10B/B/BB1B100A10BDDF2DD11BBG/0BF01BDA/1B>B1@EGE>?E0FH00?/>EEGCGHHEGBFFHH/>BFE/EGF1FFG0<CFCEGG211BCFFB1F01FG22>@F<GHGHHHHHHGGGGG1ACCCCHHHHHH?DFHG0<GHFFFG0:CGHHHHHGHHHHHH:GGHGGGGGGGGGGFFEE/FGGEGGG9AC.CFEFA-AAFB
@M05620:37:000000000-D9766:1:1101:20942:19046 1:N:0:95
AGTGCCAGCTCTCAATCGCACAGGGGACACAGGGCCTGGCCCCTCCATACAGAAAACCTAGGACCTCACCCGCTACCTGGAGCACCAACTCCGCAGCTTGGCTGGGACCTATGTGAGTATCCAGCGTAGGAATCTGGGAGTTGGGGAGGAGTGAGGCGTTGGGGAAAGACAGTCCTAACCGTGGAGGGTTCTGGTAAATGATGGGGTGAGGAGGGGCTCTTTGGCTCCCACCAGTCCCCCTGTCTGGTCTA
+
A>3AAFFFAFFFGGGGGGGGGGGHG2222BB22FFBFFGHHCE2E1FH52AB53BFGDCC3GEHH2FCHFHGG/EGHGBBB?FGHH1?EHFBEECEEGGGGHHFGGFGGHHHHHHFHHGHHHEHHGGAGGHHHHHFGH0FGGGFGG.CG<EGF0<G.ACDGFGGC?:C/CBFFGGGFBGGGGGBEGGGGGGGGGFFGFFFFBBFFFDBFFFEFFBBBBFFFFFFFEFEFFFFFFFEFFFFBFFBFFFFFF9
@M05620:37:000000000-D9766:1:1101:10760:19108 1:N:0:95
GAGGCTGCTTTGGAAGAAACTCATAGATTACTGCAACAGTTCCCCCTGGACCTGGAAAAGTTTCTTGCCTGGCTTACAGGATGCTACCCGTAAGGAAAGGCTCCTAGAAGACTCCAAGGGAGTAAAAGAGCTGATGAAACAATGGCAAGTAAGTCAGGCATTTCCGCTTTAGCACTCTTGTGGATCCAATTGAACAATTCTCAGCATTTGTACTTGTAACTGACAAGCCAGGGACAAAAGATCGGAAGAGC
+
BBCABBFAFFFFGEGGGGGGGGHHHHFHHHHHHHHHFHHHHHHHHGGGHHHHHGH2GHHHBGHHHHHHHHHHHHFHHHHH1GHFHHHHHGEEEGHHHHHHHHHGHHHHHHCGHHHFHHGGHGEFGHHH/FHHHFFGHHFHGHGDGGFHEHHHHHHHHHHHHHFHHGGGGGGHHHHHGHHGHHDHHHHHGHHHHGGD<DFFHHHHEEHHHED<CGHHHGHHHHHHCCGHGBGHGGGGGGGGEBFGGGGGGGG
@M05620:37:000000000-D9766:1:1101:21035:19206 1:N:0:95
AGTGCCAGCTCTCAATCGCACAGGGGACCCAGGGCCTGGCCCCTCCATCCAGAAAACCTATGACCTCACCCGCTACCTGGAGCACCAACTCCGCAGCTTGGCTGGGACCTATGTGAGTATCCAGCGTAGGAATCTGGGAGTTGGGGAGGAGTGAGGAGTTGGGGAAAGACAGTCCTAACCGTGGAGGGTTCTGGTAAATGATGGGGTGAGGAGGGGCTCTTTGGCTCCCACCAGTCCCCCTGTCTGGTCTA
+
AAABBFFFBFFFGGGGGGGGGGHGGGGGGGHHGGFGAFHHHHGHGGHHHFCGGHGFHEHFHHHHHHHGHHGGGEGGHHHHHHHEHHHHGCGGGGGCGHHHGHFG?GHHGHHEHGFHHHHHHHHGHGEGGGGHFHHHGHHGEGHHGGGGGGCHHGHFHGHHF/@@EDHHCGHHHHHHHGGHGFEADEDGEFGFGGFFGGGGGGBFGBDAEFFFF?;DCBEFFFFFFFFFFFFDFFFFFFFFFFB/BFF9;B9
@M05620:37:000000000-D9766:1:1101:25049:19215 1:N:0:95
AGTGCCAGCTCTCAATCGCACAGGGGACCCAGGGCCTGGCCCCTCCATCCAGAAAACCTATGACCTCACCCGCTACCTGGAGCACCAACTCCGCAGCTTGGCTGGGACCTATGTGAGTATCCAGCGTAGGAATCTGGGAGTTGGGGAGGAGTGAGGAGTTGGGGAAAGACAGTCCTAACCGTGGAGGGTTCTGGTAAATGATGGGGTGAGGAGGGGCTCTTTGGCTCCCACCAGTCCCCCTGTCTGGTCTA
+
AAAAAFFFBFFFFFGGGFFCEEFCFFGGEEHHGGGF2FG2AFEGGGFHHGHHGHCGCEHHHHDHHGHHHHFEGEFGHFGFGFGGFGHGGFGHGEF/EBGHGHEF?EHEEBCDBGHHGBFHHHBHHG?CDGFHFHHHHFHC<FFGGGGGGGGHHHHFGE<GFHGGCEHGFHHHHHHHHEGHGEEBGGGGCFFGBFBFFBFBBC9B?DDCEFFFFFAFFDFFFFFFFFBEFFFFFFBB9FED9EF///;BBF9
@M05620:37:000000000-D9766:1:1101:26162:19226 1:N:0:95
GAGGCTGCTTTGGAAGAAACTCATAGATTACTGCAACAGTTCCCCCTGGACCTGGAAAAGTTTCTTGCCTGGCTTACAGGAGCTGAAACAACTGGCAATTCTGGTAGCAGTCTCCCCGTTCCTACATGAGCTGCTGCAGCTCTGGCATGCCCATCCGGTTATCCCGCATTAAACATCTTGTGGATCACCTTGCGTAATTCTAAGCATTTGTACTCGACACTTAACTCGGCACAGCATATCTGAAGGGCCTA
+
1>>AA?CAFF3D11FGFAGG1B1F3FAAGFFGHFHFFAG1FHHHHG?GEBG0ECFBBBAFB2DH2F1BFFEGHHEFHGH0B/?0111BG0/>1>0/>C111221BBB1@1B11F10///0002BF1121111B1E1<0110111B1F1011B10B0/////12></A/</111111<111=1>>1><00<00<<<<CCD000;0/:;00;:0;00..-.-000000;...--/9.;000;0;;00/.---;
@M05620:37:000000000-D9766:1:1101:6228:19264 1:N:0:95
GAGGCTGCTTTGGAAGAAACTCATAGATTACTGCAACAGTTCCCCCTGGACCTGGAAAAGTTTCTTGCCTGGCTTACAGAATGTGACCCAAAAGGCAAGGCAGCTTGCTAACTCCAAGGGAATACTCGAGCTAGTGTCACACTGGCAAGTACGTCCGACGTTACCGCTTTAGCACTCTTATGGATCTCCTTGAACAATTCTCAGCATTTGCACTTGAAACTGCCTCGCCATTTACAATTGTTCGGGAGAGC
+
AAAABAFAFFFFGFGGAGGGGGFGGGHHHHGHHHDDGHHHHHHHHGGGHCGHHHGFHFCGGHHHHFHHHHHHHHHFHHH5BF55DFGFH1111B>1BGAFH1113BB?34BF3B3BFGG/E023B4F/////3333?BF3F2BF2/BF/3B3/2@/>/<///0?F/-A.>>1<1110>00==/=GC0<GB0000<0:;00000;/;00GB0<0GGH0<00000:009-:C.0000C;00;000.-.9@A9;
@M05620:37:000000000-D9766:1:1101:15748:19278 1:N:0:95
ACCACACTTTCTACAATTGACTGGTTCTCTTCAGGTTCTAGATCTTAATCGCACACCTCGGCACACCAGTCACTACTGCGCAACCCGTATGCCATGTTCTGCTTGGACCGACCCTACCTTATACTGTTGAATGCCTTCGTAGTTACGGGAATAAAGTACCACATATGTTAGTACTTGATTATATCGGCTGCTGTTCGATGATCGTCTATCTGCACCGACGTGCCACGTCTTAAGCTCTCCGCCGGTTAACC
+
BABBBBB4BBBDGGGGGGGGGGHC54D4DA5DAFGAFAB55GGF5DDA5FF2BEEG2BB2A1AE2BBG15BBGFFFAADF>E0>?B/1/??BF343BB4@FBDHH1BEC/></<30003111B2?222122221BB11/00//>22/////0111111@111.1111>1111111=<00000000.--.-;00<00:.0:000./;..0000009/--;9;...00-;.../9/;//;//;.;--9../;;
@M05620:37:000000000-D9766:1:1101:3077:19393 1:N:0:95
GAGGCTGCTTTGGAAGAAAATGATAGATTACTGCAACAGTTCCCCCTGGACCTGGAAAAGTTTCTGGCCTGGCTTACAGGCTGCTACCCGTAAGGCAAGGCTCCTAGAAGACTCCAAGGGAGTAAAAGCGCTGATGAAAAAATGGCAAGCAAGTCAGGCATTTACGCTTGAGCACTCTTGTGGATCCAATTGAACAATTCTCAGCATTTGTACTTGTAACTGACAAGCCAGGGACAAAAGATCGGAAGAGC
+
>3A3>>C>BBB4F45B4BA4B4DDGA5AD5BD5A44AB2DDDAABEAA22ABBBAAB32B3BDDDABA1B1B12B3ABB31?11B55BB1B/1B331B?B?BBFFB@B3B33?3?FGGEGCF/3444BB<<?BFGH21?1?/@@100@//0<??11100??1<1@CDEG.0<F<F1<1D0DC.<<<C00==0<DF0:;CHHHHGHGFFGHC0B00;G09;0099009;;/CAE?EE.:FF900A9C..;;B
@M05620:37:000000000-D9766:1:1101:23187:19435 1:N:0:95
GAGGCTGCTTTGGAAGAACCTCATAGATTACTGGAACAGTTCCCCCTTGACCTGGAAAAATTTCTTGACTGGCTTACAGGAGCTGAAACATCTGGAAATGCCCGACGCCGACTCAAGTGTAAGGAAAGGCCTGCAGAAGACCTGGAGCGTCCAAAAGGTCTTACCACATAAGCCCTATTAAGGGACCCATTGGCTAAATATCAGGATTAGTAATTGAACCTAACAACCCATAGCAATTGCATCGGGAACGC
+
>1>AAAF11B@DGGGGFAF1B01DGGH3BF1DF1B11AGDBGHDGG/0BB1A1BFGCG00B11DEHE2FF1FGHHFGFF0BE/0BBBGH01B1@11@@GGB10////>//>///<<121BB22110<B0/?<?00@1@1<001@0@00<//</11.>.11<11101<.10==0/.</0000=<..:...:000:;:C0;00;0:0/;00;000000000.//://9.9;A//0/0000////:---9-;--
@M05620:37:000000000-D9766:1:1101:23169:19456 1:N:0:95
GAGGCTGCTTTGGACGAAACTCATAGATTACTGCAACAGTTCACCATGGACCTGGAAAAGTTTCTTGCCTGGATTACCGAATGTTATCCCTCTGCCAAGGCTCCTATAACACTACAAGGGAGTAAAAGACCTAATGAAAAAATGGCAACAAAAAAATACATTCCAGCTGAAGGAATGTTGTGAATAAAATTGAACAATGATCACCATTCGAACATATAACTTACAATTCTGTGACTACAGACATGAACAGC
+
>1>A1>>1@@3@F1AAAE?EGFHHHFHEHH12DB11AF0DB221BABDBG1BF00B1100BDE2DDF1ABBB0BB111B/>/@1D22@111B0B1BFFHE/BBF1121B1B110B1>1C?//?0B2BB?BB1111>>BD1<>011001/0/@0///011?111111<111<1100111110.0<00==<0/000=0/000:<0/:00000:..-00000;00;C000000;00;000/990./009;90/.
@M05620:37:000000000-D9766:1:1101:12461:19541 1:N:0:95
GAGGCTGCTTTGGAAGAAACTGACAAGCCAGGGACAAAAGATCGGAAGAGCACACGTCTGAACTCCAGTCACTAATGCGCATCTCGTATGCCGTCTTCTGCTTGAAAAAAAAAAAAATGCTAGAGGTCAAATCCTTACTTCCTGGTCTCCCTGCGCTGCGACCTGTGTCCCTTGTTCTCTCTTCTCCCGCGTTCCGTATAACTGTCTTCTCTGCTCGCCTTCCCCTATATTCCTCTACCTGTTCTCGTTCC
+
A3AABAFBFFFFGGGGFGGGGFGHHGHFFFHHGGGFFFBGCFGFEAAF2BGHGHHGBGHGHHGGHHGHFH3GHHFHHHGFFEGFFGFGHHHHGEEHGHHHHHHHFHHHHGEEF/>//011<111<01?111<1>1111=>1<>10>D100//0<----;--::;/000;09:0;;0000;00CB0009.-9-;.../..//////;/:/9//////.-9.;//.9..//////99//9//9/////...;.
@M05620:37:000000000-D9766:1:1101:19010:19604 1:N:0:95
GAGGCTGCTTTGGAAGAAACTCATAGATTACTGCAACAGTTCCCCCTGGACCTGGAAAAGTTTCTTGCCTGGCTTACAGAAGCTGAAACAACTGCCAATGGGATGCTACCCGTAAGGAAAGGCTCCTAGAAGACTCCAAGGGAGTAAAAGAGCTGATGAAACAATGGCAAGTAAGTCAGGCATTTCCGCTTTAGCACTCTTGTGGATCCAATTGAACAATTCTCAGCATTTGTACTTGTAACTGACAAGCC
+
BABBBBFBFFFFGGGGGGGGGGHHHHHHHHHHHHHHHHHHHHHHHGGGHHHHHHHHHHGHFHHHHHHHHHHHHHHHHHHHHHHHHHHHHHHHHHHHHHHHHFCFFFDGGHHGGFDHCFHHFHEHHGHHGGHHGHGHHHHFGG/C?CF3DFEGHHGHHHFFGHHGHGGHHHGHGHH<GFGFHHBGHHHGDGGGEHHFHHHHFGGCA<CGHHHHHH0GHHGHHCG0CFCHHFFGFFFGGGGGFFGGFFGF?EE
@M05620:37:000000000-D9766:1:1101:7444:19665 1:N:0:95
GAGGCTGCTTTGGAAGAAACTCATAGATTACTGCAACAGTTCCCCCTGGACCTGGAAAAGTTTCTTGCCTGGCTTACAGGATGCTACCCGTAAGGAAAGGCTCCTAGAAGACTCCAAGGGAGTAAAAGAGCTGATGAAACAATGGCAAGTAAGTCAGGCATTTCCGCTTTAGCACTCTTGTGGATCCAATTGAACAATTCTCAGCATTTGTACTTGTAACTGACAAGCCAGGGACAAAAGATCGGAAGAGC
+
BBCABCFCFFFFGCFGGGGGGGHHHGGHHGHHHHHGFHHHHHHHHGGGHGHHHHHAGHHHFHHHHGGHHHHGHGHHHHHHBGHHHHHHHGFGGHHFFHFHHHHGHHHHGHHHHHHHHHGGGGE3FHHE?FGGHGFHHHHHGHHHHGHGFGGHGHHHFGFHHHHHHGGGGGFHHFHGHHHGHHDHFHFHGHHHHFHGFGHGHHHFGFHHHHHHHHHHF:CCHHHHGEHCEHHHGGGGGGGGGGGGGGGGGGF
@M05620:37:000000000-D9766:1:1101:6741:19735 1:N:0:95
GAGGCTGCTTTGGAAGAAACTCATAGATTACTGCAACAGTTCCCCCTGGACCTGGAAAAGTTTCTTGCCTGGCTTACAGGCTGCGACCCGTAAGGCAAGGCTCCTAGAAGACTCAAAGGGAGTAAAAGCGCTGATGAAACAATGGCAAGTAAGTCAGGCATTTCCGCTTTAGCACTCTTGTGGATCCAATTGAACAATTCTCAGCATTTGTACTTGTAACTGACAAGCCAGGGACAAAAGATCGGAAGAGC
+
>>A>>AFAFFFFG4FGCFFBFGFHHG5DGBGHBFGBGFHHHHHHHGGGHFHHHHHBBGHGBFHHHDFHHHHAGBFGHHHCBA?10EEEG/1>?BF31FFFEEGCF3F3?E3BGG33BFE?FA<3BBDG0?B/@D112@1FBHB110<</1???FGHG00FG<11<AE..>111F1CHHHHHF.G0C/0<GG0C0C0;0CFFHHEBGHH0GFFFHGHGGGGGGGGGEFGGFGGGGGGGGGF?CFGGFEFFFF
@M05620:37:000000000-D9766:1:1101:6335:19738 1:N:0:95
AGTGCCAGCTCTCAATCGCACACGTCTGACCTCCCGTCACTAATTCGCATCTCGTATTCCGTCGCTTTCTTGAAACAAACAAACACAAATCCATCTCTTTTATTTTACCTACTCTTATATCCACTATCAAAATCTCATACCCGGACATCAGGCACTATTTTACCTAATAACACTTCAATCCTGCATATCAGCTTTAACACTGTTCTCCATGAGCGTACCTTCTTCTCGTCAATCTCCTCTCTCCTTCCCAC
+
ABBAAFFFCFFFGGGGGGGGGG4AF4B2FGFHBDG2BB2B5DBF5DAAEA0FF1AAAAAFFBF00111B5DDD3GBFGA1B1??1B1?133B34BBB@BBB4B4B443?3B333444444B??343BB44B332?3D??322/////2>2220/0011111@11111?11<11>11111=<111/<00000<<00=<=000000:00000;000-..:.90000000.....000;00/0;09/0009;0.
@M05620:37:000000000-D9766:1:1101:17799:19775 1:N:0:95
GAGGCTGCTTTGGAAGAAACTCATAGATTACTGCAACAGTTCCCCCTGGACCTGGAAAAGTTTCTTGCCTGGCTTACAGGATGCTACCCGTAAGGAAAGGCTCCTAGAAGACTCCAAGGGAGTAAAAGAGCTGATGAAACAATGGCAAGTAAGTCAGGCATTTCCGCTTTAGCACTCTTGTGGATCCAATTGAACAATTCTCAGCATTTGTACTTGTAACTGACAAGCCAGGGACAAAAGATCGGAAGAGC
+
BAABBBFAFFFFFFFGGGFGGGHHHHHHGHHHHHHHFFHGHHHHHGGFGFHHHHHFGHHGFHHHHHHHHHGHHHHHHHHHHHHHHHHHHGGGGHH3GHHHHHHGHHHFHGGHHHHHFFFGHG?GHFHHGGHHHHHHHHHGHHHHHHHHFGGHHHHHFGGGHHHHHGGGGGHGHFGHHHHHHHGGFGHH1GHGHHHGCGHHHHHDF0GGHHGHHFHFHGHHHHHHBCC.C:GFFGGGFGF;EB0CCEGA9:;
@M05620:37:000000000-D9766:1:1101:8281:19778 1:N:0:95
AGTGCCAGCTCTCAATCGCACAGGGGACCCAGGGCCTGGCCCCTCCATCCAGAAAACCTATGACCTCACCCGCTACCTGGAGCACCAACTCCGCAGCTTGGCTGGGACCTATGTGAGTATCCAGCGTAGGAATCTGGGAGTTGGGGAGGAGTGAGGAGTTGGGGAAAGACAGTCCTAACCGTGGAGGGTTCTGGTAAATGATGGGGTGAGGAGGGGCTCTTTGGCTCCCACCAGTCCCCCTGTCTGGTCTA
+
CCBBCFFFDFFFGGGGGGGGGGHHGGGGGGHHGGGGGGHHHHGHGGHHHHHHHHHHHGHHHHHHHHHHHHHGGFGGHHHHHHHHHHHHGHHHGGGGGHHHGHHGGGHHGHHHHHHHHHHHHHHHHGGGGGHHHHHHHHHGGHHHGGGGGGGHHGHHHGHHHHGGGGHGHHHHHHHHHHHHGFGGGGGGGGGGHGGGGHGGHGGGGGFFFFFFFFFFFFFFFHHFFFFFFFFFFFFFFFFFFFFFFFFFFF:
@M05620:37:000000000-D9766:1:1101:15617:19837 1:N:0:95
GAGGCTGCTTTGGAAGAAACTCATAGATTACTGCAACAGTTCCCCCTGGACCTGGAAAAGTTTCTTGCCTGGCTTACAGGATGCTACCCGTAAGGCAAGGGTCCTAGAAGACTCCAAGGGAGTAAAAGGGCTGATGAAAGAATGGAAAGTAAGTGAGGCATTTCAGATTTAGCACTCTTGTGGATCCAATTTAACAATTGTCAGCATTTGGACGTGTAACTGACAACCCAGGAACAAAAGATTGTAATAGC
+
A1AAAAF>1B3DAGGBGEFF1EA3AAFF31BBG1GCACGH2GH1GG?F/AAA0BAB1B00F22DBGBBFE1FFHFGHBGEH1101B10B?///B10BB?F/BB/1@@FG1B011>F11//??/0B>21/?/0/0BF21B1001B11B1G122@22>1<//1121111111?F1FGH01?111.11<0<<F1111>>00=00=0000=00<0<<-:C/:00;00:C0.;A.9.././/.9/.0000;9090;
@M05620:37:000000000-D9766:1:1101:13562:19865 1:N:0:95
GCGGCTGCTTTGGAAGAAACTCATAGATTCCTGCCCCAGTTCCCCCTGGACCTGGAAAAGTTTCTTGCCTGGCTTCCAGGATGCTACCCGTAAGGACAGGCTCCTAGAAGACTCCAAGGGAGTAAAAGAGCTGATGACACACTGGCAAGTAAGTCAGGCATTTCCGCTTTAGCACTCTTGTGGATCCAATTGAACAATTCTCAGCATTTGTACTTGTAACTGACAAGCCAGGGACAAAAGATCGGAAGAGC
+
>11>A>DAFFDFGGGF1FABBBBFFFGFG3DFHF00BEBBBGHHHGAF/0BBFH0FG10BGHHHAFFFHHHHHHB0BFGHGHHH@2DGHGFGGGGF0BFFGHHGFBGGFHHHHHFGHHGGEEGHFGFGEHHHHHHH21BG0/BGHHHGGHB2@GH2GHHGHHHHHGGGGGHHHHHHHHHHHHGHHHHHCDHHGHGHHGHGHHHHHBGHHHHHHHHHHCHHHH:CGGFGGGFGGGGGGGGG.FFGCC9CAFF
@M05620:37:000000000-D9766:1:1101:13557:19882 1:N:0:95
GAGGCTGCTTTGGAAGAAACTCATAGATTACTGCAACAGTTCCCCCTGGACCTGGAAAAGTTTCTTGCCTGGCTTACAGGATGCTACCCGTAAGGAAAGGCTCCTAGAAGACTCCAAGGGAGTAAAAGAGCTGATGAAACAATGGCAAGTAAGTCAGGCATTTCCGCTTTAGCACTCTTGTGGATCCAATTGAACAATTCTCAGCATTTGTACTTGTAACTGACAAGCCAGGGACAAAAGATCGGAAGAGC
+
?>ABBBFBFFFFFGGGGGGGGGGGGFFHHFHGHHHBGGHHHHHHHGGGHFHHHHGHHHEGHHGHDHHHHHHGHHHBGHHHHHHHH5GGHGFGGHHH3FHHHHEGGEGHHGGHHFHHHHGGHGFHHHBGFFGHHHHHEBFGHAHGHGHFFHHHHHHHHHFGHHGHHGGGGGHHHFFGHHHHHH?GHHHHFHHHGHG</<DGHHH<CHGHHHF0GFHHHCFGHHBGHGHHAGHHGGGGGGGGGFGGGG.AFFF
@M05620:37:000000000-D9766:1:1101:14325:19915 1:N:0:95
GAGGCTGCTTTGGAAGAAACTCATAGATTACTGCAACAGTTCCCCCTGGACCTGGAAAAGTTTCTTGCCTGGCTTACAGGATGCTACCCGTAAGGAAAGGCTCCTAGAAGACTCCAAGGGAGTAAAAGAGCTGATGAAACAATGGCAAGTAAGTCAGGCATTTCCGCTTTAGCACTCTTGTGGATCCAATTGAACAATTCTCAGCATTTGTACTTGTAACTGACAAGCCAGGGACAAAAGATCGGAAGAGC
+
AAABCCFBFFFFGGGGGGGGGGHHHHGHFHHHHHHGFHGHHHFHHGFFGGHHHHHHHHHHBGGHHHHHHHHHHFHHHHHHHHHHHHHHHGGGGHHHHHHHGHHGHHHHHHHHHHHHHHGGHFEGHHHHGFHHHHHHHHHHHHHHHHHHGHHHHHHHHGHGHHHHHGGGGGHGHHHHHHHHHHGHHGHHFFHHGHHGFHHHHHHHHHHHHHHGFHHHHHHHHHGHHHHEGHFHFGGGGGGGGGFGGGGGGGG
@M05620:37:000000000-D9766:1:1101:4105:19916 1:N:0:95
GAGGCTGCTTTGGAAGAAACTGACAAGCCAGGGACAAAAGATCGGAAGCGCAAAAGTCTGAACTCCAGTCACTAATGCGCAGCTCGTATGCCGTCTTCTGCTTGAAAAAAAAAAAAGAATACAGAGAAACAATCTGGGAGATGGGGAGTACTGAGGATTTGGATAAAGACAGTCCTAACCGAGGAGGGATCTGATAAAGGATGGAATGAGGAGAGGCACTTTGACACCCACCAGTCCCCCTGTCTCTCCTG
+
A?A3>ACAFFFDGCBFGFF4FEGGHFAFFHFFE2BF2EFGFHGGGABBB0A00A23BFDF5F3DF3BAFGG5F5BDFB>FE/>FGE/?BGGHGGEH/FBFDBB?FH3GGE<BB/////0?1111100<10<<111<<00>.<0/.<.<</0:00;:0/0:00:0000;0/:/000;0;FF999:-..-./.9///;B///.//.//:9:://A..:9.:;B///;/;...99A9////..-.99B//////
@M05620:37:000000000-D9766:1:1101:5868:19921 1:N:0:95
GAGGCTGCTTTGGAAGAAACTCATAGATTACTGCAACAGTTCCCCCTGGACCTGGAAAAGTTTCTTGCCTGGCTTACAGGATGCTACCCGTAAGGAAAGGCTCCTAGAAGACTCCAAGGGAGTAAAAGCGCTGATGAAACAATGGCAAGTAAGTCAGGCATTTCCGCTTTAGCACTCTTGTGGATCCAATTGAACAATTCTCAGCATTTGTACTTGTAACTGACAAGCCAGGGACAAAAGATCGGAAGAGC
+
AAAABAFBFFFFG4FGAGGFGGHHHH5FGFHHBGHBGHHHHHFHHGGGHGHHHHHBGHHHFHHHHFGHHHHHHGHHHHGGBAFGDHH2FEE?FHHHBGFBGGHGHHHGGHBFHGG3FGGFHDEHFFGG0EFGEGFGHH3FGHHHFG2@FHGHFGHHHHHHHHHHHGGGGG1?FHHHHHHBGHFHHHHHHHHHHHH0/DGHHHHDF0GGHHHBGHHHHHHHHHHHGGHHGCFGGGGGGGGGGFFGGGGGEFF
@M05620:37:000000000-D9766:1:1101:5916:20005 1:N:0:95
GAGGCTGCTTTGGAAGAAACTCATAGATTACTGCAACAGTTCCCCCTGGACCTGGAAAAGTTTCTTGCCTGGCTTACAGGATGCTACCCGTAAGGAAAGGCTCCTAGAAGACTCCAAGGGAGTAAAAGAGCTGATGAAACAATGGCAAGTAAGTCAGGCATTTCCGCTTTAGCACTCTTGTGGATCCAATTGAACAATTCTCAGCATTTGTACTTGTAACTGACAAGCCAGGGACAAAAGATCGGAAGAGC
+
>3>AAAFAFFFFGGGGFBFGFGFGGGHHHDFFHHGBFCGGHHHHHGGGHFHHHHFHHHFGHHHHGHHHHHHHHHHFHHHHHHHHHHHHHGGGGHHFFGHHHHHGHDHHHHHHHHHHHHGGHGGHHHGHGHHHHHHHF?FHGEHHHHHHGHHFHHHHHHHHHHHHHGGGGGHHHHHHHHHGHHGHHHHHFHHHHHHHFHHHHHHHHHHHHHHGHHHHHGHHHHBGHHHHGHHHGGGGGGGGEFGGGGAEFGF
@M05620:37:000000000-D9766:1:1101:5213:20021 1:N:0:95
GAGGCTGCTTTGGCAGAAACTCATAGATTACTGCAACAGTTCCCCCTGGACCTGGAAAAGTTTCTTGCCTGGCTTACAGGATGCTACCCGTAAGGAAAGGCTCCTAGAAGACTCCAAGGGAGTAAAAGCGCTGATGAAACAATGGCAAGTAAGTCAGGCATTTCCGCTTTCGCACTCTTGTGGATCCAATTGAACAATTCTCAGCATTTGTCCTTGAAACTGACAAGCCAGGGACAAAAGATCGGAAGAGC
+
A>A>AAFBFFFFGCGGAGGABAGHHFDDG5GH5BF4FGHHHHHHHGGGHEHHHHHBF3BFBDGHH5BFGHHFGBB3FHGE1B@25@DBG1?/>FF33BCEHCGFC3BDB33?@GE3BBF?GE/3?GGH0?EF@A1FGH1??/?11001<FBGFDFF10FGFHFHHFEA/?1.>AC-GHG1<<<00<<D0=DFH0C</<GH0GF0/0<CGCG00C000;00:00CFF.AC/.EFEAGGF.:?9CE9C9.;.;
@M05620:37:000000000-D9766:1:1101:10862:20154 1:N:0:95
GAGGCTGCTTTGGAAGAAACTCATAGATTACTGCAACAGTTCCCCCTGGACCTGGAAAAGTTTCTTGCCTGGCTTACAGAAGCTGAAACAACTGCCAATGGCTACCCGTAAGGAAAGGCTCCTAGAAGACTCCAAGGGAGTAAAAGAGCTGATGAAACAATGGCAAGTAAGTCAGGCATTTCCGCTTTAGCACTCTTGTGGATCCAATTGAACAATTCTCAGCATTTGTACTTGTAACTGACAAGCCAGGG
+
BABBBBFAFFFFGGGGGGGFGGHHHHFHGHHHHHHHFHHGHHHHHGCGHHHGHGHFGHHHFHHHHHHHHHGHHHGHHHHHEHHHHHHHHHHHHHHHHHHHGHHHHHHGGGGHGHHFGHHHHGGFGHGF3FGGHHHGGGHGGCFHHHGHHHHHHHGHDGHEFGHFGHEFFDDGHHHHGHHHHHGGGGGGHHHHHHHFFHGHCFHGH0<GHCG0BCGHGHHHHHHGHHHHFGHGEGFGGGFGGGG0;EFGGGD
@M05620:37:000000000-D9766:1:1101:11292:20195 1:N:0:95
GAGGCTGCTTTGGAAGAAACTCATAGATTACTGCAACAGTTCCCCCTGGACCTGGAAAAGTTTCTTGCCTGGCTTACAGAAGCTGAAACAACTGCCAATGCTTACAGCATGCTACCCGTAAGGAAAGGAACTCAGAACACTCCAACACAAGAAGATGGCATATTCGCCATTACAACGTTATTCACCCATTTCCGCTTTTTCCCGCTTTTGTTGCCAACTTAACAACTCTCGGAATTTGAACTTGCAACCGC
+
BCCBCCFBFFFFGGGGGGGGGGGHHHHHHHHHHHHHGHHFHHHHHGGGHHHHHHHGHHFGBFHHHHHHHHHHHHHHHHHHFF3@FHD3GFAFCGFHHH3G344@333323D3BB@21>?/?B3FGE0B23033?3DB2B23B22B2/?//0B22@2D2@22<@@22?/?/?11111/>0>.=111<0>FGHD1.<.<.00/00.=-..0:;/:0:C0./000;00.;09;.:..9;B00;BF090;B0.--
@M05620:37:000000000-D9766:1:1101:26915:20340 1:N:0:95
GAGGCTGCTTTGGAAGAAACTCATAGATTAAGGCAACAGTTCATCCTGGAACTGGAAAAGTTTCTTGCCTCGCTTACTGAAGCTGAAACAACTGCCAATGATTCGATCCTAAATGAACGGCCAGCATAGGAGTCTAAGGGAGGGAAAGAAGTGAGGAAACAAGCTAAAACAAGCTTAACAGCGGTGGGTTATGACACTTGTTGGGCTAAGGGAACAATCTTCACCACTCTCAAGCTTGACTGAGAAACGAC
+
11>AAAC>1B@BFBD1FFFBGFF3DFD33D11B0A0AGGF2F22DBAFBC1ABB0FA10BBFGGGFH1B11B/BF?B1DFGHFGGFBGBBFG1FHBHHHH1B2@BD2B?12112211B0/////?0BF11F0BBF2220B/<//<0/0@0<@12@010@<F/0/11111<//?>111>11>0--.-.<.<.G00<;:00;00..:./.0:/...;990/;;;90;0;9/000000:;/.000/0/9/;---
@M05620:37:000000000-D9766:1:1101:22204:20417 1:N:0:95
GAGGCTGCTTTGGAAGAAACTCATAGATTACGGCAACAGTTCCTCCAGGACCTGGACAAGTTTCCTGACCCGCTTACCGGATCACACCCTACGGACAAGGCTCCGAAAATATCTCAAGGGAGCAAAAGGCTCCATGAAAGAAGGCGAAGCAAGCGACCCATCGTGCCGCCAGTACTAGCCGGGACGGAATTTAACATTTGGCACCCTGAGGACAGGCAATGTACAAACCTGCGACTCTCGAGATTGATATA
+
>1AAA1BABF@F11FGGCGC1B13AD133A10BAAAEA01ADF2DF0B0/AA0000BB0B122D2A1AB00/A//>B0B>EA/00B1?EF0>/////0BF/>B///?/<1122BB2>B1<////@1@0//1@/11@111100?<?/--<<100...---.//;:...-:;A-FCB000//:-9--;A.-9/;//////;////9-9A----/--9-;A9//99/;B9-A/-------/9-/---//:/;//
@M05620:37:000000000-D9766:1:1101:5546:20500 1:N:0:95
GAGGCTGCTTTGGAAGAAACTCATAGATTACTGCAACAGTTCCCCCTGGACCTGGAAAAGTTTCTTGCCTGGCTTACAGGAGGCTAAACGTAAGGAAAGGCTCCTAGAAGACTCCAAGGGAGAAAAAGCGTTGATGAAACAATGGCAAGTAAGTCAGGCATTTCAGCTTTAGCACTATTGTGGATCCAATTGAACAATTCTCAGCATTTGTACTTGTAACTGACAAGCCAGGGATAAAAGATCGGAAGAGC
+
B@BABBFBCFFFGGGGGGGBG4GFHHHDAGGHHGGFBGHGEGHDGG?FAFAFCACBBF2FFHFHHHH5FEDHHHFFGDHGH11BFG3@GG111B33BFGG1BGGFF@@FB3F3FGB3F//??/BC0F/?<//>FFHFF1?B/1BB0<1/1>@12@210@<C1@@11111??1FGFH11=11<>11101111>F0<0<0000000<0=00<D00C0;G:000;GCCG.C.:....//9;99.00.;9.9.9/
@M05620:37:000000000-D9766:1:1101:3172:20730 1:N:0:95
ACCACACCTTCTACAATGAGCTGCGTGCGGCTCCCGAGGAGCACCCCGCGCTGCTGACCGAGGCCCCCCTGAACCCCAAGGCCAACCGCGAGAAGATGCCCAGGTGAGTGGCCCGCTACCTCTTCTGGTGGCCGCCTCCCTCCTTCCTGGCCTCCCGGTGCTGCGCCCTTTCTCACTGGTTCTCTCTTCTGCCGTTTTCCGTAGGACTCTCTTCTCTGACCTGAGTCTCCTTTGGAACTCTGCAGGTTCTA
+
1>?1A@1A1CCBAFGFFGBDDFGCG0A00AAA/AFEAEE?/FCGHGCA/>>>//1@E0FE?E/EEE/EG/<BGHEGG//FFCGEAG/<@C/>@CHHHEB1GFHGGHD0>FEAGEC@CC?C0CGHHHHGG/.:C@--.99AFFB/09C0CB?FFF?99@-;9/9F-----/BBBFBF//-;/;/;/9/BB9F//@9-/ABFBFFFFFFFFFFFF/BBFFF/9BFFF/B/;F//BBBFFF/BFFFBFFFFFF/
@M05620:37:000000000-D9766:1:1101:10733:20889 1:N:0:95
AGTGCCAGCTCTCAATCGCACAGGGGACCCAGGGCCTGGCCCCTCCATCCAGAAAACCTATGACCTCACCCGCTACCTGGAGCACCAACTCCGCAGCTTGGCTGGGACCTATGTGAGTATCCAGCGTAGGAATCTGGGAGTTGGGGAGGAGTGAGGAGTTGGGGAAAGACAGTCCTAACCGTGGAGGGTTCTGGTAAATGATGGGGTGAGGAGGGGCTCTTTGGCTCCCACCAGTCCCCCTGTCTGGTCTA
+
CCCCCFFFCFFFGGGGGGGGGGHHGGGGGGGHGGGGGGHHHHGHGGGHHHHHGHHHHGHHHHHHHHHHHHHGGGGGHHHHHHHHHHHHGHHHGGGGGHHHGHHGGGHHGHHHHHHHHHHHHHHHHGGGGGHHHHHHHHHGGHHHGGGGGGGHHHHHHGHHHHGGGGGHHHHHHHHHHHHHGEGGGGGGGGGGGGFFFGGGGGGGGGFFFFFFFFFFFFFFFFFFFFFFFFFFFFFFFFFFFFFFFFFFFFF
@M05620:37:000000000-D9766:1:1101:7235:20900 1:N:0:95
GAGCCTGCTTTGGCGGAAAGTGACAAGTGAGTCAAACAAGATCGGACGCGCACCCGTGAGAATTCCAGTGACTACTGCTCCTCTCGTCTGCGTTCCTCGGCTCAAACAAACAAAACACGAAAGAAAAACCTTCTAATAGTAAAAAAGAAGAAAGAATACCTAAGTGTTGGTCGGGAGTAAAAACGATAATGACAAGGGCAACACTGTGTACGCAAAAAGCATACGAGAGGATAGGAGGGGAAAAACCAGGT
+
>>3>>BBFC5B4F4222A22BBDDFAB555BA5D553BFB2FBAA10A000>>01>B11B443B4BBBB33BB4?BBB4B332BB????/3/??/2?B//???2BB20/F/?CCF0/0/////<0<<0/.0111111=>11=111<...///<//.:00000//;00<...0----;./0900.-....000000.........///////...--....///9.9..-../////9.--9...9...../
@M05620:37:000000000-D9766:1:1101:10730:20907 1:N:0:95
AGTGCCAGCTCTCAATCGCACAGGGGACACCGGGCCTGGCGCCTCCCTACCGCCAACCTCTGCCCTCACCCGCTACCTGGAGCACCAACTCCGCAGCTTGGCTGGGACCTATGTGAGTATCCAGCGTAGGCCTCTGGGAGTTGTGGAGGAGTTAGGAGTTGGGGACAGACAGTCCTAACCGTGGAGGGTTCTGGTACCTGCTGGGGTGAGGAGGGGCTCTTTGGCTCCCACCAGTCCCCCTGTCTGGTCTA
+
>3>AAF54ACFFGFGFGGGGGGHG2EAE2B2A22A22AGH0BAAEGC2BA1A000>?>?3@G3FHGH1FF1>E/>EHBFGHHHHHHF/EGHGEG//>FDF?BCF/BHAEHFFHFG1??1FFH1FH@E.->11>FG11F.<DH00<.0.<.:;/00/;CGFH/-C.-.99:/:;FGG0;FG-..ADE.?FF.B/FB///;/.B/FF<D-..;/.9-;9-ABFFF/BFFAE.99EFFFFFFDBFFFFF/FFFB
@M05620:37:000000000-D9766:1:1101:15965:20983 1:N:0:95
GAGGCTGCTTTGGAAGAAACTCATAGATTAGTGCAACAGTTCCCCCTGGCCCTGTAACCGTTTCTTCCCTGGCTTCCAGAAGCTGGAACAACTGCCAATGGGATGCTACCCGTAAGGAAAGGCTCCTAGAAGACTCCCAGGGAGTCAAAGAGCTGATGAAACAATGGCAAGTAAGTCAGGCATTTCCGCTTTAGCACTCTTGTGGATCCAATTGAACAATTCTCAGCATTTGTACTTGTACCTGACACGCC
+
A3AABA?>CFFFGGGGAGGGGGHFGAGFFF4DFG5DABA5DBFF2E2B22B2F23DB53AEEF35D5ABFGHHHA2BFGBGHHG32BFH2FGG3BF33@BGABFFBGHHGHG?E/FCDGFCFHFHGHHHHGHHHHHHAGHGG/C?2@2@F2FGHH2FGGD1<0/?GHGHHFGGGHHHHHGH.FGHHGGGFDGBHBDHFHGHHHHGBGFHHHHHHGHC0=GHHHFCFFFF0CFCFFGFFGF0;CFFB099@E
@M05620:37:000000000-D9766:1:1101:12256:20991 1:N:0:95
GAGGCTGCTTTGGAAGAAACTCATAGATTACTGCAACAGTTCCCCCTGGACCTGGAAAAGTTTCTTGCCTGGCTTACAGAAGCTGAAACAACTGCCAATGGCTACCCGTAAGGAAAGGCTCCTAGAAGACTCCAAGGGAGTAAAAGAGCTGATGAAACAATGGCAAGTAAGTCAGGCATCTCCGCTTTAGCACTCTTGTGGATCCAATTGAACAATTCTCAGCATTTGTACTTGTAACTGACAAGCCAGGG
+
A3AABBF>FFFFGGGGGFAFGGBGFFFGHFGHHHFBBAGDFGHHHGGFABFGHHHHHHFBBGHHHHHHHHHHHHHHHHHEFHHGHHHHHEEHHHHHFFGHHHCGHHHGGE1FFHFFFFGHGGHHHFFHHHHHHHHHFEHGGGHGHHGHHHHHHHHHHHHHH2FGGHGHHHHHHHHHHHH0FHHGGGGFFHHGHHHHHHHHGHHGH0:GHCG0GGGGHHHHHHHGFHHGGGFGGGGGGFGFFGGFFGG/AFG
@M05620:37:000000000-D9766:1:1101:13966:21136 1:N:0:95
GAGGCTGCTTTGGAAGAAACTCATAGATTCCTGCCCCAGTTCCCCCTGGACCTGGAACCGTTTCTTGCCTGGCTTCCAGGATGCTACCCGTAAGGAAAGGCTCCTAGAAGACTCCAAGGGCGTAAAAGAGCTGATGCCACAATGGCAAGTACGTCAGGCATTTCCGCTTTAGCACTCTTGTGGATCCAATTGAACAATTCTCAGCATTTGTACTTGTCACTGACACGCCAGGGACAAAAGCTCGGAAGAGC
+
>3>>A>CAFFDFGCFFG4BFFF4DAFGGH5DGHH44FEBBDFGHHGAF22BBBFAGG3AEFGHGDFFGHHHHHHF2BGHHHHGH55DGHFEEGFFB3BBGHHHFFBFB3BGHHHFGGHAE//EE/?BBFHHHHFHH11@G</FGHHH1FG21?GH/EHHHHHHHHGGGGGHHHFHHHHHHHHGFHHHD0=DG0CCCFHHHHHHHGHGHHHHHHFHGG0FGGG0900;:EGBGGGGGGGGG.BFFB;9A.FF
@M05620:37:000000000-D9766:1:1101:11864:21209 1:N:0:95
GAGGCTGCTTTGGAAGAAACTGACAAGCCAGGGACAAAAGATCGGAAGAGCACACGTCTGAACTCCAGTCACTAAGGCGAATCTCGTATGCCGTCTTCTGCTTGAAAAAAAAAAAAAAAAAAAAAAATAATAAAAAAAAATCATAGTAGAGAAGGAGAAAACATAAAGACAAAGAGGACAGAGAAAGAAGCAGGTAAAAGTAACCCGTCAGTTACCTAACGACTTATTATACACACTTGCGATGGTACATA
+
>AAAA?FAFFFFGGGGGBGGFG4GFGHHG4FHGGG2FA2BFGGHADFGHHHFHHHGFHHGHHHHHHHGGHHHGF3B33>>EFGEFFGGHHHHG?EFGHGHHHHHBBBG0<EDB><B//-><--:-:-.;0000000--9-./////9///////...../././/////.;9.//;;....//.//9B.////..9////9;/9/.-....;/9///;/.9.-..///9//////.////--..9//////
@M05620:37:000000000-D9766:1:1101:5654:21260 1:N:0:95
GAGGCTGCTTTGGAAGAGCACAAGACTGCACTCCAGTAACTAATGCGCCACTCGGCTTACGTCTTCGTCTTGAAAAAAAACAATGAACTACGTGCCAAGAATGTAACCGATAAGAGCAGTCAGAGAATAAATATAAACGTAGGAAAGTACAGACGACATCAACAAAAACAGCACGAACCAAGAAGAAAAACTAAAACTGATAGCGCCACGAGCAGAACTTTAACTACTATCAGTCTTCACGTCTGAACTAC
+
>>AAAA1ACFFFGGGGGABF1CGG0B1A0BGFCGH1B12D2DCF1D/E//B1AA////1BBB00BF/0AAFB2E1B0EEEB?/FF11B1B1/BB//1B/00B112B2B/////B1B01<11<1110@11>@2222221/000/1100?111110----.1<0/<...<<</.<.-..-;.:..:///9/;.000090000;;00-:-;.9----/;/;99;//9/://9/99/9//////-----;/////
@M05620:37:000000000-D9766:1:1101:16411:21298 1:N:0:95
GCGGCTGCTTTGGAAGAAACTCATAGATTACTGCACCAGTTCCCCCTGGACCTGGAAACGTTTCTTGCCTGGCTTACAGGATCCTAAACGCAAGGAAATGCTCCTAGAAGCCTCCCAGGGAGTAAAAGAGCTGATGAAACAACGGCGAGTAAGACAGGCATTTCCGCCTTTGCCCTGTAGTGCAGCCAATTGAACATTACTCCGCCTTTGTACCTGTAACCGACATGCCAGGGATAAAAGATCGGAACAGC
+
>3>AADDBFFFFFFGFCCGGGGBGGHHH65BGHH33BFB5DFHHHGEF22FBBGAEF33BFGHGDFGGHHHHHHFBGHHFH33BD55@BE///E1B3?3@FB3EFFF33B3?3FGEGFG//?/B4B4B/2B?2B23B3BB2////>//A<011110<FFA11<G1.<...0=000/.;0;</000;;./=C0<0:00;09;0/:9.;.BB0;00;0900;0-9-;./9///..:.;/9//.;/999A-.;.
@M05620:37:000000000-D9766:1:1101:20413:21370 1:N:0:95
ACCACACCTTCTACAATGAGCTGCGTGTGGCGCCCGAGGAGCACCCAGTGCTGCTGACCGAGGCCCCCCTGAACCCCAAGGCCAACCGCGAGAAGATGCCCATGCCAGGGGCCCGCTCCCTCTTCTGGTGTCCGCCTCCCCCCTTCCTTTCCTCCCCGAGCTGCGCCCCTTCCTACCGGTTCTCTCTTCTGCCGTTTTCCGTAGGCCTCTCTTCTCTTACCTGAGTCTCCTTTGGAACTCTGCAGGGTCTA
+
>AA?AABBFFFFGGGGFGGDFGHHGBEAA?A22EFEAEEEEGHGHGAF3FGGEFAFFHEEGC?EFG/EGECFHFEGG?/F?CHHEGGE?C<</<01FD11???<11??///><<<---<<//<<=G00=<./:.-:.=:C.:;-./;000;BFB/C.-99=.BF-@.9-.:;///9.--9:.//;:/;BF///-;././/.:..;///9/9/;FFF//;/BFFF.9;;B/B/9////9;//B;B/.-9B./
@M05620:37:000000000-D9766:1:1101:15994:21407 1:N:0:95
TCTCTCCTTTTTAAGACACTCATAGGTTACTGCACCAGTGCCCCCTGGACCTGTAAACGTTTCCTGCCTGGCTTACAGGTTGCTACCCGTCAGGAACGGCTCCTAGACGCCTCCTAGGTCTTAACAGAGCTGATGCCCCCCTGGCCAGTACGTCCGGCATTTCCGCTTTAGCACTCTTGTGGCTCCAATTGCCCAATTCTCAGCATTTGTACTTGTCCCTGCCACGCCAGTGACAAAAGATCGGAGGCGCA
+
>>1>>1BBDFD1AF11BFFFAB3AG1D11BFFFBBB0BAABBGGGEE/ABFG012BEDE0BBG211BFBFAF0BGHFGH1AFG1DFGHGEEGEBB0B?BEGG?FBFG>E/EGEG0BFFB11FF211BFGHHH1<BBFGEC?CFHGHFHCGGGHF?CG@<<FG>GGGGGFHHH0GHHHHHGHG.CFF//;CC00:0CFFGFGBB/0;CFGGBFGGGGFFFGG..9FGGGG@9;B9:;BF/-99ABF-;9;@@
@M05620:37:000000000-D9766:1:1101:14326:21413 1:N:0:95
AGTGCCAGCTCTCAATCGAACAGGGGACCCAGGGCCTGGCCCCTCCAGCCAGAAAACCTGTGACCTCACCCGCTACCTGGAGCACCAACTACGCAGCTTGGCTGGGACCTATGTGAGTATCCAGCGCAGGAATCTGGGAGTTGGGGAGGAGTGAGGAGCCGGGGAAAGACAGTCCTAACCGTGGAGGGTTCTGGTAAATGATGGGCTGAGGAGGGGCTCTTTGGCTCCCACCAGTCCCCCTGTCTGGTCTA
+
>A>AAFF11BCFGGGGGGAEEAGCGGGAAEFHF0AB/AGFCGGHGG0BBFCF0BBBFEH0DF2GHGHHHHFEGEEGHHGHHHHHGHHGGHBGEECEEGFHGCH///BFE0BBGHHHFH2BF2>BGG/>C/?FHHHHHGGGGHHHGGFGGG.<CGHHH...;;CCCGGGBFGGGGGGGGGG@CEGGGGGAFFFFF/BFFFFFFFFF-:AFFEFAF@-;@FFFFFFFFFFFFFFFFFFF/;B@F/BFF/BFFB
@M05620:37:000000000-D9766:1:1101:5563:21457 1:N:0:95
ACCACACCTTCTACAATGAGCACAGGTCTGAACTCCAGTCCCTAATGCGCATCTCGACTGCCGGCTCCTGCTTGACAAACAAAAACAGTAAGAGCATCACACATTAGAGTGGCCCGCCCCATCTTCTGTTGGGCGTCTCTCACACACCAGACCTCCCAGCTCCGCGCCTTGTCACACTGGTGCTCTCCTCTGCCGTTTCCCCTAACACTCTTTTCTAAGCCCACAGTCTTTTTTAGAACTCCGTAAGCTCT
+
BBBBBBBBFFCFGGGGGBBG44A4AB4B5BADGEH3AG5B3FA3FE552A2A2D5B3AAE3BA0AAABB3BB5@FFHHH1B1BBGE12B444B31B@3B3F3/3BB44B?3??B?/</>/?0012B2?221?/0////011111?///.00..11..0100</..<--../;000;//</0/00:09;B/0000;CDB/00//./;CBBB0009900////.9...////;;/9./:/99//...../;//
@M05620:37:000000000-D9766:1:1101:17062:21528 1:N:0:95
GCTGCTGCTTTGGAATCAACTCATAGATTCCTGCACCAGTTCCCCCTGGCCCTGGAAACGTTTCTTGCCTGGCTTACAGGATGCTACCCGAAAGGAACGGCTCCTAGAAGACTCCAAGGGAGTAAAAGAGCTGATGCCACCATGGCAAGTCAGTCAGGAATTTCCGCTTTAGCACTCTTGTGGATCCACTTGAACAATTCTCAGCATTTGTACTTGTAACTGAAACGCCAGGGACAAAAGATCGGAAGAGC
+
>>>>A1BBCFBB1BF1AABFBFBBDDDFFDHHHHA1F0B1DFHHHGAF/0BAAB/BE10BFGFHDFBGHHHGFG0ABBFFGHFF12DFGE/>>BFG>0>?>>>?GFBB1BBFHHFFG>/??E?BGBBG/BFHFF<F111B0?@@CGF1?@12@@GDGG1?F?FG1??/>.<GFDF<FHHG>>AF<CH<GHHG0<<DGGHGHHFC/;C;GHHFGHFCC0::;<:0;9E-;C-:9?EEFEFG.;0;9:--;A;
@M05620:37:000000000-D9766:1:1101:14832:21658 1:N:0:95
GAGGCTGCTTTGGAAGAAACTCATAGATTACTGCAACAGTTCCCCCTGGACCTGGAAAAGTTTCTTGCCTGGCTTACAGGATGTGACCCGAAAGGACAGGATCCTCGAAGACTCAAAGTGAGTCCACGAGCTGATGCCAACCTGGCAAGTCAGTCCGGCATTACCGCTTTAGCGCTCTTGTGGATACAATTGCCCAATTCTCAGCATTTGTACTTGAAACTGCACAGCCATGGACAAAAGATCGGACGAGC
+
CCCCCCFBFFFFGGGGGGGGGGHHHHHHHGHHHHHFFHHF5BGGFGFFGGHHHGHHFGFGBGHFGHHFFHHHHHHFHHH3BB33DDGHH00>/B?C?GFF1@BGG@FFHGFH3B3BF3DFDGFFGH??E/ED2BFHHHH2/?20@FGFGFHDHHGHGGG/>G1>FEGEGGHHG--<CHF00<A=G0;CGGHG<0:<GHHHH=C0GBGFG90;CF00009;C00000;.CF;CFBBBFFGG?FFFFDFFAC=
@M05620:37:000000000-D9766:1:1101:4339:21665 1:N:0:95
GAGGCTGCTTTGGAAGAAAATAATAGATTAATGCAACAGTTCCCCCTGGAACTGGAAAAGTTTCTTGACTGGCTTACAGGAGGCTAAACGTAAGGAAAGGCTCCTAGAAGACTCCAAGGGAGTAAAAGCGATGATGAAACAATGGCAAGTAAGACAGGCATTTCAGATTTAGCACTATTGTGGATCCAATTGAACAATTCTCAGCATTTGTACTTGTAACTGACAAGCCAGGGACAAAAGATCGGAAGAGC
+
BABBBB?A4BDFFGGFGGGCGAGGHHH66F5DGDFG4GHGDFG3FF2F2F3BA3ABFF2BFHBGHHG5B55FHH1CB5FGH1AEEGFBHF11?BB3?GHH1FGGHHFGHHHFB@GHFHEFHE/?FDF30?//?GHHHDF1B/?FGBGCF1?FH1@00FCGGDFGB11111?G1GHH1111?FD11<0<>D<D11FHH0G00=DGEFHH0D0D00DGFGHCGHHHHB:CEHFA.;CEGGE99;;EDDEGGG/
@M05620:37:000000000-D9766:1:1101:9337:21690 1:N:0:95
AGTGCCAGCTCTCAATCGCACAGGGGACCCAGGGCCTGGCCCCTCCATCCAGAAAACCTATGACCTCACCCGCTACCTGGAGCACCAACTCCGCAGCTTGGCTGGGACCTATGTGAGTATCCAGCGTAGGAATCTGGGAGTTGGGGAGGAGTGAGGAGTTGGGGAAAGACAGTCCTAACCGTGGAGGGTTCTGGTAAATGATGGGGTGAGGAGGGGCTCTTTGGCTCCCACCAGTCCCCCTGTCTGGTCTA
+
AA>AAFFF3FFFGGGGFGGGGEHCGGGGEEHHFGGGFGHFCHECFGHHFFHHBHAFFE3CGHFHHHHHHFEEE@EGHFHHGFHHHHHGGHHHEDGGCGDFGFFGFEHGEHEGGHHHGHHGGHHHHGDADGHF1G<<FCF/?<DFG@F@CE<0<D0<CECGFGG?:AGFFCG:GHFHHGHHG.=?EAGG9CABBFFB0BFFB;CFGGDBFFFFFDBB?9999FFFFFFFFFFAEFFFFFFFBFFFFFFFFFF
@M05620:37:000000000-D9766:1:1101:13936:21907 1:N:0:95
GAGGCTGCTTTGGAAGAAACTGACAAGCCAGGGACAAAAGATCGGAAGAGCACACGTCTGAACTCCAGTCACGAATCCGGATCTCGTATGCCGTCTTCTGCTTGAAAAAAAAAAAGGTACCCCTTTTGTAAGGGGTCTTCTCCGTTTCTACCGTTGTGAGCTTGCTCCTTTATCATTTGCTTGTACGTTCGGCGTTTTTGCTTGGGCCCTCTTGTGTGCCCGTTTGCCTACTTTTCACCCTTCAGCTTTGT
+
AAAAAAFBCFFFGBFFAGGGGGGGGFFGCAFGFFG22BFCAFGGE2FEFHHBGHHGHHHGGGHHGHHGGHDH??EH1BE/B1>B4B??3FHFGGG1EB??BBFGG3DB?E/<<>@//22?F1//?111011110<<.01<D1<..0/<0000-..<..00/0//.000/0000:;0:00;;0;:099;;B.-;-AD?..9;9B/...;:.;9FBB//./;;.-././////9;;/////.9///9/:;//9
@M05620:37:000000000-D9766:1:1101:22658:21971 1:N:0:95
GCGGCTGCTTTGGCAGACACTCATAGATTACTGCCACAGTTCCCCCTGGACCGGGAACCGTTTCTTGCCTGGCTTCCAGGATGCGCCCCGAAAGGACAGGCTCCTAGCCGACTCGACGTGCTTCTCGGAGCTGCTGCCACCCTGGCACGTCCGTCCGGCATTTCCGCTTTAGCCCTCTTGTGGCTCCTCTTGCCCAATTCTCAGCATTTGTACTTGTCACTGAACCGCCATGGACAAAAGCTCGGAAGCGC
+
A>AAA>DAFFFBG1F110BBFCBF33DGD1BGFG0BF0B12DFHHGEF/0BA/A/AAAAEAE0BDFEFGHHFGBB>FGBB?11>//?>>>/>>/B<00/??00?B1B10?/><C/?<<<EEAGH1?/?<>ACC>FF1FGHHFEHECCCE.GCCEFAGC-;AFFFFCFAFGGFF/99E/BFFFBAFBE9/;BBFB;:AFFFFBFF/B/;B/FFFFFFFFBFFB//;-9-@?FFF//9ABFF-/BB=;-9-9@
@M05620:37:000000000-D9766:1:1101:22674:21979 1:N:0:95
GAGGCTGCTTTGGAAGAAACTCATAGATTCCTGCAACAGTTCCCCCTGGACCTGGAAAAGTTTCTTGCCTGGCTTACAGGAGCCGAAACGACAGGACGTGCGCATAGCCGACTACAAGTTCTTCACGGAGCTGATGACACCCTGGCACGTCCGTCAGGAATTTACGCATTAGCGCTCTTGTAGCTCCGTTTGCCCAATTCTCAGAATTTGTACTTGTCACTGCGCAGCCATGGACAAAAGCTCGGAAGAGC
+
>1>AA>FAFFBBFBB11BBGBFBAFFGGH3GHHG01B0BADGHHHGEGE0BBFFEHHF0FHHFHBGGHHHHHHHFFHFHCGF/>>E>@G>///>/BF/??///>>?B1BE<EE/01<112B>F2B1/?>?<<11<FFD1F//?F/0?F.0><<.0.<CCHHH00=<<..<;CH-AECEBG00<;:CB;.;;99;CFGGGGB0F0;;C;FG00;0;CB90;BF0-;;-9A-/;/;/;FF-9-9:A?BEF--B
@M05620:37:000000000-D9766:1:1101:8179:21994 1:N:0:95
GAGGCTGCTTTGGAAGAAACTCATAGATTACTGCAACAGTTCCCCCTGGACCTGGAAAAGTTTCTTGCCTGGCTTACAGGATGCGACCCGTAAGGAAAGGCTCCTAGAAGACTCCAAGGGAGTAAAAGCGCTGATGAAACAATGGCAAGTAAGTCAGGCATTTCCGCTTTAGCACTCTTGTGGATCCAATTGAACAATTCTCAGCATTTGTACTTGTAACTGACAAGCCAGGGACAAAAGATCGGAAGAGC
+
AAAAAAFBFFFFGBGE4GFGGFHHHHFGHBGGFGDBGHHHHGHHHGGGHEGHHHHBFDHHBFHHHFFGGHHGHGGFGHH3ABG20>EEE>B>EFGDGHHFHHHGGFHGHH3FGGG3FGGGHG?GF44B0?CGCDFBFF>FFF22F22@/FGGDFHGFFGHEF1<FDGDGGHHHFDGHHGHHHDHHHE00DGFFHH0;GFGFHHCGHHHHHHFGH:0GHFGFF0FBBFAEFFGFEGFGGGGGGGFDGFBFFF
@M05620:37:000000000-D9766:1:1101:22670:21998 1:N:0:95
GAGGCTGCTTTGGAAGAAACTCATAGATTACTGCAACAGTTCCCCCTGGACCTGGAAAAGTTTCTTGCCTGGCTTACAGAATGTGACCCGACAGGACCTGATAATAGCCGACTATAAGTGCTTAACTGAGCTGCAGACACCATGAAACATCCGTAAGGAATTCACGCATTAGCGCTCTTGCGGCTCCACTTGCCCAATTCTCAGAATTTGAACTTGTCACTGTACAACCATGGACAAAAGCTCGGAAGAGC
+
?ABBBBFBFFFFFGGGCC4BFGHHFHHGFFHHGDFFFGHFAF5FGGGGHHHGFFHFHHHHHHHHHHGGHHGHHHHHHHH5B555DF55B000/>1BE1B?B3444BFFFEGEG/4BBGB4FBDEGB4BBGF3333BBBFG/FGG23BB22<@?FHGHHHFHG11?FG/??FGF-<FEA1G1-<-<<C//;<0;/:CGHGHHEF00;CCGF0;;0;;099;CB00;00;;.;CBFGGGG./F00ABDFFFEF
@M05620:37:000000000-D9766:1:1101:9996:22007 1:N:0:95
GAGGCTGCTTTGGAAGAAACTCATAGATTACTGCAACAGTTCCCCCTGGACCTGGAAAAGTTTCTTGCCTGGCTTACAGGATGCGACCCGTAAGGAAAGGCTCCTCGAAGACTCAAAGTGCTTCAACGAGCTGATGCAACAATGGCACGTACGTCAGGCATTTCCGCTTTAGCACTCTTGTGGATCCACTTGCCCAATTCTCAGCATTTGTACTTGTCACTGACCCGCCAGGGACAAAAGCTCGGCAGAGC
+
ABBBBBFBFFFFGGGGCFGGGGHFHHHHHHHHHFDDHHHGGHHHHGGGHHHHGGHGHHHHHHHHHHHHHHHHHHHEHFH3BBC2>>EEG/1>BFGFGHGHHHHG@FE?2/?E33BBBFGH44BF3GBEFGGGH2FGH2@F0?22@<FFFHBEDH0?E00<>GF1FEGGGGHHHBGGHHFHGGDDCGHF=;GG0/0<CGHHHFHB:GHHHGHGG0;FFFFGGGF9/;9-AD-;ACEGFFFF?/BF;.;B?EF
@M05620:37:000000000-D9766:1:1101:22372:22080 1:N:0:95
GAGGCTGCTTTGGAAGAAACTCATAGATTACTGCAACAGTTCCCCCTGGACCTGGAAAAGTTTCTTGCCTGGCTTACAGGAGCCGAAACGACAGGAAATGCTCCTAGACGACTCTACCTGCATCCAAGGGCTGCTGCAACACTGGCACGTACGAAAGGACTTTACGCATTAACGCTCTTGAAGCTACGCTTGCCCAATTCTCAGCATTTGTACTTCTCACTGAACAACCATGGGCAAAAGCACGGGTGAGC
+
>1>AA?CACFFFFGGG1FGGDFHBGGGFFHHHHFGGEGHAFGHFHGEGHFGFHHHHHFBGGHHHGHGHHHHHHHH1GFH0GE//>>/EE//>/>/0BBGHHGHGHH>BBEEE/E1BB<<1F011<BB1??FGGGH110@F0?BG0/@1?F0/C////>F<>1F11>....=0=.-<..<G00;:C00:;.:=.;0CGFGE0009;9B0;FF0;0;0;0;9FGFEF0/.;;;;/9;B---;9/9@;-;-:-9
@M05620:37:000000000-D9766:1:1101:22361:22095 1:N:0:95
GAGGCTGCTTTGGAAGAAACTCATAGATTACTGCAACAGTTCCCCCTGGACCTGGAAAAGTTTCTTGCCTGGCTTACAGAATGTGACCCATATGGCAAGGCTCCTAGAAGACTCCAAGGGAGTCAAAGAGCTGATGAAACAATGGCAAGTAAGTAAGGCATTTCCGCTTTAGCACTCTTGAGGATCCACTTGAACAATTCTCAGCATTTGTACTTGTAACTGACAAGTCAGGGACATTAGATCGGAAGAGC
+
B?ABBBFACDDFGF5FGGGCGGHGHFHHHFGFGHFHFHHHHDFAGGEGEBFEGFFHA32FFHHHHHHAFGGGHHHFG5B5BGH55@DBF1335DBBBG1F?FGFGFGD3@GFF3@3G31E?//3BBFBFGGGFGH44B3BB/3B2222?B?BFB333B@FFD22@/</???GFD?F0<F<11?<0<<111>>1>FGH>>1=GD0C0G0=G0=D0=0==0<CCGGHC.0;0:CCCC;00<C0909:C..;9B
@M05620:37:000000000-D9766:1:1101:23763:22266 1:N:0:95
GAGGCTGCTTTGGAAGAAACTCATAGATTACTGCAACAGTTCCCCCTGGACCTGGAAAAGTTTCTTGCCTGGCTTACAGAAGCTGAAACAACTGCCAATGGGCTGCTGAACGAAAGGAACTCCTAATAGGAGAGTCCAGGAGAGTAACGGAGCTGATGAGCCCATGGAACGTACGTCAGGCCTTTCCGCTTTCGCACTCTTGTCGATCCAATTGCCCCATTCAACGCTTATGTGATATTATATGACATGCC
+
AAAAA@CACF3BCGGFF1G11B1A3FDGFEGHHGHDGAH1EHHHHGGFHFGFHCHBFFFGF2FHHGAGHHHFGGFHHHHGFGHFFHGHHEHF1GGHFFFGH000//1111B>/?/?A0FGC1B1BD1B2BBE//BB<D1B//?/<212/<?CCG1<11@1@0//00<1<1//0.->0<AGBFH/<D0.<<.<GE.:-;GG0000.;;.A00;00000.;:;0000.;...;9;9C900090//;/99///:
@M05620:37:000000000-D9766:1:1101:23775:22291 1:N:0:95
GAGGCTGCTTTGGAAGAAACTCATAGATTACTGCAACAGTTCCCCCTGGACCTGGAAAAGTTTCTTGCCTGGCTTACAGAAGCTGAAACAACTGCCACTGGTCCCATGAACAAACGGCAAGACTACTACAAGAAACCAGAAGAGCAGAAGAAATAATAACAACATGGAAAGTAAGTCAGGCCTTTCCACTTTCGCACTCTTGTCGATACAATAGCCACATTCAACACTTTTATCATTTGACCTGACAAGCC
+
>3AA>>CABBB@F45B4FBGGGHHHGDGHBBDDG44EGBDGD5BBBAACF2BGFEB332BBDGDDDD5BB3B1BB3BBBDFF3BB33B@B1BFGG?B3BB?3B31BD3BD342?11?///?2B333BB4?BFG33BB?/02?20BB2B2@22@D22D22@FF?F0<FCBFG??1??<?F0>.1<111<>111>>.<-A/000=0.;:;:0;0000:0::;0000;0;;0;000=;F0;9900099;BF?:.
@M05620:37:000000000-D9766:1:1101:12466:22403 1:N:0:95
GAGGCTGCTTTGGAAGAAACTCATAGATTACTGCAACAGTTCCCCCTGGACCTGGAAAAGTTTCTTGCCTGGCTTACAGGATGCGACCCGTAAGGAACGGCTCCTCGAAGACTCCAAGGGAGTAAAAGAGCTGTTGCCACCATGGCAAGTAAGTCAGGCATTTACGCTTTAGCACTCTTGTGGATCCCATTGAACAATTCTCAGCATTTGTACTTGTAACTGACAAGCCAGGGACAAAAGATCGGAAGAGC
+
A3>AAAFAFFFFGGGGGGGGGGHHHHHHHHHHHHHHGFGBFGHHHGGGHFHHHHHHHHHGFHHHHHHHHHHHHHHHHHHFHFC2>EFGGE1>?GGGG1?EEEF/E2?/FC/FGG3GB3FFH//?B3?FF2BGF22@22@<0/@>2FC<F<111??FHBFGHHFBHFG.F.F=1FGHGHHB0CGBGHG/0DGH00CGCHHBGHH0;0CGHHHHHH00909;C90CFB..:/9.C.9../;:A09AD...AFF
@M05620:37:000000000-D9766:1:1101:17460:22450 1:N:0:95
AGTGCCAGCTCTCAATCGCACAGGGGACCCAGGGCCTGGCCCCTCCATCCAGAAAACCTATGACCTCACCCGCTACCTGGAGCACCAACTCCGCAGCTTGGCTGGGACCTATGTGAGTATCCAGCGTAGGAATCTGGGAGTTGGGGAGGAGTGAGGAGTTGGGGAAAGACAGTCCTAACCGTGGAGGGTTCTGGTAAATGATGGGGTGAGGAGGGGCTCTTTGGCTCCCACCAGTCCCCCTGTCTGGTCTA
+
BBABBFFCAFFFGGGGGG2EEEGCGGGEFGGHGAEFGGHHHHGHGGGHGHGHFGHHHGHBGHGHHHHHHHGGGGGGHHHHHHHHHHHGGHHHEECGGHGHGHHGGGGHGHHHHFHHHHHHGHHHHGGGGGHHHHHHHHFGCGHHFGFGGGGGHHHHHGGFHGDGGGHHHHHHHHHHHHHHG;CDDFGG;FFGGG;FFGGGGFGGGGDBFFFFFFAFFAFFFFFFFFF?EFFFFFFFFFFFFFFFFFFFFFB
@M05620:37:000000000-D9766:1:1101:11087:22472 1:N:0:95
AGTGCCAGCTCTCAATCGCCCAGGGGACCCAGGGCCTGGCCCCTCCATCCAGAAAACCTATGACCTCACCCGCTACCTGGAGCACCAACTCCGCAGCTTGGCTGGGACCTATGTGAGTATCCAGCGTAGTAATCTGGGCGTTGGGGAGGAGTGAGGAGTTGGGGAAAGACAGTCCTAACCGTGCAGGGTTCTGGTAACTGATGGGGGGAGGAGGTGCTCTTTGGCTCCCACCAGGCCCCCTGCCTGGTCTA
+
1>>AAFBFAFFFGGGGGGG1E0FEGGGEEE0BFEGGFGG0CGG/EG0GDG1GB01BFFCGHHHHHG11F>FEGGEGHEGGCGHFFHHEGGHHEE/>EGGH/F1FE?F0?GH112B2B1BFGHFHBBC/B/F>2F2110//</>FC?>-<C./<DG<0<<CG/@-.;G.////0;09C0;;?.;.;0.99..000CF00900C00;--;@---:---/;B//;/9BFFFA-A----;9A------//;;;9B
@M05620:37:000000000-D9766:1:1101:10990:22570 1:N:0:95
GAGGCTGCTTTGGACGAAACTGATAAATTAGTGAAACAAGATCGGCCGTCCATCTATCCGTTCTCTCGTTGGCTGCCAGAAGCTCGAACCCCTTCCCCTGGTATAATAAACGAAAGGAAATTCTCCTAGAAGCCTCCCAGGGCGTCACCGCGCTGCTGCACTCCTGGCAAGTAATTCAGGCCTTTCCGCTTTCGCACTCTTGTGGATCCAATTGCACCATTCTCAGCATTTGTACTTGTACCTGACCCGCC
+
>1A1>>CABBBDGA1A1EAAG1F3DA133112BD21AFCF01B//A/AA/BA21DB220BA10A2D1?/B0BFGFB0B10>@FF1>/00>/?CGGBBBB??>B22F2FGGF//?/?<FF011B>21BDFHFH1@CFH/FFFF?/>@E?<ACCGCCCGB0/<0//<CF;GHEC0:00CFBCCCHHH0FB.;CA0=..;-;FGFB0CFFFFG0BFF//;;AFFFFF/BFFF/;B;:BB/99/B/;BF9:;=-@
@M05620:37:000000000-D9766:1:1101:6903:22612 1:N:0:95
AGTGCCAGCTCTCAATCGCCCCGGGGACCCAGGGCCTGGCCCCTCCATCCAGACAACCTATGACCTCACCCGCTACCTGGAGCACCAACTCCGCAGCTTGGCTGGGACCTATGTGAGTATCCAGCGTAGGACTCTGGGAGTCGGGGAGGAGTGAGGAGTTGGGGAAAGAAAGTCCTAACCGTGCAGGGTTCTGGTAAATGCTGGGGTGAGGAGGGGCTCTTTGGCTCCCCCCCGTCCCCCTGTATGGTCTA
+
AAAAAD1C1FFFFGGCFGG?F?G?EGCE?A/FFEEE/FGFBFE/EE0AAA1BB/0B>?01BF2BFGH1F00>EE>>G1BGFHHHFGHEGCGHGG//<BFG/0BFCGH0CC1112@2@121@F21?</</C1<F<<11<<.>0----<@C../.;0:;C:C:C?@9:E.9./9FG0000/;@C?..;.-FF9//;;////;/99BF;A@-AFF-----9-;//BFFFBEA--;-9B-;--;-A://;F//99
@M05620:37:000000000-D9766:1:1101:10939:22739 1:N:0:95
AGTGCCAGCTCTCAATCGCCCCGGGGACCCAGGGCCTGGCCCCTCCATCCAGAAAACCTATGACCTCCCCCGCTCCCTGGAGCACCAACTCCGCAGCTTGGCTGGGACCTATGTGAGTATCCAGCGTAGGAATCTGGGAGTTGGGGAGGAGTGAGGAGTTGGGGAAAGACAGTCCTAACCGTGGATGGGTCTGGTAAATGATGGGGTTAGGAGTGGCTCTTTGGCTCCCACCAGTCCCCCTGTCTGGTCTA
+
>1>>ADBFACCFGGGGGGG1E0AEFEEEFE//BBEE/AB0BBE/EEBGFG1BBE1BBE0BGFDDFGE/F>?>EG/EEG>F0BB/0F0/?GF1</BCGB<FFH1FE/FGGH<G1>@@G11?GHF10A?CC.FG1>11F00>.<G/<-.--:;:.C0C:;C/0/;:..;./;/99C0=;C/C@..-.0;.-;BF///;////;9//--:---:/9----9BBFFF/F/;;-BFAEFFF/;9A-A////B9/9/
@M05620:37:000000000-D9766:1:1101:17837:22746 1:N:0:95
GCTGCTGCTTTTGAATCAACTCATAGATTCCTGCCCCAGTTCCCCCTGTCCCTGTAACCGTTTCTTGCCTGGCTTCCAGGATGCTCCCCGTAAGGACAGGCTCTTAGACGACTCCAAGTGATTCCCCGAGCTGTTGCCACCCTGGCACGTCCGTCCGGCATTTCCGCTTTAGCACTCTTGTGGATCCCCTTGCACAATTCTCAGCATTTGTACTTGTCACTGCAACGCCATGGACAAAAGCTCGGAAGAGC
+
>>1>AB1BCF31BAFAF1BB3BBD3DDFDGGHHHFFGABBADGHHGAFACGBB1BFB2AAEG0F2D1BFGHHHH0BFGHHH11E1BB?EE/>>0BBB0/?F0B0B@BB1?/EEEGH1>1122222B0>/@<CF1BDGHHHGGHHHHGFG0?/A<CECC<<CDHHFFCAAFHF0D<GFHHHGHCHHGF/.;;C;00;CGFFBBFFCFFBFFBFFFFFGEFFFFC900A@GG-;FBFBFFFFAFFB?--;9AB
@M05620:37:000000000-D9766:1:1101:17819:22754 1:N:0:95
GAGGCTGCTTTGGAAGAAACTCATAGATTACTGCAACAGTTCCCCCTGGACCTGGAAAAGTTTCTTGCCTGGCTTACAGAATGTTACCCATCTGCCAAGGCTCCTAGAAGCCTCCAAGGGAGCAAAAGAACTGATGAAACAATGTCAAAGAACTGATGCATTTCTGCCTTAGCACTCTTGGGTATCCAATTTAACACTCTTCACCCTGTGAACGTGCAACTGACAAGCTAGGGACATAAGATTGGAACAGC
+
AAAA>AFBCDFFGFBB4F4BGGHHHHDGGBBFGG44FHBFGDBFGFECFEBFHGGBB3AGBFGDGGGBBF3GHHG3BBB5B55B55DBBB335D5B3B?B1BFF3B43B331BB?2@3?//E//3FC?/0B3?344D?D33/2B333B332B2D223@@F>2@22D2<<222@?1??1111?<111@1F1G1<1><1><1>><1>.</<0000....<00//:=0:;.:0<..;:.0000;009.;C///.
@M05620:37:000000000-D9766:1:1101:6168:22773 1:N:0:95
AGTGCCAGCTCTCAATCGCACAGGGGACCCAGGGCCTGGCCCCTCCATCCAGAAAACCTATGACCTCACCCGCTACCTGGAGCACCAACTCCGCAGCTTGGCTGGGACCTATGTGAGTATCCAGCGTAGGAATCTGGGAGTTGGGGAGGAGTGAGGAGTTGGGGAAAGACAGTCCTAACCGTGGAGGGTTCTGGTAAATGATGGGGTGAGGAGGGGCTCTTTGGCTCCCACCAGTCCCCCTGTCTGGTCTA
+
AAAAAFFFAF1DGGGGF1F11E0BFFGEEEHHGGGGGF/EFHGHGGFG1BGHFB1BFGHFHHGHHHHHHHHGGGGGHGHHHHHGHHHHGCHHGC@EG0FGEHHGGEHHGHHHHHEDGHHHHHGGHGC///@FGHHHHHHGGHHHGGG@GGGGHHHFC?GHHHGGGGHGHGHHHHHHBFGHGGF@FGGGGGFFGGFGGGGGGGFGGGA?AAFFFF@@@;EFFFBBFFFAEFFFFFFFFFFF@FFFFFFBBFF
@M05620:37:000000000-D9766:1:1101:8384:22987 1:N:0:95
GAGGCTGCTTTGGAAGAAACTCATAGATTACTGCAACAGTTCCCCCTGGACCTGGAAAAGTTTCTTGCCTGGCTTACAGGATGCGACCCGTAAGGAAAGGCTCCTCGAAGACTCAAAGGGAGTAACAGAGCTGATGCAACCATGGAAAGTAAGTCAGGCATTTCCGCTTTAGCACTCTTGTGGATCCAATTGAACAATTCTCAGCATTTGTACTTGTAACTGCCAAGCCAGGGACAAAAGATCGGAAGAGC
+
AAAAAAFAFFFFGGGGGF1B1ABADGBGFHHHHGHGBGH12FGDGFGECGHFCGHHFHHCGHDHGHHHHHHHHHFHHHH0BB10>EEEE/?>?FG@GHFHHGHEH0EFHGGHH111FGBE/E?B121B0BGGCHFHEGFG0/1>F1<@0@22@?GFHGFH1111@CEAFF1FBGGHHHHHH0<DGGHD0=DGBFHFBGGEHHHHHHGHHHFGHH00<CGGGE0FC0CAE/9EG?EFFFGFFBBGGBE-9A-
@M05620:37:000000000-D9766:1:1101:4807:23008 1:N:0:95
GAGGCTGCTTTGGAAGAAACTCATAGATTACTGCAACAGTTCCCCCTGGACCTGGAAAAGTTTCTTGCCTGGCTTACAGGAGGCTACACGTAAGGAAAGGCTCCTAGAAGACTCCCAGGGAGTAAAAGCGCTGATGAAAAAATGACCAGTAAGTCAGGCATTACGGATTAAGCACTATTGTGGATCCAATTGAACATTTCTCAGCATTTGTACTTGTAACTGACAAGCAAGGGACAAAAGATCGGAAGAGG
+
>AA>>AFBFFFDG4BB4F4BGGHGHFADGBBE5B44FGHHHDDBAAAAGBBBFGHB33EFBDDDD5DABBGA1BB3BBAA1111?32B?1BBBBF333BBBBGGBGG33@3BBBB??BFEEE/?4GGG0<//</2BBG33B@0@22@@@@2F2222?00?1?11//?.>1>111>11=><1<.00<<0<0=DDDG00=000;G0:0<GH0C00:00::0;;:;G0BF.//;9C9.../.=A00:AAG.AF.
@M05620:37:000000000-D9766:1:1101:23103:23299 1:N:0:95
GAGGCTGCCTTGGAAGAAAGTTATAGGTTATCTCAACACTTTCGATTGGAACTGGACAAGACTGTCGTCCTGTCTATCCAGTGTGATATAACTGCCAATTTTTCCAGAACAAAACTACGAAGGAAATTCTGTAAAAATGAAAGAAAGAAAGAATAATAACAAGAGACAAACAGGGGTGGAGAAGTGACAGAAAACTTAGCACGCCCAGTCACAACAAAGGAAACAAGTGTGATCGTTGGAACATGAAAAGT
+
A1AA>ACA1BBCF11B1B11BBD3FD1AB1BAAD33BBAFE1B00DAA01BBAB0A010B00BBBBB//A/111A2AD0D12BDB12@2221DDFC1BBB2B10BB1100B00B>11B>>/?/00B111222222210<B1110B0<00010B11B2B><1B000000@0/00/////<..1>011111101//<000=00<<<<;../00000;:..////;//./;0;0000.;;/.00//0/;;00/0
@M05620:37:000000000-D9766:1:1101:6848:23585 1:N:0:95
GAGGCTGCTTTGGAAGTAACTGACAAGCCAGGGACACAAGCTCGGAAGAGCACACGTCTGAACTCCAGTCACTAAATCGCATCTCGTATGACGTCTTCTGCTTGAAAAAAAAAAAAACGAGATTACACAATACGCCGAGAGAATCATAAAAGTCAATAAAACACGATATTGCTAACTGATACACTCTACTGATCCTGTCCGTACCCCACTAGACCAGATAATACTAGTATTAGGAATAGATCAGAACAGTC
+
>3A3>>BAF5B4G4BB4B5FGBFBFBFFFF4GEFAA22FA2A3AE22A2B23A2FAF1BFDGFG5GBEFF3F5@335DB1BB>BF1?BBBFGE1E?1BBBFGGBGHHB?@?//>/</</////1?1111.>1<.<------</000000000000000<0:0;..-..-;00000/;090000:0/00;0900;0000//...../..9.:99/9...//://////;//;///;/9/////;///.9///
@M05620:37:000000000-D9766:1:1101:18344:23631 1:N:0:95
GAGGCTGCTTTGGAAGAAACTCATAGATTACTGCAACAGTTCCCCCTGGACCTGGAAAAGTTTCTTGCCTGGCTTACAGGATGTGACACGTAAGGAACAGCTCATTGAAGACTCCAAGTAGATTCCAGAGCTGCAAAAGACCTGACGAATCAATCCGGACTATCCGCTTTAGCTCTCTTGTAGCTCCCTTTGCCAAATTCTGACACTATGTACATCACACTGACCCGCCATGGACAAAAGATCGGCAAAGC
+
AAA1AAFAFFFFCBBA1FFAFCGEEFBGE1AG3GH1GHH12ADFAEEFFBGEAGFF1GFFBDDFFFGAEHHG0FEBGGF0B1111D21BEB>0011BB00>B1BF2BEGH1BFHH1FB1222222BBG1/01B101<00/0<B<00/?///<1BFGA/?/<011??FA/CG1G1F1<GFHG1=1<=FC><FGFG00/<000000<0</=;CGG0;000://0:GH/---9.;/:CFG/./;C0;.9--./9
@M05620:37:000000000-D9766:1:1101:14540:23739 1:N:0:95
GAGGCTGCTTTGGAAGAAACTGACAAGCCATGGCAAAACTTTCGTATGAGCCCGCGTATGAACTTCGTTCACTATAGCGAATCTGATATGCCGGCTTATGCTTGCAAACAACCACAAAAAAGCAAACACATCTAAAAATAAAAACACAAGAAACAAAAAATACAAAGACCAAAGGCACTAAAACTAAAAGGAAACGCACAACACCCAGAAACCACCAAAGAAACAACTATGATACTTTGAACTACACAGTT
+
AAAAAAFAFFFFGGGGGG1BG1G1B1BA0A1BGBBFGFB112D00B0B21BB///A/A/BD2111D/00B1FDD122DEEEGEG222BF22BEEG//BBF1BBFHHH100GG//?</00///0101<00/11111111011111?/0/.000000.00.-.<<000/////..//..:/:;::0000:;0.9///.---9/;.;;;...///--;----//-/;/--////////9/;//////9/9/-//
@M05620:37:000000000-D9766:1:1101:15125:24097 1:N:0:95
ACCACACGCCCTAACTCTCGCCGCGTTACTAGGGCTTGTACGCCCCCTTCTGCATGACCAATACCTCACCCGCTAACTGCAGCCCAAACTACTCCGCTTGGCTGGGACATATGTAAGTGTCAAGAGAAGGAATATGGAAGTTGGGAAGACGTAAGGAATTGGGGAAAGACAGTCCTACCCGTGGAGGGCTCTGGTAAATGATGGGGTGAGGCAGAGATCTTTTGCTCCCTCCCGCCCCCCTCTCTCGCTTC
+
1111AA>A1>>>CFGGG3B0AA000///B22D0/B0FABD2/B/A/AF0>1DB212B@1B/1B1111BGAH/E@/>FGH11>B/>FC0?11B111///?/?01/?/00/1122@2222222>2@1001?00<<1?11110<1=GC.1.00.<.<./0/000/.-.:../;:/000CG0..;.:-.EB@.99B0000;0000090.-A=E--9-----/;FFF///;//--9-----999----;//;----
@M05620:37:000000000-D9766:1:1101:12197:24369 1:N:0:95
GAGGCTGCTTTGGAAGAGCCCCCGTGATAACTGCACTCGCGCCCCCTCACCTCGTAACCGTTCCTTTCCTGGCTAACAGAAGCCACAACTACTGCCCTTGTCGTTGAGGCCGCTCCCGTTCCGGCCCTGGACCTCGCCACCTCCGCAGGAGTCATGATGATGCTAAAGCAAGTCCAAGACGGTCAGGCGTTTTCGCTTTCTTATTGTTGTGGTTGCCCATTTCTCCTCCACAGTCCCTTTCCTTGTCCCGG
+
>AAAAAFAFFDFGGG1ABFAA0E0B00022BFAGF11B/A////AA//0ABBABFE0/B/?E00BFB1BGGFGGB@BGG0FGH>0BBFF11BB110?B00>1/??0<10////><////0@</</>//0?0000>.>A.C...<<.--:CC:/C000;C;00:000000BF/000009./..:.9///9.=A.9-A--;//:////:;--9-9:--;9/////99;/;/9-/;/////99;;/BFB/;/--
@M05620:37:000000000-D9766:1:1101:10937:24394 1:N:0:95
GAGGCTGCTTTGGAAGAAACTCATAGATTACTGCAACAGTTCCCCCTGGACCTGGAAAAGTTTCTTGCCTGGCTTACAGGATGCGACCCGTAAGGAAAGGCTCCTAGACGACTCAAAGGGCTTCAACGAGCTGATGCAACCCTGGAAAGTACGTCAGGCATTTCCGCTTTAGCACTCTTGTGGATCCTCTTGCACAATTCTCAGCATTTGTACTTGTCACTGCCCCGCCAGGGACAAAAGCTCGGAAGAGC
+
>AAAAAFAFF3FGCBG1BAFAF1DHHHHDGGFFGGBHHF1AFGHHGGEAFHHGGHFHFFHHHHHHFFHHHHHEGG1BGG0ABC0>/>EE//>?FGG0FCF/10/1BF1B?EEGGFHHF0<E0FGGFGAFCGGC111@1@GHG0@F0F1GHFHGHHGGH>G1>GHHGGGGGHHHHDGHHH0=CC0CHH00<<G0:CGHHHHFHHB/:CFFGGGGG0FFGGGFF0/.;9AA-9AB-AEFFFF?FFB?B---;;
@M05620:37:000000000-D9766:1:1101:22416:24500 1:N:0:95
GAGGCTGCTTTGGAAGAAACTCATAGATACCTGAACCAGTACCCCCTGACCATGTAAACGTTGTTTTCCTGGGTTTAAGAATTCAAAAAGCAATCAACTGCTGTTAGACGACTAAACGTGAAGCCAAGAGCTGATGACACCCAGGCAAGACCGTCCGACATTACCGCTTTAGCGCTCTTGTGGATCCCGTTGCCGAATTCTCAGAATTTGTACTTGTCACTGATCCGCCATGGTCAAAAGCTCGGTTGCGC
+
AAABA?FAFFFDGFBGGG4FB4B5F5DF654FB4BBG22B55D3222A2BB33DAD5BA1B211B2253DAB1B113DF5D3555@5311133B3B334BFG3@B4@331>E1/BG3EB/?/4?BE0/000?3B3B2FGH///?/?F0/00@B/?///>/>11>1.--<.=D0--<.<<G0<?C0:CC.CGG.C:;@AEF00;000;0B00;;C0;00;9F000=;;EE?E/;99;BFB/./:.;..-:-9
@M05620:37:000000000-D9766:1:1101:7618:24545 1:N:0:95
AGTGCCAGCTCTCAATCGCACAGGGGACCCAGGGCCTGGCCCCTCCATCCAGAAAACCTATGACCTCACCCGCTACCTGGAGCACCAACTCCGCAGCTTGGCTGGGACCTATGTGAGTATCCAGCGTAGGAATCTGGGAGTTGGGGAGGAGTGAGGAGTTGGGGAAAGACAGTCCTAACCGTGGAGGGTTCTGGTAAATGATGGGGTGAGGAGGGGCTCTTTGGCTCCCACCAGTCCCCCTGTCTGGTCTA
+
>>>AAFFC1CFFGGGGFF1CEEFCGGG??EGHF0BECGHHCHG/EGF1BG1GEEEGEEG1BA2FC1@FCFFEGEGGHEGEHHBFFGHFE>1F/EEEE0B0/BGFGCG0/0BGDB2BG1B>2>F1<C/?@/F1<<1<1?0???DC/><-<..G.<D.<.C<GF--..:./:C;:CG0CG:.;9;9E..-.;FBFB090;BFFB;BE.99-9FFA99@@;-/;BBBB/;--99A-F//;/:A-9/BB/BFBBF
@M05620:37:000000000-D9766:1:1101:7503:24745 1:N:0:95
GAGGCTGCTTTGGAAGAAACTCCTAGATTCCTGCACCCGTTCCCCCGTTCCCTGTAACCGTTTCTTTCCTGGCTTACAGGATGCGACCCGTCAGGACGGGCGCTTCGCCGACTCAAAGTGCTTCACCGAGCTGCTGCCACCCTGGCAAGTCCGTCCGGCATTTCCGCTTTAGCCATCTTGTGGCTCCTCTTGACTAATTCTCAGCATTTGTAATTGTCACTGCCCCGCCATGGACAAACGCTCGGCCGAGC
+
>1>AAAFAFFFFGBGFA11BABBAA1B333DEBBBF00000BFFAEEAB0B11BAD22B/BE0BDF1BFDGGHH01BFGEGF1B>/>/>E///?BB?>/>//>/?</C/<C<CA1@D1<11@1<111?>-A?GFGF10>F.A.CEAF0CDBD.;C?---::GGCF.:.E.;FBB0CBB09FB9..C.//0000/9/9BBBF;B/9/B/9BFB/9//BB/;BB/;---99@-9///BFF----;---9--@-
@M05620:37:000000000-D9766:1:1101:18383:24894 1:N:0:95
GAGGCTGCTTTGGAAGAAACTCATAGATTACTGCAACAGTTCCCCCTGGACCTGGAAAAGTTTCTTGCCTGGCTTACAGAATGTGAAACAACTGCCAATGTTCATCGTAAACTCAACCGTAAGCACAGACCTGTAGAAGACCTGGAGAGTCAATAAGACCTTTACGCATAAGGGCTCTTATGGCTCCCATTGCCCAATTATCACCCTTTGTGATCCAAACTACCAAGTCTTAGCATTTGTACCGGAAAGCA
+
>>A>>>CAFBDFGFAB4C4BGGFHHHGHHBB5DB4AEHADFBBABEEFEFBFHGFBA32FBEGDGGGBBF3AAFF33BBDB5BDD5@5B?1?3B3BF33B4BB44BB1B114BBB32BE///B3322B30?BB34BGFBGB?32020B/?2B33BBG22@222@2///?/?<10/0/<F1111<01<>01=F11>0.<D=GGD0<.<<0=D/C000000.00/::;.;;0:0;;BFFB00000.;--;::/
@M05620:37:000000000-D9766:1:1101:15348:25082 1:N:0:95
GAGGCTGCTTTGGAAGAAACTCATAGATTACTGCAACAGTTCCCCCTGGACCTGGAAAAGTTTCTTGCCTGGCTTACAGGAGGTGACACGAAAGGACCTGCTCTTAGCAGACTCAAGTAAGTTCCCAGAGCTGCTGCAACGCTGGCACGTCCGTCCGGAATTTCCGCTTTAGCCCTCTTGTGGCTCCGTTTGCCTAATTCTGAGGATTTGTACTTGTCACTGACCGGCCATGGACAAATCATCGACAACGC
+
A?AAABFBFFFFGBFGGG4FGGHGGEGFHGFGG5BAAFEAABGF2EGGH2FCAFAGC32BBFFAFHH5BGFHHHGHHFHBF111B535B>/111121B2F?3343BB34@?13?3B34444444BB33//333F3?33B3//<C/BH2/0F//?0C////?<1=1<.>..1=<1/<G/=D<0<..CE:.;;EGB0;CGCHF;0;.<CB990000;;0;00;00;:----9BF/0/BA.////9B/9.-.99
@M05620:37:000000000-D9766:1:1101:13380:25306 1:N:0:95
GAGGCTGCTTTGGAAGAAACTCATAGATTACTGCAACAGTTCCCCCTGGACCTGGAAAAGTTTCTTGCCTGGCTTACAGAAGCTGAAACAACTGCCAATGGCTACACGATAGGACAGGCTAGTAAACGACTCCACGGGAGTCCAAGAGATGAAGACATCTTGGCAAGTAAGTCCTTCATATCCGCTTTTGCCCTCTTGTGGATGCAATTGCACCCATCTCAACATTTGTACTTGTATCTACCCAGAACGGG
+
A3AABB>A@FFFGGFGFGFBDFGHHHHFEGFGGDHHBGHFEHHDHGCFEGFFCFFBFF2BFGEHGHF5FB3CGHFGHFHHHHHHFHBGHHFHHFFCGGHHHHHHGHHF/1??GGFHE/F0303B4B4<//??33?//>?BEFDGGHEHHHGF1@10F??1@1?<GHG?FFFH1111<F=11<=<<E..<<<DBGHCGFFH?00/:000CG0<0CE.//:090;9/;;0;FGGGEG00000;0:;.ABFD?E
@M05620:37:000000000-D9766:1:1101:22071:25362 1:N:0:95
ACCACACGTTCTACAATGCGCTGCGTGCGGCTCGCGAGGAGCACCCCTTGTTGCTGACCAAGGCCCCCCTGAACCCCAAGGCCAACCGCGCGAAGATGACCCAGGTGGGTGGCCGGCTACCCCGTGTGGTGGCCGGCTCCCTCCTTCGGGGTCTCCGGGTGGTGCGACCCATTTCACGGGTTCTCGCTTCTTCCGTTTTCGGAAGGACTCGCTTGTCTGTCCTGCGTCTCCTGTGGAACTCTTCAGGTCTT
+
AAAAAAAD>CFAGGGFE1B1A0A0AEE00A/AE/AE/AA//FHFHGCF0>110B1@FHF1>F/?FAEEEE/>FB/EEECG/<FHHGG/B/>B<@//<1111><<.11.<<.<<.--:AA/;.:;..;CE/..99----;EEBFB;/;---;-:-9;--;;-;;-/--;@--//9BB/9---9-//9--;-:/9BB/;9EF-----A--//-;-9-9;////9/9;-:--;B////-//99://///;;///
@M05620:37:000000000-D9766:1:1101:9563:25418 1:N:0:95
GAGGCTGCTTTGGAAGAAACTCATAGATTACTGCAACAGTTCCCCCTGGACCTGGAAAAGTTTCTTGCCTGGCTTACAGAATGTGACCCAAAAGGCAAGGCTCCTCGAAGACTAAAAGGGAGGAAAAGCGCTGATGAAACAATAAAAAGTACATAAGACCTTTCCGCTTTAGCGCTCTTGAGGATCCAATTGCACAATTCTCACCCTTTGTACTTGACACTGACAAGTCAGGGACATTGGATCGGAAGAGC
+
AABAAAFAFFFFGGGFCGCFGGHHHHGHHCGGHGBBFHHFHFFGHGEFHBFGHHHBBACGBFHFHDFAFGHHHHGEBGH53DA@DDDGG11B1B?11GEFAHGF3BE?F1?B3B3B?3>?G/</BFBF0/<FB?2B3BD2B/222>@2?@2222>2@1?0??11??E/?<>FG--<.>F00<=CGBG000DG00<<:C;0CC00:.CCCFFF0000099;009:B0;0;0;;A9..0009;00CE.;.:A.
@M05620:37:000000000-D9766:1:1101:14341:25509 1:N:0:95
GAGGCTGCTTTGGAAGCACCTCATAGATTCCTGCACCAGTTCCCCCTGGACCTGGAACAGTTTCTTGCCTGGCTAACAGGATGCCCCCCGTCACGACCTGCTTATAGCCGACTCCACGTGCTTCCCCGAGCTGCTGCCACACTGGAACGTCCGTCCGGCCTCTCCGCTTTAGCCCTCTTGTGGCTCCACTTGCCCAATTCTCAGCATTTGTACTTGTCACTGCCCCGCCATGGACAAAAGCTCGGCCGCGC
+
>>1AA>CAFFF11BG11AEFGG1D3DB333DABF01A0BB1FGBGG?CC0FGFA0AF10BGFFHDHFEGFEFFG1BGFBFG1BC10>>E>?/////>>/BC11212BB1<EEG?1B0/?///B1G00>>/>EC1F1?FFG0?FD001<.<<F<.0C-<A-<./=/;:?ACGH0/;/GBFG0C?..;9//=;C0/;9;CFBFBB0;BCFGGGGGFFF/;BFF///;-;-;--;B9/B--;FF/B-@-9--9;
@M05620:37:000000000-D9766:1:1101:20519:25640 1:N:0:95
AGTGCCAGCTCTCAATCGCACAGGGGACCCAGGGCCTGGCCCCTCCATCCAGAAAACCTATGACCTCACCCGCTACCTGGAGCACCAACTCCGCAGCTTGGCTGGGACCTATGTGAGTATCCAGCGTAGGAATCTGGGAGTTGGGGAGGAGTGAGGAGTTGGGGAAAGACAGTCCTAACCGTGGAGGGTTCTGGTAAATGATGGGGTGAGGAGGGGCTCTTTGGCTCCCACCAGTCCCCCTGTCTGGTCTA
+
1>AAAB1FAFFFGGGGGCFGEGFHFGGEEGHHGGGGGFHFAHGHGG0GDGGEF0BFHGGGHHGHFH1GHHHGGG?EHHHCGGH/0?FHGFHHGEGGGFHHGBHFEEFFGHHHHGGHHGGHFGHHHGCGGGHHHHHHGHGGCHHHGGGGGGGGHHGHHGGFFHGGGCEHHHHHHFHHHHHHGCEAFGGG;AFGGG0CFFGGGBFFGGF@FFFFFF@;@@FFFFFFFFFFFFFFFFFFFFFF@FFFFFFFFFF
@M05620:37:000000000-D9766:1:1101:17477:26527 1:N:0:95
GAGGCTGCTTTGGAAGAAACTCATAGATTACTGCAACAGTTCCCCCTGGACCTGGAAAAGTTTCTTGCCTGGCTTACAGAAGCTGAAACAACTGCCCCTGGGATGCTCCACGTTAGGAGAAAGTCCTAGCAGATTCCCGGAGCGACGAAGAGATGATGACAGACTGGAAAGTGCTTCAGACCTTTCCGCTTTCGCACTCATGTGGCTCCACGAGCCACATTCTCAGCTTTTGTCATTTGCCCTGATACGCC
+
>1>>AACACFFFGG1F11BFGGFFFFFEA1BDDAFDB0GAFBFDGF0BAFB0000BAB0BFGHHFHH1FEFGHHFBGDBDEGGGHF1FFBGGFGH>F?FFE/0B/011B@0E/00?>10/011B>12BF11E0112BB/////<///<///<01?11111<10<>1.0>F0=11000==0/.0<000.<;CE0:..-::/0090;.;0.//.-;:;//.C000000/000//9//;BF/9/:;--//:9--
@M05620:37:000000000-D9766:1:1101:10803:27088 1:N:0:95
GAGGCTGCTTTGGAAGAAACTCATAGATTACTGCAACAGTTCCGCCTGGACCTGGAAAAGTTTCTTGACTGGCTTACAGGATGTGACCCGTCATGAAATGCTCTTAGCCGACTCAACTGTATTCCAAGAGCTGCTGAAACACTGGAACGTCCGTCAGGACTTTCCGCTTTAGCCCTCTTGAGGCTCCCATTGCCTAATTCTCAGGATTTGTATTTGTACCTGACCAGCCATGGACAAAGTATCGGTAGCGC
+
AAAAAAFABBBDGBABCGBCFCFGH556AA4D55AB4BBFFAG2AEBBF22B2BGB3BA3DADAAAD53BA112B3B5B3ABB3DBD5C011B1B4BB4BD43434BB31>>EEBG2BFFD44F4443?02?3B33B3B32?BD22BB/?///?0/?22/<?1?1?</??GD11<>FHFG1>0.>.C<<=0==<0=<DGH00:;//:CGG;C00:;00=;G0////..;:9:909;.//0009CD.9./;-
@M05620:37:000000000-D9766:1:1101:15759:27189 1:N:0:95
GAGGCTGCTTTGGAAGAAACTCATAGATTACTGCAACAGTTCCCCCTGGACCTGGAAAAGTTTCTTGCCTGGCTTACAGAATGTGACCCAAATGGAACGGCTCCCAGACGACTACAAGTGAGTACCCGAGCTGATGCAACCCTGCAAAGTCCATCAGGCATATCCGCATTAGCGCTCTTGTGGATCCACTTGCCCAATTCTCACCATTTGTACTTGACACTGCCACACCAGGGACATAAGCCCGGACGAGC
+
ABBBBAFBFFFFGGGFFGGGGCHHHHFHHGHHFGH4FHHFHHGHFGFGHEGGGGHGFFHHBHHHHGHHHHHGFGHHHHHABG5BFFDGF1113DB333?B//1112B??/>>//BF33?F4?34?B3?//>CC2BF3FBGG/02/@22@F222@2?D10/?11<@CF-.<FD0->>EEH00<<0G0/0/=D00/00:;GHHHH0:0CGHG0;C000099:0;99/;..;..;C.C.00;00/.;>>----;
@M05620:37:000000000-D9766:1:1101:14554:27222 1:N:0:95
GAGGCTGCTTTGGAAGAAACTCATAGATTACTGCAACAGTTCCCCCTGGACCTGGAAAAGTTTCTTGCCTGGCTTACAGAAGCTGAAACACCTCCCCCTGGGATGATCCTCGTCGGGAACTACTCCTAGAAGCCTCCCAGGGCGTCACCGAGCTGCTGAACGACTGGCAAGTCATTCAGGCCTTTCCGCTTTCGAACTCTTGTGGATCCACTTGCACAATTCTACGCATATGTACTTGTCACTGACACGCC
+
A1AAAAF1BDFDGFGG1BAEGCGHHFH3AF1FFE1B1FFDGEFFFFEEG0BB000FGEBFHHFAFGG1F1BFGH01BEHBGHHHH1BGHBGFH0B///>BG/0B/BF1@1B/?//>>EE?11BBGB<GGDFD1FG0FEG</?/B/>AE1//<ACG11F11>0.-.<CCC<C0000=DDDFGC/CGGBE.::CC:.9CEGGGGBBAFFFB0/;BB00;0;CBBF0C9@-;-:;9/9///9;/9;9FF;/9-E
@M05620:37:000000000-D9766:1:1101:12836:27235 1:N:0:95
GAGGCTGCTTTGGCAGAAACTCATAGATTACTGCAACAGTTCCCCCTGGACCTGGAAAAGTTTCTTGCCTGGATTACAGAATCTGACCCAACAGGAAATGCCCGACGAGAACCCAAACGACTGCAAAGGGGTGCAGAAACCTTGAAACGTGCGTAAGGAATGTGCGCATTAGCGCTCTTGAGGCTGCCATTGCCCAATTCTCACACTTTGTACTCGTAACTGACAAGTCTCGGACAAAGGATCGGAAACGC
+
1>A1A>FAFFDFF1BA1BG1A1B3AD1DD1BF3BG11BG1DG2AFFCFE0FFFFF0FHFFAABGDAD1FGHE0AABGHG1A112BF@0F////0?00F1B11B///>////1>///0/?////0B1<F0/////1@1@10@011<??1/?//-<.<0110<111><--.<=0<@C..:<C00/;..../090FF00.=CB0CC00/:00000;0;9....;0099B-/;/9;------/--;/9--9-/--
@M05620:37:000000000-D9766:1:1101:12195:27612 1:N:0:95
GAGGCTGCTTTGGAAGAAACTCATAGATTACTGCAACAGTTCCCCCTGGAACTGGAAAAGTTTCTTGCCTGGCTTACAGGATGCGACCCGAAAGGCAAAGCTCTTCGCCGACTCAACCGAGGTCCCAGAGCTGCTGCAACCCTGGAAAGTACGTCAGGACATTACGCTTTAGCCCTCTTGTAGCTCCGCTTGCCCAATTCTCAGCCTTTGTACTTGTAACTGCCACGTCATGGCCAAACAATCGGAAGCGC
+
>1A>1>1>@1B@11BBBB11B1AFGDFFGG1AFBA1BBEDFGF1FGEAAB1BAFFFFH0BBD2FGFHHHH1AGG0FGFF001B0>BE/E//>/?0/>B0B>@F1BB?/?EEEC/1F0B///<?@<<1@//<D1@@???FH0C0?/0110><G.>G.CFG./000=.<.EEGH0//;::CG00<00CB.:;CEA90;EBFBF;09//;0999FBB000=9C;B0/:0--;--//-;/--:-;//ABFEF--@
@M05620:37:000000000-D9766:1:1102:16848:2077 1:N:0:95
ACCACACCTTCTACAATGAGCAGCGTGCGGCTCCCGAGGCGCACANCGTGCTCCTGACCGGCGCCCCCCGCAACCCAAAGGCCAACCGCTAGCAGTTGACCAGGGGGACTCCCCCCTTCCTTTCCTGCGGGCGCGCCTCCCTTTTTCCCTGCCTCCCTCATCTGCCGCTTTCCTTATGCCTCTCTTCTCTGCCCTGAGTCTCCTTTGGACCTCTGCCGGACCTNACTCTTCCTTGCACACGTCTGTGGTCC
+
AAAAAAAAFFFFGGGGGGG1G1B0AB000A00B/BECE///A///#B/??/F1B1BDG0E///>>EEGG//>BC0??GH?F//?FFCG//<.1<11==<1110><-<--;//:.C--C/9C00;000;9----9--;-;EFF///;FFF/;--;F-;;9-/;BFB9--9;EBFFFF/;//9//BFFFFFB//FE9---;;/////:///;B-9B//F;@--;;#--;;-/;/9/;/;//9-;A;-9/-;;;
@M05620:37:000000000-D9766:1:1102:17560:2200 1:N:0:95
AGTGCCAGCTCTCAATCGCACAGGGGACCCAGGGCCTGGCCCCTCNATCCAGAAAACCTATGACCTCACCCGCTACCTGGAGCACCAACTCCGCAGCTTGGCTGGGACCTATGTGAGTATCCAGCGTAGGAATCTGGGAGTTGGGGAGGAGTGAGGAGTTGGGGAAAGACAGTCCTAACCGTGGAGGGTTCTGGTAAATGATGGGGTGAGGAGGGGCTCTTTGNCTCCCACCAGTCCCCCTGTCTGGTCTA
+
AAAABFFFAFFFGGGGGGGGGGHDGGGGGGHHGGGGDGHHHHGHG#BAFEFGHHHBGGHHFHGHHFHHHHHEEEGGHHGHHHHHHGHHGEHHGGGGGGHHEHHGGGHGGHFHGHHHHFHHHHHHHG?ACDHFHEHHGHHGGHHHGGGGGFGHHHHHEDCGHHGFGDHGFHGGHHGHHHFFGFGGGGGG:AFGGGFGGGGGFFGGGF9BFFFFDFFF;DFFFFF#;;AEFFFFFFFFFFFFFFBFBFF9FFF
@M05620:37:000000000-D9766:1:1102:12834:2238 1:N:0:95
ACCACACCTTCTACAATGAGCTGCGTGTGGCTCCCGCGGAGCACCNCGTGCTGCTGACCGAGGCCCCCCTGAACCCCAAGGCGCACCGCGTAAAGATGCCCACGTGGACGACTCCACTTCTTTCCTGGTGCTGGTGCCCCCCTGGCCCGTCCGTCCGGCATTTCCGCTTTCGCCCTCTTGTGGCTCCTCTGGCCCAATTCTCAGCATTTGTACTTGTCACTGGNACGCCAGGTCGAAAAGTTCGGGTGCTC
+
3>>>AAAAFFFFDGGDBAFGGBGFEEFGFAFGAFFE2AEAEEAFH#ABB1FCF3BGGHHG@EEE1?/>EGG03B?EEG/?/?///>C/CC//?<@F?<11F</>><>.1<->.E/</0000000=00<;C0:0/:/0/:C-A-..99.A-;E-.;EG?B--B/B/.D.AA/....-..//;/.;FF.;:F//;....;/;//FFBF/F/9//99B/;/;F//.#....;9-.//-9A.-///:.@;.-9/:
@M05620:37:000000000-D9766:1:1102:19545:2566 1:N:0:95
ACCACACCTTCTAAAATTGACTGGCGCTCTTCAGGTTGTAGATCCNACGCGCACAACCCTGCACTCCATTCACTACATCGCACCCCGCCTGCCGCCTTCCGCTTGTAACTACCCCACTACCACCTCGGCGTCATGACGTTGAAGCGACGTAATACGTTAGAGCCAGTCAGTACAAACCTTCATACAACCTGATCACCGAATAGAAGACGCAGAACACATCATCNCCATGTCACCCCTTGAGCTGGCCCAGC
+
AAAAAAAAFFCFG3FGGCBFAF1G0A0AA0BFFGH1G0AA2FDGA#///BFAAA/B//ABF/GH1BFGDB2BG2DF112BEF/>?>>/>/FBE>/>E/FB?EEGGBBFGBBFHHE<B00@<11/<<////>>.<11>.<.<.1=<-.--:...00.;/:.00;./.09;0000000.9/0;;0;09;9.9./0;0//.---;//////---9-/9/9-/////#-----9///;;----//:/9---:--;
@M05620:37:000000000-D9766:1:1102:16493:2673 1:N:0:95
GAGGCTGCTTTGGAAGAAACTGACAAGCCAGGGACAAAAGATCGGNAGAGCACAGGTCTGAACTCCAGCCACGAAATCGAATCTCGAACGCCGGCTTCTGCTTGAAAAAAAAACCAATGGAACCCCTGCGCCTCGACGCGTAGCGGCGACAAGCGGCGCTGAAACAACCCCGTGAAGACCATCCGGCGTTTTCGCATTTGACGGCTTGAGGAAACCCACGAAGNATCCTCAGCGGTCGCCCGTCTGGACGA
+
BABBBBFBFFFFGGGG4ABGG5BABBBCAGFDFEEF2B2323BF2#AB22B3122B3B5BD5355A333AAB00111DB1B3BF413B1/?EE////0BG44BC0BB30/<</////<1?1<?/??//.->....<<A<-::-:---9---9...;;;-9@A//;/..;A.9..9.//;B.//..9--9;-./9:.../;B/.-9-99.;;B.9B.A..--..#999;.:://.-999-..-9.:9B/.9-
@M05620:37:000000000-D9766:1:1102:18359:2851 1:N:0:95
GAGGCTGCTTTGGAAGAAACTCATAAATGAGTGCCACAGGACCGCNGGACCAGCTAACCGTAGCGTACCTGGCTGCCAGAAGCTAGCACGACTTCCCCTGCCTAAAGAAGGATCCTCTACTTCTCCGGGTGCGAGCCGACTCTCCGTCCACCCTGGCCCGGCTGAAACACAGTTAAGCTTTCCCGCCTTTGCGGCTTTCCTCTACTACTTCACCCCCTTGGCCNATTTTAATCTTAAGCCCTGGAAGCCGA
+
AAAABAFAFFFFGGGGFEGGGBE5D5BD6D5DB5BFHH2FA2F22#2B2ABF1AB55BFEB1110B10?D31121BBB@GF3FE333B@/?>?1BFB10?/0BB3333B3B03BF?E43B?4?4FF?////////>>//>/C1<<..0>.1<C./...<<-;-;.:G0/;..0:00;000900B.--.;900:-99-/;/////;///;///9;.;BB../9/#.9.../;/////99/;E.9AB//..--
@M05620:37:000000000-D9766:1:1102:20698:2970 1:N:0:95
GAGGCTGCTTTGGCAGAAACTCATAGATTACTGCAACAGTTCCCCNTGGACCTGGGAAAGTTTCTTGCCTGGCTTACAGGAGGTGACACGTATGGAAATGCGCGTCGACGACTCAACTGTATGCAAAGAGCTGCTGAACACCTGGACCGTCCGTAAGGCATTTCCGCATTCGCGCTCTTGTGGCTCCCATTGCCCAATTATCAGCATTTGTACTTGACACTGANACGCCAGGGCAATTAGATCGGTAGCGC
+
AAA1AA>AFFBF11GA1BG1A1EAGG1GF1GFEGE1BAGFGH2GH#ABF/FABBG/B1AF1DDHF1DGHHHFC0BGHHF0A>//?B11F/B>1>0B1FBFD>?//>>>E/<EEG1GB20B22>BG1<C00@FHH1@111@0?CH000?AAEG-.0>01<FCG1=DAA-<.==.--;AGH00;A.:9EF/;FG0;CFGGF0FGFGGFCFGGG00;9C00;9B//#;-;9;B@AAB--////;BFEB-;-;;9
@M05620:37:000000000-D9766:1:1102:13003:3156 1:N:0:95
ACCACACGTCCTACCATGAGCTGCTTTCGGCCACCTAGGAGGCCCNCGTGCTGCTGACCGAGACCCCCCTGAACCCCAAGGCCAACCGCGAGAAGATGACTAGAGTGGCTCGCTCCCTCTTCTGGCGGTTGCCTCCCTCCTTCCTGTCCTCCCGGCGCTGCGGCCTTTCTCCCTTCTTCTATCTTCTGCCGTTTTCCGTCGGACCCTCGTCTCTGCCATGCGTNTCCATTGGCCATCGTGAGGTTATGGAT
+
BBBBBBBDFA>AGGFBBFFGBBFF4D55EAA222B23B3B322BB#B1B1115BFGHHH0EA01??EEGGFHFGGEGEEHF/FEG?EEEECDCFH11BD1211??FGFG0<>///?FHG0F1G111<@---.0=CG.CG?GHG/:CG/0;;CA.--?A;-.;-;9AFBBBFFFBB./9/;/;9//9:B/;@DA/.;/:BFB;?B-;/.-9AEFFFB9:9/99;#9....////////9;./..99/;99;/
@M05620:37:000000000-D9766:1:1102:16693:3233 1:N:0:95
AGTGCCAGCTCTCCATCGCACAGGGTACCCAGGGCCTGGCCCCTCNATCCAGAAAACCTATGACCTCACCCGCTACCTGGAGCACCCACTCCGCAGCTTGGCTGGGACCTATGTGAGTATCCAGCGTCGGAATCTGGGCGTTGGGGCGGCGTGAGGCGTTGGGGCAAGCCCGTCCTAACCGTGGAGGGTTCTGGTAAATGATGGGGTGAGGAGGGGCTCTTTGNCTCCCACCAGTCCCCCTGTCTGGTCTA
+
>A>>>DFFBFFFGFGGBEE2E?HCG4BBGBFG2BEAFFGGHHGHG#BBFAFGHHHBBEGF5AFHHDFGHHHEE0>EGHBBBBBGHHE1EGHB>E/>>B?B?FHGGGHHGHHGHHHHHHHHHHHGHGFDCFGGGHHHHG/CGGFHGG?DG?BBG.CFAFGFFFFFDFFF.A.BFFFFFFFFAAE;D?DFDFEFFFFFFFFFFFFFFFFFFFFFFFFFFFFFFFF#;AEEFFFFFFFFFFFFFFFFFFFFFFF
@M05620:37:000000000-D9766:1:1102:20059:3464 1:N:0:95
AGTGCCAGCTCTCCATCGCACAGGGGACCCAGGGCCTGGCCCCTCNATCCAGAAAACCTATGACCTCACCCGCTACCTGGAGCACCCACTCCGCAGCTTGGCTGGGACCTATGTGAGTATCCAGCGTAGGAATCTGGGAGTTGGGGAGGAGTGAGGAGTTGGGGCAAGACAGTCCTAACCGTGGAGGGTTCTGGTAAATGATGGGGTGAGGAGGGGCTCTTTGNCTCCCACCAGTCCCCCTGTCTGGTCTA
+
>A>>>DFFBFFFGBGGFGGAE?GDGAEEEEGH2BEEFFHHHHGHG#BBFFGHGHHFGGHHFGGHHDGHHHHEG>EEHHBFBFGHHH1?EHHBEFCGEH?FEGHGGGHHGFHHH2GHHHHHHHGHHGG/<CGHHHHHHH0FEGHHGG.CC.<GH0<G<EHHHH?D.AFG/C/CHC0FGGGGGGGGGGGBCFGGGGGGGGFFGEGFFFFBFFFFFF-BBBFFFFF#;;EEFFFFFFFFFFFFBFFFFFF/FFF
@M05620:37:000000000-D9766:1:1102:18697:3492 1:N:0:95
GAGGCTGCTTTGGAAGAAACTCATAGATTACTGCAACAGTTCCCCNTGGACCTGGAAAAGTTTCTTGCCTGGCTTACAGAAGGTGAAACAAATGCAAATGCGCCTGGACGAATCCACTAGCATATCCGCGATGAAGCCCCCAAGGCCCGAAAGTAGGGCATTAAAGCATTCGAAGTCTTGCGGTTACACTTGCCCAATTATCAGCATTTATACTAGTCACTAANACGCCAGAGTAATAAGCTCGGCAGAGC
+
>AAABAFAFFFFFGGGFGGGFGGDGHHHHHHHHHHHHGHFGHDFH#2BFFGGFFFFHEHHFGHHFFGHHHHHHFGFGFH5FA1@BFHHH3115B5DBB44B11B?1?FG/E>//B?3B3333434?4/?///?11?10?/////////<////1<11.0>F11<FDF111==0..<000=<--.-::0<0000/0CG/G0;;0;009;00;;000;00;000;#9;.CAD?.;0////99B/;9-E--.;9
@M05620:37:000000000-D9766:1:1102:15748:3798 1:N:0:95
GAGGCTGCTTTGGAAGAAACTCATAGATTACTGCAACAGTTCCCCNTGGACCTGGAAAAGTTTCTTGCCTGGCTTACAGGAGGCGAAACGTAAGGAAATGCGCATCGACGACTCAACTGTAAGCAAAGCGCTGCTGAACCCCTGGCCCGTCCGTAAGGCATTTCCGCATTAGCCCTCTTGTGGCTCCCATTGCCCAATTATCAGCATTTGTACTTGTCACTGANAAGCCAGGGCAAAAAGATCGGAAGCGC
+
A>AAAAFAFFFFF1BFFGGFGBGGHDDGFHHHHHFGHFHDDGHHH#AB/AFFAFG0BA0BABFGEGHHHHHHHGF1FGH0BB//>>/EG/0B0B1BBBFHG/?/>>EFE<EEEG1FGGCG>22B10BC0/</>B1@111/??FF/00>A-<>-...</=.<D0DG?A-;.0;//:CGGH000;;.;;;/;BFCFFGGFG0FFGGGGGGBGF00;CF09;;F/;#9-;EFFF-9A;A-----;BEF---9@-
@M05620:37:000000000-D9766:1:1102:13693:3919 1:N:0:95
AGTGCCAGCTCTCAATCGCACAGGGGACCCAGGGCCTGGCCCCTCNATCCAGAAAACCTATGACCTCACCCGCTACCTGGAGCACCAACTCCGCAGCTTGGCTGGGACCTATGTGAGTATCCAGCGTAGGAATCTGGGAGTTGGGGAGGAGTGAGGAGTTGGGGACAGACAGTCCTAACCGTGGCGGGTTCTGGTAAATGATGGGGTGAGGCGGGGCTCTTTGNCTCCCACCAGTCCCCCTGTCTGGTCTA
+
BCBBBFFFBFFFGGG5BFFGGGHHGGGGGFGFGGFFFFHHHHGFG#ABFFFHGHGHHGHHHHHHHHHHHHHGGGEGHHGHHHHHHHGHFHGGGGGGGGHHCHHEGGEG<FFGGFFDFGHHHF3FGDEDCF@FCBGGFFEFFGHHGGG@DGGGHGHHCDGHFGGGE-.:CCGCGGHHCC/:CDG?-9CDDFEFFFFFFFFFFFFF?F;@?F..-@DFF;E;BFF#9.:AEFF9.;BFFFFFFFFFFFFBBFF
@M05620:37:000000000-D9766:1:1102:10842:3928 1:N:0:95
GAGGCTGCTTTGGAAGAAAATCACAGGCTACGGCAAAAGTTCCTCNAGCGCCTGCATCTGATTCCCGGCCCGCTAACCGAAGCTCAAACACCGGCCTATGCGTCCAACCGAACGGAAATTGTAACCACAGAATCCGAGAAGAGGCCTGCGCTGCAGCACCGGCGCAAAGACGATGAGAACCAACAGACTTATCCCACATGTAGAACTAATGACCACCTTTTCGNCCATCTACAACTCTACTCATAGGGAAG
+
A1AAAAFAFFFFG1GFGGG1B111B1A00BABBAEAAB0B22D21#/B//B///00111D2A222A//A>//>//?B0>>E>>F1B1>F0>?>>///BBB1??///11//////////<?1?<<111>.<><1=1..<-.//<.../..---:;///:..;--9----/;;-9--////;----;;/-/;9//9/99-/B/;;/;9////;///;---//:/-#-9-;-//9////9;9///;////-;--
@M05620:37:000000000-D9766:1:1102:23191:4180 1:N:0:95
GAGGCTGCTTTGGAAGAAACTCATAGATTACTGCAACAGTTCCCCNTGGACCTGGAAAAGTTTCTTGCCTGGCTTACAGAAGGTGAAACGTATGGCAAGTAACGTCGACAACTCAACTTTAGTACACGTGCTGATGAACCCGTGCAACGTCCATCAGGCATTTCCGCATTCGACCTCTTATGGATAACATAGCCCAATAATAAGCATTTGAACTTGACACTGANACACCAGGGCCATTGGATCGGGAGCGC
+
BCCCCCFBFFFFGGGGGGGGGGHHHHHHHGHHHHHHHHHGHHHHH#AB2FFHHHHHHHHHGHHHHHHHHHHHHHHFHHH5BG1@BBGHH1B1@BF1BFFB@B4121>//1/?B33BBF34D34?44?/B///4434433??////?@@B/FC/222F10?111@G/?/..=11.-.<<111=/0==D00=<</<<C./00000<:;;:G0000=GH0;00000#....;C...9.:/00:0:09.-;-:--
@M05620:37:000000000-D9766:1:1102:12666:4332 1:N:0:95
GAGGGTGCTGTGGACGAAACTCATAGATTATTGAAACACTTAGCTNTGGATCTGGATAAGTTTCTTGGTTAGCTTAAAGAAGGTGAAAAATCTGCCCATGATCCTATAACAATGAAAGTAAGGAAACAAACTGATGAAAAGGTAGAAAAAAAGAAAACCAAACAAGGAAAAGGACGCCAACGAAGAACAATTAACCCTAATCACAATTGAAACATAACACTACNAAGCAAGGGAAATTGGAACTGACAAGC
+
>1>A>>>111B1B11AAE0ABFGHHBGDDF22D21BBF0BB1111#B//B/BFGFH1211DBG2DDG11A1B1BD111DBFGBGH11D1B0BD2BBB100@B1B1221BBB1B1B1B@122FG1B0B0?>?B11212>1B0/11112BC0><</0<00/?//?C/0/00000/<0>--<-<.<<..<<//00;;:0../;;00/<0;000:00/000/090/;#9;..9/;.;;..=;B9CF99/;;/99-
@M05620:37:000000000-D9766:1:1102:12688:4341 1:N:0:95
TATGCTGCTTTGGAATAAACTCATAGATTACTGCAACAGTTCCCCNTGTCCCTGGAAACGTTTCTTGCCTGGCTTACAGGAGGCGAAACGTAATGACAGGCTCCTCGACAACTCCACGGGCGGCCCCGCCATGATGCCACGGTGGCAAGTACGTCCGGCATTCAAGCTTTCGCACTCTTGCGACTCCCCTTGCAACATTCTCAGCATTTGAACTTATCACTGCNACGCATGGGCCATTAGCACGGACGAGC
+
1111>31BBBBDBFA11A1BBB1D3DABF1BFBFA1BAB1DFEGH#AA00ABFF/BBB0BBBFG2D1BFFGBBFC1FBB00BA/////>/0B0/2BB11?/0B?1B?/>//?B1<FF/>/<</><>>>---.F0<DGF00--<..:/0.000=;CE-;-A9000090/C00;A.--;C09;9-;-;B;-;AB//;/-;BBFFFFFFBFFB//;BF//;B;BBB#-9-9---9;;9A//////;-=-;-9@;
@M05620:37:000000000-D9766:1:1102:12589:4580 1:N:0:95
GAGGCTGCTTTGGAAGAACCTCATAGACTACTGCAACAGTTGCTCNTTGAACTGGACAAGTTTCTTGACTCGATTACAGAAGATGAAAGACCTGCGAATGATCCACTATTCCAAGCCTGAGGGAAGCGCCCCACAATAACGGAACTGAGTAAAAGACCCCATCAACCAAGCTGACGCCAACAACCGACTTAGAAAGGATACAGGAGTTGGACAAAAGTCCATANAAACCAGATGCATTGACACGGACGACA
+
A1AA>AF1B1BBFB1BF11AABFGFFF1BBAABB1B1BAAD1DAB#B////ADFBB0100DDB2DAF2BA1BABB/BBBBFG1DB11F1B0BBFG/>EFH1B1BB11>12BB@21/?100BF/?>/?//>>/////1<11/</<<1@@@@1111?/00??/0<<10<..0.<<<0<.-<-<....--;-.<000;/9/000;0/9.//;/0/9././00000;#.9-9----//;/;;/////-9;;-9--
@M05620:37:000000000-D9766:1:1102:11329:4599 1:N:0:95
GAGGCTGCTTTGGAAGAAACTCATAGATTACTGCAACAGTTCCCCNTGGACCTGGAAAAGTTTCTTGCCTGGCTTAAAGGATGCTAACCATCAGCCAAGGATCCTATAAGACTACAAGGGAGTAAAAAAGCTGATGAAACAATGGCAAGTAAGTCATGCATTTCAGCTTTAGCACTCTTGTGGATCCAATTGAACAATTATCAGCATTGGTACTTGTAACTGANAAGCCAGGGACACAAGATCTGAACAGC
+
>3>A3>CAF5B4E4ABFFABFGHHHFGDFHB5FB4BAFBDD55BB#BAAAABFHEH332BBGGBDFFAAA3BBBF35DD3BFG2B55B?3B@3B3BBBGG1BBBBB43B4B3B3B3BFGGFG?BGG43//BBB?BFGG??BFB?1B0F/?2BB2>2211<@@222>1>11@????<??1?1<??110111>1>>1101=1>1>0<=GH0000000=<0<000:#::.;./;.ACC../;990009;;/;9.
@M05620:37:000000000-D9766:1:1102:20278:4778 1:N:0:95
GAGGCTGCTTTGGAAGAAACTCATAGATTACTGCAACAGTTCCCCNTGGACCTGGAAAAGTTTCTTGCCTGGCTTACAGGAGGTGAAGCGTCAGGAAGGCCCCCCTGAAGAAAACACTTTCAGAACAGGCCTACTGACCAAAAGACCCGACCAAACAGCATTTACGCATTCACGCTCTTGCTGCTCATCATGCCCAATTATAAGAATTTATCATTGTCACTATNACGCCACGGACATACTATCGGATGCGC
+
AAAABBFBFFDFGGGBFFGGGFGFGHFGGHHHFHHHHHHFFHAGH#ABFEFFABFEGHHHFGHHFFGHHHHFAAAGHHG3B111?BG5F011B1BFC1>1?1>>//?BBE3330B/FFB3B44BBF0G?/?10B1B21@1///0/0@GC/<>//.>00><<=1>FGG.<<000.<<<GD0:0;00<;000<;<C/:CGH0000;9;C009;;;F0000;000;#:..;...--;-9/9////;;9..;.-.
@M05620:37:000000000-D9766:1:1102:21679:4856 1:N:0:95
GAGGCTGCTTTGGAAGAAACTCATAGATTACTGCAACAGTTCCCCNTGACCCTGGAAAAGTTTCTTGCCTGGCTTACAGGAGGCGAAACGTCTGCACATGCTCTTCGACGACTCAACTGTAAGCAAAACGCTGCTGCAAACCTGGCACGACCGACAGACATTTCAGCAATAGCGCTCTTGTGGATCCCATTGCCCAATTATCAGCATTTGTACTTGACACTGANACGCCAGGGCAATTAGATCGGCAGCGC
+
3>3>A>CAFFFFG4BF4BGFBGGGHAGHB5BGGFA4BFG55BFFF#BB22B23BGGGE2BG5DDDDBFGH3BGHB3FGF3BFC1>>>E/1B11?34@3BFB@B43B?FF/>>EE3BF43BB22BB0B0B/>DDC1@1011<<FG000?C/>>-----/=CFH0D<GH0/0=;0-:.;GC00;.009CF0;9C9FF9EFF0CFGBFFGFFFF00;;F0;BC0/9#;.:;ADB.;;..///;/;9AA-9-.@B
@M05620:37:000000000-D9766:1:1102:21706:4868 1:N:0:95
GAGGCTGCTTTGGCAGCAACTGACAAGTCACTGCCACAGGACCCCNTGAGCACACGACCGAACCCCACCTGGCGGCCATGAGGCCCCACGTAATGATCTGCTCTTAGACGACTCCACTTTCTTCCCAGAGCTGCTGCCCCCCTGGCCCGTCCGTCCGGCATTTCCGCTTTCGCCCTCTTGTGGCTCCCCTTGCCCAATTCTCAGCATTTGTACTTGTCACTGANACGCCAGGGCCAAAAGCTCGGGCGCGC
+
A>AAAAFAFFFFGBGF1BGCG0F1B1011D1AD1BFGH0AB0B//#/B//B1B00//A/A//>//////000B>>@//0BB10////?<>/B0/222BB>DB1111>?F/>///1?CG1?111?101?..<1FGCGFG.<A@CGHF.CG@ACC.:;A?@@@FFFG?E..90:AAB@EFFFFFBA-;9--;AFFFBFFFF/FFFFFFFFFFF/;BFFBF/BFF/#--99EB?----;AB-/9BFB?;-99--
@M05620:37:000000000-D9766:1:1102:23900:4872 1:N:0:95
GAGGCTGCTTTGGAAGAAACTCATAGATTACTGCAACAGTTCCCCNTGGACCTGGAAAAGTTTCTTGCCTGGCTTACAGGAGGCGAAACGTAAGGAAATGCTCCTAGAAGACTCCAAGTACATCCCAGCGCTGCTGCACCCCTGGCCCGTCCATCCGAAATTTCCGCTTTAGCCCTCTTGTAGCTCCCCTTGCCAAATAATCAGCATTTGTACATGTCACTGANACGCCAGGGACAAAAGATCGGCAGAGC
+
ABB?AAFBFFFFGGGGGGGGGGHHGHHHHFFFGH4EGHHGFEGHF#AB2AFHHHAFE32BBDGDFD5BFHGEFBF3FGF3BB>1>>/>E?BB1B3B?3BBFHHGFBBBGHFGHHHG33B444BBFHG30>>FFG222222/>FF/@0///?//??GG..-<11>>DGCFG0<GHGHHHHHF0:0C0;:;CHHHH0CGG00;;FFF0FGGGGBF0;B0;;CBF0#.;;EGD@A?AEEFF./.;FED@@-..;
@M05620:37:000000000-D9766:1:1102:22961:5079 1:N:0:95
GAGGCTGCTTTGGAAGAAACTCATAGATTACTGCAACAGTTCCCCNTGGACCTGGAAAAGTTTCTTGCCTGGCTTACAGAAGGTGAAACGTATGGAAATGCGCTACGACGACTCAACTGTAAGCAAAGCCCTGCAGAAGACCTGAAGCGTCCATAAGACATTTCCGCATAAGGGCTCTTAAGGCTCCCATTGCCCAATTATCAGCATTTGTGATTGAAACTAANAAGCCAGGGCAATTGGATCGGCAACGC
+
BBBBBBFBFFFFG4FGGFFFFGHHGHBHHGHHFHHBFHHFHFHHH#BBFAFGHHHBFHHGBFHHHFHHHHHHHHHHHHH5BB1@FFFGH1BB5B2BBDGHG1B//>??E/>EEEGHHFFBB4BBFFGH20?FGH2BB22?B@GH222<B/?>/1??F1?GHH1@FDG-<.1=10.><GH00=<//<CE/DGHCCFHHHF;GHHHHHGHHHH/0;;F00=;90;#;9CA9FF.;;EA/00/909AA9;-;;-
@M05620:37:000000000-D9766:1:1102:12051:5084 1:N:0:95
AGTGCCAGCTCTCAATCGCACAGGGGACCCAGGGCCCGGCCCCTCNATCCAGAAAACCTATGACCTCACCCGCTACCTGGAGCACCAACTCCGCAGCTTGGCTGGGACCTATGTGAGTATCCAGCGTAGGACTCTGGGAGTTGGGGAGGAGTGAGGACTTGGGGACAGACAGTCCTAACCGTGGAGGGTTCTGGCAAATGATGGGGTGAGGAGGGGCTCTTTGNCCCCCACCCGTCCCCCTGTCTGGTCTG
+
1A>AAFDCAFFFGGGGGGACEEGCFEG0AEG0FAEG/AFEEGGEG#AABFGFFCBHHGH1FHBGGHCFGC0EEE@EHEHGHHHGEGHHGF1GGGG/>FGF/FFGCG0FCB1<<2FG11>@GG2<0//?/AG1GF1F1F<F.GD1@-.A-A<GHFDCC./0::ACC-;./9//0;F0009;9..-:CA?EFGBB0/-/9BF/9B/A-A-;99;:---@@-B9//#----:-9;-;A-;?9A@-/;//9;;//
@M05620:37:000000000-D9766:1:1102:22733:5282 1:N:0:95
GAGGCTGCTTTGGAAGAAACTCATAGATTACTGCAACAGTTCCCCNTGGACCTGGAAAAGTTTCTTGCCTGGCTTACAGGAGGTGAAACGTATGGAAATGCTCATCGACCACTAAACTTAGGTCCCAACACTGCTGCAACGGTGGAAAATACGTCAGGAAATTACGCTAACGAAGTCTTGCAGCTCCACTTGACCAATTCTCAGCATTTAAACTTATAACTGCNACGCCAGGGACATAAGATCGGCAGCGC
+
DDDDDDFCFFFFGGGGGGGGGGHHHHHHHHHHHHHHHHHHHHHHH#BBFEGHHHHHHHHHGHHHHHHHHHHHHHHHHHH3BB?1BFGHH1BB5B2BBEBFFHH4DFGFE/>?GCEGFGF333BDGH33//?B3BDFGGDF///???B?2DDFGGHGGH2=1?1??FFG//?>.>.>>GHG=1<<<<<0<=GHD<<CHHEHHHHHHGHHG000<G00<0<<GG<#<<9CEFFGGGEG0000:<CEDGG-.<<
@M05620:37:000000000-D9766:1:1102:9500:5324 1:N:0:95
GAGGCTGCTTTGGAAGCAACTGATAAATGAGTGACACAAGATCGCNTGACCAGTTCACCGTAGTGTGGCTAGCTTCCAGAATCTAGTATCACTTCACCTGGTATGATCAACAACCGGAACTTCTCCTCGCAGCCTCCCCGTTCGTCCCCGCGCTGCTGCCCCACTGTCCATTCCTTCAGGACTTTCCGCTTTCGCACTCTTGTGGATCCCCTTGCCCGATTCTNCGCCTCTTTTTTGGTCCTTGAGTGGCC
+
AABBABFBCFFFGCBE4BBBF4F5D55D6D5ABFDFAB2BC3B22#2B22BBABDD5DB1A1A1BD511B31BDDBB5DBBBGD555B555DBBF43BFGCFBB3BG4BF?3111>/>EE34FDFBF2?//?>?FGHED/CCG/<EDG</A<ACGGGFGGGG.<CG0=C00=GH00D0=G/;CGHHHCAEDGHG..-9;;;FGGAF0CFGGGGGFCF.-;99F#.;AEF.;/://---99999/9///9;:
@M05620:37:000000000-D9766:1:1102:8877:5373 1:N:0:95
ACCACACCTTCTACAATGAGCTGCGTGTGGCTCCCGAGGAGCACCNCGTGCTGCTGACCGAGGCCCCCCTGAACCCCAAGGCGACCCCCGGAACAGTGGCCCCCTTCATGTCTCCACTTCCTCCTCCCTGCTGCTGCCCCTCTGGCCCGTGCGCCCGTCATCTCTGCTTCTGCCTTCTTGTGGTTTCTCTTGCCCACTCTTCTCCATTTGTACTCGCCATTGGNACGCTACGGGTACAAGCTCGGCCGCGC
+
>AA3A>AAFFFFGGGFGGGFGGHHGGGGFEGHGFGFCEGEAFFGH#BBAFFFGFHHHHHGE00>FGGGGGGB3BGFGGEGFG/<>>E/>>///<00??0??C/<>00?1>1111110>F1GGBG0<<./<<C0D000.<E.E/0:0;:-=.;B-;B-9..C00;0=0;;00009;;FF//9;..9.;//;/;/;B/.A//;B//9//////;/B/.-@..;B/#9;.;..-9;;--/;;;EFFFB..9;@@
@M05620:37:000000000-D9766:1:1102:18534:5473 1:N:0:95
ACTTCCACTTCTCCATGGCACAGGTTTGCCCTCCCGTGGCTAATCNACCTCGCATTCCCCGGCCCCCACTTCCAACCAAGCACACCCCCTCAGCAGATGGGTTCCCACCAATGAAACTGGCGGGAGCCGCAATCTAGGCGGGGGCGCGGCGTGCGGCGTCGGGGCAAGCCCGTCGGAACCCTGGCGGGTTCTAGAAAATGATGGGGTGAGAGGGGACTCTATGNCTACCACCACCCTTCCTATCTGCCCTA
+
>111>BB@1DBDGFGG3BB1B1B11BDA111BBAFEFBEA011DB#A/A////A//2D1A/A/>>EE?B0111BBG//BF/BBFGGG>>@>01>100<BB/B?011<B??/111111110/<//<<<>-<<-<<=00</;;?-;-;-@=--;9A>9@----9-;------A-;--;;9@;:9---;-9@-A///;/;-/9;9B9---99-//--;9@F9////#:---9/;E--9:-/-;9/9;///9-;-
@M05620:37:000000000-D9766:1:1102:22276:5484 1:N:0:95
GAGGCTGCTTTGGAAGAAACTCATAGATTACTGCAACAGTTCCCCNTGGACCTGGAAAAGTTTCTTGCCTGGCTTACAGAAGGTGAAACGTATGCAAATGCTCCACGACGACACCACTGAGGTAACAGCCCTACAGCACCCCTGGCGAGTAAAACAGGCATTTAAGCAATCGCACGCTAGTGACTCACCTTGCCCAATTATCAGAATTTGTACTTGTCACTGANAAGCCAGGGCAATTAGATCGGACGCGC
+
B@BBBBFACFFFGGGGGGAGGGHHHHHGHHHHHHHHGHHHHHHHH#BBFGFGHGHHGHFHGHHHHHHHHHHHHHHHHGH5BFA3BGHHH1B15B5DBFFH3BGH3BB>ECEF/>/?/3333/3BF34B0/<B2B222BB/?<//<0//><G1111??/>G1><=FGH10<1.<.C<<<..0000<::/.;:C::CGHHHBF0CF9CFCFG000000;9CB00;#;.;9EBF.9;:9///;/:FFDD--9@C
@M05620:37:000000000-D9766:1:1102:10903:5582 1:N:0:95
ACGGCCCCTTCTCCATCGAACAGGGTATCTCTGCCCCGGCCCCCCNAGTCCGAATAACCGTGACCTCCCTGACTACCAGGAGGCCCCACGCAACGACTTGCCCGTTGACGACTCCACTTTCTTCCCTGGGCTGCTGCCCCCCTGGCCCGTCCGTCCGGCATTTCCGCTTTCGCCCTCTTGTTGCTCCGCTTGCCCAATTCTCAGCATTTGTACTTGTCACTGGNCCGCCAGGGGTAAAAGCTCGGGGGCGC
+
>1>1>>1>1BBBABFBBABBF0F0FF0B12AD1ABAA/AAAAEAE#/AAAB>?///BB1>/B/BBBBBFE@0BB1BF@B?/>/>??E/?////<//>//<11?/>0?<F///AA1?0F1FG1<1FB1<.<FGAGHHFAHE--;EEHH.C@.9A9A.9A?-99000CECA9/B-AA@FFB///;/:99-9A-9-//9E-B/B//B/FF//F///BFF//;;BB9#---9A@--9;9-////-/;---9-;--
@M05620:37:000000000-D9766:1:1102:13156:5613 1:N:0:95
ACTGCCACTTCTCAATCGACCCGTGGATACCTGCCCCGGCCCCCCNAGCCCGAATAACCGTGACCTCACTGGCTACCAGGAGGACCAACGTATCGGCTTGCCCGTGGACGACTCCACTTTCTTCCCTAGGCTGCTGCCACCCTGGCACGACCGACCGGCATTGCAGCTATAGCCCTCTTGTGGCTCCGCTTGCCCAATTCTCAGCATTTGTACTTGTCACTGGNACGCCAGGGGTACAAGCTCGGGGGCGC
+
>1>AAB@11DBDFBFBBA1EEEE0BAE12B1DBBGGFAEEAA/AE#/A/B>>///B1B1>E/?FBFB1?B@FHH1FHFGGHG?/?FGHG?/<1B//>/>C<1<</?>?F/A<C?1?0??DG11=F0110<<F0FHHFA/<<.<CGH/0C.--;----;99-;00;:C////;9BBFFB/9/;9-99;-;A-A9/;BF-B/:BB9//B99;;9;/;B99B/;F;#;-;AEA=?----///9-//-9-9-@9;
@M05620:37:000000000-D9766:1:1102:11094:5799 1:N:0:95
GAGGCTGCTTTGGAAGAAACTCATAGATTACTGCAACAGTTCCCCNTGGACCTGGAAAAGTTTCTTGCCTGGCTTACAGAAGCTGAAACAACTGCCCCTGAGATGCTAACCGTCAGGGAAAGCTCCCCAAAGCATCCCAAGGCGTCAAAACGCTGCTGCAAACATGGCCAGTCATGCAACCCATACCGCTTTCACACTCTTGTGGATCCCATTGCAACATTCCNAACATTTGTGATTGGCAATGAACAACC
+
A3AABAFAFFFFGGGGGGGGGGGHBGHHHHHHHHHHGFHDGHHHH#BB2FFHHHHHHHGHFGHHHHGHHHHHHHHHHHHHHHHHHHHHHHHHFH3B111?2?3433@B@BGEE1E/20/B/?33BF//2/?3BCGHHHG2??//?>CAB2@/>?<?1<101?GF110<FF.>><<<=111<..//</.<AFGH:;0;CCGH000.:<;//:;9CB99FFGGE9#;.99EFBB9/0;;0./00;09:;F.;;
@M05620:37:000000000-D9766:1:1102:22087:5934 1:N:0:95
GAGGCTGCTTTGGAAGCAACTCATAGATTACTGCCACAGGACCCCNTGGCCATGGAACAGTATCTTGCCTGGCTTACAGAAGCTGCAACAACTTCCCCTGGCTACCCGTAAGGAAAGTCTCCTCGAAGACTCCCCGGGAGTCCCAGAGCTGCTGCACCCATGGCAAGTACGTCCGTCATTTCCGCTTTCGCACTCTTGTGGATCCAATTGCACCCTTCTCCGCNTTTGTACTTGTAACTGACAAGCCAGGG
+
>>>AA>FBFFFFGFGF4BFFBBGGH5D665BDF5A4ABB22AF2E#2A22B3AB3F332BG5ADDDDFGG3BAFAFABG5FCHGF33FBBFG33BBB?FEGAGG?1B?EEGEF33BG4BGHHH0?/B??BBBG?/>DG<CF0111@/?F<G1F<101?//>GHH0FFD1<<FG.-.<CGGHGHFDGDG0:C.AC/CGGFFD00CFFFGGGBBC/.;CFFG0A.#9;CEEFFFBFFFFFFE/B/B.9:;:..
@M05620:37:000000000-D9766:1:1102:9631:5978 1:N:0:95
GAGGCTGCTTTGGAAGAAACTCATAGATTACTGCAACAGTTCCCCNTGGACCTGGAAAAGTTTCTTGCCTGGCTTACAGAAGCTGAAACAACTGCCAATGAGATCCTACACGACCGGAACTGCAACTAAAAGCCTCCAGAAGAGCCAAAGCGATGAAAAAACCCTGGCAAATAATGCAAAACAATCCACTTACGCACTCTTATGCATCCACGTGCACCATACTNAACATTTGTCATTGTCCCTGACCCGCC
+
A>ABAAFABDDDFBBFGGBFGGHHFFGDGGFGDBEGGHAFGDDFG#BBAFFFGHGG332BBFGDFFGBBBBBABF3BBBFGHBFG33FBBBFGHHGHHHH33BBBGFFGFG>//>/>E><3BB3BB?BFHG3002?FBF22GG<202@@@@????111??A>C>00.00>0=>>0===<<<<.<0</0/0000.;.=-/;CC<;0<90/0/.9;;=9FF:0/0#=9;.;;000=;900/99:B/B//.-9;
@M05620:37:000000000-D9766:1:1102:25401:5990 1:N:0:95
ACCACACCTTCTACAATTGACTGGATTTCTACAGGTTGTAGATCCNAATTGTACACCCCTGCACCCCACTCACCACCGCGCACCCCGTCTGACCTCTTCCGCTTGTAACGACCCCACAACCCAGCCGCTTAAGCTGGGTCTCTCGCTGCCTTGCCCCCTTGCCCCAACCCCCCCATAACCACACACAAGCCTTCTAAAGGACAAAATAACCAGCTGCCCAATCNCTCTCACCATTCCAACGCACACCTCGC
+
BBBBBBBBFFFFGGGFGG45BFGA454BDD6DDFGBF2BDAFFH3#BA22A5DDG53BAB1BFGBBEE1BBGHBBF?B>E0>/>>>/?EHE3BB?BGFH?>/EFC0BBF/?/></B/?//?<</<//>/??11111</00011<......00///0.--.<//0:....::-999//09/0.....;..../////////..9...//////..//9.9/../#.....//.///////;.----.;/..-
@M05620:37:000000000-D9766:1:1102:18124:5991 1:N:0:95
GAGGCTGCTTTGGACGAACCTCATAGAGTACTGCAATATTTAATTNTCGACCTGGAGAACTTTGTTGCCTTGATTAACGAAGATGAAAAATCTGCTAATGATCCAACTACTAAAACACGGAAGAAACACATCAAAAAAAAAAAACAGTAAAAAAAAACACAAAAACCAAAAAAGGGCCAAAAAACAACAAAAAAACTCAACACTATCACAAGAAAAAACCAAANAAATCTCACACTTTGAAACCTCCAACC
+
>3>A>>C34BB4F44AAA2AAFFF55BDD5A5D5335B55D5D55#B222BAABGH131A5AD3DBG5A55B3DD555BBFE1DB43B3B1BBFG@BFGHG44@3B33333B43B3?0?////033B3B?333111///><//-.<<1>111>--<-.:..:;:.....;.99C:9;.9.;..;.;;.9..AA-9.//;;.;./;//////.99/..;..9;.#.9...;//////;;BB/9/.9/.9//.
@M05620:37:000000000-D9766:1:1102:16939:6022 1:N:0:95
AGTGCCAGCTCTCAATCGCACAGGGGACCCAGGGCCTGGCCCCTCNATCCAGAAAACCTATGACCTCACCCGCTACCTGGAGCACCAACTCCGCAGCTTGGCTGGGACCTATGTGAGTATACAGCGTCGGAATCTGGGCGGGGGGGGGGAGTGCGGCGTTGGGGAAAGACCGTCCTAACCGTGGAGGGTTCTGAAAAAAGATGGGGTGAGGAGGGGCTCTTTGNCTCCCACCAGCCCCCCTGTCTGGTATA
+
ABAABFFFCFFFGGGGGGGGGGHHGGGGGGHHGGGGGGHHHHGHG#ABFFFHHEHHHGHFHHFHHHHHHHHGGFGGHHHHHHHHHHHHGHHHGGGGGHHHGHHGGGHHGHHHH3FG3DFH33DFH/?///>FGHHHBH/A--=B9B-9;-;.A0-@-;;DFF--:DFFFF/DFFFFFFFFFF.;DFFFAFFFF00;BF-;EFFFFFFFFFF0;DFFFFFFFFB#;;9EFFFFF..;DFAFFFFFFF/;0;B
@M05620:37:000000000-D9766:1:1102:12355:6032 1:N:0:95
GAGGCTGCTTTGGAAGAAACTCATAGATTACTGCAACAGTTCCCCNTGGACCTGGAAAAGTTTCTTGCCTGGCTTACAGGATGCTACCCGTAAGGCAAGGCTCCTAGAAGACTCCAAGGGAGTAAAAGAGCTGATGAAACAATGGCAAGTAAGTCAGGCATTTCCGCTTTAGCACTCTTGTGGATCCAATTGAACAATTCTCAGAATTTGTACTTGTCACTGANAAGCCAGGGACAAAAGATCGGAAGAGC
+
A>ABBBFBFFFFGGFFGGGGGGHHHHHHHHHGHHHFBFGFHHHHH#2BE2FHHEHHFHHHHHHHGFFHHHHHHHHHHHGFGHGBFGHHHEEEFGG3BCFG1FHFGHHGBGHHH3GEGHAFFE?3F?4B?FGFFHHHF3FBBCFGFGHFEBGFH@GFG2FGHHGHHDFDAF1FFHHHHHGHF>>>1>>F1>FGFG<=<0==GDHF<=DD=DD=GGHHH0;;<G:#;.;;::GEGEFGCCG;.00.;EEG9F/
@M05620:37:000000000-D9766:1:1102:19726:6055 1:N:0:95
ACTGCCACTTCTCAATCGCACAGGTGAGCCCTGCCCTGGCCAATCNACCCCTCATACCCCGTCCCTCACTTGATACAAGGAGCACCAACTCCTCCGCTTGTCTGGGACCCATGTGAAGATCCAACGTACAACAAGGGTATTGTTGTATTAGTAAGAAGTGGGGTACGAAAATGCCGCCAGCTGAGAGGTTAAGGAAATAGAAGGAGGGAGAGAGGGATCTTGGNCTCCCCCACCCCTCCCTGCCTGGCATT
+
11>AACB11BBDFFGGGGGGGG0ABC1BGHGH0AFAF00B01/BB#/ABAAFEB1DDB1B//BBAABBB@1F11DGH@BBBB>/B/0B/01B1BB/?>?FBBBB0B>F/>/<<22221B111111C/<//>1?/B//00@2@220012211?11<110111/<.<>....-0<00--<<-.:/:.:/.;::000:/:0;0000....-...;.9.../;CF//#---9--99--;--9---/--//-:-//
@M05620:37:000000000-D9766:1:1102:5960:6104 1:N:0:95
GAGGCTGCTTTGGAAGAATCTGACAAGTGAGTGACACAAGATCGGNCGAGCAGCTGTAAGAAGTCCCGGGACGCCAAAAAACGCAGCAAGGAAACATGGGCGCGAAAAAAAAACCACGAGCGACCAAGGGGGCCGGCCACCCCGGCACAACCGGCCGGCAGCGCCGCCTTAGCTCACTCTTGCAACCTCCTGCCGAATGCACAGCATTTGTACTTGTCACTGCNACTCCATGTTCAAAAGCTCGGCGGCGC
+
>?AA>>CAFBBFB1BBBG1BFFGFGD0D3ABAFDA31F0BAA10A#/B//AA0A01A12A110DDDBA///>>/>//0////>///>000/0B000110/0//////<0///>.>.>.--<-<<--....----;-;99CF.9--@@---;---;;-9-9----;-99-;//9/9:/;/;9;///;;/9--9/99---/;/;;---;;9/:BBF/B:;//:/9#-;;9-:/;/99/9:F9F;/----;-;-
@M05620:37:000000000-D9766:1:1102:6559:6157 1:N:0:95
AGTGCCAGCTCTCCATCGCACAGGGGACCCAGGGCCTGGCCCCTCNATCCAGAAAACCTATCACCTCACCCGCTACCTGGAGCACCCACTCCGCAGCTTCGCTGGGACCTATGTGAGTATCCAGCGTCGGAATCTGGGCGTTGGGGCGGCGTGCGGCGTTGGGGCAAGCCCGTCCTAACCGTGGAGGGTTCTGGTAAATGATGGGGTGAGGAGGGGCTCTTTGNCTCCCACCAGTCCCCCTGTCTGGTCTA
+
>>>1>BB@>CCFGGGGGFC1E?GAF0BABABFB0BB/BGEFGEHF#ABFFFHHHF0BECHB1DDGBFHGAF/>/>EGF@B0BB/FGG/?FFB?E//>FB1/<E?//<<CGC11GGHGHHHHHHHCCCCGGGFFHHHHH.<ACGFGC?C@-AGGGG@-;@@@F@@B@FF-E-;@FFFF/BF@BE@-AB@;;AFFFFFFFFBFFFFEFA@EFF/BF@@@@FEFFF#9;AEFBFAAAFFFFFF@FFFFFFFFFF
@M05620:37:000000000-D9766:1:1102:14342:6161 1:N:0:95
GAGGCTGCTTTGGAAGAAACTCATAGATTACTGCAACAGTTCCCCNTGGACCTGGAAAAGTTTCTTGCCTGGCTTACAGGAGGCGAAACGCATGCAAATGCTCCTCGCAGACAAACCTTTCTTCAACACGCTAATGCCGCAAAAGCGCGTACGAAAGAACTTCAAGCAATCGAGGTCTTGCGGCTCCACTAGCCCAATTCTCACCATTTAACAATGTCACTGANCCGCCCGGGAAAATGACACGGCAGCGC
+
AAAABBFBFFFFGGGGFGGGGGHHHGHHHDGHHHH4FFHDGHHHH#BBA2FGHHHHHGFGHHHHHHHHHHHHHHH3GHH3BF11>/EFG1//1?33B3BGDGHF3B>////0222/?3FDH3FD?332??></<@GH2/</</0?0/><-<<<.<<./.<DG00<GF//00:..-:/;;00@?B-AEFFE/;;C/..;BFGG00:/;F////9//:/;/;;B;#.;AEE---;9;.;///;/9.;@BDDA;
@M05620:37:000000000-D9766:1:1102:9382:6169 1:N:0:95
ACCACACCTTCTACAATGAGCTGCGTGTGGCTCCCGAGGAGCACCNCGTGCTGCTGACCGAGGCCCCCCTGACCCCCAAGGCCCACCGCGTAAAGATGACCACGTGGCCGACTCCACTCTCCTCCTGGTGCTGCTGCCCCCCTGGCCCGTCCGTCCGGCCTTTCCGCTTTCGCCCCCTTTTCGCTCCTCTTGCCCAATTCTCAGCACTTGCACTTGTCACCGGNCCGCCCTTTGGAAATCCTCGGGTGCTC
+
>>>AA>A>FFFFEBG4BBG5FDGGGEGGAEFGFFFEEEFAAB2BG#BBFBFFBGGGFFFG>00EBEEFGGGE3BF?EE/F/F//??E?EF////BF2?2?F2//?///0>/>/A11010110>0<0>0<<<000000<GE-;-..;C:@99D-.;AABGC.C0F0.A.::/..;.--9./:/-99E?9BB//:///.;/;//:;/9.;/////9B/B//B/.9#....;--//9/99/////;.;;.-://
@M05620:37:000000000-D9766:1:1102:22932:6265 1:N:0:95
GCGGCTGCTTTGGAAGAAACTCATAGATTACTGCCACAGTTCCCCNTGGACCTGGAACCGTTTCTTGCCTGGCTTCCAGGAGGCGCAACGTAAGGAAATGCCCATCGACGACTACACTTACTTCCCGGTGCTGCTGCCCCCCTGGCCCGTCCGTCAGGCATTTCCGCTTTCGCCCTCTTGTGGCTCCTCCTGCCCAATTCTCAGAATTTGTACTTGTCACTGGNACGCCAGGGTTAAAAGCTCGGCAGCGC
+
>3>AAADAFFFFGFGGFGGGGGFFCGHH65BGFG3ABEG3BDGHH#AB2ABBFG1CG3AEBBFBADGGHHHFHFB2FGG3??11>//>>/?B1B@3BBBFF3BBBB??E?/ED/BFGBG3B3?FDG////>?1GGGH0/FC--.F0<.<-.C@<G.:G/;0:;00;D...0;...-;BFFB09CFBE//9CF/.C/AFFFFFFF;/;;B9FFFF//9/9;9/.#9:.;..@ED9.9/;/;.;/A-.--.9-
@M05620:37:000000000-D9766:1:1102:22802:6409 1:N:0:95
AGTGCCAGCTCTCCATAGCACAGGGGCCCTAGTGCCTGGCCCCTCNATCTAGAAAACCTATGACCTCACCCGCCACCTCGAGCACCCCCTCCGCAGATGTGCTGGGACCTATGTGAGTATCCAGCGTCGGAATCTGGGCGTTGGGGCGGCGTGCGGCGTTGGGGCAAGCCCGTCCTAACCGTGGAGGGTTCTGGTAAATGATGGGGTGAGGAGGGGCTCTTTGNCTCCCACCAGTCCCCCTGTCTGGTCTA
+
>>11>BDFAFFFFGGGBBG1A1BCE00A00ABDDFB1BG00BEHG#BB//BB2AD0BABG1A2DG1BBGGH>>>>BGF0?/BBEGCF>>>E/?E/>>B12BBGHGGGHGHFHHHHFHHGHHHHHHGFFGGGGGHHHGHCCGGGHCG?CGGGGGGGG@@@@@F@@F@FFFFF@@FFFFFFF@-A?FE?@;9FFFFFFFFFFFFFFFFF@FFFFFF@@@@FFFFF#;;AFEFFBFFFFFFF?@EFFFFFFF/B
@M05620:37:000000000-D9766:1:1102:18612:6442 1:N:0:95
ACATCCACTTCTCCATCGAACGGCGTGCCGAGACCTAGGCCCCTCNAGCGCGCACGCCTGACCCCCAACCCCCAACCCCGGACACCCTCGCAGCATTTCACCTGGGAACTATCTGAGTATCCAGCGTCGGACTCTGTGCGTTGGGGCGGCGTGCGGCGTTGGGGCACGCCCGTCCTCCCCGTGGCGGGTTCTGGTCACTGATGGGGTGATGAGGGGCTCTTTGNCTCCCCCCCGTCCCCCTGTCTGGTCTA
+
>>11>B1@1BBFFFGBAA11B0A0AAAEG//AA/B11BBBB/ABB#BBFFF>/E/EEFHCF0B0?>>>?EEEEGEFF//>//>>B?</?/>//>01@F@?11?F<.>1>FH111111>FFGF00C@FFCG---CGB00CEEB@.-9E9@=@@-9-@@@@<?F@@F-9A9E@-@BFA//-A-BF---;-@EFF//F/B/9///BB--99-/////9-9@FFFFF#;;AEF-A?-9-AFFFF>EFFFBFFFF/
@M05620:37:000000000-D9766:1:1102:4935:6563 1:N:0:95
GAGGCTGCTTTGGAAGAAACTCACAGGCTATGGCAAAACTTTCTANTGGACCTGGGTAAGATTTTCGCTCCGTTTAACGAAGCTGAAAGACCTGCTAATGATTCCACCACGAACACAAGGATGATAAAAAGCAAAAATGAAGAAAAATATAAAAAAAAAAAAAATACAGAAAGTGGTTAAAAAATAACAAAGAACTTGAACATTAAACCAAGAATAAACCAAANAATGATGACCACTTGAAAGAGAACACG
+
A?AA>>C>1BBBGFAA1G1BG1B1B10BBABBB00BAG0BB2BA2#/A//ABB00/01011AD212A//BA//10/2DBBFE/B111B100BBFF@1BB@2B222BBB///>?/>>//0/<11B22B1B</0B010/0B1B<100<00122221@//---<-:-.0;000/::0000.00;00-.00009./;990000;0;90000//:-;-9///;/9--9#----9//////-;//9/;//-;/;/;-
@M05620:37:000000000-D9766:1:1102:17471:6740 1:N:0:95
GAGGCTGCTTTGGAAGCAACTCACAAGCCAGGGACAAAAGATCGGNAGAGCACACGTCTGAACTCCAGTCACGAGATCGCATCTCGAATGCCTTCTCCTGCTTGAAAAAAAAAAAAAGGGAAGAAACACAGAAAAAAAAAGGAACAAAAACGAACAACAAAACAACGAAAAAGAGGCGAACAAACAACAAAAAAACGCAACATAAAGAGAAGAAAAAACCAACNAAAGGTGAGACTTTGAAAGGACCCATA
+
AAAA>AFAFFDFG4BBFGEBF4BFB444B4BFBAA22F2F2FGHC#BAF21BFGH0BABF5ABDG3BFGHH5B101BB?EF1/BFE3B3@@B4BBB3FGHBFBBB3BBB//<<<@/>////<<00000<.01<100---;..//.//.;..-..--/.;..9....-...-...;;.---;-;;9;;...;9.-;.--;;-;//;///..9;///;.-.....#..9..;//.////99////....:.//
@M05620:37:000000000-D9766:1:1102:16970:6769 1:N:0:95
AGGGCCAGCTCTCCATAGCACAGGGGACCAAGGGCACGGCCCCTCNATCAAGAAAACCTATGACCTCACCCGCTACCTGGAGCACCCACTCCGCAGATTGGCTGGGACCTATGTGAGTATCCAGCGTCGGCATCTGGGCGTTGGGGCGGCGTGCGGCGTTGGGGCAAGCCCGTCCTAACCGTGGAGGGTTCTGGCAAATGATGGGGTGAGGAGGGGCTCTTTGNATCCCAACAGTCCCCCTGTCTGGTCGA
+
11>1>1>AAFCBAFGBBAGBACBGA00A0ABBBAA00AA//EECG#/A//BB1A00BAAB1B2DED1BGFF/>>/>GD1>0BB/0?E>?>F0?A//>1BBBFG///0CCG1112B21>2>F2FD0<EC/<//><FFFG<CCCCCCG.A?-?:@?9@;@9@@F<?A@FFAAE@@FAA//-9@FE--:-9BFFFFF/-;A/9B/9/--A@EFFFFB=@?@-99//#-;9A-//--:9/;/9999FBF9/;/-9
@M05620:37:000000000-D9766:1:1102:12862:6874 1:N:0:95
ACCACACCTTCTACAATTGACTGGGTGTCTCCAGGTTGTAGATCCNACTGGTACAGACCTGCACCCCACTCACCACCGCGGACCACGTCTGACCTCTTCCGCTTGTACCTCCCCCCTTCCTTTCCTACAGGAGCTGCGCCCTTTTTCCCTGGTTCTCTCTTCTGCCGTTTTCCTTAGGCCTCTCTTCTCTGCCCTGAGTCTCCTATGGACCTCTGCCGGTTCTNGCTCGGACGTGCACACGTCTGGATTCC
+
BBBBBBBBFFFFGGGGGGB5BFH4BB2ABDDBF3FBF2BGGHAF3#2BB2BB5DD5ABB32BAF3BE11B3FG13?B>>E>///??1??GC3B3B?FGH4?A<AF044BB3?F/?B/@BHH>2@@>2@2@??FHFFFC/<@DGG1<<GFGFFCGDFHFHHHFDGGH@E?CEHH0G0C<CC/CGGFBCBBFGEB./9BF09CFFG09CFBFB;F0:09?=;DEF#.;..;-9--99;./;A9.;;.//;//;
@M05620:37:000000000-D9766:1:1102:15334:6898 1:N:0:95
AGTGCCAGCTCTCCATAGCACAGGGTCCCCAGGGCCTGGCCCCTCNATCCAGAAACCCTATGACCTCACCCCCTACCTTGACCACCCACTCAGCAGATCGGCTGGGACCTATGTGAGTATCCAGCGTCGGAATCTGGGCGTTGGGGCGGCGTGCGGCGTTGGGGCAAGCCCGTCCTAACCGTGGAGGGTTCTGGTAAATGATGGGGTGAGGAGGGGCTCTTTGNCTCCCACCAGTCCCCCTGTCTGGTCTA
+
>A>3>DFFBFFFGG5B5BB5FBFCD4BBB4AB2ABABAGFHHGHG#BBCBFGDHHBFE1G33DFG5BBGHH0>>BFGH4BB3BBFFG??BG33B3B3B@1?>FGGGHHGHHHHHHHGHHHHHHHHGGGGGGGGHHHGHCDGGGHGGCGGGGGGGGGGGBBBFBBFBFFFFFBBFFFFFFF<DF<DFFBDFFFFFBFFFFFFEFFFFFBFFFEFFBBBBFFFFF#;;EFFFFDEFFFFFFFBFFFFFFEFFB
@M05620:37:000000000-D9766:1:1102:23452:7226 1:N:0:95
GAGGCTGCTTTGGAAGAAACTCATAGATTACTGCAACAGTTCCCCNTGGACCTGGAAAAGTTTCTTGCCTGGCTTACAGAAGCTGAAACAACTGCCAATTGGACCATCATCGTACGGGAAAGCAAATCCCAGCATAACAGTTCAACCCAGCAATACTGCACAACTGGCAAGTGCTTCAAAGCTATCAACTTTCGCACTATTATGGATCCCCTTGCAACATAATNCGCATTTGTAGTTTTACCTGAAACGCC
+
AAAAABFAFFDDGAFFCGBFGGHHHHFDFDFDGD4A4BFHHGFGH#BAFAFGHGHBAFGG3DFHHDFGGHHHHHHHHHHGFFGGHFFFHFEBEGGG3FFFFGH3?FH3B4BB?B?E1/?>/B33BBFB3B3BFBFFFF?BBBG33B0??FG2<22@2@<@<<2?2?0FFGGG11@??F<11<>=<>11<>><1ACGGG<=0<<=<=DGHHFHCGHGH;.;0;0#:.;.;;CBFG0;;0;;;;CF/9BFEC@
@M05620:37:000000000-D9766:1:1102:10284:7362 1:N:0:95
GAGGCTGCTTTGGAAGAAACTCATAGATTACTGCAACAGTTCCCCNTGGACCTGGAAAAGTTTCTTGCCTGGCTTACAGGAGCCGAAACGTAAGGAAATGCGCTTCGACGCCTCAACTGTAAGCAAAGGGTTGCAGAACACCTGAACCGTCCGAAAGGCCTTTCCGCATAATCGCTCTTAAGGCACCCATTGCCCAATTATCAGAATTTGTGATTGTAACTAANAAGCCAGAGCAAATGTATCGGGAACGC
+
A?ABBBFAFFFFGGGGGGGGGGHHHHHHHHHHHHFHHHHFGHHHH#BB2FFHHHHGH3BFFHHHHHHHHHHHHHHBGHH3BF11>>EEG1111B3BBGHF31?>1?>////<B/33B?FFG442B2FHB/0?<02@2222@CGG221<>////.<<C0>>CG1=G..-<.=00.<:.:G00;;;.:.;:CGHFG99AFF00CF000CF0;0/0;CB000000;#.9;AE9..9;BB//////;.9-;-9..
@M05620:37:000000000-D9766:1:1102:6226:7407 1:N:0:95
GCGGCTGCTTTGGCAGAAACTAATATATTACTGCCACAGTTCCCCNTGTACCTGGAACCGTTTCTTGCCTGGCTTCCAGGAGGCGCCACGTAAGGAAAGGCTCATGGACGACTCCACTTTCTTCCCAGAGCTGCTGCCCCCCTGGCCCGTCCGTCCGGCCTTTCCGCTTTCGCCCTCTTGTTGCTCCTCTTGCCCAATTCTCAGAATTTGTCCTTGTCACTGCNCCGCCAGGGCCAAAAGCTCGGAAGCGC
+
>1>>>>>>CF@1BFFE1BB0A11DFEADF3DF2BBABBBBDFGHH#AB/ABDDFG0BB/E/BBBDDDBFGH/BABBBGDB//?/>>E??>?0BBBF>B0B?1BBB1BBBEEEEEH1FGGHBDFHHH1F</FGHHHHFCGGC@CG/<GCCGGGGHHGG-@@EGBHHGGGGGHCBBGGGGGGF0=CFGF/;;FBCFFGGGGGGFGFBBFFFFF/BB/FF9;FFF/#9;-:E@?FF;-;AFF/:FFF@-:;E??
@M05620:37:000000000-D9766:1:1102:22215:7544 1:N:0:95
GAGGCTGCTTTGGAAGAAACTCATAGATTACTGCCACAGTTCCCCNTGGCCCTGGAACCGTTTCTTGCCTGGCTTCCAGGAGGCGCAACGTAAGCAAATGCTCTTCGACGACTACACTTAGTTCCCGACGCTGCTGCCCCCCTGGCACGTCCGTCCGGCCTTTCAGCTTTAGCACTCTTGCGGCTCCACTTGACCAATTCTCAGCATTTGTACTTGTCACTGGNACGCCAGGGACATAAGATCGGCAGCGC
+
A1>AAACAFFFFGGGGCGGFGGGFF3EH3ABFGH01FHG12DFFH#0B//B//F/AF1/AEECFFGGFHHEHHHG0FGH0BF//>/>EE>?00B1B01BBG2B1B1???//>E/<<GB1112BBBG?/>/></??CGC/</-<>.<<0..<<<.<<----.=000:CF0009000;CFF0099-;AE/;;FFFBFFFFBFBFFFF/B/B/:/BF//;/:FFF-#-;-AE->AF9AE///://9;A9-9-99
@M05620:37:000000000-D9766:1:1102:19990:7570 1:N:0:95
GAGGCTGCTTTGGAAGAAACTCATAGATTACTGCAACAGTTCCCCNTGGACCTGGAAAAGTTTCTTGCCTGGCTTACAGGAGGCGAAACGTATGGATACCCTCTTCGACGACTACACTTAGGTCCCCACACTGCTGCAACGGTGGAAAGTACGTCAGGCATTTACGCTAACGAAGTCTTGCGGCTCCCCTTGACCAATTCTCAGCATTTATACTTGTCACTGCNACGCCAGGGACAAAAACTCGGCAGCGC
+
11>1AAFAFFFFFFGB1AFGGG1GBHHHGFGGGH1FBBGDDGHHH#BBABF0GHFHHB0FFFGHGHGHHHHHHHHCHHH0FFC/>>EEG/BG1B0BB@11B1?0BBFHG/>EF/0BFB1111BBGG/0//?F1@@GG01C///?</?10?1@CGFAEG0<1>11>FEE..<<...<DCGF:-:::CC.9;FGB9B/.C;FFFGFGFFF000;;F00;0;;FF0#;;9999@EFFFF--;--999AE@-;;-
@M05620:37:000000000-D9766:1:1102:8382:7577 1:N:0:95
GAGGCTGCTTTGGAAGAAACTGATAAATTACTGACACAGGACCGGNTGACCATGTAACCGTATCTTTGCTGGCTTCCAGAATGCGGCACGTATTCACCTGCTCCTAGAAGACTCCACGTTCTTCCCAGCGCTGCTGCCCCCCTGGCCCGTCCGTCCGGCATTTCCGCTTTCGCCCTCTTGTGGCTCCCCTTGCCCAATTCTCAGCATTTGTACTTGTCACTGCNACGCCAGGGACAAAAGCTCGGCCGCGC
+
BBBBBBFBFFFFGFGGGGGGG5GDD55D6B5DF5BFGH2B22B22#AB22BBB5555DBEB1B1DA555D531BBB3B53BB@5>0/>>?GH334B@B33BFGC?BEG33F333BG2/F0B/BFGH3BB>BFGDFGHHAF/ADGFH0<A<D<@FGGGGG-AGHHHGGGGGFEDEAGGGGGFGGEFGG;;FGGBFBGGFFBFGGFGFFFFFFFFFFFFFFBFF;#.;AEFFFFF.;AABAFFFFD=A9:-@@
@M05620:37:000000000-D9766:1:1102:18038:7675 1:N:0:95
ACTTCCACTTCTCCATCGAACGGCGTGCCCAGTCCGAGGCCGCTCNAGCGCGCACGCCTGACCCCCAACCCCCAACCCCGCACACCCTCGCTGCATTTCCCCTGGGAACTACCCGAGTATCCAGCGTCGGAATCTGGGCGTTGGGGCGGCGTGCGGCGTTGGGGCAAGCCCGTCCTAACCGTGGAGAGTTCTGGTAAATGATGGGGTGAGGAGGGGCTCTATGNCTCCCACCAGTCCCCCTGTCTGGTCTA
+
>333>B@B@DBDBFGB5AB4B2A22AABA3BB33B2AAAAA0AAA#BBFGG>/EEE>?GGGB31?EE???EE<EE??<?<//>>??//?<>//?01@?11<0>>..><F>F10..<-.<<DGHHE@:ECCCEEGFFFEE9-BBF-B.BB<BBB.@BB<@--;--9=AEFFF?-9DFBFBFBF9>../.;/:FB//;FBFFFBFF.D:@A..BFF<?;BEF///#..;;:FFFF?FF/9EA@EFFF/BBF//
@M05620:37:000000000-D9766:1:1102:17658:7756 1:N:0:95
GAGGCTGCTTTGGAAGAAACTCATAGATTACTGCAACAGTTCCCCNTGGACCTGGAAAAGTTTCTTGCCTGGCTTACAGAAGCTGAAACAACTGCCAATGGTTAAACGACAGGCCAAGCAGATCGCAACATCCCAAAAGAGCCCAGGAAAGAAGCCCAAATAACCAGTCCGTCCTTCATTTACGCTTCCGCCCTATTGAAGCTCCAATTGCACACTACTCCGANTTTGTACTTACAACTGACAAGCAAAGG
+
CCCCCDFCFFFFGGGGGGGGGGHHHHHHHHHHHHHHHHHHHGFHH#BBFGGHHHHHHGHHHHHHHHHHHHHHHHHGHFGHHHHHHGHHHHHHHHHHHHHHH4B@34DB1>>>FFGH/?F23BFGGEG//0BBFEF20/2/BBBFGH//=2@@0@@?FF/FG11??GHDGF.><.<1<FHHHGG.C.<.<<?CEG::<C;0;;:<0=CGGFGFFFFG/=;:CDA#;;EFEFGGG00;;0CFFFFFFFFF0/;
@M05620:37:000000000-D9766:1:1102:15811:7769 1:N:0:95
GAGGCTGCTTTGGAAGAAACTCATAGATTACTGCAACAGTTCCCCNTGGACCTGGAAAAGTTTCTTGCCTGGCTTACAGAAGGTGAAACGTATGCAAATGAGCCTAGACGACTCCAATGGAATCCCCGCGCTGATACCCCAATGGCGCGAAAGACCGGCATATACGCTTTCACGCTCTTGAGGATCCACTTGCCCAATACTCAGCATTTGTAAATGTAACAACNACGCCAGGGCTAAAAGCTCGGCTGAGC
+
A3>AAAFAFFFFGGGFAGGGGGGHHHHHHHHHHHHHHHHGHHHHH#BBFEFHHHHFHHHHGHHHHHHHHHHHHHHFHHH5BG13BBGHH1BB5F5@BFGHH3BBBBFHHGGGGEFHG4?FC33BBF?E>>BC/?F3BBFG/<GFG2/?//><C0>>AA-A-00=<CDGEGF00.;:CGGF0:C0;/F0;;BBFFGF?F9;;0;9C9CFCFFE900;;0;B0/.#;;.;;DFFD.;99BFFFFFA-;.-.;/
@M05620:37:000000000-D9766:1:1102:24484:7866 1:N:0:95
GAGGCTGCTTTGGAAGAAACTCATAGATTACTGCAACAGTTCCCCNTGGACCTGGAAAAGTTTCTTGCCTGGCTTACAGGAGGCGAAACGTATGCAAATGCCCCTCGACAACTCAACTGTAAGCAAAGTCCTGCTGAAGACCTGGAGCGACCGAAAGACATTTCCGCATAAGGGCTCTTAAGGATCCCATTGCCCAATTATCAGCATTTGTGATTGAAACTAANAAGCAGGAACAATTGCACGGAGAAGCA
+
AAAAAAFACFDFCGGGGGGGFGHHHGHFGHHHHGHHFGHFGHHFH#ABFFGFHHGHHHGGFGHHFHGHHHHHHHHGHFH0BF?/>>EGG/>F1B2B@@GHB@B//?EEG/><BGBHGFGF22B<<<1F12BBDH1B>B11@<CG000@>/>>--->>0><=D0<GFG-<.<<0.;;GCF00;C0;CGC:GG000CFGFFBCFFGGGGGFGG/0;;;00=;C00#;.9AFF-9;A-B//:B/::9@---;/9
@M05620:37:000000000-D9766:1:1102:11153:8030 1:N:0:95
AGTGCCAGCTCTCAATCGCACAGGGGACCCAGGGCCTGGCCCCTCNATCCAGAAAACCTATGACCTCACCCGCTACCTGGAGCACCCACTCCGCAGCTTGGCTGGGACATATGTGAGGATCGGGCGTCGGCATCTGGGCGGTGGGGAGGAGTGCGGCGTTGGGGCCCGCCCGTCCTAACCGTGGCGGGATCTGGTAAATGATGGAGTGAGGAGGGGCTCTTTGNCTCCCACCAGTCCCCCTGTCTGGTCTA
+
>A>>AFFFBFFFGGGGBAF2E2GDG2AEEBAGBEGBEFHHHHGHG#BBFFFGHHHGHGHH5BFHHDGHHHHEF>EEHGFF?BFGHH>?EHHB>E?E>GBFFHHF//BF/BFGDBF3F022B//>BC/>/<-<ACGHFH.---;CDG.-;.;;.=-;:B@AF.-=A----;B-;DFFBF.9-.;--;@D-AEFFFBFFFFFFBFF/;;:F/./99@-@@FFFFF#.;AEFFFFFFFFFBEFAFFFFFBBFFF
@M05620:37:000000000-D9766:1:1102:22126:8067 1:N:0:95
GAGGCTGCTTTGGAAGAAACTCATAGATTACTGCAACAGTTCCCCNTGGACCTGGAAAAGTTTCTTGCCTGGCTTACAGGAGGTGAAACGTAAGGAAACCCACGTAGAAAACTCCACTTGAAGACCCGAACTGATGAAAAGATGGCACGAAAGAACGGCAATTAAGCTATCGACCTCTTGTGGATCACCTTGCCCAATTCTAAGCATTTATACTTATCACTGGNACGCCAGAGGGAAAAGCTCGGGACAGC
+
AA3>A?CAFFDFCBGA4BFEBABABG5FG5GHBHH44BFBEG5FH#ABF2FEEBG2FHHH3D5HE5DGHHHE1AAFHGE3B111?B@FH1B11B3B3?B1B11/1?B1441BBG3?043B??B?F0?E@/<?1B?B211B0/?1?F01?/??/0<FFGC//>><>=G11><<.@-.<<DDGC.<<<<<::;;:/0:.C000;;<;GCG000;90=0;9;F0C;#9.;.C.-.9..;;..9./;;B-9-;A.
@M05620:37:000000000-D9766:1:1102:15623:8163 1:N:0:95
ACCACACCTTCTACAATGAGCTGCGTGTGGCTCCCGAGGAGCCCCNCGTGCTGCTGACCGAGGCCCCCCTGAACCCCAAGGCGAACCGCGTGAAGATGACCCCGTTGAGGGCTCCACTACCTCCTCTGGGCTGCGGCTCCCTTGTCCCTGGCGTCCGGCATTTCCGCTCTTTCTCTCTTGTTGTTCCTCTTGCCGATTTCTCAACATTTGTCCTTTCCACTGTNACGCCCCTGTGAAAATCTCGAGGGTGC
+
>AA>A4>>FFFFGGGGFFGGGGHBEGEGHEFHFGGGEEEAEF2BE#ABFFFFHHHHFHHG>EEEBEEEEGGECBFEEE/F??//<EDCDD//??GH1?1?F<//??CG10/<0>F1<=00>F1./<=C0/./.<--;-:CE/0/000=00.;-;AB-B---0;0CDF.-;//;/B/BF/FF/.../;;//;BF9---;AF////.///;/;//;////////9#...;.--.99//;B//;F/./99-...
@M05620:37:000000000-D9766:1:1102:18447:8214 1:N:0:95
AGGGCCAGCTCTCCATAGCACAGGGTACCAAGGGCACGGCCCCTCNATCCCGAAAACCTATGACCTCACCCGCTACCTGGAGCACCCACTCCGCAGTTCAGCTGGGACCTATGTGAGTATCCAGCGTCGGAATCTGGGCGTTGGGGCGGCGTGCGGCGTTGGGGCAAGCCCGTCCTAACCGTGGAGGGCTCTGGTAAATGATGGGGTGAGGTGGGGCTCTTTGNATCCCACCAGTCCCCCTGTCTGGTCTA
+
>>1>>>A>>CFFGGGG3BB1FBFGG0AAB3100ABA0AAEEFECE#/A///AA//AAE01@BBFGD@1F00>>//EG@BFBBB?FHE??0BB?E?/?BBBB1>1FA0BCG111>B>F1FB2D2<@/E/@/CFEGHD1<.>>@-G--.;--9--.A@-@----;--9---9---;9B/F-9-------;-A-B/B/9/9////9BFAF@---/-;9-A--BFB9#--;--/9--99/B/-99-;;/99B/9/
@M05620:37:000000000-D9766:1:1102:17228:8314 1:N:0:95
AGGCCCAGCTCTCCATCGCACAGGGTCCCCAGTGCCTGGCCCCTCNATCCAGAAAACCTAGGACCTCACCCGCTACCTTGCGCACCCCCTCAGCAGCTGAGCTGGGACCTATGTGAGTATCCAGCGTCGGAATCTGGGCGTTGGGGCGGCGTGCGGCGTTGGGGCAAGCCCGTCCTAACCGTGGAGGGTTCTGGTAAATGATGGAGTGAGGAGGGGCTCTTTGNCTCCCACCAGTCCCCCTGTCTGGTCTA
+
>>>3>>AAFFFFGGGGBAE2E2GCFBBBBAAB3BB55BFGHHGHG#BBFAAB3GHBBEGF3BAFHABBGGF>>>>>GG4BB/>>EFG/>>E03B3?2B33BBFGHGHHGHBFGGHFGHHHHGDFGDGGGGGGGHHHHGEFGGGHGGGGGGG@DDGGAF@-;;BFBF.;EF.@>DDF/FFFFAE;9AA@AFFFFF/;BF//BBFF/;;;BFF/DFFFF-AFFFF#9;;.;/A.;FFBFBEDFAFFFFFFBB/
@M05620:37:000000000-D9766:1:1102:13915:8327 1:N:0:95
ACTGCCCCTTCTCAATCGACCCGTGGATCCCTGCCCCGGCCCCCCNAGTCCTCATAACCGTTCCCTACCTGGCTCCCAGGAGGCCCAACGTAACGACTTGCCCGTTGACGACTCCACTTTCTTCCCGAAGCTGCTGCCACCCTGGCACGACCGACCAGCATTTCAGCTATAGCCCTCTTGTGGATCCTCTTGCCCAATTCTCAGCATTTGTACTTGTCACTGCNACGCCAGGGACAAAAGCTCGGTGGCGC
+
>>>AA>1>>FBBABBFG1BEAA0A0AA1BBGFHHHHGAEAAAE/E#AB/?F2DB1B@F1>E/BBFBBFHB@BFEBFF0FFHG/>?EFHGG/00?//>/?BG1<?>0??G<FGGGHFE1?1<111???.--<<G<FFHCGFA.CC.CGBC.;;:-;;-;;FFGGF90FF0;;0;0CFEB0BBFA0BBB/;BFF/B//-BBBBB/BFFFFFFF//FFFFFFFFF/#;9-AF-9-9:9;-99BFFF?@9-:-9:
@M05620:37:000000000-D9766:1:1102:17046:8333 1:N:0:95
GAGGCTGCTTTGGAAGAAACTCATAGACTACGGCAAAAGTTGCTCNTGGACCTGGACAAGTTTCTTGCCCCGCTTACCGAAGCTGAAAAACCTCCTTACACTTGCCAACCCCCAACACCAGGCAAACACACTAATCCAATGGAGCAAAATAGATAATTACAAAATTGCAAGTAAGGCCAACATATAACATTTATACCCAATACTACTCCAAGAAAACACTTACNAAACTTTGTACTTTGAACTTCCAAACC
+
BABBBBFBFFFFGGDF4GGFGCG5AA5A5BB2BAEEFG3B55DB5#2B22BFBA121B1B555555ABABAA>011BBBEEG>G333B31???3?1BF33B33?4B????///>?////?BF//00@00?/0@1112@11<<F0??0FG11<1111<1>==1>>><=11<<==0D<<<<.<<<0;:<;0000;0<<:/:.::/;;0;0/;:0./9:9;;;0;;#;9:;.;900;;;=;0;9/;:/;;//.:
@M05620:37:000000000-D9766:1:1102:15865:8336 1:N:0:95
GAGGCTGCTTTGGAAGAAACTCAGAAATGACTGACACAGGACCCCNTGACCAGTTCACCGGAGCATACCTGTCTGACAGGATGCTCCACGTAATGACCTGCTCCTAGAAGACTCCACTTTCTTCCCCGAGCTGCTGCCCCCCTGGCCCGTCCGTCCGGCATTTCCGCTTTCGCCCTCTTGTGGCTCCACTTGCCCAATTCTCAGCATTTGTACTTGTCACTGGNACGCCAGGGGCAAAAGCTCGGCTGCGC
+
AAAAAAFAFFFFGCGGGGGGG1B1B11D1D1DB1FGHH0BC0B0/#/B/BBB01D22DBE/////B110D11BDFFHH1BBB@0111B0BFGEB2BBBBFHFH1BBFG11B01>FFF1GFHGHHHH<>/>BEHGHHHHGGGGGGHHGHGGGGGHHGGGGGGHHHHGGGGGFGGGGGHHHHGGGEFGG/;CFGFGGGGGGGGGGGGGGGGGFGGGGGFFFFFF-#;;AFFF@FF--;AFFFFFFF@--99@=
@M05620:37:000000000-D9766:1:1102:15882:8344 1:N:0:95
GAGGCTGCTTTGGAAGAAACTCATAAATAAGTGACACAGGATCGGNGGACCACCTATCCGTACTCTCGTTAGGTGTTAGGAGGCCGTACGTCTTCACCTGCTCTTAGAAAAATACACTTTCTTCCCGACGCTGCTGCCCCCCTGGCACGACCGACCGGCATTTCAGCTATAGCCCTCTTGTGGCTCCGCTTGCCCAATTCTCAGCATTTGTACTTGTCACTGGNACGCCAGGGCGAAAAGCTCGGCGGCGC
+
A?AB>AFACFDDGBBFFGFGGBBDD5DB655ADDDFBH2BG3B22#2B2BBF22AA5BBEF111DB311B1B2D331BDFG3111//B1>B12?4@BFGH?FF43BF??4B?033DBFF3GDGFHH///<>CFGHHHH/FCCGGHH0GG.<>C-=@-;;;CHGHGGGG0;;CFGGGGGFGFFGCAFG.;CDEEFFFFFBFFFFFFFFFFFF/BFFFBBFFFF/#.:;EFFFFF.-;;DFEFFFFA.-;;=-
@M05620:37:000000000-D9766:1:1102:15690:8364 1:N:0:95
GAGGCTGCTTTGGAAGAAACTCATAGATTACTGCAACAGTTCCCCNTGGACCTGGAAAAGTTTCTTGCCTGGCTTACAGAATGTGAACCATCTGCCAAGGCTCCTAGAAAAATCCAAGGGAGTAAAAGCACTGAAGAAAAAAAGCCAAGTAAATAAGACATATCAGCTTAAGCACGCTTGCGGATAAAATTGAACCCTTATAACACTTTAAACTTGAAACTGANAAGCCAGGGACAAAAAATCTGAAAAGC
+
>3AB>AFA@BB4G4ABFGBBGGHHHFGDFHBAF54BEGBDFDBAB#BAAFABGHFGB323BFGDFHH53B3BBBG3BABDF5EA55@31?3@5D5BBFGG1BBFCF4BBBBBG@@FBFA1///BBB?30BBGFB3BBFCFG//<002F?22@2@@222<@2111@?FDD1??1?</>>...<><<.0==0/0==0..;//0;00:/<;00000:::009;090#;;.;.9;.;.:;./..;.:/;;//:99
@M05620:37:000000000-D9766:1:1102:15675:8381 1:N:0:95
GCTGCTGCTTTGGAAGCAACTCATAGATTCCTGCACCAGTTCCCCNTGTCCCTGGAACAGTTTCTTGCCTGGCTTACAGGAGGCGAAACGTAAGCACAGGCTCCTAGACGAATCCAAGTACATCACCGCGCTGCTGCAACAGTGCCGCGTAAGTCCGGCATTTCAGCTTAAGCACTCTTGCGGATCCACTTGCCCAATTCTAAGAATTTATCCTTGACACTGCNAAGCCAGAGCCAAAAACTCGGACGAGC
+
111>A1@BBFB@BABBF1BBBB1B3DGHF3FFHH0BG0FBDFHHH#BB//BBGHEGG1AFGGGH2D1FGHFGHH0BGHG0FFC/>>EEG>GA001@BB0?/BB/BFHGG///?EHF111222B2<BB/>/>CGA1@G0@100<?1?//><-.0111<<@--0<DGFHH000:<CFCGHFF0AC-A?FB/FFF0;9FFGBBFC99:0;CF000;BFG/;BFFF/#--;AE9A-;;:BFBE-;9BAB-9--;;
@M05620:37:000000000-D9766:1:1102:17354:8383 1:N:0:95
AGACCCAGCTCTCCATAGCACAGGGTTCCTAGTGCATGGCCCCTCNATCTAGAAACCCTAGGACCGCACCCGCAACCTCGGTCACCCACTCAGCAGATGGGCTGGGACCTATGTGAGTATCCAGCGTCGGAATCTGGGCGTTGGGGCGGCGTGCGGCGTTGGGGCAAGCCCGTCCTAACCGTGGAGGGTTCTGGTAAATGATGGGGTGAGGAGGGGCTCTTTGNCTCCCACCAGTCCCCCTGTCTGGTCTA
+
>>11>>AAFFFFGGGG3BB1B1B0BA0BA3DD1DD2DDGHFGGHG#BBF/BD2GF0BBGF0A1FH/AAEGG/>/>>GF0B//??FGH/?FG01B1B0B1B/BFFE/FHGFH1FGFHGHHH22FHHG<E//AFGHHHHHFCCGGH@GEGGGGG-CAGG@@@@F@@F@FFEFF@@FFFFFFF@FE;FFF?;AFFFFBFFFEFFFFFFFF@FFFF?F@@@<FFFF/#;;EEEFFAE-BFFF-A@FFFFF/9BFB
@M05620:37:000000000-D9766:1:1102:25460:8409 1:N:0:95
AGTGCCAGCTCTCAATCGCACAGGGGACCCAGGGCCTGGCCCCTCNATCCAGAAAACCTATGACCTCACCCGCTACCTGGAGCACCAACTCCGCAGCTTGGCTGGGACCTATGTGAGTATCCAGCGTAGGAATCTGGGAGTTGGGGAGGAGTGAGGAGTTGGGGAAAGACAGTCCTAACCGTGGAGGGTTCTGGTAAATGATGGGGTGAGGAGGGGCTCTTTGNCTCCCACCAGTCCCCCTGTCTGGTCTA
+
ABAAAFFFBFFFGGGBFFEEEGHHGGGEFGGHGGEEFGGHHHGHG#BAFFGHHHHHHGHHHHGHHHFHHHHEGGEGHHGHHHHHHHFHEGGGGGGGGHHHEHHGGGGH<FCGFHHFHGFFHHGFFDCE@DGDFDHHHHGGDGHHGGGGGGGGFHHHHGHHGHGGF:..CCGHHGHF0C/.9AEC.:CBCFEGGGGGGGBBFBFGGFFFFFFBDFFFFCFFFFF#;;9AEFF.;AFFFFFDFFFFFFFFBFF
@M05620:37:000000000-D9766:1:1102:13149:8490 1:N:0:95
AGTGCCAGCTCTCAATCGCACAGGGGACCCAGGGCCTGGCCCCTCNATCCAGAAAACCTATGACCTCACCCGCTACCTGGAGCACCAACTCCGCAGCTTGGCTGGGACCTATGTGAGTATCCAGCGTAGGAATCTGGGAGTTGGGGAGGAGTGAGGAGTTGGGGACAGACAGTCCTAACCGTGGAGGGTTCTGGTAAATGATGGAGTGAGGAGGGGCTCTTTGNCTCCCACCAGTCCCCCTGTCTGGTCTA
+
>>>AAFFFAFFFGGGGGGGFGCGFGG?E?EGCFFGFCFHHGHGHG#A1AF1F3AGFGFGBGHBGHHH3FGFEGEEEHHGHHHHGHHHEFEGHGG?EEFGGEGHFEGHHGHGHEGG2?BBFGHGGGC/?<E1>FGGHHCFCEBGGC-FCGGDGCDG.<ECCBGG?C-:.CGHCHHCFHBBFB9.?DAE@.;.90FBBFFBFFG0F/;;://A9D?--B?./BFF#;;A?FBADEF/BFFAABFFFFFBFBFF
@M05620:37:000000000-D9766:1:1102:19698:8499 1:N:0:95
GAGGCTGCTTTGGAAGAAACTCATAGATTACTCCAACAGGTCCCCNGGGCCAGTGAAACGTTTCGTTCCTGGCTGGGATGCTGCGCCACGTAATGACCGTCTCATCGACGAAACAACTTTCAGCACCGAGCTGCTGAACCGATAACCCGTCCGTAAGACATTTCAGCTTTAGACGTCTTATGGCTACCCATACCCAATAATCAGAATTTGTGCTTGTCACTGCNACGCCAGGGAAAAAAGCTCGGACGCGC
+
BABBCCFCFFFFGGGGGGGGGGHHHHHH6GGH5BFGH2B2B3BBG#BBFGG22BBFHHHG1BBAA1312D5B12111B3B2B5FEE1B1/BBB1BB33>??GH44DBGEGGE/>B?FBFGH3??FG/>/>BEHHHHHBGH/<>/.><<->>C-<<<.0<=GGGHFHH0:;;G0<.;CGG00;;.C<;/;0;/;;;;EF90;9CF0;CFGFF/;;FGGGGGGF0#:..;;;C.;.;;BFADAFFFF.-;;;:
@M05620:37:000000000-D9766:1:1102:13155:8509 1:N:0:95
AGTCCCAGCTCTCCATCGCACAGGGTACCCAGTGCATGGCCCCTCNATCCAGAAACCCTAGGACCGCACCCGCCACCTCGCGCACCCCCTCAGCAGCTGGGCTGGGACCTATGTGAGTATCCAGCGTCGGAATCTGGGCGTTGGGGCGGCGTGCGGCGTTGGGGCAAGCCCGTCCTAACCGTGGAGGGTTCTGGTAAATGATGGGGTGAGGAGGGGCTCTTTGNCTCCCACCAGTCCCCCTGTCTGGTCTA
+
>>33>BDFFFFFGGGG5AA2A2B4FB4BB4BB3BB5DDGHHHEHG#BAF2BFBGH3BEHH233GHAAEEGG0>/>BFF1?//>>EEG>>EE03B3B2B?2??GFGGHHGHHHHHHGHHHHHHHHHGGGGGCFGHHHGHADGCGHGGDGGGGDFFFFFFFFFFFFFF?EFFFFFFFFFFFFFFFF?EFFDFFFFFFFFFFFFFFFFFDFFFFFFFFFFFFFFFF#;AEEEFFDEFFFFFFFFFFFFFFFFFF
@M05620:37:000000000-D9766:1:1102:21645:8527 1:N:0:95
GAGGCTGCTTTGGAAGAAACTCATAGATTACTGCAACAGTTCCCCNTGGACCTGGAAAAGTTTCTTGCCTGGCTTACAGAAGCTGAAACAACTGCCAATGGGATACTACACGTCAGGAGCAAGTAAACGCAGCCACAAGATTCGAAGCCACGAAAATACACCACTGGACAATGGTTCAGAACTATCCCATTTCGCACTCATATGAATCCCCGAGCCAAATTAANAACATTTATCATTTGCACTGATAAGCC
+
CBCCDCFCFFFFGGGGGGGGGGHHHHHHHHHHHHHHGHHFGHGHH#ABFFGHHHHHGHHHHHHHGHFHHHHHHHGGHHHHHHHHHGGHHHHHHHHHHHHH3FCG2BGGHHFGG??>BB/?/32DD?4D?EEGG/0B?/B22?D?B0?>@2@<///>?1?=1GHHGGHCGH0<1<=1>FF1=0>00</0<==DG/E?GGG/:0;:0:CGCH.:-;;AF/;C0:0#;..:CFB0:=;BF000:FGFB0;:FFF
@M05620:37:000000000-D9766:1:1102:22969:8606 1:N:0:95
AGTGCCAGCTCTCAATCGCACAGGGGACCCAGGGCCTGGCCCCTCNATCCAGAAAACCTATGACCTCACCCGCTACCTGGAGCACCAACTCCGCAGCTTGGCTGGGACCTATGTGAGTATCCAGCGTAGGAATCTGGGAGTTGGGGAGGAGTGAGGAGTTGGGGAAAGACAGTCCTAACCGTGGAGGGTTCTGGTAAATGATGGGGTGAGGAGGGGCTCTTTGNCTCCCACCAGTCCCCCTGTCTGGTCTA
+
>AAAAFFFBFFFGFGDGFCAE?GEGEGGGGGFGGEEEFHGFGECE#BAFFFGGHFHHGGFHHHHHHGHHHHFEGGGHGHHHHHHHHFHFFHGEF/EEGHGEFHGGGHHDFGHHHHHGGGEGHBFHGGFCDGFFHHHHHHGDCGHGGGGGGGHHHHHHGHHHHGGGGCHCCGHCCH0CC/9BGGG.:ABCF?FGGGGGFG0BBFF?D:BFF?/9DBB;?FFFFF#;;9AEFFF.ABFFFFBBFFFFFFFFFF
@M05620:37:000000000-D9766:1:1102:21453:8684 1:N:0:95
GAGGCTGCTTTGGAAGAAACTCATAGAGTAGGGAAACAATTGCTTNTGGACCTGGAGAAGTTTGTTGTTCCGTTTATCGAAGTTGAAAAACCTGCTAAGTATTCCAAAAAACAAATAGGGAGCAAACAAAATTAAAAAAAAGAACAAAAAAAATAAAAACGACAATCAAAATAACGTGAACACACAAAACAGAAACCCAACACCACCTGAACAAAAATCCAACNGAAGAACAGCCGTTGAAACATCCCACG
+
>3AB>>CABBB@F45BBFABFGHHG5F5DDD4B44AAB2BD3D55#B22BBBAF2B1313D5A5BBA2AB5B3BB15DBBGG1DF55B5B1BFGG3BBGGD4B4BB4B??////B3B3303?/?33B0?0B331BB11///<<0GBB0</<<-0<11=<.-<=--0/00:00::0;/.;.<0/;.;;:..9/;;;9.9;;.;..;.../;9//.9...//9/9#;.;.././/.;-;;.9////;//;/.-
@M05620:37:000000000-D9766:1:1102:18955:8698 1:N:0:95
GAGGCTGCTTTGGAAGAAACTCATAGATTACTGCAACAGTTCCCCNTGGACCTGGAAAAGTTTCTTGCCTGGCTTACAGAAGGTGAAACATAACGAAAGGCGCTTCGACGACTCAACTGTAAGCAAAGCCCTGCAGAAGACCTGGAGCGACCATAAGACATTTCCGCATAAGCGCTCTTAAGGATCCCATTGCCCAATTATCAGCATTTGTACTTGACACTAANAAGCCAGGGCAATTAGATCGGTAACGC
+
BBCCCBFCFFFFGGGGGGGGGGHHHHHHHHHHHHHHFHHGHHHHH#BBFGGHHHHGHHHHFHHHHHHHHHHHHHHHHHH5AF13BBBGH3BF53B1BFGFF/>/1?>GF/ECFECGHF3D?4BFFGGF20?FGG2BB22<@@GH020@>/<>/1<>F1>GFG1>GDE-<.0=0-<<AGF00;;0<:CG:CGBC0CCCGG0CFGFGFCFFGF00;;F0;C:F/;#;.;CEGA.:AA9///;/;BE?.:.;;;
@M05620:37:000000000-D9766:1:1102:14545:8763 1:N:0:95
AGTGCCAGCTCTCAATCGCCCCCTGCACAAAGGGACTCACATCTCNATACAGAGAATGTATTATTTTGCCCGCTAACTGAAGCACCAACTCCGCAGCTTGGCTGGGACCTATGTGAGTATCCAGCGTAGGAATCTGGGAGTTGGGGAGGAGTGCGGAGTTGGGGAAAGACCGTCCTAACCGTGGAGGGTTCTGGTAAATGATGGAGTGAGGAGGGGCTCTTTGNCTCCCACCAGTCCCCCTGTCTGGTCTA
+
>>>>>B11AFFFG13BBAAEE?A0FEBFAABB00AA0A1BB21DB#BABBFGFBBB1BDDF2B22A22ABFB>/>/BDB1B1BFGCFHGGHGEGCGEFBEEFHGGGHHGHHHHHGHHHFHHHGHH/?/>CDGHGHHHH0?EGHHGG/>C/>GH1CC-@EFBHGC.<GF/;:CGGGGFFFFGAEGGGGG9F?F;FFFFFFGGGGF99;;;;AFFF@@@@FFFFF#;:AEFF-AEFFFFFFF?FFFFFFFFFF
@M05620:37:000000000-D9766:1:1102:9420:8813 1:N:0:95
GAGGCTGCTTTGGAAGCAACTCATAGATTACTGCAACAGGTCCCCNGGAACCTGGAAAAGTTTCTTGCCTGGCTTACAGGATGCTACCCGTCAGGCAAGGCTCCTAGAAGACTCCAAGGGAGTAAAAGAGCTGATGAAACAATGGCAAGTAAGTCAGGCATTTCCGCTTTAGCACTCTTGTGGATCCACTTGAACAATTCTCAGCATTTGTACTTGTCACTGANACGCCAGGGACAAAAGATCGGAAGAGC
+
AA?A>AFBFFFDG4BF4BGBBBADF5GH6ABFGAEDFB22BAB22#2B22B2BFGG3AFGHFF5DFA5AF3B12B3ABB3FFG2@5521EE11B2B11?F1BGFFG4BBBB?F?FFGHAGHE?BD44BFBFHHHHHD1BBBFHFGFCCF@FHHGHF1@CFGFF21EDF?/?FFF?FHHHGF>>>1<>>1=D0=CC0/<=<D<D0<==D<CG:C;0G;0;:;C0#;.:.:9A?CEE:.;C;.0;..;.999/
@M05620:37:000000000-D9766:1:1102:9412:8832 1:N:0:95
TCTGCCACTTCTCAATCGAACACGTGATCCCTGCCCTGGCCCCCCNAGCCCGCATAACCGTTCCCTACCTGGCTACCAGGAGCCCCAACGCAACGACTTGCCCTTGGCCGACTCCACTTTCTACCCTGGGATGCTGCCCCCCTGGCCCGACCGACCGGCCTTTCAGATTTAGCCCTATTGTTGCACCGCTTGCCCAATTCTCAGAATTTGTACTTGTCACTGGNCCGCCATCGGTAAAACCTCGGGTGCTC
+
>>>>A11BBDBB1BBGGA1BB10B0AA0DGG1FCGG10BBBBE/E#A//AF////BFF1/?/>BBB1BB@FAG>BBFCFGAG/????EEE/>/<//>/?F1111B010BBC@</<G0@1FHB11?010??01?FGHD0<.<-<EHF..;---C----;9-:9FF0000000;BFFF-/9/9;;///999;9A-//;E-BF//9;FBBF/F///9FF////;B:#;--;E@-/-9-;:B//9BFFB--;;/:
@M05620:37:000000000-D9766:1:1102:23205:8893 1:N:0:95
GAGGCTGCTTTGGAAGCAACTAAGAACTAAGTGACACAGGATCGGNGGACCAGGTCACCGTACTATAGTTACCGGGCATGATGCGGTATGTAATCACCTGCTCATAGAAGAATCCACTTTCTTCCCGGTGCTGCTGCCCCCCTGGCCCGTCCGTCCGGCATTTCCGCTTTCGCCCTCTTGTGGCTCCACTTGCCCAATTCTCAGCATTTGTACTTGTCACTGTNACGCCAGGGTGAAAAGCTCGGTTGCGC
+
AAAAAAFAFFFFGGGG1BFGG1B1B10D111DDDGHGF0FF1B0/#/B//BB0/BB1BBE0///22222D22BB/>>>0BBGD1/>/B/BBF2B2B1BFGAFG1>BBB11F>11>GGBG1GFFHHH/>/>>FGFGHHHHGGGGGHHGHGCGGGFHGCCGGGHGHHGGGGGHGGGCGFHGGFFEF?FF/;;FFFGFGGGGGGFGGGGGGGGBCFFGFFFFFFF/#;;EEFF@FF;-;;BFFFFBB?9-9;9>
@M05620:37:000000000-D9766:1:1102:21063:9023 1:N:0:95
AGGGCCAGCTCTCCATCGCACAGGGTACCCAGGGCACGGCCCCTCNATCCAGAAAACCTATGACCTCACCCGCTACCTGGAGCACCCACTCCGCAGTTCTGCTGGGACCTATGTGAGTATCCAGCGTCGGAATCTGGGCGTTGGGGTGGCGTGCGGCGTTGGGGCAAGCCCGTCCTAACCGTGGAGGGTTCTGGTAAATGATGGGGTGAGGAGGGGCTCTTTGNCTCCCACCAGTCCCCCTGTCTGGTCTA
+
>>11>>A1>CFFGGGGBAEAECGHGB01B1BA00B00BEEEGECF#B/A//BAEGBBBF11BBFGDB@F00>>>>EGEBB0>B?FGG??GF0/?/<?BBBBB1BGCHEAGGBG>G2112BGBG10B??//>F/1?FGCAC@-CGG-.<<.;:A.@@-9:9-=AA.AGG?FA@@F-AB9FF@-9---9@--A///9B/://9//;--9-:9-F?A--;9;99B/#-;AE---9A9//9BEA@FBFFFFBBFF
@M05620:37:000000000-D9766:1:1102:5855:9077 1:N:0:95
GAGGCTGCTTTGGAAGAAACTCCTCCATTACTGCACCCGGTCCCCNTGGCCATATAAGAGTTTCTTTCCTGGCGTCCAGGCTGCTCCCCTTAGGCCCAGGCTCCTAGACTACTCCACGTTCGTGACAGAGCTGCTGCCACTCTGGCAGGGACGTCGGGCATGTCAGCGACCGCACTCTTCGGGATCCGCTTGCACAATTGTCAGCATTTGGACTTGCCACTGCNACGCCAGGGGCCCCAGCTCGTACGCGC
+
>>>>>>FA1DFFGFGCGBA1ABF1B0BB3DFFDABBB0A00AE0/#/AABF1B12DD211DF1F2112BFGGG/?EECH0/00/B1BBE00BBB11///?F00>BF1BF1B>>1>F0/<<E/</0/1100BF11BC10@1101>C<F/A///</<-->-</.<00=0.---;--;:/;00.;9-..9..;C..0;CF090;;09B9B9/;/:///9/99/;;/#99-;:;>-----9-;--9/;99-9---
@M05620:37:000000000-D9766:1:1102:5831:9091 1:N:0:95
GAGGCTGCTTTGGAAGAAACTCATAGATTACTGCAACAGTTCCCCNTGGACCTGGAAAAGTTTCTTGCCTGGCTTACAGGAGCCGAAACGACAGGATACCCGCTTCGACCCCTAACGACAGGTCCCCACAATACTCCAACGCAGTAAAATACGTCAGGAAATAACGCTTAGTAAGTCTTGCATCTCCGCTTGACCACTTCTCAGCATTTAACCTAATAACTGCNACGACCTGTACATATAACCGGCAAGTC
+
AAAABBFBFFFFGAGFFGGGGGHHHHH6GFHGHHHHHHHHHHHHH#ABAAFGFHHCGFHHBGHHHHHHHHHHEHFHHFF3BBB1>>EEG11>/>1B3B@3@1>/EEE/?/>/??FE///<>FF2B0/2//?22@2@<?11//<//=<=11>1.><F.GFFC<0=0<-...0<<;00;0:;0:0;;CC.:CEAC0;/.=0CF09C/;;C000000/90;;90;0#:...9-9./;B////9999@9BC-./;
@M05620:37:000000000-D9766:1:1102:24271:9157 1:N:0:95
AGCACCAGCTCTCCATAGCACAGGGTTCCTAGCGCATGGCCCCTCNATCTAGAAATCCTAGGACCCCACCCACCACCTCGTCCACCCGCTCTGCAGTTCCGCTGGGACCTATGTGAGTATCCAGCGTCGTAATCTGGGCGTTGGGGCGGCGTGCGGCGTTGGGGCAAGCCCGTCCTAACCGTGGAGGGGTCTGGTAAATGATGGAGTGAGGAGGGGCTCTTTGNCTCCCACCAGTCCCCCTGTCTGGTCTA
+
>>11>>1F?FFFGFGF3BB1B1A0B00BB33D1AA0BABGHGECE#ABF/ADGGH1DF1D10BFGABEECE/BB??FB0B/>BBFGE/>/>/1B211B22//?<<?<FEGB1<22B11B1F2G1G//?//@F/?1?G0/<<--0--<----:AB--9;99@F---9A--A--99A-B/-9--9----9-9;-/999/9//;//;9-;-9/-/----;9EB///#-;-9A-----/99B-:@-;BBF//:/;
@M05620:37:000000000-D9766:1:1102:12815:9199 1:N:0:95
GAGGCTGCTTTGGAAGCAACTGACAAGCCAGGGACAAAAGATCGGNAGAGCACACGTCTGAACTCCAGTCACCAATCCGAATCTCGTATGCCGTCTTCGGCTTGAAACAAAAAAAAACATAAAGCGCACGAATCTAGGAAGGGGCGAGGAATGAGGACTTTGCAAAAAACAGAACTAACCGGAGAAGCATCTAAAAAAAAAACCTTTGAAGGAGGGAACTATCNCAACCACAAACCTCGCAATCTCACCTC
+
AAAAAAFAFFFFGGGFFG1FGEHFH1AFF0BGGFFC0BFG0BGHE#BA//BG0GF/BFFE121BF1FGBGA1B1?@B0//?/?@BF/B0BGHG/EF/2/?/?E@FGF1>/B0?/<B///11@>1<//<//?.<.11<>>1>..-<;-:-:/0099;0./90900;0B.-;=;/;:BB0/9-99-9-9//;/////99;--9---//;/////9---9-;B/:;#99-;9AA:-9;-//--9;A/;;//-/-
@M05620:37:000000000-D9766:1:1102:16915:9387 1:N:0:95
GAGGCTGCTTTGGAAGAAACTCATAGATTACTGCAACAGTTCCCCNTGGACCTGGAAAAGTTTCTTGCCTGGCTTACAGAAGCTGAAACAACTGCCAATGCCTAACGGTAGCTCACCAGCAAGTAAGGTCCCTCACAACATCCTAAGTGGCCACAAGACGCTAGGCCATATCGCACTGGAACCATCACATTCCGTTTTCACACTATTTCTCGACTCAATGCAANCATCTCTACCATTTGCATCATCAATTA
+
ABABBACBFFDFFFGBEGGFEFFAGEFGHHAFFBBFHHGBGE5AB#2BBFFBF22BFD2GE5DF555ABG3A12AAAFF5F3FEB33BFFGFECGF33@BG34BEB1>11>@4BBG1@BF0B03?44B433B300??B//FCGB210B21/B1/0/00@/////0??G?11<//><-00<11.01<0<<=0DD/0<GGFD00///0000:C.0;.;0/00;;0#.....;000900;00;;000000090;
@M05620:37:000000000-D9766:1:1102:25262:9402 1:N:0:95
AGGGCCAGCTCTCCATAGCACAGGGTCCCTAGGGCATGGCCCCTCNATCCAGAAAGCCTAGGACCTCACCCGCCACCTAGCGCACCCCCTCAGCAGACTGGCTGGCACCTATGTGAGTATCCAGCGTCCGAATCTGGGCGTTGGGGCGGCGTGCGGCGTTGGGGCAAGCCCGTCCTAACCGTGGAGGGATCAGGTAAATGATGGGGTGAGGAGGGGCTCTTAGNCTCCCACCAGTCCCCCTGTCTGGTCTA
+
>>>3>>AABFFFGGGG5BF5B4FAFA4B44BBBBFABFHHAGGHG#BBF2BB3BF3BFGH3B3BGBBFGHH0>0>BGH3B3>>>EEG/>EE0?33BB0BB??G///BFFHHHHHHHHHH1FHDHHG?E/<CFGGGHGGAADCGH?CADGGGBBFGGGBB?-;9@DBFFFFFBBFFFFFFFBFFBFFF>.;E9;;;BFF/BFFFFFFFBF.:;DFBBBBFFF//#;.;EFFFFFF/B//.;>EFFFF/;;FF
@M05620:37:000000000-D9766:1:1102:16183:9448 1:N:0:95
GAGGCTGCTTTGGAAGAAACTCATAGATTACTGCAACAGTTCCCCNTGGACCTGGAAAAGTTTCTTGCCTGGCTTACAGAAGCTGAAACATCTGCAAATGATCCTAGCCGACTCCTATGGAATGCAAACTCTAATACAACAATGCAGCAAAAGAAAAGACTAAACGCAATCACGGACTTGAAGCTACTCATGTCTAGCACTCATCATTTTTGAATTTAACAAANCAACCCATTTCATTGTGACGCTGAACC
+
BABCBCFCFFFDGCBFGGFGGGHHHGHGHHHHGGFHFHBFGFGHH#BBBFEHHHHHBDFEGGHHHHHGFHHGGHHEFGFAFH33BBBGB3BB5F55BFHHDFBFFG43B1/>/?33B43B33B33??3B3344D44BB3B?/B??BB202B2B/BB2B?2222@@/>///1=1??/<<<1>1><1>1><100000000<<<//0=00=000-.:<00;0=:0.#;.::..9/00;9009;00;..;.:=0.
@M05620:37:000000000-D9766:1:1102:9273:9453 1:N:0:95
GAGGCTGCTTTGGAAGAAACTCATAGATTACTGCAACAGTTCCCCNTGGACCTGGAAAAGTTTCTTGCCTGGCTTACAGGATGCGACCCGTAAGGACAGGCTCCTAGACGACTCCACGTGCGTCACCGCGCTGATGCAACACTGGCACGTAAGTCAGGCCTTTCCGATTTAGCACTCTTGTGGATCCACTTGAACAATTCTCAGCATTTGTACTTGTCACTGCNCAGACAGGGACAAAAGCTCGGACGAGC
+
>1>AAAFAFFFF1AFG1GFGGGFHFHHHHFGGGHAFBBGDFHHHH#BB/ABFGHHGH10BBFGHFGHHHHHHHHHCGHHBFCG0//>/E/EE/GF100?F/>FFH>1F1A>>EEG10?/F//<///1//<>/>/<GD1<<0/1FFCF1CC000>=1=0FC/CDFGCAE.C0=GFHBGHH0CGCCCGH0:CGH099BBFBFFFF9FFFG0;CBFFGGFFFBFG9#..9;CBBAE;AAA-FF-//9@--9--9
@M05620:37:000000000-D9766:1:1102:19919:9595 1:N:0:95
AGTGCCAGCTCTCAATCGCACAGGGGACCCAGGGCCTGGCCCCTCNATCCAGAAAACCTATGACCTCACCCGCTACCTGGAGCACCAACTCCGCAGCTTGGCTGGGACCTATGTGAGTATCCAGCGTAGGAATCTGGGAGTTGGGGAGGAGTGAGGAGTTGGGGAAAGACAGTCCTAACCGTGGAGGGTTCTGGTAAATGATGGGGTGAGGAGGGGCTCTTTGNCTCCCACCAGTCCCCCTGTCTGGTCTA
+
>?AAAFFFAFFFFFFGGFC1E0AAFEEG?FGGGGEEFEHGHHGGG#/AFFFF1BEGHEFHGFDGHHFGHHHFGGEEHHGFHHG/FGCGECGGEE/EEFHH/FHCFGHHGHGHHHHHGHHFHHFGHCBEBBDGGHHEHHHG?GHHCGGGGGGHHGGFGCGHHHGGGCGFCGHHFHHCHH/9@AEAGGGAEFGGGGGGGGGGG0CG.9B@FFFFFF@@@@FFFFF#;;:EFFFFFF/FBBEB@EFFFFFFFFF
@M05620:37:000000000-D9766:1:1102:11052:9632 1:N:0:95
GCGGCTGCTTTTGAAGAAACTGACAAGCCAGGGACAAAAGATCGGNAGAGCACACGTCTGAACTCCAGTCACGAAGCCGCATCTCGTATGCCGTCTTCTGCTTGAAAAAACCACGCATACTCCCCGGGTGCCCCCTCCCTTCTTCCCCGCCTGCCCGTCCGTCCGCCCTTTCCACTTTGGCCCTCTTTTGGCTCTTTTTGCACACTTCTCCTCCTTTGTCCTTNTCCCTTTCGGGCCATTGCCAATTGCAG
+
>3>AA>AAFFDFGCGGBFFGDGFHGEGCFF22AAFF2B2BE3FA2#BB1BFBFGAA1B2FAFGAGHH35@3DE1B1>BEEEAEBG11?3B@FEEE0F4B4F4330B?3B//////////<>@1F/>CG/</<0CD->.>G1FHF=DB/-<-<.;G.E-;ECC..--;-AF09B0;C000//9;CEFG0;F;F/9;9///;////9/;BFFB9F/.;9////9/#.;.;9///.-.-;9//BF////;////
@M05620:37:000000000-D9766:1:1102:15482:9655 1:N:0:95
GAGGCTGCTTTGGAAGAAACTCATAGATTACTGCAACAGTTCCCCNTGGACCTGGAAAAGTTTCTTGCCTGGCTTACAGCATCGTACCCCACGGTCAAGGGGACGATAACCGTCCGAGGGAGCAAATCAGAGCATCAAATAACGTCAACGAACTGATGCACCCCTGGCCCATCATGCAGGGCTATCCAATTTAACCCTCTTGTGGATCCCCTTGCCCAATTCTNCACCTTTGTACTGGTCACTGAAACACC
+
CCCCDDFCFFFFGGGGGGGGGGHHGHHHHHHHHHHHHHHGHHHHH#BBEFGHHHHHHIHHHHHHHHHHHHHHHHHHHHH3BBA1BBGGH1BE/>1BE3DB1/>//>//?3B/</E//////??/@=2222@22@22=1F@111?=??<G?..<><11<>FHH<<..<<FA./;;00;00;-;;.:/;000=FC:;0:.;:F000;:;FFGG/;;0CF0A/C;0#...9.;F00::0:;0;:FB0;BB;::;
@M05620:37:000000000-D9766:1:1102:3699:9825 1:N:0:95
ACCACACCTTCTACAATGAGCTGCGTGTGGCTCCCGAGGAGAACCNCGTGCTGCTGACCGAGGCCCCCCTGAACCCCACGGCCAACGGCGAGAAGATGACCCAGGTGAGTGGCCCGCTACCTCTTCTGGTGGCCGCCTCCCTCCTTCCTGGCCTCCCGGAGCTGCGCCCTTTCTCACTGGTTCTCTCTTCTGCCGTTTTCCGTAGGACTCTCTTCTCTGACCTNAGTCTCCTTTGGAACTCTGCAGGTTCT
+
BBBBBBBBFFFFGGGGGGGGGFHGGAEGC2G2322A2E2EE22FB#BAFF1F5B3BDGFEEE0>BEE/EFAG3FEEEE/>E/E/GF//B</B/?CFF11?1GC<FHHHHGHEFHHGGGCGHHHHHHHHDGHGHGGGGGGGGGGGGGGGGGGGGGGGGDG?ABFFFFFFFFFFFFFFFFFFFFFFFFFFFFFFFFFFFFFFFFF.9AFFFFFFFFFFFFFEFFF#.;AEFFFFFFFFFFFFFFFFFFFFFFF
@M05620:37:000000000-D9766:1:1102:8901:9833 1:N:0:95
ACTGCCCCTTCTCCATCGCACAGGGGTGCCCTCCCGTGTCTAATCNCCCTCTCCTACCCCGGCCCCCCCTTGCAACAAGGAACACCAACTCCTCAGCTTGTTTCCCGCTACATATGCTGGTGGCTACCCCGCCACTTCATGGTTCTACGGAGTTCAGCGCTGCGGCAATAGCGTCCTCATCTGACCTTTTACTGATGACTGCTGGGTCTCACCTGAGCCCATTNGGTAACCACCCGTTCCCTGTCTCGTAT
+
1>>>>B1>AFFFGAG1BAE1E0B00A0A0ABG0EFE/BABAA2DB#BAFAB0AFFBF0BFA>>>E/E/EEH01>BFBF0?B00<FE//?01B1B1<FF1BB10>B</<//<1?2@<B??1<?/001?0>>->->.<D000<<000<00<.:;./:0;<.:C:.--;@-/000-;99BF00=;9///9//9//;/99//;///9//-/-;///-/9/-//--9/#;--;99:/-9--9--9/////99/--;
@M05620:37:000000000-D9766:1:1102:16041:9848 1:N:0:95
AGTGCCAGCTCTCAATCGCACAGGGGACCCAGGGCCTGGCCCCTCNATCCAGAAAACCTATGACCTCACCCGCTACCTGGAGCACCAACTCCGCAGCTTGGCTGGGACCTATGTGAGTAGCGAGCGTCGGAATCTGGGCGTTGGGGCGGCGTGAGGCGTTGGGGCAAGCCCGTACTAACCGTGGAGGGATCTGGTAAATGATGGGGTGAGGAGGGGCTCTTTGNCTCCCACCAGTCCCCCTGTCTGGTCTA
+
AB>ABFFFCFFFGGGGGGGGGGHHGGGGGGHHFGGGGGHHHHGHG#BBFFGHHHHCGFFHGEGHHGHFHHH?EEEGHHHHBGGHHHG?EGHGEFFGGHGHGHHGCGHH/FGHHHHHHHF33///>B<CDGGGG1GHHH.A<--.<-.-;;CCDA.A9CDFF.@FFFFFFFFF--;.BFFFFFFFF.;:.;EFFFFFFFFFFFFFFFFFF.FFFFFFFFFFFFF#;;9EFFFFFFFFFFFF-AFFFFF//;;
@M05620:37:000000000-D9766:1:1102:28102:9870 1:N:0:95
GAGGCTGCTTTGGAAGAAACTGACAGATTACTGCAACAGTTCCCCNTGGACCTGGAAAAGTTTCTTGCCTGCCTTACAGAAGGTGAAACATAAGGCAATGCTCCTAGACGACTACACTTGGTTCCCCGCGCTGATGCCACCCAGGCACGTAAGTCAGGAATTACCGCTTTCGCAGTCTTGCAGATACTCTTGACCAATTATCAGCATTTATACTAGTCACTAANACGCCAGGGACATAAGACCGGCAGAGC
+
AAAAAAFAFFFFG1F1FGGGG1B1BB0ABGHFHHHCFFGHBFFFG#0BA/FGHFA0B10F1DFH21BBB11001DGFFE1B1011BB1F0111B@00BBEG2B1F1BBF/>/E/B1>BB111/11BB<E/><//1>11<FG//<?/?0/0?<011<F<1?11111<<-..>..<..<0=D00000:<0;0;0<0::E/;0;CG;;CC00000;000;90;90/#;=99.;9;A.9C099F//:-9@@--::
@M05620:37:000000000-D9766:1:1102:13709:9873 1:N:0:95
GAGGCTGCTTTGGAAGAAACTCATAGATTACTGCAACAGTTCCCCNTGGACCTGGAAAAGTTTCTTGCCTGGCTTACAGGATGCTACCCGTAAGGAAAGGCTCCTAGAAGACTCCAAGGGAGTAAAAGAGCTGATGAAACAATGGCAAGTAAGTCAGGCATTTCCGCTTTAGCACTCTTGTGGATCCAATTGAACAATTCTCAGCATTTGTACTTGTAACTGANAAGCCAGGGACAAAAGATCGGAGCACA
+
C@BBBBFCFFFFGGGGGGGGGGHHHHHGGHHHHHHHFHHGHHGHH#BBFGGHHHGHGFFGGHHHHHHHHHGGHHHGHHGGHHGGHHHHHEGGEBB3BGGHBFGGHHFHFFHGGFGFFHGGFG?BFBFBFGHFHHHHGFH2FGGHEHHFFGFHHHGDD@FGHHFHHCAFGF<GFGHHGHHGF>A>1>>GGHGEFG<=<<D<GDFDGDGHFHHGFFHHG0=;CGG#;:=EGGHGGGGA.9A:C9C..;?AAF/
@M05620:37:000000000-D9766:1:1102:28124:9874 1:N:0:95
GAGGCTGCTTTGGAAGAAACTCATAGATTACTGCAACAGTTCCCCNTGGACCTGGAAAAGTTTCTTGCCTGGCTTACAGGAGGCGAAACGTAAGGAAATGCTCTTCGACGACTACACTTAGTTCCCAATACTGCTGCAACCCTGGAAAGTACGTCAGGAATTTACGCTTTCGAAGTCTTGCAGCTCCACTTGACCAATTCTCAGCATTTAAACTTGTAACTGCNACGCCAGGGACATAAGATCGGCAGCGC
+
>3AABAFBFFFFGGGGGFEGGGGHFHHHHHHHHHHHHGHGHHHHH#BB2AFGHHHGHD2FBFHHHHFHHHHHHHHHHHH3FB11>>FEG1B11B3BBBBGH4F4BBF/?/>>E/3BGFF433BBGH2222B33BBFH22@0/0@?2<20?<<DHH/CG<<1>11>.EF..>>...<=GFH000<</G/:<GHGGCC.:GHHBHHFGGCB000;F00;0;0;C0#.;.CEFGGGAEG00////9AADF-9--
@M05620:37:000000000-D9766:1:1102:7950:9997 1:N:0:95
GAGGCTGCTTTGGAAGAAACTCATAGATTACTGCAACAGTTCCCCNTGGACCTGGAAAAGTTTCTTGCCTGGCTTACAGGAGGCGAAACGTAAGGAAATGTGCCTCGCCGCCTCATCTGTAAGCAAAGTCCTGCAGAACACCTGAAGCGACCAAAAGGCCTTTCCGCATAAGGGCTCTTAAGGCACCCATTGCCCAATTATCAGCATTTGTGATTGACACTAANAAGCCAGAGCAATTGGATCGGTAGCGC
+
>11>AACAFFDFFGGG1AFF1BBBAGEGHFHHGHG1GAGFFHGGH#AB/AFA00EBGABFAGBH2BFHHHHHGABGHHH0AA//>>E>F/B00>1B001F22BB1B?>///>EEF1B>FBF2BFFGF012B2G10@1<0<@?CH011?A/><-.<>>.>GHH1D0<.-<.<00....:G00;C/.::CAHGGF0FBF/0;;CF0B0C9;B;/0;;900000//#9;;-9---9;/B////9//:9;--99-
@M05620:37:000000000-D9766:1:1102:27590:10014 1:N:0:95
GAGGCTGCTTTGGAAGAAACTCATAGACTACTGCAACAGTTCCTCNTGGACCTGGAAAAGTTTCTTGCCTGGCTTACAGAAGGTGAAACATATGCAAATGCCCGACGACGACTCAACTGTAAGCAAAGGGCTGCAGAACACCTGAACCGACCAAAAGACATTACCGCATAAGGCCTCTTAAGGATCCCATTGCCCAATTATCAGCATTTGTAATTGAAACTAANAAGCCAGAGCAATTGGATCGGGAACGC
+
A?AAA?FA1DDFC1FGGFGFABEEFHH13BBBGFHH1FH12FG2F#0B/FF00B0B1B0AB22F2FFAG11BGGFHH1G1BB01@BFGH01B2@22B@FG1B0B/>>>E/>>>/BG0FFDFD>1<B100/?B/F0BBF0@0/<F0@1?>////.>.<.<<1=11<<A-..0=0/<<</0000;::/:/;C0:000<C/9;000C0BF00CB0000C00;0C00#.99;EG..9://////999--9--99-
@M05620:37:000000000-D9766:1:1102:24055:10026 1:N:0:95
GAGGCTGCTTTGGAAGAAACTCCTACATAACTGCAACCGTACCGCNGGAACCTGGAAGCGTTTCTTTCCTGGCTTACAGGAGGCGCCACGTAATGATAAACGCATTGACGACTCCACATTCTTCCCTGAGATGCTGCCCCCCTGGCCCGTCCGTCCGGCATTTCCGCTTTCGCCCTCTTGTGACACCACTTGCCCAATTCTCAGCATTTGTACTTGTCACTGGNACGACAGGGTAAAAAGCTCGGACGCGC
+
CCCCCCFCFFFFGGGGGBBGBF4BB4AD6DFH5BFBB22A2AB2A#2B2BBABB1B33AABEA3DD55BFHFHBBBFG33B111>//??>12B?B?4B4?BE@EE/3D3E?<D<2FC223B3?32@2@2@2@FHHB20FG/<<<G0GH@-<E?C.E@G@:AHF0C.C?.EB..:C-;909=9000;:.;;FB0CBF./:BF0B0FFF;FF990009:BBFB:9#.;.;.;-:.//;:BFDF0F9-.---9;
@M05620:37:000000000-D9766:1:1102:25665:10097 1:N:0:95
ACCACACCTTCTACAATTGACTGGAGATCTCCAGGTTATAGATCCNAATCGCACAACACTGCACTCCACTCACTACCGCGAGCCGCGACTGCCGCCTTCGGCTTGCAAATACCCCCAACGACTTCACAAATCAACCTCAAGGAATCAATACATACCATACCTACACCCATACGGGGTTAAACTACATAATAACTACTTACTAATAACTCAAGTCACAAACCATNCAATCCCATACATCGAATCCTACCCTC
+
>A?1AAAAFFFFFAGE311BF3BAAAFGF33B1BB1B1BEGHHHB#AA//A/AAAB//BBF1AFB0ABBDF0BDDB0>/>>/>>>///>>?B0//<//1<?CGG@/G>1??F1F</>///////?<><<>1>>1>000<1>/<<0<<<00/<0=</00://;:///::.///;.-9--;90090/;99;;;000;/90;0000000B/9/9//9/;/:-:-;/#:9;-:9/9//;///-///9/;//:-/-
@M05620:37:000000000-D9766:1:1102:3264:10101 1:N:0:95
GAGGCTGCTTTGGAAGAAACTCATAGACTAAGGCAACAGTTGCTCNTGGACCTGGACAAGTTTCTTGACCCGCTTACCGAAGCTGAAAAACCTGCCAATGATTCTACCCTTAAGCAAAGGCCCCGATAAAACTGCAAGGGAGTAAAAGACATGATGAAACAAGATCAAGAAAGTCAGCAATTAACGAGGTATAACCCTTGTAGCAGTAAATGAACAACTTTAANCATTCTGACGATTTAATAACCAGCAAG
+
AAABBBFBBFFFGGGGCGGGGFFGHBAE5F4BBBFHAG2D55DBA#2A22BB22221B1B5D555555BBB0AA11@BBEFGGH333F31BE3FH1@BGHHG@44BB?F33BB43B33?B//?//<//?33B?3222@?<?C/<@21?<<0?<11<1?1?0<001>11<<<0F1>1100<00000<..-::00:</=.//00;00000;00;99;999/0;09#.;9..00;;..;;.090;09/9.;9.;
@M05620:37:000000000-D9766:1:1102:17181:10111 1:N:0:95
ACTGCCACTTCTCAATCGAACGGCGGGCCCAGGCCCAGGCCCCTCNAGCGCGCACGCCTGACCCCCAACCCCCAACCCGGAGCCCCAACGCCGCATCTTGCCTGGGAACTATGTGAGTATCCAGCGTAGTAATCTGGGAGTTGGGGAGTAGTGAGGATTTTGGGAAAGACAGTCCTAACCGCGGAGGGTTCTGTTAAATGATGCCGTGAGGAGGGGCTCTTTGNCTCCCACCAGTCCCCCTCTCTGGTCCA
+
11>>>BBB@DBDF3BFG1A1B00A0A/AEE/BB/BE//?BB/>BB#BBF/?>>EE//?FG0000?/>/??B/>/?C</><<AC<FC.>A>CA@@-<-<;C0/=:..;/;::0000000;0CFFG/-;:;9;BC000;BFEEF0/;@E=-;/;/;/-;/;B/;--99::BFBB9;F/B/-;---9;---:F-999:BBB///:///-9---;9-;-;;-99/;/#;-;----A--/9;F9---9////;///
@M05620:37:000000000-D9766:1:1102:16761:10137 1:N:0:95
ACCACACGTCCTACCTTGAGCTGCGTGCCTCTACCGCGTAGGACCNCGTGTTGCTGACCAACGACCCCCTGAACCCCAAGGCCAACCGCGAGAAGATGACCCAGGTGAGTGGCCCGCTACCTCTTCTGGTGGCCGCCTCCCTCCTTCCTGGCCTCCCGGCGCTGCGCCCTTTCTCACTGGTTCTCTCTTCTGCCGTTTTCCGTAGGACTCTCTTCTCTGACCTNCGTCTCCTTTGGAACTCTGCAGGTTCT
+
AAAAAAA?FA>AGGG13ABG1ABBEBAA01BB11B00AAAA/1BB#B/BB/0/DBGHHH1F////>>EE/FHEHFFEEGHGHHHHFGEEE?ECFHHHFHHHHHE<GF1GGGEFGHGGGCGHHHGFHHG1FHGAGCGGGGEGHFGHHHHHHHHHHGHE.@-;A99E@@G@@FFFFFBFFFFBFFFFFBFFFFFFF@BFFFFFFFFAFBFFFFFFFFFFFFFFFF#;;:AFFFFFFFFEFFB/BFFEBFABFB
@M05620:37:000000000-D9766:1:1102:16359:10162 1:N:0:95
GAGGCTGCTTTGGAAGAAACTCATAGATTACTGCAACAGTTCCCCNTGGACCTGGAAAAGTTTCTTGCCTGGCTTACAGAAGGTGAAACATCTGCAAATGATCCTAGACGACTCCACTTGCATCCAAACGCTGCTACAACACTGCAACGTACGAAAAGAATTTACGCAAAAACGGTCTTGAAGCTACCCATGCCCAATTATCAGCATTTGTGCATGTAACTGANAAACCAGGGCCATTAGCACGGTCAAGC
+
A?AB>AFA@BB@EBBBGGBFGGHHHGHDGHFDFB4FFHBFGDDFG#BBAFBFGHEGB32BBGHFGHHBBBFBBGH3BBBAGHEFG5BGBB@@@G55BFHHHHBGBFBBG?EEEEFGE4GB?344?BF3/>>EE/?4BBF3??BBBFFB<?0?>/?//2???F1@??C//->..<.>>>10=0=<<=0<.0</<<<CC/C:GHHCCBCGFCC/:0;:;9;;=9B#;;.9=9;.;.:::;0;/0;--.;:;/;
@M05620:37:000000000-D9766:1:1102:23774:10182 1:N:0:95
GAGGCTGCTTTGGACGAAACTCATAGATTACTGAAACAGTTCACCNTGGACCTGGAAAAGTTTCTTGCCTGGCTTACAGAAGGTGAAACATCTGCAAATGCTCCACGACAACACAAATGCAAGCAAAGACCTGCAAAAGAACTAAAGCGACCAAAAGAAATTACCGCATAATGGCTCTTAAAGATACCATAGAACAATTACAAGCATTTGTGATTGAAACTAANAAGCCACAGCACTTGTATCGGAAAACC
+
>3AA>>C>BBB@F4BAAE2AFGHGHGHDFF35D53B3BBDFB5BB#BABAABGGAF332ABDGDFGGB3B3BBBF3BBBDGH1BF53F3B3B@FFBBFHH3BBB@B>//>>//??/0?B3B3B/?FF33BB?0B01BBCF0011BB@1///></?/0/0011??1><-..111>>/<<<0000=0=0<<0000;0:/<C<0;00.;;:C00:<0000;0;00;#.;9;9//..;;.;:B0=0;.9;;9./9
@M05620:37:000000000-D9766:1:1102:13579:10223 1:N:0:95
AGTGCCAGCTCTCAATCGCACAGGGGACCCAGGGCCTGGCCCCTCNATCCAGAAAACCTATGACCTCACCCGCTACCTGGAGCACCAACTCCGCAGCTTGGCTGGGACCTATGTGAGTATCCAGCGTAGGAATCTGGGAGTTGGGGAGGAGTGAGGAGTTGGGGAAAGACAGTCCTAACCGTGGAGGGTTCTGGTAAATGATGGGGTGAGGAGGGGCTCTTTGNCTCCCACCAGTCCCCCTGTCTGGTCTA
+
AAAAAFFFAFFFGGGGGGGEE0GFFGGGGGHEFEEFFGHHGHGHG#/BFFFHE0FGHGFHHHFHHHHCHHHEGE?EHHGHHHHHHHHHGHHHGGGGEFHHCHHGGGHHGHHHEHHHHHHGHG2GHGGCCGHHHHHFF0GE/FDFCCGCCGGF.DD.GFGGHCCCECCCHHHCCGHGCBGGGG?-9E?@GFGFCFBFBFCFBFFEEFB@EFA/AA@?@@FFFFB#;;AEFBFBEFFFFFFF@FFFFFFFFFB
@M05620:37:000000000-D9766:1:1102:9719:10224 1:N:0:95
GAGGCTGCTTTGGAAGAAACTCATAGATTACTGCAACAGTTCCCCNTGGACCTGGAAAAGTTTCTTGCCTGGCGGACAGGATGCTACCAGTCTGCCAAGGATCCAAGAAGACTACAAGGGAGTAAAAGAGCTGATAAAAAAATGCCAAGTAAGACAGGCATTTACGCAATAGCACTCTTGTGAATACAATTGAACAATACTCAGCCTTTATACATGAAACTGCNAAACTAGGGACATAAGAACTGAAGAGC
+
AAAAABFACFDDGFBBCGFFFFGAFFGDGGFGDBAFGHBFFD5BG#ABFAFFFFFCB32BBGFFDAGBBBAA1000>>B?1@B2B432BBB34B33B@FF?F?B3B30FBBBF?GHFB/E//?BFFG1?0BB?B?2B?G1BD011<FG??1@?1??</><<>11>FA.-.0<0<0<<=000<0==00<0;00<;;0::0/:0;0;/;0900090;00;09900#::.9.0;/;;E.000;;0.///9/;A.
@M05620:37:000000000-D9766:1:1102:14358:10270 1:N:0:95
AGGGCCAGCTCTCCATAGCACAAGTATGCACTCCCGTAACTAATGNCCCTCTCCTCTTCCGACTCCCGCTTCAAACAAACAAAACGCATTACTTCCGCTGTTTTCCCCAACAAAACCCTTCGGTATCCCGACTCTCTTTTAGTGCCCACCTTCTATCCCTGTCGCATGCCCGTGCTCCAACCGCATTCTTCAGATCCTCTCTTGCCAACATCTGCCATCATTCNAATCCCAACATCCCCATCTCTAACATA
+
11>>>>>AAFF3BBG1BAFDF1A0AADG3DAFB0F00AAA2DBAA#BB/BF0FBB01BBDA/A//BAAAE?/1DFB0G0?0/000/////BB2BF1/??>?B10B1BBF///?00B//0B<?////@>@/?//?111?11101<?1??<.><111=1<<F111.<<..<0<.-:..:0://.:-:9.0;000000/0009C0;00/0099;90;00/0/0/99#;;;;;///--//;;A-9/;//;/B/9/
@M05620:37:000000000-D9766:1:1102:22422:10389 1:N:0:95
GAGGATGCTATGGACGCAACTCATAAATACGTGAACCAAGATCGGNTGACCAGCTATACGTAGTTTGGTTAGGTTATAGAATGTGGAATCACTTCACCTGCTCCAAGAAAAAAAAAAGCACAGAACCACACTAATACCACGGTACAACGACCCAACAACATTCCAGCTATATGTCGCTAGCGAATAAACCAGCCACATAACACCCATTTATGATTTACACTGCNACACTAGAGACAAAAGCCAGGATCACC
+
>11>1BBBB3B1B1A11A0ABBADA3DD31A1BAB1BBBFCF1/B#/A/B/B0/1B2A1BB10ADD1/B/100D@11@2DD21D2B1BB11BB@BBBBGG0BB11BB>>F0B/////?01000B1</0///00@>1?<11/////1<1-.<>-..<..=<<00<=0<000:000;:.;../:---.000/...99/.99;/09.9;900;0//////;/////#99-;-9////;----/------//-/;
@M05620:37:000000000-D9766:1:1102:6423:10458 1:N:0:95
ACTGCCCCTTCTCAATCGACCCGTGGATCCCTGCCCAGGCGCCCCNCGTCCGCCTAACCGTTCCCTCCCTGGCTCCCAGGAGCCCCAACGTAACCACTTGCCCGTTGACGACTCCACTTTCTTCCCGAGGATGCTGCCCCCCTGGCACGACCGACCAGCCTTTCAGCTATAGCCCTCTTGTTGCTCCTCTTGCCCAATTCTCAGCATTTGTCCTTGTCACTGGNCCGCCAGGGCCAAAATCTCGGGGGCGC
+
1>1AA11>>FCF1BFGFABEAAAAAAEA1BFGHFHHB/B//AAEF#AB/BF////BFGFEE/0BBB>BFHHHHHBFGHHGHG?>/?EEGG?F0<11?1BB1B1?>0?/BE<CCCHGFH11@G11<C///<-0>0DDGA.<<@CE.C/;A.:;@-;9-;;ABFGB000;0;9;B0FFG/;0;B?//9;9-/:FFF/;EFFFF//;/;F/B/F/:FBF//9B//-#;-9AA9------9;-9;BFFE--99--
@M05620:37:000000000-D9766:1:1102:14833:10521 1:N:0:95
AGTGCCAGCTCTCAATCGCCCCGTGGACCCATGGCCTGGCCCCTCNATCCCGAAAACCTATTACCTCCCCCGCTACCTGGAGCCCCAACTCCTCCGCTTGGCTGGGACCTATGTGAGTATCCAGCGTAGGAATCTGGGAGTGGGGGAGGAGTGAGGAGTTGGGGAAAGACAGGCCTAACCGGGAAGGGTTCTGGTCCATAATGGGGTGGGGGGGGGCTCTTTGNCTACCACAAGTCCCCGTCTCTGGCCGA
+
>1>>>BB@AFFFG1BBBAAAAAAABAEBABA0B0BBABB0BGEHG#/BAB/AB/AA0A>BBDDDFD1/?BE>>E>/BBB0BBB/>//??0BB1BB/???F/<B?//<<A<<G1@2>112>@2210/??>/?1<1?GFB<<<0<F@-<<;:.=:0;.:.;::;@-....//;;..;//9/9;-;-9-;;99-;/9//////////-;;-----------;FFF/#;--99BB---/99BE-:---99;/;--
@M05620:37:000000000-D9766:1:1102:14830:10543 1:N:0:95
AGTGCCAGCTCTCAATCGCACAGGGGACCCAGGGCCTGGCCCCTCNATCCAGAAAACCTATGACCTCACCCGCTACCTGGAGCACCAACTCCGCAGCTTGGCTGGGACCTATGTGAGTATCCAGCGTAGGAATCTGGGAGTTGGGGAGGAGTGAGGAGTTGGGGAAAGACAGTCCTAACCGTGGAGGGTTCTGGTAAATGATGGGGTGAGGAGGGGCTCTTTGNCTCCCACCAGTCCCCCTGTCTGGTCTA
+
BBABBFFFBFFFGGGGGGGGGFHHGGGGGGHHGGGGGGHHHHGHG#ABFFGHHFHHHGHHHHHHHHHGHHHGGGCGHHHHHHHHHHHHGHHHGGGGGHHHGHHGGGHHGHHHHHHHHHHHHHHHHGGGGGHHHHHHHGCFGHGHGFEDGGGHFHHHHGHHHHGGG?CGHHHHHHHHHHFGGGGG.EFGGGGGGGFFFBFFFFFGGFFFFFFFFFFFFFFFFFF#;;EEFFFFEFFFFFFFFFFFFFFFFFF
@M05620:37:000000000-D9766:1:1102:9627:10569 1:N:0:95
AGGGCCAGCTCTCCAGAGCACAAGTGTGCCCTCCCGCATCGACTANTCCTCTCGTACACCGTCGTCGTCTTGAAACAAAAAAATGAAAACGCTGCGCCTTGTCTAATCGCCAAATACTTAAGCAGACACCCTAAAACAAAAATACAGGACTAAAGAAAACAAAATGTAGCAAAAGGGCACCAAAGAACAACGTACCCCGAAAGCCTAAGCAGAAAAACGTGAANACAAGTGGGAATTTGGAAGTAACAAGG
+
>>11>1111C@B1FG1AAB1FB0BD3DF31BBFGFB0A/AAA/B/#BB/AFDFBA///DBAB?//B>>BBF1@BE@0FF0?//BG11110///?//>?</1112B221/<///01112221>?G00?0<?//00111>.<<.0><1</..//<0<0.<//.;;.00000000//;........9//9///.-..9.;9----9/;;///9/////------;-#--9-9://-;;-;/999999//;//--
@M05620:37:000000000-D9766:1:1102:2890:10655 1:N:0:95
GAGGCTGGCTTGGAAGAGCCCCCTGCACAAAGTGAATCACTCCGGNGAAAAGAGGATGTATGATTTTGCCCGCAAACTCGAACACCCACTCCGCAGATGTGCTGGGACCTCTGTGCGTATCCCTCGTCGGCATCTGTGCTTTTGGGCGGCGTGCGGCGTTGGGGCCCGCCCGTCCTCCCCGTGGCGGGTTCTGGTAACTGCTGGAGTGAGTCGGGGCTCTTTGNCTCCCCCCAGTCCCCCTGTCTGGTCTA
+
A1>A>1>>>B1>1ABBFBBEFCAAB0A11BB01DA22A1BABFE/#////B0AB/B01ABA222221AABAB//>>0B1/B0B/0BE/?FG0///>/B12BBGGHG0B?FH1CFEG/FCGHHGGFCFC<<//>CF111???F11-.>--<::-;;-;@AA-;--B@?==-;-;AB-/;AB--9-9--9-AFFFEF/9/;B//;B-9/;//9/----9-;:FFF#-:AA-AF@--9BFF?B@E9:/9//BF/
@M05620:37:000000000-D9766:1:1102:25987:10726 1:N:0:95
GCTGCTGCTTTGGAATCAACTCATAGATTCCTGCCCCAGTTCCCCNTGTCCCTGTAACCGTTTCTTGCCTGGCTTCCAGGAGGCGCAACGTAAGGACATGCTCATCGACGACTCCACGTTCTTCCCAGCGCTGCTGCCCCCCTGGCCCGTCCGTCCGGCATTTCAGCTTTAGCCCTCTTGTGGCTCCCCTTGCCCAATTCTCAGCATTTGTACTTGTCACTGANACGCCAGGGCCAAAAGCTCGGCAGCGC
+
>11>>@BBCFB1BBFAABBGBFBF3DGHD3DGHHF0F0BA1DFGH#BB//BB1BAFFAEEEE0BBD1BGHHHHHB0BGHCGF?A>>>EE@GH0B1B0BBBFEB1B1BBEEGGGGFHHCG00/1BBB1<0><FCCCHB0///->F.C0>A-<<<.<.-:A-CGHH0CH000:;FBF/;B099CBA.CE..;FFFFGGFGGBFGFFFFFFFFFEFFFF/;FFFF/#---AEF@?B-9;99EF-;BB@;-9-@=
@M05620:37:000000000-D9766:1:1102:15094:10756 1:N:0:95
GAGGCTGCTTTGGAAGAAACTCATAAATTACTGCAACAGTTCCCCNTGGACCTGGAACCGTATCTTGCCTGGCTGACAGGAGGTGGAACGTAAGGAACTGCTCCTAGAAGCCACCACTTAGTTCCCCGTGCTGCAACCCCCCTGGCCCGTCAGTCCGGCATTTCCGCTTTCGCCCTCTTGTGGCTCATCTTGCCCAATTCTCAGCATTTGTACTTGTCACTGANACGCCAGGGTCAAAAGCTCGGACGCGC
+
CCCCCCFCFFFFGGGFGGGGGFHFF5DFBGAEG54BFH255AD32#AB2ABBBA2BB31EA1BADB55AF3A121BBGB1B111?11BB1B1113BB1BFHGFG33BB3B302BF//33434?4432/?/?F3222?0??CG//?F0/<<///1><C-<--<=<0.C..C=CD.:-;C0;C:.::C00;CFFFF9::BFFFFF09BFG0F00;B09C0FB0;;#..9.AAA..//:;:F/.;FD=.@;B;A
@M05620:37:000000000-D9766:1:1102:10100:10833 1:N:0:95
GCGGCTGCTTTGGCAGAAACTCACAGGCTACGGCCAAAGTTCCCCNTGGGCCTGGGAAAGATTCCCGCCCCCCATACCGAAGCTCAAACGCCGGCTTATCCCCCACATAATCGCACGCGAAAGCAACTCCTCGCAGAAGAACTCCAGCCATGACAACAGCACCTTCGACAATGGTCACTAAGTATCTCACCTTCCCCCTACCGTAGTACCCGATTCAATGAAANAAGCCTCATCATTTGTACTTCAAATTC
+
>1>1>>1>CFF1AFGCEGGGG1F1BBA00BFAAA0AAFAD22D1B#/B//AF///A01/BB1122A/>>//>>/0BBB?E//>B1B11B/>>/<///111?1//<?/11?1</?<AC@-@CC.G//.<0<</.:A.;:/:/:0:0//;;.09;/09;.;.9../0/..CC-9C/;9;B///://;//;//-;/99---9--9-;;--9;//--9-////////#99--;B-9////;;///;9/9//;;//
@M05620:37:000000000-D9766:1:1102:18802:10867 1:N:0:95
GAGGCCGCTTTTGAAGAAACTCATAGATTACTGCAACAGTTCCCCNTGGACCTGGAAAAGTTTCTTGCCTGGCTTACAGAAGGTGAAACAACTGCATAGAAGCCTCGAAGGGAGCAAATGAGTCGATGAACTAATGCCAAGCAAGCCAGTCAGTCCGGCATTAGCGCTCTCGCGGTCCTAAGTGAACAATTGTCAACTTCTCAACATTTAACCTAGAAACTAGNAAGCAAGGATCAAAAGACGAAACGGCA
+
BBBBB3>ADBB@FFGGDGGGGGGHFGFGHHHGHHHHFHHHHGHHH#ABFEGHHHHFHHHHFHHHHHGHHHHHHHHHHHHFHH13BGHHHF1?3F33@BFBG33BFH1?FF1////?F34BFG44/??BF3343BBF1BFGA/00B/?@G1FG1G1F/AD@DHD1?->F.>1C.<-.--00</000<;;CCH00<<000;;<000;0;090900090000;009#.....;/9.0;./;;/...--999.;-
@M05620:37:000000000-D9766:1:1102:20102:10982 1:N:0:95
GAGGCTGCTTTGGAAGAAACTGACAGGCCAGGGCAAAAATCTCTCNAGCGCCCACGCATGATCCCCATCCCCTAAACCGAAGCTCAAATGCCGGCTAATGCCTGGGAAACACCCAAATGACACGCGACGTAAAAAAGACGGGAAAAGGACATCCGGCAACGGCACAAACCAAGCGTAACACTCAAAGCTTCTGGAAAATGCAGGAGTGAAACAGGGCTCTTTGNCTCCCACCATTCCCCCTGTCTGTTCTA
+
A>AAAAFAFFFF1FGFGGBGF1B1F10FAFCGG000BF0B12DB1#/A//BA///////B12110/000BB/0/>11B>>EEEH111B21BBE/EE/1FF11BF//B1?EH0??/?0<11<<1/</////.0.<1-../..<.-.//././:0/:-;--.--;-;9/.;9..9..9.;;/9///9/9;////////;-///9/9--9-/////-;---9BB/B#;--;-:A?E/;/BFFB-9FFF///;;/
@M05620:37:000000000-D9766:1:1102:22312:11033 1:N:0:95
GAGGCTGCTTTGGAAGACACTCCTACATAACTGCAACCATACCCCNTGAACCTGGAAGAGTTTCTTTCCTGGCTTACAGGATGCTCCCCGTAAGGACAGGCTCCTAGACGACTCCACGTGCGTCACAGAGCTGCTGCCACACTGGCACGTACGTCCGGCATTTCCGCTTTAGCCCTCTTGTGGATCCACTTGAACAATTCTCAGCATTTGTACTTGTCACTGCNACGCCAGGGACAAAAGATCGGAAGCGC
+
AAAAAAFABFFFFFGGG1BFABFH11BD3DGHDGG1BF0A10BBG#BB//BFEB0B100BDHFADD12BGHHHFFGHHHAGGHH11BFEFF?E0BB00FF/BGGG1BG@EGG/?FH0<////?///1B<FGHH1FH101@0/@FGH01??0/>FG/ACGCGHFHHGGGGG0DH/GFHHFGCGGGFHHC/;GGGBHFGCFFFGGGGFFFFGGFGEGGGBGGGG0#;.;EGG@FF-;EFFFF-;BF?;---;9
@M05620:37:000000000-D9766:1:1102:27511:11170 1:N:0:95
GCGGCTGCTTTTGAAGCAACTCACAGGCCCCGGCCCAAGATCTTANTAGCACACGACAGAACGCCAGCCACGAATACGGAAGCCGAATGCCGTCCTCTTCTAGCCGAAAGAAAAGCTACCTAGAATCATCGCAGCCACAAAGATACATAACCAAACAACGATAAACCAATAAGGAGTGAACCACTCATCAACTGATTTAAGAAGAACTCAAGACTATGCCAAGNGAATCCTACAAATTGCAACAGACTATA
+
>>1>A>>>FF@1AFG11AFEB111BA0B000AAEA///F0AF21D#/B//AA0A//A/>B10/B>/>/BBGEG///B?/>//?B>/>/11B//</?1B11>2B1B/>>//<0<F0?11?0???1F@111=1.>.<.0><C./<000<000<<0.;:...-.:;C0:/:./00;00.9.009...;//0000/0/00;09;0;09//;/99///;/////;//-#9-;;-99//;;/;/9/9/;-9;-/;9/
@M05620:37:000000000-D9766:1:1102:6183:11188 1:N:0:95
GAGGCTGCTTTGGAAGAAACTCCTACCTAACTGCAACCATTTCCCNTGAACCTGGATGAGTTTTTTTGCTGGCTTACAGAATGTGACCCATATGCCCAGGCAGCTCGATGACTCCACGTGAGTCCCCGAACTAATGTCACCTTAGCAAGTCAGTCCGGCCTTACCGCTTCCGCTCTCTTATGGCTATACTTTCACAATTCTCAGCATTTGTACTTGACACTATNCCGCCAGGGGCACAAGCTCCTACGCGC
+
A?AB>AFACBBDGB5BFAAB5BBF4B4B5BBD544BBA2BB5DAF#BA2ABFFBBB533BDDD5FAA0BDFB>BB33BBF3D3BF443B1B34B43BGFEC11>B3?>3BBF43B30?F//??4E3?////?11@12>2>F111<@@>@@?F1FF1?/<->11>F.-AD./...-.0DG00;/./00;0;;000;C:0000;00C0C0;000;F0;09CB0/0#.99.9--..-;9..9;./;///;:;9;
@M05620:37:000000000-D9766:1:1102:21047:11219 1:N:0:95
GAGGCTGCTTTGGAAGATACCCCTGCTTAACTCCAGCCAATCCGGNGGAGCTGGTAAGCGTTGCTCTGCTGGCCCACACGACGCACCTCGTAAAGATGCCCACATGGACGACTCCACTTTCTTCCCGGTGCTGCTGCCCCCCTGGCCCGTCCGTCCGGCATTTCCGCTTTCGCCCTCTTGTGGCTCCTCTTGCCCAATTCTCAGCATTTGTACTTGTCACTGGNACGCCAGGGTTAAAAGCTCGGCTGCGC
+
AAAAAAFAFFFFGGGFF1BB1BBB001D3BBGBBF1BF0ABB00/#BB//BB1BBB21BEAA//B1D1BDGGGB//BE//>//>/>>0BF?/B/BB11>>B1?/BB<<1E/CAEFGB11<>2BFGF/><>@FHHCGHHGGCG@FFHHFG?EGG.GGGGGCCHFHGCB.CGFBBF.?EFFBF9B?AFA/;BBFFF//AF/BF/BFFFFFFFB/BBFBFFFF/B-#99;AEB?E?--;BB//-;BA=-;-;@-
@M05620:37:000000000-D9766:1:1102:16783:11300 1:N:0:95
AGTGCCAGCTCTCAATCGCCCCGGGGACCCCGGGCCTGGCCCCTCNATCCAGACAACCTCTGACCTCACCCGCTACCTGGAGCACCAACTCCGCCGCTTGGCTGGGACCTATGTGAGTATCCCGCGTAGGAATCTGGGAGTTGGGGAGGAGTGAGGAGTTGGGGACCGACAGTCCTAAACGTGGAGGGTTCTGGTCAATGATGGGGTGAGGGGTGTCTCTTTGNCTCCCACACGTCCCCCTGTCTGGTCTA
+
>1>AAF1CAFFFGBBBB1AEEEA00AEA/B/AA/AAABFFHHGEG#/BFB/@1/0BBEF0B@BFHGG1?GH>>E>EGGBBFFF<FGEGEGHG/?C/><?F<??/</??EF1?FGHFBF1>GF1.<AC<<<000DGFFB;:.::/--;-:AEC.;;;C;;BFF@G:-.;;-9-/;B/////-;9----=BFFFFF//9//99///-99=------9-9BFFFF/#;-:AA-A--;9AEFFF@EFFFFF9BF/
@M05620:37:000000000-D9766:1:1102:18999:11382 1:N:0:95
AGTGCCAGCTCTCAATCGCACAGGGGACCCAGGGCCTGGCCCCTCNATCCAGAAAACCTATGACCTCACCCGCTACCTGGAGCACCAACTCCGCAGCTTGGCTGGGACCTATGTGAGTATCCAGCGTAGGAATCTGGGAGTTGGGGAGGAGTGAGGAGTTGGGGAAAGACAGTCCTAACCGTGGAGGGTTCTGGTAAATGATGGAGTGAGGAGGGGCTCTTTGNCTCCCACCAGTCCCCCTGTCTGGTCTA
+
AABABFFFBFFFGFFGGGG2EAHFGEGGGEGHGEGEFGHHGHGGG#ABFFFGGHFFGGHHHHGHHHHHHHHEGGEGHHHHHHHHHHHHGHHHGG/EEHHHEHHGGGGHGHHHHHHHHHHHHHGGGGGGGGHGHHHHHGGGGGHHGGGGGGGHHHHHHGHHHHGGGGHHHHHGCFHHHHFFGGG@DFGGGGGGGGFGGGFGGEFG/;;AFFF/.DB?BBFFFFF#;;AEEFFDEFFFFFFFBFFFFFFFFFF
@M05620:37:000000000-D9766:1:1102:3691:11454 1:N:0:95
GAGGCTGCTTTGGAAGAAACTCCTAGATAACTGCAACCGGTCCGCNGGACCATGTAAGCGTTTCTTTCCTGGCTGACAGAATGTTCCCCTTATTCCCCGGGTCAGAGACGACTCCACGTGTGCCCCCGCGCTGATGCCACTCTGGCACGCCCGTCGCGCATCTCCGCTTCCGTTCTCCTTTGGCCCCCCTTTGACAACCCTCAACATTTGCACTGGCCATTGCNACGCCAGGGACAACAGCGCGACCGCGC
+
AAAAAAFAFFFFGGGGG1BGBB1B11BD3BAFF111B0000/A//#BB/AB/BDAB22BAB//1AA12AD1BGG/BFHH0BG1122B1B0BB1222BF///?>>011B0?<>E?G1<C//0/B1BF>//><>C/<<FGGH1FGH110C<-<@-<.---;-;-;00.;.9.9.00;.;0=BGBF/0;---;-9//;9B--;999;;/9/;///;//--9//;/;#-9;-;A-9A-;;9--99--;9--;--;
@M05620:37:000000000-D9766:1:1102:8524:11516 1:N:0:95
AGTGCCAGCTCTCAATCGCACAGGGGACCCAGGGCCTGGCCCCTCNATCCAGAAAACCTATGACCTCACCCGCTACCTGGAGCACCAACTCCGCAGCTTGGCTGGGACCTATGTGAGTATCCAGCGTAGGAATCTGGGAGTTGGGGAGGAGTGAGGAGTTGGGGAAAGACAGTCCTAACCGTGGAGGGTTCTGGTAAATGATGGGGTGAGGAGGGGCTCTTTGNCTCCCACCAGTCCCCCTGTCTGGTCTA
+
AA3>AFFFBFFFGGGGFGGCG?G4FEFGFFHHAGGDDGHHFHEHG#BBFEFHEHGHHGHHHHEHHHHHHHHGG>FGHHHHFFHHHHHEGHHHEEE?EFGBEHHGGGHHGHHHHDHHHHHHHHHHHGGFGGHHHHHHHHGFEHHHGGFDGEGHHFHHHGHHHHGGGGHHHHEHHHHFHGHGBGGGGGGGGGGGGGFFFFGGGGGGGFFBFFFFFFBBBBFFFFF#;;EFFFFFFFFFFFFFBFFFFFFFFFB
@M05620:37:000000000-D9766:1:1102:3546:11583 1:N:0:95
GAGGCTGCTTTGGCAGAAACTCATAAATTACTGCCACAGTTCCCCNTGTACCTGTAACCGTTTCTTGCCTGGCTTCCAGGATGCGCCACGTAAGGAAAGGCTCCTAGACGACTCCACGTACTTCCCAGCGCTGCTGCCCCCCTGGCCCGTCCGTCCGGCCTTTCCGCTTTCGCACTCTTGTGGCTCCACTTGCCCAATTCTCAGCATTTGTCCTTGTCACTGANCCGCCAGGGGCAAAAGCTCGGACGCGC
+
BCCCCCFBFFFFG4BEAGFGGBGFF5AD6A5AD54ABFBA5DDA2#2B2AA5535DA53AA1BBDDDBBGHABBA2FBD3A3B2>1B>E/FBB1BBB3B1?FF?@3DB@?>>/?F3F/?2//B43B3B0<>F/?2=F0FFGG/=CGA=CD?.-<G?FGGGAHH0GDGDDF0CF.;DGG0FCB.;CG.0;;FFFG;BAFGGGGGGBFGFFFF0BFB9FBFF0B;#9;;AF-=ED-9;AFFB?FFFF;;>@DA
@M05620:37:000000000-D9766:1:1102:27270:11771 1:N:0:95
AGTGCCAGCTCTCAATCGCACAGGGGACCCAGGGCCTGGCCCCTCNATCCAGAAAACCTATGACCTCACCCGCTACCTGGAGCACCAACTCCGCAGCTTGGCTGGGACCTATGTGAGTATCCAGCGTAGGAATCTGGGAGTTGGGGAGGAGTGAGGAGTTGGGGAAAGACAGTCCTAAACGTGGAGGGTTCTGGTAAATGATGGAGTGAGGAGGGGCTCTTTGNCTCCCACCAGTCCCCCTGTCTGGTCTA
+
ABABBFFFAFFFGGGGGGGGGGHHFGFGEGHHGFGAGGHHHHGHG#AAFFGHHGFHHGHHHHHHHHGGHGHGGGCGHHHHHHHHHHHHGHHHGFGGGHHHGHHGGGHHGHHHHHHHHFHHFHHHHGCEDFHHHHHHHHHGGHHHGGEGGGGHHHHHGGGHGFGGGGHHEHGHGHHFHH;=;;;CCEEGEGGGGG;FGGFGGFGG/;CABFFFFFFF-;EFFFF#9.;EEFFFFFFFFFFDAFFFFFFFFFF
@M05620:37:000000000-D9766:1:1102:16478:11772 1:N:0:95
ACCACACCTTCTACAATTGACTGGTTCTCTCCAGGTTCTAGATCCNAATCGGACACCCCTGCACCCCACTCACAACCGCGTACCCCGTCTGACCTCTTCAGCTTGTACCTACCTCACTACTCATCGCCGGATCCCCGGTCTTCCGCTCGCTGCTGCCCCACTGGCAAGCCCGTCATAACTTTCCACGGTCGCCCTATAGTGTATACAATTGACCCCTTCTCCGNCTTTGAACTTGTAACTGCCAAGTTCTA
+
AAAAAA?AFFFFGFG1BG11B3FA1A1BDF1AFBBBB1ADBFAEB#BA/BA/BAE0/AABCFGH0BAEBF0FF1BB>>EE/>>/B?/??FA1>B1BB1B211>FB0B22BB0011B/1201B11BF/?><///?0<AC>->F11>.>-<A...<C0C.....:CCHHG.CEG@G.?0;B00;0000.-;A@?--@-/////////:/9//9F//-99AFF//:#9;99-//9/////9;//9///;9/;//
@M05620:37:000000000-D9766:1:1102:15025:11846 1:N:0:95
GAGGCTGCTTTGGAAGAAACTCATAGATTACTGCAACAGTTCCCCNTGGACCTGGAAAAGTTTCTTGCCTGGCTTACAGGAGGCGACACGTAAGGAAATGCTCCTCGACGACTCCAAGGTCTTCACAGAGCTGCTGCCCCCCTGGCCAGTCCGTCAGGCATTTCCGCTTTAGCCCTCTTGTGGCTCCACTTGACCAATTCTCAGCATTTGTACTTGTCACTGCNACGCCAGGGACAAAAGCTCGGACGAGC
+
BABCCBFBFFFFGGGGGGGGGGHHHHHHHFGHHH4FGFGGHHHHH#BBAAFGHHGGF32BBFGHHHHHHHHHHHH3GGGAB1>1>//>>??F1B3F?B3FFHG3BB?EEGG/EECG3F/2DDHFFHH32?BGH222@<///////001>FGB.>G..0<<0DGHHGGGG.<CG:G/CH0CC:E:GHG/:0;CBBFGGGGGGGGGGGGGGGGGBF09;CGFG00#:;;AFFFFF..;FFFFF/BDA.;-:C>
@M05620:37:000000000-D9766:1:1102:21082:11869 1:N:0:95
GAGGCTGCTTTGGAAGAAACTCATAAATAAGTGACACAAGATCGGNCGACCACATATCCGTACTCTTGTTAGTTAGGAGGATGCCGTATGTCATCACCTGCTCCTAGAAGAATCCACTTTCTTCCCCGGGCTGCTGCCCCCCTGGCCCGTCCGTCCGGCATTTCCGCTTTCGCCCTCTTGTGGCTCCGCTTGCCCAATTCTCAGCATTTGTACTTGTCACTGGNACGCCAGGGCGAAAAGCTCGGCCGCGC
+
AAAAAAFAFFFFGFBGFFBFG1B3D31D311BDBDDFF0AE1B00#AB/BA///BB2DDAA0A/AD111B21A2220BB/B0101//B0BB2222BBGHHBFH11BFFB1@01@BGCGFGHFFHHHF//<<BEFHHHHGGGCCGGHAGC/AFG.FC-CC@CHHHBCGF.C::CGCGGHHFGFGF.F?.;.;EFGGGGGGGGFFG/CFGFGFFFFFFFFFFFF-#-;;AFF@FB--;@@;BFBFF?---9@=
@M05620:37:000000000-D9766:1:1102:20178:11927 1:N:0:95
GAGGCTGCTTTGGAAGAAACTTACAATTGAGTGACACAAGATCGGNCGACCAGCTCTCCGTAGTCCCGCTACGCTCCAAAATCTAGCATGACTTCCCCTGGTATGATCAACATCCGGAACTTCTCCTCGCAGCCTCCCCGTTCGTCCCCGCGCTGCTGCACCTCTGGCCCGTCCTTCAGGGCTTTCCGCTTTCGCACTCTTGTGGATCCCCTTGCCCCATTCTNAGCATTTGTTCTGGTCCCTGACGTGCC
+
AAAAAACAFFDFFGG1EGFGG1B1B13D1D1BBDDEFG0B01100#/B//BA0/B11BBEA0//221//A/////B/B1B?1F@21112BBB22B@0B>FHE1B1B21>1F101B///<<BBB2<FGHG/<?BG0<GG/</0<??CE/?-@CC@CGHHHGHH<<<0:0CHCGG.CGG000.9;.CBFGFGGGC9BC@-9BB/F/-/;/9-;FABFF/9A9FFF#---9:////9:;/////9;B-/-9-;;
@M05620:37:000000000-D9766:1:1102:10729:11945 1:N:0:95
GAGGCTGCTTTGGAAGAAACTCATAGATTACTGCAACAGTTCCCCNTGGACCTGGAAAAGTTTCTTGCCTGGCTTACAGGATGTGAAACGTATGGAAAGGCTCCTCGACGACTCAAAGGGAGGAAAAGAGCTGCTGAAAAAATGGCAAGTAAGAAAGGCATTTCCGCTTAAGCGCTCTTGAGGATCCCATTGAACAATTATCAGCATTTGTACTTGTAACTGANAAGCCAGGGCCATTAGATCGGAAGAGC
+
AAABBAFBFFFFGGGGGGGGGGHHHHHFHHHHHHHHFHHHHHHHH#BAFFGHHHGHHHGHHHHHHHHFHHHHHHHHHHH3F3B35D55B1B?5B25BG1F?BFF32?E//EEEA3F33B/?///BFGG?2BGG22BFG230/@F2222?111111??0?GFG1FGDG...>F1-<CDGH00<CC<CG/CGHGGFHHHCH0CFGGFHGGCFF009;C09C9C00#;;CEGFA.9..;/00;;/;A?99..A9
@M05620:37:000000000-D9766:1:1102:4139:11969 1:N:0:95
GAGGCTGCTTTGGAAGAAACTCATAGATTACTGCAACAGTTCCCCNTGGACCTGGACAAGTTTCTTGCCTGGATTACAGGATGCTACCCCTCGGCCAAGGCTCCTAGAATACTACAAGGGAGTAAAAAAGCTGATGAAAGAATGGCAAGTAAGTCAGGCATTCCAGCTGCAGCACTCTTCTGGAGCAAATTTAACAAATATCAGCATTTGTACTTGTAATTGANAAGCAAGGGACATAAGACATTAACAGC
+
A1AA>AF>1BB@G1BBBG1BFFGDFDF3DABDDB1FFHBGFDDAB#BA//BBGGAFB10BDFGDDBFBBA1B0DB1BBBBBFG0B21B>/>B>B/B/BFG?BB?@B1BB2B1B2B>>EGFHG?BFGF1>/B11<BBFGD1BB111<0@?1@@@22210@????@<?0111????0101111=>=<0.>>><0<===<.0=00=0===00;00000;::;0:0:#;;:../9..;;.000;;;/00;;0;;.
@M05620:37:000000000-D9766:1:1102:12354:12091 1:N:0:95
AGTGCCAGCTCTCCATCGCACAGGGGACCCAGGGCCTGGCCCCTCNATCCAGAAAACCTATGACCTCACCCGCTACCTGGAGCACCCACTCCGCAGCTTGGCTGGGACCTATGTGAGTATCCAGCGTCGGAATCTGGGCGTTGGGGCGGCGTGCGGAGTTGGGGAAAGCCAGTCCTAACCGTGGAGGGTTCTGGTAAATGATGGGGTGAGGAGGGGCTCTTTGNCTCCCACCAGTCCCCCTGTCTGGTCTA
+
>A>3>DFFCFFFGGGGBEE2FCHCG2AAEEGGAEE2BFHHHHGHG#BAFFFHHHHBFEHH5DGHH@FHHHHEE>>EHGFGBBGHHH1??GH2>E?E>GBBEHHGGGHGGHHHHHHHHHHHHHHHHGE/AGAGGHHHHH.>CFGHGG.;D-ACD.CG9CDFFFFF.;AF/A/;FFFFFFFFFFFFDFFFDFFFFFFFFFFFFFFFFFFFFFFFFFFFFFFFFEF#;.;A.9FF?FFFFFFFAEFFFFFBBB/
@M05620:37:000000000-D9766:1:1102:7737:12097 1:N:0:95
AGTGCCAGCTCTCAATCGCACAGGGACATCAGGGCCCGGCACCTCNGACAAGAAAACGTATGACCTCACCCCCCACCGGGCACACCCCCTCCGCAGCTTTGCTGGGAACTATGTGCGTATCCCGCGTCGGCCTCTGGGCGTTGGGGCGGCGTGCGGCGTTGGGGCCCGCCCGTCCTCCCCGTGGCGGGTTCTGGTAAATGATGGGGTGAGGCGGGGCTCTTTGNCTCCCCCCCGTCCCCCTGTCTGGTCTA
+
ABA?AFFFBFFFGGGGGFFFGGHHG222443B32AE222220BGH#111ABB2B3BF0B1DFGGHGHHHHF>>//?E1E//>?BF/E>//<//?/BBHH222?FGGH2/2?11111/?DGHH1.CG@DGC<.<GHGCBC-AC?CD-E--@FF;FA=DFFFFFFADFFFF>FFFFFFFFFDFDFFFFADFFFFFFF9;9BF/;FFFFFF.;.ADFFFFFFBFFF#:9AEF.AB-@FFFFFFFFFEFFFFFFF
@M05620:37:000000000-D9766:1:1102:22259:12232 1:N:0:95
GAGGCTGCTTTGGAAGAAACTCATAGATTACTGCAACAGTTCCCCNTGGACCTGGAAAAGTTTCTTGCCTGGCTTACAGGAGGTGAAACATATGCAAATGCACGTTGAACACTCAACAGACATCCCAGTGCTAAAACACCGGAAGAGCATACGTCCGAAATTCACGCATTCGGCGTCTTGTGGCTCCCCTTGCCCAATTCTAAGCATTTATACTTGTCACTGGNACGCCAGGGGCAAAAGCTCGGGCGCGC
+
A1AAAAFAFFFFGGGG1GGGGCFEFGFAFDHHHHHH1GHHHHHHH#BBFCFHHGGFGHGHF2DFFFAFGHFGFGGHHHG0BF//>FHHH0112D2B1FGHG11/B0//B1BFFGGB01B0B01BB/BC1BEG2B11B?B<////?00011@@F<FFG//</1<FFGG/<C1<0<-<<<.00<.<.C<C?GAGHB::.;CGF;;C/CBF000;;CCFFGGGBF:#99;.CBG??--9;9-9-9F?@---;@-
@M05620:37:000000000-D9766:1:1102:15466:12248 1:N:0:95
AGTGCCAGCTCTCCATCGCACAGGGTACCCAGGGCCTGGCCCCTCNATCCAGAAAACCTATGACCTCACCCGCTACCTGGAGCACCCACTCCGCAGCTTGGCTGGGACCTATGTGAGTATCCAGCGTCGGAATCTGGGCGTTGGGGCGGCGTGCGGCGTTGGGGCAAGCCCGTCCTAACCGTGGAGGGTTCTGGTAAATGATGGGGTGAGGAGGGGCTCTTTGNCTCCCACCAGTCCCCCTGTCTGGTCTA
+
>A>>>DFFBFFFGFGGFFE2F2GAG4BBGBFG2EEBFFHHHHGHG#BBFAFGHHH2FEHH53FGHDFGHHH>>0>EGH@F2BBGHHE??GHB>E/E>F3??GHGGGHHGHHHHHGHHHHHHHHHHGFAGGGGGHHHHH/ADGGHGG.AG?FGGADG-@DFFFFF?DFFEF.BFFFFFFFFFFFFFFFFFFFFFFFFFFFFFFFFFFFFFFFFFFFFFFFFFFF#;;EFFFFFFFFFFFFFFFFFFFFFFFF
@M05620:37:000000000-D9766:1:1102:15868:12289 1:N:0:95
GAGGCTGCTTTGGAAGAAACTCATAGATTACTGAAACAGGACCCGNTGGACCTGGAAAAGTATCTTGCCTGGCTTACAGAAGCTGGAACAACTGCCACTGGTATGCTAACCGAACGGAACGTCTCCTAGAAGACTCCAAGGGAGTAAAAGAGCTGCTGAAACAATGGCATGTAAGTCAGGCATTTCCGCTTTAGAACTCTTGTGGATCCCATTGAACAATTCTNAGCATTTGTACTTGTACCTGACAAGCC
+
AAAAAACBFFFFGGGCEGGBF4E5D55D6D4BB5BBBB2222222#2B22B22AA23BBFA55555A53B3A1213BGEEE3GF@21@@2B?@3B3@3BB?3B@344B4?B//>/>//?/??GF0FG34?DH1F?GC111?//??0F221?@FGB111<G1<?/1F1FC10>111>>1>FFA1F=0D...<.0<00<D000CG0A0:;//00C000C0/99C0#;;.;E000C009900900;0C/00.;9
@M05620:37:000000000-D9766:1:1102:6090:12362 1:N:0:95
CCTGCGTCTTATTAATCCACACCTTGATCCCTGCCCATGTACCCCNAGTCCACATAACCGTTCCGTACCTGGCTACCAGGAGGCACAACGTAATGACGTGCGCTTCGACGACTCCACTTTCTACCCCACGATGCTGCCACCCTGGCACGACCGACCGGCCTTTCCGATATAGCCCTCTTGTTGCTCCGCTTGCCCAATTCTCAGCATTTGTACTTGTCACTGGNCCGCCAGGGCCAAAAGCTCGGCTGCGC
+
1>>AA11>>A3BBABFG3AA1A0A1BBDDDGHHHHH10B22DDFG#/BAFF1B1ABFGFEGEBB/B0BBGHHHF1BFGHGHG??/BBGGF>G0/2@B/??//>/?///?EGGGGHHC1BDHH22@F//<>//?CGHEG11?CHHHHBGG.>>A-<:-;;CFGGG0..;-9;CFFFF./;9=0;C0;;.;;AFFF9;EBBFF;FF/;FFBFB/FFFFFFFFFF-#;;;EF@-;-;;;AFFBFFFF=;-;;=?
@M05620:37:000000000-D9766:1:1102:21394:12369 1:N:0:95
GAGGCTGCTTTGGAAGAAACTCATAGATTACTGCAACAGTTCCCCNTGGACCTGGAAAAGTTTCTTGCCTGGCTTACAGGAGGTGAAACGTATGCAAAGTATCACAGACAACTCCACGTTAGTACCCGCGCTGATGCAACCGAACAACGTCCATCAGGCATACCCGCAATCGACCTCTTATGGATAAAATAGACCAATACTAATCATTTGAACTTGACACAGCNACGCCAGGGACATAAGCTCGGCGCCGC
+
AAAABAFBFFBFFGGC4EGGFC4AFHHHHGHHDHHGHGHHHHGHH#ABFFFGHHHHGHHHHHHHFEFHGHHGHGEFHHF3B111BGHHF1B15B44@BF4F4BB4B3BG11FGHGHG1F0BFFF4BB//>>ECFFBGFFFF///><@?<F<//???<1?GF1>0<>@--<<.<-<<CGD00:/<0<C:;C0:;;C/C/0;0;;0;;9BB900;0BB0=09/;.#9;99E.-9:.;9//9B///A9A-9--;
@M05620:37:000000000-D9766:1:1102:22663:12448 1:N:0:95
GAGGCTGCTTTGGAAGAAACTCATAGATTACTGCAACAGTTCCCCNTGGACCTGGAAAAGTTTCTTGCCTGGCTTACAGAAGCTGAAACAACTTCCAATTGGACCATCAACGTACGGAGAAGCTCACAGCAGACTAAAAGTGCGAAGCAAAGAAGCAGAACACATGGAACGAGCATCAAATCAATAAACTGTCGTACTATCATGGATCCTGTTGAAAACTTATNCGCATTTGTAATTGGACATGAACCACC
+
CACCCCFCFFFFGGGGGGCGGGHHHHHGHHHHHGHHFGHHHHHGH#BBFFGHHHHHFHEGHHHHHHHHHHHHHHHHHHHHHHHHHGHHHHGHH5@BFFB333332B3BB33?1BG/?//>0?3333333/2030?B?3B32B?////><222@02@2@@0F00/11?111/..>->1111>10<00000<0==<...<0000<0000:;000:<C000/;90;#..9..:00;0;B0090/;90;;0;..:
@M05620:37:000000000-D9766:1:1102:13207:12491 1:N:0:95
GAGGCTGCTTTGGAAGAAACTCATAGATTACTGCAACAGTTCCCCNTGGACCTGGAAAAGTTTCTTGCCTGGCTTACAGGATGCTACCCGTAAGGAAAGGCTCCTAGAAGACTCCAAGGGAGTAAAAGAGCTGATGAAACAATGGCAAGTAAGTCAGGCATTTCCGCTTTAGCACTCTTGTGGATCCAATTGAACAATTCTCAGCATTTGTACTTGTAACTGANAAGCCAGGGACAAAAGATCGGAAGAGC
+
B@BCBCFCFFFDGBBFGGGGGGHHHFGFGHHGHHFHFHHHHGFGH#ABAFFHHGFGF3FFFHHGHHHFBGHBBGHBBBFBGHHFGBFGGFGE?BB3BGHH?FGFHHDGHGHFFBFEHFFGHG?FGHHFFGHGHHHHHHHBGHFGFFGHGFFHHF2D@@C?GGGHHGGGEAFHHGGFHDGGH<EG1<0FGGHGDFGHHDDDGFHGFGGHDHGDHHFHGCG;GGG#;;EECCCEAE?CAFG:E:C.CEGACF:
@M05620:37:000000000-D9766:1:1102:19076:12502 1:N:0:95
GAGGCTGCTTTGGAAGAAACTCATAGATTACTGCAACAGTTCCCCNTGGACCTGGAAAAGTTTCTTGCCTGGCTTACAGGAGGTGAAACGTATGGAAATGCTCGCGGACCACAACAATTGGTTCCCAGAACTGCTGAACCGATGGAAAGACCGTACGGAATAACCGCAATCGAGCTCTTGAGGCTCCCCTTACCAAATTCTCAGCATTTATACAAGAAACTGCNACACCAGGGCTAATCACTCGGAAGCGC
+
B?BBBBFA@FDFEGGGGGFFGGHHFHHFFHCHHGHHBGHBDGHFG#AAFFCFGFFGFHFHHFFHGHHFFGHHHHGHHFH3BF11?@GHH1115?23BFHHB4B1//>>E/??/?/FCG?333/?B?2BG2BBBGHHHG2?//>E/0?1G0?0A<.<A...<000=-A--<=...;;::CG0CHC.:A9DFF/9;;9E0FBB0;F/BCFF000900;//:9CFB#9:.;;EFEAD9.////9:99.9AAEA9
@M05620:37:000000000-D9766:1:1102:2885:12543 1:N:0:95
GAGGCTGCTTTGGAAGAAACTCATAGATTACTGCAACAGTTCCCCNTGGACCTGGAAAAGTTTCTTGCCTGGCTTACAGAAGCTGAAACATATGCCAATGCTCCCGGCCCACAACCATTGGTTCCCAGAACTGCTGAACCCATGAAAAGACCGCACGAAATAACCGCAATCAACCTCTTGACGCTCCCCTTACCAAATTCTCAGAATTTATCCAAGAAACTGCNCCACCAGGGCCATTAACTCGGAAGCGC
+
ABBBBACAFFDFFBFGFFGGDGDGGFHHHHHHHHHGGFHGHHHHH#ABFEGHHEGFEHHHHHHHDFGHHHHHHH1FHGH5BG33B3BGH3B@5D53BFCGFB@311//>>??/?/>F33433?BF333F3B?D3FGHG1?/?BG111BF/@@B//<@/??/11>><C--<<00/.<<<DG00<CAC;CEHF/:=0:CGFFB0FF0BFG0000;000.;:;BFF#;:.9C9...;.9////:;BA.A.9A-B
@M05620:37:000000000-D9766:1:1102:11413:12581 1:N:0:95
ACCACACCTTCTACAATTGACTGGGTGTCTCCAGGTTGTAGATCCNAATGGTACAGACCTGCACCCCACTCACCACTGCGGACCACGTCTGGCATCTTCCGCTTGTAACTACCCCACTACCTCTTCTGTTGGCCGCCTCCCTCCTTCCTGTCCTCCCGGCGCTGCGCCCTTTCTCCCTGGTTCTCTCTTCTGCCGTTTTCCGTAAGACTCTCTTCTCTGCCCTNCGTCTCCTTTTGAACTCTGCCGGTTCT
+
BBBBBBBBFFFFGGGGGB45BGH4A4AAAA5BABB33BBGGF5G3#A2B2ADBF55B1BB2AAGBEEABBCHHBEF3B@E0>>/1B1??1??3?3?B@@B/?>>F??G4?43BFG/?03?EGHHHHDH2F1/GHGGGGGHGHHGFHHHHF1?GHHHG.<@@@DDF--;?CBCGF;0/F0.CFBFGGGGFGGFFG-C?BFFG909..0;BF/FFFFFFFF//E/#9..9::FFFF/;9/9BFF/B/---9.;
@M05620:37:000000000-D9766:1:1102:18656:12731 1:N:0:95
AGTGCCAGCTCTCAATCGCACACGTGTGCCCTCCCGTCTCTAATTNCCCTCTCCTATGCCGTCCTCCTCTTGAAACAAACAGAAACAACCACTTCACCTGTTTACCTAACCAACACAGCGAAGTCGCACACCACTTTTAAGGAACTAACAAAAATTATTTTGCCACCGAAAAGATGCCAACCTACAACATAATTACCCAACATTATGACAAGACAAAACTCACNCACGCCCACACGTTCATCACTCCCATC
+
AA>AAFFFCFFFG4FGGFGCGC4AB4BFFFGHCFGEFB2B5DDG5#2BB1BGHABB53BBEBA1AA32BDFGHBGHFG11B2BB3?3?111?@3B4BBFF33444B34B2?3/////0//////3/>/>/0/?/222222@<1??11111100/01111<1>11110.-<--<.0=<0<0:./:/;:/./:000000::.;9/0;0000999/////.9000;#......-9...-../;////9//;/;/
@M05620:37:000000000-D9766:1:1102:13265:12739 1:N:0:95
GAGGCTGCTTTGGAAGAAACTCATAGATTACTGCAACAGTTCCCCNTGGACCTGGAAAAGTTTCTTGCCTGGCTTACAGGATGCTACCCGTAAGGAAAGGCTCCTAGACGACTCCAAGGGAGTAAAAGAGCTGATGAAACAATGGCAAGTAAGTCAGGCATTTCCGCTTTAGCACTCTTGTGGATCCAATTGAACAATTCTCAGCATTTGTACTTGTAACTGANAAGCCAGGGACAAAAGATCGGAAGAGC
+
A1>AAAFAFFFFGGGG1BFGGFF3AGF331BFGH111BGH2FF1F#0B//BF000AB10BB22D2AAFG11AF00BFFHHHFAF1D1BGE/>/F110B0GGHCFHFFH1EEGGFHHBGCE//?C1GH1FGFHHHHF2GGGHHHHBFGCF1F2F2@F1FCGFHHE1?EF/?FGHHHHHHHG1CCFFFHHFFHHHHHGHHHGHHHHHHHHHHHFHFHHCFHHHFC#;;:E?FFFFAEF.9AB.0BEEEG?AFB
@M05620:37:000000000-D9766:1:1102:26884:12757 1:N:0:95
GAGGCTGCTTTGGAAGAACCTCATAGAGTAGGGAAACAATTTAGGNTCGAACTGGATAACTTTTTTGGTCAGCTTACAGAAGCTGAAATACCTGCGAATGGTTCACACAAAAAAAAATGCAAGCAAAAGCAAACAGAAGAAGGGAAGCCAGGAAAAAAAAAGAGAACAAAATGGTGAACAAAGAAAGCACAAGGAAAATACACTATTCAGTGAGACAACTCAANAATAAACAACAGTTGCACGCCGAAGCA
+
>3>A>>C3B@B@F4BBBF4ABFGFGBF5DDA4B42B3B2355DB3#A22B2BABBFA533D5BABAEAA55B3DB5B5BDGFBBF33BBB3BBFG/>>EH3@@4BB4@??0B////<0B333B/?2<@2@<2200222?1?00/<<</000.<000><<-:;.//;://:.;::000900;./999/;////...;/9000;0090000//99///.;.//99#.9...///.;9.;;B/9/.-9-;;--;
@M05620:37:000000000-D9766:1:1102:26052:12757 1:N:0:95
GAGGCTGCTTTGGAAGTAACTGACAGGCCAGGGCCAAAAGTGCTGNAGCGCCCACGTATGACCGCCAGTCCCTAAAGCGAAGCTCAAATGCCGGCTTATGCTTGTAAACAACCACAAATGGAGAAAAATTATAAAATAAAAAAACAAACTAAAAAAAAACACCAACCAAAAAGGGAGGAAAACATATCAAGAAAGCTTAACAATAAACCAAGTATATACCAAANGAACGCGATACGTTGACACTGCCAACC
+
A1AAAAF>FFFFEGG11ABFF1B1110F0A0BB00AAAA011DB1#/B//A/A//A/01BB11//>/>1B@11101BB?B>EEF111B211B>/>E/B>F1BFC0BF2BB?//////0<111010@@00112@2>>2111?1>-><.0.111111----.:..:.......9.;...-./;9:90;00;00;//////;:/;//9////--;/:/;/9//;/;#-9--;-------;;9A/9/////;9--
@M05620:37:000000000-D9766:1:1102:5620:13015 1:N:0:95
AGGCCCAGCTCTCCACCGCACAGGGTTCCTAGAGCATGGCCCCTCNATCCAGAAACCCTACGACCACACCCTCGACCTCGCACACCCCCTCAGCAGGTGAGCTGGGACCTCTGTGCGTATCCCGCGTCGGCCTCTGGGCGTTGGGGCGGCGTGCGGCGTTGGGGCCCGCCCGTCCTCCCCGTGGCGGGTTCTGGTAAATGATGGGGTGAGGCGGGGCTCTTTGNCTCCCACCAGTCCCCCTGTCTGGTCTA
+
>>11>>AAFFFFGFG11AA0A0F0FB0BA2DD1BD11BBGGGGHG#BAF/AFDGH0BBGH0A/EF/B?EEG/B/B>EF1?/>>>FEG/>EE01B1B/B11<BFCHGBF?G1<F@F1CFGGHHFACCCCGG-<=CHHEFC-ACCHGGC-A?@@@F@@@@@@@F@@B@@?@@@@@FFFB:EF@FF@@?@@@?FFFFF;99FFEFFF?BB@-F--@@@@@@FBBFF#--;EE-FF-AFFFFFF?FFFFFFFFFF
@M05620:37:000000000-D9766:1:1102:8265:13021 1:N:0:95
ACCACACCTTCTACAATGAGCTGGGCCTCTTCAGGTTGTAGATCCNACTCGTACAGATCTGCACCCCACTCACCACTGCGCACCACGTCTGGCATCTTCCGCTTGGAACGACCCCCTACCTCTTCTGGTGGCCTCCTCCCTCCTCCCTGGCCTCCCGCAGCTCCGCCCTTTCTCACTGGTTCTCTCTTCTGCCGTTTTCCGTATAACTCTCTTCTCTGACCTANTTCTCCTTTGGAACTCTGCAGGTCCTA
+
BBBBBBBBFFFFGGGGGGGGGGH4244B4A5DFBF532BFGHDG3#AAB2AB2B15D5BD5D5FBBEE1BCFGBBF3@@E0>>/?B11BB?BB133BDH41>EEE?B33?/>EE/><?0BGFHFHH1?@</@@1@<CFHEHH/G0FEG?/<<GGEG.->-<G/<.CFGGHGHC00CB0/;::GCGGHFBC0BF;EEGGGF.9..90;FGGF0FFGGG0;BBB9#.;.;EFFFF//9B/9BF/BBF.9//9/
@M05620:37:000000000-D9766:1:1102:22651:13053 1:N:0:95
AGTCCCAGCTCTCCATAGCACAGGGTACCAAGTGCGTGGCCCCTCNATCCAGAAAACCTAGGACCTCACCCTCGACCTTGCACACCCCCTCAGCAGATTTGCTGGGACCTATGTGAGTATCCAGCGTCGGAATCTGGGCGTTGGGGCGGCGTGCGGCGTTGGGGCAAGCCCGTCCTAACCGTGGAGGGTTCTGGTAAATGATGGGGTGAGGAGGGGCTCTTTGNCTCCCACCAGTCCCCCTGTCTGGTCTA
+
>>33>BDFFFFFGGGGABF5B4BAFB4BB5BB5BD2BBEGGHGHG#BBF1BFFHHBBEHHBABGH2BFHHH1B0B>EG3B33BBFFG>>EE13B3F3B4?BBG3BEHHGHHHHHHHHHH4GHHHHG<EGGGGGHHHHHACDCGH-CADGGGGGGGGGG?B-F-BFBFFFFFBBFFFFFFFBFFBFFF;9FFFFFFFFFFFFFFFFFFBFFFFFFBBBBFF/F/#;.;EFFFFFFFFFFFFBFFFFFFFFFF
@M05620:37:000000000-D9766:1:1102:17042:13169 1:N:0:95
GAGGCTGCTTTGGAAGAAACTCATAGATTACTGCCACAGTTCCCCNTGGACCTGGAAAAGTTTCTTGCCTGGCTTACAGGATGCTACCCGTAAGGAAAGGCTCCTAGACGACTCCAAGTGCGTAACAGAGCTGATGCCACAATGGCACGTAAGTCAGGCATTTCCGCTTTAGCACTCTTGTGGATCCAATTGACCAATTCTCAGCATTTGTACTTGTCACTGANACGCCAGGGACAAAAGATCGGAAGCGC
+
>3>AAAFAFFFFGFGGGCBGGGFHGHHGHFFGGH4BBAFFGHHHH#BB2BBGGFAGFA2BBDFFFHFGHHHHHHH3FGHHBFBEB5DGGEEEE?3F?3?1GBGFF3BDEEGGGEHH33344/?<//BBFGHHHDGH322F0?FFGH22CF20FDGDGHBGFGHHHGGGGG1FFFFHHHEHHHDBFHHB<=GHB0<GHHHHHHGHHHHHHHFFHHFCC0CGHH:#;9CEGDGGG.EFGGGG.;FGD..;.;B
@M05620:37:000000000-D9766:1:1102:26826:13229 1:N:0:95
GAGGCTGCTTTGGAAGAAACTGACAAGCCAGGGACAAAAGATCGGNAGACAAACTGCCGAAACCCTCGCCCGACACCGGCAGCTCGCAGGCCGCTTCTTGTTGAAAAAAAAAAACAGTATCCAGTCTAGGAATCTGGGAGCTGGGGAGGAGTGAGGAGTATGGGAAAGACAGGCCTAACCGTCGAGGGTTATGGAAAATGATGAGGTGACGAGGCGCTCTTTGNACCCAAACAGCTCGACCGTCTGGTCCA
+
>1>AAA1ACFFFGGGGGFA1F1ABG1BGGH0FFCFFAC0BAAF//#B///A0B/111B/A///0B0///E////>/>>/>//?0B////<?////?/1?11<0221F<//>A-<../<<0=0=<000<<;;00=;00:::.://.-:--;;;.90.09//0099;/..CBB;-9-/:/-9@--@9--;9--;///;B-999/;9://9//--;9--;---///#;-9;-9-;---//---9--;--/;//;
@M05620:37:000000000-D9766:1:1102:4586:13245 1:N:0:95
AGTGCCAGCTCTCAATCGCACAGGGGACCCAGGGCCTGGCCCCTCNATCCAGAAAACCTATGACCTCACCCGCTACCTGGAGCACCAACTCCGCAGCTTGGCTGGGACCTATGTGAGTATCCAGCGTAGGAATCTGGGAGTTGGGGAGGAGTGAGGAGTTGGGGAAAGACAGTCCTAACCGTGGAGGGTTCTGGTAAATGATGGGGTGAGGAGGGGCTCTTTGNCTCCCACCAGTCCCCCTGTCTGGTCTA
+
AB>>AFFFBFFFGFG5GGGFGGHHGGGGGGHHFEGGDGHHHHGHG#BAFFGHHHHHHGHHHHHHHHHHHHHGGFGGHHHHHHHHHHHCFFHHFGGGGHHHGHHGGGHHGHHHHHHBGHHHHHGHHGEADGFFGFHHHHFGGHHHGGGGG.CGH0GHFGHHHHGGG?:G/GCGHHHHB0GGGGGGAEGGGGGGGFFGGGGGGGGGGFFFFFFBDFFFFFFFFFF#;;EFFFFFFFFFFFFFFFFFFFFFFFF
@M05620:37:000000000-D9766:1:1102:6571:13248 1:N:0:95
ACCACACCTTCTACAATTGACTGGCGATTTCCAGGCCTTAAGAGCNCCAGCGCACACATCTGAACTCCAGTCACCCCTGAGCACCCCGCCTGCCGTCTCCCGCTTGACCGACCCCCTACCTCTTCTCATGACCTCCTCCCTCCTCCATGACCTCCCGCCGCTGCGCCCACACTCACTGGCTCTCTCTTCTGCCGTCTTCCGTAGAACTCTCTTCTCTCACCTCNACCTCTTAACGTATTCTCCAGGCCCTA
+
AAAAAAAAFFFFFFGFFG1BB31AFA0A0ADABAB00B1111B1F#///B/AE/A/BA11AD22GDAF1FDBFB1B>>/B>@F0>/>>>>/>0B>/>B0B0//>EFH11</>>@/</F@FGH1??111?11??11F0<0<>GA00>0>D0CCG0<<.<-;-;-.--.;.;.9///C00/./:/C0900;00;0--9--//-/;9;F/B/;//9;9;////9;;#-99-A/////---/9999/://--;--
@M05620:37:000000000-D9766:1:1102:20406:13314 1:N:0:95
GAGGCTGCTTTGGAAGAAACTCATAGATTACTGCAACAGTTCCCCNTGGACCTGGAAAAGTTTCTTGCCTGGCTTACAGGAGGCGAAACGTATGGACATGCTCCTCGAAGACTCCACTGAAATCCACGAGCTGCTGAACACCTGGAGCGACCGACCGGCATTACCGCTTTAGCCCTCTTGTGGATACCATTGCCCAATTATCAGCATTTGTACTTGACACTGANAAGCCAGGGCAAAAAGAACGGCAAAGC
+
AABBBAFBFFFFGGGGFGGGGGHHHHHHHGHHHHHHFFHHHHHHH#AB22BGHHGHHHCFHHHGHHHHHHHHHHHCGHH3AFD1>EEE?1BB332B3BBEHHGH3?EF2/EHHHEHB433334B333///>C?B22@@222/@G0202//><--<-<--;DF00:EG-:.000/:CGGG00;.000;;BFBFGGGGGGBC9CB0CBFFBB///9/;//:99/9#;..A.;A.9.9A...9...A.---;99
@M05620:37:000000000-D9766:1:1102:26056:13340 1:N:0:95
GAGGCTGCTTTGGAAGAAACTCATAGATTACTGCAACAGTTCCCCNTGGACCTGGAAAAGTTTCTTGCCTGGCTTACAGGAGGCGAAACGTAAGGAAATGATCCTCGACGACTCAACTGTAAGCAAAGACCTGCAGAACACCTGGACCGTCCGAAAGGCATTTCCGCATACGGGCTCTTGCGGCTCCCATTGCCCAATTATCAGAATTTGTACTTGTAACTGANCAGCCAGAGCCATAAGATCGGCAACGC
+
BAAABAFAFFFFGGGGCGGGGGGHFFFHHFHHGHHCHHHGHHHHH#BBE2FHHHHBGGHH3DFHHFGHHHHGHGFHHHG3BB11>E/EE1BB1F@F3F3B34BB4B??E/>E/E??FF?BF33BBF2B22BBGG2@2@<2@CHH00<?A/CE-..>>0>0>G0DHGG-=.0<.-;:GFH00:;-;AEGEGGGFGGGGGG0C9BF00CFGGG009:F//;;F/;#..;AEFF.;;.;///99BFFF-9-.;9
@M05620:37:000000000-D9766:1:1102:8036:13341 1:N:0:95
GAGGCTGCTTTGGACGAAACTCATAGATTACTGCAACAGTTCCCCNTGGACCTGGAAAAGTTTCTTGCTTGGCTTAAAGAAGCTGAAACAACTGCCAATGGGCTGCTACCCGTAAGGAAAGGCTCCTAGAATACTACAAGGGAGTAAAAGAGCTGATGAAACAATGGCAAGTAAGTCAAGCATTTCAGCTTTAGCACTCTTGTGCATCCAATTGAACAATTACNAGAATTTGCACTTGTAACTTACAAGCC
+
>3AB>AF3BBB4F44AAE?EGFHHHFHFGG3DF53BFGBDG553B#BAAFABGHEG332BBEHDDGH5553BABF355DBGHBBG33B3B?BFHHHHHHH311B??B4BBF>?EE0?33BBF?30?3B4BF4?3B3?B2?/?FA/@>GH@?C22@2@2@<D1??1??0<?F1?1G>=111>>>>=111<11=<0=<<0/==0=<0<=0<;:00:<:<;/<000#:...:;9;0;;BF000;F90;;9F0.A
@M05620:37:000000000-D9766:1:1102:7039:13375 1:N:0:95
GAGGCTGCTTTGGAAGAAACTCATAGATTACTGCAACAGTTCCCCNTGGACCTGGAAAAGTTTCTTGCCTGGCTTACAGGATGCTACCCCTCCGTCAAGGATCCTATAAGACTCCAAGGGAGCAAAAGAGCTGATGAAACAATGGCAAGTAAGTTAGCCATTCCCGCTTAAGCACTCCTTTGGATCTAATTTAACAATTATCAGCATTGGTACTTGTAACTGANAAGCCAGGGACACCAGAGCTCAAAAGC
+
[truncated: 186,430 more chars]
