# Supplementary material for: Fast but not furious: a streamlined selection method for genome-edited cells
Source: Life Sci Alliance. 2021 Apr 26;4(6):e202101051. doi: 10.26508/lsa.202101051 (PMC8127327; doi:10.26508/lsa.202101051)
Supplement: Supplementary file 1 [file LSA-2021-01051_Supplemental_Data_1.zip › SANGER and Deep Sequencing/ACTB/96_S96_L001_R1_001.fastq]

@M05620:37:000000000-D9766:1:1101:19595:1984 1:N:0:96
AGTGCCAGCTCTCAATGCACACGGATGAACTCCCGTCACGCATTCTCATCTCGTATGCCGTCTGCTCCCTGAAAACCAATCTCTTCCTCTTTTTTCTCTTTTTTTTTTTTTTTTTTTTTTTTTTTTTTTTTTTTTTTCTTTTTTTTTTTTTTTCTTTTATTTCTTTTTGTTTTTTCTTTTTTTTTTTTTTTTTTTTTTTTTTTTTCTTTGTTTTTCTTTTTTTTTTTTTTTTTTTTTTTTTTTTTTTTTTT
+
11>AAFFFAFFFGFGGF1BFGGG00BAF1GFFHHGCE0B/0AEAF2DFHHHABA/BEFGEEAB/DF1B/B10111>///101122111111111/01222111//////////<--------------9--------//////---------9////////9//9///------9/9//9/--------9----99--9------/9////----//////9-----9-99-;---99---------9--9
@M05620:37:000000000-D9766:1:1101:14886:1992 1:N:0:96
ACCACACCTTCTACAATGAGCTGCGTGTGGCTCCCGAGGAGCACCCCGTGCTGCTGACCGAGGCCCCCCTGAACCCCAAGGCCAACCGCGAGAAGATGAGTGGCTTGCTTCCTCTTCTTGTTGCCGCCTCCCTCCTTCCTGGCCTCCCGGCGCTGCGCCCTTTCTCACTGGTTCTCTCTTCTGCCGTTTTCCGTAGGACTCTCTTCTCTGCCCTGCGTCTCCTTTGGAACTCTGCAGGTTCTTGATTGGAA
+
>AAAAAAAFFFFFGGFGGGGGGFHGEEAE2GHHGGGGEEEEGHHHGGGEFGGHHFHFGGGGGGGCEEEGGGBGGGGGC/FFEHA/FEGGG@@//BBGF2??F//00/??1<??F1?FG<FD1011--<C.<<<CAFDDGC0/:GH:CC.;--:B-99?A?D/CBFFBBBFBFFBFFF9BF9BB/BA9AFEB/./.:./99FF/9F/9BF9/9AF..@A9ABFBF9B///999B;//BAFFFF/;BF//.//
@M05620:37:000000000-D9766:1:1101:12674:2148 1:N:0:96
ACCACACCTTCTACAATGAGCTGCGTGTGGCTCCCGAGGAGCACCCCGTGCTGCTGACCGAGGCCCCCCTGAACCCCAAGGCCAACCGCGAGAAGATGACCCGGGTGAGGGGCCCGCTACCTCTTCTGGGGGCCGCCTCCCTCCTTCCTGGCCTCCGGGAGCTGCGCCCTTTCTCACTGTTTCTCTCTTCTGGCTTTTTCCGTAGGCCTCTCTTCTCTGACCTGTGTCTCCTTGGAAACTCTGCGGTTTCT
+
BBBBBBB>FFFFGGGGGG5BGFHHGFFBAEHHHBFE?FGFEHHHHGGEEEGGGHHHHHHAEFCGGGGGGGGHHHHGGGGHGHHHHFGGGG/>CGHFHHFHH2//>/A<C0>-A<@-<---:C0CG000:/---:--;.A.C/9.:9B//;:.ABF..;;9-.9;F-@?-@9FF/B/9///;BFFFF/BFB9///.;BB//9./.../;;FF/9F9B/:9///:B//;9BB/;///////B/;//--9;;F/
@M05620:37:000000000-D9766:1:1101:20302:2180 1:N:0:96
ACCACACCTTCTACAATGAGCTGCGTGTGGCTCCCGAGGAGCACCCCGTGCTGCTGACCGAGGCCCCCCTGAACCCCAAGGCCAACCGCGAGAAGATGACCCAGGTGAGTGGCCCGCTACCTCTTCTGGTGGCCGCCTCCCTCCTTCCTGGCCTCCCGGAGCTGCGCCCTTTCTCACTGGTTCTCTCTTCTGCCGTTTTCCGTAGGACTCTCTTCTCTGACCTGAGTCTCCTTTGGAACTCTGCAGGTTCT
+
CBCCCCCBFFFFGGGGGGBFGFHHGEGA42FBGFGA2EEGDGHHHGGGDEEFEHHHHHGGG@CEGGGGGGGHHHHGGGGHGHHHHGGGGG<CCGHFHH2FGF/C/1<1<<DFFHCDCF?DCD0DD0DGD0<EFACFCFGGEFGDHGGGBFGGEFFEEEGA-?9//-;A-@FFBBB//FFEFF//9F/FFFBFFBBFFFFFFDFFFF/BBF/BFFBF/9/BFB/;//BF/FFBF/BBBBBB//:;BFFFFFB
@M05620:37:000000000-D9766:1:1101:19070:2208 1:N:0:96
ACCACACCTTCTACAATGAGCTGCGTGTGGCTCCCGAGGAGCACCCCGTGCTGCTGACCGAGGCCCCCCTGAACCCCAAGGCCAACCGCGAGAAGATGCGTGGGTGGCTCCCTCGCTTTGTCGCCGGCTGCCTCCCTCCTTCCTTCCCGGCCCCGCGGCCTTCCTCACTGGCTCTCTCTTTTGCCGTTTTCCGGTTGACTCTCTTCTTTGCCCTGCGTCTCTGTTTGTCCTTTGCAGGTTCTCGGTTGGTA
+
BBABB@BBFFFFFGGGGGGGGGHHFEGFHCHHHGGEEFGCGHHHHGGGFFGEFGHHHHHGGGGGGGGGGGGBGHHGGGGHGHHH/FGGGGGGFA2<GB2///>//?<0>1.>0<--...0=0<.<-;--:.C:0C.;FF/00;09CFBD-?----99---.9/;///;F/..B//:F//:///999D./;/B.--.-/9//99//;//9/////.;-.;.;//;///./;B/;////..////....--.9
@M05620:37:000000000-D9766:1:1101:15114:2237 1:N:0:96
ACCACACCTTCTACAATGAGCTGCGTGTGGCTCCCGAGGAGCACCCCGTGCTGCTGACCGAGGCCCCCCTGAACCCCAAGGCCAACCGCGAGAAGATGACCCAGGTGAGTGGCCCGCTACCTCTTCTGGTGGCCGCCTCCCTCCTTCCTGGCCTCCCGGAGCTGCGCCCTTTCTCACTGGTTCTCTCTTCTGCCGTTTTCCGTAGGACTCTCTTCTCTGACCTGAGTCTCCTTTGGAACTCTGCAGGTTCT
+
AAAAB?AAFFFFFGGGFGBEGFGCEEEAFEHGHFGEAEE2EHGFHGGGAEEEGGFHHHFEEE@FGFGEGEFEHHHGGGGGGEHHHGGGGG@CBDC<FFFHFHHHG<G1FGFGEGF@@DGCHHFGFGHGGGGDFHC-@DDEGHHDHEFF0FFAFGGEEGB?B@9FFG?.BBFFFFFFFBFB9BBBFFBBFFFF/9@;ABEBBDB.DFFBFBFFBFFFFFFFFBBFBFFFFFFFFBFFFFFFFFFFFFFFFFB
@M05620:37:000000000-D9766:1:1101:15070:2250 1:N:0:96
ACCACACCTTCTACAATGAGCTGCGTGTGGCTCCCGAGGAGCACCCCGTGCTGCTGACCGAGGCCCCCCTGAACCCCAAGGCCAACCGCGAGAAGATGTGGTAGGCGGCGCGGTCCGCCCCGGCTTCCCGGGGCGGCGCCCTTCCTTACTGGCTTCCTAGTCTGCCGCCTTTCGTAGCAGTCTCTCCTCTCAGCTGCTTCCCGTGGGGCACTCTGCTGTGCCGAGCTCGGCAGAGGAAACTCTGGAGCTTC
+
A3AAAAABCFFFGGGGGGGGGGHHGEAEGGHGGGFE?EE2AGGHHGGGBEEGFHGHHHHGGGGGGGGGGFGGFHHGGGGFFHGGHGGGCGG///22?2222?2?/<//>----.;---.;--:?9AF//.--;D@BC--;@-B.9B//9/BF9..9;///9///99;-9.;//.9...////;BF//9.;//99/;//;//9.9.-;-.-;.9:/9//////--9-./9-.;-.9.../9/////9.:A//
@M05620:37:000000000-D9766:1:1101:14770:2314 1:N:0:96
ACCACACCTTCTACAATGAGCTGCGTGCGGCTCCCGAGGAGCACCCCGTGCTGCTGACCGAGGCCCCCCTGAACCCCAAGGCCAACCGCGCGAAGATGACCCAGGTGAGTGGCCCGCTACCTCGTCTGGTGGCCGCCTCCCTCCTTCCTGGCCTCCCGGAGCTGCGCCCTTTCTCACTGGGTCTCGCTTCTGCCGTTTTCCGTAGGACTCTCTTCTCTGACCTGCGTCTCCTTTGGAACTCTGCAGGTTCT
+
A11>AA?AFFFFFGGBBFA1GBF1E0B000A0//BE/EEA/FFAFEEE/AE/1FB1DGCE/E/EGAECEEAEFGEGG?/F</GHHE<<BC///A@/<11<1FCHE1<<0=1..F.<-AC@HC0.;.C:G:/:.G---99.9CB./909;0;..0.99A=-;--B/9---9//99F////--;--//9-;-/9//;999A//9/9ABF/9/99////BFFBBB/FA@:@B-BB99FFEFFEB//FFFFFFB:
@M05620:37:000000000-D9766:1:1101:18586:2393 1:N:0:96
ACTGCCACTTATCAATCGCTCATAGGTTCCAGCCCCAGTGCCCCCCATCCCTGAAAACTGTTCCCTCCCGGCCTACCGAGGCCAACACCTCTGCCACGTGCGTCAGGCCTTTCCGCTTTCTCACTCTTGCGGCCCCCCTTTCCCGCTTCTCCGCCTTTGTCGTTGTACCTGCCCATCCCGGGGCACGGGTTCGGTAGAGCACAGGTCTGCGCTCCCGTCACTAATGCGCATCTCGCACCCCGTCTTCTGCT
+
>1>>A111BD1BB3BBDAAAF?G3DBD11B3DB0BE0BB1ABFAE//0BBFCE0BBAG11D2B2ABBAA///>BBFG//>>///??//EBBB>>>1B/?///?///0BFHCG1BEA/C/@2@G1@1@>F1<///-----.0000.--..00;C....0;GC..;9.C09;0.9C099.99A---;--9---9;@-;-B/9B---;/;9//-9-9--:;B9BF///;FAB@-@//;-;--9-;ABF-////;
@M05620:37:000000000-D9766:1:1101:20100:2450 1:N:0:96
GAGGCTGCTTTGGAAGAAACTCATAGATTACTGCAACAGTTCCCCCTGGACCTGGAAAAGTTTCTTGCCTGGCTTAAAGAAGCTGAAACAACTGCCAAGTATATCAGGCATGTCCGCGTCAGCACACTTTTGGAGCCAATTGAACAGTTCTAAGCATCTGTACTTGTAAGTGAGAAGCCACGGACAAAAGATCCGTGGAGCACCCATCTAAACTCCAGTCACCAATGTGCATGTCTTTTGCCATCCCCGGC
+
>1A>1>BAFBB1B11A1F1FGGHHHFFHGH13FG1ABFAFFA2B0AA/ACABGGEB110FBFGDDGGA1B1BBBG11DDFGH1BF11B1B/FGHGGE1>BBB@2BB210?B0B2B>//>//?11<0B<1111/100/B01<1BDGF01>@22>@01>111@2@@@@<111?1?111<100?-><--0>C/.000...-../==:.;:/0000:00<//<0090;.//900000000;00099009...-9-
@M05620:37:000000000-D9766:1:1101:14551:2456 1:N:0:96
ACCACACCTTCTACAATGCGCTGCGTGCGGCTCCCGAGGAGCACCCCTTGCTGCTGACCGAGGCCCCCCTGAACCCCAAGGCCAACCGCGCGAAGATGACCCAGGTGCGTGGCCCGCTACCTCTTCTGGTGGCCGCCTCCCTCCTTCCTGGCCTCCCGGAGCTGCGCCCTTTCTCACTGGTTCTCTCTTCTGCCGTTTTCCGTAGGACTCTCTTCTCTGACCTGCGTCTCCTTTGGAACTCTGCAGGTTCT
+
BBBAABB>BCFFGGGGFG4AFCGGGBE22AEEEAFE1EFCDHHHHGG1BBBBBGFEHHG>/E?EG1EGGGEEGEHGGGAHFAGHHG/<DG/<<DC/1?FGGHEHGHH1@FACCHC<@DGCHHGBGCHCGCC:CFGB?A.9EGGGBFFBCBFFFBAEEF?;;-9FF?;A=BBBFFFFFFFB9B9/F/:/FFFFFFBDFFEFFFF?FFFFFFBFBBBBFFFFFF/FFBFBFFFFBBFFFFFFFFFFFFFFFFF
@M05620:37:000000000-D9766:1:1101:19592:2459 1:N:0:96
ACCACACCTTCTACAATGAGCTGCGTGTGGCTCCCGAGGAGCACCCCGTGCTGCTGACCGAGGCCCCCCTGAACCCCAAGGCCAACCGCGAGAAGATGACCGGGGTGCTTGCTCTTCTAGTTGTTCTCTTGCTCCTTCCCGGCCTCCCGGCCCTCCGGCCTTTCTCCCCGGTCTTACTTTTTGCCGCTTCCCCCATGTCTCTCTTCTCTGTCTTGTGTCTCCTTTGGAACTTTTGAGGTTCTGGAGCGGAA
+
AAAAAAAAFF@FGGGGGDFG1G1FEEGBAEHHHGG0AE/AEHHHHGCG/BEGGFAGHHHGGGGGGGGGGGGHGHHGGGGHGHHHHGGGG@<BCCHHHDF11////-><<11.1>10DH000000.000=0000=0/00C/.-;CG.CE.A--;C.;.--;./;////;---;--/////9/;-/;--;B-/-----////;//////;F//;/;///9//;F///;///;//;//---/;BF//;------
@M05620:37:000000000-D9766:1:1101:13872:2480 1:N:0:96
ACCACACCTTCTACAATGAGCTGCGTGTGGCTCCCGAGGAGCACCCCGTGCTGCTGACCGAGGCCCCCCTGAACCCCAAGGCCAACCGCGAGAAGATGACCCAGGTGAGTGGCCCGCTACCTCTTCTGGTGGCCGCCTCCCTCCTTCCTGGCCTCCCGGGGCTGCGCCCTTTCTCACTGGTTCTCTCTTCTGCCGTTTTCCGTAGGACTCTCTTCTCTGACCTGCGTCTCCTTTGGAACTCTGCAGGTTCT
+
BBBBBBBBFFFFGGGGFGGFGGHHGEEAAEGGG2FEFGCEECHGGFGGAEGFFHGHGHHGGFFEGGGGGGFHBFHGFGFHFHHGHGG<BC/<CGFFGFFGHF/GC1110<?/FG/<@--CFHFHH00DD=CDHEDCCAGHGFHAHGGGBFFGFFGGEGA----..9BFFFFFFFFBBBFFFFFFFFFFFF/9F/@DFFFFFF9.A./BFFFFFB/99/B9FB/..;;9;BFFFFFFFFFFB/BFBFFFFB/
@M05620:37:000000000-D9766:1:1101:19482:2512 1:N:0:96
ACCACACCTTCTACAATGAGCTGCGTGTGGCTCCCGAGGAGCACCCCGTGCTGCTGACCGAGGCCCCCCTGAACCCCAAGGCCAACCGCGAGAAGATGAGTGGCGGGCTCCCTCTTCTTGTGGCCGCCTCCCTCCTTCCTGGCCTCCCGGCGCTGCGCCCTTTCTCACTGGTTCTCTCTTCTGCCGTTTTCCGTAGGACTCTCTTCTCTGCCCTGCGTCTCCTTTGGCACTCTGCAGGTTCTAGATCGGAA
+
BABBBABBFFFFGGGGGGGGGGHHGEEBAAGFBEFGCEGCEHFGHGGGAEEFFGFFHHHEEGCGGDGGGGECHHAEGEEEEEHHFFGGGG@CBDFBBDFH22/</><=@..<<CFBCH0:;0.:CDC9A9:9FGGFFFF00/9A0C.9D--9@-@.--AAAFFFFFFFFF./;FFFF/BBBFFF/B..;AFFF/:.9FFFBFBFFFFFFF/BAFFABDFFFFFFFBB/9/BFBFFFFAABFF/BFBB.A.A
@M05620:37:000000000-D9766:1:1101:20959:2528 1:N:0:96
ACCACACCTTCTACAATGAGCTGCGTGTGGCTCCCGAGGAGCACCCCGTGCTGCTGACCGAGGCCCCCCTGAACCCCAAGGCCAACCGCGAGAAGATGACCCAGGTGAGTGGCCCGCTACCTCTTCTGGTGGCCGCCTCCCTCCTTCCTGGCCTCCCGGAGCTGCGCCCTTTCTCACTGGTTCTCTCTTCTGCCGTTTTCCGTAGGACTCTCTTCTCTGACCTGAGTCTCCTTTGGAACTCTGCAGGTTCT
+
BBBBBBBBFFFFGGGGGGGGGFHHGFGEF?HHHGGGGGGGGHHHHGGGGGGGHHHHHHHGGGGGGGGGGGGHHHHGGGGHGHHHHGGEGG@DCGHHHGHHHHHHFCFDG1FFGHHGGGGGHHHHHHHHHFHGHHGGFGGHGHHGHGGGGGFFGGGGGDGBB?FGGGFFFFFFFFFFFFFFBFFFFFFFFFFFFFFDFFFFFFFFFDFFFFFFFFFFBFFFFFFFFBFFFFFFFEFFBFFFBFFFFFFFFFF
@M05620:37:000000000-D9766:1:1101:17878:2580 1:N:0:96
AGTGCCAGCTCTCAATCGCACAGGGGACCCAGGGCCTGGCCCCTCCATCCAGAAAACCTATGACCTCACCCGCTACCTGGAGCACCAACTCCGCAGCTTGGCTGGGACCTATGTGAGTATCCAGCGTAGGAATCTGGGAGTTGGGGAGGAGTGAGGAGTTGGGGAAAGACAGTCCTAACCGTGGAGGGTTCTGGTAAATGATGGGGTGAGGAGGGGCTCTTTGGCTCCCACCAGTCCCCCTGTCTGGTCTA
+
BCABCFFFCFFFGGGGGGGGGGHGGGGGGGHHGGGGGGHHHHGHGGHHHHHHHHHHHGHHHHHHHHHHHHHGGEGGHHHHHGGHHHHHGHHHFGGGGHHHGHHGGGHHGHHHHHHHHHHHHHHHHGGGGGHHHHHHHHHGGHHHGGGGGGGHHHHHHGHHHHGGGGHHHHHHHHHHHHHHGGEGGGGGEFGGGGFFGGGGGGGGGGFFFFFFFFFFFFFFFFFFFFFFFFFFFFFFFFFFFFFFFFFFFFB
@M05620:37:000000000-D9766:1:1101:13631:2647 1:N:0:96
ACCACACCTTCTACAATGCGCTGCGTGTGGCTCCCGAGGAGCACCCCGTGCTGCTGACCGAGGCCCCCCTGAACCCCAAGGCCAACCGCGAGAAGATGACCCAGGTGAGTGGCCCGCTACCTCTTCTGGTGGCCGCCTCCCTCCTTCCTGGCCTCCCGGAGCTGCGCCCTTTCTCACTGGTTCTCTCTTCTGCCGTTTTCCGTAGGACTCTCTTCTCTGACCTGCGTCTCCTTTGGAACTCTGCAGGTTCT
+
BBBBBBB>BCCFGGGGGG4AF?EAGFEA2AGHFAFFCEGGDHHHHGGEEEGGFHGHHHH0>E?GGEGGGGGHHHHGGGGHGHHHHGGGGG/BCFHBFGHHHHHGGGC1F?FFGHGCGGGGHHHFHHHHGHHGHHGGGGGHGGGGGGGGEGFGGGGGGGG-=9FFFBBFBBFFFFFFFFFFFFFFFFFFFFFFFFBFFFFFFFFFFFFFFFFFFFFFFFFFFFFF?BFBFFFFFFFFFFFFFFFFFFFFFFF
@M05620:37:000000000-D9766:1:1101:17008:2657 1:N:0:96
ACCACACCTTCTACAATGAGCTGCGTGTGGCTCCCGAGGAGCACCCCGTGCTGCTGACCGAGGCCCCCCTGAACCCCAAGGCCAACCGCGAGAAGATGACCCAGGTGAGTGGCCCGCTACCTCTTCTGGTGGCCGCCTCCCTCCTTCCTGGCCTCCCGGAGCTGCGCCCTTTCTCACTGGTTCTCTCTTCTGCCGTTTTCCGTAGGACTCTCTTCTCTGACCTGAGTCTCCTTTGGAACTCTGCAGGTTCT
+
BCCCBCCCFFFFGGGGGGGGGGHHGEFBFFHHHGGFFGGGGHHHHGGGGGGGHHHHHHHGGGGGGGGGGGGHGHHGGGGHGHHHHGGGGGCGG/FGH2?GHFFCF1FDHGHGGHGGGGGGHGHHHHGHH0CGHFFGGGGHGH/;FGGGGGGGGGGGGGG-AGFFGBFFFFFFFFFFFFFFFFFFFFFFFFFFFFFFFFFFFFFFDFFFFFFFFFFFFBFFFFFBBFFFFFFFFFFFFFFFF0BFFFF.;BB
@M05620:37:000000000-D9766:1:1101:19298:2667 1:N:0:96
ACTGCCACTTCTCAATCGACTCGGGGATTCCTGCCCCGGCTCCCCCAGTCCGTCTAACCGTTTCCTCCCTGGCTACCAGGAGCACCAACTACTGCCCCGTAAGTCCGGCCTTTCCGCTTTCGCCCTCTTGTGGCTCCCATTGCCCCATTCTCCGCCTTTGTCCTTGTCACTGCCAAGCCCGGGACACCCGATCGGAAGAGCACACGTCTGAACTCCCGTCACTAATGCGCATCTCGTATGCCGTCTTCTGC
+
>11>AB1BBF13BBBBGABFAA00AAAE0BEGHHHHGAA/ABFFGG/BBFGB/00BFHGEEE0B@D1BFHHHHHBBGGH/?FH/0?FGG0BG11B>F/>?/EG>21?>C/CGFHFGGGGGDAF/ECHHHHHGC.FFFFHHHH1GGFGHHHBHHGG?ECHHFHHFFHH0CHHH0;GGGGGFGGG-A.9..@@A9@BFFFFFFFEF?@FEFFBFFFFFFBEF-BBBFFFFFF@B-9BF99BFFF@B@AAFFFB
@M05620:37:000000000-D9766:1:1101:9915:2672 1:N:0:96
AGTGCCAGCTCTCAATCGCACAGGGGACCCCGGGCCTGGCCCCTCCATCCAGAAAACCTATGACCTCACCCGCTACCTGGAGCACCAACTCCGCAGCTTGGCTGGGACCTATGTGAGTATCCAGCGTAGGAATCTGGGAGTTGGGGAGGAGTGAGGAGTTGGGGAAAGACAGTCCTAACCGTGGAGGGTTCTGGTAAACGATGGGGTGAGGAGGGGCTCTTTGGCTCCCACCAGTCCCCCTGTCTGGTCTA
+
A>AABFFF?C@DBGGGGGGGEGHGGGGEEG2AE2EEFGHHCGG1EFGEAG3B3FFG3E3@FHFHBGH3F?1>EEEEHDGHGGHHGHFGEGHHFD/>/C33/???/?0FF01B1FGB@>2@G2F@0>/?AA1F?1?1?00F<<1<C-.<<CA/<=DGC.:CGBC-:.:://B9F000;0C.@F.@.9.-.;.CFF0;/B/;AF.AA.9-AAA/9.;-B;.BFFFBBFB.99.A.FFF//9;-;B9BF/BB/F
@M05620:37:000000000-D9766:1:1101:18616:2681 1:N:0:96
GAGGCTGCTTTGGAAGAAACTGATAAGCTAGTGAAACAAGATCGGATGAACACGGGTAAGTATTTCGGTCACGGTAGAGAATCTCGTATGACTGCCACTGCTGTAAGAAATAAAAGATGTGACAAACTTGTGGATAAAAAAGCCAAATTCACCGACTATGACCTTGTCACTGACAAGCACGGGCCCAACGCAAGGAAGAGCACACGTCTGCACTCCAATCCATAATGCGCATATAGAATGCAGTCATATGG
+
>3AA>>FBFBB4F4BB4F4FGFH5DA44AABBDFFAGHFF2AA2A2AA35BB2B20A03B5A5DDB2AB1131BB1?BDFH3BB4B?B334B@3F33B3@@B3BBF44BF?43B?B/B3444BBF2/B43?3/3?BB?32/<0B2@FG2@2>@?B<>/1?1111?GF<1>FDFBFGHG0F---<-<..;C---;.;CA9C/FFF.AC?B909/9/9F/;/9;0C0000ADC?.////9//9;;///;99B/
@M05620:37:000000000-D9766:1:1101:9897:2686 1:N:0:96
AGGACCAGCTCTCCATCGAACAGGGTGTCGAGCCCGCGGCCCCTCCAGCCAGAAAGCCTGTGACCCCACCCGCCACCTAGGGCACCCGCTAGGCAGCTAGGCTCCCACCACTGTGAGTGTCCGGCGCCGCCCTCTGGGCGTTGGGGCGGCGTGCGGACCCGGGGCCAGCCAGTCCTAACCCTGGCGGGTTCTGGTAAATGATGGGCTGAGGCGGGACTCTTTGGCTCCCCCCAGCCCCCCTGTCTGCTCTA
+
>>11>>A11BCFGGG11AB1B0B0BB0010BE00BA/AEE/EEEEG01B/BB00B1BFC01B2BG0BBEA//>>/?FF1BB/BFEGGEEC<?0<1</<1??0?0//0?///??<F11F1?@1/->C--<---=CGG0/.:-;9C--.-@--99-;@----9--;--9;-9-;;FBF//9A-;BA-9;-@FFFFFB/;;BF//:9---;-9--9-;-;AFB99BFFFEEF-A@-9-9--@@@F/;;B/99;/
@M05620:37:000000000-D9766:1:1101:18602:2695 1:N:0:96
GAGGCTGCTTTGGAAGAAACTGATAAATTAGTGAAACAGGACCGCATGAACATGGAAAAGTATCTTGCCTAGGTTACAGAAGCTGAAACACCTGCCACTGCTGTAAGGAATTTAAGCTTTCTCCCTATTGTGGCTCAACTTGCCAAATTCTCCGACTTTGTAATTGTCACTGCCAAGCCCGGGCCCCACGCTCGGAAGAGCACACGTCTGCACTACAGTCCCTCCTGCGCATCTCGTATGCCGTCTTATGC
+
BABBBBFBFFFFGGGGGGGGGBGFE5B6AB4DD6DFHHBC22B22AAE35BA5BB33ABBB555D5553B5B3DD5A5BFH3FGH33B3??EFCG?3333B4BB34B@3BF3444B3F3B344B32BGGFHFGGABFH2BF3GHGF22BFGH3D/<B/>@F2DGFHHDDGFF1<?C/CF//>>>>AC..<<.EDGDED.;F/:C;AFGGGGGF00;;0999/0/./;FGG-;@FB;9ABB//;;@A.99B/
@M05620:37:000000000-D9766:1:1101:12063:2705 1:N:0:96
GAGGCTGCTTTGGAAGAAACTCATAGATTACTGCAACAGTTCCCCCTGGACCTGGAAAAGTTTCTTGCCTGGCTTACAGAAGCTGAAACAACTGCCATGTAAGACCGGACTTTCAGCGTAAGCCCCCTAGTGGATCCCAAGGCAGCAAACTACGCCTTTAAACATGTCCATGCAAAGCACGGACCCCCCGCTCGGCAGAGCACACGTCTGAACTCAACACCCCACAGCGTATCTAGTTGGAAGTCACAAGC
+
AABABBFBFFFFGBGGGGGGGGGHHHGHHHHHHHHHHHHEHHHHHGGFHFHHHFHBGHHGBGHHHHHHHHHHHHFHHHHHHHHHHHHDHEEGHHFHH4@4B4B4@2/>EE>BFGFHH///?F33?/>E/BBDHH2FGHH2/??0/<@220@2@A<A0?F11?F1<<<><FDG<FG10F10<---<.=@-:-;?-;.;-.;//;9.;9CBEFFFF;BF./..;-9..;;-.9:9B;/F///;999://;/9.
@M05620:37:000000000-D9766:1:1101:18789:2718 1:N:0:96
ACCACACCTTCTACAATGAGCTGCGTGTGGCTCCCGAGGAGCACCCCGTGCTGCTGACCGAGGCCCCCCTGAACCCCAAGGCCAACCGCGAGAAGATGACCCAGGTGAGTGGCCCGCTACCTCTTCTGGTGGCCGCCTCCCTCCTTCCTGGCCTCCCGGAGCTGCGCCCTTTCTCACTGGTTCTCTCTTCTGCCGTTTTCCGTAGGACTCTCTTCTCTGACCTGAGTCTCCTTTGGAACTCTGCAGGTTCT
+
AAAAA1AAFFFFGGGGGFGFGFH1AAAECEHHCFGGEEGEEGHHHGGGECGEHHHGHHHG/EEGGEGGGGGBGGHGGGGHGEHHCFGEGGGC/AGBFGGHHHGHGHHHHDFFGHHGGGGGHGHHHHHHGHHGHGGGGGCHGGHGHGFFBFGGGGGGGGGGGGFBFG@F?@FFFFFFFFFFFFFFFEFFFFFFFF@BBFFFFFFFFFFFFFFFFFFFFFFFFFFFFFFFFFFFEFFFFFFFFEFFFFFFFFF
@M05620:37:000000000-D9766:1:1101:12307:2727 1:N:0:96
ACCACACCTTCTACAATGAGCTGCGGGTGGCTCCCGAGGAGCACCCCGTGCTGCTGACCGAGGCCCCCCTGAACCCCAAGGCCAACCGCGAGAAGATGACCCAGGTGAGTGGCCCGCTACCTCTTCTGGTGGCCGCCTCCCTCCTTCCTGGCCTCCCGGAGCTGCGCCCTTTCTCACTGGCTCTCTCTTCTGCCGTTTTCCGTAGGACTCTCTTCTCTGACCTGAGTCTCCTTTGGAACTCTGCAGGTTCT
+
AAAABBBBFFFFGGGGFGGFG5GFG2AEE2GH3FGEDGGFFHGHHGGGE1EFFHHCHHHG?>EGG1EEGGGBGBEFGG/FC/GHHGF@DGG//D0?1?1<F0///FG10>FFGCGGC-@CHFHBGHH0:GCFHED@@F.;EGGG/C0CFGF?A0;EE.;?9=.:/@BD-9FFFBBFFFFF.;9BFFFBFFFFFFFFFFEFBDF..9BFB//FFFFFFFFFBF/9/.;B9FFFBFEFB9B/B//BF/9;;BB
@M05620:37:000000000-D9766:1:1101:18056:2732 1:N:0:96
ACCACACCTTCTACAATGAGCTGCGTGAGGCTCACGAGGAGCACCCCGTGCTGCTGACCGAGGCCCCCCTGAACCCCAAGGCCAACCGCGAGAAGATGACCCAGGTGAGTGGCCGGCTACCTCTTCTGGTGGCCGCCTCCCTCCTTCCTGGCCTCCCGGGGCTGCGCCCTTTCTCCCTGGTTCTCTCTTCTGCCGTTTTCCGTAGGACTCTCTTCTCTGACCTGCGTCCCCTTTGGAACTCTGCAGGTTCT
+
AAABABB>>BBFGGGGGGBBG5FGGBE22B2BB3BB2EEE2EC2B2AAAEEGBGFHHHGEE0?EFGGGG/1B3FGGAE/GEFGHHFEE>E/>@FF1?G1?GC/FF<11?1FAFH/A-CDHF1FGD<0DB=CAFHGG:.CEE/C.:CGF0B9AFBFE.D?-9--:.9BD-@FFBBB//.:9BFBF9/BFFF/;B/9ADFEFF?9.;9/9/9/9BB/BBBB:B//B.9.;@DEFF/F/BFB///9//;AA99/
@M05620:37:000000000-D9766:1:1101:11618:2733 1:N:0:96
ACCACACCTTCTACAATGAGCTGCGTGTGGCTCCCGAGGAGCACCCCGTGCTGCTGACCGAGGCCCCCCTGAACCCCAAGGCCAACCGCGAGAAGATGACCCAGGTGAGTGGCCCGCTACCTCTTCTGGTGGCCGCCTCCCTCCTTCCTGGCCTCCCGGAGCTGCGCCCTTTCTCACTGGTTCTCTCTTCTGCCGTTTTCCGTAGGACTCTCTTCTCTGACCTGCGTCTCCTTTGGAACTCTGCAGGTTCT
+
AAAAABBBFFFFGGGGDGGGGGHHGEEA4AFB3FGAEGGGGHHHGEGEAEGGGFFGHFCEG0>FFG?EGGCG3GEGEGGECCHHHGG<BC<<>DF<FGD1?</G/F11?<?/CHC?C?-ACFGHF00DGDGDH.--@ADGGFHGHEFFFGFGFFGGED----.999BF>BFFFFB/;:FFFFFFBBFF/BBFFFBFFFFFFFFFF?FBFFFFFEB/:/99FBB..;;-9F9FFBFEF9/FBFFB/BFFFFF
@M05620:37:000000000-D9766:1:1101:18546:2792 1:N:0:96
ACCACACCTTCTACAATGAGCTGCGTGTGGCTCCCGAGGAGCACCCCGTGCTGCTGACCGAGGCCCCCCTGAACCCCAAGGCCAACCGCGAGAAGATGACCCAGGTGAGTGGCCCGCTACCTCTTCTGGTGGCCGCCTCCCTCCTTCCTGGCCTCCCGGAGCTGCGCCCTTTCTCACTGGTTCTCTCTTCTGCCGTTTTCCGTAGGACTCTCTTCTCTGACCTGAGTCTCCTTTGGAACTCTGCAGGTTCT
+
AAA1A1A>BFFFDGGGBGB1F1GBG00B00FH1AF00FG?CGGFHGGGEEGAAGBFHHGEEGCGGCGEGEGFG>GGGGEG/<GH/F/<B@C///F<><FGHHHHG1FB0FGFAHHCCGGGHGHBGGHGHDGCGHGCC?AGGHGG:FFFFFFFFFFEEGG@G?FFGG?B@>FFFFFFFB/B9BFFFFFFBBBBBF@ABFFFFA9AFFFFFFFFFFBFFFBFFFFFBFFFFFF/BFBF/9BBFFFFFFFFFBF
@M05620:37:000000000-D9766:1:1101:10822:2798 1:N:0:96
ACCACACCTTCTACAATGAGCTGCGTGTGGCTCCCGAGGAGCACCCCGTGCTGCTGACCGAGGCCCCCCTGAACCCCAAGGCCAACCGCGAGAAGATGAGTGGCGCGCTTCCTCTTCTTGTTGCCGCCTCCCTCCTTCCTGGCCTCCCGGCGCTGCGCCCTTTCTCACTGGTTCTCTCTTCTGCCGTTTTCCGTAGGACTCTCTTCTCTGCCCTGCGTCTCCTTTGGTACTCTGCAGGTTCTAGATCGGAA
+
AAAABBBAFFFFGGGGGGGGGGHHGGGGHGHHHGGGDGGGGGGGHGGGEFGGHHHHHHHGEEGGGGGGGGGH3BGGGGAGGHHHHGGGGGGGCGH2?GFGHF/////-<.>>GH1DG1<==0.=D--<C.;C:GEFCCGG0/GHHGGGADAABG-E-9.-99FFFEBFFFEFFBFFFFFFFFFBF;9;/;9/;/:;.:BFFFB/FFFFFB/FEF.A-A=.FFFEBBF.9BFFB/B/;:FFFB//://.;AA
@M05620:37:000000000-D9766:1:1101:19224:2811 1:N:0:96
GAGGCTGCTTTGGAAGAAACTCATAGATTACTGCAACAGTTCCCCCTGGACCTGGAAAAGTTTCTTGCCTGGCTTACAGAAGCTGAAACAACTGCCAAGTAAGTCAGGCATTTCCGCTGTAGCAAACTTGTGGAACAAATTGAACAATTCTCAGAATATGTACTTGTAACTGACAAGCCAAGGACAACAGATCGAAAGAGCACACGTCTGAACTCCAGTCACGAATTCGTAAACCTTAGGACGTCCACTGC
+
A3AA>AFBFFFDGB5BFGFGGGHHHFHHHHGHFFFFFHFGHBDFGGEF2FBBGHEFB32GHHHDHHGABBBABFGBBBBGHHBGG33GBFCGHH3?FH1@4B444432B?F@4441?1/???BB33B?B3B3?33B2B03BFGF2DB23333BB23B3B3@F>2@2@2@22>22@2C/FF0?/0??0/F00>1<.0..</<<./<<<</C<=/0;0:/<000....:;;CC..0:/;0090;-;;9.0;;0
@M05620:37:000000000-D9766:1:1101:10654:2827 1:N:0:96
GAGGCTGCTTTGGAAGAAACTCATAGATTACTGCAACAGTTCCCCCTGGACCTGGAAAAGTTTCTTGCCTGGCTTACAGAAGCTGAAACAAGTGCCAAGCAGGTCAGGCATGTCCGTATTAGCATACTTGGGGATCCAATTGAACAATTCTCAGAATATGTACTTGTAACTAATAAGCCATTCACAAACTAGCGGAACACCACCCATCTTAACTCCAATCAGTAATTGTCATTGCTAATGCCGGCTTCTCC
+
BABBBCFBFFFFGGGGGGGGGGHHHHFHHHHGHHHHFHHFHHHHHGGGHGHHHHHGGFHHBFGHHHHHHHHGHHHGHHHHFFGHHHGHHH125D5B4B11B31133B2FF31B44111B3BFGG43BDBD3F//??F3F4B3?3?32B3B3DD323322>22>2222DD222222=11?01111?F?0/11<<-@---//.<<.<./<000000<CC0<::0;;GH0000;00;C009;0BFG----;;00
@M05620:37:000000000-D9766:1:1101:13078:2864 1:N:0:96
GAGGCTGCTTTGGAAGAAACTCATAGATTACTGCAACAGTTCCCCCTGGACCTGGAAAAGTTTCTTGCCTGGCTTACAGAAGCTGAAACAACTGCCAAGGCAGCACGACCTTTCAGATTTCTCCCTCTTATTGTTCCAGTTGCCTCATTCACCGCCTTTGTCCATGTCACTGCCAAGCCCGGGCCACACGATGGGAAGCGCACATCTATGCACTAACAACCCTCCTACGCAGCAAGTATGCCGTCTACACC
+
A1>AAAFAFFFFGGGGCGGGGGHHHGGHHHHHHHHGHHGBGHHHHGGGHHHHHHHHHF0FGHHHHHHHHHHHHHHHHHHHHHHHHHHHHHHHHHHHHH///0>/00>/>>/B>F2B>212F22>00B0B122122B221B111<111B2F2B1?B@EGE122>2>11?1<?G1FGF/?F.<--><.<..<-<...//..:-C@?00;00;09C099//0..;C9./00;-C----;9//;//;9---//-9
@M05620:37:000000000-D9766:1:1101:10833:2896 1:N:0:96
AGTGCCAGCTCTCAATCGCACAGGTGTGCCCTCGCGTGCCCAATTCACCTCTCATAATCCGGCCACAACTCGAAACCAGTAGAAACAACTCCGAAGCTTGGCTTGGACCTATGTGAGTATCCAGCGCAGGAATCTGGGAGTTGGGGAGGAGTGAGGAGTTGGGGAAAGACAGTCATAACCGTGGAGGGCTCTGGTAAATGATGGGGTGAGGAGGGGCTCTTTGGTCCCCACCAGTCCCCCTGTCTGGGCTA
+
AAA3AFFFBFFFGFGGGGF2E2B4BAB2DDB3F2AEF22B3BBFBD5DG313BAAD55AB10A001B?BB3B??EEHC13B4@BBB?113@B>//>E3EFE3B0/?B3G23BGH3?G3BFFBB2?@/>//?BF<FD1FAC/0?B?CE--CCCCDFF0.<<GE??...;/;//:00000:CB.9-AA.?.../90;;B009099;;..;.9./AB9--;.99/B/./;9..9.9.9/:BE;-9B/:BB..9.
@M05620:37:000000000-D9766:1:1101:14261:2913 1:N:0:96
ACCACACATTCTACAATGCGCTGCATGACGTGTGCTATTCCGTTTGAACTCTGCAGGCTCTAGAACACAAGAGCACCCGTCTGAACGCCAGTCACTCGTGCGCTTGTCGTATGCCGTCTTCTTCTTGAGTAACCCCCCCCCTCCTCGGGAGTCACCGTGCTGTTGACCCCATTTCAAGTCCGTCAGGGCTTTCCGCTTTCGCAATATTGTGGCTAGCATGGCGTCCTGCCCATGTGAAGTCCTTGTGTCTT
+
BBBBBBB3@BDFEFGGGGFEGGG245DBBE2B3BDE5DBGG3BB32DDBGHHBGHH11BBF55D5B3ABBAF1FGGHE@E1B1DGF11>1>B@G@4B11??///?/B3???3?4B>E/BFHH33BFH3B3?BFDG/<//><AA<//.<<-:.;0:G..;.:C00;0099EAF0900B;0;09;C.;9..999B0C..AEF.99.:/;/99;..././/9/.9-.-9:/9.9////9/;/;9:9/9:/.;:/
@M05620:37:000000000-D9766:1:1101:20033:2916 1:N:0:96
ACCACACCTTCTACAATGAGCTGCGTGTGGCTCCCGAGGAGCACCCCGTGCTGCTGACCGAGGCCCCCCTGAACCCCAAGGCCAACCGCGAGAAGATGACCCAGGTGAGTGGCCCGCTACCTCTTCTGGTGGCCGCCTCCCTCCTTCCTGGCCTCCCGGAGCTGCGCCCTTTCTCACTGGTTCTCTCTTCTGCCGTTTTCCGTAGGACTCTCTTCTCTGACCTGAGTCTCCTTTGGAACTCTGCAGGTTCT
+
AAAAA@1AFFFD3GGDBGGFDEGHEBEEA0FHHGGE0AE//AAGHGGGAEGEEABGHHHG?ECEEF/EEGGHFHEFGGF/FGHE/FEEC/B@B/FBG1GGHHHFGHFH0?1CCGG@CGGGHHGFFFFGHH/.GHCCGGCHGHHGHGFGEFBFGGGGGE?-?@./9A?F@@FFFFFFFFFF/BFFFFFFFFFFFF@ABBAFFFFFBFF/BFFFBFFFFF9FFFFFFEFBFBFFFFFFFFFFFFFFFFFFFFF
@M05620:37:000000000-D9766:1:1101:20395:2918 1:N:0:96
ACCACACCTTCTACAATGAGCTGCGTGTGGCTCCCGAGGAGCACCCCGTGCTGCTGACCGAGGCCCCCCTGAACCCCAAGGCCAACCGCGAGAAGATGACCCAGGTGAGTGGCCCGCTACCTCTTCTGGTGGCCGCCTCCCTCCTTCCTGGCCTCCCGGAGCTGCGCCCTTTCTCACTGGTTCTCTCTTCTGCCGTTTTCCGTAGGACTCTCTTCTCTGACCTGAGTCTCCTTTGGAACTCTGCAGGTTCT
+
>AABBAABFFFFFGGBGFGGFFHHGEFGHGGHHGGDGGGGGGHHHGGGGGGGHHHHHHHGGGGGGGGGGGGHHHHGGGGHGHHHHEGGGGGGGGHHHFHHHHHHAGGHHFBFGHHGGGGGHHHHHHHHHHHGHHGGGGGHGHHGBFGGGGGGGGGGG?BBGGFGG@BFBBFFFFFFFFFFFFFFFFFFFFFFFFBFFFFFFFFFDFFFFFFFFFFFFFFFFFFFFFFFFFFFFFFFFFFFFFFFFFFFFFF
@M05620:37:000000000-D9766:1:1101:20649:2951 1:N:0:96
GAGGCTGCTTTGGAAGAAACTCATAGATTACTGCAACAGTTCCCCCTGGACCTGGAAAAGTTTCTTGCCTGGCTTACAGAAGCTGAAACAACTGCCACGTAAGTCCGGACTTTCAGCTTTAGCCCTCTTGTGGATCCCATTGCACCATTCTCCGCCTTTGAACTTGTAACTGCCAAGCCCGGGACCCCCGATCGGAAGAGCACACGTCTGAACTCAAGTCACTAATGCGCATCTCGTATGACGTCTTATGC
+
1>AAAAFAFFFFGGGG1BGFGGAFFFGHH1GHHHF1FFFAFGGHHGEFG0GFGHHGHGEFBHHHGHFHHHHFHFGHHHHGGGHFHHHEHBGGGHH01@>BFCHBB1?>/EEHHH2GHFHGHHH1FGHHHHHHGHHHHHH1FGF1FHH11BB2BCGFGFHH2@F1?FG1F1FH1<FHHGE.AC--<.<ACCCGG-;.:CGGGGGFFAGGGGGGGGGBFFFGBFFGF0;;AB@F@F/:A-9BB/:EB--:BF/
@M05620:37:000000000-D9766:1:1101:21433:2977 1:N:0:96
ACTGCCACTTCTCAATCGACCCGGGGATTCCTGCCCCTGCTCCCCCAGTCCGTATAACCGTTTCCTACCTGGCTACCAGGAGCAACCACGACTGCCCAGTCAGACCGGACTTTCCGCTTTCTCCCTCTTGTGGCTCCCATTGCCCCATTCTCCGCCTTTGACCTTGTCACTGCCAAGCCCGGGCCCCCCGCTCGGAAGAGCCCACGTCTGCACTCCCGTCACCACAGCGCATCTCGTATGCCGTCTTCTGC
+
1>1>>B1BBF1B13BAB1B1A0A0A0AAFGGHBFGEG/BABBFFGG/BBAGAAABFGGHGBE0F2D2BBGHCGF@BFGG/??F?0B0??/>>?/BBF1?11F>11/>>//>?FHHGGGG/@2?FFFHHHFHFGHHHGGFHHFFHHFCH<GHFHGGGG.GH0;CGFGCGFHHFGHB:.EEGG@@?A@@A@=@@@@-;AA--;-;9-9E-;ABFFFFFEBFFFF//9-;;@-9-9FFFFF//;B@9@-;/BBB
@M05620:37:000000000-D9766:1:1101:20637:2991 1:N:0:96
ACCACACCTTCTACAATGAGCTGCGTGTGGCTCCCGAGGAGCACCCCGTGCTGCTGACCGAGGCCCCCCTGAACCCCAAGGCCAACCGCGAGAAGATGACCAGGTGAGTGGCCCGCTACCTCTTCTGGTGGCCGCCTCCCTCCTTCCTGGCCTCCCGGAGCTGCGCCCTTTCTCACTGGTTCTCTCTTCTGCCGTTTTCCGTAGGACTCTCTTCTCTGACCTGAGTCTCCTTTGGAACTCTGCAGGTTCTA
+
AA1AA11AFFFF3G11BAFGDGGHEGGGHCHHHFFC0AE?EHHHHGEEEAEGBAFCGHHEEEGGGG/EGEGGGHHGGGGHGHHH/FEECC@CCCB1111?GHGF?FHGHHGGHHGGGGGHHHHHHHHHHHGHHGGGGGHGHHGHHHGGGGGGGGGGGA-AAF/F@@F@?FFFFFFFFFFFFFFFFFFFFFFFF@BFFFFFFFFFFFFFFFFFFFFFFFFFFFFFFFFFFFFFFFFFFFFFFFFFFFFFFF9
@M05620:37:000000000-D9766:1:1101:12916:2997 1:N:0:96
AGTGCCAGCTCTCAATCGCACAGGGGACCCAGGGCCTGGCCCCTCCATCCAGAAAACCTATGACCTCACCCGCTACCTGGAGCACCAACTCCGCAGCTTGGCTGGGACCTATGTGAGTATCCAGCGTAGGAATCTGGGAGTTGGGGAGGAGTGAGGAGTTGGGGAAAGACAGTCCTAACCGTGGAGGGTTCTGGTAAATGATGGGGTGAGGAGGGGCTCTTTGGCTCCCACCAGTCCCCCTGTCTGGTCTA
+
AAAAAFFFBFFFGGGGGFGCGGHHGGGGGGFHFGEEFGHHHHGHGGHHHFFHBHHHHGHFHHGHHHHGHHHGEEGGHHHHEGFGHHGFGHHHGEEEGFHHGGHGFEGHGFEHHHHHHHHHHHHGGGCDFGHGHHHHHGHGGHHHGGGGGGGHHHHHHGHHHHGGGGHHHHHHHFHHHHHHGGEGGGGG;CFGGG;FGGGGGFGGGGFFFFFFFFFFFFFFFFFFFFFFFFFFFFFFFFFFAFFFFFFFFFB
@M05620:37:000000000-D9766:1:1101:18070:2999 1:N:0:96
ACCACACCTTCTACAATGAGCTGCGTGTGGCTCCCGAGGAGCACCCCGTGCTGCTGACCGAGGCCCCCCTGAACCCCAAGGCCAACCGCGAGAAGATCAGCTGGCCGGTAGGCCACCTCCTATTACGGCCGCCGCCCTCCTTCCTCCAGGCCCCACGGCGCGCCCCCACTTCCGAATGGATTCTTCTCCCGACCTCTTTCGGACTCTCTTCTTTCCAGTGCATCAACTTCTTTCAGATTCAGGTGGAAGCT
+
BBAABBBBFFFFGGGGGGGDGDGFEBEFHGHHCFGEEGGGGHHHHGGGFFGGFHHHHFGEGGGGGGGGGGGHHGHGGGGGEGHHHGE>C@C@//<FG1111110?0/</-..>1.><00<000=00.<--;@D--A--../0C/00/;//9C.-.99------;--9-..///..9./;//;//99:///;.;-;/////9-.--////99//9/99///://////9////://///////9//..//./
@M05620:37:000000000-D9766:1:1101:20052:3026 1:N:0:96
GAGGCTGCTTTGGAAGAAACTCATAGATTACTGCAACAGTTCCCCCTGGACCTGGAAAAGTTTCTTGCCTGGCTTACAGAAGCTGAAACAACTGCCAAGTCAGTACGGCATTTCAGCTGTAGCCATATTGTGGCACAAATTGCCAAATTCTCAGAATTTGTCATTGTAACTGCCAAGCCAAGGACCCCAGCTCGGAAGAGCACACGTCTGCACTCCAATCCAAAATGCGCATCTCGTATGACGTCTAATGC
+
AAABBBFCFFFFGGGGGGGGGGHHHHHHGHHHHHHGGHHHHHHHHGGGHHHHHGHGHHHHHHHHHHHHHHHHHHHHHHHHHHHHHHHHHGHHHHHHHHHG3FGHHHGGGGGHHHHGHH3FD4DFB3?DFBGHGE2B2BE3DFFHH2BGHHHHHHDFF3DFHHGHHHHGHHHHFCHHFGGE0??0?/?CAD0FHGGGGGGEHHGHHGHHHG0GBGHHH/;;:000.0=;ADGAAB0CC.BB0FGFGG.99;0
@M05620:37:000000000-D9766:1:1101:17319:3086 1:N:0:96
GAGACTGCTTTGGCAGAAAGTTATAGGTTACTCCAACAGTTCACCCTGGACCTGGGAAAGAGTCTCGCCTGAACTACAAAGCCTGAAGCAAGTAGATGAGTGGCCCGCTACCTAAACGGGCGGATAACACCCTAATGCCTGAAAACACCTAAACAAGCCCTTCCTCACTAGTTAGCGCTTCTGCCGTTATCAGTAGCACGCACCTCTCTTACCAAATTCCACCTTCGAATTCTTCGTTGGACAGACCAGAG
+
>>1>>11CFB3BCF1111BBBA33331DD1BDAFC1B0BDADBDGGAEF0BAFAFAB1GHB0DBB1BBAEAB1111BB11>0B1>>@1B1>01B@222B1B1/?BF//>>/01>11>/??</<///1@1@/?/0?<1?1<10<?<>.0.011111.0<.<///<000.00<00<;0-;..:00;:C....;0000;000-----/90/0090:0/;//////--//--9/99///-;/;-/99-:9--9-9
@M05620:37:000000000-D9766:1:1101:9366:3103 1:N:0:96
ACCACACCTTCTACAATGAGCTGCGTGTGGCTCCCGAGGAGCACCCCGTGCTGCTGACCGAGGCCCCCCTGAACCCCAAGGCCAACCGCGAGAAGATGACCCAGGTGAGTGGCCCGCTACCTCTTCTGGTGGCCGCCTCCCTCCTTCCTGGCCTCCCGGAGCTGCGCCCTTTCTCACTGGTTCTCTCTTCTGCCGTTTTCCGTAGGACTCTCTTCTCTGACCTGCGTCTCCTTTGGAACTCTGCAGGTTCT
+
>AAABBBAFFFFGGGGGG5BGFHHGFEAFEHHHFGEDGGGGHHHHGGGGEGGHHGHHHHECGGGGGGGGGGGHHHGGGGHGGHHHGGEGG/>CGHEDHFHHHGFFHGBGHHGGHHGGGGGHHHHHHHHEHHGHHGGGDGHGHHGGGGGGGGGGGGEGGG?D?FFGGFFFFFFFFFFFFFFFFFFFFFFFFFFFFFFFFFFFFFFFFFFFFFFFFFFFFFFFFFF.9DFFFFFFFFFFFFFFFFFFFFFFFF
@M05620:37:000000000-D9766:1:1101:10744:3215 1:N:0:96
ACCACACCTTCTACAATGAGCTGCGTGTGGCTCCCGAGGAGCACCCCGTGCTGCTGACCGAGGCCCCCCTGAACCCCAAGGCCAACCGCGAGAAGATGACCCAGGTGAGTGGCCCGCTACCTCTTCTGGTGGCCGCCTCCCTCCTTCCTGGCCTCCCGGAGCTGCGCCCTTTCTCACTGGTTCTCTCTTCTGCCGTTTTCCGTAGGACTCTCTTCTCTGACCTGAGTCTCCTTTGGAACTCTGCAGGTTCT
+
BABBBBBAFFFFGGGGGGG5G5F4EEGEGGHHHFFGCGGFGHHGHGEFEEEEFGAGHHFE@FEGGGGGGGGH@GFEGFEHGGHHGGGGGGGG//22?FDGGH/FFHFHHHEEFGGFCFCCHFH0G=DDG=CCCG?:@ADEGHHD:0FFBBFFFFGEFD?DA99BFGF9BFF/FFFFFFB./;//B/;/;FFFB9-99BF//.B.ADF/B99B//B/BFFBFFBFFFFFFFFFFEB/BFFFFB/BFFFFFFF
@M05620:37:000000000-D9766:1:1101:14411:3246 1:N:0:96
GAGGCTGCTTTGGCAGAAACTCATAGATTACTGCAACAGTTCCCCCTGGACCTGGAAAAGTTTCTTGCCTGGCTTACAGAAGCTGAAACAACTGCCAAGAAAGAAAGGCTTTTCGGCTTTCTCACTATTGTGGATCCACTTGCCCAATTCTCCGCATTTGTCCTTGTAACTGCCAAGCCCGAGCCCCGCGCTCGGAAGCGCACAAGTCTGAACTCCCGTCCCTACTGCGCATATCGAATGCAGACTTATGC
+
A@B@AAFAFFFFG4FEGGGGGGHHGHFHHHGHHHHHHFGBGHHHHGEGEHHHFHFGHDGHEGHHHHHHHGHHHHHGHHHHBHHFGGGFGGHHCGFG33??33B31BBFG3BBG4/>//>??BF4?44BBFF?/333B3?F11?B11?F112B?</</B2>@@F21?1<1?@<D0FB/<..-->-<.<<-;:-;C-.C?.B?B@B/;CGFB00;0909.;999//9//;9>=A.//9.;/9BBF/;9B////
@M05620:37:000000000-D9766:1:1101:16971:3261 1:N:0:96
ACCACACCTTCTACAATGAGCTGCGTGTGGCTCCCGAGGAGCACCCCGTGCTGCTGACCGAGGCCCCCCTGAACCCCAAGGCCAACCGCGAGAAGATGACCCAGGTGAGTGGCCCGCTACCTCTTCTGGTGGACGCCTCCCTCCTTCATGGCCTCCCGGAGCTGCGCCCTTTCTCACTGGTTCTCTCTTCTGCCGTTTTCCGTAGGACTCTCTTCTCTGAACTGAGTCTCCTTTGGAACTCTGCAGGCTCT
+
1AAAAAAAFFFFFGGGFGGGFFF1EAABGCHHFFFEFGGCEEGHHGEGEEFGBBGHHAEEEECG/E/EGGGFHG/EFFEEEEH//??<C@CC//<?11FGHHGHAGH?G1?CGGFGC---000<=G0DG0CC.<-ACHG../;E/GH00;0;/0CEE.;;--.9C@AG?@F//;/F/FF-;;F/BFFB9BFFFF<ABFFFFFFFFFFFFFFF/BFF//BF/FF////9;BFFFFFFF/B/F99BFFA--;/
@M05620:37:000000000-D9766:1:1101:15961:3266 1:N:0:96
ACCACACCTTCTACAATGAGCTGCGTGTGGCTCCCGAGGAGCACCCCGTGCTGCTGACCGAGGCCCCCCTGAACCCCAAGGCCAACCGCGAGAAGATGACCCAGGTGAGTGGCCCGCTACCTCTTCTGGTGGCCGCCTCCCTCCTTCCTGGCCTCCCGGAGCTGCGCCCTTTCTCACTGGTTCTCTCTTCTGCCGTTTTCCGTAGGACTCTCTTCTCTGACCTGAGTCTCCTTTGGAACTCTGCAGGTTCT
+
CCCBCCCBFFFFGGGGGGBFGFHHGFGBFEHHHGGFDGGGGHHHHGGGGEGGHHHHHHHGGGGGGGGGGGGHHHHGGGGHGHHHHGGGGGGGGGHFGHHHHHEGFGG1GGHGGHHFGGGGHHHHHHHHHHHGHHGGGGGHGHHGGGGGGGGGGFGGGGA;ADGFGGFFDAFFFFFFFFFFFFFFFFFFFFFFFFFFFFFEFFFEFFFFFFFFFFFFFBFFFFBF/BFFFFFFFFFFFFFFFFFFFFFFFFF
@M05620:37:000000000-D9766:1:1101:18891:3281 1:N:0:96
AGGGCCAGCTCTCAATCGCACAGGGGACCAAGGGCCTGGCCCCTCCAGCAAGAAAACCTGTGACCTCACCCGCTACCTGGAGCACCAACTCCGCAGCTGTGCTGGGACCTTTGTGAGTATCGAGCGCAGGAATCTGGGAGTTGGCGAGGAGTGAGGTGTTGGCGTGTGACAGTCATAACCGTGGCGGGTTCTGGTAAATGATGGGGTGAGGAGGGGCTCTATGGCTACCACCAGTCCCCCTGTCTGGGTCT
+
1>11>AAA1FCFG1F3GAACAEGAF?0AA0AF00B//AFF0FG/EFC1B0AB0BEHHGF0BF2GFFGGH00>F>/EH1GF0FHEGE0FEB1FEE///BB>0B>G1/00EB1B1><>1B2F2//<?<//<>/011FD100.>01<1<----<<.00./.C?EA/;.-.:0;0;0B0;00;/A.:9--9;---;BF9FF//99///-;A=-;-B-;--9-:9//;/EF/;-/9A-A9F9F--;999;/B-;-:
@M05620:37:000000000-D9766:1:1101:19571:3281 1:N:0:96
AGTGCCAGCTCTCAATCGCACAGGGGACCCAGGGCCTGGCCCCTCCATCCAGAAAACCTATGACCTCACCCGCTACCTGGAGCACCAACTCCGCAGCTTGGCTGGGACCTATGTGAGTATCCAGCGTAGGAATCTGGGAGTTGGGGAGGAGTGAGGAGTTGGGGAAAGACAGTCCTAACCGTGGAGGGTTCTGGTAAATGATGGGGTGAGGAGGGGCTCTTTGGCTCCCACCAGTCCCCCTGTCTGGTCTA
+
ABAABFFFBFFFGBGGGGGGGGHCGEEFGGHHFEGGGFHHHHGHGGHHHGHHHGHHHGGGHFGHHFHHHHHGGEEGHHHHGHHHHH1CFHHGDFCGEFFGGHHGGGHHGHHHHFHHHHHHHHHHHGGGGGHHHHHHHGAFGGHHGGEGGGEHHHDHCGHHHHGGGGHHHHHHHHHHHHHHGGGGDGGGGGGGGGGGGGGGGGGGGGFFFFFFFFAFFFFFFFFFFFFFFFFFFFFFFFFFFFFFFFEFFFB
@M05620:37:000000000-D9766:1:1101:16506:3285 1:N:0:96
ACCACACCTTCTACAATGAGCTGCGTGTGGCTCCCGAGGAGCACCCCGTGCTGCTGACCGAGGCCCCCCTGAACCCCAAGGCCAACCGCGAGAAGATGAGTGGCCCGCTCCCTCTTCTGGTGGCCGCCTCCCTCCTTCCTGGCCTCCCGGCGCTGCGCCCTTTCTCACTGGTTCTCTCTTCTGCCGTTTTCCGTAGGACTCTCTTCTCTGACCTGCGTCTCCTTTGGAACTCTGCAGGTTCTAGATCGGAA
+
AA?BA>>AFFC4EFG4DGGGFGGFEEFFH?GHHGG?ECG2EGHHHG?EA1ECFA3BF2AEGECG1E/EEEGHHH/>EEEEGHHA/FFGG@CGGFHHFBGFFGGE0/>CD<AFCGGHHH1FD0DGC<-<A.CEFHGH00GGH/GH0AEG.?9A@B-;@;.BBBBFFFFFFFBBFFFFFFFFBFFFFB;AFEFFDBAA?FFFFFFFFFFFFFBFFFF.-.;AFFFFFB/BFFFFFFFBFFFBFFFFFFFFDDE
@M05620:37:000000000-D9766:1:1101:17970:3288 1:N:0:96
ACTGCCACTTCTCAATCGACCCGTGGATTCCTGCCCCGGCTCCCCCAGTCCGTATAACCGTTACCTCCCTGGCTACCAGGAGCACCAACTACTCCCCCGTAAGTCAGGCATTTCCGCTTTCGCACTCTTGTGGCTCCCATTGCCCCATTCTCCGCCTTTGTCCTTGTCACTGACAAGCCCGGGACACGCGATCGGAAGAGCACACGTCTGAACTCCCGTCACTAATGCGCATCTCGTATGCCGTCTTCTGC
+
111>ABBBBFBD1GGFGCGAE?A0AABA1B2GGFHHA/AA/BFFGG/BABB//00BFGF>B//BBD1?FHFHHHBBFCG?FFH?BFFGG0BG111>?/>?EEFB22BBG/BGGFGGGGFG1A//B/FGFHHHG/FFF.GBHH<GFFFFFG1DGCCCC.GFDDDDGFC0;GGH0CGFFCEEGGG@A?A.-;@AE@BFFFFFEF?B-@FEFFFFF9BFEBABBA/BFFFFA-@--/;F--9:9/;;=-9BBF:
@M05620:37:000000000-D9766:1:1101:19587:3288 1:N:0:96
AGTGCCAGCTCTCAATCGCACAGGGGACCCAGGGCCTGGCCCCTCCATCCAGAAAACCTATGACCTCACCCGCTACCTGGAGCACCAACTCCGCAGCTTGGCTGGGACCTATGTGAGTATCCAGCGTAGGAATCTGGGAGTTGGGGAGGAGTGAGGAGTTGGGGAAAGACAGTCCTAACCGTGGAGGGTTCTGGTAAATGATGGGGTGAGGAGGGGCTCTTTGGCTCCCACCAGTCCCCCTGTCTGGTCTA
+
BBAABFFFCFFFGGGGGGGGGGHHGGGGGGHHGGGGGGHHHHGHGGHHHHHHGGHHHGHHHHHHHHHHHHHGGGGGHHHHHHHHHHHHGHHHGGGGGHHHGHHGGGHHGHHHHHHHHHHHHHHHHGEGGGGHHHHHHHFGGHHHGGGGGGGHHHHHHGHHHHGGGGHHHHHHHHHHHHHHGGGGEGGGCFGGGGGGGGGGGGGGGGFFFFFFFFFFFFFFFFFFFFFFFFFFFFFFFFFFFFFFFFFFFFF
@M05620:37:000000000-D9766:1:1101:20951:3329 1:N:0:96
ACCACACCTTCTACAATGAGCTGCGTGTGGCTCCCGAGGAGCACCCCGTGCTGCTGACCGAGGCCCCCCTGAACCCCAAGGCCAACCGCGAGAAGATGACCCAGGTGAGTGGCCCGCTACCTCTTCTGGTGGCCGCCTCCCTCCTTCCTGGCCTCCCGGAGCTGCGCCCTTTCTCACTGGTTCTCTCTTCTGCCGTTTTCCGTAGGACTCTCTTCTCTGACCTGAGTCTCCTTTGGAACTCTGCAGGTTCT
+
BBCCCCCCFFFFFGGGGGGGGGHHGEFBFFHHHGGFGGGGGHGHHGGGGFGGHHHHHHHGGGGGGGGGGGGHFHHGGGGHGHHHHGGGDGCGGGHGHHHHHHHHGHHFHGHGGHHGGGGGHHHHHHHHGHHGHHFFGGGHGHHGHGGGGGGGGGGGGGG?DGGGGGFFFFFFFFFFFFFFFFFFFFFFFFFFFFFFFFFFFFFFFFFFFFFFFFFFFFFFFFFFFFFFFFFFFFFFFFFFFFFFFFFFFFF
@M05620:37:000000000-D9766:1:1101:20841:3344 1:N:0:96
ACCACACCTTCTACAATGAGCTGCGTGTGGCTCCCGAGGAGCACCCCGTGCTGCTGACCGAGGCCCCCCTGAACCCCAAGGCCAACCGCGAGAAGATGACCCAGGTGAGTGGCCCGCTACCTCTTCTGGTGGCCGCCTCCCTCCTTCCTGGCCTCCCGGAGCTGCGCCCTTTCTCACTGGTTCTCTCTTCTGCCGTTTTCCGTAGGACTCTCTTCTCTGACCTGAGTCTCCTTTGGAACTCTGCAGGTTCT
+
CCCCCCCCFFFFGGGGGGGGGGHHGGGGGGHHHGGGGGGGGHHFHGGGGGGGFHHHHHHGGGGGGGGGGGGHHHHGGGGHGHHHHGGGGGDCCGHHHGHHHHA?FC=FF=GFGHHGGGFGHDD<GGGDHHHGHFGGGGAGGHGG:FBFB0CCFFGGG;???BABFAAFDFFFFFFFFF0B;BFFBFFFFFBFFFDADFFFFFFF:.9FFFBB0BB:0:00FFF/9/B:99B0FFBF:FFFFFFFFFF.BBB
@M05620:37:000000000-D9766:1:1101:20970:3346 1:N:0:96
ACCACACCTTCTACAATGAGCTGCGTGTGGCTCCCGAGGAGCACCCCGTGCTGCTGACCGAGGCCCCCCTGAACCCCAAGGCCAACCGCGAGAAGATGACCCAGGTGAGTGGCCCGCTACCTCTTCTGGTGGCCGCCTCCCTCCTTCCTGGCCTCCCGGAGCTGCGCCCTTTCTCACTGGTTCTCTCTTCTGCCGTTTTCCGTCGGACTCTCTTCTCTGACCTGAGTCTCCTTTGGAACTCTGCAGGTTCT
+
BAABBAAAFFFFGGGGGGGFGGHHGEEE4EFHHGGGGGGC?HHHHGGEAAEFFGBGFHFEEGCGGGGEGEA2GHHGGGGHGCGFFFGFGG/B/DFGHG2DGHHHFGCDFHHEEHHCFGG?GEHFGGHFH0CACGCC-DDACG/;/0FFBBCFFFG.ED-DFG.FFFB?DCFFFEFFFFB.9B/9BBFBFFFF/B>AAFEBB.9.;BACFEFBF/BBFFF/;9BFF.:FFFFFB/FBBBFFEBFF/99AFBF
@M05620:37:000000000-D9766:1:1101:18685:3357 1:N:0:96
ACCACACCTTCTACAATGAGCTGCGGGTGGCTCCCGAGGAGCACCCCGTGCTGCTGACCGAGGCCCCCCTGAACCCCAAGGCCAACCGCGAGAAGATGACCCAGGTAGGTGGCCCCCTACCTGTCCTGGTGGCCCCCCCCCTCCTCCCTGGCCACCGGGCCGTGGACCCTTTCTCCCGGGTCTCACCTCTTGCCGTTTTCCGAAGGCTTTCCTCCCCTGCCCTGCGTTCCCTTTGGAACTCTGAGGGTTTT
+
AAAABABBFFFFGGGGFGFGG5GBE22A?2FG3FF2EEEGFHHHHGGGDEGGHHFFHHGGCECGG1EGGGG0G3FEGG/GC/FGHG/<CCB//C<F1?1<?0/?/11<>1>.FC<-<-.<<00=/<0DG/C.;..::--;9-C9///../999/;F.9-------./;999//////.9-.-.///.;./:/;/;:DFAB/;..9../////;//.;...9./..-...;99B/;/9///9////.;9.:.
@M05620:37:000000000-D9766:1:1101:17996:3359 1:N:0:96
ACCACACCTTCTACAATGAGCTGCGTGTGGCTCCCGAGGAGCACCCCGTGCTGCTGACCGAGGCCCCCCTGAACCCCAAGGCCAACCGCGAGAAGGTGACCCAGGTGAGTGGCCCGCTACCTCTTCTGGTGGCCGCCTCCCTCCTTCCTGGCCTCCCGGAGCGGCGCCCTTTCTCACTGGTTCTCTCTTCTGCCGTTTTCCGGAGGACTCTCTTCTCTGACCTGAGTCTCCTTTGGAACTCTGCAGGTTCT
+
>1>AAA1>CFFFCGGC3FGDE1BBEBEA0A00BAFE0EE//GAAGG?E/AE/111BGH0A/E/EFEE/E/>FGHAFG?EFF/GGEGGGGCCC/?00?1?11FFHE1?GFHDC/<F@@CCCHB00==DDH<<.<GC-:::.:C/./00/0;F?AB.9AE??A?-@=??-@-:/B/FB/9/9/;//99//;BBB/9@--/;9/9--@@B-9//:////BFF//B/BFF:BBBFBBBBFBFFFF/BFBFFFBB9
@M05620:37:000000000-D9766:1:1101:18700:3366 1:N:0:96
ACCACACCTTCTACAATGAGCTGCGTGTGGCTCCCGAGGAGCACCCCGTGCTGCTGACCGAGGCCCCCCTGAACCCCAAGGCCAACCGCGAGAAGATGACCCAGGTGAGTGGCCCGCTACCTCTTCTGGTGGCCGCCTCCCTCCTTCCTGGCCTCCCGGAGCTGCGCCCTTTCTCACTGGTTCTCTCTTCTGCCGTTTTCCGTAGGACTCTCTTCTCTGACCTGAGTCTCCTTTGGAACTCTGCAGGTTCT
+
AAABBBBAFFFFGGGGGGGGGGHFEEEEGEHHHGGGFFGCGHHHHGGGEAFEFGHHHHGGGF?GFGEEGGGHHHHGGGGFGHHGEFGGGGGGGGHE2<GHHHHHE?GGHDGGGHEGGGCFHBGHBFGHHHHGHH-A-.C:EHHGHBFGFGFF?F..EACADGGGGGFFFFFFFEFFFFEB/;BFFFFEBFFFFFFDFFFFFFBFFDFFFFFFFFFFF/BBFBBFFFFFFFFFFEFEBBFF//BFFFFAFFF
@M05620:37:000000000-D9766:1:1101:14771:3402 1:N:0:96
AGTGCCACTTCTCAATCGACCCGTGGATTCCTGCCCCGGCTCCCCCAGCCCGTGAAACTGTTTCCTCCCTGGCTACCAGGAGCACAAACTACTCCCCTGTACGGCAGGCATTTCCGCTTTAGCACGCTTGTGGATCCCATTGAACAATTCACAGAGTTTGGCCTTGTAACTGACAAGCCAGGGACAAACGATCGGAAGAGCACCCGTCTGAACTCCAGTCACGAATGCGCACCGCGTCTGCCGTCGGCTGC
+
>11>AF111DD3FGGEGFGEAAAEEAFA1B2DFCBGCAEA/EFCFG/B0///A//B111BD21FBG10F01BGH@0B1B/GGHA00BFG1BG111/>0?B>>//////?/FGDBBB/EAC>@D1G/<</?<?/1?<<0>1FF11<1>11>111>//=0=0./<0</=<DG0;:GH0CCEFCHGEG../.9CF.;.;E9.F/;9..;C-9;BF//9;//9;:9--;E/F-9@99-;-----//-----9;--
@M05620:37:000000000-D9766:1:1101:10563:3404 1:N:0:96
GAGGCTGCTTTGGAAGAAACTCATAGATTACTGCAACAGTTCCCCCTGGACCTGGAAAAGTTTCTTGCCTGGCTTACAGAAGCTGAAACAACTGCCACGGCAGTCAGGCCTTAACGATTTCTCCCTATTGTGGTTCAAGTTACCAAATTCTCCGACTTTGTAATTGTAACTAAGAAGCCCAGGCCCCCTGCACGGAAGAGCACAAGTCTGCACAACAGTCCCCACTGCGTGTCCCGTATACTGTCATATGC
+
BBBBCCFCFFFFG4GGFGGGGGHHHHGHHGHHHHHGHHHEGHHHHGGGGGHHHHGFHHCGFHHHHHHHHHHHHHHHHHHHHHHHHHHHHHHHH3B3BF>/>EEBG3@?FFHH333??/?/4BBGHHFF43BFD2?B233BB3BBF?C2B32@FD/<</11<?FGGHF1F<F1111?>FGH.<>.FE@C-<./<<--;C..;/;CCGFGG00:;0/=C/;0CF.;..00;..;/09-9-./;/;:B///://
@M05620:37:000000000-D9766:1:1101:10443:3420 1:N:0:96
ACCACACCTTCTACAATGAGCTGCGTGTGGCTCCCGAGGAGCACCCCGTGCTGCTGACCGAGGCCCCCCTGAACCCCAAGGCCAACCGCGAGAAGATGAGTGCCGCGATCCCTCCTCTTGTTGCCCCCTCCCTCCTTCCTTGCCTCCCGGCGCTGCGCCCTCTCTCACTGGTTCTCTCTTCTGCCGTTTTCCGTCGTACTCTCCTCTCTGCCCTCCGTCTCCTTTGGCACTCTGCTGTTTCTAGATCAGAA
+
ABBBBBBAFFFFGGGFGGGGGGGHGGGGDEGHHFFD2AEE?HHHHGGEEEGGGEFHHHHGEEEGGGGGGGGHHHEEGGGHGHHGHGGGGGGGGGH2FGG22G22<><A?F.FCH.0GD0000.0<<<<AA.C:/CBCGH00<CF0;GE.::9;?-;-9;--.9/9//B9/.BFFFFFFFFBFB9F;.999/9./.--.;;FFF//:BFF9/;A/..;;A.BFFB/////;B/F///9/9;/B//;B///9;
@M05620:37:000000000-D9766:1:1101:22043:3425 1:N:0:96
ACCACACCTTCTACAATGAGCTGCGTGTGGCTCCCGAGGAGCACCCCGTGCTGCTGACCGAGGCCCCCCTGAACCCCAAGGCCAACCGCGAGAAGATGAGTGGCCCGCTACCTCTTCTGGTGGCCGCCTCCCTCCTTCCTGGCCTCCCGGCGCTGCGCCCTTTCTCACTGGTTCTCTCTTCTGCCGTTTTCCGTAGGACTCTCTTCTCTGACCTGCGTCTCCTTTGGAACTCTGCAGGTTCTAGCTAGAGA
+
AAABBBBAFFFFGGGGGGGGGGGHGGGGAEHHHGGG2EGCEHHHHGGGEAEF5FGHHHGGEE0EFGEGGGGHHHGFGGGGGHHGEFGGGCGGGGHF22?GGHGGHHG@D-<FGH1DGH1>=0<GF-?DGGEGHFAGCCF:::CHFCAEGGGG-:-9--.@@FFFBFFFFFFFF/BFFBFF9FFFFFFAFFBFFFAFFFFFFFFFFFFFFFF/FFFF-;-;F/9/B/9/:FFFFFFF/AAF/FFFFB/////
@M05620:37:000000000-D9766:1:1101:13870:3437 1:N:0:96
ACCACACCTTCTACAATGAGCTGCGTGTGGCTCCCGCGGAGCACCCCGTGCTGCTGACCGAGGCCCCCCTGAACCCCAAGGCCAACCGCGAGAAGCTGACCCAGGTGAGTGGCCCGCTACCTCTTCTGGTGGCCGCCTCCCTCCTTCCTGGCCTCCCGAAGCTGCGCCCTTTCTCACTGGTTCTCTCTTCTGCCGTTTTCCGTAGGACTCTCTTCTCTGACCTGAGTCTCCTTTGGAACTCTGCAGGCTCT
+
AAABBBA>FFCFGGEFBFGGGGHGGGGGAEBGFFGE2AFE0E1FHGGEBBFF@GGGFGHG>//E?A@EFGG?3BFEGF/F?CGGFFD@D<B/>A01??1CCF/>.<1FGFDFAFG@D-<<C<GC0CCCGC/AGHCDAD..CBBE/90;9CFAFFFGGG.--;//9@BDF>BFFEFBFFFE/9/BFFF//;FFBF-99BEBFF9:..9/B/F//BB/B//////./.9/BFFFF////99;F/9/BF...AF
@M05620:37:000000000-D9766:1:1101:15274:3443 1:N:0:96
AGTGCCAGCTCTCAATCGCACAGGGGACCCAGGGCCTGGCCCCTCCATCCAGAAAACCTATGACCTCACCCGCTACCTGGAGCACCAACTCCGCAGCTTGGCTGGGACCTATGTGAGTATCCAGCGTAGGAATCTGGGAGTTGGGGAGGAGTGAGGAGTTGGGGAAAGACAGTCCTAACCGTGGAGGGTTCTGGTAAATGATGGGGTGAGGAGGGGCTCTTTGGCTCCCACCAGTCCCCCTGTCTGGTCTA
+
BBBABFFFBFFFGFGFFGGGGGHCGGGEAECFG2EE2FHGAGGEGGF5BBBA3AFGHGHGGHBFHHH3FEFEGE>EHFDGFGHHGHHHGFFGGGC?ECHHEE3FEGA0?CBGHGFF?FGGHHFHH/?CCGFFFGHHHEAFFGHH?CADCDECCHGCGFG/GCCCGAGCFHHHHHHGHGHHBDE?.ADGCFFFGF0CFFGGGBB0EFDBEFEFFF-;>9AFFFFF9BFFEFFFFFFFFFFFBF/BFFFBFF9
@M05620:37:000000000-D9766:1:1101:17318:3461 1:N:0:96
AGTGCCAGCTCTCAATCGCACAGGGGACCCAGGGCCTGGCCCCTCCATCCCGAATAACTATGACCTCCCCCGCTACCTGGAGCACCAACTCCGCCGCTTGCCTGGGGCCTAGGTGAGTATCTAGCGGAGGAATCGGGGAGCTGGGGAGGAGTGAGGAGTTGGGGAAAGACAGTCCTAACCGTGGAGGGTTCTGGTAAATGATGAGGTGAGGAGGGGCTCTTCGTCTCCCACCATTCCCCCTGTCTGGGCTA
+
>>>AAFFFABBFGGGGGAA1E0B00AEEEE00B0EFAFFBBFE/BFFF1FAE/E/B1BADG2ADBG@>F//>EEEEH1FBFGH?B?GHGBFHGE/<E<EF/B1<??//>/0001<1<@21@1<GE//><-<<<F0<CCCG..//C@E--.;;CFB.9;/:CB-AE...;///00;0;0:99;A-A---9-;///9////;FB9/9/B-/--/----;@E/9/9--9-//----/99FFFA>99://:--9F
@M05620:37:000000000-D9766:1:1101:19027:3477 1:N:0:96
ACCACACCTTCTACAATGAGCTGCGGGTGGCTCCCGAGGAGCACCCCGTGCTGCTGAACGAGGCCCCCCTGAACCCCAAGGCCAAACGCGAGAAGATGACCTAGGTGAGTGAACCGATGCCTCTTCTGGTGGCCGACTCCCGCATTCCTGGCCTCCCAACGCTGCGCACTTTCTCACTGATTCTCTCTTCTGCAGTTTTCCGTAGGACTCTCTTCTATGACCTGCGTCTCCTTTGGAACTCTGCAGGCTCT
+
1>1>AAAAFFFFAGGAAEG1D1B1A0AEEEHH1F/AEEEAEHHHHGCGE/E>@@BFH11FEA/F>?/EEGGFHB//EFA<<CG//0?<>/B<//<?111<11<1<111???111?<-<..>FHBG00=0=CCGHG--:.;..:-..;;0;;AF0CEE//..-;;A?@?-@F//;;F/BF/;;BFFFFFFF/;B9/;9FFFF-;FB-B/FFF9//;//;BBFF/F--;9BBF/:FFF/BBFFF9FF/;-;-/
@M05620:37:000000000-D9766:1:1101:19140:3478 1:N:0:96
AGTGCCAGCTCTCAATCGCACAGGGGACCCAGGGCCTGGCCCCTCCATCCAGAAAACCTATGACCTCACCCGCTACCTGGAGCACCAACTCCGCAGCTTGGCTGGGACCTATGTGAGTATCCAGCGTAGGAATCTGGGAGTTGGGGAGGAGTGAGGAGTTGGGGAAAGACAGTCCTAACCGTGGAGGGTTCTGGTAAATGATGGGGTGAGGAGGGGCTCTTTGGCTCCCACCAGTCCCCCTGTCTGGTCTA
+
AAAAAFBFAFFFGGGGGAFGGGHHGGGGGE0GGGGGGGGHHHGHGGBGHHFFHHHHGG0GHHGHBGHEHHHGGEGGHFHCGFHGHHHHGHGHGEEGGHHHEHHGG?GHEFHHGHHHHHHHHGHHHGCCGGGHHHHGHBFECGGGCCGC?CCFAGFGHG/CGGCCECHHHHHFGFHFHHHHGGGGGGGGFFFFGGBFGFGBFGGFGGF@FFFFFB@?@@FFFFFFFFFFFFFFFFFFFFFB?EFFFFFFFF9
@M05620:37:000000000-D9766:1:1101:11173:3504 1:N:0:96
ACCACACCTTCTACAATGAGCTGCGTGTGGCTCCCGAGGAGCACCCCGTGCTGCTGACCGAGGCCCCCCTGAACCCCAAGGCCAACCGCGAGAAGATGAGTGGCCCGCTACCTCTTCTGGTGGCCGCCTCCCTCCTTCCTGGCCTCCCGGAGCTGCGCCCTTTCTCACTGGTTCTCTCTTCTGCCGTTTTCCGTAGGACTCTCTTCTCTGACCTGAGTCTCCTTTGGAACTCTGCAGGTTCTAGATCGGAA
+
AA1AA?1AFF11AFEA3EFGBGCGEBEEGEHHHG0A0AE?EGFHHGEEAAEEHFHHH0BEEGGGAFEGGGGHGHEEGGGCFHHGEFGEC@CGCCHGFD?GGFFGHHGGGGGHHHHHHHHHGGGH<-ACFGHGHHFFCGGHHGHEFGEGFG@@@FFGGGGGGGGFFFFFFFFFFFFFFFFFFFFFF@AAFFEFFFFFFFFFFFFFFFFFFBFFFFF9-9BBF/9FFFFEFFFFFFFFBFABFBFFFFFFFFF
@M05620:37:000000000-D9766:1:1101:18351:3551 1:N:0:96
GAGGCTGCTTTGGAAGAAACTCATAGATTACTGCAACAGTTCCCCCTGGACCTGGAAAAGTTTCTTGCCTGGCTTACAGAAGCTGAAACAACTGCCAAGTAAGTCCGGCCTTTCCGCTTTCGCCCTCTTGTGGCTCCAATTGACCAATTCTCCGCATTTGACATTGTCACTGACAAGCCCGGGACCCCCGATCGGAAGAGCACACGTCTGAACTAACGTCACTAATGCGCATCTCGTATGACGTCTTATGC
+
A>AABBFBFFFFGGGGGGGGGGHHHGFHGHHGHHGGHHHGHHHHHGGGHHHHGHHHHGHHFHFHHHFHHHFHHHHHHHHHHHHHHHHHHHHHGHHHHHHHBDGBB@EEE@EHH33?EEGE3EEEGGHHHGHH//?FFHHHHG3GG2?22F2@FEG<EGFG1<?1?GG1FFHHGHFHHHGEC-<<<.<:A;-;AFGBGGGGGGGGFGGGGGBFGG00/.;9.;:BFFFFFDFDABFFEDFF/BD;DF./9B/
@M05620:37:000000000-D9766:1:1101:17914:3571 1:N:0:96
ACCACACCTTCTACAATGAGCTGCGTGTGGCTCCCGAGGAGCACCCCGTGCTGCTGACCGAGGCCCCCCTGAACCCCAAGGCCAACCGCGAGAAGATGACCCAGGTGAGTGGCCCGCTACCTCTTCTGGTGGCCGCCTCCCTCCTTCCTGGCCTCCCGGAGCTGCGCCCTTTCTCACTGGTTCTCTCTTCTGCCGTTTTCCGTAGGACTCTCTTCTCTGACCTGAGTCTCCTTTGGAACTCTGCAGGTTCT
+
AABAABB>4BCFGGGGGGBFGGHHGEFA4EGAFAFE?FEC?GDGHGGEEFEGFHGHHHHAE@CEFGGGGGFHBGHGGGGHGHHHHGGGFF<>DGHBFHHHHHCGFFF1GFGGGHHGGGGGHHGHHHGHHHHGHHGCGGGHGHHGGGGGGGGGGGGGGGG:BGGGGGFFFFFFFFFFFFFFFFFFFFFFFFFFFFFDDFFFFFF?DFFFFFFFFFFFFFFFFFFF/BBFFFFFFFFFFFFFFFFFFEFFFFF
@M05620:37:000000000-D9766:1:1101:17089:3596 1:N:0:96
ACCACACCTTCTACAATGAGCTGCGTGTGGCTCCCGAGGAGCACCCCGTGCTGCTGACCGAGGCCCCCCTGAACCCCAAGGCCAACCGCGAGAAGATGCCCAGGTGAGTGGCCCGCCTCCTCTTCTGGTGGCCCCCTCCCTCCTTCCCGGCCCCCCGGAGCTGCGCCCTTTCTCTCTGTTTCTCCCTTCTGCCGTTTTCCGTCGGCCTCTCCTCTCTGACCCTAGGCTCCTTTGGAGCTCTGCGAGTTCTA
+
CCCCCCCDFFFFGGGGGGGGGGHHGFGFHGHHHGGGGGGGGHHHHGGGGGGGHHHHHHHGGGGGGGGGGGGHGHHGGGGHGHHHHGGGGGGGGGHHHH2=22?=??10?F/?0F---.<<F/00=000=<.<..<-=EG.C/C/<GH/CFF9--<<C----<0<-<.<C/00<F0<F00<000<0/<B/B0B0-../.<0.<:--<...0//0/0<0000<//////0.<F0BF/B//<0000----.00<
@M05620:37:000000000-D9766:1:1101:21593:3596 1:N:0:96
ACCACACCTTCTACAATGAGCTGCGTGTGGCTCCCGAGGAGCACCCCGTGCTGCTGACCGAGGCCCCCCTGAACCCCAAGGCCAACCGCGAGAAGATGACCTACCCGCGAGGCCCGCTGCCGCTTCTGGCGGCCGCCTCCCTCCTCCCTGACCTCCCGGCGCTGCGCCCTTTCTCACTGGTTCTCTCTTCTGCCGTTTTCCGTAGGACTCTCTTCACTGACCTGCGTCTCCTTTGGAACTCTGCAGCTTCT
+
BBBCCCBCFFFFGGGGFGGGGGHHGGGEHGHHHGGEEGGGGHHHHGGGGGGGFHHHGHHGGGCGGGGGGGGHGHHGGGGHGHHHHGGGGGDGGGHHEGGGH2F2<<?//-<-<E<CDC-:.--:A;0CB0:AFB?GC:DFEFFAFEFFEF/;:BFFE.--;-C-.=BFFFFFFFF//BFB/BFBFBFFFBFBFFAFFFFFFF/;A?FFFF/:B9://;;/B/BB.-A;AF/FFFF//9/FFEFBFF/;BFF
@M05620:37:000000000-D9766:1:1101:11839:3600 1:N:0:96
ACCACACCTTCTACAATGCGCTGCGTGTGGCTCCCGAGGAGCACCCCGTGCTGCTGACCGAGGCCCCCCTGAACCCCAAGGCCAACCGCGAGAAGATGAGTGGCCGGCTGCCTCTTCTTGTCTCCGCCTGCCTCCTTCCTTGCCTCCCGGCGCTGCGCCCTTTCTCACTGGCTCTCTCTTCTGCCGTTTTCCGTAGGACTCTCTTCTCTGCCCTGCGTCTCCTTTGGTACTCTGCAGGTTCTCGATCGGAA
+
BBBABBB3CFFFGGGGGG4AEAGGGEGA2EGGGFFEDEGGFHHHHGGGGGGGGHGHHHHEEGCGGGGGGGGGHHHGGGGHGHHHHGGGGGBDCGHHFFG?11?/0/-->-<F<FC<DF00=00<<...;..=:CGCGHHC00;:GHGAG@B-99-;B-;-9BBF/F/BFB..;FBFFFFF/99BF?FF/EBF./..9/;/9FFBB///://9A/.A=9@AF///;/B./;FFFFFFF.;BFB/9//.;..9
@M05620:37:000000000-D9766:1:1101:20271:3609 1:N:0:96
ACCACACCTTCTACAATGAGCTGCGTGTGGCTCCCGAGGAGCACCCCGTGCTGCTGACCGAGGCCCCCCTGAACCCCAAGGCCAACCGCGAGAAGATGCCCAGCCCACTGGCCCGCCTGCTGGTCTCCTCGCCCCTTCCCTCCTTCCTGGCCTCCCGCCGCTGCTCCCTTTCTCTCTGGTCTTCTGTTTTGCCGTTTTCCGTCGGCCTCTATTCTCTGCCCTGTGTCTACTCTGCAACTCCGCAGGCTCTA
+
CCCCCCCCFFFFGGGFGGGGGGHHGGGEHGHHHGGGGGGGGHHHHGGGGGGGHHGHHHHGGGGGGGGGGGGHHHHGGGGHGHHHHGGGGGGGGGHHHHB222F0////?10?0F---..0<0/<=000=/.<-.=.;CG/0/;/<GG09B..09.;A-;--;-;/;9EF///9B/;F//;///;//:;/;.9/-..:.;/.:.--9...///////////;/.//;///:B/;9/://;//..---.:.//
@M05620:37:000000000-D9766:1:1101:18762:3739 1:N:0:96
ACCACACCTTCTACAATGAGCTGCGTGTGGCTCCCGAGGAGCACCCCGTGCTGCTGACCGAGGCCCCCCTGAACCCCAAGGCCAACCGCGAGAAGATGACCCAGGTGAGTGGCCCGCTACCTCTTCTGGTGGCCGCCTCCCTCCTTCCTGGCCTCCCGAAGCTGCGCCCTTTCTCACTGGTTCTCTCTTCTGCCGTTTTCCGTAGGACTCTCTTCTCTGACCTGAGTCTCCTTTGGAACTCTGCAGGTTCT
+
AAAAAA1AFFCFFGGB3BGGFGHHEAEGH0FGHGG00EEEEGHHHGCEB/EFAGHHHHGGEG?E>FEEGGGHHHHGGGGHGHHHHGGEGGGGGGHEFFHHHHHGFGGGG1FCFHHCCC@CFHHHHHEHHGHGHA@CC?GHGHHGHBGGFGGGGBFEEA.--;=BF@GF@@FFFFFFFFFFFFFFFBFFBFFFFF@FFFEFFFFFF?FFFFFFF/F/FF/BFFF-;FFFFFFFFFFFFFBBFFFBFFFFFFF
@M05620:37:000000000-D9766:1:1101:21221:3756 1:N:0:96
ACCACACCTTCTACAATGAGCTGCGTGTGGCTCCCGAGGAGCACCCCGTGCTGCTGACCGAGGCCCCCCTGAACCCCAAGGCCAACCGCGAGAAGATGAGTGGCCTGCTCCCTCTTCTTGTGGCCGCCTCCCTCCTTCCTGGCCTCCCGGCGCTGCGCCCTTTCTCACTGGTTCTCTCTTCTGCCGTTTTCCGTAGGACTCTCTTCTCTGCCCTGCGTCTCCTTTGGCACTCTGCAGGTTCTAGATCGGAA
+
BBBBBBBBBFFFGGGGGGBFGGHHGEGB4EGFFFEG?FECDHGGHGGGGGGGEHFHHGGEE?CEGGGGGGGGHHHGGGGHGHHHHGGGGG/CGGHGFHHHH2F/01??F1?FGHHHHH=1G1.<CD@FG<CGHHGHHHHG0CGFHHHGGGA-BCGGGGGGFFFFFFFFFFFBFFFFFFFFFFFFFF:DFFFFFB9.DFFFEFFFFFFFFF:FFFFFFFFFFFFFFFF/BFFFFFBFFF9BFF/FFF/;.9A
@M05620:37:000000000-D9766:1:1101:14131:3775 1:N:0:96
ACCACACCTTCTACAATGAGCTGCGTGTGGCTCCCGAGGAGCACCCCGTGCTGCTGACCGAGGCCCCCCTGAACCCCAAGGCCAACCGCGAGAAGATGACCCAGGTGAGTGGCCCGCTACCTCTTCTGGTGGCCGCCTCCCTCCTTCCTGGCCTCCCGGAGCTGCGCCCTTTCTCACTGGTTCTCTCTTCTGCCGTTTTCCGTAGGACTCTCTTCTCTGACCTGCGTCTCCTTTGGAACTCTGCAGGTTCT
+
BBBABBBAFFFFGGGGGCFGGFFHEBEB4EGGFFGE?EECDHHHHGGGGEEGFDGFHHHEEGCGGEEGGGGHHGHGGGGHFGHHGGGED@/<@GFBFGGHHHHHGGHGHHHGGHHGGGGGHHHHHHFHHHHGHHGGGGDHGHHGBFFGGGGGGGGGG?G9@B.BFGFFFFFFFFFFFFFFFFFFFFFFFFFFFFFFFFFFFFFFFFFFFFFFFFFFFFFFFFFF.DFFFFFFFFFFFFFFFFFFFFFFFFF
@M05620:37:000000000-D9766:1:1101:11180:3784 1:N:0:96
ACCACACCTTCTACAATGAGCTGCGTGTGGCTCCCGAGGAGCACCCCGTGCTGCTGACCGAGGCCCCCCTGAACCCCAAGGCCAACCGCGAGAAGCTGAGTGCCCAGATTCCTCCTCTAGTGGCCCCCTCCCTCCTTCCTGGCCTCCCGGGGCTGCGCCATCTCTCACTGGTTCTCTCTTCTGCCGTTTTCCGCAGGACTCTCCTCTCTGCCCTCAGTCTACTTAGGCACTCTGCAGGTTCTAGATCGGAA
+
AA1AA1AAFFBDGGGGBFGDG1EGGFGGCCGHHFGG0FG/EG/FGG?EAEGA11BBGFFE>>>>//EGEGGB1FEEGGECFHG</?EEGCGC@CH11<????11<?<?11@<DD<0FB111<<>0.->-.<CGCA/0<GD0/C:0:GGAC---=.;-?A.;/BBFFFGBBFGEBF//BFFBFFFF@-:BA9/A--;-9:FFFF/9-BFFB/;AF--9;9B/;9//9///ABFFFF/9AA9FFB/B9/-9AE
@M05620:37:000000000-D9766:1:1101:22881:3805 1:N:0:96
ACCACACCTTCTACAATGAGCTGCGTGTGGCTCCCGAGGAGCACCCCGTGCTGCTGACCGAGGCCCCCCTGAACCCCAAGGCCAACCGCGAGAAGACGACCCAGGTGAGGGCCCCGCTACCTCTTCTGGTGGCCGCCTCCCTCCTTCCTGGCCTCCCGGAGCTGCGCCCTTTCTCACTTGTTCTCTCTTCTGCCTTTTTCCGTAGTACTCTCTTCTCTCACCGTCTCCTCCTTTGCAACTCTGCATGTTCT
+
BBBBBBBBFFFFGGGGGGGGGCHHGGGEDAGHHGGFGGGCFHHHHGGGDFGGGHGHHHHEGGGGGGGGGGGHHHHGGGGHGHHHHFGFGGGGGGHH2///<//F??1100<..<<-<--=/DGGB0;CC:/CGH-:B..CEFBA/9CB0C/FFF?.9.-9;D.B9--9--;/;B//;F//B9B//;FFBF/B///;//9//;/:..9:9/9BF/99BB/99;.....;B:BFFFF/9//;9BF///;B/;/
@M05620:37:000000000-D9766:1:1101:23613:3915 1:N:0:96
GAGGCTGCTTTGGAAGAAACTCATAGATTACTGCAACAGTTCCCCCTGGACCTGGAAAAGTTTCTTGCCTGGCTTACAGAAGCTGAAACAACTGCCAAGTAAGTACGGCCTTTCCGCTTTCACCCTATTGTGGCACAAATTGCCACATTCTCAGCCTTTGTCATTGTCACTGCCAAGCCAGGGCCCCCCGATCGGAAGAGCACACGTCTGCACTCCAGTCCCAAATGCGCATCTCGTATGACGTCTTATGC
+
11>>A1>AFF3D1GGGF1GGAF1FAGGHHBGHHHF1FFF1DGHHHGCG/0GFFFAGHB0BBFFH2G1FHHHHHHC1GGHEHHH11FHGHGHHHFHGHBFG2BGFBB??/>?FFH1EECEED2B>0/BFGHHHGH0BB001BFFFFFFC2BG22G10G1<@G22FGHH2@GGHDFGHHGG00.>..>CC-<-=CGCCEFF.;GAF.?FEFG0CF0;FF/;B090/.9CFGG;B=/;F9AFBBBBEB--9:B;
@M05620:37:000000000-D9766:1:1101:18167:3956 1:N:0:96
ACCACACCTTCTACAATGAGCTGCGTGTGGCTCCCGAGGAGCACCCCGTGCTGCTGACCGAGGCCCCCCTGAACCCCAAGGCCAACCGCGAGAAGATGAGTGGCCCGCTCCCTCTTCTTGTGGCCGCCTCCCTCCTTCCTGGCCTCCCGGCGCTGCGCCCTTTCTCACTGGTTCTCTCTTCTGCCGTTTTCCGTAGGACTCTCTTCTCTGCCCTGCGTCTCCTTTGGAACTCTGCAGGTTCTAGATCGGAA
+
BBBAABBBFFFFGGGGGGGEGFGCE2BBAAGHAAFEAEGGDEHFHGGGEGGGGHGHHHHGGGGGGFGGGGGGHHHGGGGHGGHHHGEEGGFCCGHHHFFHHHGF0/>AC->FGHHHHH<FGBDGHGGFGEHGGHGHHHHHHHHHHGGGGGDGGGGGGFFFFFFFFFFFFFFFFFFFFFFFFFFFFFADFFFFFFFFFFFFFFFFFFFFFF/BFFFFFFFFFFFFFFFFFFFFFFFFFFFFFFFFFFBEDFF
@M05620:37:000000000-D9766:1:1101:10000:3981 1:N:0:96
AGTGCCAGCTCTCAATCGCACAGGGGACCCAGGGCCTGGCCCCTCCATCCAGAAAACCTATGACCTCACCCGCTACCTGGAGCACCAACTCCGCAGCTTGGCTGGGACCTATGTGAGTATCCAGCGTAGGAATCTGGGAGTTGGGGAGGAGTGAGGAGTTGGGGAAAGACAGTCCTAACCGTGGAGGGTTCTGGTAAATGATGGGGTGAGGAGGGGCTCTTTGGCTCCCACCAGTCCCCCTGTCTGGTCTA
+
>A1>AFDFAFFFG1FEGGFGGEH0FE0EFGCHFEFF/AFGGHGHGGHHH0GFFGH0BEBGBGHHHDCFHHGCE>EEHFHGGHHHH?FHGFHHEECE>FGFAFHGGGHHGHHHHHHGHGHFD>GF0C?/BCHHFHBHHHGFCGHHGG.@C.CF.0<CCEGHFGCGGGGFB//CGCGGGHHH@EEGGFGG=FGGGG;FFGGGGFGGGGF@EAFBBF@@-@FFFFFFFFFEEFF-EAFFFFFB@FFFFFFFFFF
@M05620:37:000000000-D9766:1:1101:14691:4009 1:N:0:96
ACCACACCTTCTACAATGAGCTGCGTGTGGCTCCCGAGGAGCACCCCGTGCTGCTGACCGAGGCCCCCCTGAACCCCAAGGCCAACCGCGAGAAGATCTGCCAGGCGAGTGGCCCGCTACCGCTTCCCGGGACCGCCGCCCTCCCTCCCGGCCTCCCGCTGCTGCGCCCTTTCGCACTGCTTCTCTCTTCTGCCTGTTTCCCTAGGACAATCTTGCCTGACCTGAGTCTCCTGAGCACCCCTGCAGGTTCT
+
AA>AA1AAFFFFBGGGFGGGGFGFEEEEGGGHHFGG?EE/EG/GHGEFEFG/FFBGHHHGEE@EGEGGGGGB1FHGGGAGFHHH/FGGG/C///01?12111<F//<//>..<0>--ACCF---..//.-:--C--;-=?AG.?--;---;--;A-EB--9;/FF---;@F/9-9A--//////;/://////9////;B///999B/--///9//99;-/;/-;-;F//9///;/9-9----;-/--;9/
@M05620:37:000000000-D9766:1:1101:10714:4036 1:N:0:96
AGTGCCAGCTCTCAATCGCACAGGGGACCCAGGGCCTGGCCCCTCCATCCAGAAAACCTATGACCTCACCCGCTACCTGGAGCACCAACTCCGCAGCTTGGCTGGGACCTATGTGAGTATCCAGCGTAGGAATCTGGGAGTTGGGGAGGAGTGAGGAGTTGGGGAAAGACAGTCCTAACCGTGGAGGGTTCTGGTAAATGATGGGGTGAGGAGGGGCTCTTTGGCTCCCACCAGTCCCCCTGTCTGGTCTA
+
ABBBBFFFCFFFGGGGGGGGGGHDGGGGGGHHGGGFFGHHHHGHGGHHHHHHGHGHHGHHHHHHHHHHHHHGGGGGHHHHHHHHHHFHGHHHGGGGGHHHDHHGGGHHGHHHHHHHHGHHHHHHHGFGGCGHHHHHHGHGGHHHGGGGGGGHHHHHHGHHHHGGGGHHHHHHHHHHHHHHGGGGGGGG;FFGGGGGGGGGGEGGGGFFFFFFFFFFFFFFFFFFFFFFFFFFFFFFFFFFFFFFFFFFFFF
@M05620:37:000000000-D9766:1:1101:18875:4036 1:N:0:96
ACCACACCTTCTACAATGAGCTGCGTGTGGCTCCCGAGGAGCACCCCGTGCTGCTGACCGAGGCCCCCCTGAACCCCAAGGCCAACCGCGAGAAGATGACCCAGGTGAGTGGCCCGCTACCTCTTCTGGTGGCCGCCTCCCTCCTTCCTGGCCTCCCGGAGCTGCGCCCTTTCTCACTGGTTCTCTCTTCTGCCGTTTTCCGTAGGACTCTCTTCTCTGACCTGCGTCTCCTTTGGAACTCTGCAGGTTCT
+
BBCCABC>BCCFGGGGGGFGGGHHGFGB4AGBFEFF2E2E?GDGHGGAEFEGEHGHHHGAECCGGGGGGGFHHHHGGEGHGHHHHGGGGG/BCFHEFGFHHHHHGHH1FHHGGHHGGGGGHHHHHHHHHHHGHHGGGGGHGHHGHGGGGGGGGGGGGFA-@DGGGGFFFFFFFFFFFFFFFFFFFFFFFFFFFFFFFFFFFFFFFFFFFFFFFFFFFFFFFFFF.>FFFFFFFFFFFFFFFFFFFFFFFFF
@M05620:37:000000000-D9766:1:1101:18893:4040 1:N:0:96
ACCACACCTTCTACAATGAGCTGCGTGTGGCTCCCGAGGAGCACCCCGTGCTGCTGACCGAGGCCCCCCTGAACCCCAAGGCCAACCGCGAGAAGATGACCCAGGTGAGTGGCCCGCTACCTCTTCTGGTGGCCGCCTCCCTCCTTCCTGGCCTCCCGGAGCTGCGCCCTTTCTCACTGGTTCTCTCTTCTGCCGTTTTCCGTAGGACTCTCTTCTCTGACCTGAGTCTCCTTTGGAACTCTGCAGGTTCT
+
CBCCCCCCFFFFGGGGGGGGGGHHGGGGHGHHHGGGGGCGGHDGHGGGGGGGHHHHHHHGGGGGGGGGGGGHHHHGGGGHGHHHHGGGGGGGGGHBGHHFHH/?FF1?F11?CGHCG@?CHFFDGGG0D</AGG@CDDEHGFHGFGFFC9FFFBFFG9@B9AC0B?BDF;FFFFFFFB9F:BFFFBBBFFFFFFDADFFFFFF.:9FFFF0BBFB:FB00BFB/BBFFFFFFFF0BBFFBFFBFFBF.BF0
@M05620:37:000000000-D9766:1:1101:20887:4069 1:N:0:96
ACCACACCTTCTACAATGAGCTGCGTGTGGCTCCCGAGGAGCACCCCGTGCTGCTGACCGAGGCCCCCCTGAACCCCAAGGCCAACCGCGAGAAGATGACCCAGGTGAGTGGCCCGCTACCTCTTCTGGTGGCCGCCTCCCTCCTTCCTGGCCTCCCGGAGCTGCGCCCTTTCTCACTGGTTCTCTCTTCTGCCGTTTTCCGTAGGACTCTCTTCTCTGACCTGAGTCTCCTTTGGAACTCTGCAGGTTCT
+
3>3AAAAAFFFFFGGDFGFGFFGFEEEBAEGHHGGEEEG?EHHHHGGGEEEFGDGHHHHGGGGGEG@EGGGHHHEGGGGHGHHF/FGGGCDGGFHGGGHHHHHHCGHHHHHGGHHGGGGGHHHFHHHHHHHGHHC@G?FGGHHGHGGGGGEEFFGGGGGGGGGGGGBFBBFFFFFFFFFFFFFFFFFFFFFFFFBFFFFFFFFFFFFFFFFFFFFFFFFFFFEFFFFFFFFFFFFFFFFFFFFFFFFFFFF
@M05620:37:000000000-D9766:1:1101:8788:4083 1:N:0:96
ACCACACCTTCTACAATGAGCTGCGTGTGGCTCCCGAGGAGCACCCCGTGCTGCTGACCGAGGCCCCCCTGAACCCCAAGGCCAACCGCGAGAAGATGACCGGGTGGCTGCCTCTTCTTCTCTCCTGCTGCCTCCTTCCTTCCCTCCCGGCCTCCCGGCGCTTCTCCCTGTCTCTCTCTTTTTCCGTTTTCCGTAGGACTCTCTTACTTTCCTCTCTTACCCTTTTGTCCTTTGCAGCTTTTCGGTTGCTA
+
BBBBBBBAFFFFGGGGGGDGGGHHGEEBAEHHHFFFEEGGGHHHHGGGGGGGGHHHHHHGGGFGGGGGGGGHHHHGGGGHGHHHHGGGGGGGGGHHHH222/><?>-0>>.>1>1<110<=0=0<0//<<0<00=/<GH0;0G/CGG.ACG-...;C9-9-=.A/;9FF///;F/BF/;B9//;/.;B/;/B./.../;//;/99/////;////;////;//////99;F/;F/://;//99--:9-./:
@M05620:37:000000000-D9766:1:1101:21375:4090 1:N:0:96
ACCACACCTTCTACAATGAGCTGCGTGTGGCTCCCGAGGAGCACCCCGTGCTGCTGACCGAGGCCCCCCTGAACCCCAAGGCCAACCGCGAGAAGATGACCCAGGTGAGTGGCCCGCTACCTCTTCTGGTGGCCGCCTCCCTCCTTCCTGGCCTCCCGGAGCTGCGCCCTTTCTCACTGGTTCTCTCTTCTGCCGTTTTCCGTAGGACTCTCTTCTCTGACCTGAGTCTCCTTTGGAACTCTGCAGGTTCT
+
BBBBBBBBFFFFGGGGGGGGGGHFGEGB4EHGFGGGGGEGDHHHHGGGGGGGEHGHHHHGGGCGGGGGGGGHHHHGGGGHGGHHHGGEGGDGFGHGFGHHHHHHFHHHHHHGGHHGGGGGHHHHHHHHHHHGHHGGGGGHGHHGHGGGGGGGGGGGGDGFGGGGGGFFFFFFFFFFFFFFFFFFFFFFFFFFFFFFFFFFFFFFFFFFFFFFFFFFFFFFFFFFBFFFFFFFFFFFFFFFFFFFFFFFFFF
@M05620:37:000000000-D9766:1:1101:22186:4094 1:N:0:96
ACCACACCTTCTACAATGAGCTGCGTGTGGCTCCCGAGGCGCACCCCGTGCTGCTGACCGAGGCCCCCCTGACCCCCAAGGCCAACCGCGAGAAGAGGCACCAGTGAGGTGGCCCTCTACCCCGCCTGGGAGCGCCCTCCCTCGTTCCTGGCCTCCCGGACCGTCGCCCTGTCCCATTCGTTCTCGCTTTTTCGTGGATCCGTAGGACTCCTTCCTCGCACCTGAGCCTCCTTGTGACATCTCAGGGTCCA
+
>AA1A>AAFFFFDFGGBGF1FBHFGA0EC0BG1FF00EE/AA/EEGGGA/B/DB@1DGHG>E/>F/EGGGG>0><?EG?G//?C/??/><B/</010///?<<F1111<>..00<.</0=0..--;C....;.-----.;A/F-.;;BFG/CF0;E-;---;@9--9-9--/9//////:/;-9/-9---///-;9--;BF;---;B//;//:///;--;--/;/-//;---//:;BF///////;FF/-/
@M05620:37:000000000-D9766:1:1101:8643:4112 1:N:0:96
GAGGCTGCTTTGGACGAAACTCATAGATTACTGCAACAGTTCACCATGGACCTGGAAAAGTTTCTTGCTTTGATTAAAGAAGCTGAAAAAACTGCCAAGTATGTCAGGCATTTACGACTTAGCAATCTTGTGGATACAATTGAACAATTCAAAGAATCTCTACTTGTAACTGACAAGCCACGGACAAAAGATAACAAGAGCACCCCTCTAAACTCCACTCAACAACATGTAACCCTTTGGACGTCTCCAGC
+
>1>>1>BAB@B1B11AAA0AFEEFGFHHHF12DF11FFBDG22111BAAE1BGGFG110BBFHBDFG1111B2DD2A1DBB01BB11B10/?BGGFGFCF2BB2BB@0B?11@BB>///>1BB>1>B>2211/1B>B>111<>1GB0111122BB0@12@2@@2@@F1>2@@1111??<00//-<-0><0.1100<0</./<<<C-;.:000/0:://;:///0...//9000099C00//:-9.//00//
@M05620:37:000000000-D9766:1:1101:14681:4121 1:N:0:96
ACCACACCTTCTACAATGAGCTGCGTGTGGCTCCCGAGGAGCACCCCGTGCTGCTGACCGAGGCCCCCCTGAACCCCAAGGCCAACCGCGAGAAGATGACCCACCCGCGAGGCCCGCTGCCGCTTCTGGCGGCCGCCTCCCTCCTTCCTGGCCTCCCCGCGCTGCGCCCTTTCTCACTGGCTCTCTCTTCTGCCGTTTTCCGTAGGACTCTCTTCTCTGACCTGCGTCTCCTTTGGAACTCTGCAGGTTCT
+
DDDDDDDDFFFFGGGGGGGGGGHHGEEEHGHHHGGGGGGGGHHHHGGGGGGGHHHHHHHGGGGGGGGGGGGHHHHGGGGHGHHGHGGGGGGGGGHHHHH222////>/A-<@-E.ACG-.;---:;0090999CBCD.DA./BDFFFFFF/:;BAFE.-;@:>-.B-;CBFFFFFFFFFF.FBFFFFFFFFFEB-.;BEFFF09..0;FB0;0B90;BFBFFFFEFA-.BFFFF0F00:BFF09BF.:00;
@M05620:37:000000000-D9766:1:1101:12785:4157 1:N:0:96
GAGGCTGCCTTGGAAGAACCTCATAGATTACTGCAACAGTTCCCCCTTGACCTGGAAAAGTTTCTTGCCCGGCTTACAGAAGCTGAAACACCTGCCAATGCAGTACGGCATTTCAGCTGTAACGAAATTGTGGCACAACATTCCAACTTATCAGAATTTGTTATAGTAACTGCCAAACCAGTGCCCGCAGCTCGGAAGCGCAGAGGTCTGCAATCCAGTCCAACCAGCGCCTATAGTAGCACGCCTTATGC
+
A1AAAAF11BDFFEGGGGGAFGCGHFH33DA3G1B11ABBBGF1GG/00F1BABAB1B00BBAGF1D1G1/AEEAHH1FEGHHHHGHHGFCE0BB0BCB1CGFFGH?/E/>GFD2>>B1G122////?>1>2/?0BB<//B1B22B10@1@FFD1111@2201@1<1?111?10110/><.1>110.---<GCCACGA.----:.;CB9F000;090009000/9..:--9.-///9///;/;--9-//;/
@M05620:37:000000000-D9766:1:1101:15747:4179 1:N:0:96
GAGGCTGCTTTGGAAGAAACTCATAGATTACTGCAACAGTTCCCCCTGGACCTGGAACAGTTTCTTGCCTGGCTTACAGAAGCTGCAACAACTGCCAAGTCAGTAGGGCATTTCCGCTTTCGCCCTCTTGTGGCTCCCATTGCCACATTCTCCGCCTTTGTAATTGTCACTGCCAAGCCCGGGCCGCGCGCTCGGAAGAGCACACGTCTGCACTCCCGTCCCTACTGCGCATCTCGCATGCAGTCTTCTGC
+
1>AAAAFAFDB@1GG1111F1F1D3FGABAFGHE11AAB1DDGGHGAAF0GB0A0GH10FH2DD2FBGHHFHHHA1BDG1GHH1C1FGHA/F1BB011FB1BFF21B?G?GHGHFEEG?F1/?/EEFGHHGH/?0BFFG11>BG1BGE2B2@1/EC?/FH11<FFG1?FGFD1FHHEFG.ACC-<A<--;-AEAAGGGEGFBAB.;FFGG/B/B/;---;-;B9-B/FF=@--/BA-;A?F/F9FF/9;B9
@M05620:37:000000000-D9766:1:1101:17964:4219 1:N:0:96
ACCACACCTTCTACAATGAGCTGCGTGTGGCTCCCGAGGAGCACCCCGTGCTGCTGACCGAGGCCCCCCTGAACCCCAAGGCCAACCGCGAGAAGATGACCCAGGTGAGTGGCCCGCTACCTCTTCTGGTGGCCGCCTCCCTCCTTCCTGGCCTCCCGGAGCTGCGCCCTTTCTCACTGGTTCTCTCTTCTGCCGTTTTCCGTAGGACTCTCTTCTCTGACCTGAGTCTCCTTTGGAACTCTGCAGGTTCT
+
BBBBBBBBFFFFGGGGGGGGGGHFGFGGHGHHGGGGGGGGGHHHHGGGEEGGEHHHHHHGGGCGGGGGGGGHHHHGGGGHGHHHHGGGGGGCCGGHFFFGFHHHF?GGHDGFGHHCGCFGGF<GGHHHH<GDH<CCGG?GGHHGBFFGGGGGGGGGGD-9AG?FFGFDBBFFFFFFFFFFBFFFFFFFFFFFFFFDFFFFFDFFFBFFFFFFFFFBFFFFFFFBFFFFFFFFF/9//9BFFFFFFFFAFFB
@M05620:37:000000000-D9766:1:1101:23053:4302 1:N:0:96
ACCACACCTTCTACAATGAGCTGCGTGTGGCTCCCGAGGAGCACCCCGTGCTGCTGACCGAGGCCCCCCTGAACCCCAAGGCCAACCGCGAGAAGATGAGTGGCCCGCTCCCTCTTCTTGTGGCCGCCTCCCTCCTTCCTGGCCTCCCGGCGCTGAGCCCTTTCTCACTGGTTCTCTCTTCTGCCGTTTTCCGTAGGACTCTCTTCTCTGACCTGAGTCTCCTTTGGAACTCTGCAGGTTCTAGATCGGAA
+
CCCCCCCCFFFFGGGGGGGGGGHHGEFBFEHHHGGGGGGGGHHHHGGGGFGGHHHHHHHGGGGGGGGGGGGHGHHGGDGHGHHHHGGGGGBFCGHGHHHHHHGA0/>>CFFFHH0>GH1FGHGHHGGGCGHGHHGHHHHHHHHHHGGGGGGGCGG.FFFFFFFFFFFFFFF/FFFFFFFFFFFFFFADFFFFFFFFFFFFFFFFFFFFFFBFFFFBFFFFBFFFFFFFFFFFF/FFFF;B/:/FFFF.:AA
@M05620:37:000000000-D9766:1:1101:19933:4310 1:N:0:96
GAGGCTGCTTTGGAAGAAACTCATAGATTACTGCAACAGTTCCCCCTGGACCTGGAAAAGTTTCTTGCCTGGCTTACAGAAGCTGAAACAACGTCCCAGTCAGAACGGAATTTCCGCTGTAGCCCTCTAGTGACTAAAATTGCCCAATACACAGCCTCAGTCAATGTAACTACCAAGCCCGGACCACCCGCTCGGAAGAACACAAGTCTGCACTACCATCCCTACTGCGCATCTAGAAGGCAGTCACAAGC
+
BBBBBAFBFFFFGGGGGGGGFFBEFGDDEGHHHHH4GEGDDFGFHFEFFFHGGGFBFDFFB5DGEFBFHD3CGGEGHFHHHFHHCHHHHH1GEFGF1FC3B3@3F1?1?FFHGDGE?AE/BF4FFFGG3BBG44BB3?GH1BB111/B1B1@@</<C01<@@@21?<F1?<110?1?<FFC?--<<G.<<@?DCGDEF./;/;9..;09000/9;9B0;9.90B.;FFFBG.;9;B/;9.;AF;///9/99
@M05620:37:000000000-D9766:1:1101:19940:4330 1:N:0:96
GAGGCTGCTTTGGAAGAAACTCATAGATTACTGCAACAGTTCCCCCTGGACCTGGAAAAGTTTCTTGCCTGGCTTACAGAAGCTGAAACAACTGCCAAGTAAGTCAGGCATTTCCGCTTTAGCACTCTTGTGGATCCAATTGAACAATTCTCAGCATTTGTACTTGTAACTGACAAGCCAGGGACAAAAGATCGGAAGAGCACACGTCTGAACTCCAATCACTAATGCGCATCTCGTATGCCGTCTTCTGC
+
A?ABAAFCFFFFGFFGGGGGGGHHHGHHHGGFHGBGFHGHHDDFFGEFEFBBGHFGB3AGBGHFHFGBBFGHHHH3BFFHHHFGG33FBFEHHHHGGHHGDBBD4D3B??B34DBEFEF/BFFBDBBDDBD3A?B??FFGFDGHGHFF3GB3DF2BF??FDF@2DFG>D>DF@@>FGEFG??/?CCC0FF.><..<<C<<C<C<C<CEHG=:C0;G:0<:::0;0:;;C.9.90;.;;FCBB:CF9.9090
@M05620:37:000000000-D9766:1:1101:16052:4331 1:N:0:96
GAGGCTGCTTTGGAAGAAACTCATAGATTACTGCAACAGTTCCCCCTGGACCTGGAAAAGTTTCTTGCCTGGCTTACAGAAGCTGAAACAACTGCCAAGTAAGTCAGGCATTTCCGCTTTAGCACTCTTGTGGATCCAATTGAACAATTCTCAGCATTTGTACTTGTAACTGACAAGCCAGGGACAAAAGATCGGAAGAGCACCCGTCTGAACTCCACTCACTAATGCGCATCCCGTATGCCGTCTTCTGG
+
>1>>AAF>FFFFFEGC11BGEGBGGFGHHBGHHHH1B0FDGGHHHGGABFGHHHHHGHHGBGHHFHHHHHHHHHFHGHGGHHGHHGFHGFCHHHHHHEGF2B@BBB1B>>G1@2B?E/>?FE>BBBB1B1B1/11BB11B<BG1FFB11B>2BDGHF22>FFFFDB@FG>@F<1@GC//?0?EFAF00<>.FG.CACC../<<.<-=.<;::;CGHF/0:/C0<:00;:.;.-/;.;-./9F-A99.;0;0
@M05620:37:000000000-D9766:1:1101:23864:4394 1:N:0:96
ACCACACCTTCTACAATGAGCTGCGTGTGGCTCCCGAGGAGCACCCCGTGCTGCTGACCGAGGCCCCCCTGAACCCCAAGGCCAACCGCGAGAAGATCACCCACGCGAGTGGCCCGCTACCTCTTCTGGCGGCCGCCTCCCTACTTCCTGGCCTCCCGGCGCTGCGCCCTTTCTGACTGGTTCTCTATTATGCCGTTTTCCGTCGGACTCTCTTCTCTGAACTGCGTCTCCTTTGGAACTCTGCAGGATCT
+
AAAAAABBFFFFGGGGGGGEGFHHGEEEGEHHEFEBEFEGGHGHHGGGGGGGHHHHHFHGGGGGGGGGGGGHHGHGGGGHEFHHHGEEDDGG//?FF2?FCGE/<//->AGG.<GCD-CGFHHBCF0;B0-A-9-B?.CE./0.0B/BBBBFFFAEE.-99@BF?>-9>BFFFB//;B/AFFFFFFFFF/9;FB-DFBEF/D9.-9-9-BBFB//BF/FB/;FB/;:@?BFFFFFFF/B/:///9/..;/;
@M05620:37:000000000-D9766:1:1101:23881:4404 1:N:0:96
ACCACACCTTCTACAATGAGCTGCGTGTGGCTCCCGAGGAGCACCCCGTGCTGCTGACCGAGGCCCCCCTGAACCCCAAGGCCAACCGCGAGAAGATGACCCAGGTGAGTGGCCCGCTACCTCTTCTGGTGGCCGCCTCCCTCCTTCCTGGCCTCCCGGAGCTGCGCCCTTTCTCACTGGTTCTCTCTTCTGCCGTTTTCCGTAGGACTCTCTTCTCTGACCTGAGTCTCCTTTGGAACTCTGCAGGTTCT
+
ABAAB4AAFFFFFGGGFGGGGGHHGGGGF2FGFFGCA?ECEHHHHGGGE1EF5BGGGHHGEE@EGGGGGGGFGHHGGGDEGHHFHGGGG?CF?/G22?GHHHH//FGHFGGGGHHGGGGGHHHHHHHHGHHGHFGGDDEHGHHFFGGGGGEFFGGGGEGGFCFEFGFFFFFFFFFFFFFFFFFFFFFFFFFFFFFDFFFFFFFFADFFFFFFFFFFFFBFFFFFFFFFFFFFFFF/FFFBFFFFFFFABFF
@M05620:37:000000000-D9766:1:1101:18074:4415 1:N:0:96
GAGGCTGCTTTGGAAGAAACTCATAGATTACTGCAACAGTTCCCCCTGGACCTGGAAACGTTTCTTGCCTGGCTTACAGAAGCTGAAACAACTGCCAAGTAAGTAAGGCATTTCCGCTTTAGCACTCTTGTGGATCCAATTGACCCATTCTCAGCATTTGTCCTTGTAACTGACAAGCCCGGGACAACCGATCGGAAGAGCACACGTCTGAACTCCCGTCACTAATGCGCATCTCGTATGCCGTCTTCTGC
+
>3AABBFAFFFFGGGFFCBGBGHGFGHHHFGHHH4FGGFDDGHHHGEF2BFFGHAGH33BBGGHFH5FHHHHHHBBFHHGHHHFFBGFHGFGGGFH3EGGGGHF44BFG1FGBHHGGGGG3GHDGHHHHHHHG33BF3FFHH33BFGHHHGF3FH3FGHHDFHFHHHBGGHHEHHHHHG/@CC<C<<..<<CGGGGGGHHHHFHHGHHGGFGGGFBADEGDF0CFGGGGGGGDGFF;DFFFFFDFFFFFF/
@M05620:37:000000000-D9766:1:1101:22391:4416 1:N:0:96
ACCACACCTTCTACAATGAGCTGCGTGTTGCTCCCGCGGATCCCCCCGTGCTTCTGACCGAGTCCCCCCTGAACCCCAAGGCCAACCGCGAGAAGATGACCCAGGCGAGCGGCCCGCTACCTCTTCTGGTGGCCGCCTCCCTCCTTCCTGGCATCCCGGAGCTGCGCCCTTTCTCACTGGTTCTCTCTTCTGCCGTTTTCCGTAGGACTCTCTTCTCTGACCTGAGTCTCCTTTGGAACTCTGCAGATTCT
+
3A>AAAAAFFFFGGGGBGGBGGFFGEGF44DFBGFD2AEE0A2BFGGE?EEFDFGHFFGEE/?FGHHGGGGFFGH?EF/?CGHC/?DFGGGGGFH1<?FD1<F?//-<C----<AFG@C?/0CCFC9;99/.9CDADEGEEGGG/FFF9BEF.FFFF.9@>;.9BBFFFFFFFFFFFFFFBFFFFFFBFFFFEFDADFFFFFFF9.;BFFFF/BBBF//;:9/;9.;FFFFBFBB/99/9BFFFF;/;9B/
@M05620:37:000000000-D9766:1:1101:20855:4431 1:N:0:96
ACCACACCTTCTACAATGAGCTGCGTGTGGCTCCCGAGGAGCACCCCGTGCTGCTGACCGAGGCCCCCCTGAACCCCAAGGCCAACCGCGAGAAGATGAGTGGCCCGCTCCCTCTTCTGGTGGCCGCCTCCCTCCTTCCTGGCCTCCCGGCGCTGCGCCCTTTCTCACTGGTTCTCTCTTCTGCCGTTTTCCGTAGGACTCTCTTCTCTGACCTGCGTCTCCTTTGGAACTCTGCAGGTTCTAGATCGGAA
+
BCCCCCCDFFFFGGGGGGGGGGHHGGGFHGHHHGGGGGGGGHHHHGGGGGGGHHHHHHHGGGGGGGGGGGGHHHHGGGGHGHHHHGGGGGGGGGHHHHHHDDF/?/></->FFHHHHH11=GEHH?C@GDHGGHEGHHH0GCFHCFEE.DFDACADGFFF-B0FFFFFFFFFFFFFFFFFFFFFB=A9FFFF?0:ADBFFFBBFFFFFFFBFFFFF>:BAFF00F0/0FFFFFFBFFFFFF0BFFFFA:A:
@M05620:37:000000000-D9766:1:1101:15536:4444 1:N:0:96
ACCACACCTTCTACAATGAGCTGCGTGTGGCTCCCGAGGAGCACCCCGTGCTGCTGACCGAGGCCCCCCTGAACCCCAAGGCCAACCGCGAGAAGATGAGTGGCCCGCTCCCTCTTCTTGTTGCCGCCTCCCTCCTTCCTGGCCTCCCGGCGCTGCGCCCTTTCTCACTGGTTCTCTCTTCTGCCGTTTTCCGTAGGACTCTCTTCTCTGCCCTGCGTCTCCTTTGGCACTCTGCAGGTTCTAGATCGGAA
+
CCDCBCCCFFFFGGGGGGGGGGHHGFGFHGHHHGGEGFGGGHHHHGGGGGGGHHHHHHHGGGGGGGGGGGGHFHHGGGGHGHHHHGGGDGCGGGHGHHHF>F//?/>/><>>CG0FGH11>1.<=-<<E.<CBHGFHHHF;:GGHHHGDFB?AD?D?;A-;/BFFB0BFFBFFBFFBFFF:BFFFF.AFEFFF09;DEFFFFB0FFFFFFBFEF.;;DCAFFFF0:/09FFBFFFFFEABFF0BFF;AD.:
@M05620:37:000000000-D9766:1:1101:19904:4449 1:N:0:96
ACCACACCTTCTACAATGAGCTGCGTGTGGCTCCCGAGGAGCACCCCGTGCTGCTGACCGAGGCCCCCCTGAACCCCAAGGCCAACCGCGAGAAGATGACCCAGGTGAGTGGCCCGCTACCTCTTCTGGTGGCCGCCTCCCTCCTTCCTGGCCTCCCGGAGCTGCGCCCTTTCTCACTGGTTCTCTCTTCTGCCGTTTTCCGTAGGACTCTCTTCTCTGACCTGAGTCTCCTTTGGAACTCTGCAGGTTCT
+
ABCCABCBFFFFGGFGGGGGGGHHGEGBEEHHHGGGFGEFGHGHHGGGGEGGGHGHHHHGGGGGGGGGGGGHFHHGGGGHGHHHHGGGGGDGGGHGGGHHHHHGGFHGHHHGGHHGGGGGHHHHHHHHHHHGHHGGGGGHGHHGHGGGGGGGGGGGGDG9DGGGGGFFFFFFFFFFFFFFFFFFFFFFFFFFFFFFFFFFFFFFFFFFFFFFFFFFFFFFFFFFFFFFFFFFFFFFFFFFFFFFFFFAFFF
@M05620:37:000000000-D9766:1:1101:18793:4450 1:N:0:96
AGTGCCAGCTCTCAATCGCACAGGGGACCCAGGGCCTGGCCCCTCCATCCAGAAAACCTATGACCTCACCCGCTACCTGGAGCACCAACTCCGCAGCTTGGCTGGGACCTATGTGAGTATCCAGCGTAGGAATCTGGGAGTTGGGGAGGAGTGAGGAGTTGGGGAAAGACAGTCCTAACCGTGGAGGGTTCTGGTAAATGATGGGGTGAGGAGGGGCTCTTTGGCTCCCACCAGTCCCCCTGTCTGGTCTA
+
>A>>AD5@>FFFF4FFBFFAEAGDFEEEEEFGBAE2AAGFCGGCGGGFDGHEECEFGGFFGGFHHDBGHFFEG>>FHFHFBFHEEG1FEFEGEEGEEEGHGHHGGFFHGHHFFHDGHHHHHGHHHGDDCGGHHHHHFH0FCGHHGGADDDCFGDDGCDGCGC-CEEHHGGFHFGHCGHHHGEEBAEA@CFFGFFFFFGGGGGGGGGDBFFFFFFBBB?FFFFFF/BFFEFFFFFFFFFFFB.;FFFFFFFB
@M05620:37:000000000-D9766:1:1101:16895:4450 1:N:0:96
GCGGCTGCTTTGGAAGAAACTCATAGATTACTGCAACAGTTCCCCCTGGACCTGGAAAAGTTTCTTGCCTGGCTTACAGAAGCTGAAACAACTGCCAAGTAAGTCAGGCATGTCCGCTTTAGCACTCGTGTGGACCCAATTGAACAATTCGCAGCATTGGTACTGGTAACTGACAAGCCAGGTACAAAAGATCGGATGAGCACACGTCTTAACTCCAGTCACTAATGCGCATCTCGTATGCCTTGTTCTGG
+
>3>AAABAFFFFGGGFEFGGDFGGHGHHHFGHHHHFGGGDFGHHHGFFACGGHHEHHF2BBGHHFHFHHHHHHHFGHHHGHHH3GHHGHHGHHHHHHHH@44BFGH3B3?G1@4B1E/EFHE3?F?F/??F//?30?/?01BB1F1011B?/</CF1@1?F1FH11<FGH11?1FHF..>0>1>=1<>0/.<G<C<.-/00<;::-;./.00=CHHH/C90C;CF000.9;.-0;.;999FF0;/;;C///
@M05620:37:000000000-D9766:1:1101:8071:4462 1:N:0:96
GAGGCTGCTTTGGAAGAAACTCATAGATTACTGCAACAGTTCCCCCTGGACCTGGAAAAGTTTCTTGCCTTGCTTACAGAAGCTGAAACAACTGCCAATGCCTACAGGACTCTACCCGTAAGGAAAGGCTCCTATAAGACTCAAAAGGAGTAAAAGAACTTATTAAACAATGGCAAGTAAGGCAGGCATGTCCGCTTTAGCACCCTTGTGAATCCAACTGAACAATTTTCAGCACTTGTACTTGTAACTGA
+
>>AA>>CAFDFFG4BGEGBGBGGHHFGHH5BGGHCGFGFFGDDFH2EAEGGHHHGGB3EGGGHGHGH5AB5BBFGBBBFGHH3FG33F3B1GHHHGHFF3BBB3FG33B1B3FBGBF?FEEHGHHF00?BBF3B4B?4?3332B222/2?BBF3F2?0@222@2@@>2@F??<0<FF1FG110<>-.>10==<D<...=0<=D.C<G/<:0:0;=CF/;/;CGHF00000;9;C.=CBC9;0900;;B0;0
@M05620:37:000000000-D9766:1:1101:12594:4468 1:N:0:96
ACCACACCTTCTACAATGAGCTGCGTGTGGCTCCCGAGGAGCACCCCGTGCTGCTGACCGAGGCCCCCCTGAACCCCAAGGCCAACCGCGAGAAGATGACCCAGCCGAGTGGCCCGCCACCTCTTCCGGTGGCTGCCTCCCTCCCTCCCGGCCTCCCGGCCCTGCGCCCTTTCTCACTGGCTCTATCTCCTGCCGTTTTCTGTAGGACGATCTTCCCTGACCTACGTGTCGTTTGGAACTCTGCAGGCTCT
+
BBBBBBBBFFFFGGGGGGGGGGHHGEEFHGHHHGGGGGGGGHHHHGGGEEGGHHHHHHHGFGGGGDGGGGGFHGHGGGGGG?GHHGAEFGG/@/2?>22222//0/>/<FCEA0<>--<E.<.D0<0.-::.C.:..<0CC//C.;/...-;-C..9C---;..;9-.-;//9//;//99.9B///9:/;F/9F-..;.;/9//////--;..9B/.9/:F////.9.9..:..../B/9/9////..;./
@M05620:37:000000000-D9766:1:1101:10418:4476 1:N:0:96
ACCACACCTTCTACAATGAGCTGCGTGTGGCTCCCGCGGAGCCCCCCGTGCTGCTGACCGAGGCCCCCCTGACCCCCAAGGCCAACCGCGAGAAGCTGAACTGCCCGGCATGTCCTCTTGCGGCCTCTTCTGGCCCCCTTTGTCCCTCCTGGCCTCCCCCTTCTTCGCCCTTTCTCACTGCTTCCCCTTTCTCGAGAGTTCCCTTGTCTGATCTTATGTGCCCTGTGAACCCTTCGGGACCCAGCTCGTGC
+
>>3>>>>>CFBDFFGBBBBBBBBFEGGGHGBGBBFA2AAA0A1FFG>EEEEBDGFGGHHG>/>>??E>EGGB3BBCDG/?FG??/?DBD@DA/.>1><1111<<FG.<<@C.<=<000:;:--C-:F/0000;09.-;-.000;900/.///9.09.9..-..://..;;9//;BB/;///9/;/B..;/;9/./..-/9;9///.9/////;;////9/;;/;.9;///.9.;.;..--.;..;//.-.:
@M05620:37:000000000-D9766:1:1101:17425:4492 1:N:0:96
ACCACACCTTCTACAATGAGCTGCGTGTGGCTCCCGAGGAGCACCCCGTGCTGCTGACCGAGGCCCCCCTGAACCCCAAGGCCAACCGCGAGAAGATGACCCAGGTGAGTGGCCCGCTACCTCTTCTGGTGGCCGCCTCCCTCCTTCCTGGCCTCCCGGAGCTGCGCCCTTTCTCACTGGTTCTCTCTTCTGCCGTTTTCCGTAGGACTCTCTTCTCTGACCTGAGTCTCCTTTGGAACTCTGCAGGTTCT
+
BBBABBBAFFFFGGGGFGFAGDGHGEEB4AGGCFGEDFGGDHHHHGGGGFGGGHGHHHHEGGGGGGGGGGGHHHHGGGGHEHHHHGGEDG@C?FHGFHHHHHHHGHHHHHHGGHHGGGGGHHHHHHHHHHHGHHGGGGDHGHHGHGGGGGGGGGGGGDGFAGGGGGFFFFFFFFFFFFFFFFFFFFFFFFFFFFCDFFFFFFFFFFFFFFFFFFFFFFFFFFFF/FFFFFFFFFFFFFFFFFFFFFFFFFF
@M05620:37:000000000-D9766:1:1101:24207:4500 1:N:0:96
AGTGCCAGCTCTCAATCGCACAGGGGACCCAGGGCCTGGCCCCTCCATCCAGAAAACCTATGACCTCACCCGCTACCTGGAGCACCAACTCCGCAGCTTGGCTGGGACCTATGTGAGTATCCAGCGTAGGAATCTGGGAGTTGGGGAGGAGTGAGGAGTTGGGGAAAGACAGTCCTAACCGTGGAGGGTTCTGGTAAATGATGGGGTGAGGAGGGGCTCTTTGGCTCCCACCAGTCCCCCTGTCTGGTCTA
+
33>AAFFFBFFFGGGGGCFGGGBAFEEGEGHHGDGGFC2GEGGHGGHHHFFHGHHFHGHHHFHHFGHFGHHCGGGGHGGBFFGEGEFHGGHHGG/EGGHH?GH/</BGFHHFBGFFGGGHHFHHHGDGDGHHHHHHHGHGEFFHGGEGGGGHGGGFF</CGHCGGGHHHFGG:CGHHHHHG.C?DEGG9AFGGG9FFGGBFFFFEGFFAFFFFFFFF=AFFFFFFFFFFFFBA;BFFFEDAEFFF9FB;/B
@M05620:37:000000000-D9766:1:1101:12131:4506 1:N:0:96
ACTGCCACTTCTCAATCGACCCGTGGATTCCTGCCCCGGCTCCCCCCGTCCGTGTAACCGTTTCCTCCCTGGCTCCCAGGAGCTCCAACTACTGCCCCGTAAGTCAGGCATTTCCGCTTTCGCCCTCTTGTGGCTCCCATTGCCCCATTCTCCGCCTTTGTCCTTGTCACTGACAAGCCCGGGACACCCGCTCGGAAGAGCACACGTCTGAACTCCCGTCACTAATGCGCATCTCGTATGCCGTCTTCTGC
+
>>3AAB4BBF@BABFFG2FEAAAAAAEGBFGHHHHHG2A2ABFFGG0A1BE0B1BBFGFEEEBFBB@BFHHHHH3?F1G/?FH03BBGH3BF?3BEG/>?<DHG?2BBG?FHHGHGGDGG1??/?CHHHHHFD.FHFGHHHH11<CEHHHFHBEGADECHHFHHGFH0;GFC0;CGHGG.ABG@@.9.;A-;BB-DEAFFFFFFABF?FF/BFFFFADADADFFB//BDABAB/BF.:FFFF;;@FFFBF9
@M05620:37:000000000-D9766:1:1101:9393:4507 1:N:0:96
ACCACACCTTCTACAATGAGCTGCGTGTGGCTCCCGCGGAGCACCCCGTGCTGCTGACCGAGGCCCCCCTGAACCCCAAGGCCAACCGCGAGAAGATGACCCAGGTGAGTGGCCCGCTACCTCTTCTGGTGGCCGCCTCCCTCCTTCCTGGCCTCCCGGAGCTGCGCCCTTTCTCACTGGTTCTCTCTTCTGCCGTTTTCCGTAGGACTCTCTTCTCTGACCTGAGTCTCCTTTGGAACTCTGCAGGGTCT
+
>A1>AAAAFFB@AGG13BF1F1AFAAEAF0FGBFFE0AAAAE/FFGGEB/EBD@GGFHHGEE?EFEEEEGGF1BGEEGGEFGGHCFGCC?@BCAC1FDFGFF/?<FCFF>GFEF<CGCC@GFGGHCCHGGG?GACGGGGFEFFBFGGGGGFGGGGGEFGG@@FFF@@F@?FFFFFFFEFFBFFFFFFFFFFFFF@;BBEFB-B-A-FFFFFFFFFFFF/BFBBF/;FFFFFFFF///BFFFFFEFFF-;F9
@M05620:37:000000000-D9766:1:1101:20235:4508 1:N:0:96
ACCACACCTTCTACAATGAGCTGCGTGTGGCTCCCGAGGAGCACCCCGTGCTGCTGACCGAGGCCCCCCTGAACCCCAAGGCCAACCGCGAGAAGATGACCCAGGTGAGTGGCCCGCTACCTCTTCTGGTGGCCGCCTCCCTCCTTCCTGGCCTCCCGGAGCTGCGCCCTTTCTCACTGGTTCTCTCTTCTGCCGTTTTCCGTAGGACTCTCTTCTCTGACCTGCGTCTCCTTTGGAACTCTGCAGGTTCT
+
BBBBABBA>CCFGFGGDGBBGDGFGAAA4ABB3BBA2EEE?FEFGGGEEEEFFHGFGHHEEECEGGGGGGGFCFHEGGEH/E?GHG//>B><@DGB?FGHHHHHGHF1FGGFGHGDGGGGHHGGHFFFHHHGHHGGGF?HGHHGHGFGGGGGGEGGGBG?BGGGG@BFBBFFFFFFFFFFFFFFFFFFFFFFFFBFFFFFFFFFFFFFFFFFFFFFFFFFFFFF.@DBFFFFFFFFFFFFFFFFFFFFFFF
@M05620:37:000000000-D9766:1:1101:20251:4516 1:N:0:96
ACCACACCTTCTACAATGAGCTGCGTGTGGCTCCCGAGGAGCCCCCCGTGCTGCTGACCGAGGCCCCCCTGACCCCCAAGGCCAACCGCGAGAAGATGACCAAGGGGAGGGGCCCGCTCCTCCTTCTCTTGACGGCCGCCCTCCTGCTGGTCCTCCCGTAGCTCGGCCCTCTCTCATTTCTTCTCTCGTCTGACTGTTGCTGTAGTAGTCCCTTCTTTGACCTTAGTCTCTTTTGCAACTCTGCAGGGTCT
+
>>3>>>>>CFBDFFGBABBBBBFFEFFGAEBFBFFE2AAA2B2BFGAEFEEB5BBBDGHG>>/>?>>>EGG?BBBEEG/???????D>B>B>/?01?<???1/<<.->--<-AF-ADG-E:/:/00:00;00;.;-=--;B-;.9/;//99/;/BF...-;E9/.-.;-;..:BFF/B//9/;B/;F.9;..;///;//;//9;/////;///;.///9/;BF//;FF/;/9B://9///;;BF//;-9:.
@M05620:37:000000000-D9766:1:1101:20230:4526 1:N:0:96
ACCACACCTTCTACAATGAGCTGCGTGTGGCTCCCGAGGAGCACCCCGTGCTGCTGACCGAGGCCCCCCTGAACCCCAAGGCCAACCGCGAGAAGATGACCCAGGTGCGTGGCCCTCTACCTCTTCTGTTGGTCGCCTCCCTCCTTCCTGGCCTCCCGGCGTTGCGCCCGTTCTCACTGTTTCTCGCTTCCGGCGTTTTCCTTTGGACTCTCTTCTCTGTCCTTAGGCTCCTTTGGGACTCTGCAGGTTCT
+
BBBBBBBABFFFGGGGGG5GGFHHGEFA4EGBFFFE?EFGDHFGHGGGEEEGEHFHHHGEEECGGGGGGGGFFGHGGGEHGHHHHGEGGG<BDGHE2GH2<?/?FG?B/?//->..>GD1=GG110D0<D0..=--..;..:CFH0GH0C/.FF.9.:----=-.-9A---:..///////;/9B..AE./.------./;/:////;F/BFBF/;/B//;BF//;/;/;;/;///...;FF;/B/..///
@M05620:37:000000000-D9766:1:1101:9660:4540 1:N:0:96
ACCACACATTCTACAATGAGCTGCGTGTGGCTCCCGAGGAGCACCCCGTGCTGCTGACCGAGGCCCCCCTGAACCCCAAGGCCAACCGCGAGAAGATGACCAGGTGAGTGGCCCGCTACCTCTTCTGGTGGCCGCCTCCCTCCTTCCTGGCCTCCCGGAGCTGCGCCCTTTCTCACTGGTTCTCTCTTCTGCCGTTTTCCGTAGGACTCTCTTCTCTGACCTGAGTCTCCTTTGGAACTCTGCAGGTTCTA
+
AAAAAAA1BDDFGGGGGG1FGGHHGFGA0EGFGBAE0EEGCHCHHGGAAEEGEHFHHGHA>@CGGGGGGGGHEHHGGGGHGHHHHGGGGG/>CGHBGHFHHHHGGHFGHHGGHHGGGGGHHHHHHHHHHGGHHGGGGGHGHHGHHHGGGGGGGGGGGG;=AGGGGGF@@FFFFFFFFFFFFFFFFFFFBFFFF@FFFFFFFFFFFBFFFFFFFFFFFFFFFFFFFFF;BFFFFFFEFFFFFFFFFFFFFFF
@M05620:37:000000000-D9766:1:1101:22533:4547 1:N:0:96
AGTGCCAGCTCTCAATCGCACAGGGGACCCAGGGCCTGGCCCCTCCATCCAGAAAACCTATGACCTCACCCGCTACCTGGAGCACCAACTCCGCAGCTTGGCTGGGACCTATGTGAGTATCCAGCGTAGGAATCTGGGAGTTGGGGAGGAGTGAGGAGTTGGGGAAAGACAGTCCTAACCGTGGAGGGTTCTGGTAAATGATGGGGTGAGGAGGGGCTCTTTGGCTCCCACCAGTCCCCCTGTCTGGTCTA
+
AAAABFFFBFFFGGGGGFGGGGHHFEFGGGHHGGGGGGHHHHGHGGGHHHHHHHGHHGFHHFHHHHGHHHHGGGGGHHHHGGHGHHFHGHHHGGCGGFHH/FHFEEGHGHHHHHHH3FHFHHFGHGEGDGHHHGHHHHGGDGHHCGGGGGGHHHHHHFHHHHCGEGGGHHHHH0<GFHHHCEEGGGGF;AFFGGGGGGGGGBFGFGFFFFFFFFFFF-EFFFFFFFFFFBA?EFBFFFFDF?FFFFF/9/B
@M05620:37:000000000-D9766:1:1101:19760:4557 1:N:0:96
ACCACACCTTCTACAATGAGCTGCGTGTGGCTCCCGAGGAGCACCCCGTGCTGCTGACCGAGGCCCCCCTGAACCCCAAGGCCAACCGCGAGAAGATGAGTGGCCCGCTACCTCTTCTGGTGGCCGCCTCCCTCCTTCCTGGCCTCCCGGCGCTGCGCCCTTTCTCACTGGTTCTCTCTTCTGCCGTTTTCCGTAGGACTCTCTTCTCTGACCTGAGTCTCCTTTGGAACTCTGCAGGTTCTAGATCGGAA
+
BBBBBBBBFFFFGGGGFGGGGGHHGGGEGEHHHGGCFGGFGHHHHGGGFGGGHHHHHHHGGGGGGGGGGGGHHHHGGGGHGHHHHGGGGGGGGGHHHHHHHHGGGHCGC-@GGGHHHHGGHHGHHGGGGDHGHHGHHFHFHHGGHGGGGG-;BA-A-BFFFFFFFFFFBBFFFFFFBF/FFFFFFFDFFFFFF:FDFFFFFFFFFFFFFFFFFFF/BFFFFFFFF/FFFFBFBBFFFFFFFFFFFEBFDDE
@M05620:37:000000000-D9766:1:1101:8277:4580 1:N:0:96
AGTGCCAGCTCTCAATCGCACAGGGGACCCAGGGCCTGGCCCCTCCATCCAGAAAACCTATGACCTCACCCGCTACCTGGAGCACCAACTCCGCAGCTTGGCTGGGACCTATGTGAGTATCCAGCGTAGGAATCTGGGAGTTGGGGAGGAGTGAGGAGTTGGGGAAAGACAGTCCTAACCGTGGAGGGTTCTGGTAAATGATGGGGTGAGGAGGGGCTCTTTGGCTCCCACCAGTCCCCCTGTCTGGTCTA
+
CCBCCFFFCFFFGGGGGFGGGGHHGGGGGGHHGGGGGGHHHHGHGGHHHHHHHHHHHGGFHHGHHHHHHHHGGGGGHHHHHHHHHHHHGHHHGGGGGHHHGHHGGGHHGHHHHHHHHGHHHHHHHGEGGGHHGHHHHHHGGHHHGGGGGDEHHEHHHGHHGHGGG?HGHHHHHHHHHHHHGDFGGGGGEFGGGGCFGGGGGGGGGGFFFFFFFFFFFFFFFFFFFFFFFFFFFFFFFFFFFFFFFFFFFFF
@M05620:37:000000000-D9766:1:1101:11275:4581 1:N:0:96
ACCACACCTTCTACAATGAGCTGCGTGTGGCTCCCGAGGAGCACCCCGTGCTGCTGACCGAGGCCCCCCTGAACCCCAAGGCCAACCGCGAGAAGATGCCCACGGGGAGGGCCCCGCTACCCTTCCGGGGGCCCCCCCCCTCCTTTCCGGGCCCCCCGGAGCGGCGCCTTTCTCCATGGTTTCCCCCTTTGCCGTTTTTCGTACGGCCTTCCTTCCCGGACTGGATTCCCCTTGGAACCCCGCCGGGTCTA
+
BBBBBBBBFFFFGGGGGGGFGFHFGEGEFEFCGFGGCGGGDHHGHGGG1EEGHHFHHHGGGGCGGGGCGFEHHHHGGGGHGHHHHGGGGGGGCGHFGH2FG2/>/</--->.<A-----:/.0:/:.;--A-9-----;@-.;.9/;/.;-9--;9-9;-------;;.9B///9//9//99///..-9///9-.;;E.:-...;.--.///;/9/..--;-..///9/;.;A9B/;/...;--99-A-./
@M05620:37:000000000-D9766:1:1101:24592:4598 1:N:0:96
ACCACACCTTCTACAATGAGCTGCGTGTGGCTCCCGAGGAGCACCCCGTGCTGCTGACCGAGGCCCCCCTGAACCCCAAGGCCAACCGCGAGAAGATGAGTGGCTTGCTTCCTCTTCTAGTTGCCGCCTTCCTCCTTCCTGTCCTCCCGGCGCTGCGCCCTTTCTCACTTGTTCTCTCTTCTGCCGTTTTCCGTCGTACTCGCTTCTCTGTCCTGCGTCTCCTTTGTCACTCTGCAGGTTCTAGATGGGAA
+
BBBBBBBBFFFFGGGF5GDGGBHCGAAA42GGFFGEDGGGFHHHHGGGGEGGEHGFHHGG?ECGG?GGGGGBHBHGGGDHAAHHHGGEGCD@/DFF>FBF>1//0?<?1111?DD1FH111>1<1<--..0/=D/<=0CD00;CF0CE.:--;9?A--9-9:C0C09CB0/BFB//9;/9/;B/9=.;FEF/9/.--..99.-.999FFF/;;;B/-A@ABFF//;9//;BBF///9..;;B/9BB//../
@M05620:37:000000000-D9766:1:1101:18179:4602 1:N:0:96
ACCACACCTTCTACAATGAGCTGCGTGTGGCTCCCGAGGAGCACCCCGTGCTGCTGACCGAGGCCCCCCTGAACCCCAAGGCCAACCGCGAGAAGATGAGTGGCCCGCTACCTCTTCTGGTGGCCGCCTCCCTCCTTCCTGGCCTCCCGGCGCTGCGCCCTTTCTCACTGGTTCTCTCTTCTGCCGTTTTCCGTAGGACTCTCTTCTCTGACCTGCGTCTCCTTTGGAACTCTGCAGGTTCTAGATCGGAA
+
ABAABAAAFFFFFGGGGDGGGGBH2EEGHGGHHFGGGGGGGHFHHGGEEGGGHHHHHHHGGGGGFGGEGGGGGGHGGGGHGGHHHFGGGGGGGGHGFHHHD2FF?/>/<->0GHGDFH>GH<A..-ADDGEEHH?:CGC0;CGAFHGEA9---AGGAFFFFFFFBFFFFFEFF/BFFBBFFFBBFB.;BEFFD/.DDFF//BFBFFFFF/;BFFF.@99DFFEFFF/FBFFFFFFFFFFEFFFFFF/ADDE
@M05620:37:000000000-D9766:1:1101:15236:4619 1:N:0:96
ACCACACCTTCTACAATGAGCTGCGTGTGGCTCCCGAGGAGCACCCCGTGCTGCTGACCGAGGCCCCCCTGAACCCCAAGGCCAACCGCGAGAAGATGAGTGGCGGGCTGCCTCTTCTTGTCGCCGCCTGCCTCCTTCCTGGCCTCCCGGGGCTGCGCCCTTTCTCACTGGTTCTCTCTTCTGCCGTTTTCCGCAGGACTCTCTTCTCTGCCCTGCGTCTCCTTTGGAACTCTGCAGGTTCTAGATGGGAA
+
BBBABBB>CFFFGGGGGGABGDGFGAAB4AGHEFGE?EEEDHHHHGGCEEGGFHHHHHHEEECGGEGGGGGFHFHGGGGHEEHHHG?<CD/<@FFBDGF121//><<--.<<DGG00;CC00.;.;999.9.0;EB0CC00/.;;9.CA?-;B-AE-9.999B99BBF/9.BFFFFFFFF/FFFB9;;FFFBD.;@>.9FFB/FB/:B/9//EFAE9.9;FFFF/9F;9B/FFB//;..////;/;/B?.:
@M05620:37:000000000-D9766:1:1101:23783:4631 1:N:0:96
ACCACACCTTCTACAATGAGCTGCGTGTGGCTCCCGAGGAGCACCCCGTGCTGCTGACCGAGGCCCCCCTGAACCCCAAGGCCAACCGCGAGAAGATGACCCAGGTGAGTGGCCCGCTACCTCTTCTGGTGGCCGCCTCCCTCCTTCCTGGCCTCCCGGAGCTGCGCCCTTTCTCACTGGTTCTCTCTTCTGCCGTTTTCCGTAGGACTCTCTTCTCTGACCTGAGTCTCCTTTGGAACTCTGCAGGTTCT
+
BBCBCCCCFFFFGGGGGGGGGGHHGFGFHGHHHGGGGGGGGHHHHGGGEGGGHHHHHHHGGGGGGGGGGGGHHHHGGGGHGHHHHGGGGGGGGGHHHHHHGHEHGGB1==F?FHHCG@@FGFHHFFHHGDGDG<@DCAGHGFHGHBFFBGFGFBFGEF---;99B?DFFFFFFFFBFFFFFFFBB0FFFBBBF09DFFFFFA0.A.09FFFFFBFFFF00;B0/:BBF0FBFFFFFFFBBFFFF0FFFFFF
@M05620:37:000000000-D9766:1:1101:13403:4649 1:N:0:96
ACCACACCTTCTACAATGAGCTGCGTGTGGCTCCCGAGGAGCACCCCGTGCTGCTGACCGAGGCCCCCCTGAACCCCAAGGCCAACCGCGAGAAGATGACTCAGCCAGGTGGCTCGCTACCTCGTCCGGCGGCTGGCTGCCTCCCTCCTGGCCTCCCGGCGGTACGCCCTTTCTCACTGGCTCCATCTTCTGCCGCTTTCCGTAGGACGCTCTTCCCTGTCCTGCCTCCCCTTCGTTTCTATGCAGGCTCT
+
BBBABABBFFFFGFGF5FBFGCHHGAABG?GHFGGEEGGCGHGHHGGGEAEGHHHGHHHGCGGGG?EGGGGFEFHGGGDHEAGHFGE?DGG?CGBH1?112?111000?<1/?0?-C.>-><0..<.<C-@-B-9.;9.;FFFG.C/.//;.A/;E.9@B---....;@-/;9FFF/:B..././/////;/:BB-99EB/./..9//-9.99BF/;BB//;;//.;/..;.9..././9/////9..../
@M05620:37:000000000-D9766:1:1101:10092:4666 1:N:0:96
AGTGCCAGCTCTCAATCGCACAGGGGACCCAGGGCCTGGCCCCTCCATCCAGAAAACCTATGACCTCACCCGCTACCTGGAGCACCAACTCCGCAGCTTGGCTGGGACCTATGTGAGTATCCAGCGTAGGAATCTGGGAGTTGGGGAGGAGTGAGGAGTTGGGGAAAGACAGTCCTAACCGTGGAGGGTTCTGGTAAATGATGGGGTGAGGAGGGGCTCTTTGGCTCCCACCAGTCCCCCTGTCTGGTCTA
+
>AAAAFFFBFFFGGGCGAFCEECEAEFGEGAGFFEECEHFFHGGEG2AFFFF3B3GHGHBGH5GHFHFGGHGGEGGHBFCGGHHGHHHGHHHGGG//?BFEHGGGGHHGHHHHFHHF?FFHHHHHGGGGGHFHHHHGGHGGGHGCCFCGDDGHHFFHGGGHHGGGGHFHHFHHHHHHHGHGDEGGGGGCFFGGGFFFFFGGGBFGFFBFFFFFFBBBBFFFFFFFBFFFFFFEF/FFFFFBFFFFFBFFFF
@M05620:37:000000000-D9766:1:1101:7620:4738 1:N:0:96
ACCACACATTCTACAATGCGCTGCGTGTGGCTCCCGAGGAGCACCCCGTGCTGCTGACCGAGGCCCCCCTGAACCCCAAGGCCAACCGCGCGAAGATGAGTGGGCGGCTGCCTCTTCTTGTTTCCGGCTGCCTCCTTCCTTGCCTCCCGGCGCTGCGGCGTTTCTCCCTGTTTCTCTCTTTTGCCGTTTTCCGGAGGACTCTCTTATCTTCCCTGCGTCTCCTTTGGCCCTCTGCAGCTTCTCGATTGGAA
+
ABBAABB3BBDFGGGGFG4AEAFGGEE22AFGE2BB2AEEDHHHHGGAEFGGGHHHHHH>>ECGGEGGGGEHFGHGGGGHEHGHHGG<BD/>CDG?FGD<<1?/.---<-.;0</;C000<;:0C.-:;;9=CBECFGG090;BBFGACAG->B-;B99--;-B/B/BF///;B/FFBFF/9/;99ADFF/:9-.--.;//B///9999/;/BB/.-99.;9//9B/9/;A.9F/B//;99/:9//9../;
@M05620:37:000000000-D9766:1:1101:24855:4754 1:N:0:96
GAGGCTGCTTTGGAAGAAACTCATAGATTACTGCAACAGTTCCCCCTGGACCTGGAAAAGTTTCTTGCCTGGCTTACAGAAGCTGAAACAACTGCCACGTACGTCAGGCATTTCCGCTTTAGCACTCTTGTGGATCCAATTGACAAATTCGCAGCATTTGTACTTGTAACTGACAAGCCAGGGACAACAGATCGGAAGAGCACACGTCTGAAATCCAATCACTAATGCGCACATCGTATGCCGTCTACTGC
+
AAAABBFBFFFFCGGGGGGGFGHFGGHFFHHHHGHHFHHEHHHHHGGGHHHGHHHHFHHHHHHHHHHFHHHGHHHHHHHGHHHHHGHHHECGHEGFHFCFB1>FF11B3?G3F4FEE?/FFG34G3?34BBB/FF32BGFDB3?3BG33?///?<0<22@FF21@1?FHH1?G1FGC/><0<.>FC0..<<BGGF..<..<CGHH@CC/C0G0:CG:09/9CCFC00;..---9;AC;CFB0:A9?.9///
@M05620:37:000000000-D9766:1:1101:15352:4766 1:N:0:96
ACCACACCTTCTACAATGAGCTGCGTGTGGCTCCCGAGGAGCACCCCGTGCTGCTGACCGAGGCCCCCCTGAACCCCAAGGCCAACCGCGAGAAGATGAGTGGCCCGCTCCCTCTTCTTGTGGCCGCCTCCCTCCTTCCTGGCCTCCCGGCGCTGCGCCCTTTCTCACTGGTTCTCTCTTCTGCCGTTTTCCGTAGGACTCTCTTCTCTGCCCTGCGTCTCCTTTGGAACTCTGCAGGTTCTAGATCGGAA
+
AAAAAAA1BCCFGGGGGG1FGGHHGGGB0EGGGFGG?EEGCHFHHGGEEEGGFHHHHHHAEC?EFGGGGGGHFHHGGGGHGHHHHGGGCG>CGFHEDGHFHFG<??>>C>CFHHHHHHDGH1.CGG@AF.;EHHGHHHHH0CGHHGGGGGGGGGGGG@F@@FFFFFFFFFFFFFFFFFFFFFFFF@FFFFFFFFABFFFFFFFFF/BFFFBFFFFA@B@BFFFFFFF/FFFFFFFFFEFFFF/;FF/;--A
@M05620:37:000000000-D9766:1:1101:15346:4784 1:N:0:96
ACCACACCTTCTACAATGAGCTGCGTGTGGCTCCCGAGGAGCACCCCGTGCTGCTGACCGAGGCCCCCCTGAACCCCAAGGCCAACCGCGAGAAGATGAGTGGCCCGCTCCCTCTTCTTGTTGCCGCCTCCCTCCTTCCTGGCCTCCCGGCGCTGCGCCCTTTCTCACTGGTTCTCTCTTCTGCCGTTTTCCGTAGGACTCTCTTCTCTGCCCTGCGTCTCCTTTGGAACTCTGCAGGTTCTAGATCGGAA
+
BBBBBBB>>CCFGGGGGGBGGFHHGEGB4EGFGBFF?EAEDHGHHGGEEEGGEHGHHHHEFF?EGGGGGEGHBGHGGGGHGHHHHGGGFG/>CFH2>FGF?DF?0/>>@->FGHHGHH=1F1.=GG<CG.<EHHGHHHHH0/GHGHHGDGGGGGCDF9A@@FFFFFEFFFFFFFFFFFFFBFFFFFDFFFFFF99AFFFFFFFFFBBFFFBFEFFEBDFDFFFFFFF/;FFFFFFFFEABFF/;FF9;A.9
@M05620:37:000000000-D9766:1:1101:22594:4801 1:N:0:96
ACCACACCTTCTACAATGAGCTGCGTGTGGCTCCCGAGGAGCACCCCGTGCTGCTGACCGAGGCCCCCCTGAACCCCAAGGCCAACCGCGAGAAGATGACCCAGGTGAGTGGCCCGCTACCTCTTCTGGTGGCCGCCTCCCTCCTTCCTGGCCTCCCGGAGCTGCGCCCTTTCTCACTGGTTCTCTCTTCTGCCGTTTTCCGTAGGACTCTCTTCTCTGACCTGAGTCTCCTTTGGAACTCTGCAGGTTCT
+
CCCCCCCCFFFFGGGGGGGGGGHHGFGECFHHHGGGGGGGFHHHHGGGGFGGGHGHHHHGGGGGGGGGGGGHHHHGGGGHGHHHHGGGGGGGGGHHHHHHHHHHGHHHHHHGGHHGGGGGHHHHHHHHHHHGHHGGGGGHGHHGHGGGGGGGGGGGGGGFGGGGGGFFFFFFFFFFFFFFFFFFFFFFFFFFFFFFFFFFFFFFFFFFFFFFFFFFFFFFFFFFFFFFFFFFFFFFFFFFFFFFFFFFFFF
@M05620:37:000000000-D9766:1:1101:22614:4802 1:N:0:96
ACCACACCTTCTACAATGAGCTGCGTGTGGCTCCCGAGGAGCACCCCGTGCTGCTGACCGAGGCCCCCCTGAACCCCAAGGCCAACCGCGAGAAGATGACCCAGGTGAGTGGCCCGCTACCTCTTCTGGTGGCCGCCTCCCTCCTTCCTGGCCTCCCGGAGCTGCGCCCTTTCTCACTGGTTCTCTCTTCTGCCGTTTTCCGTAGGACTCTCTTCTCTGACCTGAGTCTCCTTTGGAACTCTGCAGGTTCT
+
AAA3AAAAFF4FGGGGBGGGGGHGGGGG4AFEBFFGEEFE2FFGHGGEEFGG5EGFFHHG0E0>FGGGGGGFHHHGGGGHGHHHHGGGGGGGGGHGGFHHGHGF<FFFH?<FCFEDGCCCFHHHGHFHGHFAG.DGGGGGGGHGFGGGGBFFFGGGGGBDFA9FGDFFFFFFFFFFFFFFBFFFFFFEFFFFFFFDFFFFFFFFA./FFFFFFFFFFFBFFFB.FBFFFFFFFFFBBFF;BFFBFBAFBFB
@M05620:37:000000000-D9766:1:1101:22584:4816 1:N:0:96
ACCACACCTTCTACAATGAGCTGCGTGTGGCTCCCGAGGAGCACCCCGTGCTGCTGACCGAGGCCCCCCTGAACCCCAAGGCCAACCGCGAGAAGATGACCCAGGTGAGTGGCCCGCTACCTCTTCTGGTGGCCGCCTCCCTCCTTCCTGGCCTCCCGGAGCTGCGCCCTTTCTCACTGGTTCTCTCTTCTGCCGTTTTCCGTAGGACTCTCTTCTCTGACCTGAGTCTCCTTTGGAACTCTGCAGGTTCT
+
BBBBBBBBFCFFFGGFF4GGGFH4EAE2AAGHHGFDEEEGGHFHHGGGE1AEFGHHHHGG?>EEEEEGGGGHFGEEGEG//FGHGGGGGG/B?DFHFF>DG2///?1101??FGH@?<-@<<DHDDDG0=<<C<@CCDGGGHG.C9FBCB/F.0?AF?:-A@F/9-;AFAFFFFFBFBF.;/BBBFFFFF///B-DABEBBABF9.;/BFFF//9;BB9/BFF.B.;//;FBBB//:B/:/BBFFF.A/B;
@M05620:37:000000000-D9766:1:1101:22602:4818 1:N:0:96
ACCACACCTTCTACAATGAGCTGCGTGTTGCTCCCGCGGATCACCCCGTGCTTCTGACCGAGGCCCCCCTGAACCCCAAGGCCAACCGCGAGAAGCTGACCCAGGTGAGTGGCCCGCTACCTCTTCTGGTGGCCGCCTCCCTCCTTCCTGGCCTCCCGGAGCTGCGCCCTTTCTCACTGGTTCTCTCTTCTGCCGTTTTCCGTAGGACTCTCTTCTCTTACCTGAGTCTCCTTTGGAACTCTGCAGGTTCT
+
AA3AAABAFFFFGGGGFGG5FBGHGGGG4ADFFGGA2AA00AAFFHGEB1BB5EFF@FGGFE/>FGGGGGGHBGHGGGF/?GGHAFD<CB@>@?G11<?G0GC/?FC<F<1>CCF@D-@@GHHFHGF<:CCACG@DCEDEFFGFBFGGG0FGFGGGG.-ABBFBFBBDB;BFF/FFFF/BBFFFFFFBFFEFFF?DDFEFFFF.9ABFFFFFBFBFFB/;/BB/;.9BFFFFFF//9:F/B9/9F/;./B/
@M05620:37:000000000-D9766:1:1101:21554:4819 1:N:0:96
ACCACACCTTCTACAATGAGCTGCGTGTGGCTCCCGAGGAGCACCCCGTGCTGCTGACCGAGGCCCCCCTGAACCCCAAGGCCAACCGCGAGAAGATGACCCAGGTGAGTGGCCCGCTACCTCTTCTGGTGGCCGCCTCCCTCCTTCCTGGCCTCCCGGAGCTGCGCCCTTTCTCACTGGTTCTCTCTTCTGCCGTTTTCCGTAGGACTCTCTTCTCTGACCTGAGTCTCCTTTGGAACTCTGCAGGTTCT
+
AAABAAB3BCCFEFBGGBABGGHHGFGB4FFBBFDEEGGGDGDHHGGFEFEGGHHHHHHFCCGGGGGGGGGHBHHGFGGHGHGHHGGFCD>CFGHGHHHHHHHHGHHBGGHGGHHGGGCGHHHHHHHHHHHGFHGGGGGHGHHGHGGGGGGGGGGGGGG9@FGGGFFFFFFFFFFFFFFFFFFFFFFFFFFFFFFFFFFFFFFFFFEFFFFFFFFFFFFFFFFF/BFFFFFFFFFFFFFFFFFFFFFFFFF
@M05620:37:000000000-D9766:1:1101:21535:4825 1:N:0:96
ACCACACCTTCTACAATGAGCTGCGTGTGGCTCCCGAGGAGCACCCCGTGCTGCTGACCGAGGCCCCCCTGAACCCCAAGGCCAACCGCGAGAAGATGACCCAGGTGGGTGGCCCGCTACCTCTTCTGGTGGCCGCCTCCCTCCTTCCTGGCCTCCCGACGCTGCGCCCTTTCTACCTGGTTCTCTCTTCTGCCGTTTTCCGTAGGACTCTCTCCTCTACCCTACGTCCCCTTTGGAACTCTGCAGGTTCT
+
AAAAABBBFFCFGGGGGGGGGGHHGEFEHGHHHGGFGGGGGHDHHGGGFGGGHHHHHHHGGGGGGGGGGGGHFHHGGGGHGHHHHGGGGGDGGGHHHHEHHCFHGF1///?->FE---<<BDDHE=DGDGHAH.-A:.CEFFFEG0FFGGFF?0CE.:.--9;.9@;D:BFBFF///BF?F//:9/9FB/;BFB-AFF?FFF/.;./;9//9B///.//9;:B.:99..;.BFFFFFB//9;B/;BFFBFF
@M05620:37:000000000-D9766:1:1101:21543:4842 1:N:0:96
ACCACACCTTCTACAATGAGCTGCGTGTGGCTCCCGAGGAGCACCCCGTGCTGCTGACCGAGGCCCCCCTGAACCCCAAGGCCAACCGCGAGAAGATGACCCAGGTGAGTGGCCCGCTACCTCTTCTGGTGGCCGCCTCCCTCCTTCCTGGCCTCCCGGAGCTGCGCCCTTTCTCACTGGTTCTCTCTTCTGCCGTTTTCCGTAGGACTCTCTTCTCTGACCTGAGTCTCCTTTGGAACTCTGCAGGTTCT
+
BABBABCCFFFFGGGGGGGGGGHHGEGBEFHHHGGGGGGGGHHHHGGGGGGGHHHHHHHGGGGGGGGGGGGHFHHGGGGHGHHHHGGGGGGGGGHHHHHHHHHHGHHHHHHGGGHGGGGGHHHHHHHHFHHGHHGGGGGHGHHGHGGGGGGGGGGGGGGAGGGGGGFFFFFFFFFFFFFFFFFFFFFFFFFFFFFFFFFFFFFFFFFFFFFFFFFFFFFFFFFFFFFFFFFFFFFFFFFFFFFFFFFFFFF
@M05620:37:000000000-D9766:1:1101:22288:4853 1:N:0:96
ACCACACCTTCTACAATGAGCTGCGTGTGGCTCCCGAGGAGCACCCCGTGCTGCTGACCGAGGCCCCCCTGAACCCCAAGGCCAACCGCGAGAAGATGACCCAGGTGAGTGGCCCGCTACCTCTTCTGGTGGCCGCCTCCCTCCTTCCTGGCCTCCCGGAGCTGCGCCCTTTCTCACTGGTTCTCTCTTCTGCCGTTTTCCGTAGGACTCTCTTCTCTGACCTGAGTCTCCTTTGGAACTCTGCAGGTTCT
+
BBBBBBBBFFFFGGGGGGGFGEHBFEEGHGHHHGGGGGGGGHHHHGGGE?FGHHHHHHHGGGGGGGGGGGGHHHHGGGGHGHHHHGGGGGGGCGHGHBHHGHHHGHHHHHFGGHHGGGGGHHHHHHHFGHFGGGGGGGGHGHHGHGGGGGGGGGGGGGGBGGGFGGBFB?FFFFFFFFFFBFFFFFFFFFFFFFBFFFFFFFFFFFFFFFFFFFFFFFFFFFFFFFFFFFFFFFFFFFFFFFFFFFFFFFF
@M05620:37:000000000-D9766:1:1101:24344:4858 1:N:0:96
GCGGCTGCTTTGGAAGAAACTCATAGATTACTGCCACAGTTCCCCCTGGACCTGGAACCGTTTCTTGCCTGGCTGACAGGCGCCTAAACCACTCCCAGGTAAGTAAGGCATTTCCGCTTTAGCCCTCTTGTGGATCCCATTGTCCCATTCTCCGCCTTTGTCCTTGTAACTGACAAGCCCGGGGCACCCGATCGGAAGAGCACACGTCTGAACTCCAGTCACTAATGCGCCACTCGTATGCCGTCCTCTGC
+
>1>>A>DAFFBBFGGF1BBGGGFGCFGHH1BFHH01FFFBAFHHHGEGF0BAFGAGH1/ABFGGFGGHHHH/0BF00BG>/>>>?/BB1>FFH>F>01?@B2>B2>1BB0BB>F2?A///BF1100<0B<11?11<BB11@G2@GF1FG2>@F/C//?GHH1F<G<=1F1FH111F<.<<----;A...;--A9.;..;./99/.-9CB.0990C9//9:BB/9///999--;/;EF-BF//-A@--9B//
@M05620:37:000000000-D9766:1:1101:13099:4878 1:N:0:96
AGTGCCAGCTCTCAATCGCACAGGGGACCCAGGGCCTGGCCCCTCCATCCAGAAAACCTATGACCTCACCCGCTACCTGGAGCACCAACTCCGCAGCTTGGCTGGGACCTATGTGAGTATCCAGCGTAGGAATCTGGGAGTTGGGGAGGAGTGAGGAGTTGGGGAAAGACAGTCCTAACCGTGGAGGGTTCTGGTAAATGATGGGGTGAGGAGGGGCTCTTTGGCTCCCACCAGTCCCCCTGTCTGGTCTA
+
AAA>AFFFBFFFGGGGGCGAE?GCFEEEGGHHCFFEGGHHHHGHGGHHHGHHHHHHHGHHHFHHHFGHHHHGG>EGHHHHGHHHHHGHFHHGAFCGGHGHGGHGGGHHGHHHHHHHHHHHHHHHHGEGGGHHHHHHHHCFGHHHGGEGGGGHHHHHHGHHHHGGGGHHHHHHHHHHHHHHGGEGGGGGEGFGGGFGGGGGGGGGGGFFFFFFFFFFFFFFFFFFFFFFFFFFFFFFFFFFFFFFFFFFFFB
@M05620:37:000000000-D9766:1:1101:9618:4897 1:N:0:96
ACCACACCTTCTACAATGAGCTGCGTGTGGCTCCCGAGGAGCACCCCGTGCTGCTGACCGAGGCCCCCCTGAACCCCAAGGCCAACCGCGAGAAGATGACCCAGGTGCGTGGCCCGCTACCTATTGTGTTGGCCGCCTCCCTCCTTCCTGGCCTCCCGGGGCTCAGCCCTTTCTCACTGGTTCTCTCTTCCGCCGTTTTCAGTAGGACTCTCTTTTTTGACCTGTGTCTACTTTGGAACTCTGCAGGTTCT
+
BBAABBA>CFFFFGGFDG5BBEFHEGGAFEHHFEFEDEGGGHFHHGGAEGGGHHHHHHHECEFGGGFGGGGGHHGGGGGHGEHHHGGGGG/BFGHFGDGFHHHA<<F1//<<AH<<<ACG/<00=0=0/<.<;0::-:C.E/CA/0;B09/CC09CA:-:---.//;F9F//;////9;BFBB//9;FFF/;.;-;D/9B//:;/////9/;/9///-;EFFF.9//:/9/99B9;9B//:;FB99FF///
@M05620:37:000000000-D9766:1:1101:14625:4910 1:N:0:96
ACCACACCTTCTACAATGAGCTGCGTGTGGCTCCCGAGGAGCACCCCGTGCTGCTGACCGAGGCCCCCCTGAACCCCAAGGCCAACCGCGAGAAGATGACCCAGGTGAGTGGCCCGCTACCTCTTCTGGTGGCCGCCTCCCTCCTTCCTGGCCTCCCGGAGCTGCGCCCTTTCTCACTGGTTCTCTCTTCTGCCGTTTTCCGTAGGACTCTCTTCTCTGACCTGCGTCTCCTTTGGAACTCTGCAGGTTCT
+
BBBBABB3BBCFGGGGGGFGGFHHGEG2AAAAFFFEEGEEDEHHHEG0EEEGBGFHGHHAE?0EFGGGGGGHFHHGGGGHGHHHHGGGDGBDGGHGHHHHHHHHGHHFHFHGGHHGGGGGHHHHHHHHHHHGHHGGGGGHGHHGHGGGGGGGGGGGGGD-9BGGGGFFFFFFFFFFFFFFBFFFFFFFFFFFFFFFFFFFFFFFDFFFFFFFFFFFFFFFFFFF.@DCFFFFFFFFFFFFFFFFFFFFFFF
@M05620:37:000000000-D9766:1:1101:11266:4910 1:N:0:96
GAGGCTGCTTTGGAAGAAACTCATAGATTACTGCAACAGTTCCCCCTGGACCTGGAAAAGTTTCTTGCCTGGCTTACAGAAGCTGAAACAACTGCCAAGTCAGTACGGCATTTCAGCTGTAACCATATTGTGGCACAAATTGCCAAATTCTCAGAATTTGTCATTGTAACTGCCAAGCCAGGGCCACCAGCTCGGAAGAGCACACGTCTGCACTCCAGTCCATAATGCGCATCTAGTATGACGTCTTATGC
+
A>AABCFCFFFFGGGGGGGGGGFHHHHHHHHHHHHHHHHFGHHHHGGGHHHHHHHGHHHHHHHHHHGHHGHHHHHCGHHHHHHHHHHFHHHEHHHHHHHF3FEGHFEGGGGHHHHHHH3FF4??33BBG4FHGA2B2203BFFGHF2FGDHHGH2BD3BDH>FGHHHGG22F22@GHGGH0?C///>FFC.FHFFFGG.<GGCG<<GHFGB0/CGHC/;:0000:0;;EF-.:00;F00;0CEEGG.9FF0
@M05620:37:000000000-D9766:1:1101:16222:4916 1:N:0:96
AGTGCCAGCTCTCAATCGCACAGGGGACCCAGGGCCTGGCCCCTCCATCCAGAAAACCTATGACCTCACCCGCTACCTGGAGCACCAACTCCGCAGCTTGGCTGGGACCTATGTGAGTATCCAGCGTAGGAATCTGGGAGTTGGGGAGGAGTGAGGAGTTGGGGAAAGACAGTCCTAACCGTGGAGGGTTCTGGTAAATGATGGGGTGAGGAGGGGCTCTTTGGCTCCCACCAGTCCCCCTGTCTGGTCTA
+
1>>AAFF11FFFGGGGGF1FAEHHEGGA?EHHG?FG/AGCAGG/EGH1AGEFBFCHAEFAGHEHHHBEHCEEGEEGHFGFHHHE>GHGG0@GGEEEE0GHE0FGE?GGEFHDBFFHBFFHHHHHHG?CCGFHF1?1FBGFAGDFCCGCCGCGEEDFHFHBGB@:EGGHGHHGGH0;CCHHGA9?BEGG::FGGG;FGGBFGGFFGGF@?-AFAB@@@@E/BFFF/:FAFFFBEFFEFFFF@FFFFFFBFBF
@M05620:37:000000000-D9766:1:1101:18659:4916 1:N:0:96
AGTGCCAGCTCTCAATCGCACAGGGGACCCAGGGCCTGGCCCCTCCATCCAGAAAACCTATGACCTCACCCGCTACCTGGAGCACCAACTCCGCAGCTTGGCTGGGACCTATGTGAGTATCCAGCGTAGGAATCTGGGAGTTGGGGAGGAGTGAGGAGTTGGGGAAAGACAGTCCTAACCGTGGAGGGTTCTGGTAAATGATGGGGTGAGGAGGGGCTCTTTGGCTCCCACCAGTCCCCCTGTCTGGTCTA
+
BBABCFFFDFFFGGGGGGGGGGHHGGGGGGHHGGGGGGHHHHGHGGHHGHHHHHHHHGHGHHHHHHGHHHHGGGGGHHHHHHHHHHHHGHHHGGGGGHHHGGHGGGHHGHHHHHHHHHHHHHHHHGCFGGHHHHHHHHHGGHHHGGGGGGGHHGHHHGHHHHGGGGHHGHHHHHHHHHHHGEEGGGGGCFGGGGCGGGGGHGGGGGFFFFFFFFFFFFFFFHHFFFFFFFFFFFFFFFFFAFFFFFFFFFF
@M05620:37:000000000-D9766:1:1101:14234:4927 1:N:0:96
GAGGCTGCTTTGGAAGAAACTCATAGATTACTGCAACAGTTCCCCCTGGACCTGGAAAAGTTTCTTGCCTGGCTTACAGAAGCTGAAACAACTGCCAAGTATGTAAGGCCTTTCCGCCTAAGCCCAATTCTGATTCCCAATAAACCATCCAAAGCGTTACAAATTGTAACTGACAAGCCACGAACAACCGATCACAAGAGCACCCGTCGAAACTACAATCACCCAAGCGCATCAAGTAGGCCATCAAAAAC
+
AAABAAFBFFDDEF5BFEGGGGFHFFHHHHHGHHFHFHFDGDGHHGGFGHGHHHGGB32GBFGFHHH5BFFGHHHBBBGHHHGFH33GBFEHHHHGHF1FEFFBF44331BBG3BE?1E/BBB3//?034B444BB4?B3B33BB0/B1?1B1B0/??//1@<<@1F>F@1<11?1?C<00>-.><>>><-<-.<0:;C:/:..:-;;--.9=0;;900/;;;.A.=.;--.-9:/;999//./;9///.:
@M05620:37:000000000-D9766:1:1101:6850:4928 1:N:0:96
ACCACACCTTCTACAATGAGCTGCGTGTGGCTCCCGAGGAGCACCCCGTGCTGCTGACCGAGGCCCCCCTGAACCCCAAGGCCAACCGCGAGAAGATGAGTGCAGGGCTTCCTCCTCTTATTTCCGCCTGCCTCCTTCCTTGCCTCCCCGGGCTGCGCCCTTCCTCACTGGTTCTCTCTTCTGCCGTCTTCCGTCGGACTCTCTTGTATGCCCTGCGCCTCCCTTGGTATTCTGCAGGATCCTGATCGGAA
+
BBBABBBAFFFFGGGGFGGDGBGGGFEBE2FGCAFEEGGGGHHHHGGGFGGFFHHFHHFE0E?EGDGGGGGBGFGGGG/GE/FGGGGCGGGC?FCFDGD1211>10//0/011?0<01=1111><>D....<<CG/0=/000//0:.::--:9-9A?B.-99//9F0900/9;FGG0FFF/;BBB=D-AFF/A9AB;??@F//;//;/99//;BAE--9:.;.;F.B///9BBB//;..;B./9://;...
@M05620:37:000000000-D9766:1:1101:14218:4937 1:N:0:96
GAGGCTGCTTTGGAAGAAACTCATAGATAACTGCAACCGTTCCCCCTGACCCTGTAACCGTTGCTTTCCTGGCTGACAGAAGCTGCAACAACTGCCCAGTAAGTAAGGCATTTCCGCTTTCGCCCTCTTGTGGCTCCCATTGCCCCATTCTCCGCCTTTGTCCTTGTCACTGCCAAGCCCGGGCCCCCCGCTCGGAAGAGCACACGTCTGCACTCCCGTCCCTACTGCGCATCTCGAATGCCGTCTTCTGC
+
ABBABBFBFFFFGGGGGBGGFG4DA5DD6ABGGHH4B2222BBFGGGG2BBBABBG55BEBF11BD55BFGHHF1BFGHFGHHB@3BGG1BFB?BGG3?B3BGGB4BFGBFGHHFGGGGEG/?EGG?GGHHHD?GHGGHHHHHH@FFHGHHHHGGGGGHHFH?FGHBGHFHFHHHFHGFGGGG@@-A-:;9ADBAGGG.FBC.FCDGFFE/BFFFFEFE..AFF.BFFFFA9DFFF/;BFF;@DFFEFFFB
@M05620:37:000000000-D9766:1:1101:21741:4940 1:N:0:96
ACCACACCTTCTACAATGAGCTGCGTGTGGCTCCCGAGGAGCACCCCGTGCTGCTGACCGAGGCCCCCCTGAACCCCAAGGCCAACCGCGAGAAGATTAGTGGCAAGCTCCCTCTTCTTGTGGCCGCCTCCCTCCTTCCTGGCCTCCCGGCGCTGCGCCCTTTCTCACTGGTTCTCTCTTCTGCCGTTTTCCGTAGGACTCTCTTCTCTGCCCTGCGTCTCCTTTGGCACTCTGCAGGTTCTAGATCGGAA
+
ABB3ABBBFFFFFFGFBGG5GDFGEAEBA2FG3BFEEGGGDEHFHGGGAEGFFHHHHHHGGGGGGEGGGEFFCGHGGGGH/CGGHGA/>DC</DCFFFDDF20/01?<11???GFGHH1=11<.0<--<.<CCGFFFGGB0/;CHFHGDC--@?@DA9EC=9BFFF/FBBFFFFFBFFFFBFF/BC.AFEFFD/99DBFFFF9BFBFFFF/;9FF.9AFAFFFFBFF/BBFFFFBFF?.;FF/99B/;..;
@M05620:37:000000000-D9766:1:1101:14233:4952 1:N:0:96
GAGGCTGCTTTGGAAGAAACTCATAGATTACTGCAACAGTTCCCCCTGGACCTGGAAAAGTTTCTTGCCTGGCTTACAGAAGCTGAAACAACTGCCAAGTAAGTCAGGCATTTCCGCTTTAGCACTCTTGTGGACCCAATTGAACAATTCTCAGCATTTGTACTTGTAACTGACAAGCCATGGACAAAAGATCGGACGAGCACCCCTCTGAACTCCATTCACTAATGCGAATCTCGTATGCCGTCCTCTGC
+
BBBCBCFBFFFFGFGGGGGGGGHHHGHHHHHGHHCHFHFFGGGHHGGEFFGHHHGFBDFGBGHHHHHGFGHHHHHBFGHGHHHHHFFHGHEHHHHHHGFF444@DFD?B?B3FEF1?1?/?BDDF3B3DDD3?33BEGEBB33DGH2B333BD??3333DF>D2D>@>>F22@=@FHH/?11?G?G0FGB.>1>..--=<-<<.;-:.;:<0;;;GG0;:0=0;0;;09.;;.0;.:.;B9B?E?..;;00
@M05620:37:000000000-D9766:1:1101:19101:4954 1:N:0:96
ACCACACCTTCTACAATGAGCTGCGTGTGGCTCCCGAGGAGCACCCCGTGCTGCTGACCGAGGCCCCCCTGAACCCCAAGGCCAACCGCGAGAAGATGACCCACGCGCGAGGCCAGCTGCCGCTTCTGGCGGCCGCCTCCCGCCTTCCTGGCCTCCCGGCGCTGCGCCCTTTCTCACTGGCTCTCTCTTCTGCCGTTTTCCGTAGGACTCTCTTCTCTGACCTGAGTCTCCTTTGGAACTCTGCAGGTTCT
+
AAABBBABFFFFFGGGDGGGGGHFGEGEH?HHHGDAEEGCGHHHHGEG1AECFFAGHGGGGG?GEG/FGGGHHHCEGGGEGHHHCFGGGCGGCDGH2?G222F///>-<-<--E.<CH//.---;.0::0-99B?9-.A?..9@A?FFFF/A.B.9?.-99--9.--9BABFFFF/BBBF.;B/FBFF/9:BFB-;DBABFD99../;FF/B/B99/BB/BBF././//;BFFFBB//9FBF/9FF..9/;
@M05620:37:000000000-D9766:1:1101:11750:4976 1:N:0:96
GAGGCTGCTTTGGAAGAAACTCATAGATTACTGCAACAGTTCCCCCTGGACCTGGAAAAGTTTCTTGCCTGGCTTACAGAAGCTGAAACAACTGCCAAGTACGTACGGCATTTCAGCTTTAGCAATATTCTGGAACCCATTGAAAAATTCTCAGCATATGTCCTTGTAACTGACAAGCCAGGGACAACAGATCGGAAGAGCACACCTCTGAACTCCAATCAATAATGCGCAACCCGTTTGCCGTCTTCTGC
+
AABAAAFBFFFFGGGGFGFGGGGFHHHHHHHHHHHGHHHFHHHHHGGGHHHHHHHFHHHHDHHHHHGHHHHGFGHFHHGHHHHFFHHFGFFHHHHHH31@B41F31/?/EG3B?44B43BF3343334B4FGD333?//33B3?3?0BBB3BBF2FB222@2@F2DDGB2222?GHFECG0FEA..<..0<><<D<..<./<</<.<C0;C0/:;CC/=/::00<000..;-:..-;.9.0:-;-;.0;9/
@M05620:37:000000000-D9766:1:1101:22065:4982 1:N:0:96
ACCACACCTTCTACAATGAGCTGCGTGTGGCTCCCGAGGAGCACCCCGTGCTGCTGACCGAGGCCCCCCTGAACCCCAAGGCCAACCGCGAGAAGATGACCCAGGTGAGTGGCCCGCTACCTCTTCTGGTGGCCGCCTCCCTCCTTCCTGGCCTCCCGGAGATGCGCCCTTTCTCACTGGTTCTCTCTTCTGCCGTTTTCCGTAGGACTCTCTTCTCTGACCTGAGTCTCCTTTGGAACTCTGCAGGTTCT
+
1>1>AA1AFFFDAFGDAFFFBAF1ABEEG0GHFGEAEEG/EHHHHGAE//BAA11BG0AEEG?F>E/EGGGGHHC>EGGCFGH//?EEG<CC/<FG11?FHHHH/GHGH1FFGFHGGC-<00<GHHFGH<CFCG-AGGG..:CG/CB/0;/9.;FGG.;9--/;BAGF;@FF/BFFBFF-;BF/BFFFFFFFFF@FFFFFFFFFBFFFFFFFFFFF//;F/FFF/F/;FFFFFFFFF9F/F/BFFF-9/;;
@M05620:37:000000000-D9766:1:1101:21808:4988 1:N:0:96
ACCACACCTTCTACAATGAGCTGCGTGTGGCTCCCGAGGAGCACCCCGTGCTGCTGACCGAGGCCCCCCTGAACCCCAAGGCCAACCGCGAGAAGATGCGTGGCCCGCTACCTCTTCTGGTGGCCGCCTCCCTCCTTCCTGGCCTCCCGGAGCTGCGCCCTTTCTCACTGGTTCTCTCTTCTGCCGTTTTCCGTAGGACTCTCTTCTCTGACCTGAGTCTCCTTTGGAACTCTGCAGGTTCTAGATCGGAA
+
CCCCCCCCFFFFGGGGGGGGGGHHGGGFHGHHHGGGGGGGGHGHHGGGGGGGHHHHHHHGGGGGGGGGGGGHGHHGGGGHGHHHHGGGGGGGGGHHHG2/??C??/<-A--FFH1FDFG0=CD.C-<-ED.EG/CCGHH0C:FAGGGEFF---.:C@?FCBFBFFFBFFFF9BFFFFFFFFBBFBBDFFF0B.09;.0B9/BFBBFFFB909:://9:;0BF0BB0/0BFFBFFFFBAABFBBFF0:.;99
@M05620:37:000000000-D9766:1:1101:21790:4992 1:N:0:96
ACCACACCTTCTACAATGAGCTGCGTGTGGCTCCCGAGGAGCACCCCGTGCTGCTGACCGAGGCCCCCCTGAACCCCAAGGCCAACCGCGAGAAGATGAGTGGCAAGCTTCCTCTTCTTGTTGCCGCCTCCCTCCTTCCTCGCCTCCCGGCGCTGCGCCCTTTCTCACTGGTTCTCTCTTCTGCCGCTTTCCGCAGGACTCTCTTCTCTGTCCTGCGTCTCCTTTGGCTCTCTGCAGGTTCTAGATCGGCA
+
>A1AAA>AFFC@AGG13BBG1GCHABEEG0BGHGC0BAE/EHHHHGEGE/E/FABGHF0FGGGGCG>EGGGHFHFEGGGHGHHHGGGGGGGGGGHHBBG1?1</01???1?11FB?GH11110<<--<<.<<CG?/00CD0.:;E.CE:C-?;A?E-9C--9FBB/;F/99FBBF//99BBB//B>-;A9/9A-99@-EBFFB9FFBFFB/;FF//-A9-;9FF/;///;:/FBBBF?-;9F:BFF/;--;
@M05620:37:000000000-D9766:1:1101:6381:5007 1:N:0:96
ACCACACCTTCTACAATGAGCTGCGTGTGGCTCCCGAGGAGCACCCCGTGCTGCTGACCGAGGCCCCCCTGAACCCCAAGGCCAACCGCGAGAAGATGACCCAGGTGAGTGGCCGGCTACCTCTTCTGGTGGCCGCCTCCCTCCTTCCTGGCCTCCCGGAGCTGCGCCCTTTCTCACTGGTTCTCTCTTCTGCCGTTTTCCGTAGGACTCTCTTCTCTGACCTGCGTCTCCTTTGGAACTCTGCAGGTTCT
+
BB?ABBB>FFFFGGGGGGAGGGGHGEFBFEHHHGGGDGGFGHHHHGGEFGGGHHHHHHH0EEGGGGGGGGGGHHHGGGGHGHHHGGGGGG<BDDHBFFHHHHAGGHH1FGHFGH->ADGHHHHHHFGHHDGGHHGGGGGHGHHGGGGGGGGGGGGGGGA9--;;FGFFFFFFFFFFFFFFFFFFFFFFFFFFFFFDFFFFFFFEFBFFFFFFFF/:BFFFFFEFADFCFFFFFFFFFFFFFEFFFFFFFFF
@M05620:37:000000000-D9766:1:1101:20188:5047 1:N:0:96
ACCACACCTTCTACAATGAGCTGCGTGTGGCTCCCGAGGAGCACCCCGTGCTGCTGACCGAGGCCCCCCTGAACCCCAAGGCCAACCGCGAGAAGATGCCCAGGTGAGTGGCCCGCTACCTCTTCTGGTGGCCGCCTCCCTCCTTCCTGGCCTCCCGGAGCTGCGCCCTTTCTCACTGGTTCTCTCTTCTGCCGTTTTCCGTAGGACTCTCTTCTCTGACCTGAGTCTCCTTTGGAACTCTGCAGGTTCTA
+
1>1AAAAAFFFFFGG13FGGFEG1EEGEHEHHHGEEEEG?EHHHHG?EA/EFB11FGCGEGGCGCE/EGGGHHH/EEGGFGHHA/FGGGGGGC/GB1<GHHFGF<FHHHHGGFHGGGGGHFHHB<GHGHFGHHG?@F.GGHHFBGGGFGFFF0CEGGA-A@GGFGGF?@FFFFFFFFFFFFF/FFF/FFFFFF@FFFFFFFFFFFFFFFFFFFFFFFFFFFFFFFFFFFFFFFFFFFFFFFFFFF?9FFFB
@M05620:37:000000000-D9766:1:1101:15879:5085 1:N:0:96
ACCACACCTTCTACAATGAGCTGCGTGTGGCTCCCGAGGAGCACCCCGTGCTGCTGACCGAGGCCCCCCTGAACCCCAAGGCCAACCGCGAGAAGATGACCCAGGTGAGTGGCCCGCTACCTCTTCTGGTGGCCGCCTCCCTCCTTCCTGGCCTCCCGGAGCTGCGCCCTTTCTCACTGGTTCTCTCTTCTGCCGTTTTCCGTAGGACTCTCTTCTCTGACCTGAGTCTCCTTTGGAACTCTGCAGGTCTA
+
>A3AABBAFFFFGGGGGGGGGGHHGGGGHGHHHFFG2EGGGHHHHGGEBEFE5FGHFGHGEF0EFGGGGGGHHHHGGEEGGHHHHFGGGGCDGGHFBDFHHHE?/<FDG1FFGHHGG@CFHHHHHGDGFDGGHGFGGGGHGHHGCBFFGGFGGGGGG??DFGABFGFFFFFFFFFFFFFF;BFFFFFFFFFFFFFDFFFFFFBFDDFFFFFFFFB/BBFFFFBF9BFFFFFFFFFFFFFBFFFFFB?;FF/
@M05620:37:000000000-D9766:1:1101:19602:5109 1:N:0:96
ACCACACCTTCTACAATGAGCTGCGTGTGGCTCCCGAGGAGCACCCCGTGCTGCTGACCGAGGCCCCCCTGAACCCCAAGGCCAACCGCGAGAAGATGACCCAGGTGAGTGGCCCGCTACCTCTTCTGGTGGCCGCCTCCCTCCTTCCTGGCCTCCCGGAGCTGCGCCCTTTCTCACTGGTTCTCTCTTCTGCCGTTTTCCGTAGGACTCTCTTCTCTGACCTGAGTCTCCTTTGGAACTCTGCAGGTTCT
+
AAABBBBBFFFFFGGFEGGGGGHFGEEFH2GHHGGGGGGGGHHHHGCEEEFGHGHHFFHGGGGGEGEEGGGHHHHGGGGHGHHHHGGGGGGGGGHHGHHHHHHGGHHHHGHGGHHGGGGGHHHHHHHHHHHGHHGGGGGHGHHGHGGGGGGGGGGGGGGGGGGGGGFFFFFFFFFFFFFFFFFFFFFFFFFFFFFDFFFFFFFFDFFFFFFFFFFFFFFFFFFFFFFFFFFFFFFFFFFFFFFFFFFFFFF
@M05620:37:000000000-D9766:1:1101:12303:5125 1:N:0:96
GAGGCTGCTTTGGAAGAAACTCATAGATTACTGCAACAGTTCCCCCTGGACCTGGCAGCTTTTTTTGCTTGTCTAACAGAAGCGAGAAACCCTTCCCCGTAAGAAAGGCCTTTACGATTTCTCAATCTTGTGAAACACATTACCAAATACTCCGAATTAGTCCATGTAACTGCGAAGCCCGAGCCCCGCGCACGGAAGCGCACAAGTCTGAACACCCGTCCCTACAACGCATCACGTAGGCAGTCAACAGC
+
AAAAABFBFFFFGGFGGGGGGGHHHHHHHHHHHHFHHHHGHHHHHGGGGHGHHHH2B1A33DF300AB5D@?3D5@3BBF3BG>1/>B3F11BGHGH?//>/F4FHHHH?FGHHB?F/GFH3FHGHBB3BFG3B3B@@/GD2@@@GHH21?<?ACDCG11@1>1=>>G=GHH1.><<A.<--;=-;C--;;-;;-:CD.-@FC-BFFFFFF/F/;9;9D..AF;A//;;99.-/99.;9AFFD;B//9/..
@M05620:37:000000000-D9766:1:1101:19903:5135 1:N:0:96
GAGGCTGCTTTGGAAGAAACTCATAGATTACTGCAACAGTTCCCCCTGGACCTGGAAAAGTTTCTTGCCTGGCTTACAGAAGCTGAAACAACTGCCAAGTAAGTCCGGCATTTCCGCTTTAGCAAACTTGTGGATCCAATTGAACAATTCTCAGAATTTGTCCTTGTAACTGACAAGCCAGGGACAAACGATCGGAAGAGCACACGTCTGAACTCCAGTCACAAATGCGCATCTCGTATGCAGTCTTCTGC
+
B?ABBAFBFFFFGGGGGGGGGGHHHHHHHHHHHHFHFHHFHHHHHGGGGHHHHGGHGGGHGHHHHHGFGHHHHHHHHHHHHHHHHHHHHFHHHHHGHHHGHBG@F4BE>EGHB44EFGGGFHFH33BBFGGHCHHHHHHH32FGHFHHHH3B3@2>G2@FG2@2@GGHHHHHHFHHHHGCGHGGGG0F.>EHHGGGGGHGHGGHFFHHHGHHG0<;/;GFGG0;CCFGGGGC9C;FEDGGE0;CGC0;;F/
@M05620:37:000000000-D9766:1:1101:9103:5175 1:N:0:96
GAGGCTGCTTTGGAAGAAACTCATAGATTACTGCAACAGTTCCCCCTGGACCTGGAAAAGTTTCTTGCCTGGCTTACAGAAGCTGAAACAACTGCCCATGAAGAACGGACTTTCAGCTTTAGGCATCTAGTGGAACACAATGCAAAGATATAAACCTTTGAACTTGTACATGCGAAGCCAAGGCAGCCAGCTCGGAAGCGCCCACGTCTGCAATCCAGTCCACCCAGCGTCAACAGTTGTAAGTCACATGC
+
BAABBBFBFFFFGGGGGGGGGGHHHHHHHHHHHHFHGHHHHGGGHGEGFHFFGGHGGFFHGHHHHHHGHHGHHHHGGGHHHHHHHFFHGGEHHHGG133?3@33BB>EE@EHF@FGH434D333?33?44BBG33B22//D3B3332223?333222<D22>22>2222D222/?A//0?0>.<0..>>>.GC.<.<..---::.-;GFF0000C/;0;0;00;..;.-....0;/C9B/;/;;9//;///
@M05620:37:000000000-D9766:1:1101:11273:5201 1:N:0:96
ACCACACCTTCTACAATGAGCTGCGTGTGGCTCCCGAGGAGCACCCCGTGCTGCTGACCGAGGCCCCCCTGAACCCCAAGGCCAACCGCGAGAAGATGACCCAGGTGAGTGGCCCGCTACCTCTTCTGGTGGCCGCCTCCCTCCTTCCTGGCCTCCCGGAGCTGCGCCCTTTCTCACTGGTTCTCTCTTCTGCCGTTTTCCGTAGGACTCTCTTCTCTGACCTGCGTCTCCTTTGGAACTCTGCAGGTTCT
+
BBBBBBBBFFFFGGGGGGBGGGHHGEGBEFHHHGGFEGGFGHHHHGGGGEGGGHHHHHHFGGFGGGGGGGGHHHHGGGGHGHHHHGGGGGBGGGHHB2FGGHFGCGHFG<?FFHGCD?-CGHHHEHHFH</CHHGGGFDHGHGGBFBF0;BFGFGEED--9AFFFGCFFFFFBFFFFFFFFFBBFFFFFFFFFFCFDB.FFFFF..BBFFFFFFFFF9FBFFFEADADFFFBFFFFFFFFFFFFFFFFFFF
@M05620:37:000000000-D9766:1:1101:10300:5225 1:N:0:96
ACCACACCTTCTACAATGAGCTGCGTGTGGCTCCCGAGGAGCACCCCGTGCTGCTGACCGAGGCCCCCCTGAACCCCAAGGCCAACCGCGACAACATCTCCTAGCCGCGTGGCCCGCTACCGCTTCCCCTGGCCGCCTCCCTCCCTCACGGCCTCCCGCTTCTGCGGCCTTTCGCACTAGTTCTCTCTCCTGCCGTTTTCCCTAGGACTATCTTGCATGACCTACGTCTCAATAGGAAATCTGTAGGCTCT
+
CCCCCDDDFFFFGGGGGGGGGGHHGEGEHGHHHGGGGGGGGHHHHGGGGGGGHHHHHHHGGGGGGGGGGGGHHHHGGGGHGHHHHGGGGGG/<///?222111?10?A-A-->0<--A-A<---..:/:/;..;:-A9EGGG/9.;F?..C-9AF.A.9-.;BFF---9AF0F..A-:00:0900BFF0/:0;A:../;F0000//0:9;900;0099B00BF0/.;;//0000;0BB/:9F00000::F/
@M05620:37:000000000-D9766:1:1101:23511:5247 1:N:0:96
ACCACACCTTCTACAATGAGCTGCGTGTGGCTCCCGAGGAGCACCCCGTGCTGCTGACCGAGGCCCCCCTGAACCCCAAGGCCAACCGCGAGAAGATGAGGGGAGTGGCACGCTCCCTCTTCTGGTGGCCGCCTCCCTCCTTCCTGGCCTCCCGGCGCTGCGCCCTTTCTCCCTGGTTCTCTCTTCTGCCGTTTTCCGTAGGACTCTCTTCTCTGCCCTGCGTCTCCTTTGGAACTCTGCCGGTTCTCGAT
+
AABBABBBFFFFGGGGGGGGGGHFGBEBAEGFGGGEDGEGDHDGHGGGGEEGGHGHHHHGGGFEGGGGGGGHFHHGGEEHGHHHHGGGGGGGCGHGHHHHH/>?<EHGG0>DCGGGGHHHHGHHHHHGHH@FGGGHGHHGGGGGGG/;FFFGGGGDGG-BFF@DFFFFFFFFFF/.BFFBFFFFFFFFFFB;AFEFFDB.ADBFFFFFFF/BFFFFFFFF?BADFFFFBBFBF/;BF//9FFD-;:B:;:;
@M05620:37:000000000-D9766:1:1101:15009:5258 1:N:0:96
ACCACACCTTCTACAATGAGCTGCGTGTGGCTCCCGAGGAGCACCCCGTGCTGCTGACCGAGGCCCCCCTGAACCCCAAGGCCAACCGCGAGAAGATGACCCAGGTGAGTGGCCCGCTACCTCTTCTGGTGGCCGCCTCCCTCCTTCCTGGCCTCCCGGAGCTGCGCCCTTTCTCACTGGTTCTCTCTTCTGCCGTTTTCCGTAGGACTCTCTTCTCTGACCTGAGTCTCCTTTGGAACTCTGCAGGTTCT
+
CCCCCCCCFFFFGGGGGGGGGGHHGFGEHGHHHGGGGGGGGHHHHGGGEGGGHHHHHHHGGGGGGGGGGGGHHHHGGGGHGHHHHGGGGGGGGGHHHHHHHHFGGGHFHGHGGHHGGGGGHHHHHGGHHHHGHHGGGGGHGHHGHGGGFGGGGGGGGGGGGGGFGCFFFFFFFFFFFFFFFFFFFFFFFFFFFFFFFFFFFFF?DFFFFFFFFFFFFFFFFFFFFFFFFFFFFFFFFFFFFFFFFFFFFFF
@M05620:37:000000000-D9766:1:1101:14988:5263 1:N:0:96
ACCACACCTTCTACAATGAGCTGCGTGTGGCTCCCGAGGAGCACCCCGTGCTGCTGACCGAGGCCCCCCTGAACCCCAAGGCCAACCGCGAGAAGATGACCCAGGTGAGTGGCCCGCTACCTCTTCTGGTGGCCGCCTCCCTCCTTCCTGGCCTCCCGGAGCTGCGCCCTTTCTCACTGGTTCTCTCTTCTGCCGTTTTCCGTAGGACTCTCTTCTCTGACCTGAGTCTCCTTTGGAACTCTGCAGGTTCT
+
BBBBABBAFFFFGGGGGGFFGFHFGEEB4EGGGFFE?EEEDGEHHGGGGEEGFHGHGGHEFGCEGGGGGGEHFGHGGGGHGHHHHGEEBDBCCGHE2FGHHHHGFGGBHFGGGH/@FGGGHGHHHH0GGHGGHHGGG.CGGHHGHBFGBFGG?FGEGFGBBGGBFGFFFFFFFFFFFFFFFFFFFFFFFFFFFFFFFFFFFFFFFFFFFFFFFFFFFFFFFFFF/FFFFFFFFFFFFFFFFFFFFFFFFFF
@M05620:37:000000000-D9766:1:1101:25028:5266 1:N:0:96
ACCACACCTTCTACAATGAGCTGCGTGTGGCTCCCGAGGAGCACCCCGTGCTGCTGACCGAGGCCCCCCTGAACCCCAAGGCCAACCGCGAGAAGATGCCCCAGGTGAGTGGCCGGCTCCCTCTTCTGGTGGCCGCCTCCCTCCTTCCTGGCCTCCCGGAGTGCCGCCTTTCCCCACTGGTCCCTTCTCCTGCCGTTTTCCGTAGGACTCCCTTTCCTGCCCTGAGTTCCCTTTGGAACCCTGAAGGTTCT
+
DDDDDDDDFFFFGGGGGGGGGGHHGEGGGGHHHGGGGGGGGHGHHGGGGGGGHHHHHHHGGGGGGGGGGGGHHHHGGGGHGHHHHGGGGGGGGGHHHH2GH//?/11101?/FH----.<./<C00=G00<<C.-A:.CH./=9F0C/:C/C.0;E.C---..0:9;C.AF000//.:;BF00.00/;00:0;.9AFF.B0.:.;.:0//0.;0000000;.0.//000;0BF0B/B00...//0:0;000
@M05620:37:000000000-D9766:1:1101:24460:5275 1:N:0:96
AGTGCCAGCTCTCAATCGCACAGGGGACCCAGGGCCTGGCCCCTCCATCCAGAAAACCTATGACCTCACCCGCTACCTGGAGCACCAACTCCGCAGCTTGGCTGGGACCTATGTGAGTATCCAGCGTAGGAATCTGGGAGTTGGGGAGGAGTGAGGAGTTGGGGAAAGACAGTCCTAACCGTGGAGGGTTCTGGTAAATGATGGGGTGAGGAGGGGCTCTTTGGCTCCCACCAGTCCCCCTGTCTGGTCTA
+
AABABFFFAF4FGFGGGFFGEGHHEAEEEFGHGCGGFFFG2GGHGGGHHGGHHGHHGGHHG3FGGGGBGHHGGGEGHGHFHGG?BGFHGFGHGF/EFFHG?FF/EAGHGHHEFHHHHDGHBDHHHGEGGFHFHHHHHHHGFFHHGGGGGGDHHFHHGDGCHHGGGFGGFHFH:0GFHHGHF;ACDGGC:.FFFGCFFGGBFB0FF?DFFFFFFFFFF>EFFFFFFBFEFFFDA:BFFFFDFEFFF/B;9FB
@M05620:37:000000000-D9766:1:1101:10200:5286 1:N:0:96
ACCACACCTTCTACAATGAGCTGCGTGTGGCTCCCGAGGAGCACCCCGTGCTGCTGACCGAGGCCCCCCTGAACCCCAAGGCCAACCGCGAGAAGACGACCCAGGTGGGTGGCCGGCTACCTCTTCTGGTGGCCGCCTCCCTCCTTCCTGGCCTCCCGGGGCTGCGCCCTTTCTCACTGGTTCTCTCTTCTGCCGTTTTCCGTAGGACTCTCTTTTATGACCTGCGTCTCCTTTGGAACTCTGCAGGTTCT
+
AA?>AAA>CFCBFGGABEB1B1B1EBEBFAGF1AFBAEEEGHHHHGCFFAE/GGGHHGG?EGGGFG@EGGGHFFEEEGGHEHHECFE<BC></AFF0?CGGGEEA11.<.>-GG----.<;:CGF0;C00C:G.-@-.CEEBF.C9F9CFB9.09A.C-------9@A??FFBFB/9BBFBFBB9B/;//BBF/9BBFEB/BB-B?F///9BB////9:/F/9-999--B/FFFFFFFBB/B9//;AA99;
@M05620:37:000000000-D9766:1:1101:24040:5310 1:N:0:96
ACCACACCTTCTACAATGAGCTGCGTGTGGCTCCCGAGGAGCACCCCGTGCTGCTGACCGAGGCCCCCCTGAACCCCAAGGCCAACCGCGAGAAGATGACCCAGGTGAGTGGCCCGCTACCTCTTCTGGTGGCCGCCTCCCTCCTTCCTGGCCTCCCGGAGCTGCGCCCTTTCTCACTGGTTCTCTCTTCTGCCGTTTTCCGTAGGACTCTCTTCTCTGACCTGAGTCTCCTTTGGAACTCTGCAGGTTCT
+
CBCCBCCACFFFGGGGGGGGGGHHGEGE4EGFGFGGDFFGDGDGHGGGEGGGGHGHHGHGGGGGGGGGGGGHFHHGGGGHGHHHHGGGGGGGGGHHHGHHHHHGGHHHHHHGGHHGGGGGHHHHHHHHGHHGHHGGGGGHGHHGHGGGGGGGGGGGGGGDCGFGGGFFFFFFFFFFFFFFFFFFFFFFFFFFFFFFFFFFFFFFFFFFFFFFFFFFFFFFFFFFFFFFFFFFFFFFFFFFFFFFFFFFFFF
@M05620:37:000000000-D9766:1:1101:7450:5333 1:N:0:96
GAGGCTGCTTTGGAAGAAACTCATAGATTACTGCAACAGTTCCCCCTGGACCTGGACAAGTTTCTTGCCTGGCTTACCGAAGCTGAAACAACTGCCCAGTATCTCATGCATTTCCGCCTTAGCACTCTAGTGGATAAAATAGAACAATACATAGCATCTCTAATTGTAACCGAGAAGCCAGGGACAAACGATAGGAAGAGCACCCCTCTGAACTACAATCACTAATGTGTATCTCTTTTGCCGTCACAAGC
+
A3AA3AFBBDDBF4BFFGGGGGHHHFFGFHFGFGBGCGFGGDBBBEAF2GBBGGEG231BDEGDGFHBAB3BEGHB33BBEG>FGB3FBB1FH3GF1FGFD4444B443BB4F4B1////BG?FB3B343B30BBD3B3G3B3BBFB23B2BB?22@222@@@2>GH22F2/</<AGH0G0<..<<0>.>D..<<<DCC./<...-C./0C0C00C:00;B/0090000;900090;09;00-;;9.00;.
@M05620:37:000000000-D9766:1:1101:7095:5341 1:N:0:96
ACCACACATTCTACAATGCGCTGCGTGGGGCTCCCGAGGAGCACCCCTTGCTGCTGACCGAGGCCCCCCTGAACCCCAAGGCCAACCGCGCGAAGATGAGTGGGATGCTGCCTCTTCTTGGTGACGACTTCCTCCTTCCTGAAATACAGGCGCTACGTGTTTTCTCCCTGGTACTCTCTTTTGCCATTTTCCGTAGGACGCTCTCATCTACCCTGCGTCTCCTTTGGCACTCTGCAGGTTATCGATTGGCA
+
>AA1>>A1BBBFGECG3GBAA0EEG0B00ABAA/AA/AAECGCGHGEABBBGFHHGHHH/>>@EG/EEGEECB>FEGGEHEEGHHGC<>C><@C@/1?1???.<<1>>11101>FG0GFD00.0<A.CF:CCC0//CG/<0:000:C00;E9-9-@..//./;;900CFF.90/;BF/BF99;B//9;//99-/--;//-9;A9//;:9/BFFF--9;>--;FFFEB//9B/;:/;B-;9/;/9-;/9-/;
@M05620:37:000000000-D9766:1:1101:19772:5343 1:N:0:96
ACCACACCTTCTACAATGAGCTGCGTGTGGCTCCCGAGGAGCACCCCGTGCTGCTGACCGAGGCCCCCCTGAACCCCAAGGCCAACCGCGAGAAGATGACCCAGGTGAGTGGCCCGCTACCTCTTCTGGTGGCCGCCTCCCTCCTTCCTGGCCTCCCGGAGCTGCGCCCTTTCTCACTGGTTCTCTCTTCTGCCGTTTTCCGTAGGACTCTCTTCTCTGACCTGAGTCTCCTTTGGAACTCTGCAGGTTCT
+
BBBCCCCCFFFFGGGGGGGGGGHGGFGEEFHHHGGGGGGGGHHHHGGGGEGGHHHHFGHGGGGGGGGGGGGHFHHGGGGHGHHHHGGGGGGGGGHHHHHHHHHHGHHHHGHGGHHGGGGGHHHHHHHHHHHGHFGGGGGHGHHGGGGGGGGGGGGGGGGGGGGGGGFFFFFFFFFFFFFFFFFFFFFFFFFFFFFDFFFFFFFFFFFFFFFFFFFFFFFFFFFFFFFFFFFFFFFFFFFFFFFFFFFFFFF
@M05620:37:000000000-D9766:1:1101:23663:5359 1:N:0:96
AGTGCCAGCTCTCAATCGCACAGGGGACCCAGGGCCTGGCCCCTCCATCCAGAAAACCTATGACCTCACCCGCTACCTGGAGCACCAACTCCGCAGCTTGGCTGGGACCTATGTGAGTATCCAGCGTAGGAATCTGGGAGTTGGGGAGGAGTGAGGAGTTGGGGAAAGACAGTCCTAACCGTGGAGGGTTCTGGTAAATGATGGGGTGAGGAGGGGCTCTTTGGCTCCCACCATGCCCCCTGTCTGGTCTA
+
BBABBFFFBFFFGG5BGGGGEGHGGGGGGGHHGGGGGGHGHHGHGGHGHHHHHHHHHGHHHHHHHHHHHHHGGECGHHHHGHHHHHHHGHHHGGGGGHHHGH3/?E0FEHFHHHHHFHFHFDDFHGC/>DH2FHHFEHHGDFBFCGG@CD?<.D0.<EF/G/CDGGEA/:/C:CHHFHCCDEGGDEGG;9.9C0CF9CFGGBFFE?D=:.FFAAA=BF.F/FFF//BA.:9DF//;FFE;9E9B/FFB;BB
@M05620:37:000000000-D9766:1:1101:11319:5361 1:N:0:96
GAGGCTGCTTTGGAAGAAACTCATAGATTACTGCAACAGTTCCCCCTGGACCTGGAAAAGTTTCTTGCCTGGCTTACAGAAGCTGAAACAACTGCCAAGTAAGTCAGGAATTTCCGCTTTAGCACTCTTGTGGATCCAATTGAACAATACTCAGCATTTGAACATGTAAATGAAAAGCCAGGGACAAAAGATCGGAAGAGCACACGTCTGAACTCCAGTCACCAATGCGCATCTCGTTTGACGTCACCTGC
+
>>>AAAFAFFFFGFGGFGFGFGFHGGGHHGHHHHHBGFH5GHHGHGGFGHHFHHGGFFFGFHHHFHDBGGHGGHHHHFHFGHHHFHGFGHEGHGFFB3FBB@B4BFDF32BFD@4?E1?/BFBFG3BB4BBFAFFGHBG43BBFGBG23B32BBF3GGHB3@F2@<2@F2@GFFFEFH0FGG/??FF0<0FHB.>.<<CHHGF/.<CCCE;CC0C0;/;<CC0CH/::C.A.900.;..990;C?..00:.
@M05620:37:000000000-D9766:1:1101:14829:5372 1:N:0:96
ACCACACCTTCTACAATGAGCTGCGTGTGGCTCCCGAGGAGCACCCCGTGCTGCTGACCGAGGCCCCCCTGAACCCCAAGGCCAACCGCGAGAAGATGACCCAGGTGAGTGGCCCGCTACCTCTTCTGGTGGCCGCCTCCCTCCTTCCTGGCCTCCCGGAGCTGCGCCCTTTCTCACTGGTTCTCTCTTCTGCCGTTTTCCGTAGGACTCTCTTCTCTGACCTGAGTCTCCTTTGGAACTCTGCAGGTTCT
+
BAAABBBBFFFFGGGGDGGGGCGHGAABFAGHGGGEEGGGGHHHHGGGEEFFFHHFHHGGEGCGG?EGGGGFHEHGGGGHE/GHHGA<DFG@CGFF2?DDGHG//1?<F1?FFHHGGG->G000DHFDF0CAGHGGGGCHEHHGFGBCC9/;C0CEAA?@BDFGGC-D=BBFFFFFFBFB/BBFFFFFFFFFFFFADFFFFFFFFFFFFFBFFFF/;;;FFFBF/BFFFFFFFFFEFFFFFFBFFF?AFFF
@M05620:37:000000000-D9766:1:1101:24158:5381 1:N:0:96
GAGGCTGCTTTGGAAGAAACTCATAGATTACTGCAACAGTTCCCCCTGGACCTGGAAAAGTTTCTTGCCTGGCTTACAGAAGCTGAAACAACTTCCCAGTAAGTCCGGCCTTTAAGCTTTAGCCCTCTTGTGAATCCAATTGACCAATACACCGCATTTGACATTGTAACTGACAAGCCCGGGACACCCGATCGGAATAGCACACGTCTGAACTAACATCACTAATTCGCATGTCGTATGACGTCTAATTG
+
BACCCCFCFFFFGGGGGGGGGGHHHHHHHHHHHHHHHHHHHHHHHGGGHHHHHHHGHHHHGHHHHHHHHHHHHHHHHHHHHHHHHHHHHHHHH5DFFHFB34BF@D1>/>E3@3@?FG3B3F?BFFH2F3D?444BBGFDFGGHHHE22B2?B/BE/<222@@222D1@1=1=11?F///-----<<<A@-A-::A..::0;0:G-C./9CBFG0;C0=00990;00;..9..09.;.//;B9A./.:000
@M05620:37:000000000-D9766:1:1101:19776:5383 1:N:0:96
ACCACACCTTCTACAATGAGCTTCGTGTGGCTCCCGAGGAGCACCCCGTGCTGCTGACCGAGGCCCCCCTGAACCCCAAGGCCAACCGCGAGAAGATGAGTGGCCCGCTCCCTCTTCTTGTGGCCGCCTCCCTCCTTCCTGGCCTCCCGGCGCTGCGCACTTTCTCACTGGTTCTCTCTTCTGCCGTTTTCCGTAGGACTCTCTTCTCTGCCCTGCGTCTCCTTTGGAACTCTGCAGGTTCTAGATCGGAA
+
333ABA3AFFFFAGGB5FGGGGCGGFFHH2FGHGG2BEEGGHHHHGGGG?EFGH3GGHHGGGGGCGGGGGGHGHHGGGGHGHHHHGGGGGDGGGHHHHHHHFGF0/<<C<>FGHHGHH1FG1AGHGGGGEHGHHGHHHHGHGHHHHHGGGGGG@GGGB-;BFFFFFFFFFFFFFBFFFFFFFFFFBFFFFFFFFFFFFFFFFFFFFFFFFBFFFFFBDBDFFF/FFFFFFFFFFFFFFFFFFBFFFFEFFF
@M05620:37:000000000-D9766:1:1101:23631:5389 1:N:0:96
AGTGCCAGCTCTCAATCGCACAGGGGACCCAGGGCCTGGCCCCTCCATCCAGAAAACCTATGACCTCACCCGCTACCTGGAGCACCAACTCCGCAGCTTGGCTGGGACCTATGTGAGTATCCAGCGTAGGAATCTGGGAGTTGGGGAGGAGTGAGGAGTTGGGGAAAGACAGTCCTAACCGTGGAGGGTTCTGGTAAATGATGGGGTGAGGAGGGGCTCTTTGGCTCCCACCAGTCCCCCTGTCTGGTCTA
+
AAAAAFFFBFFFGGGGGGGGGCHHGGGGGGHHGGGEFGHFFHGHGGHHHHHHEGHHHGHGHHGHHHHHHHHGGECFHGHHHHHHHHHGGEHHGGGGGCGHGHHGGGHHGHHHHHHHHHHHHHHHGGGGGGHHHHHHHHHGEHHHGGGGGGGHHHHHHGHHHHGGGGHHHHHHHHHGHHHHGGGGGGGGEGFGGGGGGGGGGGGGGGFFFFFFFFFFFFFFFFFFFFFFFFFFFFFFFFFFFFFFFFFFFFF
@M05620:37:000000000-D9766:1:1101:17629:5451 1:N:0:96
ACCACACCTTCTACAATGAGCTGCGTGTGGCTCCCGAGGAGCACCCCGTGCTGCTGACCGAGGCCCCCCTGAACCCCAAGGCCAACCGCGAGAAGATGACCCAGGTGAGTGGCCCGCTACCTCTTCTGGTGGCCGCCTCCCTCCTTCCTGGCCTCCCGGAGCTGCGCCCTTTCTCACTGGTTCTCTCTTCTGCCGTTTTCCGTAGGACTCTCTTCTCTGACCTGAGTCTCCTTTGGAACTCTGCAGGTTCT
+
BBBBBBBBFFFFGGGGGGGGGFHFGABBAEHHEFGEDGEEDHHHHGGGEEGGGHGHHHHGGGGGGGGGGGGGHHHGGGGHGHHHHGFEFGGDFGHFFHHHHHHHGHH<GHHGGHHGGGGGHHHHHHHHHHHGHHGGGGGHGHHGHGGGGGGGGGGGGGGGGGGGGGFFFFFFFFFFFFFFFFFFFFFFFFFFFFFFFFFFFFFFFFFFFFFFFFFFFFFFFFFFBFFFFFFFFFFFFFFFFFFFFFFFFFF
@M05620:37:000000000-D9766:1:1101:22307:5455 1:N:0:96
GAGGCTGCTTTGGAAGAAACTCATAGATTACTGCAACAGTTCCCCCTGGACCTGGAAAAGTTTCTTGCCTGGCTTACAGAAGCTGAAACAACTGCCACGTAAGTCAGGCATTTCCGCTTTAGCACACTTGTGGATACAATTGAACAATTCTCAGCATTTGTACTTGTAACTGACAAGCCAGGGACAAAAGATCGGAAGAGCACACGTCTGAACTCCAGTCACTAATGCGCATCTCGTATGCCGTCTTCTGC
+
B@BCBCFCFFFFGFGGGGGGGGHHHGHHHHHHHHBHFHHGHGHHHGGGEGFGHHGHBDBGFHHHHHHHHHHHHHHGHHHHHHHHHFEFGHHHHFHGG3EG?BBD4F3FHAGHGHBGGGGGHHGHB2BBDFFGEF34BGHGHHFFHHH23G3?DHF3GDGH2FFDHGHGGHDHFGGGFCFH0<A/FEF00F<>=FEGGGFCG<CCF<GAGGFGH00=C:CGFG;CHGGHGGG;-0;.C;FC0C:CB=.9;C;
@M05620:37:000000000-D9766:1:1101:18498:5468 1:N:0:96
AGTGCCAGCTCTCAATCGCACAGGGGACCCAGGGCCCGGCTCCTCCATCCAGAAAACCTATGACCTCACCCGCTACCTGGAGCAGCAACTCCGCAGCTTGGCTGGGACCTATGTGAGTATCCAGCGCAGGAATCTGGGAGTTGGGGAGGAGTGAGGAGTTGGGGAAAGACAGTCCTAACCGTGGAGGGCTCTGGTAAATGATGGGGTGAGGAGGGGCTCTTTGGCTCCCACCAGTCCCCCAGTCTGGAATA
+
AAAAAFFF1FFFGGGGGGAFGGHHGGGC0EGHFAFG/AFF/BF1GHHFFHHH1FFGHGG1BG2GHHHHHA0EGEGGHBGHHHHA00BBGGBF>EC/>FFEA0G<?EFAA0B11G2FG12>G2FDC//>/<?CF1FBFCGG>01<C?<C?GC<CGFGC.//<;:-.ACC/:99FFFFGBFF-;9A9.AA.CAFF00;9FF9FFFE--;9EA?9A--@@--FFBF/;/;--;9AEF9BFF9A--;9/B///:B
@M05620:37:000000000-D9766:1:1101:15651:5478 1:N:0:96
ACCACACCTTCTACAATGAGCTGCGTGTGGCTCCCGAGGAGCACCCCGTGCTGCTGACCGAGGCCCCCCTGAACCCCAAGGCCAACCGCGAGAAGATGAGTGGCCCGCTACCTCTTCTGGTGGCCGCCTCCCTCCTTCCTGGCCTCCCGGCGCTGCGCCCTTTCTCACTGGTTCTCTCTTCTGCCGTTTTCCGTAGGACTCTCTTCTCTGACCTGCGTCTCCTTTGGAACTCTGCAGGTTCTAGATCGGAA
+
ABBBABBBFFFFGGGFGGGGGEGFGFFEGGHHHGGGGGGEGHHHHGGGGEFFHGHHFGHGGGGGGGGGGGGHGHGEGGGHGHHFFGGGGFFGGGHHFFHHHHGGHGCDG-DHHHHHHH1GGHGHHGGGGGHGHHGHHGHHHHHHFHGGDG-;BDGGGFFFFFFFFFFFFFFFFFFFFFFFFFFFFFDDFFFFFFFFFFFFFFFFFFFFFFFFFFF.@9BDFFFFFFFFFFFFFFFFFFFFFFFFFFFFFFF
@M05620:37:000000000-D9766:1:1101:25199:5483 1:N:0:96
ACCACACCTTCTACAATGAGCTGCGTGTGGCTCCCGAGGAGCACCCCGTGCTGCTGACCGAGGCCCCCCTGAACCCCAAGGCCAACCGCGAGAAGATGACCCAGGTGAGTGGCCCGCTACCTCTTCTGGTGGCCGCCTCCCTCCTTCCTGGCCTCCCGGAGCTGCGCCCTTTCTCACTGGTTCTCTCTTCTGCCGTTTTCCGTAGGACTCTCTTCTCTGACCTGAGTCTCCTTTGGAACTCTGCAGGTTCT
+
CBCCCCCCFFFFGGGGGGGGGGHHGEGECEHHHGGGGGFGDHGHHGGGFGGGHHGHHHHGGGGGGGGGGGGHHHHGGGGHGHHHHGGGGGGGGGHHHHHHGHHHGHHHHHHGGHHGGGGGHHHHHHHHHHHGHHGGGGGHGHHGHGGGGGGGGGGGGGGGGGGGGGFFFFFFFFFFFFFFFFFFFFFFFFFFFFFFFFFFFFFFFFFFFFFFFFFFFFFBFFFFFFFFFFFFFFFFFFFFFFFFFFFFFFF
@M05620:37:000000000-D9766:1:1101:19595:5486 1:N:0:96
ACCACACCTTCTACAATGAGCTGCGTGTGGCTCCCGAGGAGCACCCCGTGCTGCTGACCGAGGCCCCCCTGAACCCCAAGGCCAACCGCGAGAAGATGAGTGGCCCGCTTCCTCTTCGTATGGCCGCCTCCCTCCTTCCTTGCCTCCCGGCGCTGCGCCCTTTCTCACTGGTGCTCGCTTCTGCCGCTTTCCGTAGGACTCTCTTCTCTGACCTGAGTCTACCATGGCACACTGCAGGTTCTAGATCGTAA
+
AAAAA?AAFFFFGGGFFGGDG1G1E0AECEGH1FGGFGGCFHHHHGGGEEGEFHHFHHHG@EEEG/>EGGGBGCFGGG/E/<GGGGE<BCG//CCG1<1?>1//?/>//..>F111>.<00>F./---..=CH/./00/000;C00.9.;--9--.9-;-9/B//9BF//-/-;//-----B///;--;E/B?/---//9;/;F//BBFF////-/9B/////////-/;--/////;;/BF/B//:---;
@M05620:37:000000000-D9766:1:1101:21962:5505 1:N:0:96
ACCACACCTTCTACAATGAGCTGCGTGTGGCTCCCGAGGAGCACCCCGTGCTGCTGACCGAGGCCCCCCTGAACCCCAAGGCCAACCGCGAGAAGACGAGTGGCCCGCTACCTCTTCTGGTGGCCGCCTCCCTCCTTCCTGGCCTCCCGGCGCTGCGCCCTTTCTCACTGGTTCTCTCTTCTGCCGTTTTCCGTAGGACTCTCTTCTCTGACCTGCGTCTCCTTTGGAACTCTGCAGGTTCTAGATCGGAA
+
AAAAAAAAFFFFGGGE3FGGGCHHGAAAA0FFAFGEEEF?EHGHHGGGEAFGHEFCGHGG/EEGG?EGGGGBF>?EGG?F>/FFGG//B@G@CGFH0?/>C/F/??/<<--011>FGH000<A.GCG?CFAE//CCGHCF:/CFCFC.E--9;-;;=@B@@BB///BFFB-B9BBB//BFFFFFB@--;A9/-:;-?/BB/:BFFFF9BF::BFFF;A9B-BBB/B//;BBF/FF//F9BFB/9/FFF--9
@M05620:37:000000000-D9766:1:1101:14693:5505 1:N:0:96
ACCACACCTTCTACAATGAGCTGCGTGTGGCTCCCGAGGAGCACCCCGTGCTGCTGACCGAGGCCCCCCTGAACCCCAAGGCCAACCGCGAGAAGATGAGTGGGTGGCTGCCTCTTCTCGTGTCCGGCTGCCTCCTTCCTTGCCTCCCGGCGCTGCGCCCTTTCTCACTGGTTCTCTCTTCTGCCGTTTTCCGTAGGACCCTCTTCTCTGCCCTGCGTCTCCTTTGGTACTCTGCAGGTTCTCGATTGGTA
+
BBBBBBBBFFFFFGGGGG5BGEGHGAEB4EGGGFGEDGEGGHHHHGGEGEG1BFGHHHHFGGCEGGGGGGGGFGGGGGGHGHHHGGGEBD>BCDHF>DF222?/?//0?//F1F11=<1<>.<<G.--<-<<:0;;GHH000;:0CG.EGG9?--;B-9--BBF/F/BF9.9;F/FFBFF/9/;F@DF/E/:./.;./;..;EB9//9//;/AB.9=.9.;9///;/./;FFFF/FF.AFF9/./9/;./;
@M05620:37:000000000-D9766:1:1101:15823:5509 1:N:0:96
ACCACACCTTCTACAATGAGCTGCGTGTGGCTCCCGAGGAGCACCCCGTGCTGCTGACCGAGGCCCCCCTGAACCCCAAGGCCAACCGCGAGAAGATGAGTGGCGCGATTCCTCTTCTACTTGCCCCCTCCCTCCTTCCTGGCCTCCCGGCGCTGCGCCCTTTCTCACTGGTTCTCTCTTCTGCCGTTTTCCGCAGGACTCTCTTCTCTGCCCTGCGTCTCCTTTGGCACTCTGCAGGTTCTAGATGGGCA
+
CCCCCCCDFFFFGGGGGGGGGGHHGEFEGGHHHGGGGGGGGHHHHGGGFGGGHHHHHHHGGGGGGGGGGGGHHHHGGGGHGHHHHGGGGGGGGGHHHHH222////>/<.11<>11>G11111100.-<.<</CAC00G00/;CHFHG.C--;C-C--.--/;:0:0;0:/B00::0:0B0BBBFF.AF.:0:.-;:.9/B0:0:0:BF00;9B..-;-.;BFB0:/00;/:BF0BB.:;FF0:F00:..;
@M05620:37:000000000-D9766:1:1101:8816:5522 1:N:0:96
ACCACACCTTCTACAATGAGCTGCGGGTGGCTCCCGAGGAGCACCCCGTGCTGCTGACCGAGGCCCCCCTGAACCCCAAGGCCAACCGCGAGAAGATGAGTGGGCAGCTACCTCTTCTTGTGTACGCCTTCCTCCTTCATTGCCTCACGGCGCTGCGCACTTTCTCACTGGGTCTCTCTTCTGCCGTTTTCCGTCGGACTCTCTTCTCTGCCCTGCGTCTCCTTTGGCACTCTGCAGGTTCTCGATTGGCA
+
BBBABBBBFFFFGGGFDGGGGFHHG22AEEHHFGGEGGGGGHHHHGGGGAFGHHHBGHHGGGGGG1EGGGGBHCHGGGDHE?GHHGD@DGC@@FHHBG1111?//0<.<11<>G1=GFF000/0=..<C.0<CCCCCG0:0<GFHH/:::--;--CB-;-;/;BFB/;//..:BF9BF9B/9;9B@9DB.999/.---9-B/;9B9:FFF//9F.;BD-..FBB//://FFFFFFFB.;9FF/AFF99A/;
@M05620:37:000000000-D9766:1:1101:12274:5525 1:N:0:96
GCTGCTTCTTTTTAATCCACTCATCGATTCCTGCCCCAGTTCCCCCTGTCCCTTTAAACGTTTCTTGCCTGGCTTCCAGCAGCTGAAACCACTGCCCCGTAAGTCAGGCCTTTCCGCTTTAGCACTCTTGTGGATCCCATTGACCCATTCTCAGCATTTGTCCTTGTAATTGACAAGCCAGGGACAACCGATCGGAAGAGCACACGTCTGAACTCCAGTCACTCATGCGCATCTCTTATGCCGTCTTCTGC
+
11>>>1@BBD31B1ABBB1BAB1D1ABBADDFFBBBB0BADDFDGG/B1BB1B11D211ABFAF2D1BBBGBFG00BBD0BFB01B1BBBBFG@BBF/>E>?FGH21FF/BFHBGEFGGG11E1FGFFGG>B/<GHHG1FGG11B0<BB@D@2@1@@@GGGHFFGGHH<11?1?GFHHF0FEFC.>0<<>-CAC?CGGFAGGG/CCG./.B9;BFF/9;0FF90;;B;AA?9-0;0;;CBFF?B?E-BBB/
@M05620:37:000000000-D9766:1:1101:11956:5540 1:N:0:96
GAGGCTGCTTTGGAAGAAACTGACAAGTTAGTACAACAGATCGGAAGAGCCCACGGCTGGACTCCAGCCAGTCATGCGCATACCGAATCACGTGTCCAGCTTCATAAAACAAAATACCCATCCGGCCGGGCTCCTCGCAGCCTCAACGGGCGTCCCCGAGATGCTGCCCCCCTTTCAAGTCCGTCCGGCCTTTCCGCTTTAGCAGTCTTGTCGACACCCTTGACCACATCTCAGCTTGCTTCCTTGTACCT
+
>>AAAAFAFFDFGGGGGGEGBEG1B1B13D3ADDDEGHH0BG00AF?0F00B//A/////BBBG11F0F00BBBF1G/?>?/10B/>?/1B>B/0012BBBD1F2B2B11?/00111<<10B0?B///<////F10///?-<0011<.-<----:..:--;.000;0.9;---.0000;00099A--9-;A//;/;--A-/;/9/;/9//9/-------9;-///99-;B///99///-////99////;B
@M05620:37:000000000-D9766:1:1101:12274:5545 1:N:0:96
GAGGCTGCTTTGGAAGAAACTCATAGATTACTGCAACAGTTCCCCCTGGACCTGGAAAAGTTTCTTGCCTGGCTTACAGAAGCTGAAACAACTGCCAAGTAAGTCAGGCATTTCCGCTTTAGCACTCTTGTGGAGCCAATTGAACAATTCTCAGCATTTGTACTTGTAATTGACAAGCCAGGGACAAAAGATCGGAAGAGCACCCGTCTGAACTCCAGTCACGAATGCGCATCTCGTATGCCGTCGTCTCC
+
BAAABBFAFFFFGGGGFGBGGGHHHHHHHGHGHHGHHGHFGGHHHGGFHFGHHHHGFGHGBFHHHHHHHHGHHHHBGHHGHHHHGFGHHFAFFHHHFGE3FBFBGHHHFGG3BFFEGGGGHHBGGGHGGFFGGG/?FGHGHFGGHHGHBGHHG3FFD3BBH@F@@GGGHDFHG22FFHCG0F<?FFHHFC.><>A>F.C<GGF.<<.=GC;CGBGHB/;0<;.;:;/09;A.;B0.;9BBFF@;?-:;..;
@M05620:37:000000000-D9766:1:1101:18308:5550 1:N:0:96
ACCACACCTTCTACAATGAGCTGCGTGTGGCTCCCGAGGAGCACCCCGTGCTGCTGACCGAGGCCCCCCTGAACCCCAAGGCCAACCGCGAGAAGATGACCCAGGTGAGTGGCCCGCTACCTCTTCTGGTGGCCGCCTCCCTCCTTCCTGGCCTCCCGGAGCTGCGCCCTTTCTCACTGGTTCTCTCTTCTGCCGTTTTCCGTAGGACTCTCTTCTCTGACCTGAGTCTCCTTTGGAACTCTGCAGGTTCT
+
BCBCCCDDFFFFGGGGGGGGGGHHGFGEEEHHHGGGGGGGGHHHHGGGGGGGHHHHHHHGGGGGGGGGGGGGGHHGGGGHGHHHHGGGGGGGGGHHHHHHHHHHGHHHHGHGGHHGGGGGHHHHHHHHHHHGHGGGGGGHGHHGHGGGGGGGGGGGGDFGGGGGGGFFFFFFFFFFFFFFFFFFFFFFFFFFFFFFFFFFFFFFFFFFFFFFFFFFFHHFFFFFFFFFFFFFFFFFFFFFFFHFFFFFFFF
@M05620:37:000000000-D9766:1:1101:24360:5551 1:N:0:96
ACCACACCTTCTACAATGAGCTGCGTGTGGCTCCCGAGGAGCACCCCGTGCTGCTGACCGAGGCCCCCCTGAACCCCAAGGCCAACCGCGAGAAGATGACCCAGGTGAGTGGCCCGCTACCTCTTCTGGTGGCCGCCTCCCTCCTTCCTGGCCTCCCGGAGCTGCGCCCTTTCTCACTGGTTCTCTCTTCTGCCGTTTTCCGTAGGACTCTCTTCTCTGACCTGAGTCTCCTTTGGAACTCTGCAGGTTCT
+
BBBABBBBFFFFGGGGGGGGGGHGGAEEF2GHFGGEEGGGGHHHHGGGEEGGHHGHHHHGGGGGGFGGGGGGHFHGGGGHFGHHHGEEG?DFCGHHHBFFHHHHGHHHFGHGGHHGGGGGHHHHHHHHEGHGGHGGGGCGGGHGHGGGGGGGGGGGGGGGGGGGGGFFFFFFFFFFFFFFFFFFFFFFFFFFFFFDFFFFFFFFFFFFFFFFFFFFFFFFFFFFFFFFFFFFEFFFFFFFFFFFFFFFFFF
@M05620:37:000000000-D9766:1:1101:17912:5574 1:N:0:96
GAGGCTGCTTTGGAAGAAACTCATAGATTACTGCAACAGTTCCCCCTGGACCTGGAAAAGTTTCTTGCCTGGCTTACAGAAGCTGAAACAACTGCCCAGTCAGTCCGGCCTTTCCGCTTTCGCCCTCTTGTGGCTCCAATTGACCAATTCTCCGCATTTGACATTGTCACTGACAAGCCCGGGACCCCCGCTCGGAAGAGCACACGTCTGCACTCCCGTCACTAATGCGCATCTCGTATGACGTCTTATGC
+
AAABBBFAFFFFGGGGFGGGGG4FFHHHHHHHHHHGHHGDFGHHHGFFFGGHHHHHHF2FFHHHFHHHHHHHHHH3GGHHFHHFHHHHHHHHHHHHHHHG3BFFB3?E@@FHH33?EEGA3?EAEGGHHDGHA/BGG1GHHH1FG1F11@2@FFG/CD1F1?1<FGGDGDHHFHFHHGGAD-<--<C:@A-;@BBDFFGGGFGGFGGGGE0;FF//;.9;.;BBFFFBDDB.99BFEDFF/FDADB./;9/
@M05620:37:000000000-D9766:1:1101:10282:5579 1:N:0:96
GCGGCTGCTTTGGAAGAAACTCATAGATTACTGCAACAGTTCCCCCTGGACCTGGAAAAGTTTCTTGCCTGGCTTCCAGAAGCTGAAACAACTGCCAAGTAAGTCAGGCATTTCCGCTTTAGCACTCTTGTGGATCCCATTGAACCATTCTCAGCATTTGTACTTGTAACTGACAAGCCAGGGACAAAAGATCGGAAGAGCACACGTCTGAACTCCAGTCACTAATGCGCATCTCGTATGCCGTCTTCTGC
+
>3AAA>AAFFBFGGGCFGFGGGGFHGHHHHGHHH3BFGFADGHHHGAFE2FBGHFHH32BBGGHFHHGHHHHHHF2BGHBFGH3F3FHHFGGHHHHGFGHHBGGGHHHHHHHHHHFGGGG3GHHHHHHHHHHE?GHH0FGHG11F/FGHHHF2GH1FGHHH2FHHHH1FGHD1FFHHHGBHHGEFG0<0>>FHHDDFGHFHHHFHGHHHEGHHHHHEHHHHHHHFHHGGDGE@GG?;CFFFGGGGFGGFG0
@M05620:37:000000000-D9766:1:1101:6404:5608 1:N:0:96
GAGGCTGCTTTGGAAGAAACTGATAGGCCCTGGCAACAGGTCCGCCGGGACACGGAAAAGGACCTTGCTCAGGTGCTAGAATCTGATATACCGGCTAATGCAGTCAAGAATATCCGCTTTCTCCCTATTGTGGTTCACCTTACAACCTTCTCCGCCTTTGTAGTTGTCCATGCCAAGCCAGTGCCCCACGCTCGGAAGCGCAAACGTCTGCCCTCAAGTCCATCATGCGCCTCTGGTATACAGTCATCTGC
+
>>A>AAF?FFFFGEG1BFGFG1BFGG01100ABG01AF001BF/////A/A/0//AA/0B/00B011@11100B1112BB1@BG2B@22@BF/EE//1>GHBFBBB2<101122>?//?/12B10B1@>>>>C0/11@GFF1?11FEGB<FB1/.><E1F<<><1=>100==/<D0..</<<0;:C.:::;EC:-.;;A@@---..:;B.C0:99-/:/;9B///;//999-99/:/;//;//////;://
@M05620:37:000000000-D9766:1:1101:9050:5626 1:N:0:96
AGTGCCAGCTCTCAATCGCACAGGGGACCCAGGGCCTGGCCCCTCCATCCAGCACACCTATGCCCTAACCCGCTACCTGGAGCACCAACTCCGCATCTTGGCTGGGACCTATGTGAGTATCCAGCGTAGGAATCTGGGAGTTGGGGAGGAGTGAGGAGTTGGGGAAAGACAGTCCTAACCGTGGAGGGTTCTGGTAAATGATGGGGTGAGGAGGGGCTCTTTGGCTCCCACCAGTCCCCCTGTCTGGTCTA
+
>1AAAFFFAFFFGGGGGAFFEE00AAEFGGFGFBEE//BBFBEGEEGHHF1B0B0BFEHBAA1BF@0BFBG@E//>F1BBEFH?FF0F/BFHGE//>BFHBFGF/?FGGGHDDGHGGBGEHHFHHGCE@CGFHGHHHGAFCGHHGGC@@CGHHFDGFCGGHFGCCCEHFHHHCCHHFHGHA.:ABFGA;CFGGGFFFGGFFFFGGGF;EFFFBF@<@-AFFFFEF/FEEF?BFFBFFFFB@FFFFBF9/9;
@M05620:37:000000000-D9766:1:1101:19138:5629 1:N:0:96
ACCACACCTTCTACAATGAGCTGCGTGTGGCTCCCGAGGAGCACCCCGTGCTGCTGACCGAGGCCCCCCTGAACCCCAAGGCCAACCGCGAGAAGATGAGTGGCCCGCTCCCTCTTCTGGTGGCCGCCTCCCTCCTTCCTGGCCTCCCGGCGCTGCGCCCTTTCTCACTGGTTCTCTCTTCTGCCGTTTTCCGTAGGACTCTCTTCTCTGACCTGCGTCTCCTTTGGAACTCTGCAGGTTCTAGATCGGAA
+
BBABBCCCFFFFGGGGGGGGGGHHGGGEFGHHHGGGGGGGGHHHHGGGGGGGHGHHHHHGGGGGGGGGGGGHHHHGGGGHGHHHHGGGGGGGGGHHHHHHHHGGFGCGG-CFHHHHHH1FGHGHGGGGGGHGHHGHHHHHHHHHHGGGGGDFGGGGGFFFFFFFFFFFFFFBFFFFFFFFFFFFFFFFFFFFFFFFFFFFFFFFFFFFFF/BFFF?DDFFFFFFFFFFFFFFFFFFFFFFFFBFFFFFFFE
@M05620:37:000000000-D9766:1:1101:9030:5632 1:N:0:96
AGTGCCAGCTCTCAATCGCACAGGGGACCCAGGGCCTGGCCCCTCCATCCAGAAAACCTATGACCTCACCCGCTACCTGGAGCACCAACTCCGCAGCTTGGCTGGGACCTATGTGAGTATCCAGCGTAGGAATCTGGGAGTTGGGGAGGAGTGAGGAGTTGGGGAAAGACAGTCCTAACCGTGGAGGGTTCTGGTAAATGATGGGGTGAGGAGGGGCTCTTTGGCTCCCACCAGTCCCCCTGTCTGGTCTA
+
>A1>>BFFAFFFG1FGGGCCECHEGAFGGGHGBEFFGGHHGHGHGGHGHHGGFBGGHGHHFFHHHDFHHHHGG>EEHHHHBGHHHH>FEFHGEGCEEHBGGHGGGGHGGHHHHHHHHHHHHHHHHGCFGGHHHHHHHH0FFHHHGGACGCEGGDGHCCHHHHGGGGHHFHHHHHHHHHHHGGGG?EGGEGGGGGFFGGGGGGGGGGF@FFFFFF@@@@FFFFFFFFFFFFFFFFFFFFFF@FFFFFFFFFF
@M05620:37:000000000-D9766:1:1101:19123:5639 1:N:0:96
ACCACACCTTCTACAATGAGCTGCGTGTGGCTCCCGAGGAGCACCCCGTGCTGCTGACCGAGGCCCCCCTGAACCCCAAGGCCAACCGCGAGAAGATGAGTGGCTGGCTGCCTCTTCTCGTGTCCGCCTCCCTCCTTCCTTCCCTCCCGGCGCTGCGCCCTTTCTCACTGGTTCTCTCTTCTGCCGTTTTCCGTAGGACTCTCTTCTCTGCCCTGCGTCTCCTTTGGAACTCTGCAGGTTCTCGATCGGAA
+
BBCCBCDCFFFFGGGGGGGGGGHHGGGBAEHGGGGGDGGGFHHHHGGGGGGGHHGHHHHGGGGGGGGGGGGHFHHGGGGHGHHHHGGGGGCFGGHGHHE222?/0//??/??1GFDFB1.>.<<DA-.E<<C/CECHHH000;:GHGEFGG-9:-:C?E?-FFF0F9BF0/:;FBFFFFF0;BFB-ADFFBFA09:.9BBBF9FFFB::0:999AEDDD.BBFBBFB09BFBFFBFB.AFFF0:0B.-..;
@M05620:37:000000000-D9766:1:1101:21536:5683 1:N:0:96
ACCACACCTTCTACAATGAGCTGCGTGTGGCTCCCGAGGAGCACCCCGTGCTGCTGACCGAGGCCCCCCTGAACCCCAAGGCCAACCGCGAGAAGATGACCCAGGTGAGTGGCCCGCTACCTCTTCTGGTGGCCGCCTCCCTCCTTCCTGGCCTCCCGGAGCTGCGCCCTTTCTCACTGGTTCTCTCTTCTGCCGTTTTCCGTAGGACTCTCTTCTCTGACCTGAGTCTCCTTTGGAACTCTGCAGGTTCT
+
BBBABABBFFFFGGGGGGGGGFHCGEFB4EHHHGGGDFEGDHHHHGGGEEGGGGGHHHHGGGGGGGGGGGGHHHHGGGGHGHHHHGGGGGDFCGHHHEHHHHHHGHHDGHGGGHHGGGGGHHHHHHHHHHHGHHGGGGGHGHHGHGGGGGGGGGGGGGGAFFGGGGFFFFFFFFFFFFFFFFFFFFFFFFFFFFFDFFFFFFFFFFFFFFFFFFFFFFFBFFFF/BFFFFFFFFFFFFFFFFFFFFFFFFF
@M05620:37:000000000-D9766:1:1101:20415:5710 1:N:0:96
ACCACACCTTCTACAATGAGCTGCGTGTGGCTCCCGAGGAGCACCCCGTGCTGCTGACCGAGGCCCCCCTGAACCCCAAGGCCAACCGCGAGAAGATGAGTGGCCCGCTACCTCTTCTGGTGGCCGCCTCCCTCCTTCCTGGCCTCCCGGCGCTGCGCCCTTTCTCACTGGTTCTCTCTTCTGCCGTTTTCCGTAGGACTCTCTTCTCTGACCTGCGTCTCCTTTGGAACTCTGCAGGTTCTAGATCGGAA
+
BBBBBBBBFFFFGGGFBDGGGGFHEEGFHGHHHGG?EEG?GHHHHGGGFGGGGGHHHHHGGGGGGGGGGGGHHHGGGGGHGHHHEGGGGGGGGDHHHHHHHHGGHHGGG-CHHHHHHHHHHHGHHGGGGGHGHHGHHHHHHGHHHHGGDG-ADGFGGFFFFFFFFFFFFFFFFFFFFFFFFFFFFFDFFFFFFFFFFFFFFFFFFFFFFFFFFFF.@ADFFFFFF/FFFFFFFFFFFFFFFFFFFF/.DDE
@M05620:37:000000000-D9766:1:1101:7496:5714 1:N:0:96
ACCACACCTTCTACAATGAGCTGCGTGTGGCTCCCGAGGAGCACCCCGTGCTGCTGACCGAGGCCCCCCTGAACCCCAAGGCCAACCGCGAGAAGATGACCCAGTTGAGTGGCCCGCTACCTCTTCTGGTGGCCCCCTCCCCCCTTCCTGGCCTCCCGGAGCTCCGCCCTTCCTCACTTGTTCTCTCTTCTGCCGTTTTCCGTAGGCCTCTCTTCTCTGACCTGCGTCTCCTTTTGAACTCTGCATGGTCT
+
BBBBBBB>FFFFGGGGGGAGGGHHGGGBAEHHHFFECEGGGHHHHGGGGEGGHHHHHHHEGGGGGGGGGGGGHHHGGGGHGHHHHGGGGG/BCG<2?<2<F<?F11?11??//?G-<A-<>GDGHH0<<</..<.<--C...=-9CFFG0/;90F9C.;;9D.0/..;--/./;/9.///://;FFF;BBFB//9..;.99;9.:.//;AFFF/F;;BFF;BB..-A9D.///;//:;9///9////.9//
@M05620:37:000000000-D9766:1:1101:7485:5730 1:N:0:96
ACCACACCTTCTACAATGAGCTGCGTGTGGCTCCCGAGGAGCACCCCGTGCTGCTGACCGAGGCCCCCCTGAACCCCAAGGCCAACCGCGCGAAGATGACCCAGGTGAGTGGCCCGCTACCTCTTCTGGTGGCCGCCTCCCTCCTTCCTGGCCTCCCGGAGCTGCGCCCTTTCTCACTGGTTCTCTCTTCTGCCGTTTTCCGTAGGACTCTCTTCTCTGACCTGCGTCTCCTTTGGAACTCTGCAGGTTCT
+
BBBBBBB>CFFFGGGGGG5BGGHHGGGAAEHHHBAE2EECDHHHHGGEGGGGGHHHHHHEFCGGGGGGGGGHHHHGGGGHGHHHHGGGGG/BCGG?FGFHHHHGEHH1FGHGGHFCGGGGHHHHHHHHHGHGHHGGGGGGGGGGGGGGGGGGGFGGGDD;--AFFFFFFFFFFFFFFFFFFFFFFFFFFFFFFFFFFFFFFFFFFBFFFFFFFF;FFFFFFFFFFFFFFFFFFFFFFFFFFFFFFFFFFFF
@M05620:37:000000000-D9766:1:1101:7467:5739 1:N:0:96
AACAAACCAGCGACAATGCGCTGCGGGTGGAGCAAGAGGAGCACCCCGTGGTGCTGAAAGAGGCCCCCCGGAACCACAAGGCAAAAAGGGGGAAGATGACCCAGGCGCGAGGCCAGCTGCATCTTATGGTGGCCGAATGCCTCCTTCCTGGCATCACGGCGATGCGCACTTTCTCACTGGTTCTCTCTTCTGCCGTTTTCCGTAGGACTCTCTTCTATGACATGAGTCTCCTTTGGAACTATGCAGGTTCT
+
>1>>>1111>11AA0A1B1A00AAA0AAAA//A/0B0BA0BA/BBB//B?/??B1@11B1BBE//?//>/><///0//<0/?0000<////<//<0?1?F?>E<..<-<-<-CGAG.;/;:00;000C:0;B..---./0;;BA900900:CF0/:;---9--9--;@;-/;//;/9BF-///;/9///;/99;@BFFE/99BF-9/BFBB//;/9//::B9////;9//:/://;//9B9//9/B9-;/;
@M05620:37:000000000-D9766:1:1101:6155:5753 1:N:0:96
TATGCTGCTTTGGAAGAAACTGAAAAACCAGTGACACAAGATCCGAGGACCACATGTCCGTACTGTAGTTGCCCGTCAGCATCTAGTACGCCTTCACCTGCTGTAAGGAATAACCGCTTTCTCCCTTTTGTGGCTCCCCTTTCCTCCTTCTCCTCCTTTGTCTTTGTCCCTGCCAAGCCCGTGCCCCTTGCTCGGAAGCGCACACGTCTGCCCTCTCGTCCCTACTGCGCCTCTCGAATTCTGTCTTTTGC
+
>A>AAFFFFFFFG1BFGGFGGCG1BAB00A0BBGGAGH0001B10A/A//BB//AB2DAB/0//2A22AD1111/>/BB1BBFF112B2>/>0?B11BB>B11BBF@1>BF11>1/>EE?GHH1B<1BB<<FAC<FFC/<F1FG1@@FH<FFG1FF?FG<1<???F@G<1<1<0<F..<.-<.<GHC..//;<.;...;:;-=9.:.;C.;0.;9;:C9;EFG0AFFF-@9BAF/:9;9-;;/;99F/;//
@M05620:37:000000000-D9766:1:1101:21145:5768 1:N:0:96
AGTGCCAGCTCTCAATCGCACAGGGGACCCAGGGCCTGGCCCCTCCATCCAGAAAACCTATGACCTCACCCGCTACCTGGAGCACCAACTCCGCAGCTTGGCTGGGACCTATGTGAGTATCCAGCGTAGGAATCTGGGAGTTGGGGAGGAGTGAGGAGTTGGGGAAAGACAGTCCTAACCGTGGAGGGTTCTGGTAAATGATGGGGTGAGGAGGGGCTCTTTGGCTCCCACCAGTCCCCCTGTCTGGTCTA
+
AA>>AF1FAFFFG13GGGGGGGHHGGGGEFHH0AFGGGHGCGGGGGHHHHHHHFHHHGHHHHHHHHHHHHHGG@EGHFHHHHHGHHHGGHHHGGGGGHHFFHHGGGHHGHHHHHHHHHHHHGHHGGGGGGHHFHHHHHCFEGHHGGGGGGGHHGHHHG/CGHCGECHHFHHHHHHEHHHHGGGGCFGGEGGGGGCGGGGGGGGGGBA@FFFFFF@@@@?FFFFFFFFFFFFFEFFFFFFF@FFFFFFFFFF
@M05620:37:000000000-D9766:1:1101:16577:5797 1:N:0:96
GAGGCTGCTTGGCAGTAACTCCTAGATTACTGCAACCGTTCCCCCTGGACCTTGAAAAGTTTCTTGCCTGGCTTAAAGAACCTGAAACAACTTCCCAGTAATTCAGGCATTTCCGCTTTAGAACTCTTGTGGATCCAATTGAACAATTCTCAGCATTTGTACTTGTAACTGACAAGCCAGGGACAAAAGATCGGAAGAGAACACGTCTGAACTCCAGACAATAATGAGCATAGCATATGCAGTCTTCTGCT
+
AAAA>AFAFFF@11E11BF3B111DBDB1BGD1B1FG00B00ABA/BA0BB0BBAB11BBAFDGHH11BFA0BB111BBB0/BB011B0?B112BF@1B1B2@BF21B>1BB22??///1B1BB1>BB1B1?<BBBBGB111DB1FB1BBB>>B<1B2>2@>2>@11>>2><1<<???<0///<<<0><.>1..<.<<<//<CC.<<<EC:/00<C/0:;:0;<;00<0;090;0;0;9;000;90;00;0
@M05620:37:000000000-D9766:1:1101:25194:5809 1:N:0:96
ACCACACCTTCTACAATGAGCTGCGTGTGGCTCACGAGGAGCACCCCGTGCTGCTGACCGAGGCCCCCCTGAACCCCAAGGCCAACCGCGAGAAGATGACCCAGGTGAGTGGCCCGCTACCTCTTCTGGTGGCCGCCTCCCTCCTTCCTGGCCTCCCGGAGCTGCGCCCTTTCTCACTGGTTCTCTCTTCTGCCGTTTTCCGTAGGACTCTCTTCTCTGACCTGAGTCTCCTTTGGAACTCTGCAGGTTCT
+
AAA>AAAAFFFFGFFGFGF5BFFGE2EFH22FA3BAA22222AAAAEE1AE1DFGHFHHGE0>>FFEEEG1BF@GEGGGH/CHHHGF/EEGGGGHHHBFDGFH<FFF<011<?FGCDGCCFGHGHHHHHH/CGGDCDFGHGHHGGHHFBFCFFGGGECBB@?FFBBGGBBFFFFFFFF/B;/BFFFFBFFFFFFBDFFFFFFBFD?BFFFFFFFFFFF/;BBFFFFFFFFFF/;B/BFFFFFFF//AAFFB
@M05620:37:000000000-D9766:1:1101:18233:5810 1:N:0:96
ACCACACCTTCTACAATGAGCTGCGTGTGGCTCCCGAGGAGCACCCCGTGCTGCTGACCGAGGCCCCCCTGAACCCCAAGGCCAACCGCGAGAAGATGACCCAGGTGCGTGGCCCGCTACCTCTTATGGTGGCCGCCTCCCTCCTTCCTGGCCTCCCGGCGCTGCGCCCTTTCTCACTGGTTCTCTCTTCTGCCGTTTTCCGTAGGACTCTCTTCTCTGACCTGAGTCTCCTTTGGAACTCTGCAGGTTCT
+
AAA1A?AA1CBD3FADDA1AF1BEE0AAF0GBAFABEEE/EHHHHGEEEEFCAB1BFEGEEFGGFCEEGE?BGCEEGGG//FGCGE/>B<C@@CGHB11GHGHC??11>?C/@H<->@?AC0DF00==/=G.:CCC-.AGEFG9BFGB0B/C?B.EFC--;==@B@@A;>FF//9/9BFBFFFBB9;BBBF/F/-ABFFFFB/;BF/B/9BFFFFEBFF/B9/;9BBB9BFBBFFFF/BBBBFFBF-FFFF
@M05620:37:000000000-D9766:1:1101:12662:5852 1:N:0:96
AGTGCCAGCTCTCAATCGCACAGGGGACCCAGGGCCTGGCCCCTCCATCCAGAAAACCTATGACCTCACCCGCTACCTGGAGCACCAACTCCGCAGCTTGGCTGGGACCTATGTGAGTATCCAGCGTAGGAATCTGGGAGTTGGGGAGGAGTGAGGAGTTGGGGAAAGACAGTCCTAACCGTGGAGGGTTCTGGTAAATGATGGGGTGAGGAGGGGCTCTTTGGCTCCCACCAGTCCCCCTGTCTGGTCTA
+
CCCCCFFFCFFFGGGGGGGFGGHHGGGGGGHHGGGGGGHHHHGHGGHHHHHHHHHHHGHHHHHHHHHHHHHGGEGGHHHHHHHHHHHHGHHHGGGGGHHHGHHGGGHHGHHHHHHHHHHHHHHHHGGGGGHHHHHHHHHGGHHHGGGGGGGHHHHHHGHHHHGGGGHHHHHHHHHHHHHHGGEGGGGGFGGGGGCFFGGGGGGGGGFFFFFFFFFFFCFFFFFFFFFFFFFFFFFFFFFFFFFFFFFFFFF
@M05620:37:000000000-D9766:1:1101:10316:5864 1:N:0:96
ACCACACCTTCTACAATGAGCTGCGGGTGGCTCCCGAGGAGCACCCCGTGCTGCGGACAGAGGCCCCCCTGAACCCCAAGGCCAACCGCGAGAAGATGACCCAGCTGCGTGGCCAGCTACCTCTTATGGCGGCCGCCTCCCTCCTTCCTGGACTCACGGAGTCGCGCCATTTCTCACTGGTTCTCTCTTCTGCCGTTTTCCGTAGGACTCTCTTATCTGACCTGCGTCTCCTTTGGAACTATGCAGGTTCT
+
>>11A1>AFF1B3BGB31B111BBE00A00BA1A//A/E//GHFHG?E/AB/D1//>//?0BCGC>/>EEE0G1/<EE/<//F?<CB/B/>//CFB?1<DBCC/0111-..--0/.<000/<D0G000/.--@--9-..99//.;;0/;0;/-/99/-9-;9/---9-:A9BFBB/;/;-/;9//9///9//9/99ABFFFBFF--BBBB/BB/;/BBF/B/;B--A@--FF/B/BFFFB/9/B9/9-;B;
@M05620:37:000000000-D9766:1:1101:8790:5871 1:N:0:96
GAGGCTGCTTTGGAAGAAACTCATAGATTACTGCAACAGTTCCCCCTGGACCTGGAAAAGTTTCTTGCCTGGCTTACAGAAGCTGAAACAACTGCCAAGTAAGTCAGGCATTTCCGCTTTAGCACTCTTGTGGATCCAATTGAACAATTCTCAGCATTTGTCCTTGTAACTGACAAGCCAGGGACAAACGATCGGAAGAGCACACGTCTGAACTCCAGTCACTAATGCGCATCTCGTATGCCGTCTTCTGC
+
A1AAAAFAFFFFGCGGAFGGGGHHBGGHHHHFHHFGHGGDFHHHHGGGGHHHHHHHHDEGHHHHHHHHHHHHHHGCHHHHHHHHHGHHHGHHHHHHHHHHHHHGHFGGHHHHHGGFGGGG1GH1G1GGHHHHGDGHH1FHGFD1B1BFGHFH2FGGGDGHH2FFHHHBGFHG1CFGHHG0FFGAF/0>.>.FGGEFGGHFHHHBCCGGHGGHH0GH/CGHCGFH/CBFGGG?@FFF9CFFG9ABGF?FGF0
@M05620:37:000000000-D9766:1:1101:8773:5877 1:N:0:96
GAGGCTGCTTTGGAAGAAACTCATAGATTACTGCAACAGTTCCCCCTGGACCTGGAAAAGTTTCTTGCCTGGCTTACAGAAGCTGAAACAACTGCCAATGCTGCCCGGAATTAAAGCTTTCTCCAAGTCGTGGATCCAGTTAAAGACTTCACCGAATTAGTGCATGTAACTGAGGAGCCCCCGCCCCACGATCGGAAGCGCACAACTCTAACAACCCGTCCCTACTGCGCATCTAGTTGACAGTCCTCTGC
+
A>AAAAFAFFFFGGGGGBGGGGBG3GFGHHHHHHHHHHHDGHHHHGGGGHHHHHHGHHHHFHHHHHHHHHHHHHHHHFHHHHHHHHHHHHHHHHHHHG11F21BBGFGGGGB111FB1BBGB21B11B1<<?/?BB<11B12BB110BFB2BB/<>?/1@@1@21?FFG1FDB1/1/?<..-><CACE.;CEECC..:.9@-A-;.;CB099;0..;-9.-A/9-;B/-9-;9F;B//9/;9//;///9:9
@M05620:37:000000000-D9766:1:1101:23201:5884 1:N:0:96
ACCACACCTTCTACAATGAGCTGCGTGTGGCTCCCGAGGAGCACCCCGTGCTGCTGACCGAGGCCCCCCTGAACCCCAAGGCCAACCGCGAGAAGATGAGTGGCAAGCTACCTCTTCTTGTGGCCGCCTCCCTCCTTCCTGGCCTCCCGGCGCTGCGCCCTTTCTCACTGGTTCTCTCTTCTGCCGTTTTCCGTAGGACTCTCTTCTCTGACCTGCGTCTCCTTTGGAACTCTGCAGGTTCTAGATCGGAA
+
BAABBBBBFFFFGGGGDFG5GGHHGEEEA2FFCFGEGGEFAFGFGEFG1BEFGGHHHHHGGEFGGGGGGGAHHFHGGGGHEGHHHEGGGCCGCFHHGBGGHHGG<1<F11?<DGHHHH1FGGDHHGGGGGHGHHGHHHHHF/CHHHHGGGGGGGGGGGGGGFFFFFFFFFFFFFFFFFFFFFFFFFFFFFFFFFFFFFFFFFFFFFFFFF/BFFFFFFFFFFFFFFFFFFFFFFFFFFAFFFFFFFFFDDF
@M05620:37:000000000-D9766:1:1101:15540:5895 1:N:0:96
ACCACACCTTCTACAATGAGCTGCGTGTGGCTCCCGAGGAGCACCCCGTGCTGCTGACCGAGGCCCCCCTGAACCCCAAGGCCAACCGCGAGAAGATGAGTGGGAGGCTACCTCTTCTTGTGTCCGCCTTCCTCCTTCCTTGCCTCCCGGCGCTGCGCCATTTCTCACTGGTTCTCTCTTTTGCCGTTTTCCGTGGGACTCTCTTCTCTGCCTTGCGTCTCCTTTGGAACTCTGCAGGTTCTCGATGGGAA
+
BABBBBBBFFFFGGGGGGGGGGHHGGGAFEHHGFFGGGGGGHGHHGGGGGGGHHHHHHHGGGGGGGGGGEFGFHHGGGGHGHGGHGGGDG/BDGHFGHH<@2//<?>/?1??1GGGHH1>>10<<.<<C.<<GHFGGGHD00;GHHHGGGC-AG?E-9A.90FF0C0;FGBFFFFFFFFF/:;FFFDFFAFFF/.9@.F9BFBBF//;FFFF/99/9AA.;BFFBB9//;:/FFB/F.9;BFF.FF/...:
@M05620:37:000000000-D9766:1:1101:8001:5909 1:N:0:96
ACCACACCTTCTACAATGCGCTGCGTGTGGCTCCCGAGGAGCCCCCCGTGCTGCTGACCGAGGCCCCCCTGACCCCCAAGGCCAACCGCGAGAAGATGACCCAGGTGAGTGGCCCGCTACCTCTTCTGGTGGCCGCCTCCCTCCTTCCTGGCCTCCCGGAGCTGCGCCCTTTCTCACTGGTTCTCTCTTCTGCCGTTTTCCGTAGGACTCTCTTCTCTGACCTGCGTCTCCTTTGGAACTCTGCAGGTTCT
+
>>1>>1>>CFFFBGGFBBFEEEGGECE0AEBGFFFEEGE/BB/BEGG/>EEFFGGHFGF//E/EGEEEEGGB0FGEEG/FFGGF/?CBCG/>C/GFFDFHHHACCHHHHH1FEHHCGGGCHHHHGHHHHCFCGHGGGGGGGGGGGGGGGGGGGGGGGG?@@?FFF@@F@@/FFFFFFFFFBFFFFFFFFFFFFF@9BFEFFFFFFFFFFFFFFFBFFFFFFFFF-@F>FFFFBFF/BFFFFFFFFFFAFFF
@M05620:37:000000000-D9766:1:1101:13534:5917 1:N:0:96
ACCACACCTTCTACAATGAGCTGCGTGTGGCTCCCGAGGAGCACCCCGTGCTGCTGACCGAGGCCCCCCTGAACCCCAAGGCCAACCGCGAGAAGATGACCCAGGTGAGTGGCCCGCTACCTCTTCTGGTGGCCGCCTCCCTCCTTCCTGGCCTCCCGGAGCTGCGCCCTTTCTCACTGGTTCTCTCTTCTGCCGTTTTCCGTAGGACTCTCTTCTCTGACCTGCGTCTCCTTTGGAACTCTGCAGGTTCT
+
BBBBBBB3CFFFGGGGGGAGGGGHGGGBAEGGGFFF?EFFGHHHHGGEEEEGFHHHHHHEEGFGGGGGGGGHGHGGGGGHGHHHHGGGGG@DFFHFGHHHHHHGEGHGH1FFGHHGGGGGHHHHGHHHGGHGHHGGGGGHGHHGHGGGGGGGGGGGG?D-;BGGGGFFFFFFFFFFFFFFFFFFFFFFFFFFFFFFFFFFFFFFFFFFFFFFFFFFFFFFFFFF.9DCFFFFFFFFFFFFFFFFFFFFFFF
@M05620:37:000000000-D9766:1:1101:7992:5925 1:N:0:96
ACCACACCTTCTACAATGCGCTGCGTGTGGCTCCCGAGGAGCACCCCGTGCTGCTGACCGAGGCCCCCCTGAACCCCAAGGCCAACCGCGCGAAGATGACCCAGGTGAGTGGCCCGCTACCTCTTCTGGTGGCCGCCTCCCTCCTTCCTGGCCTCCCGGAGCTGCGCCCTTTCTCACTGGTTCTCTCTTCTGCCGTTTTCCGTAGGACTCTCTTCTCTGACCTGCGTCTCCTTTGGAACTCTGCAGGTTCT
+
AAAAAAA1BFFFGGGGGG1EEGGGGGGBAEHHHBFE?FEEGHHHHGGEFEGGHHHHHHHEFGGGGGGGGGGHHHHGGGGHGHHHHGGGGG/>CGG?FFHHHHHHGHH1FGHGGH>ACGGGHHHHHHHHHHHGHHGGGGGGGGGGGGGGGGGGGGGGGCG9@@FFB@@F@@FFFFFFFFFFFFFFFFFFFFFFFF@FFFFFFFFFFFFFFFFFFFFFFFFFFFFFE?F@FFFFFFFFFFFFFFFFFFF?BFF
@M05620:37:000000000-D9766:1:1101:9342:5929 1:N:0:96
ACCACACCTTCTACAATGAGCTGCGTGTGGCTCCCGAGGAGCACCCCGTGCTGCTGACCGAGGCCCCCCTGAACCCCAAGGCCAACCGCGAGAAGATGACCCAGGTGAGTGGCCCGCTACCTCTTCTGGTGGCCGCCTCCCTCCTTCCTGGCCTCCCGGAGCTGCGCCCTTTCTCACTGGTTCTCTCTTCTGCCGTTTTCCGTAGGACTCTCTTCTCTGACCTGAGTCTCCTTTGGAACTCTGCAGGTTCT
+
A>3ABAAAFFFFFGGFBFBGFGFFEEEEH2GGHGGAEEE2FHHHHGEGEAEEHDAFHGHGGGGGEGEGGGGHHHEEGGGFGHHHHFGGG@>DGGHGHGHHHHHHAFHHHHHGGHHGGGGGHHHHGHHHHHHGHHC@DGGHGHHGGGGGGGFGGGGGGGGB@BGGGGBFBBFFFFFFFFFFFFFFFFFFFFFFFFBFFFFFFFFFFFFFFFFFFFFFFFFFFFFFFFFFFFFFFFFFFFFFFFFFFFFFFFF
@M05620:37:000000000-D9766:1:1101:17662:5957 1:N:0:96
ACCACACCTTCTACAATGAGCTGCGTGTGGCTCCCGAGGAGCACCCCGTGCTGCTGACCGAGGCCCCCCTGACCCCCAAGGCCAACCGCGAGAAGCTGACCCAGGTGAGTGGCCCGCTACCTCTTCTGGTGGCCGCCTCCCTCCTTCCTGGCCTCCCGGAGCTGCGCCCTTTCTCACTGGTTCTCTCTTCTGCCGTTTTCCGTAGGACTCTCTTCTCTGACCTGAGTCTCCTTTGGAACTCTGCAGGTTCT
+
AAAAA1>>CFFFBGGAFGB1FFGHGGEA0ABGGFGE0EE//F/FHGGGEEG/1BEFGHHG/E/>F?EEGGEB0BFEGGFHG/FG/FEGGGGC@A01?1DGFHEEF<<FAGFFEHHCGGGCHHFGGDGGHDG.CHCGCACGFHHG9BFGGGGGFFFGGA??AGAFG@@B@-BFFFFFFF/B/BFFFFFFFFFFFF@;9BAFFFBABBFFFFFFFFFFFFEF///BF-;BB9F/9FF//;B/FBFFF:?FB//
@M05620:37:000000000-D9766:1:1101:13061:5983 1:N:0:96
ACCACACCTTCTACAATGAGCTGCGTGTGGCTCCCGAGGAGCACCCCGTGCTGCTGACCGAGGCCCCCCTGAACCCCAAGGCCAACCGCGAGAAGATGCCCACGGGGGAGGGCCCCCTACCCTTTTCGGGGGCGCCCCCCCCCCTTCCCGCCCCCCCGGGCCCCGCCCCTTTTCCCTGGGTTCCTCCTTTGCCGCTTTTCGCAGGGCCCCCTTTTCTGGCCTCGGACCCCCTTGGAAACTCGCCGGGTTTT
+
CBCCCCCCFFFFGGGGGGFGGGHHGEGEGGHHHGGEGGECGHGHHGGGGGGGHHHHHHHGGGGGGGGGGGGHGHHGGGGHGHHHHGGGGGBDGGHHHH2GHB/////---<-;E:---....0;000;-.;-@--;--:@--@--.://;-:--:B----------;C-;A0000000;.;..000/90000:--;AF0;-...--..----;00000;090.:..--.:-:A/B0:0/00.---9-;...
@M05620:37:000000000-D9766:1:1101:15012:6042 1:N:0:96
GAGGCTGCTTTGGAAGAAACTCATAGATTACTGCAACAGTTCCCCCTGGACCTGGAAAAGTTTCTTGCCTGGCTTACAGAAGCTGAAACAACTGCCAAGTATGCACGGCCTTACCGCTTTGGCAATCTTGTGGCAACAATTGAACCATTCAAAGCATTTGACCATGTAACTGAAAAGCCCGGGCCCACCGATCGGAAGAGCACCCGTCTGAACTAACGTCACAAATGCGCATCTCGTATGCCGTCATCTGC
+
>3A3ABFBFFFFGEBFFGFGGGHHHGFHHHHGHHGHFHFGHGGHHGGGGHHHHHFABACGBGHHHHGGFFBEFGH3BBFGFHGFGB@@BBEHHGHHHFGB4444B31/>/?G3BB?E@E/3BBFGFFHG4BF//2B?GGHHHHHFEH2>G2@@GCGH2FD2@@2??<FGHFH11FGHH0/>---<<<.<<@@CFCGGGHHF/A.;9EFGGFGGGGGC9CEGD0;;;0B9DD.@99.;.9/9B-DD..:/;/
@M05620:37:000000000-D9766:1:1101:18215:6046 1:N:0:96
ACCACACCTTCTACAATGCGCTGCGTGTGGCTCCCGAGGAGCACCCCGTGCTGCTGACCGAGGCCCCCCTGAACCCCAAGGCCAACCGCGAGAAGATGACCCAGGTGCGTGGACCGCTACCTCTTCTGGTGGCCGCCTCCCTCCTTCCTGGCCTCCCGGCGCTGCGCCCTTTCTCACTGGTTCTCTCTTCTGCCGTTTTCCGTAGGACTCTCTTCTCTGACCTGAGTCTCCTTTGGAACTCTGCAGGTTCT
+
A>AAABB>BCBDGFFGGG4AFEGGGAEAAEFBBBFEAEAEEHDGGGGABEEFHGHHGHH0>>E?FGGFGE?B3FGEEEEFGHFGHFFDBC/>CDHF2<GHGHGEFGC1<<AC?GC@CDGGHHGHH0=G;CCDCFC:;CDGGGGDGGGGFGGGGGEGGGA-;9->DDFFCFFFFFF/FFFFBFFFFF:/BFB9B;BDFFFFFDB..?FFFFFFF/9;BFF/://:/9;9;FFFFFFEFFFFFEFF/BF.B/;
@M05620:37:000000000-D9766:1:1101:24905:6056 1:N:0:96
ACCACACCTTCTACAATGAGCTGCGTGTGGCTCCCGAGGAGCACCCCGTGCTGCTGACCGAGGCCCCCCTGAACCCCAAGGCCAACCGCGAGAAGATGACCGAGCTGATTTCCCCGCTAGCTCTGCGGCCCGCTGCCTCCCCTCGTCCTCGCCTCCCTCAGCTCTGCCCTCCCGCAGTTGTGCTCTCTTCTGCCGGTTTCCGTATGACTCGCTTCTCTTAGCTGACTCTCCTCTGACATGCTTCACCTTCG
+
BBBBBBBBFFFFGGGGGGGGGGHGGGGGHGHHHGGGFGGGGHHHHGGGGGGGFHHHFHHGGGGGGGGGGGGHGHHGGGGHGHHHHGGGGFGGCGHFHHH22/>A/A1111<11><->-<./=0000-<---;@--;FFF.../.-;...0.:AGFFFB.://///;/;AF..;.-;-.99/.:/BF/B:B/9B/;-;D./;./.;//9/;.-;E./;//;/////.;BF/;F.:F////////;///;;/.
@M05620:37:000000000-D9766:1:1101:10333:6058 1:N:0:96
ACCACACCTTCTACAATGCGCTGCGTGTGGCTCCCGAGGAGCACCCCGTGCTGCTGACCGAGGCCCCCCTGAACCCCAAGGCCAACCGCGAGAAGATGACCCAGGTGCGTGGCCCGCTACCTCTTCTGGTGGCCGCCTCCCTCCTTCCTGGCCTCCCGGGGCTGCGCCCTTTCTCACTGGTTCTCTCTTCTGCCGTTTTCCGTAGGACTCTCTTCTCTGACCTGCGTCTCCTTTGGAACTCTGCAGGTTCT
+
AABAABB>BCCFGGGGFG4AF?FGGBEA2BGGEAFE?EFCDHHHHGG0AFGGFHGHHHH0>E?EGGGGGEAF?EGGGGEHCHGHHGD<BD/>@DHB?FGHHHHECGGCCCDGGH<<AGGGHHHGHHHGHGHGHHGGGGGGGGGGGGFGGGGGGGGGGDA-9-;AEFFFFFFFFFFFFFFFFFFFFFFFFFFFFFFFFFFFFFFEDFFFFFFFFF9BFFFBFFFFFFFFFFFFFFFFFFFFFFFFFFFFFFF
@M05620:37:000000000-D9766:1:1101:8134:6059 1:N:0:96
AGTGCCAGCTCTCAATCGCACAGGGGACCCAGGGCCTGGCCCCTCCATCCAGAAAACCTATGACCTCACCCGCTACCTGGAGCACCAACTCCGCAGCTTGGCTGGGACCTATGTGAGTATCCAGCGTAGGAATCTGGGAGTTGGGGAGGAGTGAGGAGTTGGGGAAAGACAGTCCTAACCGTGGAGGGTTCTGGTAAATGATGGGGTGAGGAGGGGCTCTTTGGCTCCCACCAGTCCCCCTGTCTGGTCTA
+
AAAAAFF4>FFFGGGGFGGCECHHFGGAAEGGF2EE2BGFFHGHGGHFFGFGBG3GGGHFGHGHHGFHHHGGG>EEHHHGGGHEFHFHGHHHGGGC>F3FGHHGGGHHGHHHHHHFHDGHHHHGHGGDCDGHHHHHGHAF??GHGGGGGGGGHDGHGG/CGHCFGGHH/GHHHHHHHHHHGGGGGEEF9FFBFG;FGGGGGFGGG.AFFFFFFFF;CBFFFFBBF/B.;BFFFFFFFFFFFFFFFFFFFFB
@M05620:37:000000000-D9766:1:1101:16667:6065 1:N:0:96
AGTGCCAGCTCTCAATCGCACAGGGGACCCAGGGCCTGGCCCCTCCATCCAGAAAACCTATGACCTCACCCGCTACCTGGAGCACCAACTCCGCAGCTTGGCTGGGACCTATGTGAGTATCCAGCGTAGGAATCTGGGAGTTGGGGAGGAGTGAGGAGTTGGGGAAAGACAGTCCTAACCGTGGAGGGTTCTGGTAAATGATGGGGTGAGGAGGGGCTCTTTGGCTCCCACCAGTCCCCCTGTCTGGTCTA
+
ABAACFFFCFFFGGGGGGGGGGHHGGGGGGHHGGGGGGHHHHGHGGHHHHGHGGFHHGHHHHHHHHHHHHHGGGGGHHHHHHHHHHHHGHHHGGGGGHHHGHHGGGHHGHHHHHHHHHHHHHHHHGGGGGHHHHHHHHHGGHHHGGGGGGGHHHHHHGHHHHGGGGHHHHHHHHHHHHHHGGEGGGGGCFGGGGFGGGGGGGGGGGFFFFFFFFFFFFFFFFFFFFFFFFFFFFFFFFFFFFFFFFFFFFB
@M05620:37:000000000-D9766:1:1101:25821:6111 1:N:0:96
ACCACACCTTCTACAATGAGCTGCGTGTGGCTCCCGAGGAGCACCCCGTGCTGCTGACCGAGGCCCCCCTGAACCCCAAGGCCAACCGCGAGAAGATGAGTGGCCCGCTACCTCTTCTGGTGGCCGCCTCCCTCCTTCCTGGCCTCCCGGCGCTGCGCCCTTTCTCACTGGTTCTCTCTTCTGCCGTTTTCCGTAGGACTCTCTTCTCTGCCCTGCGTCTCCTTTGGAACTCTGCAGGTTCTAGATCGGAA
+
BBCCBBBBFFFFGGGGGGGGGGHHGFGGHGHHHGGGGGGGGHHHHGGGEFGGHGHGHHHGGGGGGGGGGGAGFHHGGGGHGHHHHGGGGGCGGGHE2DGHHFFF0/<>C->FHHHGHH1>=FEHHGGGGGHEHHGHHGHHCFFHFHGGGGGGGGGGGDDFFFFFFFFFFBBFFFFFFFFFFFFFFFADFEFFFF.:.;FFFFFFFFFFFF/BFFFFFFFFFFFFFF/9;FFFFFFFFF:BFFFFBFFE.;A
@M05620:37:000000000-D9766:1:1101:23064:6114 1:N:0:96
GAGGCTGCTTTGGAAGAAACTCATAGATTACTGCAACAGTTCCCCCTGGACCTGGAAAAGTTTCTTGCCTGGCTTACAGAAGCTGAAACAACTGCCAAGTAAGTCAGGCATTTCAGCTTTAGCACTCTTGTGGATCAAATTGAACAATTCTCAGCATTTGTACTTGTAACTGACAAGCCAGGGACAAAAGATCGGAAGAGCACACGTCTGAACTCCAGTCACTAATGCGCATCTCGTATGCCGTCTTCTGC
+
A3AABAC>CFDFGGGGGGGGFGFHCHHGGHHHHFGHFGHFHGHGHGEF2FFFGHEB3BAGGFFGEFFBFGFHHHFFG5GBFGHFFFFGHF?BGFB3FFGGD44444BBGFGHF44BBFGFHD@FF3BBB?B3/B?FAGHHHHHHHHHFEG42BBB1B2BBF2F?GFFDFHFHDHHDFFFH0/</FC0FFGEG1F..<CC0GCC/.-G.<EGHHB0<C/;::<0;:C:CFFG.90;.;.9;00-9;..;9;;
@M05620:37:000000000-D9766:1:1101:15162:6129 1:N:0:96
ACCACACCTTCTACAATGAGCTGCGTGTGGCTCCCGAGGAGCACCCCGTGCTGCTGACCGAGGCCCCCCTGAACCCCAAGGCCAACCGCGAGAAGATGACCCAGGTGAGTGGCCCGCTACCTCTTCTGGTGGCCGCCTCCCTCCTTCCTGGCCTCCCGGAGCTGCGCCCTTTCTCACTGGTTCTCTCTTCTGCCGTTTTCCGTAGGACTCTCTTCTCTGACCTGCGTCTCCTTTGGAACTCTGCAGGTTCT
+
AA>AA?A>BCBDGGGFGG1FGGHGGEEA0AGFGFFE0AAAFHHHHGCEEFGGFFHHGHHAECCEEGCEGGGEHHHGGFEEGGHHHGGGGG/CGGHEFGHHHHHGFHHBGGFGGHFCCGGGHHHHHHHHHHHGHHGGCCGHGHHGEFGGGGGGGGGGGGG;AAEFF@@F@@FFFFFBFFFFFFFFFFFFFFFFFF@BFFFFFFFFFFFFFFFFFFFFFFFFFFFFF@B@FFFFFFFFFFFFFFFFFFFFFFF
@M05620:37:000000000-D9766:1:1101:15183:6132 1:N:0:96
ACCACACCTTCTACAATGAGCTGCGTGTGGCTCCCGAGGAGCACCCCGTGCTGCTGACCGAGGCCCCCCTGAACCCCAAGGCCAACCGCGAGAAGATGACCCAGGTGAGTGGCCCGCTACCTCTTCTGGTGGCCGCCTCCCTCCTTCCTGGCCTCCCGGAGCTGCGCCCTTTCTCACTGGTTCTCTCTTCTGCCGTTTTCCGTAGGACTCTCTTCTCTGACCTGAGTCTCCTTTGGAACTCTGCAGGTTCT
+
ABCCCCCCFFFFGGGGGGGGGGHHGGGFHGHHHGGGGGGGGHHHHGGGFGGGHHHHHHHGEGGGGGGGGGGHGHHGGGGHGHHGHGGEDFGGGGHHHHHHHHCEFGHFHGHGGHHGGFFGHHHHHGGHHHHDHHFFGGGHGHHGFGFGGGGGGGGGGGGGGGFFFCFFFFFFFFFFFFFFFFFFFFFFFFFFFFFFFFFFFFFAADFFFFFFFFFFFFFFFFFFBFFFFFFFFFFEBFFFFFFFFFFABFF
@M05620:37:000000000-D9766:1:1101:9305:6185 1:N:0:96
ACCACACCTTCTACAATGAGCTGCGTGTGGCTCCCGAGGAGCACCCCGTGCTGCTGACCGAGGCCCCCCTGAACCCCAAGGCCAACCGCGAGAAGATGACCCAGGTGAGTGGCCCGCTACCTCTTCTGGTGGCCGCCTCCCTCCTTCCTGGCCTCCCGGCGCTGCGCCCTTTCTCACTGGTTCTCTCTTCTGCCGTTTTCCGTAGGACTCTCTTCTCTGACCTGAGTCTCCTTTGGAACTCTGCAGGTTCT
+
BBBBBAAAFFFFGGGFGGFGFFHHGFGAFEHHHGGEDGG?FHHHHGGFEEGFHHGHHHHFGGGGFEEGGGGHHHEGGGEHGHHEEGGGGG<CCGGHHH2?GGHHCHH1CGGFFHHGGGCGHHHHHHHGGDGDFFGGGGGHGHHGFGGGFGGGGGGGGFD-;AACDFFFBFFFFFFFFFFFFFFFFFFFFFFFFFAFFFFFFFFFAD9FFFBFFF/FFFFBFFFB/BFFFFFFFFEFFEFFFFFFEFFFFFF
@M05620:37:000000000-D9766:1:1101:17301:6188 1:N:0:96
GAGGCTGCTTTGGAAGAAACTCATAGATTACTGCAACAGTTCCCCCTGGACCTGGAAGAGTTTCTTGCCTGGCTTACAGAAGCTGAAACAACTGCCACGTAAGTCAGGCATTTCCGCTTTAGCACTCTTGTGGATCCAATTGCCCCATTCTCAGCCTTTGTACTTGTAACTGCCAAGCCAGGGACACCCGATCGGAAGAGCACACGTCTGAACTCCAGTCACTAATGCGCATCTCGTATGCCGTCTTCTGC
+
AABBBBFBFFFFGGGGGGGGGGBGHCHHGEGHHHHHHCADFFGHBEFF2BGGHGGF33BBFHHFHH55BGHHHHHHHGHHHHHHHEHHHGHHHHHH3BEGC1GHHB@GF1FGHHHFGGGG3DG4GHHHHFHBEE3BB3BGHH32B/CHBHH33BF2GFHFH2FHHHH2GGHH1?GFHGG0F<C.FE0..><DGGC.<EHFHGH/C:GHHEFHH0GHFBFGFFB0BCFGGGGDGFFAEDFGFGGFFFE/B9/
@M05620:37:000000000-D9766:1:1101:5957:6190 1:N:0:96
AGTGCCAGCTCTCAATCGCACAGGGGACCCAGGGCCTGGCCCCTCCATCCAGAAAACCTATGACCCAAAAGGACAGAAGGAGAACAAAAGGGGCAGGGAGGCAGGGAGGAAGGCGAGAACCAAGAGGAGGAAGCCGGGCGCCGGGTAGGAGCGAGGAGGGGGGGACAGAAAGCCCGAAAGGTGGCGGGAGCGGGTAAACGAAGGGGAGAGGAGGGGCTCAGTTGCTCCCACCAGTCCCCCTGTCTGGGCTA
+
1>>>AFB1AFFFG1GGGGGGG0G0FE0EGG00FEBE/BFGGHGCEFGHF01AFE100BBBAG2FHB//B/0/0B0/>1100//0B000>B///>/>/>////////////00/?////?1?0/000?0</.0<<>--?--<----.-.90/;-----9.---------///9;;A------//:-9----:9----///---------9--9A--9@-99/;//;/;/--9;A-://;EF-ABFF//-;;-
@M05620:37:000000000-D9766:1:1101:19773:6205 1:N:0:96
ACCACACCTTCTACAATGAGCTGCGTGTGGCTCCCGAGGAGCACCCCGTGCTGCTGACCGAGGCCCCCCTGAACCCCAAGGCCAACCGCGAGAAGATGACCCAGGTGAGTGGCCCGCTACCTCTTCTGGTGGCCGCCTCCCTCCTTCCTGGCCTCCCGGAGCTGCGCCCTTTCTCACTGGTTCTCTCTTCTGCCGTTTTCCGTAGGACTCTCTTCTCTGACCTGAGTCTCCTTTGGAACTCTGCAGGTTCT
+
CCDDDDDDFFFFGGGGGGGGGGHHGEGEGGHHHGGGGGGGGHHHHGGGGGGGHHHHHHHGGGGGGGGGGGGHHHHGGGGHGHHHHGGGGGGGGGHHHHHHHHGGGHHFH1?FGHHGGGGGHHHHHHHHHHHGHHGGGGGHGHHGHGGGGGGGGGGGGGC@GFGGGGFFFFFFFFFFFFFFFFFFFFFFFFFFFFFFFFFHFFFFDDFFFFFFFHHHFFFFFFFFBFFFFHFFFHFFFFFFFFFFFFFFFFF
@M05620:37:000000000-D9766:1:1101:17301:6207 1:N:0:96
GAGGCTGCTTTGGAAGAAACTCATAGATTACTGCAACAGTTCCCCCTGGACCTGGAAAAGTTTCTTGCCTGGCTTACAGAAGCTGAAACAACTGCCAAGTACGTCAGGCATTTCCGCTTTAGCACTCTTGTCGACCCAATTGAACAATTCTCAGCATTTGTACTTGTAACTGACAAGCCAGGGACAAAAGATCGGCAGAGCACCCCTCTGAACTCCACTCACTAATGCGCACCTCTTATGCCTTCTTCTGC
+
ABBBCBFCFFFFGFGGGGGGGGFHHHHHHHHHHHGGGEGDGGHHHGGGHHHHHHHHGHHGFHHHHHHHHHHHHHHHHHHHHHHHHHHHHHHHHHHHH3GB@41BBF1B??G3@4D1?/EEG33?D3B343D3///<>FA?3?FGGF2?3F22@@FH2222D@DF@2@FGH11D1=FCA/?0>.>F<0F<<.>D.<---<./;C.C-=.:0;0:GHHG/;//F0;F000.9A-:/;0;0;9CF0C0:9;090
@M05620:37:000000000-D9766:1:1101:19263:6223 1:N:0:96
ACCACACCTTCTACAATGAGCTGCGTGTGGCTCCCGAGGAGCACCCCGTGCTGCTGACCGAGGCCCCCCTGAACCCCAAGGCCAACCGCGAGAAGATGACCCAGGTGAGTGGCCCGCTACCTCTTCTGGTGGCCGCCTCCCTCCTTCCTGGCCTCCCGGAGCTGCGCCCTTTCTCACTGGTTCTCTCTTCTGCCGTTTTCCGTAGGACTCTCTTCTCTGACCTGAGTCTCCTTTGGAACTCTGCAGGTTCT
+
CCCCCCCCFFFFGGGGGGGGGGHHGGGGHGHHHGGGGGGGGHHHHGGGGGGGFHHHHHHGGGGGGGGGGGGHHHGGGGGHGHHGHGGGGGGGGGHHHHFHHHHGFHHGFGHGGHHGGGCGHHHHHHHHFHHFHHGGGGGHGHHGHGGGGGGGGGGGGGA-BDGGGGFFFFFFFFFFFFFFFFFFFFFFFFFFFFCFFFFFFFFAAAFBFFFFFFFFFFFFFFFF/BFFFFFFFFFFFFFFFFFF/BFFFFF
@M05620:37:000000000-D9766:1:1101:24735:6255 1:N:0:96
GAGGCTGCTTTGGAAGAAACTCATAGATTAGTGACACAGGTCCCGCAGGCCCTGGAACCGTTTCCTCGCTGGCTAGCAGAAGCTCGAACCACTGCCCCGTAAGTCAGGCATTTCCGCTTTAGCACTCTTGTGGATCCCATTGACCCATTCTCCGCATTTGTCCTTGTAACTGACAAGCCAGGGACAACCGATCGGAAGAGCACACGTCTGAACTCCATTCACTAATGCGCATCTCGTATGCCGTCTTCTGC
+
A3ABA>BACFFFEBFGGFGGGGF5A5DDFA4DF6ADAE22A3B22A2A2BA1A11B33AAEEF3ADA10?1>EH31B3BFGHHH31/BBEGGH3BECFGEC/0B4??2G/FDDBF<B/CGHHB3BFF@@<FCDF2FF@@GGFF1?<<??GF<1<C<A.G1F1>D<GHGDDDGH/<GFEF/.CA:CEGHGGGCA-..C?9:;CC/;;FGFGBFFBFF//;B9B/B9//;AD=9-;;.;ABBFF;;9..;:B;
@M05620:37:000000000-D9766:1:1101:19024:6300 1:N:0:96
ACCACACCTTCTACAATGAGCTGCGTGTGGCTCCCGAGGAGCACCCCGTGCTGCTGACCGAGGCCCCCCTGAACCCCAAGGCCAACCGCGAGAAGATGACCCAGGTGAGTGGCCCGCTACCTCTTCTGGTGGCCGCCTCCCTCCTTCCTGGCCTCCCGGAGCTGCGCCCTTTCTCACTGGTTCTCTCTTCTGCCGTTTTCCGTAGGACTCTCTTCTCTGACCTGAGTCTCCTTTGGAACTCTGCAGGTTCT
+
AAA1AAAAFFFFGGGGGFGAG1FCFAAA0AAFAFGECGAECHEHHGCEAAEADGGGHFCE@ECGCEGGGGGH1FHGFECEGHHHHGC</<>BCGGHHFFGH0GGGGGDG<FFFH/@CGCGH0DDGH0GGGH?F.CCC::CEFHGHB0F0BBF.CFEGGGAGGG/CA?-@@/FFFFFFFFFFFFFFFFFFFFFFF@ABFFBBAFFFFFFFFBFFFFFFFFFFFFFFFFFFFFFEFF/FFFFFFFFFFFAFFF
@M05620:37:000000000-D9766:1:1101:19507:6301 1:N:0:96
ACCACACCTTCTACAATGAGCTGCGTGTGGCTCCCGAGGAGCACCCCGTGCTGCTGACCGAGGCCCCCCTGAACCCCAAGGCCAACCGCGAGAAGATGAGTGGCTCGCTCCCTCTTCTTGTGGCCGCCTCCCTCCTTCCTGGCCTCCCGGCGCTGCGCCCTTTCTCACTGGTTCTCTCTTCTGCCGTTTTCCGTAGGACTCTCTTCTCTGCCCTGCGTCTCCTTTGGAACTCTGCAGGTTCTAGATCGGAA
+
BBB3AABA>CFFGGGGCGBBG5GBF2AA42FG3FFA2EEE?GHHHGGEAEGGEGFEGHGE@E?EG?EGGEF1F?GGGG?H/AHHHGE<CG><<DFE111FGBF?01<>?<>FHHHHHH<D<1>CGG<AE:;EHHGHHHGH0/FFHHEGG@?@BBGGGBDBBFFFFFFFFFFFFFFFFFFFBFFFFBADFFFFFFFFFFFFFFBFFBFFFF/BEFFEBFBFFFFFFBB//:BFFFE/B99;BF/9BFBE?.A
@M05620:37:000000000-D9766:1:1101:9979:6369 1:N:0:96
AGTGCCAGCTCTCAATCGCACAGGGGACCCAGGGCCTGGCCCCTCCATCCAGAAAACCTATGACCTCACCCGCTACCTGGAGCACCAACTCCGCAGCTTGGCTTGGACCTATGTGAGTATCCAGCGCAGGAATCTGGGAGTTGGGGAGGAGTGAGGAGTTGGGGAAAGACAGTCCTAACCGTGGAGGGTTCTGGTAAATGATGGGGTGAGGAGGGGCTCTTTGGCTCCCACCAGTCCCCCTGTCTGGTCTA
+
AAA?3FBFBFF5EA5BGACFEEBFBEEGGGGFFGGGGFHHHHGHEFFGHHFFFBGHHGHHH3GGHFFGHHHEGG?CGHH1FFF1BFC?EHHHGG/@E?GGEGH0//BFGHHHGH22GFDFHHFHHG/>BBFFFDGHHGA<?GHHCGADCGGGHEHHF.<C0C--CA.GBGHFC;FGGGGGGEEGGGG@;.CFGGBFBFFFGFGFEFDBAFFBAFBBB<FFFFFFBB/A?BAAE.BFFBA9B.FFF/;/9B/
@M05620:37:000000000-D9766:1:1101:18682:6398 1:N:0:96
ACTGCACCTTCTGAATCCACCGCCTAGCCCGGGCCCACCGATCGTAAGAGCACACGACTGAACTCCACTCACTACTGCGCATCCCGTATGCCGCCTTCTGCTTGTCAACCACCCCAAACATCTCCTGCATTCCGCCTCCCTCCTTCCTTTCCTCCCACATCTCCAATTCTCAGCACTTGTCCTTGCTCCTGACAATCCACGTACAAAACTTCGCTCTCACACCAGTCTCCATTCCATTTATGAATTCGCTA
+
1>>>A11BBC1B1ABBB1BB1A0A0ABBFG0AEEEEE/AAA/A/ABFF1BG1BFGG/>EEHHH1BFG01BBGGB01@BE>>?E0?/?>EGFGE/>?C<1FF1FG<1BB10?/</<<<0/0111111?<0?F1<0.>C..>0<.0==/=000000<</C.000;:0:0000000;;.0/0;0;009/00;/;0;00CB/9/9.;.:00.9000.9-9-//;9B---B/B///////://9///;//:/;---
@M05620:37:000000000-D9766:1:1101:8994:6400 1:N:0:96
ACCACACCTTCTACAATGAGCTGCGTGTGGCTCCCGAGGAGCCCCCCGTGCTGCTGACCGTTGCCCCCCTGACCCCCAAGGCCAACCGCGAGAAGATGGCCAGTTTGGCGTTTCCGCTTTCTCTCTGTTGTGGCTCCCCTTGCCTCCTTCTCCGCCTTTGTCTTTGTCACTGCCAAGCCCGGGCCCCTTGCTCGGTAGCGCACACGTCTGCACTCCCGTCCCTACTGCGCCTCTCGAATGCTGTCTTCTGC
+
>>>>>>>AFFCFFGG1AB1BFDAFEA0EG0BFAFFA0AA/ABBFGGAAE/BBDBB1DGHE//BBB1B>EEG00>B?EE/?</????E/>>/<//0<1?10??F??1??1/<--FDACFG.<0=0<<0=D0<....<:C./;/CG<:.;G00GG?EGBAFFFFB00;0C00=909B0A...--99@99;--9/;A=---/-9-9@--9ABAB//9:-9-;?BFF/-B/F?@-;-:/9;-9/B//99BF/9//
@M05620:37:000000000-D9766:1:1101:25542:6453 1:N:0:96
ACCACACCTTCTACAATGAGCTGCGTGTGGCTCCCGAGGAGCACCCCGTGCTGCTGACCGAGGCCCCCCTGAACCCCAAGGCCAACCGCGAGAAGATGAGTGGCCCGCTCCCTCTTCTTGTGGCCGCCTCCCTCCTTCCTGGCCTCCCGGCGCTGCGCCCTTTCTCACTGGTTCTCTCTTCTGCCGTTTTCCGTAGGACTCTCTTCTCTGCCCTGCGTCTCCTTTGGAACTCTGCAGGTTCTAGATCGGAA
+
BBCCABBCFFFFGGGGGGGGGGHHGGGEAEHHHGGGGGGGDHHHHGGGDGGGGHGHHGHGGGGGGGGGGGGHFHHGGGGHGHHHHGGGGCDGGGHGFHHGFBFC0/>AC-<FGHFHHH1=>1<<ACCCF.::GHDHHHHHEBGHHGGGDGBDGGGGGFFFFFFFFFEFFFFFFFFFFFFFFFFFFFDFFEFFDFAF?FFFFFFFFFFFFF/;EFFEAFFFFFFFFFFBFFFFFFEFFE:BFFBFFFBF.9E
@M05620:37:000000000-D9766:1:1101:16925:6478 1:N:0:96
GAGGCTGCTTTGGAAGAAACTCATAGATTACTGCAACAGTTCCCCCTGGACCTGGAAAAGTTTCTTGCCTGGCTTACAGAAGCTGAAACAACTGCCAAGTAAGTCAGGCATTTCCGCTTTAGCACTCTTGTGGATCCCATTGAACCATTCTCAGCATTTGTACTTGTAACTGACAAGCCAGGGACAAAAGATCGGAAGAGCACACGTCTGAACTCCAGTCACTAATGCGCATCTCGTATGCCGTCTTCTGC
+
A>AAAA4AFFFFFGGGAGGGFEF5GGFHHHHHHHDFHHH5GHHHHGAFGFGGHFFBHEEFBGHHB5AGHHHGFHHCGHFFHHHHGGHHHFHHGHGHFFGFGHHGHHHHHHHHHHHGGGGEFHFGHBGHHHHFEHCFB0FGHF4DG/FGFHGFFHH1GGHHHGHHHHHFFDHHBGHHHHGHGHGGGGGF0>FGHHF?FGHHHGHFFGHFFGHFHHHGHHHHHHHHHHHHGGGFBGFFEDFFEFGGGGEGFGB
@M05620:37:000000000-D9766:1:1101:16908:6482 1:N:0:96
GAGGCTGCTTTGGAAGAAACTCATAGATTACTGCCACAGTTCCCCCTGGACCTGGAAAAGTTTCTTGCCTGGCTTCCAGAAGCTGCAACAACTGCCAAGTCAGTCAGGCTTTTCCGCTTTCGCAATCTTGTGGATACCATTGCAACATTCTCCGCCTTTGTACTTGTCACTGCCAAGCCAGGGACCCACGCTCGGAAGAGCACACGTCTGCACTCACGTCAATAATGCGCATCTCGTATGCCGTCTTCTGC
+
>3AAA>BAFFB@C4BFBBGGDGHGFFGGHGGHAG4BBFF3DGHHHGEFE2FFHFFCF32BBDHHFFDGHHHGGFB2BFGFBGGFC3BDFCGHCFGHFB?G3DG4FEFF31BFG4GEGGGC3/?/>/BBFEHHDFB43B?FG1G11?0B1BG2?//?EGHFF2@FBGFF11FDF0FG/F<<>.A.F.><AA.<EC@CEEFGGGHHGDGHHE0BBFF//9C...900CFGDG?A9BBA;AF/;9@AB..;B//
@M05620:37:000000000-D9766:1:1101:24288:6482 1:N:0:96
ACCACACCTTCTACAATGAGCTGCGTGTGGCTCCCGAGGAGCACCCCGTGCTGCTGACCGAGGCCCCCCTGAACCCCAAGGCCAACCGCGAGAAGATGACCCAGGTGAGTGGCCCGCTACCTCTTCTGGTGGCCGCCTCCCTCCTTCCTGGCCTCCCGGAGCTGCGCCCTTTCTCACTGGTTCTCTCTTCTGCCGTTTTCCGTAGGACTCTCTTCTCTGACCTGAGTCTCCTTTGGAACTCTGCAGGTTCT
+
CCCCBCCCFFFFGGGGGGGGGGHHGEGECEHFHFGGGGGEFHHHHGGGGGGGHHGHHHHGGGGGGGGGGGGHHHHGGGGHGHHHHGGCGCCGGGHHHFHHHGHHGHHEFGHGGGHGGGGGHHHGHHHHHHHGHHGGGGGHGFHGHGGGBBFFFGGGGG??BFFFGGFFFFFFFFFFFFFFFFFFFFFFFFFFFFADDFFFFFFFDDFFFFFFFFFFFFFFFFFEFFFFFBFFFFFFFFFFFFFFFFFFFFF
@M05620:37:000000000-D9766:1:1101:19825:6499 1:N:0:96
GAGGCTGCTTTGGAAGAAACTCATAAATTAGTGACACAGGTCCGGCCGTCCATCTAACCGTTTCCTCGCTGGCTTCCAGCAGCTCGAACCACTTCCCCGTATGTAAGGCATTTCCGCTTTAGCCCTCTTGTGGATCCCATTGCCCCATTCTCCGCCTTTGTCCTTGTAACTGCCAAGCCCGGGACAACCGATCGGAAGAGCACACGTCTGAACTCCCGTCACTAATGCGCATCTCGTATGCCGTCTTCTGC
+
BABBBBFBFFFFGGGGGGGGG4GDD5DDDF4DFAFFEG2A33B22A2A0ABEG55D5BGEA1B35D510B?E1FGH3BGFGHHH31/BF/BFH3FGGHGFG0BF4FHG3FGEBF?EFGGG3BG2FHHHHHHHGDGHHGHHHH<FHGGHHHHHBEGEGGHHHGHHHHH0DGHH0<GGHGG.;CFCG...:;-ADGGGGGGGGGGGGGFFFFFFFFFF.?EFFFFFFFFFFFFDBFFFEAFFFFFFFFFFFFB
@M05620:37:000000000-D9766:1:1101:10081:6524 1:N:0:96
ACCACACCTTCTACAATGAGCTGCGTGTGGCTCCCGAGGAGCACCCCGTGCTGCTGACCGAGGCCCCCCTGAACCCCAAGGCCAACCGCGAGAAGATGACCCAGGTGGGTTTTCCGCTTCCTCTCTTGTGGGCCGCCTACTGCCTCCTTGTCCGCCTGTGTCTTCGCCATTGCTAAGTGGTGGTCTCTTGTGCGGTTTTCCGCAGGTCTCTCTTCCCTGCCCTGCTTCGCCTTTGGAACTCTGCCGGTTCT
+
AAA1AAAAFFFFGGGGDG1BG1GFG0AAF0FGCFGAFGEEEHHHHGGGGEGFHHHGHHHE/>EEF/EEGGG0@1FEGG?FC/FGHGFECGC<<CFH1F1<?0///??<///..><AEGC.FFHE/000=0.<.<-;C../00<CC0./;09CF.AE..9;0B000;.;..=0B//;/////---;/;F////;-;----/;--9-;-;F////:;/;//-;E/--/;B-:-A-FBFFF//;9F//--9;-9
@M05620:37:000000000-D9766:1:1101:26154:6541 1:N:0:96
GAGGCTGCTTTGGAAGAAACTCAGAGATTAGTGCCACAGGTCCGGCAGTCCATATAACCGTTTCCTCGCTGGCTGCCAGAAGCTGGAACCACTTCCCCGTATCTCAGGCATTTTCGCTTTCGCCCTCTTGTGGATCCCATTGACCCATTCGTCGCCTTTCTCCTTCTAACTGACAAGCCCGGGACAACCGATCGGAAGAGCACCCCTCTGAACTCCCGTTACCAATGCGCACCGCTTATGCCTTCTTCCTC
+
>>AAAAFACFFFGGGG1FEGGGA1B1BFD11DDEG1FFAC11B0/A/AABF1D2AD2DBAEEA12D1//BBEECAFGGG0BFGH100BEFFGFBGFGHC>/00B222BF/G1D2B/??FF1///?/?0<BF1/@11@0<11111??/01@10//@C?.11<<>F111==D<00<0=<..<<--CC..:A-9@@AAA9.../;:.:-;--//9BBFF--;--9/9B///------;9;:9/9;/;/;BF///
@M05620:37:000000000-D9766:1:1101:11868:6586 1:N:0:96
ACCACACCTTCTACAATGCGCTGCGTGTGGCTCCCGAGGAGCACCCCGTGCTGCTGACCGAGGCCCCCCTGAACCCCAAGGCCAACCGCGCGAAGATGACCCAGGTGAGTGGCCCGCTACCTCTTCTGGTGGCCGCCTCCCTCCTTCCTGGCCTCCCGGAGCTGCGCCCTTTCTCACTGGTTCTCTCTTCTGCCGTTTTCCGTAGGACTCTCTTCTCTGACCTGCGTCTCCTTTGGAACTCTGCAGGTTCT
+
AAAAAAA1BCCFGGGGDG1AEAEEGBEBAAFGCBFA/EECCHHHHGGAEEGGFHHHHHH/>F?EGAEGGGGHHFHGGGGHCGHHHGC<CG/<BCCCFGGHHHHHGHH1GHHGGHHGGGGGHHHHHHHHHHHGHHGGGGGGGGGGGGGGGGGGGGGGGGG-;@FFF?@F@@FFFFFFFFFFFFFFFFFFFFFFFF@FFFFFFFFFFFFFFFFFFFFFFFFFFFFFF@F@FFFFFFFFFFFFFFFFFFFFFFF
@M05620:37:000000000-D9766:1:1101:11886:6588 1:N:0:96
ACCACACCTTCTACAATGAGCTGCGTGTGGCTCCCGAGGCGCACCCCGTGCTGCTGACCGAGGCCCCCCTGAACCCCAAGGCCAACCGCGAGAAGATGACCCAGGTGAGTGGCCCGCTACCTCTTCTGGTGGCCGCCTCCCTCCTTCCTGGCCTCCCGGAGCTGCGCCCTTTCTCACTTGTTCTCTCTTCTGCCGTTTTCCGTAGGACTCTCTTCTCTGACCTGAGTCTCCTTTGGAACTCTGCAGGTTCT
+
AAAAA1AAFFFF3FGGGGGGGGHHGGGGCGGHGFGG0EE/AE/EEGGGEEEFDGHFFHHGEGGGGGGGGGG01FGGGGAGFHHH/FC?CCCC@/F1?11GHH/?FGFHHHBFGHGGGGGGHHHHHGHG0;C.CGCGGGGGGGFGFGGGGGGGGFGGGG@G?@AFF-@F@@FFFFFFFF/;FFFFFFFFFFFFFF@BBFFFFBF-;AFFFFFFFFFFFF/:BFFFF-BFFFFFFFB/9/;FBF9FFFFFFFF
@M05620:37:000000000-D9766:1:1101:7551:6636 1:N:0:96
ACCACACCTTCTACAATGAGCTGCGTGTGGCTCCCGAGGAGCACCCCGTGCTGCTGACCGAGGCCCCCCTGAACCCCAAGGCCAACCGCGAGAAGATGACCCAGGTGCGTGGCCCGCTACCTCTTCTGGTGGCCGCCTCCCTCCTTCCTGGCCTCCCGGAGCTGCGCCCTTTCTCACTGGTTCTCTCTTCTGCCGTTTTCCGTAGGACTCTCTTCTCTGACCTGCGTCTCCTTTGGAACTCTGCAGGTTCT
+
BBBBBBB3FFFFGGGGDGAFGFHHGFGB42FGGBFE?EGCEHHHHGG0EEEGGHHHHHGEEECGGEGGGGGHHHHGGGGHFGHHHFEEDG/>CFHFFGFHHHGHGHH1<FGGGHHGGGCGHHHHHHHGHHFDHHGGGGGHGGGGGGGGGEGGGFGGGEBAAGGGF<BFBBFFFFFFFFFFFFFFFFFFFFFFFFBDFFFFFFFFFFFFFFFFFFFFFFFFFFFF.BDBFFFFFFFFFFFFFFFFFFFFFFF
@M05620:37:000000000-D9766:1:1101:10010:6691 1:N:0:96
GAGGCTGCTTTGGAAGAAACTCATAGATTACTGCAACAGTTCCCCCTGGACCTGGAAAAGTTTCTTGCCTGGCTTACAGAAGCTGAAACAACTGCCAAGTACGTCAGGCATTTACGCTTTAGCACTCGTGTCGATACAATTGAACAATTCTAAGAATTTGTACTTGCAACCGACAAGCCAGGTACAAAAGATAGGAAGAGCACCCGTTTGAACTCCACTCACCAATTCGCACCTCTTTTGACTTCTTCTGC
+
AAAAA44>BBFFFBBFAGFFFG4FAAGHH5B5DGG4B2FAFDDBBEAACGFGGFFHB32FBFHBFHDBBF3BBBFB3BB5FHFGBBBGB3EGHGHFFBGGDF1?BB>B3?B@44B11/???334BBB/0/?0///?<B1BBBFBGGB?1B?B22111@@>2>@>21111<0</<<<0<.>0>11=11<<C.<==<00.../<;;E-;::.00;0;C//;/9/90.900.9;--/90;0;;.;0;00;;/9/
@M05620:37:000000000-D9766:1:1101:23212:6704 1:N:0:96
ACCACACCTTCTACAATGAGCTGCGTGTGGCTCCCGAGGAGCACCCCGTGCTGCTGACCGAGGCCCCCCTGAACCCCAAGGCCAACCGCGAGAAGATGACCCAGGTGAGTGGCCCGCTACCTCTTCTGGTGGCCGCCTCCCTCCTTCCTGGCCTCCCGGAGCTGCGCCCTTTCTCACTGGTTCTCTCTTCTGCCGTTTTCCGTAGGACTCTCTTCTCTGACCTGAGTCTCCTTTGGAACTCTGCAGGTTCT
+
BBBBBBBBFFFFGGGGGGGDGDGHGFFGFGHGHGGGGGGGGHHHHGGGFGGGHHHHHHHGGGGGGGGGGGGHHHHGGGGHGHHHHGGEGGGGGGFHHHHHHHHHGHHHHHHGGHHGGGGGHHHHHHHHHHHGHHGGGGGHGHHGHGGGGGGGGGGGGGGGGGGGGGBFBBFFFFFFFFFFFFFFFFFFFFFFFFBDFFFFFFFFDFFFFFFFFFFFFFFFFFFFFFFFFFFFFFFFFFFFFFFFFFFFFFF
@M05620:37:000000000-D9766:1:1101:5535:6710 1:N:0:96
GAGGCTGCTTTGGACGAAACTCATAGATTACTGCAACAGTTTCAGATGGACCTGGACAAGTTTCTTGTTTTGCTTAACGAAGTTGAAAAAACTGCCAAGTATCTCACACATTTACGACTTAGCACCCAACTTGATACAATTGAACAAAACTAAGAATATCTACTTGTAAACGAAAAGCAACGGACAAAAGATATAACCATGACCCCTATAAACACCACTCAACCACGTGTAAACCTTTGGACGTCCCCGGG
+
>3>A3>BAB5B4F44AAF2EGGHHHCHHHH3ADF3BCGADF55555D53B3BFGAA131BDFH5DFG5BABB3DD555BBF>1DF55B5B/EGHHGGHCF4444BB333?B@@BB///>/3BB?3/?///B333?B33233233FB200@222222<2222@@2@111111?<</<><100--.--.<</.000000/000::;C;;::00000=;..//9//......9/0;;9CF9;/:;-;;;.;---
@M05620:37:000000000-D9766:1:1101:22343:6711 1:N:0:96
ACCACACCTTCTACAATGAGCTGCGTGTGGCTCCCGAGGAGCACCCCGTGCTGCTGACCGAGGCCCCCCTGAACCCCAAGGCCAACCGCGAGAAGATGAGTGGCCCGCTCCCTCTTCTGGTGGCCGCCTCCCTCCTTCCTGGCCTCCCGGCGCTGCGCCCTTTCTCACTGGTTCTCTCTTCTGCCGTTTTCCGTAGGACTCTCTTCTCTGACCTGCGTCTCCTTTGGAACTCTGCAGGTTCTAGATCGGAA
+
CCDDCCDDFFFFGGGGGGGGGGHHGGGEGGHHHGGGGGGGGHHHHGGGGGGGHHHHHGHGGGGGGGGGGGGHGHHGGGGHGHHHHGGGGGGGGGHHHHHHHHGGGGFDG-CFHHHHHH1FGHGHHGGGGGHGHHGHHHHHGFHHHGGGGGGGGGGGGFFFFFFFFFFFFFFFFFFFFFFFFFFFFFFFFFFFFFFFFFFFFFFFFFFFFF0FFFF?DDFDFFFFFFF:FFFFFFFFFFFFFFEFFFFFFFE
@M05620:37:000000000-D9766:1:1101:18465:6718 1:N:0:96
GAGGCTGCTTTGGAAGAAACTCATAGATTACTGCAACAGTTCCCCCTGGACCTGGAAAAGTTTCTTGCCTGGCTTACAGAAGCTGAAACAACTGCCAAGTAAGTCAGGCATTTCCGCTTTAGCACTCTTGTGGATCCAATTGAACAATTCTCAGCATTTGTACTTGTAACTGACAAGCCAGGGACAAAAGATCGGAAGAGCACACGTCTGAACTCCAGTCACTAATGCGCATCTCGTATGCCGTCTTCTGC
+
BBAABAFBFFFFGGGFGGGGGFGHHHHHHHHHHHHHHHHHGHFGHGGGHGHHHHHGHHHHFHHHHHGHHHHHHHHHHHHGHGHHHGHHHGHHHGHHCGGGHFHHH4GGH1GHH4FEFGFGGHGHHHHHHHHFEHHGHHHHHHH3GHHFBG3G?DGHHHHH33>2FFHHGFHHGHHHFHGBF/?CGFC0<FFHDGE.FGHEHHHFHGHHHGHHHHG0:/;CFHHHFHBHGGGDFBFFFDFF0CDGGFA0;F0
@M05620:37:000000000-D9766:1:1101:5510:6723 1:N:0:96
GAGGCTGCTTTGGAAGAAACTGAGAAACCAGTGACACAGGATCCGAGGACCACATAACCGTACTTGAGTTGTCTTCCATAATCTAGCACACCTTCACCTTCTGTAAGGAATTTCAGCTTTCTCCCTTTTGTGGCTCCCCTTGCCACCTTCTCCGCCTTTGTCTTTGTCCCTGCCAAGCCCGGGCCCCAGGCTCGGAAGCGCACAGGTCTGCCCTCGCGTCCCTACTGCGCCTCTCGAATGCGGTCTTCTGC
+
BABBBBFBFFFFGGGGGGGGGCH4D5444B4BFGHHFH2A23B2222A2BBBA1335B3EB1A15A335D55B@B5DGD5BDDF555BB2BB?FF3@B3333BBBH43BGG34@BBDGHFHEFGHH3BFFGHGHHGGGCGH?FH3BBGHHHHH?DDGGHHH@1@@G?GGDGCGHHB.FFCC@CFDCD..<:CCF@C;AGA-999/99CFFG099.-:9;9BFFEFFFFFF.9;FBA9;B9;:;;@DF/;9/
@M05620:37:000000000-D9766:1:1101:8253:6731 1:N:0:96
AGGGCCAGCTCTCAATCGCACAGGGGACCCAGGGCATGGCCCCCCCATCCAGAAAACCTATGACCTCACCCGCGACCTGGAGCACCCACTCCGCAGCTTGGCTGGGACCTATGTGAGTATCCAGCGTAGGTATCTGGGCGTTGGGGCGGAGTGAGGAGTTGGGGACAGACAGTCCTAACCGTGGCGGGTTCTGGTAAATGATGGGGTGAGGAGGGGCTCCTTGGCTCCCACCAGTCCCCCTGTCTGGTCTA
+
>A1AA?111C@31BBAAA1F000B0AA0AA0FC0F/0ABC0AE//EEB001B1010BB0@B@@FGB@EC00/>/>>@E0BBFGFFGCGFF00?AC@/01?CFHA//??/0G1G<?<FGFHHH1<B<>.><110<<GFB.<CCCH@C.A--;.90990-9/;F@---;A/9:B999F/B--9-9@-9@@--:9/B///9FFFBB/--9;-A?F--------//9//;/--9A9-AF//BAB;E//B/B//B/
@M05620:37:000000000-D9766:1:1101:7994:6759 1:N:0:96
ACCACACCTTCTACAATGAGCTGCGTGTGGCTCCCGAGGAGCACCCCGTGCTGCTGACCGAGGCCCCCCTGAACCCCAAGGCCAACCGCGAGAAGATGAGTGGCCTGCTCACTCTTCTTGTTGCCGCCTGCCTCCTTCCTTTCCTCCCGGCGCTGCGCACTTTCTCCCTGGTTCTCTCTTCTGCCGTTTTCCGTAGGACTCTCTTCTCTGCCCTGCGTCTCCTATGGCACTCTGCAGGTTCTCGATTGGAA
+
BAAABBBBFFFFGGGCAG5GGGHHGE2EG2FHFGGDGGGGGHHHHGGGGEGGHHHFHHHG0EGGG?GGGGGFHFHGGGAHFEHHHGEEDGCCCGHHFHFG?BC/0???<11??GFHG=11F10=F--<<..<<CHCGHHD000;0::C:@C?--BD?-9-;CFFFF0CBB.BBF/FFFFF//:9/-;A/AFFF/.9.;FB/BBFFFFB/9B:.9AA-A>DFFE/;B/./9;FFFBBB.ABFF/;BF;9;/:
@M05620:37:000000000-D9766:1:1101:18077:6769 1:N:0:96
GAGGCTGCTTTGGAAGAAACTCATAGATTACTGCAACAGTTCCCCCTGGACCTGGAAAAGTTTCTTGCCTGGCTTACAGAAGCTGAAACAACTGCCAAGTAAGTCAGGCATTTCCGCTTTAGCACTCTTGTGGATCCAATTGAACAATTCTCAGCATTTGTACTTGTAACTGACAAGCCAGGGACAAAAGATCGGAAGAGCACACGTCTGAACTCCAGTCACTAATGCGCATCTCGTATGCCGTCTTCTGC
+
>3AABAFAFFDFGGGGFGGGFFF5FGDGGAGHHH44BGGDDFGHHGCF2BGHGH22F32BAFFH5BDGHEFFFCBACFGFGHHG3FFHHFHHGHHFFGHGHGGHHHHHHHHHHHHGGGGGHHFHHFHGHHHFEGFHHGFHHHFHHHHHHHHGGHHHHHHHHHHHHHHHHHHHGGFHHHGHGGGFGFHHHHGGHHGDGGGGHGGFHCHFHGGHHFHHHHHHHHHHHHHHGG@.-CCAEGGFFGGGGFGFGG0
@M05620:37:000000000-D9766:1:1101:17779:6771 1:N:0:96
ACCACACCTTCTACAATGAGCTGCGTGTGGCTCCCGAGGAGCACCCCGTGCTGCTGACCGAGGCCCCCCTGAACCCCAAGGCCAACCGCGAGAAGATGACCCAGGTGAGTGGCCCGCTACCTCTTCTGGTGGCCGCCTCCCTCCTTCCTGGCCTCCCGGAGCTGCGCCCTTTCTCACTGGTTCTCTCTTCTGCCGTTTTCCGTAGGACTCTCTTCTCTGACCTGAGTCTCCTTTGGAACTCTGCAGGTTCT
+
1A1AAA1AFFFDAGG13BFGFGFCABEFH0FGHGG0A/E?EHHHHGCGA/EE1ABGFFFGGGCGCG@EGGGFHHEGGGGEGHHFEFEGG?BCCCHFB1GGHHEAFHGH0FFFGHHGGGGGHHHHGHGGFHHFHH---:CCGHHGFGGGGGGFFBFGGGGGG?AFGG@F@@FFFFFFFFFFFFFFFFFFFFFFFF@FFFFFFFFFFFFFFFFFFFFFFFFFFFFFFFFFFFFFFFFFFFFFFFFFFFF-BFF
@M05620:37:000000000-D9766:1:1101:17756:6782 1:N:0:96
ACCACACCTTCTACAATGAGCTGCGTGTGGCTCCCGAGGAGCACCCCGTGCTGCTGACCGAGGCCCCCCTGAACCCCAAGGCCAACCGCGAGAAGATGACCCAGGTGCGTGGCCCGCTACCTCATCTGGTGGACGCCTCACTCCTTCCTGGCCTACCAGAGCTGCGCACTTTCTCACTGGTTCTCTCTTCTGCCGTTTTCCGTAGGACTCTCTTCTCTGACCTGAGTCTCCTTTGGAACTCTGCAGGTTCT
+
AAA1AAAAFFFFGGGC3E11F1F1E0AA00FG1AFA0EEC?GGHHGCGAEGGFHHCHHHE/EEGF/EGGGGBG1?EGF/G//GHHG//CG///?<C1?1DGHHHGHH1>FFGGCFCC---<GH/=DDD0=GE.::--:./.CCGBBB/9C/9;C/;A0;99BFFGGG-;-///;B/9F/9/9FF9//9BFFFEF@FBF-/B-BAFFFFB/BB/9BFFFFB9FFFE9FFFF9/9BFFFFFFFFFFBBFFFFF
@M05620:37:000000000-D9766:1:1101:10770:6796 1:N:0:96
GAGGCTGCTTTGGAAGAAACTCATAGATTACTGCAACAGTTCCCCCTGGACCTGGAAAAGTTTCTTGCCTGGCTTACAGAAGCTGAAACAACTGCCAAGTCAGTAAGGAATTTCCGCTTGAAGACTCTAATGGATCAAATTACCTCATTAAACAACTTTGACCATGTCACTGACAAGCCCGGGACCACCGCTCGGAAGCGCACACGTCTACACTCACCTCCCTAATGTGTAACTCGCATGCCATCTTCAGC
+
AA3AAAFAFFFFGGGG4FGGGGGGHGHHHBGHHHFEFGGDFGHHHGCFAGHHHGHHHHGGHHHHHHHHHHHHHHHFHHHHHHHHHHHHHHHHHHHHC@?@3BBGEFHH3E@3BG4>EF?/B33BFHH344BBGH3B03B4434B33BF2211B1//1B2121111@@FG1>@F1@10FFG@//@-CHH.>-A<<D.CD.;-;;:.-9;/.;0;FGF/.0..:/0900090;0CC0C-;.;BF//99/B///
@M05620:37:000000000-D9766:1:1101:7130:6805 1:N:0:96
GAGGCTGCTTTGGAAGAAACTCATAGATTACTGCAACAGTTCCCCCTGGACCTGGACAAGTTTCTTGCCTTGCTTACAGAAGCTGAAACAACTGCCAAGTACGTCATGCATTTCCGCTTTAGCACTCTTGTTGATCCAATTGAACAATGCTCAGCATTTGTACTTGTAACTGACAAGCCAGGTACAAAAGATAGTAAGAGCACCCGTATGAACTCCAGTCACGAATGTGCATCGCTTCTGTCGTCCTCTGC
+
>3AA>AFBFBBDGBBBGGFGGGHHHFHHHHFEGH4FEGBGHADABAAAAGBFHHEF231FDFHDFHGBBB5BBDG535BFGF3BF33FBB1GHHHGGHHGB41BB?B@BBBBB4B?>1??3?3?BBB3BBB304?4BB?B33B3GF??2B?33?23B3B3?B@2@@2>>>222@<<FF?00/111<1???.<1=1=11=10>><E-<-</<0=0=CB/=;:0..../0:000;.:9C.000;.;9.;;=00
@M05620:37:000000000-D9766:1:1101:10625:6820 1:N:0:96
ACCACACCTTCTACAATGAGCTGCGTGTGGCTCCCGAGGAGCACCCCGTGCTGCTGACCGAGGCCCCCCTGAACCCCAAGGCCAACCGCGAGAAGATGCGTGGCCCGGTACCTCGTCAGGTGGCCTCCTCCCTGCCTCCCGGCTTCCTGGAGTCCCGCCCTTGCTCACTTGCTCTCTCGTCTTCCGTTTTGCCGATTTCTGTCTTCTTCTATCTTATGCCCCGTTTGAACTTTGCAGGTTCGAGGGCTGAA
+
BBBBBBBBFFFFGGGCFGGGGGHHFFGFHDHHHGGDEEGCGHHHHGGGEEGFHHHHHHHGGGGGGGGGGGGHHHGGGGGHGHHHHGGGGGGGGGHHHGG/</>/<//->-.>1F...../=/..<<<.<:/;/0=.<CE..-;-9FF0CBF.//0;A9B?9C/C0B/BB///;B;BF/.;...;/.;F/;.:/9--..;//;://9////9////;9/B/B.-.././99F/BF/;/.;//-99--9...;
@M05620:37:000000000-D9766:1:1101:10607:6821 1:N:0:96
ACCACACCTTCTACAATGAGCTGCGTGTGGCTCCCGAGGAGCACCCCGTGCTGCTGACCGAGGCCCCCCTGAACCCCAAGGCCAACCGCGAGAAGATGAGTGGCATGCTCACTCTTCTGGTTACAGCCTACCTCCTTCCTAGCCTCCCGGAGCTGCGTCCTTTCTCCCTGGTTCTCTCTTTTGCCGTTTTCCGTAGGACTCTCTTCTCTGCCCTGAGTCTCCTTTGGCGCTCTGCAGGTTCTCGATAGGAA
+
AAAAAAAAFFC@EEGGFFFA11AAE0ABFEFG1FFEFGGCFHHHFGEGEEFFHFGFH00E@EGGF/>EGGGEH1>?EG?F//GFFG//>BB//?<F1<1?GHGG01<11?1<FGHH1111=11<11FGH<F0>0<<=D/=00</DCGGG--;-:/:-.9ACF00;;0;90.;B0CGF0FF0=9FF-.-/-/9;9-9-/;///;BF/F99;FFF/--;////;F/BF//----;//;BF-/;F/:9F--//9
@M05620:37:000000000-D9766:1:1101:19838:6822 1:N:0:96
ACCACACCTTCTACAATGAGCTGCGGGTGGCTCCCGAGGAGCACCCCGTGCTGCTGACCGAGGCCCCCCTGAACCCCAAGGCCAACCGCGAGAAGATGAGTGGCCAGCTCCCTCTTCTGGTGGCCGACTCCCTCCTTACTGACCTCCCGGAGCTGAGCCCTTTCTCACTGGTTCTCTCTTCTGCCGTTTTCCGTAGGACTCTCTTCTCTGCCCTGCGTCTCCTTTGGAACTCTGCAGGTTATAGATAGGAA
+
1>>1A>>AFFFFE3GB3FFAD1F1A00AA0GH1BAAEEG/EGGHHGCE/AE>FB11D00E@E?GC//EEEF0G1//EE/F//?G/??<CGB<?/FF1<1FF<<F0<F>11<<FGHGDF1D0<<..--<A:;GHBCF00:<00:;;F..;@?-9.C09CBEBFGFGGGG0FBBF/:BFFFFFFF/B@;-/;F9A99-AFFFFFFFBBBFFF/9AFFF@9@FBF/9B/;/99/FF/B/;AA9/;/9///;B;F
@M05620:37:000000000-D9766:1:1101:17798:6826 1:N:0:96
AGTGCCAGCTCTCAATCGCACAGGGGACCCAGGGCCTGGCCCCTCCATCCAGAAAACCTATGACCTCACCCGCTACCTGGAGCACCAACTCCGCAGCTTGGCTGGGACCTATGTGAGTATCCAGCGTAGGAATCTGGGAGTTGGGGAGGAGTGAGGAGTTGGGGAAAGACAGTCCTAACCGTCGAGGGTTCTGGTAAATGATGGGGTGAGGAGGGGCTCTTTGGCTCCCACCAGTCCCCCTGTCTGGTCTA
+
AB>ABFFFCFFFGGGGGGGCGGHGGAEFGGHHFEEGGGHHHHGHGGHHHHHHHHHHHGHHHFHHHHHHHHHFGEEGHHHHCGHHHHHCFHHHEGGGGHGHGHHGGGHHGHHHHHHHGHHHHHHHHGGGGGHHHHHHHHCFGHHHGGEGGDEGHBGHHGHHHHGGFGHFHHHHHHHHHHHHGGFDDGGGEFFGGGGGGGGGGGGFFFFFFFFFFFFFFFFFFFFFFFFFFFFFFFFFFFFFFFFFFFFFFFF
@M05620:37:000000000-D9766:1:1101:12004:6836 1:N:0:96
ACCACACCTTCTACAATGAGCTGCGTGTGGCTCCCGAGGAGCACCCCGTGCTGCTGACCGAGGCCCCCCTGAACCCCAAGGCCAACCGCGAGAAGATGCCCCGGGTGGGGGCCCCGCTCCTCCTTCGGTTGCCGCCCTCCCCCTTCCTTGGCTCCCCGGGCCTGCGCCCTTTCTCATTGGTTCTCTCTTCTCCGTTTTTCCGTGGGCCCCTCTTCTTGGCCCTGGTTCTCTTTTGAACTTCTCCGGTTTCT
+
BBBBBBBBFFFFGGGGGGEFG5GHGEFBAEGHFFGEDGGGFHHHHGGGFGGGGHHHHHHGGGGGGDGGGGGHHFHGGGGHGGHHHGGGGGBCGGHGFH1GH//>//----<-<C-----;///;00.9..;.;--=--;E..;-;.;/9B/B//;A.;9---...-;D-@F///:///;/;./9///;////;..;FF9F/.:.;-..--..;//;////;..9./9;/B/BF/F.;9//////.;-;.//
@M05620:37:000000000-D9766:1:1101:12701:6837 1:N:0:96
GAGGCTGCTTTGGAAGAAACTCATAGATTACTGCAACAGTTCCCCCTGGACCTGGAAAAGTTTCTTGCCTGGCTTACAGAAGCTGAAACAACTGCCAAGTAAGTAAGGCATTTCCGCTTTAGCACTCTTGTGGATTCAATTGCCCCATTCTCCGCCTTTGTCCTTGTCACTGACAAGCCCGGGACCACCGATCGGAAGAGCACACGTCTGCACTCACGTCCCTAATGCGCATCTCGTATGCCGTCTTCTGC
+
AABCCBFCFFFFGGGGGGGGGGHHHH5DFGFHHH4FFGHFEGHHHGEFHFHGGHHHHB2FFHHHHHHHHHHGHHH3FHHGHHHHH3BFGC?GFHHHHGE@44BGFHHH3BFBDHBAFGGA33?BFHHHB3FGFFCD34D4F34D3??FGH333?/<BDFG22>2>FGGHHFH1??DCHC//-->@A<..<-=<-D;EF.:CGHB.::CB.0;CFGB/99C.;BF/;;BDAD.@FBF.ABBFF;:-A.B9B/
@M05620:37:000000000-D9766:1:1101:11670:6856 1:N:0:96
ACCACACCTTCTACAATGAGCTGCGTGTGGCTCCCGAGGAGCACCCCGTGCTGCTGACCGAGGCCCCCCTGAACCCCAAGGCCAACCGCGAGAAGATGAGTGGCCCGCTACCTCTTCTTGTGGCCGCCTCCCTCCTTCCTGGCCTCCCGGCGCTGCGCCCTTTCTCACTGGTTCTCTCTTCTGCCGTTTTCCGTAGGACTCTCTTCTCTGCCCTGCGTCTCCTTTGGAACTCTGCAGGTTCTAGATCGGAA
+
BBBBBBBAFFFFGGGGGGFGGGHHGFGEHGHGHGGGGGGFGHFHHGGEFGEGHHHHHHHEGEEGGGGGGGGHHHHGGGGHGHHHFFGGGGFGGDHHHEFHHHGF?F/@D->GHHHHHH1FG1AGHGCFG:CFHHGHHHHHFFHHHHGGGGGGGGGGGFFFFFFFFFFFFFFFFFFFFFFFFFFFFFADFFFFFFFFFFFFFFFFFFFFFF/BEFF.BFFFFFFFFFFBFFFFFFFEFFFFFF/BFFFFDDA
@M05620:37:000000000-D9766:1:1101:11809:6860 1:N:0:96
GAGGCTGCTTTGGAAGAAACTCATAGATTACTGCAACAGTTCCCCCTGGACCTGGAAAAGTTTCTTGCCTGGCTTACAGAAGCTGAAACAACTGCCAAGTAAGTCAGGCATTTCCGCTTTAGCACTCTTGTGGATCCCATTGCCCCATTCTCAGCCTTTGTACTTGTCACTGCCAAGCCAGGGACACCCGATCGGAAGAGCACACGTCTGAACTCCAGTCACTAATGCGCATCTCGTATGCCGTCTTCTGC
+
A>AAA1CAFFFF1BGGG1GGDGBGEGGGHGHHHHFHGGG1FHHHHGGGHHHGHGHGH1ABFDGHFHFHHHHHHHHCGHHFHGHEFGHHHFHHHHGEFFGGH2BG221FHFGHHGHGGGGGD1G1GFHHHEHFA11GHFGD1G11<?CB1G2F2FGFF1GD222@GHH1GHHB1@GHHGGGHHGFF.0..>-ACCA<ECFHHHGGCCHFHGFHGGGHE/;;FGGE/;BFGGG.@FF?C.CFG0?EGF?B/B/
@M05620:37:000000000-D9766:1:1101:19592:6893 1:N:0:96
AGTGCCAGCTCTCAATCGCACAGGGGACCCAGGGCCTGGCCCCTCCATCCAGAAAACCTATGACCTCACCCGCTACCTGGAGCACCAACTCCGCAGCTTGGCTGGCACCTATGTGAGTATCCAGCGTAGGAATCTGGGGGTTGGGGAGGAGTGAGGAGTTGGGGAAAGACAGTCCTAACCGTGGAGGGTTCTGGTAAATGATGGGGTGAGGAGAGGCTCTTTGGCTCCCACCAGACCCCCTGTCTGGACTA
+
AA>AAFFF@FFFGGGGGGGGGGHHGGGG2EEDGFGG2BGH2GFDGGHHGHHG3FGHHGHGHH5GHFHGHFFGFEEGHHHHHHHHGHFHGHHHGGGEEHFGGHH/</BB?2?FFGHHH3DG3BGHGGGD//@FGFGHHH/<><AC@F.C-<<GHHFHFDCHHHCGGDFAFGGFFFFFGGGGFAEFEGGG;F.;/BBFFFFFFFFBEFFFFF./:.;;DFFFFFFFFB/9EF.AEF.;A..9=.99BB//;99
@M05620:37:000000000-D9766:1:1101:8750:6896 1:N:0:96
ACCACACCTTCTACAATGAGCTGCGTGCGGCGCCCGAGGAGCACCCAGCGCTGATGACTGAGGCCCACCCGAACCCCAAGGCCAACCGCGAGGAGTTGAGCGTGTTAACCCCCCCCCCCCTTTTGCTGCCCCGCTCCCTCTTCTTGTTTCCGCCTCCCTACCTCCTTTCCTCCCGGCGCTTCCCCCTTTCTCCCTGGTTCTCTCTTCTTCCTTTCTCCGACGCCATCTCTTCTCTGACCTGCGTCTACTCT
+
AAABBABBFFFFGGGFGG5GGGHGABB22AA2EGEGEAAEAFG1?E1B1>E?/13B@F4BG31??E1?E//////?</??FGHC/??B/>/>/>?0?????<.>><1=>1..=<@DG9;@9.;909;B/99;---9AABBBFFE////./;....AF?BBA./9EF//;9:9B.9---;;.;/;9A;A9/BF/BBB.;///9BFB9FB//B9/B//;FB--9-9;?FFB/B/;//////;..-;@.9;//9
@M05620:37:000000000-D9766:1:1101:18928:6902 1:N:0:96
GAGGCTGCTTTGGAAGAAACTCATAGATTACTGCAACAGTTCCCCCTGGACCTGGAAAAGTTTCTTGCCTGGCTTACAGAAGCTGAAACAACTGCCACGTAAGTCAGGACTTTCCGCTTTCGCCCTATTGTGGCAAAAATTGCCACATTCTAAGCCTTTGTAATTGTCACTGCCAAGCCCGAGACACCCGATCGGAAGAGCACACGTCTGAACACCAGTCACTAATGCGCATCTCGTATGACGTCTTATGC
+
AAAABAFBFFFFGGGGGGGGGGFHHHHHHHHGHHCHHHHDGHHHHGGGHGHHHHFHHFFGFHHHHHHHHHHHHHHGHHHHHHHHHHHHHGHHHHHHH3>FEFH@44BB3?BFHHHG1EF/3/?/?E2FHHHHGA230??0BFFG3FA23@F>2GHHH22FGD2FHHHBFHHH1FHHHGGFF->->0CCFA-<DCDEEDHFHHHHEFFEFG0FF0;;EFFFBB00;BFGFGG?B0BF;DFF/BDFFF./;B/
@M05620:37:000000000-D9766:1:1101:22011:6942 1:N:0:96
ACCACACCTTCTACAATGAGCTGCGTGTGGCTCCCGAGGAGCACCCCGTGCTGCTGACCGAGGCCCCCCTGAACCCCAAGGCCAACCGCGAGAAGATGAGGCGAGTGGACCGCTCCCTCATCTGGTGGCCGCCTCCCTCCTTCCTGTCCTCCCGGCGCTGAGCCCTTTCTCCCTTGTTCTCTCTTCTGCCGTTTTCCGTCGGACTCTCTTCTCTGCCCTGAGCCTACTTTGGAACTCTGCCGGTTATCGAT
+
ABBCCCCCFFFFGGGGGGGGGGHHGGGFHGHHHGGGGGGGGHHHHGGGGGGGFHHHHHHGGGGGGGGGGGGHHHHGGGGHGHHHGGGGGGGGGGHHHHH22/<<AC<F<10>C@DGFHC.=GH0=G/::.::::CEGF/EFFFF0;;FGGGFGA9D?B;D.:BBA9/FFFF0;B0/;B0B;FFFFFFB9:CDFFE:BDF.@-:@9FF09BFFFFBFBEFFFF0::9BFFFF/009BB00:99@99.;9::;
@M05620:37:000000000-D9766:1:1101:14086:6950 1:N:0:96
ACCACACCTTCTACAATGAGCTGCGTGTGGCTCCCGAGGAGCACCCCGTGCTGCTGACCGAGGCCCCCCTGAACCCCAAGGCCAACCGCGAGAAGATGACCCAGTTGAGTGGCCCGCTACCTCTTCTGGTGGCCGCCTCCCTCCTTCCTGGCCTCCCTGAGCTGCGCCCTTTCTCACTTGTTCTCTCTTCTGCCGTTTTCCGTAGTACTCTCTTCTCTGACCTTAGTCTCCTTTTGAACTCGGCATGGTCT
+
EEEEEEEEFFFFGGGGGGGGGGHHGEGFHGHHHGGGGGGGGHHHHGGGGGGGHHHHHHHGGGGGGGGGGGGHHHHGGGGHGHHHHGGGGGGGGGHHHHGFC2/F11FGFFF?AGH@-<<-FGG0GG<<<</..C-A-.C:./<.:<FGG1/<ABFAG/FGGG<0:--E--<01<<B111<B11<FFF<:1F1109..<9<:A<...11<BFFF1FBFFFF1<<01<<<B1:<:B01<:<<1..9--<.::1
@M05620:37:000000000-D9766:1:1101:20178:6964 1:N:0:96
GAGGCTGCTTTGGAAGAAACTCATAGATTACTGCAACAGTTCCCCCTGGACCTGGAAAAGTTTCTTGCCTGGCTTACAGAAGCTGAAACCACTGCCCCGTAAGTCAGGCATTTCCGCTTTAGCACTCTTGTGGATCCCATTGCACCATTCTAAGCATTTGTACTTGTAACTGACAAGCCAGGGACAACAGATCGGAAGAGCACACGTCTGAACTCCAGTCACTAATGCGCATCTCGTATGACGTCTTCTGC
+
>AAABAFAFFFFGGGGGGGGGGFHHGHHHBGFHHF4FGGDGGHHHGGFHGHHHHHHHHGGGHHHFHHHHHHHHHFGHHHGHHHGHHGHH?FFGHHHE?>FE?GFG4FGH1F34BGEGGGGHHHHH3FGHGHHGFH3GCG3333?BBGH3GH32FGHHHHHHHFHHHHFHHHG1GHHHHG0FGGEFF0<FGCGHHDDFGHFHHHHHGHHHGHHHEHH//<CHGHGGGFFGGGCB0B9EAFF0FGGGGGFFGB
@M05620:37:000000000-D9766:1:1101:14072:6964 1:N:0:96
ACCACACCTTCTACAATGAGCTGCGTGTGGCTCCCGAGGAGCACCCCGTGCTGCTGACCGAGGCCCCCCTGAACCCCAAGGCCAACCGCGAGAAGATGACCCAGGTGAGTGGCCCGCTACCTCTTCTGGTGGCCGCCTCCCTCCTTCCTGGCCTCCCGGAGCTGCGCCCTTTCTCACTGGTTCTCTCTTCTGCCGTTTTCCGTAGGACTCTCTTCTCTGACCTGAGTCTCCTTTGGAACTCTGCAGGTTCT
+
BBABCCCCFFFFGGGGGGGGGGHHGGGBGFHHHGGGDGGGGHHHHGGGGGGGHHHHGHHGGGGGGGGGGGGGHHHGGGGHGHHHHGGGGGGGGGHHHHGHHHGGFHHBGFHGGHHGGGCGHHHGHHHHDGHGHHGGGGGHGHHGHGGGGGGGGGGGGDC-;AGGFGFFFFFFFFFFFFFFFFFFFFFFFFFFFFFFFFFFFFFFDDBFFFFFFFFFFFFFFFFFBFFFFFFFFFFFFFFFFFFFFFFFFFF
@M05620:37:000000000-D9766:1:1101:10778:6965 1:N:0:96
AGTGCCAGCTCTCAATCGCACAGGGGACCCAGGGCCTGGCCCCTCCATCCAGAAAACCTATGACCTCACCCGCTACCTGGAGCACCAACTCCGCAGCTTGGCTGGGACCTATGTGAGTATCCAGCGTAGGAATCTGGGAGTTGGGGAGGAGTGAGGAGTTGGGGAAAGACAGTCCTAACCGTGGAGGGTTCTGGTAAATGATGGGGTGAGGAGGGGCTCTTTGGCTCCCACCAGTCCCCCTGTCTGGTCTA
+
BCAABFFFCFFFGGGGGGGGGGHGGGGGGGHHEFGGGGHHHHGHGGHHHHHHGHHHHGHHHGHHHHHHHHHGGFGGHHHHGHHHHHFHGHHHGGGGGHHHGHHGGGHHGHGHHHHHHHHHHHHHHGGGGGHHHHHHHHHGGHHHGGGGGGGHHGHGHGHHHHGGGGHHHHHHHHHHHHHHGGGGGGGGEFGGGGFGGGGGGGGGGGFFFFFFFFFFFFFFFFFFFFFFFFFFFFFFFFFFFFFFFFFFFFB
@M05620:37:000000000-D9766:1:1101:20883:6986 1:N:0:96
AGTGCCAGCTCTCAATCGCACAGGGGACCCAGGGCCTGGCCCCTCCATCCAGAAAACCTATGACCTCACCCGCTACCTGGAGCACCAACTCCGCAGCTTGGCTGGGACCTATGTGAGTATCCAGCGTAGGAATCTGGGAGTTGGGGAGGAGTGAGGAGTTGGGGAAAGACAGTCCTAACCGTGGAGGGTTCTGGTAAATGATGGGGTGAGGAGGGGCTCTTTGGCTCCCACCAGTCCCCCTGTCTGGTCTA
+
AB>ABFFBBFFFGGGGGGGGGGHAFGGGGGHHFEGGGGHHHHGHGGHHHHGHHHHHHGHHHHHHHHHHHHHGGG@FHHHHGHHHHHHHGHHHGGGGGFHHGHHGGGHHGHFHHHHGHHHHHHGHHGGDGGHGHHHHHGHGGHHHGGGGGGFHGHGHHGHHHGGGGGHHHHHHHGHHHHHGGGGGBEGG9AFGGGGGGGFGGGGGGGDFFFFFFFFFFFFFFFFFFFFFFFFFFFFFFFFFFFFFFFFFFFB
@M05620:37:000000000-D9766:1:1101:8706:6988 1:N:0:96
GAGGCTGCTTTGGAAGAAACTCATAGATTACTGCAACAGTTCCCCCTGGACCTGGAAAAGTTTCTTGCCTGGCTTAAAGAAGCTGAAACAACTGCCAAGTAAGTCATGCATTTCCGCTTTAGCACTCTTGTGGATCCAATTGAACAATTCTCAGCATTTGTACTTGTAACTGACAAGCCAGGGACAAAAGATCGGAAGAGCACCCGTCTGAACTCCAGTCACTAATGCGCATCCCTTATGCCGTCTTCTGC
+
A3AB>AFBFBD@GBBFGGCGGGGHHGFGGHEFGHBFFHBGHDDB2EAAACBFGHFF332FBFHDGGHBAB3BBEH35DDGHFBFG33FBB1GHHHGFHHGB44DDF4DDBB@F4DE???/?FF4?3BB?3BBE?BBFB?BBEEFHHFBB?B3DB?3BDB3DDFDFFGFFD22@@2@CGF?0/?/<<0FFG.>1<.<..>./<<<D<=<<C=0;0;CF:;:0;0:/0;0::-.-/:0=/009;-9;.9;099
@M05620:37:000000000-D9766:1:1101:20872:7001 1:N:0:96
AGTGCCAGCTCTCAATCGCACAGGGGACCCAGGGCCTGGCCCCTCCATCCAGAAAACCTATGACCTCACCCGCTACCTGGAGCACCAACTCCGCAGCTTGGCTGGGACCTATGTGAGTATCCAGCGTAGGAATCTGGGAGTTGGGGAGGAGTGAGGAGTTGGGGAAAGACAGTCCTAACCGTGGAGGGTTCTGGTAAATGATGGGGTGAGGAGGGGCTCTTTGGCTCCCACCAGTCCCCCTGTCTGGTCTA
+
ABAABFFFCFFFGGGGGGGGGGHHGGGGGGHHGGGGGGHHHHGHGGHHHHHHHHHHHGHHHHHHHHHHHHHGGGGGHHHFHHHHHHHHGHHHGGGGGHHHGHHGGGHHGHHHHHHHHHHHHHHHHGGGGGHHGHHHHHHGGHHHGGGGGGGHHHHHHGHHHHGGGGHHHHHHHHHHHHHHGGGGGGGGCFFGGGGFGGGGGGGGGGFFFFFFFFFFFFFFFFFFFFFFFFFFFFFFFFFFFFFFFFFFFFF
@M05620:37:000000000-D9766:1:1101:19166:7004 1:N:0:96
GAGGCTGCTTTGGAAGAAACTCATAGATTACTGCAACAGTTCACCCTGGACCTGGAAAAGTTTCTTGCCTGGCTTACAGAAGCTGAAACAACTGCCAAGTAAGTCAGGCATTTCCGCTTTAGCACTCTTGTGGATCCAATTGAACAATTCTCAGCATTTGTACTTGTAACTGACAAGCCAGGGACAAAAGATCGGAAGAGCACACGTCTGAACTCCAGTCACTAATGCGCATCTCGTCTGCCGTCTTCTGC
+
>33>>>B>FDBBFBB44BBABAGFGGDGG5BEBB44BFBFGE5DGHABA2BBGFFAB32B3DDDDBDBBBFA1AB3BBBFC3BBB3B3BBB1@BBB3F?BF4BBBB3BBBBBB@FEE?E13B3?B?B?BBB3?33B0BBBF3GDFGBBBB?B?211?BBB?2BBB11@>2@@<@@GHAF<0//</<0FF<.>=....<<0<<C<C<<CGE=<<0;C:;<:C;0;/000AEC.990.;.;90;:EB;C;FFC
@M05620:37:000000000-D9766:1:1101:8915:7031 1:N:0:96
ACCACACCATCTACAATGCGCTGCGTGTGGCTCCCGAGGAGCACCCCGTGCTGCTGACCGAGGCCCCCCTGAACCCCAAGGCCAACCGCGAGAAGATGACCCAGGTGAGTGGCCCGCTACCTCTTCTGTTGGCCGCCTCCCTCCTTCCTGGCCTCCCTGACCTGCGCCCTTTCTCACTGGTTCTCTCTTCTGCCGTTTTCCGTAGGACTCTCTTCTCTGACCTGCGTCTCCTTTTGAACTCTGCAGGTTCT
+
AAAAAAA11BBDGGGFGG1AEGGGGGGBAEGFGABB/EEEEHCHHGEAEEEFFHHHHHH>>?CEGGGGGGGHFHHGGGGHGHHHHGGGGG/>CGGBGHDHHHFF?FF10?<FCG.ACC?CHHHGD0DF0DG::0ACGGGHGGGGFFFFFG/CFGGEG/99//9;FAGB@@FFFF/;FFF-FFB/FFFBFF///B-9AF9FF-/99-/9/:FFFFBBBFFBFFE---;;B-/BFF//9FFB/////;9;/F9
@M05620:37:000000000-D9766:1:1101:24128:7038 1:N:0:96
GAGGTTGCTCTGGACGAAACTCATAGATTACTGCAACAGTTTGCCATAGAGCTGGAAAAGTTTCTTGTTAAGCTTAAAGAAGCTGAAACAACTGCCAAGTATTTCATGCATTTACGCGTTAGCAAACTCATTGATACAATAGAACAAAACTTAGAATTTGTACTTGTAACAGACAAGCCACGGACAAAAGATAAAACGAGCACACGTAGGAACAACACTCACAAAAAAGCAAACCTTTTGACGTCCTCAGC
+
>1>A1BC1@1B1B11A1EAAGGHHHCGDDEAAD11B1F0DD2111BD11A1DBFBF11001DD2DDF1122D1DB111DBGE1BB11B1B/BBGG01F/B2@B2BB221BB@B22///>//?BB11B11112B122>1111>1>1<000B11<>12B122@>@2@111221@00000</<0<<--<0<C>.>>1<00<<.<<./:;;/..00.//..::///09;..-9.///..9:000.9.;;--////
@M05620:37:000000000-D9766:1:1101:14112:7046 1:N:0:96
AGTGCCAGCTCTCAATCGCACAGGGGACCCAGGGCCTGGCCCCTCCATCCAGAAAACCTATGACCTCACCCGCTACCTGGAGCACCAACTCCGCAGCTTGGCTGGGACCTATGTGAGTATCCAGCGTAGGAATCTGGGAGTTGGGGAGGAGTGAGGAGTTGGGGAAAGACAGTCCTAACCGTGGAGGGTTCTGGTAAATGATGGGGTGAGGAGGGGCTCTTTGGCTCCCACCAGTCCCCCTGTCTGGTCTA
+
>AAABFFF?FFFGDGGGFAFEEGEGEGEAFHHGGGG2EGFCGGHGGGHHHHHFC3FFGH3GA5GHHBFHHHEGGEGHHG?GGG?CFGHGGGGGE//EGHHEHFEE/GFGHHHHHFHGFHHGHHHHGEGGGHHHHHGFFHGEHHHGGGGGGGHHFHHHGH/DFGCGDHHHHHHHHHHHHHHG?CBGFDGCFGGGFCBFGGGGGGBEGFBFFFFFF?BB?FFFFFF/BFFFFFFFFFBFFFFBFFFBBFFFF/
@M05620:37:000000000-D9766:1:1101:17887:7060 1:N:0:96
AGTGCCAGCTCTCAATCGCACAGGGGACCCAGGGCCTGGCCCCTCCATCCAGAAAACCTATGACCTCACCCGCTACCTGGAGCACCAACTCCGCAGCTTGGCTGGGACCTATGTGAGTATCCAGCGTAGGAATCTGGGAGTTGGGGAGGAGTGAGGAGTTGGGGAAAGACAGTCCTAACCGTGGAGGGTTCTGGTAAATGATGGGGTGAGGAGGGGCTCTTTGGCTCCCACCAGTCCCCCTGTCTGGTCTA
+
ABBAAFFFBFFFGDGGGFFFG?GEFEFGGFHHGEGEFFGHHHGFGGHHHHEF3GGFGGHHHHHHHHFHHGHFGGGGHHGGHHGFGHCHGHHHGG/EEFHHGHHGGFHHGHHHHHGHHGHHHHHHHFCE?GHHHGHGHHGGGHHHGGGGGGGHHHHHHGHGHHGGGGHEGHHHHHHHHHHHGDFFGGGGAFGGGGGFFFFFGGGGGGFFFFFFFFFFFFFFFFFFFFFFFFFFFFFFFFFFFFFFFFFFBFB
@M05620:37:000000000-D9766:1:1101:16437:7086 1:N:0:96
ACCACACCTTCTACAATGAGCTGCGTGTGGCTCCCGAGGAGCACCCCGTGCTGCTGACCGAGGCCCCCCTGAACCCCAAGGCCAACCGCGAGAAGATGAGTGGCCCGCTCCCTCTTCTGGTGGCCGCCTCCCTCCTTCCTGGCCTCCCGGCGCTGCGCCCTTTCTCACTGGTTCTCTCCTCTGCCGTTTTCCGTAGGACTCTCTTCTCTGACCTGCGTCTCCTTTGGAACTCTGCAGGTTCTAGATCGGAA
+
A1>AA?>AFFCDBGG1AFFGDGGGEEGAF0FHHGG0EEG/EHHHHGEEA/FCGA1FGHHGGEFGFFEFGGGFHHHGGGGFFGHFAGGGG?<BCCHGF11FHFGEFF?AC<>FHHHHGH1>FBCFHG@CGCHGHHGHGEHH0/FHB.CEF@?AG@@B-;B@@B/FFFBFFEFFFFFFFFFFBFFFF@BFFFFFFF-BFFFFFFFFFEFFFF/BBFF-@B@BFFFFF/B/;FFFFFF/B--:BF/BFFBEB-A
@M05620:37:000000000-D9766:1:1101:17632:7095 1:N:0:96
ACCACACCTTCTACAATGAGCTGCGTGTGGCTCCCGAGGAGCACCCCGTGCTGCTGACCGAGGCCCCCCTGAACCCCAAGGCCAACCGCGAGAAGATGACCCAGGTGAGTGGCCCGCTACCTCTTCTGGTGGCCGCCTCCCTCCTTCCTGGCCTCCCGGAGCTGCGCCCTTTCTCACTGGTTCTCTCTTCTGCCGTTTTCCGTAGGACTCTCTTCTCTGACCTGAGTCTCCTTTGGAACTCTGCAGGTTCT
+
CDDDDDDDFFFFGGGGGGGGGGHHGGGFHGHHHGGGGGGGGHHHHGGGGGGGHHHHHHHGGGGGGGGGGGGHHHHGGGGHGHHHHGGGGGGGGGHHHBGHHHHGCGHHHHHGGHHGGGGGHHHHHHHHHHHGHHGGGGGHGHHGHGGGGGGGGGGGGGGGGGGGGGFFFFFFFFHFFFFFFFFFFHFFFFFFFFFDFFFFFFFFFFFFFFFFFFFFFFEFFFFFFFFFFFFFFHFFFFFFFFFFHFE.BFF
@M05620:37:000000000-D9766:1:1101:24788:7095 1:N:0:96
ACCACACCTTCTACAATGAGCTGCGTGTGGCTCCCGAGGAGCACCCCGTGCTGCTGACCGAGGCCCCCCTGAACCCCAAGGCCAACCGCGAGAAGATGAACCCGGTGAGTGGCCCCCCTCCTCTTCTTGTTGCCGCCTCCCTCCTTCCCGGCCTCCCCGACCTTCGCCCCTTCTTACCTGTTCTCTCTTCTTCCCGTTTCCGTAAGACTCTCTTTCTCTACCTTGCTTTTCTTTTGGACTCTTCACGGTCT
+
BBBBBBBBFFC@GGGGGGGGFFBHGGGGHGHHHGGGGGGGGFHH1EGGEGGGGGHFHHHGGGGGGGGGGGGHHHHGGGGHGHHHHGGEG@GGGGHHHHHFHH//>///011>.FG----<C//0=000;0:;0G--;..;E//;/=0C/.;-=..;E.A---.9/..;A-AF.///9//;/://////;9///9..;FF/F./..;///////;////9/9B////////;/9F9F-B//://///:9;..
@M05620:37:000000000-D9766:1:1101:22483:7097 1:N:0:96
ACCACACCTTCTACAATGAGCTGCGTGTGGCTCCCGAGGAGCACCCCGTGCTGCTGACCGAGGCCCCCCTGAACCCCAAGGCCAACCGCGAGAAGATGAGTGGCCCGCTCCCTCTTCTTGTGGCCGCCTCCCTCCTTCCTGGCCTCCCGGCGCTGCGCCCTTTCTCACTGGTTCTCTCTTCTGCCGTTTTCCGTAGGACTCTCTTCTCTGCCCTGCGTCTCCTTTGGAACTCTGCAGGTTCTAGATCGGAA
+
BBBABAABFFFFFGGDFGGDD5FCEAABEEHGCFGEGGG?EFHHHGGGEGGEGHHHHHHGCGGGGEGGGGGGHGHGGGFHFGHGHGGEGGGCCGFFDGFHHHGE0?>CD>EFHHHHHH1FGGGHHGGGGAGGHHGHHHHHHHGHHGGGG@@GGGGF@?FBBFFFFFFFFFFFFFFFFFFFFFFFFBFFFFFFFFFFFFFFFFFFFFFFFF/;EFFEBFBFFFFFFFF9BFFFFFFFFFFFFFFFFFFFFFF
@M05620:37:000000000-D9766:1:1101:17770:7098 1:N:0:96
GAGGCTGCTTTGGAAGAAACTCCTAGATTACTGCAACCGTTCCCCCTGGACCTGGAAAAGTTTCTTGCCTGGCTTACAGAAGCTGAAACAACTGCCAAGTAAGTACGGCATTTCAGCTTTAGCAAACTTCTGGAACCAATTGCCCAATTCTCAGAATTTGTACTTGTAAATGGCAAGCCAGGGACAACAGATCGGAAGAACACCCGTCTGAACTCCAGTCACTAATGCGCAACCAGTTTGCCGTCTTCTGC
+
>>1AAAFAFFFFCFFGCCGFBG1FA1FGHFFHHHG1B00ABBCHFG/FC0GHHGFG11ABBGHDHH11BGHHHHHFGHHGHHHHGGGHHHHHHHHHFC>B221F2@/?EEEGF>22B11GH11111BBF2F1<11B/0/1BF11<1/FG1GDB>1FG1F2F2@FFF@G>2<110?FFEAF0FA..<0.>G0FGFE<.AC/<</..-;.:.00/CGHH/C00000=0009.---...;00;0;-;@F-/9;/
@M05620:37:000000000-D9766:1:1101:7955:7101 1:N:0:96
GAGGCTGCTTTGGAAGAAACTCATAGATTACTGCAACAGTTCCCCCTGGACCTGGAAAAGTTTCTTGCCTGGCTTACAGAAGCTGAAACAACTGCCAATGGTCCATAGCGTTACCGCTTAGGTAATCTTCGGATAACACGTCAACCCATCAAAGCATCTGACCTTGCAAGTGCAAAAGACGTACCCATTTTCCCTCTGCTGCGCCTTCACATCCAACGTCACAAGCCTGCGTCTTTTTACCTGTCACGTCC
+
>3AAAAFBFFFFGFGGFFGFGGFFGHHHHHHHHHFEHHGBFGFHHGGGHCHHHGF2GE2BBGHHHGEHHHH11BFGHHH5BFHFFHBGH3FFF3F3B33@344@FF43@/1?EFDEG///3?3B4GB444///??3?B2/B///2B//2@2222F22<@@1?01111<?1?1?11100<<....>>1/<000000<<00<0<--...<00000/0;C.;.:.9FA../;99;-..900.0;;B9FFB:9..
@M05620:37:000000000-D9766:1:1101:17788:7101 1:N:0:96
GAGGATGCTGTGGGCGAATCTCATAGCTTAGTGAAACATTTTCGGGTAGACCTGGATAATGTTTTTGTTTAGTTTAGGTAAGTTGATCTATCTGCCAAGTATCTACTTTATTTTACCCGGAACAAAATACCCGAAAAAGAAGAAAAGTACTAACAACACCGAAATGTACAGGAGAAGCCAAAAACAAAAGAAAAGCCTAACACCCCTCGAACAACAAATCAAACGACTGTAAGCAGTTGCACCTCCAAGGG
+
>1>11BB111B1B11A1A0ABBFGH312D112B2211B1DDD2///B//11BBB0B12122DD2BAA000211DD211DD212DD2@12B2BBBB11B/@B@22@1212B@2222110/////B00B1BB11/////0//001@F<01@@2@2111///?</>-<1111<100..00/.///.<.<.../.:///..////:/.:-.C-.:.9/....00090;..---;/9////;B9////9---;/--
@M05620:37:000000000-D9766:1:1101:6773:7101 1:N:0:96
ACCACACCTTCTACAATGAGCTGCGTGTGGCTCCCGAGGAGCACCCCGTGCTGCTGACCGAGGCCCCCCTGAACCCCAAGGCCAACCGCGAGAAGATTAGTGCCGCGATACCTCTTCTTGTGGCCCCCTCCCTCCTTCCTGGCCTCCCGGCGCTGCGCCATTTCTCACTGGTTCTCTCTTCTGCCGTTTTCCGTAGGACTCTCTTCTCTGCCCTCCGTCTCCTTAGGAACTCTGCAGGTTCTAGATCGGAA
+
>AABCCCCFFFFGGGGGGGGGGHHGGGGGGGHHGGG?GGEEHDHHGGGAEGGFHHHHHHGGGCGGGGGGGGHHGHGGGGHGHHHHGGGGGGGGGH2FFDFHG2?/><->.>FGH1>GF1=D0.GG.<=D.;EGHGHFHHHGHHHHGGGGGCGDDDGGFF.A0;FFFFFBFFFFFFFFFFFBFFFFFADFFFFF9;DFFFFFFF0B:;BFF0BEF..:;AFBFFB00:0;ABFFFF0BFFFFF0BFF0;D9A
@M05620:37:000000000-D9766:1:1101:23410:7102 1:N:0:96
ACCACACCTTCTACAATGAGCTGCGTGTGGCTCCCGAGGAGCACCCCGTGCTGCTGACCGAGGCCCCCCTGACCCCCAAGGCCAACCGCGAGAAGATGACCCAGGTGAGTGGCCCGCTACCTCTTCTGGTGGCCGCCTCCCTCCTTCCTGGCCTCCCGGAGCTGCGCCCTTTCTCACTGGTTCTCTCTTCTGCCGTTTTCCGTAGGACTCTCTTCTCTGACCTGAGTCTCCTTTGGAACTCTGCAGGTTCT
+
AAAAA1AAFFFFGGG1AFG1F1FGGGGGH?FGAFFGCGE/AB/FGGEGEEFF1GFFFHFGEEEEFGGGGGGF0BGEGGEGFHGGEFG?C<CCGGHFHFEHHHHHEHFHHHEGGHHGGC@CBHHFFHHB0GF?CC?CGGGHGHGGEFBFFGFGFGGGG9@@??FFF@@F@@FFFFFFFFBFFFFFFFFFFFFEFB@FFFFFFAFFA-BFFFFFFFFFFFFFFFFBFFFFFFFFFFFFFFFFFFFFFBFFFFF
@M05620:37:000000000-D9766:1:1101:24772:7105 1:N:0:96
ACCACACCTTCTACAATGAGCTGCGTGTGGCTCCCGAGGATCACCCCGTGCTTCTGACCGAGGCCCCCCTGAACCCCAAGGCCAACCGCGAGAAGATGACCCAGGTGAGTGGCCCGCTACCTCTTCTGGTGGCCGCCTCCCTCCTTCCTGGCCTCCCGGAGCTGCGCCCTTTCTCACTGGTTCTCTCTTCTGCCGTTTTCCGTAGGACTCTCTTCTCTGACCTGAGTCTCCTTTGGAACTCTGCAGGTTCT
+
BBBBBBBAFFFFGGGGEGGBGFHGGGGGD?FGGFG?2AEE3BBGHHGEBEEF5FGHGHHGFE0EFGGEGGGHFHGGGGFG?GGGEFGEE/>>CDH2?<DGHHC??GFDGFFFGFGGGCGGHGHHHGHGDGHCGGGGGGGGGFHGHHHGGGGGGGGGG??AFGGGGGGFFB9FFFFFFFBFFFFFFFFFFFFFFEADAFEFFFFF;AFFFFFFFFFFFB/;:FBBB;FFFFFFFFB//BF/FBFFF;A;:B/
@M05620:37:000000000-D9766:1:1101:20588:7112 1:N:0:96
GAGGCTGCTTTGGAAGAAACTCATAGATTCCTGCCACTGCTCCCCCGGGCCTTTGAAACGTTTCCTACCTGGCTACCAGTAGCCGCTACAACTCCCCCGTCAGTCCGGCCTTTCAGCTTTCACCATCTTGTGGCTCAAATTACACCATTCTCCGAATTTGTCCTTGTAACTGACAAGCCAGGGCCACCCGCTCGGAAGAGCACACGTCTGCACTCCCGTCCCTAATGCGCATCTCGTATGCCGTCTTCTGC
+
>1>AA1C>FFDFGGGFAFFGBGFHHGHEF3DGBF01B1BBA1BFG0///AE/1B1DGAGF0FBA2D21A11B0B100@B@B1B@B>/>>BFG11B??/>?/>EHHHF@E/?11B2BFGHHH2>F1FFGHHFHG/GH111@G1?<1?<F1@GG1<-.<.><GHGHFGHB1D0DBG0=.CF/..<CEGG.=-:;--9=9EA.99C/AAFFFE00CFGGFFFF?BFBF/99-A=--BFF99B9BF@A@FF/BB/
@M05620:37:000000000-D9766:1:1101:25998:7122 1:N:0:96
ACCACACCTTCTACAATGAGCTGCGTGTGGCTCCCGAGGAGCACCCCGTGCTGCTGACCGAGGCCCCCCTGAACCCCAAGGCCAACCGCGAGAAGATGACCCAGGTGAGTGGCCCGCTACCTCTTCTGGTGGCCGCCTCCCTCCTTCCTGGCCTCCCGGAGCTGCGCCCTTTCTCACTGGTTCTCTCTTCTGCCGTTTTCCGTAGGACTCTCTTCTCTGACCTGAGTCTCCTTTGGAACTCTGCAGGTTCT
+
BABBBABBFFFFGGGF5BAFAFAGAEFE4AGHHGG2EEECGHHHHGGGEEGGFHHHHHHGGGCGGGGGGGGHHHHGGGGHGHHHGGGGGGGGGGGHHHHHHHHHGHHHHHHGGHHGGGGGHHHHHHHGHHFGHHGGGGGHGHHGEGGGGGGGGGGGGGG@GGEFGGBFBBFFFFFFFFFFFFFFFFFFFFFFFFBDFFFFFFFFFFFFFFFFFFFFFFFFFFFFFFFFFFFFFFFFFFFFFFFFFFFFFFF
@M05620:37:000000000-D9766:1:1101:21349:7126 1:N:0:96
ACCACACCTTCTACAATGAGCTGCGTGTGGCTCCCGAGGAGCACCCCGTGCTGCTGACCGAGGCCCCCCTGAACCCCAAGGCCAACCGCGAGAAGATGACCCAGGTGAGTGGCCCGCTACCTCTTCTGGTGGCCGCCTCCCTCCTTCCTGGCCTCCCGGAGCTGCGCCCTTTCTCACTGGTTCTCTCTTCTGCCGTTTTCCGTAGGACTCTCTTCTCTGACCTGAGTCTCCTTTGGAACTCTGCAGGTTCT
+
AA?>AAAAFFFFGGGGBGGAG1GFGAAB0AGG1FGAEEGGCHHHHGGGCEGFFHFFHHHGCGCGGAEEGGGFHBHGGGGF/<GHHEA/CGC@/CCFBG1FHHHGGHHEHHHGGHHGGGCGHHHHHHHHHHHGGHGGGGGHGHHGHGGGGGGGGFGGGEGGGAGGGG@F?@FFFFFFFFFFFFFFFFFFFFFFFF@FBFFFFFFFBFFFFFFFFFFFFFFFFFFFBFFFFFFFFFFEFFFFFFFFFFFFFFF
@M05620:37:000000000-D9766:1:1101:23070:7129 1:N:0:96
GAGGCTGCTTTGGAAGAAACTCATAGATTACTGCAACAGTTCCCCCTGGACCTGGAAAAGTTTCTTGCCTGGCTTACAGAAGCTGAAACAACTGCCAAGTAAGTCAGGCATTTCCGCTTTAGCACTCTTGTGGATCCCATTGAACCATTCTCAGCATTTGTACTTGTAACTGACAAGCCAGGGACAAACGATCGGAAGAGCACACGTCTGAACTCCAGTCACTAATGCGCATCTCGTATGCCGTCTTCTGC
+
?AAABAFBFFFFGGGGGCGGGGHHHHHHHHHHHHHHGHHAGHHHHGGGHHHHHHHHHHGGGHHHGHHHHHHHHHHHHGHHHHHGHHHHHHHHHHHGHHHHGDGGHHFHHHHHHGHGGGGGHHHHGHHHHHHHEHHHH0FFHHH3G/FGGHHHFHHGGBGHHGHHHHHHGHHHGHHHHHG00FDEGFGH.CEHHCADGGHHHGGGHCHHHGHHHHFHGFHHHHBGHHHGGGG??FF.EGFFBFBGGGEGFFB
@M05620:37:000000000-D9766:1:1101:13730:7138 1:N:0:96
ACCACACCTTCTACAATGAGCTGCGTGTGGCTCCCGAGGAGCACCCCGTGCTGCTGACCGAGGCCCCCCTGAACCCCAAGGCCAACCGCGAGAAGATGACCCAGGTGAGTGGCCCGCTACCTCTTCTGGTGGCCGCCTCCCTCCTTCCTGGCCTCCCGGAGCTGCGCCCTTTCTCACTGGTTCTCTCTTCTGCCGTTTTCCGTAGGACTCTCTTCTCTGACCTGCGTCTCCTTTGGAACTCTGCAGGTTCT
+
BBBBBBB3CFFFGGGGGG5FGGHHGGGA4EGGHFFE?EGGCHHHHGGGDEGGEHFHHHGEEC?FGEGGGGGHHHHGGGGHGHHHHGGGGG/BFGHEBGHHHHHHGHH1CHHGGHHGGGGGHHHHHHHHHHHGHHGGGGGHGHHGHGGGGGGGGGGGGGG--BGGGGFFFFFFFFFFFFFFFFFFFFFFFFFFFFFFFFFFFFFFFFFFFFFFFFFFFFFFFFFF.BFFFFFFFFFFFFFFFFFFFFFFFFF
@M05620:37:000000000-D9766:1:1101:13653:7146 1:N:0:96
ACCACACCTTCTACAATGAGCTGCGTGTGGCTCCCGAGGAGCACCCCGTGCTGCTGACCGAGGCCCCCCTGAACCCCAAGGCCAACCGCGAGAAGATGACCCAGGTGAGTGGCCCGCTACCTCTTCTGGTGGCCGCCTCCCTCCTTCCTGGCCTCCCGGAGCTGCGCCCTTTCTCACTGGTTCTCTCTTCTGCCGTTTTCCGTAGGACTCTCTTCTCTGACCTGAGTCTCCTTTGGAACTCTGCAGGTTCT
+
CCCCCCCCFFFFGGGGGGGGGGHHGGGBCFHHHGGGGGGGGHHHHGGGFGGGGHGHHHHEEGFGGGGGGGGHHHHGGGGHGHHHHGGGGGGGGGHHGHHHHHFHGHHGHHGGGHHGGGGGHHHHHHHGHHHFHHGGGGGHGHHGHGGGGGGGGGGGGEGACGGGGGFFFFFFFFFFFFFFFFFFFFFFFFFFFFFFFFFFFFFFFFFFFFFFFFFFFFFFFFFF/:FFFFFFFFFFFFFFFFFFFFFFFFF
@M05620:37:000000000-D9766:1:1101:12192:7175 1:N:0:96
AGTGCCAGCTCTCAATCGCACAGGGCACACAGTGCCTGGCCGCTCCATCCAGAAAACCTAGGACCTCACCCGCTACCTGGAGCACCCACTCCGCAGCTTGGCTGGGACCTATGTGAGTATCCAGCGTAGGAATCTGGGAGTTGGGGCGGAGTGCGGAGTTGGGGAAAGACAGTCCTAACCGTGGAGGGTTCTGGTAAATGATGGGGTGAGGAGGGGCTCTTTGGCTCCCACCAGTCCCCCTGTCTGGTCTA
+
>>1>AFF@AFFFFGGFGGGGGGFGF0000BAA11BBDB0GH/AEG?1G1ABG1FGH0/B11B1AFBB1GE0EE/>E0F1BB0BFGH//?FG0>E?E>GBBEGHGGGHHGH1GHHHDFHHHHH2GHGG/BG1>FGHHHH0?EGHFGG.<C-;CG0;A-AEGGGGG..99/;/;FGGGF0FF@FF@AEB@BFFFFFFFFFFFFFFFFFF@FFFEFF@<@@FFFFFFFFFFFBFF-FFFFFFF@FFFFFFFFFB
@M05620:37:000000000-D9766:1:1101:8170:7201 1:N:0:96
ACCACACCTTCTACAATGAGCTGCGTGTGGCTCCCGAGGAGCACCCCGTGCTGCTGACCGAGGCCCCCCTGAACCCCAAGGCCAACCGCGAGAAGATGACCCAGGTGAGTGGCCCGCTACCTCTTCTGGTGGCCGCCTCCCTCCTTCCTGGCCTCCCGGAGCTGCGCCCTTTCTCACTGGTTCTCTCTTCTGCCGTTTTCCGTAGGACTCTCTTCTCTGACCTGCGTCTCCTTTGGAACTCTGCAGGTTCT
+
BBBBBBB>BCFFGGGGGG5BGGHHGEGBAEHHHFFF?EEFFHGHHGGEEEGGHHGHHHHAECGGGGGGGGGHFHHGGGGHGHHHHGGGGG/>DFHBFGHHHHHGGHH1FFGEGHGGGGGGHHFHHGHHHGHGHHGGGGGHGHHGHGGGGGGGGGGGGGG-9?FFFGFFFFFFFFFFFFFFFFFFFFFFFFFFFFFFFFFFFFFFFBFFFFFFFFFFFFFFFFFFFFFFFEFFFFFFFFFFFFFFFFFFFFF
@M05620:37:000000000-D9766:1:1101:26902:7211 1:N:0:96
GAGGCTGCTTTGGAAGAAACTCATAGATTACTGCAACAGTTCCCCCTGGACCTGGAAAAGTTTCTTGCCTGGCTTACAGAAGCTGACACAACTGCCAAGTCAGTACGGCATTTCCGCTTTAGCCCTCTTGTGGCTCCCATTGCCACATTCTCAGCCTTTGTAATTGTCACTGCCAAGCCAGGGACCCCCGCTCGGAAGCGCACACGTCTGCACTCCAGTCACTAATGCGCATCTCGTATGCAGTCTTCTGC
+
>AA>>AFAFFFFG4FGAGGAFFGHHH5FG5FHGHH4EGHGHHHHHGGGHFHHHHH2BAFHBGHHHFFGHHHFGBGGHHHH3BGHH323BCFEGGBGBFHF3GGFH3BE>EEHGHFEGGGG33FCFGHHHHHH??0B?F233BBDFH0?3@2@2@GGH2@G>2GHHHH1<DGGDGHHEGGHHGD.F.<>-<-ADGGEGG.AD?DFFGGGGG0FGG/B//;90;BFFFFGGF;;@FFF9AFFFBBFFF/9BFB
@M05620:37:000000000-D9766:1:1101:26888:7235 1:N:0:96
GAGGCTGCTTTGGAAGAAACTCATAGATTACTGCAACAGTTCACCCTGGACCTGGAAAAGTTTCTTGCCTGGCTTACAGAAGCTGAAACAACTGCCAAGTATGCATGGTATTACCGCTTTAGCAATCCTCGGAGAACAATTGAACGAATCAAAGCATATGACCATGTAACTGACAAGCCAGGAATAACCGATCGAAAGAGCACCCGTCTGAACTAAAGTAACAAATCGCCATTGCATTTGTCGTCACCAGC
+
A>>>A1>AFFBFEFGF11FEFEABAGEHHCHHFHHDHEHAFG2FHHAGGFGEGFGEBEGHEHHHFGEBFGHGEFFFGHGGECFAFFFEFCGCGGFHHF/1B2B2B2B0122B22B/>///1>>BGEG0B1//<//B1BBF1<FDG0/</?1BF@F111>@21@1112@2<@111?1<</0</<<1111>--<-<./<.<//:..:-:..:<0C;090;;0;000.90....;0;;0;09;0;..=.-//--
@M05620:37:000000000-D9766:1:1101:13728:7251 1:N:0:96
AGTGCCACTTCTCAATCGACCCGTGGATTCCTGCCCCGGCTCCCCCTGCCCGTGGAACTGTTTCCTCCCTGGCTTCCAGGAGCACCAACTACTGCCCCGTAAGTAAGGCCTTTCCGCTTTAGCACTCTTGTGGATCCCATTGAACCATTCTCAGCATTTGTCCTTGTAACTGACAAGCCCGGGACAACCGATCGGAAGAGCACACGTCTGAACTCCAGTCACTAATGCGCATCTAGTATGCAGTCTTCTGC
+
>1>>A11B@F131FGAFCB1A0000AEBABFHHFG0A/A/AEFAEG/A/0B/A//B1@1BD2@G2G@EFGCHHG00BBG0?FH/0/BFE0FG1110//E<E/0>22B1G/FGF>BCGGGG1<FFH1FGGFGFAFGFH0GGHG11?/?FGH111>F1>1F<<1=1FDF0=GGGBHHBFHG.ACG:C.;..;:A-A.CEBFGGFA/.AF-BEFFFB/BF//;B////BBFB?;-9///9/:;//9/:9/://9
@M05620:37:000000000-D9766:1:1101:7892:7255 1:N:0:96
ACCACACCTTCTACAATGAGCTGCGTGCGGCTCCCGAGGAGCACCCCGTGCTGCTGACCGAGGCCCCCCTGAACCCCAAGGCCAACCGCGAGAAGATGAGTGGCCCGCTACCTCTTCTGGTGTCCGCCTCCCTCCTTCCTTGCCTCCCGGCGCTGCGCCCTTTCTCCCTGGTTCTCTCTTCTGCCGTTTTCCGTAGGACTCTCTTCTCTGCCCTGCGTCTCCTTTGGTACTCTGCAGGTTCTAGATTGGAA
+
AAAAAAAAFFFFGGGGGGDGG1B1EFE0EF00B/BECE/A/FE0BF/E/BAFBH1GGHBE@/EEGGGGG@/EFHEEGGGHGGHHHGGGGGCCGGHHHHH1<1FA0/-<A<>>>GFGHH0<D/.<G<-<C.;;;CECGHH:0:;GEFGGB@@-@A;C@@?@?FFFFF/FFB-9BFFFFFFF9B/;F>AF9ABB;9;A?/;BFFFFFFFFFBFFFFF?@A>-BFFBFFB-/;FBFFFFFEFFFF/9BF/:-/:
@M05620:37:000000000-D9766:1:1101:10493:7265 1:N:0:96
ACCACACCTTCTACAATGAGCTGCGTGTGGCTCCCGAGGAGCACCCCGTGCTGCTGACCGAGGCCCCCCTGAACCCCAAGGCCAACCGCGAGAAGATGACCCAGGTGAGTGGCCCGCTACCTCTTCTGGTGGCCGCCTCCCTCCTTCCTGGCCTCCCGGAGCTGCGCCCTTTCTCACTGGTTCTCTCTTCTGCCGTTTTCCGTAGGACTCTCTTCTCTGACCTGAGTCTCCTTTGGAACTCTGCAGGTTCT
+
AA?ABBABFFFFFGGB5BFGGGFGEEGEH2FGHGGAFEG?GHHHHGGGFAGEHDFHHHHGGGGGGGEEGGGGHHEGGGGFGHHFEFGGGCDGGDHHBDGHHHFG/FGDFFGGEAG@CGGGHHHGGFHHHHFGHHGGGDFHEFFDHFGGGGGGGEGGG?BA@BFFFGBFBBFFFFFFFFFFFFFFFFFFFFFFFFBDFFFFFFFFDFFFFFFFFFFFFFFFFFFF/BFFFFFFFFEFFFFFFBFFFFFFFFF
@M05620:37:000000000-D9766:1:1101:20002:7268 1:N:0:96
GCGGCTGCTTTTGAAGCAACTCATAGATTCCTGCCACAGTTCCCCCTGTCCCTGGAACCGTTTCTTGCCTGGCTTCCAGAAGCTGCAACAACTGCCCAGTAAGTCAGGCCTTTCCGCTTTCGCCCTCTTGTGGCTCCCATTGCCCCATTCTCCGCCTTTGTCCTTGTCACTGCCAAGCCAGGGACACCCGCTCGGAAGAGCACACGTCTGAACTCCAGTCACTAATGCGCATCTCGTATGCCGTCTTCTGC
+
>>1>A>>>FFB111B111BFBG1D3DFGHBFGGHH1B0B1DDGHHGAF11BBBA/BFGFFAEHHDFFFGHHHHGBBFHF@0GG1B1BGG0FFBBGG/1?B@FGGB2BFF/BFHHHCGGGG1/EEEGHHHHHHG<CGGGFGGHHHFGCHFHBG1AFGGGHHF11@GHHFHGHG1FGHAFF0<GE.E.<<A<-=CCCEGGEFGGGGGGGGGG0;FGGG//BFBFGBFFFGGF@B@FFF;AFBF/@A@FEFFB/
@M05620:37:000000000-D9766:1:1101:6255:7287 1:N:0:96
AGTGCCAGCTCTCAATCGCACAGGGGACCCAGGGCCTGGCCCCTCCATCCAGAAAACCTATGACCTCACCCGCTACCTGGAGCACCAACTCCGCAGCTTGGCTGGGACCTATGTGAGTATCCAGCGTAGGAATCTGGGAGTTGGGGAGGAGTGAGGAGTTGGGGAAAGACAGTCCTAACCGTGGAGGGTTCTGGTAAATGATGGGGTGAGGAGGGGCTCTTTGGCTCCCACCAGTCCCCCTGTCTGGTCTA
+
AAAAAFFB1CFFGFDGGF1FEEHHGGGGGGFHGCFGEFHHHHGEGGHHHGFHGFFGGGHFHHGHHHHFHH0EGGEGHHHHHHHGHHHHGHBGGF/EEHHHGHGEEGHFEHHHDGHHFFFHHH2GHGCCCFBGCFDGGFGG/GD1C@FGGGGHFHHFFCC<DFGCEGHFHHHEGHHHHB/GGBF?CGGG:FFGFB=BBFGGGGGFGAF?EFFFFF@<@@EFFFFFFFBEFFFFFFFFFFEB@FFFFFEFFF/
@M05620:37:000000000-D9766:1:1101:6247:7303 1:N:0:96
AGTGCCAGCTCTCAATCGCACAGGGGACCCATGGCCTGGCCCCTCCATCCAGAAAACCTATGACCTCACCCGCTACCTGGAGCACCAACTCCGCAGCTTGGTTGGGACCTCTGTGCGTATCGAACGTCGGCATCTAGGATTTGGGGGGGAGTGAGGAGTTGGGGAAAGACGGTACGAAACGTAGGGAGTTCTGGTAAATGATGGGGTGGGAAGGGGCTCTTTGGCTCCCAGCAGTCCCCCTGTCTGCTCTA
+
1>>>ADFFAFCDEGGGGGGFEEH0FAFEAAA0FFGF1AFG0FEBEFFDAF1B1F1FGE0BF12FFHA1FEFEEF/EGFF0GGH/0/GHGFHH////>BFG?1///E?0/C1B1B21?FC/0/?00>?<@////011>111>>11>A--;----;B-/9B9//9-;B--;;-::-9--;--:--;--/-;BFFFFF:BB/9:///-----;-999-9@@F//;///FF-AF/9FAF//9-;@A9/://;///
@M05620:37:000000000-D9766:1:1101:8672:7303 1:N:0:96
AGTGCCAGCTCTCAATCGCACAGGGGACCCAGGGCCTGGCCCCTCCATCCAGAAAACCTATGACCTCACCCGCTACCTGGAGCACCAACTCCGCAGCTTGGCTGGGACCTATGTGAGTATCCAGCGTAGGAATCTGGGAGTTGGGGAGGAGTGAGGAGTTGGGGAAAGACAGTCCTAACCGTGGAGGGTTCTGGTAAATGATGGGGTGAGGAGGGGCTCTTTGGCTCCCACCAGTCCCCCTGTCTGGTCTA
+
>A>>>FFFAFFFGEGGGGG2E?GDFGEEFAFG2AEAAFHHHHGHGGHHHHGHFHHFHGHFGGFHHGHHHHHGG>EFHHHHBFGHHH1?EGHC?ECEEG3FFHHGGGHHGHHHHHHHHHHHHHHHHGGGGGHHHHHHHHFFCGHHGGCFFEEGHFHHHFHHHHGGGGHHGHHHHHHHHHHHGGCFEEGGCFGGGGCFFFGGGGGGGGFFFFFFFFFAFFFFFFFFFFFFFFFFFFFFFFFFFFFFFFF/FFB
@M05620:37:000000000-D9766:1:1101:21502:7305 1:N:0:96
GAGGCTGCTTTGGAAGAAACTGACAGGCCATGGCAAAACTTGCTTCAGGGCCCGGGGAAGAACTCCAGGCCCTAACGCGCATCGCAAATGCCGTCTAATGCTTCAAAACAACAAAATAGCGGATGAAACAATATCAAGTAAGTCACGAATTTAATATCTATAAATCTTGAGGAGCCAAAACAACAATAATAATAATGTGTACTTTTCACAAACAACACACGTACAAAATATAGTACTTGCACACTACAGAC
+
BBBBBBFBFFFFGGGGGGGGGCH4F4AF2BABFGHHHHAA55DDD55D32BBA00A0A1BA3BGHHHH3F1?B2BB1>E>>?>?E///B4BB@EGH/B?BGGG1BGGFFGGF?GF@1@11/////<?1<??11>1111=1<11111>...<0000=<00=0==000=0=00/0.../:/....;=.0;00;00;;;00090;;00009000.9.......9.9;;//.////;/9999;///99;/;//:.
@M05620:37:000000000-D9766:1:1101:10427:7305 1:N:0:96
ACCACACCTTCTACAATGAGCTGCGTGTGGCTCCCGAGGAGCACCCCGTGCTGCTGACCGAGGCCCCCCTGAACCCCAAGGCCAACCGCGAGAAGATGACCCAGGTGAGTGGCCCGCTACCTCTTCTGGTGGCCGCCTCCCTCCTTCCTGGCCTCCCGGAGCTGCGCCCTTTCTCACTGGTTCTCTCTTCTGCCGTTTTCCGTAGGACTCTCTTCTCTGACCTGCGTCTCCTTTGGAACTCTGCAGGTTCT
+
AAA>AAA>FFFFGBGG3GAAG1GFGAAB00FG1BFA0EEGFHH0GGGCEEEGFHGGHHGE/ECGG/EGGGG0GEHGGGCHEAGHHG/<CG<<@FFB1?1FGHHHGHH1FGHGGHFCCGGGHHHHHHHGHHHGHHGGGGCHGHHGGGFGGFGGGFGGGGG;;AGGG@@F;@BBFFFFFFFFFFFFFFFFFFFFFF@FFFFFFFFFFFFFFFFFFFFFFFFFFFFF?@B@FFFFFFFFFFFFFFFFFFFFFFF
@M05620:37:000000000-D9766:1:1101:22773:7319 1:N:0:96
ACCACACCTTCTACAATGAGCTGCGGGTGGCTCCCGAGGAGCACCCCGTGCTGCTGACCGAGGCCCCCCTGAACCCCAAGGCCAACCGCGAGAAGATGAGTGGCCCGCTCCCTCTTCTTGTTGCCGCCTCCCTCCTTCCTGGCCTCCCGGCGCTGCGCCCTTTCTCACTGGTTCTCTCTTCTGCCGTTTTCCGTAGGACTCTCTTCTCTGACCTGCGTCTCCTTTGGCACTCTGCAGGTTCTAGATCGGAA
+
AAA1AAAACFFFGGGF3GG1G1F1F00000FF1BFA/EEG?GGGHGGG?EEGBHECGGGE/F?EF/EEGEF0F1GGGG/F//FHHG//>CC</C<B1?1FG1F/0.<><<>CGFHHGH0<D0<0GGGGG.CEGHGHHGBFB/CFGG?EF?@@G-@B-@B@@FFFFBFF/9B9FFFFFFFFBFFFF@AFFFFFFFFFBFFFFFBFFFFFFF/9FFFF@F@FFFFFFFF/;FFFFFFFFF9;BBBBFF/A-9-
@M05620:37:000000000-D9766:1:1101:10772:7329 1:N:0:96
ACCACACATTCTACAATGAGCTGCGTGTGGCTCCCGAGGAGCACCCCGTGCTGCTGACCGAGGCCCCCCTGAACCCCAAGGCCAACCGCGAGAAGATTAGTGGCCCGCTCCCTCTTCTTGTTGCCGCCTCCCTCCTTCCTGGCCTCCCGGCGCTGCGCCCTTTCTCACTGGTTCTCTCTTCTGCCGTTTTCCGTAGGACTCTCTTCTCTGCCCTGCGTCTCCTTTGGAACTCTGCAGGTTCTCGATCGGAA
+
AAAAAAA1BDB@GGGGFA1GEAEHCEGA0AFAGAFEEGEGGGHH/AEAEEFGEBGHHGGA>//EGGGGGGGHFHHGGGGHGHHHHGGGGG/BCFHEHHHFGHH?0<>>C/>FHHHHHHD=G10=GG<CE<CEHHGHHHHH0/CHGHHGGGGGGGGGG@F@@FFFFF/FFFFFFFFFFFFFBFFFF@BFFFFFFF9ABFFFFFFFF/;FFFEFFFF-@B@FFFFFFFE/9FFFFFFBF?FFFFBEFF-;A-A
@M05620:37:000000000-D9766:1:1101:10697:7338 1:N:0:96
ACCACACCTTCTACAATGAGCTGCGTGTGGCTCCCGAGGAGCACCCCGTGCTGCTGACCGAGGCCCCCCTGAACCCCAAGGCCAACCGCGAGAAGATGAGTGGCCCGCTACCTCTTCTTGTGGCCGCCTCCCTCCTTCCTGGCCTCCCGGCGCTGCGCCCTTTCTCACTGGTTCTCTCTTCTGCCGTTTTCCGTAGGACTCTCTTCTCTGCCCTGCGTCTCCTTTGGAACTCTGCAGGTTCTAGATCGGAA
+
CCCCBCCAFFFFGGGGGGGGGGHHGEGAAEHGHFFFDGFGFHGHHGGGGGGGGHHHGHHFGGGFGGGGGGGGFHHGGGGHGHHHHGGGGG/BFGHFHHHHHHGC??>CD->GHHHHHH1FH1.CGGDDE;CEHHGHHHHHCCGHHHGGGG?CGGGGG@DFBFFFFF0FFFFFFFFFFFFFFFFFFFDFFEFFFFFFFFFFFFFFFFFFFF0BEFF.;DFDFFFFFFF0BFFFFFFFFFFFFF0BFFBEFDE
@M05620:37:000000000-D9766:1:1101:10715:7342 1:N:0:96
ACCACACCTTCTACAATGAGCTGCGTGTGGCTCCCGCGGAGCCCCCCGTGCTGCTGACCGAGGCCCCCCTGAACCCCAAGGCCAACCGCGAGAAGCTGAGTGGCCCGCTACCTCTTCTGGTGGCCGCCTCCCTCCTTCCTGGCCTCCCGGAGCTGCGCCCTTTCTCACTGGTTCTCTCTTCTGCCGTTTTCCGTAGGACTCTCTTCTCTGACCTGAGTCTCCTTTGGAACTCTGCAGGTTCTAGATCGGAA
+
>>AABAA>FFFFGEGAFGE5G5FGGGGGCGHHHFFE2EEEAF1AEGGCEEFG3FHHFHHE>>/EFFGGGGGGFFHGGGGHGHHHHGGGGG/<//>1>>1>F<FFHH<ADCGHHHHHHHGH:CEHCAADAEGGFFEFGFCFFFFF0CCEDABDFFBFA;DFDFBFFFFFFFFBBFBFEFFFFBFFFFDDFFFFFFADFFFFFFFF9BFFFBBBFBBFF/9BBBBFFBF/B9BFBB;:/;./BFFBFBBADF.
@M05620:37:000000000-D9766:1:1101:19185:7354 1:N:0:96
GAGGCTGCTTTGGAAGAACCTCATAGATTACTGAAACAGTTCCCCCTGGACCTGGACAAGATTCTCGCCTGCAGGAAAGGCTCTTATGAGCCTACCACACATAAAAGCATGGCACGATACAACAGCAGGTAGCTGACTCACTCCCTCCTTACATCTCTGAGATACGCACTTTAACACTGATTATCACTTCTACCGTTTTCCGTCAAACTATGTACAAAGAACAGCAACTCCACAGGTACTAAGCCCATTCT
+
>111>>B>BBB@FBB11B1AB0BDGD1DD1BA3311BB0DFDDBFEAA/0BBBFC0010BBBDDD2B/A//0B1B/0000/1B0B1@1@110>10011//?11BBB@01110BB1///>>>11/0000<<11121<01BBB110/00?<1211221@2>1<1111/??<<1F=11>1F11>11=>1<11000=0<<.<.=0.0:;.;;:CF0;0;0<0:/.///.//9;00///..0090;0///9./0;0
@M05620:37:000000000-D9766:1:1101:10678:7373 1:N:0:96
GAGGCTGCTTTGGAAGAAACTCATAGATTACTGCAACAGTTCCCCCTGGACCTGGAAAAGTTTCTTGCCTGGCTTACAGAAGCTGAAACAACTGCCAAGTAAGTCAGGCATTTCCGCTTTAGCACTCTTGTGGATCCAATTGAACAATTCTCAGCATTTGTACTTGTAACTGACAAGCCAGGGACAAAAGATCGGAAGAGCACCCGTCTGAACTCCAGTCACTAATGCGCATCTCTTATGCCGTCTTCTGC
+
A?AAAAFAFFFFGFGGFFFGGGBEFAFGFBGHGHH4GHHHHGHHHGGFFHHHGHGHF3BGGGFFEFGBBGFBFGHEAFB5GHBGFB3GB3FGHHHGFGHHHB4BBG3BGGHHH@FEGFFGHHHFFFGBFFGFGBBBGHBGGEFHHHFGFGH3BGF3GFGGHGGFHHHGFHFGGFFFHHCGC/?CF<CGCGEG1>.AFDC</<C.<<EACCCFHBGHH;CGFG0:CC;:A.;;90;0;00;9B-EF.C;0B9
@M05620:37:000000000-D9766:1:1101:18967:7374 1:N:0:96
AGTGCCAGCTCTCAATCGCACAGGGGACCCAGGGCCTGGCCCCTCCATCCAGAAAACCTATGACCTCACCCGCTACCTGGAGCACCCACTCCGCAGCTTGGCTGGGACCTATGTGAGTATCCAGCGTAGGAATCTGGGAGTTGGGGAGGAGTGAGGAGTTGGGGAAAGACAGTCCTAACCGTGGAGGGTTCTGGTAAATGATGGGGTGAGGAGGGGCTCTTTGGCTCCCACCAGTCCCCCTGTCTGGTCTA
+
AB>AAFFFBFFFG4FFGGGCGCHAG2BEEGHHEEEEFGHHHHGDGGGHHGHHHHHCGGHHGFHHHAFHHHHEG/>EHHFHBBGHHH1?EHHG?FCFEHBFEHHGGGHHGHHHHHGHFHHHHHHGGGGGGGHHFHHHHE<CEFGFGFA@CECCGGGGCFHHHHGGEDEFCGHHHHHHFHHGGGEGAEEGGGFGFGFFFFGGGGGGGFD=AAFFDFCFFFFFFFFFFFFFFFFFFFFFFFFFFEFFFFFFFF/
@M05620:37:000000000-D9766:1:1101:20491:7375 1:N:0:96
ACCACACCTTCTACAATGAGCTGCGTGTGGCTCCCGAGGAGCACCCCGTGCTGCTGACCGAGGCCCCCCTGAACCCCAAGGCCAACCGCGAGAAGATGAGTGGCCCGCTACCTCTTCTGGTGGCCGCCTCCCTCCTTCCTGGCCTCCCGGCGCTGCGCCCTTTCTCACTGGTTCTCTCTTCTGCCGTTTTCCGTAGGACTCTCTTCTCTGACCTGCGTCTCCTTTGGAACTCTGCAGGTTCTAGATCGGAA
+
BABBBBBBFFFFGGGGFGGGGGHHGEFEEDHHHGGDEGGCFHHHHGGGEGGGHHHHHHHGGGGGGGGGGGGHGHHGGGGHGHHHHGGGGCCGGGHHHFFHHHGG<GCGF-AGHHHHHH1GGHGHHGGGGGHGHHGHHHHHHHHHGHGGGG-BGGGGGFFFFFFFFFFFFFFFFFFFFFFFFFFFFFDFFFFFFFFFFFFFFFFFFFFFFFEFFFF?DDFFFFFFFFFFFFFFFFFFFFAFFFFFFFFFFFF
@M05620:37:000000000-D9766:1:1101:19173:7379 1:N:0:96
ACCACACCTTCTACAATGAGCTGCGTGTGGCTCCCGAGGAGCACCCCGTGCTGCTGACCGAGGCCCCCCTGAACCCCAAGGCCAACCGCGAGAAGATGACCCAGGTGAGTGGCCCGCTACCTCTTCTGGTGGCCGCCTCCCTCCTTCCTGGCCTCCCGGAGCTGCGCCCTTTCTCACTGGTTCTCTCTTCTGCCGTTTTCCGTAGGACTCTCTTCTCTGACCTGAGTCTCCTTTGGAACTCTGCAGGTTCT
+
DDCDDCCCFFFFGGGGGGGGGGHHGFGGHGHHHGGGGGGGGHHHHGGGEGGGHHGHHHHGGGGGGGGGGGGHHHHGGGGHGHHHHGGGGGGGGGHHHHHHHHHHFHHHHGHGGHHGGGGGHHHHHHHHHHGGHHGGGGGHGHHGHGGGGGGGGGGGGGGGGGGGGGFFFFFFFFFFFFFFFFFFFFFFFFFHFFFADFFFFFFFFFFFFFFFFHHHFFFFFFFFFFFFFFFFFHHFFFFFFFFFFFFFFFF
@M05620:37:000000000-D9766:1:1101:10663:7385 1:N:0:96
GCGGCTGCTTTGGAAGAAACTCATAGATTACTGCAACAGTTCCCCCTGGACCTGGAACCGTTTCTTGCCTGGCTTACAGAAGCTGCAACAACTGCCAAGTAAGTCAGGCATTTCCGCTTTAGCACTCTTGTGGATCCCATTGCCCCATTCTCCGCCTTTGTACTTGTCACTGACAAGCCAGGGACACACGATCGGAAGAGCACACGTCTGAACTCCAGTCACTAATGCGCATCTCGTATGCCGTCTTCTGC
+
>3>AA>>>FF5BFFBBBFFGGGHHHGGHHHBGFH3BF2BDDFGHHGAF2BFFGHAGB31EBEGGDFFFHHHGHF?3BGHFGHHFG33FFBGGHHHHCFGGFGHGGGGGHEFGHHHGGGGG33FFHHHHHHHHGDHHH0FGHH11B/?GHHHH1CG/EGHHH1@GHHH1<GHH1FHHHHG0FGG.F<0<.<<CHDDAEGFHHHHHHGHHHG0CFGGG/BCF0BFG/CFGGGGE@GFG:EFFF9BABFFFFF/
@M05620:37:000000000-D9766:1:1101:25714:7409 1:N:0:96
ACCACACCTTCTACAATGAGCTGCGTGTGGCTCCCGAGGAGCACCCCGTGCTGCTGACCGAGGCCCCCCTGAACCCCAAGGCCAACCGCGAGCAGTTGTGGCGGGGGCCGCCCTCCTTCCTGGCCTCCCGGAGCTGCGCCCTTTCTCCCTGGTTCTCTCTTCTGCCGTTTTCCGTAGGACTCTCTTCTCTGACCTGAGTCTCCTTTGGAACTCTGCTGGGTCTAGCTCGGAAGAGCACACGTCTGACCTCC
+
BBBABBBBFFFFGGGGGGGBGEHHGEGG4AFGHGGGGGGGGHHHHFGE1BEFHHHFHHHGGGGGGGGGGGGGHHHGGGGHGHHHHGGGC/<//<01?11///>>----;-9-9:CEB99F0;/F.BF.AD--;B.FF?-DB;FBFF/9FFFF//9/BB99:BFB/BB..;A//;FF..///9BFFB/B9F///BBFB.BB/BBFFBFBFBFFFFFF/;9.;FBB9///9-....../.;A-;99.B/9:9A
@M05620:37:000000000-D9766:1:1101:23773:7420 1:N:0:96
ACCACACCTTCTACAATGAGCTGCGTGTGGCTCCCGAGGAGCACCCCGTGCTGCTGACCGAGGCCCCCCTGAACCCCAAGGCCAACCGCGAGAAGATGAGTGGCCTGCTCCCTCTTCTGGTTGCCCCCTACCTCCTTCCTGGCCTCCCGGCGCTGCGCCCTTTCTCCCTGGTTCTCTCTTCTGCCGTTTTCCGTAGGACTCTCTTCTCTGCCCTGCGTCTCCTTTGGCACTCTGCAGGTTCTAGATCGGAA
+
AAA>AAAAFFFFGGGGFGG1G1FCE0ABGAGH1FGEEGGGGHHHHGGGGGGGFHHBHHHGEGGGG/EGGGGBHCGGGGEH//GHHG//B<C</C<FDF1<DD/??1???F1?0F0F1D1111>>11>AC.<<0<C/<D<00/=CHGHGGG-AA@-C?AEAA/000;0;-9EFBBBFFFFFBFFBF--:BA/9-9-;9/BBF9;FFFF/BF/;AFA-;9-;-FFF/://;BFFF/9BFF?9FF9BFFFE--;
@M05620:37:000000000-D9766:1:1101:6363:7421 1:N:0:96
ACCACACCTTCTACAATGAGCTGCGTGTGGCTCCCGAGGAGCACCCCGTGCTGCTGACCGAGGCCCCCCTGAACCCCAAGGCCAACCGCGAGAAGATGAGTGGCCCGCTACCTCTTCTGGTGGCCGCCTCCCTCCTTCCTGGCCTCCCGGAGCTGCGCCCTTTCTCACTGGTTCTCTCTTCTGCCGTTTTCCGTAGGACTCTCTTCTCTGACCTGAGTCTCCTTTGGAACTCTGCAGGTTCTAGATCGGAA
+
AA>>A>A>FFFFGGGGDGBAG1FCFGGEF?BG1BFEEGFAEG/FHGGGGFEFEGHGHHHGEECEGEGEGGGF1BGEGGEHFFGHEFFECC/@@C<GFB1FGHCF?//>C>AGHHHHHH1F>GFHHCCCFEGGHHGHHHGHHHHHHHFGG@-;AFFGGGGGGGGFFFFFFFFFFFFFFFFFFFFFF@BBFFFFBFFFFFFFFFFFFBBBFFFFFFF/BBFFBFFFFFFFFFFFFFFBBFFFFFFFFF;ABF?
@M05620:37:000000000-D9766:1:1101:13462:7429 1:N:0:96
AGTGCCAGCTCTCAATCGCACAGGGGACCCAGGGCCTGGCCCCTCCATCCAGAAAACCTATGACCTCACCCGCTACCTGGAGCACCAACTCCGCAGCTTGGCTGGGACCTATGTGAGTATCCAGCGTAGGAATCTGGGAGTTGGGGAGGAGTGAGGAGTTGGGGAAAGACAGTCCTAACCGTGGAGGGTTCTGGTAAATGATGGGGTGAGGAGGGGCTCTTTGGCTCCCACCAGTCCCCCTGTCTGGTCTA
+
AA3>ADFFBFFFG4FGGGGGFGHHGGGGGGHHFFGGGGHHHHGHGGGHHHHHHFFEGGHHHHGHHHHHHHHGGEEGHHHHCHHHHHFGEHHHGGGGGHGHGHHGGGHHGHHHHHHHHHHHHHHHHGGGGGFHHHHHHHCFGHHGGGEGGDEHHGHHHGHHHGGGEDEFBGHHHHHHHHHHGGGGDEGGGGGGGGCFGGGGFGGGGGFFFFFBFFFFFFFFFFFFFFFFFFFFEFFFFFFFDFFFFFFFFFF
@M05620:37:000000000-D9766:1:1101:23463:7430 1:N:0:96
AGTGCCAGCTCTCAATCGCACAGGGGACCCAGGGCCTGGCCCCTCCATCCAGAAAACCTATGACCTCACCCGCTACCTGGAGCACCAACTCCGCAGCTTGGCTGGGACCTATGTGAGTATCCAGCGTAGGAATCTGGGAGTTGGGGAGGAGTGAGGAGTTGGGGAAAGACAGTCCTAACCGTGGAGGGTTCTGGTAAATGATGGGGTGAGGAGGGGCTCTTTGGCTCCCACCAGTCCCCCTGTCTGGTCTA
+
A1AAADF1AFFDG1FDGAFFCEAGCEGGGGHHGGAEG/FACGGHGGFHDHHFGFFGHE0GGFHHHHHHHHAEFGCEHGGGGHGEGHCGF0FHGGEECCGHEFHGGCHHGHHFFHHHGFFHGHFFHC?C>CGHGHHFFHGGCHHFGCGGCCAGHHHHHEGFH/<@ECHHFHHFGGHHBGHHGEG@GGBG9CFFFFFFGGGGFFFBEGA?EFFFAA@?@;ABFFFFF/FFAB;BFAFFFFFB@FFFFFF/;BB
@M05620:37:000000000-D9766:1:1101:13467:7446 1:N:0:96
AGTGCCAGCTCTCAATCGCACAGGGGACCCAGGGCCTGGCCCCTCCATCCAGAAAACCTATGACCTCACCCGCTACCTGGAGCACCAACTCCGCAGCTTGGCTGGGACCTATGTGAGTATCCAGCGTAGGAATCTGGGAGTTGGGGAGGAGTGAGGAGTTGGGGAAAGACAGTCCTAACCGTGGAGGGTTCTGGTAAATGATGGGGTGAGGAGGGGCTCTTTGGCTCCCACCAGTCCCCCTGTCTGGTCTA
+
A?>>ADBCBFFFG4FEFFFFEGHHGCFEEGEHGGGGGGHGHHGHGGEHHHHFEB3AFEFFHHFHHGGFHHHGGE?FHHHGBGHHHHCFEFHHGGGGGHHHGHHGGGHHGHHHHHHBFGFHHHFHHGGBCGDFGHHGFH0?CGHGC?.>@.>GF0DH0AGHEBDC.:.:/C//GHHHCCHHGGGGAEFGEFGGGGFBFBFGFGGGGGFBFFFBD?B<BBFFFFEFFFFFFBFFFFFFFFFFBFFFFFFFFFB
@M05620:37:000000000-D9766:1:1101:19974:7449 1:N:0:96
AGTGCCAGCTCTCAATCGCACAGGGGACCCAGGGCCTGGCCCCTCCATCCAGAAAACCTATGACCTCACCCGCTACCTGGAGCACCAACTCCGCAGCTTGGCTGGGACCTATGTGAGTATCCAGCGTAGGAATCTGGGAGTTGGGGAGGAGTGAGGAGTTGGGGAAAGACAGTCCTAACCGTGGAGGGTTCTGGTAAATGATGGGGTGAGGAGGGGCTCTTTGGCTCCCACCAGTCCCCCTGTCTGGTCTA
+
ABAABFFFBFFFGGGGGGGGGGHGGGGGGGGHFGGGGGHHHHGHGGHHHGHHHHHHHGHGHHHHHHHHHHHGGFGGHHHHFHHHHHHGGHHHEGGGGHGHGHHGGGHHGHHHHHHHHHHHHHHHHGGGGGHHHHHHHHHGEHHHGGGGGGGGHGHHHGHHHHGGGGHHHHHHHHHGHHHHGGGGGGGGCFFGGGFFGGGGGGGGGGFFFFFFFFFFFFFFFFFFFFFFFFFFFFFFFFFFFFFFFFFFFFF
@M05620:37:000000000-D9766:1:1101:19868:7503 1:N:0:96
ACCACACCTTCTACAATGAGCTGCGTGTGGCTCCCGAGGAGCACCCCGTGCTGCTGACCGAGGCCCCCCTGAACCCCAAGGCCAACCGCGAGAAGATGACCCAGGTGAGTGGCCCGCTACCTCTTCTGGTGGCCGCCTCCCTCCTTCCTGGCCTCCCGGAGCTGCGCCCTTTCTCACTGGTTCTCTCTTCTGCCGTTTTCCGTAGGACTCTCTTCTCTGACCTGAGTCTCCTTTGGAACTCTGCAGGTTCT
+
CCBCCCCCFFFFGGGGGGGGGGHHGFGGGGHHHGGGGGGGGHHHHGGGGGGGHHGHHHHGGGGGGGGGGGGHHHHGGGGHGHHHHGGGGGGGGGHHHHGHHHHHGHHGHHHFGHHGGGGGHGHHGHHHGHGGHHGGGGGHGHHGHGGGGGGGGGGGGDGGGGGGGGFFFFFFFFFFFFFFFFFFFFFFFFFFFFFDFFFFFFFFFDFFFFFFFFFFFFFFFFFFEFFFFFFFFFFFFFFFFFFFFFFFFFF
@M05620:37:000000000-D9766:1:1101:14405:7508 1:N:0:96
ACCACACCTTCTACAATGAGCTGCGTGTGGCTCCCGAGGAGCACCCCGTGCTGCTGACCGAGGCCCCCCTGAACCCCAAGGCCAACCGCGAGAAGATGACCCAGGTGAGTGGCCCGCTACCTCTTCTGGTGGCCGCCTCCCTCCTTCCTGGCCTCCCGGAGCTGCGCCCTTTCTCACTGGTTCTCTCTTCTGCCGTTTTCCGTAGGACTCTCTTCTCTGACCTGAGTCTCCTTTGGAACTCTGCAGGTTCT
+
AAAAAAAAFFFFGGGGGGGBG1GFGBEBEEGHFGGGGGGGGHHHHGGGGGGGGHHHHHHGGGGGGGGGGGGHHHHGGGGHGGHHHGGCGGGGCGHHGHHHHHEGGHHHHHGGGHACGGGGH0DDGHGHH<GCFCCGGC:CGHHGHBBF9FFE.0F?EC@@@GG/FA?9@-/FFFFFFFFFFFFFFFFFFFFFFF?9BFEBFFFFBBFFBFB9BFFFFFFFFFFEB9FFFFFFFFFFFFFFFFFFFFF9BFF
@M05620:37:000000000-D9766:1:1101:18235:7520 1:N:0:96
AGTGCCAGCTCTCAATCGCACAGGGGACCCAGGGCCTGGCCCCTCCATCCAGAAAACCTATGACCTCACCCGCTACCTGGAGCACCAACTCCGCAGCTTGGCTGGGACCTATGTGAGTATCCAGCGTAGGAATCTGGGAGTTGGGGAGGAGTGAGGAGTTGGGGAAAGACAGTCCTAACCGTGGAGGGTTCTGGTAAATGATGGGGTGAGGAGGGGCTCTTTGGCTCCCACCAGTCCCCCTGTCTGGTCTA
+
ACAABFFFCFFFGGGGGGGGGGHGGGGGGGHHGGGGGGHHHHGHGGBHHHCHHFHHHGHHHHHHHHHFHHHGGFEFHHHHHHHHHHHHGHHHGGFGGHHHGHHGGGHHGHHHHHHHHHHHHHHHHGGGGGHHHHHHHGHGGHHFGGGGGDGHHHHFHGHHHHGGGGGHHHHHHHHHHHHHGGE?DGGGEGGGGGGGGGGGEFFGGGDFFFFFFFFFFFFFFFFFFFFFFFFFFFFFFFFFFFFFFFFFFF/
@M05620:37:000000000-D9766:1:1101:27170:7530 1:N:0:96
AGTGCCAGCTCTCAATCGCACAGGGAACCCAGGGCCTGGCACCTCAATACAGAAAACCTATACCCTAACCAGCGACCTTGAGCACCCACTCCGCAGCCTGGCTGGGACATATGTGAGTATCCAGCGTAGGAATCTGGGAGTTGGGGAGGAGTGAGGAGTTGGGGAAAGACAGTCCTAACCGTGGAGGGTTCTGGTAAATGATGGGGTGAGGAGGGGCTCTTTGGCTCCCACCAGTCCCCCTGTCTGGTCTA
+
>1>>AFFF?FFFFFGGGCG1A0A0000BFF0FF0BE/A/0B1FE01FGDCG11EA00AGFA112BA0AAF1?F@E>EC1FG1GFHA/F/>FGGC/>E/FGF0B<//E</1F222>BD>GHHHGFH//<<A1DGHGFFF0<?FGB@CFC-.AFG1DC0./<G/@C.<.C/G/CGGHHBGHH-;C@CEC@.;CFGGBBGFFFF0FFEAE@EFFFFF>@@;FFFFFFFEFEFFFFAABFFFFF@-BFFFFFFF/
@M05620:37:000000000-D9766:1:1101:22587:7530 1:N:0:96
ACCACACCTTCTACAATGAGCTGCGTGTGGCTCCCGAGGAGCACCCCGTGCTGCTGACCGAGGCCCCCCTGAACCCCAAGGCCAACCGCGAGAAGATGACCCAGGTGAGTGGCCCGCTACCTCTTCTGGTGGCCGCCTCCCTCCTTCCTGGCCTCCCGGAGCTGCGCCCTTTCTCACTGGTTCTCTCTTCTGCCGTTTTCCGTAGGACTCTCTTCTCTGACCTGAGTCTCCTTTGGAACTCTGCAGGTTCT
+
BBBBBBBBFFFFGGGCGGFGGGHHGFGFHGHHHGGGGGEFGHHHHGGGGGGGHHHHHHHGGGGGGGGGGGGGHHHGGGGHGGHHGGGGGG<CDGHHHHHHHHHHFHHGHHHGGHHGGGGGHHHHHHHG0=G?C.<C-.EH.:C?GBFBFE/CA9FEEE;---://-;D9DF//:B/9/B.BB/////:B9::FF-ADF?FF.BAD./99B//B////::/;BB9/.;99F9FFFF/B///9;/;/:.FFFF
@M05620:37:000000000-D9766:1:1101:22573:7541 1:N:0:96
ACCACACCTTCTACAATGAGCTGCGTGTGGCTCCCGAGGAGCACCCCGTGCTGCTGACCGAGGCCCCCCTGAACCCCAAGGCCAACCGCGAGAAGATGACCCAGGTGAGTGGCCCGCTACCTCTTCTGGTGGCCGCCTCCCTCCTTCCTGGCCTCCCGGAGCTGCGCCCTTTCTCACTGGTTCTCTCTTCTGCCGTTTTCCGTAGGACTCTCTTCTCTGACCTGAGTCTCCTTTGGAACTCTGCAGGTTCT
+
CCDDCCDCFFFFGGGGGGGGGGHHGGGGFGHHHGGGGGGGGHHHHGGGEGGGHHHHHHHGGGGGGGGGGGGHGHHGGGGHGHHHHGGGGGGGGGHHHHGHHHFHGHHHHGHGGHHGGGGGHHHHHHHGBGHFHHGGGDGHGCGDHFGFGGGGGGGGGG??9BFBFCFFFFFFFFFBFEFBFFFBBBFFFFFFFFAFFFFFFFFFFFBFFFBFFFFBBBFBFFFFFFF00BFFFFFEFFFFFFFFFFFFFFF
@M05620:37:000000000-D9766:1:1101:26766:7553 1:N:0:96
ACCACACCTTCTACAATGAGCTGCGTGTGGCTCCCGAGGAGCACCCCGTGCTGCTGACCGAGGCCCCCCTGAACCCCAAGGCCAACCGCGAGAAGATGAGTAGTGAGCTCCCTCTTCTTGTCGCCGCCTCCCTCCTTCCTTCCCTCCCGGCGCTGCGCCCTTTCTCCCTGGCTCACTCTTCTGCCGTTTTCCGTAGGACTCTATTCTCTGCCCTGCGTACCCTTTGGTCCTCTGCAGGTTCTCGATTGCTA
+
CCCCCCCCFFFFGGGGGGGGGGHHGFGGHGHHHGGGDGGGGHHHHGGGEGGGHHHHGHHGGGGGGGGGGGGHHHHGGGGHGHHHHGGGG/BDFDHHHHE222>20111?11?0F01=111>1..><--<..=//</<GH000;/<CF.DDC----;B?.9-:0B0B0BF0..;F0;F9BF000;0-;A/:0B.9...0;//BBFF00000;0.0.;-;9-;0;/00/90;F0FF9F9.A0900.0:0.00;
@M05620:37:000000000-D9766:1:1101:4872:7578 1:N:0:96
ACCACACCTTCTACAATGAGCTGCGTGTGGCTCCCGCGGAGCACCCCGTGCTTCTGACCGAGGCCCCCCTGAACCCCAAGGCCAACCGCGAGAAGATGCCCGGTGAGTGGCCCGCTACCTCTTCTGGTGGCCGCCTCCCTCCTTCCTGGCCTCCCGGAACCGCCCCCTTTCTCCCCGGTTCTCTCCTCCGCCGTTTTCCGTAGGACTTCCTTCCCCGACCTGCATCTTCTTTGGAACTTTGCCGGTTCTAG
+
>AABB?AAFFFFGGGBGGGFGGHHGGGG4AFGGFGD2AE?AFGGHGGEEFGG5DGHHHHG///>?EEGGGEECHHGGG<GFGHHAFGCGGGGDGH1<F1G0?@<-.0<1><GH-<--<C000;:000;:.AC--99.;EB/C/C0;09;9F0.;E.---9.-9-;;@9AFB/9//.--9;./9///;./9.A-;AFF/BAFF.9;99//9/;/9.9---;.:..9B//;/BF/;/;/////9/-99:./9:
@M05620:37:000000000-D9766:1:1101:24447:7612 1:N:0:96
ACCACACCTTCTACAATGAGCTGCGTGTGGCTCCCGAGGAGCACCCCGTGCTGCTGACCGAGGCCCCCCTGAACCCCAAGGCCAACCGCGAGAAGATGACCCAGGTGAGTGGCCCGCTACCTCTTCTGGTGGCCGCCTCCCTCCTTCCTGGCCTCCCGGAGCTGCGCCCTTTCTCACTGGTTCTCTCTTCTGCCGTTTTCCGTAGGACTCTCTTCTCTGACCTGAGTCTCCTTTGGAACTCTGCAGGTTCT
+
BBBBBBBBFFFFGGGGFGGFGGHHGEGEFAGHFGGDGGGGGHHHHGGGEGGGHHHHHHHGGGGGGGGGGGGHHHHGGGGHGHHHHGEEGDGCFGHHFHFHHHHHGHHHHHHGGHHGGGGGHHHHHHHHHHHGHHGGGGGHGHHGHGGGGGGGGGGGGGGGGGGGGGFFFFFFFFFFFFFFFFFFFFFFFFFFFFFFFFFFFFFFFFFFFFFFFFFFFFFFFFFFFFFFFFFFFFFFFFFFFFFFFFFFFFB
@M05620:37:000000000-D9766:1:1101:14634:7616 1:N:0:96
ACCACACCTTCTACAATGAGCTGCGTGTGGCTCCCGAGGAGCACCCCGTGCTGCTGACCGAGGCCCCCCTGAACCCCAAGGCCAACCGCGAGAAGATGAGGTGAGTGGCCCGCTCCCTCTTCTGGTGGCCGCCTCCCTCCTTCCTGGCCTCCCGGCGCTGCGCCCTTTCTCCCTTGTTCTCTCTTCTGCCGTTTTCCGTCGGACTCTCTTCTCTGCCCTGCGTCTCCTTTGGACCTCTTCCGGTTCTCGAT
+
BBBBBBBBFFFFGGGGGGEFGGHHGEGBEEHHHGGGGGEGFHAGHGGEEFGGGHHHHHHGGGGGGGGGGGGHHHHGGGGHGHHHHGGGGG/CCGHHHHHHG<???GHGG?GDGGGGGHHGHHHHHHHGGCCGGGGHGHHGHHHHHF/;FFGGGGGGGG?DFF@DFFFFFFFFFFB.;FBFBFFFFFFFFBF;AFFFFFF.@D;@FFFFFFFFFFFFFAFF.BD>AFFBFFB/B;B;F:/;FFADF.;;.B;
@M05620:37:000000000-D9766:1:1101:14423:7626 1:N:0:96
ACCACACCTTCTACAATGAGCTGCGTGTGGCTCCCGAGGAGCACCCCGTGCTGCTGACCGAGGCCCCCCTGAACCCCAAGGCCAACCGCGAGAAGATGACCCAGGTGAGTGGCCCGCTACCTCTTCTGGTGGCCGCCTCCCTCCTTCCTGGCCTCCCGGAGCTGCGCCCTTTCTCACTGGTTCTCTCTTCTGCCGTTTTCCGTAGGACTCTCTTCTCTGACCTGAGTCTCCTTTGGAACTCTGCAGGTTCT
+
BBBABBBBFFFFGGGFGGGAG5FBEEEEEEHHFGGEEGGCGHHHHGGGEEFGHGHHHHHGGGGGGGEGGGGGHHEGGGGHGHHEHGGGGGGC?DFHHHHHHHEFFGHHHGHGGHHGGGGGHHHHHHHHGHHGHHGGGGGHGHHGHGGGGGGGGGGGGGGGGGGGGGBFB?FFFFFFFFFFFFFFFFFFFFFFFFBFFFFFFFFFFFFFFFFFFFFFFFFFFFFFEFFFFFFFFFFFFFFFFFFFFFFFFFF
@M05620:37:000000000-D9766:1:1101:17828:7645 1:N:0:96
AGTGCCAGCTCTCAATCGCACAGGGGACCCAGGGCCTGGCCCCTCCATCCAGAAAACCTATGACCTCACCCGCTACCTGGAGCACCAACTCCGCAGCTTGGCTGGGACCTATGTGAGTATCCAGCGTAGGAATCTGGGAGTTGGGGAGGAGTGAGGAGTTGGGGAAAGACAGTCCTAACCGTGGAGGGTTCTGGTAAATGATGGGGTGAGGAGGGGCTCTTTGGCTCCCACCAGTCCCCCTGTCTGGTCTA
+
BBABBFFFAFFFGGGGGGGGGGHGGGGGGGHHGGGGGGHHGHGHGGHHHHHHHHHHHGHHGHHHHHHHHHHGGEGGHHHHHHHHHHHHGHHHGGGGGHHHGHHGGGHHGHHHHHHHHHHHHHHHHGGGGGHHHHHHHHFFGHHHGGGGGGGHHHHGHGHHHHGGGGHHHHHHHHHHHHHHGGFGFGGGEFGGGGGGGGGGGGGGGGFFFFFFFFFFFFFFFFFFFFFFFFFFFFFFFFFFFFFFFFFFFF9
@M05620:37:000000000-D9766:1:1101:17501:7646 1:N:0:96
AGTGCCAGCTCTCAATCGCACAGGGGACCCAGGGCCTGGCCCCTCCATCCAGAAAACCTATGACCTCACCCGCTACCTGGAGCACCAACTCCGCAGCTTGGCTGGGACCTATGTGAGTATCCAGCGTAGGAATCTGGGAGTTGGGGAGGAGTGAGGAGTTGGGGAAAGACAGTCCTAACCGTGGAGGGTTCTGGTAAATGATGGGGTGAGGAGGGGCTCTTTGGCTCCCACCAGTCCCCCTGTCTGGTCTA
+
CCBCCFFFDFFFGGGGGGGGGGHHGGGGGGHHGGGGGGHHHHGHGGHHHHHHHHHHHGHHHHHHHHHHHHHGGGGGHHHHHHHHHHHHGHHHGGGGGHHHGHHGGGHHGHHHHHHHHHHHHHHHHGGGGGHHHHHHHHHGGHHHGGGGGGGHHHHHGGHHHHGGGGHHHHHHHHHHHHHHGGGGGGGGGGGGGGFGGGGGHGHGGGFFFFFFFFFFFFFFFHHFFFFFFFFFFFFFFFFFFFFFFFFFFFB
@M05620:37:000000000-D9766:1:1101:21072:7647 1:N:0:96
GAGGCTGCTTTGGAAGAAACTCATAGATTACTGCAACAGTTCCCCCTGGACCTGGAAAAGTTTCTTGCCTGGCTTACAGAAGCTGAAACAACTGCCAAGTAAGTCAGGCATTTCCGCTTTAGCACTCTTGTGGATCCAATTGAACAATTCTCAGCATTTGTACTTGTAACTGACAAGCCAGGGACAAAAGATCGGAAGAGCACACGTCTGAACTCCAGTCACTAATGCGCATCTCGTATGCCGTCTTCTGC
+
BBBBBBFBFFFFGGGGGBGGGGBG5FGHG5GHHHHGF2GFGGGHHGGGHGHHHHHHGGHHGHHHHHHHHHHHHHHHHHH5GHHGHHHGHEGHHHHGH3FFHGHHHEDHHHHHHHFEEGGGHHHFHHHHHHHGFHHHHHHHHHG3GDHHHHHGDHHHHHHHHHHHHHHHHHHHFHHHHHGHHHGGGGGGGFCFHHGGGFHFHHHHHFHHHGHHHGHFGHHHHHHHGHHHGGG.@FFGGGFFGFFGGGGGGG0
@M05620:37:000000000-D9766:1:1101:17272:7653 1:N:0:96
GAGGCTGCTTTGGAAGAAACTCATAGATTACTGCAACAGTTCCCCCTGGACCTGGAAAAGTTTCTTGCCTGGCTTACAGAAGCTGAAACAACTGCCAAGTAAGTCAGGCATTTCCGCTTTAGCACTCTTGTGGATCCAATTGAACAATTCTCAGCATTTGTCCTTGTAACTGACAAGCCAGGGACAAAAGATCGGAAGAGCACACGTCTGAACTCCAGTCACTAATGCGCATCTCGTATGCCGTCTTCTGC
+
A?ABCCFCFFFFGGGGGGGGGGFHGGGHHHHHHHHGGHHFHHHHHGGGGHHHHHHH3BBFFHHHHHHHHHHHHHHHHHHHHHHHHHHHHHHHHHHHGHHHHGHFGDHHFHHHHHHGGGGG?EEGFHHHHFEGEFG3B3GGHHHHH3GHGHHBBGHHHHHHH3FHHHHHHHHHBFHHHHGBHHGEFFG00><GHHGCGGGHHHHGHGHHHGFHHHHH/GCGCF0CGGHHGGGG?CFFEGGFGGCAAFGGBF0
@M05620:37:000000000-D9766:1:1101:13356:7664 1:N:0:96
ACCACACCTTCTACAATGAGCTGCGTGTGGCTCCCGAGGAGCACCCCGTGCTGCTGACCGAGGCCCCCCTGAACCCCAAGGCCAACCGCGAGAAGATGACCCAGGTGAGTGGCCCGCTACCTCTTCTGGTGGCCGCCTCCCTCCTTCCTGGCCTCCCGGAGCTGCGCCCTTTCTCACTGGTTCTCTCTTCTGCCGTTTTCCGTAGGACTCTCTTCTCTGACCTGAGTCTCCTTTGGAACTCTGCAGGTTCT
+
CCCCCCCBFFFFGGGGGGGGGGHHGGGBFFHHHGGGGGGCGHHHHGGGGGGGHHHHHHHEEGFGGGGGGGGHHHHGGGGHGHHHHGGGGGDGGGHHHHHHHHEHGHHHHHHGGHHGGGGGHHHHHHHGHHHGHHGGGGGHGHHGHGGGGGGGGGGGGGGBFFGGGGFFFFFFFFF0BFFFFFFFFFFFFFFFFFFFFFFFFFFFDFFFFFFFFFFFFFFFFFFF/FFFFFFFFFFFFBFFFFFFFFFFFFF
@M05620:37:000000000-D9766:1:1101:10762:7667 1:N:0:96
ACCACACCTTCTACAATGAGCTGCGTGTGGCTCCCGAGGAGCACCCCGTGCTGCTGACCGAGGCCCCCCTGAACCCCAAGGCCAACCGCGAGAAGATGACCCAAGTGAGTGGCCCGCTAACTCTTCTGGTGGCCGCCTCCCTCCCTCCTGGCCTCCCGGAGCTGCGCCCTTTCTCACTGGTTCTCTCTTCTGCCGTTTTCCGTAGGACTCTCTTCTCTGACCCGAGTCTCCTTTGGAACTCTGCAGGTTCT
+
AB@BBAABFFFFGGGBDFGGGGGHEEGGHCGHHGGDAEFEGHHHHGGEE1EFHGHHHHHGGGGGGGGGGGGHHHGGGGGGGHHGFGGGGFGGGDHBDGHHHH//<?G11??FF0FCG?@.>GHEHH0DFGHCFGGGGGGHGGHG.CFGBFF?FGGGG.9--;.9CDFFFFFFFFFFFFFFFFFFFFF/FFFFFF-;DFFFFDFF.DFFFFFFFFFFFFFB/9.9--:FFBFFFFFFBFF/BF9FB/.AFFF
@M05620:37:000000000-D9766:1:1101:15610:7667 1:N:0:96
ACCACACCTTCTACAATGAGCTGCGTGTGGCTCCCGAGGAGCACCCCGTGCTGCTGACCGAGGCCCCCCTGAACCCCAAGGCCAACCGCGAGAAGATGACCCAGGTGAGTGGCCCGCTACCTCTTCTGGTGGCCGCCTCCCTCCTTCCTGGCCTCCCGGAGCTGCGCCCTTTCTCACTGGTTCTCTCTTCTGCCGTTTTCCGTAGGACTCTCTTCTCTGACCTGAGTCTCCTTTGGAACTCTGCAGGTTCT
+
AAAAAAAAFFFFGGGF3FG1GAGFGEEEF?FHFGGGGGEAEGEHHGGGFGGGHHHHHHHGCGGGGFGGGGGB1BGGGG?G/CGE/FE<CCC@C?CFDGHFHG/?<GFFHHHGGHHGGCGCHHHHHHHHHGCCHHCGCFEGGHHGBFFGGGFFGGGGGEGGGGGGEG@F?@BFFFFFFFFFFFFFFFFFFFFFFF@ABFFFFFFF-BFFFFFFFFFFFFBFFFFB9-;FFFFB;F//BFFBFFBFF/AFBBF
@M05620:37:000000000-D9766:1:1101:6935:7704 1:N:0:96
ACCACACCTTCTACAATGAGCTGCGTGTGGCTCCCGAGGAGCACCCCGTGCTGCTGACCGAGGCCCCCCTGAACCCCAAGGCCAACCGCGAGAAGATGACCCAGGTGAGTGGCCCGCTACCTCTTCTGGTGGCCGCCTCCCTCCTTCCTGGCCTCCCGGAGCTCCGCCCTCTCTCACTCGTTCTCTCTTCTGCCGTTTTCCGTAGGACTCTCTTCTCTGACCTGAGTGTCCTTTGGAACTCTGCAGGTTCT
+
AA?ABA?AFFFFFGGGFFGGGGHHEGGGDEFHHGG?AAEEAGCGHGEEAEEFDAFHHHHGGE0EEFEEGGGHFHGGGGGEGEHHHGGGGGGGGDH111FGHF/?/FH101</F0F<AC<-FDGGHG0<<=GAC.<A:.CA.CGD/F0/0;9.CFF?..---;.0;C.;@@..;B/FFF/.;;A9/BB9/9B///;.A/./;.;...//9B/B/BB/999F//;9/.;/://;F//////9B//F9FFAB99
@M05620:37:000000000-D9766:1:1101:6917:7714 1:N:0:96
ACCACACCTTCTACAATGAGCTGCGTGTGGCTCCCGAGGAGCACCCCGTGCTGCTGACCGAGGCCCCCCTGAACCCCAAGGCCAACCGCGAGAAGATGACCCAGGTGCGTGGCCCGCTACCTCTTCTGGTGGCCGCCTCCCTCCTTCCTGGCCTCCCGGAGCTGCGCCCTTTCTCACTGGTTCTCTCTTCTGCCGTTTTCCGTAGGACTCTCTTCTCTGACCTGCGTCTCCTTTGGAACTCTGCAGGTTCT
+
AAA>AAAAFFFFGGGGFG11B1FFGEEBAAGFABFE?EGGGHGHHGGAEFGGHHHHGHHEEEGGGAEGGGGHHFHGGGGHCFHHHGG/>C<>BCG1FFDHHHA?FFH1AFCGGH.<-CCCHHHBGFHH0=CGACGGGGACCFGGFGGFFF/:FGEFG.?-9;FFF@@A@-9/9BF/BF/B9BFFFBFFFFFFFF@FFFFFFFFFBBFFF9FF/9/9/::BFBFFA?F-BFFFFFFFFFFFFFFFFFFFFFF
@M05620:37:000000000-D9766:1:1101:25638:7717 1:N:0:96
AGTGCCAGCTCTCCATCGCACAGGGGACCCAGGGCCTGGCTCCTCCATCCAGAAAACCTATGACCTCACCCGCTACCTGGAGCACCAACTCCGCAGCTTGGCTGGGACCTATGTGAGTATCAAGCGTAGGAATATGGGTGTTGGGGAGGAGTGAGGAGTTGGGGAAAGACAGTCCTAACCGTGGAGGGTTCTGGTAAATGATGGGGTGAGGAGGGGCTCTTAGGCTCCCACCAGTCCCCCTGTCTGGTCTA
+
>11>AFFC1FFFC1FF1AEEEEFGEEEG0AAFFGE/AAFF0BFFHHHHABFA1B1BF/0BGG2FGGFGHFFGGEEEGGHCBGHGF/BGGFHHGEEE/BFHGF1?EGHHG0F1BBDDGGHH22B1BE??</1@B12@<<0?>//?CCFGGFA0.00<0CGFHH?-C?G.:C/C00;GGHHF?9AA..;@;AGGGGFFFGGBFGGGGGF@A-A/A--;@>-;F//;BFAEFFFBEFFFFFFF?FFFFEFB/BB
@M05620:37:000000000-D9766:1:1101:8615:7717 1:N:0:96
GAGGCTGCTTTGGAAGAAACTCATAGATTACTGCAACAGTTCCCCCTGGACCTGGAAAAGTTTCTTGCCTGGCTTACAGAAGCTGAAACAACTGCCAAGGCAGTCCGGCCTTTAAGCTTTGGCCCTCTTATGGCTCCAATTGACAAATTCTCCGCATTAGACATTGTCAATGACGAGCCCGACCACCAGCTCAGCAGAGCACACGTTGAAATCCAATAACTCATGCGCATCTCATATGCAGTCTTCAACTT
+
BBBBBBFBFFFFGCGGFGGGGGHHHHHHHGHHHHHGGHHGHHHHHGGGHGHHHHHBGHHHBGHHHHGHHHHHHHHHHHHFHGHHHHDGHFHFHHHHFHG111EFBB?/>EFGH3GGHHH43?B?F?/BF4BF3/BBFHCGDHFH3?233B3B@CGCGG222??1?FFD1FGFG</<ADC.<-<<-<C<<CCG0;/<;GHHB:C.;:CG.90CCFF0;CCFFB0009:.;E@FG099CFF///9;BF//;;:
@M05620:37:000000000-D9766:1:1101:16398:7726 1:N:0:96
AGTGCCAGCTCTCAATCGCACAGGGGACCCAGGGCCTGGCCCCTCCATCCAGAAAACCTATGACCTCACCCGCTACCTGGAGCAGCAACTCCGCAGCTTGGCTGGGACCTATGTGAGTATCCAGCGTAGGAATCTGGGAGTTGGGGAGGAGTGAGGAGTTGGGGAAAGACAGTCCTAACCGTGGAGGGATCTGGTAAATGATGGGGTGAGGAGGGGCTCTTTGGCTCCCACCAGTCCCCCTGTCTGGTCTA
+
>1AA>FFFAFFFG1BGGFF1E0FFFAEEEEGHGCEEFFGFFHEGGGGGEGGFDGEGGFHHHDDHHG@GHHGEEGCEGFFBGGB?0B0FB0GH?//>EFHHEHHF/<FHGCHHGHHHHBBGFHHGEGCE?CHHGHHHHHGGCFHH/<FCGGGHHHHHGGHHGHGGGGGGHHHH0BCGFGHHG;;ABGGG.9AFGFCFFGGEFFGGGGF@FFFFF-=@@@FFFF/;BFFAEFFBFFFFFFEB@FFFFF/;BFF
@M05620:37:000000000-D9766:1:1101:15433:7747 1:N:0:96
AGTGCCAGCTCTCAATCGCACAGGGGACCCAGGGCCTGGCCCCTCCATCCAGAAAACCTATGACCTCACCCGCTACCTGGAGCACCAACTCCGCAGCTTGGCTGGGACCTATGTGAGTATCCAGCGTAGGAATCTGGGAGTTGGGGAGGAGTGAGGAGTTGGGGAAAGACAGTCCTAACCGTGGAGGGTTCTGGTAAATGATGGGGTGAGGAGGGGCTCTTTGGCTCCCACCAGTCCCCCTGTCTGGTCTA
+
ABABBFFFBFFFGGGGGGGGGGHFGGFGGGHHGGGGGGHHHHCGGGHHHHHHECHHHGHHHHGHHHHFHHHGGFEGHHHHHHHHHHHHGHHHGGGGGHHHGHHGGGHHGHGHHHHHHHHHHHHHHGGGGGHFHHHHHHHGGHHHGGGGGGGHHHHHHGHHHHGGEFHHHHHHHHHHHHHHGGGGFGGGGGGGGGFBFGGGGGGGGGFFFFFFFFFFFFFFFFFFFFFFFFFFFFFFFFFFFFFFFFFFFFB
@M05620:37:000000000-D9766:1:1101:24457:7781 1:N:0:96
ACCACACCTTCTACAATGAGCTGCGTGTGGCTCCCGAGGAGCACCCCGTGCTGCTGACCGAGGCCCCCCTGAACCCCAAGGCCAACCGCGAGAAGATGAGTGGCCCGCTCCCTCTTCTTGTTGCCGCCTCCCTCCTTCCTGGCCTCCCGGCGCTGCGCCCTTTCTCACTGGTTCTCTCTTCTGCCGTTTTCCGTAGGACTCTCTTCTCTGCCCTGCGTCTCCTTTGGAACTCTGCAGGTTCTAGATCGGAA
+
3>AABBBBCFFFGGGCCG5FGFHBEAA24AFBBFFE2EEECHHHHGCGEEGGEDGFHHFECECGFEEGGGC?GFHGGE/GFEHHHGEEDD<<?DHE>GDGF1<?0/<>@-<FGFHFHH==<1.<DDACE<<CGH.CGHGH0/CGFFEEF@?@@BGG@GFBBFFFFFBFBF.9FFFFFFFF;BFFFBDFFFFFFF9DDFFFFFFFFFFFFF9BEFFA@DBFBFFF/BF//9FFFF/BB?.;FFBBFF/A..A
@M05620:37:000000000-D9766:1:1101:26020:7784 1:N:0:96
GAGGCTGCTTTGGAAGAAACTCATAGATTACTGCAACAGTTCCCGCTGGACCTGGAAAAGTTTCTTGCCTGGCTTACAGAAGCTGAAACCACTGCCACGTAAGTCAGGCATTTCCGCTTTAGCACTCTTGTGGATCCAATTGAACAATTCTCAGCATTTGTACTTGTAACTGACAAGCCAGGGACAAAAGATCGGAAGAGCACACGTCTGAACTCCAGTCACTAATGCGCATCTCGTATGCCGTCTTCTGC
+
A?AB>AFAFFFDGFGGGGBFGGHHF5FFGHFHHBBFCHGFG5F32A2AE2GGGGHHEFEGHFGADDF5BFGGHH13BFF5FGFG333FB?1BGFHFF3EGF?1FFH3BGGHHHFF?EEGGHHGHGFGEGBB3EFGHHHGHHHHGHHGHGHHFGGHEHFHFHHHGHFHGHHFHGCGHHHFHFAAFFFF0FGEGH.ADCGHHHCGGH-GHHGHFHFCGG;CGHHGHHGBFDCB.9;B.CAFBBFBDFAEBFFB
@M05620:37:000000000-D9766:1:1101:17677:7790 1:N:0:96
ACCACACCTTCTACAATGAGCTGCGTGTGGCTCCCGAGGAGCACCCCGTGCTGCTGACCGAGGCCCCCCTGAACCCCAAGGCCAACCGCGAGAAGATGACCCAGGTGAGTGGCCCGCTACCTCTTCTGGTGGCCGCCTCCCTCCTTCCTGGCCTCCCGGAGCTGCGCCCTTTCTCACTGGTTCTCTCTTCTGCCGTTTTCCGTAGGACTCTCTTCTCTGACCTGAGTCTCCTTTGGAACTCTGCAGGTTCT
+
BCCBCCCCFFFFGGGGGGGGGGHGGEGEHFHGHGGGGGEGGHHHHGGGGGGGHHHHHHHGGGGGGGGGGGGHGHHGGGGHGHHHHGGGGGGGGGHHHHHHHHGHEGHFHGHGGHHGGGGGHHHHHHHGHHHGHHGGGGGHGHHCHGGGGGGGGGGGGDD?ADGGGGFFFFFFFFFFFFFFFFFFFFFFFFFFFFFFFFFFFFFFDFFFFFFFFFFFFFFFFFFFFFFFFFFFFFFFFFFFFFFFFFFFFFF
@M05620:37:000000000-D9766:1:1101:11348:7816 1:N:0:96
GAGGCTGCTTTGGAAGAAACTCATAGATTACTGCAACAGTTCCCCCTGGACCTGGAAAAGTTTCTTGCCTGGCTTACAGAAGCTGAAACAACTGCCAAGTACGTCACTGATTTCCGCCTTAGCACTCTTGTCGAAACAATTGAACAATTCTAACAATTTGTACTTGCAAAGGACAAGCCATGAACAAAAGATAGGCAGAGCACCCTTACTAACACCACTCAACAATGTGCAACCCTTTGGACGTCCCCTGC
+
>3A>3>BA@5B4F4AA4F4FGGHHHFBGFD4DDF44EGBDGDABBAA2222BFFEB332BBDDDDDDA353BBBB33BBDFB3BB33B@B1BGGGFBHBB4412BB144B@B44B11///3B3433B??BB3?////?/11111FB01?B22211111>2@2@2@<11@10000<?0?/<1111110>A>.<110<1.<</<<<D.<//0:0//;;.:/:///0.000;0000..=;909;9-..;.;/9.
@M05620:37:000000000-D9766:1:1101:19698:7828 1:N:0:96
GAGGCTGCTTTGGAAGAAACTCATAGATTACTGCCACAGTTCCCCCTGGACCTGGAAAAGTTTCTTGCCTGGCTTACAGAAGCTGAAACAACTGCCAAGTAAGTCAGGCATTTCCGCTTTAGCACTCTTGTGGATCCAATTGAACAATTCTCAGCATTTGTACTTGTAACTGACAAGCCAGGGACAAAAGATCGGAAGAGCACACGTCTGAACTCCAGTCACTAATGCGCATCTCGTATGCCGTCTTCTGC
+
>1AAAAFAFFFFFGGF11FGGG1GGGHHH1BGHH01BFFBFGHHHGAFH0FFGHGHHB0BFHHHHHHHHHHHHHG1GHHDGGHGHHHHHFHHHHHH11BGHGHHHDFHHEGHHHHEGGGGGHHHHHHHHGHHGHHHH1GHHH11F1BGHHHH2GH1FGHHHBGHHHHDHHHHFHHHHHGFHHGGGGHC<FFHHGGCGGHHHHHHHGHHHGHHHGHHFHHHHHHHHHHHGGGC@FFGGGGFGGGGGGGGGGB
@M05620:37:000000000-D9766:1:1101:22725:7831 1:N:0:96
AGTGCCAGCTCTCAATCGCACAGGGGACCCAGGGCCTGGCCCCTCCATCCAGAAAACCTATGACCTCACCCGCTACCCGGAGCACCAACTCCGCAGCTTGGCTGGGACCTATGTGAGTATCCAGCGTAGGAATCTGGGAGTTGGGGAGGAGTGAGGAGTTGGGGAAAGACAGTCCTAACCGTGGAGGGTTCTGGTAAATGATGGGGTGAGGAGGGGCTCTTTGGCTCCCACCAGTCCCCCTGTCTGGTCTA
+
BBBBCFFFCFFFGGGGGGGGGGHHGGGGGGHHGGGGGGHHHHGHGGHHHHHHHHHHHGHHHHHHHHHHHHHGGGGGHGGGEFGHHHHHGHHHGGGGGHHHGHHGGGHHGHHHHHHHHHHHHHHHHGGGGGHHHHHHHHGFGHHHGGGGGGGHHGHHHGHHHHGGGGHHHHHGGGGHHGGGGGGGGGGGEGGGGGGGGFFFHHFFFFFFFFFFFFFFFFFFFFFFFFFFFFFFFFFFFFFFFFFFFFFFFFF
@M05620:37:000000000-D9766:1:1101:8816:7836 1:N:0:96
AGTGCCAGCTCTCAATCGCACAGGGGACCCAGGGCCTGGCCCCTCCATCCAGAAAACCTATGACCTCACCCGCTACCTGGAGCACCAACTCCGCAGCTTGGCTGGGACCTATGTGAGTATCCAGCGTAGGAATCTGGGAGTTGGGGAGGAGTGAGGAGTTGGGGAAAGACAGTCCTAACCGTGGAGGGTTCTGGTAAATGATGGGGTGAGGAGGGGCTCTTTGGCTCCCACCAGTCCCCCTGTCTGGTCTA
+
ABAAAFFFCFFFGGGGGGGCGGHGGGGGGGHHFFFGGGHHHHGHGGHHHHHHHHGHHGHHHHGHHHHHHHHGG>EEHHHH2GHHHHFGFHHHGGGGGHHHGHHGGGHHGHHHHHHHHHHHHHHHHGGGGGGHHHHHHHGFGHHHGGGGGDEHHHHHHGHHHHGGGDHHHHGHHHHHHHHHGGGGGGGGEGGGGGGFGGGGGGGGGGFFFFFFFFFFFFFFFFFFFFFFFFFFFFFFFFFFFFFFFFFFFFB
@M05620:37:000000000-D9766:1:1101:19699:7848 1:N:0:96
GAGGCTGCTTTGGAAGAAACTCATAGATTACTGCAACAGTTCCCCCTGGACCTGGACAAGTTTCTTGCCTGGCTTACAGAAGCTGAAACAACTGCCAAGTACGTCAGGCATTTCCGCTTTAGCACTCTTGTGGATCCAATTGAACAATTCTCAGCATTTGTACTTGTAACTGACAAGCCAGGGACAAAAGATCGGAAGAGCACACGTCTGAACTCCATTCACTAATGCGCATCTCGTCTGCCGTCTTCTGC
+
A?AAA?FACF@DCFFFGCBEBFFHFHGEGFFGGFEFFGGDGGG3GGEF2CBBGGAF2A1BDFGHBGABF53BGHHFH5GFGFGFFFHHGFFGHHFFHGHH441?B?1?FFGHF4F1EEGGGFFDB3B?4??3/BEFHDGGHGFHFFH1BFB2?211@2F2@@F@F1@1@G>F<GG10CFG0GF/F.0CCCFF<<..<..<<CC/G<GEFE0::00<;00;0;0CFGCGDD?.-;9.9..:0C?.AA.009;
@M05620:37:000000000-D9766:1:1101:26114:7883 1:N:0:96
GCGGCTGCTTTGGCAGACACACCTCCATTACTGCACCCGCTCCCCCAGTCCGTGTCACCGTTTCTTTCCTGGCTACCAGAAGCGACAACCACGTCCCGGTCAGTCCGGCATTTCCGCTTTCGCCCTCTTGTGGCTCCCATTGCCCCATTCTCCGCCTTTGTCCTTGTCACTGCCAAGCCCGGGCCCCCCGCTCGGAAGAGCACACGTCTGCACTCCCGTCCCTAATGCGCATCTCGTATGCCGTCTTCTGC
+
AAAAADDAFFFFG1FEA0B000B000BD2BDGAB11BEA//ABFFG/BBBF/BAF0D1BEBB0BD1DBBGH>FB1BBGF>0BF>/>/>?/?>//???//><EFFB1?>C/>FHHHGGGGGH/CECGGHHHHHGCGHGG0FGGGHHG.CGHHHHGGGGGHHHHHHHHHF:GGHBFGHCFGEG?A-A@G@@@;@@@?BFB-;F9AFF9FEFFBFFFFFABEF-;FF-BFBFF-A@FFF;BFFFF@A@FFBBF/
@M05620:37:000000000-D9766:1:1101:24090:7897 1:N:0:96
GAGGCTGCTTTGGAAGAAACTCATAGATTACTGCAACAGTTCCCCCTGGACCTGGAGAAGTTTCTTGCCTTGCTTAAGGAAGCTGAAACAACTGCCAAGTAAGTACGGCAGTTCAGCTGTAACCAAATTCTGGCACAAAATGCCAAATTCTTAGAATATGTCATTGTAACTGACAAGCCAAGGACAGCAGATCGGAAGAGCACCCGTCTGAAATCCAATCAAACAAGCGCAACCCGTATGACGTCCAATGC
+
>3A>3>BABBB4FA5B4F4FGGHGH5FFGDADDF44EG2DADABFEA2CCBBBB2B231BBDDDDDDBA5DBFFD555BBAB1BF33B@31BBGGGEGB3B4B4BB11>>/B4B@B4BEGF4B3B/??444B3323B200?33BB2B23B33?BB3?3@@2@@2@22>>2222@@G0/??0?/<00/>>>0<1..<>.<.//.<<-<.;:00<0<;C0;;:;0<;./.;;:--..-9-./9;9;9..;;9:
@M05620:37:000000000-D9766:1:1101:18307:7901 1:N:0:96
GCGGCTGCTTTGGAAGCAACTCATAGATTACTGCCACAGTTCCCCCTGTACCTGGAACCGTTTCTTGCCTGGCTTCCAGAAGCTGCAACAACTGCCCAGTAAGTCAGGCCTTTCCGCTTTCGCACTCTTGTGGATCCCATTGCCCCATTCTCCGCCTTTGTCCTTGTCACTGCCAAGCCCGGGACACCCGATCGGAAGAGCACACGTCTGAACTCCCGTCACTAATGCGCATCTCGTATGCCGTCTTCTGC
+
111>A>1>CFB@B1BB1ABFBF1A3DFGF1BEGHC1BABB2DGHHG/B12D2DB0BFAAEBEFHDGDBFHHFHG0>FGHBGHHB11>FG0?FEFFGF@FF1FGHB2BFG/BFHHGGGGGG1>E/>EGHHGHHG<GFHBHHHH11F<EGHHHGBCF/EGHHFBDGHHH1FHHH1FHGEGG.CCG-A....;-=CGGGGGGGFGGGGGGGGG0CGGGF.AEF.AFFFFFFFF@F@FFFEBFBBF@F?FFFFF/
@M05620:37:000000000-D9766:1:1101:23788:7903 1:N:0:96
GAGGCTGCTTTGGACGAAACTCATAGATTACTGCAACAGTTCCCCTTGGACCTGGAAAAGTTTCTTGCCGTGCTGAAGGAAGTTGAAAAAACTGCCAAGTAAGTAAGGCATTTCCGCTTTAGCCTACTTTTGGAACCAATTGAACAATTCTCAGCATTTGTCCTGGTAACTGAAAAGCCAGGGACAACAGATCGAAAGAGCACCCGTCGGAACTCCAGTCACAAATGCGCATCTCTTATGCCGTCTTCTGC
+
1>A>>>FACBD1G11A100EFGDFFDGHFHFCGHCBGHGGGGFHF00BABAFGHEHF10BBDBDFFFF1//AAF11@1BBF0@D122FB>/?E@FGBFG1B21222@B>BFFFFF>/?E/1F1111BF1211/11B/B/B111<<>0@1@>2@>11G22@>>1@10?FGD11<1?10?000..><F0..//0/<.<C<<<//:.:-..-:;;:9;FB/;0;;00.000..9.=000;0///9-;9--////
@M05620:37:000000000-D9766:1:1101:24124:7903 1:N:0:96
GAGGCTGCTTTGGAAGAACCTCATAGATTACTGCAACAGTTCCCCCTGGACCTGGAAAAGTTTCTTGCCTGGCTTACAGAAGCTGAAACACCTGCCAAGTAAGTCAGGCATTTCCGCTTTAGCACTCTTGTGGATCCAATTGAACAATTCTCAGCATTTGTACTTGTAACTGACAAGCCAGGGACAAAAGATCGGAAGAGCACACGTCTGAACTCCAGTCACTAATGCGCATCTCGTATGCCGTCTTCTGC
+
A3A>>AF>CDD@GABBCGBFGGHHHGG6DDBFHB4BCGFGHDBFFFA22ABFGGE2B323BDGFFFFBBBFGHHH3BBEGEFFFGB3FEG?BGGGFBGFFHE4FDF3?FFHFHF4?E>EFFGGGD?FFG?G3??BFGFBFGFGHBFBBBGFFDBFBFBDFG>FGHHHHFHHHGFFHHHGF?<??CFFHFHEGGCD.<CGHGGHHH-CEHGHFHF0;::<0CC:CGG00:AB:?BBFEABFB:;C?9A0CB0
@M05620:37:000000000-D9766:1:1101:26101:7903 1:N:0:96
GATGCTGCTTTTGAATCCACTCATAGATTCCTGCACCAGGTCCCCCGGTCCATGGAACCGTTTCGTGCCTGGCTGACAGAAGCGGAAACCACTGCCCCGTAACTCAGGCATTTCCGCCTTAGCACTCTTGTGGATCCAATTGACCAATTCTCAGCATTTGTCCTTGTAACTGACAAGCCCGGGACAACCGATCGGAAGAGCACCCCTCTGAACTCCAGTCACTAATGTGCACCTCTTATGCCGTCTTCTGC
+
111>>BBB@B3111BBB11B1B133BDFF3GHGG0BF0B0BBEGHG/A/AA1DD0BB1AABEFG/B/BBF1BFG/0B1BBBGG//>/>BB/FFBBFF/>E@//BFE1BFEHHHBB/?/?CFGB1@@@1@@@@CFFGG1<??GH1?1<?<??@1FGBF1G<<1><<>FH<F1FGCDFFGC.<A@::CFEAC?A9;.CEE.;/;:.A-:9;B/BF/BF//;:/9/99///;/;//9;/;/;/;B-99-A;BB9
@M05620:37:000000000-D9766:1:1101:10907:7905 1:N:0:96
ACCACACCTTCTACAATGAGCTGCGTGTGGCTCCCGAGGAGCACCCCGTGCTGCTGACCGAGGCCCCCCTGAACCCCAAGGCCAACCGCGCGAAGATGAGTGGCCCGCTCCCTCTTCTTGTTTCCGGCTGCCTCCTTCCTTCCCTCCCGGCGCTGCGTCCTTTCTCTCTGGTTCTCTCTTCTGCCGTTTTCCGTTGGACTCTCTTATCTGCCCTGCGTCTCCTTTGGCACTCTGCAGGTTCTCGCTTGGAA
+
BBBBBBB>FFFFGGFGGGAGGGHHGGGAAEHHHFFEDEGGGHHHHGGAEEGGFHHHHHHAE@CGGGGGGGGGFHHGGGGHGHHEHFFEGG<CGFF?FHGGD1</??-<A-<>0<GFHHDD=0<DG?--A-;::GG::GGH00:FFFFGD---99?A-.;-A/B/BB//;BBFBFFFB/BB;F/FB=DFF?FF?B/.;/;/9F/9B//;F//BEEF.9;B9FFBFFF//9BFBFFFBB.A9BF/..;.;.99
@M05620:37:000000000-D9766:1:1101:24105:7913 1:N:0:96
GAGGCTGCTTTGGAAGAAACTCATAGATTCCTGCACCAGTTCCCCCTGGACCTGGAAAAGTTTCTTGCCTGGCTTACAGAAGCTGAAACAACTGCCAAGTACTTCAGGCATTTTCGCTTTAGCACTCTTGTCCACCCAATTGAACAATTCTCAGCATTTGTACTGGTAACTGACAAGCCAGGGACAAAAGATCGGAAGAGGACCCGTCTGAACTCCACTCACTAATTCGCATCTCTTATGCCTTGTTCTGC
+
1>>>>>BAFFFDB11BABGBABBDFAFGH3BEBBF1FBGBGHHHHGGFHHFHFGGGFFGFGFHH2DDBGHHGGGBAFGBDBGF@B11FB0?FGGHHFBGG222BBG1B>?G@F2B/?>?FGF1B>BB11BB1121B?F/B1BFHHHB1B1BBB>FD1222@@FF21<@>@>><1@FC//?0?/??/00<<.><...<....<..<-=..;:0:0;GC/;:/:00:000..;9-000;0000;0;/;;;0;0
@M05620:37:000000000-D9766:1:1101:21148:7918 1:N:0:96
ACCACACCTTCTACAATGAGCTGCGTGTGGCTCCCGAGGAGCACCCCGTGCTGCTGACCGAGGCCCCCCTGAACCCCAAGGCCAACCGCGAGAAGATGAGTGGCTGGCTACCTCTTCTCCTCGCCGCCTCCCTCCTTCCTTGCCTCCCGGCGCCGCGCCCTTTCTCCCTGGTTCTCTCTTCTGCCGTTTTCCGTAGGACTCTCTTCTCTGCCCTGCGTCTCCTTTGGAACTCTGCAGGTTCTAGATCGGAA
+
BBABBBBBFFFFFGGGFGGGGGHHFEFGH?GHHGGCDEGCGHFHHGGGEEGGHGHHHHHGGGGGGGGGGGGGHHHGGGGHGHHHGGGGGGFGGGHHF222?2?/0///?1??<GF11=11>0.->--<C.<;::E/GHH000;/<GHEFGG----==AAA9FBFBF/FF/.9;FBFFFFFB//B99DFBFFFA/.:./B99F9BFFB///99.99A=DA.B//9B////;99FF/99.9/////9//....
@M05620:37:000000000-D9766:1:1101:10925:7918 1:N:0:96
ACCACACCTTCTACAATGAGCTGCGTGTGGCTCCCGAGGAGCACCCCGTGCTGCTGACCGAGGCCCCCCTGAACCCCAAGGCCAACCGCGAGAAGATGAGTGGCCCGCTACCTCTTCTGGTGGCCGCCTCCCTCCTTCCTGGCCTCCCGGAGCTGCGCCCTTTCTCACTGGTTCTCTCTTCTGCCGTTTTCCGTAGGACTCTCTTCTCTGACCTGAGTCTCCTTTGGAACTCTGCAGGTTCTAGATCGGAA
+
AAAABCCAFFFFGGGGGGFGGFHHFFGGHGHHHFGG2EGFGHGGHGGEEGGFGFHGGHHGEFGGFGGEGGGFGGHGGFEHGHHHGFGGGG@CBFH2>FGGHBFGHHGCGGGGHHHHHHHHFGGHF<CDDGHGGHGHHHHHHHHHCCEGDAFGGF/BDCGGGGGFFFFFBFFF/FFFFFFFFFFFFF9;FEFFBFFFFFFFFFFFFBFFFFFFFFBFFBB/BFFFFFFEFFFFFFFF/A;/FFFEFFFFFF.
@M05620:37:000000000-D9766:1:1101:14400:7940 1:N:0:96
ACCACACCTTCTACAATGAGCTGCGTGTGGCTCCCGAGGAGCACCCCGTGCTGCTGACCGAGGCCCCCCTGAACCCCAAGGCCAACCGCGAGAAGATGAGTGGCCCGCTCCCTCTTCTTGTGGCCGCCTCCCTCCTTCCTGGCCTCCCGGCGCTGCGCCCTTTCTCACTGGTTCTCTCTTCTGCCGTTTTCCGTAGGACTCTCTTCTCTGCCCTGCGTCTCCTTTGGAACTCTGCAGGTTCTAGATCGGAA
+
BBBBBBBBFFFFGGGGGGGGGGHHGFGGHGHHHGGGGGGGGHHHHGGGGGGGHHHHHHHGGGGGGGGGGGGHHHHGGGGHGHHHCFGGGGGGGGHHHHHHHHG/0<>>C->FGHHHHH1FGC.CHGCDG.GEHHGHHHHH0/GGHGGGGGAFBDGDFF?@DFFFFFBFFFFFFFFFFFFFFFFFFFDFFFFFFF.DFFFFFFFFFFFFFF/;EFFFFFFDFFFFFBFB/FFFFFF/FFFFFF9FFFBE.9E
@M05620:37:000000000-D9766:1:1101:18666:7940 1:N:0:96
ACCACACCTTCTACAATGAGCGGCGTGGGGCTCCCGAGGAGCACCCCGTGCTGCTGACCGAGGCCCCCCTGAACCCCAAGGCCAACCGCGAGAAGATCAGTGGCCAGCTCCCTCTTCTCGTGGCCGCCTCCCTCCTTCCTGGCCTCCCGGCGCTGCGCCCTTTCTCCCTGGTTCTCTCTTCTGCCGTTTTCCGTAGGACTCTCTTCTCTGCCCTGCGTCTCCTTTGGCACTCTGAAGGTTCTAGATCGGAA
+
AAAAAAAAFC@BGGGGGFD1100AEAE/AE//FFC/AE///FGHHG/>>?AFF11BBGC@EE?EGGGG/</BFHHGFGGHCHGGGE?B/<<ACCHFG1<<==G>0<>CG/<CFGHHDH0<<..;.C@CE:CEFGGGGGGG099:0CEFG@G@@@@B?-;@@FBFFF/:FB-BB/BF/BFFFFFFF@F-FEFFFF-ABFFFFB;FFFFFFB/9AFF?@-@9BF9BFBF//:FFFF/:F/;;BFBFBFBA-A-
@M05620:37:000000000-D9766:1:1101:13855:7953 1:N:0:96
ACCACACCTTCTACAATGAGCTGCGTGTGGCTCCCGAGGAGCACCCCGTGCTGCTGACCGAGGCCCCCCTGAACCCCAAGGCCAACCGCGAGAAGATGACCCAGGTGAGTGGCCCGCTACCTCTTCTGGTGGCCGCCTCCCTCCTTCCTGGCCTCCCGGAGCTGCGCCCTTTCTCACTGGTTCTCTCTTCTGCCGTTTTCCGTAGGACTCTCTTCTCTGACCTGAGTCTCCTTTGGAACTCTGCAGGTTCT
+
CCCCCDCDFFFFGGGGGGGGGGHHGGGEHGHHHGGGGGGGGHHHHGGGGGGGHHHHHHHGGGGGGGGGGGGHGHHGGGGHGHHHHGGGGGGGGGHHHHHHHHFHGHHHHHHGGHHGGGGGHHHHHHHHFHHGHHGGGGGHGHHGHGGGGGGGGGGGGGGGGGGGGGFFFFFFFFFFFFFFFFFFHHFFFFFFFFFFFFFFFFFFFFFFFFFFFHFFFFFFFFFFBFFFFHFFFHHFFFFFFFFFFFFFFFF
@M05620:37:000000000-D9766:1:1101:16219:7955 1:N:0:96
ACCACACCTTCTACAATGAGCTGCGTGTGGCTCCCGAGGAGCACCCCGTGCTGCTGACCGAGGCCCCCCTGAACCCCAAGGCCAACCGCGAGAAGATGACCCAGGTGAGTGGCCCGCTACCTCTTCTGGTGGCCGCCTCCCTCCTTCCTGGCCTCCCGGAGCTGCGCCCTTTCTCACTGGTTCTCTCTTCTGCCGTTTTCCGTAGGACTCTCTTCTCTGACCTGAGTCTCCTTTGGAACTCTGCAGGTTCT
+
CCCCCCCCFFFFGGGGGGGGGGHHGGGEHGHGHGGGGGCFGHHHHGGGGGGGHHHHHHHEGGGGGGGGGGGGHHHGGGGHGHHHHGGGGG<DGGHHHHFHHHHHGHHFHHHGGHHGGGGGHHHHHHHEDGHCFHGGGGGHGHHGHGGGGFGGGGGGGF-??BGGGGFFFFFFFFFFFFFFFFFFFFFFFFFFFFFFFFFFFFFFFFBFFFFFFFFFFFFBFFFEBFFFFFFFFFFFFFFFFFFFFFFFFFF
@M05620:37:000000000-D9766:1:1101:23918:7958 1:N:0:96
AGTGCCAGCTCTCAATCGCACAGGGGACCCAGGGCCTGGCCCCTCCATCCAGAAAACCTATGACCTCACCCGCTACCTGGAGCACCAACTCCGCAGCTTGGCTGGGACCTATGTGAGTATCCAGCGTAGGAATCTGGGAGTTGGGGAGGAGTGAGGAGTTGGGGAAAGACAGTCCTAACCGTGGAGGGTTCTGGTAAATGATGGGGTGAGGAGGGGCTCTTTGGCTCCCACCAGTCCCCCTGTCTGGTCTA
+
ABAABFFFCFFFGGGGGGGGGGHGGGGGGGHHFEGGGGHHHHGHGGHHHGHHHHHEGGHHHHHHHHHHHHHGGEEGHHHHBGHHHHHGGHHHEGGGGHHHGHFFGGHHGHHHHHGGHHHHHHHHHGFGGGHHHHHHGGGFGHHHGGGGGGGHGHGHCDHHHHGGEGHHGHHHHHHHHHHHGGGGGGGGFGGGGGFGGGGGGGGEFDFFFFFFFFFFFFFFFFFFFFFFFFFFFFFFFFFFFFFFFFFFFFF
@M05620:37:000000000-D9766:1:1101:12182:7964 1:N:0:96
ACCACACCTTCTACAATGAGCTGCGTGTGGCTCCCGAGGAGCACCCCGTGCTGCTGACCGAGGCCCCCCTGAACCCCAAGGCCAACCGCGCGAAGATGACCCAGGTGAGTGGCCCGCTACCTCTTCTGGTGGCCGCCTCCCTCCTTCCTGGCCTCCCGGAGCTGCGCCCTTTCTCACTGGTTCTCTCTTCTGCCGTTTTCCGTAGGACTCTCTTCTCTGACCTGAGTCTCCTTTGGAACTCTGCAGGTTCT
+
BABCCBCAFFFFGGGGFGBFGGHHGFEBCEHHHFFGDGAEEHHHHGGEEGGGGHGHHHGAEECGGGGGGGGGHHHGGGFHGHHHHGGGGG/<@DCGHFHHHHHHGHG1GHHGGGHGGGGGHHHHHHHGHHHGGHGGGGGGGGGGGGGGGFFGGGGGGGG-@DFFFFFFFFFFFFFFFFFFFFFFFFFFFFFFFFFFFFFFFFFFFFFFFFFFFFFFFFFBFFFF/:FFFFFFFFFFFFFFFFFFFFFFFFF
@M05620:37:000000000-D9766:1:1101:23270:8010 1:N:0:96
ACCACACCTTCTACAATGAGCTGCGTGTGGCTCCCGAGGAGCACCCCGTGCTGCTGACCGAGGCCCCCCTGAACCCCAAGGCCAACCGCGAGAAGATGACCCAGGTGAGTGGCCCGCTACCTCTTCTGGTGGCCGCCTCCCTCCTTCCTGGCCTCCCGGAGCTGCGCCCTTTCTCACTGGTTCTCTCTTCTGCCGTTTTCCGTAGGACTCTCTTCTCTGACCTGAGTCTCCTTTGGAACTCTGCAGGTTCT
+
CCCCCCDCFFFFGGGGGGGGGGHHGGGEEGHGHGGGGGGGGHGHHGGGGGGGHHGHHHHGGGGGGGGGGGGHHHHGGGGHGHHHHGGGGGGGGGHHHHHHHHHHGHHEHHHGGHHGGGGGHHHHHHHHHHHGHHGGGGGHGHHGHGGGGGGGGGGGGGGCCGGGGGFFFFFFFFFFFFFFFFFFHFFFFFFFFFFFFFFHFFFFFFFFFFFFFHFHFHHFFFFFBFFFFFFFFFFFFFFFFFFFFFFFFFF
@M05620:37:000000000-D9766:1:1101:13760:8013 1:N:0:96
ACCACACCTTCTACAATGAGCTGCGTGTGGCTCCCGAGGAGCACCCCGTGCTGCTGACCGAGGCCCCCCTGAACCCCAAGGCCAACCGCGAGAAGATGACCCAGGTGAGTGGCCCGCTACCTCTTCTGGTGGCCGCCTCCCTCCTTCCTGGCCTCCCGGAGCTGCGCCCTTTCTCACTGGTTCTCTCTTCTGCCGTTTTCCGTAGGACTCTCTTCTCTGACCTGAGTCTCCTTTGGAACTCTGCAGGTTCT
+
CCCCCCCCFFFFGGGGGGGGGGHHGEGFHGHHHGGGGGGGGHHHHGGGGGGGHHHHHHHGGGGGGGGGGGGHHHHGGGGHGHHHHGGGGGGGGGHHHHHHHHHHGHHHHHHGGGHGGGGGHHHHHHHHHHHGHHGGGGGHGHHGHGGGGGGGGGGGGGGADGGGGGFFFFFFFFFFFFFFFFFFFFFFFFFFFFFFFFFFFFFFDFFFFFFFFFFFFFFFFFFFBFFFFFFFFFFFFFFFFFFFFFFFFFF
@M05620:37:000000000-D9766:1:1101:18746:8014 1:N:0:96
ACCACACCTTCTACAATGAGCTGCGTGTGGCTCCCGAGGAGCACCCCGTGCTGCTGACCGAGGCCCCCCTGAACCCCAAGGCCAACCGCGAGAAGATGAGTGGCCCGCTACCTCTTCTGGTGGCCGCCTCCCTCCTTCCTGGCCTCCCGGAGCTGCGCCCTTTCTCACTGGTTCTCTCTTCTGCCGTTTTCCGTAGGACTCTCTTCTCTGACCTGCGTCTCCTTTGGAACTCTGCAGGTTCTAGATCGGAA
+
BBBBBBBBFFFFGGGGGGGDGEHFGEEEGGHGGGGGGGGGGHHHHGGGGGGGHHHHHHHGGGGGGGGGGGGHHHHGGGGHEHHHHGGGGGGGGGHHGHHF?FEG?/<AF-AGDHFHHH1B1<<.<<@CG?GGFGGCCCGB0CFHHAEGEA--@F/F?DFGGBFF/:BFBFFF//;F//BFBFB/BA.AF.99.9AD?/F9FF/FFFFFFB/B/FB.;;@9FFFFFFB/9BB/B9BBFF.;FFFBFFFF.A;
@M05620:37:000000000-D9766:1:1101:21197:8025 1:N:0:96
ACCACACCTTCTACAATGAGCTGCGTGTGGCTCCCGAGGAGCACCCCGTGCTGCTGACCGAGGCCCCCCTGAACCCCAAGGCCAACCGCGAGAAGATGCCCAGGTGAGTGGCCCGCTACCTCTTCTGGTGGCCGCCTCCCTCCTTCCTGGCCTCCCGGAGCTGCGCCCTTTCTCACTGGTTCTCTCTTCTGCCGTTTTCCGTAGGACTCTCTTCTCTGACCTGAGTCTCCTTTGGAACTCTGCAGGTTCTA
+
AAAAAAAAFFFFGGGFBGGGGFHHGGGGH2BGGFFE2EG2FF2FGGGGDEEFGHFHHHGG@FEEGFGGGGFG@FHEGGEFFFFG?FEED/D>//?FD<FHHC/FG1G<F?FCFHGGG?CFHHHHHHBGGHGHHCCGGGHGHGDHFGGFGFEGGGGGG--;A./BBGFBBFFFEFFFFFF/BBFFFFFFFFEFFBFDFFFFFFFFFFFFFFFFFF/F//BFFFEBFFFFFF/BBB///BFFFFBB/FAFFF9
@M05620:37:000000000-D9766:1:1101:3933:8031 1:N:0:96
ACCACCCCTTCTCCAATGAGCTGCGTGTGGCTCCCGCGGCTCCCCCCGTGCTTCTGACCGAGTCCCCCCTGACCCCCAAGGCCACCCGCGAGGCGCTTACCCCGGTGAGTGGCCCGCTACCTCTTCTGGTGGCCGCCTCCCTCCTTCCTGGCCTCCCGGAGCTGCGCCCTTTCTCACTGGTTCTCTCTTCTGCCGTTTTCCGTCGGACTCTCTTCTCTGACCTGAGTCTCCTTTGTCACTCTGCAGGTTCT
+
>A>>>>>>AFFF1FGBABBAB11BABAB00BBABF0AEEE/BAFFGGFBBB/11B1BBFE>>/BG1?EEEE<BBCEGC/?/<??FHG>B/B//<---..</<<<<-:;;G0:.C;;AAGAF9FCC;C;C0/.;F?-ABE-EFBABFFFFB;:ABAAEA-;@@AFF;@B@-;;//BBF999/;BFFFFFFBBF/9-;9BA9BAB->@@;@FFFFFBBFF/9/;/BB-BBBBFB//////;BFB/B/FFFFFF
@M05620:37:000000000-D9766:1:1101:8323:8034 1:N:0:96
GAGGCTGCTTTGGAAGAAACTCATAGATTACTGCAACAGTTCCCCCTGGACCTGGAAAAGTTTCTTGCCTGGCTTACAGAAGCTGAAACAACTGCCAAGTAAGTCAGGCATTTCCGCTTTAGCACTCTTGTGGATCCAATTGAACAATTCTCAGCATTTGTACTTGTAACTGACAAGCCAGGGACAAAAGATCGGAAGAGCACCCGTCTGAACTCCAGTCACTAATGCGCATCTCGTATGCCGTCTTCTGC
+
>11>AAFAFFFFGFFA1BFGGGFGEFGGG1FFHHD1GGFBFHHHHGGF/0BGHHEGHFHHHHHHHHHHHHHHHHHFHHGDGGGGHHFGHGHHHHHHCGFBG21BFHDBFGHHHGHGGGGEGHHHHFGBGFF1/FGHHBFHHFFGHHF1FGDFFGBFHHHHGHHHHFHHGF2FGHHEHHGHGE?ACFHGFGF1>GCAFCC.CCC.<<ECHEGBG<GHF/;:CGGHHF:CFB?9:CF.;;9;BF@F@FECFFB
@M05620:37:000000000-D9766:1:1101:10694:8045 1:N:0:96
ACCACACCTTCTACAATGAGCTGCGTGTGGCTCCCGAGGAGCACCCCGTGCTGCTGACCGAGGCCCCCCTGAACCCCAAGGCCAACCGCGAGAAGATGACCCAGGTGAGTGGCCCGCTACCTCTTCTGGTGGCCGCCTCCCTCCTTCCTGGCCTCCCGGAGCTGCGCCCTTTCTCACTGGTTCTCTCTTCTGCCGTTTTCCGTAGGACTCTCTTCTCTGACCTGAGTCTCCTTTGGAACTCTGCAGGTTCT
+
AA>AAAAAFFFFGEGFAGGGGDGHGGCGGGBGGFGD2AA2BG2FGGGGEEECFHHFGHHG0EEEFEGEGGGF3BFEGG?GFHGGGFG?CBC/<BG2?FFDFH/?/?CFHG1FGHGCGGFGGGGFHHG0GHB.CGCGGGGHGHHGGFFGGFFEFGGGGA9BAACFFAFFF@BFFFFFFBB.BFFFFBBFFFFFFFA.DFFFFFF.:;BFFFFFFFFFEF/FFFFFFBFFFFFFFFF/BFFFFFFFFFFAFFB
@M05620:37:000000000-D9766:1:1101:15397:8053 1:N:0:96
GAGGCTGCTTTGGAAGAAACTCATAGATTACTGCAACAGTTCCCCCTGGACCTGGAAAAGTTTCTTGCCTGGCTTACAGAAGCTGAAACAACTGCCCAGTAAGTAAGGCATTTCCGCTTTAGCAATCTTGTGGAACACATTGCCAAATTCTCCGAATTTGTCCTTGTAACTGCGAAGCAAGGGCCATCAGATCGGAAGAGCACCCGTCTGAACTCCAGTCACTAAAGCGCAACTAGTAGGCCGTCTACTTC
+
AAAABACAFFFFFGGFAEGFEEEAEGFHHGHHFHHDHGHDEH5GHGGGHFHHHFHCHHHHAFGHHFEGHHHHCBEGHHHHFFHFFGHEHFHFFGFG1313B44@B4@FGCF3F441>1>?333BBBBG4?GH/333?B?3443BFFFG11?B1//EA/22F2@22<@F22@1?//>@C1>0...<.0>1>10<.......<C...-;A..=0:0;GB:G00;00/0009-9-9//0;0;909-9@../9//
@M05620:37:000000000-D9766:1:1101:10677:8055 1:N:0:96
ACCACACCTTCTACAATGAGCTGCGTGTGGCTCCCGAGGAGCACCCCGTGCTGCTGACCGAGGCCCCCCTGAACCCCAAGGCCAACCGCGAGAAGATGACCCAGGTGAGTGGCCCGCTACCTCTTCTGGTGGCCGCCTCCCTCCTTCCTGGCCTCCCGGCGCTGCGCCCTTTCTCACTGGTTCTCTCTTCTGCCGTTTTCCGTAGGACTCTCTTCTCTGACCTGCGTCTCCTTTGGAACTCTGCAGGTTCT
+
ABABAAAAFFFFDFFDGGBFGGHHGEEAAAFEGFGEEFEEFGAFGEEEGEEFGHHHGGHEEEFEFGGGGGGHBHGFEGGGGHGHHGGEBC>BDDHFGFHHHHHEFFG?F?FEGHFDGGFGFHHHHHHHDHHGHHGGGGGHGHHGHGGGGGGGGGGGGGC-9?DDFFFFFFFFFFF/FFFFFFFFFFFFFFFFFFFFFFFFFFFFFFFFFFFFFFFFFFFBFFFF.;DFFFFFFFFFFFFFFFFFFFFFFFF
@M05620:37:000000000-D9766:1:1101:20108:8056 1:N:0:96
GAGGCTGCTTTGGAAGAAACTCATAGATTACTGCAACAGTTCCCCCTGGACCTGGAAAAGTTTCTTGCCTGGCTTACAGAAGCTGAAACAACTGCCAAGTAAGTCAGGCATTTCCGCTTTAGCACTCTTGTGGATCCAATTGAACAATTCTCAGCATTTGTACTTGTAACTGACAAGCCAGGGACAAAAGATCGGAAGAGCACACGTCTGAACTCCAGTCACTAATGCGCATCTCGTATGCCGTCTTCTGC
+
CBBBCBFBFFFFGGGGGGGGGGHHHHHHHHHGHHHHHHHFGHHHHGGGHHHHHHHHHHFGFGHHHHHHHHHHHHHHHHHHHHHHHHHHHGHHHHHHHFGGHGHHHHGHHHHHHHHGGGGGHHHHHHHHHHHHGHHHHHHHHHHGHFHHHHHHFFHHHHHHHHHHHHHHHHHHGHHGHHGGHHGGGGHGHHGHHHGGGGHFHHHHHGHHHGHHHHHHGHHHHHHHHHHGGGGDGGGGGFGFGGGGGGGGGGE
@M05620:37:000000000-D9766:1:1101:18716:8068 1:N:0:96
ACCACACCTTCTACAATGAGCTGCGAGTGGCTCACGAGGAACACCCCGAGCTGCTGACCGAGGCCCCCCTGAACCCCAAGGCCAACCGCGAGAAGATGAGTGGCCCGCTACCTCTTCTTGTGGCCGCCTCCCTCCTTCCTGGCCTCCCGGCCCTGCGCCCTTTCTCACTGGTTCTCTCTTCTGCCGTTTTCCGTAGGACTCTCTTCTCTGACCTGCGTCTCCTTTGGAACTCTGCAGGTTCTAGATCGGAA
+
A?AAA1AAFFFFBGGBFGGDFGGHE0A00A0BA1BF0E//0AB0//AE/AE/1B1GBGEEE///FEEEE>/0BBGEE??F//GHA/<<@BBBCCGEG11?21?<0/>A<ACEFHFFFH1>GFCAC@C?E.GCGHGHHFHB0/;.CFGGG@A--..;--;@-B/;/9;FFBBBBFBFFFFF/BFF/9;BBF/BAB9A-/FB/BFFBBBF////;99A@F=-F///;//9FFFBBBBB9-9;B//BF//:--9
@M05620:37:000000000-D9766:1:1101:21112:8104 1:N:0:96
ACCACACCTTCTACAATGAGCTGCGTGTGGCTCCCGAGGAGCACCCCGTGCTGCTGACCGAGGCCCCCCTGAACCCCAAGGCCAACCGCGAGAAGATGACCCAGGTGAGTGGCCCGCTACCTCTTCTGGTGGCCGCCTCCCTCCTTCCTGGCCTCCCGGAGCTGCGCCCTTTCTCACTGGTTCTCTCTTCTGCCGTTTTCCGTAGGACTCTCTTCTCTGACCTGAGTCTCCTTTGGAACTCTGCAGGTTCT
+
AAAAAAABFFFFFGGFFGGADFFCE2EBFEAFA2FEEEEE2EGCCEEG1EECGGHHBGHGGEEEFGEEGGAGFHEGEGGGFEHGHEFECGGC?DCFH1FGHCFGFFHHF?GEFHECGGGGHHHHHHGHHHHGHHGGGGGHGFHGFGGGGGGGGGGGGGGG@GGGGGBFBBFFFFFFFFFFFFFFFFFFFFFFFFBFFFFFFFFFFFFFFFFFFFFFFFFFFFFFBFFFFFFFFFFFFFFFFFFFFFFFFFF
@M05620:37:000000000-D9766:1:1101:8191:8128 1:N:0:96
ACCACACCTTCTACAATGCGCTGCGGGTGGCTCCCGAGGAGCACCCCGTGCTGCTGACCGAGGCCCCCCTGAACCCCAAGGCCAACCGCGCGAAGATGAGTGGTCCGCTCCCTCTTCTTGTTGCCGCCTCCCTCCTTCCTTGCCTCCCGGCGCTGCGCCCTTTCTCACTGGTTCTCTCTTCTGCCGTTTTCCGTAGGACTCTCTTCTCTGCCCTGCGTCTCCTTTGGCACTCTGCAGGTTCTCGATTGGAA
+
AAA>AAA1BCFFG3GFBG1AE?EFE0AA/AFG1ABA/EGGCHHHHGG/>?EGFHGEGHG//ECGG?EGGGE0GCGGGG<G</GHHG/<BC/<<C@?1F1>>1F1><-<A-.<<CFDGH<0:0.:<@::;.:;FFCFGGGF0BCFEG?EG-99@-@A--;9-BFFBBBF/F-BBFFFFBFF;;/B/@BFFFFFFF-9AFFFFFFFFBBBFFFFEFFA@B@FFFFFFFF/9;FFFFFFF-AFFF/EBB/:9/;
@M05620:37:000000000-D9766:1:1101:16082:8143 1:N:0:96
GAGGCTGCTTTGGAAGAAACTCATAGATTCCTGCAACAGTTCCCCCTGGACCTGGAAAAGTTTCTTGCCTGGCTTACAGAAGCTGAAACAACTGCCAAGTAAGTCAGGCATTTCCGCTTTAGCACTCTTGTGGATCCAATTGAACAATTCTCAGCATTTGTACTTGTAACTGACAAGCCAGGGACAAAAGATCGGAAGAGCACACGTCTGAACTCCAGTCACTAATGCGCATCTCGTATGCCGTCTTCTGC
+
33>>A>CAFF@DCGFF44BG5FBGEFGHH5DGHH44B2BDDGHHHGAFAAGBGHFHH32BBGHHFGHHHHHHHHGCGHHDGHHFGGHHHFGHHHHH33FB@BGGHHFGHHHHHHHGGGGADGHGHHHHHGHHDGHHH3FGHHDGH1FGGHFH2BF1BFFHF2FGHHH1GHHH1GFFFGFGCAACEFFF0>CGHG?EEDG.CCCGGAHHHEHFC:GHHGCGCGHHHHEF?A?;-;C.=ABFFGG9BFGGGFB
@M05620:37:000000000-D9766:1:1101:19796:8154 1:N:0:96
ACCACACCTTCTACAATGAGCTGCGTGTGGCTCCCGAGGAGCACCCCGTGCTGCTGACCGAGGCCCCCCTGAACCCCAAGGCCAACCGCGAGAAGATGAGTGGCCCGCTACCTCTTCTGGTGGCCGCCTCCCTCCTTCCTGGCCTCCCGGAGCTGCGCCCTTTCTCACTGGTTCTCTCTTCTGCCGTTTTCCGTAGGACTCTCTTCTCTGACCTGAGTCTCCTTTGGAACTCTGCAGGTTCTAGATCGGAA
+
CCCCCCCCFFFFGGGGGGGGGGHHGGGGHGHHHGGGGGGGGHHHHGGGGGGGHHGHHHHGGGGGGGGGGGGHHHHGGGGHGHHHHGGGGGGGGGHHGHFHHHGGHHGGGCGHHHHHHHGHGHGHHGGGGGHGHHGHHHHHHHHHHHGGGG-DDGGGGGGGGGGFFFFFFFFFFFFFFFFFFFFFFFADFFFFFFFFFFFFFFFFFFFFFFFFFFFBFFFFFFFFFFFFFFFFFFFFFF;FFFFFFFFFFFE
@M05620:37:000000000-D9766:1:1101:26967:8169 1:N:0:96
AGTGCCAGCTCTCAATCGCACAGGGGACCCAGGGCCTGGCCCCTCCATCCAGAAAACCTATGACCTCACCCGCTACCTGGAGCACCAACTCCGCAGCTTGGCTGGGACCTATGTGAGTATCCAGCGTAGGAGTCTGGGAGTTGGGGAGGAGTGAGGAGTTGGGGAAAGACAGTCCTAACCGTGGAGGGTTCTGGTAAATGATGGGGTGAGGAGGGGCTCTTTGGCTCCCACCAGTCCCCCTGTCTGGTCTA
+
3A3>AFDFBFFFFGGBEFEEEGHHGGGGGGHHGGGDGCHCGHGHGGFH5BGGG33BGE3GHHHHFG3FGHHGGG/EGHHHGHH11?GHGFHHGDEGEFHHGHHGGDHHGFHHHHHHHHHHHHHGHGEGGGHCGFHHHFFFEHHFG?EGGGGHCGHHGGHHHGGGGGHGHHHHHHHHHHHABDGGGGG@AFGGGGFGGGGGGGGGGGFBFFFFFFBBB?FFFFFFFFFFFFFFFFFFFFFFBFFFFFFFFFF
@M05620:37:000000000-D9766:1:1101:20315:8171 1:N:0:96
ACCACACCTTCTACAATGAGCTGCGTGTGGCTCCCGAGGAGCACCCCGTGCTGCTGACCGAGGCCCCCCTGAACCCCAAGGCCAACCGCGAGAAGATGAGTGGCCCGCTACCTCTTCTGGTGGCCGCCTCCCTCCTTCCTGGCCTCCCGGCGCTGCGCCCTTTCTCACTGGTTCTCTCTTCTGCCGTTTTCCGTAGGACTCTCTTCTCTGACCTGAGTCTCCTTTGGAACTCTGCAGGTTCTAGATCGGAA
+
CCDDDBCCFFFFGGGGGGGGGGHHGFGGHGHHHGGGGGGGGHHHHGGGGGGGHHHHHHHGGGGGGGGGGGGHHHHGGGGHGHHHHGGGGGGGGGHHHHHHHHGGHHGGG-CHHHHHHHFHHHGHHGGGGGHGHHGHHHHHHHHHHHGGGA-ACGGGADFFFFFFFFFFFFFFFFFFFFFFFFFFFFDFFFFFFFFFFFFFFFFFHFFFHFFFFFF/BFFFFFFFHFFBFFFFFFFFFF<BFFFFFFFFFB?
@M05620:37:000000000-D9766:1:1101:20333:8178 1:N:0:96
ACCACCCCTTCTACAATGAGCTGCGTGTTGCTCCCGAGGCTCCCCCCGTGCTTCTGACCGAGTCCCCCCTGACCCCCAAGGCCACCCGCGAGACGATGAGTGGCCCGCTACCTCTTCTGGTGGCCGCCTCCCTCCTTCCTGGCCTCCCGGAGCTGCGCCCTTTCTCACTGGTTCTCTCTTCTGCCGTTTTCCGTAGGACTCTCTTCTCTGACCTGAGTCTCCTTTGGAACTCTGCAGGTTCTAGATCGGAA
+
>A>AA11AAFFFFGGBAF11B1BAAE0A0BDF1FFA0AE//B/FFGEEEAEB1FG1FGGE>F/FHFGGGGGB00B?EEEG/??F/BE/B//>//?/?/??F1/FFH>CCCGFHHHHHHHG0<AHH<ACGGHGHHCHHHGGGGGGFFF?.--;A?/F-?A@@FFFFFFF/9BBFFFFFFBFFFFFF?B-BFF9-FFBFFFFFFFFFFBFFEFFFFFF-BFFFFEF9/;BBFFF//BB/AFFFFF/99BAB?-
@M05620:37:000000000-D9766:1:1101:21672:8185 1:N:0:96
ACCACACCTTCTACAATGAGCTGCGTGTGGCTCCCGAGGAGCACCCCGTGCTGCTGACCGAGGCCCCCCTGAACCCCAAGGCCAACCGCGAGAAGATGACCCAGGTGAGTGGCCCGCTACCTCTTCTGGTGGCCGCCTCCCTCCTTCCTGGCCTCCCGGAGCTGCGCCCTTTCTCACTGGTTCTCTCTTCTGCCGTTTTCCGTAGGACTCTCTTCTCTGACCTGAGTCTCCTTTGGAACTCTGCAGGTTCT
+
BCCCCCCCFFFFGGGGGGBGGGHHGEGBFGHHHGGFFGGGGHHHHGGGFFGGHHHHHHHGGGGGGGGGGGGHFHHGGGGHGHHHHGGGGGBDGGHGHHHHHHHHGHHHHHHGGHHGGGGGHHHHHHHHHHHGHHGGGGGHGHHGHGGGGGGGGGGGGGG@DGGGGGFFFFFFFFFFFFFFFFFFFFFFFFFFFFFFFFFFFFFFFFFFFFFFFFFFFFFFFFFFBFFFFFFFFFFFFFFFFFFFFFFFFFF
@M05620:37:000000000-D9766:1:1101:13332:8197 1:N:0:96
ACCACACCTTCTACAATGAGCTGCGTGTGGCTCCCGAGGAGCACCCCGGGCTGCTGACCGAGGCCCCCCTGAACCCCAAGGCCAACCGCGAGAAGATGACCCAGGTGAGTGGCCCGCTACCTCTTCTGGTGGCCGCCTCCCTCCTTCCTGGCCTCCCGGAACTGCGCCCTTTCTCACTGGTTCTCTCTTCTGCCGTTTTCCGTAGGACTCTCTTCTCTGACCTGAGTCTCCTTTGGAACTCTGCAGGTTCT
+
111AAA1AFFCBAGF13ABFDFACEBEFH0GHGGF0EAE/EHHHHGCG//AAE/1BG>BFGGGGCF/EGGGHFGC?EFGEFHHA/?CCC/>C@<FG11?FFHGAFFGF01>FGEF@C?C-<DHDFHFFG0CFAHGGG.;EGF/E/0C90B/FGGGGG.99-;/9BB@F@@FFFFBFF/FFF/FFFFFBFFFFBF=BFFFFFBFF?BFFEFFFFF/99/9B/B/;;-;;F/BFFFFF/FFF//BF//--;BF
@M05620:37:000000000-D9766:1:1101:6274:8212 1:N:0:96
ACCACACCTTCTACAATGAGCTGCGTGTGGCTCCCGAGGAGCACCCCGTGCTGCTGACCGAGGCCCCCCTGAACCCCAAGGCCAACCGCGAGAAGATGACCCAGGTGAGTGGCCCGCTCCCTCTTCTGGTGGCCGCCTCCCTCCTTCCTGGCCTCCCGGAGCTGCGCCCTTTCTCACTGGTTCTCTCTTCTGCCGTTTTCCGTAGGACTCTCTTCTCTGACCTGAGTCTCCTTTGGAACTCTGCAGGTTCT
+
BBAAABBBFFFFGGGGGGGGGFFHGGGAEEHHGGGEEEGCFHHHHGGGGGDGHHFGHHHGEEGGGGGGGGGFHHHGG/EHAGGHHGGFCF?GGGGFHHFHHHA/FFHFHHFEGHHGGG-CEHHHGHHHFGHGHFDDCGGHGHHGGGGGGEFGFGGGGCA?BBFFGAFFFFFFFFFEFFFFFFFFFFFFFFFFFFFFFFFFF.;.9ABFFFFFFFFFEFFFFFFBBFFFFFFFFFFFFFFFFFFFFEFFFFF
@M05620:37:000000000-D9766:1:1101:17605:8233 1:N:0:96
AGTGCCAGCTCTCAATCGCACAGGGGACCCAGGGCCTGGCCCCTCCATCCAGAAAACCTATGACCTCACCCGCTACCTGGAGCACCAACTCCGCAGCTTGGCTGGGACCTATGTGAGTATCCAGCGTAGGAATCTGGGAGTTGGGGAGGAGTGAGGAGTTGGGGAAAGACAGTCCTAACCGTGGAGGGTTCTGGTAAATGATGGGGTGAGGAGGGGCTCTTTGGCTCCCACCAGTCCCCCTGTCTGGTCTA
+
CCBBCFFFCFFFGGGGGGGGGGHHGGGGGGHHGGGGGGHHHHGHGGHHHHHHHHHHHGHHHHHHHHHHHHHGGGGGHHHHHHGHHHHHGHHHGGGGGHHHGHHGGGHHGHHHHHHHHHHHHHHHHGGGGGHHHHHHHHHGGHHHGGGGGGGHHHHHHGHHHHGGGGHHHHHHHHHHHHHHGGGGGGGGCFGGGGFGGGGGGGGGGGFFFFFFFFFFFFFFFFFFFFFFFFFFFFFFFFFFFFFFFFFFFFF
@M05620:37:000000000-D9766:1:1101:23092:8237 1:N:0:96
ACCACACCTTCTACAATGAGCTGCGTGTGGCTCCCGAGGAGCACCCCGTGCTGCTGACCGAGGCCCCCCTGAACCCCAAGGCCAACCGCGAGAAGATGACCCAGGTGAGTGGCCCGCTACCTCTTCTGGTGGCCGCCTCCCTCCTTCCTGGCCTCCCGGAGCTGCGCCCTTTCTCACTGTTTCTCTCTTCTGCCGTTTTCCGTAGGACTCTCTTCTCTGACCTGAGGCTCCTTTGGAACTCTGCAGGGTCT
+
BBBBBBBBFFFFGGGCGGGGGGHHGFGEFEHHHGGFGGGCEHHHHGFGFGGGHHHHGHHGGGGGGGGGGGGGGHGGGGGHGHHGHGGGGCGGGGHHHHHHEHCFFGFB0?FEEHECGGGGFHGGFGHF0GGAFHGC@AFEFHHGHBGGFGFFFGGEA;9@?-AFFGFFF>BFFF99:9///;::FFFFFFFBBFF:.:A9BA:99.BFFFFFBFFB:F/BFFFF/F.9;A.BF9B9/BFFFFFBFFF-;F.
@M05620:37:000000000-D9766:1:1101:6428:8243 1:N:0:96
AGTGCCAGCTCTCAATCGCACAGGGGACCCAGGGCCTGGCCCCTCCATCCAGAAAACCTATGACCTCACCCGCTACCTGGAGCACCAACTCCGCAGCTTGGCTGGGACCTATGTGAGTATCCAGCGTAGGAATCTGGGAGTTGGGGAGGAGTGAGGAGTTGGGGAAAGACAGTCCTAACCGTGGAGGGTTCTGGTAAATGATGGGGTGAGGAGGGGCTCTTTGGCTCCCACCAGTCCCCCTGTCTGGTCTA
+
BBAABFFFBFFFGGGGGGGGGGHHGGGGGGHHGGGGGGHHHHGHGGHHHHHHHHHHHGHHHHHHHHHHHHHGGGGGHHHHFHHHHHCHGHHHGGGGGHHHGHHGGGHHGHHHHHHHHHHHHHHHHGGGFGHHHHHHHHGGGHHHGGFFGDEHHHHHFGHHHHGGFDHHHHHHHHHHHHHHGGGGGGGGEGGGGGFFGGGGGGGGGGFFFFFFFFFFFFFFFFFFFFFFFFFFFFFFFFFFFFFFFFFFFFF
@M05620:37:000000000-D9766:1:1101:5067:8250 1:N:0:96
AGTGCCAGCTCTCAATCGCACAGGGGACCCAGGGCCTGGCCCCTCCATCCAGAAAACCTATGACCTCACCCGCTACCTGGAGCACCAACTCCGCAGCTTGGCTGGGACCTATGTGCGTATCCAACGTAGGAATCTGGGGGGTGGGGCAGCGTGCGGCGTTGGGGCAAGCACATCCTAAACGTGGCGGGTTCTGGTAAATGATGGGGTGAGGAGGGGCTCTTTGGCTCCCAACCGTCCCCCTGTCTGGTCTA
+
A33>AFFFBFFFGGGGGGGGGGFHGGGGGGHHGGGGGC2GGFGHGGHHHHHHHHHHHGHHHHHHHHHHHHHGGGGGHHHHHHHHHHHHGHHHGGGGGHHHGHHGGGHHGHHHHHH2//?/@F21@<F0<?@@1<??GH//-;9BBB.-;:-;;.-;--;@BFBB.@E...;./;BFBFFF.;EF--;@;AFFFFBBFF/;//;BFFDB?.;/.;BBB-;BFFFFFBFEF./;.-;9AFFFBFFFFFFFFFB
@M05620:37:000000000-D9766:1:1101:15819:8271 1:N:0:96
ACCACACCTTCTACAATGAGCTGCGTGTGGCTCCCGAGGAGCACCCCGTGCTGCTGACCGAGGCCCCCCTGAACCCCAAGGCCAACCGCGAGAAGATGACCCAGGTGAGTGGCCCGCTACCTCTTCTGGTGGCCGCCTCCCTCCTTCCTGGCCTCCCGGAGCTGCGCCCTTTCTCACTGGTTCTCTCTTCTGCCGTTTTCCGTAGGACTCTCTTCTCTGACCTGAGTCTCCTTTGGAACTCTGCAGGTTCT
+
BABBBBBAFFFFGGGGGGAGGGHHGEGA4EHGHGFGDGGGDHHHHGGGAEEGGHFHHHGFGEGGGGGGGGGHHHHGGGGHGHHHHGGGGGBDGGHG2<GHHHHHGHHEFHHGGHHGGGGGHHHHHHHHHHHGHHGCGGGHGHHGHGGGGGGGGGGFGGG-BFFGGGFFFAFFFFFFFFFFFFFFFFFFFFFFFFFFFFFFFFFFFFFFFFFFFFFFFFFFFFFFBFFFFFFFFFFFFFFBFFFFFFFFF9F
@M05620:37:000000000-D9766:1:1101:16362:8281 1:N:0:96
ACCACACCTTCTACAATGAGCTGCGTGTGGCTCCCGAGGAGCACCCCGTGCTGCTGACCGAGGCCCCCCTGAACCCCAAGGCCAACCGCGAGAAGATGACCCAGGTGAGTGGCCCGCTACCTCTTCTGGTGGCCGCCTCCCTCCTTCCTGGCCTCCCGGCGCTGCGCCCTTTCTCACTGGTTCTCTCTTCTGCCGTTTTCCGTAGGACTCTCTTCTCTGACCTGCGTCTCCTTTGGAACTCTGCAGGTTCT
+
BBBBBBBBFFFFGGGGGGGGGGHHGFGFFGHHHGGGGGGGGHHHHGGGGGGGHHGHHHHGGGGGGGGGGGGHHHHGGGGHGHHHHGGGGGGGGGHHHHHHHHHHGHFBFDGEGHFGGGGGGHHHHHGHHHH?GFFGGGGHGHHGHGGGGGGFGGGGGG--9ADFF;DFFFFFFFFFFFFFFFFFFFFFFFFFFFFFFFFFFFFFFB9BFFFFFFFFFFFBFFFF.@F=FFBFBFFFFFFFFFFFFFFABFF
@M05620:37:000000000-D9766:1:1101:16848:8288 1:N:0:96
ACCACACCTTCTACAATGAGCTGCGTGTGGCTCCCGAGGAGCACCCCGTGCTGCTGACCGAGGCCCCCCTGAACCCCAAGGCCAACCGCGAGAAGATGAGTGGCCAGCTCCCTCTTCTTGTGGCCGCCTCCCTCCTTCCTGGCCTCCCGGCGCTGCGCCCTTTCTCACTGGTTCTCTCTTCTGCCGTTTTCCGTAGGACTCTCTTCTCTGACCTGCGTCTCCTTTGGAACTCTGCAGGTTCTAGATCGGAA
+
BBBBBBBBFFFFGGGGGGGGGFHHGFFBCEHFHGGGGGGGGHHHHGGGFGGGHHGHHHHGGGGGGGGGGGGHHHHGGGGHGHHHHGGGGGFGGGHHHHHHHHGGH1<F11?FHHHHHH1FHHGHHG-ACDHGHHGHHHG0:/;CGHH.CD-D-:-:@DGGFB9BFFFFFFFFFFFFFFFF/9BFFFDFBFFFFFADFFFFFFFFFFFFFE/FFFFABDCDFFFFFFF/BFFFFFFFFFFFFF/BFFFEF.A
@M05620:37:000000000-D9766:1:1101:16868:8301 1:N:0:96
ACCACACCTTCTACAATGAGCTGCGTGTGGCTCCCGAGGAGCACCCCGTGCTGCTGACCGAGGCCCCCCTGAACCCCAAGGCCAACCGCGAGAAGATGAGTGGCCCGCTACCTCTTCTGGCGGCTGCCTCCCTCCTTCCTGGCCTCTCGCAGCCCCGCCCTTTCTCACTGGTTCTCTCTTCTCTCGTTTTCCGTATGCCTCTCTTCTCTGACCTGAGTCTCCTTTCTAACTCTGCAGTCTGTAGATCGGAA
+
ABBBCBCBFFFFGGGGGGGGGGHHGGGGAEGHHGGGGGGGGHHHHGGGGGFG5GGHHHHGFG0EGGGGGGGHHHGGGGGHGHHGEFGGGGGGCFFCHGD2>2?FFH<<@<CG1<1>G1<>1<@D-;C.:;GG/GDH0CFG0/..0;/;;.;.A...9A;@C//:9B//;//;/;//;/BFFF//;.A:A.BFDF..//;///;/9BBFF///;9//;/;//://;///99B//;BF///;/9;:/:/;.9:
@M05620:37:000000000-D9766:1:1101:17574:8309 1:N:0:96
AGTGCCAGCTCTCAATCGCACAGGGGACCCAGGGCCTGGCCCCTCCATCCAGAAAACCTATGACCTCACCCGCTACCTGGAGCACCAACTCCGCAGCTTGGCTGGGACCTATGTGAGTATCCAGCGTAGGAATCTGGGAGTTGGGGAGGAGTGAGGAGTTGGGGAAAGACAGTCCTAACCGTGGAGGGTTCTGGTAAATGATGGGGTGAGGAGGGGCTCTTTGGCTCCCACCAGTCCCCCTGTCTGGTCTA
+
ABAABFFFCFFFGGGGGGGGGGHHGGGGGGHHGGGGGGHHHHGHGGHHHHHHHHHHHGHHHHHHHHHHHHHGGFGGHHHHHHHHHHHHGHHHGGGGGHHHGHHGEEHHGHHHHHHHHHHHHHHHHGGGGGHHHHHHHFFFAGHHGGGGGFDGFHFHHGHHF/CGGGHHHHHHHHHHHHHHAAEGGGGGFGGGGGGGGGGGGGGGGGDFFFFFFFFFFFFFFFFFFFFFFFFFFFFFFFFFFFFFFFFFFFF
@M05620:37:000000000-D9766:1:1101:21639:8310 1:N:0:96
GAGGCTGCTTTGGAAGAAACTCATAGATTACTGCAACAGTTCCCCCTGGACCTGGAAAAGTTTCTTGCCTGGCTTACAGAAGCTGAAACACCTGCCAAGTATGCCAGGCATTTCCGCTTTAGCACTCTTCTCGATCCAATTGAACAATTCTAAGCATTTCTACTTGTAACTGACAAGCCACGGACAAAAGATCTAAAGATCACACCTCTGAACTCAACTCACTAATGCGCACCTCGTCTGCCATCTCCTGC
+
>33>>>B>BBB@FBA44B4ABABEGGDDF5BE5B44AEBDGFGHHGAA22BBFBABA32A3DDDD5DBBBFGHCB3BBBBF3EBBDBBF?1BBBBC3F?@@444BF311?3@BB41?E//?F3BB3B?B343?B30<BBBB3?BBFBBBB22B201122222@@@1@@@2211@@1FGF<0</<<-0<00<<>11000=0=<C<C.<<D0<0;0:0//0::C0;/;00:A?--;;9;9;CFB/09;0;B9;
@M05620:37:000000000-D9766:1:1101:20802:8315 1:N:0:96
ACCACACCTTCTACAATGAGCTGCGTGTGGCTCCCGAGGAGCACCCCGTGCTGCTGACCGAGGCCCCCCTGAACCCCAAGGCCAACCGCGAGAAGATGAGTGGCACGCTACCTCTTCTGGTGGCAGCCTCCCTCCTTCCTGGCCTCCCGGCGCTGCGCCCTTTCTCACTGGTTCTCTCTTCTGCCGTTTTCCGTAGGACTCTCTTCTCTGCCCTGCGTCTCCTTTGGAACTCTGCAGGTTCTAGATCGGAA
+
3A>AAAABFFFBFGGD5FGGFGE4EBEBG2GHHGCAEAEAFHHHHGEGFEFEHDGHHGBEGGGGAE@EGGGGHHEEGGGEEGHEFEGEGB>B@AGG1?BFHFGGBGCDFADGHH1>GH1F=<EF0.<CGHHGHH?G0<FC0/GH0.CEE@:B9B-CBBGGGGGFFFFFFFFFFFFFFFFF/BFBFBAA/AFFFFADFFFFFFFFFFFFFF/BEFFE99@FFB/9BBF/BFFFFFFEFFAB/B/FFF/9.AE
@M05620:37:000000000-D9766:1:1101:15559:8315 1:N:0:96
ACCACACCTTCTACAATGAGCTGCGTGTGGCTCCCGAGGAGCACCCCGTGCTGCTGACCGAGGCCCCCCTGAACCCCAAGGCCAACCGCGAGAAGATGAGTGGCCCGCTACCTCTTCTGGTGGCCGCCTCCCTCCTTCCTGGCCTCCCGGCGCTGCGCCCTTTCTCACTGGTTCTCTCTTCTGCCGTTTTCCGTAGGACTCTCTTCTCTGACCTGCGTCTCCTTTGGAACTCTGCAGGTTCTAGATCGGAA
+
CCCCCCCCFFFFGGGGGGGGGGHHGGGEDGHHHGGGGGGGGHHHHGGGGGGGGHGHHHHGGGGGGGGGGGGHGHHGGGGHGHHHHGGGGGDGGGHHHHFHHHGGFGDDG-AHHHHHHH1FHFFHHGGGGGHGHHGHHHHHHHHHHHGGGG-DDGGGGFFFFFFFFFFFFFFFFFFFFFFFFFFFFFDFFFFFFFFFFFFFFFFFFFFFFF0BFFF.@ADDFFFFFFFFFFFFFFFFFFFFFFBFFFFFFFF
@M05620:37:000000000-D9766:1:1101:4301:8319 1:N:0:96
ACCACACATTCTACAATGCGCTGCGTGTGGCTCCCGAGGAGCACCCCGTGCTGCTGACCGAGGCCCCCCTGAACCCCAAGGCCAACCGCGCGAAGATGACCCAGGTGAGTGGCCCGCTACCTCTTCTGGTGGCCGCCTCCCTCCTTCCTGGCCTCCCGGTGCTGCGCCCTTTCTCACTGGTTCTCTCTTCTGCCGTTTTCCGTAGGACTCTCTTCTCTGACCTGCGTCTCCTTTGGAACTCTGCAGGTTCT
+
BBBBBBB>BFFFGGGGGG4AEEFGGGGBAAGFG2AA2EEGGHHHHGGAEFGGGHGHHHH>EEEGGGGGGGGHHHHGGGGHGHHHHGGGGG/BDGG?FGHHHHGGGHH1FHHGGH.<AFDGHHHHH;GEHGHFHHGGGGGGGGGGGGGGGGGGGGGGGGG-;9;FFFFFFFFFFFFFFFFFFFFFFFFFFFFFFFFFFFFFFFFEFFFFFFFFFF/BFFFFFFFF?FFFFFFFFFFFFFFFFFFFFFFFFFF
@M05620:37:000000000-D9766:1:1101:3910:8327 1:N:0:96
ACCACACCTTCTACAATGAGCTGCGTGTGGCTCCCGAGGAGCACCCCGTGCTGCTGACCGAGGCCCCCCTGAACCCCAAGGCCAACCGCGAGAAGATGACCCAGGTGGGAGGCCCGCTCCCTCTTCTGGTGGCCGCCTCCCTCCTTCCTGACCTCCCGGACCTCCGCCCTTTCTCCCTGGTTCTCTCTTCTGCCGTTTTCCGTAGGACTCTCTTCTCTGACCTGAGTCTCCTTTGGAACTCTGCAGGTTCT
+
CCCCCCCCFFFFGGGGGGGGGGHHGGGEHGHHHGGGGGGGGHHHHGGGGGGGHHHHHHHGGGGGGGGGGGGHHHHGGGGHGHHHHGGGGGGGGGHHHHFFBGG</11/</<-.F?-<--.<//<<=0000::CC-@-.CFE/;.FBGF0C0;90FF?9---9//..;DAFFFFBF///BE9;//;9:FF/B9F/-;DFAFBA/AA./9:B/BB////99/F///;/9;/B/BFB:BB//;BB///B.;:FB
@M05620:37:000000000-D9766:1:1101:22396:8337 1:N:0:96
ACCACACCTTCTACAATGAGCTGCGTGTGGCTCCCGAGGAGCACCCCGTGCTGCTGACCGAGGCCCCCCTGAACCCCAAGGCCAACCGCGAGAAGATGAGTGGCCCGCTCCCTCTTCTTGTGGCCGCCTCCCTCCTTCCTGGCCTCCCGGCGCTGCGCCCTTTCTCACTGGTTCTCTCTTCTGCCGTTTTCCGTAGGACTCTCTTCTCTGCCCTGCGTCTCCTTTGGCACTCTGCAGGTTCTAGATCGGAA
+
BBAAABBBFFFFGGGGDGGGGCHHGAAA4AFFAFFA?EFGFHHGHGGGDEFGEHG3GHGGEGCGGDGGGGFCGFHGGGAH/?GHHG//>D>BCGHF2HDHHEFF<?>>@<<<GHHFHH1=G1.<GGC@D;:CGHGHHHFHC/GFHG?EG?@BD-AD?BDFFFFFEFFF/B.BFFFFFFFFFFFFFFDFFFFFFFFDFFFFFFFFFFFFFF/BEFFFFFFFFFFFFFF/;FFFFFFFFFAFFFFFFFFF.;E
@M05620:37:000000000-D9766:1:1101:7667:8360 1:N:0:96
ACCACACATTCTACAATGCGCTGCGTGTGGCTCCCGAGGAGCACCCCTTGCTGCTGACCTAGGCCCCCCTGAACCCCAAGGCCAACCGCGCGAAGATTAGTGGCCCGCTACCTCTTCTTGTGGCCGCCTCCCTCCTTCCTGGCCTCCCGGCGCTGCGCCCTTTCTCACTGGTTCTCTCTTCTGCCGTTTTCCGTAGGACTCTCTTTTCTGCCCTGCGTCTCCTTTGGCACTCTGCAGGTTCTAGTTCGGAA
+
AAABBAA3BBBFGGGGGGBEEEGGGEGBAEGHHAAE2EEEEHHHHGG1AGHHGGFHHHH5B@FHHGGGGGFHHHHGGGGHGHGGHGGGGG<@CCG?GHHGHFH/0?><A<>FGHHHHH1GG1.>GG<AD<CEHHGHHHHH0CHHHHHGGGGGGGGGG:;@@FFFFFFFFFFFFFFFFFFFBFFFFBADFFFFFF.DFFFFFFFFF/;;BFBFEFF.;DBFFFFFFFE/;FFFFFF/B?FFFF/B/B/;@9A
@M05620:37:000000000-D9766:1:1101:12180:8364 1:N:0:96
ACCACACCTTCTACAATGAGCTGCGTGTGGCTCCCGAGGAGCACCCCGTGCTGCTGACCGAGGCCCCCCTGAACCCCAAGGCCAACCGCGAGAAGATGACCCAGGTGGGTGGCCGGCTACCTCTTCTGGTGGCCGCCTCCCTCCTTCCTGGCCTCCCGGGCCTGCGCCCTTTCTCCCTGGTTCTCTCTTCTGCCGTTTTCCGTAGGACTCTCTCTCCTGACCTAGGTCTCCTTTGGAACTCTGCAGGTTCT
+
DCDEEDDCFFFFGGGGGGGGGGHHGGGFHGHHHGGGGGGGGHHHHGGGGGGGHHHHHHHGGGGGGGGGGGGHHHHGGGGHGHHHHGGGGGGGGGHHHHFHHHAH/?1?//?->G----.=/00D11<D0=<.C.-A-.<E./C9F1C/1:/<.0<C.E----...-<D>FF01:11/<FAF010110B11<1B0-BDF.F090.B.00//00B000/<01</100/:11<0BF1FBFF001<101<AF:0<
@M05620:37:000000000-D9766:1:1101:7671:8377 1:N:0:96
ACCACACCTTCTACAATGAGCTGCGTGTGGCTCCCGAGGAGCACCCCGTGCTGCTGACCGAGGCCCCCCTGAACCCCAAGGCCAACCGCGAGAAGATTAGTGGCCCGCTACCTCTTCTGGTTGCCGCCTCCCTCCTTCCTGGCCTCCCGGCGCTGCGCCCTTTCTCACTGGTTCTCTCTTCTGCCGTTTTCCGTAGGACTCTCTTCTCTGCCCTGAGTCTCCTTTGGCACTCTGCAGGTTCTAGATCGGAA
+
BBBAABBAFFFFGGGGGGDEGFHHGEEBAEGHFFFEDGGGGHHHHGGGGGGGHHHHHHHEFGGGGGGGGGGHHHHGGGGHAEHHHGG/CGCDCGHGHHHF?>0?</>AD-<FDGFFGH1<<1.<<-<CA.CCCGDCCGHG0/CGHHHG.@-AAA-;@ADFFFFFFF/BBB.FB9BBFFFF9B/9B-.;F.9/9/:A?B;BFFBFFBFFF//;AFF..;B;FFFFBFF/;FBBFFEFFA9BFF/BFF/;A.;
@M05620:37:000000000-D9766:1:1101:6178:8388 1:N:0:96
GAGGCTGCTTTGGAAGAAACTCATAGATTACTGCAACAGTTCCCCCTGGACCTGGACAAGTTTCTTGCCTGGCTTACAGAAGCTGAAACAACTGCCAAGTACTTCAGGCATTTCCGCTTTAGCACTCTTGTTGATCCAATTGAACAATTCTAAGAATTTGTACTTGTAACTGACAAGCCAGGGACAAAAGATCGGAAGAGCACCCGTCTGAACTCCACTCACTAATGCGCAACTCTTCTGCCGTCTTCTGC
+
>33A>>FAFFFFG4BF4FGFFGGHHDGFG5FFGFBECGHFGDFFEEEFE2FGHHGHB31FGHHFHGHBBB3BBFGB35BDFGBFHE3FBFGGHHHG33FGD44BBG33BFGHG4B>E??FGHFEBBFBBBF3BBF?BG3FFEGFGGBBBFF2BF11BBFBGFHGHHHHDG@@D@FFFGGHCCA/F?AGHHGH1<<>FC<<<<<<A<C.<<CCF0CGF/;;/;0;C00;:.9--/;0C00;0;-CA..;0B0
@M05620:37:000000000-D9766:1:1101:27380:8389 1:N:0:96
ACCACACCTTCTACAATGAGCTGCGTGTGGCTCCCGAGGAGCACCCCGTGCTGCTGACCGAGGCCCCCCTGAACCCCAAGGCCAACCGCGAGAAGATGAGTGGCACGCTCCCTCTTCTGGTGGCCGCCTCCCTCCTTCCTGTCCTCCCGGCGCTGCGCCCTTTCTCACTGGTTCTCTCTTCTGCCGTTTTCCGTAGGACTCTCTTCTCTGCCCTGCGTCTCCTTTGGAACTCTGCAGGTTCTAGATCGGAA
+
BBBBBBBBFFFFGGGGGGGGGGHHGEGE4EGHHGGEEGFFGHFHHGGG1EEGHHGGHGHGGGGGGGEFGGGFHHHGGGGHGHHHHGGGGGCDFDHGDD22FF//0??<E/?>GGGHHH1<G0.<<C?DF<CEFGGEHHGBG0;CGGFGGG?DACGGGAAFFFFFFFFFFFB/BFFFBFFFFFFFECDFFFFFF9.9AB:FFF/B:/BFFF/BEBA.;ADFFFFEFBB/9FFFFFFFFFAB9F/BFFBA?A.
@M05620:37:000000000-D9766:1:1101:19024:8395 1:N:0:96
ACCACACCTTCTACAATGAGCTGCGTGTGGCTCCCGAGGAGCACCCCGTGCTGCTGACCGAGGCCCCCCTGAACCCCAAGGCCAACCGCGAGAAGATGAGTGGCCCGCTCCCTCTTCTTGTGGCCGCCTCCCTCCTTCCTGGCCTCCCGGCGCTGCGCCCTTTCTCACTGGTTCTCTCTTCTGCCGTTTTCCGTAGGACTCTCTTCTCTGCCCTGCGTCTCCTTTGGCACTCTGCAGGTTCTAGATCGGAA
+
AAAAAAAA1CFFGGGGGG1BDFGFGAE0ABG0AF0AEAEE?GGHHGGE/AEFFGFFFFFA>>CEFCGGGE/FGGHGG?EHGFFGHGFGGG<CCGHFFGFGGEF<0/>AC<>CGGHHHH>FF1.CGCCCG:GFGHGGHGHHB/;CGGGGGG--@?@C@9B@@FFFFFFFBBBBFFFFFFFF;FFFF@BFFFFFFB;AFFFFFFFFFFFFFFFFFFFE@F@FFFFFFFF/BFFFFFBFFF;;FF/;FFBE--9
@M05620:37:000000000-D9766:1:1101:24906:8407 1:N:0:96
AGTGCCAGCTCTCAATCGCACAGGGGACCCAGGGCCTGGCCCCTCCATCCAGAAAACCTATGACCTCACCCGCTACCTGGAGCACCAACTCCGCAGCTTGGCTGGGACCTATGTGAGTATCCAGCGTAGGAATCTGGGAGTTGGGGAGGAGTGAGGAGTTGGGGAAAGACAGTCCTAACCGTGGAGGGTTCTGGTAAATGATGGGGTGAGGAGGGGCTCTTTGGCTCCCACCAGTCCCCCTGTCTGGTCTA
+
BAABCFFFCFFFGGGGGGGGGGHHGGFGGGHHGGGGGGHHHHGHGGHGHHHHHGHHHGHHHHHHHHHHHHHGGFGGHHHHHHHHGHHHGHHHGGGGGHHHGHGGGGHHGFHHHHHHHHHHHHHHHGEGGGHHHHHHHHHGGHHHGGGGGGGHHHHHHGHHHGGGGGHHHHHHHHHHHHHHGEGGGGGG;FFFGGGGGGGGGGGGGGFFFFFFFFFFFFFFFFFFFFFFFFFFFFFFFFFFFFFFFFFFFFF
@M05620:37:000000000-D9766:1:1101:6177:8408 1:N:0:96
GAGGCTGCTTTGGAAGAAACTCATAGATTACTGCAACAGTTCCCCCTGGACCTGGAAAAGTTTCTTGCCTGGCTTACAGAAGCTGAAACAACTGCCAAGTAAGTCAGGCATTTCCGCTTTAGCACTCTTGTGGATCCAATTGAACAATTCTCAGCATTTGTACTTGTAACTGACAAGCCAGGGACAAAAGATCGGAAGAGCACACGTCTGAACTCCAGTCACTAATGCGCATCTCGTATGCCGTCTTCTGC
+
AAAABBFAFFFFGGGGGGCG5GHHHHGHHHHHHHHHGGHGHHHHHGGGHGHHHHHGHHHGBGHHHHHHHHHHHHHHHHHHHHHHHHHHHHEGHHHGGHHFGFGHHHHGHHHHHGGGGGGGHHHHHHHHHHHHGHHHHHHHHHHHHDGHHHHHFHHHHHHHHHHHHHHGHHHHHHHHHHGHHHGGGGHHHGFHHHEDFGGGHHH/<@HHHGGHHGHHHGHHHHHHGHGHGGG.BFF.ECFFFGGGGGGGBFB
@M05620:37:000000000-D9766:1:1101:19023:8416 1:N:0:96
ACCACACCTTCTACAATGAGCTGCGTGTGGCTCCCGAGGAGCACCCCGTGCTGCTGACCGAGGCCCCCCTGAACCCCAAGGCCAACCGCGAGAAGATGAGTGGCCCGCTACCTCTTCTGGTGGCCGCCTCCCTCCTTCCTGGCCTCCCGGAGCTGCGCCCTTTCTCACTGGTTCTCTCTTCTGCCGTTTTCCGTAGGACTCTCTTCTCTGACCTGAGTCTCCTTTGGAACTCTGCAGGTTCTAGATCGGAA
+
BCBCCCCBFFFFGGGGGGFGGGHHGGGGGGGHHGGGGGGGGHHHHGGGEGGGFHHHFHHGGGGGGGGGGGGHHHGGGGGHGHHFHGGGGG@DCDHHHBGGHHGGHHGGG@GHHHHHHHBHGGFHCDGGGGHGHHGHHHHHGGHHHHGGGG-@DFGGGGGGGGGFFFFFFFFFFFFFFFFFFFFFFFADFFFFFFFFFFFFFFFFHFFFFFFFFFF/BBFBFFFFFFFEFFFFFFFFFFAFFFFFFFFFFF?
@M05620:37:000000000-D9766:1:1101:14192:8432 1:N:0:96
ACCACACCTTCTACAATGAGCTGCGTGTGGCTCCCGAGGAGCACCCCGTGCTGCTGACCGAGGCCCCCCTGAACCCCAAGGCCAACCGCGAGAAGATGAGCGACCCGCTACCCCCTCTGGCGGTTCCGTCCCCCCTCTCCCGCCTTCCTGACCTCCCCCCTCTCCGACCGGTCTCCCTTTCTCTCTCTTCTGCCAGTTTTCGTTTCTCTCACCTCAGTGTCCTGTGTAACCTTTCGGGCTCTACAGCTGAT
+
CDDEEEDDFFFFGGGGGGGGGGHHGGGFHGHHHGGGGGGGGHHHHGGGGGGGHHHHHHHGGGGGGGGGGGGHHHHGGGGHGHHHHGGGGGGGGGHHHHH22/////>@---00>--<GB0<---:.0.<....=--./<//.<AD.BF1B1/<F0B...<-.<//.-<---<-91://10:<11<00BF11110000:11<-./.01<F00<.<.00<11<BF01<1<1<01<11.-.-<EF11<000000
@M05620:37:000000000-D9766:1:1101:5799:8450 1:N:0:96
ACCACACCTTCTACAATGCGCTGCGTGTGGCTCCCGAGGAGCACCCCGTGCTGCTGACCGAGGCCCCCCTGAACCCCAAGGCCAACCGCGCGAAGATGACCCAGGTGCGTGGCCGGCTACCTCTTCTGGTGGCCGCCTCCCTCCTTCCTGGCCTCCCGGCGTTGCGCCCTTTCTCCCTGGTTCTCTCTTCTGCCGTTTTCCGTAGGACTCTCTTGTCTGACCTGCGTCTCCTTTGGAACTCTGCAGGTTCT
+
AAAAAAA1BFFFGGGGGG1AFCGGGAE0AAGBBAFE/EFECHHFHGG/ABEGFHFGHHG//E@GGFGGGGCEHFHGGGGHEGHHHGCBCG/BBGG/?FBDGH/<FF1F@FC-CH-<-@EGFBCG00<CGGG?HC@A?BGF?/F.F0FBBBBF.BFEEB>----99-@F-@B//9B//;FEFFB////B9/F/B/@BFFEFFB;-AB//////B//;9BB/B9B-A?A@-B9FFFFBFFFF/BBB/FFFF/B
@M05620:37:000000000-D9766:1:1101:7779:8458 1:N:0:96
GAGGCTGCTTTGGAAGAAACTCATAGATTACTGCAACAGTTCCCCCTGGACCTGGAAAAGTTTCTTGCCTGGCTTACAGAAGCTGAAACAACTGCCAAGTACGTCAAGCATTTCCGCTTTAGCACCCGTGTCGATACAATTGAACAATGCTCAGCATTGGTACTTGCAACTGATAAGCCAGGGACAAAAGATCGGAATAGGACCCGTTTGAACTCCATTCACCAATGAGCAGCCCTTCTGCCTTGTTCTTC
+
A?ABAAFBCDDDBFBGGGGGGGHHHHHHHHBADFBFFGHGFDFBGFEGEFBFGGFG332FBGHHHHGBBB3BFGHEBBBGHHFGGBBGBGEHHHHGHHHG4B1BBF1B3BB4BBB1?/>/BF34?/?/?/B2////>B2BBFGFHHBB2@22>@@2@><@@>@?<?1?F?<0?1?F111<0>.<..0<F<.<=.....<0<</;E-;./.00=0=CC0<000;99//009;//.:/;/000;9;/00;000
@M05620:37:000000000-D9766:1:1101:17688:8508 1:N:0:96
AGTGCCAGCTCTCAATCGCACAGGGGACCCAGGGCCTGGCCCCTCCATCCAGAAAACCTATGACCTCACCCGCTACCTGGAGCACCAACTCCGCAGCTTGGCTGGGACCTATGTGAGTATCCAGCGTAGGAATCTGGGAGTTGGGGAGGAGTGAGGAGTTGGGGAAAGACAGTCCTAACCGTGGAGGGTTCTGGTAAATGATGGGGTGAGGAGGGGCTCTTTGGCTCCCACCAGTCCCCCTGTCTGGTCTA
+
>A>AAFFF?FCFFGGGGGGGAEFHGGGG2EGHGGEG2AGF2GGCFGFHBHHE3AAFGGEGHG5FGHBGHFHGGGEEHHHFHHHECEGHGEHHGCE/>3FHGFHGGCFFFHHGHHGHHGFGGHHHEG?EGGHHFHFDGGGFEGFFCCFCGADFFGHFGDCGFHGGGGHHHFHHHHHFFHGFGFE??9EG;.AFFGGGGFFGGGFGGGABFFFFFB==BBFFFBFBFFFEFFEFFFFFFFFFBFBFFFEBFFB
@M05620:37:000000000-D9766:1:1101:27213:8537 1:N:0:96
AGTGCCAGCTCTCAATCGCACAGGGGACCCAGGGCCTGGCCCCTCCATCCAGAAAACCTATGACCTCACCCGCTACCTGGAGCACCAACTCCGCAGCTTGGCTGGGACCTATGTGAGTATCCAGCGTAGGAATCTGGGAGTTGGGGAGGAGTGAGGAGTTGGGGAAAGACAGTCCTAACCGTGGAGGGTTCTGGTAAATGATGGGGTGAGGAGGGGCTCTTTGGCTCCCACCAGTCCCCCTGTCTGGTCTA
+
BBAABFFFBFFFGFGGGGGAE?HCFEAEGFHHGGGECFHHFHGHGGHHH1GHHHH2GFHFHHHHHGHHHHHGGEGGHHHHGGHHHHFGFBHG?EEFEFGHGHHGGGHHGGHHHHHHHHHHHHHHHGEGGGHHHHHHHHCFGHHHGGFGGDFHHFHHGGHHHHGGGGHHFHHHHHHHHHHHGGGGGGGGCFFGGGGGGGGGGGGGGGFFFFFFFFFFFFFFFFFFFFFFFFFFFFFFFFFFFFFFFFFFFFF
@M05620:37:000000000-D9766:1:1101:10446:8552 1:N:0:96
ACCACACCTTCTACAATGAGCTGCGTGTGGCTCCCGCGGAGCACCCCGCGCTGCTGACCGAGGCCCCCCTGAACCCCAAGGCCAACCGCGAGAAGCTGACCCAGGTGAGTGGCCCGCTACCTCTTCTGGTGGCCGCCTCCCTCCTTCCTGGCCTCCCGGAGCTGCGCCCTTTCTCACTGGTTCTCTCTTCTGCCGTTTTCCGTAGGACTCTCTTCTCTGACCTGAGTCTCCTTTGGAACTCTGCAGGTTCT
+
AA1AA1>>BFFFCGGBBBGEG1BFEEGE0EGHBBFF?FG//A/BGGGE/>E//EEFHH0>>>/EF?EEECEF1B?CGCCHFGGH/FFCC@C@-.<1><FHFF.../<DC<<<CFGGGG@:C0CCC<:<G0;C?F@9AGBEGFBB/BGGGF9.;BAEF---@@-FF@@F@-;BF9FBF9BB/BBBFFFFFB/FBF?:9BEFFFB-;-/9BF/B/BF/FFB/;B/BBBFFBFF/9FB//9BFBFEFFF-9/9/
@M05620:37:000000000-D9766:1:1101:8301:8578 1:N:0:96
GAGGCTGCTTTGGAAGAAACTCATAGATTACTGCAACAGTTCCCCCTGGACCTGGAAAAGTTTCTTGCCTGGCTTACAGAAGCTGAAACAACTGCCAAGTAAGTCAGGCATTTCCGCTTTAGCACTCTTGTGGATCCAATTGAACAATTCTCAGCATTTGTACTTGTAACTGACAAGCCAGGGACAAAAGATCGGAAGAGCACACGTCTGAACTCCAGTCACTAATGCGCATCTCGTATGCCGTCTTCTGC
+
A3AABAFAFFFFGGGFFFGGFGHHHGHHFFHHHHFDFGGDGHHHHGGGF2GGHHHHHHHHHHHHHHHHHHHHHHHHHGHGHHHHHHGHHHHHHHHHHHHGGFGHHHHHHHHHHGHGGGGGFHFHHHHHHHHGGHHHHEHHHHHFHBHHHFHGDFGGGHHHHGHHHGHFHHBGGHHHHGGHHHGGGGHHHGGHHHCGGGHHGHH/GCHHEGHHHFHHHCHHHHGHFFHHGCG;-;C.CEGFFGGGGGGGGGE
@M05620:37:000000000-D9766:1:1101:15529:8584 1:N:0:96
AGTGCCAGCTCTCAATCGCACAGGGGACCCAGGGCCTGGCCCCTCCATCCAGAAAACCTATGACCTCACCCGCTACCTGGAGCACCAACTCCGCAGCTTGGCTGGGACCTATGTGAGTATCCAGCGTAGGAATCTGGGAGTTGGGGAGGAGTGAGGAGTTGGGGAAAGACAGTCCTAACCGTGGAGGGTTCTGGTAAATGATGGGGTGAGGAGGGGCTCTTTGGCTCCCACCAGTCCCCCTGTCTGGTCTA
+
AA>>AFFFBFFFGGGGGFGGEEGHDGGGGGHHDGGGGFHFGHGHGGGHFHHFEBBGHGEHHHHHHHFGHHHGGGGGHHHHGHHHHHHHGFHHGGGGGGHHGHHGGGHHGHGHHHHHHHHHHHHHHGGDGGHHHHHHGFGGGHHHCFFGGGGHHHHHHDFHHECGGGHHHHHHHHHHHHHHGGGGGGGGCFGGGGFGFGGGGGGGGGFFFFFFFFAFACFFFFFFFFFFFFFFFFFFFFFFFFFFFFFFFFB
@M05620:37:000000000-D9766:1:1101:4058:8603 1:N:0:96
ACCACACCTTCTACAATGAGCTGCGTGTGGCTCCCGAGGAGCACCCCGTGCTGCTGACCGAGGCCCCCCTGAACCCCAAGGCCAACCGCGAGAAGATGAGTGGCCCGCTACCTCTTCTGGTGGCCGCCTCCCTCCTTCCTGGCCTCCCGGCGCTGCGCCCTTTCTCACTGGTTCTCTCTTCTGCCGTTTTCCGTAGGACTCTCTTCTCTGCCCTGCGTCTCCTTTGGAACTCTGCAGGTTCTCGATCGGAA
+
CCCCCBBAFFFFGGGGGGGGGGHHGGGEGGHHHGGGGGGGGHHHHGGGGGGGHHHHHHHGEFGGGGGGGGGHHHHGGGGHGHHHEFGGGGDGGGHHHHH2?FFG0?@CD-AGFHHHHH1GH0.CC<-@DAGEHHGHHHHH0/GGGGEE.:9CAD?DGFFFFFFFFF/FFBFFFFFFFFFFFFFFFFDFFFFFDB9..;;FFFFFFFFFFB/BEFF.;ACABFFFF9//;FFFFFFFFFFFFF/AFF.;.::
@M05620:37:000000000-D9766:1:1101:23342:8605 1:N:0:96
ACCACACCTTCTACAATGAGCTGCGTGTGGCTCCCGAGGAGCACCCCGTGCTGCTGACCGAGGCCCCCCTGAACCCCAAGGCCAACCGCGAGAAGATGACCCAGGTGAGTGGCCCGCTACCTCTTCTGGTGGCCGCCTCCCTCCTTCCTGGCCTCCCGGAGCTGCGCCCTTTCTCACTGGTTCTCTCTTCTGCCGTTTTCCGTAGGACTCTCTTCTCTGACCTGAGTCTCCTTTGGAACTCTGCAGGTTCT
+
AAA>AAAAFFFFGG1BAFFFF1GHGE?EE0EGEFC0EGECEHFHHGGGEEFCFHHCGHHGEE?EFEEEGGGHFFGEGGGGCFGHFFG?CBC@CGHH1GEHHHEHFHHGGFFGFHHGGGGGHHHHHHHGHHH?GHGGGGCGFHHGHGGGGGGGGGGGGG@G@AGGGG@F@@FFFFFFFFFBFFFFFFFFFFFFFF>AAFFFFFFFF9F//FFFFFFFFFFFFFFEFFFFFFFF9FBFFFFFFFFFFFF9FFF
@M05620:37:000000000-D9766:1:1101:10902:8646 1:N:0:96
ACCACACCTTCTACAATGAGCTGCGTGTGGCTCCCGAGGAGCACCCCGTGCTGCTGACCGAGGCCCCCCTGAACCCCAAGGCCAACCGCGAGAAGATGACCCAGGTGAGTGGCCCGCTACCTCTTCTGGTGGCCGCCTCCCTCCTTCCTGGCCTCCCGGAGCTGCGCCCTTTCTCACTGGTTCTCTCTTCTGCCGTTTTCCGTAGGACTCTCTTCTCTGACCTGAGTCTCCTTTGGAACTCTGCAGGTTCT
+
AB@BABBAFFFFFFFGFG5GGGHHGFGAA?GGHFEEDGGCDHHHHGGGGGGGGHHHHHHE@ECGGGGGGGGHGHHGGGGHGHHHHGGGGGDGGGHGHGHHHHHHGHHFGGGGGHHGGGGGHHHHHHHHBGHGHHGGGGGHGHHGHGGGGGGGGGGGGGG9BGGGGGFFFFFFFFFFFFFFFFFFFFFFFFFFFFFFFFFFFFFFFFFFFFFFFFFFFFFEFFFF/FFFFEFFFFFFFFFFFFFFEFFFFFF
@M05620:37:000000000-D9766:1:1101:19859:8665 1:N:0:96
AGTGCCAGCTCTCAATCGCACAGGGGACCCAGGGCCTGGCCCCTCCATCCAGAAAACCTATGACCTCACCCGCTACCTGGAGCACCCACTCCGCAGCTTGGCTGGGACCTATGTGAGTATCCAGCGTAGGAATCTGGGAGTTGGGGAGGAGTGAGGAGTTGGGGAAAGACAGTCCTAACCGTGGAGGGTTCTGGTAAATGATGGGGTGAGGAGGGGCTCTTTGGCTCCCACCAGTCCCCCTGTCTGGTCTA
+
AA>>AFFFBFFFGFGDFFGFGCHAF22AAEFHE2EE2F2F2BEGEGHHBCGGHHH2FEHGBDDGHDFFGHH0E/>EHGBFBFHHHG1?EFHGEGGGEFFHGFHGGGHHGHHGHGHHHHHHHHHHHGGGGGGHHHHHHH0FGFHHGGADG?CGH0GHGGFHHHGGGGEHFHFGHHHGHHHGGGGGAFGGEFGGGGGGGGGGGGGGGFABFFFEFFFFFFFFFFFFFFFFFFFFFFFFFFFFFFFFFFFFFFF
@M05620:37:000000000-D9766:1:1101:4125:8682 1:N:0:96
ACCACACCTTCTACAATGAGCTGCGTGTGGCTCCCGAGGAGCACCCCGTGCTGCTGACCGAGGCCCCCCTGAACCCCAAGGCCAACCGCGAGAAGATGACCCAGGTGAGTGGCCCGCTACCTCTTCTGGTGGCCGCCTCCCTCCTTCCTGGCCTCCCGGAGCTGCGCCCTTTCTCACTGGTTCTCTCTTCTGCCGTTTTCCGTAGGACTCTCTTCTCTGACCTGAGTCTCCTTTGGAACTCTGCAGGTTCT
+
CCCCCCCAFFFFGGGGGGGGGGHHGEGBEFHHHFFGGGGCGHHHHGGGGGGGHHHHHHHEGGGGGGGGGGGHHHHGGGGHGHHHHGGGGGBFGGHHHHHHHHHHGHHHHHHGGHHGGGGGHHHHHHHHHHHGHHGGGGGHGHHGHGGGGGGGGGGGGGGADGGGGAFFFFFFFFFFFFFFFFFFFFFFFFFFFFFDDFFFFFFFFFFFFFFFFFFFFFFFFFFF/BFFFFFFFFFFFFFFFFFFFFFFFFF
@M05620:37:000000000-D9766:1:1101:15572:8682 1:N:0:96
ACCACACCTTCTACAATGAGCTGCGTGTGGCTCCCGAGGAGCACCCCGTGCTGCTGACCGAGGCCCCCCTGAACCCCAAGGCCACCCGCGAGAAGATGAGTGGCCCGCTACCTCTTCTGGTGGCCGCCTCCCTCCTTCCTGGCCTCCCGGAGCTGCGCCCTTTCTCACTGGTTCTCTCTTCTGCCGTTTTCCGTAGGACTCTCTTCTCTGACCTGAGTCTCCTTTGGAACTCTGCAGGTTCTAGATCGGAA
+
>A1>A>1AFFFFGGG1BFGFBF1FABE00ABGGFGCEEE?EH/FGGCG/AEA111BDG0EGE?EFG?FG>?0BFFGG/E/FGGC/BEGGBC@/CG11??FGHEEHHCCG-<GGHGHHHHHFFGHG@CGGGHGHF.:0CFFGHHHBFEE.9--:FGG@AGGGB/FFFFFFFFFFFFFFFFFFFFFF@AAFFFFFFFFF/BFFFFFFFFFFFFFFBB/B9BBFFBFFFFFFFFFFFFFBFFFBFFFFFF?BF-
@M05620:37:000000000-D9766:1:1101:16062:8698 1:N:0:96
GAGGCTGCTTTGGAAGAAACTCATAGATTACTGCAACAGTTCCCCCTGGACCTGGAAAAGTTTCTTGCCTGGCTTACAGAAGCTGAAACAACTGCCAAGTAAGTCAGGCATTTCCGCTTTAGCACTCTTGTGGATCCAATTGAACAATTCTCAGCATTTGTACTTGTAACTGACAAGCCAGGGACAAAAGATCGGAAGAGCACACGTCTGAACTCCAGTCACTAATGCGCATCTCGTATGCCGTCTTCTGC
+
A3AAAACAFFFFGGGGCGFGGGGFFGGHHGHHHHFBGGGDFHHHHGCFEEGFHFHHHHFFBHHHHHHHHHHHHHHHHHHFHHHFHHFHHEHHHHGHGBGGGGHHHHHHHGHHHHHGGGGGHHHHHHHHHHHHGHHHH3FHHGHDHDHHHHHHFHHFHHHHHHHHHHHGHHHHHHGHHHGHHGGGGGG0>FFHHHGGGGHHHHFHHGHHHGHHHHHHHHHGHHHHHHHHGGGCBGFGGGGFGGGGGGGGGGB
@M05620:37:000000000-D9766:1:1101:27094:8739 1:N:0:96
AGTACCAGCACACCTCTGAACTACTTTCCATAATGGGATCCACTGCCGCCGTCCTGATCTTGAAAAAAAACAACCACAAAACCTGCAAGAATCATCCAACCGCATGTAACACGCCAGGACTGACCGCTAGAAGCCTACAAGATAATAAAACATCTGACCAACACATGGAGACTAAGTAAGGCCCTCCAGCGTGAGCACGCTGGCACATCCCCTGCGAAAAGCCAACGTATTTGTCAAGTTAACGGGTAACC
+
>>11>BDBAC>FF1A11BB3BB1B13DA1A3D13D1B010B1B11B0AA/AE//B111D21ABF110A>//?////?B/00>/00001100111221111//<///1222>B//?/>///0/1@0/////?1?1?1<01>10>11111<11.<000=0//.....00/0//.0:0;<00;//...9;/9C-..;./0;--9.-./0;/;/----------/-----9--9;//;////////9-----///
@M05620:37:000000000-D9766:1:1101:12730:8767 1:N:0:96
ACCACACCTTCTACAATGAGCTGCGTGTGGCTCCCGAGGAGCACCCCGTGCTGCTGACCGAGGCCCCCCTGAACCCCAAGGCCAACCGCGAGAAGATGACTGGCCGGCTCCCTCTTCTTGTTTCCGGCTCCCTCCTTCCTTCCCTCCCGGCCCTGCGCCCTTTCTCCCTGGTTCTCTCTTCTGCCGTTTTCCGTAGGACTCTCTTCTCTGCCCTGCGTCCCCTTTGGTACTCTGCAGGTTCTCGATTGGTA
+
DCCCCDDCFFFFGGGGGGGGGGHHGGGEGGHHHGGGGGFGGHHHHGGGGGGGHHHHHHHEGCCGGGGGGGGHGHHGGGGHGHHHHGGGGGGGGGHHHHB2>2?/0/</>..>0FC<=F11>1/0D.--=.<;/:C/GHHC:0;:CGGEADG--..;@-.--CFG0F0BFB.0;F0BFFFF000;;-AD/EBF.0.9:0B/;FBFFF:BB0BB?0.A=;--;;F.B0/.0;F0BF:FB.F:BBB.;:09.0;
@M05620:37:000000000-D9766:1:1101:16425:8795 1:N:0:96
ACCACACCTTCTACAATGAGCTGCGTGTGGCTCCCGAGGAGCACCCCGTGCTGCTGACCGAGGCCCCCCTGAACCCCAAGGCCAACCGCGAGAAGATGACCCAGGTGAGTGGCCCGCTACCTCTTCTGGTGGCCGCCTCCCTCCTTCCTGGCCTCCCGGAGCTGCGCCCTTTCTCACTGGTTCTCTCTTCTGCCGTTTTCCGTAGGACTCTCTTCTCTGACCTGAGTCTCCTTTGGAACTCTGCAGGTTCT
+
A11AAA>AFFFD3FG13AFGDFEBABEGE0BGHG000/A/AGHHHGCEA/BAAABGHFFFGG/E/EEEGGGHHHC>EGG/FHHEAFGGG@CGCCHHH1>GHHEG/FGH0<?FGGHGGGCG0DGHHHHFBGHCFAG-:.;G.GHGHBFGBB/C9FGGGC@@AA./CA@F@@FFFFFFFFFFFF/FFFFFFFFFFF@FFFFFFFFAABFFBFFFFFFFFFFFFFFEFFFFFFFFFFF/;FFFFFFFFF--9BB
@M05620:37:000000000-D9766:1:1101:5607:8813 1:N:0:96
GAGGCTGCTTTGGAAGAAACTCATAGATTACTGCAACAGTTCCCCCTGGACCTGGAAAAGTTTCTTGCCTGGCTTACAGAAGCTGAAACAACTGCCAAGTACGTCAGGCATTTCCGCTTTAGCACTCTTGTGGATCCAATTGAACAATTCTCAGCATTTGTACTTGTAACTGACAAGCCAGGGACAAAAGATCGGAAGAGCACCCGTCTGAACTCCAGTCACTAATGCGCATCTCGTATGCCGTCTTCTGC
+
>111>1>AFFFF1FGF1GFAFEF3DGBHDDHGFHHHHFH1BFBGHGAFFCGFGFHCBGHG1GFHHHFHHHHHGEGEGFHHHFHHGFFDGEEEFGFGGFHFH2>FGF/BGGHHHHHEGEEFFGFHFGGHHFHHGGHHGGFHGDGHHGFFFGGFFFFHGFGFHDFDHHHHHHHHHHFHHHGH<GGGFFGBAHGHHH?EECGCGGH.<<CCHGGFGFHHH/;CGHGGHCFBGBA9-;;.;CFCBF?CAF?CBFB
@M05620:37:000000000-D9766:1:1101:4390:8816 1:N:0:96
GAGGCTGCTTTGGAAGAAACTCATAGATTACTGCAACAGTTCCCCCTGGACCTGGAAAAGTTTCTTGCCTGGCTTACAGAAGCTGAAACAACTGCCAAGTACCTCAGGCATTTCCGCTTTAGCACCCTTGTGGATCCAATTGAACAATTCTCAGCATTTGTACTTGTAACTGACAAGCCAGGGACAAAAGATCGGAAGAGCACCCGTCTGAACTCCACTCACTAATGCGCATCTCTTATGCCGTCTTCTGC
+
AAAAAAFAFFFFGCAFAFCGGGGHHDFH6DGHHHFFGHHFGGHHFGGE2BFGHHGHA3EGGHHGHHHEGH3BFHHFFFFGHHGHGFBHGHEHHHHGHHHHHB4BFG33BFHGHBB1E?EGHHHHH/??B?F3/BGGGHGHHHHHHHHGBFG?FGGFHBG@F2@FHHHHHH2FHGHHHHGH0CCAFFGGFHEHGFCAF.<CCCG.<-CAGEGFHBGHH/<;CGFFG;00AAD9:;;0;;;0BF-CB9;;BF0
@M05620:37:000000000-D9766:1:1101:5921:8820 1:N:0:96
AGTGCCAGCTCTCAATCGCACAGGGGACCCAGGGCCTGGCCCCTCCATCCAGAAAACCTATGACCTCACCCGCTACCTGGAGCACCAACTCCGCAGCTTGGCTGGGACCTATGTGAGTATCCAGCGTAGGAATCTGGGAGTTGGGGAGGAGTGAGGAGTTGGGGAAAGACAGTCCTAACCGTGGAGGGTTCTGGTAAATGATGGGGTGAGGAGGGGCTCTTTGGCTCCCACCAGTCCCCCTGTCTGGTCTA
+
ABAABFFFCFFFGGGGGGGGGGHHGGGGGGHHGGGGGGHHHHGHGGHHHHHHFFHHHGHHHHHHHHHHHHHGGGGGHHHHHHHHHHHHGHHHGGGGGHHHGHHGGGHHGHHHHHHHHHHHHHHHHGGGGGHHHHHHGHHGGHHHGGGGGGGHHHHHHGHHHHGGGGHHHHHHHHHHHHHHGGGGGGGGEGGGGGFGGGGGGGGGGGFFFFFFFFFFFFFFFFFFFFFFFFFFFFFFFFFFFFFFFFFFFFF
@M05620:37:000000000-D9766:1:1101:21094:8825 1:N:0:96
ACCACACCTTCTACAATGAGCTGCGTGTGGCTCCCGAGGAGCACCCCGTGCTGCTGACCGAGGCCCCCCTGAACCCCAAGGCCAACCGCGAGAAGATGACCCAGGTGAGTGGCCCGCTACCTCTTCTGGTGGCCGCCTCCCTCCTTCCTGGCCTCCCGGAGCTGCGCCCTTTCTCACTGGTTCTCTCTTCTGCCGTTTTCCGTAGGACTCTCTTCTCTGACCTGAGTCTCCTTTGGAACTCTGCAGGTTCT
+
AA?>AAABFFFFFGGFFGGFG5GFEAEFHEHH3FFEEEGGEHHHHGGGEEGGDFHGHGFGEGCGGFGGGGGGHGGGGGGGCGHGHGGEDCDCCDFFDFGHHCHC?GHHHHFG/GHGGGG-<<G00DHFH0<<.C<-@AEHGHFAGGFFGGB.99FFG?BB@GG/B?B.@BFFF/BBFF/FFFBFFF/FFFFFFFBDFFFFFDFADFFFFFBFBFFBFFFF/FBBFFFFFFFFFFF//9BFFFFFFB9AFFF
@M05620:37:000000000-D9766:1:1101:16282:8825 1:N:0:96
ACCACACCTTCTACAATGAGCTGCGTGTGGCTCCCGAGGAGCACCCCGTGCTGCTGACCGAGGCCCCCCTGAACCCCAAGGCCAACCGCGAGAAGATGACCCAGGTGAGTGGCCCGCTACCTCTTCTGGTGGCCGCCTCCCTCCTTCCTGGCCTCCCGGAGCTGCGCCCTTTCTCACTGGTTCTCTCTTCTGCCGTTTTCCGTAGGACTCTCTTCTCTGACCTGAGTCTCCTTTGGAACTCTGCAGGTTCT
+
CCCCCCDDFFFFGGGGGGGGGGHHGGGEFGHHHGGGGGGGGHHHHGGGGGGGHHHHGHHGGGGGGGGGGGGHHHHGGGGHGHHHHGGGGGGGGGHHHHFFFHGHGHHFFGGEFHHF?@DGHHHHHHHGDHF?GCCGGDGHGHHGHFGFGGFGAFGGGA?--AFFFCFFFFFFFFFEBFFFFFFBBBFFFFFFFFFFFFEFEFBAAA0::/00FBFFFFF0FFFFFFFBFFBFFFFFFFFFFFFFFF?FFFF
@M05620:37:000000000-D9766:1:1101:25561:8825 1:N:0:96
ACCACACCTTCTACAATGAGCTGCGTGTGGCTCCCGAGGAGCACCCCGTGCTGCTGACCGAGGCCCCCCTGAACCCCAAGGCCAACCGCGAGAAGATGACCCAGGTGAGTGGCCCGCTACCTCTTCTGGTGGCCGCCTCCCTCCTTCCTGGCCTCCCGGAGCTGCGCCCTTTCTCACTGGTTCTCTCTTCTGCCGTTTTCCGTAGGACTCTCTTCTCTGACCTGAGTCTCCTTTGGAACTCTGCAGGTTCT
+
AABBBBBBFFFFGGGGGGGGFGHHGEEEHEHHHGG?EGGGGHHHHGGGEGGGHHHHHHHGGGGGGGGGGGGHGHHGGGGHGHHHHGGGGCCGGGHHHHHHGHAGGGHHHGHGGHHGGGGGHHHHGHHHHHHGHHGGGGGHGHHGHGGGGFGGGGGGGFGGGDFGGFFFFFFFFFFFFFFFFFFFFFFFFFFBFFA9DFEFFFF.9AFFFFFFFFFFFFFBFFFFFFFFBFFFFFFFFFFFFFEFFFFAFFB
@M05620:37:000000000-D9766:1:1101:11298:8829 1:N:0:96
AGTGCCAGCTCTCAATCGCACAGGGGACCCAGGGCCTGGCCCCTCCATCCAGAAAACCTATGACCTCACCCGCTACCTGGAGCACCAACTCCGCAGCTTGGCTGGGACCTATGTGAGTATCCAGCGTAGGAATCTGGGAGTTGGGGAGGAGTGAGGAGTTGGGGAAAGACAGTCCTAACCGTGGAGGGTTCTGGTAAATGATGGGGTGAGGAGGGGCTCTTTGGCTCCCACCAGTCCCCCTGTCTGGTCTA
+
ABABBFFFCFFFGFGGGFCGGGHHGGGGGGHHGGGGGGHHHHGHGGHHHHHHHHHHHGHHHHHHHHGHHHHGGGGGHHHHHHGGHHFHGHHHGFEGGHHHGHHGGGHHGHHHHHHHHHHHHHHHHGDGGGHHHHHHHHHGGHHHGGGGGGGHHHHHHGHHHHGGGGHHHHHHHHHHHHHHGGEGGGGGEFGGGGCFGGFGGGGGGGFFFFFFFFFFFFFFFFFFFFFFFFFFFFFFFFFFFFFFFFFFFEF
@M05620:37:000000000-D9766:1:1101:26229:8845 1:N:0:96
ACCACACCTTCTACAATGAGCTGCGTGTGGCTCACGAGGAGCACCACGAGCTGCTGACCGAGGCCCCCCTGAACCCCAAGGCCAACCGCGAGAAGATGAGTGGCCAGCTACCTCTTCTGGTGGCCGCCTCCCTCCTTCCTGGCCTCCCGGCGCTGCGCCCTTTCTCACTGGTTCTCTCTTCTGCCGTTTTCCGTAGGACTCTCTTCTCTGCCCTGCGTCTCCTTTGGAACTCTGCAGGTTCTCGATCGGCA
+
A1A1>AAAFFFFG3GGFGB1BFHHG?FAAA0B11BBEEAE/AFFCAGE/AA/AGFHFHHGG/>>FFGCEE/BE@GGEE?H/>FHHCE/<><<>CCCGHFHF1FF0<?C1??01FDGHH1?G0<GHG-CC<<EHHGHHHHH:/CGHHHGFGGGGGGGG-CAGGGGGF/FFFFFFFFFFFFF;FFFF@BFFFFFFF9BFFFFFFFFFFFFFFBFFFF-@A@BFF/BFFF/9BFFFFFFFF;;FF/EFF?@?-@
@M05620:37:000000000-D9766:1:1101:26930:8848 1:N:0:96
ACCACACCTTCTACAATGAGCTGCGTGTGGCTCCCGAGGAGCACCCCGTGCTGCTGACCGAGGCCCCCCTGAACCCCAAGGCCAACCGCGAGAAGATGAGTGTCCCGCTACCTCTTCTGGGGGCCGCCTCCCTCCTTCTTGGCCTCCCGCAGCTGCGCCCTTTCTCACTGGGTCTCTCTTCTGCCGTGTTCCGTATGACTCTCTTCTCTGACCTGAGTCTCCTTTTTAACTCTGCATGTTCTATATCTGAA
+
BBBBBBAAFFFFGGGFGBGCGEFGAFGE4AGHHGGG2AEA2BFGHGGGFFEF5AGGHHGGF00EGGGGGGGHFHHGFGGHGGGHAFGGGBCGFDH22?2?@G??FH/></<?FFH1FFDH0>AC-=;@:;:E:CAC090999/;0;.99--A?///;ADFB::BFF///:..9;BFFFFB;B9/9-.-;FB/./;.99//;FFFFFF/FB//;9;/B/9BB//9://./;;BB:;9////9BB/;9;////
@M05620:37:000000000-D9766:1:1101:12112:8852 1:N:0:96
GAGGCTGCTTTGGAAGAAACTCATAGATTACTGCAACAGTTCCCCCTGGACCTGGAAAAGTTTCTTGCCTGGCTTACAGAAGCTGAAACAACTGCCAAGTAACTCAGGCATTTCCGCTTCAGCACTCTTGTTGAGACAATCGAACAATTCTAAGCATCTGTACTTGTAATTGAAAAGTTACGGACAAAAGATAAAACGAACACCCTTCTCAACTCCACTCACTAAGGTGCAGTACTTTGGCCGTCCCCGGC
+
>3A>>>BABBB4F45A4F4FGGHHHFDGGB4ADG44EGBFH5BAB2AA22ABFFEAA32BBDDDDDD53A3BBFB3ABBFGGABF33B3B1?FGFF3GBB4444BB333?3344BEE1//3B430BB3?B?3043/B0033/B0F@0?1B2BB20?11@@>>@>2@1@22221<??F1<1?////-0>C0.<11<11-<.-<=.<.:/00;0/00:/:0/:/0;///0/000000;;00=/;-;-.C;---
@M05620:37:000000000-D9766:1:1101:16111:8852 1:N:0:96
ACCACACCTTCTACAATGAGCTGCGTGTGGCTCCCGAGGAGCACCCCGTGCTGCTGACCGAGGCCCCCCTGAACCCCAAGGCCAACCGCGAGAAGATGACCCAGGTGAGTGGCCCGCTACCTCTTCTGGTGGCCGCCTCCCTCCTTCCTGGCCTCCCGGAGCTGCGCCCTTTCTCACTGGTTCTCTCTTCTGCCGTTTTCCGTAGGACTCTCTTCTCTGACCTGAGTCTCCTTTGGAACTCTGCAGGTTCT
+
BBBABCCCFFFFGGGGGGFGGFHHGEFBAEHHGFGEEFGGGGGHFGGGEEGGGGFHHHHGGFGGGGGGGGGHHHHGGGGHGHHHHGGGGGFGGGHGFGHHHHHHGHHFHHHGGHHGGGGGFHHHHHHHHHHGHHGGGGGHGHHGHGGGGGGGGGGGGGG-ADGGGGFFFFFFFFFFFFFFFFFFFFFFFFFFFFFFFFFFFFFFFFFFFFFFFFFFFFFFFFFFEFFFFFFFFFFFFFFFFFFFFFFFFFF
@M05620:37:000000000-D9766:1:1101:11232:8854 1:N:0:96
GAGGCTGCTTTGGAAGAAACTCATAGGTTACTGCAACAGTTCCCCCTGGACCTGGGAAAGATTCTTGCCTGGCTTACCGAAGCTGAAACAACTGCCAAGTATGCCAGGCATATCCGATGTAGCACACTAGTGGATAAAGTTGAACAATACTCAGCATAAGAACTTGTACCTAACAAGCCAGGGACAAAAGATCACAAGAGCACACCTATGAAAACAAGTCACAAAAGCGCAACTCTTATGCCGTCATCTGC
+
BBBBBAFBFFFFGGGGFGGGGCH5FF4BAFGFGGHH3GHHFFGDGF?FA2FGCA22BB1F3BAD555BB5B1B2BGE3BEGGGH33DGF3BGEGHE3G13B444BF@1GGG34BB//?/?4BGBH2B?3?B?FGHF333B3B3B2BGG3BB222F@22222@@FGGGG1?111??FFHEHFGFGGAHB0F.>=0/<0<C.GHG/<.;/CGG000;CG:;;CH0::.;.;9@-A/90=900C0-.;.;;09/
@M05620:37:000000000-D9766:1:1101:15473:8855 1:N:0:96
ACCACACCTTCTACAATGAGCTGCGTGTGGCTCCCGAGGAGCACCCCGTGCTGCTGACCGAGGCCCCCCTGAACCCCAAGGCCAACCGCGAGAAGATGACCCAGGTGAGTGGCCCGCTACCTCTTCTGGTGGCCGCCTCCCTCCTTCCTGGCCTCCCGGAGCTGCGCCCTTTCTCACTGGTTCTCTCTTCTGCCGTTTTCCGTAGGACTCTCTTCTCTGACCTGAGTCTCCTTTGGAACTCTGCAGGTTCT
+
AAAAAAAAFFFFGGGG3GE1F1FEGABB0AGG1FFECGGGGHHHHGGGFEGGFHHGHHGECGCGGAGGGGGEH>GGGGGHEEHHHGFEGGBB@GFH1FBGHHEGFHHEGHHGGHHGGGGGHHHHHHHHGHHGGGGGGGCHGHHGHGGGFGGGGGGGGGG??@FBFG@F@@FFFFFFFFFFFFFFFFFFFFFFFF@BFFFFFFFFFBFFFFFFFFFFFFBFFFFF/-BFFFFFFFFEFFFFFFFFFFFFFFF
@M05620:37:000000000-D9766:1:1101:17006:8858 1:N:0:96
ACCACACCTTCTACAATGAGCTGCGTGTGGCTCCCGAGGAGCACCCCGTGCTGCTGACCGAGGCCCCCCTGAACCCCAAGGCCAACCGCGAGAAGATGAGTGGCCCGCTCCCTCTTCTTGTGGCCGCCTCCCTCCTTCCTGGCCTCCCGGCGCTGCGCCCTTTCTCACTGGTTCTCTCTTCTGCCGTTTTCCGTAGGACTCTCTTCTCTGCCCTGCGTCTCCTTTGGCACTCTGCAGGTTCTAGATCGGAA
+
CCCCDDCDFFFFGGGGGGGGGGHHGGGEHGHHHGGGGGGGGHHHHGGGGGGGHHHHHHHGGGGGGGGGGGGGGHHGGGGHGHHHHGGGGGGGGGHHHHHGHHFGCC<CF->FGHFHHH1>F1.CFFFCGAEGHHGGGHHGC/CHHGGGGG?ADFFFAFFFFFFFEFBFFFFFFFFFEFFFFFFFFFADFFFFFF:DBFFFFFFFFFFFFF0;AFF?CDFDFFFFFFF0BFFFFFFFFFFFFF0BFFFFF.;
@M05620:37:000000000-D9766:1:1101:13888:8860 1:N:0:96
AGTGCCAGCTCTCAATCGCACAGGGGACCCAGGGCCTGGCCCCTCCATCCAGAAAACCTATGACCTCACCCGCTACCTGGAGCACCAACTCCGCAGCTTGGCTGGGACCTATGTGAGTATCCAGCGTAGGAATCTGGGAGTTGGGGAGGAGTGAGGAGTTGGGGAAAGACAGTCCTAACCGTGGAGGGTTCTGGTAAATGATGGGGTGAGGAGGGGCTCTTTGGCTCCCACCAGTCCCCCTGTCTGGTCTA
+
ABAAAFBFAFFFGGGGGGGCFEHFGEGEEEHHGGGGFFHGGHGGGGHHHHGHFHHGHGGHHHHHHHHHHHHGGGGGHHHHHHHGGHHHGGHHGGGGGHHHGHHGGGHHGHHHGHHHHHHHHHGHHGDDFGEHFHHHGGHGGHHHGGGGGGGHHFHHEGHGHHGFFGGGHHHHHHHHG0CGFEGCDEGGEFFGGG;BF0BFFBFGGGFFFFFFFFFFAAFFFFFFFFFFEFFDFFFFFFFFFFFFFFFBFFF
@M05620:37:000000000-D9766:1:1101:26229:8864 1:N:0:96
ACCACACCTTCTACAATGAGCTGCGTGTGGCTCCCGAGGAGCACCCCGTGCTGCTGACCGAGGCCCCCCTGAACCCCAAGGCCAACCGCGCGAAGATGAGTGGCCCGCTACCTCTTCTGGTGGCCGCCTCCCTCCTTCCTGGCCTCCCGGAGCTGCGCCCTTTCTCACTGGTTCTCTCTTCTGCCGTTTTCCGTAGGACTCTCTTCTCTGACCTGAGTCTCCTTTGGAACTCTGCAGGTTCTAGATCGGAA
+
BBBBBBBBFFFFGGGGGG5GGGHHGGGGGFFGHFFGGGGEEHHHHGGGGGEFBGHHHHHGGG?EFGGGGGGHHHHGGGGHGHHHHGGGGD/BCGGGHFGGHHEGHHGGGGGHHHHHHHGHGHGHHGGGGGHGHHGHHHHHGGGGGGGGDGGGGGGGGGGFFFFFFFFFFFFFFFFFFFFFFFFFFFDDFFFFFFFFFFFFFFFFFFBFFFFFFFFFFFFFFFFFFFFFFFFFFFFFFFFFFFFFFFFFFFE
@M05620:37:000000000-D9766:1:1101:9920:8877 1:N:0:96
ACCACACCTTCTACAATGAGCTGCGTGTGGCTCCCGAGGAGCACCCCGTGCTGCTGACCGAGGCCCCCCTGAGCCCCAAGGCCAACCGCGAGAAGATGACCCAGGTGAGTGGCCCGCTACCTCTTCTGGTGGCCGCCTCCCTCCTTCCTGGCCTCCCGGAGCTGCGCCCTTTCTCACTGGTTCTCTCTTCTGCCGTTTTCCGTAGGACTCTCTTCTCTGACCTGCGTCTCCTTTGGAACTCTGCAGGTTCT
+
AA1AAAAAFFC1AFG13AGA1B1FEAEAB0FF1FF0EEEECCHHEGEG/EEEHHHHHHHCEGG?GGGEEEFHHHHGGGGHGHHHHCE@CCCGCBGHFGHHHGHGEGHHEHHGGFHGGGGGHHHHGHHG0DGEHHCGGGGHEHHGGFGGGGGGGGGGGGG;AGFFGG@F@@FFFFFFFFFFFFFFFFFFFFFFFF@FFFFFFFFFFFFFFFFFFFFFFFFFFFFF-9B@FFFFFFFFFFFFFFFFFFFFFFF
@M05620:37:000000000-D9766:1:1101:19839:8883 1:N:0:96
ACCACACCTTCTACAATGAGCTGCGTGTGGCTCCCGAGGAGCACCCCGTGCTGCTGACCGAGGCCCCCCTGAACCCCAAGGCCAACCGCGAGAAGATGACCCAGGTGAGTGGCCCGCTACCTCTTCTGGTGGCCGCCTCCCTCCTTCCTGGCCTCCCGGAGCTGCGCCCTTTCTCACTGGTTCTCTCTTCTGCCGTTTTCCGTAGGACTCTCTTCTCTGACCTGAGTCTCCTTTGGAACTCTGCAGGTTCT
+
BBBBBCCAFFFFFGGGGGGGGGHHGGGGHGHHHGGGGGGCGHHHHGGEEFGFGGGHGHHGEGGGGGGEGGGGHFHGGGGHGEHHHGGGGGGGGGHGGGHHHHHGEHHFFGGFGHHGGGGGHHHHFHHHHHGGHHGGGGGHGHHGHGGGGGGGGGGGGGGGGGGGGGFFFFFFFFFFFFFFFFFFFFFFFFFFFFFDFFFFFFFFDFFFFFFFFFFFFFFFEFFFFFFFFFFFFFFEFFBBFFFFFFFFFFB
@M05620:37:000000000-D9766:1:1101:21571:8891 1:N:0:96
GAGGCTGCTTTGGAAGAACCTCATAGATTACTGCAACAGTTCCCCCTTGACCTGGAAAAGTTTCTTGCCTGGCTTACAGAAGCTGAAACACCTGCCAATGCAGTACGGCATTTCAGCTGTAACCAAATTCTGGTACAAGATGCCAAATTATCAGAATATGTAATTGTACATGGCAAGCCAAGGCCCCCAGCTCGGAAGCACAAACATCTGCAATCCAATCCAAACAGCGCAAGCAGTTTGACCTCTAATGG
+
>3A>>>C>BBBBGBBBCG4ABBGHHFADDBFFGA4A3EFGFFFGHGEBBABGFFFBB3A3BBFGG5FBBGFAFFFBBFGFGFGFGEF3FFBEGGHAFH333BFEFF1E>EFGFD44DB3DF443B//D?4D43344DG32B3DB?B2B32B?D3BD?3DDF2DFF2>@@2222<@G/AC?0</////-<<0>F>@.<<</<//<<.<:0;:00<0;;0;::<00;.9::9---.;:;000;00;:;09000
@M05620:37:000000000-D9766:1:1101:22089:8894 1:N:0:96
ACCACACCTTCTACAATGAGCTGCGTGTGGCTCCCGAGGAGCACCCCGTGCTGCTGACCGAGGCCCCCCTGAACCCCAAGGCCAACCGCGAGAAGATGACCCAGGTGAGCGGCCCGCTACCTCTTCTGGTCCGCCTCCCTCCTTCCTGGCCTCCCGGCGCTGCGCCCTTTCTCCCTGGTTCTCTCTTCTGCCGTTTTCCGTAGGCCTCTCTTCTCTGCCCTGCGTCTCCTTTGGCACTCTGCAGGTTCTAG
+
CCCCCCCCFFFFGGGGGGGGGGHHGGGGHGHHHGGGGGGGGHHHHGGGGGGGGHHHHHHGGGGGGGGGGGGHHHHGGGGHGHHHHGGGGGGGGGHHHHGHBCHGEHHFF1@@C-A@D@AFHHFHHHHE0CGHGGGGFHGGGGGGGGG0/;FGGG?D?;BDFAD@AFFAFFFFF0/BB.FFFFFFFFFFFFFFFFAFFFBABF.:0BFAFFFFFF00F0BEFFFAFFFFFEF0:/0;0;F9B:09AFBB00:
@M05620:37:000000000-D9766:1:1101:18063:8895 1:N:0:96
ACCACACCTTCTACAATGAGCTGCGTGTGGCTCCCGAGGAGCACCCCGTGCTGCTGACCGAGGCCCCCCTGAACCCCAAGGCCAACCGCGAGAAGATGACCCAGGTGAGTGGCCCGCTACCTCTTCTGGTGGCCGCCTCCCTCCTTCCTGGCCTCCCGGAGCTGCGCCCTTTCTCACTGGTTCTCTCTTCTGCCGTTTTCCGTAGGACTCTCTTCTCTGACCTGAGTCTCCTTTGGAACTCTGCAGGTTCT
+
CCCCCCCCFFFFGGGGGGGGGGHHGFGFHEHHHGGGGGGGGHHHHGGGGFGGHHHHHHHGGGGGGGGGGGGHHHHGGGGHGHHHHGGGGGGGGGHHHHHHHHHHGHHHHHHGGHHGGGGGHHHHHGHGHHHGHHGCGGGHGHHGHGGGGGGGGGGGGGGAGGGGGGFFFFFFFFFFFFFFFFFFFFFFFFFFFFFFFFFFFFFFFFFFFFFFFFFFFFFFFFFEEFFFFFFFFFFFFFFFFFFFFFFFFFF
@M05620:37:000000000-D9766:1:1101:22667:8898 1:N:0:96
ACCACACCTTCTACAATGAGCTGCGTGTGGCTCCCGAGGAGCACCCCGTGCTGCTGACCGAGGCCCCCCTGAACCCCAAGGCCAACCGCGAGAAGATGACCCAGGTGAGTGGCCCGCTACCTCTTCTGGTGGCCGCCTCCCTCCTTCCTGGCCTCCCGGAGCTGCGCCCTTTCTCACTGGTTCTCTCTTCTGCCGTTTTCCGTAGGACTCTCTTCTCTGCCCTGAGTCTCCTTTGGAACTCTGCAGGTTCT
+
AAAAAAAAF1FDGGGFEG1FGDGGEEE0AE00BFAECEEC/FGHHGAGFE/AADGHGGCEEECGGGGGE/?FHHHGGGGHGHEHHGAE@C/BGGHFDD1?GFFGGHGDG1?/?<F-A--<FH<0DDD0DGF..<--A.C:E/:.;009;0/.C0CAAA@9?-9CF-@9-@9FFFFF/B9-;BFFFFFBB999/9-AF/-9/ABFB-/BFFF//;FB/://99:F-9BB/;/BBFFFFFFF/B/BBF-;;F9
@M05620:37:000000000-D9766:1:1101:20075:8915 1:N:0:96
ACCACACCTTCTACAATGAGCTGCGTGGGGCTCCCGAGGAGCACCCCGTGCTGCTGACCGAGGCCCCCCTGAACCCCAAGGCCAACCGCGAGAAGATGACCCAGGTGAGTGGCCCGCTACCTCTTCTGGTGGCCGCCTCCCTCCTTCCTGGCCTCCCGGAGCTGCGCCCTTTCTCACTGGTTCTCTCTTCTGCCGTTTTCCGTAGGACTCTCTTCTCTGACCTGAGTCTCCTTTGGAACTCTGCAGGTTCT
+
AAAABAABFFFFFGGGGGEFGFGFGAE22EEGHGGGEEAAEH1GCF0A1EFGFHHHF2GE0>@/FF@@EGFFGGHGFGGHGHHHHGGGGGGGGGHHHHHHHHHGGHHHHHHGGHHGGGGGHHHHHHHHHHHGHHGGGGGHGGGGGGGGGGGGGGGGGGGGGGFFFFFFFFFFFFFFFFFFFFFFFFFFFFFFFFFFFFFFFFFFFFFFFFFFFFFFFFFFFFFFFFFFFFFFFFFFFFFFFFFFFFFFFFF
@M05620:37:000000000-D9766:1:1101:11612:8919 1:N:0:96
GAGGCTGCTTTGGAAGAAACTCATAGATTACTGCAACAGTTCCCCCTGGACCTGGAAAAGTTTCTTGCCTGGCTTACAGAAGCTGAAACAACTGCCAAGTAAGTCAGGCATTTCCGCTTTAGCACTCTTGTGGATCCAATTGAACCATTCTCAGCATTTGTACTTGTAACTGACAAGCCAGGGACAAAAGATCGGAAGAGCACACGTCTGAACTCCAGTCACTAATGCGCATTTCGTATGCCGTCTTCTGC
+
A>3AAAFAFFFFBGGF4FGGFGFHDFHHH5GGHHG4FGGDFGHHHGGGGEGGHHFHHHCFGHHHHHHHHHHHHHHGHHHGHHHFHGGHHGHHHHHHBB?3@44B4B32?1@GGG@EE1EGDBGD33?3BFB3/GHFB3BFF3GBG/F??3F3??23B3FBGDF2@DGBHF2F22F2C//0</?F//000>FD<.>AFGH.CH</.-<CGA0;:GFFCH00:;00C0CG?.AE.;99.;/;0C-.-9900;;
@M05620:37:000000000-D9766:1:1101:18703:8931 1:N:0:96
GAGGCTGCTTTGGAAGAAACTGATAAATTAGTGAAACAGGATCGGATGAACATGGAACAGTTTTTTGGCTGGCTGACAGCAGCTGGAACAACTGCCACGTATGTCAGGCATTTCCGCTTTAGCACTCTTGTGGATCCAATTGAACAATTCTCAGCATTTGTACTTGTAACTGACAAGCCAGGGACAAAAGATCGGAAGAGCACACGTCTGAACTCCAGTCACTAATGCGCATCTCGTATGCCGTCTTCTGC
+
CBBCBCFCFFFFGGGGGGGGG5BDF5DDBF4DF65DGH2C23B222BA3DB5AB2B33ABD5551A003B1B1?BE2BG1FCGHB?1B3BBGH3GF@@>?G3BF@GFG3FGBEFFEGGGGHGHHHHHHHHHHGHHHH2GHHHBDG2GHHHGH2FGDGHHHH1GHHHHHHFHHDGGHGHECFHGGGGHH.GFHHGGGGGHFHHHCHDHGHGHHHHHGGGGGGGGGGGGGGGGECFGGEDGFGGGFFFFFFFE
@M05620:37:000000000-D9766:1:1101:10062:8975 1:N:0:96
GAGGCTGCTTTGGAAGAAACTCATAGATTACTGCAACAGTTCCCCCTGGACCTGGAAAAGTTTCTTGCCTGGCTTACAGAAGCTGAAACAACTGCCAAGTCAGTCCGGCATTTCCGCTTTAGCACTCTTGTGGCTCAAATTGCCCAATTCTCAGCATTTGTCCTTGTAACTGACAAGCCAGGGACCACAGATCGGAAGAGCACACGTCTGCACTCCAGTCCCTAATGCGCATCTCGTATGCCGTCTTATGC
+
BABABBFBFFFFGGGGFGGGGGHHHHHHHHHHHHHHHHHFHHHHHGGGHHHHHHHGHHHHGHHHHHHHHHHHHHHHHHHHHHHHHHHHHHHHHHHHHHHG3GF@33EEE@EFHG4EEE/F33BBD33BGGHHF/0B2B2?FD32?2/FGFHHFG2@G>GGHD2@FBGHF1FF11?FGHG00<D.>....>1>CC.<EFEACHG/.-;GHG0CCGFH//;C0/00;009E?9.A009C.9C0;-;BF.9BBB
@M05620:37:000000000-D9766:1:1101:13563:8995 1:N:0:96
GAGGCTGCTTTGGAAGAAACTCATAGATTACTGCAACAGTTCCCCCTGGACCTGGAAAAGTTTCTTGCCTGGCTTACAGAAGCTGAAACAACTGCCAAGTAAGTCAGGCATTTCCGCTTTAGCACTCTTGTGGATCCAATTGAACAATTCTCAGCATTTGTACTTGTAACTGACAAGCCAGGGACAAAAGATCGGAAGAGCACACGTCTGAACTCCAGTCACTAATGCGCATCTCGTATGCCGTCTTCTGC
+
>1>AAAFAFFFFGGGC1FFGGGGHHGHHHFGHHHFDGGGDFGHHHGEF/BFGHHGHHFBFFHHHFHHHHHHHHHHCGHHDGGHEGFHHHGHHHHHHGGGFHGGGHHHHHHHHHHHGGGGGGHHHHHHHHFHHEHHHH1GHHHHFH1FHHHHHFFH<GGHHHFHHHHHBHHHH1CGHHGGHHHGGGGHFGFFHHHCGGGHFHHHFHCHHHGHHHHHGFFGFFHHHHHHHGGGCGGGGEGFFGGGGGGGGGGB
@M05620:37:000000000-D9766:1:1101:11951:8995 1:N:0:96
ACCACACCTTCTACAATGAGCTGCGTGTGGCTCCCGAGGAGCACCCCGTGCTGCTGACCGAGGCCCCCCTGAACCCCAAGGCCAACCGCGAGAAGATGACCCAGGTGAGTGGCCCGCTACCTCTTCTGGTGGCCGCCTCCCTCCTTCCTGGCCTCCCGGAGCTGCGCCCTTTCTCACTGGTTCTCTCTTCTGCCGTTTTCCGTAGGACTCTCTTCTCTGACCTGAGTCTCCTTTGGAACTCTGCAGGTTCT
+
AAA1AAAAFFFFGGGGDGBAG1FGGAAB0AFG1BFAAEGGGHHHHGGGGGGGFHHFHHHG?ECGG/EGGGGFHCGGGGCH/<GHHGE/BC>B<CCFDGFHHHHHGHH1FGHGGHHGGGGGHHHHHHHGHHHGHHGGGGCHGHHGHGGGGBFGGGGGEGG9;AGGG@?F;@BFFFFFFFFFFFFFFFFFFFFFFF@FFFFFFFFFFFFFFFFFFFFFFFFFFFFF/FFFFFFFFFFFFFFFFFFFFFFFFFF
@M05620:37:000000000-D9766:1:1101:10208:9017 1:N:0:96
ACCACACCTTCTACAATGAGCTGCGTGTGGCTCCCGAGGAGCACCCCGTGCTGCTGACCGAGGCCCCCCTGAACCCCAAGGCCAACCGCGAGAAGATGTCCCAGGTGAGTGGCCCGCTACCTCTTCTGGTGGCCGCCTCCCTCCTTCCTGGCCTCCCGGAGCTGCGCCCTTTCTCACTGGTTCTCTCTTCTGCCGTTTTCCGTAGGACTCTCTTCTCTGACCTGAGTCTCCTTTGGAACTCTGCAGGTTCT
+
AAA1AAAAFFFFGGGGDGFAG1GFGEEB0AFH1AFA0EGCGHHHHGGGCEGGGHGGHHHE@FCGG?FGGGGFHCHGGGGH/CHHHG//>CB@@FFFDG2?GHHHGHHHHHHGGHHGGGGGHHHHHHHHHHHGHHGGGGCHGHHGHHFGGGGGGGGGGGGAAGGGGGGF@@FFFFFFFFFFFFFFFFFFFFFFFF@BFFFFFFFFFFFFFFFFFFFFFFFFFFFF/BFFFFFFFFFFFFFFFFFFFFFFFFF
@M05620:37:000000000-D9766:1:1101:10708:9020 1:N:0:96
ACCACACCTTCTACAATGAGCTGCGTGTGGCTCCCGAGGAGCACCCCGTGCTGCTGATCGAGGCCCCCCTGAACCCCAAGGCCAACCGCGAGAAGATGACCCAGGTGAGTGGCCCGCTACCTCTTCTGGTGGCCGCCTCCCTCCTTCCTGGCCTCCCGGAGCTGCGCCCTTTCTCACTGGTTCTCTCTTCTGCCGTTTTCCGTAGGACTCTCTTCTCTGACCTGAGTCTCCTTTGGAACTCTGCAGGTTCT
+
CCCCCCCCFFFFGGGGGGGGGGHHGGGEEEHHHGFGGGGGGHHHHGGGGGGGHHGHHHHFGGGGGGGGGGGHHHHGGGGHGHHHHGGGGGCGGGHHHHHHHHGHEHHHHHHGGHHGGGGGHHHHHHHFFHHGHHGGGGGHGHHGHHHHHHHHGGGGGGCBDGGGGGGGGFFFFFFFFFFFFFFFFFFFFFFFFFFFFFFFFFFFFFFFFFFFFFFFFFFFFFFFBFFFFFFFFFFFFFFFFFFFFFFFFFF
@M05620:37:000000000-D9766:1:1101:11088:9020 1:N:0:96
GAGGCTGCTTTGGAAGAAACTCATAGATTACTGCAACAGTTCCCCCTGGACCTGGAAAAGTTTCTTGCCTGGCTTACAGAAGCTGAAACAACTGCCAAGTACGTCAGGCATTTCCGCTTTAGCACTCTTGTGGATCCAATTGAACAATTCTCAGCATTTGTACTTGTAACTGACAAGCCAGGGACAAAAGATCGGAAGAGCACCCGTCTGAACTCCAGTCACTAATGCGCATCTCGTATGCCGTCTTCTGC
+
A3AA>AFBFFDFGFGGGGGGGGHGHFHGHHHGGGFHHHHGHHFGHGFGGGHHHGFFAACGGHHHHHFFBFEBAFGEBBBFGGFGHFBGBGBFGHHHHHHHH41BBF?2B?GGHBGEGGGEGHHBB3BBF?B3<BBBGGGGHGHHHHGGFGHDBHF3F@HDHFGFFGGFFF@GG@GFFHGFFGD/F.CFGHA<=>..CE<<<<<.A<CEFE0CC0CCG::=CCBCGG;FDEDA@9;.;.:;BF?CDFGCFG0
@M05620:37:000000000-D9766:1:1101:17845:9028 1:N:0:96
GAGGCTGCTTTGGAAGAAACTGACAGCCAGGGACAATAGCTCGGAAGAGCACACGTCTGAACTCCAGTCACTCATGCGCAACTCGTATGCCGTCTTCTGCTTGAAAAAAAAAAAGAGTATACAGCGTAGGAATCTGGATGTTAAGACGGAGTGCGGAGTTGAGGAAAGCCAGTCCTAACAGTGGAGGGATCTGGTAAATGATGGGGTGAGGCGGGGATCTTTGGCTCCCACCAGTCCCCCTGTCTGGTCTA
+
A1AAA1C11D@FCFGGGC1BA1A1AFFGF0AE00AF1AF1BFEEBEE0C0FFG0/AAB/D21DGA1B2FGFH10FFGG/>//>1>B?002B/>/0/B2@1>B101BF0E<B/////@FGF2F211>?/C/F1C<11G11>>>11<1<<<<<..0---;;:C0:;;/::/C/.0C0C09F/00BB;..-.9;09BFFFFF9FF9/AB-@EFF--9-@?FFFF/BFFFFEFFFFFFFFFFFF<EFFFFFFFFB
@M05620:37:000000000-D9766:1:1101:17181:9040 1:N:0:96
ACCACACCTTCTACAATGAGCTGCGTGTGGCTCCCGAGGAGCACCCCGTGCTGCTGACCGAGGCCCCCCTGAACCCCAAGGCCAACCGCGAGAAGATGAGTGGCCCGCTCCCTCTTCTTGTGGCCGCCTCCCTCCTTCCTTGCCTCCCGGCGCTGCGCCCTTTCTCACTGGATCTCTCTTCTGCCGTTTTCCGTAGGACTCTCTTCTCTGCCCTGAGTCTCCTTTGGTACTCTGCAGTGTATAGATCGGAA
+
CCBBCCCCFFFFGGGGGGGGGGHHGFEEGGHHHGGGGGGGGHHHHGGGGGGGHHGHHHHGGGGGGGGGGGGHHHHGGGGHGHHGHGGGGGGGGGHHFHHH>2F/0/>//<EEG<0<FG11F1.<<ACG.;GFFCGBCFGG00;GHHAG.-:@ADG.ABDA-F/B9B:/:/./:9//BFBFFFFBBBD?9.F/AB.../B/BFB9FFFFFF/9EFFB./99/:F/B//.//::B/F/:/://:/9///..;A
@M05620:37:000000000-D9766:1:1101:4687:9077 1:N:0:96
ACCACACCTTCTACAATGAGCTGCGTGTGGCTCCCGAGGAGCACCCCGTGCTGCTGACCGAGGCCCCCCTGAACCCCAAGGCCAACCGCGAGAAGATGACCCAGGTGAGTGGCCCGCTACCTCTTCTGGTGGCCGCCTCCCTCCTTCCTGGCCTCCCGGAGCTGCGCCCTTTCTCACTGGTTCTCTCTTCTGCCGTTTTCCGTAGGACTCTCTTCTCTGACCTGCGTCTCCTTTGGAACTCTGCAGGTTCT
+
ABAABABAFFFFGFFGFG5FGGHHEEDAGGGHHFFECFG2AG2GHGGCEGGGHGHFHHHEFCEEGFFGGGGFFFHGGGFHGHHHAFEEGC<CGD2?F22GHGHHGFBGHHDFFHHCGGGFHHHHHHHHG=CFHHGGGGGHGHHGHGGGGFFFGGGGGGGA:AAFFGFFF=/BFFFFFFFFBFFFFFFFFFFFFFF;AFEFFFFFFFFFFFFFFF;FFFFFFFFF?ADFFFFFFFFFFFFFFFFFFFFFFFF
@M05620:37:000000000-D9766:1:1101:19660:9112 1:N:0:96
ACCACACCTTCTACAATGAGCTGCGTGTGGCTCCCGAGGAGCACCCCGTGCTGCTGACCGAGGCCCCCCTGAACCCCAAGGCCAACCGCGAGAAGATGAGTGGCCCGCTACCTCTTCTGGTGGCCGCCTCCCTCCTTCCTGGCCTCCCGGCGCTGCGCCCTTTCTCACTGGTTCTCTCTTCTGCCGTTTTCCGTAGGACTCTCTTCTCTGACCTGCGTCTCCTTTGGAACTCTGCAGGTTCTAGATCGGAA
+
CCBCCBCCFFFFGGGGGGGGGFHHGGGFHGHHHGGGGGGGGHCHHGGGGGGGGHHGHHHGGGGGGGGGGGGHHHHGGGGHGHHHHGGGGGGGGGHHEBGGHHFGHHGCC<AGGHHFHF1F1GDCGCGGGGHGFFGHHHHGBGHHHHGFDD?DG-@A9BADCFFFFFFFFFFFFFFFFFFFFFFFFFFFBFFFDBAFFFFFFFFFFFFFFF/BFFF.;A>DFFFFFFF/:FFFFBFFFFFFFFEFFFFFD.A
@M05620:37:000000000-D9766:1:1101:22070:9122 1:N:0:96
ACCACACCTTCTACAATGAGCTGCGTGTGGCTCCCGAGGAGCACCCCGTGCTGCTGACCGAGGCCCCCCTGAACCCCAAGGCCAACCGCGAGAAGATGACCCAGGTGAGTGGCCCGCTACCTCTTCTGGTGGCCGCCTCCCTCCTTCCTGGCCTCCCGGAGCTGCGCCCTTTCTCACTGGTTCTCTCTTCTGCCGTTTTCCGTAGGACTCTCTTCTCTGACCTGAGTCTCCTTTGGAACTCTGCAGGTTCT
+
BBBBABBBFFFFGGGGGGGFGBHFGEEEDEHFHGFGGGAFGHHHHGGGDFGGHHFFHHGGGGGGGGGGGGGHHHHGGGGHGHHHHGGGGGGGGGHHFFHFGHHHFHFHHGFEEHHCGGCGHHHGHHHHGGBDGHGGGGGHGGHGGGGGGGGGGGGGGD?BCDFFGGFFFFFFFFFFFEFFFFFFFFFFFFFFFFFDDFFFFFF...9FBFFFFFFFFFFFFFFFFFFFFFFFFFFFFFFFFFFFFFFFFFF
@M05620:37:000000000-D9766:1:1101:6258:9123 1:N:0:96
GAGGCTGCTTTGGAAGAAACTCATAGATTACTGCAACAGTTCCCCCTGGACCTGGAAAAGTTTCTTGCCTGGCTTACAGAAGCTGAAACAACTGCCAAGTACGTCAGGCATTTCCGCTTTAGAACCCTTCTGGATCCAATTGAACAATCCTAAGAATTTGACCTTGTAACGAAAAAGCCAGGAAAAAAAGATCGAAAGAGAACCCGTCGAAACTCCATTCACAAATGCGAAACCCTTTGGCCGTCTCCTGC
+
A?ABAAFAFFFBGBBGGGFGGGHHHGHHHHHHHHGHFHHHHGFGHGEEEHGHHHGH33CGFHHHHHHFGHEFGHHEG5FGHHGHHFFHHHEHHHHHHHHGD41BBF?BGGHHH4B1/A?/?B34?/?EB2?4333B2B3B32BB2B2F2?33?222@D@222@F@<2@2>////<0/?0<CE.00><<-..00<<:A.:////:;-;.--;.-;;09000;;0;;900..;-9;..BF/://-;9..;/9/
@M05620:37:000000000-D9766:1:1101:4237:9129 1:N:0:96
GAGGCTGCTTTGGAAGAAACTCATAGATTACTGCAACAGTTCCCCCTGGACCTGGAAAAGTTTCTTGCCTGGCTTCCAGAAGCTGAAACAACTGCCAATGACACGACGGTTGATCGACGGCTCTCATGGTTCCCCAACGCCTCAAAACAGGTCACCAAGCAATTGCCACTATGTCACGTATTCCCGCTTCTGCAGTTTTCGGAATGAATCTCATCACTTATCAGCATTTCCACTGTTACTCTTCGAGCCTG
+
>1AAAA?AFFF@F1FF1A1FEGDGFEHG3ABFHF1BGFGAFGHHHGEFCFGFFF0FGFBGGGHG2GDGHHHHHHF0FGHBFCGHF1@@GC/FGEHCFFFBF1B1B>///??/021/////>//<1BB11B11@@00//<>/0?11<10/0??>1<D1.0>00>11100</<00==GF?</=<00;.-;;.00;</00;BG-9...00000;000;00;;00=0;;;C000;00;//;:/;;;//--;;-/-
@M05620:37:000000000-D9766:1:1101:14144:9130 1:N:0:96
ACCACACCTTCTACAATGAGCTGCGTGTGGCTCCCGAGGAGCACCCCGTGCTGCTGACCGAGGCCCCCCTGAACCCCAAGGCCAACCGCGAGAAGATGAGTGGCCCGCTACCTCTTCTGGTGGCCGCCTCCCTCCTTCCTGGCCTCCCGGCGCTGCGCCCTTTCTCACTGGTTCTCTCTTCTGCCGTTTTCCGTAGGACTCTCTTCTCTGACCTGCGTCTCCTTTGGAACTCTGCAGGTTCTAGATCGGAA
+
BBABCCCCFFFFGGGGGGGGGGHHGEGA4FHHHGGGDGGGGHHHHGGGDGGGGHFHHGGGGCCFGGGGGGGHHHHGGGGHGHHHHGGGGGDGGGHGFHFFFBFC0=>AC->GGHHHHH1110..CC@DG.CEHHGHHFHH0/GHHFGGDF9@BA?A?>DFFFFFFF0FFFFFFFFFEFFFBFFFFF:DFFFFDBAFFFFFFFFFFFFFFF0BFFF.;DDDFFFFFFE0BF9BFFFFFF9:FFFFFFFEB?E
@M05620:37:000000000-D9766:1:1101:20492:9136 1:N:0:96
ACCACACCTTCTACAATGAGCTGCGTGTGGCTCCCGAGGAGCACCCCGTGCTGCTGACCGAGGCCCCCCTGAACCCCAAGGCCAACCGCGAGAAGATGACCCAGGTGAGTGGCCCGCTACCTCTTCTGGTGGCCGCCTCCCTCCTTCCTGGCCTCCCGGAGCTGCGCCCTTTCTCACTGGTTCTCTCTTCTGCCGTTTTCCGTAGGACTCTCTTCTCTGACCTGAGTCTCCTTTGGAACTCTGCAGGTTCT
+
AAABBBBBFFFFGGGGGGGGGGHHGGGGA?BGHGGG?FGA2FEGHGGGGAEF5BGFGHHGEG?FGGGGGGGHHHHGGGGHGHHHGGGGGGGGGGGBFGFHHHHGFGGHFHDFGHHCGGGGGFHHFHHHDHH.CGGGDGEHGHHGHGGGGGFGFGGGGDGAGGG/B?FFFFFFFFFFFF/BFFFFFFFFFFFFFFFD?FFFFFFFDFFFEFFFFFFFFFFFFFFFFFFFFFFFFFFFFBBBBFFFFBA.:FF
@M05620:37:000000000-D9766:1:1101:20473:9137 1:N:0:96
ACCACACCTTCTACAATGAGCTGCGTGTGGCTCCCGAGGAGCACCCCGTGCTGCTGACCGAGGCCCCCCTGAACCCCAAGGCCAACCGCGAGAAGATGACCCAGGTGAGTGGCCCGCTACCTCTTCTGGTGGCCGCCTCCCTCCTTCCTGGCCTCCCGGAGCTGCGCCCTTTCTCACTGGTTCTCTCTTCTGCCGTTTTCCGTAGGACTCTCTTCTCTGACCTGAGTCTCCTTTGGAACTCTGCAGGTTCT
+
CDDCDCDDFFFFGGGGGGGGGGHHGGGFHGHHHGGGGGGGGHHHHGGGEGGGHHHHHHHGGGGGGGGGGGGHHHHGGGGHGHHHHGGGGGGGGGHHHHHHHHHHGHHHHHHGGHHGGGGGHHHHHHHHHHHGHHGGGGGHGHHGHGGGGGGGGGGGGGGGGGGGGGFFFFFFFFHHHHFFFFFFFFFFFFFHFFFFFFFFFFFFFFFFFFFFFFFFFFFFFFFFFFHFFHFFFHFFFFFFFFFFFFFFFFF
@M05620:37:000000000-D9766:1:1101:16244:9173 1:N:0:96
GAGGCTGCTTTGGAAGAAACTCATAGATTACTGCAACAGTTCCCCCTGGACCTGGAAAAGTTTCTTGCCTGGCTTACAGAAGCTGAAACAACTGCCAAGTAAGTCAGGCATTTCCGCTTTAGCACTCTTGTGGATCCAATTGAACAATTCTCAGCATTTGTACTTGTAACTGACAAGCCAGGGACAAAAGATCGGAAGAGCACACGTCTGAACTCCAGTCACTAATGCGCATCTCGTATGCCGTCTTCTGC
+
BABBBBFBFFFFGGGGGGGGGGHHHFHGHHHCGEGHFHHEGGHHHGGGEHGHHHFHAEFHGGHHHHHHHHHHHHHGHHHHHHHGHFFHHHHHHHHGHHHGGBFHHH3GHHHHHGHGGGFFGHFGFGHHHGHBEEGHHHFHHHHHHHGHGHHFFFGHHHHHHHHHHGHHHHHHHHFHFHFG<CAFGFFFGHEGGFDDFDC<GCCCGDHHHGHGFHHHGGGGGGGGHHGHGGG:@BBAE?BCBBGGGFGGE90
@M05620:37:000000000-D9766:1:1101:8884:9186 1:N:0:96
ACCACACCTTCTACAATGAGCTGCGTGTGGCTCCCGAGGAGCACCCCGTGCTGCTGACCGAGGCCCCCCTGAACCCCAAGGCCAACCGCGAGAAGATGACCCAGGTGAGTGGCCCGCTACCTCTTCTGGTGGCCGCCTCCCTCCTTCCTGGCCTCCCGGAGCTGCGCCCTTTCTCACTGGTTCTCTCTTCTGCCGTTTTCCGTAGGACTCTCTTCTCTGACCTGAGTCTCCTTTGGAACTCTGCAGGTTCT
+
BBBABBBBFFFFGGGGDGGGG5GHGEEEGEGHFGGEGGGGGHHHHGGGGGGGHHHHHHHGGEEGGEGGGGGFHGHGGGEHEEHHHGGEGGGCCGFGFG1<GHAFFHBHHHFGGHHGGGGGHHHHHHHHHGHGHHGGGGGHGHHGHGGGGEGGGEGGGGGG@@GFGGBFBBFFFFFFFFFFFFFFFFFFFFFFFFBFFFFFFFFAADFFFFFFFFFFFFFFFFFFFFFFFFFFFFFFFFFFFFFFFFFFFFF
@M05620:37:000000000-D9766:1:1101:19941:9195 1:N:0:96
ACCACACCTTCTACAATGAGCTGCGTGTGGCTCCCGAGGAGCACCCCGTGCTGCTGACCGAGGCCCCCCTGAACCCCAAGGCCAACCGCGAGAAGATGACCCAGGTGAGTGGCCCGCTACCTCTTCTGGTGGCCGCCTCCCTCCTTCCTGGCCTCCCGGAGCTGCGCCCTTTCTCACTGGTTCTCTCTTCTGCCGTTTTCCGTAGGACTCTCTTCTCTGACCTGAGTCTCCTTTGGAACTCTGCAGGTTCT
+
CCCCCCCCFFFFGGGGGGGGGGHHGFGEHGHHHGGGGGGGGHHHHGGGEGGGGHHHHHHGGGGGGGGGGGGHHHHGGGGHGHHHHGGGGGGGGGHHHHHHHHHHGHHHHHHGGHHGGGGGHHHHHHHHHHHGHHGGGGGHGHHGHGGGGGGGGGGGGGGGGGGGGGFFFFFFFFFFFFFFFFFFFFFFFFFFFFFDDFFFFFFFFFFFFFFFFFFFFFFFFFFFFFFFFFFFFFFFFFFFFFFFFFFFFFF
@M05620:37:000000000-D9766:1:1101:20919:9195 1:N:0:96
ACCACACCTTCTACAATGAGCTGCGTGTGGCTCCCGAGGAGCACCCCGTGCTGCTGACCGAGGCCCCCCTGAACCCCAAGGCCAACCGCGAGAAGATGAGTGCCCCGCTACCTCTTCTGGTGGCCGCCTCCCTCCTTCCTGGCCTCCCGGAGCTGCGCCCTTTCTCACTGGTTCTCTCTTCTGCCGTTTTCCGTAGGACTCTCTTCTCTGACCTCAGTCTCCTTTGGAACTCTGCAGGTTCTAGATCGGAA
+
BBBBBBBBFFFFGGGGGGGFGFHHGEEBCEHGFGGFGGEGFHHHHGGGGGGGHHGHHHHGGGGGGGGGGCGGHHHGGGCHEGGHHG/E/D@DGGHGEHD<>G2??C>AC<@F1>1>FG111<CH.-<@E?HEFHGHFGHHC/CC:GGGGA--99/9?DGGG/FB/B/9FFFF/99BBBFF/B//F>ADFAF9./9ADBFFFFBBF/9FF//;/B//9;9/BFFFFFF/FBB/;BF/B;:BFF/BFFBE.A;
@M05620:37:000000000-D9766:1:1101:7885:9202 1:N:0:96
ACCACACCTTCTACAATGCGCTGCGTGTGGCTCCCGAGGAGCACCCCGTGCTGCTGACCGAGGCCCCCCTGAACCCCAAGGCCAACCGCGAGAAGATGACCCAGGTGCGTGGCCCGCTACCTCTTCTGGTGGCCGCCTCCCTCCTTCCTGGCCTCCCGGAGCTGCGCCCTTTCTCACTGGTTCTCTCTTCTGCCGTTTTCCGTAGGACTCTCTTCTCTGACCTGCGTCTCCTTTGGAACTCTGCAGGTTCT
+
BBBBBBB3BFFFGGGGGG4AEFGGGGGAAAGGHFFEDEFGGHHHHGGAEEFGHHGHHHH>EEGGGGGGGGGHHHHGGGGHGHHHHGGGGG/>DGHFFHHHHHHGGHH1AFEFGHHGGGGGHHFHHHHFHHHGHHGGGGGGGGGGGGGGGGGGGEGGGGG;9>FFFFFFFFFFFFFFFFFFFFFFFFFFFFFFFFFFFFFFFFFFFFFFFFFFFFFFFFFFFFFF?DFFFFFFFFFFFFFFFFFFFFFFFFF
@M05620:37:000000000-D9766:1:1101:21175:9211 1:N:0:96
ACCACACCTTCTACAATGAGCTGCGTGTGGCTCCCGAGGAGCACCCCGTGCTGCTGACCGAGGCCCCCCTGAACCCCAAGGCCAACCGCGAGAAGATGACCCAGGTGAGTGGCCCGCTACCTCTTCTGGTGGCCGCCTCCCTCCTTCCTGGCCTCCCGGAGCTGCGCCCTTTCTCACTGGTTCTCTCTTCTGCCGTTTTCCGTAGGACTCTCTTCTCTGACCTGAGTCTCCTTTGGAACTCTGCAGGTTCT
+
BBBBCCCBFFFFGGGGGGGGGGHHGGGGHGHHHGGGGGGGGHHHHGGFEEGGHHHHHHHGGGGGGGGGGGGHHHHGGGGHGHHHHGGEGGCGGGHGGHHHHHEHFHHHA?GGGHGGGGGGHGHHHHHHHHHGHHGGGGGHGHHGHGGGGGGGGGGGGGAGAFGGGGFFFFFFFFFFFFFFFFFFFFFFFFFFFFFDDFFFFFFFDDFFFFFFFFFFFFFFFFFFFFFFFFFFFFFEFFFFFFFFFFFFFFF
@M05620:37:000000000-D9766:1:1101:21745:9219 1:N:0:96
ACCACACCTTCTACAATGAGCTGCGTGCGGCTCCCGAGGAGCACCCCGTGCTGCTGACCGAGGCCCCCCTGCACCCCACGGCCAACCGCGAGAAGATGACCCAGGTGAGTGGCCCGCTACCTCTTCTGGTGGCCGCCTCCCTCCTTCCTGGCCTCCCGGAGCTGCGCCCTTTCTCACTGGTTCTCTCTTCTGCCGTTTTCCGTAGGACTCTCTTCTCTGACCTGAGTCTCCTTTGGAACTCTGCAGGTTCT
+
>AAAAAAAFFFFGGG4GFGFGFGFEBB222A2BFFEEAAE1F1BGEAF1BEB533BDF3EG>/>FEGGG///BFGEEE/><BCD/FD@CB/</C<1F?FGGGAHFFFG0>F.FGHGGCGGHHHHHHGFHHHGFGGGGGGGGGGGFGGGGBFFGGGGGADFFFFFFFFFFFFFFFFFFFFFBBFFFFFFFFFFFFFDFFFFFFFFADFFFFFFFFFFFFBFFFF.FBFFFFFFFFFFFFFFFFFFFBF9FFB
@M05620:37:000000000-D9766:1:1101:14289:9224 1:N:0:96
ACCACACCTTCTACAATGAGCTGCGTGTGGCTCCCGAGGAGCACCCCGTGCTGCTGACCGAGGCCCCCCTGAACCCCAAGGCCAACCGCGAGAAGATGAGTGGCCCGCTACCTCTTCTGGTGGCCGCCTCCCTCCTTCCTGGCCTCCCGGCGCTGCGCCCTTTCTCCCTGGTTCTCTCTTCTGCCGTTTTCCGTAGGACTCTCTTCTCTGACCTGAGTCTCCTTTGGAACTCTGCAGGCTCTAGATCGGAA
+
DCDDDDCCFFFFGGGGGGGGGGHHGGGEHGHHHGGGGGGGGHHHHGGGGGGGHHHHHHHGGGGGGGGGGGGHGHHGGGGHGHHHHGGGGGCGGGHHHHH222/?0/>@C<<GDG1FGH1110...--<<:.C/CD/;0G00/;GH.EG.B--;C-;-;DDF/FB000;/0.B000B00;FBF:0FB.;F.00.0::.00:BF00BB0FF00;:B//:;0:BFFFFFF00B00;BB0FF.;FFF0FF0A..9
@M05620:37:000000000-D9766:1:1101:16082:9240 1:N:0:96
ACCACACCTTCTACAATGAGCTGCGTGTGGCTCCCGAGGAGCACCCCGTGCTGCTGACCGAGGCCCCCCTGAACCCCAAGGCCAACCGCGAGAAGATGACCCAGGTGAGTGGCCCGCTACCTCTTCTGGTGGCCGCCTCCCTCCTTCCTGGCCTCCCGGAGCTGCGCCCTTTCTCACTGGTTCTCTCTTCTGCCGTTTTCCGTAGGACTCTCTTCTCTGACCTGAGTCTCCTTTGGAACTCTGCAGGTTCT
+
DDDDDDDDFFFFGGGGGGGGGGHHGEGFHGHHHGGGGGGGGHHHHGGGGGGGHHGHHHHGGGGGGGGGGGGHHHHGGGGHGHHHHGGGGGGGGGHHHHGHHHHHGHHDCDGEGHH?CCCGHHHHFHHGFHH?GF?FGDGHGGHDHFFFFFFGGBGGFG-99@FBF?DFFFFFFFFBBFFFFFFFFFFFFFFFFFCFFFFFFFBFFFBFBBBFFFFFFFF:FFFF/FFFBFBFBFFFFF:BFFFFFFFFFFF
@M05620:37:000000000-D9766:1:1101:5562:9243 1:N:0:96
ACCACACCTTCTACAATGAGCTGCGTGTGGCTCCCGAGGAGCACCCCGTGCTGCTGACCGAGGCCCCCCTGAACCCCAAGGCCAACCGCGAGAAGATGACCCAGGTGCGTGGCCCGCTACCTCTTCTGGTGGCCGCCTCCCTCCCTCCTGGCCTCCCGGCGCTGCGCCCTTTCTCACTGGTTCTCTCTTCTGCCGTTTTCCGTAGGACTCTCTTCTCTGACCTGCGTCTCCTTTGGAACTCTGCAGGATCT
+
>>AA>AA11BBFFFFGFG1BGFHHGEEAFEHEGBFE?EE/EGCHHGG/EEEFHHHHHHHEEEGEGEGEEGGHBGHEFGGHGHFHHGGGCC/>BAHB11??FGG/?1F?AFCGGH<>CGGGHHHHHH0DH0CCGGCCCGGHGGBE.;CEGGGGGGGGG.-9;-;@B@@F@@FFFF/BFFFFFFFFFFFFF/BBBB9ABFFFFFFF-;FFFFFFFF9;BFFF9FFFA@F?FFFFFF/9BBFFF/FFFF--:B;
@M05620:37:000000000-D9766:1:1101:6978:9246 1:N:0:96
GAGGCTGCTTTGGAAGAAACTCATAGATTACTGCAACAGTTCCCCCTGGACCTGGACAAGTTTCTTGCCTGGCTTACAGAAGCTGAAACAACTGCCAAGTACTACAGGCATTTACGCTTTAGCAAACTCGCGGATAAAATTGAACAATTCTAAGAATTTGTACTTGTAAATGACAAGCCAGGGACAAAAGATCGCAAGAGCACACGTCTGAACTCAATTCAACAATGCGCATCTCTTTTGCCGTCAACTGC
+
A3AAB@FBFFDFFFGGCEGFEAEEFHGHHGGHEGHHHFHFHHDFGGEGEFGFFGFF2BAGDGHHD5DBFF3ABBFHHBBFGGGEGFGFHCHGCGGHHHGGHD44BF@31?BGGGGEGGF/FG3E33B33?/>/>>B1?BFGHFD1@@D1FB2@DGDG<<11@<11FFGG11F<FHEEA.FFGC.>.CG.<.<DC.CAD:CCGC/;:GCCCBH/9;CF09;;C00EF09EDG9-0;0;0009:-9-..;BF/
@M05620:37:000000000-D9766:1:1101:6864:9248 1:N:0:96
GAGGCTGCTTTGGAAGAAACTCATAGATTACTGCAACAGTTCCCCCTGGACCTGGAAAAGTTTCTTGCCTGGCTTACAGAAGCTGAAACAACTGCCAAGTAAGTCAGGCATTTCCGCTTTAGCACTCTTGTGGATCCAATTGAACAATTCTCAGCATTTGTACTTGTAACTGACAAGCCAGGGACAAAAGATCGGAAGAGCACCCGTCTGAACTCCAGTCACTAATGCGCATCTCGTATGCCGTCTTCTGC
+
AAABBCFCFFFFGGGGGGGGGGHHHHHHHHHHHHHHHHHHHHHHHGGGHGHHHHHGFFHHFHHHHHHHHHHHHHHGHGGHHHHHHGHHHHGHHHHHGHHGGBDHHHFHHHHHHHHGGGDGHHHHHHHHHFHEEGFFGHHHHFHHHHHHHHH?FGGFHGFGHHGFHHHHHHHHHHHGHHGFFHCEFGFHHHGHHHEGGGHGHHH.C<EDFEHHHGHHH;CGHHGGHFFHGGGA?B;.;;CFFGGGGGGGGG0
@M05620:37:000000000-D9766:1:1101:23571:9264 1:N:0:96
ACCACACCTTCTACAATGCGCTGCGTGTGGCTCCCGAGGATCACCCCGTGCTGCTGACCGAGTCCCCCCTGAACCCCAAGGCCAACCGCGCGAAGATGACCCAGGTGAGTGGCCCGCTACCTCTTCTGGTGGCCGCCTCCCTCCTTCCTGGCCTCCCGGAGCTGCGCCCTTTCTCACTGGTTCTCTCTTCTGCCGTTTTCCGTAGGACTCTCTTCTCTGACCTGAGTCTCCTTTGGAACTCTGCAGGTTCT
+
BBABBAAACFFFGGGCBF42EEGGGGGG2BBGGFFEFGEE3B1FHHGEEGGF5BGH@GHEGE1BGHHGGGG?@GHGGGEFFHHHHGGEE//>CDGGFFHHHHE?/FCGHGHGGHHGGGGDFHHGFHHHGHCDGFGGCEDHEFGGFGGGGGGGFFGGG9?BG-.FFBBFBBBFFFFFFF9FFFFFFFFFFFFFFFBADFFFFFFF..FFFFFFFFFFFF/;;FFFFFFFFFFFFFFEFFFFFFFBFFFABFB
@M05620:37:000000000-D9766:1:1101:7927:9284 1:N:0:96
GAGGCTGCTTTGGAAGAAACTCATAGATTACTGCAACAGTTCCCCCTGGACCTGGACAAGTTTCTTGCCTGGCTTACAGAAGCTGAAACAACTGCCAAGTACTTCAGGCATTTCCGCTTTAGCACTCTTGTGGATCCAATTGAACAATTCTCAGCATTTGTACTTGTAACCGACAAGCCAGGGACAAAAGATCGGAAGAGCACCCGTCTGAACTCCATTCACTAATGCGCACCTCTTCTGCCGTCTTCTGC
+
A1AAA1BAFFDF1FGGGFGGFGFHHHHHFHGHGHGHBCGAADG1BEEGAGFFGGAGBE0FDGFHEHEBF11BGHHHH1FGHGHHCFFHHEGHHFDBGEHGB@22BF@1B?BGH2B?EGGGGFGDF>FB>BB1/BF<F<GHHHFFHFFF1FD2BBB1B2F2>@@2>@@>GH1</AC/0FFHGHG.F.0>FGFH0=.<<..<C<..:@F.;C:CC0<CH0:09009CF0;.9?999;0;0;909-:-.-;///
@M05620:37:000000000-D9766:1:1101:16360:9294 1:N:0:96
AGTGCCAGCTCTCAATCGCACAGGGGACCCAGGGCCTGGCCCCTCCATCCAGAAAACCTATGACCTCACCCGCTACCTGGAGCACCAACTCCGCAGCTTGGCTGGGACCTATGTGAGTATCCAGCGTAGGAATCTGGGAGTTGGGGAGGAGTGAGGAGTTGGGGAAAGACAGTCCTAACCGTGGAGGGTTCTGGTAAATGATGGGGTGAGGAGGGGCTCTTTGGCTCCCACCAGTCCCCCTGTCTGGTCTA
+
BCAABFFFCFFFGGGGGGGGGGHHGGGGGGHHFGGGGGHHHHGHGGHHHHHHHHHHHGHHHHHHHHHHHHHGGEEGHHHHEHHHHHFCFHHHGGGGGHHHGHHGGGHHGHHHHHHHHHHHHHHHHGGGGGHHHHHHHHHGGHHHGGGGGGGHHHHHHGHHHHGGGGHHHHHHHHHHHHHHGGGGGGGGDGGGGGFGGGGGGGGGGGFFFFFFFFFFFFFFFFFFFFFFFFFFFFFFFFFFFFFFFFFFFFF
@M05620:37:000000000-D9766:1:1101:16378:9303 1:N:0:96
AGTGCCAGCTCTCAATCGCACAGGGGACCCAGGGCCTGGCCCCTCCATCCAGAAAACCTATGACCTCACCCGCTACCTGGAGCACCAACTCCGCAGCTTGGCTGGGACCTATGTTAGTTTCCAGCGGAGGAATCCGGGAGTTTGGGAGGAGTGAGGAGTTTGGGAAAGACAGTCCTAACCGTGGAGGGGTCTGGTAAATTATGGGGTGAGGAGGGGCCCTTTGGCCCCCACCAGGCCCCCCTTTCTGGCTT
+
ABAABFFFBFFFGGGGGGGAE?GHGEGGGGCGGEFGGGHHHHGFGGHHHHFHGHHHHGHHHGGHHHHFHHHGGGGGHHHHHHHGHHHHGHHHGG@EGHHHEHGCEEFHGHEHHH3B333B3BFF2/<<<@/<111/>@-->F1FEGACFA./.=0;0./;;GFC.CH./CB9C9F00;BF-..;..CB-;.//;/9;FB////9AD.-..;/.;BD---.;B/;//.9@-9D....;ADD--.//9;/99.
@M05620:37:000000000-D9766:1:1101:19165:9321 1:N:0:96
ACCACACCTTCTACAATGAGCTGCGGGTGGCTCCCGAGGAGCACCCCGTGCTGCTGACCGAGGCCCCCCTGAACCCCAAGGCCAACCGCGAGAAGATGACCCAGGTGAGTGGCCCGCTACCTCTTCTGGTGGCCGCCTCCCTCCTTCCTGGCCTCCCGGAGCTGCGCCATTTCTCACTGGTTCTCTCTTCTGCCGTTTTCCGTAGGACTCTCTTCTCTGACCTGAGTCTCCTTTGGAACTCTGCAGGTTCT
+
BAA3AAABFFFFGFGFDGBFGCHGG22AA2FEAFFEEEGGFHHHHGGGDEGGFGF3GHFGCGCGG?EGGEE0B?FGGG/G//GHHG/<CDB<<CFF1<1<FGEHFC1F0FFACFC--DGCG00<00GCC;C?CG-:-..9.9B.BBB/00;9.0:..C--9-.;/9-9.:9//9F///9B:B//9//:F/9///-9AFEFF.9.ADEBBBFBBFFBFF///99B9.9;//BBBB//9/B//9/;/B?F///
@M05620:37:000000000-D9766:1:1101:22892:9324 1:N:0:96
ACCACACCTTCTACAATGAGCTGCGTGTGGCTCCCGAGGAGCACCCCGTGCTGCTGACCGAGGCCCCCCTGAACCCCAAGGCCAACCGCGAGAAGATGAGTGGCCCGCTTCCTCTTCTTGTGGCCGCCTCCCTCCTTCCTGGCCTCCCGGCGCTGCGCCCTTTCTCACTGGTTCTCTCTTCTGCCGTTTTCCGTAGGACTCTCTTCTCTGACCTGCGTCTCCTTTGGCACTCTGCAGGTTCTAGATCGGAA
+
BBBABBBAFFFFGGGGGGFGGGHHGEEEFEHHHGGGGGGGGHHHHGGGEFDGHHHHHHHGGGGGGGGGGGGFHHHGGGGHGHHHHGFCBD?CGGHGFHFFGFFA??>CD.<>DG1FGH1><FDHHC-@A.CEHHGHHGHHC/CHCFEFAF-BD-9A@ADDF/BFFFFFBFF9BFFFFFFFFFFFFF.AFFFFFF.AFFBBFFFFFFFFFF//BF..@DBA.B///9B/BFFFFFE/9F;/BFFFFFFEDAF
@M05620:37:000000000-D9766:1:1101:20692:9340 1:N:0:96
ACCACACCTTCTACAATGAGCTGCGTGTGGCTCCCGAGGAGCACCCCGTGCTGCTGACCGAGGCCCCCCTGAACCCCAAGGCCAACCGCGAGAAGATGACCCAGGTGAGTGGCCCGCTACCTCTTCTGGTGGCCGCCTCCCTCCTTCCTGGCCTCCCGGAGCTGCGCCCTTTCTCACTGGTTCTCTCTTCTGCCGTTTTCCGTAGGACTCTCTTCTCTGACCTGAGTCTCCTTTGGAACTCTGCAGGTTCT
+
BBBBBBBBFFFFGGGFFGFGGGHHGEGEHDHHHGGEEGGCGHHHHGGGFEGGHGHHHHHGGGGGGGGGGGGHHHHGGGGHGHHHHGGGGG<DFGHHHGHHHHFHEHFFHHHFGHFCDFGGHHHHHFHFHHHGHGGGGGGHGHHGHGGGGGGGGFFGGG-;:9AFFAFFFFFFFFFFFFFFFFFFFFFFFFFFFFFFFFFFFFFFFFFFFFFFFFFFFFFFFFEF/BBFBFFFFFFFFFFBFFFFFFFFBBF
@M05620:37:000000000-D9766:1:1101:25984:9346 1:N:0:96
ACCACACCTTCTACAATGAGCTGCGTGTGGCTCCCGAGGAGCACCCCGTGCTGCTGACCGAGGCCCCCCTGAACCCCAAGGCCAACAGCGAGAAGATGACCCAGGTGAGTGGCCCGCTACCTCTTCTGGTGGCCGCCTCCCTCCTTCCTGGCCTCCCGGAGCTGCGCCCTTTCTCACTGGTTCTCTCTTCTGCCGTTTTCCGTAGGACTCTCTTCTCTGACCTGAGTCTCCTTTGGAACTCTGCAGGTTCT
+
AAA1AAAAFFFFGGGG3GG1G1FCGAABE0FF1FF0EEGGGHGHHGGGFEEGHHG1GGHG?FGGG/EGGGG>F1GGGGEH//?GHG/0B<@</C<G1FFDGHHHGHHGGHFFGHHGCGGGHHHHHHHEH1FFGGGGGGCHGHHGHHEFHFHHHFGGECGGGGGGG-?F@-/FFFFFFFBFFFFFFFFFFFFFFF@FFFFFFFFFBBFFFFFFFFFFFFFFFFFFFFFFFFFFFFFFFFFFFFFFFFF9BFF
@M05620:37:000000000-D9766:1:1101:15679:9347 1:N:0:96
ACCACACCTTCTACAATGAGCTGCGTGTGGCTCCCGAGGAGCACCCCGTGCTGCTGACCGAGGCCCCCCTGAACCCCAAGGCCAACCGCGAGAAGATGAGTGGCCCGCTACCTCTTCTGGTGGCCGCCTCCCTCCTTCCTGGCCTCCCGGCGCTGCGCCCTTTCTCACTGGTTCTCTCTTCTGCCGTTTTCCGTAGGACTCTCTTCTCTGACCTGCGTCTCCTTTGGAACTCTGCAGGTTCTAGATCGGAA
+
AAAAAAAAFFFFGGGGFGGBGDHFGEEEHCGHFGGEEGGCGHHHHGGGGGGGHHHGHHHGGGCGGFGGGGGHGCHGGGCHAEHHHGGGGGG?@CCFDGGHHGGGHFCCG@CGGHGHHHDG1CAGHGGGGGHGHHGHHHHHHHGHHHGGGG-AA@GGG@F@@FFFFFFFFFFFEFFFFFFFFFFFF?9AFFFEF9ABBFFFFFFFFFFFFFFFFFF-;A?BFFFFEFFBFFFFFFFBBF-FFFFFFFFFFBA
@M05620:37:000000000-D9766:1:1101:25976:9370 1:N:0:96
ACCACACCTTCTACAATGAGCTGCGTGTGGCTCCCGAGGAGCACCCCGTGCTGCTGACCGAGGCCCCCCTGAACCCCAAGGCCAACCGCGAGAAGATGACCCAGGTGAGTGGCCCGCTACCTCTTCTGGTGGCCGCCTCCCTCCTTCCTGGCCTCCCGGAGCTGCGCCCTTTCTCACTGGTTCTCTCTTCTGCCGTTTTCCGTAGGACTCTCTTCTCTGACCTGAGTCTCCTTTGGAACTCTGCAGGTTCT
+
CCCCCCCCFFFFGGGGGGGGGGHHGGGGGGHHHGGF?FFGGHFHHGGGGGGGDGHHHHHGGGFGGGGGGGFHHHHGGGGHGHHHHGGFG/<BCGHHFHGHHH/=/GHFHGFFGHGCGFGCHGHHHHHFDHFCHHGGGGGHGGHGHGGGGFGGGGGGGA9ABCFFGAFFFFFFFFFFFFFEBFFFFFFFFFFFFFDFFFFFFFF.;AFFFFFFFFFFFFFFBFBFFFFFFFFFFFFFFFFFFF0FFFFABFF
@M05620:37:000000000-D9766:1:1101:9988:9377 1:N:0:96
ACCACACCTTCTACAATGAGCTGCGTGTGGCTCCCGAGGAGCACCCCGTGCTGCTGACCGAGGCCCCCCTGAACCCCAAGGCCAACCGCGAGAAGATGAGTGGCCCGCTACCTCTTCTGGTGGCCGCCTCCCTCCTTCCTGGCCTCCCGGAGCTGCGCCCTTTCTCACTGGTTCTCTCTTCTGCCGTTTTCCGTAGGACTCTCTTCTCTGCCCTGAGTCTCCTTTGGAACTCTGCAGGTTCTAGATCGGAA
+
DDDDDDDCFFFFGGGGGGGGGGHHGFGBEGHHHGGGGGGGGHHHHGGGGGGGGHHHHHHGGGGGGGGGGGGHGHHGGGGHGHHHHGGGGGDGGGHHHHHGFHGGGGCGG<CHHHHHHH1<F0DGFGGGGGHGHHGHHHHFBFHHHHGGGG-9CGFFAGGGGGGFFFFFFFFFFFFFFFFFFFFFFFADFFFFFFFFFFFFFFFFFFFFFF0;EFF/;BFFFFFFHFBFFFFBFFFEFFFFFFFFFFFFFFE
@M05620:37:000000000-D9766:1:1101:15798:9393 1:N:0:96
ACCACACCTTCTACAATGAGCTGCGTGTGGCTCCCGAGGAGCACCCCGTGCTGCTGACCGAGGCCCCCCTGAACCCCAAGGCCAACCGCGAGAAGATGACCCAGGTGAGTGGCCCGCTACCTCTTCTGGTGGCCGCCTCCCTCCTTCCTGGCCTCCCGGAGCTGCGCCCTTTCTCACTGGTTCTCTCTTCTGCCGTTTTCCGTAGGACTCTCTTCTCTGACCTGAGTCTCCTTTGGAACTCTGCAGGTTCT
+
BBBBB@ABFFFFGGGF5GGGGFHHGGGGDGHHHGGG?FG2EGAGHGGGEEGG5FGFHHHGEG0EFEEGGGGG3FGGGGEHGHHHCFGGGCGGD/CGH2GHHHHHEGHHHGGGGHHGGGGGHGHFHHHHHFH?GGGGGGFHGHHGHGGGGGGGGGGGGGCGGGGGGGFFFFFFFFFFFFFFFFFFFFFFFFFFFFFDDFFFFFFFFFFFFFFFFFFFFFFFFFFFFFFFFFFFFFFEFFFFFFFBFFFFFFF
@M05620:37:000000000-D9766:1:1101:19975:9402 1:N:0:96
GAGGCTGCTTTGGAAGAAACTCATAGATTACTGCAACAGTTCCCCCTGGACCTGGAAAAGTTTCTTGCCTGGCTTACAGAAGCTGAAACAACTGCCAAGTAAGTCAGGCATTTCCGCTTTAGCACTCTTGTGGATCCAATTGAACAATTCTCAGCATTTGTACTTGTAACTGACAAGCCAGGGACAAAAGATCGGCAGAGCACACGTCTGAACTCCAGTCACTAATGCGCATCTCGTATGCCGTCTTCTGC
+
>3AA>>CAFBB4GB5BAGBFGGHHHGHFGFBEGB4BEGBFGDD3BEABACAFGGFFB32BBFHDGHGBBBBFFGG3BBBGHHBFF33FBB?FGGHFFHHF444BBB3BB?BBBBGEC>EEBFBBBBBBBBB3??BBF?BBBBFEFFBBBFF3BB?3BBB?F?@@@F2>D@>F@2@DGHF??/?/</0CGFA>>..-<-<.<<CCG-<GGE:<;0CB:/;<:;;CF:C0AA9.;9;.;;CBBC-CD?E;9BB
@M05620:37:000000000-D9766:1:1101:18898:9418 1:N:0:96
ACCACACCTTCTACAATGAGCTGCGTGTGGCTCCCGAGGAGCACCCCGTGCTGCTGACCGAGGCCCCCCTGAACCCCAAGGCCAACCGCGAGAAGATGACCCAGGTGAGTGGCCCGCTACCTCTTCTGGTGGCCGCCTCCCTCCTTCCTGGCCTCCCGGAGCTGCGCCCTTTCTCACTGGTTCTCTCTTCTGCCGTTTTCCGTAGGACTCTCTTCTCTGACCTGAGTCTCCTTTGGAACTCTGCAGGTTCT
+
CDDCCDCDFFFFGGGGGGGGGGHHGGGGHGHHHGGGGGGGGHHHHGGGFGGGGHHHHHHGGGGGGGGGGGGHHHHGGGGHGHHHHGGGGGGGGGFHHHHHHHEGGGFGFFDFGHH?FGCGBHGHHHHBGGC.CHD?FFCCEGFGHGGGB09AFFGGGG-@?C.:B?DAD-/BFFFFFFFB:FBBFFFFFFFFFF9.;BFFFAFF9.;0/:BBFFF0:BFFFFF/FFFBFFFF0FB/9FBFFFFFF;F.;FB
@M05620:37:000000000-D9766:1:1101:12102:9435 1:N:0:96
ACCACACCTTCTACAATGAGCTGCGTGTGGCTCCCGAGGAGCACCCCGTGCTGCTGACCGAGGCCCCCCTGAACCCCAAGGCCAACCGCGAGAAGATGACCCAGGTGAGTGGCCCGCTACCTCTTCTGGTGGCCGCCTCCCTCCTTCCTGGCCTCCCGGAGCTGCGCCCTTTCTCACTGGTTCTCTCTTCTGCCGTTTTCCGTAGGACTCTCTTCTCTGACCTGAGTCTCCTTTGGAACTCTGCAGGTTCT
+
AAAAAAAAFFFFGGGF3G1BF1GFGEE00AFFBFFECGG?AHCHHGGEAEEFDGGFHGHE?E?FGFEGGEGHHHHGGEEGGHHHHGGGGG/BCGHHGDFGHFHHGGC10?GFFFHGGGGGHHGHFHHHHGHCHHGCGGAEEGHCCFBFBGGGGEFGGGG9AAAFF@?B@@EFFFFFBBBFBBFFFFFFFFFFFF@ABFEBFFFFFFFBBFFBFFFFFFFFFFFF/BFFFFFFBFFFFFFFFFFFFFFFFFF
@M05620:37:000000000-D9766:1:1101:13493:9445 1:N:0:96
GAGGCTGCTTTGGAAGAAACTCATAGATTACTGCAACAGTTCCCCCTGGACCTGGAAAAGTTTCTTGCCTGGCTTACAGAAGCTGAAACAACTGCCAAGTAAGTCAGGCATTTCCGCTTTAGCACTCTTGTGGATCCAATTGAACAATTCTCAGCATTTGTACTTGTAACTGACAAGCCAGGGACAAAAGATCGGAAGAGCACACGTCTGAACTCCAGTCACTAATGCGCATCTCGTATGCCGTCTTCTGC
+
>1>>AACAFFFFGGGF1FGGGGGHGFHGH1FHGHB1BGGAGHHHHGEGF0GGHHHGGGHHHHGHHHFHHHHHHHHGHGGDGHGGGHFGHGHHFHHHBGGFG2@GHHGHHHHHHGHGGGGGHFBFHGHHHHHHEHHGHGHGHHHHHFGHGGHGHHHHGHHHHHHHHGHHHHFGFHHGHHGFHHGFECCGHFFHDG>EGGGH/GGBFGHEHEHFGBGHHHCGGHHHGGFHG?A.-;F.CCFFFFGGGEFGBB0
@M05620:37:000000000-D9766:1:1101:10873:9463 1:N:0:96
ACCACACCTTCTACAATGAGCTGCGTGTGGCTCCCGAGGAGCACCCCGTGCTGCTGACCGAGGCCCCCCTGAACCCCAAGGCCAACCGCGAGAAGATGACCCAGGTGAGTGGCCCGCTACCTCTTCTGGTGGCCGCCTCCCTCCTTCCTGGCCTCCCGGAGCTGCGCCCTTTCTCACTGGTTCTCTCTTCTGCCGTTTTCCGTAGGACTCTCTTCTCTGACCTGAGTCTCCTTTGGAACTCTGCAGGTTCT
+
BBBBBBBBFFFFGGGFGGAGGGHHGFGBFFHHHGGEGGGGGHHHHGGGGGGGGHHHHHHGGGGGGGGGGGGHHHHGGGGHGHHHGGGGGG@DGGHHHEFHHHGHGHHFHHHGGHHGGGGGHHHHHHHHEHHGHHGGGGGHGHHGHGGGGGGGGGGGGGADFGGGGGFFFFFFFFFFFFFFFFFFFFFFFF/BFFFFFFFFFFF?FFFFFFFFFFFFFFFBFFFFEEFFFFFFFFFFFFFBFFFFBFFFFFF
@M05620:37:000000000-D9766:1:1101:7689:9470 1:N:0:96
ACCACACCTTCTACAATGAGCTGCGTGTGGCTCCCGAGGAGCACCCCGTGCTGCTGACCGAGGCCCCCCTGAACCCCAAGGCCAACCGCGAGAAGATGAGTGGCCCGCTACCTCTTCTGGTGGCCGCCTCCCTCCTTCCTGGCCCCCCGGAGCTGCGCCCTTTCTCACTGGTTCTCTCTTCTGCCGTTTTCCGTAGGACTCTCTTCTCTGACCTGAGTCTCCTTTGGAACTCTGCAGGTTCTAGATCGGAA
+
CCCCCCCCFFFFGGGGGGGGGGHHGEGAAEHHHGGGGGCGGHHHHGGGEEGGHHGHHHHEGFEGGGGGGGGHHHHGGGGHGHHHHGGGGG@DGGHGHHHGHHGG?GCFGCCHHHHHHHGHGBDHGCCCD;CEHHGHHHHGHHHH.ADGDG-9@FFFAFFFFFFFFFBFFFFFFFFFFFFFFFFFFF:DFFFFFFFFFFFFFFFFFFFFFF0BFFF/BBFFFFFFFFFFFFFFFFFFFFFFFF0FFFFFF.;
@M05620:37:000000000-D9766:1:1101:16557:9471 1:N:0:96
ACCACACCTTCTACAATGAGCTGCGTGTGGCTCCCGAGGAGCACCCCGTGCTGCTGACCGAGGCCCCCCTGAACCCCAAGGCCAACCGCGAGAAGATGACCCAGGTGAGTGGCCCGCTACCTCTTCTGGTGGCCGCCTCCCTCCTTCCTGGCCTCCCGGAGCTGCGCCCTTTCTCACTGGTTCTCTCTTCTGCCGTTTTCCGTAGGACTCTCTTCTCTGACCTGAGTCTCCTTTGGAACTCTGCAGGTTCT
+
CCCCCCCCFFFFGGGGGGGGGGHHGGGECGHHHGGGGGGEGHHHHGGGGGGGHHHHHHHGGGGGGGGGGGGHHHHGGGGHGHHHHGGGGGGGGGHHHHHHHHHHGHGFHHHGGHHCGGGGHHHHHHHHFHHGHHCGCGGHGHHGHGGGGGGGGGGGGGA-:BGGGDFFFFFFFFFFFFFEFFFFFFFFFFFFFFCDFFFFFFF.ABBFFFFFFFFFFFF0FFFF//;FFFFFFFFFFFFFFFFFFFFFFFF
@M05620:37:000000000-D9766:1:1101:13496:9484 1:N:0:96
AGTGCCAGCTCTCCATCGCACAGGGTACCCAGCGCCTGGCCCCTCCATCCAGAAAACCTATGACCTCACCCGCTACCTGGCGCACCCCCTCCGCAGCTTGGCTGGGACCTATGTGAGTATCCAGCGTAGGAATCTGGGCGTTGGGGAGGCGTGCGGAGTTGGGGACAGACAGTCCTAACCGTGGAGGGTTCTGGTAAATGATGGGGTGAGGAGGGGCTCTTTGGCTCCCACCAGTCCCCCTGTCTGGTCTA
+
>A1>>D1CAFFFG1FB1AE1E0GAE0BB1BAF0AAA/BGG0GGEGG0GFBCE10A0BEHGFF2GHDBBGGHEF//>GE1B0>?EEGG/>EE?AE@E>F1BEHHGFGFHGH<DHHHBGFDGHHDGHGGAGG11FHFHBG.>CCCFCC.AC.;;@.@A-A.:CFGG.-:./FBFFGGGFFFF<BE@AAB@AFFFFFFB;BFF/BFFFF?@EFFFBB@@?@FBBFFEFFFFF-FBFFFFFFFF@FFFFFFFFFF
@M05620:37:000000000-D9766:1:1101:11642:9490 1:N:0:96
ACCACACCTTCTACAATGAGCTGCGTGTGGCTCCCGAGGAGCACCCCGTGCTGCTGACCGAGGCCCCCCTGAACCCCAAGGCCAACCGCGAGAAGATGACCCAGGTGAGTGGCCCGCTACCTCTTCTGGTGGCCGCCTCCCTCCTTCCTGGCCTCCCGGAGCTGCGCCCTTTCTCACTGGTTCTCTCTTCTGCCGTTTTCCGTAGGACTCTCTTCTCTGACCTGAGTCTCCTTTGGAACTCTGCAGGTTCT
+
ABABBBAAFFFFGGGFDGFGGGGHGEEEHDHHFGG2EEG?GHHHHGGG1AEFHHFHHHFGGGGGGGEGGGGHHHGEGGGEGHHFGFGGGCCFFGHHEDHHHHHHAGHFHDGGEFHGGGGGGHHHHHHGBGHGHHGGG.CHEBGGFFGFGGGGGGGGG?@?B?FFGGFFFFFFFFFFFFFFFFFFFFFFFFFFFFFFFFFFFFFFFFFFFFFFFBFFFFFFFFFFBFFFFFFFFFFFFFFBFFFFFFFFFFF
@M05620:37:000000000-D9766:1:1101:8984:9536 1:N:0:96
ACCACACCTTCTACAATGAGCCGCGGGTGGCTCCCGAGGAGCACCCCGTGCTGCTGACCGAGGCCCCCCTGAACCCCAAGGCCAACCGCGAGAACATGTGTGGTCCGCTACCTCTTCTTTTTGCCGCCTCCCTCCTTCCTTTCCTCCCGGCGCAGCGCCCTTTCTCACTGATTCTCTCTTCTGCCGTTTTCCGTAGGACTCTCTTCTCTTCCCTGCGTCTCCTTTGGACCTCGGCAGGTTCTCGATCGGAA
+
AAA1AAAAFFFFGFG13FF1G1A0A0/AE/BG1FGCGGGCGHFHHGGEGCEFGGH1GHHG/>EEF/>EEGG0B1?CFG/?//??GF//BCC/-.1>1<1>GF.01>--<--<<00<GC0000-0:--;.AAC//;/BFF000;FFF/9.-9-;--;;-99@BB/;/:FF;/;/B/9//B////;/999BFB/-9--999////9FFB/////;F9E@--A9/BB:////--9--:-;@ABBB/-;B-9---
@M05620:37:000000000-D9766:1:1101:9599:9537 1:N:0:96
GAGGCTGCTTTGGAAGAAACTCATAGATTACTGCAACAGTTCCCCCTGGACCTGGAAAAGTTTCTTGCCTGGCTTACAGAAGCTGAAACAACTGCCAAGTAAGTCAGGCATTTCCGCTTTAGCACTCTTGTGGATCCAATTGAACAATTCTCAGCATTTGTACTTGTAACTGACAAGCCAGGGACAAAAGATCGGAAGAGCACACGTCTGAACTCCAGTCACTAATGCGCATCTCGTATGCCGTCTTCTGC
+
BABCCCFCFFFFGGGGGGGGGGHHHHFHHHHGHHHFFHHGHHGHHGGGHGHHHGHHGHFFGHHHHHHHHHHHHHHGHHHHHHHHHHGHHHHHHHHHHHHHHFEHHHHHHHHHHFHGGGFGHHHHHHHHHHHHGHHEFGEHHGHHHHGHHHGFFGGHHHHHHHHHHHHGGHHHHFHHHHGFGEGEGEFHGGGHDGCDGGHHHHH/C<GEHGHHHHGHHHHGHHGFHHFHFDFABFF9ECFCFFGGGFGFGGB
@M05620:37:000000000-D9766:1:1101:6168:9556 1:N:0:96
GAGGCTGCTTTGGAAGAAACTCATAGATTAGTGCAACAGGTTCGGATGGACATGGATAAGTATCTTGGCTAGCGTAAAGAAGCTGGAACAACTGCCAAGGATTTCACGCATTTTCGCTTTAGCACTCTTGTGGATCCAATTGAACAATTCTTAGCATTTGTACTTGTAACTGACAAGCCAGGGACAAAAGATCGGAAGAGCACCCCTTTGAACTCCACTCACTAATGCGCACCTCTTCTGCCTTCTTCTGC
+
A?AAAAFAFFFFGCFG1FFGG1BDG3D33A1DD3DAAGC011B00//A/0F1110B1D1BD222DDB1011B1/ABA/2BB0BFC00B1BGGEBGEF1//011BBG2/0>?/B2B/?/FFHDFFF1BBB<E1/B11BFFHHHHHGHF11@22@1@DG2G2@@FGD1@FDG1?DCGFCACFCHGFGG00<CCG0<<<.<<.//.CE-C.0;:;C0;GH/://;00;0;0..9--/9;B00;0C:F090;099
@M05620:37:000000000-D9766:1:1101:8135:9564 1:N:0:96
ACCACACCTTCTACAATGAGCTGCGTGTGGCTCCCGAGGAGCACCCCGTGCTGCTGACCGAGGCCCCCCTGAACCCCAAGGCCAACCGCGAGAAGATGAGTGGCCCGCTACCTCTTCTGGTGGCCGCCTCCCTCCTTCCTGGCCTCCCGGAGCTGCGCCCTTTCTCACTGGTTCTCTCTTCTGCCGTTTTCCGTAGGACTCTCTTCTCTGACCTGAGTCTCCTTTGGAACTCTGCAGGTTCTAGATCGGAA
+
CDCCCCDDFFFFGGGGGGGGGGHHGGGEHGHHHGGGGGGGGHHHHGGGGGGGHHHHHHHGGGGGGGGGGGGHGHHGGGGHGHHHHGGGGGGGGGHHHHGGDGFGGFCCGGGHHHHHHHEFHHCGGCGGGGHGHHGHHHHFGHHHFHGGDG-9@FFFCCGGGGGFFF0FFFFFFFFFFFFFFFFFFFDDFFFFFFFFFFFFFFFFFFFFFF0BFFF/BBFFFFFFFFFFFFFFFFFFFFFFFFFFFFFEFDE
@M05620:37:000000000-D9766:1:1101:26381:9574 1:N:0:96
AGTGCCAGCTCTCAATCGCACAGGGGACCCAGGGCCTGGCCCCTCCATCCAGAAAACCTATGACCTCACCCGCTACCTGGAGCACCAACTCCGCAGCTTGGCTGGGACCTATGTGAGTATCCAGCGTAGGAATCTGGGAGTTGGGGAGGAGTGAGGAGTTGGGGAAAGACAGTCCTAACCGTGGAGGGTTCTGGTAAATGATGGGGTGAGGAGGGGCTCTTTGGCTCCCACCAGTCCCCCTGTCTGGTCTA
+
BBAABFFFBFFFGGGFFFGFGGHHGGGGGFHHCGGFGGFHHHGHGGHGHHGHHHHHHGHHGHGHHHHHHHHGGCGGHHHHHHHHHHHHGEHHGGGGGFHHGHHGGGHHGHHHHHHHHHHHHHHHHGGGGGHHHHHHHHHGGHHHGGGGGGGHHHHHHGHHHHGGGGHHHHHHHHHHHHHHGGGGGGGGEFGGGGFGGGGGGGGGGFFFFFFFFFFFFFFFFFFFFFFFFFFFFFFFFFFFFFFFFFFFFFB
@M05620:37:000000000-D9766:1:1101:16925:9576 1:N:0:96
GAGGCTGCTTTGGAAGAAACTCATAGATTACTGCAACAGTTCCCCCTGGACCTGGAAAAGTTTCTTGCCTGGCTTACAGAAGCTGAAACAACTGCCAAGTAAGTCAGGCATTTCCGCTTTAGCACTCTTGTGGATCCAATTGAACAATTCTCAGCATTTGTCCTTGTAACTGACAAGCCAGGGACAAAAGATCGGAAGAGCACACGTCTGAACTCCAGTCACTAATGCGCATCTCGTATGCCGTCTTCTGC
+
>11AA>FAFFFFFGGG11BGFG1F3FHHH1FFHH11B0BDDGHHHGEG/AFGHHAHHA0BBFHHGHHHHHHHHHH1GHHBGHHFFGHHH>GHHHHH11BB2GHHH2FGH/FHHGGGGGGGBGHHHHHHHHGHGBGHH1FHHHB1B1FGHHGH2BF1GHHHF2@GHHH1FHHH1FHHHHGBGEFAFE000>.GFGFGGGHHHHHGHGHHHGEHHHGE/CCGGHHHHHHHGGGEGFGGGBGGGGGGGGGFGG0
@M05620:37:000000000-D9766:1:1101:25435:9576 1:N:0:96
ACCACACCTTCTACAATGAGCTGCGTGTGGCTCCCGAGGAGCACCCCGTGCTGCTGACCGAGGCCCCCCTGAACCCCAAGGCCAACAGCGCGAAGATGACCCAGGTGAGTGGCCAGCTACCTCTTCTGGTGGCCGCCTCCCTCCTTCCTGGCCTCCCGGAGCTGCGCCCTTTCTCACTGGTTCTCTCTTCTGCCGTTTTCCGTAGGACTCTCTTATCTGACCTGCGTCTCCTTTGGAACTCTGCAGGTTCT
+
AA?1AAAAFFFFGGGCBF11E1F1E00AB0GH1AFAAEG?EHHHHGGEEAFFHFF1GGHE/EGGG/>FGGC0F1??EF/E//?GAF/0B////>/A1D11?F/?F11?0?1FEH1>CFGHHHHHFHHDGGBAHHCGGC.:EFH?HGCG00CCGEFG?G@?--99/99C-9/;BFFFFFFFFB/F//BFFFFFFF@BBFFFBFF?F?/BBFFBFF//;/9/9FFF-@-@BB//;BFFFFBFFFBFFF-ABF9
@M05620:37:000000000-D9766:1:1101:10009:9586 1:N:0:96
ACCACACCTTCTACAATGAGCTGCGTGTGGCTCCCGAGGAGCCCCCCGTGCTGCTGACCGAGGCCCCCCTGAACCCCAAGGCCAACCGCGAGAAGATGACCCCGGTGAGTGGCCCGCTACCTCTTCTGGTGGCCGCCTCCCTCCTTCCTGGCCTCCCGGAGCTGCGCCCTTTCTCACTGGTTCTCTCTTCTGCCGTTTTCCGTAGGACTCTCTTCTCTGACCTGAGTCTCCTTTGGAACTCTGCAGGTTCT
+
AAAAAAAAFFFFGGA1BFEGGFGGGEGGCGCHCFFE0EEEEE/BEGEGEE/F1GHHHHHGGG?EGGGGGGGFFHHGGGEHFGHHGGGGGGGGGGH1GFFHHH/>>CGFGFGGGHGCGGGGHHHHGGGHGHGGGHG@GGEGEGGBFGGGGGGGGGGGG?@@@@AFF@@F@@FFFFFFFFFFFFFFFFFFFFFFEF?BFFFFFFF-;9FFFFFFFFFFFFBFBFFFFBFFFFFFFFF/BFFFFFFFFFFFFFF
@M05620:37:000000000-D9766:1:1101:12997:9603 1:N:0:96
ACCACACCTTCTACAATGAGCTGCGTGTGGCTCCCGAGGAGCACCCCGTGCTGCTGGCCGAGGCCCCCCTGAACCCCAAGGCCCACCGCGAGAAGCGGACCCCGGTTAGTTGCCCGCTACCTCTTCTGGTGGCCGCCTCTCCCCTTTCTTGCCCTCCTGAGCTGCGCTCTTTCTCACTGGTTCTCTCTTCTGCCGTTTTCCGTAGGACTCTCTTCTCTGACCTTAGGCTCCTCTGGCACTCTGCCTGCTCT
+
CCCCCCCCFFFFGGGGGGGGGGHHGGGGHGHHHGGGGGGGGHHHHGGGGGGGHHHHFGHGGGGGGGGGGGGHHHHGGGGHGHH/??E/B>/>//22/>><>?/>>>.><=11=<0.<C<-=0000<0;0;/..;ADG..0///;/.0;000;000;./00;C0;0---;.0;BF9BFF0/0;0000099;090BDD.:.;0.;.;;:BFFFF09:09:009/009B0:;.;0/;000/0:900000;.909
@M05620:37:000000000-D9766:1:1101:5354:9609 1:N:0:96
ACCACACCTTCTACAATGAGCTGCGTGTGGCTCCCGAGGAGCACCCCGTGCTGCTGACCGAGGCCCCCCTGAACCCCAAGGCCAACCGCGAGAAGATGCGTGGCCCGCTACCTCCTCTCGTGGCCCCCTCCCTCCTTCCTGGCCTCCCGGACCTGCGCCCTCTCTCACTTGTTCTCTCGTCTGCCGTTTTCCGGATTACTCTCTTCTCTGACCTCATGCTCCTTGGGAACTCTGCAAGTTCTAGGTCGGAA
+
CCCCCCCCFFFFGGGGGGGGGGHHGGGGHGHHHGGGFGGGGHHHHGGGGGGGFHHHHHHGGGGGGGGGGGGHGHHGGGGHGHHHHGGGGGGGGGHGHHB/////=//->--><>.0FD/<<C.-C.-:;..;//;/0CG0;/C.:AFAD?:-://;-9:-@./;0BBFF000;B0B00.E.;9FB@:AF?0:.-...0;00::009000:99/00000;0;00:00.;;AB00:0;09;00090000--9A
@M05620:37:000000000-D9766:1:1101:14154:9635 1:N:0:96
AGTGCCAGCTCTCAATCGCACAGGGGACCCAGGGCCTGGCCCCTCCATCCAGAAAACCTATGACCTCACCCGCTACCTGGAGCACCAACTCCGCAGCTTGGCTGGGACCTATGTGAGTATCCAGCGTAGGAATCTGGGAGTTGGGGAGGAGTGAGGAGTTGGGGAAAGACAGTCCTAACCGTGGAGGGTTCTGGTAAATGATGGGGTGAGGAGGGGCTCTTTGGCTCCCACCAGTCCCCCTGTCTGGTCTA
+
AA>AAFFFAFFDGFE3BFGGGCB0AEAFGGGFFEEAFBGGHHGHGGHHHHHH1GFGHGHGHHHHFGHHHHHGGGGGHHHGHHGEFHFGGGHHFG?EGGHHCHHGAEGGGHHHHHHHHGHHHHHHHGCECGHHFHHHHHHGGHGHGGGGGGGHGGHHHCHHGHGGGGHEHHFHHFHHHHGHA9AAGGGG;AFFGGCBFFGBFFGGGBF;EFFFFF@@@@FFFFBFFFFFFFFFEFFFFFFB@FFFFFFFFFB
@M05620:37:000000000-D9766:1:1101:22758:9667 1:N:0:96
ACCACACCTTCTACAATGAGCTGCGTGTGGCTCCCGAGGAGCACCCCGTGCTGCTGACCGAGGCCCCCCTGAACCCCAAGGCCAACCGCGAGAAGATGCCCCAGGTGAGTGGCCCGCTACCTCTTCTGGTGGCCGCCTCCCTCCTTCCTGGCCTCCCGGAGCTGCGCCCTTTCTCACTGGTTCTCTCTTCTGCCGTTTTCCGTAGGACTCTCTTCTCTGACCTGAGTCTCCTTTGGAACTCTGCAGGTTCT
+
BBBABAABFFFFCGGCDGFFGGHHGGGAEAFGFFFEAFGC2GGHHGGG1BFFFGGHHHHGG0>FGGGGGGEEGHHGGGFHFHHHEFG?FC/>BDHHHF2?GG/C/FFGA?DCFHEFFCCGGFFHBDDDDGFCGCDGGGGHGFHGGGGGGFBFFBFGGGAA9-;9FFFFFFFFFFFFFFFBFFFFFFFFFFFEFF>FFFFFFDFFDFFFFFFFF//99B/BFFFFFEFFFFFFFFFFF/BBFFFFFFEFFFF
@M05620:37:000000000-D9766:1:1101:20860:9671 1:N:0:96
ACCACACCTTCTACAATGAGCTGCGTGTGGCTCCCGAGGAGCACCCCGTGCTGCTGACCGAGGCCCCCCTGAACCCCAAGGCCAACCGCGAGAAGATGACCCAGGTGAGTGGCCCGCTACCTCTTCTGGTGGCCGCCTCCCTCCTTCCTGGCCTCCCGGAGCTGCGCCCTTTCTCACTGGTTCTCTCTTCTGCCGTTTTCCGTAGGACTCTCTTCTCTGACCTGAGTCTCCTTTGGAACTCTGCAGGTTCT
+
BBBABBBBFFFFGGGGFGGGGGHGGFEECEHHGGGGGGGGGHHHHGGGDEGGHHGHHHHGGGGGGFGGGGGGHHHGGGGHEFHHHGGEGGGGGGHHGFHHHHHHFHHHHHHGGHHGGGGGHHHHHHHHHHHGHHGGGGGHGHHGHGGGGGGGGGGGFGGAGGGGGGFFFFFFFFFFFFFFFFFFFFFFFFFFFFFDFFFFFFFFFFFFFFFFFFFFFFFFFFFFBFFFFFFFFFFFFFFFFFFFFFFFFFF
@M05620:37:000000000-D9766:1:1101:25702:9685 1:N:0:96
ACCACACCTTCTACAATGAGCTGCGTGTGGCTCCCGAGGAGCACCCCGTGCTGCTGACCGAGGCCCCCCTGAACCCCAAGGCCAACCGCGAGAAGATGAGTGGCCCGCTACCTCTTCTGGTGGCCGCCTCCCTCCTTCCTGGCCTCCCGGCGCTGCGCCCTTTCTCACTGGTTCTCTCTTCTGCCGTTTTCCGTAGGACTCTCTTCTCTGACCTGCGTCTCCTTTGGAACTCTGCAGGCTCTAGATCGGAA
+
>A>AAAA1FFFFEGGBEG1BAGGHEAFBAECGH0FAAECEE/F0AEEFEEGEHHHHFHHEGEG/FGG?EEGH1G/EEFGGGHHHHAAECCBCGFHFHFH1>?CF0/>A<>-<1GHHHHHB=<EC.<-<A..:;GFCGCH0:GHHHFGGAG--AA?B-@A@@FFFFFFFFFFFFFFFFFBBBFF/F@:BF?BB99AB-/FBFFFFFBFFFF/BBFF-9A-:FFFFFFFBFFF/FB/9/?-;AFFFFFFF-9:
@M05620:37:000000000-D9766:1:1101:19932:9696 1:N:0:96
ACCACACCTTCTACAATGAGCTGCGTGTGGCTCCCGAGGAGCACCCCGTGCTGCTGACCGAGGCCCCCCTGAACCCCAAGGCCAACCGCGAGAAGATGACCCAGGTGAGTGGCCCGCTACCTCTTCTGGTGGCCGCCTCCCTCCTTCCTGGCCTCCCGGAGCTGCGCCCTTTCTCACTGGTTCTCTCTTCTGCCGTTTTCCGTAGGACTCTCTTCTCTGACCTGAGTCTCCTTTGGAACTCTGCAGGTTCT
+
AAAA>ABCFFFFFFFGGGCGGGHHGAEBFEDAGFGEFGEEEGDGGGECEFEGHHHHGGHGGCGEGGGGGGGHBGHGFFGHGHHHHGGGCGCFGGHHFHHHFFCFEHFHH1DEGHHGGGGGHHHHHGHFGDGGGHGGGDDHGHHGGGGGEBF?FFGFGEF-9CFFFCFFFFFFFFFFFFFFBFFFFFFBFFFFFFFDDFAFFFF?AAFFFFFFFFFFFFFBFFFEBFFFFFFFFFFFFFFFFFFFFFFABFB
@M05620:37:000000000-D9766:1:1101:20444:9725 1:N:0:96
AGTGCCAGCTCTCAATCGCACAGGGGACCCAGGGCCTGGCCCCTCCATCCAGAAAACCTATGACCTCACCCGCTACCTGGAGCACCAACTCCGCAGCTTGGCTGGGACCTATGTGAGTATCCAGCGTAGGAATCTGGGAGTTGGGGAGGAGTGAGGAGTTGGGGAAAGACAGTCCTAACCGTGGAGGGTTCTGGTAAATGATGGGGTGAGGAGGGGCTCTTTGGCTCCCACCAGTCCCCCTGTCTGGTCTA
+
AA>ABFFFBFFFGGGGGFFGCFHHDGGGGGHHGGGGGGHFGHGHGGFFFGHGHHBHHGFFHHHHHHGHHHHGGGGGHHHGGHHHCHHHGFHHGGGGGFHHGHHGGGHHGHHHHHHHHHHHHHHHHGGGGGHHHHHGHGHGGHHGGGGGGGDFFHHHFGHHHHGGGGHGHHHHHHHHHHHHGGGGFGFGEGGGGGGGGGGGGGGGGGFFFFFFFFFFFFFFFFEFFFFFFFFFFFFFFFFFFFFFFFFFFFF
@M05620:37:000000000-D9766:1:1101:14086:9743 1:N:0:96
ACCACACCTTCTACAATGAGCTGCGTGTGGCTCCCGAGGAGCACCCCGTGCTGCTGACCGAGGCCCCCCTGAACCCCAAGGCCAACCGCGAGAAGATGACCCAGGTGAGTGGCCCGCTACCTCTTCTGGTGGCCGCCTCCCTCCTTCCTGGCCTCCCGGAGCTGCGCCCTTTCTCACTGGTTCTCTCTTCTGCCGTTTTCCGTAGGACTCTCTTCTCTGCCCTGAGTCTCCTTTGGAACTCTGCAGGTTCT
+
DDDDDDDDFFFFGGGGGGGGGGHHGGGGHGHHHGGGGGGGGHHHHGGGGGGGHHHHHHHGGGGGGGGGGGGHHHHGGGGHGHHHHGGGGGGGGGHHHHHHHH/F=GHHAFDCFHHCGCGGFDGHHHHFDGGCHCDGGGGHGFHGHBFFGFBFFFGGGA-9<AABB?DFFFFBFFBBBBBFFFBBB<BFFFFFFFD.AFFFFDB.DD0FBFFFFFFBBFB0<EFA//FBBFFFFFE/FBFFFFFFFFFFFFF
@M05620:37:000000000-D9766:1:1101:24449:9763 1:N:0:96
AGTGCCAGCTCTCAATCGCACAGGGGACCCAGGGCCTGGCCCCTCCATCCAGAAAACCTATGACCTCACCCGCTACCTGGAGCACCAACTCCGCAGCTTGGCTGGGACCTATGTGAGTATCCAGCGTAGGAATCTGGGAGTTGGGGAGGAGTGAGGAGTTGGGGAAAGACAGTCCTAACCGTGGAGGGTTCTGGTAAATGATGGGGTGAGGAGGGGCTCTTTGGCTCCCACCAGTCCCCCTGTCTGGTCTA
+
BBABBFFFBFFFGFGGGGGGGGHHGGGGGGGHGGGGGGHHHHGHGGHHHHHHHHHHHGHHHHHHHHGHHHHGGGGGHHHHHHGHHHHHGFHHGGGGGHHHGHGGGGHHGHHHHHHHHHHHHHHHHGGGGGHHHGHHHHHGGHHHGGGGGGGHHHHHHGHHHHGGGGHHHHHHHHHHHHHHGGGGGGGGCFFGGGFGGGGGGGGGGGFFFFFFFFFFFFFFFFFFFFFFFFFFFFFFFFFFFFFFFFFFFEF
@M05620:37:000000000-D9766:1:1101:10173:9764 1:N:0:96
AGTGCCAGCTCTCAATCGCACAGGGGACCCAGGGCCTGGCCCCTCCATCCAGAAAACCTATGACCTCACCCGCTACCTGGAGCACCAACTCCGCAGCTTGGCTGGGACCTATGTGAGTATCCAGCGTAGGAATCTGGGAGTTGGGGAGGAGTGAGGAGTTGGGGAAAGACAGTCCTAACCGTGGAGGGTTCTGGTAAATGATGGGGTGAGGAGGGGCTCTTTGGCTCCCACCAGTCCCCCTGTCTGGTCTA
+
>A>>>FFFBFFFGFGGGGGAEEHHFCEGGGGH2BEEFGGHGHGEFGHHHHHHHHHCGECGHHHHHBHFHHHFE>>EHDGH2BGFHH11?FHCEFGGGHGF<3FFG??GAHHD2BFGHHHFHHHHHFDB<EBFG2F1F00?<FHHGGACG.<>CD<FGGHFGHGCEDHHGHFCGHHHHFHHGG9-9CDG;9FGGGCBFGBFBFFGAEDFEAAFFDCFFFFFBFBFFFFEFFADEFFFFFFDFFFFFFB/BB9
@M05620:37:000000000-D9766:1:1101:7492:9765 1:N:0:96
GAGGCTGCTTTGGAAGAAACTCATAGATTACTGCAACAGTTCCCCCTGGACCTGGAAAAGTTTCTTGCCTGGCTTACAGAAGCTGAAACAACTGCCAAGTAAGTCAGGCATTTCCGCTTTAGCACTCTTGTGGATCCAATTGAACAATTCTCAGCATTTGTACTTGTAACTGACAAGCCAGGGACAAAAGATCGGAAGAGCACCCGTCTGAACTCCAGTCACTAATGCGCATCTCGTATGCCGTCTTCTGC
+
A?ABBBFBFFFFGGGGGGGGGGFHGHHHHHHHHHHHGFHEHHHHHGGGGHHHHGFGAGFGFGHHFHEGHHHHHHGHHHHDHHHFGHHHHGHHHHHFHHHFE4BB4F3FHHHHH4BEFGGGHHHHH3FFBGHEFFH3FFHHHHHHHHHHGHB3BF23FFFDFFGBFGGHHH@2@@FGGHGHFEDFF<?<CBFHBG..FGGFHGF.<<EDCGHFH0CGH/;<GH00C00;:9?.9;;.;.9;00-CDFG0009
@M05620:37:000000000-D9766:1:1101:3994:9767 1:N:0:96
GCGGCTGCTTTGGAAGAAACTCATAGATTACTGCAACAGTTCCCCCTGGACCTGGAAACGTTTCTTGCCTGGCTTACAGAAGCTGCAACAACTGCCAAGTAAGTCAGGCATTTCCGCTTTAGCACTCTTGTGGATCCCCTTGACCCCTTCTCCGCCTTTGTCCTTGTCCCTGCCAAGCCCGGGCCACAAGCTCGGAAGAGCACACGTCTGAACTCCAGTCACTAATGCGCATCTCGTATGCCGTCTTCTGC
+
>1AAA>DAFFDDG1BFBGBGAGGGFFFHHBBFFG1BFFFDFGHHHGEF/BFBGHHFG10BBBFG2FGBGHHFGFF1FGHGHHHFH10BFGGHHHHHHHHG@FFGD2EFF/BGHHHGGFFG1FG1FHHHHFHFG1FGH0/BFG11B0/?FFHF1<E<C/@GH1?GHHHF1?GH/FGHGGE.<-?-<.<<.<.;C.::C...;:FFG-FEGG0CFFGGB/CF0;CF/CBFBBA9@FF-;AFBFB@F@FFFFF/
@M05620:37:000000000-D9766:1:1101:27042:9801 1:N:0:96
AGTGCCAGCTCTCAATCGCACAGGGGACCCAGGGCCTGGCCCCTCCATCCAGAAAACCTATGACCTCACCCGCTACCTGGAGCACCAACTCCGCCGCTTGGCTGGGACCTATGTGAGTATCCAGCGTAGGAATCTGGGAGTTGGGGAGGAGTGAGGAGTTGGGGAAAGACAGTCCTAACCGTGGAGGGTTCTGGTAAATGATGGGGTGAGGAGGGGCTCTTTGGCTCCCACCAGTCCCCCTGTCTGGTCTA
+
AA>>ABFFBFFFFGGGGFFFEEGCFFAGEEGHCEGE2FGHEGEFGGHGFGGH3FCFAFGHGA5GHGBFHHCEEEEGHHH?CFGF1GGEG3FGE>//</??/G3?E/?FBGGF1FDDDGHHH2GHEDB?C/D<FHFFFHHE<FDFCGGC-.CGA0<CHDCGHH-CG.GFHFGH;0CFGBBA9CE@G.9BDFFGF00099FFGBF/EDDB...FA.B-@B?B/B/9B//9.;FAA.9/9/A?9.9FFFFFBF9
@M05620:37:000000000-D9766:1:1101:14761:9811 1:N:0:96
GAGGCTGCTTTGGAAGAAACTCATAGATTACTGCAACAGTTCCCCCTGGACCTGGAAAAGTTTCTTGCCTGGCTTACAGAAGCTGAAACAACTGCCAAGTAAGTCAGGCATTTCCGCTTTAGCACTCTTGTGGATCCAATTGAACAATTCTCAGCATTTGTACTTGTAACTGACAAGCCAGGGACAAAAGATCGGAAGAGCACACGTCTGAACTCCAGTCACTAATGCGCATCTCGTATGCCGTCTTCTGC
+
A?ABAAFAFFFFGGGGGGGGFGGHGHHHHHHHHH4FFGGDFGHHHGEFECGGHHAHH32BBGHHGHHHHHHHHHG3FHHFGHHHHFGHHFHHHHHHFFGGHHHHHHHHHHHHHHHGGGGGBFHHHHHHHHHHGGHHH3GHHHB3F3BGHHHH3HH3FHHHH3FHHHH2GHHH2GHHHHGFHHGGGGF00>.GHHFDFGHFHHHBGGHGHGHGHHHHFHHHFHHHFHHHGGGEBGGFEGGFGGGGGGGGGGB
@M05620:37:000000000-D9766:1:1101:15889:9818 1:N:0:96
GAGGCTGCTTTGGAAGAAACTCATAGATTACTGCAACAGGTCCCCCTGGACCTGGAAAAGTTTCTTGCCTGGCTTACAGAAGCTGAAACAACTGCCAAGTATGTCAGGCATTTCCGCTTTAGCACTCTTGTGGATCCAATTGAACAATTCTCAGCATTTGTACTTGTAACTGACAAGCCAGGGACAACAGATCGGAAGAGCACACGTCTGAACTCCAGTCACTAATGCGCATCTCGTATGCCGTCTTCTGC
+
BBBBBBFBFFFFGGGGGGGGFCHHGDDFAG4FGAABGHH23AF22AEFEFG2AFFGFFFFB5DEFFDAEF3A1BF3AFEBGGHHH33F@?1FGGHFG3?BG44B4F4BEGHF@BFEFGGGGHHHFHHHHGGFEF?3FEHHHGHHHBHHHHB3BDFFHGHHGHHFGFGHHHHHHFHHHHGGHF/FFFF.>FGHHHGGGGHHHHGHHFHHHGHHHHB:GCGHGHCHHHGHGGG.BCFFG.FFFGGGGEGGGGB
@M05620:37:000000000-D9766:1:1101:12847:9818 1:N:0:96
AGTGCCAGCTCTCAATCGCACAGGGGACCCAGGGCCTGGCCCCTCCATCCAGAAAACCTATGACCTCACCCGCTACCTGGAGCACCAACTCCGCAGCTTGGCTGGGACCTATGTGAGTATCCAGCGTAGGAATCTGGGAGTTGGGGAGGAGTGAGGAGTTGGGGAAAGACAGTCCTAACCGTGGAGGGTTCTGGTAAATGATGGGGTGAGGAGGGGCTCTTTGGCTCCCACCAGTCCCCCTGTCTGGTCTA
+
BCBCCFFFCFFFGGGGGGFGGGHHGGGGGGHHGGGGGGHHHHGHGGHHHHHHHHHHHGHHHHHHHHHHHHHGGGGGHHHGHHHHHHHHGHHHGGGGGHHHGHHGGGHHGHHHHHHHHHHHHHHHHGGGGGHHHGHHHHHGGHHHGGGGGGGHHHHHHGHHHHGGGGHHHHHHHHHHHHHHGEEGGGGGCFGGGGFGGGGGGGGGGGFFFFFFFFFFFFFFFFHFFFFFFFFFFFFFFFFFFFFFFFFFFFF
@M05620:37:000000000-D9766:1:1101:4382:9821 1:N:0:96
ACCACACCTTCTACAATGAGCTGCGTGTGGCTCCCGAGGAGCACCCCGTGCTGCTGACCGAGGCCCCCCTGAACCCCAAGGCCAACCGCGAGAAGATGAGTGGCCCGCTACCTCTTCTTGTGGCCGCCTCCCTCCTTCCTTGCCTCCCGGCGCTGCGCCCTTTCTCACTGGTTCTCTCTTCTGCCGTTTTCCGTAGGACTCTCTTCTCTGCCCTGCGTCTCCTTTGGCACTCTGCAGGTTCTCGATCGGAA
+
CCCCCCCCFFFFGGGGGGGGGGHHGEGEGGHHHGGGGGGGGHHHHGGGGGGGHHHHHHHGGGGGGGGGGGGHGHHGGGGHGHHHHGGGGGFGGGHHHHHFFG/?0?>>A->>GHHHHH1>G1.<G--<<:;CHHGHHHHH00;GHHHGGGGGGGGGG;D-@9FFFF0BFFFFFFFFFFFF;FFFFFFFFFFFFF9:DFFFFFFFF::FFFFFFFA.;ADDFFFF0FF0;FFFFFFFFFFFFF0AFF.;A:A
@M05620:37:000000000-D9766:1:1101:23668:9835 1:N:0:96
AGTGCCAGCTCTCAATCGCACAGGGGACCCAGGGCCTGGCCCCTCCATCCAGAAAACCTATGACCTCACCCGCTACCTGGAGCACCAACTCCGCAGCTTGGCTGGGACCTATGTGAGTATCCAGCGTAGGAATCTGGGAGTTGGGGAGGAGTGAGGAGTTGGGGAAAGACAGTCCTAACCGTGGAGGGTTCTGGTAAATGATGGGGTGAGGAGGGGCTCTTTGGCTCCCACCAGTCCCCCTGTCTGGTCTA
+
AB>AAFFFBFFFGGGGGGGGGGHGGGDGGGHHAEEGDGHHHHGHGGHHHHHHHHHGGGHHHHHHHBGHHHHGGEGGHHHH2FHHHH11EGHFEGCFEHGHGHFGGGHHGHHHHHFHHHHHHHHHHGGGGGHHHHHHHHFGGHHHGGGGGFGHHFHHHGHHHHGGGGHHHHHHHHHHHHHHGGGGGGGGEGGGGGGGGGGGGGGGGGFFFFFFFFFFFFFFFFFFFFFFFFFFFFFFFFFFFFFFFFFFFFF
@M05620:37:000000000-D9766:1:1101:19317:9858 1:N:0:96
AGTGCCAGCTCTCAATCGCACAGGGGACCCAGGGCCTGACCCCTCCATCCAGAAAACCTATGACCTCACCCGCTACCTGGAGCACCAACTCCGCAGCTTGGCTGGGACCTATGTGAGTATCCAGCGTAGGAATCTGGGAGTTGGGGAGGAGTGAGGAGTTGGGGAAAGACAGTCCTAACCGTGGAGGGTTCTGGTAAATGATGGGGTGAGGAGGGGCTCTTTGGCTCCCACCAGTCCCCCTGTCTGGTCTA
+
BCABBFFFDFFFGGGGGGGGGGHHGGGGGGHHGGGGGG2BFHGGGGHHHHHHHHHHHGHHHHHHHHHHHHHGGGGGHHHHHHHHHHHHGHHHGGGGGHHHGHHGGGHHGHHHHHHHHHHHHHHHHGGGGGHHHHHHHHHGGHHHGGGGGGGHHHHHHGHHHHGGGGHGHHHHHHHHHHHHGGGGGGGGCFGGGGFFGGGGGGGGGGEFEFFFFFFFFFFFFFFFFFFFFFFFFFFFFFFFFFFFHFFFFFF
@M05620:37:000000000-D9766:1:1101:18456:9862 1:N:0:96
ACCACACCTTCTACAATGAGCTGCGTGTGGCTCCCGAGGAGCACCCCGTGCTGCTGACCGAGGCCCCCCTGAACCCCAAGGCCAACCGCGAGAAGATGACCCAGGTGAGTGGCCCGCTACCTCTTCTGGTGGCCGCCTCCCTCCTTCCTGGCCTCCCGGAGCTGCGCCCTTTCTCACTGGTTCTCTCTTCTGCCGTTTTCCGTAGGACTCTCTTCTCTGACCTGAGTCTCCTTTGGAACTCTGCAGGTTCT
+
CBCBBCCCFFFFGGGGGGGGGGHHGGGEGGHHHGGGGGGGGHHHHGGGGGGGHHHHHHHGGGFGGGGGGGGHHHHGGGGHGHHHHGGGGGGGGGHHHHHHHHHHGHHFHHHGGHHGGGGGHHHHHHHHHHHGHHGGGGGHGHHGHGGGGGGGGGGGGGGGGGGGGGFFFFFFFFFFFFFFFFFFFFFFFFFFFFFDFFFFFFFFFFFFFFFFFFFFFFFFFFFFFFFFFFFFFFFFFFFFFFFFFFFFFFF
@M05620:37:000000000-D9766:1:1101:5330:9863 1:N:0:96
ACCACACGTTCTACAATGCGCTGCGTGCGGCTCCCGAGGAGCACCCCTTGCTGCTGACCAAGGCCCCCCTGAACCCCAAGGCCAACAGCGCGAAGATGAGTGGTGTGCTAACTCTTCTTTTTTCCGCCTACCTCCTTCCTTTCCTCCCGGCGCTGCGCCCTTTCTCCCTGGTTCTCTCTTCTGCCGTTTTCCGTAGGACTCTCTTTTCTGCCCTGCGTCTCCTTTGGCACTCTGCAGGTTCTCGATTGGAA
+
A1A1>AA1>BBAF3FF3FB1A0EFG0A000AA//BA/A/A/BFFGEG/0>1D1GE1GGC1>B/FH/EEG@/0>1??EA/G//?FGG/0B>/<<@@/1?1??<?1//<?@11???G=FH11=<-0>C..<.<<<GG/DGECC0;<BGFF?-;-@-;A?-:99;FGF///;9-/BFFFF9FF9;BFF@BBFEFFFF;;::FFFFFFF/9;BFBFAFF-;A@ABFFFFFF9/9FBFF/BF9:;BFBEFF/;;/;
@M05620:37:000000000-D9766:1:1101:18331:9889 1:N:0:96
ACCACACCTTCTACAATGAGCTGCGTGTGGCTCCCGAGGAGCACCCCGTGCTGCTGACCGAGGCCCCCCTGAACCCCAAGGCCAACCGCGAGAAGATGACCAGGTGAGTGGCCCGCTACCTCTTCTGGTGGCCGCCTCCCTCCTTCCTGGCCTCCCGGCGCTGCGCCCTTTCTCACTGGTTCTCTCTTCTGCCGTTTTCCGTAGGACTCTCTTCTCTGACCTGAGTCTCCTTTGGAACTCTGCAGGTTCTA
+
DCDDDDDDFFFFGGGGGGGGGGHHGEGECEHHHGGGGGGGGHHHHGGGEGGGHHGHHHHGGGGGGGGGGGGHHHHGGGGHGHHHHGGGGGGGGGHGGHHHHHHGHHHHHFFFHHCGGGGHHHHHHHEGGHGHGGGGGGHGHHGHFHGGFFFFGGGGFC-AD=DFFFFFFFFFFFFFFFFFFFFFFFFFHHHFFFFFFFFFFBFDDFFFFFFFFFFFFFFFFFFFFFFFFFFFFFFFFFFFFFFFFFFFFF:
@M05620:37:000000000-D9766:1:1101:9644:9890 1:N:0:96
GAGGCTGCTTTGGAAGAAACTCATAGATTACTGCAACAGTTCCCCCTGGACCTGGAAAAGTTTCTTGCCTGGCCTCCAACAGCCTGCGACACTTCCGGGAAAGCTCGGAGTATACGCTTAGGCACTATAATGGCTCACGAAACAACGTTCACCGACTCAGTCATTGTCGCTTCAGAGCCCTGGTCCATCGAACGGAAGAACACACGTCTGCCCTACCGTCAATACAGAGCCTCTCGAATAAAGTCCTCAGC
+
AABAAAFAFFFFG4FGCFGGFGFFHFGGHFHHFGGBGHHDFHHHHGGGECHEFHHAGGFFBFHHGGGHHHHGH1BFGF3BFG1121B00>/E3FBG1////1033B/>?>?3B4BCE/?/111B0BBF22?21@FF11////>??//?001?1/-<@.1>>F1GF00=..<.<00<<C:./../0;00<:C/.-;.9.C9/99.A-;9C.00.BFF.-9.:./9//;;/B./.;/9/;/./;B///;////
@M05620:37:000000000-D9766:1:1101:20697:9931 1:N:0:96
ACCACCCCTTCTACAATGAGCTGCGTGTGGCTCCCGAGGAGCACCCCGTGCTGCTGACCGAGGCCCCCCTGAACCCCAAGGCCAACCGCGAGAAGATGACCCAGGTGAGTGGCCCGCTACCTCTTCTGGTGGCCGCCTCCCTCCTTCCTGGCCTCCCGGAGCTGCGCCCTTTCTCACTGGTTCTCTCTTCTGCCGTTTTCCGTAGGACTCTCTTCTCTGACCTGAGTCTCCTTTGGAACTCTGCAGGTTCT
+
AAAAA1>AAFFFBGGFGGGFG1GFGFGEGGGHGFGG?FE/BF/FHGGGAEECDGFHHHFGEE/EGEGGGGGFCHHGGGEHEHHHAFGEG/CCCA01?1DGHGEHGGHHHHHGGHFCGGGCHEHHGGHBGDFGFHCCGGGHGHHGBFGGGBFFFGGEGG@@GGFGG@@F@;BBFFFBFF/B;FFFFFFFFFFFFF?ABFEFFFFFFFFFFFFFFFFFFF/B/FFFFBBFFFFB:F9//BFFFFBFBFFFFFF
@M05620:37:000000000-D9766:1:1101:22611:9933 1:N:0:96
AGTGCCAGCTCTCAATCGCACAGGGGACCCAGGGCCTGGCCCCTCCATCCAGAAAACCTATGACCTCACCCGCTACCTGGAGCACCAACTCCGCAGCTTGGCTGGGACCTATGTGAGTATCCAGCGTAGGAATCTGGGAGTTGGGGAGGAGTGAGGAGTTGGGGAAAGACAGTCCTAACCGTGGAGGGTTCTGGTAAATGATGGGGTGAGGAGGGGCTCTTTGGCTCCCACCAGTCCCCCTGTCTGGTCTA
+
1>1>AD@FAFFFDGG3FEFGAGFFCGGGEAHHGGGAFCHAAGGFGGBFAFHEEA1FGFBBGHFHFHEHHHHGGE/EHHHHFGH/0FGHECHHGCGG@GHHGGHGG/0FE0B1GFHEHDGFFFGBGGGGGCHHHHHFBGGGGHFHCGGG?ECHFBHH0EHFBC-?CAGFHHFFCGGHGHHHG.9A.9C@:9FGGGFGFF0FBFGGG.B@EAEBAF-@@;AFFBBFFFFFAF--:ABFFF?B@EFFBBBB9/9
@M05620:37:000000000-D9766:1:1101:18655:9933 1:N:0:96
AGTGCCAGCTCTCAATCGCACAGGGGACCCAGGGCCTGGCCCCTCCATCCAGAAAACCTATGACCTCACCCGCTACCTGGAGCACCAACTCCGCAGCTTGGCTGGGACCTATGTGAGTATCCAGCGTAGGAATCTGGGAGTTGGGGAGGAGTGAGGAGTTGGGGAAAGACAGTCCTAACCGTGGAGGGTTCTGGTAAATGATGGGGTGAGGAGGGGCTCTTTGGCTCCCACCAGTCCCCCTGTCTGGTCTA
+
ABAABFFFCFFFGGGGGGGGGGHGGGGGGGHHGGGGGGHHGHGHGGHGHHHHHHHHGGHHHHHHHHHHHHGGGGGGHGGHFGHHHHHGGHHHGGGGG3BGGHHGGDHHGHHHHHHHHFHHHHHHHGGGGGHHHHHHHHHGGHHHGGGGGGGHHHHHHGHHHHGGGGHHHHHHHGHHHHHHGGEGGGGGEGGGGGFGGGGGGGGGGGFFFFFFFFFFFAFFFF0BFFFFFFFFFFFFFFFFFFFFFFFFFFB
@M05620:37:000000000-D9766:1:1101:14561:9935 1:N:0:96
ACCACACCTTCTACAATGAGCTGCGTGTGGCTCCCGAGGAGCACCCCGTGCTGCTGACCGAGGCCCCCCTGAACCCCAAGGCCAACCGCGAGAAGATGACCCAGGTGAGTGGCCCGCTACCTCTTCTGGTGGCCGCCTCCCTCCTTCCTGGCCTCCCGGAGCTGCGCCCTTTCTCACTGGTTCTCTCTTCTGCCGTTTTCCGTAGGACTCTCTTCTCTGACCTGAGTCTCCTTTGGAACTCTGCAGGTTCT
+
AA3AA?AAFFFFGGGD5FGGFFGBEEGFH?GGHGGEEEG?EHHHHGGGEAEEGEEFHHFGGGGGEGEEGGGEHHEGGGGHGGHHAGGEGGGGGGHHG1GFHGACFHHHHHEGGHHGGGGGHHHHHHHFGHHGHHC-@ADCEHHGFGGGFFG?FFGGGBGGG?AFFGBFBBFFFFFFFFFFFFFFFFFFFFFFFFBDDFEFFFFFFFFFFFFFFFFFFFFFFFFFBFFFFFFFFFFEFFFFFFFFFFFAFFF
@M05620:37:000000000-D9766:1:1101:21753:9942 1:N:0:96
AGTGCCAGCTCTCAATCGCACAGGGGACCCAGGGCCTGGCCCCTCCATCCAGAAAACCTATGACCTCACCCGCTACCTGGAGCACCAACTCCGCAGCTTGGCTGGGACCTATGTGAGTATCCAGCGTAGGAATCTGGGAGTTGGGGAGGAGTGAGGAGTTGGGGAAAGACAGTCCTAACCGTGGAGGGTTCTGGTAAATGATGGGGTGAGGAGGGGCTCTTTGGCTCCCACCAGTCCCCCTGTCTGGTCTA
+
ABAABFFFBFFFGDGGGGGGGGHGG2EEGGHHFAEFCFHHHHGHGGHEHHHHHHHFHGHFGGGHHHHHHHGGGEGFHEHGBGHHHHFFGF3FEFFEEHGHGH3FFGHHGHHHHH3GH?HHHHHHHGDDCDGHHHHHHG0FEGHHGGGGGGGHHFHHGGHFHHGGGGHHHHHHHHHHHHHHCGGGDGGGEGGGFGFFGGGGGGGGGGDFFFFFFF;FFFFFFFBFFFFFEFFFFFFFFFFFFFFFFFFFFFF
@M05620:37:000000000-D9766:1:1101:4356:9957 1:N:0:96
AGCACCAGCTCTCCATTGCACAGGGGGCCGAGCGCGTGGCCCATCCATCGAGAAAGCCTATGACCCCACCCACCACCTGGGGCACCCGCTCGGCAGCTTGGCTGGGACCTATGTGAGTATCCAGCGTAGGAATCTGGGCGTTGGGGCGGCGTGAGGAGTTGGGGAAAGCCAGTCCTAACCGTGGAGGGTTCTGGTAAATGATGGGGTGAGGAGGGGCTCTTTGGCTCCCACCAGTCCCCCTGTCTGGTCTA
+
AA11AAFFAFFFFFG13FG3B1B0B00A0AEEAEECAEF?0F/BGHHHG/FF/EF1FGGH1B@FG0?EGGG//>?GGH0F?/?EEFE@C/B////</010<FFGGC0G/G1GHFH1GFGFHFBG0CF.AA00<GHHGG.;:CCHCC.99-;;@-;A9A;BFF@@E-9A/9-;FFFFFEFF@FF@AEF?AFFFFF9/9BFFFFFFFBA>AAFFFF@@?@ABBFFFF/;AEFFF?A999/AA@?9FFFFFBF9
@M05620:37:000000000-D9766:1:1101:3021:9984 1:N:0:96
GAGGCTGCTTTGGAAGAAACTCATAGATTACTGCAACAGTTCCCCCTGGACCTGGACAAGTTTCTTGCCTTGCTTAAAGAAGCTGAAACAACTGCCAAGTACTTCATGCATTTACGCCTTAGCACTCTTGTTGATCCAATTGAACAATTCTAAGCATTTGTACTTGTAACTGACAAGCCAGGGACAAAAGATAGGAAGAGCACCCCTCTGAACTCCACTCACTAATGCGCAACCCTTTTGCCGTCTCCTGC
+
>3AA>>FBCBB4G45BFGCGGGHHGFHFGH4DDG4FFHBDG5BB22AA2FBFHHFH231BFGHDFHGA3B5BBFG555DBGH3FG33FBB?GHHHGHHEHG44BFF44BBBFHBB?>/BEBGB?BBB3?3B304B4BB3BBBDFGFBB?B33?B23B3B3BBFG?3B>2@2@<2@@@GFG0/?/<?0?G</>1=0>F><0>>>.C-E.<<<<<==CB<<::/00:000:.:-9.:;C;0;0;-;-./;0;/
@M05620:37:000000000-D9766:1:1101:24068:9988 1:N:0:96
ACCACACCTTCTACAATGAGCTGCGTGTGGCTCCCGAGGAGCACCCCGTGCTGCTGACCGAGGCCCCCCTGAACCCCAAGGCCAACCGCGAGAAGATGAGTGGCCCGCTACCTCTTCTGGTGGCAGCCTACCTCCTTCCTGGACTCCCGGCGCTGCGCCCTTTCTCACTGGTTCTCTCTTCTGACGTTTTCCGTAGGACTCTCTTCTCTGACCTGAGTCTACTTTGGAACTCTGCAGGTTCTAGATCGGAA
+
AA>>AAAAFFFFFFGFFGG1G1FCEAAEECHH1FEEGGGGGHHHHGGGE/EEFBFAGG0EGGEGGCEGGGGCHFGAFGCF/<GHFE//>BC@@BFGBFBG2FFFHHGGGGGH1FGHHGFHFGGA/<EH//<GHHHHH0:00C/CGHH.:C-A-;A.999A-CFFFFFFB/9;//;BFF/BFF//;BA-BFF/AFFFFFFFFFFFFFFFFF9FFFFEFBFF/;FF//FFFFFFFF/:FF;9BFFFFFFFFFE
@M05620:37:000000000-D9766:1:1101:22495:9990 1:N:0:96
GAGGCTGCTTTGGAAGAGCCCCCCGCGCAACTCCAGACACTCCCTCGTAGCTCGTGTGCGAGCTCCTGCTGGCCCACCAAACCAACCGCGCGGAGATGACCCAGGTGCGTGGCCCGCTACCTCTTCTGGTGGCCGCCTCCCTCCTTCCTGGCCTCCCGGAGCTGCGCCCTTTCTCACTGGTTCTCTCTTCTGCCGTTTTCCGTAGGACTCTCTTCTCTGACCTGCGTCTCCTTTGGAACTCTGCAGGTTCT
+
1A?1A1>1BF3FC1FA11BBA0AAAAA///AFBAB11/0AABBA0B///?FB1/>///1/>///1B11B111/0?EA/?//???/?EEECC</>>/?11?GG/???<1<>.<AG.-<CCGHHHFHHHHHH/AGHGGGGGGGGGGBBFGFCFGGGGGGG@;@-;BF@@F@?FFFFFFFFFFFFFFFFFFFFFFFF?ABFFFFFFEB?FFFFFFFFFFFF/BBFFF--A=FFFFBF9/9BBFFFFFBFFFFFB
@M05620:37:000000000-D9766:1:1101:3004:9993 1:N:0:96
GCGGCTGCTTTGGAAGCAACTCATAGATCCGTGCCCCAGGACCGCCAGTCCACGCAACCGTACCTTACCTGGCTACCAGCATCTACAACGACGGCCCATGCAGTAAGGCATTTCAGCTTTCTCACTCTTGTGGCTCCCCTTGCCTCCTTCTCCGCCTTTGTCCTTGTCACTGCCAAGCCCGGGTCCCACGCTCGGAAGCGCACACGTCTGCACTCCCGTCCCTACTGCGCATCTCGAATGCCGTCTTCTGC
+
AA1AA>>AFFBDGGGA1BBGF1BBD3B3B100B0B0BB0B//B////AB1B11//A/A0E?/>?2D11BB1>0B100BG/B1B@111BB//>//>/>/0<1<FG1BBBF<1BGH2@@FFHD2@2@G@@DGHHG<GHGF/FGGFC1>.>G<DHF.EFCGGHG00==DGG000CGHHHHGC.A@A.AGG09;9CEGGCEEE@@-;>--;AFFFFFF/99BFBFFFFFFFBB@-;9FFA/;BFF/9;@FF/:B/
@M05620:37:000000000-D9766:1:1101:10647:9999 1:N:0:96
ACCACACCTTCTACAATGAGCTGCGTGTGGCTCCCGAGGAGCACCCCGTGCTGCTGACCGAGGCCCCCCTGAACCCCAAGGCCAACCGCGAGAAGATGAGTGGCCCGCTACCTCTTCTGGTGGCCGCCTCCCTCCTTCCTGGCCTCCCGGCGCTGCGCCCTTTCTCACTGGTTCTCTCTTCTGTCGTTTTCCGTAGGACTCTCTTCTCTGCCCTGAGTCTCCTTTGGAACTCTGCAGGTTCTAGATCGGAA
+
CCCCBCCBFFFFGGGGGGGGGGHHGEGAEFHGHGGGCEGGGHHHHGGFEGGGHHHHHHHFGGGGGGGGGGGHGHHGGGGHGHHHHGGGGGGGGGHGHHHGHHGFGGACF<AGHHHHHH1FG<.GHG@FGEHGHHGHHHHHCGHHHHGGGG-CGGGGGFFFFFFFFFBFFFFFFFFFFFFFFFFFFFEFFFFFFF?DFFFFFFFFFBFFFF0BFFF/BFFBFFFFFFFFFFFFFFFFFFFFFF0BFFBEFDF
@M05620:37:000000000-D9766:1:1101:3017:10006 1:N:0:96
GAGGCTGCTTTGGAAGAAACTCATAGATTACTGCAACAGTTCCCCCTGGACCTGGAAAAGTTTCTTGCCTGGCTTACAGAAGCTGAAACAACTGCCAATGCAGTAAGAAATAACCGCTTTCACCCTATTCTGGTTCCCCTTGCCACCTTCTCCGCCTTTGTCCTTGTACCTGCAAAGCCCGGATCCCAAGCTCGGAAGCGCACACGTCTACACTCCAGTCCCTAATGCGCGAATCGTATGCAGTCTTCTGC
+
AAABBBFBFFFFGGFGGGFGGCHGHDFFBD4FG5BFEG2555DB22AA2BF22FFF3BABB5D5DFG5AG3GFGG3BFGFGFHHHFFFGGHGHFGGG3@@343B@4443BB433B>EEG/?443B?BGH44?B3BFF3BFG2??BBFGHHHHHD//CDFFGFF22@21@??1?01<0FF/>?-.><C<<.<GG.<<EGE-:::A.AFEF.0;BFFFB/;90;0BF0;FFD--9-:;:://;BB;FFBFFF/
@M05620:37:000000000-D9766:1:1101:21310:10010 1:N:0:96
AGTGCCAGCTCTCAATCGCACAGGGGACCCAGGGCCTGGCCCCTCCATCCAGAAAACCTATGACCTCACCCGCTACCTGGAGCACCAACTCCGCAGCTTGGCTGGGACCTATGTGAGTATCCAGCGTAGGAATCTGGGAGTTGGGGAGGAGTGAGGAGTTGGGGAAAGACAGTCCTAACCGTGGAGGGTTCTGGTAAATGATGGGGTGAGGAGGGGCTCTTTGGCTCCCACCAGTCCCCCTGTCTGGTCTA
+
BCBCCFFFBFFFGGGGGGGGGGHHGGGGDEHHF2EEGGHHHHGHGDHFHHHHHHHHGGHHHHHHHHHHHHCGGEGGCHHHFHHHHHHEGHHGGGGGGHHHGHHGGGHHGHGHHHHHHHHHHHHHHGGGGGHHHHHHHHGGGHHHGGGGGGGHHFHHHGHGHHGGGGHHHHHHHHHHHHHHGGGGGGGGEFGGGGFGGGGGGGGGGGFFFFFFFFFFFFFFFFFFFFFEFFFFFFFFFFFDFFFFFFFFFFF
@M05620:37:000000000-D9766:1:1101:16512:10014 1:N:0:96
ACCACACCTTCTACAATGAGCTGCGTGTGGCTCCCGAGGAGCACCCCGTGCTGCTGACCGAGGCCCCCCTGAACCCCAAGGCCAACCGCGAGAAGATGACCCAGGTGAGTGGCCCGCTACCTCTTCTGGTGGCCGCCTCCCTCCTTCCTGGCCTCCCGGAGCTGCGCCCTTTCTCACTGGTTCTCTCTTCTGCCGTTTTCCGTAGGACTCTCTTCTCTGACCTGAGTCTCCTTTGGAACTCTGCAGGTTCT
+
ABBBAABBFFFFGG5BFEGFGGHHGDFGDD2GGGGGFGEGGHHHHECEAEEGFHHHHHGGCEEGG>FEECGFBGHGGEGEFHHEHGGCGGGGGGFFGHHGHG/</F11011/FHHCG?CCHHHFGG=0<=GFCG?-C?A.E/CD:FFFEFFFG09CE.-@9B./;-9DBBFFFFF/BF9.;BFBFFF9FFFF/F=.;/AFFAB.99F//FBFFFFFFFBFFFB./;BFFFBFBFB//9BBF/9/;B.9BB/
@M05620:37:000000000-D9766:1:1101:5580:10019 1:N:0:96
ACCACACCTTCTACAATGAGCTGCGTGTGGCTCCCGAGGAGCACCCCGTGCTGCTGACCGAGGCCCCCCTGAACCCCAAGGCCAACCGCGAGAAGATGACCCAGGTGAGTGGCCCGCTACCTCTTCTGGTGGCCGCCTCCCTCCTTCCTGGCCTCCCGGAGCTGCGCCCTTTCTCACTGGTTCTCTCTTCTGCCGTTTTCCGTAGGACTCTCTTCTCTGACCTGCGTCTCCTTTGGAACTCTGCAGGTTCT
+
BBCCABC3BFFFGFGGGGFGGGHHGGGBAEGFGFFE?EEEDGDGHGGAEEEGGHGHGHHAE@FGGGGGG/EGCHHGGGGHGHHHHGGGGG>BDGHEGHHHHHHGFHH1?FGGGHGFGGDGHHHHHHHHHHHGHHGGGGGHGHHGGGGGGGGGGGGGGAC:9DGGFGFFFFFFFFFFFFFFFFFFFFFFFFFFFFFFFFFFFFFFDDFFFFFFFFBFFFFFFFFF.@DCFFFFFFFFFFFFFFFFFFFFFFF
@M05620:37:000000000-D9766:1:1101:10221:10042 1:N:0:96
GAGGCTGCTTTGGAAGAAACTCATAGATTACTGCAACAGTTCCCCCTGGACCTGGAAAAGTTTCTTGCCTGGCTTACAGAAGCTGAAACAACTGCCAAGTACGTCAGGCATTTTCGCTTTAGCACTCTTCTTGATCCAATTGAACAATTCTCAGAATTTGTACTTGTAACCGACAAGCCACGGACAAAAGATAGGACGAGCACCCGTCGGAACACCAGTCACCAATGCGCACCCCTTTTGCCGTCTTCTGC
+
AAAB>AFBFDDDGCBBEFFGGGHHFFDFGHGFDFBFFGBAFDDBFEAFCBFGFGFCA32FBFFDFFFBBF3BBFF3B5BEFHBFF33EBB?GHHHFHHHGD@1BBF12B?B@F4BEE/FEBF3?B?BBB3B4B4B4BB3BBB3EGEBBBBB33B23BB?3@>@@@<F2F22/<///0/<?0>A->-0<CGA<0</</----;::C-C.-99;-/;99.909009:///..-;9.9;F;/:/;9;@.9;/;/
@M05620:37:000000000-D9766:1:1101:20208:10046 1:N:0:96
ACCACACCTTCTACAATGAGCTGCGTGTGGCTCCCGAGGAGCACCCCGTGCTGCTGACCGAGGCCCCCCTGAACCCCAAGGCCAACCGCGAGAAGATGAGTGGCCCGCTACCTCTTCTGGTGGCCGCCTCCCTCCTTCCTGGCCTCCCGGCGCTGCGCCCTTTCTCACTGGTTCTCTCTTCTGCCGTTTTCCGTAGGACTCTCTTCTCTGACCTGCGTCTCCTTTGGAACTCTGCAGGTTCTAGATCGGAA
+
CCCCDCCCFFFFGGGGGGGGGGHHGGGGHGHHHGGGGGGGGHHHHGGGGGGGHHHHHHHGGGGGGGGGGGGHHHHGGGGHGHHHHGGGGGGGGGHHHHHFHHF/??<@@->GHHFGHF11><EHHGGGGGHGHHGHHHHHFHHHCHGG.B-ADGGGGFFFFFBFFFFFFFFFFFFFFFFFFFFFFFD9FFFFFB9DFFFFFFFFFFFFFF0BFFF.@.;A/B9FFFFBF9FFFFFFFF.BFBBFEBFADA.
@M05620:37:000000000-D9766:1:1101:13337:10076 1:N:0:96
ACCACACCTTCTACAATGAGCTGCGTGTGGCTCCCGAGGAGCACCCCGTGCTGCTGACCGAGGCCCCCCTGAACCCCAAGGCCAACCGCGAGAAGATGACCCAGGTGAGTGGCCCGCTACCTCTTCTGGTGGCCGCCTCCCTCCTTCCTGGCCTCCCGGAGCTGCGCCCTTTCTCACTGGTTCTCTCTTCTGCCGTTTTCCGTAGGACTCTCTTCTCTGACCTGAGTCTCCTTTGGAACTCTGCAGGTTCT
+
CCCCCCCCFFFFGGGGGGGGGGHHGFEEHGHHHGGGGGGGGHHHHGGGEGGGHHHHHHHGGGGGGGGGGGGHHHHGGGGHGHHHHGGGGGGGGGHHHHFGHHHHFHHHHHHGGHH@?CCGHFGHHFHHDGF.GGGGGGGHGFH?GGGFGEGGFBFGGG?CDCGGG?FFFFFFFBFFFFFFFFFFFFBFFFFFFFCDFFFFFFFFFFFFBFFFFFFFFFFFFFFFFFFF0FFFFFFFFFFFFFFFFFFFFFF
@M05620:37:000000000-D9766:1:1101:24201:10106 1:N:0:96
ACCACACCTTCTACAATGAGCTGCGTGTGGCTCCCGAGGAGCACCCCGTGCTGCTGACCGAGGCCCCCCTGAACCCCAAGGCCAACCGCGAGAAGATGACCCAGGTGAGTGGCCCGCTACCTCTTCTGGTGGCCGCCTCCCTCCTTCCTGGCCTCCCGGAGCTGCGCCCTTTCTCACTGGTTCTCTCTTCTGCCGTTTTCCGTAGGACTCTCTTCTCTGACCTGAGTCTCCTTTGGAACTCTGCAGGTTCT
+
CCCCCCCBFFFFGGGGGGFGGGHHGEGEEEHHHGGADGEGGHHHHGGGGEGGHHGHHHHGGGGGGGGGGGGHGHHGGGGHGHHHHGGGGCDGGGHHHHHHHHHHGFGFHGHGGHHDGGGGHHHHHHHHHHHGHHGGGGGHGHHGHGGGGGGGGGGGGGFBFCGGGGFFFFFFFFFFFFFFFFFFFFFFFFFFFFFDFFFFFFFFFDFFFFFFFFFFFFFFFFFFBFFFFFFFFFFFFFFFFFFFFFFFFFF
@M05620:37:000000000-D9766:1:1101:20254:10115 1:N:0:96
ACCACACCTTCTACAATGAGCTGCGTGTGGCTCCCGAGGAGCACCCCGTGCTGCTGACCGAGGCCCCCCTGAACCCCAAGGCCAACCGCGAGAAGATGAGTGGCCCGCTACCTCTTCTGGTGGCCGCCTCCCTCCTTCCTGGCCTCCCGGAGCTGCGCCCTTTCTCACTGGTTCTCTCTTCTGCCGTTTTCCGTAGGACTCTCTTCTCTGACCTGAGTCTCCTTTGGAACTCTGCAGGTTCTAGATCGGAA
+
CCDDCCDCFFFFGGGGGGGGGGHHGFGFGGHHHGGGGGGGGHHHHGGGGGGGHHHHHHHGGGGGGGGGGGGHGHHGGGGHGHHHHGGGGGGGGGHHHHGHHHGGHHGGG@FHHHHHHHBGHHGHHGGGGGHGHHGHHHHHHHHHHHGGGG-ACGGGGGGGGGGFFFFFFFFFFFFFHFFFFFFHFFFFFFFFFFFFFFFFFFFFHFFFHFFFFFF/BBFFFFFFFFFFFFFFFFFFFFAFFFFFFFFFFFE
@M05620:37:000000000-D9766:1:1101:4892:10117 1:N:0:96
GAGGCTGCTTTGGAAGAAACTCATAGATTACTGCAACAGTTCCCCCTGGACCTGGAAAAGTTTCTTGCCTGGCTTACAGAAGCTGAAACAACTGCCAAGTACGTCAGGCATTTCCGCTTTAGCACTCTTGTTGATCCAATTGAACAATTCTCAGCATTTGTACTTGTAACTGACAAGCCAGGGACAAAAGATCGGAAGAGCACCCGTCTGAACTCCAGTCACTAATGCGCATCTCTTATGCCGTCTTCTGC
+
AAAAAAFAFDFFGFGGGGGGGGHHHGAFGFGHFFDHEGGGGDFBGGFFEFFHGHFB3ACFBFHGHFGGGH3GHHHBB5FGHEHHHBEGGHCGGHHFFHHGFB1BBF1?BFGHHBD?E/EFGHHFGGFDBDF3G?FEGFGHHGHGHGGFFGH?FH2BGFH2F@DDFFHGHHDGGHGHHHGGFFGEFFA0<0EF1...>.<.C<C<E-<.CECGH0CGF0;<:;0<C;00:.99909;;00;0;-=A;A;0C;
@M05620:37:000000000-D9766:1:1101:23181:10117 1:N:0:96
ACCACACCTTCTACAATGAGCTGCGTGTGGCTCCCGAGGAGCACCCCGTGCTGCTGACCGAGGCCCCCCTGAACCCCAAGGCCAACCGCGAGAAGATGACCCAGGTGGGTGGCCGGCTACCTCTTCTGGTGGCCGCCTCCCTCCTTCCTGGCCTCCCGAGGTTGCGCCCTTTCTCACTGGTTCTCTCTTCTGCCGTTTTCCGTAGGACTCTCTCTCCTGACCTGCGTCTCCTTTGGAACTCTGCAGGTTCT
+
DCDCCCCCFFFFGGGGGGGGGGHHGGGGHGHHHGGGGGGGGHHHHGGGGGGGHHHHHHHGGGGGGGGGGGGHHHHGGGGHGHHHHGGGGGGGGGHHHHDGHC/?/?1/<?C-FG----.=C<0D0<DG0=C.C.-C-.;EA/CAF0C99F/FA0CE9A.--.//9-;D-CF09B000BFFF000999F0:B0F0@DFF.FBA0.A.00:BBFF000/:00;/9/.:9-.B9BFFF/FF0;BB00:FAF009
@M05620:37:000000000-D9766:1:1101:20831:10121 1:N:0:96
ACCACACCTTCTACAATGAGCTGCGTGTGGCTCCCGAGGAGCACCCCGTGCTGCTGACCGAGGCCCCCCTGAACCCCAAGGCCAACCGCGAGAAGATGACCCAGGTGAGTGGCCCGCTACCTCTTCTGGTGGCCGCCTCCCTCCTTCCTGGCCTCCCGGAGCTGCGCCCTTTCTCACTGGTTCTCTCTTCTGCCGTTTTCCGTAGGACTCTCTTCTCTGACCTGAGTCTCCTTTGGAACTCTGCAGGTTCT
+
BBBBBBBBFFFFGGGGGGGGGGHHGBEGHGHHHGGGGGEFGHHHHGGEEEGGHHHHHHHGGGGGGGGGGGAHHHHGGGGHGHHHHGGGGGGGGGHFFG2GHH/?EFHHHHHGGHGCG-AFHGHHGHFGHDGGHFFGGGGHGHHGBFGGGGGGGGGGG?A-ACFFFGFFFFFFFFFFFFFFBFFFFFFFFFFFFFFADFFFFFF.;.;BFFFFFFFBFFFBFFF.FFF/::FFFFF/BFFFFFFFFFFAFFF
@M05620:37:000000000-D9766:1:1101:16171:10138 1:N:0:96
ACCACACCTTCTACAATGAGCTGCGTGTGGCTCCCGAGGAGCACCCCGTGCTGCTGACCGAGGCCCCCCTGAACCCCAAGGCCAACCGCGAGAAGATGAGTGGCCCGCTACCTCTTCTGGTGGCCGCCTCCCTCCTTCCTGGCCTCCCGGAGCTGCGCCCTTTCTCACTGGTTCTCTCTTCTGCCGTTTTCCGTAGGACTCTCTTCTCTGACCTGAGTCTCCTTTGGAACTCTGCAGGTTCTAGATCGGAA
+
CCCCCDCDFFFFGGGGGGGGGGHHGFGFHGHHHGGGGGGGGHHHHGGGFGGGHHHGHHHGGGGGGGGGGGGGHHHGGGGHGGHHHGGGGGGGGGHHHHGHHHGGHHGGGGGHHHHHHHGFHHGHGGGGGGHGHHGHHHHGHHHHGHGGGG-@DGFFFGGGGGGFFFFFFFFFFFFFFFFFFFFFFFFFFFFFFFFFFFFFFFFFFFFFFFFFFFFBFBFBFFFFFFFFFFFFFFFFFFAFFFFFFHFFFFF
@M05620:37:000000000-D9766:1:1101:8317:10143 1:N:0:96
ACCAACCTTCTACAATGAGCTGCGTGAGGCTCCCGCGGAGCACCCCGTCCTGCTGACCGAGGCCCCCCTGAACCCCCAGGACAACCGAGAGAAGATGAGGGGCCCGCTCCCTCTTCTGGTTGCCGCCTCCCTCCTTCCTGGCCTCCCGGAGCCGCGCCCTTTCTCACTGGTTCTCTCTTCTGCCGTTTTCCGTAGGACTCTCTTCTCTGCCCTGAGTCTCCTTTGGCACTCTGCCGGCTCTAGATCGGCAG
+
AAA1>AAFDFBBFGGG11BA11BAEF000FAB0AB0EEAEEFHGGGEE/BEHH1@DGHGG/EGGG/EG/>01B/EG//EG//FGHG//</<?1<?G11<0CCCC<AC@-<<GHHHHGD0=<CAG@CC.;.:/;EGGGG0F/FAF9C.CAGGGG-@@>;@@FFFFFFFF/9/;FFFFFBFFFFFF<ABFFFFFF-;9BFFFFBFF/BFFB/;-BF-:9FBBFFFFFFB9FBFFFB/;@-;AF/BFFBEF-@>
@M05620:37:000000000-D9766:1:1101:27428:10166 1:N:0:96
ACCACACCTTCTACAATGAGCTGCGTGTGGCTCCCGAGGAGCACCCCGTGCTGCTGACCGAGGCCCCCCTGAACCCCAAGGCCAACCGCGCGAAGATGACCCAGGTGCGCGGCCAGCTACCTCTTCTGGCGGCCGCCTCCCTCCTTCCTGGCCTCACGGAGCTGCGCCCTTTCTCACTGGTTCTCTCTTCTGCCGTTTTACGTAGGACTCTCTTCTCTGACCTGAGTCTCCTTTGGAACTATGCAGGATCT
+
BBBBBBB?FFFFGGGGGG5BGGHGGEFBGEHHHFFEEFGGGHGHHGGEEEGGHHHHHHHGGGGGGGGGGGGHGHHGGGGHGHHHHGGGGG/BCGGGHHH<FC//?FG1<-<AF?DEGHHHHHHHHHHH00;@G-@FGGGGGGGFFF/B/FFFFFF/EEF@99.;FFFFFF//;B//BFFF/BFFFFFFFFFFFBFDAFFBFFFFFF/FFFFFFFB/;/B//BF./9BFFBFFF//;B/9/:FFFF/A.;/;
@M05620:37:000000000-D9766:1:1101:27759:10174 1:N:0:96
GAGGCTGCTTTGGAAGAAACTCATAGATTACTGCAACAGTTCCCCCTGGACCTGGAAAAGTTTCTTGCCTGGCTTACAGAAGCTGAAACAACTGCCAAGTAAGTCAGGCATTTCCGCTTTAGCACTCTTGTGGATCCAATTGAACAATTCTCAGCATTTGTACTTGTAACTGACAAGCCAGGGACAACCGATCGGAAGAGCACACGTCTGAACTCCAGTCACTAATGCGCATCCCTTATGCCGTCTTCTGC
+
A>3ABAF>CFFFGGGGGFBFGGDGBFGHH5GHHHBFBBFFGHHHHGGFGCGHHHHHHHHFBGHHHHHHHHFGHHHHHHHHHHHHHHGHH3?GHHHGFFHHFDGEFFBGHHHBG4FEE1EFHHFGGHFBF3B3EDGCFGCGHHHHGDFGGHF2FHHHHGG2F2@2FGHHHHDGFFHFGHGF0?EEFFG..<CCAD.CECGFGCG/;:C.GECGH0CGF/;CFG;;:0;0:AB9-/:0;/0;009;BAE;/;/
@M05620:37:000000000-D9766:1:1101:3742:10177 1:N:0:96
AGTCCCAGCTCTCCATCGCACAGGGTCCCAAGTGCCTGGCCCCTCCATCCAGAAAACCTATGACCGCACCCGCGACCTCGGGCACCCCCTCCGCAGCTGGGCTGGGACCTCTGTGCGTATCCAGCGTAGGACTCTGGGCGTTGGGGCGGCGTGCGGCGTTGGGGCCCGCCCGTCCTCACCGTGGCGGGTTCTGGTCAATGCTGGGGTGAGGCGGGGCTCTTTGGCTCCCACCAGTCCCCCTGTCTGGTCTA
+
>>>3>BB@CFFFGGGB5AA2A2FCFBBAB3AA5BD55BFHAGGGEGCGH2ABFCHBBBBF5BAFG0AAFGG0>/>>E?3?1/>>EFG/>EE//E/>/BBBCCFAFGFFGF1FGHB1AFAEHH1<GGG.><11>>GHFBAADCCC?CAB@B@@?DBB9@=BBF<B.@9@BBB-@FDB//;FAFF<?B;B9EFFFFF//;;//;FFFBFB?F?.=@BBBBFFBFFBFBFEE.9:E.:BFFEDBFFFFFFFFF/
@M05620:37:000000000-D9766:1:1101:27415:10182 1:N:0:96
ACCACACCTTCTACAATGAGCTGCGTGTGGCTCCCGAGGAGCACCCCGTGCTGCTGACCGAGGCCCCCCTGAACCCCAAGGCCAACCGCGAGAAGATGACCCAGGGGAGTGGCCCGCTACCTCTTCTGGTGGCCGCCTCCCTCCTTCCTGGCCTCCCGGAGCTGCGCCCTTTCTCACTGGTTCTCTCTTCTGCCGTTTTCCGTAGGACTCTCTTCTCTGACCTGAGTCTCCTTTGGAACTCTGCAGGTTCT
+
BBBBB@AAFFFFGGGGGGGFGGHHGEEGHGGHHGGGGGGG2FGHHGGGEEGGFHGHFHHGGGCGGGGGGGGHHHHGGGGHGHHHHGGGG?@CCGGCGFFDFF/GF////>FFCHE---<@FBDGGDDGDGH.CG?F@EDGEBFAFFF/BF/A.0AE?D-;9-.:B-BFFFFFF/BFB/BFFFFFFFBF//99BBBDFE.FB.B?A.;B//BBFBB9B//BBF/B9.;//;BFF/B/;/BFB///FBFFF99
@M05620:37:000000000-D9766:1:1101:14682:10195 1:N:0:96
ACCACACCTTCTACAATGAGCTGCGTGTGGCTCCCGAGGAGCACCCCGTGCTGCTGACCGAGGCCCCCCTGAACCCCAAGGCCAACCGCGAGAAGATGACCCAGGTGAGTGGCCCGCTACCTCTTCTGGTGGCCGCCTCCCTCCTTCCTGGCCTCCCGGAGCTGCGCCCTTTCTCACTGGTTCTCTCTTCTGCCGTTTTCCGTAGGACTCTCTTCTCTGACCTGAGTCTCCTTTGGAACTCTGCAGGTTCT
+
DDDDDDDDFFFFGGGGGGGGGGHHGGGGHGHHHGGGGGGGGHHHHGGGGGGGHHHHHHHGGGGGGGGGGGGHHHHGGGGHGHHHHGGGGGGGGGHHHHGHHHEGFHHHHHHGGHHGGGGGHHHHHHHHHHHGHHGGGGGHGHHGHGGGGGGGGGGGGGGGGGGGGGFFFFFFFFFHHHFFFFFFFFFFFHHHFFFFFFFHFFFED?FFFFFFFFFFFFFFFFFFFFFFFFFFFHHFFFFFFFFFFFFFFFF
@M05620:37:000000000-D9766:1:1101:18271:10228 1:N:0:96
GAGGCTGCTTTGGAAGAAACTGACAAGCCAGGGACAAAAGATCGGAAGAGCACACGTCTGAACTCCAGTCACTAATGCGCAGCTCGTATGCCGGCTTCTGCCTGTTAAACATGTAACTGACAAGCCACGGACAAAAGATCGGAAGAGCACACGTCGGAACGCCAGTCACCCCGCGAAATCTCGGATGCCGCCGTCAGCTTGAAAAAAAAGGCGGGGCTCTTTGGCTCCCACCAGTCCCCCTGTCTGGTCTA
+
>11AA1CAFF@@1GGE11FF1ABB11AA00AAE0F0B00001BA/BEE0FGE0B0A0BAFA211BAF12BA122111@B/>/>B@//B00BGG/>//0FG11B>11>2B1111BBGDG11GGGHEA00>/B@/GCCG<@1?//?CFF<?C00>0.-<-.<..<.:0::C0.-:A--;9.;00;.;.AB0;--9-9--9B//-///---;-----9-;-E:BBBBFFFFE9F?-;/FFF?B@FFFFF/B/B/
@M05620:37:000000000-D9766:1:1101:17435:10236 1:N:0:96
ACCACACCTTCTACAATGAGCTGCGTGTGGCTCCCGAGGAGCACCCCGTGCTGCTGACCGAGGCCCCCCTGAACCCCAAGGCCAACCGCGAGAAGATGCCCAGGTGAGTGGCCCGCTACCTCTTCTGGTGGCCGCCTCCCTCCTTCCTGGCCTCCCGGAGCTGCGCCCTTTCTCACTGGTTCTCTCTTCTGCCGTTTTCCGTAGGACTCTCTTCTCTGACCTGAGTCTCCTTTGGAACTCTGCAGGTTCTA
+
CCCCCCCCFFFFGGGGGGGGGGHHGFGFHGHHHGGGGGGGGHHHHGGGGGGGHHHHHHHGGGGGGGGGGGGHHHHGGGGHGHHHHGGGGGFGGGHHHHGHHHHGGFH=GH/FFHF@@@FHHHGHHHFFHHGHF?FCGGHFHHGHHGGFGGGGFGGFGB-:BGBFAGFFFFFFFFFFFFBFFFFFFFFFFFFFFFDDFAFFFFFA.B0BBBFFFFFFFFBFFFB/9BBBBFFFFFFFFBFFB9FFFF:BFFF
@M05620:37:000000000-D9766:1:1101:25239:10245 1:N:0:96
AGTGCCAGCTCTCAATCGCACAGGGGACCCAGGGCCTGGCCCCTCCATCCAGAAAACCTATGACCTCACCCGCTACCTGGAGCACCAACTCCGCAGCTTGGCTGGGACATATGTGAGTATCCAGCGTAAGAATCTGGGAGTTGGGGAGGAGTGAGGAGTTGGGGAAAGAAAGTACTAAACGTGGAGGGTTCTGGTAAATGATGGGGTGAGGAGGGGCTCTTTGGCTCCCACCAGTCCCCCTGTCTGGTATA
+
AAAABFFFAFFFGGGGGG2AEAGDFEFAEEHHGEGG2FHH2GGHGGG5FGHF3FGHHGF3GG5GHHGHHHHGGGGEHHHHHHGGH1EGGB3FEEE@EGGH/BG/EEFF/1BGHHBHH1F122BFGC/?/@FHH1FGGHHA/?GBDGG?@DG0GDGHHGH/0/--;:CHC.=GH0CGHFCGGF.;EGG-;AFGG0;;FFGGGGGGGGGBFF.;AFB---.9BF/BF/;EA.ADFF/B//.;-.;FF//:/;:
@M05620:37:000000000-D9766:1:1101:6675:10246 1:N:0:96
GAGGCTGCTTTGGAAGAAACTCATAGATTACTGCAACAGGTCCCCCTGGACCTGGAAAAGTTTCTTGCCTGGCTTAAAGAAGCTGAAACAACTGCCAAGTATGTCACGCATTTCCGCTTTAGCACTCGTGTCGATCCAATTGAACAATTCTCAGCATTTGTACTTGTAACTGACAAGCCAGGGACAAAAGATCGGAAGAGCACCCGTTTGAACTCCAGTCACTAATGCGCATCTCTTCTGCCGTCTTCTGC
+
AAAAABCAFFFFGGGGGGFGG4BDB5BDBFDGGBBFGF2A33B2222BABF22A2E3FFBB5555B553B3AFG135AD5BCGEB33B@BGFGGGCE3FFH44B4B411>?1@4@1//>/??34BBE/B?/0///B/1BBGDFD1GHH?B2@221@D@@G22@@21>@1??11FHFGGEC<.<F.F0<FF.1=C.<<<<.<<..;-;./;;0000CB/:CG;0;/C00.E-;-0;090=00;-.-9;9;9/
@M05620:37:000000000-D9766:1:1101:6920:10253 1:N:0:96
ACCACACCTTCTACAATGAGCTGCGTGTGGCTCCCGAGGAGCACCCCGTGCTGCTGACCGAGGCCCCCCTGAACCCCAAGGCCAACCGCGAGAAGATGACAGGTGAGTGGCCCGCTCCCTCTTCTGGTGGCCGCCTCCCTCCTTCCTGGCCTCCCGGTGCTCCGCCCTTTCTCCCTGGTTCTCTCTTCTGCCGTTTTCCGTAGGACTCTCTTCTCTGCCCTGCGTCTCCTTTGGCACCCTGCAGGTTCTAG
+
BBBBBABBFFFFGGGGGGGGGGHHGGGGHGHHHGGGFGGADGGHHGGGGGGGFGHHHHHGGGGGGGGGGGGHHHHGGGGHGHHHGFGGGGGGGGHHHGEF2</?F1?1?F/?<CA@@.>GHHDFG0<GGGACCF@AFHGHGGHF<CB0/;AFFEGCA-:-;0;9EGFFF/FFFFFFF?9;/:FFFFE9;BFFCADFABBF9.:.//;FFFFFFFFFF/9A99.;.9AFB/BFBB/:B.;A99.:AFFFF//
@M05620:37:000000000-D9766:1:1101:6534:10295 1:N:0:96
GAGGCTGCTTTGGACGAAACTCATAGATTACTGCAACAGTTCCCCCTGGACCTGGATAAGTTTCTTGCTTTGCTTAACGAAGCTGAAACAACTGCCAAGTATGTCAGTCATTTACGCTTTAGCACTCTTGTGGATCCAATTGAACAATTCTCAGCATTTGTACTTGTAACTGACAAGCCACGGACAAAAGATAGAAAGAGCACCCCTCTGAACTCCAGTCACTAATGCGCAACCCTTTTGCCGTCTTCTGC
+
>3AA3>CAB5B@G4AAEE?EGGFHHBFGGF3ADG3FCGBDG55AA2AA2FBFGGAG553BDFGDFGG5555BBDG55BBB?E0BF33FBB1FGHHFHHHGD44BBF44BBBFG4B1>/??3BB??3BB433???B30?3B3BDFHFBB?BB2?B11@2@@@@@2@@F@2@21<<??GEC?0<<-><0>CF.>110==/<//<<<C-<.:0:::0<CB/;;:00;/000:.9-:...;90;0;-;;..;0;/
@M05620:37:000000000-D9766:1:1101:15165:10302 1:N:0:96
ACCACACCTTCTACAATGAGCTGCGTGTGGCTCCCGAGGAGCACCCCGTGCTGCTGACCGAGGCCCCCCTGAACCCCAAGGCCAACCGCGAGAAGATGACCCAGGTGAGTGGCCCGCTACCTCTTCTGGTGGCCGCCTCCCTCCTTCCTGGCCTCCCGGAGCTGCGCCCTTTCTCACTGGTTCTCTCTTCTGCCGTTTTCCGTAGGACTCTCTTCTCTGACCTGAGTCTCCTTTGGAACTCTGCAGGTTCT
+
CCCBCCCCFFFFGGGGGGGGGGHHGEGGHGGHHGGGGGGGGHHHHGGGFEGGHHHHHHHGGGGGGGGGGGGHGHHGGGGHGHHHHGGGGCGGGGHGHHHHHHA?FGFEG<?FGHHCGC<CHHF0DGFFFDGFHHCGGGCHGEFG/FBGFFGFF0AEGABFDG?/F:BFD>FFFFBFFBFFFFBBFBFBFFFFFFADFFFBFDFFADFFEBBFBFFBF/BBFFBBB/BBB9FFFFBB/FFFFBFFFFFAFFB
@M05620:37:000000000-D9766:1:1101:2684:10311 1:N:0:96
GAGGCTGCTTTGGAAGAAACTCATAGATTACTGCAACAGTTCCCCCTGGCCCTGGAAAAGTTTCTTGCCTGGCTTACTGAAGCTGAAACAACTGCCAAGTACTTCAGGCATTTACGCTTTAGCACTCTTGTGGATCCAATTGAACAATTCTAAGAATTTGTACTAGTAACTGACAAGCCAGGGACAAAAGATCGAAAGAGCACACGTCTGAACTCCATTCACTAACGAGCAGCCCGTATGCCGTCTCCTGC
+
>1>>>>CA@FDFG1BA1AA1FAFFFEG331BDDBB1AFGGGFF1FFCF/0BBFACG1B0BGGEHHFFAF11BBFCFF1DDBFBBGG1BBB?BBGHG1F/1222BGF11B/1FGBFF/>CFGGB>B1B111B1<1BF0<<G1BBB1F01BBF2BG1BFFHBGHF22@2@>@2@D@GHEGFBFE////<FHEAGF..><CF<<CC/<-<C/.=</0<CC0<00;00;/..:-;//.9-;-9;0;-=;F/00;/
@M05620:37:000000000-D9766:1:1101:19473:10312 1:N:0:96
ACCACACCTTCTACAATGAGCTGCGTGTGGCTCCCGAGGAGCACCCCGTGCTGCTGACCGAGGCCCCCCTGAACCCCAAGGCCAACCGCGAGAAGATGACCCAGGTGAGTGGCCCGCTACCTCTTCTGGTGGCCGCCTCCCTCCTTCCTGGCCTCCCGGAGCTGCGCCCTTTCTCACTGGTTCTCTCTTCTGCCGTTTTCCGTAGGACTCTCTTCTCTGACCTAAGTCTCCTTTGGAACTCTGCAGGTTCT
+
AA?AA?AAFFFFEFG131FGFGBGEEEGH0EGHG00BAE?EHHHHGCEE?EC1BFGFGFEEG?GCGGGGGGHHHEEGGGEGHHEHGEGG/CCGCHH1<FFHGHG/FGFHGFGGHHGGCGGHHGHHHHHHHHGHEC-AACHGHHGHGGGGFB?FBFGGGGGGGGEFG@F@@FFFFFFFFFFFFFFFFFFFFFFFF@BFFFFFFFFFFFFFFFFFFFFFFFFFFF/;BFFFFFFFFFFFFFFFFFFFFFFFFF
@M05620:37:000000000-D9766:1:1101:5766:10321 1:N:0:96
ACCACACATTCTACAATGCGCTGCGTGCGGCTCTCGAGGAGCACCCCTTGCTGCTGACCAAGGCCCCCCTGAACCCCAAGGCCAACCGCGCGAAGATGAGTGGCCCGCTACCTCTTCTTGTTTCCGCCTCCCTCCTTCCTTGCCTCCCGGCGCTGCGTCCTTTCTCCCTGGTTCTCTCTTCTGCCGTTTTCCGTCGGACTCTCTTCTCTGCCCTGCGTCTCCTTTGGCACTCTGCAGGTTCTCGATCGGCA
+
AABBAAB3BDDFGFGGGG42EEGGGEE22AEAB3BB3BAE?GDFFEF11BBGEHFHHGG3B1ABGFGGGGEGBGHGGGGHGHGHHGGFEE>BCFG??GH2>??/0/><A-<>FGFHHHFGH1/DGG.<C.=<FHGHHHHH00;GFHHGDGFCFGGDG.;:;FFFFF/;FFFFFFFFFFFF/;FFFFFFFFFFFF.:@@C@FFFFF//BFFFFFF?9;;C.9FFFFFF/;BFFFFBFF.AFFFBEFF.;A-9
@M05620:37:000000000-D9766:1:1101:22241:10322 1:N:0:96
ACCACACCTTCTACAATGAGCTGCGTGTGGCTCCCGAGGAGCACCCCGTGCTGCTGACCGAGGCCCCCCTGAACCCCAAGGCCAACCGCGAGAAGATGACAGGTGAGCGGCCCGCTACCTCTTCTGGTGGCCGCCTCCCTCCTTCCTGGCCTCCCGGCGCTGCGCCCTTTCTCACTGCTTCTCTCTTCTGCCGTTTTCCGCAGTACTCTCTTCTCTGCCCTGCGTCTCCTTCTGAACTCTGCAGGTTCTAG
+
CCCCCCCCFFFFGGGGGGGGGGHHGGGEHGHHHGGGGGGGGHHHHGGGGGGGHGGFHHHGGGGGGGGGGGGHGHHGGGGHGHHHHGGGGGGGGGHHHHGFGHC1FF01>/-AF-----<DDFFH0<<0:A.=:CD:E../C.BFFGG0/;.:FEG.--@F-::--;--/09;990000;90BFFB000FFB0-.:B90;9.--.:0BFFFFFF0BFF09909.;;9D/0;900000;0BFF0F09.;:00;
@M05620:37:000000000-D9766:1:1101:2996:10340 1:N:0:96
ACCACCCCTTCTACAATGAGCTGCGTGTGGCTCCCGAGGCGCCCCCCGTGCTTCTGACCGAGTCCCCCCTGACCCCCAAGGCCAACCGCGAGACGCTTCCCCAAGGGGGCCGCTACCTATCCCTCCTGGCTCCTCCCTCCCTCCTCGTCGGCCCCACCGTGTCGCCCCCTCTTTGACGGGCTCTCTCTCTTTCCGCTTTACTACGCTTTTTCCTTACCTTACTCCCTTCTCTTACTATGTATTCGCGACTT
+
>A1>>>1>ACFF3BGBBBABF1FFEEEEGEBFBFF0/AAA/AAEEGEE?BEB1FGFGGHG>>/BFBGEGGG0BBGEEG<F/F?</?C<>////<//>.<1000.<..--<-:C:::C;B099/9/.;9/./9C/9;C/CEEFG?F/----;9;-99--9---9---99@99-////9:---;-/:///9///9/9--;AF////----9/;//;9/;9//9/;9:99/-//9/:/;///9//:/------;
@M05620:37:000000000-D9766:1:1101:20447:10345 1:N:0:96
ACCACACGTCCTAACTCCAGCCCCGTCGCCTCATCTCGTATGCCCTCTTCTGCATGACCAAAAAATCACCCGCTACCTGTAGCACCAACTCCGCCGCTTGACTTTACCCTATGTCAACCTCCAGCGTAGTCATCTTGGAGTTTGCGAGTAGTGAGGAATTTGCTAAATACCGTACTAACCCTCTCTGCTTCTTTTAACTGAAGGACTCAGGAGGGGCACTTTAGCTCCCTCCATACCTCCTCACTGTCTAA
+
AAAAAAADCA1>F1BGG1BBBA0BAA000E0ABDFEGGFE00FEB1BGFHGHH2ADBG1GE/B//0@B@FGCE/>EHGHB2@F@BFGHG0BGC??EE//F01B2B21B0B01<F22210BF/@1</?/</<1<FD111?01<<1<<-<<01>01<<C/<00=<00000000.:;;.00/..:.//000090;00;0009;0:;/9.;/90;9AA--;---:BB/9/;B--BB-:/:9/B999/-9;9:///
@M05620:37:000000000-D9766:1:1101:2996:10361 1:N:0:96
ACCACACCTTCTACAATGAGCTGCGTGTGGCTCCCGAGGAGCACCCCGTGCTGCTGACCGAGGCCCCCCTGAACCCCAAGGCCAACCGCGAGAAGATGCCCAGCCCGGTAGGCCCGCTGCTGATTTCGCCGACGGCCTCCGTCCTTCGTGACCTCCGCCCCCCCGAACTTTGCTCCCTGTCTCTTTCTCCGCCGATTTACGTACGCACACATTTTATGGCCCTCGCCTTCTTTTGTATGTCGACGGCTTCT
+
AABBAABBFCFFDFFGFGFEGGHHG2BEHEGGFFBBEEAAEFCGHEGGEEBFHHHGFFGGEFGEGEGGGGGH3GG?E/?GGE?FCF/>><<BB?GHHH22<2/0<////-.<<<<----.<00<000<.:--;;-;-9.;.....0;./;/=00;A.:.--;------.:9//:/9..99/;9////;/::..--9AE/:../.-:.;-.9///9////.:...---..//;///./////;.--:-@-./
@M05620:37:000000000-D9766:1:1101:9036:10386 1:N:0:96
GAGGCTGCTTTGGAAGAAACTCATAGATTACTGCAACAGTTCCCCCTGGACCTGGAAAAGTTTCTTGCCTGGCTTACAGAAGCTGAAACAACTGCCAAGTCAGTCAGGCATTTACGCTTTAGCACTCTTGTGGATACCATTGCAACATTCTCAGACTTTGTACTTGTCAATGACAAGCAAGGGACAAACGCTCGGAAGAGCACACGTCTGCACTCAAGTCAATAATGCGCATCACGTATACCGTCTTCTGC
+
CCCCCCFCFFFFGGGGGGGGGGFHGGGHHGHGHHHHFHHFHHGHHGGGHGHHHHHHCHHHFFFHHHHHHGHHHHHHHHHHHHHHHHHHHHHHHHHHHF1G3B@4FFFHH1BGH4FCFEF/?FFH33BG4FEGEHH433BHHH3F430B3FH3??22?B?FHHHHFF2<F2FH2@GHHH0<GFGHG/0?<>->EC-<CEHFHHHHHGHHHG0CGHH//CGHFB0::GFFGGG.A0C.C9F/;;9CD..9FGB
@M05620:37:000000000-D9766:1:1101:25090:10395 1:N:0:96
GAGGCTGCTTTGGAAGAACCTCATAGATTACTGCAACAGTTCCCCCTGGACCTGGAAAAGTTTCTTGCCTGGCTTACAGAAGCTGAAACAACTGCCAATTATGTTCGCCCCTTAACCTCTGGCTCTCATGAGACTCCAATTGACCAAAACACCGCATTTGACAATGTCAAGCAACAGCCCCATACCCCTTCTAGGAACATCACACATCCAAACTAACAACTCTAATGAGCAGCACGTATCACTTACAAGGC
+
>?A>AAF>BBBDGBBB4EBFGFGHHAD6DAFGH5AA3FFGFGHDGGE22ABBFBAB3A23BDFHGFFBFFBGGHGFGFGFBFGGFGBGG31BFFG3EE3B@44B4B1/??/1BG33?33333B2BB334?B333BFF?B4?B33B?///B/0////??2211?1111?@1<10?000<.<..00<01.../<=0<00.<0000::.;</0;0;0;:C/:./;000;000;0:9.C-;/0.9;00090;0.;
@M05620:37:000000000-D9766:1:1101:16345:10433 1:N:0:96
ACCACACCTTCTACAATGAGCTGCGTGTGGCTCCCGAGGAGCACCCCGTGCTGCTGACCGAGGCCCCCCTGAACCCCAAGGCCAACCGCGAGAAGATGACCCAGGTGAGTGGCCCGCTACCTCTTCTGGTGGCCGCCTCCCTCCTTCCTGGCCTCCCGGAGCTGCGCCCTTTCTCACTGGTTCTCTCTTCTGCCGTTTTCCGTAGGACTCTCTTCTCTGACCTGAGTCTCCTTTGGAACTCTGCAGGTTCT
+
CCCCCDDDFFFFGGGGGGGGGGHHGEGFHGHHHGGGGGGGGHHHHGGGEGGGHHHHHHHGGGGGGGGGGGGHHHHGGGGHGHHHHGGGGGGGGGHHHHGHHHHHGHHHHHHGGHHGGGGGHHHHHHHHHHHFHHGGGGGHGHHGHGGGGGGGGGGGGGGGGGGGGGFFFFFFFFHHFHFFFFFFFFFFHHHFFFFDFFFFFFFFFFFFFFFFFFFHFFFFFFFFFFFFFFFFFFFFFFFFFFFFFFFFFFF
@M05620:37:000000000-D9766:1:1101:10201:10437 1:N:0:96
GAGGCTGCTTTGGAAGAAACTCATAGATTACTGCAACAGTTCCCCCTGGACCTGGAAAAGTTTCTTGCCTGGCTTACCGAAGCTGAAACAACTGCCAAGTAAGTCAGGCATTTCCGCTTTAGCACTCTTGTTGATCCAATTGAACAATTCTCAGCATTTGTACTTGTAACTGACAAGCCAGGGACAAAAGATCGGAAGAGCACCCTTCTGAACTCCAGTCACTAATACGCATCTCTTTTGCCTTCTTCTGC
+
>3AA>A4A4BD444BFAB4FDGAGFBFGF5B5AG44AFBGGD5BBEEFCGFGFHGH332FGFGDEGFBBF3ABFG3A3B1E?>EGBBDB??BGEGF3@?FF44BB432B1BFGBB/??EFFGHGFFFBB3?3BBFDGGFHHHFHHHFFBFG3BG?2F@D2@>@@F2FFHH>FFFF10FF00/?FFF00<0<>1....<<.<<CCE.<:0:;GH0;CG/<CCG00/00;..;.90;0C009990;C00;0;9
@M05620:37:000000000-D9766:1:1101:20278:10443 1:N:0:96
ACCACACCTTCTACAATGAGCTGCGTGTGGCTCCCGAGGAGCACCCCGTGCTGCTGACCGAGGCCCCCCTGAACCCCAAGGCCAACCGCGAGAAGATGAGTGGCCCGCTACCTCTTCTGGTGGCCGCCTCCCTCCTTCCTGGCCTCCCGGCGCTGCGCCCTTTCTCACTGGTTCTCTCTTCTGCCGTTTTCCGTAGGACTCTCTTCTCTGACCTGAGTCTCCTTTGGAACTCTGCAGGTTCTAGATCGGAA
+
AAAABAABFFFFFGGFGGGGGGHFGEGEH2GHHGGGGGGGGHHHHGGGGGGGHGHHHHHGGGGGEGGGGGGHHHHGGGGHGHHHHGGGGGCDGGHHHHGHHHGGHHGCG@FFHHHHHHFFFGFHFDGGGGHGHHGFHHHGFFFHHHGGDC-ABB?DAFFFFFFFFFFFFFFFFFFFFFFFFFFFFFDFFFFFFFFFFFFFFFFFFBFFFFFFFFFFFFFFFFFFFFFBFFFFBFFFFFFFFFB9FFFFBDE
@M05620:37:000000000-D9766:1:1101:9394:10448 1:N:0:96
ACCACACCTTCTACAATGAGCTGCGTGTGGCTCCCGAGGAGCACCCCGTGCTGCTGACCGAGGCCCCCCTGAACCCCAAGGCCAACCGCGAGAAGATGAGTGGCCCGCTCCCTCTTCTTGTCTCCGCCTCCCTCCTTCCTTCCCTCCCGGCGCTGCGCCCTTTCTCCCTGGTTCTCTCTTCTTCCGTTTTCCGTCGGACTCTCTTCTCTGCCCTGCGTCCCCTTTGGTCCTCTGCAGGTTCTCGATCGGTA
+
DDDDDCCDFFFFGFGGGGGGGGHHGFGFHGHHHGGGGGGGGHHHHGGGGGGGHHHHHHHGGGGGGGGGGGGHHHHGGGGHGHHHHGGGGGGGGGHHHHFC?2//0/A<>>.FFH0<1111<11<D.<AADAC/:CCGHE000;/0;.::AG-9--;-CD?-B0B0F:FFF.0;FFFFFFF000:0.;:9AB0.09@;-;:FF000BBB0000:B9E=.9-.9/A:0/.0;;0B90;B.AFBF0;BF.;D.:
@M05620:37:000000000-D9766:1:1101:8388:10460 1:N:0:96
ACCACACCTTCTACAATGAGCTGCGTGTGGCTCCCGAGGAGCACCCCGTGCTGCTGACCGAGGCCCCCCTGAACCCCAAGGCCAACCGCGAGAAGATGACCCAGGTGCGCGGCACGCTACCTGTTCTGCTGGCCGCCTCCCTCCTTCCTGGCCTACCGGCGCCGCGCCCTTTCGGACTGGTTCTCTCTTCTGCCGTTTACCGTACGACTCTCTTATCTGACCCGCGTCTCGATCGGTACACTGCAGATACT
+
CCCCCCDCFFFFGGGGGGGGGGHHGFGGHGHHHGGGGGGGGHHHHGGGEGGGHHHHHHHGGGGGGGGGGGGHHHHGGGGHGHHHHGGGGGGGGGHHHHH2=2=FCGH1</A?-@DAC..<GH0;=;G00;0CAH?GG?F9EFGGFFGGG0:FF0/:F@FFFF-9-9-@DF/BF.-:;:AABFFFFF0000;B00-99:.;0.9;.9;DFFFFFFF0BFFF0B/:--;-A//0/.;...:0:;B00:0:0:0
@M05620:37:000000000-D9766:1:1101:13293:10463 1:N:0:96
ACCACACCTTCTACAATGAGCTGCGTGTGGCTCCCGAGGAGCACCCCGTGCTGCTGACCGAGGCCCCCCTGAACCCCAAGGCCAACCGCGAGAAGATGAGTGGCCCGCTCCCTCTTCTTGTGGCCGCCTTCCTCCTTCCTGGCCTCCCGGCGCTGCGCCCTTTCTCACTGGTTCTCTCTTCTGCCGTTTTCCGTAGGACTCTCTTCTCTGCCCTGCGTCTCCTTTGGAACTCTGCAGGTTCTCGATCGGAA
+
BAABBAAACCFFEGFGGGFGGGHHGEGAEEHHHGGEEFGGGHFHHGGGGFEGFHHHGHHGGGCFFGGGGGGHFHHGGGGHGGHEGGGGDC@FGDHHGFH<?D/FFGA/C-.>BGFGGB11=1.<GC-@C.:CCGCGHHGH0/;CGFFGDG-:@--;-@FADFFFEF/BFFB///BFF/BFBBBB/9ADF.;B?/.9A/:BBFFBFFFFF/FFFFF.@AD.:FFFFFF/BFF/FFFBFF.BFF/:BB;;:9A
@M05620:37:000000000-D9766:1:1101:13320:10463 1:N:0:96
ACCACACCTTCTACAATGAGCTGCGTGTGGCTCCCGCGGAGCACCCCGTGCTGCTGACCGAGGCCCCCCTGAACCCCAAGGCCAACCGCGAGAAGATGAGTGGCCCGCTACCTCTTCTGGTGGCCGCCTCCCTCCTTCCTGGCCTCCCGGAGCTGCGCCCTTTCTCACTGGTTCTCTCTTCTGCCGTTTTCCGTAGGACTCTCTTCTCTGACCTGAGTCTCCTTTGGAACTCTGCAGGTTCTAGATCGGAA
+
A11>A1>AFFFFBFGG3BGFGBF1AEEF00FGGFC00AE//EGHHGGG//E/@BBFGHFEEF/EC?>EGGGC>F?EGGE?/?FG/FC@C?G@C?C111??G1<FGHACCCGFHGFHHHGH=CA.<ACGGGHGGHGGGGGGFF..;CFGG@-AA?CC-@B@@FFBBFFF/BB;/BBF/FFFFFFFF@99FFFFFFFBFFFFFFFFFFFFFFFFFBFFFFFFBFFFBFFFFF9FBFF//A-;FBFBFBBFFB9
@M05620:37:000000000-D9766:1:1101:26575:10487 1:N:0:96
GAGGCTGCTTTGGAAGAAACTCATAGATTACTGCAACAGTTCCCCCTGGACCTGGAAAAGTTTCTTGCCTGGCTTACAGAAGCTGAAACAACTGCCAAGTAAGTCCGGCATTTCCGCTTTAGCCCTCTTGTGGCTCCAATTGACCAATTCTCAGCATTTGTACTTGTAACTGACAAGCCAGGGACACAAGCTCGGAAGAGCACACGTCTGAACTCCAGTCACTAATGCGCATCTCGTATGCCGTCTTCTGC
+
>1AAAAFAFFFFGEGGGG1FGGFHFGFHHFFHHH1BFEFAFHHHHGEGFEGHHHHHH10FFGHHHHHHHHHHHHHCGHHFEGHHH11BF0FHHHHGC1FF2FFGH1E>EEEHHH2EEGGG1EFCC0GHHHGHE/0FFFFGHH11F1<FGFHHFHFDFD@FG2>@GFG1<DGG1?GFHHG0GEGFGE00.>.<GGC?EG.GHGHHHGHGFFBGHFHH:/;FFGFB/CFFGGG.:CBFEGBB0:A9@-ABFF/
@M05620:37:000000000-D9766:1:1101:8286:10491 1:N:0:96
GAGGCTGCTTTGGAAGAAACTGACAAACCAGGGACACAAGATCGGAAGAGCACACGTCTGAACTCTAGTCACTAATGCGCATCTCGTATTCCGTCTTCTGCTTGAAAAAAAAAAAACCGCAACGAAGTACGACTCTAAGATTTTGAGCTACAAAAAGAGCTGAGGAAACAACGGCCTCCAATTAACGCATGCTGGTCCCAGCTGGGGTTCGGAGCGGATCGTTCAATCCCCACCGTCCCAACGTTTGGTCT
+
A1AAAACAFFFFFGGGGGGGG1F1B10BAGHFGGFFHEEBAFFHEBAE0ABBACC/0B0B12BFG1BDFGG1A2BGGFFFG>EGDF?EF1BGG1F0/BFH1BBFFHHHHEECC<<////>/<////.<1<...>.110<000000.<<000000..;.//0/0..0/:/;..---9.999/00009.--..//9///;F//-:/-9;--99------9@;9---//;:-99B;--;--9//-99-9-9-//
@M05620:37:000000000-D9766:1:1101:16215:10511 1:N:0:96
ACCACACCTTCTACAATGAGCTGCGTGTGGCTCCCGAGGAGCACCCCGTGCTGCTGACCGAGGCCCCCCTGAACCCCAAGGCCAACCGCGAGAAGATGAGGTGAGTGGCCCGCTACCTCTTCTGGTGGCCGCCTCCCTCCTTCCTGGCCTCCCGGAGCTGCGCCCTTTCTCACTGGTTCTCTCTTCTGCCGTTTTCCGTAGGACTCTCTTCTCTGACCTGAGTCTCCTTTGGAACTCTGCAGGTTCTAGAT
+
CCDCCDCCFFFFGGGGGGGGGGHHGGGEGGHHHGGGGGEGGHHHHGGGGGGGHHHHHHHGGGGGGGGGGGGHHHHGGGGHGGHHHGGGGGGGGGHHHHHHHHHHHHGGGHHGGG?DHHHHHHHHHGHGHHGGGGGHGHHGHHHHHHGGGGGGGGC-<BFGGGGGFFFFFFFFFFFFBFFFFFFFFFFFFFFBDFFFFFFFDDFFFFFFFFHFFFFFFFFFFFFFFFFFFFFFFFFFFFFF0BFFFFF0<FB
@M05620:37:000000000-D9766:1:1101:13278:10520 1:N:0:96
ACCACACCTTCTACAATGAGCTGCGTGTGGCTCCCGAGGAGCACCCCGTGCTGCTGACCGAGGCCCCCCTGAACCCCAAGGCCAACCGCGAGAAGATGACCCAGGTGAGTGGCCCGCTACCTCTTCTGGTGGCCGCCTCCCTCCTTCCTGGCCTCCCGGAGCTGCGCCCTTTCTCACTGGTTCTCTCTTCTGCCGTTTTCCGTAGGACTCTCTTCTCTGACCTGAGTCTCCTTTGGAACTCTGCAGGTTCT
+
CDDDCDDCFFFFGGGGGGGGGGHHGGGGHGHHHGGGGGGGGHHHHGGGGGGGHHHHHHHGGGGGGGGGGGGHHHHGGGGHGHHHHGGGGGGGGGHHHHHHHHEGFHHHHHHGGHHGGGGGHHHHHHHHGHHGHHGGGGGHGHHGHGGGGGGGGGGGGGGAGFGGGGFFFFFFFFHFFFFFFFFFFFFFFFHFFFFFFFFFFFFFDFFFFFFFFFFHFHFFFFFFFFFFFFFFFHHFFFFFFFHFFFFFFFF
@M05620:37:000000000-D9766:1:1101:23061:10522 1:N:0:96
ACACACCTTCCACCATGCGCTGCGTGTGGCTCCCGCGGCGCACCCCGTTCTGCTTACCGAGGCCCCCCTGCACCCCAAGGCCAACCGCGCGAACATGACCCAGGTGAGTGGCCCGCTACCTCTTCTGGTGGCCGCCTCCCTCCTTCCTGGCCTCCCGGCGCTGCGCCCTTTCTCACTGGTTCTCTCTTCTGCCGTTTTCCGTAGGACTCTCTTCTCTGACCTGAGTCTCCTTTGGAACTCTGCAGGTTCTA
+
AAAAAAABFF1BF1AAF11A0AAABAFHFBBBFGG/AE/A>>EGGG>/BFFGH1BBBFEACEGGGGGG/?/BFHGG/C/F<?GHGGC></<->--0<0<CHHHAGGFHDGGGHHGGG@ABFGGGGGBFGGGGGGGGGGGGGFFFFFFFFFFFFFFFB@9@@@?F@@F@@FFFFFFFFFFFFFFFFFFFFFFFF@BFFFFFFF9BBFFFFFFFFFFFFFFFFFB9FFFFFFFFFFFFFFFFFFFFFFFFFFF
@M05620:37:000000000-D9766:1:1101:22775:10534 1:N:0:96
GAGGCTGCTTTGGAAGAAACTCATAGATTACTGCAACAGTTCCCCCTGGACCTGGAAAAGTTTCTTGCCTGGCTTACAGAAGCTGAAACAACTGCCAAGTAAGTCAGGCATTTCCGCTTTAGCACTCTTGTGGATCCAATTGAACAATTCTCAGCATTTGTACTTGTAACTGACAAGCCAGGGACAAAAGATCGGAAGAGCACACGTCTGAACTCCAGTCACTAATGCGCATCTCGTATGCCGTCTTCTGC
+
A?AB>AFBFFFDGF5FGGBFFGHHHGHGHHHHGF4GFHGHHDFGHGFFCGFGHHFGB32FAFHGHHGFFGFFGHHBBFFGHHGHHBBGBGFHHHHGHHHHDB@BBG3?FFGGHFFEE1EGGHHFBBFBFFG3EFBFGGGHHHHHHHFFFGH3BBB3FB33FBGDFHHFFHGHGGFFHEFGFEC/F<ACFHEF>..CCAFGHCGCC-CGHGFFHCCGC;<;CFGHHGF0;:B.9;C.C;C;0:AEG.;CFF;
@M05620:37:000000000-D9766:1:1101:24042:10535 1:N:0:96
GAGGCTGCTTTGGAAGAACCTCATAGATTACTGCAACAGTTCCCCCTGGACCTGGAAAAGTTTCTTGCCTGGCTTACAGAAGCTGAAACACCTGCCAAGTAAGTCAGGCATTTCCGCTTTAGCACTCTTGTGGATCCAATTGAACAATTCTCAGCATTTGTACTTGTAACTGACAAGCCAGGGACAAAAGATCGGAAGAGCACACGTCTGAACTCCAGTCACTAATGCGCATCTCGTATGCCGTCTTCTGC
+
BBBBBAFAFFFFGGGGGG4AFGHHHHHGGHHHHBGFHHGFGHHHHGG2FCGHHHHHHHFFHHHHHHHHHHFHHHHHHHHHHHHHHHHHHHGGHHHHHHHHEHHHHHHHHHHHHHBEGGGGHHHFHHHHHHHGGHHHHHHHHHGDFFHHHHHHBHHDGHHHHHHHHHHFHHHHHHHHHHGHHHGGGGHHHFCGHHGGGGHHHHHHGCHHHGGHHHCCCGHFFGHH/CGHGGGABFGGEGGFGFFGGGGGGGB
@M05620:37:000000000-D9766:1:1101:12940:10537 1:N:0:96
GAGGCTGCTTTGGAAGAAACTCATAGATTACTGCAACAGTTCCCCCTGGACCTGGAAAAGTTTCTTGCCTGGCTTACAGAAGCTGAAACAACTGCCAAGTATGCCTGGCATTACCGCTAAGGTAATCTTCGGAAACCAATTCAACAGTGCACAGCATCTGACCTTGCAACTGCAAGGAAAGTATCCAATGACGCGCTGATAACACTTCGGATCCCAATTAACAAGTGTGAGTATTTTTACCTGTCACGTGC
+
CCCCDDFDFFFFGGGGGGGGGGHHHHHHHHHGHHHHFHHHHHHHHGGGHHHHHHHFHHHHGHHHHHHHHHHHHHHHHHHHHHHHHHHHHHHHHHHHHH1BB4B434D1BB3B@GEE>>//334D4?D4B?/////3??/BF33B32233B32?2/22@>@22@2222?F1111?11=0=10=11111<1111..----.00000;:0::...;//0/;;0;:0;/:0::00:0;000090;:;0;0:9..;
@M05620:37:000000000-D9766:1:1101:23057:10540 1:N:0:96
ACACACCTTCTACAATGAGCTGCGTGTGGCTCCCGAGGAGCACCCCGTGCTGCTGACCGAGGCCCCCCTGAACCCCAAGGCCAACCGCGAGAAGATGACCCAGGTGAGTGGCCCGCCACCTCTTCTGGTGGCCGCCTCCCTCCTTCCTGGCCTCCCGGAGCTGCGCCCTTTCTCACTGGTTCTCTCTTCTGCCGTTTTCCGTAGGACTCTCTTCTCTGACCTGAGTCTCCTTTGGAACTCTGCAGGTTCTA
+
BBBBBCCFFFFFGGGGGGGGFGHGEEAG2F2GFGG2E?FGHHHHGGGGGGEGHHGGGHFEG0EGEEGEEGEFGFEFGGHFHGHGGGEG?<BFFHHGF2FGHFHE11??G</?G<-C->>FAHHHHHG0G<DGHGGGGGHGFHGEBFBBF/;;9AEAF-:DDFCFAFADABBBFBFFF/.;BFBFFFF/FFFBB;DAFEB99FAFBFFFFFFFFFFFFFFBFFFF.BFFFFFFFF/B/BBFFFFFBFFFFB:
@M05620:37:000000000-D9766:1:1101:6059:10542 1:N:0:96
ACCACACCTTCTACAATGAGCTGCGTGTGGCTCCCGAGGAGCACCCCGTGCTGCTGACCGAGGCCCCCCTGAACCCCAAGGCCAACCGCGAGAAGATGACCGCGGTGATTCCTCCTCTACTTCCCCTCTTCCTCCTTCCTCTCCTCCCGGCGCTGCGCCATCTCTCCCTGGTTCTATCTTTTGCCGCTTTCCGTGGGACTCTCTTGTCTGTCCTCTGTCACCTTTGGCACTCTGGAGATTCTCGATGGGCA
+
CCCBCCCCFFFFGGGGGGGGGGHHGFGEGGHHHGGGGGGGGHHHHGGGFGGGGHHHHHHGGGGGGGGGGGGHHHHGGGGHGHHHHGGGGGGGGGHGFHH22/////>><1111>0<>G111<00///.<<000=</00;000;CH/GGAE--;A-;--.9.0;900/B/0.;009000:00;00B>-;D.00.0.-;...;:00:00;B00;9B090;00;BFF0;9B0;//;90090/;BF09BB0;..:
@M05620:37:000000000-D9766:1:1101:14672:10548 1:N:0:96
GAGGCTGCTTTGGAAGAAACTCATAGATTACTGCAACAGTTCCCCCTGGACCTGGAAAAGTTTCTTGCCTGGCTTACAGAAGCTGAAACAACTGCCAAGTAAGTAAGGCATTTCCGCTTTAGCACTCTTGTGGATCCAATTGAACAATTCTCAGCATTTGTCCTTGTAACTGACAAGCCAGGGACAACAGATCGGAAGAGCACACGTCTGAACTCCAGTCACTAATGCGCATCTCGTATGCCGTCTTCTGC
+
BBBBCCFCFFFFGGGGGGGGGGHHHHHHHHHHHHHHFHHGHHHHHGGGHHHHHHHHHHHHGHHHHHHHHHHHHHHHHHHHHHHHHHHHHHHHHGHHHHHHHHHH44DGHHHHHHEEGGDGHBGFD3BFHDHHG33B?FE4GH333B2GHHHHGHCGHFHHH3>GHHHHHDGH2@GHHHGHAHGFGGA<GG0FHHD<FDHEHHHCGCHHHGC0:GHHHBGHC000;0CGGGGA-;0.C99C0CDGGGA0=B0
@M05620:37:000000000-D9766:1:1101:21070:10551 1:N:0:96
GAGGCTGCTTTGGAAGAAACTCATAGATTACTGCAACAGTTCCCCCTGGACCTGGAAAAGTTTCTTGCCTGGCTTACAGAAGCTGAAACAACTGCCAAGTAAGTCAGGCATTTCCGCTTTAGCACTCTTGTGGATCCAATTGCCCAATTCTCAGCATTTGTACTTGTAACTGACAAGCCAGGGACAAAAGATCGGAAGAGCACACGTCTGAACTCCAGTCACTAATGCGCATCTCGTATGCCGTCTTCTGC
+
AAAABAFBFFFFGGGGGFFGGGGHHGHGHHHHHGEGGGFGHHHHHGGFG2FGHHGHH32BFHHHGHHHHHGHHHHFHHHHHHHHGHHHHHEHHHHHHHHHHHHH44BFGHHHHH4?EGGGGHH4F3?FGHHHG33GF3FGHH4332?GHHHHEHF3FDHHH2@FHHHGHGHHBGHHFHGE0GDAFE00F>.GHHGGGGHHHHEHHGHHHGFHHHHHEBGHEG0CBGFFGGGABGGGFGGGFGGGGG.0000
@M05620:37:000000000-D9766:1:1101:24033:10551 1:N:0:96
GAGGCTGCTTTGGACGAAACTCATAGATTACTGCAACAGTTCCCCCTGGACCTGGAAAAGTTTCTTGCCTGGCTTAAAGAAGCTGAAACAACTGCCAAGTAATTCATGCATTTACGCGTTAGCAATCTTGTAGATCCAATTGAACAATTCTCAGCATTTGTACTTGTAACTGAAAAGCCAGGGACAAAAGATAGGAAGAGCACCCGTCTGAACTCCACTCACTAATGCGCAACTCTTATGACGTCTTCAGC
+
>3AA>>C>B@B4F4BAAFAAFGGHHBGFGH3BF53BCG2DDB53A2AA2FABFGEG332BBBGDDGG53B3BABG355DBGG3BF33B3B1FFHHHFHHHB444BB44BBBBBBB?/>>><???3?BB4BB4?4?3B??BB??DGFBB3B@2@>22<2@2@@F@@@21111<?1?<FG0?0....<0>GC.>10/0=..</<<<<-;...:</0:<//<;:/00/000;.---/0;C09;0;.;./.;09/
@M05620:37:000000000-D9766:1:1101:20432:10552 1:N:0:96
ACCACACCTTCTACAATGAGCTGCGTGTGGCTCCCGAGGAGCACCCCGTGCTGCTGACCGAGGCCCCCCTGAACCCCAAGGCCAACCGCGAGAAGATGAGTGGCCCGCTACCTCTTCTGGTGGCCGCCTCCCTCCTTCCTGGCCTCCCGGCGCTGCGCCCTTTCTCACTGGTTCTCTCTTCTGCCGTTTTCCGTAGGACTCTCTTCTCTGACCTGAGTCTCCTTTGGAACTCTGCAGGTTCTAGATCGGAA
+
DCDDDCDDFFFFGGGGGGGGGGHHGEGBGGHHHGGGGGGGGHHHHGGGGGGGHHGHHHHGGGGGGGGGGGGHGHHGGGGHGHHHHGGGGGDGGGHHHHHGHGGGHHGGG-AHHHHHHHFHHHGHHGGGGEHGHHGHHHHHHHHHHHGGGG-CDGFGGFFFFFFFFFFFFFFFFFFFHFFFFFFFFFFFFFFFFFFFFFFFFFFFFFFFHFFFFFF/BFFFFFFFFFFFFFFFHFFFFFAFFFFFFFFFFDE
@M05620:37:000000000-D9766:1:1101:16503:10564 1:N:0:96
GAGGCTGCTTTGGAAGAGCACACGTCTGAACTCCAGTCACTAATGCGCATCTCGGATGCCGTCTTCTGCTTGCAAAAAAAAACTGAAACACCTCAGAATGTTTCCACCCTCTGTGATTATCAAGCAAAGGCCTCAAGACTATGAGACGGCGTGAGACGTTGGGGAAAAACAGTCCTAACCATGGCAGGAACTGGTAACTGCTGGGGTGAGGAGAGGAACCTTAGCACCCACCACTCCCGCTATCTGGACTA
+
AAAAA1CAFFFFFGFG1AFGGGFEFGCFDAGHFFCGD1FFEG1FFGGC//A1BF/B//0FEE/BFD2GGHGG/1FGH//>///11B@@G0B?00B1B11B122>22B<?G/C<G222>2>222<B001@0?/@F11@1011111111///--<..10.....--..:/.;:/0000;0:C000/;/.-9/90;/;000;0009/.;.--;-/---;;----;////9-:;;---/;;--9--;9////-;/
@M05620:37:000000000-D9766:1:1101:22564:10565 1:N:0:96
ACCACACCTTCTAAAATGAGCTGCGGGGGGCTCCCGAGGAGCACCCCGGGCTGCTAACCGAGGCCCCCCTAAACCCAAGGGCCAACCGCGAGAAGATCAGTGGACCGCTCCCTCTTCTTGTGGACGCCTCCCTCCTTCCTGGCCTCCCGGCGCTGCGCCCTTTCTCACTGCATCTCTCTTCTGCCGTTTTCCGTAGGACTCTCTTCTCTGCCCTGAGTCTCCTTTGGAACTCTACAGGTTCTAGATCGGAA
+
AAAAAAA@FFC@GAG1FEB1BA11E0E/E///?FA//C///?GHHG/<--<>..00=<.<-<-;ECGG--.;CFGG.C.;.;9CGFC-=99-@-/;//;;;BF//-;-9@FEF--9;B//;9-//9;@-BAE--AB9BFB9/;FFF---9-@@---;=A@?B/FFF//9///;://;BBFFFF/B@FFFEFF?F9--/B/://9BFFFF///AFFBF/9:/9B/F/F//9B9B/;9/B/9/;9BB//-;BA
@M05620:37:000000000-D9766:1:1101:10398:10580 1:N:0:96
ACCACACCTTCTACAATGAGCTGCGGGTGGCTCCCGAGGAGCACCCCGTGCTGCTGACCGAGGCCCCCCTGAACCCCAAGGCCAACAGCGAGAAGATGACCCAGGTGAGTGGCCCGCTACCTCTTCTGGTGGCCGCCTCCCTCCTTCCTGGCCTCCCGGAGCTGCGCCCTTTCTCACTGGTTCTCTCTTCTGCCGTTTTCCGTAGGACTCTCTTCTCTGACCTGAGTCTCCTTTGGAACTCTGCAGGTTCT
+
AAA1>AAAFFFFGGGF3FBAFBHHG00A00BF1BF//EEGFHHHHGGGEEEGHHGFHHHE?EGGG>EGGGG0F1GGGG/G//?GHG/0BCB<@CFHFGDGHHHHGHHHHHHGGHHCGGGGHHHHHHHFHGFCHHGGGGCGEHHGGGEGGBFGGFGG?FG??AGGB-9B?@/FFFFFFFFFFFFFFFFFFFFFFF@FFFFFFFFFFFFFFFFFFFEFFFFFFFFF/FFFFFFFFFFFFFFFFFFFFFFFFFF
@M05620:37:000000000-D9766:1:1101:13794:10585 1:N:0:96
ACCACACCTTCTACAATGAGCTGCGTGTGGCTCCCGAGGAGCACCCCGTGCTGCTGACCGAGGCCCCCCTGAACCCCAAGGCCAACCGCGAGAAGATGAGTGGCCCGCTACCTCTTCTGGTGGCCGCCTCCCTCCTTCCTGGCCTCCCGGAGCTGCGCCCTTTCTCACTGGTTCTCTCTTCTGCCGTTTTCCGTAGGACTCTCTTCTCTGACCTGAGTCTCCTTTGGAACTCTGCAGGTTCTAGATCGGAA
+
AAA1AAAAFFFFGGGF3GGFGCHHGAAAA0FH1FFAEGGGCHHHHGGGCAFFHHHHHHGGCGGGGCGGGGGFHFHGGGEH/<GHHG//BCC@CGGHDHBHHHGGHHGGGCCHHHHFHHEEFGCGHGGGGGHGHHGHHGFGHGHHFHAEG?9A@.FF?@CGGGGFEBFFFF-:BFFFFFFFFFFFF@ABFFFFFFFBFFFFFFFFFFFFFFEFFFF/BFFFFFFFFFFFFFFFFFFFFFAFFFFFFFFFFFE
@M05620:37:000000000-D9766:1:1101:26940:10586 1:N:0:96
ACCACACCTTCTACAATGATCTTCGTGTGGCTCCCGCGGAGCACCCCGTGCTGCTGACCGATGCCCCCCTGACCCCCAAGGGCAACCGCGAGAAGCTGGCAAGTGTGGGTTTTCCGCTTTCTCCCTCTTGTGGCTCCCCTTGCCCCCTTCTCCGCCTTTGTCCTTGTCCCTGCCAACCCCGTGTCCCCCGCTCGGAAGTGCCCACGTCTGCACTCCCGTCACTAATGCGCATCTCGTATTCCGTCTTCTAC
+
>>>AA>>>BF1BBBB1A1B3BB3DAFFB00BG1BFEEAAA/A/BGGAAB/EB1BB@FGHE///B@B/>EEEBBBB?EG/?//?<?FGCC<<</?<?<?0/0?/??1?//...<F>AFF<CG0D0//</=0=<<G.CE../;/=GG.-9C/9FG.CB.9B00;B90C;C90C0;./;.9--9---;/;-----;99A--/9;/:/9@-9F-//;BB-;9---;B/;//9-A-;-;/9-;//;;F/-99BF//
@M05620:37:000000000-D9766:1:1101:11250:10590 1:N:0:96
ACCACACCTTCTACAATGAGCTGCGTGTGGCTCCCGAGGAGCACCCCGTGCTGCTGACCGAGGCCCCCCTGAACCCCAAGGCCAACCGCGAGAAGATGACCCAGGTGAGTGGCCCGCTACCTCTTCTGGTGGCCGCCTCCCTCCTTCCTGGCCTCCCGGAGCTGCGCCCTTTCTCACTGGTTCTCTCTTCTGCCGTTTTCCGTAGGACTCTCTTCTCTGACCTGAGTCTCCTTTGGAACTCTGCAGGTTCT
+
CCCCCBCCFFFFGGGGGGGGGGHHGGGEHGHHHGGGGGGGGHHHHGGGGGGGHHHHHHHGGGGGGGGGGGGEHHHGGGGHGHHHGGGGGGGGGGHHHHHHHHHHGHHHHHHGGHHGGGGGHHHHHHHHHHHGHHGGGGGHGHHGHGGGGGGGGGGGGGGGGGGGGGFFFFFFFFHHHHFFFFFFFHFFFFHFFFFFFFFHFFFFFFFFFFFFFHHHFFFFFFFFFFFFFFFFFFFFFFFFFFFFFFFFFFF
@M05620:37:000000000-D9766:1:1101:17846:10595 1:N:0:96
ACCACACCTTCTACAATGAGCTGCGTGTGGCTCCCGAGGAGCACCCCGTGCTGCTGACCGAGGCCCCCCTGAACCCCAAGGCCAACCGCGAGAAGATGAGTGGCCCGCTACCTCTTCTGGTGGCCGCCTCCCTCCTTCCTGGCCTCCCGGCGCTGCGCCCTTTCTCACTGGTTCTCTCTTCTGCCGTTTTCCGTAGGACTCTCTTCTCTGACCTGCGTCTCCTTTGGAACTCTGCAGGTTCTAGATCGGAA
+
CCBCCCDCFFFFGGGGGGGGGGHHGEGFHGHHHGGGGGGGGHHHHGGGGGGGHHGHHHGGGGGGGGGGGGGHHHHGGGGHGHHHHGGGGGGGGGGHHHHHHHGGHHGGGDGHHHGHHHHHHHGHHGGGGGHGHHGHHHHGHFHHHHGGGG-ACGGGGFFFFFFFFFFFFFFFFFFFFFFFFFFFFFDFFFFFFFFFFFFFFFFFFFFFFFBFFFF.;ACDFFFFFFFFFFFFHFFFFFFFFFFFFFFFFFF
@M05620:37:000000000-D9766:1:1101:6059:10610 1:N:0:96
ACCACACCTTCTACAATGAGCTGCGTGTGGCTCCCGAGGAGCACCCCGTGCTGCTGACCGAGGCCCCCCTGAACCCCAAGGCCAACCGCGAGAAGATGACCCAGGTGAGTGGCCCGCTACCTCTTCTGGTGGCCGCCTCCCTCCTTCCTGGCCTCCCGGAGCTGCGCCCTTTCTCACTGGTTCTCTCTTCTGCCGTTTTCCGTAGGACTCTCTTCTCTGACCTGAGTCTCCTTTGGAACTCTGCAGGTTCT
+
AAAAA@AAFFFFGGGGGGG1B1BFEGGG0BBGAFGE0EG?/F/FHGEGEEFF1FGHGHHGEG?FGEEGGGG>1BGGGGEHGHHHAFG/CCCCCCG1??1?GHEGFHBGFGDFFFGGGGGGHGHHHHHDGD/<GHGGGGGEGHGG/FGGGGGGGGGGGGGG@GGGGG@?@;9BFFFFFFFF;FFFFFFFFFF/BF@AAFFFFFF-99FFFFFFFFFFFFEFBFFFBBBFFFFEFFF/FFFFFB/BFFFFFF/
@M05620:37:000000000-D9766:1:1101:20111:10613 1:N:0:96
ACCACACCTTCTACAATGAGCTGCGTGTGGCTCCCGAGGAGCACCCCGTGCTGCTGACCGAGGCCCCCCTGAACCCCAAGGCCAACCGCGAGAAGATGAGTGGCCCGCTACCTCTTCTGGTGGCCGCCTCCCTCCTTCCTGGCCTCCCGGAGCTGCGCCCTTTCTCACTGGTTCTCTCTTCTGCCGTTTTCCGTAGGACTCTCTTCTCTGACCTGAGTCTCCTTTGGAACTCTGCAGGTTCTAGATCGGAA
+
BCCABAAAFFFFGGGGFGGGGGHHGGGGHGHHHGGGFGGGGHHHHGGGEGGGHHGHHHHGEFGGGGGGGGGHHHHGGGGHGHHHHGGGGGGFFGG22GB<FGFGHHGG@@DHHHDGHDHHGGDFH-@DGGHGHHGGHHHHHHHHHHGG.C-CGGGGFGGCG/9BFFFFFFFFFFFFFFFFFFFFFDAF/AFFFF.:DFFFFFFFFFFFFFFFFFB/;/:B/FFB9BBFF/;FFFFBFF;9FBBFFBBAFDE
@M05620:37:000000000-D9766:1:1101:28794:10613 1:N:0:96
GAGGCTGCTTTGGAAGAAACTCATAGATTACTGCAACAAGTCCCCCTGGCCCTCGAAACGTTTCGTGCCTGGCTTACAGAAGCTGAAACCACTGCCCCGTAAGTCAGGCATTTCCGCTTTAGCCCTCTTGTGGATCCAATTGAACAATTCTCAGCATTTGTACTTGTAACTGACAAGCCAGGGACAACCGATCGGAAGAGCACCCCTCTGAACTCCACTCACTAATGTGCATCTCTTATGCCGTCTTCTGC
+
>3AA>4B>CBDDBCGGGGCFBFFBD5AF654DF5B4BF2255532B2A22B2B2AA2A0BBBF31BB11D3B1?13BFBDBGEB333B311B33BG11EE>1BB4B3BFFEBG4B???<FGHF3B2?BB2B2?FHGH2?BFFG2@2<@2@G@>F2FF1?1F1@@@??<DGFFHHBFFGFB0FDFFEC..-@@-A.CE.:;::;.C9C.9C;0F9CCF/0;:;0990000009;0;0;;/99;-.;.9;9/9
@M05620:37:000000000-D9766:1:1101:26772:10630 1:N:0:96
GAGGCTGCTTTGGAAGAAACTCATAGGTTACTGCAACAGTTCCCCCTGGGCCTGGGAAAGTTTCTTGCCTGGATTACAGAAGCTGAAACAACTGCCAAGTAAGTCAGGCATTTCCGCTTTAGCACTCTTGTGGATCCAATTGAACAATTCTCAGCATTTGTACTTGTAACTGACAAGCCAGGGACAAAAGATCGGAAGAGCACACGTCTGAACTCCAGTCACTAATGCGCATCTCTTATGCCGTCTTCTGC
+
AAAAA1CAFFFFGGGGGGGGF1G3FD1DGHBGF1ABFHGD2DFG0EEE//AAFFC/BBAF1BDD21ABAF1A0DGHGDBGGGHGFBBFB0?BFHHGCGHGH@12BF1B0?F@G2FEEEEGGHFHHFGBFBGEEGHHGHHHHFGHHHHHFGH>BFCBFFFFHFG@FGF1FG@FGBFGHHGH0FA/CFCFFHGH<..<FCCCHCC/C-C<CCCCHBGHG/=:;CCCG::0AA?.;0;0;;CBBF;CA?A=0B;
@M05620:37:000000000-D9766:1:1101:15390:10647 1:N:0:96
ACCACACCTTCTACAATGAGCTGCGTGTGGCTCCCGAGGAGCACCCCGTGCTGCTGACCGAGGCCCCCCTGAACCCCAAGGCCAACCGCGAGAAGATGAGTGGCCCGCTACCTCTTCTGGTGGCCGCCTCCCTCCTTCCTGGCCTCCCGGAGCTGCGCCCTTTCTCACTGGTTCTCTCTTCTGCCGTTTTCCGTAGGACTCTCTTCTCTGACCTGAGTCTCCTTTGGAACTCTGCAGGTTCTAGATCGGAA
+
BBBBBBBBFFFFFGGG5GGGFGHHCBFEGGCGHGGGGEGEEDHHHGGG1FGEGEFHFAGGGEGGGGGGGGGHHHHGGGGCGHHHHEGGC@CGGGFHBGHFHHGGGHGGGCGHHHHHHHHFGHGHHGGGGGHGHHGHHHHHHHHHEHGGGG-BBGGGGGGG@GGFFFFFFFFFFFFFFFFFFFFFFBFDFFFFFFFFFFFFFFFFFFFFFFEFFFFBFFFFFFFFFFFFFFFFFFFFFFAFFFFFFFFFFFE
@M05620:37:000000000-D9766:1:1101:24820:10656 1:N:0:96
AGTGCCAGCTCTCAATCGCACAGGGGACCCAGGGCCTGGCCCCTCCATCCAGAAAACCTATGACCTCACCCGCTACCTGGAGCACCAACTCCGCAGCTTGGCTGGGACCTATGTGAGTATCCAGCGTAGGAATCTGGGAGTTGGGGAGGAGTGAGGAGTTGGGGAAAGACAGTCCTAACCGTGGAGGGTTCTGGTAAATGATGGGGTGAGGAGGGGCTCTTTGGCTCCCACCAGTCCCCCTGTCTGGTCTA
+
>1>>AFFFAFFFFGGGFCCFEGFHCGGGGEHHGG0EFCGHHHGHGGGHHHHHHFFHHE0FGHGHHHFHHHGGGGGEHHHFHGHFE>GHGFGHGGGGEGHHGF1F/EHHGHHHBGHHHHHFHHHDBCEGGGHHBHB1GB?FEH1<@GFCCCAF.DGAGFHH0GC@EGHEHHHHHEHHHHCGGG.;CG.A99FFGGFGFGGGGGGGGGF@FFFFFF;@@@FFFFBBFFFEEFFFFFFFFFFF@FFFFFFBFFF
@M05620:37:000000000-D9766:1:1101:22842:10663 1:N:0:96
ACCACACCTTCTACAATGAGCTGCGTGTGGCTCCCGAGGAGCACCCCGTGCTGCTGACCGAGGCCCCCCTGAACCCCAAGGCCAACCGCGAGAAGATGACCCAGGTGAGTGGCCCGCTACCTCTTCTGGTGGCCGCCTCCCTCCTTCCTGGCCTCCCGGAGCTGCGCCCTTTCTCACTGGTTCTCTCTTCTGCCGTTTTCCGTAGGACTCTCTTCTCTGACCTGAGTCTCCTTTGGAACTCTGCAGGTTCT
+
AAA?A1AAFFFFGGGGGGGFDEFCGAEGFAFGFGGGGEGG?GHHHGGGG?EG1GHHHHHGG?/EFCGGGGGHFGHGGGCF/EGHHGG?CCG@BC0<F1FHHHEGCHH1GDHGGHFC?CG-FDBFGHFGH<C?CCCGGGGHGHHGHFGFF0/AAFFGGB?AA@?GB?@F@@FBFFFFFF/FFFF/FFFBBFFFFF<BBFFFFFFFFAFFFFFFFFFFFFFF/;F-/:/;FFFFFFFFF/FFFF/9BBA9/9;
@M05620:37:000000000-D9766:1:1101:17301:10664 1:N:0:96
ACCACACCTTCTACAATGAGCTTCGTGTGGCTCCCGAGGAGCACCCCGTGCTGCTGACCGAGGCCCCCCTGAACCCCAAGGCCAACCGCGAGAAGATGACCCAGGTGGGTGCCCCGCTACCTCTTCTGGTGGCCGCCTCCCTCCTTCCTGGCCTCCCGAGGCTGCGCCCTTTCTCCCTGGTTCTCTCTTCTGCCGTTTTCCGAAGGCCTCTCTTCTCTGCCCTGAGTCCCCTTTGGAACTCTGCAGGTTCT
+
CCCCCCCCFFFFGGGGGGGGGGGHGGGGHGHHHGGGGGGGGHHHHGGGGGGGHHHHHHHGGGGGGGGGGGGHHHHGGGGHGHHHHGGGGGGGGGHHHH2FHC/G/=1///?/?G.----</00D0<=G0<<.<.-;-.CG./C9C0F/9F/;.0;EAE.---9..-;D;FF00000//;.B000000;90:0B0-AFFEF0...;...0.0/;0900:00;.9.//900;.FFBF/B00000000;.A000
@M05620:37:000000000-D9766:1:1101:22821:10670 1:N:0:96
ACCACACCTTCTACAATGAGCTGCGTGTGGCTCCCGAGGAGCACCCCGTGCTGCTGACCGAGGCCCCCCTGAACCCCAAGGCCAACCGCGAGAAGATGACCCCGGTGAGTGGCCCGCTACCTCTTCTGGTGGCCGACTCCCTCCTTCCTGGCCTCCCGGAGCTGCGCCCTTTCTCACTGGTTCTCTCTTCTGCCGTTTTCCGTAGGACTCTCTTCTCTGACCTGAGTCTCCTTTGTAACTCTGCAGGTTCT
+
AAAAA1AAFFFFBGGG3FGG1GBCEA0EF0ABGFFEEEFAFG/GGEGEAAEFFFFEFHFE>F>@GGEGGGGFGHHGGGGGGHHHFEE@C@<>BCF1?1?1GG/>>ACC<GHGGGFAC?CGHHHGHGHFHHHGHGG-;@CHGGGGGEGGF0/CAFGGGF@AGA-BF@@F@@FFFFFFFFFFFFFFFFFFFFFFFF@ABFFFFFF-ABFFFFFFFFFFFFFFBFFFB;;BFFFFBFF/;FFFFFFFFFFFFFF
@M05620:37:000000000-D9766:1:1101:19811:10671 1:N:0:96
ACCACACCTTCTACAATGAGCTGCGTGTGGCTCCCGAGGAGCACCCCGTGCTGCTGACCGAGGCCCCCCTGAACCCCAAGGCCAACCGCGAGAAGATGACCCAGGTGAGTGGCCCGCTACCTCTTCTGGTGGCCGCCTCCCTCCTTCCTGGCCTCCCGGAGCTGCGCCCTTTCTCACTGGTTCTCTCTTCTGCCGTTTTCCGTAGGACTCTCTTCTCTGACCTGAGTCTCCTTTGGAACTCTGCAGGTTCT
+
CCCCCDCCFFFFGGGGGGGGGGHHGEGBFGHHHGGGGGGGGHHHHGGGGGGGHHHHHHHGGGGGGGGGGGGGHHHGGGGHGHHHHGGGGGFGGGHHHHGHHHHHGHHHHHHGGHHGGGGGHHHHHHHHHHHGHHGGGGGHGHHGHGGGGGGGGGGGGGGGGGGFGGFFFFFFFFFFFFFFFFFFHHFFFFHHFFFFFFFFFFFFFFFFFFFFFHHHFFFFFFFFFFFFFFFFFFHFFFFFFFHFFFFFFFF
@M05620:37:000000000-D9766:1:1101:24036:10687 1:N:0:96
ACCACACCTTCTACAATGAGCTGCGTGTGGCTCCCGAGGAGCACCCCGTGCTGCTGACCGAGGCCCCCCTGAACCCCAAGGCCAACCGCGAGAAGATGAGTGGCCCGCTACCTCTTCTGGTGGCCGCCTCCCTCCTTCCTGGCCTCCCGGCGCTGCGCCCTTTCTCACTGGTTCTCTCTTCTGCCGTTTTCCGTAGGACTCTCTTCTCTGCCCTGAGTCTCCTTTGGAACTCTGCAGGTTCTAGATCGGAA
+
CCCCCCCCFFFFGGGGGGFGGGHHGGGEGGHHHGGGGGGGGHGHHGGGGGGGHHHHHHHGGGGGGGGGGGGGGHHGGGGHGGHHHGGGGG@DGGHGHHHGHHGGHGCFG-CHHHHHHHBGHFFFHGGGGEHGHHGHHHHHGFHHHHGGGG-BDGCFGFFFFFFFFFEFFFFFFFFFFFFFFFFFFFDFFFFFFFFFFFFFFFFFFFFFFF0;EFF/;BFFFFFFFFFFFFFFFFFFFFAFFF0FFFFFFDF
@M05620:37:000000000-D9766:1:1101:13350:10712 1:N:0:96
ACCACACCTTCTACAATGAGCTGCGTGTGGCTCCCGAGGAGCACCCCGTGCTGCTGACCGAGGCCCCCCTGAACCCCAAGGCCAACCGCGAGAAGATGAGTGGCCCGCTACCTCTTCTGGTGGCCGCCTCCCTCCTTCCTGGCCTCCCGGAGCTGCGCCCTTTCTCACTGGTTCTCTCTTCTGCCGTTTTCCGTAGGACTCTCTTCTCTGACCTGAGTCTCCTTTGGAACTCTGCAGGTTCTAGATCGGAA
+
CCCCCCDDFFFFGGGGGGGGGGHHGGGEHGHHHGGGGGGGGHHHHGGGGGGGHHHHHHHGGGGGGGGGGGGHHHHGGGGHGHHHHGGGGGGGGGHHHHHHHHGGHHGGGGGHHHHHHHHHHHGHHGGGGGHGHHGHHHHHHHHHHHGGGGGGGGGGGGGGGGGFFFFFFFFFFFFFHFFHFFFFFFFFFFFFFFFFFFFFFFFFFFFFFFFFFFFFFFFFFFFFFFFFFFFFFFFFFFFFFFFFFFFFFFE
@M05620:37:000000000-D9766:1:1101:16274:10721 1:N:0:96
GAGGCTGCTTTGGAAGAAACTCATAGATTACTGCAACAGTTCCCCCTGGACCTGGAAAAGTTTCTTGCCTGGCTTACAGAAGCTGAAACAACTGCCAAGTAAGTCAGGCATTTCCGCTTTAGCACTCTTGTGGATCCAATTGAACAATTCTCAGCATTTGTACTTGTAACTGACAAGCCAGGGACAAAAGATCGGAAGAGCACACGTCTGAACTCCAGTCACTAATGCGCATCTCGTATGCCGTCTTCTGC
+
BBBBBBFBFFFFGGGGGGGGGGHFHHHHHHHHHHHHHHHHHHHHHGGGHHHHHHHHHHHHGHHHHHHHHHHHHHHHHHHHHHHHHHHHHHHHHHHHHHHHEBBGHHGHHHHHHDHGGEGGHHHGGEGFHHHHFF3FGHHHFHHHHHGHGHHBGGHHHHHFHFHHHGGHGGHDHHHHHHGG0FDFGCGFGHGHGGF.FDCGHGHHH-GHFA=CGHHHHCGHFHCGHCCGGFG.90;.EAFBFGFGGGGGGG0
@M05620:37:000000000-D9766:1:1101:5910:10726 1:N:0:96
AGTGCCAGCTCTCAATCGCACAGGGGACCCAGGGCCTGGCCCCTCCATCCAGAAAACCTATGACCTCACCCGCTACCTGGAGCACCAACTCCGCAGCTTGGCTGGGACCTATGTGAGTATCCAGCGTAGGAATCTGGGAGTTGGGGAGGAGTGAGGAGTTGGGGAAAGACAGTCCTAACCGTGGAGGGTTCTGGTAAATGATGGGGTGAGGAGGGGCTCTTTGGCTCCCACCAGTCCCCCTGTCTGGTCTA
+
ABABBFDFBFFFGGGGGGGGG?HFFEGGGGHHGGGGGGHHHHGHGG2GHHFHGB3FGGHFHHHHHHHHHHHGGGGGHHHHHHHHHHHHGHHHGGGGGHHHGHHGGGHHGHHHHHHEHHHHHHHHHGGGCF1GHHHHHHGGGHHGGCEDGDGHFFHH0CCGGFGGADAF/CGHHHHHFHHHGGGGDEDGGGGGGGGGGGGFEFGGGGFBFF?9ADBBB<FFFFFFFFFFFFFFEFFFFFFFBFFFFFFFFFB
@M05620:37:000000000-D9766:1:1101:23327:10746 1:N:0:96
ACCACACCTTCTACAATGAGCTGCGTGTGGCTCCCGAGGAGCACCCCGTGCTGCTGACCGAGGCCCCCCTGAACCCCAAGGCCAACCGCGAGAAGATGAGTGGCCCGCTCCCTCTTCTGGTGGCCGCCTCCCTCCTTCCTGACCTCCCGGCGCTGCGCCCTTTCTCACTGGTTCTCTCTTCTGCCGTTTTCCGTAGGACTCTCTTCTCTGCCCTGCGTCTCCTTTGGTACTCTGCAGGTTCTAGATCGGAA
+
AAAAAAAAFFFFGGGGFGG111BAEBABGCHHFGGEEGGGGHHHHGGGGEGGHHHFHGHGGGGGGAEGGGGFHEHGGGGH/<GHHGG/>CCC@CFGGHFHHHGEHHGCG-EGB0FG111F10<CHGGG..;EB:.GFHFH00;CFGGA.@-AAG@BG@A@@/:BFFFFBFF//;FFFFFFFFFFF@B9FFF/BFFFFFFFFFFFFFFFF//FFFFA=A@FFF/BFF/-99/BFFFBFFF/:F/FFFFFFFF
@M05620:37:000000000-D9766:1:1101:22433:10747 1:N:0:96
ACCACACCTTCTACAATGAGCTGCGTGTGGCTCCCGAGGAGCACCCCGTGCTGCTGACCGAGGCCCCCCTGAACCCCAAGGCCAACCGCGAGAAGATGACCCAGGTGAGTGGCCCGCTACCTCTTCTGGTGGCCGCCTCCCTCCTTCCTGGCCTCCCGGAGCTGCGCCCTTTCTCACTGGTTCTCTCTTCTGCCGTTTTCCGTAGGACTCTCTTCTCTGACCTGAGTCTCCTTTGGAACTCTGCAGGTTCT
+
CCCCCCCCFFFFGGGGGGFGGGHHGGGFHGHHHGGGGGGGGHHHHGGGGGGGHHHHGHHGGGGGGGGGGGGHHHHGGGGHGHHHHGGGGGCGGGHHHHHHHHGHFHHHHHHGGHHGGGGGHHHHHHHHHHHGHHGGGGGHGHHGHGGGGGGGGGGGGGGGGGGGGGFFFFFFFFFFFFFFFFFFFFFFFFFFFFFFFFFFFFFFFFFFFFFFFFFFFFFFFFFFEFFFFFFFFFFFFFFFFFFFFFFFFFF
@M05620:37:000000000-D9766:1:1101:16670:10750 1:N:0:96
ACCACACCTTCTACAATGAGCTGCGTGTGGCTCCCGAGGAGCACCCCGTGCTGCTGACCGAGGCCCCCCTGAACCCCAAGGCCAACCGCGAGAAGATGACCCAGGTGAGTGGCCCGCTACCTCTTCTGGTGGCCGCCTCCCTCCTTCCTGGCCTCCCGGAGCTGCGCCCTTTCTCACTGGTTCTCTCTTCTGCCGTTTTCCGTAGGACTCTCTTCTCTGACCTGAGTCTCCTTTGGAACTCTGCAGGTTCT
+
CCCCCCCCFFFFGGGGGGGGGGHHGEGFHGHHHGGGGGGGGHHHHGGGGGGGHHHHHHHGGGGGGGGGGGGHHHHGGGGHGHHHHGGGGGGGGGHHHHHHHHHHGHHHHHHGGHHGGGGGHHHHHHHHHHHGHHGGGGGHGHHGHGGGGGGGGGGGGGGGGGGGGGFFFFFFFFFFFFFFFFFFFFFFFFFFFFFFFFFFFFFFFFFFFFFFFFFFFFFFFFFFFFFFFFFFFFFFFFFFFFFFFFFFFFF
@M05620:37:000000000-D9766:1:1101:15899:10752 1:N:0:96
ACCACACCTTCTACAATGAGCTGCGTGTGGCTCCCGAGGAGCACCCCGTGCTGCTGACCGAGGCCCCCCTGAACCCCAAGGCCAACCGCGAGAAGATGAGTGGCCCGCTACCTCTTCTGGTGGCCGCCTCCCTCCTTCCTGGCCTCCCGGAGCTGCGCCCTTTCTCACTGGTTCTCTCTTCTGCCGTTTTCCGTAGGACTCTCTTCTCTGACCTGAGTCTCCTTTGGAACTCTGCAGGTTCTAGATCGGAA
+
DCDDDDCDFFFFGGGGGGGGGGHHGEGEHGHHHGGGGGGGGHHHHGGGGGGGHHHHHHHGGGGGGGGGGGGHHHHGGGGHGHHHHGGGGGGGGGHHHHGHHHEEHHGGGFGGFHFFHHGG=<DF<-<CFFHGFHGHHHHFFHHHHHGGGG9<CGBF?DGGGBFFFFFFFFFFFFFFFFFFFFFFFFADFEFFDFFFFEFFFFFFFFFFFF0FFFF/<FFFFFFFFFBFFFFFFFFFFF:BFFFFFFFFFDE
@M05620:37:000000000-D9766:1:1101:24525:10754 1:N:0:96
ACCACACCTTCTACAATGAGCTGCGGGTGGCTCCCGAGGAGCACCCCGTGCTGCTGACCGAGGCCCCCCTGAACCCCAAGGCCCACAACGCCTACTTGTGCCCGTCCCCCGCCTTCCTGGCCTCCCGGAGCCGCGCCCTTTCTCCCCGGGTCTCTCTTCTGCCGTTCTCCGTAGGACGCTCTTCTCTGCTCTGAGTCTCCGTTGGCACCCTGTAGGTTCTAGCTCGGACGAGCACACGTCTGAACGCCAGC
+
AAA1AAAAFFFFGFGB3FGBG1GFG0A000BF1BF/EEEE?GHAHGGG/AEF1G1BFG0E>E/EF>EGG//0F>GGGE/G//F//??/?B/<0/011?>?110C///<?.->@..C/00/.<D.C<;@-:-.::-A-A9/;C00;;.;A-:@F//B//;:9:B@----/9-----;/--9;-BFEFFBF9/////;/;9F-ABBF/9/---;///99/;/B/;9/-----9-999B--;;FEFB/-9--9-
@M05620:37:000000000-D9766:1:1101:28277:10761 1:N:0:96
ACCACACCTTCTACAATGAGCTGCGTGTGGCTCCCGAGGAGCACCCCGTGCTGCTGACCGAGGCCCCCCTGAACCCCAAGGCCAACCGCGAGAAGATGACCCAGGTGAGTGGCCCGCTACTTCTTCTGGTGGCCGCCTCCCTCCTTCCTGGCCTCCCGGAGCTGCGCCCTTTCTCACTGGTTCTCTCTTCTGCCGTTTTCCGTAGGACTCTCTTCTCTGACCTGAGTCTCCTTTGGAACTCTGCAGGTTCT
+
AAAAAAAAFFFFFGGFFGG1F1BAEAEFHCGHCFEEEEGCGHHHHGGGF/EEHHHFHFGEEGGGGAEGGGGGHFFEGGGA/?FGHGG/CCC@/A0GFDFHHHHHAGHFH1GGGHHGCGGGEBGHHHHHHDGGFH?CGGGEEHHGGGGGFF/CAFGGGB@A@-9FFG@F@@F/FFFFFFF-;FF/FFFFFFFFFF@FBFFFFFFFBFFFFFFFFFFFFBFFFFFFFFBFFFFFFFFFFFFFFBFFFFF9/BB
@M05620:37:000000000-D9766:1:1101:10014:10770 1:N:0:96
ACCACACCTTCTACAATGAGCTGCGTGTGGCTCCCGAGGAGCACCCCGTGCTGCTGACCGAGGCCCCCCTGAACCCCAAGGCCAACCGCGAGAAGATGACCCAGGTGAGTGGCCCGCTACCTCTTCTGGTGGCCGCCTCCCTCCTTCCTGGCCTCCCGGAGCTGCGCCCTTTCTCACTGGTTCTCTCTTCTGCCGTTTTCCGTAGGACTCTCTTCTCTGACCTGAGTCTCCTTTGGAACTCTGCAGGTTCT
+
AAA?A?A1>FFF3GGF3GABGBHHGEE0AA0G1EFAAEGEEHGGHGGA/BEEDGFEGGFAEE@GGEEEGE/0BEGGGCEHCFHHEFE?CC<BBBCCDFGHGHFHGGF1CGFEC<<@@GG@HFGGFDH0G0C<.G@C@ACCEGFCCCFGB0F.99AAEG@-AAFFGG@B@@BBBBF9FFBB/;BBFFFFFFBBFB@AABFFFBFFFFFFFFFBFFFFFFBBBFFF/;BFFBFFBBFBBBF/BBBFFFFFFFB
@M05620:37:000000000-D9766:1:1101:20710:10792 1:N:0:96
ACCACACCTTCTACAATGAGCTGCGTGTGGCTCCCGAGGAGCACCCCGTGCTGCTGACCGAGGCCCCCCTGAACCCCAAGGCCAACCGCGAGAAGATGACCCAGGTGAGTGGCCCGCTACCTCTTCTGGTGGCCGCCTTCCTCCTTCCTGGCCTCCCGGAGCTGCGCCCTTTCTCACTGGTTCTCTCTTCTGCCGTTTTCCGTAGGACTCTCTTCTCTGACCTGAGTCTCCTTTGGAACTCTGCAGGTTCT
+
>3>3AAAAFFFFFGGCBFGFFDF4ABAAFAGHFFGE?AE?EHGGHGCG1AEAFBGFHH3A>FEGGAEFG/1?@?FEGEEF/CHGAFG@C?DCCDEG11?GGGAHE1<<FFFCCF/<A-><G0<FG0GFHDGFEG--;.:::C0CF0;/;;/ACEF.AF-@@@?FGGBDB>F/B/FFBF9BFF/BBBBBB99BBFBDFFFFBDBFF./9BBFFFFEBFF9///9FFFB9/BFFFBB9BFF/9BFFBFFFBBB
@M05620:37:000000000-D9766:1:1101:15107:10816 1:N:0:96
ACCACACCTTCTACAATGAGCTGCGTGTGGCTCCCGAGGAGCACCCCGTGCTGCTGACCGAGGCCCCCCTGAACCCCAAGGCCAACCGCGAGAAGATGACCCAGGTGAGTGGCCCGCTACCTCTTCTGGTGGCCGCCTCCCTCCTTCCTGGCCTCCCGGAGCTGCGCCCTTTCTCACTGGTTCTCTCTTCTGCCGTTTTCCGTAGGACTCTCTTCTCTGACCTGAGTCTCCTTTGGAACTCTGCAGGTTCT
+
CCDCCCCDFFFFGGGGGGGGGGHHGEGFHGHHHGGGGGGGGHHHHGGGFGGGHHHHHHHGGGGGGGGGGGGHHHHGGGGHGHHHHGGGGGGGGGHHHHHHHHHHGHHHHHHGGHHGGGGGHHHHHHHHHHHGHHGGGGGHGHHGHGGGGGGGGGGGGGGGGGGGGGFFFFFFFFHHHFFFFFFFHHFFFFFFFFFFFFFFFFFFFFFFFFFFFHFHFFFFFFFFFFHFFHFFFHHFFFFFFFFFFFFFFFF
@M05620:37:000000000-D9766:1:1101:20395:10818 1:N:0:96
GAGGCTGCTTTGGAAGAAACTCATAGATTACTGCAACAGTTCCCCCTGGACCTGGAAAAGTTTCTTGCCTGGCTTACAGAAGCTGAAACAACTGCCAGGTACCCCAGGCATTTCGGCCTTAGCACTCTTCAAGATCCAATTGAACAATTCTCAGCATTTGTACTTGTAACTGACAAGCCAGGGACAAAAGATCTGAAGAGCACACTTCTGAACTCTAGTCACTAGTGCGTGTAACTTATACCGTCTTCTGC
+
A>AABAFBFFFFGGGGGFGGGGGHHHHHHFHHHHDHGGHHHHHHHGGGHFHHHHHHHHFGGHHHHHHHHHHHHHHFHHHFHHHHHHHHH3FH3G33331BF33311111?334@2////BGH3B33BG4343B33B33F4333?23223?33B3B?3F>G22>2F2222@2@2FG10/F0G///<>00<<.1<1>11>G.</.=./0000=D/DH000:=G0G00;0<-:.:/0;00;00;0....90000
@M05620:37:000000000-D9766:1:1101:19749:10820 1:N:0:96
ACCACACCTTCTACAATGAGCTGCGTGTGGCTCCCGAGGAGCACCCCGTGCTGCTGACCGAGGCCCCCCTGAACCCCAAGGCCAACCGCGAGAAGATGCCCAGGTGAGTGGCCCGCTACCTCTTCTGGTGGCCGCCTCCCTCCTTCCTGGCCTCCCGGAGCTGCGCCCTTTCTCACTGGTTCTCTCTTCTGCCGTTTTCCGTAGGACTCTCTTCTCTGACCTGAGTCTCCTTTGGAACTCTGCAGGTTCTA
+
BCCBACCBFFFFGGGGGGGGGGHHGEEBFEHFHGGEGGGGGHGHHGGGFGGGHHHHHHHGGGGGGGGGGGGHGHHGGGGHGHHHHGGGGGCGGGHHHFHHGHHGHHHHHHGGHHGGGGGHHHHHHHHHHHGHHGGGGGHGHHGHHGGGGGGGGGGGGG?DGGGGGGFFFFFFFFFFFFFFFFFFFFFFFFFFFFFFFFFFFFFFFFFFFFFFFFFFFFFFFFFFFFFFFFFFFFFFFFFFFFFFFFFFFFF
@M05620:37:000000000-D9766:1:1101:3729:10822 1:N:0:96
GAGGCTGCTTTGGAAGAAACTCATAGATTACTGCAACAGTTCCCCCTGGACCTGGAAAAGTTTCTTGCCTGGCTTACAGAAGCTGAAACAACTGCCACGTAAGTCAGGCATTTCCGCTTTCGCACTCTTGTGGATCCAATTGAACAATTCTCAGCATTTGTACTTGTCACTGCCAAGCCAGGGACACAAGCTCGGAAGAGCACACGTCTGAACTCCAGTCACTAATGCGCATCTCGTATGCCGTCTTCTGC
+
CBCCCCFCFFFFGGGGGGGGGGHHHHHHHHHHHHHHHHHHHHHHHGGGHHHHHHHHHHHHGHHHHHHHHHHHHHHHHHHHHHHHHHHHHHHHHHHGH3EBF?FFGGHHBGFHHHHG?EG/3/?/EE33FDGFG33BFH2BFG332322B?F>FHH2F>FHHHBGHHD21?1F1?GHHGG0F.E.<.00>>.FGG?EEGHAGGHHC@HHGG0CH0CHHHHG0FBGBFGGG?-:-0CF;AFG0;CFG?EF0B0
@M05620:37:000000000-D9766:1:1101:3592:10825 1:N:0:96
ACCACACCTTCTACAATGAGCTGCGTGTGGCTCCCGAGGAGCACCCCGTGCTGCTGACCGAGGCCCCCCTGAACCCCAAGGCCAACCGCGAGAAGATGACCCACCCGCGACGCCCGCTGCCGCTTCTGGCGGCCGCCTCCCGCCTTCCTGACCTCCCCCAGCTCCGACCTTTCTCACCGGCTCTCTCTTCTGCCATTTTCCGTAGCACTCACCTCTCTGACCTGTGTATCCTTTGGAACTCTGCAGCTTCT
+
BBABCBCAFFFFGGGGGGGGGGHHFFEEHGGHHGGGFGGGGHCGHGGGGGGGFHHGHHHGFGFGGGGGGGGHHHHGGGGHGHHHHGGGGGGGGGHGHHH222////<<<<-<-<-<AC-.:---:.0090---;---.D...;CAAFF/9/9;F/EE9.-..;/9.9@FF/FFE//:.;--:9;F/BFFB//9//;B9B/BDBA../;F//;.;.//99/;FB//BF//;99B9//9//;BB/9;///9/9
@M05620:37:000000000-D9766:1:1101:15122:10825 1:N:0:96
ACCACACCTTCTACAATGAGCTGCGTGTGGCTCCCGAGGAGCACCCCGTGCTGCTGACCGAGGCCCCCCTGAACCCCAAGGCCAACCGCGAGAAGATGACCCAGGTGAGTGGCCCGCTACCTCTTCTGGTGGCCGCCTCCCTCCTTCCTGGCCTCCCGGAGCTGCGCCCTTTCTCACTGGTTCTCTCTTCTGCCGTTTTCCGTAGGACTCTCTTCTCTGACCTGAGTCTCCTTTGGAACTCTGCAGGTTCT
+
CCCCCCCCFFFFGGGGGGGGGGHHGEFGHGGHHGGGGGGGGHHHHGGGEFGGGHHHHHHGGGCFGGGGGGGHHHHGGGGHGHHHHGGGGGGGGGHGHHHHHHHHGHHHHHHGGHHGGGGGHHHHHHHHHHHGHHGGGGGHGHHGHGGGGGGGGGGGGGGGGGGGGGFFFFFFFFFFFFFFFFFFFFFFFFFFFFFDFFFFFFFFFFFFFFFFFFFFFFFFFFFFFFFFFFFFFFFFFFFFFFFFFFFFFFF
@M05620:37:000000000-D9766:1:1101:13464:10847 1:N:0:96
ACCACACCTTCTACAATGAGCTGCGTGTGGCTCCCGAGGAGCACCCCGTGCTGCTGACCGAGGCCCCCCTGAACCCCAAGGCCAACCGCGAGAAGATGAGTGGCCCGCTACCTCTTCTGGTGGCCGCCTCCCTCCTTCCTGGCCTCCCGGAGCTGCGCCCTTTCTCACTGGTTCTCTCTTCTGCCGTTTTCCGTAGGACTCTCTTCTCTGACCTGAGTCTCCTTTGGAACTCTGCAGGTTCTAGATCGAAG
+
AA?AB?AAFFFFFGG45BFGFGGHEEEGH2FFGGG22AEAFEAGHGGG?EE1BFHGHHHG@EEEGGGEGGGHFHHGGGEEGHHHHFGGGCGGCCHBGDFGHHFFHHCGGGGHHGHHHHHHFGGHHGGGGGHGHHGHHHGHHHHHGHGGGGGGGGGGGGGGGGGFFFFFFFFFFFFFFFFFFFFFFBFDFFFFFFFFFFFFFFFFFFFFFFFFFFFFFFFFFFFFFFFFFFFFFFFFFFFFFFFFFFFFFFF
@M05620:37:000000000-D9766:1:1101:14974:10859 1:N:0:96
AGTGCCAGCTCTCAATCGCACAGGGGACCCAGGGCCTGGCCCCTCCATCCAGAAAACCTATGACCTCACCCGCTACCTGGAGCACCAACTCCGCAGCTTGGCTGGGACCTATGTGAGTATCCAGCGTAGGAATCTGGGAGTTGGGGAGGAGTGAGGAGTTGGGGAAAGACAGTCCTAACCGTGGAGGGTTCTGGTAAATGATGGGGTGAGGAGGGGCTCTTTGGCTCCCACCAGTCCCCCTGTCTGGTCTA
+
AAAABFFFBFFFGGGGGGGGGGHDGGGGGGHGFEFGGGHHHHGFGGHHHGHHHHHHHGGFHHGHHGHHHFHGGEGGHGHHHHHHHHGHGHHHGGGGGFHHGHHGGGHFGHHHHHHHGHHHHHHHHFFGGGHHHHHHHHHGGHHGGGGGGGGHGHHHHGGFGHGGGGHHGHHHHHHHHHHHGGGGGGFGGGGGGFCFGGGGGFGGGGFFFFFFFFFFFFFFFFFFEFFFFFFFFFFFFFFFFFFFFFFFFFF
@M05620:37:000000000-D9766:1:1101:23132:10861 1:N:0:96
AGTGCCAGCTCTCAATCGCACAGGGGACCCAGGGCCTGGCCCCTCCATCCAGAAAACCTATGACCTCACCCGCTACCTGGAGCACCAACTCCGCAGCTTGGCTGGGACCTATGTGAGTATCCAGCGTAGGAATCTGGGAGTTGGGGAGGAGTGAGGAGTTGGGGAAAGACAGTCCTAACCGTGGAGGGTTCTGGTAAATGATGGGGTGAGGAGGGGCTCTTTGGCTCCCACCAGTCCCCCTGTCTGGTCTA
+
AA>AAFFFBFFFGGGGGGGFGGHHGGGGGGHHGGGGDGHHHHGHGGHHHHHHHHHGHGHHHHHHHDGGHHHGGEEFHGHHFGHHHHCGGHHGGGGGGHGHGHHGGGHHGHHHHHHHHGHHHHHHHGGGGGHHHHHHHHAGGHHHGGEGGAEHHFHHGGHGHHGGGFEHHHHHHHHHHHHHGGGGFGGGCFGGGGGGGGGGGGGGGGFFFFFFFFFFFFFFFFFFFFFFFEFFFFFFFFFFFFFFFFFFFFF
@M05620:37:000000000-D9766:1:1101:26523:10862 1:N:0:96
ACCACACCTTCTACAATGAGCTGCGTGTGGCTCCCGAGGAGCACCCCGTGCTGCTGACCGAGGCCCCCCTGAACCCCAAGGCCAACCGCGCGAAGATGATCCAGGTGAGTGGCCCGCTACCTCTTCTGGTGGCCGCCTCCCTCCTTCCTGGCCTCCCGGAGCTGCGCCCTTTCTCACTGGTTCTCTCTTCTGCCGTTTTCCGTAGGACTCTCTTCTCTGACCTGAGTCTCCTTTGGAACTCTGCAGGTTCT
+
BBBBBBBAFFFFGGGGFG5BGDGFGFGBEEHHHEFEEEFCEHHHHGGGAEGGHGFHHHH0@ECGGGGGGGGFHFHGGGGHGHHHHGGGGG/>/CCFHHHFGHHHHHHHHHHGGHHGGGGGHHHDGHHFGHHGFGGCGGGEEGGGGGGGGB/FGGEFG?A-A?FFFBBFBBFFFFFFFFFFBFFFFFFFFFFFFFBFFFEFFDFFADFFFFFFFFFFFFFFFFFF/BFFFFFFFFBFFFFFFFFFFFFFFFF
@M05620:37:000000000-D9766:1:1101:13451:10864 1:N:0:96
ACCACACCTTCTACAATGAGCTGCGTGTGGCTCCCGAGGAGCACCCCGTGCTGCTGACCGAGGCCCCCCTGAACCCCAAGGCCAACCGCGAGAAGATGAGTGGCCCGCTACCTCTTCTGGTGGCCGCCTCCCTCCTTCCTGGCCTCCCGGAGCTGCGCCCTTTCTCACTGGTTCTCTCTTCTGCCGTTTTCCGTAGGACTCTCTTCTCTGACCTGAGTCTCCTTTGGAACTCTGCAGGTTCTAGATCGAAG
+
BBBBBBBBFFFFGGGBGGGGGGHHGGGEHEHHHGGGGGGGGHHHHGGGEEGGHHGHHHHGGGGGGGGGGGGGHHHGGGGHGHHHHGGGGGGGGGHHHHHHHGGGHHGGFDGHHHHHHHHFGFDGHGGGGGHGHHGHHHHHHHHHHHGGGGGGGGGGGGGGGGGFFFFFFFFFFFFFFFFFFFFFFFFFFFFFDFFFFFFFFFFFFFFFFEFFFFFFFFFFFFFFFFFBFFFFFFFFFFFFFFFFFFFFDFE
@M05620:37:000000000-D9766:1:1101:17767:10866 1:N:0:96
ACCACACCTTCTACAATGAGCTGCGTGTGGCTCCCGAGGAGCACCCCGTGCTGCTGACCGAGGCCCCCCTGAACCCCAAGGCCAACCGCGAGAAGATGACCCAGGTGCGTGGCCCGCTACCTCTTCTGGTGGCCGCCTCCCTCCTTCCTGGCCTCCCGGCGCTGCGCCCTTTCTCACTGGTTCTCTCTTCTGCCGTTTTCCGTAGGACTCTCTTCTCTGACCTGCGTCTCCTTTGGAACTCTGCAGGTTCT
+
BBBABBBBFFFFGGGGFGGGGFHHGEEBEEGGFFGDEGGGGHHHHGGGDFGGGHGGHHHGGGGGGDGGGGG?GFHGGGEH?CHHHG/<DGD@CGHHDHFDFHEFF1G1<F?CCG<@CGGGHFFHDGHFHD/CAGC@CGGHGFGGGGGGFFFFFBAEA.--:-BFDA-DCFEFF/99BBFEBFFFFBFFFFFFFFDDFFFFF?B...9BFFFFFFBFFFF/BFFF.BDFFFFFFF/9B/FFFFEFFF?FFFB
@M05620:37:000000000-D9766:1:1101:19833:10869 1:N:0:96
GAGGCTGCTTTGGAAGAAACTCCTAGAGAACTGCACCCGTTCCCCCGGACCCTGTAAGCGGTTCTTTCCTGGCTTACAGAAGCTGCAACAACTGCCCCGTAAGTCAGGCATTTCCGCTTTAGCCCTCTTGTGGATCCCATTGCCCCATTCTCCGCCTTTGTCCTTGTCACTGCCAAGCCCGGGACACACGATCGGAAGAGCACACGTCTGAACTCCAGTCACTAATGCGCATCTCGTATGCCGTCTTCTGC
+
AAAAAAFAFFBFFGGGGBBCB11111111BBGAG11A0A0BAGE0EAE//AA0BBG22AA/E//FF@2FGGHH001BFGFFCHBB1>FG0??10BF//>?>EHHBBFGHGGHHHHGGGGG1GH1FGHHHHHHG1FGHCFHHH1?GFCHHHHHDEGACGHHHGHHHHH1GHHH0<GH.EG.CCG-C../.;-;EAGGGGGGGGGGGGGGGG0FFFFF/FFFFFFFFFFFFF@B;FFF;BFBFF@B@FFFFFF
@M05620:37:000000000-D9766:1:1101:16696:10889 1:N:0:96
GAGGCTGCTTTGGAAGAAACTCATAGATTACTGCAACAGTTCCCCCTGGACCTGGAAAAGTTTCTTGCCTGGCTTACAGAAGCTGAAACAACTGCCAAGTAAGTCAGGCATTTCTGCTTTAGTACTCTTTTGGACCCAATTGAACAATTCTCAGCATTTGTACTTGTAATTGACAAGTTATGGACAAAAGATCTTAAGAGCACACGTCTGAACTCCAGTCACTAATGCGCATCTCGTCTGCCGTCCTCTGC
+
BBBBBBFBFFFFGGGGGGGGGGHFHHHHHHHGHHHHHHHHHHHHHGGGHHHHHHHHHHHHHHHHHHHHH5BABGHHHHHFHFHEHHBGGEFHHFH?GHH3G444BF3BF?BGBE4FG@34B@4444B44443>33B?/FBG33FGDFGH333B3F33FHHH3F?F3@FH2@GHHGHA22@2221?F000F/1?11111>101000->><.00/0=0</00<000/000.;;.:0;CE.:AFE-CA..9;00
@M05620:37:000000000-D9766:1:1101:19829:10895 1:N:0:96
GAGGCTGCTTTGGAAGAAACTCATAGATTACTGCAACAGTTCCCCCTGGACCTGGAAAAGTTTCTTGCCTGGCTTACAGAAGCTGAAACAACTGCCAAGTAACTCAGGCATTTCCGCCTTAGCACTCTTGTTGACCCAATTGAACAATTCTCAGCATTTGTACTTCTAACTGACAAGCCAGGGACAAAAGATCTGAAGAGCACACGTCTGACCTCCAGTCACTAATGCGCATCTCGTATGCCGTCTTCTGC
+
BABCABFCFFFFGG5BGGGGGGHHHHHHHGHHHHBFGFGHHHHHHGGGHHHHHHHH3AGHFHHHHHHHHHFHHHHGHGGHHHGHHGGHGHGHHHHHHHHG44443BB3B?F3@DF>11?/3?3D33BF?3D3B?3BFFCB33FDF?FBBDF3BFG3BF33F@GD@22@2@>2@FB2?GC?0=/=FC0CA<<1=111<<><FCG/<-<CB.00<=;./;0;CH0;000<.:A.-;C:ED/9009.A.;B900
@M05620:37:000000000-D9766:1:1101:12374:10904 1:N:0:96
ACCACACCTTCTACAATGAGCTGCGTGTGGCTCCCGAGGAGCACCCCGTGCTGCTGACCGAGGCCCCCCTGAACCCCAAGGCCAACCGCGAGAAGATGAGTGGCCCGCTACCTCTTCTGGTGGCCGCCTCCCTCCTTCCTGGCCTCCCGGAGCTGCGCCCTTTCTCACTGGTTCTCTCTTCTGCCGTTTTCCGTAGGACTCTCTTCTCTGACCTGAGTCTCCTTTGGAACTCTGCAGGTTCTAGATCGGAA
+
BBBBBABBFFFFGGGGGGGGGGHHGFGGHGHGHGGGGGGGGHHHHGGGGGGGHHHHHHHGGGGGGGGGGGGHHHHGGGGHGHHHHGGGGGGGGGHHHHGFGDCGHHGGGGGHHHHGHHHH<FAC<<@DGGHGHHGHHHHHGHHHHHGGGGGCGGFG?DGGGGGFBFFFFFFFEB/F/BFFFFFBFFAFF.9BDFFFFFFFFF/FFFFFFFBFBFFB.BBFFFFFFFFFFFFFFFFFFF9BFFFEFFFFFBA
@M05620:37:000000000-D9766:1:1101:7726:10914 1:N:0:96
ACCACACCTTCTACAATGAGCTGCGTGTGGCTCCCGAGGAGCACCCCGTGCTGCTGACCGAGGCCCCCCTGAACCCCAAGGCCAACCGCGAGAAGATGCCCAGGTGAGTGGCCCGCTACCTCTTCTGGTGGCCGCCTCCCTCCTTCCTGGCCTCCCGGAACCGCGCCCTTTCTCACTGGTTCTCTCTTCTGCCGTTTTCCGTAGGACTCTCTTCTCTGACCTGAATCTCCTTTGGAACTCTGCAGGTTCTA
+
AAAAA4AAFFFFFGGGGGGGGGGHGEFGGGGHFGGG2AF22FFHHGGGEFFGEGHHGHHGGGCGGGGGGGFHEHHGGGGHGHHHHGGCGGGCCDF2?B2BGH/??GF0?<CFHH-><CDCFGDHH0=<DCAGHGCGDDHGHFGFHGGEFBFGBFEG.@--;.;@>@DF-FFBFFFB/BFBFFFF9/;FFFFFFDD?F?9FAFA.;BFFFBFBFB/;9/;9BFF9/;;/BB9BFFFFBFFBBFFFFFFFF//
@M05620:37:000000000-D9766:1:1101:20844:10945 1:N:0:96
ACCACACCTTCTACAATGAGCTGCGTGTGGCTCCCGAGGAGCACCCCGTGCTGCTGACCGAGGCCCCCCTGAACCCCAAGGCCAACCGCGAGAAGATGACCCAGGTGAGTGGCCCGCTACCTCTTCTGGTGGCCGCCTCCCTCCTTCCTGGCCTCCCGGAGCTGCGCCCTTTCTCACTGGTTCTCTCTTCTGCCGTTTTCCGTAGGACTCTCTTCTCTGACCTGAGTCTCCTTTGGAACTCTGCAGGTTCT
+
BBBBBBBBFFFFGGGGDGGGGGHHGEFA4AGGHGGEDGGGDHHHHGGG1EEGEHFHHHGEFGCGGGGGG?FHHHHGGGGHGHHHHGGGGG/BDGHF2GGHHHHHGHH1FHFGGGHGGGGGHGHHHHHHHHHGGHGGGGGHGHHGHGGGGGGGGGGGGGG?DGGGGGFFFFFFFFFFFFFFFFFFFFFFFFFFFFFADFFFFFFFFFFFFFFFFFFFFFFBFFFFBFFFFFFFFFFBFFFFFFFFFFFFFFF
@M05620:37:000000000-D9766:1:1101:7252:10946 1:N:0:96
GAGGCTGCTTTGGAAGAAACTCATAGATTACTGCAACAGTTCCCCCTGGACCTGGAAAAGTTTCTTGCCTGGCTTACAGAAGCTGAAACAACTTCCAAGTAAGTCAGGCCTTTCCGCTTTCGCACTCTTATGGCTCCAATTGACCAATTCTCCGCATTTGTCCTTGTCAATGACAAGCCAGGGCCCCACGCTAGGAAGCGCACACGTCTGAACTCAAGTCACTAATGCGCATCTCGTATGACGTCTTATGC
+
A1AAAAFAFFFFGGGF1GGGGGHHHHHHGHHHHHGHFHHHHHHHHGGGGHHHHHHGHHHHHHHHHHHGHGHHHHHBGHHHGFFFHHGGHHHHB1DF1BDF@@BBB2BEG/FHH11?EAF/1?E/EEB<B1BB</BFFHFHFHB11B<1BF2G1CC/EG2@2212@GH1<<D1GD1?FFFF0.>.>--..<.=.<.CDG.ACGCGC@GGG.90CF09/0=;0=FBFFBFG.-;90;CE?F//;AEBB-9BFB
@M05620:37:000000000-D9766:1:1101:15900:10946 1:N:0:96
AGTGCCAGCTCTCAATCGCACAGGGGACCCAGGGCCTGGCCCCTCCATCCAGAAAACCTATGACCTCACCCGCTACCTGGAGCACCAACTCCGCAGCTTGGCTGGGACCTATGTGAGTATCCAGCGTAGGAATCTGGGAGTTGGGGAGGAGTGAGGAGTTGGGGAAAGACAGTCCTAACCGTGGAGGGTTCTGGTAAATGATGGGGTGAGGAGGGGCTCTTTGGCTCCCACCAGTCCCCCTGTCTGGTCTA
+
>A>1>BF1AFFFG1AGGGGGGGHHGCCEGGHH0EEFGGGGHHGHGGHGHHHHHFF0BEFFHFGHHGGGHHHCE>EEHFFH0GHHHH0CEHHHGGGGGHFHGHHGGGHHGHHHHHHHHHHHHHGHHGGGGGHHHHGHHHGGGHHHGGGGGGGHHEFHHGHHHGGGE?AFFHFHHHHHHHHHGGGGGFGGGGGGGGGGGGGGGGGGGGF@FFFFFF@@@@FFFFFFFFFFFFFFFFFFFFFF@FFFFFFFFFF
@M05620:37:000000000-D9766:1:1101:15732:10962 1:N:0:96
ACCACACCTTCTACAATGAGCTGCGTGTGGCTCCCGAGGAGCACCCCGTGCTGCTGACCGAGGCCCCCCTGAACCCCAAGGCCAACCGCGAGAAGATGACCCAGGTGAGTGGCCCGCTACCTCTTCTGGTGGCCGCCTCCCTCCTTCCTGGCCTCCCGGAGCTGCGCCCTTTCTCACTGGTTCTCTCTTCTGCCGTTTTCCGTAGGACTCTCTTCTCTGACCTGAGTCTCCTTTGGAACTCTGCAGGTTCT
+
BCCCCCCCFFFFGGGGGGGGGGHHGFGFHEHHHGGGGGGGGHGHHGGGEEGFHHHHHHHGGGGGGGGGGGGHGHHGGGGHGHHHHGGGGGGGGGHHGHHHHHHGGHHHHHHGGHHGGGGGHHHHHGHHHHHGHHGGGGGHGHHGGGGGGGGGGGGGGGGGGGGGGGFFFFFFFFFFFFFFFFFFFFFFFFFFFFFFFFFFFFFFFFFFFFFFFFFFFFFFFFFFFFFFFFFFFFFFFFFFFFFFFFFFFFF
@M05620:37:000000000-D9766:1:1101:22792:10974 1:N:0:96
GAGGCTGCTTTGGAAGAAACTCATAGATTACTGCAACAGTTCCCCCTGGACCTGGAAAAGTTTCTTGCCTGGCTTACAGAAGCTGAAACAACTGCCAAGTAAGTCAGGCATTTCCGCTTTAGCACTCTTGTGGATCCAATTGAACAATTCTCAGCATTTGTACTTGTAACTGACAAGCCAGGGACAAAAGATCGGAAGAGCACACGTCTGAACTCCAGTCACTAATGCGCATCTCGTATGCCGTCTTCTGC
+
>>AAA>CAFFFFGGGGCGGGFGGGFFFHHHHGHHFFGGGGHHHHHGCGHHHFHFGFHE2FFHHHFGFHHHHHHHCGHHHGHHHGHHHHHHHHHHGHHHHGGDFFGHHHHHFDGHHGGGGEHHBGHHHFHBG3EHFGHHHBGB3FHHHHHHHHGHHGHHHHGHGGHFGHFGHHFHHHHAFEFHCFEFGF0F.1FAC.<AGGHFGFH@GGHGHHHGGHH/GFHHGHHHGHGGGA?CFAEDFBBFB9BFGGGGF
@M05620:37:000000000-D9766:1:1101:27750:11011 1:N:0:96
GAGGCTGCTTTGGAAGAAACTCATAGATTACTGCAACAGTTCCCCCTGGACCTGGAAAAGTTTCTTGCCTGGCTTACAGAAGCTGAAACAACTGCCAATGATGCCAGGCATAACTGATTTCTCCCACTTGTGGCTAACGTTGCAAAATACTCCGCCTATGAACTTGTAACTAGCAAGCCAGGGCCCCCCGATCGGAAGCGCACACGTCTGCGAACAAGTCCCAACTGCGCATCTCGTATGCCGTCATCTGC
+
AAABBBF3CFFFGGGGFGGGGGHHHHHGHHHHHFFHGHHEGHHHHGGEFHHHHGHGHGHHGHHHHHHHHHHHHHHHHHHHHHHHHHHHHH1BGHHHHH3334B43B@?F1B3334@3444@4BGF2B03B?FF/FFGF/B2??BGGBF2BB?2/<<//222@@FFG2@2@111<?FGFFG0/A<.<A>AACGG-.:;:.;---@CBG./.0---;9CFFG/B//./:9A@-.9;/;EF/;B/-;;.;BF//
@M05620:37:000000000-D9766:1:1101:18900:11024 1:N:0:96
AGTGCCAGCTCTCAATCGCACAGGGGACCCAGGGCCTGGCCCCTCCATCCAGAAAACCTATGACCTCACCCGCTACCTGGAGCACCAACTCCGCAGCTTGGCTGGGACCTATGTGAGTATCCAGCGTAGGAATCTGGGAGTTGGGGAGGAGTGAGGAGTTGGGGAAAGACAGTCCTAACCGTGGAGGGTTCTGGTAAATGATGGGGTGAGGAGGGGCTCTTTGGCTCCCACCAGTCCCCCTGTCTGGTCTA
+
CCBCCFFFCFFFGGGGGGGGGGHHGGGGGGHHGGGGGGHHHHGHGGHHHHHHHHHHHGHHHHHHHHHHHHHGGEGGHHHHHHHHHHHHGHHHGGGGGHHHGHHGGGHHGHHHHHHHHHHHHHHHHGGGGGHHHHHHHHHGGHHHGGGGGGGHHHHHHGHHHHGGGGHHHHHHHHHHHHHHGGGGGGGGGGGGHGGGGGHHHGHGGGFFFFFFFFFFFFFFFFFFFFFFFFFFFFFFFFFFFFFFFFFFFFF
@M05620:37:000000000-D9766:1:1101:13233:11034 1:N:0:96
AGTGCCAGCTCTCAATCGCACAGGGGACCCAGGGCCTGGCCCCTCCATCCAGAAAACCTATGACCTCACCCGCTACCTGGAGCACCAACTCCGCAGCTTGGCTGGGACCTATGTGAGTATCCAGCGTAGGAATCTGGGAGTTGGGGAGGAGTGAGGAGTTGGGGAAAGACAGTCCTAACCGTGGAGGGTTCTGGTAAATGATGGGGTGAGGAGGGGCTCTTTGGCTCCCACCAGTCCCCCTGTCTGGTCTA
+
BBBBBFFFBFFFGGGGGGGCG?GDGGGGGFDGGEFGFFHHHHGCFGHHHHHHHEHHHGGHHHHHHHHFHGFEGGGGHEHHHHHHHHHHGHHHGGEGGFHHFHHGGGHHGHHHHGHHHHHHHGHHHGEGGGFFGHHHFHHGGGHHGGGGGGGHHHFHHGFHHHGGGGHHHHHHHHHHHHHHGGGGGGGGGGGFGGCFGFGGGFFGGGFBFFFFFFBBBBFFFFFFFFFFFFFFFFFFFFFF?EFFFBBFFFF
@M05620:37:000000000-D9766:1:1101:11200:11061 1:N:0:96
ACCACACCTTCTACAATGAGCTGCGTGTGGCTCCCGAGGAGCACCCCGTGCTGCTGACCGAGGCCCCCCTGAACCCCAAGGCCAACCGCGAGAAGATGACCCAGGTGAGTGGCCCGCTACCTCTTCTGGTGGCCGCCTCCCTCCTTCCTGGCCTCCCGGAGCTGCGCCCTTTCTCACTGGTTCTCTCTTCTGCCGTTTTCCGTAGGACTCTCTTCTCTGACCTGAGTCTCCTTTGGAACTCTGCAGGTTCT
+
CCCCCCCCFFFFGGGGGGGGGGHHGGGEGFHHHGGGGGGGGHGHHGGGGGGGHHHHHHHGGGGGGGGGGGGHGHHGGGGHGHHHHGGGGGGGGGHHHHHHHHHHGHHHHHHGGHHGGGGGHHHHHHHHHHHGHHGGGGGHGHHGHGGGGGGGGGGGGGGGGGGGGGFFFFFFFFFFFFFFFFFFFFFFFFFFFFFFFFFFFFFFFFFFFFFFFFFFFFFFFFFFFFFFFFFFFFFFFFFFFFFFFFFFFFF
@M05620:37:000000000-D9766:1:1101:28782:11074 1:N:0:96
ACCACACCTTCTACAATGAGCTGCGTGAGGCTCCCGAGGAGCACCCCGTGCTGCTGACCGAGGCCCCCCTGAACCCAAAGGCCAACAGAGAGAAGATGACCCAGGTGAATGGCCCGACACGTATTCTGATGGCCGCATACCTCCCTACTGGCCTCCAGGAGCTGAGCCAATACTCACTGGTTCTCTATTCTGCCCTTTTCCATCACACTCTCTTCTCCGACCTGACAATTCTTAGGATCTCTACAGGTACT
+
AAA1>AAAFFFFG3GFFGGDGGHFGAE0BG0A0AAAEE/AEAEHHGGGEEAC1DAGHGHA/EC@G/E@GE/01BF/FFGH0>/FGEF0F0</FCHF1<B1<0///?111??10<?>A/>C.>0<<GB111>CCGC?-..0/0<<.;0.:CG..C:://;CFGFF0C9/://0/;00900;;0;0CB000F0;B0./:/;B//9////;BF/FF/9BF/-;;-;-//////;9//BBF/9FFF/;:;FF//9
@M05620:37:000000000-D9766:1:1101:17364:11095 1:N:0:96
ACCACACCTTCTACAATGCGCTGCGTGTGGCTCCCGAGGAGCACCCCGTGCTGCTGACCGAGGCCCCCCTGAACCCCAAGGCCAACCGCGCGAAGATGAGTGGCCCGCTACCTCTTCTGGTGGCCGCCTCCCTCCTTCCTGGCCTCCCGGAGCTGCGCCCTTTCTCACTGGTTCTCTCTTCTGCCGTTTTCCGTAGGACTCTCTTCTCTGACCTGAGTCTCCTTTGGAACTCTGCAGGTTCTAGATCGGAA
+
AAAAAAA1BFFFGGGGGG1EFGGG?FFEHGFFHFFECE/EEGCHHGGEEGGGHGFFHHHEGGEEGGGGGGGHHHHGGGFHGHHGHFC?GC/>CCCCHDF?GHEGHHGGGGGHHHHHHHHHHHGHHGGGGGHGHHGGGGGGGGGGGGGGG@-AAGGG@@F@@FFFFFFFFFFFFFFFFFFFFFFFF@BFFFFFFFFFBFFFFFFFF9BFFFFFFFFFFFFFFFFFFFFEFBFFFBFFF-;FFFBFFFFFFFE
@M05620:37:000000000-D9766:1:1101:13019:11104 1:N:0:96
AGTGCCAGCTCTCCATCGCACAGGGGACCCAGGGCCTGGCCCCTCCATCCAGAAAACCTATGACCTCACCCGCTACCTGGAGCACCCACTCCGCAGCTTGGCTGGGACCTATGTGAGTATCCAGCGTAGGAATCTGGGAGTTGGGGAGGAGTGAGGAGTTGGGGAAAGACAGTCCTAACCGTGGAGGGTTCTGGTAAATGATGGGGTGAGGAGGGGCTCTTTGGCTCCCACCAGTCCCCCTGTCTGGTCTA
+
>>1>>B@FAFFFG1FG1AEAEEHHE00AEEGH0AE/FFEGHHGHGGFHHGHHHGHAFEHHEAFHH1BGHHH/E>>EHH1F0BFGGH//?GH0EE?EEHBFGHHGGGHHGHFHHHHFHHHHHHFHHGFACGHHHHHHHH0FFHHFGG<CC.CHHFHHCFHHHHGGEEGF/GBFHHHGHFGGGGGGGGGGGGGGGGGGGGGGGGGGGFF@FFFEFF@@@@FFFFFFFFFFFFFFFFFFFFFF@FFFFFFFFFB
@M05620:37:000000000-D9766:1:1101:22195:11105 1:N:0:96
ACCACACCTTCTACAATGAGCTGCGGGTGGCTCCCGAGGAGCACCCCGTGCTGCTGACCGAGGCCCCCCTGAACCCCAAGGCCAACCGCGAGAAGATGAGTGGCCCGCTACCTCTTCTGGTGGCCGCCTCCCTCCTTCCTGGCCTCCCGGCGCTGCGCCCTTTCTCACTGGTTCTCTCTTCTGCCGTTTTCCGTAGGACTCTCTTCTCTGACCTGAGTCTCCTTTGGAACTCTGCAGGTTCTAGATCGGAA
+
BBBAABBBFFFFGGGGDGFFGFHHG2AAA2GGAFGAAFGGGHHHHGGGGEGGGHHFFHHGEGGGG?GGGGGCHCHGGGAG/?GHHGA/>DB<BGGHDHFHHHGGGF@DD-<GHHHHHHDHH/AGHGGCGCCEHHGGGGBFFGGGGG.ED-9AB-@F;BFBBFFFFFFFBFFBFFFFFFFFFFFFFBADFFFFFFFFFFFFFFFFFFFFFF/BFFF/;BFFFFFFFFF/BBFFFFF/FFFFBFFFFFFFFFF
@M05620:37:000000000-D9766:1:1101:13037:11109 1:N:0:96
AGTGCCAGCTCTCAATCGCACAGGGGACCCAGGGCCTGGCCCCTCCATCCAGAAAACCTATGACCTCACCCGCTACCTGGAGCACCAACTCCGCAGCTTGGCTGGGACCTATGTGAGTATCCAGCGTAGGAATCTGGGAGTTGGGGAGGAGTGAGGAGTTGGGGAAAGACAGTCCTAACCGTGGAGGGTTCTGGTAAATGATGGGGTGAGGAGGGGCTCTTTGGCTCCCACCAGTCCCCCTGTCTGGTCTA
+
AAAABFFFBFFFGDFGGFFGFEBGFEGGGGHHGGGGGGGHHHGHGGGHHHHHHGGHHGHHHHHHHHHHHHHGGGGGHHHHHGGFGHHHGHGHGGFGGGHHGHHGGGHHGHHHHHHGHFGHHHHHGFEGGGHFHHHHGHHG?CHHGGFGGGGHHHHHHDGHHHGGGGHHGGFHGGHHHHHHGGGGGGGGCAFFGGGGGGGGGFGGGGFFFFFFFFFFFFFFFFFFFFFFFFFFFFFFFFFFFFFFFFFFFFB
@M05620:37:000000000-D9766:1:1101:8740:11120 1:N:0:96
GAGGCTGCTTTGGAAGCAACTCATAGATTACTGCACCAGTTCCCCCTGGACCTGGAAAAGTTTCTTGCCTGGCTTACAGAAGCTGAAACAACTGCCAAGTAAGTCAGGCATTTCCGCTTTAGCACTCTTGTGGATCCAATTGAACAATTCTCAGCATTTGTACTTGTAACTGACAAGCCAGGGACAAAAGATCGGAAGAGCACACGTCTGAACTCCAGTCACTAATGCGCATCTCGTATGCCGTCTTCTGC
+
>11>AA?AFFFFFFG11BF1F1B3DFHF31BGHHD1AAFGEGHFHG?FG0BCGFHHHD0FGHHHHHHHHHFHHHEHHGHGHHHGHHHHHHHHFFHHFHE@EHGHHHHHHHCHHFHAEGGGFH11GGHDGH1<EFHHHHHEGHFHFBGFH1GGF2FF1GHHHGHH21>1@G2FFHHGC/F0FGGAF/0C0F.GFHGGGCCHHHAGFGHH/E0GFCFGHHFHHHGHHHFHG.-.-;CFCGGGGEGAAGGGGGB
@M05620:37:000000000-D9766:1:1101:9177:11121 1:N:0:96
ACCACACCTTCTACAATGAGCTGCGTGTGGCTCCCGAGGAGCACCCCGTGCTGCTGACCGAGGCCCCCCTGAACCCCAAGGCCAACCGCGAGAAGATGAGGTGAGTGGCCCGCTACCTCTTCTGGTGGCCGCCTCCCTCCTTCCTGGCCTCCCGGAGCTGCGCCCTTTCTCACTGGTTCTCTCTTCTGCCGTCTTCCGTAGGACTCTCTTCTCTGACCTGAGTCTCCTTTGGAACTCTGCAGGTTCTAGAT
+
AA>1A>1>CFFFGGGF3GGCGGHGGEE0A0BGAFFE?FGG/F/AFFGG/AEAEE1FHHBEEEEGGGGGG/>>G1GFGAEHCCHHEFE@CCGC@GGGDGD<00/1?FF//</<<<C->G<<1>0=00/<<.--;..CCGC:/CGF0C/AF0.;E.-9--./B9?A--9//9//;F/B////:FFB/9/;/9=;---//-BFAFBB/9BBB//BBB:BFB/;B-BBBBF/BB/B/;//////9BF-/99BBF9
@M05620:37:000000000-D9766:1:1101:20476:11122 1:N:0:96
ACCACACCTTCTACAATGAGCTGCGTGTGGCTCCCGAGGAGCACCCCGTGCTGCTGACCGAGGCCCCCCTGAACCCCAAGGCCAACCGCGAGAAGATGACCCAGGTGAGTGGCCCGCTACCTCTTCTGGTGGCCGCCTCCCTCCTTCCTGGCCTCCCGGAGCTGCGCCCTTTCTCACTGGTTCTCTCTTCTGCCGTTTTCCGTAGGACTCTCTTCTCTGACCTGAGTCTCCTTTGGAACTCTGCAGGTTCT
+
BCCCAABBFFFFGGFGGGGGGGHHGEGB4EGBFFGFDGAF?GDGHGGGFGGGGHFHGHGEGCCFGGGGGFGBCHHGGEEHGGHHHGGGCGCGGGHHGHHHHHHGGHHBGHFFFHHGGGGGHHHHHHHHHHGGHHGGGGGHGHHGHGGGGGGGGGGGGGGD?DGGFGFFFFFFFFFBFFFFFFFFFFFFFFFFFFFFFFFFFFFFADFFFFFFFFFFFFFBFFFFFFFFFFFFFFFFFFFFFFFFBFFFFFF
@M05620:37:000000000-D9766:1:1101:15915:11125 1:N:0:96
ACCACACCTTCTACAATGAGCTGCGTGTGGCTCCCGAGGAGCACCCCGTGCTGCTGACCGAGGCCCCCCTGAACCCCAAGGCCAACCGCGAGAAGATGAGTGGCCCGCTACCTCTTCTGGTGGCCGCCTCCCTCCTTCCTGGCCTCCCGGAGCTGCGCCCTTTCTCACTGGTTCTCTCTTCTGCCGTTTTCCGTAGGACTCTCTTCTCTGACCTGAGTCTCCTTTGGAACTCTGCAGGTTCTAGATCAGAA
+
>>3AAAABFFFFFGGFBGGGGGFHGAFEAAGHHGGGG?EEGFHHHGFG1EGGHFFHGFHGGGGGEGEEGGGGHHHGGGGHGHHHHGGGGGGGGGHHHHHHHHGGHHGGGGGHHHHHHHHGGHGHHGGGGGHGHHGHHHHHHHHHHHGGGG??FGFGGGGGGGGFFFFFFFFBFFFFFFFFFFFFFFDFFFFFFFFFFFFFFFFFFFFFFFFFFFFBFBFFFFFFFFFFFFFFFFFFFFFFFFFFFFFBFFF
@M05620:37:000000000-D9766:1:1101:24382:11126 1:N:0:96
ACCACACCTTCTACAATGAGCTGCGTGTGGCTCCCGAGGAGCACCCCGTGCTGCTGACCGAGGCCCCCCTGAACCCCAAGGCCAACCGCGAGAAGATGAGTGGCCCGCTACCTCTTCTGGTGGCCGCCTCCCTCCTTCCTGGCCTCCCGGCGCTGCGCCCTTTCTCACTGGTTCTCTCTTCTGCCGTTTTCCGTAGGACTCTCTTCTCTGACCTGCGTCTCCTTTGGAACTCTGCAGGTTCTAGATCGGAA
+
CBCCBCCCFFFFGGGGGGGGGGHHGFFBAEGGHGGFDFGGGHHHHGGGGFEGFHHHHHHGGCCFFGGGGGGHFHHGGGGHGHHHHGGGGGCFGGHGGHHHHFGC?FADG<AFHHHHHHDGHFGHHGGGGAHGHHGHHHHHFHHHHHGGGGADGGGGGFFFFFFFFFFFFFFFFFFFFFFFFFFFFFDDFFFFFFFFFFFFFFFFFFFFFF0FFFF.@DFFFFFFFFFFFFFFFFFFFFAFFFBFFFFFFAE
@M05620:37:000000000-D9766:1:1101:13893:11126 1:N:0:96
ACCACACCTTCTACAATGAGCTGCGTGTGGCTCCCGAGGAGCACCCCGTGCTGCTGACCGAGGCCCCCCTGAACCCCAAGGCCAACCGCGAGAAGATGACCCAGGTGAGTGGCCCGCTACCTCTTCTGGTGGCCGCCTCCCTCCTTCCTGGCCTCCCGGAGCTGCGCCCTTTCTCACTGGTTCTCTCTTCTGCCGTTTTCCGTAGGACTCTCTTCTCTGACCTGAGTCTCCTTTGGAACTCTGCAGGTTCT
+
DDDDCCCCFFFFGGGGGGGGGGHHGGGFHGHHHGGGGGGGGHHHHGGGEGGGHHHHHHHGGGGGGGGGGGEHHHHGGGGHEHHHHGGGFCCCCAFFG2>DHHFHEHHHHHHFGHH@@CDGFGGGFDDHHHHDHGGGGDGHGGH.GGGFBFGGFFGGGGBAACGGB9CF=DFBFFFFFBFFFFB:::BFBBFBFFCDFFEFBDBFDDFFBB00;BB:BBFFFFFFFFFFBFBFFFFFFFFBFFBBFFFFFF;
@M05620:37:000000000-D9766:1:1101:12005:11127 1:N:0:96
ACCACACCTTCTACAATGAGCTGCGTGTGGCTCCCGAGGAGCACCCCGTGCTGCTGACCGAGGCCCCCCTGAACCCCAAGGCCAACCGCGAGAAGATGACCCAGGTGAGTGGCCCGCTACCTCTTCTGGTGGCCGCCTCCCTCCTTCCTGGCCTCCCGGAGCTGCGCCCTTTCTCACTGGTTCTCTCTTCTGCCGTTTTCCGTAGGACTCTCTTCTCTGACCTGAGTCTCCTTTGGAACTCTGCAGGTTCT
+
DCCCCCCCFFFFGGGGGGGGGGHHGGGEFGHHHGGGGGGGGHHHHGGGGGGGHHGHHHHGGGGGGGGGGGGHGHHGGGGHGHHHHGGGGGGGGGHHHHHHHHHHGHHHHHHGGHHGGGGGHHHHHHHHHHHGHHGGGGGHGHHGHGGGGGGGGGGGGGGAFGGGGGFFFFFFFFFFHHFFFFFFFFFFFFFFFFFFFFFFFFFFFFFFFFFFFHHHFFFFFFFFFFFFFFFFFHHFFFFFFHHFHFFFFFF
@M05620:37:000000000-D9766:1:1101:27408:11127 1:N:0:96
AGTGCCAGCTCTCAATCGAACAGGGGACCCAGGGCCCGGCCCCTCCATCCAGAAAACCTATGACCTCACCCGCTACCTGGAGCACCACCTACGCAGCTTGGCCGGGAACTATGTCAGTATCCAGCGTAGGAATCTGGGCGTTGGGGAGGAGTGAGGAGTTGGGGAAAGACAGTCCTAACCGTGGAGGGTTCTGGTAAATGATGGGGTGAGGAGGCGCTCTTTGGCTCCCACCAGTCCCCCTGTCTGGTCTA
+
>>>1>FF1>CFFGFGGGFG1G?GAFEB00ABGB0BB/AEE/EGFGGH1FCHH1BF0BEG11B2FHBFHHHFEE/>EHHEG0BFHHH0/?FEC?EE/>BBGEH1<//B/?GHHHG2@FFGFGFHFHG?/A/?DGFHHHG.>@CCHGG.AC:CCG:GHG.=:CGGGGB?F9F/C:FFGGGGEGFEGBGG@AFFFFFBFFFFFF/9/;;B@FFFFBF-9;@FF/;//9BF-EF-AEFF/9/-A@EFFFFFFFBF
@M05620:37:000000000-D9766:1:1101:11410:11168 1:N:0:96
ACCACACCTTCTACAATGAGCTGCGTGTGGCTCCCGAGGAGCACCCCGTGCTGCTGACCGAGGCCCCCCTGAACCCCAAGGCCAACCGCGAGAAGATGACCCAGGTGAGTGGCCCGCTACCTCTTCTGGTGGCCGCCTCCCTCCTTCCTGGCCTCCCGGAGCTGCGCCCTTTCTCACTGGTTCTCTCTTCTGCCGTTTTCCGTAGGACTCTCTTCTCTGACCTGAGTCTCCTTTGGAACTCTGCAGGTTCT
+
BBBBBBBBFFFFGGGGGGG5G5FBEEEEGEFFFGGFGGGGGHHHHGGGEFGFHHHHHHHGGGGGGEGEGGGGHHEGGGGHGHHHHGGGGGGC/DCGFGDGHHHEFFFFCFFEEHFCCGGGHGHFHHHHFHGAGHGC?FDHGGFFGFFGGGFFGG?EEAB@B@GGG?BDBBFFFFFFFFFFFFEFFFFFFFFFFFB?./EFFFFFADFFFFFFFFFFFFFFFFFFFFFFFFFFBFFFFFFFFFFFFFFAFF/
@M05620:37:000000000-D9766:1:1101:25076:11180 1:N:0:96
GAGGCTGGTTTGGAAGAACCTCATAGATTACTGCAACAGTTCCCCCTTGACCTGGAAAATTTTCTTGCCTGGCTTACAGAAGCTGAAACACCTGCCCAGTCAGTCAGGCATTTCCGCTTTAGCCCTCTTGTGGCTCCAATTGCCACATTCTCAGCCTTTGTAATTGTCACTGCCAAGCCCGGGACACAAGCTCGGAAGCGCACAGGTCTGCACTACCGTCCCTACTGCGCATCTCGTATGCCGTCTTCTGC
+
A?AAAA?1BBFAFEGFGGG0B0FFH3G3DFFGG11B1BB1DFGHHGEFFGHG1BFBFEC1BEGFEFFHHHBFHFF1FGHGCHHHH11@BCGFG0FB/FGGDBFG11BFGGGHHH@?EEEG11B>BF/B<FEGGAC1?F1>FF1B110B2B2FDFHFHBGFGGGGHHFD2@GE<FGCHEF/AC?->.</.<.<GGCEEC.-C-A-/;CFFGGGFF9;/;CE?CBCCFBFGG-A-BBF9-9BF/9;@FE//BB
@M05620:37:000000000-D9766:1:1101:8877:11191 1:N:0:96
ACCACACCTTCTACAATGAGCTGCGTGTGGCTCCCGAGGAGCACCCCGTGCTGCTGACCGAGGCCCCCCTGAACCCCAAGGCCAACCGCGAGAAGATGAGTGGCCCGCTACCTCTTCTGGTGGCCTCCTCCCTCCTTCCTGGCCTCCCGGAGCTGCGCCCTTTCTCCCTGGTTCTCTCTTCTGCCGTTTTCCGTAGGACTCTCTTCTCTGCCCTGAGTCTCCTTTGGAACTCTGCAGGTTCTAGATCGGAA
+
CCCCBBAAFFFFGGFFGGFGGGHHGFGAFFHFHGGGGGGGGHHHHGGAEFFGHGHHHHHEGGGGGGGGGGGHFHHGGGGHGHHHHGGGGGDFGGHHHH2222C<??A/A--><GHBDG11F0..<0..<//<<<E/GHH00/C.CHHAAC---./CB9C--CFGFG9FGF./;FFFFFFF/;/B/9AFFFBB.B.../;//:/BFBB99///.;./9:B/;BFFEF/;/BF9FF/B/.FBBF/99B/:..;
@M05620:37:000000000-D9766:1:1101:19899:11209 1:N:0:96
GCGGCTGCTTTGGAAGAAACTCATAGATTACTGCAACAGTTCCCCCTGGACCTGGAAACGTTTCTTGCCTGGCTTACAGAAGCTGAAACAACTGCCAAGTAAGTCAGGCATTTCCGCTTTAGCACTCTTGTGGATCCAATTGAACAATTCTCAGCATTTGTACTTGTAACTGACAAGCCAGGGACAAAAGATCGGAAGAGCACACGTCTGAACTCCAGTCACTAATGCGCATCTCGTATGCCGTCTTCTGC
+
>1>>AADAFFB@CGG1B1BGGGBGBFHHH1FGHH11B0BDFGHHHGEFG0GHHHGHH10BBFGHGHHGHHHHHHG1FGHFGHHFGEGHHFGHHHHHGFFFGHHHHHHHHHHHHHHGGGGGHHHFHHHHHHHHGHHHH1GHHH11B>GHHHHHDHH1GHHHHDGHHHHBGHHHGHGHFHGHHHGGGGFHC>FGHHGGGGHHHHHHHGHHHGHHHHHHHHHHHHHHHHGGGGGC@GGGEGGBGGGGGGGGGGE
@M05620:37:000000000-D9766:1:1101:17851:11213 1:N:0:96
AGTGCCAGCTCTCAATCGCACAGGGGACCCAGGGCCTGGCCCCTCCATCCAGAAAACCTATGACCTCACCCGCTACCTGGAGCACCAACTCCGCAGCTTGGCTGGGACCTATGTGAGTATCCAGCGTAGGAATCTGGGAGTTGGGGAGGAGTGAGGAGTTGGGGAAAGACAGTCCTAACCGTGGAGGGTTCTGGTAAATGATGGGGTGAGGAGGGGCTCTTTGGCTCCCACCAGTCCCCCTGTCTGGTCTA
+
AA>AAFFFCFFFGGGGGGGGGGHHGGGGGGHHGGGGGGHHHHGHGGHHFHHHHFHEGGHHHHHHHHHHHHHGG>EGHGFHFHHHHHHHGHHGGGGGGHHHGHHGDGHHGHHHHHHHHHHHHHHHHGGGGGHHHHHHHHHGGHHHGGGGGGGHHHHHHGHHHHGGGGHHHHHHHHHHHHHHGGGGGGGGGGGGGGGGGGGGGGGGGGFFFFFFFFFFAFFFFBFFFFFFFFFFFFFFFFFFFFFFFFFFFF/
@M05620:37:000000000-D9766:1:1101:20958:11213 1:N:0:96
ACCACACCTTCTACAATGAGCTGCGTGTGGCTCCCGAGGAGCACCCCGTGCTGCTGACCGAGGCCCCCCTGAACCCCAAGGCCAACCGCGAGAAGATGACCCAGGTGAGTGGCCCGCTACCTCTTCTGGTGGCCGCCTCCCTCCTTCCTGGCCTCCCGGAGCTGCGCCCTTTCTCACTGGTTCTCTCTTCTGCCGTTTTCCGTAGGACTCTCTTCTCTGACCTGTGTCTCCTTTGGAACTCTGCAGGTTCT
+
CCCCCCCDFFFFGGGGGGGGGGHHGEGFHGHHHGGGGGGGGHHHHGGGFGGGHHHHHHHGGGGGGGGGGGGHFHHGGGGHGHHHHGGGGGGGGGHHHDHHHHHGGGHHHHHGGHGGGGGGHHHHHHHHHDHGHHGGGGGHGHHGHGGGGGGGGGGGGGGAGGGGGGFFFFFFFFFHHHHFFFFFHFFFFFFFFFFDFFFFFDFFFFFFFFFFFHFFFFFFFFFFBFFFFFFFFFFFEFFFFFFFFFFFFFF
@M05620:37:000000000-D9766:1:1101:10327:11235 1:N:0:96
GAGGCTGCTTTGGAAGAAACTCATAGATTACTGCAACAGTTCCCCCTGGACCTGGAAAAGTTTCTTGCCTGGCTTACAGAAGCTGAAACAACTGCCAAGTAAGTCAGGCATTTCCGCTTTAGCACTCTTGTGGATCCAATTGAACAATTCTCAGCATTTGTACTTGTAACTGACAAGCCAGGGACAAAAGATCGGAAGAGCACACGTCTGAACTCCAGTCACTAATGCGCATCTCGTATGCCGTCTTCTGC
+
A3AA>AFBFFFBFBFGGGGGGGGHGGHHGHGHGGBDCGHHHDDFGFEFEFFGHHFGB32GAEHFHHHFBFGGFHH3BBBGHHFFGBBGBFCGHHHHHHHGFBBDGHFFGFGEHBHGGGGGFHFGFEGGHHGHGDBFH?CFGFFFHFFFBGHDBFB?FFGHHFGHHHHDHHFGFGHGHHEGCEDCFFFHHHF><>.EGGCGGCC/.<GCCEDFH0GHF;C::C;CF;;<AAB;-0;.C./;0C@;CF?BBF0
@M05620:37:000000000-D9766:1:1101:26198:11238 1:N:0:96
ACCACACCTTCTACAATGAGCTGCGTGTGGCTCCCGAGGAGCACCCCGTGCTGCTGACCGAGGCCCCCCTGAACCCCAAGGCCAACCGCGAGAAGATGACCCAGGAGAGTGGCCCGCTACCTCTTCTGGTGGCCGCCTCCCTCCTTCCTGGCCTCCCGGAGCTGCGCCCTTTCTCACTGGTTCTCTCTTCTGCCGTTTTCCGTAGGACTCTCTTCTCTGACCTGAGTCTCCTTTGGAACTCTGCAGGTTCT
+
CCCCCCCCFFFFGGGGGGGGGGHHGFGGHGHHHGGGGGGGGHHHHGGGEGGGHHHHHHHGGFGGGGGGGGGHHHHGGGGHEHHHHGGCGGGGGGHHHHHHCG/F///<<?FCFCHC-<?CHHHFGGGH<GBAGG?CGDGHGGHGFFFGGGBFFBGGE.;--@.FF;DFFFFFFBFB/BFBBFBFFFFFFFFFFF@.DFEFB.;.;9;B/BFFFFFFF/;9FF//;/BFFBFFBF9/BBFFBFFFBF?.;F9
@M05620:37:000000000-D9766:1:1101:15263:11240 1:N:0:96
ACCACACCTTCTACAATGAGCTGCGTGTGGCTCCCGAGGAGCACCCCGTGCTGCTGACCGAGGCCCCCCTGAACCCCAAGGCCAACCGCGAGAAGATGACCCAGGTGAGTGGCCCGCTACCTCTTCTGGTGGCCGCCTCCCTCCTTCCTGGCCTCCCGGAGCTGCGCCCTTTCTCACTGGTTCTCTCTTCTGCCGTTTTCCGTAGGACTCTCTTCTCTGACCTGAGTCTCCTTTGGAACTCTGCAGGTTCT
+
BBAABAAAFFFFGGGGGGGFGGHHGAEAAEAGFCFEEG22A2FC1EEGAFGCEGFHHHFGGEC/FGGEEEFGHEEGGDGEEFHFECEECGGCCDFFFDBFHGFHE?GGF<GFGGHGGGGGHHHHHHHHHHHGFHGGGGGHGHHGHGGGGGGGGGGGGGGGGGGGGGBFB<FFFFFFFFFFFFFFFFFFFFFFFFBADFFFFFFFFFFFFFFFFFFFFFFFFFFFFFFFFFFFFFFFFFFFFFFFFFFFFFF
@M05620:37:000000000-D9766:1:1101:11798:11253 1:N:0:96
ACCACACCTTCTACAATGAGCTGCGTGTGGCTCCCGAGGAGCACCCCGTGCTGCTGACCGAGGCCCCCCTGAACCCCAAGGCCAACCGCGAGAAGATGACCCAGGTGAGTGGCCCGCTACCTCTTCTGGTGGCCGCCTCCCTCCTTCCTGGCCTCCCGGAGCTGCGCCCTTTCTCACTGGTTCTCTCTTCTGCCGTTTTCCGTAGGACTCTCTTCTCTGACCTGAGTCTCCTTTGGAACTCTGCAGGTTCT
+
CCCCCCBCFFFFGGGGGGGGGGHHGEGEHGHGHGGGGGGGGHHHHGGGGGGGHHHHHHHFEGGGGGGGGGGHHHHGGGGHGHHHHGGGGGGGGGHHHHHHHHFHFHHHHHHEGHHGGGGGHHHHHHHHFHHGHHGGGGGHGFHGHGGGGGFFGGGGGDA?@CGFGFFFFFFFFFFBFFFFFFFFFFFFFFFFFFFFFFFFFFFFFFFFFFFFFFFFFFFFFFFF/FFFFFFFFFFFFFFFFFFFFFFFFFF
@M05620:37:000000000-D9766:1:1101:15722:11263 1:N:0:96
AGTGCCAGCTCTCAATCGCACAGGGGACCCAGGGCCTGGCCCCTCCATCCAGAAAACCTATGACCTCACCCGCTACCTGGAGCACCAACTCCGCAGCTTGGCTGGGACCTATGTGAGTATCCAGCGTAGGAATCTGGGAGTTGGGGAGGAGTGAGGAGTTGGGGAAAGACAGTCCTAACCGTGGAGGGTTCTGGTAAATGATGGGGTGAGGAGGGGCTCTTTGGCTCCCACCAGTCCCCCTGTCTGGTCTA
+
BCABBFFFBFFFGGGGGGGGGGHHGGGGGGHHGGGGGGHHHHGHGGHHHHHHHHHHHGHHHHHHHHHFHHHGGEGGHHHHHHHHHHHHGHHGGGGGGHHHGHHGGGHHGHHHHHHHHHHHHHHHHGGGGGHHHHHHHHHGGHHHGGGGGGGHHHHHHGHHHHGGGGHHHHHHHHHHHHHHGGGGGGGGGGGGGGGGGGGGGGGGGGFFFFFFFFFFFDFFFFFFFFFFFFFFFFFFFFFFFFFFFFFFFFF
@M05620:37:000000000-D9766:1:1101:3628:11276 1:N:0:96
AGTGCCAGCTCTCCATCGCACAGGGGACCCAGGGCCTGGCCCCTCCATCCAGAAAACCTATGACCTCACCCGCGACCTGGAGCACCAACTCCGCAGCTTGGCTGGGACCTATGTGAGTATCCAGCGTCGGACTCTGGGCGTTGGGGAGGCGTGCGGCGTTGGGGCCCGCCCGTCCTAACCGTGGAGGGTTCTGGTAAATGATGGGGTGAGGAGGGGCTCTTTGGCTCCCACCAGTCCCCCTGTCTGGTCTA
+
AAAAAFFFAF1DD1F1GEEGA00A00AAEE00AEAECEHFHHGHA/BGHFHHFF1ABEHFGDGFHHFCGHH/>/>EEE0B>>FGHH0?EHHHFGCEEHF0CFGGGGEHGHFHHHH2FHHHHH2<FCG/>>-->GGGEF.<ACCFCC.;C.AEA.AG-AGGGF@@---;-;99@FFF//;F@FF@-;A@FFFFFFFB/FFF/BFFFFF@-A-/;:?@@@FFFFFFFFFFFBFF-FFFFFFF@EFFFFFFFF/
@M05620:37:000000000-D9766:1:1101:10520:11278 1:N:0:96
ACCACACCTTCTACAATGAGCTGCGTGTGGCTCCCGAGGAGCACCCCGTGCTGCTGACCGAGGCCCCCCTGAACCCCAAGGCCAACCGCGAGAAGATGACCCAGGTGAGTGGCCCGCTACCTCTTCTGGTGGCCGCCTCCCTCCTTCCTGGCCTCCCGGAGCTGCGCCCTTTCTCACTGGTTCTCTCTTCTGCCGTTTTCCGTAGGACTCTCTTCTCTGACCTGAGTCTCCTTTGGAACTCTGCAGGTTCT
+
CCCBCCBCFFFFGFGGGGGGGGHHGGGEGGHFHGFGGGGGGHHHHGGGGGGGHHFGHHHGGGGGGGGGGGGGHHHGGGGHGGHHHGGGGGGGGGHHFHHGHHHHFHHHHHHGGHHGGGGGHHHHHHHGHHHGHHGGGGGHGHGGHGGGGGGGGGGGGDD?BDGGGGFFFFFFFFFFFFFFFFFFFFFFFFFFFFFFFFFFFFFFDFEFFFFFFFFFFFFFFFFFBFFFFFFFFFFFFFFFFFFFFFFFFFF
@M05620:37:000000000-D9766:1:1101:9869:11289 1:N:0:96
GAGGCTGCTTTGGAAGAAACTCATAGATTACTGCAACAGTTCCCCCTGGACCTGGAAAAGTTTCTTGCCTGGCTTACAGAAGCTGAAACAACTGCCACTGCTGTCAGGCATTTCCGCTTTCACACTCTTGTGGCTACAATTGTCCAATTCTCCGCATTTGTACTTGTAACTGCCAAGCCAGGGACACACGCTCGGACGAGCACACGTCTGCACTCCCGTCACTACTACGCACATCGTTTGCCGTCTTCAGC
+
CBBCCCFCFFFFGGGGBGGGGGGHHBFGGF4FH54BFGHEFEG32EEF2AFCEGFHF3BBBFGEGHFAAGBHHFC3BFGGGFHHF3BGG3FGHFGH@33334343B423?@FFG41?>E/3444?333BF33</B3B3FF4B44BFGFGF333//</?@G@2@>FG>FGH211011//?00/?.>F00<--<.<-<-;---:CFH-C.FG0090;C..9..90;/000;B:--:;;A.;DF/:A=AEF///
@M05620:37:000000000-D9766:1:1101:2534:11328 1:N:0:96
GCGTCTGCTTTGGCAGAAAATGACAAGCCATGTACAAAAGCTCGGCAGCGCACACGTCTGATCTCCAGTCCCTAATGCGCCACTCGTCTGCCGTCTTCTGCTTGAAAAAAACCCCACCAACTCGCCTCCTTTCTTGCTAACTACCATACCTTATATCCTATCTGACCGCCCGAGCTAACCCGAGCTCCCATTACCCCATGACTCACTAGCGCAGCGCCTTAACCATACTACCACCTTCCCACTCCCCTCAT
+
1>>>>>>BFFB@BFGA1BBABBDFGFGCA01B32D2D1BF0BBAAAEEEAE/AEHEBBGFD2DDFGH1DB1BBGHFDD/B//B1B/B?CCBB>>/0?22BB>>B>1BF0<<///?/<////01//</?/01111?111110>110111>01111110000000=00/-<-:;---.::/..-:--.0/./0;000/;.//0/09//99//-;--------////://-;//-/;-9//9-/9-/------/
@M05620:37:000000000-D9766:1:1101:19182:11332 1:N:0:96
ACCACACCTTCTACAATGAGCTGCGTGTGGCTCCCGAGGAGCACCCCGTGCTGCTGACCGAGGCCCCCCTGAACCCCAAGGCCAACCGCGAGAAGATGACCCAGGTGAGTGGCCCGCTACCTCTTCTGGTGGCCGCCTCCCTCCTTCCTGGCCTCCCGGAGCTGCGCCCTTTCTCACTGGTTCTCTCTTCTGCCGTTTTCCGTAGGACTCTCTTCTCTGACCTGAGTCTCCTTTGGAACTCTTGCAGGTTC
+
AAAAA1>AFFFDBGG13BAFAGBG?EEGC0BGHGF?0A/?EHHHHGCEA/EFDFFHHFFEGG/E/E@EGGEGHHCEEGGAFHHE/FEEG/>CCCFC11FGHHGH/?GFFGFGGHCCGGGGFHHHB0=GGGHGHH-A:.;:EHHG/0CFFGGG?F?.E.A@GG.FGG@F@?FFFFFFFFFF/FFFFFFFBFFFFF@BFFFFFFFFABFFFFFFFFFFFFBFFF/BFBFFFFFFFFFFFFFFBFFFFFB?AF/
@M05620:37:000000000-D9766:1:1101:15625:11349 1:N:0:96
ACCACACCTTCTACAATGAGCTGCGTGTGGCTCCCGAGGAGCACCCCGTGCTGCTGACCGAGGCCCCCCTGAACCCCAAGGCCAACCGCGAGAAGATGACCCAGGTGAGTGGCCCGCTACCTCTTCTGGTGGCCGCCTCCCTCCTTCCTGGCCTCCCGGAGCTGCGCCCTTTCTCACTGGTTCTCTCTTCTGCCGTTTTCCGTAGGACTCTCTTCTCTGACCTGAGTCTCCTTTGGAACTCTGCAGGTTCT
+
AAAAAAAABFFFFGGDAG1GGFHGGEEAA0FGGFFEAEGAAGEGHGGG/EEFFGFGFHFE@ECEGAFGGEE>GGHGGEAHFCGHCFEEGC/<<<GG1?FGGHEHGGG1<GF/FFFC@CGCHDGHFHHFHGCACG@CCCCCEHFFFFFFFFGFFFFEFG@?AGFGE@@A@@BBB9FBFFB-;BFFFFFFFFFFFF@ABFFFF-B-BFFFFBFFBBFFFFF/BFFFBF9BFFFBBBF9//;BFF/FBFFFFBB
@M05620:37:000000000-D9766:1:1101:15657:11363 1:N:0:96
ACCACACCTTCTACAATGAGCTGCGTGTGGCTCCCGAGGAGCACCCCGTGCTGCTGACCGAGGCCCCCCTGAACCCCAAGGCCAACCGCGAGAAGATGACCCAGGTGAGTGGCCCGCTACCTCTTCTGGTGGCCGCCTCCCTCCTTCCTGGCCTCCCGGAGCTGCGCCCTTTCTCACTGGTTCTCTCTTCTGCCGTTTTCCGTAGGACTCTCTTCTCTGACCTGAGTCTCCTTTGGAACTCTGCAGGTTCT
+
BBAABBBBFFFFGGGFAGGGGGHHGEEEAEGGFFFEFGFFFHHHHGGGDEGGGHFHHHFGCGGGGEGGGEEEHGHGGGGHGEHHGGEEGGGCDFGHBGBGFHHHGHHECGFFACF@DGGGHGFHFHHGHFHDFHGGGGAGGHGFHGGGEBFGGBFEFGA-?B?FGCFFFCBFFFFFFFFFFFFFFFFFFFFFFFFFFFFFFFFFFDFFFFFFFFFFFFF/BFFF/FBFFFFFFFFFFFFFFFFFFFFFFFF
@M05620:37:000000000-D9766:1:1101:10127:11377 1:N:0:96
[truncated: 1,882,972 more chars]
