# Supplementary material for: Fast but not furious: a streamlined selection method for genome-edited cells
Source: Life Sci Alliance. 2021 Apr 26;4(6):e202101051. doi: 10.26508/lsa.202101051 (PMC8127327; doi:10.26508/lsa.202101051)
Supplement: Supplementary file 1 [file LSA-2021-01051_Supplemental_Data_1.zip › SANGER and Deep Sequencing/ACTB/9_S9_L001_R1_001.fastq]

@M05620:37:000000000-D9766:1:1101:14892:1955 1:N:0:9
ACCACACCTTCTACAATGAGCTGCGTGTGGCTCCCGAGGAGCACCCCGTGCTGCTGACCGAGGCCCCCCTGAACCCCAAGGCCAACCGCGAGAAGATGCCCTGTTCAGTGTCCCGCTACCTCTTCTCGTCGCCGCCTCCCTCCTTCCTGGCCTCCCGCCGCTCCGCCCTTTCTCACTGGTTCTCTCTTCTGCCGTTTTCCGTTTTACTCTCTTCTCTTACCTAAGTCTCCTTTTTATCTCTTCAGTTTCTT
+
3ABBBBBBFFFFGGGGGGGGGGHHGGGGHGHHHGGGGGGGGHHHHGCEBEEFHHHHHHFE0E0EE>/EEGA23???E/////?//?E/B/////22?222<20111<1@11?<</<<-@F1<<F=11.<.--<<-:AAG:GCAC009;0/.999A:.---;--9.::>BFFFFF/BF/.::/;//BBB/9//;-;AFEBB.://.//;/;/BBFBBF/99:9///;9;9/B9B//.////B/////9//9/
@M05620:37:000000000-D9766:1:1101:12776:2111 1:N:0:9
ACCACACCTTCTACAATGAGCTGCGTGTGGCTCCCGAGGAGCACCCCGTGCTGCTGACCGAGGCCCCCCTGAACCCCAAGGCCAACCGCGAGAAGATGACCCAAGTGCATGGCCCGCTACCTCTTCCGGTGGCCGCCTCCCTCCCTCCTGGCCTCCCCGAACTGCGCCCTTTCTCCCTGGTTCTCTCTTCTGCCGTTTTCCGTAGGACTCTCTTTTCTGACCCGCGTCTCCTTTGGAACTCTGCAGGTTCT
+
BBBCCCCBFFFFGGGGGGAFGGHHGGGAGGGFGGGGGGGGGHHHHGGGGGGGHHHHHHHGGGGGGGGGGGGHHHHGGGGHGGGHHGGGFG>CGGHHGHHGHHA/?<F111??FHH@C--->>F<G00<<<@EFC:;A::GGCFC.;BA/CBFGGGFG.;---.:/.:DFFFFFBB/:BBFFFFBB:B/FBBBBF-;DFFFF.;..;/;9:BBFF////;//;/-9---9/:;FFFFFFFFFFFFE/AFE9F
@M05620:37:000000000-D9766:1:1101:14340:2204 1:N:0:9
ACCACACCTTCTACAATGAGCTGCGGGTGGCTCCCGAGGAGCACCCCGTGCTGCTGACCGAGGCCCCCCTGAACCCCAAGGCCAACCACGCGAAGACGAGTGGGGGGCTCCCTCTTCTTTTTGGCGCACCCCTCCTTCCGGGCCTCCCGGGGCTGCGGCCGTTCTCACTGGTTCTCTCTTATGCCGTTTTCCGACGGACTCTCTCGTCTGACCTGCGTCTCCTTTGGAACTCTGGAGGTTATGGATGGGCA
+
BBBBBBBAFFFFGGGGFGDFGFHHG2A2AAGCBFGEAFGGGHHHHGGGDAEFHHHFHHG@@ECGGAGGGEE2GCGG??/??/?C//?/FF<B@G//0?/>..<>>--;-A...;.//9////--;-;--9.-;...9/9.--99...9;---9-;.--9--;A.;/99/9./;F99B/;/BFFF/;9;9EF/D.-;-.@AFE///;;A.EFFF/..99-;BFB/9/;/99/;///;;..;///;F/;...:
@M05620:37:000000000-D9766:1:1101:12642:2214 1:N:0:9
ACCACACCTTCTACAATGAGCTGCGTGTGGCTCCCGAGGAGCACCCCGTGCTGCTGACCGAGGCCCCCCTGAACCCCAAGGCCAACCGCGAGAAGATGACCCAGGTGAGTGGCCCGCTACCTCTTCTGGTGGCCGCCTCCCTCCTTCCTGGCCTCCCGGAGCTGCGCCCTTTCTCACTGGTTCTCTCTTCTGCCGTTTTCCGTAGGACTCTCTTCTCTGACCTGAGTCTCCTTTGGAACTCTGCAGGTTAT
+
ABBBBBBBFFFFGGGGGGGGGGHHGEFAFEEHHGGGFGGGGHHHHGGGGGGGHHHHHHCEEEGGGGGGGGFHHHHGGGFHGHHHHGFECF<CGGHFFH2FGHG/FFG10<?FGHHGGCD<GHHGHF0GDGHGHHGGGGGHGHHG/CFG0FFGGGGGG.9--;.;CDFFFFFFFFFBFFFFFFFFFFFBFFFFFF-AFFFFFBBF?DFFFFFFFFB/;/F99F/;/999B/BFFFFFBFFFFBFFFBFFFFF
@M05620:37:000000000-D9766:1:1101:17955:2218 1:N:0:9
ACCACACCTTCTACAATGAGCTGCGTGTGGCTCCCGAGGAGCACCCCGTGCTGCTGACCGAGGCCCCCCTGAACCCCAAGGCCAACCGCGAGAAGATGACCCAGGTGAGTGGCCCGCTGCCTCTTCTGGTGGCCGCCTCCCTCCTTCCTGGCCTCCCGGCGCTGCGCACTTTCTCACTGGTTCTCTCTTCTGCCGTTTTCCGTAGGACTCTCTTCTCTGACATGAGTCTCCTTTGGAACTATGCAGGTTCT
+
ABBABBBBFFFFGGGGGGFGGCHCFEEEGFHHCGGEFGGGGHHHHGGGEEGGGHHHHHHGGGCGGDEGGGGFHFHGGGFHEFHHGFEEGGGC/<CGDDDDFHHHE1F1F<GGGH/AFC-<000=<DDHH0CDH.<;-;..;GHGFB0;9FGG.F.9A9D9DA@FFFF-@-FF//BFFFF./:FBFFF/9FFFFFFFFFF/BABFF9BFBFFF/BFF/9FFB/9/B9FFFFFBF//B///;/9BBFFE9BF/
@M05620:37:000000000-D9766:1:1101:16515:2245 1:N:0:9
ACCACACCTTCTACAATGAGCTGCGTGTGGCTCCCGAGGAGCACCCCGTGCTGCTGACCGAGGCCCCCCTGAACCCCAAGGCCAACCGCGAGAAGATGACCCAGGTGAGTGGCCCGCTACCTCTTCTGGTGGCCGCCTCCCTCCTTCCTGGCCTCCCGGAGCTGCGCCCTTTCTCACTGGTTCTCTCTTCTGCCGTTTTCCGTAGGACTCTCTTCTCTGACCTGAGTCTCCTTTGGAACTCTGCAGGTTCT
+
CCDDDDDDFFFFGGGGGGGGGGHHGGGEHGHHHGGGGGGGGHGHHGGGGGGGHHHHHHHGGGGGGGGGGGGHHHHGGGGHGHHHHGGGGGCFGGHGHHFHHGEHA1?DGGGFGHFGCGGGHHHHHHFHG<GCGFCGCGGHEGHFHGGGGGFGFGGGGGGA@FFFGGFFAFFFFFFFFFFFFFFFFFFFFFBFFFFFFFFFBBBFFFFFFFFFFFFFFFFFFFFB/BFFFFFFFFFFFBFBF00B0FFFBFB
@M05620:37:000000000-D9766:1:1101:18763:2247 1:N:0:9
ACCACACCTTCTACAATGAGCTGCGTGTGGCTCCCGAGGAGCACCCCGTGCTGCTGACCGAGGCCCCCCTGAACCCCAAGGCCAACCGCGAGAAGATGAGTGGCCCGCTCCCTCTTCTTGTGGCCGCCTCCCTCCTTCCTGGCCTCCCGGCGCTGCGCCCTTTCTCACTGGTTCTCTCTTCTGCCGTTTTCCGTAGGACTCTCTTCTCTGCCCTGCGTCTCCTTTGGAACTCTGCAGGTTCTAGATCGGAA
+
AAAAAAAAFFFFGGGGDGABG1AAF0E000FHHGFFCE//FHH0/AAE/BEFFHHHHHH?E/EGFGC/EEGHFHHGCGGHEEGHHGEEGG/CCGFFHEGHH1F/<?@CG->FHHHHHG<GHEEHGC<C<.;E/:AFHHHHHHHHHGGGGGGGAGGG@@F@@FFFFFFFFFFFFFFFFFFFFFFFF@FFFFFFFFFFFFFFFFFFFFFFFF/BEFF?@F@FFFFFFFF/BFFFFFFFFFFBFF/FFFFFFBE
@M05620:37:000000000-D9766:1:1101:17709:2278 1:N:0:9
ACCACACCTTCTACAATGAGCTGCGTGTGGCTCCCGAGGAGCACCCCGTGCTGCTGACCGAGGCCCCCCTGAACCCCAAGGCCAACCGCGAGAAGATGCCCAGGTGAGTGGCCCGCTACCTCTTCTGGTGGCCGCCTCCCTCCTTCCTGGCCTCCCGGGACTGCGCCCTTTCTCACTGGTTCTCTCTTCTGCCGTTTTCCGTAGGACTCTCTTCTCTGACCTGGGTCCCCTTTGGAACTCTGCAGGTTCTA
+
CCCCCCCBFFFFGGGGGGGGGGHHGGGGHGHHHGGG?EGGGHHHHGGGGGGGHHHHHHHGGGGGGGGGGGGHHHHGGGGHGHHHHGGGGGGGGGHHGEHHHHEF?F10?FGCGH-@<@CGHHHHF0DGGFGHHGCCDEHGFFGCGBFF0FAGEAFGDC--;.;CAAFFAFFFFB009BFBFBFFFFBB09BBF>.AFFFFD09.ABBF9:BFF00:;FFFF0F9.//.9::FFFFFFFF0BBBBFFF0099
@M05620:37:000000000-D9766:1:1101:19341:2340 1:N:0:9
ACCACACCTTCTACAATGAGCTGCGTGTGGCTCCCGAGGAGCACCCCGTGCTGCTGACCGAGGCCCCCCTGAACCCCAAGGCCAACCGCGAGAAGATCCCCAGGTGAGTGGCCCGCTACCTCTTCTGGTGGCCGCCTCCCTCCTTCCTGGCCTCCCGGCGCTGCGCCCTTTCTCACTGGTTCTCTCTTCTGCCGTTTTCCGTAGGACTCTCTTCTCTGACCTGAGTCTCCTTTGGAACTCTGCAGGTTCTA
+
CCABCCCCFFFFGGGGGGGGGGHHGFGEGEHHHGGGGGGGGHHHHGGGGGGGHHHHGHHGGGGGGGGGGGGHHHHGGGGHGHHHHGGGGGFGGGHHH2FHG2D/??GGH1?FH/->@DGHHHHHGHHGD/DHHGGGGGHGHHGHGGGGGGGGGGGAF-99AF-ADCFFFFFFFF/;FFFFFFFFFFFFFFFFFFFFFFFFFFF?9FFFFFFFFFF/FBBFFFE:FFFFFFBFFBBBB9/B/BFFFFF/BB;
@M05620:37:000000000-D9766:1:1101:16894:2379 1:N:0:9
ACCACACCTTCTACAATGAGCTGCGTGTGGCTCCCGAGGAGCACCCCGTGCTGCTGACCGAGGCCCCCCTGAACCCCAAGGCCAACCGCGAGAAGATGCCCAGGTGAGTGGCACGCTACCTCTTCTGGTCGCCGCCTCCCTCCTTCCTGGCCTCCCGGCGCTCCGCCCTTTCTCACTGGTTCTCTCTTCTGCCGTTTTCCGTAGGACTCTCTTATCTGACCTGAGTCTCCTTTGGAACTCTGCAGGTACTG
+
>AABCCCCFFFFFGGGGGGGGGHHGEGGHGHHHGGGGFGGGHHHHGGEEEGEFHHHGGHGFGGGGGGGGGGHHHHGGGGHGHHHHGGGGGGGGGHGHGHFHHHFFCFHHFGGFH?CGGGHH11>FF0<<0<@GGGGFFGGHHFHHGGGEFFFFGGGGD?DBB.:ADFFC/BF//;BFFFFBFFFFFF/:FFFFF9DFFFFF/A.::BFFFFFF//;FFFFFF//;BFFFEF/BF/9:FF/BFFFF.9/:;/
@M05620:37:000000000-D9766:1:1101:16883:2392 1:N:0:9
ACCACACCTTCTACAATGAGCTGCGTGTGGCTCCCGAGGAGCACCCCGTGCTGCTGACCGAGGCCCCCCTGAACCCCAAGGCCAACCGCGAGAAGATGCCCAGGTGAGTGGCACGCTACCTCTTCTGGTGGCCGCCTCCCTCCTTCCTGGCCTCCCGGCGCTCCGCCCTTTCTCACTGGTTCTCTCTTCTGCCGTTTTCCGTAGGACTCTCTTATCTGACCTGAGTCTCCTTTGGAACTCTGCAGGTTCTA
+
BBCCDCDDFFFFGGGGGGGGGGHHGGGFHGHHHGGGGGGGGHHHHGGGGGGGHHHHHHHGGGGGGGGGGGGHHHHGGGGHGHHHHGGGGGGGGGHHHHGGHHHGHHGGGHGG0G?GDGGHH1<GHH0DG/CGHGGDDFGGHHGHHHHH0FFGGGGGGAAFGC.<DFFFF/BFB0BFFFFFBFFFFFFBBFFFFFADFFFFF:F.9BFFFFFFF0:FFFFFFFF/<BFFFFF0BF/:FFFFFFFFF.B0BF<
@M05620:37:000000000-D9766:1:1101:12131:2497 1:N:0:9
ACCACACCTTCTACAATGAGCTGCGTGTGGCTCCCGAGGAGCACCCCGTGCTGCTGACCGAGGCCCCCCTGAACCCCAAGGCCAACCGCGAGAAGATGACCCAGGGAGGGGGCCGCTACCCCCTCTTGTGGCCGGCTTCCCCCTTTCTGGCCTTCCGGGGCTGCGCCCCTTCCTACTGGGTCTTTCCTCTTCCGTTTTCCCTAAGACTCCTTTCTCCTACCTGAGGCTCCTTTGGGAATTCTCCAGGTTCT
+
BBBABBBAFFFFGGGGGGAGGFHFGEEAAEHHHGGEEFFCEHHHHGGGDGGGFHGHHHHGGGGGGGGGGGGHHHHGGGGHFHHHHGFGGGGFFGGHFFDGHB/?///?/->-<DA----=..-;./0<00=.;--;--;C//;-;0;0/;/;//;B.@-9-9..--;B-;F.///9//;.B..////;////9./;BF/://9.;///////;/;//9//;///9...9A/BF/B.AB.//////;/;///
@M05620:37:000000000-D9766:1:1101:12894:2505 1:N:0:9
AGTGCCAGCTCTCAATCGCACAGGGGACCCAGGGCCTGGCCCCTCCATCCAGAAAACCTATGACCTCACCCGCTACCTGGAGCACCAACTCCGCAGCTTGGCTGGGACCTATGTGAGTATCCAGCGTAGGAATCTGGGAGTTGGGGAGGAGTGAGGAGTTGGGGAAAGACAGTCCTAACCGTGGAGGGTTCTGGTAAATGATGGGGTGAGGAGGGGCTCTTTGGCTCCCACCAGTCCCCCTGTCTGGTCTA
+
AAABBFFFBFFFFFGGGGGGGFHHGGGGGGGHFEGGGGHHHHGHGGHH5FFGFGBGHGHHHHGHHHGHHHHGGGGGHHHGFHGGFHHHGHHHGG?GGFHHGHHGGGHHGHHHHHHHGGHHHHHHHGEGGGHHHHHHGHGGGHHGGGGGGGGHHHHHGGHHHEGGGGHHFHHHHHHHHHGHGEEGGGGGCFAFGGCBFFGGGGGGGGFAFFFFFFFFFAFFFFFFFFFFFFFFFFFFFFFFFFFFFFFFFFB
@M05620:37:000000000-D9766:1:1101:12115:2513 1:N:0:9
ACCACACCTTCTACAATGAGCTGCGTGTGGCTCCCGAGGAGCACCCCGTGCTGCTGACCGAGGCCCCCCTGAACCCCAAGGCCAACCGCGCGAAGATGCCCAGGTGAGTGGCCCGCTACCTCTTCTGGTGGCCGCCTACCTCCTTACTGGGCTCCCGGGGCTGCGCCCTTTCTCACTGGTTCTCTCTTCTGCCGTTTTCCGTAGGACTCTCTTCTATGACCTGGGTCCCCTTTGGAACTCTGCAGGTTCTA
+
>A11>1A>CCCFGGG1BG11A1B1AAAAB0GHCBFE?EG?FHHHHGEEEAEEFEEFHHFE@EGGEA>EGGGHHFEEGGCG/CH//FG<CC/</<<ADF1GHF/F<110<?F<GH@-<--C0G0DG00D0/CCF--A:.CGF0A/F0CB0C.CBAEEAA---9----A@<FFFF//:/;F9F/9/99/B//9/B99AFFBFB/--:/:BBFBFFBB///;/;/---;--9;9AF/B/BBB////BBA-//9/
@M05620:37:000000000-D9766:1:1101:19951:2521 1:N:0:9
GAGGCTGCTTTGGAAGAAACTCATAGATTACTGCAACAGTTCCCCCTGGACCTGGAAAAGTTTCTTGCCTGGCTTACAGAAGCTGAAACAACTGCCAATGATCCCAGAGCTAAAAGAGGAGGCATACAACAGAAGAAAGAAGAACAAAAGAAATTACAAAAAAACGCACTAAATCACTAATACTCTCCGCAGAACTCTTTCGTCACAATATCAACAAATAACACAATTTTTATAATTAGTATACAAAATCG
+
>>AA>>CAF@BDF4544A4AGBGGFD5DF5BDAF44FG2DFBBBBAA2FB2FGHF2A3BGADFBFAD53B3ABBB3ABBD333BB3B3@B11@F@B3B33B44B233??B33B33B?110//?/3333B3/0333B333?0B1B00?BBB/0011111110////>/><-11111<1>1/0000<<</..-:-//:0::00...;;:00000;0/:CA0000099.09;0;.0000;0000000;09.//9
@M05620:37:000000000-D9766:1:1101:17505:2568 1:N:0:9
AGTGCCAGCTCTCAATCGCACAGGGGACCCAGGGCCTGGCCCCTCCATCCAGAAAACCTATGACCTCACCCGCTACCTGGAGCACCAACTCCGCAGCTTGGCTGGGACCTATGTGAGTATCCAGCGTAGGAATCTGGGAGTTGGGGAGGAGTGAGGAGTTGGGGAAAGACAGTCCTAACCGTGGAGGGTTCTGGTAAATGATGGGGTGAGGAGGGGCTCTTTGGCTCCCACCAGTCCCCCTGTCTGGTCTA
+
AABBBFFFBFFFGGGGGGGGGGFCFGGFAEHHGGGGGGHHFHGHGGHHHGHHGHHHHGHGHHEHHHGHHHHGGFGGHHHHHHGGHHHHGHHHEFFFFHHHGGHGGDHHGHHHHHHHHHHHHHHHHGGGGGHHGHHHHHHGGHHHGGGGGGGFGHHHHGHGHHGGGGGHHHHHHHHHHFHHGEEFGGGGCFGGGGCFGGGGGGGGGG?DAFFFFFFFFFFFFFFFFFFFFFFFFFFFFFFFFFFFFFFFFFF
@M05620:37:000000000-D9766:1:1101:14294:2901 1:N:0:9
ACCACACCTTCTACAATGAGCTGCGTGTGGCTCCCGAGGAGCACCCCGTGCTGCTGACCGAGGCCCCCCTGAACCCCAAGGCCAACCGCGAGAAGATGACCCAGGTGAGTGGCCCGCTACCTCTTCTGGTGGCCGCCTCCCTCCTTCCTGGCCTCCCGGAGCTGCGCCCTTTCTCACTGGTTCTCTCTTCTGCCGTTTTCCGTAGGACTCTCTTCTCTGACCTGAGTCTCCTTTGGAACTCTGCAGGTTCT
+
AAAAAAAAFFFFGGGGFG11B1GBFBEB0AFGBBFA?EEGFHHHHGGGGGGGFHGHFHHEEGCGGEEGGGGFHFHGGGAG/CGHHGA<CG/@BG<C>F1<GFHFFGFDHGHGGHHGGGGGHGGHHHHHHHHGHFCCGG?GEHHGHGFGGGGGGFGGGGG@@GGGGG@B@?FFFFFFFFFFBFFFFFFFFFFFFF@BFFFEFFFFFFFFFFFFFFFFFFFFFFFF/:FFFFFFFFFFFFFFFFFFFEFAFFF
@M05620:37:000000000-D9766:1:1101:13615:2912 1:N:0:9
ACCACACGTTCTACAATGCGCTGCGTGTGGCTCGCGAGGAGCACCCCGTGCTGCTGACCGAGGCCCCCCTGAACCCCAAGGCCAACCGCGCGAAGATGACCCAGGTGCGTGGCCCGCTACCTCTTCTGGTGGCCGCCTCCCTCCTTCCTGGCCTCCCGGTGCTGCGCCCTTTCTCACTGGTTCTCTCTTCTGCCGTTTTCCGTAGGACTCTCTTCTCTGACCTGCGTCTCCTTTGGAACTCTGCAGGTTCT
+
AAAAA?A1BBB>FGGBDGBEEEEFGGG0A0FGH/AA/AE/AGHHHGG/>>EA@BFHHHH/E@@EFGEEG</FHHFGGGCEGHHGEGGGG//</AC.>1FGHFAEEFG0ACCC@H.::@@@CGGGF0BFGFFGFG@@-AEEEFGAFFGFFFFFFFFFFB?-99;FF@@F;@FFFFF/BFFFBFFBB/BBFF;BBB@BFFFFFFFEFFFBFBFFFF/9;BBFFB/BA@F>BFFFFFFBFFFFFFFFBFFFFFF
@M05620:37:000000000-D9766:1:1101:16527:2982 1:N:0:9
ACCACACCTTCTACAATGAGCTGCGTGTGGCTCCCGAGGAGCACCCCGTGCTGCTGACCGAGGCCCCCCTGAACCCCAAGGCCAACCGCGAGAAGATGCCCAGGTGAGTGGCCCGCTACCTCTTCTGGTGGCCGCCTCCCTCCTTCCTGGCCTCCCGGCGCTGCGCCCTTTCTCACTGGTTCTCTCTTCTGCCGTTTTCCGTAGGACTCTCTTCTCTGACCTGAGTCTCCTTTGGAACTCTGCAGGTTCTA
+
BCCCCCCCFFFFGGGGGGGGGGHHGGGEAEHHHGFGGGGGDHHHHGGGDGGGGHGHHHGGGGGGGGGGGGGHHHHGGEGHGHHHHGGGGGGGGGHHGHGHHGHFGHHHHHGGHHGGGGGHHHHHHHHHHHGHHGGGGGHGHHGHHGGGGGGGGGGGGG-ACFFFFFFFFFFFFFFFFFFFFFFFFFFFFFFFFFDFFFFFFFFFFFFFFFFFFFFFFFBFFFFFFFFFFFFFFFFFFFFFFFFFFFFFFFF
@M05620:37:000000000-D9766:1:1101:16518:2999 1:N:0:9
ACCACACCTTCTACAATGAGCTGCGTGTGGCTCCCGAGGAGCACCCCGTGCTGCTGACCGAGGCCCCCCTGAACCCCAAGGCCAACCGCGAGAAGATGCCCAGGTGAGTGGCCCGCTACCTCTTCTGGTGGCCGCCTCCCTCCTTCCTGGCCTCCCGGCGCTGCGCCCTTTCTCACTGGTTCTCTCTTCTGCCGTTTTCCGTAGGACTCTCTTCTCTGACCTGAGTCTCCTTTGGAACTCTGCAGGTTCTA
+
CCCDDDDCFFFFGGGGGGFGGGHHGGGECFHHHGGGCFGGFHHHHGGGGGGGGHGHHHHEGGGGGGGGGGGHHHHGGGGHGHHHHGGGGGCGGGHEHHHHHHHGHHHHHHGGHHGGGGGHHHHHHHHHHHGHHGGGGGHGHHGGHGGGBGFGGGGGGD-=AC=DFFFFFFFFFFFFFFFFFFFFFFFFFFFFFFBFFFHFFFFADFFFFFFFFFFFFFFFFFBFFFFFFFFFFFFFFFFFFBFFFFAFFFF
@M05620:37:000000000-D9766:1:1101:18747:3046 1:N:0:9
GAGGCTGCTTTGGAAGAAACTCATAGATTACTGCAACAGTTCCCCCTGGACCTGGAAAAGTTTCTTGCCTGAATTACAGGAGCCGCGACGACTCCACGTGTGCCTCAAGGCTGCTGCCACCCTGGCCAGTCTGCCCGACCTTTCCGCTTTCGCACTATTGTGGCTCACATTGTCGCATTTTACGCCTTTGTCTTTGCACCAGCACTGTTCGGGCACCAAGTGCGGCCTTGTCAGCGTCTGACCTCGAGTCA
+
AABBBBFBFFFFGGGGFGGGGGHFFGGHHHHHGGDFHHGDGGHHHGFF2BGGFG2FF32BFGHGEGFFH5A2ADF5DGH3BFG1>00>E/>>1>BFG/???/4BB333BB/BGFF?G0220?/BGHFGHF22222?E///<11??....<=C.>C-000D00..<00<C00000..:..0000.;A.:00;0000;000/.;.;=0/000.:CC-.;.A.//;--99.///;9/;.;.AA/;9B/9../;/
@M05620:37:000000000-D9766:1:1101:12935:3068 1:N:0:9
ACCACCCCTTCTCCAATGAGCTGCGTGTGGCTCCCGCGGCGCACCCCGTGCTGCTGACCGAGTCCCCCCTGAACCCCAAGGCCACCCGCGAGAAGATGCCCTGCCCAGTAGCCCGCTAGCTGGTCTCGTCGCCGCCTCCCGCCTTCCTGGACTCCCGCCCCTGCGCCCTTTCTCACTGGTCCTCTCTTCTGCCGATTTCCGTAGGCCTCTATTCTATGACCTGGGTCACCTTTGCATCCTGCAGGTCTTAA
+
AAAAA1A>ACFF1GGFGFF1B1FBEEEE00AAGBF0AEG//A/EEGGE?BEE1B1BGHHE>E/FGHGEEGFBCHHGGGGFFHHG/0?/B?CA@/01>1<1<1><><1.<<00<<<-<-./:0/:<;0;::-:9999AAEE.-;C.;CBB/-9;;B-B9@>-----9-9-/9BFF/:B:-F//;B//BF:::/B@-@9AFFAB-99//9A/;//9/;;///;B---;9-999BFB/////9::F/--99///
@M05620:37:000000000-D9766:1:1101:11105:3074 1:N:0:9
ACCACACCTTCTACAATGAGCTGCGTGTGGCTCCCGAGGAGCACCCCGTGCTGCTGACCGAGGCCCCCCTGAACCCCAAGGCCAACCGCGAGAAGATGACCCAGGTGCGTGGCCCGCTACCTCTTCTGGTGGCCGCCTCCCTCCTTCCTGGCCTCCCGGGGCTGCGCCCTTTCTCACTGGTTCTCTCTTCTGCCGTTTTCCGTAGGACTCTCTTCTCTGACCTGCGTCTCCTTTGGAACTCTGCAGGTTCT
+
>AAAAAAAFFFFDGFFGGBFGFHFGEGBFEHHHFCEDGGGGHFHHGEEEEFGHFHHF2FEEGGGEEFEGGGFFHHEGGGHGHHHHGGEGF<BCDHFGFFGCBC//?F1</?A@G.-->-@/DDGB0DG0=GAGFC:-;EHA/;.B0FFBFFG90CEED-----9;9BDDFFFBBB/;FF.FFBB9BBBFF/BF/9AFFFFFBFFDD/BFB9//99:/9B/;BBF?-.9:F/FF/:/FBFBBF/BBBAAFBF
@M05620:37:000000000-D9766:1:1101:12936:3086 1:N:0:9
ACCACACCTTCTACAATGAGCTGCGTGTGGCTCCCGAGGAGCACCCCGTGCTGCTGACCGAGGCCCCCCTGAACCCCAAGGCCAACCGCGAGAAGATGCCCAGGTGAGTGGCCCGCTACCTCTTCTGGTGGCCGCCTCCCTCCTTCCTGGCCTCCCGGCGCTGCGCCCTTTCTCACTGGTTCTCTCTTCTGCCGTTTTCCGTAGGACTCTCTTCTATGACCTGGGTCTCCTTTGGAACCTGCCGGTTTTAG
+
CBBBCCCCFFFFGGGGGGGGGGHHGEEEHGHHHGGGGGGGGHHHHGGGGEGGHHHGHHHGGGGGGGGGGGGGGHHGGGGHGGHHHGGGGGCFGGHGFHHHHH/F<CF0?DFEHH->@?CHHHHHH0<D=CEGHG?CC.CEGFGHFFGGGGAFGGGGGA--:-;:DBFFFFFFFFBBBFFBFBFEFEBF/:BBFD9DFFFFF/A9D9BFFFFFFF//;/9;FFF..;:99;FFFFFFFFFFF.:@C9D.://
@M05620:37:000000000-D9766:1:1101:11845:3116 1:N:0:9
ACCACACCTTCTACAATGAGCTGCGTGTGGCTCCCGAGGAGCACCCCGTGCTGCTGACCGAGGCCCCCCTGAACCCCAAGGCCAACCGCGAGAAGATGCCCAGGTGAGTGGCCCGCTACCTCTTCTGGTGGCCGCCTCCCTCCTTCCTGGCCTCCCGGGGCTGCGCCCTTTCTCACTGGTTCTCTCTTCTGCCGTTTTCCGTAGGACTCTCTTCTCTGACCTGAGTCTCCTTTGGAACTCTGCAGGTTCTA
+
BBBBBBBAFFFFGGGGGGFGGGHHGGG24EHGHCFE?EGGFHHHHGGGEEGFFHFHHHGAFGCFGGGGGGEHHHHGGGGHGHHHHGGGGG/B/AC2F2?FFB/F1GB0GGGGFHFGCCGCGGHFG0DDDFFH.<DCDDHFHHGB0;FFB/9C0CA..9---9;A@DF>FBFBFFFBFF.FBFB/BB//BFF//@DD/AF/;B..ABFBB/9BB/99B//;BFF/.FB/BBBBFF/:/BBF9FB//.9/;F9
@M05620:37:000000000-D9766:1:1101:19193:3175 1:N:0:9
AGTGCCAGCTCTCAATCGCACAGGGGACCCAGGGCCTGGCCCCTCCATCCAGAAAACCTATGACCTCACCCGCTACCTGGAGCACCAACTCCGCAGCTTGGCTGGGACCTATGTGAGTATCCAGCGTAGGAATCTGGGAGTTGGGGAGGAGTGAGGAGTTGGGGAAAGACAGTCCTAACCGTGGAGGGTTCTGGTAAATGATGGGGTGAGGAGGGGCTCTTTGGCTCCCACCAGTCCCCCTGTCTGGTCTA
+
AABBCFFFBFFFGGGGGGGGGGHHGGGAEGEHGEGGGGHABGGHGGHHHHHHHHHHHEHHHHHHHGHHHHHGG/EGFFHHCFHHHEA1AEGHGGGGGHGHGFHGGFHHGGHHHHHHHFHHHBHFHGDGGGHHHHHHHHHGGHHHGGGGGGGHHHHHHGHHHHGGGGHHHHHHHHHHHHHHGGGGFGGGCFGGGGGGGGGGGGGGGGFFFFFFFFFFFFFFFFFFFFFFFFFFFFFFFFFFFFFFFFFFFFF
@M05620:37:000000000-D9766:1:1101:21612:3196 1:N:0:9
AGTGCCAGCTCTCAATCGCACAGGGGACCCAGGGCCTGGCCCCTCCATCCAGAAAACCTATGACCTCACCCGCTACCTGGAGCACCAACTCCGCAGCTTGGCTGGGACCTATGTGAGTATCCAGCGTAGGAATCTGGGAGTTGGGGAGGAGTGAGGAGTTGGGGAAAGACAGTCCTAACCGTGGAGGGTTCTGGTAAATGATGGGGTGAGGAGGGGCTCTTTGGCTCCCACCAGTCCCCCTGTCTGGTCTA
+
ABAACFFFCFFFGGGGGGGGGGHGGGGGGGHHGGGGGGHHGHGHGGHHHHHHHGHHHGHHHHGHHHHHHHHGGEGGHHHHHHHHHHHHGFHHGGGGGHHHGGHGGCHHGHHHHHGHHHHHHHHHHGGGGGHHHHHHHGHGGHHHGGGGGGGHGHHGHGHHHHGGGGHGHHHHHHHHHHHHGGGGGGGGGGGGGGGGGGGGGGGFGGFFFFFFFFFFFFFFFFFFFFFFFFFFFFFFFFFFFFFFFFFFFF0
@M05620:37:000000000-D9766:1:1101:20483:3200 1:N:0:9
ACCACACCTTCTACAATGAGCTGCGTGTGGCTCCCGAGGAGCACCCCGTGCTGCTGACCGAGGCCCCCCTGAACCCCAAGGCCAACCGCGAGAAGATGACCCAGGTGAGTGGCCCGCTACCTCTTCTGGTGGCCGCCTCCCTCCTTCCTGGCCTCCCGGAGCTGCGCCCTTTCTCACTGGTTCTCTCTTCTGCCGTTTTCCGTAGGACTCTCTTCTCTGACCTGAGTCTCCTTTGGAACTCTGCAGGTTCT
+
CDDCCDDDFFFFGGGGGGGGGGHHGGGEGGHHHGGGGGGGGHHHHGGGGGGGHHHHHHHGGGGGGGGGGGGHHHHGGGGHGHHHHGGGGGCGGGHHHHHHHHHH/?GGH1FFGHHGGGCGHHHHHHHHHHHGHHGGGGFHGHHGHGGGGGFGGGGGGGGBCGGGGGFFFFFFFFFFFFFFFFFFFFFFHFFFFFFFFFFHFFFFFFFFFFFFFHFFFFFFFFFFFFFFFFFFFHHFFFFFFFFFFFFFFFF
@M05620:37:000000000-D9766:1:1101:12553:3207 1:N:0:9
ACCACACCTTCTACAATGAGCTGCGTGTGGCTCCCGAGGAGCACCCCGTGCTGCTGACCGAGGCCCCCCTGAACCCCAAGGCCAACCGCGAGAAGATGCCCAGGTGAGTCGCCAGCTACCTCTTCTGGCGGCCGCCTCCCTCCTTCCTGGCCTCACGGCGCTCCGCCCTTTCTCACTGGTTCTCTCTTCTGCCGTTTTCCGTAGCACTCTCTTCTCTGACCTCAGTCTCCTTTGGATCTATGCAGGTTCTA
+
AAAABAAAFFFFGGGB5BGGFGHGGGGGF?GHHGG?EEGCEHHHHGGGEEGFDFHHHHHGGGGGEGGGGGGHHHGGGGGHGHHHHGGGGGGGDDHBDFG1F1/FGHHHH1<@FA->G1FGHH1=F1FB0<ADCGG-EDEGGGGGFFGGBCCGGF/CE9--;9.AADDBBFFFF//;BBFFFFFFFFF/FF//FB.;BABFD9...;FFFFFFFF/;BBFFFF//;9BFFB//;/;9//9/;/FFF..//;/
@M05620:37:000000000-D9766:1:1101:22590:3214 1:N:0:9
ACCACACCTTCTACAATGAGCTGCGTGTGGCTCCCGAGGAGCACCCCGTGCTGCTGACCGAGGCCCCCCTGAACCCCAAGGCCAACCGCGAGAAGATGACCCAGGTGAGTGGCCCGCTACCTCTTCTGGTGGCCGCCTCCCTCCTTCCTGGCCTCCCGGAGCTGCGCCCTTTCTCACTGGTTCTCTCTTCTGCCGTTTTCCGTAGGACTCTCTTCTCTGACCTGCGTCTCCTTTGGAACTCTGCAGGTTCT
+
CCCCCCCCFFFFGGGGGGGGGGHHGEGBFFDHHGGGGGFEEDHCFGGGGFGGHHHHGHHGGGGGGGGGGGGH3GHGAEGHGHHHHGEFCGFGCGHHHFGHHBGHGHH1C?GEGFGFGGCDGHHHHHHHGHHGHGCG@:EHGFHFHGGGFGGGGGGGGG?-9-ABFGFFFFFFFFF/:FFFFFFFFFFFFFFFF;=DFFFFFFFFFFFFFFFFFFFFFFF/B9BF.:ABDFFFFFFFFFFFBFFFFFFFFFF
@M05620:37:000000000-D9766:1:1101:22510:3236 1:N:0:9
ACCACACCTTCTACAATGAGCTGCGTGTGGCTCCCGAGGAGCACCCCGTGCTGCTGACCGAGGCCCCCCTGAACCCCAAGGCCAACCGCGAGAAGATGCCCAGGTGAGTGGCCCGCTACCTCTTCTGGTGGCCGCCTCCCTCCTTCCTGGCCTCCCGGCGCTGCGCCCTTTCTCACTGGTTCTCTCTTCTGCCGTTTTCCGTAGGACTCTCTTCTCTGACCTGAGTCTCCTTTGGAACTCTGCAGGTTCTA
+
CCCCCCCCFFFFGGGGGGGGGGHGGGGECEHHHGGGGGGGDHHHHGGGGGGGHHGHHHHGGGGGGGGGGGGHHHHGGGGHGHHHHGGGGGGGGGHHHHHHHHHGHHHHHHGGHHGGGGGHHHHHHHGHHHGHHGGGGGHGHHGHHGGGGGGGGGGGGG-CDFFFFFFFFFFFFFFFFFFFFFFFFFFFFFFFFFFFFFFFFFFFFFFFFFFFFFFFFFFFFFFFFFFFFFFFFFFFFFFFFFFFFFFFFFB
@M05620:37:000000000-D9766:1:1101:10841:3257 1:N:0:9
AGTGCCAGCTCTCAATCGCACAGGGGACCCAGGGCCTGGCCCCTCCATCCAGAAAACCTATGACCTCACCCGCTACCTGGAGCACCAACTCCGCAGCTTGGCTGGGACCTATGTGAGTATCCAGCGTAGGAATCTGGGAGTTGGGGAGGAGTGAGGAGTTGGGGAAAGACAGTCCTAACCGTGGAGGGTTCTGGTAAATGATGGGGTGAGGAGGGGCTCTTTGGCTCCCACCAGTCCCCCTGTCTGGTCTA
+
AAAAAFFFBFFFG4BFGFGEEAACEEEGGEFHGGGEFEDGHHGHGGGHHHFHFGFGGGHHGGFHHG3FGHHEGGEGHHHHGGFFBF?FFHHGEE/>EGHHEGHFGGHHGHGHFHHHHGHHHHHHGGEGGGGGHHHHHHHGDHHHGGGGGGGHHHHHGGHHHHGGGGEHHHHHGHHHHHGHGEEBFEGG;CFGGGCFFGGFGGGGGGFBFFFFFFBBBBFFFFFFFFFFFFFFFFFFFFFDBFFFFFF9BFF
@M05620:37:000000000-D9766:1:1101:22411:3341 1:N:0:9
GAGGCTGGCTTGGAAGAACCTCATAGACTAAGGGAATAGTTCCTCCTTGAACAGGACAAATGTCTTGACCCGCTTACTGAAGCTGAAACACCGGAGAATGGTTGGAACCTATATGAGTATCCAGCATAGGAATCTAAGAGATGAAAAGAAGTGAGGAAATAAGGAAAGACAGTCCTAACAGTGGAGGGTTATGGTAAATGATGGGGTGAGGAGAGAATCTTTAGCACCCACCAGTCCCCCTGTCTAGACTA
+
>1>>>AF1>1B>ABBF110000A13DA13A1BBBFC0ABA2DDFHH0B1AB11A/0BA00B12D2A12BBGEAE/EGGG2BFF@1BFGH0BE///>>0FG11B/>11B>>B11B2B1B2B2BFFE0<B1BBFCDF21B1<01<111@@/0@@GDHHH00111?1?<?0?<<0><>D1GCGFGGGGHFG<<CFH/0==DHGBGFFFGGCHHGE..;.;;;;BF00;09;;9A.CAFF0C.9-9/BF/;/;9/
@M05620:37:000000000-D9766:1:1101:18425:3343 1:N:0:9
ACCACACCTTCTACAATGAGCTGCGTGTGGCTCCCGAGGAGCACCCCGTGCTGCTGACCGAGGCCCCCCTGAACCCCAAGGCCAACCGCGAGAAGATGCCCAGGTGAGTGGCCCGCTACCTCTTCTGGTGGCCGCCACCCTCCTTCCTGGCCTCCCGGAGCTACGCCCTTTCTCACTGGTTCTCTCTTCTGCCGTTTTCCGTACGACTCTCTTCTCTGACCTCAGTCTCCTTTCGAACTCTGCAGGTTCTA
+
AAAABBBAFFFFGGGGGGGGGGHFEEEEHFGHHGGFEEEEGHEHHGGGEEGGGHHHHHHGEECGGEGFGGGF3FHGGFG?/CGHHGGGGCGC@DFCGDGHHHE<F<G01?CFG/->-<DH10<DG0=DD/.<CCCF-;FDA.EF0CB0;/:.:C.C.---;900;@DDBFFFFFFFB/B/FF/;BFFFFFFFFF.ABEFFF/;.9;DDDFFBFF/FF;/FBF/F/;FFFFFBF/..9;A/99FB9..;BF/
@M05620:37:000000000-D9766:1:1101:22258:3383 1:N:0:9
ACCACACCTTCTACAATGAGCTGCGTGTGGCTCCCGAGGAGCACCCCGTGCTGCTGACCGAGGCCCCCCTGAACCCCAAGGCCAACCGCGAGAAGATGCCCAGGTGAGTGGCCCGCTACCTCTTCTGGTGGCCGCCTCCCTCCTTCCTGGCCTCCCGGAGCTGCGCCCTTTCTCACTGGTTCTCTCTTCTGCCGTTTTCCGTAGGACTCTCTTCTCTGACCTGAGTCTCCTTTGGAACTCTGCATGGTCTA
+
CCCCCC@AFFFFGGGGGGGGGGHHGFEEEFGFHFG?EGG2EGGHHGGGDGGGFGFHHHHGGG?FGGGGGGGHFHHEGE?GFAGH/FEEC</>//<2?2<?<CFE1?DAG1/<?CDFCC@01D0=GD00=C.<.<C-CAHEGHDBCBFFF/.90CA..9C-:9BF?BDBFFBBBFBB//;F/B/:/BBBFFB//@;A/.;/.9.A?FBBB/://;BB//BBFFF//;BFFFFFBB/;/FFFFFFF/;.;9F;
@M05620:37:000000000-D9766:1:1101:15003:3411 1:N:0:9
ACCACACCTTCTACAATGAGCTGCGTGTGGCTCCCGAGGAGCACCCCGTGCTGCTGACCGAGGCCCCCCTGAACCCCAAGGCCAACCGCGAGAAGATGACCCAGGTGAGTGGCCCGCTACATCTTCTGGTGGCCGACTCCCTCCTTCCTGGCCTCCCGGAGCTGCGCCCTTTCTCACTGGTTCTCTCTTCTGCCGTTTTCCGTAGGACTCTCTTATCTGACCTGCGTCTCCTTTGGAACTCTGCAGGTTCT
+
>A1>AA>AFFC13FG1AEFEG1F1EBEBG0GF1F00AEG?GHHHHGCFA/BAGDAGHEGGGGGGEF>EGGGGHHF/EGG/?GHEEFEEG@>B@BHGH1GHHGG//?GD01?FFHHCCC--10=DHHHH0=CE.<C---:C.CGGHBGH0C/;.;FFG.-:9;./9;@-9@B/BFFEFFFFFFBFF/BFFFFFFF@FFFF/FBFF--B//FFFFFFFF/FFFFE--@F@FFFFFF//BFBFF/;BF9-9/;9
@M05620:37:000000000-D9766:1:1101:14322:3440 1:N:0:9
GAGGCTGCTTTGGCAGAAACTCATAGATTACTGCAACAGTTCCCCCTGGACCTGGAAAAGTTTCTTGCCTGGCTTACAGAAGCTGAAACAACTGCCAATGTTCCTGCAGGATGCTACCCGTCAGGCAAGGCTCCTCACAGCATCCCAGGGCGTAAAAGCGCTGCTGAAACACTGGCAAGTCAGTCCGGCCTTTCCGCTTTAGCACTCTTGTGGCTCCCATTGAACCATTCTCAGCATTTGTCCTTGTTACT
+
1AAAAACAFFFFG1BACFFFFEEFEFAFG1GGDGHBGGHBGHHHHGEGHBGFFBG0FGHHA2FGEABFHHHCGBFHHHFFEFHCCG1@GBGFFFBG11@@B2BB21B01B?1FGDF1GHG?EA/B0>B/FHFGGHH1?11/0BFGC11?EC/B//?110?>FC/<CD11<C011>FF1CG==0<=<.<<-.;::;CCGGABGFB0;CFFGBFBG.99.;CFF0;0.9;CFGGGFGG;;CFF/:BBFF/;B/
@M05620:37:000000000-D9766:1:1101:20249:3451 1:N:0:9
ACCACACCTTCTACAATGAGCTGCGTGTGGCTCCCGAGGAGCACCCCGTGCTGCTGACCGAGGCCCCCCTGAACCCCAAGGCCAACCGCGAGAAGATGACCCAGGTGAGTGGCCCGCTACCTCTTCTGGTGGCCGCCTCCCTCCTTCCTGGCCTCCCGGAGCTGCGCCCTTTCTCACTGGTTCTCTCTTCTGCCGTTTTCCGTAGGACTCTCTTCTCTGACCTGAGTCTCCTTTGGAACTCTGCAGGTTCT
+
ABAAB@AACFFFCGGFFFABEDFFEEEAAEGGFFGEAEG?AHHHHGGGEEGEGBAGHHHGGGGGFE>EEEFFHGGGGGGHEEHGAFA/DC<BC?GCFGHGHHHHG1?<GHFFFFFGCGG@GHFEHFHFHDFGFHG-@DGGEHGFHGGFFFG?AFG?AFG-?-CFFGBDBBFFFFF/FFFEBFBBFFFFFFFFEE;DFFFFFDFADFFFFFFFFFFFFFB/FFFFEFFFFFFFFFFFBFFFFFFFFFFFFFF
@M05620:37:000000000-D9766:1:1101:17916:3453 1:N:0:9
GAGACTGCTTTGGCAGAAAGTTACAAGTGAGTCACACAAGGCAGGCCGGGCCGCTGACCGAGGTCCCGCTGAACTCCAAGGCCTAGCGCGAGAAGATCACCTAGAAGAGAGGAACGCTACCTCTTCTGGTGGCCGCCTCCCTCCTTCCTGGCCTCCCGGAGCTGCGCCCTTTCTCACTGGTTCTCTCTTCTGCCGTTTTCCGTAGGACTCTCTTCTCTGACCTGAGTCTCCTTTGGAACTCTGCAGGTTCT
+
>111>@BBBBBBEBB11A1BB33331BBD31D1A11B00000000BBA//A//AE?/00>EE//0@0//>>?FF@11BB1?FG1>0B>EE@BB/B11BBFF1?G111?00?/000?CCC<CFHFFGHHHHHGGFC-<.<CEHFGHFGHBGC.:CAGGGGG?G.CFGAGG@FFGGGGGGGFBFFFFFFFFFFFFF@AFFFFFFFEFFFFFFFFFFBFFFFFFF/:FF/BFFFFFFFEFFFFFEFFFFF-FBF
@M05620:37:000000000-D9766:1:1101:17913:3486 1:N:0:9
GAGACTGCTTTGGCAGAAAGTTATATGTTACTCCAACAGTTCCCCCTGGACCTGGGAAAGATTCTCGCCTGACCTACAAAGCCTGACGCAAGAGGCAAACCCACATGAGTGGACCGCTAACTCTACTGGTGGCCAACACCCTAATTCATGAAATCACGGAACTACGCCCTTTCTCACTGGTTATCTATTCTGCCGTTTTCCGTAGGACTCTCTTCACTGAACACAGTCTCCTTTGTAACTCTGCAAGTTCT
+
>>1>>BBFFF@FFBB111BAB3A3ADDDF3DDBBF1BABADG2FHGAFH0BABAFBBFGH01AFA2ABAFHB0BAABGB@BBF@>BBB?///0>>>/0BB/////BB1BBB?BBFEE/E/01B11B2BB1B/0B1??/???F<01@F1?11??1?FF/<A.>11<>C-A<CGG0DFGG0<=000CH00;GHHHHGCCFGHHGG.99;/FFBFFF009;9B0;0/::;0BBFGGFB///B/;9/;F////;;
@M05620:37:000000000-D9766:1:1101:20474:3503 1:N:0:9
ACCACACCTTCTACAATGAGCTGCGTGTGGCTCCCGAGGAGCACCCCGTGCTGCTGACCGAGGCCCCCCTGAACCCCAAGGCCAACCGCGAGAAGATGCCCAGGTGAGTGGCCCGCTACCTCTTCTGGTGGCCGCCTCCCTCCTTCCTGGCCTCCCGGCGCTGCGCCCTTTCTCACTGGTTCTCTCTTCTGCCGTTTTCCGTAGGACTCTCTTCTCTGACCTGAGTCTCCTTTGGAACTCTGCAGGTTCTA
+
ABBABBBBBFFFGGGGGGFFGDHCGAEA4AGHFFGE?GGF?GHHHGGGDEGGGHFGHHHEEGCGGFGGGGEFHFHGGGGHCEHHHGC/BD/</DGFGHHFHHHGHHHHHHGGHHGGGGGHHHGHHHHHHHGHHGGGE?CEHHGGHGGGEFGGFFGGGA@DGFFFFFFF;FFEFFFFFFFFFFFFFFFFFFFFFFDFFFFFFFFFFEFFFFFFFFFFFFBFFFFBFFFFFFFFFBFFFFFFFFFFFFFFFFF
@M05620:37:000000000-D9766:1:1101:18164:3574 1:N:0:9
GAGGCTGCTTTGGAAGAAACTCATAGATTACTGCAACAGTTCCCCCTGGACCTGGAAAAGTTTCTTGCCTGGCTTACAGAAGCTGAAACAACTGCCAATGTACTTCTAGCCCCAAAAGCAGAGGGCCCGACAAGTCGAAACGAGCAAAAAAGAACAAGAGACAAAAACAAAAAAGAGAGACACATTGGCGCTACAGCACTCGTGTTCATAAAATAACAAAAGCCACAGTATTAACATTTGAAACTGACAAT
+
>>A>AAFAFFFFGCAGABFGGGFFFGHHHFHGHHHCCFGDGHHHHGGGHHHHHHHHHHHHHHHHHHFHHHHGEHGFGHGHGHGGHFFHFFFGHHHHHFHH44444@444333111B?31333/?//E//>//>01B/?///<///<<<?/>C/0?00000>00<00....<<.-.;//..;///00;0;-.=--:9;/.9/.;.9.00900000090;0../.;.;A.//;///;;//FB//;/9///;B/
@M05620:37:000000000-D9766:1:1101:22503:3580 1:N:0:9
ACCACACCTTCTACAATGAGCTGCGTGTGGCTCCCGAGGAGCACCCCGTGCTGCTGACCGAGGCCCCCCTGAACCCCAAGGCCAACCGCGAGAAGATGACCCAGTTGAGTGGCCCGCCATCTCTTCTGGTGGTCGCTTCCTTCCTTCCTCGCCTCCCTGAGCTCCGTCTTTCCTCACTTGTTCTCTCTTCTGCCGTTTTCCGTAGTCCTCTCTTCCCTGACCTTCCTCTGCTTTTCAACTCTGTATGGTCT
+
ABBBBBBBFFFFGGGGGGGGGFHHGEGEEGHHGGGGGGGGGHHHHGGGGGGGHHHHHHHGGGGGGGGGGGGHHHHGGGGHGHHHHGGGGGGGGGHHGHH222?F<1?1???//?G----.>F==G0<00</..<-:..;/00</0:CGH0.;-.C.E/F/BF;0/.9;..000;00.00/;//;FF/;//;///-..;.//A:...//;BFFF/;/;FFF//////;/;/////9///;9///////.///
@M05620:37:000000000-D9766:1:1101:18102:3612 1:N:0:9
AGTGCCAGCTCTCAATCGCACAGGGGACCCAGGGCCTGGCCCCTCCATCCAGAAAACCTATGACCTCACCCGCTACCTGGAGCACCAACTCCGCAGCTTGGCTGGGACCTATGTGAGTATCCAGCGTAGGAATCTGGGAGTTGGGGAGGAGTGAGGAGTTGGGGAAAGACAGTCCTAACCGTGGAGGGTTCTGGTAAATGATGGGGTGAGGAGGGGCTCTTTGGCTCCCACCAGTCCCCCTGTCTGGTCTA
+
BCBCCFFFCFFFGGGGGGGGGGHHGGGGGGHHGGGGGGHHHHGHGGHHHHHHHHHHHGHHHHHHHHHHHHHGGGGGHHHHHHHHHHHHGHHHGGGGGHHHGHHGGGHHGHHHHHHHHHHHHHHHHGGGGGHHHHHHHHHGDHHHGGGGGGGHHHHHHGHHHHGGGGHHHHHHHHHHHHHHGGGGGGGGCFGGGGFFGGGGGGGGGGFFFFFFFFFFFFFFFFFFFFFFFFFFFFFFFFFFFFFFFFFFFFF
@M05620:37:000000000-D9766:1:1101:11825:3615 1:N:0:9
ACCACACCTTCTACAATGAGCTGCGTGTGGCTCCCGAGGAGCACCCCGTGCTGCTGACCGAGGCCCCCCTGAACCCCAAGGCCAACCGCGAGAAGATGCCCAGGTGAGTGGCCCGCTACCTCTTCTGGTGGCCGCCTCCCTCCTTCCTGGCCTCCCGGCGCTGCGCCCTTTCTCACTGGTTCTCTCTTCTGCCGTTTTCCGTAGGACTCTCTTCTCTGACCTGAGTCTCCTTTGGAACTCTGCAGGTTCTA
+
BCCCCCC>BCCFGGGGGGAFGGHHGGGB4EGFGFFECEEGGHHHHGGGGGGGGHGHHHHFGGGGGGGGGGGHFHHGGGGHGHHHHGGGGG/BDGHGHHHHHHGEGCGHHDGGHHGGGCCG1GHHHHHHHCGHHGGGDF:EHHGHFFFG0FGGGGGGG?-;AFFFFFFFFFFFFFFFFFFFFFFFFFFFFFFFBBAFFFFFFFFFFFFFFFFFFFFFFFFFFFEBB9//;FFFFFFFF/FF/:FFFFF/BFB
@M05620:37:000000000-D9766:1:1101:14562:3646 1:N:0:9
ACCACACCTTCTACAATGAGCTGCGTGTGGCTCCCGAGGAGCACCCCGTGCTGCTGACCGAGGCCCCCCTGAACCCCAAGGCCAACCGCGAGAAGATGCCCAGGTGAGTGGCCCGCTACCTCTTCTGGTGGCCGCCTCCCTCCTTCCTGGCCTCCCGGCGCTGCGCCCTTTCTCACTGGTTCTCTCTTCTGCCGTTTTCCGTAGGACTCTCTTCTCTGACCTGAGTCTCCTTTGGAACTCTGCAGGTTCTA
+
BCCDBCCCFFFFGGGGGGGGGGHHGFGBFFHGHGGFGGFGGHGHHGGGGGGGHHHHHHHGGGGGGGGGGGGHGHHGGGGHGHHHHGGGGGCFGDGGH2FHHHHF1=FGHHGGHHGGGGGGHGHHHHFHFGGHHGGGFGHGHHGHGGGBCFGGGGGGGF-AAFFFFFFFFFFFFFFFFFFFFFFFFFFFFFFFFFDFFFFFFBFFFFFFFFFFFFFF0BFFFFFFF0BBFFFFFFFFFFFFFFFFFF.BFFB
@M05620:37:000000000-D9766:1:1101:9078:3683 1:N:0:9
AGTGCCAGCTCTCAATCGCACAGGGGACCCAGGGCCTGGCCCCTCCATCCAGAAAACCTATGACCTCACCCGCTACCTGGAGCACCAACTCCGCAGCTTGGCTGGGACCTATGTGAGTATCCAGCGTAGGAATCTGGGAGTTGGGGAGGAGTGAGGAGTTGGGGAAAGACAGTCCTAACCGTGGAGGGTTCTGGTAAATGATGGGGTGAGGAGGGGCTCTTTGGCTCCCACCAGTCCCCCTGTCTGGTCTA
+
AAAABFFFCFFFGGGGGGGCGGHGFGGGGGHHGGG?FGHHHHGHGGHHHHHHHHHHHGHHHHHHHHHHHHHGGFGGHHHHGGHHHHHHGHHHGGGGGHHHGHHGGGHHGHHHHHHHHGGHHHHHHGGGGGHHHHHHHHHGGHHHGGFGGGGHHHHHHGHHHHGGGGGHHHHGGHHHHHHHGGEGFEGGCFGGGGCFGGGGGFGGGGFFFFFFFFFFFFFFFFFFFFFFFFFFFFFFFFFFFFFFFFFFFFB
@M05620:37:000000000-D9766:1:1101:19432:3725 1:N:0:9
AGTGCCAGCTCTCAATCGAACAGGGGACTCAGGGCCCGGCTCCTCCATCCAGTAAACCTATGTCCTCACCCGCTACCTGGAGCACCAACTACGCAGATTGGCTGGGACATATGAGAGTATCAGACGTAGGAATCTGGGCGTTGGGGCGGAGTGAGGAGTTGGGGAAAACCCATCCTAACCGTGGAGGGTACTGGTAAATGATGGGGTGAAGAAGGGCTATTTGGCTCCCACCAGACCCCCTATCTGGTCTA
+
AAAAAFFB1BFFGFGFFFC1FAFFFGE00BBCHCAA0AAE/AFAGHC11FGG2A2DE001BB2DFGGGHFFFGEGGHDG>BGHEH>GHGE1BEEC/>>FGFH1//?00/BB222B1BGFFF2211>//@/1@1@>FGH//<//?/A.<;CC.CH0:G?/9B/--..;//:9./9=0;;BG-CA?-;-;-/9;BFFFFBF/////-;A@-/;;/;;-A-99F/;B:FF-A-;9---;--:@--:;//9;B99
@M05620:37:000000000-D9766:1:1101:11559:3815 1:N:0:9
ACCACACCTTCTACAATGCGCTGCGTGTGGCTCCCGAGGAGCACCCCGTGCTGCTGACCGAGGCCCCCCTGAACCCCAAGGCCAACCGCGCGAAGATGACCCAGGTGCGTGGCCCGCTACCTCTTATGGTGGCCGCATCCCTCCTTCCTGGCCTCCCGGCGATGCGCCCTTTCTCACTGGTTCTCTCTTCTGCCGTTTTCCGTAGGACTCTCTTCTCTGACCTGCGTCTCCTTTGGAACTCTGCAGGTTCT
+
AA>AAA>>BCBDBFG1AF1AEEEEABEBB0FBFAAA/EE?EHEGGGE/A/BFFDCGHBF>>@EEEFCEGEEGCGE?EGGCFHFFCFCCC</>BCGCDDGHGHEGFFGFCFECGH.<AC?CGFHHH0:GGHHGHF@:-;9FGGGB/;CFGGGGGGGGG?@;@-;AB?BB@@FFFFF/BFFFFFFFFFFFFFFFFF@FFFFFFFBEB?FFFFFFEFFF/BFFFF/;9-9@BFFFFFFFFFFFFFFEFFFFFFF
@M05620:37:000000000-D9766:1:1101:22686:3851 1:N:0:9
AGTGCCAGCTCTCAATCGCACAGGGGACCCAGGGCCTGGCCCCTCCATCCCGAAAACCTATGACCTCACCCGCTACCTGGAGCACCAACTCCGCAGCTTGGCTGGGACCTATGTGAGTATCCAGCGTAGGAATCTGGGAGTTGGGGAGGAGTGAGGAGTTGGGGAAAGACAGTCCTAACCGTGGAGGGTTCTGGTAAATGATGGGGTGAGGAGGGGCTCTTTGGCTCCCACCAGTCCCCCTGTCTGGTCTA
+
AAAAAF1FAFFFGFGGGGGFG?GGGEGGGFCHGCGGFGHHHHGAEF0GGH/EAACEGFEGHHHHHHHBGGGEGEEEHHHHHHHHHHHHGHFHGGECGGHHCFHGG?GHGHHFDGGBG121@FGHHGEFGGF1?GGBFHGFEFGBCGGGGCECHGGFHGHHHFCGECEHHHBGGFFGBFGGGBAACECGAAFGGGG0C0CFFFFFFBF@EFFBBF?=?;E9FFFFFBFFFBFF-FFF/FEB@FFFFBFFFF/
@M05620:37:000000000-D9766:1:1101:11915:3860 1:N:0:9
AGTGCCAGCTCTCAATCGCACAGGGGACCCAGGGCCTGGCCCCTCCATCCAGAAAACCTATGACCTCACCCGCTACCTGGAGCACCAACTCCGCAGCTTGGCTGGGACCTATGTGAGTATCCAGCGTAGGAATCTGGGAGTTGGGGAGGAGTGAGGAGTTGGGGAAAGACAGTCCTAACCGTGGAGGGTTCTGGTAAATGATGGGGTGAGGAGGGGCTCTTTGGCTCCCACCAGTCCCCCTGTCTGGTCTA
+
AA>AAFFFAFFFGDGGGFGGGG0BFEEGGGHHGGGGGGHHHHGHGGHHHHHHGHHFHGHHHHHHHGGHHHHGGEGGHHHHBFHHHH0CEHHFEE?EEHGHGHHGGGHHGHHFHHHHHHFHHHBGHGGGGFFHHHGHHHFGGHHHGGFCC.>>GDHH0CGHHHGGCEFH/GHHHHHGHHHHGGEGAEFGAFGGGG;FFGGGGGGGGGB@FFFFFF@?@?FFFFFFFFFFFFFFFFFFFFFF@FFFFFFFFFB
@M05620:37:000000000-D9766:1:1101:11934:3870 1:N:0:9
AGTGCCAGCTCTCAATCGCACACGGGACCCAGGGCCTGGCCCCTCCATCCAGAAAACCTATGACCTCACCCGCTACCTGGAGCACCAACTCCGCAGCTTGGCTGGGACCTATGTGAGTATCCAGCGTAGGAATCTGGGAGTTGGGGAGGAGTGAGGAGTTGGGGAAAGACAGTCCTAACCGTGGAGGGTTCTGGTAAATGATGGGGTGAGGAGGGGCTCTTTGGCTCCCACCAGTCCCCCTGTCTGGTCTA
+
AAAAAFFFBFFFGGGGGGGGGG4EGGGEEGHHG?EGGGHHGHGDGGHEGHHHHHEHHGFFHGGHHHHFHHFGG>FFHFHHCGHHHHEEEGHHGGGGGHGGFHEGGGHFFHGDGHD3BGHFHHHHH?EFGGGE1GFHHBFEFFFFGCGFFGD<G0GHHGHHHEGGADHHFFGGHGHGFGGGGGEDDEGGGAFBGF;;FBFFFGGGFFFFFFFFFF;CFFABFFFF/BBEEFFFFFFFFFFFFFFFFFFFBB/
@M05620:37:000000000-D9766:1:1101:15010:3883 1:N:0:9
ACCACACCTTCTACAATGAGCTGCGTGTGGCTCCCGAGGAGCACCCCGTGCTGCTGACCGAGGCCCCCCTGAACCCCAAGGCCAACCGCGAGAAGATGACCCAGGTGAGTGGCCCGCTACCTCTTCTGGTGGCCGCCTCCCTCCTTCCTGGCCTCCCGGAGCTGCGCCCTTTCTCACTGGTTCTCTCTTCTGCCGTTTTCCGTAGGACTCTCTTCTCTGACCTGAGTCTCCTTTGGAACTCTGCAGGTTCT
+
BBBBBBB>BBCFGGGGGG5BGDGFGFF24BGGGBFE2EGF?GFHHGGGDGGGGHGHHHHAEE?EGGGGGGGHFHHGGGGHGHHHHGGFCG/BCGHB?GHHHHHHGGG1GFGEGHFCGGGGHHHHHHHHHHHGHGGDGGGHGHHGHGGGGGGGGGGGGGG-;BFGGGFFFFFFFFFFFFFFFFFFFFFFFFFFFFFFFFFFFFFEFFFFFFFFFFBFFFFFFFFF/BFFFFFFFFFFFFFFFFFFFFFFFFF
@M05620:37:000000000-D9766:1:1101:20420:3892 1:N:0:9
GAGGGTGCTATGGTAGAAAATGATACTTTATGGAAACAGTTTGGGATGGATCTGGGTAAGGTTTTGGGTTGTTTTAGATACTGTGATCAAATTGCCAAGAATCCACTAAAGAAAACCGGCAGCAAAAGACGCAAACAAGAACAAAAGAAGGAAGAAAAAAAAACTGTACGTAGTAAGTAAACAACGACACAAAATGCTGACACCATACTCACAACAAAAAAAACAACATTAAGCATTTGGACGAACAAGCG
+
11>11>>>13B113311B3111DDF313D3331111B00AB21000B0/011BF10010B11B1B0///////0B2012BD122@2222B12111B11>00111B1101111B0B0//////<00BB0/0/><//0</0@000<000/@000<0<<0<0<---.000=0./0..00000:00;..-.-9-/...:00;0;/00..0;/;009909.9-----------/;//9/////;/;9--;-----:
@M05620:37:000000000-D9766:1:1101:11540:3937 1:N:0:9
ACCACACCTTCTACAATGAGCTGCGTGTGGCTCCCGAGGAGCACCCCGTGCTGCTGACCGAGGCCCCCCTGAACCCCAAGGCCAACCGCGAGAAGATGCCCAGGTGAGTGGCCCGCTACCTCTTCTGGTGGCCGCCTCCCTCCTTCCTGGCCTCCCGGAGCTGCGCCCTTTCTCACTGGTTCTCTCTTCTGCCGTTTTCCGTAGGACTCTCTTCTCTGACCTGAGTCTCCTTTGGAACTCTGCAGGTTCTA
+
BCCCCCDCFFFFGGGGGGGGGGHHGGGEHGHHHGGGGGGGGHHHHGGGGGGGHHHHHHHGGGGGGGGGGGGHHHHGGGGHGGHHHGGGGGGGGGHHHHGHHHGGFGFHFHGGHHGGGFGHHHHHHHHGHHGHHGGGGGHGHHGHHGGGGGGGGGGGB@-9;F9CGGFFAFFFFFFFFFFFFFFFFFFFFFFFFFDFFFFFBBFDD0FFFFFFFFFFFFFFFFFFFFFFFFFFFFFFFFFFF0BFFFAFFF;
@M05620:37:000000000-D9766:1:1101:7882:3942 1:N:0:9
ACCACACATTCTACAATGCGCTGCGTGTGGCTCGCGAGGAGCACCCCGTGCTGCTGACCGAGGCCCCCCTGAACCCCAAGGCCAACCGCGCGAAGATGCCCAGGTGAGTGGCCCGCTACCTCTTCTGGTGGCCGCCTCCCTCCTTCCTGGCCTCCCGGCGCTGCGCCCTTTCTCACTGGTTCTCTCTTCTGCCGTTTTCCGTAGGACTCTCTTCTCTGACCTGAGTCTCCTTTGGAACTCTGCAGGTTCTA
+
AAAAAAA1BBDFGGGGGG1EEGGGGECA0BGGFAAA/AEE?GEGHGG/?EEGEHHHHHG>>@?EGGGGGGFHGHHGGGCHGFGHHGCGGG/ACGG.<FFGGHHFGHGHHHGGHHGG?CCHHH00CGH0</:GF@?-.;EEGGGG0FFFFGGA0.AEB=-;9-9B-;B@-/BFFFFFFFFFFF/FFFFF/9BFF@FFFFFF-FFBF/BB/BFFFFF/9;/:9BF/9FF/:BFFFFFFFFFFFFFFFFABFFB
@M05620:37:000000000-D9766:1:1101:17199:4008 1:N:0:9
AGTGCCAGCTCTCAATCGCACAGGGGACCCAGGGCCTGGCCCCTCCATCCAGAAAACCTATGACCTCACCCGCTACCTGGAGCACCAACTCCGCAGCTTGGCTGGGACCTATGTGAGTATCCAGCGTAGGAATCTGGGAGTTGGGGAGGAGTGAGGAGTTGGGGAAAGACAGTCCTAACCGTGGAGGGTTCTGGTAAATGATGGGGTGAGGAGGGGCTCTTTGGCTCCCACCAGTCCCCCTGTCTGGTCTA
+
AA1>AFBFAFFFGGGGDFGCG?G0FEAEFFHHGGGC/BGF0GEHGGHHGFHHFFHCHGHHDADGHDGHHHGCG/>EHHHG>FHHHHHCEEHHAA@@>0BFEHFGGGHHGHHHHHHHHHHHHHHHHGGGGGGHFHGHHFFFEHGHGGGGGGGHHHHHGGGHHHGGGGHHHHHHHHHHHHHHGGGGFGGGAFGGGGCFGGGGGGGGGGF@FFFFFF@@@?EFBFEFFBFFFFFFFFFFFFFF@FFFFFFFFF9
@M05620:37:000000000-D9766:1:1101:14606:4026 1:N:0:9
AGTGCCAGCTCTCCATCGCACAGGGGACCCAGGGCCTGGCCCCTCCATCCAGAAAACCTATGACCTCACCCGCTACCTGGAGCACCAACTCCGCAGCTTGGCTGGGACCTATGTGAGTATCCAGCGTAGGAATCTGGGAGTTGGGGAGGAGTGAGGAGTTGGGGAAAGACAGTCCTAACCGTGGAGGGTTCTGGTAAATGATGGGGTGAGGAGGGGCTCTTTGGCTCCCACCAGTCCCCCTGTCTGGTCTA
+
BBAABFFFAFFFG4GGGEGCEGHGGGFEEEHHFEGGAFFHCHGHGGHHHHHHEHGGHGHHGGDHHFGHHHHGGEEGHHHH?GHHHH1?EHHGAE?EEGBGGGHGGGHHGHHHHHHHHHHHHHHHHGGGGGHHHHHHHHFFGHHHGGFGGGEGHFHHFG/GHHGGEFGHHHHHHHHHHGHGGGFGGEGGAFFGGGGGGGGGGGGGGGDBFFFFFFBBBBFFFFFFFFFFFFFFFFBFFFFBBFFFFFFFFFF
@M05620:37:000000000-D9766:1:1101:18690:4044 1:N:0:9
ACCACACCTTCTACAATGAGCTGCCTGTGGCTCCCGAGGAGCACCCCGTGCTGCTGACCGAGGCCCCCCTGAACCCCAAGGCCAACCGCGAGAAGATGACCCAGGTGAGTGGCCCGCTACCTCTTCTGGTGGACGCCTCACTCCTTCCTGGCCTACCAGAGCTGCGCACTTTCTCACTGGTTCTCTCTTCTGCCGTTTTCCGTAGGACTCTCTTCTCTGACCTGAGTCTCCTTTGGAACTCTGCAGGTTCT
+
BBBABBBBFFFFGGGGGGGBG5GF4BBB4EFHFGGGGGGGDHHFHGGGEFGGHHHHGHHGGCGGGGGGGGEHHHHGGGGHEFHHHGGGGGGGCGHHHFHHHGHHGHHHHFHFGHHG@CG-FFH1=FGHBGHGHCCDGHA/:GHHHHH/<C/;=C/FG0;9CFGGGGG-9-B00CFFGG0B9FFFF/BBFFFFFFBFFFEFFFFFFFFFFFFF/;FFFFFFFFFFFFFFFFFFFFFFFFFFFFFFFFFFFFF
@M05620:37:000000000-D9766:1:1101:8648:4050 1:N:0:9
ACCACACCTTCTACAATGAGCTGCGTGTGGCTCCCGAGGAGCACCCCGTGCTGCTGACCGAGGCCCCCCTGAACCCCAAGGCCAACCGCGAGAAGATGACCCAGGTGAGTGGCCCGCTACCTCTTCTGGTGGCCGCCTCCCTCCTTCCTGGCCTCCCGGAGCTGCGCCCTTTCTCACTGGTTCTCTCTTCTGCCGTTTTCCGTAGGACTCTCTTCTCTGACCTGAGTCTCCTTTGGAACTCTGCAGGTTCT
+
BBAABBBBFFFFGGGGFGGEGBGEEAEBEAGHCFGEDGGCGHHHHGGGGGGGGHHHHHHGGGGGGAGGGGGBGEHGGGEHEEHHHGG/CGC@?DHGGHFGHHHHGHHHHHHGGHHGGGGGHHHHHHHGHGFFHHGGGGDHGHHGHGGGGGGGGGGGGGGGGGGGGGBFBBFFFFFFFFFFFFFFFFFFFFFFFFBFFFFFFFFFFFFFFFFFFFFFFFFFFFFF/FFFFFFFFFFFFFFFFFFFFFFFFFF
@M05620:37:000000000-D9766:1:1101:22405:4079 1:N:0:9
ACCACACCTTCTACAATGAGCTGCGTGTGGCTCCCGAGGAGCACCCCGTGCTGCTGACCGAGGCCCCCCTGAACCCCAAGGCCAACCGCGAGAAGATGACCCAGGTGAGTGGCCCGCTACCTCTTCTGGTGGCCGCCTCCCTCCTTCCTGGCCTCCCGGAGCTGCGCCCTTTCTCACTGGTTCTCTCTTCTGCCGTTTTCCGTAGGACTCTCTTCTCTGACCTGAGTCTCCTTTGGAACTCTGCAGGTTCT
+
CCCCCCCCFFFFGGGGGGGGGGHHGGGGHGHHHGGGGGGGGHHHHGGGFGGGHHHHHHHGGGGGGGGGGGGHHHHGGGGHGHHHHGGGGGGGGGHHHHHHHHHHGHHHHHHGGHHGGGGGHHHHHHHHHHHGHHGGGEEHGHHGHGGGGGGGGGGGGGA?CGGGGGFFFFFFFFFFFFFFFFFFFFFFFFFFFFFFFFFFFFFFFFFFFFFFFFFFFFEFFFFFEFFFFFFFFFFEFFFFFFFFFFFFFFF
@M05620:37:000000000-D9766:1:1101:23264:4080 1:N:0:9
GAGGGTGACTTGGAAGAACCTCATAAAGAAGTGAAACAAGATTGGTTGAACATGGATGACGTCTTTTGTTAGGTGAAAGCATTTGGTATCTCTTCGACTGATCAAACCAACAAAAAGAGAAAGAATAACCAAAATAAAGAAAAAAAATAACAAAAAAACAAAAAGAGAGGAAGATGTAAAAAAAGAAAAAGTGACAAAGAAACCCTCTGAAGAAAAAAAAGACATAAGATGAGAACTTGAAAGACCAAAGA
+
>3>>3>>44BB4F45BAEAAGBFDF55D5AADB55533BBBGG3F5223535532BB333AABB155BBB5BB5B5355B355D551D5B5DD@D1BB113B443BB11?111111//003B33B343333?/?333B430000/</0@111<00//-...<>...//.../.<000=<000--...//..000000;//.//..../00000///.---.../;99////9/;BB/:/;/9//.....//
@M05620:37:000000000-D9766:1:1101:13676:4084 1:N:0:9
ACCACACCTTCTACAATGAGCTGCGTGTGGCTCCCGAGGAGCACCCCGTGCTGCTGACCGAGGCCCCCCTGAACCCCAAGGCCAACCGCGAGAAGATGCCCAGGTGAGTGGCCCGCTACCTCTTCTGGTGGCCGCCTCCCTCCTTCCTGGCCTCCCGGCGCTGCGCCCTTTCTCACTGGTTCTCTCTTCTGCCGTTTTCCGTAGGACTCTCTTCTCTGACCTGAGTCTCCTTTGGAACTCTGCAGGTTCTA
+
>A1AAA1AFF@@AGG13BBFDFAEEEGBG0FGGGE0BAE/EHHHHGAEA/B/F1BGH0BEGGGG/E/EGGGHHHC/EFGCFHHE/?EEG<<CC?HHB1FHHHEF1FGCGDGGFF@CCGGHHHHHHF0D=CEHHGGG..CEHHGH00FBCFFGGGGGG?-9A--;@@F@@FFFFFFFFFFF/BFFFFFFFFFFF@BFFFFFFFFFFFFFFFFFFFBF/99/FFBFFBFBFFFFFFFFFFFFFFFFFF-BFFB
@M05620:37:000000000-D9766:1:1101:23293:4087 1:N:0:9
ACCACACCTTCTACAATGAGCTGCGTGTGGCTCCCGAGGAGCACCCCGTGCTGCTGACCGAGGCCCCCCTGAACCCCAAGGCCAACCGCGAGAAGATGACCCAGGTGAGTGGCCCGCTACCTCTTCTGGTGGCCGCCTCCCTCCTTCCTGGCCTCCCGGAGCTGCGCCCTTTCTCACTGGTTCTCTCTTCTGCCGTTTTCCGTAGGACTCTCTTCTCTGACCTGAGTCTCCTTTGGAACTCTGCAGGTTCT
+
AABABBBBFFFFGGGGDGGFGFHHGFGE42FGHGGGDGGF?GHHHGGGAEEGEHGFHGHFGGFGGGGGGGGHHHHGGGGGGHHHHGGGGGGGGGHHGFGHHHHHGHHHHHHGGHHGGGGGHHHHHHHHHFHGHHGGGGGHGHHGHGGGGGGGGGGGGGGCGGGGGGFFFFFFFFFFFFFFFFFFFFFFFFFFFFFFFFFFFFFFFFFFFFFFFFFFFFF9FFFFFFFFFFFFFFFFFFFFFFFFFFFFFFF
@M05620:37:000000000-D9766:1:1101:21641:4108 1:N:0:9
ACCACACCTTCTACAATGAGCTGCGTGTGGCTCCCGAGGAGCACCCCGTGCTGCTGACCGAGGCCCCCCTGAACCCCAAGGCCAACCGCGAGAAGATGACCCAGGTGAGTGGCCCGCTACCTCTTCTGGTGGCCGCCTCCCTCCTTCCTGGCCTCCCGAAGCTGCGCCCTTTCTCACTGGTTCTCTCTTCTGCCGTTTTCCGTAGGACTCTCTTCTCTGACCTGAGTCTCCTTTGGAACTCTGCAGGTTCT
+
BBBBBBBBFFFFGGGGFGGGGGHHGFGGHGHHHGGGFGGGGHHHHGGGEGGGHHGHHHHGGGGGGGGGGGGHHHHGGGGHGFHHHGGGGGGGGGHHHFFGEFGGGHFHHHHGGHHGGGGGGHHHHHHGHFGEHHCGGDDEEHHAGFGGBFFAFGFGEG.:-BBBBB:DFF/BFFBFFFFF/:9F/BFBBFFFFEDDDFEB/AFADABBFFFFFFFFFFB//BFB/;;FFFB/FFFBF//BFFF/B9A9/B:
@M05620:37:000000000-D9766:1:1101:23423:4116 1:N:0:9
GAGGCTGCTTTGGAAGAAACTCATAGATTACTGCAACAGTTCCCCCTGGACCTGGAAAAGTTTCTTGCCTGGCTTACAGAAGCTGAAACCACTGGCAATGTTGCAACAGGATTCTACTCGCACGGAAATGCGCCTAGAATACTCCAATTGAGTAAAATAGCTGATGAAACTATGGCAAGTAAGTCAGGCATTTCCGCTTTCGCACTCTTGTGGATCCAATTGAACAACTCTCATCATTTGTACTTTTAACT
+
>3A3>>C>BBB@GBBA4FBBBBFFG5DDG5BAFBD4BFAFH5DB2BEFFFBBGGHF3DGHFGH5FGH5BFGHGHH3BGHGGGCBF3BBB1BBBF2B23BF4B4B3B31B113@3B4B43?////><F/BBB//<E??BB3?23?@F22222222@>@22@111<?F1?<?1<1<1<0<<>=<><>>1>>.1><00.....<.<DC-::CG0C:00<::09009;00/./;;0:000;CFG0;0;00;;0;0
@M05620:37:000000000-D9766:1:1101:17201:4122 1:N:0:9
GCGGCTGCTTTGGAAGCAACTCATAGATTCCTGCACCAGTTCCCCCTGGACCTGGAAAAGTTTCTTGCCTGGCTTACAGAAGCTGAAACAACTGCCAATGTTCCTACAGGATGCTACCCGTAAGGAAAGGCTCCTAGCAGACTCCAAGGGAGTAAAAGAGCTGATGAAACAATGGCAAGTAAGTCAGGCATTGCCGCTTTAGCACTCTTGTGGATCCAATTGCACAATTCTCAGCATTTGTACTTGTAACA
+
1>1>A>>>FFBDEBG1AABFBB1D3DFGF3FFFH01BAFBDFGHHG/B/0FAFG0FHH0BFGGHDDAFHHHHHHBBGGGFGHH@BFDGG0?GHHHH11BFBEGGB2GHFB0G@G12FG0E?E>0B1BBB0/1B?F1B1BFFG<GF1B1F/<<E0F221?@F11<?GHHH1<F1FGGHBF11>1=GGG0F.G<0DGCC-<E<000CGHG00;C.0:<GB0GC00C00;FF000;;/;9FF09;9C0;;0;;0
@M05620:37:000000000-D9766:1:1101:21611:4147 1:N:0:9
ACCACACCTTCTACAATGAGCTGCGTGTGGCTCCCGAGGAGCACCCCGTGCTGCTGACCGAGGCCCCCCTGAACCCCAAGGCCAACCGCGAGAAGATGACCCAGGTGCGTGGCCCGCTACCTCTTCTGGTGGCCGCTCCCCTCCTTCCTGGCCTCCCGGCGCTGCGCCCTTTCTCACTGGTTCTCTCTTCTGCCGTTTTCCGTAGGACTCTCTTCTCTGCCCTGTGTCTCCTTTGGAACTCTGCAGGTTCT
+
CCCCCCCCFFCFGGGGGGGGGGHHGFGA4EFBFFGE?EAEDGEGHGGGDEEGFHFHHHFGGGFFGGGGGGGHFHHGGGFHGHHHHGGGGG<DCGHEFHFFHFA//111//?/<GC?CC-<<0<<=<DGB<CDFG-A-:CE?/EGG0FGFG/CCFFGEA::-9D-.@FF=BFFBBB/9BBB;FFBFFFFFFB9B/@ADFEFFFFADFFFFFBFBFB/99F/BEFF/;BB/BFFFFFFFFF/FFFFFF.FB9B
@M05620:37:000000000-D9766:1:1101:19449:4159 1:N:0:9
ACCACACCTTCTACAATGAGCTGCGTGTGGCTCCCGAGGAGCACCCCGTGCTGCTGACCGAGGCCCCCCTGAACCCCAAGGCCAACCGCGAGAGGATGCCCAGGTGAGTGGCCCACTACCTCTTCTGGTGGCCGCCTCCCTCCTTCCTGGCCTCCAGGCGCTGCGCCCTTTCTCACTGGTTCTCTCTTCTGCCGTTTTCCGTAGGACTCTCTTCTATGACCTGAGTCTCCTTTGGAACTCTGCAGGTTCTA
+
BBBBCCCCFFFFGGGGGGGGGGHHGGGGHGHHHGGGGGGGGHHHHGGGGGGGHHHHHHHGGGGGGGGGGGGHGHHGGGGHGHHHHGGGGGGGG/??GGHHH1GA?GHHH1FFHH.>>GHHHHHHHHHHF/EHHGGCEGHGHHGHHHHHHHGGGGGEFB.;CG-EGGGGFFFFFFFFFFFFFFFFFFFFFFFFFFFFFFFEFFFFFFFFFFFFFFFBFFFFEFFFFFFFFFFFF0FFFFBB0;;FF?A0;::
@M05620:37:000000000-D9766:1:1101:22103:4166 1:N:0:9
AGTGCCAGCTCTCAATCGCACAGGGGACCCAGGGCCTGGCCCCTCCATCCAGAAAACCTATGACCTCACCCGCTACCTGGAGCACCAACTCCGCAGCTTGGCTGGGACCTATGTGAGTATCCAGCGTAGGAATCTGGGAGTTGGGGAGGAGTGAGGAGTTGGGGAAAGACAGTCCTAACCGTGGAGGGTTCTGGTAAATGATGGGGTGAGGAGGGGCTCTTTGGCTCCCACCAGTCCCCCTGTCTGGTCTA
+
AB>AAFFFBFFFGGGGGGGCGGHCGGGGGGHHGGGGGGHHGHGHGGHHHGHHGHHHHGHHHHHHHHHHHHHGGEGGHHHHGHHGHHHHGHHHEGGGGGHHGGHGGGHHGHHHHHHGHHHHHHHHHGGGGGHHHHHHGHGGGHHHGGEGGGGHHHHHHGFHHHGGGGHHHHHHHHHHHHHHGGGGGGGGGGGGGGGGGGGGGGGGGGFFFFFFFFFFFFFFFFFEFFFFFFFFFFFFFFFFFFFFFFFFFFB
@M05620:37:000000000-D9766:1:1101:10043:4167 1:N:0:9
AGTGCCAGCTCTCAATCGCACAGGGGACCCAGGGCCTGGCCCCTCCATCCAGAAAACCTATGACCTCACCCGCTACCTGGAGCACCAACTCCGCAGCTTGGCTGGGACCTATGTGAGTATCCAGCGTAGGAATCTGGGAGTTGGGGAGGAGTGAGGAGTTGGGGAAAGACAGTCCTAACCGTGGAGGGTTCTGGTAAATGATGGGGTGAGGAGGGGCTCTTTGGCTCCCACCAGTCCCCCTGTCTGGTCTA
+
AA>AAFFFBFFFG4GFGFGCEFHHGGEEFEGHFFGEFFHFHHGHGDHHHFHGFHHGHGHHHHHHHDFGHHHGG>EGHHHHFGHHGH1?EHHHGGCFEGBGGHHGGGHHGHHHHHHHHHHHFHGGHGGGGGFHGHHHHGGGDHHHGC.@C<>FF0DC0CGGHHGGADGGFHGGGHHHFHHHGGGG?EGGCFFGGGFFFGGGGGGGGGFFFFFFFFFFFFFFFFFFFFFFFBFFFFFFFFFFFFFFFFFFFF/
@M05620:37:000000000-D9766:1:1101:17627:4191 1:N:0:9
ACCACACCTTCTACAATGAGCTGCGTGTGGCTCCCGAGGAGCACCCCGTGCTGCTGACCGAGGCCCCCCTGAACCCCAAGGCCAACCGCGAGAAGATGACCCAGGTGAGTGGCCCGCTACCTCTTCTGGTGGCCGCCTCCCTCCTTCCTGGCCTCCCGGAGCTGCGCCCTTTCTCACTGGTTCTCTCTTCTGCCGTTTTCCGTAGGACTCTCTTCTCTGACCTGAGTCTCCTTTGGAACTCTGCAGGTTCT
+
AAA1AAAAFFFFGGGGDGFDG1GCG0AB0AGG1FFA0EGGCHHHHGGGCGGGGHHGHHHE?FCGGCGGGGGFHFHGGGGHAAHHHGE<CG@<<CFFFGDGHHHHGHH1F?GGGHHCGGGGHHHHHHHHHHGFGHGCCEAGGHHGHGGGGGGGGBFGGFGAAGGGG?@B@@FFFFFFFFFFFFFFFFFFFFFFFF@FFFFFFFFFFFFFFFFFFFFFFFFFFFFF/BFFFFFFFFFFFFFFFFFFFFFFFFF
@M05620:37:000000000-D9766:1:1101:19425:4241 1:N:0:9
ACCACACCTTCTACAATGAGCTGCGTGTGGCTCCCGAGGAGCACCCCGTGCTGCTGACCGAGGCCCCCCTGAACCCCAAGGCCAACCGCGAGAAGATGACCCAGGTGAGTGGCCCGCTACCTCTTCTGGTGGCCGCCTCCCTCCTTCCTGGCCTCCCGGAGCTGCGCCCTTTCTCACTGGTTCTCTCTTCTGCCGTTTTCCGTAGGACTCTCTTCTCTGACCTGAGTCTCCTTTGGAACTCTGCAGGTTCT
+
BBBBABB>>CBFGGFGGGBFGGHHGGGB4EGBFFFE2EAE?GDFGEEEEFGGFHGHHHHEFFCGGGGGGGGHBGHGGFGHGHGHHGGGGG>CGGHGHHHHHHHHGHH1FGHGGHGGGGGGHHHHHHHHEHGGHHGCGDFHGHHGHGGGGGGGGGGGGFG-@FGGGGFFFFFFFFFBFFFFFFFFFFFFFFFFFFFFFFFFFFFEDDFFFFFFFFFFFFFFFFFF/BFFFFFFFFFFFFFFFFFFFFFFFFF
@M05620:37:000000000-D9766:1:1101:19440:4252 1:N:0:9
ACCACACCTTCTACAATGAGCTGCGTGTGGCTCCCGAGGAGCACCCCGTGCTGCTGACCGAGGCCCCCCTGAACCCCAAGGCCAACCGCGAGAAGATGACCCAGGTGAGTGGCCCGCTACCTCTTCTGGTGGCCGCCTCCCTCCTTCCTGGCCTCCCGGAGCTGCGCCCTTTCTCACTGGTTCTCTCTTCTGCCGTTTTCCGTAGGACTCTCTTCTCTGACCTGAGTCTCCTTTGGAACTCTGCAGGTTCT
+
AAABCCCCFFFFGGGGGGGGGGHHGGGGHGHHHGGGGGGGGHHHHGGGGGGGHHHHHHHGGGGGGGGGGGGHHHHGGGGHGHHHHGGGGGGGGGHHHHHHHHC/<G1?0?1<<<F-AC@FB0DDGDH00=/.<<-CGGC:E::C:9CF0F/9AFFEG.-9-=F/;?=A=FFFB///:F//;/;/:FFFFFB9BBDA9FA9F9F?..9/:FBBB/:FFF/BB9BFB/;FFFFF/BFFBBFFF/:/BFFAFF;
@M05620:37:000000000-D9766:1:1101:7865:4254 1:N:0:9
ACCACACCTTCTACAATGAGCTGCGTGCGGCGCCCGAGGAGCACCCCGTGCTGCTGACCGAGGCCCCCCTGAACCCCAAGGCCAACCGCGCGAAGATGACCCAGGTGAGTGGCCCGCTACCTCTTCTGGTGGCCGCCTCCCTCCTTCCTGGCCTCCCGGGGCTGCGCCCTTTCTCACTGGTTCTCTCTTCTGCCGTTTTCCGTAGGACTCTCTTCTCTGACCTGCGTCTCCTTTGGAACTCTGCAGGTTCT
+
AA??AAAAFFFFFGGFFG11FAFCEABA00E///AE?EEG?EHFHGCE?FGF1D1GFHBEE@/>FEEEGE/BCFHGCCGHCEHHGGCCGC@@/A-.>><DHHAGEHC0CDDGGH<ACGGGHHHHHGFGGFGGGFG@GECEFGGGGGGGFFFFFFFFFB@-;;@BF@@F@@FFFFFFFFFFFFFFFFFFFFFFFF@FFFFFFFFEA?FFFFFFFF99FFFFFFFF-@B?FFFFFFFFFFFFFFFFFFFFFFF
@M05620:37:000000000-D9766:1:1101:21695:4257 1:N:0:9
ACCACACCTTCTACAATGAGCTGCGTGTGGCTCCCGAGGAGCACCCCGTGCTGCTGACCGAGGCCCCCCTGAACCCCAAGGCCAACCGCGAGAAGATGACCCAGGTGAGTGGCCCGCTACCTCTTCTGGTGGCCGCCTCCCTCCTTCCTGGCCTCCCGGAGCTGCGCCCTTTCTCACTGGTTCTCTCTTCTGCCGTTTTCCGTAGGACTCTCTTCTCTGACCTGAGTCTCCTTTGGAACTCTGCAGGTTCT
+
CCCCCCCCFFFFGGGGGGGGGGHHGGGEHGHHHGGGGGGGGHGHHGGGGGGGHHHHHHHGGGGGGGGGGGGHGHHGGGGHGHHHHGGGGGGGGGHHHH2FH2=G/=?DG?F=FHC?->-A000D0<=G0DF.C.-A-:AGC/CAHBFFBF/F.0CE;A9A-9:0;-@F-BF0BBFB0FFBFF:0:0:FFFFFFF9AFFAFFDB?D.0;::::B::::0;0BB0;::0::B;FFBF/F0::BBBBBF.ABBB
@M05620:37:000000000-D9766:1:1101:19424:4261 1:N:0:9
ACCACACCTTCTACAATGAGCTGCGTGTGGCTCCCGAGGAGCACCCCGTGCTGCTGACCGAGGCCCCCCTGAACCCCAAGGCCAACCGCGAGAAGATGACCCAGGTGAGTGGCCCGCTACCTCTTCTGGTGGCCGCCTCCCTCCTTCCTGGCCTCCCGGAGCTGCGCCCTTTCTCACTGGTTCTCTCTTCTGCCGTTTTCCGTAGGACTCTCTTCTCTGACCTGAGTCTCCTTTGGAACTCTGCAGGTTCT
+
BBBCCCCCFFFFGGGGGGGGGGHHGGGA4EHHHGGGDGGGGHHHHGGGGGGGHHGHHHHEGGGGGGGGGGGHHHHGGGGHGHHHHGFGGGFGGGHHFHHHHHHHGHHEHHHGGHHGGGGGHHHHHHHHHHHGHHGGGGGHGHHGHGGGGGGGGGGGGGGGGGGGGGFFFFFFFFFFFFFFFFFFFFFFFFFFFFFFFFFFFFFFFFFFFFFFFFFFFFFFFFFFFFFFFFFFFFFFFFFFFFFFFFFFFFF
@M05620:37:000000000-D9766:1:1101:9733:4278 1:N:0:9
GAGGCTGCTTTGGAAGAAACTCATAGATTACTGCAACAGTTCCCCCTGGAACTGGAAAAGTTTCTTGACTTGCTTACTGAAGCTGAAACAACTGCCAATGATCCCCGTAAATAAAGGCTGCTAGAAGACTCAAATAGAGGAAAACAGAAGATGAAAAAATGGCAAGTAAAAAAGGTAATTCAGAAGGAGAAAAATAAAGGAACCACTGGAACAAAACTAAGCATAAGTATTAGTATTTGACCATCAAAAGA
+
>3AA>>CACBB4F45BBG4FGGHHHGHHFH4ADB4BCG2DBAD3BBAA2F3BAF3B332BBFFDDGGB355BDDF535DFGG3BF33F3B1FGHHEHHHG3B4BFA/?>1?443343?30/3BBB3BBB3333?4433B2B2323?B2222B333330>022@22/21<1?1/<?111111>=11>0<..0//..00000//<<CEG0////:::.:000//0000;;000000;00;;B;0/0/00909.
@M05620:37:000000000-D9766:1:1101:9138:4298 1:N:0:9
ACCACACCTTCTACAATGAGCTGCGTGTGGCTCCCGAGGAGCACCCCGTGCTGCTGACCGAGGCCCCCCTGAACCCCAAGGCCAACCGCGAGAAGATGACCCAGGGAGGTGCCCGGCTCCCCCTCCTGGGGCCCGCCTCCTTCCTTCTGGGCCTCCCGGAGCGGCGCCCTTTTCCACTGGTTCGCTCTTTTGCGTTTTTCCTTGGGACTCTCTGCTCTGCCTGGATCCTCCTTGGGACCCCGGCAGGTCCT
+
BAB3ABBACFFFGGGGFGFFFBGFEAA2A2FGBCFEAEG?EHGHHGG0AEECEFFCGHFA?E?GG?GGGEEFFCGGGGEHCEHHEGE/CC/<</F1>?1????G/////??1<>.---.<<..<..<</.@.:@-;-.CA/0;/90;0;:/;..;99C-----9--99-BF/////9/B.;//--..:////9-:;@E.9////;....///9///:///9//9./99/;9BF99.9....----;9F///
@M05620:37:000000000-D9766:1:1101:13698:4353 1:N:0:9
ACCACACCTTCTACAATGAGCTGCGTGTGGCTCCCGAGGAGCACCCCGTGCTGCTGACCGAGGCCCCCCTGAACCCCAAGGCCAACCGCGAGAAGATGCCCAGGTGAGTGGCCCGCTACCTCTTCTGGTGGCCGCCTCCCTCCTTCCTGGCCTCCCGGCGCTGCGCCCTTTCTCACTGGTTCTCTCTTCTGCCGTTTTCCGTAGGACTCTCTTCTCTGACCTGAGTCTCCTTTGGAACTCTGCAGGTTCTA
+
ABB?ABB>FFFFGGGGGGDFGFHFGAAA4AGAFAFA?EFGDHHHHGGFEEGGFHGHHHHA>E?EGEGGGGFGHHHGGGGHEHHHHGF<DG/<BGGFFHGHHHHGHHHHHHGGHHGCGGGHHHHHHHHGGHGHHGGGGGFEHHGFFGGGGEGGGGGGGG-ABFFFFFFFCFFFFFFFFFFFFFFFFFFFFFFFFFFFFFFFFFFBDFFFFFFFFFFFFFFFFFFFBFF/BFFFFFFFFBFFFFFFFFFFFFF
@M05620:37:000000000-D9766:1:1101:12592:4371 1:N:0:9
ACCACACCTTCTACAATGAGCTGCGTGTGGCTCCCGAGGAGCACCCCGTGCTGCTGACCGAGGCCCCCCTGAACCCCAAGGCCAACCGCGAGAAGATGCCCAGGTGAGTGGCCCGCTACCTCTTCTGGTGGCCGCCTCCCTCCTTCCTGGCCTCCCGGCGCTGCGCCCTTTCTCACTGGTTCTCTCTTCTGCCGTTTTCCGTAGGACTCTCTTCTCTGACCTGAGTCTCCTTTGGAACTCTGCAGGTTCTA
+
CCCDCDCCFFFFGGGGGGFGGGHHGFGBEFHHHGGGGGGGGHHHHGGGGGGGGHHHHHHGGGGGGGGGGGGHHHHGGGGHGHHHHGGGGGDGGGHFHHFGHHHEGHHHHHGGAGCGGGGHH0DGHHFHGFFHHGGGGGHGHHGHHGGGFGGFGGGGGGADGCADFFFFFBFFFBFFFFFFFFFFFFFFFFFFFFDFFFFFFFFFDFFFFFFFFFFFFFFFFFF/FFFFFFFFFFBFFFFFFFFFFFFFFFB
@M05620:37:000000000-D9766:1:1101:18357:4380 1:N:0:9
GAGGCTGCTTTGGAAGAAACTCATAGATTACTGCAACAGTTCCCCCTGGACCTGGAAAAGTTTCTTGCCTGGCTTACAGAAGCTGAAACAACTGCCAATGTTCCTCCAGGATGCTACCCGTCAGGCCAGGCTACTAGAAGCCTACCAGGGAGTACAAGCGCTGATGAAACACTGGCAAGTCCGTCCGGCCTTTCCGCTTTAGCACTCTTGTGGCTCCCATTGAACCCTTCTCAGCATTTGTACTTGTCACT
+
ACBCCCFCFFFFGGGGGGGGGGHHHHHHHHHHHHHHHHHFGHHHHGGGHHHHHGHGHHHHHHHHHHHHHHHHHHHHHHHHHHHHHHHHHGHHHHHHHGHHGHHH4DBFGHHH3BDGHHH/>/E/23??G/GH3F34D?FH?G22BBF2?FG//@@DGH/?/FEEHFGDGHHAH10>GHFGGG.>><-<AEGHHHCFGGGGHHHHCGHHHH:FF..0;;CFBFFGGA..FFGGGGGGFBFGG0CFF0:;0BF
@M05620:37:000000000-D9766:1:1101:18687:4393 1:N:0:9
ACCACACCTTCTACAATGAGCTGCGTGTGGCTCCCGAGGAGCACCCCGTGCTGCTGACCGAGGCCCCCCTGAACCCCAAGGCCAACCGCGAGAAGATGAGTGGCCCGCTACCTCTTCTGGTGGCCGCCTCCCTCCTTCCTGGCCTCCCGGCGCTGCGCCCTTTCTCACTGGTTCTCTCTTCTGCCGTTTTCCGTAGGACTCTCTTCTCTGACCTGAGTCTCCTTTGGAACTCTGCAGGTTCTAGATCGGAA
+
>AAB>AABFFFFGFGGFGGGGGHHGGFFEFHHHGGGGGEGGHHHHGGGDFGGHHHHHHHGGGGGGGGGGGGGHHHGGGDHGGHHHGGGDGGGGGGHHHHHHHGGHHGGGGGHHHGGHHHHGHGHHGGGGGHGHHGHHHHHHGGHHHGGDG-;ADCABFFFFFFFFFFFFFBFFFFFFFFFFFFFFFDFFEFFDBFFFFFFFFFFFFFFFEFFFFF/B/FBFFFFEFFEFFFFEFBFFFFFFFFFFFFFFFE
@M05620:37:000000000-D9766:1:1101:21557:4481 1:N:0:9
AGTGCCAGCTCTCAATCGCACAGAGCGGTTCTGGTCTGTCTCCTTCCCTTAGATCGGAAGAGCACACATCTGCACTCCAGTCACATTACTCGACCTCGTATGCCGTCTTCTGCTTGAAAAAAAACGCAAGAATCTGGGCGTTGGGGCGGAGAGCGGAGTTGAGGAAAGACAGTCCTAACCGTGGCGGGTTCTGGTAAATGATGCGGTGCGGAGGGGATCTTTGGCTCCCACCTGTCCCCCTGTCTGGTCTA
+
A?AAAFFFBFFFGGGGGGGGGGHC4BAA2AABFGFGG3GHFHHH5B3B55GGF55AA11AAB2BFBG13BAD5@BBGF@F5BF55BFFHGH11//1B1?1GGEB>?EFFFGGHHFGAFG30<B////>//@FFF1110//<<-0>@.---:-..9--999C09/9//;/;9C:CFB9BFF-9:9-9;9-;FBBBFBBB/9/BF/9@.--;9@@---.AE9/9/BF/;;ABFF./;;FFFD-;9B9//;/;;
@M05620:37:000000000-D9766:1:1101:19059:4501 1:N:0:9
AGTGCCAGCTCTCAATCGCACAGGGGACCCAGGGCCTGGCCCCTCCATCCAGAAAACCTATGACCTCACCCGCTACCTGGAGCACCAACTCCGCAGCTTGGCTGGGACCTATGTGAGTATCCAGCGTAGGAATCTGGGAGTTGGGGAGGAGTGAGGAGTTGGGGAAAGACAGTCCTAACCGTGGAGGGTTCTGGTAAATGATGGGGTGAGGAGGGGCTCTTTGGCTCCCACCAGTCCCCCTGTCTGGTCTA
+
ABBBCFFFCFFFGGGGGFFGGGHGGGGGGFHHGGGGCFGGFHGHGGHHHGGHGHGHHGEFHHFHFH3FGHHGGCFGHGHFHHHHHFGHGHGGF?EGGG3?FGFEGFFGGHHHG3FDFBF3?FGHHGGGGGHB2FHGFCCFGHGHCCA@@<.>.0D.CEC/DGG?EFEFHHGHCG0CGHBCC.;9A?AF;FGGFG=FF00BB0BFGGFFFFF0.DFFF:EFFFFFF0;A.;:D?FBFFFFA-AFBFFB9990
@M05620:37:000000000-D9766:1:1101:6789:4553 1:N:0:9
AGTGCCAGCTCTCCATCGCACAGGGGACCCAGGGCCTGGCCCCTCCATCCAGAAAACCTATGACCTCACCCGCTACCTCGCGCACCCCCTCCGCAGCTTGGCTGGGACCTATGTGAGTATCCAGCGTCGGAATCTGGGAGTTGGGGCGGCGTGCGGCGTTGGGGACAGCCAGTCCTACCCGTGGAGGGTTCTGGTAAATGATGGGGTGAGGAGGGGCTCTTTGGCTCCCACCAGTCCCCCTGTCTGGTCTA
+
>>>1>B@CACFB111GDEE1AAGHG0AAEAAE0BBA/FAFHHGGFFGFGBCBFFFBBEGHBAGFGD@@BGH>>/>EGG1B/>>EGGE>EEC/<?/B/BBBCHHGGGHHGHHHHHH2FGDGHHHHHGC/>CAFFHHHHH.<AGHHGG.A?-AAG-@@-;@@@F@@E-;:-;-;FFFFF/AFFBB@-AB@BAFFFFBFFFFFFFFFFFF?-FABFF@@@@FFFFFFFBFFFFFFEFFFFFFF@FFFFFFFFF/
@M05620:37:000000000-D9766:1:1101:6806:4560 1:N:0:9
AGTGCCAGCTCTCAATCGCACAGGGGACCCAGGGCCTGGCCCCTCCATCCAGAAAACCTATGACCTCACCCGCTACCTGGAGCACCAACTCCGCAGCTTGGCTGGGACCTATGTGAGTATCCAGCGTAGGAATCTGGGAGTTGGGGAGGAGTGAGGAGTTGGGGAAAGACAGTCCTAACCGTGGAGGGTTCTGGTAAATGATGGGGTGAGGAGGGGCTCTTTGGCTCCCACCAGTCCCCCTGTCTGGTCTA
+
AA>>AFFFCFFFGGGGGGGAF?GCGEEFGEHHEFGEFFHHHHGHGGHHHHHHHHHHHGHHHGHHHGHHHHHGG>EFHHHHFGHHHHAGFHHHAFCGEHGHGHHGGGHHGHHHHHHHHHHHHHHHHGGGGGHHHHHHHH<FEHHHGGGGGGGHHHHHGGHHHHGGGGHHHHHHHHHHHHHHGGGGGGGGEGGGGGFGGGGGGGGGGGFFFFFFFFFFFFFFFFFFFFFFFFFFFFFFFFFFFFFFFFFFFFF
@M05620:37:000000000-D9766:1:1101:18329:4602 1:N:0:9
AACACACGCTCTACAATGCGCTGCGTGCGGCGCGCGAGTAGCACCCCGTGCTGCTGAACAAGGCCCCCCTGAACCCCAAGGCCAACCGCGCGAAGATGCCCAGGTGAGTGGCCCGCTACCTCTTCTGGTGGCCGCCTCCCTCCTTCCTGGCCTCCCGGAGCTGCGCCCTTTCTCACTGGTTCTCTCTTCTGCCGTTTTCCGTAGGACTCTCTTTTCTGCCCTGAGTCACCTTTGGAACTCTGCAGGTTCTA
+
>1>>1>>11>>>BBBBF11AAEEFCAEAAAA/A/AA/>/BDFB@BEE>???>1B1BB111B0>??EE/>>/B1BF/?/?FFF??CF/<</<>ACG.><>GHBEA/<=.DG..CG-:A@AGBGC;0;F0;/.CA?--;.;C/F?/00://;9AF-AE-99;9-/9-@A@-B//:F;B/9BFF9BFBB/F//:B/@9BFFFB-/-99BBFBB/BB/9::9BB?/-9-/:/9;;9//BBFF:9////;-:/BB9
@M05620:37:000000000-D9766:1:1101:18347:4607 1:N:0:9
ACCACACCTTCTACAATGAGCTGCGTGTGGCTCCCGAGGAGCACCCCGTGCTGCTGACCGAGGCCCCCCTGAACCCCAAGGCCAACCGCGAGAAGATGCCCAGGTGAGTGGCCCGCTACCTCTTCTGGTGGCCGCCTCCCTCCTTCCTGGCCTCCCGGAGCTGCGCCCTTTCTCACTGGTTCTCTCTTCTGCCGTTTTCCGTAGGACTCTCTTCTCTGACCTGAGTCTCCTTTGGAACTCTGCAGGTTCTA
+
BBBCCBCCFFFFGGGGGGGGGGHHGGGGDGHHHGGGGGGGGHHHHGGGGGGGGHGFFHHGGGGGGGGGGGGHHHHGGGGHGGHHHGGGGGGGGGFGGFFHGHHGFHHHFGGGHHGGGGGHGHHHHHHHGHGHHGDGGGHGHHGHHGGGGGGGGGGGGG-ABFGGGGFFFFFFFFFHFFFFFFFFFFFFFFFFFFDFFFFFFFFFFFFFFFFFFFFFFFFFFFFFFFFFFFFFFFFFFFFFFFFFFFFFFFB
@M05620:37:000000000-D9766:1:1101:11913:4610 1:N:0:9
ACCACACCTTCTACAATGAGCTGCGTGTGGCTCCCGAGGAGCACCCCGTGCTGCTGACCGAGGCCCCCCTGAACCCCAAGGCCAACCGCGAGAAGATGCGTACGTGAGTCGCTACCTCTTTCGTCTGCCGGCTGCCTCCCTCCTCCCTGCCCTCAGGGGCGCCCTCCCTTACTGGCTGGCTCTCTCGCCTGCCGCTTTACGAAGCACTCTCTTCTCTGACGTCCCCCTCCGAACGATGCATGCAGGATATC
+
AAAAA4>AFFFFGGGGGGGGGGGGEEGGDDGHHFGD?EG2AGHHHGGGEEGGHHHHHHHGGGFGGGFGGGGHGHHGGGEGFHHHAFGGGGGGGGGFHF2////<<F//11>A.>->G1111=<.<.<0<<-:-:CGHHH.CGFG//9/0.;A/..//.----99-..;F//;F//.:9..;BF///..;.:..;9-.;;9A?..-/;B////;//;////.;.....;9..-.--....;/B//99./99/
@M05620:37:000000000-D9766:1:1101:10836:4671 1:N:0:9
ACCACACCTTCTACAATGAGCTGCGTGTGGCTCCCGAGGAGCACCCCGTGCTGCTGACCGAGGCCCCCCTGAACCCCAAGGCCAACCGCGAGAAGATGCCCAGGTGAGTGGCCCGCTACCTCTTCTGGTGGCCGCCTCCCTCCTTCCTGGCCTCCCGGCGCTGCGCCCTTTCTCACTGGTTCTCTCTTCTGCCGTTTTCCGTAGGACTCTCTTCTCTGACCTGAGTCTCCTTTGGAACTCTGCAGGTTCTA
+
BBBBBBB3BFFFGGGGGGGGGGFHCEE24BFGGAFE?EEF?GHHGGG0EEGGBGHFHHHEFFCEGEGGGGGHHHHGGGGHEEHFHGEEGG/>@DHBGGHFHHHGFHHGGHEEFHGCFGGHHHFHHHHHHHFFGGGCDFGEHHGHHGFGGBAGGFGGDG-;ADFFA=ABAF/BFFFFFFFBFFFFFFFFFFFFFFFFFFFFBFFFFEFFFFFFFFFFFF/FFFFFFFFBFFFFEFFFFFFFFFFFFFFFFFF
@M05620:37:000000000-D9766:1:1101:23743:4702 1:N:0:9
ACCACACCTTCTACAATGAGCTGCGTGTGGCTCCCGAGGAGCACCCCGTGCTGCTGACCGAGGCCCCCCTGAACCCCAAGGCCAACCGCGAGAAGATGCCCAGGTGAGTGGCACGCTACCTCTTCTGGTGGCCGCCTCCCTCCTCCCTGGCCTCCCGGCGCTGCGCCCTTTCTCACTGGTTCTCTCTTCTGCCGTTTTCCGTAGGACTCTCTTATCTGACCTGAGTCTCCTTTGGAACTCTGCAGGTTCTA
+
CCDDCCDDFFFFGGGGGGGGGGHHGFGGHGHHHGGGGGGGGHHHHGGGEGGGHHHHHHHGGGGGGGGGGGGHHHHGGGGHGHHHHGGGGFGGGGHHHEHH2GH/FHHHHHGGHHGGGGGHH1FHHHFHHFGHHGGGGGHGHHGHHHGHGGGGGGGGGG-ACF-DFFFFFBFFF0FFFFFFFFFFFFFFFFFFFFDFFFFFFFFDFFFFFFFFH0BFFFFHFFFBFFFFFFFBBFFFFFFFFFFFF.A0;;:
@M05620:37:000000000-D9766:1:1101:19149:4703 1:N:0:9
AGTGCCAGCTCTCAATCGCACAGGGGACCCAGGGCCTGGCCCCTCCATCCAGAAAACCTATGACCTCACCCGCTACCTGGAGCACCAACTCCGCAGCTTGGCTGGGACCTATGTGAGTATCCAGCGTAGGAATCTGGGAGTTGGGGAGGAGTGAGGAGTTGGGGAAAGACAGTCCTAACCGTGGAGGGTTCTGGTAAATGATGGGGTGAGGAGGGGCTCTTTGGCTCCCACCAGTCCCCCTGTCTGGTCTA
+
ABA?AFFFBFFFGFGGGGGCGCHCGEEEEEHHFEEEFGHHFHGHGGGHHGHHGFHGHGHFGFEHHGHHHHHGG>EEHHHHBFHHHHFGEHHHDGCECGGGGFHGGGGHGHHGHHHHEHHHHHHFHGGGGGHHHHGHHGFGGHGHGGCCGGCFGGHGCDGCHFCGGGHGEHHHHGHHHHHHGGGGDEGGGGGGGGFFGGGGGGGGGGDDFFFFFFFFFFFFFFFF/FFFFFFFFFFFFFFFFFFFFFFFFF/
@M05620:37:000000000-D9766:1:1101:9521:4725 1:N:0:9
ACCACACCTTCTACAATGAGCTGCGTGTGGCTCCCGAGGAGCACCCCGTGCTGCTGACCGAGGCCCCCCTGAACCCCAAGGCCAACCGCGAGAAGATGCCCAGGTGAGTGGCCCGCTACCTCTTCTGGTGGCCGCCTCCCTCCTCCCTGGCCTCCCGGCCCTGCGCCCTTTCTCACTGGTTCTCTCTTTTGCCGTTTTCCGTAGGACTCTCTTCTCTGCCCTGTGTCCCCTTTGGAACTCTGCAGGTTCTA
+
BBBBBBBBFFFFGGGGGGGGGGHHGGGEHGHHHGGGGGGEEHHHHGGGGGGFGGFGHHHG@EEGGGGGGGGHHHHGGGGHGHHHAFEEGCGG/A2<F2?G22/<?11?GB?FGHGC--<FGFFDHFBBG/.CA-A@EDHFHFGE/;EBFFFGFFGE?-;-9;.:-BFFFFFFFF/BBFFF//99//;//:9B9BAAFEFF?F.A?/;//9F/////;//;A9.9/;F/;:.AFF//;/:9BF/:FF9:;B9
@M05620:37:000000000-D9766:1:1101:13362:4730 1:N:0:9
AGTGCCAGCTCTCAATCGCACAGGGGACCCAGGGCCTGGCCCCTCCATCCAGAAAACCTATGACCTCACCCGCTACCTGGAGCACCAACTCCGCAGCTTGGCTGGGACCTATGTGAGTATCCAGCGTAGGAATCTGGGAGTTGGGGAGGAGTGAGGAGTTGGGGAAAGACAGTCCTAACCGTGGAGGGTTCTGGTAAATGATGGGGTGAGGAGGGGCTCTTTGGCTCCCACCAGTCCCCCTGTCTGGTCTA
+
BCAACFFFCFFFGGGGGGGFGGHGGGGGGGHHFGGGGGHHHHGHGGHHHHHHHHHHHGHHHHHHHHHHHHHGGEEGHHHH2?B1BGHHGGH3>//>>GHHEF?FGFHGAGCFGHHFGBFFHHGHHFC<CEHGFHDGHFFGGHHHGCFGCADGGFHF<<G/GHGCGGEGHHGHGH0CHHHCBE;@AEGGEAF0CB;CGFB;00CFGD.;AFABFFFCA:AFFFFFFFFFFFFFFFFFFFF?-;:F/B/;;B9
@M05620:37:000000000-D9766:1:1101:23799:4736 1:N:0:9
ACCACACCTTCTACAATGAGCTGCGTGTGGCTCCCGAGGAGCACCCCGTGCTGCTGACCGAGGCCCCCCTGAACCCCAAGGCCAACCGCGAGAAGATGAGTGGCCCGCTCCCTCTTCTTGTGGCCGCCTCCCTCCTTCCTGGCCTCCCGGCGCTGCGCCCTTTCTCACTGGTTCTCTCTTCTGCCGTTTTCCGTAGGACTCTCTTCTCTGACCTGCGTCTCCTTTGGAACTCTGCAGGTTCTAGATCGGAA
+
AABCCCCCFFFFGGGGGGGGGGHGGEEE4EHGHGGGDGGGCHGHHGGGDGGGGHGHHGHGGGCGGGGGGGGHGHHGGGGHGHHHHFFFFGGGGGHGFHHHHFGA0/>>C<>FHHGHHH1FGFGHGGCGG;GEHHGHHHHHCFHHHGGGGGGGGGGGFFFFFFFFFFFFFFFFFFFFFFFFFFFFFFDFFFFFFFFFFFFFFFFFFFFFFF0BFFFFADFFFFFFFFF0FFFFFFFFFF;BFFFFFFFFDDE
@M05620:37:000000000-D9766:1:1101:15149:4764 1:N:0:9
ACTGCCACTTCTCAATCGACCCGGGGATTCCTGCCCCGGCTCCCCCAGTCCGTATAACCGTTTCCTCCCTGGCTACCAGGAGCACCAACTACTCCCCTTGTTCCTACAGGATGCTACCCGTCAGGCCAGGCTCCTCGCAGCCTCCCAGGGCGTACCAGAGCTGCTGACACACTGGCAAGTCCGTCCGGCATTGCCGCTTTAGCACTCTTGTGGCTCCCATTGCACCATTCTCAGCATTTGTCCTTGTCACT
+
111>>1BBBFBB1BFFGAB1AAA00AEAAFGGHGHHEAAAAEFFGGABABB>?F0BFG1>B/0B@B1BFGGGHFBBFCH/?FH?>?BGF0BF111/?0BBBBF2F2BFHFHHHHBGFFGGC/EEGB/FHHHHHGHBFGGG-<0FFCGHGG.CAC-.=G.:/CG/<CH/CFG.FFFFGGGF00;9;.=AG;@F/:;@@>F?FFB//9F/FFBFFE-9EAFFFFBB9/-;BBBFFFFFB/;9B/;;FFFB9B/
@M05620:37:000000000-D9766:1:1101:11804:4768 1:N:0:9
GAGGCTGCTTTGGAAGAAACTCATAGATTACTGCAACAGTTCCCCCTGGACCTGGAAAAGTTTCTTGCCTGGCTTCCAGCAGCTTCAACCACTTCCCATGTTCCTCCAGGATGCTACCCGTCAGGCAAGGCTCCTCGCAGACTCACAGGGAGTAACAGAGCTGCTGACACACTGGCAAGTCCGTCCGGCCTTTCCGCTTTAGCACTCTTGTGGCTCCCATTGCACCATTCTCAGCATTTGTACTTGTCACT
+
>3>AAAFAFFFFCGGGGFGGFGFHHHHHH5FGGHAFGHHFGHHHHGGGF2GGHHGHHGBFFHHHGHHHHHHHHHGHHGHEFGH3B5F5FGFGG5FGHBBFGGHFG3FGBGGFHBGHHHHFE/EFHH/GE/GHHGHH/CDD/BF22BGHGG/CEH2@G<GHGH1?GHHHHHHAG10GHHGHFDDCG<@CG-E/CH;DGGGGHHFHHFFFGGFFEE.CE9BFFBFGG/.;FGGGGGGGGFFF90;BFBFFBFB
@M05620:37:000000000-D9766:1:1101:16880:4804 1:N:0:9
ACCACACCTTCTACAATGAGCTGCGTGTGGCTCCCGAGGAGCACCCCGTGCTGCTGACCGAGGCCCCCCTGAACCCCAAGGCCAACCGCGAGAAGATGACCCAGGTGAGTTGCCCGCTACCTCTTCTGGTGGCCGCCTCCCTCCTTCCTGGCCTCCCGGAGCTGCGCCCTTTCTCACTGGTTCTCTCTTCTGCCGTTTTCCGTAGGACTCTCTTCTCTGACCTGCGTCTCCTTTGGAACTCTGCAGGTTCT
+
BCCCBCCBCFFFGGGGGGBGGGHHGGGBFFHGHGGGCGGGGHHHHGGGGGGGGHHHHHHFGFGGGGGGGGGHFHHGGGGHGHHHHGGGGGCGGGHGFFHHHHEHGGH1GDFGHHHGGGGGGHHHHHHHHFHGHHGGGDGHGHHGHHGHHGGGGGGGGGG-@FGGGGGGFFFFFFFFFFFFFFFFFFFFFFFFFFFFFFFFFFFFAFFFFFFFFFFFFFFFFFFF.DFFFFFFFFFFFFFFFFFFFFFFFFF
@M05620:37:000000000-D9766:1:1101:7235:4805 1:N:0:9
ACCACACCTTCTAAAATGAGCTGCGGGTGGCTCCCGAGGAGCACCCCGTGCTGCTGACCGAGGCCCCCCTGAACCCCAGGGCCAACAGCGAGAAGATGTGTTACTACAGGGTGCTACCCGTTAGTCTGGTCGCCTCGCAGCCTCCCAGTGAGCACCAGCGCTCATGACACAATGGCAAGTCCGTCCGGCCTTTCCTCTTTAGCACCCTTGTGGTTCCCATTGTACCATTCTCAGCGTTTGTCGTTGTCACT
+
1A?1A?>AFFF133B13FGF11B1?00FGCHH1F///AE?EHHHHGAE//E>11B1F>0>///>///>EEG0F1/?EG////?//?/0B?C///011121?0<11?1?F0/0/?<11<<<<0<.1100<00-<C.<.-;.-.;G../0/900/:9AF?.-;9..0;0900/.00/;//;/9/9;F-;---;//B///;B/9:FF/--:B-FF---9B//999//;//:F/999//---;9-/-;-;-;/B/
@M05620:37:000000000-D9766:1:1101:11561:4808 1:N:0:9
AGTGCCAGCTCTCAATCGCACAGGGGACCCAGGGCCTGGCCCCTCCATCCAGAAAACCTATGACCTCACCCGCTACCTGGAGCACCCACTCCGCAGCTTGGCTCCCACCAATGTGAGTATCCAGCGCAGGAATCTGGGAGTTGGGGAGGAGTGAGGAGTTGGGGAAAGACAGTCCTAACCGTGGAGGGTCCTGGTAAATGATGGGGTGAGGAGGGGCTCTTTGGCTCCCACCAGTCCCCCTGTCTGCTCTT
+
>1>>>DF11CCFG1FGGFA1A0BA00EAABAAA0BB/BBB0GG/EGGGFGFHECGG0EC1BFFGF1B1BB>EE/>EG1FGBBG?FF>/?B>0EEEEGHDG/FG1//BF//?FH22F1B2B2BBGCB/BC<?C1FG1G00?/011<-.AC..<.<0.<<//0/;-;.;.CGH/C:999F/.9;;-..;A9/9;B/90;0C0F///9----:-/;9--;;:FF/;/;;B----AEF://:;-@-9FBF//;9/
@M05620:37:000000000-D9766:1:1101:18048:4833 1:N:0:9
AGTGCCAGCTCTCAATCGCACAGGGGACCCAGGGCCTGGCCCCTCCATCCAGAAAACCTATGACCTCACCCGCTACCTGGAGCACCAACTCCGCAGCTTGGCTGGGACCTATGTGAGTATCCAGCGTAGGAATCTGGGAGTTGGGGAGGAGTGAGGAGTTGGGGAAAGACAGTCCTAACCGTGGAGGGTTCTGGTAAATGATGGGGTGAGGAGGGGCTCTTTGGCTCCCACCAGTCCCCCTGTCTGGTCTA
+
BB>ABFFFBFFFGGGGGGGGGGHGGGGGGGHHFGGGGGHHHHGHGGHHHGHHEHHHHGHHHGFHHHHHHHHGGEFGHHHHEFGHHHHHGHHHEFEGGFHHGHHGGGHHGHHHHHHHHHHHHHHHHGGGGGHHHHHHHHHGEHHHGGGGGGGHHHHHHGHHHHGGGGHHHHHHHHHHHHHHGGFGGGGGCFGGGGFGGGGGGGGGGGFFFFFFFFFFFFFFFFFFFFFFFFFFFFFFFFFFFFFFFFFFFFF
@M05620:37:000000000-D9766:1:1101:22278:4900 1:N:0:9
ACCACACCTTCTACAATGAGCTGCGTGTGACTCCCGAGGAGCACCCCGTGCTGCTGACAGAGGCCCCCCTGAACCCCAAGGCCAAACGCGAGAAGATGACACAGGAGAGAGGCCAGCTACCTCTTCTGGTGGCCGCCTCCCTCCTTCCTGGCATCCCGGCGCTGCGCCCTTTCTCACTGGCTCTCTCTTCTGCCGTTTTCCGTAGGACTCTCTTCTCTGACCTGAGTCTCCTTTGGAACTCTGCAGGCTCT
+
BBBBBBBBFFFFGGGGG4BFEGFFEAEFH5BDFGGFGG2EEHHHHG0EE1BAFGHHHHHHHHGG1EEGGGGHGHHGGGG1FHHHH2FFG?EGGGHHFHHH22BFG0F/C///CF/</1<FF1?<GH1??=0<<FC@D.AGEHFF/<0;00;./;C/C.A-:?--;AD9BCFGG0B9/;/..;FBFFF/FBFFF/;DFFEFB.;9.9/;FFFF/FFFF/F/BBBF/:BFFBFEBF/BB/FFFB//BFF.9.9
@M05620:37:000000000-D9766:1:1101:21886:4901 1:N:0:9
ACCACACCTTCTACAATGAGCTGCGTGTGGCTCCCGAGGAGCACCCCGTGCTGCTGACCGAGGCCCCCCTGAACCCCAAGGCCAACCGCGAGAAGATGACCCAGGTGAGTGGCCCGCTACCTCTTCTGGTGGCCGCCTCCCTCCTTCCTGGCCTCCCGGAGCTGCGCCCTTTCTCACTGGTTCTCTCTTCTGCCGTTTTCCGTAGGACTCTCTTCTCTGACCTGAGTCTCCTTTGGAACTCTGCAGGTTCT
+
AABCCCCCFFFFGGGGGGGGGGHHGFEGHGHHHGGGGGGGGHHHHGGGEEGGHHHHHHHGGGGGGGGGGGGHGHHGGGGHGHHHHGGGGGGGGGHHGHGHFHFGGHHHHHHGGHHGGGGGHHHHHHHHHHHGGGGGGGEHGHHGHGGGGGGGGGGGGGGGGGGGGGFFFFFFFFFFFFFFFFFFFFFFFFFFFFFFFFFFFFFFDFFFFFFFFFFFFFFFFFFFFFFFFFFFFFFBFFFEFFFFFFFFFFF
@M05620:37:000000000-D9766:1:1101:14368:4916 1:N:0:9
AGTGCCAGCTCTCAATCGCACAGGGGACCCAGGGCCTGGCCCCTCCATCCAGAAAACCTATGACCTCACCCGCTACCTGGAGCACCAACTCCGCAGCTTGGCTGGGACCTATGTGAGTATCCAGCGTAGGAATCTGGGAGTTGGGGAGGAGTGAGGAGTTGGGGAAAGACAGTCCTAACCGTGGAGGGTTCTGGTAAATGATGGGGTGAGGAGGGGCTCTTTGGCTCCCACCAGTCCCCCTGTCTGGTCTA
+
>11>AFDFAFFFBGGDBAFFE0B0AEEGCAGEFEE?FAF0BGGGEGEH1AFAA0BGHEBFFFDGFGGHHHHGGE/EHGGCFFHGHGHHG0GHGGGG/BFGGH1FE/FCABFFGHBFGHHGFG210@EECGGBGGGF100/<??F@@FCGG>>CG0C0C<CD/C-.:GFGFFFHHGEFFFCAGGGBEGGGFGFFB;9CFGGEBFEEGB?EFFBBB;?@@EBB/FFFFFFFFFBEFFBFFFB@FFFFFFBBF9
@M05620:37:000000000-D9766:1:1101:11935:4923 1:N:0:9
ACCACACCTTCTACAATGAGCTGCGTGTGGCTCCCGAGGAGCACCCCGTGCTGCTGACCGAGGCCCCCCTGAACCCCAAGGCCAACCGCGAGAAGATGACCCAGGTGAGTGGCCCGCTACCTCTTCTGGTGGCCGCCTCCCTCCTTCCTGGCCTCCCGGAGCTGCGCCCTTTCTCACTGGTTCTCTCTTCTGCCGTTTTCCGTAGGACTCTCTTCTCTGACCTGAGTCTCCTTTGGAACTCTGCAGGTTCT
+
CCCCCCCCFFFFGGGGGGDGGGHHGGGBEGHHHGGGGGGGGHHHHGGGGGGGGHHHHHHGGGGGGGGGGGGHHHHGGGGHGHHHHGGGGGDGGGHGHHHHHHHHGHF1FGHGGHHGGGGGHHHGHHHHHHHGHHGFGGGHGHHGHGGGGGGGGGGGGGF-:AFGGGFFFFFFFFFFFFFFFFFFFFFFFFFFFFFFFFFFFFFFFFFFFFFFFFFFFFFFFFFF/BFFFFFFFFFFFFFFFFFFFFFFFFF
@M05620:37:000000000-D9766:1:1101:17193:4925 1:N:0:9
GAGGCTGCTTTGGAAGAAACTCATAGATTACTGCAACAGTTCCCCCTGGACCTGGAAAAGTTTCTTGCCTGGCTTACAGAAGCTGAAACAACTGCCAATGTACTACAGGATGAAACACGTAAGTAAAGACTCCTAGAAGAAACAAAGAAAGTAAAAGAACTAATGAAACAAAGGCAAGTAAGTAAAGCATTACCGCTTTAGCACACTTGAGGAACCAATTGAACAAATCTCAGCATTTGTACTTGAAAATG
+
>1A>>>CAC1B1FB1A1FBFGEGFGCBDFDBBFHB1FGBFED2B0AAB/0ABFFF0110B1BF2A1B11B1A0BB11BBDGGBFG11BBB/FGGFG1FFFF2BBBBB10B@1B1BB0B>000BB>BG>>B>B1BF1BFDF0000?BC00B11>B>21?0011@@@>@>10?00</?0<?<@111<11??1<11=.>>.<10=DG/<<0<00<<<.;.;/:000:0;.<:<00;;CGFGG0;;;;0C;B000
@M05620:37:000000000-D9766:1:1101:23488:4969 1:N:0:9
ACCACACCTTCTACAATGAGCTGCGTGTGGCTCCCGAGGAGCACCCCGTGCTGCTGACCGAGGCCCCCCTGAACCCCAAGGCCAACCGCGAGAAGATGACCCAGGTGAGTGGCCCGCTACCTCTTCTGGTGGCCGCCTCCCTCCTTCCTGGACTCCCGGAGCTGCGCCCTTTCTCACTGGTTCTCTCTTCTGCCGTTTTCCGTAGGACTCTCTTCTCTGACCTGAGTCTCCTTTGGAACTCTGCAGGTTCT
+
AABABBB3BBFFGFG45FFBB5FGE2A2AABF32F22AECEG2FHGGEGD?1D3BBFHFAEE0>FA@@EEF13??EFG/?//?F/F?/>/>///<11111?GEHA?FHFHBCFCF@@C<><DBB0=D0D=<.C.---..:.C/A/00:09B/909/9;-;A-9F9-;.-9/99/BFB9/./;9B/B//;FBBBB@;ABABBFBFFFEFFBB///;BFF9B9BBFB9FBBBBF/;//9BFFFFFFFFFFFF9
@M05620:37:000000000-D9766:1:1101:18355:4971 1:N:0:9
GAGACTGGTCTGGACGAAACTCATAACTTAGAGAAACATTTCCCGATTGATCTGGGCAAGAATCTAGACCAGCTTAGAGAATCTGAAATAGCTGCCAATGGTTGCAAAACCAAAGCACGGGCTGAGAGAAGATTAGAAGGGAGGAACAGAAATCAGCAAAGAAGGGCACTCAAGACAACCATGGTGGCATCAGGAATACCATGGAGTGAAGAGAAGAACCCTAAGAACCTGCAGTCCTCAAGCACAATCTA
+
1111>1B11BBBE1AA1EA0B1B3B311311111110A1D22D1/BA/A1212DA0/0//B0A1DDD21100/BB1111D@1BDD22B2@1BBB101B111@1/>11100/?//0>10//////001B/10111111210<////0<0001<1<111101000<0.>..0001110<0<..00/00.<<0/00<::0000000/0//.<000.//////...///0;/9/..//0/000;0;/----/;9/
@M05620:37:000000000-D9766:1:1101:15122:4977 1:N:0:9
ACCACACCTTCTACAATGAGCTGCGTGTGGCTCCCGAGGAGCACCCCGTGCTGCTGACCGAGGCCCCCCTGAACCCCAAGGCCAACCGCGAGAAGATGACCCAGGTGAGTGGCCCGCTACCTCTTCTGGTGGCCGCCTCCCTCCTTCCTGGCCTCCCGGAGCTGCGCCCTTTCTCACTGGTTCTCTCTTCTGCCGTTTTCCGTAGGACTCTCTTCTCTGACCTGAGTCTCCTTTGGAACTCTGCAGGTTCT
+
CCCCCDDDFFFFGGGGGGGGGGHHGGGEGGHHHGGGGGGGGHHHHGGGEGGGHHHHHHHGGGGGGGGGGGGHHHHGGGGHGHHHHGGGGGGGGGHHHHHHHHEGFHHHHHHGGHHGGGGGHHHHHHHHHHHGHGGGGGGHGHHGHGGGGGGGGGGGGGGGGGGGGGFFFFFFFFFFHFHFFFFFHHFFFFFFFFFFFFFFFFFFFFFFFFFFFFFFFFFFFFFFFFFFFFFFFHHFFFFFFFFFFFFFFFF
@M05620:37:000000000-D9766:1:1101:12655:4991 1:N:0:9
ACCACACCTTCTACAATGAGCTGCGTGTGGCTCCCGAGGAGCACCCCGTGCTGCTGACCGAGGCCCCCCTGAACCCCAAGGCCAACCGCGAGAAGATGACCCAGGTGGGTGGCCCGCTACCTCTTCTGGTGGCCGCCTCCCTCCTTCCTGGCCTCCCGGGCCTGCGCCCTTTCTCACTGGTTCTCTCTTCTGCCGTTTTCCGTAGGACTCTCTTCTCTGACCTACGTCTCCTTTGGAACTCTGCAGGTTCT
+
BCABCBBBFFFFGGGFGGGGGGHHGGGGHGGHHGGGFGGEGHEHHGGGGFGGHHHHHHHGGGGGGGGGGGGHHHHGGGGHGHHHHGGGGGGGGGGGHFFHGHEHEGC/>?CCFF<->--CBDGHHFHHH<C:G.-:C.CEGEGFGBGG0FBFF0FEAE---9:9.9CFFDFFBF//B/BFF9//:/:F/9;FFFFFFFFFFDBA../B:9B:F/:/9;//BFF/:AA.:FBFFFF/BFFFFFFF/FFFFFF
@M05620:37:000000000-D9766:1:1101:21693:5028 1:N:0:9
ACCACACCTTCTACAATGAGCTGCGTGTGGCTCCCGAGGAGCACCCCGTGCTGCTGACCGAGTCCCCCCTGAACCCCAAGGCCAACCGCGAGAAGATGACCCAGGTGAGTGGCCCGCTACCTCTTCTGGTGGCCGCCTCCCTCCTTCCTGGCCTCCCGGAGCTGCGCCCTTTCTCACTGGTTCTCTCTTCTGCCGTTTTCCGTAGGACTCTCTTCTCTGACCTGAGTCTCCTTTGGAACTCTGCAGGTTCT
+
CCDDCCDCFFFFGGGGGGFGGGHHGFGBEEGGHGGFGGGGGHGHHGGGGGGGHHHHHHHGGG?BGHHGGGGHFHHGGGGHGHHHHGGGGGDGGGHHHHHHHHHHGHHHHHHGGHHGGGGGHHHHHHHHHHHGHHGDGFDHGHHGHHHHHHHHHGGGGGGGGGGGGGGGGGFFFFFFFHFFFFFFFFFFFFFFFFFFFFFHFFFFFFFFFFFFFFFHFFFFFFFFFFFFFFFFFHHFFFFFFFFFHFFFFFF
@M05620:37:000000000-D9766:1:1101:9797:5037 1:N:0:9
AGTGCCAGCTCTCAATCGCACAGGGGACCCAGGGCCTGGCCCCTCCATCCAGAAAACCTATGACCTCACCCGCTACCTGGAGCACCAACTCCGCAGCTTGGCTGGGACCTATGTGAGTATCCAGCGTAGGAATCTGGGAGTTGGGGAGGAGTGAGGAGTTGGGGAAAGACAGTCCTAACCGTGGAGGGTTCTGGTAAATGATGGGGTGAGGAGGGGCTCTTTGGCTCCCACCAGTCCCCCTGTCTGGTCTA
+
AA>ABFFFBFFFGGGGGGFFGG4BFEEFFGHHFGGGGFHGGHGHGGHHBGHHHHECHGHHHHHHHFGHHHHGGFEGHHHHGHHHHHHFFHHHGGGGGHHHGHHGGGHHGHHHHHHHHHGHHHHHHGGGGGHHHHHHHGFGGHGGGGFGGGGHHDGHGGHHHGGGGGHHFHHHHHHHHHHHGGGGGGGGDGGGGGFGGGGGGGGGGGFFEFFFFFFFAFFFFFFFFFFFFFFFFFFFFFFFFFFFFFFFFFF
@M05620:37:000000000-D9766:1:1101:21322:5066 1:N:0:9
ACCACACCTTCTACAATGAGCTGCGTGTGGGTCCCGAGGAGCACCCCGTGCTGCTGACAGAGGCCCCCCTGAACCCCAAGGCCAAACGCGAGAAGATGACCTAGGTGAGAGGCCAGCTACCTCTTCTGGTGGCCGCCTCCCTCCTTCCTGGCATCCCGGAGCTGCGCACTTTCTCACTGGTTCTCTCTTCTGCCGTTTTACGTAGGACTCTCTTCTCTGACCTGAGTCTCCTTTGGAACTCTGCAGGTTCT
+
AA>AA@1ABF@DGEFFGAAAGGGBE0A0000B0BGE/F/A/GEGHEAE//B/1ACCDEDFF>/E/EEGGEFH1GHGC>//FGHHH0/></<>CCFGHGGFG1??G1F1F1?CCEGHGHHHH1<?FG1?>1<EFHGC<..<C/GEE0=C0<CFCGH/GGC;A@G/:-@@A-9CFGGGGGFGFFF0;BFFFFFFFF?BBFE/:EFBFFEFFF//BFFFFFF/BFFF/;BFFFFBFFFFFFFFFFFFFFF-BBF
@M05620:37:000000000-D9766:1:1101:22917:5075 1:N:0:9
ACCACACCTTCTACAATGAGCTGCGTGCGGCTCCCGAGGAGCACCCCGTGCTGCTGACCGAGGCCCCCCTGAACCCCAAGGCCAACCGCGAGAAGATGCCCAGGTGAGTGGCCCGCTCCCTCTTCTGGTGGCTGCCTCCCTCCTTCCTGGCCTCCCGGCGCTGCGCCCTTTCTCCCTGGTTCTCTCTTCTGCCGTTTTCCGTAGGCCTCTCTTCTCTGCCCTGAGTCTCCTTTGGAACTCTGCAGGTTCTA
+
AAAAAAAA1BCFGDGFAGABG1GFGAA00AAAAAFA/EEE?GFBFFGF?AAF1GB@FGFE>@?EG?EEG>/>>BFEFEEHCCGHHGA/>C<<BCF11?1FF</FFHHA<BF.FFC@C-<ECGC0=D00:C.:...:<;.CGGCFGBBFF/9;0....---?@@B-99-99B/FF/;-BEBF//9/;BFFFB9B@BFFF/B9F9;B/9/-B//BBFFFFBBFFF-;BFFFF/99FFBBF/BFF///;9BFF/
@M05620:37:000000000-D9766:1:1101:24428:5082 1:N:0:9
AGTGCCAGCTCTCAATCGCACAGGGGACCCAGGGCCTGGCCCCTCCATCCAGAAAACCTATGACCTCACCCGCTACCTGGAGCACCAACTCCGCAGCTTGGCTGGGACCTATGTGAGTATCCAGCGTAGGAATCTGGGAGTTGGGGAGGAGTGAGGAGTTGGGGAAAGACAGTCCTAACCGTGGAGGGTTCTGGTAAATGATGGGGTGAGGAGGGGCTCTTTGGCTCCCACCAGTCCCCCTGTCTGGTCTA
+
ABAAAFFFCFFFGGGGGGGAFFHGGGGGGGFHFGGGGGHHHHGHGGHHHHHHHHHHHGHHHHHHHHHHHHHGGFGGHHHHBGHHHHFGFFHHEGGGGHHHGHHGGGHHGHHHHHHHHHHHHHHHHGGGGGHHHHHHHHHGGHHHGGGGGGGHHHHHHGHHHHGGGGHHHHHHHHHHHHHHGGGGGGGGEGGGGGGGGGGGGGGGGGFFFFFFFFFFFFFFFFFFFFFFFFFFFFFFFFFFFFFFFFFFFFF
@M05620:37:000000000-D9766:1:1101:22932:5085 1:N:0:9
ACCACACCTTCTACAATGAGCTGCGTGTGGCTCCCGAGGAGCACCCCGTGCTGCTGACCGAGGCCCCCCTGAACCCCAAGGCCAACCGCGAGAAGATGCCCAGGTGAGTGGCCCGCTACCTCTTCTGGTGGCCGCCTCCCTCCTTCCTGGCCTCCCGGAGCTGCGCCCTTTCTCACTGGTTCTCTCTTCTGCCGTTTTCCGTAGGACTCTCTTCTCTGACCTGAGTCTCCTTTGGAACTCTGCAGGTTCTA
+
CCCCCCCCFFFFGGGGGGGGGGHHGFGGHGHHHGGGGGGCGHHHHGGGEGFGHHGHHHHGGGGGGGGGGGGGHHHGGGGHGHHHHGGGGGGGFGH22FGHHHGFFGDGHH/FGGGGGGGHHHHHHHHEGC.<G@?CAEHEHHGGBFBB0FFFFFGGG-:?FFFFGGFFAFFB0B0FFF/BBFFFFFFFB0FBFFFDFFFF?FFADFFFFFFFFFFFFFFFFBBFBFFFEFFFF0/;9:FFF9BFFAFFFFF
@M05620:37:000000000-D9766:1:1101:19440:5088 1:N:0:9
ACCACACCTTCTACAATGAGCTGCGTGTGGCTCCCGAGGAGCACCCCGTGCTGCTGACCGAGGCCCCCCTGAACCCCAAGGCCAACCGCGAGAAGATGCCCAGGTGAGTGGCCCGCTACCTCTTCTGGTGGCCGCCTCCCTCCTTCCTGGCCTCCCGGAGCTGCGCCCTTTCTCACTGGTTCTCTCTTCTGCCGTTTTCCGTAGGACTCTCTTCTCTGACCTGAGTCTCCTTTGGAACTCTGCAGGTTCTA
+
CCCCCCBCFFFFGGGGGGGGGGHGGFGEGFHHHGGGGGGGGHGHHGGGGEGGHHHHHHHGGGGGGGGGGGGHHHHGGGGHGHHHHGGGGGGGGGHHGHHHHHHFHHHHHHGGHHGGGGGHHHHHHHHHHHGHHGGGEGHGHHGHHGGGGGGGGGGGGG-ACGGGFGFCFFFFFFFFFFFFFFFFFFFFFFFFFFDFFFFFFFFFFFFFFFFFFFFFFEFFFFFFFFFFFFFFFFFFFFFFFBFFFFFFBBB
@M05620:37:000000000-D9766:1:1101:9720:5091 1:N:0:9
GAGGCTGCTTTGGAAGAAACTGATAAATTAGTGAAACAAGATCGGATGGACCTGGATAAGTTTTTTGGTTGGCGTACAGCAGCTGGTACACCTTCCCCTGTTCCTACAAAATGCTACCCGTCAGGCCAGGCTACTAGCAGCCTCGCAGGGCGTACCAGCGCTGCTGACACACTGTCAAGTACGTCCGGCCTTTCCGCTTTAGCACTCTTGTGGCTCCAATTGCACCCATCTCAGCATTTGTCCTTGTACCT
+
>3A>>>CABBB@GBBA4F4GG5FDD5DDAA4BDF55AF2223B222AA23B2AABB5B3BD5D5AAA0111>B0B00?@@B1?BF23BBFFGH3G32BBFFF?44BB333B333?B3?0//??EH?/?/?GH22B3@@FG2/@<//>?<D/->CCGG1.<<.-<<CHGFHHEB0C;CGG00C;::;;B-:DFF009CDGEF00;0C/CGGBFA.;/;/9FF/;9;/:.;/9FFF/;//;;9/;BFFF/BB/
@M05620:37:000000000-D9766:1:1101:24412:5094 1:N:0:9
AGTGCCAGCTCTCAATCGCACAGGGGACCCAGGGCCTGGCCCCTCCATCCAGAAAACCTATGACCTCACCCGCTACCTGGAGCACCAACTCCGCAGCTTGGCTGGGACCTATGTGAGTATCCAGCGTAGGAATCTGGGAGTTGGGGAGGAGTGAGGAGTTGGGGAAAGACAGTCCTAACCGTGGAGGGTTCTGGTAAATGATGGGGTGAGGAGGGGCTCTTTGGCTCCCACCAGTCCCCCTGTCTGGTCTA
+
BBBABFFFBFFFGGGGGGGEGEHHGGFGFEHHGGGEAFHFCHFHGGHHHEGHFHFFHGHHHHEHHHHHHHHGFEGGHHFHFHHHGHHEGCGEEE?@E?FGFHHGGCGHGHHHHHHHHHHHHHHHFGGDFFGDHHHHGHHGDHHHGGGGCDGGHFFHHGHHHHGGGGHHHHGHHHHHHHFFGGFGGGGGGGGGGGFGGGGGGFGGGGFFEFFFFFFFFFFFFFFFFFFFFFFBEABFFFFFFFFFFFFFFFB
@M05620:37:000000000-D9766:1:1101:22640:5101 1:N:0:9
ACCACACCTTCTACAATGAGCTGCGTGTGGCTCCCGAGGAGCACCCCGTGCTGCTGACCGAGGCCCCCCTGAACCCCAAGGCCAACCGCGAGAAGATGACCCAGGTGAGTGGCCCGCTACCTCTTATGGTGGCCGCCTCCCTCCCTCCTGGCCTCCCGGAGCTGCGCCCTTTCTCACTGGTTCTCTCTTCTGCCGTTTTCCGTAGGACTCTCTTCTCTGACCTGAGTCTCCTTTGGAACTCTGCAGGTTCT
+
>>>AA?1AFFFF3FG13ABGFGEBEEEBG0BBGGC0EEEAGHGHHGGGE/EEGGGHHCAEGGGGEGEGGGGHGHGEGGGHGHHHHGGGG@BCCFHH11FGHHHGEGHHHDHAFHEGGGGGHHHHH0=GGHHGHGGCGECCE//;.CGGGGBFGGFEG.;;9@.CF@@F@@FFFFFFFFFFFBFFFBFFFFFFFF@FFFFFFFFFFFFFFFFFFFFFFFFFFF/BBFFFFFFFFFFFFFFFFFFFFFFFFFF
@M05620:37:000000000-D9766:1:1101:7350:5114 1:N:0:9
ACCACACCTTCTACAATGAGCTGCGTGTGGCTCCCGAGGAGCACCCCGTGCTGCTGACCGAGGCCCCCCTGAACCCCAAGGCCAACCGCGAGAAGATGACCCGGTGAGGGGCCCGCTCCCTCTTCTTGTGGCCGCCTCCCTCCTTCCTGGCCTCCCGGAGCTGCGCCCTTTCTCACTGGGTCTCTCTTCTGCCGTTTTCCGTAGGACTCTCTTCTCTGACCTGAGTCTCCTTTGGGAATCTCCAGGTTCTA
+
AA3AAA?AFFFFGGGGGGFGGGFHGGGGHGHHHGFF2AEEGGHHHGGEBEFGHHHHHHHGE>EEGGGGGGGHEHHGGGCGGHHHHGGGGGCGGGHFHH1?G0/>///00.<-AC-<--<CCGCGC;0;00;.;--A99CEFFGEG;CB9/CFGFGG.--99.//;;DB9FFFB/FF//B.;;BFB:;F;;//;-.9FFFF.9;9;/99B;BFFF;B;/9;;9.9./;;;BBFF/;.9/9/;///9;/;/9/
@M05620:37:000000000-D9766:1:1101:22631:5118 1:N:0:9
ACCACACCTTCTACAATGAGCTGCGTGTGGCTCCCGAGGAGCACCCCGTGCTGCTGACCGAGGCCCCCCTGAACCCCAAGGCCAACCGCGAGAAGATGACCCAGGTGAGTGGCCCGCTACCTCTTCTGGTGGCCGCCTCCCTCCCTCCTGGCCTCCCGGAGCTGCGCCCTTTCTCACTGGTTCTCTCTTCTGCCGTTTTCCGTAGGACTCTCTTCTCTGACCTGAGTCTCCTTTGGAACTCTGCAGGTTCT
+
BCCCBCCDFFFFGGGGGGGGGGHGGGGEEFHHHGGGFGGGGHGHHGGGEGGGHHHHHHGGGGGGGGGGGGGHFHHGGGGHGHHHHGGGGGGGGGHHHHHHHHFGGHHHHHHGGHHCGGGGHHHHHHHHHHHGHHGFGEFHGHHGGGGGGGGGGGGGGGCCCGGGGFFFFFFFFFFFFHFFFFFFFFFFFFFFFFFFFFFFFFFFFFFFFFFFFFFFFFFFFFFFEFFFBFFFFFFFFFFFFFFFFFFFFFF
@M05620:37:000000000-D9766:1:1101:19106:5131 1:N:0:9
GAGGCTGCTTTGGAAGAAACTCATAGATTACTGCAACAGTTCCCCCTGGACCTGGAAAAGTTTCTTGCCTGGCTTACAGAAGCTGAAACAACTGCCAATGTTCCTACAGCATGATACCCGGAAGGAAAGGCTCCTAGAAGGATCCAAGGGGGTAAAAAAGCAGATGAAACAATGGCAAGTAAGTCAGGCATTTCCGCTTTATCAATCTTATGGAACAAATTGCACAATTCTCAGCATTTGTACTTAACACT
+
>>AABAFAFFFFEGGG4FGGGGGHGGHHGGHHHHHBBFGAFGHGHGGGHHHHHHGH3GFGHHHHHHFHHHGHHHHHHHHHHHHHHHHHHFHHHHHGHFHHFFFF4BBG@3FG334B433?//EE/0BF00??FCG34B1B001B0BG1?//<@<F111<.>10>1>G<G1FF1<//C0<D=0==DDG/<.G00;0.:.EE:0000;CGF00;CC0;/CAFG09;:0C09009C090CF;09;9CB00/;B:
@M05620:37:000000000-D9766:1:1101:15665:5153 1:N:0:9
ACCACACCTTCTACAATGAGCTGCGTGTGGCTCCCGAGGAGCACCCCGTGCTGCTGACCGAGGCCCCCCTGAACCCCAAGGCCAACCGCGAGAAGATGAGCAGGTGAGTGGCCCGCCACCTCTTCTGGTGGCCGCCTCCCTCCTTCCTGGCCTCCCGGAGCTTCGCCCTTTCTCACTGTTTCGCTGTTCTGCGGTGTTCCCTAGTACTCTCCTCGCTGACCCGAGGGTCCTTTGCAGCTCCTCGGTTGGTA
+
CCBBCCCCFFFFGGGGGGGGGGHHGEGEEEHHHGGGGGGGGHHHHGGGGGGGHHHHHHHGGGGGGGGGG?FHHHHGGGGHGHHHHGGGGGDGGGGHFH22?2?/??10?</?0?----<0><00=000=<.<.-;-;EG.:/E/=FF0CFG.0..;C----=/;-C.AF//:BF/BF//;9/.;..;B/B/;--9-9.;//;////////;///.;.../;/-----:/;F/;F/;//;//9/....--.;
@M05620:37:000000000-D9766:1:1101:25174:5154 1:N:0:9
ACCACACCTTCTACAATGAGCTGCGTGTGGCTCCCGAGGAGCACCCCGTGCTGCTGACCGAGGCCCCCCTGAACCCCAAGGCCAACCGCGAGAAGATGAGTGGCACGCTCCCTCTTCTTGTGGCCGCCTCCCTCCTTCCTGGCCTCCCGGCGCTGCGCCCTTTCTCACTGGTTCTCTCTTCTGCCGTTTTCCGTAGGACTCTCTTCTCTGACCTGCGTCTCCTTTGGAACTCTGCAGGTTCTAGATCGGAA
+
3AABBBAABFFFGGGG5GGGGGHCG2EB42FGFFGGFGGC?FGFHGGGAEFEFGFHHH3E@ECGGAEGGE1?FCGGGE/GF/GHEFGGG?DCCDHHED1?D1/?01/>A<?CGCFFHH1<1>CFHG@CFAGEHHGHBFHG0GCGFFHAF?A--@?ABBCBBFFFBFFFF/:/9BFFFF/BFFFFFB9;FFFBDB.;:;FFFFFFFFFFFFFFFFFFBFBF.BFFB//999FF;FF/BA.BF///BFBA..A
@M05620:37:000000000-D9766:1:1101:22423:5154 1:N:0:9
ACCACACCTTCTACAATGAGCTGCGTGTGGCTCCCGAGGAGCACCCCGTGCTGCTGACCGAGGCCCCCCTGAACCCCAAGGCCAACCGCGAGAAGATGCCCAGGTGAGTGGCCCGCTACCTCTTCTGGTGGCCGACTCCCTCCTTCCTGGCCTCCCGGAGCTGCGCCCTTTCTCACTGGTTCTCTCTTCTGCCGTTTTCCGTAGGACTCTCTTCTCTGACCTGAGTCTCCTTTGGAACTCTGCAGGTTCTA
+
3A>ABAABFFFFBFGA5GFGGGHCEFGFE2GGHGG2EEE?GHHHHGEG11BFHFFHHEGGGGCGAE/EGGGHGHFAEGGHGHHE/FEGGCDGGDHHB1GHHFHEGHHHHFFGHHGGGGGGFHH0=GGHHFGHHC-A-CHHHEAHHHHGGGG.0C9EGG-ABGB9?BG<BFFFFFFFFFFFF/FFFFFFFFFFFBDFFFFFFFFFFFFFFFFFFBBBFFFFF/B;BFFFFFFFFFFFFFFFFFFFFFFFFFF
@M05620:37:000000000-D9766:1:1101:24434:5164 1:N:0:9
GAGGCTGGCTTGGAAGAACATAAGAGACCAAGGGAATAGTCCCTCCTTGAACAGGACAAATGACTTGACCCGCTTACTGAAGCTGCAACACCGGAGAATGGCTTCCACGTATGTGAGTATTCAGCGTAGGAATCTGGGAGATGAGAAGGAGTGAGAAATTGTGGAAAGACAGTCCTAACTTTGGAGGATTGTGGTAAATGAGGGGGAGAGGAGGGGCTCTTTGGCTCCCACCAGGCACCCGGCATGATCTA
+
11>AA11>>F>AAGGFG1GG1F1AAGHHCGAGGFHHFEG22DGAGG0B11A1D0/B/00AB11F2F11FAAEFE//BBGBGGHC@1BGG0BB>//>/0BF10>0>1BF//B1022B>BE12BB21/<?>/B11B22F0@</011@1@0FC/00111?11<11?.1>GH0FHHHH1F1<G00=0<//..<0/<0.CC000;00/.----..=FC.9--;EF/9//:;/----B--9-9-;-----;A/9;//
@M05620:37:000000000-D9766:1:1101:23085:5171 1:N:0:9
ACCACACCTTCTACAATGAGCTGCGTGTGGCTCCCGAGGAGCACCCCGTGCTGCTGACCGAGGCCCCCCTGAACCCCAAGGCCAACCGCGAGAAGATGCCCAGGTGAGTGGCCCGCTACCTCTTCTGGTGGCCGACTCCCTCCTTCCTGGCCTCCCGGCGCTGCGCCCTTTCTCACTGGTTCTCTCTTCTGCCGTTTTCCGTAGGACTCTCTTCTCTGACCTGAGTCTCCTTTGGAACTCTGCAGGTTCTA
+
3>>ABBABFFFFFGGGFGFGFGHBEEEEHAGHHGGAEEGCFHHHHGCGA1BFFAAFGFGGGG?GCE/EGGGGHHA?EGGAFHHE/?EEG?CG?<GG1<FGHHHG<1DGGDCFHH-A@C-F10<GB00=DFGHHG-C-.;.CGGGC0CFGGGG0C.9C--;BG;F?BF?BFFFF9BFFFF//9FFFFFF/FFFFBDFFFFEFFFDFEFFFFFFFFFFBBBFF/99F/BFFFFFFFFFFFBB/BFBFF9/BF;
@M05620:37:000000000-D9766:1:1101:23100:5186 1:N:0:9
ACCACACCTTCTACAATGCGCTGCGTGTGGCTCCCGAGGAGCACCCCGTGCTGCTGACCGAGGCCCCCCTGAACCCCAAGGCCAACCGCGAGAAGATGCCCAGGTGAGTGGCCCGCTACCTCTTCTGGTGGCCGCCTCCCTCCTTCCTGGCCTCCCGGAGCTGCGCCCTTTCTCACTGGTTCTCTCTTCTGCCGTTTTCCGTAGGACTCTCTTCTCTGACCTGAGTCTCCTTTGGAACTCTGCAGGTTCTA
+
AAAAAAAAFFFFGGGFGG1EEEEGGGGG0AGHHGGGGGG?/FHHHGAE/AEFHG1FHGHGGG?E/F@EGGGHHHEGGGGHGHHACFGGGCBCG?HF11?GHHHGFFBFGHGGHHCCCGGHHHGHHHHHGGCGG?-@C.GFGGGGFFGGFGGGGGGGG@A@@FCF=@B@@FFFFFFFFFB//BFFFFFFFFFFF@BFFFFF?BFAAFFFFFFFFFFFFBFFFFFFFFFFFFFFFFFFFFFFFBFFFFFFFFF
@M05620:37:000000000-D9766:1:1101:20337:5219 1:N:0:9
ACCACACCTTCTACAATGAGCTGCGTGTGGCTCCCGAGGAGCACCCCGTGCTGCTGACCGAGGCCCCCCTGAACCCCAAGGCCAACCGCGAGAAGATGCCCAGGTGAGTGGCCCGCTACCTCTTCTGGTGGCCGCCTCCCTCCTTCCTGGCCTCCCGGAGCTGCGCCCTTTCTCACTGGTTCTCTCTTCTGCCGTTTTCCGTAGGACTCTCTTCTCTGACCTGAGTCTCCTTTGGAACTCTGCAGGTTCTA
+
BCCCCCCCFFFFGGGGGGGGGGHHGGGEEEHHHGGGGGGGGHHHHGGGFEEGHHHHFHHGGGGGGGGGGGGHHHHGGFGHGHHHHGGGGGDGGGHGHHHHHHHGHHHHHHGGHHGGGGGHHHHHHHHHHHGHHGGGGGHGHHGHHGGGFGGGGGGGGF-BDGGGGGFFFFFFFFFFFFFFFFFFFFFFFFFFFFDFFFFFFFFFFFFFFFFFFFFFFFFFFFFFFFFFFFFFFFFFFFFFFFFFFFFFFFB
@M05620:37:000000000-D9766:1:1101:23256:5225 1:N:0:9
ACCACACCTTCTACAATGAGCTGCGTGTGGCTCCCGAGGAGCACCCCGTGCTGCTGACCGAGGCCCCCCTGAACCCCAAGGCCAACCGCGAGAAGATGACCCAGGTGAGTGGCCCGCTACCTCTTCTGGTGGCCGCCTCCCTCCTTCCTGGCCTCCCGGAGCTGCGCCCTTTCTCACTGGTTCTCTCTTCTGCCGTTTTCCGTAGGACTCTCTTCTCTGACCTGAGTCTCCTTTGGAACTCTGCAGGTTCT
+
CCCCCCCCFFFFGGGGGGGGGGHHGGGGHGHHHGGGGGGGGHHHHGGGGGGGHHHHHHHGGGGGGGGGGGGHHHHGGGGHGHHHHGGGGGGGGGHHHHHHHHHHGHHHHHHGGHHGGGGGHHHHHHHHHHHGHGGGGDGHGHHGHGGGGGGGGGGGGGGFADGGGGFFFFFFFFFFFFFFFFFFFFFFFFFFFFFFFFFFFFFFFFFFFFFFFFFFFFFFFFFFFFFFFFFFFFFFFFFFFFFFFFFFFFF
@M05620:37:000000000-D9766:1:1101:21946:5278 1:N:0:9
AGTGCCAGCTCTCAATCGCACAGGGGACCCAGGGCCTGGCCCCTCCATCCAGAAAACCTATGACCTCACCCGCTACCTGGAGCACCAACTCCGCAGCTTGGCTGGGACATATGTGAGTATCCAGCGTAGGAATCTGGGAGTTGGGGAGGAGTGAGGAGTTGGGGACAGACAGTCCTAACCGTGGAGGGTTCTGGTAAATGATGGGGTGAGGAGGGGCTCTTTGGCTCCCACCAGTCCCCCTGTCTGGTCTA
+
A33>AFFFAFFDGGGBFFA2E2GCFEFEAFHHGGGDFFFFAGEHGGHFHFHFBGCGHGFFHGBGGHHHHGGGGGGGHHHFFHHHHEHHGHGHGGEG/B?B?FG/?EHH/FFGHGG21BF122BFFGD/CGHHHHHFEF</C<GHCG.-<>C0.0DG0</<D/@DC-CEBGFHHHHH0:CGGAEBGGG@GGGGFGFFFGF90CFGEGA@AAFBA.@B-@EFFFFFFFFFFFFFA.;FFFFF-EFFFB9B/;B
@M05620:37:000000000-D9766:1:1101:24756:5338 1:N:0:9
GAGGCTGCTTTGGAAGAAACTGATACGCCATGGAAAAACTTTCTGAAGGACCCAGGCAAGAACCTCGTCCACATTACTCAATCTGAAATACCGGCTAATGCTTCAAAAACAAACAAAAAAGGAAAGTCGCATACAACACTCTAAAGGAACAAACGATATTATGATACACCGTCACGCAAGACAGTCAGTTCTACTAAAGTACTCGTTTGGATCGAACAAAACAATTCCCATAACTTTTACAATTAACAGCC
+
AAAAA?CAFFFFCGGGGGGGG1F3D30A0A0BFFHH0F0112D22D2B10BF///A/B0B000A00///A/11BFGHF11F@@F222B21FG/EG//1BBBB21B1BF>/>?B/0>00?</<0<<012/>//?11<1</101>>11?<00<0<////.<1=11<1<=110-.<<.<.---;///0;000:::0000;;C0;000..;...9;9.9/9-/.....0000/9//////9:/;/;//////;--
@M05620:37:000000000-D9766:1:1101:19632:5341 1:N:0:9
AGTGCCAGCTCTCAATCGCACAGGGGACCCAGGGCCTGGCCCCTCCATCCAGAAAACCTATGACCTCACCCGCTACCTGGAGCACCAACTCCGCAGCTTGGCTGCAACCTATGTGAGTATCAAGCGTAGGAATCTGGGAGTTGGGGAGGAGTGAGGAGTTGGGGAAAGACAGTCCTAACCGTGGAGGGTTCTGGTAAATGATGGGGTGAGGAGGGGCTCTTTGGCTCCCACCAGTCCCCCTGTCTGGTCTA
+
AAAAAFFFCFFFGDGGGGGCGCHCGEEE2EHHBEGEEFHHCGGHGGHHHHHHFHHHHGHHHHFHHGGHHHHGG>EGHHHHFGHHHHFHGHHHEGGGFHFHGGH//3DBGHHHHHHHHH3DG3FGHGEG@GHHHHHHHHHGGHHHGGGGGGGHHHHHHDGHHH-ACEHHHHHHHHHHHHFHGGGGGGGGEGGGGGFGGGGGGGGGGGGFFFFFFFFFFFFFFF/;BFFFFFFFFFFFBF9D-:;FFF//;;;
@M05620:37:000000000-D9766:1:1101:19430:5347 1:N:0:9
ACCACACCTTCTACAATGAGCTGCGTGTGGCTCCCGAGGAGCACCCCGTGCTGCTGACCGAGGCCCCCCTGAACCCCAAGGCCAACCGCGAGAAGATGCCCAGGTGAGTGGCCCGCTACCTCTTCTGGTGGCCGCCTCCCTCCTTCCTGGCCTCCCGGCGCTGCGCCCTTTCTCACTGGTTCTCTCTTCTGCCGTTTTCCGTAGGACTCTCTTCTCTGACCTGAGTCTCCTTTGGAACTCTGCAGGTTCTA
+
CCCDDDDDFFFFGGGGGGGGGGHHGEGECGHHHGGGGGGGGHGHHGGGFGGGHHGHHHHGGGGGGGGGGGGHHHHGGGGHGHHHHGGGGGGGGGHGHHHHHHHGHHHHHHGGHHGGGGGHHHHHHHHHHHGHHGGGGGHGHHGHHGGGGGGGGGGGGF-=CFFFFFFFFFFFFFFHHHFFFHFFFFFHHFFFFFFFFFFFFFFFFFFFFFFFHHHFHFFFFHFFFFFFFFFFFFFFFFFFFFFFFFFFFFF
@M05620:37:000000000-D9766:1:1101:16024:5350 1:N:0:9
AGTGCCAGCTCTCAATCGCACAGGGGACCCAGGGCCTGGCCCCTCCATCCAGAAAACCTATGACCTCACCCGCTACCTGGAGCACCAACTCCGCAGCTTGGCTGGGAGCTACGCGAGTATCCAGCGGAGGAATCGCGGAGTCGGGGAGGAGCGAGGAGCTGGGGAAACACAGTCATAACCGTGGAGCGTTCTGGCAAATGATGGGGTGAGGAGGGGCTCGTTGGCTCCCACCAGTCCGCCTGTCTGGTCTA
+
A1>AAFFC1FFFGDFGFCFCGCGA0EFEGFC0A0AE/FGHGHG/EEF1AFAGFB1F0E01BFFHHFHBG00EF/>EH1FHGEHGHG0GEG1C>EGCEGG0/BF/??0/?F11//<//<01@21<F///--.0>F0.-<<-=/---;9A-.:.-;-;@E.CC/-9AFF/BA-AFF////9F@F---;-;BF?-/;/-/-/;////9-;@-AFF?---;@----9-9B/A-----;B9;--:--;/:9;9//;
@M05620:37:000000000-D9766:1:1101:17057:5356 1:N:0:9
ACCACACCTTCTACAATGAGCTGCGTGTGGCTCCCGAGGAGCACCCCGTGCTGCTGACCGAGGCCCCCCTGAACCCCAAGGCCAACCGCGAGAAGATGCCCAGGTGAGTGGCCCGCTACCTCTTCTGGTGGCCGCCTCCCTCCTTCCTGGCCTCCCGGAGCTGCGCCCTTTCTCACTGGTTCTCTCTTCTGCCGTTTTCCGTAGGACTCTCTTCTCTGACCTGAGTCTCCTTTGGAACTCTGCAGGTTCTA
+
AAAAAAAAFFFDAGGFDGGGGGGFEBEBGAGGGGFAEEEEGHGHHGGGEAEFHGGHHGGGGGGGGGEGGGGHGHHEGGGAFHHFE?EEDBBCCDHH1?FHFHHG1<FGGDFGHH-C-CCCHHHH00DHHGGH.<--;.CFHHDHH0F0CFAGGGGGGG-@9FGGGGFBBFFFFFFFFFF/FF/FFFFFFFFFFB9DFFFFFFFDBFFFFFFFFFBFFFFFFFFFFF/BFFFFFFBFFFFFFFFFFF.9FFF
@M05620:37:000000000-D9766:1:1101:19208:5363 1:N:0:9
ACCACACCTTCTACAATGAGCTGCGTGTGGCTCCCGAGGAGCACCCCGTGCTGCTGACCGAGGCCCCCCTGAACCCCAAGGCCAACCGCGAGAAGATGCCCAGGTGAGTGGCCCGCTACCTCTTCTGGTGGCCGCCTCCCTCCTTCCTGGCCTCCCGGAGCTGCGCCCTTTCTCACTGGTTCTCTCTTCTGCCGTTTTCCGTAGGACTCTCTTCTCTGACCTGAGTCTCCTTTGGAACTCTGCAGGTTCTA
+
CCCCCCCCFFFFGGGGGGGGGGHHGFGECEHHHGGGGGGGGHHHHGGGEGGGHHGHHHHGGGGGGGGGGGGHHHHGGGGHGHHHHGGGGGGGGGHGHHGHHHHGHGHGHHGGHHGGGGGHHHHHHHHHHHGHHGGGGGHGHHGHHGGGGGGGGGGGGF-ACFGGGGFFFFFFFFFFFFFFFFFFFFFFFFFFFFFFFFFFFFFFFFFFFFFFFFFFFFFFFFFFFFFFFFFFFFFFFFFFFFFFFFFFFFF
@M05620:37:000000000-D9766:1:1101:21240:5364 1:N:0:9
AGTGCCAGCTCTCAATCGCACAGGGGACCCAGGGCGTGGCCCCTCCATCCAGAAAACCTATGACCTCACCCGCTACCTGGAGCACCAGCTCCGCAGCTTGGCTGGGACCTATGTGAGTATCCAGCGTAGGAATCTGGGAGTTGGGGAGGAGTGAGGAGTTGGGGAAAGACAGTCCTAACCGTGGAGGGTTCTGGTAAATGATGGGGTGAGGAGGGGCTCTTTGGCTCCCACCAGTCCCCCTGTCTGGTCTA
+
>>1>AD111BFFFGGDEFGAECHCGE000A0000B//EE/AA//AA01B0A11A1ABE0B1F2FH@GEGECE//>FH11F0BGH0FF0?1F1////<01<EGFGG?AGCH1DGHFDHHHHH22F0CGCG/11?F1<G0?F<FGHC?C@-.<<CBGGFCCGHH?CA:CGHCCC00FF00/9AGE?.9.9FFFB;FBFBFGGFBFFFFF=AFFF9A@;@@-B/;/;F/BEF-FA-99//9AB@E/BFFFFFF/
@M05620:37:000000000-D9766:1:1101:14647:5408 1:N:0:9
AGTGCCAGCTCTCAATCGCACAGGGGACCCAGGGCCTGGCCCCTCCATCCAGAAAACCTATGACCTCACCCGCTACCTGGAGCACCAACTCCGCAGCTTGGCTGGGACCTATGTGAGTATCCAGCGTAGGAATCTGGGAGTTGGGGAGGAGTGAGGAGTTGGGGAAAGACAGTCCTAACCGTGGAGGGTTCTGGTAAATGATGGGGTGAGGAGGGGCTCTTTGGCTCCCACCAGTCCCCCTGTCTGGTCTA
+
BBAABFFFBFFFGBGFGGGGFEHFFGGGGGHHGGGGGFHHHHGEGGFHFHGHHFFHHFCFGGFHHGHHHHHGGE@FHHHHFGHHHHHHGHHHGGGGGEEFAFEFGGHHGGHHHFGFHDBGHHHHHG<CFGGFHFBDGF<FGCGCC@<@DDA<G0DC<ECCGHGGE?GHHHHHHHCGHGFHGAEGFCDGAGFGFFFBCBFEFGGGGG;@EFFBAAAC;-.BBFFFFFFEFFFFFFFFFFFFFFFBBFFFFFF
@M05620:37:000000000-D9766:1:1101:9672:5443 1:N:0:9
AGTGCCAGCTCTCAATCCCACAGGGGACCCAGGGCCTGGCCCCTCCATCCAGAAAACCTATGACCTCACCCGCTACCTGGAGCACAAACTCCGCAGCTTGGCTGGGACCTATGTGAGTATCCAGCGTAGGAATCTGGGAGTTGGGGAGGAGTGAGGAGTTGGGGAAAGACAGTCCTAACCGTGGAGGGTTCTGGTAAATGATGGGGTGAGGAGGGGCTCTTTGGCTCCCACCAGTCCCCCTGTCTGGTCTA
+
>AAA3BDBAC4DF4BBG4BEBEBGF2EEG2AFFEEEEFFFGHGHGG2AG1E3FGFGHG3AFFGG3FGHHHHF@ECEHHH1BGF1BF2FF3BGGF/EECGHC3F?E/GGF2GHHHEGH3BGHBGGHG/?B/FHHHFHG<CF?GFHG/C@@EGH0FG.C<CGDHG-.DE.CGHHGHHFGFHHFCEDGGGG;.CFGG;;CFGFFBFGGGGFFFFFFFFAF-EFFFF/FBFAA.ADEA9BFFFDCEFFF/B9;B9
@M05620:37:000000000-D9766:1:1101:19354:5477 1:N:0:9
AGTGCCAGCTCTCAATCGCACAGGGGACCCAGGGCCTGGCCCCTCCATCCAGAAAACCTATGACCTCACCCGCTACCTGGAGCACCAACTCCGCAGCTTGGCTGGGACCTATGTGAGTATCCAGCGTAGGAATCTGGGAGTTGGGGAGGAGTGAGGAGTTGGGGAAAGACAGTCCTAACCGTGGAGGGTTCTGGTAAATGATGGGGTGAGGAGGGGCTCTTTGGCTCCCACCAGTCCCCCTGTCTGGTCTA
+
BCBCCFFFCFFFGGGGGGGGGGHHGGGGGGHHGGGGGGHHHHGHGGHHHHHHHHHHHGHHHHHHHHHHHHHGGGGGHHHHGHHHHHHHGHHHGGGGGHHHGHHGGGHHGHHHHHHHHHHHHHHHHGEGGGHHHHHHHHHGGHHHGGGGGGGHHHHHHGHHHHGGGGHHHHHHHHHHHHHHGGGGGGGGEGGGGGFGGGHHHHHGGGFFFFFFFFFFFFFFFFHFFFFFFFFFFFFFFFFFFFFFFFFFFFF
@M05620:37:000000000-D9766:1:1101:21632:5490 1:N:0:9
ACCACACCTTCTACAATGAGCTGCGTGTGGCTCCCGAGGAGCACCCCGTGCTGCTGACCGAGGCCCCCCTGAACCCCAAGGCCAACCGCGAGAAGATGCCCAGGTGAGTGGCCCGCTACCTCTTCTGGTGGCCGCCTCCCTCCTTCCTGGCCTCCCGGAGCTGCGCCCTTTCTCACTGGTTCTCTCTTCTGCCGTTTTCCGTAGGACTCTCTTCTCTGACCTGAGTCTCCTTTGGAACTCTGCAGGTTCTA
+
BCCCCCDCFFFFGGGGGGGGGGHHGFGFFGHHHGGGGGGGGHHHHGGGEGGGHHHHHHHGGGGGGGGGGGGHHHHGGGGHGHHHHGGGGGGGGGHHHHHHHHHGGHHHHHGGHHGGGGGHHHHHHHHHHHGHHGGGGGHGHHGHHGGGGGGGGGGGGG-CGGGGGGFFFFFFFFFHFFFFFFFHHFFFHHFFFFDFFFFFFFFFFFFFFFFFHFFFFFFFFFFFFFFFFFFFHFFFFFFFFFFFFFFFFFF
@M05620:37:000000000-D9766:1:1101:16171:5528 1:N:0:9
GCTGCTTCTTTTTAATCAACTCCTCGATTCCTGCCCCAGTTCCCCCTGTCCCTGTAACCGTTTCTTACCTGGCTTCCAGAAGCGCCAACCACTGCCCATGATCCACCAGGATGCTACCCGTGAGACCAGGCTCCTCGCAGCCTCCCAGGGCGTACCACCGCTGCTGACACAGTGACAAGTCAGTCCGGCCTTGCTGCTTTAGCACTCTTGTGACTCCCATTGCACACTTCTCAGCAGTTGTACTTGCCACT
+
1>>AA11BBF3B1ABAG3BFBB1B1BBGGHHHHHHCF0B1DDGHHGABABFBF11DFFHEEEGHAD2DBGHHHH0BBFG1BFG///?EF??F11BFC1B01BFG11>?0?/F10>B1>0/?/?/11/B0/?GF/1FCG@/<F<G//?<CA/@-><F11.>AC?.00=/D0/.0000:C.;;0;000:---9//;0;0000;00C0C/F00090;09/;9909CF/99FB//;B//9-;/9B//;///////
@M05620:37:000000000-D9766:1:1101:8041:5534 1:N:0:9
AGGACCAGCTCTCCAGAGCACAGGGTGCCAAGAGCATGGCCCCTCCATCAAGACAGCCTACGACCCCACCCCCCACCTCGGGCACCCGCTCGGCAGATCGGCTGGGACCTATGTGAGTATCCAGCGTAGGCATCTGGGCGTTGGGGCGGCGTGCGGCGTTGGGGCCCGCCAGTCCTAACCGTGGCGGGTTCTGGTAAATGATGGGGTGAGGCGGGGCTCTTTGGCTCCCACCAGTCCCCCTGTCTGGTCTA
+
>333>>4BABBBBFBB4AA4B4B4AB2A45B2BBB3BBEF3BAGFE2D53BA323BBF2B2A1BAAABBEE0E//?EG1??/>>?FF/>/>//?/</1B//>/<?D0FAF?DF@@1FGHHHG11F@E<>E11>F100/<<AD?.:-A-B-;9-9B>-@-B@FBB.-9-=>-;FFFF/9BF=FFB-9-;@FFBFFF//BFF/BFFFF;@..A.@BB-;-999F/BF/BEE.FD9F/BFFFFBFFFF/FBFF/
@M05620:37:000000000-D9766:1:1101:14449:5537 1:N:0:9
ACCACACCTTCTACAATGAGCTGCGTGTGGCTCCCGAGGAGCACCCCGTGCTGCTGACCGAGGCCCCCCTGAACCCCAAGGCCAACCGCGAGAAGATGCCCAGGGGAGTGGCACGCTACCTGTTCTCGTGGCCGCCTCCCTCCTTCCTGGCCTCCCGGCGCCCCGCCCTATCGCACTGGTCTTCTCTCCTGCCGTTTTCCGCAGGACTCTCTGCTCTGACCTGCGTCTCCTTTGGAACTCTGCAGGGTCTA
+
BAABB@@AFFFFFGGBDGGCGGGGEEGAF2FEHFGA?EECGHHHHGGGAEFAGBEHHHHEGGEGGGEEGGFHHHGGGGGGGHHHAGGGGCCGCDB<?1F10FGF/A<//<..0F.<..-CF00=000...<-:---..:.9C./0;FF0/9.0..;.BB@;-----@>-./9...9-B.;//;:B/;//;//.9..9.//..--9..:B/FF///;9BFB9/9.-;9..B//////BF//;B/99.-99./
@M05620:37:000000000-D9766:1:1101:15147:5547 1:N:0:9
GCGGCTGCTTTGGAAGCAACTCATAGATTACTGCAACAGTTCCCCCTGGACCTGGAAAAGTTTCTTGCCTGGCTTACAGAAGCTGAAACAACTGCCAATGTCCTTCCAGGATGCAACCGGAAGGAAAAGCCCCCACGCGGCCTCACGGGGCGAAACAGCGCTGCTGAAAAACGGTCAAGAACGTACGGACTTTCCGCTTAAGAACCCTTGTGACTCACATTGCCAACTTCTAAGAATTTGACCTTGTCCCG
+
1>>AA>A>FF3DGGG11BBGBFBF3DGHF1BGHH11BBBDDFHHHGAF/0BBFF0GG10BBFFHDGFGHHHHHHB1BFGFGHH@@FFGHFGHGGHH@@112@@22B01B0/11011BG/////?000BB00/?//?////><<G1//>C--A-A--//.--;-.09;0009A-C:.=0;0//;..9@---@F/B;99AF-9///9-9;/9:;///;9/9B////:/-99/://///;B///;/B/B//9/-
@M05620:37:000000000-D9766:1:1101:7679:5571 1:N:0:9
GAGGCTGCTTTGGAAGAAACTCATAGATTACTGCAACAGTTCCCCCTGGACCTGGACAAGTTTCTTGCCTTGCTTACAGAAGCTGAAACAACTGCCAATGTTCCAACAGGATACTACCCGGAAGAAAAGCCTACAAGAAGACAACAAGGGAGAAAAACAGATGATGAAACAATGGCAAGTAAGTCAGGCATTTCCGCTTTACCCCTCTTGAGGAACCAATTGAACAATTCTCAGCATTTGTACTTACCACT
+
>3AA>>FBBBB@G4ABFGCGGGHGHFHHHFBDDG4FGHAAGDBBBAAACGBBFGFEB31BBFHDDGGB3B5ABDF53ABDGF3BF33F3B1?FGHGGHHHGFFH4BG1B1BB3344BB1?>>>/03BE?0?FFB33?FBFGB2BFGA2?////<<2@C?<?11<<@1<1?FE<1C0<C.1=>11>=10>.<0=0=.<..<00<:G:::000;/;/.;:.900;9:0/;;000;0;0;C;B000;099/9;/
@M05620:37:000000000-D9766:1:1101:15893:5635 1:N:0:9
ACCACACCTTCTACAATGAGCTGCGTGTGGCTCCCGAGGAGCACCCCGTGCTGCTGACCGAGGCCCCCCTGAACCCCAAGGCCAACCGCGAGAAGATGCCCAGGTGAGTGGCCCGCTACCTCTTCTGGTGGCCGCATCCCTCCTTCCTGGCCTCCCGGCGCTGCGCCCTTTCTCACTGGTTCTCTCTTCTGCCGTTTTCCGTAGGACTCTCTTCTCTGACCTGAGTCTCCTTTGGAACTCTGCAGGTTCTA
+
CCCDDDDEFFFFFGGGGGGGGGHHGGGFHGHHHGGGGGGGGHHHHGGGGGGGHHHHGHHGGGGGGGGGGGGHGHHGGGGHGHHHHGGGGGGGGGHHHHHHHHGAFHFHD=FEHE-ADGGFHGHHFHFHHHGHHGG-ADHHHHGHHHGGGGGGGGGGG?-<@D>FFFFFFFFFFFFFFHFFFHFFFFFFFFFFFFDFFFFFFBFF9FFFFFFFFFHFFFFFFFFFFBFFFFFFHHFFFFFFFFFFFFAFFFF
@M05620:37:000000000-D9766:1:1101:9662:5636 1:N:0:9
ACCACACCTTCTACAATGAGCTGCGTGTGGCTCCCGAGGAGCACCCCGTGCTGCTGACCGAGGCCCCCCTGAACCCCAAGGCCAACCGCGAGAAGATGACCCAGGTGAGTGGCCCGCTACCTCTTCTGGTGGCCGCCTCCCTCCTTCCTGGCCTCCCGGAGCTGCGCCCTTTCTCACTGGTTCTCTCTTCTGCCGTTTTCCGTAGGACTCTCTTCTCTGACCTGAGTCTCCTTTGGAACTCTGCAGGTTCT
+
BBBBBBB>CFFFGGGGGGGGGFHHGGGAAEGHHBFE?FFFDHHHHGGGGGGGGHHHHHHEFGCGGGGGGGGHHHHGGGGHGHHHHGGGGGBFGGHFHHHHHHHHGHHGHHHGGHHGGGGGHHHHHHHHHHHGHHGGGGGHGHHGHGGGGGGGGGGGGFG9?FGGGGFFFFFFFFFFFFFFFFFFFFFFFFFFFFFFFFFFFFFFFFFFFFFFFFFFFFFFFFFF/BFFFFFFFFFFFFFFFFFFFFFFFFF
@M05620:37:000000000-D9766:1:1101:20349:5696 1:N:0:9
AGTGCCAGCTCTCAATCGCACAGGGGACCCAGGGCCTGGCCCCTCCATCCAGAAAACCTATGACCTCACCCGCTACCTGGAGCACCAACTCCGCAGCTTGGCTGGGACCTATGTGAGTATCCAGCGTAGGAATCTGGGAGTTGGGGAGGAGTGAGGAGTTGGGGAAAGACAGTCCTAACCGTGGAGGGTTCTGGTAAATGATGGGGTGAGGAGGGGCTCTTTGGCTCCCACCAGTCCCCCTGTCTGGTCTA
+
ABAABFFFCFFFGDGGGGGCGGHCGEFEGGHHAEEFGGHHHHGHGGHHHGGHHFHHHGHHHHHHHGGHHHHGG>EEHHHHBFHHHHFGFGHGAFCGGHGHGGHGGGHHGHHHHHGHHHHHHHHHHGGGGGHHHHHHHHHGGHHHGGGGGGFHHHHHHGHHHHGGGGHGHHHHHHHHHHHHGGFGGGGGCFFGGGCFGGGGGGGGGGFFFFFFFFFFFFFFFFFFFFFFFFFFFFFFFFFFFFFFFFFFFFF
@M05620:37:000000000-D9766:1:1101:6600:5698 1:N:0:9
AGTGCCAGCTCTCAATCGCACAGGGGACCCAGGGCCTGGCCCCTCCATCCAGAAAACCTATGACCTCACCCGCTACCTGGAGCACCAACTCCGCAGCTTGGCTGGGACCTATGTGAGTATCCAGCGTAGGAATCTGGGAGTTGGGGAGGAGTGAGGAGTTGGGGAAAGACAGTCCTAACCGTGGAGGGTTCTGGTAAATGATGGGGTGAGGAGGGGCTCTTTGGCTCCCACCAGTCCCCCTGTCTGGTCTA
+
AA>AAFFFBFFFG4GGGGG2E?GFGFEEABFHBAEEAFHHHHGHGGHHHHHHFHFFGGGFHHHHHEGHHHHGG>EEHHHHBGHHHH1?EGHFEFCE>GFGGHHGGGHHGHHHHHHHHGHHHHHHHGGDDGHHHHHHHH0FEHHHGGCDG<CGH0GH<E/CGHGGGGHHHHFGHHHHHHHHGGGGGGGGAFGGGGCFGGGGGGGGGDDFFFFFFFFCFFFFFFFFFFFFFFFFFFBFFBFFFEFFFFFFFFF
@M05620:37:000000000-D9766:1:1101:10038:5699 1:N:0:9
AGTGCCAGCTCTCAATCGCACAGGGGACCCAGGGCCTGGCCCCTCCATCCAGAAAACCTATGACCTCACCCGCTACCTGGAGCACCAACTCCGCAGCTTGGCTGGGACCTATGTGAGTATCCAGCGTAGGAATCTGGGAGTTGGGGAGGAGTGAGGAGTTGGGGAAAGACAGTCCTAACCGTGGAGGGTTCTGGTAAATGATGGGGTGAGGAGGGGCTCTTTGGCTCCCACCAGTCCCCCTGTCTGGTCTA
+
>>>>>DFBAFFFGDGGGGC2A2B4A2BAEAGHBAABABGHHHGGGGGGHFHHHHHFGFGCFFHHHHHHHHGEG/>EFGHH2BFC1?B1?GHF>EEGGHHHGHHGGGHHGBHHHH2GD?FHHHHHHC/?//FGHBGHHHFFAFGHGGEG?AAHHHHGFD/CGHGCFGHGGHHHHHHHGHHH?9CBA9EG9FFGGB0=FGGGGFG09AFBFFFFDF=BB=AFFFFFF/BAEFFFFFFFFFFF<AFFFFB/;B/
@M05620:37:000000000-D9766:1:1101:21553:5705 1:N:0:9
AGTGCCAGCTCTCAATCGCACAGGGGACCCAGGGCCTGGCCCCTCCATCCAGAAAACCTATGACCTCACCCGCTACCTGGAGCACCAACTCCGCGGCTTGGCTGGGACCTATGTGAGTATCCAGCGTAGGAATCTGGGAGTTGGGGAGGAGTGAGGAGTTGGGGAAAGACAGTCCTAACCGTGGAGGGTTCTGGTAAATGATGGGGTGAGGAGGGGCTCTTTGGCTCCCACCAGTCCCCCTGTCTGGTCTA
+
AA1>A11CAFFFDGGBDFGFGCH0AEFEEE0BFAEE/FG0BFE/EGGHGE1FAFABGGGFFFDFGGH1GFGEEEEEHFFBFFHGGGHHGCGHA///</<BCFH/ECHGGGFHFG>DFGFHHBGFHG?/CC1GGHFGGBFE.0=FGCFG-ACCGHFFGC/:0/;-CCHFGGGGFGGGGBFF@CA-.EFG;AAB//;FFFFFF/99--;9AF-BBB-=@=EFFF//;FFEEB9A-:9/9BEF=EFFFBF9B9B
@M05620:37:000000000-D9766:1:1101:23887:5716 1:N:0:9
AGTGCCAGCTCTCAATCGCACAGGGGACCCAGGGCCTGGCCCCTCCATCCAGAAAACCTATGACCTCACCCGCTACCTGGAGCACCAACTCCGCAGCTTGGCTGGGACCTATGTGAGTATCCAGCGTAGGAATCTGGGAGTTGGGGAGGAGTGAGGAGTTGGGGAAAGACAGTCCTAACCGTGGAGGGTTCTGGTAAATGATGGGGTGAGGAGGGGCTCTTTGGCTCCCACCAGTCCCCCTGTCTGGTCTA
+
1>>AAFFFAFFFGGGGG1FGCGGHFGGGGGHHGG?EGCHFHHGHGGFHDHHGHB1FGGBFHHHHGH1GHHHGGG@EHGHHHHH/0FGHG0GHGGGGG0GHGGHGEGHHGHHHHHHHHHHHHHHHHGFGGGHHHHHHHGHGGHH1C?FGGGGHHHHHHGHHHECGGGHHHHHHHHHHHHHHGBGGGGG@9AFGGGGGGGGGGGGGGGF@FFFFFF@@@@FFFFFFFFFFFFFFFFFFFFFF@FFFFFFFFFF
@M05620:37:000000000-D9766:1:1101:11201:5725 1:N:0:9
AGTGCCAGCTCTCAATCGCACAGGGGACCCAGGGCCTGGCCCCTCCATCCAGAAAACCTATGACCTCACCCGCTACCTGGAGCACCAACTCCGCAGCTTGGCTGGGACCTATGTGAGTATCCAGCGTAGGAATCTGGGAGTTGGGGAGGAGTGAGGAGTTGGGGAAAGACAGTCCTAACCGTGGAGGGTTCTGGTAAATGATGGGGTGAGGAGGGGCTCTTTGGCTCCCACCAGTCCCCCTGTCTGGTCTA
+
AA>AAFFFBFFFGGGGGGGAECHGGGGFEEGHFEGEFGHHFHGHGGHHHHHHFHHHHGHHGHFHHDGHHHHGG>EGHHHHHHHHHHHHGHHHEGCEEGFGGHGGGGHHGHHHHHHHHHHHHHHHHGEGGGHHHHHHHHHGGHHHGGGGGGGGHHHHHGHHHHGGGGHHHHHHHHHHHHHHGGFGGGGGCFGGGGFGGGGGGGGGGGFFFFFFFFFFFFFFFFFFFFFFFFFFFFFFFFFFFFFFFFFFFFF
@M05620:37:000000000-D9766:1:1101:15497:5731 1:N:0:9
GAGGCTGCTTTGGAAGAAACTCATAGATTACTGCAACAGTTCCCCCTGGACCTGGAAAAGTTTCTTGCCTGGCTTACAGAAGCTGAAACAACTGCCAATGATCCTACAGAATGCTACCCGAGAGGCCAGGCTCATCGAAGCCAACAAGGGCGAACAAGCGCTCCTGAAACACACACAAGACCGACAGGACATTCCGCTTTAGCACTCTTGAGGCTCACATAGCACCATTCTCAGCATTTGTCCTTGTCACT
+
CCCCDCFBFFFFGGGGGGGGGGHHHHHHHHHGHHGHFHHDEGHHHGEFCBGHHHGHHHEGFHHHFHFGHHHHHHFHHHHGHHHHHHHHHGEHHHFGCF3B34B44D@3F43D@G@FGBEE//>/?>?EFGHFE?GHF3FF<022??GCF?/E//><?G=CC...>G11FHGF.....<</</;-=A-.../;;;;9ED.:00;BFCGGGG0:/..;99CB009:B:A;9F0;FFFEF0;B0BBBFFFF09B
@M05620:37:000000000-D9766:1:1101:16331:5740 1:N:0:9
ACCACACCTTCTACAATGAGCTGCGTGTGGCTCCCGAGGAGCACCCCGTGCTGCTGACCGAGGCCCCCCTGAACCCCAAGGCCAACCGCGAGAAGATGACCCAGGTGAGTGGCCCGCTACCTCTTCTGGTGGCCGCCTCCCTCCTTCCTGGCCTCCCGGACCTGCGCCCTTTCTCACTGGTTCTCTCTTCGGCCGTTTTCCGTAGGACTCTCTTCTCTGACCTGAGTCTCCTTTGGAACTCGGCAGTTTCT
+
BBBBBBBBFFFFGGGFGGGGGG4FEEGFHGHHHGGGGGGGGHHHHGGGGGGGHHHHHHHGGGGGGGGGGGGHHHHGGGGHGHHHHGGGGGGGGGHHHH2FHFCG/1?1<1?/FHA--<-A<<<DG<0G0<C<G.<C-:EH./;.G0C90C/C.0;E9C---9//9-;D-BF////99/;.B/////9F/9..;.-;DF.B/.9.;.///://;/99//9/B//9/./9/B/BF/F/FB///..9-@/:///
@M05620:37:000000000-D9766:1:1101:24312:5740 1:N:0:9
GAGGCTGCTTTGGAAGAAACTCATAGATTACTGCAACAGTTCCCCCTGGACCTGGAAAAGTTTCTTGCCTGGCTTACAGAAGCGTAAACCACTGCCAATGTTCCTACAGGATGCTACCCGACAGGAAAGGCTCATCGAAGAATCCCAGGGAGTACAAGAGCTGCTGACACAATGGCAAGTCCGTCAGGACTTTCCGCTTTAGCACTCTTGTGGCTCCAATTGAACAATTCTCAGCATTTGAACTTGTCACT
+
AABABAFAFFFFGGGGGGGGGGHHFGGHFDGHHHHHHFGD5DGGHGFGAGHHHHHHHHGHHHHHFHHHHHHHHHHHHHH5BFC0BE1?FFGFBBEFHHHHHHHHHHHH3BFFGHHHHF0?//>//BBF?GHHH2FH2BFFG2GHHHH2?CA/?@GFHHFCHHHBHHG?GHH.G1>FGHGHEFE.C.C//.=G00=EGGGGHHHHHEHHHHFHG.CGEGGGGGBFGG/FFFGGGFGGGGGG00;FF009;FB
@M05620:37:000000000-D9766:1:1101:8442:5741 1:N:0:9
AGTGCCAGCTCTCCATCGCACAGGGGACCCAGGGCCTGGCCCCTCCATCCAGAAAACCTATGACCTCACCCGCTACCTGGAGCACCCACTCCGCAGCTTGGCTGGGACCTATGTGAGTATCCAGCGTAGGAATCTGGGAGTTGGGGAGGAGTGAGGAGTTGGGGAAAGACAGTCCTAACCGTGGAGGGTTCTGGTAAATGATGGGGTGAGGAGGGGCTCTTTGGCTCCCACCAGTCCCCCTGTCTGGTCTA
+
>>>>>DBFAFFFG1FGFFGAECGEG00AEBFGBBEEFFHFGHGHGGHHHFGHGHHBGGHHGHFHHDFHHHHEG>>EHHGGBBGHHH//?FHFEGCE>GBGGHHGGGHHGHHHHHFHHHHHHHGHHGGCGGHGHHHHHGAFGGHHGGACC?CGH<GHCEHHHHGGEGHHCHCGHHHFGGGGGGGGFGFGEGGGGGCFGGGGGGGGGFF@FFFFFF?@@?FFFFFFFFFFFFFFFFFFFFFF@FFFFFFFFFF
@M05620:37:000000000-D9766:1:1101:23738:5743 1:N:0:9
GAGGCTGCTTTGGAAGAAACTCATAGATTACTGCAACAGTTCCCCCTGGACCTGGAAAAGTTTCTTGCCTGGCTTACAGAAGCTGAAACAACTGCCAATGTTCCTACAGGATGCTACCCGTCAGGACAGGCTCCTAGCAGACTAAAAGAGCGTACCAGAGCAGCTGACACACTGGCAAGTCCGTCCGGCCTTTCCGCTTTAGCACTCTTGTGGATAACATTGAACACTTCTCAGCATTTGTCCTTGTCCCT
+
BABBBBFBFFFFGGGGAGFFGGGFFHHBEGHHHGHHGGHFEGHGHGGGHBHHEFGGGHHHHHHHHHHGHHHHHHFCGHHHHHHHH3GHHB?GGHHGHGHHFGGFGGG3BGH33BFHHHAEEGGGEHGHGGAFHGH34BBFBGHFHHHH/B?>CECEH10?01??0<F0?GH/FG0FHHG1>>CG0AADCDDHHBGADAFFHGHHHHHHFHGBDFGB0;9FFGFFF0/BFFGGGGGGF9CFG0BFGBFF0BF
@M05620:37:000000000-D9766:1:1101:6575:5745 1:N:0:9
ACCACACAAGCTAAAATGTGCTGCGTGCGGTACCCGAGCAGCACCTCGTGCTGCTGACCCAGGTCCCCCAAAACCCCAAGGCCAACCGCGCGAAGATGACCAGTGGGTGGCCCGGTCACTCTTCTGGTGGACGCCTCCCTCCTTTCTTGCCTCCCCGAGATTGGCCCTTTCTCCCTTGTTTTCTCTTGTGCCGTTTTCCGTCGGTACCTCTTTTATGGCCCGGGTGTCCCTTTGGACACTGTCGGTTCTCG
+
A1AA>>A1>1>@B1BB3F33B3FFGE000A00BB1B/A/A000BB0B/BA/A1FFHF0A0AB/1@1BBB//B/BE?BEEGFE?FEC?>/>/>>@C/FGBGH1<1B0?/<<00?//><.>1<>F1>1<<0<.1<-<...</;A/G0:0000;00CE.:-;-:00./:EFFB0;B;;/=9;;9;BFFBF/;//;--;9E9;-/--;---;;FBF/9/;:/:;99-9A-;///;B9F/9//:9B/;---;-;;-
@M05620:37:000000000-D9766:1:1101:23759:5753 1:N:0:9
GAGGCTGCTTTGGAAGAAACTCATAGATTACTGCAACAGTTCCCCCTGGACCTGGAAAAGTTTCTTGCCTGGCTTACAGAAGCTGAAACAACTGCCAATGTTCCTACAGGATGCTACCCGTAAGGAAAGGCTCCTAGAAGACTCCAAGGGAGTAAAAGAGCTGATGAAACAATGGCAAGTAAGTCAGGCATTTCCGCTTTAGCACTCTTGTGGATCCAATTGAACAACTCTCAGCATTTGTACTTGTAACT
+
A>AABAFBFFBFFGGGCG4CDFGDFGBBBEGHHGHF4EGDFFGGHGEGCFGHHFF2BFEGDGHH5BAAFE3F1BAFHFEDGHHHFFFHHB1BFGHFGHHHHE4BFGHEHG1FGGHHHBE??E?FFFHGBCGGHGHGGGGGGGFHHGFG??FFCGFBG1CCGFHGHHHGHFHHF<F?FG<<>G<>F>>F>.1>>D=DF.CCGFHHGFHHGHFCAC0:CCHGGGGFHFG.;:C0F0BFFFGFBFCFF0;;FF0
@M05620:37:000000000-D9766:1:1101:15530:5837 1:N:0:9
ACCACACCTTCTACAATGAGCTGCGTGTGGCTCCCGAGGAGCACCCCGTGCTGCTGACCGAGGCCCCCCTGAACCCCAAGGCCAACCGCGAGAAGATGACCCAGCCGAGAGGCCCGCTGCCGCTTCTGGTGGCCGCCTCCCTCCTTCCTGACCTCCCGGAGCTGCGCCCTTTCTCACTGGCTCTCTCTTCTGCCGTTTTCCGTAGGACTCTCTTCACTGACCTGAGTATCCTTTGGAACTCTGCAGGTTCT
+
BBBBBABBFFFFGGGGGGGGGGFFEBEEH?HHHGCAEEEEGHHHHGGGEAEFGFGHHCGGGGGGGGGGGGGHHHHDGGGEFHHFH?EEF@CFGDHH22F2?2F/0/><A-<DG.AFGG-.<--:CF0;C0:ACGFFG.EF./9EB9F/0C0;;BFFG.---;A/BBBFFAFFBBBBFBFF.:9BFFFFFFFFFF;9DFFFFFFFD.:BFF/;9B//;9;9FFFFBFF/9FFFFF/F//BFBB//B9..//;
@M05620:37:000000000-D9766:1:1101:17103:5837 1:N:0:9
AGTGCCAGCTCTCAATCGCACAGGGGACCCAGGGCCTGGCCCCTCCATCCAGAAAACCTATGACCTCACCCGCTACCTGGAGCACCAACTCCGCAGCTTGGCTGGGACCTATGTGAGTATCCAGCGTAGGAATCTGGGAGTTGGGGAGGAGTGAGGAGTTGGGGAAAGACAGTCCTAACCGTGGAGGGTTCTGGTAAATGATGGGGTGAGGAGGGGCTCTTTGGCTCCCACCAGTCCCCCTGTCTGGTCTA
+
BBABCFFFCFFFGGGGGGGCGFHFGGGGEGHHDGGGGGHHCHGHGGHHHHHHFHHHHGHHHHGHHHHHHHHGGEFGHHHHGGHHHHHHGHHHEGGGFHFFFHHGGGHHGHHHHHHHHHHHHHHHHGGGGGHHHHHHHGHGGHHHGGGGGGGGHHHHHG/<GHGGGGHHHHHHHHHHHHHHGEFCGGGGCFGGGGFGGGGGGGGGGGDDFFFFFFFFFAEFFFFFFFFFFFFFFFFFFFFFFFFFFFFFFFF
@M05620:37:000000000-D9766:1:1101:21988:5870 1:N:0:9
AGTGCCAGCTCTCAATCGCACAGGGGACCCAGGGCCTGGCCCCTCCATCCAGAAAACCTATGACCTCACCCGCTACCTGGAGCACCAACTCCGCAGCTTGGCTGGGACCTATGTGAGTATCCAGCGTAGGAATCTGGGAGTTGGGGAGGAGTGAGGAGTTGGGGAAAGACAGTCCTAACCGTGGAGGGTTCTGGTAAATGATGGGGTGAGGAGGGGCTCTTTGGCTCCCACCAGTCCCCCTGTCTGGTCTA
+
BCABCFFFDFFFGGGGGGGGGGHHGGGGGGHHGGGGGGHHHHGHGGHHHHHHHHHHHGHHHHHHHHHHHHHGGGGGHHHHGHHHHHHHGHHHGGGGGHHHGHHGGGHHGHHHHHHHHHHHHHHHHGGGGGHHHHHHHHHGGHHHGGGGGGFHHHHHGGHHHHGGGGHHHHHHHHHHHHHHGGGGGGGGEFGGGGGGGGGGGGGGGGFFFFFFFFFFFFFFFFHFFFFFFFFFFFFFFFFFFFFFFFFFFFF
@M05620:37:000000000-D9766:1:1101:21512:5883 1:N:0:9
GAGGCTGCTTTGGAAGAACCTCCTACATTACTGCAACCATATCCCGTGAACCTGGATGAGTTTTTTGGCTGGCTTAAAGAAGCTGAAACAACTGCCAATGTTCCTACAGGATGCTACCCGTAAGGAAAGGCTCCTAGAAGACTCCAAGGGAGTAAAAGAGCTGATGAAACAATGGCAAGTAAGTCAGGCATTTCCGCTTTAGCACTCTTGAGGAACCAATTGAACAATTCTCAGCATTTGTACTTGTAACT
+
>?AA1>FAFBB1111BF1AA1BBC1BBB3DDD3B11B00B122BBAF//BBBFFCF111BDAF2F//A1FFC?0B1111@B01BF1@@B0BBFBGFFFCFEF2@2@GG1B01101BF00>/>/0<F0F00/BB?BBD1<<GF11F1F1<A/<<<GF11?CCG11<F1F11<.1FC0>GC1>11<==0</<GD=BD<...CG0FHHGEFGF0::0/..;A9FF0;CFG0F000;0;BCFFF0;CF0;909;0
@M05620:37:000000000-D9766:1:1101:10482:5896 1:N:0:9
ACCACACCTTCTACAATGCGCTGCGTGCGGCTCCCGAGGAGCACCCCGTGCTGCTGACCGAGGCCCCCCTGAACCCCAAGGCCAACCGCGAGAAGATGACCCAGGTGCGTGGCCCGCTACCTCTTCTGGTGGCCGCCTCCCTCCTTCCTGGCCTCCCGGAGCTGCGCCCTTTCTCACTGGTTCTCTCTTCTGCCGTTTTCCGTAGGACTCTCTTCTCTGACCTGCGTCTCCTTTGGAACTCTGCAGGTTCT
+
AAA1AAA>FFFFGFGF3G1AE0EEGA0000EEAABA/EEGCHHHHGGAE>EFBFHFHHG>/E?EG/EGGEE0GCFFGG/G//GHHG//BC//</011?1?<G.>FGFB<<C--G.<A@CCHCCFG;GCFHB?AG?@?ACAEFFGBFFFGGFGGFF?A-@9-999/@=B>@FBFFFFBBF-BFFFF/FFFFFFFF9ABFFFFBF---/BFFFFBB//;F/;FFFF?-;>B-BFFFFFFFFBFFBFFFF?9F9
@M05620:37:000000000-D9766:1:1101:21591:5903 1:N:0:9
AGTGCCAGCTCTCAATCGCACAGGGGACCCAGGGCCTGGCCCCTCCATCCAGAAAACCTATGACCTCACCCGCTACCTGGAGCACCAACTCCGCAGCTTGGCTGGGACCTATGTGAGTATCCAGCGTAGGAATCTGGGAGTTGGGGAGGAGTGAGGAGTTGGGGAAAGACAGTCCTAACCGTGGAGGGTTCTGGTAAATGATGGGGTGAGGAGGGGCTCTTTGGCTCCCACCAGTCCCCCTGTCTGGTCTA
+
AB>ABFFFBFFFGFGGGGGFGGHFGFGGGGEGFGGGGGHHHHGHGGHHHGHHHHHHHGHHHGHHHGHHHHHGGEEEHHHHBGHHHG1?EHGCAFCGGHGHGHHGGGHHGHHHHHHHHHHHHHHHHGGGGGHHHHHHHGGGGHHHGGFGGGFHHFHHFGHHHHGGGGHHGHHHHHHHHHHHGGGGFGGGEFFGGGGGGGGGGGGGGGFFFFFFFFFFFFFFFFFFFFFFFFFFFFFFFFFFFFFFFFFFFFF
@M05620:37:000000000-D9766:1:1101:8985:5919 1:N:0:9
ACCACACCTTCTACAATGAGCTGCGTGCGGCTCCCGAGGAGCACCCCGTGCTGCTGACCGAGGCCCCCCTGAACCCCAAGGCCAACCGCGACAAGATCTGCTAGGTGCGTCGCTCGCTACCTCTTCTGGTGGCCGGCTCCCTCCTTCCCGGCCTCCCGGTGCTGCGCCCTTTCTCACTACTTCTCTCTTCTGCCGTTTTCCGTAGGACTATCTTGTCTGTCCTGCGTCTCCATTGGAACTCTGCAGGCTCT
+
>>>1A?AAFFCFGGGFFFAA1BFHE?G0000AA/BEEEEGCCGCEFGA/AFFBHFHGHG@GE?/FFGCEECGHF>?EGGHEFHEHAB@CC//><00<111111?01?<->->A.C-@E.<G000:;000;;..;--;-;EGGBA/FF//;=-9AF?EA-;--;FF---@-9BFFFF/B//;////;9B//;BFF?A-;EFF-/---///9/:/:;//;B//;B/F;B@-9////9/FBBBFF///;9-;F9
@M05620:37:000000000-D9766:1:1101:25473:5929 1:N:0:9
ACCACACCTTCTACAATGAGCTGCGTGTGGCTCCCGAGGAGCACCCCGTGCTGCTGACCGAGGCCCCCCTGAACCCCAAGGCCAACCGCGAGAAGATGACCCAGGTGAGTGGCCCGCTACCTCTTCTGGTGGCCGCCTCCCTCCTTCCTGGCCTCCCGGAGCTGCGCCCTTTCTCACTGGTTCTCTCTTCTGCCGTTTTCCGTAGGACTCTCTTCTCTGACCTGAGTCTCCTTTGGAACTCTGCAGGTTCT
+
CBBCCCCCFFFFGGGGGGGFGGHHGGGEDGHFGFFGGGGGCHHHHGGGDGEGFHFHHHGGGG?EGGGGGGGHHHHGGGGHGHHHHGGGG/CC?DBGFDFHHHEFG1GHHHHGGHFGGGGGHGHHHHHHHHHGGHG-CEDGGHHDHGGGGGGGGGGGGGADDGFGGGFDFFFFFEFFFFFFBFFFFFFFFFFFBFDFFFFFFFFEFDFFFFFFFFFFFFFBFFFFFFFFFFFFFFFFFFFFFFFFFFFFFFF
@M05620:37:000000000-D9766:1:1101:18890:5955 1:N:0:9
ACCACACCTTCTACAATGAGCTGCGTGTGGCTCCCGAGGAGCACCCCGTGCTGCTGACCGAGGCCCCCCTGAACCCCAAGGCCAACCGCGAGAAGATGCCCAGGTGAGTGGCCCGCTACCTCTTCTGGTGGCCGCCTCCCTCCTTCCTGGCCTCCCGGAGCTGCGCCCTTTCTCACTGGTTCTCTCTTCTGCCGTTTTCCGTAGGACTCTCTTCTCTGACCTGAGTCTCCTTTGGAACTCTGCAGGTTCTA
+
BCABCCCDFFFFGGGGGGGGGGHHGGGEEGHHHGGGGGGGGHHHHGGGDGGGHHGHHHHGGGGGGGGGGGGHHHHGGGGHGHHHHGGGGGGGGGHHHGHHHHHGHHHHHHGGHHGGGGGHHHHHHHHHHHGHHGGGGGHGHHGHHGGGGGGGGGGGGA-BCGGGGGFFFFFFFFFFFFFFFFFFFFFFFFFFFFFFFFFFFFFFFFFFFFFFHFFFHFFFFHEFFFFFFFFFFFFFFFFFFFFFFFFFFFF
@M05620:37:000000000-D9766:1:1101:20870:5964 1:N:0:9
AGTGCCAGCTCTCAATCGCACAGGGGACCCAGGGCCTGGCCCCTCCATCCAGAAAACCTATGACCTCACCCGCTACCTGGAGCACCAACTCCGCAGCTTGGCTGGGACCTATGTGAGTATCCAGCGTAGGAATCTGGGAGTTGGGGAGGAGTGAGGAGTTGGGGAAAGACAGTCCTAACCGTGGAGGGTTCTGGTAAATGATGGGGTGAGGAGGGGCTCTTTGGCTCCCACCAGTCCCCCTGTCTGGTCTA
+
AA1>AFFF?FFFG1GFDFGCGCHAFEAA0EGHAEGEAFGH0FEEGGHHHGHHBHFGHGHHHG2GHDGHHHHGG>EGHHHGBGHHHHFFEGHGAECEEGBGEHHGGGHHGHGHHHHHHHHHHHHHHGGGGGGHHHHHHHGGGGHHGGGGGGEGHHHHFG/GHHGGGGHHHHHHHHHHHHHHGEEGBFGGEGGGFGFGGGGGGGGGGGB@FFFFFF@@@@FFFFFFFFFFFFFFFFFFFFFF@FFFFFFFFFF
@M05620:37:000000000-D9766:1:1101:11641:5968 1:N:0:9
GAGGCTGCTTTGGACGAAACTGATAACCTAGGGAAACACTTTCGGATGGACCTGGGTAAGGATTTGGGTCACCTTACTCAATCTGATATACCTGCTAATGTTTTACAAAAAAAAACACGTAACGAAAGGCTCCGAGAAGAATCAAAGTAAGTACAAGAGCTGATGCCACACATGCCCGTAATTACGACATTAACGCTTTAGCACTCTTTCGCAACCAACTGAACAAGTCTCAGCATTTGTACTTGTAACTG
+
A1AA>AFAC@B1F11AE0AEG1FDG3111BBBF00BFGB11A1A///A/0B00B0/010B111DB11AAB01BBF1B@1DBDDBB2BBB@@B1BF11BFDBB@0B1B1BF>/>//<?B/000////??0?@0//////0?0111?11111111111100><<0000000<<.0<00/.;-..:0;..;-.90;0.-9.90B00=0;0009....-----///99:--/;;99:9//;;B//://99:////
@M05620:37:000000000-D9766:1:1101:11623:5980 1:N:0:9
GAGGCTGCTTTGGAAGAAACTCACAGGCCATGGCAAAACTTTCTGAAGGGCCCACGGATGAACGCCAGGCACATTACTCGATCTGAAATACCGGCTTATGCTTGACAACAACCCACACGCAAGCAAAACCACATACAAGAACAAAAGGAAAGAAAACACCAAAGCACACAAAGGTTGCCAAGAAAAACAGCAAACCCACACCCCCCGAGAGGAACCAACTGAACAAATATAAACATTTGTACGTCCAAGAG
+
A>AAAAFAFFFFGFGGGCGGG1B1B1B00ABBFGGHHHA112D22D2B1/BA///A/A/AB11B/A///B/BFGHHHHF/B00B122BB1BBEEE//BBFEBBBGHHDFGHG<<<//?//////0<C00??//@111110000<?00.>00000000<0<.../////...<//00/.;0:..///.;:/./9/........;;9;---;----;----///;;/9-;/;///;9/;FB//;----;9/-;
@M05620:37:000000000-D9766:1:1101:23884:6002 1:N:0:9
AGTGCCAGCTCTCAATCGCACAGGGGACCCAGGGCCTGGCCCCTCCATCCAGAAAACCTATGACCTCACCCGCTACCTGGAGCACCAACTCCGCAGCTTGGCTGGGACCTATGTGAGGATCCAACGTAGGAATCTGGGAGTTGGGGAGGAGTGAGGAGTTGGGGAAAGACAGGCCTAACCGTGGAGGGTTCTGGTAAATGATGGGGTGAGGAGGGGCTCTTTGGCTCCCACCAGTCCCCCTGTCTGGTCTA
+
ABAABF5FBFFFGGGGFFGGGGGCGGGGGGAGFEFFDFHGHHGHGGHHHFEHBFHHHGHGHHEHHHHHHHHEGEEGHHHHHGHHHHHHGEHHGGCGGHHHGHHGDGHHGHHHHHBDD0B0CHF11<?F0EFH11@?GHC/<F<GGGE-@C.<.<0<<.<<DHGGEGH./;::.;EHGH/F-CE@..=B9AAF0F;FGGFFB0;FGFA=..F9.ABBB999FFBFFBFAFB.DA.:BFFFF=EF///B999/
@M05620:37:000000000-D9766:1:1101:21714:6012 1:N:0:9
AGTGCCAGCTCTCAATCGCACAGGGGACCCAGGGCCTGGCCCCTCCATCCAGAAAACCTATGACCTCACCCGCTACCTGGAGCACCAACTCCGCAGCTTGGCTGGGACCTATGTGAGTATCCAGCGTAGGAATCTGGGAGTTGGGGAGGAGTGAGGAGTTGGGGAAAGACAGTCCTAACCGTGGAGGGTTCTGGTAAATGATGGGGTGAGGAGGGGCTCTTTGGCTCCCACCAGTCCCCCTGTCTGGTCTA
+
A1>AADDFAFF3BGGGGFGGEGHGC0EEGGEHG0E?FC/EEFGHAFHHGHHHHHHHHGGHHHHGHHHHHHHGGEGGHHHHHHHHHGHHGHHHGGGGGEHHGGHGGEHHGGHHHHHHHHHHHHHHHGEGGGHHHHHHHHHGGHHGGGGGGGGHHHHHHGHHHGGGGGHHHHHHHHHHHHHHGGGGGGGG;FFGGGGGGGGGGGGGGGF@FFFFFF@?@@FFFFFFFFFFFFFFFFFFFFFF@FFFFFFFFFF
@M05620:37:000000000-D9766:1:1101:15123:6021 1:N:0:9
ACCACACCTTCTACAATGAGCTGCGTGTGGCTCCCGAGGAGCACCCCGTGCTGCTGACCGAGGCCCCCCTGAACCCCAAGGCCAACCGCGAGAAGATGACCCAGGTGAGTGGCCCGCTACCTCTTCTGGTGGCCGCCTCCCTCCTTCCTGGCCTCCCGGAGCTGCGCCCTTTCTCACTGGTTCTCTCTTCTGCCGTTTTCCGTAGGACTCTCTTCTCTGACCTGAGTCTCCTTTGGAACTATGCAGGTTCT
+
>AAAAAABFFFFGGGFFFGGFEG4EEEGFGGHFGGG2EGCEHGHHGCGEAECFFGGH2FFGGGGEFEGGGGHHHEEEGEECHHECF<<C@DCC?CHBBGHHHG//?FF0?F//0?@GCCGH0D<<GDGG<CD.<AC-:E.:/:E/CGGFGGF.;.;C.@?@B?/9BBABBF/B9FFFFFFFFFFFF/B9BFFFFBFFFFFFDBA.AFFFBBB9BF/BB9FFBBFFFF/9BFBF/BFBFFF//BFFFFFFFF
@M05620:37:000000000-D9766:1:1101:13235:6025 1:N:0:9
ACCACACCTTCTACATGAGCTGCGTTTGGCTCCCGCGGCTCACCCCTTTCTGCGTACCGAGGCCCCCCCGAACCCCCAGGCCAACCGCGAGAAGATGCCCCGGTGAGTGGCCCGCTCCCTCTTCTGGTGGCCGCCTCCCTCCTTACTGGCCTCCCGGCGCTGCGCCCTTTCTCCCTGGTTCTCTCTTCTGCCGTTTTCCGTAGGACTCTCTTCTCTGCCCTGCGTCTCCTTTGGCACTCTGCAGGTTCTAG
+
?>AAAAAAFFFFFFGFF1BBB11AA0AAF11BFFE0AA///BFHHG/AB1DB1A/>>FE?EE/FEGEG/>/>EECC/B?<??FGC?@><<</A<1=F1>F.@C-<.<=GGGHHGC@@CEGGGGGFFFBFGGFGG-C9AEFGGFF/;9FFEFFFFFF?;-;@@-9@B@@EFFFF/BB/ABF:;FFFFF:;BFF@BFFFFFFF-AB/9BFFFFFFFFFF/9AFF-9;;AFF/;BFF/;F9;BFB/BFFF/;/;
@M05620:37:000000000-D9766:1:1101:19387:6025 1:N:0:9
ACCACACCTTCTACAATGAGCTGCGTGTGGCTCCCGAGGAGCACCCCGTGCTGCTGACCGAGGCCCCCCTGAACCCCAAGGCCAACCGCGAGAAGATGACCCAGGTGAGTGGCCCGCTACCTCTTCTGGTGGCCGCCTCCCTCCTTCCTGGCCTCCCGGAGCTGCGCCCTTTCTCACTGGTTCTCTCTTCTGCCGTTTTCCGTAGGACTCTCTTCTCTGACCTGAGTCTCCTTTGGAACTCTGCAGGTTCT
+
BBBAABBBFFFFGGGGFGEFGFHHGEEEFEHHCGGGGGGCGHHHHGGGGGGGHHGHHHHGGGGGGGGGGGGFHGHGGGDHEFHHHG<<DGGGGGHGFGHHHHHHGHHHHHHGGHHGGGGGHHHHHHHHHHGGHHGGGGDHGHHGHGGGGGGGGGGGGGGGGGGGG@BFBBFFFFFFFFFFFFFFFFFFFFFFFFBFFFFFFFFFFFFFFFFFFFFFFFFFFFFFFFFFFFFFFFFFFFFFFFFFFFFFFFF
@M05620:37:000000000-D9766:1:1101:10385:6030 1:N:0:9
ACCACACCTTCTACAATGAGCTGCGTGTGGCTCCCGAGGAGCACCCCGTGCTGCTGACCGAGGCCCCCCTGAACCCCAAGGCCAACCGCGAGAAGATGACCAGGTGAGTGGCCCGCTACCTCTTCTGGTGGCCTCCTCCCTCCTTCCTGGCCTCCCGCGGCTGCGCCCTTTCTCACTGGTTCTCTCTTCTGCCGTTTTCCGTAGGACTCTCTTCTCTGACCTGAGTCTCCTTTGGACCTCTGCAGGTTCTA
+
CDCCCCDDFFFFGGGGGGGGGGHHGGGGHGHHHGGGGGGCGHHHHGGGGGGGHHHHHHHGGGGGGGGGGGGHHHHGGGGHGHHHHGGGGGGGGGHHFH2?GFF/1?101?/?G?--->@010=00=G00<.<.0=</=GC:C:G;C/CG/;::CE.E--::--:-@D-CF::0BFFFF/FB00:::BBB:0::@DFF?F:.;:9:;0//0:B0:::000B;BBB/0:0B:BF0F/:0/;:0;F0;.A00:0
@M05620:37:000000000-D9766:1:1101:23030:6037 1:N:0:9
AGTGCCAGCTCTCAATCGCACAGGGGACCCAGGGCCTGGCCCCTCCATCCAGAAAACCTATGACCTCACCCGCTACCTGGAGCACCAACTCCGCAGCTTGGCTGGGACCTATGTGAGTATCCAGCGTAGGAATCTGGGAGTTGGGGAGGAGTGAGGAGTTGGGGAAAGACAGTCCTAACCGTGGAGGGTTCTGGTAAATGATGGGGTGAGGAGGGGCTCTTTGGCTCCCACCAGTCCCCCTGTCTGGTCTA
+
BBBBBFFFBFFFGGGGGGGGGEHHGGGGGFCGGFGGFGHHGHGGGGGHHHCGFGFHHGHHHHHHHHHHHGFEGGGGHHHHHHHHHHHHGGHHGGGGGGHHGHHGFFHHGHHHGHHHHHHHHHGHGCDGGGHHHHHHGGFGDGGHCGGGGGGHHHHHHGHGHHGGFGHA:/CGGFHFHHHGAEEFGGGGCFGGGGGGGGG0CFFGGDFFFFFFFFFFFDFFFFFF/BFEFFF.AAFFFFADFAFFFFFFFFF
@M05620:37:000000000-D9766:1:1101:7250:6041 1:N:0:9
ACCACACCTTCTACAATGAGCTGCGTGTGGCTCCCGAGGAGCACCCCGTGCTGCTGACCGAGGCCCCCCTGAACCCCAAGGCCAACCGCGCGAAGATGACCCAGGTGAGTGGCCCGCTACCTCTTCTGGTGGCCGCCTCCCTCCTTCCTGGCCTCCCGGAGCTGCGCCCTTTCTCACTGGTTCTCTCTTCTGCCGTTTTCCGTAGGACTCTCTTCTCTGACCTGCGTCTCCTTTGGAACTCTGCAGGTTCT
+
AAAAAAA1BFFFGGGGGG1FGGHHGGGAAEGHHABE?EAEEHHHHGGAEFGGHHHHHGHAEEGGGGGGGGGGFHHGGGGHGHHHHGGGGG/>CCGCGHHHHHGGFHG1?>GGGH>@CGGGHHHHHFHHHHHGHGCCGGGGGGGGGGGGGGGGGGGGGEG--:ABB@@F@@FFFFFFFFFFFFFFFFFFFFFFFF@FFFFFFFFFBBFFFFFFFF;BFFFFFFF-A@F@FFFFFFFFFFFFFFFFFFFFFFF
@M05620:37:000000000-D9766:1:1101:21665:6085 1:N:0:9
AGTGCCAGCTCTCAATCGCACAGGGGACCCAGGGCCTGGCCCCTCCATCCAGAAAACCTATGACCTCACCCGCTACCTGGAGCACCAACTCCGCAGCTTGGCTGGGACCTATGTTAGTACTCAGGCGAGGGACTTTGGAGTTTGGGAGGGGGGACGAGGTGGGGAAAGACAGTTCCAACCGGGGAGGGGTTCTGGAAATTATTGGGGGAGGAGGGGGCCCTTTGGCTCCACCAGGCCCCCCTGCCTGGTCT
+
AA>ABFFFBFFFGGGGGGGGGGHGGGGGGGHHGGGGGGHHFHEHGGFHHHHHHFHHHGFBHHBHHHHHHHHGGGGGHHHHCGGHHHHHGHHHEGGGGHHHGGHG/AGHG2GHHH3333333B3222///>/?/011?C101>1FFD..>------;---;.;BC.AE./;9.;9B//;BF---;--;@-;-./;//;F///9/;BF----9:.;B-----;B/;///;A/9A.9..;DFF--.../BE///
@M05620:37:000000000-D9766:1:1101:14379:6092 1:N:0:9
ACCACACCTTCTACAATGAGCTGCGTGTGGCTCCCGAGGAGCACCCCGTGCTGCTGACCGAGGCCCCCCTGAACCCCAAGGCCAACCGCGAGAAGATGCCCAGGTGAGTGGCCCGCTACCTCTTCTGGTGGCCGCCTCCCTCCTTCCTGGCCTCCCGGAGCTGCGCCCTTTCTCACTGGTTCTCTCTTCTGCCGTTTTCCGTAGGACTCTCTTCTCTGACCTGAGTCTCCTTTGGAACTCTGCAGGTTCTA
+
BBBBBBBBFFFFGGGGGGGFGGHGGGGGHGGGHGGGGGGGGHHHHGGGGGGGHHHHHHHGGGGGGGGGGGGHGHHGGGGHGHHHHGGGGGGGGGHGHHHHHHHGGHHHHHGGHHGGGGGHHHHHHHHHHHGHHGGGGGHGHHGHHGGGGGGGGGGGGB-@BFFGGGFFFFFFFFFFFFF/FFFFFFFFFFFFFFFFFFFFFBFFDBFFFFFFFFFFFFFFFFFFFFFFFFFFFFFFFFFFFFFFFFFFFFF
@M05620:37:000000000-D9766:1:1101:22158:6112 1:N:0:9
AGTGCCAGCTCTCAATCGCACAGGGGACCCAGGGCCTGGCCCCTCCATCCAGAAAACCTATGACCTCACCCGCTACCTGGAGCACCAACTCCGCAGCTTGGCTGGGACCTATGTGAGTATCCAGCGTAGGAATCTGGGAGTTGGGGAGGAGTGAGGAGTTGGGGAAAGACAGTCCTAACCGTGGAGGGTTCTGGTAAATGATGGGGTGAGGAGGGGCTCTTTGGCTCCCACCAGTCCCCCTGTCTGGTCTA
+
AB>ABFFFBFFFGGGGGGGCGGHGGGGGGGHHGGGGGGHHHHGHGGHGHHHHHHHHHGHGHHHHHHHHHHHGGEGGHHHHGHHHHHHGFHHHEGGGGHFGGHHGGGHHGGHHHHHHHHHHHHHHHGGGGGHHHGHHHHHGGHHFGGGGGGGHHHHHHGHHHGGGGGHHGHHHHHHHHHHHGGGGGGGGDGFGGGGGGGGGGGGGGGFFFFFFFFFFFFFFFFFFFFFFFFFFFFFFFFFFFFFFFFFFFFF
@M05620:37:000000000-D9766:1:1101:18552:6120 1:N:0:9
AGTGCCAGCTCTCAATCGCACAGGGGACCCAGGGCCTGGCCCCTCCATCCAGAAAACCTATGACCTCACCCGCTACCTGGAGCACCAACTCCGCAGCTTGGCTGGGACCTATGTGAGTATCCAGCGTAGGAATCTGGGAGTTGGGGAGGAGTGAGGAGTTGGGGAAAGACAGTCCTAACCGTGGAGGGTTCTGGTAAATGATGGGGTGAGGAGGGGCTCTTTGGCTCCCACCAGTCCCCCTGTCTGGTCTA
+
ACBBCFFFCFFFGGGGGGGGGGHHGGGGGGHHGGGGGGHHHHGHGGHHHHHHHHFHHGHHHHHHHHHHHHHGGFGGHHHHHHHHHHHHGHHHGGGGGHHHGHHGGGHHGHHHHHHHHHHHHHHHHGGGGGHHHHHHHHHGGHHHGGGGGGGHHHHHHGHHHHGGGGFHHHHHHHHHBGHHGDEGGGGG;FGGGGFGGGGGGGGGGGFFFFFFFFFFFFFFFFFFFFFFFFFFFFFFFFFFFFFFFFFFFFF
@M05620:37:000000000-D9766:1:1101:14464:6128 1:N:0:9
ACCACACCTTCTACAATGAGCTGCGTGTGGCTCCCGAGGAGCACCCCGTGCTGCTGACCGAGGCCCCCCTGAACCCCAAGGCCAACCGCGAGAAGATGCCCAGGTGAGTGGCCCGCTACCTCTTCTGGTGGCCGCCTCCCTCCTTCCTGGCCTCCCGGCGCTGCGCCCTTTCTCCCTGGTTCTCTCTTCTGCCGTTTTCCGTAGGACTCTCTTCTCTGACCTGAGTCTCCTTTGGAACTCTGCAGGTTCTA
+
BBBABAAAFFFFGGGGGG5GGCHHGEG24AFHHGGGGGGGGCGHHGGGEEGGHHHHGFGEEEEGGGGGGGGBHHHGDEGHGHHHHGGGGGGGGGHHHHGHHHAF?FD0?GGEHH-@-@CHHHFHF0DHDCEFHG?F.AGGFFGFHGGBFGGGBFFGGF--;-9A>@DF;FFFBB/;9FF;FBBBBB9BB/BFF=:DFFFFD/:.AFBBFBBBFF/99F//F/./.;9/9B/BFFFBF/9//B9FBFFFFF/
@M05620:37:000000000-D9766:1:1101:20963:6147 1:N:0:9
ACCACACCTTCTACAATGAGCTGCGTGTGGCTCCCGAGGAGCACCCCGTGCTGCTGACCGAGGCCCCCCTGAACCCCAAGGCCAACCGCGAGAAGATGACCCAGGTGAGTGGCCCGCTACCTCTTCTGGTGGCCGCCTCCCTCCTTCCTGGCCTCCCGGAGCTGCGCCCTTTCTCACTGGTTCTCTCTTCTGCCGTTTTCCGTAGGACTCTCTTCTCTGACCTGAGTCTCCTTTGGAACTCTGCAGGTTCT
+
BCCCBBCCCFFFGGFGGGFGGGHHGEGBAEGGGGGFDGEGFGDGHGGGFGGGFHGHHHHGGCFGGGGGGEFGEHHGGGGHGHGHHGFGCGCGGGHGFGHHHHHHGGHHHDGGGHHGGGGGHHHHHHHHHHHGHHGDFEGHGHHGHGGGGGGGGGGGGGG@CDGGG?FFFFFFFFFBFFFFFFFFFFFFFFFFFFFFFFFFFFFFFFFFFFFFFFFFFFFBFFFF/FFFFFFFFFFFEFFFFFFFFFFFFFF
@M05620:37:000000000-D9766:1:1101:18964:6147 1:N:0:9
ACCACACCTTCTACAATGAGCTGCGTGTGGCTCCCGAGGAGCACCCCGTGCTGCTGACCGAGGCCCCCCTGAACCCCAAGGCCAACCGCGAGAAGATGACCCAGGTGAGTGGCCCGCTACCTCTTCTGGTGGCCGCCTCCCCCCTTCCTGGCCTCCCGGAGCTGCGCCCTTTCTCACTGGTTCTCTCTTCTGCCGTTTTCCGTAGGACTCTCTTCTCTGACCTGAGTCTCCTTTGGAACTCTGCAGGTTCT
+
BBBBBBBBFFFFGGGGGGFGGGHHGEGBFFHFGFGFDFFGG2GGHGGGGEEGHHHHHHHFEEGGGGGGGEFHHHHGGGGHGHGGHGGGCFBDGGHFGHHHHHHGGHF1GGHGGHHGGCGGHHHHHHHHHHHGHHGGGGGHG.EGGGGGGGGGGGGGGGG:DFFFFFFFFFFFFFFFFFFFFFFFFFFFFFFFFFFDFFFFFFFFFFFFFFFFFFFFFFFBFFFF/;FFFFFFFFFFBFFFFFFFFFFFFFF
@M05620:37:000000000-D9766:1:1101:12102:6156 1:N:0:9
ACCACACCTTCTACAATGAGCTGCGTGTGGCTCCCGAGGAGCACCCCGTGCTGCTGACCGAGGCCCCCCTGAACCCCAAGGCCAACCGCGAGAAGATGACCCAGGTGCGTGGCCCGCTACCTCTTCTGGTGGCCGCCTCCCTCCTTCCTGGCCTCCCGGCGCTGCGCCCTTTCTCACTGGTTCTCTCTTCTGCCGTTTTCCGTAGGACTCTCTTCTCTGACCTGCGTCTCCTTTGGAACTCTGCAGGTTCT
+
BBBBBBBBFFFFGGGGGGGGGFHHGGGEFEHHHGGGGGGFGHHHHGGGGGGGHHHHHHHFGGGGGGGGGGGHFHHGGGGHGHHHHGGGGGGGGGHHFFHHHHGHGB11<FECGHA<<-<AGFHHF<GHHHHDHACDCAGHGFGGGBGGFGGGGGGGGGA9--@-A>DFFFFFFFF/BFFFFBFFFBFF9BFFFB9AFFFFFFF.D.9:BFFFFB9/:FB/F9BBFFD9.BBFFFFFF/B9BBFFBFFFBBF
@M05620:37:000000000-D9766:1:1101:20980:6157 1:N:0:9
ACCACACCTTCTACAATGAGCTGCGTGTGGCTCCCGAGGAGCACCCCGTGCTGCTGACCGAGGCCCCCCTGAACCCCAAGGCCAACCGCGAGAAGATGACCCAGGTGAGTGGCCCGCTACCTCTTCTGGTGGCCGCCTCCCTCCTTCCTGGCCTCCCGGAGCTGCGCCCTTTCTCACTGGTTCTCTCTTCTGCCGTTTTCCGTAGGACTCTCTTCTCTGACCTGAGTCTCCTTTGGAACTCTGCAGGTTCT
+
CCCCCCCCFFFFGGGGGGGGGGHHGGGGHGHHHGGGGGGGGHHHHGGGGGGGHHHHHHHGFGGGGGGGGGGGHHHGGGGHGHHHHGGGGGGGGGHHHHHHHHEFGHHHHHHGGHHGGGGGHHHHHHHHHHHGHHGFGGGHGHHGHGGGGGGGGGGGGGGAGGGGGGFFFFFFFFFFFFFFFFFFFFFFFFFFFFFFFFFFFFFFD?FFFFFFFFFFFFFFFFFFBFFFFFFFFFFFFFFFFFFFFBFFFFF
@M05620:37:000000000-D9766:1:1101:26071:6170 1:N:0:9
ACCACACCTTCTACAATGAGCTGCGTGTGGCTCCCGAGGAGCACCCCGTGCTGCTGACCGAGGCCCCCCTGAACCCCAAGGCCAACCGCGAGAAGATGCCCAGGTGAGTGGCCCGCTACCTCTTCTGGTGGCCGCCTCCCTCCTTCCTGGCCTCCCGGAGCTGCGCCCTTTCTCACTGGTTCTCTCTTCTGCCGTTTTCCGTAGGACTCTCTTCTCTGACCTGAGTCTCCTTTGGAACTCTGCAGGTTCTA
+
ABAABABBFFFFGGGGGGGGGFHGGAEB4EHHCFGDEGG?EHHGHGGGDEFGGHGHHHHGCGFGGDGGGGGFHFHGGGFHGEHHHGGGGGG?@GHH2D2?G</FG1GFDBFGHE-<-<<F<GBFHDGH=CDHH-:CDDGEGCFFHGFFGGEFGGGGBB-;?.;BBFDDABFBFF/FBFF;FFFFFFFFFFF/FDADFF/FDFF.DFFFFFFFFF9B/99:FFFBBFF/;F/BFFFBFF9F9/B/9F.;FF/
@M05620:37:000000000-D9766:1:1101:17134:6180 1:N:0:9
GAGGCTGCTTTGGAAGAAACTCATAGATTACTGCCACAGTTCCCCCTGGACCTGGAAAAGTTTCTTGCCTGGCTTACAGAAGCTGAAACAACTGCCAATGTTCCTACACGTTTCTACCCGCACGGAAATGCGGCTCCCAGTCTCCAAGTCTGCAAAATAGCTGATGAAACTATGGCACCTAAGTCAGGCATTCGCGCGTTAGCACGCCTGCGCTTCCAATTGAACAATTCTCATCGTTTGTACTTTTCACT
+
>1>AAAFAFFFFGGGGAFGGGGBGEGHHH1FGHH01BBBBDGHHHGEGFAFGHHGHH10BFHHHDHFHHHHHHHH1FGHGHHHHHDGHH0GHHH1B11@B222BB@110?0B0B22B10?/>//////1B1//>C///@1111@G1@1112111110<1?11?1?G11FH11111.01.011<0=D0/<.0<00.-----..;;F--.;E.---.;C000000;C0;//;/:/9;/;-AF-//;//;////
@M05620:37:000000000-D9766:1:1101:11562:6237 1:N:0:9
GAGGCTGCTTTGGAAGCAACTCATAGATTCCTGCAACAGTTCCCCCTGGCCCTGGAAAAGTTTCTTGCCTGGCTTACAGAAGCTGAAACAACTGCCCATGTTCCTACAGGATGCTACCCGTAAGGCAAGGCTCCTAGCAGACTCCAAGGGAGTAAAAGAGCTGATGAAACAATGGCAAGTAAGTCAGGCATTTCCGCTTTAGCACTCTTGTGGATCCCATTGCACCATTCTCAGCATTTGTACTTGTCACT
+
>11>A1B>FFFFFEG11BBFFGBGDDGHF3FGHH01BBFBDGFHHGEFA0BFGHFHHFBFGHHHFGGHHHHHHHG1FFG1FGHHGGFFH0FHHGFG/1BGHHHHHDGHHGFHHHHHHHHFEEEHH00BFFFGHGH1G1FGCGHHH1FGGGFEEHB2F@/@GHHFHHHHHHHGHHHFGC<G11FFGHHHHGHHHHHGGGGGHHH0DGHHHHHGEBCGH/CGHH0CG/CFFFGGGFC0FGGGF0CFG9FBCF9
@M05620:37:000000000-D9766:1:1101:17935:6243 1:N:0:9
AGTGCCAGCTCTCAATCGCACAGGGGACCCAGGGCCTGGCCCCTCCATCCAGAAAACCTATGACCTCACCCGCTACCTGGAGCACCAACTCCGCAGCTTGGCTGGGACCTATGTGAGTATCCAGCGTAGGAATCTGGGAGTTGGGGAGGAGTGAGGAGTTGGGGAAAGACAGTCCTAACCGTGGAGGGTTCTGGTAAATGATGGGGTGAGGAGGGGCTCTTTGGCTCCCACCAGTCCCCCTGTCTGGTCTA
+
BBABCFFFCFFFGGGGGGGGGGHGGGGGGGHHFGGGGGHHHHGHGGHHHHGHHHHHHGHGFFHHHHHHHHHGGEFGHGHHBFHHHHHCFHHHEGGGEHGHGHHGGGHHGHHHHHHHHHHHHHHHGGFGGGHHHHHHHHHGGHHHGGFGGGGHHHHHGGHHHHGGGGHHHHHHHHHHHHHHGGGGFGGGFGGGGGFGGGHGGGHGGGDFFFFFFFFFFFFFFHHFFFFFFFFFFFFFFFFFFFFFFFFFFFF
@M05620:37:000000000-D9766:1:1101:7955:6244 1:N:0:9
ACCACACCTTCTACAATGAGCTGCGTGTGGCTCCCGAGGAGCACCCCGTGCTGCTGACCGAGGCCCCCCTGAACCCCAAGGCCAACCGCGAGAAGATGCCCAGGTGAGTGGCCCGCTACCTCTTCTGGTGGCCGCCTCCCTCCTTCCTGGCCTCCCGGCGCTGCGCCCTTTCTCACTGGTTCTCTCTTCTGCCGTTTTCCGTAGGACTCTCTTCTCTGACCTGAGTCTCCTTTGGAACTCTGCAGGTTCTA
+
AAAAAAA1BBCFGGGGGG1BF1FFGEFAAEHHEBFE0EEEGHHHHGGAEEEFHHHHHHHAEGGGGGGGGGGHHHHGGGGHGHHHHGGGGG/>/CFBGGHHHHHGHHHHHGGGHHGGCCG0GHHHHBGF0CCG.<CCGGEEHHGHHGGFCFFGGGAGB-9;A?-B@@F-@/B/BFFFFFFFFFFFFFFF/BFFF@FFFFFFFFFBFFFFFFFF/BB;BFFFFFFBFFFBBFFFFEFFFFFFFFFFFFFFFF9
@M05620:37:000000000-D9766:1:1101:11111:6252 1:N:0:9
ACCACACCTTCTACAATGAGCTGCGTGTGGCTCCCGAGGAGCACCCCGTGCTGCTGACCGAGGCCCCCCTGAACCCCAAGGCCAACCGCGAGAAGATGCCCAGGTGAGTGGCCCGCTACCTCTTCTGGTGGCCGCCTCCCTCCTTCCTGGCCTCCCGGCGCTGCGCCCTTTCTCACTGGTTCTCTCTTCTGCCGTTTTCCGTAGGACTCTCTTCTCTGACCTGAGTCTCCTTTGGAACTCTGCAGGTTCTA
+
ABBABBB3BFCFGGFGGG5GG5GCEAEAAEGFHCFEDEG?EHHHHGGAAEGGGHHHHHHAE>EEGEEGGGEFFHHGGGGHFHHHCFGCGG/B?AHFGFHFFEHCHHBCGHGGHHGGCCDFHHHHFHHFGFDHH?CCGGAEHHGHFFFGFGGGGG?E?G9B@BBB;;DB?FFEFF/;FFFFFBFFFFFFFFFEFBDFFE/BDFFDFEFFFFFBFFFFFFEBFFF/B99/9BFFFF/FFFFFFEFFFFFF/B/
@M05620:37:000000000-D9766:1:1101:13418:6256 1:N:0:9
ACCACACCTTCTACAATGAGCTGCGTGTGGCTCCCGAGGAGCACCCCGTGCTGCTGACCGAGGCCCCCCTGAACCCCAAGGCCAACCGCGAGAAGATGCCCAGGTGAGCGGCCCCCTACATCTTCTGGCGGCAGCCTCCCTCCTTCCTGCCCTCACGGCCCTGCGCCCTTTCTCGCTGGCTCTCTCTTCTGCCGTTTTACGACGGTCTCTCTTCTCTGTCCTGTGCCTCCGTTGGAACTCTGCTGGTTCTC
+
BBBABBBAFFFFGGGGFGGFGBHGGAAA4AGH3FFEAEGGDHHHHGGGEEGGFHGFHHGE?ECGG?FGGGEBGEHGGGEHFEHHEGGEGG//>CCF1?D101<?HHH01/>>---><../==00<0D00;-A--;EGG..9CCF00900/.;F.....---..;--.--/////.;A.-..9B////99////99./9B/A..--.;A////9//;B//9/;/9;//:9.../..//////;////9//;/
@M05620:37:000000000-D9766:1:1101:20143:6261 1:N:0:9
ACCACACCTTCTACAATGAGCTGCGTGTGGCTCCCGAGGAGCACCCCGTGCTGCTGACCGAGGCCCCCCTGAACCCCAAGGCCAACCGCGAGAGGATCCCCAGCTCAGTGGCCCGCTACCTCTTCTGGTGGCCGCCTCCCTCATTCCTGGCCTCCCGGAGCTGCGCCCTTTCTCACTGGTTCTCTCTTCTGCCGTTTTCCGTAGGACTCTCTTCTCTGACCTGAGTCTCCTTTGGAACTCTGCAGGTACTA
+
>AAAA1AAFFCFGGGDEFFFFBF10E0EAEFGHGGE0AE//BGHHGEG/EEF1BFGHFHGEG/EEEEGGGGFHHHGGGFF/FGA/FG?CCCC//?0<0?GCGG0?1??GHEFHH?CC-AGHHH0DG00D/.<C@GGCGHEFB.;0CBFF/CCFGGGB-;-9AFG?@F@@FFFBF/FFFFFFFFFFF/;;/9;F@BFFFFF-9F--/9FFFFFBFFFFFFF/B9/:9BFFEFFFF/9B/;F9//:B--/;99
@M05620:37:000000000-D9766:1:1101:19585:6286 1:N:0:9
ACCACACCTTCTACAATGAGCTGCGTGTGGCTCCCGAGGAGCACCCCGTGCTGCTGACCGAGGCCCCCCTGAACCCCAAGGCCAACCGCGAGAAGATGCCCAGGTGAGTGGCCCGCTACCTCTTCTGGTGGCCGCCTCCCTCCTTCCTGGCCTCCCGGCGCTGCGCCCTTTCTCACTGGTTCTCTCTTCTGCCGTTTTCCGTAGGACTCTCTTCTCTGACCTGAGTCTCCTTTGGAACTCTGCAGGTTCTA
+
AAA1AAAAFFFFGGGGAGDFGCHFG0AA00FG1FFEEEG/AHHHHGGG/EFGGHFFHHHGCECGG?FGGEFCF>GGGGCHACHHFG//BC@@@BFF1FDCHHGGHHHHFHGFGEGCGGGHHHHHHHGGHHGHGC@GCFAEHFGHHGFGGFFFGGGGFG-;@@@F@=B@?FBFFFFFFFFFFFFFFFFFFFFFF@BFFFFFFFFFFFFFFFFFFFFFFFBFFFF/BFFFFFFFFFFBBFFFFFFB9FFFFF9
@M05620:37:000000000-D9766:1:1101:5983:6293 1:N:0:9
ACCACACCTTCTACAATGAGCTGCGTGTGGCTCCCGAGGATCACCCCGTGCTGCTGACCGAGGCCCCCCTGAACCCCAAGGCCAACCGCGAGAAGATGACCGCGTTGATTTCCCCTCTACTTCTCCTGTTCCCCCTTCCCTTCCTCCCTGCCCTCCGGGATCTCTCCCTGGTTCTCTCTTTTCCCTTTTTTCGCTGGTCTCTTCTATCTCCCTTCTGTCTCCTTAGGCTCTTTGGAGATTCTCGATTGGCA
+
BBCCDDDCFFFFGGGGGGGGGGHHGGGGHGHHHGGGGGGG3GHHHHGGGGGGHHHHGHHGGGGGGGGGGCGHHHHGGGGHGHFHHGGGGGG@DGFHGHH2?//<<//?F11=1><0CG1<<1111<00==000<A-.<C/00;/GFHG/<..;;:C.--:..;:00CF/:.:000:;0:C;;00;00;:0-/-...-/:0;:00:000;00;/;B00:00:;F:0;000;:0;:/0:0:;FFB.BB09./0
@M05620:37:000000000-D9766:1:1101:5964:6304 1:N:0:9
ACCACACCTTCTACAATGAGCTGCGTGTGGCTCCCGAGGAGCACCCCGTGCTGCTGACCGAGGCCCCCCTGAACCCCAAGGCCAACCGCGAGAAGATGACCCAGGTGCGTGGCCAGCTACCTCTTCTGGTGGCCGACTCCCTCCTTCCTGGCCTCCCGGCGCTGCGCCCTTTCTCACTGGTTCTCTCTTCTGCCGTTTTCCGTAGGACTCTCTTCTCTGACCTGCGTCTCCTTTGGAACTCTGCAGGTTCT
+
DDDCCDCCFFFFGGGGGGGGGGHHGGGBGGHHHGGGGGGGGHHHHGGGGGGGHHHHHHHGGGGGGGGGGGGFHHHGGGGHGHHHHGGGGG/DGGHHHHHHHHFGFHH1A/?CG0<FF1F101>G1=DHH0GGHHG-AADHHHHGHHHHHHHGGGGGGA?-9;CGFCFFFFFFFF0:FFFFFFFFFFFFFFFFBFFFFFFHFFFFF.FFFFFFFF;BFFFFFFFBADF=DBFFFFFFFFFFFBFFFFF:BFF
@M05620:37:000000000-D9766:1:1101:16714:6307 1:N:0:9
ACCACACTTCTACAATGCGCTGCGTGTGGCTCCCGCGGCGCACCCCGTTCTGCTGACCGAGGCCCCCCTGAACCCCAAGGCCAACCGCGCGAAGATGCCCCAGGTGAGTGGCCCGCTACCTCTTCTGGTGGCCGCCTCCCTCCTTCCTGGCCTCCCGGAGCTGCGCCCTTTCTCACTGGTTCTCTCTTCTGCCGTTTTCCGTAGGACTCTCTTCTCTGACCTGAGTCTCCTTTGGAACTCTGCAGGTTCTA
+
AAAAAAAFFF3BBEGGG1AE0ABABEAFAFGHCFEEGF/A>EEEGGEE0BFGH11BBGEEGEEGG@EEEFG1C<CFGGHGEAGHGF<@@/ACC><D<0<CEGGGHHGHHHEEHHGGGGGGGGGGGGGFGGGFGGG@FGEFGFFFFFFFFFAFFFFFF@-@@FFF??F@@FFFFFFFFFFFFFFFFFFFFFFFF@FFFFFFFFFFFFFFFFFFFFFFFFFFFFFFFFFFFFFFFFFFFFFFFFFFFEFFFF;
@M05620:37:000000000-D9766:1:1101:20607:6320 1:N:0:9
ACCACACCTTCTACAATGAGCTGCGTGTGGCTCCCGAGGAGCACCCCGTGCTGCTGACCGAGGCCCCCCTGAACCCCAAGGCCAACCGCGAGAAGATGAGTGGCCCGCTACCTCTTCTGGTGGCCGCCTCCCTCCTTCCTGGCCTCCCGGCGCTGCGCCCTTTCTCACTGGTTCTCTCTTCTGCCGTTTTCCGTAGGACTCTCTTCTCTGACCTGCGTCTCCTTTGGAACTCTGCAGGTTCTAGATCGGAA
+
CCCDDCCDFFFFGGGGGGGGGGHHGGGEDGHHHGGGGGGGGHHHHGGGGGGGHHGHHHHGGGGGGGGGGGGHHHHGGGGHGHHHHGGGGGGGGGHFHHHHHHGGCHFGG->GHHHHHH1<=FDHFGFGGDHGHHGHHHHHFHFGHHGGGGABDDFDFFFFFFFFFFFFFFFFFFFFFFFFFFFFFFFFFFFFFFFFFFFFFFFFFFFFFFFFFFF.@ADDBFFFFFFBFFFFFFFFFF<BBFFFFFFF?AE
@M05620:37:000000000-D9766:1:1101:25236:6333 1:N:0:9
ACCACACCTTCTACAATGAGCTGCGTGTGGCTCCCGAGGAGCACCCCGTGCTGCTGACCGAGGCCCCCCTGAACCCCAAGGCCAACCGCGAGAAGATGCCCAGGTGAGTGGCCCGCTACCTCTTCTGGTGGCCGCCTCCCTCCTTCCTGGCCTCCCGGCGCTGCGCCCTTTCTCACTGGTTCTCTCTTCTGCCGTTTTCCGTAGGACTCTCTTCTCTGACCTGAGTCTCCTTTGGAACTCTGCAGGTTCTA
+
CCCBCCCCFFFFGGGGGGGGGGHHGEEGHFHHFGGGGGGGGHHHHGGGGFGGFHHHHHHGCGEGGFGGGGGFHFHGGGEHGEHHHGGGGCGGGGHHHHFCHHHFGFHHF</FHA@@?G-CFFDDHGHHHFGAC<CGGGEEH/CHFGFBB/F.B:EG?B-99@DDBADFFFFFFF/FFFB:BFFFFFFF/FFFFA:AFFFBFFFD?FBFFFFEFFBFFFBFBBF/;FBFFFFFB9FFFF/9BFFBF.9FBFB
@M05620:37:000000000-D9766:1:1101:18332:6342 1:N:0:9
AGTGCCAGCTCTCAATCGCACAGGTGTGACCTCCCGTCGCACTACTCGATCTCGTAACCCGTCCCTGCCTTGCAACAAGAAGCACCAACCACTGCCCTGATGCTACCCGTAAGGAACGGCTCCTCGCAGACTCCACGGGAGTACCCGAGCTGCTGAAACAATGGCAAGTAAGTCAGGCATTTCCGCTTTAGCACTCTTGTGGATCCAATTGAACAATTCTCAGCATTTGTACTTGTCACTGCCAAGCCAGG
+
AAAABFFFAFFFGGGGGGGGGG4BB4B2EGHH3GGD222AA22BF5BB13B1BABE11B1AB11133BBF5F33BB1?22B3@32??GE1?F333BE3FGGBHH4BFGEG//FGGH0C/CFGGH2</>C/GFGH1<CC/.>D0111<-ACGH/CF0<0DF.:GHEHBEG0CGHH0GFHEFFGGFFGDGGFFFFBGFF9F;0.CBFFFBBGGG/B/.9FFFB/FF9FFFFF9FFFBF//;BF/BB9AAE.FE
@M05620:37:000000000-D9766:1:1101:22981:6370 1:N:0:9
ACCACACCTTCTACAATGAGCTGCGTGTGGCTCCCGAGGAGCACCCCGTGCTGCTGACCGAGGCCCCCCTGAACCCCAGGGCCAACCGCGAGAAGACGTCCCAGGTGGGCGGCCCGCCACCTCTTCCGGCGGCAGCCTCCCTCCTTCCCGGCCTCCCGGAGTTGCGCCCTTTGTCCCTGGATCTCTCTTCTGCAGTTTACCGTACGTCTCACTTCTCCGACCTGAGTCTCGTTAGGAATTATGCAGGCACT
+
1AAAAAAAFFFFGGGFGGGFG1G1EEEFEFFGCFGGCGECEHHHHGGGEFGF1EGHGHHGCE/>F/EEGGGCFCEF///??/<///E/CG?</?010?/?//?1<G1/-.-<-<@@--:...:;BF0.-9---;@F---;-BF-:FF/-----;--:-----///;-A-@FF/9///:B9-/99//99////;;//;//99-;------://9/9///----:-/-;9FF/;--9-//////9//9---;9
@M05620:37:000000000-D9766:1:1101:15749:6390 1:N:0:9
AGTGCCAGCTCTCAATCGCACAGGGGACCCAGGGCCTGGCCCCTCCATCCAGAAAACCTATGACCTCACCCGCTACCTGGAGCACCAACTCCGCAGCTTGGCTGGGACCTATGTGAGTATCCAGCGTAGGAATCTGGGAGTTGGGGAGGAGTGAGGAGTTGGGGAAAGACAGTCCTAACCGTGGAGGGTTCTGGTAAATGATGGGGTGAGGAGGGGCTCTTTGGCTCCCACCAGTCCCCCTGTCTGGTCTA
+
ABABBFFFAFFFGGGGGGGGGGHGGGGGGGDHGGGGFGHHGHGHGGHHHGHHFHGHHGHGHHHHHHHBGHHGGFGGHHHHHGHGHHHHGHHHGGGGGHHHGHHGGGHHGHHHHHHHHHHHHHHHHGGGGGHHHHHHHHHGGHHHGGGGGGGHHHHHHGHHHHGGGGHHHHHHHHHHHHHHGGEGGGGGGGGGGGGGGGGGGGGGGGFFFFFFFFFFFFFFFFFFFFFFFFFFFFFFFFFFFFFFFFFFFF9
@M05620:37:000000000-D9766:1:1101:20543:6420 1:N:0:9
ACCACACCTTCTACAATGAGCTGCGTGTGGCTCCCGAGGAGCACCCCGTGCTGCTGACCGAGGCCCCCCTGAACCCCAAGGCCAACCGCGAGAAGATGACCCAGGTGAGTGGCCCGCTACCTCTTCTGGTGGCCGCCTCCCTCCTTCCTGGCCTCCCGGAGCTGCGCCCTTTCTCACTGGTTCTCTCTTCTGCCGTTTTCCGTAGGACTCTCTTCTCTGACCTGAGTCTCCTTTGGAACTCTGCAGGTTCT
+
CCCCCCCCFFFFGGGGGGGGGGHHGGGEAEHHHGGGGGGFDHHHHGGGFGGGHHGHHGGGGGGGGGGGGGGHHHHGGGGHGHHHHGGGGGGGGGHHFHHHFGHHFHH10FGEEHF?FGFGFGHGFFHF0GB?CH?--:ECEHHGHGGGGGGGGGGEEA---:FBB-BFFFFFFFB0BFBF0BFFFFFFFF9BBBBDDFFFFDB...9BFFFFFFFFBFB:FFF/9BBFFFFFFFFF00B;FFFFFB..:BB
@M05620:37:000000000-D9766:1:1101:15524:6431 1:N:0:9
GAGGCTGCTTTGGAAGAAACTCATAGATTACTGCAACAGTTCCGCCTGGACCTGGAAAAGTTTCTTGCCTGGCTTACAGAAGCTGAAACAACTGCCAATGTTCCTACAGGATGCTACCCGTAAGGAAAGGCTCCTAGAAGACTCCAAGGGAGTAAAAGAGCTGATGAAACAATGGCAAGTAAGTCAGGCATTTCCGCTTTAGCACTCTTGTGTATCCAATTGAACAATTCTCAGCATTTGTACTTTTAACT
+
A1AA>AC>FF@FGFGG11FBAF1D331331BDBG11100AD220AB/A/0BBBBFB11BB1DF2D111BF1ABBF11BBDB1BFFFG1BB?/1F@B@FFGGGFGGHFEHFBFHFHHHHC>E//0BFG0BB?<EFHG1FD1F<GGHFFFC//</FG2@>F0@FGGB1?11?<?1<1??1/>>FF1111<>F<1>1=.C.EE0DGDGFHH0CG:/<CGHGGHHFCCHGHCG;0;FC;;CFGG0C0B;9;;C0;
@M05620:37:000000000-D9766:1:1101:20536:6437 1:N:0:9
ACCACACCTTCTACAATGAGCTGCGTGTGGCTCCCGAGGAGCACCCCGTGCTGCTGACCGAGGCCCCCCTGAACCCCAAGGCCAACCGCGAGAAGATGACCCAGGTGAGTGGCCCGCTACCTCTTCTGGTGGCCGCCTCCCTCCTTCCTGGCCTCCCGGAGCTGCGCCCTTTCTCACTGGTTCTCTCTTCTGCCGTTTTCCGTAGGACTCTCTTCTCTGACCTGAGTCTCCTTTGGAACTCTGCAGGTTCT
+
BBBCC@BBFFFFGGGGGGGGGGHHGGGGGGHHHGGGGGGCGHHHHGGGDGGGHHGHHHHGGGGGGGGGGGGHHHHGGGGHGHHHHGGGGGGGCFHFHFHHHHHHGHHHHHGGGHHGGGGGHHHHHHHHHHHGHHGGGGGHGHHGHGGGGGGGGGGGGFGGGGGGGGFFFFFFFFFFFFFFFFFFFFFFFFFFFFFFFFFFFFFFFFFFFFFFFHFHFFFFFFFFFFFFFFFFFFFEFFFFFFFFFFFFFFF
@M05620:37:000000000-D9766:1:1101:23671:6440 1:N:0:9
ACCACACCTTCTACAATGAGCTGCGTGTGGCTCCCGAGGAGCACCCCGTGCTGCTGACCGAGGCCCCCCTGAACCCCAAGGCCAACCGCGAGAAGATGCCCAGGTGAGTGGCCCGCTACCTCTTCTGGTGGCCGCCTCCCTCCTTCCTGGCCTCCCGGAGCTGCGCCCTTTCTCACTGGTTCTCTCTTCTGCCGTTTTCCGTAGGACTCTCTTCTCTGACCTGAGTCTCCTTTGGAACTCTGCAGGTTCTA
+
ABBBB?AAFFFFGGGGBGGGGGHFGGGGG?GHHGGGGGGCFGCGHGGGEFGFEGHHHHHGGG?EFFGEGGGFHHHGGGGHGHHGHGGEFFGCGGHFF?GHHFGCGHFHHFACGGCCFGGFGHHHHHGGHHGHGC?DFFHGHGGHHGGGFGGFGAFGDGC??FFF?DFFFF/BFFFFBBFFFFFFFFFFFFFFFFAAFFFFFBFFFBFFFFFFFFFFFFFFFFFFFFFFFFFFFFBFFFFFFFFFFFFFFF9
@M05620:37:000000000-D9766:1:1101:16294:6445 1:N:0:9
ACCACACCTTCTACAATGAGCTGCGTGTGGCTCCCGAGGAGCACCCCGTGCTGCTGACCGAGGCCCCCCTGAACCCCAAGGCCAACCGCGAGAAGATGCCCAGGTGAGTGGCCCGCTACCTCTTCTGGTGGCCGCCTCCCTCCTTCCTGGCCTCCCGGCGCTGCGCCCTTTCTCACTGGTTCTCTCTTCTGCCGTTTTCCGTAGGACTCTCTTCTCTGACCTGAGTCTCCTTTGGAACTCTGCAGGTTCTA
+
CCCCCCCBFFFFGGGGGGGGGGHHGGGB4FHFHGGGFGGGDHHHHGGGGGGGGHGHHHHEFEGGGGGGGGGHGHHGGGGHGHHHHGGGGGBDGGHFGFHHHHHGHHHHHHGGHHGGGGGHHHHHHHHGHHGHHGGGGGHGHHGHHGGGGGGGGGGGGGBGGFFFFFFFFFFFFFFFFFFFFFFFFFFFFFFFFFFFFFFFFFFFFFFFFFFFFFFFFFBFFFF:BFFFFFFFFFFFFFFFFFFFFFFFFFB
@M05620:37:000000000-D9766:1:1101:19488:6507 1:N:0:9
ACCACACCTTCTACAATGAGCTGCGTGTGGCTCCCGAGGAGCACCCCGTGCTGCTGACCGAGGCCCCCCTGAACCCCAAGGCCAACCGCGAGAAGATGCCCAGGTGAGTGGCCCGCTACCTCTTCTGGTGGCCGCCTCCCTCCTTCCTGGCCTCCCGGCGCTGCGCCCTTTCTCACTGGTTCTCTCTTCTGCCGTTTTCCGTAGGACTCTCTTCTCTGACCTGAGTCTCCTTTGGAACTCTGCAGGTTCTA
+
BBBBBBBBFFFFGGGGGGGGGGHHGFGGHGHHHGGGGGGGGHHHHGGGGGGGHHHHHHHGGGGGGGGGGGGHHHHGGGGHFHHHHGGGGGFGGGHHHGHHHGHGHCGCGHGEHHGGCACHHGHHGF0GHHGGHGGGACHGHHGGHGGGBFEGGGGGDG?-BDCFFFFFFFFFFF/BBBFFFFFBFFBFFFFFFBDFFFFFFFADFFFFFFFFFFFFFFFFFF./9BFFFFFFFFFBFFFFFFFBFFFFFF/
@M05620:37:000000000-D9766:1:1101:15246:6521 1:N:0:9
ACCACACCTTCTACAATGAGCTGCGTGTGGCTCCCGAGGAGCACCCCGTGCTGCTGACCGAGGCCCCCCTGAACCCCAAGGCCAACCGCGAGAAGATGAGCACGAGTGGGTTCCCTCGAACTGGCTCTCAACCGCGGTACGCTCCTTGCGCGTTTTCGCCCCGCAGGCCGTTTTCCAATGCTGAGCCCTTTTCAAGTTCTGCTATGTGGCGCGGTCTTATCCCGTCTTGACGCCGGGCAAGCGCAACTCGG
+
ABCCCCCCFFFFGGGGGGGGGGHHGGGFDGHHHGGGGGGGGHHHHGGGEGGGHHGHHHHGGGGGGGGGGGGHHHHGGGGHGGHHHGGGGGGGGGHHHHHHGHHG/>EGGHGG0F1>GGG0GHHH.GHHGDGH.ADGGGG?E.CGGGGG0A-ADGGGGGFFFFF-BFFAEFDFFFFFFFFF0FF:FF/ABFFF00BFFFFFFFFFFFFFFFFFFFD-AFFFFFFFF.FAFFFFFFFFFFF.A.;DF->FFFF
@M05620:37:000000000-D9766:1:1101:16884:6524 1:N:0:9
GAGGCTGCTTTGGAAGAAACTGATAAATTAGTGAAACAAGATCGGATGGACATGGATAAGTTTTTTGGTTAGTTTAGAGAAGCTGGTATAACTGCCACTGTTCCTACAAAAAACTACCCGTAAGGAAAGCCTCTCAGAAAACCCCAAGGGAGTAAAAAACCTGATAAACAAAGGGAAGATAAGCCAGCCATTTCCGCTTAACACCCCTGTTGAACCAAATGAAAAAATTCTAACATTTGGCACTTTTAACG
+
A?AA>AFBFBB4F4ABAFCGG5FDF5DDFAADFAFAFH2B2AB2AAAA2AA3BFBB5FBF55BABA00AB5B5DD553B5F3BFG23D4BFHHBGCB3BFFBBB4BBB3311//?BGHHG?E?0CFF??B02222?3B32BB//?C/?<//?/?FD11>/.<0011>=<=<00<<....0==00//<...;0000..CE.0<0/9.-9.00;990;.;.;;0;90;-99/9/////;B//;;9B///99/.
@M05620:37:000000000-D9766:1:1101:19029:6546 1:N:0:9
ACCACACCTTCTACAATGAGCTGCGTGTGGCTCCCGAGGAGCACCCCGTGCTGCTGACCGAGGCCCCCCTGAACCCCAAGGCCAACCGCGAGAAGATGCCCAGGTGAGTGGCCCGCTACCTCTTCTGGTGGCCGCCTCCCTCCTTCCTGGCCTCCCGGAGCTGCGCCCTTTCTCACTGGTTCTCTCTTCTGCCGTTTTCCGTAGGACTCTCTTCTCTGACCTGAGTCTCCTTTGGATCTGCAGGTTCTAGA
+
ABBBBBABFFFFGGGFFGGGGGHHGEGEH?GHHGGGGGGCGHHHHGGGEEGGHHHHHHHGGGGGGGGGGGGHGHGGGGGHGHHGHGGGGGGGGGHHGHGHHHHGHHHHHHGGHHGGGGGHHHHHHHHHHHGHHGC@EGHGHHGHHGGGGGGGGGGGGG?DGGGGGGFFFFFFFFFFFFFFFFFFFFFFFFFFFFFFFFFFFFFFFFFFFFFFFFFFFFFFFFFFFFFFFFFFFFFFFFFFF/BFFFFFFFB
@M05620:37:000000000-D9766:1:1101:26357:6547 1:N:0:9
ACCACACCTTCTACAATGAGCTGCGTGTGGCTCCCGAGGAGCACCCCGTGCTGCTGACCGAGGCCCCCCTGAACCCCAAGGCCAACCGCGAGAAGATGACCCAGGTGAGTGGCCCGCTACCTCTTCTGGTGGCCGCCTCCCTCCTTCCTGGCCTCCCGGAGCTGCGCCCTTTCTCACTGGTTCTCTCTTCTGCCGTTTTCCGTAGGACTCTCTTCTCTGACCTGAGTCTCCTTTGGAACTCTGCAGGTTCT
+
AABBBBABFFFFGGGGGGGGGGHHGGGGFCHHHGGCGGGGEHHHHGGGGGGGGHHHHHHGGGGGGGGGGGGHHHGGGGGHGHHHHEGGGGCGGGHHGHHHHH/F/GHG01F/FHHCC<DGHGGHFHHHFGHGHF-D?AEHGFHGHFGFBGFGFFGFGDD?9AFFF?DFFFFFFFFFFBFFFFFBFFFFFFFFFFBFFFFFFFB.;A/BBBFFFFFFFFB/;/FFFFFFFFFFFFFFFFFFFFFFFFFFFFF
@M05620:37:000000000-D9766:1:1101:4803:6568 1:N:0:9
ACCACACCTTCTACAATGAGCTGCGTGTGGCTCCCGAGGAGCACCCCGTGCTGCTGACCGAGGCCCCCCTGAACCCCAAGGCCAACCGCGAGAAGATGACCGCCTCGATCCCTCCTCTACGTTCCCTCCCCCTCCTTCCTTTCCCCCCGGCGCTGCGCTATCTCTCCCTGGTTCTCTCTTTTGCCGCTTTCCGTGGGACTCTCTTCTCTGCCTTGCGTCTCCTTTGGCACTCTGCAGTTTCTCGATTGGCA
+
AAA3AABBFFFFGGGGCGGGGCHHGFFGCAGHHGGGGGGGGEFHHGGGGAFGDGHFHHHGCE@EF?GGGGGHHHHGFGGHGFHHGGG?GGG?DGBGGFH22//>/?/AGG.<<C.>FG11.<///<0<...<::AF0;C0;;CH0/;B9B--;?-D-9-;.9;9/99F.99FFBB/BFFF/9//;9-;..//./:9-...;B//9/BFF/9F////-99.BFFF///;/;:/;///;;/;/;/;FF/..//
@M05620:37:000000000-D9766:1:1101:19276:6617 1:N:0:9
ACCACACCTTCTACAATGAGCTGCGTGTGGCTCCCGAGGAGCACCCCGTGCTGCTGACCGAGGCCCCCCTGAACCCCAAGGCCAACCGCGAGAAGATGACCCAGGTGAGTGGCCCGCTACCTCTTCTGGTGGCCGCCTCCCTCCTTCCTGGCCTCCCGGAGCTGCGCCCTTTCTCACTGGTTCTCTCTTCTGCCGTTTTCCGTAGGACTCTCTTCTCTGACCTGAGTCTCCTTTGGAACTCTGCAGGTTCT
+
CCCCCCCCFFFFGGGGGGGGGGHGGGGGHGHHHGGGGGEEGHHHHGGGGGGGFGHHHHHGGGGGGGGGGGGHHHHGGGGHGHHHHGGGGGGGGGHHHHHHHHHHAFFGHGFGGHHGGGGGHHHHHHHGFHGGGHGGGGGHGHHGGGGGGEG.FFGGGFF?AGGGGGF.CFFFFFFFFFFFFFFFFFFFFFFFFFFFFFFFFFFEFFEFFFFFFFFFBFFFFFFFFFFFFFFFFFFFFFFFFFFFFFFFFFF
@M05620:37:000000000-D9766:1:1101:22262:6619 1:N:0:9
ACCACACCTTCTACAATGAGCTGCGTGTGGCTCCCGAGGAGCACCCCGTGCTGCTGACCGAGGCCCCCCTGAACCCCAAGGCCAACCGCGAGAAGATGCCCAGGTGAGTGGCCCGCTACCTCTTCTGGTGGCCGCCTCCCTCCTTCCTGGCCTCCCGGAGCTGCGCCCTTTCTCACTGGTTCTCTCTTCTGCCGTTTTCCGTAGGACTCTCTTCTCTGACCTGAGTCTCCTTTGGAACTCTGCAGGTTCTA
+
ABABBBBBFFFFGGGGGGGGGGHHGGGGHGHHHGGGGGGGGHHHHGGGGGGGHGFHHHHGGGGGGGGGGGGHHHHGGGGHGHHHHGGGGGGGGGHHHHHHHHHGHHHHHHGGHHGGGGGHHHHHHHHHHHGHHGGFEFHGHHGHHGGGGFGGGGGGGG-=BGGGGGFFFFFFFFFFFFFFFFFFFFFFFFFFFFFFFFFFFFFFFFFFFFFFFFFFFFFFFFFFFFFFFFFFFFFFFFFFFFFFFFFFFF:
@M05620:37:000000000-D9766:1:1101:20074:6640 1:N:0:9
GAGGCTGCTTTGGAAGAAACTCATAGATTACTGCAACAGTTCCCCCTGGACCTGGAAAAGTTTCTTGCCTGGCTTACAGAAGCTGAAACAACTGCCAATGTTCCTACAGGATGCTACCCGTAAGGAAAGGCTCCTAGAAGACTCCAAGGGAGTAAAAGAGCTGATGAAACAATGGCAAGTAAGTCAGGCATTGCCGCTTTAGCACTCTTGTGGATCCAATTGAACAACTCTCAGCATTTGTACTTGTAACT
+
A?AAAAC>CDBDEFFFCFBFFGGHGGFGFF4DFBAEBEBAFFFFGFEG2CBBFGFB33FGBAFF5DAFGGFHHHFFGDHEGFGF3FBGHE?FH3FCFFHHHBBBFGGHG3BFH1FGHFCE>>?BBFFBBBGHHFHGFGGGE0BGGFGGF?/CEE@2@FC00GGFD@<?GFFCGF<0?1??>>F>G<1><.1>1>F@CCFGG0GGF0CDCFC:;G::GGFHHFGHHFH.:;0CFBF0;;;9;B;CFFFCFB;
@M05620:37:000000000-D9766:1:1101:12486:6646 1:N:0:9
AGTGCCAGCTCTCAATCGCACAGGGGACCCAGGGCCTGGCCCCTCCATCCAGAAAACCTATGACCTCACCCGCTACCTGGAGCACCAACTCCGCAGCTTGGCTGGGACCTATGTGAGTATCCAGCGTAGGAATCTGGGAGTTGGGGAGGAGTGAGGAGTTGGGGAAAGACAGTCCTAACCGTGGAGGGTTCTGGTAAATGATGGGGTGAGGAGGGGCTCTTTGGCTCCCACCAGTCCCCCTGTCTGGTCTA
+
>A1>AFFFAFFFGDGFGEFCEGHHGGGGEEHHFGGEFFHFFHGHGGHHFGHGDF1FGGFHHHFHHGGHHHHGG>EGHHHHBGHHFHAGECGGFGGGGFGHGHHGGGHHGHHHHHHHHHHHHHHHHGFGGGHHHHHHHGAFGHHHGGEGGGEHHHHHGGHHHHGGEGHHHHHHHHHHHHHHGGGGBEGGBGGGGGFGGGGGGGGGGGF@FFFFFF@@?@FFFFFFFFFFFFFFFFFFFFFF@FFFFF/BFF/
@M05620:37:000000000-D9766:1:1101:15086:6655 1:N:0:9
AGTGCCAGCTCTCAATCGCACAGGGGACCCAGGGCCTGGCCCCTCCATCCAGAAAACCTATGACCTCACCCGCTACCTGGAGCACCAACTCCGCAGCTTGGCTGGGACCTATGTGAGTATCCAGCGTAGGAATCTGGGAGTTGGGGAGGAGTGAGGAGTTGGGGAAAGACAGTCCTAACCGTGGAGGGTTCTGGTAAATGATGGGGTGAGGAGGGGCTCTTTGGCTCCCACCAGTCCCCCTGTCTGGTCTA
+
AABABFFFCFFFGGGGGGGGGGHGGGGGGGHHGGGGGGHHHHGHGGHHHHGHGHHHHGHHHHHHHHGHHHHGGGGGHGHHHGHHHHHHGHHHGGGGGFHHGHHGEGHHGHHHHHGHHHHHHHHHHGGGGGHHHHHHHHHGEGHHGGGGGGGHHHHHHGHHFHGCEGHHHHHHHHHHHHHHGFFGGGGGDGGGGGBFGGFGGGGGGGFFFFFFFFFFFFFFFFFFFFFFFFFFFFFFFFFFFFFFFFFFFF:
@M05620:37:000000000-D9766:1:1101:18067:6690 1:N:0:9
ACCACACCTTCTACAATGAGCTGCGTGTGGCTCCCGAGGAGCACCCCGTGCTGCTGACCGAGGCCCCCCTGAACCCCAAGGCCAACCGCGAGAAGATGACCCAGGTGAGTGGCCCGCTCCCTCTTCTGGTTGCCGCCTTCCTCCTTCCTGGCCTCCCGGAGCTTCGCCCTTTCTCACTGGTTCTCTCTTCTGCCGTTTTCCGTAGTACTCTCTTCTCTGACCTGATTCTCCTTTTGCACTCTGCAGGTTCT
+
CCCCCBCCFFFFGGGGGGGGGGHHGGGGHGHHHGGGGGGFGHHHHGGGGGGGHHHHHHHGGGGGGGGGGGGHHHHGGGGHGHHHHGGGGGGGGGHHHHHGHB/GGHBDG?1/?G=--A-..<<<0==DG<0.<D-AFG.<GHCG/00;00;:CFGA:.AC-AF09-.;D-F90F0:090/;BFFB0B0B:F0BFDFABAFF.;...:;FFFF09;F00;0FB0/90;0B0F0FB0;0B0BBF00:F9F0BF
@M05620:37:000000000-D9766:1:1101:20382:6713 1:N:0:9
ACCACACCTTCTACAATGAGCTGCGTGTGGCTCCCGAGGAGCACCCCGTGCTGCTGACCGAGGCCCCCCTGAACCCCAAGGCCAACCGCGAGAAGATGACCCAGGTGAGTGGCCCGCTACCTCTTCTGGTGGCCGCCTCCCTCCTTCCTGGCCTCCCGGAGCTGCGCCCTTTCTCACTGGTTCTCTCTTCTGCCGTTTTCCGTAGGACTCTCTTCTCTGACCTGAGTCTCCTTTGGAACTCTGCAGGTTCT
+
BBBBBBBBFFFFGGGGGGGGGFHHGFGGHGHHHGGGGGGCGHHHHGGGGGGGHHHHHHHGGGGGGGGGGGGHHHHGGGGHGHHHHGGGGGGGGGHHHHHHHHHHGHHHHHHGGHHGGGGGHHHHHHHHHFHGHHGGGGGHGHHGHGGGGGGGGGGGGGG?DFGGGGFFFFFFFFFFFFFFFFFFFFFFFFFFFFFFFFFFFFFFFFFFFFFFFFFFFFFFFFFFEFFFFFFFFFFFFFFFFFFFFFFABFF
@M05620:37:000000000-D9766:1:1101:14605:6727 1:N:0:9
ACCACACCTTCTACAATGAGCTGCGTGTGGCTCCCGAGGAGCACCCCGTGCTGCTGACCGAGGCCCCCCTGAACCCCAAGGCCAACCGCGAGAAGATGCCCAGGTGAGTGGCCCGCTACCTCTTCTGGTGGCCGCCTCCCTCCTTCCTGGCCTCCCGGAGCTGCGCCCTTTCTCACTGGTTCTCTCTTCTGCCGTTTTCCGTAGGACTCTCTTCTCTGACCTGAGTCTCCTTTGGAACTCTGCAGGTTCTA
+
>AABBABAFFFFGGGGGGBGGGHHGGFGFFFHHGGG2EE?EH2GHGGGEAEFFHHGHHHGGGGGGGGGGGG1@GHGGG/FFHHHGFGEGGGGGGH1GGHEGBGEHHDGHHFGHHGGG?CFHHHHHHFBHH?GF-CCGGHGHHGHHGGGGFFAFGGGGB-:?GGG@GD?BFFFFFFFFFFFFFFFFFFFFFFFFBDDFFFFFFFFD9FFFFFFFFFFFF/BFFFFEFFFFFFFFFFF/BFFFBF/BFFFFF;
@M05620:37:000000000-D9766:1:1101:20922:6739 1:N:0:9
GAGGCTGCTTTGGAAGAAACTCATAGATTACTGCAACAGTTCCCCCTGGACCTGGAAAAGTTTCTTGCCTGGCTTACAGAAGCTGAAACAACTGCCAATGTTCCTACAGGATGCTACCCGTAAGGAAAGGCTCCTAGAAGACTCCAAGGGAGTAAAAGAGCTGATGAAACAATGGCAAGTAAGTCAGGCATTTCCGCTTTAGCACTCTTGTGGATCCAATTGAACAATTCTCAGCATTTGTACTTGTAACT
+
A?AA>AFAFFDDGFBBEGBFGGFHHGGHHFFGHF4FFGGHHDDFGGFFEFFGHGFFA3CGBGHDFGHBBFHGAFHBBFGGHHFGHBDGFGBGHHHGGHHHHGFGGHGHFBFG3GFGHHHG/>>0BFGH?0?GH/3F?BDGH23BGFFFC////@F2B>?FCG2@GHFBGFHG<?GC<F/<>F>1>=>00<>FFFFDGEDEHDGGHGHHHH0<;<0:;;CCG0CGFGH:CCF0B;;FCFFG;CBF;;C09;0
@M05620:37:000000000-D9766:1:1101:14597:6744 1:N:0:9
ACCACACCTTCTACAATGAGCTGCGTGTGGCTCCCGAGGAGCACCCCGTGCTGCTGACCGAGGCCCCCCTGAACCCCAAGGCCAACCGCGAGAAGATGCCCAGGTTAGTGGCCCGCTACCTCTTCTTGTTGCCGGCTCCCTCCTTCCTGGCCTCCCGGAGCTTCGCCCTTTCTCACTGGTTCTCTCTTCTGCCGTTTTCCGTAGGACTCTCTTCTCTTACCTTAGTCTCCTTTTGAACTCTGCAGGGTCTT
+
CCBBCCCCFFFFGGGGGGGGGGHHGFGGHGHHHGGGGGGGGHHHHGGGGGGGHHHHHHHGGGGGGGGGGGGHHHHGGGGHGHHHEGGGGGGGGGHHHHBGH2/?<11??1FFGH><<--F<10=0=0==0<<D--;-.CE/:ECHBG00;.CB9EG.;-::;/;-:CF-FF///9B//B/B////9/;////;-9AFF/F.;.;A/9/:///B/;/9//;F//:/99/:B9FF/B.;////////A-;/:/
@M05620:37:000000000-D9766:1:1101:14807:6796 1:N:0:9
AGTGCCAGCTCTCAATCGCACAGGGGACCCAGGGCCTGGCCCCTCCATCCAGAAAACCTATGACCTCACCCGCTACCTGGAGCACCAACTCCGCAGCTTGGCTGGGACCTATGTGAGTATCCAGCGTAGGAATCTGGGAGTTGGGGAGGAGTGAGGAGTTGGGGAAAGACAGTCCTAACCGTGGAGGGTTCTGGTAAATGATGGGGTGAGGAGGGGCTCTTTGGCTCCCACCAGTCCCCCTGTCTGGTCTA
+
AA>AAFFFBFFFGDGGGGGCECHCFGDFEEGHBEFEAEHG2GEGGGHHGHHFGBACGGHHHHEHHFFFGHHCE>EEHFGGFGHHCH1?EGHGE??EE3BFFHHC</BGGHGHHHHHHHHEHHGFHGDF?EEBHHFHHG0CEGHH/<.>@ACGHFHHCDHC0<<CC?GHHHFHHHHHHFHHGGGG?EGG.CF0CFBFFEFGEFGGGGDFEFFFFFAFFFFFF///;BFFFFFFFFFFFFEFFFFFFFFFFFF
@M05620:37:000000000-D9766:1:1101:19917:6832 1:N:0:9
AGTGCCAGCTCTCAATCGCACAGGGGACCCAGGGCCTGGCCCCTCCATCCAGAAAACCTATGACCTCACCCGCTACCTGGAGCACCAACTCCGCAGCTTGGCTGGTACCTATGTGAGTATCCAGCGTAGGAATCTGGGAGTTGGGGAGGAGTGAGGAGTTGGGGAAAGACAGTCCTAACCGTGGAGGGTTCTGGTAAATGATGGGGTGAGGAGGGGCTCTTTGGCTCCCACCAGTCCCCCTGTCTGGTCTA
+
BCABBFFFBFFFGGGGGGGGGGHGGGGG?FHHFGGGFGHHFHGHGGHHHHHHGHFHHGHHHHFHHHHHHHHGGEEGHHHHGHHHHHHHGHHHGGGGGHHHGEHGGHHHHDGHH3FHHHHHHGFHHGDDCDHHHHHHHHFGGHHHGGGGGGEGHH0CCFHHHH@GEGHHHHHHHBCHHHHHGGGGGGGACAFGGGGGGGEGGGFGGGGFFFFFFF-@DFFFFFFFFFFFFFFDFFFFBFFBFFFFFF/B0F;
@M05620:37:000000000-D9766:1:1101:17675:6839 1:N:0:9
AGTGCCAGCTCTCAATCGCACAGGGGACCCAGGGCCTGGCCCCTCCATCCAGAAAACCTATGACCTCACCCGCTACCTGGAGCACCAACTCCGCAGCTTGGCTGGGACCTATGTGAGTATCCAGCGTAGGAATCTGGGAGTTGGGGAGGAGTGAGGAGTTGGGGAAAGACAGTCCTAACCGTGGAGGGTTCTGGTAAATGATGGGGTGAGGAGGGGCTCTTTGGCTCCCACCAGTCCCCCTGTCTGGTCTA
+
CCBCCFFFDFFFGGGGGGGGGGHGGGGGGGHHGGGGGGHHHHGHGGHHHHHHHHHHHGHHHHHHHHHHHHHGGFGGHHHHGGHHHHFHGHHHGGGGGHHHGHHGGGHHGHHHHHHHHHHHHHHHHGGGGGHHHHHHHHGGGHHHGGGGGGGHHGHHHGHHHHGGGGHHHHHHHHHHHHHHGGGGGGGGGGGGGGFGGGGGGGGGGGFFFFFFFFFFFFFFFHHFFFFFFFFFFFFFFFFFFFFFFFFFFFF
@M05620:37:000000000-D9766:1:1101:17693:6841 1:N:0:9
AGTGCCAGCTCTCAATCGCACAGGGGACCCAGGGCCTGGCCCCTCCATCCAGAAAACCTATGACCTCACCCGCTACCTGGAGCACCAACTCCGCAGCTTGGCTGGGACCTATGTGAGTATCCAGCGTAGGAATCTGGGAGTTGGGGAGGAGTGAGGAGTTGGGGAAAGACAGTCCTAATCGTGGAGGGTTCTGGTAAATGATGGGGTGAGGAGGGGCTCTTTGGCTGCCACTAGTCCCCCTGTCCTGTCTA
+
>1AAAFFFAFFFGGGGGGGAE0FCFFGGGE0BFAEEFFHHAGG/EFGHDGAGEF1FFEBFGHFHHHG1FFEEEGEGHGGHHHHHHHHHGHHHGG/EEBGH/GFGGGAEEG1B<2B2G12>F2BGHC<CC/<@FG1FHFAF/<1<@@F--.<FHH0<<</CGHC?E?.:C//::CG0G000;9;....;..;0;0F9090CFGBBEBF9A9-/99--9@F9B/;/9B-9A/;///99BFEA@999//;/;/B
@M05620:37:000000000-D9766:1:1101:12290:6874 1:N:0:9
ACCACACCTTCTACAATGAGCTGCGTGTGGCTCCCGAGGAGCACCCCGTGCTGCTGACCGAGGCCCCCCTGAACCCCAAGGCCAACCGCGAGAAGATGCCCAGGTGAGTGGCCCGCTACCTCTTCTGGTGGCCGCCTCCCTCCTTCCTGGCCTCCCGGCGCTGCGCCCTTTCTCACTGGTTCTCTCTTCTGCCGTTTTCCGTAGGACTCTCTTCTCTGACCTGAGTCTCCTTTGGAACTCTGCAGGTTCTA
+
AAABB@A>FFBFFFGDBFBFAFFEEFEBF2GGHGG2EEF2FHHHHGEF11EAHFAGHHHEGEEGFEEGGGGGHHFGGGDGFHHHEGEGG//>BBFHFFHHHHHGFHHHHHGGHGGGGGGHHHHGHHEFHHGHHGG-CFHGHHGHHGGGGEGGGGGGGG-BBBBFBBFBBFFFFFFFFFFFFFFFFFFFFFFFFBFFFFFFFFFFFFFFFFFFFFFFFB9FFFFFBFFBFFFFFFBFFFFFFFFFFFFFFFB
@M05620:37:000000000-D9766:1:1101:24002:6876 1:N:0:9
ACCACACCTTCTACAATGAGCTGCGTGTGGCTCCCGAGGAGCACCCCGTGCTGCTGACCGAGGCCCCCCTGAACCCCAAGGCCAACCGCGAGAAGATGACCCAGGTGAGTGGCCCGCTACCTCTTCTGGTGGCCGCCTCCCTCCTTCCTGGCCTCCCGGAGCTGCGCCCTTTCTCACTGGTTCTCTCTTCTGCCGTTTTCCGTAGGACTCTCTTCTCTGACCTGAGTCTCCTTTGGAACTCTGCAGGTTCT
+
BBBBBBABFFFFFGDGGFGGGGHHGDGEHGHHHGG?E?FCGHHHHGGGAEGGHHHHGHHGGGG?CGGEEEFFHHEGGGGHGHHHHGGGGGGGGGHHHFHHHHFGFHGBHHHGGHHGGGGGHHHHHHHFDHHGHHGGGFGHGHHGHGGGGGGGGGGGGG@-@BGGGGBFBBFFFFF/BFFFFFFFFFFFFFFFFFBFFFFFFFFADFFFFFFFFFFFFFF/FFFF/BFFFFFFFFFFFFFFFFFFFFFFFFF
@M05620:37:000000000-D9766:1:1101:16979:6911 1:N:0:9
ACCACACCTTCTACAATGAGCTGCGTGTGGCTCCCGAGGAGCACCCCGTGCTGCTGACCGAGGCCCCCCTGAACCCCAAGGCCAACCGCGAGAAGATGCCCAGGTGAGTGGCCCGCTACCTCTTCTGGTGGCCGCCTCCCTCCTTCCTGGCCTCCCGGCGCTGCGCCCTTTCTCACTGGTTCTCTCTTCTGCCGTTTTCCGTAGGACTCTCTTCTCTGACCTGAGTCTCCTTTGGAACTCTGCAGGTTCTA
+
CCCCCCDDFFFFFGGGGGGGGGHHGEGECFHHHGGGGGGGFHHHHGGGEGGGHHHHHHHGGGGGGGGGGGGHHHHGGGGHGHHHHGGGGGGGGGHGHHHHHHHGHHHHHHGGHHGGGGGHHHHHHHHHHHGHHGGGGGHGHHGHHGGGGGGGGGGGGG-<DFFFFFFFFFFFFFFFFHFFFFFFFFFFFFFFFFFFFFFFFFFFFFFFFFFFHHFFHHFFFHFFFFFFFFFFFFFFFFFFFFFFFFFFFFB
@M05620:37:000000000-D9766:1:1101:23485:6924 1:N:0:9
ACCACACCTTCTACAATGAGCTGCGTGTGGCTCCCGAGGAGCACCCCGTGCTGCTGACCGAGGCCCCCCTGAACCCCAAGGCCAACCGCGAGAAGATGCCCCAGTGAAGTGCCCCCTCCCCTCTCCTGTTGCCCCCCTCCTCCCTTCCTGGCTCCCCGCACCTGCCCCTTTCTCCCCTGTTTCTCTCTCCTCCGTTTTTCCGTGGCCTCCTCTTCCCGGACTGGATCTCCCTTTGAACTTTTCCAGTTCCT
+
ABBBBBBBFFFFGGGGFGCDG5F4FAAAGEHHFFGGGGGCFHHHHGEGEEGGHHHHHHHGGGGCFEEGGGFHHCEEGFGHECHHHGGEDCCC/DCGFH1<F//?111111?1?F/--..<.0.>//0<=0<0D0.<--:C//;.;0;/0;/C/0;C.;----//..=A.AF///9/..;/;//////;///.:.9;BF.;/./.;-./....;///..--;-../////;/BB/B/;////////;/B///
@M05620:37:000000000-D9766:1:1101:11378:6927 1:N:0:9
ACCACACCTTCTACAATGAGCTGCGTGTGGCTCCCGAGGAGCACCCCGTGCTGCTGACCGAGGCCCCCCTGAACCCCAAGGCCAACCGCGAGAAGATGCCCAGGTGAGTGGCCCGCTACCTCTTCTGGTGGCCGCCTCCCTCCTTCCTGGCCTCCCGGCGCTGCGCCCTTTCTCACTGGTTCTCTCTTCTGCCGTTTTCCGTAGGACTCTCTTCTCTGACCTGAGTCTCCTTTGGAACTCTGCAGGTTCTA
+
BBBBBBB>CFFFGGGGGGAGGGHHGEGBAEHHHFFE?FEGEHHHHGGEEFGGFHHHHHHEGGCGGGGGGGGHHHHGGGGHGHHHHGGGGGBFGGHFHHHHHHHGHHHHHHGGHHGGGGGHHHHHHHHHHHGHHGGGGGHGHHGHHGGGGGGGGGGGGG-BFFFFFFFFFFFFFFFFFFFFFFFFFFFFFFFFFFFFFFFFFFFFFFFFFFFFFFFFFFFFFFFFFFFFFFFFFFFFFFFFFFFFFFFFFFF
@M05620:37:000000000-D9766:1:1101:19928:6932 1:N:0:9
ACCACACCTTCTACAATGAGCTGCGTGTGGCTCCCGAGGAGCACCCCGTGCTGCTGACCGAGGCCCCCCTGAACCCCAAGGCCAACCGCGAGAAGATGCCCAGGTGAGTGGCCCGCTACCTCTTCTGGTGGCCGCATCCCTCCTTCCTGGCCTCCCGGCGCTGCGCCCTTTCTCACTGGTTCTCTCTTCTGCCGTTTTCCGTAGGACTCTCTTCTCTGACCTGAGTCTCCTTTGGAACTCTGCAGGTTCTA
+
BBBCCCDDFFFFGGGGGGGGGGHHGGGGGGHHHGGGGGGGGHHHHGGGGGGGHHHHHHHGGGGGGGGGGGGHHHHGGGGHGHHHHGGGGGGGGGHHHHHHHHHGHHGHHHGGHE-CGFGHHHHHGHHHHHGHHGG-=DHHHHGHHHGGGGGGGGGGGF9DDGFFFFFFFFFFFFFFFFFFFFFFHFFHHHHHFFFFFFHFFFFFFFFFFFFFHHHFHFFFFHFFFFFFHFFFHFFFFFFFFEFFFFAFFFF
@M05620:37:000000000-D9766:1:1101:9879:6941 1:N:0:9
AGTGCCAGCTCTCCATCGCACAGGGGACCCAGGGCCTGGCCCCTCCATCCAGAAAACCTATGACCTCACCCGCTACCTGGAGCACCCACTCCGCAGCTTGGCTGGGACCTATGTGAGTATCCAGCGTAGGAATCTGGGAGTTGGGGAGGAGTGAGGAGTTGGGGAAAGACAGTCCTAACCGTGGAGGGTTCTGGTAAATGATGGGGTGAGGAGGGGCTCTTTGGCTCCCACCAGTCCCCCTGTCTGGTCTA
+
AA>>>FFFCFFFGCGFGGG2E?GCG2BEEEGH2BEAFFHHHHGHGGHHHFHHFFHBGEHHFGEHHDFGHHHEE>>EGHFG?FGGHH11?GHBAE?EEGFGGGHGDGHHGHHHHHHHFHGHHHBGHGGEGGFHGHHHGF0CEHFHGG.@D.<GH0GF<DHHHHGGAAGACGGGHHHHHCFGGGGG.CEGGGGGGGGGGGGGGGGGGFFFEFFBFFFFFFFFFFFFFFFFFFFFFFFFFFFFFFFFFFFFFFF
@M05620:37:000000000-D9766:1:1101:13954:6955 1:N:0:9
ACCACACCTTCTACAATGAGCTGCGTGTGGCTCCCGAGGAGCACCCCGTGCTGCTGACCGAGGCCCCCCTGAACCCCAAGGCCAACCGCGAGAAGATGACCCAGGTGAGTGGCCCGCTACCTCTTCTGGTGGCCGCCTCCCTCCTTCCTGGCCTCCCGGAGCTGCGCCCTTTCTCACTGGTTCTCTCTTCTGCCGTTTTCCGTAGGACTCTCTTCTCTGACCTGAGTCTCCTTTGGAACTCTGCAGGTTCT
+
AAAABAABFFFFGGGFGGGAEAGEEEEEHGHHFGGGGGG?FHHHHGGGGGGGHHHHHHHGGGGGFECGGGGGHHEGGGGHEHHEHGGGGG<B/D?GFHFHHHEGE1G??FGGGHA@DGCCBDDGHHHHFDBDG<@D-EACEHHGGGFGGGGGFFGGGDB--@FFFGBDB?FFF/FFFFFBFFFFFFFFFFFFFFBFFFFFFFFF.?FFFFFFFFFFFFFFFBFBFFFFBFFFFFFBBBFB/;FFFFFFFFB
@M05620:37:000000000-D9766:1:1101:25180:6973 1:N:0:9
ACCACACCTTCTACAATGAGCTGCGTGTGGCTCCCGAGGAGCACCCCGTGCTGCTGACCGAGGCCCCCCTGAACCCCAAGGCCAACCGCGAGAAGATGACCCAGGTGAGTGGCCCGCTACCTCTTCTGGTGGCCGCCTCCCTCCTTCCTGGCCTCCCGGAGCTGCGCCCTTTCTCACTGGTTCTCTCTTCTGCCGTTTTCCGTAGGACTCTCTTCTCTGACCTGAGTCTCCTTTGGAACTCTGCAGGTTCT
+
BCCCCCCCFFFFGGGGGGGGGGHHGGGGFGHHHGGGGGGGGHHHHGGGGGGGHHGHHHHGGGGGGGGGGGGHGHHGGGGHGHHHHGGGGGGGGGHHHHHHHHAGGHHHHHHGGHHGGGGGHHHHHHHHHHHGHHGFGGGHGHHGHGGGGGGGGGGGGGGCGGGGGGFFFFFFFFFFFFFFFFFFFFFFFFFFFFFFFFFFFFF?DDFFFFFFFFFFFFFFFFFFFFFFFFFFFFFFFFFFFFFFFFFABFF
@M05620:37:000000000-D9766:1:1101:14193:6980 1:N:0:9
ACCACACCTTCTACAATGAGCTGCGTGTGGCTCCCGAGGAGCACCCCGTGCTGCTGACCGAGGCCCCCCTGAACCCCAAGGCCAACCGCGAGAAGATGACCCAGGTGAGTGGCCCGCTACCTCTTCTGGTGGCCGCCTCCCTCCTTCCTGGCCTCCCGGAGCTGCGCCCTTTCTCACTGGTTCTCTCTTCTGCCGTTTTCCGTAGGACTCTCTTCTCTGACCTGAGTCTCCTTTGGAACTCTGCAGGTTCT
+
CCCBCCCCFFFFGGGGGGGGGGHHGFGBEEHHHGGFFGGGGHHHHGGGGGGGGHGHHHHGGGGGGGGGGGGHHHHGGGGHGGHHHGGGGG@DGGHGGHHHHHHHGHHHHHHGGHHGGGGGHGHHHHHHHHHGHHGGGGGHGHHGHGGGGGGGGGGGGFGFGGGGGGFFFFFFFFFFFFFFFFFFFFFFFFFFFFFFFFFFFFFFFFFFFFFFFFFFFFFFFFFF/BFFFFFFFFFFFFFFFFFFFFFFFFF
@M05620:37:000000000-D9766:1:1101:13478:7011 1:N:0:9
ACCACACCTTCTACAATGAGCTGCGTGTGGCTCCCGAGGAGCACCCCGTGCTGCTGACCGAGGCCCCCCTGAACCCCAAGGCCAACCGCGAGAAGATGCCCAGGTGAGTGGCCCGCTACCTCTTCTGGTGGCCGCCTCCCTCCTTCCTGGCCTCCCGGCGCTGCGCCCTTTCTCACTGGTTCTCTCTTCTGCCGTTTTCCGTAGGACTCTCTTCTCTGACCTGAGTCTCCTTTGGAACTCTGCAGGTTCTA
+
CCCCCCCCFFFFGGGGGGGGGGHHGEGBCEHGHGGGGGGGGHHHHGGGGGGGGHHHHHHGGGGGGGGGGGGHHHHGGGGHGHHHHGGGGGGGGGHHHHGHHHHGHHGHHHGGHHGGGGGHHHHHHHHHHHGHHGGGGGHGHHGHHGGGGGGGGGGGGG-ACFFFFFFFFFFFFFFFFFFFFFFFFFFFFFFFFFFFFFFFFFFFFFFFFFFFFFFFFFFFFFFFFFFFFFFFFFFFFFFFFFFFFFFFFFB
@M05620:37:000000000-D9766:1:1101:22153:7019 1:N:0:9
ACCACACCTTCTACAATGAGCTGCGTGTGGCTCCCGAGGAGCACCCCGTGCTGCTGACCGAGGCCCCCCTGAACCCCAAGGCCAACCGCGAGAAGATGCCCAGGTGAGTGGCCCGCTACCTCTTCTGGTGGCCGCCTCCCTCCTTCCTGGCCTCCCGGCGCTGCGCCCTTTCTCACTGGTTCTCTCTTCTGCCGTTTTCCGTAGGACTCTCTTCTCTGACCTGAGTCTCCTTTGGAACTCTGCAGGTTCTA
+
?AAAA11ACF1D3FGEFFGG1GHHG?GBCAGFGGG0EEEECCEF/EGGFGGGGHHHGHHGGGG?FGGEGGGHFHHGGGGEGHHFHEGGGGCGGGHHHGGHHGHGHHHHHEGGHHGGGCGHHHHHHHHFHFGHHGGGEGHGHHGHHGGGGFGGGGGGBG9AG@@F@@F@@FFFFFFFFBFFFFFFFFFFFFFFF@FFFFFFFFAFFBFFFFFFFFFFFFFFFFF/FFFFFFFFFFFFFFFFFFFFFFFFFFB
@M05620:37:000000000-D9766:1:1101:12029:7046 1:N:0:9
ACCACACCTTCTACAATGAGCTGCGTGTGGCTCCCGAGGAGCACCCCGTGCTGCTGACCGAGGCCCCCCTGAACCCCAAGGCCAACCGCGAGAAGATGACCCAGGTGAGTGGCCCGCTACCTCTTCTGGTGGCCGCCTCCCTCCTTCCTGGCCTCCCGGAGCTGCGCCCTTTCTCACTGGTTCTCTCTTCTGCCGTTTTCCGTAGGACTCTCTTCTCTGACCTGAGTCTCCTTTGGAACTCTGCAGGTTCT
+
CCCCCBCBFFFFGGGGGGGGGGHHGGGGHGHHHGGGGGGGGHHHHGGGGGGGHHHHHHHGGGGGGGGGGGGHHHHGGGGHGHHHHGGGGGGGGGHHHHHGHHAG/1FGHFHGGHHGGGGGFHHHHHHHEGGGHGGFGGGHGHHGHFGGGEGGGGGGGGD-@-.FFFFFFFFFFFFFFFFFFFFFFFFFFFFFBFBDFFFFFFFFF.;FFFFFFFFFFFFFFF/;BFFFFFFFFFFFBFFFFFFFF/A.BFB
@M05620:37:000000000-D9766:1:1101:5315:7052 1:N:0:9
ACCACACCTTCTACAATGAGCTGCGTGTGGCTCCCGAGGAGCACCCCGTGCTGCTGACCGAGGCCCCCCTGAACCCCAAGGCCAACCGCGAGAAGATGCCCCAGGTGAGTGGCCCGCTACCTCTTCTGGTGGCCGCCTCCCTCCTTCCTGGCCTCCCGGAGCTGCGCCCTTTCTCACTGGTTCTCTCTTCTGCCGTTTTCCGTAGGACTCTCTTCTCTGACCTGAGTCTCCTTTGGAACTCTGCAGGTTCT
+
BBBABBBBFFFFGGGGDGEGGDHHGEEEFAGHGGGEEGGCGHHHHGGGGGGGHHHFHHHGCGGGGEGGGGGFHGHGGGGHEHHHHGE@DGBCCFHGHH1?GG/A/?C1C<GEFHHGGGGGFDDGGDDGEGH?GFGGGG?GFFHGGGGEFGEGGGGGGD@??BFGFBBF>>F/BFFFFFBFBFFFFFFFFFFFFFBFFFFFFDFFFFFFFFFFFFFFFB//FFFB/.BFFFFFFFF/BBFFFFFFFFFFFFF
@M05620:37:000000000-D9766:1:1101:11304:7055 1:N:0:9
GAGGCTGCTTTGGAAGAAACTCATAGATTACTGCAACAGTTCCCCCTGGACCTGGGAAAGATTCTCGCCTGGCTTACAGAAGCTGAAACAACTGCCAATGTTCCTACAGAATGATACCCGGAAGGAAAGGCTCATAACAGACTCCAAGGGAGTAAAACAGCTCATGAAACAATGGCAAGTAAGTCAGAAATTACCGCTTTAGCCCTCTTGTGGAACACATTGAAAAATTCTCAGCATTTGAACTTGTCACT
+
AAAAAAFAFFFFGGGGGGGGG1G33F1DFGFFGHHG1FGGD2DBBEAFA0BB0EC/BB/B0FDD22ABAAA/FF01FHHBGG@G111F10>?FGHC1FGG2GH22BFFG1B1112@FGHE/>><E00BB0?GAFFH21B1<FHFG11F</?//@D2>@C00<1GFFHHB?GG1>GGFB.F>FF<G<>10/=<0=<<@<<.<:C/:/.:C0:;:00;C/;CFF0C00:C;00900;;CGFG0;0CC0;0990
@M05620:37:000000000-D9766:1:1101:24248:7062 1:N:0:9
AGTGCCAGCTCTCAATCGCACAGGGGACCCAGGGCCTGGCCCCTCCATCCAGAAAACCTATGACCTCACCCGCTACCTGGAGCACCAACTCCGCAGCTTGGCTGGGACCTATGTGAGTATCCAGCGTAGGAATCTGGGAGTTGGGTAGGAGTGAGGAGTTGGGGAAAGACAGTCCTAACCGTGGAGGGTTCTGGTAAATGATGGGGTGAGGAGGGGCTCTTTGGCTCCCACCAGTCCCCCTGTCTGGTCTA
+
AA>AAFFFBFFFGGGGFFCCEGCHFGGGGEHHFGEEFEHGHHGHGGHGHFHGHFGHHGCFHHHHHHGHHHHGGGGGHHHHGHHHHHFHEBGGGGGGCCHHGHHGDGHHGGHHHHHHHHHHHHHHHCDEGGHHHHFHHF<FGHHHGGHGGHHHGFGF<DGHHHGGGGHFHHFGHHHHHHHHGGHGGGGG?FGGGGGGGGGGGGGGGGEGFFFFFFFFCFFFFFFFFFFFFFFFFFFFFFFFFFFFFFFFFFB
@M05620:37:000000000-D9766:1:1101:18877:7086 1:N:0:9
ACCACACCTTCTACAATGAGCTGCGTGTGGCTCCCGAGGAGCACCCCGTGCTGCTGACCGAGGCCCCCCTGAACCCCAAGGCCAACCGCGAGAAGATGCCCAGGTGAGTGGCCCGCTCCCTCTTCTGGTGGCCGCCTCCCTCCTTCCTGGCCTCCCGGCGCTGCGCCCTTTCTCCCTGGTTCTCTCTTCTGCCGTTTTCCGTAGGACTCTCTTCTCTGCCCTGAGTCTCCTTTGGAACTCTGCAGGTTCTA
+
BBBBBBBBFFFFGGGGFGAGGGHHGGGGHDHGHGGGGGGCEHHHHGGGGGGGHHGHHHHFGGGGGGGGGGGHHHHGGGGHGHHHEFGFGG?CGGFH2<FC?2?/<FFHDFACG/<D<-><<GGHHFGHHF?HH?D@:EGEF:EC9FFGFE?A0CEEG?;--9-9-ADFAFB//B/BBF.;9/:FBBFBFFEBFDDDFFBFD;FDD/:BBFFFFB/FBF/99B..999BFB/;B/B/BBB//://BFF/FF/
@M05620:37:000000000-D9766:1:1101:11908:7105 1:N:0:9
AGTGCCAGCTCTCAATCGCACAGGGGACCCAGGGCCTGGCCCCTCCATCCAGAAAACCTATGACCTCACCCGCTACCTGGAGCACCAACTCCGCAGCTTGGCTGGGACCTATGTGAGTATCCAGCGTAGGAATCTGGGAGTTGGGGAGGAGTGAGGAGTTGGGGAAAGACAGTCCTAACCGTGGAGGGTTCTGGTAAATGATGGGGTGAGGAGGGGCTCTTTGGCTCCACCAGTCCCCCTGTCTGGTCTAT
+
>>3>AFBFBFFFFFGGGAFGGGFEEEGGFEHHFGGAFAGFFHGHGGGHAGGGGB3BGGHGHHFHHG3GHHHGGGGGHHHAFGHHFGHHG3GHGEEG?3GHGHHGDEHHGHHHHHGHHHHHHHHHECEGDGHHHDGFDGGFEHH1/@GGGGFHHHGHGGFHHFGGGGHHHHHHHHHHHHHGGGE@GGG@;FGGGGFGGGGGGGGGGGFBFFFFFFB;=BEFFBFFFFFFFBF..9:BFFF<FFFFFB/9/B;
@M05620:37:000000000-D9766:1:1101:19651:7117 1:N:0:9
GAGGCTGCTTTGGCAGAAACTCATAGATTACTGCAACAGTTCCCCCTGGACCTGGAAAAGTTTCTTGCCTGGCTTACAGAAGCTGAAACAACTGCCACTGTCCCTTCAGGATGCTACCCGTCAGGCAAGGCTCCTCGAAGCATCAAAGGGCGTACCAGAGCAGCTGACACAATGGCAAGTACGTCCGGCCTTTCCGCTTTAGCACTCTTGTGGAACAAATTGCACCATTCTCAGCATTTGTCCTTGACACT
+
>A1>AACAFFFFF1BE1BGEBAF3DF1GFDGH3GGBHFHDAGHHHGEGHEHEGAF0FEFF1DHHD1AFHHHFFAFGHHDGEBGCFF1FGFHEF0BBBGBFG1B111BBG1@F101BFGGG/>EEGHEGAFGHHGHH//0/BCFHHB11@B<B<B/?11?/?10<?FG0DGC.<<10<GGFHGEHH.<ACCF/;CGGGGGAGHFFFFFBFFGBGB09//.;BBFF0FGFGGFFBBFBFFF09/9BFB///;;
@M05620:37:000000000-D9766:1:1101:13390:7146 1:N:0:9
GCGGCTGCTTTGGAAGAAACTCATAGATTACTGCCACAGTTCCCCCTGGACCTGGAAACGTTTCTTGCCTGGCTTACAGAAGCTGAAACAACTGCCAATGTTCCTACAGGATGCTACCCGTAAGGAAAGGCTCCTAGCAGACTCCCAGGGAGTAAAAGAGCTGATGAAACAATGGCAAGTAAGTCAGGCATTTCCGCTTTAGCACTCTTGTGGATCCAATTGAACAATTCTCAGCATTTGTACTTGTAACT
+
>11AA>DAFFFFGGGGAGGGFF1FFFGHH1BGHH01BFFADFHHHGEF/BFFGHAGH10BBGHHGGHHHHHHHHFFGHHHHHHFGEGGHGHHHHHHCFHGHHHHHHHHHHHHGHHHHHHEEEEHH1FFGGHHHGH1G1BDCHHHH/FGGG/CGFD2@FFHHHH1GHHDGHHGHHHHHHGHF1FGHHHHHHHHHHGGGGGGHHHFHHHHHHFHGCGHFCHHHH0FF0CGGGGGGGGGGGGGGGGGGGG0CF0
@M05620:37:000000000-D9766:1:1101:26920:7158 1:N:0:9
ACCACACCTTCTACAATGAGCTGCGTGTGGCTCCCGAGGAGCACCCCGTGCTGCTGACCGAGGCCCCCCTGAACCCCAAGGCCAACCGCGAGAAGATGACCCAGGTGAATGGCCCGCTAACTCTTCTGGTGGCCGCCTCCCTCCTTCCTGGCCTCCCGGAGCTGCGCCCTTTCTCACTGGTTCTCTCTTCTGCCGTTTTCCGTAGGACTCTCTTCTCTGACCTGAGTCTCCTTTGGAACTCTGCAGGTTCT
+
ABABBBBBFFFFGGGFGGGGGGHHGFGGHGHHHGGGGGGGGHHHHGGGEGGG5FHHHHHGGGFGGGGGGGGHHHHGGGGHEHHHHGGCGGGGGGHHHHHHHHF/?GGH1@?FFHHCCC-.FGH0GH0=GDFDCH@-:..;EHHFGHBFBFGGGFFEGD-?-;.;CB?FFFFFFFFBFBFFFFFFFFF/FBBFFF-AFFF/F?F...99BBFF/BFFFB99/;/B/.;;;9BFFFFF/FBFFB////;;FFF
@M05620:37:000000000-D9766:1:1101:21171:7182 1:N:0:9
GAGGCTGCTTTGGAAGAAACTCATAGATTACTGCAACAGTTCCCCCTGGACCTGGAAAAGTTTCTTGCCTGGCTTACAGAAGCTGAAACCACCGCCCTTGTCCCTTCAGGATGCTACCCGTCAAGACAGGCTCCTAGCAGAATACCAGGGCGTACAAGCGCTGCTGACACACTGGCAAGTCCGTCAGGACTTTCCGCTTTAGCACTCTTGTGGCTCCAATTGCACCATTCTCAGCATTTGTCCTTGTCACT
+
AAAAAAFBFFFFGGGGGCGGGGBGFHFHFGHHHH44GFGDFHHHHGGGHBGHHHHHHF2FGHHHHHHHHHHHHHHEHHHFHHHHH3BDG1BB1?>EF/B?@3BBF3BBFFF33BFDGHHD//?/B3BF2/FFHGH2FGH222B3BGBG/?<//>>/?C/ED.->>FHGHHHA<</<GGGFGHEGHDGF/CGHHHHGGG?EFFGGFFGGGG0;E.CFG//C;FC0BF.FGGGGGBFBF/BB/;BFFFFB/BF
@M05620:37:000000000-D9766:1:1101:21120:7197 1:N:0:9
AGTGCCAGCTCTCAATCGCACAGGGGACCCAGGGCCTGGCCCCTCCATCCAGAAAACCTATGACCTCACCCGCTACCTGGAGCACCAACTCCGCAGCTTGGCTGGGACCTATGTGAGTATCCAGCGTAGGAATCTGGGAGTTGGGGAGGAGTGAGGAGTTGGGGAAAGACAGTCCTAACCGTGGAGGGTTCTGGTAAATGATGGGGTGAGGAGGGGCTCTTTGGCTCCCACCAGTCCCCCTGTCTGGTCTA
+
BCBBCFFFBFFFGGGGGGGGGGHGGGGGGGGHGGGGGGHHHHGHGGHHHHHHGHHHHGHEHHFHHHHHHHHGGEGGHGHHFFGGHHHHGHHHGGGGGHHGGGHGGGHHGHHHHHGHHHHHHHHHHGEGGGHHHHHHHHGGGGHHGGGGGGGHHHHHHGHHHHGGGGHHHHHHHHHHHHHHGGEGGGGGEGFGGGGGGGGGGGGGGGFFFFFFFFFFFFFFFFFFFFFFFFFFFFFFFFFFFFFFFFFFFF0
@M05620:37:000000000-D9766:1:1101:19466:7197 1:N:0:9
AGTGCCAGCTCTCAATCGCACAGGGGACCCAGGGCCTGGCCCCTCCATCCAGAAAACCTATGACCTCACCCGCTACCTGGAGCACCAACTCCGCAGCTTGGCTGGGACCTATGTGAGTATCCAGCGTAGGAATCTGGGAGTTGGGGAGGAGTGAGGAGTTGGGGAAAGACAGTCCTAACCGTGGAGGGTTCTGGTAAATGATGGGGTGAGGAGGGGCTCTTTGGCTCCCACCAGTCCCCCTGTCTGGTCTA
+
CBABCFFFDFFFGGGGGGGGGGHHGGGGGGHHGGGGGGHHHHGHGGHHHHHHFHHHHGHHHHHHHHHHHHHGGGGGHHHHHHHHHHHHGHHHGGFGGHHHGHHGGGHHGHHHHHHHHHHHHHHHHGGGGGHHHHHHHHHGGHHHGGGGGGGHHHHHHGHHHHGGGGHHHHHHHHHHHHHHGGGGGGGGEFGGGGGGGGGGGGGGGGFFFFFFFFFFFFFFFHFFFFFFFFFFFFFFFFFFFFFFFFFFFFF
@M05620:37:000000000-D9766:1:1101:9726:7198 1:N:0:9
ACCACACCTTCTACAATGCGCTGCGTGTGGCTCCCGAGGAGCACCCCGTGCTGCTGACCGAGGCCCCCCTGAACCCCAAGGCCAACCGCGCGAAGATGACCCAGGTGCGTGGCCCGCTACCTCTTCTGGTGGCCGCCTCCCTCCTTCCTGGCCTCCCGGGGCTGCGCCCTTTCTCACTGGTTCTCTCTTCTGCCGTTTTCCGTAGGACTCTCTTCTCTGACCTGCGTCTCCTTTGGAACTCTGCAGGTTCT
+
BBBBBBB>>CFFGFFGGG4AEGGGGGGA2EGFHAFE2EEFDHHHHGGAEFGGFHGHGHH>EC?EGGGGGGGHFHHGGGGHGHHHHGGGGG/>DGGCFHHHHHHGGHH1AFEGGHCCFGCDHHHGGCGHBGGGHHFGGGGEGFGGGGGGGGGGGGGGGGF-9-@AFFFFFFFFFFFFFFFFFFFFFFFFFFFFFFFFFFFFFFFFB.BFFFFFFFFFFFFEFFFF.@A;FFFFFFFFFFFFFFFFFFFFFFF
@M05620:37:000000000-D9766:1:1101:8054:7206 1:N:0:9
ACCACACCTTCTACAATGAGCTGCGTGTGGCTCCCGAGGAGCACCCCGTGCTGCTGACCGAGGCCCCCCTGAACCCCAAGGCCAACCGCGAGAAGATGACCCAGGTGAGTGGCCCGCTACCTCTTCTGGTGGCCGCCTCCCTCCTTCCTGGCCTCCCGGAGCTGCGCCCTTTCTCACTGGTTCTCTCTTCTGCCGTTTTCCGTAGGACTCTCTTCTCTGACCTGAGTCTCCTTTGGAACTCTGCAGGTTCT
+
CCCCCCCBFFFFGGGGGGGGGGHHGGGGHGHHHGGGDFGGGHHHHGGGGGGGHHHHHHHGGGGGGGGGGGGHHHHGGGGHGHHHHGGGGGGGGGHHHHHHGH/?FHHHHHHGGHHGGGGGHHHHHHHHHHHGHHGGGGGHGHHGHGGGGGGGGGGGGGGGGGGGGGFFFFFFFFFFFFFFFFFFFFFFFFFFFFFFFFFFFFF?AFFFFFFFFFFFFFFFFFFFFFFFFFFFFFFFFFFFFFFFFFFFFFF
@M05620:37:000000000-D9766:1:1101:17656:7206 1:N:0:9
GCGGCGGCTTGGGAATAAACGCCTAGATTCCTGCAACAGTTCCCCCTGGCCCTGGAACCGTTTCTTGCCTGGCTTCCAGAAGCTGCAACCACTGCCCATGTTCCTACAGGATGCTACCCGTAAGGCCAGGCTCCTCGCAGCCTCCCAGGGCGTACCAGAGCTGCTGACACAATGGCAAGTCCGTCAGGCATTTCCGCTTTAGCACTCTTGTGGATCCCATTGCACCATTCTCAGCATTTGTACTTGTCACT
+
1>>AA1>>>D>A0AF0BGGGAE/BEGHHHDDGHHFHGHHDDFGHHG>FF0FGHB>GHFFFEGHH2BFGHHHHHG>0BGHGHHH1B1BGH0?FG1FG/1BBGHHGGFGHHHHHGHHHHHHGG/?GG0/?GHHHHGHFGCGG-FHHHAGHGG.ACG-:CH.CGHH/CGH/CFG.FGBFGGGG00;CFACGG?FGGGGGFFFFFFFFFFFFFFFFF/BFF-FFFF/FF/9BFFFFFFFFFFFFFBFFFFF/:FF
@M05620:37:000000000-D9766:1:1101:20092:7206 1:N:0:9
ACCACACCTTCTACAATGAGCTGCGTGTGGCTCCCGAGGAGCACCCCGTGCTGCTGACCGAGGCCCCCCTGAACCCCAAGGCCAACCGCGAGAAGATGCCCAGGTGAGTGGCCCGCTACCTCTTCTGGTGGCCGCCTCCCTCCTTCCTGGCCTCCCGGTGCTGCGCCCTTTCTCACTGGTTCTCTCTTCTGCCGTTTTCCGTAGGACTCTCTTCTCTGACCTGAGTCTCCTTTGGAACTCTGCAGGTTCTA
+
CCCCCCCCFFFFGGGGGGGGGGHHGGGGHGHHHGGGGGGGGHHHHGGGGGGGHHGHHHHGGGGGGGGGGGGHHHHGGGGHGHHHHGGGGGGGGGHHHHECCCG/1??F?1/=F=-A--AGHHHF0GGH0/<GH-AF.AHGHHGFHF/90/CF9.AEG--;AB0=;-.--B000900;0:F0B00BFFFF0BF9@FA/9B09;A..0://BFF0990900:/0///0:BB0:990/0:00;;F0:9.;B009
@M05620:37:000000000-D9766:1:1101:17679:7219 1:N:0:9
GAGGCTGCTTTGGAAGAAACTCATAGATTACTGAAACAGTTCCCCCTGGACCTGGACAAGTTTCTTGCCTGGCTTACAGAAGCTGAAACAACTGCCAATGTTCCTACAGGATGCTACCCGCAAGGAAAGGCTCCTAGAAGATTACAAGGCAGAAAAAGAGATGATGAAAAAATGGCAAACAAGTCAGGAACTTGCGCTTTCGCCCTCTTGGGGAGCCAATTTAACAACTTCCAACCTTCGTACTTGGAACA
+
>3A>3>B>4BB@BABB4FBBFCFHHBADB5BBD54A4FBABBB3BEAB222BBFABB31AADDDDDDBA53BAFF3BBBDB33BB33B3B1BBB@33FF@4BBB4BBB33B3313BGF1?/>///??B0??30/B3???11111B1??//0//010@//00<11<<111<?->1100<00<<0=>0=/</.000=---:.0.:..-:;;00.-.-999/;;00;999./00000/;:;/.;.99:/;9:/.
@M05620:37:000000000-D9766:1:1101:11607:7223 1:N:0:9
ACCACACCTTCTACAATGAGCTGCGTGTGGCTCCCGAGGAGCACCCCGTGCTGCTGACCGAGGCCCCCCTGAACCCCAAGGCCAACCGCGAGAAGATGCCCAGGTGAGTGGCCCGCTACCTCTTCTGGTGGCCGCCTCCCTCCTTCCTGGCCTCCCGGCGCTGCGCCCTTTCTCACTGGTTCTCTCTTCTGCCGTTTTCCGTAGGACTCTCTTCTCTGACCTGAGTCTCCTTTGGAACTCTGCAGGTTCTA
+
BBBBBBBAFFFFFGGGGGFBGEGFFEGBAEGGGFFEDEGEEHGHHGGEGEGFFHHHHHHGGGGGGGGGGGGHGHGGGGGHGHHHHGGGGF>DCFHEFGHHHHHGHHHGHGGGHGFGCCGHHHHDGHHG0<EGCGGGGGEEHHGHHGGFFG?GGGEEF--ABFFFFFFCFBB9FFFFFFFFFFFFFFFFBFFFFFFFFFFFFFFDDFFFFFFFFFFFFF/FFFFBF9FBBFFFFFFFFFFFFBFFFFFFFFF
@M05620:37:000000000-D9766:1:1101:8418:7225 1:N:0:9
ACCACACCTTCTACAATGAGCTGCGTGTGGCTCCCGAGGAGCACCCCGTGCTGCTGACCGAGGCCCCCCTGAACCCCAAGGCCAACCGCGAGAAGATGCCCAGGTGAGTGGCCCGCTACCTCTTCTGGTGGCCGCCTCCCTCCTTCCTGGCCTCCCGGAGCTGCGCCCTTTCTCACTGGTTCTCTCTTCTGCCGTTTTCCGTAGGACTCTCTTCTCTGACCTGAGTCTCCTTTGGAACTCTGCAGGTTCTA
+
AAAAA?AAFFFFGGGCDGGBE1BBAEFE0BFEGFGG?EE?/GFFHGCGEEGEFBCHHHFEEGGGGGGGGEGE1GAEFFEGFEGFAFGGGCCB//F1GFHFGFACFGGFGF//GEGCGCGFHGGDGFHGHHGFCCC@CAHEGGCGGFFEGFFFFGGGG@A@GFGGGGF@@FFFFFFFFFBBBB/9B9/9:FFB/@FFFFFFBFFFF/B/BBBFBFBFFBFFFFFFBFFBFFFBFF/B/9/9FFFFFFFFFF;
@M05620:37:000000000-D9766:1:1101:21113:7228 1:N:0:9
ACCACACCTTCTACAATGAGCTGCGTGTGGCTCCCGAGGAGCACCCCGTGCTGCTGACCGAGGCCCCCCTGAACCCCAAGGCCAACCGCGAGAAGATGACCCAGGTGAGTGGCCCGCTACCTCTTCTGGTGGCCGCCTCCCTCCTTCCTGGCCTCCCGGAGCTGCGCCCTTTCTCACTGGTTCTCTCTTCTGCCGTTTTCCGTAGGACTCTCTTCTCTGACCTGAGTCTCCTTTGGAACTCTGCAGGTTCT
+
CCCCCCCCFFFFGGGGGGGGGGHHGGGECFHHHGGGGGGGDGHHHGGGDGGGGHGHHHHGGGGGGGGGGGGHGHHGGGGHGHHHHGGGGGGGGGHHHHHHHHHHGHHGHHHGGHHGGGGGHHHHHHHHHHHGHGGFGGGHGHHGHGGGGGGGGGGGGGGGGGGGGGFFFFFFFFFFFFFFFFFFFFFFFFFFFFFFFFFFFFFFFFFFFFFFFFFFFFFFFFFFFFFFFFFFFFFFFFFFFFFFFFFFFFF
@M05620:37:000000000-D9766:1:1101:7661:7253 1:N:0:9
ACCACACCTTCTACAATGAGCTGCGTGTGGCTCCCGAGGAGCACCCCGTGCTGCTGACCGAGGCCCCCCTGAACCCCAAGGCCAACCGCGAGAAGATGACCCAGGTGCGCGGCCAGCTACCTCTTCTGGTGGCCGACTCCCTCCTTCCTGGCCTCACGGAGCTGCGCCCTTTCTGACTGGTTCTCTCTTCTGCCGTTTTCCGTAGGACTCTCTTCTCTGACCTGCGTCTCCTTTGGAACTCTGCAGGATCT
+
?AA1AAAAFFCFFGGGGGG1B1B1E0ABGEHHAFGEGGGGGHHHHGCGGFGEGHHHFFCFCGGGG>>EGGGFHFFGGGCG/<GECFE/BC/>BCBGD1FFFGFFA1F1>/<@CCCHAGDGHHHHB<GFG0GC.::-:;.CE/9EG9;/00/;CBF/;AF-.;9CB@@F-@F9FF//9BF-/;/BFFFFFFFFBB?9AFFFF-;--AFFFFFFFFB/BFFF/BFFF@-;;-/////;BBF99FFFFEE-;BF
@M05620:37:000000000-D9766:1:1101:17005:7262 1:N:0:9
ACCACACCTTCTACAATGAGCTGCGTGTGGCTCCCGAGGAGCACCCCGTGCTGCTGACCGAGGCCCCCCTGAACCCCAAGGCCAACCGCGAGAAGATGCCCAGGTGAGTGGCCCGCTACCTCTTCTGGTGGCCGCATCCCTCCTTCCTGGCCTCCCGGCGCTGCGCCCTTTCTCACTGGTTCTCTCTTCTGCCGTTTTCCGTAGGACTCTCTTCTCTGACCTGAGTCTCCTTTGGAACTCTGCAGGTTCTA
+
1>>>AA?AFFCDDGG1BFGD1AF1EBEFHEHHGGGEEEG?EHHHHGCEAAECFA1FHFEEGG?ECE/EGGGHHF/?EGGGFGH//FEEGCCC/?<GFDFGHHHF11FHFHGGHHGGGCCH1DG0D<GGGGCHHCC-.:GHHHGFCGFGFFF.0F.EG@-AA-@F@@F@@FFFBFFFFFF/FFFFFFFBBFFFF@BFFFFFFFFFBFBFFFFFFFFFBFFFF/-BFFFFFFFFFFFB/BFFFFFFF?-BFFF
@M05620:37:000000000-D9766:1:1101:20552:7301 1:N:0:9
ACCACACCTTCTACAATGAGCTGCGTGTGGCTCCCGAGGAGCACCCCGTGCTGCTGACCGAGGCCCCCCTGAACCCCAAGGCCAACCGCGAGAAGATGAGTGGCCCGCTCCCTCTTCTTGTTGCCGCCTTCCTCCTTCCTTGCCTCCCGGCGCTGCGCCCTTTCTCCCTGGTTCTCTCTTCTGCCGTTTTCCGTCGGACTCTCTTCTCTGCCCTGCGTCTCCTTTGGAACTCTGCAGGTTCTTGATCGGCA
+
BBABABBBFFFFGGGGGGGGGGHHGEGEEEHGGGGGGGGGGHHHHGGGGGGGHHHHHHHGGGGGGGGGGGEGFHHGGEFHGHHHHGGGGGGGGGHHGHH2>?</0</<<<>FGH0F==FGG1.0<--<<.<<0;G/C:GC0;CCG0CF.:-9AB?D--;B-/;9;//B./AFFBF9:/BB:///BBAD;E/B.F.9@-;BBB/:F9BB/:;BEF?EDABA.BFFBBF/:;BBBBF/BF;:B//:::/99-:
@M05620:37:000000000-D9766:1:1101:18699:7317 1:N:0:9
ACCACACCTTCTACAATGAGCTGCGTGTGGCTCCCGAGGAGCACCCCGTGCTGCTGACCGAGGCCCCCCTGAACCCCAAGGCCAACCGCGAGAAGATGAGCACGAGTGGGTTACATCGAACTGGATCTCAACAGCGGTACGATCCTTGAGAGTTTTCGCCCCGAAGACCGTTTTCCAATGCTGAGCACTTTTAAAGTTCTGCTATGTGGCGCGGTATTATCCCGTATTGACGCCGGGCAAGAGCAACTCGG
+
AABCCCCCFFFFGGGGGGGGGGHHGGGGHGHHHGGGGGGGGHHHHGGGGGGGHHHHHHHGGGGGGGGGGGGHHHHGGGGHGHHHHGGGGGGGGGHHHHGHHHHG?AEGGGDG.G1FGGHBHHHH/<CGHDGH0GHGGGG.D.CGGHHF0C.;;FGFGGGGGGG-;AD/CBDFFFFFFBFF0BB0FF0:F9FFB0BFFFFFFFFFFFFF0EDFFF...BFFFFFFF-AFFFFFFFFFFFF?:/AFFFFFE9.
@M05620:37:000000000-D9766:1:1101:11304:7318 1:N:0:9
ACCACACCTTCTACAATGAGCTGCGTGTGGCTCCCGAGGAGCACCCCGTGCTGCTGACCGAGGCCCCCCTGAACCCCAAGGCCAACCGCGAGAAGATGAGCACGAGTGGGTTCCATCGACCTGGCTCTCCACCGCGGTACGCTCCTTGCGCGTTTTCGCCCCGCAGACCGTTTTCCAATGCTGCGCCCTTTTCAAGTTCTGCTATGTGGCGCGGTCTTATCCCGTCTTGACGCCGGGCACGAGCAACTCGG
+
CCCCCCCCFFFFGFFGGG5FGGHHGGGBEFHHHFGFDEEGGHHHHGGGDGGGGHHHHHHECFFGGGGGGGGHGHHGGGGHGHHHHGGGGG/>BGHFHHHHHHHG/<CGGHGGAG1>GGH-<?CG.CGHG/=G.<DGGGDAD.CDDFGG/A9ABFGGGDGFFFFAFFFFFFADFFFFFBFF/;F9>F.;;FFFB/;BBFFFFFFFFFFFFFFFFFF-;FFFFFFFF.A9BFFFFDFFFFF.A.:@F/;BFFD
@M05620:37:000000000-D9766:1:1101:13094:7326 1:N:0:9
ACCACACCTTCTACAATGCGCTGCGTGTGGCTCCCGAGGAGCACCCCGTGCTGCTGACCGAGGCCCCCCTGAACCCCAAGGCCAACCGCGAGAAGATGACCCAGGTGAGTGGCCCGCTACCTCTTCTGGTGGCCGCCTCCCTCCTTCCTGGCCTCCCGGAGCTGCGCCCTTTCTCACTGGTTCTCTCTTCTGCCGTTTTCCGTAGGACTCTCTTCTCTGACCTGCGTCTCCTTTGGAACTCTGCAGGTTCT
+
BABBBBB>CFCFEGGGGG4EEEGGGE?22AFGGFEE?EA0AFGHHGG0AAEGEGGEFGF0>@/EGGGGGGFFHHHGGF?GFHHHHGGGGG/<CDFGHHHHHHHHGHH1?GHGFHHGGGGGHHHGHHHHHHGGHHGGGEFHGGGGGGGGGGGGGGGGGG@9@BFFFBBFBBFFFFFFFFFFFFFFFFFFFFFFFFBDFFFFFFFFFFFFFFFFFFFFFFFFFFFF.BFBFFFFFFFFB9FFFFFFBFFFFFF
@M05620:37:000000000-D9766:1:1101:27039:7332 1:N:0:9
ACCACACCTTCTACAATGAGCTGCGTGTGGCTCCCGAGGAGCACCCCGTGCTGCTGACCGAGGCCCCCCTGAACCCCAAGGCCAACCGCGAGAAGATGACCCAGGTGAGTGGCCCGCTACCTCTTCTGGTGGCCGCCTCCCTCCTTCCTGGCCTCCCGGAGCTGCGCCCTTTCTCACTGGTTCTCTCTTCTGCCGTTTTCCGTAGGACTCTCTTCTCTGACCTGAGTCTCCTTTGGAACTCTGCAGGTTCT
+
CCCCCCCCFFFFGGGGGGGGGGHGGGGGHGHHHGGGGGGGGHHHHGGGGGGGHHHHGHHGGGGGGGGGGGGHHHHGGGGHGHHHHGGGGGGGGGHGHHHHHHE?FGFFHFFGGHGGGCGGHHGHHFDDHHFEHHGCFDDGGHFFCFFGFFFFFFFGGCFFAG?/9@DFFBFFFFFFFEFFFFFFFFFFFFFBBFDDDFFFFFFF;DBFBFFFEFFFFF/BFFFB;BBBFBFFFF/FBFFFFF/BFBFFFF/
@M05620:37:000000000-D9766:1:1101:11633:7336 1:N:0:9
GAGGCTGCTTTGGAAGAAACTCACAAGGGAGTGACACAAGATCGGCCGAGCCCCTATCCGGGGTCTCGCCGGGTGACAACAGCTAGTACGCCTTCGCCTCCTCGAAGAAATGAACGCCAACTCTTCTGGTTGGCGGCTCCCTCCTTCCTGGGCTCCCGGAGCTGCGGCCCTTCTCACCGGTTCTCTCTTCTGCCGCTCTCCGTAGGACTCTCTTCTCTGACCTGAGGCTCCTTTTGAAATCTTCAGGTTCT
+
>>1111>>1B@1AB111B1B11A1B1B0A0000BD11A0B01B//AA/////////1BFA>//>>010///////?1>1?>0BB111B2///0/1//?//?00</0/<0?11>@1?////?0F1FGE1<<1<->A--;.::/;A/00:00/..;.9CA?---9;C--;---/9//B/9---99BFFB/9B///99-9-;//;-99ABB9FFF/BBFF////;/-/--9E-A9:F//-9/:9////9;9;/B
@M05620:37:000000000-D9766:1:1101:13094:7344 1:N:0:9
ACCACACCTTCTACAATGAGCTGCGTGTGGCTCCCGAGGAGCACCCCGTGCTGCTGACCGAGGCCCCCCTGAACCCCAAGGCCAACCGCGAGAAGATGACCCAGGTGCGTGGCCCGCTACCTCTTCTGGTGGCCGCCTCCCTCCTTCCTGGCCTCCCGGAGCTGCGCCCTTTCTCACTGGTTCTCTCTTCTGCCGTTTTCCGTAGGACTCTCTTCTCTGACCTGCGTCTCCTTTGGAACTCTGCAGGTTCT
+
CCCCCCCBFFFFGGGGGGDGGGHHGGGECFHGHGGGGGGGGHHHHGGGGGGGGHGHHHHAEGCGGGGGGGGHHHHGGGGHGHHHHGGGGGCGGGHGHHHHFFGHFHH1>=CC@GHGCCCDHHHHHHHEDGFDHHGGGDGHGFGGGGGGGGBGGFGGGDG-;CGFFFFFFFFFFFFFFFFFFFFFFFFFFFFFFBBADF.FFFFFADFFFFFFFFFFFFFFFFFF.9DDFFFFFFFFFFFFFFFFFFFABFF
@M05620:37:000000000-D9766:1:1101:18414:7371 1:N:0:9
ACCACACCTTCTACAATGAGCTGCGTGTGGCTCCCGAGGAGCACCCCGTGCTGCTGACCGAGGCCCCCCTGAACCCCAAGGCCAACCGCGAGAAGATGACCCAGGTGAGTGGCTCGCTACCTCTTCTGGTGGCCGCCTCCCTCCTTCCTGGCCTCCCGGAGCTGCGCCCTTTCTCACTGGTTCTCTCTTCTGCCGTTTTCCGTAGGACTCTCTTCTCTGACCTGAGTCTCCTTTGGAACTCTGCAGGTTCT
+
CCCCCCCCFFFFGGGGGGGGGGHHGGGEDGHHHGGGGGGGGHHHHGGGGGGGGHGHHHHGGGGGGGGGGGGHHHHGGGGHGHHHHGGGGGGGGGHHHHHHHHHHGHHGGHHGGHHGGGGGHHHHHHHHHHGGHHGGGFGHGHHGHGGGGGGGGGGGGGCDDGGGGGFFFFFFFFFFFFFFFFFFFFFFFFFFFFFFFFFFFFFFFFFFFFFFFFFFFFFFFFFFBFFFFFFFFFFFFFFFFFFFFFFFFFF
@M05620:37:000000000-D9766:1:1101:20688:7381 1:N:0:9
AGTGCCAGCTCTCAATCGCACAGGGGACCCAGGGCCTGGCCCCTCCATCCAGAAAACCTATGACCTCACCCGCTACCTGGAGCACCAACTCCGCAGCTTGGCTGGGACCTATGTGAGTATCCAGCGTAGGAATCTGGGAGTTGGGGAGGAGTGAGGAGTTGGGGAAAGACAGTCCTAACCGTGGAGGGTTCTGGTAAATGATGGGGTGAGGAGGGGCTCTTTGGCTCCCACCAGTCCCCCTGTCTGGTCTA
+
BBBBBFFFBFFFGGGGGGGGGGHHGGGGGGHHGGGEFGHHHHGHGGHHHHHHHHHFHGHHHHHHHHHHHHHGGGGGHGGHHHGHHHHHGHHHGGGGGHHHGHHGGGHHGHHHHHHHHHHHHHHHHGGGGGHHHHHHHGHGGHHHGGGGGGGHHGHHHGHHHHGGGGHHHHHHHHHHHHHHGGEFGGGGGGGGGGGGGGGGGGGGGGFFFFFFFFFFFFFFFFFFFFFFFFFFFFFFFFFFFFFFFFFFFF/
@M05620:37:000000000-D9766:1:1101:24722:7401 1:N:0:9
AGTGCCAGCTCTCAATCGCACAGGGGACCCAGGGCCTGGCCCCTCCATCCAGAAAACCTATGACCTCACCCGCTACCTGGAGCACCAACTCCGCAGCTTGGCTGGGACCTATGTGAGTATCCAGCGTAGGAATCTGGGAGTTGGGGAGGAGTGAGGAGTTGGGGAAAGACAGTCCTAACCGTGGAGGGTTCTGGTAAATGATGGGGTGAGGAGGGGCTCTTTGGCTCCCACCAGTCCCCCTGTCTGGTCTA
+
ABACCFFFDFFFGGGGGGGCGCHFGGGGGGHHFGGGGGHHHHGHGGHHHGHHHHHHHGHHHHHHHHHHHHHGGEGGHHHHFGGHHHHHGHHHEGGGGHHHGHHGGGHHGHHHHHHHHHHHHHHHHGGGGGHHHHHHHHFGGHHHGGGGGGGGHHHHHGHHHHGGGGHHHHHHHHHHHHHHGGGGGGGGEFGGGGFGGGGGGGGGGGFFFFFFFFFFFFFFFFFFFFFFFFFFFFFFFFFFFFFFHFFFFFF
@M05620:37:000000000-D9766:1:1101:18768:7403 1:N:0:9
AGTGCCAGCTCTCAATCGCACAGGGGACCCAGGGCCTGGCCCCTCCATCCAGAAAACCTATGACCTCACCCGCTACCTGGAGCACCAACTCCGCAGCTTGGCTGGGACCTTTGTGAGTATCCAGCGTAGGACTCTGGGAGTTGGGGAGGAGTGAGGAGTTGGGGAAAGCCAGTCCTAACCGTGGAGGGCTCTGGTAAATGATGGGGTGAGGAGGGGCTCTTTGGCTCCCACCAGTCCCCCTGTCTGGTCTA
+
>AAAAFF1AFFFGGGGGG1FEEHGGGGGFF0AF0EG/FBBBGE/EEG1EG1GFHFHFEC1GFGGGHG1GC0EEEEEHFHHHHHGGGHHGH1FEEC/EGHHGHB///00?<1BGH0G1FBDGHHHH/?/>EH1<C1?F<0/??<1CC<--.</=0<.0<//0/<:...:/:/.:C0:GHCF?.;-A.C:.9;9CB0099CB0BB9AB:9EFFFFF@@@@FFFFFFFFFFFFFFFFFFFFFF@FFFFFFFFFF
@M05620:37:000000000-D9766:1:1101:21992:7415 1:N:0:9
ACCACACCTTCTACAATGAGCTGCGTGTGGCTCCCGAGGAGCACCCCGTGCTGCTGACCGAGGCCCCCCTGAACCCCAAGGCCAACCGCGAGAAGATGACCCAGGTGAGTGGCCCGCTACCTCTTCTGGTGGCCGCCTCCCTCCTTCCTGGCCTCCCGGAGCTGCGCCCTTTCTCACTGGTTCTCTCTTCTGCCGTTTTCCGTAGGACTCTCTTCTCTGACCTGAGTCTCCTTTGGAACTCTGCAGGTTCT
+
BBCCDDDCFFFFGGGGGGGGGGHHGGGEEGHHHGGGGGGGGHHHHGGGGGGGHHGHHHGGGGGGGGGGGGGHHHHGGGGHGHHHHGGGGGCGGGHHHGHHHHHHGHHHHFHGGHHGGGGGHHHHHHHGHHGGHHGGGDEHGHHGHGGGGGGGGGGGGGGGGGGGGGFFFFFFFFHFFFFFFFFFHHFFHHFFFFFFFFFFFFFFFFFFFFFFFFFFFFFFFFFFFFFFFFFFFHHFFFFFFFHFFFFFFFF
@M05620:37:000000000-D9766:1:1101:18772:7423 1:N:0:9
AGTGCCAGCTCTCAATCGCACAGGGGACCCAGGGCCTGGCCCCTCCATCCAGAAAACCTATGACCTCACCCGCTACCTGGAGCACCAACTCCGCAGCTTGGCTGGGACCTATGTGAGTATCCAGCGTAGGAATCTGGGAGTTGGGGAGGAGTGAGGAGTTGGGGAAAGACAGTCCTAACCGTGGAGGGTTCTGGTAAATGATGGGGTGAGGAGGGGCTCTTTGGCTCCCACCAGTCCCCCTGTCTGGTCTA
+
3AABBFFFBFFFFGGFGFF2AECGEEFGGEGGGFEGFFHHCGFEGGHHEFAFGFEGHFBGHHFGHH3FGHEEFGFGHDGGFGHFCFGGGCGHGGCGFCGHDHGGDGGGGHHHHHFHGFFHHHHGHGDGDGHHHHBDFHGGCGGBFGGGCGDGHHHHHC<CGFGCFGHFHBGGGGHFGHHHGGGGGGGGGGGGGGFGGGGGGGGGGGDAFFFFFFFFFFFFFFFFFFFFFFFFFFFFFFFFFFFFFBFBFFB
@M05620:37:000000000-D9766:1:1101:20807:7452 1:N:0:9
GAGGCTGCTTTGGAAGAAACTCCTAGATTACTGCAACAGTTCCCCCTGAACCTGGAAGAGTTTCTTGCCTGGCTTACAGAAGCTGAAACAACTGCCCATGTTCCTACAGGATGCTACCCGTAAGGAAAGGCTCCTCGAAGCCTCCAAGGGAGTAAAAGAGCTGATGAAACAATGGCAAGTAAGTCAGGCATTTCCGCTTTAGCACTCTTGTGGATCCAATTGCACAATTCTCAGCATTTGTACTTGTAACT
+
AAAAAAFAFFFFGGGGFABG1F1FA1B33DFHHHHBF001DAGHHCEG01BAGFAHF00BDGHFFG1BGHGHHHAHFHHHHHHEC@FGHHHHG0GH/1BFGHHHH2FGHGHHHHHHHHHFE/EHG10BFHHHHGH0E/BF/BFGH0CGEGAEGG12@F/FGHF1FGF1FHH/FGHHHHGHF1>FHEHHGEHHHHHGGGGGHGHHHHHHGHHHG0FHH0CHHHCFG099FFGGGGGGGGFBF0CFGGG00BF
@M05620:37:000000000-D9766:1:1101:23636:7455 1:N:0:9
ACCACACCTTCTACAATGAGCTGCGTGTGGCTCCCGAGGAGCACCCCGTGCTGCTGACCGAGGCCCCCCTGAACCCCAAGGCCAACCGCGAGAAGATGCCCAGGTGAGTGGCCCGCTACCTCTTCTGGTGGCCGCCTCCCTCCTTCCTGGCCTCCCGGAGCTGCGCCCTTTCTCACTGGTTCTCTCTTCTGCCGTTTTCCGTAGGACTCTCTTCTCTGACCTGAGTCTCCTTTGGAACTCTGCAGGTTCTA
+
1A11AAAAFFFFGGGFFGG1G1BBEEF0A0FFHGGAAEEA/G/GGF/AEEGGBFGHFFGA@E?ECF/EE/FFHBGEGFGGECHHHGGEGCGC?CGFGHHGHH/<?FHHHEFCHF@CGGGHHEHDGHFHD/EHHG?CCGFGHEGHGGFGGEGEFFGGGG@@AFFFGGF@@FFFF/BFFFFFFFFFFFFFFFFFF@BFFFF/-;FBBFFFFFFFFFFFFFFFFFFFFBFFFFFEFFFFFFFFFFFFFFFFBFB
@M05620:37:000000000-D9766:1:1101:19569:7466 1:N:0:9
AGTGCCAGCTCTCAATCGCACAGGGGACCCAGGGCCTGGCCCCTCCATCCAGAAAACCTATGACCTCACCCGCTACCTGGAGCACCAACTCCGCAGCTTGGCTGGGACCTATGTGAGTATCCAGCGTAGGAATCTGGGAGTTGGGGAGGAGTGAGGAGTTGGGGAAAGACAGTCCTAACCGTGGAGGGTTCTGGTAAATGATGGGGTGAGGAGGGGCTCTTTGGCTCCCACCAGTCCCCCTGTCTGGTCTA
+
BABBCFFFBFFFGFGGGGFGGGHHGGGGGGHHGGGGGGHHHHGHGGHGHHGHGHHHHGGHHHHHHHHHHHHGGGGGHHHHHHGHGHHHGHGHGGGGGHHHGGHGGGHHGHHHHHHHHHHHHHHHHGFGGGHHHHHHHHGGGHHHGGGGGGGHHHHHHGHHHHGGGGHHHHHHHHHHHHHHGEEGGGGGAFGGGGFGGGGGGGGGGGFFFFFFFFFFFFFFFFFFFFFFFFFFFFFFFFFFFFFFFFFFFFF
@M05620:37:000000000-D9766:1:1101:10578:7497 1:N:0:9
ACCACACCTTCTACAATGAGCTGCGTGTGGCTCCCGAGGAGCACCCCGTGCTGCTGACCGAGGCCCCCCTGAACCCCAAGGCCAACCGCGCGAAGATGCCCAGGTGGGTGGCCCGCTACCTCTTTATGTGGCCGCCTACCTACTTCCTTGACTCCCGGCACTTCGCCCTTTCCTCCCTGTTTTCTCCTTTGCCGCTTTCCGTAGGACTCTCTTCTTTGACCTTCGTTCCCTTTTGAACTCTTCAGGATCTT
+
>A>AAA>AFFC@AFFBFDBFFFGFEEGBG0GGGF0BEEE/EHEGHGEE/AEAGA1FGA0EEGGGEGEGGGGGHGG/EFGHGHGHFFGGGG<BC/C?111?G1//<1/-.<<<CH-----<000;000=00:.:--:..:;00;0B9F00;0000;9.;9--9/9--;A=FF////9--9/B/-/////////9--;AE/;-/---/9/////:/;////;;///--/;-//;F/9-;/////9/9//9///
@M05620:37:000000000-D9766:1:1101:22417:7502 1:N:0:9
ACCACACCTTCTACAATGAGCTGCGTGTGGCTCCCGAGGAGCACCCCGTGCTGCTGACCGAGGCCCCCCTGAACCCCAAGGCCAACCGCGAGAAGATGACCCAGGTGAGTGGCCCGCTACCTCTTCTGGTGGCCGCCTCCCTCCTTCCTGGCCTCCCGGAGCTGCGCCCTTTCTCACTGGTTCTCTCTTCTGCCGTTTTCCGTAGGACTCTCTTCTCTGACCTGAGTCTCCTTTGGAACTCTGCAGGTTCT
+
BBBBB?BBFFFFFFGEGGGGGEGHGGGGHGHHGGGGCGG?EGFGHGGGEGGGFHGFHHHGGGFGGGGGGGGEGFHGGGFHGHHHGGGFGFGGGDF2F?GHGHHHGHFHHHHGGHHGGGGGHHHHHHHEGHGGHHGGGGGHGHHGHGGGGGGGGGGGGGFGGGGGGGFFFFEFFFFFFFFFFFFFFFFFFFFFFFFFFFFFFFFFFFFFFFFFFFFFFFBFFFFFFFFFFFFFFFFEFFFFFFFFFF?AFFF
@M05620:37:000000000-D9766:1:1101:16058:7512 1:N:0:9
AGTGCCAGCTCTCAATCGCACAGGGGACCCAGGGCCTGGCCCCTCCATCCAGAAAACCTATGACCTCACCCGCTACCTGGAGCACCAACTCCGCAGCTTGGCTGGGACCTATGTGAGTATCCAGCGTAGGAATCTGGGAGTTGGGGAGGAGTGAGGAGTTGGGGAAAGACAGTCCTAACCGTGGAGGGTTCTGGTAAATGATGGGGTGAGGAGGGGCTCTTTGGCTCCCACCAGTCCCCCTGTCTGGTCTA
+
AA>ABFFFBFFFGGGGGGGGGGHGGGGGGGGHGGGGGGHHHHGHGGHHHHHHHHHHHGHHHHHHHHHHHHHGGEGGHHHHGGHHHHHHGHHHGGGGGHHHGHHGGGHHGHHHHHHHHHHHHHHHHGGGGGHHHHHHHHHGGHHHGGGGGGGGHHHHHGHHHHGGEGHHHHHHHHHHHHHHGGFGGGGGGGGGGGFGGGGGGGGGGGFFFFFFFFFFFFFFFFFFFFFFFFFFFFFFFFFFFFFFFFFFFFF
@M05620:37:000000000-D9766:1:1101:19803:7517 1:N:0:9
AGTGCCAGCTCTCAATCGCACAGGGGACCCAGGGCCTGGCCCCTCCATCCAGAAAACCTATGACCTCACCCGCTACCTGGAGCACCAACTCCGCAGCTTGGCTGGGACCTATGTGAGTATCCAGCGTAGGAATCTGGGAGTTGGGGAGGAGTGAGGAGTTGGGGAAAGACAGTCCTAACCGTGGAGGGTTCTGGTAAATGATGGGGTGAGGAGGGGCTCTTTGGCTCCCACCAGTCCCCCTGTCTGGTCTA
+
>ABABFFFBFFFGGGGGAFCEAFGFEFGGEGHGGGGFGHHHHGGGGHHHHFHFHHHHGHGHFHHHHHBHHGGGGGGHGGFHGHGGHHHGHHHGG/EGHHHGHHF/AGHGHHHHHHHHHHHHHHHHGGGGGHHHHHHHHHGGHGHGGGGGGGHHHHHHGHGHGGGGGGHHHHHHHHHGHHHGEEFGGGGEFGGGGGGGGFGGGGGFGFFFFFFFFFFFFFFFFFFBFFFFFFFFFFFFFFFFFFFFFFFBFB
@M05620:37:000000000-D9766:1:1101:4487:7526 1:N:0:9
AGGGCCAGCTCTCCATCGCACAGGGTACCAAGTGCATGGCCCCTCCATCCAGAAAACCTATTACCTCACCCGCCACCTGGGGCACCCACTCTGCAGCTTGGCTGGGACCTATGTGAGTATCCAGCGTCGGAATCTGGGCGTTGGGGCGGCGTGCGGCGTTGGGGCCAGCCCGTCCTAACCGTGGCGGGTTCTGGTAAATGATGGGGTGAGGAGGGGCTCTTTGGCTCCCACCAGTCCCCCTGTCTGGTCTA
+
>A3>>>AABFFFGGGFBAE2E2GEG44BB5BB5DD5DDGHFGGHGGEHF2BFHHF2BEGH5DBFG5BFGHHA>0>BGH3B1/BEEGG??FG34B4F3BBBEGHGGGGHGGFGHHH4FGHHHH3FHGG/BD//?FHHGHACGGGFGG?CG@AAFEGG-BFFFFFF.-.;9E?BFFFF/;FFFFFF-@DFFFFFFFFFFFFFBFFFFFFF.FF/ADFFFFFFFFFFFBFFFBFFAFFFFFFFFFFFFFFEFFB
@M05620:37:000000000-D9766:1:1101:13393:7532 1:N:0:9
ACCACACCTTCTACAATGAGCTGCGTGTGGCTCCCGAGGAGCACCCCGTGCTGCTGACCGAGGCCCCCCTGAACCCCAAGGCCAACCGCGAGAAGATGCCCAGGTGAGTGGCCCGCTACCTCTTCTGGTGGCCGCCTCCCTCCTTCCTGGCCTCCCGGCGCTGCGCCCTTTCTCACTGGTTCTCTCTTCTGCCGTTTTCCGTAGGACTCTCTTCTCTGACCTGAGTCTCCTTTGGAACTCTGCAGGTTCTA
+
BCCCCCCCFFFFGGGGGGFGGGHHGGGEEGHHHGGGGGGGGHHHHGGGGGGGHHGHHHHGGGGGGGGGGGGHHHHGGGGHGHHHHGGGGGGGGGHHHHHHHHHGHHHHHHGGHHGGGGGHHHHHHHHHHHGHHGGGFGHGHHGHHGGGGGGGGGGGGC-;CFFFFFFFFFFFFFFFFFFFFFFFFFFFFFFFFFFFFFFFFFFFFFFFFFFFFFFFFFFFFFFFFFFFFFFFFFFFFFFFFFFFFFFFFFB
@M05620:37:000000000-D9766:1:1101:4383:7541 1:N:0:9
AGGTCCACCTCTCCATCGCACAGGGTCCCAAGCGCATGGCCCCTCCATCCAGAAAACCTATGACCTCACCCGCTACCTGGCGCACCCCCTCAGCAGCTCGGCTGGGACCTATGTGCGTATCCCGCGTCGGAATCTGGGCGTTGGGGCGGCGTGCGGCGTTGGGGCCCGCCCGTCCTACCCGTGGCGGGTTCTGGTAAATGATGGGGTGAGGCGGGGCTCTTTGGCTCCCACCAGTCCCCCTGTCTGGTCTA
+
>>>>>B@1BCFFGGGA1AA1A0BAFB0001B000A0/BBF0FEFEGGBF0BB101BBEGABB2FG1B@FFE>>//>FG1B0>?>EEG/>EE01B100B1//?/>CF00CF<FG@22?FGGHH1/C/C/>A-.>DGHEBA@CC?.--.@@A;@@F@@@@@-=A?@-9-9@@--;BFB//99AFB@????@EFFFFF;BFBB/9FFEFA@?F---@--@@EBFFFF/BFEF-AB;AFFFFFF@FFFFFFFFF/
@M05620:37:000000000-D9766:1:1101:23844:7549 1:N:0:9
ACCACACCTTCTACAATGAGCTGCGTGTGGCTCCCGAGGAGCACCCCGTGCTGCTGACCGAGGCCCCCCTGAACCCCAAGGCCAACCGCGAGAAGATGCCCAGGTGAGTGGCCCGCTACCTCTTCTGGTGGCCGCCTCCCTCCTTCCTGGCCTCCCGGCGCTGCGCCCTTTCTCACTGGTTCTCTCTTCTGCCGTTTTCCGTAGGACTCTCTTCTCTGACCTGAGTCTCCTTTGGAACTCTGCAGGTTCTA
+
CCCCCCCAFFFFGGGGGGBGGGHHGFGBCFHGHGGGDGGFFHHHHGGGGGGGHHGHHHHGGGGGGGGGGGGHGHHGGGGHGHHHHGGGGGGGGGHGHHHHHHHGFHHHHHGGHHGGGGGHHHHHHHHHHHGHHDDCEGHGHHGHHGGGGGGGGGGGGG?DGFFFFFFFFFFFFFFFFFFFFFFFFFFFFFFFFFAFFFFFFFFFFFFFFFFFFFFFFF0FFFFFFFFFFFFFFFFFFFFFFFFFFFFFFFB
@M05620:37:000000000-D9766:1:1101:18626:7549 1:N:0:9
ACCACACCTTCTACAATGAGCTGCGTGTGGCTCCCGAGGAGCACCCCGTGCTGCTGACCGAGGCCCCCCTGAACCCCAAGGCCAACCGCGAGAAGATGACCCAGGTGCGTGGCCCGCTACCTCTTCTGGTGGCCGCCTCCCTCCTTCCTGGCCTCCCGGAGCTGCGCCCTTTCTCACTGGTTCTCTCTTCTGCCGTTTTCCGTAGGACTCTCTTCTCTGACCTGCGTCTCCTTTGGAACTCTGCAGGTTCT
+
AA>1AAAAFFFFGFGF3FA1GBGFGA0A00BG1AF0AEGGCHEFHGGGCAGFFHF1FGFE?GCEG/EGGEF0B>GFGE/G//FHHG//>C///CCF1?1<FHAHEHG1<F/CCCGGCGGCGHHHHHHGHGCC.CGCCC.:EFFGGGFFGBF.:9AAAG--:AGG/@>B-@/BFFFF/FF-FFFFFFFFFE9FFF@BFFFBBFFFBFEFFFFBFBFFFFB/9FFF->B?BBFFFFFBB9F//9/BBFFFBBF
@M05620:37:000000000-D9766:1:1101:25345:7551 1:N:0:9
ACCACACCTTCTACAATGAGCTGCGTGTGGCTCCCGAGGAGCACCCCGTGCTGCTGACCGAGGCCCCCCTGAACCCCAAGGCCAACCGCGAGAAGATGACCGAGGTGATTGGACCGCTACCTCTGCTGGCGGCTCCCTCCCTCCTTCCTGGCCTCCCGGAGCTCTGCCCTTTCTCACTGGTTCTCTCTTCTGCCGGTTTCCGTTGGACTCTCTTCTCTGACCTGAGTCTCCTTTGGAACTCTGCAGGTTCT
+
CCCCCCCCFFFFGGGGGGGGGGHHGGGFHGHHHGGGGGGGGHHHHGGGGGGGHHHHHHHGGGGGGGGGGGGHHHGGGGGHGHHHHGGGGGGGGGHHHHH22/>A<C/11F101><-A<<-/0000<0<0.-;A-.;CFB.9//./;0/00;CFGGGF.-9--.00:0BEF/0000;000:00;0;FBBBBBFF0:-;A.0B.90..000;90B0:9B00B0/0//9;FF9FF0BB/0:00;:9F009.;;0
@M05620:37:000000000-D9766:1:1101:13238:7554 1:N:0:9
ACCACACCTTCTACAATGAGCTGCGTGTGGCTCCCGAGGAGCACCCCGTGCTGCTGACCGAGGCCCCCCTGAACCCCAAGGCCAACCGCGAGAAGATGACCCAGGTGAGTGGCCCGCTACCTCTTCTGGTGGCCGCCTCCCTCCTTCCTGGCCTCCCGGAGCTGCGCCCTTTCTCACTGGTTCTCTCTTCTGCCGTTTTCCGTAGGACTCTCTTCTCTGACCTGAGTCTCCTTTGGAACTCTGCAGGTTCT
+
CCCCDDDCFFFFGGGGGGGGGGHHGGGGHGHHHGGGGGGGGHHHHGGGGGGGHHHHHHHGGGGGGGGGGGGHHHHGGGGHGHHHHGGGGGGGGGHHHHHHHHCGEHHHHHHGGHHGGGGGHHHHHHHHHHHGHFFFGGGGGHHGHGGGGGGGGGGGGGGGGGGGGGFFFFFFFFFFHFFFFFFFFFFFFFFFFFAFFFFFFFFFDDFFFFFFFFFFFFFFFFFFFFFFFFFFFFFEFFFFFFFFFFFFFFF
@M05620:37:000000000-D9766:1:1101:12961:7637 1:N:0:9
AGTGCCAGCTCTCCATCGCACAGGGGACCCAGGGCCTGGCCCCTCCATCCAGAAAACCTATGACCTCACCCGCTACCTGGAGCACCCACTCCGCAGCTTGGCTGGGACCTATGTGAGTATCCAGCGTCGGAATCTGGGAGTTGGGGAGGAGTGCGGCGTTGGGGAAAGCCAGTCCTAACCGTGGAGGGTTCTGGTAAATGATGGGGTGAGGAGGGGCTCTTTGGCTCCCACCAGTCCCCCTGTCTGGTCTA
+
>A>>>FFFAFFFG4EFFEFAE?GDF?AAAAAGABEBABGHGHGHGGGHHFFGFBGBFEHGFFEGHBFGHHGEE>>EHFGG2BFGHH???GHFEFCG>G???GHGGGHHFGHHHDF3DGHHHHFHHCG/BFCCFHHHFH0>EHHHFF.=@.<<G0CD-;9@AFFGA..9/;/CBFFGB0FFGGFF?EADDFFFFFFBBFFF/BFFFF.@AA?/9A-DFFFBFFFFFFFEFBFFEFFFFFEFFFFFFFFFFFB
@M05620:37:000000000-D9766:1:1101:24069:7651 1:N:0:9
ACCACACCTTCTACAATGAGCTGCGTGTGGCTCCCGAGGAGCACCCCGTGCTGCTGACCGAGGCCCCCCTGAACCCCAAGGCCAACCGCGAGAAGATGCCCAGGTGAGTGGCCCGCTACCTCTTCTGGTGGCCGCCTCCCTCCTTCCTGGCCTCCCGGAGCTGCGCCCTTTCTCACTGGTTCTCTCTTCTGCCGTTTTCCGTAGGACTCTCTTCTCTGACCTGAGTCTCCTTTGGAACTCTGCAGGTTCTA
+
BBCCDDDDFFFFGGGGGGGGGGHHGGGFHGHHHGGGGGGGGHHHHGGGGGGGHHHHHHHGGGGGGGGGGGGHHHHGGGGHGHHHHGGGGGGGGGHHHHHHHHHGHHHHHHGGHHGGGGGHHHHHHHHHHHGHHGGGGGHGHHGHHGGGGGGGGGGGGG9CFGGGGGFFFFFFFFFFFFFFFFFHFFFHFFFFFFFFFFHFFFFFFFFFFFFFHHHFHFFFFFFFFFFFFFFFHFFFFFFFFFFFFFFFFF<
@M05620:37:000000000-D9766:1:1101:14976:7654 1:N:0:9
GAGGCTGCTTTGGAAGAAACTCATAGATTACTGCAACAGTTCCCCCTGGACCTGGAAAAGTTTCTTGCCTGGCTTACAGAAGCTGAAACAACTGCCAATGTTCCTACAGGATGCTACCCGTCAGGCCAGGCTCCTCGAAGCCTACAAGGGCGTACAAGAGCTGCTGAAACACTGGCAAGTCCGTCAGGACTTTCCGCTTTAGCACTCTTGTGGCTCACATTGCACCATTCTCAGCATTTGTCCTTGTCACT
+
BABBBBFBFFFFGGGGGGGGGGHHFHHHHHHHHHHHGHHGHHHHHGGGHHHHHHHHHHHHHHHHHHHHHHHHHHHHHHHGHHHHHHHHHHHHHHHHHHHH4BGG4BFHH3BGHHHHHHHG//>/BBFGHHHHH/FCEAGC/022BFGGGG/C//<<FF0FG111?FFGGHF01<0<0CF1=0<.=D.//./<DGHGGG?EF0C0GHHHHH0;A.=C0CGG0CFGGFFFFGEGGGFGGGGFF00CFFGGBFF
@M05620:37:000000000-D9766:1:1101:15538:7669 1:N:0:9
ACCACACCTTCTACAATGAGCTGCGTGTGGCTCCCGAGGAGCACCCCGTGCTGCTGACCGAGGCCCCCCTGAACCCCAAGGCCAACCGCGAGAAGATGCCCAGGTGAGTGGCCCGCTACCTCTTCTGGTGGCCGCCTCCCTCCTTCCTGGCCTCCCGGCGCTGCGCCCTTTCTCACTGGTTCTCTCTTCTGCCGTTTTCCGTAGGACTCTCTTCTCTGACCTGAGTCTCCTTTGGAACTCTGCAGGTTCTA
+
BBBBBBBBFFFFGGGGGEGGFEGHGFGAFEAGHGGGGGGGFEHHHGGGGGGGHHHHHHHGGGGGGGGGGGGHHHHGGGGHGHHHHGGGGGGGGGHHHHHHHHHGHGHHHGGGHEGGG?FHHHHHHHGHHHGHHGGGGGHGHHGHHGGGGGGGGGGGGG-DFFCFFFFFFFFFFFBFFFFFFFFFFFFFFFFFFFFFFFFFFFFFDFFFFFFFFFFFFFFFFFEBFFFFFFFFFFFFFFFFFFFFFFFFFF;
@M05620:37:000000000-D9766:1:1101:14976:7676 1:N:0:9
GAGGCTGCTTTGGAAGAAACTCATAGATTACTGCAACAGTTCCCCCTGGACCTGGAAAAGTTTCTTGCCTGGCTTACAGAAGCTGAAACAACTGCCAATGTTCCTACAGAATGCGACCCGTAAAGAAAGGCTCCTAGAAGACAACACGGGAGAAAAAGAGCAGATGCAACAATGGCAAGAAAGTCAAAAATTTCCGCTTTAGCCCTCTTGTGGATCAAATTGAACAATTCTCAGCATTTGTACTTGTAACT
+
A?AA>ACAB5B@GBBB4GBGFGHHHG5DF5BDGG44CGFGHDDFGGEAA2ABFGCBA32FBDFFHDDBBBGHHHG3ABADBBBBFBBBDB?FGGBE3GBB@FGH4BBCE434BB1?EEEE/>//BBF?B0/BF/2BBBB3BF2B?F/</<?@/<?0<//0?1<>>F1>>F0>1>GH0<C//</0=<000../0CGGCDDC0CF/=:CGC00;.CBF?BFF00BFFFFCB;99B;/;CFFF0;9B;;;0;B/
@M05620:37:000000000-D9766:1:1101:17104:7701 1:N:0:9
ACCACACCTTCTACAATGAGCTGCGTGTGGCTCCCGAGGAGCACCCCGTGCTGCTGACCGAGGCCCCCCTGAACCCCAAGGCCAACCGCGAGAAGATGACCCAGGTGAGTGGCCCGCTACCTCTTCTGGTGGCCGCCTCCCTCCTTCCTGGCCTCCCGGAGCTGCGCCCTTTCTCACTGGTTCTCTCTTCTGCCGTTTTCCGTAGGACTCTCTTCTCTGACCTGAGTCTCCTTTGGAACTCTGCAGGTTCT
+
CCCCCCCCFFFFGGGGGGGGGGHHGGGEFGHHHGGGGGGGGHHHHGGGGGGGHHHHHHHGGGGGGGGGGGGHHHHGGGGHGHHHHGGGGGGGGGHGHHHHHHHHGHHBGGGGGHHGGGGGHHHHHHHHHHHGHHGGGGGHGHHGHGGGGGGGGGGGGGG??DGGGGFFFFFFFFFFFFFFFFFFFFFFFFFFFFFFFFFFFFFFFFFFFFFFFFFFFFFFFFFF/BFFFFFFFFFFEFFFFFFFFFFFFFF
@M05620:37:000000000-D9766:1:1101:10954:7739 1:N:0:9
ACCACACCTTCTACAATGAGCTGCGTGTGGCTCCCGAGGAGCACCCCGTGCTGCTGACCGAGGCCCCCCTGAACCCCAAGGCCAACCGCGCGAAGATGACCCAGGTGCGTGGCCCGCTACCTCTTCTGGTGGCCGCCTCCCTCCTTCCTGGCCTCCCGGCGCTGCGCCCTTTCTCACTGGTTCTCTCTTCTGCCGTTTTCCGTAGGACTCTCTTCTCTGACCTGCGTCTCCTTTGGAACTCTGCAGGTTCT
+
AAA?AAAAFFFFGGGGFG1FGBGGGEEA00FABAFEEGGCCHHHHGGEEEGGFHHHHHGE/E?EGAEGGGEEHCGGGGCHFEHHEFEECC/<B?C?1?1DCGHHGHG1-<>@@FGGCGGCGFFDHCGG0CCAFH?C-A99EFF?FFBFFGFGFBAAAB-999-@A--999/BFFF/BF/-BFBFBF9FBFFFEB--AFFFFBF--?B9BFFFFF/BFFBBFFFFF@B@FFFFEF/B/9BFFFFF/FF9BFF
@M05620:37:000000000-D9766:1:1101:18270:7759 1:N:0:9
GAGGCTGCTTTGGAAGAAACTCATAGATTACTGCCACAGGTCCCCCTGAACCTGGAACCGTTTCTTGCCTGGCTTCCAGAAGCTGGAACAACTGCCACTGTTCTTCCAGCCTGATACCCATCAGGCTAGGATACTCGCAGCCTCCAAGGGAGTACCAGAGATGATGACAAACTAGCAAGTCAGTCCGGCCTTACCGCTTTAGCACTCTTGATGCTACAATTGCCCCCTTCTCAGCATTTAACCTTGACCCT
+
ABBBBAFBFFFFGGGGGGGGGCGDG5DDDD4DGABGGHC233B22BAB23B2BB2BA31AEECA5D55BBFGGHB2BFGHHHHG321FG2BFGFGH3333@4BF4D@FD312123?4BF3333?3F0BF03B3BGH?/BE//2?/2B2/</?<2222@?/0111@F1DG10?11<C1FGHH1=G1<.AF-CG0/<.DG.E0G0:00/0;0000000;0;FG0000.;-=/;0B0C0;;F00=0;0000/9;
@M05620:37:000000000-D9766:1:1101:16524:7780 1:N:0:9
GCGGCTGCTTTGGAAGCAACTCATAGATTCCTGCCCCAGTTCCCCCTGGACCTGGAAAAGTTTCTTGCCTGGCTTACAGAAGCTGAAACCACTGCCCATGTTCCTACAGGATGCTACCCGTAAGGCCAGGCTCCTAGCAGACTCCCAGGGAGTAAAAGAGCTGATGAAACAATGGCAAGTAAGTCAGGCATTTCCGCTTTAGCACTCTTGTGGATCCAATTGCACAATTCTCAGCATTTGTACTTGTCACT
+
111>AD1>CFFD1FG111BBGG1F3FGHH3DDGG00F0BBDGHHHGEAA0BFHEAGHH0FFFHHFFFHHHHHHHH1GFF1BEGF11BFGB>FGGGH/1BGGHHHHHH110CHHHGHHHHGGCFHG0/?/??GFGH1B1FF0FHHH/F1FCFACH1@FD/?CGH1GFB1?GH.>BGFHHFGB<GBGFHBFAGHGGHGGCFEHBCBFHBCHHHFG0FGGC0FGG0FF0/9CFGGEBF0CFGGG00CC0C0;BF
@M05620:37:000000000-D9766:1:1101:25751:7785 1:N:0:9
GAGGCTGCTTTGGAAGAAACTCATAGATTACTGCAACAGTTCCCCCTGGACCTGGAAAAGTTTCTTGCCTGGCTTACAGAAGCTGAAACAACGACCAATGTTCCACCAGGGTGCAACCCGTAGGGAACGCCTCCAAAAGACCTCAACGGGTGACAACACGCTACTGAACAACGGCCATGAACGTCTGGACTTTCCGCTTTAGCACTCTTGTGATTCAACTCAAACATCTTTCAGAATTTGACCTTGAACCT
+
AAB>AAFBFFFFG4FGFGGGGGHHHGBGHBGHHHFCFHHHHHHHHGGGHGHHGGHABGHHFHHHHGGGHHHHHHHGHHHH3FHHHH33BGHH01>>>?3FG4B443??B112//33B0///////BF?//<0?/223<2/@@2@C<2?</<</1?1....-..-<0=0/0/<-<-::/;0;0.:./;:GGFG0B09.9A.B0000;/;900;00;9;C0;0090/.////;/////;B///;99;9/9/;.
@M05620:37:000000000-D9766:1:1101:16518:7804 1:N:0:9
GAGGCTGCTTTGGAAGAAACTCATAGATTACTGCAACAGTTCCCCCTGGACCTGGAAAAGTTTCTTGCCTGGCTTACAGAAGCTGAAACAACTGCCAATGTTCCTACAGGCGGCTACCCGTACTGATAGGCGCCTAGAAGACCGCAAGGGAGCAAAAGAGCTGATGAAACAACGGCAAGTAAGTCAGGCATTTGCGCTCTAGCACTTTCCCGTACCCAATTGAACAATTCTCTGCATTTGCATTTTTAACC
+
CCCCCCFCFFFFGGGGGGGGGGHHHHHHHHHHHHHHHHHHHHHHHGGGHGHHHHHGHHHHBHHHHHHHHHHHHHHGHHHHHHHHHHHGHHHHHHHH3B334B4@4D3@331//>//220/?>//4D3DB2?/>CGE22@GB22//>A//?<E..0>00>0<0<0DG0DFG/..----;C0;;0<0<0;F.;C00;-=B:C0;000000000.9-.900;BF00;B0:0B0;000;0;BF00;0000:.0;0
@M05620:37:000000000-D9766:1:1101:6883:7827 1:N:0:9
GAGGCTGCTTTGGAAGAAACTCATAGATTACTGCAACAGTTCCCCCTGGACCTGGAAAAGTTTCTTGCCTGGCTTACAGAAGCTGAAACAACTGCCAAGGTTCCTCCAAGATGCTAACCGAGAGGAAAAACTAATCGCAAGCTAGCAAGGAGTACCAGCGCTGCTGACACACTGGCAAGAACGTCAGAACTTTCAGCTTTAGCACTCTTGAGGCTCAAATTGAACACATCTCAGCATTTGACCTTACCACT
+
CCCCCCFCFFFFGGGGGGGGGGHHHHHHHHHGHHGHHHHHHHHHHGGGHHHHHHHHAGHHGHHHHHHHHHHHHHHGHHGFGHHH3FFHHHHHHHHHBG1B3@FGH3GH3BBG3@BFGH1E//>>EG2?20<?BBGG?/F///232B22@?0/@222@F?/<F/<?1=>1FGAHFHGH1C/<<CC.<C0=<GH0:0;C;CGHFG0C:;GH00:;9.;:FFGG000:;F.0000CFF0;09;009;C00/0;9
@M05620:37:000000000-D9766:1:1101:12961:7829 1:N:0:9
GAGGCTGCTTTGGAAGAAACTCATAGATTACTGCAACAGTTCCCCCTGGACCTGGAAAAGTTTCTTGCCTGGCTTACAGAAGCTGAAACAACTGCCAATGTTCCTACAGGATGCTACCCGTAAGGCAAGGCTCCTAGAAGACTCCAAGGGAGTAAAAGAGCTGATGAAACAATGGCAAGTAAGTCAGGCATTTCCGCTTTAGCACTCTTGTGGATCCAATTGAACAATTCTCAGCATTTGTACTTGTCACT
+
A>>AAAFBFFFFGFGGGGGGGGFGGGHHH5GHHHH4FGHFGHHHHGGGGBGHHHHHGHHFGHHHHHHHHHHHHHHGHHGGHHHHHHGHHGHHHHHH3@FGHHHHHFHHHHHHHHHHHHHGEEGHH3BFFFGHGGHGH3FGFHHGHFHHGGGGFHHGGG<GGHHHHHHHFHHHHHHHHHEHDGHGHHHHHHHHHHHGGGGGHHG0GHFHHHHGECGGH0GHHH0CGCFHGFGGGGGFFFGGFFFGGFF0;FC
@M05620:37:000000000-D9766:1:1101:7199:7873 1:N:0:9
AGTGCCAGCTCTCAATCGCACAGGGGACCCAGGGCCTGGCCCCTCCATCCAGAAAACCTATGACCTCACCCGCTACCTGGAGCACCAACTCCGCAGCTTGGCTGGGACCTATGTGAGTATCCAGCGTAGGAATCTGGGAGTTGGGGAGGCGTGAGGAGTTGGGGAAAGACAGTCCTAACCGTGGAGGGTTCTGGTAAATGATGGGGTGAGGAGGGGCTCTTTGGCTCCCACCAGTCCCCCTGTCTGGTCTA
+
AA>>AFFFBFFFG4GGGGGAECHGGAEEEEGHAEEBAFHHCHGHGGHHHHHHHHHHGGHHHHHHHHHHHHHGG>EFHHHH2FGHGH1FEGHCEFCFEGBFFHHGGGHHGHEHHHHHHHHHHHHHHGGGGGHFFHHHHHAFGHHGGGECF.<EG.CG0EHHHHGGE.CGFH/CFGGGFGGGGGGGAEGGEFFGGGGGFFFFEFFFFFFFFFFFFFFFFFFFFFFFFFFFFFFFFFFFFFFFFFFFFFFFFFF
@M05620:37:000000000-D9766:1:1101:15125:7883 1:N:0:9
GAGGCTGCTTTGGAAGAAACTCATAGATTACTGCAACAGTTCCCCCTGGACCTGGAAAAGTTTCTTGCCTGGCTTACAGAAGCTGAAACAACTGCCAATGTTCCTACAGGATGCTACCCGTAAGGAAAGGCTCCTAGAAGACTCCAAGGGAGTAAAAGAGCTGATGAAACAATGGCAAGTAAGTCAGGCATTTCCGCTTTAGCCCTCTTGTGGATCCAATTGAACAATTCTCAGCATTTGTACTTGTAACT
+
AAAAAAFBFFDFFFGEAGGGDEGFHHGHHGHGGGFFHHHHHGFGHGEFEBFGHFHEBACHFHHHGFFFFGHFBBBCBGGGHGFHHGFFGHFGFHHHFHHGGBBGFGFG@3BFGHHFHGG>///BBFHF00?FGGEBB?FDGFFCBCB??//?<0FBF1<<@F1@1F??F10<1?C???/1>1>>F1=>0.><>GHAAGGFE0D/CGE/C:C:.<;<GC0<;::CFGB;;;;0;0;;;C;C0;0C0;0;0;9
@M05620:37:000000000-D9766:1:1101:25026:7889 1:N:0:9
AGTGCCAGCTCTCAATCGCACAGGGGACCCAGGGCCTGGCCCCTCCATCCAGAAAACCTATGACCTCACCCGCTACCTGGAGCACCAACTCCGCAGCTTGGCTGGGACCTATGTGAGTATCCAGCGTAGGAATCTGGGAGTTGGGGAGGAGTGAGGAGTTGGGGAAAGACAGTCCTAACCGTGGAGGGTTCTGGTAAATGATGGGGTGAGGAGGGGCTCTTTGGCTCCCACCAGTCCCCCTGTCTGGTCTA
+
AA>AAFFF?FFFGGGGGGGCGCHAFEDE2EGG2EEECFGH2FE1EFHHHGHHBGFHHGHHHH5GHFGHHC1EF>EFHFFHBFHHHH1FEGHC?EFGEHDGEH3FGGEHFHGGFBGHDHHHHFHHHGGGGGHHFFHHFHAFAGF<CFGGGGEGCGHGCGHGHHGGGGHFHGHFCGHFHHHFGGEAFE.BFFFGGBCFBFFFFGGFGGFFFFFEDFFFFFF/B/:FFFBE.FFFFFFFFFFFFFFFFFFFFFB
@M05620:37:000000000-D9766:1:1101:26059:7890 1:N:0:9
GAGGCTGCTTTGGAGGAACCTAAAAATTCAGGGACAAGAGATCGGTGGACCAGGAAACGTTTCTTGCGTGGCTTTCGGGCACTGAGAATCCCGCCACCGTTTCTAAAGGATGCTACCCGTCAGGCAAGGCTCCTCGCCGCCTCCACGGGAGTCACCGAGCTGCTGAACCAATGGCAAGTCAGTCAGGCATTTCCGCTTTCGCACTCTTGTGGATCCCCTTGCACCCTTCTCAGCATTTGTCCTTGTAACTG
+
AAAAAAC>BFFDGBG?EGG1011B1B0113AA00B0B00BB1B///A//BG/B//F00BAF0BFDD1/BE//BB0B/E/E//BEF@111@B1?/>//0>B?0BB>2BF1GG1B<2GH0?E///F0/0<//@FFGCC?C/->EGH0>.ACECGFHFD.-A;;F:CCCH/:.AFFGGGGGGF0CFFGGGG.;FGGGGGGGG0-;A-@/;BFFFF/;/9--;;F//9/-;/;99/;B:FFFFF/BBFFF9/;BF
@M05620:37:000000000-D9766:1:1101:14817:7898 1:N:0:9
ACCACACTTCTACAATGAGCTGCGTGTGGCTCCCGCGGAGCACCCCGTGCTGCTGACCGAGGCCCCCCTGAACCCCAAGGCCAACCGCGAGAAGATGACCCAGGTGAGTGGCCCGCTACCTCTTCTGGTGGCCGCCTCCCTCCTTCCTGGCCTCCCGGAGCTGCGCCCTTTCTCACTGGTTCTCTCTTCTGCCGTTTTCCGTAGGACTCTCTTCTCTGACCTGAGTCTCCTTTGGAACTCTGCAGTTTCTA
+
AAAAAAA>FF3BGGGBB1BA1110AEAGGC0AFFE0AEAA/FGHGG/B/>/1@111FGC/>E/FGEGG/FBGHHEGEEFEEHHFEG@C//>BA011<?FGFHECHHB<1F.FCG<<C-</DDBGFFHFGHCCG?CCBCFEFGGGGGGG;/:FFFGG?-99@?/9->-@@F/BFBBFEB-FFFF//9BFFFBBB-;9/;FFB;-;-/;9B//FFFFB/9;FFF-9-//;9BFBB;//9B99//BBF/:/BF/
@M05620:37:000000000-D9766:1:1101:8580:7913 1:N:0:9
ACCACACCTTCTACAATGAGCTGCGTGTGGCTCCCGAGGAGCACCCCGTGCTGCTGACCGAGGCCCCCCTGAACCCCAAGGCCAACCGCGAGAAGATGCCCAGGTGAGTGGCCCGCTACCTCTTCTGGTGGCCGCCTCCCTCCTTCCTGGCCTCCCGGAGCTGCGCCCTTTCTCACTGGTTCTCTCTTCTGCCGTTTTCCGTAGGACTCTCTTCTCTGACCTGAGTCTCCTTTGGAACTCTGCAGGTTCTA
+
BCCBCCCBFFFFGGGGGGGGGFHHGGGBFEHHHGGGGGGGGHHHHGGGFGGGHHHHGHHGGGGGGGGGGGGHHHHGGGGHGHHHHGGGGGGGGGHHHHGHHHHGHHHHHHGGHHGGGGGHHHHHHHHHHGGHHGGGGGHGHHGHHGGGGGGGGGGGGG-ADGGGGGFFFFFFFFFFFFFFFFFFFFFFFFFFFFFFFFFFFFFFFFFFFFFFFFFFFFFFFFFFFFFFFFFFFFFFFFFFFFFFFFFFFFF
@M05620:37:000000000-D9766:1:1101:22786:7916 1:N:0:9
AGTGCCAGCTCTCAATCGCACAGGGGACCCAGGGCCTGGCCCCTCCATCCAGAAAACCTATGACCTCACCCGCTACCTGGAGCACCAACTCCGCAGCTTGGCTGGGACCTATGTGAGTATCCAGCGTAGGAATCTGGGAGTTGGGGAGGAGTGAGGAGTTGGGGAAAGACAGTCCTAACCGTGGAGGGTTCTGGTAAATGATGGGGTGAGGAGGGGCTCTTTGGCTCCCACCAGTCCCCCTGTCTGGTCTA
+
>>AA>DFBAFFFG4FGGAEFEAB4BAEEFEEGF2EEFAFFHHGHGGGHHHGFFF3FGGHGG3FGGF33FGHEEGC>GFFBFGB??F1FEFGHDE/>EBFH/GG?//BGEHHHHHFHHGHGHGHHHGCBDGFFFHHHHHGGGHHHGGGGGGGHHHHGGDHHHHGGGGHEGHHHFHHHHHHHG;CBGGGG:CFFGGGE09FFGGGFEDFBFFFFFDBBBBFFFFFFFBFEFFEDFAFFFFFDBFFFFBBB:B:
@M05620:37:000000000-D9766:1:1101:6668:7919 1:N:0:9
ACCACACCTTCTACAATGAGCTGCGTGTGGCTCCCGAGGAGCACCCCGTGCTGCTGACCGAGGCCCCCCTGAACCCCAAGGCCAACCGCGAGAAGATGACCCAGGTGAGTGGCCCGCTACCTCTTCTGGTGGCCGCCTCCCTCCTTCCTGGCCTCCCGGCGCTGCGCCCTTTCTCACTGGTTCTCTCTTCTGCCGTTTTCCGTAGGACTCTCTTCTCTGACCTGCGTCTCCTTTGGAACTCTGCAGGTTCT
+
AAABAAA3BBCFGFFGGG5BFFHHGGG2AFFBFBFEAFGEFHAFGFEAEEEFHHFHHHHEFEGGGGGGGGFHFHHEGGGHGHHHHGGCDC<BCGHBGDGHHHHHGHH1GGHGGHF@DG?GHHHHHGGHH0GGHHGGCEGHGHHGHGGGGGFGGGGGGGG-;9;BFBBFBBFFFFFFFFFFFFFFFFFFFFFFFFBFFFFFFFFFFFFFFFFFFFBFFFFFFFFFABABFFFFFFFFFFFFFFFFFFFFBFF
@M05620:37:000000000-D9766:1:1101:12250:7931 1:N:0:9
GAGGCTGCTTTGGAAGAAACTCATAGATTACTGCAACAGTTCCCCCTGGACCTGGAAAAGTTTCTTGCCTGGCTTACAGAAGCATAAACAACTGCCAATGTTCCTACAGGATGCTACCCGTCAGGCAAGGCTCCTCGAAGACTCCCAGGGAGTACAAGAGCTGATGACACAATGGCAAGTCCGTCAGGCCTTTCCGCTTTAGCACTCTTGTGGATCCAATTGAACAATTCTCAGCATTTGTACTTGTCACT
+
A>AAA1BAFF3FAGGGFFGGEGDHFHHHHCFHHH1BFFF1DGHHHGAF/FFFAEAGHDGGFHHHFHFHHHHHHHCEGHH1BGH1111DF1BFBBFGHGHHHHHHHGHHFFGFHHHHGHAEE/>/00?F/?GHHAGC//FFA0GHGACBFGGCFH12>G0@GHH1FGG1<GH/F11FCCFH11><G.EB/.CGDDGGGGGGFHHHHGGHHGHGG0;CCGGGGGBFGG/CFGFFG0FFGFFG9BFFGB900;B
@M05620:37:000000000-D9766:1:1101:13361:7934 1:N:0:9
ACCACACCTTCTACAATGAGCTGCGTGTGGCTCCCGAGGAGCACCCCGTGCTGCTGACCGAGGCCCCCCTGAACCCCAAGGCCAACCGCGAGAAGATGACCCAGGTGAGTGGCCCGCTACCTCTTCTGGTGGCCGCCTCCCTCCTTCCTGGCCTCCCGGAGCTGCGCCCTTTCTCACTGGTTCTCTCTTCTGCCGTTTTCCGTAGGACTCTCTTCTCTGACCTGAGTCTCCTTTGGAACTCTGCAGGTTCT
+
BCCCCCCBFFFFGGGGGGGGGGHHGEGBAEHGGFFF?FGGGHGHHGGGGEFGFHHHHHHEGGGGGGGGGGGHGHHGGGGHGHHHHGGGGGBGGGHEHHHHHHHHGHH1GGHGGHHGGGGGHHHHHHHHGHHGHHGDGFEHGHHGHGGGGGGGGGGGGGGDGGGGGGFFFFFFFFFFFFFFFFFFFFFFFFFFFFFFFFFFFFFFFFFFFFFFFFFFFFFFFFFF/FFFFFFFFFFFFFFFFFFFFFFFFFF
@M05620:37:000000000-D9766:1:1101:18521:7944 1:N:0:9
ACCACACCTTCTACAATGAGCTGCGTGTGGCTCCCGAGGAGCACCCCGTGCTGCTGACCGAGGCCCCCCTGAACCCCAAGGCCAACCGCGAGAAGATGACCCAGGTGAGTGGCCCGCTACCTCTTCTGGTGGCCGCCTCCCTCCTTCCTGGCCTCCCGGAGCTGCGCCCTTTCTCACTGGTTCTCTCTTCTGCCGTTTTCCGTAGGACTCTCTTCTCTGACCTGAGTCTCCTTTCGAACTCTGCAGGTTCT
+
CCCDDDDDFFFFGGGGGGGGGGHHGGGFHGHHHGGGGGGGGHHHHGGGGGGGHHHHHHHGGGGGGGGGGGGHHHHGGGGHGHHHHGGGGGDGGGHHHHHHHHHHGHHFHHHGGHHGGGGGHHHHHHHHHHGGHHGGGGGHGHHGHGGGGGGGGGGGGGGGGGGGGGFFFFFFFFFFFHFFFFFFFHFFFFFHHFFDFFFFFFFFFFFFFFFFFHHHFHFFFFFFFFFFFHFFFF0AEFFFFFFFFFFFFFF
@M05620:37:000000000-D9766:1:1101:18687:7955 1:N:0:9
AGTGCCAGCTCTCAATCGCACAGGGGACCCAGGGCCTGGCCCCTCCATCCAGAAAACCTATGACCTCACCCGCTACCTGGAGCACCAACTCCGCAGCTTGGCTGCCACCTATGTGAGTATCCAGCGTAGGAATCTGGGAGTTGGGGAGGAGTGAGGAGTTGGGGAAAGACAGTCCTAACCGTGGAGGGTTCTGGTAAATGATGGGGTGAGGAGGGGCTCTTTGGCTCCCACCAGTCCCCCTGTCTGTTCTA
+
AAAAAFF@>CFFGGGGGFFGGGGFFEGGDE2FFEEG2FFG2GE1EGHHGG3GFGFHHGFFHFBGGHHBGGFGEEEEHFHHHGHGHHHFGGHHGG/>EGGG?3?//03BF01F1BBBDG2FHFGFG/<//?@1FHHGFFGCFHFGG@F@-..>>G<.B.GG</A-CEA.GHBHGGHHHFHHGGG@EEDG.CFGFGBFGGFFFBBBEEGBFFFF??9-;-.;9BF/B/FF.9ADEFFBBBEDBFFFF//;BFB
@M05620:37:000000000-D9766:1:1101:14682:7964 1:N:0:9
ACCACACCTTCTACAATGAGCTGCGTGTGGCTCCCGAGGAGCACCCCGTGCTGCTGACCGAGGCCCCCCTGAACCCCAAGGCCAACCGCGAGAAGATGACCCAGGTGAGTGGCCCGCTACCTCTTCTGGTGGCCGCCTCCCTCCTTCCTGGCCTCCCGGAGCTGCGCCCTTTCTCACTGGTTCTCTCTTCTGCCGTTTTCCGTAGGACTCTCTTCTCTGACCTGAGTCTCCTTTGGAACTCTGCAGGTTCT
+
BBBBBABBFFFFGGGGGG5FGFHHGFGAAEHHHGFGDGG?EHHHHGGE1EGGGHFHHHGFGFCGGGGGGEEGHHHGGGGHGHHHEGGGGGCGGDHHFFHHHHAHGHH1?GHGFHHGGGGFHFHHGHHHHHHGGHG@DDDHGHHGHGGGGGGFFGGEGGF-?DGGGGFFCAFFFFFFFFFFBFFFFFFFFFFFFFFFFFFFFDFFFFFFFFFFFFFFFFF/BFFF/:BFFFFFFFFB99FBFFFFFFFFFFF
@M05620:37:000000000-D9766:1:1101:27014:7994 1:N:0:9
AGTGCCAGCTCTCAATCGCACAGGGGACCCAGGGCCTGGCCCCTCCATCCAGAAAACCTATGACCTCACCCGCTACCTGGAGCACCAACTCCGCAGCTTGGCTGGGACCTATGTGAGTATCCAGCGTAGGAATCTGGGAGTTGGGGAGGAGTGAGGAGTTGGGGAAAGACAGTCCTAACCGTGGAGGGTTCTGGTAAATGATGGGGTGAGGAGGGGCTCTTTGGCTCCCACCAGTCCCCCTGTCTGGTCTA
+
AAAAAFF@AFFFGGGGGF11EGHHGGGGGGFHGEGFFGHHHHGHGFHHFHHH1GEGHGHHHEEGHHBHHHHGGGGGHHHGHHHGHHHHGHHHGG/EEHHHGHHFEFHHGHHHHBBH1FGHBGHHH/CB//@FGHHHFHGGEHHHCG.-A<E0GD0GGFHHHHC-;AGHHHHHHHHHHHHHGE?AEGGGCFFGGBFGGGGGGGGGGGF@FFFFFF@@@@FFFFFFFFFFFFFFFFFFFFFF@EFFFFFFBFB
@M05620:37:000000000-D9766:1:1101:6773:8017 1:N:0:9
ACCACACCTTCTACAATGAGCTGCGTGTGGCTCCCGAGGAGCACCCCGTGCTGCTGACCGAGGCCCCCCTGAACCCCAAGGCCAACCGCGAGAAGATGACCCAGGTGAGTGGCCCGCTACCTCTTCTGGTGGCCGCCTCCCTCCTTCCTGGCCTCCCGGAGCTGCGCCCTTTCTCACTGGTTCTCTCTTCTGCCGTTTTCCGTAGGACTCTCTTCTCTGACCTGCGTCTCCTTTGGAACTCTGCAGGTTCT
+
BBBBBBBAFFFFGGGGGGFGGFHHGFGBEEHHHFFFGGGGGHHHHGGGGGGGHHHHHHHEGGGGGGGGGGGHHHHGGGGHGHHHHGGGGG@CGGHHHHHHHFHHGHHFHDGGGHGGGGGGHHHHHHHHHHHGHHGGGGGHGHHGHGGGGGGGGGGGGGGABGABFGFFFAFFFFFFFFFFFFFFFFFFFFFFFFFFFFFFFFFFFFFFFFFFFFFFFFFFFFFF.9DFFFFBFFFFFFFFFFFFFFFA/BF
@M05620:37:000000000-D9766:1:1101:17082:8020 1:N:0:9
ACCACACCTTCTACAATGAGCTGCGTGTGGCTCCCGAGGAGCACCCCGTGCTGCTGACCGAGGCCCCCCTGAACCCCAAGGCCAACCGCGAGAAGATGCCCAGGTGAGTGGCCCGCTACCTCTTCTGGTGGCCGCCTCCCTCCTTCCTGGCCTCCCGGCGCTGCGCCCTTTCTCACTGGTTCTCTCTTCTGCCGTTTTCCGTAGGACTCTCTTCTCTGACCTGAGTCTCCTTTGGAACTCTGCAGGTTCTA
+
BBBBBBBBFFFFGGGFGGGFGEGGGEEBCEHHGGGEECAEGHHHGGGGEEGGHHGHGGHEFGGGGGGGGGGGHHHGGGGHGHHHHGGEGGDFGGHGFHGHHFHGHHHHHHGGHHGGGCGHHHHHHHHHGHGHHGGGGGHGHGGGHGGGGGGGGGGGGGADDFFFFFFFFFFFFF/FFFFFFFFFFFFFFFFFFFFFFFFFFFFFFFFFFFFFFFFFFF/FFFF9:FFFFFFFFFFFFFFFFFFBFFFFFFB
@M05620:37:000000000-D9766:1:1101:19267:8029 1:N:0:9
ACCACACCTTCTACAATGAGCTGCGTGTGGCTCCCGAGGAGCACCCCGTGCTGCTGACCGAGGCCCCCCTGAACCCCAAGGCCAACCGCGAGAAGACGACCCAGGTGAGTGGCCCGCTACCTCTTCTGGTGGCCGCCTCCCTCCTTCCTGGCCTCCCGGAGCTGCGCCCTTTCTCACTGGTTCTCTCTTCTGCCGTTTTCCGTAGGACTCTCTTCTCTGACCTGAGTCTCCTTTGGAACTCTGCAGGTTCT
+
AAA1A>AACFFFGGG13F11G1GBFA0000AB1FF0AEGCAGACGGG?//AFDHB1DGFE/E/EG/EEGE>011?EGC/F//FGEF//B@<//?0C0//<<CEHGHF1<GF.F<<@@CG@HFFD0<GDFCCAFH-@:...CCBBFF0BB0FAFBC9.E--;-9FB9-999/9B/F/9B:-9B/BFBBFFB///B-9ABEFF9B9BFB/9/BB9FFFFF//9//B/-/:/9F//B//;/B//B/B9BAF9/9
@M05620:37:000000000-D9766:1:1101:21401:8039 1:N:0:9
ACCACACCTTCTACAATGAGCTGCGTGTGGCTCCCGAGGAGCACCCCGTGCTGCTGACCGAGGCCCCCCTGAACCCCAAGGCCAACCGCGAGAAGATGACCCAGGTGAGTGGCCCGCTCCCTCTTCTGGTGGCCGCCTCCCTCCTTCCTGGCCTCCCGGCGCTGCGCCCTTTCTCACTGTTTCTCTCTTCTGCCGTTTTCCGTAGCACTCTCTTCTCTGACCTGAGTCTCCTTTGGCACTCTGCATTTTCT
+
CCCCCCCCFFFFGGGGGGGGGGHHGFGFHFHHHGGGGGGGGHHHHGGGGGGGHHHHHHHGGGGGGGGGGGGHHHHGGGGHGHHHHGGGGGBGGGHHHHHHHH//?GG1F?1/??G-A--.=G//=<D0D</.<C--;.C.;//./99;B0/.;0C.=.;----;A-@.-@/BFFF/BB///;BFFFF:BB////-;D/./9.9.../;FFFB/BFF//////9B//;B9//BF////;;F9/;///:/;BB
@M05620:37:000000000-D9766:1:1101:27248:8045 1:N:0:9
AGGGCCAGCTCTCAATCGCACAGGGGACCCAGGGCCTGGCCCCTCCATCCAGAAAACATATGACCTCACCCGCTAACTGGAGCACAAACTCCGCAGCTTGGCTCGGACCTAAGTGAGTATACAACGCAGGAATCTGGGAGTAGGGGAGAAGAGAGGAGTTGAGGAAAGACAGTCCTAACCGTGGAAGGATCTGGTAAATGATGGGGTGAGAAGGGGCACTATGGCTACCACCAATCCCCAAGTCTGGTATA
+
111>AA1AAFFBFGGD1AFCE0BAAEEE00FGGE/A/ABF0BEGGGFH10BA101BF/1BFE2DFHCGHHGGGGC/BGG0GGGG>GHHHHHHG/@E>FB0/BB1>EE/CHH10BBBG@GFH2@1@//>//?FGGH1?GF..0>1><.A..=/.<C.<<CGF0/;CCHHHHGH0C0CHGGGG.EG?0;..;CFFGFGGF0;C09:ECF?FF/;;:A@@-;B/;FBEFBFF9BEF-9/:BE--;;BBFFF/9F
@M05620:37:000000000-D9766:1:1101:22980:8045 1:N:0:9
AGTGCCAGCTCTCAATCGCACAGGGGACCCAGGGCCTGGCCCCTCCATCCAGAAAACCTATGACCTCACCCGCTACCTGGAGCACCAACTCCGCAGCTTGGCTGGGACCTATGTGAGTATCCAGCGTAGGAATCTGGGAGTTGGGGAGGAGTGAGGAGTTGGGGAAAGACAGTCCTAACCGTGGAGGGTTCTGGTAAATGATGGGGTGAGGAGGGGCTCTTTGGCTCCCACCAGTCCCCCTGTCTGGTCTA
+
BBAABFFFCFFFFGGGGGGGFGHHGGGGGGHHGGGGGGHHGHGHGGHGHHHHHGHHHGHGHHHHHHHHHHHGGEFGHHHHHHHEFHHHGFHHGGGGGHGHGHHGGGHGGHHGHHHHHHHHGHHHHGFGGGHHHHHHEHHGGHHHGGGGGGDHHHHHHCHHHGCCEGHGGHHHHHHHHHHHGDEFDGGGCFFGGGGGGGGGGGGGGGFAEFFFFFFFFFFFFFFFFFFFFFFFFFFFFFFFFFFFFFFFFFB
@M05620:37:000000000-D9766:1:1101:21801:8062 1:N:0:9
AGTGCCAGCTCTCAATCGCACAGGGGACCCAGGGCCTGGCCCCTCCATCCAGAAAACCTATGACCTCACCCGCTACCTGGAGCACCAACTCCGCAGCTTGGCTGGGACCTATGTGAGTATCCAGCGTAGGAATCTGGGAGTTGGGGAGGAGTGAGGAGTTGGGGAAAGACAGTCCTAACCGTGGAGGGTTCTGGTAAATGATGGGGTGAGGAGGGGCTCTTTGGCTCCCACCAGTCCCCCTGTCTGGTCTA
+
ABBBCFFFDFFFGGGGGGGGGGHHGGGGGGHHGGGGGGHHHHGHGGHHHHHHHHHHHGHHHHHHHHHHHHHGGGGGHHHHHHHHHHHHGHHHGGGGGHHHGHHGGGHHGHHHHHHHHHHHHHHHHGDGGGHHHHHHHGHGGHHHGGGGGGGHGHHHHGHHHHGGGGHHHHHHHHHHHHHHGGGGGGGGEFGGGGGGGGGGHHGGGGFFFFFFFFFFFFFFFFFFFFFFFFFFFFFFFFFFFFFFFFFFFFF
@M05620:37:000000000-D9766:1:1101:18891:8090 1:N:0:9
ACCACACCTTCTACAATGAGCTGCGTGTGGCTCCCGAGGAGCACCCCGTGCTGCTGACCGAGGCCCCCCTGAACCCCAAGGCCAACCGCGAGAAGATGAGTGGCCCGCTCCCTCTTCTGGTGGCCGCCTCCCTCCTTCCTGGCCTCCCGGAGCTGCGCCCTTTCTCACTGGTTCTCTCTTCTGCCGTTTTCCGTAGGACTCTCTTCTCTGACCTGAGTCTCCTTTGGAACTCTGCAGGTTCTAGATCGGAA
+
AABBBAABFFFFDGGBBFGGFGFFEEGGHFHHHGF2EEGCDHHHHGCGE1ECDFFHHHFGGGCGCGCEGGGHHHEEGGGGGHHFFFGGGCDGCDHHFFHHHHGGGHGGG-EGHHFHHH1FFFGHHGGGGGHGEHGHHFHHHHGHHFGFD@-;BGGGGGGG@GFFFFFFFFFFFFFFFFFFFFFFFBDFFFFFFFFFFFFFFFFFFFFFFFFFFFF/B:FFFFFFFFFBFFFFFFFFFFAFBFFFFFFEF.:
@M05620:37:000000000-D9766:1:1101:23888:8139 1:N:0:9
ACCACACCTTCTACAATGAGCTGCGTGTGGCTCCCGAGGAGCACCCCGTGCTGCTGACCGAGGCCCCCCTGAACCCCAAGGCCAACCGCGAGAAGATGAGCACGCGTGGGTTACATCGAACTGGCTCTCAACAGCGGTACGATCCTTGCGAGTTTTCGCCCCGCAGAACGTTTTCCAATGCTGAGCACTTTTAAAGTTCTGCTATGTGGCGCGGTATTATCCCGTATTGACGCCGGGCAAGAGCAACTCGG
+
AAAAAAAAFFFFGGE1EGG1F1AAAECGHGAFGCGGEEG/EGGHHGGGGGGF1FGFGHHGE//EGFGGGGGFHGHGGGCCFGHEHGGGGCGG/CFFHGFHEHH<<ACCGGGGAH1=DA<CGGHF.CGHHBGHGHHCCCC.C.CFGGGG/9-=9EGFG9CFG@@-;=@BFFAFFFFFFFFFBFFEFF/FFFFFF/F/:FFFFFFFFBFBF?@B@?F-E9FFFFF9E-FFFFFFF?@@@?@FF-;BBFFFEFB
@M05620:37:000000000-D9766:1:1101:19173:8142 1:N:0:9
ACCACACCTTCTACAATGAGCTGCGTGTGGCTCCCGAGGAGCACCCCGTGCTGCTGACCGAGGCCCCCCTGAACCCCAAGGCCAACCGCGAGAAGATGACCCAGGTGAGTGGCCCGCTACCTCTTCTGGTGGCCGCCTCCCTCCTTCCTGGCCTCCCGGAGCTGCGCCCTTTCTCACTGGTTCTCTCTTCTGCCGTTTTCCGTAGGACTCTCTTCTCTGACCTGAGTCTCCTTTGGAACTCTGCAGGTTCT
+
CCCCCBCCFFFFGGGGGGGGGGHHGGGGHGHHHGGGGGGFGHHHHGGGGGGGHHHHHHHGGGGGGGGGGGGHHHHGGGGHGHHHHGGGGGGGGGHHHHHHHHHHGHHGHHFFGHHGGGGGHHHHHHHHFHHGHC@DGGGHGHHGHGGGGGGGGGGGGGCGGGGFFGFFFFFFFFFFFFFFFFFFFFFFFFFFFFFFFFFFFFFFFFFFFFFFFFFFFFFFFFFFFFFFFFFFFFFFFFFFFFFFFFEFFFF
@M05620:37:000000000-D9766:1:1101:24575:8142 1:N:0:9
GAGGCTGCTTTGGAAGCAACTCATAGATTACTGCCACAGTTCCCCCTGTCCCTGGAACCGTTTCTTGCCTGGCTTCCAGAAGCTGCAACCACTGCCCCTGTACCTTCAGGATGCTACCCGTCAGGCCAGGCTCCTCGCAGCCTCCCAGGGCGTACCAGAGCTGCTGACACAATGGCAAGTCCGTCCGGCATTTCCGCTTTAGCACTCTTGTGGCTCCCATTGCACCATTCTCAGCATTTGTCCTTGTCACT
+
>11>AA?AFFFFGGGEFFFFGGH3FDGHH1BGGHBFGFGBDFGHCEAB11BFH1/BBAFEEEFFDDDBGHHHHHHFHHH1FGHF11FHGFFFB1BF/>GFE2B221@F111B1>12B>FFEE//B0<///?0F?1FACCG/?<0?FG1F?//A/</1<<FF1111FG<F10.0</CG0E<00<CGCCC@-;00CCB..CCB090;FG000C0E..;..9C0;FG0BAFFBBBFF/:/;/;//////9//;/
@M05620:37:000000000-D9766:1:1101:15950:8145 1:N:0:9
ACCACACCTTCTACAATGAGCTGCGTGTGGCTCCCGAGGAGCACCCCGTGCTGCTGACCGAGTCCCCCCTGAACCCCAAGGCCAACCGCGAGAAGATGCCCAGGTGAGTGGCCCGCTACCTCTTCTGGTGGCCGCCTCCCTCCTTCCTGGCCTCCCGGAGCTGCGCCCTTTCTCACTGGTTCTCTCTTCTGCCGTTTTCCGTAGGACTCTCTTCTCTGACCTGAGTCTCCTTTGGAACTCTGCAGGTTCTA
+
AAAABBBAFFFFGGFGGGFGGEGHCEGG4EGGGFGG2AFE2FFFHGGEBEEF5FHHFHHG>>1BBGEEGGFFFFHGGEEGFHHGAFECGFCBBDH2BFFHGHHGHGGFHHEFHGFFGGGFHHGHGFHHHHGHHGDGGGGGGFDHHGHHGHGFHGGGGCGFCFBFGGGGAGFFFFFFFFFFFFFFFFFFFFFFFFDDFFFFFFFDDFFFFFFFFFFFEBFFFFFF.:/FFFFFFFFFFFFFFFFFFFFFFF/
@M05620:37:000000000-D9766:1:1101:27571:8149 1:N:0:9
ACCACACCTTCTACAATGAGCTGCGTGTGGCTCCCGAGGAGCACCCCGTGCTGCTGACCGAGGCCCCCCTGAACCCCAAGGCCAACCGCGAGAAGATGCCCAGGTGAGTGGCCCGCTACCTCTTCTGGTGGCCGCCTCCCTCCTTCCTGGCCTCCCGGAGCTGCGCCCTTTCTCACTGGTTCTCTCTTCTGCCGTTTTCCGTAGGACTCTCTTCTCTGACCTGAGTCTCCTTTGGAACTCTGCAGGTTCTA
+
A>AABAABFF@D5GGBAABEDDFBEBEAAAFFGDEEEAE2EGHFHGCE1AA1DFGGGH3A>E>EEEEGGC1BBFCEGDAF?FGC/FDE<//</<CFB1??FHCFFGFC1<CCCFCC@DGFGHF0G0D<<CDGC-@-..CCGGC::0F0;9;9BAE.EG@-?./:9@D=BBFFFFB9BF.BB//BFFB/FFBB/@FFFEB/AFFFFFB9FBF/BFBFF/BBBFFFBFFBFFFBBF/BBFFBFFFFFFFFFFB
@M05620:37:000000000-D9766:1:1101:17815:8164 1:N:0:9
GCGGCTGCTTTGGAAGAAACTCATAGATTCCTGCAACAGTTCCCCCTGGACCTGGAAAAGTTTCTTGCCTGGCTTACAGAAGCTGAAACAACTGCCAATGTTCCTACAGGATGCTACCCGTAAGGCAAGGCTCCTCGCAGACTCCCAGGGCGTAACAGAGCTGATGAAACAATGGCAAGTACGTCAGGCATTTCCGCTTTAGCACTCTTGTGGCTCCCATTGCACCATTCTCAGCATTTGTACTTGTCACT
+
>11>A>AAFF3@BFG111BGGG1F3DGHH3GGHH01B0BBFGHHHGEG/0BFHHEHH10BFHHHHHHHHHHHHHH1FGHFHHHHHDGHH>GHHHHH11BFHHHHF2FGFHHHFHHHHHHGGCGHE00BFFHHHGHB?<CC/GCHF<FHGG/A@GA?GG0FGHH1GHH1GHHAFH1GHHGH00<CHECHHFHHHHHGGGGGHHHHHHGGGGGGG.CFG.FGGF0FG/9CGGGGGGGGGGGGGBFFFFF9BFF
@M05620:37:000000000-D9766:1:1101:24580:8165 1:N:0:9
GAGGCTGCTTTGGACGAAACTCATAGATTACTGCAACAGTTCCCCCTGGACCTGGAAAAGTTTCTTGCCTGGCTTACAGAAGCTGAAACAACTGCCAATGTTCCCACATCATAACACCCGGAAGGAAAAACTCCTAAAAGAATCAAAAACAGTAAAAAAACAAATGAAAAAAAGGCAAATAAGACAGGCATTTACCCTTTAGCCCTTTTGTGTAACAAATTGAACAATTCTCAACCTTTGTACTTTAAACC
+
>3AA>>CABBB@F44A2EAEGGHHHGHFGABDFG3ABG2DGFDBEEAF22BBBBAB332BADFFFFFBBABA1BB3B5BDGF@BF33FBFB?GGHFCHFGBGGGFGHC33B44@3?3>?>/<>?/BBB2B/22??B32B3?0@@@2@2///2@>>1?1//<>.0=<=1>1<--.<<<:.0:;<0;::.;.;0:0;0;9/;B0;/;9/=0;99/00;;9;;;0;00;9000000/..:;;/9;9////;/9/
@M05620:37:000000000-D9766:1:1101:18572:8171 1:N:0:9
ACCACACCTTCTACAATGAGCTGCGTGTGGCTCCCGAGGAGCACCCCGTGCTGCTGACCGAGGCCCCCCTGAACCCCAAGGCCAACCGCGAGAAGATGACCCAGGTGAGTGGCCCGCTACCTCTTCTGGTGGCCGCCTCCCTCCTTCCTGGCCTCCCGGAGCTGCGCCCTTTCTCACTGGTTCTCTCTTCTGCCGTTTTCCGTAGGACTCTCTTCTCTGACCTGAGTCTCCTTTGGAACTCTGCAGGTTCT
+
AAA3AAABFFFFGEGGCGGFGBHFG2AA42GH3FGAAEGEDGFFHGGG?EEGHHFCFGFE0ECEG?FGGEFEG?GGGE/GC/GHHG/<BCD@?DFB1?>1<GAGGHHFGHFEEGECCGG@GGFG0DHFFHEF.G---::.CGHGGGEFFBB.F9AA.C??B@FGE?-A;B/BB/BFEBFBBBBBFBFFFB/9BBB;DBAB9ABAAD/BF9/B9BBBFF//BFFB/.9B9FFBBFE/;FFFFFBFFFFFFFB
@M05620:37:000000000-D9766:1:1101:27222:8174 1:N:0:9
ACCACACCTTCTACAATGAGCTGCGTGTGGCTCCCGAGGAGCACCCCGTGCTGCTGACCGAGGCCCCCCTGAACCCCAAGGCCAACCGCGAGAAGATGACCCAGGTGAGTGGCCCGCTACCTCTTCTGGTGGTCGCCTCCCTCCTTCCTGGCCTCCCGGAGCTGCGCCCTTTCTCACTGGTTCTCTCTTCTGCCGTTTTCCGTAGGACTCTCTTCTCTGACCTGAGTCTCCTTTGGAACTCTGCAGGTTCT
+
3AABBBAAFFFFFGGGGGEGGGHGGEG2AAGHHGGGDEAEEFHCGGCEAEGGHFHHGFHG?EGCEGEEEGGGHHHGGGGHGHHHHGGGGGGGGGHHHHHHFHGHGHHHHFDEGAF@D-@@GHH0GDGFHD<D<D<-;EFEEG/D/;CCF0BFFFGAA.BB??9FGGG?BBFFFFFFFFFF/;FFFFF/FBBBBFBFFFFFFDFF.9BFFFFFBFFFF9/BBFBFB.FFF9BFFFFB/9FFFBFFFFFFBBB
@M05620:37:000000000-D9766:1:1101:8497:8178 1:N:0:9
ACCACACCTTCTACAATGAGCTGCGTGTGGCTCCCGAGGAGCACCCCGTGCTGCTGACCGAGGCCCCCCTGAACCCCAAGGCCAACCGCGAGAAGATGCCCAGGTGAGTGGCCCGCTACCTCTTCTGGTGGCCGCCTCCCTCCTTCCTGGCCTCCCGGCACTGCGCCCTTTCTCACTGGTTCTCTCTTTTGCCGTTTTCCGTAGGACTCTCTTCTCTGACCTGAGTCCCCTTTGGAACTCTGCAGGTTCTA
+
BBBBBBBBFFFFGGGGGGGFGGHHGGGEFEHHHGGEGGGGGHHHHGGGGGGGHHHHHHHGGGGGGGGGGGGHHHHGGGGHGHHHHGGGGGGGGGHHGHHHHG/???<0??F/GH-----><00D<00<</C.G--A..=E//E/G0F90;.F09CF.?--9//0.-;B-FFFB////9BFF//9///B//;/B-;DFF/F?/..;/B///99F9///;/9B/./.;///;.AF/F/FF/////9/A9F///
@M05620:37:000000000-D9766:1:1101:20296:8188 1:N:0:9
AGTGCCAGCTCTCAATCGCACAGGGGACCCAGGGCCTGGCCCCTCCATCCAGAAAACCTATGACCTCACCCGCTACCTGGAGCACCAACTCCGCAGCTTGGCTGGGACCTATGTGAGTATCCAGCGTAGGAATCTGGGAGTTGGGGAGGAGTGAGGAGTTGGGGAAAGACAGTCCTAACCGTGGAGGGTTCTGGTAAATGATGGGGTGAGGAGGGGCTCTTTGGCTCCCACCAGTCCCCCTGTCTGGTCTA
+
A?>>AD@1AFFFDGGFFFGGG?G0EFEE0A0AA0E//FHE0FAFEGFFBA1A101AFECAFH2GHHH1FGGEEE>EHHHHGGHHHGFEGFGFEE//>>EHCGHFAEHGGFHHFFBFHHHHHFHGHGCCCCHBGHHFFFGEGHEFCCCCCGCHFFHAG?CGFE??ECHFFHHHHHHHHFHGGGG@AEG@AFGGGGFGGFGFBGFB??B;EFFFFB@9@@FFFFF/FFFFFBFFFFFFEFFF??FFFBBFFFB
@M05620:37:000000000-D9766:1:1101:4759:8247 1:N:0:9
ACCACACCTTCTACAATGAGCTGCGTGTGGCTCCCGAGGAGCACCCCGTGCTGCTGACCGAGGCCCCCCTGAACCCCAAGGCCAACCGCGAGAAGATGACCCAGGTGAGTGGCCCGCTACCTCTTCTGGTGGCCGCCTCCCTCCTTCCTGGCCTCCCGGAGCTGCGCCCTTTCTCACTGGTTCTCTCTTCTGCCGTTTTCCGTAGGACTCTCTTCTCTGACCTGCGTCTCCTTTGGAACTCTGCAGGTTCT
+
BBBABBBAFFFFGGGGGGAFGFHHGFGBAEGHFFFGDGGGGHHHHGGGEEGGHHHHHHHGGGGGGGGGGGGHHHHGGGGHGGHHHGGCGG<BCFHEGHHHHHHHGHHBFFHGGHCCFGGGHHHHHHHGHGGGHGGCFGGHGHHGHGGGGGGGGGGGGGG99;FGGCFFFFEFFFFFFFFFFFFFFFFFFFFFFFFFFFFFFFFFFFFFFFFFFFFFFFFFFFFF?DFFFFFFFFFFFFFFFFFEFFFFFFF
@M05620:37:000000000-D9766:1:1101:21582:8249 1:N:0:9
GAGGCTGCTTTGGAAGAAACTGACAAGCCAGGGACAAAAGATCGGAAGAGCACACGTCTGAACTCCAGTCACAAACGCGGATCTCGTATGCCGTCTTCTGCTTGAAAAAAAAAAAAAATAAAGCATCCCCCCCGACCATAAAAACATATCATTGTTCACCAACACTCACACACAGACCTACGTCTTAAGAAGTAACTCATGCCTCCCAGAACAACATCTCACCATCCTCCTACACTTTGTAAATCACAAAC
+
>3>ABBFAFFFFGGGGFBFGGG4FGHHHGFHHG2FEGCFGGHFHGGGEGHHHHHHGEGFFHHHHHHFFGHHH5311100/>>/@FGFFFHHHGEEFGHHHHHHG03FGHCGC/<//--011111100/...-------00;000..000000000000;00....0/////9.9;/..///.....;//;///9;//////9///.../././..9////9/.///;///.///./;B/////9/////..
@M05620:37:000000000-D9766:1:1101:14401:8252 1:N:0:9
GAGGCTGCTTTGGAAGAAACTCATAGATTACTGCAACAGTTCCCCCTGGACCTGGAAAAGTTTCTTGCCTGGCTTACAGAAGCTGAAACAACTGCCACTGTTCCTCCAGGAAGCTACCCGTCAGGCAAGGCTCCAAGCAACCTAAAAGGGCGAACAAACGATGCTGACAAACTGTCAAGTCCGTCCGGCATTTCCGCTTTAGCACTCTTGTGACAACCATTACACCCTTCTCAGCATTTGTACTTGTCACT
+
BBBCCCFCFFFFGGGGGGGGGGHHHHHHHHHHHHHHGHHGHHHHHGGGHGHHHHHFGHHHGGHHHHGHHHHHHHHHHHHHHHHHHHHHHHHHHHHHH33BFGHB4BB2FGG2B?3B321??/?E2B?FF/?GHG3BB?220B2?BB23?C?D//>A00???GG.FDHHF1F.G11<0=0==<CGF.CGGFGH0<;ACFGGFGGGGFGBGFGG0;0;;;AFG0=00/.9CFBFFFFBFFFBFFFFFF0;BF0
@M05620:37:000000000-D9766:1:1101:23399:8308 1:N:0:9
AGTGCCAGCTCTCAATCGCACAGGGGACCCAGGGCCTGGCCCCTCCATCCAGAAAACCTATGACCTCACCCGCTACCTGGAGCACCAACTCCGCAGCTTGGCTGGGACCTATGTGAGTATCCAGCGTAGGAATCTGGGAGTTGGGGAGGAGTGAGGAGTTGGGGAAAGACAGTCCTAACCGTGGAGGGTTCTGGTAAATGATGGGGTGAGGAGGGGCTCTTTGGCTCCCACCAGTCCCCCTGTCTGGTCTA
+
>11>A@@CAFCDAFG3AFFGGGFHGEGGG0GHGG?EFC/BGEEHGGHGHHHHHBGHHGHHHHHHHHHGHHHGGGGGHHHHHHHHHHHHGGHHGGGGGHHHGHHGGGHHGHHHHHHHHHHHHHHHHGGGGGHHHHHHHHHGGHHHGGGGGGGHHHHHHGHHHHGGGGHHHHHHHHHHHHHHGGGGGGGGCFFGGGFGGGGGGGGGGGF@FFFFFF@@@@FFFFFFFFFFFFFFFFFFFFFF@FFFFFFFFFF
@M05620:37:000000000-D9766:1:1101:6415:8327 1:N:0:9
AGTGCCAGCTCTCAATCGCACAGGGGACCCAGGGCCTGGCCCCTCCATCCAGAAAACCTATGACCTCACCCGCTACCTGGAGCACCAACTCCGCAGCTTGGCTGGGACCTATGTGAGTATCCAGCGTAGGAATCTGGGAGTTGGGGAGGAGTGAGGAGTTGGGGAAAGACAGTCCTAACCGTGGAGGGTTCTGGTAAATGATGGGGTGAGGAGGGGCTCTTTGGCTCCCACCAGTCCCCCTGTCTGGTCTA
+
>A>>AFFBAFFFGGGGGGG2A2BCFFFEFEHH2AEEFGHHGHGHGGFHHGGHGGHFHGHGHHHHHHHHHHHGG>EEHHHHBFHHHHH1EHHHE?@EEGBGGHHGGGHHGHHHHHHHHDGHHHHHHGGGGGHGHHHHHHHGEHHHGGGGGGGHHGHHHFFHHHGGGGHHHHHHHHHHHGHHGGGGGGGG:CFGGGCGGGGGGGGGGAFFFFFFFFFFFFEFFFFFFFFEFFFFFFFFFFFFFFFFFFFFFFB
@M05620:37:000000000-D9766:1:1101:23779:8332 1:N:0:9
AGTGCCAGCTCTCAATCGCACAGGGGACCCAGGGCCTGGCCCCTCCATCCAGAAAACCTATGACCTCACCCGCTACCTGGAGCACCAACTCCGCAGCTTGGCTGGGACCTATGTGAGTATCCAGCGTAGGAATCTGGGAGTTGGGGAGGAGTGAGGAGTTGGGGAAAGACAGTCCTAACCGTGGAGGGTTCTGGTAAATGATGGGGTGAGGAGGGGCTCTTTGGCTCCCACCAGTCCCCCTGTCTGGTCTA
+
ACAABFFFCFFFGGGGGGGGGGHHGGGGGGHHGGGGGGHHHHGHGGHHHHHHHHHHHGHHHHHHHHHHHHHGGGGGHHHHHHHHHHHHGHHHGGGGGFHHGHHGGGHHGHHHHHHHHHHHHHHHHGGGGGHHHHHHHHHGGHHHGGGGGGGHHHHHHGHHHHGGGGHHHHHHHHHHHHHHGGGGGGGGEFGGGGFGGGGGGGGGGGFFFFFFFFFFFFFFFFFFFFFFFFFFFFFFFFFFFFFFFFFFFFF
@M05620:37:000000000-D9766:1:1101:27313:8370 1:N:0:9
ACCACACCTTCTACAATGAGCTGCGTGTGGCTCCCGAGGAGCACCCCGTGCTGCTGACAGAGGCCCCCCTGAACCCCAAGGCCAACCGCGAGAAGATGACCCAGGTGAGTGGCCCGCTACCTCTTCTGGTGGCCGCCTCCCTCCTTCCTGGCCTCCCGGAGCTGCGCCCTTTCTCACTGGTTCTCTCTTCTGCCGTTTTCCGTAGGACTCTCTTCTCTGACCTGAGTCTCCTTTGGAACTCTGCAGGTTCT
+
BCCAABBCFFFFGGGGGGGGGGHHGEEGHGHHHGGGGGGGGHHHHGGGEEGGHHHHHH3FGHGGGGGGGGGHGHHGGGGHEGHHHGGCGCEFGGHHHHEHGHHHGHHGHHHGGGHGGCGGHEHHHHHHHHHGHGGGGGGHGGHGHFGHHHHHHHHGGG-DCGGGGAGGGGGGGFFFFFFFFFFFFFFFFFEFFFFFFFFFFFFFDAFFFFFFFFFFFFBFBFFFFBFFFFFFFFFFFFFFFFFFFFFFFFB
@M05620:37:000000000-D9766:1:1101:14187:8379 1:N:0:9
ACCACACCTTCTACAATGAGCTGCGTGTGGCTCCCGAGGAGCACCCCGTGCTGCTGACCGAGGCCCCCCTGAACCCCAAGGCCAACCGCGAGAAGATGAGTGGCCCGCTACCTCTTCTGGTGGCCGCCTCCCTCCTTCCTGGCCTCCCGGAGCTGCGCCCTTTCTCACCGGTTCTCTCTTCTGCCGTTTTCCGTAGGACTCTCTTCTCTGACCTGAGTCTCCTTTGGAACTCTGCAGGTTCTAGATCGGAA
+
CBBCDDDCFFFFGGGGGGGGGGHHGGGFHGHHHGGGGGGGGHHHHGGGGGGGHHHHHHHGGGGGGGGGGGGHHHHGGGGHGHHHHGGGGGGGGGHHHHHHHHGGHHGGGFGHHHHHHHHHGGFHFFGGGGHGGHGHHHHHHHHHHHGGGG?FGGGGGGGGGGGFFFFFFFFFFFFFHFFFHHFFFFADFFFFFBFFFFFFFFFFFFFFFFFFFFFBFBFFFFFFFFFFFFFFFFFFFFABFFFFFFFFFFF
@M05620:37:000000000-D9766:1:1101:7076:8381 1:N:0:9
GAGGCTGCTTTGGAAGAAACTCATAGATTACTGCAACAGTTCCCCCTGGACCTGGAAAAGTTTCTTGCCTGGCTTACAGAAGCTGAAACAACTGCCAATGGCCTTTGAACTTGTAACCGACAAGCCAGGGACAAAAGATGGGAACAGTACAGGCATGAACTCCATGCACCCCGCGAAAGCTCGTATGCCGTTTCCGCCTTGACCACCTAAAGGATCCAATTGAACAATTCTCAGCATTTGTACTTGTAACT
+
A?ABAAFBFFFFFCBGGGFGGGGHHHHHGHHHHHGHFFHBGGHHHGEFEHHHHHFHBFBGFHHGFHFFGHEFGHHFGFFFGHHHGFFHHGFHHGHGHHHHF2F3BB34@B@BEF4FG3///>>B/?F0?EF/FG2FGF232?2F/F222<222//202@211<?11??G??/>->-<A<<0<;AE/:B<-;.:/=.9.9E/090/...//000/0;90;;990;BB.;/FBFBFF9//99FBF9;FB//99
@M05620:37:000000000-D9766:1:1101:24427:8385 1:N:0:9
GAGTCTGCTTTGGCAGAAACTCATAGATTACTGCAACAGTTCCCCCTGGACCTGGAAAAGTTTCTTGCCTGGCTTACAGAAGCTGAACCAACTGCCAATGTTCCTACAGGATGCTACCCGTAAGGAAAGGCTCCTCGAAGACTCAAAGGGAGTCAAAGAGCTGCTGACACACTGGCAAGTACGTCAGGCATTTCCGCTTTAGCACTCTTGTGGATCCAATTGAACACTTCTCAGCATTTGTACTTGTAACT
+
>>A3>DFFFFFFGFGGCGGFGFBGHH5FGBGHFGHGFHHDGHHHHGGGHGHHHHHBFFGHBFHHHGGHHHHBGBGGHGGH3BGGHH33BF?EGGBGHHHHHF@FB4@3FEBFHHE@G1FEE/>GCDC3?GHHHG30/<0?/BGH111BGG/?/01@@1FGHH11FG<0?G?/FF0G>FGHF1ECH.>G/.<FGGDEGDAEHHGFGCFHHH0CE0CGECGFFFFGFF/;CFGGGGGGGGFFC0;BFFFG0CF
@M05620:37:000000000-D9766:1:1101:8664:8386 1:N:0:9
ACCACACATTCTACAATGCGCTGCGTGGGGCTCCCGAGGAGCACCCCTTGCTGCTGACCTAGGCCCCCCTGAACCCCAAGGCCAACCGCGCGAAGATGACCCAGGTGCGTGGCCCGCTACCTCTTCTGGTGGCCGCCTCCCTCCTTCCTGGCCTCCCGGAGCTGCGCCCTTTCTCACTGGTTCTCTCTTCTGCCGTTTTCCGTAGGACTCTCTTCTCTGACCTGCGTCTCCTTTGGAACTCTGCAGGTTCT
+
BBBBBAB3BBDFGFFGGG4AFGGGGGG22EEEGBBE2EAEDHDHHGG1BGGHFHHHHGH5B3BGHGGGGGGHFHHGGGGHGHHGHGGGGG/>CCG?>FGFHHGGGHH1AFCDGHFCGGGGHHHHGDGHHHFFHHGGGGGHGGGGGGGGGGGGGGGGGGG--;AFFBBFBBFFFFFFFFFFFFFFFFFFFFFFFFBFFFFFFFFED?FFFFFFFF9FFFFFFFFF.@D?FFFFFFFFFFFFFFFEBFFFFFF
@M05620:37:000000000-D9766:1:1101:11776:8396 1:N:0:9
AGTGCCAGCTCTCAATCGCACAGGGGACCCAGGGCCTGGCCCCTCCATCCAGAAAACCTATGACCTCACCCGCTACCTGGAGCACCAACTCCGCAGCTTGGCTGGGACCTATGTGAGTATCCAGCGTAGGAATCTGGGAGTTGGGGAGGAGTGAGGAGTTGGGGAAAGACAGTCCTAACCGTGGAGGGTTCTGGTAAATGATGGGGTGAGGAGGGGCTCTTTGGCTCCCACCAGTCCCCCTGTCTGGTCTA
+
AAAABBFFBFFFBGGFGFGFG?HCFGAGGGHHFGGE2FH2FFEHGGHHHFFH3F3BAEGFFHBHHHGHHHHEEEGGHHFGEGGHHHHCE?GHEA/@E3FGEFHGGGHHGHHHHHHHHGFHHHHHHGEDDGHGFFHHHGGG<GHHGGGGGGGHHHHHHGBFHHGGGGGHHGFHHGHHGHHHGFCBFGGGCAFGGG9BFFGGGFGGGGFBFFFFFFBBBBFFFFFEFF/AEFFDFFFFFFEDBFFFFFFFFBF
@M05620:37:000000000-D9766:1:1101:15252:8407 1:N:0:9
ACCACACCTTCTACAATGAGCTGCGTGTGGCTCCCGAGGAGCACCCCGTGCTGCTGACCGAGGCCCCCCTGAACCCCAAGGCCAACCGCGAGAAGATGACCCAGGTGAGTGGCCCGCTACCTCTTCTGGTGGCCGCCTCCCTCCTTCCTGGCCTCCCGGAGCTGCGCCCTTTCTCACTGGTTCTCTCTTCTGCCGTTTTCCGTAGGACTCTCTTCTCTGACCTGAGTCTCCTTTGGAACTCTGCGGGTTCT
+
ABABABBBFFFFGGGGGGGGGGHHGEGEGFHHHGGEGGEEGHHHHGGGFFGGHHHHHHHGGGGGFGGGGGGHGHHGGGGHGHHHHGGGGGGGGGHGHHHHHHHGGHHGHGHGGGHGGGGGHHHHHHHHHHHGHHGFGFGHGHHGHGGGGGGGGGGGGGGDGGGGGGFFFFFFFFFFFFFFFFFFFFFFFFFFFFFFFFFFFFFFFFFFFFFFFFFFFFFFFFFFBFFFFFFFFFFFFFFFFFFF;FFFFFF
@M05620:37:000000000-D9766:1:1101:15272:8412 1:N:0:9
ACCACACCTTCTACAATGAGCTGCGTGTGGCTCCCGAGGAGCACCCCGTGCTGCTGACCGAGGCCCCCCTGAACCCCAAGGCCAACCGCGAGAAGATGACCCAGGTGAGTGGCCCGCTACCTCTTCTGGTGGCCGCCTCCCTCCTTCCTGGCCTCCCGGAGCTGCGCCCTTTCTCACTGGTTCTCTCTTCTGCCGTTTTCCGTAGGACTCTCTTCTCTGACCTGAGTCTCCTTTGGAACTCTGCAGGTTCT
+
>>>AAAAAFFFFGGGFGGGCGBFF?EGGHGHHGGGGEEEGEHHHHGGEEEGFHHHHHHHGEEEGGGFGGGGFHGHGGGGHGHHEEGGGGGGGGGHBDGHHFH/?<GFHGFDEFHHGGDFGFHHHGDDGG<GGHCDDGDDHEHHGFGFGGGGGGGGGGFGG?BFFGGFFFFFFFFFFFFFFFFFFFFFFFFFFFFFFDFFFFFFA;DBBFFFEFFFFFB9F/BBBBBFFFFFFFFFBFF/;BFFFFBA.9F9
@M05620:37:000000000-D9766:1:1101:13317:8419 1:N:0:9
ACCACACCTTCTACAATGAGCTGCGTGTGGCTCCCGAGGAGCACCCCGTGCTGCTGACCGAGGCCCCCCTGAACCCCAAGGCCAACCGCGAGAAGATGCCCAGGTGAGTGGCCCGCTACCTCTTCTGGTGGCCGCCTCCCTCCTTCCTGGCCTCCCGGAGCTGCGCCCTTTCTCACTGGTTCTCTCTTCTGCCGTTTTCCGTAGGACTCTCTTCTCTGACCTGAGTCTCCTTTGGAACTCTGCAGGTTCTA
+
CCCCCCCCFFFFGGGGGGGGGGHHGGGGHGHHHGGGGGGGGHHHHGGGEGGGHHHHHHHGGGGGGGGGGGGHHHHGGGGHGHHHHGGGGGGGGGHHHHHHHHHGHHHHHHGGHHGGGGGHHHHHHHHHHHGHHGGGGGHGHHGHHGGGGGGGGGGGGG?FGGGGGGFFFFFFFFFFFFFFFFFFFFFFFFFFFFFFFFFFFFFFFFFFFFFFFFFFFFFFFFFFFFFFFFFFFFFFFFFFFFFFFFFFFFF
@M05620:37:000000000-D9766:1:1101:6809:8427 1:N:0:9
AGTGCCAGCTCTCAATCGCACAGGGGACCCAGGGCCTGGCCCCTCCATCCAGAAAACCTATGACCTCACCCGCTACCTGGAGCACCAACTCCGCAGCTTGGCTGGGACCTATGTGAGTATCCAGCGTAGGAATCTGGGAGTTGGGGAGGAGTGAGGAGTTGGGGAAAGACAGTCCTAACCGTGGAGGGTTCTGGTAAATGATGGGGTGAGGAGGGGCTCTTTGGCTCCCACCAGTCCCCCTGTCTGGTCTA
+
AAAABFFFCFFFGGGGGGGGGGHGGGGGGGGHGGGGAFHHHF2FFGHHHHGHFH3GHEHHFGHHHHHHGHHGEEFEFGFHFGEGHHHHGHHHGGGGGHHHGHHGGGHHGHGHFHHGHHGHHHGHHGGDFGHEHHHHGHEGGHHHGGEGG?CGHBGHFGHHHGGGEDGHBFFHHHHHHHHHGGGGAFGGFGGGGGFGGGGFFGGGGGFFFFFFFFFFFFFFFFFFFFFFFFFFFFFFFFFFFFFFFFFFFFB
@M05620:37:000000000-D9766:1:1101:16772:8455 1:N:0:9
ACCACACCTTCTACAATGAGCTGCGTGTGGCTCCCGAGGAGCACCCCGTGCTGCTGACCGAGGCCCCCCTGAACCCCAAGGCCAACCGCGAGAAGATGCCCAGGTGAGTGGCCCGCTACCTCTTCTGGTGGCCGCCTCCCTCCTTCCTGGCCTCCCGGAGCTGCGCCCTTTCTCACTGGTTCTCTCTTCTGCCGTTTTCCGTAGGACTCTCTTCTCTGACCTGAGTCTCCTTTGGAACTCTGCAGGTTCTA
+
ABABCCCBFFFFGGGGGGGGGGHHFEGGEGHHGGGGGGGGCHHHHGGFEEGFFGHHGHHGGG?GGGGGGGGHHHHGGGGHGHHHHGGGGGGGGGHHHHHGHHHGHHHHHHGGHHGGGGGHHHHHHHHHHHGHHGGGGGHGHHGHHGGGGFGGGGGGGFGGGGGGGGFFFFFFFFFFFFFFFFFFFFFFFFFFFFDFFFFFFFFFFFFFFFFFFFFFFFFFFFFFFFFFFFFFFFFFFFFFFFFFFFFFFFF
@M05620:37:000000000-D9766:1:1101:5330:8473 1:N:0:9
GCGGCTGCTTTGGCAGTAAATGACAAGCCAGGGACACAAGATCGGAAGCGCACACGTCTGAACTCCAGTCACATTCCTCGATCCCGTATGCCGTCATGTGCTTGAAAAAAAAACTACAACCCTTGCGGCTACGGCCGTCCTTTCGGCTTTCACCCTCTTGTTGCTCCCCTTGCCCACTTCTCCGACTTTGTCCTTGTACCTGACCAGCCCTTTCCACGAGCTCGGCCAAACGACCGACTTCGCTCACGTCA
+
>>A>>>>AFFBBBFFEBAB3ABD1BA0FF00F0AB00BFAA1F/A/AEEAEAE?CA0B0FD2F@FHBG@@F1B221B21B/0>/B?//0BF1E/>/B1BBFBG10BB<0/>/</11@@@F??@001///<.>..---<-<<=0=.-;CCCH0:0::;:;GG0.;00;;.;A;/990.;00;9C.--AFF;/;:9:99BFFBF/9//--A--//////---;;/99-9-;---9--9-;--/---;-;-;-;
@M05620:37:000000000-D9766:1:1101:13839:8477 1:N:0:9
ACCACACCTTCTACAATGAGCTGCGTGTGGCTCCCGAGGAGCACCCCGTGCTGCTGACCGAGGCCCCCCTGAACCCCAAGGCCAACCGCGAGAAGATGCCCAGGTGAGTGGCCCGCTACCTCTTCTGGTGGCCGCCTCCCTCCTTCCTGGCCTCCCGGGGCTGCGCCCTTTCTCCCTGGTTCTCTCTTCTGCCGTTTTCCGTAGGACTCTCTTCTCTGACCTGGGTCTCCTTTGGAACTCTGCAGGGTCTA
+
BBBBBBBBFFFFGGGGGGGFGFHGGEEEDFHHFGGFFGGGGHHHHGGGGGGGHHHHHHGGGGGGGGGGGGGHHGHGGGGHEFHHGGE@DFGCCGHGFH2FH</F11101<F/GH@-<--F<<0DD00D<<E.G--;:.CEFBFCF0BB9C.FFFFG.B----..--;B=FFFB9/9./;/;9//9//;/9//;9:AFF/B./..9///99//9///////;9.../;.9B/BFBB/B//;9////A-;99/
@M05620:37:000000000-D9766:1:1101:5032:8481 1:N:0:9
GCGGCTGCTTTGGCAGAAACTCATAGATTACTGCCACAGTTCCCCCTGGACCTGGAACCGTTTCTTGCCTGGCTTACAGAAGCTGCCACAACTGCCAATGTTCCTACAGGATGCTACCCGTCAGGAAAGGCTCCTCGCAGCCTCCCAGGGCGTACCAGAGCTGATGACACACTGGCAAGTAAGTCCGGCCTTTCCGCTTTAGCACTCTTGTGGCTCCAATTGAACACTTCTCAGCATTTGTACTTGTAACT
+
A1AAA>DAFFDFB1BAA0AFGGHHHDFHFHBFBF0AFGBAAFGHHGAF/BFBGHABB1/EBEGFDDGFHHHFGBF1BFGFBFF111>BBBFBFGHHHHHHHHHHFBGGHHHHHHHHHGHGGAEGF1BBFCGHHGH0E?/?/FHH</0@FG/AC/-<<F0>FGH1FGBD<GC<GD/CGCGH<0=CG0CCG-EHHH;CGGGGGGGGCFFGGGGGG.CFF/CFGG9BF09:FFFFFFFFFFBBB/9BFFFB/BF
@M05620:37:000000000-D9766:1:1101:24455:8491 1:N:0:9
GAGGCTGCTTTGGAAGAAACTCATAGATTACTGCAACAGTTCCCCCTGGACCTGGAAAAGTTTCTTGCCTGGCTTACAGAAGCTGAAACAACTGCCAATGTTCCTACAGGATGCTACCCGTAAGGAAAGGCTCCTAGAAGACTCCAAGGGAGTAAAAGAGCTGATGAAACAATGGCAAGTAAGTCAGGCATTTCCGCTTTAGCACTCTTGTGGATCCAATTGAACAATTCTCAGCATTTGTACTTGTAACT
+
A>ABBAFBFFFFGGGGGFFFGGBAFFGHHGGFGHEDGFBBFGHHHGGGGHHFHHHGHHBGFHHHHHHHHHHHHHHFHHHHHGHHHHHGH3FHHHHHHFFGGHGHHHHHHHHHHHHHHFHFFGDHHDFHHHHHHGH3G3GHFHHHHBGFGGHEEHHHHHGHHHHHHFHDHHHHFHHHHHGHHEFHHFHHHHHHHHHGGGGEHHHHHHHHHHGHGHHHHGFHHHEHFHH:GHGGGGGGGGGGFFFGGGGGFGC
@M05620:37:000000000-D9766:1:1101:11621:8498 1:N:0:9
ACCACACCTTCTACAATGAGCTGCGTGTGGCTCCCGAGGAGCACCCCGTGCTGCTGACCGAGGCCCCCCTGAACCCCAAGGCCAACCGCGAGAAGATGCCCAGGTGAGTGGCCCGCTACCTCTTCTGGTGGCCGCCTCCCTCCTTCCTGGCCTCCCGGCGCTGCGCCCTTTCTCACTGGTTCTCTCTTCTGCCGTTTTCCGTAGGACTCTCTTCTCTGACCTGAGTCTCCTTTGGAACTCTGCAGGTTCTA
+
CCCCCCCCFFFFGGGGGGGGGGHHGGGEFGHHHGGGGGGGGHHHHGGGFGGGGHHHHHHGGGGGGGGGGGGHHHHGGGGHFHHHHGGCGGGGGGHHHHHHHHHGHHHHHHGGHHGGGCGGHHHHHHHHHHGHGGGGGGHGHHGHGGGGGGGGGGGGGA-;CFFFFFFFFFFFFEFFFFFFFFFFFFFFFFFFFFDFFFFFFFFFFFFFFFFFFFFFFFFFFFFFFFFFFFFFFFFFFFFFFFFFFFFFFFF
@M05620:37:000000000-D9766:1:1101:9491:8518 1:N:0:9
ACCACACCTCTACAATGAGCTGCGTGTGGCTCCCGCGGAGCACCCCGTGCTGCTGACCGAGGCCCCCCTGAGCCCCAAGGCCAACCGCGAGAAGATGCCCAGGTGAGTGGCCCGCTACCTCTTCTGGTGGCCGCCTCCCTCCTTCCTGGCCTCCCGGAGCTGCGCCCTTTCTCACTGGTTCTCTCTTCTGCCGTTTTCCGTAGGACTCTCTTCTCTGCCCTGCGTCTCCTTTGGAACTCTGCAGGTTCTAG
+
>A11A>AAFFFBFAGGBAFF111AAEAF0FE10BE0EE/EEHHHGG???BFGH11DFG@/E/>FE/>EEFF0B0<EGGG?//?FFG//>/></?1?1?1??<??>GFDGGF<FCCCCGHHHHFHFHG0/.C.:-:;CE.;9AFFGEBFFFGGG.CA--9;AFF@--@=/:;/FFFFF-/;FFFFEFFFFFFF@AFB-FFBFF?-BBFFBBBFFFFFFBFEFFE@B@BFFBB//;/9BFFFFFFB-;9FFFB
@M05620:37:000000000-D9766:1:1101:11149:8526 1:N:0:9
AGTGCCAGCTCTCAATCGCACAGGGGACCCAGGGCCTGGCCCCTCCATCCAGAAAACCTATGACCTCACCCGCTACCTGGAGCACCAACTCCGCAGCTTGGCTGGGACCTATGTGAGTATCCAGCGTAGGAATCTGGGAGTTGGGGAGGAGTGAGGAGTTGGGGAAAGACAGTCCTAACCGTGGAGGGTTCTGGTAAATGATGGGGTGAGGAGGGGCTCTTTGGCTCCCACCAGTCCCCCTGTCTGGTCTA
+
ABABBFFFBFFFGGGGGGGGGGHHGGGGGGHHGGGGGGHHHHGHGGHHHHHHHHHHHGHHHHHHHHHHHHHGGGGGHHHHHHHHHHHHGHHHGGGGGHHHGHHGGGHHGHHHHHHHHGHHHHHHHGEGGGHHHGHHHHHGGHHHGGGGGGGHHGHHHGHHHHGGGGHHHGHHHHHHHHHHGGFGGGGGCFFGGGCGGGGGGGGGGGFFFFFFFFFFFFFFFFFFFFFFFFFFFFFFFFFFFFFFFFFFFFF
@M05620:37:000000000-D9766:1:1101:21536:8526 1:N:0:9
AGTGCCAGCTCTCAATCGCACAGGGGACCCAGGGCCTGGCCCCTCCATCCAGAAAACCTATGACCTCACCCGCTACCTGGCGCACCAACTCCGCAGCTTGGCTGGGACCTATGTGAGTATCCAGCGTAGGAATCTGGGAGTTGGGGAGGAGTGAGGCGTTGGGGAAAGACAGTCCTAACCGTGGAGGGTTCTGGTAAATGATGGGGTGAGGAGGGGCTCTTTGGCTCCCACCAGTCCCCCTGTCTGGTCTA
+
AA>>>FFFBFFFGDGFBGF2EEHFC2AEEEEH22AAFGHHHHGEGGHHFFCHBAA2BEBAGGBGHGGHHHG>E>EEGG3F1>?EGE1/?F3B>ECE?GGHAFFGDGHHGG2GG?3BG@GDGDGFFCDECA?DGHFHEF0CECD1@?.--<<GF00..:.;CGCCCA..///9CGGBBBF.:9CB.9.@DFFFFFF/BFFFFFFFFDFAFF./9A-@@DFFFFF/FFB.E.F.AFF/FFFD-A;FBFFFFFF
@M05620:37:000000000-D9766:1:1101:25897:8537 1:N:0:9
ACCACACCTTCTACAATGAGCTGCGTGTGGCTCCCGAGGAGCACCCCGTGCTGCTGACCGAGGCCCCCCTGAACCCCAAGGCCAACCGCGAGAAGATGACCCAGGTGAGTGGCCCGCTACCTCTTCTGGTGGCCGCCTCCCTCCTTCCTGGCCTCCCGGAGCTGCGCCCTTTCTCACTGGTTCTCTCTTCTGCCGTTTTCCGTAGGACTCTCTTCTCTGACCTGAGTCTCCTTTGAACTGCCGGTTCTCGA
+
ABBCBBCCFFFFGFFGGGFGGGHHGEGBFGHGHGGGGGGGGHHHHGGGGGGGHGFHGHHGGGGGGGGGGGGHGHHGGGGHGHHHHGGGGGGGGGHHHHHHHHHHGHHHHHHGGHHGGGGGHHHHHHHHHHHGGHGFGFEHGHHGHGGGGGGGGGGGGGGGGGGGGGFFFFFFFFFFFFFFFFFFFFFFFFFFFFFFFFFFFFFFFFFFFFFFFFFFFFFFFFFFFFFFFFFFFFFFFFFFF/9B@FFF0;:
@M05620:37:000000000-D9766:1:1101:5290:8593 1:N:0:9
ACCACACCTTCTACAATGCGCTGCGTGTGGCTCCCGAGGAGCACCCCGTGCTGCTGACCGAGGCCCCCCTGAACCCCAAGGCCAACCGCGCGAAGATGTGCAGGTGAGTGGCCCGCTACCTCTTCTGGTGGCCGCCTCCCTCCTTCCTGACCTCCCGGCGCTGCGAACTTTCTCACTGGTTCTCTCTTCTGCCGTTTTCCGTAGGACTCTCTTCTCTGACCTGAGTCTCCTTTGTAACTCTGCAGGTTCTA
+
AAA1AAA>>FFFGDGD3G1AF?GFGAA000AFA0BA/EEECHHFHGG///ABBFFFHHF//E?EGCGGGGEEGFHGGEAHA/GHHG?BCG/<<CC/1?111?1??GB<<1..<<C--@@GHH00D<00::...--:.;.9CBBFB0/;F0990099.;--;--A--99-//:/BBF/9999B/9//9B/:/BB;B-/9:B-BAB-/BB/B9/9BF/9//999F9-;B/;/;//B//;FB//;9BB-;B9B/
@M05620:37:000000000-D9766:1:1101:15162:8603 1:N:0:9
GAGGCTGCTTTGGAAGAAACTCATAGATTACTGCAACAGTTCCCCCTGGACCTGGAAAAGTTTCTTGCCTGGCTTACAGAAGCTGAAACAACTGCCAATGTTCCTACAGAATGCTACCGGAAAGGAAAGCCTCCAAGAAGACTCCAAGGGAGAAAAAAAGCTGATGAAACAACGGCAAGAAAGTCAGGAATTTCCGCTCTAGCACTCTTGTGAATCAAATTGAACAATATTAACAATTTGAACTTCAAACG
+
>3AA>>CAF5B4F45BFG4BFGFHCBBDFG45DB4BBCFGG55BBAAA2BBBFHEB332ABDFDDFF53B3B1BF3B5BBCCBBF33FBB?BGHFFFCFGHGFG443@B43B3@44BE/>/>>B0BG303BFG?0B3B30BBB11B1?//?C/0100/<<?B1?FD1DD1<F.<-<<-./<</<0==///:;:0;?E:-:00;099B;F00;0;0;0;BFG0;9:CF;0000;000;C0;0;;B///99B.
@M05620:37:000000000-D9766:1:1101:15141:8610 1:N:0:9
GAGGCTGCTTTGGAAGAAACTCATAGATTACTGCAACAGTTCCCCCTGGACCTGGAAAAGTTTCTTGCCTGGCTTACAGAAGCTGAAACAACTGCCAATGTTCCTCCAGGATGCTACCCGTAAGGAAAGGCTCCTCGAAGCCTCAAAGGGCGTAAAAGCGCTGCTGAAACAATGGCAAGTACGTCAGGACTTTCCGCTTTAGCACTCTTGTGGCTCAAATTGAACAATTCTCAGCATTTGACCTTGTAACT
+
BBCCCCFCFFFFGGGGGGGGGGHHHHHHHHHHHHFHGHHGHHHHHGGGHHHHHHHHHHFGGHHHHHHHHHHHHHHHHHHHHHHHHHHHHHHHHHHHHHHHHHHD43BFHBFHHHBHHH1E/E/G?3BGH0GHHF3B//B//BFHB2BFFG/C/>C/F10<AF/.FGHFHFF.1F1FHHG0<0<CGCEG/.;GCHHDGGFFHHGFHFFGGGFF..;C00;FG000;C/CFFG0B0/;FGFB0;;CBB///;/
@M05620:37:000000000-D9766:1:1101:24311:8632 1:N:0:9
GAGGCTGCTTTGGAAGAAACTCATAGATTACTGCAACAGTTCCCCCTGGACCTGGAAAAGTTTCTTGCCTGGCTTACAGAAGCTGAAACAACTGCCAATGTTCCTACAGTATGATAACCGGAAGGAAAGACTCCTAGAAGAGTACAAGATAGCAAAAAAGCTAATGAAAAAAAGGCAAATAAGTCAGGCATTTACCCTCTAGCACTATTGTGGAACCAATTGAACAATTCTGAACATTTGTACTACAAACC
+
A3AA>>C>BBB4F45BFGBBEFHHHGHFHHFDD54BCGADD5BBBBAAACBBGGFFB32BBDGDGHHBBBGBGGH3AABFGGAFG33EBB?FGHHFFFGGGG4B4B3@B4B444444BB///>?/BBB0?B?3B3B4?3??033BB?2223BB3322/</022>1?11<10/<.<.>>0>>0<<0=0/<.0<00=0<<.:00:0<000000<.:0/;:;;00;9;99;;0;000/9;B;B0;;;00/;09.
@M05620:37:000000000-D9766:1:1101:25220:8632 1:N:0:9
ACCACACCTTCTACAATGAGCTGCGTGTGGCTCCCGAGGAGCACCCCGTGCTGCTGACCGAGGCCCCCCTGAACCCCAAGGCCAACCGCGAGAAGATGCCCAGGTGAGTGGCCCGCTACCTCTTCTGGTGGCCGCCTCCCTCCTTCCTGGCCTCCCGGCGCTGCGCCCTTTCTCACTGGTTCTCTCTTCTGCCGTTTTCCGTAGGACTCTCTTCTCTGACCTGAGTCTCCTTTGGAACTCTGCAGGTTCTA
+
CCCCCCCCFFFFGGGGGGEGGGHHGGGGHGHHHGGGGGGGGHHHHGGGGGGGHHHHHHHGGGGGGGGGGGGHHHHGGGGHGHHHHGGGGGGGGGHHHHHHHGEGFFF0?GGGHH?-@@@GGF0GD0DG=CEHHCAFDAHGFFGFHGGB;F?FGFGG.B--:-:.-@DF-FFFFF00BBFBFFFFBFBFBBFFFCDFFFBFD09.AB0BBFFBFF090;:0BB/;/9BB:F0FFFFBFFBB09B0:FFFFB0
@M05620:37:000000000-D9766:1:1101:7332:8635 1:N:0:9
ACCACACCTTCTACAATGAGCTGCGTGTGGCTCCCGAGGAGCACCCCGTGCTGCTGACCGAGGCCCCCCTGAACCCCAAGGCCAACCGCGAGAAGATCCCCAGGCGAGTGGCCCGCTACCTCTTCTGGCGGCCGCCTCCCTCCTTCCTGGCCTCCCGCCGATGCGCCCTTTCTCACTGGTTCTCTCTTATGACGTTTTCCGTAGGACTCTCTTCTCTGACCTGCGTCTCCTTTGGAACTCTGCAGGTTCTA
+
CCCCCCCCFFFFGGGGGGGFGGHHGGGEHGHHHGGGGGGGGHHHHGGGGGGGHHHHHHHGGGGGGGGGGGGHHHHGGGGHGHHHHGGGGGBFGAHFF2?GFHG///>>AHEGGHGGGGGBHHHHHDGG0;@GF?DGGGGGGGGGEGGGGFFFFFFFF-9--9ADFFFFFFFFFFFFFFFFFFFFFFFFBFF0FD9AFFFFF9FAA9FFF0BFFFBFFFFFF0/.;;B9FF0FFFEFFFFFFFFFFF.FFFB
@M05620:37:000000000-D9766:1:1101:22741:8667 1:N:0:9
AGTGCCAGCTCTCAATCGCACAGGGGACCCAGGGCCTGGCCCCTCCATCCAGAAAACCTATGACCTCACCCGCTACCTGGAGCACCAACTCCGCAGCTTGGCTGGGACCTATGTGAGTATCCAGCGTAGGAATCTGGGAGTTGGGGAGGAGTGAGGAGTTGGGGAAAGACAGTCCTAACCGTGGAGGGTTCTGGTAAATGATGGGGTGAGGAGGGGCTCTTTGGCTCCCACCAGTCCCCCTGTCTGGTCTA
+
AAAAAFFFBFFFGGGGGGGGGGGCFEEGEGDHGGGGFFGFFHGCGGFHHHEFFHHHHGFHHHGHHHHFHHFFFECGHFFFFGHFFHHHGHHHGGCGGFHHGBGF/EFGGHGHDDDGBF?GHDHHFGGG?FHHHHHFFHFF?FGHG@GGGDDHHHFHFDGHFFGGGGAHHHHHHGFHBCCHG9CBGEGGG.FFGGGGGGFFFFGGGGFCFFFBA?FFA-AB/FFFFFFEFFFDEAFFFB?9D?FFFFFFBFF
@M05620:37:000000000-D9766:1:1101:25519:8740 1:N:0:9
AGTGCCAGCTCTCAATCGCACAGGGGACCCAGGGCCTGGCCCCTCCATCCAGAAAACCTATGACCTCACCCGCTACCTGGAGCACCAACTCCGCAGCTTGGCTGGGACCTATGTGAGTATCCAGCGTAGGAATCTGGGAGTTGGGGAGGAGTGAGGAGTTGGGGAAAGACAGTCCTAACCGTGGAGGGTTCTGGTAAATGATGGGGTGAGGAGGGGCTCTTTGGCTCCCACCAGTCCCCCTGTCTGGTCTA
+
AA>ABFFFBFFFGGGGGGGGGGHGGEEGGGHHGGGGGGHHHHGHGGEHHHHHHFHHHGHHHHGHHHHHHHHGGE@FHHHHGHHHHHHHGHHHGGGGGHHHGHHGGGHHGHHHHHHHHHHHHHHHHGGDGGGHHHHHHHHGGGHHGGGGGDEGHHHHHGHHHGGGGGHFHHHHHHHHFHFHGGGGGGGGGGFGGGFGGGGGGGGGGGFFFFFBFFFFFFFFFFFFFFFFFFFFFFFFFFFFFFFFFFFFFFF
@M05620:37:000000000-D9766:1:1101:17456:8740 1:N:0:9
ACCACACCTTCTACAATGAGCTGCGGGTGGCTCCCGAGGAGCACCCCGTGCTGCTGACCGAGGCCCCCCTGAACCCCAAGGCCAACCGCGAGAAGATGCCCAGGTGAGTGGCCCGCTACCTCTTCTGGTGGCCGCCTCCCTCCTTCCTGGCCTCCCGGCGCTGCGCCCTTTCTCACTGGTTCTCTCTTCTGCCGTTTTCCGTAGGACTCTCTTCTCTGACCTGAGTCTCCTTTGGAACTCTGCAGGTTCTA
+
BBA3ABBBFFFFGGGFDG5BGCHGG2AA2AFH3FFA2EGECHDHHGGGDEGGGHF3DGFE@FGGG?GGGGG?FCHGGGAH//GHHF//BG<<<FFF1F1<G1?FHHFHHHEFFCDCGCGHHHFHHHHHHHGFFGGCDA.CFGFGGFBFGB.CFAE?9A-9@?BF?-AB=FBBFFBFBFBBBFFFFFFFFFFFFBFFFFFFDFFFFFFFFFFBFFFFFF/BFFFFFFFBFFBFFFF/9FFFFFFE/FFFFFB
@M05620:37:000000000-D9766:1:1101:25987:8753 1:N:0:9
ACCACACCTTCTACAATGACCCGCGGGTGGCTCCCGAGCGGCACCCCGTGCTGCTGAACGACGCCCACCTGTACCCCAAGGCCAACCGCGAGTAGACGTCCCAGGTGAGTGGCCCGCTACCTCTTCTGGTGGCCGCCTCCCTCCTTCCTGGCCTCCCGGCGCTGCGCCCTTTCTCACTGGTTCTCTCTTCTGCCGTTTTCCGTAGGACTCTCTTCTCTGACCTGAGTCTCCTTTGGAACTCTGCAGGTTCT
+
AAAAAAAAFFFFGGGFFGG1B1A0EE//AA0FFCAE/E//>>E/B/>/>/BF1BGGH1G0E////</?/0012B2B?CCH///?</?/<>C@/?<F1>...><1.1<=<0DCEHHGC-;CHHHHHHHHHHHGGFG@GGAFGGGGBFFGEFFFGBFFE-?-9@@<B-=B@-/BFFFFFFFFBBFFBFFFFFFFFF@BFFFFF?B-;-;BFFFFFFFFFFFFFFF-BBF/9:F/FF/BFFFFFFFFFFFFFFF
@M05620:37:000000000-D9766:1:1101:4128:8754 1:N:0:9
ACCACACCTTCTACAATGAGCTGCGTGTGGCTCCCGAGGAGCACCCCGTGCTGCTGACCGAGGCCCCCCTGAACCCCAAGGCCAACCGCGAGAAGATGACCCACCCGCGTGGCCCGCCACCTCTTACGGCGGTCGCCTCCCTCCCTCCTGGCCTCCCGGCGCTACGCCCTTTCTCACTGGCTCTCTCTTCTGCCGTTTTCCGTACGACTCACTTCTCTGACCTGCCTCTCCTTTCGTTCTATGCAGGCTCT
+
AAAAB?AAFFFFBGGFDGCDGGFFEA2EH2GHGGEEDEEEDGHHHGGGGGGG5AGCGHHGGECGFEEGGG113BGEGGECA/FGEFEEGG?CCC0FGHHH10////>/>C<--<.<<-<.CGHBGF0;;-:-;-;9;A.9.;B..99DB/F?FFFFFA-;@9;-;;@9@@/BFFFFFF/...BFFFFF/9BFFFBA?9EFBAF9.9:.DF/9:9;/;;BFFFFB..9;//9F///../..//;BFBF..:;
@M05620:37:000000000-D9766:1:1101:11401:8772 1:N:0:9
ACCACACCTTCTACAATGAGCTGCGTGGGGCTCCCGAGGAGCACCCCGGGCTGCGGACCGAGGCCCCCCTGAACCCCAAGGCCAACCGCGAGAAGATCCCCAGGTGAGTGGCCCGCTACCTCTTCTGGTGGCCGCCTCCCTCCTTCCTGGCCTCCCGGCGCTGCGCCCTTTCTAACTGGTTCTCTCTTCTGCCGTTTTCCGTAGGCCTCTCTTCTCTGACCTGAGTCTCCTTTGGAACTCTGCAGGTTCTA
+
AAAAAAA>FF1BGGGGG1B11A1BEAE0EA0AFFF//E///FHHHG/AAEEG?//>EE@>>E?EGGGG/<<FGHHG/C<G/GHHHGGCC/>>A.>1F1>G.<CCG/=GFHEFHE?C--=CHHHFHHHGHGGGFGG@BGGGGGGG0CBGGEGFFFFFF---;@-;@@F@@FFFF/9B9FFFBFFFFFF/:BFFF@FFFFFFFBAB-/;BFFFFBFBFF//;FF-:9;FFF9FFFF/;B/BFFB/BFFFFFB9
@M05620:37:000000000-D9766:1:1101:18844:8790 1:N:0:9
ACCACACCTTCTACAATGAGCTGCGTGTGGCTCCCGAGGAGCACCCCGTGCTGCTGACCGAGGCCCCCCTGAACCCCAAGGCCAACCGCGAGAAGATGCCCAGGTGAGTGGCCCGCTACCTCTTCTGGTGGCCGCCTCCCTCCTTCCTGGCCTCCCGGAGCTGCGCCCTTTCTCACTGGTTCTCTCTTCTGCCGTTTTCCGTAGGACTCTCTTCTCTGACCTGAGTCTCCTTTGGAACTCTGCAGGTTCTA
+
AAAAAAAAFFFFFGGEDBFGGFCFEEEFHEHHHGGFCAE?FHHHHGGGEEGFHFHHHHHGGGGGGGEGGGGHHHHGGGGAFHHHEGGGGCDCFDGHH2GHHHCCFCGHHDCEHHGGG-DHFHGHHBDFHCGHH?-;A.CCGHGHHGGGGGGGGGEG?B-9;AFFAGFA-BFBFFBFFFFFFFFFFFFFFFFBFFDDFFFFF9FADBFFFFFFFF9FFFFFFFF/B/BFFBBBFFFBFFFFFFBFFFFFFF9
@M05620:37:000000000-D9766:1:1101:5218:8817 1:N:0:9
GAGGCTGCTTTGGAAGAAACTCATAGATTACTGCAACAGTTCCCCCTGGACCTGGAAAAGTTTCTTGCCTGGCTTACAGGATCCTACCCGCCCGGCAAGGTTCCTACAGGATTCCAAGCGTGCAAAACGGCTCATCAAAGAATCGCAAGGAATCCACGCACTGCTGCCCCACTACCCAGTTGGACCGAACTTAACGATTTCCCACTCTTGTACCTGCAATTGACAACCTCGCGACACCTGACCTTGTCACT
+
CABCCCFCFFFFGGGGGGGGGGHHHHHHHHHHHHHHHHHFGHHHHGGGGFHHHHHHHHHHHHHHHHHHHHHHHHHHHHH3BF32DDGHH10//>/>>EFGBBFHHH3F3BB33B4D?D/?////3BB0/?BDBCGD2@F>@0F2@?F/AFH01?FGGGG-->>GBFGCC.<.<//<<0<C00=0;;--=?E90;C..=EA0099C.9FFGG000;09CFBFGF0:B..:/.---;@-./;/:;09000;00
@M05620:37:000000000-D9766:1:1101:7725:8858 1:N:0:9
GAGGCTGCTTTGGAAGAAACTCATAGATTACTGCAACAGTTCCCCCTGGACCTGGAAAAGTTTCTTGCCTGGCTTACAGAAGCTGAAACAACTGCCCATGATCATACCGGATGATAAGCGTCAGGCAAGGCTAATCGCCGGATCAAAGGACGTCAAAGAGCTGATGAACCACTGTCAAGTCAGTCCGGCCTTTCCGCTTTAGCAATCTTGAGGATGCCATTGAACAATTCTCAACATTTGTACTTGTTACT
+
A3AABBFAFFFFGGGGGGGFGGGGHHHFEGHHHGHHGHHEGHHHHGEGAGHHHHFHHFFGHHHHHHHHHHFHHHGHHFHHHHHHHHHHHHHHGHHHHBBC34@44BB?1>/EE3FHF3F@EFD/0B/0/?/3?341///<//?/@CGH00?>///C1=G00F1>>F11<<0.CH0=D00==<DGDCEG::A/:CC..;C.F0;0;C0B;F0C/0B/:0;;;0;090:9CF0BF0/9/9/;BFFFF///9//
@M05620:37:000000000-D9766:1:1101:25445:8883 1:N:0:9
ACCACACCTTCTACAATGAGCTGCGTGTGGCTCCCGAGGAGCACCCCGTGCTGCTGACCGAGGCCCCCCTGAACCCCAAGGCCAACCGCGAGAAGATGACCCAGGTGAGTGGCCCGCTAACTCTTCTGGTGGCCGCCTCCCTCCTTCCTGGCCTCCCGGAGCTGCGCCCTTTCTCACTGGTTCTCTCTTCTGCCGTTTTCCGTAGGACTCTCTTCTCTGACCTGAGTCTCCTTTGGAACTCTGCAGGTTCT
+
ABAABABAFFFFGGGGGGGBG5FGGEGG4EGGGGGG2AEA2BEGHGGEBEEE5BGHFGHGEE0>FFGEGGGFHHHGGGDGFHHEHGGGD<BBCFG1?1?GGHHAFGFG0?<FGHHGGGG.FFHGFGDDGHHGHHGGGGGHGHHGFGGGGGGGGGGGGGBB-;AFFGBDB=9FFFFFFFBFBFFFFFFBFFFFFFBADFFFFDFFD?BFFFFFFFFFFF9F/F/9B.FFFFFF/BF/99FBFFFFFFF;BF9
@M05620:37:000000000-D9766:1:1101:20438:8911 1:N:0:9
ACCACACCTTCTACAATGAGCTGCGTGTGGCTCCCGAGGAGCACCCCGTGCTGCTGACCGAGGCCCCCCTGAACCCCAAGGCCAACCGCGAGAAGATGCCCAGGTGAGTGGCCCGCTACCTCTTCTGGTGGCCGCCTCCCTCCTTCCTGGCCTCCCGGAGCTGCGCCCTTTCTCACTGGTTCTCTCTTCTGCCGTTTTCCGTAGGACTCTCTTCTCTGACCTGAGTCTCCTTTGGAACTCTGCAGGTTCTA
+
CCCCCCCCFFFFGGGGGGGGGGHHGGGGHGHHHGGGGGGGGHHHHGGGFGGGHHHHHHHGGGGGGGGGGGGHHHHGGGGHGHHHHGGGGGGGGGHHHHHHHHHGHHHHHHGGHHGGGGGHHHHHHHHHHHGHHGGGGGHGHHGHHGGGGGGGGGGGGG?FFGGGGGFFFFFFFFFFFFFFFFFFFFFFFFFFFFFFFFFFFFFFFFFFFFFFFFFFFFFFFFFFFFFFFFFFFFFFFFFFFFFFFFFFFF:
@M05620:37:000000000-D9766:1:1101:20186:8914 1:N:0:9
GAGGCTGCTTTGGAAGAAACTCATAGATTACTGCAACAGTTCCCCCTGGACCTGGAAAAGTTTCTTGCCTGGCTTACAGAAGCTGAAACAACTGCCAATGTTCCTACAGGATGCTACCCGTAAGGAAAGGCTCCTAGAAGACTCCAAGGGAGTAAAAGAGCTGATGAAACAATGGCAAGTAAGTCAGGCATTTCCGCTTTAGCACTCTTGTGGATCCAATTGAACAATTCTCAGCATTTGTACTTGTAACT
+
AAABBBFAFFFFGGFGFGCGGGHHHHHHHHHGHGHHGHGFHHHHHGFFGFHHHHGBBDFHHHHHHHGGGHHHHHHGHHHHHHHHHHHHHH?GHHHHGHHHHGBFGHHHGGHHHHHHHHGEFEEGFGHFFFGHHFHGHHHHHHHHHHHHGGGGGHHEH@FHHHHHHHHGHHHHHFHHHHAG>GHFHF>FFCGFHHHGGGFGHFHHHHHHGHFGCG0CHGHHHGHHGHH0CGGGGEFFFFGGFGFGFCFFFGC
@M05620:37:000000000-D9766:1:1101:19904:8942 1:N:0:9
ACCACACCTTCTACAATGAGCTGCGTGTGGCTCCCGAGGAGCACCCCGTGCTGCTGACCGAGGCCCCCCTGAACCCCAAGGCCAACCGCGAGAAGATGCCCAGGTGAGTGGCCCGCTACCTCTTCTGGTGGCCGCCTCCCTCCTTCCTGGCCTCCCGGCGCTGCGCCCTTTCTCACTGGTTCTCTCTTCTGCCGTTTTCCGTAGGACTCTCTTCTCTGACCTGAGTCTCCTTTGGAACTCTGCAGGTTCTA
+
BBBBBBBAC4F@GGFFGGGGGFHGGEEA4EHFHFGEEGE?AGEGHGGGDFEFGHFHHHHGGGCGGEGGGEGHFHHGGGGHGHGHHGGGGGGGCGHHHGHHHHHEGHHHHHGGHHCGG->GHHHHHHHHHHGHHGGGGGHGHHGHHGGGFFGGGGGGE@-ABBBFB?DBBFFFFFFFFBFFFFFFFFFFFFFFFBADFFFFFFFFFFBFFFFFFFFFFFFFFFFBFFFFFFBFFFFBFFFFFFFFFFFFFFB
@M05620:37:000000000-D9766:1:1101:14665:8945 1:N:0:9
AGGGCCAGCTCTCAATCGCACACGTCTGGTCTATCTCCTGCCCTTAGATCGGAAGAGCACACGTCTGAACTCCAGTCACATTACTCGATCTCGTATGCCGTCTTCTGCTTGAAAAAAAAAAAAAAAACAATAAAAAGAAGATAGAAAGCAGTAAGAATTTTGCAAAAAACCGAGCTAACCCAGGAGAGGAATGAACCCTGATTTTCTGCGACAAGACTCTTTATCTACCCCCAGTCCCCCCAACTCATGCC
+
>11>AA1AAFF3AGGEAFGGGGHGHHHFG1DGFH2GGHFGFGHHHGHHHFHGCGEHFGHHHHGHGHFFGHGHGHHGHHHDFHHB2FE/GFHHH/>GHBGEGGHGHHBHHHFHFE1BEEC?//</>--...111<00..</<000000////00;000000000000/.-..----.00/9...9...----/////-----////////---;----9;://///9//9-----////-9;-99///////
@M05620:37:000000000-D9766:1:1101:16411:8950 1:N:0:9
ACCACACCTTCTACAATGAGCTGCGTGTGGCTCCCGAGGAGCACCCCGTGCTGCTGACCGAGGCCCCCCTGAACCCCAAGGCCAACCGCGAGAAGATGACCCAGGTGAGTGGCCCGCTACCTCTTCTGGTGGCCGCCTCCCTCCTTCCTGGCCTCCCGGAGCTGCGCCCTTTCTCACTGGTTCTCTCTTCTGCCGTTTTCCGTAGGACTCTCTTCTCTGACCTGAGTCTCCTTTGGAACTCTGCAGGTTCT
+
CCBBCCCBFFFFGGGGGGGGGGHHGEGEHEHHHGFGGGGFAGHHHGGGAFGFHHGHHHHGGEFGGGGGGGEGHHHGGGGHGHHHHGGGGGGGGGHHGFHHHHHF/?GH01?FGHHGGG@DGHHHHHHHF<C?FGGGGGGHGHHGFFGGGGGGGGGGGGFGGGFGGGFFFFFFFFFFFFFFFFFFFFFFFFFFFBADFFFFFFFFDBFFFFFFFFBFFFFFFFFF/BBFFFFFFF/BFFFFF/9BBFFF/FF
@M05620:37:000000000-D9766:1:1101:3788:8956 1:N:0:9
ACCACACGTTCTACAATGCGCTGCGTGCGGCTCCCGAGGAGCACCCCGTGCTGCTGACCGAGGCCCCCCTGAACCCCAAGGCCAACAGCGCGAAGATGACCCAGGTGCGTGGCCCGCTACCTCTTCTGGTGGCCGCCTCCCTCCTTCCTGGCCTCCCGGAGCTGCGCCCTTTCTCACTGGTTCTCTCTTCTGCCGTTTTCCGTAGGACTCTCTTCTCTGACCTGCGTCTCCTTTGGAACTCTGCAGGTTCT
+
AAA1>AA1BFFAGAGA3G1AE0ECG0A000AA//B//AEAEGFCGGG//>??DHFEGHF>/>@EG/EEGE/0F1FEGEEH//?GHG/0BB<</A@/1?11<G.FCGF1>F<CCG<-<AGGHH00C0=0C;/::CA?-9..CFF./9;9F0CF.09A-A@-;9:FB----9/9BFFFF9BB;B/;9/99FFFFFF@B?FFFFFFEBFFFB/BBFF/9BFFFFFFFF?F@FFFFFFFFFFFFFFFFFFFFFFF
@M05620:37:000000000-D9766:1:1101:14430:8963 1:N:0:9
GAGGCTGCTTTGGAAGAAACTCATAGATTACTGCAACAGTTCCCCCTGGACCTGGAAAAGTTTCTTGCCTGGCTTACAGAAGCTGAAACAACTGCCAATGTTCCTACAGGATGCTACCCGTAAGGAAAGGCTCCTAGAAGACTCCAAGGGAGTAAAGAGCTGATGAAACAATGGCAAGTAAGTCAGGCATTTCCGCTTTAGCACTCTTGTGGATCCAATTGAACAATTCTCAGCATTTGTACTTGTAACTG
+
A11AA?1AFF3BEGGG1CGGAFAABFFHHCGHFHEEG0F1BGGHHG?F/BFAGE0FH10BBGHHFFEHHHHHHFA1FGHGHGHFFBGFHCHHFFGHF1FFGHHHHFHHHHGHFGHHGHHEEEEHF1FGGGHHHGH1G1FGFHHHH1FGEGEEGFH2G1GGHHGGHHHFHHHHHHGHGGDGDFHHHHHFAGHHHFCGGGGHHGHHGHHHGHFGHGHHECGHHF0GG/GHHHFFFGFGGGGFFGGGG;90;BB
@M05620:37:000000000-D9766:1:1101:20924:8971 1:N:0:9
ACCACACCTTCTACAATGAGCTGCGTGTGGCTCCCGAGGAGCACCCCGTGCTGCTGACCGAGGCCCCCCTGAACCCCAAGGCCAACCGCGAGAAGATGACCCAGGTGAGTGGCCCGCTACCTCTTCTGGTGGCCGCCTCCCTCCTTCCTGGCCTCCCGGAGCTGCGCCCTTTCTCACTGGTTCTCTCTTCTGCCGTTTTCCGTAGGACTCTCTTCTCTGACCTGAGTCTCCTTTGGAACTCTGCAGGTTCT
+
BCCDBCCCFFFFGGGGGGGGGGHHGGGGHGHHHGGGGGGGGHHHHGGGGGGGHHHHHHHGGGGGGGGGGGGHFHHGGGGHGHHHHGGGGGGGGGHHHHGHHHHH/?GHHDGGGHHGGGGGHHHHHHHHHHHGHHGGGGGHGHHGHGGGGGGGGGGGGGGGGGGGGGFFFFFFFFFFFHHFFFFFFHFFFFFHFFFFFFFHFFFFFFFFFFFFFFFF0FFFFBFFFFFFFHFFFFFFFFFFFFFFFFFFFFF
@M05620:37:000000000-D9766:1:1101:21708:8979 1:N:0:9
ACCACACCTTCTACAATGAGCTGCGTGTGGCTCCCGAGGAGCACCCCGTGCTGCTGACCGAGGCCCCCCTGAACCCCAAGGCCAACCGCGAGAAGATGACCCAGGTGAGTGGCCCGCTACCTCTTCTGGTGGCCGCCTCCCTCCTTCCTGGCCTCCCGGAGCTGCGCCCTTTCTCACTGGTTCTCTCTTCTGCCGTTTTCCGTAGGACTCTCTTCTCTGACCTGAGTCTCCTTTGGAACTCTGCAGGTTCT
+
CCCBCBBAFFFFGGGGGGGGGGHHGGGBGGHHHGGGGGGGGHHHHGGGGGGGHHHHHHHGGGGGGGGGGGGHHHHGGGGHGHHHHGGGGG/BDGHGHHHHHHGHGHHFHFHGGHGCGGGGHHHHHHHHHHHGHGGGGDFHGHHGHGGGGGGGGGGGGGGGAFGGGGFFFFFFFFFFFFFFFFFFFFFFFFFFFFFFFFFFFFFFDDFFFFFFFFFFFFFFFFFF/BFFFFFFFFFFFFFFFFFFFFFFFFF
@M05620:37:000000000-D9766:1:1101:27971:8989 1:N:0:9
ACCACACCTTCTACAATGAGCTGCGTGTGGCTCCCGAGGAGCACCCCGTGCTGCTGACCGAGGCCCCCCTGAACCCCAAGGCCAACCGCGAGAAGATGACCCAGGTGAGTGGCCCGCTACCTCTTCTGGTGGCCGCCTCCCTCCTTCCTGGCCTCCCGGCGCTGCGCCCTTTCTCACTGGTTCTCTCTTCTGCCGTTTTCCGTAGGACTCTCTTCTCTGACCTGAGTCTTCTTTGGAACTCTGCAGGTTCT
+
BBCCABCBCFFFGGGGGGFFGFHHGFGEDEE2FFFEEGFGGHFGHGGEAEBFHHGHHHGGGGGGGGGEGEFHFHHGGGGHGHGHHGGGFGCGCFHHHHHHFHGHG<??GHHGEHHGG-ADHHHHHHHHEFHFHGGGCCAGGHHGHGGGFFGGGGGGGG?-AA@DFFFFCFFFFFFFFFFFFFFFFFFFFFFFFFAFFFFFFFF.A./FFFFFFFF/BFF/;FFB9B9/;;FFFFFFFFFFFFFFFFFAFFF
@M05620:37:000000000-D9766:1:1101:27905:8993 1:N:0:9
ACCACACCTTCTACAATGAGCTGCGTGTGGCTCCCGAGGAGCACCCCGTGCTGCTGACCGAGGCCCCCCTGAACCCCAAGGCCAACCGCGAGAAGATGACCAGGTTAGTGGCCCCCTACCTCTTCCGGTGGCCGCCTCCCTCCTTCCTGGCCTCCCGGGGCTTCGCCCTTTCTCACTGGGTCTCTCTTCTGCCCTTTTCCGTAGGACTCTCTTCCTTTACCTGATTCTCCTTTTGAAATCTTCAGGTTCTT
+
AAABBBABFFFFGGGGGGGGGGHHGGGGGGHHHGGGGGGEGHHHHGGGGGGGHHHHHHHGGGGGGGGGGGGGHHHGGGGHGHHHHGGGGGGGGGHHHF2FH20?11101<F/GH/--.0>111>11.<<-<.<--A..CE//C/C0F00=.C09;E.;--9-.:-.;D-;F////9//;.;99B/9/B////;./;BFBF.9;.9/////9/;//////9B/////://;9BF/;.B/:/9//99B9F///
@M05620:37:000000000-D9766:1:1101:13742:8995 1:N:0:9
ACCACACCTTCTACAATGAGCTGCGTGTGGCTCCCGAGGAGCACCCCGTGCTGCTGACCGAGGCCCCCCTGAACCCCAAGGCCAACCGCGAGAAGATGCCCAGGTGAGTGGCCCGCTACCTCTTCTGGTGGCCGCCTCCCTCCTTCCTGGCCTCCCGGAGCTGCGCCCTTTCTCACTGGTTCTCTCTTCTGCCGTTTTCCGTAGGACTCTCTTCTCTGACCTGAGTCTCCTTTGGAACTCTGCAGGTTCTA
+
CBCCCCDDFFFFGGGGGGGGGGHHGGGFHGHHHGGGGGGGGHHHHGGGGGGGHHGHHHHGGGGGGGGGGGGHHHHGGGGHGHHHHGGGGGFGGGHHHHHHHHHGHHHHHHGGHHGGGGGHHHHHHHHHHHGHHGGGGGHGHHGHHGGGGGGGGGGGGD-ADGGGGGFFFFFFFFFHHFFFFHFFFFFFFFFFFFFFFFHFFFFFFFFFFFFFHHFFFFFFFHFFFFFFFFFFFFFFFFFFFFFFFFFFFFF
@M05620:37:000000000-D9766:1:1101:4865:8998 1:N:0:9
ACCACACCTTCTACAATGAGCTGCGTGTGGCTCACGAGGAGCACCCCGTGCTGCTGAACGAGGCCCCCCTGAACCCCAAGGCCAACCGCGAGAAGATGACCCAGCTGCGTGGCCCGCTACCTCTTCTGGTGGCCGCCTCCCTCCCTCCTGGCCTCCCGGCGCTGCGCACTTTCTCACTGGTTCTCTCTTCTGCCGTTTTCCGTAGGACTCTCTTCTCTGACCTGCGTCTCCTTTGGAACTCTGCAGGTTCT
+
AAAAA11>CFFFGGFGG11BFGHGG0EAB0BA1BBFEG/ECGEHCA//BEEGGHH1AABFFACEGG/>E@EHFHH/>EG//??G/FE/<<>CC<GHHHGHHBGF01?1<?CCGGHGG?C@0><GHHHH<DGGH.@ACFGHGHHG.CGGBFG.FGGGGG-9AAA@F@@-@@FFFFFFFFFFFFFFFFFFFFFFFF@FFF-FFAFFBFFFFFFFFF;F/BFFFF/;;@F@FFFFFFFFFB/FF9FFFBF-:FF
@M05620:37:000000000-D9766:1:1101:10711:9001 1:N:0:9
ACCACACCTTCTACAATGAGCTGCGTGTGGCTCCCGAGGAGCACCCCGTGCTGCTGACCGAGGCCCCCCTGAACCCCAAGGCCAACCGCGAGAAGATGACCCAGGTGAGTGGCCCGCTACCTCTTCTGGTGGCCGCCTCCCTCCTTCCTGGCCTCCCGGAGCTGCGCCCTTTCTCACTGGTTCTCTCTTCTGCCGTTTTCCGTAGGACTCTCTTCTCTGACCTGAGTCTCCTTTGGAACTCTGCAGGTTCT
+
CCDEEEEEFFFFGGGGGGGGGGHHGGGFHGHHHGGGGGGGGHHHHGGGGGGGHHHHHHHGGGGGGGGGGGGHHHHGGGGHGHHHHGGGGGGGGGHHHHHHHHCG/?GGGGHFFHHGGDCGHHHHFGHHHGF?<GCGGFDHGHH?CFFGGFBFFFFEGC-A@BGFFADFF@FFFFFFFFB/<FFFFFFFFFFEFF-<.BFFFFFF..0<FFFFFFFFFFFFFFBFB:BFFF:BFF1BF:FFFBFFF0.FBFF
@M05620:37:000000000-D9766:1:1101:21130:9010 1:N:0:9
ACCACACCTTCTACAATGAGCTGCGTGTGGCTCCCGAGGAGCACCCCGTGCTGCTGACCGAGGCCCCCCTGAACCCCAAGGCCAACCGCGAGAAGATGACCCAGGTGAGTGGCCCGCTACCTCTTCTGGTGGCCGCCTCCCTCCTTCCTGGCCTCCCGGAGCTGCGCCCTTTCTCACTGGTTCTCTCTTCTGCCGTTTTCCGTAGGACTCTCTTCTCTGACCTGAGTCTCCTTTGGAACTCTGCAGGTTCT
+
BBBBBBBBFFFFGGGGGGGGGFHCEEEEGEHHHGGGGGGCGHHHHGGGGFGGHGHHHHHGGGGGGGEGGGGHHHHGGGGHGHHHHGGGGGGGGGHHHHHHHFHEEHHFHHFGGHHGFGGGHHHHGHHHHHFGHHGCAAFGGHHGHGGGGGGGGGGGGGGGGGGGGGFFFFFFFFFFFFFFFFFFFFFFFFFFFFFFFFFFFFFFFFFFFFFFFFFFFFFFFFFFFFFFFFFFFFFFFFFFFFFFFFFFFFF
@M05620:37:000000000-D9766:1:1101:20667:9016 1:N:0:9
ACCACACCTTCTACAATGAGCTGCGTGTGGCTCCCGAGGAGCACCCCGTGCTGCTGACCGAGGCCCCCCTGAACCCCAAGGCCAACCGCGAGAAGATGCCCAGGTGAGTGGCCCGCTACCTCTTCTGGTGGCCGCCTCCCTCCTTCCTGGCCTCCCGGAGCTGCGCCCTTTCTCACTGGTTCTCTCTTCTGCCGTTTTCCGTAGGACTCTCTTCTCTGACCTGAGTCTCCTTTGGAACTCTGCAGGTTCTA
+
ABBBCCCCFFFFGGGGGGGGGGHGGEGFGGHHHGGGGGGGGHHHHGGGEGGGHHHHHHHGGGGGGGGGGGGHHHHGGGGHGGHHHGGGGGGGGGHGHHFGHGHCFGGFDHEGHEG?@DDHHFFFDGHEHH?CCDG?DFF.:CAGBFBFG/CA:FEFD-:@AGFF-BFFCFBB/;FBB/9FFFBB/BFFFFFFFFFFF?FFD:FFDEFFB/BFFB//9;BFFF/;B9BFFFFFFFFFFFFF9/FFFFFFEF/
@M05620:37:000000000-D9766:1:1101:9964:9022 1:N:0:9
AGTGCCAGCTCTCAATCGCACAGGGGACCCAGGGCCTGGCCCCTCCATCCAGAAAACCTATGACCTCACCCGCTACCTGGAGCACCAACTCCGCAGCTTGGCTGGGACCTGTGTGAGTATCCAGCGTAGGAAGCTGGGAGTTGGGGAGGAGTGAGGAGGTGGGGAAAGACAGTTCTAAGCGTGGAGGGTTGTGCTAAATGATGGGGCGAGGAGGGTCTCTTGGGCTCCCACCAGTCCCCCTTCGTGGGCTC
+
CCCCCFFFCFFFGGGGGGGCFCHGDGDGGGHG2EEEGG2BGHGHGGGHHFFGH3FGHDHHHHFHHHHHHHHFG>>EGHHH2FGEHHGCFHHHGGGGGGHHFEHGG?HFGH2B??F33B?F3FDGHFC//?2@0??FGFFA/0?=-<<C<C.<.=0<0A.<CGC?AE.://:/0009000/-;C-.;.A..-.:0;000009;0::A.--:--..-./9;:F00:./.;9/A.9.0;;0.9-:/.:9.9;;A
@M05620:37:000000000-D9766:1:1101:26247:9032 1:N:0:9
ACCACACCTTCTACAATGAGCTGCGTGTGGCTCCCGAGGAGCACCCCGTGCTGCTGACCGAGGCCCCCCTGAACCCCAAGGCCAACCGCGAGAAGATGCCCAGGTGAGTGGCCCGCTACCTCTTCTGGTGGCCGCCTCCCTCCTTCCTGGCCTCCCGGCGCTGCGCCCTTTCTCACTGGTTCTCTCTTCTGCCGTTTTCCGTAGGACTCTCTTCTCTGACCTGAGTCTCCTTTGGAACTCTGCAGGTTCTA
+
ABBBBBBAFFFFGGGGFGBGGGHHGEEBFGHHHGGEDGEEGHFHHGGGGEEGGHHHHHHGGGGGGGGGGGGHGHHGGGGHGHHHHGGGGGBCGGHFHHHHHGHGFHHHGHGGHHGGGGGHHHHHHHHHHHGHHGGGGGHGHHGHHGGGGGGGGGGGGG-ADFFFFFFFFFFFFFFFFFFFFFFFFFFFFFFFFFDFFFFFFFFFFFFFFFFFFFFFFFBFFFFFBFFFFFFFFFFFFFFBFFFFFFFFFF9
@M05620:37:000000000-D9766:1:1101:14938:9034 1:N:0:9
GAGGCTGCTTTGGAAGAAACTCATAGATTACTGCAACAGTTCCCCCTGGACCTGGAAAAGTTTCTTGCCTGGCTTACAGAAGCTGAAACAACTGCCAATGTTCCTACAGGATGCTACCCGTAAGGCAAGGCTCCTAGCAGACTCCAAGGGAGTAAAAGAGCTGATGAAACAATGGCAAGTAAGTCAGGCATTTCCGCTTTAGCACTCTTGTGGATCCAATTGCACAATTCTCAGCATTTGTACTTGTAACT
+
A3AABA@AFFFFGFGGC4GGGGEGFFHHHBGHHHG4BBFDGGHHHGGGGEGHHHGHHHGGGHHHFHHHHHHHHHGHHHHDHHHHHHHHHFHHHFHHF3BGGHHHHEHHFFHHHHHHHHHEEEGHH30BFFGHHGHEH3BGFGHFH1FHFG/CFHH2FFFHFHFFHHHGHHHHHHHHHHGHB<GGHHHGHGHHHHHGGGGGHHHFHHGHHHFCCBGGF0CHHH0CHCHHGGGGGGFFGGGGBCFFFFF0CFF
@M05620:37:000000000-D9766:1:1101:9962:9045 1:N:0:9
AGTGCCAGCTCTCAATCGCACAGGGGACCCAGGGCCTGGCCCCTCCATCCAGAAAACCTATGACCTCACCCGCTACCTGGAGCACCAACTCCGCAGCTTGGCTGGGACCTATGTGAGTATCCAGCGTAGGAATCTGGGAGTTGGGGAGGAGTGAGGAGTTGGGGAAAGACAGTCCTAACCGTGGAGGGTTCTGGTAAATGATGGGGTGAGGAGGGGCTCTTTGGCTCCCACCAGTCCCCCTGTCTGGTCTA
+
AAAAAFFFBFFFGFGGGGGAECHGGGFEEEHHABEEFFHHFHGHGGHHHHHHFHHFGGHHHHFHHFGHHHHGG>EEHHHH2BGHHHA1?GHHEGGFEHGHEHHGGEHHGHHHHHHHBFHHHHHHHGGGGGHHHHHHGHFGGHHHCFFGGDEHHFGHGCHHHHCGFGHHHHHHHBGHHHHHGGFGGGGA;FGGGGFGGGGGGGGGEDFFFFFFFFFFF-EFFFBFFFFFFFFFFFBFFFFFFFFFFFFFFFF
@M05620:37:000000000-D9766:1:1101:9734:9056 1:N:0:9
ACCACACCTTCTACAATGAGCTGCGTGTAGCTCCCGAGGAGCACCCCGTGCTGCTGACCGAGGCCCCCCTGAACCCCAAGGCCAACCGCGAGAAGATGCCCAGGTGAGTGGCCCGCTACCTCTTCTGGTGGCCGCCTCCCTCCTTCCTGGCCTCCCGGAGCTGCGCCCTTTCTCACTGGTTCTCTCTTCTGCCGTTTTCCGTAGGACTCTCTTCTCTGACCTGAGTCTCCTTTGGAACTCTGCAGGTTCTA
+
CCCCCCCCFFFFGGGGGGGGGGHHGGGG4DGHHHGGGGGGGHHHHGGGFGGGHHHHHHHGGGGGGGGGGGGHHHHGGGGHGHHHHGGGGGGGGGHHHG2GH2/FGC1CGGGGHHGGGCGHEB<GDG0DGHGCH--AA:GGGFGHHBHGBFGGFFGG?FA-BFFFAFGF;FFFFBFFFBFBFFBFFB0FFFB0BA:DFFFF?:ADF0FBFFFBFFFFFBBFFFFFFBFBFFFFFFFBF0BFF000FFFFBB0
@M05620:37:000000000-D9766:1:1101:9705:9060 1:N:0:9
ACCACACCTTCTACAATGAGCTGCGTGTCGCTCCCGAGGAGCACCCCGTGCTGCTGACCGAGGCCCCCCTGAACCCCAAGGCCAACCGCGAGAAGATGCCCAGGTGAGTGGCCCGCTACCTCTTCTGGTGGCCGCCTCCCTCCTTCCTGGCCTCCCGGCGCTGCGCCCTTTCTCCCTGGTTCTCTCTTCTGCCGTTTTCCGTAGGACTCTCTTCTCTGCCCTGCGTCCCCTTTGGAACTCTGCCGGTTCTA
+
AAA1AAAABFFFGGEGAG11F1FFGBEA0ABBABFE?EAEFGHHHGGEAEGGGHHHHHH>EECGGCGGGGFCF>GEGGEHACFHHGA<BC/<<CHFFHEHH1/F?FG0GFGEHH-@<->GHGFHG0<GDCEGHCCGCGHGHGGHFFFF0B?FGGGG?@--;-----B@@FFFFFB/-/;BF9;9999F99FBB9AFFFFFAF99B/;:BBBBF:///;9BE/---9---;-:F/F:;F/9:B//@@@BE//
@M05620:37:000000000-D9766:1:1101:9910:9065 1:N:0:9
ACCACACCTTCTACAATGAGCTGCGTGTGGCTCCCGAGGAGCACCCCGTGCTGCTGACCGAGGCCCCCCTGAACCCCAAGGCCAACCGCGAGAAGATGACCCAGTGAGGTGCCCGCTACCTCCTCTTGTGGCCCGCTCCCTCCTTCCTGGCCTCCCCGAGCTGCCCCCCTTCTCACCTGGTCTCTCCTCTGGCGGTTTCCCTAGGAATCCCCTCTCCTACCTGAGGCTCCCTTTGGAATCTTGCGGGTCTT
+
BBAABBBAFFFFGFGFGGGGGGHHGGFEFGHHHGGGGGGFGHHHHGGGAEGGHHHGHHHG?FGFGGGGGGGHHHHGGGGHGHHHEFGGGGGGGGHHGH2GHB/F<11?0<?1?F/<--<G11.>/<0D<0<.<.-A:-;E//;/<0;009.C0.;E.;-9-./9..;A-;A.9///./;.;//////;.///;--;@D/B///.;//////.;..9/9//;///9....;.:B/9/B///////-;9B-./
@M05620:37:000000000-D9766:1:1101:3996:9084 1:N:0:9
GAGGCTGCTTTGGAAGAAACTCATAGATTACTGCAACAGTTCCCCCTGGACCTGGAAAAGTTTCTTGCCTGGCTTACAGAAGCTGAAACAACTGCCAATGTTCCTACAGTATGCTACCTGCAAGGAAATTCTCCTAGAAGACTCCAAGTGAGCAAAAGAGCTGATGAAACAATGGCAACTAAGCCAGGCATTCGCTCTCTAGCACTCTTGCGGATCCAATTCAACAATTCCCATCGTTTGCACTTTTAACT
+
BABCBCFCFFFFGGGGGGGGGGHHHHHHHHHGHHHHHHHGHHHHHGGGHHHHHHHHHHHHHHHHHHHHHHHHHHHHHHHHHHHHHHHHHHHHHH3GGHHH4B@FFH333B4B4DF4GC3D12D3/0B334B4BD3B4BGF3B3FGCHGB44222?B?2/?BB22>F22GH2=22222?/==1?0??0??.>>11<.>.1<<<>0DG/0=G0---;;C000:00;GCG:0;0;;0;.;:EG0;0:09;C000
@M05620:37:000000000-D9766:1:1101:9348:9107 1:N:0:9
GAGGCTGCTTTGGAAGAAACTCATAGATTACTGCAACAGTTCCCCCTGGACCTGGAAAAGTTTCTTGCCTGGCTTACAGAAGCTGAAACAACTGCCAATGTTCCTACAGGATGCTACCCGTCAGGAAAGGCTCCTCGAAGCCTCCAAGGGAGTAACAGAGCTGCTGAAACAATGGCAAGTAAGTCAGGCCTTTCCGCTTTAGCACTCTTGTGGATCCAATTGCACCATTCTCAGCATTTGTACTTGTACCT
+
AAABCCFCFFFFGGGGGGGGGGFHFHHHHGGHHHHGHFGDGHHHHGGGHHFHHHGHHHHHGGHHHHHHHHHHHHHHHHHHHHHHHHHHHHHHHHHHHHHHHGFE@4BGH?BG32DF3GHG//?EG3BB00?BGFH2//2?/BBG/2F2FB/?E222@2<@G1?1?F?1FGC<1?1GHCFHH1>GH1FFF.C/DG0<EDGFHHHH0GHHH0;:EC0CC:GHHH0CFBAFGGFGGFGFFGG0;9CFGFF;0=C
@M05620:37:000000000-D9766:1:1101:22940:9128 1:N:0:9
ACCACACCTTCTACAATGAGCTGCGTGTGGCTCCCGAGGAGCACCCCGTGCTGCTGACCGAGGCCCCCCTGAACCCCAAGGCCAACCGCGAGAAGATGCCCAGGTGAGTGGCCCGCTACCTCTTCTGGTGGCCGCCTCCCTCCTTCCTGGCCTCCCGGAGCTGCGCCCTTTCTCACTGGTTCTCTCTTCTGCCGTTTTCCGTAGGACTCTCTTCTCTGACCTGAGTCTCCTTTGGAACTCTGCAGGTTCTA
+
BCCCCCCCFFFFGGGGGGGGGGHHGGGEHGHHHGGGGGEEGHHHHGGGGGGGHHHHHHHGGGGGGGGGGGGHGHHGGGGHGHHHHGGGGGDFGGHHHGHHHHHGHFHHHHGGHHGGGGGHHHHHHHHHHHGHHGGGGGHGHHGHHGGGGGGGFGGGGG-;BGGGGGFFFFFFFFFFFFFFFFFFFFFFFFFFFFFFFFFFFFFFFFFFFFFFFFFFFFFFFFFFFFFFFFFFFFFFFFFFFFFFFF?FFFF
@M05620:37:000000000-D9766:1:1101:7976:9147 1:N:0:9
GAGGCTGCTTTGGAAGAAACTCATAGATTACTGCAACAGTTCCCCCTGGACCTGGAAAAGTTTCTTGCCTGGCTTACAGAAGCTGAAACAACTGCCAATGTTCCTACAGGATGCTACCCGTAAGGAAAGGCTCCTAGAAGACTCCAAGGGAGTAAAAGAGCTGATGAAACAATGGCAAGTAAGTCAGGCATTTCCGCTTTAGCACTCTTGTGGATCCAATTGAACAATTCTCAGCATTTGTACTTGTCACT
+
A3>ABAFBFFFFGGGCECGGGGHHFFGHHFGHHHHHGHGDDGHHHGGGHFGGHGHHHGGHHHHHHHGHHHHHHHHHHHHGHHHHHFHHHHHHHHHHFHHHHHHFHHHHHHHHHHHHHHHGEEGHHFGHHGHHGGHDH3FHGGHHHFHHGGHEEGDGGG<GHHHGHHHFHHHGHHHHHHGGF1GFFHHGHHHHHHHGGDDFGGF0GHHHHHHCC0CGH0GHHHFHH0;CGHGFGGFFGGGGFFGFFFF0;C;
@M05620:37:000000000-D9766:1:1101:6571:9147 1:N:0:9
ACCACACGTTCTACAATGCGCTGCGTGCGGCTCGCGAGGAGCACCCCTTGCTGCTGACCAAGGCCCCCCTGAACCCCAAGGCCAACCGCGCGAAGATGACCCAGGTGCGTGGCCCGCTACCTCTTCTGGTGGCCGCCTCCCTCCTTCCTGGCCTCCCGGTGCTGCGCCCTTTCTCACTGGTTCTCTCTTCTGCCGTTTTCCGTAGGACTCTCTTCTCTGACCTGCGTCTCCTTTGGAACTCTGCAGGTTCT
+
AAA>AAA1BBCAGFGD3FFAG?GFGAE000AA//A//AEE?GHGHGG/0BFGBFFCGHF1/BAGHAGGGE/0GCGFGG/GC/GHHGB@CGC@@GG/1?1<CGEHGHFB<E.<@<.<:ACCHHFGC:C:GGBA.FG?-9..EGFCFGFFFFGFGBFA-A=99-:BB@9A??//BBFB9B/BFFFFFFFFFFBFEF@ABFFFFFF?BBFFFFF9FB/;BFFBFFBFF@A@ABFB9FFEFFFBFFFFFFFFFFF
@M05620:37:000000000-D9766:1:1101:6136:9194 1:N:0:9
ACCACACCTTCTACAATGAGCTGCGTGTGGCTCCCGAGGAGCACCCCGTGCTGCTGACCGAGGCCCCCCTGAACCCCAAGGCCAACCGCGAGAAGATGACCCAGTTAGGTGCCCGCTACCTCCTTTTGTGGCCGGCTCCCCCCTTTCCGGCCTCCCCGAGCTGCGCCCTTTTCTACCTGGTCTTCCTTCTTGCGTTTTTCCTAGGCCTCTCCTCTCTTGCCTGAGGCTCCTTTTGGAATCTGGCGGGTCTT
+
BBAABABBFFFFGGGFGGGAF5FGGEFFHGHHCFGGGGGGGHHHHGGGGGGFGGHHHHHGGGGGGFGGGGGHHFGGGGGHAGHHHGG?DDDGGGHHHHHHHF/?111101?1?F/--->G11.>1=0=//<.<--;-.;E..;-;0;0.9-;.9;C.=--99//--;B-/;////;///.;//////;////;-.;BF.B////////9///;.//;//9;9/....9.A/BF/B-9///////-;-;-9/
@M05620:37:000000000-D9766:1:1101:4155:9215 1:N:0:9
ACCACACCTTCTACAATGAGCTGCGTGTGGCTCCCGAGGAGCACCCCGTGCTGCTGACCGAGGCCCCCCTGAACCCCAAGGCCAACCGCGAGAAGATGACCCAGGTGAGTGGCCCGCTACCTCTTCTGGTGGCCGCCTCCCTCCCTCCTGGCCTCCCGGAGCTGCGCCCTTTCTCACTGGTTCTCTCTTCTGCCGTTTTCCGTAGGACTCTCTTCTCTGACCCGCGTCTCCTTTGGAACTCTGCAGGTTCT
+
BBBBBBBBFFFFGGGGGGGFGFHHGGGGFGHHHGGGGGGCGHHHHGGGGGGGEGHHHHHGGGCGGGGGGGGHHFHGGGGHGHHHHGGGGGGGGGHHHEHHHH//<?G?0<FFGHHGG-@->GHFHH0DD0=DHHGDGGFHEHHG.BFG/CFGFGGGG.;;-;.:FFFBDCFBFFFFFFFFFFFFFFF/FFFFFF-ADFFFFAFF.AFFFFFFFFF/B/FFBF.9--99A9FFFFF//FFFFBFE9/AFFFF
@M05620:37:000000000-D9766:1:1101:5314:9216 1:N:0:9
AGTGCCAGCTCTCAATCGCACAGGGGACCCAGGGCCTGGCCCCTCCATCCAGAAAACCTATGACCTCACCCGCTACCTGGAGCACCAACTCCGCCGCTTGGCTGGGACCTATGTGAGTATCCAGCGTAGGAATCTGGGAGTTGGGGAGGAGTGAGGAGTTGGGGAAAGACAGTCCTAACCGTGGAGGGTTCTGGTAAATGATGGGGTGAGGAGGGGCTCTTTGGCTCCCACCAGTCCCCCTGTCTGGTCTA
+
>>AAADFFAFFFG4FGGFFFEGGHGEGGGGGHGGGEFFHHHHGHGGHFHFGGFHGHFEGFG35GHGFHHHHGFGGGHHHGHHG?GH?GEGHHGF/EE>EFEFHFEDGHGHGGHHHHH?FHHHDHHGEDDCFHHDGHHHHFCFGHGCGGDDDGHHHHGCCGFHG?:AGFBGFFCGFFBFBFD:C@AEGG.;FFGGFFGGFGFBBFF.DFEFFEFA@A;@?BFFFBBFF.EFAFEA;FBFFDFFFFFFFFBF/
@M05620:37:000000000-D9766:1:1101:20989:9216 1:N:0:9
ACCACACCTTCTACAATGAGCTGCGTGTGGCTCCCGAGGAGCACCCCGTGCTGCTGACCGAGGCCCCCCTGAACCCCAAGGCCAACCGCGCGAAGATGCCCAGGTGAGTGGCCCGCTACCTCTTCTGGTGGCCGCCTCCCTCCTTCCTGGCCTCCCGGCGCTGCGCCCTTTCTCCCTGGTTCTCTCTTCTGCCGTTTTCCGTAGGACTCTCTTCTCTGCCCTGAGTCTCCTTTGGAACTCTGCAGGTTCTA
+
AAAAAAA1>CCFGFGGGG1BGGHFGEFA0EFBFAFE?EAAAGFFHGG//BBFFGBFGGFA>@EEFGEEG>/BEGHGGGCHGHHHFEGGGG/B?//ADGHHHBHF1??FHHGFFHGGGC<GFHHHHH0DGFGHHCCGFGHEGGGGGGGGBFGGGGGGAA-9@@?F@@F@@FFFFF/;FFFBFFFFFFFFFFFFF@FFFFFFFF-AF//BFFFFFFF/BB/BEFF-BFFBFF/FFFEBBFBFFFF/FFFFFFF
@M05620:37:000000000-D9766:1:1101:8324:9224 1:N:0:9
GAGGCTGCTTTGGAAGAAACTCATAGATTACTGCAACAGTTCCCCCTGGACCTGGAAAAGTTTCTTGCCTGGCTTACAGAAGCTGAAACAACTGCCAATGTTCCTACAGTATGCTACCCGTAAGGAAAGGCTCCTAGAAGACTCCAAGGGAGTAAAAGAGCTGATGAAACAATGGCAAGTAAGTCAGGCATTTCCTCTCTAGCCCTCTTGTGGATCCAATTGAACAATTCTCAGCATTTGTACTTGTAACT
+
CBBCCCFCFFFFGGGGGGGGGGHHHHHHHHHHHHHHGHHFGHHHHGGGHHHHHHHHHHHHHHHHHHHHHHHHHHHFHHHHHHHHHHHHHHHHHHHHHHHHBGGHHH33B@444BFGHH1>>>/?3G33B0?3?F3B4DG33G3FGFFHCF///BF2GGF22@2<<2FFGH0FF1C001???111>11><.>111>1<>0<<=G/<G<CHHH<.<<<G000;0CGHE/0CG;;C<:;CFGF009;;;9;000
@M05620:37:000000000-D9766:1:1101:20974:9230 1:N:0:9
ACCACACCTTCTACAATGAGCTGCGTGTGGCTCCCGAGGAGCACCCCGTGCTGCTGACCGAGGCCCCCCTGAACCCCAAGGCCAACCGCGAGAAGATGCCCAGGTGAGTGGCCCGCTACCTCTTCTGGTGGCCGCCTCCCTCCTTCCTGGCCTCCCGGCGCTGCGCCCTTTCTCACTGGTTCTCTCTTCTGCCGTTTTCCGTAGGACTCTCTTCTCTGACCTGAGTCTCCTTTGGAACTCTGCAGGTTCTA
+
CCDDCCCDFFFFGGGGGGGGGGHHGGGEGGHHHGGGGGGGGHGHHGGGEGGGHHHHHHHGGGGGGGGGGGGHGHHGGGGHGHHHHGGGGGGGGGHEGH2GFFGA11=?F=/F?G@-<->GHHHGHHGGHHAG.-C-=EHEHHGCHGGBFGGFB:AEG?--:C-D-@DFF/0:FF0FFB/FF0:F0:FFFFFFFFA.;AF09F...0:::FFBB00B0::;F:///:;FFBB:FFFBBFFF0:0:FFFF0B0
@M05620:37:000000000-D9766:1:1101:19615:9231 1:N:0:9
ACCACACCTTCTACAATGAGCTGCGTGTGGCTCCCGCGGAGCCCCCCGTGCTTCTGACCGATGCCCCCCTGACCCCCAAGGCCAACCGCGAGAAGCTGCCCAGGTGAGTGGCCCCCTACCTCTTCTGGTGCCCGCCTCCCTCCTTCCTGGCCTCCCGCAGCTGCGCCCTTTCCCACTGGTTCTCTCTTCTGCCGTTTTCCGCACTACTCTCTTCTCTTACCTGATTCTCCTTTTTAGCTCTTCAGGCTCTC
+
1>>>A>>>CFBDFFGB3ABAB1BGGGFE0ABFBFFA0AAA/A/FEG>EE>EB1BB1BFHG>//?BB>>EEG00BF?EGC<????FFC<>>A/<?F111>>FF..><FFGH..CH-A-.<CGCC0<:G0<;0/;EGGBGG./;E/;;90C/;F0;;CE--@@FFF@?F@-FFB/;FFFB-/;B//;F/;/B/;/-AFF-9B--9-9//;99FF/B/;F//9B//;/;FFF/9/9//-//9;F//////;9//
@M05620:37:000000000-D9766:1:1101:14794:9239 1:N:0:9
GAGGCTGCTTTGGAAGAAACTCATAGATTCCTGCAACAGTTCCCCCTGGACCTGGAAAAGTTTCTTGCCTGGCTTACAGAAGCTGAAACAACTGCCAATGTTCCTACAGGATGCTACCCGTAAGGAAAGGCTCCTAGAAGACTCCAAGGGAGTAAAAGAGCTGATGAAACAATGGCAAGTAAGTCAGGCATTTCCGCTTTAGCACTCTTGTGGATCCAATTGAACAATTCTCAGCATTTGTACTTGTAACT
+
A1>AAAFAFFFFGGGGCCFGGGGHHHHHH3FHHH01BBFDGHHHHGGGG0GGHHHHHHFGGHHHHHHHHHHHHHHCHHHHHHHHHHHHH>GHHHHH1@FGHHHHHHHHHHHHHHHHHHHGEEGHH1BGGHHHHGHFH1FGGHHHHBGHGGHGGHFGGGFHHHHFHHHHHHHHHHHHHHEHBGHFHFHHHGHHHHHGGGGGHHG0GHGHHHHGECGHHFHHHHCGHBGHGHGGGGGGGGGGFBFFGFG0CFB
@M05620:37:000000000-D9766:1:1101:8328:9242 1:N:0:9
GAGGCTGCTTTGGAAGAAACTCATAGATTACTGCAACAGTTCCCCCTGGACCTGGAAAAGTTTCTTGCCTGGCTTACAGAAGCTGAAACAACTGCCAATGTTCCTACAGGATGCTACCCGTAAGGAAAGGCTCCTAGAAGACTCCAAGGGAGTAAAAGAGCTGATGAAACAATGGCAAGTAAGTCAGGCATTTCCGCTTTAGCCCTCTTGTGGATCCAATTGAACAATTCTCAGCATTTGTACTTGTAACT
+
A@AAAAFBFDFFGCFGGGFGGGHHHHHHHHFFHHCFFHGGHDDFGEEFCFBGHHEBA32FBFHFHHGBBGGGHHHEBBFFHHGHHBBGFGAGHHHFGHHHHHHHHHHGBBFFHFGDGFBE?>?BGEGFB0FGGFGFFFFFGBFBBGFB?//C?GF2F2?@2D2@2FG?DF????C0?F?1>>F>G>F<F.<<1>F<E.<CF=D<G/</CCC;:;<<::<CCCCGCCFH00;0;9;0;C;B9;0;;;;;;90
@M05620:37:000000000-D9766:1:1101:14803:9255 1:N:0:9
GAGGCTGCTTTGGAAGAAACTCATAGATTACTGCAACAGTTCCCCCTGGACCTGGAAAAGTTTCTTGCCTGGCTTACAGAAGCTGAAACAACTGCCAATGTTCCTACAGGATGCTACCCGTAAGGAAAGGCTCCTAGAAGACTCCAAGGGAGTAAAAGAGCTGATGAAACAATGGCAAGTAAGTCAGGCATTTCCGCTTTAGCACTCTTGTGGATCCAATTGAACAATTCTCAGCATTTGTATTTGTAACT
+
A?AA>AFAFFDDGCBFFGGGGGHHHHHHGFFFGF4DFHGHHDDFFGEECBBFGHEFB32BBFGDFEFBBBFGGHHB3BBGHHBFGBDFBFBGHHHGFHGHGGBHGGHGGFGGHGGGHGF??>?BFGHGB0?GHFFBDFD3FBD?FGFGCE?FBGFBD2FFBGBFGHHDD10??FG=FF/1>FF<>1>00.<<><GGGGDEFBF0<CFBGGG;:C;:;;CGBGCHHGFC;:009B09CFBC;;;CC9;;BB0
@M05620:37:000000000-D9766:1:1101:18588:9262 1:N:0:9
ACCACACCTTCTACAATGAGCTGCGTGTGGCTCCCGAGGAGCACCCCGTGCTGCTGACCGAGGCCCCCCTGAACCCCAAGGCCAACCGCGAGAAGATGACCCAGGTGAGTGGCCCGCTACCTCTTCTGGTGGCCGCCTCCCTCCTTCCTGGCCTCCCGGAGCTGCGCCCTTTCTCACTGGTTCTCTCTTCTGCCGTTTTCCGTAGGACTCTCTTCTCTGACCTGAGTCTCCTTTGGAACTCTGCAGGTTCT
+
AAAAAAAAFFC1FGGGGGFGFGAGG0BBFE0BFFGEFGEGEAGG/BAFEEGGHHHHHHHGGCGGGGGGGGEGFHHGGGGHGGHEHEGGCGCCGGHGFGHHHGFFGFCDGHHGGHHGGGGGGHHHHHHHHHHGGHGGCGGGFFHGHGGGGFGGGGGGGGGAA@FGGG@F@?BFFFFFFFFFFFFFFFFFFFFFFF?BFFFFFFFFBFBFFFFFFFFFFFFFFFFF/BFFFFFFFFFFFFFFFFFBBFFFFFF
@M05620:37:000000000-D9766:1:1101:16268:9275 1:N:0:9
ACCACACCTTCTACAATGAGCTGCGTGTGGCTCCCGAGGAGCACCCCGTGCTGCTGACCGAGGCCCCCCTGAACCCCAAGGCCAACCGCGAGAAGATGACCCAGGTGAGTGGCCCGCTACCTCTTCTGGTGGCCGCCTCCCTCCTTCCTGGCCTCCCGGAGCTGCGCCCTTTCTCACTGGTTCCCTCTTCTGCCGTTTTCCGTAGGACTCTCTTCTCTGACCTGAGTCTCCTTTGGAACTCTGCAGGTTCT
+
>AAAA>AAFF1FGGF1AEGGFEGHEECGHGAFGGGG0EE/AF/BGGGGGCEF1GHFHHHGGE?EFF@EEGGG1FGEFFEGFHFFCFFECCCB@BF1FD1<FG///FF1<<1?FGG-C@-AC00<0=0=DD/.<.-::.:CEBGCC0;/9CCFF0;E.99A--9//-9A@;/B/9BBFBB-/B////9;//B/FB9;BFEFF-;:--;///99:9B/://;BBF-B9BB/;BBFFE////99//BBB-;//9
@M05620:37:000000000-D9766:1:1101:7156:9294 1:N:0:9
ACCACACCTTCTACAATGAGCTGCGTGTGGCTCCCGAGGAGCACCCCGTGCTGCTGACCGAGGCCCCCCTGAACCCCAAGGCCAACCGCGAGAAGATGCCCAGGTGAGTGGCCCGCTACCTCTTCTGGTGGCCGCCTCCCTCCTTCCTGGCCTCCCGGCGCTGCGCCCTTTCTCACTGGTTCTCTCTTCTGCCGTTTTCCGTAGGACTCTCTTCTCTGACCTGAGTCTCCTTTGGAACTCTGCAGGTTCTA
+
BBBBBBB3CFFFGFGGGG5FGGHHGGGBAEHFHFFEDGGGGHGHHGGEEFGGHHHGHHHEECGGGGGGGGGHGHHGGGGHGHHHHGGGGG/BFGHFHHHHHHHGHHHHHHGGHHGGGGGHHHHHHHHHFHGHHGGGGGHGHHGHHGGGGGGGGGGGGG-ADFFFFFFFFFFFFFFFFFFFFFFFFFFFFFFFFFFFFFFFFFFFFFFFFFFFFFFFFFFFFFFFFFFBFFFFFFFFFFFFFFFFFFFFFFF
@M05620:37:000000000-D9766:1:1101:12544:9298 1:N:0:9
ACCACACCTTCTACAATGAGCTGCGTGTGGCTCCCGCGGAGCCCCCCGTGCTGCTGACCGAGGCCCCCCTGAACCCCAAGGCCAACCGCGAGAAGCTGCCCAGGTGAGTGGCCCGCTACCTCTTCTGGTGGCCGCCTCCCTCCTTCCTGGCCTCCCGGAGCTGCGCCCTTTCTCACTGGTTCTCTCTTCTGCCGTTTTCCGTAGGACTCTCTTCTCTGACCTGAGTCTCCTTTGGAACTCTGCAGGTTCTA
+
>>3>A4AAFFFF5FG4AAB5FF4GGGEEC2BFFFFA2AA0AA1FGGEEE1EF3GGFGGHG>>>EFEGEGGG?3BFCDG/??FFF/?D>><A></>1><FGHB..<F1<=<..<C--A?DHHH0CGC00;/:.;-:B.CFEGGGGGFG00;F909;A.9-9;.9B--9B-/9B/BBFBBF9:BFFFFBFFF/9FF;A9AFF./.;D/99B9FFFFBF//;9B/.;./;:9BF/FB///99B99B/9.9BB9/
@M05620:37:000000000-D9766:1:1101:19173:9304 1:N:0:9
ACCACACCTTCTACAATGAGCTGCGTGTGGCTCCCGAAGAGCACCCCGTGCTGCTGACCGAGGCCCCCCTGAACCCCAAGGCCAACCGCGAGAAGATGCCCCGGTGAGTGGCCCGCTACCTCTTCTGGTGGCCGCCTCCCTCCTTCCTTGCCTCCCGGAGCTGCGCCCTTTCTCACTTGTTCTCTCTTCTGCCGTTTTCCGTAGGACTCTCTTCTCTTACCTGAGTCTCCTTTGGAACTCTGCAGGTTCTA
+
DDDDDCDDFFFFGGGGGGGGGGHHGGGEHGHHHGGGG2EDHHHHHGGGFGGGHHHHHHHGGGGGGGGGGGGHHHHGGGGHGHHHHGGGGGGGGGHHHG2FH//></?=11>.GH?@---<0<0DDD0<</<:G-:AA.=E//C/F0F00:0FB:EF.;;A9:0:-9AF-BF00:0;00;:B0:00::B0000;9:AFF0B.:..AB0/:000;B:0000;F00:/::00;0;F0;0;::000:00;:B000
@M05620:37:000000000-D9766:1:1101:4348:9304 1:N:0:9
ACCACACCTTCTACAATGTGCTGCGTGTGGCTCCCGAGGAGCACCCCATGCTGCTGACCGAGGCCCCCCTGAACCCCAAGGCCAACCGCGAGAAGATGCCCAGGTGAGTGGCCCGCTACCTCTTCTGGTGGCCGCCTCCCTCCTTCCTGGCCTCCCGGAGCTGCGCCCTTTCTCACTGGTTCTCTCTTCTGCCGTTTTCCGTAGGACTCTCTTCTCTGACCTGAGTCTCCTTTGGAACTCTGCAGGTTCTA
+
>>A>A>A>BFC@ABFADG3AF3BFG0E0A0FFGBAB0//AA//FG/E/0BBFDEHB10F/AEE/EEECGGG0BGHEEGGHEHHHHGGGGG>BCGHBFGGHHHHEGHFFHHGGHHGGGCGHHHHHFGHHHHGHHGGCCFHGHHGHHHHHHHGGGGGGG@-;AFBFAGGG@FFFFFFFFFFFFFFFFFFF99BFF@FFFFFFFFFFFFFFFFFFFFF//F/FFFF9BB9/:BFFFFFFFFFFFBFFFFFFBB/
@M05620:37:000000000-D9766:1:1101:9226:9306 1:N:0:9
AGTGCCAGCTCTCAATCGCACAGGGGACCCAGGGCCTGGCCCCTCCATCCAGAAAACCTATGACCTCACCCGCTACCTGGAGCACCAACTCCGCAGCTTGGCTGGGACCTATGTGAGTATCCAGCGTAGGAATCTGGGAGTTGGGGAGGAGTGAGGAGTTGGGGAAAGACAGTCCTAACCGTGGAGGGTTCTGGTAAATGATGGGGTGAGGAGGGGCTCTTTGGCTCCCACCAGTCCCCCTGTCTGGTCTA
+
AAABCFFFCFFFGGGGGGGFGFGHFGGGGGHHGGGGGGHHHHGHGGHHHHHHHGHHHGHHHHHHHHGHHHHGGECGHHHHGFFFGHHHGHHHGFGGGHHHGHHGGGHHGHHHHHHHHGFHHHHHHGEGGGHHHHHHHHHGGHHHGGGGGGGHHHHHHGHHHHGGGGEHHHGHHHHHHHHHGEEGGGGG;CFGGG;FGGGGGGGGGGFFFFFFFFFFFFFFFFFFFFFFFFFFFFFFFFFFFFFFFFFBFFF
@M05620:37:000000000-D9766:1:1101:20384:9312 1:N:0:9
AGTGCCAGCTCTCAATCGCACAGGGGACCCAGGGCCTGGCCCCTCCATCCAGAAAACCTATGACCTCACCCGCTACCTGGAGCACCAACTCCGCAGCTTGGCTGGGACCTATGTGAGTATCCAGCGTAGGAATCTGGGAGTTGGGGAGGAGTGAGGAGTTGGGGAAAGACAGTCCTAACCGTGGAGGGTTCTGGTAAATGATGGGGTGAGGAGGGGCTCTTTGGCTCCCACCAGTCCCCCTGTCTGGTCTA
+
?BABBFFFBFFFGGGGGGGGGGHHGGGGGGHHGGGGGGHHHHGHGGHGHHHHHHHHHGHGHHHHHHHHHHHGGEGGHHHHGHHHHHFHGHHHGGGGGHGHGHHGGGHHGHHFHHGGHHHHHHHHHGGGGGHGHHHHGHFGGHHHGGGGGGGHHFHGHGHHHHGGGGHHHHHHHHHHHHHFGGGGFGGGGGGGGGGGGGGGGGGGGGFFFFFFFFFFFFFFFFFFFFFFFFFFFFFFFFFFFFFFFFFFFFF
@M05620:37:000000000-D9766:1:1101:6352:9315 1:N:0:9
ACCACACCTTCTACAATGAGCTGCGTGTGGCTCCCGAGGAGCACCCCGTGCTGCTGACCGAGGCCCCCCTGAACCCCAAGGCCAACCGCGAGAAGATGCCCAGGTGAGTGGCCCGCTACCTCTTCTGGTGGCCGCCTCCCTCCTTCCTGGCCTCCCGGAGCTGCGCCCTTTCTCACTGGTTCTCTCTTCTGCCGTTTTCCGTAGGACTCTCTTCTCTGACCTGAGTCTCCTTTGGAACTCTGCAGGTTCTA
+
BBBBBBBBFFFFGGGGGGGGGGHHGEGFHGHHHGGGGGGGGHHHHGGGGGGGHHHHHHHGGGGGGGGGGGGHHHHGGGGHGHHHHGGFGGFGCGHHHGHHHHHGHHGHHFGGHHGGGGGHHHHHHHHHHHGHHGGGGGHGHHGHHGGGGGGGGGGGGC@BDGFFGGFFFFFFFFFFFFFFFFFFFFFFFFFFFFFFFFFFFFFDD/FFFFFFFFFFFFFFFFFFFFFFFFFFFFFFFFFFFFFFFFFFFFB
@M05620:37:000000000-D9766:1:1101:11839:9324 1:N:0:9
AGTGCCAGCTCTCAATCGCACAGGGGACCCAGGGCCTGGCCCCTCCATCCAGAAAACCTATGACCTCACCCGCTACCTGGAGCACCAACTCCGCAGCTTGGCTGGGACCTATGTGAGTATCCAGCGTAGGAATCTGGGAGTTGGGGAGGAGTGAGGAGTTGGGGAAAGACAGTCCTAACCGTGGAGGGTTCTGGTAAATGATGGGGTGAGGAGGGGCTCTTTGGCTCCCACCAGTCCCCCTGTCTGGTCTA
+
BCBCBFFFBFFFGGGGGGGGGGHGGGGGGGHHFGGGGGHHHHGHGGHHHHHHHHHGHGHHHHHHHHHHHHHGGEFGHHHHGHHHHHHCFHHHGGGGGHHHGHHGGGGHGHHHHHHHHHHHHHHHHGGFGGFHHHHHGHHGGHHHGGEGGGGHHHHHFGHHHHGGEGFHHHHHHHHHHHHHGGGGFGGGGGGGGGFFGGGGGGGGGGFFFFFFFFFFFFFFFFHFFFFFFFFFFFFFFFFFFFFFHFFFFFF
@M05620:37:000000000-D9766:1:1101:20155:9361 1:N:0:9
ACCACACCTTCTACAATGAGCTGCGTGTGGCTCCCGAGGAGCACCCCGTGCTGCTGACCGAGGCCCCCCTGAACCCCAAGGCCAACCGCGAGAAGATGCCCTGGCGAGTGGCCCGCTACCTCTTATGGTGGCCGCCTACCTCATTCCTGGCCTCCAGGCGCTACGCCCTTTATCCCTGGATCACTCTTCTGTCGTTTTTCGTAGGGCTCTCTTCTCTGACCTGGGTCTCCCTTGGAACTCTGCAGGTTCTA
+
BBBBBABBFFFFGGGGFG5FGFHHGEFAFEHHHGGEEGGFGHFHHGGGAEFGHHGHHHHGGGGGGGGGGGGHHHHGGGGHGEHHHGGGGG<BBFHHHEHFH20F0A?/<<<.GCCA---<00<=0=0<=:A.C--:.:FFG0/0;BB00B.90;.//;.--;--;;;B-9F/;9////9.;/.//;/;/;///.;:AE.;-..9A..9.///B9/B/99/;/B.:;../B/;BBF;9B/://///;.FBB/
@M05620:37:000000000-D9766:1:1101:21491:9366 1:N:0:9
GAGGCTGCTTTGGAAGAAACTCATAGATTACTGCAACAGTTCCCCCTGGACCTGGAAAAGTTTCTTGCCTGGCTTACAGAAGCTGAAACAACTGCCAATGTTCCTACAGGATGCTACCCGTAAGGAAAGGCTCCTAGAAGACTCCAAGGGAGTAAAAGAGCTGATGAAACAATGGCAAGTAAGTCAGGCATTTCCGCTTTAGCACTCTTGTGGATCCAATTGAACAATTCTCAGCATTTGTACTTGTAACT
+
BBBBBBFBFFFFGGGGGGGGGGHHHHGHFFHHHGHFFFHGHHGHHGGGHHHHHHGHHGHHHHHHHHHHHHHHHHGHHHGHHHHHHHGHHHHHHHGHHHHHHGBGHHHHCGHHFHHHHHHGEEEFHGHHFGHHHGHHHHHHGHHFHGHHE?AFDGHHHGGHHHHGGHHHFHFHGEHHHHGHHHGFGFGGHA<>1FHGG?DFHGHHHHFHHH:CAG0;CCG0GHFHFHHCHCFFBFGGGGGG;FFFGFFCCF;
@M05620:37:000000000-D9766:1:1101:11303:9418 1:N:0:9
AGTGCCAGCTCTCAATCGCACAGGGGACCCAGGGCCTGGCCCCTCCATCCAGAAAACCTATGACCTCACCCGCTACCTGGAGCACCAACTCCGCAGCTTGGCTGGGACCTATGTGAGTATCCAGCGTAGGAATCTGGGAGTTGGGGAGGAGTGAGGAGTTGGGGAAAGACAGTCCTAACCGTGGAGGGTTCTGGTAAATGATGGGGTGAGGAGGGGCTCTTTGGCTCCCACCAGTCCCCCTGTCTGGTCTA
+
AAAAAFFFAFFFGDFGGGGFGGGGAE0EEGHHAEECGGHHFH?FEEG1GEGH1GHHHGF1FHFHHFHHHHHGGCFGHFHHFGGHHHHHGHGHGGGGGHHHGHHGGGHHGHHHHHHHHHHHHHHHHGEGGGHHHHHHHHHGGHHHGGGGGGGHHGHHHGHHHHGGGGHHHHHHHHHHHHHHGGFGGGGGAFFGGGFGGGGGGGGGGGB@FFFFFF@@@@FFFFFFFFFFFFFFFFFFFFFF@FFFFFFFFFF
@M05620:37:000000000-D9766:1:1101:24931:9425 1:N:0:9
AGTGCCAGCTCTCAATCGCACAGGGGACCCAGGGCCTGGCCCCTCCATCCAGAAAACCTATGACCTCACCCGCTACCTGGAGCACCAACTCCGCAGCTTGGCTGGGACCTATGTGAGTATCCAGCGTGGGAATCTGGGAGTTGGGGAGGAGTGAGGAGTTGGGGAAAGACAGTCCTAACCGTGGAGGGTTCTGGTAAATGATGGGGTGAGGAGGGGCTCTTTGGCTCCCACCAGTCCCCCTGTCTGGTCTA
+
11>AAFFFAFC@1BBDEAAFEGA0BAEEGGHHGC0ECA/EFHGHGGGHFGGFF01GGEFHHFDGGHGFHHHGGGEEHHH0EFG?EGGHGBGFGC?@GCHHEHH/?EGHEHGHHHFHH1F1DGHHHG<EGGHHHHHHHGFGGHGHCGGGGGGHHHHHHFHHEF?CGGGHHHHHFHHHHHGGG;EGBGG@;9FFGGFGGFGGGGGGFAF@FFFFFF@@@@FFBFBFFBF-EFABEAFFFFFB@-FFFBBBBBB
@M05620:37:000000000-D9766:1:1101:20612:9444 1:N:0:9
GAGGCTGCTTTGGAAGAAACTCATAGATTACTGCAACAGTTCCCCCTGGACCTGGAAAAGTTTCCTGCCTGGCTTACAGAAGCTGAAACAACTGCCAATGTTCCTCCAGGATGCTACCCGTAAGGACAGGCTCCTCGAAGAATACAAGGGAGTAAAAGAGCTGATGAAACACTGGCAAGTCCGTCAGGCATTTCCGCTTTAGCACTCTTGTGGATCCCATTGAACAATTCTCAGCATTTGTACTTGTCACT
+
CCCCCCFCFFFFGGGGGGGGGGHHHHHHHHHGHHHHGHHGHHHHHGGGHHHHHHHHHHHHHHHH5DGHHHHHHHHHHHHHHHHHHHHHHHHHHHHHHHHHHHHH@@GG33?F323DFGHGG?FH??0B?FGHA/FEF/?FD223D??GHGHGGHHHF2?@FFFHHHHHHHH01FGHHHGH11><G?E/=.0<=GHGGGGGHHGHHHHHHF0:.;CCG/GGGGGGG09CFGGGGG0CFGGGFFGGGF090CB
@M05620:37:000000000-D9766:1:1101:17701:9489 1:N:0:9
AGTGCCAGCTCTCAATCGCACAGGGGACCCAGGGCCTGGCCCCTCCATCCAGAAAACCTATGACCTCACCCGCTACCTGGAGCACCAACTCCGCAGCTTGGCTGGGACCTATGTGAGTATCCAGCGTAGGAATCTGGGAGTTGGGGAGGAGTGCGGAGTTGGGGAAAGACAGTCCTAACCGTGGAGGGTTCTGGTAAATGATGGGGTGAGGGGGGGCTCTTTGGCTCCCACCAGTCCCCCTGTCTGGTCTA
+
>A>AAFFFBFFFGGGGFCGGGGCGFEGCEGEHGAEG2ABE2GEEGGHBFHGD3E3GHGF3BF5GHHFCHCAEGFEGHHHFHHH1?CFGGF3FEE@/>BGH/?F//?00EH111BGHD?F?2G21BD<</C1F111GDG0/<01?<<F@-D?<C0<@-<.:CC-:....////90;F09/9-.9;..9AD.:0C90;;BFFF///..A9....-----99//B/B///;...;E./BFF.99.:/9//:9B/
@M05620:37:000000000-D9766:1:1101:8194:9501 1:N:0:9
ACCACACCTTCTACAATGAGCTGCGTGTGGCTCCCGAGGAGCACCCCGTGCTGCTGACCGAGGCCCCCCTGACCCCCAGGGCCAACAGCGAGAAGACGCCCAGGTGAGTGGCCCGCTACCTCTCCTGGTGACTCCCCCCCTCTTTCCTGGCTTCCCGGAGCTGCGCCCTTTCTCACTGGTTCTCTCTTCTGCCGTTTTCGGTAGGACTATCTCCTCTGACTTGAGCTTCCTTTGGAACTCTGCAGGTTCTG
+
AA11A>AAFFFFGFGB3FG1GBGGG00BG0BG1FF0EGGEGHEHHGGGE/EFHHHCHHHG?EGGG/EEGEG00>BEEG/?//?EGF/0B@///<0?0/////F?FC1?1??FH/<---><100//0C//=0<00<C.::--9/;0=009:;/./9/.---;.//;@-;-;/;///9/;-/;/;B///;/;//9-BF/AB--9-;-/9//9///;/;///;//;////9;/BB/9/9/B/;BB//9AF/;//
@M05620:37:000000000-D9766:1:1101:13700:9510 1:N:0:9
ACCACACCTTTACAATGAGCTGCGTGTGGCTCCCGCGGCGCACCCCGTTCTGCTTACCGAGGCCCCCCTGAACCCCAAGGCCAACCGCGCGAAGATGACCCAGGTGAGTGGCCCGCTACCTCTTCTGGTGGCCGCCTCCCTCCTTCCTGGCCTCCCGGCGCTGCGCCCTTTCTCACTGGTTCTCTCTTCTGTCGTTTTCCGTAGGACTCTCTTCTCTGACCTGAGTCTCCTTTGGAACTCTGCAGGTTCTA
+
BBBBBBBBFF5BGFGGG5BF5BBAFEGHFGHHGGG2EF0AAEFGGGEE1FFHH@3FGHGGGGGGGGGG<F2BGHGGDGHGHHHHGGGGG/>CF<>GH1>GHGHGHHHHHHGGHHGGGCGHHHHHHHHHHGGGGGAGGGGGGGGGGGGGGGFFFFFFFF-BFFFFFFFFFFFFFFFFFFFFFFFFFFFFFFFFFFFFFFFFFFFFFFFFFFFFFFFFFFBFFFFBBFFFFFFFFFFFFFFFFFFFFFFFFFF
@M05620:37:000000000-D9766:1:1101:12372:9520 1:N:0:9
AGTGCCAGCTCTCAATCGCACAGGGGACCCAGGGCCTGGCCCCTCCATCCAGAAAACCTATGACCTCACCCGCTACCTGGAGCACCAACTCCGCAGCTTGGCTGGGACCTATGTGAGTATCCAGCGTAGGAATCTGGGAGTTGGGGAGGAGTGAGGAGTTGGGGAAAGACAGTCCTAACCGTGGAGGGTTCTGGTAAATGATGGGGTGAGGAGGGGCTCTTTGGCTCCCACCAGTCCCCCTGTCTGGTCTA
+
AAAABFFFBFFFGGGGGGGGGGHHGGGGGGHHGGGGGGHHHHGHGGHHHHGHHHHHHGHHHHHHHHHHHHHGGGGGHHHHFGGHHHHGGHHHGGEGGHHHGHHGGGHHGHHHHHHHHHHHHHHHHGCFGGHHHHHHHHHGEHHHGGGGGGGHHHHHHGHHHHGGGGHHHHHHFHHHHHHHGEEGGGGGEFGGGGFFGGGGGGGGGGFFFFFFFFFFFFFFFFFFFFFFFFFFFFFFFFFFFFFFFFFFFFF
@M05620:37:000000000-D9766:1:1101:27465:9540 1:N:0:9
GAGGCTGCTTTGGAAGAAACTCATAGCTTACTGCAACAGTTCCCCCTGGACCTGGAAAAGTTTCTTGCCTGGCTTACAGAAGCTGAAACAACTGCCAATGTTCCTACAGGATGCTACCCGTAAGAACAGGCTCGTAGAAGACTACAAGGGAGTAAAAGAGCTGATGAAACAATGGCAAGTCCGTCAGACAGTTCCGCTTTAGCACTCTTGTGGATCCCATTGAACAATTCTCAGCATTTGTACTTGTCACT
+
AAAAAAFAFFDFE4FGFFGCABBBEG4DFFHHGFHFFFHBGHHFHGGGFFHBGFFBBG2FBADHDFAFHDDEGHF3GDGAFGHGFGGEGFHH33B3BFGHFGFD44@FF3BGE?3@FCGE?/>04B033?/00/<?//B1F01?01BC//?//@@2>1/FF1<<?FH1F1</1?1CGFGF11<.<.C0<//0=DG....;0;00<::0;0CCDF;CG/9FFF0CF09B9FB00;CBBBGGFBBB0090;90
@M05620:37:000000000-D9766:1:1101:8871:9587 1:N:0:9
ACCACACCTTCTACAATGAGCTGCGTGTGGCTCCCGAGGAGCACCCCGTGCTGCTGACCGAGGCCCCCCTGAACCCCAAGGCCAACCGCGAGAAGATGACCCAGGTGAGTGGCCCGCTACCTCTTCTGATGGACGCCTCCCTCCTTCCTGGCCTCCCGGAGCTGCGCCCTTTCTCACTGGTTCTCTCTTCTGCCGTTTTCCGTAGGACTCTCTTCTCTGACCTGAGTCTCCTTTGGAACTCTGCAGGTTCT
+
AAA1AAAAFFFFGGGG3GB1F1FGGEEBC0EA1FF0EEGCFHGHHGEGEGFGGHHHHHHCEGGGGEGGGGGEHHHGGGGH/FGHHGE/>CCC?GFHHHHHHHHHFHHHHHHGFHHG-@C-GHHDHHHG0=DG/<@CGG...CGGHHC/CF/:FGAEG?A-AAGGGGG.@-9//;;BFF/B/BFFFBFFFFFFFF@FFF?FF?BAABFFF/BF/;FFFFFEFFFFFFFFFFFFFBFFFFFFFFFFEBFABFF
@M05620:37:000000000-D9766:1:1101:14538:9601 1:N:0:9
ACCACACCTTCTACAATGAGCTGCGTGTGGCTCCCGAGGAGCACCCCGTGCTGCTGACCGAGGCCCCCCTGAACCCCAAGGCCAACCGCGAGAAGATGCCCAGGTGAGTGGCCCGCTACCTCTTCTGGTGGCCGCCTCCCTCCTTCCTGGCCTCCCGGCGCTGCGCCCTTTCTCACTGGTTCTCTCTTCTGCCGTTTTCCGTAGGACTCTCTTCTCTGACCTGAGTCTCCTTTGGAACTCTGCAGGTTCTA
+
BBBBBBBBFFFFGGGGGGGGGGHHGEEEHCGHFGGFGGGGGHHHHGGGFGGGHHHHHHHGGGGGGFGGGGGHHHHGGGGHEEHHHGG?FCDDGGFHGHHHHCFGHFFAGFFFHHGGG@CHHHFHHH0DDHGHHGCGFGHGHGGHHGGGGGGGGGGGGG--@==DFFFFFFFFFF/FFFFFFFFFFFFFFFFFFFDFFFFFAF.?D/FFFFFFFFFFFF/BFFFB.BFFFFBFFFFEFFFFFFF/;F9BFF9
@M05620:37:000000000-D9766:1:1101:15824:9603 1:N:0:9
AGTGCCAGCTCTCAATCGCACAGGGGACCCAGGGCCTGGCCCCTCCATCCAGAAAACCTATGACCTCACCCGCTACCTGGAGCACCAACTCCGCAGCTTGGCTGGGACCTATGTGAGTATCCAGCGTAGGAATCTGGGAGTTGGGGAGGAGTGAGGAGTTGGGGAAAGACAGTCCTAACCGTGGAGGGTTCTGGTAAATGATGGGGTGAGGAGGGGCTCTTTGGCTCCCACCAGTCCCCCTGTCTGGTCTA
+
AA>ABFFFBFFFFGGGGFFFEGHHGGGGGGHHFGGGGGHHFHGHGGGHFFHGHEBGGGGHHGHHHHGHHHHGGEEGHGHHFHHFFHGGFFHHGGGGGFHHGHHGGGHHGHHHHHHHHHHHHHHHHGGFGGHHHHGHGFFFGHHHCGFGGGEGGGHHCEHHHHGGGGGHHHGGHHHHHHHHGGGGGGGGAFGGGGFFGGGGGGGGGGFFFFFFFFFFFFFFFFFFFFFFFFFFFFFFFFFFFFFFFFFFFFF
@M05620:37:000000000-D9766:1:1101:22949:9633 1:N:0:9
GAGGCTGCTTTGGAAGAAACTCATAGATTACTGCAACAGTTCCCCCTGGACCTGGAAAAGTTTCTTGCCTGGCTTACAGAAGCTGAAACAACTGCCAATGTTCCTACAGGATGCTACCCGTAAGGAAAGGCTCCTAGAAGACTCCAAGGGAGTAAAAGAGCTGATGAAACAATGGCAAGTAAGTCAGGCATTTCCGCTTTAGCACTCTTGTGGATCCAATTGAACAATTCTCAGCATTTGTACTTGTAACT
+
AAAAAAFAFFFFC11B1B1BFEGFHHHFGGHGFGFGGGHFFGAGHGGBGFHHHFGAFGH0FHGHFHGGGHHGFCGFGHHHHFHGGGGFHC>F@0F0BCGGHF2BFHH1GHFHHHHHHHHGGGEHFFHHFFFGFEHFHDGHHHHHF1BGFCEFGHDGHGGHFHHDGHHFGHHCGHFHFHEHGFHGHGGFHGGHHH1>CCFEHHHE<0CHHHBGACGFHHHGHHGHCG/:<CFFFGGGGFFFCFGGFFGGGGF
@M05620:37:000000000-D9766:1:1101:5783:9635 1:N:0:9
GAGGCTGCTTTGGAAGAAACTCATAGATTACTGCAACAGTTCCCCCTGGACCTGGAAAAGTTTCTTGCCTGGCTTACAGAAGCTGAAACAACTGCCAATGTTCCTACAGTATGCTACCCGTAAGGAAAGTCTCCTAGAAGACTCCAAGGGAGTAAAAGAGCTGATGAAACAATGGCAAGTAAGCCAGGCAGCTCCGCTTTAGCACTATTGTGGATCCAATTGAACAATTCTCATCATTTGGACTCGTAACT
+
B?ABCAFBFFFFGGGGGGGGGGHHHHHHHHHGHHHHHHHFGHHHHGGGHHHHHHHHHHGHHHHHHHHHHHHHHHHHHHHHHHHHHGHHHHHHHHHHHHHHHH4FEHC3GBG4@BFDGFB??EEHFHFHH4F4FHBG?3G3?FFGHFBDF/?<?B33?@F2FGHF22@22@FC1FG0CC/??<G1F<0.FG?.>>1<....0=00<C00=<00:0;;/:G0000;G0CG0;00000;00;009C0/.9:;E0
@M05620:37:000000000-D9766:1:1101:10980:9644 1:N:0:9
ACCACACCTTCTACAATGAGCTGCGTGTGGCTCCCGAGGAGCACCCCGTGCTGCTGACCGAGGCCCCCCTGAACCCCAAGGCCAACCGCGATACGCTTACCCAGGTGAGTGGCCCGCTACCTCTTCTGGTGGCCGCCTCCCTCCTTCCTGGCCTCCCGGAGCTGCGCCCTTTCTCACTGGTTCTCTCTTCTGCCGTTTTCCGTAGGACTCTCTTCTCTGACCTGAGTCTCCTTTGGAACTCTGCAGGTTCT
+
BBBBBBBAFFFFGGGGGGGGGGHHGFGEGCHHFFFEGGGGGAFHHGGGGGDFGHHHGHHGGFECGGGGGGGHGHHGGG?/?/FF/??>CBF/?/?/<//?F21//1?DG<1/?GGCG---C0<<0==00=/<.CCD?AEEC/CDFGGF00;CFFFEF.ABAAF/CDFFFFFFFFFBFBFF//9:B9BFFFBBFF>9A/EFB?F.;.9BFFFFBFB/B///;;BB/.9:FBFBFFF/////;::B//9;;BB
@M05620:37:000000000-D9766:1:1101:20697:9646 1:N:0:9
ACCACACCTTCTACAATGAGCTGCGTGTGGCTCCCGAGGAGCACCCCGTGCTGCTGACCGAGGCCCCCCTGAACCCCAAGGCCAACCGCGAGAAGATGCCCAGGTGAGTGGCCCGCTCCCTCTTCTGGTGGCCGCCTCCCTCCTTCCTGGCCTCCCGGAGCTGCGCCCTTTCTCACTGGTTCTCTCTTCTGCCGTTTTCCGTAGGACTCTCTTCTCTGACCTGAGTCTCCTTTGGAACTCTGCAGGTTCTA
+
BCCCCCBCFFFFGGFGGGGGGGHHGGGGGGHHHGGGGGGGGHGHHGGGEFGGHHHGHHHGGGGGGGGGGGGHGHHGGGGHGHGHHGGGGGFGGFHHGFDCBFFGHGBGHHEGHH-@D-CFHHHHGHHEHHCGHCGGGGHGHHGHGGGGFBFGGGGGG---:.;C@DFFFFFFFFFFFB/FFFFFEBFFF0BFF=9ABEFFFBA.90:BBBFFFF0BF:9FFFFFFBFBB00;B:9BF99:0BFFFEFFFF0
@M05620:37:000000000-D9766:1:1101:22936:9651 1:N:0:9
GAGGCTGCTTTGGAAGAACCTCATAGATTACTGCAACAGTTCCCCCTTGACCTGGAAAAGTTTCTTGCCTGGCTTACAGAAGCTGAAACACCTGCCAATGTTCCTACAGGATGCTACCCGTAAGGAAAGGCTCCTAGAAGACTCCAAGGGAGTAAAAGAGCTGATGAAACAATGGCAAGTAAGTCAGGCATTTCCGCTTTAGCACTCTTGTGGATCCAATTGAACAATTCTCAGCATTTGTACTTGTAACT
+
A?AB>4C>CFFDGBBFGG4AFFHHHFHDFHFFF54BBGBAFAABBEEBABBFGHEGA32ABAFDGHHBBGHGHHH3BBBFHHBGF33GBB1BFGHFFHHHHF@BBBFBB31B31BFG1FE?>?B3FGHB0?EG?EBBB3BBB11BFBB/</??@F221<0<1@@@1?1??F?1?FFBF/?>>>>><=0<.<<>1><<CACB0D0GGHHGF0;.;;0/<=;GGCGBCB0;<;0;099;CFF9;9C;;;99;0
@M05620:37:000000000-D9766:1:1101:7499:9677 1:N:0:9
ACCACACCTTCTACAATGAGCTGCGTGTGGCTCCCGAGGAGCACCCCGTGCTGCTGACCGAGGCCCCCCTGAACCCCAAGGCCAACCGCGAGAAGATGCCCAGGTGAGTGGCCCGCTACCTCTTCTGGTGGCCGCCTCCCTCCTTCCTGGCCTCCCGGCGCTGCGCCCTTTCTCACTGGTTCTCTCTTCTGCCGTTTTCCGTAGGACTCTCTTCTCTGACCTGAGTCTCCTTTGGAACTCTGCAGGTTCTA
+
AAA1AAA1CFFFG3GB3FAEGBHFGEA000FBBAFA0EGCEHHHHGGEAABFFHFCHHFE/ECGGAEGGGECHFGGGGCHECHHHG//BC/<<CFF1F1?GHHGFHHH?G/FGGG@-@CGHHDBHHH0=G.<<@@@:CC:GHCHHFGFF/.CF9CE.A-;A@@F;-9;-9/;BFBF/9B9FFFF/BBFFBFBF@AAFEFFBFFFFFFEFFFBBFFFFFFFFFFBBFF//::9BFFFFFFFFFFFFFFFFFF
@M05620:37:000000000-D9766:1:1101:21310:9684 1:N:0:9
ACCACACCTTCTACAATGAGCTGCGTGTGGCTCCCGAGGAGCACCCCGTGCTGCTGACCGAGGCCCCCCTGAACCCCAAGGCCAACCGCGAGAAGATGCCCAGGTGAGTGGCCCGCTACCTCTTCTGGTGGCCGACTCCCTCCTTCCTGGCCTCCCGGAGCTGCGCCCTTTCTCACTGGTTCTCTCTTCTGCCGTTTTCCGTAGGACTCTCTTCTCTGACCTGAGTCTCCTTTGGAACTCTGCAGGTTCTA
+
BBBBBBBBFFFFGGGGGGGGGFHFGFGEHGHGHGGGGGGGGHHHHGGGGGGGHHHHHHHGGGGGGGGGGGGHHHHGGGGHGHHHHGGGGGGGCGHHHGHHHFHGHGFHFHFFCGGGGCDHHHHHHHHFHHGHHC-AC.CHHHGHH0GB0BF.CFGG?--;AGFGAGGFFFFFFFFFFEEFFBFFFFFFFEFFFFFFFFFFFFEDDFFFFFFFFFFFFFFFFFFFFFFFFFFFFFFFFFFFFFFFFF.FFFB
@M05620:37:000000000-D9766:1:1101:19181:9706 1:N:0:9
ACCACACCTTCTACAATGAGCTGCGTGTGGCTCCCGAGGAGCACCCCGTGCTGCTGACCGAGGCCCCCCTGAACCCCAAGGCCAACCGCGAGAAGATGCCCAGGTGAGTGGCCCGCTACCTCTTCTGGTGGCCGCCTCCCTCCTTCCTGGCCTCCCGGAGCTGCGCCCTTTCTCACTGGTTCTCTCTTCTGCCGTTTTCCGTAGGACTCTCTTCTCTGACCTGAGTCTCCTTTGGAACTCTGCAGGTTCTA
+
BBBBBBBBFFFFGGGFGGGFGFHHGFGFHGHHHGGEGGGGGHHGHGGGFGGGHHHHHHHGGGGGGGGGGGGHGHGGGGGHGHHHHGGGGGGGGGHHHHGHHBCFGFHHFGEEHHFCC<DHHFFGGFGHG/ACGC-DDDHGFHGFHBFB9BFFBAEF.9-9AFBF?ADF;FFFBB/B/9F9FFBFBFBFFFBBF;DDFFFF.;..A/BBFBB/B/BFFBBFFF.BFFFFFFBFF9FFFFFFB9B/BF9BB//
@M05620:37:000000000-D9766:1:1101:10479:9708 1:N:0:9
ACCACACCTTCTACAATGAGCTGCGTGTGGCTCCCGAGGAGCACCCCGTGCTGCTGACCGAGGCCCCCCTGAACCCCAAGGCCAACCGCGAGAAGATGCCCAGGTGAGTGGCCCGCTACCTCTTCTGGTGGCCGCCTCCCTCCTTCCTGGCCTCCCGGCGCTGCGCCCTTTCTCACTGGTTCTCTCTTCTGCCGTTTTCCGTAGGACTCTCTTCTCTGACCTGAGTCTCCTTTGGAACTCTGCAGGTTCTA
+
CCCBCCCDFFFFGGGGGGGGGGHHGFGEHGHHHGGGGGGGGHHHHGGGGGGGHHHHHHHGGGGGGGGGGGGHHHHGGGGHGHHHHGGGGGGGGGHHHHHHHHHGHFHHHHGGHHGGCCGHHHHHHHHHHHGHHGGGGGHGHHGHBGGGGGGGGGGGG?-<CF-DFFFFFFFFFBFFFFFFFFFFFFFFFFFFFFFFFFFFFFFFAFFFFFFFFHFFFFBFFFFBFFFFFFFFFFFFFFFFFFFFFFFFFFB
@M05620:37:000000000-D9766:1:1101:21426:9730 1:N:0:9
ACCACACCTTCTACAATGAGCTGCGTGTGGCTCCCGAGGAGCACCCCGTGCTGCTGACCGAGGCCCCCCTGAACCCCAAGGCCAACCGCGAGAAGATGACACAGGAGAGTGGCCCGATACCTCTTCTGGTGGCCGCCTCCCTCCTTCCTGGCCTCCCGGCGCTGCGCCCTTTCTCACTGGTTCTCTCTTCTGCCGTTTTCCGTAGGACTCTCTTCTCTGACCAGAGTCTCCTTTGGAACTCTGCAGGCTCT
+
AAAAAAAAFFFFGGGGFGGBEAFFEAEFHCGHCFGF0EGEEGGHHGGGEFGFEHHFHHHGGE?FGEGGGGGBCCFGGGEH/EHHHGG<CCG@<CC1??G<11?0<0///?F<?FF@-<>@GHH0GHHB0=/<GFGGGF.CEBGG/F090CFAABAA..--:@@@F@<F;@/BB/FFFFFBFFFFFFFFFF/BF/-;-BFFB-B9;-/99FFB/BFFF///9B/9--B9FBB/9F//9B/BBF/:F9F-F-9
@M05620:37:000000000-D9766:1:1101:16030:9738 1:N:0:9
GAGGCTGCTTTGGAAGAAACTCATAGATTACTGCAACAGTTCCCCCTGGACCTGGAAAAGTTTCTTGCCTGGCTTACAGAAGCTGAAACAACTGCCAATGCTACAGGATGCTACCCGTAAGGAAAGGCTCCTAGAAGACTCCAAGGGAGTAAAAGAGCTGATGAAACAATGGCAAGTAAGTCAGGCATTTCTGCTTTAGCACTCTTGTGGATCCAATTGAACAATTCTCAGCATTTGTACTTGTAACTGAC
+
BABBBBFBFFFFGGGGGGGGGGHHHHHHHHHHHHHHGHHGHHHHHGGGHHHHHHGGHHGHHHHHGHFHHHHHHHHHHHHHHHHHHHHHHHHHHHHHHHHH3BBBGC?FGGFHG3FGF?E/B?F?G??F?FFCG4FEGCBFG2BF?/FCG<2>GHFEHHFF<2@>FGGHE111??1?1<D1>F110>.1>GD1=GG=GBD0=DGHHG0GGA0<CCGH0:000CGHF00CGF0/;0CF0CFFFB0CBBFFB0;
@M05620:37:000000000-D9766:1:1101:27369:9741 1:N:0:9
GAGGCTGCTTTGGAAGAACCTCATAGACTACTGGAACAGTTCCCCCTTGACCTGGAAAAGTTTCTTGCCTGGCTTACAGAAGCTGAAACACCTGCTCCTGATTAAAAGCGGCTAGAAGACTACAAGAAAGAAAAAGAGATGATGAAACAACGGTAAGAAGTACAGAAAGCACCGCCGCATCAGTACTGTGGAGCAAACAGAACAATTCTCAGCATTATTAGTATTAACTGATAATACAGGAACAAAAGATG
+
A3AB>AF>BDD@F4ABGGBFGGHHHFH4AFGGF43B3BBGFFEFGGA2AFBFFFFGB323BDFFHHGFBB3FGGHBBFFHHHFGHBBGBGEFHHH333B33344BB43B1/>EE03BFB333??B3233?3B32B/?22BBFBF?D322?/<////<210111111111010/>-----<-<000000:0/0././/..//://;00000;9FF000;;00;000;00;0;00;0009;/././9;;/;//
@M05620:37:000000000-D9766:1:1101:23816:9758 1:N:0:9
ACCACACCTTCTACAATGAGCTGCGTGTGGCTCCCGAGGAGCACCCCGTGCTGCTGACCGAGGCCCCCCTGAACCCCAAGGCCAACCGCGAGAAGATGCCCAGGTGAGTGGCCCGCTACCTCTTCTGGTGGCCGCCTCCCTCCTTCCTGGCCTCCCGGAGCTGCGCCCTTTCTCACTGGTTCTCTCTTCTGCCGTTTTCCGTAGGACTCTCTTCTCTGACCTGAGTCTCCTTTGGAACTCTGCAGGTTCTA
+
CCCCCCCCFFFFGGGGGGGGGGHHGEGEHGHHHGGGGGGGGHHHHGGGGGGGHHHHHHHGGGGGGGGGGGGHGHHGGGGHGHHHHGGGGGFGGGHHHHHHHHGFHHHHHHGGHHGGGGGHHHHHHHHHHHGHHGGGGGHGHHGHHGGGGGGGGGGGGGDGGGGGGGFFFFFFFFFFFFFFFFFFFFFFFFFFFFFFFFFFFFFFFFFFFFFFFFFFFFFFFFFFFFFFFFFFFFFFFFFFFFFFFFFFFF;
@M05620:37:000000000-D9766:1:1101:16609:9760 1:N:0:9
ACCACACCTTCTACAATGAGCTGCGTGTGGCTCCCGAGGAGCACCCCGTGCTGCTGACCGAGGCCCCCCTGAACCCCAAGGCCAACCGCGAGAAGATGCCCAGGTGAGTGGCCCGCTACCTCTTCTGGTGGCCGCCTCCCTCCTTCCTGGCCTCCCGGAGCTGCGCCCTTTCTCACTGGTTCTCTCTTCTGCCGTTTTCCGTAGGACTCTCTTCTCTGACCTGAGTCTCCTTTGGAACTCTGCAGGTTCTA
+
CCCCCCCCFFFFGGGGGGGGGGHHGGGGHGHGHGGGGGGGGHHHHGGGGGGGGHHHHHHGGG?EGGGGGGGHHHHGGGGHGHHHHGGCGGGGGGHGHHHHHHHGHHEHHHGGHHGGGCFHHHHHHHHGHHGHHGGGGGHGHHGHHGGGGEFGGGGGGA?DDGFGFGFFFFFFFFFFFFFFFFFFFFFFFFFFFFFFFFFFBFFFFFFFFFFFFFFFFFFFFFFFFFFFFFFFFFFFFFFFFFFFF?FFFF:
@M05620:37:000000000-D9766:1:1101:27259:9766 1:N:0:9
ACCACACCTTCTACAATGAGCTGCGTGTGGCTCCCGAGGAGCACCCCGTGCTGCTGACCGAGGCCCCCCTGAACCCCAAGGCCAACCGCGAGAAGATGCCCAGGTGAGTGGCCCGCTACCTCTTCTGGTGGCCGCCTCCCTCCTTCCTGGCCTCCCGGAGCTGCGCCCTTTCTCACTGGTTCTCTCTTCTGCCGTTTTCCGTAGGACTCTCTTCTCTGACCTGAGTCTCCTTTGGAACTCTGCAGGTTCTA
+
CCCCCCCCFFFFGGGGGGDGGGHHGGGEHGHHHGGGGGGGGGGHHGGGGGGGHHHHHHHGGGGGGGGGGGGHHHHGGGGHGHHHHGGGGGFGGGHHHHHHHHHGFHHHHHGGHHGGGGGHHHHHHHHHGHGGHCGGGGHGHHGHHGGGGGGGGGGGGGGGGGGGGGFFFFFFFFFFFFFFFFFFFFFFFFFFFFDFFFFFFFFFFFFFFFFFFFFFFFFFFFFFFFFFFFFFFFFFFFFFFFFFFFFFFFF
@M05620:37:000000000-D9766:1:1101:4037:9793 1:N:0:9
ACCACACCTTCTACAATGAGCTGCGTGTGGCTCCCGAGGAGCACCCCGTGCTGCTGACCGAGGCCCCCCTGAACCCCAAGGCCAACCGCGAGAAGATGACCCAGGTGCGTGGCCCGCTACCTCTTCTGGTGGCCGCCTCCCTCCTTCCTGGCCTCCCGGAGCTGCGCCCTTTCTCACTGGTTCTCTCTTCTGCCGTTTTCCGTAGGACTCTCTTCTCTGACCTGCGTCTCCTTTGGAACTCTGCAGGTTCT
+
BBBBAAB>FCCFGFCGGGABFDGHGEFBFEHFFBFEAEEEGHDHHGEFGEEFHHHHGGHAEEGGFGGGFGGHBFHEFGGHEHGHHGGEBD>>BFHBGHHHHHGEFGG1AFEGGH.>@@<AHHHHHDGF0DHGHHGC@CDHGGGG/FFGGGGGGGGGGGA--9;;FFFFFFFFFFF/FFFFFFFFFFFFFFFFFBFFFFFFFFFFDFFFFFFFFF/;;FFBFFFB9@.>DFFFFFFFFFFFFFFFFFFFFFF
@M05620:37:000000000-D9766:1:1101:6804:9797 1:N:0:9
ACCACACCTTCTACAATGAGCTGCGTGTGGCTCCCGAGGAGCACCCCGTGCTGCTGACCGAGGCCCCCCTGAACCCCAAGGCCAACCGCGAGAAGATGACCCAGGTGAGTGGCCCGCTACCTCTTCTGGTGGCCGCCTCCCTCCTTCCTGGCCTCCCGGAGCTGCGCCCTTTCTCACTGGTTCTCTCTTCTGCCGTTTTCCGTAGGACTCTCTTCTCTGACCTGAGTCTCCTTTGGAACTCTGCAGGTTCT
+
AAA1AAAAFFFFGFGD3FB1G1GFGAAA00FG1BFAAEEEFHHHHGGGGAEGFHGFHHGE/FCGG/EGGGGCH>GGGG/G//GHHG//>C/<<CFF1F1FGHGGGHHDCGHGGHH@CGGGHHGHHHHBHGHCHHGGCF.CEHHGHGBFGBFFF0FFEGG?@@GGG?>B?>BFFFFFFFFFBBFFFFFFFFFFFF?BFFFFFFFFFFFFFFFFFFFFFFFFFFFF/:FFFFFFFFFFFFFFFFFFFFFAFFF
@M05620:37:000000000-D9766:1:1101:10095:9801 1:N:0:9
ACCACACCTTCTACAATGAGCTGCGTGTGGCTCCCGAGGAGCACCCCGTGCTGCTGACCGAGGCCCCCCTGAACCCCAAGGCCAACCGCGAGAAGATGACCCAGGTGAGTGGCCCGCTACCTCTTCTGGTGGCCGCCTCCCTCCTTCCTGGCCTCCCGGAGCTGCGCCCTTTCTCACTGGTTCTCTCTTCTGCCGTTTTCCGTAGGACTCTCTTCTCTGACCTGAGTCTCCTTTGGAACTCTGCAGGTTCT
+
BBBABBBBFFFFGGGGGGGEGFGHGEGEGGGHHGGGGGGCGHHHHGGGEEGGHHGHHHHGGGGGGGGGGGGHHHGGGGGHGHHHHGGGGGGGGGHGFHGHHHHHGHHHHHHGGHHGGGGGHHHHHHHHHHHGHHGCGEGHGHHGHGGGGGGGGGGGGGGDGGGGGGFFFFFFFFFFFFFFFFFFFFFFFFFFFFFFFFFFFFFFFFFFFFFFFFFFFFFFFFFF/9FFFFFFFFFFFFFFFFFFFFFFFFF
@M05620:37:000000000-D9766:1:1101:10112:9808 1:N:0:9
ACCACACCTTCTACAATGAGCTGCGTGTGGCTCCCGAGGAGCACCCCGTGCTGCTGACCGAGGCCCCCCTGACCCCCAAGGCCAACCGCGAGAAGATGACCCCGGTGAGTGGCCCGCTTCCCCTTCTGGTGGCCGCCTCCCCTCTTCCTGGCCTCCCCGACCCTCGCCCTTTCTTACCGGGTTTCTCCTCCGCCGTTTTCCGTCGGACCCTCTTCTCCTACCTTAGTCTCCCTTTGGACCCTGCCGGGTCT
+
>A>AA>AAFFFFGGGGGGG5GBGHGEGG4EAEAFFA2EEE?F2BGGGG1EEFDGHFHHHG000>FAEEGGF23BFFGG/FFHHG/FEEDDGB@?G2FDG2FG/<></.011>>GF-<-..<///</00<0/..C--A..99./9/;0C00;.90.;C.;9-9-/.--@D-;B////;/.;-;.9////;./..;--.9A/;.9.9----./..;;///9/;A////9///;/9FB//99../...---;-.
@M05620:37:000000000-D9766:1:1101:16850:9809 1:N:0:9
GCGGCTGCTTTGGAAGCAACTCATAGATTCCTGCCCCAGTTCCCCCTGGCCCTGTAACCGTTTCTTGCCTGGCTTCCAGAAGCTGAAACAACTGCCAATGTTCCTACAGGATGCTACCCGTAAGGAAAGGCTCCTCGCAGCCTCCCAGGGCGTAACAGAGCTGATGAAACAATGGCAAGTACGTCAGGCATTTCCGCTTTAGCACTCTTGTGGATCCAATTGCACAATTCTCAGCATTTGTACTTGTAACT
+
A>AAA>DAFF3BBBF11ABGBF1D3DFGFAFGHH0AFBBBDFHHHGAF/0BBGG1DG2AEEGHHFGGGHHHHHHB0BFHGHHH1B@FGH0FGHGGH11BFHHHHHBGHHHHHHHHHHHHGG/EHH<0FGHHHHGH0B/BE/?GHH/FHGG/ACG/.>F<GHHH1FGH1GHH.DHFHHHGHB0<CGEGHHEHHHHHGGGGGGGGGGGGGGGGGG0CFG0CGGG0CF0BFGGGGGGGGFFFFF/FFFFF/BFF
@M05620:37:000000000-D9766:1:1101:16862:9828 1:N:0:9
GAGGCTGCTTTGGACGAACCTCATAGATTACTGCAACAGTTCCCCCTGGACCTGGAAAAGTTTCTTGCCTGGCTTACAGAAGCTGAAACACCTGCCAATGTTCCTACAGGATGCTACCCGTAAGGAAAAGCTCCTAGAAGACTCCAAGGGAGTAAAAAAGATAATGAAAAAATGGCAAGTAAGACAGCAATTTCCGCTTTAACACTCTTGTGAATACAATTAAACAATTCTAAGCATTTGTACTTGAAACT
+
>1A>>>C1BBB1FA1A1E0AFGHHHFFDFABDDA1A1FBFG2ABBEAB/0BBFFAB1100BDFDFFFBBBBFGGG1BBBFGFBBF11F1B0BFGHCCGGGFBBB2BBB10B110FFFHF??<?01<BB00BBB<F<BB<1B0<<B<1<?///<@12>1<//1111??1>1<<0<>0<0.0=0<0<</.</<<;;0.;.;.;0:0::C0;0;;09009;9;90;;;;.09;9900/0=C;C0;;C;00;90/
@M05620:37:000000000-D9766:1:1101:20593:9828 1:N:0:9
ACCACACCTTCTACAATGAGCTGCGTGTGGCTCCCGAGGAGCACCCCGTGCTGCTGACCGAGGCCCCCCTGAACCCCAAGGCCAACCGCGAGAAGATGCCCAGGTGAGTGGCCCGCTACCTCTTCTGGTGGCCGCCTCCCTCCTTCCTGGCCTCCCGGCGCTGCGCCCTTTCTCACTGGTTCTCTCTTCTGCCGTTTTCCGTAGGACTCTCTTCTCTGACCTGAGTCTCCTTTGGAACTCTGCAGGTTCTA
+
BCCCBBCBFFFFGGGGGGBFGGHHGEGBEFHGGGGEFGEGFHCFHFEGGGGGHHHHHHGFGFGGGGGGGGGHFHHGGGGHGHHHHGGGGG>CGGHHHGHHHHHGHHGH1GGGHHGGGCGHHHHHHHGHHHGGHGGGGGHGHHGHHGGGGGGGGGGGGAADCFFFFFFFFFFFFFFFFFFFFFFFFFFFFFFFFFFFFFFFFF.AD/FFFFFFFFFFFF/FFFFFFFFFFFFFFFFFFFFFFFFBFFFFFF/
@M05620:37:000000000-D9766:1:1101:20582:9852 1:N:0:9
ACCACACCTTCTACAATGAGCTGCGTGTGGCTCCCGAGGAGCACCCCGTGCTGCTGACCGAGGCCCCCCTGAACCCCAAGGCCAACCGCGAGAAGCTGCCCAGGTGAGTGGCCCGCTCCCTCTTCTGGTGGCCGCCTCCCTCCTTCCTGGCCTCCCGGAGCTGCGCCCTTTCTCACTGGTTCTCTCTTCTGCCGTTTTCCGTAGGCCTCTCTTCTCTGACCTGAGTCTCCTTTGGAACTCTGCAGGTTCTA
+
>A3AB4AACFFFGGGFDGDAGFHBEEEECEGGHFGF2EE2EGEGHGGE1BEFEFFFHHHEEE?EFEEEGE1FGHHGGGGHGHGFCFEEDG<<<CG11FFHCH/FGFGFGBFGHH?CC-<FGHHGFHHHGGFFHCGGGFHGHHGGEFGFGFGGGEGF??--99FGGBFBB/BFFFFFFFB:BFFFFFFFF/BFFBFDBEFFFFEDF/BBFFFFBF/BFFFFFFB/BFFBB9/9;/9/BFFFFFF/FFFFFFB
@M05620:37:000000000-D9766:1:1101:8681:9854 1:N:0:9
GAGGCTGCTTTGGAAGAAACTCATAGATTACTGCAACAGTTCCCCCTGGACCTGGAAAAGTTTCTTGCCTGGCTTACAGAAGCTGAAACAACTGCCAATGTTCCTCCAGGATGCTAACCGTCAGGCAAGACTCCTAGCGGGCTAAAAGGGCGTCCAAGCGATGCTGACAAACTGGCAAGTACGTCCGGCATTACCGCTTTAGCACTCTTGTGACTACCATTGCACCCTTCTCAGCATTTGTACTTGTCACT
+
CCCBCCFCFFFFGGGGGGGGGGHHGHHHFHHHHHHHHHHDGHHHHGGGGHHHGGHFHHHHGHHHHHHGHHHHHHHHHHHGHHHHHHHGHGHHGHHHH33BFEH443B2BGH3BB3F431>EE/?23?FF2BGHH3?F3///>/02222??/>///?G1<..>E.GDGG00CEHB/./0.=00;;G.;DGGGH0;;:@DFAFFGGGFFBFFF0000;;;;FG0000/.;FF/BBFFF;;BFFFFFFF/::B:
@M05620:37:000000000-D9766:1:1101:21139:9889 1:N:0:9
AGTGCCAGCTCTCAATCGCACAGGGGACCCAGGGCCTGGCCCCTCCATCCAGAAAACCTATGACCTCACCCGCTACCTGGAGCACCAACTCCGCAGCTTGGCTGGGACCTATGTGAGTATCCAGCGTAGGAATCTGGGAGTTGGGGAGGAGTGAGGAGTTGGGGAAAGACAGTCCTAACCGTGGAGGGTTCTGGTAAATGATGGGGTGAGGAGGGGCTCTTTGGCTCCCACCAGTCCCCCTGTCTGGTCTA
+
AA3>AFFFBFFFGGGGGGGGFGHEGGGGGFAHFEFEEFHGFHGDGGHHHGGGFEFGHGHHHHFHHHHHHHHGGGGGHHHHGHHHHHHHGGHHGGEEGBGHGHHGGGHHGHHHHHGGHHHHHHHHHGGGGGGHHHHHGHHGFGGFGGGGGGFHFHHHHGFHHHGFGGHHHHHHHHHHHHGHGGGGGGGGEGGGGGGGGGGFGGGGGGFFFFFFFFFFFFFFFFFFFFFFFFFFFFFFFFFFFFFFFFBFBFB
@M05620:37:000000000-D9766:1:1101:11741:9912 1:N:0:9
ACCACACCTTCTACAATGAGCTGCGTGTGGCTCCCGAGGAGCACCCCGTGCTGCTGACCGAGGCCCCCCTGAACCCCAAGGCCAACCGCGAGAAGATGCCCAGGTGAGTGGCCCGCTACCTCTTCTGGTGGCCGCCTCCCTCCTTCCTGGCCTCCCGGAGCTGCGCCCTTTCTCACTGGTTCTCTCTTCTGCCGTTTTCCGTAGGACTCTCTTCTCTGACCTGAGTCTCCTTTGGAACTCTGCAGGTTCTA
+
BBBCCCCCFFFFGGGGGGGGGGHHGGGGHGHHHGGGGGGGGHHHHGGGGGGGHHHHHHHGGGGGGGGGGGGHHHHGGGGHGHHHHGGGGGBFGGHHHGHHHHHGHHHHHHGGHHGGGCGHHHHHHHHHHHGHHGGGGGHGHHGHHGGGFGGGGGGGGA-;AGGGGGFFFFFFFFFFFFFFFFFFFFFFFFFFFFFFFFFFFFFDF/BFFFFFFFFFFF/FFFFFFFFFFFFFFFFFFFFFFFFFFFFFFFB
@M05620:37:000000000-D9766:1:1101:20233:9915 1:N:0:9
ACCACACCTTCTACAATGAGCTGCGTGTGGCTCCCGAGGAGCACCCCGTGCTGCTGACCGAGGCCCCCCTGAACCCCAAGGCCAACCGCGAGAAGATGACCCAGGTGAGTGGCCCGCTACCTCTTCTGGTGGCCGCCTCCCTCCTTCCTGGCCTCCCGGAGCTGCGCCCTTTCTCACTGGTTCTCTCTTCTGCCGTTTTCCGTAGGACTCTCTTCTCTGACCTGAGTCTCCTTTGGAACTCTGCAGGTTCT
+
BBCCBCCC4CCFGFGGGGFGGGHHGEGBAFG2GFFFFG?EEGDBFEEEAFEGGHGHHGHGGGGEGGGGGEGGBGHGGGGHGHHHHGGGFGCGGGHHHHGHHHHHGHHHHHHGGHHGGGGGHHHHHHHGGHHGHHGFCEFHGHHGHGGGGGGGGGGGGGFACGGGGGFFFFFFFFFFFFFFFFFFFFFFFFFFFFFFFFFFFFFFFFFFFFFFFFFFFFF9FFFF/BFFFFFFFFFFFFFFFFFFFFFFFFF
@M05620:37:000000000-D9766:1:1101:16265:9918 1:N:0:9
AGTGCCAGCTCTCAATCGCACAGGGGACCCAGGGCCTGGCCCCTCCATCCAGAAAACCTATGACCTCACCCGCTACCTGGAGCACCAACTCCGCAGCTTGGCTGGGACCTATGTGAGTATCCAGCGTAGGAATCTGGGAGTTGGGGAGGAGTGAGGAGTTGGGGAAAGACAGTCCTAACCGTGGAGGGTTCTGGTAAATGATGGGGTGAGGAGGGGCTCTTTGGCTCCCACCAGTCCCCCTGTCTGGTCTA
+
ABAAAFFFBFFFGEGFGGGGGGHGGCEGGGHHFEEGEGHHHHGFGGGHHHHHHHHGHFHHFHHHHHHHHHHGG>EEHGBH2GHHGH??EHHFEEE@EHBEGHGEGEFGEHHHGFHHGHHFHHHFHG/CDGHHHHHHGHEGGHHG@FECDDCFHHHH0ACFFF@CEGHGFHGHHHHHGEHHGGGGCFGBGGGGGGCFFGGGFGGGGGFFFFFFFFFFFAAFFFFFFBFFFFFFFFFFFFFFFFFFFFFFFFB
@M05620:37:000000000-D9766:1:1101:7834:9931 1:N:0:9
GAGGCTGCTTTGGAAGAAACTCATAGATTACTGCAACAGTTCCCCCTGGACCTGGAAAAGTTTCTTGCCTGGCTTACAGAAGCTGAAACAACTGCCAATGTTCCTACCGGAAGCTCACCGGCAAGCAAAGCTCCTCACAAGATCCCAAGGCGTCAAAACGCTGCTGCAAACAATGCCAATCAATCCAGCCATTCCGCTTTCGCAACCTTGTGGCTCCCATTGAAACAATTTCCACATTTGTAATTGTCACT
+
CCCDDDFCFFFFGGGGGGGGGGHHHHGHHHHGHHH4BGHFHHHHHGGGGHHHHHHHHGHHHHHHHHHHHHHHHHHHHHHHHHHHHHHHHHHHHHHHHHHHFB4D44B1/>//1133?DG?/>E/?/BF3BBBGHGE2/B20?@FGFH2?FC/?>?EH10/>.<<1<1><GHH.0=00<0</<0==C0</:.<<;C:;:EF0.;..-;:FBFBE..:;;F;FG;C9CF.;0;;00;B;BFFF00;BFF:;0:
@M05620:37:000000000-D9766:1:1101:10891:9936 1:N:0:9
AGTGCCAGCTCTCAATCGCACAGGGGACCCAGGGCCTGGCCCCTCCATCCAGAAAACCTATGACCTCACCCGCTACCTGGAGCACCAACTCCGCAGCTTGGCTGGGACCTATGTGAGTATCCAGCGTAGGAATCTGGGAGTTGGGGAGGAGTGAGGAGTTGGGGAAAGACAGTCCTAACCGTGGAGGGTTCTGGTAAATGATGGGGTGAGGAGGGGCTCTTTGGCTCCCACCAGTCCCCCTGTCTGGTCTA
+
BCCBCFFFCFFFGGGGGGGGGGHHGGGGGGGHGGGGGGHHHHGHGGHHHHHHFHHHHGHHHHHHHHHHHHHGGGGGHHHHHHHHHHHHGHHHGGGGGHHHGHHGGGHHGHHHHHHHHHHHHHHHHGGGGGHHGHHHHHHGGHHHGGGGGGGHHHHHHGHHHHGGGGHHHHHHHHHHHHHHGGFGGGGG;FFGGGGGGGGHHGGGGGFFFFFFFFFFFFFFFHHFFFFFFFFFFFFFFFFFFFFFHFFFFFF
@M05620:37:000000000-D9766:1:1101:14401:9976 1:N:0:9
GAGGCTGCTTTGGAAGAAACTCATAGATTACTGCAACAGTTCCCCCTGGACCTGGAAAAGTTTCTTGCCTGGCTTACAGAAGCTGAAACAACTGCCAATGTTCCTACAGGATGCTACCCGTAAGGCAAGGCTCCTAGCAGACTCCCAGGGAGTAACAGAGCTGATGAAACAATGGCAAGTAAGTCAGGCATTTCCGCTTTAGCACTCTTGTGGATCCAATTGAACAATTCTCAGCATTTGTACTTGTAACT
+
AAABBBFAFFFFGGGGG4FGFG4FDFHHHHGHHHH4F2BDDGHHHGEF22FFGHAHH32BBGHHHHHHHHHHHGFAGHHHHHHGG3FFHBGHHHHH3FGGHHHHHGHHHHHHHHHHHHHGGCGHH3?FFGHHHGH3F3FG0FHHH/FHGGAEGH12FGCHHHH1GHH1FHH/FHBGHHGH1<FGHHHHHEHHHHHGGGGGHHHHHHHGHHHHG0GHH:GHHH0GH0:CGGGGGGGGGGGGFBFGGFG0;FF
@M05620:37:000000000-D9766:1:1101:14413:9991 1:N:0:9
GAGGCTGCTTTGGAAGAAACTCATAGATTACTGCAACAGTTCCCCCTGGACCTGGAAAAGTTTCTTGCCTGGCTTACAGAAGCTGAAACAACTGCCAATGTTCCTACAGGATGCTACCCGTAAGGAAAGGCTCCTAGAAGACTCCAAGGGAGTAAAAGAGCTGATGAAACAATGGCAAGTAAGTCAGGCATTTCCGCTTTAGCACTCTTGTGGATCCAATTGAACAATTCTCAGCATTTGTACTTGTAACT
+
AAAAABFBFFFFGB5AAFGGGGGFFHGHHBGFGHFFGHHHHHFHHGFGFEFGHGFBBDFHFHHHHHGGGHHHGGGFGHHGGGGHHFGDGCGGFGFHFHGHHGFHHHHHCGFGFHHHHHHEEE?FFFGF0B/FGFHFBGHGGHHHGHHHGGEGGHHFD2FFGHFGFFGGF1FFFGGHGFCGFGF<F<<<F.<<>FHDGGDED=G<GFHFDD;<:;<GCCCCGHCCGGHFCGF0BFBFFFGF;FFGFFFFFF0
@M05620:37:000000000-D9766:1:1101:10209:9995 1:N:0:9
ACCACACCTTCTACAATGAGCTGCGTGTGGCTCCCGAGGAGCACCCCGTGCTGCTGACCGAGGCCCCCCTGAACCCCAAGGCCAACCGCGAGAAGATGAGTGGCCCGCTACCTCTTCTGGTGGCCGCCTCCCTCCTTCCTGGCCTCCCGGAGCTGCGCCCTTTCTCACTGGTTCTCTCTTCTGCCGTTTTCCGTAGGACTCTCTTCTCTGACCTGAGTCTCCTTTGGAACTCTGCAGGTTCTAGATCGGAA
+
ABBCCCCCFFFFGGGGGGGGGGHHGFGGHGHHHGGGGGGGGHHHHGGGFGGGHHHHHHHGGGGGGGGGGGGHHHHGGGGHGHHHHGGGGGGGGGHHHHHHHHGGHHGGGGGHHHHHHHEHGHGHHGGGGGHGHHGHHHHHHHHHHHGGGGGGGGGGGGGGGGGFFFFFFFFBFFFFFFFHHFFHFFDFFFHFFFFFFFFFFFFFFFFFHHFFFFFFFFFFFFFFFFFFFFFFFFFFFFFFFFFFFFFFFFE
@M05620:37:000000000-D9766:1:1101:22655:10006 1:N:0:9
AGTGCCAGCTCTCAATCGCACAGGGGACCCAGGGCCTGGCCCCTCCATCCAGAAAACCTATGACCTCACCCGCTACCTGGAGCACCAACTCCGCAGCTTGGCTGGGACCTATGTGAGTATCCAGCGTAGGAATCTGGGAGTTGGGGAGGAGTGAGGAGTTGGGGAAAGACAGTCCTAACCGTGGAGGGTTCTGGTAAATGATGGGGTGAGGAGGGGCTCTTTGGCTCCCACCAGTCCCCCTGTCTGGTCTA
+
ABBBBFFFCFFFGDGGGFGGGGHHGGGGGGHHGGGGGGHHHHGHGGHHHHHHHHHHHGHHHHHHHHHHHHHGGGGGHHHHHHHHHHGHGHHHGGGGGHHHGHHGGGHHGHHHHHHHHHHHHHHHHGEGGGHHHHHHHHHGGHHHGGGGGGGHHHHHHGHHHHGGGGGHGHHHHGHHGHGHGFGGGGGG<FFGGGGGGGGGGGGGGGFFFFFFFFFFFFFFFFFFFFFFFFFFFFFFFFFFFFFFFFFFFFF
@M05620:37:000000000-D9766:1:1101:14305:10023 1:N:0:9
GAGGCTGCTTTGGAAGAAACTCATAGATTACTGCAACAGTTCCCCCTGGACCTGGAAAAGTTTCTTGCCTGGCTTACAGAAGCTGAAACAACTGCCAATGTTCCTACAGGATGCTACCCGTAAGGAAAGGCTCCTAGAAGACTCCAAGGGAGTAAAAGAGCTGATGAAACAATGGCAAGTAAGTCAGGCATTTCCGCTTTAGCACTCTTGTGGATCCAATTGAACAATTCTCAGCATTTGTACTTGTAACT
+
BBBBBBFBFFFFGGGGGGGGGBH5GFA66FDGHHHHGHHGFDGBFE2FA2GG2A22AB2F3AAD5AAAB5A1FG1CGHGDHFHHFBFG@?GH@GHB@GHHGGEFGHHHHEHFGHHHHHHEEEEHHFGH0FGHHGHFH3GGFGDGHFHHGGHGFFGHHBFFF1<FHHHGHHHHHGHHHHGHHHHFGFFFHGHFGDHFGGGFHGHDGGHHHHHGEF00CGHHHHHHHGHHHHGGGGGFGGGGCFFGFFGBFFB
@M05620:37:000000000-D9766:1:1101:24269:10029 1:N:0:9
ACCACACCTTCTACAATGAGCTGCGTGTGGCTCCCGAGGAGCACCCCGTGCTGCTGACCGAGGCCCCCCTGAACCCCAAGGCCAACCGCGAGAAGATGACCCAGGTGAGTGGCCCGCTACCTCTTCTGGTGGCCGCCTCCCTCCTTCCTGGCCTCCCGGAGCTGCGCCCTTTCTCACTGGTTCTCTCTTCTGCCGTTTTCCGTAGGACTCTCTTCTCTGACCTGAGTCTCCTTTGGAACTCTGCAGGTTCT
+
ABBBBABBFFFFGGGGFGGGGFHHGGGGHGHHHGGGGGGGGHHHHGGGEGGFHHHHHHHGGGGGGGGGGGGHHHHGGGCHGHHGHGGGGFGGGGHHHHHHHHFGGHFHHHGGGHGCG-AFHHHHHHHGHHGGHHGGGGGGGHHGFGGGGGGGGGGGGGAGGGGGGGFFFFBFFFFFFFFFFFFFFFFFFFFFFFADFFFFFFFFDFFFFFFFFFFFFFFFFFFFEFFFFFFFFFFFFFFFFFFFFFFAFF9
@M05620:37:000000000-D9766:1:1101:23334:10046 1:N:0:9
GAGGCTGCTTTGGAAGAAACTCATAGATTACTGCAACAGTTCCCCCTGGACCTGGACAAGTTTCTTGCCTGGCTTACAGAAGCTGAAACAACTGCCAATGTTCCTACAGGATGCTACCCGGAAGGAAAGGCTCCTAGAAGACTCCAAGGGAGTAAAAGAGCTGATGAAACAATGGCAAGTAAGTCAGGCATTTCCGCTTTAGCCCTCTTGTGGATCCAATTGAACAATTCTCAGCATTTGTACTTGTAACG
+
>3AA>>C>B@B@F4BBFFBFGGGHFGGAGEBDD54B4EBDFBDBBEAB2B2BFFAF231BDDFDDGG5BABBBFH335BBFG3BF33EB?B?GGGFFHHHGF@BBBBBB3B3323B3B1?/>>>>BGE0B?B?/B?3??B?BB2B2BB?//??22222/201?111?1<<?/11<00>.1><>1=1><<.1<00=.<.<<G0=///./;C0::000;;:=<0;09;B0;;;0;;:9;C09;9;;;;0;90.
@M05620:37:000000000-D9766:1:1101:28643:10050 1:N:0:9
ACCACACCTTCTACAATGCGCTGCGTGCGGCTCCCGAGGAGCACCCCGTGCTGCTGACCGAGGCCCCCCTGAACCCCAAGACCAACCACGCGAAGATGCCCAGGTGAGTGGCCCGCTACCTCTTCTGGTGGCCGCCTCCCTCCTTCCTGGCCTCCCGGAGCTGCGCCCTTTCTCACTGGTTCTCTCTTCTGCCGTTTTCCGTAGGACTCTCTTCTCTGACCTGAGTCTCCTTTGGAACTCTGCAGGTTCTA
+
>A11>1>>>C@F33GG3B11A0ECEE000AA/E/BA/AE//BF0GGCGEAEAD@FCHHFE/E>EF/EEG@CFGCCGGGEH00FC?C//?/?/////11?1FGAE1CGGFGAFGECCC?CHHHBCGGGCGFCFAC@-9A.CFGEB;B/BBBAFFFEECA@-@AFF@?B>-9/BFFFFBBF9;FBBBFBFFFFFF@BFFEFBBFFFF/BBFFBBBBB/99BFFFFFFFFBFFBFFFFFFFFFFFFFFFFFFFB
@M05620:37:000000000-D9766:1:1101:3331:10053 1:N:0:9
ACCACACCTTCTACAATGAGCTGCGTGTGGCTCCCGAGGAGCACCCCGTGCTGCTGACCGAGGCCCCCCTGAACCCCAAGGCCAACCGCGAGAAGATGACCCAGGGGAGGGGCCCGCTACCTCTTCTGGTGGCCGCCTCCCTCCTTCCTAGCCTCCCGGAGCTGCGCCCTTTCTCACTTGTTCTCTCTTCTGCCGCTTTCCGTAGGACTCTCTTCTCTGACCTGAGGCTCCTTTGGAACTCTGCAGGGTCT
+
BBBBBBBBFFFFGGGGGGG5G5GHGGGFGEHHHGGGGGGGGHHHHGGG1EEGHHHHGHHGGGGGGGGGGGGHGHHG///?FHCFC/EEDGCGGG011?1?1?F?F///>-->@CGGGC-@GHC0<GG0:0/;..-;A?E9ECFGFFFGF0;;CBBAG9A9-;F/:-BF9@FFFFB/F//;/BBFFFB;BFF//9;-;A.;;9;..;/B/B///BBFF///9BF./:.9;FABB9/;9BFF/:/9/9A-.9:
@M05620:37:000000000-D9766:1:1101:12116:10057 1:N:0:9
GAGGCTGCTTTGGAAGAAACTCATAGATTACTGCAACAGTTCACCCTGGACCTGGAAAAGTTTCTTGCCTGGATTACAGAAGCTGAAACAACTGCCAATGTTCCTACAGGATGCTACCCGTAAGGAAAGGCTCCTAGAAGACTCCAAGGTAGTAAAAGAGCTGATGAAACAATGGCAATTAAGTCAGGCATTTCCGCTTTAGCCCTCTTGCGGATCTAATTGAACAATTCTCAGCGTTTGTACTCGTAACT
+
AA11>1>AFF@F1BF111B1B1133F1DA1FGAGF1B0F1AFDGHHCGH0FE0BF0BFGH1DAGD1DBFHH/A1ABFGAA11BBABF1B0B/1>1>1B1BBBGH2EC1BB01BG1GFF0>/>/011F00B>10?1<1B1<FGHHGC11/11B1B2FF1/@CG11112@G<0/@<GHH111?<?11@<<0.1>1GHGCGGGF0</</./000<---A0<0;;0CC0</;009900/.;9;.FF9909....0
@M05620:37:000000000-D9766:1:1101:16799:10058 1:N:0:9
ACCACACCTTCTACAATGAGCTGCGTGTGGCTCCCGAGGAGCACCCCGTGCTGCTGACCGAGGCCCCCCTGAACCCCAAGGCCAACCGCGAGAAGATGCCCAGGTGAGTGGCCCGCTACCTCTTCTGGTGGCCGCCTCCCTCCTTCCTGGCCTCCCGGAGCTGCGCCCTTTCTCACTGGTTCTCTCTTCTGCCGTTTTCCGTAGGACTCTCTTCTCTGACCTGAGTCTCCTTTGGAACTCTGCAGGTTCTA
+
CCCCDDCDFFFFGGGGGGGGGGHHGGGGHGHHHGGGGGGGGHHHHGGGFGGGHHHHHHHGGGGGGGGGGGGGHHHGGGGHGHHHHGGGGGGGGGHHHHGHHHHGHHHHHHGGHHGGGGGHHHHHHHHHHHGHHGGGGGHGHHGHHGGGGGGGGGGGGCCGGGGGGGFFFFFFFFHHFFFFFFFHFFFFFFHHFFFFFFFFFFFFFFFFFFFFFFFFFFFFFFFFFFFFFFFFFFFFFFFFFFFFFFFFFFB
@M05620:37:000000000-D9766:1:1101:3870:10110 1:N:0:9
AGTGCCAGCTCTCAATCGCACAGGGGACCCAGGGCCTGGCCCCTCCATCCAGAAAACCTATGACCTCACCCGCTACCTGGAGCACCAACTCCGCAGCTTGGCTGGGACCTATGTGAGTATCCAGCGTAGGAATCTGGGAGTTGGGGAGGAGTGAGGAGTTGGGGAAAGACAGTCCTAACCGTGGAGGGTTCTGGTAAATGATGGGGTGAGGAGGGGCTCTTTGGCTCCCACCAGTCCCCCTGTCTGGTCTA
+
BCABBFFFCFFFGGGGGGGCFGHHGGGGGGHHGGGGGGHHHHGHGGHHHHHHHHHHHGHHHHGHHHHHHHHGGEFGHHHHGHHHHHHGFHHHGGGGGHHHGHHGGGHHGHHHHHHHHHHHHHHHHGGGGGHHHHHHHHHGGHHHGGGGGGGHHHHHHGHHHGGGGGHHHHHHHHHHHHHHGGGGGGGGEGGGGGFGGHGGHHGGGGFFFFFFFFFFFFFFFHHFFFFFFFFFFFFFFFFFFFFFFFFFFFF
@M05620:37:000000000-D9766:1:1101:6107:10114 1:N:0:9
ACCACACCTTCTACAATGAGCTGCGTGTGGCTCCCGAGGAGCACCCCGTGCTGCTGACCGAGGCCCCCCTGAACCCCAAGGCCAACCGCGAGAAGATGCCCAAGTGAGGGGGCCGCTACCTCCTCTGGTGGCCGGCTTCCTCCTTTCTGGCCTTCCGGGGCTGCGCCCTTTCTTAACGGGTTTCCCCTTTTGCGGTTTCCGGAGGAATCTCTTTCTTGGCCTGGGGCCTCTTTGGGAATCTGCAGGTTCTT
+
ABB>>AB>CFFFFGFGFGBBG5FGGEEBFEHGCBFEDEGEGHFGHGGEFEFEHHHHGHHEEEGGGDEGGGGHGEEFGGDHCGHFHGG/B/<>BGHFHH1FG1/?111<0/>->C@----<:0.;/00:0/;.;--;--9C00C/F0C00;0C0/;B.;----9.--;B-BF//////.;.@..///.;9///;9-;BD/B.-.-;../////9///////;/:..-.-.;//B/B.A/.//////:9;///
@M05620:37:000000000-D9766:1:1101:7280:10127 1:N:0:9
ACCACACCTTCTAAAACGAGCTGCGGGTGGCTCCCGAGGAGCACCCCGTGCTGCTGACCGAGGCCCCCCTGAACCCCAAGGCCAACAGCGAGAAGATGACCCAGGTGAGTGGCCCGCTACCTCTTCTGGTGGCCGCCTCCCTCCTTCCTGGCCTCCCGGAGCTGCGCCATTTCTCACTGGTTCTCTCTTCTGCCGTTTTCCGTAGGACTCTCTTCTCTGACCTGAGTCTCCTTTGGAACTCTGCAGGTTCT
+
AAA1AAAACFFFG3F11EAAE?GFG000//BA1AF//FGGGHHHHGGGA/BFFHG1GHFE/ECGG/EGGEE0F1FGGG/F//?GHG<0FCB//CCB1?1<FGHGFHFD0F<CFFH--CGCHH0DGHH0DC/.:C@C-:.9CFBA/;09C0;9A0;9.CA-A?FF/--9-9/:;FFFB9BB;FFF/9BBFFFFFF@9AFFFFFFFFFFF/FFBFFFFFFFFFFFF/;FFFBFF/BFFFFFFFFFFFFFFFFF
@M05620:37:000000000-D9766:1:1101:8871:10129 1:N:0:9
AGTGCCAGCTCTCAATCGCACAGGGGACCCAGGGCCTGGCCCCTCCATCCAGAAAACCTATGACCTCACCCGCTACCTGGAGCACCAACTCCGCAGCTTGGCTGGGACCTATGTGAGTATCCAGCGTAGGAATCTGGGAGTTGGGGAGGAGTGAGGAGTTGGGGAAAGACAGTCCTAACCGTGGAGGGTTCTGGTAAATGATGGGGTGAGGAGGGGCTCTTTGGCTCCCACCAGTCCCCCTGTCTGGTCTA
+
AAAABFFFCFFFGGGGGGGCEGHHGGGGGGHHAFGGGGHHHHGHGGGHHHGHHFHHHGHHHHHHHHHHHHHGGEFGHHHHFGGEEHH?EHHHFGGGGHHHGHHGGGHHGHHHHHHHHHHHHHHHHGDGGGHHHHHHHHHGGGHHGGGGGGGHHHHHHGHHHHGGGGHHHHHHHHHHHHHHGGEGGGGGCFGGGGFFGGGGGFGGGGFFFFFFFFFFFFFFFFFFFFFFFFFFFFFFFFFFFFFFFFFFFFB
@M05620:37:000000000-D9766:1:1101:20505:10194 1:N:0:9
GCGGCTGCTTTGGAAGAAACTCATAGATTACTGCCACAGTTCCCCCTGGACCTGGAAACGTTTCTTGCCTGGCTTACAGAAGCTGAAACAACTGCCAATGTTCCTACAGGATGCTACCCGTAAGGAAAGGCTCCTAGAAGACTCCAAGGGAGTAAAAGAGCTGATGAAACAATGGCAAGTAAGTCAGGCATTTCCGCTTTAGCACTCTTGTGGATCCAATTGAACAATTCTCAGCATTTGTACTTGTAACT
+
A1AAA1DAFFFFGGGGFFEGGG1F3FGHHFGHHH01FFF1DGHHHGGGHHHHHHHHHG0FGHHHGHHHHHHHHHHFHHHHHHHGHHHHHB>GHHHHHHHHHHHHHFHFHHHHHHHHHHHGGGGHG1BGHHHHHGH1G1BGBGHHH1CHGGEGGHF2FGCGHHHEGHGGHHHEHHGHHHGHHFHHHHHHGGHHHHFGGGGGGHHHHHHHHHHHGCGFGGHHHH0FGFF0CFGGGGGGGGGGFFFGGFGBFGF
@M05620:37:000000000-D9766:1:1101:10071:10200 1:N:0:9
ACCACACCTTCTACAATGCGCTGCGTGTGGCTCCCGAGGAGCACCCCGTGCTGCTGACCGAGGCCCCCCTGAACCCCAAGGCCAACCGCGAGAAGATGCCCAGGTGAGTGGCCCGCTACCTCTTCTGGTGGCCGCCTCCCTCCTTCCTGGCCTCCCGGCGCTGCGCCCTTTCTCACTGGTTCTCTCTTCTGCCGTTTTCCGTAGGACTCTCTTCTCTGACCTGAGTCTCCTTTGGAACTCTGCAGGTTCTA
+
AAAAAAAAFFFFGDGF3F1AE?FGG0A000BF1BF//EGGCHHHHGG//AEFEHFFHHG/>E?EG?EGGGG0G>GGGG?H//FHHG//><///?011?11<GHGHHHF?G.FFFGCGGGHHHFHHHGBDHCFCC-:.A.:FFBGFF/FGBAFFAEE.A-A@@@F=-9@-//9FF/BBFFBFFFBBBFFFFF/B@BBBFFFBFFFFFFFFFFBFEFFFF/;FFF99:F:FBFFFFFBBFFFFFFEFFFFFFF
@M05620:37:000000000-D9766:1:1101:7158:10203 1:N:0:9
AGTGCCAGCTCTCAATCGCACAGGGGACCCAGGGCCTGGCCCCTCCATCCAGAAAACCTATGACCTCACCCGCTACCTGGAGCACCAACTCCGCAGCTTGGCTGGGACCTATGTGAGTATCCAGCGTCGGAATCTGGGAGTTGGGGAGGAGTGAGGAGTTGGGGAAAGACAGTCCTAACCGTGGAGGGTTCTGGTAAATGATGGGGTGAGGAGGGGCTCTTTGGCTCCCACCAGTCCCCCTGTCTGGTCTA
+
>>1>AFFFAFFFDGGBFFFAEAF0AE0AAEGFGGFE/AFGGHEFEECHG0BF1010BE0BAF2GGDGHHHHEG//EGG1FFHHEFEGHGEHHGGEE?FFHCHHGG?FGFG1FHHHGHHHHD22BGGA/</>FFFHHFF</<CGH@C.CCC.<G0D.<CGHFCCCGACC/GBG0FGGFFGFGAF-.9.9C?FGFGB00CFF/BFFFFA@FAAFFF@??=EFFFFFF/FEFFF?-FFFFFFF@FFFFFF//B:
@M05620:37:000000000-D9766:1:1101:20491:10209 1:N:0:9
GAGGCTGCTTTGGAAGAAACTCCTAGATTACTGCACCCGTTCCCCCTGGACCTGGAAACGTTTCTTGCCTGGCTTACAGAAGCTGAAACAACTGCCAATGTTACTACATGCTGCTAGCAGTAAGGAAATGCTCGTCGAATACTCCAAGGTAGCAACACTGCTGATGAAATGACGGCAAGGAAGGCAGTCACCGCTTCAGCAGCCCTGTTGTGCCTCTTAATGAATAATCCTCATTATTACTAGTAGCTACC
+
AAAAAAFAFFFFGGGGG1FG1F1B1BAGHHHHHHG1B0AABFGGEEAF/0BBGHFHH10BFGHHGHEAGHHHHHBEGHHHHHH1B@FGH0BGGHHH11B12B2B221B@G1B1B111111B1F1110011BFG///>//1/B2B<111?<111@100/1@FHFD111??1111//-->..000..<.//000.=-..000<./..;.<0</:009;/000000;00;;;00;F0000;00;00=0;0000/
@M05620:37:000000000-D9766:1:1101:13249:10224 1:N:0:9
GCGGCTGCTTTGGAAGAAACTCATAGATTACTGCAACAGTTCCCCCTGGACCTGGAAAAGTTTCTTGCCTGGCTTACAGAAGCTGAAACAACTGCCAATGTTCCTACAGGATGCTACCCGTAAGGAAAGGCTCCTAGCAGACTCCAAGGGAGTAAAAGAGCTGATGAAACAATGGCAAGTAAGTCAGGCATTTCCGCTTTAGCACTCTTGTGGATCCAATTGAACAATTCTCAGCATTTGTACTTGTCACT
+
A3>AA3DAFFFFGGG4GFGGGGFH5FGHHFGHHHFFGAFDDGHHHGEG2FGHHHHHHE2BFHHHGHHHHHHHHHGCGHHFHHHFHFHHHHFGHHHHHHHHHHHHHHHHHHHHHHHHHHHGG?EHH3FGHHHHHGH3G1BGCGHHH1FGGGAEGG12@G/GHHHFHHHDGHHAHHGHHHGHG1FGHFHHHGHHHHHGGGGGHHHHHHGHHHHHGBFHHCHHHH;GHBBFGGGGGGGGGGGGGGGGGGG0;FB
@M05620:37:000000000-D9766:1:1101:27157:10228 1:N:0:9
ACCACACCTTCTACAATGAGCTGCGTGTGGCTCCCGAGGAGCACCCCGTGCTGCTGACCGAGGCCCCCCTGAACCCCAAGGCCAACAGCGAGAAGATGACCCAGGTGAGTGGCCCGCTACCTCTTCTGGTGGCCGCCTCCCTCCTTCCTGGCCTCCCGGAGCTGCGCCCTTTCTCACTGGTTCTCTCTTCTGCCGTTTTCCGTAGGACTCTCTTCTCTGACCTGAGTCTCCTTTGGAACTCTGCAGGTTCT
+
AAA1AAAAFFFFG3GG3GBAGBHHGAABA0FG1BFAEEGGGGHHHGGGGEFGHHG1GHGECGGGG/EGGGGCHCFGGC/F//?////0B<@<BC011B1?F<FGFHHDH1<FFHHCGGGGHHEFHHHBDF0AGCCG@F.CEHHGHH0GG0:CG0;A.CAA@@GG/@@G-A/BFFFFFBFF/;FFFFFFFFFFFF@FFFFFFFFFFFFFFFFFFFFFFFFBBBFFEFFFFFFFFFFFFFFFFFFFFFFAFFF
@M05620:37:000000000-D9766:1:1101:20380:10236 1:N:0:9
ACCACACCTTCTACAATGAGCTGCGTGTGGCTCCCGAGGAGCACCCCGTGCTGCTGACCGAGGCCCCCCTGAACCCAAGGGCGAACCCCGCTACCACTCCTAGGTGCGTCCCCCCTCCCCTCTTGCCTCCCCCACCTCCCTCCTTCCTCACTTCCCGTCGCTTCTCCCGTTCTCACTGGTTCTCTCTTCTCCCGCCTTACTCTCCTCTCTATTCCCTCAGCTTCTTCACCGTTAGAGCTCTCCTCTTTCTT
+
BCCCCCCCFFFFGGGGGGGGGGHHGGGGHGHHHGGGGGGCGHHHHGGGFGGGHHHHHHHGGGGGGGGGGGGHHHHGE///?///</>/?CC/>/22210?11?01?</<--.>E@-..../=C000/0:....-.;C.;./;EGG0CFB0:0000/..:-;E.A//;F.EF/EF//;/;//;FFFFFFFF///.--:.99///////;/:/9//////;//;///////;A9..;F/B/B/9/////////
@M05620:37:000000000-D9766:1:1101:24054:10258 1:N:0:9
ACCACACCTTCTACAATGAGCTGCGTGTGGCTCCCGAGGAGCACCCCGTGCTGCTGACCGAGGCCCCCCTGAACCCCAAGGCCAACCGCGAGAAGATGCCCAGGTGAGTGGGCCGCTCCCTCTTCTGTGGGCGGCCTCCCTCCTTCCTGGGCTCCCCGCGCTGCGCCCTTTCTCACTGGGTCTCTCTTCTGCCGTGTTCCGTAGGCCTCTCTTCTCTGACCTGAGTCTCCTTTGGGACACTGCAGGGTCTA
+
BBBBBBBBFFCFGGGGGGGGGGHHGFGEFGHGGGGGGGGGGHGHHGGGEFGGHHHHHHHGGGGGGGGGGGGHFHHGGGGHGHHHHGGGGFFGGGHHHH2?G2FE<FBF?F//??@DC-<C/GH00D000<..--:-.;AABF9/;090;/../;.;.9-@@99.@DDF-:B/;F/B//..:.;/BFFB/;//999-AF/9.;.9;//9;BFFFBFFE9//9/9/;;/;FF/9B//..;.;B////;-:9B/
@M05620:37:000000000-D9766:1:1101:24821:10275 1:N:0:9
ACCACACCTTCTACAATGAGCTGCGTGTGGCTCCCGAGGAGCACCCCGTGCTGCTGACCGAGGCCCCCCTGAACCCCAAGGCCAACCGCGAGAAGATGACCCAGGTGAGTGGCCCGCTACCTCTTCTGGTGGCCGCCTCCCTCCTTCCTGGCCTCCCGGAGCTGCGCCCTTTCTCACTGGTTCTCTCTTCTGCCGTTTTCCGTAGGACTCTCTTCTCTGACCTGAGTCTCCTTTGGAACTCTGCAGGTTCT
+
ABBBBBBBFFFFGGGGGGAFGGHHGGGEHGHHHFGEGGGGGGGHHGGEGEDGHHHHHHHFGGGGGGGGGGGGFHHGEEGHGHHHHGFG?C<BDGHHHGHDCC<F/??1?FFEFHC-AD-@GGB0DFGHHG/..<<@@.:GEFGDBFFGFF/.;09CE:-A-9CBF?>FD@F/BB/FFF/.//9/;/9BFFF//9@../;F/:BF..//:F/:FB/BFFFFFFFFFF:F/FFBFF/BFFFFFBFBFFFFBFF
@M05620:37:000000000-D9766:1:1101:26002:10279 1:N:0:9
ACCACACCTTCTACAATGAGCTGCGTGTGGCTCCCGAGGAGCACCCCGTGCTGCTGACCGAGGCCCCCCTGAACCCCAAGGCCAACCGCGAGAAGATGACCCACCCGCGAGGCCTGCTACCGGTTCCGGCGGCCGCCTCCCTCCTTCCTGGCCTCCCCCCGCTGCGACCTTTCTCACTGGCTCTCTCTTCTGCCGTTTTCCGTAGCACTCACTTCTCTGACCTGCGTATCCTTTCGAGCTCTGCAGCTTCT
+
AAAAAAAAFFFFGGGF3FGFGDCFG0AEGGFHFGG?E/EAEHCGHGGGGGGFGHFFFHGGC>EEGEGGGGGCGFHGGGFG/?GGHGA/C/B@/FFHHFB110////<<A--<-C/<CG00<--:;./.---;9A@-@ABA--;BBFFFFF/9FBFF9--9--;;A@-@?BFFFFFFFFFF-BBFFFFFFFEFFB-;;BABFF9---9BF//;/;//9BBBFFF--9A--;;BFF/9--99BF//;9//;/9
@M05620:37:000000000-D9766:1:1101:7385:10284 1:N:0:9
AGTACCAGCTCTCCATCGCACAGGGTACCCAGGGCCTGGCCCCTCCATCCAGAAAACCTATGACCTCACCCGCTACCTGGCGCACCCCCTCCGCAGCTTGGCTGGGACCTATGTGAGTATCCAGCGTAGGAATCTGGGAGTTGGGGCGGCGTGCGGAGTTGGGGAAAGACAGTCCTAACCGTGGAGGGTTCTGGTAAATGATGGGGTGAGGAGGGGCTCTTTGGCTCCCACCAGTCCCCCTGTCTGGTCTA
+
>A>3>BDFBFFFGEGBBAA2E?GDG4BBBBBGAAEBAFGHGHGHGGHHHBGGHFHABEGHBBFGHDBFHHH0E>>EGH3BB>BEFGE/>EG/>E?E/FBFEHHGGGGHGHBFHHHBGHHGHHHHHGA/>E<1FHHHHH0?EGHHCG.A@@AAD.AF-:CGFGFF..9;/;/;BFFFFFFFFFFF.AFFDFFFFFFBFFFFBFFFFFDFEFF/DFFFFFFFFFFFFFFFFFFF.AFFFFFFFFFFFFFFFFF
@M05620:37:000000000-D9766:1:1101:8953:10286 1:N:0:9
GAGGCTGCTTTGGAAGAAACTCATAGATTACTGCAACAGTTCCCCCTGGACCTGGAAAAGTTTCTTGCCTGGCTTACAGAAGCTGAAACAACTGCCAATGTTCCTACAGGATGCTACCCGTAAGGAAAGGCTCCTAGAAGACTCCAAGGGAGTAAAAGAGCTGATGAAACAATGGCAAGTAAGTCAGGCATTTCCGCTTTAGCCCTCTTGTGGATCCAATTGAACAATTCTCAGCATTTGTACTTGTAACT
+
AAAAAAFBFDDDGFGGGGCGGGHHHGHHHHHGGHFHFHGGHGGGHGAFAGFGHGFG3A2GBHHHGHFFFGHGHHGFBFFGHHHHHFFGFFEHHHHHHHHHHHHHHHHGBBFGHGHHHHHF?EEHHHHHGAHHHGHFGGGGGBGFFGHHFC/CGHHBHFF<FHGGFHHFHGHGGFGBFF?F>FGFG<>FG.>>FFGEGCEGHHH/<CCGFHHCDG0CGGHHHGHHHHHH;;0BFFB;;BBBBC;CFCCCFB;
@M05620:37:000000000-D9766:1:1101:25982:10286 1:N:0:9
ACCACACCTTCTACAATGAGCTGCGTGTGGCTCCCGAGGAGCACCCCGTGCTGCTGACCGAGGCCCCCCTGAACCCCAAGGCCAACCGCGAGAAGATGACCCAGGTGAGTGGCCCGCTACCTCTTCTGGTGGCCGCCTCCCTCCTTCCTGGCCTCCCGGAGCTGCGCCCTTTCTCACTGGTTCTCTCTTCTGCCGTTTTCCGTAGGACTCTCTTCTCTGACCTGAGTCTCCTTTGGAACTCTGCAGGTTCT
+
ABBBBBBBFFFFGGGGGGGGGGHHGGGGHGHHGGGGGGGGGHHHHGGGGGGGHHHHHHHGGGGGGGGGGGGHHHHGGGGHGHHHHGGEGFGGGGHHHHHHHHHHAGGHHGHGGHHGGGGGGHHHFGHHHHHDHHGGGFGHGHHGGFGGGGGFGGGGGGGGFCGGGGFFFFFFFFFFFFFFBFFFFFFFFFFFFFD9AFFFFFFFFFFFFFFFFFFFFFFFFFFFFFFFFFFFFFF/FF/BFB//BFFFFFF
@M05620:37:000000000-D9766:1:1101:17138:10307 1:N:0:9
ACCACACCTTCTACAATGAGCTGCGTGTGGCTCCCGCGGAGCACCCCGTGCTGCTGACCGAGGCCCCCCTGAACCCCAAGGCCAACCGCGAGAAGATGCCCACGTGAGTGGCCCCCTACCTCTTCTCGTGGCCGCCTCCCTCCTCCCTCGCCTCCCGCAGCTCCGCCCCTTCTCACTGGTTCTCTCTTCTCCCGTTTTCCGCAGGACTCTCTTCTCTCACCTCAGTCTCCTTTGGACCTCTGCAGGTTCTA
+
1AAAAAAAFFFFFDGGGG1AFFFHCECGACGGGGGG0E/AEE/FHGGGEAEFDGHBGHHC?E/EFGGGGGGGFHGGGGEG/GHHEFC/CGCGC/G1FGFBG1/-.>CAGF.<FG-A<.CG0G000C0.;..:C-::.99E/C.//9.//-:;.;.A--9-;B//-;B@----9F/B//-999BF//B//;/9;--99A99-----;AF:BFB//9BB//;F/-//9B/B////////--;F//:/;9F/B/
@M05620:37:000000000-D9766:1:1101:21745:10309 1:N:0:9
AGTGCCAGCTCTCAATCGCACAGGGGACCCAGGGCCTGGCCCCTCCATCCAGAAAACCTATGACCTCACCCGCTACCTGGAGCACCAACTCCGCAGCTTGGCTGGGACCTATGTGAGTATCCAGCGTAGGAATCTGGGAGTTGGGGAGGAGTGAGGAGTTGGGGAAAGACAGTCCTAACCGTGGAGGGTTCTGGTAAATGATGGGGTGAGGAGGGGCTCTTTGGCTCCCACCAGTCCCCCTGTCTGGTCTA
+
CCCCCFFFCFFFGGGGGGGGGGHHGGGGGGHHGGGGGGHHHHGHGGHHHHHHGGHHHGHHHHHHHHHHHHHGGGGGHHHHHHHHHHHHGHHHGGGGGHHHGHHGGGHHGHHHHHHHHHHHHHHHHGGGGGHHHHHHGHHGGHHHGGGGGGGHHGHHHGHHHHGGGGHHHHHHHHHHHHHHGGGGGGGGGGGGGGGGGGGGHHGFFGFFFFFFFFFFFFFFFFFFFFFFFFFFFFFFFFFFFFFFFFFFFFB
@M05620:37:000000000-D9766:1:1101:13663:10316 1:N:0:9
GAGGCTGCTTTGGAAGAAACTCATAGATTACTGCAACAGTTCCCCCTGGACCTGGAAAAGTTTCTTGCCTGGCTTACAGAAGCTGAAACAACTGCCAATGTTCCTACAGGATGCTACCCGTAAGGAAAGGCTCCTAGAAGACTCCAAGGGAGTAAAAGAGCTGATGAAACAATGGCAAGTAAGTCAGGCATTTCCGCTTTAGCACTCTTGTGGATCCAATTGAACAATTCTCAGCATTTGTACTTGTAACT
+
BAABBBFAFFFFFGGGGGGGGFGHHHGEEGFHHHHHGGHHHGHGHGCGGFHHC22BBG2FBFAFGDFGHFFHGHGHFDGHHEHHHGFGFHHHHGHFFHHHHGGHHHHHHGHFGHFGHHHGGGAGHHHHHFHHHGHHFHGGHHGHHHFGFGHGGFGHHFGGFHHHHHGHHFHCFHHHHFGHHHHHHHHHHHHHHHHGGGGGHHHFHHHHHHHHGFGHGHHHHHGHHHHHGHGGGGGGGGGGFGFGGFGFGGB
@M05620:37:000000000-D9766:1:1101:5118:10317 1:N:0:9
ACCACACCTTCTACAATGAGCTGCGTGTGGCTCCCGAGGAGCACCCCGTGCTGCTGACCGAGGCCCCCCTGAACCCCAAGGCCAACCGCGAGAAGATGACCCAGGTGCGTGGCCGGCTACCTATTCTGGTGGCCGCCTCCCTCCTTCCTGGCCTCCAGGTGTTGCGCCATTTCTCCCTGGTTCTCTCTTCTGCCGTTTTCCGTAGCACTCTATTGCCTGCCCTGCGTCTCCTTTGGAACTCTGCAGGTTCT
+
AAAAAAAA>FFFG3FAAF1BGBHFGAA000AAAAFA0EEGCHHFHGGCAAAFFHFEHHCE/ECGGCGGGGF>GFHGGG/GE<GHHG/>CG/<@FGFDGBDFH/?FG1<<?//AF----.<C00=00=0DD<.C::@-..:::BAF009B9:A?0;A/;///09.0--9;;//;////-9-FFB////;//;FF/999/AF/:;-B-//9///:///9;/-;-9-;;----;B9BFEFFFF9BBFFFFFB/;
@M05620:37:000000000-D9766:1:1101:14803:10321 1:N:0:9
ACCACACCTTCTACAATGAGCTGCGTGTGGCTCCCGAGGAGCACCCCGTGCTGCTGACCGAGGCCCCCCTGAACCCCAAGGCCAACCGCGAGAAGATGCCCAGGTGAGTGGCCCGCTACCTCTTCTGGTGGCCGCCTCCCTCCTTCCTGGCCTCCCGGAGCTGCGCCCTTTCTCACTGGTTCTCTCTTCTGCCGTTTTCCGTAGGACTCTCTTCTCTGACCTGAGTCTCCTTTGGAACTCTGCAGGTTCTA
+
BBBABBBBFFFFGGGGGGGGGGHHGEEGHFHHFAFEGGGGGHHHHGGGGGGGHHHHHHHGGGGGGDGGGGGHHFHGGGEHAEHHHGG/CGGGGGHHFH2GH2/F<<1?<1FFGH--<A<G1D0GD00<0/C.G--;..CE::E/GFGBFF.FB.CE:B-99.;B?9DF;FFF///9//B/;:9////;BB9/;@9AFF/FA:9.DBBFFB9BFF/99/;9BB./.BF/BF/FFBF9F/9BB////A9BBF/
@M05620:37:000000000-D9766:1:1101:23937:10375 1:N:0:9
ACCACACCTTCTACAATGCGCTGCGTGTGGCTCCCGAGGAGCACCCCGTGCTGCTGACCGAGGCCCCCCTGAACCCCAAGGCCAACCGCGAGAAGATGAGCACGAGTGGGTTACATCGAACTGGATCTCAACAGCGGTAAGATCCTTGAGAGTTTTCGCCCCGAAGAACGTTTTCCAATGATGAGCACTTTTAAAGTTCTGCTATGTGGCGCGGTATTATCCCGTATTGACGCCGGACAAGAGCAACTCGG
+
AAAAA?AAFF1DFGGBEA1AAEAECEEGF0FGHFGCEEG//BFGHGGAEEEF1FGFGHHC?F/FEGGGGGGHHHFGGGGHEGHEEGGCGBBCCGHHHHEGFHHGACGHGHGGFHHHHGFHHHHHBHHHHDGHHGHCGCEEHHHHHHHHGGGGFGGGGAGGG-A-A@FFFFAFFFFFFFFFBFFFFFFFFFFFFFFFBFFFFFFFFBFFFE@F@@ABFFFFBFFFF@F9BBBBF@@@?@@FFFFFFFFFFFF
@M05620:37:000000000-D9766:1:1101:13360:10383 1:N:0:9
AGTGCCAGCTCTCAATCGCACAGGGGACCCAGGGCCTGGCCCCTCCATCCAGAAAACCTATGACCTCACCCGCTACCTGGAGCACCAACTCCGCAGCTTGGCTGGGACCTATGTGAGTATCCAGCGTAGGAATCTGGGAGTTGGGGAGGAGTGAGGAGTTGGGGAAAGACAGTCCTAACCGTGGAGGGTTCTGGTAAATGATGGGGTGAGGAGGGGCTCTTTGGCTCCCACCAGTCCCCCTGTCTGGTCTA
+
AAAAAFFFBFFFGDGGGFGGGGHHGEEGGGGHGGGGGGHHHHGHGGHHHHGHHHHHHGHHHHHHHHFHHHHGGGGGHHHHHHGFGH?GFHHHGE/EGGHHGHHGGGHHGHHHHHHHHBGHHHHHHGEFFGHHHGHHHHGGDHHHGGGGGGGHHGHHHGHHHHGGGGGHHHFHGHHHHHHHGECFGGGGCAFGGGFGGGGGGGGGGGFFEFFFFFFFFFFFFFFFFFFFFFFFFFFFFFFDFFFFFFFFFFF
@M05620:37:000000000-D9766:1:1101:13997:10394 1:N:0:9
GCGGCTGCTTTGGAAGAAACTCATAGATTACTGCAACAGTTCCCCCTGGACCTGGAAAAGTTTCTTGCCTGGCTTACAGAAGCTGAAACAACTGCCAATGTTCATACAGGACGCTCCCCGTGAGGAAAGGCTCCTAGCAGTCTCCCGGGGTGTAACAGCGCTGGTGACAAACTCGCGAGTGAGTCGGGCTTTTCCGCTATAGCACTCTTGTGGCTCCTATTGCACTATTCTCCGCATTTGCTCTTGTCACT
+
>1>AA1AAFFDFCGGFBBGGGG1F3FFHHBGFHH11BAFDFGHHHGEGCGGHHFFHH10BBGHHGHGHHHHHHGF1FHHDGHHFE1FHH0GHHHGHF@GG@222@@@1D00///?/?//////<01B000?10/11B1B11B1><0/>/A//<>11>GC<@<--//=CG0/.00.-----.0:00--9--=/00;9.;-.00;0;F//BF//---/-/////9B////;F///---;-;////9B/////9
@M05620:37:000000000-D9766:1:1101:6329:10396 1:N:0:9
AGTGCCAGCTCTCCATCGCACAGGGTACCCAGGGCCTGGCCCCTCCATCCAGAAAACCTATGACCTCACCCGCTACCTGGCGCACCCCCTCTGCAGCTTGGCTGGGACCTATGTGAGTATCCAGCGTAGGAATCTGGGCGTTGGGGCGGCGTGCGGCGTTGGGGCCAGCCAGTCCTAACCGTGGCGGGTTCTGGTAAATGATGGGGTGAGGAGGGGCTCTTTGGCTCCCACCAGTCCCCCTGTCTGGTCTA
+
>A>>>BFFBFFFGGGFBAE2E2GAF44BA4BB2BBBABGHFHGHGGFHHBGGFGH2BEGGBADFHABFHHH0>>>>GF3B1>BEEGF/>EF23B4BBBBB?GHGGGHHGHFHHHHDGHHHHH3FHGG/>E22@GHHFG/@FGGFCC.CG?AA?ACF-C@FF?FF.9.:9E.;FFFF//FFFFFF;DCFFFFFFFFBBFFF/FFFFFAF?FF/DFCFFFFFFFFFFFFFF/FFEFFFFFFFFFFFFFFFFFB
@M05620:37:000000000-D9766:1:1101:19887:10402 1:N:0:9
ACCACACCTTCTACAATGAGCTGCGTGTGGCTCCCGAGGAGCACCCCGTGCTGCTGACCGAGGCCCCCCTGAACCCCAAGGCCAACCGCGAGAAGATGCCCAGGTGAGTGGCCCCCTACCTCTTCTGGCCGCCGCCTCCCTCCTCCCTGGCCTCCCGCTGCTGCGCCCTTTCTCACTGGTTCTCTCTTCTGCCGTTTTCCGTACGACTCTCTTCTCTGACCTGAGTCCCCTTTGGAACTCTGAAGGTTCTA
+
DDDDDDDCFFFFGGGGGGGGGGHHGGGGHGHHHGGGGGGGGHHHHGGGGGGGHHHHHHHGGGGGGGGGGGGHHHHGGGGHGHHHHGGGGGGGGGHHHHB=GF//?110?1/?0/-->.0<1F1FH1000.-<D-:A...::C9//;.;0AFAFFCF.--9.00;-@9@-FFFFFBFF0:FFF00BBFFFBFF0@AA/EFB.B..-.::A0BFF0B0:B0BFFB/B:000;FA00;0:0:00:00:;;00:;
@M05620:37:000000000-D9766:1:1101:23971:10416 1:N:0:9
ACCACACCTTCTACAATGAGCTGCGTGTGGCTCCCGAGGAGCACCCCGTGCTGCTGACCGAGGCCCCCCTGAACCCCAAGGCCAACCGCGAGAAGATGCCCACGTGAATGGCCCCCTACCTCCTCCGGTTGCCGCCTCCCTCCTTCCTGGCCTCCCGGGACCTCCCCCTTTCTCCCTGGTTCTCTCCTTCGCCGTTTTCCGTACGACTCTCTTCCTCGACCTGGATCCCCTTTGGAACTCTTCAGGTTCTA
+
BBBBBABBFFFFGGGGGGGGGGHHGGGGHCFGHGGGFGG2EFGHHGGGFFGGFFGEHHHGGGCFGGGGGGGHHHHGGGGHGHHH/FGEG/CCCBGFHHHHH2/>?///?<?CGHC<-.<>11.<//.<<.<.C--;..;EC/E/F9F00;?F0.EG.9---./0..;D-AFB////./;;B//////;//..;-9DFFBF./..-.99.///;99//9.-;....:/..;.;F/B/B9////9//;9B9//
@M05620:37:000000000-D9766:1:1101:28814:10424 1:N:0:9
ACCACACCTTCTACAATGAGCTGCGTGTGGCTCCCGAGGAGCACCCCGTGCTGCTGACCGAGGCCCCCCTGAACCCCAAGGCCAACCGCGAGAAGATGACCCAGGTGAGTGGCCCGCTACCTCTTCTGGCGGCCGCCTCCCTCCTTCCTGGCCTCCCGACGCTGCGCCCTTTCTCACTGGTTCTCTATTATGCCCTTTTCCGTACGACTCTCTTCTCTGAACTCAGTCTCCTTTAGAACTCTGCAGCTTCT
+
1A1AAAAAFFFFBGGB3BFFFGCHGEAEG0F0FFG0EEGGGGHHHGGGE/EFFBFBFHFEGGEGGGGEGGGHHHGGGGGFGHHGGECEC/BCCAGHF1?FGGE/<1??FGHGFH/C@-@CGHHFHH0D00<:A-C-99AGEF/A/C0;;0BFGGGGG----@?;B<=B@@EFFF//BFFFFFFFFF/BF/BFFF/;FFFFFFF---;9-AFFFFFFFFFFBFB/;/;//:FFFF/9;/FFF//9BF//;/B
@M05620:37:000000000-D9766:1:1101:22037:10430 1:N:0:9
ACCACACCTTCTACAATGAGCTGCGTGTGGCTCCCGAGGAGCACCCCGTGCTGCTGACCGAGGCCCCCCTGAACCCCAAGGCCAACCGCGAGAAGATGCCCAGGTGAGTGGCCCGCTACCTCTTCTGGTGGCCGCCTCCCTCCTTCCTGGCCTCCCGGAGCTGCGCCCTTTCTCACTGGTTCTCTCTTCTGCCGTTTTCCGTAGGACTCTCTTCTCTGACCTGAGTCTCCTTTGGAACTCTGCAGGTTCTA
+
BBBBBBBBFFFFGGGGGGGGGGHHGGGGHGHHHGGGGGGGGHHHHGGGGGGGHHHHHHHGGGGGGGGGGGGHHHHGGGGHGHHGHGGGGGGGGGHHHHHHHHHFGFHFHGGGHHGGGGGHHHHHHGHFHHGFHCCGGGHGHHGHHGGGGGGGGGGGG?B-BGFGGGFFFFFFFFFFFFFFFFFFFFFFFFFFFFFFFFFFFFFFFEFFFFFFFFFFFFFFFFFFFFFFFFFFFFFFFFFFFFFFFFFFFFF
@M05620:37:000000000-D9766:1:1101:20160:10432 1:N:0:9
ACCACACCTTCTACAATGAGCTGCGTGTGGCTCCCGAGGAGCACCCCGTGCTGCTGACCGAGGCCCCCCTGAACCCCAAGGCCAACCGCGAGAAGATGCCCAGGTGAGTGGCCCGCTACCTCTTCTTGTGGCCGCCTCCCTCCTTCCTGGCCTCCCGGAGCTGCGCCCTTTCTCACTGGTTCTCTCTTCTGCCGTTTTCCGTAGGACTCTCTTCTCTGACCTGAGTCTCCTTTGGAACTCTGCAGGTTCTA
+
CCCCCCDDFFFFGGGGGGGGGGHHGGGGHGHHHGGGGGGGGHHHHGGGEGGGHHHHHHHGGGGGGGGGGGGHHHHGGGGHGHHHHGGGGGGGGGHHHHHHHHHGHHHHHHGGHHGGGGGHHHHHHHHHHHGHHGGGGGHGHHGHHGGGGGGGGGGGGG9DGGGGGGFFFFFFFFHHHFFFFFFFFFFFFFHFFFFFFFFFFFFFFF0<FFFFFHHFHFFHFHFFFFFFFFFFHFFFFFFFFFFHFFFFFFF
@M05620:37:000000000-D9766:1:1101:22187:10439 1:N:0:9
AGTGCCAGCTCTCAATCGCACAGGGGACCCAGGGCCTGGCCCCTCCATCCAGAAAACCTATGACCTCACCCGCTACCTGGAGCACCCACTCCGCAGCTTGGCTGGGACCTATGTGAGTATCCAGCGTAGGAATCTGGGCGTTGGGGAGGAGTGAGGAGTTGGGGAAAGACAGTCCTAACCGTGGAGGGTTCTGGTAAATGATGGGGTGAGGAGGGGCTCTTTGGCTCCCACCAGTCCCCCTGTCTGGTCTA
+
>A>>AFFFBFFFGAEEFEF2E2FAF2AAEEGH2BEAFFHGHHGHGGHHHFHHHHHBFEHHGFGHHDFHHHH>F/>EHG@F2?BGHHD??FHB/E?EEF33?FGGGGHHGHHHHDDFFHHFHHHGHGGEGGGHFHHHHG/>CCGHGG.-DDCCGBGC<ECCGBGGEACFFCGHHGGGGGGGGGGGDFGGGGGGGGGGGGGGFFFFF?;@EE?FDFFAFFFFFFFFFFFFFFFFEFFFFFFDFFFFFFFFFFB
@M05620:37:000000000-D9766:1:1101:18227:10440 1:N:0:9
ACCACACCTTCTACAATGAGCTGCGTGTGGCTCCCGAGGAGCACCCCGTGCTGCTGACCGAGGCCCCCCTGAACCCCAAGGCCAACCGCGAGAAGATGACCCGGTGAGTGGCCCGCTACCTCTTCTGGTGGCCGCCTCCCTCCTTCCTGGCCTCCCGGAGCTTCGCCCCTTCTCACTGGTTCTCTCTTCTGCCGTTTTCCCTAGGACTCTCTTCTCTTACCTGAGTCCCCTTTTGAACTCTGCAGGTTCTT
+
CCCCCCCCFFFFGGGGGGGGGGHHGGGEHGHHHGGGGGGGGHHHHGGGGGGGFHHHHHHGGGGGGGGGGGGHHHHGGGGHGHHHHGGGGGGGGGHHHH2FH2/A///011>.FH----<C0<0=0<0<0/;.G--A..;E//C/C0=00;.C0.;E.;---.//-.;D-AF///99//B/B////9/;////;;.AFF/B//9:;///9///;//////;B9/9/////;/;F/;.B////////A.B///
@M05620:37:000000000-D9766:1:1101:3097:10440 1:N:0:9
ACCACACCTTCTACAATGAGCTGCGTGTGGCTCACGAGGAGCACCCCGTGCTGCTGACCGAGGCCCCCCTGAACCCCAAGGCCAACCGCGAGAAGATGACCCAGGTGAGTGGCCCGCTACCTCTTCTGGTGGCCGCCTCCCTCCTTCCTGGCCTCCCGGAGCTGCGCCCTTTCTCACTGGTTCTCTCTTCTGCCGTTTTCCGTAGGACTCTCTTCTCTGACCTGCGTCTCCTTTGGAACTCTGCAGGTTCT
+
1AA1>AAAFFCFGDGGGG1FGBGFGFG000AFH1BGEG?EFAHHEAE/EEGFHHFHEHHAE/F?F>EEEGGHGHHGGGGHGHHHHGGGGGCCCGHGHHHHHHHHGHHGGGHGGH<AGGGGHHHHHHHHHHHGHGGGGGGHGHHGHHHHHGGGGGGGGGG9-9CFFGGG@@FFFFFFFFFFFFFFFFFFFFFFFF@BFFFFFFFFFBFFFFFFFF9;BFFFFFFF-@B@FFFFFFFFFFFFFFFFFFFFFFF
@M05620:37:000000000-D9766:1:1101:13490:10453 1:N:0:9
ACCACACCTTCTACAATGAGCTGCGTGTGGCTCCCGAGGAGCACCCCGTGCTGCTGACCGAGGCCCCCCTGAACCCCAAGGCCAACCGCGAGAAGATGCCCGGGTGAGTGGCCCGCTACCTCTTCTGGTGGCCGCCTCCCTCCTTCCTGGCCTCCCGGAGCTGCGCCCTTTCTCACTGGTTCTCTCTTCTGCCGTTTTCCGTAGGACTCTCTTCTCTGACCTGAGTCTCCTTTGGAACTCTGCAGGTTCTA
+
CCCDCBCCFFFFGGGGGGGGGGHHGFGEHGHHHGGGGGGGGHHHHGGGFGGGHHGHHHHGGGGGGGGGGGGHHHHGGGGHGHHHHGGGGGGGGGHHHHHHHGGGGGHHHHGGHHGGGGGHHHHHHHHHHHGHHGGGGGGGGGGGGGGGGGGGGGGGGG-CDFFFFFFFFFFFFFFHHHFFFHFFFFFFFFHFFFFFFFFFFFFFFBFFFFFFFFHFHFFFFHFFFFFFFFFFHHFFFFFFFHFHFFFFFFF
@M05620:37:000000000-D9766:1:1101:4849:10454 1:N:0:9
AGTCCCAGCTCTCCATCGCACAGGGTCCCCAGAGCATGGCCCCTCCATCCAGAAAGCCTATGACCGCACCCGCCACCTGGGGCACCCTCTCCGCAGCTTGGCTGGGACCTATGTGAGTATCCAGCGTCGGCATCTGGGCGTTGGGGCGGCGTGCGGCGTTGGGGCCCGCCCGTCCTAACCGTGGCGGGTTCTGGTAAATGATGGGGTGAGGCGGGGCTCTTTGGCTCCCACCAGTCCCCCTGTCTGGTCTA
+
>>>3>BFFFFFFGGGB5AE2E2FAFB4AA2BB2BB3ABFGCGEGGGBHHABFGFG3BBFGABFGH0AEFGG>>/>BGA3B1/?>EFG1?FG3/?/><B3B?F3FGGHHDG2GHGF3FHHHHH2@GDG/>A//>GHHHE.CFDFHGC?DG?AABFGFAFFFDFFF.9-;=D-;@FFF//;FFFFF-;DFFFFFFFFBBFFF/FFFFFFF.AA.9@=FDCFFFFFFFFFFF.FFEFFFFFFFFFFFFFFFFFF
@M05620:37:000000000-D9766:1:1101:24528:10476 1:N:0:9
GCGGCTGCTTTGGAAGCAACTCATAGATTCCTGCCCCAGTTCCCCCTGGCCCTGGAACCGTTTCTTGCCTGGCTTACAGAAGCTGAAACCACTGCCCATGTTTCTAGAGTGCGCTACCCGCAAGGAGACTCCTCGCGAACTCTCCAAGCGTGCACGAGATGTTGTGACACAATGGCAAGCAACCGACGTATCCGCTTTCTAGCACTTTTGTGTATCCTAGTGAACTACTCTTAGCATTTGCATGTGTCTGA
+
A>AAA1>AFF3BFFF11ABFBFBF3DGHHDGHHHAAFABADFHHHGAFC0FBFHAHH1AEFGHGDFGGHHHHHHB1BGH@GHH1F1FGH0FFGHGH/BFG222BB@221B11/>>>E00//////0///1B11F////>//?1?G11F.>...>1.=A..00<0/.=0<G/:<0///0..//..---99.;.0.;9.;000;C0;F//;F9--//;B//////;B///;F//99/:;/B/////;;/////
@M05620:37:000000000-D9766:1:1101:3082:10484 1:N:0:9
GAGGCTGCTTTGGAAGAAACTCATAGATTACTGCAACAGTTCCCCCTGGACCTGGACAAGTTTCTTGCCTGGCTTACAGAAGCTGAAACAACTGCCAATGTTTTCTCCCCATAATAACCGGCAGGAAAGACACTTCGAGGGATCAAAAGAGGTAATAAAACAATTGAAACAAAGTCAAGCACGTCCGCTCTATCACCCTTAGCAATCTTATGGAACAAATTGCACCATTTGCACCTTTTACACTTAAACCT
+
BABBBBFBFFFFGGGGGGGGGGHHHHHHHHHHHHHGFHHEHHHHHGGGGGHHHHGH2B1GHHHHHHHHHHDFHHHGHGFHHHHHHHGHHHGHHHHGGHHHF@4244433?2F3BFD4F3>@E@///BB03B3B232/?2//?2?<FG2@/2<FFG?11??F//1111>FFC.0><>FF<1G<<C.<A-.-;0;=C0/::GBC0:;GHF009;BFFFGF.;;9CF0CFG;000C9/9:C00000;009/9;/
@M05620:37:000000000-D9766:1:1101:21035:10490 1:N:0:9
ACCACACCTTCTACAATGAGCTGCGTGTGGCTCCCGAGGAGCACCCCGTGCTGCTGACCGAGGCCCCCCTGAACCCCAAGGCCAACCGCGAGAAGATGCCCAGGTGAGTGGCCCGCTACCTCTTCTGGTGGCCGCCTCCCTCCTTCCTGGCCTCCCGGAGCTGCGCCCTTTCTCACTGGTTCTCTCTTCTGCCGTTTTCCGTAGGACTCTCTTCTCTGACCTGAGTCTCCTTTGGAACTCTGCAGGTTCTA
+
BBAABBBBFFFFGGGGDGGGGFHFGAEE4AGGFGGEEGGGGHHHHGGG?EGGHHGHHHGGCGGGGAGGGGGFHCHGGGGHEFHHHGEEFGGCCGFHBGFHHHHGHGHHHHGGHHGGGGGHHHHFHHHHHHGHGGGFEGHGHHGHHGGGGEGGGGGGGG-BGGGGGGFFFFEFFFFFFFFFFFFFFFFFFFFFFFDDFFFFFFFFFFFFFFFFFFFFFFFFFFF/FFFFFFBFFFFFFFFFFFFFFFFFFFB
@M05620:37:000000000-D9766:1:1101:15709:10493 1:N:0:9
AGTGCCAGCTCTCAATCGCACAGGGGACCCAGGGCCTGGCCCCTCCATCCAGAAAACCTATGACCTCACCCGCTACCTGGAGCACCAACTCCGCAGCTTGGCTGGGACCTATGTGAGTATCCAGCGTAGGAATCTGGGAGTTGGGGAGGAGTGAGGAGTTGGGGAAAGACAGTCCTAACCGTGGAGGGTTCTGGTAAATGATGGGGTGAGTAGGGGCTCTTTGGCTCCCACCAGTCCCCCTGTCTGGTCTA
+
BCABCFFFBFFFGGGGGGGGGGHHGGGGGGHHGGGGGGHHHHGGGGHHHHHHHGHHHGHGHHHHHHHHHHHGGGGGHHHHGHHHHHHHGHHHGGGGGHHHGHHGGGHHGHHHHHHHHGHHHHHHHGEGGGHHHHHHHHHGGHHHGGGGGGGHHHHHHGHHHHGGGGHHHHHHHHHHHHHHGGGGGGGGFGGGGGFGGGGGGGGGGGFFFFFFFFFFFFFFFFFFFFFFFFFFFFFFFFFFFFFFFFFFFFB
@M05620:37:000000000-D9766:1:1101:26713:10498 1:N:0:9
AGTGCCAGCTCTCAATCGCACAGGGGACCCAGGGCCTGGCCCCTCCATCCAGAAAACCTATGACCTCACCCGCTACCTGGAGCACCAACTCCGCAGCTTGGCTGGGACCTATGTGAGTATCCAGCGTAGGAATCTGGGAGTTGGGGAGGAGTGAGGAGTTGGGGAAAGACAGTCCTAACCGTGGAGGGTTCTGGTAAATGATGGGGTGAGGAGGGGCTCTTTGGCTCCCACCAGTCCCCCTGTCTGGTCTA
+
>A>AAFFFBFFFGDGGGGGFGCHHGGGGGEHHFGGGGGHHHHGHGGHHHHHHHHHGHGHHHHHHHGGHHHHGGFEGHHHH2FGHHHG?EFHHEGGGGHGHGHHGGGHHGHHHHHHHHHHHHHHHHGGGGGHHHHHHHH0FGHHHGGEGGGDHHHHHGGHHHHGGGGHHHHHHHHHHHHHHGGGGGGGGGGGGGGFGGGGGGGGGGGFFFFFFFFFFFFFFFFFFFFFFFFFFFFFFFFFFFFFFFFFFFFF
@M05620:37:000000000-D9766:1:1101:28090:10500 1:N:0:9
ACCACACCTTCTACAATGAGCTGCGTGTGGCTCCCGAGGAGCACCCCGTGCTGCTGACCGAGGCCCCCCTGAACCCCAAGGCCAACCGCGAGAAGATGACCCAGGTGAGTGGCCCGCTACCTCTTCTGGTGGCCGCCTCCCTCCTTCCTGGCCTCCCGGAGCTGCGCCCTTTCTCACTGGTTCTCTCTTCTGCCGTTTTCCGTAGGACTCTCTTCTCTGACCTGAGTCTCCTTTGGAACTCTGCAGGTTCT
+
AABABBCCFFFFGGGGGGFGGGHHGEGEDGHGFFGGFGGFDEGHHGGGGGGGHHGHHHGGGGGGGGGGGGFHHHHGGGGHGHHHHGGGGGCFGGHGHHHHHHHHFFG<C<FCFHHCC?FGFHGHHHHHFGHGHCCFFGGHGFHGHGGGGGEGGGGGGGFAGGFGFDFFFFFFFFFFFFF.FFFFFFFFFFFFFFDFFFFFF?FFFDFFFFFFFFFFFFFFFFFFFFBFFFFFFFFFFFFFFFFFFFFFFFF
@M05620:37:000000000-D9766:1:1101:26718:10519 1:N:0:9
AGTGCCAGCTCTCAATCGCACAGGGGACCCAGGGCCTGGCCCCTCCATCCAGAAAACCTATGACCTCACCCGCTACCTGGAGCACCAACTCCGCCGCTTGGCTGGGACCTATGTGAGTATCCAGCGTAGGAATCTGGGAGTTGGGGAGGAGTGAGGAGTTGGGGAAAGACAGTCCTAACCGTGGAGGGTTCTGGTAAATGATGGGGTGAGGAGGGGCTCTTTGGCTCCCACCAGTCCCCCTGTCTGGTCTA
+
>AAAAFBFAFFFF13BGAAFEE0B0AEFGGFHGEFE/ABFGEGHGGBHHHHFFFHHHEHHHB2FGGBGHHHEGGCEGHF0BFF/B?0FE0BGCE/>E>EFEGH/??FGGGGHHHFFG1FDGGDFFGCE>AGHEHHHHHFG?CGHGGFGAAEHHGGHFCGHFHCCEACCCCGH:0CFFFGGG;EABEGGAAFFGFBFGGEFFBFFABF@FFFFFB@@;9AFFFFBBB/AEF?BFFFFFFFF@?FFF999:BB
@M05620:37:000000000-D9766:1:1101:19859:10522 1:N:0:9
GAGGCTGCTTTGGAAGAAACTCATAGATTACTGCAACAGTTCCCCCTGGACCTGGAAAAGTTTCTTGCCTGGCTTACAGAAGCTGAAACAACTGCCAATGTTCCTACAGGATGCTACCCGTAAGGAAAGGCTCCTAGAAGACTCCAAGGGAGTAAAAGAGCTGATGAAACAATGGCAAGTAAGTCAGGCATTTCCGCTTTAGCACTCTTGTGGATCCAATTGAACAATTCTCAGCATTTGTACTTGTAACT
+
CBCCCCFCFFFFGGGGGGGGGGHHHHHHHHHHHHGHGHHHHHHHHGGGHHHHHHHHHFHHHHHHHHHHHHHHHHHGHHHHHHHHHGHHHHHHHHHHHHHHHHHHGHHHHFGHFHBHHHFGEE/F3GHHG0FFHE3GHHHBCGHHGHHHEGHG/GHHH2FFHHEHHHGHH1FGFHHGHHEGGGH<GFF00>GHHHFEGGGCHFHHH0CHHHFCAHHHHHHHHGHFGHHGFGG0FF:0CFFF00CFFC:CFFB
@M05620:37:000000000-D9766:1:1101:28281:10532 1:N:0:9
ACCACACCTTCTACAATGAGCTGCGTGTGGCTCCCGAGGAGCACCCCGTGCTGCTGACCGAGGCCCCCCTGAACCCCAAGGCCAACCGCGAGAAGATGACCCAGGTGAGTGGCCCGCTACCTCTTCTGGTGGCCGCCTCCCTCCTTCCTGGCCTCCCGGAGCTGCGCCCTTTCTCACTGGTTCTCTCTTCTGCCGTTTTCCGTAGGACTCTCTTCTCTGACCTGAGTCTCCTTTGGAACTCTGCAGGTTCT
+
BBABBBBBFFFFFGGGFGG5GBGBE2EEHEHHHFGGGGGGGHHHHGGGAEFGHHHHHHHGCGGGG?EEGGGFHHHGGGGHGFHHHGGGG@CC@DGHGHFHHHHFFHHFHGHGGFGGGGGGHHHHHHHHHHHGHHGCGGDHGHHGHGGGGFGGGGGGGGGGGGGGGGBFBBFFFFFFFFFFFFFFFFFFFFFFFFBDFFFFFFFFDDFFFFFFFFFFFFFFFFFFFFFFFFFFFFFFFFFFFFFFFFFFFFF
@M05620:37:000000000-D9766:1:1101:23404:10533 1:N:0:9
ACCACACCTTCTACAATGAGCTGCGTGTGGCTCCCGAGGAGCACCCCGTGCTGCTGACCGAGGCCCCCCTGAACCCCAAGGCCAACCGCGAGAAGATGAGCACGCGTGGGTTCCCTCGAACTGGCTCTCAACCGCGGTACGCTCCTTGCGCGTTTTCGCCCCGCAGACCGTTTTCCAATGCTGAGCACTTTTACAGTTCTGCTATGTGGCGCGGTCTTATCCCGTCTTGACGCCGGGCAAGAGCAACTCGG
+
BCCCBCCBFFFFGGGGGGFGGGHHGEGFDGHGHGGFEGEGFHGHHGGGFGGGHHGHHHHGGGGGGGGGGGGHFHHGGGGHGHHHHGGGFGGGGGHHHHGHHHHG/>CGGGDGCGDGHFG/CHGHEGHHH0CG:CGGGF.9E.CGGGGGBB?DDFFFFFFFFFFACF=9EFDFFFFFFFFFBFF0AF0;BBFF00;FBFFFFFFFFFFFFFFBFFF-AFFFFFFFF.AEFFFDF@CFFFF.A/;FFBFFFFF
@M05620:37:000000000-D9766:1:1101:7654:10538 1:N:0:9
ACCACACCTTCTACAATGAGCTGCGTGTGGCTCCCGAGGAGCACCCCGTGCTGCTGACCGAGGCCCCCCTGAACCCCAAGGCCAACCGCGAGAAGATGACCCAGGTGAGTGGCCCGCTACCTCTTCTGGTGGCCGCCTCCCTCCTTCCTGGCCTCCCGGAGCTGCGCCCTTTCTCACTGGTTCTCTCTTCTGCCGTTTTCCGTAGGACTCTCTTCTCTGACCTGAGTCTCCTTTGGAACTCTGCAGGTTCT
+
CCDCCCCBFFFFGGGGGGGGGGHHGGGBAEHHHFFFDGGGGHHHHGGFGFGGHHHHHHHEFGGGGGGGGGGHHHHGGGGHGHHHHGGGGGBDGGHHHHHHHHHHGHHBHHHGGGHGGGGGHHHHHHHHHHHGHFGGGGGHGHHGHGGGGGGGGGGGGGG-@DGGGGFFFFFFFFFFFFFFFFFFFFFFFFFFFFFFFFFFFFFFDFFFFFFFFFFFFFFHHFFF/BFFFFFFFFFFFFFFFFFFFFFFFFF
@M05620:37:000000000-D9766:1:1101:23389:10543 1:N:0:9
ACCACACCTTCTACAATGAGCTGCGTGTGGCTCCCGAGGAGCACCCCGTGCTGCTGACCGAGGCCCCCCTGAACCCCAAGGCCAACCGCGAGAAGATGAGCACGCGTGGGTTACCTCGAACTGGCTCTCAACAGCGGTAAGATCCTTGCGAGTTTTCGCCCCGCAGAACGTTTTCCAATGCTGAGCACTTTTAAAGTTCTGCTATGTGGCGCGGTCTTATCCCGTCTTGACGCCGGGCAAGAGCAACTCGG
+
AAABB@BABFFFGGGGGG5BGGHHGGGGHGHHHFFG?FE?EGHHHGGEAEEFGGFFFHHEEECGGGGGGGAHHHHGEGGHGHHHHGGGGC/>CGHEGGGHHG?>/>>DGGGGEF1FFGGHHHHG.<GGHHHH0CGGGGG.C0CFFFFGBF-AAAFGGGEGCA@-;=D/BD;BFFFFFBFFBFFEFFFAFFFFF/;F;FFFFFF/;BFFFEDFFFD-9:FF;BBDF.9;/BBDFFF-9:-;...:FBFFFFD
@M05620:37:000000000-D9766:1:1101:12813:10550 1:N:0:9
ACCACACCTTCTACAATGAGCTGCGTGTGGCTCCCGAGGAGCACCCCGTGCTGCTGACCGAGGCCCCCCTGAACCCCAAGACCAACCGCGAGAAGATGCCCAGGTGAGTGGCCCGCTACCTCTTCTGGTGGCCGCCTCCCTCCTTCCTGGCCTCCCGGAGCTGCGCCCTTTCTCACTGGTTCTCTCTTCTGCCGTTTTCCGTAGGACTCTCTTCTCTGACCTGAGTCTCCTTTGGAACTCTGCAGGTTCTA
+
CCCBBCCCFFFFGGGGGGGGGGHHGGGEHEHHHGGGGGGGGHHHHGGGEEGGHHHHHHHGGGGGGGGGGGGHHHHGGGGHABGHGGGGGGGGGGHHHGHHHHHGHHHHHHGGHHGGGGGHHHHHHHHHHHGHHGGGGGHGHHGHHHGGGGGGGGGGGG?BDGGGGGFFFFFFFFFFFFFFFFFFFFFFFFFFFFFFFFFFFFFDFFFFFFFFFFFFFFFFFFFFFFFFFFFFFFFFFFFFFFFFFFFFFFB
@M05620:37:000000000-D9766:1:1101:14057:10553 1:N:0:9
GAGGCTGCTTTGGAAGAAACTCATAGATTACTGCAACAGTTCCCCCTGGACCTGGAAAAGTTTCTTGCCTGGCTTACAGAAGCTGAAACAACTGCCAATGTTCCTACAGGAAACTAACCGTCAGGACAAGCTCCTAACGGAGTAAAAGAGCGTACCAAAGAAGCTGAAGCAAGGGCAAGACCGTCCGGCCATTACGCTTTAGCACTCTTGTGAATAACATTGAACACTTCTAAGCATTTGTCATTATCAAG
+
BCCCCCFCFFFFGGGGGGGGGGGHFHHHHHHHHHHGFFHHHGGHHGGGHGHHHHHHGHHHHHHHHHHHHHHHHHHHHHGHHHHHHHGHHHHHHHHHHHHH4FBHHHHCBG1233DFC31>?/?>FG/B0B/?BFFH42/>C/?B?GHH/B2<<?//D2?0F0?11??G1?FG0....>.0>0<<C.<AF--;;CGGGEGEEHGGBBF09;CC0;0BC;:BFBF9CF/BFBFB0FFFGF0;F009:0:B000
@M05620:37:000000000-D9766:1:1101:15984:10578 1:N:0:9
GCGGCTGCTTTGGAAGCAACTCATAGATTCCTGCCCCAGTTCCCCCTGGACCTGGAAACGTTTCTTGCCTGGCTTCCAGAAGCTGCAACAACTGCCAATGTTCCTACAGTATGCTACCCGTAAGGCAAGGCTCCTCGCAGACTCCCAGGGAGTAAAAGAGCTGATGAAACAATGGCAAGTAAGTCAGGCATTTCCGCTTTAGCACTCTTGTGGATCCAATTGCACAATTCTCAGCATTTGTACTTGTAACT
+
>1>AA>DAFFF@GGF111BFBF1F3DFHH3DGGHC0F0BBDFHHHGAF/0BFGH0GH10BBGHH2FGGHHHGHGC0BGHDGHHFF1BGH0BFGFHH11BFHHHHHGHHHHHHHHHHHHHGGCGHH00FFGHHHGH0C/>E/@GHH/GHGG/CFH11?GCGHHH1GHH1FHH.GHHHHHGH00DHHHHHHEHHHHHGGGGGHHHHHHHHHHHHG0CFG0CFGG0CG09FGGGGGGGGGGGGG0BGGGG0;FF
@M05620:37:000000000-D9766:1:1101:8650:10587 1:N:0:9
GAGGCTGCTTTGGAAGAAACTGACAAGCCAGGGACAAAAGATCGGAAGCGCACACGTCTGAACTCCAGTCACATTACTCGATCTCGTATGCCGTCTTCTGCTTGAAAAAAAAAAACAATAATCTACTGCTTCCGGTTCCCTGCTTTCCTGCCTTTCCTCTATAGCTCCCTTCATTGTCTTTTTTGCCTGCTCCTGGTCTCTGTATTACTCCCTCTTCCGCCCTGGGCCTCCGCTAGAACGCTCACATGTCT
+
A3AACBFBFFFFGGGGGGEFGGFFGGFGGGHHAEFF2EGGGHHHGEFF2AEFGGHEHGHGFGHHHC3GGHFFBDGHHHFD1B1FGBB>FGHHGEEHGHHHHHGFFHHGHG?DBB@//?222>11111111?11//-..1<11<111<10=0<0=0=000000000000.:;/0:000000000--0000:00000/000;00;00000900.///0;0;..9-.....9.;..9-.0;0...:.B0000;9
@M05620:37:000000000-D9766:1:1101:22672:10589 1:N:0:9
GAGGCTGCTTTGGAAGAAACTCATAGATTACTGCAACAGTTCCCCCTGGACCTGGAAAAGTTTCTTGCCTGGCTTACAGAAGCTGAAACAACTGCCAATGTTCCTACAGGATGCTACCCGTAAGGAAAGGCTCCTAGAAGACTCCAAGGGAGTAAAAGAGCTGATGAAACAATGGCAAGTAAGTCAGGCATTTCCGCTTTAGCACTCTTGTGGATCCAATTGAACAATTCTCAGCATTTGTACTTGTAACT
+
BBBCBBFAFFFFGFGGGGGGGGHHHHHHHHHGHHFHHHHHHHHHHGGGHGHHHHHHADGHGHHHHHHHHHHHHHHGHHHHHHHHHGGHGHHHHHHHHHHHHHFHHHHHGBEGFHHHHHHG/>>FGHHHF?FGGFFE4FF3GBBGHHGHFCCE/@GHG>=@CBC>@>GHHHHEFGFHHF/1>DGDG1>>F.>>FGH.ADGCFDHDGGHHHHHG:::CGHGHHHHGHHFCCGFGF;CBFGGG9CCFC9;CBB9
@M05620:37:000000000-D9766:1:1101:23959:10595 1:N:0:9
ACCACACCTTCTACAATGAGCTGCGTGTGGCTCCCGAGGAGCACCCCGTGCTGCTGACCGAGGCCCCCCTGAACCCCAAGGCCAACCGCGAGAAGATGACCCAGGTGAGTGGCCCGCTACCTCTTCTGGTGGCCGCCTCCCTCCTTCCTGGCCTCCCGGAGCTGCGCCCTTTCTCACTGGTTCTCTCTTCTGCCGTTTTCCGTAGGACTCTCTTCTCTGACCTGCGTCTCCTTTGGAACTCTGCAGGTTCT
+
AAAABAAAFFFFBGGD5FFGFEGFEEEBG?GHGGFEEEECGHHHHGEEF1EEHFGFHFH?EGGCFGEGEGGGFHHGEGGHGHHHHCEEDCDGCDHHHHHHGG/CC<G1GHHGGGHGGGGGHHHBDHHFBGGGEG-C?CDHGBGGGBFGBBFGGGGGGD?9BGF/F?BDBBFFFFFBFFEBB9FFFFFFFFFFFFBDFFFFFFFFDFEFFFFFFFFFFFFFFFFF.9.@DFFFFFFFFFFFFFFFFFFFBFF
@M05620:37:000000000-D9766:1:1101:20474:10618 1:N:0:9
AGTGCCAGCTCTCAATCGCACAGGGGACCCAGGGCCTGGCCCCTCCATCCAGAAAACCTATGACCTCACCCGCTACCTGGAGCACCAACTCCGCAGCTTGGCTGGGACCTATGTGAGTATCCAGCGTAGGAATCTGGGAGTTGGGGAGGAGTGAGGAGTTGGGGAAAGACAGTCCTAACCGTGGAGGGTTCTGGTAAATGATGGGGTGAGGAGGGGCTCTTTGGCTCCCACCAGTCCCCCTGTCTGGTCTA
+
AAABBFFFCFFFGGGGGGGGGGHHGGGGGGHHGGGGGGHHHHGHGGHHHHHHBHEFHGHHHHHHHHHHHHHGGGGGHHHHFGHHGHHHGHHHGGGGGHHHGHHGGGHHGHHHHHHHHHHHHHHHHGGGGGHHHGHHHHHGFHHHGGGGGGGHHHHHHGHHHHGGGGHHHHHHHHHHHGHHGEGGGGGGCFGGGGGGGGGGGGGGGGFFFFFFFFFFFAFFFFFFFFFFFFFFFFFFFFFFFFFFFFFFFFF
@M05620:37:000000000-D9766:1:1101:16194:10630 1:N:0:9
ACCCACCTTCTACAATGAGCTGCGTGTGGCTCCCGCGGAGCACCCCGTGCTGCTGACCGAGGCCCCCCTGAACCCCAAGGCCAACCGCGAGAAGATGCCCAGGTGAGTGGCCCGCTACCTCTTCTGGTGGCCGCCTCCCTCCTTCCTGGCCTCCCGGAGCTGCGCCCTTTCTCACTGGTTCTCTCTTCTGCCGTTTTCCGTAGGACTCTCTTCTCTGCCCTGCGTCTCCTTTGGAACTCTGCAGGTTCTAG
+
CCCCCCCFFFBBGGGGG5BFBBBEFGGGCHGGGGG2EE0AEEGHGGGG1EFHHF3FGHGGGGGGGGGGEFGHHHGGGGHGHHHHGGGGG/>AD?GGHGHHHHGHHBGGHGGHHGGGGGHHHHHHHHHHGGHHGFGGGGGGGGGGGGGGGGGGGGGGG-CFFFFFFFFFFFFFFBFFFFFFFFFFFFFFFFFFFFFFFFFFFFFFFFFFFFFFFFFFF0;EFF.@DFFFFFFFFFFFFFFFFFFFFFFFFFF
@M05620:37:000000000-D9766:1:1101:12021:10631 1:N:0:9
AGTGCCAGCTCTCAATCGCACAGGGGACCCAGGGCCTGGCCCCTCCATCCAGAAAACCTATGACCTCACCCGCTACCTGGAGCACCAACTCCGCAGCTTGGCTGGGACCTATGTGAGTATCCAGCGTAGGAATCTGGGAGTTGGGGAGGAGTGAGGAGTTGGGGAAAGACAGTCCTAACCGTGGAGGGTTCTGGTAAATGATGGGGTGAGGAGGGGCTCTTTGGCTCCCACCAGTCCCCCTGTCTGGTCTA
+
>A>>AFFFBFFFGDEGFGGAECHHGEEEGGHHAEEEGGHHHHGHGGHHHHHHHHHHHGHHHGHHHGHHHHHEE>EEHHHHBFHHHH11?GFFAFCGGHHHGHHGGGHHGHHHHHHGHHH3FHHHHGGGGGHHHHHHHHEFGGHHGGADG?EHHBHHFGHHHHGGGDGFEHGHHHHHHHHHGGGGGGGGGGGGGGGGGGGGGGGGGGFFFFFFFFFFFFFFFFFFFFFFFFFFFFFFFFFFFFFFFFFFFFB
@M05620:37:000000000-D9766:1:1101:19220:10670 1:N:0:9
GAGGCTGCTTTGGAAGAAACTCATAGATTACTGCAACAGTTCCCCCTGGACCTGGAAAAGTTTCTTGCCTGGCTTACAGAAGCTGAAACAACTGCCAATGTTCCTACAGGATGCTACCCGTAAGGAAAGGCTCCTAGAAGACTCCAAGGGAGTAAAAGAGCTGATGAAACAATGGCAAGTAAGTCAGGCATTTCCGCTTTAGCACTCTTGTGGATCCAATTGAACAATTCTCAGCATTTGTACTTGTAACT
+
A?AAAAFAFFDFGFBBFGGGGGHHHHHGHHGHHH4GCHGHHGGGHGEGEGGGGHEGBA2BBFHHHHHFFGHGGHHEBFGGGHCGHBDGGGFHHHHHHHHHHGGHHHHHG3BFCF3GHHHGE>/BFGHGB0FGHGHDF?FBCFGCG2BF???B?FDBG2F<2FC<@FGFHFGFFGHHHH<11<>>F<1<<.>>FFHEGDEEHGHHHHFHHHFC::0<C:<CFHC;C0C:CCFB;BB0CFGFCBCFF;B;0C;
@M05620:37:000000000-D9766:1:1101:23864:10678 1:N:0:9
AGTGCCAGCTCTCAATCGCACAGGGGACCCAGGGCCTGGCCCCTCCATCCAGAAAACCTATGACCTCACCCGCTACCTGGAGCACCAACTCCGCAGCTTGGCTGGGACCTATGTGAGTATCCAGCGTAGGAATCTGGGAGTTGGGGAGGAGTGAGGAGTTGGGGAAAGACAGTCCTAACCGTGGAGGGTTCTGGTAAATGATGGGGTGAGGAGGGGCTCTTTGGCTCCCACCAGTCCCCCTGTCTGGTCTA
+
BBBCCFFFCFFFGGGGGGGGGGHHGGGGGGHHGGGGGGHHHHGHGGHHHHHHHHHHHGHHHHHHHHHHHHHGGGGGHHHHHHHHHHHHGHHHGGGGGHHHGHHGGGHHGHHHHHHHHHHHHHHHHGFGGGHHHHHHHHHGGHHHGGGGGGGHHHHHGGHHHHGGGGHHHHHHHHHHHHHHGGGGGGGGEFFGGGFGGGGHHGGGGGFFFFFFFFFFFFFFFHHFFFFFFFFFFFFFFFFFFFFFFFFFFFF
@M05620:37:000000000-D9766:1:1101:21766:10682 1:N:0:9
ACCACACCTTCTACAATGAGCTGCGTGTGGCTCCCGAGGAGCACCCCGTGCTGCTGACCGAGGCCCCCCTGAACCCCAAGGCCAACCGCGAGAAGATGCCCAGGTGAGTGGCCCGCTACCTCTTCTGGTGGCCGCCTCCCTCCTTCCTGGCCTCCCGGAGCTGCGCCCTTTCTCACTGGTTCTCTCTTCTGCCGTTTTCCGTAGGACTCTCTTCTCTGACCTGAGTCTCCTTTGGAACTCTGCAGGTTCTA
+
DCDEEDECFFFFGGGGGGGGGGHHGGGGHGHHHGGGGGGGGHHHHGGGGGGGHHHHHHHGGGGGGGGGGGGHHHHGGGGHGHHHHGGGGGGGGGHHHHHHHHHGHGFHHHGGHHGGGGGHHHHHHHHHHHGHHGGGGGHGHHGHHGGGGGGGGGGGGGGGGGGGGGFFFFFFFFHHHFFFFFFHHFFFFFFFFFFFFFFFFFFFFFFFFFFFHFFFHHFHFHFFFFFFHFFFHHFFFFFFFFFHFFFFFFF
@M05620:37:000000000-D9766:1:1101:16799:10720 1:N:0:9
ACCACACCTTCTACAATGAGCTGCGTGTGGCTCCCGAGGAGCACCCCGTGCTGCTGACCGAGGCCCCCCTGAACCCCAAGGCCAACCGCGAGAAGATGACCCAGGTGAGTGGCCCGCTACCTCTTCTGGTGGCCGCCTCCCTCCTTCCTGGCCTCCCGGAGCTGCGCCCTTTCTCACTGGTTCTCTCTTCTGCCGTTTTCCGTAGGACTCTCTTCTCTGACCTGAGTCTCCTTTGGAACTCTGCAGGTTCT
+
CDCDDDDDFFFFGGGGGGGGGGHHGGGGHGHHHGGGGGGGGHHHHGGGGGGGHHHHHHHGGGGGGGGGGGGHHHHGGGGHGHHHHGGGGGGGGGHHHG2GHHHHCFGGF?GFGHHFGCFGC<DGFHHHHHHCGC@GCDGHEFGDHFGFGGFGGFFGEG-@-9ABFCFFFFFFFBFFBFFFFFFFFFFFFFF0FFBFFFEFF.BAD?BFBBBFFBBBBF0BFBBFFF:0:FFFFFFFFFFBFFFFFFFF00B
@M05620:37:000000000-D9766:1:1101:15154:10751 1:N:0:9
ACCACACCTTCTACAATGAGCTGCTTGTGGCTCCCGAGGAGCACCCCGTGCTGCTGACCGAGGCCCCCCTGAACCCCAAGGCCAACCGCGAGAAGATGCCCAGGTGAGTGGCCCGCTACCTCTTCTGGTGGCCGCATCCCTCCTTCCTGGCCTCCCGGAGCTGCGCCCTTTCTCACTGGTTCTCTCTTCTGCCGTTTTCCGTAGGACTCTCTTCTCTGACCTGAGTCTCCTTTGGAACTCTGCAGGTTCTA
+
BBBABBBBFFFFGGGGFGGGGGHHHHHFGAGHFGGEFGGGGHHHHGGGEEGGHHHGHHGGCGGGGDGGGGGFHHHGGGGHEEHHHGGEGGGCFGHHFHHHHHHGHHHGHHGGHHGGGGGHHHHHHHHHHHFFHGG-EGHH0GFHHHHHHGHFGGGGGG-BDGGGGGGGFFFFFFFFFFFFFFFFFFFFFFFFFFFFFFFFFFFFFFFFFFFFFFFFFFFFFFFFFFF9FFFFFEFFFFEBFFFFFFFFFFB
@M05620:37:000000000-D9766:1:1101:26882:10755 1:N:0:9
ACCACACCTTCTACAATGAGCTGCGTGTGGCTCCCGAGGAGCACCCCGTGCTGCTGACCGAGGCCCCCCTGAACCCCAAGGCCAACCGCGAGAAGATGACCCCGGTGAGTGGCCCGCTACCTCTTCTGGTGGCCGCCTCCCTCCTTCCTGGCCTCCCGGAGCTGCGCCCTTTCTCACTGGTTCTCTCTTCTGCCGTTTTCCGTAGGACTCTCTTCTCTGACCTGAGTCTCCTTTGGAACTCTGCAGGTTCT
+
BBBBBBBBFFFFGGGGFFGGFGHHGGFFH2GHHFGCFGG?FHHHHGGGEFGFHHHHHHHGGGGGGGGGGGGHHHHGGGGHGHHGHGGCFCCD?DHHFFBHHG/>A@D<GGHGGHHGGGGGHHHHGHHHHHHGGHGGGGGGGGGGGGGGGGGGGGGGGGGGGFFFFFFFFFFFFFFFFFFFFFFFFFFFFFFFFFFFFFFFFFFFFFFFFFFFFFFFFFFFFFFFFFFFFFFFFFFFFFFFFFFFFFFFFFF
@M05620:37:000000000-D9766:1:1101:3370:10765 1:N:0:9
ACCACACCTTCTACAATGAGCTGCGTGTGGCTCCCGAGGAGCACCCCGTGCTGCTGACCGAGGCCCCCCTGAACCCCAAGGCCAACCGCGAGAAGATGCCCAGGTGAGTGGCCCGCTACCTCTTCTGGTGGCCGCCTCCCTCCTTCCTGGCCTCCCGGAGCTGCGCCCTTTCTCACTGGTTCTCTCTTCTGCCGTTTTCCGTAGGACTCTCTTCTCTGACCTGAGTCTCCTTTGGAACTCTGCAGGTTCTA
+
AAA1AAA>FFFFGGGG3GA1F1BFGECBA0FGABF00EEGGHHHHGGGGGGGHHHFHHHGCGGGGAEGGGGHHBHGGGGH/GHHHGF/BGB@CGCGDFGHHHHGHHHHHHGGHHGGGCGHHHHHHHHHHGGHHGGGGGHGHHGHHGGGGFGGGGGGG@-AAGGGGGF@?EBFFFFFFFFFFFFFFFFFFFFFF@FFFFFFFFFBFFFFFFFFFFFFFFFFFFFFFFFBFFFFFFFFFFFFFFFFFFFFFFB
@M05620:37:000000000-D9766:1:1101:20237:10791 1:N:0:9
ACCACACCTTCTACAATGAGCTGCGTGTGGCTCCCGAGGAGCACCCCGTGCTGCTGACCGAGGCCCCCCTGAACCCCAAGGCCAACCGCGAGAAGATGACCCAGGTGAGTGGCCCGCTACCTCTTCTGGTGGCCGCCTCCCTCCTTCCTGGCCTCCCGGAGCTGCGCCCTTTCTCACTGGTTCTCTCTTCTGCCGTTTTCCGTAGGACTCTCTTCTCTGACCTGAGTCTCCTTTGGAACTCTGCAGGTTCT
+
BBBBBBBBFFFFGGGGGGGGGGHHGFGGHGHHHGGEFGGGGHHHHGGGEGGGHHHHHHHGGGGGGGGGGGGHHHHGGGGHGHHHHGGGGGGGGGHHHHHHHHHHGHHHHHHGGHHGGCGGGHHHHHHHHHHGFGCFGGEHGHHGHGGGGGEGGGGGGGGGGGGGGGFFFFFFFFFFFFFFFFFFFFFFFFFFFFFFFFFFFFFEFDFFFFFFFFFFFFFFFFFFFFFFFFFFFFFFFFFFFFFFFFFFFFF
@M05620:37:000000000-D9766:1:1101:8006:10821 1:N:0:9
GAGGCTGCTTTGGAAGAAACTCATAGATTACTGCAACAGTTCCCCCTGGACCTGGAAAAGTTTCTTGCCTGGCTTACAGAAGCTGAAACAACTGCCAATGTTCCTCCAGCATGAACCCCAGGAGGCAAGACTACTCGAAGGCACTAAAGGAGTCCACGAGATAATGACAACCAAGCCAGTCAGTCCGGCCTTACCGCTTTAGCAGTCTTAAGGCTACAATTGCCACCATTTCTACATGTAACCTTGAACCT
+
AAAAA?CAFFFFF1GFAGGGGGHFHHFHHFHHFHE1GHHGFH2GHGGGGFHHFGHAGG0FBFEHHAGHHHHEGFGHHHFHFCGHFGF@GFHHF>EBC1@1B222BFBFE0011111?>?//////?/0?00<1BGF/F0?//0<0B111@CC@@D11?C/?/1?FD1?DF/?..>F.<GHHH1GDC.<A-<<0<<.:C.;;G0C00;;00000//;/9CBBF0090..;0;000;090;00;;0;00:0:9
@M05620:37:000000000-D9766:1:1101:26156:10872 1:N:0:9
GAGGCTGCTTTGGAAGAAACTCATAGATTACTGCAACAGTTCCCCCTGGACCTGGAAAAGTTTCTTGCCTGGCTTACAGAAGCTGAAACAACTGCCAATGTTCCTACAGGATGCTACCCGTAAGGAAAGGCTCCTAGAAGACTCCAAGGGAGTAAAAGAGCTGATGAAACAATGGCAAGTAAGTCAGGCATTTCCGCTTTAGCCCTCTTGTGGATCCAATTGCACAATTCTCAGCATTTGTACTTGTAACT
+
A1>>AAFAFFFFBGGF1ABEBB1ADFFHGDFFFH11BBFAGHFHHGEGHBGEGGEFHH0BBGHHGG1GHHGFGGABGHHFFFHFEFHFHFFHFGFHB1BFGHHHHFGBBFGFHHHHHGBE?EEGG10BBFGEFFH1F1BF1FGHH1BB?/CB?GD2@@FHHFFBGDFFGHGEHFFHHH/?1<F>F1FFGA1FGHHGGEGGHDG/CCCG0:0;:0CC:0CCGH0;GGFH00;C00;;FGFFFBBB9;C0;09
@M05620:37:000000000-D9766:1:1101:10882:10879 1:N:0:9
GAGGCTGCTTTGGAAGAAACTGACAAGCCAGGGACAAAAGATCGGAAGAGCACACGTCTGAACTCCAGTCACATGACTCGATCTCGTATGCCGTCTTCTGCTTGAAAAAAAAAACACATACCTTCCCGTTTCCTCTCCTCCCCCCCTTTGCACCCCGCACCTATGCCCCCGTTTCCCGTCTCTCCCTACTTACCGTTTCCTCCCTCCTCTCTCTACGAACCCAACGTTCCCCTTCAGATTCCCTGTGTACG
+
BAABBBFAFFFFGGGGEGGGGGGFGGEGFHGGGGGG2GGHGHHCEEFEAFGHHHHFFHBFDFGHHGCGGG3F5B@B3BD1B?BGHF?EHHHHGGGHGHHHHGHBGGHFFGEG@B//0/222@@2222//0@<11?10<1<0?</-<<.00000<<A---;-:/00;0;.--.://00....90=///0;0//;99..;;B/;F.9.:F.//9////...--;....;9../..9.///9:B////;////.
@M05620:37:000000000-D9766:1:1101:24113:10881 1:N:0:9
GAGGCTGCTTTGGCCGAAACTCATAGATTACTGCAACAGTTCCCCCTGGACCTGGACAAGGTTCTTGCCTGGCTTACATAAGCTGACGCACCTGCCAATTTTACAACCGGATCCTCCACTTACGAAACGCCTCCACGACGCCTCAACGGTCGTCAACACCCTACTGCCCCACTGTCAAGTAAGTCAGGACTTTCGGCTTTCGCACTCTTGTGGATCCAATTGAACACGTCTCCTCATGTGTACTTGTACCT
+
>>A33>CAF5BDF44A2?AABABFG55AB5BDAFAGCGBF5DDGGGE2BAFGA2F2ABF1AABFGABBBGH1BBBEF555@53DBB211>>/3B1?BF@3@@4B43B/>//?/B43B0B4343//??/?/BFAG00/>>//>?DB<<.-..--...00<.<./.0<0::C.CG0<000<09009;0;99C/90C9-;E@BF9.A--9;B/9/.//;.//;/99:9/..;ABFB/;B//;//;;BF/9:/:9
@M05620:37:000000000-D9766:1:1101:21038:10892 1:N:0:9
ACCACACCTTCTACAATGAGCTGCGTGTGGCTCCCGAGGAGCACCCCGTGCTGCTGACCGAGGCCCCCCTGAACCCCAAGGCCAACCGCGAGAAGATGCCCAGGTGAGTGGCCCGCTACCTCTTCTGGTGGCCGCCTCCCTCCTTCCTGGCCTCCCGGAGCTGCGCCCTTTCTCACTGGTTCTCTCTTCTGCCGTTTTCCGTAGGACTCTCTTCTCTGACCTGAGTCTCCTTTGGAACTCTGCAGGTTCTA
+
CCCCCCCCFFFFGGGGGGGGGGHHGFGEHGHHHGGGGGFGGHHHHGGGGFGGHHHHHHHGGGGGGGGGGGGHHHHGGGGHGHHHHGGGGGGGGGHHHHHHHHHGHHGHHHGGHHGGGGGHHHHHHHHHHHGHHGGGGGHGHHGHHGGGGGGGGGGGGG9DGGGGGGFFFFFFFFFFFFFFFFFFFFFFFFFFFFFFFFFFFFFFFFFFFFFFFFFFFFFFFFFFFFFFFFFFFFFFFFFFFFFFFFFFFFB
@M05620:37:000000000-D9766:1:1101:24096:10892 1:N:0:9
GAGGCTGCTTTGGAAGAACCTCATAGATTACTGCAACAGTTCCCCCTGGACCTGGAAAAGTTTCTTGCCTGGCTTACAGAAGCTGAAACAACTGCCAATGTTCCTACAGGATGCTACCCGTAAGGAAAGGCGCCTAGAAGACTCCAAGGGAGTAAAAGAGCTGATGAAACAATGGCAAGTAAGTCAGGCATTTCCGCTTTAGCACTCTTGTGGATCCAATTGAACAACTCTCAGCATTTGTACTTGTAACT
+
BABBBBFBFFFFGGGGGG4FGCHHHHHFFHFHHGGHHHHGFHHFGGGFFHHHFGEEFHBGGFGGFHEGGHGHHFHFFFHHHHHHHGFHFH1FGH33BFHH@B4BBFEG@BBF@FH4GC1?>>?CFEHC0FG//E?/GHHGFBFGHHFH////<2@FF2<FF<FDGHFHHH0G<<>FFF><=>G>GHFEH.<DB0=.A..<DGHHHBC0CG0:.0:;G:CC0C;FFFF.9;;BF0;0;BFG9C0C00CF9;0
@M05620:37:000000000-D9766:1:1101:9997:10895 1:N:0:9
ACCACACCTTCTACAATGAGCTGCGTGTGGCTCCCGAGGAGCACCCCGAGCTGCTGACCGAGGCCCCCCTGAACCCCAAGGCCAACCGCGAGAAGATGCCCAGGTGAGTGGCCCGCTACCTCTTCTGGTGGCCGCCTCCCTCCTTCCTGGCCTCCCGGAGCTGCGCCCTTTCTCACTGGTTCTCTCTTCTGCCGTTTTCCGTAGGACTCTCTTCTCTGACCTGAGTCTCCTTTGGAACTCTGCAGGTTCTA
+
1A>1>1>AFFFFFAG13BG1A1BBA0EEE?AG1BFC0AEEFCGFAAEE/AAAGHHGFHHGCEE@GEGEEEEGBGHEFG/<//GEHFG/CCG//CCG1DDCHHHGHGHGFHGGHHGGGGGGHHHHHHHHHHGGGGCCGGGGHHGGGGGGGGGGGGGGGGGGGGGG@@B@@FFFFFFFFFFBFFFFFFFFFFFFF@FFFFFFBBFFFFFFFFFFFFFFFFFFFFFFFFFFFFFFFFFFBFBFFFFFFFFFFF9
@M05620:37:000000000-D9766:1:1101:18101:10899 1:N:0:9
ACCACACCTTCTACAATGAGCTGCGTGTGGCTCCCGAGGAGCACCCCGTGCTGCTGACCGAGGCCCCCCTGAACCCCAAGGCCAACCGCGAGAAGATGCCCAGGTGAGTGGCCCGCTACCTCTTCTGGTGGCCGCCTCCCTCCTTCCTGGCCTCCCGGAGCTGCGCCCTTTCTCACTGGTTCTCTCTTCTGCCGTTTTCCGTAGGACTCTCTTCTCTGACCTGAGTCTCCTTTGGAACTCTGCAGGTTCTA
+
CCCCCCCCFFFFGGGGGGGGGGHHGEGEGGHHHGGGGGGGGHHHHGGGGGGGHHGHHHHGGGGGGGGGGGGHHHHGGGGHGHHHHGGGGGGGGGHHHHHHHHHGHHHHHHGGHHGGGGGHHHHHHHHHHHGHHGGGGGHGHHGHHGGGGGGGGGGGGGGGGGGGGGFFFFFFFFFFFFFFFFFFFFFFFFFFFFFFFFFFFFFFFFFFFFFFFFFFFFFFFFFFFFFFFFFFFFFFFFFFFFFFFFFFFFB
@M05620:37:000000000-D9766:1:1101:5323:10928 1:N:0:9
ACCACACCTTCTACAATGAGCTGCGTGTGGCTCCCGAGGAGCACCCCGTGCTGCTGACCGAGGCCCCCCTGAACCCCAAGGCCAACCGCGCGAAGATGACCCAGGTGAGTGGCCCGCTACCTCTTCTGGTGGCCGCCTCCCTCCTTCCTGGCCTCCCGGAGCTGCGCCCTTTCTCACTGGTTCTCTCTTCTGCCGTTTTCCGTAGGACTCTCTTCTCTGACCTGCGTCTCCTTTGGAACTCTGCAGGTTCT
+
BBBBBBB>FFFFGGGGGG5BGGHHGEEAAEHGHFFE?FGGGHHHHGGEEEGGGHHHHHHEEEGGGGGGGCEGHHHGGGGHGHFGHGGGGC/<@CFDFHHBGHEFEG<??11FGF<->@DDHFF0D0<DGDGDH.@-:AEGGGGGGGGB0BFFFFGGGDG-:-9BF--;DD//BFFFBFFFB/B9/9/BFFFFFFFDFFFBFF:.DFFFFFEBFF;BFFEBBFBF.;ABDFFFFFFFFFFFFFFBBFFF/:B
@M05620:37:000000000-D9766:1:1101:8390:10956 1:N:0:9
ACCACACCTTCTACAATGAGCTGCGTGTGGCTCCCGAGGAGCACCCCGTGCTGCTGACCGAGGCCCCCCTGAACCCCAAGGCCAACCGCGAGAAGATGCCCAGGTGAGTGGCCCGCTACCTCTTCTGGTGGCCGCCTCCCTCCTTCCTGGCCTCCCGGAGCTGCGCCCTTTCTCACTGGTTCTCTCTTCTGCCGTTTTCCGTAGGACTCTCTTCTCTGACCTGAGTCTCCTTTGGAACTCTGCAGGTTCTA
+
CCCCDDDDFFFFGGGGGGGGGGHHGGGEGGHHHGGEFGGGGHGHHGGGGGGGHHGHHHHGGGGGGGGGGGGHFHHGGGGHGHHHHGGGGGGGGGHHHHHHHHHGHHHHHHGGHHGGGGGHHHHHHHHHHHGHHGGGGGHGHHGHHGGGGGGGGGGGGGAFGGGGGGFFFFFFFFFFFFFFFFFFHFFHHHFHFFFFFFHFFFFFFFFFFFFFHFHFFHFFFHFFFFFFFFFFHHFFFFFFHFFFFFFFFFF
@M05620:37:000000000-D9766:1:1101:26934:10960 1:N:0:9
ACCACACCTTCTACAATGAGCTGCGTGTGGCTCCCGAGGAGCACCCCGTGCTGCTGACCGAGGCCCCCCTGAACCCCAAGGCCAACCGCGCGAAGATGACCCAGGTGAGTGGCCCGCTACCTCTTCTGGTGGCCGCCTCCCTCCTTCCTGGCCTCCCGGAGCTGCGCCCTTTCTCACTGGTTCTCTCTTCTGCCGTTTTCCGTAGGACTCTCTTCTCTGACCTGAGTCTCCTTTGGAACTCTGCAGGTTCT
+
BBBBBBBAFFFFGGGGGG5FGGHHGEGBGFHHHEFEDGG?FHHHHGGEEEGGHHHHHHHEGGGGGGGGGGGHHHHGGGGHGHHHHGGGGGBCGGCDGDGHHHHHGFHFHHHGGHGCGGGGHHHHHHHHHHHGHHGGGGGGGGGGGGGGGGGGGGGGGGACF?FFFFFFFFFFFFFFFFFFFFFFFFFFFFFFFFFFFFFFFFFFFFFFFFFFFFFFFFFFFFFF/9FBFFFFFFFFFFFFFFFFFFFFFFF
@M05620:37:000000000-D9766:1:1101:6462:10961 1:N:0:9
AGTGCCAGCTCTCAATCGCACAGGGGACCCAGGGCCTGGCCCCTCCATCCAGAAAACCTATGACCTCACCCGCTACCTGGAGCACCAACTCCGCAGCTTGGCTGGGACCTATGTGAGTATCCAGCGTAGGAATCTGGGAGTTGGGGAGGAGTGAGGAGTTGGGGAAAGACAGTCCTAACCGTGGAGGGTTCTGGTAAATGATGGGGTGAGGAGGGGCTCTTTGGCTCCCACCAGTCCCCCTGTCTGGTCTA
+
AABBBFFFBFFFGFGGGGFFA2B4AAFGDFEHGFGFFDGCGHGGGGFGHHHDFFHHHEBCHFGHGHHHHHHEGG?EHHGEHGG1BEFGGFHHEG?/EFGHGHHF?EGHG0FHHHHHFGGGFHHFHG/?B<GGHDHHHB<F<?FG@-F@CGGHHFB.CAGHHFC?FGHFGGHC0:GHHHHH?EGGGGD?EGGGGGB9FFGEGGGGGGF?E.AFFD?BB@EFFFF/B//AEBADE.BFFFFABFFFE//BBBB
@M05620:37:000000000-D9766:1:1101:4244:10971 1:N:0:9
AGTGCCAGCTCTCAATCGCACAGGGGACCCAGGGCCTGGCCCCTCCATCCAGAAAACCTATGACCTCACCCGCTACCTGGAGCACCAACTCCGCAGCTTGGCTGGGACCTATGTGAGTATCCAGCGTAGGAATCTGGGAGTTGGGGAGGAGTGAGGAGTTGGGGAAAGACAGTCCTAACCGTGGAGGGTTCTGGTAAATGATGGGGTGAGGAGGGGCTCTTTGGCTCCCACCAGTCCCCCTGTCTGGTCTA
+
BBBBBFFFBFFFGGGGGGGGGFHHGGGGGGHHGGGGGGHHHHGHGGHHHHHHGHHHHGHHHHHHHHHHHHHGGGGGHHHHHHHHHHHHGHHHGGGGGHHHGHHGGGHHGHHHHHHHHHHHHHHHGGGGGGHHHHHHHHHGGHHHGGGGGGGHHHHHHGHHHHGGGGHHHHHHHHHHHHHHGGGGGGGGGGGGGGGGGGGGGGGGGGFFFFFFFFFFFFFFFFFFFFFFFFFFFFFFFFFFFFFFFFFFFFB
@M05620:37:000000000-D9766:1:1101:9974:10977 1:N:0:9
GAGGCTGCTTTGGAAGAAACTCATAGATTACTGCAACAGTTCCCCCTGGACCTGGAAAAGTTTCTTGCCTGGCTTACAGAAGCTGAAACAACTGCCAATGTTCCTACAGGATGCTACCCGTAAGGAAAGGCTCCTAGAAGACTCCAAGGGAGTAAAAGAGCTGATGAAACAATGGCAAGTAAGTCAGGCATTTCCGCTTTAGCACTCTTGTGGATCCAATTGAACAATTCTCAGCATTTGTACTTGTAACT
+
B@BBBBFA4FFFBFGGGGGGGGHHHHHFEHHHHHGHCHHHHGHEHGGGEHFGFGFF3A2FBGHHHGGEGGFHHHHFHFGGHHHHGFHHHFHHHGGHHHHHHHHHHHHHHCHHHFGGGHHGEEEHFHHHGHHHFGHGHFHHGFFHHHHHGFFGGHFFHHGCFHHFHHHGHHHHHHFBGHFGFFHGHDGFHA>GFFHFGAGGHGHFHGHHHFCGGGCFHHHHHHHHHHHHHHGGGGGGGGGFFGFFGGGFGG0
@M05620:37:000000000-D9766:1:1101:20123:10992 1:N:0:9
AGTGCCAGCTCTCAATCGCACAGGGGACCCAGGGCCTGGCCCCTCCATCCAGAAAACCTATGACCTCACCCGCTACCTGGAGCACCAACTCCGCAGCTTGGCTGGGACCTATGTGAGTATCCAGCGTAGGAATCTGGGAGTTGGGGAGGAGTGAGGAGTTGGGGAAAGACAGTCCTAACCGTGGAGGGTTCTGGTAAATGATGGGGTGAGGAGGGGCTCTTTGGCTCCCACCAGTCCCCCTGTCTGGTCTA
+
BBAABFFFBFFFGGGGGGGGGGHHGGGGGGHHGGGGCGHHHHGHGGHHHFHHFHHHHGHHHHHHHHHHHHHGGFGGHHHHHHHHHHHHGHHHGGGGGHFHGHFGGGGHGHHHHHHHHHHHHHHHHGGGGFFGHHHHHGHGEGHHGGGGGGGHHHHHHGHGHHFGGGHHHHHHHHHHHHHHGGGGGGFGGGGGGGFFGGGGGGGGGGDFFFFFFFFFFFEFFFFFFBFFFFFFFFFFFFFFFFFFFFFFFF9
@M05620:37:000000000-D9766:1:1101:15255:10992 1:N:0:9
GAGGCTGCTTTGGAAGAAACTCCTAGATTACTGCAACAGTTCCCCCTGGACCTGGAAAAGTTTCTTGCCTGGCTTACAGAAGCTGAAACAACTGCCAATGTTCCTCTAGCATGAAACCCAGGCGGCCAGGCTACTCCAAGCCACCAAAAGAGCACAAGAAATAATGACAACCTAGCCAGTCAGTCCCGCCTTTCCGCTCTAGCACTCTTGAGTCAACAATTGCCACCATCTCAGCATTTGACCTTCAACCT
+
ABBAA?FBFFFFGFGGGFGGGG4FA54FGGHGGHHFGAGHHHGHHGEGGHHHHHG2B3CGFGHHHGFFGHHEGFGHHHHH3FGHHG3FFHECFHFHFHFHE4B@EG4F3334333331E1/////>/<?//0?BGH1?B1//00<?F//0?F010?00?0<?1=1F1FF1..01<F<DC<GF0=DC/<A-CA000.CD-C0G00;0/00000090;;FFGGB0000..;/;B00;0;0C0/B;9///;/;/
@M05620:37:000000000-D9766:1:1101:10907:11014 1:N:0:9
GAGGCTGCTTTGGAAGAAACTCATAGATTACTGCAACAGTTCACCCTGGACCTGGAAAAGTTTCTTGCCTGGCTTACAGAAGCTGAAACAACTGCCAATGTTCCTACAGGATGCTACCCGTAAGGAAAGGCTCCTAGAAGACTCCAAGGGAGTAAAAGAGCTGATGAAACAATGGCAAGTAAGTCAGGCATTTCCGCTTTAGCACTCTTGCGGATCTAATTGAACAATTCTCAGCATTTGTACTTGTAACT
+
AAAAAACAFDDFGFFE4FGFGFGDFFFFHEAED5FEHGGFB55A3BAF2BFFGAGCBDGHEHHGGDE5BGEF1B1CFFFEC3BFE3B@BBFFFBF3B3BFFEFGFFHF3?1BFFFGGGHAEE?GFFFF?0?FG/EFGHHDBGFFFHHGFDGDEGHHE@FGFHHHFFHH110FF1FG01/?FGD11>>0F.<1=1F..A<.0==0DCFH000;;C?D0;C0CCGG9BFG;CFBBFBFBFFFCFGF;;F9F0;
@M05620:37:000000000-D9766:1:1101:14294:11051 1:N:0:9
GAGGCTGCTTTGGAAGAAACTCATAGATTACTGCAACAGTTCCCCCTGGACCTGGAAAAGTTTCTTGCCTGGCTTACAGAAGCTGAAACAACTGCCAATGTTCCTACAGGATGCTACCCGTAAGGAAAGGCTCCTAGAAGACTCCAAGGCAGTAAAAGAGCTGATGAAACAATGGCAAGTAAGTCAGGCATTTCCGCTTTAGCACCATTTTGGATCCAATTGAACAATTCTCATCATTTGGACTTGTAACG
+
BABBBAFBFFFFFGGGGGGGGGFHFHHHGHHGHHHHFHHHHHHHHGGGHHHHHHHGHHHHGHHHHHHHHHHHHHHHHHHHHHHHHHHHHHHHHHHHH3B@GBHBFHHHH3F3G23FFBE1EE>033GHH?FFHG3GHEF3323FGHB2F/0?222FG2?2@GH222F21?GAG11001/?1111<>100>111>1..<.E0D00D..0=000-:0C/00;0:0C::/C:00;000000000;C0000;C0.
@M05620:37:000000000-D9766:1:1101:21952:11072 1:N:0:9
ACCACACCTTCTACAATGAGCTGCGTGTGGCTCCCGAGGAGCACCCCGTGCTGCTGACCGAGGCCCCCCTGAACCCCAAGGCCAACCGCGAGAAGATGAACCATGGGGGGGGCCCCCTACCTTTTCTTGGTGGCCCCCTCCTCCCTTCTTGGCTCCCGGACCTTGGCCCCTTCTCACTTGGTTCCTCTTCTTCCGGTTTCCGGAGGACTTTTCTCTCTTACCTTAGTCTCCTTTTGGACTCTTGAGGGTCT
+
AAAABBBBFFFFGGGGFGFDGAGFGEAEHAGHCFGEFGGGGHHHHGGGGDGGHHHEGHHGCGGGG1FEGGGEHCGGGGGH/CGHHGE/BDB<@DCGDGDDGHF1?0///9-;-@@---..;///;99/B//;.;..;--;A..;.;/B//;/;//;A.;--9.////;A-.A.////9/;/;./////;////;9-@DF/B.-.-9../////;////9/9;/////9//;/;F/F-;//9/:///;.;/.
@M05620:37:000000000-D9766:1:1101:15351:11087 1:N:0:9
GAGGCTGCTTTGGAAGAAACTCATAGATTACTGCAACAGTTCCCCCTGGACCTGGAAAAGTTTCTTGCCTGGCTTACAGAAGCTGAAACAACTGCCAATGTTCCTACAGGATGCTACCCGTAAGGAAAGGCTCCTAGAAGACTCCAAGGGAGTAAAAGAGCTGATGAAACAATGGCAAGTAAGTCAGGCATTTCCGCTTTAGCACTCTTGTGGATCCAATTGAACAATTCTCAGCATTTGTACTTGTAACT
+
AABBBAFBFFFFCGGGGGBGGGHHHHFHHHHHHHHHFHHHHHHHHGGGGFHHHHGHFHGHHHHHHHFHHHHHHHHHHHH5GGCGGHHHHF1BF?GCHFHHFGHHHHFHFBHBBGHGH2FE/>?F?FHCGHHHGGH3?GHDHFHCBGHHG/?A/@FHFGFGBGBF2F11<1G/1<10?</1>1F=>>D<C.><=GH..CEEFG00D0<DGHHC;0C0:CGGHHHHHHF00;;90BBFFFFF99CB9BC;F00
@M05620:37:000000000-D9766:1:1101:17919:11088 1:N:0:9
ACCACACCTTCTACAATGAGCTGCGTGTGGCTCCCGAGGAGCACCCCGTGCTGCTGACCGAGGCCCCCCTGAACCCCAAGGCCAACCGCGAGAAGATGACCCAGGTGAGTGGCCCGCTACCTCTTCTGGTGGCCGCCTCCCTCCTTCCTGGCCTCCCGGAGCTGCGCCCTTTCTCACTGGTTCTCTCTTCTGCCGTTTTCCGTAGGACTCTCTTCTCTGACCTGAGTCTCCTTTGGAACTCTGCAGGTTCT
+
DCDDDDDDFFFFGGGGGGGGGGHHGGGGHGHHHGGGGGGGGHHHHGGGGGGGHHHHHHHGGGGGGGGGGGGHHHHGGGGHGHHHHGGGGGGGGGHHHHGHHHHHEGHHHGGGGHHGGGGGHHHHHHHGHHHGHHGGGGGHGHHGHGGGGGGGGGGGGGGGGGGGGGFFFFFFFFHFFHFFFFFFFHFFFFFFHFFFFFFFFFFFFFFFFFFFFFFFFFFFFFFFFFHHHHFFFHHFFFFFFFHFHFFFFFF
@M05620:37:000000000-D9766:1:1101:13590:11099 1:N:0:9
AGTGCCAGCTCTCAATCGCACAGGGGACCCAGGGCCTGGCCCCTCCATCCAGAAAACCTATGACCTCACCCGCTACCTGGAGCACCAACTCCGCAGCTTGGCTGGGACCTATGTGAGTATCCAGCGTAGGAATCTGGGAGTTGGGGAGGAGTGAGGAGTTGGGGAAAGACAGTCCTAACCGTGGAGGGTTCTGGTAAATGATGGGGTGAGGAGGGGCTCTTTGGCTCCCACCAGTCCCCCTGTCTGGTCTA
+
>A3>AFFFBFFFGGGGGGGGGGHHGGGGFGHHFEFGGFHHHHGGGGHHHGHHHFHHHGHHHHHHHGHHHHHGG>EGHHHHGHHHHHCFEHHHGGGGGHHHGHHGGGHGGHHHHHHHHHHHHHHHGGGGGGHHHHHHHHFGGHHHGGFGGGGHHHHHFGHGHHGGGGHHHHHHHHHGHHHHGGGGGGGGGGGGGGGGGGGGGGGGGGFFFFFFFFFFFFFFFFFFEFFFFFFFFFFFFFFFFFFFFFFFFFB
@M05620:37:000000000-D9766:1:1101:15694:11107 1:N:0:9
ACCACACCTTCTACAATGAGCTGCGTGTGGCTCCCGAGGAGCACCCCGTGCTGCTGACCGAGGCCCCCCTGAACCCCAAGGCCAACCGCGAGAAGATGCCCAGGTGAGTGGCCCGCTACCTCTTCTGGTGGCCGCCTCCCTCCTTCCTGGCCTCCCGGAGCTGCGCCCTTTCTCACTGGTTCTCTCTTCTGCCGTTTTCCGTAGGACTCTCTTCTCTGACCTGAGTCTCCTTTGGAACTCTGCAGGTTCTA
+
CCCCCCCCFFFFGGGGGGGGGGHHGGGGHGHHHGGGGGGGGHHHHGGGEGGGGHHHFHHGGGGGGGGGGGGHHHHGGGGHGHHHHGGGGGGGGGHGHHHHHHHGHHHHHHGGHHGGGGGHHHHHHHHHHHGHHGGGGGHGHHGHHGGGGGGGGGGGGGGGGGGGGGFFFFFFFFFFFFFFFFFFFFFFFFFFFFDFFFFFFFFFFFFFFFFFFFFFFFFFFFFFFFFFFFFFFFFFFFFFFFFFFFFFFFB
@M05620:37:000000000-D9766:1:1101:5564:11114 1:N:0:9
AGTGCCAGCTCTCAATCGCACAGGGGACCCAGGGCCTGGCCCCTCCATCCAGAAAACCTATGACCTCACCCGCTACCTGGAGCACCAACTCCGCAGCTTGGCTGGGACCTATGTGAGTATCCAGCGTAGGAATCTGGGAGTTGGGGAGGAGTGAGGAGTTGGGGAAAGACAGTCCTAACCGTGGAGGGTTCTGGTAAATGATGGGGTGAGGAGGGGCTCTTTGGCTCCCACCAGTCCCCCTGTCTGGTCTA
+
AA>AAFFFBFFFGFGGGGGFGFHHG?2EEGHEGGEGGGHHHHGHGGFHHHHHHHHGFGHHGGHHHGHHHHHGGEGGHHHHGHHHHHHHGHHHGGGGGHHHGHHGGGHHGHHHHHHHHHHHHHFHHGGABD2@GHHHHH0FGHHHGGEGG.CGH0DH0EHHHHGG..:G/;/CHHHHGFHHGGGG.EEGGGGGGGF0FFFGFGGGGGFFFFF/DFFFFDFFFFFFFFFFFFFFFFFFFFFFFFFFFFFFFFF
@M05620:37:000000000-D9766:1:1101:13283:11116 1:N:0:9
GAGGCTGCTTTGGAAGAAACTCATAGATTACTGCAACAGTTCCCCCTGGACCTGGAAAAGTTTCTTGCCTGGCTTACAGAAGCTGAAACAACTGCCAATGTTCCTACAGGATGCTACCCGTAAGGAAAGGCTCCTAGAAGACTCCAAGGGAGTAAAAGAGCTGATGAAACAATGGCAAGTAAGTCAGGCATTTCCGCTTTAGCACTCTTGCGGATCCAATTGAACAATTCTCAGCATTTGTACTTGTAACT
+
AA>AAACAFF3FFBGC1BFGEFF3AGGHHFHGAGHGHGHHHHGHHGCFFBGHFAFAAFGHBGFHFBBFGHHGFCBGHHFDCEGHFHHDG0B?FFFH1CGGFGHHHGHGFFGHCGGDDGFEEEEFGFGFF<GHHGH11FFF1FBBFGCGF?<<CGFFG>FFBBC1<FFDD1?/?FFCG1/F<D1<>=>00<1>FGGGGECEBDHHHHHEGF0::::=C:;;900;00C:;9;09BB0;FGFFFFFF;;9C90
@M05620:37:000000000-D9766:1:1101:21748:11123 1:N:0:9
GAGGCTGCTTTGGAAGAAACTCATAGATTACTGCAACAGTTCCCCCTGGACCTGGAAAAGTTTCTTGCCTGGCTTACAGAAGCTGAAACAACTGCCAATGATCCTACAGGATGCTACCCGTAAGGAAAGGCTCCTAGAAGACTCCAAGGGAGTAAAAGAGCTGATGAAACAATGGCAAGTAAGTCAGGCATTTCCGCTTTAGCACTCTTGTGGATCCAATTGAACAATTCTCAGCATTTGTACTTGTAACT
+
A?AAA1CAFFDF1GGGGGGGFGFHGHHHFHHHHGHHFFHHGHHFHGGGEHHHHHFGEGFHHHHHEHBFHFDHHHGHHHHHHHHHFHHHHHHHHHHHHHHH1BFGHHHHG0GHFGGHHHHG/EEHFHHHEGGGHGHHGHHHHFGHHHHHGGHGCHFHHHGCCHHHHHHGHHHHHFFBGHCGGHHHHDFGGA1FFFHCFCFGH0DDHFHHHHHGCCGHHHHHHHHHHGHHCFFFGFFGFFFBFFFFGBFFGB;
@M05620:37:000000000-D9766:1:1101:20938:11132 1:N:0:9
ACCACACCTTCTACAATGAGCTGCGTGTGGCTCCCGAGGAGCACCCCGTGCTGCTGACCGAGGCCCCCCTGAACCCCAAGGCCAACCGCGAGAAGATGACCCAGGTGAGTGGCCCGCTACCTCTTCTGGTGGCCGCCTCCCTCCTTCCTGGCCTCCCGGAGCTGCGCCCTTTCTCACTGGTTCTCTCTTCTGCCGTTTTCCGTAGGACTCTCTTCTCTGACCTGAGTCTCCTTTGGAACTCTGCAGGTTCT
+
BBBBBBBBFFFFGGCGGGGFGFHGGEGEFAFGHFDEEFCGFHHHHGGGGGGGHHHHHHHGGGGGGEGGGGGHFGHGGGGHGHHHHGGGGGGGGGFHFHHHHHHH/1F1<?GGGHHGGCGGHHHHHHFHFGHGHFGFGFGCE/CEFGGEGGGG.B.EEGG?B-.;FGFDFFFFFFFFFFFFFBFFFFFFBFFFFFFFFFFFFFFFF.FFFFFFFFFFFFFFFFFFFFFFFFFFFFFFFFFFFFFFFFF?FFF
@M05620:37:000000000-D9766:1:1101:18702:11137 1:N:0:9
ACCACACCTTCTACAATGAGCTGCGTGTGGCTCCCGAGGAGCACCCCGTGCTGCTGACCGAGGCCCCCCTGAACCCCAAGGCCAACCGCGAGAAGATGACCCAGGTGAGTGGCCCGCTACCTCTTCTGGTGGCCGCCTCCCTCCTTCCTGGCCTCCCGGAGCTGCGCCCTTTCTCACTGGTTCTCTCTTCTGCCGTTTTCCGTAGGACTCTCTTCTCTGACCTGAGTCTCCTTTGGAACTCTGCAGGTTCT
+
ABBCCCCCFFFFGGGGGGGGGGHHGGGGHGGHHGFGGGGGGHHHHGGGGGGGHHHGHHHGGGGGGGGGGGGHHHHGGGGHGHHHHGGGGGCGGGHHHHFHHHFHFHHGFGHCFHHCC?@CB<<GFGHHHFH?GC<D-.;GC/CAH0FBFGBFF0CFEGCG--:9F9DFCFFBF0BFBFFFFFBB9:9BFFF0FFFFFFEFFFFFDDFE//9BFBFBFFFFFFFFFFBFBFBFFFFFFFBBB00BFBFFFF9
@M05620:37:000000000-D9766:1:1101:20864:11169 1:N:0:9
AGTGCCAGCTCTCAATCGCACAGGGGACCCAGGGCCTGGCCCCTCCATCCAGAAAACCTATGACCTCACCCGCTACCTGGAGCACCAACTCCGCAGCTTGGCTGGGACCTATGTGAGTATCCAGCGTAGGAATCTGGGAGTTGGGGAGGAGTGAGGAGTTGGGGAAAGACAGTCCTAACCGTGGAGGGTTCTGGTAAATGATGGGGTGAGGAGGGGCTCTTTGGCTCCCACCAGTCCCCCTGTCTGGTCTA
+
ABABCFFFDFFFGGGGGGGGGGHHGGGGGGHHGGGGGGHHHHGHGGHHHHHHHHHHHGHHHGHHHGGHHHHGG>FGHHHH2FHHFHGGGHHFEFCFEHGHGHHGGGHHGHHHHHFHHHHHHHHHHGGGGGHHHHHHHHFGGHHHGGGGGGGHHGHHHGHHHFGGGGHHHHHHHHHHHHHHGGGGGGGGDGGGGGGGGGGGGGGGGGDFFFFFFFFFFFFFFFFFFFFFFFFFFFFFFFFFFFFFFFFFFFF
@M05620:37:000000000-D9766:1:1101:12099:11174 1:N:0:9
ACCACACCTTCTACAATGAGCTGCGTGTGGCTCCCGAGGAGCACCCCGTGCTGCTGACCGAGGCCCCCCTGAACCCCAAGGCCAACCGCGAGAAGATGCCCAGGTGAGTGGCCCGCTACCTCTTCTGGTGGCCGCCTCCCTCCTTCCTGGCCTCCCGGAGCTGCGCCCTTTCTCACTGGTTCTCTCTTCTGCCGTTTTCCGTAGGACTCTCTTCTCTGACCTGAGTCTCCTTTGGAACTCTGCAGGTTCTA
+
CCCCCCCCFFFFGGGGGGGGGGHHGGGFHGHHHGGGGGGGGHHHHGGGFGGGHHHHHHHGGGGGGGGGGGGHHHHGGGGHGHHHHGGGGGGGGGHHHHHHHHHGHHHHHHGGHHGGGGGHHHHHHHHHHHGHHGGGGGHGHHGHHGGGGGGGGGGGGGGGGGGGGGFFFFFFFFFFFFFFFFFHFFFFHHHFFFFFFFHFFFFFFFFFFFFFHFHFHFFHFHFFFFFFFFFFHHFFFFFFFHFFFFFFFFF
@M05620:37:000000000-D9766:1:1101:9740:11177 1:N:0:9
AGTGCCAGCTCTCAATCGCACAGGGGACCCAGGGCCTGGCCCCTCCATCCAGAAAACCTATGACCTCACCCGCTACCTGGAGCACCAACTCCGCAGCTTGGCTGGGACCTATGTGAGTATCCAGCGTAGGAATCTGGGAGTTGGGGAGGAGTGAGGAGTTGGGGAAAGACAGTCCTAACCGTGGAGGGTTCTGGTAAATGATGGGGTGAGGAGGGGCTCTTTGGCTCCCACCAGTCCCCCTGTCTGGTCTA
+
AA>AAFFFAFFFGGGGGGGGGGHHGGGGGGFHGGEGGGHHHHGHGG2GHHBGG3AFFFHHHGGHHHHHHHHGGE?EHHHHHHHHHHHHGHHHGGGGGHHHGHHGGGHHGHHHHHHHHHHHHHHHHGGGGGHGHHHHHHHGGHHFGGFGGGGHHHHHHGHHHHGGEDHHFGHHHHHHHHHHGGGGGGGGGGGGGGGGGGGGGGGGGGFFFFFFFFFFFFFFFFFFFFFFFFFFFFFFFFFFFFFFFFFFFFF
@M05620:37:000000000-D9766:1:1101:15025:11198 1:N:0:9
ACCACACCTTCTACAATGAGCTGCGTGTGGCTCCCGAGGAGCACCCCGTGCTGCTGACCGAGGCCCCCCTGAACCCCAAGGCCAACCGCGAGAAGATGACCCAGGTGAGTGGCCCGCTACCTCTTCTGGTGGCCGCCTCCCTCCTTCCTGGCCTCCCGGAGCTGCGCCCTTTCTCACTGGTTCTCTCTTCTGCCGTTTTCCGTAGGACTCTCTTCTCTGACCTGAGTCTCCTTTGGAACTCTGCAGGTTCT
+
CCDDDDDCFFFFGGGGGGGGGGHHGGGFHGHHHGGGGGGGGHHHHGGGGGGGHHHHHHHGGGGGGGGGGGGHHHHGGGGHGHHHHGGGGGGGGGHHHHHHHHHHGHHGHGHGGHHGGGGGHHGHHHHHHHHFHGGGGGGHGCHGHGGGGGFGGFGGGGGGAFGFGGFFFFFFFFFFFFFFFFFFFBFFFFFFFFFFFFFFFFFFFFFFFFFFFFFFFFFFFFFFFFFFFFFFFFFFFFFFFFFFFFFFFFF
@M05620:37:000000000-D9766:1:1101:22158:11204 1:N:0:9
AGTGCCAGCTCTCAATCGCACAGGGGACCCAGGGCCTGGCCCCTCCATCCAGAAAACCTATGACCTCACCCGCTACCTGGAGCACCAACTCCGCAGCTTGGCTGGGACCTATGTGAGTATCCAGCGTAGGAATCTGGGAGTTGGGGAGGAGTGAGGAGTTGGGGAAAGACAGTCCTAACCGTGGAGGGTTCTGGTAAATGATGGGGTGAGGAGGGGCTCTTTGGCTCCCACCAGTCCCCCTGTCTGGTCTA
+
AA>ABFFFBFFFFGFEGFFFEGGHEGDGGDHHGGF?FAGFGHGHGGHGGFGGHFCGHGFHHHHHHHEHHHHGGEEGHHHFFHHFCGHEG3GGEGGGEFGHGHHGDGHHGHHHHHHHHHHHHHHHHCDGGGHHHHGHHGGGGHHHFGGGGGGHFGGHGDHHHHCGGGHHHHHHHHHHHHHHGGGGGGGGDGGGGGGGGGGGGGGGGGFFFFFFFFFFFAFFFFBFFFFFFFFFFFFFFFFFFFFFFFFFFFF
@M05620:37:000000000-D9766:1:1101:18113:11217 1:N:0:9
AGTGCCAGCTCTCAATCGCACAGGGGACCCAGGGCCTGGCCCCTCCATCCAGAAAACCTATGACCTCACCCGCTACCTGGAGCACCAACTCCGCAGCTTGGCTGGGACCTATGTGAGTATCCAGCGTAGGAATCTGGGAGTTGGGGAGGAGTGAGGAGTTGGGGAAAGACAGTCCTAACCGTGGAGGGTTCTGGTAAATGATGGGGTGAGGAGGGGCTCTTTGGCTCCCACCAGTCCCCCTGTCTGGTCTA
+
AAAABFFFCFFFGGGGGGGGGGHGGGGGGGHHGGGGGGHHGHGHGGHGHHHHHHHGHGHHHHHHHHHHHHHGGEFGHGHHHHHHGHHHGHHHGGGGGHHHGHHGGGHHGHHHHHHHHHHHHHHHHGGGGGHHHHHHHHHGGHHGGGGGGGGHHHHHHGHHHHGGGGHHHHHHHHHHHHHHGGGGGGGGGGGGGGGGGGGGGGGGGGFFFFFFFFFFFFFFFFFFFFFFFFFFFFFFFFFFFFFFFFFFFFF
@M05620:37:000000000-D9766:1:1101:22169:11218 1:N:0:9
AGTGCCACCTCTCAATCGCACAGGGGACCCAGGCCCTGGCCCCTCCAGCCAGAAAACCTATGACCTCACCCGCTACCTGGAGCACCAACTCCGCAGCTTGGCTGGGACCTATGTGAGCATCCAGCGTAGGAATCTGGGAGTTGGGGAGGAGTGAGGAGTTGGGGAAAGACAGTCCTAACCGTGGAGGGCTCTGGTAAATGATGGGCTGAGGAGGGGCTCTTTGGCTCTCACCAGTCCCCCTGTCTGGTCTA
+
A1AAABF1BCFFFFGFGF1FEEHGGGGEEFEGF0FEEHHFFHGHGGG1EFEHFBFGHGH1BGDHHHHHHHCEEEEGHHHHFHHHGHHHGB1BEE/EE0FGEHHGGGHHGGHHHHHHG1BGHHFHHCCFGGHHGHHHHGHGGEGHGGGGGGGHHHHGHGCHHGGGGGHHGHFHHHHHHHGGGAEGGFGG.AEFFFGGGGGFFGBFE-;A-FFFFB?-;@EBFFFBFFF/9BFFFFFFFFFB@FFFFFBFFFB
@M05620:37:000000000-D9766:1:1101:22001:11232 1:N:0:9
ACCACACCTTCTACAATGAGCTGCGTGTGGCTCCCGAGGAGCACCCCGTGCTGCTGACCGAGGCCCCCCTGAACCCCAAGGCCAACCGCGAGAAGATGACCCAGGTGAGTGGCCCGCTACCTCTTCTGGTGGCCGCCTCCCTCCTTCCTGGCCTCCCGGAGCTGCGCCCTTTCTCACTGGTTCTCTCTTCTGCCGTTTTCCGTAGGACTCTCTTCTCTGACCTGAGTCTCCTTTGGAACTCTGCAGGTTCT
+
CCCCCCCCFFFFGGGGGGGGGGHGGEFGHGHHHGGGGGGGGHHHHGGGFEGFHHHHHHHGGGGGGGGGGGGGHHHGGGGHGHHGHGGGGGDGGGHHHHHHHHEHGHHBGGHGGHGGGCCGHHHHHHHHHHHGHHGGGGGHGHHGHGGGGGGEFGGGGGA?DAGFGGAFFFFFFFFFFFFFFFFFFFFFFFFFFFFDFFFFFFFFFDFFFFFFFFFFFFFFFFFF/BFFFFFFFFFFFFFFFFFFFFFFFFF
@M05620:37:000000000-D9766:1:1101:26164:11259 1:N:0:9
ACCACACCTTCTACAATGAGCTGCGTGTGGCTCCCGAGGAGCACCCCGTGCTGCTGACCGAGGCCCCCCTGAACCCCAAGGCCAACCGCGAGAAGATGACCCAGGTGAGTGGCCAGCTACCTCTTCTGGTGGCCGACTCCCTCCTTCATGGCCTCCCGGAGCTGCGCCCTTTCTCACTGGTTATCTCTTCTGCCGTTTTCCGTAGGACTCTCTTCTCTGACCTGAGTCTCCTTTGGAACTCTGCAGGTTCT
+
>1>>AA1AFF@@3BG1AABBABBA0ABEG0FGGFA0BAE/EHHHHGGGE/BAFFFFH00AEGGGEE@EGGGHGFE>EGG//FGC?<E/B//>BBFHH1GGCGHH/1??G<GGGHCGEHHHHHHH11FGH<GG..--=-;CGH/CH0<0;C0;GHH.EFGG-;CFGGGGGGGGFFFFFFF-BF/BFFFFFFFFFF@BBFFFFFFFFFFFFFFFFF/BFFFFFFFF/BBFFFFEFFFFFFFFFFFFFF-;BFF
@M05620:37:000000000-D9766:1:1101:25768:11267 1:N:0:9
ACCACACCTTCTACAATGAGCTGCGTGTGGCTCCCGAGGAGCACCCCGTGCTGCTGACCGAGGCCCCCCTGAACCCCAAGGCCAACCGCGAGAAGATGCCCAGGTGAGTGGCCCGCTACCTCTTCTGGTGGCCGCCTCCCTCCTTCCTGGCCTCCCGGAGCCGCGCCCTTTCTCACTGGTTCTCTCTTCTGCCGTTTTCCGTAGGCCTCTCTTCTCTGACCTGAGTCTCCTTTGGAACTCTGCAGGTTCTA
+
3A3AAABAFFFFGFGDDGFFGGHFCGGGHGHHHFGFDEG?AHEHHGGEEEFFHHHHHHHEEFEGGGGGGGGGHHHGGGGHEEHFEGGEC?@>BDHBG1GBHH/?FCGHGHFEHH@C-@CFGH0DGFHGHHGHHCDCDEHGHFGCCFGFFGGGGGGGG?--;.;B>BBB-FFFBFFF/BFFFFFFBBBFFFFFFBADFFFFFFE.;/;9FFFBFFFFFBFFFFFFFFFFFFBFFFFFFFFFFFFFFFFFFFF
@M05620:37:000000000-D9766:1:1101:12846:11286 1:N:0:9
ACCACACCTTCTACAATGAGCTGCGTGTGGCTCCCGAGGAGCACCCCGTGCTGCTGACCGAGGCCCCCCTGAACCCCAAGGCCAACCGCGAGAAGATGCCCAGGTGAGTGGCCCGCTACCTCTTCTGGTGGCCGCCTCCCTCCTTCCTGGCCTCCCGCCGCTGCGCCCTTTCTCACTGGTTCTCTCTTTTGCCGTTTTCCGTAGGACTCTCTTCTCTGCCCTGAGTCTCCTTTGGAACTCTGCAGGTTCTA
+
ABA3AAABFFFFGGGBGGGEGGHHCEEEHGHH3FGGGGGGGHHHHGGGFGGGHHHHHHHGGGGEGEEGGGGH@EGGGEEH/GHH/FFECC<<<A?FFGFCCCH/11?0FG/F0G<@<-AGFHHFGF00=/.<.-:-:CH.GGDFFGGFGF.;0..9E-9--;-.99ABBFFFFB/;BFFF///B/9BF/;/B9-:DF?FBAF...///;//9/:9FF///A9.;9BFBFFF/BF/FFFB://BB9A.;B/9
@M05620:37:000000000-D9766:1:1101:6622:11290 1:N:0:9
AGTGCCAGCTCTCAATCGCACAGGGGACCCAGGGCCTGGCCCCTCCATCCAGAAAACCTATGACCTCACCCGCTACCTGGAGCACTAACTCCGCAGCTTGGCTGGGACCTATGTGAGTATCCAGCGTAGGAATCTGGGAGTTGGGGAGGAGTGAGGAGTTGGGGAAAGACAGTCCTAACCGTGGAGGGTTCTGGTAAATGATGGGGTGAGGAGGGGCTCTTTGGCTCCCACCAGTCCCCCTGTCTGGTCTA
+
3>>AAB5FBFBDF4BGGAFFAABBB2EFGGDGGGFEFBFFFFEHEF2GHGFFHBFGGGHHH3FGGF3BBGHGGG?EFGGBFFB1?B3GGFHHGD/EEFHHGGH??EFHEGHHHHHGHBFGGHGFHG?EFBHHHGHHGGGGAGHHGGGG@GGHHHHHGEGHEHGFEDEHFHHGGGHHFHHHG;EAFGGG;;FFGGCFFGFGFFGGGGGFFFFFFFFFF=EFFFFFFFFFF.9DE.BFFFFDFEFFFBFF9BB
@M05620:37:000000000-D9766:1:1101:21742:11314 1:N:0:9
ACCACACCTTCTACAATGAGCTGCGTGTGGCTCCCGAGGAGCACCCCGTGCTGCTGACCGAGGCCCCCCTGAACCCCAAGGCCAACCGCGAGAAGATGCCCAGGTGAGTGGCCCGCTACCTCTTCTGGTGGCCGCCTCCCTCCTTCCTGGCCTCCCGGAGCTGCGCCCTTTCTCACTGGTTCTCTCTTCTGCCGTTTTCCGTAGGACTCTCTTCTCTGACCTGAGTCTCCTTTGGAACTCTGCAGGTTCTA
+
BCCDCDDDFFFFGGGGGGGGGGHHGGGEGGHHHGGGGGGGGHHHHGGGGGGGHHGHHHHGGGGGGGGGGGGHHHHGGGGHGHHHHGGGGGCGGGHHHGHHHHHGHHHHHHGGHHGGGGGHHHHHHHGHHHGHHGGGGGHGHHGHHGGGGGGGGGGGGG?FDGGGGGFFFFFFFFFFFFFFFFFFFFFFHHHHFFFFFFFFFFFDFFFFFFFFHFFFFFBFFFFFFFFFFFFFFFFFFFFFFFFFFFFFFFB
@M05620:37:000000000-D9766:1:1101:19421:11323 1:N:0:9
AGTGCCAGCTCTCAATCGCACAGGGGACCCAGGGCCTGGCCCCTCCATCCAGAAAACCTATGACCTCACCCGCTACCTGGAGCACCAACTCCGCAGCTTGGCTGGGACCTATGTGAGTATCCAGCGTAGGAATCTGGGAGTTGGGGAGGAGTGAGGAGTTGGGGAAAGACAGTCCTAACCGTGGAGGGTTCTGGTAAATGATGGGGTGAGGAGGGGCTCTTTGGCTCCCACCAGTCCCCCTGTCTGGTCTA
+
BCABCFFFCFFFGGGGGGGGGGHGCGFGGGHHEAEDGGHHHHGHGGHHHFHFGHHHGGHHHHHHHFHHHHGGGEGGHHHHHGHGHHHHGHHHGGGGGHHHGHHGGGHHGHHHHHHHHFHHHHHHHGEGGGHHHHHHHHHGGHHHGGGGGGGHHHHHHGFHHHGGGGHHGHHHHGHHHHHHGEFGGGGG.AFGGGGGGGGGGGGGGDDFFFFFFFFFFFFFFFFFFFFEFFFFFFFFFFFDFFFFFFFFFFF
@M05620:37:000000000-D9766:1:1101:21742:11337 1:N:0:9
ACCACACCTTCTACAATGAGCTGCGTGTGGCTCCCGAGGAGCACCCCGTGCTGCTGACCGAGGCCCCCCTGAACCCCAAGGCCAACCGCGAGAAGATGCCCAGGTGAGTGGCCCGCTACCTCTTCTGGTGGCCGCCTCCCTCCTTCCTGGCCTCCCGGAGCTGCGCCCTTTCTCACTGGTTCTCTCTTCTGCCGTTTTCCGTAGGACTCTCTTCTCTGACCTGAGTCTCCTTTGGAACTCTGCAGGTTCTA
+
CCCCCCCCFFFFGGGGGGGGGGHHGGGGHGHHHGGGGGGGGHHHHGGGGGGGHHHHHHHGGGGGGGGGGGGHGHHGGGGHGHHHHGGGGGGGGGHGHHHHHHHGHHHHHHGGHHGGGGGHHHHHHHHHHHGHHGGGGGHGHHGHHGGGGGGGGGGGGGGGGGGGGGFFFFFFFFFFFFFFFFFFFFFFFFFFFFFFFFFFFFFFFBFFFFFFFFFFFFFFFFFFFFFFFFFFFFFFFFFFFFFFFFFFFFB
@M05620:37:000000000-D9766:1:1101:13988:11353 1:N:0:9
GAGGCTGCTTTGGAAGAAACTCATAGATTACTGCAACAGTTCCCCCTGGACCTGGAAAAGTTTCTTGCCTGGCTTACAGAAGCTGAAACAACTGCCAATGTTCCTACAGGATGCTACCCGTAAGGAAAGGCTCCTAGAAGACTCCAAGGGAGTAAAAGAGCTGATGAAACAATGGCAAGTAAGTCAGGCATTTCCGCTTTAGCACTCTTGTGGATCCAATTGAACAATTCTCAGCATTTGTACTTGTAACT
+
AAABCCFCFFFFGGFGGGGGGGHHHHHHHHHHHHHHHHHHHHHHHGGGHHGHHHHFFHGHHHHHHHHHHHHHHHHHHHHHHHHHHHHHHHHHHHHHHHHHFGGHHHHHHHFHHGFHHHGE/EEGGHHHHHGHHGHHHHHHHHHHHHHHGGHGGGGHHFGHHHHHHHHGHHHHHGGBGCFHHFDGHFF>GGHHHHHGGDGGHFHHHHGHHHHFDCCHHHHHHHHHHGHFHHGGGGF9FGGGFFGGGFFFGG0
@M05620:37:000000000-D9766:1:1101:19207:11359 1:N:0:9
AGTGCCAGCTCTCAATCGCACAGGGGACCCAGGGCCTGGCCCCTCCATCCAGAAAACCTATGACCTCACCCGCTACCTGGAGCACCAACTCCGCAGCTTGGCTAGGACCTATGTGAGTATCCAGCGTAGGAATCTGGGAGTTGGGGAGGAGTGAGGAGTTGGGGAAAGACAGTCCTAACCGTGGAGGGTTCTGGTAAATGATGGGGTGAGGAGGGGCTCTTTGGCTCCCACCAGTCCCCCTGTCTGGTCTA
+
>AAAADFFAFFFG1GGGFF1E0FHFAEEGGHHGCGEFFFHHHGHGGGHHHHHHHHGHGGHHGHHHHFHHHHFGGGGHEGFGGFFGHFHGGHHGG/EGGHHGHHHHFHHHHHHGHHHHHHGHFHFHGEFGGHHHHHHHHHGGEHHGGGGGGGHHHHEHFHHHHGGGGGHHHHHHFHHHHHHGEE@GGGGCGGGGGFGGGGGGFGFGGG@FFFFFF@@@@FFFFFFFFFFFFFBFFFFFFFF@FFFFFFFFFF
@M05620:37:000000000-D9766:1:1101:11655:11380 1:N:0:9
ACCACACCTTCTACAATGAGCTGCGTGTGGCTCCCGAGGAGCACCCCGTGCTGCTGACCGAGGCCCCCCTGAACCCCAAGGCCAACCGCGAGAAGATGCCCAGGTGAGTGGCCCGCTACCTCTTCTGGTGGCCGCCTCCCTCCTTCCTGGCCTCCCGGAGCTGCGCCCTTTCTCACTGGTTCTCTCTTCTGCCGTTTTCCGTAGGACTCTCTTCTCTGACCTGAGTCTCCTTTGGAACTCTGCAGGTTCTA
+
BBBBBBBBFFFFGGGGGGGGGGHGGGGGHGHHHGGGFGGGGHHHHGGGFFGFFHHHHHHGGGCGFGGGGGGHHHHGGGFHGHHHAFGGGGCDCDHCGHHHGHGGHHFHHHGGHHGGGGGHHHHHHHHHHHGHHGGFGGHGHHGGHGGGGGGGGGGGGG-BBGGGGGFFFFFFFFFFFFFFFFFFFFFFFFFFFFFFFFFFFFFBAFFFFFFFFFFFFFBFFFFBFFFFFFFFFFFFFFFFFFFFFFFFFF:
@M05620:37:000000000-D9766:1:1101:2746:11394 1:N:0:9
GAGGCTGCTTTGGAAGAAACTCATAGCCCACTGAAACAGTTCCGCCTGGACCTGGACATGTATCTTGCCTGGCTGACTGAAGCTGACACAACGGCCAATGTTCCTACAGTATGCTACCCGTAAGGAAAGGCTCCTAGAAGACTCCAAGGCAGTCAAAGAGCTGATGAAACCATGGCAAGTAAGTCAGGCATTTCCGCTTTAGCACTCTTGTGGATCCAATTGAACAATTCTCAGCCTTTGTACTTGTAACT
+
>1AAA1C>@FDFCGGGFB1BA11D33110A0AB11A1AF122F00A///BFC0A00011BD22A2A21A11/0B/BB11BB1BF110@B0/B///>@AGHFF222FBF12B>F2BGEEE>//?GCG<0FGHHHFHGHG1F10<FFF1FF/<CG1@@@GB?CGHFG1GG1F0<GD<0GH.=>1>FHHHHFE<GH0<AE<CEG0<000/C0CGFE;0;C0:GGFCBF9/90B9FGGE/9099CFFBFFB90;;
@M05620:37:000000000-D9766:1:1101:6891:11400 1:N:0:9
AGGGCCAGCTCTCCATCGCACAGGGTCCCCAGGGCATGGCCCCTCCCTCCAGAAAACCTATGACCTCACCCTCTACCTTGAGCACCCACTCCGCAGCTTCGCTGGGACCTCTGTGCGTATCCCGCGTCGGCCTCTGGGCGTTGGGGCGGCGTGCGGCGTTGGGGCCCGCCCGTCCTCCCCGTGGCGGGTTCTGGTAAATGATGGGGTGCGGCGGGGCTCTTTGGCTCCCCCCCGTCCCCCTGTCTGGTCTA
+
>>11>A?AAFFFFGGB1AA1AABAA00A00BA0BE00BBFFHGHFG/F0BBB1010BBF1AAAFGAB@GHH/B01DGFBB@BBFFHG/BFGB/E/>/B>1>?//EE0FEG11<GG1<FCGHHF/>BG/>@//>GF>1BG-AC-.<-.-AAAA@.@?=@@>?F?@A@--;@;-;9BF/9AB?FF@@<-9@--F9/B//;BF/;FFFF-@-----;@@=@FFBFFFF/FEF-A=-@FBBFFF@FFFFBB/FB/
@M05620:37:000000000-D9766:1:1101:10470:11401 1:N:0:9
GCGGCTGCTTTGGAAGAAACTCATAGATTACTGCAACAGTTCCCCCTGGACCTGGAAAAGTTTCTTGCCTGGCTTACAGAAGCTGAAACAACTGCCAATGTTCTTACAGGAGCTTACCCGCAAGGAAAGGCCCTCAGAAGATTCCAAGGGGGCAAAAGAGTGGATGAAACAATGGCAATCAAGCCAGGCATTCCGCCTTTAGCACTTTTGGGGACCCAATTGAACAATCTTCAGCATTTGCATTTTTAATT
+
>33>AADAFFFFGGGFEBGGFGGHFGHHH5FGHHE3FGFFHHHHHGEGA2FHHFFHHB2FGHHHHHHHHHHHHHFCGHHGHHHFHFHHHHHHHHHH3GGHH4G4BB43B311113BGH3>/>/E/FG3F0//?//01111B?1BB22FF////><<00.011.111><FHH.<D//<0/0<0<0./<.C.=G0</..=A0000000/;00-;-.-;:E.;B0CFF0/=/009//;/;FF//B/B//9.///
@M05620:37:000000000-D9766:1:1101:9584:11407 1:N:0:9
AGTGCCAGCTCTCAATCGCACAGGGGACCCAGGGCCTGGCCCCTCCATCCAGAAAACCTATGACCTCACCCGCTACCTGGAGCACCAACTCCGCAGCTTGGCTGGGACCTATGTGAGTATCCAGCGTAGGAATCTGGGAGTTGGGGAGGAGTGAGGAGTTGGGGAAAGACAGTCCTAACCGTGGAGGGTTCTGGTAAATGATGGGGTGAGGAGGGGCTCTTTGGCTCCCACCAGTCCCCCTGTCTGGTCTA
+
AA>AAFFFBFFFG4FGGGGCGGHGGGEGGGFHFEEEEFHHGHGHGGFHHHHHFEGHGFHHFGGHHFGEHHH?E>>EHEBG?FGHHH11?GHFEGFGEHFGGHHGGGHHGHHHHHHHFHHHHHHHHGGGGGGHHHHHHHCGGHHHGGADGEGHHGHHFGHHHHGGEGEF:GHHHHHHHHHHGGGGGGGGGGGGGGGGGGGGGGGGGGFFFFFFFFFFFAFFFFFFFFFFFFFFFFFFFFFFFFFFFFFFFFB
@M05620:37:000000000-D9766:1:1101:26682:11420 1:N:0:9
ACCACACCTTCTACAATGAGCTGCGTGTGGCTCCCGAGGAGCACCCCGTGCTGCTGACCGAGGCCCCCCTGAACCCCAAGGCCAACCGCGAGAAGCTTACCCAGGTGAGTGGCAGGCTACCTCTTCTTGTGGCAGCCTCCCTCCTTCCTGGCCTCCCCGAGGCGTGCCTTTTCTCACTGGTTCTCTCTTCTGCCGTTTTCCGTAAGACTATCTTCTCTGACCTGAGTCTCCTTTAGAACTCTGCAGGTTCT
+
ABBABBBBFFFFGGGGFGGGGEGFGEEFFGHHFGGFDGGGGHHHHGGGEDGGHHHHHGHGGGGGGGEGGGGHGHHFGGGH/FGHHFG/BCDG/??2<22??22//<110??F/0/->0<F01><1==00=0../.<./<<.//;/;:CC0;G:C....--9---.-..09;F/F/BF9/.;BF//BF/BF//F/9DFBEF/A/...9;///////;//9BFFF./;9;999B/B/;F/B/9///;9.;/9/
@M05620:37:000000000-D9766:1:1101:3667:11429 1:N:0:9
ACCACACCTTCTACAATGAGCTGCGTGTGGCTCCCGAGGAGCACCCCGTGCTGCTGACCGAGGCCCCCCTGAACCCCAAGGCCAACCGCGAGAAGATGACCCAGGTGAGTGGCCCGCTACCTCTTCTGGTGGCCGCCTCCCTCCTTCCTGGCCTCCCGGAGCTGCGCCCTTTCTCACTGGTTCTCTCTTCTGCCGTTTTCCGTAGGACTCTCTTCTCTGACCTGAGTCTCCTTTGGAACTCTGCAGGTTCT
+
BBBBBBBBFFFFGGGGGGGFGGHHGGGFHEHHHGGGGGGGGHHHHGGGGGGGHHHHHHHGGGGGGGGGGGGHHHHGGGGHGHHHHGGCGGGGGGHHHHHHHHHHGHHHHHHGGHHGGGGGHHHHHHHHHHHGHHGGGGGHGHHGHGGGGGGGGGGGGGGAFGGGGGFFFFFFFFFFFFFFFFFFFFFFFFFFFFFFFFFFFFFFFFFFFFFFFFFFFFFFFFFFBFFFFFFFFFFFFFFFFFFFFFFFFFF
@M05620:37:000000000-D9766:1:1101:24850:11449 1:N:0:9
ACCACACCTTCTACAATGAGCTGCGTGTGGCTCCCGAGGAGCACCCCGTGCTGCTGACCGAGGCCCCCCTGAACCCCAAGGCCAACCGCGAGAAGATGCCCAGGTGAGTGGCCCGCTACCTCTTCTGGTGGCCGCCTCCCTCCTTCCTGGCCTCCCGGAGCTGCGCCCTTTCTCACTGGTTCTCTCTTCTGCCGTTTTCCGTAGGCCTCTCTTCTCTGACCTGAGTCTCCTTTGGAACTCTGCAGGTTCTA
+
AAABBBBACFFFAGFFEGFGFGHFEEFGHDHGGFAA2EE?EGHHHGEEBEEFHHHHHGHE>EGGEGGGGGEHFHFGFGGHGHHAGFGGGG?CFGHHFGHHHH/FFHHFGHGGHH@GG-AGHGHFHFHHGHGHHGGGDGGGHGGHHGGGGFFGGGGGGF--BAFGGGFFFFFFFFFFFFFFFFFFFFFFFFFFFDADFFFFFFF9D/9;FFFFFFFFFFFFFFFF.BFFB9BFFFFEFFEFFFFFFFFFFFF
@M05620:37:000000000-D9766:1:1101:20689:11450 1:N:0:9
ACCACACCTTCTACAATGAGCTGCGTGTGGCTCCCGAGGAGCACCCCGTGCTGCTGACCGAGGCCCCCCTGAACCCCAAGGCCAACCGCGAGAAGATGACCCAGGTGAGTGGCCCGCTACCTCTTCTGGTGGCCGCCTCCCTCCTTCCTGGCCTCCCGGAGCTGCGCCCTTTCTCACTGGTTCTCTCTTCTGCCGTTTTCCGTAGGACTCTCTTCTCTGACCTGAGTCTCCTTTGGAACTCTGCAGGTTCT
+
CCCCCCCBFFFFGGGGGGFGGGHHGGGEGGHHHGFGGGGGGHHHHGGGGGGGHHHHHHHGGGGGGGGGGGGHHHHGGGGHGHHHHGGGGGBCGGHGHHHHHHEHGHHGHGHGGHHGGGGGHHHHHHHHHHHGHHGGGGGHGHHGHGGGGGGGGGGGGGGGGGGGGGFFFFFFFFFFFFFFFFFFFFFFFFFFFFFFFFFFFFFFFFFFFFFFFFFFFFFFFFFFFFFFFFFFFFFFFFFFFFFFFFFFFFF
@M05620:37:000000000-D9766:1:1101:7506:11455 1:N:0:9
GAGGCTGCTTTGGAAGAAACTCATAGATTACTGCAACAGTTCCCCCTGGACCTGGAAAAGTTTCTTGCCTGGCTTACAGAAGCTGAAACAACTGCCAATGTTCCTACCGAATGCTAAGGAAAGGGACCGACAACAAGCAAAGTCAGAAAAAGAGATAATGAAAAAAACACAAGAACAAGAAGGACAGCCGTTTCAGCATTAGCACTCTTGTAACTCAAATAGCCCCATTATCAGCATTTGTAATTGACACG
+
AAAAAAFBFFFFGCFGFGGGGGFHHFHGHFHHFFGFFHHHHHHHGGGGGHHHHHGH3FBGHHHHHHHHGFHFGHHFGFBFHHGHHGBHGHHHHHHHFHHHHF@@44B1>1/?E3FFH3333B0B//?/>/>/>?//B?B2@222@2@222<C/0<1?11@@1110->..>FEA/////////<.</:.:-:CG:;CC0:CFB/99:/099;000000;0;0000:CC/0;;CFGE0BCFBBF/9F9/;B9.
@M05620:37:000000000-D9766:1:1101:11372:11460 1:N:0:9
ACCACACCTTCTACAATGAGCTGCGTGTGGCTCCCGAGGAGCACCCCGTGCTGCTGACCTAGGCCCCCCTGACCCCCAAGGCCACCCGCGAGAAGATGACCCAGGTGAGTGGCCCGCTACCCCTCCTGGTGGCCGCCTCCTTCCTTCTTGGCCCCCCGGAGCTGCGCCCTTTTCCACTGGTTCTCTCTTCTGCCGTTTTCCGTAGGATTCTCTTCTCTGACCTGAGTCTCCTTTGGAACTCTGCAGGTTCT
+
ABABA4ABFFFFFFGGGGGGGGHFGGEEFEBGCFFE2AE2AB2BGFGGEEEF5BAF5FGFBG?FHEEEGGGG3FGEGGEHEGFH/BEEE<<>>/F1B11FGGFHE?CGGHBFGHH//A@DF0<F.<FGF</.<GCC-.CH/:G/;;G0;C0G0.;ABG@?B-99F-BDB@99//;BB9BBFF//9B/;B/B/B/-:9BEFF.B9DDF///;BFFBBFF/:B//BF./9/;BFFBF/9/://////FEF//;
@M05620:37:000000000-D9766:1:1101:11355:11464 1:N:0:9
ACCACACCTTCTACAATGAGCTGCGTGTGGCTCCCGAGGAGCACCCCGTGCTGCTGACCTAGGCCCCCCTGAACCCCAAGGCCAACCGCGAGAAGATGACCCAGGTGAGTGGCCCGCTACCTCTTCTGGTGGCCGCCTCCCTCCTTCCTGGCCTCCCGGAGCTGCGCCCTTTCTCACTGGTTCTCTCTTCTGCCGTTTTCCGTAGGACTCTCTTCTCTGACCTGAGTCTCCTTTGGAACTCTGCAGGTTCT
+
BBBABBBBFFFFGGGGGGG5GAGGGEEEHGFGFGGGGGGGGHHHHGGGGGGGHHHHHHHHHGHHHEGGGGGHHHGGGGGHGHHHHGGEGGGGCGGHHGHHHHHHGGGHHHHGGHHGGGGGHHHHHHHHE<GFHFDGGECGEHHGHHHHHHHHHHHHGGGGGGGGGGGGGGGGGGGFFFFFFFFFFFFFFFFFFFBFFFFFFFFFDFFFFFFFFFFFFFFFFFFFFFFFFFFFFFFFFFFFFFFFFFFFFFF
@M05620:37:000000000-D9766:1:1101:7513:11472 1:N:0:9
GAGGCTGCTTTGGAAGAAACTCATAGATTACTGCAACAGTTCCCCCTGGACCTGGAAAAGTTTCTTGCCTGGCTTACAGAAGCTGAAACAACTGCCAATGTTCCTACAGGATGCTACCCGTAAGGAAAGGCTCCTAGAAGACTCCAAGGGAGTAAAAGAGCTGATGAAACAATGGCAAGTAAGTCAGGCATTTCCGCTTTAGCACTCTTGTGGATCCAATTGAACAATTCTCAGCATTTGTACTTGTAACT
+
CCCCCCFCFFFFGGGGGGGGGGHHGH5GHHHHFHH4GHHHHHHHHGGGHFHHHHHGGHHHGHHHHGHHHHHHHHHHHHHHHHHHHGHHHHHHHHHHHHHHHHHHHHHHHHHHHHHHHHHGEFGHGHHHHCHHHGHHHFHHHHHHHHHHGGHGGHHHHHGHHGFGHHHHGHHHHGHHHHGHHHHFHHHGGHHHHGHGGDGGHHHBGHHHHHHHGHHHHHHHHHHHHHHHHGGGGGGGGGGGGGGGGGFGGGB
@M05620:37:000000000-D9766:1:1101:17096:11474 1:N:0:9
ACCACACCTTCTACAATGAGCTGCGTGTGGCTCCCGAGGAGCACCCCGTGCTGCTGACCGAGGCCCCCCTGAACCCCAAGGCCAACCGCGAGAAGATGACCCAGGTGAGTGGCCCGCTACCTCTTCTGGTGGCCGCCTCCCTCCTTCCTGGCCTCCCGGAGCTGCGCCCTTTCTCACTGGTTCTCTCTTCTGCCGTTTTCCGTAGGACTCTCTTCTCTGACCTGAGTCTCCTTTGGAACTCTGCAGGTTCT
+
BBAABABBFFFFGGGF5FGFGCHHGAEBC2GGFGGAAEGGEHHFHGGGAEGGHHFGGHFG?GCGG1EEGCC?F3FEGFEHFAHHHGGGGGG@?AFH2FDGHHGHGHHE<GFAFFHCGGG@HFHHFHHFHGFFAHCCCFDHFHHGHGGFFFGFFFGGGGG?FGGGFCFFFCFFFFFBFFFFFFFFFFFFFB/9BFFDDFFFFFFFFFFFFFFFFFFFFFBBB/FF/9:FBFFBFFFFFFFFFFFFFFFFFFB
@M05620:37:000000000-D9766:1:1101:12370:11496 1:N:0:9
ACCACACCTTCTACAATGAGCTGCGTGTGGCTCCCGAGGAGCCCCCCGTGCTGCTGACCGAGGCCCCCCTGACCCCCAAGGCCAACCGCGAGAAGATGACCCAGGTGAGTGGCCCGCTACCTCTTCTGGTGGCCGCCTCCCTCCTTCCTGGCCTCCCGGAGCTGCGCCCTTTCTCACTGGTTCTCTCTTCTGCCGTTTTCCGTAGGACTCTCTTCTCTGACCTGAGTCTCCTTTGGAACTCTGCAGGTTCT
+
>A3>A4AAFFBFGEGFBGG5BEGGEG2EFEBF3FFEAEFE2B2BFGEGEEEB5FGHGHHGEEEEFEEEEGG23B??EE<GA/??/FB/B<BBADH11?GFFF/FFHFDGF1CFCG-C-<-C0DHBCGHHGB.CC?-AA;EFGGGB0;BFBF9C0CEEACDFFFB/9@FF-/;9BFFE//9/;9/;FFBB/F/BFF9DFFFF.99DDFBFFFFFFFBBF/9;BFFBBFFFFF/:;//;BBFFFBBBBFA/9B
@M05620:37:000000000-D9766:1:1101:19752:11504 1:N:0:9
AGTGCCAGCTCTCAATCGCACAGGGGACCCAGGGCCTGGCCCCTCCATCCAGAAAACCTATGACCTCACCCGCTACCTGGAGCACCAACTCCGCAGCTTGGCTGGGACCTATGTGAGTATCCAGCGTAGGAATCTGGGAGTTGGGGAGGAGTGAGGAGTTGGGGAAAGACAGTCCTAACCGTGGAGGGTTCTGGTAAATGATGGGGTGAGGAGGGGCTCTTTGGCTCCCACCAGTCCCCCTGTCTGGTCTA
+
BBABBFFFBFFFGGGGGGGGGGHHGGGGGGHHGGGGGGHHHHGHGGHHHHHHHHHHHGHEHHHHHHHHHHGGGEEGHFHHHHHHHHHHGHHGGGGGGHHHGHHGGGHHGHHHHH3GHHHHHHHHHFDGGGHHHHHHHHHGGHHHGGGGGGGHHGHHHGBGHHGGGGHHHHHHHHHHHHHHGGGGGGGGAFGGGGFGGGGGGGGFGDFFFFFFFF;FFFFFFFFFFFFEFFFFFFFFFFFD-EFFFFFFFFB
@M05620:37:000000000-D9766:1:1101:19051:11506 1:N:0:9
GAGGCTGCTTTGGAAGAAACTCATAGATTACTGCAACAGTTCCCCCTGGACCTGGAAAAGTTTCTTGCCTGGCTTACAGAAGCTGAAACAACTGCCAATGTTCCTACAGGATGCTACCCGTAAGGAAAGGCTCCTAGAAGACTCCAAGGGAGTAAAAGAGCTGATGAAACAATGGCAAGTAAGTCAGGCATTTCCGCTTTAGCACTCTTGTGGATCCAATTGAACAATTCTCAGCATTTGTACTTGTAACT
+
A3AABAFAFFFFGGGGG4FGFGDGFFHHHBFHHH44B2BDGHHHHGFF22FGHHEGH32BBFHHFHHHHHHHHHGFGHHHHHHBHGHHHFGHHHHHC3FGHHHHHHHHHHHHHHHHHHHGGGGHHDGHHHHHHGHFHBGHHHHHHHHHGGHEGHH2GGFHHHHGHHHHHHHHHHHHHHGHHHHHHHHHHHHHHHHGGGGGGHGGHHHHHHHHGHHHHBHHHHGHHHHHHHGGGGGGGGGFFFGGGGGFFGF
@M05620:37:000000000-D9766:1:1101:20664:11508 1:N:0:9
ACCACACCTTCTACAATGAGCTGCGTGTGGCTCCCGAGGAGCACCCCGTGCTGCTGACCGAGGCCCCCCTGAACCCCAAGGCCAACCGCGAGAAGATGCCCAGGTGAGTGGCCCGCTACCTCTTCTGGTGGCCGCCTACCTCCTTCCTGGACTCCCGGAGCTGAGCCCTTTCTCACTGGTTCTCTCTTCTGCCGTTTTCCGTAGGACTCTCTTCTCTGACCTGAGTCTCCTTTGGAACTCTGCAGGTTCTA
+
1>>AAA>AFFC1AFGA3AFGBFC1EEFGG0GFHG00AEE?EHHHHGCEE/EADABGHA0EEGEGCF/EGGGHHHAEFGGCFHHC<?EEG<BCCAGF111?GG/F11<011?/FG-<<<@GD000<0<D0/C.G@@C..;:;0GBG0F00C/.099E.A?--.90./;E/FFF:/9///B/;9B//;/BB///B--AFFFFA/--AB/9////BBB/;9//B/-:-9/:/;/9B/B/F9B9/99B/F-B///
@M05620:37:000000000-D9766:1:1101:12353:11509 1:N:0:9
ACCACACCTTCTACAATGAGCTGCGTGTGGCTCCCGAGGAGCACCCCGTGCTGCTGACCGAGGCCCCCCTGAACCCCAAGGCCAACCGCGAGAAGATGACCCAGGTGAGTGGCCCGCTACCTCTTCTGGTGGCCGCCTCCCTCCTTCCTGGCCTCCCGGAGCTGCGCCCTTTCTCACTGGTTCTCTCTTCTGCCGTTTTCCGTAGGACTCTCTTCTCTGACCTGAGTCTCCTTTGGAACTCTGCAGGTTCT
+
CCDDDDDDFFFFGGGGGGGGGGHHGFGFFGHHHGGGGGGGGHHHHGGGGGGGHHHHHHHGGGGGGGGGGGGHGHHGGGGHGHHHHGGGGGGGGGHHHHHHHHHHGHHHHHHGGHHGGGGGHHHHHHHHHHHGHHGGGGGHGHHGHGGGGGGGGGGGGGGGGGGGGGFFFFFFFFHFFFFFFFFFFFFFFFFFHFFFFFFHFFFFFFFFFFFFFFFHFHFFFFHFFFFFFFFFFHFFFFFFFFHFFFFFFFF
@M05620:37:000000000-D9766:1:1101:25761:11521 1:N:0:9
AGGGCCAGCTCTCAATCGCACAGGGGACCCAGGGCCTGGCCCCTCCATCCAGAAAACCTATGACCTCACCCGCTACCTGGAGCACCAACTCCGCAGCTTGGCTGGGACCTATGTGAGTATCCAGCGTAGGAATCTGGGAGTTGGGGAGGAGTGAGGAGTTGGGGAAAGACAGTCCTAACCGTGGAGGGTTCTGGTAAATGATGGGGTGAGGAGGGGCTCTTTGGCTCCCACCAGTCCCCCTGTCTGGTCTA
+
>11>AAAAAFFFAFG31AAAEEFHCEFEE0AGFEA//AFFCFEHGGHHB0BB1AABGA0BFGDGHHCFGHHGGGEEHHHEFHHGC/BGG>BGEACE/B1FEHHFGAFHGFHHH2>GF>GB2DGHHGEGG/FH1GHHHBFFCH<GG->-<.<<G0D.<C</0<<-:;.CC/;C00:GCHGG@.CG9EFGCFGGBF;FFGGGGGGGGBA@F?-9AF?-@=EFFFFFBFFFFBFFFFFFFFFB-;9FFF9/BFF
@M05620:37:000000000-D9766:1:1101:19479:11523 1:N:0:9
ACCACACCTTCTACAATGAGCTGCGTGTGGCTCCCGAGGAGCACCCCGTGCTGCTGACCGAGGCCCCCCTGAACCCCAAGGCCAACCGCGAGAAGATGACCCAGGTGAGTGGCCCGCTACCTCTTCTGGTGGCCGCCTCCCTCCTTCCTGGCCTCCCGGAGCTGCGCCCTTTCTCACTGGTTCTCTCTTCTGCCGTTTTCCGTAGGACTCTCTTCTCTGACCTGAGTCTCCTTTGGAACTCTGCAGGTTCT
+
AAA3AAAAFFFFGGGFGGAFEDGCEABBAAHGFFGE?ECCEHHHHGGEFGGAGHHGHHHGCGGGGEGGGFGGGFGGGGAGECHEHGEEGF/<BDGF2FGFHHGHEHG1FGHGGHCCC@DDHHH0=<DD0=CE..-:@E.:.GG?/F9/FG/9FF.9A.B@DGGGGGF.@-///;FBFF/;9:FFB/BF/FFFFFFFFF.FF.;9ADFFB9B/9B/BFFFBFFFFFBFFFFBFFBFFFFFFFFFFFFF?FFF
@M05620:37:000000000-D9766:1:1101:6106:11524 1:N:0:9
ACCACACCTTCTACAATGAGCTGCGTGTGGCTCCCGAGGAGCACCCCGTGCTGCTGACCGAGGCCCCCCTGAACCCCAAGGCCAACCGCGAGAAGATGACCCAGGTGCGTGGCCCGCTACCTCTTCTGGTGGCCGCCTCCCTCCTTCCTGGCCTCCCGGAGCTGCGCCCTTTCTCACTGGTTCTCTCTTCTGCCGTTTTCCGTAGGACTCTCTTCTCTGACCTGAGTCTCCTTTGGAACTCTGCAGGTTCT
+
AAAA3AA3BFBFGFFFGGAFGGHHGEEBFFHCGFGEFEEEEHGGEEEABEEFHGHHHHHEG@EGGGEGGGGHHHHGGGFGEHHHFGG?DG<CCDHHHHHEHHHGEHH1<FFCGGGCGGCGHHHHHDGGGHHFHHCCCEGGGGGGFFGGGGGGGGGGGFG-:-;FF<BDBBFFFFFFFF/FFFFFFF/9BBFFFFBFFFFFFDFFD.BFFFFFFFFFFFFFFFFF/BFFFFFFFFFFFFFFFFFFFFFFFBF
@M05620:37:000000000-D9766:1:1101:19061:11524 1:N:0:9
GAGGCTGCTTTGGAAGAAACTCATAGATTACTGCAACAGTTCACCCTGGACCTGGAAAAGTTTCTTGCCTGGATTACAGAAGCTGAAACAACTGCCAATGTTACTACAGGATGCTACCCGTAAGGAAAGTCTCCTAGAAGACTCCAAGGGAGCAAAAGAGCTTATGAAACAACGGCAAGTAAGTCAGTCATGTCCGCTTTAGCACTCTTGTGTATCCAATTGAACAATTCTCATCATTTGCACTTGTAACT
+
>>11>1>AFF3D11B11ABAA113AD1DB1FFAGF1BABA2F2DGH0FG0BFEAG0BFFG12DGE1DFFHHC011BGGFA11BABGB1F0?/1B1B1B@BBB2BBF1FG0011BG2F0>////01B>>01BBGHEB11B1B01B11<1///?//BFF0?00@111@2@G10//<<//-.==11>F1111<>1>D=.<EGC00<GFF/0<0;0/0:0=:00000:;:/0;C;90000;;BB000;/90;0C;
@M05620:37:000000000-D9766:1:1101:11713:11525 1:N:0:9
GAGGCTGCTTTGGAAGAAACTCATAGATTACTGCAACAGTTCCCCCTGGACCTGGAAAAGTTTCTTGCCTGGCTTACAGAAGCTGAAACAACTGCCAATGTTCCTACAGGATGCTACCCGTAAGGAAAGGCTCCTAGAAGACTCCAAGGGAGTAAAAGAGCTGATGAAACAATGGCAAGTAAGTCAGGCATTTCCGCTTTAGCACTCTTGTGGATCCAATTGAACAATTCTCAGCATTTGTACTTGTAACT
+
AAAAAACBFFFFGGGCCFGFGGFDFHFHHGHHFHHHHHHHHHFHHGEGHGHHHHHFGHHHDHHHHFFGHHHHFFGHHHHHGFHHHHHFHFGGGHGHHHHHHHFHHHHGGCGGCBGDEG1EE@EGHHHC00FGGFHGGEHHFFFFHFGBFDEGEHDFHBGFGH2<DFFGHDFGHHF0CCCGGHGFHGGFC.>FGGFDD.EEHHH0DHHHGFHC;CFGHFCGHHHHCFBCCGFFGFFFFGGGFFFGFBFGFF;
@M05620:37:000000000-D9766:1:1101:15282:11549 1:N:0:9
ACCACACCTTCTACAATGAGCTGCGTGTGGCTCCCGAGGAGCACCCCGTGCTGCTGACCGAGGCCCCCTGAACCCCAAGGCCAACCGCGGGAAGGTGACCCAGGTGAGTGGCCCGCTACCTCTTCTGGTGGCCGCCTCCCTCCTTCCTGGCCTCCCGGAGCTGCGCCCTTTCTCACTGGTTCTCTCTTCTGCCGTTTTCCGTAGGACTCTCTTCTCTGACCTGAGTCTCCTTTGGAACTCTGCAGGTTCTA
+
CCCCDDDDFFFFGGGGGGGGGGHHGGGGHGHHHGGGGGGGGHHHHGGGGGGGHHHHHHHGGGGGGGGG/F2G3FFGEG/F/FGH/?//////>//222?FHHHFHHHGHGFGFHGCFGGHHHHHHGHFHHGHFGGGGGHGHHGGGGGGGGGGGGGGGG?BGGGGFFFFFFFFFFFFFFFFFFFFFFFFFFFFFFFFFFFFFFFFFFFFFFFFFFFFFFEFFFFFFFFFFFFFFFFFFFFFFFFFFFFFFFF
@M05620:37:000000000-D9766:1:1101:13448:11550 1:N:0:9
AGTGCCAGCTCTCAATCGCACAGGGGACCCAGGGCCTGGCCCCTCCATCCAGAAAACCTATGACCTCACCCGCTACCTGGAGCACCAACTCCGCAGCTTGGCTGGGACCTATGTGAGTATCCAGCGTAGGAATCTGGGAGTTGGGGAGGAGTGAGGAGTTGGGGAAAGACAGTCCTAACCGTGGAGGGTTCTGGTAAATGATGGGGTGAGGAGGGGCTCTTTGGCTCCCACCAGTCCCCCTGTCTGGTCTA
+
>AAAAFFFBFFFG4FGGAFFEABGAAEGGGHHGGGFFFHHHGGHGGHGHGGGGFFGFGHHGGFHHFBGGHHEEGCFHHGFGGB?FG1GEFHHGE/EEFHHGGHGFGHHGHHHHHHGHFGHFHFFHGEFFDHHGHHHGHGGAGHHGGFGFGGHHHHHGGHHGGGGEGEHFFHGFGHHFHHHGCCFGGGGEGFGGGFGGGGGGGGGGGFFFFFFFFFFFFFFFFFFFFFFFFFDFFFFFFFDFFFFFFFFFBF
@M05620:37:000000000-D9766:1:1101:13431:11551 1:N:0:9
AGTGCCAGCTCTCAATCGCACAGGGGACCCAGGGCCTGGCCCCTCCATCCAGAAAACCTATGACCTCACCCGCTACCTGGAGCACCAACTCCGCAGCTTGGCTGGGACCTATGTGAGTATCCAGCGTAGGAATCTGGGAGTTGGGGAGGAGTGAGGAGTTGGGGAAAGACAGTCCTAACCGTGGAGGGTTCTGGTAAATGATGGGGTGAGGAGGGGCTCTTTGGCTCCCACCAGTCCCCCTGTCTGGTCTA
+
BCABCFFFCFFFGGGGGGGGGGHHGGGGGGHHGGGGGGHHHHGHGGHHHHHHHHHHHGHHHHHHHHHHHHHGGGGGHHHHHHHHHHHHGHHHGGGGGHHHGHHGGGHHGHHHHHHHHHHHHHHHHGGGGGHHHHHHHHHGGHHHGGGGGGGHHHHHHGHHHHGGGGHHHHHHHHHHHHHHGGGGGGGGDGGGGGGGGGGGGGGGGGFFFFFFFFFFFFFFFFFFFFFFFFFFFFFFFFFFFFFFFFFFFFF
@M05620:37:000000000-D9766:1:1101:18942:11555 1:N:0:9
ACCACACCTTCTACAATGAGCTGCGTGTGGCTCCCGAGGAGCACCCCGTGCTGCTGACCGAGGCCCCCCTGAACCCCAAGGCCAACCGCGAGAAGATGCCCAGGTGAGTGGCCCGCTACCTCTTCTGGTGGCCGCCTCCCTCCTTCCTGGCCTCCCGGAGCTGCACCCTTTCTCACTGGTTCTCTCTTCTGCCGTTTTCCGTAGGACTCTCTTCTCTGACCTGAGTCTCCTTTGGAACTCTGCAGGTTCTA
+
CCDDCCCDFFFFFGGGGGGGGCHHGGDEHFH2GFGGGGEFEHHHHGFCEGGGHHGGGHGGCEGGGGGGGGGHGHHGGGGHGGHHHGGGGGGGGGHHHHHHHHHGFHHHHHGGHHGGG-AHFHHHHHHHHHGHGGCGGGHGHHGHHGGGGGGGGGGGGG??FGGG/FGGFFFFFFHFFFFFFFFFFFFHHFFFFFFFFFFFFF?DD0;FFFFFFFFFFFFFFFFFFFFFFFFFFFFFFFFFFFFFFFFFFF0
@M05620:37:000000000-D9766:1:1101:20322:11562 1:N:0:9
ACCACACCTTCTACAATGAGCTGCGTGTGGCTCCCGAGGAGCACCCCGTGCTGCTGACCGAGGCCCCCCTGAACCCCAAGGCCAACCGCGAGAAGATGACCCAGGTGAGTGGCCCGCTACCTCTTCTGGTGGCCGCCTCCCTCCTTCCTGGCCTCCCGGAGCTGCGCCCTTTCTCACTGGCTCTCTCTTCTGACGTTTTCCGTAGGACTCTCTTCTCTGACCTCAGTCTTCTTTGGTACTCCGCAGGTTCT
+
AAA?AAAAFFFFFGGFFGD1B1B1E0AEHEHHBFAE0AECEHHHHGGEBEEFABGGHGHFEE@EE/EEGGEFHCAEFGAE>CGFFCE/>@@//<01?1>1FC/<F1?DF1<FA0?AC->-00<GHGHDD0<A.<CGGA.;.;/AG09/0C/9CFGE.C-;-;./9;9B@-FF///9BFFF--:FFFFF/;BB/:-;9FEFBFFFF-:B///9FF//F/9;BFF/;FF/B/;BFB//-/9///9;@--99F9
@M05620:37:000000000-D9766:1:1101:11600:11565 1:N:0:9
GCGGCTGCTTTGGAAGAAACTCATAGATTACTGCCACAGTTCCCCCTGGACCTGGAACAGTTTCTTGCCTGGCTTCCAGAAGCTGAAACAACTGCCCATGTTCCTACAGGATGCTACCCGTAAGGAAAGGCTCCTAGAAGACTCCAAGGGAGTAAAAGAGCTGATGAAACAATGGCAAGTAAGTCAGGCATTTCCGCTTTAGCACTCTTGTGGATCCAATTGAACAATTCTCAGCATTTGTACTTGTAACT
+
>>>A>>>AFFB@BGG1A1B0BGAG3FFGH1BGBF0ABABBDGHHHGEF/BFFHHEFF1BBFHGHDGFGHHHHHGF0B1GB0FGCG11@FB/GHGHG/BFGHHHGGBGHHBGHHHHGHHHGG?EGG1BGHGHHHGH1F1BGCGHHHBCGGGEEGHF2@G?FHHHGGHF1<GH/FGBFFHGFH1FGHHHHHGHHHHHGGGGGHHGFHHHHHGHHG0CGG<CGHG0CF09FGGGGGGGFFGGGGBFFGBF0;FB
@M05620:37:000000000-D9766:1:1101:8401:11569 1:N:0:9
AGTGCCAGCTCTCAATCGCACAGGGGACCCAGGGCCTGGCCCCTCCATCCAGAAAACCTATGACCTCACCCGCTACCTGGAGCACCAACTCCGCAGCTTGGCTGGGACCTATGTGAGTATCCAGCGTAGGAATCTGGGAGTTGGGGAGGAGTGAGGAGTTGGGGAAAGACAGTCCTAACCGTGGAGGGTTCTGGTAAATGATGGGGTGAGGAGGGGCTCTTTGGCTCCCACCAGTCCCCCTGTCTGGTCTA
+
>>AACFFFCFFFGGGGGFGGGGHHGGGGGGHHGGGGGGHHHHGHGGHHHHGHHGEHHGHHHHGHHHHHHHHGGGGGHHHHHHHCHGHHGHHHGGGGGHHHGGHGGGHHGHGHHHHHH3GHHFHHFGEGGGHHHHHFGHHGDHHFGGGGGGGHHHHHHGHHHHGGGGHHFHHHHHHHHHHHGGGAGGGGGGGGFFFFGGGGGGGGGGDDFFFFFFFFFFFFFFFFFFFFFFFFFFFFFFFFFFFFFFFFFF0
@M05620:37:000000000-D9766:1:1101:8995:11573 1:N:0:9
AGTGCCAGCTCTCAATCGCACAGGGGACCCAGGGCCTGGCCCCTCCATCCAGAAAACCTATGACCTCACCCGCTACCTGGAGCACCAACTCCGCAGCTTGGCTGGGACCTATGTGAGTATCCAGCGTAGGAATCTGGGAGTTGGGGAGGAGTGAGGAGTTGGGGAAAGACAGTCCTAACCGTGGAGGGTTCTGGTAAATGATGGGGTGAGGAGGGGCTCTTTGGCTCCCACCAGTCCCCCTGTCTGGTCTA
+
AA>AAFFFBFFFGGGGGGGGGGGHGGGGGGHHGGGGGGHHHHGHGGHHHHHHGFGHHGFHHHHHHHHHHHHGGEEGHHHHGHHHHHGHGHHHGGGGGHHHGHHGGG0FGGFHHHHHGHHGHGHHHGG/C/@GGHGHHHCAAFHHGGC?CGDHF0DGCDHHHEFGGGFH/GF/GHHHFHHFGGG?AEGGEFGGGGGGGGGGGGGGGGFFFFFFFFFFFFFFFFFFFFEFFFFFEFFFFFFFFFFFFFFFFFB
@M05620:37:000000000-D9766:1:1101:11615:11576 1:N:0:9
GAGGCTGCTTTGGAAGAAACTCATAGATTACTGCAACAGTTCCCCCTGGACCTGGACAAGTTTCTTGCCTGGCTTACAGAAGCTGAAACAACTGCCAATGTTCCTACAGGATGCTACCCGTAAGGAAAGGCTCCTAGAAGACTCCAAGGGAGTAAAAGAGCTGATGAAACAATGGCAAGTAAGTCAGGCATTTCCGCTTTAGCACTCTTGTGGATCCAATTGAACAATTCTCAGCATTTGTACTTGTAACT
+
A?ABAAFBFFFDGBBFGGFGGGGHHFHGHFGFDBAFFFHHHFFEGGEFCEBFGHEH2A1FGHHHHHHGFFGBFGHEBBBGGHGHHE3GBGFGHHHGBGHHHHGHHHHHFBGHGGHFFGFE?EEFHHHHF?GHHGHEHHFGFBG?FFFGFDFGECFFFDF<GHFHHHHEFGHGGDFFHHEGFGG<G=><F.><FDGDE<.CDDG0GHHEHHFCEHCGHGHHHHHHGHFC<09BFFFFFGGFFFFGGBFCBB;
@M05620:37:000000000-D9766:1:1101:16349:11583 1:N:0:9
GAGGCTGCTTTGGAAGAAACTCATAGATTGCTGCAACAGTTCCCCCTGGACCTGGAAAAGTTTCTTGCCTGGCTTACAGAAGCTGAAACAACTGCCAATGTTCCTACAGGATTCTACCCGTAAGAAAAGGCTCATAAAAGACTCCAAGGGAGAAAAAGAGCAGATGAAAAAATGGCAAATAAGACAGGCATTTCCGCTATAGCACTCTTGTGGCTAAAATTACACAATTCTCAGCATTTGTACTTGTCACT
+
A3>ABBFBFFFFGGGGGGGGGGGDGH5AB4BGHHF4BFGHGHHGHGGGEAGHFHC2B3FFBDGHABFGHGH1FFHHHDBGHHHHFGFHH31FEGHFBGHH4B444F3B@31333B4F31?//>04B303/?3B3?F44BB/FF1111B/?///@F0FEC@01<011?1?1?/0>100<011>=1100.<.C<D0D?DD-.00;;CG/0GH00:.;0000;900;;9.CFG00009;CFG00099F000000
@M05620:37:000000000-D9766:1:1101:10012:11585 1:N:0:9
ACCACACCTTCTACAATGAGCTGCGTGTGGCTCCCGAGGAGCACCCCGTGCTGCTGACCGAGGCCCCCCTGAACCCCAAGGCCAACCGCGAGAAGATGACCCAGGTGAGTGGCCCGCTACCTCTTCTGGTGGCCGCCTCCCTCCTTCCTGGCCTCCCGGAGCTGCGCCCTTTCTCACTGGTTCTCTCTTCTGCCGTTTTCCGTAGGACTCTCTTCTCTGACCTGAGTCTCCTTTGGAACTCTGCAGGTTCT
+
CCCCCCCCFFFFGGGGGGGGGGHHGGGFHEHHHGGGGGGGGHHHHGGGGGGGHHHGHHGGGGGGGGGGGGGHHHHGGGGHGHHHEFGGGGDGGGHGHHFHHHHHGHHFHHHGGHHGGGGGHHHHHHHHEFHGHHGGGGGHGHHGHGGGGGGGGGGGGGFGGGGGGGFFFFFFFFFFFFFFFFFFFFFFFFFFFFFFFFFFFFFFFFFFFFFFFFFFFFFEFFFFFFFFFFFFFFFFFFFFFFFFFFFFFFF
@M05620:37:000000000-D9766:1:1101:7621:11600 1:N:0:9
GAGGCTGCTTTGGAAGAAACTCATAGATTACTGCAACAGTTCCCCCTGGACCTGGAAAAGTTTCTTGCCTGGCTTACAGAAGCTGAAACAACTGCCAATGTTCCTACAGGATGCTACCCGTAAGGAAAGGCTCCTAGAAGACTCCAAGGGAGTAAAAGAGCTGATGAAACAATGGCAAGTAAGTCAGGCATTTCCGCTTTAGCCCTCTTGTGGATCCAATTGAACAATTCTCAGCCTTTGTACTTGTAACT
+
AAABBBFBFFFFGG5FFGGFGFFDGFGHHGGGEGFFHHHHHF5BGG2FFHGGHHGGBAEGFHHGGGGFFF3BBBFBBBBGHFFGHEBGB3FGFFFHEBGH4FFHGHHHBBBGBGH@FGGE?>EGHHHHFBFGGGHDDFFGGFG2BFGGF??EECFHF@F@CGFFHFHFFGFE?FFFGF/?>1F>F<=<F.>>GDG>C<<<G=D<G<<GGHC<AGCCCGGHHHE:GHFH;0;;B0:/;C;F0;;;F0;90C0
@M05620:37:000000000-D9766:1:1101:15295:11600 1:N:0:9
ACCACACCTTCTACAATGAGCTGCGTGTGGCTCCCGAGGAGCACCCCGTGCTGCTGACCGAGGCCCCCCTGAACCCCAAGGCCAACCGCGAGAAGATGACCCAGGTGAGTGGCCCGCTACCTCTTCTGGTGGCCGCCTCCCTCCTTCCTGGCCTCCCGGAGCTGCGCCCTTTCTCACTGGTTCTCTCTTCTGCCGTTTTCCGTAGGACTCTCTTCTCTGACCTGAGTCTCCTTTGGAACTCTGCAGGTTCT
+
CCCCCCCCFFFFGGGGGGGGGGHHGGGEHGHHHGGGGGEGGHHHHGGGGGGGHHHHHGHGGGGGGGGGGGGGHHHGGGGHGHHHHGGGGGGGGGGHHHFHHHHHGHHHHHHGGHHGGGGGHGFHHHHHHHHGHHGGGDGHGHHGHGGGGGGGGGGGGGFDAFGFGGFFFFFFFFFFFFFFFFFFFFFFFFFFFFFFFFFFFFFFFFFFFFFFFFFFFFF0FFFFBFFFFFFFFFFFFFFFFFFFFFFFFFF
@M05620:37:000000000-D9766:1:1101:7960:11601 1:N:0:9
GAGGCTGCTTTGGAAGAAACTCATAGATTACTGCAACAGTTCCCCCTGGACCTGGAAAAGTTTCTTGCCTGGCTTACAGAAGCTGAAACAACTGCCAATGTTCCTACAGGATGCTACCCGTAAGGAAAGGCTCCTAGAAGACTCCAAGGGAGTAAAAGAGCTGATGAAACAATGGCAAGTAAGTCAGGCATTTCCGCTTTAGCACTCTTGTGGATCCAATTGAACAATTCTCAGCATTTGTACTTGTAACT
+
AAA?AA4AFFFFFGGGGGGGGEEDFGGHFHGHBHHHHHGGGHHHHGCGGHHFHCFFGHHHGHFHFFEHHFHHEEEFGHHHCFGGHHHEHHHHGHFHFHHHHHFHHHFHB?1B@GHFHHHE/>EHHHHHH0GGHGHHHGHHHHHHFCHD/CGECFHHHFFFEHHHFHHFGGFGGHHHHFAGFDFGHDFGFGHHHHH?C<EFHGH0DGBGHEGCCFCGHHGHGHEFFHHHHHGFB;C;;FFGBFFGFGFGFG;
@M05620:37:000000000-D9766:1:1101:8833:11604 1:N:0:9
ACCACACCTTCTACAATGAGCTGCGTGTGGCTCCCGAGGAGCACCCCGTGCTGCTGACCGAGGCCCCCCTGAACCCCAAGGCCAACCGCGAGAAGATGACCCAGGTGCGCGGCACGCTCCCTGTTCTGCTGGCCGCCTCCCTCCTTCCTGGCCTCCCGGCGCCGCGCCCTTTCGGCCTGGTTCTCTCTTCTGCCGTTTACCGTAGGACTCTCTTATCTGACCTGCGTCTCCTTTGGAACTCTGCAGGTTCT
+
DDDDDDCCFFFFGGGGGGFGGGHHGGGGHGHHHGGGGGGGGHHHHGGGGGGGHHHHHHHGGGGGGGGGGGGHHHHGGGGHGHHHHGGGGGGGGGHHHHG>==GH/111//>---<.-..<<:0;C0;00::0:;-A-.C9./C9:BFFGB:C.0.;CED=-=-----@-:/00.--.:A.BB0FFF00:0B0B0-:AF.;0.9...00;::BFB00;FFB::0;:-;-;B0000;/00:000:00B.A00:
@M05620:37:000000000-D9766:1:1101:16670:11611 1:N:0:9
AGTGCCAGCTCTCAATCGCACAGGGGACCCAGGGCCTGGCCCCTCCATCCAGAAAACCTATGACCTCACCCGCTACCTGGAGCACCAACTCCGCAGCTTGGCTGGGACCTATGTGAGTATCCAGCGTAGGAATCTGGGAGTTGGGGAGGAGTGAGGAGTTGGGGAAAGACAGTCCTAACCGTGGAGGGTTCTGGTAAATGATGGGGTGAGGAGGGGCTCTTTGGCTCCCACCAGTCCCCCTGTCTGGTCTA
+
BCCBCFFFCFFFGGGGGGGGGGHHGGGGGGHHGGGGGGHHHHGHGGHHHHHHHHHHHGHHHHHHHHHHHHHGGGGGHHHHHHHHHHHHGHHHGGGGGHHHGHHGGGHHGHHHHHHHHHHHHHHHHGGGGGHHHHHHHHHGGHHHGGGGGGGHHHHHHGHHHHGGGGHHHHHHHHHHHHHHGGGGGGGGGGGGHGGGGGGGHGGGGGFFFFFFFFFFFFFFFFFFFFFFFFFFFFFFFFFFFFFFHFFFFFF
@M05620:37:000000000-D9766:1:1101:9392:11615 1:N:0:9
AGTGCCAGCTCTCAATCGCACAGGGGACCCAGGGCCTGGCCCCTCCATCCAGAAAACCTATGACCTCACCCGCTACCTGGAGCACCAACTCCGCAGCTTGGCTGGGACCTATGTGAGTATCCAGCGTAGGAATCTGGGAGTTGGGGAGGAGTGAGGAGTTGGGGAAAGACAGTCCTAACCGTGGAGGGTTCTGGTAAATGATGGGGTGAGGAGGGGCTCTTTGGCTCCCACCAGTCCCCCTGTCTGGTCTA
+
>>AABFFFAFFFGDFGGFEFEEBGFEGGGGHHGGGGGGHHHHGHGGGGHHGHHGHHGGHHHHHHHHHHHHHFGECFHHFB2FF1FGHFGHHHGGGGGHHHGHHGGGHHGHHHHHHHHGHHHHHHHGGGGGHGHHHHGHHGEHHHGGGGGGGHHHHHGGHHHGGGGGGHHHHHGHHHHHHHGDGGGGGG;CGGGGGFGGFGFFGGGGFFFFFFFFFFFFFFFFFFFFFFFFFFE.9BFFFD-;:/:B/////
@M05620:37:000000000-D9766:1:1101:21267:11642 1:N:0:9
AACACACCTTCTACAATGAGCTGCGTGTGGCTCCCGAGGAGCACCCCGTGCTGCTGACCGAGGCCCCCCTGAACCCCAAGGCCAACCGCGAGAAGATGACCCAGGTGAGTGGCCCGCTACCTCTTCTGGTGGCCGACTCCCTCCTTCCTGGCCTCCCGGAGCTGCGCCCTTTCTCACTGGTTCTCTCTTCTGCCGTTTTCCGTAGGACTCTCTTCTCTGACCTGAGTCTCCTTTGGAACTCTGCAGGTTCT
+
>1>AA1AAFF1B3GG1AFGF1BF1AEEEH0FGHF000AE//GFGHGCGA/F/DBAFEGBEEECE>E@EGGAG1FFEGGC?CGHAACGEG/CCCCF11FGHHH/F/1GFHHHGGHFCCCGCHFHHFHHDGFGGHH?-:AE/CGHGHHHGGGBFGGFGEB??AAABFGGA@>BBFBF9FFBFFF/BFFF/BFBBBB-ABFEEF-BAFFFFFFFFFFFFFF/9/:FFF-;BBFFFFFBB/FF//9/B/FFFBFF
@M05620:37:000000000-D9766:1:1101:23265:11649 1:N:0:9
ACCACACCTTCTACAATGAGCTGCGTGTGGCTCCCGAGGAGCACCCCGTGCTGCTGACCGAGGCCCCCCTGAACCCCAAGGCCAACCGCGAGAAGATGACCCAGGTGAGTGGCCCGCTACCTCTTCTGGTGGCCGCCTCCCTCCTTCCTGGCCTCCCGGAGCTGCGCCCTTTCTCACTGGTTCTCTCTTCTGCCGTTTTCCGTAGGACTCTCTTCTCTGACCTGAGTCTCCTTTGGAACTCTGCAGGTTCT
+
BBBBBBBBFFFFGGGGGG5BGFHHGGFEGEHHGFGGGGGGGHHHHGGEGFGGHHHGHHHEGGGGGGGGGGGHHHHGGGGHGHHHHGGGGG/BDGFGHHHHHHHHGHHHHHHGGHHGGGGGHHHHHHHHHHHGHHGGGEFHGHHGHGGGGGGGGGGGGGFGAGGGGGFFFFFFFFFFFFFFFFFFFFFFFFFFFFFFFFFFFFFFD.BFFFFFFFFFFFF9FFFFEFFFFFFFFFFFFFFFFFFFFFFFFFF
@M05620:37:000000000-D9766:1:1101:12292:11667 1:N:0:9
ACCACACCTTCTACAATGAGCTGCGTGTGGCTCCCGAGGAGCACCCCGTGCTGCTGACCGAGGCCCCCCTGAACCCCAAGGCCAACCGCGAGAAGATGCCCAGGTGAGTGGCCCGCTACCTCTTCTGGTGGCCGCCTCCCTCCTTCCTGGCCTCCCGGAGCTGCGCCCTTTCTCACTGGTTCTCTCTTCTGCCGTTTTCCGTAGGACTCTCTTCTCTGACCTGAGTCTCCTTTGGAACTCTGCAGGTTCTA
+
ABABBBBBFFFFGGGGGGEGGGHHEEEFHGHFHGGGDEECFEHFHGGGEFGFHGHHHHHGGGGGGGFFGGGHHHHGGGGCEEHHHGGFGGGFCDCGD<<GFHGGGFHHHFGGHFFGGC?GHHHHHHHHHHGHHGGGGGHGHHGHHGGGGGGGGGGGGG:9@FGGGGFFFFFFFFFFFFFFFFFFFFFFFFFFFFFFFFFFFFFFFFFFFFFFFFFFFFFFFFF/BFFFFFFFFFFFFFFFFFFFFFFFFFB
@M05620:37:000000000-D9766:1:1101:14784:11674 1:N:0:9
ACCACACCTTCTACAATGAGCTGCGTGTGGCTCCCGAGGAGCACCCCGTGCTGCTGACCGAGGCCCCCCTGAACCCCAAGGCCAACCGCGAGAAGATGCCCAGGTGAGTGGCCCGCTACCTCTTCTGGTGGCCGCCTCCCTCCTTCCTGGCCTCCCGGAGCTGCGCCCTTTCTCACTGGTTCTCTCTTCTGCCGTTTTCCGTAGGACTCTCTTCTCTGACCTGAGTCTCCTTTGGAACTCTGCAGGTTCTA
+
CCBABBBCFFFFFGGGGGGGGGHHGGGFHGHGHGGGGGGGGHHHHGGGGGGGHHHHHHHGGGGGGGGGGGGHHHHGGGGHGHHHHGGGGGCGGGHHHHHHHHHGHHGGGGFGGGGGCGGHHHHHHHHGGH?HFDG@AEGGHHDHHGGGGGGGGGGGGA@DCFFGGFDFCFFFFFFFFFFFFFFFFFFFFFFFFFFFFFFFFF?DFFFFFFFFFFFFFFFFFFB/9BBBFFFFFFFFFFFFFFFFFFFFFF/
@M05620:37:000000000-D9766:1:1101:12722:11696 1:N:0:9
ACCACACCTTCTACAATGAGCTGCGTGTGGCTCCCGAGGAGCACCCCGTGCTGCTGACCGAGGCCCCCCTGAACCCCAAGGCCAACCGCGAGAAGATGCCCAGGTGAGTGGCCCGCTACCTCTTCTGGTGGCCGCCTCCCTCCTTCCTGGCCTCCCGGAGCTGCGCCCTTTCTCACTGGTTCTCTCTTCTGCCGTTTTCCGTAGGACTCTCTTCTCTGACCTGAGTCTCCTTTGGAACTCTGCAGGTTCTA
+
CCCCCBBCFFFFGGGGGGGGGGHHGGGGHGHHHGGGGGGGGHHHHGGGGGGGHHHHHHHGGGGGGGGGGGGGHHHGGGGHGHHHHGGGGGGGGGGHHHHHHHHGHHFHHHGGHHGGGGGHHHHHHHHHHFGHHGGGGGHGHHGHHGGGGGGGGGGGGDGGDGGGGGFFFFFFFFFFFHFFFFFFHFFFFFFFFFFFFFHFFFFFFFFFFFFFFFFFFFFFFFFFFFFFFFFFFFFFFFFFFFFFFFFFFFB
@M05620:37:000000000-D9766:1:1101:6061:11702 1:N:0:9
GCGTCTGCTTTGGCAGAGCACACGTCTGCACTCCCGTCACATTACTCGCTCTCGTATGCCGTCTTCTGCTTGAAACCAAACAAAACCCCACGTACCAACAGGATGCTACCCGTAAGGAAATGCTCATAGCAGACTCCAAGGGAGTAACAGATCTGATGCACCAATGGCACGTCCTTCAGGCATTTCCGCTTTAGCACGCTTGTGGATCCACTTGAACAATTCTCCGCATTTGTACTTGTACCTGACACGCC
+
>>>1>>>DFFD@FGG11AG1F00ABFFF13BGHG0BABAEB2DFH2DE/AGHBEFAA0EEEAA0BD21DF11BB11B?F//0/000B/B////0?/B>>FGAGFB0F2FBF<E/<0<1G01BBBF1BFG1110FGFB1@FFC/??<?1?10111?1FG11100.<110FGA<...==G00<.CGFGGCA:.;;;0;C-::E.CFGE;B/0/;;;9;C;/;FFB90.;-;-;//9BB9;B//;;BB/9/;-E
@M05620:37:000000000-D9766:1:1101:20024:11726 1:N:0:9
ACCACACCTTCTACAATGAGCTGCGTGTGGCTCCCGAGGAGCACCCCGTGCTGCTGACCGAGGCCCCCCTGAACCCCAAGGCCAACCGCGCGAAGATGACCCAGGTGAGTGGCCCGCTACCTCTTCTGGTGGCCGCCTCCCTCCTTCCTGGCCTCCCGGAGCTGCGCCCTTTCTCACTGGTTCTCTCTTCTGCCGTTTTCCGTAGGACTCTCTTCTCTGACCTGCGTCTCCTTTGGAACTCTGCAGGTTCT
+
ABBABAA>FFFFGGGGGG5BBBF4EEEBBAHHHFFEAEGCFHHHHGGAEEEEHHHHHHH?EEGGGEEGGGGGGHHGGGGHFHHHHGFEGG/>@DCDFHHHHGEFFHH1GGHGGH.>DCDGHHHHHHHHEHHGHGG-CDEGGGGGGGGGBFBFGGGGGGGBB-AFFBBFBBFFFFFFFFFFFFFFFFFFFFFFFFBFFFFFFFFFDDFFFFFFFFFFFFFFFFFF.@D;DFFFFFFFFFFFFFFFFFFFFFF
@M05620:37:000000000-D9766:1:1101:24289:11758 1:N:0:9
AGTGCCAGCTCTCAATCGCACAGGGGACCCAGGGCCTGGCCCCTCCATCCAGAAAACCTATGACCTCACCCGCTACCTGGAGCACCAACTCCGCAGCTTGGCTGGGACCTATGTGAGTATCCAGCGTAGGAATCTGGGAGTTGGGGAGGAGTGAGGAGTTGGGGAAAGACAGTCCTAACCGTGGAGGGTTCTGGTAAATGATGGGGTGAGGAGGGGCTCTTTGGCTCCCACCAGTCCCCCTGTCTGGTCTA
+
ABBABFFFBFFFGFGGGGGGGGGHGGGGGGHHGGGGGGHHHHGHGGGHHHHHHGHHHGHHHHHHHHHHHHHGGGGGHHHGHGGHHHHHGHHHGF@EGGHHGGHGGGHHGHHHHHHHHFHHHGFHHG?EDGHHHHHHHHHGEHHHGGGGGGGHHHHHGGHGHHGGGGHHHHHGHHHHHHHHGEEGGGGG99AFGGFGGGGGGGGGGGFFFFFFFFFFFAEFFFFFFFFFFFFFFFFFFFFFFFFFFFFFFFF
@M05620:37:000000000-D9766:1:1101:11364:11764 1:N:0:9
ACCACACCTTCTACAATGAGCTGCGTGTGGCTCCCGAGGAGCACCCCGTGCTGCTGACCGAGGCCCCCCTGAACCCCAAGGCCAACCGCGAGAAGATGACCCAGGTGAGTGGCCGGCTACCTCTTCTGGTGGCCGCCTCCCTCCTTCCTGGCCTCCCGGTGCTGCGCCCTTTCTCACTGGTTCTCTCTTTTGCCGTTTTCCGTAGGACTCTCTTCTCTGACTTGCGCCCCCTTTGGAACCTTGCAGGTTCT
+
A>A1A?A11CFFBGGB3FA1G1G1EAAAA0BF1AFAAEGEAGECGGGE/ABCDFFFFHBA/F@EG/EEG/>0@1FEGE>GA/GHGGE@CC/<//0<1?1DGG/GF1110?D/??---<.0C0<<00=D00<..C@--:.C.;C./90/0;B..09A.;--;-0;0-9-99B///;/:/B-9B/9BB/9B//99/-;ABEB9-/-;A/////9///BBF//9//:/--9-;@>A/9/9/9--/9;/BFF//9
@M05620:37:000000000-D9766:1:1101:12676:11771 1:N:0:9
GAGGCTGCTTTGGAAGAAACTCATAGATTACTGCAACAGTTCCCCCTGGACCTGGAAAAGTTTCTTGCCTGGCTTACAGAAGCTGAAACAACTGCCAATGTTCCTACAGGATGCTACCCGTAAGGAAAGGCTCCTAGAAGACTCCAAGGGAGTAAAAGAGCTGATGAAACAATGGCAAGTAAGTCAGGCATTTCCGCTTTAGCACTCTTGTGGATCCAATTGAACAATTCTCAGCATTTGTACTTGTAACT
+
BBBCBCFCFFFFGGGFGGGGGGHHHHHHHHHGHGGHFHHHHGHHFGGGHHHHHHHHHFHHGHHHHHHGGHHHHHHGHHGHHHHHHGFHGHHHHHHHHGHHHHHHHHHHHHHGHHHHHHHGFEFHHHHHGGHHHGHHHHHHHGHHHHHHGGGGGHHHHFFHHHHHHHHHHHHGHHHHHHGHGHHHHFFGGCGHHHHEGGGGHHHFHHGHHHGGEHGHHHHHHHHHHHGGHHGGGGEFFGGGFFFGGFGGFG;
@M05620:37:000000000-D9766:1:1101:13383:11773 1:N:0:9
AGTGCCAGCTCTCAATCGCACAGGGGACCCAGGGCCTGGCCCCTCCATCCAGAAAACCTATGACCTCACCCGCTACCTGGAGCACCAACTCCGCAGCTTGGCTGGGACCTATGTGAGTATCCAGCGTAGGAATCTGGGAGTTGGGGAGGAGTGAGGAGTTGGGGAAAGACAGTCCTAACCGTGGAGGGTTCTGGTAAATGATGGGGTGAGGAGGGGCTCTTTGGCTCCCACCAGTCCCCCTGTCTGGTCTA
+
ABAACFFFCFFFGGGGGGGGGGHHGGGGGGHHGGGGGGHHHHGHGGHHHHHHHHHHHGHHHHHHHHHHHHHGGGGGHHHHHHGHHHGHGHHHGGGGGHHHGHHGGGHHGHGHHHHHHHHHHHHHHGGFGGHGHHHHGHHGGHHHGGGGGGGHHHHHHGHHHHGGGGHHHHHHHHHHHHHHGGGGGGGGGGGGGGGGGGGGGGGGGGFFFFFFFFFFFFFFFFFFFFFFFFFFFFFFFFFFFFFFFFFBFFF
@M05620:37:000000000-D9766:1:1101:8012:11787 1:N:0:9
ACCACACCTTCTACAATGAGCTGCGTGTGGCTCCCGAGGAGCACCCCGTGCTGCTGACCGAGGCCCCCCTGAACCCCAAGGCCAACCGCGAGAAGATGACCCAGGTGAGTGGCCCGCTACCTCTTCTGGTGGCCGCCTCCCTCCTTCCTGGCCTCCCGGAGCTGCGCCCTTTCTCACTGGTTCTCTCTTCTGCCGTTTTCCGTAGGACTCTCTTCTCTGACCTGAGTCTCCTTTGGAACTCTGCAGGTTCT
+
AAAAAAAAFFFFGGGGGGG1F1FGGEEGHFHHCFGFCEGGGHHHHGGGFGGGDGHHHHHGEG?EGGGGGGGHHGHGGGGH/GHHHGG/BCCGCGFFDFHFHHAFFHHHHGHGGHHGGGGGHHHHHHHH0=<CFHGGGCCHAGHGHGGGGGGGGG.EGGGG@AGGGG@F@@F/FFFFFFFFFFFFFFFFFFFFFF@BBFFFFFFEBFFFFFFFFFFFFFFFFFFFFBBFFFFFFFFFFFFFFFFFFFFFFFB
@M05620:37:000000000-D9766:1:1101:27527:11789 1:N:0:9
AGTGCCAGCTCTCAATCGAACAGGGGACCCAGGGCCTGGCCCCTCCAGCCAGAAAACCTATGACCTCACCCGCTACCTGGAGCACCAACTCCGCAGCTTGGCTGGGACCTATGTGAGTATCCAGCGTAGGAATCTGGGAGTTGGGGAGGAGTGAGGAGTTGGGGAAAGACAGTCCTAACCGTGGAGGGTTCTGGTAAATGATGGGCTGAGGAGGGGCTCTTTGGCTCCCACCAGTCCCCCTGTCTGGTCTA
+
AA>AADF1AFFFFGGGFG1AFAGCFGGEEEGHC0EEFGHCFHAGGGH1BAFG0GFFHGH1BGBHHHHHHHGGGGGGHHHHHFHHHHHFGH1BEEEEGHFFGHHGFGHHGHHHHHHHH>GHHHHHH/CCCGHHHHHHHHCFGHHHGGACGCEHHFHHHAG/G/<CEGGHGHGHHHHHHHHHGGGGBFGG.C.BFG9;CFFFGFGGE.;BFFFFFF-9@@FFFFFFFFF?FF-9AFFBF/AB@FFFFFFFFF/
@M05620:37:000000000-D9766:1:1101:11192:11791 1:N:0:9
ACCACACCTTCTACAATGAGCTGCGTGTGGCTCCCGAGGAGCACCCCGTGCTGCTGACCGAGGCCCCCCTGAACCCCAAGGCCAACCGCGAGAAGATGCCCAGGTGAGTGGCCCGCTACCTCTTCTGGTGGCCCCTTCCCTCCTTCCTGGCCTCCCGGAGCTGCGCCCTTTCTCACTGTTTTTCTCTTTTGCCGTTTTCCGTAGGACTCTCTTCTCTTACCTGAGTCTCCTTTGGAGCTCTGCAGGTTCTA
+
BBBBBAABFFFFGGGGGGGGGFHGGGEGEGGHHGGG?EE?AGCGHGGGFGGGDFGGGHHGGG?FGGEGGGEF3FGGGGEHFHHH/FGGGCCGGCHFHF2?2CFCGFD0F1/??G?-A->FGGFBD0=0=G.<..<.;GH/<GGFHHHFHGFFF99AA?A--=BF-AGACBFBBF/FF9/;B.:B/:BF/;/;/9AA/9;/.;;..////9B/;//;///:BFB/.9:/;FF/FF/;/;;9B/F/;.A9BBB
@M05620:37:000000000-D9766:1:1101:27174:11793 1:N:0:9
AGGACCAGCTCTCAATCGCACAGGGGACCCAGGGCCTGGCCCCTCCATCCAGAAACCCTATGACCTCACCCGCTACCTGGCGCACCCTCTACGCAGCTGCGCCGGGACCGATGTGAGTATTCAGCGTCGGCATGGGGGCGTTGGCGCGGCGTGCGGAGTTGCGGAACGCCCGTCCTAACCGTGGTGGGTTCTGGTAAATGACGGGGTGAGGAGGGGCTCTTTGGAGCCCACCTGTCCCCCTGGCTGGTCTA
+
1>11>>>>>@CFF1F3BAA1A0FEE00A0A0B00B//AFFGFEAEFCGBG1GBCB00EFFAB2FG@@FHF0/>>>EHB1B0>EEGGA/GHE1/>/<>B11//<<///<///>/011<1>11<<FGC>.<--<-..:.------9/:.-;-;9--99--9/:/-;---;----;-A-/9-;9B---;9@-;;B9F9////;:/;----999-;A9-----//9////9-9--B-;//9/-:@--99-BF/9B
@M05620:37:000000000-D9766:1:1101:26200:11807 1:N:0:9
GCGGCTGCTTTGGAAGAAACTCATAGATTCCTGCACCAGTTCCCCCTGGACCTGGAAACGTTTCTTGCCTGGCTTACAGAAGCTGAAACAACTGCCAGTGTTGCTACAGTATGCTACCCGTAAGGAAAGGCTCCTAGAAGACTCCCAGGGAGTAACATAGCTGCTGACACAACGGCAAGTAAGTCAGGCAGTTCCGCTTTAGCACTCCTGTGGATCCGATTGTACAACTCTCAGCATTTGGACTTGTGACT
+
A11>A1AAFFDF1GGG1BABFBAB3FFGG3DGGG01ABBA1DDGHGGGE0BB0BFFH10BFH0GFGFHHHHGHFH1GHHBGEGGE1BBF0/?B>BB11B@B2/BF21112B22B2BG0>/E/ECE1000B/1GGB11<<<1GGFG/B1?//?<@1212<11@111??0110//-----.1<00=G<0</../=GG.;EG.G;GHCG//</0</0C0/....900000/;0=CF;/0;0CF09B000;09//
@M05620:37:000000000-D9766:1:1101:17546:11814 1:N:0:9
ACCACACCTTCTACAATGAGCTGCGTGTGGCTCCCGAGGAGCACCCCGTGCTGCTGACCGAGGCCCCCCTGAACCCCAAGGCCAACCGCGAGAAGATGACCCAGGTGAGTGGCCCGCTACCTCTTCTGGTGGCCGCCTCCCTCCTTCCTGGCCTCCCGGAGCTGCGCCCTTTCTCACTGGTTCTCTCTTCTGCCGTTTTCCGTAGGACTCTCTTCTCTGACCTGAGTCTCCTTTGGAACTCTGCAGGTTCT
+
ABABBBBBFFFFFGGFGGGEGDGFGEGFHGHHHGGGGGGFGHHHHGGGGEGFHFFHHHHGGGGGGGGGGGGHHHGGGGGHGHHHHGGEGGBD?FGHHHGHHHHHFHHDG<GFGHADGGGGHHHHHHHHHFHGGHGGGGGEEGHGHGGGGGGGGGGGGGAGGGGGGGFFFFFBFFFFFFFFFFFFFFFFFFFFFFFFFFFFFFFEDFFFFFFFFFFFFFFFFFFFFFFFFFFFFFFFFFFFFFFFFFFFFFF
@M05620:37:000000000-D9766:1:1101:13659:11816 1:N:0:9
ACCACACCTTCTACAATGAGCTGCGTGTGGCTCCCGAGGAGCACCCCGTGCTGCTGACCGAGGCCCCCCTGAACCCCAAGGCCAACCGCGAGAAGATGACCCAGGTGAGTGGCCCGCTACCTCTTCTGGTGGCCGCCTCCCTCCTTCCTGGCCTCCCGGAGCTGCGCCCTTTCTCACTGGTTCTCTCTTCTGCCGTTTTCCGTAGGACTCTCTTCTCTGACCTGAGTCTCCTTTGGAACTCTGCAGGTTCT
+
CCCCDDCCFFFFGGGGGGGGGGHHGGGEGGHHHGGGGGGGGHHHHGGGEGGGGHHHHHHGGGGGGGGGGGGHGHHGGGGHGHHHHGGGGGGGGGHHHHHDHHEAFHGDFGHGGHHGGGGGHGGFHHFDHFGGFHCDGDAGGHHGFGFGEFGGGGGGGDG?9BAFFGAFFFFFFFFFFFFFFFFFFFFBFFF:FFADDFFFFFFFDDFBBBBFFFFFFFF:FFB:</B<F0BFFFFFFFFFFFFFBBFFBBB
@M05620:37:000000000-D9766:1:1101:12419:11821 1:N:0:9
ACCACACCTTCTACAATGAGCTGCGTGTGGCTCCCGAGGAGCACCCCGTGCTGCTGACCGAGGCCCCCCTGAACCCCAAGGCCAACCGCGAGAAGATGCCCAGGTGAGTGGCCCGCTACCTCTTCTGGTGGCCGCCTCCCTCCTTCCTGGCCTCCCGGAGCTGCGCCCTTTCTCACTGGTTCTCTCTTCTGCCGTTTTCCGTAGGACTCTCTTCTCTGACCTGAGTCTCCTTTGGAACTCTGCAGGTTCTA
+
ABAABBBBFFFFGGGFGGGFGFHFEEGGHGHGGFGGAEGFEHHHHGGGAEGFGEFGHHHGGGCGGGEFGGGHHHFGGGGHGHHHEGGGGGGGCFHHFFHHHHHGHHHHHHGGFEFGDGGHHHGHHHGH0/DHHGGGFDCEHFGHFFGFGGGGGGEEA?DFGFFFDGF-9FF/BBFFFFFFFFFFFFFFFFFFFFFFFFFFFFFFFFFFFFFFFEFFFFFFFFFFFFFFFFFFFFFFFFFFFFFFFEFFFFB
@M05620:37:000000000-D9766:1:1101:16562:11826 1:N:0:9
ACCACACCTTCTACAATGAGCTGCGTGTGGCTCCCGAGGAGCACCCCGTGCTGCTGACCGAGGCCCCCCTGAACCCCAAGGCCAACCGCGAGAAGATGCCCAGGTGAGTGGCCCGCTACCTCTTCTGGTGGCCGCCTCCCTCCTTCCTGGCCTCCCGGAGCTGCGCCCTTTCTCACTGGTTCTCTCTTCTGCCGTTTTCCGTAGGACTCTCTTCTCTGACCTGAGTCTCCTTTGGAACTCTGCAGGTTCTA
+
AAABBBBBFFFFFFFGFGGFGGFFGEAEGGDGFGGGGGGGGHHHHGEGFGFFFDGFFHHGGGGGGGGGGGGGGHGFGGGHGHHHHGGGGGGGGGEHHFGHHHHEFCGHHGGGGGCAC?@FHHGHGGGFDFGHHG?CGGHGHGGHHGGGCFFGGGGGGG?DGFFGGGFFFFFFFFFFFFFFFFFFFFFFFFFFFFDDFEFFDBFAAFBFFFFFFFFEFFFFFFFFFFFFFFFFFFFFFFFFFFFFFFFFFF;
@M05620:37:000000000-D9766:1:1101:17908:11848 1:N:0:9
ACCACACCTTCTACAATGAGCTGCGTGTGGCTCCCGAGGAGCACCCCGTGCTGCTGACCGAGGCCCCCCTGAACCCCAAGGCCAACCGCGAGAAGATGACCCAGGTGAGTGGCCCGCTACCTCTTCTGGTGGCCGCCTCCCTCCTTCCTGGCCTCCCGGAGCTGCGCCCTTTCTCACTGGTTCTCTCTTCTGCCGTTTTCCGTAGGACTCTCTTCTCTGACCTGAGTCTCCTTTGGAACTCTGCAGGTTCT
+
BBAABBCCFFFFGFGFGGGGGGHGGDEBFEHFHGGFGGEGGHGHHGGGFGGGGHGHHGHGGGGGGGGGGGGHGHHGGGGHGGHHHGGEFGDGGGHHFHHFFHHGEHHGHHGFGHHGGCCGHHHGHGHE0DFAFHFCGGFAEFFGGFGEFFFGGBFGGF?@9@FCF9DFFFFBBFFFFFFFFFBBFFFFFFBFFFFDDFFFFDFFDDBF/:FFFFFFFFFFFFFFFFFFFFFFFFFFFFFFFFFFFFFFFFF
@M05620:37:000000000-D9766:1:1101:4242:11855 1:N:0:9
GAGGCTGCTTTGGAAGAAACTCATAGATTACTGCAACAGTTCCCCCTGGACCTGGAAAAGTTTCTTGCCTGGCTTACAGAAGCTGAAACAACTGCCAATGTTCCTACAGGATGCTACCCGTAAGGAAAGGCTCCTAGAAGACTCCAAGGGAGTAAAAGAGCTGATGAAACAATGGCAAGTAAGTCAGGCATTTCCGCTTTAGCACTCTTGTGGATCCAATTGAACAATTCTCAGCATTTGTACTTGTAACT
+
BBBBBBFBFFFFGGGGGGGGGGGHHHFHHHHHHHHGFHHHHHHHHGGGHGHHHHHH3FHHHHHHHHHHHHFGHHHHHEFHHHHHHHGHHHHHHHHHHHHHHHHHHHHHH?FHGGGHHHHGEEGHHHHHHFHHHGHHHFHHHC?FGGHHG<FDEFHHHFFGHHHHHGHFFGG/FFHHHHFGHHHHHHHHHGHHHGHDECGGHGH0GHHHFHCGGHFHHGHHHHHHHFGHGFEFGGGBFGGGFGFGG;;FFG0
@M05620:37:000000000-D9766:1:1101:20615:11857 1:N:0:9
GAGGCTGCTTTGGAAGAAACTCATAGATTACTGCAACAGTTCCCCCTGGACCTGGAAAAGTTTCTTGCCTGGCTTACAGAAGCTGAAACAACTGCCAATGTTCCTACAGGATGCTACCCGTAAGGAAAGGCTCCTAGAAGACTCCAAGGGAGTAAAAGAGCTGATGAAACAATGGCAAGTAAGTCAGGCATTTCCGCTTTAGCACTCTTGTGGATCCAATTGAACAATTCTCAGCATTTGTACTTGTAACT
+
BABCCAFCFFFFGGGGGGGGGGHHHHHHHHHHHHHHGHHHHHHHHGGGHHHHHHHGHGHHHHHHHHFHHHHHHHHHHHHHHHHHHHHHHHHHHHHHHGHHHHHHHHHHHHHHHHHHHHHGGGGHHHFHHHHHHGHHHGHHHHHHHHHHGGHGGHHHHHGGHHHHHHHHHHHHHGHHHHGHHHHHHHHHHGHHHHHGGGGGHHHHHHHHHHHHGHGHHHHHHHHGHHHHHHGGGGGGGGGFFGGGGGGGGGF
@M05620:37:000000000-D9766:1:1101:17660:11872 1:N:0:9
ACCACACCTTCTACAATGAGCTGCGGGTGGCTCCCGAGGAGCACCCCGTGCTGCTGACCGAGGCCCCCCTGAACCCCAAGGCCAACCGCGAGAAGATGACCCAGGTGCGTGGCCCGCTACCTCTTCTGGTGGCCGCCTCCCTCCTTCCTGGCCTCCCGGAGCTGCGCCCTTTCTCACTGGTTCTCTCTTCTGCCGTTTTCCGTAGGACTCTCTTCTCTGACCTGAGTCTCCTTTGGAACTCTGCAGGTTCT
+
AAA1A>AAFFFFGGGG3GEDGFHGG0AAE0GCAFGEEGGEGHFHHGGGEEGGHHG1GHGG?EGEG?EGGGG0FEHGGG/G//GHHG//BCC@@CGH1F1<FHAGGC11->A?@HHCGCGGHFHHFHHFHGFCFFC@ABGEEGFBFEEFGBGEF0FGEF-;;=FFB@=F?@FFFFFFFFFFFFFFFFEFBBFFFF<BBFFFFFF;BBFFFFFFFFFFFFF/:/FF9F:/9BFFFFFFFFFFFFFF9FFFFFF
@M05620:37:000000000-D9766:1:1101:8211:11883 1:N:0:9
ACCACACCTTCTACAATGAGCTGCGTGTGGCTCCCGAGGAGCACCCCGTGCTGCTGACCGAGGCCCCCCTGAACCCCAAGGCCAACCGCGAGAAGATGCCCAGGTGAGTGGCCCGCTACCTCTTCTGGTGGCCGCCTCCCTCCTTCCTGGCCTCCCGGAGCTGCGCCCTTTCTCACTGGTTCTCTCTTCTGCCGTTTTCCGTAGGACTCTCTTCTCTGACCTGAGTCTCCTTTGGAACTCTGCAGGTTCTA
+
CCCDCCCBFFFFGGGGGGGGGGHHGGGBFGHHHFFFGGGGGHHHHGGGGGGGHHHHHHHGGFGGGGGGGGGHGHHGGGGHGHHHHGGGGGBCFGHHHHGHHHHGGHHHHHGGHHGGGGGHHHHHHHHHHHGHHGGGFEHGHHGHHGGGGGGGGGGGGG-ADGGGGGFFFFFFFFHHHHFFFFFFFFFHFFFFFFFFFFHFFFFFFFFFFFFFHHHFFFFFFFFFFFFFFFFFFFFFFFFFFFFFFFFFFFF
@M05620:37:000000000-D9766:1:1101:21931:11897 1:N:0:9
GAGGCTGCTTTGGAAGAAACTCATAAATTACTGCCACAGTTCCCCCTGGCCATGCAACTGTTTCTTGCCTGGCTTCCAGAAGCTGGAACAACTGCCACTGTTCCTACAGGATGCTACCCGTAAGGCCAGGCTCCTCGCAGCCTCCAAGGGCGTACCAGAGCTGATGACACACTGGCAAGTAAGTCCGGCATTTCCGCTTTAGCACTCTTGTGGCTCCAATTGCACCATTCTCAGCATTTGTCCTTGTAACT
+
AA?AAAFAFFFFGCGFEG1FGGHAF3DA3A1AA101F0B122B10BAAB0B10A1B110BD21ADD11B1BEGHH0FBGHHFHHB00BE>BGGFFB11BGGHH2B2FGGFHHFHFHHHHGG/EGHF/?GCFHHGHHG/BF/FFHH0FFAB/>AC/<FGAGHHF1FGH<FGH.<FGHHHGH00=DG0CCG-;GFHHGGGGGHHHGGGEGGGBFG..;E/:FGGFGF/9C;FFGGGGGGGGFF/9FFFF9/FF
@M05620:37:000000000-D9766:1:1101:15793:11904 1:N:0:9
ACCACACCTTCTACAATGAGCTGCGTGTGGCTCCCGAGGAGCACCCCGTGCTGCTGACCGAGGCCCCCCTGAACCCCAAGGCCAACCGCGAGAAGATGACCCAGGTGAGTGGCCCGCTACCTCTTCTGGTGGCCGCCTCCCTCCTTCCTGGCCTCCCGGAGCTGCGCCCTTTCTCACTGGTTCTCTCTTCTGCCGTTTTCCGTAGGACTCTCTTCTCTGACCTGAGTCTCCTTTGGAACTCTGCAGGTTCT
+
CCCCDCCCFFFFGGGGGGGGGGHHGGGGHGHHGGGGGGGGGHHHHGGGEGGGHHHHHHHGGGGGGGGGGGGHHHHGGGGHGHHHHGGGGGGGGGHHHHHHHHHHGHHHHHHGGHHGGGGGHHHHHHHHHHHGHHFGGGGHGHHGHGGGGGGGGGGGGGAGGGGGGGFFFFFFFFFFFFFFFFFFFFFFFFFHFFFFFFFFFFFFFDFFFFFFFHHFFFFFFFFFFFFFFFFFFFFFFFFFFFFFFFFFFFF
@M05620:37:000000000-D9766:1:1101:17462:11907 1:N:0:9
ACCACACCTTCTACAATGAGCTGCGTGTGGCTCCCGAGGAGCACCCCGTGCTGCTGACCGAGGCCCCCCTGAACCCCAAGGCCAACCGCGAGAAGATGACCCCGGTGAGTGGCCCGCTACCTCTTCTGGTGGCCGCCTCCCTCCTTCCTGGCCTCCCGGAGCTGCGCCCTTTCTCACTGGTTCTCTCTTCTGCCGTTTTCCGTAGGACTCTCTTCTCTGACCTGAGTCTCCTTTGGAACTCTGCAGGTTCT
+
CCCCCCCCFFFFGGGGGGGGGGHHGGGGHGHHHGGGGGGGGHHHHGGGGGGGHHHHHHHGGGGGGGGGGGGHHHHGGGGHGHHHHGGGGGGGGGH2>G2FHC///<//0>1..<<--<-AFDGHFH0D0;/.=G---.=.C/C./09FGG/.=0C...9---.00;=.@D/BFF000:0/0;0B00B0BBBFFF-.;/A0B.0.;.0;F/00F000BF009/09//0:0B000;0/0B:900B0F0F.0B0
@M05620:37:000000000-D9766:1:1101:20347:11910 1:N:0:9
GAGGCTGCTTTGGAAGACACTCCTCCATAACTGCACCCGTTCCGGCGGACCCTGGAAGCGGTTCTTTCCTGGCTTACAGAAGCTGCCACAACTGCCCATGTTCCTCCAGGATGCTACCCGTCAGGCCAGGCTCCTCGCAGACTCCCAGGGCGTACCAGAGCTGCTGACACAATGGCAAGTCCGTCAGGCATTTCCGCTTTAGCACTCTTGTGGCTCCCATTGCACAATTCTCAGCATTTGTACTTGTCACT
+
AAAAAAFAFFFFGGGGG1BFBBGG000B3BFHDGHBGE0ABBF////A//>?BB/B10?E/B//BB12BGFHHFBBFHEHHHG1BB0BB0??B0BF/BBBGFFFH1BFHHHHHHHHGHHGG/?/F0/?GHHHHGHFGGCA->GHH.<<EF.<C?-:GGGHHHH/CCFFGF99BFGGFFGG00;EF.CFFEFFGGGGGGFEFFFFFFFFFFFFF-AFE-BFFF9FF/9FBFFFFFFFFFFFB9FFFFF/9BB
@M05620:37:000000000-D9766:1:1101:21948:11918 1:N:0:9
GAGGCTGCTTTGGAAGAAACTCATAGATTACTGCAACAGTTCCCCCTGGACCTGGAAAAGTTTCTTGCCTGGCTTACAGAAGCTGAAACAACTGCCAATGTTGCTACCGGATGCTACTCGTAAGGAAAGGCTCCTAGAAGACTCCAAGGGAGTAAAACAGCTGATGAAACAATGGCAAGTAAGTCAGGCATTTCCGCTTTAGCACTCTTGTGGATGCAATTGAACAATTCTCAGCATTTGTACTTGTAACT
+
AAAABCFCFFFFGGGGGGGGGGHHHHDHHHHFHHHHHHHHHHHHHGGGHHHHHHHFFHHHHGHHHHHHHGGGHHHHHGHHHFHHHHDFHHHHHHHHHHHGHG4@FGH2/>/?/23BF3B?B?FGEFHF00??BFFG4FG?GFHHHHGB/<<CBGHFH2F<FC??11FGGHHCGFFFFF><1>11>=10F.11DGF.CDAE0000D0;CGC0C.:0/;CC0CC:;0G/CBBFF0B/9BFFGGG09;0;CBF;
@M05620:37:000000000-D9766:1:1101:20261:11928 1:N:0:9
ACCACACCTTCTACAATGAGCTGCGTGTGGCTCCCGAGGAGCACCCCGTGCTGCTGACCGAGGCCCCCCTGAACCCCAAGGCCAACCGCGCGAAGATGCCCAGGTGAGTGGCCCGCTACCTCTTCTGGTGGCCGCCTCCCTCCTTCCTGGCCTCCCGGAGCTGCGCCCTTTCTCACTGGTTCTCTCTTCTGCCGTTTTCCGTAGGACTCTCTTCTCTGACCTGAGTCTCCTTTGGAACTCTGCAGGTTCTA
+
AAAAAAAAFFFFGGGGDG1BGFHHGEE0AAGGFFFAAEGGGHHFHGGAAAEFGHHHHHFF?FEGGCGGGEEHHFHGGGGHGEHHEGFEGG/<>BCC1DFGHGHGHHHFFGFEHEGGGGGBGHFHH0=GHFGHCCGCFGEFGGGGGGGGGGGGGGGGG@-A@FFF@;B@@FFFFF/BFFFBB9FFFFFFFFFFF@FFFFFFFFFFFFFFFFFFFFFFFFFFFFFFFFFBFFEFFFFEFFFFFFBFFFFFFFB
@M05620:37:000000000-D9766:1:1101:28420:11937 1:N:0:9
GAGGCTGCTTTGGAAGAAACTCATAGATTACTGCAACAGTTCCCCCTGGACCTGGAAAAGTTTCTTGCCTGGCTTACAGAAGCTGAAACAACTGCCAATGTTCCTACAGGATCCTACCCGTAAGGAAAGGCTCCTAGAAGACTCCAAGGGAGTAAAAGAGCTGATGAAACAATGGCAAGTAAGTCAGGCATTTCCGCTTTAGCACTCTTGTGGATCCAATTGAACAATTCTCAGCATTTGTACTTGTAACT
+
AAABBBFAFFFFGGGGGGEGGGHHHHHHHHHHHHHHHHHFFHGGHGGGHHHHGGHGGHHGHHGHHHHHHHHHHHHGHHHHHHHHHHHHHG1FGHHHHHHH4BFFGHH3GGA@GFFGHHHEEEEHFHHBFFECGFHHHHHHHFGHHHHHGG/BCGHHFD/FGFHHGGHHHHHHHHHGHB?FGHH<FFHHHAGHBHFA<AGGGGFHHHGHHHGGGEGHGHHHHHHHHHEGHBFGGGGGGGGGFFGGFFGGGFB
@M05620:37:000000000-D9766:1:1101:25586:11960 1:N:0:9
GAGGCTGATTTGGAAGAACCTCATAGATTACTGAAACAGTTCCCCCTTGACCTGGAAAATTTTCTTGCCTGGCTTACAGAAGCTGAAACACCTGCCAATGTTCCTACAGGATGCTACGCGTAAGGAAAGGCTCCTAGAAGACTCAAAGGAAGTAAAATAGCTGATGAAACAAAGGCAATAAAGTCAGGAATTTCCGCTTTAGCACTCTTGTGGATACAATTGAACAAGTCTCAGCATTTGTACTTGTAACT
+
A3AA3>F4BBB5F4BBFGBFGGHHGGHDBFDGH54B4B2DF5AFBEA2BFBBAFAGA325BAFFFGGA3B3BFGG3BBB5CGBFGBBGFGAFHHH1BGHHHG4@4FG3@3BGB2FFH1>E/EE0CFFH00?B0/BBGGDDH?322B?322@C2@G2B2@2@22?11FBD<CC00???G11>FF<>>101<1<GD0.<..=D0<GBC/;CC0<.:0;:;GHHFG;:GB/;0909090;FCF0FFGG;9;;F0
@M05620:37:000000000-D9766:1:1101:18201:11985 1:N:0:9
AGTGCCAGCTCTCAATCGCACAGGGGACCCAGGGCCTGGCCCCTCCATCCAGAAAACCTATGACCTCACCCGCTACCTGGAGCACCAACTCCGCAGCTTGGCTGGGACCTATGTGAGTATCCAGCGTAGGAATCTGGGAGTTGGGGAGGAGTGAGGAGTTGGGGAAAGACAGTCCTAACCGTGGAGGGTTCTGGTAAATGATGGGGTGAGGAGGGGCTCTTTGGCTCCCACCAGTCCCCCTGTCTGGTCTA
+
>>>AAFFBBFFFGDFGGFFFEFFHCAEGGGHHF2EEFFEHFEFDEGHHFHHGGHGHHGHHHHHHGHHFGHHGGGGGHHHHHHGGHGFHGHHHGG@@EEHHEFHGGDHHGHHHHHHHHHHHHHHHHGGGGGHHGHHHHHHGGHHHGGGGGGGHHHHHHGHHHHFGGGHHHHHHHHHHHHHHGGGGGGGGEFGGGGGGGGGGGGGGGGFFFFFFFFFFFFFFFFFEFFFFFFFFFFFFFFFFFFFFFFFFFFF
@M05620:37:000000000-D9766:1:1101:18328:11991 1:N:0:9
AGTGCCAGCTCTCAATCTCCTGCCCTTAGCTCGGCCGAGCACACTTCTGCACTCCAGTCACATTACTCGATCTCGTATGCCGTCTTCTGCTTGAAACAAACAACCCACAATCAATCTAAATCCTAAGACGCCATCAACGTAAAATAATACAATCAATAATATCAACCAATCCAAACGCTTTCTCTCTACTACTGTGCCCCTTCCAAGTCTAGCATATAACCTAATTCTATTTCTAACTGATAAAGCATCAC
+
AA>AAFFFBFFFGGGGGGGGBFCGFGHHH4FFFG22A2AE2FGH3BBGF5FFGGGFGFGGH5DDDFDFEF3BGF?B1BEDGE?>??BFGFGFHFCF3B?F11/?//?/??33B34B4444443444222//<//2222//0</2222111?1<?<1?F111111100..1<0<11..-<..000<00=00000000:0:.../;;00;00;00000;09;/09/000;00;000;;09;000009;/900:
@M05620:37:000000000-D9766:1:1101:9007:12001 1:N:0:9
GAGGCTGCTTTGGAAGAAACTCACAAACTAGTGACACAAGATCGGATGAGCCCGCATCAGTACTCTGGTCAGCGCGATGAAGCTGGAATGCCTTCCTCTGGTTTACAAAATAATACCCGTAAGGAAAGGCTCCTAGAAGACTCCAAGGGAGTAAAAGAGCTGATGAAACAATGGCAAGTAAGTCAGGCATTTCCGCTTTAGCACTCTTGTGGATCCAATTGAACACTTCTCAGCATTTGTACTTGTACCTG
+
AAAAAAFAFFFFGGFGFFGFG1G1F1001BBADD3DFG0001B00A/A11B0A/////1B2212121AB1201//>>/?@B1FG1B0B11BBB1B01B11@1BBF1F11B111BFF1B/?EEHFBCH0A/FHEG1FGFGEB<FG1<GECGAEH1<??FCGFC1FF<1>GC.>D1>FC.==GHFHDGE<CG<GDD.;;:CCC::GFH;;G0;?;BBF0BFFF00;;/99B;FBBF9FGGFG0FFF0C009BB
@M05620:37:000000000-D9766:1:1101:21786:12002 1:N:0:9
ACCACACCTTCTACAATGAGCTGCGTGTGGCTCCCGAGGAGCACCCCGTGCTGCTGACCGAGGCCCCCCTGAACCCCAAGGCCAACCGCGAGAAGATGCCCAGGTGAGTGGCCCGCTCCCTCTTCTGGTGGCCGCCTCCCTCCTTCCTGGCCTCCCGGAGCTGCGCCCTTTCTCACTGGTTCTCTCTTCTGCCGTTTTCCGTAGGACTCTCTTCTCTGACCTGAGTCTCCTTTGGAACTCTGCAGGTTCTA
+
AAAAABAACFFFGFGGGGBFGGHFEEEGHGHGHFFEDEEGGHHHHGGEABEFFGGBGHHEEEGGFGGGGGEFGHHGGGGHGGHHHFEGGG?DCFHCDGHGHH/??FGHGHGGHH->@->>GHHGHHHHHHGGGGCGGGHGHHGHBFFG0FFGGGGGG--ADAFGGFFFFFFFFFFFFFFFFFFFFFFFFFFFFF.DFFFFF/;.9/;BFFFFFFFFFFFFEFBFBFBB/B/;FFF/FFBFFFFFFFFFFFF
@M05620:37:000000000-D9766:1:1101:19817:12015 1:N:0:9
ACCACACCTTCTACAATGAGCTGCGTGTGGCTCCCGAGGAGCACCCCGTGCTGCTGACCGAGGCCCCCCTGAACCCCAAGGCCAACCGCGAGAAGATGACACAGGAGAGTGGCCCGATACCTCTTCTGGTGGCCGTCTCCCTCCTTCCTGGCCTCCCGGAGCCGCGCCCTTTCACACTGGCTCTCTCTTCTGCCGTTTTCCATAGGACTCTCTTCTCTGACCAGCGTCTCCTTTAGAACTCTGCAGGCTCT
+
CCCCCCCCFFFFGGGGGGGGGGHHGGGGHGHHHGGGGGGGGHHHHGGGGGGGHHHHHHHGGGGGGGGGGGGHHHHGGGGHGHHHHGGGGG@GGGHGHHHHG22=G0F/?F1/F=G?C-A-GHD0=DGBGG/<AG?-;:G0GF::/;0:;0;.=9CAA.;--:.;A9D=BF/FF0:90;9/.;FFFF00;00:0B9DFBEB:000090;FFFF0BFFF0:00;0;.-;D9/9B0F00;0;FF0009BF.;.9
@M05620:37:000000000-D9766:1:1101:19496:12025 1:N:0:9
ACCACACCTTCTACAATGAGCTGCGTGTGGCTCCCGAGGAGCACCCCGTGCTGCTGACCGAGGCCCCCCTGAACCCCAAGGCCAACCGCGAGAAGATGCCCAGGTGAGTGGCCCGCTACCTCTTCTGGTGGCCGCCTCCCTCCTTCCTGGCCTCCCGGAGCTGCGCCCTTTCTCACTGGTTCTCTCTTCTGCCGTTTTCCGTAGGACTCTCTTCTCTGACCTGAGTCTCCTTTGGAACTCTGCAGGTTCTA
+
BBB@BCCCFFFFGGGGGGFGGGHHGGGFHGHHHGGGGGGGGHHHHGGGGGGGHHHHHHHGGGGGGGGGGGGGHHHGGGGHGHHHHGGGGG/BDGHHHHHHHHHGHHHHHHGGHHGGGGGHHHHHHHHGHHGHHGGFGGHGHHGHHGGGGGGGGGGGGAGGGGFGGGFFFFFFFFFFFFFFFFFFFFFFFFFFFFFFFFFFFFFFFFFFFFFFFFFFFFFFFFFFFFFBFFFFFFFFFFFFFFFFFFFFFFB
@M05620:37:000000000-D9766:1:1101:20852:12029 1:N:0:9
AGTGCCAGCTCTCAATCGCACAGGGGACCCAGGGCCTGGCCCCTCCATCCAGAAAACCTATGACCTCACCCGCTACCTGGAGCACCAACTCCGCAGCTTGGCTGGGACCTATGTGAGTATCCAGCGTAGGAATCTGGGAGTTGGGGAGGAGTGAGGAGTTGGGGAAAGACAGTCCTAACCGTGGAGGGTTCTGGTAAATGATGGGGTGAGGAGGGGCTCTTTGGCTCCCACCAGTCCCCCTGTCTGGTCTA
+
ABABBFFFBFCFGGGGGGGGEGFGCEFGGGHHFEGGCFHHFEGHAEHHHHHHHGHHHGGHGGHHHHHHHHHGGEGGHGHHBFGFHHHHGHHHGGGGGHHHGGHGGGHHGHHHHHGHHHHHHHHHHGGGGGHHHHHHHHHGGHHHGGGGGGGHHHHHHGHFHHGGGGHHHHHHHHHHHHHHGGGGGGGGEGGGGGGGGGGGGGGGGGFBFFFFFFBBBBFFFFFFFFFFFFFFFFFFFFFFBFFFFFFFFFF
@M05620:37:000000000-D9766:1:1101:25092:12032 1:N:0:9
ACCACACCTTCTACAATGAGCTGCGTGTGGCTCCCGAGGAGCACCCCGTGCTGCTGACCGAGGCCCCCCTGAACCCCAAGGCCAACCGCGAGAAGATGCCCACGTGAGTGGCCCGCTACCTCTTCTGGTGGCCGCCTCCCTCCTTCCTGGCCTCCCGGAGCCGCGCCCTTTCTCACTGGTTCTCTCTTCTGCCGTTTTCCGTAGGACTCTCTTCTCTGACCTGAGTCTCCTTTGGAACTCTGCAGGTTCTA
+
BCBBBBCAFFFFGGGGGGFGGGHHGGGGHGHHHFFG?EFGGHHHHGGEAEEGHHHHHHHEEEEGGGGG@E1BEHHGEGGHGHHHHGGFG/@<C/?CG2??GH/>/?GA11?FHH->A<@G0DGHF<<GGGGHHF-DGDFFFFGGGGGGFFFGFFGGDCG?D.;=D>DDBFFFFFFFFFFFFFFFB0BFFBFFFC.DFFFFFFF.;0;/B9BBBF0FFBBFFFEF/:0BFB:FFFBBFFB0B0BFFFFF090
@M05620:37:000000000-D9766:1:1101:17989:12036 1:N:0:9
ACCACACCTTCTACAATGAGCTGCGTGTGGCTCCCGAGGAGCACCCCGTGCTGCTGACCGAGGCCCCCCTGAACCCCAAGGCCAACCGCGAGAAGATGACCCAGGTGAGTGGCCCGCTACCTCTTCTGGTGGCCGCCTCCCTCCTTCCTGGCCTCCCGGAGCTGCGCCCTTTCTCACTGGTTCTCTCTTCTGCCGTTTTCCGTAGGACTCTCTTCTCTGACCTGAGTCTTCTTTGGAACTCTGCAGGTTCT
+
@AAABAABFFFFGGGGGGGGFGHFEEFEHGHHHGGEEGGGGHHHHGGGFEGFGFHHHHHGGGGGEFCGGGGHHHEGGGGGGHHEGFGGGCGFCDFGDFG2CGEA/?F1?1?F/<F---<<GDD0==0<D0CEA.-:-:.CE/:E/;0;BBFGGF.EG.A-?-.99-@AD@FFB/9////B/BBFB/9/;/9/9F-.;/E/FD9:.A9//////:///9//:B/9/.////;9:B9B/B9BBB/9//9.BF;
@M05620:37:000000000-D9766:1:1101:29228:12101 1:N:0:9
ACCACACCTTCTACAATGAGCTGCGGGTGGCTCCCGAGGAGCACCCCGTGCTGCTGACCGAGGCCCCCCTGAACCCCAAGGCCAACCGCGCGAAGATGCCCAGGTGAGTGGCCCGCTACCTCTTCTGGTGGCCGCCTCCCTCCTTCCTGGCCTCCCGGAGCTGCGCCCTTTCTCACTGGTTCTCTCTTCTGCCGTTTTCCGTAGGACTCTCTTCTCTGCCCTGAGTCTCCTTTGGAACTCTGCAGGTTCTA
+
AA?1AAA>1CFFGGGBBG1BFBHCG0A00AFA1ABA/EEEAGGCGGCAAABFBEGFGGC//E?EFAEEGEC0FC?EGC/F?/FGHG/<BC/</A@/<GD<<GHGFGFC1F..C.C--?CFHHH0GFHFCGC..---:.;9FFB9FFFBFBFGB.AE9@-;@?FF---99B//BFFF9;B9///9:/9B;;BBF@;BFFFF?F-AB9999///;BB/9F//:BFB9BF:BFFFBFFFFFFFFFFFFFFFFFB
@M05620:37:000000000-D9766:1:1101:3296:12101 1:N:0:9
ACCACACCTTCTACAATGAGCTGCGTGTGGCTCCCGAGGAGCACCCCGTGCTGCTGACCGAGGCCCCCCTGAACCCCAAGGCCAACCGCGAGCAGATGCCCACGGTTATTGGCCCGCTACCCCTTCTTGCGTCGCCTCCCTTCCTTCCTGCCTTCCCGCAGCCGCCCCTTTTCTCCCGGTTTCCCTCTTCTACCTTTTTCCGAAGGGCTTCTTCTTTGGACCTGTGTCCCCTTTTGACCTGTCAAGCTTCT
+
CCCCCCCCFFFFGGGGGGGGGGHHGGGGHGHHHGGGGGGGGHHHHGGGGGGGHHHHHHHGGGGGGGGGGGGHHHHGGGGHGHHHHGGGGGDG//?2?2F<FG/</?//1<?1<F.->-<A/<<<</<000;:-:;C:.EE/0;/;0;90;0=00:F9.----.-9-;B.:9BB000/;-:.;:0009;0900;00;BB0F09..;..:.:/090000:/0;:B/00090;.;.900.0:0/;00000;090
@M05620:37:000000000-D9766:1:1101:24349:12109 1:N:0:9
ACCACACCTTCTACAATGAGCTGCGTGTGGCTCCCGAGGAGCACCCCGTGCTGCTGACCGAGGCCCCCCTGAACCCCAAGGCCAACCGCGCGAAGATGACCCAGGTGCGTGGCCCGCTACCTCTTCTGGTGGCCGCCTCCCTCCTTCCTGGCCTCCCGGAGCTGCGCCCTTTCTCACTGGTTCTCTCTTCTGCCGTTTTCCGTAGGACTCTCTTCTCTGACCTGCGTCTCCTTTGGAACTCTGCAGGTTCT
+
BBCCCCCAFFFFGGGGGG5BGGHHGGGAAEGFGAFE?EAEAHDGHGG0ABEFFHFHHHGAEE?EFGGGGCCGHHHGGGGHGHHHHGGGGG<CFGG?FHHHHHGHGHH1@FDGGGFCGGGGHHHHGHHHFHHGGHG@FEGGGGGGGGGGGGFGGGGGGGG9;BFFFFFFFFFFFFFFFFFFFFFFFFFFFFFFFFFFFFFFFFFFFFFFFFFFFFFFFFFFFFFF.CDDFFFFFFFEFFFFFFFFFFFFFFF
@M05620:37:000000000-D9766:1:1101:29236:12122 1:N:0:9
ACCACACCTTCTACAATGAGCTGCGTGTGGCTCCCGAGGAGCACCCCGTGCTGCTGACCGAGGCCCCCCTGAACCCCAAGGCCAACCGCGAGAAGATGCCCAGGTGAGTGGCCCGCTACCTCTTCTGGTGGCCGCCTCCCTCCTTCCTGGCCTCCCGCCACTGCGCCCTTTCTCACTGGTTCTCTCTTCTGCCGTTTTCCGTAGCACTCTCTTCTCTGACCTGAGTCTCCTTTGGAACTATGCAGGTTCTA
+
AAAABABBFFFFGGGGGGGGGGHHGGGGHGHHHGGG?ECEFHHHHGGGGGGGHHHEGHHGG>EFGGGGGGGHHHHGGGGHGHHHGGGGGGGGGGHHHH2GHHHEHHFFHF/?0FDCC?@GHHHDGHHG0<.C.-C-;EHGFEGHGGG0CBA909EGG-A-;C0CEFFDFFFBFFB/FF./9B9FFFFFFFFFFF..BEBF.;A../;9BFFFBF/:B/:BFF./F99;BFFFFBFFEB;////;B?:FFF/
@M05620:37:000000000-D9766:1:1101:17937:12132 1:N:0:9
ACCACACCTTCTACAATGAGCTGCGTGTGGCTCCCGAGGAGCACCCCGTGCTGCTGACCGAGGCCCCCCTGAACCCCAAGGCCAACCGCGAGAAGATGCCCAGGTGAGTGGCCCGCTACCTCTTCTGGTGGCCGCCTCCCTCCTTCCTGGCCTCCCGGAGCTGCGCCCTTTCTCACTGGTTCTCTCTTCTGCCGTTTTCCGTAGGACTCTCTTCTCTGACCTGAGTCTCCTTTGGAACTCTGCAGGTTCTA
+
ABAABBBBFFFFGGGGGGEFGGHHEBEAAEHHGFFEEEGGFFHHHGGGAEGGGHGHHHFGFGGGGEGGGEFHHFHGGGGHFGHHFFGEGG?<BDFFBGDGHGFGCFHCFHGGHHGGGGFHHHHHHHHGHHAHCCDGDGGEHG?CHGGGGGFGGGFGGGAFGFFGGGFFFFFBBFFFFFFFFFFFFFFFEFFFFFFFFFFFFFFFFFFFFFFFFFFFFFFFFFFFFFFFFFFFFFFFFFFFFFFFFFFFFFF
@M05620:37:000000000-D9766:1:1101:16655:12138 1:N:0:9
AGTGCCAGCTCTCAATCGCACAGGGGACCCAGGGCCTGGCCCCTCCATCCAGAAAACCTATGACCTCACCCGCTACCTGGAGCACCAACTCCGCAGCTTGGCTGGGACCTATGTGAGTATCCAGCGTAGGAATCTGGGAGTTGGGGAGGAGTGAGGAGTTGGGGAAAGACAGTCCTAACCGTGGAGGGTTCTGGTAAATGATGGGGTGAGGAGGGGCTCTTTGGCTCCCACCAGTCCCCCTGTCTGGTCTA
+
>1AAAFF1AFFFGGGGGAFCEEC00AAEGGHHGCFF/AFFGHGHEFHHHFFHFHECGFHFFHBHGGHHHHHEGGGGHHHHHHHHHGAHGFGHGGGECFHHGHHGGFHHGHHHHHHHHHHHHHHHHGEFGGHHHHHHHHHGGHHHGGGGGGGHHHHHHGHHHHGGGGGHHHHHHHHHHHHHGEGGGGGGEGGGGGGGGGGGGFGGGGB@EFFFFF@@@@FFFFFFFFFFFFFFFFFFFFFF@FFFFFFFFFF
@M05620:37:000000000-D9766:1:1101:15310:12140 1:N:0:9
ACCACACCTTCTACAATGAGCTGCGTGTGGCTCCCGAGGAGCACCCCGTGCTGCTGACCGAGGCCCACCTGAACCCCAAGGCCAACCGCGAGAAGATGACCCAGGTGAGTGGCCCGCTACCTCTTCTGGTGGCCGCCTCCCTCCTTCCTGGCCTCCCGGAGCTGCGCCCTTTCTCACTGGTTCTCTCTTCTGCCGTTTTCCGTAGGACTCTCTTCTCTGACCTGAGTCTCCTTTGGAACTCTGCAGGTTCT
+
CCCCCCCCFFFFGGGGGGGGGGHHGGGGHGHHHGGGGGGGGHHHHGGGGGGGHHHHHHHGGGGGGGDGGHHHHHHGGGGHGHHHHGGGGGGGGGHHHHHHHHHHGHHHHHHGGHHGGGGGHHHHHHHHHHHDHHGGGDFHGHHGHHHHHHHHHHGGGGGGGGGGGGGGGGGFFFFFFFFFFFFFFFFFFFFFFFFFFFFFFFFFFBFFFFFFFFFFFFFFFFFFFFFFFFFFFFFFFFFFFFFFFFFFFFF
@M05620:37:000000000-D9766:1:1101:18442:12161 1:N:0:9
AGTGCCAGCTCTCAATCGCACAGGGGACCCAGGGCCTGGCCCCTCCATCCAGAAAACCTATGACCTCACCCGCTACCTGGAGCACCAACTCCGCAGCTTGGCTGGGACCTATGTGAGTATCCAGCGTAGGAATCTGGGAGTTGGGGAGGAGTGAGGAGTTGGGGAAAGACAGTCCTAACCGTGGAGGGTTCTGGTAAATGATGGGGTGAGGAGGGGCTCTTTGGCTCCCACCAGTCCCCCTGTCTGGTCTA
+
BCABCFFFCFFFGGGGGGGGGGHGGGGGGGHHGGGGGGHHHHGHGGHHHHHHHHHFGGHHGFHHHHHHHHHGGEEFHGHHFFHHHHFGGHHFEFFGGHHHGHGGGGHHGHHHHHFHHHHHHHHHHGGGGGHHHHHHHHHGGHHHGGGGGGGHHHHHHGHHHHGGGGHHHHHHHHHHHHHHGGGGGGGGGGGGGGGGGGGGGGGGGGFFFFFFFFFFFFFFFFFFFFFFFFFFFFFFFFFFFFFFFFFFFFF
@M05620:37:000000000-D9766:1:1101:22207:12165 1:N:0:9
AGTGCCAGCTCTCAATCGCACAGGGGACCCAGGGCCTGGCCCCTCCATCCAGAAAACCTATGACCTCACCCGCTACCTGGAGCACCAACTCCGCAGCTTGGCTGGGACCTATGTGAGTATCCAGCGTAGGAACCGGGGAGTTGGGGAGGAGGCAGGATTGGGGGAAAGACATCCTTAACGTTGGAGGGTCTGGGTAAATCAGGGGGGGAGGAGGGGCTCTTTGGCTCCCACCAGTCCCCCGGTCGGGTCTT
+
BCBCCFFFCFFFGGGGGGGGGGHHGGGGGGHHGGGGGGHHHHGHGGHGHHHHHHHHHGHGHHHHHHHHHHHGGEEGHHHHFGHHHHHHGHHGFGFGGHHHGHHGGGHHGHHH2BB33333DFB22/?/>/@20=/>C<<AECGFG-.C-.....;-.0</=GF-AE..9C/00;00;0F./9;.0;D-D///;/;;B00000;FF----;>DDFF@-;.9F0B/BFFFE/;D..;BFFF.---:-;-;-:0
@M05620:37:000000000-D9766:1:1101:22225:12167 1:N:0:9
AGTGCCAGCTCTCAATCGCACAGGGGACCCAGGGCCTGGCCCCTCCATCCAGAAAACCTATGACCTCACCCGCTACCTGGAGCACCAACTCCGCAGCTTGGCTGGGACCTATGTGAGTATCCAGCGTAGGAATCTGGGAGTTGGGGAGGAGTGAGGAGTTGGGGAAAGACAGTCCTAACCGTGGAGGGTTCTGGTAAATGATGGGGTGAGGAGGGGCTCTTTGGCTCCCACCAGTCCCCCTGTCTGGTCTA
+
BBBBBFFFBFFFGGGGGFFGGG4GFEGGGGHHGGGGGGHHHHGHGGHHHHGHHGFGHGHHHHHHHHHHHHHGGGGGHGHHHHGHHHHHGHHHGG@EFHHHGHHF<EGHGHHHGHHHHHHHHHHHGGEGGGHHHHHHHHHGGHHHGGGGGGGHHGHHHGHHHGGGGGHHHHHHHHHHHHHHGGFGGGGGCFGGGGGGGGGGGGGGGGFFFFFFFFFFFFFFFFFFFFFFFFFFFFFFFFFFFFFFFFFFFFF
@M05620:37:000000000-D9766:1:1101:9523:12172 1:N:0:9
AGTGCCAGCTCTCCATCGCACACGTCTGGTCTATCTCCTGCCCTTCGATCGGAATAGCCCACGCCTGAACTCCAGCCACATTACTCGCCCTCGTATGCCCCCTTCTGCTTGACCCCCAACCCCATCCCCTGGCCTCCCCCCACCTCTTGCCCCCATGCCCCTTCATCCCTCCCTTTCGCTTTCCCCCTTCTTTTGGTCCCCTTTACCCCCTCTTCTCCTTTTTTCTTGTACCTTTCCAGTCCGGGACCCCA
+
>>>1>DFFAFFFG1FGGGGCGGGGFCFFF1FGC2GGHGHGFFG10BA/FGAAAF/BBF1FE/E/A0A0B1B1BCF0BFF>B@BEBB>////?E?/>FFG0/>EHCGHFGHGB<10///??////00@??0<A0010/?//<-<.<01>1<1<EG-<//</...;000:.0/=.;C0C...;EB0099;.:F00=9-.0;:99C;000=--;9-//////BFB/-9/;;9/9B/B/;////;/--9-9---;
@M05620:37:000000000-D9766:1:1101:19590:12177 1:N:0:9
AGTGCCAGCTCTCAATCGCACAGGGGACCCAGGGCCTGGCCCCTCCATCCAGAAAACCTATGACCTCACCCGCTACCTGGAGCACCAACTCCGCAGCTTGGCTGGGACCTATGTGAGTATCCAGCGTAGGAATCTGGGAGTTGGGGAGGAGTGAGGAGTTGGGGAAAGACAGTCCTAACCGTGGAGGGTTCTGGTAAATGATGGGGTGAGGAGGGGCTCTTTGGCTCCCACCAGTCCCCCTGTCTGGTCTA
+
AA>ABFFFBFFFFGGFGEGGEGHHGGGGEFHHGGGGGFHHCGGHGGHHFFHFGBGHHGBGHHFHHHCHHHHGGEEEHGHCFGHEA?GHGFHGGEFGECGGGBGFAAGH?GGH23FGHHHHHHHHF/?ECGHHG2FGHFFE<C?1CCGGGGFHHHHACACGHHGCEGHCHHHHEHHHHHHHGFGGGGG?CF.FFGFGGGGGGGGGGGFFFF?BAADFFFFFFFFFFFFFFFFFFFFFFFFFFEFFFFFFFFB
@M05620:37:000000000-D9766:1:1101:13494:12190 1:N:0:9
ACCACACCTTCTACAATGAGCTGCGTGTGGCTCCCGAGGAGCACCCCGTGCTGCTGACCGAGGCCCCCCTGAACCCCAAGGCCAACCGCGAGAAGATGACCCAGGTGAGTGGCCCGCTACCTCTTCTGGTGGCCGCCTCCCTCCTTCCTGGCCTCCCGGAGCTGCGCCCTTTCTCACTGGTTCTCTCTTCTGCCGTTTTCCGTAGGACTCTCTTCTCTGACCTGAGTCTCCTTTGGAACTCTGCAGGTTCT
+
BBBBBBBBFFFFGGGGBGGFGGHHGEEBCAHHEFFEEGGGDHHHHGGGDEEGGHEGHHGEFGCGGGGGGEFFHFHGGGGHGGHHHGGEGGCCCGHG2GFHHHHHGHHEFHHGGHHGGGGGHHHHHHHGGGFGHHGGGGGGGHHGHGGGGGGGGGGGGGGAGGGGGGFFFFFFFFFFFFFFFFFFFFFFFFFFFFFDFFFFFFFFFFFFFFFFFFFFFFFFFFFFFFFFFFFFFFFFFFFFFFFFFFFFFFF
@M05620:37:000000000-D9766:1:1101:3929:12202 1:N:0:9
GAGGCTGCTTTGGAAGAAACTCACAGGTTACTGCAAAAGTTCCCCCTGGGCCTGGGCAAGATTCTCGCCTGGCCTACAGAAGCTGAAACAACTGCCAATGTTCCTACAGGATGCTACCCGTAAGGAAAGGCTCCTAGAAGACTCCAAGGGAGTAAAAGAGCTGATGAAACAATGGCAAGTAAGTCAGGCATTTCCGCTTTAGCCCTCTTGTGGATCCAATTGAACAATTCTCAGCATTTGTACTTGTAACT
+
A>AAAAFAFFFFGCFGGGGGG1G1BB0FGGGGHHDGFFHFGDFBBB/FE/FGGA///B/B0BGD22/BAA//B0100BFHHHHH111FB0BBFGHG1BGH@GGDFFHH10B>1GHFGHGE?EEGGGGHHBFHEFGDGHGHGFFFB@CFF??CEFFFF1F<?FCGGHGFGHHHGFGGFH<<<FG=G>GCC.<<D0D.C.<CF<G/C:.C0GCCCC:CCGFGGGGBFFFG000;C;/0;FBBBC0CF;CB9C0
@M05620:37:000000000-D9766:1:1101:26372:12217 1:N:0:9
ACCACACCTTCTACAATGCGCTGCGTGTGGCTCCCGAGGAGCACCCCGTGCTGCTGACCGAGGCCCCCCTGAACCCCAAGGCCAACCGCGAGAAGATGACCCAGGTGCGTGGCCCGTAACCTATTCTGGTGGCCGCCTCCCTCTTTCCTGGCCTCCCGGCGCTGGGCCCTTTCTCCCTGGTTCTCTCTTCTGCCGTTTTCCGTAGACCTCTCTCCTCTGCCTTGCGTCTCCTTTGGAACTCTGCAGGTTCT
+
AABBBBBBFFFFGGGFGF4AAAEDFEEAFEHHGFGEDFG?FHHHHGC0AEEEHGFHHHH00EEGEA@EGGGFHC/EGGGHFCHCFGGCGC/>BDHHGFFGH0/?/111->C-A0.---<<0</<<<D<<::AG.-=-..999C/;000009CA0C...-;-----.;A-9/////;;.9.;BB////B9/;BB/-9A9.;/./.;./9//;:F/9/9///////;-9-9;9BB/:/B///9/:B/BFF///
@M05620:37:000000000-D9766:1:1101:10618:12219 1:N:0:9
ACCACACCTTCTACAATGAGCTGCGTGTGGCTCCCGAGGAGCACCCCGTGCTGCTGACCGAGGCCCCCCTGAACCCCAAGGCCAACCGCGAGAAGATGACCCAGGTGAGTGGCCCGCTACCTCTTCTGGTGGCCGCCTCCCTCCTTCCTGGCCTCCCGGAGCTGCGCCCTTTCTCACTGGTTCTCTCTTCTGCCGTTTTCCGTAGGACTCTCTTCTCTGACCTGAGTCTCCTTTGGAACTCTGCAGGCTAG
+
BBCCCCCCFFFFGGGGGGGGGGHHGGGEG?GHHGGEGGGGGHHHHGGGGGGGHHGHHHHGCEGGGGGGGGGHHHHGGGGHGGHHHGGGGGGGGGHGFFHHHHHHGHHFHHHGGHHGGGGGHHHHHHHHHHHGHHGGGGGHGHHGHGGGGGGGGGGGGGGGGGGGGGFFFFFFFFFFFFFFFFFFFFFFFFFFFFFFFFFFFFFFFFFFFFFFFFFFFFFFFFFFFFFFFFFFFFFFFFFFFFFFFFFFFF.
@M05620:37:000000000-D9766:1:1101:6759:12224 1:N:0:9
AGTGAGCTCTCAATCGTACAGATCGAGTCTGGGCTATCTCCTGCCCTTAGATCGTCAGCGCACACGTCTGAACGCCAGTCACATTCCACGATCTCGTATGCCGTCTTCTGCTTGAAAAACCCAACTAATCACCGCCTCCCTCCTTCCTTCCCTCCCTTATCTCCACCCTTTCTCACTGCTTCTCTCTTCTGCCTTTTTCCATATTCCTCTCTTCTCTGACCTGAGTCTCCTTTGTCCCTCTTCATTTTCTC
+
AA>AAFFFFFFFG3BF1BFFF1FGG0BAFBDBBBFCGADDDFHFEABBEGDFHF0/BA1BEEEEHCAABFDGHFGGEEGBG@GG21B2BBE/>BFFFEGGHFEE/FFGGHFFHG0<1BG/////<01B111B0////?/<GHCF1F<G11?01G?C01>1=F1<1<<AE/<GFH=FF000<DBHFH0C<0:;<0;0:0/<0:0;0;;;;0C99;FFC0C9/0//9099FB0000;00;CFG0=CC09//:/
@M05620:37:000000000-D9766:1:1101:7919:12226 1:N:0:9
ACCACACCTTCTACAATGAGCTGCGTGTGGCTCCCGAGGAGCACCCCGTGCTGCTGACCGAGGCCCCCCTGAACCCCAAGGCCAACCGCGAGAAGATGACCCAGGTGAGTGGCCCGCTACCTCTTCTGGTGGCCGCCTCCCTCCTTCCTGGCCTCCCGGAGCTGCGCCCTTTCTCACTGGTTCTCTCTTCTGCCGTTTTCCGTAGGACTCTCTTCTCTGACCTGAGTCTCCTTTGGAACTCTGCAGGTTCT
+
BBBBBBBAFFFFGGGGGGFGGFHHGEGEGEHFGFGGGGGGGHHHHGGGGGGGHGHHHHHGGGGGGGGGGGGHHHHGGDEHGHHHHGGGGGCGGGHHGHHGHHGHFHFFHFHGGHHGGGGGHHHHHHHHHHHGHHGGGGGHGHHGHGGGGGGGGGGGGGG-BGGGGGFFFAFFFFFFFFFFFFFFFFFFFFFFFFFFFFFFFFFFFFFFFFFFFFFFFFFFFFFF/BFFFFFFFFFFFFFFFFFFFFFFFFF
@M05620:37:000000000-D9766:1:1101:21257:12232 1:N:0:9
GAGGCTGCTTTGGAAGAAACTCATAGATTACTGCAACAGTTCCCCCTGGACCTGGAAAAGTTTCTTGCCTGGCTTACAGAAGCTGAAACAACTGCCAATGTTCCTCCCGGAAGCTACCCGTCAGGAAAGGCTCCTCGCCGCATCACAGGGAGTCACAGAGATGCTGAAACAATGGCAAGTAAGTCAGGCATTTACGCTTTAGCACTCTTGTGGCTCCAATTGAACCATTCTCAGCATTTGTACTTGTACCT
+
A1AAAAFAFFFFGBGGGG1GGGGHHHEGHHHGHDFHHHGHHHHHHGGCGGHHGHHFGFHHFHHGHFGHHHGHHHHHHHHHHHHHHHFHHF/FFGFFHHHHHB2F2BB/?/>/??1BBBB/?EEGHHHBG0<EGGHFGG/////<@F1?CFFFG01?<1<<0>1<>F=<1<F.1</<<CCGHHHHHHHHFEHGH0;;CFGGFHGB0:CFGGF0;.90;B/CB0;9B.;0;00CFFFF;;;;F0;0B/B//;9
@M05620:37:000000000-D9766:1:1101:7729:12236 1:N:0:9
ACCACACCTTCTACAATGAGCTGCGTGTGGCTCCCGAGGAGCACCCCGTGCTGCTGACCGAGGCCCCCCTGAACCCCAAGGCCAACCGCGAGAAGATGCCCAGGTGAGTGGCCCGCTACCTCTTCTGGTGGCCGCCTCCCTCCTTCCTGGCCTCCCGGAGCTGCGCCCTTTCTCACTGGTTCTCTCTTCTGCCGTTTTCCGTAGGACTCTCTTCTCTGACCTGAGTCTCCTTTGGAACTCTGCAGGTTCTA
+
BBBCCBCCFFFFGGGGGGGGGGHHGGFFHGHHHGGGGGGGGHHHHGGGGGGGHHHHHHHGGGGGGGGGGGGEFGHGGGGHGHHHHGGGGGGCGGGFHHGHHHHGHHHHHHGGHHGGFGGHHHHHHHHFHHGHHGGGGGHGHHGHHGGFGFGGGGGGGF-9AAFGGGFF;FFFFFFFFFFFFFFFFFFFFFFFF>DFFFFFFFFFFFFFFFFFFFFFFFFHFFFFFFFFFFFFEFFFEFFFFFFFFFFFFF;
@M05620:37:000000000-D9766:1:1101:18645:12246 1:N:0:9
ACCACACCTTCTACAATGAGCTGCGTGTGGCTCCCGAGGAGCACCCCGTGCTGCTGACCGAGGCCCCCCTGAACCCCAAGGCCAACCGCGAGAAGATGACCCAGGTGAGTGGCCCGCTACCTCTTCTGGTGGCCGCCTCCCTCCTTCCTGGCCTCCCGGAGCTGCGCCCTTTCTCACTGGTTCTCTCTTCTGCCGTTTTCCGTAGGACTCTCTTCTCTGACCTGAGTCTCCTTTGGAACTCTGCAGGTTCT
+
ABBBBBBBFFFFGGGGGGGGGGHHGGGGHGHHHGGGGGGGGHHHHGGGGGGGHHHHHHHGGGGGGGGGGGGHHHGGGGGGGHHFHGGGGGGGGGHHHHHHHHHHGFHHHFHGGHHGGGGGHHHHHGHHGHHGGHCDCDGHGHHGFGGGGGGGGGGFGGGG?FGGGGFFFFFFFFFFFFFFFFFFFFFFBFFFFFFFFFFFFFFFFFFFFFFFFFFFFFFFFFFFFFFFFFFFFFFFFFFFFFFFFFFFFFF
@M05620:37:000000000-D9766:1:1101:20727:12249 1:N:0:9
ACCACACCTTCTACAATGAGCTGCGTGTGGCTCCCGAGGAGCACCCCGTGCTGCTGACCGAGGCCCCCCTGAACCCCAAGGCCAACCGCGAGAAGATGACCCAGGTGAGTGGCCCGCTACCTCTTCTGGTGGCCGCCTCCCTCCTTCCTGGCCTCCCGGAGATGCGCCCTTTCTCACTGGTTCTCTCTTCTGCCGTTTTCCGTAGGACTCTCTTCTCTGACCTGAGTCTCCTTTGGAACTCTGCAGGTTCT
+
ABAABAAAFFFDFGGFFG5BABFAEBEBFAHHFFEAAEGCGHHHHGEEEEEEHDGFHGGE@FGGG?>EGGGFHFEEGGDG/CGEFF/<BC/</?<FDGFGHHFHFGH<FFHGG0FC?DGG00D0D0DHB<GDHADA-.:CACC./09/CFG.9B9.AGGGG-90;BD?BBFFFFFFFFFFFF/FFFBBBFFFF/@:AF.BFFFFFFFFF//9BFFFFFFFEFFF/BFBFFFFFFFFFFFBFBFFFF?FBFF
@M05620:37:000000000-D9766:1:1101:21271:12253 1:N:0:9
GAGGCTGGTTTGGAAGAACCTCATAGATTACTGGAACAGTTCCCCCTTGACCTGGAAAAATTTCTTGCCTGGCTTACAGAAGCTGAAACACCTGCCAATGTTCCTACCGGATGCTACTCGTAAGGAAAGGCTCCTAGAAGACTCCAAGGGAGTAAAAGAGCTGATGAAACAATGGCAAGTAAGTCAGGCATTTCCGCTTTAGCACTCTTGTGGATGCAATTTAACAACTCTCAGCATTTGTACTTGTAACT
+
>>AAAAF1BD>A1AGGGFGGFGFHCHH3DFGHH1BB1BFFGHHGHGGBBGHHGFHG1GH0B1BFEGDFGF1GHHHFHFFFHHHFEBFEGFHGHFF0BGHHHH2BFGHCE/EGGHFHG1B>B/FGFBCGFFHHHGHHGHHHGFFHBF<GE//CGFHHHHACFDHHHHHHHHHGH1<FGHFH1DHHHHGH0<<GHB0.<<EEF0C000CGFHHHCH0/;00CG000;;0.;0CFGGGGFB9CFBGGGFFFBB;
@M05620:37:000000000-D9766:1:1101:25735:12253 1:N:0:9
AGTGCCAGCTCTCAATCGCACAGGGGACCCAGGGCCTGGCCCCTCCATCCAGAAAACCTATGACCTCACCCGCTACCTGGAGCACCAACTCCGCAGCGTGGCTGTTACCTATGTGAGTATCCAGCGGAGGAATCTGGGAGCTGGGGAGGAGTGAGGAGTTGGGGAAAGACAGTCCTAACCGTGGAGGGTTCTGGTAAATGATGGGGTGAGGAGGGGCTCTTTGGCTCCCACCAGTCCCCCTGTCTGGTCTA
+
BBBCCFFFBFFFGGGGGGGGGGHGGGGGGGHHGFGGGGHHHHGHGGHHHGHHHHHHHGHHHHHHHHHHHHHGGFGGHHHHHGHHHHHHGHFHFGGFG/EAEEAF0333B3BBGDHBGBGFH33FCG/<>>C01?DDF0CF.<10CCGF@.C<<0<CCAC/0G-:E?AGFFBG9;:B99/:@G.;9ADG9CF099CFFFFFFFBB.:D-.AFFD?C;DFF/B/BFBFBE?B.A.A9//9AA=EFF//9B//B
@M05620:37:000000000-D9766:1:1101:21253:12254 1:N:0:9
GAGGCTGCTTTGGAAGAAACTCATAGATTACTGCAACAGTTCCCCCTGGACCTGGAAAAGTTTCTTGCCTGGCTTACAGAAGCTGAAACAACTGCCAATGTTCCTACAGGATGCTACCCGTAAGGAAAGGCTCCTAGAAGACTCCAAGGGAGTAAAAGAGCTGATGAAACAATGGCAAGTAAGTCAGGCATTTCCGCTTTAGCACTCTTGTGGATCCAATTGAACAATTCTCAGCATTTGTACTTGTAACT
+
BAABBBFBFFFFGGGGGGGGGGGHGGHHHGHHHHHHGHGHHHHHHGGGHHHHHHHHHHHHHHHHHHHHHHHHHHHHHHHHHHHHHHHHHHHHHHHHHHHHHHHHHHHHHHHHHHHHHHHGGGGHHHHHHHHHHGHHHGHHHHHHHHHHGGHGGHHHHHGHHHHHHHHHHHHHHHHHHHGHHHHHHHHHHEHHHHHGGGGGHHHHHHGHHHHHGHHHHHHHHHGHHHHHHHGGGGGGGGGGCGFGGFGGGGB
@M05620:37:000000000-D9766:1:1101:7133:12258 1:N:0:9
AGTGCCAGCTCTCAATCGCACAGGGGCCCCAGGGCCTGGCCCCTCCATCCAGAAAACCTATGACCTCACCCGCTACCTGGCGCACCCACTCCGCAGCTTGGCTGGGACCTATGTGAGTATCCAGCGTAGGAATCTGGGAGTTGGGGAGGCGTGAGGAGTTGGGGAAAGACAGTCCTAACCGTGGAGGGTTCTGGTAAATGATGGGGTGAGGAGGGGCTCTTTGGCTCCCACCAGTCCCCCTGTCTGGTCTA
+
>3>>AFFFBFFFGGGGGGGGGEGHGE2AEEGG2AEEDGHGFHGHGAC5DGHHHH3GHG3FGDGGH5BGHHH>E/>>GF3F1/?E@F/FFHHHGGGGEFFGGHHGGGHHGHHEDDGG2GHHHHFHGGF/AEFGHHHHHH0FGHHHGG.AF.AEG.CG0EGHHHGGE..F/C/CFGGGFFGGGGGG.EGFFFFFFFFFFFFFFFFFFFFFFFFFFFFFFFFFFFFFFFFFFFFFFFFFFFFFFFFFFFFFFFF
@M05620:37:000000000-D9766:1:1101:18230:12290 1:N:0:9
GAGGCTGCTTGGAAGAAACTCATAGATTACTGCAACAGTTCCCCCTGGACCTGGAAAAGTTTCTTGCCTGGCTTACAGAAGCTGAAACAACTGCCAATGTTCCTACAGGATGCTACCCGTAAGGAAAGGCTCCTAGAAGACTCCAAGGGAGTAAAAGAGCTGATGAAACAATGGCAAGTAAGTCAGGCATTTCCGCTTTAGCACTCTTGTGGATCCAATTGAACAATTCTCAGCATTTGTACTTGTAACTG
+
BBBCCBFCFFFAFGCGGGGGGGHGHHHHFHHHHGHHHHFHHHHHGGGHHHHHHHHHHHFFGHHHHFHHHHHHHHHHFHHHHHHHGHHHGHHHHGHHHHHHHHHHHHHGHHHHHHHHHHGFFGHHHHHHGGHHGHHHHHHHHHHHHHHGGHGGHHHHHGHHHHHHHHHHHHHHHHFHFGHGHHGGHHHHHHHHGHGGGGGHHGHHHHHHHHHGHHHHFCHHHGHHHHHHHGGGFGGGGGGGGGGGGGGGGGG
@M05620:37:000000000-D9766:1:1101:19711:12307 1:N:0:9
ACCACACCTTCTACAATGAGCTGCGTGTGGCTCCCGAGGAGCACCCCGTGCTGCTGACCGAGGCCCCCCTGAACCCCAAGGCCAACCGCGAGAAGATGCCCAGGTGAGTGGCCCGCTACCTCTTCTGGTGGCCGCCTCCCTCCTTCCTGGCCTCCCGGAGCTGCGCCCTTTCTCACTGGTTCTCTCTTCTGCCGTTTTCCGTAGGACTCTCTTCTCTGACCTGAGTCTCCTTTGGAACTCTGCAGGTTCTA
+
BBBBBBBBFFFFGGGGGGGGGGHHGFGEFEHHHGGEFGGGGHHHHGGGFEGGHHGHHHHGGGGGGDGGGGGGHHHGGGGHGGHHHGGGGG@CCGFGFHHHHHHGHHHHHHGGHHGGGGGHHHHHHHHHHHGHHGGGGGHGHHGHHGGGGGGGGGGGGGBGGGGGGGFFFFFFFFFFFFFFFFFFFFFFFFFFFFFFFFFFFFFFFFFFFFFFFFFFFFFFFFFFFFFFFFFFFFFFFFFFFFFFFFFFFFB
@M05620:37:000000000-D9766:1:1101:22412:12314 1:N:0:9
ACCACACCTTCTACAATGAGCTGCGTGTGGCTCCCGAGGAGCACCCCGTGCTGCTGACCGAGGCCCCCCTGAACCCCAAGGCCAACCGCGAGAAGATGCCCAGGTGAGTGGCCCGCTACCTCTTCTGGTGGCCGCCTCCCTCCTTCCTGGCCTCCCGGAGCTGCGCCCTTTCTCACTGGTTCTCTCTTCTGCCGTTTTCCGTAGGACTCTCTTCTCTGACCTGAGTCTCCTTTGGAACTCTGCAGGTTCTA
+
BBBBBBBBFFFFGGGGGGGGGGHHGGGEFGHHHGGGGGGGEHHHHGGGEGGGHHGHHHGGGGEGGGGGGGGHHHHGGGGHGHHHHGGGGGGGGGHHHHHHHHGGHHHFDHGGHHGGGGCHHHHFHHHFHHGGHCGCDECEHHDGHGFFFFGGFGGGDGAFGGGFGGFFFFFFFFBFFFFFFFFFFFFFFFFFF;DFFFFFDFFFFFFFFFFFFFFFFFBFFFFFFFFFFFFFFFFFFFFFFFFFBFFFFFB
@M05620:37:000000000-D9766:1:1101:18535:12327 1:N:0:9
GAGGCTGCTTTGGACGAACCTCCTACTGAACTGAATTCACATTACTTTAATCCGGATGACGTCTTGTGCTTGCAAAAATAATATGATAAAGATGTCAAGTAGCTCATTGACAATCTACGTATTAGAGCTTCTTAAAAAGTAAAAAAAATTTAACAACCATAAAAAAAAGGCAAAGGTAAACAATGAAAAAAATTACCTGAGACCCTGTGAACAACAATGTGTCCTCTCGGGACAATCTCGAAATCTTAACG
+
>1>>1>B>B1B1B1AAAA00B0B01B1A2A1DA1122DD12DD112D22222BB/AAA1BB/AFF1BB1D1B/1110/0@B22222222111112222@222B211122B111111B1/0111221111111122111/12B22<///01122111///111?11<--....../<000000.000000.--./00000//09.://000000/...009000;000/------9////-/9-9////:/-
@M05620:37:000000000-D9766:1:1101:25018:12327 1:N:0:9
AGTGCCAGCTCTCAATCGCACAGGGGACCCAGGGCCTGGCCCCTCCATCCAGAAAACCTATGACCTCACCCGCTACCTGGAGCACCAACTCCGCAGCTTGGCTGGGACCTATGTGAGTATCCAGCGTAGGAATCTGGGAGTTGGGGAGGAGTGAGGAGTTGGGGAAAGACAGTCCTAACCGTGGAGGGTTCTGGTAAATGATGGGGTGAGGAGGGGCTCTTTGGCTCCCACCAGTCCCCCTGTCTGGTCTA
+
AAAABFFFBFFFGGGGGGG2ECGFFFGEEEHHF2EEGGHHHHGHGGHHHHHHHHHGHGHFGHHHHHHHHHHGGEEGHHHHBFGHHHC?EHFG?ECFGHGFGH3FGGHHGHHHHHBHHHHHHHHHHGGGFGHHHHHHHHCFEHHHGGFGGGGHHHHHHGHHHFGGGGHHHHHHHHHHHHHHGGEGDGGGCFGGGGFGGGGGGGGGGGFFFFFFFFAFFFFFFFFFFFFFFFFFFFFFFFFFFFFFFFFFFFB
@M05620:37:000000000-D9766:1:1101:7891:12330 1:N:0:9
ACCACACCTTCTACAATGAGCTGCGTGTGGCTCCCGAGGAGCACCCCGAGCTGCTGACCGAGGCCCCCCTGAACCCCAAGGCCAACCGCGAGAAGATGCCCAGGTGAGTGGCCCGCTACCTCTTCTGGTGGCCGCCTCCCTCCTTCCTGGCCTCCCGGAGCTGCGCCCTTTCTCACTGGTTCTCTCTTCTGCCGTTTTCCGTAGGACTCTCTTCTCTGACCTGAGTCTCCTTTGGAACTCTGCAGGTTCTA
+
AAAABBBBFFFFGGGGFGGBGDGHGFGE4BAGHFFGGGGGGGEHGGGG0AEEGGFHHHHGGGEGGGGGGGG2FHGFGGEAFHHH/FEGGGGGGGGGHGGHHHHGHHHHHHGGH.DGGGGHGHHHHHHHHHGHHGGGGGHGHHGGGGGGGGGGGGGGGG?DDGFGAFFFFFFFFFFFFFFFFFFFFFFFFFFFFFFFFFFFFFFFFFFFFFFFFFFFFFFFFFFFFFFFFFFFFFFFFFFFFFFFFFFFFFF
@M05620:37:000000000-D9766:1:1101:21684:12344 1:N:0:9
ACCACACCTTCTACAATGAGCTGCGTGTGGCTCCCGAGGAGCACCCCGTGCTGCTGACCGAGGCCCCCCTGAACCCCAAGGCCAACCGCGAGAAGATGCCCAGGTGAGTGGCCCGCTACCTCTTCTGGTGGCCGCCTCCCTCCTTCCTGGCCTCCCGGAGCTGCGCCCTTTCTCACTGGTTCTCTCTTCTGCCGTTTTCCGTAGGACTCTCTTCTCTGACCTGAGTCTCCTTTGGAACTCTGCAGGTTCTA
+
AAAAAAAAFFFFGGGF3GGDGFHHGAABCAGGCFGAEGGGGHHHHGGGCEGGGHGFHHGGCGGGGAFGGGGFHFHGGGEH/CHHHGA<CGG@CGCGDGFFHHGGHHHHHHGGHHGGGGGHHHHGHHHGHHCHFGGCFGAEHHGHHGBGGFGGGFEGBA?AGGGGGGF@?FFFFFFFFFFBFFFFFFFFFFFFF@FFFFFFFFFFFFFFFFFFFFFFFFFFFFFFFFFFFFFFFFFFFFFFFFFFFFFFFF9
@M05620:37:000000000-D9766:1:1101:10752:12360 1:N:0:9
AGTGCCAGCTCTCAATCGCACAGGGGACCCAGGGCCTGGCCCCTCCATCCAGAAAACCTATGACCTCACCCGCTACCTGGAGCACCAACTCCGCAGCTTGGCTGGGACCTATGTGAGTATCCAGCGTAGGAATCTGGGAGTTGGGGAGGAGTGAGGAGTTGGGGAAAGACAGTCCTAACCGTGGAGGGTTCTGGTAAATGATGGGGTGAGGAGGGGCTCTTTGGCTCCCACCAGTCCCCCTGTCTGGTCTA
+
AAAABFFFCFFFGGGGGFFGGGHHCGGGGGHHFEGGGGHHHHGGGGHHHHHHHGFHHGGHHHHHHHHHHHHGGEEGHHHHGHHHHGGGFHHHGGGGGHHHGHHGGGGHGHHHHFHHHGHGFHHHHGGGGGHFFHHFFFFGGHGHGCFCCDDHFFHFGGCGFGGCEGHFHHHHFHFHHHHHG9:DA.AD.;AFBFCFGFFGEFFGGGFAFFFFDDDBFDFFFFFFFFFFEFFFFFFFFFFABFFFFFFFFFB
@M05620:37:000000000-D9766:1:1101:23228:12364 1:N:0:9
ACCACACCTTCTACAATGAGCTGCGTGTGGCTCCCGAGGAGCACCCCGTGCTGCTGACCGAGGCCCCCCTGAACCCCAAGGCCAACCGCGAGAAGATGACCCAGGTGAGTGGCCCGCTACCTCTTCTGGTGGCCGCCTCCCTCCTTCCTGGCCTCCCGGAGCTGCGCCCTTTCTCACTGGTTCTCTCTTCTGCCGTTTTCCGTAGGACTCTCTTCTCTGACCTGAGTCTCCTTTGGAACTCTGCAGGTTCT
+
BBCCCCCAFFFFGGGGGGAFGGHHGFGBEEHGGFFEDGGGGHHHHGGEEFGGGHHHHHHGGGFGGGGGGGGHGHHGGGGHGHHHHGGGGG<BFGHGHHHHHHHHGHHGHGHGGHGGGGGGHHHHHHHHHHHGHHGDGFGHGHHGHGGGGGGGGGGGGGGDADGGGGFFFFFFFFFFFFFFFFFFFFFFFFFFFFFFFFFFFFFFFFFFFFFFFFFFFFFEFFFF/BFFFFFFFFFFFFFFFFFFFFFFFFF
@M05620:37:000000000-D9766:1:1101:18102:12392 1:N:0:9
ACCACACCTTCTACAATGAGCTGCGTGTGGCTCCCGAGGAGCACCCCGTGCTGCTGACCGAGGCCCCCCTGAACCCCAAGGCCAACCGCGAGAAGATGCCCAGGTGAGTGGCCCGCTACCTCTTCTGGTGGCCGCCTCCCTCCTTCCTGGCCTCCCGGAGCTGCGCCCTTTCTCACTGGTTCTCTCTTCTGCCGTTTTCCGTAGGACTCTCTTCTCTGACCTGAGTCTCCTTTGGAACTCTGCAGGTTCTA
+
BBBBBBBBFFFFGGGGGGGFGGHHGGGEFEGHHGGGGGGGGHHHHGGGGGGGHHHHHHHGGGGGGGGGGGGHHHHGGGGHGHHHHGGGGGGGGGHGHHHHHHHGHHHHHHGGHHGGGGGHHHHHHHHHHHGHHGGGGGHGHHGHHGGGGGGGGGGGGGDGGGGGGGFFFFFFFFFFFFFFFFFFFFFFFFFFFFFFFFFFFFFFFFFFFFFFFFFFFFFFFFFFFFFFFFFFFFFFFFFFFFFFFFFFFFF
@M05620:37:000000000-D9766:1:1101:10361:12409 1:N:0:9
[truncated: 1,576,864 more chars]
