# Supplementary material for: Fast but not furious: a streamlined selection method for genome-edited cells
Source: Life Sci Alliance. 2021 Apr 26;4(6):e202101051. doi: 10.26508/lsa.202101051 (PMC8127327; doi:10.26508/lsa.202101051)
Supplement: Supplementary file 1 [file LSA-2021-01051_Supplemental_Data_1.zip › SANGER and Deep Sequencing/AFP/100_S100_L001_R1_001.fastq]

@M05620:45:000000000-G6HP7:1:1101:16951:1639 1:N:0:100
CATCCTGACCCTGAAGTACCCCATTGAGCATGGCATCGTCACCAACTGGGACGACATGGAGAAGATCTGGCACCACACCTTCTACAACGAGCTGCGCGTGGCCCCGGAGGAGCACCCAGTGCTGCTGACCGAGGCCCCCCTGAACCCCAAGGCCAACAGAGAGAAGATGACTCAGGTGAGGCTCGGCCGACGCCCGTGCTCCTCCCGTCCTTTCCCCAGTCATTTTCTGCCCGGCTTGATTTCTTTCATTT
+
11>1>D11>>CFB111FBGEAE1FG11A11F10E0FA0FF0AA1/AGB0/0B//A/EB0101001DFE1DEEBF0F/EEGHHHBFBDB///>E11///E??/<<<?//?//ACA@CA//F1<GBDG11??/-?@<<<<<<C./0:CAC...C::.9A.B/B/../9/;B09F090/C/0..9CA@--:----99@>@--;/;FFB9-A9ABFF///9--;:/BFFFFF//9----@@--:BFBB//9/;F/
@M05620:45:000000000-G6HP7:1:1101:17840:1651 1:N:0:100
TTCTCTATCTCCTAAAAACCTGTTTAGATTTGGAGATAGACCTTCAGGTTTTTCATCATTTTCTGCATGAATTATACATTGACCACGTTCCAGCGTGGTCAGTTTGCAGCATTCTGTTATTTTGTTTGACAGAGTGTCTTGTTGAGAACATATGTAGGACATGATTTTTTCCTGCAACAGGGAAAATAAAGTATAAGTTTTAAAGATTTATTCTTTAATAAAGGATCTCAAAGCCAGCTTTAGAAAAAGGA
+
1>>AAF3FFFFFGB1111EEFFGGHBB1FGHBB101F1D1ABFGGBDBGGHGGFBFF2FGHHHHFDBFE11FGBG2F2FHF1EGCF?GHGGBBEEE?CHG2CGHHFFBCGFHHFHEHH2GHHHGHHHGBFDF0BGFHFHHHHHH2E/1FBGFHGHEFEFGFGF1GGHHHGFGHGFC1@00CA/0/0?<11?GHGBBFGGHHG1<DBFGHFHHHHHHD<DD000</DGHFD0DDF./CEHHHFE000/:../
@M05620:45:000000000-G6HP7:1:1101:16245:1689 1:N:0:100
TACCTGTACTGGGGAAGCATTTGAATATCCCCCCATGGTGATGGGGACGGAGAACTGCTCCATAAACACAGGCAACGTGCCTAACTTTCCCGGGAAGATGAAGTCAAAGAGCGACCACAGCTCTCGGAGGTTATTTTGCATCGGTGAGCCAGACAGAATGATCCGATGAGGGGTGCGAAACTATTTGAGGAAAGGAAGCACCTTTTTATTAAATTTACCTTTTAGCAATCGCCATTCCTACCCTAAAGATC
+
>>1>A@FFFFB1E11?1A1BFFD31GFHHHCFEECGCFGCFGFFA?/AECCCEHFHBFHHFHGGF1F1GCAHFAGGEGEEFGBCGGHHFDF??E/E?AFG111FGFGHGHHHGGGG/GCG/@FHH?FCCCCGGHHHHBF1@DC?E?C0FGGG.CFHFHHBFGHGHEFG0GF.:CCB-.@?@FBCFGE09B0;9..F/AABFEFFFFFEFF///;FF/BBFFFF////9BB--A-AF/BFE9-AFB-/;/B9
@M05620:45:000000000-G6HP7:1:1101:13775:1716 1:N:0:100
TACCTGTACTGGGGAAGCATTTGAATATCCCCCCATGGTGATGGGGACGGAGAACTGCTCCATAAACACAGGCAACGTGCCTAACTTTCCCGGGAAGATGAAGTCAAAGAGCGACCACAGCTCTCGGAGGTTATTTTGCATCGGTGAGCCAGACAGAATGATCCGATGAGGGGTGCGAAACTATTTGAGGAAAGGAAGCACCTTTTTATTAAATTTACCTTTTAGCAATCGCCATTCCTACCCTAAAGATC
+
>>>>ADFFFFFFGFCEEGFGGGGHHHHHHHFFEGEHHFHHCGFFEEEEECDDEFGHGFHHFFGFFFGGGEHGGGFHGHHGHHHGHHHHHGHDGGGFFHHHFFGHHHGHGHHHGGGGFGEHHHHHHGGDGGGHGHHHHHGDHGGDGDFHFHHGHGGHHHHGHHHHH?EGHHGCGGGG?AB@DGFGGGGEFF9FFFFGBFABFEFFFFFFFFFFFFFFFFFFFFFFFFFBFBAADFEFFFFFFFFFFB/BFF9
@M05620:45:000000000-G6HP7:1:1101:15334:1753 1:N:0:100
TGATTACTGCAACAGTTCCCCCTGGACCTGGAAAAGTTTCTTGCCTGGCTTACAGAAGCTGAAACAACTGCCAATGTCCTACAGGATGCTACCCGTAAGGAAAGGCTCCTAGAAGACTCCAAGGGAGTAAAAGAGCTGATGAAACAATGGCAAGTAAGTCAGGCATTTCCGCTTTAGCACTCTTGTGGATCCAATTGAACAATTCTCAGCATTTGTACTTGTAACTGACAAGCCATGGACAAAACAAAGAT
+
111AAFFFBDDFGGGGGGGGGGGGCHHHHFCFFHCGGHHHHHHHHHHGHHHGHHFGHHGHHHGFHFGHHHHHGGHCHFHHGFHH0>F@GHFHGHGGEGHHGGG>CGHHGHHHHHGGHHHH1>>FF/EFGGGHHGFBGH1GHFFHHGHHHHHGHGHHHHHHHFFGGGHHHGGGGGGHFHHHHHHHHHHGHHHHHFHHHF0CGGGHFGHHEFGGHHFHECGHCFGBGGG0:GCGCEBCFF0CFFF.AEAFGFG
@M05620:45:000000000-G6HP7:1:1101:17094:1776 1:N:0:100
TACCTGTACTGGGGAAGCATTTGAATATCCCCCCATGGTGATGGGGACGGAGAACTGCTCCATAAACACAGGCAACGTGCCTAACTTTCCCGGGAAGATGAAGTCAAAGAGCGACCACAGCTCTCGGAGGTTATTTTGCATCGGTGAGCCAGACAGAATGATCCGATGAGGGGTGCGAAACTATTTGAGGAAAGGAAGCACCTTTTTATTAAATTTACCTTTTAGCAATCGCCATTCCTACCCTAAAGATC
+
>>>ABFFFFFFFGGGGGGGGGGHHHHHHHHHGGGGHHHHHGHHHHGGGGGGGGHHHHHHHHHHHGHHGHGHHGHHHGHHHHHHHHHHHHHHGGGCGGGHHHFHHHHHHHHHHGGGGGHHHHHHHHGGGGGGHHHHHHHGGHHGGGGGGHHHHGGHHHHHHHHHHHGGGHHHGGGGGGCDGGGGGGGGEGG0CFFFBFGFFGFFFFFFFFFFFFFFFFFFFFFFFFFBFFFFFFFEFFFFFFFFFF.BFFFF
@M05620:45:000000000-G6HP7:1:1101:19180:1835 1:N:0:100
TTCTCTATCTCCTAAAAACCTGTTTAGATTTGGAGATAGACCTTCAGGTTTTTCATCATTTTCTGCATGAATTATACATTGACCACGTTCCAGCGTGGTCAGTTTGCAGCATTCTGTTATTTTGTTTGACAGAGTGTCTTGTTGAGAACATATGTAGGACATGATTTTTTCCTGCAACAGGGAAAATAAAGTATAAGTTTTAAAGATTTATTCTTTAATAAAGGATCTCAAAGCCAGCTTTAGAAAAAGGA
+
3>>AAFFFFFFFGGGGGGGGGGGHHHGHHHHHHFHHHHFHBGHHHHHHHHHGGGHHHHHHHHHHGHFHGDHHHGHHHHHHHEGGHHGHHHHHHHGFGEBGFCFGHHGFHGHHHHHHHHHHHHHHHHHHHHFHHGBGGHHHFHGHFHAGCFFHHHHHHHFFFGHFHHHHGGHGHGFGB@CFHGEGHBGHBDF@<BG1GFGHGFBGGFFDHFHHHHHHGBGHGHHHGHEFDBBGH<:CCFHGHHH0;;CFFGF
@M05620:45:000000000-G6HP7:1:1101:19163:1840 1:N:0:100
ATCTCTATCTCCTAAAAACCTGTTTAGATTTGGAGATAGACCTTCAGGTTTTTCATCATTTTCTGCATGAATTATACATTGACCACGTTCCAGCGTGGTCAGTTTGCAGCATTCTGTTATTTTGTTTGACAGAGTGTCTTGTTGAGAACATATGTAGGACATGATTTTTTCCTGCAACAGGGAAAATAAAGTATAAGTTTTAAAGATTTATTCTTTAATAAAGGATCTCAAAGCCAGCTTTAGAAAAAGGA
+
3ABCCFFFFFFFGGGGGGGGGGHHHHHHHHHHHHHHHHHHHHHHHHHHHHHGGHHHHHIHHIIHIHHHHHHHHHHHHHHHHHHHHHGHHHHHHHGGGGHHHHHHHHHHHHHHHHHHHHHHHHHHHHHHHHHHHHHHHHHHHHHHHHHHHHHHHHHHHHHHHHHHHHHHHGHHHHHHHHHHHGGHHHGHHHHHHHHHHHHHHHHHHHHHHHHHHHHHHHHHHHHHHHHHHHHHGHHGHGHHHHHGHHHHGGG
@M05620:45:000000000-G6HP7:1:1101:19152:1854 1:N:0:100
TTCTCTATCTCCTAAAAACCTGTTTAGATTTGGAGATAGACCTTCAGGTTTTTCATCATTTTCTGCATGAATTATACATTGACCACGTTCCAGCGTGGTCAGTTTGCAGCATTCTGTTATTTTGTTTGACAGAGTGTCTTGTTGAGAACATATGTAGGACATGATTTTTTCCTGCAACAGGGAAAATAAAGTATAAGTTTTAAAGATTTATTCTTTAATAAAGGATCTCAAAGCCAGCTTTAGAAAAAGGA
+
3>ABBFFFFFFFGGGGGGGGGGHHHHHHHHHHHHHHHHHHHHHHHHHFHHHGGHHHHHHHHHHHHHHHHHHHHHHHHHHHHHGHHHGGHHHHHHGGGGHHHHHHHHHHHHHHHHHHHHHHHHHHHHHHHHHHHHHHHHHHHHHHHHFHHHHHHHHHHHHHHHHGHHHHHGHHHHHHHHHHFGGHHHHHGHHHHHHGHHHHHHHGHHHHHHHHHHHHHHHHHHHEHHHHHGHFFGHHGGHHHHHFEFHH?DF
@M05620:45:000000000-G6HP7:1:1101:17636:1879 1:N:0:100
CATCCTGACCCTGAAGTACCCCATTGAGCATGGCATCGTCACCAACTGGGACGACATGGAGAAGATCTGGCACCACACCTTCTACAACGAGCTGCGCGTGGCCCCGGAGGAGCACCCAGTGCTGCTGACCGAGGCCCCCCTGAACCCCAAGGCCAACAGAGAGAAGATGACTCAGGTGAGGCTCGGCCGACGCCCGTGCTCCTCCCGTCCTTTCCCCAGTCATTTTCTGCCCGGCTTGATTTCTGACATAG
+
AACCCFFFFFFFGGGGGGGGGGGHHHHHHHHHHHHHHGHHHGHHHGHHHHHHGGGGGHHHHHHHHHHHHHHHHGHHHGGHHHHHHHHHGGGGGHHGGGGGGGHHGGGGGGGGHHHHGGHHHHHHHHHHHHGGGGGGGGGGGGGHHHGGGGHGHHGGGGGGGGGGGGGGGGGGGGGGGGGGGGGGFFFFFFFFFFFFDDFFFFFFFFFFFFFFFFFFFFFFFFFFFFFFFFFFDDFFFAAFFFFBB;F/FF9
@M05620:45:000000000-G6HP7:1:1101:14273:1986 1:N:0:100
CATCCTGACCCTGAAGTACCCGGCTTGATTTCTGACATTAGATCGGAAGAGCACACGTCTGAACTCCAGTCACCGGCTATGATCTCGTATGCCGTCTTCTGCTTGAAAAAAAAAAGATATTTTGTTTGAGAGAGTGTTTTGTTGAGACAATATGAAGGCCATGAGTTTCTTCTGTTACCGGGTGCCTGCTGTATAAGTTTTAAGGTTTTATTCTTTTTTCTAGGATCTCAAAGCTTGCTTTAGTAAAACGC
+
ABBBBFFFFFFFGGGGGGGGGGGGGGGHHHHHHGFHHHHHHHHHHGGGGEGHGHHHGHHHGGHGHHHHHHHHHHFEEGEHHGHHFHGFDHHFHGEFHGHHHFHHHFFHEGGGGDG//222>22@2@2C2//?/<?1?1?FGG00<1.10F111>111/.../0<0=0<0<00=000;;0.--.-./;0./;0099;0C;0B0;000;;.000CB0;00;/9////9/:999/BB//;;9/9////////--
@M05620:45:000000000-G6HP7:1:1101:17494:2017 1:N:0:100
CATCCTGACCCTGAAGTACCCCATTGAGCATGGCATCGTCACCAACTGGGACGACATGGAGAAGATCTGGCACCACACCTTCTACAACGAGCTGCGCGTGGCCCCGGAGGAGCACCCAGTGCTGCTGACCGAGGCCCCCCTGAACCCCAAGGCCAACAGAGAGAAGATGACTCAGGTGAGGCTCGGCCGACGCCCGTGCTCCTCCCGTCCTTTCCCCAGTCATTTTCTGCCCGGCTTGATTTCTGACCTTA
+
33AAAFFFFFFFGGFGGGGGGGGHHHHHHHHHCHHHHGHHHGGHHGHHHHHHGGGGGHHFHHHHBGHHHHHHHGHHHGGHHHHHHFHHGFGGGHHGGGGGGGHHGGGCGGGGHHHHGGHHHHHHHHHGHHFGGGGGGGGGGGGHHHGGGGHGHHEEEEGFFFG?CF/FGGGGGGGGGGGGGGGGFFFD@@BFFFFFFFFFFFFFFE9AFDDFFBFFFFD9BBBFFFFFF/BF?BAFAC.;BFFFB/9/BB/
@M05620:45:000000000-G6HP7:1:1101:17501:2034 1:N:0:100
CATCCTGACCCTGAAGTACCCCATTGAGCATGGCATCGTCACCAACTGGGACGACATGGAGAAGATCTGGCACCACACCTTCTACAACGAGCTGCGCGTGGCCCCGGAGGAGCACCCAGTGCTGCTGACCGAGGCCCCCCTGAACCCCAAGGCCAACAGAGAGAAGATGACTCAGGTGAGGCTCGGCCGACGCCCGTGCTCCTCCCGTCCTTTCCCCAGTCATTTTCTGCCCGGCTTGATTTCTGACATTT
+
CCCCCFFFFFFFGGGGGGGGGGGHHHHHHHHHHHHHHGHHHGHHHGHHHHHHGGGGGHHHHHHHHHHHHHHHHGHHHGGHHHHHHHHHGGGGGHHGGGGGGGHHGGGGGGGGHHHHGGHHHHHHHHHHHHGGGGGGGGGGGGHHHHGGGGHGHHGGGGGGGGGGGGGGGGGGGGGGGGGGGGGGFFFFFFFFFFFFDFFEFFFFFFFADDFFFFFFFFFFFFFFFFFFFFFFFFC>BDAFFFFFFFFFFF0
@M05620:45:000000000-G6HP7:1:1101:17485:2046 1:N:0:100
CATCCTGACCCTGAAGTACCCCATTGAGCATGGCATCGTCACCAACTGGGACGACATGGAGAAGATCTGGCACCACACCTTCTACAACGAGCTGCGCGTGGCCCCGGAGGAGCACCCAGTGCTGCTGACCGAGGCCCCCCTGAACCCCAAGGCCAACAGAGAGAAGATGACTCAGGTGAGGCTCGGCCGACGCCCGTGCTCCTCCCGTCCTTTCCCCAGTCATTTTCTGCCCGGCTTGATTTCTGACATTA
+
AABBBFFFFFFFGGGGGGGGGGGHHHGHHHHHHHHHHGHHHGHHHGHHHHHHGGGGGHHHHHHHHHHHHHHHHGHHHGGHHHHHHHHHGGGGGHHGGGGGGGHHGGGGGGGGHHHHGGHHHHHHHHHHHHGGGCGGGGGGGGHHHHGGGGHGHHGGGGGGGGGGGGGFGGGGGGGGGGGGGGGGFFFFFFFFFFFFFDFFFFFFFFFEFFFFFFFFFFFFFFFFFFFFFFFEDAFFFFFFFF9FFBFFFF/
@M05620:45:000000000-G6HP7:1:1101:17505:2054 1:N:0:100
CATCCTGACCCTGAAGTACCCCATTGAGCATGGCATCGTCACCAACTGGGACGACATGGAGAAGATCTGGCACCACACCTTCTACAACGAGCTGCGCGTGGCCCCGGAGGAGCACCCAGTGCTGCTGACCGAGGCCCCCCTGAACCCCAAGGCCAACAGAGAGAAGATGACTCAGGTGAGGCTCGGCCGACGCCCGTGCTCCTCCCGTCCTTTCCCCAGTCATTTTCTGCCCGGCTTGATTTCTGACATTA
+
BBBABFFFFFFFFGGGGGGGGGGHHGHHHHHHHHHHHGHHHGHFHGHHGGFHGGGGFHHFHEHGHHHHHGHHHGHHHGGHHHHGHHHHGGGGGHHGGGGGGGHFFGGGGGGGHHHHGGHHHGHHHHGFGHFGGGFFGGGGGGHHHHGFDGGGHHEGGGGGGGGGGGEGGGGGGGGGFFGGGGGFFFFFAFFFA@C;BDDFBFFFFFFFFFDFF/BFFF.9:;FFFFFFFFFF?@DCF-;FFFBF9/:/BF/
@M05620:45:000000000-G6HP7:1:1101:13602:2055 1:N:0:100
TACCTGTACTGGGGAAGCATTTGAATATCCCCCCATGGTGATGGGGACGGAGAACTGCTCCATAAACACAGGCAACGTGCCTAACTTTCCCGGGAAGATGAAGTCAAAGAGCGACCACAGCTCTCGGAGGTTATTTTGCATCGGTGAGCCAGACAGAATGATCCGATGAGGGGTGCGAAACTATTTGAGGAAAGGAAGCACCTTTTTATTAAATTTACCTTTTAGCAATCGCCATTCCTACCCTAAAGATC
+
B@BBAFFFFFFFGGGGGGGGGGHHHHHHHHHGGGGHHHGHDGGHGGGGGGGGGHHHHHHHFHHGHHHFHHHHGHHFGHHHHHHHHHHHHGHGGGFFGHHFFFHHHHHHHHHHGGGGGHHHEGHHHGGGGGDHHHHHHHHGHHGGGGGGHHHHHGHHHGHHHHHEHGGGHHHGGGGGGD?BGGGGFGGGGGFFGGGGGGGFFEBBFFFFFFFEFFFFEBFBFFFFFFFFFBAEFFFBFBFFEFFFFFFBBF;
@M05620:45:000000000-G6HP7:1:1101:19417:2100 1:N:0:100
CATCCTGACCCTGAAGTACCCCATTGAGCATGGCATCGTCACCAACTGGGACGACATGGAGAAGATCTGGCACCACACCTTCTACAACGAGCTGCGCGTGGCCCCGGAGGAGCACCCAGTGCTGCTGACCGAGGCCCCCCTGAACCCCAAGGCCAACAGAGAGAAGATGACTCAGGTGAGGCTCGGCCGACGCCCGTGCTCCTCCCGTCCTTTCCCCAGTCATTTTCTGCCCGGCTTGATTTCTGACATTT
+
CCCCCFFFFFFFGGGGGGGGGGGHHHHHHHHHHHHHHGHHHGHHHGHHHHHHGGGGGHHHHHHHHHHHHHHHHGHHHGGHHHHHHHHHGGGGGHHGGGGGGGHHGGGGGGGGHHHHGGHHHHHHHHHHHHGGGGGGGGGGGGHHHHGGGGHGHHGGGGGGGGGGGGFGGGGGGGGGGGFGGGGGFFFFFFFFFFFFDFFFFFFFFFFFFFFFFFFFFFFFFFFFFFFFFFFF?FFFFF;BFFFFFBF0BF0
@M05620:45:000000000-G6HP7:1:1101:12272:2107 1:N:0:100
ATCTCTATCTCCTAAAAACCTGTTTAGATTTGGAGATAGACCTTCAGGTTTTTCATCATTTTCTGCATGAATTATACATTGACCACGTTCCAGCGTGGTCAGTTTGCAGCATTCTGTTATTTTGTTTGACAGAGTGTCTTGTTGAGAACATATGTAGGACATGATTTTTTCCTGCAACAGGGAAAATAAAGTATAAGTTTTAAAGATTTATTCTTTAATAAAGGATCTCAAAGCCAGCTTTAGAAAAAGGA
+
CCCCDFFFFFFFGGGGGGGGGGHHHHHHHHHHHHHHHHHGHHHHHHHHHHHGGHHHHIHHHHIHIHHHHHHHHHHHHHHHHHHHHHGHHHHHHHGFGGHHHHHHHHHHHHHHHHHHHHHHHHHHHHHHHHHHHHHHHHHHHHHHHHHHHHHHHHHHHHHHHHHHHHHHHGHHHHHHHHHHHGGHHHHGHHHHHHHHHHHHHGHHHHHHHHHHHHHHHHHHHHHHHHHHHGHHHHHHHGHHHHHGHHHHGGH
@M05620:45:000000000-G6HP7:1:1101:13031:2132 1:N:0:100
ATCTCTATCTCCTAAAAACCTGTTTAGATTTGGAGATAGACCTTCAGGTTTTTCATCATTTTCTGCATGAATTATACATTGACCACGTTCCAGCGTGGTCAGTTTGCAGCATTCTGTTATTTTGTTTGACAGAGTGTCTTGTTGAGAACATATGTAGGACATGATTTTTTCCTGCAACAGGGAAAATAAAGTATAAGTTTTAAAGATTTATTCTTTAATAAAGGATCTCAAAGCCAGCTTTAGAAAAAGGA
+
A>>1AFFFFBDBEGG11FFGG1FGGFFBD3DAAFF10DFHBCFGFBF1FFF/BG2E22FGGBGHBHGBH11A21F22DDFH11BBG/FH0A2B0E/?F?12F@22BGHHHFF222@BE2BGDEG0F>GB>1B0BGG>2FHHHFEGFE11BBB2B2BDE1B0BGHEFFGF/01@110FF<FFC/FGG?111???F1@GH<FG<F1=1>GGHHFHG<==0<<D0<B/<CGGFHGGG./;EHGF0;0;;;CCAC
@M05620:45:000000000-G6HP7:1:1101:13049:2142 1:N:0:100
ATCTCTATCTCCTAAAAACCTGTTTAGATTTGGAGATAGACCTTCAGGTTTTTCATCATTTTCTGCATGAATTATACATTGACCACGTTCCAGCGTGGTCAGTTTGCAGCATTCTGTTATTTTGTTTGACAGAGTGTCTTGTTGAGAACATATGTAGGACATGATTTTTTCCTGCAACAGGGAAAATAAAGTATAAGTTTTAAAGATTTATTCTTTAATAAAGGATCTCAAAGCCAGCTTTAGAAAAAGGA
+
AAAAAFFFFFFFGGGGGGGGGFGGHHHGHHHHHHHFEHFHHHHHHHHHHHHFGHHHHGHHHHHHHGHHHFHHGHHHHHHHHEDHHHGGHHHHGGGEGGHHGHFFGHHHHHHGFHHHHHGHHHHHFHHHHGGHHHHHGHHHHHHHHHHHHHHFFHGHHHHHHHHHHHHHHDHHHHGHHHHHHGGHHHGHGGGFHHHHHHHHHHGHHHHHHHHHHHHFGFHHFDGFFHHHFHHHHHHHHGHHHFG0CHHHGGH
@M05620:45:000000000-G6HP7:1:1101:12333:2149 1:N:0:100
TACCTGTACTGGGGAAGCATTTGAATATCCCCCCATGGTGATGGGGACGGAGAACTGCTCCATAAACACAGGCAACGTGCCTAACTTTCCCGGGAAGATGAAGTCAAAGAGCGACCACAGCTCTCGGAGGTTATTTTGCATCGGTGAGCCAGACAGAATGATCCGATGAGGGGTGCGAAACTATTTGAGGAAAGGAAGCACCTTTTTATTAAATTTACCTTTTAGCAATCGCCATTCCTACCTAAAGATCG
+
BACBBFFFFFFFGGGGGGGGGGHHHHHHHHHGGGGHHHGHGHHHHGGGGGGGGHHHHHHHHHHHHHHHHHHHGHHHGHHHHHHHHHHHHHHGGGGGGHHHGHHHHHHHHHHFGGGGGHHHHHHHHGGGGGEHHHHHHHHGHHGGGGGHHHHHHGHHGHHHHHHHHEGGHHHGGCEGGE?FGGGGGGGBEF;FFGGFGGGGGFFFFFFFFFFFFFFFFFFFFFFFFFFFFFFFFFFFFFFFFFFFFBFFFFF
@M05620:45:000000000-G6HP7:1:1101:20477:2163 1:N:0:100
CATCCTGACCCTGAAGTACCCCATTGAGCATGGCATCGTCACCAACTGGGACGACATGGAGAAGATCTGGCACCACACCTTCTACAACGAGCTGCGCGTGGCCCCGGAGGAGCACCCAGTGCTGCTGACCGAGGCCCCCCTGAACCCCAAGGCCAACAGAGAGAAGATGACTCAGGTGAGGCTCGGCCGACGCCCGTGCTCCTCCCGTCCTTTCCCCAGTCATTTTCTGCCCGGCTTGATTTCTGACATTA
+
BBCCCFFFFFFFGGGGGGGGGGGHHHHHHHHHHHHHHGHHHGHGGGHHHHHHGGGGGHHHHHHHHHHHHHHHHGHHHGGHHHHHHHHHGGGGGHHGGGGGGGHHGGGGGGGGHHHHGGHGFHHHHHHHHHGGGGGGGGGGGGHHHHGGGGHGHHGGGGGGGGGGGGFFGGGGGGGGGGGGGGGGFFFFFFFFFFFFFFFFFFFFFFFFFFFEFFFFFFFFFFFFFFFFFFFFFFFFF-ABFFFFFBFFFF0
@M05620:45:000000000-G6HP7:1:1101:16264:2166 1:N:0:100
CATCCTGACCCTGAAGTACCCCATTGAGCATGGCATCGTCACCAACTGGGACGACATGGAGAAGATCTGGCACCACACCTTCTACAACGAGCTGCGCGTGGCCCCGGAGGAGCACCCAGTGCTGCTGACCGAGGCCCCCCTGAACCCCAAGGCCAACAGAGAGAAGATGACTCAGGTGAGGCTCGGCCGACGCCCGTGCTCCTCCCGTCCTTTCCCCAGTCATTTTCTGCCCGGCTTGATTTCTGACATTA
+
CCCCCFFFFFFFGGGGGGGGGGGHHHHHHHHHHHHHHGHHHGHHHGHHHHHHGGGGGHHHHHHHHHHHHHHHHGHHHGGHHHHHHHHHGGGGGHHGGGGGGGHHGGGGGGGGHHHHGGHGHHHHHHHHHHGGGGGGGGGGGGHHHHGGGGHGHHGGGGGGGGGGFGFFGGGGGGGGGGGGGGGGFFFFFFFFFFFFBFFFFFFFFFFEFFFFFFFFFFFFFFFFFFFFFFFFFFFFFFFFFFFFFFFFFF0
@M05620:45:000000000-G6HP7:1:1101:16252:2180 1:N:0:100
CATCCTGACCCTGAAGTACCCCATTGAGCATGGCATCGTCACCAACTGGGACGACATGGAGAAGATCTGGCACCACACCTTCTACAACGAGCTGCGCGTGGCCCCGGAGGAGCACCCAGTGCTGCTGACCGAGGCCCCCCTGAACCCCAAGGCCAACAGAGAGAAGATGACTCAGGTGAGGCTCGGCCGACGCCCGTGCTCCTCCCGTCCTTTCCCCAGTCATTTTCTGCCCGGCTTGATTTCTGACATTT
+
ABCCCFFFFFFFGGGGGGGGGGGHHHHHHHHHHHHHHGHHGGHHHGHHHHHHGGGGGHHGHHHHHHHHHHHHHGHHHGGHHHHHHHHHGGGGGHHGGGGGGGHHGGGGGGGGHHHHGGHFGHHHHHHHHHGGGGGGGGGGGGHHHHGGGGHGHHGGGGGGGGGGBFGFGGGGGGGGGGGGGGGGFFFFFAFFFFFFDFFFFFFFFFFFFFFFFFFFFFFFFFFFFFFFFFFFFFFFFFAFFFFFFBBBFF0
@M05620:45:000000000-G6HP7:1:1101:17629:2237 1:N:0:100
ATCTCTATCTCCTAAAAACCTGTTTAGATTTGGAGATAGACCTTCAGGTTTTTCATCATTTTCTGCATGAATTATACATTGACCACGTTCCAGCGTGGTCAGTTTGCAGCATTCTGTTATTTTGTTTGACAGAGTGTCTTGTTGAGAACATATGTAGGACATGATTTTTTCCTGCAACAGGGAAAATAAAGTATAAGTTTTAAAGATTTATTCTTTAATAAAGGATCTCAAAGCCAGCTTTAGAAAAAGGA
+
BCCCCFFFFFFFGGGGGGGGGGHHHHHHHHHHHHHHHHHHHHHHHHHHHHHGGHHHHHHHHIHHIHHHHGHHHHHHHFHHHHHHHHGHHHHHHHGGGGHHHHHHHHHHHHHHHHHHHHHHHHHHHHHHHHHHGHHHHHHHHHHHGHHHHHHHHHHHHHHHHHHHHHHHHGHHHHHHHHHHHGGHHHGHHHHGHHHHHGHHHHHFHHHHHHHHHHHHHHHHHGHHHHHHHHHHHHHHHGHHHHHGHHHHGGH
@M05620:45:000000000-G6HP7:1:1101:19348:2246 1:N:0:100
CATCCTGACCCTGAAGTACCCCATTGAGCATGGCATCGTCACCAACTGGGACGACATGGAGAAGATCTGGCACCACACCTTCTACAACGAGCTGCGCGTGGCCCCGGAGGAGCACCCAGTGCTGCTGACCGAGGCCCCCCTGAACCCCAAGGCCAACAGAGAGAAGATGACTCAGGTGAGGCTCGGCCGACGCCCGTGCTCCTCCCGTCCTTTCCCCAGTCATTTTCTGCCCGGCTTGATTTCTGACATTT
+
CCCCCFFFFFFFGGGGGGGGGGGHHHHHHHHHHHHHHGHHHGHHHGHHHHHHGGGGGHHHHHHHHHHHHHHHHGHHGGGHHHHHHHHHGGGGGHHGGGGGGGHHGGGGGGGGHHHHGGHHHHHHHHHHHHGGGGGGGGGGGGGHHHGGGGHGHHGGGGGGGGGGGGFGGGGGGGGGGGGGGGGGFFFFFFFFFFFF9DFFFFFFFFFEFFFFFFFFFFFFFFFFFFFFFFFFFFFFFF.FFFFFFBFFFF0
@M05620:45:000000000-G6HP7:1:1101:17640:2252 1:N:0:100
ATCTCTATCTCCTAAAAACCTGTTTAGATTTGGAGATAGACCTTCAGGTTTTTCATCATTTTCTGCATGAATTATACATTGACCACGTTCCAGCGTGGTCAGTTTGCAGCATTCTGTTATTTTGTTTGACAGAGTGTCTTGTTGAGAACATATGTAGGACATGATTTTTTCCTGCAACAGGGAAAATAAAGTATAAGTTTTAAAGATTTATTCTTTAATAAAGGATCTCAAAGCCAGCTTTAGAAAAAGGA
+
ABCCCFFFFFFFGGGGGGGGGGHHHHHHHHHHHHHHHHHHHHHHHHHHHHHGGHHHHIIHHIHHHHHHHHHHHHHHHHHHHHHHHHGHHHHHHHGGGGHHHHHHHHHHHHHHHHHHHHHHHHHHHHHHHHHHHHHHHHHHHHHHHHHHHHHHHHHHHHHHHHHHHHHHHGHHHHHHHHHHHGGHHHHHHHHHHHHHHGHHHHHHHHHHHHHHHHHHHHHHHHHHHHHHHGHHHHHHHGHHHHHHHHHHGGH
@M05620:45:000000000-G6HP7:1:1101:12711:2259 1:N:0:100
TACCTGTACTGGGGAAGCATTTGAATATCCCCCCATGGTGATGGGGACGGAGAACTGCTCCATAAACACAGGCAACGTGCCTAACTTTCCCGGGAAGATGAAGTCAAAGAGCGACCACAGCTCTTCGGAGGTTATTTTGCATCGGTGAGCCAGACAGAATGATCCGATGAGGGGTGCGAAACTATTTGAGGAAAGGAAGCACCTTTTTATTAAATTTACCTTTTAGCAATCGCCATTCCTACCCTAAAGAT
+
AAABBFFFFFFFGGGGGGGGGGHGHHHHHHHGGGGHHHHHHGHHHGGGGGGGGHHHHHGHHHHHHGHHHHGHGHHHGHHHHHHHHHHHHHHGGGGGGHHHHHHHFHHHHHHHGGGGGHHHHHHHHHHGGFGDHFHHHHHHGHHGDEFGHHHHHHGHHHHHHHHHHHGGGHHGGGGGGGDGGGGGGGGGEEGFGGGGGGGGGGFFFFFFFFFFFFFFFFFFFFFFFFFFFFFFFFFFFFFFFFFFFFFFFFF
@M05620:45:000000000-G6HP7:1:1101:17643:2270 1:N:0:100
ATCTCTATCTCCTAAAAACCTGTTTAGATTTGGAGATAGACCTTCAGGTTTTTCATCATTTTCTGCATGAATTATACATTGACCACGTTCCAGCGTGGTCAGTTTGCAGCATTCTGTTATTTTGTTTGACAGAGTGTCTTGTTGAGAACATATGTAGGACATGATTTTTTCCTGCAACAGGGAAAATAAAGTATAAGTTTTAAAGATTTATTCTTTAATAAAGGATCTCAAAGCCAGCTTTAGAAAAAGGA
+
ABCCCFFFFFFFGGGGGGGGGGHHHHHHHHHHHHGFCHFGHHHHHHGHHHHGGHHGHHHHHHHHHHHHHGGHHHHHHHHHHHHHHHEHHHHHHHGGGGHHGGHHHGHHHHHHHHHHFGHHHHHHHHHHHHHFHHHHHHHHHHHHFGHGHHHHHGHHHHHHGHHHHHHHHGHHHHGF2GHHHGGFAGGHGHFHHHGHHHHHHHHHHGHHHHHHHHHHHHHHHBDG/DGGHGGFHHHHFFHHHHGHGEBCDDG
@M05620:45:000000000-G6HP7:1:1101:18620:2301 1:N:0:100
ATCTCTATCTCCTAAAAACCTGTTTAGATTTGGAGATAGACCTTCAGGTTTTTCATCATTTTCTGCATGAATTATACATTGACCACGTTCCAGCGTGGTCAGTTTGCAGCATTCTGTTATTTTGTTTGACAGAGTGTCTTGTTGAGAACATATGTAGGACATGATTTTTTCCTGCAACAGGGAAAATAAAGTATAAGTTTTAAAGATTTATTCTTTAATAAAGGATCTCAAAGCCAGCTTTAGAAAAAGGA
+
BBBBBFFFFFFFGGGGGGGGFGGGHHHHHFGHHGHHHHHDEFEGGHHGEEGFGHFGEHFGHHHFHHGDEFGGHHFGHHHGHFFGHHGGGFHFGFGGGGHHHHHHFHFHHGHHHHHHHHHHHHHHHHHHHHHHHHHHHHHHHHHHHHHHHHHHHHHHHHHHHHHHHHHHHGHHHHHHHHHHHGGHHHHHHGHHHHHGHGHHHHHHHHHHHHHHHHHHHHHHGHHHHHHHHHHHHHHHHGHHHHHHFHHHGGG
@M05620:45:000000000-G6HP7:1:1101:18617:2320 1:N:0:100
ATCTCTATCTCCTAAAAACCTGTTTAGATTTGGAGATAGACCTTCAGGTTTTTCATCATTTTCTGCATGAATTATACATTGACCACGTTCCAGCGTGGTCAGTTTGCAGCATTCTGTTATTTTGTTTGACAGAGTGTCTTGTTGAGAACATATGTAGGACATGATTTTTTCCTGCAACAGGGAAAATAAAGTATAAGTTTTAAAGATTTATTCTTTAATAAAGGATCTCAAAGCCAGCTTTAGAAAAAGGA
+
CCCCDFFFFFFFGGGGGGGGGGHHHHHHHHHHHHHHHHHHHHHHHHHHHHHGGHHHHHHHHIIHIHHHHHHHHHHHHHHHHHHHHHGHHHHHHHGGGGHHHHHHHHHHHHHHHHHHHHHHHHHHHHHHHHHHHHHHHHHHHHHHHHHHHHHHHHHHHHHHHHHHHHHHHGHHHHHHHHHHHGGGHHHHHHHHHHHHHHHHHHHHHHHHHHHHHHHHHHHHHGHHHHHHHHHHHHHHHGHHHHHGHHHHGGH
@M05620:45:000000000-G6HP7:1:1101:20542:2381 1:N:0:100
ATCTCTATCTCCTAAAAACCTGTTTAGATTTGGAGATAGACCTTCAGGTTTTTCATCATTTTCTGCATGAATTATACATTGACCACGTTCCAGCGTGGTCAGTTTGCAGCATTCTGTTATTTTGTTTGACAGAGTGTCTTGTTGAGAACATATGTAGGACATGATTTTTTCCTGCAACAGGGAAAATAAAGTATAAGTTTTAAAGATTTATTCTTTAATAAAGGATCTCAAAGCCAGCTTTAGAAAAAGGA
+
BBBBBFFFFFFFGGGGGGGGGGHHHHHFHHFHHHHHHHHHHHHHHHGHHHHGGHHHHHHHHHHHHHHGHFHHHGHHHHHHHGHHHHGHHHHHGFFEFGGGGHGGHHHHHHHHHHHHHHHHHHHHHHHHGGGHGHHHGHHHHHHHHHGHHHHHHHHHHHHHFHHHHHHHHGHFHHFGHGHGHGGHHHGHGDGFGHHHHHHHHHHHHGHHHHHHHHHHHDHHFFGFFGHHHHHGHHFGGGHHHFGCGHGHGCG
@M05620:45:000000000-G6HP7:1:1101:20559:2385 1:N:0:100
ATCTCTATCTCCTAAAAACCTGTTTAGATTTGGAGATAGACCTTCAGGTTTTTCATCATTTTCTGCATGAATTATACATTGACCACGTTCCAGCGTGGTCAGTTTGCAGCATTCTGTTATTTTGTTTGACAGAGTGTCTTGTTGAGAACATATGTAGGACATGATTTTTTCCTGCAACAGGGAAAATAAAGTATAAGTTTTAAAGATTTATTCTTTAATAAAGGATCTCAAAGCCAGCTTTAGAAAAAGGA
+
A@ABBFFFFFFFGGGGGGGGGGGGHHHHHHHHHHHHHHHHHHHHHHHHHHHGGHHHHGHHHHHHHHDGFHHHHHHHHHHHHBGGHHGHHHHGHHGFFGHHHHHHHHHGHHFHHHHHHHHHHHHHHHHHHHHHHHGGHHHHHHHHGHHHHHHHGHHHHHFHCGHHHGHGHGHHHHHHHHHHHGGHHHGHGFFFGHFFGFGHHHFGHFHHHHHHHHHHGHHHHFHHHHHHHGFHEGCGGGHHHHHGGHHHADC
@M05620:45:000000000-G6HP7:1:1101:20538:2399 1:N:0:100
ATCTCTATCTCCTAAAAACCTGTTTAGATTTGGAGATAGACCTTCAGGTTTTTCATCATTTTCTGCATGAATTATACATTGACCACGTTCCAGCGTGGTCAGTTTGCAGCATTCTGTTATTTTGTTTGACAGAGTGTCTTGTTGAGAACATATGTAGGACATGATTTTTTCCTGCAACAGGGAAAATAAAGTATAAGTTTTAAAGATTTATTCTTTAATAAAGGATCTCAAAGCCAGCTTTAGAAAAAGGA
+
BCCCCFFFFFFFGGGGGGGGGGHHHHHHHHHHHGHHHHHHHHHHHHHHHHHGGHHHHIHHIHHIIHHHHHHHHHHHHHHHHHHHHHGHHHHHHHGEGGHHHHHHHHHHHHHHHHHHHHHHHHHHHHHHHHHHHHHHHHHHHHHHHHHHHHHHHHHHHHHHHHHHHHHHHGHHHHHHHHHHHGGHHHHHHHHHHHHHHHHHHHHHHHHHHGHHHHHHHGHGHHGFHHHHHGHGGHHHHGHHHHHFGGHGGGG
@M05620:45:000000000-G6HP7:1:1101:12628:2427 1:N:0:100
CATCCTGACCCTGAAGTACCCCATTGAGCATGGCATCGTCACCAACTGGGACGACATGGAGAAGATCTGGCACCACACCTTCTACAACGAGCTGCGCGTGGCCCCGGAGGAGCACCCAGTGCTGCTGACCGAGGCCCCCCTGAACCCCAAGGCCAACAGAGAGAAGATGACTCAGGTGAGGCTCGGCCGACGCCCGTGCTCCTCCCGTCCTTTCCCCAGTCATTTTCTGCCCGGCTTGATTTCTGACATTT
+
CCCCCFFFFFFFGGGGGGGGGGGHHHHHHHHHHHHHHGHHHGHHHGHHHHHHGGGGGHHHHHHGGHHHHHHHHGHHHGGHHHHHHHHHGGGGGHHGGGGGGGHHGGGGGGGGHHHHGGHGHGHHHHHHHHGGGGGGGGGGGGHHHHGGGGHGHHGGGGGGGGGGGGGGGGGGGGGGGGGGGGGGFFFFFAFFFFFFBFFFFFFFFFFEFDDFFFFFFFDFFFFFFFFFFFFFADAFFFAFFFFFFFFFFF/
@M05620:45:000000000-G6HP7:1:1101:13999:2447 1:N:0:100
TACCTGTACTGGGGAAGCATTTGAATATCCCCCCATGGTGATGGGGACGGAGAACTGCTCCATAAACACAGGCAACGTGCCTAACTTTCCCGGGAAGATGAAGTCAAAGAGCGACCACAGCTCTCGGAGGTTATTTTGCATCGGTGAGCCAGACAGAATGATCCGATGAGGGGTGCGAAACTATTTGAGGAAAGGAAGCACCTTTTTATTAAATTTACCTTTTAGCAATCGCCATTCCTACCCTAAAGATC
+
BBBBBFFFFFFFGGGGGGGGGGHHGHHGHHHGGGGHHHBGBDGHHCFGGGEGGHHHHHHHHHHHHHHGHHHHGHHHGHHGHHHHHHHHHHHGGGEFGHHHFFHHHHHHHGHGGGGGGHHHHHHHHGGGGCCGHHHHHHHHHHGGGGGHHHHHHGHHGHHHHHHHHDEDFHHGGE@ADCBGGFFGGGGBEF0;CFGGGGEBFFFFFFFFFFFFFFFFFFFFFFFFFFBBFFEFFFAFFFFFF.ABFF/BFF;
@M05620:45:000000000-G6HP7:1:1101:13986:2461 1:N:0:100
TACCTGTACTGGGGAAGCATTTGAATATCCCCCCATGGTGATGGGGACGGAGAACTGCTCCATAAACACAGGCAACGTGCCTAACTTTCCCGGGAAGATGAAGTCAAAGAGCGACCACAGCTCTCGGAGGTTATTTTGCATCGGTGAGCCAGACAGAATGATCCGATGAGGGGTGCGAAACTATTTGAGGAAAGGAAGCACCTTTTTATTAAATTTACCTTTTAGCAATCGCCATTCCTACCCTAAAGATC
+
CCCCDFFFFFFFGGGGGGGGGGHHHHHHHHHGGGGHHHGHHHHHHGGGGGGGGGHHHHHHHHHHHHHHHHHHGHHHGHHHHHHHHHHHHHHGGGGGGHHHHHHHHHHHHHHHGGGGGHHHHHHHHGGGGGEHHHHHHHHGHHGGGGGHHHHHHGHHHHHHHHHHHGGGHHHGGEFGGGGGGGGGGGGGGG:FGGGFGGGGGFFFFFFFFFFFFFFFFFFFFFFFFFFFFFFFFFEFFFFHFFFFFFFFFFF
@M05620:45:000000000-G6HP7:1:1101:12356:2494 1:N:0:100
ATCTCTATCTCCTAAAAACCTGTTTAGATTTGGAGATAGACCTTCAGGTTTTTCATCATTTTCTGCATGAATTATACATTGACCACGTTCCAGCGTGGTCAGTTTGCAGCATTCTGTTATTTTGTTTGACAGAGTGTCTTGTTGAGAACATATGTAGGACATGATTTTTTCCTGCAACAGGGAAAATAAAGTATAAGTTTTAAAGATTTATTCTTTAATAAAGGATCTCAAAGCCAGCTTTAGAAAAAGGA
+
CCCCDFFFFFFFGGGGGGGGGGGHHHHHHHHHHGHHHHHHHHHHHHHHHHHGGHHHHIHHHHHHIHHHHHHHHHHHHHHHHHHHHHGHHHHHHHGGGGHHHHHHHHHHHHHHHHHHHHHHHHHHHHHHHHHHHHHHHHHHHHHHHHHHHHHHHHHHHHHHHHHHHHHHHGHHHHHHHHHHHGGHHHHHHHHHHHHHHHHHHHHHHHHHHHHHHHHHHHHHHGHHHHHHHGHHHGGHHGHHHHHFHHHFGGG
@M05620:45:000000000-G6HP7:1:1101:12377:2497 1:N:0:100
ATCTCTATCTCCTAAAAACCTGTTTAGATTTGGAGATAGACCTTCAGGTTTTTCATCATTTTCTGCATGAATTATACATTGACCACGTTCCAGCGTGGTCAGTTTGCAGCATTCTGTTATTTTGTTTGACAGAGTGTCTTGTTGAGAACATATGTAGGACATGATTTTTTCCTGCAACAGGGAAAATAAAGTATAAGTTTTAAAGATTTATTCTTTAATAAAGGATCTCAAAGCCAGCTTTAGAAAAAGGA
+
BCCCCFFFFFFFGGGGGGGGGGHHHHHHHHHHHHHHHHHHHHHHHHHHHHHGGHHHHHHHHHHHHHHHHHHHHHHFFHHHHGHHHHGHHHHHHHGGGGGHHHHHHHHHHHHHHHHGHHHHHHHHHHHHGHHHHHHHHHHHHHHHHHHHHHHHHHHHHHGHHHHHHHHHHGHHHHHGHHHHHGGHHHHHHHHHGHHHGGGHHHHHHHHHHHHHHHHHHHHHGHHGHHHHGGGHHHHHHGFHHHHGGGHHFGG
@M05620:45:000000000-G6HP7:1:1101:12362:2511 1:N:0:100
ATCTCTATCTCCTAAAAACCTGTTTAGATTTGGAGATAGACCTTCAGGTTTTTCATCATTTTCTGCATGAATTATACATTGACCACGTTCCAGCGTGGTCAGTTTGCAGCATTCTGTTATTTTGTTTGACAGAGTGTCTTGTTGAGAACATATGTAGGACATGATTTTTTCCTGCAACAGGGAAAATAAAGTATAAGTTTTAAAGATTTATTCTTTAATAAAGGATCTCAAAGCCAGCTTTAGAAAAAGGA
+
CCDDCFFFFFFFGGGGGGGGGGHHHHHHHHHHHHHHHHHHHHHHHHHHHHHGGHHHHIHHHHHHHHHHHHHHHHHHHHHHHHHHHHGHHHHHHHGFGGHHHHHHHHHHHHHHHHHHHHHHHHHHHHHHHHHHHHHHHHHHHHHHHHHHHHHHHHHHHHHHHHHHHHHHHGHHHHHHHHHHHGGHHHHHHHHHHHHHHGHHHHHHHHHHHHHHHHHHHGHHHHHHHHHHHHHHHHHHHGHHHHHGHHHHGGH
@M05620:45:000000000-G6HP7:1:1101:12381:2517 1:N:0:100
ATCTCTATCTCCTAAAAACCTGTTTAGATTTGGAGATAGACCTTCAGGTTTTTCATCATTTTCTGCATGAATTATACATTGACCACGTTCCAGCGTGGTCAGTTTGCAGCATTCTGTTATTTTGTTTGACAGAGTGTCTTGTTGAGAACATATGTAGGACATGATTTTTTCCTGCAACAGGGAAAATAAAGTATAAGTTTTAAAGATTTATTCTTTAATAAAGGATCTCAAAGCCAGCTTTAGAAAAAGGA
+
11A>1@33DFBBGBGFFFEAGAAA3B31DAF11AA10B11F1AA1A111BGFEFEG22FABF2BDD212GBGFHGFAF2D11FAGAAGFHHHHE?/E>GDHE@FF@@GGF0FGGFDB@GHGHHDFBGGBDG1GEHFH2FFHBEG2FF1FGFDEEBFEB1BBGFHDGG11/@<DFFB1GGCACF0C<1?1<?FF1<GGGGHGH1=11FDHBDFDHHHGFD0<00</<<<DGEH0/./;CHFCGB0;GF:..;
@M05620:45:000000000-G6HP7:1:1101:18300:2524 1:N:0:100
CATCCTGACCCTGAAGTACCCCATTGAGCATGGCATCGTCACCAACTGGGACGACATGGAGAAGATCTGGCACCACACCTTCTACAACGAGCTGCGCGTGGCCCCGGAGGAGCACCCAGTGCTGCTGACCGAGGCCCCCCTGAACCCCAAGGCCAACAGAGAGAAGATGACTCAGGTGAGGCTCGGCCGACGCCCGTGCTCCTCCCGTCCTTTCCCCAGTCATTTTCTGCCCGGCTTGATTTCTGACATTA
+
CCCCCFFFFFFFGGGGGGGGGGGHHHHHHHHHHHHHHGHHHGHHHGHHHHHHGGGGGHHHHHHHHHHHHHHHHGHHHGGHHHHHHHHHGGGGGHHGGGGGGGHHGGGGGGGGHHHHGGHGHGHHHHHHHHGGGGGGGGGGGGHHHHGGGGHGHHGGGGGGGGGGGGGGGGGGGGGGGGFGGGGGFFFFFFFFFFFFCFFFFFFFFFFEDFFFFFFFFFFFFFFFFFFFFFFFFCCFFFFFFFFFF;BFFF0
@M05620:45:000000000-G6HP7:1:1101:18300:2542 1:N:0:100
CATCCTGACCCTGAAGTACCCCATTGAGCATGGCATCGTCACCAACTGGGACGACATGGAGAAGATCTGGCACCACACCTTCTACAACGAGCTGCGCGTGGCCCCGGAGGAGCACCCAGTGCTGCTGACCGAGGCCCCCCTGAACCCCAAGGCCAACAGAGAGAAGATGACTCAGGTGAGGCTCGGCCGACGCCCGTGCTCCTCCCGTCCTTTCCCCAGTCATTTTCTGCCCGGCTTGATTTCTGACATTA
+
AAABBFFFFFFFGGGGGGGGGGGHHHGHHHHHHHHGHGHHHGHHHGHHGHHHGGGGGHHHHHHHHHHHHHHHHGHHHGGHHHHHHHHHGGGGGHHGGGGGGGHHGGGGGGGGHHHHGGHHHHHHHHHHHHGGGGGGGGGGGGGHHHGGGGHFHGEEGGGGGGGGGGGGGGGGGGFGGGGGGGGGFFFFFFFFFFFF9.AEFFBFFFFFFFDFFFFFFFFFFFFFFFFFFFFFD;AFF-ABFFFFFBFFFF/
@M05620:45:000000000-G6HP7:1:1101:21430:2573 1:N:0:100
TACCTGTACTGGGGAAGCATTTGAATATCCCCCCATGGTGATGGGGACGGAGAACTGCTCCATAAACACAGGCAACGTGCCTAACTTTCCCGGGAAGATGAAGTCAAAGAGCGACCACAGCTCTCGGAGGTTATTTTGCATCGGTGAGCCAGACAGAATGATCCGATGAGGGGTGCGAAACTATTTGAGGAAAGGAAGCACCTTTTTATTAAATTTACCTTTTAGCAATCGCCATTCCTACCCTAAAGATC
+
AAAAAFFFFFFFGFFGFGFEGFHHHHHHHHHGGGFHHHGFBGHHHGEEFC?EGHHGHHHGHGFGHFHFHGHHGHHHGHHHHGHGHGHHGHHGGGEFGGGHHGFGHHHGHFHHGGGGGHHHHHHHHEGDGCEH1GHHHGF1GHDGGGGFCCFGAEHCGCGHHHHFHDGGFHHGGCCGGADGGGGGGGGFCF9B9FFFFGGGFFFFFFFFFF;BFFFFBBFBFFFFFFFFFFFFF?AFFFFFF9AFB.BB/;B
@M05620:45:000000000-G6HP7:1:1101:15700:2589 1:N:0:100
TACCTGTACTGGGGAAGCATTTGAATATCCCCCCATGGTGATGGGGACGGAGAACTGCTCCATAAACACAGGCAACGTGCCTAACTTTCCCGGGAAGATGAAGTCAAAGAGCGACCACAGCTCTCGGAGGTTATTTTGCATCGGTGAGCCAGACAGAATGATCCGATGAGGGGTGCGAAACTATTTGAGGAAAGGAAGCACCTTTTTATTAAATTTACCTTTTAGCAATCGCCATTCCTACCCTAAAGATC
+
BBBBBFFFFFFFGGGGGGGGGGHFEFGHGGHGGGGHHHFGHHHHHGGGGGGGCFHFHHHHHHHHHHHFHHHHGHHHGHHHHHHGHHHHHHHGGGGGGGHHHGHHGHGHHHGHGGGGGHGHHHHHHGGGGGFHHHHHHHHFHHGGGGGFHHHHHGHHHHFGFHHHHGGGHHHGGDCFDDGADGGGGFGGGGFGG?FGFGGFGFFFFFFFFFFBFFFFFBFFFFFFFFFFFFEFF.EFFFFFEFFFFF/BFFF
@M05620:45:000000000-G6HP7:1:1101:16098:2591 1:N:0:100
CATCCTGACCCTGAAGTACCCCATTGAGCATGGCATCGTCACCAACTGGGACGACATGGAGAAGATCTGGCACCACACCTTCTACAACGAGCTGCGCGTGGCCCCGGAGGAGCACCCAGTGCTGCTGACCGAGGCCCCCCTGAACCCCAAGGCCAACAGAGAGAAGATGACTCAGGTGAGGCTCGGCCGACGCCCGTGCTCCTCCCGTCCTTTCCCCAGTCATTTTCTGCCCGGCTTGATTTCGACATTAG
+
CCCCCFFFFFFFGGGGGGGGGGGHHHHHHHHHGHHHHGHHHGHHHGHHHHHHGGGGGHHHHHHHHHHHHHHHHGHHHGGHHHHHHHHHGGGGGHHGEGEGGGHHGGGGGGGGHGHHGGHHHHHHHHHHHHGGGGGGGGGGGGHHHHGGGGHGHHGGGGGFFGGGGFFGGGGGGGGGGGGGGGGGFFFFFFFFFFFF@DFEFFFFFFFFFFFFFFFFFFFFFFFFFFFFFFFFFFFFFF?FFFFFEF.DFF:
@M05620:45:000000000-G6HP7:1:1101:15719:2591 1:N:0:100
TACCTGTACTGGGGAAGCATTTGAATATCCCCCCATGGTGATGGGGACGGAGAACTGCTCCATAAACACAGGCAACGTGCCTAACTTTCCCGGGAAGATGAAGTCAAAGAGCGACCACAGCTCTCGGAGGTTATTTTGCATCGGTGAGCCAGACAGAATGATCCGATGAGGGGTGCGAAACTATTTGAGGAAAGGAAGCACCTTTTTATTAAATTTACCTTTTAGCAATCGCCATTCCTACCCTAAAGATC
+
ABCCCFFFFFFFGGGGGGGGGGHHHHHHHHHGGGGHHHGHHHHHHGGGGGGGGHHHHHHHHGHHGHHHHHHHGHHHGHHHHHHHHHHHHHHGGGGGGGHHHGHHHHHHHHGHGGGGGHHHHHHHHGGGGGEGHHHHHHHFHHGGGGGHHHGHHGHHHHHHHHHHHGGGHHHCFCCGGGGGGGGGGGGGGE:FFGGGGEGBFFFFFFFFFFFFFFFFFFFFFFFBFFFFFFFFFFFFFFFFFFFFFFFFFFF
@M05620:45:000000000-G6HP7:1:1101:16125:2592 1:N:0:100
CATCCTGACCCTGAAGTACCCCATTGAGCATGGCATCGTCACCAACTGGGACGACATGGAGAAGATCTGGCACCACACCTTCTACAACGAGCTGCGCGTGGCCCCGGAGGAGCACCCAGTGCTGCTGACCGAGGCCCCCCTGAACCCCAAGGCCAACAGAGAGAAGATGACTCAGGTGAGGCTCGGCCGACGCCCGTGCTCCTCCCGTCCTTTCCCCAGTCATTTTCTGCCCGGCTTGATTTCGACCTTAG
+
BCCCCFFFFFFFGGGGGGGGGGGHHHHHHHHHHHHHHGHHHGHHHGHHHHHHGGGGGHHHHHHHHHHHHHHHHGHHHGGHHHHHHHHHGAFGGHHGGGGGGGHHGGGGGGGGHHHHGGHHHHHHHHHHHHGGGGGGGGGGGGHHHHGGGGHGHHGGGGGGGGGGGGGGGGGGGGGGGGGGGGGGFFFFFFFFFFFF;:AFFFFFFFFFFFFFFFFFFFFFFFFFFFFFFFFFFFFFFFFFFFFB.;-:B00
@M05620:45:000000000-G6HP7:1:1101:15665:2639 1:N:0:100
CATCCTGACCCTGAAGTACCCCATTGAGCATGGCATCGTCACCAACTGGGACGACATGGAGAAGATCTGGCACCACACCTTCTACAACGAGCTGCGCGTGGCCCCGGAGGAGCACCCAGTGCTGCTGACCGAGGCCCCCCTGAACCCCAAGGCCAACAGAGAGAAGATGACTCAGGTGAGGCTCGGCCGACGCCCGTGCTCCTCCCGTCCTTTCCCCAGTCATTTTCTGCCCGGCTTGATTTCTGACATTA
+
BCCCCFFFFFFFGGGGGGGGGGGHHHHHHGHHHHHHHGHHGGHHHGHHHHHHGGGGGHHHHGHGHHHHHHHHHGHHHGGHHHHHHHHHGGGGGHHGGGEGGGHHGGGGGGGGHGHHGGHHHHHHHHHHHHGGGGGGGGGGGGHHHHGGGGHGHHGGGGGGGGGGGGGFGGGGGGGGGGGGGG?FFFFFDAFFFFFACDFEFFFFFFFFFFFFFFFFFFFFFFFFFFFBFFFFDFFCFF;BFFFFFBBFFF0
@M05620:45:000000000-G6HP7:1:1101:11823:2654 1:N:0:100
TACCTGTACTGGGGAAGCAATCGCCATTCCTACCCTAAAGATCGGAAGAGCACACGTCTGAACTCCAGTCACCGGCTATGATCTCGTATGCCGTCTTCTGCTTGAAAAAAAAAAACTAATTCAGCTTGTGGGCTTTCTTTGTTTAAACAACGAGAAACCTGAAATTATCATTTTCTAACGAAGTCCTGCTGAATCATTCATGAGTTTTTATCCTCCTTTCTTCTTCACCCAGACTCGCTACTCTCATACCA
+
ABBBAFFFFFFFGGFEEGGAGGGGGGGHHHHHHCGHGGHHFFGHGGEGAF2GFHHGFHHGGFHHGHHGFGHHHGGGGGHHE44GHFFEFFGHEFEHGBFFGDGBGFDGB>>//></222@@2>GBG1001///0?0?1>GHF00>11>>F.-<C.AC/GC./<<00:0;:;0C000:00...:.;BF0/:000;CFF;90;0;00;;C.E09900/;;0;;9;;/////9;..;/9.9E.-9//;F/////
@M05620:45:000000000-G6HP7:1:1101:11216:2655 1:N:0:100
AGATTACTGCAACAGTTCCCCCTGGACCTGGAAAAGTTTCTTGCCTGGCTTACAGAAGCTGAAACAACTGCCAATGTCCTACAGGATGCTACCCGTAAGGAAAGGCTCCTAGAAGACTCCAAGGGAGTAAAAGAGCTGATGAAACAATGGCAAGTAAGTCAGGCATTTCCGCTTTAGCACTCTTGTGGATCCAATTGAACAATTCTCAGCATTTGTACTTGTAACTGACAAGCCAGGGACAAAACAAAGAT
+
AAABCFFFDDFFGGFBGGGGGGGFGFGGHHHGCGGHFHHHHHHHHHHHHHHHHHEEGGHHHHHHHHHHHHHHCGHHHHHHGHFHHFHGGHHHHHGFGGGHGGHHHHHHGHHHHHHEGHHHGFHGGFGFHFHHHEHGHFDGHFFHFFHHGFFFFGHHHHHHHHHHGHHHHHEEGGGHGGFHHHHHHFFEGGHHHGHHGEGFGHHHHHHDGCFGHHHHHHHHHHHGHHHGFHHHEGFGGGEEEGFFGGGGFGB
@M05620:45:000000000-G6HP7:1:1101:15673:2655 1:N:0:100
CATCCTGACCCTGAAGTACCCCATTGAGCATGGCATCGTCACCAACTGGGACGACATGGAGAAGATCTGGCACCACACCTTCTACAACGAGCTGCGCGTGGCCCCGGAGGAGCACCCAGTGCTGCTGACCGAGGCCCCCCTGAACCCCAAGGCCAACAGAGAGAAGATGACTCAGGTGAGGCTCGGCCGACGCCCGTGCTCCTCCCGTCCTTTCCCCAGTCATTTTCTGCCCGGCTTGATTTCTGACATTT
+
AABCCFFFFFFFGGGGGGGGGGGHHHHHHHHHHHHHHGHHHGHHHGHHGHHHGGGGGGHHHHHHHHHHHHHHHGHHHGGHHHHHHHHHGGGGGHHGGGGGGGHHGGGGGGGGHHHHGGHGHHHHHHHHHHGGGGGGGGGGGGHHHHGGGGHGHHGGGGGGGGGGGGGFGGGGGGGGGGGGGGGGFFFFFFFFFFFF@ADEFFFFFFFFFFFFFFFFFFFFFFFFFFFFFFFFDAFFFFFFFFFFFEFFFF/
@M05620:45:000000000-G6HP7:1:1101:13997:2658 1:N:0:100
TACCTGTACTGGGGAAGCATTTGAATATCCCCCCATGGTGATGGGGACGGAGAACTGCTCCATAAACACAGGCAACGTGCCTAACTTTCCCGGGAAGATGAAGTCAAAGAGCGACCACAGCTCTCGGAGGTTATTTTGCATCGGTGAGCCAGACAGAATGATCCGATGAGGGGTGCGAAACTATTTGAGGAAAGGAAGCACCTTTTTATTAAATTTACCTTTTAGCAATCGCCATTCCTACCCTAAAGATC
+
CCCCCFFFFFFFGGGGGGGGGGHHHHHHHHHGGGGHGHFGGHHHHGGGGGGGGHHHHHHGFHHHHHHGHHHHGHHHGHHHHHHHHHHHHGHGGGGGGHHHHHHHHHHHHHHHGGGGGHHHHHHHHGGGGGEHHHHHHHHHHHGGGGGHHHHHHGHHHHHHHHHHHGGGHHHGGFGGGGGGGGGGGGGGGGCGGGGGGGGGGFFFFFFFFFFFFFFFFFFFFFFFFFFFFFFFFFFFFFFFFFFFFFFFFFF
@M05620:45:000000000-G6HP7:1:1101:11204:2669 1:N:0:100
AGATTACTGCAACAGTTCCCCCTGGACCTGGAAAAGTTTCTTGCCTGGCTTACAGAAGCTGAAACAACTGCCAATGTCCTACAGGATGCTACCCGTAAGGAAAGGCTCCTAGAAGACTCCAAGGGAGTAAAAGAGCTGATGAAACAATGGCAAGTAAGTCAGGCATTTCCGCTTTAGCACTCTTGTGGATCCAATTGAACAATTCTCAGCATTTGTACTTGTAACTGACAAGCCAGGGACAAAACAAAGAT
+
ABABBFFFFFFFGGGFGGGGGGGGHHHHHHHHFHHHGHHHHHHHHHHHHHHHHHFGHHHHHHHGHHHHHHHHHHHHHHHHHHHHHHHHHHHHHHGFGGHHGFGHHHHHGHHHHHHGHHHHHHHGGEGEHHHHHGHHHGFHHGGHHGHHDFFGHGHHHHHHHHGHHHHHHHGGGGGHGHHHHHHHHFHGFHHHHGHHHEHHHHHHHHHDDGFHHHHHHHHHHHHGHHHHHHHHEGGGGGGGGGFGGGGGGGF
@M05620:45:000000000-G6HP7:1:1101:18049:2684 1:N:0:100
TACCTGTACTGGGGAAGAGTGTAGCAATCGCCATTCCTACCCTAAAGATCGGAAGAGCACACGTCTGAACTCCAGTCACCGGCTATGATCTCGTATGCCGTCTTCTGCTTGAAAAAAAAAAAATCAGAGGATATTTTGCATCGGTTACCCAGCCAGAATACTCAGATGAGTGAAGCTAAACTATTTGAGGCACGTAAGCACCTTTTTATTAAATTCACCTTTTATCAATCGCCATTCCTAATCTAACGATT
+
CCCCDFFFFFFFGGGGGGGGGGGHHHHHHGGGGGHHHHHHHHHHHHHHHHHGGGGGHHHHHHGGHHGHHHHHHGHHHHHHGGGGGHHFGDGHHFEHHHHGFGHGHHHHHHHHHHHHGGGD?//011===/0011?11111<1..<..1</<C..<.</D0000000;0<:0:00000000:;0:;C00.;.:.../.;;CBABFFEF.;CFFB;00;0:;:B:;0:00;0..;AAF00:;00:;000.9..
@M05620:45:000000000-G6HP7:1:1101:19506:2696 1:N:0:100
TACCTGTACTGGGGAAGCAATCGCCATTCCTACCCTAAAGATCGGAAGAGCACACGTCTGAACTCCAGTCACCGGCTATGATCTCGTATGCCGTCTTCTGCTTGAAAAAAAAAAAAAACAAACTCGAACAAAGTACCGATTACTCAACTTGCATACATCCGATCAAAATAGAGAGCATCAACTTTGGTATCTCAGCTAACACGCCTCAGCAAGTGTCCTTGCTATCAAGAATCTTCTTACACACCAGCTTT
+
BBBCBFFFFFFFGGAEFGGGGGGGGGGHHHHHHHHHHGHGFHHHGGGGHHHHHHHGHHHGHHHHHHHGHHGHHGGGGGHHHHDGFHGGHHGHG?EGFHHHGFHHGFHFHGGGGC<<//?/?0/<1..0<-0001100..-..0000:/0;00;000000/...-.000000000..0::00/;000/9;;0000000;;90B.-.9;000://0009:00;090;/0000/000000900090.;..;000
@M05620:45:000000000-G6HP7:1:1101:20832:2703 1:N:0:100
TACCTGTACTGGGGAAGCATTTGAATATCCCCCCATGGTGATGGGGACGGAGAACTGCTCCATAAACACAGGCAACGTGCCTAACTTTCCCGGGAAGATGAAGTCAAAGAGCGACCACAGCTCTTCGGAGGTTATTTTGCATCGGTGAGCCAGACAGAATGATCCGATGAGGGGTGCGAAACTATTTGAGGAAAGGAAGCACCTTTTTATTAAATTTACCTTTTAGCAATCGCCATTCCTACCCTAAAGAT
+
BBBBBFFFFFFFGFGGGGGGGGHHHHHHHHHGGGGHHHFGGFHHHGGGGGGGGHHHHHHGHHHHHHHHHHHHGHHHGHHGHGHFHFHHGHHGGGEFGHHHHHHHHHHHHHHFGGGGGHHHEHHHHGHGGFG?GGHHHHHBFHHGGGGGFFGHHHGHHHHHHFHHHGAFGHHGGGCCECCDGGGGGGGGGGGCFBCABBFGBCEFFFFFFFFFFFFFFFFBFFFFFFFFFFFFFFFEFFBFFF;FFFFFFFF
@M05620:45:000000000-G6HP7:1:1101:13550:2710 1:N:0:100
TACCTGTACTGGGGAAGCATTTGAATATCCCCCCATGGTGATGGGGACGGAGAACTGCTCCATAAACACAGGCAACGTGCCTAACTTTCCCGGGAAGATGAAGTCAAAGAGCGACCACAGCTCTCGGAGGTTATTTTGCATCGGTGAGCCAGACAGAATGATCCGATGAGGGGTGCGAAACTATTTGAGGAAAGGAAGCACCTTTTTATTAAATTTACCTTTTAGCAATCGCCATTCCTACCCTAAAGATC
+
CCCCCFFFFFFFGGGGGGGGGGHHHHHHHHHGGGGHHHHHHHHHHGGGGGGGGHHHHHHHHHHHHHHHHHHHGHHHGHHHHHHHHHHHHHHGGGGGGHHHHHHHHHHHHHHHGGGGGHHHHHHHHGGGGGEHHHHHHHHHHHGGGGGHHHHHHGHHHHHHHHHHHGGGHHHGGGGGGGGGGGGGGGGGGGFGGGGGGGGGGFFFFFFFFFFFFFFFFFFFFFFFFFFFFFFFFFFFFFFFFFFFFFFFFFB
@M05620:45:000000000-G6HP7:1:1101:16549:2715 1:N:0:100
TACCTGTACTGGGGAAGCATTTGAATATCCCCCCATGGTGATGGGGACGGAGAACTGCTCCATAAACACAGGCAACGTGCCTAACTTTCCCGGGAAGATGAAGTCAAAGAGCGACCACAGCTCTCGGAGGTTATTTTGCATCGGTGAGCCAGACAGAATGATCCGATGAGGGGTGCGAAACTATTTGAGGAAAGGAAGCACCTTTTTATTAAATTTACCTTTTAGCAATCGCCATTCCTACCCTAAAGATC
+
DCCCDFFFFFFFGGGGGGGGGGHHHHHHHHHGGGGHHHGHGHHHHGGGGGGGGHHHHHHHHHHHHHHHHHHHGHHHGHHHHHHHHHHHHHHGGGGGGHHHHHHHHHHHHHHHGGGGGHHHHHHHHGGGGGEHHHHHHHHHHHGGGGGHHHHHHGHHHHHHHHHHHGGGHHHGGCEGGFGGGGGGGGGGGGFGGGGGGGGGGFFFFFFFFFFFFFFHHFFFFFFFFFFFFFEFFFFFFFFFFFFFFFFFFFF
@M05620:45:000000000-G6HP7:1:1101:15131:2724 1:N:0:100
TACCTGTACTGGGGAAGCATTTGAATATCCCCCCATGGTGATGGGGACGGAGAACTGCTCCATAAACACAGGCAACGTGCCTAACTTTCCCGGGAAGATGAAGTCAAAGAGCGACCACAGCTCTCGGAGGTTATTTTGCATCGGTGAGCCAGACAGAATGATCCGATGAGGGGTGCGAAACTATTTGAGGAAAGGAAGCACCTTTTTATTAAATTTACCTTTTAGCAATCGCCATTCCTACCCTAAAGATC
+
AAAAA1FFFF3CFAGGGCCAGGHFDFDEA31A0EEBGFFGGDEFHGFEEE?CAGFGHHH11AE2FFGFGHHGEHFHEFGEGFFC01BGFGHGGG?EGEGHFDFGBGEGHFGEECC@CCHHAGFHGCFB@C?CHHHHHHB1FFCGEGGHHHGGFCHGCCGHHHDGF?EG0GGCC.:.ACG?@FGGGFFGGG09B.FFBF?F/-BBFFFEFF/;/BFFFF9;FFFFFF/99;AEB-;FBFFF9A?FFFFFFFB
@M05620:45:000000000-G6HP7:1:1101:13561:2726 1:N:0:100
TACCTGTACTGGGGAAGCATTTGAATATCCCCCCATGGTGATGGGGACGGAGAACTGCTCCATAAACACAGGCAACGTGCCTAACTTTCCCGGGAAGATGAAGTCAAAGAGCGACCACAGCTCTCGGAGGTTATTTTGCATCGGTGAGCCAGACAGAATGATCCGATGAGGGGTGCGAAACTATTTGAGGAAAGGAAGCACCTTTTTATTAAATTTACCTTTTAGCAATCGCCATTCCTACCCTAAAGATC
+
AABABFFFFFFFGFGGGGGGGGHFHHGHHHHGGGGHHHGHGHHHHGGGGGCFGHHHHHHHHHHHHHHHHHHHGGHHEHHHHHHHHHHHHHHGGGGGGFHHHHGHHHHHHHHHGGGGGHHHHHHHHGGGGGAHHHHHHHHGHHGDGGGH1GGHGGHHHHHHHHHDHGGGHHHGG?DFGG?GGGGGGGGGGEFGFGGFG?FBBEFFFFFFFFFFFFFFFFFFFFEFFFFBBFEEFFFFFFFFFAAFFFFFFFF
@M05620:45:000000000-G6HP7:1:1101:15141:2740 1:N:0:100
TACCTGTACTGGGGAAGCATTTGAATATCCCCCCATGGTGATGGGGACGGAGAACTGCTCCATAAACACAGGCAACGTGCCTAACTTTCCCGGGAAGATGAAGTCAAAGAGCGACCACAGCTCTCGGAGGTTATTTTGCATCGGTGAGCCAGACAGAATGATCCGATGAGGGGTGCGAAACTATTTGAGGAAAGGAAGCACCTTTTTATTAAATTTACCTTTTAGCAATCGCCATTCCTACCCTAAAGATC
+
BBBCCFFFFFFFGGGGGGGGGGHHHHHHHHHGGGGHHHHHGHHHHGGGGGGGGHHHHHHHHHHHHHHHHHHHGGHHGHHHHHHHHHHHHHHGGGFGGGHHHHHHHHHHHHHHGGGGGHHHHHHHHGGGGGCHHHHHHHHHHHGGGGGHHHHHHGHHGHHHHHHHHGGGHHHGGEDGGGGGGGGGGGGGGGCFFGGGGGGGGEFFFFFFFFFBFFFFFFFFFFFFFFFFFFFFFFFFFFFFFFFFFFFFFFF
@M05620:45:000000000-G6HP7:1:1101:15908:2756 1:N:0:100
ATCTCTATCTCCTAAAAACCTGTTTAGATTTGGAGATAGACCTTCAGGTTTTTCATCATTTTCTGCATGAATTATACATTGACCACGTTCCAGCGTGGTCAGTTTGCAGCATTCTGTTATTTTGTTTGACAGAGTGTCTTGTTGAGAACATATGTAGGACATGATTTTTTCCTGCAACAGGGAAAATAAAGTATAAGTTTTAAAGATTTATTCTTTAATAAAGGATCTCAAAGCCAGCTTTAGAAAAAGGA
+
ABBBBFFFFFFFGGGGGGGGGGGFHFGGHFDGHAGFHGHHHHHHHHHHHHHGGHHHHHHHHHHHFHHFHHHHHHHHHHHHFFHFHHGHHHHGHHGEGGHHHHHHGHHHHHHHHHHHHHHHHHHHHHHHHGHHHHHHHHHHHHHHHHGHHHHHHHHHHHHHHGHFHHHHHGHHHHFHHHHHHGGHHHHHHEHGHHHHHGHHHHHHHHHHHHHHHHHHHHHHFHFGHHHHHHHFHHHFGGHHHGHEFFHHGGF
@M05620:45:000000000-G6HP7:1:1101:15927:2768 1:N:0:100
ATCTCTATCTCCTAAAAACCTGTTTAGATTTGGAGATAGACCTTCAGGTTTTTCATCATTTTCTGCATGAATTATACATTGACCACGTTCCAGCGTGGTCAGTTTGCAGCATTCTGTTATTTTGTTTGACAGAGTGTCTTGTTGAGAACATATGTAGGACATGATTTTTTCCTGCAACAGGGAAAATAAAGTATAAGTTTTAAAGATTTATTCTTTAATAAAGGATCTCAAAGCCAGCTTTAGAAAAAGGA
+
BCBCCFFFFFFFGGGGGGGGGGHHHHHHHHHHHHHHHHHHHHHHHGHHHHHGGHGHHGHHHHHHHHHGHHHHHHHGHHHHHGHHHHGHHHHHHHGGGGHHHHHHHHHHHHGHHGHHHHHHHHHHHHHHGHGHHHHHHHHHHHHHHHHHHHHHHHHHHHHHHHHHHHHHHCHHHHHHHHHHHGAFHHHGHGHFGHGGHFGHHGHFHGHHHHHHHHHHHHHHHFGGEHHHHHHHHHHHHGHHHGFGHHHGGFG
@M05620:45:000000000-G6HP7:1:1101:10265:2781 1:N:0:100
AGATTACTGCAACAGTTCCCCCTGGACCTGGAAAAGTTTCTTGCCTGGCTTACAGAAGCTGAAACAACTGCCAATGTCCTACAGGATGCTACCCGTAAGGAAAGGCTCCTAGAAGACTCCAAGGGAGTAAAAGAGCTGATGAAACAATGGCAAGTAAGTCAGGCATTTCCGCTTTAGCACTCTTGTGGATCCAATTGAACAATTCTCAGCATTTGTACTTGTAACTGACAAGCCAGGGACAAAACAAAGAT
+
AAABCFFFDDFFGGFBGGGGGGGFHGGHHHHGHHHHGHHHHHHHHHHHHHHHHGBFFHHHHHHHHGHHHHHHGHHHHHHHHHGHHFHHHHHHHHGFGGHHFFHHHHHHGHHHHHHGHHHHHHHGEGFEGFHHHGHHHGFFHHHHHHHHGHGGHGHHHHHHHHHHHHHHHHEGGGGHGGFHHHHHHFGGHHHHHGHHHGHGGHHHHHHHHHHHHHHGHGHHHHHHHHHHGHHHHGFGGGGGGGFFGGGGGGG
@M05620:45:000000000-G6HP7:1:1101:15914:2782 1:N:0:100
ATCTCTATCTCCTAAAAACCTGTTTAGATTTGGAGATAGACCTTCAGGTTTTTCATCATTTTCTGCATGAATTATACATTGACCACGTTCCAGCGTGGTCAGTTTGCAGCATTCTGTTATTTTGTTTGACAGAGTGTCTTGTTGAGAACATATGTAGGACATGATTTTTTCCTGCAACAGGGAAAATAAAGTATAAGTTTTAAAGATTTATTCTTTAATAAAGGATCTCAAAGCCAGCTTTAGAAAAAGGA
+
@ABBBFFFFFFFGGGGGGFGGGFGHHHHHHHGHHHHHHHHHHHHEHHGHHHGGHGHHGHHHHHHHGFHGHHHHHHGHGHHHGHHHHGHHHGFHHGEFGHHFHGHGHHFHHHHHHHHHHHHHHHHHHHHHHGHGHFGHHHHHHHHHHHFHGGGHH4?HGHHGHHGHHHGHGHHHHHFFHFHHGEFEGHFFGFGGHFFHFGHHFGFHGHHHHHHHGHHGGHFFHHHHHHHFFFFBGHHHGHHHHHHCBCGGGE
@M05620:45:000000000-G6HP7:1:1101:20495:2795 1:N:0:100
ATCTCTATCTCCTAAAAACCTGTTTAGATTTGGAGATAGACCTTCAGGTTTTTCATCATTTTCTGCATGAATTATACATTGACCACGTTCCAGCGTGGTCAGTTTGCAGCATTCTGTTATTTTGTTTGACAGAGTGTCTTGTTGAGAACATATGTAGGACATGATTTTTTCCTGCAACAGGGAAAATAAAGTATAAGTTTTAAAGATTTATTCTTTAATAAAGGATCTCAAAGCCAGCTTTAGAAAAAGGA
+
AAAAAFFFDFFFGGGFDGGGFEHGEHHFHFHGFFFGHFEDFAGGHFGHGHHFFFGFGFFHHHHGHEHFHDADFHHFGFFHFGGGCGEFEFGDEHGFAEGEHHHHHGBFF3GFEGHHGGGFDFGGHHGHHHHGGFFEHFFHHGHFBBGFCGFHBGHHHHBHHHHFFGHHGBCGHHBHFGHGHE/CFCGFHFG@GFD1F=>1<G1>>11=FHHHHHHHHFGDDDGF/DGGHHHG0CCBCEBGGGGBCGHHGDB
@M05620:45:000000000-G6HP7:1:1101:10267:2799 1:N:0:100
AGATTACTGCAACAGTTCCCCCTGGACCTGGAAAAGTTTCTTGCCTGGCTTACAGAAGCTGAAACAACTGCCAATGTCCTACAGGATGCTACCCGTAAGGAAAGGCTCCTAGAAGACTCCAAGGGAGTAAAAGAGCTGATGAAACAATGGCAAGTAAGTCAGGCATTTCCGCTTTAGCACTCTTGTGGATCCAATTGAACAATTCTCAGCATTTGTACTTGTAACTGACAAGCCAGGGACAAAACAAAGAT
+
AAAABFFFFFFFGGGGGGGGGGGGHHHHHHHHGHHHGHHHHHHHHHHHHHHHHHGHHHHHHHHHHGHHHHHHGHHHHHHHHHHHHGHHHHHHHHGGGGHHHHHHHHHHGHHHHHHHHHHHHHHGGHGGHGHHHGHHHHGHHHHHHHHHGHHHHGHHHHHHHHGHHHHHHHGGGGGHHHHHHHHHHHHGHHHHHHHHHHHGGHHHHHHGGHHHHHHGFGHGGHFHHHHHGHHHHGGGGGGGGGGGGGGGGGG
@M05620:45:000000000-G6HP7:1:1101:14629:2816 1:N:0:100
ATCTCTATCTCCTAAAAACCTGTTTAGATTTGGAGATAGACCTTCAGGTTTTTCATCATTTTCTGCATGAATTATACATTGACCACGTTCCAGCGTGGTCAGTTTGCAGCATTCTGTTATTTTGTTTGACAGAGTGTCTTGTTGAGAACATATGTAGGACATGATTTTTTCCTGCAACAGGGAAAATAAAGTATAAGTTTTAAAGATTTATTCTTTAATAAAGGATCTCAAAGCCAGCTTTAGAAAAAGGA
+
BCCCCFFFFFFFGGGGGGGGGGHHHGHHHHHHHHHHHHHHHHHHHHHHHHHGGHHHHHHHHIIHHHHHHHHHHHHGHHHHHHHHHHGFHHHHHHGFGGHHHHHHHHHHHHHHHHHHHHHHHHHHHHHHHHHHHHHHHHHHHHHHHHHHHHHHHHHHHHHHHHHHHHHHHGHHHHHHHHHHHGGHHHHHHGHGHHHHHFGHHGHHHHHHHHHHHHHHHGHHHGHHHHHHHHHGHHHHHGHHHHHHGFHHGGH
@M05620:45:000000000-G6HP7:1:1101:17352:2884 1:N:0:100
TACCTGTACTGGGGAAGCATTTGAATATCCCCCCATGGTGATGGGGACGGAGAACTGCTCCATAAACACAGGCAACGTGCCTAACTTTCCCGGGAAGATGAAGTCAAAGAGCGACCACAGCTCTCGGAGGTTATTTTGCATCGGTGAGCCAGACAGAATGATCCGATGAGGGGTGCGAAACTATTTGAGGAAAGGAAGCACCTTTTTATTAAATTTACCTTTTAGCAATCGCCATTCCTACCCTAAAGATC
+
DCCCCFFFFFFFGGGGGGGGGGHHHHHHHHHGGGGHHHGHHHHHHGGGGGGGGHHHHHHHHHHHHHHHHHHHGHHHGHHHHHHHHHHHHHHGGGGGGHHHHHHHHHHHHHHHGGGGGHHHHHHHHGGGGGEHHHHHHHHHHHGGGGGHHHHHHGHHHHHHHHHHHGGGHHHGGEGGGGGGGGGHHHHGGG:FGGGGGGGGGFFFFFFFFFFFFFFHHFFFFFFFFFFBFFFFFFEFFFFFFFFFFFFFFFF
@M05620:45:000000000-G6HP7:1:1101:11980:2898 1:N:0:100
TACCTGTACTGGGGAAGCATTTGAATATCCCCCCATGGTGATGGGGACGGAGAACTGCTCCATAAACACAGGCAACGTGCCTAACTTTCCCGGGAAGATGAAGTCAAAGAGCGACCACAGCTCTCGGAGGTTATTTTGCATCGGTGAGCCAGACAGAATGATCCGATGAGGGGTGCGAAACTATTTGAGGAAAGGAAGCACCTTTTTATTAAATTTACCTTTTAGCAATCGCCATTCCTACCCTAAAGATC
+
CCCCCFFFFFFFGGGGGGGGGGHHHHHHHHHGGGGHHHFGHHHHHGGGGGGGGHHHHHHHHHHHHHHHHHHHGHHHGHHHHHHHHHHHHHHGGGGGGHHHHHHHHHHHHHHHGGGGGHHHHHHHHGGGGGEHHHHHHHGGHHGGGGGHHHHHHGHHHHHHHHHHHDGGHHHGGCEGGGGGGGGGGGGGGGFGGGGGGGGGGFFFFFFFFFFFFFFFFFFFFFFFFFFFFFFFFFEFFFFFFFFFFFFFFFB
@M05620:45:000000000-G6HP7:1:1101:17358:2901 1:N:0:100
TACCTGTACTGGGGAAGCATTTGAATATCCCCCCATGGTGATGGGGACGGAGAACTGCTCCATAAACACAGGCAACGTGCCTAACTTTCCCGGGAAGATGAAGTCAAAGAGCGACCACAGCTCTCGGAGGTTATTTTGCATCGGTGAGCCAGACAGAATGATCCGATGAGGGGTGCGAAACTATTTGAGGAAAGGAAGCACCTTTTTATTAAATTTACCTTTTAGCAATCGCCATTCCTACCCTAAAGATC
+
AABCCFFFFFFFGGGGGGGGGGHHHHHHHHHGGGGHHHFHFHHHHGGGGGGGGHHHHHHHHHHHGHHHHHHHGHHHGHHHHHHGHHHHHHHGGGGGGGHHHGHHHHHHHHHHCCGGGHGHHHHHHGGGDGEGHHHHHHHGHHGGGGEAGHHHHGHHHHHBGHHHFGGGEHHGG.AAAGFCGGGGGBFGFFCFFFGFFFGGGFFFFFFFFFFFFFFFFFFFFFFFBFF0BB.EFFFFFFFFFFFFFFFEFFF
@M05620:45:000000000-G6HP7:1:1101:14143:2906 1:N:0:100
TACCTGTACTGGGGAAGCATTTGAATATCCCCCCATGGTGATGGGGACGGAGAACTGCTCCATAAACACAGGCAACGTGCCTAACTTTCCCGGGAAGATGAAGTCAAAGAGCGACCACAGCTCTCGGAGGTTATTTTGCATCGGTGAGCCAGACAGAATGATCCGATGAGGGGTGCGAAACTATTTGAGGAAAGGAAGCACCTTTTTATTAAATTTACCTTTTAGCAATCGCCATTCCTACCCTAAAGATC
+
CCCCCFFFFFFFGGGGGGGGGGHHHHHHHHHGGGGHHHGGHHHHHGGGGGGGGHHHHHHHHHHHHHHHHHHHGHHHGHHHHHHHHHHHHHHGGGGGGHHHHHHHHHHHHHHHGGGGGHHHHHHHHGGGGGCGHHHHHHHGHHGGGGGHHHHHFGHHHHHHHHHHHGGGHHHGGFGGGGGGGGGGGGGGGG;FFGGGGGGFGEFFFFFFFFFFFFFFFFFFFFFFFFFFFFFFFFFFFFFFFFFFFFFFFFF
@M05620:45:000000000-G6HP7:1:1101:17341:2909 1:N:0:100
TACCTGTACTGGGGAAGCATTTGAATATCCCCCCATGGTGATGGGGACGGAGAACTGCTCCATAAACACAGGCAACGTGCCTAACTTTCCCGGGAAGATGAAGTCAAAGAGCGACCACAGCTCTCGGAGGTTATTTTGCATCGGTGAGCCAGACAGAATGATCCGATGAGGGGTGCGAAACTATTTGAGGAAAGGAAGCACCTTTTTATTAAATTTACCTTTTATCAATCGCCATTCCTACCCTAAAGATC
+
AAAAAFFFFFFFGGCEEGGGGGHHHFHCHHHGGGGHBGHHFHHHEEFGF0EEECGGBGHHHHHHGGHHHEFHGHHHGGCGHGHHGGHHHHGGGGE?E0EEGHHHHHHGGH2C@BDGCHEHHHHHHCGGGGAHHGHHHGHHHH?DFFC0FGHHHGGEGFH=DBGDAAADCG/.@CCF?DADGFFGGFFBEG9F/..:/9AFFEBFFFFFFFFFBFFFFFF/FFFF/;FFFFAADFFFFFFFFFFFFF9//F/
@M05620:45:000000000-G6HP7:1:1101:16514:2915 1:N:0:100
TACCTGTACTGGGGAAGCATTTGAATATCCCCCCATGGTGATGGGGACGGAGAACTGCTCCATAAACACAGGCAACGTGCCTAACTTTCCCGGGAAGATGAAGTCAAAGAGCGACCACAGCTCTTCGGAGGTTATTTTGCATCGGTGAGCCAGACAGAATGATCCGATGAGGGGTGCGAAACTATTTGAGGAAAGGAAGCACCTTTTTATTAAATTTACCTTTTAGCAATCGCCATTCCTACCCTAAAGAT
+
BABBBFFFFFFFGGGCGGGGGGHHHHHGHHHGGGGGHHFGFHHHHGGGGGEG?GHHHGHHHGG53GHHGGHHGHHHGHHHHHHHHHHHHHHGGGG?F0FHGGFHGHHGGHHHGGGGGHEHHHHHHHHGACG?GGGHHHHHHHEG.CF.F1>GGCEHHHHHGHHFGHGGGHHHGGCC;@;BAGGGGGGGGGGBBGFFFFGGGF.BFFFF?FBBB/BFFFFFFFFFBFFBFFBFFFDEFFBFFE.AFFFFFFB
@M05620:45:000000000-G6HP7:1:1101:9408:2917 1:N:0:100
CATCCTGACCCTGAAGTACCCCATTGAGCATGGCATCGTCACCAACTGGGACGACATGGAGAAGATCTGGCACCACACCTTCTACAACGAGCTGCGCGTGGCCCCGGAGGAGCACCCAGTGCTGCTGACCGAGGCCCCCCTGAACCCCAAGGCCAACAGAGAGAAGATGACTCAGGTGAGGCTCGGCCGACGCCCGTGCTCCTCCCGTCCTTTCCCCAGTCATTTTTTGCCCGGCTTGATTTTTGACTTTT
+
BBCCCFFFFFFFGGGGGGGGGGGHHHHHHFHHHHHHHGHHHGHHHGHHGHHHGGGGGHHHHHHHHHHHHHHHHGHHHGGHHHHHHHHHGGGGGHHGGGGGGGHHGGGGGGGGHGHHGGHHHHHHHHHHHHGGGGGGGGGGGGHHHHGGFGGGHHGGGGGGGFGAFFFFGGGGGGGGGGGGGGGGFFFFFCFFFFFFDFDFFFFFFFDAFDFFFFFF//;0;0;FF00-:0B0D=-@-9.;F00;B.00;90
@M05620:45:000000000-G6HP7:1:1101:9424:2923 1:N:0:100
CATCCTGACCCTGAAGTACCCCATTGAGCATGGCATCGTCACCAACTGGGACGACATGGAGAAGATCTGGCACCACACCTTCTACAACGAGCTGCGCGTGGCCCCGGAGGAGCACCCAGTGCTGCTGACCGAGGCCCCCCTGAACCCCAAGGCCAACAGAGAGAAGATGACTCAGGTGAGGCTCGGCCGACGCCCGTGCTCCTCCCGTCCTTTCCCCAGTCATTTTCTGCCCGGCTTGATTTCTGACATTT
+
CCCCCFFFFFFFGGGGGGGGGGGHHHHHHHHHHHHHHGHHGGHHHGHHHHHHGGGGGHHHHHHHHHHHHHHHHGHHHGGHHHHHHHHHGGGGGHHGGGFGGGHHGGGGGGGGHHHHGGHGHHHHHHHHHHGGGGGGGGGGGGHHHHGGGGHGHHGGGGGGGGGGGGGGGGGGGGGGGGGGGGGGFFFFFFFFFFFFBDFFFFFFFFFEFFFFFFFFFFFFFFFFFFFBFFFED9@AFFFFFFFFF00BBF0
@M05620:45:000000000-G6HP7:1:1101:16510:2933 1:N:0:100
TACCTGTACTGGGGAAGCATTTGAATATCCCCCCATGGTGATGGGGACGGAGAACTGCTCCATAAACACAGGCAACGTGCCTAACTTTCCCGGGAAGATGAAGTCAAAGAGCGACCACAGCTCTTCGGAGGTTATTTTGCATCGGTGAGCCAGACAGAATGATCCGATGAGGGGTGCGAAACTATTTGAGGAAAGGAAGCACCTTTTTATTAAATTTACCTTTTAGCAATCGCCATTCCTACCCTAAAGAT
+
DCDDDFFFFFFFGGGGGGGGGGHHHHHHHHHGGGGHHHGHHHHHHGGGGGGGGHHHHHHHHHHHHHHHHHHHGHHHGHHHHHGHHHHHHHHGGGGGGHHHHHHHHHHHHHHHGGGGGHHHHHHHHHHGGGGCHHHHHHHHGHHGGDEFGGHHHHGHHGHHHHHHHHEGGHHHGGCEFGDGGGGGGGHHGGGFFGGGGGGGGGFFFFFFFFFFFBFFFFFFFFFFFFFFFFFFFF?FFFFFFFFFFFFFFFF
@M05620:45:000000000-G6HP7:1:1101:9415:2939 1:N:0:100
CATCCTGACCCTGAAGTACCCCATTGAGCATGGCATCGTCACCAACTGGGACGACATGGAGAAGATCTGGCACCACACCTTCTACAACGAGCTGCGCGTGGCCCCGGAGGAGCACCCAGTGCTGCTGACCGAGGCCCCCCTGAACCCCAAGGCCAACAGAGAGAAGATGACTCAGGTGAGGCTCGGCCGACGCCCGTGCTCCTCCCGTCCTTTCCCCAGTCATTTTCTGCCCGGCTTGATTTCTGACATTA
+
AABBBFFFFFFFGGFGGGGGGGGHHGGHGGHGHHHHHGHHHGHHHGHHHHHGGGGGGHGHHHHHHHHGHHHHHGHHHGGHHHHHHFHHGGGGGHHGGGGEGGHHGFGGGGGGHEHHGGHGHHHHGGGHHHGGGCGGGGGGGGHHHHGGGGEFHHGGGGGGEGGGFGGFGGGGGGGGGGFFGCEGFAEF-DFFFAFFF?AEFFFFFFFFFFFFFFFFFFAFFFFFFFFFFFFF.@BFFF.BFFFFFFFFFF/
@M05620:45:000000000-G6HP7:1:1101:15381:2945 1:N:0:100
ATCTCTATCTCCTAAAAACCTGTTTAGATTTGGAGATAGACCTTCAGGTTTTTCATCATTTTCTGCATGAATTATACATTGACCACGTTCCAGCGTGGTCAGTTTGCAGCATTCTGTTATTTTGTTTGACAGAGTGTCTTGTTGAGAACATATGTAGGACATGATTTTTTCCTGCAACAGGGAAAATAAAGTATAAGTTTTAAAGATTTATTCTTTAATAAAGGATCTCAAAGCCAGCTTTAGAAAAAGGA
+
BCCCCFFFFFFFGGGGGGGGGGHHHGHHHHHHGHHHHHHHHHHHHHHHHHHGGGHHHGHIHHIHHHHHHGGHHHHHHHHHHHHHHHGHHHHHHGGEFGHHHHHHHHHHHHGHHHHHHHGHHHHHHHHHFHHHHHHHHHHHHHHHHHGHHHGHHHHHHHHHHGHDHHHHHGHHHHHHHHHHHGGGHHHG1DGGGHHHHGHHHHHHHGHHHHHHHHHHHEHHGBGHHHHHFHHFHHHHHGHHHHGGHHHHGGH
@M05620:45:000000000-G6HP7:1:1101:15398:2951 1:N:0:100
ATCTCTATCTCCTAAAAACCTGTTTAGATTTGGAGATAGACCTTCAGGTTTTTCATCATTTTCTGCATGAATTATACATTGACCACGTTCCAGCGTGGTCAGTTTGCAGCATTCTGTTATTTTGTTTGACAGAGTGTCTTGTTGAGAACATATGTAGGACATGATTTTTTCCTGCAACAGGGAAAATAAAGTATAAGTTTTAAAGATTTATTCTTTAATAAAGGATCTCAAAGCCAGCTTTAGAAAAAGGA
+
ABBBBFFFFFFFGGGGGGGGGGHHHHHHHHHHHHHHHHHHHHHHHHHHHHHGGHHHHHHHHHHHHHHHHHHHHHHHHHGHHHHHGHGHHHHHHHGGGGHHHHHHHHHGHHHHHHHHHHHHHHHHHHHHGHHHHHGHHHHHHHHHHHGHHHHHHHHHHHHHHHHHHHHHHGHHHHHHHHFGHGGHHHHGHGHGGHHHHHHGHGHHHGHHHHHHHHHHHGHHHGGHHHHGHFHGHHGHHGHHHHHHGHHGGGH
@M05620:45:000000000-G6HP7:1:1101:14941:3008 1:N:0:100
ATCTCTATCTCCTAAAAACCTGTTTAGATTTGGAGATAGACCTTCAGGTTTTTCATCATTTTCTGCATGAATTATACATTGACCACGTTCCAGCGTGGTCAGTTTGCAGCATTCTGTTATTTTGTTTGACAGAGTGTCTTGTTGAGAACATATGTAGGACATGATTTTTTCCTGCAACAGGGAAAATAAAGTATAAGTTTTAAAGATTTATTCTTTAATAAAGGATCTCAAAGCCAGCTTTAGAAAAAGGA
+
CCCCCFFFFFFFGGGGGGGGGGGHHHHHHHGHHHHHGHHGHHHHHHHGGFGGGHHHHHHHHHIHHHHGHHHFHHHHHHHHHHHHHHGFFHHHHFGFGGHHHHHHHHHHHHHHHHHHHHHHHHHDHHHHHHHHHHHHHHHHHHHHHHHHHHHHHHHHHHHHHHHHHHHHHGHHHHHHHHHHHGGHHHHHHHHHHHHHHGHHHHHHHHHHHHHHHHHHHHHHHHHHHHHHHGHHHHHHHGHHHHHFHGHHGGH
@M05620:45:000000000-G6HP7:1:1101:11133:3030 1:N:0:100
ATCTCTATCTCCTAAAAACCTGTTTAGATTTGGAGATAGACCTTCAGGTTTTTCATCATTTTCTGCATGAATTATACATTGACCACGTTCCAGCGTGGTCAGTTTGCAGCATTCTGTTATTTTGTTTGACAGAGTGTCTTGTTGAGAACATATGTAGGACATGATTTTTTCCTGCAACAGGGAAAATAAAGTATAAGTTTTAAAGATTTATTCTTTAATAAAGGATCTCAAAGCCAGCTTTAGAAAAAGGA
+
BCBCCFFFFFFFGGGGGGGGGGGHHHHHHHHHHHHHHHHHHHHHHHHHHHHGGHHHHHHHGHHHHHHHHHHHHHHHHHHHHHHHHHGGHHHHHHGGGGHHHHHHHHHHHHHHHHHHHHHHHHHHHHHHHHHHHHHGHHHHHHHHHHFHHHHHHHHHHHHHHHHHHHHHHGHHHHHHHHHHHGGHHHHHHGHGGHHGG1GHHHHHHHHHHHHHHHHHHGHHHBH<CDGFDGF<GHC/CCFHFCCGCFHGEEG
@M05620:45:000000000-G6HP7:1:1101:11145:3044 1:N:0:100
ATCTCTATCTCCTAAAAACCTGTTTAGATTTGGAGATAGACCTTCAGGTTTTTCATCATTTTCTGCATGAATTATACATTGACCACGTTCCAGCGTGGTCAGTTTGCAGCATTCTGTTATTTTGTTTGACAGAGTGTCTTGTTGAGAACATATGTAGGACATGATTTTTTCCTGCAACAGGGAAAATAAAGTATAAGTTTTAAAGATTTATTCTTTAATAAAGGATCTCAAAGCCAGCTTTAGAAAAAGGA
+
BCCCCFFFFFFFGGGGGGGGGGHHHHHHHHHHHHHHHHHHHHHHHHHHHHHGGHHHHHHHHHHHHHHHHHHHHHHHHHHHHHHHHHGGHHHHHHGGGGHHHHHHHHHHHHHHHHHHHHHHHHHHHHHHHHHHHHHHHH4HHHHHHHHHHHHHHHHHHHHHHHHHHHHHHGHHHHHHHHHHHGGHHHHHHHHHHHHHHHHHHHHHHHHHHHHHHHHHHHHHHHHGHHHHHGHHHHFHHGHHHHHHHHHHGGH
@M05620:45:000000000-G6HP7:1:1101:9995:3115 1:N:0:100
TACCTGTACTGGGGAAGCATTTGAATATCCCCCCATGGTGATGGGGACGGAGAACTGCTCCATAAACACAGGCAACGTGCCTAACTTTCCCGGGAAGATGAAGTCAAAGAGCGACCACAGCTCTCGGAGGTTATTTTGCATCGGTGAGCCAGACAGAATGATCCGATGAGGGGTGCGAAACTATTTGAGGAAAGGAAGCACCTTTTTATTAAATTTACCTTTTAGCAATCGCCATTCCTACCCTAAAGATC
+
AAABBFFFFFFFGEAEEGGGGGHHHHHHHHHGGGGHFHBFGHHHHGGGGG?EGHHHHHHGHEGGHGHHHHHHGHHHEHHGGHHHHHHHHHGFGGEEGFHGDHHFGHHHHHHGGFGGGHHHGHHHHGGFDGCFGGHHHHFGHHGGGGEHFFGGHFHGGHHHGHHHG<EAGGHGGCEED?ADFFFGGGGBCF;BCFGGGGGFFFFFFFFEFFFFFFFFFFFFFFFFFFFFF;AAFFEFFFFFFEFFFFBBFF;
@M05620:45:000000000-G6HP7:1:1101:21823:3118 1:N:0:100
CATCCTGACCCTGAAGTACCCCATTGAGCATGGCATCGTCACCAACTGGGACGACATGGAGAAGATCTGGCACCACACCTTCTACAACGAGCTGCGCGTGGCCCCGGAGGAGCACCCAGTGCTGCTGACCGAGGCCCCCCTGAACCCCAAGGCCAACAGAGAGAAGATGACTCAGGTGAGGCTCGGCCGACGCCCGTGCTCCTCCCGTCCTTTCCCCAGTCATTTTCTGCCCGGCTTGATTTCTGACATTA
+
CCCCCFFFFFFFGGGGGGGGGGGHHHHHHHHHHHHHHGHHHGHHHGHHHHHHGGGGGHHHHHHHHHHHHHHHHGHHHGGHHHHHHHHHGGGGGHHGGGGGGGHHGGGGGGGGHHHHGGHHHHHHHHHHHHGGGGGGGGGGGGHHHHGGGGHGHHGGGGGGGGGGGGGGGGGGGGGGGGGGGGGGFFFFFFFFFFFFCFFFFFFFFFFFFFFFFFFFFFFFFFFFFFFFFFFFFFFFFFFFFFFFFEFFFF0
@M05620:45:000000000-G6HP7:1:1101:10944:3125 1:N:0:100
ATCTCTATCTCCTAAAAACCTGTTTAGATTTGGAGATAGACCTTCAGGTTTTTCATCATTTTCTGCATGAATTATACATTGACCACGTTCCAGCGTGGTCAGTTTGCAGCATTCTGTTATTTTGTTTGACAGAGTGTCTTGTTGAGAACATATGTAGGACATGATTTTTTCCTGCAACAGGGAAAATAAAGTATAAGTTTTAAAGATTTATTCTTTAATAAAGGATCTCAAAGCCAGCTTTAGAAAAAGGA
+
AAABBFFFFFFFGGGGGFEGGGHHHGHHHHHHHHHHHHHHHHHHHHHHHHHGGHHHHHHHHHHHHHHHHHHHHHHHHHHHHHHHHHGGHHHHHHGFFGHHHHHHHHGGHGFGFHHHHHHHHHHHHHHHGHHHHHGHHHHHHHHHGHHHFHHHHHHHHHHHHHHHHHHHHGGHHHHHEGFGHGEFHHHHHHH<GHHHG=GHHHGHHHHHHHHHHHHHHHHHHFHHGHHGGFHGHH.GGGFHHHHFFHGHGGG
@M05620:45:000000000-G6HP7:1:1101:10006:3128 1:N:0:100
TACCTGTACTGGGGAAGCATTTGAATATCCCCCCATGGTGATGGGGACGGAGAACTGCTCCATAAACACAGGCAACGTGCCTAACTTTCCCGGGAAGATGAAGTCAAAGAGCGACCACAGCTCTCGGAGGTTATTTTGCATCGGTGAGCCAGACAGAATGATCCGATGAGGGGTGCGAAACTATTTGAGGAAAGGAAGCACCTTTTTATTAAATTTACCTTTTAGCAATCGCCATTCCTACCCTAAAGATC
+
CCCCCFFFFFFFGGGGGGGGGGHHHHHHHHHGGGGHHHGHGHHHHGGGGGGGGHHHHHHHHHHHHHHHHHHHGHHHGHHHHHHHHHHHHHHGGGGGGGHHHHHGHHHHHHHHGGGGGHHHHHHHHGGGGGEHHHHHHHHHHHGGGGGHHHHHHGHHHHHHHHHHHGGGHHHGGFGGGDCGGGGGGGGFGGFGGGGGGGGFGFFFFFFFFFFFFFFHFFFFFFFFFFFFFFEFFFFFFFFFFFFFFFFFFFF
@M05620:45:000000000-G6HP7:1:1101:21225:3130 1:N:0:100
ATCTCTATCTCCTAAAAACCTGTTTAGATTTGGAGATAGACCTTCAGGTTTTTCATCATTTTCTGCATGAATTATACATTGACCACGTTCCAGCGTGGTCAGTTTGCAGCATTCTGTTATTTTGTTTGACAGAGTGTCTTGTTGAGAACATATGTAGGACATGATTTTTTCCTGCAACAGGGAAAATAAAGTATAAGTTTTAAAGATTTATTCTTTAATAAAGGATCTCAAAGCCAGCTTTAGAAAAAGGA
+
AAABBFFFFFFFGGGGGGGGGGFGHHHFFHHFHFHHHGHHHHHHHHHHHHHGGHFGHHHHHHHHFHHFHFFHGHHHHFHHHHHHHGGGHHHHHHGGCGHGHGHHHHHGHHHHHHHHHHFHFHHHHHHHGHH3EFFGHHHHHHHHFHHGHHHHHHHHHHGHHHFHHHHH3CGGHHHHEHHHHGGHHHHHH1FGFHHGHGGHGHHFHBGDHGHHHHHHHFHH0D0DFGGHFHHFDGGHHGHHHHGGHGG..AC
@M05620:45:000000000-G6HP7:1:1101:10922:3134 1:N:0:100
ATCTCTATCTCCTAAAAACCTGTTTAGATTTGGAGATAGACCTTCAGGTTTTTCATCATTTTCTGCATGAATTATACATTGACCACGTTCCAGCGTGGTCAGTTTGCAGCATTCTGTTATTTTGTTTGACAGAGTGTCTTGTTGAGAACATATGTAGGACATGATTTTTTCCTGCAACAGGGAAAATAAAGTATAAGTTTTAAAGATTTATTCTTTAATAAAGGATCTCAAAGCCAGCTTTAGAAAAAGGA
+
BCCCCFFFFFFFGGGGGGGGGGHHHHHHHHHHHHHHHHHHHHHHHHHHHHHGGHHHHIHHHIIIHHHHHGHHHHHHHHHHHHHHHHGHHHHHHHGFGGHHHHHHHHHHHHHHHHHHHHHHHHHHHHHHGHHHHHHHHHHHHHHHHHHHHHHHHHHHHHHHHHHHHHHHHGHHHHHHHHHHHGGHHHHHHHHHHHHHGGHHHHHHHHHHHHHHHHHHHGHHHHHGHHHHHHHGHHGHHGHHHHHGGHGHGGH
@M05620:45:000000000-G6HP7:1:1101:21208:3138 1:N:0:100
ATCTCTATCTCCTAAAAACCTGTTTAGATTTGGAGATAGACCTTCAGGTTTTTCATCATTTTCTGCATGAATTATACATTGACCACGTTCCAGCGTGGTCAGTTTGCAGCATTCTGTTATTTTGTTTGACAGAGTGTCTTGTTGAGAACATATGTAGGACATGATTTTTTCCTGCAACAGGGAAAATAAAGTATAAGTTTTAAAGATTTATTCTTTAATAAAGGATCTCAAAGCCAGCTTTAGAAAAAGGA
+
CCCCCFFFFFFFGGGGGGGGGGHHHHHHHHHHHHHHHHHHHHHHHHHHHHHGGHHHHHHHHHHHIHHHHHHHHHHHHHHHHHHHHHGHHHHHHHGGGGHHHHHHHHHHHHHHHHHHHHHHHHHHHHHHHHHHHHHHHHHHHHHHHHHHHHHHHHHHHHHHHHHHHHHHHGHHHHGHHHHHHGGHHHHHHGHHHHHHHGGHHHHHHHHHHHHHHHHHHHHHHHHGEHHHHHHGGHFHHGHHHHHBGGHHGGF
@M05620:45:000000000-G6HP7:1:1101:10945:3147 1:N:0:100
ATCTCTATCTCCTAAAAACCTGTTTAGATTTGGAGATAGACCTTCAGGTTTTTCATCATTTTCTGCATGAATTATACATTGACCACGTTCCAGCGTGGTCAGTTTGCAGCATTCTGTTATTTTGTTTGACAGAGTGTCTTGTTGAGAACATATGTAGGACATGATTTTTTCCTGCAACAGGGAAAATAAAGTATAAGTTTTAAAGATTTATTCTTTAATAAAGGATCTCAAAGCCAGCTTTAGAAAAAGGA
+
AAAAADDDFFFFGGGGGGGGFAFGGFFGAFGHHHGFCFDGHHFHHHFHFGGECGHGGHHHHHHHHGHHHGGGHHHHHHFHEFEGHHD1FGGHDGE>EFHFFGFGHHGHHHHFHHHHFGGHHHHHEHFHHHHHGHBFGGGHHFGAHHHGEH3FGGBGHFFGHHHHFHHHFCHFFFFHFHHHHEEHHHFHGHHFGHHHHGHHHHFHHFGGDGHHHHHHHHHHGHBBFGHHFHGHHHHHHGGHHFFBFGHH.:G
@M05620:45:000000000-G6HP7:1:1101:21193:3153 1:N:0:100
ATCTCTATCTCCTAAAAACCTGTTTAGATTTGGAGATAGACCTTCAGGTTTTTCATCATTTTCTGCATGAATTATACATTGACCACGTTCCAGCGTGGTCAGTTTGCAGCATTCTGTTATTTTGTTTGACAGAGTGTCTTGTTGAGAACATATGTAGGACATGATTTTTTCCTGCAACAGGGAAAATAAAGTATAAGTTTTAAAGATTTATTCTTTAATAAAGGATCTCAAAGCCAGCTTTAGAAAAAGGA
+
AABABFFFFFFFGGGGGGGGGGHHHGHFHHHGGHHHHHHHGHHHHHHGGGHGGHHHHHHHHHHGHHHGFGHHHHHHHHHHFGHFFHDGGHHHEGGGEGHFHHHHHHHHHHHHHHHHHHHHHGHHHHHHGHHHHHHHHHHHHHHHHHHHHHHHGHHHHHGHHHHHHHHHHCHHHHHHGHHHHFCGHHHHHGHGFGHFHDGGHHEGHHHGHHHHHHHHHHHHHGBBBGFHHHHGEHHHHGGHHHHGHHHHGGH
@M05620:45:000000000-G6HP7:1:1101:21213:3160 1:N:0:100
ATCTCTATCTCCTAAAAACCTGTTTAGATTTGGAGATAGACCTTCAGGTTTTTCATCATTTTCTGCATGAATTATACATTGACCACGTTCCAGCGTGGTCAGTTTGCAGCATTCTGTTATTTTGTTTGACAGAGTGTCTTGTTGAGAACATATGTAGGACATGATTTTTTCCTGCAACAGGGAAAATAAAGTATAAGTTTTAAAGATTTATTCTTTAATAAAGGATCTCAAAGCCAGCTTTAGAAAAAGGA
+
BCCCCFFFFFFFGGGGGGGGGGHHHHHHHHHHHHHHHGHHHHHHHHHHHHHGGHHHHHIHHHHHHHHHHHHHHHHHHHHHHHHHHHGHHHHHHHGGGGHHHHHHHHHHHHHHHHHHHHHHHHHHHHHHHHHHHHGHHHHHHHHHHHGHHHHHHHHHHHHHHHHHHHHHHGHHHHHHGHHHHGGFHHHHHHHHHHHFHFGHHHHHGHHHHHHHHHHHHHHHGHFHHHHHHHHHHHHHHGHHHHHHGHHGGGG
@M05620:45:000000000-G6HP7:1:1101:10930:3160 1:N:0:100
ATCTCTATCTCCTAAAAACCTGTTTAGATTTGGAGATAGACCTTCAGGTTTTTCATCATTTTCTGCATGAATTATACATTGACCACGTTCCAGCGTGGTCAGTTTGCAGCATTCTGTTATTTTGTTTGACAGAGTGTCTTGTTGAGAACATATGTAGGACATGATTTTTTCCTGCAACAGGGAAAATAAAGTATAAGTTTTAAAGATTTATTCTTTAATAAAGGATCTCAAAGCCAGCTTTAGAAAAAGGA
+
AABBAFFFFFFFGGDGGGGGGGHGHHHGHHHHHHHGHGHHGHHHHHHGHHHGGHHHHHHHHHHGGHHHHHHHHHHHHHHHHHHHHHGHHHHHGHGGFGHHHHHHHHHHGHHHHHHHHHHHHHHHHHHHHHHHHGHHHHHHHHHHHGHHHHHHHHHHHHHHHHGHHHHHHGHHHHHHHHHHGGGHHEGHHHHHHGHHHHHHHHHHGHHHHHHHHGHHHHHHHHFFFHHHHHHHHHHHHGHHHHHHHHHGGGH
@M05620:45:000000000-G6HP7:1:1101:19623:3162 1:N:0:100
ATCTCTATCTCCTAAAAACCTGTTTAGATTTGGAGATAGACCTTCAGGTTTTTCATCATTTTCTGCATGAATTATACATTGACCACGTTCCAGCGTGGTCAGTTTGCAGCATTCTGTTATTTTGTTTGACAGAGTGTCTTGTTGAGAACATATGTAGGACATGATTTTTTCCTGCAACAGGGAAAATAAAGTATAAGTTTTAAAGATTTATTCTTTAATAAAGGATCTCAAAGCCAGCTTTAGAAAAAGGA
+
CCDDDFFFFFFFGGGGGGGGGGHHHHHHHHHHHHHHHHHHHHHHHHHHHHHGGHHHHHIHHHIHIHHHHHHHHHHHHHHHHHHHHHGHHHHHHHGGGGHHHHHHHHHHHHHHHHHHHHHHHHHHHHHHGHGHHHGHHHHHHHHHHHHHHHHHHHHHHHHHHHHHHHHHHGHHHHHHHHHHHGGGHHHHHHHHHHHHHHHHHHHHHHHHHHHHHHHHHGHHHHHHHHHHHHHGHHHHHGGHHHHHHHHHGGG
@M05620:45:000000000-G6HP7:1:1101:19620:3180 1:N:0:100
ATCTCTATCTCCTAAAAACCTGTTTAGATTTGGAGATAGACCTTCAGGTTTTTCATCATTTTCTGCATGAATTATACATTGACCACGTTCCAGCGTGGTCAGTTTGCAGCATTCTGTTATTTTGTTTGACAGAGTGTCTTGTTGAGAACATATGTAGGACATGATTTTTTCCTGCAACAGGGAAAATAAAGTATAAGTTTTAAAGATTTATTCTTTAATAAAGGATCTCAAAGCCAGCTTTAGAAAAAGGA
+
AACCBFFFFFFFGGGGGGGGGGHHHHHHHHHHHHHHHHHHHHHHHHHHHHHGGHHHHHHHIGIHGHHHHHHGHFHHHHHHGHHHHHGHHHHHHHGFFGHHFHHBHGHHHHGHHHHHHHHHHHHHGHHHHHGHHHGHHHHHHHHHHHHFHHHFFHGHHHHHHHHHGHHHHGHHHHHHHGHHHGGGHHHGHHHHHGHHHFFGGFFHHHHHHHHHHHHHHGHHHGDGFFGGHGHGEHHHHGHHHHHHGHGHGGH
@M05620:45:000000000-G6HP7:1:1101:14709:3223 1:N:0:100
ATCTCTATCTCCTAAAAACCTGTTTAGATTTGGAGATAGACCTTCAGGTTTTTCATCATTTTCTGCATGAATTATACATTGACCACGTTCCAGCGTGGTCAGTTTGCAGCATTCTGTTATTTTGTTTGACAGAGTGTCTTGTTGAGAACATATGTAGGACATGATTTTTTCCTGCAACAGGGAAAATAAAGTATAAGTTTTAAAGATTTATTCTTTAATAAAGGATCTCAAAGCCAGCTTTAGAAAAAGGA
+
ABBBB5DFFFFFEGGFFDFGFGHHHHGGHGHHGHGBGFH5FCHFHHGHGGHFFEGEAFEHHGHEGFHFHGGFGHHGHGGFGFHHHGEGFHHHHHGAEE?GGHHHFHHHHHFHHHHHGHHGHGHHHHHHFHHGGCFGHGFHHGHHHHHHHHHGHFHHHHHHHHHHGGHHHGFHHHGFHHGFFCFCGHFHFGHHGHHHH=FHHGFGDFGHHHHHHHHHHFHH0DDGGHFH0DGHFGCGGCHFHHHBCGFGGDH
@M05620:45:000000000-G6HP7:1:1101:11557:3234 1:N:0:100
ATCTCTATCTCCTAAAAACCTGTTTAGATTTGGAGATAGACCTTCAGGTTTTTCATCATTTTCTGCATGAATTATACATTGACCACGTTCCAGCGTGGTCAGTTTGCAGCATTCTGTTATTTTGTTTGACAGAGTGTCTTGTTGAGAACATATGTAGGACATGATTTTTTCCTGCAACAGGGAAAATAAAGTATAAGTTTTAAAGATTTATTCTTTAATAAAGGATCTCAAAGCCAGCTTTAGAAAAAGGA
+
BCBBCFFFFFFFGGGGGGGGGGHHHHHHHHHHHFHHHHHHHHHHHHHHHHHGGHHHHHHHIIHHHHHHHHHHHHHHHHHHHHHHHHGHHHHHHGGFGGHHHHHHHHHHHHHHHHHHHHHHHHHHHHHHHHHHHHHHHHHHHHHHHHGHHHHHHHHHHHHHHHHHHHHHHGH2FGFHHHHHHGGGHHHHHGHGHHHHHGHHHGHHHGHHHHHHHHHHGGHHHFHHHHHHHHHGHHFHHGHHHHHFGHHGGGH
@M05620:45:000000000-G6HP7:1:1101:14705:3240 1:N:0:100
ATCTCTATCTCCTAAAAACCTGTTTAGATTTGGAGATAGACCTTCAGGTTTTTCATCATTTTCTGCATGAATTATACATTGACCACGTTCCAGCGTGGTCAGTTTGCAGCATTCTGTTATTTTGTTTGACAGAGTGTCTTGTTGAGAACATATGTAGGACATGATTTTTTCCTGCAACAGGGAAAATAAAGTATAAGTTTTAAAGATTTATTCTTTAATAAAGGATCTCAAAGCCAGCTTTAGAAAAAGGA
+
?ABBAFFFFFFFGGGGGGGGGGHHHHHHHGHGFHHGHHHGHHHHHGGHHHHGGHHHHHHHHHHFHHHFHHHHHHHHHFHHFEHHHHCHFHHFHHGEFGHHHHHHHHHHHHGGFHHHHFHHHHHHHHHHEGHHGHHHHHHFHGHHHHHHHHHHHHGHHHHHHHHHHHHHHGHHHHGHHGHHHGEAGHHGHHHHFHHHHDGHHGFFHHHHHHHHHHHHHFHFHHHHHHHHHHHGHGHHGGHHHHHHHFHFAEG
@M05620:45:000000000-G6HP7:1:1101:11545:3247 1:N:0:100
ATCTCTATCTCCTAAAAACCTGTTTAGATTTGGAGATAGACCTTCAGGTTTTTCATCATTTTCTGCATGAATTATACATTGACCACGTTCCAGCGTGGTCAGTTTGCAGCATTCTGTTATTTTGTTTGACAGAGTGTCTTGTTGAGAACATATGTAGGACATGATTTTTTCCTGCAACAGGGAAAATAAAGTATAAGTTTTAAAGATTTATTCTTTAATAAAGGATCTCAAAGCCAGCTTTAGAAAAAGGA
+
BBBBBFFFFFFFGFGGGGGEGGHHHHHGFHHHGFC4BGGGH3BFBGHFHHHGFCFHHGHHHGGH5FGDHHHHF5FF5EGF5EGCCCEGHHHHGGGGGGHHHHHHHHFFECCHGHGGHHFHHHGHHHHGBGFGHHHHHFHHHHHHFHHHHF3FGHGFGGGFGGHFHHHHHCH2@GHHGHHHHGGHHFGHHHHGGHHGHHFHHHHHHFHHGFHGHHHHHBGHHEFDFGHHGHHHGHGHFGHHHHHHHHHGDGH
@M05620:45:000000000-G6HP7:1:1101:11562:3252 1:N:0:100
ATCTCTATCTCCTAAAAACCTGTTTAGATTTGGAGATAGACCTTCAGGTTTTTCATCATTTTCTGCATGAATTATACATTGACCACGTTCCAGCGTGGTCAGTTTGCAGCATTCTGTTATTTTGTTTGACAGAGTGTCTTGTTGAGAACATATGTAGGACATGATTTTTTCTTGCAACAGGGAAAATAAAGTATAAGTTTTAAAGATTTATTCTTTAATAAAGGATCTCAAAGCCAGCTTTAGAAAAAGGA
+
BBBBBFFFFFFFGGGGGGGEGGHHHBGFHHBGFCGFHFHFHCHHHDG3GHHGGGDFGAGHHHDFG5BFGGDHD5FHGGHGHHHHHEEHHHFFFFGFGFGGFGHHDFHFCGCHHFFFHHBHHHFGHHGGHHGHFHBFGFHGHHHFEGGGFG3EFHF?GGGFCFGDHHHHHCHFGHHHGHFGHFFHHCGHHDFF<GHFHHHHGHHHHFGHFDGFGHHHG0GGHBHDGHHHHHHFDHC/:CGHFFHGHHHEGDH
@M05620:45:000000000-G6HP7:1:1101:21869:3294 1:N:0:100
ATCTCTATCTCCTAAAAACCTGTTTAGATTTGGAGATAGACCTTCAGGTTTTTCATCATTTTCTGCATGAATTATACATTGACCACGTTCCAGCGTGGTCAGTTTGCAGCATTCTGTTATTTTGTTTGACAGAGTGTCTTGTTGAGAACATATGTAGGACATGATTTTTTCCTGCAACAGGGAAAATAAAGTATAAGTTTTAAAGATTTATTCTTTAATAAAGGATCTCAAAGCCAGCTTTAGAAAAAGGA
+
1>>>AFFFFFFFFGGFEFGGFCDFG331B3EGF1FA01FE1FCG1FFGEBG/FGBGGEHFHHHHFFFGHADGABF22ADGF111BG/BGGBBBBE?/EGBBFB2BGHHHHHF@FD@B2@GHDGH>GGH@GEGHHFG>GGGHHHHFFGD<GHFFFBFFFFF0BGHHHDHF@GFGFECGFHHHGEGEBFG1FFFDH1DGGDGHGGGG=FHFGHHHHF<=GHE0<=0<DGHD0DGGFCC:EHHH0;0;CCGGCG
@M05620:45:000000000-G6HP7:1:1101:20097:3307 1:N:0:100
TACCTGTACTGGGGAAGCATTTGAATATCCCCCCATGGTGATGGGGACGGAGAACTGCTCCATAAACACAGGCAACGTGCCTAACTTTCCCGGGAAGATGAAGTCAAAGAGCGACCACAGCTCTCGGAGGTTATTTTGCATCGGTGAGCCAGACAGAATGATCCGATGAGGGGTGCGAAACTATTTGAGGAAAGGAAGCACCTTTTTATTAAATTTACCTTTTAGCAATCGCCATTCCTACCCTAAAGATC
+
CCCCCFFFFFFFGGGGGGGGGGHHHHHHHHHGGGGHHHGGHHHHHGGGGGGGGHHHHHHHHHHHHHHHHHHHGHHHGHHHHHHHHHHHHHHGGGGGGHHHHHHHHHHHHHHHGGGGGHHHHHHHHGGDGGEHHHHHHHHHHHGGGGGHHHHHHGHHHHHHHHHHHGGGHHGGGAEFGEGGGGGGGGGGGGFGGGGEFGGGGFFFFFFFFFFFFFFFFFFFFFFFFFFFFFFFFFFFFFFFFFFFFFFFFFF
@M05620:45:000000000-G6HP7:1:1101:22374:3311 1:N:0:100
ATCTCTATCTCCTAAAAACCTGTTTAGATTTGGAGATAGACCTTCAGGTTTTTCATCATTTTCTGCATGAATTATACATTGACCACGTTCCAGCGTGGTCAGTTTGCAGCATTCTGTTATTTTGTTTGACAGAGTGTCTTGTTGAGAACATATGTAGGACATGATTTTTTCCTGCAACAGGGAAAATAAAGTATAAGTTTTAAAGATTTATTCTTTAATAAAGGATCTCAAAGCCAGCTTTAGAAAAAGGA
+
CCCCDFFFFFFFGGGGGGGGGGGHHHHHHHHHHHHHHHHHHHHHHHHHHHHGGHHHHHHHHHIHHHHHHHHHHHHHHHHHHHHHHHGHHHHHHHGFGGHHHHHHHHHGHHHHHHHHHHHHHHHHHHHHHHHHHHHHHHHHHHHHHHHHHHHHHHHHHHHHHHHHHHHHHGHHHHHHHHHHHGGHHHHHHGHHHHHHHHHHHHHHHGHHHHHHHHHHHHHHHGHHHHHHHGGGHHHHHGHHHHHHGHHHGGH
@M05620:45:000000000-G6HP7:1:1101:19312:3314 1:N:0:100
TACCTGTACTGGGGAAGCATTTGAATATCCCCCCATGGTGATGGGGACGGAGAACTGCTCCATAAACACAGGCAACGTGCCTAACTTTCCCGGGAAGATGAAGTCAAAGAGCGACCACAGCTCTTCGGAGGTTATTTTGCATCGGTGAGCCAGACAGAATGATCCGATGAGGGGTGCGAAACTATTTGAGGAAAGGAAGCACCTTTTTATTAAATTTACCTTTTAGCAATCGCCATTCCTACCCTAAAGAT
+
AAABBFF5BFFFGGGGGGGGGGHHHHHHHHHGGGGHGHFGFHHHHGGGGGGGFHGHHHHHHHHEHHHHHAGHGHGHFHHHHHHHHGHHHHHGGGEEGHHHGFHFHHHHHHHHGGGGGHHHHGHHHHHGDGGGHHHHHHHGFHGGDFDFGGHHHEGHHHHGHHHHHHCDGHHHGCCA.A:?@FFCFGGGGGFCCBF?FFFGEC9FFFFFEFFFFFFFFFFBFFFFFFFFBF:.EADAFBFFFFFFBFB9/BF
@M05620:45:000000000-G6HP7:1:1101:21864:3316 1:N:0:100
ATCTCTATCTCCTAAAAACCTGTTTAGATTTGGAGATAGACCTTCAGGTTTTTCATCATTTTCTGCATGAATTATACATTGACCACGTTCCAGCGTGGTCAGTTTGCAGCATTCTGTTATTTTGTTTGACAGAGTGTCTTGTTGAGAACATATGTAGGACATGATTTTTTCCTGCAACAGGGAAAATAAAGTATAAGTTTTAAAGATTTATTCTTTAATAAAGGATCTCAAAGCCAGCTTTAGAAAAAGGA
+
ABBCCFFFFFFFGGGGGGGGGGHHHHHHHHHHHHHHHHGHHHHHHHHHHHHGGHHHHHHHHHHHHHHHHHHHHHHHHHHHHHHHGHGGHHHHHHGGGGHHHHHHHHHHHHHHHHHHHHHHHHHHHHHHGHHHHHHHHHHHHHHHGGGHHHHHHHHHHHHHHHHHHHHHHGHHHHHHHHHHHGGGHHHGHGHHGHHHHGHHHGHGHHHHGHHHHHHHHGHHHHHHHHHHHGGGHGHHHGHHHHHBGHFHGGH
@M05620:45:000000000-G6HP7:1:1101:19287:3325 1:N:0:100
TACCTGTACTGGGGAAGCATTTGAATATCCCCCCATGGTGATGGGGACGGAGAACTGCTCCATAAACACAGGCAACGTGCCTAACTTTCCCGGGAAGATGAAGTCAAAGAGCGACCACAGCTCTTCGGAGGTTATTTTGCATCGGTGAGCCAGACAGAATGATCCGATGAGGGGTGCGAAACTATTTGAGGAAAGGAAGCACCTTTTTATTAAATTTACCTTTTAGCAATCGCCATTCCTACCCTAAAGAT
+
BABBBFFFFFFFGGGGGGGGGGHGGHHHHHHGGGGHHGGHHHHHHGGGGGGGGGHHHHHHHHHHHHHHHHHHGHHHGHCGHHHHHHHHHHHGGGGGFHHHHHHHHHHHHHHHGGGGGGGHGHHHHGHGGGG/FGHHHHGGDHHGGDGGGGHHHHGHHHHHGBGHHH.EFGHHGGEDGGD-ADGGGGGGBEF9F9CACFGGGGFFFFFF.FFFFFFFFFFFFFFFFEFFFFFFFFFFFFFFFFFFFFFFFFF
@M05620:45:000000000-G6HP7:1:1101:19305:3332 1:N:0:100
TACCTGTACTGGGGAAGCATTTGAATATCCCCCCATGGTGATGGGGACGGAGAACTGCTCCATAAACACAGGCAACGTGCCTAACTTTCCCGGGAAGATGAAGTCAAAGAGCGACCACAGCTCTTCGGAGGTTATTTTGCATCGGTGAGCCAGACAGAATGATCCGATGAGGGGTGCGAAACTATTTGAGGAAAGGAAGCACCTTTTTATTAAATTTACCTTTTAGCAATCGCCATTCCTACCCTAAAGAT
+
ECCCDFFFFFFFGGGGGGGGGGHHHHHHHHHGGGGHHHHHHHHHHGGGGGGGGHHHHHHHHHHHHHHHHHHHGHHHGHHHHHHHHHHHHHHGGGGGGHHHHHHHHHHHHHHHGGGGGHHHHHHHHHHGGGGEHHHHHHHHHHHGGGGGHHHHHHGHHHHHHHHHHHFGGHHHGGEEFGFGGGGGGGGHGGGFFGFFGGGGGGFFFFFFFFHFFFFFFFFFFFFFFFFFFFFFFFFEFFFFFFFFFFFFFFF
@M05620:45:000000000-G6HP7:1:1101:20966:3339 1:N:0:100
ATCTCTATCTCCTAAAAAGGAAGAAAGGGGAGGGAAGATCGGAAGAGCACACGTCTGAACTCCAGTCACCGGCTATGATCTCGTATGCCGTCTTCTGCTTGAAAAAAAAAACAACCACAGCTCTCGGACCTTATTTTGCCTCCGTGAGACAGCCAGCATGATCCAATTACCGCAGCTAAACTATTGCCGGCAAGCAATCACCTCTTTATTCAATTTACCTTTTTTTATTCCCCATTCCTATTCTACCGATC
+
BBBABFFFFFFFGGGGGGEGBCGGFGFHEE?EFEEFEGHHHGGGGHHHHGHHGCHGGGHHHHFHHGHGHHGGGGGFHFGFHHGGEHHGHGEFHGHHHHHHHGFG?GGGDGD///?//FC?/11F?///--0<111111<1>1......0<//...../;0::C00000C00.--;-/009/009;000-----.9.//9/9;/.//;//;//////99/;//;/--./;;/9...;/;///9;BB//-.9;
@M05620:45:000000000-G6HP7:1:1101:19290:3343 1:N:0:100
TACCTGTACTGGGGAAGCATTTGAATATCCCCCCATGGTGATGGGGACGGAGAACTGCTCCATAAACACAGGCAACGTGCCTAACTTTCCCGGGAAGATGAAGTCAAAGAGCGACCACAGCTCTTCGGAGGTTATTTTGCATCGGTGAGCCAGACAGAATGATCCGATGAGGGGTGCGAAACTATTTGAGGAAAGGAAGCACCTTTTTATTAAATTTACCTTTTAGCAATCGCCATTCCTACCCTAAAGAT
+
AAABBFFFFFFFGCFE2FFGGGHHHHHHHHHGGGGHHHHHHHHHEDFGGGGCAGHHFHHHHFHFDFHHHHHHGHGHGGGHHGGHHHGFFHHGGGGGGGHHHHHHHHHHHHGHGGDG<GEGGGHHHHHGGGGDHHHHHHHHEHGGEE?FHHHGCHEFGFHHHHHHFHGGGHGHGG;@E@.ABAFGGFGGGGG0FGGFFG?9/BFFFFFFAFFBBFFFBBFFFFFFF/FFFFFAFFDEFFFFFEFFEFFBFBF
@M05620:45:000000000-G6HP7:1:1101:18515:3350 1:N:0:100
TACCTGTACTGGGGAAGCAATCGCCATTCCTACCCTAAAGATCTGAAGAGCACACGTCTGAACTCCAGTCACCGGCTATGATCTCGTATGCCGTCTTCTGCTTTAAAAAAAAAAAGTTATTTTGTTTGACAGAGTGTCTTGTTGTGAACATATGTATGACATGATTTTTTCCTGCAACAGGGAAAATCACGTATACGTTTTATAGATTTATTCTTTAATAAAGGCTCTCAAAGCCAGCTTTAGTACAAGTC
+
>1>>11BBFF3BCCGG?GGGGGA0EGGCHDGFFCGFFGBBGEE21DEGH00AEHGA0AF/1AFHFHH1FGGGD//>>EGGF2DFE0??F0GFG/>GFBG1BGH11BFGFCGGC<//1>2>@2FFFFG0@GF@GHHHGFGH1DGF0?G1F1G11FF<1<F1>11<<FGDDCHB00//00;GCC...CCG0/;.;;C;F09CEB00;9BB00;;;FFFFFC90000.;99;F0;/-----:/BFF/9/BBFB/
@M05620:45:000000000-G6HP7:1:1101:19307:3351 1:N:0:100
TACCTGTACTGGGGAAGCATTTGAATATCCCCCCATGGTGATGGGGACGGAGAACTGCTCCATAAACACAGGCAACGTGCCTAACTTTCCCGGGAAGATGAAGTCAAAGAGCGACCACAGCTCTTCGGAGGTTATTTTGCATCGGTGAGCCAGACAGAATGATCCGATGAGGGGTGCGAAACTATTTGAGGAAAGGAAGCACCTTTTTATTAAATTTACCTTTTAGCAATCGCCATTCCTACCCTAAAGAT
+
AAABBFFFFFFFGGGFEGGGGGHGHGFFHHHGGGGHGFGHHHHFHGGGGGCGGFFFFHFGHHHHHHHGHHGHGHHHCHHHHHHHFHGHHHHGGGGGGGHHHHHHHHHGHHHHGCGDGHHHGHHHHHGGGGGGHHHHHGBGHHHGDG?FHHHHHHGHHGGHGHHHHHGGGHHHGFDGGGBGGGGGGGGFFEEFFFG.:9CEFGFFFFFFFFFFFFFFFFFFFBFFFFFFFFFFEFFEFF;FFBFFBFFFFFF
@M05620:45:000000000-G6HP7:1:1101:16627:3395 1:N:0:100
TACCTGTACTGGGGAAGCATTTGAATATCCCCCCATGGTGATGGGGACGGAGAACTGCTCCATAAACACAGGCAACGTGCCTAACTTTCCCGGGAAGATGAAGTCAAAGAGCGACCACAGCTCTCGGAGGTTATTTTGCATCGGTGAGCCAGACAGAATGATCCGATGAGGGGTGCGAAACTATTTGAGGAAAGGAAGCACCTTTTTATTAAATTTACCTTTTAGCAATCGCCATTCCTACCCTAAAGATC
+
BBBBBFFFFFFFGGGGGGGGGGHHHHHHHHHGGGGHHHHHGHHHHGGGGGGGGHHHHHHHHHHHHHHHHHGHGHHHGHHHHHHHHHHHHHHGGGGGGHHHHHGHHHHHHHHHGGGGGHHHGHHHHGGGGGEGHHHHHHHHHHGGGGGFGHHHHGHHHHHHHHHHHGGGFHHGGEGGGGGGGGGGGGGGGG0FGGGGGGGGGFFFFFFFFFFFFFFFFFFFFFFFFFFFFFEFFFFFFFFFFFFFFFFFFFF
@M05620:45:000000000-G6HP7:1:1101:16031:3417 1:N:0:100
CATCCTGACCCTGAAGTACCCGGCTTGATTTCTGACATTAGATCGGAAGAGCACACGTCTGAACTCCAGTCACCGGCTATGATCTCGTATGCCGTCTTCTGCTTGAAAAAAAAAAAAAAACGTGAATATAAACTACGCTTCCAATAACCAAACTAAATTAGTTAAATCTCACAGCTTAAGCCGACAAATTCTATAAAATTTATGATACAGATGACCTCATGTGAATGAAATATTTATTCTGATCCAGTATG
+
CCDDDFFFFFFFGGGGGGGGGGGGGGGHHHHHHGHHHHHHHHHHHGGGGHHHHHHHGHHHGHHHHHHHHHHHHHGGGGGHHGHHHHHGGHHHHGGGHGHHHHHHHHHHHHGGGGG<//<-.-0...1111>10000.-...<00=00:00..:000000:000000000;:;00.0000000-----/0000000000;000000:0000000000;00000000000:0000000:00:000:00000:0
@M05620:45:000000000-G6HP7:1:1101:16626:3419 1:N:0:100
TACCTGTACTGGGGAAGCATTTGAATATCCCCCCATGGTGATGGGGACGGAGAACTGCTCCATAAACACAGGCAACGTGCCTAACTTTCCCGGGAAGATGAAGTCAAAGAGCGACCACAGCTCTCGGAGGTTATTTTGCATCGGTGAGCCAGACAGAATGATCCGATGAGGGGTGCGAAACTATTTGAGGAAAGGAAGCACCTTTTTATTAAATTTACCTTTTAGCAATCGCCATTCCAACCCTAAAGATC
+
BABBBFFFFFFFGGGEGGGGGGHHHHHHHHHGGGGHHHHHHHH3GGGGGGGGGGHHHHHHHHHHHHHHHHHHGGHHGHHHHHHHHHHHHHHGGGGGGHHHHHHHHHHHHHFHGFGGGHHHHHHHHGGGGGDHHHHHHHHHHHGGGGEFHHHHHGHHHHHGHHHHHGGGHHHGGCDGGGGGGGGGGGGGGGFFFFGGFFGFFEFFFFFFFFFFFFFFFFFFFFFFFFFFFFAEFFFFFF/BBDFFFFFFFFF
@M05620:45:000000000-G6HP7:1:1101:15560:3428 1:N:0:100
TACCTGTACTGGGGAAGCATTTGAATATCCCCCCATGGTGATGGGGACGGAGAACTGCTCCATAAACACAGGCAACGTGCCTAACTTTCCCGGGAAGATGAAGTCAAAGAGCGACCACAGCTCTCGGAGGTTATTTTGCATCGGTGAGCCAGACAGAATGATCCGATGAGGGGGGCGAAACTATTTGAGGAAAGGAAGCACCTTTTTATTAAATTTACCTTTTAGCAATCGCCATTCCTATACTAAAGATC
+
AAAAAFDBFFF111AEEEGGGGHHH33BF3FFE0EAGB1B1B21A/AEFG/EAGBFFBHAE1FFF@EDGG0GFHF>EFGCABD10B@GDGH?EE/?FAGFHBGHB2>GHB0BE<B/C<FHAG1@DCF//@?<FFGFGBD1@<AGAFGAGC>...///<DFGHE0<.CA00B:----9-99@FFFBFFFEB/9BFAF/-A/9-9///;9B/;/;BFFF/9/;//;9///9/-;9-;:/BFF///9BBF//B/
@M05620:45:000000000-G6HP7:1:1101:15541:3441 1:N:0:100
TACCTGTACTGGGGAAGCATTTGAATATCCCCCCATGGTGATGGGGACGGAGAACTGCTCCATAAACACAGGCAACGTGCCTAACTTTCCCGGGAAGATGAAGTCAAAGAGCGACCACAGCTCTCGGAGGTTATTTTGCATCGGTGAGCCAGACAGAATGATCCGATGAGGGGTGCGAAACTATTTGAGGAAAGGAAGCACCTTTTTATTAAATTTACCTTTTAGCAATCGCCATTCCTACCCTAAAGATC
+
AAAAADFFFFBCGCGEFGGFGFHGFHEDAA4FEE?FHFHBHHH32ECEGGGGGHHHFFHHA3FGGFHHHHGEEHCGCHHHEFHFHHGHFHHGG@/EFFGFD?FG4GFHHFGGGCGGGHHHFHHHHGGDACCFHHHHHHFDGGGGDEGHHHGHHGHHEGFGGHHHHDGGGFGDC;@DBGGBGGGGGGGGGGBFFAFGFAEFFEBFFFFFFFFBBFFFFFBFFFFFFFFFFB:ADA?BBFFFFFFFFFFFFFF
@M05620:45:000000000-G6HP7:1:1101:9172:3470 1:N:0:100
ATCTCTATCTCCTAAAAACCTGTTTAGATTTGGAGATAGACCTTCAGGTTTTTCATCATTTTCTGCATGAATTATACATTGACCACGTTCCAGCGTGGTCAGTTTGCAGCATTCTGTTATTTTGTTTGACAGAGTGTCTTGTTGAGAACATATGTAGGACATGATTTTTTCCTGCAACAGGGAAAATAAAGTATAAGTTTTAAAGATTTATTCTTTAATAAAGGATCTCAAAGCCAGCTTTAGAAAAAGGA
+
BCCCCFFFFFFFGGGGGGGGGGHHHHHHHHHHHHHHHHHHHHHHHHHHHHHGGHHHHHHHHHHHIHHHHHHHHHHHHHHHHHHHHHGHHHHHHHGGGGHHHHHHHHHHHHHHHHHHHHHHHHHHHHHHHHHHHHHHHHHHHHHHHHHHHHHHHHHHHHHHHHHHHHHHHGHHHHHHHHHHHGGHHHHHHGHGHHGHGGHHHHHHHHHHHHHHHHHHHHHHHHHEHHHHHHHHHHHHHGHHHHHHGHHGGGH
@M05620:45:000000000-G6HP7:1:1101:14578:3484 1:N:0:100
ATCTCTATCTCCTAAAAACCTGTTTAGATTTGGAGATAGACCTTCAGGTTTTTCATCATTTTCTGCATGAATTATACATTGACCACGTTCCAGCGTGGTCAGTTTGCAGCATTCTGTTATTTTGTTTGACAGAGTGTCTTGTTGAGAACATATGTAGGACATGATTTTTTCCTGCAACAGGGAAAATAAAGTATAAGTTTTAAAGATTTATTCTTTAATAAAGGATCTCAAAGCCAGCTTTAGAAAAAGGA
+
AAAAAFFFF3FFGGGGDGGG1ADGHHCHHHHHHHGGFBFADEFFGHHHEGHEGCHBFFFFHDGHFBHHHBEDFHHHHF2FGDGHHEF/FGHFFHGG?EHFFGBFFGFHHFHFDGFH@GHHHFHHGHHHHBGFFFB>FGFGHGEFECHGHHEHGHHHGHGHHHHHFHHHF@GHHHFHFHFHHACGEFFFHGFDGFGFG>GGGHBGDFBGGHHHHHHHHHHEDDDGGHHHHGHHHHHGHGHHHHHFFGHHGGH
@M05620:45:000000000-G6HP7:1:1101:9184:3484 1:N:0:100
ATCTCTATCTCCTAAAAACCTGTTTAGATTTGGAGATAGACCTTCAGGTTTTTCATCATTTTCTGCATGAATTATACATTGACCACGTTCCAGCGTGGTCAGTTTGCAGCATTCTGTTATTTTGTTTGACAGAGTGTCTTGTTGAGAACATATGTAGGACATGATTTTTTCCTGCAACAGGGAAAATAAAGTATAAGTTTTAAAGATTTATTCTTTAATAAAGGATCTCAAAGCCAGCTTTAGAAAAAGGA
+
BBCCCFFFFFFFGGGGGGGGGGHHHGFHHHHHHFHHHHHHGHHHHHHHHHHGGHHHHHHHIHHHHHHHGGHHHHHHHHHHHGHHHHGHHHHHHHGGGGHHHHHHHHGHGHHHHHHHHHHHHHHHHHHHGHHHHGHHHHHHHHHHHHHHHHHHHHHHGHHHHHHHHHHHHGHHHHHHHHHGHFGHHGHHHHHHHGGHHFHHHHHHHHHHHHHHHHHHHHHHBG0BGHHHHHHHGHFBCCHHHFHHHHHHADG
@M05620:45:000000000-G6HP7:1:1101:14560:3487 1:N:0:100
ATCTCTATCTCCTAAAAACCTGTTTAGATTTGGAGATAGACCTTCAGGTTTTTCATCATTTTCTGCATGAATTATACATTGACCACGTTCCAGCGTGGTCAGTTTGCAGCATTCTGTTATTTTGTTTGACAGAGTGTCTTGTTGAGAACATATGTAGGACATGATTTTTTCCTGCAACAGGGAAAATAAAGTATAAGTTTTAAAGATTTATTCTTTAATAAAGGATCTCAAAGCCAGCTTTAGAAAAAGGA
+
AAAAAFFFFFFFGGGF1GGGCCHHHHHHHHHGFGFFHGFGEECDGGHGGGHFFHHHHGFHHHHHHHHDGFDFEHHGGHFHHGHHFHGFCEGHFHGEEEGHHFBGHFHHFFHHGHHHHGGGHGHHHGHHHHHGGHGEHHHHHGGFHHHHHHFFGGFHGHGHHHHFHHHHFCFGHHEHDGHHHECFGFHGHDDFGGFGH>FDGHCGFDFGHHHHHHHHHHHHHFDGFGHHHHHGFHHGHGGHHHHHGGHHGGH
@M05620:45:000000000-G6HP7:1:1101:21504:3501 1:N:0:100
ATCTCTATCTCCCTAAAAACCTGTTTAGATTTGGAGATAGACCTTCAGGTTTTTCATCATTTTCTGCATGAATTATACATTGACCACGTTCCAGCGTGGTCAGTTTGCAGCATTCTGTTATTTTGTTTGACAGAGTGTCTTGTTGAGAACATATGTAGGACATGATTTTTTCCTGCAACAGGGAAAATAAAGTATAAGTTTTAAAGATTTATTCTTTAATAAAGGATCTCAAAGCCAGCTTTAGAAAAAGG
+
ABBBBFFFFFFFGGGGGGGGGGHHHHHHBGHHHGHHFHHHHHHHHHHHHHHHGGHHHHHHHHHHHHHHHHHHHGHGHHHHHHHHHHHGHHHHHHHGGGGHHHGHHHHHHHHHHHHHGHHGHHHHHHHHHHHHHHHGHHHHHHHHHHHHGGHHHHHHHHHHHGHHHHHHHHGHHHHHHHHHHHGGHEFGHGGHFFHHHHHHHHHHHHGHHHHHHHHHHHGGGHFFHFHHHHHHFHFHFHGHHHHGHHHHGG?
@M05620:45:000000000-G6HP7:1:1101:19732:3513 1:N:0:100
ATCTCTATCTCCTAAAAACCTGTTTAGATTTGGAGATAGACCTTCAGGTTTTTCATCATTTTCTGCATGAATTATACATTGACCACGTTCCAGCGTGGTCAGTTTGCAGCATTCTGTTATTTTGTTTGACAGAGTGTCTTGTTGAGAACATATGTAGGACATGATTTTTTCCTGCAACAGGGAAAATAAAGTATAAGTTTTAAAGATTTATTCTTTAATAAAGGATCTCAAAGCCAGCTTTAGAAAAAGGA
+
AAAAADFFFDDFAFADFGGGGFH5E55BFEAA5GHF4AAG3EFHGFGDDBGCAGEGGGHHGHHE5FHDH3FGEFEB5BFGHFBFFGEGHFAD53EE>E?@EGB@B@GHHHHBEE4BBGFGGEGH?GFHFFFHBGHFBEGHHHHAH3C?FG?FFGBGFFFFCFGG?F2FD/@DGB1<GHFCFCECC0?DB<F1DH1FFGFDHFHFFBGHHHHFHHF<D<GFDDD0/<<<BGHFFH.CCEHF::C0;CCCG.G
@M05620:45:000000000-G6HP7:1:1101:21495:3517 1:N:0:100
ATCTCTATCTCCCTAAAAACCTGTTTAGATTTGGAGATAGACCTTCAGGTTTTTCATCATTTTCTGCATGAATTATACATTGACCACGTTCCAGCGTGGTCAGTTTGCAGCATTCTGTTATTTTGTTTGACAGAGTGTCTTGTTGAGAACATATGTAGGACATGATTTTTTCCTGCAACAGGGAAAATAAAGTATAAGTTTTAAAGATTTATTCTTTAATAAAGGATCTCAAAGCCAGCTTTAGAAAAAGG
+
A?ABBFFFFFFFGGGGGGFEGGHHHHHCGHHHHGFHFGHHHHHHHHHHGGGGGGHHFHHHHHHHHAFHHHHHHHHHHHEHHFHHHHHGHHHHFHGGGGGHHHEHFHGHHFHHHHHHFHHHHHHHHHHHFFHHHFFGGGHHHHHHGHB/BFHFHGBBFGFHGHHHHHHHHGGHHHFHHHHHHHGGH/CGGHHDGDGGGFGHHHGHHFGHHHHHHHHHHHFHGHHGHHHHHHHHHGGHHHGHHHHBHHHFA?9
@M05620:45:000000000-G6HP7:1:1101:22437:3565 1:N:0:100
TACCTGTACTGGGGAAGCAATCGCCATTCCTACCCTAAAGATCGGAAGAGCACACGTCTGAACTCCAGTCACCGGCTATGATCTCGTATGCCGTCTTCTGCTTGAAAAAAAAAAAAAAAATAAGTAGAAGAAGACGTGTTATAACAAGACAGACAAAATAGAATAAATAAAGAAGGTAACGAACTAGAGCGATAGCGACATAAATCGAACTGATGTTACTAAGACTCAGCGACACTGCATATTAAGCGATT
+
BBACCFFFFFFFGGGGGGGGGGGGGGGHHHHHHHHHHHHGFHHHGGGGHHHHHGHGHHHGHGHHHHHHHHHHHGGGGEHHHH4FGHGGHHHHGEGHGHHHHHHHHHHHHGGGGFB>/>/-0<1111>11=1//0/.../<0000000//////;///.00000000;000900./.:00:;;.-.00000-:9..0----.09000.9/9.000000000009000000;.----;00;90000000-...
@M05620:45:000000000-G6HP7:1:1101:15697:3635 1:N:0:100
ATCTCTATCTCCTAAAACCTGTTTAGATTTGGAGATAGACCTTCAGGTTTTTCATCATTTTCTGCATGAATTATACATTGACCACGTTCCAGCGTGGTCAGTTTGCAGCATTCTGTTATTTTGTTTGACAGAGTGTCTTGTTGAGAACATATGTAGGACATGATTTTTTCCTGCAACAGGGAAAATAAAGTATAAGTTTTAAAGATTTATTCTTTAATAAAGGATCTCAAAGCCAGCTTTAGAAAAAGGAA
+
BCCCCFFFFFFFGGGGGGGGGGHHDGHHHHHHHHHHGHHHHHGHHHHHHHGGHHHHHHHHHHHHHHHHHHHHHHHHHHHHFHHHHGHHHHHHHGFGGHHHHHHHGHHHHHHHHHGHHHHHHHFHHHHHHHHHHHHHHHHHHHHHHGEHHHHHHFHHHHHHHHGHHHHHGHHHHHHHHHHHGGHHHHGHHHGHHGHHGHHHHHHHHHHHHHHHHHHHFGHGGHHHGHHHHHHHHHHHGHHHHHHGFHHGGHH
@M05620:45:000000000-G6HP7:1:1101:19094:3649 1:N:0:100
CATCCTGACCCTGAAGTACCCCATTGAGCATGGCATCGTCACCAACTGGGACGACATGGAGAAGATCTGGCACCACACCTTCTACAACGAGCTGCGCGTGGCCCCGGAGGAGCACCCAGTGCTGCTGACCGAGGCCCCCCTGAACCCCAAGGCCAACAGAGAGAAGATGACTCAGGTGAGGCTCGGCCGACGCCCGTGCTCCTCCCGTCCTTTCCCCAGTCATTTTCTGCCCGGCTTGATTTCTGACATTT
+
ABBCCFFFFFFFGGGGGGGGGGGHHHHHHHHHHHHHHGHHHGHHHGHHHHGHGGGGGHHGHHHHHHHHHHHHHGHHHGGHHHHHHHHHGGGGGGHGGGGGGGHHGGGGGGGGHHHHGGHHHHHHHHHHHHGGGGGGGGGGGGHHHHGGGGHGHHGEGGGGGGGGGGFGGGGGGGGGGGGGGGGGFFFFFFFFFFFFBDFFFFFFFFFEFFFFFFFFFFFFFFFFFFFFFEFFBFCDFFFFFFFFF0BFBF0
@M05620:45:000000000-G6HP7:1:1101:10409:3663 1:N:0:100
ATCTCTATCTCCTAAAAACCTGTTTAGATTTGGAGATAGACCTTCAGGTTTTTCATCATTTTCTGCATGAATTATACATTGACCACGTTCCAGCGTGGTCAGTTTGCAGCATTCTGTTATTTTGTTTGACAGAGTGTCTTGTTGAGAACATATGTAGGACATGATTTTTTCCTGCAACAGGGAAAATAAAGTATAAGTTTTAAAGATTTATTCTTTAATAAAGGATCTCAAAGCCAGCTTTAGAAAAAGGA
+
ABBBBFFFFFFFGFGGGGGGGGHHHGHHHFHHHHHHHHHHHHHHHHHHHHHGGHHHHHHHHHHHHGHHHFHHHHHHHFHHHFHHHHGGHHHFHHGEGGHHHHHHHHHHHHHHHHHHHHHHHHHHHHHHGHGHHHFGHHHHHHHHHHHHHHHHHHHHHHFHHHHHHHHHHGHHHHGHGHHHHGGHHHHHHGGGFHHGGGHHHHHHHHHHHHHHHHHHHHHHGHHHHHHHHFG0DGGHGFHHHHHB;;GHGGG
@M05620:45:000000000-G6HP7:1:1101:19089:3666 1:N:0:100
CATCCTGACCCTGAAGTACCCCATTGAGCATGGCATCGTCACCAACTGGGACGACATGGAGAAGATCTGGCACCACACCTTCTACAACGAGCTGCGCGTGGCCCCGGAGGAGCACCCAGTGCTGCTGACCGAGGCCCCCCTGAACCCCAAGGCCAACAGAGAGAAGATGACTCAGGTGAGGCTCGGCCGACGCCCGTGCTCCTCCCGTCCTTTCCCCAGTCATTTTCTGCCCGGCTTGATTTCTGACATTA
+
BCCCCFFFFFFFGGGGGGGGGGGHHHHHHHHHHHHHHGHHHGHHHGHHHHHHGGGGGHHHHHHHHHHHHHHHHGHHHGGHHHHHHHHHGGGGGHHGGGGGGGHHGGGGGGGGHHHHGGHHHHHHHHHHHHGGGGGGGGGGGGHHHHGGGGHGHHGGGGGGGGGGGGGGGGGGGGGGGGGGGGGGFFFFFFFFFFFC;DDFFFFFFFFFFFDFFFFFFFFFFFFFFFFFFFFFFFFDFAAFFFFFFBFFFF0
@M05620:45:000000000-G6HP7:1:1101:10397:3676 1:N:0:100
ATCTCTATCTCCTAAAAACCTGTTTAGATTTGGAGATAGACCTTCAGGTTTTTCATCATTTTCTGCATGAATTATACATTGACCACGTTCCAGCGTGGTCAGTTTGCAGCATTCTGTTATTTTGTTTGACAGAGTGTCTTGTTGAGAACATATGTAGGACATGATTTTTTCCTGCAACAGGGAAAATAAAGTATAAGTTTTAAAGATTTATTCTTTAATAAAGGATCTCAAAGCCAGCTTTAGAAAAAGGA
+
BCCCCFFFFFFFGGGGGGGGGGHHHHHHHHHHHHHGHHHHHHHHHHHHHHHGGHHHHIHHHHIHHGHHHHHHHHHHHHHHHHHHHHGGHHHHGHGGGGHHHHHHHHHHHHHHHHHHHHHHHHHHHHHHGHGHHHGHHHHHHHHHHHHHHHHHHHHHHHHHHHHHHHHHHGHHHHHGHHHHHGGHHHHHGHHGHHHHHGHHHHFHHHHHHHHHHHHHHHHHHHHEHHHHHHHHHHHHHGHHHHHHHGHHGGH
@M05620:45:000000000-G6HP7:1:1101:16495:3682 1:N:0:100
ATCTCTATCTCCTAAAAACCTGTTTAGATTTGGAGATAGACCTTCAGGTTTTTCATCATTTTCTGCATGAATTATACATTGACCACGTTCCAGCGTGGTCAGTTTGCAGCATTCTGTTATTTTGTTTGACAGAGTGTCTTGTTGAGAACATATGTAGGACATGATTTTTTCCTGCAACAGGGAAAATAAAGTATAAGTTTTAAAGATTTATTCTTTAATAAAGGATCTCAAAGCCAGCTTTAGAAAAAGGA
+
BABBBFFFFFFFGGGGGGGGGGGGHHGGHHFHHHHHHHHHGHHHHHHHGHHGGHHHHHHHHHHHHHHGHGHHHHHHHHHHHHHHHHGHHGHHHHGEEFGHGHGHHHHHHHGHHHHHGHHHHHHHGHHHFFHHGHHHHHHHHHHHHHHHHHHHHHHHHHHHHHHHHHHHHGGHHHGHHHHGHGGFHHHGGHHHGHHHHGHHHGHGGHHHHHHHHHHHHHHHGFHHHHHHHHHHHHHHHGHHHHHGHHGGFGG
@M05620:45:000000000-G6HP7:1:1101:15026:3689 1:N:0:100
ATCTCTATCTCCTAAAACCCTGTTTAGATTTGGAGATAGACCTTCAGGTTTTTCATCATTTTCTGCATGAATTATACATTGACCACGTGGTCAGTTTGCAGCATTCTGTTATTTTGTTTGACAGAGTGTCTTGTTGAGAACATATGTAGGACATGATTTTTTCCTGCAACAGGGAAAATAAAGTATAAGTTTTAAAGATTTATTCTTTAATAAAGGATCTCAAAGCCAGCTTTAGAAAAAGGAAGAAAGGG
+
3AABBFFFFBFFGGFBF4EEGGHHHBGCHHHHHHHCGEGBFGGHHFHHHHHFAHFHHBGHHHHHFHHHHBFHHFHHGGHHHHFHHHGHHGHGHFGHFGHFFH1GFHHGHH@GHHHHHHHH3GGB3GBGGGHHHHHHFFFGHFHFHBG4B3DCHFH3FFGHFGHHHGHHFFAGHEF0?GGFFBGF2?G?FGHGGH<DGGHHHEGGHHHHHFG1F1GH0>CGHHHHHGHGHFHHH0D00=CCA?//;.;:GAG
@M05620:45:000000000-G6HP7:1:1101:20315:3695 1:N:0:100
ATCTCTATCTCCTAAAAAGGAAGAAAGGGGAGGGAAGATCGGAAGAGCACACGTCTGAACTCCAGTCACCGGCTATGATCTCGTATGCCGTCTTCTGCTTGAAAAAAAAAAAAAAAACACACGAAATGCACTCTTTGCGATTAATTCTTAAAACCACAGTGTGGAGTGAACTTACAGGAAGTACAGTAAGTGTCAAGAGCAGAATCTTCGCGCAGTTCTAATGTGCAACTTACTAATCTAGAAATAGAATA
+
AAAAAFFFFFFFFFAGEGEE11B00BFGCGEEGGG0EAGHHG?FEAGHFFHHGHHHGFHHHHHHHHHHHHGGGGGHH2FGGHHGEGGGHGCGGFHFGHGHH0>FGHGGGGG@>//<-..<.<<-.<.0<000;00000--.:.;000000000;...;.0000.0./.000000000/././/////9//9///////;;///;/////------9/9/////////////////////////9///////
@M05620:45:000000000-G6HP7:1:1101:16484:3698 1:N:0:100
ATCTCTATCTCCTAAAAACCTGTTTAGATTTGGAGATAGACCTTCAGGTTTTTCATCATTTTCTGCATGAATTATACATTGACCACGTTCCAGCGTGGTCAGTTTGCAGCATTCTGTTATTTTGTTTGACAGAGTGTCTTGTTGAGAACATATGTAGGACATGATTTTTTCCTGCAACAGGGAAAATAAAGTATAAGTTTTAAAGATTTATTCTTTAATAAAGGATCTCAAAGCCAGCTTTAGAAAAAGGA
+
AABBBFFFFFFFGGGGGGGGGGHHHHHHHHHHHHHHHHHHHHHHHHHHHHHGGHHHHHHHHHHHHHHGHHHHHHHHHHHHHGHHHHGHHHHHHHGEGGHHHHHHHHHHHHHHHHHHHHHHHHHHHHHHGHGHHHHHHHHHHHHHHHGHHHHHHHHHHHHHHHHHHHHHHGHHHHHHHHHHHGGHHHHGHGHGGHGHHGHHHGHGHHHHHFHHHHHHHGHHHFGHHHHHHHGFHHHHHGHHHHHGHGHGGGG
@M05620:45:000000000-G6HP7:1:1101:8773:3709 1:N:0:100
TACCTGTACTGGGGAAGCATTTGAATATCCCCCCATGGTGATGGGGACGGAGAACTGCTCCATAAACACAGGCAACGTGCCTAACTTTCCCGGGAAGATGAAGTCAAAGAGCGACCACAGCTCTCGGAGGTTATTTTGCATCGGTGAGCCAGACAGAATGATCCGATGAGGGGTGCGAAACTATTTGAGGAAAGGAAGCACCTTTTTATTAAATTTACCTTTTAGCAATCGCCATTCCTACCCTAAAGATC
+
AAAABFFFFFFFGGFFGGGGGGHGGHHHHHHGGGGHHHHHFHHHHGGGGGGGEGHHHGHHHHHHHFF5GHHHGHHHFGHHHHHHHGHHHGHGGGGGGHHHGHHHHHHHHHHGGFGGGHHGGHHHHFGDGGCHHGHHHG1DGHGGGGGHFHHHHGHHHHHGHHHHHFGGHHFGGEGGF.;BGGGGGGGCEGCFFGF/FFAFGFFFFFFFFFFFFFFFFEFFBFFFFFFFFFFEFFEFFFFFFFFFFFFFFFB
@M05620:45:000000000-G6HP7:1:1101:15020:3713 1:N:0:100
ATCTCTATCTCCTAAAAACCTGTTTAGATTTGGAGATAGACCTTCAGGTTTTTCATCATTTTCTGCATGAATTATACATTGACCACGTGGTCAGTTTGCAGCATTCTGTTATTTTGTTTGACAGAGTGTCTTGTTGAGAACATATGTAGGACATGATTTTTTCCTGCAACAGGGAAAATAAAGTATAAGTTTTAAAGATTTATTCTTTAATAAAGGATCTCAAAGCCAGCTTTAGAAAAAGGAAGAAAGGG
+
CDCDCFFFFFFFGGGGGGGGGGHHHHHHHHHHHHHHHHHHHHHHHHHHHHHGGHHHHHHHHHIHHHHHHHHHHHHHHHHHHHHHHHGHHGHHHHHHHHHGHHHHHHHHHHHHHHHHHHHHHHHHHHHHHHHHHHHHHHHHHHHHHHHHHHHHHHHHHHHHHGHHHHHHHHGHHGGHHHHHHHHGHHHHHHHHHHHHHHHHHHHHHHHHHHHHHHHHGHHHHGGHHHHHHGHHHHHFHGHHGGGHHHHHHHG
@M05620:45:000000000-G6HP7:1:1101:21343:3713 1:N:0:100
CATCCTGACCCTGAAGTACCCCATTGAGCATGGCATCGTCACCAACTGGGACGACATGGAGAAGATCTGGCACCACACCTTCTACAACGAGCTGCGCGTGGCCCCGGAGGAGCACCCAGTGCTGCTGACCGAGGCCCCCCTGAACCCCAAGGCCAACAGAGAGAAGATGACTCAGGTGAGGCTCGGCCGACGCCCGTGCTCCTCCCGTCCTTTCCCCAGTCATTTTCTGCCCGGCTTGATTTCTGACATTA
+
BBBBBFFFFFFFGGGGGGGGGGGHHHHHHHHHHHHHHGHHHGHHHGHHGHGHGGGGGHHGHHHHGHHHHGHHHGHHHGGHHHHHHHGHGGGGGHHGGGGGGGHGGGGGGGGGHHHHGGHHHHHHHHHHHHGFGGGGGGGGGGGHHHGGDGHEHFGGGGGGGGGGGGGGGGGGGGFGGFGGGGGGFFFFFFFFFFFA:9DFFFFFFFFFFFFFFFFFFFFFFFFFFFFFFFFFBAFFF-.FFFBB/BFFFF/
@M05620:45:000000000-G6HP7:1:1101:15037:3719 1:N:0:100
ATCTCTATCTCCTAAAAACCTGTTTAGATTTGGAGATAGACCTTCAGGTTTTTCATCATTTTCTGCATGAATTATACATTGACCACGTGCCAAGGTTGCAGGTTTCTGGTATTTTGTTAGTCAGATTGTCAGGGTGAGTAGATATGAAGGAAATGAGTTTATGCTGTAACACGGAAAATAAAGAATAAGAGTAAAAGATTTATTCTTTAATACAGTATCTCAAGACCAGAAAGAGAGCTTTAGAGAAAGGG
+
BCCCCFFFFFFFGGGGGGGGGGGHHHHHHHHHHHHHHHHHHHHHHHHHHHHGGHHHHHIHHIHIHHHHHGHHHHHGHHHHHHHHHHGGE115311B3B13311BF34433DFH4FHHH44444D34DF3F4420BF/03434D4?F4D330333BF34434D33D3333332/><FEB222222@11==11?11?FG/FHHG1111>G1>G11111>1111<000/=/../00//<:.00000:0;CHHG.
@M05620:45:000000000-G6HP7:1:1101:16657:3720 1:N:0:100
ATCTCTATCTCCTAAAAACCTGTTTAGATTTGGAGATAGACCTTCAGGTTTTTCATCATTTTCTGCATGAATTATACATTGACCACGTTCCAGCGTGGTCAGTTTGCAGCATTCTGTTATTTTGTTTGACAGAGTGTCTTGTTGAGAACATATGTAGGACATGATTTTTTCCTGCAACAGGGAAAATAAAGTATAAGTTTTAAAGATTTATTCTTTAATAAAGGATCTCAAAGCCAGCTTTAGAAAAAGGA
+
BBBBBFFFFFFFGGGGGGGGGGHHHFHHHHHHHAFHHHHHHHHHHHHHHHHGGHHHHHHHHHHHHHHHHHHHHGHHHHHHHHHHHHGHHHHHHHGGGGHHHHHHHHHHHHHHHHHHHHHHHHHHHHHHGHHHHHHHHHHHHHHHGHHHHHHHHHHHHHHHHHHEHHHHHGHHHHHHHHHHHGGHHHHHHHHHHHHHHGFHHHHHHHHHHHGHHHHDGHHHHGDHHHHHHHHHHHHHHGHHHHGBFFHC?EH
@M05620:45:000000000-G6HP7:1:1101:16676:3721 1:N:0:100
ATCTCTATCTCCTAAAAACCTGTTTAGATTTGGAGATAGACCTTCAGGTTTTTCATCATTTTCTGCATGAATTATACATTGACCACGTTCCAGCGTGGTCAGTTTGCAGCATTCTGTTATTTTGTTTGACAGAGTGTCTTGTTGAGAACATATGTAGGACATGATTTTTTCCTGCAACAGGGAAAATAAAGTATAAGTTTTAAAGATTTATTCTTTAATAAAGGATCTCAAAGCCAGCTTTAGAAAAAGGA
+
CCCCCFFFFFFFGGGGGGGGGGHHHHHHHHHHHHHHHHHHHHHHHHHHHHHGGHHHHHHHHIIIIHHHHHHHHHHHHHHHHHHHHHGHHHHHHHGGGGHHHHHHHHHHHHHHHHHHHHHHHHHHHHHHHHHHHHHHHHHHHHHHHHHHHHHHHHHHHHHHHHHHHHHHHGHHHHHHHHHHHGGHHHHHHHHHHHHHHHHHHHHHHHHHHHHHHHHHHHHHHHHHHHHHHHHGHHFHHGHHHHHHHHHHGGH
@M05620:45:000000000-G6HP7:1:1101:21104:3722 1:N:0:100
CATCCTGACCCTGAAGTACCCCATTGAGCATGGCATCGTCACCAACTGGGACGACATGGAGAAGATCTGGCACCACACCTTCTACAACGAGCTGCGCGTGGCCCCGGAGGAGCACCCAGTGCTGCTGACCGAGGCCCCCCTGAACCCCAAGGCCAACAGAGAGAAGATGACTCAGGTGAGGCTCGGCCGACGCCCGTGCTCCTCCCGTCCTTTCCCCAGTCATTTTCTGCCCGGCTTGATTTCTGCCATTT
+
AAABBFFFFFFFGGFGGGGGGGGHHHFDHGHGHHHHHGHHHGHHHGHHHHHHGEEGGHHHHHAFGHHHAGHHHG1GHGGHHHH4GFHHGGGGGHHGGGGG/EGHGGGGGGGGGGHGGGHGHGHEFHGHHHG->CCGFGGGGGHHGHGG?EGFHF?EG.FBBBG?CFCFGGGGGGGGGB09.EAFAFE.@;BC;F-B9DD9FBFBF.9;DDDBF/FFFFA/FFFFFFFFF9/..@=A=-;/BF/;////;B9
@M05620:45:000000000-G6HP7:1:1101:21690:3724 1:N:0:100
ATCTCTATCTCCTAAAAACCTGTTTAGATTTGGAGATAGACCTTCAGGTTTTTCATCATTTTCTGCATGAATTATACATTGACCACGTTCCAGCGTGGTCAGTTTGCAGCATTCTGTTATTTTGTTTGACAGAGTGTCTTGTTGAGAACATATGTAGGACATGATTTTTTCCTGCAACAGGGAAAATAAAGTATAAGTTTTAAAGATTTATTCTTTAATAAAGGATCTCAAAGCCAGCTTTAGAAAAAGGA
+
BAABBFFFFFFFGGGGGGGGGGHHHHHHHHHGHHHHHFGBGHHHHHHHHHHGGHHHHHHHHHHHHFHHHHHHFHHHHHHHGHFHHHGGHHHHHHGGGGHHHHHHHHHHHHHHHHFHHHHHHHHHHHHHHHHHHHGGGHHHHHHHFHHHHHHHHHGHHHHHHHHHHHHHHGHHHHHHHHGHHGGHHHGHGHHHHHHHHHGHHHFGGHHHHHHHHHHHHHHHHGFHHHHHHHHHHFHHHGHHHHHGHHHHGGH
@M05620:45:000000000-G6HP7:1:1101:21123:3727 1:N:0:100
CATCCTGACCCTGAAGTACCCCATTGAGCATGGCATCGTCACCAACTGGGACGACATGGAGAAGATCTGGCACCACACCTTCTACAACGAGCTGCGCGTGGCCCCGGAGGAGCACCCAGTGCTGCTGACCGAGGCCCCCCTGAACCCCAAGGCCAACAGAGAGAAGATGACTCAGGTGAGGCTCGGCCGACGCCCGTGCTCCTCCCGTCCTTTCCCCAGTCATTTTCTGCCCGGCTTGATTTCTGACATTA
+
AAAAAFFFFFFFGGGGGGFGGGGHHHHHHGHHGHHGHGHHHGFHFGHFHHHGGGGGGFHGHFHHGHGHHHHHHGHHHGGHHHHGHFHHGEGGGHHGGGGGGGHHGGGGGGGGHHHHGGGHFHHHHHHHHHGGGGFGGGGGGGEHHEFGDGGGHHFGGGGGGGDGGGGGGBCFGGGGGGFGGGGGFFFFF-=FDBFF-ADFFF/.BED9AADFBB9B:BF/BFFFFFFFFEBEDA>B;@.BFFFFFB;BFF/
@M05620:45:000000000-G6HP7:1:1101:8787:3729 1:N:0:100
TACCTGTACTGGGGAAGCATTTGAATATCCCCCCATGGTGATGGGGACGGAGAACTGCTCCATAAACACAGGCAACGTGCCTAACTTTCCCGGGAAGATGAAGTCAAAGAGCGACCACAGCTCTCGGAGGTTATTTTGCATCGGTGAGCCAGACAGAATGATCCGATGAGGGGTGCGAAACTATTTGAGGAAAGGAAGCACCTTTTTATTAAATTTACCTTTTAGCAATCGCCATTCCTACCCTAAAGATC
+
BCCCCFFFFFFFGGGGGGGGGGHHHHHHHHHGGGGHHHHHGHHHHGGGGGGGGHHHGHHHHHHHHHHHHHHHGHHHGHHHHHHFHHHHHHHGGGGGGHHHHHHHHHHHHHHHGGGGGHHHHHHHHGGGGGEHHHHHHHHHHHGEGGGHHHHHHGHHHHHHHHHHHGGGHHHGGGGGGGGGGGGGGGGGGGFGGGGGGGGGGFFFFFFFFFFFFFFFFFFFFFFFFFFFFFAEFFFFFFFFFFFFFFBFFFF
@M05620:45:000000000-G6HP7:1:1101:8769:3733 1:N:0:100
TACCTGTACTGGGGAAGCATTTGAATATCCCCCCATGGTGATGGGGACGGAGAACTGCTCCATAAACACAGGCAACGTGCCTAACTTTCCCGGGAAGATGAAGTCAAAGAGCGACCACAGCTCTCGGAGGTTATTTTGCATCGGTGAGCCAGACAGAATGATCCGATGAGGGGTGCGAAACTATTTGAGGAAAGGAAGCACCTTTTTATTAAATTTACCTTTTAGCAATCGCCATTCCTACCCTAAAGATC
+
BABBBFFFFFFFGGGGGGGGGGHFHHHHHHHGGGGHHFHHHHHFHGGGGGGGGHHHHHHHHHHHHHHHHHHHGHHHGHHHHHHHHHHHHHHGGFGG/GHHHGHHHHHHHHHHGGGGGHEHHHHHHFGGGGGHGHHHHHHHHHGDG?EHHHHHGGHHHGHHFHHHHGGGHHHADGGGAAFGGGGGGGGGGGBFFAFFFFFGGFFFFFFFFFFBFFFFFFFFFFFFFFFFFFEFFFFFFFFFFFFFFFFFFFF
@M05620:45:000000000-G6HP7:1:1101:16663:3739 1:N:0:100
ATCTCTATCTCCTAAAAACCTGTTTAGATTTGGAGATAGACCTTCAGGTTTTTCATCATTTTCTGCATGAATTATACATTGACCACGTTCCAGCGTGGTCAGTTTGCAGCATTCTGTTATTTTGTTTGACAGAGTGTCTTGTTGAGAACATATGTAGGACATGATTTTTTCCTGCAACAGGGAAAATAAAGTATAAGTTTTAAAGATTTATTCTTTAATAAAGGATCTCAAAGCCAGCTTTAGAAAAAGGA
+
AABCCFFFFFFFGGGGGGGGGGGHHHHHHHHHHHHHHHHHHHHHHHHHGHHGGHHHHGHHHHIHHHHHHHHHHHHHHHHHHHHHHHGHHHHHHHGGGGHHHHHHHHHHHHHHHHHHHHHHHHHHHHHHHHHHHHHHHHHHHHHHHHGHHHHHHHHHHHHHHHHGHHHHHGHHHHHHHHHHHGFFHHHHHHHHHHHHHGHHGHHHHGGHHHHHHHHGFGHHGHHGHHHFHHHGHHHBGFHHHHFFCFHHGGH
@M05620:45:000000000-G6HP7:1:1101:21107:3741 1:N:0:100
CATCCTGACCCTGAAGTACCCCATTGAGCATGGCATCGTCACCAACTGGGACGACATGGAGAAGATCTGGCACCACACCTTCTACAACGAGCTGCGCGTGGCCCCGGAGGAGCACCCAGTGCTGCTGACCGAGGCCCCCCTGAACCCCAAGGCCAACAGAGAGAAGATGACTCAGGTGAGGCTCGGCCGACGCCCGTGCTCCTCCCGTCCTTTCCCCAGTCATTTTCTGCCCGGCTTGATTTCTGACATTA
+
BCCCCFFFFFFFGGGGGGGGGGGHHHHHHHHHHHHHHGHHHGHHHGHHHHHHGGGGGHHHHHHHHHHHHHHHHGHHHGGHHHHHHHHHGGGGGHHGGGEGGGHHGGGGGGGGHGHHGGHGHHHHHHHHHHGGGGGGGGGGGGHHHHGGGGHGHHGGGGGGGGGGGGGFGGGGGGGGGGGGGGGGFFFFFFFFFFFDCADEFFFFFFFFFFFFFFFFFFFFFFFFFFBBFFFFFDFFF;;BFFFFFBFBFF0
@M05620:45:000000000-G6HP7:1:1101:22277:3749 1:N:0:100
TACCTGTACTGGGGAAGCAATCGCCATTCCTACCCTAAAGATCGGAAGAGCACACGTCTGAACTCCAGTCACCGGCTATGATCTCGTATGCCGTCTTCTGCTTGAAAAAAAAAAAAATAAAGAAAAAGAAAAAAAAAATAAACATTGGAGAAATTTGAAAAATTATTAATAAAATAGCTAAATATATTGATATAGTAATATTAATACGTACAAGTTGTCATCTACATAATGGTCATGACAAAGAAGTGTGG
+
CBBCCFFFFFFFGGGGGGGGGGGGGGGHHHHHHGHHHHHHHHHHGGGGGHHHHGHGHHHGHGHHHHHHHHHHHGGGGGHHHHHHHHGGHHHHGFGHGHHHGHHHHHHHHGFGGD<</?11?11010?/.0<00<----.0<00000000/0.0:0000000<.0000000000000000:00000000000:00<<:<0:00<000:.00..<:<000:000:000000000000000000//<./0<00.
@M05620:45:000000000-G6HP7:1:1101:18150:3772 1:N:0:100
ATCTCTATCTCCTAAAAACCTGTTTAGATTTGGAGATAGACCTTCAGGTTTTTCATCATTTTCTGCATGAATTATACATTGACCACGTTCCAGCGTGGTCAGTTTGCAGCATTCTGTTATTTTGTTTGACAGAGTGTCTTGTTGAGAACATATGTAGGACATGATTTTTTCCTGCAACAGGGAAAATAAAGTATAAGTTTTAAAGATTTATTCTTTAATAAAGGATCTCAAAGCCAGCTTTAGAAAAAGGA
+
AABBBFFFFFFFGGGFGGGGGGHHHHHHHHHHHHGHHHGGHHHHHHHHHHHGGHFGHFGHHHHHHHHHHHHHHHHHHHHHHHHHHHGHHHHFHHGGGGHHHHHHHHHHHHHHHHHHHHHHHHHHHHHHHHHGFGHHHHHHHHHHHHHFHHHHHHHEHHHHHHHHHHHHGGHHHHHHHHHHHGGHGHFFGFGGHHHGHHHHHHHHHGGHHHHHHHHHHFGFDFGGHHHHHHGHHHHHHGHHHHHFFGHHGGF
@M05620:45:000000000-G6HP7:1:1101:22270:3772 1:N:0:100
TACCTGTACTGGGGAAGCAATCGCCATTCCTACCCTAAAGATCGGAAGAGCACACGTCTTAACTCCAGTCACCGGCTATGATCTCGTATGCCGTCTTCTGCTTGAAAAAAAAAAAAACAGACTCTGCGTTCGATTTTAAACTTTAAGTTGATAGTGACTGACTGTTGGAGAAGTATAATATAAGAAATAGATAGAAGAGATGAGTGAAGCAAGTAAGGTCATAAGATGGAGAAAAACTAGACAGCTTGGAA
+
>>AABDDDFFFFE2EAEGGGGGADE2FGGFFGHGFFFFBF5FG22E222FGBGHH0BBF1AAFFHHHFFGDFG10EEGGD4FDHH1FEH3FGE?EAFHH4BGH3BBFGHC/<C>/////0<011111-...<.11.1111000=0000000000=00000:/00000.0;/./:;00000000;00/0000000;00/./0900;0;090///0000/00///9//////././.../9/9//.9///.//
@M05620:45:000000000-G6HP7:1:1101:18136:3784 1:N:0:100
ATCTCTATCTCCTAAAAACCTGTTTAGATTTGGAGATAGACCTTCAGGTTTTTCATCATTTTCTGCATGAATTATACATTGACCACGTTCCAGCGTGGTCAGTTTGCAGCATTCTGTTATTTTGTTTGACAGAGTGTCTTGTTGAGAACATATGTAGGACATGATTTTTTCCTGCAACAGGGAAAATAAAGTATAAGTTTTAAAGATTTATTCTTTAATAAAGGATCTCAAAGCCAGCTTTAGAAAAAGGA
+
BCCCCFFFFFFFGGGGFGGGGGHHHHHHHHHHHHHHHHHHHHHHHHHHHHHGGHHHHIHHHHIIHHHHHHHHHHHHHHHHHHHHHHGHHHHHHHGGGGHHHHHHHHHHHHHHHHHHHHHHHHHHHHHHHHHHHHHHHHHHHHHHHHHHHHHHHHHHHHHHHHHHHHHHHGHHHHHHHHHHHGGHHFHHHHHHHHHHHHHHHHHHHHHHHHHHHHHHHHHHHHHGHHHHHHHHHHHHHGHHHHHGHHHHGGH
@M05620:45:000000000-G6HP7:1:1101:15721:3791 1:N:0:100
ATCTCTATCTCCTAAAAACCTGTTTAGATTTGGAGATAGACCTTCAGGTTTTTCATCATTTTCTGCATGAATTATACATTGACCACGTTCCAGCGTGGTCAGTTTGCAGCATTCTGTTATTTTGTTTGACAGAGTGTCTTGTTGAGAACATATGTAGGACATGATTTTTTCCTGCAACAGGGAAAATAAAGTATAAGTTTTAAAGATTTATTCTTTAATAAAGGATCTCAAAGCCAGCTTTAGAAAAAGGA
+
ACCCCFFFFFFFGGGGGGGGGGHHHGHHHHHHHHHHHHHHHHHHHHHHHHHGGHHHHFHHHHIHHHHHHHHHHHHHHHHHHHHHHHGHHHHHHHGGGGHHHHHHHHHHHHHHHHHHHHHHHHHHHHHHGHHHHHHHHHHHHHHHHHHHHHHHHHHHHHHHHHHFHHHHHGHHHHHHFHHHHGGHHHHHHHHHHHHHHGHHHHHHHHHHHHHHHHHHHHHHGHHGGHHHHHGHHHFHHGHHHHHGHHHFFGG
@M05620:45:000000000-G6HP7:1:1101:15739:3793 1:N:0:100
ATCTCTATCTCCTAAAAACCTGTTTAGATTTGGAGATAGACCTTCAGGTTTTTCATCATTTTCTGCATGAATTATACATTGACCACGTTCCAGCGTGGTCAGTTTGCAGCATTCTGTTATTTTGTTTGACAGAGTGTCTTGTTGAGAACATATGTAGGACATGATTTTTTCCTGCAACAGGGAAAATAAAGTATAAGTTTTAAAGATTTATTCTTTAATAAAGGATCTCAAAGCCAGCTTTAGAAAAAGGA
+
ABBBBFFFFFFFGGGGGGGGGGHHHHHGHHHHHGHHHHHHHHHHHGHHHHHGGHHHHHHHHHHHHHHHHHHHHHHHHHHHHHHHHHGHHHHHHHGGGGHHGHHHHHGGHHHHHHHHHHHHHHHHHHHHHHHHHHHHHHHHHHHHHHGHHHHHHHHFHHHHHHHHHHHHHGHHHHGHHHFHHEFHHHHHHGHGHHHHHGGHHHHGHHHHHHHHHHHHHHHHHGHHHHHGHHHFHH.GHGHHHHHEFGHFGGF
@M05620:45:000000000-G6HP7:1:1101:18152:3796 1:N:0:100
ATCTCTATCTCCTAAAAACCTGTTTAGATTTGGAGATAGACCTTCAGGTTTTTCATCATTTTCTGCATGAATTATACATTGACCACGTTCCAGCGTGGTCAGTTTGCAGCATTCTGTTATTTTGTTTGACAGAGTGTCTTGTTGAGAACATATGTAGGACATGATTTTTTCCTGCAACAGGGAAAATAAAGTATAAGTTTTAAAGATTTATTCTTTAATAAAGGATCTCAAAGCCAGCTTTAGAAAAAGGA
+
CCCCCF5FFFFFGGGGGGGGGGHHHHHHHHHHHHHHHHHHHHHHHHHHHHHGGHHHHHHHHHHHHHHHHHHHHHHHHHHHHHHHHHGHHHHHHHGGGGHHHHHHHHHHHHHHHHHHHHHHHHHHHHHHHHHHHHHHHHHHHHHHHHHHHHHHHHHHHHHHHHHHHHHHHGHHHHHHHHHHHGGHHHHHHHHHHHHHHHHHHHHHHHHHHHHHHHHHHHHHHHHHHHHHHHHHHHHHHGHHHHHGHHHHGGH
@M05620:45:000000000-G6HP7:1:1101:15718:3814 1:N:0:100
ATCTCTATCTCCTAAAAACCTGTTTAGATTTGGAGATAGACCTTCAGGTTTTTCATCATTTTCTGCATGAATTATACATTGACCACGTTCCAGCGTGGTCAGTTTGCAGCATTCTGTTATTTTGTTTGACAGAGTGTCTTGTTGAGAACATATGTAGGACATGATTTTTTCCTGCAACAGGGAAAATAAAGTATAAGTTTTAAAGATTTATTCTTTAATAAAGGATCTCAAAGCCAGCTTTAGAAAAAGGA
+
BCCCCFFFFFFFGGGGGGGGGGHHHHHHHHHHHHHHHHHHHHHHHGHHHHHGGHHHHIIHHIHIIHHHHHHHHGHGHHHHHHHHHHGHHHHHHHGFGGHHHHHHHHHHHHHHHHHHHHHHHHHHHHHHGHHHHHHHHHHHHHHHHHGHHHHHHHHHHHHHHHHHHHHHHGHHHHHHHHHHHGGHHHHHHHHHHHHHHGFHHHHHHHHHHGHHHHHHHHHHHHHHHHHHHHHHHHHHHGHHHHHHFFHGG?G
@M05620:45:000000000-G6HP7:1:1101:15362:3832 1:N:0:100
CATCCTGACCCTGAAGTACCCCATTGAGCATGGCATCGTCACCAACTGGGACGACATGGAGAAGATCTGGCACCACACCTTCTACAACGAGCTGCGCGTGGCCCCGGAGGAGCACCCAGTGCTGCTGACCGAGGCCCCCCTGAACCCCAAGGCCAACAGAGAGAAGATGACTCAGGTGAGGCTCGGCCGACGCCCGTGCTCCTCCCGTCCTTTCCCCAGTCATTTTCTGCCCGGCTTGATTTCTGACATTA
+
CDDDDFFFFFFFGGGGGGGGGGGHHHHHHGHHHHGHHGHHHGHHHGHHHHHHGGGGGHHHHHHHHHHHHHHHHGHHHGGHHHHHHHHHGGGGGHHGGGGGGGHHGGGGGGGGHHHHGGHGHHHHHHHHHHGGGGGGGGGGGGHHHHGGGGHGHHGGGGGGGGGGGGGGGGGGGGGGHGGGGGGGFFFFFFFFFFFF@DFFFFFFFFFADFDFFFFFFFFFFFFFFFFFFEFFFFFFFFFFFFFFF<FBFF0
@M05620:45:000000000-G6HP7:1:1101:23430:3847 1:N:0:100
CATCCTGACCCTGAAGTACCCCATTGAGCATGGCATCGTCACCAACTGGGACGACATGGAGAAGATCTGGCACCACACCTTCTACAACGAGCTGCGCGTGGCCCCGGAGGAGCACCCAGTGCTGCTGACCGAGGCCCCCCTGAACCCCAAGGCCAACAGAGAGAAGATGACTCAGGTGAGGCTCGGCCGACGCCCGTGCTCCTCCCGTCCTTTCCCCAGTCATTTTCTGCCCGGCTTGATTTCTGACATTA
+
CCCCCFFFFFFFGGGGGGGGGGGHHGHHHHHHHHHHHGHHHGHHHGHHHHHHGGGGGHHHHHHHHHHHHHHHHGHHHGGHHHHHHHHHGGGGGHHGGGGGGGHHGGGGGGGGHHHHGGHHHHHHHHHHHHGGGGGGGGGGGGHHHHGGGGHGHHGGGGGGGGGGGGGGGGGGGGGGGGGGGGGGFFFFFAFFFFFFFFDEFFFFFFFFFFFFFFFFFFFFFFFFFFFFFFFFFFFFFCFFFFFFFFFFFF0
@M05620:45:000000000-G6HP7:1:1101:19407:3851 1:N:0:100
TACCTGTACTGGGGAAGCATTTGAATATCCCCCCATGGTGATGGGGACGGAGAACTGCTCCATAAACACAGGCAACGTGCCTAACTTTCCCGGGAAGATGAAGTCAAAGAGCGACCACAGCTCTTCGGAGGTTATTTTGCATCGGTGAGCCAGACAGAATGATCCGATGAGGGGTGCGAAACTATTTGAGGAAAGGAAGCACCTTTTTATTAAATTTACCTTTTAGCAATCGCCATTCCTACCCTAAAGAT
+
CCCCCFFFFFFFGGGGGGGGGGHHHHHHHHHGGGGHHHGHHHHHHGGGGGGGGHHHHHHHHHHGHHHHHHHHGHHHGHHHHHHHHHHHHHHGGGGGGHHHHHHHHHHHHHHHGGGGGHHHGHHHHHHGGGGEHHHHHHHHHHHGGGGGGGHHHHGHHHHHHHHHHHEFGHHHGGEEGGDGGGGGFGGGFGF;FFFFFGGGGGFFFFFFFFFFF9FFFFFFFFFFFFFFBFFEFFFAFFFFFFFFFFFFFFF
@M05620:45:000000000-G6HP7:1:1101:19413:3871 1:N:0:100
TACCTGTACTGGGGAAGCATTTGAATATCCCCCCATGGTGATGGGGACGGAGAACTGCTCCATAAACACAGGCAACGTGCCTAACTTTCCCGGGAAGATGAAGTCAAAGAGCGACCACAGCTCTTCGGAGGTTATTTTGCATCGGTGAGCCAGACAGAATGATCCGATGAGGGGTGCGAAACTATTTGAGGAAAGGAAGCACCTTTTTATTAAATTTACCTTTTAGCAATCGCCATTCCTACCCTAAAGAT
+
A?AABFFFFFBFGGGGGGGGGGHHHHHHHHHGGGEHHHFGGHGGHGGGGGFGGHHHHHHHHGHHHHHHHHGHGHHHGHHHHHFHHHHHHHHGGGGGGHHHGHHHGHHHHHHHGGGGGHHHGHHHHHHGGGGAGFHHHH1GHHHGGG?AFFGHHHGHHHGHHHHHGHEDFHHHGGGGFG?AGGFBFFFGGGG0FFFFFFFEGGFFFFFFFFFFFBFFFFFFFFFFFFFBBFFEFF?EFFBFFF?FFFFFFFF
@M05620:45:000000000-G6HP7:1:1101:15438:3892 1:N:0:100
CATCCTGACCCTGAAGTACCCCATTGAGCATGGCATCGTCACCAACTGGGACGACATGGAGAAGATCTGGCACCACACCTTCTACAACGAGCTGCGCGTGGCCCCGGAGGAGCACCCAGTGCTGCTGACCGAGGCCCCCCTGAACCCCAAGGCCAACAGAGAGAAGATGACTCAGGTGAGGCTCGGCCGACGCCCGTGCTCCTCCCGTCCTTTCCCCAGCCATTTTCTGCCCGGCTTGATTTCTGACATTA
+
3AAAABFFFBCFGFGGGGGGFGEFFFHGH44AAGHHHGHHHGFGHGHHFHHHAEGGFGEFGFGCGBHBGHGGGFFHGEFHHHFHHHFCEEDGGHHGGGEGCGHHGGCGGGF<GFGHAFF<1FDHHHHFGCD@?C-<C<@CDC/GCAAEDE.CEHGG?EEBFG?EFFGGGGBFFFBBF/CF.9?F;?..--9@-;B=@A?.F9/9999EFDD//:BB9.9.9.;BF////:B..-99@-.9/BFF9FFFFB/
@M05620:45:000000000-G6HP7:1:1101:21584:3892 1:N:0:100
CATCCTGACCCTGAAGTACCCCATTGAGCATGGCATCGTCACCAACTGGGACGACATGGAGAAGATCTGGCACCACACCTTCTACAACGAGCTGCGCGTGGCCCCGGAGGAGCACCCAGTGCTGCTGACCGAGGCCCCCCTGAACCCCAAGGCCAACAGAGAGAAGATGACTCAGGTGAGGCTCGGCCGACGCCCGTGCTCCTCCCGTCCTTTCCCCAGTCATTTTCTGCCCGGCTTGATTTCTGACATTA
+
CDDDCFFFFFFFGGGGGGGGGGGHHHHHHHHHHHHHHGHHHGHHHGHHHHHHGGGGGHHHHHHHHHHHHHHHHGHHHGGHHHHHHHHHGGGGGHHGGGGGGGHHGGGGGGGGHHHHGGHHHHHHHHHHHHGGGGGGGGGGGGHHHHGGGGHGHHGGGGGGGGGGGGGGGGGGGGGGGGGGGGGGFFFFFAFFFFFF9DDFFFFFFFFFFFFFFFFFFFFFFFFFFFFFFFFFFFFFFFFFFFFFF0BFFF0
@M05620:45:000000000-G6HP7:1:1101:13185:3897 1:N:0:100
CATCCTGACCCTGAAGTACCCCATTGAGCATGGCATCGTCACCAACTGGGACGACATGGAGAAGATCTGGCACCACACCTTCTACAACGAGCTGCGCGTGGCCCCGGAGGAGCACCCAGTGCTGCTGACCGAGGCCCCCCTGAACCCCAAGGCCAACAGAGAGAAGATGACTCAGGTGAGGCTCGGCCGACGCCCGTGCTCCTCCCGTCCTTTCCCCAGTCATTTTCTGCCCGGCTTGATTTCTGACATTA
+
CCCCCFFFFFFFGGGGGGGGGGGHHHHHHHHHHHHHHGHHGGHHHGHHHHHHGGGGGHHGHHHHHHHGHHHHHGHHHGGHHHHHHHGHGGGGGHHGGGGGGGHHGGGGGGGGHGHHGGHFHHHHHHHHHHGGGGGGGGGGGGHHHHGGGGHGHGGGGGFGGGGGGGGGGGGGGFGGFFGFFFFGFFFFFFFFFFFF;9A9FFFFFFFFFDDFFFFFFFA:FFFFFFFFFFFFD@AFFDAFFBFFFFFFFF/
@M05620:45:000000000-G6HP7:1:1101:9325:3909 1:N:0:100
TACCTGTACTGGGGAAGCATTTGAATATCCCCCCATGGTGATGGGGACGGAGAACTGCTCCATAAACACAGGCAACGTGCCTAACTTTCCCGGGAAGATGAAGTCAAAGAGCGACCACAGCTCTCGGAGGTTATTTTGCATCGGTGAGCCAGACAGAATGATCCGATGAGGGGTGCGAAACTATTTGAGGAAAGGAAGCACCTTTTTATTAAATTTACCTTTTAGCAATCGCCATTCCTACCCTAAAGATC
+
AABBBFFFFFFFGGFGGGGGGGHHGHHHHHHGGGGHHHGGGHHHHGGGGGGGGHHHHHHHHHHHHGHHHHHHGHHHGHHHHHHHHHHHHHHFGGGGGGHHGHHHHHHHHHHHGGGGGHHFFHHHHGGEGGEHHHHHHHGHHHGGGGGHHHHHHGHHHHHHHHHHHEGGHHHGGEGGGDACGGGGGGGBEGCFFGGFFGGGGFFFFFFFFFFFFFFFFFFFFFFFFFFFFFFFFFEFFFFFFFFFFFFFFFB
@M05620:45:000000000-G6HP7:1:1101:9317:3926 1:N:0:100
TACCTGTACTGGGGAAGCATTTGAATATCCCCCCATGGTGATGGGGACGGAGAACTGCTCCATAAACACAGGCAACGTGCCTAACTTTCCCGGGAAGATGAAGTCAAAGAGCGACCACAGCTCTCGGAGGTTATTTTGCATCGGTGAGCCAGACAGAATGATCCGATGAGGGGTGCGAAACTATTTGAGGAAAGGAAGCACCTTTTTATTAAATTTACCTTTTAGCAATCGCCATTCCTACCCTAAAGATC
+
BBABBFFFFFFFGGGGGGGGGGHGFHHHHHFGGGGHHHHHHHHHHGGGGGGGGHHHHHGHHHHHHGHHHGHHGHHHGHGFHHGHHGHHGGHGGGGGGGHHHHHGHHHHHHHGGGGGGHHHHGHHHGGGGGGHHHHHHHHGHHGGGGGHHHHHGGGHHHGHHHHHHGGGHHHFGDGGGGGGGGGGGGFFEG0BBFFGGGGGGFFFFFFEBFFFFFFFBFFFFFFFFFFFFF?EFFFFFFFFBAFFFFBFFFF
@M05620:45:000000000-G6HP7:1:1101:10493:3943 1:N:0:100
TACCTGTACTGGGGAAGCAATCGCCATTCCTACCCTAAAGATCGGAAGAGCACACGTCTGAACTCCAGTCACCGGCTATGATCTCGTATGCCGTCTTCTGCTTGAAAAAAAAAAAAGAAAAAAGAAATCCACAATATAAAGATTCTGAAGTGTGCGCGTACAAAATATGAACATGCTAAATCGACAGTCAGGGCACAAGGGCCCTAGACAGTGGGCTACCAGTTGATCACCTCACTGGCGCATCTTACACC
+
AAABBFFFFFFFGGFEFGFGGGGGGGGHHHHGHFHHHHHHHHHHGGGGHGHHHGFGHHHGHFHHHHHHHHHHHGGGGGHHHHGFHGFGHGGHGGGHGHHGHHHHHHHHHGGGGB////0000///00111111.1111111100<0000000000.-----.;0.:00000000/9000009..9.-09009..../......9...//;.///......///////9/9./././/..-.-.9///////
@M05620:45:000000000-G6HP7:1:1101:16508:3995 1:N:0:100
TACCTGTACTGGGGAAGCATTTGAATATCCCCCCATGGTGATGGGGACGGAGAACTGCTCCATAAACACAGGCAACGTGCCTAACTTTCCCGGGAAGATGAAGTCAAAGAGCGACCACAGCTCTCGGAGGTTATTTTGCATCGGTGAGCCAGACAGAATGATCCGATGAGGGGTGCGAAACTATTTGAGGAAAGGAAGCACCTTTTTATTAAATTTACCTTTTAGCAATCGCCATTCCTACCCTAAAGATC
+
AAAABFFFFFFFGG2EGGGGGGHGHHHHHHHGGGGHHHFGHHHGHGGGGGGGEHHHHHHHHFHFBGHFHEHHGHFHGHHHHHHHHHHHHHHGGGGGGHHHGFHHGHGHEHHHGGGGGHEHHHHHHGGGGGDHFHHHHHHHHH??DDEAGHHHHGHGHHHFHHHHGGGGBGHGCDCGGGGGDGFFGGGGF/0;FGGEGGGGGFFFFFFEFFFFFFFFFFFFFFFFFFFFFF9AF?AFFFFFFFFF.::/BB;
@M05620:45:000000000-G6HP7:1:1101:16522:4012 1:N:0:100
TACCTGTACTGGGGAAGCATTTGAATATCCCCCCATGGTGATGGGGACGGAGAACTGCTCCATAAACACAGGCAACGTGCCTAACTTTCCCGGGAAGATGAAGTCAAAGAGCGACCACAGCTCTCGGAGGTTATTTTGCATCGGTGAGCCAGACAGAATGATCCGATGAGGGGTGCGAAACTATTTGAGGAAAGGAAGCACCTTTTTATTAAATTTACCTTTTAGCAATCGCCATTCCTACCCTAAAGATC
+
CBBCCFFFFFFFGGGGGGGGGGHHHHHHHHHGGGGHHHHHHHHHHGGGGGGGGHHHHHHHHHHHHHHHHHHGGHHHGGHHHHHHHHHHHHHGGGGGGHHHHHHHHHHHHHHHGGGGGHHHHHHHHGGGGGGHFHHHHHHEHHGGGGGFGHHHHGHHHHHFFHHHHFDDFHFGGCCGGGGGGGFGGGGGGG9CFFGGGGGGGFFFFFFFFFFFFFFFFFFFFFFFFFFFFFAEFFFFFFFFFFFFFFFFFFB
@M05620:45:000000000-G6HP7:1:1101:16502:4012 1:N:0:100
TACCTGTACTGGGGAAGCATTTGAATATCCCCCCATGGTGATGGGGACGGAGAACTGCTCCATAAACACAGGCAACGTGCCTAACTTTCCCGGGAAGATGAAGTCAAAGAGCGACCACAGCTCTCGGAGGTTATTTTGCATCGGTGAGCCAGACAGAATGATCCGATGAGGGGTGCGAAACTATTTGAGGAAAGGAAGCACCTTTTTATTAAATTTACCTTTTAGCAATCGCCATTCCTACCCTAAAGATC
+
DCCDDFFFFFFFGGGGGGGGGGHHHHHHHHHGGGGHHHHHHHHHHGGGGGGGGHHHHHHHHHHHHHHHHHHHGHHHGHHHHHHHHHHHHHHGGGGGGHHHHHHHHHHHHHHHGGGGGHHHHHHHHGGGGGEHHHHHHHHHHHGGGGGHHHHHHGHHHHHHHHHHHGGGHHHGGEFGGGGGGGGHHGGGGGBFGGGGGGGGGFFFFFFFFFFFFHHHHFFFHFFFFFFFFFFFFFFFFFFHFFFFFFFFFFF
@M05620:45:000000000-G6HP7:1:1101:16512:4029 1:N:0:100
TACCTGTACTGGGGAAGCATTTGAATATCCCCCCATGGTGATGGGGACGGAGAACTGCTCCATAAACACAGGCAACGTGCCTAACTTTCCCGGGAAGATGAAGTCAAAGAGCGACCACAGCTCTCGGAGGTTATTTTGCATCGGTGAGCCAGACAGAATGATCCGATGAGGGGTGCGAAACTATTTGAGGAAAGGAAGCACCTTTTTATTAAATTTACCTTTTAGCAATCGCCATTCCTACCCTAAAGATC
+
ABBCCFFFFFFFGGGGGGGGGGHHHHHHHHHGGGGHHHHHHHHFHGGGGGGGGHHHHHHHHHHHHHHHHHHGGHHHGHHHHHHHHHHHHHHGGGGGGHHHHHHHGHHHHHHHGGGGGHHHHHHHHGGGGGCHGHHHHHHHHHGGGGEFCHHHHGHHHHHGFFHHHGGGGGHGGACGGGGGGGGGGGGFEFFGGFFGGFGGGFFFFFFFFFFFFFFFFFFFFFFFFFFFFFAEFFFFFFFFFFFFFFFFFFF
@M05620:45:000000000-G6HP7:1:1101:8538:4053 1:N:0:100
ATCTCTATCTCCTAAAAACCTGTTTAGATTTGGAGATAGACCTTCAGGTTTTTCATCATTTTCTGCATGAATTATACATTGACCACGTTCCAGCGTGGTCAGTTTGCAGCATTCTGTTATTTTGTTTGACAGAGTGTCTTGTTGAGAACATATGTAGGACATGATTTTTTCCTGCAACAGGGAAAATAAAGTATAAGTTTTAAAGATTTATTCTTTAATAAAGGATCTCAAAGCCAGCTTTAGAAAAAGGA
+
CCCCCFFFFFFFGGGGGGGGGGHHHHHHHHHHHHHHHHHHHHHHHHHHHHHGGHHHHHIHHHHIHHHHHHHHHHHHHHHHHHHHHHGHHHHHHHGGGGHHHHHHHHHHHHHHHHHHHHHHHHHHHHHHHHHHHHHHHHHHHHHHHHHHHHHHHHHHHHHHHHHHHHHHHGHHHHHHHHHHHGGHHHHHHHHHHHHHHGHHHHHHHHHHHHHHHHHHHHHHHHHHHHHHHHHHHHHHHGHHHHHGHGHHGGH
@M05620:45:000000000-G6HP7:1:1101:23324:4057 1:N:0:100
ATCTTATCTCCTAAAAACCTGTTTAGATTTGGAGATAGACCTTCAGGTTTTTCATCATTTTCTGCATGAATTATACATTGACCACGTGGTCAGTTTGCAGCATTCTGTTATTTTGTTTGACAGAGTGTCTTGTTGAGAACATATGTAGGACATGATTTTTTCCTGCAACAGGGAAAATAAAGTATAAGTTTTAAAGATTTATTCTTTAATAAAGGATCTCAAAGCCAGCTTTAGAAAAAGGAAGAAAGGGG
+
1AAAAFDFFFDFGGGG1EEGGFHHHHGHHHHHCHHFHHCGHFGGGFHHHHGGHBHFHFGHHFGGFFFH1BGHHHHHHFHHFHHHHFEGGFHHHGGHFHHHHFHHHHHHHHHFHHHHHGHFHEFHHGHGGFHHHBHBGGFB0FEFGGGBB<FCGFFFGGHHGHFHBCGFHFFGF/FGCFFG1FGHHB1FFGGHHE<FHHHHGHHGFFHG=FFG1F1CGFHFH0GHHHGHGBHFHGHGEC.:E/:C.C:CGCC
@M05620:45:000000000-G6HP7:1:1101:22765:4072 1:N:0:100
TACCTGTACTGGGGAAGCATTTGAATATCCCCCCATGGTGATGGGGACGGAGAACTGCTCCATAAACACAGGCAACGTGCCTAACTTTCCCGGGAAGATGAAGTCAAAGAGCGACCACAGCTCTCGGAGGTTATTTTGCATCGGTGAGCCAGACAGAATGATCCGATGAGGGGTGCGAAACTATTTGAGGAAAGGAAGCACCTTTTTATTAAATTTACCTTTTAGCAATCGCCATTCCTACCCTAAAGATC
+
CBBCCFFFFFFFGGGGGGGGGGHHHHHHHHHGGGGHHHGGHHHGHGGGEFGGGHHHHHHHHHHHHHHHHHHHGHHHGHHHHHHHHHHHHHHGGGGGGHHHHHGHHHHHHHHHGGGGGHHHHHHHHGFDFGGHHHHHHHHEHHGGGGGHHHHHHGHHHHHHHHHHGGGGGHHGGDGEFGGDGGGGGGGGGGFGFGGGF.EFGFFFFFFFFFFFFFFFFFFFFFFFFFFFFFFEDFFFFFFFFFFFFFFFFFF
@M05620:45:000000000-G6HP7:1:1101:23338:4074 1:N:0:100
ATCTTATCTCCTAAAAACCTGTTTAGATTTGGAGATAGACCTTCAGGTTTTTCATCATTTTCTGCATGAATTATACATTGACCACGTGGTCAGTTTGCAGCATTCTGTTATTTTGTTTGACAGAGTGTCTTGTTGAGAACATATGTAGGACATGATTTTTTCCTGCAACAGGGAAAATAAAGTATAAGTTTTAAAGATTTATTCTTTAATAAAGGATCTCAAAGCCAGCTTTAGAAAAAGGAAGAAAGGGG
+
CCDCDFFFFFFFGGGGGGGGGGHHHHHHHHHHHHHHHHHHHHHHHHHHHHGGHHHHHIHHHHHHHHHHDHHHGHHHHHHHHHHHHGHHGHHHHHHHHHHHHHHHHHHHHHHHHHHHHHHHHGHHHFHHHHHHHHHHHHGFFHHHHHHFFFGHHHHHHHHHGHHHHHHHHHHHGGHHHHHHHHHHHGGHFHHHGEGHHHHHGHHHHHHHHHHGHHHHHGHHHGHHHHHHFHHHHHHHHHHGGHGHHHFHHGG
@M05620:45:000000000-G6HP7:1:1101:18381:4078 1:N:0:100
ATCTCTATCTCCTAAAAACCTGTTTAGATTTGGAGATAGACCTTCAGGTTTTTCATCATTTTCTGCATGAATTATACATTGACCACGTTCCAGCGTGGTCAGTTTGCAGCATTCTGTTATTTTGTTTGACAGAGTGTCTTGTTGAGAACATATGTAGGACATGATTTTTTCCTGCAACAGGGAAAATAAAGTATAAGTTTTAAAGATTTATTCTTTAATAAAGGATCTCAAAGCCAGCTTTAGAAAAAGGA
+
AAAAAFFFFFFFGGGGGGGGFFAFHGGFDGHHHAFFAGF5BGCGEAFHFGFFFHDEGEHFHGHHFFDHHFDFEFFHGAFHGDDAFF1AFFFEEEEEEFHHHFGEFGGHHGHGDGGFFFFHHFHHE1FFGHGHGH?FBGFFGGGC4BFBFHHHFGGHHFGFGGHHBGGHG@HHHHHHGHHHHECGGGFDFHHFGFGGHGHHHHF1F<GHFHHHHHGFHHHHDGHBGGHHGHFGHFHHHGFHHGF0<GHHDAG
@M05620:45:000000000-G6HP7:1:1101:21316:4086 1:N:0:100
TACCTGTACTGGGGAAGCATTTGAATATCCCCCCATGGTGATGGGGACGGAGAACTGCTCCATAAACACAGGCAACGTGCCTAACTTTCCCGGGAAGATGAAGTCAAAGAGCGACCACAGCTCTCGGAGGTTATTTTGCATCGGTGAGCCAGACAGAATGATCCGATGAGGGGTGCGAAACTATTTGAGGAAAGGAAGCACCTTTTTATTAAATTTACCTTTTAGCAATCGCCATTCCTACCCTAAAGATC
+
CCCCCFFFFFFFGGGGGGGGGGHHHHHHHHHGGGGHHHFGGHHHHGGGGGGGGHHHHHHHHHHHHHHHHHHHGHHHGHHHHHHHHHHHHHHGGGGGGHHHHHHHHHHHHHHHGGGGGHHHHHHHHGGGGGGHHHHHHHHHHHGGGGGHHHHHHGHHHHHHHHHHHGGGHHHGGCDGGFFGGGGGGGGFGGCFGGGGGGGGGFFFFFFFFFFFFFFFFFFFFFFFFFFFFFFFFFFFFFFFFFFFFFFFFFF
@M05620:45:000000000-G6HP7:1:1101:14418:4086 1:N:0:100
CATCCTGACCCTGAAGTACCCGGCTTGATTTCTGACATTAGATCGGAAGAGCACACGTCTGAACTCCAGTCACCGGCTATGATATAGCATGCCGCCTTCTGCTTGAAAAAAAAACCCAGTGCTGCTGACCGAGGCCCCCCTGAACCCCAAGGCCAACAGAGAGAAGATGACTCAGGTGAGGCTCGGCCGACGCCCGTGCTCCTCCCGTCCTTTCCCCAGTCATTTTCTGCCCGGCTTGATTTCTGACATTA
+
AAAAAFFFFFFFGGGGGGGGG100E00012D2D2F112D11121////B00F10A0/0A0BFG111B1FAGHHH?////BB2F2222112BG1E////1>FG11101B10>//>/??FGGHHGHHHHGHHGGGGGGGGGGGGHHGHGGGGHEGHHHGGFHGGBGFGGFGGGGGGGGGFFFFGEFGGFF@@@@?@@?@ABEFFEFFFFEBFFEFFFFFFBFFFFFFBFFFFFFB@@?@@FFFBFF:BBBFF/
@M05620:45:000000000-G6HP7:1:1101:21298:4089 1:N:0:100
TACCTGTACTGGGGAAGCATTTGAATATCCCCCCATGGTGATGGGGACGGAGAACTGCTCCATAAACACAGGCAACGTGCCTAACTTTCCCGGGAAGATGAAGTCAAAGAGCGACCACAGCTCTCGGAGGTTATTTTGCATCGGTGAGCCAGACAGAATGATCCGATGAGGGGTGCGAAACTATTTGAGGAAAGGAAGCACCTTTTTATTAAATTTACCTTTTAGCAATCGCCATTCCTACCCTAAAGATC
+
A1AAAFFFFFFF1AFEAGGGGGFHHFHHHFGFGCGHFHEFGGEBAEGG/AA/AFEEF1FD1FGEGH1DFGC/FEGHCHFHHEGHHHHHHHFGGGCEGFGFFEFHFHHD1GGFE@CCBH/0FGFH1EGGGGCFFHFHGDD1FFCACCFFCFHACEGHCHH0<<GD..C.CCC.C.:CAE-?@GGGFGFFEF0FB?FFGFE/CAFFFFFFFFBBBFFFF/BBBBFFFFFFFFEEBBFFFFFFFAFFFFFFFFF
@M05620:45:000000000-G6HP7:1:1101:10224:4097 1:N:0:100
ATCTCTATCTCCTAAAAACCTGTTTAGACTTGGAGATAGACCTTCAGGTTTTTCATCATTTTCTGCATGAATTATACATTGACCACGTTCCAGCGTGGTCAGTTTGCAGCATTCTGTTATTTTGTTTGACAGAGTGTCTTGTTGAGAACATATGTAGGACATGATTTTTTCCTGCAACAGGGAAAATAAAGTATAAGTTTTAAAGATTTATTCTTTAATAAAGGATCTCAAAGCCAGCTTTAGAAAAAGGA
+
BCCCCFFFFFFFGGGGGGGGGGHHHHHHHHHHHGHHHHHHHHHHHHHHHHHGGHHHHHHHHIIHHHHHHHHHHHHHHHHHHHHHHHGHHHHHHHGGGGHHHHHHHHHHHHGHHHHHHHHHHHHHHHHHHHHHHHHHHHHHHHHHHHHHHHHHHHHHHHHHHHHHHHHHHGHHHHGHHHHHHGGHHHHHHHHHHHHHHHHHHHGHHHHHHHHHHHHHHHHHHHHHHHHHHHHHHHGHHGHHHHHHHHHHGGG
@M05620:45:000000000-G6HP7:1:1101:10222:4117 1:N:0:100
ATCTCTATCTCCTAAAAACCTGTTTAGACTTGGAGATAGACCTTCAGGTTTTTCATCATTTTCTGCATGAATTATACATTGACCACGTTCCAGCGTGGTCAGTTTGCAGCATTCTGTTATTTTGTTTGACAGAGTGTCTTGTTGAGAACATATGTAGGACATGATTTTTTCCTGCAACAGGGAAAATAAAGTATAAGTTTTAAAGATTTATTCTTTAATAAAGGATCTCAAAGCCAGCTTTAGAAAAAGGA
+
ABCCBFFFFFFFGGGGGGGGGGHHHHFHHHHHHHHHHHHGHHHHHHHHHHHGGHHHHHHHHHIIHHHHHHHHHGHHHHHHHHHHHHGHHHHHHHGGGGHHHHHHHHHGHHGHHHHHHHHHHHHHHHHHHHHHHHHHHHHHHHHHHHGHHHHHHHHHHHHHHHHHHHHHHGHHHHHHHHHHHGGGHHHGHGHHHHHHHHGHHGHGHHHHHGHHHGHHGHHHGFHHHHHGHGHHHHHHHGHHHHHHGHGHGGG
@M05620:45:000000000-G6HP7:1:1101:24054:4127 1:N:0:100
CATCCTGACATTAGATCGGAAGAGCACACGTCTGAACTCCAGTCACCGGCTATGATCTCGTATGCCGTCTTCTGCTTGAAAAAAAAAAAAAAAAAAAAAAAAAAAAATGGCGAACGTAGTAGAGTGGGACAAACAAAAGTAGGGAGAAACAAAGAACAAAAATGCATAGAGTTGTGTGGACATTTGTGTACGCATAGGGAAAGCGTTATGGACGTGATAGCTGAGCCAATGATGATGATTTATGTTTATGT
+
CCCDDFFFFFFFGGGGGGGGGGHHHGHFGGGHHGHHHHHHHHGHEGGGGGGGHHHH5FHHFGHHHHFGGHGHHHHHGHHGHGGGGFFE///////<//<--------;00/-----9..;0000;0....../...../0900./...0;/..//.///....90900:000000.;..0000000;//00.....00;/...9.....00009...900;0:0.0///000:000000000000000000
@M05620:45:000000000-G6HP7:1:1101:9479:4152 1:N:0:100
ATCTCTATCTCCTAAAAACCTGTTTAGATTTGGAGATAGACCTTCAGGTTTTTCATCATTTTCTGCATGAATTATACATTGACCACGTTCCAGCGTGGTCAGTTTGCAGCATTCTGTTATTTTGTTTGACAGAGTGTCTTGTTGAGAACATATGTAGGACATGATTTTTTCCTGCAACAGGGAAAATAAAGTATAAGTTTTAAAGATTTATTCTTTAATAAAGGATCTCAAAGCCAGCTTTAGAAAAAGGA
+
CCDCCFFFFFFFGGGGGGGGGGHHHHHHHHHHHHHHHHHHHHHHHHHHHHHGGHHHHHHHHHHHIHHHHHHHHHHHHHHHHHHHHHGHHHHHHHGGGGHHHHHHHHHHHHHHHHHHHHHHHHHHHHHHHHHHHHHHHHHHHHHHHHGHHHHHHHHHHHHHHHHHHHHHHGHHHHHHHHHHHGGHHHHHHHHHHHHHHHHHHHHHHHHHHHHHHHHHHHHHHHHGHHHHHGHHHHHHHGHHHHHHHGHHGGH
@M05620:45:000000000-G6HP7:1:1101:13633:4160 1:N:0:100
CATCCTGACCCTGAAGTACCCCATTGAGCATGGCATCGTCACCAACTGGGACGACATGGAGAAGATCTGGCACCACACCTTCTACAACGAGCTGCGCGTGGCCCCGGAGGAGCACCCAGTGCTGCTGACCGAGGCCCCCCTGAACCCCAAGGCCAACAGAGAGAAGATGACTCAGGTGAGGCTCGGCCGACGCCCGTGCTCCTCCCGTCCTTTCCCCAGTCATTTTCTGCCCGGCTTGATTTCTGACATTA
+
CCDCCFFFFFFFGGGFGGGGGGGHHHHHHHHHHHHHHGHHHGHHHGHHHHHHGGGGGHHHHHHHHHHHHHHHHGHHHGGHHHHHHHHHGGGGGHHGGGGGGGHHGGGGGGGGHHHHGGHGHHHHHHHHHHGGGGGGGGGGGGHHHHGGGGHGHHGGGGGGGGGGGGGGGGGGGGGGGGGGGGGGFFFFFFFFFFFF@DDFFFFFFFFFDFDFFFFFFFFFFFFFFFHFFFFFDFFFFFFFFFFFFFFFFF0
@M05620:45:000000000-G6HP7:1:1101:22461:4168 1:N:0:100
ATCTCTATCTCCTAAAAACCTGTTTAGATTTGGAGATAGACCTTCAGGTTTTTCATCATTTTCTGCATGAATTATACATTGACCACGTTCCAGCGTGGTCAGTTTGCAGCATTCTGTTATTTTGTTTGACAGAGTGTCTTGTTGAGAACATATGTAGGACATGATTTTTTCCTGCAACAGGGAAAATAAAGTATAAGTTTTAAAGATTTATTCTTTAATAAAGGATCTCAAAGCCAGCTTTAGAAAAAGGA
+
CCCCDFFFFFFFGGGGGGGGGGHHHHHHHHHHHHHHHHHHHHHHHHHHHHHGGHHHHHHHHIHHHHHHHHHHHHHHHHHHHGHHHHGHHHHHHHGGGGHHHHHHHHHHHHHHHHHHHHHHHHHHHHHHHHHHHHHHHHHHHHHHHHHHHHHHHHHHHHHHHHHHHHHHHGHHHHHHHHHHHGGHHHHHHHHHHHHHHHHHHHHHHHHHHHHHHHHHHGHHHHHHHHHHHGHHHHHHHGHHHHHHHGHHGGH
@M05620:45:000000000-G6HP7:1:1101:12120:4171 1:N:0:100
ATCTCTATCTCCTAAAAACCTGTTTAGATTTGGAGATAGACCTTCAGGTTTTTCATCATTTTCTGCATGAATTATACATTGACCACGTTCCAGCGTGGTCAGTTTGCAGCATTCTGTTATTTTGTTTGACAGAGTGTCTTGTTGAGAACATATGTAGGACATGATTTTTTCCTGCAACAGGGAAAATAAAGTATAAGTTTTAAAGATTTATTCTTTAATAAAGGATCTCAAAGCCAGCTTTAGAAAAAGGA
+
CDDDDFFFFFFFGGGGGGGGGGHHHHHHHHHHHHHHHHHHHHHHHHHHHHHGGHHHHIHHHHHHHHHHHHHHHHHHHHHHHHHHHHGHHHHHHHGGGGHHHHHHHHHHHHHHHHHHHHHHHHHHHHHHHHHHHHHHHHHHHHHHHHHHHHHHHHHHHHHHHHHGHHHHHGHHHHHHHHHHHGGHHHHHHHHHHHHHHHHHHHHHHHHHHHHHHHHHHHHHHHHHGHHHHHHHHHHHHGHHHHHHHHHHGGG
@M05620:45:000000000-G6HP7:1:1101:12107:4184 1:N:0:100
ATCTCTATCTCCTAAAAACCTGTTTAGATTTGGAGATAGACCTTCAGGTTTTTCATCATTTTCTGCATGAATTATACATTGACCACGTTCCAGCGTGGTCAGTTTGCAGCATTCTGTTATTTTGTTTGACAGAGTGTCTTGTTGAGAACATATGTAGGACATGATTTTTTCCTGCAACAGGGAAAATAAAGTATAAGTTTTAAAGATTTATTCTTTAATAAAGGATCTCAAAGCCAGCTTTAGAAAAAGGA
+
ABBCCFFFFFFFGGGGGGGGGGHHHGHHHHHHHAGHHHHHHHHHHHHHHHHGGHHHHHHHHIHHHHHHHHHHHHHHHHHHHHHHHHGHHHHHHHGFGGHHGHHHHHHHHHHHHHHHHHGHHHHHHHHHHHHHHHGHHHHHHHHHHHGHHHHHHHHHHHHHHGHHGHHHHGHHHHHHHHHHHGGGHHHHGFHHHHHHHGGHHHHHHHHHHGHHHGHHHGHHHFHHHHHHHHGHHHHHHGHHHHHHHHGHGGG
@M05620:45:000000000-G6HP7:1:1101:12125:4189 1:N:0:100
ATCTCTATCTCCTAAAAACCTGTTTAGATTTGGAGATAGACCTTCAGGTTTTTCATCATTTTCTGCATGAATTATACATTGACCACGTTCCAGCGTGGTCAGTTTGCAGCATTCTGTTATTTTGTTTGACAGAGTGTCTTGTTGAGAACATATGTAGGACATGATTTTTTCCTGCAACAGGGAAAATAAAGTATAAGTTTTAAAGATTTATTCTTTAATAAAGGATCTCAAAGCCAGCTTTAGAAAAAGGA
+
CCDDCFFFFFFFGGGGGGGGGGHHHHHHHHHHHHHHHHHHHHHHHHHHHHHGGHHHHGHHHHIHHHHHHHHHHHHHHHHHHHHHHHGHHHHHHHGGGGHHHHHHHHHHHHHHHHHHHHHHHHHHHHHHHHHHHHHHHHHHHHHHHHHGHHHHHHHHHHHHHHHHHHHHHGHHHHHHHHHHHGFGHHHHHHHHHHHHHGHHHHFHHHHHHHHHHHHHHHHHHFHHHHHHHHHGHHHHHGHHHHHGHHHHGGH
@M05620:45:000000000-G6HP7:1:1101:22448:4190 1:N:0:100
ATCTCTATCTCCTAAAAACCTGTTTAGATTTGGAGATAGACCTTCAGGTTTTTCATCATTTTCTGCATGAATTATACATTGACCACGTTCCAGCGTGGTCAGTTTGCAGCATTCTGTTATTTTGTTTGACAGAGTGTCTTGTTGAGAACATATGTAGGACATGATTTTTTCCTGCAACAGGGAAAATAAAGTATAAGTTTTAAAGATTTATTCTTTAATAAAGGATCTCAAAGCCAGCTTTAGAAAAAGGA
+
BCCCCFFFFFFFGGGGGGGGGGHHHHHHHHHHHHHHHHHHHHHHHHHHHHHGGHHHHHHHHIHHHHHHHHHHHHHHHHHHHGHHHHGHHHHGHHGFGGHHHHHHHHHHHHHHHHHHHHGHHHHHHHHHHHGHHHHHHHHHHHHHHHGHHHHHHHHHHHHHHHHHHHHHHGHHHHHHHHHHHGGGHHHHHGHHHHHHHFHHHHHGHHHHHGHHHHHHHGHHHGHHHHHHHHGGHHHGHGHHHHHHGGHFGGH
@M05620:45:000000000-G6HP7:1:1101:12016:4208 1:N:0:100
ATCTCTATCTCCTAAAAACCTGTTTAGATTTGGAGATAGACCTTCAGGTTTTTCATCATTTTCTGCATGAATTATACATTGACCACGTTCCAGCGTGGTCAGTTTGCAGCATTCTGTTATTTTGTTTGACAGAGTGTCTTGTTGAGAACATATGTAGGACATGATTTTTTCCTGCAACAGGGAAAATAAAGTATAAGTTTTAAAGATTTATTCTTTAATAACGGATCTCAAAGCCAGCTTTAGAAAACGGA
+
33>AAFDFFFBDGGGCGGGGGGGHGFGGBFGFGG4GFBG5EGHHHHHBGGHGGH5FGHFHHHHHFGHHHEHHHHHHHHHHBGFHFCEHGHFFHH?E>EHHDFHHGGFHGHEHHHHGHGGHHHHGHHHFFGFHHHFGHHHHGGHH43G43FEGHGHHBBH2FF??GHGHG>FHHHGGGFHHGGFF/<??D1?<F11<DGGHG111><GHH1DHHGGG0DGGD0<@.<CFHFFFHFHHHGFHFHHFCFC/99?
@M05620:45:000000000-G6HP7:1:1101:23468:4210 1:N:0:100
CATCCTGACCCTGAAGTACCCCATTGAGCATGGCATCGTCACCAACTGGGACGACATGGAGAAGATCTGGCACCACACCTTCTACAACGAGCTGCGCGTGGCCCCGGAGGAGCACCCAGTGCTGCTGACCGAGGCCCCCCTGAACCCCAAGGCCAACAGAGAGAAGATGACTCAGGTGAGGCTCGGCCGACGCCCGTGCTCCTCCCGTCCTTTCCCCAGTCATTTTCTGCCCGGCTTGATTTCTGACATTA
+
BBBBBFFFFFFFGGGGGGGGGGFHHGFHGHHHHHHHHGHHDGHHGGHHHGFHGGGGGHHFHHHHHHHGHGHHHGHHHGGHHHHHHHHHGEEGFHHGGGEGGGHHGGGGGGGGHGHHGGHHFHHHHHHHGHGGCGGEGFGCGFHFHHGGGGGGHHGGGGGGGGGGGGGGGGFGFFGGGFF?FFEFFFFFBACFFFFCF?DEBFFFFEDFFFFBFFFFFFFFFFFFFF/9BFFEFA;=B=:B9FFF/B9/FF/
@M05620:45:000000000-G6HP7:1:1101:15538:4213 1:N:0:100
ATCTCTATCTCCTAAAAACCTGTTTAGATTTGGAGATAGACCTTCAGGTTTTTCATCATTTTCTGCATGAATTATACATTGACCACGTTCCAGCGTGGTCAGTTTGCAGCATTCTGTTATTTTGTTTGACAGAGTGTCTTGTTGAGAACATATGTAGGACATGATTTTTTCCTGCAACAGGGAAAATAAAGTATAAGTTTTAAAGATTTATTCTTTAATAAAGGATCTCAAAGCCAGCTTTAGAAAAAGGA
+
CCCCCFFFFFFFGGGGGGGGGGHHHHHHHHHHHGHHHHHHHHHHHHHHHHHGGHHHHHHHHHHHIHHHHHHHHHHHHHHHHHHHHHGHHHHHHHGGGGHHHHHHHHHHHHHHHHHHHHHHHHHHHHHHHHHHHHHHHHHHHHHHHHHHHHHHHHHHHHHHHHHHHHHHHGHHHHHHHHHHHGGHHHHHHGHHHHHHHGHHHHHHHHHHHHHHHHHHHHHHHFHHHHHHHHHFHHHHHGHHHHHFFHHGFGH
@M05620:45:000000000-G6HP7:1:1101:23484:4217 1:N:0:100
CATCCTGACCCTGAAGTACCCCATTGAGCATGGCATCGTCACCAACTGGGACGACATGGAGAAGATCTGGCACCACACCTTCTACAACGAGCTGCGCGTGGCCCCGGAGGAGCACCCAGTGCTGCTGACCGAGGCCCCCCTGAACCCCAAGGCCAACAGAGAGAAGATGACTCAGGTGAGGCTCGGCCGACGCCCGTGCTCCTCCCGTCCTTTCCCCAGTCATTTTCTGCCCGGCTTGATTTCTGACATTA
+
AAABBFBFFFFFCGGGGGGGGGGHHHGFHBFDGHHHHGGHDGHHHGHHHFFGF0EGDGG3GGCGHGHGHFHHHGGHHGGHHHHHHHHHCEEFEHHGGGEEGGHHGGGGGGGDHHHHGGHGHGGHHHHEHFGGGGGGGGGGFEHHHFGGGGHGHHGGFEGGGGBGEGGGGGFGFFFGFBBFA?EGFFFF-9-@=FF;BDDEBFBFFFFFF?DBBFFFB.DFFBFFFFFF/FFFFAA=B-./9FFF/FFFFF/
@M05620:45:000000000-G6HP7:1:1101:12012:4225 1:N:0:100
ATCTCTATCTCCTAAAAACCTGTTTAGATTTGGAGATAGACCTTCAGGTTTTTCATCATTTTCTGCATGAATTATACATTGACCACGTTCCAGCGTGGTCAGTTTGCAGCATTCTGTTATTTTGTTTGACAGAGTGTCTTGTTGAGAACATATGTAGGACATGATTTTTTCCTGCAACAGGGAAAATAAAGTATAAGTTTTAAAGATTTATTCTTTAATAAAGGATCTCAAAGCCAGCTTTAGAAAAAGGA
+
CDCCDFFFFFFFGGGGGGGGGGHHHHHHHHHHHHHHHHHHHHHHHHHHHHHGGHHHHHHHHHIHIHHHHHHHHHHHHHHHHHHHHHGHHHHHHHGGGGHHHHHHHHHHHHHHHHHHHHHHHHHHHHHHHHHHHHHHHHHHHHHHHHHHHHHHHGHHHHHHHHGHHHHHHGHHHHHHHHHHHGGFHHHHHHHHHHHHHGHHHHHHHHHHHHHHHHHHHGHHHGHHHHHHHHHGHHHHHGHHHHHHHHHHGGH
@M05620:45:000000000-G6HP7:1:1101:12019:4241 1:N:0:100
ATCTCTATCTCCTAAAAACCTGTTTAGATTTGGAGATAGACCTTCAGGTTTTTCATCATTTTCTGCATGAATTATACATTGACCACGTTCCAGCGTGGTCAGTTTGCAGCATTCTGTTATTTTGTTTGACAGAGTGTCTTGTTGAGAACATATGTAGGACATGATTTTTTCCTGCAACAGGGAAAATAAAGTATAAGTTTTAAAGATTTATTCTTTAATAAAGGATCTCAAAGCCAGCTTTAGAAAAAGGA
+
CCCCCFFFFFFFGGGGGGGGGGHHHHHHHHHHHHHHHHHHHHHHHHHHHHHGGHHHHHHHHIIIIHHHHHHHHHHHHHHHHHHHHHGHHHHHHHGFGGHHHHHHHHHGHHHHHHHHHHHHHHHHHHHHHHGHHHHHHHHHHHHHHHHHHHHHHHHHHHHHHHHHHHHHHGHHHHHHHHHHHGGHHHHHGHHHHHHHHHHHHHGHHHHHHHHHHHHHHHHHHHHHHHHHHGHGHHHHHGHHHHHFHGHHGGG
@M05620:45:000000000-G6HP7:1:1101:15325:4251 1:N:0:100
TACCTGTACTGGGGAAGGATTTGAATATCCCCCCATGGTGATGGGGACGGAGAACTGCTCCATAAACACAGGCAACGTGCCTAACTTTCCCGGGAAGATGAAGTCAAAGAGCGACCACAGCTCTCGGAGGTTATTTTGCATCGGTGAGCCAGACAGAATGATCCGATGAGGGGTGCGAAACTATTTGAGGAAAGGAAGCACCTTTTTATTAAATTTACCTTTTAGCAATCGCCATTCCTACCCTAAAGATC
+
AABA>FFFFFFFGCGEEEBBFGHFFGHHHH4FEGGFFHGFFDGFCDFEGGDDCHGHFHHFEFEFFFHFGHHHFHHHCGFCFFGHHFFHFHHGGGEEGFHHHHHHHHHHHGFFEDCCGHHHEHBGFDFDC<?FHHHHHD11GGFGGGGGHHFFCCGFCG0=GHGHH?GGHHC:@::A?CB?BFGFGGGGGG9BCAFFFF?/BAFFFFFEFFB/9BFFFFFBBFFFF/9//;9AD9;BFFFF/.A:FFFBFFB
@M05620:45:000000000-G6HP7:1:1101:23728:4253 1:N:0:100
ATCTCTATCTCCTAAAAACCTGTTTAGATTTGGAGATAGACCTTCAGGTTTTTCATCATTTTCTGCATGAATTATACATTGACCACGTTCCAGCGTGGTCAGTTTGCAGCATTCTGTTATTTTGTTTGACAGAGTGTCTTGTTGAGAACATATGTAGGACATGATTTTTTCCTGCAACAGGGAAAATAAAGTATAAGTTTTAAAGATTTATTCTTTAATAAAGGATCTCAAAGCCAGCTTTAGAAAAAGGA
+
CCCCCFFFFFFFGGGGGGGGGGHHHHHHHHHHHHHHHHHHHHHHHHHHHHHGGHHHHIHHHHIIIHHHHHHH5GHHHHHHHHHHHHGHHHHHHHGGGGHHHHHHHHHHHHHHHHHHHHHHHHHHHHHHHHHHHHGHHHHHHHHHGHHHHHHHHHHHHHHHHHHHHHHHHGHHHHHHHHHHHGGHHHHHHHHHHHHHHHHHHHGHHHHHHHHHHHHHHHHHHFHHHHHHHHHHHGGHGGHHHHHFGHGHGGG
@M05620:45:000000000-G6HP7:1:1101:10736:4268 1:N:0:100
TACCTGTACTGGGGAAGCATTTGAATATCCCCCCATGGTGATGGGGACGGAGAACTGCTCCATAAACACAGGCAACGTGCCTAACTTTCCCGGGAAGATGAAGTCAAAGAGCGACCACAGCTCTCGGAGGTTATTTTGCATCGGTGAGCCAGACAGAATGATCCGATGAGGGGTGCGAAACTATTTGAGGAAAGGAAGCACCTTTTTATTAAATTTACCTTTTAGCAATCGCCATCTACCCTAAAGATCGG
+
CCCCCFFFFFFFGGGGGGGGGGHHHHHHHHHGGGGHHHHGHHHHHGGGGGGGGHHHHHHHHHHHHHHHHHHHGHHHGHHHHHHHHHHHHHHGGGGGGHHHHHHHHHHHHHHHGGGGGHHHHHHHHGGGGGGHHHHHHHHHHHGDGGGHHHHHHGHHHHHHHHHHHGGGHHHGGEGGGDFDGGGGGGGFFGCFGGGFFGGGGFFFFFFFFFFFFFFFFFFFFFFFFFFFFFEFFFFFFFFFFFFFBFFFFFF
@M05620:45:000000000-G6HP7:1:1101:23738:4271 1:N:0:100
ATCTCTATCTCCTAAAAACCTGTTTAGATTTGGAGATAGACCTTCAGGTTTTTCATCATTTTCTGCATGAATTATACATTGACCACGTTCCAGCGTGGTCAGTTTGCAGCATTCTGTTATTTTGTTTGACAGAGTGTCTTGTTGAGAACATATGTAGGACATGATTTTTTCCTGCAACAGGGAAAATAAAGTATAAGTTTTAAAGATTTATTCTTTAATAAAGGATCTCAAAGCCAGCTTTAGAAAAAGGA
+
ABBCCFFFFFFFGGGGGGGGGGHHHHHHHHHHGHHHHFHHHHHHHHHFHHHGGHHHHHHHHHHHHHHHHHHHHHHHHHHHHHHGHHGHHHHHHHGFGGHHHHHHHHHHHHHHHHHHHHHHHHHHHHHHGHHHHHHHHHHHHHHGHEHGHHHHHHHFHFHHHHHHHHHHHGHHHHHHHHHHHGGFHHHHGGHHHGHHHFGHHHFHHHHHGHHHHHHHGGHGGHHGGHHHGHGFGGHHHGHHHHHGGFHFFGE
@M05620:45:000000000-G6HP7:1:1101:21948:4290 1:N:0:100
TACCTGTACTGGGGAAGCATTTGAATATCCCCCCATGGTGATGGGGACGGAGAACTGCTCCATAAACACAGGCAACGTGCCTAACTTTCCCGGGAAGATGAAGTCAAAGAGCGACCACAGCTCTCGGAGGTTATTTTGCATCGGTGAGCCAGACAGAATGATCCGATGAGGGGTGCGAAACTATTTGAGGAAAGGAAGCACCTTTTTATTAAATTTACCTTTTAGCAATCGCCATTCCTACCCTAAAGATC
+
CCCCCFFFFFFFGGGGGGGGGGHGGHHHHHHGGGGHHHGGGHHHHGGGGGGGGHHHHHHHHGHHHHHHHHHHGHHHGHHHHHHHHHHHHHHGGGGGGHHHHHHHHHHHHHHHGGGGGHHHHHHHHDFCDGCHHHHHHHHFHHGGGGGGGGHHHGHGGHHHHHHHHGGGHHGGGCEGFEDBGGGGHHGGGGFGGGGGGGGFFFFFFFFFFFFFFFHHFFFFFFFFFFFFFFFFFFFFFFFFFFFFFFFFFFF
@M05620:45:000000000-G6HP7:1:1101:18676:4295 1:N:0:100
ATCTCTATCTCCTAAAAACCTGTTTAGATTTGGAGATAGACCTTCAGGTTTTTCATCATTTTCTGCATGAATTATACATTGACCACGTTCCAGCGTGGTCAGTTTGCAGCATTCTGTTATTTTGTTTGACAGAGTGTCTTGTTGAGAACATATGTAGGACATGATTTTTTCCTGCAACAGGGAAAATAAAGTATAAGTTTTAAAGATTTATTCTTTAATAAAGGATCTCAAAGCCAGCTTTAGAAAAAGGA
+
BCCCCFFFFFFFGGGGGGGGGGHHHHHHHHHHHHHHHHHHHHHHHHHHHHHGGHHHHHHHHHHIIHHHHHHHHHHHHHHHHHHHHHGHHHHHHHGFGGHHGHHHHHHGHHGHHHHHHHHHHHHHHHHHHHHHHHGHHHHHHHHHHHGHHHHHHHHHHHHHGHHHHHHHHGHHHHHHHHHHHGGGHHHHHGHGGFHHHGGHHHHHHHHHHHHHHHHHGHHHHHHGHHHHHGHHHHFHHGHHGHHHGHHGGGH
@M05620:45:000000000-G6HP7:1:1101:18126:4349 1:N:0:100
TACCTGTACTGGGGAAGCATTTGAATATCCCCCCATGGTGATGGGGACGGAGAACTGCTCCATAAACACAGGCAACGTGCCTAACTTTCCCGGGAAGATGAAGTCAAAGAGCGACCACAGCTCTCGGAGGTTATTTTGCATCGGTGAGCCAGACAGAATGATCCGATGAGGGGTGCGAAACTATTTGAGGAAAGGAAGCACCTTTTTATTAAATTTACCTTTTAGCAATCACCATTCCTACCCTAAAGATC
+
AABBBFFFF5FCAEAE2EGFGAGFHDDBFHHDGGEHCFBGBAGFHGGEEAAEEGFHFFHFFE5FGHHHHFHHGFFHGGHGHDECGFHHFDGE@EEEFGFHF3FB4BGHHHHHCC@CGHGHEC@GHGG?CG?CFGHHFHFB1GED<AA01<GGHEHHHHED0DDGHGGF:CGGGGGG?D@?-B9C;BFB9F9F/;FFB.EFB.9/BFFEFFFFFFBF//99FFFFBFFF9F/9;BFFBFFFF.AF9FBFFFB
@M05620:45:000000000-G6HP7:1:1101:14031:4373 1:N:0:100
TACCTGTACTGGGGAAGCATTTGAATATCCCCCCATGGTGATGGGGACGGAGAACTGCTCCATAAACACAGGCAACGTGCCTAACTTTCCCGGGAAGATGAAGTCAAAGAGCGACCACAGCTCTCGGAGGTTATTTTGCATCGGTGAGCCAGACAGAATGATCCGATGAGGGGTGCGAAACTATTTGAGGAAAGGAAGCACCTTTTTATTAAATTTACCTTTTAGCAATCGCCATTCCTACCCTAAAGATC
+
CCCCCFFFFFFFGGGGGGGGGGHHHHHHHHHGGGGHHHFGHHHHHGGGGGGGGHHHHHHHHHHHHHHHHHHHGGHHGHHHHHHHHHHHHHHGGGGGGHHHHHHHHHHHHHHHGGGGGHHHHHHHHGGGGGEHHHHHHHHHHHGGGGGHHHHHHGHHHHHHHHHHHGGGHHHGGCEGGGGGGGGHHHHGFGBFGGGGGGGGGFFFFFFFFFFFFFFFFFFFFFFHFHFFFFFFFFFFFFFFFFFFFFFFFFF
@M05620:45:000000000-G6HP7:1:1101:12271:4385 1:N:0:100
ATCTCTATCTCCTAAAAACCTGTTTAGATTTGGAGATAGACCTTCAGGTTTTTCATCATTTTCTGCATGAATTATACATTGACCACGTTCCAGCGTGGTCAGTTTGCAGCATTCTGTTATTTTGTTTGACAGAGTGTCTTGTTGAGAACATATGTAGGACATGATTTTTTCCTGCAACAGGGAAAATAAAGTATAAGTTTTAAAGATTTATTCTTTAATAAAGGATCTCAAAGCCAGCTTTAGAAAAAGGA
+
CCCCCFFFFFFFGGGGGGGGGGHHHHHHHHHHHHHHHHHHHHHHHHHHHHHGGHHHHHHHHHHHIHHHHHHHHHHHHHHHHHHHHHGGHHHHHHGFGGHHHHHHHHHHHHHHHHHHHHHHHHHHHHHHHHGHHHHHHHHHHHHHHHHHHHHHHHHHHHHHHHHHHHHHHGHHHHHHHHHHHGGGHHHHHGHHHHHHHGHHHHHHHHHHHHHHHHHHHGHHHGHHHHHHHHHHHHHHHGHHHHHHHHHHGGH
@M05620:45:000000000-G6HP7:1:1101:12285:4398 1:N:0:100
ATCTCTATCTCCTAAAAACCTGTTTAGATTTGGAGATAGACCTTCAGGTTTTTCATCATTTTCTGCATGAATTATACATTGACCACGTTCCAGCGTGGTCAGTTTGCAGCATTCTGTTATTTTGTTTGACAGAGTGTCTTGTTGAGAACATATGTAGGACATGATTTTTTCCTGCAACAGGGAAAATAAAGTATAAGTTTTAAAGATTTATTCTTTAATAAAGGATCTCAAAGCCAGCTTTAGAAAAAGGA
+
ABCCCFFFFFFFGGGGGGGGGGHHHHHHHHHHHHHHHHHGHHHHHHHHHHHGGHHHHHHHHHIHHHHHHHHHHHHHHHHHHHHHHHGHHHHHHHGGGGHHHHHHHHHGHHHHHHHHHHHHHHHHHHHHHHHHHHHHHHHHHHHHHHGHHHHHHHHHHHHHHHHHHHHHHGHHHHHHHHHHHGGGHHHGFFHHHHHGHGHHHGHGHHHHHGHHHHHHGGHHHFGFHHHHHHHHHHHGHGHHHHHGGGGFGGH
@M05620:45:000000000-G6HP7:1:1101:20104:4441 1:N:0:100
ATCTCTATCTCCTAAAAACCTGTTTAGATTTGGAGATAGACCTTCAGGTTTTTCATCATTTTCTGCATGAATTATACATTGACCACGTTCCAGCGTGGTCAGTTTGCAGCATTCTGTTATTTTGTTTGACAGAGTGTCTTGTTGAGAACATATGTAGGACATGATTTTTTCCTGCAACAGGGAAAATAAAGTATAAGTTTTAAAGATTTATTCTTTAATAAAGGATCTCAAAGCCAGCTTTAGAAAAAGGA
+
CCCDDFFFFFFFGGGGGGGGGGHHHHHHHHHHHHHHHHHHHHHHHHHHHHHGGHHHHHHHHIIHHHGHHHHHHHHHHHHHHGHHHHGHHHHHHHGFGGGHHHHHHHHHHHHHHHHHHHHHHHHHHHHHGHHHHHGHHHHHHHHHHHGGHHHHHHHHHHHHHGHHHHHHHGHHHHHHHHHHHGGGHHHHHHHHHHHHHGHHHGHHHHHHHHHHHHHHHGHHHHHHHHGHHGGGHHHHHGHHHHHHHHGHGGG
@M05620:45:000000000-G6HP7:1:1101:15664:4457 1:N:0:100
CATCCTGACCCTGAAGTACCCCATTGAGCATGGCATCGTCACCAACTGGGACGACATGGAGAAGATCTGGCACCACACCTTCTACAACGAGCTGCGCGTGGCCCCGGAGGAGCACCCAGTGCTGCTGACCGAGGCCCCCCTGAACCCCAAGGCCAACAGAGAGAAGATGACTCAGGTGAGGCTCGGCCGACGCCCGTGCTCCTCCCGTCCTTTCCCCAGTCATTTTCTGCCCGGCTTGATTTCTGACATTT
+
ABBBBFFFFFFFGGGGGGGGGGGHHHHHHHHHHHHHHGHHHGHHHGHHHHHHGGGGGHHFHFHHGHHHHHGHHGHHHGGHHHHHHHHHGGGGGHHGGGGGGGHHGGGGGGGGHHHHGGHHHGHHHHHHHHGGGGGGGGGGGGHHHHGGFGHGHHGGGGGGGGGGFGGCGFCFGGGGGGGGGGGGFFFFFFFABFFFBFFFFFFFFFDEFFFFFFFFB9DFF/FFFFFFFBFEAFFFFBAFFFFFFBB/FF/
@M05620:45:000000000-G6HP7:1:1101:13945:4476 1:N:0:100
TACCTGTACTGGGGAAGCATTTGAATATCCCCCCATGGTGATGGGGACGGAGAACTGCTCCATAAACACAGGCAACGTGCCTAACTTTCCCGGGAAGATGAAGTCAAAGAGCGACCACAGCTCTCGGAGGTTATTTTGCATCGGTGAGCCAGACAGAATGATCCGATGAGGGGTGCGAAACTATTTGAGGAAAGGAAGCACCTTTTTATTAAATTTACCTTTTAGCAATCGCCATTCCTACCCTAAAGATC
+
CCCCCFFFFFFFGGGGGGGGGGHHHHHHHHHGGGGHHHHHHHHHHGGGGGGGGHHHHHHHHHHHHHHHHHHHGHHHGHHHHHHHHHHHHHHGGGGGGHHHHHHHHHHHHHHHGGGGGHHHHHHHHGGGGGGHFHHHHHHDHHGGGGGHHHFHHGHHGHHFFHHHHGGGHHHGGAFGGBGGGGGGGGGGGGFGGGGGGGGFGFFFFFFFFFFFFFFFFFFFFFFEFFBFFFAEFDFFFFFFFFFFFFFFFFF
@M05620:45:000000000-G6HP7:1:1101:13925:4477 1:N:0:100
TACCTGTACTGGGGAAGCATTTGAATATCCCCCCATGGTGATGGGGACGGAGAACTGCTCCATAAACACAGGCAACGTGCCTAACTTTCCCGGGAAGATGAAGTCAAAGAGCGACCACAGCTCTCGGAGGTTATTTTGCATCGGTGAGCCAGACAGAATGATCCGATGAGGGGTGCGAAACTATTTGAGGAAAGGAAGCACCTTTTTATTAAATTTACCTTTTAGCAATCGCCATTCCTACCCTAAAGATC
+
CCCCCFFFFFFFGGGGGGGGGGHHHHHHHHHGGGGHHHGHHHHHHGGGGGGGGGHHHHHHHHHHHHHHHHHHGHHHGHHHHHHHHHHHHHHGGGGGGHHHHHHHHHHHHHHHGGGGGHHHHHHHHGGGGGEHHHHHHHHHHHGGGGGHHHHHHGHHHHHHHHHHHGGGGHHGGEDGGGGGGGGGGGGGGGFGFFFGGGGGGFFFFFFFFFFFFFFFFFFFFFFFFFFFFFFFFFFFFFFFFFFFFFFFFFF
@M05620:45:000000000-G6HP7:1:1101:15728:4479 1:N:0:100
CATCCTGACCCTGAAGTACCCCATTGAGCATGGCATCGTCACCAACTGGGACGACATGGAGAAGATCTGGCACCACACCTTCTACAACGAGCTGCGCGTGGCCCCGGAGGAGCACCCAGTGCTGCTGACCGAGGCCCCCCTGAACCCCAAGGCCAACAGAGAGAAGATGACTCAGGTGAGACTCGGCCGACGCCCGTGCTCCTCCCGTCCTTTCCCCAGTCATTTTCTGCCCGGCTTGATTTCTGACATTA
+
AAAABFFFFFFBCAFGGGGGGGGFHBFHHHHHHHHFHGGHHGHGGGFHHEHHGGGGGHGGHHHEBGFFGGHHHGHHHGGHHHHHHHHHGGGGGHHEGGEEEEHHGGGGGGGGHHHHGGHHHHHHHHGHHHGGGGGEGGDGGGFHHHGGGGHGHH?FG?FGGGGGGGFFFGGGGGGGGGGGGGGGGFFFBBBBBBBBBDFFFFFFFFDADADBFFFFFFFFFFFFFBFBFBBEDBBB<BFEFFBFF/B9FF/
@M05620:45:000000000-G6HP7:1:1101:7075:4495 1:N:0:100
ATCTCTATCTCCTAAAAACCTGTTTAGATTTGGAGATAGACCTTCAGGTTTTTCATCATTTTCTGCATGAATTATACATTGACCACGTTCCAGCGTGGTCAGTTTGCAGCATTCTGTTATTTTGTTTGACAGAGTGTCTTGTTGAGAACATATGTAGGACATGATTTTTTCCTGCAACAGGGAAAATAAAGTATAAGTTTTAAAGATTTATTCTTTAATAAAGGATCTCAAAGCCAGCTTTAGAAAAAGGA
+
AA>AAFFFFFFFGGGGGGGGFAGGHHCFFHDGHHHHBGDGGHFHHHHHGFGFFHHFHFFHFFHHFGHHHGBGFGHHHHHHHGFFHHEGGHGGBFGAEEGFFHFDGFGHFHHFGHFBGGBGHFGHFHHFHHFFGGHFFGHHHHHGHHHFHHHDGHGHHFHHFFHHGHFG3<FGHFFHHHHHGFCGHHHHFBHFGHHHHHHHHHFFFGGHHHHHHHFDGHFHFG0</DHHFHHHEFHGACGGGG0CGFGH..G
@M05620:45:000000000-G6HP7:1:1101:19451:4501 1:N:0:100
TACCTGTACTGGGGAAGCATTTGAATATCCCCCCATGGTGATGGGGACGGAGAACTGCTCCATAAACACAGGCAACGTGCCTAACTTTCCCGGGAAGATGAAGTCAAAGAGCGACCACAGCTCTCGGAGGTTATTTTGCATCGGTGAGCCAGACAGAATGATCCGATGAGGGGTGCGAAACTATTTGAGGAAAGGAAGCACCTTTTTATTAAATTTACCTTTTAGCAATCGCCATTCCTACCCTAAAGATC
+
BBBBBFFFFFFFGGGGGGGGGGHHHHHHHHHGGGGHHHFHHHHHHGGGGGGGGHHHFHHHHHHHHHHHHHHHGHHHGHHHHHGFHHHHHHHGGGGGGHHHHHHHHHHHHHHHGCGGGHHHHHHGHGGGGGFHHHHHHHHHHHGGGGGHHHHHHGHHGHHHHHHHHGGGHHHGGEGGGGGGGGGGGGGGFFB/FGGFFGGEGFFFFFFFFFFFFFFFFFFFFFFFFFFFFFFFFFFFFFFFFFFFFFFFFFB
@M05620:45:000000000-G6HP7:1:1101:19468:4504 1:N:0:100
TACCTGTACTGGGGAAGCATTTGAATATCCCCCCATGGTGATGGGGACGGAGAACTGCTCCATAAACACAGGCAACGTGCCTAACTTTCCCGGGAAGATGAAGTCAAAGAGCGACCACAGCTCTCGGAGGTTATTTTGCATCGGTGAGCCAGACAGAATGATCCGATGAGGGGTGCGAAACTATTTGAGGAAAGGAAGCACCTTTTTATTAAATTTACCTTTTAGCAATCGCCATTCCTACCCTAAAGATC
+
BABCCFFFFFFFGGGGGGGGGGHHHHHHHHHGGGGHGHEGHHHHHGGGGGGGGHHHHHHHHHHHHHHHHHHHGHHHGHHHHHHHHHHHHHHGGGGGGHHHHHHHHHHFHHHHGGGGGHHHHHHHHGGGGGDHHHHHHHHHHGGGGGGHHHHHFGHGGGHHHHHHHFGGHHHGGCEGGFGGGGGGGGGFEGFFFFGFGGGFGFFFFFFFFFFFFFFFFFFFFFFFFFFFFFFFFFFFFFFF9AFFF/:BFFF
@M05620:45:000000000-G6HP7:1:1101:15726:4507 1:N:0:100
CATCCTGACCCTGAAGTACCCCATTGAGCATGGCATCGTCACCAACTGGGACGACATGGAGAAGATCTGGCACCACACCTTCTACAACGAGCTGCGCGTGGCCCCGGAGGAGCACCCAGTGCTGCTGACCGAGGCCCCCCTGAACCCCAAGGCCAACAGAGAGAAGATGACTCAGGTGAGACTCGGCCGACGCCCGTGCTCCTCCCGTCCTTTCCCCAGTCATTTTCTGCCCGGCTTGATTTCTGACATTA
+
ABBBBFFBFFFF4GGGFEGGGGFHHFHHFHHHGHGHH?AGFGHGEEFHFAGHGFGCAAAGHFHHHHHFHFHHHGHHHGGGHHHGHHHHGGGFGHHGGGGGGGHHGGGGGGGGHGHHGGHGHHHHHHHHHHGGGGGGGGGGGGHHHHGGGGHGHHGGGGGGGGGGGGGGGGGGGGGGGGGGGGFGGFFFFFFFFFFF@DFFFFFFFFFEFFFFFFFFFFFFFFFFFFFFFFFFFFFFFFFFFFFFFFFFFF;
@M05620:45:000000000-G6HP7:1:1101:19456:4519 1:N:0:100
TACCTGTACTGGGGAAGCATTTGAATATCCCCCCATGGTGATGGGGACGGAGAACTGCTCCATAAACACAGGCAACGTGCCTAACTTTCCCGGGAAGATGAAGTCAAAGAGCGACCACAGCTCTCGGAGGTTATTTTGCATCGGTGAGCCAGACAGAATGATCCGATGAGGGGTGCGAAACTATTTGAGGAAAGGAAGCACCTTTTTATTAAATTTACCTTTTAGCAATCGCCATTCCTACCCTAAAGATC
+
CCCCCFFFFFFFGGGGGGGGGGHHHHHHHHHGGGGHHHGHGHHHHGGGGGGGGHHHHHHHHHHHHHHHHHHHGHHHGHHHHHHHHHHHHHHGGGGGGHHHHHHFGHHHHHHHGGGGGGGHHHHHHGGGGGEHHHHHHHHHHHGGGGGHHHHHHGHHHHGHHHHHHGGGHHHGG;EGGGGGGGGGGGGGGGFGGGGGGGGGFFFFFFFFFFFFFFFFFFFFFFFFFFFFFFFFFFFFFFFFFFFFFFFFFFF
@M05620:45:000000000-G6HP7:1:1101:21790:4520 1:N:0:100
ATCTCTATCTCCTAAAAACCTGTTTAGATTTGGAGATAGACCTTCAGGTTTTTCATCATTTTCTGCATGAATTATACATTGACCACGTTCCAGCGTGGTCAGTTTGCAGCATTCTGTTATTTTGTTTGACAGAGTGTCTTGTTGAGAACATATGTAGGACATGATTTTTTCCTGCAACAGGGAAAATAAAGTATAAGTTTTAAAGATTTATTCTTTAATAAAGGATCTCAAAGCCAGCTTTAGAAAAAGGA
+
ABBBBFFFFFFFGGGGGGGGGGGHHHHHHHHHHHHHHHHHHHHHHHHHHHHGGHHHHHHHHHHHHHHHHHHHHHHGHGHHHGHHHHGHHHHHHHGAEGHHHHHHHGHHGHHHHHHHHHHHHHHHHHHHHHHHHHHHHHHGFHHHFHHHHHHHHHHHHHHHHHHHHHHHHFHHHHHHHHHHHGGHHGHGHHHHHHHHHGHHHHGHHHHHHHHGHHHHHFHGGHBGHHHHHHHFFGHHHGHHHHFHHFHHFGH
@M05620:45:000000000-G6HP7:1:1101:10230:4526 1:N:0:100
CATCCTGACCCTGAAGTACCCCATTGAGCATGGCATCGTCACCAACTGGGACGACATGGAGAAGATCTGGCACCACACCTTCTACAACGAGCTGCGCGTGGCCCCGGAGGAGCACCCAGTGCTGCTGACCGAGGCCCCCCTGAACCCCAAGGCCAACAGAGAGAAGATGACTCAGGTGAGGCTCGGCCGACGCCCGTGCTCCTCCCGTCCTTTCCCCAGTCATTTTCTGCCCGGCTTGATTTCTGACATTA
+
CCDDDFFFFFFFGGGGGFGGGGGHHHHHHHHHHHHHHGHHHGHHHGHHHHHHGGGGGHHHHHHHHHHHHHHHHGHHHGGHHHHHHHHHGGGGGHHGGGGGGGHHGGGGGGGGHHHHGGHFGHHHHHHHHHGGGGGGGGGGGGHHHHGGGGHGHHGGGGGGGGGGGGGFGGGGGGGGGGGGGGGGFFFFFFFFFFFFCFFFFFFFFFFFFFFFFFFFFFFFFFFFFFFFFFFFBFFFFFFFFFFFFFFFFF0
@M05620:45:000000000-G6HP7:1:1101:16226:4526 1:N:0:100
ATCTCTATCTCCTAAAAACCTGTTTAGATTTGGAGATAGACCTTCAGGTTTTTCATCATTTTCTGCATGAATTATACATTGACCACGTTCCAGCGTGGTCAGTTTGCAGCATTCTGTTATTTTGTTTGACAGAGTGTCTTGTTGAGAACATATGTAGGACATGATTTTTTCCTGCAACAGGGAAAATAAAGTATAAGTTTTAAAGATTTATTCTTTAATAAAGGATCTCAAAGCCAGCTTTAGAAAAAGGA
+
CDDCDFFFFFFFGGGGGGGGGGGHHHHHHHHHHHHHHHHHHHHHHHHHHHHGGHHHHHHHHHHHHHHHHHHHHHHHHHHHHHHHHHGHHHHHHHGFGGHHHHHHHHHHHHHHHHHHHHHHHHHHHHHHGHHHHHHHHHHHHHHHHHGHHHHHHHHHHHHHHHHHHHHHHGHHHHHHHHHHHGGHHHHHHHHHHHHHHHHHHHHHHHHHHHHHHHHHHGHHHGHGHHHHGHHGHHHHHGHHHHHGHHHGGGH
@M05620:45:000000000-G6HP7:1:1101:21807:4527 1:N:0:100
ATCTCTATCTCCTAAAAACCTGTTTAGATTTGGAGATAGACCTTCAGGTTTTTCATCATTTTCTGCATGAATTATACATTGACCACGTTCCAGCGTGGTCAGTTTGCAGCATTCTGTTATTTTGTTTGACAGAGTGTCTTGTTGAGAACATATGTAGGACATGATTTTTTCCTGCAACAGGGAAAATAAAGTATAAGTTTTAAAGATTTATTCTTTAATAAAGGATCTCAAAGCCAGCTTTAGAAAAAGGA
+
CDCDDFFFFFFFGGGGGGGGGGHHHHHHHHHHHHHHHHHHHHHHHHHHHHHGGHHHHHIHHHIHIHHHHHHHHHHHHHHHHHHHHHGHHHHHHHGFGGHHHHHHHHHHHHHHHHHHHHHHHHHHHHHHGHHHHHGHHHHHHHHHHHHHHHHHHHHHHHHHHHHHHHHHHGHHHHHHHHHHHGGHHHHHHGHHHHHHHGHHHHGHHHHHHHHHHHHHGGHHHFGHHHHHHHHHHHHHHGHHHHHGHHHHGGH
@M05620:45:000000000-G6HP7:1:1101:16226:4548 1:N:0:100
ATCTCTATCTCCTAAAAACCTGTTTAGATTTGGAGATAGACCTTCAGGTTTTTCATCATTTTCTGCATGAATTATACATTGACCACGTTCCAGCGTGGTCAGTTTGCAGCATTCTGTTATTTTGTTTGACAGAGTGTCTTGTTGAGAACATATGTAGGACATGATTTTTTCCTGCAACAGGGAAAATAAAGTATAAGTTTTAAAGATTTATTCTTTAATAAAGGATCTCAAAGCCAGCTTTAGAAAAAGGA
+
BCCCCFFFFFFFGGGGGGGGGGFHHHHHHHHHHGHHHHHGHHHHHHHHHHHGGHHHHHHHIHIHHHGHHGHHHHHGHHHHHGHHHHGHHHHFHHGEGGGHHHGHHHHFHHGHHHHHHHGHHHHHHHHHGHHHHHHHHHHHHHHHHHGHGHHHHHFHHHHHHHHHHHHHHGHHHHHHHHGHHGGFHHHFGFHGGHHGHGHGHFHFHHHHHGHHHHHHGGHGHGFHHHHHGGGGHHHHHGHHHHHGFCFFGGG
@M05620:45:000000000-G6HP7:1:1101:8161:4572 1:N:0:100
ATCTCTATCTCCTAAAAACCTGTTTAGATTTGGAGATAGACCTTCAGGTTTTTCATCATTTTCTGCATGAATTATACATTGACCACGTTCCAGCGTGGTCAGTTTGCAGCATTCTGTTATTTTGTTTGACAGAGTGTCTTGTTGAGAACATATGTAGGACATGATTTTTTCCTGCAACAGGGAAAATAAAGTATAAGTTTTAAAGATTTATTCTTTAATAAAGGATCTCAAAGCCAGCTTTAGAGAAAGGA
+
CCCCDFFFFFFFGGGGGGGGGGHHHHHHHHHHHHHHHHHHHHHHHHHHHHHGGHHHHHHHHIHHHHHHHHHHHHHHHHHHHHHHHHGHHHHHHHGGGGHHHHHHHHHHHHHHHHHHHHHHHHHHHHHHHHHHHHHHHHHHHHHHHHHHHHHHHHHHHHHHHHHHHHHHHGHHHHHHGHHHHGGHHHHHHHHHHHHHHHHHHHHHHHHHHGHHHHHHHGHHHGHHHHHHHGGHHHHHHGHHHHHF0CGHHHH
@M05620:45:000000000-G6HP7:1:1101:17987:4682 1:N:0:100
TACCTGTACTGGGGAAGCATTTGAATATCCCCCCATGGTGATGGGGACGGAGAACTGCTCCATAAACACAGGCAACGTGCCTAACTTTCCCGGGAAGATGAAGTCAAAGAGCGACCACAGCTCTCGGAGGTTATTTTGCATCGGTGAGCCAGACAGAATGATCCGATGAGGGGTGCGAAACTATTTGAGGAAAGGAAGCACCTTTTTATTAAATTTACCTTTTAGCAATCGCCATTCCTACCCTAAAGATC
+
B?AABFFFFFFFCEFCEFGGGGGGHHHHHHHGGGGGHGHHHHHGHGGGEEGGGHHGHEHHHHHHGHHHHHHEGHHHCHHHHHHFHHHHHHHGGGGGGHHHGHHHHHHHHHHGGGGGGHHHHHHHHGGGGGEHFFHHHHHHHGGCFFGHFFHHHGGFHFHHHHHHHAEGHHHGGEDGGGGDGGGGGGGGGG:BFFFFGGGGGFFFFFFFFFFFFFFFFFFFFFFFFFFFFFEEDDEFFFFFFFFFFFFFFF:
@M05620:45:000000000-G6HP7:1:1101:17984:4703 1:N:0:100
TACCTGTACTGGGGAAGCATTTGAATATCCCCCCATGGTGATGGGGACGGAGAACTGCTCCATAAACACAGGCAACGTGCCTAACTTTCCCGGGAAGATGAAGTCAAAGAGCGACCACAGCTCTCGGAGGTTATTTTGCATCGGTGAGCCAGACAGAATGATCCGATGAGGGGTGCGAAACTATTTGAGGAAAGGAAGCACCTTTTTATTAAATTTACCTTTTAGCAATCGCCATTCCTACCCTAAAGATC
+
DCCCDFFFFFFFGGGGGGGGGGHHHHHHHHHGGGGHHHHHGHHHHGGGGGGGGHHHHHHHHHHHHHHHHHHHGHHHGHHHHHHHHHHHHHHGGGGGGHHHHHHHHHHHHHHHGGGGGHHHHHHHHGGGGGCGHHHHHHHHHHGGGGFHHHHHHGHHHHHHHHHHHGGGHHHGGEGGGGGGGGGGHHHGGGCFGFGGGGGGGFFFFFFFFFFFFFFFFFFFFFFFFFFFFFEFFFFFFFFFFFFFFFFFFFF
@M05620:45:000000000-G6HP7:1:1101:22939:4718 1:N:0:100
ATCTCTATCTCCTAAAAACCTGTTTAGATTTGGAGATAGACCTTCAGGTTTTTCATCATTTTCTGCATGAATTATACATTGACCACGTTCCAGCGTGGTCAGTTTGCAGCATTCTGTTATTTTGTTTGACAGAGTGTCTTGTTGAGAACATATGTAGGACATGATTTTTTCCTGCAACAGGGAAAATAAAGTATAAGTTTTAAAGATTTATTCTTTAATAAAGGATCTCAAAGCCAGCTTTAGAAAAAGGA
+
CCCCDFFFFFFFGGGGGGGGGGHHHHHHHHHHHHHHHHHHHHHHHHHHHHHGGH5GHHIHHIIHIHHHHGHHHHHHHHHHHHHHHHGGHHHHHHGGGGHHHHHHHHHHHHHHHHHHHHHHHHHHHHHHGHGHHHHHHHHHHHHHHHGGHHHHHHHHHHHHHHHHHHHHHGHHHHHHHHHHHGGHHHHGHGHHHHHHHHHHHGHGHHHHHHHHHHHHHGHHHFHHHHHHHGHGHGHHHGHHHHHHGHGHGGH
@M05620:45:000000000-G6HP7:1:1101:22920:4726 1:N:0:100
ATCTCTATCTCCTAAAAACCTGTTTAGATTTGGAGATAGACCTTCAGGTTTTTCATCATTTTCTGCATGAATTATACATTGACCACGTTCCAGCGTGGTCAGTTTGCAGCATTCTGTTATTTTGTTTGACAGAGTGTCTTGTTGAGAACATATGTAGGACATGATTTTTTCCTGCAACAGGGAAAATAAAGTATAAGTTTTAAAGATTTATTCTTTAATAAAGGATCTCAAAGCCAGCTTTAGAAAAAGGA
+
AAABBFFFFFFFGGGGGGGGGGHHHHHHHHHGHHHGHFFFFHHHHHBFGGHGGH5FGHHHGHGFHHHHHHHHHGHHHGHHHEHHFHEEHHHGEGGEEEHGEHHHHEHGFHHGHGGHHHHHHHHHHHHGHHHHHHHHHHHHHHHHFHEHHGHHHGHFHHHHHHHFHHHHHCGGGGHHHHHHHGGFFHHGFFHHHEHFHFGHGHFHHHGHHHGFHGHHGFHHHHHHHHHHHFGFHFHGHGEHHHGFFBGGGCF
@M05620:45:000000000-G6HP7:1:1101:13405:4745 1:N:0:100
TACCTGTACTGGGGAAGCATTTGAATATCCCCCCATGGTGATGGGGACGGAGAACTGCTCCATAAACACAGGCAACGTGCCTAACTTTCCCGGGAAGATGAAGTCAAAGAGCGACCACAGCTCTTCGGAGGTTATTTTGCATCGGTGAGCCAGACAGAATGATCCGATGAGGGGTGCGAAACTATTTGAGGAAAGGAAGCACCTTTTTATTAAATTTACCTTTTAGCAATCGCCATTCCTACCCTAAAGAT
+
BABBBFFFFFFFGGGGGGGGGGHHHHGHHHHGGGGHHHHHHHHHHGGGGGGGGHHHHHHHHGHHHHHHHHHHGHHGGHHHHHHHHHHHHHHGGGCEGGHHHGHHHHHHHHHHGGGGGHHHHHHHHHHGGGGDHHHHHHHE1GHGDDGGHGHHHHGHHFHGHFHHHHFGGFHHGG;CDGGGGGGGGGGGGGGBFBFGGGGGFGEFFFFFFFFFFFFFFFFBFFFFFFFFFFFFFFFFFFFFFFAFBFFFFFF
@M05620:45:000000000-G6HP7:1:1101:13369:4746 1:N:0:100
CATCCTGACCCTGAAGTACCCCATTGAGCATGGCATCGTCACCATCTGGGACGACATGGAGAAGATCTGGCACCACACCTTCTACAACGAGCTGCGCGTGGCCCCGGAGGAGCACCCAGTGCTGCTGACCGAGGCCCCCCTGAACCCCAAGGCCAACAGAGAGAAGATGACTCAGGTGAGGCTCGGCCGACGCCCGTGCTCCTCCCGTCCTTTCCCCAGTCCTTTTCTGCCCGGCTTGATTTCTGACATTT
+
AABBBFFFFFFFGFFFGGGGGGEHHHFHHHHHFHFDHDEG2EHHBBGHHFGHGAEGGGHHHHHHFDHHBDGFHGGHGGGHHHHHHH3GGGGGGFHEGEFE/EGHGC?//</EGHHHGA/@CHHHGGF1FHDCGCAFGGGGGGGFHHGGG.CCGG..9.BFFB9A;B9C0BFBBFCFG/0F.;99BBFD;FFFAFF;-9D;BFFFFFF;ADAF/BFFFBA/B/9/B/B////AA--@@-.BBFBB//9/;F/
@M05620:45:000000000-G6HP7:1:1101:15641:4752 1:N:0:100
TACCTGTACTGGGGAAGCATTTGAATATCCCCCCATGGTGATGGGGACGGAGAACTGCTCCATAAACACAGGCAACGTGCCTAACTTTCCCGGGAAGATGAAGTCAAAGAGCGACCACAGCTCTCGGAGGTTATTTTGCATCGGTGAGCCAGACAGAATGATCCGATGAGGGGTGCGAAACTATTTGAGGAAAGGAAGCACCTTTTTATTAAATTTACCTTTTAGCAATCGCCATTCCTACCCTAAAGATC
+
BBBBAFFFFFFFCCGGEG4FGGGFFGFGEGEEEEGHHHFGHHHHHGEEGGGGGFHHHGHHFGHHHHHHGHFHGHHHGGHFHFHHFFHHHHHFGGEEGGHHHFHHHHGHHHFGEGGCGHGHEHGHHDEDDC?GFHHGHEFDGH.?EFCFHHHFFCGGFHHFHG00CACEFHFACA@DBD??@GFGGGGGGEBFG?FF/A.BFEFFFFFEFFE//;FFFFFFFFFFFB////;.9AABBFFFBAFBFFBBFF9
@M05620:45:000000000-G6HP7:1:1101:13403:4763 1:N:0:100
TACCTGTACTGGGGAAGCATTTGAATATCCCCCCATGGTGATGGGGACGGAGAACTGCTCCATAAACACAGGCAACGTGCCTAACTTTCCCGGGAAGATGAAGTCAAAGAGCGACCACAGCTCTTCGGAGGTTATTTTGCATCGGTGAGCCAGACAGAATGATCCGATGAGGGGTGCGAAACTATTTGAGGAAAGGAAGCACCTTTTTATTAAATTTACCTTTTAGCAATCGCCATTCCTACCCTAAAGAT
+
AABBBFFDFFFFGGFEEGGGGGHHHFHHHHHGGGGHHHFGHHHHHGGGGGGGGHHHHHHHHHHHHHHHHHHHGHHHGHFHHHHHHHHHHHHGGGGGGGGHGFGHHHHHHHHHGGGGGHHHHHHHHHHGGGGDHGHHHHHHGHHGDEGGHHHHFHGHHHHHHHHHHHGGGHHHGGGGGGGGGGGGFGGGGFGFFGGGGGGEFGFBFFFFFFFFFFFFFFFFFFFFFFFFFFFEFFFFFFFFFFFFEFFFFFF
@M05620:45:000000000-G6HP7:1:1101:13367:4766 1:N:0:100
CATCCTGACCCTGAAGTACCCCATTGAGCATGGCATCGTCACCAACTGGGACGACATGGAGAAGATCTGGCACCACACCTTCTACAACGAGCTGCGCGTGGCCCCGGAGGAGCACCCAGTGCTGCTGACCGAGGCCCCCCTGAACCCCAAGGCCAACAGAGAGAAGATGACTCAGGTGAGGCTCGGCCGACGCCCGTGCTCCTCCCGTCCTTTCCCCAGTCATTTTCTGCCCGGCTTGATTTCTGACATTA
+
CCCDDFFFFFFFGGGGGGGGGGGHHHHHHHHHHHHHHGHHHGHHGGHHHHHHGGGGGHHHHHHHHHHHHHHHHGHHHGGHHHHHHHHHGGGGGHHGGGGGGGHHGGGGGGGGHGHHGGHGHHHHHHHHHHGGGGGGGGGGGGHHHHGGGGHGHHGGGGGGGGGGGGGGGGGGGGGGGGGGGGGGFFFFFFFFFFFFDFFFFFFFFFFEFFFFFFFFFFFFFFFHHFFFFFFFFFFFFFFFFFFFFFFFFF0
@M05620:45:000000000-G6HP7:1:1101:15636:4769 1:N:0:100
TACCTGTACTGGGGAAGCATTTGAATATCCCCCCATGGTGATGGGGACGGAGAACTGCTCCATAAACACAGGCAACGTGCCTAACTTTCCCGGGAAGATGAAGTCAAAGAGCGACCACAGCTCTCGGAGGTTATTTTGCATCGGTGAGCCAGACAGAATGATCCGATGAGGGGTGCGAAACTATTTGAGGAAAGGAAGCACCTTTTTATTAAATTTACCTTTTAGCAATCGCCATTCCTACCCTAAAGATC
+
DCCCDFFFFFFFGGGGGGGGGGHHHHHHHHHGGGGHHHGHHHHHHGGGGGGGGHHHHHHHHHHHHHHHHHHHGHHHGHHHHHHHHHHHHHHGGGGGGHHHHHHHHHHHHHHHGGGGGHHHHHHHHGGGGGEHHHHHHHHGHHGGGGGHHHHHHGGHHHHHHHHHHGGGHHHGGGGGGGGGGGGHHHGGGGFGGGGGGGGFGFFFFFFFFHFFFFFHFFFFFFFHFHHFFFFFFFFFFHHFFFFFFFFFFFF
@M05620:45:000000000-G6HP7:1:1101:13389:4775 1:N:0:100
CATCCTGACCCTGAAGTACCCCATTGAGCATGGCATCGTCACCAACTGGGACGACATGGAGAAGATCTGGCACCACACCTTCTACAACGAGCTGCGCGTGGCCCCGGAGGAGCACCCAGTGCTGCTGACCGAGGCCCCCCTGAACCCCAAGGCCAACAGAGAGAAGATGACTCAGGTGAGGCTCGGCCCACGCCCGTTCTCCTCCCGTCCTCTCCCCAGCCATTTTCTGCCCGGCTTGATTTCTGACATTA
+
AA?AABF1F1B>1FGDBBGGBGE01AABCD110ABFGEAGAEDD/EB00/0FA/AAAGB1FFGFH1B2F1FCG/AG>AEC@FHEGHH1/////1@E/E>EE?GHGC/BC@//FAGHGGGFFH1GGHHGE0C-<@-.<-<<@CBC/.AEGGAE.:CE9A//FG?FEFG9BF0C0099;/;;.C?.9@-9--;-?E@-;-;-///B9--;9-;/9/BF--;-9-/:F///9;/-----;--//;BF/;//99/
@M05620:45:000000000-G6HP7:1:1101:15620:4780 1:N:0:100
TACCTGTACTGGGGAAGCATTTGAATATCCCCCCATGGTGATGGGGACGGAGAACTGCTCCATAAACACAGGCAACGTGCCTAACTTTCCCGGGAAGATGAAGTCAAAGAGCGACCACAGCTCTCGGAGGTTATTTTGCATCGGTGAGCCAGACAGAATGATCCGATGAGGGGTGCGAAACTATTTGAGGAAAGGAAGCACCTTTTTATTAAATTTACCTTTTAGCAATCGCCATTCCTACCCTAAAGATC
+
ABABBF5@FFFFGEGEAGGGGGHHHCHHHHHGGGGHHHHHHHHGHGGGGGGGGGHHGHAGGHHHHGHHHHHHGGHHGHHHHFHHHHEHHHGGGGGGGHHHGHHGHHHHHHGHGGGGGHHHGHHHHFGDGGDHHHEHHHHHHHGFADEHHHHHHGGHHHHHDHHHHGEGEGHGGEDG@??@BFGGFBFFGGCFBAFGGGEGGFFFFFFFFFFB/FFFFFFFFFFFBFFFEFEADDEFFFFFFFFFFFBFFFF
@M05620:45:000000000-G6HP7:1:1101:20015:4791 1:N:0:100
TACCTGTACTGGGGAAGCATTTGAATATCCCCCCATGGTGATGGGGACGGAGAACTGCTCCATAAACACAGGCAACGTGCCTAACTTTCCCGGGAAGATGAAGTCAAAGAGCGACCACAGCTCTCGGAGGTTATTTTGCATCGGTGAGCCAGACAGAATGATCCGATGAGGGGTGCGAAACTATTTGAGGAAAGGAAGCACCTTTTTATTAAATTTACCTTTTAGCAATCGCCATTCCTACCCTAAAGATC
+
BBBBBFFFFFFFFGGGGGGGGGHHHHHHHHHGGGGHHHGHHHHHHGGGGGGGGHHHHHHHHHHHHHHHHHHHGGHHGHHHHHHHHHHHHHHGGGGGGHHHHHHHHHHHHHHHGGGGGHHHHHHHHGGGGGGHHHHHHHHHHHGGGGGHHHHHHGHHHHHHGHHHHGGGHHHGGGGGGGGGGGGGGGGGFGBFGGGGGGGGGFFFFFFFFFFFFFFFFFFFFFFFFFFFFFFFFFFFFFFFFFFFFFBFFFF
@M05620:45:000000000-G6HP7:1:1101:24924:4799 1:N:0:100
CATCCTGACCCTGAAGTCTCTTTCCTGAGTTAGAGCAGGGAACTGCTCTGAGTGTTAACTGTTGGATTCACTGCAATGTCCTACCATATTTTACAAGAAGATGAAAAGGCAACCTGCAGACCTAGGCTTGATTTCTGACATTAGATCGGAAGAGCACACGTCTGAACTCCAGTCACCGGCTATGATCTCGTATGCCGTCTTCTGCTTGAAAAAAAAAAAGTGGATAAGGTTTTGTCTGTAGTATATATTTA
+
AAAAAFFFFCFFGGGFGBGGFGHHHHHGHHHHHHFGHHHGCBFHHHHHGHBGDBDFGFHHHHGGHBFHGGHHHFHFHHHHHGGGGFHHHHHHHGFHHHGHEGHHHHHGFGF?GGHHHHHFHHHHHHHHHGFGHHHHHGHHHHHHBHHHGEGGHHHFHHFCGHHGHGHHFHFH@GFGD?CDD?FH>GGHHGFFHHGFCEGHGGGGHHHH.0<0;-:AB?-.00000000;0;0..://////9///;/9///
@M05620:45:000000000-G6HP7:1:1101:23204:4803 1:N:0:100
ATCTCTATCTCCTAAAAACCTGTTTAGATTTGGAGATAGACCTTCAGGTTTTTCATCATTTTCTGCATGAATTATACATTGACCACGTTCCAGCGTGGTCAGTTTGCAGCATTCTGTTATTTTGTTTGACAGAGTGTCTTGTTGAGAACATATGTAGGACATTATTTTTTCCTGCCACAGGGAAAATAAATTATAAGTTTTAAAGATTTATTCTTTAATACAGGGTCTCAAAGCCAGCTTTAGAACAAGGA
+
>AAAAFFFFFFFGFBGFGEGGGHFHHHHHHHHFGHCHBAGHHFHHHH3GHHGFGHHGBHFFHHHHHFHHFFFGHHHF5HHGGD3AFEHHHHHHHCBE0FGBFFHHHHHFFCFGDGGDGGHHHHFHFGCGHGHHGHGG4GGBGGH4F/GB3F3B4B4?3?FGG3BBBBBF/GBFGHC2CCG//?FFHFDG11??FBBFDGGHHFHHEGBFGGHHHGHHGHH000/.<<C00<0C:./;.CGH000<:C//C9
@M05620:45:000000000-G6HP7:1:1101:23970:4806 1:N:0:100
TACCTGTACTGGGGAAGCATTTGAATATCCCCCCATGGTGATGGGGACGGAGAACTGCTCCATAAACACAGGCAACGTGCCTAACTTTCCCGGGAAGATGAAGTCAAAGAGCGACCACAGCTCTCGGAGGTTATTTTGCATCGGTGAGCCAGACAGAATGATCCGATGAGGGGTGCGAAACTATTTGAGGAAAGGAAGCACCTTTTTATTAAATTTACCTTTTAGCAATCGCCATTCCTACCCTAAAGATC
+
BBBBBFFFFFFFGGGGGGGGGGHFFGFHHHHGGGGHHGGGGHHHGGGGGGGGGHHHHHHHHHHGGHHHHHHHGHHHFHHHHHHHHHHHHHHEGGCGGGHGHHHHHFHHHHGHGGGGGHHHHHHHH?FCCF?GHHHHHGGFHHGGGGGFFGFFHGHC<CGFHHHHHGGGGHFDG;AGGCACDGGGGGGGGGBBFFGFEFAFCFFFFFFEFFEEFFFFFFFFFFFFFEFBFBFEFFFFFFFFBAFBFFFFFFB
@M05620:45:000000000-G6HP7:1:1101:20019:4809 1:N:0:100
TACCTGTACTGGGGAAGCATTTGAATATCCCCCCATGGTGATGGGGACGGAGAACTGCTCCATAAACACAGGCAACGTGCCTAACTTTCCCGGGAAGATGAAGTCAAAGAGCGACCACAGCTCTCGGAGGTTATTTTGCATCGGTGAGCCAGACAGAATGATCCGATGAGGGGTGCGAAACTATTTGAGGAAAGGAAGCACCTTTTTATTAAATTTACCTTTTAGCAATCGCCATTCCTACCCTAAAGATC
+
CBCCCFFFFFFFGGGGGGGGGGHHHGHHHHHGGGGHHHGHGHHHHGGGGGGGGHHHHHHHHHHHHHHHHHHHGHHHGHHHHHHHHHHHHHHGGGGGGGHHHHHHHHHHHHHHGGGGGHHHHHHHHGGGGGAGHHHHHGHHHHGGGGGHHHHHHGHHHGHHHHHHHGGGHHGGG:AGGGGGGGGGGGGGGGFFGGGGGGGFFFFFFFFFFFFFFFFFFFFFFFFFFFFEBFFFFFFFFFFFFFFFFFFFFFF
@M05620:45:000000000-G6HP7:1:1101:24898:4814 1:N:0:100
CATCCTGACCCTGAAGTCTCTTTCCTGAGTTAGTGCAGGTAACTGCTCTGAGCGTTAACTGTTGGTTTCACTGCAATTTCCTACCATATTTTACAAGAAGATGAAAAGGCAACCTGCAGACCTAGGCTTGATTTCTGACATTAGATCGGAAGAGCACACGTCTGAACTCCAGTCACCGGCTATGATCTCGTATGCCGTCTTCTGCTTGAAAAAAAAAAAAAAAACAATCTATGTATATAATATTGAATGTA
+
AAAAAFFFFFFFGGGGG33B33D3FHB10GH3A3DFA100DBGH1BFBEHHH1/////B2AB21///AD2A21BB1A1222DGGHFA@G2G@GGB@10001@111BF0/?F>/FCFHHHGHHHHHHHHHGHHHHHHHHHHHHHHHHHHGGFGHFHFHHHGHHHGHGHHHHHHGHHHHGCGGGHHHFGFHGGGHCGHGCCHGHHFHHHHAGBFG@CAGG999------9///////9///////////////
@M05620:45:000000000-G6HP7:1:1101:23220:4814 1:N:0:100
ATCTCTATCTCCTAAAAACCTGTTTAGATTTGGAGATAGCCCTTCAGGTTTTTCATCATTTTCTGCATGAATTATACATTGACCACGTTCCAGCGTGGTCAGTTTGCAGCATTCTGTTATTTTGTTTGACAGAGTGTCTTGTTGAGAACATATGTAGGACATGATTTTTTCCTGCAACAGGGAAAATAAAGTATAAGTTTTAAAGATTTATTCTTTAATAAAGGGTCTCAAAGCCAGCTTTAGAAAAAGGA
+
AA1AABBD3D311FAF11EG11FGHHBFGGHF1GGFFED110BFH1FGFGGFEFGF222FGFDD2BFDHB1BDHHFE2AG11FGGEEFBFGF1GGF/EFGHH@GHHGHFHGHEGHHFGFF@@GGGGGFH1FEFEB>GD>GHGFGGEHFHFFGDGGHEHFGHHH1BGHH>BFGHFCH@GHHHFA<C<??F?G?G1?DG1<FFH1>FFGFHHGG<GGHHDG<D0DB.CGFGHHF0G.CGEGFHHFB;GFGGBC
@M05620:45:000000000-G6HP7:1:1101:24916:4822 1:N:0:100
CATCCTGACCCTGAAGTCTCTTTCCTGAGTTAGAGCAGGGAACTGCTCTGAGTGTTAACTGTTGGATTCACTGCAATGTCCTACCATATTTTACAAGAAGATGAAAAGGCAACCTGCAGACCTAGGCTTGATTTCTGACATTAGATCGGAAGAGCACACGTCTGAACTCCAGTCACCGGCTATGATCTCGTATGCCGTCTTCTGCTTGAAAAAAAAAAAAATACAACAAACACACACACACTCACGTCGCA
+
ABBCCFFFFFFFGGGGGGGGGGHHHHHHHHHHGHHHHGHGGHGHHHHHHHEHHHHHHHHHIIHHHGHHHHHHHHHHHHHHHHHHHHHGHHHHHHHHHHHHHHHHHHHHGHHAHHHHHHHHHHHHHHHHHGHHHHHHHHHHHHHHHHHHGGGGHHHHHHHGHHHGHHHHHHHHHGHHHGGGGGHHGHHHHHFFHHHHGEFHGHHHHHHG.<DCG@CDGB9--.000//;.......;;....////..:-;-
@M05620:45:000000000-G6HP7:1:1101:13758:4826 1:N:0:100
TACCTGTACTGGGGAAGCATTTGAATATCCCCCCATGGTGATGGGGACGGAGAACTGCTCCATAAACACAGGCAACGTGCCTAACTTTCCCGGGAAGATGAAGTCAAAGAGCGACCACAGCTCTCGGAGGTTATTTTGCATCGGTGAGCCAGACAGAATGATCCGATGAGGGGTGCGAAACTATTTGAGGAAAGGAAGCACCTTTTTATTAAATTTACCTTTTAGCAATCGCCATTCCTACCCTAAAGATC
+
DDDDDFFFFFFFGGGGGGGGGGHHHHHHHHHGGGGHHHHHHHHHHGGGGGGGGHHHHHHHHHHHHHHHHHHHGHHHGHHHHHHHHHHHHHHGGGGGGHHHHHHHHHHHHHHHGGGGGHHHHHHHHGGGGGEHHHHHHHHGHHGGGGGHHHHHHGHHHHHHHHHHHGGGHHHGGEFGGGGGGGGGHHGGGGFGGGGGGGGFGFFFFFFFFFFFFFFFHFFFFFFFFFFFFFFFFFFFFFFFFFFFFFFFFFF
@M05620:45:000000000-G6HP7:1:1101:23200:4832 1:N:0:100
ATCTCTATCTCCTAAAAACCTGTTTAGATTTGGAGATAGACCTTCAGGTTTTTCATCATTTTCTGCATGAATTATACATTGACCACGTTCCAGCGTGGTCAGTTTGCAGCATTCTGTTATTTTGTTTGACAGAGTGTCTTGTTGAGAACATATGTAGGACATGATTTTTTCCTGCAACAGGGAAAATAAAGTATAAGTTTTAAAGATTTATTCTTTAATAAAGGGTCTCAAAGCCAGCTTTAGAAAAAGGA
+
CCCCCFFFFFFFGGGGGGGGGGHHHHHHHHHHHHHGGHFGHHHHHHHHHHFGGHHHHHHHHHHHHHHHHGHHHHHHHHHHHGHHHHGHHHHHHHGEGGHHHHHHHHHHHHHHHHHHHHHHHHHHHHHHHHGHHHGHHHHHHHHHHHHHHHHHHHHHHHHHHHHHHHHHHGHHHHHHHHHHHGGGHHHGHHHHHHGHHGGHHGGHHHHHHHHHHHHHHHHHHHHH.CGHHGHGHGHHHGHHHHHHHFHHGGG
@M05620:45:000000000-G6HP7:1:1101:9603:4835 1:N:0:100
CATCCTGACCCTGAAGTACCCCATTGAGCATGGCATCGTCACCAACTGGGACGACATGGAGAAGATCTGGCACCACACCTTCTACAACGAGCTGCGCGTGGCCCCGGAGGAGCACCCAGTGCTGCTGACCGAGGCCCCCCTGAACCCCAAGGCCAACAGAGAGAAGATGACTCAGGTGAGGCTCGGCCGACGCCCGTGCTCCTCCCGTCCTTTCCCCAGTCATTTTCTGCCCGGCTTGATTTCTGACATTA
+
BBCCCFFFFFFFGGGGGGGGGGGHHHHHHHHHHHHHHGHHGGHHHGHHHHHHGGGGGHHHHHHHHHHHHHHHHGHHHGGHHHHHHHGHGGGGGHHGGGGGGGHHGGGGGGGGHHHHGGHGHHHHHHHHHHGGGGGGGGGGGGHHHHGGGGHGHHGGGGGGGGGGGGGFGGGGGGGGGGGFGGGGFFFFFFFFFFFFBDDAFFFFFFFEFFDFFFFFFFFFFFFFFFFFFFFFDFFFFFFFFFFFFFFFFF0
@M05620:45:000000000-G6HP7:1:1101:16700:4836 1:N:0:100
ATCTCTATCTCCTAAAAACCTGTTTAGATTTGGAGATAGACCTTCAGGTTTTTCATCATTTTCTGCATGAATTATACATTGACCACGTTCCAGCGTGGTCAGTTTGCAGCATTCTGTTATTTTGTTTGACAGAGTGTCTTGTTGAGAACATATGTAGGACATGATTTTTTCCTGCAACAGGGAAAATAAAGTATAAGTTTTAAAGATTTATTCTTTAATAAAGGATCTCAAAGCCAGCTTTAGAAAAAGGA
+
BBBBBFFFFFFFGGCGFGGGGGHGHEHFHHHHHHH4GAGFHHHHHFEHHHHGGHFHHHHHHHHHHHFHFE5GHDGEHFHHFFHHHHEHHHHDDHCGEGHHHHHHHFHFHHAGHGFGHHHFHHH4FGHBGGB?GGGFHHFHHHHFFEGDF3?FFGG4FBGHHFCGHGHHHGHHG2FGGH0FFGEFGFGGGFHDDGDFHFGHHBG1FGFGHHGHHHHHGHHD<<DBGHHFGFHBHHHFHG0GHCHHCGH.CDG
@M05620:45:000000000-G6HP7:1:1101:13745:4838 1:N:0:100
TACCTGTACTGGGGAAGCATTTGAATATCCCCCCATGGTGATGGGGACGGAGAACTGCTCCATAAACACAGGCAACGTGCCTAACTTTCCCGGGAAGATGAAGTCAAAGAGCGACCACAGCTCTCGGAGGTTATTTTGCATCGGTGAGCCAGACAGAATGATCCGATGAGGGGTGCGAAACTATTTGAGGAAAGGAAGCACCTTTTTATTAAATTTACCTTTTAGCAATCGCCATTCCTACCCTAAAGATC
+
3AABCFFFFFFFGGGGFGGGGGHHHHHGHHHGGGGHHHFGHHHHHGGGGGGGGGHHHHHHHGHGHHHHHHHHGHHHGHHHHHHHHHHHHHHGGGGGGGHHHHHHHHHHHHHHGGGGGHGHHHHHHGGGGGDHHHHHHHHHHHGGGGGHHHHHHGGHHHHHHHGHHGGGHHHGGA@GGGAFGGGGG0FFGGFGGGGGFGGFFFFFFFFFFFFFFFFFFFFFFFFFFFFFFFFFFFFFFFFFFFFFFFFFFFF
@M05620:45:000000000-G6HP7:1:1101:11555:4841 1:N:0:100
TACCTGTACTGGGGAAGCATTTGAATATCCCCCCATGGTGATGGGGACGGAGAACTGCTCCATAAACACAGGCAACGTGCCTAACTTTCCCGGGAAGATGAAGTCAAAGAGCGACCACAGCTCTCGGAGGTTATTTTGCATCGGTGAGCCAGACAGAATGATCCGATGAGGGGTGCGAAACTATTTGAGGAAAGGAAGCACCTTTTTATTAAATTTACCTTTTAGCAATCGCCATTCCTACCCTAAAGATC
+
BBBBBFFFFFFFCEGEEGGGGFHHHFHHHHHGGGGHHHBGFGHHHGGGGEGGGHGHHHHHHHHHHHHHHHHHGFHHGHHHHFHHHFGHHFHGCGGGGHHHFGGFGGHHHHHHGGGGGHHHHHHHHGGGGGEHHHHHHHGFHHGFGGFGHHHHHGHHHHHHGHHHHGGGHHGGGGGGGGABGGGGGFGGEFCGFGGGGGGGGFFFFFFFFFFBFFFFFFFFFFFFFFFFFFFEFFFFFFFFFAFFFFFFFFF
@M05620:45:000000000-G6HP7:1:1101:16686:4851 1:N:0:100
ATCTCTATCTCCTAAAAACCTGTTTAGATTTGGAGATAGACCTTCAGGTTTTTCATCATTTTCTGCATGAATTATACATTGACCACGTTCCAGCGTGGTCAGTTTGCAGCATTCTGTTATTTTGTTTGACAGAGTGTCTTGTTGAGAACATATGTAGGACATGATTTTTTCCTGCAACAGGGAAAATAAAGTATAAGTTTTAAAGATTTATTCTTTAATAAAGGATCTCAAAGCCAGCTTTAGAAAAAGGA
+
CDDDEFFFFFFFGGGGGGGGGGHHHHHHHHHHHHHHHHHHHHHHHHHHHHHGGHHHHHHHHIIIIHHHHHHHHHHHHHHHHHHHHHGHHHHHHHGGGGHHHHHHHHHGHHHHHHHHHHHHHHHHHHHHHHHHHHHHHHHHHHHHHHHHHHHHHHHHHHHHHHHHHHHHHGHHHHHHHHHHHGGHHHHHHHHHHHHHHHHHHHHHHHHHHHHHHHHHHHHHHHHHHHHHHGHHHHHHHGGHHHHHHHHHGGH
@M05620:45:000000000-G6HP7:1:1101:16412:4852 1:N:0:100
TACCTGTACTGGGGAAGCAATCGCCATTCCTACCCTAAAGATCGGAAAGCACACGTCTGAACTCCAGTCACCGGCTATGATCTCGTATGCCGTCTTCTGCTTGAAAAAAAAAAAAAAAAAAGAAAAAGAACGAGTAATAAATCAAATAAAACATACAAAAAAATCAACGAACAGTAAAGAAAAAAAGAATGAAAAAAAAAAAGTAACACAGAATAAGTAGTGCGACAACGAGCAATAACAAGACCACAGAA
+
CBBCCFFFFFFFGGGGGGGGGGGGGGGHHHHGHGHHHHHHGHHHGGGGHHGHHGGGHHGGHHHHHHGGHFGHGGGGGHHHG@GHHFEHHHHGFGHGHHHHHHHGHHHGGGFGG><<</--<.<./<..../.....0000;0000000000:.000000..-:.000/...--/0:0:00;/:.--..:00:000.-:----.0:0000..0000000000/;-.---:-..-9/0:000://///...00
@M05620:45:000000000-G6HP7:1:1101:21740:4895 1:N:0:100
ATCTCTATCTCCTAAAAACCTGTTTAGATTTGGAGATAGACCTTCAGGTTTTTCATCATTTTCTGCATGAATTATACATTGACCACGTTCCAGCGTGGTCAGTTTGCAGCATTCTGTTATTTTGTTTGACAGAGTGTCTTGTTGAGAACATATGTAGGACATGATTTTTTCCTGCAACAGGGAAAATAAAGTATAAGTTTTAAAGATTTATTCTTTAATAAAGGATCTCAAAGCCAGCTTTAGAAAAAGGA
+
CCCCCFFFFFFFGGGGGGGGGGHHHHHHHHHHHHHHHHHHHHHHHHHHHHHGGHHHHHHHHHIHHHHHHHHHHHHHHHHHHHHHHHGHHHHHHHGFGGHHHHHHHHHHHHHHHHHHHHHHHHHHHHHHHHHHHHHHHHHHHHHHHHGHHHHHHHHHHHHHHHHHHHHHHGHHHHHHHHHHHGGHHHHHHGHHHGHHHHHHHHHHHHHHHHHHHHHHHGHHHGHGGHHHHHHGHHHHHGHHHHHHHHHGGGF
@M05620:45:000000000-G6HP7:1:1101:21752:4911 1:N:0:100
ATCTCTATCTCCTAAAAACCTGTTTAGATTTGGAGATAGACCTTCAGGTTTTTCATCATTTTCTGCATGAATTATACATTGACCACGTTCCAGCGTGGTCAGTTTGCAGCATTCTGTTATTTTGTTTGACAGAGTGTCTTGTTGAGAACATATGTAGGACATGATTTTTTCCTGCAACAGGGAAAATAAAGTATAAGTTTTAAAGATTTATTCTTTAATAAAGGATCTCAAAGCCAGCTTTAGAAAAAGGA
+
CCCCCFFFFFFFGGGGGGGGGGHHHHHHHHHHHHHHHHHHHHHHHHHHHHHGGHHHHHHHHHHHIHHHHGHHHHHHHHHHHGHHHHGGHHHHHHGFGGHHHHHHHHHHHHHHHHHHHHHHHHHHHHHHGHHHHHHHHHHHHHHHHHGHHHHHHHHHHHHHHHHHHHHHHGHHHHHHHHGHHGGHHHHHHGHHHGHGHFGHHHHHHHHHHGHHHHHHHHHHHHHHGHGHGHHGHHHHHGHHHHHFHGGGGGF
@M05620:45:000000000-G6HP7:1:1101:21728:4912 1:N:0:100
ATCTCTATCTCCTAAAAACCTGTTTAGATTTGGAGATAGACCTTCAGGTTTTTCATCATTTTCTGCATGAATTATACATTGACCACGTTCCAGCGTGGTCAGTTTGCAGCATTCTGTTATTTTGTTTGACAGAGTGTCTTGTTGAGAACATATGTAGGACATGATTTTTTCCTGCAACAGGGAAAATAAAGTATAAGTTTTAAAGATTTATTCTTTAATAAAGGATCTCAAAGCCAGCTTTAGAAAAAGGA
+
BBCCCFFFFFFFGGGGGGGGGGHHHHHHHHHHHHHHHHHHHHHHHHHHHHHGGHHHHHHHHHHHHHHHHHHHHHHHHHHHHGHHHHGHHHHGHHGFGGHHGHHHHHHHHHHHHHHHHHHHHHHHHHHHHHHHHHGHHHHHHHHHHHGHHHHHHHHGHHHHHHHHHHHHHGHHHHHHHHHHHGGGHHHGHGHHGGHGHFHHHHHGHHHHHHHHHHHHHGHHGHGHHHHHHHGFHHHHHGHHHHHGGGHFGGG
@M05620:45:000000000-G6HP7:1:1101:8564:4931 1:N:0:100
ATCTCTATCTCCTAAAAACCTGTTTAGATTTGGAGATAGACCTTCAGGTTTTTCATCATTTTCTGCATGAATTATACATTGACCACGTTCCAGCGTGGTCAGTTTGCAGCATTCTGTTATTTTGTTTGACAGAGTGTCTTGTTGAGAACATATGTAGGACATGATTTTTTCCTGCAACAGGGAAAATAAAGTATAAGTTTTAAAGATTTATTCTTTAATAAAGGATCTCAAAGCCAGCTTTAGAAAAAGGA
+
33AA>FDFFFFFGFFEGGGFGGDFHHHHFHHGFFHHHGGHGHHHGHHHFHHGGF5DFHHHHHHHHHHHHHHHHHHHFHHHHHHHHAEGFHHGHGGEGGHHHHHHHHGFHHHHHGHHHHHHHHHHHHHGGHFHCFGHHFHHHHHHFGHHGGDFHHF4F3?BFFGDGHHHFDHHHGHFGHFFCFFAFCFFE<GGHHGH==FGHH>GFGHHFGFFFGHHFDGHGHHHGHHGHHHGHHHFHGHHHGH0C;C.AD;
@M05620:45:000000000-G6HP7:1:1101:13376:4945 1:N:0:100
TACCTGTACTGGGGAAGCATTTGAATATCCCCCCATGGTGATGGGGACGGAGAACTGCTCCATAAACACAGGCAACGTGCCTAACTTTCCCAGGAAGATGAAGTCAAAGAGCGACCACAGCTCTCGGAGGTTATTTTGCATCGGTGAGCCAGACAGAATGATCCGATGAGGGGTGCGAAACTATTTGAGGAAAGGAAGCACCTTTTTATTAAATTTACCTTTTAGCAATCGCCATTCCTACCCTAAAGATC
+
BBBBBFFFFFFFCGGCAGFFGGHHDGHHHHHGGG?GFHHHBFHGHG2EEEGGGAGHFGHGHGHHEGGHHHHGGHGHGHHHHHFHHHHHHGHHHGGHHHHHGHFHGHG4FBGHGGGGGHHHGHHHHGGEGGGHFHHHHBG1FGF/EGFHHHHG0FGHBGFHFGHHEFGGHHED-E@EC?D?AF0CFGGFAB0;BFGGG.EFGGBFGGGGGFF/BFFFFFFBFFFFFFFFBFE?DFEFFFFFF.FFBBFFFFF
@M05620:45:000000000-G6HP7:1:1101:8576:4951 1:N:0:100
ATCTCTATCTCCTAAAAACCTGTTTAGATTTGGAGATAGACCTTCAGGTTTTTCATCATTTTCTGCATGAATTATACATTGACCACGTTCCAGCGTGGTCAGTTTGCAGCATTCTGTTATTTTGTTTGACAGAGTGTCTTGTTGAGAACATATGTAGGACATGATTTTTTCCTGCAACAGGGAAAATAAAGTATAAGTTTTAAAGATTTATTCTTTAATAAAGGATCTCAAAGCCAGCTTTAGAAAAAGGA
+
CDDDDFFFFFFFGGGGGGGGGGHHHHHHHHHHHHHHHHHHHHHHHHHHHHHGGHHHHIHHHHHIIHHHHHHHHHHHHHHHHHHHHHGHHHHHHHGGGGHHHHHHHHHHHHHHHHHHHHHHHHHHHHHHHHHHHHHHHHHHHHHHHHHHHHHHHHHHHHHHHHHHHHHHHGHHHHHHHHHHHGGHHHHHHHHHHHHHHGHHHHHHHHHHHHHHHHHHHHHHHHHHHHHHHGHHHHHHHGHHHHHFHHHHGGH
@M05620:45:000000000-G6HP7:1:1101:13392:4955 1:N:0:100
TACCTGTACTGGGGAAGCATTTGAATATCCCCCCATGGTGATGGGGACGGAGAACTGCTCCATAAACACAGGCAACGTGCCTAACTTTCCCAGGAAGATGAAGTCAAAGAGCGACCACAGCTCTCGGAGGTTATTTTGCATCGGTGAGCCAGACAGAATGATCCGATGAGGGGTGCGAAACTATTTGAGGAAAGGAAGCACCTTTTTATTAAATTTACCTTTTAGCAATCGCCATTCCTACCCTAAAGATC
+
DCDDDFFFFFFFGGGGGGGGGGHHHHHHHHHGGGGHHHGHHHHHHGGGGGGGGHHHHHHHHHHHHHHHHHHHGHHHGHHHHHHHHHHHHHHHHGHHHHHHHHHHHHHHHHHHGGGGGHHHHHHHHGGGGGGHHHHHHHHGHHGGGGGHHHHHHGHHHHHHHHHHHGGGHHHGGEFGGGGGGGGHHHGGGGGGGGGGGGGFGGGGGGGGGFFFFFHHHFFFFFFHFFFFFFFFFFFFFFFFFFFFFFFFFFF
@M05620:45:000000000-G6HP7:1:1101:7968:4956 1:N:0:100
ATCTCTATCTCCTAAAAACCTGTTTAGATTTGGAGATAGACCTTCAGGTTTTTCATCATTTTCTGCATGAATTATACATTGACCACGTTCCAGCGTGGTCAGTTTGCAGCATTCTGTTATTTTGTTTGACAGAGTGTCTTGTTGAGAACATATGTAGGACATGATTTTTTCCTGCAACAGGGAAAATAAAGTATAAGTTTTAAAGATTTATTCTTTAATAAAGGATCTCAAAGCCAGCTTTAGAAAAAGGA
+
CCCCCFFFFFFFGGGGGGGGGGHHHHHGHHHHHHHHHHGHHFHHHHHHHHHGGHHHHHHHHHGHHGFHHHHHHFHHHGHHHHHHHHGHHHHHHGGFGGGHFHHHHHHHCFGHHFHHHHHHHHHHHHHHGHGFFFGGHFHHHHHHEFGHHGFHFHHFHHHFHHHFHHHHHDHHHHHHFHGHHFGHHBGHHFHFDDHFGGHHHHHHFGHHGFHGHHHHHFHHHGHHHHHHDGHFFHAF:.GHHGHHGHHFGDH
@M05620:45:000000000-G6HP7:1:1101:7950:4963 1:N:0:100
ATCTCTATCTCCTAAAAACCTGTTTAGATTTGGAGATAGACCTTCAGGTTTTTCATCATTTTCTGCATGAATTATACATTGACCACGTTCCAGCGTGGTCAGTTTGCAGCATTCTGTTATTTTGTTTGACAGAGTGTCTTGTTGAGAACATATGTAGGACATGATTTTTTCCTGCAACAGGGAAAATAAAGTATAAGTTTTAAAGATTTATTCTTTAATAAAGGTCCTCAAAGCCAGCTTTAGAAAAGGGA
+
ABAABFFFFFFFGGGGGGGGGGHFHDECFGGGGFHGFGHBHGHHHHHGGHHGGHFHHHHFHHFHHFHGHFGGGHHFHGHHHEHFHHEGHHGHGHGEFGHHHHHHHHGHHHGHBGFGHHHHHHHGHHHHHHHGHHHGHGHHHHHHHHEGHHHGHHGHHHHHHHHFHHHHHGHHHHGHHHHHHGGHHHHHFHHGHHHHHFHHHHGDGHHHHHHHHHHHHFHHG0=000000<<0<C./..<C000CGGH/:.C
@M05620:45:000000000-G6HP7:1:1101:18349:4969 1:N:0:100
TACCTGTACTGGGGAAGCATTTGAATATCCCCCCATGGTGATGGGGACGGAGAACTGCTCCATAAACACAGGCAACGTGCCTAACTTTCCCGGGAAGATGAAGTCAAAGAGCGACCACAGCTCTCGGAGGTTATTTTGCATCGGTGAGCCAGACAGAATGATCCGATGAGGGGTGCGAAACTATTTGAGGAAAGGAAGCACCTTTTTATTAAATTTACCTTTTAGCAATCGCCATTCCTACCCTAAAGATC
+
ECCDEFFFFFFFGGGGGGGGGGHHHHHHHHHGGGGHHHGHHHHHHGGGGGGGGHHHHHHHHHHHHHHHHHHHGHHHGHHHHHHHHHHHHHHGGGGGGHHHHHHHHHHHHHHHGGGGGHHHHHHHHGGGGGEHHHHHHHHHHHGGGGGHHHHHHGHHHHHHHHHHHGGGHHHGGAEGGGGGGGGHHHGGGGFFGGGGGGGGGFFFFFFFFFFFFFFFFFFFFFFFFFFFFFFFFFFFFFFFFFFFFFFFFFF
@M05620:45:000000000-G6HP7:1:1101:14835:4976 1:N:0:100
TACCTGTACTGGGGAAGCATTTGAATATCCCCCCATGGTGATGGGGACGGAGAACTGCTCCATAAACACAGGCAACGTGCCTAACTTTCCCGGGAAGATGAAGTCAAAGAGCGACCACAGCTCTCGGAGGTTATTTTGCATCGGTGAGCCAGACAGAATGATCCGATGAGGGGTGCGAAACTATTTGAGGAAAGGAAGCACCTTTTTATTAAATTTACCTTTTAGCAATCGCCATTCCTACCCTAAAGATC
+
CCCCCFFFFFFFGGGGGGGGGGHHHGHHHHHGGGGHHHGHHHHHHGGGGGGGGHHHHHHHHHHHHGHHHHHHGHHHGHHHHHHHHHHHHHHGGGGGGHHHHHHHHHHHHHHHGGGGGHHHHHHHHGGGGGEHHHHHHHHHHHGGGGFHHHHHHGHHHHHHHHHHHGGGHHHGGEEGGGGGGGGGGGGGGGFGGGGGGGGFGFFFFFFFFFFFFFFFFFFFFFFFFFFFFFEFFFFFFFFFFFFFFFFFFFF
@M05620:45:000000000-G6HP7:1:1101:18328:4976 1:N:0:100
TACCTGTACTGGGGAAGCATTTGAATATCCCCCCATGGTGATGGGGACGGAGAACTGCTCCATAAACACAGGCAACGTGCCTAACTTTCCCGGGAAGATGAAGTCAAAGAGCGACCACAGCTCTCGGAGGTTATTTTGCATCGGTGAGCCAGACAGAATGATCCGATGAGGGGTGCGAAACTATTTGAGGAAAGGAAGCACCTTTTTATTAAATTTACCTTTTAGCAATCGCCATTCCTACCCTAAAGATC
+
?AABBFFFFFFFGGGEGGGGGGHHHFFHHHHGGGGHHHGHGHHHHGGGGGGGGHHHHHHHHGHHGHHHHHHHGEHFCHHHHHHGHHHHHHHGGGGGGGGHHGHGGHHHHHHGGGGGGHHHHHHHHGGGGGAGFHHHHHHHHHGGGGGHFHHHHGGHHEGHFGHGHDGGGGHGGDDGGDGGGGGGGEGFGG0;BCFFFGGFFFEFFFFFFFFFFFFFFFFFFFFFFFFF/BAEFFEFFFFFFFFFFFFFFFF
@M05620:45:000000000-G6HP7:1:1101:9863:4990 1:N:0:100
CATCCTGACCCTGAAGTACCCCATTGAGCATGGCATCGTCACCAACTGGGACGACATGGAGAAGATCTGGCACCACACCTTCTACAACGAGCTGCGCGTGGCCCCGGAGGAGCACCCAGTGCTGCTGACCGAGGCCCCCCTGAACCCCAAGGCCAACAGAGAGAAGATGACTCAGGTGAGGCTCGGCCGACGCCCGTGCTCCTCCCGTCCTTTCCCCAGTCATTTTCTGCCCGGCTTGATTTCTGACATTT
+
BCCCCFFFFFFFGGGGGGGGGGGHHHHHHHHHHHHHHGHHHGHHHGHHHHHHGGGGGHHHHHHHHHHHHHHHHGHHHGGHHHHHHHHHGGGGGHHGGGGGGGHHGGGGGGGGGHHHGGHGHHHHHHHHHHGGGGGGGGGGGGHHHHGGGGHGHHGEGGGGGGGGGGGGGGGGGGGGGGGGGGGGFFFFFFFFFFFFFDFFFFFFFFFAFFFFFFFFFFFFFFFFFFFFFBFFFFFFFFFFFFFFE0:FFF0
@M05620:45:000000000-G6HP7:1:1101:18344:4993 1:N:0:100
TACCTGTACTGGGGAAGCATTTGAATATCCCCCCATGGTGATGGGGACGGAGAACTGCTCCATAAACACAGGCAACGTGCCTAACTTTCCCGGGAAGATGAAGTCAAAGAGCGACCACAGCTCTCGGAGGTTATTTTGCATCGGTGAGCCAGACAGAATAATCCGATGAGGGGTGCGAAACTATTTGAGGAAAGGAAGCACCTTTTTATTAAATTTACCTTTTAGCAATCGCAATTCCTACCCTAAAGATC
+
AAABBFFFFFBFGEFFCEGGGGHGFHFGHHHGGGGHG35ABFHGHCFGGCE1EGGFFGFHFHDEGB3BGGFHGHHG/11BF4FFHHHHHHFGGEG?>F3FG33B4BFB3BBB?CCCCE?FGHHHGGE/AF/0<GHHHF1?GGGDD?.0>0>CGEB/<C00=0DGAA.A00;A-.;.-;@AC0;FFBBBEBBF/9.;/:.;BEBFFF/AFFB9BFFFFBBFFFF///;/:/.9.;AFFFBFFFF9BB//;9/
@M05620:45:000000000-G6HP7:1:1101:13890:4996 1:N:0:100
ATCTCTATCTCCTAAAAACCTGTTTAGATTTGGAGATAGACCTTCAGGTTTTTCATCATTTTCTGCATGAATTATACATTGACCACGTTCCAGCGTGGTCAGTTTGCAGCATTCTGTTATTTTGTTTGACAGAGTGTCTTGTTGAGAACATATGTAGGACATGATTTTTTCCTGCAACAGGGAAAATAAAGTATAAGTTTTAAAGATTTATTCTTTAATAAAGGATCTCAAAGCCAGCTTTAGAAAAAGGA
+
BBBBBFFFFFFFGGGGGGGGFGHHHHHHHHHHHHGHHHHDGHHHHHHHHHHGGHHHHHHHHHHHGHHFGFBGHHHHHFFHHHHHHGGHHHHHHHGGGGHHHHHHHHHGHHHHHHHHHHFHHHHHHHHHHHHHHHHHHHHHHHHH4FHHHHFHFHHHHHGHGHHDGGHHDCGHHGHH2GHHH/AGGFGGHGFGHHHGHGGFGHGHGFGHHHHHHHHHHHHHHFBB/DHFHHHHHHHHHGGHHHHHCHHHGDG
@M05620:45:000000000-G6HP7:1:1101:9881:5005 1:N:0:100
CATCCTGACCCTGAAGTACCCCATTGAGCATGGCATCGTCACCAACTGGGACGACATGGAGAAGATCTGGCACCACACCTTCTACAACGAGCTGCGCGTGGCCCCGGAGGAGCACCCAGTGCTGCTGACCGAGGCCCCCCTGAACCCCAAGGCCAACAGAGAGAAGATGACTCAGGTGAGGCTCGGCCGACGCCCGTGCTCCTCCCGTCCTTTCCCCAGTCATTTTCTGCCCGGCTTGATTTCTGACATTA
+
CBCCCFFFFFFFGGGGGGGGGGGHHHHHHHHHHHHHHGHHHGHHHGHHHHHHGGGGGHHHHHHHHHHHHHHHHGHHHGGHHHHHHHHHGGGGGHHGGGGGGGHHGGGGGGGGHHHHGGHGHHHHHHHHHHGGGGGGGGGGGGHHHHGGGGHGHHGGGGGGGGGGGGGGGGGGGGGGGGGGGGFGFFFFFFFFFFFF9DFFFFFFFFFFFFFFFFFFFFDFFFFFFFFFFFFFDAFFFFFFFFFFFFFFFF0
@M05620:45:000000000-G6HP7:1:1101:13909:5007 1:N:0:100
ATCTCTATCTCCTAAAAACCTGTTTAGATTTGGAGATAGACCTTCAGGTTTTTCATCATTTTCTGCATGAATTATACATTGACCACGTTCCAGCGTGGTCAGTTTGCAGCATTCTGTTATTTTGTTTGACAGAGTGTCTTGTTGAGAACATATGTAGGACATGATTTTTTCCTGCAACAGGGAAAATAAAGTATAAGTTTTAAAGATTTATTCTTTAATAAAGGATCTCAAAGCCAGCTTTAGAAAAAGGA
+
BBBBBFFFFFFFEGGGGGGGFGHHHHHHHFGFFHFHHHHBEEFHHHHHFGHFFHHFEHFHGFHHFFHFEDHGFHHFGGGHHHFBFEGGEFGHFHGE?EGGGGGHHHGHFHGGGHHHGGHHHHHHGGHHHHHGHHGGHFHHHGHHEFFHCGFGFGGGHHEHHHHGHHHHF?CGHGFHFHHHHFGCHFGFHFGGGGGGG<FDFHBDGBGFFHHHHHHHHHHGFFFGHHHEHFHFHH.CGGCGFFFFGGHGGDC
@M05620:45:000000000-G6HP7:1:1101:13873:5013 1:N:0:100
ATCTCTATCTCCTAAAAACCTGTTTAGATTTGGAGATAGACCTTCAGGTTTTTCATCATTTTCTGCATGAATTATACATTGACCACGTTCCAGCGTGGTCAGTTTGCAGCATTCTGTTATTTTGTTTGACAGAGTGTCTTGTTGAGAACATATGTAGGACATGATTTTTTCCTGCAACAGGGAAAATAAAGTATAAGTTTTAAAGATTTATTCTTTAATAAAGGATCTCAAAGCCAGCTTTAGAAAAAGGA
+
BBBBBFFFFFFFGGGGFGGGGGHHHHHHHHGGHHHHHHHHHHHHHHHHHHHGGHHHHHHHHHHHHHHGHGHHHHHHHHHHHHHHHHGHHHHHHHGEGGHHHHHHHHHHHHHHGFHHHHHHHHHHGHHHHGGHHHHHHHHHHHHHHHHHHHHHHHHHHHHHHHHHGHHHGCFHHHHHGHHHHGGGHHHFHFHGGHHHHFFGHHHHHHHHHHHGHHHHGFHHHBDFHHHHHHHGHHHHHGHHHHFFHHGHGGH
@M05620:45:000000000-G6HP7:1:1101:13891:5020 1:N:0:100
ATCTCTATCTCCTAAAAACCTGTTTAGATTTGGAGATAGACCTTCAGGTTTTTCATCATTTTCTGCATGAATTATACATTGACCACGTTCCAGCGTGGTCAGTTTGCAGCATTCTGTTATTTTGTTTGACAGAGTGTCTTGTTGAGAACATATGTAGGACATGATTTTTTCCTGCAACAGGGAAAATAAAGTATAAGTTTTAAAGATTTATTCTTTAATAAAGGATCTCAAAGCCAGCTTTAGAAAAAGGA
+
BBCCCFFFFFFFGGGGGGGGGGGHHHHHHHHHHHHHHHHHHHHHHHHHHHHGGHHHHHIHHIHIIHHHHHHHHHHHHHHHHHHHHHGGHHHHHHGGGGHHHHHHHHHGHHHHHHHHHHHHHHHHHHHHGHHHHHHHHHHHHHHHHHGHHHHHHHHHHHHHHHHHHHHHHGHHHHHHHHHHHGGHHHHGHHHHHHHHHHHHHHHHHHHHHHHHHHHHHGHHHHHHHHHHHHHHHHHHHGHHHHGHHHHGGGH
@M05620:45:000000000-G6HP7:1:1101:13908:5027 1:N:0:100
ATCTCTATCTCCTAAAAACCTGTTTAGATTTGGAGATAGACCTTCAGGTTTTTCATCATTTTCTGCATGAATTATACATTGACCACGTTCCAGCGTGGTCAGTTTGCAGCATTCTGTTATTTTGTTTGACAGAGTGTCTTGTTGAGAACATATGTAGGACATGATTTTTTCCTGCAACAGGGAAAATAAAGTATAAGTTTTAAAGATTTATTCTTTAATAAAGGATCTCAAAGCCAGCTTTAGAAAAAGGA
+
AAABBFFFFFFFGFFGDGGGFFGHHHFHHGHHFHGHHHBGFFFEHFHHHGHFCFFGHFGHHFFFHHHEHGHHGHHGGDAGHEGGGHEHFFFHHHGE10FDGGBFGFHGFGHFHHHHHGFHHHHHHHHHHHHGHH?FHHHHHGHHHHHHGGEGGHHHHHGHHHHHFHHHDCFGHH2FFHHHHFFCHFGFHBF?GHHFHFGGFHBB1<1FGHHHHHHHHHHF=D=BFHHGHGHFHGHHHGFFGFGFHGHH?./
@M05620:45:000000000-G6HP7:1:1101:6274:5094 1:N:0:100
ATCTCTATCTCCTAAAAACCTGTTTAGATTTGGAGATAGACCTTCAGGTTTTTCATCATTTTCTGCATGAATTATACATTGACCACGTTCCAGCGTGGTCAGTTTGCAGCATTCTGTTATTTTGTTTGACAGAGTGTCTTGTTGAGAACATATGTAGGACATGATTTTTTCCTGCAACAGGGAAAATAAAGTATAAGTTTTAAAGATTTATTCTTTAATAAAGGATCTCAAAGCCAGCTTTAGAAAAAGGA
+
?ABBCFFFFFFFGGGGGGGGGGHHHHHGHHHHHHHHHHHHHHHHHHHHHHHGGHHHHHHHHHHHHHHHHHHHHGHGHGHHHHHHHHGHHHHGHHGFGGHHGHHHHHHHHHHHHHHHHHHHHHHHHHHHGHHHHHHHHHHHHHHHHHHHHHHHHHHHHHGHHHHHHHHHHGHHHHHHGHHGHGGFHHGFD?GHHHGHG=GGHHCGHGHHHHHHHHHHGHHFGHFHHHHBGBDGHHHHHGHHHHHGFGFHGGB
@M05620:45:000000000-G6HP7:1:1101:24051:5108 1:N:0:100
CATCCTGACCCTGAAGTACCCCATTGAGCATGGCATCGTCACCAACTGGGACGACATGGAGAAGATCTGGCACCACACCTTCTACAACGAGCTGCGCGTGGCCCCGGAGGAGCACCCAGTGCTGCTGACCGAGGCCCCCCTGAACCCCACGGCCAACAGAGAGAAGATGACTCAGGTGAGGCTCGGCCGACGCCCGTGCTCCTCCCGGCCTTTCCCCAGTCCTTTTCTGCCCGGCTTGATTTCTGCCATTT
+
>AAAAFFFFFFFF4BFG5GFGGGHHHHHHHGBAABGFDGGFEFHGGFGFGHGGEEGGHEHFFGGHHHFBBHHFFFEEEEHHHHGHHDGGFGGGCHEEEGG@EFHGCC//>/BGHHHGGC?1DFFDFFFHHG-CGCGGGCGGGF0GHDD;.=@BG-:A.CFFG..9B/9BCC0;FFBFFFAAAEEBBFB<-9BBB;B=A?9B/9BBED-;999FFFFF.AFB/;9FBFFF//A9B-@>?.BBFBBB//99B/
@M05620:45:000000000-G6HP7:1:1101:6249:5110 1:N:0:100
ATCTCTATCTCCTAAAAACCTGTTTAGATTTGGAGATAGACCTTCAGGTTTTTCATCATTTTCTGCATGAATTATACATTGACCACGTTCCAGCGTGGTCAGTTTGCAGCATTCTGTTATTTTGTTTGACAGAGTGTCTTGTTGAGAACATATGTAGGACATGATTTTTTCCTGCAACAGGGAAAATAAAGCATAAGTTTTAAAGATTTATTCTTTAATAAAGGATCTCAAAGCCAGCTTTAGAAAAAGGA
+
ABCBCFFFFFFFGGGFGGGGGGHHHGHHHHHHHHHHHHHFHHHHHHHHGGHGGHHHHHHHHHHHHGFHHGHHHHHHHHHHHHHHHHGHHHHHHHGFGGHHHHHHHHHHHHHHHHHHHHHHHHHHHHHHHHHHHHHHHHHHHHHHGHHHHHHHHHHHHGHHHGHBGHHHHGHHHHHHGHHHHEGHGHHHFBH1CGBGGFFHHHBGGHGHHHHHHHHHHFFGHFFFGHHHHHFEFCGFHGHHHGGHGFHHGFF
@M05620:45:000000000-G6HP7:1:1101:6269:5112 1:N:0:100
ATCTCTATCTCCTAAAAACCTGTTTAGATTTGGAGATAGACCTTCAGGTTTTTCATCATTTTCTGCATGAATTATACATTGACCACGTTCCAGCGTGGTCAGTTTGCAGCATTCTGTTATTTTGTTTGACAGAGTGTCTTGTTGAGAACATATGTAGGACATGATTTTTTCCTGCAACAGGGAAAATAAAGTATAAGTTTTAAAGATTTATTCTTTAATAAAGGATCTCAAAGCCAGCTTTAGAAAAAGGA
+
BCCCCFFFFFFFGGGGGGGGGGHHHHHHHHHHHHHHHHHHHHHHHHHHHHHGGHHHHIIHHHHHHHHHHHHHHHHHHHHHHGHHHHGHHHHHHHGGGGHHHHHHHHHHHHHHHHHHHHHHHHHHHHHHHHHHHHHHHHHHHHHHHHHHHHHHHHHHHHHHHHHHHHHHHGHHHHHHHHHHHGGHHHHHGHHGHHHHHGHHHHHHHHHHHHHHHHHHHHHHHHHHHHHHHGGHHHHHHGHHHHHGFGHHGGH
@M05620:45:000000000-G6HP7:1:1101:21326:5121 1:N:0:100
CATCCTGACCCTGAAGTACCCCATTGAGCATGGCATCGTCACCAACTGGGACGACATGGAGAAGATCTGGCACCACACCTTCTACAACGAGCTGCGCGTGGCCCCGGAGGAGCACCCAGTGCTGCTGACCGAGGCCCCCCTGAACCCCAAGGCCAACAGAGAGAAGATGACTCAGGTGAGGCTCGGCCGACGCCCGTGCTCCTCCCGTCCTTTCCCCAGTCATTTTCTGCCCGGCTTGATTTCTGACATTA
+
CBCCCFFFFFFFGGGGGGGGGGGHHHHHHHHHHHHHHGHHHGHHHGHHHHHHGGGGGHHHHHHHHHHHHHHHHGHHHGGHHHHHHHHHGGGGGHHGGGGGGGHHGGGGGGGGHHHHGGHHHHHHHHHHHHGGGGGGGGGGGGHHHHGGGGHGHHGGGGGGGGGGGGGGGGGGGGGGHGGGGGGGFFFFFFFFFFFFDFFFFFFFFFFEFFFFFFFFFFFFFFFFFFHFFFFFFFFFFFFFFFFFFFFFFF0
@M05620:45:000000000-G6HP7:1:1101:7758:5123 1:N:0:100
TACCTGTACTGGGGAAGCATTTGAATATCCCCCCATGGTGATGGGGACGGAGAACTGCTCCATAAACACAGGCAACGTGCCTAACTTTCCCGGGAAGATGAAGTCAAAGAGCGACCACAGCTCTCGGAGGTTATTTTGCATCGGTGAGCCAGACAGAATGATCCGATGAGGGGTGCGAAACTATTTGAGGAAAGGAAGCACCTTTTTATTAAATTTACCTTTTAGCAATCGCCATTCCTACCCTAAAGATC
+
CCBCCFFFFFFFGGGGGGGGGGHHFGHHHHHGGGGHHHHHHHHHHGGGGGGGGHHHHHHHHHHGHHHGHHHHGHHHGHHHHHHHHHHHHHHGGGGGGHHHHHHHHHHHHHHHGGGGGHHHHHHHHGGGGGEHHHHHHHHHHHGGGGGHHHHHHGHHHHHHHHHHHGGGHHHGGEFGGGGDGGGGGGGGGGFGGGGFGGGGGFFFFFFFFFFFFFFFFFFFFFFFFFFEFFEFFFFFFFFFFFFFFFFFFFF
@M05620:45:000000000-G6HP7:1:1101:24036:5124 1:N:0:100
CATCCTGACCCTGAAGTACCCCATTGAGCATGGCATCGTCACCAACTGGGACGACATGGAGAAGATCTGGCACCACACCTTCTACAACGAGCTGCGCGTGGCCCCGGAGGAGCACCCAGTGCTGCTGACCGAGGCCCCCCTGAACCCCAAGGCCAACAGAGAGAAGATGACTCAGGTGAGGCTCGGCCGACGCCCGTGCTCCTCCCGTCCTTTCCCCAGTCATTTTCTGCCCGGCTTGATTTCTGACATTA
+
CCCDDFFFFFFFGGGGGGGGGGGHHHHHHHHHHHHHHGHHGGHHHGHGHHHHGGGGGHHHHHHHHHHHHHHHHGHHHGGHHHHHHHHHGGGGGHHGGGGGGGHHGGGGGGGGHHHHGGHGHHHHHHHHHHGGGGGGGGGGGGHHHHGGGGHGHHGGGGGGGGGGGGGGGGGGGGGGGGGGGGGGFFFFFFFFFFFF@DFFFFFFFFDBDDDFFFFFFFFFFFFFFHHHHFFFFFFFFFFFFFFFFEFFFF0
@M05620:45:000000000-G6HP7:1:1101:6275:5131 1:N:0:100
ATCTCTATCTCCTAAAAACCTGTTTAGATTTGGAGATAGACCTTCAGGTTTTTCATCATTTTCTGCATGAATTATACATTGACCACGTTCCAGCGTGGTCAGTTTGCAGCATTCTGTTATTTTGTTTGACAGAGTGTCTTGTTGAGAACATATGTAGGACATGATTTTTTCCTGCAACAGGGAAAATAAAGTATAAGTTTTAAAGATTTATTCTTTAATAAATGATCTCAAAGCCAGCTTTAGAAAAAGGA
+
?ABBAFFFFFFFGGGCGGGGGAGHHHBGHHHHHHHHHHFBGFHGHHHFHHHGFGHHHHHHHHHHHHHHHHHHHHHGHHHHHGHHHHFHHHHHFHEGDGHHGHHHHHHHHHHHGHHEHHHHHHHHHHHGHHGBHHFFHHHHHGGAHGHHGHHHHHHGFHGHHHHHHHFHGGGHHHHHHHFHGFGF<CGHHHHGFHGHHDFGHHBHDFHHHHGHHHHHHHHFHH00DGHHEHHHFHHFGGHHHHFEFFFH?.C
@M05620:45:000000000-G6HP7:1:1101:21315:5138 1:N:0:100
CATCCTGACCCTGAAGTACCCCATTGAGCATGGCATCGTCACCAACTGGGACGACATGGAGAAGATCTGGCACCACACCTTCTACAACGAGCTGCGCGTGGCCCCGGAGGAGCACCCAGTGCTGCTGACCGAGGCCCCCCTGAACCCCAAGGCCAACAGAGAGAAGATGACTCAGGTGAGGCTCGGCCGACGCCCGTGCTCCTCCCGTCCTTTCCCCAGTCATTTTCTGCCCGGCTTGATTTCTGACATTT
+
AABABFFFFFFFGGFFGGGGGGGHHCGHGHHHHHHHHGHHHGHHHGHHFHHHGGGGGHHHHHHHGHHHGHHHHGHHHGGHHHHHHHGHFGGGGGHGGGGGCEHHGGGGGGGGHHHHGGHFCFGHHHHHHHGGGGGGGGGGGGHHHHGGGGCEGHGFGGBFGGGGGGGFFGGGGGGGGFGGGGGFCFFFFFFFFFF99.DFFFFFFEDAA9DFFFFFFF?BFFFFFFFFBFFFFAFFFAFFFFFFBBFFFF/
@M05620:45:000000000-G6HP7:1:1101:24036:5141 1:N:0:100
CATCCTGACCCTGAAGTACCCCATTGAGCATGGCATCGTCACCAACTGGGACGACATGGAGAAGATCTGGCACCACACCTTCTACAACGAGCTGCGCGTGGCCCCGGAGGAGCACCCAGTGCTGCTGACCGAGGCCCCCCTGAACCCCAAGGCCAACAGAGAGAAGATGACTCAGGTGAGGCTCGGCCGACGCCCGTGCTCCTCCCGTCCTTTCCCCAGTCATTTTCTGCCCGGCTTGATTTCTGACATTA
+
ABBCCFFFFFFFGGGGGGGGGGFHHHHFGGHGFFHHHEGHHGHHHGHGCGFGGGGGGHHHHHHHHHHHHHHHHGHHHGGHHHHHHHHHGGGGGHHGGGGEFGHHGGGGGGGDGHHHGGHGHGHGGH<GHHCDCGCGGGGGGGGGHHGGFGHGHHGGGGGGFGDGGGGGGGGEGGFFGGGGGGGFFFED=DFFFFF=@.AEFF//FFFFDFFFFFFFFFDFFFFFFFFFFFFFD;:BB=AFFFFFF/BFFF/
@M05620:45:000000000-G6HP7:1:1101:6129:5167 1:N:0:100
CATCCTGACCCTGAATTACCCCATTTATCATTTCATCTTCACCAACTTTTACTACATTTATAATATCTGGCACCACACCTTCTACAACGAGCTGCGCGTGTCCCCGGAGGAGCACCCAGTGCTGCTGACCGAGGCCCCCCTGAACCCCAAGGCCAACAGAGAGAAGATGACTCAGGTGAGGCTCGGCCGACGCCCGTGCTCCTCCCGTCCTTTCCCCAGTCATTTTCTGCCCGGCTTGATTTCTGACATTA
+
CCCCCFFFFFFFGGGFGGGGGGGHHFGGGGHADGHGHFFHHHHHHGHFFFFGDGGHHDDGFGHHHHHHHHHHHGHHHGGHHHHHHHHHGGGGGHHGGGGGEGHHHGGGGGGGHHHHGGHHHHHHHHHHHHGGGGGGGGGGGGHHHHGGGGHGHHHHGGHHHHGGHHHHHHHHHHHHHHGGGGGGGGGGGGGGFFFF9AFFFFFFFFFFFDDFFFFFFFFFFFFFFFFFFFFFFFFFFFFFFFFFFFFFFF/
@M05620:45:000000000-G6HP7:1:1101:15775:5172 1:N:0:100
TACCTGTACTGGGGAAGCATTTGAATATCCCCCCATGGTGATGGGGACGGAGAACTGCTCCATAAACACAGGCAACGTGCCTAACTTTCCCGGGAAGATGAAGTCAAAGAGCGACCACAGCTCTCGGAGGTTATTTTGCATCGGTGAGCCAGACAGAATGATCCGATGAGGGGTGCGAAACTATTTGAGGAAAGGAAGCACCTTTTTATTAAATTTACCTTTTAGCAATCGCCATTCCTACCCTAAAGATC
+
DDDDDFFFFFFFGGGGGGGGGGHHHHHHHHHGGGGHHHGHHHHHHGGGGGGGGHHHHHHHHHHHHHHHHHHHGHHHGHHHHHHHHHHHHHHGGGGGGHHHHHHHHHHHHHHHGGGGGHHHHHHHHGGGGGEHHHHHHHHHHHGGGGGHHHHHHGHHHHHHHHHHHGGGHHHGGGGGGGGGGGGGHHHGGGCGFGGGGGGGGFFFFFFFHHFFFFFHHFFFFFFHFFFFFFFFFFFFFFFFFFFFFFFFFFF
@M05620:45:000000000-G6HP7:1:1101:19314:5188 1:N:0:100
TACCTGTACTGGGGAAGCATCGCCATTCCTACCCTAAAGATCGGAAGAGCACACGTCTGAACTCCAGTCACCGGCTATGATCTCGTATGCCGTCTTCTGCTTGAAAAAAAAAAAAAAAAAAAATAGTAAGTTATATATAGGCAATAAGAAAAAAACAAACGTAAAGAGAAAACGAATATTATAAAACGTTTATGTGTTAACATAGTAGTAATAGTATCTTACCAGACAATATTAATGTTTAACTATCTATG
+
CCCCDFFFFFFFGGGGGGGGGGGGGGHHHHHHHHHHHHHHHHHGGGGHHHGHHHGHHHGGHHHHHHHHHHHHGGGGGHHHH4GHGFFHHHHGGGHGHHHHHHHFHHHGGGGGG>>//<<-<-<.000000:000000000000.000<00//.-9.......<.<00//00//-....0000:0000-.//.00000/00000:0000:000000000000:<0<..//<0000000000<00<0000000
@M05620:45:000000000-G6HP7:1:1101:21699:5212 1:N:0:100
TACCTGTACTGGGGAAGCATTTGAATATCCCCCCATGGTGATGGGGACGGAGAACTGCTCCATAAACACAGGCAACGTGCCTAACTTTCCCGGGAAGATGAAGTCAAAGAGCGACCACAGCTCTCGGAGGTTATTTTGCATCGGTGAGCCAGACAGAATGATCCGATGAGGGGTGCGAAACTATTTGAGGAAAGGAAGCACCTTTTTATTAAATTTACCTTTTAGCAATCGCCATTCCTACCCTAAAGATC
+
BBBBBFFFFFFFGFGCEGGEGFFHHHHHHHHGGGGHFHDE5FGHHGGGGG?EGHHHFHHHGGGHHHHHHHHHGGGHGHHHHGGHHGHHHDFEEGCFGEGHGGFFGGFHHHHHGGCGGHGHHHHHHCF?DG?GFGHHHHEBDGGGDDEF1<GHHGHFHGHHHHHGHGGGHGCECEGDAEDBFGGGGGGGEGBFFGFFE?FFFE9FFFFFFFFFFFFFFFFFFFFFFFFFFFFEFFFFFFFFF9AFFFFFFFF
@M05620:45:000000000-G6HP7:1:1101:21970:5219 1:N:0:100
ATCTCTATCTCCTAAAAACCTGTTTAGATTTGGAGATAGACCTTCAGGTTTTTCATCATTTTCTGCATGAATTATACATTGACCACGTTCCAGCGTGGTCAGTTTGCAGCATTCTGTTATTTTGTTTGACAGAGTGTCTTGTTGAGAACATATGTAGGACATGATTTTTTCCTGCAACAGGGAAAATAAAGTATAAGTTTTAAAGATTTATTCTTTAATAAAGGATCTCAAAGCCAGCTTTAGAAAAAGGA
+
A?3AAFFFFFFBFGGFFGGGGGHHHHFGHHFGFHHGEEGHFGHHGFHHGEGFFHGHDGHHHHHFGHHBHGHHGFHHHHHHHHHHHHGHHFGGGFGEFGGFFHGHFFHHHHHHHHFHHHHHHGHHFGHHFFHHHHHHGFHHHHHHHFEFHHGHFHGHHHDFFHHHHHFHFCGFHGFCHF0FEEFFCFGEG1GFGHHHHHHHHFHGHEHHHHHGHHHFDGHFHHFBFGHGHHHFHHFHHGHHGFFCGGFCDAG
@M05620:45:000000000-G6HP7:1:1101:21608:5224 1:N:0:100
ATCTCTATCTCCTAAAAACCTGTTTAGATTTGGAGATAGACCTTCAGGTTTTTCATCATTTTCTGCATGAATTATACATTGACCACGTGGTCAGTTTGCAGCATTCTGTTATTTTGTTTGACAGAGTGTCTTGTTGAGAACATATGTAGGACATGATTTTTTCCTGCAACAGGGAAAATAAAGTATAAGTTTTAAAGATTTATTCTTTAATAAAGGATCTCAAAGCCAGCTTTAGAAAAAGGAAGAAAGGG
+
CDDDDFFFFFFFGGGGGGGGGGHHHHHHHHHHHHHHHHHHHHHHHHHHHHHGGHHHHHHHIHHHHHHHHHHHHHHHHHHHHHHHHHGGHGHHHHHHHHHHHHHHHHHHHHHHHHHHHHHHHHHHGGDGHHHHHHHHHHHFGHHHHHGHHHHHHHHHHHHHHGHHHHHHHHHHHGGHHGHHHHHHHHHHHHHHHGFHHHHHGGHHHHHHHFHHGFHHFHHHGFHHHHHFHEHHHGHHHHHGGGHHGHGFHHG
@M05620:45:000000000-G6HP7:1:1101:12078:5225 1:N:0:100
TACCTGTACTGGGGAAGCATTTGAATATCCCCCCATGGTGATGGGGACGGAGAACTGCTCCATAAACACAGGCAACGTGCCTAACTTTCCCGGGAAGATGAAGTCAAAGAGCGACCACAGCTCTTCGGAGGTTATTTTGCATCGGTGAGCCAGACAGAATGATCCGATGAGGGGTGCGAAACTATTTGAGGAAAGGAAGCACCTTTTTATTAAATTTACCTTTTAGCAATCGCCATTCCTACCCTAAAGAT
+
BABBBFFFFFFFGGGGGGGGGGHHHHHHHHFGGGGHHHFGHHHHHGGGGGGGGFHHHHHHHHHHHFGHFHHGGHHHGHHHHHHHHHHHHHGGGGFGGHHHFGHGHHHFHHGHGGGGGHHHGGGHHGHGGGG<FFHHHHGHGHHGGDGEGGHHHGGGHHFFGHGHHHGGGHHGGGADGGFGFGGGGGGGGGGGGGGFGGGGGGFFFFFFFFFFF/FFFBFFFFBFFFFFFFFFFFDFFFFFFFAFFFFFFFF
@M05620:45:000000000-G6HP7:1:1101:21987:5226 1:N:0:100
ATCTCTATCTCCTAAAAACCTGTTTAGATTTGGAGATAGACCTTCAGGTTTTTCATCATTTTCTGCATGAATTATACATTGACCACGTTCCAGCGTGGTCAGTTTGCAGCATTCTGTTATTTTGTTTGACAGAGTGTCTTGTTGAGAACATATGTAGGACATGATTTTTTCCTGCAACAGGGAAAATAAAGTATAAGTTTTAAAGATTTATTCTTTAATAAAGGATCTCAAAGCCAGCTTTAGAAAAAGGA
+
CCCCCFFFFFFFGGGGGGGGGGHHHHHHHHHHHHHHHHHHHHHHHHHHHHHGGHHHHGHHIHHHHHHHHHHHHHHHHHHHHHHHHHGHHHHGGHGFGGHHHHHHHHHHHHHHHHHHHHHHHHHHHHHHGHHHHHHHHHHHHHHHHHGHHHHHHHHHHHHHHHHHHHHHHGHHHHHHHHHHHGGGHHHGHGHHHHHHHGHHHGHHHHHHHHHHHHHHGGHHHFHHHHHHHHHGHHHHHGHHHHHGHHHGGGH
@M05620:45:000000000-G6HP7:1:1101:12063:5237 1:N:0:100
TACCTGTACTGGGGAAGCATTTGAATATCCCCCCATGGTGATGGGGACGGAGAACTGCTCCATAAACACAGGCAACGTGCCTAACTTTCCCGGGAAGATGAAGTCAAAGAGCGACCACAGCTCTTCGGAGGTTATTTTGCATCGGTGAGCCAGACAGAATGATCCGATGAGGGGTGCGAAACTATTTGAGGAAAGGAAGCACCTTTTTATTAAATTTACCTTTTAGCAATCGCCATTCCTACCCTAAAGAT
+
CCCCCFFFFFFFGGGGGGGGGGHHHHHHHHHGGGGHHHGHHHHHHGGGGGGGGHHHHHHHHHHHHHHHHHHHGHHHGHHHHHHHHHHHHHHGGGGGGHHHHHHHHHHHHHHHGGGGGHHHHHHHHHHGGGGEHHHHHHHHGHHGGGGGHHHHHHGHHHHHHHHHHHGGGHHHGGEEGGGGGGGGGHHHGGGFFFGGGGGGGGFFFFFFFFHFFFFFFFFFFFFFFFFFFFFFFFFFFFFFFFFFFFFFFFF
@M05620:45:000000000-G6HP7:1:1101:21964:5237 1:N:0:100
ATCTCTATCTCCTAAAAACCTGTTTAGATTTGGAGATAGACCTTCAGGTTTTTCATCATTTTCTGCATGAATTATACATTGACCACGTTCCAGCGTGGTCAGTTTGCAGCATTCTGTTATTTTGTTTGACAGAGTGTCTTGTTGAGAACATATGTAGGACATGATTTTTTCCTGCAACAGGGAAAATAAAGTATAAGTTTTAAAGATTTATTCTTTAATAAAGGATCTCAAAGCCAGCTTTAGAAAAAGGA
+
BBCCCFFFFFFFGGGGGGGGGGHHHHHHGHHHHHHHHHHGHHHHHHHHHHHGGHFHHGHHHIIIHHHHHHHHHHHGHHHHHFHHFHGGHHHFHHGEFGGHFHGHHHHGHHHHGHHHGHFHHHHHHHHHGHHHHHHHHHHHHHHHGHGFGFHHHHHHHHGHGHHHHHHHHGHHHHHHHHHHHGGFHGHGGFHGFFFHH<FHHGFFHFHHHGHHHGHHGGHGHFGHHHHHGFFFHCGHHGHHHGHGHHGFGGG
@M05620:45:000000000-G6HP7:1:1101:24390:5242 1:N:0:100
ATCTCTATCTCCTAAAAACCTGTTTAGATTTGGAGATAGACCTTCAGGTTTTTCATCATTTTCTGCATGAATTATACATTGACCACGTTCCAGCGTGGTCAGTTTGCAGCATTCTGTTATTTTGTTTGACAGAGTGTCTTGTTGAGAACATATGTAGGACATGATTTTTTCCTGCAACAGGGAAAATAAAGTATAAGTTTTAAAGATTTATTCTTTAATAAAGGATCTCAAAGCCAGCTTTAGAAAAAGGA
+
CCCCCFFFFFFFGGGGGGGGGGHHHHHHHHHHHHHHHHHHHHHHHHHHHHHGGHHHHHIHHHIHHHHHHHHHHHHHHHHHHHHHHHGHHHHHHHGFGGHHHHHHHHHHHHHHHHHHHHHHHHHHHHHHHHHHHHHHHHHHHHHHHHHHHHHHHHHHHHHHHHHHHHHHHGHHHHGHHHHHHGGHHHHHGHHHHHHHHHHHHHHHHHHHHHHHHHHHHGHHHHHHHHHHGHHGHGGHHGHHHHHHFGHGGGH
@M05620:45:000000000-G6HP7:1:1101:24370:5243 1:N:0:100
ATCTCTATCTCCTAAAAACCTGTTTAGATTTGGAGATAGACCTTCAGGTTTTTCATCATTTTCTGCATGAATTATACATTGACCACGTTCCAGCGTGGTCAGTTTGCAGCATTCTGTTATTTTGTTTGACAGAGTGTCTTGTTGAGAACATATGTAGGACATGATTTTTTCCTGCAACAGGGAAAATAAAGTATAAGTTTTAAAGATTTATTCTTTAATAAAGGATCTCAAAGCCAGCTTTAGAAAAAGGA
+
A@ABBFFFFFFFGGGGGGGGGGHGHGHCHHHHHHHHHHHHHHHGHGHHGHHGGHHHHHHHHHHEFHHHHGHHGHHFGFHHHGHHHGGFGHHHHHG>EEGHHHGHHHHHHHGFHHHHGHHHHHHHHHHHGGFHHHGHGHHHGFGHHHEGHHGFFHDGHHHHGHHHHGHHHGHHEHHHFHHHHGFHGFHHFHHDFH<GF>FGHHHHHHGHHHHHHFHHHGHH0DFGHHGHHHDGG<GHHGHHHHHBBGHHGGC
@M05620:45:000000000-G6HP7:1:1101:21607:5245 1:N:0:100
ATCTCTATCTCCTAAAAACCTGTTTAGATTTGGAGATAGACCTTCAGGTTTTTCATCATTTTCTGCATGAATTATACATTGACCACGTGGTCAGTTTGCAGCATTCTGTTATTTTGTTTGACAGAGTGTCTTGTTGAGAACATATGTAGGACATGATTTTTTCCTGCAACAGGGAAAATAAAGTATAAGTTTTAAAGATTTATTCTTTAATAAAGGATCTCAAAGCCAGCTTTAGAAAAAGGAAGAAAGGG
+
A?ABBFFFFFFFGGGGGFGGGGGHHHHHHHHHGHHHHHHGFGGHEHFHHHHGGHGHFHHHHHGHHHHHHGHHHGHGHGHHHHHHFF?GEFHHHHHHHGHHHGHHGHHFGHHHHHHHHHHGHGHHHHFFHHHHHHHHHHHDFGHHHHGGGFHHCGGHHHFHHGHHBFFBGGFHHAFCGHHGGBG@GHHHHGHHHFE1FDFGDHHHHHHHHEFHGDHDFFHFFFG<<FGHHACGBGHHHHH..:=FCAF//:.
@M05620:45:000000000-G6HP7:1:1101:12081:5246 1:N:0:100
TACCTGTACTGGGGAAGCATTTGAATATCCCCCCATGGTGATGGGGACGGAGAACTGCTCCATAAACACAGGCAACGTGCCTAACTTTCCCGGGAAGATGAAGTCAAAGAGCGACCACAGCTCTTCGGAGGTTATTTTGCATCGGTGAGCCAGACAGAATGATCCGATGAGGGGTGCGAAACTATTTGAGGAAAGGAAGCACCTTTTTATTAAATTTACCTTTTAGCAATCGCCATTCCTACCCTAAAGAT
+
AABCCFFFFFFFGGFGGGGGGGHHHHHHHHHGGGGHHHHHFHHGHGGGGGGGGHHHHHHHHHHHGHHHHHHHGEFGFGHHHHFHHHHHHHHGGGGGGHHHGGHGHHHHHHHHGGGGGHHHHHHHHHHGGGGEHGHHHHHHGHHGGEGGHGHHHGGGHGHHHHHHHHGGGHHHGGCCGGGGGGGGGGGGGGGFGGGGGGGGEFEFFFFFFFFFFFFFFFFFFFFFFFFFFFFFFFBFFFFFBFFFFFFFFFB
@M05620:45:000000000-G6HP7:1:1101:9812:5246 1:N:0:100
ATCTCTATCTCCTAAAAACCTGTTTAGATTTGGAGATAGACCTTCAGGTTTTTCATCATTTTCTGCATGAATTATACATTGACCACGTTCCAGCGTGGTCAGTTTGCAGCATTCTGTTATTTTGTTTGACAGAGTGTCTTGTTGAGAACATATGTAGGACATGATTTTTTCCTGCAACAGGGAAAATAAAGTATAAGTTTTAAAGATTTATTCTTTAATAAAGGATCTCAAAGCCAGCTTTAGAAAAAGGA
+
BBCCBFFFFFFFGGGGGGGGGGHHHHHHHHHHHHHHHHHGHHHHHHHHHHHGGHHHHHHHHHHHIHHHHGHHHHHHHHHHHHHHHHGHHHHHHHGFGGHHHHHHHHHHHHHHHHHHHHHHHHHHHHHHHHHHHHHHHHHHHHHHHHGHHHHHHHHHHHHHHHHHHHHHHGHHHHHHHHHHHGGHHHGHHHHGHHHGHGHHHHHHHHHFHHHHHHHHHGHHHHHGFHHGHHHHHGHHHGHHHHHHHHHGGGH
@M05620:45:000000000-G6HP7:1:1101:24382:5259 1:N:0:100
ATCTCTATCTCCTAAAAACCTGTTTAGATTTGGAGATAGACCTTCAGGTTTTTCATCATTTTCTGCATGAATTATACATTGACCACGTTCCAGCGTGGTCAGTTTGCAGCATTCTGTTATTTTGTTTGACAGAGTGTCTTGTTGAGAACATATGTAGGACATGATTTTTTCCTGCAACAGGGAAAATAAAGTATAAGTTTTAAAGATTTATTCTTTAATAAAGGATCTCAAAGCCAGCTTTAGAAAAAGGA
+
ABCCDFFFFFFFGGGGGGGGGGHHHHHHHHHHHGHHHHHHHHHHHHHHHHHGGHHHHGHIIIHIHHHHHHHHHHHGHHHHHHHHHHGHHHHHHHGFGGHHGHGHHHHHHHHHHHHHHHHHHHHHHHHHHHHHHHGHHHHHHHHHHHHHHHHHHHHHHHHHHHHHHHHHHGHHHHHGHHHHHGGHHHHHHHHHHHHHHFHHHGHHHHHHHHHHHHHHHGHHHHHHHHHHHGGHHHHHHGHHHHHHGFHHGGG
@M05620:45:000000000-G6HP7:1:1101:7239:5260 1:N:0:100
ATCTCTATCTCCTAAAAACCTGTTTAGATTTGGAGATAGACCTTCAGGTTTTTCATCATTTTCTGCATGAATTATACATTGACCACGTTCCAGCGTGGTCAGTTTGCAGCATTCTGTTATTTTGTTTGACAGAGTGTCTTGTTGAGAACATATGTAGGACATGATTTTTTCCTGCAACAGGGAAAATAAAGTATAAGTTTTAAAGATTTATTCTTTAATAAAGGATCTCAAAGCCAGCTTTAGAAAAAGGA
+
AAABAFFFFFFFGFFGGGGGGGFHHHHHGHGHCGGGHGGFHHHHHFHHHHHGGGHHHHHHHHGHHHHHHFGHHFFGGHHHGEHFCFGHHGHHHHG?EEGFHHHHHHFFH3FHHGHHHHHHHHHHHHHHFHHGFHHGHHHGHHHHFFFGGHHHHFFHGHFGHHHHHHHDHGHGGHBHBGEHHGGHHHHHGBGGHHHFF>GGGHHGHHG<GG<F1FHHH=GGDDGFHHHHHHGHFCGHCAGHHGC0;;G.;A;
@M05620:45:000000000-G6HP7:1:1101:9800:5260 1:N:0:100
ATCTCTATCTCCTAAAAACCTGTTTAGATTTGGAGATAGACCTTCAGGTTTTTCATCATTTTCTGCATGAATTATACATTGACCACGTTCCAGCGTGGTCAGTTTGCAGCATTCTGTTATTTTGTTTGACAGAGTGTCTTGTTGAGAACATATGTAGGACATGATTTTTTCCTGCAACAGGGAAAATAAAGTATAAGTTTTAAAGATTTATTCTTTAATAAAGGATCTCAAAGCCAGCTTTAGAAAAAGGA
+
CCCCDFFFFFFFGGGGGGGGGGHHHHHHHHHHHHHHHHHHHHHHHHHHHHHGGHHHHHIHHHIHIHHHHHHHHHHHHHHHHHHHHHGGHHHHHHGGGGHHHHHHHHHHHHHHHHHHHHHHHHHHHHHHHHHHHHHHHHHHHHHHHHHHHHHHHHHHHHHHHHHHHHHHHGHHHHHHHHHHHGGHHHHHHHHHHHHHHHHHHHHHHHHHHHHHHHHHHHHHHHHGHHHHHHHHHHHHHGHHHHHHHHHHGGH
@M05620:45:000000000-G6HP7:1:1101:7258:5271 1:N:0:100
ATCTCTATCTCCTAAAAACCTGTTTAGATTTGGAGATAGACCTTCAGGTTTTTCATCATTTTCTGCATGAATTATACATTGACCACGTTCCAGCGTGGTCAGTTTGCAGCATTCTGTTATTTTGTTTGACAGAGTGTCTTGTTGAGAACATATGTAGGACATGATTTTTTCCTGCAACAGGGAAAATAAAGTATAAGTTTTAAAGATTTATTCTTTAATAAAGGATCTCAAAGCCAGCTTTAGAAAAAGGA
+
BCCCCFFFFFFFGGGGGGGGGGGHHHHHHHHHHHHHHHHHHHHHHHHHHHHGGHHHHHHHHIHHIHHHHGHHHHHHHHHHHGHHHHGHHHHHHHGGGGHHHHHHHHHHHHHHHHHHHHHHHHHHHHHHGHHHHHGHHHHHHHHHHHHHHHHHHHHHHHHHHHHHHHHHHGHHHHHHHHHHHGGHHHHHGGHHHHHHF>GHHHGHHHHHHHHHHHHHGHHGHHHHHHHGHFFHHFGHHGHHHHHHHHGHGGG
@M05620:45:000000000-G6HP7:1:1101:9816:5277 1:N:0:100
ATCTCTATCTCCTAAAAACCTGTTTAGATTTGGAGATAGACCTTCAGGTTTTTCATCATTTTCTGCATGAATTATACATTGACCACGTTCCAGCGTGGTCAGTTTGCAGCATTCTGTTATTTTGTTTGACAGAGTGTCTTGTTGAGAACATATGTAGGACATGATTTTTTCCTGCAACAGGGAAAATAAAGTATAAGTTTTAAAGATTTATTCTTTAATAAAGGATCTCAAAGCCAGCTTTAGAAAAAGGA
+
AABBBFFFFFFFGGGGGGGGGGHHHHFHFHHHHHHHHFHHHHHHHHHGHHHGGHHHHHHHHHHHHHHHHHHHHH5FHGHHHHHHHHGHHHHHHHGGGGHHHHHHHHHGHHGGHHHHHHHHHHHHHHHHHHHHHHGHHHHHHHHHHHHHHHHHHHHHHHHHHHHHHHHHHGHHHHHHHHHHHGGGHHHHHHHGGHHGHGHHHFHGHHHHHGHHHHHHGHHHGFHHGHHGHFHHHHHHHGHHHHHHGFEGGGH
@M05620:45:000000000-G6HP7:1:1101:7243:5282 1:N:0:100
ATCTCTATCTCCTAAAAACCTGTTTAGATTTGGAGATAGACCTTCAGGTTTTTCATCATTTTCTGCATGAATTATACATTGACCACGTTCCAGCGTGGTCAGTTTGCAGCATTCTGTTATTTTGTTTGACAGAGTGTCTTGTTGAGAACATATGTAGGACATGATTTTTTCCTGCAACAGGGAAAATAAAGTATAAGTTTTAAAGATTTATTCTTTAATAAAGGATCTCAAAGCCAGCTTTAGAAAAAGGA
+
BBBBBFFFFFFFGGGGGGGGGGHHHHHHHHHHHHHHHFHHHHHHHHHHHHHGFHHHFGGHHHHHFHHGHFFFGHHHHHHHHFHHHHGHHHHHHHGGGGHHHFHHHHHHFGHHHHHHHHHGHHHHHHHHHHHHGHHHHHHHHHHHFHHHHHHHHHHHHHHHHHHHHHHHGBHHHHGHHHHHHGAGHHHHHHHDGFHGG=GHHHFGHGFGHHGHHHHHHHHHHFFFFHHFHHHGHHHHGGHHHHHGHGHHGGG
@M05620:45:000000000-G6HP7:1:1101:7257:5295 1:N:0:100
ATCTCTATCTCCTAAAAACCTGTTTAGATTTGGAGATAGACCTTCAGGTTTTTCATCATTTTCTGCATGAATTATACATTGACCACGTTCCAGCGTGGTCAGTTTGCAGCATTCTGTTATTTTGTTTGACAGAGTGTCTTGTTGAGAACATATGTAGGACATGATTTTTTCCTGCAACAGGGAAAATAAAGTATAAGTTTTAAAGATTTATTCTTTAATAAAGGATCTCAAAGCCAGCTTTAGAAAAAGGA
+
BBBABFFFFBFFGGFGGGGGGGHHHHFHHHFHGHHHHHGHHHHHHHHFHFHGGHHHGHHHHHHHFGHHHFHHHHHHHGHHHHFHHHGHHHGHFGGEAEGGHHGFHGHHHHHHHFFHGHHHHFHHFHHHGGHHHGHHHHHHHHHHHHHHGHHHHHHHHGHHHHHHFGGHHGFHHHHHHHGHHEEGHHHHGFHHHHHHHHHHHFHGFHHHHHGHHHHHHHHHHHBGFGHHHHHHHHFHHGHHHGFFGHHGDDH
@M05620:45:000000000-G6HP7:1:1101:23600:5299 1:N:0:100
TACCTGTACTGGGGAAGCATTTGAATATCCCCCCATGGTGATGGGGACGGAGAACTGCTCCATAAACACAGGCAACGTGCCTAACTTTCCCGGGAAGATGAAGTCAAAGAGCGACCACAGCTCTTCGGAGGTTATTTTGCATCGGTGAGCCAGACAGAATGATCCGATGAGGGGTGCGAAACTATTTGAGGAAAGGAAGCACCTTTTTATTAAATTTACCTTTTAGCAATCGCCATTCCTACCCTAAAGAT
+
CBBCCFFFFFFFGGGGGGGGGGHHHHHHHHHGGGGHHHGHGHHHHGGGGGGGGHHHHHHHHHHHHHHHHHHHGHHHGHHHHHHHHHHHHHHGGGGGGHHHHHHHHHHHHHHHGGGGGHHHHHHHHHHGGGGCHHHHHHHHHHHGGEGGHGHHHHGHHHHHHHHHHHEGGHHFGGCEGGDDGGGGGGGGGGFCFFFCFGGGGGFFFFFFFFFFEBFFFFFFFFFFFFFFFFFFFFFFFFFFFFFFFFFFFFF
@M05620:45:000000000-G6HP7:1:1101:15353:5306 1:N:0:100
CATCCTGACCCTGAAGTACCCGGCTTGATTTCTGACATTAGATCGGAAGAGCACACGTCTGAACTCCAGTCACCGGCTATGATCTCGTATGCCGTCTTCTGCTTGAAAAAAAAAACAAGGTCAGCTGAGGGGATTTCTTTGTGTACGCAACGAGAAACCTGAAAGAAGCATTTGTTAACTAAGACCTGCTGCGACATTCATGAGTTTTTAGCCGCCTTGCTTCTTCGCACAGACTCTCTCCTCTCATGCCC
+
AAABCFFFFFFFGGGGGGGGGGGGGGGHHHHHHGGHHHHHGGHHHGGGGHHHHHHHGHHHGFHHHHHHHGFGHHE>EEGHHHH4@FGFEHHHHGEEHGHHHFGHFFHGFHCEGCG//?2/2@2<2@@20/////<>FGHHBHEG11<.<-@<<.<<//.C:/;:GGFCHFFGF0:;000;;9;0;FFF.;009-;-.0;CCB00;9BF.:BF/;-9A.99/;FB/B..;@-//:/B//;/////;B/9://
@M05620:45:000000000-G6HP7:1:1101:23608:5318 1:N:0:100
TACCTGTACTGGGGAAGCATTTGAATATCCCCCCATGGTGATGGGGACGGAGAACTGCTCCATAAACACAGGCAACGTGCCTAACTTTCCCGGGAAGATGAAGTCAAAGAGCGACCACAGCTCTTCGGAGGTTATTTTGCATCGGTGAGCCAGACAGAATGATCCGATGAGGGGTGCGAAACTATTTGAGGAAAGGAAGCACCTTTTTATTAAATTTACCTTTTAGCAATCGCCATTCCTACCCTAAAGAT
+
BBBBBFFFFFFFGGCGGGGGGGGHHHHHHHHGGGGHHGGHFHHHHGGGGGGGGHHHHHHHHHHHHHHHHHHHGHHHGFHHHHHHHHHHHHHGGGGGGGHHHHHHHHHHHHHHGGGGGHHHHHHHHGHGGGGCGGHHHHHHHHHG?DEGHFHHHHGHHGHHHHHHHHFDGHHHGG;CGGFGGGGGGGGGGGGBBBFAFBAEBCFFFFFFFFFFFFFFFFFFFFFFFFFFFBBEEDFEFFFFFFFFBBBBBFF
@M05620:45:000000000-G6HP7:1:1101:15780:5323 1:N:0:100
TACCTGTACTGGGGAAGCATTTGAATATCCCCCCATGGTGATGGGGACGGAGAACTGCTCCATAAACACAGGCAACGTGCCTAACTTTCCCGGGAAGATGAAGTCAAAGAGCGACCACAGCTCTCGGAGGTTATTTTGCATCGGTGAGCCAGACAGAATGATCCGATGAGGGGTGCGAAACTATTTGAGGAAAGGAAGCACCTTTTTATTAAATTTACCTTTTAGCAATCGCCATTCCTACCCTAAAGATC
+
BBBCCFFFFFFFGGGFGGGGGGHHHHFHHHHGGGGHHHFGFHHHHGGGGGGGGHHHFFHHHHHHHGHHHGHHGHHHGHHHHHHHHHHHHHHGGGGGGHHHFHHFGHHHHHHHGGGGGHGGHGHHHGGGGGEFHHHHHGHHHHGGGGGHHHHHHGHGHHHHEHGHHGGGGHHGGDDGGBAGGGGGGGGGGGFFFFGGGGGFGFFFFFFEBFEFFFFFFEFFFFFFFFFFFFEEFFFFFFFFFFFFF/9FFFF
@M05620:45:000000000-G6HP7:1:1101:22885:5326 1:N:0:100
TACCTGTACTGGGGAAGCATTTTAATATCCCCCCATGGTGATGGGGACGGAGAACTGCTCCATAAACACAGGCAACGTGCCTAACTTTCCCGGGAAGATGAAGTCAAAGAGCGACCACAGCTCTCGGAGGTTATTTTGCATCGGTGAGCCAGACAGAATGATCCGATGAGGGGTGCGAAACTATTTGAGGAAAGGAAGCACCTTTTTATTAAATTTACCTTTTAGCAATCCCATTCCTACCCTAAAGATCG
+
AAABBFFFFFFFGC2EGGGGGGHHGHHHHHHGGGGHHHGFFGHHHGGGGG1EGHHHHHHHHHHGGHHHHHHHGHHHGHHHHHHHHHHHHHHGGGGGGHHHFHHHHHHEHHHHGGGGGHHHHHHHHDFCCGAGHHHHHHHGHHG?GDFFGGHGHGGGCGHHHHHGHGGGHHGGFCFDCCBFGGEGGGGGGGFFFFGGGGEGGFFFFFFFFFBFFFFFFFFFFFFFFFFFFFB9FFFFFFFFAFFFFFFFFF.
@M05620:45:000000000-G6HP7:1:1101:15766:5333 1:N:0:100
TACCTGTACTGGGGAAGCATTTGAATATCCCCCCATGGTGATGGGGACGGAGAACTGCTCCATAAACACAGGCAACGTGCCTAACTTTCCCGGGAAGATGAAGTCAAAGAGCGACCACAGCTCTCGGAGGTTATTTTGCATCGGTGAGCCAGACAGAATGATCCGATGAGGGGTGCGAAACTATTTGAGGAAAGGAAGCACCTTTTTATTAAATTTACCTTTTAGCAATCGCCATTCCTACCCTAAAGATC
+
CCCCDFFFFFFFGGGGGGGGGGHHHHHHHHHGGGGHHHGHHHHHHGGGGGGGGHHHHHHHHHHHHHHHHHHHGHHHGHHHHHHHHHHHHHHGGGGGGHHHHHHHHHHHHHHHGGGGGHHHHHHHHGGGGGGHHHHHHHHHHHGGGGGHHHHHHGHHHHHHHHHHHGGGHHHGGFGGGGGGGGGGGGHGGGFGGGGGGGGGGFFFFFFFFHFFFFFFFFFFHFFFFFFFFFEFFFFFFFFHFFFFFFFFFFF
@M05620:45:000000000-G6HP7:1:1101:22889:5348 1:N:0:100
TACCTGTACTGGGGAAGCATTTTAATATCCCCCCATGGTGATGGGGACGGAGAACTGCTCCATAAACACAGGCAACGTGCCTAACTTTCCCGGGAAGATGAAGTCAAAGAGCGACCACAGCTCTCGGAGGTTATTTTGCATCGGTGAGCCAGACAGAATGATCCGATGAGGGGTGCGAAACTATTTGAGGAAAGGAAGCACCTTTTTATTAAATTTACCTTTTAGCAATCCCATTCCTACCCTAAAGATCG
+
CCCCCFFFFFFFGGGGGGGGGGHHHHHHHHHGGGGHHHHHHHHHHGGGGGGGGHHHHHHHHHHHHHHHHHHHGHHHGHHHHHHHHHHHHHHGGGGGGHHHHHHHHHHHHHHHGGGGGHHHHHHHHDFDGGEHHHHHHHHGHHGGGGGGGGHHHGHHFHHHHHHHHGGGHHHGGCFGGFFGGGGGGGGGGGFGGFGFFFGGGFFFFFFFFFFFFFFFFFFFFFFFFFFFFFFFFFFFFFFFFFFFFFFFFFF
@M05620:45:000000000-G6HP7:1:1101:8248:5355 1:N:0:100
ATCTCTATCTCCTAAAAACCTGTTTAGATTTGGAGATAGACCTTCAGGTTTTTCATCATTTTCTGCATGAATTATACATTGACCACGTTCCAGCGTGGTCAGTTTGCAGCATTCTGTTATTTTGTTTGACAGAGTGTCTTGTTGAGAACATATGTAGGACATGATTTTTTCCTGCAACAGGGAAAATAAAGTATAAGTTTTAAAGATTTATTCTTTAATAAAGGATCTCAAAGCCAGCTTTAGAAAAAGGA
+
ABBACFFFFFFFGGGGGGGGGGHHHHHHGHHHHHHHGHHHHHHHHHHGHHHGGHHHHHIHHHIHHHHHHHHHHHHHHHHHHHHHFHCGHHHHHHGGGGHHHHHHHHHGHHHHHHHHHHHHHHHHHHHHGHHHHHHHHHHHHHHHFHGHHHHHHHHHHGHHHHHFFHHHHGHHHHGHHFFHHGGHHGHHHGHGHHGGH<FHHHFHHHHHHGHHHHHHGGHHHHHFBGHFGFFGHHGHGGHHHHHHFHGFGGH
@M05620:45:000000000-G6HP7:1:1101:8226:5357 1:N:0:100
ATCTCTATCTCCTAAAAACCTGTTTAGATTTGGAGATAGACCTTCAGGTTTTTCATCATTTTCTGCATGAATTATACATTGACCACGTTCCAGCGTGGTCAGTTTGCAGCATTCTGTTATTTTGTTTGACAGAGTGTCTTGTTGAGAACATATGTAGGACATGATTTTTTCCTGCAACAGGGAAAATAAAGTATAAGTTTTAAAGATTTATTCTTTAATAAAGGATCTCAAAGCCAGCTTTAGAAAAAGGA
+
BCCCCFFFFFFFGGGGGFGGGGHHHHGHHHHHHFGHHHHHHHHHHHHHHHHGGHHHHHHHHHHIHHHGHHHHHHHHHHHHHGHFHHGHHHHHHHGEGGHHHHHHHHFHHEFHHHHHHHHHHHHHHHHHHHHHHHHHHHHHHHHHFGGHHHHHHHHHHHHHHHHHHHHHHGHHHHGHHHHHHGGHHGGGFFGHGGHHGFGHHHHHHGHHHHHHHHHHHHHGFHHHHHHHFFHGHCGFGEHHHHHFGHGHGGC
@M05620:45:000000000-G6HP7:1:1101:14863:5366 1:N:0:100
TACCTGTACTGGGGAAGCAATCGCCATTCCTACCCTAAAGATCGGAAGAGCACACGTCTGAACTCCAGTCACCGGCTATGATCTCGTATGCCGTCTTCTGCTTGAAAAAAAAAAAAAAAACCAAGCAATAAATAGAAGCCTCAAGTCCGCACAACTTAGACATCAGGAGCAGAAGCCTTCTCTCTGACGCTGCACCTGAGGCCCTCAAAGCCTAAACGCGCCTATGGACGGCTGACAACGACCCCCCTATC
+
BBCCDFFFFFFFGGGGGGGGGGGGGGGHHHHHHHHHHHHHHHHHGGGGHHHHHFHGGHHGGFHHHHHHHHHHHGGGGGHHFHDGHHGGHHHHGFFHGHHHHHHFHHHGHGGGGDB<>/<>....0.0/0101=101110.0/000111.---</.0101101100000...///00.00000100111...<./0/////......:<01<.<<000.----9.10010-----</01.-.---.---<00
@M05620:45:000000000-G6HP7:1:1101:8241:5371 1:N:0:100
ATCTCTATCTCCTAAAAACCTGTTTAGATTTGGAGATAGACCTTCAGGTTTTTCATCATTTTCTGCATGAATTATACATTGACCACGTTCCAGCGTGGTCAGTTTGCAGCATTCTGTTATTTTGTTTGACAGAGTGTCTTGTTGAGAACATATGTAGGACATGATTTTTTCCTGCAACAGGGAAAATAAAGTATAAGTTTTAAAGATTTATTCTTTAATAAAGGATCTCAAAGCCAGCTTTAGAAAAAGGA
+
BCCCCFFFFFFFGGGGGGGGGGHHHHHHHHHHHHHHHHHHHHHHHHHHHHHGGHHHHHIHHHIHIHHHHHHHHHHHHHHHHHHHHHGHHHHHHHGGGGHHHHHHHHHHHHHHHHHHHHHHHHHHHHHHGHHHHHHHHHHHHHHHHHHHHHHHHHHHHHHHHHHHHHHHHGHHHHHHHHHHHGGHHHHHHHHHHHHHHFHHHHHHHHHHHHHHHHHHHHHHHGHHHHHHHGHHHHHHHGHHHHHGGGHHGGH
@M05620:45:000000000-G6HP7:1:1101:9638:5376 1:N:0:100
TACCTGTACTGGGGAAGCATTTGAATATCCCCCCATGGTGATGGGGACGGAGAACTGCTCCATAAACACAGGCAACGTGCCTAACTTTCCCGGGAAGATGAAGTCAAAGAGCGACCACAGCTCTCGGAGGTTATTTTGCATCGGTGAGCCAGACAGAATGATCCGATGAGGGGTGCGAAACTATTTGAGGAAAGGAAGCACCTTTTTATTAAATTTACCTTTTAGCAATCGCCATTCCTACCCTAAAGATC
+
DCCCDFFFFFFFGGGGGGGGGGHHHHHHHHHGGGGHHHHHGHHHHGGGGGGGGHHHHHHHHHHHHGHHHHHHGHHHGHHHHHGHHHHHHHHGGGGGGHHHHHHHHHHHHHHHGGGGGHHHHHHHHGGGGGGHHHHHHHHHHHGGGGGHHHHHHGHHHHHHHHHHHGGGHHHGGGGGGFFGGGGGHHGFGGFGGGGGGGGGGFFFFFFFFFFFFFFFFFFFFFFFFFFFFFEFFFFFFFFFFFFFFFFFFFF
@M05620:45:000000000-G6HP7:1:1101:8259:5376 1:N:0:100
ATCTCTATCTCCTAAAAACCTGTTTAGATTTGGAGATAGACCTTCAGGTTTTTCATCATTTTCTGCATGAATTATACATTGACCACGTTCCAGCGTGGTCAGTTTGCAGCATTCTGTTATTTTGTTTGACAGAGTGTCTTGTTGAGAACATATGTAGGACATGATTTTTTCCTGCAACAGGGAAAATAAAGTATAAGTTTTAAAGATTTATTCTTTAATAAAGGATCTCAAAGCCAGCTTTAGAAAAAGGA
+
ABBBBFFFFFFFGGGGGGGGGGHHHGHHHHHHHGHHGHHHHHHHHHHHHHHGGHHHHHHHHHHHHHHHHHHHHHHHHHHHHGHHGHFGHHHHHHGGGGHHFHHHHHHGHHHHGHHHHHGHHHHHHHHHGHHHHHHHHHHHHHHHGHGHHFHHHHHHGFFHHHHHHHHHHGHHHHHHGHFHH/FGHHHHGGHGGFHHHGHHHGHHHGHHHBGGGHHHGGHGGHHHGHHFGEFFHHGGHGHHHHH0CCCGGCG
@M05620:45:000000000-G6HP7:1:1101:8226:5384 1:N:0:100
ATCTCTATCTCCTAAAAACCTGTTTAGATTTGGAGATAGACCTTCAGGTTTTTCATCATTTTCTGCATGAATTATACATTGACCACGTTCCAGCGTGGTCAGTTTGCAGCATTCTGTTATTTTGTTTGACAGAGTGTCTTGTTGAGAACATATGTAGGACATGATTTTTTCCTGCAACAGGGAAAATAAAGTATAAGTTTTAAAGATTTATTCTTTAATAAAGGATCTCAAAGCCAGCTTTAGAAAAAGGA
+
1AAAAFFFFFFFGGGGFFFEGABAD33AFHFHC1BFFHGCHFHHHHHHGHHGGHEGHHHGGHFHE1GGHGFFHHHGHHHGHEGCCEEHCGHHHG?>EEHHFFFGHB1GGFGHFGHHHGFHHHHEHHHHBGGFHHDGGGHHHGHHBCEGHHDGHHHHHHHGHHGHHHHHHCHGHHF<DFGFHGGHEFFHGGHHGHHBGDGHHGFHDHGHHHHGHHHHHDDFHD00FHCHFHHFHHHHHACGGHC0C0GH.CC
@M05620:45:000000000-G6HP7:1:1101:18993:5404 1:N:0:100
CATCCTGACCCTGAAGTACCCCGGCTTGATTTCTGACATTAGATCGGAAGAGCACACGTCTGAACTCCAGTCACCGGCTATGATCTCGTATGCCGTCTTCTGCCTGAAAAAAAAAACAGTGCTGCTGACCGAGTCCCCCCTGAACCCCAAGGCCAACAGAGAGAAGATGACTCAGGTGATGCTCGGCCCACGCCCGTTCTCCTCCCTTCCTCTCCCCAGCCATTTTCTGCCCGGCTTGTTCTCTCACATTA
+
BBBBBFFFFFFFGGGGGFGGGG22A2AAB5BF55D5F3G5A5D55A2ACE112FGFEEFAFFGF3FHF3GB@@FF1>F/1F344B4@1B>F343>>>1?4BBG33B0B33?/<<//<?0@1@2@FHFEBGG?//01<..-<./<<.?EGD.CGCGHG.//;B..//;0099C000/;/009;00.-.9-.9-..;-;9B./9/./..;.9B//9BFA9:.../;B///;9;99---;-9//;;B///9///
@M05620:45:000000000-G6HP7:1:1101:22023:5431 1:N:0:100
TACCTGTACTGGGGAAGCATTTGAATATCCCCCCATGGTGATGGGGACGGAGAACTGCTCCATAAACACAGGCAACGTGCCTAACTTTCCCGGGAAGATGAAGTCAAAGAGCGACCACAGCTCTTCGGAGGTTATTTTGCATCGGTGAGCCAGACAGAATGATCCGATGAGGGGTGCGAAACTATTTGAGGAAAGGAAGCACCTTTTTATTAAATTTACCTTTTAGCAATCGCCATTCCTACCCTAAAGAT
+
DCCDDFFFFFFFGGGGGGGGGGHHHHHHHHHGGGGHHHGGGHHHHGGGGGGGGHHHHHHHHHHHHHHHHHHHGHHHGHHHHHHHHHHHHHHGGGGGGHHHHHHHHHHHHHHHGGGGGHHHHHHHHHHGGGGEHHHHHHHHGHHGGGGGHFHHHHGHHHHHHHHHHHEGGGHHGGCFGGEFGGGGGGGHGFGCFFGFGGGGFFFFFFFFFFFFFFFFFFFFFFFFHFFFFFFFFFFFFFFFFFFFFFFFFFF
@M05620:45:000000000-G6HP7:1:1101:23412:5431 1:N:0:100
ATCTCTATCTCCTAAAAACCTGTTTAGATTTGGAGATAGACCTTCAGGTTTTTCATCATTTTCTGCATGAATTATACATTGACCACGTTCCAGCGTGGTCAGTTTGCAGCATTCTGTTATTTTGTTTGACAGAGTGTCTTGTTGAGAACATATGTAGGACATGATTTTTTCCTGCAACAGGGAAAATAAAGTATAAGTTTTAAAGATTTATTCTTTAATAAAGGATCTCAAAGCCAGCTTTAGAAAAAGGA
+
CDDDDFFFFFFFGGGGGGGGGGHHHHHHHHHHHHHHHHHHHHHHHHHHHHHGGHHHHHHHHIIHIHHHHHHHHHHHHHHHHHHHHHGHHHHHHHGFGGHHHHHHHHHHHHHHHHHHHHHHHHHHHHHHHHHHHHHHHHHHHHHHHHHHHHHHHHHHHHHHHHHHHHHHHGHHHHHHHHHHHGGGHHHHHHHHHHHHHHHHHHHHHHHHHHHHHHHHHHHHHHHHHHHHHGHGGHHHHGHHHHHGHHHHGGH
@M05620:45:000000000-G6HP7:1:1101:23919:5434 1:N:0:100
TACCTGTACTGGGGAAGCATTTGAATATCCCCCCATGGTGATGGGGACGGAGAACTGCTCCATAAACACAGGCAACGTGCCTAACTTTCCCAGGAAGATGAAGTCAAAGAGCGACCACAGCTCTCGGAGGTTATTTTGCATCGGTGAGCCAGACAGAATGATCCGATGAGGGGTGCGAAACTATTTGAGGAAAGGAAGCACCTTTTTATTAAATTTACCTTTTAGCAATCGCCATTCCTACCCTAAAGATC
+
A?AA>DFBFFFFC?FGCGCAGGHHHHFEGGGFGEEHFFFDFFHHHGGCGG/EECGHFGHBBCBEGHFGFHHHGHFHGHHFHFHHHFHHDFHHGFAGHFHHHEHHHFGHHGFFEGGGGFHHAGHHGEFACGCGHHHHHH11??AACCGCF0CGHEG<FF<FHHHHGCCGGHFFCGGG?CC@@GGGGGGFEF0CFFFFE?AF/:9FGGGGGFFFFFFFFFBBFFFFFFFBBF99BAAFFFFFB-AFFFFFFFF
@M05620:45:000000000-G6HP7:1:1101:23402:5448 1:N:0:100
ATCTCTATCTCCTAAAAACCTGTTTAGATTTGGAGATAGACCTTCAGGTTTTTCATCATTTTCTGCATGAATTATACATTGACCACGTTCCAGCGTGGTCAGTTTGCAGCATTCTGTTATTTTGTTTGACAGAGTGTCTTGTTGAGAACATATGTAGGACATGATTTTTTCCTGCAACAGGGAAAATAAAGTATAAGTTTTAAAGATTTATTCTTTAATAAAGGATCTCAAAGCCAGCTTTAGAAAAAGGA
+
BBCCCFFFFFFFGGGGGGGGGGHHHHHHHHHHHHHHHHHHHHHHHHHHHHHGGHHHHHHHHHHIHHHHHHHHHHHHHHHHHGHHGHGGHHHHHHGFGGHGHHHHHHHHHHHHHHHHHHHHHHHHHHHHHHGHHHGHHHHHHHHHHHGHHGHHHHHHHHHHHHHHHHHHHGHHHHHHHHHHHGGHHHHHHGHHHGHGHGHHHGHHHHHHHGHHHHHHHGHHHFHHHHHHHHHGHHHHHGHHHHHHGGFHGGH
@M05620:45:000000000-G6HP7:1:1101:12043:5518 1:N:0:100
CATCCTGACCCTGAAGTACCCCATTGAGCATGGCATCGTCACCAACTGGGACGACATGGAGAAGATCTGGCACCACACCTTCTACAACGAGCTGCGCGTGGCCCCGGAGGAGCACCCAGTGCTGCTGACCGAGGCCCCCCTGAACCCCAAGGCCAACAGAGAGAAGATGACTCAGGTGAGGCTCGGCCGACGCCCGTGCTCCTCCCGTCCTTCCCCCAGTCATTTTCTGCCCGGCTTGATTTCTGACCTTT
+
ABCBCFFFFFFFGGGGGGGGGGGHHHHHHHHHHHHHHGHHHGGHGGHHHGHHGGGGGHHGHHHHHHHHHHHHHGHHHGGHHHHGHHHHGGGGGHHGGGEECEHHGGGGGGFGHHHHGGHGHGGHHHCFHHGGGCGGGGGGGGFHHHGGGGHGHHGGGGGGGGGGGGFGGGGGGGGGGGBFGFGGFFEFFBDFFFFFDFFEFFFFFEAAFFDBBFFFF-:FFFFFFFFFF/BEFFFFF;ABFFFFFBB/;B/
@M05620:45:000000000-G6HP7:1:1101:16793:5532 1:N:0:100
AGATTACTGCAACAGTTCCCCCTGGACCTGGAAAAGTTTCTTGCCTGGCTTACAGAAGCTGAAACAACTGCCAATGTCCTACAGGATGCTACCCGTAAGGAAAGGCTCCTAGAAGACTCCAAGGGAGTAAAAGAGCTGATGAAACAATGGCAAGTAAGTCAGGCATTTCCGCTTTAGCACTCTTGTGGATCCAATTGAACAATTCTCAGCATTTGTACTTGTAACTGACAAGCCAGGGACAAAACAAAGAT
+
AABCCFFFFFFFGGGGGGGGGGGGHHHHHHHHHHHHHHHHHHHHHHHHHHHHHHHHHGHHHHHHHHHHHHHHHHHHHHHHHHHHHHHHHHHHHHGGGGHHHHHHHHHHGHHHHHHHHHHHHHHGGHGGHHHHHGHHHHHHHHHHHHHHHHHHHGHHHHHHHHBGHHHHHHGGGGGHHHHHHHHHHHHGHHHHHHHHHHHHHHHHHHHHHHHHHHHHHHHHHHGHHHHHHHHHHGGGGGGGGGFGGGGGGGF
@M05620:45:000000000-G6HP7:1:1101:7103:5532 1:N:0:100
ATCTCTATCTCCTAAAAACCTGTTTAGATTTGGAGATAGACCTTCAGGTTTTTCATCATTTTCTGCATGAATTATACATTGACCACGTTCCAGCGTGGTCAGTTTGCAGCATTCTGTTATTTTGTTTGACAGAGTGTCTTGTTGAGAACATATGTAGGACATGATTTTTTCCTGCAACAGGGAAAATAAAGTATAAGTTTTAAAGATTTATTCTTTAATAAAGGATCTCAAAGCCAGCTTTAGAAAAAGGA
+
@ABCBFFFFFFFGGGGGGGGGGHHHHHHHHHHHGGHHHHGHHHHHHHHHHHGGHHHHIHHHIHHIHHHHHHHHGHHHGHHHGHHFHGHHHHHHHGEFGHHHHHHHHGHHGHHHHHHHHHHHHHHHHHHGHHHHHGHHHHHHHHHHHGHHHHHGHHHHHHHHHHHHHHHHGHHHHHHHHHHHGGHHHHHGGHHGHGFGFHHHHGHHGHHHHHHHHHHHHHGHHHHHHHHHGEFHGHHGGHHHHHHGHHHGGF
@M05620:45:000000000-G6HP7:1:1101:12033:5536 1:N:0:100
CATCCTGACCCTGAAGTACCCCATTGAGCATGGCATCGTCACCAACTGGGACGACATGGAGAAGATCTGGCACCACACCTTCTACAACGAGCTGCGCGTGGCCCCGGAGGAGCACCCAGTGCTGCTGACCGAGGCCCCCCTGAACCCCAAGGCCAACAGAGAGAAGATGACTCAGGTGAGGCTCGGCCGACGCCCGTGCTCCTCCCGTCCTTCCCCCAGTCATTTTCTGCCCGGCTTGATTTCTGACATTA
+
CCCCCFFFFFFFGGGGGGGGGGGHHHHHHHHHHHHHHGHHHGHHHGHHHHHHGGGGGHHHHHHHHHHHHHHHHGHHHGGHHHHHHHHHGGGGGHHGGGGGGGHHGGGGGGGGHGHHGGHGHHHHHHHHHHGGGGGGGGGGGGHHHHGGGGHGHHGGGGGGGGGGGGGGGGGGGGGGGGGGGGGGFFFFFFFFFFFF@DFFFFFFFFFFFFFFFFFFFFFFFFFFFFFFFFFFFFFFFFFFFFFFFEFFFF0
@M05620:45:000000000-G6HP7:1:1101:12786:5545 1:N:0:100
TACCTGTACTGGGGAAGAGTGTAGCAATCGCCATTCCTACCCTAAAGATCGGAAGAGCACACGTCTGAACTCCAGTCACCGGCTATGATCTCGTATGCCGTCTTCTGCTTGAAAAAAAAAAAAACTGGGGGGCTTTCTTTTTGTCAGCACCTAGCAACCTGACCAACGCCTTTTTTCACTACGTCCTGCTTAGTCCTTCCTGCGTTTTCGTCTCCCTTCCTTTTCCTCACCTCTTCTCTCCTTCCCTCCCC
+
AABBBFFFFFFFGGGEEGGGGFEGHHHHHGGGGGHHHHGHFGHHGHHGHHHFGGFFHGHHHHGFHHGGHHHHHFHFGGHHGGGGGGGEH4GGEFDFGHHGGGFEGHHHHHFGHFHHGGFC@///<110/---@AEB/BFF/9-B///9;9E//9///;:F.//9/.99--.9B/9-9/:B//..;.9/BB///9;/B/B/;;9-.:-:/-;;..;/.;BF///;/9///.././//////////;./.;.;
@M05620:45:000000000-G6HP7:1:1101:7109:5551 1:N:0:100
ATCTCTATCTCCTAAAAACCTGTTTAGATTTGGAGATAGACCTTCAGGTTTTTCATCATTTTCTGCATGAATTATACATTGACCACGTTCCAGCGTGGTCAGTTTGCAGCATTCTGTTATTTTGTTTGACAGAGTGTCTTGTTGAGAACATATGTAGGACATGATTTTTTCCTGCAACAGGGAAAATAAAGTATAAGTTTTAAAGATTTATTCTTTAATAAAGGATCTCAAAGCCAGCTTTAGAAAAAGGA
+
BBBBBFFFFFFFGGGGGGGGGGHFHHHHHHHHHHGHHHHHHHHHHHHHHHHGGHHHHHHHGHHHHHHHHHHHHHHHHHHHHHHHHHGHHHHHHHGGGGHHHHHHHHHHHHGHHHHHHHHHHHHHHHHHHHHHGHHHHHHHHHHHHGGHHHHHHHHHHHHHHHGHHHHHHGHHHHHHHHHHHGGHHHHHHHHHGHHHHFGHHHHHHHHHHHHHHHHHHHHHHHHHHHHHGHHHHGHHHGHHHHHGHHHHDGF
@M05620:45:000000000-G6HP7:1:1101:16787:5552 1:N:0:100
AGATTACTGCAACAGTTCCCCCTGGACCTGGAAAAGTTTCTTGCCTGGCTTACAGAAGCTGAAACAACTGCCAATGTCCTACAGGATGCTACCCGTAAGGAAAGGCTCCTAGAAGACTCCAAGGGAGTAAAAGAGCTGATGAAACAATGGCAAGTAAGTCAGGCATTTCCGCTTTAGCACTCTTGTGGATCCAATTGAACAATTCTCAGCATTTGTACTTGTAACTGACAAGCCAGGGACAAAACAAAGAT
+
BBBCCFFFFFFFGGGGGGGGGGGGHHHHHHHHHHHHHHHHHHHHHHHHHHHHHGHHHHHHHHHGHHFHHHHHHHHHHHHHHHHHHGHHHHHHHHGGGGHHHHHHHHHHGHHHHHHGHHHHHHHGGHGFHGGHHGHHHHGHHHHHHGGHHHHGHGHHHHHHHHHHHHHHHHGGGGGHHHGHHHHHHHGGHGHHFHHHHGGFFHHHHHHFHHFHHHHHHHHHHHHEHHHHHHHHEGFGGGGGGGGGGGGGGGC
@M05620:45:000000000-G6HP7:1:1101:16029:5569 1:N:0:100
TACCTGTACTGGGGAAGCATTTGAATATCCCCCCATGGTGATGGGGACGGAGAACTGCTCCATAAACACAGGCAACGTGCCTAACTTTCCCGGGAAGATGAAGTCAAAGAGCGACCACAGCTCTCGGAGGTTATTTTGCATCGGTGAGCCAGACAGAATGATCCGATGAGGGGTGCGAAACTATTTGAGGAAAGGAAGCACCTTTTTATTAAATTTACCTTTTAGCAATCGCCATTCCTACCCTAAAGATC
+
ABBCCFFFFFFFGGGGGGGGGGHHHHHHHHHGGGGHHHGGHHHHHGGGGGGGGHHHHHHHHHHHHHHGHHHHGGHHGHHHHHHHHHHHHHHGGGGGGHHHHHHHHHHHHHHHGGGGGHHHHHHHHGGGGG?GHHHHHHHHHHGGDGEHFHHHHGHHHHHHHHHHHGGGHHHGGEGGGFGGGFFGGGGGGGFGFFGGGGGFGFFBFFFFFFFFFFFFFFFFFFFFFFFFFFEFFFFFFFFFFAFFFFFFFFF
@M05620:45:000000000-G6HP7:1:1101:24123:5617 1:N:0:100
TACCTGTACTGGGGAAGCAATCGCCATTCCTACCCTAAAGATCGGAAGAGCACACGTCTGAACTCCAGTCACCGGCTATGATCTCGTATGCCGTCTTCTGCTTGAAAAAAAAAAAAAAAAACAGCGCAACAACTCCCCATGGAACCTAACACAAACACCAGCCAAAATCAAGACGACCAGCCACACCAGATAACAACTCTCGACACTGCATTCCCAACAACACGTCGCACTATACACCTACTATAAGTGCA
+
BCCCCFFFFFFFGGGGGGGGGGGGGGGHHHHHHHHHHHHHHHHHGGGGHHHHHHHGHHHGGGHHHHHHHHHHHGGGGGHHHHFHHHGGHGHHGEGHGHHHHHHHHHHHHGG/B<</<>/<-<./.-----.../<0;:////00/.//////.99.........//.0/0000/.----.:../.;.9../////;.9:99.9-;-//////;/9/9...9.....-----/:9//9///99////////;
@M05620:45:000000000-G6HP7:1:1101:9595:5628 1:N:0:100
TACCTGTACTGGGGAAGCATTTGAATATCCCCCCATGGTGATGGGGACGGAGAACTGCTCCATAAACACAGGCAACGTGCCTAACTTTCCCGGGAAGATGAAGTCAAAGAGCGACCACAGCTCTCGGAGGTTATTTTGCATCGGTGAGCCAGACAGAATGATCCGATGAGGGGTGCGAAACTATTTGAGGAAAGGAAGCACCTTTTTATTAAATTTACCTTTTAGCAATCGCCATTCCTACCCTAAAGATC
+
CBBCCFFFFFFFGGFGGGGGGGHHHHHHHHHGGGGHHHFHHHHGHGGGGGGGGHHHHHHGHHHHHGHHHGHHGHHHGHGHHHHHHHHHHHHGGGGGGHHHGHHHHHHGHHHHGGGGGHHGGHHHHGGGGGDHHHHHHHHHHHGEGGGHHFHHHGHHHHHHHHHGHFFDHHHGGDFGGFCDGGFFGGGFEGFFFGGGGGGGGFFFFFFFFFFFFFFFFFFFFFFFFFFFFF.EFFFFF:FFFFFFFBFFFFF
@M05620:45:000000000-G6HP7:1:1101:9606:5642 1:N:0:100
TACCTGTACTGGGGAAGCATTTGAATATCCCCCCATGGTGATGGGGACGGAGAACTGCTCCATAAACACAGGCAACGTGCCTAACTTTCCCGGGAAGATGAAGTCAAAGAGCGACCACAGCTCTCGGAGGTTATTTTGCATCGGTGAGCCAGACAGAATGATCCGATGAGGGGTGCGAAACTATTTGAGGAAAGGAAGCACCTTTTTATTAAATTTACCTTTTAGCAATCGCCATTCCTACCCTAAAGATC
+
CBCCCFFFFFFFGGGGGGGGGGHHHHHHHHHGGGGHHHGHHHHHHGGGGGGGGHHHHHHHHHHHHGHHHHHHGHHHGHGHHHHHHHHHHHHGGGGGFHHHHHHHHHHGHHHHGGGGGHHGHHHHHGGGGGGHHHHHHHHHHHGGGGGHHHHHHGHHHHHGFHHHHGGGHHHGGCDGGGFDGGGGGGGGGGBFGGGEFFGGGFFFFFFFFFFBFFFFFFFFFFFFFFFFFFAEDFFFFFFFFAFFFFFBFFB
@M05620:45:000000000-G6HP7:1:1101:18837:5654 1:N:0:100
TACCTGTACTGGGGAAGCATTTGAATATCCCCCCATGGTGATGGGGACGGAGAACTGCTCCATAAACACAGGCAACGTGCCTAACTTTCCCGGGAAGATGAAGTCAAAGAGCGACCACAGCTCTCGGAGGTTATTTTGCATCGGTGAGCCAGACAGAATGATCCGATGAGGGGTGCGAAACTATTTGAGGAAAGGAAGCACCTTTTTATTAAATTTACCTTTTAGCAATCGCCATTCCTACCCTAAAGATC
+
CBCCCFFFFFFFGGGGGGGGGGHHHHHHHHHGGGGHHHHHGHHHHGGGGGGGGHHHHHHHHHHHHHHHHHHHGHHHGHHHHHHHHHHHHHHGGGGGGHHHHHHHHHHHHHHHGGGGGHHHHHHHHGGGGGEHGHHHHHHGHHGGGGGGHHHHHGHHHHHHHHHHHGGGHHFGG:CGGGDDGGGGGGGGGGFGGGGGGGGFGFFFFFFFFFFFFFFFFFFFFFFFFFFEFFEFFFFFFFFFFFFFFFFFFFF
@M05620:45:000000000-G6HP7:1:1101:9496:5664 1:N:0:100
TACCTGTCTGGGGAAGCATTTGAATATCCCCCCATGGTGATGGGGACGGAGAACTGCTCCATAAACACAGGCAACGTGCCTAACTTTCCCGGGAAGATGAAGTCAAAGAGCGACCACAGCTCTCGGAGGTTATTTTGCATCGGTGAGCCAGACAGAATGATCCGATGAGGGGTGCGAAACTATTTGAGGAAAGGAAGCACCTTTTTATTAAATTTACCTTTTAGCAATCGCCATTCCTACCCTAAAGATCG
+
A>AABFFFFFFFGFEEGFGGGGHHHGHHHHGGGGHGFBGAFGHHGGGGG1E0FHGGHHHH3DBFGFFHAGHGHHHGHHFHHHHHHHHGHHGGGEEGHHHEBGGGHFHBGHHGGGCCGEGEHHHHDGCCC?GGGHHHHHEBGFDGGGGHF0FCEFGF/DDGEGGFD.DCGHGG.;AF.-;AF0CFFG0;FF/BF9;9AAFFEFFFFFFFFBBFFBFFB:9BFFF/BFFFF?EFFFFFBBFBF?BB.9BBFF.
@M05620:45:000000000-G6HP7:1:1101:9514:5667 1:N:0:100
TACCTGTCTGGGGAAGCATTTGAATATCCCCCCATGGTGATGGGGACGGAGAACTGCTCCATAAACACAGGCAACGTGCCTAACTTTCCCGGGAAGATGAAGTCAAAGAGCGACCACAGCTCTCGGAGGTTATTTTGCATCGGTGAGCCAGACAGAATGATCCGATGAGGGGTGCGAAACTATTTGAGGAAAGGAAGCACCTTTTTATTAAATTTACCTTTTAGCAATCGCCATTCCTACCCTAAAGATCG
+
CCCCCFFFFFFFGGGGGGGGGGGHHHHHHHGGGGHHHFHHHHHHGGGGGGGGHHHHHHHHHHGHHHHHHHHGHHHGHHHHHHGHHHHHHHGGGGGGHHHGHHHHHHHHHHHGGGGGHHHHHHHHDFBFGEHHHHHHHHGHHGGGGEHHHHHHGHHHHHHHHHHHGGGHHHGG;EFGEDGGGGGGGGFFGFGGGGFGGGGGFFFFFFFFFFFFFFFFFFFFFFFFFFFFFFFFFFFFFFFFFFFFFFFFFFA
@M05620:45:000000000-G6HP7:1:1101:20840:5674 1:N:0:100
ATCTCTATCTCCTAAAAACCTGTTTAGATTTGGAGATAGACCTTCAGGTTTTTCATCATTTTCTGCATGAATTATACATTGACCACGTTCCAGCGTGGTCAGTTTGCAGCATTCTGTTATTTTGTTTGACAGAGTGTCTTGTTGAGAACATATGTAGGACATGATTTTTTCCTGCAACAGGGAAAATAAAGTATAAGTTTTAAAGATTTATTCTTTAATAAAGGATCTCAAAGCCAGCTTTAGAAAAAGGA
+
BCCCCFFFFFFFGGGGGGGGGGHHHHHHHHHHHGHHHHHHHHHHHHHHHHHGGHHHHHHHHHHIHHHHHHHHHHHHHHHHHHHHHHGHHHHHHHGFGGHHHHHHHHHHHGHHHHHHHHHHHHHHHHHHHHHHHHHHHHHHHHHGHHHHHHFHHHGFHFHHHHHGHHHHHGHHHHHHFGHGHEGHHHGHHFHFHHHHHHHHHHHHHGHHHHHHHHHHHFHHHFHFHHHHGHHHHHFGHGHHHHHGGHGHGGH
@M05620:45:000000000-G6HP7:1:1101:18826:5677 1:N:0:100
TACCTGTACTGGGGAAGCATTTGAATATCCCCCCATGGTGATGGGGACGGAGAACTGCTCCATAAACACAGGCAACGTGCCTAACTTTCCCGGGAAGATGAAGTCAAAGAGCGACCACAGCTCTCGGAGGTTATTTTGCATCGGTGAGCCAGACAGAATGATCCGATGAGGGGTGCGAAACTATTTGAGGAAAGGAAGCACCTTTTTATTAAATTTACCTTTTAGCAATCGCCATTCCTACCCTAAAGATC
+
BBCCCFFFFFFFGGGGGGGGGGHGHGHHHHHGGGGHHHGHFHHFHGGGGGGGGHHHHHHHHHHHHHHHHHHHGHGHGHHHHHHGHHHHHHHGGGFGGHHGHHHHHHHHHHHHGGGGGHHHHHHHHGGGGGEHHHHHHHHHHHGGDGGCGHHHHGHHHGGGHHHHHGGGHHHGGADGGGGGGGGGGGGGGGGGGFGGFFFGGFFFFFFFFFFFFFFFFFFFFFFFFFBBFF.ADDFFFFFFFFFFFBFFFFF
@M05620:45:000000000-G6HP7:1:1101:20860:5677 1:N:0:100
ATCTCTATCTCCTAAAAACCTGTTTAGATTTGGAGATAGACCTTCAGGTTTTTCATCATTTTCTGCATGAATTATACATTGACCACGTTCCAGCGTGGTCAGTTTGCAGCATTCGGTTATTTGGTTTGACAGAGTGTCTTGTTGGGAACATATGTGGGACAGGATTTTTTCCTGAAACAGGGAAATTAAAGTATAAGTTTTAAAGATTTATTCTTTAATAAGGAATCTCAAAGCAAGCTTTAGAAAAGGGA
+
BBBBBFBFFFFFGGGGGGGGGGHHHHHHFHHHHFHHHHHHHHHHHHHHHHHGGHHHHHHHHHHHHHHHHFHHHHHHHHHHHHHHHHGH1F2553>1B0?342BG4434331@4441?11BHH44?G0/3B433B4344B43F30//?3/2333B?3B//0//<0@FHHH/FB1<1??10?G/FGGD<GH1>111>1><FH1FG000GG0<D00GH0G00=G0C0/0:;0;C00:///.;C000;FBF/C.:
@M05620:45:000000000-G6HP7:1:1101:5598:5691 1:N:0:100
ATCTCTATCTCCTAAAAACCTGTTTAGATTTGGAGATAGACCTTCAGGTTTTTCATCATTTTCTGCATGAATTATACATTGACCACGTTCCAGCGTGGTCAGTTTGCAGCATTCTGTTATTTTGTTTGACAGAGTGTCTTGTTGAGAACATATGTAGGACATGATTTTTTCCTGCAACAGGGAAAATAAAGTATAAGTTTTAAAGATTTATTCTTTAATAAAGGATCTCAAAGCCAGCTTTAGAAAAAGGA
+
>?1>AF3FFFFBGGGCCFGGCGAFH3F133GHH1A101F11B1EGFFHGGFAE02B22BDHEFHG1FGH11A21DDDBAHHF11BCEEGFFFGB>?>EHD2>@D2F1@F1FFB2B@BD2GFFHHBGFH1B>E0F>GFGFBGGGF2B<BFFHFBEDHEFD<BGHGEGGHFCHGFB<<11FFHA/F/0?D1DF?GFBB>>GHHG1=>=FHGGGHDGFHHEFBGGFHFHHHDDDGD/:/C:GHHFH00CCFCGC
@M05620:45:000000000-G6HP7:1:1101:20844:5693 1:N:0:100
ATCTCTATCTCCTAAAAACCTGTTTAGATTTGGAGATAGACCTTCAGGTTTTTCATCATTTTCTGCATGAATTATACATTGACCACGTTCCAGCGTGGTCAGTTTGCAGCATTCTGTTATTTTGTTTGACAGAGTGTCTTGTTGAGAACATATGTAGGACATGATTTTTTCCTGCAACAGGGAAAATAAAGTATAAGTTTTAAAGATTTATTCTTTAATAAAGGATCTCAAAGCCAGCTTTAGAAAAAGGA
+
CCCCDFFFFFFFGGGGGGGGGGHHHHHHHHHHHHHHHHHHHHHHHHHHHHHGGHHHHHHHHHIIIHHHHHHHHHHHHHHHHHHHHHGHHHHHHHGGGGHHGHHHHHHGHHHHHHHHHHHHHHHHHHHHGHHHHHHHHHHHHHHHHHHHHHHHHHHHHHHHHHHHHHHHHGHHHHHHHHHHHGGHHHHHGHHHHHHHHHHHHHHHHHHHHHHHHHHHHHHHHHHGHHHHHHGGGHHHHGHHHHHHHGHHGGH
@M05620:45:000000000-G6HP7:1:1101:16221:5704 1:N:0:100
TACCTGTACTGGGGAAGCATTTGAATATCCCCCCATGGTGATGGGGACGGAGAACTGCTCCATAAACACAGGCAACGTGCCTAACTTTCCCGGGAAGATGAAGTCAAAGAGCGACCACAGCTCTCGGAGGTTATTTTGCATCGGTGAGCCAGACAGAATGATCCGATGAGGGGTGCGAAACTATTTGAGGAAAGGAAGCACCTTTTTATTAAATTTACCTTTTAGCAATCGCCATTCCTACCCTAAAGATC
+
BBBBBFFFFFFFGGGGGGGGGGHHHHFHHHHGGGGHHHAFFGFGHGGGECEGGHHHHFHHHHHHHHHHHHCGGEHHGHHHHGHHHHHHHGHGGGGG/EFFFDGHHGHBEGGHGGCGGHHHHHHHHGGGGCEGDHHHHHHFFHGFGGGHGHGFFFHHHHH0DDGHHDDGCBBFCADDGGG?AFFGFGGGEG0BFFGGGFEBGEFFFFFFFF/BBFFFFEFFBBFBFF/BFF..9AEFFFFFEFFFF.;BBBF
@M05620:45:000000000-G6HP7:1:1101:16244:5711 1:N:0:100
ATCTCTATCTCTAAAAACCTGTTTAGATTTGGAGATAGACCTTCAGGTTTTTCATCATTTTCTGCATGAATTATACATTGACCAGCGTGGTCAGTTTGCAGCATTCTGTTATTTTGTTTGACAGAGTGTCTTGTTGAGAACATATGTAGGACATGATTTTTTCCTGCAACAGGGAAAATAAAGTATAAGTTTTAAAGATTTATTCTTTAATAAAGGATCTCAAAGCCAGCTTTAGAAAAAGGAAGAAAGGG
+
AABBBFDBFFFFGGGGGGGGGGHGHCFHGHHDEBGFGGFFHHHHHHHHHHGGHHHHHHHHGHFHHHGFGHHHHFHHHHHHFHFGBGEFFGHEGGE5GDGFCFFGHHGHGHGHHEGGGGGH3BFHFHHHHHHHHHHHGHEGF3EFGHFBGHGGHHEGDGHHFGHHHHFFHF0FHGEHAGFGFGDGFHEHGGGHFHFHHFGGHHHHHHHHHDGFHHHGHHHHHFGHHGGHHGGGHHF0GFFHDGHF.GHFB.A
@M05620:45:000000000-G6HP7:1:1101:5618:5711 1:N:0:100
ATCTCTATCTCCTAAAAACCTGTTTAGATTTGGAGATAGACCTTCAGGTTTTTCATCATTTTCTGCATGAATTATACATTGACCACGTTCCAGCGTGGTCAGTTTGCAGCATTCTGTTATTTTGTTTGACAGAGTGTCTTGTTGAGAACATATGTAGGACATGATTTTTTCCTGCAACAGGGAAAATAAAGTATAAGTTTTAAAGATTTATTCTTTAATAAAGGATCTCAAAGCCAGCTTTAGAAAAAGGA
+
ABCCCFFFFFFFGGGGGGGGGGHHHGHGHHGHGFFHGFHHHHHHHGHGHHHGGHHHHGHHHHHHHHHHGGHHHHHHHHHHHHHHHHGHHHHGGHGGGGHHHHHHHHHGHHHHHHHGHHHHHHHHHHHHHHHHHHHHHHHHHHHHFGHHHHHHHHHHHHHHHHHHHHHHHGHHHHHGGHHHFGGHHFFGGFGHHHHHHHHHHHHGHHHHHHHHHHHHHHHHGG0BGGHHHHHHHGHHHGHHHHFFHHHHDAG
@M05620:45:000000000-G6HP7:1:1101:14736:5727 1:N:0:100
CATCCTGACCCTGAAGTACCCCATTGAGCATGGCATCGTCACCAACTGGGACGACATGGAGAAGATCTGGCACCACACCTTCTACAACGAGCTGCGCGTGGCCCCGGAGGAGCACCCAGTGCTGCTGACCGAGGCCCCCCTGAACCCCAAGGCCAACAGAGAGAAGATGACTCAGGTGAGGCTCGGCCGACGCCCGTGCTCCTCCCGTCCTTTCCCCAGTCATTTTCTGCCCGGCTTGATTTCTGACATTA
+
BAABBFFFFFFFGGGGGGGGGGGHHHHHHHHHHHHHHGHHHGHHHGHHHHGHGGGGGGHGHHHHHHHHHHHHHGHHHGGHHHHHHHHHGGGGGHHGGGGGGGHHGGGGGGGGHHHHGGHHHHHHHHHHHHGGGGGGGGGGGGGHHHGGGGHGHHGGGGGGGGGFFGGGGGGGGGGGGGGGGGGGFFFFFFFFFFFF:DDEBFFFFFFFFFFFFBBBFFDBFFFFFFFFFFFFF;CBC-.FFFFFFBFFEF/
@M05620:45:000000000-G6HP7:1:1101:7969:5737 1:N:0:100
CATCCTGACCCTGAAGTACCCCATTGAGCATGGCATCGTCACCAACTGGGACGACATGGAGAAGATCTGGCACCACACCTTCTACAACGAGCTGCGCGTGGCCCCGGAGGAGCACCCAGTGCTGCTGACCGAGGCCCCCCTGAACCCCAAGGCCAACAGAGAGAAGATGACTCAGGTGAGGCTCGGCCGACGCCCGTGCTCCTCCCGTCCTTTCCCCAGTCATTTTCTGCCCGGCTTGATTTCTGACATTT
+
BBCCCFFFFFFFGGGGGGGGGGGHHHHHHHHHHHHHHGHHHGHHHGHHGHHHGGGGGHHHHHHHHHHHHHHHHGHHHGGHHHHHHHHHGGGGGHHGGGGGGGHHGGGGGGGGHHHHGGHCHHHHHHHHHHGGGGGGGGGGGGHHHHGGGGHGHHGGGGGGGGGGGGGGGGGGGGGGGGGGGGGGFFFFFFFFFFFFBDFFFFFFFFFFFFFFFFFFFEDFFFFFFFFFFFFFFAFFFFAFFFFFFFFFFF/
@M05620:45:000000000-G6HP7:1:1101:6414:5760 1:N:0:100
AGATTACTGCAACAGTTCCCCCTGGACCTGGAAAAGTTTCTTGCCTGGCTTACAGAAGCTGAAACAACTGCCAATGTCCTACAGGATGCTACCCGTAAGGAAAGGCTCCTAGAAGACTCCAAGGGAGTAAAAGAGCTGATGAAACAATGGCAAGTAAGTCAGGCATTTCCGCTTTAGCACTCTTGTGGATCCAATTGAACAATTCTCAGCATTTGTACTTGTAACTGACAAGCCAGGGACAAAACAAAGAT
+
AAABBFFFFFFFGGGGGGGGGGGFFHHHFHHHHHFGGHHHHHHHGHFHGHHHHGHHHHHHHHHHHHEHHHGHGHHHHGHHHHHHHGHHHHBHHHFBEGHGFHGHGHHHGHHHHFGFGGGHHHHGGFGEGHHHHGHGHHGHHFHHHHHHHHHHHGHHHHHHHHHHHHHHGHFFGGGHHHGHHHHHHHHGHHGHGHHHFHHFHHHHGHHHHHHHHHHHHHHHHHHHGGHHFFGFEFGGGGGGGGFGFFG.BEF
@M05620:45:000000000-G6HP7:1:1101:18267:5767 1:N:0:100
AGATTACTGCAACAGTTCCCCCTGGACCTGGAAAAGTTTCTTGCCTGGCTTACAGAAGCTGAAACAACTGCCAATGTCCTACAGGATGCTACCCGTAAGGAAAGGCTCCTAGAAGACTCCAAGGGAGTAAAAGAGCTGATGAAACAATGGCAAGTAAGTCAGGCATTTCCGCTTTAGCACTCTTGTGGATCCAATTGAACAATTCTCAGCATTTGTACTTGTAACTGACAAGCCAGGGACAAAACAAAGAT
+
AAABBFFFFFFFGGGGGGGGGGGGHHHHGHHHHHGHGHHHHHHHHHHHHHHHHHHHHGHHHHHHHHHHHHHHHEHHHHHHHHHHHHHHHHHHHHGGGGHHGHHGHHHHGHHHHHHHHHHHHHHGGHGGHHHHHGHHHHHHHFHHHHHHGHHHHGHHHHHHHHGGHHHHHHGGGGGHGHHHHHHGHHHGHHHHHHHHHHHFHGHHHHHHHHHHHHHHHHHHHHHFHHHFGHHHHGGFGGGGGGGFFGFFFFC
@M05620:45:000000000-G6HP7:1:1101:18264:5785 1:N:0:100
AGATTACTGCAACAGTTCCCCCTGGACCTGGAAAAGTTTCTTGCCTGGCTTACAGAAGCTGAAACAACTGCCAATGTCCTACAGGATGCTACCCGTAAGGAAAGGCTCCTAGAAGACTCCAAGGGAGTAAAAGAGCTGATGAAACAATGGCAAGTAAGTCAGGCATTTCCGCTTTAGCACTCTTGTGGATCCAATTGAACAATTCTCAGCATTTGTACTTGTAACTGACAAGCCAGGGACAAAACAAAGAT
+
ABBCCFFFFFFFGGGGGGGGGGGGHHHHHHHHHHHHGHHHHHHHHHHHHHHHHHHHHHHHHHGHHHHHHHHHHHHHHHHHHHHHHGHHHHHHHHGFGGHHHHHHHHHHGHHHHHHHHHHHHGHGGHGGFFHHHGHHHHHHHHGHHHHHHHHGHGHHHHHHHHHHHHHHHHGGGGGHHHGHHHHHHGHGHHHHGHHHHHGGFHHHHHHGHHHHHHHHHHHHHHHGHHHHHHHHHGGGGGGGGGGGGGGGGGB
@M05620:45:000000000-G6HP7:1:1101:17009:5790 1:N:0:100
TACCTGTACTGGGGAAGCATTTGAATATCCCCCCATGGTGATGGGGACGGAGAACTGCTCCATAAACACAGGCAACGTGCCTAACTTTCCCGGGAAGATGAAGTCAAAGAGCGACCACAGCTCTTCGGAGGTTATTTTGCATCGGTGAGCCAGACAGAATGATCCGATGAGGGGTGCGAAACTATTTGAGGAAAGGAAGCACCTTTTTATTAAATTTACCTTTTAGCAATCGCCATTCCTACCCTAAAGAT
+
CBCCCFFFFFFFGGGGGGGGGGHHHHHHHHHGGGGHHHHHHHHHHGGGGGGGGHHHHHHHHHHHHHHHHHHHGHHHGHHHHHHHHHHHHHHGGGGGGHHHHHHHHHHHHHHHGGGGGHHHHHHHHHHGGGGCGHHHHHHHGHHGGGGGGGHHHHGHHHHHHHHHHHGGGHHHGGEEFGDGGGGGGGGGGGGFGGGGGGGGGGFFFFFFFFFFFFFFFFFFFFFFFFFFFFFFFFFFFFFFFFFFFFFFFFB
@M05620:45:000000000-G6HP7:1:1101:22764:5791 1:N:0:100
ATCTCTATCTCCTAAAAACCTGTTTAGATTTGGAGATAGACCTTCAGGTTTTTCATCATTTTCTGCATGAATTATACATTGACCACGTTCCAGCGTGGTCAGTTTGCAGCATTCTGTTATTTTGTTTGACAGAGTGTCTTGTTGAGAACATATGTAGGACATGATTTTTTCCTGCAACAGGGAAAATAAAGTATAAGTTTTAAAGATTTATTCTTTAATAAAGGATCTCAAAGCCAGCTTTAGAAAAAGGA
+
AABBBF5FFFFFGGGFFFGGGGHHHFHHHHHHH4GHHFH5FGHHHFGFHHHGGHFHHFHHHHHHFHDGHHHHHHHGHGHHHHHHHHGHHHHHGHGGGGHHGHHHHGHGHHHHHHHHHHHHHHHHHHHHGHHGHHHHHHHHHHHHBFHHHHHHHHFHFHEHHHHFHHHHHGGGHHHG1GGHHGGHHFGHGHHGHHFHFGHHHHCGHHHHHHHHHHHHGHHGHHFHCHHHGGHFFHHBGGHHHHHBGHHFGGG
@M05620:45:000000000-G6HP7:1:1101:22747:5800 1:N:0:100
ATCTCTATCTCCTAAAAACCTGTTTAGATTTGGAGATAGACCTTCAGGTTTTTCATCATTTTCTGCATGAATTATACATTGACCACGTTCCAGCGTGGTCAGTTTGCAGCATTCTGTTATTTTGTTTGACAGAGTGTCTTGTTGAGAACATATGTAGGACATGATTTTTTCCTGCAACAGGGAAAATAAAGTATAAGTTTTAAAGATTTATTCTTTAATAAAGGATCTCAAAGCCAGCTTTAGAAAAAGGA
+
CCDCDFFFFFFFGGGGGGGGGGHHHHHHHHHHHHHHHHHHHHHHHHHHHHHGGHHHHHHHHIIIIHHHHHHHHHHHHHHHHHHHHHGHHHHHHHGFGGHHHHHHHHHHHHHHHHHHHHHHHHHHHHHHGHHHHHHHHHHHHHHHHHHHHHHHHHHHHHHHHHHHHHHHHGHHHHHHHHHHHGGHHHHHHGHHHGHHHGHHHGGHHHHHHHHHHHHHHGHHHGHHHHHHHGHGHHHHHGHHHHHGHHHHGGH
@M05620:45:000000000-G6HP7:1:1101:12894:5803 1:N:0:100
CATCCTGACCCTGAAGTACCCCATTGAGCATGGCATCGTCACCAACTGGGACGACATGGAGAAGATCTGGCACCACACCTTCTACAACGAGCTGCGCGTGGCCCCGGAGGAGCACCCAGTGCTGCTGACCGAGGCCCCCCTGAACCCCAAGGCCAACAGAGAGAAGATGACTCAGGTGAGGCTCGGCCGACGCCCGTGCTCCTCCCGTCCTTTCCCCAGTCATTTTCTGCCCGGCTTGATTTCTGACATTA
+
11AAAFFFFFFFG1FBGGGGGGGHHHBGHHHHCHHHHGHHHGHGHCHHFHFH?EGGGHHHHFHHFHHHHGHFHGHH/EGHHHHHHHHHGGGGGHHGGGGG/>GFGGG//CGGHHHHGGEGHGHHHGHGHGCCGGGGGGGGGEHHHHGGGFEEGHEGGGGEFBBFF/CFGGGGGBFGGEFEAE.C@@FF@?@@@@@@99AEFFFFFFFABFAFFBBFFFBFFFFBFFFFBBFFB?@@?;AFFFFF9/;BFF9
@M05620:45:000000000-G6HP7:1:1101:13644:5815 1:N:0:100
ATCTCTATCTCCTAAAAACCTGTTTAGATTTGGAGATAGACCTTCAGGTTTTTCATCATTTTCTGCATGAATTATACATTGACCACGTTCCAGCGTGGTCAGTTTGCAGCATTCTGTTATTTTGTTTGACAGAGTGTCTTGTTGAGAACATATGTAGGACATGATTTTTTCCTGCAACAGGGAAAATAAAGTATAAGTTTTAAAGATTTATTCTTTAATAAAGGATCTCAAAGCCAGCTTTAGAAAAAGGA
+
BABBBFFFFFFFGGGGGGGGGFFFHHHHHHHHHFHHHHGGHHHHHHHGHHHGGHHHGHHHGHHHHHHHHHHHHHHHHHHHHHHHGHGHHHHHHHGFAGHHHHHHHHHHGHHHHHHHHHHHHHHHHHHHHHHHHHHHHHHHHHHGGHHFHHHHHHHHHGHHGGHFHHHHHGHHHHHHGHHHHGGHHGHHHHHHHHHHHHHHHHFFHHHHHHHHHHHHHHHGHHHEHHHHHHHHHHGHHGGHHFFEHHHHGCH
@M05620:45:000000000-G6HP7:1:1101:22741:5818 1:N:0:100
ATCTCTATCTCCTAAAAACCTGTTTAGATTTGGAGATAGACCTTCAGGTTTTTCATCATTTTCTGCATGAATTATACATTGACCACGTTCCAGCGTGGTCAGTTTGCAGCATTCTGTTATTTTGTTTGACAGAGTGTCTTGTTGAGAACATATGTAGGACATGATTTTTTCCTGCAACAGGGAAAATAAAGTATAAGTTTTAAAGATTTATTCTTTAATAAAGGATCTCAAAGCCAGCTTTAGAAAAAGGA
+
BABCCFFFFFFFGGGGGGGGGGGHHHHHHHHHHHHHHHHHHHHHHHHHHHHGGHHHHHIIIIIHHHHHHHHHHHHHHHHHHGHHHHGGHHHGHHGFGGHHHHGBHHHHHHHHHHHHHHHHHHHHHHHHHHHHHHGHHHHHHHHHHHGHHHHHHHHHHHHHHHHHHHHHHGHHHHHHHHHHHGGGHHHHGHHHHHHHHHHHHHHHHHHHHGHHHHHHGHHHHFHHHHHHHHHHHHHHHGHHHHHFFHHGGGH
@M05620:45:000000000-G6HP7:1:1101:12889:5826 1:N:0:100
CATCCTGACCCTGAAGTACCCCATTGAGCATGGCATCGTCACCAACTGGGACGACATGGAGAAGATCTGGCACCACACCTTCTACAACGAGCTGCGCGTGGCCCCGGAGGAGCACCCAGTGCTGCTGACCGAGGCCCCCCTGAACCCCAAGGCCAACAGAGAGAAGATGACTCAGGTGAGGCTCGGCCGACGCCCGTGCTCCTCCCGTCCTTTCCCCAGTCATTTTCTGCCCGGCTTGATTTCTGACATTA
+
DDDDDFFFFFFFGGGGGGGGGGGHHHHHHHHHHHHHHGHHHGHHHGHHHHHHGGGGGHHHHHHHHHHHHHHHHGHHHGGHHHHHHHHHGGGGGHHGGGGGGGHHGGGGGGGGHGHHGGHHHHHHHHHHHHGGGGGGGGGGGGHHHHGGGGHGHHGGGGGGGGGGGGGGGGGGGGGGGGGGGGGGFFFFFFFFFFFF9DFFFFFFFFFEDFFFFFFFFFFFFFFFFHFFFFFFFFFFFFFFFFFFFFFFFF0
@M05620:45:000000000-G6HP7:1:1101:13637:5832 1:N:0:100
ATCTCTATCTCCTAAAAACCTGTTTAGATTTGGAGATAGACCTTCAGGTTTTTCATCATTTTCTGCATGAATTATACATTGACCACGTTCCAGCGTGGTCAGTTTGCAGCATTCTGTTATTTTGTTTGACAGAGTGTCTTGTTGAGAACATATGTAGGACATGATTTTTTCCTGCAACAGGGAAAATAAAGTATAAGTTTTAAAGATTTATTCTTTAATAAAGGATCTCAAAGCCAGCTTTAGAAAAAGGA
+
DEEEEFFFFFFFGGGGGGGGGGHHHHHHHHHHHHHHHHHHHHHHHHHHHHHGGHHHHHHHHHIHIHHHHHHHHHHHHHHHHGHHHHGHHHHHHHGGGGHHHHHHHHHHHHHHHHHHHHHHHHHHHHHHHHHHHHHHHHHHHHHHHHHHHHHHHHHHHHHHHHHHHHHHHGHHHHHHHHHHHGGHHHHHHHHHHHHHHHHHHHHHHHHHHGHHHHHHHHHHHGHHHHHHHHHHHHHHHGHHHHHGHHHHGGH
@M05620:45:000000000-G6HP7:1:1101:13659:5834 1:N:0:100
ATCTCTATCTCCTAAAAACCTGTTTAGATTTGGAGATAGACCTTCAGGTTTTTCATCATTTTCTGCATGAATTATACATTGACCACGTTCCAGCGTGGTCAGTTTGCAGCATTCTGTTATTTTGTTTGACAGAGTGTCTTGTTGAGAACATATGTAGGACATGATTTTTTCCTGCAACAGGGAAAATAAAGTATAAGTTTTAAAGATTTATTCTTTAATAAAGGATCTCAAAGCCAGCTTTAGAAAAAGGA
+
BABBBFFFFFFFGGGGGFGGGFFGCHHHHHHHHGHHHGGFHHHHHHHFHHHGGHHHHHHHHHHHHGHHHGHHHHHGHHHGHHGHHHGFGHHHFHGFGGFGFGGHHHHFHHHHHHHHFHHHGHHHHHHHFHHHHHFHHHHHHHHHHHHHHHGHHHGFHHHHFHHHHHHHHGHHHGGFHHGHHGGHFHHHHHHHHHHHHDGHHHFHHHHHHHHHHHHHHGHHGFGGFHGHFFHHHHHHHGBGGHHHHHGHGGG
@M05620:45:000000000-G6HP7:1:1101:14204:5835 1:N:0:100
AGATTACTGCCACAGTTCCCCCTGGACCTGGAAAAGTTTCTTGCCTGGCTTACAGAAGCTGAAACAACTGCCAATGTCCTACAGGATGCTACCCGTAAGGAAAGGCTCCTAGAAGACTCCAAGGGAGTAAAAGAGCTGATGAAACAATGGCAAGTAAGTCAGGCATTTCCGCTTTAGCACTCTTGTGGATCCAATTGAACAATTCTCAGCATTTGTACTTGTAACTGACAAGCCAGGGACAAAACAAAGAT
+
AAAAAFFFBF11BFFFGGGGGGGGHHHGHHHGHHHHGGHHHHHHHHHHHHHHHHGFHHHHHGHGHHGHGGFHHHHCFGHHHHBFBGHGHGHHHHGF@EHHFEF00GGFFFGHFHDEHHHGHGBFEFEFEFGHHGHHHHFHGDDDFCGGF<FFHGHFFH@GGFGFHHHHHHGGGGFHBHHHHHFGH<FEHHGHFHHHGEHFFFFDGHHDDFFHFHHHHHHFHGHFFHCCHGHGGEGFGB?E.F9F9CEGGG0
@M05620:45:000000000-G6HP7:1:1101:11260:5837 1:N:0:100
CATCCTGACCCTGAAGTACCCCATTGAGCATGGCATCGTCACCAACTGGGACGACATGGAGAAGATCTGGCACCACACCTTCTACAACGAGCTGCGCGTGGCCCCGGAGGAGCACCCAGTGCTGCTGACCGAGGCCCCCCTGAACCCCAAGGCCAACAGAGAGAAGATGACTCAGGTGAGGCTCGGCCGACGCCCGTGCTCCTCCCGTCCTTTCCCCAGTCATTTTCTGCCCGGCTTGATTTCTGACATTA
+
CCCCCFFFFFFFGGGGGGGGGGGHHHFHHHHHHHHHHGHHHGHHHGHHHHHHGGGGGHHHHHGHHHHHHHHHHGHHHGGHHHHFHHHHGGGGGHHGGGGGGGHHGGGFGGGGHHHHGGHGHHHHHHHHHHGGGGGGGGGGGGHHHHGGGGHGHHGGGGGGGGGGGGGGGGGGGGGGGGGGGGGGFFFFFFFFFFFFBFFFFFFFFFFFFFFFFFFFFFFFFFFFFFFFFFFFDFCFFAFFFFFFFFFFFF0
@M05620:45:000000000-G6HP7:1:1101:13649:5853 1:N:0:100
ATCTCTATCTCCTAAAAACCTGTTTAGATTTGGAGCTAGACCTTCCGGTTTTTCCTCATTTTCTGCATGAATTATACATTGCCCCCGTTCCAGCGTGGTCAGTTTGCAGCATTCTGTTATTTTGTTTGACAGAGTGTCTTGTTGCGAACATATGTAGGACATGATTTTTTCCTGCAACAGGGAAAATAAAGTATAAGTTTTAAAGATTTATTCTTTAATAAAGGATCTCAAAGCCAGCTTTCGAAAACGGA
+
1>AAAF3BFDFFG1E1GGEGF1AFH331BAGHH1B0B111BFGHF0ECEECEAG1DF1GF2GGF2A2FHB1BF1F2F2BF11BF/>@EEGF2@F//BEHGDHHFEHFHHHAFEHGHGBFGHFHHGHHH1F11BGBFBGGDHHHF1><B<CB1FHHFHF1@FDHFG11FD<GGGDCC<<GHHFEF.0F1DHHDDGFDD<=GHHHHHHHHHHHHHHHFFHFF0CGBFHHGHHHHFFFG.AFFF09AFB@/;.E
@M05620:45:000000000-G6HP7:1:1101:11272:5853 1:N:0:100
CATCCTGACCCTGAAGTACCCCATTGAGCATGGCATCGTCACCAACTGGGACGACATGGAGAAGATCTGGCACCACACCTTCTACAACGAGCTGCGCGTGGCCCCGGAGGAGCACCCAGTGCTGCTGACCGAGGCCCCCCTGAACCCCAAGGCCAACAGAGAGAAGATGACTCAGGTGAGGCTCGGCCGACGCCCGTGCTCCTCCCGTCCTTTCCCCAGTCATTTTCTGCCCGGCTTGATTTCTGACCTTA
+
AAAAAFFFFFFFGF1GGGGGGGAGHG1FGDGHHH0FHGHH0EG1AECGGHHHG/EAFHG1BBFHHHGHGBHFHGHHGGGHHHHFHHHHGEGGGHHGGGEEGGHHGGGGGGBAGHGHGGHFFHEHHHH1FHGGGCCGGGGGGEFFHHGGGGHGHHEE??FBBFFGFFGBGGF0FBCFFFGGGGEG@@F?@->=@@@@9B-9BFFFFFB-ABAFFFFFF-BFFFFFFFFBFFFF-@@;@-;BBFFFFEB/9B9
@M05620:45:000000000-G6HP7:1:1101:8805:5873 1:N:0:100
ATCTCTATCTCCTACAAACCTGTTTAGATTTGGAGCTCGACCTTCAGGTTTTTCATCATTTTCTGCATGAATTATACATTGACCACGTTCCAGCGTGGTCAGTTTGCCGCATTCTGTTATTTTGTTTGACAGCGTGTCTTGTTGAGAACCTCTGTCGGACATGATTTTTTCCTGCAACAGGGAAAATACAGTATAAGTTTTAAAGATTTATTCTTTAATCAAGGCTCTCAAAGCCAGCTTTAGAAAAAGGA
+
1>1>AFFFFFFFGF1F1FGEGGHHHDHBGHHH1100BAE0EEEHHFBFHHHGGHFFH2FHHHHHHH2GFB1DGGH2F2DGF1DGGHFHHHHBGHGGAE?GFGHHHHH1/E/EFHHGHH2GHHHHHHHG1F1F/>EFGHHHHHHH>F/BG/G0FFH2?</B/?<<FGFGGGHHFFHC1>FGHG.FE/=<00=D<D0DDDFGHB00<0CGGCGHHHHGC0<00::/.;FFGF0:BFF/AAFFGFG000:F../
@M05620:45:000000000-G6HP7:1:1101:14045:5876 1:N:0:100
ATCTCTATCTCCTAAAAAAGGAAGCAAGGGGAGGGAAGATCGGAAGAGCACACGTCTGAACTCCAGTCACCGGCTATGATCTCGTATGCCGTCTTCTGCTTGAAAAAAAAAAAACCCAGTGCTGCTTCCCGCGCCCCCCCTGTCCCCCACTGCCACCCCACCCACTTGGCCTCCGCGTTGTCTCACCCGTCTCCCGGGCTCCTCCCGTCCGTTCTCTTTTCAATTTCTTCCCGGCTTGCTTTCTTACCCTC
+
BBBBBFFFFFFFGGGGBFAEGGFG4BAFFGGDEEG?GGHHHHGFGGEHHHHHHGHHHGHHHHHHHHHHHHHGGGGEHFFHFHHHFGHHHHGGGHGHHHGHHH0?BFGECC@D/>/?//.<1>1111<1>0.--<--;--;@.0/00;A-..0;//0.;-9...;99/////;;..:-9--9/;B/9A9-....;;;9--9../.99.9.9-9/9.////////9/;/////..--;9-./////99////;
@M05620:45:000000000-G6HP7:1:1101:20522:5887 1:N:0:100
TTACCTGTACTGGGGAAGCATTTGAATATCCCCCCATGGTGATGGGGACGGAGAACTGCTCCATAAACACAGGCAACGTGCCTAACTTTCCCGGGAAGATGAAGTCAAAGAGCGACCACAGCTCTCGGAGGTTATTTTGCATCGGTGAGCCAGACAGAATGATCCGATGAGGGGTGCGAAACTATTTGAGGAAAGGAAGCACCTTTTTATTAAATTTACCTTTTAGCAATCGCCATTCCTACCCTAAAGAT
+
CCCCCFFFFFFFGGGGGGGGGGHHFFGHHHHHGGGGHHHHHGHGHGG2EFGGGGFHHHHHHHHHHHHHHHHHHGHHHGHHHHHHHHHHHHHHGGGEEFHHHFHHHHHHBGFHHGGGGGHCHHHHHHGGDGGEHDGHHHHHHHHGFGGEHHHHHEEHHHFHHHHHHHDGGHHHGGDDGGD?DBGFGGGGEGGCF/CFFFFGFFFFFFFFFFFFBFFFFFFFFFFFFFFFFFFFFFFEFFFFFFFFFFBFFFF
@M05620:45:000000000-G6HP7:1:1101:6530:5890 1:N:0:100
ATCTCTATCTCCTAAAAACCTGTTTAGATTTGGAGATAGACCTTCAGGTTTTTCATCATTTTCTGCATGAATTATACATTGACCACGTTCCAGCGTGGTCAGTTTGCAGCATTCTGTTATTTTGTTTGACAGAGTGTCTTGTTGAGAACATATGTAGGACATGATTTTTTCCTGCAACAGGGAAAATAAAGTATAAGTTTTAAAGATTTATTCTTTAATAAAGGATCTCAAAGCCAGCTTTAGAAAAAGGA
+
AABBBFFFFFFFGGGGGGGGGGDGHGHHHHHHHGHHHHHFHHHHHHHHHHHGGH5FGBHHFHHHHHHHHHGHHFHHHHHHHGHHHHGHHHHFHHGGGGHHFHHHHHHHHHAHHHHFHHEGHHHHHHHHHHGHGGHHHHHHHHHH4BFFHHHHHHHFGFEHHGFGHHHHHGHHHHHHDGHGHGG0GFF<DDGHHHGFF>GHHF<1FGHHHGHHGHHHB==DDDFFCGHHHGGHGFHHGGHHHHHGGCGFFG:
@M05620:45:000000000-G6HP7:1:1101:8804:5894 1:N:0:100
ATCTCTATCTCCTAAAAACCTGTTTAGATTTGGAGATAGACCTTCAGGTTTTTCATCATTTTCTGCATGAATTATACATTGACCACGTTCCAGCGTGGTCAGTTTGCAGCATTCTGTTATTTTGTTTGACAGAGTGTCTTGTTGAGAACATATGTAGGACATGATTTTTTCCTGCAACAGGGAAAATAAAGTATAAGTTTTAAAGATTTATTCTTTAATAAAGGATCTCAAAGCCAGCTTTAGAAAAAGGA
+
BBBBBFFFFFFFGGFFGGGGGGHHHHHFHHHHHGHHHDHFGHHHHHHHHHHGGHFGHGHHHHHHHHHHHFDHHHHFHGHHHBGHHHGHHHHFHHGGGGHHHHHHHHHGHHHHHHHHHHHHHHHHHHHHGHFHFHHHHHHHHHHHFHHHHHHGHHHHHHGHHHHHHHHHHGHHHHGFGHGHHGGHE0FGDGGHHHGHHHHHHHHFHGHHHHHHHHHHHHGGDGHHGHHHHHHFHHHFHGHHHHGFFFHHGGG
@M05620:45:000000000-G6HP7:1:1101:6510:5899 1:N:0:100
ATCTCTATCTCCTAAAAACCTGTTTAGATTTGGAGATAGACCTTCAGGTTTTTCATCATTTTCTGCATGAATTATACATTGACCACGTTCCAGCGTGGTCAGTTTGCAGCATTCTGTTATTTTGTTTGACAGAGTGTCTTGTTGAGAACATATGTAGGACATGATTTTTTCCTGCAACAGGGAAAATAAAGTATAAGTTTTAAAGATTTATTCTTTAATAAAGGATCTCAAAGCCAGCTTTCGAAAAAGGA
+
@BBBBFBDFFFFGGGGGGGGFGHHH5BGHHHHHFGCHHHDHHHHHHHHHHHGGHFGHHHHHHFHHHFHH3DFHFHGFHHHHHGHHGGHHHHHHHGEFGHHHGHHHHFFHGFGHHHHHHGHHHHHFHHHFFFHFGHHHHHHGHHH?F/FGGHHGHGDGHFGHGF2FGHHHCGHHHHH<G0<GGEHHHHFFGFHHHH1FGGHHGCGGGHHG<GHHHHH=0DGHGGHGHCFD0GDGBGEGCGHH0;.:CC;;D;
@M05620:45:000000000-G6HP7:1:1101:16933:5902 1:N:0:100
TACCTGTACTGGGGAAGCATTTGAATATCCCCCCATGGTGATGGGGACGGAGAACTGCTCCATAAACACAGGCAACGTGCCTAACTTTCCCGGGAAGATGAAGTCAAAGAGCGACCACAGCTCTCGGAGGTTATTTTGCATCGGTGAGCCAGCCAGAATGATCCGATGAGGGGTGCGAAACTATTTGAGGAAAGGAAGCACCTTTTTATTAAATTTACCTTTTAGCAATCGCCATTCCTACCCTAAAGATC
+
AAAAAFFBFFFFGGGCAFGGGGB31F3GHHHGGG0GHHHHHHHHGG/AEE/E/BGHFHHHH1G2@1F1F>EFFHCGEHHGHH11BGHHHHHEGG/>>>FH1>EGF>>FG<GGE/CG/F/@GHHHHGF/CCGG1FHHHGH1FHC?E?<GFHFG.=.C.<DGBDHHA.CEGHHGGFCF?9A-;FBFGGGBEF0//9.9/ACBCFFFFFF?FF//:;FF/FFFFFF/BFF/BF-AB9AFFFF/FFAFF-/99FF
@M05620:45:000000000-G6HP7:1:1101:25582:5907 1:N:0:100
TACCTGTACTGGGGAAGCAATCGCCATTCCTACCCTAAAGATCGGAAGAGCACACGTCTGAACTCCAGTCACCGGCTATGATCTCGTATGCCGTCTTCTGCTTGAAAAAAAAAAAAAAAAACTATTAGACACAGCTCCCCTGTTATTAACTAACACCAGATTATAAAATACAAACCTAATATCACCAACATTCGAATTTTGTCATCTACACTCCTAACAACATTTACTCACTGTCTTCTTTTGTTCCTGAC
+
CCCCCFFFFFFFGGGGGGGGGGGGGGGHHHHHHHHHHHHHHHHHGGGGHHHHHHHGHHHGHHHHHHHHHHHHHGGGGGHHDGHHHHGGHHHHGGGHGHHHHHHHHHHH0EGGGC/<</<--.1=0000000//..0//../.00000000000///:..9009000000;0000..///000000;0;../00009/:///.////////.:/./;9.//99//9////://9////;/////.;/B////
@M05620:45:000000000-G6HP7:1:1101:6529:5909 1:N:0:100
ATCTCTATCTCCTAAAAACCTGTTTAGATTTGGAGATAGACCTTCAGGTTTTTCATCATTTTCTGCATGAATTATACATTGACCACGTTCCAGCGTGGTCAGTTTGCAGCATTCTGTTATTTTGTTTGACAGAGTGTCTTGTTGAGAACATATGTAGGACATGATTTTTTCCTGCAACAGGGAAAATAAAGTATAAGTTTTAAAGATTTATTCTTTAATAAAGGATCTCAAAGCCAGCTTTAGAAAAAGGA
+
BBBBBFFFFFFFGGGGFGGGGGHHHDHHHHHHHCGFHHHFHHHHHHHHHHHGGHHHHHHHHHHHHHHHHDGHHHHFHGHHHHHHHHGHHHHFGHGGGGHHFHHHHHHHHHFHHHHHHHHHHHHHHHHHEHGHHHHHHHHHHHHHBGHFHFHHHHHHHGHHHHHGHHHHHGHHHHHH2GHHHGGHEC??FGHHHHGHHHGHHDF<GFGHHHHHHHHHGGGG=FGHFGHHHHFHGHHHHGHHHGHBGGGHDGG
@M05620:45:000000000-G6HP7:1:1101:17778:5909 1:N:0:100
CATCCTGACCCTGAAGTACCCCATTGAGCATGGCATCGTCACCAACTGGGACGACATGGAGAAGATCTGGCACCACACCTTCTACAACGAGCTGCGCGTGGCCCCGGAGGAGCACCCAGTGCTGCTGACCGAGGCCCCCCTGAACCCCAAGGCCAACAGAGAGAAGATGACTCAGGTGAGGCTCGGCCGACGCCCGTGCTCCTCCCGTCCTTTCCCCAGTCATTTTCTGCCCGGCTTGATTTCTGACATTT
+
BBBBBFFFFFFFGGGGGGGGGGEHHFFGGGHHHHFHHGHHHGHGGGHHHHHHGGGGGHHGHHHHHHHHHHHFHGHHFGGHHHHGHHFHGFGGGHHGGGGGGGHHGGGCGGGGHHHHGGGHHGHHHHHFGHG?FGFGGGGGGGFFHHGGD.GGHHEAEAFFFFDGFGFGGFGGGEFGGFGGGEGGFFFFFFFFFFFA@ADFFFFFFFFFFFDFFFFFFEDFF9FFFFFFFFFFDAAFFF.BFFFFF/B/BF/
@M05620:45:000000000-G6HP7:1:1101:25106:5921 1:N:0:100
ATCTCTATCTCCTAAAAACCTGTTTAGATTTGGAGATAGACCTTCAGGTTTTTCATCATTTTCTGCATGAATTATACATTGACCACGTGGTCAGTTTGCAGCATTCTGTTATTTTGTTTGACAGAGTGTCTTGTTGAGAACATATGTAGGACATGATTTTTTCCTGCAACAGGGAAAATAAAGTATAAGTTTTAAAGATTTATTCTTTAATAAAGGATCTCAAAGCCAGCTTTAGAAAAAGGAAGAAAGGG
+
BBBBBFFFFFFFGGGGGGGGGGHHHGHHHHHHGFHHHHHFHHHHHGFHHHHGGHHHHHHHHHHHHHHHHHHHHGHHHFHHFGHHGHGGGGHHHHHHHHHHHHGHHHHHHHHHHHHHHHHHHHHHFHHHHHHHHHHHFHHHHHHFGGHFHGGHHHHHHHHHHGHHHHHHHHHHHGGGHHFFFGGHHHBFGFHHHF1GG1GHHHHHHHHHFFGF<GHHGHHHHHGGGHHHHFHHH0G00=/CEEBGHGGFFHG
@M05620:45:000000000-G6HP7:1:1101:16935:5921 1:N:0:100
TACCTGTACTGGGGAAGCATTTGAATATCCCCCCATGGTGATGGGGACGGAGAACTGCTCCATAAACACAGGCAACGTGCCTAACTTTCCCGGGAAGATGAAGTCAAAGAGCGACCACAGCTCTCGGAGGTTATTTTGCATCGGTGAGCCAGACAGAATGATCCGATGAGGGGTGCGAAACTATTTGAGGAAAGGAAGCACCTTTTTATTAAATTTACCTTTTAGCAATCGCCATTCCTACCCTAAAGATC
+
CCCCCFFFFFFFGGGGGGGGGGHHHHHHHHHGGGGHHHHHHHHHHGGGGGGGGHHHHHHHHHHHHHHHHHHHGHHHGHHHHHGGHHHHHHHGGGEEGHHHHFHHHHHHHHHHGGGG@HHHHHHHHGGDGGEHHHHHHHHFHHGGGGGHHHHHFGHHHHHHHHHHHGGGHHHGGGGGGEFCDGFGGGGGGGFGGGGGGGGGGFFFFFFFFFFFFFFFFFFFFFFFFFFFFFFFFFFFFFFFFFFFFFFFFFF
@M05620:45:000000000-G6HP7:1:1101:6998:5932 1:N:0:100
ATCTCTATCTCCTAAAAACCTGTTTAGATTTGGAGATAGACCTTCAGGTTTTTCATCATTTTCTGCATGAATTATACATTGACCACGTTCCAGCGTGGTCAGTTTGCAGCATTCTGTTATTTTGTTTGACAGAGTGTCTTGTTGAGAACATATGTAGGACATGATTTTTTCCTGCAACAGGGAAGATAAAGTATAAGTTTTAAAGATTTATTCTTTAATAAAGGATCTCAAAGCCAGCTTTAGAAAAAGGA
+
BBBBBFFFFFFFGGFFFGGGGFHDG5EAGHHGFFG4F5GGCHHHHHHHHDHGGHGGHFFHHHHGHHHGHBFGGGHHHFGHHHFHGHGHHGHFHHGEGGHHHHHHHHHHHGFFHGHHHHDGHHHHHHHHFHBGBFGHHHHHHHHH4FGHHFHHHHFFGHGHFGG?GGHHHGHHHHHC2FGHHGFHE0FFD<GGHHHEFFGHHGCGGDGHHGHHHHHHDDDD=DGHFHHHHFFHFHHHHGHHHHHBCCG.EGC
@M05620:45:000000000-G6HP7:1:1101:14707:5944 1:N:0:100
TACCTGTACTGGGGAAGCATTTGAATATCCCCCCATGGTGATGGGGACGGAGAACTGCTCCATAAACACAGGCAACGTGCCTAACTTTCCCGGGAAGATGAAGTCAAAGAGCGACCACAGCTCTCGGAGGTTATTTTGCATCGGTGAGCCAGACAGAATGATCCGATGAGGGGTGCGAAACTATTTGAGGAAAGGAAGCACCTTTTTATTAAATTTACCTTTTAGCAATCGCCATTCCTACCCTAAAGATC
+
BBBBBFFFFFFFGGGGGGGGGGHF5GGHHHHGGGGHHHHHFHHHGGFFGGGGGHHHHHHHHHHHFFHHHHHHGHHHGHHHHHHHHHHHHGHGGGEEEFHHGFHHHHHHHFHHGGGGGHHHHHHHHGGGGGGHGHHHHHHBHHGGGGGHHHHHFGHHHHHHGHHHHGGGHHHGGGGGGGGFDGGGGGGGEFFFGGGGGGGGGFFFFFFFFFFFFFFFFFFFFFFFFFFFFFFFFFFFFFFFFFFFFFFFFFF
@M05620:45:000000000-G6HP7:1:1101:7001:5953 1:N:0:100
ATCTCTATCTCCTAAAAACCTGTTTAGATTTGGAGATAGACCTTCAGGTTTTTCATCATTTTCTGCATGAATTATACATTGACCACGTTCCAGCGTGGTCAGTTTGCAGCATTCTGTTATTTTGTTTGACAGAGTGTCTTGTTGAGAACATATGTAGGACATGATTTTTTCCTGCAACAGGGAAGATAAAGTATAAGTTTTAAAGATTTATTCTTTAATAAAGGATCTCAAAGCCAGCTTTAGAAAAAGGA
+
BBBBBFFFFFFFGGGGFDEGGGHHHBGGGHHHHGFGGEHFHHHHHHHGHHHGGHHHHHHHHHHHGHHHHBFHHGHGHFHHHHHHHHGHHHHHHHGGEGHHFHHHHHHFHHFHHHHHHHGHHHHHHHHHFHGHFHHHHHHHHHHHFGEGGFHFHHHHHHFHCGFDGHHHHGHHHHHHDHCGHAAGGAGHGFHHHHEGHHGHHGG<GHGHHHHHHHHHHHHHHFFHFGHHHHHHGHHHHGHHHCHCFHGAAGB
@M05620:45:000000000-G6HP7:1:1101:12230:5957 1:N:0:100
CATCCTGACCCTGAAGTACCCCATTGAGCATGGCATCGTCACCAACTGGGACGACATGGAGAAGATCTGGCACCACACCTTCTACAACGAGCTGCGCGTGGCCCCGGAGGAGCACCCAGTGCTGCTGACCGAGGCCCCCCTGAACCCCAAGGCCAACAGAGAGAAGATGACTCAGGTGAGGCTCGGCCGACGCCCGTGCTCCTCCCGTCCTTTCCCCAGTCATTTTCTGCCCGGCTTGCTTTCTGACATTT
+
BBBBBFFFFFFFGGFGGGGGGG2GHGFGGAGHHHFGHFHHCEH3AFHHHHAGEFF0FHH3GEFHFGHHGHHCGGFHGGGHHHHHHGDHEEEEGGHFGGGGGEHHGGFCGGGGHHHHGAGGGGHHGHHDGHD@DCDGGGGGGG/:GHGG.:CEGH.:EAB/C/DF/C/CFFFGGGFGGGFGGEEFFFFFF;DFFFFC@DFFFFFFFF?ADFDBFFFFFB9FF/BFFFFFBFFEA;BFFA.;FFFF//;/;F/
@M05620:45:000000000-G6HP7:1:1101:12248:5957 1:N:0:100
CATCCTGACCCTGAAGTACCCCATTGAGCATGGCATCGTCACCAACTGGGACGACATGGAGAAGATCTGGCACCACACCTTCTACACCGAGCTGCGCGTGGCCCCGGAGGAGCACCCAGTGCTGCTGACCGAGGCCCCCCTGAACCCCAAGGCCAACAGAGAGAAGATGACTCAGGTGAGGCTCGGCCGACGCCCGTGCTCCTCCCGTCCTTTCCCCAGTCCTTTTCTGCCCGGCTTGATTTCTGACATTT
+
AABBBFFFFFFFGFFGGFGGFGEHHGHFGFGCGFGGHGHHHEHGGGHHGFFHGEF?GGHCG3GFFHGHBGHHHGGHGGGGHHHDHH2GG/EEGHHGGGEGGEHHGGCCCGDGHHHHG//<GGHGGFFFHHCCG?@GGGGGGE/0GHGG..;:EE9.CEFBFEDG/;:CFBCCFFFGGEGGFEFFFFFFF;F;DFFABAA.BFFFFFD9DD9BFFFFF.9:F/BBFFFF/9BE.-@D9B.9BBBB//B/BF/
@M05620:45:000000000-G6HP7:1:1101:6519:5974 1:N:0:100
ATCTCTATCTCTAAAAACCTGTTTAGATTTGGAGATAGACCTTCAGGTTTTTCATCATTTTCTGCATGAATTATACATTGACCACGTTCCAGCGTGGTCAGTTTGCAGCATTCTGTTATTTTGTTTGACAGAGTGTCTTGTTGAGAACATATGTAGGACATGATTTTTTCCTGCAACAGGGAAAATAAAGTATAAGTTTTAAAGATTTATTCTTTAATAAAGGATCTCAAAGCCAGCTTTAGAAAAAGGAA
+
BBBBBFFFFFFFGGGFFGGGFGHH5DFGHHHHCGCFGHGHHHHHHHHHHHGGHFHHFGHHHHHHHBGD3FGHBGFHHHHFAGHHHGHHHHHHHGGGGHHHHHHHHHFHGGHHHHHHHFGHHHGHHHHFH4GGHHHHHHHHHHFFBFFHFHFGGHFDHHHGGHBGHHHHGHHH2FFFHCGHGGGHEFFFFGHFF1<FFGHH1>DGHHHHGGHHHHH10D0D=DFCGHHHFHFHGHGHEHHH0C0CHHHFGEH
@M05620:45:000000000-G6HP7:1:1101:21014:5975 1:N:0:100
TACCTGTACTGGGGAAGCATTTGAATATCCCCCCATGGTGATGGGGACGGAGAACTGCTCCATAAACACAGGCAACGTGCCTAACTTTCCCGGGAAGATGAAGTCAAAGAGCGACCACAGCTCTCGGAGGTTATTTTGCATCGGTGAGCCAGACAGAATGATCCGATGAGGGGTGCGAAACTATTTGAGGAAAGGAAGCACCTTTTTATTAAATTTACCTTTTAGCAATCGCCATTCCTACCCTAAAGATC
+
BBBBAFFFFFFFGGCE?GFFGFHGHHHHHHHGGGGHHFGHGHHHEGFEFGGGGHHHHHHHHHGFH5GHHFHHGHHHFHHHHFHHHHFHGGHGGGEEGHHHGFHFGG4GH3EGGGGG?GGHHFHHHGGGGGEHDFHHHHGHHHGGGGGFHHHHHGHHFFGHHHHHHAFGHHGFGGGGGE@AFFFFFGGFABBFFF?FFGFGGFFFFFFFFFF//;BFFFFFFFFBFFFFFFEFFDEFFFFFF9AF9B/BBFF
@M05620:45:000000000-G6HP7:1:1101:24040:5995 1:N:0:100
AGATTACTGCAACAGTTCCCCCTGGACCTGGAAAAGTTTCTTGCCTGGCTTACAGAAGCTGAAACAACTGCCAATGTCCTACAGGATGCTACCCGTAAGGAAAGGCTCCTAGAAGACTCCAAGGGAGTAAAAGAGCTGATGAAACAATGGCAAGTAAGTCAGGCATTTCCGCTTTAGCACTCTTGTGGATCCAATTGAACAATTCTCAGCATTTGTACTTGTAACTGACAAGCCAGGGACAAAACAAAGAT
+
AAABBFFFFFFFGGGFGGGGGGGGHHHHHHHFHHHHFGHHHHHHHHHHHHHHHHHHGGHHHHHHHHHHHHHHHHHHHHHHHHHHHGHHHHHHHHGGGGHHHHHHHHHHGHHHHHHHHHHHHGHGGGGEHHHHHGHHHHHHHHHHHHHHGHHHHGHHHHHHHHFGHHHHHHGGGGGHHHHHHHHHHFHGFHHHHHHGHGFFHHHHHGHHHHHHGHHHHHHHHGHHHHHEHHHHHGGGGGGGGGGGGGGGGGF
@M05620:45:000000000-G6HP7:1:1101:24042:6015 1:N:0:100
AGATTACTGCAACAGTTCCCCCTGGACCTGGAAAAGTTTCTTGCCTGGCTTACAGAAGCTGAAACAACTGCCAATGTCCTACAGGATGCTACCCGTAAGGAAAGGCTCCTAGAAGACTCCAAGGGAGTAAAAGAGCTGATGAAACAATGGCAAGTAAGTCAGGCATTTCCGCTTTAGCACTCTTGTGGATCCAATTGAACAATTCTCAGCATTTGTACTTGTAACTGACAAGCCAGGGACAAAACAAAGAT
+
BCACCFFFFFFFGGGGGGGGGGGGHHHHHHHHHHHHHHHHHHHHHHHHHHHHHHHHHHHHHHHHHHHHHHHHHHHHHHHHHHHHHHHHHHHHHHGGGGHHHHHHHHHHGHHHHHHHHHHHHHHGGHGGHHHHHGHHHHHHHHHHHHHHHHHHHGHHHHHHHHGGHHHHHHGGGGGHGHHHHHHHHGHGHHHHHHHHHHHHHHHHHHHHHHHHHHHHHHHHHHHHHHHGHHHHGGGGGGGGGGGGGGEFGGF
@M05620:45:000000000-G6HP7:1:1101:17166:6020 1:N:0:100
TACCTGTACTGGGGAAGCATTTGAATATCCCCCCATGGTGATGGGGACGGAGAACTGCTCCATAAACACAGGCAACGTGCCTAACTTTCCCGGGAAGATGAAGTCAAAGAGCGACCACAGCTCTCGGAGGTTATTTTGCATCGGTGAGCCAGACAGAATGATCCGATGAGGGGTGCGAAACTATTTGAGGAAAGGAAGCACCTTTTTATTAAATTTACCTTTTAGCAATCGCCATTCCTACCCTAAAGATC
+
DCCCDFFFFFFFGGGGGGGGGGHHHHHHHHHGGGGHHHGGHHHHHGGGGGGGGHHHHHHHHHHHHHHHHHHHGHHHGHHHHHHHHHHHHHHGGGGGGHHHHHHHHHHHHHHHGGGGGHHHHHHHHGGGGGGHHHHHHHHGHHGGGGGHHHHHHGHHHHHHHHHHHGGGHHHGGEEGGFGGGGGGGHHGGGFGGGGGGGGGGFFFFFFFFFFFFFHHHFFFHFFFFFFFFFFFFFFFFFFFFFFFFFFFFFF
@M05620:45:000000000-G6HP7:1:1101:13313:6086 1:N:0:100
CATCCTGACCCTGAAGTACCCCATTGAGCATGGCATCGTCACCAACTGGGACGACATGGAGAAGATCTGGCACCACACCTTCTACAACGAGCTGCGCGTGGCCCCGGAGGAGCACCCAGTGCTGCTGACCGAGGCCCCCCTGAACCCCAAGGCCAACAGAGAGAAGATGACTCAGGTGAGGCTCGGCCGACGCCCGTGCTCCTCCCGTCCTTTCCCCAGTCATTTTCTGCCCGGCTTGATTTCTGACATTT
+
CBCCBFFFFFFFGGGGGGGGGGGHHHHHHHHHHHHHHGHHHGHHHGHHHHGAEGGGGHHHHHHHHHHHHHHHHGHHHGGHHHHHHHHHGGGGFFHGFGFGGGHHGGGGDGGGHHHHGGHGHHHHHHHHHHGGGGGGGGGGGGHHHHGGGGHGHHGGGGGGGGGGGGGGGGGGGGGGGGGGGGGGFFFFFCFFFFFF;ADEFFFFFFDEFFFFFFFFFFFFFFFFFFFFBFFFD;DFFFABFFFFFFFFFF/
@M05620:45:000000000-G6HP7:1:1101:6811:6089 1:N:0:100
CATCCTGACCCTGAAGTACCCCATTGAGCATGGCATCGTCACCAACTGGGACGACATGGAGAAGATCTGGCACCACACCTTCTACAACGAGCTGCGCGTGGCCCCGGAGGAGCACCCAGTGCTGCTGACCGAGGCCCCCCTGAACCCCAAGGCCAACAGAGAGAAGATGACTCAGGTGAGGCTCGGCCGACGCCCGTGCTCCTCCCGTCCTTTCCCCAGTCATTTTCTGCCCGGCTTGATTTCTGACATTT
+
CCCCCFFFFFFFGGGGGGGGGGGHHHHHHHHHHHHHHGHHHGHHHGHHHGHHGGGGGHHHHHHHHHHHHHHHHGHHHGGHHHHHHHHHGGGGGHHGGGGGGGHHGGGGGGGGHHHHGGHHHHHHHHHGHHGGGGGGGGGGGGHHHHGGGGHGHHGGGGGGGGGGGGGGGGGGGGGGGGGGGGGGFFFFFFFFFFFF;DFFFFFFFFFFFFFFFFFFFFFFFFFFFFFFFFFFFAFFFFAFFFFFFBFFFF/
@M05620:45:000000000-G6HP7:1:1101:25052:6106 1:N:0:100
TACCTGTACTGGGGAAGCATTTGAATATCCCCCCATGGTGATGGGGACGGAGAACTGCTCCATAAACACAGGCAACGTGCCTAACTTTCCCGGGAAGATGAAGTCAAAGAGCGACCACAGCTCTCGGAGGTTATTTTGCATCGGTGAGCCAGACAGAATGATCCGATGAGGGGTGCGAAACTATTTGAGGAAAGGAAGCACCTTTTTATTAAATTTACCTTTTAGCAATCGCCATTCCTACCCTAAAGATC
+
CCCCCFFFFFFFGGGGGGGGGGHHHHHHHHHGGGGHHHHHHHHHHGGGGGGGGHHHHHHHHHHHHHHHHHHHGHHHGHGHHHHHHHHHHHHGGGGGGHHHHHHHHHHHHHHHGGGGGHHHHHHHHGGGGGEHHHHHHHHHHHGGGGGHHHHHHGGFHHHHHHHHHGGGHHHGGGGGGGGGGGGGGGGGGGFGGGGGGGGFGFFFFFFFFFFFFFFFFFFFFFFFFFFFFFFFFFFFFFFFFFFFFFFFFFF
@M05620:45:000000000-G6HP7:1:1101:22151:6113 1:N:0:100
TACCTGTACTGGGGAAGCATTTGAATATCCCCCCATGGTGATGGGGACGGAGAACTGCTCCATAAACACAGGCAACGTGCCTAACTTTCCCGGGAAGATGAAGTCAAAGAGCGACCACAGCTCTCGGAGGTTATTTTGCATCGGTGAGCCAGACAGAATGATCCGATGAGGGGTGCGAAACTATTTGAGGAAAGGAAGCACCTTTTTATTAAATTTACCTTTTAGCAATCGCCATTCCTACCCTAAAGATC
+
A>AABFFFFFFFGGGGGGGGGGHHHHGHHHHGGGGHGHFGGHHFHEGGGGGGGHHHHHHHHHGFGHHHHEHHGHHHGHHHHHFGHHHHHGHGGGGGGHHHBDDHHHHHHHHHGGGGGHFHHHHHHGGGGGGHGHHHHHHGHHGFGGGHHHHHHGHHHFHHGHHHGDEGHHHGG;DGGFG?BFBFGGGBEGBBFFFEFFEGGFFFFFFFFFFFEFFFFFFFFFFFFFF/FBAEFDEFBFFFFFFFFBBBFFB
@M05620:45:000000000-G6HP7:1:1101:24777:6119 1:N:0:100
CATCCTGACCCTGAAGTACCCCATTGAGCATGGCATCGTCACCAACTGGGACGACATGGAGAAGATCTGGCACCACACCTTCTACAACGAGCTGCGCGTGGCCCCGGAGGAGCACCCAGTGCTGCTGACCGAGGCCCCCCTGAACCCCAAGGCCAACAGAGAGAAGATGACTCAGGTGAGGCTCGGCCGACGCCCGTGCTCCTCCCGTCCTTTCCCCAGTCATTTTCTGCCCGGCTTGATTTCTGACATTT
+
AAAAAFFFFFFFGGGGG5GGGGGHHHHHHHHHCHFGHGHHHGHHHGHHFHFHEEGGGHHBGFHH3GHHHHFFHGCHHGGHHHHHHHHHGFEGGHHGGGEFGEGGGGG/CFDEEEHHGGHHFHHHHGGFHHG?CCGGGFGFGGBFHHGDADGEHH?EGGGGFFGEBFFFGFFGGGGGGGB.?EEFFFFFFFFFFFFF9;A.BBFFFFFEFAD/BFBBFFDFFFFFFFFBFB/A?AAFFA9/BFFFF99/:B/
@M05620:45:000000000-G6HP7:1:1101:24757:6119 1:N:0:100
CATCCTGACCCTGAAGTACCCCATTGAGCATGGCATCGTCACCAACTGGGACGACATGGAGAAGATCTGGCACCACACCTTCTACAACGAGCTGCGCGTGGCCCCGGAGGAGCACCCAGTGCTGCTGACCGAGGCCCCCCTGAACCCCAAGGCCAACAGAGAGAAGATGACTCAGGTGAGGCTCGGCCGACGCCCGTGCTCCTCCCGTCCTTTCCCCAGTCATTTTCTGCCCGGCTTGATTTCTGACATTA
+
1A1A>FFFF1CFGBGGBFG3BAEGFGHDGGFAFGHHFGHGHAEDEEGCHHHGGGGCEFFHFHFFHGHFFFFFHEHHGEEHGGHHHFEEE?>EEHHGEEGGEGFGGEGGGGGCGHHHGGGFCBDGGCGHFFGCC?@FA<CGGGGGCCGGGAHFHHGEEGFGGFCEFFFBFGFFBFFFGFGAAEEA9=9B@?@?@@@@;BFFFFFF99BAB9-BFF//;FAFFBF:FBFFBFFF?=-@9--9/;FFBFB9BF/
@M05620:45:000000000-G6HP7:1:1101:22158:6131 1:N:0:100
TACCTGTACTGGGGAAGCATTTGAATATCCCCCCATGGTGATGGGGACGGAGAACTGCTCCATAAACACAGGCAACGTGCCTAACTTTCCCGGGAAGATGAAGTCAAAGAGCGACCACAGCTCTCGGAGGTTATTTTGCATCGGTGAGCCAGACAGAATGATCCGATGAGGGGTGCGAAACTATTTGAGGAAAGGAAGCACCTTTTTATTAAATTTACCTTTTAGCAATCGCCATTCCTACCCTAAAGATC
+
BABCCFFFFFFFGGGGGGGGGGHHHGHHHHHGGGGHHHGHGHHHHGGGGGGGGHHHHHHHHHHHHHHHHHHHGHHHGHHHHHHHHHHHHHHGGGGGGHHHHHHHHHHHHHHHGGGGGHHHHHHHHGGGGGEHHHHHHHHGHHGGGGGHHHHHHGHHHHHHHHHHHGGGHHHGGEGGGDGGGGGGGGGGGGFGGGGGGGGFGFFFFFFFFFFFFFFFFFFFFFFFFFFBFFFFFFFFFFFFFFFFFFFFFFF
@M05620:45:000000000-G6HP7:1:1101:22141:6141 1:N:0:100
TACCTGTACTGGGGAAGCATTTGAATATCCCCCCATGGTGATGGGGACGGAGAACTGCTCCATAAACACAGGCAACGTGCCTAACTTTCCCGGGAAGATGAAGTCAAAGAGCGACCACAGCTCTCGGAGGTTATTTTGCATCGGTGAGCCAGACAGAATGATCCGATGAGGGGTGCGAAACTATTTGAGGAAAGGAAGCACCTTTTTATTAAATTTACCTTTTAGCAATCGCCATTCCTACCCTAAAGATC
+
CBBCCFFFFF5FGGGGGGGGGGHHHGHHHHHGGGGHHHFGHHHHHGGGGGGGGHHHHHHHHHHHHHHHHHHHGHHHGHHHHHHHHHHHHHHGGGGGGHHHHHHHHHHHHHHHGGGGGHHHHHHHHGGGGGGHHHHHHHHFHHGGGGGHHHHHHGHHGHHHHHHHHGGGHHHGGCEFGGGGGGGGGGGGGGFGGGGGGGGGGFFFFFFFFFFFFFFFFFFFFFFFFFFBFFFFFFFFFFFFFFFFFFFFFFF
@M05620:45:000000000-G6HP7:1:1101:23907:6188 1:N:0:100
ATCTCTATCTCCTAAAAACCTGTTTAGATTTGGAGATAGACCTTCAGGTTTTTCATCATTTTCTGCATGAATTATACATTGACCACGTTCCAGCGTGGTCAGTTTGCAGCATTCTGTTATTTTGTTTGACAGAGTGTCTTGTTGAGAACATATGTAGGACATGATTTTTTCCTGCAACAGGGAAAATAAAGTATAAGTTTTAAAGATTTATTCTTTAATAAAGGATCTCAAAGCCAGCTTTAGAAAAAGGA
+
CDDDDFFFFFFFGGGGGGGGGGHHHHHHHHHHHHHHHHHHHHHHHHHHHHHGGHHHHHHIHHHHIHHHHHHHHHHHHHHHHHHHHHGHHHHHHHGGGGHHHHHHHHHHHHHHHHHHHHHHHHHHHHHHHHHHHHGHHHHHHHHHHHGHHHHHHHHHHHHHHHHHHHHHHGHHHHHHHHHHHGGHHHHHHHHHHHHHHHHHHHGHHGHHHHHHHHHHHHHHHHHHHHHHHGHHHHHHHGHHHHGHHHHHGGH
@M05620:45:000000000-G6HP7:1:1101:17826:6201 1:N:0:100
TACCTGTACTGGGGAAGCATTTGAATATCCCCCCATGGTGATGGGGACGGAGAACTGCTCCATAAACACAGGCAACGTGCCTAACTTTCCCGGGAAGATGAAGTCAAAGAGCGACCACAGCTCTCGGAGGTTATTTTGCATCGGTGAGCCAGACAGAATGATCCGATGAGGGGTGCGAAACTATTTGAGGAAAGGAAGCACCTTTTTATTAAATTTACCTTTTAGCAATCGCCATTCCTACCCTAAAGATC
+
BAAAAFFFFFFFAEGGGGFGGGFHBH6GHHHGGGEGHBGFGFHFH?FE0AEEAAHHFHHHHFGEGHHHHFFEFHHHGHFHHHEFGHHHHHHFCGEGCGFH4GGHGHFGFHHFGGGGGHFAHHHHHGECDCDGGGHFHFG1FHDFGDEGFGHFHG<CGFHH0DHHHDEGHHHGGGGG@D?-@F0CGGBFEGF9FA.B9?CFBEFFFFFFFFFFBBFFBFBFFFFBFBFFFFAAADAFFFFFFFFFFB/BFFB
@M05620:45:000000000-G6HP7:1:1101:7865:6204 1:N:0:100
TACCTGTACTGGGGAAGCATTTGAATATCCCCCCATGGTGATGGGGACGGAGAACTGCTCCATAAACACAGGCAACGTGCCTAACTTTCCCGGGAAGATGAAGTCAAAGAGCGACCACAGCTCTTCGGAGGTTATTTTGCATCGGTGAGCCAGACAGAATGATCCGATGAGGGGTGCGAAACTATTTGAGGAAAGGAAGCACCTTTTTATTAAATTTACCTTTTAGCAATCGCCATTCCTACCCTAAAGAT
+
BBBBAFFFFFFFGGGGGGGGFGHGHHHHHHHGGGGHHHFGHHHGGGGGGGGGGHHGGHHHHHHHHHHHHHHHGHHHGHHGHHHFHHHHHHHGGGGGGHHHHHHHHHHHHHHHGGGGGHHHHHHHHHHGGGGCHGHHHHHHFHHGDEGGHHHHGHGHHHHHHHHHHHDGGHHBDGCCEGGGGGGGGGGGGGGCFGGGFBFGGGFFFFFFFFFFBBFFFFFFFFFFFFFFFFFFFFFFFFFFFFFFFFFFFFF
@M05620:45:000000000-G6HP7:1:1101:17846:6208 1:N:0:100
TACCTGTACTGGGGAAGCATTTGAATATCCCCCCATGGTGATGGGGACGGAGAACTGCTCCATAAACACAGGCAACGTGCCTAACTTTCCCGGGAAGATGAAGTCAAAGAGCGACCACAGCTCTCGGAGGTTATTTTGCATCGGTGAGCCAGACAGAATGATCCGATGAGGGGTGCGAAACTATTTGAGGAAAGGAAGCACCTTTTTATTAAATTTACCTTTTAGCAATCGCCATTCCTACCCTAAAGATC
+
DCCDCFFFFFFFGGGGGGGGGGHHHHHHHHHGGGGHHHGHHHHHHGGGGGGGGHHHHHHHHHHHHHHHHHHHGHHHGHHHHHHHHHHHHHHGGGGGGHHHHHHHHHHHHHHHGGGGGHHHHHHHHGGGGGGHHHHHHHHHHHGGGGGHHHHHHGHHHHHHHHHHHGGGHHHGGEEGGFGGGGGGGGHGGGFGGGGGGGGGGFFFFFFFFFFFFFFFFFFFFFFFFFFFFFFFFFFFFFFFFFFFFFFFFFF
@M05620:45:000000000-G6HP7:1:1101:24272:6214 1:N:0:100
TACCTGTACTGGGGAAGCATTTGAATATCCCCCCATGGTGATGGGGACGGAGAACTGCTCCATAAACACAGGCAACGTGCCTAACTTTCCCGGGAAGATGAAGTCAAAGAGCGACCACAGCTCTCGGAGGTTATTTTGCATCGGTGAGCCAGACAGAATGATCCGATGAGGGGTGCGAAACTATTTGAGGAAAGGAAGCACCTTTTTATTAAATTTACCTTTTAGCAATCGCCATTCCTACCCTAAAGATC
+
AAAAAFFFFFFFGGGGGG1FGFHDFHGHHHHGGGGHGHGHFHHHHGGGGGEEGFHHHHHHHHHHHHHHHHHHGHHHGHHHHFHHHHHHHHHGGGEGGHHHGFHGGHHHHFFHGGGGGHHHHHHHHGGGGGFHDGHHHHHBHHGGGGGHHHBGHGHHHHHHGHHHHGGGFHHGGGGGGF@GGGGGGGGFEF;CFGGGFGGGGFFFFFFFFFFFFFFFFFFFFFFFFFFFFFFFF?EFFFFFFFFFFFFFFFF
@M05620:45:000000000-G6HP7:1:1101:17955:6216 1:N:0:100
TACCTGTACTGGTGAAGCATTTGAATATCCCCCCATGGTGATGGGGACGGAGAACTGCTCCATAAACACAGGCAACGTGCCTAACTTTCCCGGGAAGATGAAGTCAAAGAGCGACCACAGCTCTCGGAGGTTATTTTGCATCGGTGAGCCAGACAGAATGATCCGATGAGGGGTGCGAAACTATTTGAGGAAAGGAAGCACCTTTTTATTAAATTTACCTTTTAGCAATCGCCATTCCTACCCTAAAGATC
+
CCCCCFFFFFFFGGGGGGGGGGGHHHHHHHHGGGGHHGHHHHHHHGGGGFGDGHHHHHHHHHHHHHHHHGHHGHHHGHHHHHHHHHHHHHHGGGGCGFHHGHHHHHHHGGHHGGGGGHHHHHHHHGGGGGGHHHHHHHHFHHGGGDEGHHHHHGGHHHGHHHHHHEGGHHHGGCDDCCCFAFFGGGGFEFFGGGGGGGGGGGGGGFFFFFFFFFFFFFFFFFFFFFFBFF?EFFEFFFFFFFFFFF9FFFB
@M05620:45:000000000-G6HP7:1:1101:24250:6223 1:N:0:100
TACCTGTACTGGGGAAGCATTTGAATATCCCCCCATGGTGATGGGGACGGAGAACTGCTCCATAAACACAGGCAACGTGCCTAACTTTCCCGGGAAGATGAAGTCAAAGAGCGACCACAGCTCTCGGAGGTTATTTTGCATCGGTGAGCCAGACAGAATGATCCGATGAGGGGTGCGAAACTATTTGAGGAAAGGAAGCACCTTTTTATTAAATTTACCTTTTAGCAATCGCCATTCCTACCCTAAAGATC
+
1AAAAFF3FFFFC?F1AFAAFBAFGFEDGHHGGGGHFHAF1BGBAEEAEE/EEHFHGFHFFGDGHHHHGEHHGAAHE?>>GFFFHDGH11B/>//@EEHHFBB>BEGHHHEH@?CGCHFHHFHHHCGCCG?FHHHHFD11F1ECCCACHFHHHEHGHGFFDGFBGGGGHC/.-C@?AEG@AGBFBFFEA/9CFAAF/9EFBABBFFFFFFB/BBFFB/;BFFFB/;:BBFEFFAEFFFFFF9FFFFBFFFB
@M05620:45:000000000-G6HP7:1:1101:18275:6224 1:N:0:100
CATCCTGACCCTGAAGTACCCCATTGAGCATGGCATCGTCACCAACTGGGACGACATGGAGAAGATCTGGCACCACACCTTCTACAACGAGCTGCGCGTGGCCCCGGAGGAGCACCCAGTGCTGCTGACCGAGGCCCCCCTGAACCCCAAGGCCAACAGAGAGAAGATGACTCAGGTGAGGCTCGGCCGACGCCCGTGCTCCTCCCGTCCTTTCCCCAGTCATTTTCTGCCCGGCTTGATTTCTGACATTA
+
BBBBBFFFFFFFGGGGGGGGGGGHHHHGHHHHHHHHHGHHHGHHHGHHHHHHGGGGGHHHHHHHHHHHHHHHHGHHHGGHHHHHHHHHGFGGGHHGGGGGGGHHGGGGGGGGHHHHGGHHGHHHHHHHHHGGGGGGGGGGGGGHHHGGGGHGHGGGGFGGGGGGGGGGGGGGGGGGGGGGGGGGFFFFFFFFFFFFBFFFFFFFFFDFFFFFFFFFFFFFFFFFFFFFFFFFFFFFFF.BFFFFFFFFFF/
@M05620:45:000000000-G6HP7:1:1101:13287:6231 1:N:0:100
CATCCTGACCCTGAAGTACCCCATTGAGCATGGCATCGTCACCAACTGGGAAGACATGGAGAAGATCTGGCACCACACCTTCTACAACGAGCTGCGCGTGGCCCCGGAGGAGCACCCAGTGCTGCTGACCGAGGCCCCCCTGAACCCCAAGGCCAACAGAGAGAAGATGACTCAGGTGAGGCTCGGCCGACGCCCGTGCTCCTCCCGTCCTTTCCCCAGTCATTTTCTGCCCGGCTTGATTTCTGACATTA
+
BBBBBFFFFFFFGGGGGGGGGGEHFGDGFFHHFCFEHEHFHEHGGAGHFHHBEGHFHFHCCGGGFFEGGDEGFFHHEEFH3GFHHHHFGGGGGHHGCEGG@CA?EEFGEFGAHHHHGGHGHHHHHHHHHHGGGGGGGGGGGGHHHHGGGGHGHHHHGGHHHGGGGGGGGGGGGGGGGGGGGGGGGGFFFFFFFFFFDFFFFFFFFFFADFDFFFFFFFFFFFFFFFFFFFFFFFFFACFFFFFFEBFFFF/
@M05620:45:000000000-G6HP7:1:1101:18283:6242 1:N:0:100
CATCCTGACCCTGAAGTACCCCATTGAGCATGGCATCGTCACCAACTGGGACGACATGGAGAAGATCTGGCACCACACCTTCTACAACGAGCTGCGCGTGGCCCCGGAGGAGCACCCAGTGCTGCTGACCGAGGCCCCCCTGAACCCCAAGGCCAACAGAGAGAAGATGACTCAGGTGAGGCTCGGCCGACGCCCGTGCTCCTCCCGTCCTTTCCCCAGTCATTTTCTGCCCGGCTTGATTTCTGACATTA
+
CCCCCFFFFFFFGGGGGGGGGGGHHHHHHHHHHHHHHGHHHGHHHGHHHHHHGGGGGHHHHGHHHHHHHHHHHGHHHGGHHHHHHHHHGGGGGHHGGGGGGGHHGGGGGGGGHHHHGGHHHHHHHHHHHHGGGGGGGGGGGGHHHHGGGGHGHHGGGGGGGGGGGGGGGGGGGGGGGGGGGGGGFFFFFCDFFFFF@DFFFFFFFFFFFFFFFFFFFFFFFFFFFFFFFFFFFFFFFFFFFFFFFFFFFF0
@M05620:45:000000000-G6HP7:1:1101:13295:6246 1:N:0:100
CATCCTGACCCTGAAGTACCCCATTGAGCATGGCATCGTCACCAACTGGGACGACATGGAGAAGATCTGGCACCACACCTTCTACAACGAGCTGCGCGTGGCCCCGGAGGAGCACCCAGTGCTGCTGACCGAGGCCCCCCTGAACCCCAAGGCCAACAGAGAGAAGATGACTCAGGTGAGGCTCGGCCGACGCCCGTGCTCCTCCCGTCCTTTCCCCAGTCCTTTTCTGCCCGGCTTGATTTCTGACATTT
+
AABBBFFFBFFFGGGCGGGGGGEHGBFBGFHHHGAGH?GGFEHDGEFBGGGGE?E0EFGGF3GFHHFGFGG2GGHFFEGHHHHGHHHHFG?EEFHEEEEGGGHHGE@/@CFGCGHHGAF?GG<??FCGGGCC?-<FGGGGGEECHHGGGGGGHHAEGEFG/FEE9BFCFFGGGFF/FFG.CCEF;AADD@D-=DF=9999;FFFFE.9;?;;BFFFFE.BF/B99BBF/9/A.-99@@.9;BBF//;/;B/
@M05620:45:000000000-G6HP7:1:1101:6019:6270 1:N:0:100
ATCTCTATCTCCTAAAAACCTGTTTAGATTTGGAGATAGACCTTCAGGTTTTTCATCATTTTCTGCATGAATTATACATTGACCACGTTCCAGCGTGGTCAGTTTGCAGCATTCTGTTATTTTGTTTGACAGAGTGTCTTGTTGAGAACATATGTAGGACATGATTTTTTCCTGCAACAGGGAAAATAAAGTATAAGTTTTAAAGATTTATTCTTTAATAAAGGATCTCAAAGCCAGCTTTAGAAAAAGGA
+
ABCBCFFFFFFFGGGGGGGGGGHHHHHHHHHHHGHHHHHHHHHHHHHHHHHGGHHHHHHHHHHHHHHHHHHHHHHHHHHHHGHHHHGHHHHHHHGFGGHHHHHHHHHHHHHHHHHHHHHHHHHHHHHHHHHHHHHHHHHHHHHHHHGHHHHHHHHHHHHHHHHHGHHHHGHHHHGHHHHHHGGHHHHHGHGGGHHHHGHHHHGHHHHHHHHHHHHHHHHHHHHHHHHHHFGHHGHHHGHHHHHHHFHHGGG
@M05620:45:000000000-G6HP7:1:1101:21698:6275 1:N:0:100
ATCTCTATCTCCAAAAACCTGTTTAGATTTGGAGATAGACCTTCAGGTTTTTCATCATTTTCTGCATGAATTATACATTGACCACGTTCCAGCGTGGTCAGTTTGCAGCATTCTGTTATTTTGTTTGACAGAGTGTCTTGTTGAGAACATATGTAGGACATGATTTTTTCCTGCAACAGGGAAAATAAAGTATAAGTTTTAAAGATTTATTCTTTAATAAAGGATCTCAAAGCCAGCTTTAGAAAAAGGAA
+
CDDDDFFFFFFFGGGGGGGGGGHHGHHHHHHHHHHHHHHHHHHHHHHHHHGGHHHHHHHHIHHHHHHHHHHHHHHHHHHHHHHHHGHHHHFGHGGGGHHHHHHHHHHHHHHHHHHHHHHHHHHHHHHHHHHHHHHHHHHHHHHHHHGHHHHHHHHHHHHHHHHHHHHHGHHHHHGHHHHHGGHHHHHHHHGHHHHHGHHHHHHHHHHHHHHHHHHHGFHGFGDHHHHHHHHHGHFHGHHHHHFHHHGGGHG
@M05620:45:000000000-G6HP7:1:1101:6583:6279 1:N:0:100
AGATTACTGCAACAGTTCCCCCTGGACCTGGAAAAGTTTCTTGCCTGGCTTACAGAAGCTGAAACAACTGCCAATGTCCTACAGGATGCTACCCGTAAGGAAAGGCTCCTAGAAGACTCCAAGGGAGTAAAAGAGCTGATGAAACAATGGCAAGTAAGTCAGGCATTTCCGCTTTAGCACTCTTGTGGATCCAATTGAACAATTCTCAGCATTTGTACTTGTAACTGACAAGCCAGGGACAAAACAAAGAT
+
BBBBBFFFFF4DGGGGGGGGGGGGHHHHGHHHHGHHGGHHHHHHHHHHGHHHHHHHHHHHHHHGHHHHHHHHHGHHHHHHHHGHHHHHHHHHHHGGEGHHGH?FHHHHGHHHHHHGHHHGHHHGGEFEHFFHHFGHHHHHHFGHHHHHHGHGHGHHHHGHHHHHHHHHHHGGGGGHFHHHHHHHHGHGHHHHHHHHHFHFHHHHHHHGHHHHHHHHHHHHHGHGFGG0;GHHHGGGGGGG?AFAFGGGGFF
@M05620:45:000000000-G6HP7:1:1101:6568:6293 1:N:0:100
AGATTACTGCAACAGTTCCCCCTGGACCTGGAAAAGTTTCTTGCCTGGCTTACAGAAGCTGAAACAACTGCCAATGTCCTACAGGATGCTACCCGTAAGGAAAGGCTCCTAGAAGACTCCAAGGGAGTAAAAGAGCTGATGAAACAATGGCAAGTAAGTCAGGCATTTCCGCTTTAGCACTCTTGTGGATCCAATTGAACAATTCTCAGCATTTGTACTTGTAACTGACAAGCCAGGGACAAAACAAAGAT
+
A?3>AFFB5@BFCFFFGFGGGGCCGHHGH4A4BA2BBGFGDA5FEGHHAGHAGGHFHGFGFFHHGBGGHGHFGHGGGHHGHHHHHHHFGHHHHHGGEGHHHHBGHHHHGHHHFHHHHHHHHFGFFAFGHEHHHFHHHHGHH2FGHHHHGHHGHGHHHHHHHHHHHHHHHHGGGGGHFFHHHHHHHFGFHHHHHCHHHDGH0GGHHHHFHGHHHHHHHHHGHHGFHHHGGHHHGFFFGGGG.;FFGGGGFGG
@M05620:45:000000000-G6HP7:1:1101:25909:6312 1:N:0:100
TACCTGTACTGGGGAAGCATTTGAATATCCCCCCATGGTGATGGGGACGGAGAACTGCTCCATAAACACAGGCAACGTGCCTAACTTTCCCGGGAAGATGAAGTCAAAGAGCGACCACAGCTCTCGGAGGTTATTTTGCATCGGTGAGCCAGACAGAATGATCCGATGAGGGGTGCGAAACTATTTGAGGAAAGGAAGCACCTTTTTATTAAATTTACCTTTTAGCAATCGCCATTCCTACCCTAAAGATC
+
>3AABFFFFFFFGEFGGGGGGGDGFHHHHHHGGGGHHHHHGFHHHGGGGGGGGHHHFHHHHHHHHHHHHHHHGGHHGHHHHHHHHHHHHHHGGGGGGGGHHGHHHHHHHHFFGGGGGHHHHHHHHGGFGG?GHGHHHFHEHFDGGGFFGHHHHGHHFHHBFGHHHFGGGCB?F?CFA.BGGGEFGG09EB0F/.AFFF?FFFFFFFFFFFFFFBFFFFFFFFFF;BFFBBA?DA?FFFFF/AFFFFFFFB;
@M05620:45:000000000-G6HP7:1:1101:26366:6324 1:N:0:100
TACCTGTACTGGGGAAGCATTTGAATATCCCCCCATGGTGATGGGGACGGAGAACTGCTCCATAAACACAGGCAACGTGCCTAACTTTCCCGGGAAGATGAAGTCAAAGAGCGACCACAGCTCTCGGAGGTTATTTTGCATCGGTGAGCCAGACAGAATGATCCGATGAGGGGTGCGAAACTATTTGAGGAAAGGAAGCACCTTTTTATTAAATTTACCTTTTAGCAATCGCCATTCCTACCCTAAAGATC
+
BBBBBFFFFFFFGGGGGGGGGGHHHHHHHHHGGGGHHHHHHHHHHGGGGGGGGHHHHHHHHHHHHHHHHHHHGHHHGHHHHHHHHGHHHHHGGGFGGHHHHHHGGHHHHHGHGGGGGHHHHHHHHGGGGGEHHHHHHHHHHHGGGGGHHHHHHGHHHHHHHHHHHGGGHHGGGGGGGGGGGGGGGGGGEF;FGGFGGGGGGFFFFFFFFFFFFFFFFFFFFFFFFFFFFFFFFFFFFFFFFFFFFFFFBFF
@M05620:45:000000000-G6HP7:1:1101:25922:6327 1:N:0:100
TACCTGTACTGGGGAAGCATTTGAATATCCCCCCATGGTGATGGGGACGGAGAACTGCTCCATAAACACAGGCAACGTGCCTAACTTTCCCGGGAAGATGAAGTCAAAGAGCGACCACAGCTCTCGGAGGTTATTTTGCATCGGTGAGCCAGACAGAATGATCCGATGAGGGGTGCGAAACTATTTGAGGAAAGGAAGCACCTTTTTATTAAATTTACCTTTTAGCAATCGCCATTCCTACCCTAAAGATC
+
BBBBBFFFFFFFCGGGGGFGGGFHHHHHHHHGGGGHHHHHHHHCHCGGFGGGGHHHHHHHHHHHHHHHHHHHGHHHGHHHHHHHHHHHHHHGGGGGGHHHHHHHHHHHHGHHGGGGGHHHHHHHHGGGGGEHHHHHHHHHGHGGGGGHHHHHHGHGHHHHGHHHHGGGHHHDGGGGGGGGGGGGGGGGGECFGGFFGFGFFFFFFFFFFFFFFFFFFFFFFFFFFFFFFFEEFDFFFFFFFFFFFFFFFFF
@M05620:45:000000000-G6HP7:1:1101:24319:6352 1:N:0:100
ATCTCTATCTCCTAAAAACCTGTTTAGATTTGGAGATAGACCTTCAGGTTTTTCATCATTTTCTGCATGAATTATACATTGACCACGTGGTCAGTTTGCAGCATTCTGTTATTTTGTTTGACAGAGTGTCTTGTTGAGAACATATGTAGGACATGATTTTTCCTGCAACAGGGAAAATAAAGTATAAGTTTTAAAGATTTATTCTTTAATAAAGGATCTCAAAGCCAGCTTTAGAAAAAGGAAGAAAGGGG
+
CCDCCFFFFFFFGGGGGGGGGGHHHHHHHHHHHHHHHHHHHHHHHHHHHHHGGHHHHHIHHHHIHHHHHHHHHGHHHHHHHHHHHHGHHGHHHHHHHHHGHHHHHHHHGHHHHHHHHHHHHGHHHHHHHHHHHHHHHHGHHHHHHHGGHGGGHHHGHHHHHHHHHHFFHHHHGGHHHHHHHHGHHHHHBHHHHHHHGHHHHHHHHHHGGHGHFHHHHHHHGHHHEHHHGHHHHGHHHFFGGFHHHHFHGGG
@M05620:45:000000000-G6HP7:1:1101:6169:6362 1:N:0:100
AGATTACTGCAACAGTTCCCCCTGGACCTGGAAAAGTTTCTTGCCTGGCTTACAGAAGCTGAAACAACTGCCAATGTCCTACAGGATGCTACCCGTAAGGAAAGGCTCCTAGAAGACTCCAAGGGAGTAAAAGAGCTGATGAAACAATGGCAAGTAAGTCAGGCATTTCCGCTTTAGCACTCTTGTGGATCCAATTGAACAATTCTCAGCATTTGTACTTGTAACTGACAAGCCAGGGACAAAACAAAGAT
+
BCCCCFFFFFFFGGGGGGGGGGGGHGHGHGHHGHHHGHHHHHHHHHHHHHHHHHHHHHHHHHHHHHHHHHHHHHHHHHHHHHHHHHHHHHGHHHGGGGHHHHGFHHHHGHHHHHHHHHHHHFHGGEGGHHHHHGHHHHHHH?GHHHHHHHHHHGHHHHHHHHGHHHHHHHGGGGGHDGHHHHHHHGHGHHHHHFHHHGHGFHHHHHHHHHHHHHHHHHHHHGHHHHHFHHHHHGGGGGGGEFFFGGGGGGG
@M05620:45:000000000-G6HP7:1:1101:24335:6363 1:N:0:100
ATCTCTATCTCCTAAAAACCTGTTTAGATTTGGAGATAGACCTTCAGGTTTTTCATCATTTTCTGCATGAATTATACATTGACCACGTGGTCAGTTTGCAGCATTCTGTTATTTTGTTTGACAGAGTGTCTTGTTGAGAACATATGTAGGACATGATTTTTCCTGCAACAGGGAAAATAAAGTATAAGTTTTAAAGATTTATTCTTTAATAAAGGATCTCAAAGCCAGCTTTAGAAAAAGGAAGAAAGGGG
+
BBBBBFFFFFFFGGGGGGGGGGHHHGHHHHHHHCHHHHHHHHHHHHHHHHHGGHHHHHHHHHHHHHHHHHHHHHHHHHHHHHHHHHGHHGHHHHHHHHGHHHHHHHHHHHFHHHHHHHHHHHHHGFHHHHHHHHHHFHHGHHHHGHFHGHGHHHHGHHHHHHHHHHGHHHHGGGHHGGDGGGFHHGDGFGHHHFGFGHHHHHHHHHHHFHH1DGHHFBHHHHFHHHFHGHHHHHBGHGFGGFFHHGGHGDG
@M05620:45:000000000-G6HP7:1:1101:24634:6367 1:N:0:100
CATCCTGACCCTGAAGTCTCTTTCCTGAGTTAGAGCAGGGAACTGCTCTGAGTGTTAACTGTTGGATTCACTGCAATGTCCTACCATATTTTACAAGAAGATGAAAAGGCAACCTGCAGACCTAGGCTTGATTTCTGACATTAGATCGGAAGAGCACACGTCTGAACTCCAGTCACCGGCTATGATCTCGTATGCCGTCTTCTGCTTGAAAAAAAAAAAACCTACAATGTACAAACTCGGTCTCGTGGATC
+
CCCDDFFFFFFFGGGGGGGGGGHHHHHHHHHHHGHHHHHGGHGHHHHHHHHHFFFGHHIHHHHHHFGHHHHHHHHHHHHHHHHHHHHHHHHHHHHHHHHHGHHHHHHHGHHHHHHHHHHHHHHHHHHHHGHHHHHHHHHHHHHHHHHHGEFGHHHGHHHGHHHGHHHHHHHHFHHHHGGGGGHHDFFGHHFGHHHHGGFHGGHGHHHHG<DGGCCGDG;99;/9/000::00000.00.....0/....00
@M05620:45:000000000-G6HP7:1:1101:24613:6373 1:N:0:100
CATCCTGACCCTGAAGTCTCTTTCCTGAGTTAGAGCAGGGAACTGCTCTGAGTGTTAACTGTTGGATTCACTGCAATGTCCTACCATATTTTACAAGAAGATGAAAAGGCAACCTGCAGACCTAGGCTTGATTTCTGACATTAGATCGGAAGAGCACACGTCTGAACTCCAGTCACCGGCTATGATCTCGTATGCCGTCTTCTGCTTGAAAAAAAAAAAAAAAAAAGAAGAAAAATATAAATAGAGTTAAT
+
BABCCFFFFFFFGGGGGGGGGGHHHHHFHHHGHGHHGHHGGFGHHHHHHHHHGHHHHFHHHHIHHGHHHHHHHHHHHHHHHHHHHGHHHHHHHHHHHHHHGHHGHHHHGHFHGHHHHHHHHHHHHGHHHGHHHHHHHGHHHHHHHHHHGCGGHHHGHGHGHHHGGHHHHHGHHHFHHGGGGGHHHG1GHHGGHHHHGEGHGHHHHHHHGHGGHCFGGG---9:---;../0/9/..00000;000009000
@M05620:45:000000000-G6HP7:1:1101:17736:6375 1:N:0:100
CATCCTGACCCTGAAGTACCCGGCTTGATTTCTGACATTAGATCGGAAGAGCACACGTCTGAACTCCAGTCACCGGCTATGATCTCGTATGCCGTCTTCTGCTTGAAAAAAACAACGAGGTCAGCTGGGGGGCTTTCTTTGTGTACGCAACGCGAAACCTGAAAGAAGCATTTTTTAACTAAGTCCTGCTGAGTCATTCATGAGTTTTTAGCCGCCTTGCTTCTTCTCACAGACTCTCTACTCTCATGCCA
+
AAAAAFDDCFCC1GCABFGGF1AE00AEE2AF22AD1AFGFFBEEC?//0AFHHFFEAAFFF2F1GGHHHFEGEG/>//BG2F12B0F/F02F@//B/@GHB11101B10<>///?<?C/CB1@GHC0//>;@?99F00;//:9//9;-@@@-9@@-@F/9//;99FFFF/;9FF@-//BF/;/BFFFB/9/-9;;BFFB//9/;/BFF-//9-;@--:F9:BFFFFB/;///A9BFFFBBFFFF//;/;/
@M05620:45:000000000-G6HP7:1:1101:15780:6376 1:N:0:100
TACCTGTACTGGGGAAGCATTTGAATATCCCCCCATGGTGATGGGGACGGAGAACTGCTCCATAAACACAGGCAACGTGCCTAACTTTCCCGGGAAGATGAAGTCAAAGAGCGACCACAGCTCTCGGAGGTTATTTTGCATCGGTGAGCCAGACAGAATGATCCGATGAGGGGTGCGAAACTATTTGAGGAAAGGAAGCACCTTTTTATTAAATTTACCTTTTAGCAATCGCCATTCCTACCCTAAAGATC
+
DCCDDFFFFFFFGGGGGGGGGGHHHHHHHHHGGGGHHHHHHHHHHGGGGGGGGHHHHHHHHHHHHHHHHHHHGHHHGHHHHHHHHHHHHHHGGGGGGHHHHFHHHHHHHHHHGGGGGHHHHHHHHGGGGGGHHHHHHHHHHHGGGGGHHHHHHGHHHHHHHHHHHGGGHHHGGGGGGGGGGGGGHHGGGGGGGGGGGGGGGFFFFFFFFFFFFFFFFFFFFFFFFFFFFFFFFFFFFFFFFFFFFFFFFFF
@M05620:45:000000000-G6HP7:1:1101:14525:6376 1:N:0:100
ATCTCTATCTCCTAAAAACCTGTTTAGATTTGGAGATAGACCTTCAGGTTTTTCATCATTTTCTGCATGAATTATACATTGACCACGTTCCAGCGTGGTCAGTTTGCAGCATTCTGTTATTTTGTTTGACAGAGTGTCTTGTTGAGAACATATGTAGGACATGATTTTTTCCTGCAACAGGGAAAATAAAGTATAAGTTTTAAAGATTTATTCTTTAATAAAGGATCTCAAAGCCAGCTTTAGAAAAAGGA
+
CDDCDFFFFFFFGGGGGGGGGGHHHHHHHHHHHHHHHCHHHHHHHHHHHHHGGHHHHIHHHHIHIHHHHHHHHHHHHHHHHHHHHHGHHHHHHHGGGGHHHHHHHHHHHHHHHHHHHHHHHHHHHHHHHHHHHHHHHHHHHHHHHHHHHHHHHHHHHHHHHHHHHHHHHGHHHHHHHHHHHGGHHHGHHHHHHHHHHHHHHHHHHHHHHHHHHHHHHHHHHHHHHHHHHHHHHHHHHGHHHHHHHHHHGGH
@M05620:45:000000000-G6HP7:1:1101:20131:6393 1:N:0:100
CATCCTGACCCTGAAGTACCCCATTGAGCATGGCATCGTCACCAACTGGGACGACATGGAGAAGATCTGGCACCACACCTTCTACAACGAGCTGCGCGTGGCCCCGGAGGAGCACCCAGTGCTGCTGACCGAGGCCCCCCTGAACCCCAAGGCCAACAGAGAGAAGATGACTCAGGTGAGGCTCGGCCGACGCCCGTGCTCCTCCCGTCCTTTCCCCAGTCATTTTCTGCCCGGCTTGATTTCTGACATTA
+
CCCDDFFFFFFFGGGGGGGGGGGHHHHHHHHHHHHHHGHHHGHHHGHHHHHHGGGGGHHHHHHHHHHHHHHHHGHHHGGHHHHHHHHHGGGGGHHGGGGGGGHHGGGGGGGGHHHHGGHGHHHHHHHHHHGGGGGGGGGGGGHHHHGGGGHGHHGGGGGGGGGGGGGGGGGGGGGGGGGGGGGGFFFFFFFFFFFFDFFFFFFFFFFEFFFFFFFFFFFFFFFFFFFFFFFFFFFFFFFFFFFFFBFFFF0
@M05620:45:000000000-G6HP7:1:1101:14535:6394 1:N:0:100
ATCTCTATCTCCTAAAAACCTGTTTAGATTTGGAGATAGACCTTCAGGTTTTTCATCATTTTCTGCATGAATTATACATTGACCACGTTCCAGCGTGGTCAGTTTGCAGCATTCTGTTATTTTGTTTGACAGAGTGTCTTGTTGAGAACATATGTAGGACATGATTTTTTCCTGCAACAGGGAAAATAAAGTATAAGTTTTAAAGATTTATTCTTTAATAAAGGATCTCAAAGCCAGCTTTAGAAAAAGGA
+
CCCDCFFFFFFFGGGGGGGGGGGHHHHHHHHHHHHHHHHHHHHHHHHHHHHGGHHHHHHHHIHHIHHHHHHHHHHHHHHHHHHHHHGHHHHHHHGGGGHHHHHHHHHHHHHHHHHHHHHHHHHHHHHHHHHHHHGHHHHHHHHHHHHHHHHHHHHHHHHHHHHHHHHHHGHHHHHHHHHHHGGHHHHHHHHHHHHHHHHHHHHHHHHHHHHHHHHHHHHHHHHHHHHHGHHHHHHHHGHHHHHHHGHHGGH
@M05620:45:000000000-G6HP7:1:1101:10924:6401 1:N:0:100
CATCCTGACCCTGAAGTACCCGGCTTGATTTCTGACATTAGATCGGAAGAGCACACGTCTGAACTCCAGTCACCGGCTATGATCTCGTATGCCGTCTTCTGCTTGAAAAAAAAAAAAAAAATAAAGAGACTAAAGGAGGGATGAGTATCGACATGTAAGGAAGTACGCATAAGGGAACAGCCTAATAAGAGTACACGGAGGTACGGAGATCATATAATATGTAAGAAGGAGGCTGCGTGAGCGGAGAAGAT
+
BCCCCFFFFFFFGFGGGGGGGGGGGGGHHHHHHHHHHHHHHFGHHGGGGHHHHHHHGHHHGHHHHHHHHHHHHHGGGGAHHGFFGHHGGHHHHGGGHGHHHHHHFHHHHHGGGCD<///--011111<0/000<00/..-./:/00000:.-.:0<000/0/.000....:000....//..////////9/////.-9;-.//....-////////////////9//;.......-9.../-----.///
@M05620:45:000000000-G6HP7:1:1101:18345:6411 1:N:0:100
CATCCTGACCCTGAAGTACCCCGGCTTGATTTCTGACATTAGATCGGAAGAGCACACGTCTGAACTCCAGTCACCGGCTATGATCTCGTATGCCGTCTTCTGCTTGAAAAAAAAAAAAAAAAAATATCTTAACGTTGTTCATTATACTAACTCTCACTGTCTGGTCAACCTTTAGTAGTCGTCGTATCCACCCATGCATCTGACGCGCGACCCAAACGAGAAAGCCCCGGATGCGTGTACTTGAGCCCCGG
+
BABBCFFFFFFFGGGGGFGGGGGCGFGGHHHHHHHGHHHHHHHHHHGGGGHHHHHFHGHHHGGGHHHHHHHHHHHGGGGGHHGH4GHHGGHHHHGEGHGHHHHHHHHHDHHEEBDB>///----.00000000.:/...00;00000000000;000000000/00000./000000000...9-9/.900..;//00000000..--9----.........00/...---.:/-.99/0;000:0/..--
@M05620:45:000000000-G6HP7:1:1101:21589:6413 1:N:0:100
CATCCTGACCCTGAAGTACCCGGCTTGATTTCTGACATTAGATCGGAAGAGCACACGTCTGAACTCCAGTTCACCGGCTATGATCTCGTATGCCGTCTTCTGCTTGAAAAAAAAAAACATCTCTCGTAGTTTATTTTTCCTCTTTTAGCCATCCCTCATGCTCCTATGAGGGTTTCTACACTCTTTGCGGAAAGGACTCACCTTTTTATTAACTTTACCTTTTAGCAATCTCCATTCATACCCTACATATT
+
ABABAFFFFCFFGGGGGGGFFEGGGGGGHHHHFHHGGHHHHFHHHGGGGGHHHHHFGGHGFHFHGHHHHHHHHHHGGGGGGHHHHHFHFEHHGHGEGFGFFFFGDHHHFHFEEG@/><?<2@FFG////<1?1FGDG1<1<F11>>=0<<111>.0CGGB00=C/0=00=:?..;:0;00;C/;CG00---;-;./.=C0;ACFCFG?0;;0BBFF/9//9BF9/9//:9///;;B////:/;B9.///;F
@M05620:45:000000000-G6HP7:1:1101:10937:6414 1:N:0:100
CATCCTGACCCTGAAGTACCCGGCTTGATTTCTGACATTAGATCGGAAGAGCACACGTCTGAACTCCAGTCACCGGCTATGATCTCGTATGCCGTCTTCTGCTTGAAAAAAAAAAAACGGTCCGCTTGGGGGCTTTCTTTGTGTCATCCCCGAGAACCCTGCCAGCCGCATTTTTTCCCTCCGTCCTGCTGAGTCATTCCTGCGTTTTTCTCCGCCTTGCTTCTTCTCCCCTACTCTCTACTCTCATGCCC
+
BBBBBFFFFFFFGGGGFGGGGGGGEEEGHFGHHHCHHHHHFHHHHGGEEHFHHHHHGHHGGGHHHHHHHHHHHHGEEGDHHHHB4FGGDHGFHGGGHGHHHGFFGAGHEG@GCBD<////<//<@D.>.F--C?GFHHGHHH/C000<:.CD-:-./:AFB?./;..;A-;;CFGA//;9..9;FFD;BF/9.:B/BBF/FB/-;DBFF//;;9AFFDFFFFFFFFBF/;...;BBFFFFFFBFFF//BF/
@M05620:45:000000000-G6HP7:1:1101:20998:6453 1:N:0:100
TACCTGTACTGGGGAAGCATTTGAATATCCCCCCATGGTGATGGGGACGGAGAACTGCTCCATAAACACAGGCAACGTGCCTAACTTTCCCGGGAAGATGAAGTCAAAGAGCGACCACAGCTCTCGGAGGTTATTTTGCATCGGTGAGCCAGACAGAATGATCCGATGAGGGGTGCGAAACTATTTGAGGAAAGGAAGCACCTTTTTATTAAATTTACCTTTTAGCAATCGCCATTCCTACCCTAAAGATC
+
CCCCCFFFFFFFGGGGGGGGGGHHHHHHHHHGGGGHHHGHHHHHHGGGGGGGGHHHHHHHHHHHHHHHHHHHGHHHGHHHHHHHHHHHHHHGGGFGGHHHHHHHHHHHHHHHGGGGGHHHHHHHFGGDCGAGGHHHHHGHHHDGGGEHHGFFGECCCGFHGHEGC<CEHFHGG.AD@.?DFGFFGGGFFFBFFF?BFFGGGFFFFFFFFFBFFFFFFFFFFFF9BBBFFBAEFFFF:FF9BFFFBFFBFFB
@M05620:45:000000000-G6HP7:1:1101:12183:6456 1:N:0:100
CATCCTGACCCTGAAGTACCCCATTGAGCATGGCATCGTCACCAACTGGGACGACATGGAGAAGATCTGGCACCACACCTTCTACAACGAGCTGCGCGTGGCCCCGGAGGAGCACCCAGTGCTGCTGACCGAGGCCCCCCTGAACCCCAAGGCCAACAGAGAGAAGATGACTCAGGTGAGGCTCGGCCGACGCCCGTGCTCCTCCCGTCCTTTCCCCAGTCATTTTCTGCCCGGCTTGATTTCTGACATTT
+
CDDDDFFFFFFFGGGGGGGGGGGHHHHHHHHHHHHHHGHHHGHHHGHHHHHHGGGGGHHHHHHHHHHHHHHHHGHHHGGHHHHHHHHHGGGGGHHGGGGGGGHHGGGGGGGGHHHHGGHHHHHHHHHHHHGGGGGGGGGGGGHHHHGGGGHGHHGGGGGGGGGGGGGGGGGGGGGGHGGGGGGGFFFFFFFFFFFFDFFFFFFFFFFFFFFFFFFFFFFFFFFFFFFFFFFFFFFFFFFFFFFFBBFFFF0
@M05620:45:000000000-G6HP7:1:1101:23046:6456 1:N:0:100
TACCTGTACTGGGGAAGCATTTGAATATCCCCCCATGGTGATGGGGACGGAGAACTGCTCCATAAACACAGGCAACGTGCCTAACTTTCCCGGGAAGATGAAGTCAAAGAGCGACCACAGCTCTCGGAGGTTATTTTGCATCGGTGAGCCAGACAGAATGATCCGATGAGGGGTGCGAAACTATTTGAGGAAAGGAAGCACCTTTTTATTAAATTTACCTTTTAGCAATCGCCATTCCTACCCTAAAGATC
+
CCCCCFFFFFFFGGGGGGGGGGHHHHHHHHHGGGGHHHGHHHHHHGGGGGGGGHHHHHHHHHHHHHHHHHHHGHHHGHHHHHHHHHHHHHHGGGGGGHHHHHHHHHHHHHHHGGGGGHHHHHHHHGGGGGGHHHHHHHHGHHGGGGGHHHHHHGHHHHHHHHHHHGGGHHHGGEGGGGGGGGGGGGGGGGFGGGGFGGGGGFFFFFFFFFFFFFFFFFFFFFFFFFFBFFFFFFFFFFFFFFFFFFFFFFF
@M05620:45:000000000-G6HP7:1:1101:14600:6547 1:N:0:100
TACCTGTACTGGGGAAGCATTTGAATATCCCCCCATGGTGATGGGGACGGAGAACTGCTCCATAAACACAGGCAACGTGCCTAACTTTCCCGGGAAGATGAAGTCAAAGAGCGACCACAGCTCTCGGAGGTTATTTTGCATCGGTGAGCCAGACAGAATGATCCGATGAGGGGTGCGAAACTATTTGAGGAAAGGAAGCACCTTTTTATTAAATTTACCTTTTAGCAATCGCCATTCCTACCCTAAAGATC
+
CCCCCFFFFFFFGGGGGGGGGGHHHHHHHHHGGGGHHHGGHHHHHGGGGGGGGHHHHHHHHGGHGHHHHHHHGGHHGHHHHHHHHHHHHHHGGGGGGGHHGHHHHHHHHHHGGGGGGHHHHHHHHGGGGGEHHHHHHHGHHHGGGGGHHHGHHGHHGHHHHHHHHGGGHHHGGAEGGDFGGGGGGGGGFGEFGGGGGGGFFFFFFFFFFFFFFFFFFFFFFFFFFFFFFFFFFFFFFFFFFFFFFFFFFFF
@M05620:45:000000000-G6HP7:1:1101:19484:6549 1:N:0:100
ATCTCTATCTCCTAAAAACCTGTTTAGATTTGGAGATAGACCTTCAGGTTTTTCATCATTTTCTGCATGAATTATACATTGACCACGTTCCAGCGTGGTCAGTTTGCAGCATTCTGTTATTTTGTTTGACAGAGTGTCTTGTTGAGAACATATGTAGGACATGATTTTTTCCTGCAACAGGGAAAATAAAGTATAAGTTTTAAAGATTTATTCTTTAATAAAGGATCTCAAAGCCAGCTTTAGAAAAAGGA
+
BCCCDFFFFFFFGGGGGGGGGGHHHHHHHHHHHHHHHHHHHHHHHHHHHHHGGHHHHIHHHHHIIHHHHHHHHHHHHHHHHHHHHHGHHHHHHHGGGGHHHHHHHHHHHHHHHHHHHHHHHHHHHHHHHHHHHHHHHHHHHHHHHHHHHHHHHHHHHHHHHHHHHHHHHGHHHHHHHHHHHGGHHHHHGHHHHHHHHHHHHHGHHHHHHHHHHHHHHHHHHHHHHHHHHHHHHHHHHGHHHHHHHHHHGGG
@M05620:45:000000000-G6HP7:1:1101:19489:6569 1:N:0:100
ATCTCTATCTCCTAAAAACCTGTTTAGATTTGGAGATAGACCTTCAGGTTTTTCATCATTTTCTGCATGAATTATACATTGACCACGTTCCAGCGTGGTCAGTTTGCAGCATTCTGTTATTTTGTTTGACAGAGTGTCTTGTTGAGAACATATGTAGGACATGATTTTTTCCTGCAACAGGGAAAATAAAGTATAAGTTTTAAAGATTTATTCTTTAATAAAGGATCTCAAAGCCAGCTTTAGAAAAAGGA
+
BCCCCFFFFFFFGGGGGGGGGGHHHHHHHHHHHHHHHHHHHHHHHHHHHHHGGHHHHIHHHHIHIHHHHHHHHHHHHHHHHHHHHHGHHHHHHHGFGGHHHHHHHHHHHHGGHHHHHHHHHHHHHHHHHHGHHHHHHHHHHHHHHHGHHHHHHHGHHHHHHHHHHHHHHGHHHHHHHHHHHGGHHHHHHGHGHHHGHGHHHHHGHHHHHGHHHHHHHHHHHHHGHHHHHGHGHHHGHGHHHHHGFHHGGGH
@M05620:45:000000000-G6HP7:1:1101:6616:6584 1:N:0:100
ATCTCTATCTCCTAAAACCTGTTTAGATTTGGAGATAGACCTTCAGGTTTTTCATCATTTTCTGCATGAATTATACATTGACCACGTTCCAGCGTGGTCAGTTTGCAGCATTCTGTTATTTTGTTTGACAGAGTGTCTTGTTGAGAACATATGTAGGACATGATTTTTTCCTGCAACAGGGAAAATAAAGTATAAGTTTTAAAGATTTATTCTTTAATAAAGGATCTCAAAGCCAGCTTTAGAAAAAGGAA
+
BBBBBFFFFFFFGGGGGGGGGGGG5DBFGHHHFHGHHHGHHHHHHHHHGHGGHHHHHHHHHFGHGGFHFHHHFHFFFHHHGHHHHGGHHHHGHGGGGHHHHHHHHGGHHHHHHHHHHGHHHHHHHHHFHGHGHHHHHHHHHHHFHEGGHHHGHHFHHGHHGHHHHHHHGHHGDFHHHHHHGGHHHHFHHHHHHFHHHHHH>GHHEGHHHGHHHHHFFHBGGHGGHHHHHHHHHHHHGHHH0CCFGHGGGHH
@M05620:45:000000000-G6HP7:1:1101:23156:6589 1:N:0:100
ATCTCTATCTCCTAAAAACCTGTTTAGATTTGGAGATAGACCTTCAGGTTTTTCATCATTTTCTGCATGAATTATACATTGACCACGTTCCAGCGTGGTCAGTTTGCAGCATTCTGTTATTTTGTTTGACAGAGTGTCTTGTTGAGAACATATGTAGGACATGATTTTTTCCTGCAACAGGGAAAATAAAGTATAAGTTTTAAAGATTTATTCTTTAATAAAGGATCTCAAAGCCAGCTTTAGAAAAAGGA
+
BCCCCFFFFFFFGGGGGGGGGGHHHHHHHHHHHHHHHHHHHHHHHHHHHHHGGHHHHHHHHHHHIHHHHHHHHHHHHHHHHHHHHHGHHHHHHHGGGGHHHHHHHHHHHHHHHHHHHHHHHHHHHHHHGHHHHHGHHHHHHHHHHHHHHHHHHHHHHHHHHHHHHHHHHGHHHHHHHHHHHGGHHHGGHHHHHHHHHHHHHHHHHHHHHHHHHHHHHGHHHHGHHHHHHGHHHHHHHGHHHHHFGHHHGGG
@M05620:45:000000000-G6HP7:1:1101:8333:6597 1:N:0:100
TACCTGTACTGGGGAAGCATTTGAATATCCCCCCATGGTGATGGGGACGGAGAACTGCTCCATAAACACAGGCAACGTGCCTAACTTTCCCGGGAAGATGAAGTCAAAGAGCGACCACAGCTCTCGGAGGTTATTTTGCATCGGTGAGCCAGACAGAATGATCCGATGAGGGGTGCGAAACTATTTGAGGAAAGGAAGCACCTTTTTATTAAATTTACCTTTTAGCAATCGCCATTCCTACCCTAAAGATC
+
CCCCCFFFFFFFGGGGGGGGGGHHHHHHHHHGGGGHHHGHHHHHHGGGGGGGGHHHHHHHHHHHHHHHHHHHGHHHGHHHHHHHHHHHHHHGGGGGGHHHGHHHHHHHHHHHGGGGGHHHHHHHHGGGGGCHHHHHHHHHHHGGGGGHHHHHHGHHGHHHHHHHHGGGHHHGGDEFGGGGGGGGGGGGGG;CBFGGGGGGGFFFFFFFFFFBFFFFFFFFFFFFFFFFFB?EFFEFFFFFFFFBFFFFFF;
@M05620:45:000000000-G6HP7:1:1101:23141:6599 1:N:0:100
ATCTCTATCTCCTAAAAACCTGTTTAGATTTGGAGATAGACCTTCAGGTTTTTCATCATTTTCTGCATGAATTATACATTGACCACGTTCCAGCGTGGTCAGTTTGCAGCATTCTGTTATTTTGTTTGACAGAGTGTCTTGTTGAGAACATATGTAGGACATGATTTTTTCCTGCAACAGGGAAAATAAAGTATAAGTTTTAAAGATTTATTCTTTAATAAAGGATCTCAAAGCCAGCTTTAGAAAAAGGA
+
AABBBFFFFFFFGGGGGGGGGGHHHHHHHHHHHHHHHHHHHHHHHHHHHHHGGHHHHHHHHHHHHHHHHHHHHHHHHHHHHHHHHHGHHHHHHHGGGGHHHHHHHHHHHHHHHHHHHHHHHHHHHHHHHHHHHHHHHHHHHHHHHHHHHHHHHHHHHHHHHHHHGHHHHGHHHHHHHHHHHGGHHHHHHHHHHHHGHGHHHHHHHHHHHHHHHHHHHHHHHGHHHHHHHHHHHHHGHGHHHHGHFFGFGGG
@M05620:45:000000000-G6HP7:1:1101:16819:6601 1:N:0:100
CATCCTGACCCTGAAGTACCCCATTGAGCATGGCATCGTCACCAACTGGGACGACATGGAGAAGATCTGGCACCACACCTTCTACAACGAGCTGCGCGTGGCCCCGGAGGAGCACCCAGTGCTGCTGACCGAGGCCCCCCTGAACCCCAAGGCCAACAGAGAGAAGATGACTCAGGTGAGGCTCGGCCGACGCCCGTGCTCCTCCCGTCCTTTCCCCAGTCATTTTCTGCCCGGCTTGATTTCTGACATTA
+
CCDDCFFFFFFFGGGGGGGGGGGHHHHHHHHHHHHHHGHHHGHHHGHHHHHHGGGGGHHHHHHHHHHHHHHHHGHHHGGHHHHHHHHHGGGGGHHGGGGGGGHHGGGGGGGGHHHHGGHHHHHHHHHHHHGGGGGGGGGGGGHHHHGGGGHGHHGGGGGGGGGGGGGGGGGGGGGGGGGGGGGGFFFFFFFFFFFFDDFFFFFFFFFEFFFFFFFFFFFFFFFFFFFFEFFFFFFFFFFFFFFFFEFFFF0
@M05620:45:000000000-G6HP7:1:1101:19242:6608 1:N:0:100
TACCTGTACTGGGGAAGCATTTGAATATCCCCCCATGGTGATGGGGACGGAGAACTGCTCCATAAACACAGGCAACGTGCCTAACTTTCCCGGGAAGATGAAGTCAAAGAGCGACCACAGCTCTTCGGAGGTTATTTTGCATCGGTGAGCCAGACAGAATGATCCGATGAGGGGTGCGAAACTATTTGAGGAAAGGAAGCACCTTTTTATTAAATTTACCTTTTAGCAATCGCCATTCCTACCCTAAAGAT
+
CCCCCFFFFFFFGGGGGGGGGGHHHHHHHHHGGGGHHHGHHHHHHGGGGGGGGHHHHHHHHHHHHHHHHHHHGHHHGHHHHHHHHHHHHHHGGGGGGHHHHHHHHHHHHHHHGGGGGHHHHHHHHHHGGGGEHHHHHHHHHHHGGGGGHFHHHGGHHHHHHHHHHHGGGHHHGGEEGGDGGGGGGGGGGGGFGGGGGGGGGGFFFFFFFFFFFFFFFFFFFFFFFFFFFFFFFFFEFFFFFFFFFFFFFFF
@M05620:45:000000000-G6HP7:1:1101:16804:6614 1:N:0:100
CATCCTGACCCTGAAGTACCCCATTGAGCATGGCATCGTCACCAACTGGGACGACATGGAGAAGATCTGGCACCACACCTTCTACAACGAGCTGCGCGTGGCCCCGGAGGAGCACCCAGTGCTGCTGACCGAGGCCCCCCTGAACCCCAAGGCCAACAGAGAGAAGATGACTCAGGTGAGGCTCGGCCGACGCCCGTGCTCCTCCCGTCCTTTCCCCAGTCATTTTCTGCCCGGCTTGATTTCTGACATTA
+
BBBBBFFFFFFFGGGFGGGGGGGHHFHGGDGHHHFGHGHHHGHFAFHHHHHHCCFFEHGHGEGFHHHHGFHHHGHHCFGHHHHFHHFHEAEEGGHGGGGGGGHHGGG@F/CDHFHHGGGHCGHGHHGGHHC?FGGGGGGGGEFHHHGGA:GEGHGGGGGBC/E?FFFFFBFFGFFGGBFGGGEGFFFFFFFFFFF=9.AEFFFFFFDFFFFFFFFFFF.FFFFFFFFF/BFFF;@FF;9BBFFFFBF/BF/
@M05620:45:000000000-G6HP7:1:1101:8328:6615 1:N:0:100
TACCTGTACTGGGGAAGCATTTGAATATCCCCCCATGGTGATGGGGACGGAGAACTGCTCCATAAACACAGGCAACGTGCCTAACTTTCCCGGGAAGATGAAGTCAAAGAGCGACCACAGCTCTCGGAGGTTATTTTGCATCGGTGAGCCAGACAGAATGATCCGATGAGGGGTGCGAAACTATTTGAGGAAAGGAAGCACCTTTTTATTAAATTTACCTTTTAGCAATCGCCATTCCTACCCTAAAGATC
+
CCCCCFFFFFFFFGGGGGGGGGHHHHHHHHHGGGGHHHHHHHHHHGGGGGGGGHHHHHHHHHHHHHHHHHHHGHHHGHHHHHHHHHHHHHHGGGGGGHHHHHHHHHHHHHHHGGGGGHHHHHHHHGGGGGDHHHHHHHHGHHGGGGGHHHHHHGHHHHHHHHHHHGGGHHHGGGGGFEGGGGGGGGGGGF0FGGGGGGGGGFFFFFFFFFFFFFFFFFFFFFFFEFFFFF.EDFFFFFFFFFFFFFFFFFF
@M05620:45:000000000-G6HP7:1:1101:9448:6644 1:N:0:100
CATCCTGACCCTGAAGTACCCCATTGAGCATGGCATCGTCACCAACTGGGACGACATGGAGAAGATCTGGCACCACACCTTCTACAACGAGCTGCGCGTGGCCCCGGAGGAGCACCCAGTGCTGCTGACCGAGGCCCCCCTGAACCCCAAGGCCAACAGAGAGAAGATGACTCAGGTGAGGCTCGGCCGACGCCCGTGCTCCTCCCGTCCTTTCCCCAGTCATTTTCTGCCCGGCTTGATTTCTGACATTA
+
AAAAAFFFFCCFFBGDAEDDECEHDA1AFFGD00GEGEAFHCDAGGFC0/FEEGGEEFBAEGCG1BFGDB1>@EEF>EEGHHGHHHHHGGGGGHHGGGGGGGHHGGGGGGGGHHHHGGHHHHHHHHHHHHGGGGGGGGGGGGHHHHGGGGHGHHGGGGGGGGGGGGGGGGGGGGGGGGGGGGGG@@FF@@@@@@@@@FFFFFFFFFFEFFBFFFFFFFFFFFFFFFFFFEFFF??@@@FFFFFFF9BFFF/
@M05620:45:000000000-G6HP7:1:1101:14676:6654 1:N:0:100
CATCCTGACCCTGAAGTACCCCGGCTTGATTTCTGACATTAGATCGGAAGAGCACACGTCTGAACTCCAGTCACCGGCTATGATCTCGTATGCCGTCTTCTGCTTGAAAAAAAAAAAAGCATCGGCGTCAACGTGCTGATGAGTGTCTAAGCAATAAAACGAAACTTTCAGCTTTATCTCTCCGAGGGAGTGACTTAGTCCCGCATAGCCGTTCGTCATTGGTCCTGATCCGTCCTAGCTCCCCGACATAT
+
BABBBFB@FFFFGFFFGGGGGGG?GGGEFFGFHHHHHHHHHEGHHHGDGGGHHHHHHGHHHGHHHGHHFHGHHHHFGEGGHHHHHHGHGFHHHHGGFGGGHHHHHHHHHEGEEC//>//0111//<---..0..<..0<00=00000;000/0/000000-...-0;00;;000000;0090/.-:-:9...9;////9///--;;.///....;:...////////////.....//////..-9--99/
@M05620:45:000000000-G6HP7:1:1101:20110:6655 1:N:0:100
TACCTGTACTGGGGAAGCATTTGAATATCCCCCCATGGTGATGGGGACGGAGAACTGCTCCATAAACACAGGCAACGTGCCTAACTTTCCCGGGAAGATGAAGTCAAAGAGCGACCACAGCTCTCGGAGGTTATTTTGCATCGGTGAGCCAGACAGAATGATCCGATGAGGGGTGCGAAACTATTTGAGGAAAGGAAGCACCTTTTTATTAAATTTACCTTTTAGCAATCGCCATTCCTACCCTAAAGATC
+
BBBBBFFFFFFFGGGCEGGGGFHHHGHHHHHGGGGHHHFGFHHHEFGGGGFGGHHHHHHHGFGHHHHHHHHHGGHHGHHHHHHHHHHHHHHEEGFGGGHHGHHFHHHHHHHHGGGGGHGHHHHHHGGGGGEHHHHHHHGFFFGGGGGHHHHHHGHHHHHHHHHHHDGGHHGGGGGGGGGGGGGGGGGFC99FGGGGFGGGGFFFFFFFFFFFFFFFFFFFFFFFFFFFFFFFFFFFFFFFF.FFFFFFFFB
@M05620:45:000000000-G6HP7:1:1101:5307:6696 1:N:0:100
CATCCTGACCCTGAAGTACCCCATTGAGCATGGCATCGTCACCAACTGGGACGACATGGAGAAGATCTGGCACCACACCTTCTACAACGAGCTGCGCGTGGCCCCGGAGGAGCACCCAGTGCTGCTGACCGAGGCCCCCCTGAACCCCAAGGCCAACAGAGAGAAGATGACTCAGGTGAGGCTCGGCCGACGCCCGTGCTCCTCCCGTCCTTTCCCCAGTCATTTTCTGCCCGGCTTGATTTCTGACATTA
+
AA3AAFFDFCFFGGGGGGGGFEFHHHGHGFHHHHHGFGHHHGFEGGHHHGFGEGGEDFFBGFHFFFHHHGHGFG?FHFEHHHFFHHHFGEEGGFFGGGGEEGF/EECDGCGFEHHGCCGHHFHHGHHGHHGCGGCEAD@CGGFFHHGGAEHGFHEGGGGEF/CGFFFGGFGFBFBFFBFFGFEGBBFFBB@BBBB<=A.A9FFFEF.EDFDFB///;BAFFFFFFFFFBFFFB=BB?-.;FBBBBBFFFF/
@M05620:45:000000000-G6HP7:1:1101:20692:6729 1:N:0:100
TACCTGTACTGGGGAAGCATTTGAATATCCCCCCATGGTGATGGGGACGGAGAACTGCTCCATAAACACAGGCAACGTGCCTAACTTTCCCGGGAAGATGAAGTCAAAGAGCGACCACAGCTCTCGGAGGTTATTTTGCATCGGTGAGCCAGACAGAATGATCCGATGAGGGGTGCGAAACTATTTGAGGAAAGGAAGCACCTTTTTATTAAATTTACCTTTTAGCAATCGCCATTCCTACCCTAAAGATC
+
AAAA11BDFFD1CEFEEG1BGGHHHHHGHF1AEEECCGHFHFG1/EEEGGGGGHHHFGHHFFFHHEGFGHFFGHGGCGACEHGFHHHHFHHGGGEEEEGGBEFHFFFHHGHHGGGGGHHHGHHHHGGGGCEHHHHHHHHGHHFGGGGHHHHHHGHHHHHHHHHHHCGGHHFGCA@F@GGGGFGGGGGGGGFGGGFGGGGBFFFFFFFFFFFFFFFFFFFFFFFFFFF/FFFFBFEFFFFFFFFFFFFFFFF
@M05620:45:000000000-G6HP7:1:1101:20676:6734 1:N:0:100
TACCTGTACTGGGGAAGCATTTGAATATCCCCCCATGGTGATGGGGACGGAGAACTGCTCCATAAACACAGGCAACGTGCCTAACTTTCCCGGGAAGATGAAGTCAAAGAGCGACCACAGCTCTCGGAGGTTATTTTGCATCGGTGAGCCAGACAGAATGATCCGATGAGGGGTGCGAAACTATTTGAGGAAAGGAAGCACCTTTTTATTAAATTTACCTTTTAGCAATCGCCATTCCTACCCTAAAGATC
+
AAAAADDDFFFFGEGGCG1AFDHFHHFCGGCFFECFHFHHHFGBCEEGGGGGGHHF1EHHFCGGHHHHGHHGGHFGEEG/FHHGHHHHGHHGG@@@EAGHFFHHFHHHHHHHGGCGGHHHHHHHHFGGCGCGHHHHHHGGHHGGGGGHHHGHHGHHFFHHHHHHHGGGHHHGGFCGGGGGGGGGGGGGEFFFGGGFGGGFFFFFFFFFFFFFFFFFFFBFFFFFFFFFFFFF?BEFFFFFFF?FFFFFFFF
@M05620:45:000000000-G6HP7:1:1101:16291:6737 1:N:0:100
CATCCTGACCCTGACGTACCCCATTGAGCATGGCATCGTCACCAACTGGGACGACATGGAGAAGATCTGGCACCACACCTTCTACAACGAGCTGCGCGTGGCCCCGGAGGAGCACCCAGTGCTGCTGACCGAGGCCCCCCTGAACCCCAAGGCCAACAGAGAGAAGATGACTCAGGTGCGGCTCGGCCGACGCCCGTGCTCCTCCCGTCCTTTCCCCAGTCATTTTCTGCCCGGCTTGATTTCTGACATTA
+
AAAAAFFFFFFFCG111AGGFGEF1111A1A10B0EG0AGCEHBEEG0B/0FE/A/EF01FAAFFDGBGGFHHFFHGGGHHHHGHBFFE/>E?EFGGGCEGEHHG/<BC</<FCGHGGHFCFDGGHHDCBCC--<<CC@@@EFFHFCCEACFEFEGG./;CF.AFFGF9FFGBBFBF/0--9-99-----;9-9@-@-A;//99B9-;-A-///BFB-A/9/9BF////9B?9---9--/;;BB/////9/
@M05620:45:000000000-G6HP7:1:1101:20712:6738 1:N:0:100
TACCTGTACTGGGGAAGCATTTGAATATCCCCCCATGGTGATGGGGACGGAGAACTGCTCCATAAACACAGGCAACGTGCCTAACTTTCCCGGGAAGATGAAGTCAAAGAGCGACCACAGCTCTCGGAGGTTATTTTGCATCGGTGAGCCAGACAGAATGATCCGATGAGGGGTGCGAAACTATTTGAGGAAAGGAAGCACCTTTTTATTAAATTTACCTTTTAGCAATCGCCATTCCTACCCTAAAGATC
+
BBBBBFFFFFFFGGGGGGGGGGHHHHHHHHHGGGGHHHHHHHHHHGGGGGGGGHHHHHHHHHHHHHHHHHHHGHGHGHHHHHHHHHHHHHHGGGEGGHHHHHHHHHHHHHHHGGGGGHHHHHHHHGGGGGCHHHHHHHHEHHGGGGGHHHHHHGHHGGHHHHHHHGGGHHHFFFDGGGGGGGGGGGGGGGFGGGGGGGGGGFFFFFFFFFFEFFFFFFBFFFFFFFFFFFFFFFFFFFFFFFFFFFFFFFF
@M05620:45:000000000-G6HP7:1:1101:16273:6743 1:N:0:100
CATCCTGACCCTGAAGTACCCCATTGAGCATGGCATCGTCACCAACTGGGACGACATGGAGAAGATCTGGCACCACACCTTCTACAACGAGCTGCGCGTGGCCCCGGAGGAGCACCCAGTGCTGCTGACCGAGGCCCCCCTGAACCCCAAGGCCAACAGAGAGAAGATGACTCAGGTGAGGCTCGGCCGACGCCCGTGCTCCTCCCGTCCTTTCCCCAGTCATTTTCTGCCCGGCTTGATTTCTGACATTT
+
CCDDDFFFFFFFGGGGGGGGGGGHHHHHHHHHHHHHHGHHHGHHHGHHHHHHGGGGGHHHHHHHHHHHHHHHHGHHHGGHHHHHHHHHGGGGGHHGGGGGGGHHGGGGGGGGHHHHGGHHHHHHHHHHHHGGGGGGGGGGGGHHHHGGGGHGHHGGGGGGGGGGGGGGGGGGGGGGGGGGGGGGFFFFFCDFFFFF@FFFFFFFFFFBFFFFFFFFFFFFFFFFFFFFFFFFFFFFFFFFFFFFF<FFFF0
@M05620:45:000000000-G6HP7:1:1101:11742:6757 1:N:0:100
ATCTCTATCTCCTAAAAACCTGTTTAGATTTGGAGATAGACCTTCAGGTTTTTCATCATTTTCTGCATGAATTATACATTGACCACGTTCCAGCGTGGTCAGTTTGCAGCATTCTGTTATTTTGTTTGACAGAGTGTCTTGTTGAGAACATATGTAGGACATGATTTTTTCCTGCAACAGGGAAAATAAAGTATAAGTTTTAAAGATTTATTCTTTAATAAAGGATCTCAAAGCCAGCTTTAGAAAAAGGA
+
11>AAFFFFFBFGGGFGCFFFGHHHGHCHFFFHCGFHHHFCGBGH1EHFHHGEHHHFGHHHHHGHH2DAGHHHHHGGHFHHHHHHHCFGGHHHHGGECHHFHHHHHHHHHHFHHHHHHHHHHHH>GHHHGHHBGGHHHHHHHHHFHGHHHHHHHHHHHFHHHHGHHHHHGHHHHGHBCGHHGGFHBFBDFFGHHGFF=GHHFCGHHHHHHHHHHHHHFDGD0DHHHGHHGHFHHGHHGGGFHFFGHHHGGH
@M05620:45:000000000-G6HP7:1:1101:11723:6759 1:N:0:100
ATCTCTATCTCCTAAAAACCTGTTTAGATTTGGAGATAGACCTTCAGGTTTTTCATCATTTTCTGCATGAATTATACATTGACCACGTTCCAGCGTGGTCAGTTTGCAGCATTCTGTTATTTTGTTTGACAGAGTGTCTTGTTGAGAACATATGTAGGACATGATTTTTTCCTGCAACAGGGAAAATAAAGTATAAGTTTTAAAGATTTATTCTTTAATAAAGGATCTCAAAGCCAGCTTTAGAAAAAGGA
+
BCCCCFFFFFFFGGGGGGGGGGHHHHHHHHHHHHHHHHHHHHHHHHHHHHHGGHHHHHHHHHIHIHHHHHHHHHHHHHHHHHHHHHGHHHHHHHGGGGHHHHHHHHHHHHHHHHHHHHHHHHHHHHHHHHHHHHHHHHHHHHHHHHHHHHHHHHHHHHHHHHHHHHHHHGHHHHHHHHHHHGGHHHHHHHHHHHHHHGHHHHHHHHHHHHHHHHHHHHHHHHFHHHHHHGHHHHHHHGHHHHHGHHHHGGH
@M05620:45:000000000-G6HP7:1:1101:24132:6759 1:N:0:100
TACCTGTACTGGGGAAGCATTTGAATATCCCCCCATGGTGATGGGGACGGAGAACTGCTCCATAAACACAGGCAACGTGCCTAACTTTCCCGGGAAGATGAAGTCAAAGAGCGACCACAGCTCTCGGAGGTTATTTTGCATCGGTGAGCCAGACAGAATGATCCGATGAGGGGTGCGAAACTATTTGAGGAAAGGAAGCACCTTTTTATTAAATTTACCTTTTAGCAATCGCCATTCCTACCCTAAAGATC
+
CCCDCFFFFFFFGGGGGGGGGGHHHGHHHHHGGGGHHHFHHHHHHGGGGGGGGHHHHHHHHHHHHHHHHHGHGHHHGHHHHGHHHHHHHHHGGGGGGHHHHHHHHHHHHHHHGGGGGHHGHHHHHGGGGGAGHGHHHHHHHHGGGGGHHGHHHGHHHHHHHHGHHGGGHHHGGGGGGGGFGGGGGGGGEG0FGGGGGGGGGFFFFFFFFFFFFFFHHFFFFFFFFFFFFFFFFFFFFFFFFFFFFFFFFFF
@M05620:45:000000000-G6HP7:1:1101:15262:6764 1:N:0:100
ATCTCTATCTCCTAAAAACCTGTTTAGATTTGGAGATAGACCTTCAGGTTTTTCATCATTTTCTGCATGAATTATACATTGACCACGTTCCAGCGTGGTCAGTTTGCAGCATTCTGTTATTTTGTTTGACAGAGTGTCTTGTTGAGAACATATGTAGGACATGATTTTTTCCTGCAACAGGGAAAATAAAGTATAAGTTTTAAAGATTTATTCTTTAATAAAGGATCTCAAAGCCAGCTTTAGAAAAAGGA
+
CDDDDFFFFFFFGGGGGGGGGGHHHHHHHHHHHHHHHHHHHHHHHHHHHHHGGHHHHHIHHHHIHHHHHHHHHHHHHHHHHHHHHHGHHHHHHHGGGGHHHHHHHHHHHHHHHHHHHHHHHHHHHHHHHHHHHHHHHHHHHHHHHHHHHHHHHHHHHHHHHHHHHHHHHGHHHHGHHHHHHGGHHHHHHHHHHHHHHHHHHHHHHHHHHHHHHHHHHHHHHHHHHHHHHHHHHHHHHGHHHHHHHGHHGGG
@M05620:45:000000000-G6HP7:1:1101:11732:6779 1:N:0:100
ATCTCTATCTCCTAAAAACCTGTTTAGATTTGGAGATAGACCTTCAGGTTTTTCATCATTTTCTGCATGAATTATACATTGACCACGTTCCAGCGTGGTCAGTTTGCAGCATTCTGTTATTTTGTTTGACAGAGTGTCTTGTTGAGAACATATGTAGGACATGATTTTTTCCTGCAACAGGGAAAATAAAGTATAAGTTTTAAAGATTTATTCTTTAATAAAGGATCTCAAAGCCAGCTTTAGAAAAAGGA
+
BBCCCFFFFFFFGGGGGGGGGGHHHHHHHHHHHHHHHHHHHHHHHHHHHHHGGHHHHHHHHHHHHHHHHHHHHHHHHHHHGHHHHHGHHHHHHHGFGGHHHHHHHHHHHHHHHHHHHHHHHHHHHHHHHHHHHHGHHHHHHHHHHHHHHHHHHHHHHHHHHHHHHHHHHGHHFHHHHHHHHGGHHHHHGHHHHHHHHGGHHHHHHHHHHHHHHHHHHHHHHHHHHHGHHGHHHGHHHGHHHHHHHGHGGCG
@M05620:45:000000000-G6HP7:1:1101:17863:6793 1:N:0:100
ATCTCTATCTCCTAAAAACCTGTTTAGATTTGGAGATAGACCTTCAGGTTTTTCATCATTTTCTGCATGAATTATACATTGACCACGTGGTCAGTTTGCAGCATTCTGTTATTTTGTTTGACAGAGTGTCTTGTTGAGAACATATGTAGGACATGATTTTTTCCTGCAACAGGGAAAATAAAGTATAAGTTTTAAAGATTTATTCTTTAATAAAGGATCTCAAAGCCAGCTTTAGAAAAAGGAAGAAAGGG
+
CCCCCFFFFFFFGGGGGGGGGGHHHHHHHHGHHHHHHHHHHHHHHHHHHHHGGHHHHHHHIIIHHHHHHFHHHGHHHHHHHHHHHHGHHGHHHHHHHHHFHHFHHHHHHHHHHHHHHHHHHHHHGHGHHHHHHHHHHHEGGFGHHHHFHHHHHHHHHHHHHGHHHHHFHHGHHGGHHHHHHHHGHHHHHHHHHGHHHDGHHHHHHHHHGHHHGGHHFHHHHFHFHFFHHGHHHGHFFHFHGGFFHGHGHGG
@M05620:45:000000000-G6HP7:1:1101:22533:6831 1:N:0:100
CATCCTGACCCTGAAGTACCCCATTGAGCATGGCATCGTCACCAACTGGGACGACATGGAGAAGATCTGGCACCACACCTTCTACAACGAGCTGCGCGTGGCCCCGGAGGAGCACCCAGTGCTGCTGACCGAGGCCCCCCTGAACCCCAAGGCCAACAGAGAGAAGATGACTCAGGTGAGGCTCGGCCGACGCCCGTGCTCCTCCCGTCCTTTCCCCAGTCATTTTCTGCCCGGCTTGATTTCTGACATTA
+
CCCDCFFFFFFFGGGGGGGGGGGHHHHHHHHHHHHHHGHHHGHHHGHHHHHHGGGGGHHHHHHHHHHHHHHHHGHHHGGHHHHHHHHHGGGGGHHGGGFGGGHHGGGGGGGGHHHHGGHHHHHHHHHHHHGGGGGGGGGGGGHHHHGGGGHGHHGGGGGGGGGGGGGGGGGGGGGGGGGGGGGGFFFFFFFFFFFFDFFFFFFFFFFEFFFFFFFFFFFFFFFFFFFFFFFFFFFFFFFFFFFFFFFFFF0
@M05620:45:000000000-G6HP7:1:1101:13232:6839 1:N:0:100
CATCCTGACCCTGAAGTACCCCATTGAGCATGGCATCGTCACCAACTGGGACGACATGGAGAAGATCTGGCACCACACCTTCTACAACGAGCTGCGCGTGGCCCCGGAGGAGCACCCAGTGCTGCTGACCGAGGCCCCCCTGAACCCCAAGGCCAACAGAGAGAAGATGACTCAGGTGAGGCTCGGCCGACGCCCGTGCTCCTCCCGTCCTTTCCCCAGTCATTTTCTGCCCGGCTTGATTTCTGACATTA
+
CCCCCFFFFFFFGGGGGGGGGGGHHHHHHHHHHHHHHGHHHGHHHGHHHHHHGGGGGHHHHHHHHHHHHHHHHGHHHGGHHHHHHHHHGGGGGHHGGGGGGGHHGGGGGGGGHHHHGGHGHHHHHHHHHHGGGGGGGGGGGGHHHHGGGGHGHHGGGGGGGGGGGGGGGGGGGGGGGGGGFGGGFFFFFFFFFFFFFFFFFFFFFFFFFFFFFFFFFFFFFFFFFFFFFFFEDFFFFFFFFFFFF9FFFF/
@M05620:45:000000000-G6HP7:1:1101:22530:6849 1:N:0:100
CATCCTGACCCTGAAGTACCCCATTGAGCATGGCATCGTCACCAACTGGGACGACATGGAGAAGATCTGGCACCACACCTTCTACAACGAGCTGCGCGTGGCCCCGGAGGAGCACCCAGTGCTGCTGACCGAGGCCCCCCTGAACCCCAAGGCCAACAGAGAGAAGATGACTCAGGTGAGGCTCGGCCGACGCCCGTGCTCCTCCCGTCCTTTCCCCAGTCATTTTCTGCCCGGCTTGATTTCTGACATTA
+
>A3AAFFBCFFCFGG4FFGGGGDGHFGFEBDFGFCHH2FGHGHHHGHHFEFGA0EEGHHGHHFFGFGFEEGHHGHHGGGHHHHHHDGHEE1EE@GEGGGGGGHHGE/B@CDDFGHHGGHHCFGHGHHHHH>A-CCFGGGGG.GHHHGGGDECGHGGGEFBGGFGFFGFFBFGBFF/CFBGFEGGB-ED;BB9>BB9;.;99F/FFF.EDDF/9BFFFFD/B/BFFEFF/9BEA-9-;-.;/BBF99B/9//
@M05620:45:000000000-G6HP7:1:1101:11306:6849 1:N:0:100
TACCTGTACTGGGGAAGCATTTGAATATCCCCCCATGGTGATGGGGACGGAGAACTGCTCCATAAACACAGGCAACGTGCCTAACTTTCCCGGGAAGATGAAGTCAAAGAGCGACCACAGCTCTCGGAGGTTATTTTGCATCGGTGAGCCAGACAGAATGATCCGATGAGGGGTGCGAAACTATTTGAGGAAAGGAAGCACCTTTTTATTAAATTTACCTTTTAGCAATCGCCATTCCTACCCTAAAGATC
+
BBBBBFFFFFFFGGGGGGGGGGHHHHHHHHGGGGGHGHGGHHHHHGGGGGGGGHHHHHHHHHHHHHHHHHHHGHHHGHHHHHHHHHHHHHHGGGGGGHHHHHHHHHHHHHHHGGGGGHHHHHHHHGGGGGEHHHHHHGHHHHGGGGGGHHHHHGHHHHHHHHHHHGGGHHHGGEFGGGGGGGGGGGGFGGFGGGGFFGGEGFFFFFFFFFFFFFFFFFFFFFFFFFFFFFFFFFFFFFFFFFFFFFFFFFF
@M05620:45:000000000-G6HP7:1:1101:7149:6876 1:N:0:100
AAACCAAGCAGACACTCACCGCTGACTGGAGTTAAGACATGAGGTCAGCTAGATCGGAAGAGCACACGTCTGAACTCCAGTCACCGGCTATGATCTCGTATGCCGTCTTCTGCTTGAAAAAAAAAAATGCGACTTTCTTTTTTTCACCAACGCGCCCCCTTACAAACGCATTTTTTTCCTAAGTCCTGCTCATTCATTCATCAGTTTTTATCCTCCTTGCTTCTTCTCCCCTCCCCTTTTCTCTCATTCCA
+
BBBBBBBFBFFFGGGGGGGGEEFC2BG5CGGGCGHHHHHFFHHGHFEGHGGAG5FGGGAA1GGHHHHEAEHGHFH5FGFHHHBGHC/EEEHFHHGHFHFAGHHHGGGFGHHHHHE3BG33?<C?///011//<>.1>1>=>1--/00<0<<A:----;A-.//009.;:-9900F?-/9F/////////://9/9/;FB/;///;/9;..9/9/;FBF//9/BBF/9B/;...9..;.///;B9B/9/B//
@M05620:45:000000000-G6HP7:1:1101:6646:6893 1:N:0:100
AGATTACTGCAACAGTTCCCCCTGGACCTGGAAAAGTTTCTTGCCTGGCTTACAGAAGCTGAAACAACTGCCAATGTCCTACAGGATGCTACCCGTAAGGAAAGGCTCCTAGAAGACTCCAAGGGAGTAAAAGAGCTGATGAAACAATGGCAAGTAAGTCAGGCATTTCCGCTTTAGCACTCTTGTGGATCCAATTGAACAATTCTCAGCATTTGTACTTGTAACTGACAAGCCAGGGACAAAACAAAGAT
+
AAAABFFFFFFFGGGGGGGGGGGGHHHHHHHHHGHHHHHHHHHHHHHHHHHHHHHHHHHHHHHHHHHHHHHHHHHHHHHHHHG@FGHHHHHHHHGGGGHHGHHFHHHHGHHHHHHHHHHHHHGGGFGGHHHHHGGHHHDHHBGHHHHHHHHHHGHHHHGHHHHHHHHHHHGGGGGHFHFHHHHHHGHGEHHHHFHHHGGHHHHHHHHHHHHHHHHFHGHHHFHGHHHFCGGHHGGGGGEEAFFGGGGGGGG
@M05620:45:000000000-G6HP7:1:1101:21559:6907 1:N:0:100
AGATTACTGCAACAGTTCCCCCTGGACCTGGAAAAGTTTCTTGCCTGGCTTACAGAAGCTGAAACAACTGCCAATGTCCTACAGGATGCTACCCGTAAGGAAAGGCTCCTAGAAGACTCCAAGGGAGTAAAAGAGCTGATGAAACAATGGCAAGTAAGTCAGGCATTTCCGCTTTAGCACTCTTGTGGATCCAATTGAACAATTCTCAGCATTTGTACTTGTAACTGACAAGCCAGGGACAAAACAAAGAT
+
AAABCFFFFFFFGGGFGGGGGGGGHHHHHHHHHHHHHHHHHHHHHHHHHHHHHHHHHHHHHHHHHHHHHHHHHHHHHHHHHHHHHHHHHHFHHHGGGGHHHHFHHHHHGHHHHHHHHHHHHHHGGHGGHHHHHGHHHHGHHHHHHHHHHHHHHGHHHHHHHHFGHHHHHHGGGGGHHHHHHHHHHGHGHHHHHHHHHHFFHHHHHHHHHHHHHHHHHHHHHHHHHHHGHHHHGGGGGGGGGGGGGGGGGGG
@M05620:45:000000000-G6HP7:1:1101:6657:6910 1:N:0:100
AGATTACTGCAACAGTTCCCCCTGGACCTGGAAAAGTTTCTTGCCTGGCTTACAGAAGCTGAAACAACTGCCAATGTCCTACAGGATGCTACCCGTAAGGAAAGGCTCCTAGAAGACTCCAAGGGAGTAAAAGAGCTGATGAAACAATGGCAAGTAAGTCAGGCATTTCCGCTTTAGCACTCTTGTGGATCCAATTGAACAATTCTCAGCATTTGTACTTGTAACTGACAAGCCAGGGACAAAACAAAGAT
+
BCCCCFFFFFFFGGGGGGGGGGGGHHHHHHHHHHHHHHHHHHHHHHHHHHHHHHHHHHHHHHHHHHHHHHHHHHHHHHHHHHHHHHHHHHHHHHGGGGHHHHHHHHHHGHHHHHHHHHHHHHHGGGGGHHHHHGHHHHHHHFGHHHHHFHHHHGHHHHHHHHHHHHHHHHGGGGGHGHHHHHHHHGHGHHHHGHHHHHFHFHHHHHHHHHHHHHHHHGHHHGHFHHHFHHHHHGGGGGGGGFFGGGGGGGG
@M05620:45:000000000-G6HP7:1:1101:24412:6935 1:N:0:100
CATCCTGACCCTGAAGTACCCCATTGAGCATGGCATCGTCACCAACTGGGACGACATGGAGAAGATCTGGCACCACACCTTCTACAACGAGCTGCGCGTGGCCCCGGAGGAGCACCCAGTGCTGCTGACCGAGGCCCCCCTGAACCCCAAGGCCAACAGAGAGAAGATGACTCAGGTGAGGCTCGGCCGACGCCCGTGCTCCTCCCGTCCTTTCCCCAGTCATTTTCTGCCCGGCTTGATTTCTGACATTA
+
CCCCDFFFFFFFGGGGGGGGGGGHHHHHHHHHHHHHHGHHHGHHHGHHHHHHGGGGGHHHHHHHHHHHHHHHHGHHHGGHHHHHHHHHGGGGGHHGGGGGGGHHGGGGGGGGHHHHGGHGHHHHHHHHHHGGGGGGGGGGGGHHHHGGGGHGHHGGGGGGGGGGGGGGGGGGGGGGHGGGGGGGFFFFFFFFFFFFFFFFFFFFFFFEFFFFFFFFFFFFFFFFFHFFHFFFFFFFFFFFFFFFFFFFFF0
@M05620:45:000000000-G6HP7:1:1101:5938:6942 1:N:0:100
ATCTCTATCTCCTAAAAACCTGTTTAGATTTGGAGATAGACCTTCAGGTTTTTCATCATTTTCTGCATGAATTATACATTGACCACGTTCCAGCGTGGTCAGTTTGCAGCATTCTGTTATTTTGTTTGACAGAGTGTCTTGTTGAGAACATATGTAGGACATGATTTTTTCCTGCAACAGGGAAAATAAAGTATAAGTTTTAAAGATTTATTCTTTAATAAAGGATCTCAAAGCCAGCTTTAGAAAAAGGA
+
BCCCCFFFFFFFGGGGGGGGGGGHHHHHHHHHHGHHHHHHHHHHHHHHHHHGGHHHHHHHHIHHIHHHHHHHHHHHHHHHHHHHHHGHHHHHHHGFGGHHHHHHHHHHHHHHHHHHHHHHHHHHHHHHHHHHHHHHHHHHHHHHHHHHHHHHHHHHHHHHHHHHHHHHHGHHHHGHHHHHHGGHHHHHHHHHHHHGGGHHHHGHHHHHHHHHHHHHHHHHHHHHHHHHHHHHHHHHHGHHHHHHHHHHGGG
@M05620:45:000000000-G6HP7:1:1101:6031:6945 1:N:0:100
CATCCTGACCCTGAAGTACCCCATTGAGCATGGCATCGTCACCAACTGGGACGACATGGAGAAGATCTGGCACCACACCTTCTACAACGAGCTGCGCGTGGCCCCGGAGGAGCACCCAGTGCTGCTGACCGAGGCCCCCCTGAACCCCAAGGCCAACAGAGAGAAGATGACTCAGGTGAGGCTCGGCCGACGCCCGTGCTCCTCCCGTCCTTTCCCCAGTCATTTTCTGCCCGGCTTGATTTCTGACATTA
+
CCCCCFFFFFFFGGGGGGGGGGGHHHHHHHHHHHHHHGHHHGHHHGHGHHGHGGGGGHHHHGHHGHHHHHHHHGHHHGGHHHDHHHHHGGGGGHHGGGGGGGHHGGGFCGGGHHHHGGHHHHHHHHHHHHGCGGGGGGGGGGHHHHGGGGGGHHGGGGGGGGGGFFFFGGGGGGGGGGGGGGGGFFFFA9@FFFFFDDDFFFFFFFFEDDAFFFFFFFFFFFFFFFFFFEFFFFFFFF:FFFFFF;FFFF0
@M05620:45:000000000-G6HP7:1:1101:25802:6951 1:N:0:100
CATCCTGACCCTGAAGTCTCTTTCCTGAGTTAGAGCAGGGAACTGCTCTGAGTGTTAACTGTTGGATTCACTGCAATGTCCTACCATATTTTACAAGAAGATGAAAAGGCAACCTGCAGACCTAGGCTTGATTTCTGACATTAGATCGGAAGAGCACACGTCTGAACTCCAGTCACCGGCTATGATCTCGTATGCCGTCTTCTGCTTGAAAAAAAAAATAAATAAGCTCAAATCCATCTTTATAAAAATTA
+
BBAAAFFFFFFFGGGGGGGGGGHHHHHHHHHHHHHHHHHGGHGHHHHHHHGHHGGGGHHHHHHHHGHHHHHHHHHHHGHHHHHHHHHHHHHFGHHHHHHHHHHEFHHHGHHHHHHHHGHFHHHHHCFHHGHHHHHHHHHFGHHHHHHHGGGGHHGHHGHGHHHGGGFHHHHHHHHHHGGGGGGGFF1GGHFGHGGGFEDHGHHEFFHHCGB::@C@DC.00;;000990;0C;0B009;;BFFFFB/9F//
@M05620:45:000000000-G6HP7:1:1101:26220:6954 1:N:0:100
CATCCTGACCCTGAAGTACCCCATTGAGCATGGCATCGTCACCAACTGGGACGACATGGAGAAGATCTGGCACCACACCTTCTACAACGAGCTGCGCGTGGCCCCGGAGGAGCACCCAGTGCTGCTGACCGAGGCCCCCCTGAACCCCAAGGCCAACAGAGAGAAGATGACTCAGGTGAGGCTCGGCCGACGCCCGTGCTCCTCCCGTCCTTTCCCCAGTCATTTTCTGCCCGGCTTGATTTCTGACATTA
+
BBBBBFFFFFFFGGGGGGGGGGGHHHHHGHHHHHHHHGHHHGHHHGHHHHHHGGGGGHHHHHHHHHHFHHHHHGHHHGGHHHHHHHHHGGGGGHHGGGGGGGHHGGGGGGGGHHHHGGHHHHHHHHHHGGGGGGGGGGGGGGHHHHGGGGHGHHGGGGGGGGGGGGGGGGGGGGGGGGGGGGGGFFFFFFFFFFFFFFFFFFFFFFFFFFFFFFFFFFFFFFFFFFFFFFFFFFFFCAAFFFFFFFFFFF/
@M05620:45:000000000-G6HP7:1:1101:5947:6961 1:N:0:100
ATCTCTATCTCCTAAAAACCTGTTTAGATTTGGAGATAGACCTTCAGGTTTTTCATCATTTTCTGCATGAATTATACATTGACCACGTTCCAGCGTGGTCAGTTTGCAGCATTCTGTTATTTTGTTTGACAGAGTGTCTTGTTGAGAACATATGTAGGACATGATTTTTTCCTGCAACAGGGAAAATAAAGTATAAGTTTTAAAGATTTATTCTTTAATAAAGGATCTCAAAGCCAGCTTTAGAAAAAGGA
+
ABBBBFFFFFFFGGGGGBFGGGHHHFHHHHHFHCHGHHHHHHHHHHEDHHHGGHHHHHHHHHHHHHHGHGHHHHHHHHHHFHHHHHGHGHHHHGFGDCHHGBHHHHHFGHHHHHHFHHHHHHHHGHHHGHGHHBGHHHHHHHHHECCGGGHHHHHHHHGHGHHFHHHHGGHHHGHFDGAFGGEHACGGBFGHHHHHHHHHHHFDDGGHHHHHHHHHHFHFGHFF/GHHHHGGHHHGHGHHH0GHFHCGDGH
@M05620:45:000000000-G6HP7:1:1101:6042:6962 1:N:0:100
CATCCTGACCCTGAAGTACCCCATTGAGCATGGCATCGTCACCAACTGGGACGACATGGAGAAGATCTGGCACCACACCTTCTACAACGAGCTGCGCGTGGCCCCGGAGGAGCACCCAGTGCTGCTGACCGAGGCCCCCCTGAACCCCAAGGCCAACAGAGAGAAGATGACTCAGGTGAGGCTCGGCCGACGCCCGTGCTCCTCCCGTCCTTTCCCCAGTCATTTTCTGCCCGGCTTGATTTCTGACATTT
+
DDDDDFFFFFFFGGGGGGGGGGGHHHHHHHHHHHHHHGHHHGHHHGHHHHHHGGGGGHHHHHHHHHHHHHHGHGHHHGGHHHHHHHHHGGGGGHHGGGGGGGHHGGGGGGGGHHHHGGHHHHHHHHHHHHGGGGGGGGGGGGHHHHGGGGHGHHGGGGGGGGGGGGGGGGGGGGGGGGGGGGGGFFFFFFFFFFFFBDFFFFFFFFFEDFDFFFFFFFDFFFFFFFFFFFFFFFFFFF:FFFFFFFFFFF0
@M05620:45:000000000-G6HP7:1:1101:26235:6967 1:N:0:100
CATCCTGACCCTGAAGTACCCCATTGAGCATGGCATCGTCACCAACTGGGACGACATGGCGAAGATCTGGCACCACACCTTCTACAACGCGCTGCGCGTGGCCCCGGAGGAGCACCCAGTGCTGCTGACCGAGGCCCCCCTGAACCCCAAGGCCAACAGAGAGAAGATGACTCAGGTGAGGCTCGGCCGACGCCCGTGCACCTCCCGTCCTTTCCCCCGTCTTTTTCTGCCCGGCTTGATTTCTGACCTTC
+
>A1A>FBFF1BFGGG1FFGF1ABBFFG1A1110BBGFFHGHEFGGGF0BGHHAEFAE100/E//B1F21@FGF/FHEE?>1@1GHFD1>//>>EC??EGGCCEEC</BG?CGHHHHF..><11<>GHGBC@-<--..:;AC./09..C...;.CFAAEBBB/..;9/;9/9FFFF/F/B-----;--->->@-@@--9;-;FFF-----9;/9///---;:-;/F/B/9BBE---@---//9;F/99/9;/
@M05620:45:000000000-G6HP7:1:1101:14874:6968 1:N:0:100
ATCTCTATCTCCTAAAAACCTGTTTAGATTTGGAGATAGACCTTCAGGTTTTTCATCATTTTCTGCATGAATTATACATTGACCACGTTCCAGCGTGGTCAGTTTGCAGCATTCTGTTATTTTGTTTGACAGAGTGTCTTGTTGAGAACATATGTAGGACATGATTTTTTCCTGCAACAGGGAAAATAAAGTATAAGTTTTAAAGATTTATTCTTTAATAAAGGATCTCAAAGCCAGCTTTAGAAAAAGGA
+
CCCDCFFFFFFFGGGGGGGGGGHHHHHHHHHHHHHHHHHHHHHHHHHHHHHGGHHHHIHIHHHIIHHHHHHHHHHHHHHHHHHHHHGHHHHHHHGGGGHHHHHHHHHHHHHHHHHHHHHHHHHHHHHHHHGHHHHHHHHHHHHHHHHHHHHHHHHHHHHHHHHHHHHHHGHHHHHHHHHHHGGHHHHHHHHHHGHHHHHHHHHHHHHHHHHHHHHHHHHHHHHHHHHHHHHHHHHHHGHHHHHHHHHHGGH
@M05620:45:000000000-G6HP7:1:1101:12764:6977 1:N:0:100
AGATTACTGCAACAGTTCCCCCTGGACCTGGAAAAGTTTCTTGCCTGGCTTACAGAAGCTGAAACAACTGCCAATGTCCTACAGGATGCTACCCGTAAGGAAAGGCTCCTAGAAGACTCCAAGGGAGTAAAAGAGCTGATGAAACAATGGCAAGTAAGTCAGGCATTTCCGCTTTAGCACTCTTGTGGATCCAATTGAACAATTCTCAGCATTTGTACTTGTAACTGACAAGCCAGGGACAAAACAAAGAT
+
>AAABFFFDFFDGGFBFGGGGGGGGGHHHHHHHHHHHHHHHHHHHHHHHHHAFGHHHHHHHHHHHHHHHHHHHHHHHHHHFGGHHGHHHHGHHHGGEEGFGHFFHHHHGHHHHHHHHHHHHGHGFHGFHHHHHGHHHHGHHHFHHHHHHHHHHGHHHHHHHHHGHHHHHHGGGGGHGHHHHHHHHHHGHHHHGFHHHGHGHCGHHHHHHHHHHHHGHFHGHFHHHHHGGHHHHGGGGGGGG?CFGGGGGGF
@M05620:45:000000000-G6HP7:1:1101:6247:6981 1:N:0:100
ATCTCTATCTCCTAAAAACCTGTTTAGATTTGGAGATAGACCTTCAGGTTTTTCATCATTTTCTGCATGAATTATACATTGACCACGTTCCAGCGTGGTCAGTTTGCAGCATTCTGTTATTTTGTTTGACAGAGTGTCTTGTTGAGAACATATGTAGGACATGATTTTTTCCTGCAACAGGGAAAATAAAGTATAAGTTTTAAAGATTTATTCTTTAATAAAGGATCTCAAAGCCAGCTTTAGAAAAAGGA
+
CCCCCFFFFFFFGGGGGGGGGGHHHHHHHHHHHGHHGHHHHHHHHHHHHHHGGHHHHHIHIHHHHHHHHHHHHHHHHHHHHHGHHHGHHHHHHHGGGGHHHHHHHHHHHHHHHHHHHHHHHHHHHHHHGHHHHHGGHHHHHHHHHHGHHHHHHHHHHHHHHHHHHHHHHGHHHHHHHHHHHGGHHHHHHHGHHHHHHHHHHHHHHHHHHHHHHHHHHHHHHHHHHHHHHHHHHHHHHGHHHHGFGHHHGGH
@M05620:45:000000000-G6HP7:1:1101:12783:6982 1:N:0:100
AGATTACTGCAACAGTTCCCCCTGGACCTGGAAAAGTTTCTTGCCTGGCTTACAGAAGCTGAAACAACTGCCAATGTCCTACAGGATGCTACCCGTAAGGAAAGGCTCCTAGAAGACTCCAAGGGAGTAAAAGAGCTGATGAAACAATGGCAAGTAAGTCAGGCATTTCCGCTTTAGCACTCTTGTGGATCCAATTGAACAATTCTCAGCATTTGTACTTGTAACTGACAAGCCAGGGACAAAACAAAGAT
+
AAABCFFFBB4BFGBBBFFGGGGGFGGHHHGHHHHHGHHHHHHHHHHHHHH3BBFGHHHHHHHHHHHHHHHHHHHHFGHHABEGHEGHHH@FFGGE>EFGFHFFHHGHGHHHHHHGHHHHHGHFAEFEFBFHHGHHHHGHHFHHHHHHHHHFHGGFFHHHFHFHHHHHHHGGGGGHHHGHHHHHHGGGHHHHGHHHHHGFFGHHHHHHHFHHHHHHFFHHHHGHHHHHFFGHGGBFEGGGECFFGGGGFF;
@M05620:45:000000000-G6HP7:1:1101:12771:6996 1:N:0:100
AGATTACTGCAACAGTTCCCCCTGGACCTGGAAAAGTTTCTTGCCTGGCTTACAGAAGCTGAAACAACTGCCAATGTCCTACAGGATGCTACCCGTAAGGAAAGGCTCCTAGAAGACTCCAAGGGAGTAAAAGAGCTGATGAAACAATGGCAAGTAAGTCAGGCATTTCCGCTTTAGCACTCTTGTGGATCCAATTGAACAATTCTCAGCATTTGTACTTGTAACTGACAAGCCAGGGACAAAACAAAGAT
+
AAAABFFFDDBDGGEBFGGGGGGGFHHHHHHHHFHHFGHHHHHHHHHHHHH3BFGHHHHHGHGHHHGHHHHHHHHHGHHHFFGHHFHHHHDGGHGGCFFGFHCGGHHHGHHHHHHHHHHHHHHGDEFEGDGHHGHHHHGHHFHHHHHHHHHHHGHHGHHHHHHHHHHHHHGGGGGHHHHHHHHHHHHGHHHHGHHHHGGGGHHHHHHGHHHHHHHHHHHHHHFHHHHHGGGHHGFGGGGGFGFGGGGGGFB
@M05620:45:000000000-G6HP7:1:1101:17614:7004 1:N:0:100
ATCTCTATCTCCTAAAAACCTGTTTAGATTTGGAGATAGACCTTCAGGTTTTTCATCATTTTCTGCATGAATTATACATTGACCACGTTCCAGCGTGGTCAGTTTGCAGCATTCTGTTATTTTGTTTGACAGAGTGTCTTGTTGAGAACATATGTAGGACATGATTTTTTCCTGCAACAGGGAAAATAAAGTATAAGTTTTAAAGATTTATTCTTTAATAAAGGATCTCAAAGCCAGCTTTAGAAAAAGGA
+
BCCCCFFFFFFFGGGGGGGGGGHHHHHHHHHHHHHHHHHHHHHHHHHHHHHGGHHHHHHIHHIHIHHHHHHHHHHHHHHHHHHHHHGHHHHHHHGGGGHHHHHHHHHHHHHHHHHHHHHHHHHHHHHHGGHHHHHHHHHHHHHHHHHHHHHHHHHHHHHHHHHFHHHHHGHHHHHHGHHHHGGHHHHHHHHHHHHHHGHHHHHHHHHHHHHHHHHHHHHHHHHHHHHHHHHHHHHHHGHHHHGFGGFHGGH
@M05620:45:000000000-G6HP7:1:1101:17633:7011 1:N:0:100
ATCTCTATCTCCTAAAAACCTGTTTAGATTTGGAGATAGACCTTCAGGTTTTTCATCATTTTCTGCATGAATTATACATTGACCACGTTCCAGCGTGGTCAGTTTGCAGCATTCTGTTATTTTGTTTGACAGAGTGTCTTGTTGAGAACATATGTAGGACATGATTTTTTCCTGCAACAGGGAAAATAAAGTATAAGTTTTAAAGATTTATTCTTTAATAAAGGATCTCAAAGCCAGCTTTAGAAAAAGGA
+
CCDDDFFFFFFFGGGGGGGGGGHHHHHHHHHHHHHHHHHHHHHHHHHHHHHGGHHHHHIHHIIIIHHHHHHHHHHHHHHHHHHHHHGHHHHHHHGGGGHHHHHHHHHHHHHHHHHHHHHHHHHHHHHHHHHHHHGHHHHHHHHHHHHHHHHHHHHHHHHHHHHHHHHHHGHHHHHHHHHHHGGHHHHHHHHHHHHHHGHHHHHHHHHHHHHHHHHHHHHHHHHHHHHHHHHHHHHHHGHHHHHHHHHHGGH
@M05620:45:000000000-G6HP7:1:1101:17620:7024 1:N:0:100
ATCTCTATCTCCTAAAAACCTGTTTAGATTTGGAGATAGACCTTCAGGTTTTTCATCATTTTCTGCATGAATTATACATTGACCACGTTCCAGCGTGGTCAGTTTGCAGCATTCTGTTATTTTGTTTGACAGAGTGTCTTGTTGAGAACATATGTAGGACATGATTTTTTCCTGCAACAGGGAAAATAAAGTATAAGTTTTAAAGATTTATTCTTTAATAAAGGATCTCAAAGCCAGCTTTAGAAAAAGGA
+
CCCCCFBFFFFFGGGGGGGGGGGHHFHHHHHHHGHHHHHGHHHHHHHGHHHGGHHHHGHHIIIIHHGHHGHHHHHGHHHHHGHHGHGGHHHHHHGEGGHHGHHHHHHHHHHGHHHHHHGHHHHHHHHHFHHHHHFGHHHHHHHHHHFHHGHHHHHHHHHHHHHGHHHHHGHHHHGGFH0GHGGHHHHHHHHHHHGHHGHHHHGHHGHHHHHHHHHHHFHHHHHHHHHHHGHHHHHHHGHHHGHGFBGHGGF
@M05620:45:000000000-G6HP7:1:1101:12751:7087 1:N:0:100
CATCCTGACCCTGAAGTACCCCATTAAGCATGGCATCGTCACCAACTGGGACGACATGGAGAAGATCTGGCACCACACCTTCTACAACGAGCTGCGCGTGGCCCCGGAGGAGCACCCAGTGCTGCTGACCGAGGCCCCCCTGAACCCCAAGGCCAACAGAGAGAAGATGACTCAGGTGAGGCTCGGCCGACGCCCGCGCTCCTCCCGTCCTTTCCCCAGTCATTTTCTGCCCGGCTTGATTTCTGACATTA
+
AAABAFFFFFFFGFGGGGGGGFGHHGGHHHFFHHHHHGHHHGHHGGHGHHHHGGGGGHHFGHHGHHHHFHHFHGHHHGGHHHFHHGGGFGGGGHHGFGFGGGHGGGGGGGGFHFHHGGGFFHFHGGHHGHGGGGGCDFFGGGHHHHGFGGEEHHGGGGFFBFDFGFFBFBBFFFGF99FF?.:ADA?DB=ACFDFF-9@-AFFFBFFAFD.9F/9BFB.BFFFFFBFFFFFA9;---9ABBBFF99FFFF/
@M05620:45:000000000-G6HP7:1:1101:12101:7111 1:N:0:100
CATCCTGACCCTGAAGTACCCCATTGAGCATGGCATCGTCACCAACTGGGACGACATGGAGAAGATCTGGCACCACACCTTCTACAACGAGCTGCGCGTGGCCCCGGAGGAGCACCCAGTGCTGCTGACCGAGGCCCCCCTGAACCCCAAGGCCAACAGAGAGAAGATGACTCAGGTGAGGCTCGGCCGACGCCCGTGCTCCTCCCGTCCTTTCCCCAGTCATTTTCTGCCCGGCTTGATTTCTGACATTA
+
BBCCCFFFFFFFGGGGGGGGGGGHHHHHHHHHHHHHHGHHHGHHHGHHHGHHGGGGGHHHHHHHHHHHHHHHHGHHHGGHHHHHHHHHGGGGGHHGGGEGGGHHGGGGGGGGHGHHGGH?GHHHFHHHHHGCGGGGGGGGGGHHHHGGGGHGHHGGGGGGGGGGFFGFGGGGGGGFGGGGGEGGAFEFABAFFFFFBDDEFFBFFFFEFFDFFFFFFFBFF/BFBFFFFEFEABFFCFAFFFFFF/9/BF/
@M05620:45:000000000-G6HP7:1:1101:17861:7111 1:N:0:100
ATCTCTATCTCCTAAAAACCTGTTTAGATTTGGAGATAGACCTTCAGGTTTTTCATCATTTTCTGCATGAATTATACATTGACCACGTTCCAGCGTGGTCAGTTTGCAGCATTCTGTTATTTTGTTTGACAGAGTGTCTTGTTGAGAACATATGTAGGACATGATTTTTTCCTGCAACAGGGAAAATAAAGTATAAGTTTTAAAGATTTATTCTTTAATAAAGGATCTCAAAGCCAGCTTTAGAAAAAGGA
+
CDDDDFFFFFFFGGGGGGGGGGHHHHHHHHHHHHHHHHHHHHHHHHHHHHHGGHHHHIHHHIHHIHHGHHHHHHHHHHHHHHHHGHGHHHHHHHGGGGHHHHHHHHHHHHHHHHHHHHHHHHHHHHHHHHHHHHGHHHHHHHHHHHHHHHHHHHHHHHHHHHHHHHHHHGHHHHHHHHHHHGGHHHHHHHHHHHHHHHHHHHGHHHHHHHHHHHHHHHHHHHHHHHHHHHHHHHHHHGHHHHGHHHHGGGH
@M05620:45:000000000-G6HP7:1:1101:17856:7131 1:N:0:100
ATCTCTATCTCCTAAAAACCTGTTTAGATTTGGAGATAGACCTTCAGGTTTTTCATCATTTTCTGCATGAATTATACATTGACCACGTTCCAGCGTGGTCAGTTTGCAGCATTCTGTTATTTTGTTTGACAGAGTGTCTTGTTGAGAACATATGTAGGACATGATTTTTTCCTGCAACAGGGAAAATAAAGTATAAGTTTTAAAGATTTATTCTTTAATAAAGGATCTCAAAGCCAGCTTTAGAAAAAGGA
+
ABBBBFFFFFFFGGGGGGGGGGFHHGHHGHHFHFHGHHHHHHHHHHHHHHHGGHHHHHHHHHHHHHHGGGHHGFHHHFGFHHHHHGGGHHHHHHFEFGHHHHHHHHGHHHHHHHHHHHHHHHHHHHHHHGHHHHHHHHHHHHHHHHGFHHHHHHHHHHHHHHHHHHHHHGHHHHHHHHHHHGGGHHHHHGHHHGHGHGHHHHHHHHHHHHHHHHHHHHHHHHHHGHFHHHHGHCGHHGHHHHHFGHHHGDF
@M05620:45:000000000-G6HP7:1:1101:23135:7163 1:N:0:100
CATCCTGACCCTGAAGTACCCCATTGAGCATGGCATCGTCACCAACTGGGACGACATGGAGAAGATCTGGCACCACACCTTCTACAACGAGCTGCGCGTGGCCCCGGAGGAGCACCCAGTGCTGCTGACCGAGGCCCCCCTGAACCCCAAGGCCAACAGAGAGAAGATGACTCAGGTGAGGCTCGGCCGACGCCCGTGCTCCTCCCGTCCTTTCCCCAGTCATTTTCTGCCCGGCTTGATTTCTGACATTA
+
CCCCCFFFFFFFGGGGGGGGGGGHHHHHHHHHHHHHHGHHHGHHHGHHHHHHGGGGGHHHHHHHHHHHHHHHHGHHHGGHHHHHHHHHGGGGGHHGGGGGGGHHGGGGGGGGHHHHGGHHHHHHHHHHHHGGGGGGGGGGGGHHHHGGGGHGHHGGGGGGGGGGGGGGGGGGGGGGGGGGGGFGFFFFFFFFFFFFFFFFFFFFFFFFFFFFFFFFFFFFFFFFFFFFFFFFDAFFFF?FFFFFFFFFFB0
@M05620:45:000000000-G6HP7:1:1101:18830:7188 1:N:0:100
CATCCTGACCCTGAAGTACCCCATTGAGCATGGCATCGTCACCAACTGGGACGACATGGAGAAGATCTGGCACCACACCTTCTACAACGAGCTGCGCGTGGCCCCGGAGGAGCACCCAGTGCTGCTGACCGAGGCCCCCCTGAACCCCAAGGCCAACAGAGAGAAGATGACTCAGGTGAGGCTCGGCCGACGCCCGTGCTCCTCCCGTCCTTTCCCCAGTCATTTTCTGCCCGGCTTGATTTCTGACATTT
+
BBBBBFFFFFFFFGGGGGGGGGGHHHHHHHHHGHHHHGHHHGHHHGHHGGGHGGGGGHHFHHHHHHHFHHHHHGHHHGGHHHHHHHHHGGGGGGHGGGFGGGHHGGGGGFGGHHHHGGHHGHFHHHHHHHGGGGGFGGGGGGHHHHGGGGHGHHGGGGGGGGDEFFGGGGGGGGGGGGGGFGGGFFFFFFFFFFFFFDFAFFBFFFFEFFABFFFFF.AFFFFFFFFFFFFFBBCFFAFBBFFFBBFFFF/
@M05620:45:000000000-G6HP7:1:1101:8800:7190 1:N:0:100
CATCCTGACCCTGAAGTACCCCGGCTTGATTTCTGACATTAGATCGGAAGAGCACACGTCTGAACTCCAGTCACCGGCTATGATCTCGTATGCCGTCTTCTGCTTGAAAAAAAAAAAAAATAAAAAAAATTTTTCCCCACTAGTCTAGCCAACCCAATAAAAACAATTACAGACATTTAGTGATGCTGTAGTACTTGTAAGCACACTGACATGCGTGGTCCAGTGTGTTCGAGTGTGTCATTCATAATGTA
+
CCCCCFFFFFFFGGGGGGGGGGGGGGGGHHHHHHHHHHHHHHGHHHGGGGHHHHHHHGHHHGHHHHHHHGHHHHHGGGGGHHFHFHHHGGHHHHGFGHGHHHHHHHHHFHHEEGFD>/</011111---.000</<0//../0:00000/0/...../00000:..009;000./0000000000;000009:0000000:00:/./0000900...-.00000000./0../0.009:900000000000
@M05620:45:000000000-G6HP7:1:1101:13956:7193 1:N:0:100
CATCCTGACCCTGAAGTACCCCATTGAGCATGGCATCGTCACCAACTGGGACGACATGGAGAAGATCTGGCACCACACCTTCTACAACGAGCTGCGCGTGGCCCCGGAGGGGCACCCAGTGCTGCTGACCGAGGCCCCCCTGAACCCCAAGGCCAACAGAGAGAAGATGACTCAGGTGAGGCTCGGCCGACGCCCGTGCTCCTCCCGTCCTTTCCCCAGTCATTTTCTGCCCGGCTTGATTTCTGACATTT
+
CBCCCFFFFFFFGGGGGGGGGGGHHHHHHHHHHHHHHGHHHGHHHGHHHHHHGGGGGHHHHHHHHHHHGHHHHGHHHGGHHHHHHHHHGGGGGHHGGGGGGGHHGGGGGGGGGGGGGGGGHHHHHHHHGHGGGGGGGGGGGGHHHHGGGDGGGGGGGGGGGGGFFGGGGGGGGGGGGGFFFFFFFFFFACDFFFFFDDFAFFBFFFFFFFFBFFFFFFF0FBFFFFF0BBFE.9;:B;AFFBFFB;BBBF0
@M05620:45:000000000-G6HP7:1:1101:19608:7206 1:N:0:100
TACCTGTACTGGGGAAGCATTTGAATATCCCCCCATGGTGATGGGGACGGAGAACTGCTCCATAAACACAGGCAACGTGCCTAACTTTCCCGGGAAGATGAAGTCAAAGAGCGACCACAGCTCTCGGAGGTTATTTTGCATCGGTGAGCCAGACCGAATGATCCGATGAGGGGTGCGAAACTATTTGAGGAAAGGAAGCACCTTTTTATTAAATTTACCTTTTAGCAATCGCCATTCCTACCCTAAAGATC
+
CCCCCFFFFFFFGGGGGGGGGGHHHHHHHHHGGGGHHHHHHHHHGGGGGGGGGHHHHHHHHHHHHHHHHHHHGHHHGHHHHHHHHHHHHHHGGGGGGHHHHHHHHGHHHHHHGGGGGHHHHHHHBAG/<A/?1<GHH111<1.><<.<1F0..<.--=:/000<.::.00CGG.;.-.;B-000CF00.B0;FFF9FA./BEBFFFF./B/B/9FF/9F/FFF////;//..;.9B/;99/;F99FFB:B/
@M05620:45:000000000-G6HP7:1:1101:19607:7225 1:N:0:100
TACCTGTACTGGGGAAGCATTTGAATATCCCCCCATGGTGATGGGGACGGAGAACTGCTCCATAAACACAGGCAACGTGCCTAACTTTCCCGGGAAGATGAAGTCAAAGAGCGACCACAGCTCTCGGAGGTTATTTTGCATCGGTGAGCCAGACAGAATGATCCGATGAGGGGTGCGAAACTATTTGAGGAAAGGAAGCACCTTTTTATTAAATTTACCTTTTAGCAATCGCCATTCCTACCCTAAAGATC
+
?AABAFFFFFFFGGGGGG4FGGHHHFHHHHHGGGGHGHGHHFGFFEEGGGGGGH3GGHHHHHHHHHHGFHHHGHHHGHGHHHHGHHHHHHHGGG@EEGHHGHHGGHGHHHHHGGGGCHHHGHHHHGGGCCCGFHHHHHHHGHGGGGGFHHGHFGHHHHHHHHHHHGGGHHHGCEDGGGGGGGFFFGFGGFFGGF.BFGGBFFFFFFFFFFFFFFFFFFBFFFFFFFFFFFFFFFFFFFFFFAFFFFFFFFF
@M05620:45:000000000-G6HP7:1:1101:20040:7243 1:N:0:100
AGATTACTGCAACAGTTCCCCCTGGACCTGGAAAAGTTTCTTGCCTGGCTTACAGAAGCTGAAACAACTGCCAATGTCCTACAGGATGCTACCCGTAAGGAAAGGCTCCTAGAAGACTCCAAGGGAGTAAAAGAGCTGATGAAACAATGGCAAGTAAGTCAGGCATTTCCGCTTTAGCACTCTTGTGGATCCAATTGAACAATTCTCAGCATTTGTACTTGTAACTGACAAGCCAGGGACAAAACAAAGAT
+
BCBCCFFFFFFFGGGGGGGGGGGGHHHHHHHHHHHHHHHHHGHHHHHHHHHHHHHHHHHHHHHHHHHHHHHHHGGHHHHHHHHGHGHHHHHHHHGFGGHHHHHGHHHHGHHHHHHHHHHHHHGGECFEHHHHHGHHHHHHHHHHHHHHHHHHHGHHHHHHHHHHHHHHHHGGGGGHGHHHHHHHHHHGHHHHHHHHHGHHHHGHHHHHHHHHHHHHHHHHHGHHHHHFFHHHHGGGGGGGGGGGGGGGGGG
@M05620:45:000000000-G6HP7:1:1101:19732:7257 1:N:0:100
ATCTCTATCTCCTAAAAACCTGTTTAGATTTGGAGATAGACCTTCAGGTTTTTCATCATTTTCTGCATGAATTATACATTGACCACGTTCCAGCGTGGTCAGTTTGCAGCATTCTGTTATTTTGTTTGACAGAGTGTCTTGTTGAGAACATATGTAGGACATGATTTTTTCCTGCAACAGGGAAAATAAAGTATAAGTTTTAAAGATTTATTCTTTAATAAAGGATCTCAAAGCCAGCTTTAGAAAAAGGA
+
CCCDDFFFFFFFGGGGGGGGGGHHHHHHHHHHHGHHHHHHHHHHHHHHHHHGGHHHHIHHHHHIIHHHHHHHHHHHHHHHHHHHHHGHHHHHHHGGGGHHHHHHHHHHHHHHHHHHHHHHHHHHHHHHHHHHHHHHHHHHHHHHHHHHHHHHHHHHHHHHHHHHHHHHHGHHHHHHHHHHHGGHHHHHHHHHHHHHHGHHHHHHHHHHHHHHHHHHHHHHHHHHHHHHHHHHHHFHHGHHHHHGHHHHGGH
@M05620:45:000000000-G6HP7:1:1101:24948:7272 1:N:0:100
TACCTGTACTGGGGAAGCATTTGAATATCCCCCCATGGTGATGGGGACGGAGAACTGCTCCATAAACACAGGCAACGTGCCTAACTTTCCCGGGAAGATGAAGTCAAAGAGCGACCACAGCTCTCGGAGGTTATTTTGCATCGGTGAGCCAGACAGAATGATCCGATGAGGGGTGCGAAACTATTTGAGGAAAGGAAGCACCTTTTTATTAAATTTACCTTTTAGCAATCGCCATTCCTACCCTAAAGATC
+
BBBBBFFFFFFFGGGGGGFGGGHHHHHHHHHGGGGHHHGHHHHHHGGGGGGGGHHHHHHHHHHHHHHHHHHHGHHHGHHHHHHHHHHHHHHGGGEGGHHHHGHHHHHHHHHHGGGGGHHHHHHHHGGGGGEHHHHHHHHHHHGGGGGHHHHHHGHHHHHHHHHHHGGGHHHGGGGGGGGGGGGGGGGGGG0FGGGGGGGGGFFFFFFFFFFFFFFFFFFFFFFFFFFFFFFFFFFFFFFFFFFFFFFFFFF
@M05620:45:000000000-G6HP7:1:1101:18986:7319 1:N:0:100
ATCTCTATCTCCTAAAAACCTGTTTAGATTTGGAGATAGACCTTCAGGTTTTTCATCATTTTCTGCATGAATTATACATTGACCACGTTCCAGCGTGGTCAGTTTGCAGCATTCTGTTATTTTGTTTGACAGAGTGTCTTGTTGAGAACATATGTAGGACATGATTTTTTCCTGCAACAGGGAAAATAAAGTATAAGTTTTAAAGATTTATTCTTTAATAAAGGATCTCAAAGCCAGCTTTAGAAAAAGGA
+
ABBBBFFFFFFFGGGGGGGGGGHHHHHHHHHHHGHHHHHGHHHHHGHHHGHGGHBGHFHHHHHHDHHHHHHHHHHHHGHHHHHHHHDHHHHFHHGGGGHHHGHHHHHHHHHHHHHGHHHHHHHHHHHHHHGHHHHHHHHHHHHHBGEGHHHGHGHHHHHHHHHHHHHHHGHHHHHHHHGHGGGH/GFDHHHHHHHHHGHHHHHFHHHHHGHHHGHHHHHHFGBGFGHHHHHHHHHHHGHHHHFGFHHFGDG
@M05620:45:000000000-G6HP7:1:1101:18967:7319 1:N:0:100
ATCTCTATCTCCTAAAAACCTGTTTAGATTTGGAGATAGACCTTCAGGTTTTTCATCATTTTCTGCATGAATTATACATTGACCACGTTCCAGCGTGGTCAGTTTGCAGCATTCTGTTATTTTGTTTGACAGAGTGTCTTGTTGAGAACATATGTAGGACATGATTTTTTCCTGCAACAGGGAAAATAAAGTATAAGTTTTAAAGATTTATTCTTTAATAAAGGATCTCAAAGCCAGCTTTAGAAAAAGGA
+
CCCCCFFFFFFFGGGGGFGGGGHHHHHHHHHFHFHHHHHGHHHHHFHFHHHGGHFHHHHHHHIIHHHHHHHHHHHHHHHHHHHHHHGHHHHHHHGGGGHHHHHHHHHHHHHHHHHHHHHHHHHHHHHHFHHHHHHHHHHHHHHHHHHGHHHHHHHHHHHHHHHHHHHHHGHHHHHHHHGHHGGHHFGGHBDHHHHHHHHHHHHHHHHHHGHHHHHHHHHF0DGHFHHHHHHGHHHHHGHHHHHBCGHHGGF
@M05620:45:000000000-G6HP7:1:1101:10266:7333 1:N:0:100
TACCTGTACTGGGGAAGCATTTGAATATCCCCCCATGGTGATGGGGACGGAGAACTGCTCCATAAACACAGGCAACGTGCCTAACTTTCCCGGGAAGATGAAGTCAAAGAGCGACCACAGCTCTCGGAGGTTATTTTGCATCGGTGAGCCAGACAGAATGATCCGATGAGGGGTGCGAAACTATTTGAGGAAAGGAAGCACCTTTTTATTAAATTTACCTTTTAGCAATCGCCATTCCTACCCTAAAGTCG
+
CCCCCFFFFFFFGGFGGGGGGGHHHHHHHHHGGGGHHHFGHHHHHGGGGGGGGGHHHHHHHHHHHHHHHHGHGHHHGHHHHHHHHHHHHHHGGGGGGHHHHHHHHHHHHHHHGGGGGHHHHHHHHGGGGGGHHHHHHHHHHHGGGGGHHHHHHGHHHHHHHHHHHGGGHHHCGCFGCEGGGGGGGGGGFGCFGGGGGGGFGFFFFFFFFFFFFFFFFFFFFFFFFFFFFFFFFFFFFFFFFFFFFFFFFF.
@M05620:45:000000000-G6HP7:1:1101:10284:7335 1:N:0:100
TACCTGTACTGGGGAAGCATTTGAATATCCCCCCATGGTGATGTGGACGGAGAACTGCTCCATAAACACAGGCAACGTGCCTAACTTTCCCGGGAAGATGAAGTCAAAGAGCGACCACAGCTCTCGGAGGTTATTTTGCATCGGTGAGCCAGACAGAATGATCCGATGAGGGGTGCGAAACTATTTGAGGAAAGGAAGCACCTTTTTATTAAATTTACCTTTTAGCAATCGCCATTCCTACCCTAAAGTCG
+
>1A>11D3DF3@1AAEFGFBGFA3ADGFBAAFEEEHBCFGF2F2ABGE/////0FG1FH111A2BBF1CGF//B>G/B>>GFD1GDGH1GHEG?/EE0G1E11B>F2BD<F0<//<<<GC/B<G1//<CC?CHHHGH11<?1/CCGGEHHFHA.<<CCDDFHBF..<<<C/:-.:;-.AA@GGGBF0FEB0/;.9C;A.//;:CFFB-FB///;FFFF/9/B/;9///9B-E?--;BFFB9A?FFFFB:B-
@M05620:45:000000000-G6HP7:1:1101:18980:7335 1:N:0:100
ATCTCTATCTCCTAAAAACCTGTTTAGATTTGGAGATAGACCTTCAGGTTTTTCATCATTTTCTGCATGAATTATACATTGACCACGTTCCAGCGTGGTCAGTTTGCAGCATTCTGTTATTTTGTTTGACAGAGTGTCTTGTTGAGAACATATGTAGGACATGATTTTTTCCTGCAACAGGGAAAATAAAGTATAAGTTTTAAAGATTTATTCTTTAATAAAGGATCTCAAAGCCAGCTTTAGAAAAAGGA
+
CDDDDFFFFFFFGGGGGGGGGGHHHHHHHHHHHHHHHHHHHHHHHHHHHHHGGHHHHHHHHHIHIHHHHHHHHHHHHHHHHHHHHHGHHHHHHHGGGGHHHHHHHHHHHHHHHHHHHHHHHHHHHHHHHHHHHHHHHHHHHHHHHHHHHHHHHHHHHHHHHHHHHHHHHGHHHHHHHHHHHGGHHHHHHHHHHHHHHHHHHHHHHHHHHHHHHHHHHHHHHHHHHHHHHHHHHHHHHGHHHHHHHHHHGGH
@M05620:45:000000000-G6HP7:1:1101:18960:7348 1:N:0:100
ATCTCTATCTCCTAAAAACCTGTTTAGATTTGGAGATAGACCTTCAGGTTTTTCATCATTTTCTGCATGAATTATACATTGACCACGTTCCAGCGTGGTCAGTTTGCAGCATTCTGTTATTTTGTTTGACAGAGTGTCTTGTTGAGAACATATGTAGGACATGATTTTTTCCTGCAACAGGGAAAATAAAGTATAAGTTTTAAAGATTTATTCTTTAATAAAGGATCTCAAAGCCAGCTTTAGAAAAAGGA
+
AABABFFFFFFFGGGGGGGGGGGHHHHHHHHGGFGHHHHGHHHHHHHHHHHGGHHHHHHGGHHHHHHHHHGHFHHHHHHHGGFHHHGHHHHGHHGEDGHHGHHHHHHHHHHHHHHHHHHHHHHHHHHHHFFHHHHHHHHHHHHGHHGHHHHHGHHHHGHHHHHHHHHHHGHHHHHGHGHHHGGHGHHHGHHHHGHHHGHHHHGHHHHHHHHHHHHHHHHHBFGHHHHHHHHHHGHHHGHHHHEFFGHFGDC
@M05620:45:000000000-G6HP7:1:1101:23954:7356 1:N:0:100
ATCTCTATCTCCTAAAAACCTGTTTAGATTTGGAGATAGACCTTCAGGTTTTTCATCATTTTCTGCATGAATTATACATTGACCACGTTCCAGCGTGGTCAGTTTGCAGCATTCTGTTATTTTGTTTGACAGAGTGTCTTGTTGAGAACATATGTAGGACATGATTTTTTCCTGCAACAGGGAAAATAAAGTATAAGTTTTAAAGATTTATTCTTTAATAAAGGATCTCAAAGCCAGCTTTAGAAAAAGGA
+
CCCCCFFFFFFFGGGGGGGGGGHHHHHHHHHHHHHHHHHHHHHHHHHHHHHGGHHHHHHHHHIHIHHHHHHHHHHHHHHHHHHHHHGHHHHHHHGGGGHHHHHHHHHHHHHHHHHHHHHHHHHHHHHHHHHHHHGHHHHHHHHHHHHHHHHHHHHHHHHHHHHGHHHHHGHHHHHHHHHHHGGHHHHHHHHHHHHHHGHHHHHHHHHHHHHHHHHHHHHHHHHHHHHHHHHHHHHHHGHHHHGHHHHHGGH
@M05620:45:000000000-G6HP7:1:1101:16902:7365 1:N:0:100
ATCTCTATCTCCTAAAAACCTGTTTAGATTTGGAGATAGACCTTCAGGTTTTTCATCATTTTCTGCATGAATTATACATTGACCACGTTCCAGCGTGGTCAGTTTGCAGCATTCTGTTATTTTGTTTGACAGAGTGTCTTGTTGAGAACATATGTAGGACATGATTTTTTCCTGCAACAGGGAAAATAAAGTATAAGTTTTAAAGATTTATTCTTTAATAAAGGATCTCAAAGCCAGCTTTAGAAAAAGGA
+
CCCDDFFFFFFFGGGGGGGGGGHHHHHHHHHHHHHHHHHHHHHHHHHHHHHGGHHHHHHGHHHIHHHHHHHHHHHHHHHHHHHHHHGHHHHHHHGGGGHHHHHHHHHHHHHHHHHHHHHHHHHHHHHHHHHHHHHHHHHHHHHHHHHHHHHHHHHHHHHHHHHHHHHHHGHHHHHHHHHHHGGHHHHHHHHHHHHHHHHHHHHHHHHHHHHHHHHHHHHHHHHHHHHHHHHHHHHHHGHHHHGGHHHHGGG
@M05620:45:000000000-G6HP7:1:1101:17868:7401 1:N:0:100
CATCCTGACCCTGAAGTACCCCATTGAGCATGGCATCGTCACCAACTGGGACGACATGGAGAAGATCTGGCACCACACCTTCTACAACGAGCTGCGCGTGGCCCCGGAGGAGCACCCAGTGCTGCTGACCGAGGCCCCCCTGAACCCCAAGGCCAACAGAGAGAAGATGACTCAGGTGAGGCTCGGCCGACGCCCGTGCTCCTCCCGTCCTTTCCCCAGTCATTTTCTGCCCGGCTTGATTCTGACATTAG
+
CCDCDFFFFFFFGGGGGGGGGGGHHHHHHHHHHHHHHGHHHGHHHGHHHHHHGGGGGHHHHHHHHHHHHHHHHGHHHGGHHHHHHHHHGGGGGHHGGGGGGGHHGGGGGGGGHHHHGGHHHHHHHHHHHHGGGGGGGGGGGGHHHHGGGGHGHHGGGGGGGGGGGGGGGGGGGGGGHGGGGGGGFFFFFFFFFFFFFFFFFFFFFFFFFFFFFFFFFFFFFFFFFHFFFFFFFFFFFFFFFFFFBFFFF<0
@M05620:45:000000000-G6HP7:1:1101:16279:7407 1:N:0:100
CATCCTGACCCTGAAGTACCCCATTGAGCATGGCATCGTCACCAACTGGGACGACATGGAGAAGATCTGGCACCACACCTTCTACAACGAGCTGCGCGTGGCCCCGGAGGAGCACCCAGTGCTGCTGACCGAGGCCCCCCTGAACCCCAAGGCCAACAGAGAGAAGATGACTCAGGTGAGGCTCGGCCGACGCCCGTGCTCCTCCCGTCCTTTCCCCAGTCATTTTCTGCCCGGCTTGATTTCTGACATTA
+
CCCCCFFFFFFFGGGGGGGGGGGHHHHHHHHHHHHHHGHHHGHHGGHHHHHHGGGGGHHHHHHHHHHHHHHHHGHHHGGHHHHHHHHHGGGGGHHGGGGGGGHHGGGGGGFGHHHHGGHHHHHHHHGHHHGGGGGGGGGGGGHHHHGGGDHGHHGGGGGGGGGGGGGGGGGGGGGGGGGGGGGGFFFFFFFFFFFFFFFFFFFFFFFFFFFFFFFFFFFFF/FFFFFFFFFFBFFFFFFFFFFFFFFFFF/
@M05620:45:000000000-G6HP7:1:1101:10728:7415 1:N:0:100
AGATTACTGCAACAGTTCCCCCTGGACCTGGAAAAGTTTCTTGCCTGGCTTACAGAAGCTGAAACAACTGCCAATGTCCTACAGGATGCTACCCGTAAGGAAAGGCTCCTAGAAGACTCCAAGGGAGTAAAAGAGCTGATGAAACAATGGCAAGTAAGTCAGGCATTTCCGCTTTAGCACTCTTGTGGATCCAATTGAACAATTCTCAGCATTTGTACTTGTAACTGACAAGCCAGGGACAAAACAAAGAT
+
>AAABFFFFFDFGGGGGGGGGGGGHHHHFGGHHGHHHHHHHHHHHHHGHHHHHGGGGHHHHHHHHHHHHHHHHGHHHHHHHHHHHHHHHH5GHHGGGGHHHHGHEGHHGHHHHGFHHHHHHHGGGGGGHHHHHGHHHHHHHHGHHHHHHHHHFEHHHHHGHGHHHHHHGHGGGGGH1GHHHHHHHHHGDGHHH0DHHHHHBGGHHHHHHHHHHHHHFGHHHFFHHHHFHHFGGEB.9DGGAFGGGGGGFFG
@M05620:45:000000000-G6HP7:1:1101:16301:7418 1:N:0:100
CATCCTGACCCTGAAGTACCCCATTGAGCATGGCATCGTCACCAACTGGGACGACATGGAGAAGATCTGGCACCACACCTTCTACAACGAGCTGCGCGTGGCCCCGGAGGAGCACCCAGTGCTGCTGACCGAGGCCCCCCTGAACCCCAAGGCCAACAGAGAGAAGATGACTCAGGTGAGGCTCGGCCGACGCCCGTGCTCCTCCCGTCCTTTCCCCAGTCATTTTCTGCCCGGCTTGATTTCTGACATTA
+
BBBBBFFFFFFFGGGGGGGGGGFHDB5GHDG444BEGDHAG?G3A2FCBGHG0FGG1G23B3FFEGH55G3BGF?GH113BGE4GDFCEE1E>3CEGGG?ECHC<ECGFFG/GHHHGGGFFHHHHHHGHHGGGGGGGGGGGGHHHHGGGGHGHHGGGGGGGGGGGGGFGGGGGGGGGGGFGGGGFFFFFF-DCFFFDFFFFFFFFFFEFFDFFFFFFFFFFFFFFFFFFFFFFFFF;DFFFFFFFF;FFF9
@M05620:45:000000000-G6HP7:1:1101:7785:7431 1:N:0:100
ATCTCTATCTCCTAAAAACCTGTTTAGATTTGGAGATAGACCTTCAGGTTTTTCATCATTTTCTGCATGAATTATACATTGACCACGTTCCAGCGTGGTCAGTTTGCAGCATTCTGTTATTTTGTTTGACAGAGTGTCTTGTTGAGAACATATGTAGGACATGATTTTTTCCTGCAACAGGGAAAATAAAGTATAAGTTTTAAAGATTTATTCTTTAATAAAGGATCTCAAAGCCAGCTTTAGAAAAAGGA
+
BCCCCFFFFFFFGGGGGGGGGGHHHHHHHHHHHHHHHHHHHHHHHHHHHHHGGHHHHHHHHHIIHHHHHGHHHHHHHHHHHHHHHHGHHHHHHHGGGGHHHHHHHHHHHHHHHHHHHHHHHHHHHHHHHHHHHHHHHHHHHHHHHHHHHHHHHHHHHHHHHHHHHHHHHGHHHHHHHHFHHGGHHHHHHHHHHHHHHHHHHHGHHHHHHHHHHHHHHGHHFHHHHHHHHHHHHHHHHGHHHHGFFGHHFGG
@M05620:45:000000000-G6HP7:1:1101:12398:7437 1:N:0:100
ATCTCTATCTCCTAAAAACCTGTTTAGATTTGGAGATAGACCTTCAGGTTTTTCATCATTTTCTGCATGAATTATACATTGACCACGTTCCAGCGTGGTCAGTTTGCAGCATTCTGTTATTTTGTTTGACAGAGTGTCTTGTTGAGAACATATGTAGGACATGATTTTTTCCTGCAACAGGGAAAATAAAGTATAAGTTTTAAAGATTTATTCTTTAATAAAGGATCTCAAAGCCAGCTTTAGAAAAAGGA
+
CCCCCFFFFFFFGGGGGGGGGGHHHHHHHHHHGHHHHHHHHHHHHHHHHHHGGHHHHHHHHHHHHHHGHHHHHHHHHHHHHHHHHHGHHHHHHHGEFGHHGHGHHHHHHHGHHFHHHHHHHHHHEGHHGHHHHHHHHHHHHHHHHHGHHHHHHHGHHHHHFHHHHHHHHCHHHHFHHHHHHGGHHHHHHFHHDGFHHHHHHGHHHHHHHHGHHHHHGFHHHFHBGHHHHHGGHHHHHGHHHHHGHHGGDGH
@M05620:45:000000000-G6HP7:1:1101:11638:7443 1:N:0:100
ATCTCTATCTCCTAAAAACCTGTTTAGATTTGGAGATAGACCTTCAGGTTTTTCATCATTTTCTGCATGAATTATACATTGACCACGTGGTCAGTTTGCAGCATTCTGTTATTTTGTTTGACAGAGTGTCTTGTTGAGAACATATGTAGGACATGATTTTTTCCTGCAACAGGGAAAATAAAGTATAAGTTTTAAAGATTTATTCTTTAATAAAGGATCTCAAAGCCAGCTTTAGAAAAAGGAAGAAAGGG
+
1AAAAFBFFFBFGDFG11EGFGHGHFFFGHHHG1GHH1FGFHHHHHGHHHHGGHEHHHHHHHHHGHEGBGFHHHHHHHHHFHHHHHGHHGHHHHHHHGGHGHGHHHHHHHFHHHHGHHHHHGHGHHGHHHHHHGGHGHHHHHHHGGG>BGGHHHHGHHHHHGHHHGHHHHHHHGGC<FFFB>FFGFFGGGHHHBGFGHHHHHG@GHHHHFGHFFHHGHHHHGHHHHHHHGHHHHH0DGHHCGFHHAGGFFC
@M05620:45:000000000-G6HP7:1:1101:7789:7449 1:N:0:100
ATCTCTATCTCCTAAAAACCTGTTTAGATTTGGAGATAGACCTTCAGGTTTTTCATCATTTTCTGCATGAATTATACATTGACCACGTTCCAGCGTGGTCAGTTTGCAGCATTCTGTTATTTTGTTTGACAGAGTGTCTTGTTGAGAACATATGTAGGACATGATTTTTTCCTGCAACAGGGAAAATAAAGTATAAGTTTTAAAGATTTATTCTTTAATAAAGGATCTCAAAGCCAGCTTTAGAAAAAGGA
+
CDCDDFFFFFFFGGGGGGGGGGHHHHHHHHHHHFHHHHHHHHHHHHHHHHHGGHHHHHIHHHIIIHHHHHHHHHHHHHHHHHHHHHGHHHHHHHGGGGHHHHHHHHHHHHHHHHHHHHHHHHHHHHHHHHHHHHHHHHHHHHHHHHHHHHHHHHHHHHHHHHHHHHHHHGHHHHHHHHHHHGGHHHGHHHHHHHHHHHHHHHHHHHHHHHHHHHHHHHHHHHHHHHHHHHHHHHHHHGHHHHGHHHHHGGH
@M05620:45:000000000-G6HP7:1:1101:11657:7452 1:N:0:100
ATCTCTATCTCCTAAAAACCTGTTTAGATTTGGAGATAGACCTTCAGGTTTTTCATCATTTTCTGCATGAATTATACATTGACCACGTGGTCAGTTTGCAGCATTCTGTTATTTTGTTTGACAGAGTGTCTTGTTGAGAACATATGTAGGACATGATTTTTTCCTGCAACAGGGAAAATAAAGTATAAGTTTTAAAGATTTATTCTTTAATAAAGGATCTCAAAGCCAGCTTTAGAAAAAGGAAGAAAGGG
+
3AABBFFFFDFFGGGGGFGGGGHHHHHHHHHHHHHGGHBFFHFHGHHHFHHGGHHHGFBDHHHHHHHGHEGHHHHHHHHHHHHHGFGHGGHHHHGHHHHHHHFGGHHHHHHHHGHHGHHGHGDGFFGHHHHHHHHHFHEFGBFFHFFEBGGHHHHHHHHHHGHHHGFBGHHHHGEHEFHHGFGGHGGHHFGHHHHHHHHHHHHHHHHHGFFHHGHHGHHGFFFDFGGBGEHHHFH0DFGHADCCGHHHGAF
@M05620:45:000000000-G6HP7:1:1101:11634:7460 1:N:0:100
ATCTCTATCTCCTAAAAACCTGTTTAGATTTGGAGATAGACCTTCAGGTTTTTCATCATTTTCTGCATGAATTATACATTGACCACGTGGTCAGTTTGCAGCATTCTGTTATTTTGTTTGACAGAGTGTCTTGTTGAGAACATATGTAGGACATGATTTTTTCCTGCAACAGGGAAAATAAAGTATAAGTTTTAAAGATTTATTCTTTAATAAAGGATCTCAAAGCCAGCTTTAGAAAAAGGAAGAAAGGG
+
BBCCCFFFFFFFGGGGGGGGGGHHHHHHHHHHHHHHHHHHHHHHHHHHHHHGGHHHHHHHHHHHHHHHHHHHHHHHHHHHHHHHHHGGHGHHHHHHHHHHHHGHHHHHHHHHHHHHHHHHHHHHGHHHHHHHHHHHHHGHHHHHHHHHGHHHHHHHHHHHHGHHHHHHHHHHHGGHHHHHHHHHFHHHHHHHHGHHHHHHGHHHHHHHHGHHHHHHEHHHHHFHHHHGHGHHHGHFHHHHGGHHHHHHHHG
@M05620:45:000000000-G6HP7:1:1101:8149:7477 1:N:0:100
TACCTGTACTGGGGAAGCATTTGAATATCCCCCCATGGTGATGGGGACGGAGAACTGCTCCATAAACACAGGCAACGTGCCTAACTTTCCCGGGAAGATGAAGTCAAAGAGCGACCACAGCTCTCGGAGGTTATTTTGCATCGGTGAGCCAGACAGAATGATCCGATGAGGGGTGCGAAACTATTTGAGGAAAGGAAGCACCTTTTTATTAAATTTACCTTTTAGCAATCGCCATTCCTACCCTAAAGATC
+
CCCCCFFFFFFFGGGGGGGGGGHHHHHHHHHGGGGHHHFHHHHHHGGGGGGGGHHHHHHHHHHHHHHHHHHHGHHHGHHHHHHHHHHHHHHGGGGGGHHHHHHHGHHHHHGHGGGGGHHHHHHHHGGGGGGHHHHHHHHFHHGGGGGHHHHHHGHHHHHHHHHHHGGGHFHGGFGGGGFGGGGGGGGGGFCFGGGGGGGGGFFFFFFFFFFF/FFFFFFFFFFFBFFFFFEFFFFFFFFFFFFFFFFFFFF
@M05620:45:000000000-G6HP7:1:1101:14192:7477 1:N:0:100
TTAGGGTAGGAAGAGCACACGTCTGAACTCCAGTCACCGGCTATGATCTCGTATGCCGTCTTCTGCTTGAAAAAAAAAAAAAAAAGAGAAAAGAATATGAAATATGGTATAATATTATAAAACATAAATAAAAAAGAGTGAATATGAGTTGTTAGTGTGGTTTATGGAAGACAAAATGGATACGAAGATAGGAGAATATAGTGAGAAAATATTATAGGAACATAAGAATGATGCGAAGAGACAATAGAAGT
+
BBBBBFFFBBDFGGCGGGGGGGHHGHHHHHHHHHHHHHGGGGGHHHHFGHHFGHHHHGGGHGHHHHHHHHHHHHGGGGF>>/>////222?22?022222>2222221111111111111111/1<111<=111<..<00=00000000000.0000;0./../00/00:.////.9000;00...;.009/0;..;000000000//.///////////9.9///9///////-.--......9////9/
@M05620:45:000000000-G6HP7:1:1101:23116:7478 1:N:0:100
ATCTCTATCTCCTAAAAACCTGTTTAGATTTGGAGATAGACCTTCAGGTTTTTCATCATTTTCTGCATGAATTATACATTGACCACGTTCCAGCGTGGTCAGTTTGCAGCATTCTGTTATTTTGTTTGACAGAGTGTCTTGTTGAGAACATATGTAGGACATGATTTTTTCCTGCAACAGGGAAAATAAAGTATAAGTTTTAAAGATTTATTCTTTAATAAAGGATCTCAAAGCCAGCTTTAGAAAAAGGA
+
CCCCCFFFFFFFGGGGGGGGGGHHHGHHHHHHHHHHHHHHHHHHHHHHHHHGGHHHHIHHIHHIIHHHHHHHHHHHHHHHHHHHHHGHHHHHHHGGGGHHHHHHHHHHHHHHHHHHHHHHHHHHHHHHHHHHHHHHHHHHHHHHHHHHHHHHHHHHHHHHHHHHHHHHHGHHHHHHHHHHHGGHHHHHHHHHHHHHHHHHHHHHHHHHHHHHHHHHHHHHHHHHHHHHHHHHHHHHHGHHHHGHHHHHGGH
@M05620:45:000000000-G6HP7:1:1101:14957:7479 1:N:0:100
TACCTGTACTGGGGAAGCATTTGAATATCCCCCCATGGTGATGGGGACGGAGAACTGCTCCATAAACACAGGCAACGTGCCTAACTTTCCCGGGAAGATGAAGTCAAAGAGCGACCACAGCTCTCGGAGGTTATTTTGCATCGGTGAGCCAGACAGAATGATCCGATGAGGGGTGCGAAACTATTTGAGGAAAGGAAGCACCTTTTTATTAAATTTACCTTTTAGCAATCGCCATTCCTACCCTAAAGATC
+
CCCCCFFFFFFFGGGGGGGGGGHHHHHHHHHGGGGHHHHHHHHHHGGGGGGGGHHHHHHHHHHHHHHHHHHHGHHHGHHHHHHHHHHHHHHGGGGGGHHHHHHHHHHHHHHHGGGGCHHHHHHHHGGGGGGHHHHHHHHFHHGGGGGHHHHHFGHHHHHHHHHHHGGGHHHGGGEGGEGGFGFGGGGGGGGGGGGGGGGGGFFFFFFFFFFFFFFFFFFFFFFFFFFFFFFFFFFFFFFFFFFFFFFFFFF
@M05620:45:000000000-G6HP7:1:1101:14779:7480 1:N:0:100
ATCTCTATCTCCTAAAAACCTGTTTAGATTTGGAGATAGACCTTCAGGTTTTTCATCATTTTCTGCATGAATTATACATTGACCACGTTCCAGCGTGGTCAGTTTGCAGCATTCTGTTATTTTGTTTGACAGAGTGTCTTGTTGAGAACATATGTAGGACATGATTTTTTCCTGCAACAGGGAAAATAAAGTATAAGTTTTAAAGATTTATTCTTTAATAAAGGATCTCAAAGCCAGCTTTAGAAAAAGGA
+
DDDDDFFFFFFFGGGGGGGGGGHHHHHHHHHHHHHHHHHHHHHHHHHHHHHGGHHHHHHHHIHHIHHHHHHHHHHHHHHHHHHHHHGHHHHHHHGGGGHHHHHHHHHHHHHHHHHHHHHHHHHHHHHHHHHHHHHHHHHHHHHHHHHHHHHHHHHHHHHHHHHHHHHHHGHHHHHHHHHHHGGHHHHHHHHHHHHHHHHHHHHHHHHHHHHHHHHHHHHHHHGHHHHHHGHHHHHHHGHHHHHHHHHHGGH
@M05620:45:000000000-G6HP7:1:1101:23096:7481 1:N:0:100
ATCTCTATCTCCTAAAAACCTGTTTAGATTTGGAGATAGACCTTCAGGTTTTTCATCATTTTCTGCATGAATTATACATTGACCACGTTCCAGCGTGGTCAGTTTGCAGCATTCTGTTATTTTGTTTGACAGAGTGTCTTGTTGAGAACATATGTAGGACATGATTTTTTCCTGCAACAGGGAAAATAAAGTATAAGTTTTAAAGATTTATTCTTTAATAAAGGATCTCAAAGCCAGCTTTAGAAAAAGGA
+
ABCCCFFFFFFFGGGGGGGGGGHHHHHHHHHHHHHHHHHHHHHHHHHHHHHGGHHHHIIHIHHIHHHHHHHHHHHHHHHHHHHHHHGHHHHHHHGFGGHHHHHHHHHHHHHHHHHHHHHHHHHHHHHHHHHHHHHHHHHHHHHHHHGHHHHHHHHHHHHHHHHHHHHHHGHHHHHHFHHHHGGHHHHHHHHHHHHHHGGHHHHHHHHHHHHHHHHHHHHHHHFHHHGHHGHHHHHHHGHHHHGHHHHHGGH
@M05620:45:000000000-G6HP7:1:1101:14768:7496 1:N:0:100
ATCTCTATCTCCTAAAAACCTGTTTAGATTTGGAGATAGACCTTCAGGTTTTTCATCATTTTCTGCATGAATTATACATTGACCACGTTCCAGCGTGGTCAGTTTGCAGCATTCTGTTATTTTGTTTGACAGAGTGTCTTGTTGAGAACATATGTAGGACATGATTTTTTCCTGCAACAGGGAAAATAAAGTATAAGTTTTAAAGATTTATTCTTTAATAAAGGATCTCAAAGCCAGCTTTAGAAAAAGGA
+
BCCCCFFFFFFFGGGGGGGGGGHHHFFHHHHHHHHHHHHHHHHHHHHHHHHGGHHHHIIHIIHHIHHHHHHHHHHHHHHHHHHHHHGHHHHHHHGGGGHHHHHHHHHHHHHHHHHHHHHHHHHHHHHHHHGHFHHHHHHHHHHHHHGGHHHHHHHHHHHHHHHHHHHHHGHHHHHGHHHHHGGHHHHHHGHHHHHHHHHHHHHFHHHHGHHHHHHHHHHHHHHGHHHHHHHHHHHHHGHHHHHGHGHH.CG
@M05620:45:000000000-G6HP7:1:1101:14952:7496 1:N:0:100
TACCTGTACTGGGGAAGCATTTGAATATCCCCCCATGGTGATGGGGACGGAGAACTGCTCCATAAACACAGGCAACGTGCCTAACTTTCCCGGGAAGATGAAGTCAAAGAGCGACCACAGCTCTCGGAGGTTATTTTGCATCGGTGAGCCAGACAGAATGATCCGATGAGGGGTGCGAAACTATTTGAGGAAAGGAAGCACCTTTTTATTAAATTTACCTTTTAGCAATCGCCATTCCTACCCTAAAGATC
+
CCCCCFFFFFFFGGGGGGGGGGHHHHHHHHHGGGGHHHGHHHHHHGGGGGGGGHHHHHHHHHHHHHHHHHHHGHHHGHHHHHHHHHHHHHHGGGFGGHHHHHHHHHHHHHHHGGGGGHHGHHHHHGGGGGGHHHHHHHHHHHGGGGGHHHHHHGHHHHHHHHHHHGGGHHHGGEEGGGGGGGGHGGGGGGGGGGGGGGGGGFFFFFFFFHHFFFFFFFFFFFFFFFFFFFFFFFFFFFFHFFFFFFFFFFF
@M05620:45:000000000-G6HP7:1:1101:24518:7517 1:N:0:100
ATCTCTATCTCCTAAAAACCTGTTTAGATTTGGAGATAGACCTTCAGGTTTTTCATCATTTTCTGCATGAATTATACATTGACCACGTTCCAGCGTGGTCAGTTTGCAGCATTCTGTTATTTTGTTTGACAGAGTGTCTTGTTGAGAACATATGTAGGACATGATTTTTTCCTGCAACAGGGAAAATTAAGTATAAGTTTTAAAGATTTATTCTTTAATAAAGGATCTCAAAGCCAGCTTTAGAAAAAGGA
+
ACCCCFFFFFFFGGGGGGGGGGHHHHHHHHHHHFFHHHHHHHHHHHHHHHHGGHHHHGHHHHHHHHHHHHHHHHHHHHHHHHHGHHGHHHHHHHGGGGHHHHHHHHHHHHHHHHHGHHHHHHHHHHHHGHHHHHHHHHHHHHHHFFHHHGHHHHHHHHHHHHGHHHHHHGHHHHHHFHHHHGGHHHGGFGGHHHHHHHHHHHFGHFHHHHHHHHHHHHHHHHHHHHHHHHGFHHHHHGHHHCHFHHHGGGG
@M05620:45:000000000-G6HP7:1:1101:5160:7518 1:N:0:100
ATCTCTATCTCCTAAAAACCTGTTTAGATTTGGAGATAGACCTTCAGGTTTTTCATCATTTTCTGCATGAATTATACATTGACCACGTGGTCAGTTTGCAGCATTCTGTTATTTTGTTTGACAGAGTGTCTTGTTGAGAACATATGTAGGACATGATTTTTTCCTGCAACAGGGAAAATAAAGTATAAGTTTTAAAGATTTATTCTTTAATAAAGGATCTCAAAGCCAGCTTTAGAAAAAGGAAGAAAGGG
+
CBCCCFFFFFFFGGGGGGGGGGHHHHHHHHHHHHHHHHHHHHHHHHHHHHHGGHHHHHHHFHIHGHHHHHGFGHHHHGHHHHHHHHGHHGHHHHHHHHHHHHHHHHHGHHHHHHHHHHGHHHHHGHGHHHGGHHHHFHHDFGHHHHGFHHHHHHHHHHHHHGHHHHGFHHHHHGGHHHGHHHHHHHHHHHHHHHGGHFGHHHHHHHHHGDGHFFHGFGHHHFGFHHHFHGHHHHHBHFHHGGGHHGHHGGG
@M05620:45:000000000-G6HP7:1:1101:10705:7519 1:N:0:100
ATCTCTATCTCCTAAACCTGTTTAGATTTGGAGATAGACCTTCAGGTTTTTCATCATTTTCTGCATGAATTATACATTGACCACGTTCCAGCGTGGTCAGTTTGCAGCATTCTGTTATTTTGTTTGACAGAGTGTCTTGTTGAGAACATATGTAGGACATGATTTTTTCCTGCAACAGGGAAAATAAAGTATAAGTTTTAAAGATTTATTCTTTAATAAAGGATCTCAAAGCCAGCTTTAGAAAAAGGAAG
+
CCCCCFFFFFFFGGGGGGGGGGHDGHHHHHHHHHHHHHHHHHHHHHHHHGGHHHHHHHHIHHHHHIIHHHHHHHHHHHHHHHHHGHHHHHHHGEFGHHHHHHHGHHHHHHHHHHHHHHHHHHHHHHHHHHHHHHHHHHHHHFHHEGHGGHHHFHHFHHHHHHHHHHHGGHHHHHHHHHHGGCGGHHHHGFGGHFGFHHHHFHGFHHHHHHHHHHHHHHHHHHHHHGHH0DHHHHHGHHHHHGFHHHGGHFF
@M05620:45:000000000-G6HP7:1:1101:15865:7520 1:N:0:100
ATCTCTATTCCTAAAAACCTGTTTAGATTTGGAGATAGACCTTCAGGTTTTTCATCATTTTCTGCATGAATTATACATTGACCACGTTCCAGCGTGGTCAGTTTGCAGCATTCTGTTATTTTGTTTGACAGAGTGTCTTGTTGAGAACATATGTAGGACATGATTTTTTCCTGCAACAGGGAAAATAAAGTATAAGTTTTAAAGATTTATTCTTTAATAAAGGATCTCAAAGCCAGCTTTAGAAAAAGGAA
+
BCCDDFFFFFFFGGGGGGGGGGHHAGGHHHHHHHHHHHHHHHHHHHHHHHGGHHHHHHHHHHIHHIHHHHHHHHHHHHHHHHHHHGHHHHGHHGGGGHHHHHHHHHHHHHHHHHHHHHHHHHHHHHHHHGHHHHHHHHHHHHHHHHGHHHHHHHHHHHHHHHHHHHHHGHHHHHHHHHHHGGHHHHHHHHHHHGFGGHHHHHHHHHHHHHHHHHHHGDHHGHFHHHHHHHGHHHHHGHHHHHHGHHHGCHH
@M05620:45:000000000-G6HP7:1:1101:14130:7527 1:N:0:100
TACCTGTACTGGGGAAGCATTTGAATATCCCCCCATGGTGATGGGGACGGAGAACTGCTCCATAAACACAGGCAACGTGCCTAACTTTCCCGGGAAGATGAAGTCAAAGAGCGACCACAGCTCTCGGAGGTTATTTTGCATCGGTGAGCCAGACAGAATGATCCGATGAGGGGTGCGAAACTATTTGAGGAAAGGAAGCACCTTTTTATTAAATTTACCTTTTAGCAATCGCCATTCCTACCCTAAAGATC
+
DCCDDFFFFFFFGGGGGGGGGGHHHHHHHHHGGGGHHHGHHHHHHGGGGGGGGHHHHHHHHHHHHHHHHHHHGHHHGHHHHHHHHHHHHHHGGGGGGHHHHHHHHHHHHHHHGGGGGHHHHHHHHGGGGGGHHHHHHHHGHHGGGGGHHHHHHGHHHHHHHHHHHGGGHHHGGGGGGGGGGGGGHHHGFGGGGGGGGGGGGFFFFFFFFFFFFFFFHFFFFFFFFFFFFFFFFFFFFFFFFFFFFFFFFFF
@M05620:45:000000000-G6HP7:1:1101:14149:7527 1:N:0:100
TACCTGTACTGGGGAAGCATTTGAATATCCCCCCATGGTGATGGGGACGGAGAACTGCTCCATAAACACAGGCAACGTGCCTAACTTTCCCGGGAAGATGAAGTCAAAGAGCGACCACAGCTCTCGGAGGTTATTTTGCATCGGTGAGCCAGACAGAATGATCCGATGAGGGGTGCGAAACTATTTGAGGAAAGGAAGCACCTTTTTATTAAATTTACCTTTTAGCAATCGCCATTCCTACCCTAAAGATC
+
ABBBBFFFFFFFCGGGGGGGGGGHHGHHHHHGGGGHHHFHHHHHHGGGGGGGGHHHHHHHHHHHGHHHHHHHGEFGGGHHHHHHHHHFHHHGGGGGGGHFGFHHHHHHGHHGGFGGGHGFHHHHHGGGGGCGHHHHHHHHHHGGGGGHHHHHHGHHGHHHHHHHHFGGHHHGG:CGGDCGGGGGGGGGGGEGFGGGGGEFFFFFFFFEFFFFFFFFFFBFFFFFFFFFFFFFFFFFFFFFFFFFFFFFFFF
@M05620:45:000000000-G6HP7:1:1101:5176:7530 1:N:0:100
ATCTCTATCTCCTAAAAACCTGTTTAGATTTGGAGATAGACCTTCAGGTTTTTCATCATTCTCTGCATGAATTATACATTGACCACGTGGTCAGTTTGCAGCATTCTGTTATTTTGTTTGACAGAGTGTCTTGTTGAGAACATATGTAGGACATGATTTTTTCCTGCAACAGGGAAAATAAAGTATAAGTTTTAAAGATTTATTCTTTAATAAAGGATCTCAAAGCCAGCTTTAGAAAAAGGAAGAAAGGG
+
BBBBBF5DDDFFGGBBGGGGFGHHHHBGHCHFFHHFHHFCHFHFHHHGHHHGEHHGHHHH5FHF5FHEFFFFFAGGHEGH5FGGHHEG1CGGHGHHHGFDCFHGHHHBGFHFHFHBFGFBGHGHGHGHHHHFHGHHEHHHHHGHHHFF4EGHHH3EGFHHHGGHFFBFHHGCGEFGGFF<FGFGHHHHFGHHGFFFGHHHHHHHHHHHHGGBG<FBFDGHHHDGFEFFFFHHGHGHHHHH.AGGFHHHHFA
@M05620:45:000000000-G6HP7:1:1101:15857:7537 1:N:0:100
ATCTCTATTCCTAAAAACCTGTTTAGATTTGGAGATAGACCTTCAGGTTTTTCATCATTTTCTGCATGAATTATACATTGACCACGTTCCAGCGTGGTCAGTTTGCAGCATTCTGTTATTTTGTTTGACAGAGTGTCTTGTTGAGAACATATGTAGGACATGATTTTTTCCTGCAACAGGGAAAATAAAGTATAAGTTTTAAAGATTTATTCTTTAATAAAGGATCTCAAAGCCAGCTTTAGAAAAAGGAA
+
ABCCCFFFFFFFGGGGGGGGGGHH5FGHHHHHGHHHGHHHHHHHGHHHHHGGHHHHHHHHHHHHHHHHHHHHHHHHHHHHGHHHHGHHHHFFGGGGGHHGHHHHHHHHHHHHHHHHHHHHHHHHHHHHHEHGHHHHHHHHHHHGHHFHHHHHHHHHHHHHHHHHHHHHGHHHGHHHHHHHGGHHHHHHHHFFGHGHGHHHHGGHHHHHHHHHHHHHHGGF<DGHHFHHHHHHHGHHGGHHGHHGHGFGGFH
@M05620:45:000000000-G6HP7:1:1101:10706:7537 1:N:0:100
ATCTCTATCTCCTAAACCTGTTTAGATTTGGAGATAGACCTTCAGGTTTTTCATCATTTTCTGCATGAATTATACATTGACCACGTTCCAGCGTGGTCAGTTTGCAGCATTCTGTTATTTTGTTTGACAGAGTGTCTTGTTGAGAACATATGTAGGACATGATTTTTTCCTGCAACAGGGAAAATAAAGTATAAGTTTTAAAGATTTATTCTTTAATAAAGGATCTCAAAGCCAGCTTTAGAAAAAGGAAG
+
CCCCCFFFFFFFGGGGGGGGGGHBHHHHHGDFHHHHHHHHHHHHHHHHHGGHHHHHHHHIHHHHIHHHHHHHHHHHHHHHHHHHGHHHHHHHGFGGHHHHHHHFHHHHGHHHHHHHHHHHHHHHHHHHHHHHHHHHHHHHHHHHHGHHHHHHGHHHHHHHHHHHHHHGHHHHHHHHHHHGGHHHHHHHHFHHHBGFHHHHFHHGHHHHHHHHHHHHHHHHHHHHGHHGDGHHHHHGHHHHHHGHHHGGHHG
@M05620:45:000000000-G6HP7:1:1101:4731:7546 1:N:0:100
ATCTCTATCTCCTAAAAACCTGTTTAGATTTGGAGATAGACCTTCAGGTTTTTCATCATTTTCTGCATGAATTATACATTGACCACGTTCCAGCGTGGTCAGTTTGCAGCATTCTGTTATTTTGTTTGACAGAGTGTCTTGTTGAGAACATATGTAGGACATGATTTTTTCCTGCAACAGGGAAAATAAAGTATAAGTTTTAAAGATTTATTCTTTAATAAAGGATCTCAAAGCCAGCTTTAGAAAAAGGA
+
BCBCCFFFFFFFGGGGGGGGGGHHHHHHHHHHHHHHHHHHHHHHHHHHHHHGGHHHHHHHHHIHIHHHHHHHHHHHHHHHHHGHHHGHHHHHHHGGGGHHHHHHHHHHHHHHHHHHHHHHHHHHHHHHHHHHHHHHHHHHHHHHHHHHHHHHHHHHHHHHHHHHHHHHHGHHHHHHGHHHHGGGHHHHHHHGHHHHHHHHHGHHHHHHHHHHHHHHHHHHHHHHHHHHHGHGHGHHHGHHHHHHHHHGGGH
@M05620:45:000000000-G6HP7:1:1101:13688:7567 1:N:0:100
CATCCTGACCCTGAAGTACCCCATTGAGCATGGCATCGTCACCAACTGGGACGACATGGAGAAGATCTGGCACCACACCTTCTACAACGAGCTGCGCGTGGCCCCGGAGGAGCACCCAGTGCTGCTGACCGAGGCCCCCCTGAACCCCAAGGCCAACAGAGAGAAGATGACTCAGGTGAGGCTCGGCCGACGCCCGTGCTCCTCCCGTCCTTTCCCCAGTCATTTTCTGCCCGGCTTGATTTCTGACATTA
+
BABBBFFFFFFFGGGGGGGGGGEGHGHHHBHHHHHHHEHHDGHGCFHHFHHHGGGGGHGHHHFHHHHHHHHFHGHHCGGHHHHHHHHHGFGGGHHGGGGGCEHHGGGFGGGGHGHHGEHHHGHHHHHHHHGCGGFGGGGGGGCGHHGG..GAGH.EGEFBFBG.BFFGGFFGGGGGGBBFGEEGF;9D-@DFFFFD@DFFFFFFFFFFDDFFFFFFFF?FFFFFFFFFBFFFD;CFA-A9B;FF9;B/BF/
@M05620:45:000000000-G6HP7:1:1101:17172:7581 1:N:0:100
CATCCTGACCCTGAAGTACCCCATTGAGCATGGCATCGTCACCAACTGGGACGACATGGAGAAGATCTGGCACCACACCTTCTACAACGAGCTGCGCGTGGCCCCGGAGGAGCACCCAGTGCTGCTGACCGAGGCCCCCCTGAACCCCAAGGCCAACAGAGAGAAGATGACTCAGGTGAGGCTCGGCCGACGCCCGTGCTCCTCCCGTCCTTTCCCCAGTCATTTTCTGCCCGGCTTGATTTCTGACATTA
+
DCDDDFFFFFFFGGGGGGGGGGGHHHHHHHHHHHHHHGHHHGHHHGHHHHHHGGGGGHHHHHHHHHHHHHHHHGHHHGGHHHHHHHHHGGGGGHHGGGGGGGHHGGGGGGGGHHHHGGHHHHHHHHHHHHGGGGGGGGGGGGHHHHGGGGHGHHGGGGGGGGGGGGGGGGGGGGGGHGGGGGGGFFFFFFFFFFFF>DFFFFFFFFFFFFFFFFFFFFFFFFFFFFHFFFFFFFFFFFFFFFFFFBFFFF0
@M05620:45:000000000-G6HP7:1:1101:17154:7583 1:N:0:100
CATCCTGACCCTGAAGTACCCCATTGAGCATGGCATCGTCACCAACTGGGACGACATGGAGAAGATCTGGCACCACACCTTCTACAACGAGCTGCGCGTGGCCCCGGAGGAGCACCCAGTGCTGCTGACCGAGGCCCCCCTGAACCCCAAGGCCAACAGAGAGAAGATGACTCAGGTGAGGCTCGGCCGACGCCCGTGCTCCTCCCGTCCTTTCCCCAGTCATTTTCTGCCCGGCTTGATTTCTGACATTA
+
BBBBBFFFFFFFGGGGGGGGGGGHHHHHHGHHHHHHHGHHHGHHGGHHGHHHGGGGGHHHHHHHHHHHHHHHHGHHHGGHHHHHHHHHGFGGGHHGGGGGGGHHGGGGGGGFHHHHGGHHHHHHHHHHHGGGGGGGGGGGGGHHHHGGGGHGHHEEGEFGGGGEFGGGGGGGFFBFGEFGGG.FFFFDDFFFFFFC9::.BFFFFFFEFFF/FFFFFFDBB/9BBFF/;/:EFFFFFF.BFF9/B:B/FF/
@M05620:45:000000000-G6HP7:1:1101:5528:7585 1:N:0:100
AGATTACTGCAACAGTTCCCCCTGGACCTGGAAAAGTTTCTTGCCTGGCTTACAGAAGCTGAAACAACTGCCAATGTCCTACAGGATGCTACCCGTAAGGAAAGGCTCCTAGAAGACTCCAAGGGAGTAAAAGAGCTGATGAAACAATGGCAAGTAAGTCAGGCATTTCCGCTTTAGCACTCTTGTGGATCCAATTGAACAATTCTCAGCATTTGTACTTGTAACTGACAAGCCAGGGACAAAACAAAGAT
+
AAABCFFFFFFFGGGGGGGGGGGGHHHHHGHHHHHHHHHHHHHHHHHHHHHHHHHHHHHHHHHHHHHHHHHHHHHHHHHHHHGHHHHHHHHHHHGFGGHHHHHHHHHHGHHHHHHGHHHHHHHGGGGGHHHHHGHHHHFHHHHHHHHHHHHHHGHHGHHHHHGHHHHHHHGGGGGHHHGHHHHHHHHGGHHHFGHHGGGHHHHHGHHGHHHHHHHHHHHHHGHFHHHGGFGHEGFGGGGGGGGGGGGGEGF
@M05620:45:000000000-G6HP7:1:1101:24054:7589 1:N:0:100
TACCTGTACTGGGGAAGCATTTGAATATCCCCCCATGGTGATGGGGACGGAGAACTGCTCCATAAACACAGGCAACGTGCCTAACTTTCCCGGGAAGATGAAGTCAAAGAGCGACCACAGCTCTCTGAGGTTATTTTGCATCGGTGAGCCAGACAGAATGATCCGATGAGGGGTGCGAAACTATTTGAGGAAAGGAAGCACCTTTTTATTAAATTTACCTTTTAGCAATCGCCATTCCTACCCTAAAGATC
+
AAABBFFFFFFFCCFEGCGGGGHHHHGHHHHGGGGGHGGHFGHHGGFEGGGGGHHHHHHHHHFH3FFBGHFEGGHHGHHHHHGHHHHHHHHGGG?EGHHH4FGHGDGEGFHHGGGGGHHHGHHGHHG2GAGHHHHHHHHEHHGGGGGHHGHHHGHGHHHHHHFHHAEGGHHGGGDGG;@-DGBFGGG0CF0;CFGGGGGGFGGGGGGGFFFBFFFFFFFFFFFFFFFFFFEFFDEFFBFFFFFFFB;BFFF
@M05620:45:000000000-G6HP7:1:1101:13690:7589 1:N:0:100
CATCCTGACCCTGAAGTACCCCATTGAGCATGGCATCGTCACCAACTGGGACGACATGGAGAAGATCTGGCACCACACCTTCTACAACGAGCTGCGCGTGGCCCCGGAGGAGCACCCAGTGCTGCTGACCGAGGCCCCCCTGAACCCCAAGGCCAACAGAGAGAAGATGACTCAGGTGAGGCTCGGCCGACGCCCGTGCTCCTCCCGTCCTTTCCCCAGTCATTTTCTGCCCGGCTTGATTTCTGACATTA
+
CCCCCFFFFFFFGGGGGGGGGGGHHHHHHHHHHHHHHGHHHGHGHGHHHHHHGGGGGHHHHHHHHHHHHHHHHGHHHGGHHHHHHHHHGGGGGGHGGGGGGGHHGGGGGGGGHHHHGGHFHHHHHGFHHHGGGGGGGGGGGGHHHHGGGGHGHHGGGGGGGGGGGGGFGGGGGGGGGGGGGGGGFFFFFAFFFFFF@DDFFFFFFFDADFDFFFFFFFBFFFFFFFFFFFFEFFFFFFFFFFFFFBFFFF/
@M05620:45:000000000-G6HP7:1:1101:24038:7597 1:N:0:100
TACCTGTACTGGGGAAGCATTTGAATATCCCCCCATGGTGATGGGGACGGAGAACTGCTCCATAAACACAGGCAACGTGCCTAACTTTCCCGGGAAGATGAAGTCAAAGAGCGACCACAGCTCTCTGAGGTTATTTTGCATCGGTGAGCCAGACAGAATGATCCGATGAGGGGTGCGAAACTATTTGAGGAAAGGAAGCACCTTTTTATTAAATTTACCTTTTAGCAATCGCCATTCCTACCCTAAAGATC
+
CCCCCFFFFFFFGGGGGGGGGGHHHHHHHHHGGGGHHHHHHHHHHGGGGGGGGHHHHHHHHHHHHHHHHHHHGHHHGHHHHHHHHHHHHHHGGGGGGHHHHHHHHHHHHHHHGGGGGHHHHHHHHHHHHGHHHHHHHHHHHHGGGGGHHHHHHGHHHHHHHHHHHGGGHHHGGGGGGGGGGGGGGGGGGGFGGGGGGGGGGGGGGGGGGFFFFFFFFFFFFFFFFF0;FFFFFFFFFFFFFFFFFFFFFFF
@M05620:45:000000000-G6HP7:1:1101:10193:7597 1:N:0:100
ATCTCTATCTCCTAAAAACCTGTTTAGATTTGGAGATAGACCTTCAGGTTTTTCATCATTTTCTGCATGAATTATACATTGACCACGTTCCAGCGTGGTCAGTTTGCAGCATTCTGTTATTTTGTTTGACAGAGTGTCTTGTTGAGAACATATGTAGGACATGATTTTTTCCTGCAACAGGGAAAATAAAGTATAAGTTTTAAAGATTTATTCTTTAATAAAGGATCTCAAAGCCAGCTTTGGAAAAAGGA
+
AABBBFFFFFFFGGGGFGGGGGHHH5GCGHFHGFHGHFHFFGHHHGHGHGHGGHGHHFHHHHHHFHFGHHHHGHHHHHHHGHFHHHGHHHHFFHGGGGHHHHHHHHHHHHHHHFHFHHHHHFHHHHHGGFGHHHHHHHHHHHHHBGEDGHHGHHGGHFFHHHHEHHHHGFHHHHGHEHECEFGH/???GDGGGHGHHHHHHFH1FFGHHHHHHHHHHGGHDBHH/<GHHHFHGGH/GEHHF0;B0:C.AAB
@M05620:45:000000000-G6HP7:1:1101:5514:7601 1:N:0:100
AGATTACTGCAACAGTTCCCCCTGGACCTGGAAAAGTTTCTTGCCTGGCTTACAGAAGCTGAAACAACTGCCAATGTCCTACAGGATGCTACCCGTAAGGAAAGGCTCCTAGAAGACTCCAAGGGAGTAAAAGAGCTGATGAAACAATGGCAAGTAAGTCAGGCATTTCCGCTTTAGCACTCTTGTGGATCCAATTGAACAATTCTCAGCATTTGTACTTGTAACTGACAAGCCAGGGACAAAACAAAGAT
+
AAABBFFFFFFFGGGGGGGGGGGGHHHHHHGHFHHHGHHHHHHHHHHHHHHHHHHHHHHHHHHHHHHHHHHHHHHHHHHHHHHHHGHHHHGHHHGFGGHHHHHHHHHHGHHHFHHHHHHHHHHGGEGGHHFHHFGHHHGHHHHHHHHHHGHHHGHHHHHHHHGHHHHHHHGGGGGGHHHHHHHHHDGGHHHHFFHFHDHHHHHHHHHFFHHHHGHGBBGHHFCFFHFBCHHHHGGGGDEA?FGGGGGGBFB
@M05620:45:000000000-G6HP7:1:1101:22393:7606 1:N:0:100
TACCTGTACTGGGGAAGCAATCGCCATTCCTACCCTAAAGATCGGAAGAGCACACGTCTGAACTCCAGTCACCGGCTATGATCTCGTATGCCGTCTTCTGCTTGAAAAAAAAAAAAAAAAAAAGACGAAAAAAAACACCATATACCCAAATGACAATACAGAAAAAAGAGCGTAGATAATCATTAGAATAAGCTAGTGATGTTACGAGACTTATACCTGACATAGAAGGTACCGATTGGTGTTGAACATAT
+
DCCDDFFFFFFFGGGGGGGGGGGGGGGHHHHHHHHHGHHHHHHHGGGGHHHGGHHGHHHGGGHHHHHHHHHHHGGGGGHHGHFHHHGGHHHHGGGHGHHHHHHHHHHHHGGEBB<>/>/--<<../.--.-.:--.....000000::..000:0000000000/.-..//-..9.00000000000000:;00;0:0000:000....:00:00:0:0//0:000:0.0000..-...0.:..000:0::
@M05620:45:000000000-G6HP7:1:1101:5539:7608 1:N:0:100
AGATTACTGCAACAGTTCCCCCTGGACCTGGAAAAGTTTCTTGCCTGGCTTACAGAAGCTGAAACAACTGCCAATGTCCTACAGGATGCTACCCGTAAGGAAAGGCTCCTAGAAGACTCCAAGGGAGTAAAAGAGCTGATGAAACAATGGCAAGTAAGTCAGGCATTTCCGCTTTAGCACTCTTGTGGATCCAATTGAACAATTCTCAGCATTTGTACTTGTAACTGACAAGCCAGGGACAAAACAAAGAT
+
ABCCCFFFFFFFGGGGGGGGGGGGHHHHHHHHHHHHHHHHHHHHHHHGHHHHHHHHHHHHHHHGHHHHHHHHHHHHHHHHHHHHHHHGGHHHHHGGGGHHHHHHHHHHGHHHHHHGHHHHHHHGGHGGHHHHHGHHHHHHHHHHHHHHHHHHHGHGHHHHHHHHHHHHHHGGGGGHHHHHHHHHHHHGHHHHHHHHHHHHHHHHHHHHGFHHHHHHHFHHGFHHHHFFHHHHGGGFGGGGGGFGGGGGFGF
@M05620:45:000000000-G6HP7:1:1101:24050:7611 1:N:0:100
TACCTGTACTGGGGAAGCATTTGAATATCCCCCCATGGTGATGGGGACGGAGAACTGCTCCATAAACACAGGCAACGTGCCTAACTTTCCCGGGAAGATGAAGTCAAAGAGCGACCACAGCTCTCTGAGGTTATTTTGCATCGGTGAGCCAGACAGAATGATCCGATGAGGGGTGCGAAACTATTTGAGGAAAGGAAGCACCTTTTTATTAAATTTACCTTTTAGCAATCGCCATTCCTACCCTAAAGATC
+
CCCCCFFFFFFFGGGGGGGGGGHHHHHHHHHGGGGHHHHHHHHHHGGGGGGGGHHHHHHHHHHHHHHHHHHHGHHHGHHHHHHHHHHHHHHGGGGGGHHHHHGHHHHHHHHHGGGGGHHHHHHHHHHGHGHHHHHHHHHHHHGGGGGHHGHHHGHHHHHHHHHHHGGGGHHGGGDGGGGGGGGGGGGGGGFGGGGFGGGGGGGGGGGGGFFFFFFFFFFFFFFFFFFFFFFFFFFFFFFFFFFFFFFFFFF
@M05620:45:000000000-G6HP7:1:1101:10190:7617 1:N:0:100
ATCTCTATCTCCTAAAAACCTGTTTAGATTTGGAGATAGACCTTCAGGTTTTTCATCATTTTCTGCATGAATTATACATTGACCACGTTCCAGCGTGGTCAGTTTGCAGCATTCTGTTATTTTGTTTGACAGAGTGTCTTGTTGAGAACATATGTAGGACATGATTTTTTCCTGCAACAGGGAAAATAAAGTATAAGTTTTAAAGATTTATTCTTTAATAAAGGATCTCAAAGCCAGCTTTAGAAAAAGGA
+
CDDDDFFFFFFFGGGGGGGGGGHHHHHHHHHHHGHHHHHHHHHHHHHHHHHGGHHHHHHHHHHHIHHHHHHHHHHHHHHHHHHHHHGHHHHHHHGGGGHHHHHHHHHHHHHHHHHHHHHHHHHHHHHHHHHHHHHHHHHHHHHHHHHHHHHHHHHHHHHHHHHHHHHHHGHHHHHHHHHHHGGHHHGHHHHHHGHHHHHHHHHHHHHHHHHHHHHHHHHHHHHHHHGHHHHHHHHHHGHHHFGHHHHHGFH
@M05620:45:000000000-G6HP7:1:1101:9444:7618 1:N:0:100
TACCTGTACTGGGGAAGCATTTGAATATCCCCCCATGGTGATGGGGACGGAGAACTGCTCCATAAACACAGGCAACGTGCCTAACTTTCCCGGGAAGATGAAGTCAAAGAGCGACCACAGCTCTCGGAGGTTATTTTGCATCGGTGAGCCAGACAGAATGATCCGATGAGGGGTGCGAAACTATTTGAGGAAAGGAAGCACCTTTTTATTAAATTTACCTTTTAGCAATCGCCATTCCTACCCTAAAGATC
+
CBBCCFFFFFFFGGGGGGGGGGHHHHHHHHHGGGGHHHHHHHHHHGGGGGGGGHHHHHHHHHHHHHHFHHHHGHHHGHHHHHFGHHHHHHHGGGEGGHHHHHHHHGHHHHHHGGGGGHHHHHHHHGGGGGGHHHHHHHHHHHGGGGGHHHHHHGHHHHHHHHHHHEGGHHHGGCCGDCDGGGGGGGGGGGCFGGEFGGGFGFFFFFFFFFFFFFFFFFFFFFFFFFFFFFFFFFFFFFFFFFFFFFFFFFF
@M05620:45:000000000-G6HP7:1:1101:9457:7630 1:N:0:100
TACCTGTACTGGGGAAGCATTTGAATATCCCCCCATGGTGATGGGGACGGAGAACTGCTCCATAAACACAGGCAACGTGCCTAACTTTCCCGGGAAGATGAAGTCAAAGAGCGACCACAGCTCTCGGAGGTTATTTTGCATCGGTGAGCCAGACAGAATGATCCGATGAGGGGTGCGAAACTATTTGAGGAAAGGAAGCACCTTTTTATTAAATTTACCTTTTAGCAATCGCCATTCCTACCCTAAAGATC
+
CBCCCFFFFFFFGGGGGGGGGGHHHHHHHHHGGGGHHHGHGHHHHGGGGGGGGHHHHHHHHHHHHHHHHHHHGHHHGHHHHHHHHHHHHHHGGGGGGHHHHHHHHHHHHHHHGGGGGHHHHHHHHGGGGGCHHHHHHHHGHHGGGGGHGHHHHGHHHGHHHHHHHGGGHHHGGCEGGGGGGGGGGGGGFFCFGFGGGGGFGFFFFFFFFFFFFFFFFFFFFFFFFFFFFFFFFFEFFFFFFFFFFFFFFFF
@M05620:45:000000000-G6HP7:1:1101:6872:7640 1:N:0:100
TACCTGTACTGGGGAAGCATTTGAATATCCCCCCATGGTGATGGGGACGGAGAACTGCTCCATAAACACAGGCAACGTGCCTAACTTTCCCGGGAAGATGAAGTCAAAGAGCGACCACAGCTCTCGGAGGTTATTTTGCATCGGTGAGCCAGACAGAATGATCCGATGAGGGGTGCGAAACTATTTGAGGAAAGGAAGCACCTTTTTATTAAATTTACCTTTTAGCAATCGCCATTCCTACCCTAAAGATC
+
CBCCCFFFFFFFGGGGGGGGGGHHHHHHHHHGGGGHHHGHHHHHHGGGGGGGGHHHHHHHHHHHHHHHHHHHGGHHGHHHHHHHHHHHHHHGGGGGGHHHHHHHHHHHHHHHGGGGFHHHHHHHHGGDGGCHHHHHHHHHHHGGGGGHHHHHHGHHHGHHHHHHHEGGHHGGGEEGGEFGGGGGGGGGGB;CFGGGGGGGGFFFFFFFFFFFFFFFFFBFFFFFFFEFFFEFFBEFFFFFFFFFFFFFFFF
@M05620:45:000000000-G6HP7:1:1101:16002:7644 1:N:0:100
TACCTGTACTGGGGAAGCATTTGAATATCCCCCCATGGTGATGGGGACGGAGAACTGCTCCATAAACACAGGCAACGTGCCTAACTTTCCCGGGAAGATGAAGTCAAAGAGCGACCACAGCTCTTCGGAGGTTATTTTGCATCGGTGAGCCAGACAGAATGATCCGATGAGGGGTGCGAAACTATTTGAGGAAAGGAAGCACCTTTTTATTAAATTTACCTTTTAGCAATCGCCATTCCTACCAAAGATCG
+
CCCCCFFFFFFFGGGGGGGGGGHHHHHHHHHGGGGHHHHHHHHHHGGGGGGGGHHHHHHHHHHHHHHHHHHHGHHHGHHHHHHHHHHHHHHGGGEGGHHHHHHHHHHHHHHHGGGGGHHHHHHHHHHGFGGEHHHHHHHHHHHGGGGGHHHHHHGHHHHHHHHHHHGGGHHHGGECGGG?DGGGGGGGEGGFGFFG/;FFGGFFFFFFFFFFBFFFFFFFFFFFFFFFFFFFFFFFFFFFFFFFFEFFFFA
@M05620:45:000000000-G6HP7:1:1101:6882:7655 1:N:0:100
TACCTGTACTGGGGAAGCATTTGAATATCCCCCCATGGTGATGGGGACGGAGAACTGCTCCATAAACACAGGCAACGTGCCTAACTTTCCCGGGAAGATGAAGTCAAAGAGCGACCACAGCTCTCGGAGGTTATTTTGCATCGGTGAGCCAGACAGAATGATCCGATGAGGGGTGCGAAACTATTTGAGGAAAGGAAGCACCTTTTTATTAAATTTACCTTTTAGCAATCGCCATTCCTACCCTAAAGATC
+
CDDCDFFFFFFFGGGGGGGGGGHHHHHHHHHGGGGHHHGHHHHHHGGGGGGGGHHHHHHHHHHHHHHHHHHHGHHHGHHHHHHHHHHHHHHGGGGGGHHHHHHHHHHHHHHHGGGGGHHHHHHHHGGGGGEHHHHHHHHHHHGGGGGHHHHHHGHHHHHHHHHHHGGGHHHGGGGGGGGGGGGGGGHGGB;FGGGGGGGFGFFFFFFFHHFFFFFFFFFFFFFFFFFFFFAFFFFFFFFFFFFFFFFFFFF
@M05620:45:000000000-G6HP7:1:1101:15986:7655 1:N:0:100
TACCTGTACTGGGGAAGCATTTGAATATCCCCCCATGGTGATGGGGACGGAGAACTGCTCCATAAACACAGGCAACGTGCCTAACTTTCCCGGGAAGATGAAGTCAAAGAGCGACCACAGCTCTTCGGAGGTTATTTTGCATCGGTGAGCCAGACAGAATGATCCGATGAGGGGTGCGAAACTATTTGAGGAAAGGTAGCACCTTTTTATTAAATTTACCTTTTAGCAATCGCCATTCCTACCAAAGATCG
+
BBBBBFFFFFFFGGGGGGGGGGHHHHHHHHHGGGGHHHGHHHHHGGGGGGGGGHHHHHHHHHHHHHHHHHHHGHHHGHHHHHHHHHHHHHHGGGGGGHHHHFHHGHHHHHGHGGGGGHHHHHHHHHHGGGGEHHHHHHHHHHHGGEGFHHHGHHGHHHHFHHGHHHGGGHHHGGDCGGFGGGGGGGGGGGGFFGGGBBFGGGGFFFFFFFFF/BFFFFFFFFFFFFFFFFFFEFFFFFFFFFFFFFFFFFE
@M05620:45:000000000-G6HP7:1:1101:23227:7662 1:N:0:100
ATCTCTATCTCCTAAAAACCTGTTTAGATTTGGAGATAGACCTTCAGGTTTTTCATCATTTTCTGCATGAATTATACATTGACCACGTTCCAGCGTGGTCAGTTTGCAGCATTCTGTTATTTTGTTTGACAGAGTGTCTTGTTGAGAACATATGTAGGACATGATTTTTTCCTGCAACAGGGAAAATAAAGTATAAGTTTTAAAGATTTATTCTTTAATAAAGGATCTCAAAGCCAGCTTTAGAAAAAGGA
+
AABBBFFFFFFFGGGGD4EEGGGGHGHHHHHHHFFHHHHHHHHHHGHFHHHGGHFHHHHHHHHHHHFHDFEHHHHHHGHHHHHHGHCHHHHHFHGFEGHHGHHHHHHHHHHHHHHHHHHHHHHFHHHHGGFGFHHHHHHHFHHHFCG4FGHHHH4FGF3GGFGGHHHHHGHHHHGFDGHHHAFACGFGHBHHFHG1FFFHHHH1FGGHHDGHHHHHH0GG=FHBGHGHHHB0DGHGHEHHH00:CGF.../
@M05620:45:000000000-G6HP7:1:1101:18949:7663 1:N:0:100
ATCTCTATCTCCTAAAAACCTGTTTAGATTTGGAGATAGACCTTCAGGTTTTTCATCATTTTCTGCATGAATTATACATTGACCACGTTCCAGCGTGGTCAGTTTGCAGCATTCTGTTATTTTGTTTGACAGAGTGTCTTGTTGAGAACATATGTAGGACATGATTTTTTCCTGCAACAGGGAAAATAAAGTATAAGTTTTAAAGATTTATTCTTTAATAAAGGATCTCAAAGCCAGCTTTAGAAAAAGGA
+
BCCCDFFFFFFFGGGGGGGGGGHHHHHHHHHHHFHHHHHHHHHHHHHHHHHGGHHHHHHHHIHHHHHHHHHHHHHHHHHHHHHHHHGHHHHHHHGGGGHHHHHHHHHHHHHHHHHHHHHHHHHHHHHHGHHHHHGHHHHHHHHHHHHHHHHHHHHHHHHHHHHHHHHHHGHHHHHHHHHHHGGHHHHHHHHHHHHHHGHHHHHHHHHHHHHHHHHHHHHHHHHHHHHHHHHHHHHHHGHHHHHHHHHHGGG
@M05620:45:000000000-G6HP7:1:1101:16006:7664 1:N:0:100
TACCTGTACTGGGGAAGCATTTGAATATCCCCCCATGGTGATGGGGACGGAGAACTGCTCCATAAACACAGGCAACGTGCCTAACTTTCCCGGGAAGATGAAGTCAAAGAGCGACCACAGCTCTTCGGAGGTTATTTTGCATCGGTGAGCCAGACAGAATGATCCGATGAGGGGTGCGAAACTATTTGAGGAAAGGAAGCACCTTTTTATTAAATTTACCTTTTAGCAATCGCCATTCCTACCAAAGATCG
+
CCCCCFFF5DFFGGGGGGGGGGHHHHHHHHHGGGGHHHFHHHHHHGGGGGGGGHHHHHHHHHHHHHHHHHHHGHHHGHHHHHHHHHHHHHHGGGGGGHHHHHHHHHHHHHHHGGGGGHHHHHHHHHHGGGGEHHHHHHHHGHHGGGGGHHHHHHGHHHHHHHHHHHGGGHHHGGGFGGGGGFGGGGGGGGGFGGGGGFGGGGFFFFFFFFFFFFFFFFFFFFFFFFFFFFFFFFFFFFFFFFFFFEFFFFA
@M05620:45:000000000-G6HP7:1:1101:23211:7674 1:N:0:100
ATCTCTATCTCCTAAAAACCTGTTTAGATTTGGAGATAGACCTTCAGGTTTTTCATCATTTTCTGCATGAATTATACATTGACCACGTTCCAGCGTGGTCAGTTTGCAGCATTCTGTTATTTTGTTTGACAGAGTGTCTTGTTGAGAACATATGTAGGACATGATTTTTTCCTGCAACAGGGAAAATAAAGTATAAGTTTTAAAGATTTATTCTTTAATAAAGGATCTCAAAGCCAGCTTTAGAAAAAGGA
+
ABCBCFFFFFFFGGGGGGGGGGHHHHHHHHHHHHHHHHHHHHHHHHHHHHHGGHHHHHHHHHHHIHHHHHHHHHHHHHHHHHHHHHGHHHHHHHGGGGHHHHHHHHHHHHHHHHHHHHHHHHHHHHHHHHHHHHHHHHHHHHHHHHHHHHHHHHHHHHHHHHHHHHHHHGHHHHHHHHHHHGGHHHHHHHHHHHHHHHHHHHHHHHHHHHHHHHHHHHHHHHHHHHHHHHHHHHHHHGHHHHGHHHHHGGH
@M05620:45:000000000-G6HP7:1:1101:10427:7675 1:N:0:100
AGATTACTGCAACAGTTCCCCCTGGACCTGGAAAAGTTTCTTGCCTGGCTTACAGAAGCTGAAACAACTGCCAATGTCCTACAGGATGCTACCCGTAAGGAAAGGCTCCTAGAAGACTCCAAGGGAGTAAAAGAGCTGATGAAACAATGGCAAGTAAGTCAGGCATTTCCGCTTTAGCACTCTTGTGGATCCAATTGAACAATTCTCAGCATTTGTACTTGTAACTGACAAGCCAGGGACAAAACAAAGAT
+
BCCCCFFFFFFFGGGGGGGGGGGGHHHHHHHHHHHHHHHHHHHHHHHHHHHHHHHHHHHHHHHHHHHHHHHHHHHHHHHHHHHHHHHHHHFHHHGGGGHHHHFHHHHHGHHHHHFHHHHHHHHGGHGGHHHHHGHHHHHHHHHHHHHHHHHHHGHHHHHHHHHHHHHHHHGGGGGHHHHHHHHHHHHGHHHHGFHHHHHGHHHHHHHHHHHHHHHHHGHHHHHGHHHHGHHHHGGGGGGGGGFGGGGGGGG
@M05620:45:000000000-G6HP7:1:1101:10774:7682 1:N:0:100
CATCCTGACCCTGAAGTACCCCATTGAGCATGGCATCGTCACCAACTGGGACGACATGGAGAAGATCTGGCACCACACCTTCTACAACGAGCTGCGCGTGGCCCCGGAGGAGCACCCAGTGCTGCTGACCGAGGCCCCCCTGAACCCCAAGGCCAACAGAGAGAAGATGACTCAGGTGAGGCTCGGCCGACGCCCGTGCTCCTCCCGTCCTTTCCCCAGTCATTTTCTGCCCGGCTTGGTTCTGCCATTAG
+
ABBABFFFFFFFG4EGGGGGGGGHHGG4FBGGFHFGH2GHHGHHFGHFBEAGFGGGGFHG2FA3FGFHBEG2GGHHFGGHHHH4FGGHGGGGGHHGGGGGGGHHGGGFCGC/FCGHGGFHFHHFGHHFHH@-<D?FGFGGGE/0GHGG..;ECG..CEFFFGBAFGBFFBFGG0CFGFGGGGGGFFEDFFFFBDF;CD;AFFFFFFFEDDFFFF9FFFFFFFFFFFFFFFFF?CFFC@.;9FFB/B;FF9/
@M05620:45:000000000-G6HP7:1:1101:23227:7688 1:N:0:100
ATCTCTATCTCCTAAAAACCTGTTTAGATTTGGAGATAGACCTTCAGGTTTTTCATCATTTTCTGCATGAATTATACATTGACCACGTTCCAGCGTGGTCAGTTTGCAGCATTCTGTTATTTTGTTTGACAGAGTGTCTTGTTGAGAACATATGTAGGACATGATTTTTTCCTGCAACAGGGAAAATAAAGTATAAGTTTTAAAGATTTATTCTTTAATAAAGGATCTCAAAGCCAGCTTTAGAAAAAGGA
+
BCCCCFFFFFFFGGGGGGGGGGHHHGHHHHHHHHHHHHHHHHHHHHHHHHHGGHHHHHHHHHHHIHHHHGHHHHHHHHHHHHHHHHGHHHHHHHGGGGHHHHHHHHHHHHHHHHHHHHHHHHHHGHHHHHHHHHHHHHHHHHHHHHHHHHHHHHHHHHHHHHHHHHHHHGHHHHHHHHGHHGGHHHHHHHHHHHHHHGGHHHHHHHHHHHHHHHHHHHHHHHHGGHGHHHHHHHHHHGHHHHGFHGHGGGG
@M05620:45:000000000-G6HP7:1:1101:10433:7693 1:N:0:100
AGATTACTGCAACAGTTCCCCCTGGACCTGGAAAAGTTTCTTGCCTGGCTTACAGAAGCTGAAACAACTGCCAATGTCCTACAGGATGCTACCCGTAAGGAAAGGCTCCTAGAAGACTCCAAGGGAGTAAAAGAGCTGATGAAACAATGGCAAGTAAGTCAGGCATTTCCGCTTTAGCACTCTTGTGGATCCAATTGAACAATTCTCAGCATTTGTACTTGTAACTGACAAGCCAGGGACAAAACAAAGAT
+
AABBBFFFFF4FFGGFGGGGGGGGHHHHHGFHCGHHHHHHHHHHHHHHHHHGHHHGHHHHHHHHHHHHHHHHHHHFHHHHHHHHGHHFHHFHHHGGGGGHHFCGFFGHGFHHHG3BGHHGHHFFEGGGH4FFHGHHHHGHGFHHHFHHHHHHHGHHGHHHHHHHGHHHHHGGGGGHHHHHHHHHHFHGHGHHH0GFFDHHFHHGHHHHFHHHFHHHHGHHGGHGHHFBFHHHHGB9E?EG.9/:CEEFFB:
@M05620:45:000000000-G6HP7:1:1101:8511:7695 1:N:0:100
AGATTACTGCAACAGTTCCCCCTGGACCTGGAAAAGTTTCTTGCCTGGCTTACAGAAGCTGAAACAACTGCCAATGTCCTACAGGATGCTACCCGTAAGGAAAGGCTCCTAGAAGACTCCAAGGGAGTAAAAGAGCTGATGAAACAATGGCAAGTAAGTCAGGCATTTCCGCTTTAGCACTCTTGTGGATCCAATTGAACAATTCTCAGCATTTGTACTTGTAACTGACAAGCCAGGGACAAAACAAAGAT
+
CCCCCFFFFFFFGGGGGGGGGGGGHHHHHHHHHHHHHHHHHHHHHHHHHHHHHHHHHHHHHHHHHHHHHHHHHHHHHHHHHHHHHHHHHHHHHHGGGGHHHHHHHHHHGHHHHHHHHHHHHHHGGGGGHHHHHGHHHHHHH3GHHHHHHHHHHGHHHHHHHHHHHHHHHHGGGGGHFHHHHHHHHGHGHHHHGCGHHGFHGHHHHHHHHHGHHHHHHGHHHHHGHHHGHHGHHGGGGGGG?FGGGGGGGGG
@M05620:45:000000000-G6HP7:1:1101:10788:7696 1:N:0:100
CATCCTGACCCTGAAGTACCCCATTGAGCATGGCATCGTCACCAACTGGGACGACATGGAGAAGATCTGGCACCACACCTTCTACAACGAGCTGCGCGTGGCCCCGGAGGAGCACCCAGTGCTGCTGACCGAGGCCCCCCTGAACCCCAAGGCCAACAGAGAGAAGATGACTCAGGTGAGGCTCGGCCGACGCCCGTGCTCCTCCCGTCCTTTCCCCAGTCATTTTCTGCCCGGCTTGATTCTGACATTAG
+
DDDDDFFFFFFFGGGGGGGGGGGHHHHHHHHHHHHHHGHHHGHHHGHHHHHHGGGGGHHHHHHHHHHHHHHHHGHHHGGHHHHHHHHHGGGGGHHGGGGGGGHHGGGGGGGGHHHHGGHHHHHHHHHHHHGGGGGGGGGGGGHHHHGGGGHGHHGGGGGGGGGGGGGGGGGGGGGGHGGGGGGGFFFFFFFFFFFFFFFFFFFFFFFFFFFFFFFFFFFFFFFFFFFFFFFFFFFFFFFFFFFFFFFFF<0
@M05620:45:000000000-G6HP7:1:1101:10777:7711 1:N:0:100
CATCCTGACCCTGAAGTACCCCATTGAGCATGGCATCGTCACCAACTGGGACGACATGGAGAAGATCTGGCACCACACCTTCTACAACGAGCTGCGCGTGGCCCCGGAGGAGCACCCAGTGCTGCTGACCGAGGCCCCCCTGAACCCCAAGGCCAACAGAGAGAAGATGACTCAGGTGAGGCTCGGCCGACGCCCGTGCTCCTCCCGTCCTTTCCCCAGTCATTTTCTGCCCGGCTTGATTCTGACATTAG
+
CCCCCFFFFFFFGGGGGGGGGGGHHHHHHHHHHHHHHGHHHGHHHGHHHHHHGGGGGGHGHHHHHHHHHHHHHGHHHGGHHHHHHHHHCGGGGHHGGGGGGGHHGGGGGGGGHHHHGGHGHHHHHHHHHHGCGGGGGGGGGGHHHHGGDAHGHHGGGGGFGGFGGGFGGGGGGGGGGGGGGGGGFFFFFFFFFFFFFFFFFFFFFFFFFFFFFFFFFF?9B0BFFFFFFFFFFFAFFFFFFFFFFF;BF00
@M05620:45:000000000-G6HP7:1:1101:8505:7714 1:N:0:100
AGATTACTGCAACAGTTCCCCCTGGACCTGGAAAAGTTTCTTGCCTGGCTTACAGAAGCTGAAACAACTGCCAATGTCCTACAGGATGCTACCCGTAAGGAAAGGCTCCTAGAAGACTCCAAGGGAGTAAAAGAGCTGATGAAACAATGGCAAGTAAGTCAGGCATTTCCGCTTTAGCACTCTTGTGGATCCAATTGAACAATTCTCAGCATTTGTACTTGTAACTGACAAGCCAGGGACAAAACAAAGAT
+
CCCCCFFFFFFFGGGGGGGGGGGGHHHHHHHHHHHHGHHHHHHHHHHHHHHHHHHHHHHHHHHHHHHHHHHHHHHHHHHHHHHHHHHHHHFHHHGGEFHHHHHHHHHHGHHHHHHHHHHHHHHGGEGGHHHHHGHHHHHHH3FHHHHHHGHHHGHHHHHHHHHHHHHHHHGGGGGHDHHHHHHHHGHGHHHHHGHHHDGGDGHHHHHHHHHHHHHHHFHHHHHHHHHGGHHHHGGGGGGGEFFGGGGGGGF
@M05620:45:000000000-G6HP7:1:1101:22401:7729 1:N:0:100
TACCTGTACTGGGGAAGCATTTGAATATCCCCCCATGGTGATGGGGACGGAGAACTGCTCCATAAACACAGGCAACGTGCCTAACTTTCCCGGGAAGATGAAGTCAAAGAGCGACCACAGCTCTCGGAGGTTATTTTGCATCGGTGAGCCAGACAGAATGATCCGATGAGGGGTGCGAAACTATTTGAGGAAAGGAAGCACCTTTTTATTAAATTTACCTTTTAGCAATCGCCATTCCTACCCTAAAGATC
+
CBCDCFFFFFFFGGGGGGGGGGHHHHHHHHHGGGGHHHGGHHHHHGGGGGGGGHHHHHHHHHHHHHHHHHHHGHHHGHHHHHHHHHFHHHHGGGGGGHHHHHHHHHHHHHHGGGGGGHHHHHHHHGGGGGGHHHHHHHHHHHGGGGGHHHHHHGHHHHHHHHHHHGGGHHHGG;EGGGGGGGGGGGGGGGFGGGGGGGGGGFFFFFFFFFFFFFFFFFFFFFFFFFFBFFFFFFFFFFFFFFFFFFFFFFF
@M05620:45:000000000-G6HP7:1:1101:18052:7737 1:N:0:100
ATCTCTATCTCCTAAAAACCTGTTTAGATTTGGAGATAGACCTTCAGGTTTTTCATCATTTTCTGCATGAATTATACATTGACCACGTTCCAGCGTGGTCAGTTTGCAGCATTCTGTTATTTTGTTTGACAGAGTGTCTTGTTGAGAACATATGTAGGACATGATTTTTTCCTGCAACAGGGAAAATAAAGTATAAGTTTTAAAGATTTATTCTTTAATAAAGGATCTCAAAGCCAGCTTTAGAAAAAGGA
+
BBBBBFFFFFFFGGGGGGGGGGHHHHHHHHHFF4GGHH5FGHHHHHHGHHHGGHHHHHHHHHHHHHGHHHFHHHHHHHHHGGFHHHGHHHHHEHGGGGHHB2GHHHHDBGHHHHHHHHHHHHHGGHHFFFGFFHHHHHHHHHHGDGGFGHFHHHHHBFGHHGFDHHHHGGGHHGFGFGFCHAAGHHGHHEGHFF1GGGHHHHF1FGFGHHHHHHHHHHHGHHFHHHHHHHEFH/GHHGHHHGG0<0CG.AC
@M05620:45:000000000-G6HP7:1:1101:18065:7751 1:N:0:100
ATCTCTATCTCCTAAAAACCTGTTTAGATTTGGAGATAGACCTTCAGGTTTTTCATCATTTTCTGCATGAATTATACATTGACCACGTTCCAGCGTGGTCAGTTTGCAGCATTCTGTTATTTTGTTTGACAGAGTGTCTTGTTGAGAACATATGTAGGACATGATTTTTTCCTGCAACAGGGAAAATAAAGTATAAGTTTTAAAGATTTATTCTTTAATAAAGGATCTCAAAGCCAGCTTTAGAAAAAGGA
+
CCCCCFFFFFFFGGGGGGGGGGHHHHHHHHHHHHHHHHHHHHHHHHHHHHHGGHHHHIHHHHIIHHHHHGHHHHHHHHHHHHHHHHGHHHHHHHGGGGHHHHHHHHHHHHHHHHHHHHHHHHHHGHHHGHHHHHHHHHHHHHHHHHHHHHHGHHHHHHHHHHHHHHHHHGHHHHHHHHHHHGGHHHHHGHHHHHHHHGHHHHFHHHHHHHHHHHHHHHHHHHHHGHHHHGHHHHHGHGHHHHHFFFGGGGH
@M05620:45:000000000-G6HP7:1:1101:21598:7753 1:N:0:100
ATCTCTATCTCCGAAAAAGGAAGAAAGGGGAGGGAAGATCGGAAGAGCACACGTCTGAACTCCAGTCACCGGCTATGATCTCGTATGCCGTCTTCTGCTTGAAAAAAAAAAAGAAAAAGAAACGGTAGACCTGGGACGTAGTGGGAAAAGAATAGTTAAAAGTGAGATAGGTGACGTATAAACAAATAATGTAGCGATGTTCAGTAATACTAATAACGGTATCGAAGTAATGATCTTATTTTAGGTAATTA
+
CCCCCFFFFFFFGGGGGGGGGGHEHHHHGGGGGGGHGHHHGGGGGHHGHHHHGHHHGHFHHHHGHHHHHHGGGGGHGHHEFGFGDFHHHGFGHGHHHHHHHEFGHHGGFGCC//000<//000.....1111/....-...:/..././/.;0000000;00000000;0/0000.;.0/0000..000009000--..9///////;/////;///.-9../../..////99/;///////////////
@M05620:45:000000000-G6HP7:1:1101:18043:7754 1:N:0:100
ATCTCTATCTCCTAAAAACCTGTTTAGATTTGGAGATAGACCTTCAGGTTTTTCATCATTTTCTGCATGAATTATACATTGACCACGTTCCAGCGTGGTCAGTTTGCAGCATTCTGTTATTTTGTTTGACAGAGTGTCTTGTTGAGAACATATGTAGGACATGATTTTTTCCTGCAACAGGGAAAATAAAGTATAAGTTTTAAAGATTTATTCTTTAATAAAGGATCTCAAAGCCAGCTTTAGAAAAAGGA
+
AABBBFFFFFFFGGGGGGGGGGGHHHHHHFHHHGFHHHHHHHHHHHGHHHHGGHHHHHHHHHHHHHHHHGHHHHHHHHHHHHHHFFGGHHHHHHGFGGHHGHHHHHHFFHHHHHHHHHHHHHHHGHHHEHHHHHHHHHHHHHHHHHEHHGHHHHHHHGHHFHCFHGHHHGHHHHGHFHFFHGACHEHGBDFHFFHHHHHHHGBGHEHHHGHHHHHHGHHGFF0DHHGHHEFBG/GGHGHHHGHGFGGH?FB
@M05620:45:000000000-G6HP7:1:1101:5785:7760 1:N:0:100
ATTCTATCTCCTAAAAACCTGTTTAGATTTGGAGATAGACCTTCAGGTTTTTCATCATTTTCTGCATGAATTATACATTGACCACGTTCCAGCGTGGTCAGTTTGCAGCATTCTGTTATTTTGTTTGACAGAGTGTCTTGTTGAGAACATATGTAGGACATGATTTTTTCCTGCAACAGGGAAAATAAAGTATAAGTTTTAAAGATTTATTCTTTAATAAAGGATCTCAAAGCCAGCTTTAGAAAAAGGAA
+
CCCDCFFFFFFFGGGGGGGGGGHHHHHHHHHHHHHHHHHHHHHHHHHHHHGGHHHHHHHHHIHHHHHHHHHHHHHHHHHHHHHHHGHHHHHHHGGGGHHGHHHHHHHHHHHHHHHHHHHHHHHHHHHHHHHHHHHHHHHHHHHHGGGHHHHHHHHHHHHHHHHHHHHHGHHHHHGHHGHHGG0GHHHHGGFGHHHHHHHHHHHHHHHHHHHHHHHGGDGFGGGGHHHHHHHHHHHHGHHHGHFHHHGGFHG
@M05620:45:000000000-G6HP7:1:1101:26220:7763 1:N:0:100
ATCTCTATCTCCTAAAAACCTGTTTAGATTTGGAGATAGACCTTCAGGTTTTTCATCATTTTCTGCATGAATTATACATTGACCACGTTCCAGCGTGGTCAGTTTGCAGCATTCTGTTATTTTGTTTGACAGAGTGTCTTGTTGAGAACATATGTAGGACATGATTTTTTCCTGCAACAGGGAAAATAAAGTATAAGTTTTAAAGATTTATTCTTTAATAAAGGATCTCAAAGCCAGCTTTAGAAAAAGGA
+
CCCCCFFFFFFFGGGGGGGGGGHHHHHHHHHHHHHHHHHHHHHHHHHHHHHGGHHHHHHHHHHIHHHHHHHHHHHHHHHHHFHHHHGHHHHHHHGGGGHHHHHHHHHHHHHHHHHHHHHHHHHHHHHHHHHHHHGHHHHHHHHHHHHHHHHHHHHHHHHHHHHHHHHHHGHHHHHHHHHHHGGHHHGHHHHHHHHHHGHHHHHHHHHHHHHHHHHHHHHHHHHHHHHHHHHHHHHHHGHHHHHFHHHHGGG
@M05620:45:000000000-G6HP7:1:1101:26216:7781 1:N:0:100
ATCTCTATCTCCTAAAAACCTGTTTAGATTTGGAGATAGACCTTCAGGTTTTTCATCATTTTCTGCATGAATTATACATTGACCACGTTCCAGCGTGGTCAGTTTGCAGCATTCTGTTATTTTGTTTGACAGAGTGTCTTGTTGAGAACATATGTAGGACATGATTTTTTCCTGCAACAGGGAAAATAAAGTATAAGTTTTAAAGATTTATTCTTTAATAAAGGATCTCAAAGCCAGCTTTAGAAAAAGGA
+
BBBABFFFFFFFGGGGGGGGGGGGHGHHHHHHHGHFHHHFHHHHHHHHHHHGGHHHHHHHHHHHHGHHHGGHHHHHHHHHHHHHHHGHHHHHGHGFGGHHHHHHHHHHHGHHHHHHHHHHHHHHHHHHGHHHHHHHHHHHHHHHHHGHHHHHHHHHHGHHHHHGHHHHHGHHHHHHFHHHHGFHHHGGGHHHHHHHHHHHHHHHHHHHHHHHHHHHHHHHHHHGGHHHHHHHHHHHHGHHHHHFHHHHGFG
@M05620:45:000000000-G6HP7:1:1101:20010:7800 1:N:0:100
CATCCTGACCCTGAAGTACCCCATTGAGCATGGCATCGTCACCAACTGGGACGACATGGAGAAGATCTGGCACCACACCTTCTACAACGAGCTGCGCGTGGCCCCGGAGGAGCACCCAGTGCTGCTGACCGAGGCCCCCCTGAACCCCAAGGCCAACAGAGAGAAGATGACTCAGGTGAGGCTCGGCCGACGCCCGTGCTCCTCCCGTCCTTTCCCCAGTCATTTTCTGCCCGGCTTGATTTCTGACATTT
+
CCDDDFFFFFFFGGGGGGGGGGGHHHHHHHHHHHHHHGHHHGHHHGHHHHHHGGGGGHHHHHHHHHHHFHHHHGHHHGGHHHHHHHHHGGGGGHHGGGGGGGHHGGGGGGGGHHHHGGHGHHHHHHHHHHGGGGGGGGGGGGHHHHGGGGHGHHGGGGGGGGGGGGGGGGGGGGGGGGGGGGGGFFFFFFFFFFFFBDFFFFFFFFFFFFFFFFFFFFFFFFFFFFFFFFFFFFFFFFFFFFFBBBFFFF0
@M05620:45:000000000-G6HP7:1:1101:16236:7806 1:N:0:100
TACCTGTACTGGGGAAGCATTTGAATATCCCCCCATGGTGATGGGGACGGAGAACTGCTCCATAAACACAGGCAACGTGCCTAACTTTCCCGGGAAGATGAAGTCAAAGAGCGACCACAGCTCTCGGAGGTTATTTTGCATCGGTGAGCCAGACAGAATGATCCGATGAGGGGTGCGAAACTATTTGAGGAAAGGAAGCACCTTTTTATTAAATTTACCTTTTAGCAATCGCCATTCCTACCCTAAAGATC
+
BBBBAFFFFFFFGGGGGGGGGFHGHHHHHHHGGGGHHHHHHFGHHGEFGGGGGHHHHHHHHHHGHHHHHHHHGHHHGHHGHGHHHHHHHHHGGGGGGGHHFHFEGHHHHHHHGGGGCHHHHHHHHGGGGGEHHHHHHHHGHHGGGGGHHHGHGGHHGHHHHHHHHGGGHHHGFACGGFGGGGGGGGGEEFFFGGFGFGGEGFFFFFFFFFFFFFFFFFFFFFFFFEFFFFFFFFFFFFFFFAFFFBFFF/B
@M05620:45:000000000-G6HP7:1:1101:8298:7825 1:N:0:100
CATCCTGACCCTGAAGTACCCCATTGAGCATGGCATCGTCACCAACTGGGACGACATGGAGAAGATCTGGCACCACACCTTCTACAACGAGCTGCGCGTGGCCCCGGAGGAGCACCCAGTGCTGCTGACCGAGGCCCCCCTGAACCCCCAGGCCAACAGAGAGCAGATGACTCAGGTGAGGCTCGGCCGACGCCCGTGCTCCTCCCGTCCTTTCCCCAGTCATTTTCTGCCCGGCTTGATTTCTGACCTTT
+
AAAABFFFFFFFGBGGGGGGGGGHHGCHHHHHHCHHHFHHCFHD2EFGHHCGGGGGGGHFBG1F3FGGHHHEHGHHHGGHHHHHHHHHGGGGGHHGGGGGGFHHGGGCGGGGHHHHGECGHHHHHHHBGHF--@DGGGGGGGEFHHGG-:EEGGEFGGGGF9EEBF/BFFGGGGGGGFFFFEFFFAFD->B@BFFFD..;BFFFFFFEFDFFFFBBBB.;FBFF;;BFFFFEDAAFF-.;BFFF/9:/;F/
@M05620:45:000000000-G6HP7:1:1101:8765:7830 1:N:0:100
ATCTCTATCTCCTAAAAACCTGTTTAGATTTGGCGATAGACCTTCAGGTTTTTCATCATTTTCTGCATGAATTATACATTGACCACGTGGTCAGTTTGCAGCCTTCTGTTATTTTGTTTGACAGAGTGTCTTGTTGAGAACATATGTCGGACATGATTTTTTCCTGCAACAGGGAAAATAAAGTATAAGTTTTAAAGATTTATTCTTTAATAAAGGATCTCAAAGCCAGCTTTAGAAAAAGGCAGAAAGGG
+
1>1>AFDDFFFFGGGG1GFGC1DFGFDEEDFGG1A000E1AFEGH1AGFFF/FF2BE2DDEFHHFD2DF1AFAEG2F2BF111B1B/?FEGGDGDGGHBBGH/01FGHHEHH2F@2B0FCGF1G00BBBGFGHHGF21/B10GGGDB2?EE@/FGFFFFHHGHHGHGGGHF0/CEGAG?F11??1FD<=DGHH11=1>FFG<FFHGHHD0D0<00</DCGHHF0CBGGHGFGHC0000:.:...;9BF/.;
@M05620:45:000000000-G6HP7:1:1101:8318:7830 1:N:0:100
CATCCTGACCCTGAAGTACCCCATTGAGCATGGCATCGTCACCAACTGGGACGACATGGAGAAGATCTGGCACCACACCTTCTACAACGAGCTGCGCGTGGCCCCGGAGGAGCACCCAGTGCTGCTGACCGAGGCCCCCCTGAACCCCAAGGCCAACAGAGAGAAGATGACTCAGGTGAGGCTCGGCCGACGCCCGTGCTCCTCCCGTCCTTTCCCCAGTCATTTTCTGCCCGGCTTGATTTCTGACATTA
+
CCCDCFFFFFFFGGGGGGGGGGGHHHGHHHHHHHHHHGHHHGHHHGHHHGHHGGGGGHHHHHHHHHHHHHHHHGHHHGGHHHHHHHHHGGGGGHHGGGGGGGHHGGGGGGGGHHHHGGHGHHHHHHHHHHGGGGGGGGGGGGHHHHGGGGHGHHGGGGGGGGGGGGGGGGGGGGGGHGGGGGGGFFFFFFFFFFFFBDFFFFFFFFFFFFFFFFFFFFFFFFFFFFFFFFFFFFFFFAFFFFFFFBFFFF0
@M05620:45:000000000-G6HP7:1:1101:26353:7837 1:N:0:100
CATCCTGACCCTGAAGTACCCCATTGAGCATGGCATCGTCACCAACTGGGACGACATGGAGAAGATCTGGCACCACACCTTCTACAACGAGCTGCGCGTGGCCCCGGAGGAGCACCCAGTGCTGCTGACCGAGGCCCCCCTGAACCCCAAGGCCAACAGAGAGAAGATGACTCAGGTGAGGCTCGGCCGACGCCCGTGCTCCTCCCGTCCTTTCCCCAGTCATTTTCTGCCCGGCTTGATTTCTGACATTA
+
CCDCCFFFFFFFGGGGGGGGGGGHHHHHHHHHHHHHHGHHHGHHHGHHHHHHGGGGGHHHHHHHHHHHHHHHHGHHHGGHHHHHHHHHGGGGGHHGGGGGGGHHGGGGGGGGHHHHGGHHHHHHHHHHHHGGGGGGGGGGGGHHHHGGGGHGHHGGGGGGGGGGGGGGGGGGGGGGHGGGGGGGFFFFFFFFFFFFDFFFFFFFFFFFFFFFFHFFFFFFFFFFFFFFFFFFFFFFFAFFFFFFFFFFFF0
@M05620:45:000000000-G6HP7:1:1101:26722:7841 1:N:0:100
TACCTGTACTGGGGAAGCATTTGAATATCCCCCCATGGTGATGGGGACGGAGAACTGCTCCATAAACACAGGCAACGTGCCTAACTTTCCCGGGAAGATGAAGTCAAAGAGCGACCACAGCTCTCGGAGGTTATTTTGCATCGGTGAGCCAGACAGAATGATCCGATGAGGGGTGCGAAACTATTTGAGGAAAGGAAGCACCTTTTTATTAAATTTACCTTTTAGCAATCGCCATTCCTACCCTAAAGATC
+
CBCCDFFFFFFFGGGGGGGGGGHHHHHHHHHGGGGHHHGHHHHHHGGGGGGGGHHHHHHHHHHHHHHHHHHHGHHHGHHHHHHHHHHHHHHGGGGGGHHHHHHHHHHHHHHHGGGGGHHHHHHHHGGGGGGHHHHHHHHGHHGGGGGHHHHHHGHHHHHHHHHHHGGGHHHGGCEGG9@CGGGHGHGGGGFFGGGFGGGGGFFFFFFFFFFFFFFFHFFFFFFFFFFFFFFFFFFFFFFFFFFFFFFFFFF
@M05620:45:000000000-G6HP7:1:1101:26334:7843 1:N:0:100
CATCCTGACCCTGAAGTACCCCATTGAGCATGGCATCGTCACCAACTGGGACGACATGGAGAAGATCTGGCACCACACCTTCTACAACGAGCTGCGCGTGGCCCCGGAGGAGCACCCAGTGCTGCTGACCGAGGCCCCCCTGAACCCCAAGGCCAACAGAGAGAAGATGACTCAGGTGAGGCTCGGCCGACGCCCGTGCTCCTCCCGTCCTTTCCCCAGTCATTTTCTGCCCGGCTTGATTTCTGACATTA
+
AAABBFFFFFFFGGGGGFGGGGGHHHHHHHHHHHHHHGHHGGHHHGHHHHGHGGGGGGHFHGHHGGHHHHHHHGHHHGGHHHHHHHHHGGGGGHGGGGGGGGHHGGGGGGGGHHHHGGGGHHHHHHGHHHGGGGGGGGGGGGHHHHGGGGGGHHGGGGGGGGGGGGGGGGGGGGGGGGGGGGGGFFFFFFFFFFFF@.AEFFFFFFDAA?DBFFFFFFFFFFFFFFFFFFFFFAFFFFFFFFFFFBBFFFB
@M05620:45:000000000-G6HP7:1:1101:8775:7845 1:N:0:100
ATCTCTATCTCCTAAAAACCTGTTTAGATTTGGAGATAGACCTTCAGGTTTTTCATCATTTTCTGCATGAATTATACATTGACCACGTGGTCAGTTTGCAGCATTCTGTTATTTTGTTTGACAGAGTGTCTTGTTGAGAACATATGTAGGACATGATTTTTTCCTGCAACAGGGAAAATAAAGTATAAGTTTTAAAGATTTATTCTTTAATAAAGGATCTCAAAGCCAGCTTTAGAAAAAGGAAGAAAGGG
+
BCCCCFFFFFFFGGGGGGGGGGHHHHHHHHHHHGHHHHHHHHHHHHHHHHHGGHHHHHIHHHIIIHHHHHHHHHHHHHHHHHHHHHGGHGHHGHHHHHHHHH1GHHHHHHHHHHHHHHHHHHHHGHHHHHHHHHHHGHHHHGHHHHGHHHHHHHHHHHHHHGHHHHHGHHHHHGGHHHHHHHHFHHHHHGHHHGHHHHHHHHHHHHHHHHHHHHHHHHHHHGGHHHHGHGHHHHGFHGHGGGBFHGHHHHG
@M05620:45:000000000-G6HP7:1:1101:8308:7850 1:N:0:100
CATCCTGACCCTGAAGTACCCCATTGAGCATGGCATCGTCACCAACTGGGACGACATGGAGAAGATCTGGCACCACACCTTCTACAACGAGCTGCGCGTGGCCCCGGAGGAGCACCCAGTGCTGCTGACCGAGGCCCCCCTGAACCCCAAGGCCAACAGAGAGAAGATGACTCAGGTGAGGCTCGGCCGACGCCCGTGCTCCTCCCGTCCTTTCCCCAGTCATTTTCTGCCCGGCTTGATTTCTGACATTA
+
BBBBBFFFFFFFGGGGGGGGGGGHHHHHHHHHHHHHHGHHHGHHCGHHHGEGGGGGGHHGHHHHHHHHHHHHHGHHHGGHHHHHHHHHGGGGGHHGGGGGFGHHGGGFGGGGHHHHGGHHFGHHHHGHHHGGGGFGGFFGGGHHHHGGGAGEGHEGGGGGGEDFFGGFGGGGGGFFGFG.FGGGFAEDCFFFFFFFDADFFFFFFFFFFFFFFFFFFFABFFFFFFFFFFFFDFFFFFAFFFFFFEFFFF/
@M05620:45:000000000-G6HP7:1:1101:8754:7853 1:N:0:100
ATCTCTATCTCCTAAAAACCTGTTTAGATTTGGAGATAGACCTTCAGGTTTTTCATCATTTTCTGCATGAATTATACATTGACCACGTGGTCAGTTTGCAGCATTCTGTTATTTTGTTTGACAGAGTGTCTTGTTGAGAACATATGTAGGACATGATTTTTTCCTGCAACAGGGAAAATAAAGTATAAGTTTTAAAGATTTATTCTTTAATAAAGGATCTCAAAGCCAGCTTTAGAAAAAGGAAGAAAGGG
+
CCCDDFFFFFFFGGGGGGGGGGHHHHHHHHHHHHHHHHHHHHHHHHHHHHHGGHHHHHIHHIIIIHHHHHHHHHHHHHHHHHHHHHGHHGHHHHHHHHHGHH1FHHHHHHGHHHHHHHHHGHHHHHHHHHHHHHHHGHHHHHHHHHHDGHHHHHHHHHHHHGHHHHHHHHHHHGGHHHGHDHHHHHHHHHHHHDFGGGHHHHHHHHHHHHHHHHHHGHHHHHHHHHHGGEHHHHHBGHHHGGFHHHHHHHG
@M05620:45:000000000-G6HP7:1:1101:8328:7853 1:N:0:100
CATCCTGACCCTGAAGTACCCCATTGAGCATGGCATCGTCACCAACTGGGACGACATGGAGAAGATCTGGCACCACACCTTCTACAACGAGCTGCGCGTGGCCCCGGAGGAGCACCCAGTGCTGCTGACCGAGGCCCCCCTGAACCCCAAGGCCAACAGAGAGAAGATGACTCAGGTGAGGCTCGGCCGACGCCCGTGCTCCTCCCGTCCTTTCCCCAGTCATTTTCTGCCCGGCTTGATTTCTGACATTA
+
BBCCCFFFFFFFGGGGGFGGGGGHHHHHHHHHHHFHHGFHHGHHHGHHHHHHGGGGGHHGHHGHHHHHHGHHHGHHHGGHHHHHHGHHGGGGGHHGGGEFGGHHGGGGGGGGHHHHGGHGHHHHHHFHHHGGGGGGGGGGGGHHHHGGGGHGHHG?EEGGGFFABFGFGGGGGGGGGGGGGGGFFFFFFFFFFFFFFDDEFFFFFFFEFFFFFFFFFFFFF9FFFFFFFBFEFFFDC;AFFFFF/:B/:B/
@M05620:45:000000000-G6HP7:1:1101:26707:7854 1:N:0:100
TACCTGTACTGGGGAAGCATTTGAATATCCCCCCATGGTGATGGGGACGGAGAACTGCTCCATAAACACAGGCAACGTGCCTAACTTTCCCGGGAAGATGAAGTCAAAGAGCGACCACAGCTCTCGGAGGTTATTTTGCATCGGTGAGCCAGACAGAATGATCCGATGAGGGGTGCGAAACTATTTGAGGAAAGGAAGCACCTTTTTATTAAATTTACCTTTTAGCAATCGCCATTCCTACCCTAAAGATC
+
A?ABBFFFFFFFEFGEEGGGGGHEFFGHHHHGGGGHHHHHGHHHGGGGGGGGGHHHHHHHHHHHHHHHHGHHGHHHFHHHHHHHHHHHHHHGGGGGGHHGHHHHHHHHFGHHGGGGGHHHHHHHGGGGGGCGGHHHHHGFHHDDGGGHHHHHHGGHHHHHHGHHHGGGHFHGGGGFGGGDGGGGGGGGGGGGFGGEFFFGGFFFFFFFFFFFFFFFFFFFFFFFFFFFFFFFFFFFFFFFFFFFFFFFFFF
@M05620:45:000000000-G6HP7:1:1101:26356:7857 1:N:0:100
CATCCTGACCCTGAAGTACCCCATTGAGCATGGCATCGTCACCAACTGGGACGACATGGAGAAGATCTGGCACCACACCTTCTACAACGAGCTGCGCGTGGCCCCGGAGGAGCACCCAGTGCTGCTGACCGAGGCCCCCCTGAACCCCAAGGCCAACAGAGAGAAGATGACTCAGGTGAGGCTCGGCCGACGCCCGTGCTCCTCCCGTCCTTTCCCCAGTCATTTTCTGCCCGGCTTGATTTCTGACATTA
+
BBBBBFFFFFFFGGGGGGGGGGGHHHFHHHHHHHHHHGHHHGHHHGHHHHHHGGGGGHHGHHFHHHHHHHHHHGHHGGGHHHHHHHHHGEGGGHHGGGGGGGHHGGGGGGGGHHHHGGHHHHHHHHHHHHGGGGGGGGGGGGHHHHGGGGHGHHGGGGGGGGGGGGGGGGGGGGGGGGGGGGGGFFFFFFFFFFFFFADFFFFFFFFFFFFFFFFFFFFFFFFFFFFFFFFFFFFFFFFFFFFFFFFFFF/
@M05620:45:000000000-G6HP7:1:1101:26723:7863 1:N:0:100
TACCTGTACTGGGGAAGCATTTGAATATCCCCCCATGGTGATGGGGACGGAGAACTGCTCCATAAACACAGGCAACGTGCCTAACTTTCCCGGGAAGATGAAGTCAAAGAGCGACCACAGCTCTCGGAGGTTATTTTGCATCGGTGAGCCAGACAGAATGATCCGATGAGGGGTGCGAAACTATTTGAGGAAAGGAAGCACCTTTTTATTAAATTTACCTTTTAGCAATCGCCATTCCTACCCTAAAGATC
+
CCCCCFFFFFFFGGGGGGGGGGFHHHHHHHHGGGGHHHFHHHHHHGGGGGGGGHHHHHHHHHHHHHHHHHHHGHHHGHHHHHHHHHHHHHHGGGGGGHHHHHHHHHHHHHHHGGGGGHHHHHHHHGGDGGGHHHHHHHHGHHGGGGGHHHHGHGHHHHHHHHHHHGGGHHFGGDGGG.ADFGFGGGGGGGGGGGGGFFGGGFFFFFFFFFFFFFFFFFFFFFFFFFFFFFFFFDEFFFFFFFFFFFFFFFF
@M05620:45:000000000-G6HP7:1:1101:8774:7869 1:N:0:100
ATCTCTATCTCCTAAAAACCTGTTTAGATTTGGAGATAGACCTTCAGGTTTTTCATCATTTTCTGCATGAATTATACATTGACCACGTGGTCAGTTTGCAGCATTCTGTTATTTTGTTTGACAGAGTGTCTTGTTGAGAACATATGTAGGACATGATTTTTTCCTGCAACAGGGAAAATAAAGTATAAGTTTTAAAGATTTATTCTTTAATAAAGGATCTCAAAGCCAGCTTTAGAAAAAGGAAGAAAGGG
+
CCCDDFFFFFFFGGGGGGGGGGHHHHHHHHHHHAFHHHHHHHHHHHHHHHHGGHHHHHIHHHHIHHHHHHHHHHHHHHHHHHGHHHGHHGHHHHHHHHHGHH1FHHHHHHHHHHHHHHHHHHHHHHHHHHHHHHHHHHHHHHHHHHHHHHHHHHHHHHHHHGHHHHHHHHHHHGGFHHHHHHHFGHHHHFHHH1GHHHHHHHHHHHHHHHHHHHHHHHHHHHHHHHHHGGHHHGFEFFHFGGGGHFHGFHG
@M05620:45:000000000-G6HP7:1:1101:7209:7875 1:N:0:100
AGATTACTGCAACAGTTCCCCCTGGACCTGGAAAAGTTTCTTGCCTGGCTTACAGAAGCTGAAACAACTGCCAATGTCCTACAGGATGCTACCCGTAAGGAAAGGCTCCTAGAAGACTCCAAGGGAGTAAAAGAGCTGATGAAACAATGGCAAGTAAGTCAGGCATTTCCGCTTTAGCACTCTTGTGGATCCAATTGAACAATTCTCAGCATTTGTACTTGTAACTGACAAGCCAGGGACAAAACAAAGAT
+
ABBBCFFFFFFFGGGGGGGGGGGGHHHHHHHFHHHHGHHHHHHHHHHHHHHHHHHHHHHHHHHHHHGHHHHHHHHHHHHHHHHHHHHHHHHHHHGFGGHHFHHHHHHHGHHHHHHHHHHHHHHGGEGFHHHHHEHHHHGHHFGFHHHHHHHHHGHHHHHHHHHHHGHHHHGGGGGHHHHHHHHHHGHGHHHHHHHHHGFFGHHHHHGFHHGHHHHGHHHHHFHEHHHFHFFHGGGGGGGGAFGFGGGGGGF
@M05620:45:000000000-G6HP7:1:1101:7218:7892 1:N:0:100
AGATTACTGCAACAGTTCCCCCTGGACCTGGAAAAGTTTCTTGCCTGGCTTACAGAAGCTGAAACAACTGCCAATGTCCTACAGGATGCTACCCGTAAGGAAAGGCTCCTAGAAGACTCCAAGGGAGTAAAAGAGCTGATGAAACAATGGCAAGTAAGTCAGGCATTTCCGCTTTAGCACTCTTGTGGATCCAATTGAACAATTCTCAGCATTTGTACTTGTAACTGACAAGCCAGGGACAAAACAAAGAT
+
AAA1AFFD3D1FGGFGFGGGFGGC0FAGH00FAGFH1AEGHGHF1GH/GGHCFA1BGHFCH1GHFEHHFFDE1A1AG2FGFGBHCFE1>FD1G>E?//B1100>0>@FEF@1F@11BF1>>>EF//??0>2BF/B0BB1FG211FHA11<F0GF@GHD@@2@0GCCF<G<<<EGGD??G<CFFGD1<>DGC<1<0<<0=C0/<0=GF<<C0::::00000:;C00;::CGHHEG/..9.;../.;E99//9
@M05620:45:000000000-G6HP7:1:1101:27237:7899 1:N:0:100
TACCTGTACTGGGGAAGCATTTGAATATCCCCCCATGGTGATGGGGACGGAGAACTGCTCCATAAACACAGGCAACGTGCCTAACTTTCCCGGGAAGATGAAGTCAAAGAGCGACCACAGCTCTCGGAGGTTATTTTGCATCGGTGAGCCAGACAGAATGATCCGATGAGGGGTGCGAAACTATTTGAGGAAAGGAAGCACCTTTTTATTAAATTTACCTTTTAGCAATCGCCATTCCTACCCTAAAGATC
+
CCCCCFFFFFFFGGGGGGGGGGHHHHHHHHHGGGGHHHGGHHHHHGGGGGGGGHHHHHHHHHHHHHHHFHHHGHHHGHHHHHHHHHHHHHHGGGGGGHHHHHHHHHHHHHHHGGGGGHHHHHHHHGGEGGGHHHHHHHHGHHGGGGGHHHHHHGHHHHHHHHHHHGGGHHHGGCEGGEFGGGGGGGGGGGGGGGGFGGGGGFFFFFFFFFFFFFFFFFFFFFFFFFFFFFFFFFFFFFFFFFFFFFFFFFF
@M05620:45:000000000-G6HP7:1:1101:4770:7903 1:N:0:100
AGATTACTGCAACAGTTCCCCCTGGACCTGGAAAAGTTTCTTGCCTGGCTTACAGAAGCTGAAACAACTGCCAATGTCCTACAGGATGCTACCCGTAAGGAAAGGCTCCTAGAAGACTCCAAGGGAGTAAAAGAGCTGATGAAACAATGGCAAGTAAGTCAGGCATTTCCGCTTTAGCACTCTTGTGGATCCAATTGAACAATTCTCAGCATTTGTACTTGTAACTGACAAGCCAGGGACAAAACAAAGAT
+
AAAAAFFFFFFFFFGFGGGGFEGGHHGHHHHHGHHHHHHHHHHFHHHHHHHGHHHGHHHHHGHGHHGGHHHHHHHHGGGHGGHHGGHHHHHHHHEFFGHHHGFHHGGHGHHHHHHEGHHHFFHGGEGEFGHHHEGFHF2FGFFFHBHHHHHFHGHHEHGGHHHHHHHHFDCGGGGHGHHHHGHHHHHGHHFHFGHHG<DFFHHHGHHFHFFGHHHHHGHGHGHEHHHBGHGHHGGFGGEEEF/AFEGGGGB
@M05620:45:000000000-G6HP7:1:1101:8284:7910 1:N:0:100
CATCCTGACCCTGAAGTACCCCATTGAGCATGGCATCGTCACCAACTGGGACGACATGGAGAAGATCTGGCCCCACACCTTCTACAACGAGCTGCGCGTGGCCCCGGAGGAGCACCCAGTGCTGCTGACCGAGGCCCCCCTGAACCCCAAGGCCAACAGAGAGCAGATGACCCAGGTGAGGCTCGGCCGACGCCCGGGCTCCTCCCCTCCTTTCCCCCTTCATTCTCTCCCCGCCTGGATTTCTGACATTT
+
>1>>>D11BCF>1FB1GFGGGGEHFC1A11FBEFGHFAHGE?F1AB0F0/0B/AEEEH01FFHFE1F21FG0BE/?/EEH1G@BGGBG//?EE11ECEEG?EHEE/////<EEGAGGE/<<??GE111CG-@C?@C.<CC::CFHHC:CE.:;.9AEACB//:.99/C0;C//9..;/;.9;EA???B?-;--@-@----;AFFFA--;;-BF///9---99;9/:B//;BA--;----//9///;B/;F/
@M05620:45:000000000-G6HP7:1:1101:8267:7917 1:N:0:100
CATCCTGACCCTGAAGTACCCCATTGAGCATGGCATCGTCACCAACTGGGACGACATGGAGAAGATCTGGCACCACACCTTCTACAACGAGCTGCGCGTGGCCCCGGAGGAGCACCCAGTGCTGCTGACCGAGGCCCCCCTGAACCCCAAGGCCAACAGAGAGAAGATGACTCAGGTGAGGCTCGGCCGACGCCCGTGCTCCTCCCGTCCTTTCCCCAGTCATTTTCTGCCCGGCTTGATTTCTGACATTA
+
CCCDCFFFFFFFGGGGGGGGGGGHHHHHHHHHHHHHHGHHHGHHHGHHHHHHGGGGGHHHHHHHHHHHHHHHHGHHHGGHHHHHHHHHGGGGGHHGGGGGGGHHGGGGGGGGHHHHGGHHHHHHHHHHHHGGGGGGGGGGGGHHHHGGGGHGHHGGGGGGGGGGGGGGGGGGGGGGHGGGGGGGFFFFFFFFFFFA@AFEFFFFFFFFFFFFFFFFFFFFFFFFFFFFFFFFFFFAFAFFFFFFFBFFFF0
@M05620:45:000000000-G6HP7:1:1101:9781:7922 1:N:0:100
TACCTGTACTGGGGAAGCATTTGAATATCCCCCCATGGTGATGGGGACGGAGAACTGCTCCATAAACACAGGCAACGTGCCTAACTTTCCCGGGAAGATGAAGTCAAAGAGCGACCACAGCTCTCGGAGGTTATTTTGCATCGGTGAGCCAGACAGAATGATCCGATGAGGGGTGCGAAACTATTTGAGGAAAGGAAGCACCTTTTTATTAAATTTACCTTTTAGCAATCGCCATTCCTACCCTAAAGATC
+
CCCDDFFFFFFFGGGGGGGGGGHHHHHHHHHGGGGHHHHHGHHHHGGGGGGGGHHHHHHHHHHHHHHHHHHHGHHHGHHHHHHHHHHHHHHGGGGGGHHHHHHHHHHHHHHHGGGGGHHHHHHHHGGGGGGHHFHHHHHHHHGGGGGHHHHHHGHHHHHHGHHHHGGGHHHGGCEGGFGGGGGGGGGGGGFGGGGGGGGGGFFFFFFFHHHFFFHHHFFFFFFFFFFEFFFFFFFFFFFFFFFFFFFFFFF
@M05620:45:000000000-G6HP7:1:1101:18810:7923 1:N:0:100
TACCTGTACTGGGGAAGCATTTGAATATCCCCCCATGGTGATGGGGACGGAGAACTGCTCCATAAACACAGGCAACGTGCCTAACTTTCCCGGGAAGATGAAGTCAAAGAGCGACCACAGCTCTCGGAGGTTATTTTGCATCGGTGAGCCAGACAGAATGATCCGATGAGGGGTGCGAAACTATTTGAGGAAAGGAAGCACCTTTTTATTAAATTTACCTTTTAGCAATCGCCATTCCTACCCTAAAGATC
+
CCCDDFFFFFFFGGGGGGGGGGHHHHHHHHHGGGGHHHGHHHHHHGGGGGGGGHHHHHHHHHHHHHHHHHHHGHHHGHHHHHHHHHHHHHHGGGGGGHHHHHHHHHHHHHHHGGGGGHHHHHHHHGGGGGGHHHHHHHHHHHGGGGGHHHHHHGHHHHHHHHHHHGGGHHHGGEGGGGGGGGGHHGGGGGFGGGGGGGGGGFFFFFFFFFFFFFFHFFFFFFFFFFFFFFFFFFFFFFFFFFFFFFFFFFF
@M05620:45:000000000-G6HP7:1:1101:19414:7925 1:N:0:100
CATCCTGACCCTGAAGTACCCCATTGAGCATGGCATCGTCACCAACTGGGACGACATGGAGAAGATCTGGCACCACACCTTCTACAACGAGCTGCGCGTGGCCCCGGAGGAGCACCCAGTGCTGCTGACCGAGGCCCCCCTGAACCCCAAGGCCAACAGAGAGAAGATGACTCAGGTGAGGCTCGGCCGACGCCCGTGCTCCTCCCGTCCTTTCCCCAGTCATTTTCTGCCCGGCTTGATTTCTGACATTA
+
CDDDDFFFFFFFGGGGGGGGGGGHHHHHHHHHHHHHHGHHHGHHHGHHHHHHGGGGGHHHHHHHHHHHHHHHHGHHHGGHHHHHHHHHGGGGGHHGGGGGGGHHGGGGGGGGHHHHGGHGHHHHHHHHHHGGGGGGGGGGGGHHHHGGGGHGHHGGGGGGGGGGGGGGGGGGGGGGHGGGGGGGFFFFFFFFFFFFDDFFFFFFFFFFFFFFFFFFFFFFFFFFFFFFFFFEFFFFFFFFFFFFF<FFFF0
@M05620:45:000000000-G6HP7:1:1101:7623:7932 1:N:0:100
ACCTGTACTGGGGAAGCATTTGAATATCCCCCCATGGTGATGGGGACGGAGAACTGCTCCATAAACACAGGCAACGTGCCTAACTTTCCCGGGAAGATGAAGTCAAAGAGCGACCACAGCTCTCGGAGGTTATTTTGCATCGGTGAGCCAGACAGAATGATCCGATGAGGGGTGCGAAACTATTTGAGGAAAGGAAGCACCTTTTTATTAAATTTACCTTTTAGCAATCGCCATTCCTACCCTAAAGATCG
+
CBBCCFFFFFFCGGGGGGGGGGGHHHHHHHGGGGHHHGGBGGHHGFGGGGGGHHHHHHHHFHHHHHHHHHHGHHGGHHHHHHGHHHBHHFGGGGGGGHHFHHGHHHHHGGHCFGGCHHHCHHHHG/BCD<FGHHHHHHFGGG?EDGHHHHHHGFHHHGHHHHHHCDFGHBDC.:ADEFGGGGGGFFFEGFFGGAGGFEGGGFFFFFFFFFFBBFFFFFFFFFFFFFBFFFFFBFBF/BFFFFFFFFBFFFE
@M05620:45:000000000-G6HP7:1:1101:19250:7937 1:N:0:100
ATCTCTATCTCCTAAAAACCTGTTTAGATTTGGAGATAGACCTTCAGGTTTTTCATCATTTTCTGCATGAATTATACATTGACCACGTTCCAGCGTGGTCAGTTTGCAGCATTCTGTTATTTTGTTTGAAGGGGGGTCTTGTTGGGAAAATATGTAGGAAATGTTTTTTTCTTCCACCGGGAAAATTAAAGATTAGGTTTTAAGGATTAATCTTTTATTAAGGATCCCAAAAGCAGGCTTTAGAAAAAGGA
+
CDDDDFFFFFFFGGGGGGGGGGHHHHHHHHHHHHHHHHHGHHHHHHHHHHHGGHHHHIIHHHHHHHHHHHHHHHHHHHHHHHHHHHGHHHHHHHGGGGHHHHHHHHHHHHHHHHHHHHHHHH4@FH233333///--.<00C0..-<0./000000=000/000<CFGG-<0000<0..<C-<EF00BF0:000<00FFF.BF000<B00<00<F0FF0<F0B00///0<<./<0/..<B/00<BFF.B.B
@M05620:45:000000000-G6HP7:1:1101:17217:7984 1:N:0:100
ATCTCTATCTCCTAAAAACCTGTTTAGATTTGGAGATAGACCTTCAGGTTTTTCATCATTTTCTGCATGAATTATACATTGACCACGTTCCAGCGTGGTCAGTTTGCAGCATTCTGTTATTTTGTTTGACAGAGTGTCTTGTTGAGAACATATGTAGGACATGATTTTTTCCTGCAACAGGGAAAATAAAGTATAAGTTTTAAAGATTTATTCTTTAATAAAGGATCTCAAAGCCAGCTTTAGAAAAAGGA
+
AABBBFFFFFFFGF5FFGGGGGHHHCFEHHHHHGFFH5GGFHHHHHHEHGHGGGHHHHHHHHHHFHHHFFHHHHHHHHHHHHHHHGGGHHHHHHGFGFHHHHHHHGH4@GHHHHHHHHGHHHHHHHHHBFHGHGHHHHHHHHHHDGEHH3GGHFFFFFHFBGG2GGHHGGHHHHH22FGFHGGHFCFF1?FHHHHHHHGHGFGHHHHHHHHHHHHHHHH0D<=D/GHHHGHHHGHHHGHHHHHHHFFHGGG
@M05620:45:000000000-G6HP7:1:1101:15207:7984 1:N:0:100
AGATTACTGCAACAGTTCCCCCTGGACCTGGAAAAGTTTCTTGCCTGGCTTACAGAAGCTGAAACAACTGCCAATGTCCTACAGGATGCTACCCGTAAGGAAAGGCTCCTAGAAGACTCCAAGGGAGTAAAAGAGCTGATGAAACAATGGCAAGTAAGTCAGGCATTTCCGCTTTAGCACTCTTGTGGATCCAATTGAACAATTCTCAGCATTTGTACTTGTAACTGACAAGCCAGGGACAAAACAAAGAT
+
AABBBFFFFFDFGGGGGGGGGGGGHHHHHHHHHHHHHHHHHHHHHHHHHHHHHHHHHHHHHHHHHHHHHHHHHHHHHHHHHHHFFHHHHHHHHHGGG?FGGHBGHHHHGHHHHHHHHHHHHHHGEFFFHFFGHEHHHHHHHHHHHHHHHGHHHGHHHHHHHHBFHHHHHHGGGGGDGHGHHHHHHHHGGHHHHBGHHHHGHHHHHHHHHHHHHHHHHHHGHHHHHHHGHHHGHGGGGGGGGGGGGGGGGGF
@M05620:45:000000000-G6HP7:1:1101:19509:8000 1:N:0:100
CATCCTGACCCTGAAGTACCCCGGCTTGATTTCTGACATTAGATCGGAAGAGCACACGTCTGAACTCCAGTCACCGGCTATGATCTCGTATGCCGTCTTCTGCTTGAAAAAAAAACCAGTGCTGCTGACCGAGGCCCCCCTGAACCCCAAGGCCAACAGAGAGAAGATGACTCAGGTGAGGCTCGGCCGACGCCCGTGCTCCTCCCGTCCTCTCCCCAGCCATTTTCTCCCCGCCTGGTTTCTGGACCTCA
+
BBBBBFFFFFFFGGGGGGGGGGF2AEEGHHHHFDGBGFHFHFGFHHE2FFHCFGHHGFFGFFHFHHHGFGGF3GGA>E@>GF4BG4BBFFG34E>?EFGEHHHD?F0B33F//>//<??@@2@DGH2GHHCGDCFGGCDG?AG<GGFG.EEEAGGG.CC/;/A?C/900BFB09;/9/;.:E.C-?EBFFFAFFA@-..99F9;;AD;AD?//;;F.9...9;9/99//;FA9-99../;F/9///9.;//
@M05620:45:000000000-G6HP7:1:1101:17226:8001 1:N:0:100
ATCTCTATCTCCTAAAAACCTGTTTAGATTTGGAGATAGACCTTCAGGTTTTTCATCATTTTCTGCATGAATTATACATTGACCACGTTCCAGCGTGGTCAGTTTGCAGCATTCTGTTATTTTGTTTGACAGAGTGTCTTGTTGAGAACATATGTAGGACATGATTTTTTCCTGCAACAGGGAAAATAAAGTATAAGTTTTAAAGATTTATTCTTTAATAAAGGATCTCAAAGCCAGCTTTAGAAAAAGGA
+
CCDDDFFFFFFFGGGGGGGGGGHHHHHHHHHHHHHHHHHHHHHHHHHHHHHGGHHHHHHIHIHHHHHHHHHHHHHHHHHHHHHHHHGHHHHHHHGGGGHHHHHHHHHHHHHHHHHHHHHHHHHHHHHHHHHHHHHHHHHHHHHHHHHHHHHHHHHHHHHHHHHHHHHHHGHHHHHHHHHHHGGHHHHHHHHHHHHHHGHHHHGHHHHHHHHHHHHHHHHHHHHHHHHHHGHHHGHHHGHHHHHGHHHHGGG
@M05620:45:000000000-G6HP7:1:1101:13946:8005 1:N:0:100
ATCTCTATCTCCTAAAAACCTGTTTAGATTTGGAGATAGACCTTCAGGTTTTTCATCATTTTCTGCATGAATTATACATTGACCACGTTCCAGCGTGGTCAGTTTGCAGCATTCTGTTATTTTGTTTGACAGAGTGTCTTGTTGAGAACATATGTAGGACATGATTTTTTCCTGCAACAGGGAAAATAAAGTATAAGTTTTAAAGATTTATTCTTTAATAAAGGATCTCAAAGCCAGCTTTAGAAAAAGGA
+
BCCDCFFFFFFFGGGGGGGGGGHHHHHHHHHHHHHHHHHHHHHHHHHHHHHGGHHHHHIHHHIHGHHHHHHHHHHHHHHHGGGHHHGHHHHHHHGGGGHHGHHHHHHHHHHHHHHGHHHHHHHHHHHHGGHGHHHHHHHHHHHHFHHHHGHHHHHFHHHHHHGHHHHHHGHGHHHHHHHGHGGHHHHHHHHGHHHHHHHHHHHHHGHHHHHHHHHHHHHHHHGHHHHHHHHHHHGGHGHHHHHGHFFHGGH
@M05620:45:000000000-G6HP7:1:1101:15207:8009 1:N:0:100
AGATTACTGCAACAGTTCCCCCTGGACCTGGAAAAGTTTCTTGCCTGGCTTACAGAAGCTGAAACAACTGCCAATGTCCTACAGGATGCTACCCGTAAGGAAAGGCTCCTAGAAGACTCCAAGGGAGTAAAAGAGCTGATGAAACAATGGCAAGTAAGTCAGGCATTTCCGCTTTAGCACTCTTGTGGATCCAATTGAACAATTCTCAGCATTTGTACTTGTAACTGACAAGCCAGGGACAAAACAAAGAT
+
BBBBBFFFFFFFGGBGGGGGGGGGHHHHHHHHHHHHHHHHHHHHHHHHHHHHHHHHHHHHHHHHHHHHHHHHHHHHHHHHHHHHHHHHHHGHHHGFEFGGGHGGHHHHGHHHHHHGHHHHHHHGE?EEGFHHHGHHHHGHHHHHHHHHHHHHHGHHHHHHHHHHHHHHHHGGGGGHHHGHHHHHHGHGHHHHHHHHHHFFGHHHHHHGHHHHHHHHHFHHHHHHHHHHHHHHGGGGGGGGGGGGGGGGGGF
@M05620:45:000000000-G6HP7:1:1101:13334:8011 1:N:0:100
ATCTCTATCTCCTAAAAACCTGTTTAGATTTGGAGATAGACCTTCAGGTTTTTCATCATTTTCTGCATGAATTATACATTGCCCACGTTCCAGCGTGGTCAGTTTGCAGCATTCTGTTATTTTGTTTGACAGAGTGTCTTGTTGAGAACATATGTAGGACATGATTTTTTCCTGCAACAGGGAAAATAAAGTATAAGTTTTCAAGATTTATTCTTTAATAAAGGATCTCAAAGCCAGCTTTAGAAAAAGGA
+
1AAAAFFFFFFFGFFAE1AEFCEGH3GHHHHHHFF1F111FGHHHBFHHHHFGH2FF2FEGHHHHHBH2EDHHGHFHBFHB1BFCF/GFHHDGFEE/>GH2FHHHHHGFHEHFFHHHHHHHHHHFGHHDGGFFHHHHHHHHHHH2BE1FBGGHHGHEE1FGGHHHHHHHGHHHGHG1FCFHEA0/CF11FGFGH11FDGHH1>1>1FHGFGHHHHHE0=<=GFGFGFHHFHBFBGGFGHHHFG00CGFC./
@M05620:45:000000000-G6HP7:1:1101:27115:8015 1:N:0:100
ATCTCTATCTCCTAAAAACCTGTTTAGATTTGGAGATAGACCTTCAGGTTTTTCATCATTTTCTGCATGAATTATACATTGACCACGTTCCAGCGTGGTCAGTTTGCAGCATTCTGTTATTTTGTTTGACAGAGTGTCTTGTTGAGAACATATGTAGGACATGATTTTTTCCTGCAACAGGGAAAATAAAGTATAAGTTTTAAAGATTTATTCTTTAATAAAGGATCTCAAAGCCAGCTTTAGAAAAAGGA
+
BCBCCFFFFFFFGGGGGGGGGGHHHHHHHHHHHHHHHHHHHHHHHHHHHHHGGHHHHHHIHIHHIHHHHHHHHHHHHHHHHHHHHHGHHHHHHHGGGGHHHHHHHHHHHHHHHHHHHHHHHHHHHHHHHHHHHHHHHHHHHHHHHHHHHHHHHHHHHHHHHHHHHHHHHGHHHHHHHHGHHGGHHHHHHHHHHHHHHHHHHHHHHHHHHHHHHHHHHHHHHHHHHHHHHHHHHHHHHGHHHHHFGGHHGGH
@M05620:45:000000000-G6HP7:1:1101:14530:8015 1:N:0:100
CATCCTGACCCTGAAGTACCCCATTGAGCATGGCATCGTCACCAACTGGGACGACATGGAGAAGATCTGGCACCACACCTTCTACAACGAGCTGCGCTTGGCCCCGGAGGAGCACCCAGTGCTGCTGACCGAGGCCCCCCTGAACCCCACGGCCAACAGAGAGAAGATGACTCAGGTGAGGCTCGGCCGACGCCCGTGCTCCTCCCGTCCTTTCCCCAGTCATTTTCTGCCCGGCTTGATTTCTGACATTC
+
AAAAAFFFFFFFFF1EGGGGGG1GHEDGFBGDCFGHHGHHHGHHCEHHBGAGGGGCGGHHHFFHHHHH1FGHHGFHFGGHHHHFHHGHGCEEGGH@E//F?BGHGEEECGFGHHHHGGHHHGHGGHH1FGGCC<@FCGGGGC<BGHGGC.::AC-.;CFB/BC?BFFG09CFG0CFGFFFFEEG@-AB@@@@@@@?@9AAFFFFFFBFBAAFFFFFF-:BFBF9FFFF/BFE?-@@@??FFFFFB9FFFF/
@M05620:45:000000000-G6HP7:1:1101:17233:8019 1:N:0:100
ATCTCTATCTCCTAAAAACCTGTTTAGATTTGGAGATAGACCTTCAGGTTTTTCATCATTTTCTGCATGAATTATACATTGACCACGTTCCAGCGTGGTCAGTTTGCAGCATTCTGTTATTTTGTTTGACAGAGTGTCTTGTTGAGAACATATGTAGGACATGATTTTTTCCTGCAACAGGGAAAATAAAGTATAAGTTTTAAAGATTTATTCTTTAATAAAGGATCTCAAAGCCAGCTTTAGAAAAAGGA
+
ABAABFFFFFFFGG5FGGGGGGHHHHHHGHHHHHH4GFHHGHHHHHHHHHHGGHHHHHHHHHHHHHHHG3GHHHHHHHHHHHHHHHGHHGHHHHGGGGHHHHHHHHHHHHHHHHHHFHHHHHHHHHHHBGGHHHHHHHHHHHHHGHGHHFFHHHFGGHHHFGHHHHHHHGHHHHHFBGHHHGAGHFGH1DGHHHHHHHHHHHFHHHHHHHHHHHHHGHHHGFHGGHEHHEHFHBGHHGHHHHGHHFGFDDF
@M05620:45:000000000-G6HP7:1:1101:13362:8030 1:N:0:100
ATCTCTATCTCCTAAAAACCTGTTTAGATTTGGAGATAGACCTTCAGGTTTTTCATCATTTTCTGCATGAATTATACATTGACCACGTTCCAGCGTGGTCAGTTTGCAGCATTCTGTTATTTTGTTTGACAGAGTGTCTTGTTGAGAACATATGTAGGACATGATTTTTTCCTGCAACAGGGAAAATAAAGTATAAGTTTTAAAGATTTATTCTTTAATAAAGGATCTCAAAGCCAGCTTTAGAAAAAGGA
+
>>A>AFFFFFFFGGGGGGGGF1BEDDGBE3D1BAFFFHHFH1EGHHHFFHHGGGFGFGHFGGGFFFFFDHHHDHFHHHHFGDGHGFEHFHHHHHGEFGHHHGFG2EGHHHGGFHFDBBGHHHEHEGHFFHFHHHHHHHFHHGHHGHHFHHGFGFBDFFECGHFDGHHHF@FFHHHHGGHHHCFFC0FGEDGFGDHHHDFHHH1>FFGGHGHHHHHHHHDB<=<DHGFGGHHFDF.C:EHFHHF0GHHHG?:
@M05620:45:000000000-G6HP7:1:1101:13341:8031 1:N:0:100
ATCTCTATCTCCTAAAAACCTGTTTAGATTTGGAGATAGACCTTCAGGTTTTTCATCATTTTCTGCATGAATTATACATTGACCACGTTCCAGCGTGGTCAGTTTGCAGCATTCTGTTATTTTGTTTGACAGAGTGTCTTGTTGAGAACATATGTAGGACATGATTTTTTCCTGCAACAGGGAAAATAAAGTATAAGTTTTAAAGATTTATTCTTTAATAAAGGATCTCAAAGCCAGCTTTAGAAAAAGGA
+
CCCDCFFFFFFFGGGGGGGGGGHHHHHHHHHHHHHHHHHHHHHHHHHHHHHGGHHHHHHIHIHHHHHHHHHHHHHHHHHHHHHHHHGHHHHHHHGGGGHHHHHHHHHHHHHHHHHHHHHHHHHHHHHHHHHHHHHHHHHHHHHHHHHHHHHHHHHHHHHHHHHGHHHHHGHHHHHHHHHHHGGHHHHHHHHHHHHHHHHHHHHHHHHHHHHHHHHHHHHHHHHHGHHHHHHHHHHHHGHHHHHHHHHHGGH
@M05620:45:000000000-G6HP7:1:1101:14540:8034 1:N:0:100
CATCCTGACCCTGAAGTACCCCATTGAGCATGGCATCGTCACCAACTGGGACGACATGGAGAAGATCTGGCACCACACCTTCTACAACGAGCTGCGCGTGGCCCCGGAGGAGCACCCAGTGCTGCTGACCGAGGCCCCCCTGAACCCCAAGGCCAACAGAGAGAAGATGACTCAGGTGAGGCTCGGCCGACGCCCGTGCTCCTCCCGTCCTTTCCCCAGTCATTTTCTGCCCGGCTTGATTTCTGACATTA
+
CCDDDFFFFFFFGGGGGGGGGGGHHHHHHHHHHHHHHGHHHGHHHGHHHHHHGGGGGHHHHHHHHHHHHHHHHGHHHGGHHHHHHHHHGGGGGHHGGGGGGGHHGGGGGGGGHHHHGGHFHHHHHHHHHHGGGGGGGGGGGGHHHHGGGGHGHHGGGGGGGGGGGGGGGGGGGGGGGGGGGGGGFFFFFFFFFFFFBFFFFFFFFFFFFFFFFFFFFFFFFFFFFHFFFFFFFFFFFFFFFFFFFEFFFF0
@M05620:45:000000000-G6HP7:1:1101:27108:8038 1:N:0:100
ATCTCTATCTCCTAAAAACCTGTTTAGATTTGGAGATAGACCTTCAGGTTTTTCATCATTTTCTGCATGAATTATACATTGACCACGTTCCAGCGTGGTCAGTTTGCAGCATTCTGTTATTTTGTTTGACAGAGTGTCTTGTTGAGAACATATGTAGGACATGATTTTTTCCTGCAACAGGGAAAATAAAGTATAAGTTTTAAAGATTTATTCTTTAATAAAGGATCTCAAAGCCAGCTTTAGAAAAAGGA
+
CCCCCFFFFFFFGGGGGGGGGGHHHHHHHHHHHHHHHHHHHHHHHHHGHHHGGHHHHHHHHHHHHHHHHHHHHGHHHHHHHHHHHHGHHHHHHHGGGGHHHHHHHHHGGHHHHHHHHHHHHHHHHHHHHHHHGHHHHHHHHHHHHHHHHHHHHHHHGHHHHHHHHHHHHGHHHHHHHHHHHGGHHHHHGHHGHHHHHHGHHHGHHGHHHHHHHHHHHHHHHHHHHHHHHGHHHHGHHGGHHGHBGGHGDDH
@M05620:45:000000000-G6HP7:1:1101:18788:8042 1:N:0:100
ATCTCTATCTCCTAAAAACCTGTTTAGATTTGGAGATAGACCTTCAGGTTTTTCATCATTTTCTGCATGAATTATACATTGACCACGTTCCAGCGTGGTCAGTTTGCAGCATTCTGTTATTTTGTTTGACAGAGTGTCTTGTTGAGAACATATGTAGGACATGATTTTTTCCTGCAACAGGGAAAATAAAGTATAAGTTTTAAAGATTTATTCTTTAATAAAGGATCTCAAAGCCAGCTTTAGAAAAAGGA
+
BBBBBFFFFFFFGGGGGGGGGGHHHHHHHHHHHHHGHHHHHFHFHHHHHHHGGHHHHHHHHHHHHHHGHHHHHHHHHFHHHHHHGHGHHHHHHHGGGGHHHHHHHHHHHHHGHHHHHHGHHHHHHHHHHHHHHHHHHHHHHHHHEHHHGHHHHHHHHHHHHHHHHHHHHGHHHHHHHHHGHGGGHHHHHGHHHHHGG>GHHHGHHHHHHHHHHHHHHHHGHHFHEHHHHHHGEHHHHGHHHHHHFHHHGGG
@M05620:45:000000000-G6HP7:1:1101:16044:8089 1:N:0:100
ATCTCTATCTCCTAAAAACCTGTTTAGATTTGGAGATAGACCTTCAGGTTTTTCATCATTTTCTGCATGAATTATACATTGACCACGTTCCAGCGTGGTCAGTTTGCAGCATTCTGTTATTTTGTTTGACAGAGTGTCTTGTTGCGAACATATGTAGGACATGATTTTTTCCTGCAACAGGGAAAATAAAGTATAAGTTTTAACGATTTATTCTTTAATAAAGGATCTCAAAGCCAGCTTTAGAAAAAGGA
+
>AAABF5DFFFFGGGGGGGGGGFGHBGHFHHHFCGFEGF5FGAGH3AGGHHFGH5FGDHGHHHHFFEGHFBFHFFEHHHHBDFGBGFHGHG5FGEEEEGHHHHHHHHHHGHGHHBFGHGGHHHHGHHHHHHGFH4FGGGHFHHH4<//>BHHGFGBFG1GGGHHFGHHHGHGHHHHDGHFH/CC/FF111FDFG1FGFFHHFB1<.<GF0GHHHHHF<GH0;00/CHHHGCGHEHEGGHHGFFF9B/A..9
@M05620:45:000000000-G6HP7:1:1101:25410:8091 1:N:0:100
ATCTCTATCTCCTAAAAACCTGTTTAGATTTGGAGATAGACCTTCAGGTTTTTCATCATTTTCTGCATGAATTATACATTGACCACGTGGTCAGTTTGCAGCATTCTGTTATTTTGTTTGACAGAGTGTCTTGTTGAGAACATATGTAGGACATGATTTTTTCCTGCAACAGGGAAAATAAAGTATAAGTTTTAAAGATTTATTCTTTAATAAAGGATCTCAAAGCCAGCTTTAGAAAAAGGAAGAAAGGG
+
BCCCCFFFFFFFGGGGGGGGGGHHHHHHHHHHHHHHHHHHHHHHHHHHHHHGGHHHHIIHHHIIIHHHHHHHHHHHHHHHHHHHHHGHHGHHHHHHHHHHHHHHHHHHHHHHHHHHHHHHHHHHHHHHHHHHHHHHHHHHHHHHHHHHHGGHHHHHHHHHHGHHHHHHHHHHHGGHHHHHHHHFHHHHHFHHHHHHHHHHHHHHHHHHHHHHHHHHGHHHHHHHHHHGHEGHHHHFFHHHGGFHHHHHHHG
@M05620:45:000000000-G6HP7:1:1101:16054:8107 1:N:0:100
ATCTCTATCTCCTAAAAACCTGTTTAGATTTGGAGATAGACCTTCAGGTTTTTCATCATTTTCTGCATGAATTATACATTGACCACGTTCCAGCGTGGTCAGTTTGCAGCATTCTGTTATTTTGTTTGACAGAGTGTCTTGTTGAGAACATATGTAGGACATGATTTTTTCCTGCAACAGGGAAAATAAAGTATAAGTTTTAAAGATTTATTCTTTAATAAAGGATCTCAAAGCCAGCTTTAGAAAAAGGA
+
BCCCCFFFFFFFGGGGGGGGGGHHHHHHHHHHHHHHHHHGHHHHHHHHHHHGGHHHHHHHIHIHHHHHHHHHHHHHHHHHHHHHHHGHHHHHHHGGGGHHHHHHHHHHHHHHHHHHHHHHHHHHHHHHHHHHHHHHHHHHHHHHHHHHHHHHHHHHHHHHHHHHHHHHHGHHHHHHHHHHHGGHHHHHHHGGHHHHHGHHHHHHHHHHHHHHHHHHHHHHFHHHHHHHHHHHHHHHHGHHHHHGGHHGGGH
@M05620:45:000000000-G6HP7:1:1101:4209:8108 1:N:0:100
ATCTCTATCTCCTAAAAACCTGTTTAGATTTGGAGATAGACCTTCAGGTTTTTCATCATTTTCTGCATGAATTATACATTGACCACGTTCCAGCGTGGTCAGTTTGCAGCATTCTGTTATTTTGTTTGACAGAGTGTCTTGATGAGAACATATGTAGGACATGATTTTTTCCTGCAACAGGGAAAATAAAGTATAAGTTTTAAAGATTTATTCTTTAATAAAGGATCTCAAAGCCAGCTTTAGAAAAAGGA
+
AAAAAFFFFFFFGG1E1GGGGGHHHH3FGHGF1FGCG1BGEGFGHFH1GGGFFHHHFBHHHHHG2FGHHHHHHGHHHHHHHHHHEG?GGHFG1BEGE@GHHFGGH1FHFHFGHHH2FGHHHHHHGHHHGFFGF0G1GFHHHBGDHFHFHHHFHHHHH1FGHHHHGHHHGGHHHGGCGHFC/CCGC<?<1?1?FHHHFHGFHFBF1GGHHGGHHGHHHHGFGF00CDGHHHHHBGGHHFHHHHBGBGFF:AG
@M05620:45:000000000-G6HP7:1:1101:25404:8111 1:N:0:100
ATCTCTATCTCCTAAAAACCTGTTTAGATTTGGAGATAGACCTTCAGGTTTTTCATCATTTTCTGCATGAATTATACATTGACCACGTGGTCAGTTTGCAGCATTCTGTTATTTTGTTTTACAGATTGTCTTGTTGAGAACATATGTAGGACATGATTTTTTCCTGCAACAGTGAAAATAAAGTATAAGTTTTAAAGATTTATTCTTTAATACAGGATCTCAAAGCCAGCTTTAGAAAATTGAAGAAAGGG
+
BCCCCFFFFFFFGGGGGGGGGGHHHHHHHHHHHHHHHHHHHHHHHHHHHHHGGHHHHHHIHHHIHHHHHHHHHHHHHHHHHHHHHHGH111B@25DFG55B31DH44BF4FHHDHHHHF2434F43FG3GB@FBGH43/433FBFH?G433?2B3E4BD4BB?2F32222023D2GD2D22>@2DD2F>2DHF1=GHBGHHHGB=?HG1GG1<110<C0<<H111/</<.0<<0<<0</00:0<CGGHHHA
@M05620:45:000000000-G6HP7:1:1101:27321:8141 1:N:0:100
ATCTCTATCTCCTAAAAACCTGTTTAGATTTGGAGATAGACCTTCAGGTTTTTCATCATTTTCTGCATGAATTATACATTGACCACGTTCCAGCGTGGTCAGTTTGCAGCATTCTGTTATTTTGTTTGACAGAGTGTCTTGTTGAGAACATATGTAGGACATGATTTTTTCCTGCAACAGGGAAAATAAAGTATAAGTTTTAAAGATTTATTCTTTAATAAAGGATCTCAAAGCCAGCTTTAGAAAAAGGA
+
CCCDCFFFFFFFGGGGGGGGGGHHHHHHHHHHHHHHHHHHHHHHHHHHHHHGGHHHHHHHHHIHHHHHHHHHHHHHHHHHHHHHHHGHHHHHHHGGGGHHHHHHHHHHHHHHHHHHHHHHHHHHHHHHGHHHHHHHHHHHHHHHHHHHHHHHHHHHHHHHHHHHHHHHHGHHHHHHHHHHHGGHHHHHHHHHHHHHHHHHHHHHHHHHHHHHHHHHHHHHHHHHHHHHHHHHHHHHHGHHHHHFHHHHGGG
@M05620:45:000000000-G6HP7:1:1101:27309:8161 1:N:0:100
ATCTCTATCTCCTAAAAACCTGTTTAGATTTGGAGATAGACCTTCAGGTTTTTCATCATTTTCTGCATGAATTATACATTGACCACGTTCCAGCGTGGTCAGTTTGCAGCATTCTGTTATTTTGTTTGACAGAGTGTCTTGTTGAGAACATATGTAGGACATGATTTTTTCCTGCAACAGGGAAAATAAAGTATAAGTTTTAAAGATTTATTCTTTAATAAAGGATCTCAAAGCCAGCTTTAGAAAAAGGA
+
CCCCDFFFFFFFGGGGGGGGGGHHHHHHHHHHHHHHHHHHHHHHHHHHHHHGGHHHHHIHHHHIIHHHHHHHHHHHHHHHHGHHHHGHHHHHHHGFGGHHHHHHHHHHHHHHHHHHHHHHHHHHHHHHHHHHHHHHHHHHHHHHHHHFHHHHHHHHHHHHHHHHHHHHHGHHHHHHHHHHHGGGHHHHHHHHHHHHHFGHHHHHHHHHHHHHHHHHHHHHHHHHHHGHHGHHHHHHHGHHHHHHHGHHGGH
@M05620:45:000000000-G6HP7:1:1101:17964:8167 1:N:0:100
TACCTGTACTGGGGAAGCATTTGAATATCCCCCCATGGTGATGGGGACGGAGAACTGCTCCATAAACACAGGCAACGTGCCTAACTTTCCCGGGAAGATGAAGTCAAAGAGCGACCACAGCTCTTCGGAGGTTATTTTGCATCGGTGAGCCAGACAGAATGATCCGATGAGGGGTGCGAAACTATTTGAGGAAAGGAAGCACCTTTTTATTAAATTTACCTTTTAGCAATCGCCATTCCTACCCTAAAGAT
+
CCCCCFFFFFFFGGGGGGGGGGHHHHHHHHHGGGGHHHGHHHHHHGGGGGGGGHHHHHHHHHHHHHHHHHHHGHHHGHHHHHHHHHHHHHHGGGGGGHHHHHHHHHHHHHHHGGGGGHHHHHHHHHHGGFGCHHHHHHHHHHHGGDGEHGHHHHGHHHHHHHHHHHDGGHHHGGCEGGGGGFGGGGGGGGGFGBFFGGGGFGFFFFFFFFFFFFFFFFFFFFFFFFFFFFFFFFFEFFFFFFFFFFFFFFF
@M05620:45:000000000-G6HP7:1:1101:17947:8169 1:N:0:100
TACCTGTACTGGGGAAGCATTTGAATATCCCCCCATGGTGATGGGGACGGAGAACTGCTCCATAAACACAGGCAACGTGCCTAACTTTCCCGGGAAGATGAAGTCAAAGAGCGACCACAGCTCTTCGGAGGTTATTTTGCATCGGTGAGCCAGACAGAATGATCCGATGAGGGGTGCGAAACTATTTGAGGAAAGGAAGCACCTTTTTATTAAATTTACCTTTTAGCAATCGCCATTCCTACCCTAAAGAT
+
DCDDDFFFFFFFGGGGGGGGGGHHHHHHHHHGGGGHHHGHHHHHHGGGGGGGGHHHHHHHHHHHHHHHHHHHGHHHGHHHHHHHHHHHHHHGGGGGGHHHHHHHHHHHHHHHGGGGGHHHHHHHHHHGGGGEHHHHHHHHHHHGGGGGHHHHHHGHHHHHHHHHHHDGGHHHGGEGGGGGGGGGGGGGGGGCFFGGGGGGGGFFFFFFFHHFFFFFFFFFFFFFHFFFBFFFFFFEFFFFFFFFFFFFFFF
@M05620:45:000000000-G6HP7:1:1101:17468:8176 1:N:0:100
TACCTGTACTGGGGAAGCATTTGAATATCCCCCCATGGTGATGGGGACGGAGAACTGCTCCATAAACACAGGCAACGTGCCTAACTTTCCCGGGAAGATGAAGTCAAAGAGCGACCACAGCTCTCGGAGGTTATTTTGCATCGGTGAGCCAGACAGAATGATCCGATGAGGGGTGCGAAACTATTTGAGGAAAGGAAGCACCTTTTTATTAAATTTACCTTTTAGCAATCGCCATTCCTACCCTAAAGATC
+
DCDCDFFFFFFFGGGGGGGGGGHHHHHHHHHGGGGHHHGHHHHHHGGGGGGGGHHHHHHHHHHHHHHHHHHHGHHHGHHHHHHHHHHHHHHGGGGGGHHHHHHHHHHHHHHHGGGGGHHHHHHHHGGGGGGHHHHHHHHHHHGGGGGHHHHHHGHHHHHHHHHHHGGGHHHGGEEGGGFGGGGGGHGGGGGGGGGGGGGFFFFFFFFFHHHFFFFFFFFFFFFFFFFFFFFFFFFFFFFHFFFFFFFFFFF
@M05620:45:000000000-G6HP7:1:1101:3964:8192 1:N:0:100
ATCTCTATCTCCTAAAAACCTGTTTAGATTTGGAGATAGACCTTCAGGTTTTTCATCATTTTCTGCATGAATTATACATTGACCACGTTCCAGCGTGGTCAGTTTGCAGCATTCTGTTATTTTGTTTGACAGAGTGTCTTGTTGAGAACATATGTAGGACATGATTTTTTCCTGCAACAGGGAAAATAGAGTATAAGTTTTAAAGATTTATTCTTTAATAAAGGATCTCAAAGCCAGCTTTAGAAAAAGGA
+
?ABBBFBFFFFFGGFGGGEEFGFFFFFHHHHHGGCGBFGCGHHFFGHFFHHGGHHHHHHGHHFHHFGHHGHGHFHHFFHHHEFGFFEGHHHHHFFEEGGFFHEHFDBGGBCF4FHHGFHHHHGHGEFGEGFHHHHHHGHFGFGG4GFDFF3FFHF4FGFCGHHHFHGHH@GFGHHHDF<GHGFEEBGF1<??<FDFG>GHHGEEGFHGFBGHHHHHFHHEFBHF/GFGDFFFGC.::CGGHHHGFHECAD9
@M05620:45:000000000-G6HP7:1:1101:24770:8205 1:N:0:100
ATCTCTATCTCCTAAAAACCTGTTTAGATTTGGAGATAGACCTTCAGGTTTTTCATCATTTTCTGCATGAATTATACATTGACCACGTTCCAGCGTGGTCAGTTTGCAGCATTCTGTTATTTTGTTTGACAGAGTGTCTTGTTGAGAACATATGTAGGACATGATTTTTTCCTGCAACAGGGAAAATAAAGTATAAGTTTTAAAGATTTATTCTTTAATAAAGGATCTCAAAGCCAGCTTTAGAAAAAGGA
+
?3AABFFFFFFFGGFFGGGGGGHHHHFHHCHHFHHHHHHHHHGHHHHGGHHGGHHHHHHHHHHHHGFHHFHHHGHGHHHHHHHHFHGEGHHHHGGGGGHHHHGHGHGHHHHDHHHHHHHHHHHFGHHHHHGHHHHHHHHHHHGHHHGHHHHHHHHGHHHHHHHHHEHHGGHHHHHGHHHGHGEFHHHFGGHFGGGFHFGHHGGGHHGHHHHHHFGHHHHHDHHHEHGGFHHGHHGHHGECHGHHBCFCDGH
@M05620:45:000000000-G6HP7:1:1101:24789:8206 1:N:0:100
ATCTCTATCTCCTAAAAACCTGTTTAGATTTGGAGATAGACCTTCAGGTTTTTCATCATTTTCTGCATGAATTATACATTGACCACGTTCCAGCGTGGTCAGTTTGCAGCATTCTGTTATTTTGTTTGACAGAGTGTCTTGTTGAGAACATATGTAGGACATGATTTTTTCCTGCAACAGGGAAAATAAAGTATAAGTTTTAAAGATTTATTCTTTAATAAAGGATCTCAAAGCCAGCTTTAGAAAAAGGA
+
CCDCDFFFFFFFGGGGGGGGGGHHHHHHHHHHHHHHHHHHHHHHHHHHHHHGGHHHHHHHHHIIIHHHHHHHHHHHHHHHHHHHHHGHHHHHHHGGGGHHHHHHHHHHHHHHHHHHHHHHHHHHHHHHHHHHHHHHHHHHHHHHHHHHHHHHHHHHHHHHHHHHHHHHHGHHHHHHHHGHHGGHHHHHHHHHHHHHHHHHHHHHHHHHHHHHHHHHHHHHHHHHHHHHHHHHHHHHHGHHHHHHHHHHGGH
@M05620:45:000000000-G6HP7:1:1101:3966:8210 1:N:0:100
ATCTCTATCTCCTAAAAACCTGTTTAGATTTGGAGATAGACCTTCAGGTTTTTCATCATTTTCTGCATGAATTATACATTGACCACGTTCCAGCGTGGTCAGTTTGCAGCATTCTGTTATTTTGTTTGACAGAGTGTCTTGTTGAGAACATATGTAGGACATGATTTTTTCCTGCAACAGGGAAAATAAAGTATAAGTTTTAAAGATTTATTCTTTAATAAAGGATCTCAAAGCCAGCTTTAGAAAAAGGA
+
CCDDDFFFFFFFGGGGGGGGGGHHHHHHHHHHHHHGHHHHHHHHHHHHHHHGGHHHHHHHHHHHHHHHHHHHHHHHHHHHHHHHHHGHHHHHHHGGGGHHHHHHHHHHHHHHHHHHHHHHHHHHHHHHHHGHHHHHHHHHHHHHHHGHHHHHHHHHHHHHHHHHHHHHHGHHHHHHHHHHHGGHGGGHHFHHHHHHHGHHHHHHHHHHHHHHHHHHHEHHHGHGHHHHHHHHHHHHHGHHHHHFHHHGGGH
@M05620:45:000000000-G6HP7:1:1101:4627:8211 1:N:0:100
TACCTGTACTGGGGAAGCATTTGAATATCCCCCCATGGTGATGGGGACGGAGAACTGCTCCATAAACACAGGCAACGTGCCTAACTTTCCCGGGAAGATGAAGTCAAAGAGCGACCACAGCTCTCGGAGGTTATTTTGCATCGGTGAGCCAGACAGAATGATCCGATGAGGGGTGCGAAACTATTTGAGGAAAGGAAGCACCTTTTTATTAAATTTACCTTTTAGCAATCGCCATTCCTACCCTAAAGATC
+
CCCCDFFFFFFFGGGGGGGGGGHHGGHHHHHGGGGHHHBGFGHHHGGGGGGGGHHHHHHHHHHHHHHHHHHHGGHHGHHHHHHHHHHHHGHGGGGGGHHHGHHHHHHHHHHHGGGGGHGHHHHHHGGDGGCHHHHHHHHFFHGGGGGHHHHHHGHHHHHHGHHHHGGGHHHGGEGGGGGCGGGGGHHGGGBGFGGGGGGGGFFFFFFFFFFFFFFHFFFFFFFFFFFFFFFFFFFFFFFFFFFFFFFFFFF
@M05620:45:000000000-G6HP7:1:1101:18735:8221 1:N:0:100
CATCCTGACCCTGAAGTACCCCATTGAGCATGGCATCGTCACCAACTGGGACGACATGGAGAAGATCTGGCACCACACCTTCTACAACGAGCTGCGCGTGGCCCCGGAGGAGCACCCAGTGCTGCTGACCGAGGCCCCCCTGAACCCCAAGGCAACCAAGGGAAAGAGACCCAAGGTAGGGCCCGGCCAACGCCCGGGCCCCCCCCGCCCTTTCCCCGGCCATTTCCTGCCCGGCTGGATTTTTGCAATTA
+
BBCCCFFFFFFFGGGGGFGGGGGHHHHHHHHHHHHHHGHHHGHHHGHHHHHHGGGGGHHHHHHHHHHGHHHHHGHHHGGHHHHHHHHHGGGGGHHGGGGGGGHHGGGGGGGGHHHHGGHGHHHHHHHHHHGGGGGGGGGGGGHHHHG.E.C.;.C........;..////....;.000;./.-;-;--...;@9-----;--;@---:-CF9FFF/---9-;BF0000:A.A--@-..;B000-000;:0
@M05620:45:000000000-G6HP7:1:1101:24788:8226 1:N:0:100
ATCTCTATCTCCTAAAAACCTGTTTAGATTTGGAGATAGACCTTCAGGTTTTTCATCATTTTCTGCATGAATTATACATTGACCACGTTCCAGCGTGGTCAGTTTGCAGCATTCTGTTATTTTGTTTGACAGAGTGTCTTGTTGAGAACATATGTAGGACATGATTTTTTCCTGCAACAGGGAAAATAAAGTATAAGTTTTAAAGATTTATTCTTTAATAAAGGATCTCAAAGCCAGCTTTAGAAAAAGGA
+
BCCDCFFFFFFFGGGGGGGGGGHHHHHHHHHHHGHHHHHHHHHHHHHHHHHGGHHHHHIHHIHHIHHHHHHHHHHHHHHHHHHHHHGHHHHHHHGGGGHHHHHHHHHGHHHHHHHHHHHHHHHHHHHHGHHHHHHHHHHHHHHHHHHHHHHHHHHHHHHHHHHHHHHHHGHHHHHHHHHHHGGHHHHHFFHHHHHHHHHHHHHHHHHHHHHHHGHHHGHHHHHHHHHHHGHFHHHHHGHHHHHGHGHGGGH
@M05620:45:000000000-G6HP7:1:1101:10100:8261 1:N:0:100
TACCTGTACTGGGGAAGCATTTGAATATCCCCCCATGGTGATGGGGACGGAGAACTGCTCCATAAACACAGGCAACGTGCCTAACTTTCCCGGGAAGATGAAGTCAAAGAGCGACCACAGCTCTTCGGAGGTTATTTTGCATCGGTGAGCCAGACAGAATGATCCGATGAGGGGTGCGAAACTATTTGAGGAAAGGAAGCACCTTTTTATTAAATTTACCTTTTAGCAATCGCCATTCATACCCTAAAGAT
+
CCCCDFFFFFFFGGGGGGGGGGHHHHHHHHHGGGGHHHFHHHHHHGGGGGGGGHHHHHHHHHHHHHGHGHGHGHHHGHHHHHHHHHHHHHHGGGGGGHHHGHHHHHHHHHHGGGGGGHHHHHHGHHHGGGGGHHHHHHHHHHHGGGGEHGHHHGGHHHHGHHHHHHEGGHHHGGEEGGDGGGGFFGGGGFGFGFFFFGGGFGFFFFFFFFFFFFFFFFFFFFFFFFFFFFFEFFFEFFFFFFFFFFFFFFF
@M05620:45:000000000-G6HP7:1:1101:26353:8265 1:N:0:100
TACCTGTACTGGGGAAGCATTTGAATATCCCCCCATGGTGATGGGGACGGAGAACTGCTCCATAAACACAGGCAACGTGCCTAACTTTCCCGGGAAGATGAAGTCAAAGAGCGACCACAGCTCTCGGAGGTTATTTTGCATCGGTGAGCCAGACAGAATGATCCGATGAGGGGTGCGAAACTATTTGAGGAAAGGAAGCACCTTTTTATTAAATTTACCTTTTAGCAATCGCCATTCCTACCCTAAGATCG
+
DCCCCFFFFFFFGGGGGGGGGGHHHHHHHHHGGGGHHHHHHHHHHGGGGGGGGHHHHHHHHHHHHHHHHHHHGHHHGHHHHHHHHHHHHHHGGGFGGHHHHHHHHHHHHHHHGGGGGHHHHHHHHGGGGGFHHHHHHHHHHHGGGGGHHHHHHGHHHHHHHHHHHGGGHHHGGGGGGGGGGGGGHHHGGGCGGGGGGGGGGFFFFFFFFFHFFFFFFFFFFFFFFFFFFFFFFFFFFFFFFFFFFFFFFFF
@M05620:45:000000000-G6HP7:1:1101:15812:8266 1:N:0:100
CATCCTGACCCTGAAGTACCCCATTGAGCATGGCATCGTCACCAACTGGGACGACATGGAGAAGATCTGGCACCACACCTTCTACAACGAGCTGCGCGTGGCCCCGGAGGAGCACCCAGTGCTGCTGACCGAGGCCCCCCTGAACCCCAAGGCCAACAGAGAGAAGATGACTCAGGTGAGGCTCGGCCGACGCCCGTGCTCCTCCCGTCCTTTCCCCAGTCATTTTCTGCCCGGCTTGATTTCTGACATTA
+
CDEEDFFFFFFFGGGGGGGGGGGHHHHHHHHHHHHHHGHHHGHHHGHHHHHHGGGGGHHHHHHHHHHHHHHHHGHHHGGHHHHHHHHHGGGGGHHGGGGGGGHHGGGGGGGGHHHHGGHGHHHHHHHHHHGGGGGGGGGGGGHHHHGGGGHGHHGGGGGGGGGGGGGGGGGGGGGGHGGGGGGGFFFFFFFFFFFFFFFFFFFFFFFFFFFFFFFFFFFFFFFFFFFFFFFFFFFFFFFFFFFFFFFFFF1
@M05620:45:000000000-G6HP7:1:1101:25897:8273 1:N:0:100
CATCCTGACCCTGAAGTACCCCATTGAGCATGGCATCGTCACCAACTGGGACGACATGGAGAAGATCTGGCACCACACCTTCTACAACGAGCTGCGCGTGGCCCCGGAGGAGCACCCAGTGCTGCTGACCGAGGCCCCCCTGAACCCCAAGGCCAACAGAGAGAAGATGACTCAGGTGAGGCTCGGCCGACGCCCGTGCTCCTCCCGTCCTTTCCCCAGTCATTTTCTGCCCGGCTTGATTTCTGACATTA
+
BBBBBFFFFFFFGGGGGGGGGGGHHHHHHGHHGFHHHGHHGGHHHGGHHHHHGGGGGHGHGGFFGHHHHHHHHGGHHGGHHHHHHHGHGFEGGHHGGGGGFGHHGGGGCGGGGHHHGGHHHHHHHHHHHHGGGGGGGGGGGGHEHHGGG?ECGHG.EEFGEFG.FFFFFGGGGGGGGGGFGGGGFFFFA--BCFFF;A?EBFFFFF..;A.B9FFFF.DBF/FBFFFFFBFED=@D-@9;BFBFF/9BFF/
@M05620:45:000000000-G6HP7:1:1101:15827:8276 1:N:0:100
CATCCTGACCCTGAAGTACCCCATTGAGCATGGCATCGTCACCAACTGGGACGACATGGAGAAGATCTGGCACCACACCTTCTACAACGAGCTGCGCGTGGCCCCGGAGGAGCACCCAGTGCTGCTGACCGAGGCCCCCCTGAACCCCAAGGCCAACAGAGAGAAGATGACTCAGGTGAGGCTCGGCCGACGCCCGTGCTCCTCCCGTCCTTTCCCCAGTCATTTTCTGCCCGGCTTGATTTCTGACATTT
+
AAABBFFFFFFFGGGGGGGGGGGHHHHHHGHHHHHHHGHHHGHHHGHHGHGHGGGGGHHHHHHHHHHHHHHHHGHHHGGHHHHFHHHHGGGGGHHGGGEGGGHHGGGGGGGGHHHHGGHFGHHHHHGHHHGGGGGGGGFGGGHHHHGGGGHEHGGEGGGGGGGGFGGGGGEGGGGGGGGGGGGGFFFFFAFFFFFFFFDFFFFFFFD9AFDFFFFFFFFFF///BFFFFFFFDFFCAD.:FFF////BFF/
@M05620:45:000000000-G6HP7:1:1101:15801:8284 1:N:0:100
CATCCTGACCCTGAAGTACCCCATTGAGCATGGCATCGTCACCAACTGGGACGACATGGAGAAGATCTGGCACCACACCTTCTACAACGAGCTGCGCGTGGCCCCGGAGGAGCACCCAGTGCTGCTGACCGAGGCCCCCCTGAACCCCAAGGCCAACAGAGAGAAGATGACTCAGGTGAGGCTCGGCCGACGCCCGTGCTCCTCCCGTCCTTTCCCCAGTCATTTTCTGCCCGGCTTGCTTTCTGACATTT
+
AAAACFFFFFFFGGGGGGGGGGGHHHHHHHHHHHHHHGHHHGHGHGHHHHHHGGGGGHGHHGHHHHHHHHHCGGGHHGGHHHHHHGHHGGGGGHHGGGEEGGHHGGGGGGGGHHHHGGHGHFGHHHHHHHGFGGGGGGGGFGHHHHGGGGHGHHGGGGGFGGFGGFFBFGGGGGGGGGGGGGGGFFFFF>AFCCFBDDDFFFFFFFFFFFFFFFFFFFDBFBFF/BBFFEFFFFCFFF.BBFFBB/F9BF/
@M05620:45:000000000-G6HP7:1:1101:13671:8296 1:N:0:100
ATCTCTATCTCCTAAAAACCTGTTTAGATTTGGAGATAGACCTTCAGGTTTTTCATCATTTTCTGCATGAATTATACATTGACCACGTTCCAGCGTGGTCAGTTTGCAGCATTCTGTTATTTTGTTTGACAGAGTGTCTTGTTGAGAACATATGTAGGACATGATTTTTTCCTGCAACAGGGAAAATAAAGTATAAGTTTTAAAGATTTATTCTTTAATAAAGGATCTCAAAGCCAGCTTTAGAAAAAGGA
+
CCCCCFFFFFFFGGGGGGGGGGHHHHHHHHHHHHHHHHHHHHHHHHHHHHHGGHHHHHHHHHHHHHHHHHHHHHHHHHHHHHHHHHGHHHHHHHGGGGHHHHHHHHHHHHHHHHHHHHHHHHHHHHHHHHHHHHHHHHHHHHHHHHHHHHHHHHHHHHHHHHHHHHHHHGHHHHHHHHHHHGGHHHHHHHHHHHHHHGHHHHGHHHHHHHHHHHHHHHHHHHHHHHGHHGHHHGHHHGHHHHHHHHHHGGH
@M05620:45:000000000-G6HP7:1:1101:13151:8298 1:N:0:100
ATCTCTATCTCCTAAAAACCTGTTTAGATTTGGAGATAGACCTTCAGGTTTTTCATCATTTTCTGCATGAATTATACATTGACCACGTTCCAGCGTGGTCAGTTTGCAGCATTCTGTTATTTTGTTTGACAGAGTGTCTTGTTGAGAACATATGTAGGACATGATTTTTTCCTGCAACAGGGAAAATAAAGTATAAGTTTTAAAGATTTATTCTTTAATAAAGGATCTCAAAGCCAGCTTTAGAAAAAGGA
+
CCDCDFFFFFFFGGGGGGGGGGHHHHHHHHHHHHHHHHHHHHHHHHHHHHHGGHHHHHHIHIIIHHHHHHHHHHHHHHHHHHHHHHGHHHHHHHGFGGHHHHHHHHHHHHHHHHHHHHHHHHHHHHHHHHHHHHHHHHHHHHHHHHHHHHHHHHHHHHHHHHHHHHHHHGHHHHHHHHHHHGGHHHHHHHHHHHGHHGHHHHHHHHHHHHHHHHHHHHHHHHHHHHHHHGHHHHHHHGHHHHHHHHHHGGH
@M05620:45:000000000-G6HP7:1:1101:11871:8309 1:N:0:100
ATCTCTATCTCCTAAAAACCTGTTTAGATTTGGAGATAGACCTTCAGGTTTTTCATCATTTTCTGCATGAATTATACATTGACCACGTTCCAGCGTGGTCAGTTTGCAGCATTCTGTTATTTTGTTTGACAGAGTGTCTTGTTGAGAACATATGTAGGACATGATTTTTTCCTGCAACAGGGAAAATAAAGTATAAGTTTTAAAGATTTATTCTTTAATAAAGGATCTCAAAGCCAGCTTTAGAAAAAGGA
+
CCCCCFFFFFFFGGGGGGGGGGHHHHHHHHHHHHHHHHHHHHHHHHHHHHHGGHHHHIHHHIHHIHHHHHHHHHHHHHHHHHHHHHGHHHHHHHGGGGHHHHHHHHHHHHHHHHHHHHHHHHHHHHHHHHHHHHHHHHHHHHHHHHHHHHHHHHHHHHHHHHHHHHHHHGHHHHHHHHHHHGGHHHHHHHHHHHHGHGHHHHHHHHHHHHHHHHHHHHHHHHHHHHHHHGHHHHGHHGHHHHHHHHHHGGH
@M05620:45:000000000-G6HP7:1:1101:11843:8312 1:N:0:100
ATCTCTATCTCCTAAAAACCTGTTTAGATTTGGAGATAGACCTTCAGGTTTTTCATCATTTTCTGCATGAATTATACATTGACCACGTTCCAGCGTGGTCAGTTTGCAGCATTCTGTTATTTTGTTTGACAGAGTGTCTTGTTGAGAACATATGTAGGACATGATTTTTTCCTGCAACAGGGAAAATAAAGTATAAGTTTTAAAGATTTATTCTTTAATAAAGGATCTCAAAGCCAGCTTTAGAAAAAGGA
+
>ABBBFBFFFFFGGFGFGEGGGHHHFF4FHHHGBFHG5F5FGHHHHHFHHHGGH5FH5GGHHHHBHFHFD5FG5F5F5FHB5FG3GEGHHG5GHGFGGHHFGHHHHHHHHGHHHHHFHFHHHHHHHHHBHHGHHHHHFHHHHHH4FG?GHHBHHHHHGBHFGHBGHHHHGGHHHHFHHHHHGGH/0F1FFHHHHFHGHGHHBG111FGHHHHHHHHF0DGDDFF/<GHHGHHHHHHHGHHH0;CCCHG.:;
@M05620:45:000000000-G6HP7:1:1101:13172:8313 1:N:0:100
TACCTGTACTGGGGAAGCATTTGAATATCCCCCCATGGTGATGGGGACGGAGAACTGCTCCATAAACACAGGCAACGTGCCTAACTTTCCCGGGAAGATGAAGTCAAAGAGCGACCACAGCTCTCGGAGGTTATTTTGCATCGGTGAGCCAGACAGAATGATCCGATGAGGGGTGCGAAACTATTTGAGGAAAGGAAGCACCTTTTTATTAAATTTACCTTTTAGCAATCGCCATTCCTACCCTAAAGATC
+
BBBBAFFFFFFFG?FECGGEGFHHHFHFHHHGGGGHHHFFGFHHGGGGGGDGGHHHGHHGHF5GHHHHGGHHGGGHCHHGHFHHH3FGBDFGGGCEGFHHFFHBGGFHHFFEGGGGGHHHAGHHHGGGGGCHGHHHHHFBGFGGGGGFGHHHHGHCGHGGHFHHHGFGHHHGGEGF@G@AGGGGGGGGEF0FFFABFFGFBEFFFFFFFFFFFFFFFEFFFFFFFFFFFFEEDFFFFFFFFFFFFFFFFFF
@M05620:45:000000000-G6HP7:1:1101:13828:8331 1:N:0:100
TACCTGTACTGGGGAAGCATTTGAATATCCCCCCATGGTGATGGGGACGGAGAACTGCTCCATAAACACAGGCAACGTGCCTAACTTTCCCGGGAAGATGAAGTCAAAGAGCGACCACAGCTCTCGGAGGTTATTTTGCATCGGTGAGCCAGACAGAATGATCCGATGAGGGGTGCGAAACTATTTGAGGAAAGGAAGCACCTTTTTATTAAATTTACCTTTTAGCAATCGCCATTCCTACCCTAAAGATC
+
>AAAADFFFFFFGCFCAFAEFEGFBGDGGGFGGGEHFGHFHFDCGCEEGGGFCHHFBEGHCGF2GBG1GHFHFGHHEFCCCD1@FDFDFHHC/E/E?GGHF>1BFG2FHBGHCCCG/FCCGFFHHCGG/CCGBGFFGGH1FF?AC.<FFHHHCEHE/CFF0DBGA.CCCHGC?ACA9.A??FGFFFF09;0//:./FFGBFFF/9:F-BFB/9;FF/BBB9FF/FBB/BF-AB9;FFFF/9-AFB-/;FBB
@M05620:45:000000000-G6HP7:1:1101:13837:8347 1:N:0:100
TACCTGTACTGGGGAAGCATTTGAATATCCCCCCATGGTGATGGGGACGGAGAACTGCTCCATAAACACAGGCAACGTGCCTAACTTTCCCGGGAAGATGAAGTCAAAGAGCGACCACAGCTCTCGGAGGTTATTTTGCATCGGTGAGCCAGACAGAATGATCCGATGAGGGGTGCGAAACTATTTGAGGAAAGGAAGCACCTTTTTATTAAATTTACCTTTTAGCAATCGCCATTCCTACCCTAAAGATC
+
DCCDDFFFFFFFGGGGGGGGGGHHHHHHHHHGGGGHHHGHHHHHHGGGGGGGGHHHHHHHHHHHHHHHHHHHGHHHGHHHHHHHHHHHHHHGGGGGGHHHHHHHHHHHHHHHGGGGGHHGHHHHHGGGGGEHHHHHHHHHHHGGGGGHHHHHHGHHHHHHHHHHHGGGHHHGGFGGGGGGGGGGHHGFFGGGGGGGGGGFGFFFFFFFFFFFFFFFHFFFFFFFFFFFFFFFFFFFHFFFFFFFFFFFFFF
@M05620:45:000000000-G6HP7:1:1101:19906:8370 1:N:0:100
AGATTACTGCAACAGTTCCCCCTGGACCTGGAAAAGTTTCTTGCCTGGCTTACAGAAGCTGAAACAACTGCCAATGTCCTACAGGATGCTACCCGTAAGGAAAGGCTCCTAGAAGACTCCAAGGGAGTAAAAGAGCTGATGAAACAATGGCAAGTAAGTCAGGCATTTCCGCTTTAGCACTCTTGTGGATCCAATTGAACAATTCTCAGCATTTGTACTTGTAACTGACAAGCCAGGGACAAAACAAAGAT
+
ABACCFFFFFFFGGGGGGGGGGGGHGHHHHHHHHHHHHHHHHHHHHHFHHHHHHGHHHHHHHHHHHHHHHHHHHHHHHHHHHHHHHHHHHHHHHGGGGHHHHHHHHHHGHHHHHHHHHHHHHHGGGGGHHHHHGHHHHHHHHHHHHHHHHHHHGHHHHHHHHGGHHHHHHGGGGGHGHHHHHHHHHHGHHHHHHHHHGGHHHHHHHHHHHHHHHHHHFHHHHHHHHHHGHHHFGGGGGGGGGGGGGGGGGF
@M05620:45:000000000-G6HP7:1:1101:13632:8372 1:N:0:100
ACCTGTACTGGGGAAGCATTTGAATATCCCCCCATGGTGATGGGGACGGAGAACTGCTCCATAAACACAGGCAACGTGCCTAACTTTCCCGGGAAGATGAAGTCAAAGAGCGACCACAGCTCTCGGAGGTTATTTTGCATCGGTGAGCCAGACAGAATGATCCGATGAGGGGTGCGAAACTATTTGAGGAAAGGAAGCACCTTTTTATTAAATTTACCTTTTAGCAATCGCCATTCCTACCCTAAAGATCG
+
AAAAAFFFFFFAGCE1GCGGG3EG3FEFHHGGGECGHBFBGGHHGEGGGCE/FBDFDGGGGFHGHFGHECHECGE@>/>GD1GHFHH1GHEGG/EEAGHBGF2BFGHDFFGEEGGCGGHEGGDFAF/BC/FFGHHHDEHHGFGCCAG1FBGAEHGHHF<DDFHH.CC:GFGG.A.@.A@?FFGGGGBEGBFGFF/;99FFGBFFFFEFF/FF/FF/BF/FFFB/BFFB9AAAFEFBFFFFFFFFFF/FFB-
@M05620:45:000000000-G6HP7:1:1101:21832:8381 1:N:0:100
TACCTGTACTGGGGAAGCATTTGAATATCCCCCCATGGTGATGGGGACGGAGAACTGCTCCATAAACACAGGCAACGTGCCTAACTTTCCCGGGAAGATGAAGTCAAAGAGCGACCACAGCTCTCGGAGGTTATTTTGCATCGGTGAGCCAGACAGAATGATCCGATGAGGGGTGCGAAACTATTTGAGGAAAGGAAGCACCTTTTTATTAAATTTACCTTTTAGCAATCGCCATTCCTACCCTAAAGATC
+
>A?A1DDFFD31F1F111FAA3FGGHD33BAAEEAA00FFHDA1/EC//AEGAGH111FGA1AF11F10?B>>FC>E>///FGFGHDEE@1E/>//E0FFBBBGGEHHFHF0>CGGGHHHHHHHHGGGGGCHHHHHHHHGHHGGGGGHHHHHHGHHHHGHHHHHHGGGHHHGGEGGGGGGGGGGGGGGFGFGGGGGGGGGGFFFFFFFFFFFFFFFFFFFFFFFFFF9FFEFFFFFFFFFFFFFFFFFFFF
@M05620:45:000000000-G6HP7:1:1101:19905:8390 1:N:0:100
AGATTACTGCAACAGTTCCCCCTGGACCTGGAAAAGTTTCTTGCCTGGCTTACAGAAGCTGAAACAACTGCCAATGTCCTACAGGATGCTACCCGTAAGGAAAGGCTCCTAGAAGACTCCAAGGGAGTAAAAGAGCTGATGAAACAATGGCAAGTAAGTCAGGCATTTCCGCTTTAGCACTCTTGTGGATCCAATTGAACAATTCTCAGCATTTGTACTTGTAACTGACAAGCCAGGGACAAAACAAAGAT
+
ABBCCFFFDFFFGGGFGGGGGGGGHHHHHHHHHHHHFHHHHHHHHHHHHHHHHHHGHHHHHGHGHHGHHHHHHHHHHHHHHHHHGGHHHHHHHHGFGGHHGHHHHHHHGHGHHHHHHHHHHGHGGEGEFHGHHGHHHHHHFHGGHFGHGHHGHGGFFHFGFHGHGHHHHHGGGGGHHHFGHHGHHFHGHHHHECHGGFFGHFHFHHHFHHGHHFHHHGHHHHFFHHHFHFFGEGFGGGGGGGFFFEEGGGF
@M05620:45:000000000-G6HP7:1:1101:17632:8390 1:N:0:100
CATCCTGACCCTGAAGTACCCCATTGAGCATGGCATCGTCACCAACTGGGACGACATGGAGAAGATCTGGCACCACACCTTCTACAACGAGCTGCGCGTGGCCCCGGAGGAGCACCCAGTGCTGCTTACCGAGGCCCCCCTGAACCCCCAGGCCAACAGAGTGAAGATGACTCAGGTCAGGCTCGGCCGACGCCCGGTCTCCTCCCGTCCTTTCCCCAGTCATTTTCTGCCCGGCTTCATTTCTGCCATTA
+
1>1>AF1@FCF>1EF1AFGGGGCFGB1BB1BGCH0GFAFEGGF1/AFG0C0A//A/A101A10BBAFFHFG0@F0G/EEGFFF2@B1B///>E@BE?EGEE/<<<E//</?///<//<<F11GHFH<1<???-><.<A?<@./0/.::-A...;;C9;///0=0B09;B0C0909/0/99FBF.---9;@--;-9--9-;///-/9-;9AAB///9-B-999B//;FF///9--;---/;BB/////////
@M05620:45:000000000-G6HP7:1:1101:20190:8394 1:N:0:100
TACCTGTACTGGGGAAGCATTTGAATATCCCCCCATGGTGATGGGGACGGAGAACTGCTCCATAAACACAGGCAACGTGCCTAACTTTCCCGGGAAGATGAAGTCAAAGAGCGACCACAGCTCTCGGAGGTTATTTTGCATCGGTGAGCCAGACAGAATGATCCGATGAGGGGTGCGAAACTATTTGAGGAAAGGAAGCACCTTTTTATTAAATTTACCTTTTAGCAATCGCCATTCCTACCCTAAAGATC
+
DCCCDFFFFFFFGGGGGGGGGGHHHHHHHHHGGGGHHHGHHHHHHGGGGGGGGHHHHHHHHHHHHHHHHHHHGHHHGHHHHHHHHHHHHHHGGGGGGHHHHHHHHHHHHHHHGGGGGHHHHHHHHGGGGGEHHHHHHHHGHHGGGGGHHHHHHGHHHHHHHHHHHGGGHHHGGEFGGGGGGGGHHHHHGGGGGGFGGGGFGFFFFFFFHFFFFFFFFFFFFFFFFFFFFFFFFFFFFFFFFFFFFFFFFFF
@M05620:45:000000000-G6HP7:1:1101:25144:8410 1:N:0:100
TACCTGTACTGGGGAAGCATTTGAATATCCCCCCATGGTGATGGGGACGGAGAACTGCTCCATAAACACAGGCAACGTGCCTAACTTTCCCGGGAAGATGAAGTCAAAGAGCGACCACAGCTCTCGGAGGTTATTTTGCATCGGTGAGCCAGACAGAATGATCCGATGAGGGGTGCGAAACTATTTGAGGAAAGGAAGCACCTTTTTATTAAATTTACCTTTTAGCAATCGCCATTCCTACCCTAAAGATC
+
BBBBBFFFFFFFGGGGGGFGGGHHHHHHHHHGGGGHHHGHHHHHHGGGGGGGGHHHHHHHHHHHHHHHHHHHGHHHGHHHHHHHHHHHHHHGGGGGGHHHHHHHHHHHHHHHGGGGGHHHHHHHHGGGGGGHHHHHHHHHHHGGGGGHHHHHHGHHHHHHHHHHHGGGHGHGGGGGGGGGGGGGGGGGGGFGGGGGGGGGGFFFFFFFFFFFFFFFFFFFFFFFFFFFFFFFFDEFFFFFFFFFFFFFFFF
@M05620:45:000000000-G6HP7:1:1101:25126:8416 1:N:0:100
TACCTGTACTGGGGAAGCATTTGAATATCCCCCCATGGTGATGGGGACGGAGAACTGCTCCATAAACACAGGCAACGTGCCTAACTTTCCCGGGAAGATGAAGTCAAAGAGCGACCACAGCTCTCGGAGGTTATTTTGCATCGGTGAGCCAGACAGAATGATCCGATGAGGGGTGCGAAACTATTTGAGGAAAGGAAGCACCTTTTTATTAAATTTACCTTTTAGCAATCGCCATTCCTACCCTAAAGATC
+
AAAABFFFFFFBEEGEFFGGGGHHHHHHHHHGGGGHHHGGHFFFAEFGC?EFGHHHFHHHHGHHGGHHHHHFGHGHEHAHHFHHHHHHHHHDGGGGGGHHHHHHGHHFHHHHGGGGGHHHHHHHHGGGGGGHHHHHHHGGHHGGGFEHHHGHHGHHHHHEGGHHHGGGHHHGGFGGBFGGGGGGGGFGGGFGFAFFB;EFFFFFFFFFFFFFFFFFFFFFFFFF/BFFFFFFFFFFFFFFFFFFFFFFFFF
@M05620:45:000000000-G6HP7:1:1101:17633:8416 1:N:0:100
CATCCTGACCCTGAAGTACCCCATTGAGCATGGCATCGTCACCAACTGGGACGACATGGAGAAGATCTGGCACCACACCTTCTACAACGAGCTGCGCGTGGCCCCGGAGGAGCACCCAGTGCTGCTGACCGAGGCCCCCCTGAACCCCAAGGCCAACAGAGAGAAGATGACTCAGGTGAGGCTCGGCCGACGCCCGTGCTCCTCCCGTCCTTTCCCCAGTCATTTTCTGCCCGGCTTGATTTCTGACATTA
+
CCDDDFFFFFFFGGGGGGGGGGGHHHHHHHHHHHHHHGHHHGHHHGHHHHHHGGGGGHHHHHHHHHHHHHHHHGHHHGGHHHHHHHHHGGGGGHHGGGGGGGHHGGGGGGGGHHHHGGHHHHHHHHHHHHGGGGGGGGGGGGHHHHGGGGHGHHGGGGGGGGGGGGGGGGGGGGGGHGGGGGGGFFFFFFFFFFFFDFFFFFFFFFFFFFFFFFFFFFFFFFFFFHFHFFFFFFFFAF?FFFFFFFFFFF0
@M05620:45:000000000-G6HP7:1:1101:17230:8440 1:N:0:100
ATCTCTATCTCCTAAAAACCTGTTTAGATTTGGAGATAGACCTTCAGGTTTTTCATCATTTTCTGCATGAATTATACATTGACCACGTTCCAGCGTGGTCAGTTTGCAGCATTCTGTTATTTTGTTTGACAGAGTGTCTTGTTGAGAACATATGTAGGACATGATTTTTTCCTGCAACAGGGAAAATAAAGTATAAGTTTTAAAGATTTATTCTTTAATAAAGGATCTCAAAGCCAGCTTTAGAAAAAGGA
+
BCCCCFFFFFFFGGGGGGGGGGHHHHHHHHHHHHHHHHHHHHHHHHHHHHHGGHHHHIHHHHIHHHHHHHHHHHHHHHHHHHHHHHGHHHHHHHGGGGHHHHHHHHHHHHHHHHHHHHHHHHHHHHHHGHHHHHHHHHHHHHHHHHHHHHHHHHHHHHHHHHHHHHHHHGHHHHHHHHHHHGGHHHHHGHHHHHHHHHHHHHGHHHHHHHHHHHHHHHHHHHHHHHHHHGHHHHHHHGHHHHHHHHHGGGH
@M05620:45:000000000-G6HP7:1:1101:5072:8446 1:N:0:100
AGATTACTGCAACAGTTCCCCCTGGACCTGGAAAAGTTTCTTGCCTGGCTTACAGAAGCTGAAACAACTGCCAATGTCCTACAGGATGCTACCCGTAAGGAAAGGCTCCTAGAAGACTCCAAGGGAGTAAAAGAGCTGATGAAACAATGGCAAGTAAGTCAGGCATTTCCGCTTTAGCACTCTTGTGGATCCAATTGAACAATTCTCAGCATTTGTACTTGTAAATGACAAGCCAGGGACAAAACAAAGAT
+
AAABCFFFFFFFGGGGGGGGGGGGHHHHHHHHHHHHHHHHHHHHHHHHGHHHHGHGHHHHHGHGHFGHHHHHHHHHHHHHHHHHHHHHHHHHHHGGGGHHHHHHHHHHGHHHHHHHHHGHFHHGGGGGHHHHHGHHHHFHHHHHHFHHHHHHHGHHHHHHHHHHGHHHHHGGGGGHHGGHHHHHHFGGHFHHDCFGHHEGHHHHGHHFHHHHHHHHHHHHHHHGFHHHGHFHHGGGGGGFGGFAFGGGFGF
@M05620:45:000000000-G6HP7:1:1101:5090:8447 1:N:0:100
AGATTACTGCAACAGTTCCCCCTGGACCTGGAAAAGTTTCTTGCCTGGCTTACAGAAGCTGAAACAACTGCCAATGTCCTACAGGATGCTACCCGTAAGGAAAGGCTCCTAGAAGACTCCAAGGGAGTAAAAGAGCTGATGAAACAATGGCAAGTAAGTCAGGCATTTCCGCTTTAGCACTCTTGTGGATCCAATTGAACAATTCTCAGCATTTGTACTTGTAAATGACAAGCCAGGGACAAAACAAAGAT
+
BCCCCFFFFFFFGGGGGGGGGGGGHHHHHHHHHHHHGHHHHHHHHHHHHHHHHHHHHHHHHHHHHHHHHHHHHHHHHHHHHHHHHHHHHGHHHHGGGGHHHHGHHHHHGHHHHHHGHHHHHHHGGHGGHHHHHGHHHHHHHHHHHGHHHHHHHGHHHHHHHHHHHHHHHHGGGGGHHHHHHHHHHHHGHHHHGHHHHHHHHHHHHHHHHHHHHHHHHGHHHHHHHHHHHHHHHGGGGGGGGFFGGGGGGGF
@M05620:45:000000000-G6HP7:1:1101:17214:8447 1:N:0:100
ATCTCTATCTCCTAAAAACCTGTTTAGATTTGGAGATAGACCTTCAGGTTTTTCATCATTTTCTGCATGAATTATACATTGACCACGTTCCAGCGTGGTCAGTTTGCAGCATTCTGTTATTTTGTTTGACAGAGTGTCTTGTTGAGAACATATGTAGGACATGATTTTTTCCTGCAACAGGGAAAATAAAGTATAAGTTTTAAAGATTTATTCTTTAATAAAGGATCTCAAAGCCAGCTTTAGAAAAAGGA
+
BCCCCFFFFFFFGGGGGGGGGGGHHHHHHHHHHHHHHHHHHHHHHHHHHHHGGHHHHHHHHHHHHHHHHHHHHHHHHHHHHHHHHHGHHHHHHHGGGGHHHHHHHHHHHHHHHHHHHHHHHHHHHHHHGGHHHHHHHHHHHHHHHHGHHHHHHHHHHHHHHHHHHHHHHGHHHHGHHHHHHGGHHHHHHHHHHGHHHGHHHHGHHHHHHHHHHHHHHGHHHHHHGHHHHGGGHFHHHGHHHHHFGGHHGGH
@M05620:45:000000000-G6HP7:1:1101:27790:8456 1:N:0:100
CATCCTGACCCTGAAGTACCCCATTGAGCATGGCATCGTCACCAACTGGGACGACATGGAGAAGATCTGGCACCACACCTTCTACAACGAGCTGCGCGTGGCCCCGGAGGAGCACCCAGTGCTGCTGACCGAGGCCCCCCTGAACCCCAAGGCCAACAGAGAGAAGATGACTCAGGTGAGGCTCGGCCGACGCCCGTGCTCCTCCCGTCCTTTCCCCAGTCATTTTCTGCCCGGCTTGATTTCTGACATTA
+
CDDDDFFFFFFFGGGGGGGGGGGHHHHHHHHHHHHHHGHHHGHHHGHHHHHHGGGGGHHHHHHHHHHHHHHHHGHHHGGHHHHHHHHHGGGGGHHGGGGGGGHHGGGGGGGGHHHHGGHHHHHHHHHHHHGGGGGGGGGGGGHHHHGGGGHGHHGGGGGGGGGGGGGGGGGGGGGGGGGGGGGGFFFFFFFFFFFFDFFFFFFFFFFFFFFFFHFFFFFFFFFHHHHHFFFFFFFFFFFFFFFFFEFFFF0
@M05620:45:000000000-G6HP7:1:1101:22971:8465 1:N:0:100
AGATTACTGCAACAGTTCCCCCTGGACCTGGAAAAGTTTCTTGCCTGGCTTACAGAAGCTGAAACAACTGCCAATGTCCTACAGGATGCTACCCGTAAGGAAAGGCTCCTAGAAGACTCCAAGGGAGTAAAAGAGCTGATGAAACAATGGCAAGTAAGTCAGGCATTTCCGCTTTAGCACTCTTGTGGATCCAATTGAACAATTCTCAGCATTTGTACTTGTAACTGACAAGCCAGGGACAAAACAAAGAT
+
AAABCFFFFFFFGGGGGGGGGGGGHHHHHHHHHHHHHHHHHHHHHHHHHHHHHHHHHHHHHHHHHHHHHHHHHHHHHHHHHHHHHHHHHHFGGHGGGGHHHHHHHHHHGHHHHHHHHHHHHHHGGHGGHGHHHGHHHHGHHHHHHHHHHHHHHGHHHHHHHHHHHHHHHHGGGGGHHHHHHHHHHHHGHHHHHHHHHHGGGHHHHHHHHGHHHHHHHHHHHHHHHHHHGHHHHGFFEGGGGGGGGGGGGGF
@M05620:45:000000000-G6HP7:1:1101:19381:8471 1:N:0:100
CATCCTGACCCTGAAGTACCCCATTGAGCATGGCATCGTCACCAACTGGGACGACATGGAGAAGATCTGGCACCACACCTTCTACAACGAGCTGCGCGTGGCCCCGGAGGAGCACCCAGTGCTGCTGACCGAGGCCCCCCTGAACCCCAAGGCCAACAGAGAGAAGATGACTCAGGTGAGGCTCGGCCGACGCCCGTGCTCCTCCCGTCCTTTCCCCAGTCATTTTCTGCCCGGCTTGATTTCTGACATTA
+
CCCDCFFFFFFFGGGGGGGGGGGHHHHHHHHHHHHHHGHHHGHHHGHHHHHHGGGGGHHHHHHHGHHHHHHHHGHHHGGHHHHHHHHHGGGGGHHGGGGGGGHHGGGGGGGGHHHHGGHHHHHHHHHHHHGGGGGGGGGGGGHHHHGGGGHGHHGGGGGGGGGGGGGGGGGGGGGGHGGGGGGGFFFFFFFFFFFFDFFFFFFFFFFADFFFFFFFFFFFFEFFFHHFFFFFFFFFFFFFFFFFFFFFFF0
@M05620:45:000000000-G6HP7:1:1101:22954:8472 1:N:0:100
AGATTACTGCAACAGTTCCCCCTGGACCTGGAAAAGTTTCTTGCCTGGCTTACAGAAGCTGAAACAACTGCCAATGTCCTACAGGATGCTACCCGTAAGGAAAGGCTCCTAGAAGACTCCAAGGGAGTAAAAGAGCTGATGAAACAATGGCAAGTAAGTCAGGCATTTCCGCTTTAGCACTCTTGTGGATCCAATTGAACAATTCTCAGCATTTGTACTTGTAACTGACAAGCCAGGGACAAAACAAAGAT
+
@AABBFFFFFFFGGFBGGGGGGGGHHHHHHHHHHHHGHHHHHHHHHGHHHHGHHHHHHHHHHHGHHGHHHHHHHHHHHHHGHHHGGHGHGDFGHGGGGHHFGGHFHHHGHHGHHFGHHHHHGHGGHGEFHHHHGHHHHGHHFHFHHHGHHHHGGHFHHHHHHFGHHHHGHGGGGGHHHHHHHHHEGHGHHHHGHHHGFDGHHHHGHHGHHGHHHGHHHFHHGGHHHHHHGGGGGGGGGGGGGBFFGGGEGC
@M05620:45:000000000-G6HP7:1:1101:17630:8480 1:N:0:100
TACCTGTACTGGGGAAGCCATTCCTACCCTAAAGATCGGAAGAGCACACGTCTGAACTCCAGTCACCGGCTATGATCTCGTATGCCGTCTTCTGCTTGAAAAAAAAAAAAAACACCAATAACATCTAATTTTCTTTCTCTATGTCATCAACGAGATCCCATAAAACAGCCCTTTTTAACTCCGTCTTTCTTCGACATTCATGATTTAATAGCCTCCTTTCTTCATCTCTCAACCTCTCACCTCTCCTTCCC
+
CCCCCFFFFFFFGGGGGGGGGGHHHHHHHHHHHHHHHHGGGGHHHHHFHGGHHGHHHHHHHHHHHHHGGGGGHHHFEGHHGGHHHHGFGHGHHHHHHHFFFHHGGGGGC/////0///11111111>1111<11<1111=1111100==</.....<0/00/0000./..::/0:G.00000;;F.;0=000....:000;00;;900000;00;:/009000090000090/./90/00.0.09/90B//
@M05620:45:000000000-G6HP7:1:1101:25022:8480 1:N:0:100
CATCCTGACCCTGAAGTACCCCGGCTTGATTTCTGACATTAGATCGGAAGAGCACACGTCTGAACTCCAGTCACCGGCTATGATCTCGTATGCCGTCTTCTGCTTGAAAAAAAAAAAAACAAAAAAATCACTTTCAAAACTCATCTCCTGCCACACACCACAACCCAACCCACAACACCCTCCCCCACACCCCACCTAAGCCCATCTAACACTCAACCATCCTTTGCGACCCCCATTCACACCCCCACTAC
+
CCCDDFFFFFFFGGGGGGGGGGGGGGGGHHHHHHHHHHHHHHHHHHGGGGHHHHHGHGGHHGHHHHHHHHHHHHHGGGGGHHHHFHHHGGHHGHGGGHGHHHHHHHHHGHHGGGGC<>//?=00<-<010<000=0000.0000=00000:.00.:....:..:......:9...9..:......;-.;...-.:..;;//0.9//0000:00//0/..00.0000:-::--.:;/000;:0..:--..//
@M05620:45:000000000-G6HP7:1:1101:8018:8495 1:N:0:100
TACCTGTACTGGGGAAGCATTTGAATATCCCCCCATGGTGATGGGGACGGAGAACTGCTCCATAAACACAGGCAACGTGCCTAACTTTCCCGGGAAGATGAAGTCAAAGAGCGACCACAGCTCTCGGAGGTTATTTTGCATCGGTGAGCCAGACAGAATGATCCGATGAGGGGTGCGAAACTATTTGAGGAAAGGAAGCACCTTTTTATTAAATTTACCTTTTAGCAATCGCCATTCCTACCCTAAAGATC
+
BBBBBFFFFFFFGGGGGGBGGGHHHHHHHHHGGGGHHHFHHHHHHGGGGGGGGHHHHHHHHHHHHHHHHHHHGHHHGHHHHHHHHHHHHHHGGGGGGGHHGHHHHHHHHHHHGGGGGHHHHHHHHDGGGGEHHHHHHHHHHHGGEFGHHHHHHGHHHHHHGHHHHGGGHHHCGGGGGGGGGGGGGGGGGFCFGGGGGGGFFFFFFFFFFFFFFFFFFFFFFFFFBFFFFFEFFFFFFFFFFFFFFFFFFFF
@M05620:45:000000000-G6HP7:1:1101:8604:8517 1:N:0:100
ATCTCTATCTCCTAAAAACCTGTTTAGATTTGGAGATAGACCTTCAGGTTTTTCATCATTTTCTGCATGAATTATACATTGACCACGTTCCAGCGTGGTCAGTTTGCAGCATTCTGTTGTTTTGTTTGACAGAGTGTCTTGTTGAGAACATATGTAGGACATGATTTTTTCCTGCAACAGGGAAAATAAAGTATAAGTTTTAAAGATTTATTCTTTAATAAAGGATCTCAAAGCCAGCTTTAGAAAAAGGA
+
CCCCCFFFFFFFGGGGGGGGGGHHHHHHHHHHHHHHHHHHHHHHHHHHHHHGGHHHHHHHHHHHHHHHHHHHHHHGHHHHHHHHHHGGHHHHGHGGGGHHHHHHHHHHHHHHHHHHHHFHHHHHHHHHHHHHHHHGHHHHHHHHHHHGHHGHFHHHHHGHHHHHHHHHHGHHHHGHHHGHHGGFHHHGHFHGHFGGHGHHHGGHHGHHHHHHHHHHHHHHHFGHGHHHHHHGHHHHHGHHHHGHGHGHGGF
@M05620:45:000000000-G6HP7:1:1101:21033:8544 1:N:0:100
AGATTACTGCAACAGTTCCCCCTGGACCTGGAAAAGTTTCTTGCCTGGCTTACAGAAGCTGAAACAACTGCCAATGTCCTACAGGATGCTACCCGTAAGGAAAGGCTCCTAGAAGACTCCAAGGGAGTAAAAGAGCTGATGAAACAATGGCAAGTAAGTCAGGCATTTCCGCTTTAGCACTCTTGTGGATCCAATTGAACAATTCTCAGCATTTGTACTTGTAACTGACAAGCCAGGGACAAAACAAAGAT
+
AABBBFFFDFFFGGGGGGGGGGGFDFHHHHHHHHHHHHHHHHHHHHGHHHHHHHHGGHHHGHGHHHHHHHHHHHHHHHHHHGHHHFHHHHHHHHGEGGHHHHHHHHHHGHGGHHHHHHHHHHHGEFFEFFFHHGHGHHHHHHHGGFHHGGHFHGFFHHHHHHHHHHHHHHGGGGGHHHHHHHHHHGHGGHHHGFHHGFGHHHHHHHHHHFHHHHHHHGHHHHHHHHHHCGFFEGFFEGEG.FGFGGGFEFC
@M05620:45:000000000-G6HP7:1:1101:17776:8554 1:N:0:100
AGATTACTGCAACAGTTCCCCCTGGACCTGGAAAAGTTTCTTGCCTGGCTTACAGAAGCTGAAACAACTGCCAATGTCCTACAGGATGCTACCCGTAAGGAAAGGCTCCTAGAAGACTCCAAGGGAGTAAAAGAGCTGATGAAACAATGGCAAGTAAGTCAGGCATTTCCGCTTTAGCACTCTTGTGGATCCAATTGAACAATTCTCAGCATTTGTACTTGTAACTGACAAGCCAGGGACAAAACAAAGAT
+
AAAABFFFDF4DGGFGGGGGGGGFHHHHHHFHHHHHHHHHHHHHHHHHHHHHHHHHHHHHHHHHHHHHHHHHHHHHHHHHHHHHHHHHHHDGHHGGEFHHHHHHHHHHGHHHHHHHHHHGFF3FEGEGH4GHHGHHHHFHHGGHHHHHHHHHHGHHHHHHHHHHHHHHHHGGGGGHHHHHHHHHHFHFHHHHHFHHHGHGHHHHHHHHHHGHHHHHHHHGHFHGHHHHFHHHHGGGGGGGGGFAFGGGGGG
@M05620:45:000000000-G6HP7:1:1101:21942:8572 1:N:0:100
ATCTCTATCTCCTAAAAACCTGTTTAGATTTGGAGATAGACCTTCAGGTTTTTCATCATTTTCTGCATGAATTATACATTGACCACGTTCCAGCGTGGTCAGTTTGCAGCATTCTGTTATTTTGTTTGACAGAGTGTCTTGTTGAGAACATATGTAGGACATGATTTTTTCCTGCAACAGGGAAAATAAAGTATAAGTTTTAAAGATTTATTCTTTAATAAAGGATCTCAAAGCCAGCTTTAGAAAAAGGA
+
CCCCCFFFFFFFGGGGGGGGGGHHHHHHHHHHHHHHHHHHHHHHHHHHHHHGGHHHHHHHHHIHHHHHHHHHHGHHHHHHHHHHHHGHHHHHHHGFGGHHGHHHHHHHHHHHHHHHHHHHHHHHHHHHHHGHHHGHHHHHHHHHHHGHHHHHHHHFHHHHHHHHHHHHHGHHHHHHHHHHHGGHHHHHHHHHHHHGHFGHHHHHHHHHHHHHHHHHHGHHHFHFHHHHHHHHHHHHHGHHHHHFHGHGGGH
@M05620:45:000000000-G6HP7:1:1101:21921:8573 1:N:0:100
ATCTCTATCTCCTAAAAACCTGTTTAGATTTGGAGATAGACCTTCAGGTTTTTCATCATTTTCTGCATGAATTATACATTGACCACGTTCCAGCGTGGTCAGTTTGCAGCATTCTGTTATTTTGTTTGACAGAGTGTCTTGTTGAGAACATATGTAGGACATGATTTTTTCCTGCAACAGGGAAAATAAAGTATAAGTTTTAAAGATTTATTCTTTAATAAAGGATCTCAAAGCCAGCTTTAGAAAAAGGA
+
AAAAAFFFFFFFEGGDGGGGGFGADGHGHDADDGHGEGFHDHHHFDGFAAFCFHDHHFHHHHHHFHHFHFFGEAGGEFHGHGDFHHGHHFCD@CF?EEBFDGB@FEHHHHE34FGEFHFHHDGHBGHHEFFHHHHHEEGHHHHHHGFHHHFDGHFGHFHFCGFHHHHHFCC<GH10GHHHGFEFHHHFG1G<<GGHHHGHHFHFHFHHHHHGHHFDD0GHF0=D/DFGHHHFHHAFGGHHFC00CGCCD.C
@M05620:45:000000000-G6HP7:1:1101:18960:8590 1:N:0:100
TACCTGTACTGGGGAAGCATTTGAATATCCCCCCATGGTGATGGGGACGGAGAACTGCTCCATAAACACAGGCAACGTGCCTAACTTTCCCGGGAAGATGAAGTCAAAGAGCGACCACAGCTCTCGGAGGTTATTTTGCATCGGTGAGCCAGACAGAATGATCCGATGAGGGGTGCGAAACTATTTGAGGAAAGGAAGCACCTTTTTATTAAATTTACCTTTTAGCAATCGCCATTCCTACCCTAAAGATC
+
CCCCCFFFFFFFGGGGGGGGGGHHHHHHHHHGGGGHHHHHHHHHHGGGGGGGGHHHHHHHHHHHHHHHHHHHGHHHGHHHHHHHHHHHHHHGGGGGGHHHHHHHHHHHHHHHGGGGGHHHHHHHHGGGGGEHHHHHHHHHHHGGGGGHHHHHHGHHHHHHHHHHHGGGHHHGGCDGGGGGGGGGGGGGEBCGGGGGGGGGGFFFFFFFFFFFFFFFFFFFFFFFFFFFFFFFFFFFFFFFFFFFFFFFFFF
@M05620:45:000000000-G6HP7:1:1101:18946:8604 1:N:0:100
TACCTGTACTGGGGAAGCATTTGAATATCCCCCCATGGTGATGGGGACGGAGAACTGCTCCATAAACACAGGCAACGTGCCTAACTTTCCCGGGAAGATGAAGTCAAAGAGCGACCACAGCTCTCGGAGGTTATTTTGCATCGGTGAGCCAGACAGAATGATCCGATGAGGGGTGCGAAACTATTTGAGGAAAGGAAGCACCTTTTTATTAAATTTACCTTTTAGCAATCGCCATTCCTACCCTAAAGATC
+
BBBBBFFFFFFFGGGGGGGGGGHHHHHHHHHGGGGHHHHHHHHHGGGGGGGGGHHHGHHHHHHHHHHHHHHHGHHHGHHHHHHHHHHHHHHGGGGGGHHHHHGHHHHHHHGHGGGGGHHHHHHHHGGGDGCHHHHHHHHHHHGGGGGHHHHHHGHHHHHHGHHHHGGGHHHGG;CDGDDGGGGGGGGGGGGGGGFGGGGGGFFFFFFFFFFFFFFFFFFFFFFFFFFFFFFFFFFFFFFFFFFFFFFFFFF
@M05620:45:000000000-G6HP7:1:1101:25416:8607 1:N:0:100
TACCTGTACTGGGGAAGCCATTCCTACCCTAAAGATCGGAAGAGCACACGTCTGAACTCCAGTCACCGGCTATGATCTCGTATGCCGTCTTCTGCTTGAAAAAAAAAAAAGCGCACACAGTTCTCTTCGGTTATTTTGCATTGTTGACCCCTACCCCCTTATCCCATTCCTGTTTCTACACTATTTTATTAAGTGACTCACCTTTTTCTTACCTTTACCTTCTCTCAATCTCCCTTCCTACTCTAAACACC
+
CCCCCFFFFFFFGGGGGGGGGGGHGHHGHFHHGGHHHHGGGGGHHHHHHGHHGFHGHHHHHHHHHHHFGGGGGHGD5FGGFFHHHGCFGFGHHHHGHHFFGHHGGGGF/</0///>/?/01=1=?111/..>.>FFF11=>1100.=0<<.......;-.:;C0000;00000:=0000;/09;00000000000000;F0.:CCFB/=0009C0:9000;0:;00000;000/9099B0;09000000.:
@M05620:45:000000000-G6HP7:1:1101:4978:8631 1:N:0:100
CATCCTGACCCTGAAGTACCCCATTGAGCATGGCATCGTCACCAACTGGGACGACATGGAGAAGATCTGGCACCACACCTTCTACAACGAGCTGCGCGTGGCCCCGGAGGAGCACCCAGTGCTGCTGACCGAGGCCCCCCTGAACCCCAAGGCCAACAGAGAGAAGATGACTCAGGTGAGGCTCGGCCGACGCCCGTGCTCCTCCCGTCCTTTCCCCAGTCATTTTCTGCCCGGCTTATTTCTGACATTAG
+
CCDDDFFFFFFFGGGGGGGGGGGHHHHHHHHHHHHHHGHHHGHHHGHHHHHHGGGGGHHHHHHHHHHHHHHHHGHHHGGHHHHHHHHHGGGGGHHGGGGGGGHHGGGGGGGGHHHHGGHHHHHHHHHHHHGGGGGGGGGGGGHHHHGGGGHGHHGGGGGGGGGGGGGGGGGGGGGGGGGGGGGGFFFFFFFFFFFFFFFFFFFFFFFFFFFFFFFFFFFFFFFFFFFFFFFFFFFFFFFFFFFFFFBFFF;
@M05620:45:000000000-G6HP7:1:1101:11479:8640 1:N:0:100
ATCTCTATCTCCTAAAAACCTGTTTAGATTTGGAGATAGACCTTCAGGTTTTTCATCATTTTCTGCATGAATTATACATTGACCACGTTCCAGCGTGGTCAGTTTGCAGCATTCTGTTATTTTGTTTGACAGAGTGTCTTGTTGAGAACATATGTAGGACATGATTTTTTCCTGCAACAGGGAAAATAAAGTATAAGTTTTAAAGATTTATTCTTTAATAAAGGATCTCAAAGCCAGCTTTAGAAAAAGGA
+
CCCCCFFFFFFFGGGGGGGGGGHHHHHHHHHHHHHHHHHHHHHHHHHHHHHGGHHHHIHHHHIIHHHHHHHHHHHHHHHHHHHHHHGHHHHHHHGGGGHHHHHHHHHHHHHHHHHHHHHHHHHHHHHHHHHHHHHHHHHHHHHHHHHHHHHHHHHHHHHHHHHHHHHHHGBGGDC=GCCCGF/GHHH=GHF1?11FF1FHHDHHE1<GHDDGDGHHDHF0DH0</<CD<DGHF<G:::0GH00:CGHH.E/
@M05620:45:000000000-G6HP7:1:1101:11497:8640 1:N:0:100
ATCTCTATCTCCTAAAAACCTGTTTAGATTTGGAGATAGACCTTCAGGTTTTTCATCATTTTCTGCATGAATTATACATTGACCACGTTCCAGCGTGGTCAGTTTGCAGCATTCTGTTATTTTGTTTGACAGAGTGTCTTGTTGAGAACATATGTAGGACATGATTTTTTCCTGCAACAGGGAAAATAAAGTATAAGTTTTAAAGATTTATTCTTTAATAAAGGATCTCAAAGCCAGCTTTAGAAAAAGGA
+
AABBBFFFFFFFGGGGGGGGGGHHHHHHHHHHHGHHHHHHHHHHHHHHHHHGGHGHHHHHHHHHHHHHHHHHHHHHHHHHHHHHFHGHHHHHHHGEGGFHFHGHHHHHHHGHHHHHHHHHHHHHHHHHFGFHHHGHHHHHHHHHGHHGHGHFFHHFHHHHHHHHHHHHHCHHHHHGHHHHHGGGHHHHGGHFGFHHGFGHHGGHHGHHHHHHHHHHGFHHHFHHGHGHHEGFHGCGGGHHHHHFHHFHGGG
@M05620:45:000000000-G6HP7:1:1101:9332:8646 1:N:0:100
ATCTCTATCTCCTAAAAACCTGTTTAGATTTGGAGATAGACCTTCAGGTTTTTCATCATTTTCTGCATGAATTATACATTGACCACGTTCCAGCGTGGTCAGTTTGCAGCATTCTGTTATTTTGTTTGACAGAGTGTCTTGTTGAGAACATATGTAGGACATGATTTTTTCCTGCAACAGGGAAAATAAAGTATAAGTTTTAAAGATTTATTCTTTAATAAAGGATCTCAAAGCCAGCTTTAGAAAAAGGA
+
CCCCCFFFFFFFGGGGGGGGGGHHHHHHHHHHHFHHHHHHHHHHHHHHHHHGGHHHHHHHHHHIHHHHHHHHHHHHHHHHHHHHHHGHHHHHHHGGGGHHGHHHHHHHHHHHHHHHHHHHHHHHHHHHHHHHHHHHHHHHHHHHGHHHHHHHHHHHHHHHHHHHHHHHHGHHHHHFGHHHHGGHHHHHHHHHHHHHHGHHHHHHHFHHHHHHHHHHHHHHHHGHHHHHHHGHHHHHHGHHHHHHHGHHGGH
@M05620:45:000000000-G6HP7:1:1101:26456:8648 1:N:0:100
TACCTGTACTGGGGAAGCATTTGAATATCCCCCCATGGTGATGGGGACGGAGAACTGCTCCATAAACACAGGCAACGTGCCTAACTTTCCCGGGAAGATGAAGTCAAAGAGCGACCACAGCTCTCGGAGGTTATTTTGCATCGGTGAGCCAGACAGAATGATCCGATGAGGGGTGCGAAACTATTTGAGGAAAGGAAGCACCTTTTTATTAAATTTACCTTTTAGCAATCGCCATTCCTACCCTAAAGATC
+
CCCCCFFFFFFFGGGGGGGGGGHHHHHHHHHGGGGHHHHHHHHHHGGGGGGGGHHHHHHHHHHHHHHHHHHHGHHHGHHHHHHHHHHHHHHGGGGGGHHHGHHHHFHHHHGHGGGGGHHHHHHHHGGGGGGHHHHHHHHHHHGGGGGHHHHHHGHHHHHHHHHHHGGGHHHGGGGGGEGGGGGGGGGGGG:FGGGGGGGGGFFFFFFFFFFBFFFFFFFFFFFFFFFFFFFFFFFFFFFFFFFFFFFFFFF
@M05620:45:000000000-G6HP7:1:1101:26177:8650 1:N:0:100
ATCTCTATCTCCTAAAAACCTGTTTAGATTTGGAGATAGACCTTCAGGTTTTTCATCATTTTCTGCATGAATTATACATTGACCACGTTCCAGCGTGGTCAGTTTGCAGCATTCTGTTATTTTGTTTGACAGAGTGTCTTGTTGAGAACATATGTAGGACATGATTTTTTCCTGCAACAGGGAAAATAAAGTATAAGTTTTAAAGATTTATTCTTTAATAAAGGATCTCAAAGCCAGCTTTAGAAAAAGGA
+
BCCCCFFFFFFFGGGGGGGGGGHHHHHHHHHHHGHHHHHHHHHHHHHHHHHGGHHHHHHHHHHIIHHHHHHHHHHHHHHHHHHHHHGHHHHHHHGGGGHHHHHHHHHHHHHHHHHHHHHHHHHHHHHHGHHHHHHHHHHHHHHHHHGHHHHHHHHHHHHHHHHHHHHHHGHHHHHHHHHHHGGGHHHHGHHHHHHHHGHHHHHHHHHHHHHHHHHHHHHHHHHHHHHHHGHGHGHHHGHHHHHHHGHHGGH
@M05620:45:000000000-G6HP7:1:1101:9338:8663 1:N:0:100
ATCTCTATCTCCTAAAAACCTGTTTAGATTTGGAGATAGACCTTCAGGTTTTTCATCATTTTCTGCATGAATTATACATTGACCACGTTCCAGCGTGGTCAGTTTGCAGCATTCTGTTATTTTGTTTGACAGAGTGTCTTGTTGAGAACATATGTAGGACATGATTTTTTCCTGCAACAGGGAAAATAAAGTATAAGTTTTAAAGATTTATTCTTTAATAAAGGATCTCAAAGCCAGCTTTAGAAAAAGGA
+
CCCDDFFFFFFFGGGGGGGGGGHHHHHHHHHHHHHHHHHHHHHHHHHHHHHGGHHHHIHHHHHHIHHHHHHHHHHHHHHHHHHHHHGHHHHHHHGGGGHHHHHHHHHHHHHHHHHHHHHHHHHHHHHHHHHHHHHHHHHHHHHHHHHHHHHHHHHHHHHHHHHHHHHHHGHHHHHHHHHHHGGHHHHHHHHHHHHHHHHHHHHHHHHHHHHHHHHHHHHHHHHHHHHHHGHHHHHHHGHHHHHHGHHHGGH
@M05620:45:000000000-G6HP7:1:1101:5747:8666 1:N:0:100
TACCTGTACTGGGGAAGCATTTGAATATCCCCCCATGGTGATGGGGACGGAGAACTGCTCCATAAACACAGGCAACGTGCCTAACTTTCCCGGGAAGATGAAGTCAAAGAGCGACCACAGCTCTCGGAGGTTATTTTGCATCGGTGAGCCAGACAGAATGATCCGATGAGGGGTGCGAAACTATTTGAGGAAAGGAAGCACCTTTTTATTAAATTTACCTTTTAGCAATCGCCATTCCTACCCTAAAGATC
+
CBBCCFFFFFFFGGGGGGFGGGHHFGHHHHHGGGGHHHFGHHHGHGGGGGGGGGHHHHHHHGHHGGHHHHHHGGHHGHHHHHHGHHHHHHHGGGGGGHHHHHHHHHHHHHHHFGGGGHHHHHHHHBFBDGCHHHHHHHHFHHGGGGGHGHHHHGHGGGHHGHHHHGGGHHHGGCEGGDCGGGGGGHGGGGFFFGGFGGGBFFFFFFFFFFFFFFFFFFFFFFFFFFFBFFFFFFFFFFFFFFFFFFFFFFB
@M05620:45:000000000-G6HP7:1:1101:26176:8669 1:N:0:100
ATCTCTATCTCCTAAAAACCTGTTTAGATTTGGAGATAGACCTTCAGGTTTTTCATCATTTTCTGCATGAATTATACATTGACCACGTTCCAGCGTGGTCAGTTTGCAGCATTCTGTTATTTTGTTTGACAGAGTGTCTTGTTGAGAACATATGTAGGACATGATTTTTTCCTGCAACAGGGAAAATAAAGTATAAGTTTTAAAGATTTATTCTTTAATAAAGGATCTCAAAGCCAGCTTTAGAAAAAGGA
+
BBBABFFFFFFFGGGGGGGGGGHHHHHHHHHHHHHHHHHHHHHHHHHHHHHGGHHHHGHHHHHHGHHHHHHHHHHHHHHFHDFHHHGHHHHHHHGGFGHHFHHHHHHHHHHHHHHHHHHHHHHHHHHHHHGHHHHHGHHHHHHHGHHHHHHHGHFHHHHHHHHHHHHHHFHFHHHHHHHHHGGHHHHHHHHGHHHGHHHHHHGFHHHHHHHHHHHHHHHHHFHHGHHHEHHHHHEHHGHHHGHEFHHHGGH
@M05620:45:000000000-G6HP7:1:1101:22997:8680 1:N:0:100
TACCTGTACTGGGGAAGCATTTGAATATCCCCCCATGGTGATGGGGACGGAGAACTGCTCCATAAACACAGGCAACGTGCCTAACTTTCCCGGGAAGATGAAGTCAAAGAGCGACCACAGCTCTCGGAGGTTATTTTGCATCGGTGAGCCAGACAGAATGATCCGATGAGGGGTGCGAAACTATTTGAGGAAAGGAAGCACCTTTTTATTAAATTTACCTTTTAGCAATCGCCATTCCTACCCTAAAGATC
+
DCDDDFFFFFFFGGGGGGGGGGHHFGHHHHHGGGGHHHFGGHHHHGGGGGGGGHHHHHHHHHHHHHHHHHHHGGHHGHHHHHHHHHHHHHHGGGGGGHHHHHHHHHHHHHHHGGGGGHHHHHHHHGGGGGEHHHHHHHHGHHGGGGGHHHHHHGHHHHHHHHHHHGGGHHHGGCEGGGGGGGGGHHHGGGFGGGGGGGGGGFFFFFFFFHFFFFFHHFFFFFFFFFF;FFFFFFFFFFFFFFFFFFFFFFF
@M05620:45:000000000-G6HP7:1:1101:17035:8681 1:N:0:100
AGATTACTGCAACAGTTCCCCCTGGACCTGGAAAAGTTTCTTGCCTGGCTTACAGAAGCTGAAACAACTGCCAATGTCCTACAGGATGCTACCCGTAAGGAAAGGCTCCTAGAAGACTCCAAGGGAGTAAAAGAGCTGATGAAACAATGGCAAGTAAGTCAGGCATTTCCGCTTTAGCACTCTTGTGGATCCAATTGAACAATTCTCAGCATTTGTACTTGTAACTGACAAGCCAGGGACAAAACAAAGAT
+
A>AAAFFFDF1DGGEFGGGGGGGGHHHHHHHFFHHHGHHHHHHHHHHHHHHHHHGHHHHHHHHHHHHHHHHHHFHFHFHHHHHHGFHHHHDGHHGGEGHFGHHHHHHHGHHHHHHGHHH1CGEFAFEEHFGHHGHHHHDHHBFHHHHGHHHHGGHHHHGHHGHGGHHHHHGGGGGHEHGHHHHGHHHGHHHHGGFHHEHHFHHHHHHHHHHHHHHHHFHFHGHHHHHGHHHHHGGGGGEGEF9CGGGGGFF
@M05620:45:000000000-G6HP7:1:1101:5752:8683 1:N:0:100
TACCTGTACTGGGGAAGCATTTGAATATCCCCCCATGGTGATGGGGACGGAGAACTGCTCCATAAACACAGGCAACGTGCCTAACTTTCCCGGGAAGATGAAGTCAAAGAGCGACCACAGCTCTCGGAGGTTATTTTGCATCGGTGAGCCAGACAGAATGATCCGATGAGGGGTGCGAAACTATTTGAGGAAAGGAAGCACCTTTTTATTAAATTTACCTTTTAGCAATCGCCATTCCTACCCTAAAGATC
+
CCCCCFFFFFFFGGGGGGGGGGHHHHHHHHHGGGGHHHGHHHHHHGGGGGGGGHHHHHHHHHHHHHHHHHHHGHHHGHHHHHHHHHHHHHHGGGGGGHHHHHHHHHHHHHHHGGGGGHHHHHHHHGGGGGEHHHHHHHHFHHGGGGGHHHHHHGHHHHHHHHHHHGGGHHHGGGGGGGGDGGGGGGGGGGGGGGGFGGGEFFFFFFFFFFFFFFFFFFFFFFFFFFFFFFFFFFFFFFFFFFFFFFFFFFF
@M05620:45:000000000-G6HP7:1:1101:11476:8684 1:N:0:100
ATCTCTATCTCCTAAAAACCTGTTTAGATTTGGAGATAGACCTTCAGGTTTTTCATCATTTTCTGCATGAATTATACATTGACCACGTTCCAGCGTGGTCAGTTTGCAGCATTCTGTTATTTTGTTTGACAGAGTGTCTTGTTGAGAACATATGTAGGACATGATTTTTTCCTGCAACAGGGAAAATAAAGTATAAGTTTTAAAGATTTATTCTTTAATAAAGGATCTCAAAGCCAGCTTTAGAAAAAGGA
+
?AAAAFBFFFDFGD1A11AEGFHHHBG1GDFFGCHHH1F1BGHHHHGHHGHFGHHHHGHHHHHHGHHGHHHHHHHGGHGHEBFHCGFHHHFFFFEF?EGHHHHHHGHHFHHHHHHFHHHHHHGHHHHHGHHHGHHHHHHHHHHHBGAGHCGHGHGHHG1GFGF<GHHHGCFHHGF<FGAHEAFG/0?F<1FGHFGBGHHHHHHFGFFGHGHHHHHHHFHD=DGBGDGHF0DGGHFFFGHHHEH00CCC:.C
@M05620:45:000000000-G6HP7:1:1101:11491:8696 1:N:0:100
ATCTCTATCTCCTAAAAACCTGTTTAGATTTGGAGATAGACCTTCAGGTTTTTCATCATTTTCTGCATGAATTATACATTGACCACGTTCCAGCGTGGTCAGTTTGCAGCATTCTGTTATTTTGTTTGACAGAGTGTCTTGTTGAGAACATATGTAGGACATGATTTTTTCCTGCAACAGGGAAAATAAAGTATAAGTTTTAAAGATTTATTCTTTAATAAAGGATCTCAAAGCCAGCTTTAGAAAAAGGA
+
CCCCCFFFFFFFGGGGGGGGGGHHHHHHHHHHHHHHHHHHHHHHHHHHHHHGGHHHHHHHHHHIHHHHHHHHHHHGHHHHHHHHHHGHHHHHHHGGGGHHGHHHHHHHHHHHHHHHHHHHHHHHHHHHHHHHHHGHHHHHHHHHHHGHHHHHHHHHHHHHHHHHHHHHHGHHHHHHHHHHHGGHHHHHHHHHHHHHHFGHHHGHHHHHHHHHHHHHHHHHHHGHGHFHHGHHHHHHHGHHHHGHHGHHGCF
@M05620:45:000000000-G6HP7:1:1101:17032:8706 1:N:0:100
AGATTACTGCAACAGTTCCCCCTGGACCTGGAAAAGTTTCTTGCCTGGCTTACAGAAGCTGAAACAACTGCCAATGTCCTACAGGATGCTACCCGTAAGGAAAGGCTCCTAGAAGACTCCAAGGGAGTAAAAGAGCTGATGAAACAATGGCAAGTAAGTCAGGCATTTCCGCTTTAGCACTCTTGTGGATCCAATTGAACAATTCTCAGCATTTGTACTTGTAACTGACAAGCCAGGGACAAAACAAAGAT
+
A1AAAFFFDF1@EGABGGGGGGGGAGHHHCAGEGHGHHHHHHHFHHHHHHHHHHGHHHHHHFHFGHHHHHHHHHHHGHHHHHHHHHHHHHDHHHGGGCHHHGHGAGHHGGHHGHHFHHH>CG1?>>EEG1FFHGHHHG1GG21GFHHHFFHHHGHHHHHHHDHHHHHHHHGGGGGHHHHFHHHHHDGFHHHFHFHHGBDCDGHHFHGDGFFHCHHHHHHGHGFFHHC0GHHFEGGGGFEACA;CFGGGGG9
@M05620:45:000000000-G6HP7:1:1101:26194:8710 1:N:0:100
ATCTCTATCTCCTAAAAACCTGTTTAGATTTGGAGATAGACCTTCAGGTTTTTCATCATTTTCTGCATGAATTATACATTGACCACGTGGTCAGTTTGCAGCATTCTGTTATTTTGTTTGACAGAGTGTCTTGTTGAGAACATATGTAGGACATGATTTTTTCCTGCAACAGGGAAAATAAAGTATAAGTTTTAAAGATTTATTCTTTAATAAAGGATCTCAAAGCCAGCTTTAGAAAAAGGAAGAAAGGG
+
BBBCCFFFFFFFGGGGGGGGGGHHHHHGHHHHHHHHHHHHGHHHHHHHHHHGGHHHHHHHHHHHHHHHHGHHHHHHHHHHHHHHHHGHHGHHHHHHHHHGHHHHHHHHHHHHHHHHHHHHHHHHHHHHHHHHHHHHHHGHHHHHHHHGGGEGHHHGHHHHHGHHHHHGHHGHHGEHHHHHHHHFHHHHHHHHHHHHHBHHHHHHHHHHHHHHHHHHFGGHHGHGHHHGHEHHGEHCFGFHGGHHHHHHHHG
@M05620:45:000000000-G6HP7:1:1101:9293:8717 1:N:0:100
ATCTCTATCTCCTAAAAACCTGTTTAGATTTGGAGATAGACCTTCAGGTTTTTCATCATTTTCTGCATGAATTATACATTGACCACGTTCCAGCGTGGTCAGTTTGCAGCATTCTGTTATTTTGTTTGACAGAGTGTCTTGTTGAGAACATATGTAGGACATGATTTTTTCCTGCAACAGGGAAAATAAAGTATAAGTTTTAAAGATTTATTCTTTAATAAAGGATCTCAAAGCCAGCTTTAGAAAAAGGA
+
CCCCCFFFFFFFGGGGGGGGGGHHHHHHHHHHHHHHHHHHHHHHHHHHHHHGGHHHHHHHHHHHIHHHHHHHHHHHHHHHHHHHHHGHHHHHHHGEGGHHHHHHHHHHHHHHHHHHHHHHHHHHGHHHGGGHHHHHHHHHHHHHDGHHHHHHHHHHHHHHHHHHHHHHHGHHHHHHHHHHHGGHHHGHGHHHHGHHHGHHHHFHHHHHHHHHHHHHHHHHHHHHHHHHHGHHHHGHHGHHHHHFCGHGGGG
@M05620:45:000000000-G6HP7:1:1101:17483:8719 1:N:0:100
CATCCTGACCCTGAAGTACCCCATTGAGCATGGCATCGTCACCAACTGGGACGACATGGAGAAGATCTGGCACCACACCTTCTACAACGAGCTGCGCGTGGCCCCGGAGGAGCACCCAGTGCTGCTGACCGAGGCCCCCCTGAACCCCAAGGCCAACAGAGAGAAGATGACTCAGGTGAGGCTCGGCCGACGCCCGTGCTCCTCCCGTCCTTTCCCCAGTCATTTTCTGCCCGGCTTGATTTCTGACATTA
+
BBBBBFFFFFFFGGGGGGGGGGGHHHHHGHHHHHHHHGHHHGHHHGHGGHHHGGGFGHHHHHHHHHHHGHHHHGHHHGGHHHHHHHGHGGGGGHHGGGGGGGHHGGGGGGGGHHHHG/FGHHHHHHHFHHCFGGGGGGGGGGHHHHGGDDHGHHGGGGGGGGGGGGFGGGGGGGGGGGFGGGFGFFFFFACFFFFAFFFFFFFFFFFFFFFFFFFFFFFFF/;BFFFF/BFEFFAF=@FFFFFFFFF//F/
@M05620:45:000000000-G6HP7:1:1101:5124:8723 1:N:0:100
AGATTACTGCAACAGTTCCCCCTGGACCTGGAAAAGTTTCTTGCCTGGCTTACAGAAGCTGAAACAACTGCCAATGTCCTACAGGATGCTACCCGTAAGGAAAGGCTCCTAGAAGACTCCAAGGGAGTAAAAGAGCTGATGAAACAATGGCAAGTAAGTCAGGCATTTCCGCTTTAGCACTCTTGTGGATCCAATTGAACAATTCTCAGCATTTGTACTTGTAACTGACAAGCCAGGGACAAAACAAAGAT
+
ABABCFFFFFFFGGGFGGGGGGGGHFHHGHHHHHHHGHHHHHHHHHHGHHHGHHHHGHHHHHHHHHHHHHHHHHHHGFHHHHFHHFHHHHHHHHGGGGHHGHFHHGGHGHHHHHHGFHHHHGHGGEGGHGHGHGHHHHHHHHHHHHGHHHHHHGHHHHHHHHHFHHHHHHGGGGGHHHGHHHGHHHHGHHHHHHHHGHHGHHHHHHHHHGHGHHHHHHHHHHHHGHHGFFGHHGGGGGGGGFFAFGGGFGC
@M05620:45:000000000-G6HP7:1:1101:5106:8725 1:N:0:100
AGATTACTGCAACAGTTCCCCCTGGACCTGGAAAAGTTTCTTGCCTGGCTTACAGAAGCTGAAACAACTGCCAATGTCCTACAGGATGCTACCCGTAAGGAAAGGCTCCTAGAAGACTCCAAGGGAGTAAAAGAGCTGATGAAACAATGGCAAGTAAGTCAGGCATTTCCGCTTTAGCACTCTTGTGGATCCAATTGAACAATTCTCAGCATTTGTACTTGTAACTGACAAGCCAGGGACAAAACAAAGAT
+
AAAA>FFFD11FGGFGEBGGFFG000BFH00GAGFHAAADGDHE1GHCHCGG1AFDHHFHHF1FBBFAFFBEA1BAG2AGEGBHF0B10F21B0EB>ACBDCGA>/1BF11BF1@BBFGHH1>FA/EEFBFDD/<0BB1FG>>11B<<1<GFHGFGH>>@@F0CGFDGHHCFGGG111<><<GHG1FE1FC01<<<G0<C<CDHFGD<D/DC0GC::0C0GH0000C0:CGHEG/.C..99999FGAF//9
@M05620:45:000000000-G6HP7:1:1101:17468:8731 1:N:0:100
CATCCTGACCCTGAAGTACCCCATTGAGCATGGCATCGTCACCAACTGGGACGACATGGAGAAGATCTGGCACCACACCTTCTACAACGAGCTGCGCGTGGCCCCGGAGGAGCACCCAGTGCTGCTGACCGAGGCCCCCCTGAACCCCAAGGCCAACAGAGAGAAGATGACTCAGGTGAGGCTCGGCCGACGCCCGTGCTCCTCCCGTCCTTTCCCCAGTCATTTTCTGCCCGGCTTGATTTCTGACATTA
+
CCDCCFFFFFFFGGGGGGGGGGGHHHHHHHHHHHHHHGHHHGHHHGHHHHHHGGGGGHHHHHHHHHHHHHHHHGHHHGGHHHHHHHHHGGGGGHHGGGGGGGHHGGGGGGGGHHHHGGHHHHHHHHHHHHGGGGGGGGGGGGHHHHGGGGHGHHGGGGGGGGGGGGGGGGGGGGGGHGGGGGGGFFFFFFFFFFFFBFFFFFFFFFFFFFFFFFFFFFFFFFFFFFFFFFFFFAFFAAFFFFFFFFFFFF0
@M05620:45:000000000-G6HP7:1:1101:9284:8735 1:N:0:100
ATCTCTATCTCCTAAAAACCTGTTTAGATTTGGAGATAGACCTTCAGGTTTTTCATCATTTTCTGCATGAATTATACATTGACCACGTTCCAGCGTGGTCAGTTTGCAGCATTCTGTTATTTTGTTTGACAGAGTGTCTTGTTGAGAACATATGTAGGACATGATTTTTTCCTGCAACAGGGAAAATAAAGTATAAGTTTTAAAGATTTATTCTTTAATAAAGGATCTCAAAGCCAGCTTTAGAAAAAGGA
+
BBBABFFFFFFFGGGGFGGGGFGGHGGGDGGHHBFCFGGBHHGHHFFHHHHGGGAFGHHGHHHHHHFHHGFHFGHGGDFHFBFGFHGGHHHHHGGGGGHHHFGGFHHHHHHHHHFGFGHHHHHHFHHHFFFHHHFHHHFGGHHGDFEDHHHHHGGHHHHHHHHHHHHHHGHHHHHHHHHHHEAGHHGFFGHHHFDGHGGHHGFDGFGHHHHHHHHHGHHHHHFHHGHHHHHHHGHCGGHHHHF0<GGHF?C
@M05620:45:000000000-G6HP7:1:1101:9303:8737 1:N:0:100
ATCTCTATCTCCTAAAAACCTGTTTAGATTTGGAGATAGACCTTCAGGTTTTTCATCATTTTCTGCATGAATTATACATTGACCACGTTCCAGCGTGGTCAGTTTGCAGCATTCTGTTATTTTGTTTGACAGAGTGTCTTGTTGAGAACATATGTAGGACATGATTTTTTCCTGCAACAGGGAAAATAAAGTATAAGTTTTAAAGATTTATTCTTTAATAAAGGATCTCAAAGCCAGCTTTAGAAAAAGGA
+
BCCCCFFFFFFFGGGGGGGGGGHHHHHHHHHHHGHHHHHHHHHHFHHHHHHGGHHHHHHIHHHHHHGHHHHHHHHHHHHHHHHHHHGHHHHHHHGFGGHHHHHHHHHGHHHHHHHHHHHHHHHHHHHHGHGHHHHHHHHHHHHHHHGHHHHGHHGHHHGHHHHHHHHHHGHHHHHHHHGHHGGGHHHHHHHHHHHHHHHHHGHHHHHHHGHHHHHHHHHHGGHBGHGHHHHHHHHHHGHHHHEHGHFFGGF
@M05620:45:000000000-G6HP7:1:1101:18776:8741 1:N:0:100
TACCTGTACTGGGGAAGCATTTGAATATCCCCCCATGGTGATGGGGACGGAGAACTGCTCCATAAACACAGGCAACGTGCCTAACTTTCCCGGGAAGATGAAGTCAAAGAGCGACCACAGCTCTCGGAGGTTATTTTGCATCGGTGAGCCAGACAGAATGATCCGATGAGGGGTGCGAAACTATTTGAGGAAAGGAAGCACCTTTTTATTAAATTTACCTTTTAGCAATCGCCATTCCTACCCTAAAGATC
+
BBBBBFFFFFFFGCAFGEGGGGHHHHHHHHHGGGEHHHHGGHGFHEGCGGGGGGHHHHHHHGHGHHHHHHHHGHHHCHHHHHHFGFHHHHHGGGCGEFHHGHHHHHGGBGGHGGGGCHHHHHHHHGGGGGGHGHHHHHHHHHGGGA<FGGHFHGHGHHGFGHHHFGGGHHHGGEGEB.A?BGFGGGGF?FFF/CFFBAEFGFFFFFFFFF/BFFFFFFFFFFFFFFFFFF?EFFEFFFFFFFFFF.BFFFF
@M05620:45:000000000-G6HP7:1:1101:17483:8741 1:N:0:100
CATCCTGACCCTGAAGTACCCCATTGAGCATGGCATCGTCACCAACTGGGACGACATGGAGAAGATCTGGCACCACACCTTCTACAACGAGCTGCGCGTGGCCCCGGAGGAGCACCCAGTGCTGCTGACCGAGGCCCCCCTGAACCCCAAGGCCAACAGAGAGAAGATGACTCAGGTGAGGCTCGGCCGACGCCCGTGCTCCTCCCGTCCTTTCCCCAGTCATTTTCTGCCCGGCTTGATTTCTGACATTA
+
CBCCCFFFFFFFGGGGGGGGGGGHHHHHHHHHHHHHHGHHHGHHHGHHHHHHGGGGGHHHHHHHHHHHHHHHHGHHHGGHHHHHHHHHGGGGGHHGGGGGGGHHGGGGGGGGHHHHGGHHHHHHHHHHHHGGGGGGGGGGGGHHHHGGGGHGHHGGGGGGGGGGGGGGGGGGGGGGHGGGGGGGFFFFFFFFFFFFCDDFFFFFFFFEFFFFFFFFFFFFF0FFFFFFFFFFFFFDFF.FFFFFFEFFFF0
@M05620:45:000000000-G6HP7:1:1101:7151:8748 1:N:0:100
TACCTGTACTGGGGAAGCATTTGAATATCCCCCCATGGTGATGGGGACGGAGAACTGCTCCATAAACACAGGCAACGTGCCTAACTTTCCCGGGAAGATGAAGTCAAAGAGCGACCACAGCTCTCGGAGGTTATTTTGCATCGGTGAGCCAGACAGAATGATCCGATGAGGGGTGCGAAACTATTTGAGGAAAGGAAGCACCTTTTTATTAAATTTACCTTTTAGCAATCGCCATTCCTACCCTAAAGATC
+
CCCCCFFFFFFFGGGGGGGGGGHHHHHHHHHGGGGHHHGHHHHHHGGGGGGGGHHHHHHHHHGHHHHHHHHHGHHHGHHHHHHHHHHHHHHGGGGGGHHHHHHHHHHHHHHHGGGGGHHHHHHHHGGGGGCHHHHHHHHHHHGGGGGHHHHHHGHHHHHHHHHHHGGGHHHGGAEGGGGGGGGGGGGGGFCFFGGGGGGFFEFFFFFFFFFFFFFFFFBFFFFFFFFFFFEFFFFFFFFFFFFFFFFFFFF
@M05620:45:000000000-G6HP7:1:1101:18763:8756 1:N:0:100
TACCTGTACTGGGGAAGCATTTGAATATCCCCCCATGGTGATGGGGACGGAGAACTGCTCCATAAACACAGGCAACGTGCCTAACTTTCCCGGGAAGATGAAGTCAAAGAGCGACCACAGCTCTCGGAGGTTATTTTGCATCGGTGAGCCAGACAGAATGATCCGATGAGGGGTGCGAAACTATTTGAGGAAAGGAAGCACCTTTTTATTAAATTTACCTTTTAGCAATCGCCATTCCTACCCTAAAGATC
+
EDDEDFFFFFFFGGGGGGGGGGHHHHHHHHHGGGGHHHGHHHHHHGGGGGGGGHHHHHHHHHHHHHHHHHHHGHHHGHHHHHHHHHHHHHHGGGGGGHHHHHHHHHHHHHHHGGGGGHHHHHHHHGGGGGEHHHHHHHHHHHGGGGGHHHHHHGHHHHHHHHHHHGGGHHHGGEEGGGGGGGGGHHGGGGGGGGGGGGGGGFFFFFFFFFFFFHFHFFFFFFFFFFFFFFFFFFFFFFFFFFFFFFFFFFF
@M05620:45:000000000-G6HP7:1:1101:24669:8810 1:N:0:100
TACCTGTACTGGGGAAGCAATCGCCATTCCTACCCTAAAGATCGGAAGAGCACACGTCTGAACTCCAGTCACCGGCTATGATCTCGTATGCCGTCTTCTGCTTGAAAAAAAAAAAAAAAAAAATGAAGATATTATTCATTTCTTCCACTCATCTCGCAACACACACATCCATTGTGCATACGTGTCTTCTTGATCTCTATCTCTGTGGTATGCAACTATCATTGACTTCCCATCACTATCCTCCACTTACC
+
CCCCCFFFFFFFGGGGGGGGGGGGGGGHHHHHHHHHHHHHHHHHGGGGHHHHHHHGGHHGHHHHHHHHHHHHHGGGGGHHHF4GHGFGHHHHGFGHGHFHHHHHHHHHHGGGGD><>//-><<.00000000000:000::00000000//0000..-.-.9.....00/00000000090.0//;00000000000;0000:0000//0000000/0:00000;00;00/00/0000:0/00///0000/
@M05620:45:000000000-G6HP7:1:1101:12090:8835 1:N:0:100
TACCTGTACTGGGGAAGCATTTGAATATCCCCCCATGGTGATGGGGACGGAGAACTGCTCCATAAACACAGGCAACGTGCCTAACTTTCCCGGGAAGATGAAGTCAAAGAGCGACCACAGCTCTCGGAGGTTATTTTGCATCGGTGAGCCAGACAGAATGATCCGATGAGGGGTGCGAAACTATTTGAGGAAAGGAAGCACCTTTTTATTAAATTTACCTTTTAGCAATCGCCATTCCTACCCTAAAGATC
+
CCCDCFFFFFFFGGGGGGGGGGHHHHHHHHHGGGGHHHGHHHHHHGGGGGGGGHHHHHHHHHHHHHHHHHHHGHHHGHHHHHHHHHHHHHHGGGGGGHHHHHHGHHHHHHHHGGGGGHHHHHHHHGGGGGEHHHHHHHHGHHGGGGGHHHHHHGHHGHHHHHHHHGGGHHHGGEFGGGGGGGGGGGGFGGFFGGGGGGGGGFFFFFFFFFFFFFFHHFFFFFFFFFFFFFFFFFFFFFFFFFFFFFFFFFF
@M05620:45:000000000-G6HP7:1:1101:22390:8849 1:N:0:100
TACCTGTACTGGGGAAGCATTTGAATATCCCCCCATGGTGATGGGGACGGAGAACTGCTCCATAAACACAGGCAACGTGCCTAACTTTCCCGGGAAGATGAAGTCAAAGAGCGACCACAGCTCTCGGAGGTTATTTTGCATCGGTGAGCCAGACAGAATGATCCGATGAGGGGTGCGAAACTATTTGAGGAAAGGAAGCACCTTTTTATTAAATTTACCTTTTAGCAATCGCCATTCCTACCCTAAAGATC
+
AAAAAFFFFFF@4EFFEGGFGGFEDDGHFFFGGGGFHGFGFDGHEEGGGC?EAFHHGFHFFFAEFGHFFHGHEHFHEGE1GFFCGFHHFHHGGEEEGHHFHGHHHHFHHBGF@CBCDCGFAGFHHGGGGC?GHHHHHFB<GG?EGGGFHHFGEEGFFHHDHHHHH?EDFHBACC:D@ABGGGGGGGGFGGBFGGFGFG./9EFBFFFEFFF/BFFFFFBFBFFFFBF/99AEDDAFFFFF/AFFFFFFFFF
@M05620:45:000000000-G6HP7:1:1101:25971:8849 1:N:0:100
TACCTGTACTGGGGAAGCATTTGAATATCCCCCCATGGTGATGGGGACGGAGAACTGCTCCATAAACACAGGCAACGTGCCTAACTTTCCCGGGAAGATGAAGTCAAAGAGCGACCACAGCTCTCGGAGGTTATTTTGCATCGGTGAGCCAGACAGAATGATCCGATGAGGGGTGCGAAACTATTTGAGGAAAGGAAGCACCTTTTTATTAAATTTACCTTTTAGCAATCGCCATTCCTACCCTAAAGATC
+
BBBBBFFFFFFFG2AAAFFEGGFGHFHEGHHGGGGHHFBFDFHHHGFGGGDGGHGHHHHHHHBGHHHHHHHHGEFHEHHHHGFHHFHHHFHGCGEGGHHHGFGFFGHHHHHHGGGGGHGHHHHHHGGGGGEHHHHHHGFFHGGFGGEFHHHHHGHHHHGHGHHHHGGGHCBA@FCGGGGGGGGGBFFE.BBFFGFFFFGGGEFFFFFFFFFFFFFFFB;BFFFFFFFFFFEEFFFFFFFFFAFFFFBFFFF
@M05620:45:000000000-G6HP7:1:1101:11288:8857 1:N:0:100
ATCTCTATCTCTAAAAACCTGTTTAGATTTGGAGATAGACCTTCAGGTTTTTCATCATTTTCTGCATGAATTATACATTGACCACGTTCCAGCGTGGTCAGATTGCAGCATTCTGTTATTTTGTTTGACAGAGTGTCTTGTTGAGAACATATGTAGGACATGATTTTTTCCTGCAACAGGGAAAATAAAGTATAAGTTTTAAAGATTTATTCTTTAATAAAGGATCTCAAAGCCAGCTTTAGAAAAAGGAA
+
CCCCCFFFFFFFGGGGGGGGGGHHFHHHHHHHHHHHHHHHHHHHHHHHHHGGHHHHHHHHHHHHHHHHHHHHGHHHHHHHDGGHHGHHHHDGHGGGGHHHHHHHGHHHHHHHHHHHHHHHHHHHHHHHHFHHHGGGHHHHHHHHHGFHGHHHHHHHHGHHHHHHHHHHGHHHHHGHHHHHGGHHHHHHHHFHHHHHGHHHGGHHHHHHHHHHHHHGFGHHGHDGHHGHHGGHGHFHGGHHGHFHHHGGGHG
@M05620:45:000000000-G6HP7:1:1101:13333:8858 1:N:0:100
CATCCTGACCCTGAAGTACCCCATTGAGCATGGCATCGTCACCAACTGGGACGACATGGAGAAGATCTGGCACCACACCTTCTACAACGAGCTGCGCGTGGCCCCGGAGGAGCACCCAGTGCTGCTGACCGAGGCCCCCCTGAACCCCAAGGCCAACAGAGAGAAGATGACTCAGGTGAGGCTCGGCCGACGCCCGTGCTCCTCCCGTCCTTTCCCCAGTCATTTTCTGCCCGTCTTGATTTCTGACCTTT
+
3AABBFFFFFFFGGGGGGGGGGGHHHHFGHHHGHCHHGHHDEHHHGHHHGHHGGGGGHHHHHHGGHHHHHHHHGHHHGGHHHHHHHHHG1FGGHHGGGEGCEGFGEFG??D?HCGHG/FGFGHHGHG1GHGGGGFFFGGGGE/CGHGGACHEGHEGGGGGFGGGGFFFGGGGGGGGGGFGFEEFCFFFFCFFFFF;-:DEFFFFFFFFFFFFFFFFF.AFF/FBFB/9/FBEB-;AE/9/B//;//;;BF/
@M05620:45:000000000-G6HP7:1:1101:13326:8875 1:N:0:100
CATCCTGACCCTGAAGTACCCCATTGAGCATGGCATCGTCACCAACTGGGACGACATGGAGAAGATCTGGCACCACACCTTCTACAACGAGCTGCGCGTGGCCCCGGAGGAGCACCCAGTGCTGCTGACCGAGGCCCCCCTGAACCCCAAGGCCAACAGAGAGAAGATGACTCAGGTGAGGCTCGGCCGACGCCCGTGCTCCTCCCGTCCTTTCCCCAGTCATTTTCTGCCCGGCTTGATTTCTGACATTA
+
BBBBBFFFFFFFGGGGGGGGGGGFFHHHHHHHHHHHGGHHHGHHHGHHHHHHGGGGGHHHHHHHGHHGHHHHHGHHHGGHHHHHHHHHGGGGGHHGGGEGGGHHGGGGGGGGHHHHGGGGHHHHGHHHHHGGGGGGGGGGGGHHHHGGGGHGHHGGGGGGGGGGGGGGGGGGGGGGGGGGGGGGFFFFFFFFFFFF@DFEFFFFFFFEFFFFFFFFFFDFFFFFFFFFFFFFFFFFFFFFFFFFFFFFFF/
@M05620:45:000000000-G6HP7:1:1101:22061:8877 1:N:0:100
ATCTCTATCTCCTAAAAACCTGTTTAGATTTGGAGATAGACCTTCAGGTTTTTCATCATTTTCTTCATGAATTATACATTGACCACGTTCCAGCGTGGTCAGTTTGCAGCATTCTGTTATTTTGTTTGACAGAGTGTCTTGTTGAGAACATATGTAGGACATGATTTTTTCCTGCAACAGGGAAAATAAAGTATAAGTTTTAAAGCTTTATTCTTTAATAAAGGATCTCAAAGCCAGCTTTCGAAAAAGGA
+
1AAAAFFFFFFFGG1FG1EGFGHHHHGHHHHHF101B1A1BGFHHFH1GGHGGHHHHHHHHHHH1FGHFHFHHHHBHHHHHGHHFH/BGHHHHHGGGGHHFFHHHEHGFHHHHHHBGGHHHHHHHHHEBGHHFHHFHHHH1GHFFBGFHGHGHEHHH1GGHH1BGGHHHGHHHHHHDGHH/C?F/F?<<G1FFH1FGGHHHG11=1>GHDHHHHHHGGG0<D00/<CHGB0GDGFB.CGHH0;E.CCFF.C
@M05620:45:000000000-G6HP7:1:1101:27035:8883 1:N:0:100
AGATTACTGCAACAGTTCCCCCTGGACCTGGAAAAGTTTCTTGCCTGGCTTACAGAAGCTGAAACAACTGCCAATGTCCTACAGGATGCTACCCGTAAGGAAAGGCTCCTAGAAGACTCCAAGGGAGTAAAAGAGCTGATGAAACAATGGCAAGTAAGTCAGGCATTTCCGCTTTAGCACTCTTGTGGATCCAATTGAACAATTCTCAGCATTTGTACTTGTAACTGACAAGCCAGGGACAAAACAAAGAT
+
BCCCCFFFFFFFGGGGGGGGGGGGHHHHHHGHHGHHGHHHHHHHHHHHHHHHHHHHHHHHHHHHHHHHHHHHHHHHHHHHHHHGHGHHHHHHHHGG/EHHHHHHHHHHGHHHHHHGHHHH3FHGG/EFFHHHHGHHHHHHH3FHHHGHHGHHHGHHHHHHHHHHHHGHGHGGGGGHGFHHHHHHHHHGHHHHHGHHGGFHGHHHHHHHHEHHHHHHHHHHHHHHHHHHHHHHHGGGGGGGGG/FFGGGFGB
@M05620:45:000000000-G6HP7:1:1101:21138:8886 1:N:0:100
TACCTGTACTGGGGAAGCATTTGAATATCCCCCCATGGTGATGGGGACGGAGAACTGCTCCATAAACACAGGCAACGTGCCTAACTTTCCCGGGAAGATGAAGTCAAAGAGCGACCACAGCTCTCGGAGGTTATTTTGCATCGGTGAGCCAGACAGAATGATCCGATGAGGGGTGCGAAACTATTTGAGGAAAGGAAGCACCTTTTTATTAAATTTACCTTTTAGCAATCGCCATTCCTACCCTAAAGATC
+
DDDDDFFFFFFFGGGGGGGGGGHHGHHHHHHGGGGHHHGHHHHHHGGGGGGGGHHHHHHHHHHHHHHHHHHHGHHHGHHHHHHHHHHHHHHGGGGGGHHHHHHHHHHHHHHHGGGGGHHHHHHHHGGGGGEHHHHHHHHHHHGGGGGHHHHHHGHHHHHHHHHHHGGGHHHGGGFGGGGGGGGHHHHGGGGGGGFGGGGFGFFFFFFFHHFFFFFFFFFFHFFFFHHFFFFFFFFFFFHFFFFFFFFFFFF
@M05620:45:000000000-G6HP7:1:1101:10890:8889 1:N:0:100
TACCTGTACTGGGGAAGCATTTGAATATCCCCCCATGGTGATGGGGACGGAGAACTGCTCCATAAACACAGGCAACGTGCCTAACTTTCCCGGGAAGATGAAGTCAAAGAGCGACCACAGCTCTCGGAGGTTATTTTGCATCGGTGAGCCAGACAGAATGATCCGATGAGGGGTGCGAAACTATTTGAGGAAAGGAAGCACCTTTTTATTAAATTTACCTTTTAGCAATCGCCATTCCTACCCTAAAGATG
+
DCCDDFFFFFFFGGGGGGGGGGHHHHHHHHHGGGGHHHGHHHHHHGGGGGGGGHHHHHHHHHHHHHHHHHHHGHHHGHHHHHHHHHHHHHHGGGGGGHHHHHHHHHHHHHHHGGGGGHHHHHHHHGGGGGGHHHHHHHHHHHGGGGGHHHHHHGHHHHHHHHHHHGGGHHHGGEFGGGGGGGGHHHHGGGFGGGGGGGGGGFFFFFFFFHHFFFFHFFFFFFFFFFFFFFFFFFFFFFFHFFFFFFFFFFF
@M05620:45:000000000-G6HP7:1:1101:22061:8897 1:N:0:100
ATCTCTATCTCCTAAAAACCTGTTTAGATTTGGAGATAGACCTTCAGGTTTTTCATCATTTTCTGCATGAATTATACATTGACCACGTTCCAGCGTGGTCAGTTTGCAGCATTCTGTTATTTTGTTTGACAGAGTGTCTTGTTGAGAACATATGTAGGACATGATTTTTTCCTGCAACAGGGAAAATAAAGTATAAGTTTTAAAGATTTATTCTTTAATAAAGGATCTCAAAGCCAGCTTTAGAAAAAGGA
+
CCDDDFFFFFFFGGGGGGGGGGHHHHHHHHHHHHHHHHHHHHHHHHHHHHHGGHHHHHHHHIHHIHHHHHHHHHHHHHHHHHHHHHGHHHHHHHGGGGHHHHHHHHHHHHHHHHHHHHHHHHHHHHHHHHHHHHHHHHHHHHHHHHHHHHHHHHHHHHHHHHHHHHHHHGHHHHHHHHHHHGGHHHHHHHHHHHHHHGGHHGHHHHHHHHHHHHHHHHHHHHGHHHHHHGHHHHHHHGHHHHHHHHHHGGH
@M05620:45:000000000-G6HP7:1:1101:12246:8904 1:N:0:100
TACCTGTACTGGGGAAGCATTTGAATATCCCCCCATGGTGATGGGGACGGAGAACTGCTCCATAAACACAGGCAACGTGCCTAACTTTCCCGGGAAGATGAAGTCAAAGAGCGACCACAGCTCTTCGGAGGTTATTTTGCATCGGTGAGCCAGACAGAATGATCCGATGAGGGGTGCGAAACTATTTGAGGAAAGGAAGCACCTTTTTATTAAATTTACCTTTTAGCAATCGCCATTCCTACCCTAAAGAT
+
CCCCCFFFFFFFGGGGGGGGGGHHHHHHHHHGGGGHHHHHHHHHHGGGGGGGGHHHHHHHHHHHHGHHHHHHGGHHGHHHHHHHHHHHHHHGGGGGGHHHHGHHHHHHHHHHGGGGGHHHHHHHHHHGGGGEHHHHHHHHFHHGGGGGFFGHHHGGHHHHHHHHHHGGGHHHGGCEGGGGGGGGGGGGGGGFFGFFGFGGEFFFFFFFFFFFFFFFFFFFFFFFFFFFFFFFFFFEFFFFFF;FFFFFFFF
@M05620:45:000000000-G6HP7:1:1101:21132:8905 1:N:0:100
TACCTGTACTGGGGAAGCATTTGAATATCCCCCCATGGTGATGGGGACGGAGAACTGCTCCATAAACACAGGCAACGTGCCTAACTTTCCCGGGAAGATGAAGTCAAAGAGCGACCACAGCTCTCGGAGGTTATTTTGCATCGGTGAGCCAGACAGAATGATCCGATGAGGGGTGCGAAACTATTTGAGGAAAGGAAGCACCTTTTTATTAAATTTACCTTTTAGCAATCGCCATTCCTACCCTAAAGATC
+
AABABFFFFFFFGEGEEGFGGGHGHHFHHHHGGGGHHHFGHHH3G2FEGGGGGHHHHHHHHGHHHHHHHHHHGHHH?GGHHHHHHHHHHHHGGGGGGHHHHHHHHHFHHC2GEDGGDHHHHHHHHGGGGGEHHHHHHHEHHHGGGGGHHHHHHGHHGHHHHHHHHGGGHHGGG:CFGGDGGEGGGFFGGBCFFGEGFFGFFFFFFFFFFFB/9BFFFFFFFFFFFFFFFFFFFFFFFFFFFFFFFFFFFFF
@M05620:45:000000000-G6HP7:1:1101:26085:8927 1:N:0:100
CATCCTGACCCTGAAGTACCCCATTGAGCATGGCATCGTCACCAACTGGGACGACATGGAGAAGATCTGGCACCACACCTTCTACAACGAGCTGCGCGTGGCCCCGGAGGAGCACCCAGTGCTGCTGACCGAGGCCCCCCTGAACCCCAAGGCCAACAGAGAGAAGATGACTCAGGTGAGGCTCGGCCGACGCCCGTGCTCCTCCCGTCCTTTCCCCAGTCATTTTCTGCCCGGCTTGATTTCTGACATTA
+
BCCCCFFFFFFFGGGGGGGGGGGHHHHHHHHHHHHHHGHHHGHHHGHHHHHHGGGGGHHHHHHHHHHHHHHHHGHHHGGHHHHHHHHHGGGGGHHGGGGGGGHHGGGGGGGGHHHHGGHHHHHHHHHHHHGFGGGGGGGGGGHHHHGGGGHGHHGGGGGGGGGGGGGGGGGGGGGGGGGGGGGGFFFFFFFFFFFFFDDFFFFFFFFEFFFFFFFFFFDFFFFFFFFFFFFFFFFFFFFFFFFFFFFBFF0
@M05620:45:000000000-G6HP7:1:1101:20319:8936 1:N:0:100
ATCTCTATCTCCTAAAAACCTGTTTAGATTTGGAGATAGACCTTCAGGTTTTTCATCATTTTCTGCATGAATTATACATTGACCACGTTCCAGCGTGGTCAGTTTGCAGCATTCTGTTATTTTGTTTGACAGAGTGTCTTGTTGAGAACATATGTAGGACATGATTTTTTCCTGCAACAGGGAAAATAAAGTATAAGTTTTAAAGATTTATTCTTTAATAAAGGATCTCAAAGCCAGCTTTAGAAAAAGGA
+
CCDDDFFFFFFFGGGGGGGGGGHHHHHHHHHHHHHHHHHHHHHHHHHHHHHGGHHHHIIHHHHHHHHHHHHHHHHHHHHHHHHHHHGHHHHHHHGGGGHHHHHHHHHHHHHHHHHHHHHHHHHHHHHHGHHHHHHHHHHHHHHHHHHHHHHHHHHHHHHHHHHHHHHHHGHHHHHHHHHHHGGHHHHHHHHHHHHHHHHHHHHHHHHHHHHHHHHHHHHHHHHHHHHHHHHHHHHHHGHHHHHHHGHHGGH
@M05620:45:000000000-G6HP7:1:1101:16854:8951 1:N:0:100
AGATTACTGCAACAGTTCCCCCTGGACCTGGAAAAGTTTCTTGCCTGGCTTACAGAAGCTGAAACAACTGCCAATGTCCTACAGGATGCTACCCGTAAGGAAAGGCTCCTAGAAGACTCCAAGGGAGTAAAAGAGCTGATGAAACAATGGCAAGTAAGTCAGGCATTTCCGCTTTAGCACTCTTGTGGATCCAATTGAACAATTCTCAGCATTTGTACTTGTAACTGACAAGCCAGGGACAAAACAAAGAT
+
AAAAAFFF3D1DFGBFGGGGGGGCCFHHFGAHFHHHGHHHGHHHHHHHHHHGHHFHHHGGHHHGHHHHHHHHFHGFGHHHHHHFFFHFHGFHHHEEEEHHGHFHCGHHGHHHHHFGHHHGFG1?>/E?G1EGHFHHHGFGH2FGHHHHGGHGHGGGGFHGHGHHHHHHHHGGGGGHEHHHHHHHHHHGGHHHHFHHHEHHDGHHHHHFHGHHHHHHHHHHHHFFHHHHBHHFHGGEEGFGEF/.CEFGFGF
@M05620:45:000000000-G6HP7:1:1101:25796:8958 1:N:0:100
ATCTCTATCTCCTAAAAACCTGTTTAGATTTGGAGATAGACCTTCAGGTTTTTCATCATTTTCTGCATGAATTATACATTGACCACGTTCCAGCGTGGTCAGTTTGCAGCATTCTGTTATTTTGTTTGACAGAGTGTCTTGTTGAGAACATATGTAGGACATGATTTTTTCCTGCAACAGGGAAAATAAAGTATAAGTTTTAAAGATTTATTCTTTAATAAAGGATCTCAAAGCCAGCTTTAGAAAAAGGA
+
CCDDDFFFFFFFGGGGGGGGGGHHHHHHHHHHHHHHHHHHHHHHHHHHHHHGGHHHHHHHIHHHIHHHHHHHHHHHHHHHHHHHHHGHHHHHHGGGGGHHHHHHHHHHHHHHHHHHHHHHHHHHHHHHHHHHHHHHHHHHHHHHHHHHHHHHHHHHHHHHHHHHHHHHHGHHHHGHHHHHHGGHHHHHGHHHHHHHHHHHHHHHHHHHHHHHHHHHHGHHHHHHHHHHHHHHHHHHHGHHHHHGGFHGGDH
@M05620:45:000000000-G6HP7:1:1101:10060:8968 1:N:0:100
ATCTCTATCTCCTAAAAACCTGTTTAGATTTGGAGATAGACCTTCAGGTTTTTCATCATTTTCTGCATGAATTATACATTGACCACGTTCCAGCGTGGTCAGTTTGCAGCATTCTGTTATTTTGTTTGACAGAGTGTCTTGTTGAGAACATATGTAGGACATGATTTTTTCCTGCAACAGGGAAAATAAAGTATAAGTTTTAAAGATTTATTCTTTAATAAAGGATCTCAAAGCCAGCTTTAGAAAAAGGA
+
CCCDDFFFFFFFGGGGGGGGGGHHHHHHHHHHHHHHHHHHHHHHHHHHHHHGGHHHHIHHHIIHHHHHHHHHHHHHHHHHHHHHHHGHHHHHHHGGGGHHHHHHHHHHHHHHHHHHHHHHHHHHHHHHHHHHHHHHHHHHHHHHHHHHHHHHHHHHHHHHHHHHHHHHHGHHHHHHHHHHHGGHHHHHHHHHHHHHHHHHHHHHHHHHHHHHHHHHHHHHHHHHHHHHHGHHHHHHHGHHHHHHHHHHGGH
@M05620:45:000000000-G6HP7:1:1101:27524:8992 1:N:0:100
CATCCTGACCCTGAAGTACCCCATTGAGCATGGCATCGTCACCAACTGGGACGACATGGAGAAGATCTGGCACCACACCTTCTACAACGAGCTGCGCGTGGCCCCGGAGGAGCACCCAGTGCTGCTGACCGAGGCCCCCCTGAACCCCAAGGCCAACAGAGAGAAGATGACTCAGGTGAGGCTCGGCCGACGCCCGTGCTCCTCCCGTCCTTTCCCCAGTCATTTTCTGCCCGGCTTGATTTCTGACATTA
+
AAAAAFFFFCFFGGGFGEGGFGGHHHGFHHHHHHHHHEGHHGHHHGHHHHGHGGGFGFHFHFHHFGHHHGHHFGHHHGGHHHGHHHHHGGEEGHHGGGGEGGHHFGBDGCGGGHHHGGEHGFHHHHHHHHCC@CCEDDCCGGFFHHGAAEEEEHGGGGGGFBEGGGGGGFGFFF9FFBFGGGEAFA..@C-@=C=>;A?FBFFF9ADFDADFFFB99BD9BFFFFFFFFBBEF-B>=-.BFFBFFF/FFFB
@M05620:45:000000000-G6HP7:1:1101:25707:9002 1:N:0:100
TACCTGTACTGGGGAAGCATTTGAATATCCCCCCATGGTGATGGGGACGGAGAACTGCTCCATAAACACAGGCAACGTGCCTAACTTTCCCGGGAAGATGAAGTCAAAGAGCGACCACAGCTCTCGGAGGTTATTTTGCATCGGTGAGCCAGACAGAATGATCCGATGAGGGGTGCGAAACTATTTGAGGAAAGGAAGCACCTTTTTATTAAATTTGCCTTTTAGCAATCGCCATTCCTACCCTAAAGATC
+
BABCCFFFFFFFGGGGGGGGGGHHHHHHHHHGGGFCHFFGBGGHHGAEFCAEEHEFHFDHBCDFGHHHEEHFGFHEFFFHEGHHBHHGHHFGGGG@E03BGFFB4DHDFF22<CFCGGA0FGHB2CA?>ADCBGHHHF=1=1CA<<.<GHFHGE<CGCD<0=GBCA.:CHHGGC@.ADCAB0;BF000:;BF/CFB/9.;F?FFFFBAFFBB0FFB0B;BFFFF/0FBF0.A.9EFF0:FFF.BFF9B9BB
@M05620:45:000000000-G6HP7:1:1101:10328:9006 1:N:0:100
TACCTGTACTGGGGAAGCATTTGAATATCCCCCCATGGTGATGGGGACGGAGAACTGCTCCATAAACACAGGCAACGTGCCTAACTTTCCCGGGAAGATGAAGTCAAAGAGCGACCACAGCTCTCGGAGGTTATTTTGCATCGGTGAGCCAGACAGAATGATCCGATGAGGGGTGCGAAACTATTTGAGGAAAGGAAGCACCTTTTTATTAAATTTACCTTTTAGCAATCGCCATTCCTACCCTAAAGATC
+
BAABBFFFFFFFGGFEGGGGGGHHHHFHHHHGGGCHHHGHBGHGAEEEEE?ECFGHHHHHHHGFDGHHHECAFHHHFHHGHHDFGHHHHHHGGGGGGFGGHFGHHHH4GFGGGGGGGHHHHHHHHGGAFGGFEHHHHHHHHHGCGGGHGHHH.EFB<CHHDHHGE..EHHHGGACF9.;?BGBFGGGGFGBFGGGGGGGGFFFFFFFEFFFFFFFFBFFFFFFF9FFBFFFFFFAFFFFFFFFFF.:/FFF
@M05620:45:000000000-G6HP7:1:1101:10344:9014 1:N:0:100
TACCTGTACTGGGGAAGCATTTGAATATCCCCCCATGGTGATGGGGACGGAGAACTGCTCCATAAACACAGGCAACGTGCCTAACTTTCCCGGGAAGATGAAGTCAAAGAGCGACCACAGCTCTCGGAGGTTATTTTGCATCGGTGAGCCAGACAGAATGATCCGATGAGGGGTGCGAAACTATTTGAGGAAAGGAAGCACCTTTTTATTAAATTTACCTTTTAGCAATCGCCATTCCTACCCTAAAGATC
+
CCCCCFFFFFFFGGGGGGGGGGHHHHHHHHHGGGGHHHFGHHHHHGGGGGGGGHHHHHHHHHHHHHHGHGHHGHHHGHHHHHHHHHHHHHHGGGGGGHHHHHHHHHHHHHHGGGGGGHHHHHHHHGGGGGGHHHHHHHHHHHGGGGGHHHHHHGHHHHHHHHHHHGGGHHHGG;EFGFGGGGGGGGGGGGFGGGGGGGGGGFFFFFFFFFFFFFFFFFFFFFFFFFFFFFFFFFFFFFFFFFFFFFFFFFF
@M05620:45:000000000-G6HP7:1:1101:13715:9015 1:N:0:100
ATCTCTATCTCCTAAAAACCTGTTTAGATTTGGAGATAGACCTTCAGGTTTTTCATCATTTTCTGCATGAATTATACATTGACCACGTTCCAGCGTGGTCAGTTTGCAGCATTCTGTTATTTTGTTTGACAGAGTGTCTTGTTGAGAACATATGTAGGACATGATTTTTTCCTGCAACAGGGAAAATAAAGTATAAGTTTTAAAGATTTATTCTTTAATAAAGGATCTCAAAGCCAGCTTTAGAAAAAGGA
+
CDDDDFFFFFFFGGGGGGGGGGHHHHHHHHHHHHHHHHHGHHHHHHHHHHHGGHHHHIHHIHHHIHHHHHHHHHHHHHHHHHHHHHGHHHHHHHGGGGHHHHHHHHHHHHHHHHHHHHHHHHHHHHHHHHHHHHHHHHHHHHHHHHHHHHHHHHHHHHHHHHHHHHHHHGHHHHHHHHHHHGGHHHHHHHHHHHHHHHHHHHHHHHHHHHHHHHHHHHHHHHGHHHHHHGHHHHHHHGHHHHHHHHHHGGH
@M05620:45:000000000-G6HP7:1:1101:15468:9027 1:N:0:100
[truncated: 13,556,338 more chars]
