# Supplementary material for: Fast but not furious: a streamlined selection method for genome-edited cells
Source: Life Sci Alliance. 2021 Apr 26;4(6):e202101051. doi: 10.26508/lsa.202101051 (PMC8127327; doi:10.26508/lsa.202101051)
Supplement: Supplementary file 1 [file LSA-2021-01051_Supplemental_Data_1.zip › SANGER and Deep Sequencing/AFP/101_S101_L001_R1_001.fastq]

@M05620:45:000000000-G6HP7:1:1101:15954:1757 1:N:0:101
TAACCAAGCAGACACTCACCGCTCCCTCGCCACAGGCCAATAGTTTGTCCTCACTGAGTTGGCAACAAGTGGCTGCTGTGGCTGCCATTTTTCTGGTGATGGCCATCAGCTCCGACGAGGTCAGCTGGGGGGCTTTCTTTGTGTAAGCAACGAGAAACCTGAAAGAAGCATTTTTTAACTAAGTCCTGCTGAGTCATTCATGAGTTTTTAGCCGCCTTGCTTCTTCTCACAGACTCTCTACTCTCATGCCA
+
1>>>?F?FAFFFFGGGFGGFGGGGGGHHGGE?EFHHGGHEGFGHHHHHGHHHHHHHHHHHHHGHFGA/GHHHGHGGHHHHHHHGGFFGHHHHGHFGHGBGGFFEFHGHGGHHHG?EE/CCGFBGFHGHGGGGGGGGBFGGGGGGBFFFFFF@EFBFFFFFFBFBFEFFFFFFFFF@-/9FBBBFFBFFFFF/FFFFFFFBFF/BFFFFFEFB9A->BBFBFFFFFFFB99;F/AB9FFF//;;;9/;/B//
@M05620:45:000000000-G6HP7:1:1101:14256:1767 1:N:0:101
CATCCTGACCCTGAAGTACCCCATTGAGCATGGCATCGTCACCAACTGGGACGACATGGAGAAGATCTGGCACCACACCTTCTACAACGAGCTGCGCGTGGCCCCGGAGGAGCACCCAGTGCTGCTGACCGAGGCCCCCCTGAACCCCAAGGCCAACAGAGAGAAGATGACTCAGGTGAGGCTCGGCCGACGCCCGTGCTCCTCCCGTCCTTTCCCCAGTCATTTTCTGCCCGGCTTGATTTCTGACATTT
+
3>>>AFFFFFFFGGGGGGGGGGEGHGFFBGGHHHHHHGHHEEFDAEGHEEAGGGGGGHG3GFHHFFHFDHHFHGFHHEEGHHHHHHFEFEAFEFHG?EEGGGHHGGGCCC?EGHHFGAEGFGHHGHHFFHGGGGGEGCCFGGFHGHGGGGHFHHEGGGGEGGG?BF/FF0BFGBBFGGGGGGGFDFEDFFAAFFFFFFBFFFFFFE?EDDDFFB//9B.FBFFFFFFFFEFEDAFFFF:BFFFFF/;BFF/
@M05620:45:000000000-G6HP7:1:1101:15944:1776 1:N:0:101
AAACCAAGCAGACACTCACCGCTCCCTCGCCACAGGCCAATAGTTTGTCCTCACTGAGTTGGCAACAAGTGGCTGCTGTGGCTGCCATTTTTCTGGTGATGGCCATCAGCTCCGACGAGGTCAGCTGGGGGGCTTTCTTTGTGTAAGCAACGAGAAACCTGAAAGAAGCATTTTTTAACTAAGTCCTGCTGAGTCATTCATGAGTTTTTAGCCGCCTTGCTTCTTCTCACAGACTCTCTACTCTCATGCCA
+
11>>AAAFAFFFGGGGGGGGGGGGGGHHGGGCEFHHGGHHHFHHHHHHHHHHHHHHHHHHGHHFHHHAGHHHGHGGHHHHHHHGGHFGHHHHHHHHHHHHGHHHHHHHHHHHHGGGGCGGGGHHHHHHGGGGGGGGGGGGGGGGGGFFFFF@FFFFFFFFFEFFFFFFFFFFFFF@EFFFFFFFFFFFFFFFFFFFFFFFFFEFFFFFFFFFFB?@FFFFFFFFFFFFFFFFFFFFFFFFFFFFFFFFFF/
@M05620:45:000000000-G6HP7:1:1101:14253:1787 1:N:0:101
CATCCTGACCCTGAAGTACCCCATTGAGCATGGCATCGTCACCAACTGGGACGACATGGAGAAGATCTGGCACCACACCTTCTACAACGAGCTGCGCGTGGCCCCGGAGGAGCACCCAGTGCTGCTGACCGAGGCCCCCCTGAACCCCAAGGCCAACAGAGAGAAGATGACTCAGGTGAGGCTCGGCCGACGCCCGTGCTCCTCCCGTCCTTTCCCCAGTCATTTTCTGCCCGGCTTGATTTCTGACATTT
+
3>>AAFFFFFFFGGGFGGGGGGGHHGHHEFGGHHHHHFHHHGHHHGHFFAFGEGGGGHGGHHFHHFHG5FHHHGHHGGGHHHHHHHHFEEDGGHHGGGGGGGHHGG@FGGGGHHHHGGHH1FGFHHFFHHGFGGCFDCFFGFHFHHGGGGEFGHGGGGGFFFGEFGFGFFGGGGBBFFGEFEGGAC?DA=D-BCFDDAAEFFFFFEAEFFFFFFFB9F.BF/FFFFFFBBFED->DF-.BFFFF9/BBBF/
@M05620:45:000000000-G6HP7:1:1101:12235:1807 1:N:0:101
TACCTGTACTGGGGAAGAGTGTAGCAATCGCCATTCCTACCCTAAAGATCGGAAGAGCACACGTCTGAACTCCAGTCACCGGCTATGATCTCGTATGCCGTCTTCTGCTTGAAAAAAAAAAAATTTGACAAATTTGCTTTGTTTTAATCTATTTTTTATATTTTTTTTTTTTTTTATTCTGCATTTTTATGATTTGTTTTTTTTTTTTTTTCTTTTTTTTTTTATCTCTTACTCAGTTTTTGAACTTATAT
+
>>AABFFFFFFFGGGGGGGGGGHHHHHHHGGGGGHHHHHHHHHHHHHHGGHGGGGHHHHHHHGHHHGHHHHHHGHHHHHHGGGGGHH@GFHHHFGHHHHGGGHGHHHGHHHHHHHGEEC///<011111110<?1111><1><0<1<<1=111111-.0==00=0:::---;99-./9/9/////;//.///////::...----99--99//B://------./9;///////9/////.9.9/////9/
@M05620:45:000000000-G6HP7:1:1101:19464:1922 1:N:0:101
AGATTACTGCAACAGTTCCCCCTGGACCTGGAAAAGTTTCTTGCCTGGCTTACAGAAGCTGAAACAACTGCCAATGTCCTACAGGATGCTACCCGTAAGGAAAGGCTCCTAGAAGACTCCAAGGGAGTAAAAGAGCTGATGAAACAATGGCAAGTAAGTCAGGCATTTCCGCTTTAGCACTCTTGTGGATCCAATTGAACAATTCTCAGCATTTGTACTTGTAACTGACAAGCCAGGGACAAAACAAAGAT
+
3A>ABFFFFFFFGGGGGGGGGGGGHHHHHHHHHHHHHHHHHHHHHHHHHHHHHHHHHHHHHHGHHHHHHHHHHHHHHHHHHHHHHHHHHHHHHHGGGGHHHHFHHHHHGHHHHHHHHHHHHHHGGFFGHHHHHGHHHHGHHHHHHHHHHHHHHGHHHHHHHHGHHHHHHHGGGGGHGHHHHHHHHGHGHHHHHHHHHHHFFGHHHHHHHHHHHHHHHGHHHHGHHGHHHHHHHGGGGGGGGGGGGGGGGGG
@M05620:45:000000000-G6HP7:1:1101:14219:1980 1:N:0:101
AAACCAAGCAGACACTCACCGCTCCCTCGCCACAGGCCAATAGTTTGTCCTCACTGAGTTGGCAACAAGTGGCTGCTGTGGCTGCCATTTTTCTGGTGATGGCCATCAGCTCCGACGAGGTCAGCTGGGGGGCTTTCTTTGTGTAAGCAACGAGAAACCTGAAAGAAGCATTTTTTAACTAAGTCCTGCTGAGTCATTCATGAGTTTTTAGCCGCCTTGCTTCTTCTCACAGACTCTCTACTCTCATGCCA
+
ABBBBBBFBFFFGGGGGGGGGGGGGGHFFGGGGHGHGGHHHGHHHHHHHHHHHHHHHGGHGHHHHHHHGHHHGHGGHHGHHHHGGHHHHHHGHGGHHHHHHHHHHHHHHHHHHGGGGGGGGHHHHHHHGGGGGGGGGGGGGGGGGGFFFFFFFFFFFFFFFFFFFFFFFFFFFFFFFFFFFFFFFFFFFFFFFFFFFFFFFFFFFFFFFFFFFFFFFFFFFFFFFFFFFFFFFFFFFFFFFFFFFFFFFFF
@M05620:45:000000000-G6HP7:1:1101:19277:2000 1:N:0:101
CATCCTGACCCTGAAGTACCCCATTGAGCATGGCATCGTCACCAACTGGGACGACATGGAGAAGATCTGGCACCACACCTTCTACAACGAGCTGCGCGTGGCCCGGGGGGGCACCCCGTGCTGCCGACCGAGGGCCCCCTGGACCCCAAAGGCAAACGGGAGGAGGTGACTTCAGGGGGGCCCGGGCGGAGCCCGGGGTCCTTCCGGCCTTTCCCCAGGCAATTTCCGCCCGGGCTGGTTTCTGACATTTT
+
AAABBFFFFFFFGGFGGGFFGCEGHFFFGHHHHGHGGDHHHGGHFGFHHHHHGCGFEFHGHGHGBGEGHHFHHGHEH1EFHGGGHFGHGFFFGGFECFGG/>GE/E//B----9AD--.9..9/.;--;---;-9DFFF-A....ADA..;.;.AA.....--9...9//////;/.--;------9-----.;9---9.9///B?--;9BF/99FF.....::B//:..;----;..9:A//9//;/9//
@M05620:45:000000000-G6HP7:1:1101:19265:2020 1:N:0:101
CATCCTGACCCTGAAGTACCCCATTGAGCATGGCATCGTCACCAACTGGGACGACATGGAGAAGATCTGGCACCACACCTTCTACAACGAGCTGCGCGTGGCCCCGGAGGAGCACCCAGTGCTGCTGACCGAGGCCCCCCTGAACCCCAAGGCCAACAGAGAGAAGATGACTCAGGTGAGGCTCGGCCGACGCCCGTGCTCCTCCCGTCCTTTCCCCAGTCATTTTCTGCCCGGCTTGATTTCTGACATTT
+
CCCCCFFFFFFFGGGGGGGGGGGHHHHHHHHHHHHHHGHHHGHHHGHHHHHHGGGGGHHHHHHHHHHHHHHHHGHHHGGHHHHHHHHHGGGGGHHGGGGGGGHHGGGGGGGGHHHHGGHHHGHHHHHFGHGGGGGGGGGGGGHHHHGGGGHGHHGGGGGGGGGGGGFGGGGGGGGGGGGGGGGGFFFFFFFFFFFFFFFFFFFFFFFFFFFFFFFFFFFFFEFFFFFFFFFFFFFFFF?FFFFFF9BFBF0
@M05620:45:000000000-G6HP7:1:1101:11326:2048 1:N:0:101
AAACCAAGCAGACACTCACCGCTCCCTCGCCACAGGCCAATAGTTTGTCCTCACTGAGTTGGCAACAAGTGGCTGCTGTGGCTGCCATTTTTCTGGTGATGGCCATCAGCTCCGACGAGGTCAGCTGGGGGGCTTTCTTTGTGTAAGCAACGAGAAACCTGAAAGAAGCATTTTTTAACTAAGTCCTGCTGAGTCATTCATGAGTTTTTAGCCGCCTTGCTTCTTCTCACAGACTCTCTACTCTCATGCCA
+
AABBBBBFBFFFGGGGGGGGGGGGGFHHGGGGGHGHGGHHGGHHHHGHHHHHHHHHHHHHHHHGHHHHHHHHGHGGHHHHHHHGGHFHHHHHHHHHHHHHGHHHHHHHHHHHHGGGG@DGFHHHHHHHGGGGGGGGGGGGGGGGGGFFFFFFFFFFFFFFFFFFFFFFFFFFFFFFEFFFFFFFFFFFFFFFFFFFFFFFFFFFFFFFFFFFFFFFFFFFFFFFFFFFFFFFFFFFFFFFFFFFFFFFFFB
@M05620:45:000000000-G6HP7:1:1101:12874:2072 1:N:0:101
CATCCTGACCCTGAAGTACCCCATTGAGCATGGCATCGTCACCAACTGGGACGACATGGAGAAGATCTGGCACCACACCTTCTACAACGAGCTGCGCGTGGCCCCGGAGGAGCACCCAGTGCTGCTGACCGAGGCCCCCCTGAACCCCAAGGCCAACAGAGAGAAGATGACTCAGGTGAGGCTCGGCCGACGCCCGTGCTCCTCCCGTCCTTTCCCCAGTCATTTTCTGCCCGGCTTGATTTCTGACATTA
+
BBABBFBFFFFFFGGCGGGGFGGHHHHHFGGFHHGHHGHHHGEHHGHHGEHHGGGCGHHFHFHHHFFFHHHGHGHHHDGHHHHHHHHHGGGGGFGGGGEEGCHHGGGGGGGGHGGHGGHBGHHGHHHFFGG@DGCFGGGGFGHFHGDEGGHEHEEAAEGGFGGGGGGFFGGGFFGGFBFFGG.C>DEFC;@F-@BBDDFFFFEB9AFFDFFFFBFFFBABFFBFFFBFFFF.A-;DFA;BBBFFBBFFFF/
@M05620:45:000000000-G6HP7:1:1101:11504:2080 1:N:0:101
AGATTACTGCAACAGTTCCCCCTGGACCTGGAAAAGTTTCTTGCCTGGCTTACAGAAGCTGAAACAACTGCCAATGTCCTACAGGATGCTACCCGTAAGGAAAGGCTCCTAGAAGACTCCAAGGGAGTAAAAGAGCTGATAAAACAATGGCAAGTAAGTCAGGCATTTCCGCTTTAGCACTCTTGTGGATCCAATTGAACAATTCTCAGCATTTGTACTTGTAACTGACAAGCCAGGGACAAAACAAAGAT
+
BCBCCFFFFFFFGGGGGGGGGGGGHHHHHHHHHHHHGHHHHHHHHHHHHHHHHHHHHHHHHHHHHHHHHHHHHHHHHHHHHHHHHHHHHHHHHHGGGGHHHHHHHGHHGHHHHHHGHHHHHHHGGGGGHHHHHGHHHHGHDGFHHHHHHHHHHGHHHHHHHHHHHHHHHHGGGGGHGHHHHHHHHFGGHHHHGHHHHFHHHHHHHHHHHHGHHHHHHGHGHHFHHHHHGHHHHGGGGGGGGGGGGGGGFGF
@M05620:45:000000000-G6HP7:1:1101:19699:2081 1:N:0:101
AAACCAAGCAGACACTCACCGCTCCCTCGCCACAGGCCAATAGTTTGTCCTCACTGAGTTGGCAACAAGTGGCTGCTGTGGCTGCCATTTTTCTGGTGATGGCCATCAGCTCCGACGAGGTCAGCTGGGGGGCTTTCTTTGTGTAAGCAACGAGAAACCTGAAAGAAGCATTTTTTAACTAAGTCCTGCTGAGTCATTCATGAGTTTTTAGCCGCCTTGCTTCTTCTCACAGACTCTCTACTCTCATGCCA
+
CCCCCCCFCFFFGGGGGGGGGGGGGGHHGGGGGHHHGGHHHHHHHHHHHHHHHHHHHHHHHHHHHHHHHHHHGHGGHHHHHHHGGHHHHHHHHHHHHHHHHHHHHHHHHHHHHGGGGGGGGHHHHHHHGGGGGGGGGGGGGGGGGGFFFFFFFFFFFFFFFFFFFFFFFFFFFFFFFFFFFFFFFFFFFFFFFFFFFFFFFFFFFFFFFFFFFFFFFFFFFFFFFFFFFFFFEFFFFFFFFFFFFFFFFFF
@M05620:45:000000000-G6HP7:1:1101:14185:2082 1:N:0:101
AGATTACTGCAACAGTTCCCCCTGGACCTGGAAAAGTTTCTTGCCTGGCTTACAGAAGCTGAAACAACTGCCAATGTCCTACAGGATGCTACCCGTAAGGAAAGGCTCCTAGAAGACTCCAAGGGAGTAAAAGAGCTGATGAAACAATGGCAAGTAAGTCAGGCATTTCCGCTTTAGCACTCTTGTGGATCCAATTGAACAATTCTCAGCATTTGTACTTGTAACTGACAAGCCAGGGACAAACAAAGATC
+
AAABBFFFDFDFGGGGGGGGGGGGHHHHHHHHGHHHGHHHHHHHHHHHGHHHHHHHHHHHHHHHHHHHHHHHHHHHHHHHEHHHFHHHHHHHHHGFEGHHHHCGHHHHGHHHHHHHHHHHECGFG?EEHHHHHGHHHHBGG?GHHHHHHHHHGGHHBGHHHHHHHHHHHHGGGGGFHHGHHHHHHFHGFHHHHHHHHGFFHHHGHHHHHHHHHHHHHGHGHHHGHHHHHHHHHGGGGGGGGG/C?9;FBFC
@M05620:45:000000000-G6HP7:1:1101:14211:2085 1:N:0:101
AGATTACTGCAACAGTTCCCCCTGGACCTGGAAAAGTTTCTTGCCTGGCTTACAGAAGCTGAAACAACTGCCAATGTCCTACAGGATGCTACCCGTAAGGAAAGGCTCCTAGAAGACTCCAAGGGAGTAAAAGAGCTGATGAAACAATGGCAAGTAAGTCAGGCATTTCCGCTTTAGCACTCTTGTGGATCCAATTGAACAATTCTCAGCATTTGTACTTGTAACTGACAAGCCAGGGACAAACAAAGATC
+
BBABBFFBDFFFGGGGGGGGGGGGHHHHHHHHHHHHGHHHHHHHHGHGGHHHHHHHHHHHHHHHHHHHHHHHHHHHHHHHGHGHFGHHHHHHHHGFGGHHHHGHHHHHGHHHHGHFGHHHFFGGG?EEGGHHHGHHHHGHFFGHHHHHHHHHHGHHHHHHHHHHGHHHHHGGGGGHHHFHGHHHHHHGHHGHGHHHGGHFHHHHHHHHHHHHHHHHGHHHHHHGHHHHGHHHGGFGGGEAFFFGFEFFFGF
@M05620:45:000000000-G6HP7:1:1101:12888:2085 1:N:0:101
CATCCTGACCCTGAAGTACCCCATTGAGCATGGCATCGTCACCAACTGGGACGACATGGAGAAGATCTGGCACCACACCTTCTACAACGAGCTGCGCGTGGCCCCGGAGGAGCACCCAGTGCTGCTGACCGAGGCCCCCCTGAACCCCAAGGCCAACAGAGAGAAGATGACTCAGGTGAGGCTCGGCCGACGCCCGTGCTCCTCCCGTCCTTTCCCCAGTCATTTTCTGCCCGGCTTGATTTCTGACATTA
+
BBBBBFFFFFFFGGGCGGGGGGGHHHCFGHHHGHCHHGHHHGHHHGGHHHHHEGGGGHHHHHHEFHHHHEHHHGHHHGGHHHHGHHHHGGGGGHHGGGGGGFHHGGCGGGGGHHHHGGHHFGHHHHHHHHFGGGGGGFGGGGHHHHGGGGHFHHGGGEFGGGGGFFGGGGGGFGFFFFGGFGAFDFFF-9BCFFFA;.;9FFEFFFDEFDAFFFFFFF.BFFFFFFFFFFFFFB@=;=AFFEFF/BFBFF/
@M05620:45:000000000-G6HP7:1:1101:19683:2091 1:N:0:101
AAACCAAGCAGACACTCACCGCTCCCTCGCCACAGGCCAATAGTTTGTCCTCACTGAGTTGGCAACAAGTGGCTGCTGTGGCTGCCATTTTTCTGGTGATGGCCATCAGCTCCGACGAGGTCAGCTGGGGGGCTTTCTTTGTGTAAGCAACGAGAAACCTGAAAGAAGCATTTTTTAACTAAGTCCTGCTGAGTCATTCATGAGTTTTTAGCCGCCTTGCTTCTTCTCACAGACTCTCTACTCTCATGCCA
+
BBBBBBB@BFFFGGGGGGGGGGGGGGHH?FGEEHHFFGDHHFHHHHHHHHHHHHHFHHHHHHHHGHHHHFGEFFFFHFHHHHHGGHHHHHHHHHHHHHHHHGHHHHHHHHHHHGGCECFGGHHHHHHHFGGGGGGGGGGGGGGGGFFBFFFFFFFFFFFBFFFFFFFFFFFFFFFFFFFFFFFBBFFFFFFFFFFB/BFFFFFFFFFFFF/FB.BFFFFFFFFFFFFFFFFFFFFFFFFFFFFFFFFBFF/
@M05620:45:000000000-G6HP7:1:1101:14197:2100 1:N:0:101
AGATTACTGCAACAGTTCCCCCTGGACCTGGAAAAGTTTCTTGCCTGGCTTACAGAAGCTGAAACAACTGCCAATGTCCTACAGGATGCTACCCGTAAGGAAAGGCTCCTAGAAGACTCCAAGGGAGTAAAAGAGCTGATGAAACAATGGCAAGTAAGTCAGGCATTTCCGCTTTAGCACTCTTGTGGATCCAATTGAACAATTCTCAGCATTTGTACTTGTAACTGACAAGCCAGGGACAAACAAAGATC
+
CBBCCFFFFFDFGGGGGGGGGGGGHHHHHHHHHHHHGHHHHHHHHHHHHHHHHHHHHHHHHHHHHHHHHHHHHHHHHHHHHHHHFGHHHHHHHHGGGGHHHHHHHHHHGHHHHHHHHHHHHHHFGGGGHHHHHGHHHHHHHFHHHHHHHHHHHGHHHHHHHHHHHHHHHHGGGGGHHHHHHHHHHHHGHHHHGHHHHHHHHHHHHHHHHHHHHGHHHHHGHHHHHHHHHHHHHGGGGGGGGGGGGGGGGGF
@M05620:45:000000000-G6HP7:1:1101:11488:2115 1:N:0:101
CATCCTGACCCTGAAGTACCCCATTGAGCATGGCATCGTCACCAACTGGGACGACATGGAGAAGATCTGGCACCACACCTTCTACAACGAGCTGCGCGTGGCCCCGGAGGAGCACCCAGTGCTGCTGACCGAGGCCCCCCTGAACCCCAAGGCCAACAGAGAGAAGATGACTCAGGTGAGGCTCGGCCGACGCCCGTGCTCCTCCCGTCCTTTCCCCAGTCATTTTCTGCCCGGCTTGATTTCTGACATTA
+
CCCCCFFFFFFFGGGGGGGGGGGHHHHHGHHHHHHHHGHHHGHHHGHHHHHHGGGGGHHHHHHHHHHHHHHHHGHHHGGHHHHHHHHHGGGGGHHGGGGGGGHHGGGGGGGGHHHHGGHHHHHHHHHHHHGGGGGGGGGGGGHH/CEGGGHGHHGGGGGGGGGGGGGGGGGGGGGGGGGGGGGGFFFFFFFFFFFF@DDEFFFFFFFFFFDFFFFFFBDFFFFFFFFFFFFFFFFFFF;FFFFFEFFFFF/
@M05620:45:000000000-G6HP7:1:1101:10734:2287 1:N:0:101
AGATTACTGCAACAGTTCCCCCTGGACCTGGAAAAGTTTCTTGCCTGGCTTACAGAAGCTGAAACAACTGCCAATGTCCTACAGGATGCTACCCGTAAGGAAAGGCTCCTAGAAGACTCCAAGGGAGTAAAAGAGCTGATGAAACAATGGCAAGTAAGTCAGGCATTTCCGCTTTAGCACTCTTGTGGATCCAATTGAACAATTCTCAGCATTTGTACTTGTAACTGACAAGCCAGGGACAAAACAAAGAT
+
BBABCFFFDFFFGGFFGGGGGGGFHGGHHHHHFHHHFGHHHHHHGHHHHHHHHHFFGHHHHHHHHHHHHHHHHHHHHHHHHHFHHGHHHHHHHHGFGGHHHFGHHHHHGHHHHHHGHHHHHHHGEHGGHHHHHFHHHHFHHHHHHGHHFFGGHGHHHHHHHHHHHHHHHHGGGGGHGFHHHHHHHFHGHHHHHHHHHGHHHHGHHHHFGGGHHHHHHGHGHHHFHHHHHHHHHGFGGGEEFFFFGGGGGGG
@M05620:45:000000000-G6HP7:1:1101:10736:2308 1:N:0:101
AGATTACTGCAACAGTTCCCCCTGGACCTGGAAAAGTTTCTTGCCTGGCTTACAGAAGCTGAAACAACTGCCAATGTCCTACAGGATGCTACCCGTAAGGAAATGCTCCTAGAAGACTCCAAGGGAGTAAAAGAGCTGATGAAACAATGGCAAGTAAGTCATGCATTTCCGCTTTAGCACTCTTGTGGATCCAATTGAACAATTCTCAGCATTTTTACTTGTAACTGACAAGCCAGGGACAAAACAAAGAT
+
AAAAAFDFBBFFCGFFGDGGCAEGDHFHH44B3FEFGHFHFFA5GGHHGHHFFGFBGAAG333A3FHFC3BFAGHCFFDGDGHHFCBGEGHHFHGG?AE3D3B33@@FBFGBGF33FGGF333?E///BGHHGC00F?3FHFDBF0GFFFFHHGHH2GFHH2FGBGHHFGDEGGGG<GHHCCGFF11CFF1>FCFDGE00<CGGFF0<<<0GDH0DEHHF::GBGH00CGHEEFHAE9.9.C/;AFEFF/:
@M05620:45:000000000-G6HP7:1:1101:14040:2371 1:N:0:101
AAACCAAGCAGACACTCACCGCTCCCCTGCCACAGTCCACTACTCTGTTCTCACCGAGTCGGCAACAAGTGGCTGCTGTGGCTGCCATTTTTCTGGTGATGGCCATCAGCTCCGACGAGGTCAGCTGGGGGGCTTTCTTTGTGTAAGCAACGAGAAACCTGAAAGAAGCATTTTTTAACTAAGTCCCGCTGAGTCATTCATGAGTTTTTAGCCGCCTTGCTTCTTCTCACAGACTCTCTACTCTCATGCCA
+
AAAABBBFBFFFGGGGGGGGGGGGG22222A3B223BFG35B3D3D5D5B5DA511A0A200A00BG1B553BF1FGFHH2G11B?3@FD4GEFBF@BEGFEHHFFHHHHBFHGGGE?CG/CGHHHHG//BDGGGGGGGGGFFFFFFFFFFFFFFFFFFFF/FFFFFFFFFFFFFFFFFFFFFFFFFFFFFDF9FFFFFFFFFFFFFFFFFFFFFFFFFFFFFFFFFFFFFFFFFFFFFFFFFFFFFFFFF
@M05620:45:000000000-G6HP7:1:1101:14019:2375 1:N:0:101
AAACCAAGCAGACACTCACCGCTCCCTCGCCACAGGCCAATAGTTTGTCCTCACTGAGTTGGCAACAAGTGGCTGCTGTGGCTGCCATTTTTCTGGTGATGGCCATCAGCTCCGACGAGGTCAGCTGGGGGGCTTTCTTTGTGTAAGCAACGAGAAACCTGAAAGAAGCATTTTTTAACTAAGTCCTGCTGAGTCATTCATGAGTTTTTAGCCGCCTTGCTTCTTCTCACAGACTCTCTACTCTCATGCCA
+
ABAABAAFAFFFFGGGGGGGGGGGEGHHGGCEEGHHGGF2EHHHHFHCGFHFHHHHHHHHHGHGHGGEHDFHECFFHGGGHHHGGHHFHFGHFHFHHHFFHHHHEGHHHHGFHDCEE@DFEHHHHHHHGFGGGAEGFFFGGFGGFGFFFFFFEFFFFFFFFFFFFFFFFFFFFFFFFFFBFFFFFFBFFFFFFFFFFFFFFFFFFFFFFFFBFDFFFFFFFFFFFFFFFFFFFFFFFFFFFFFFFFFFFFF
@M05620:45:000000000-G6HP7:1:1101:21156:2486 1:N:0:101
AAACCAAGCAGACACTCACCGCTCCCTCGCCACAGGCCAATAGTTTGTCCTCACTGAGTTGGCAACAAGTGGCTGCTGTGGCTGCCATTTTTCTGGTGATGGCCATCAGCTCCGACGAGGTCAGCTGGGGGGCTTTCTTTGTGTAAGCAACGAGAAACCTGAAAGAAGCATTTTTTAACTAAGTCCTGCTGAGTCATTCATGAGTTTTTAGCCGCCTTGCTTCTTCTCACAGACTCTCTACTCTCATGCCA
+
CCCCCCCFCFFFGGGGGGGGGGGGGGHHGGGGGHHHGGHHHHHHHHHHHHHHHHHHHHHHHHHHHHHHHGHHGHGGHHHHHHHGGHHHHHHHHHHHHHHHHHHHHHHHHHHHHGGGGGGGGHHHHHHHGGGGGGGGGGGGGGGGGGFFFFFFFFFFFFFFFFFFFFFFFFFFFFFFFFFFFFFFFFFFFFFFFFFFFFFFFFFFFFFFFFFFFFFFFFFFFFFFFFFFFFFFFFFFFFFFFFFFFFFFFFF
@M05620:45:000000000-G6HP7:1:1101:21158:2506 1:N:0:101
AAACCAAGCAGACACTCACCGCTCCCTCGCCACAGGCCAATAGTTTGTCCTCACTGAGTTGGCAACAAGTGGCTGCTGTGGCTGCCATTTTTCTGGTGATGGCCATCAGCTCCGACGAGGTCAGCTGGGGGGCTTTCTTTGTGTAAGCAACGAGAAACCTGAAAGAAGCATTTTTTAACTAAGTCCTGCTGAGTCATTCATGAGTTTTTAGCCGCCTTGCTTCTTCTCACAGACTCTCTACTCTCATGCCA
+
BBBBBBBFBFFFGGGGGGGGGGGGGGHHGGGGGHHHGGHHHHHHHHHHHHHHHHHHHHHHHHHHHHHHHGHHGHGGHHHHHHHGGHHHHHHHHHHHHHGHHHHHHHHHHHHHHGGGGGGGGHHHHHHHGGGGGGGGGGGGGGGGGGFFFFFFFFFFFFFFFFFFFFFFFFFFFFFFFFFFFFFFFFFFFFFFFFFFFFFFFFFFFFFFFFFFFFFFFFFFFFFFFFFFFFFFFFFFFFFFFFFFFFFFFFB
@M05620:45:000000000-G6HP7:1:1101:10865:2537 1:N:0:101
TACCTGTACTGGGGAAGCATTTGAATATCCCCCCATGGTGATGGGGACGGAGAACTGCTCCATAAACACAGGCAACGTGCCTAACTTTCCCGGGAAGATGAAGTCAAAGAGCGACCACAGCTCTCGGAGGTTATTTTGCATCGGTGAGCCAGACAGAATGATCCGATGAGGGGTGCGAAACTATTTGAGGAAAGGAAGCACCTTTTTATTAAATTTACCTTTTAGCAATCGCCATCCTACCCTAAAGATCG
+
>33>ADDFDFFFGGFEGGFGGGHGHHHHHHFGEEFHGFHGGHHHHGGGGGGGEGHHHHHHHHGH3FGHHHHHGFHHEGFEGHHHHHHHHFHEEGFGGHFGFHHGFHHHHHGGE@DGGHGHHHHHHEGGDCCGGDGGHH1DGFEGGGGHG<GHFEGHFFHHFHGFHDGGHHGGGEGDB.9;?FFGGGGBEF;BFCFBBFEFG?BFFFFFFFFFFFFFFFFFFFFFFFFFF;AADFFFFFFBFFFF.BFBFFE
@M05620:45:000000000-G6HP7:1:1101:17414:2543 1:N:0:101
CATCCTGACCCTGAAGTACCCCATTGAGCATGGCATCGTCACCAACTGGGACGACATGGAGAAGATCTGGCACCACACCTTCTACAACGAGCTGCGCGTGGCCCCGGAGGAGCACCCAGTGCTGCTGACCGAGGCCCCCCTGAACCCCAAGGCCAACAGAGAGAAGATGACTCAGGTGAGGCTCGGCCGACGCCCGTGCTCCTCCCGTCCTTTCCCCAGTCATTTTCTGCCCGGCTTGATTTCTGACATTT
+
CBCCCFFFFFFFGGGGGGGGGGGHHHGHHHHHHHHHHGHHHGHHHGHHHHHHGGGGGHHHHHGHHHHHHHHHHGHHHGGHHHHHHHHHGGGGGHHGGGGGGGHHGGGGGGGGHHHHGGHGHHHHHHHHHHGGGGGGGGGGGGHHHHGGGGHGHHGGGGGGGGGGGGGGGGGGGGGGGGGGGGGGFFFFFFFFFFFFFFFFFFFFFFFFFFFFFFFFFFFFFFFFFFFFFFFE?DAFFAAFFFFFFBFFFF0
@M05620:45:000000000-G6HP7:1:1101:17677:2554 1:N:0:101
AGATTACTGCAACAGTTCCCCCTGGACCTTGAAAAGTTTCTTGCCTGGCTTACAGAAGCTGAAACAACTGCCAATGTCCTACAGGATGCTACCCGTAAGGAAAGGCTCCTAGAAGACTCCAAGGGAGTAAAAGAGCTGATGAAACAATGGCAAGTAAGTCAGGCATTTCCGCTTTAGCACTCTTGTGGATCCAATTGAACAATTCTCAGCATTTGTACTTGTAACTGACAAGCCAGGGACAAAACAAAGAT
+
BCBCCFFFFFFFGGGGGGGGGGGGHHHHHHHHHHHHHHHHHHHHHHHHHHHHHHHHHHHHHHHHHHHHHHHHHHHHHHHHHHHHHHHHHHHHHHGGGGHHHHHHHHHHGHHHHHHHHHHHHHHGGHGGHHHHHGHHHHHHHHHHHHHHGHHHHGHHHHHHHHGHHHHHHHGGGGGHHHHHHHHHHHHGHHHHHHHHHHHHHHHHHHHHHHHHHHHHHHHHHHHHHHHHHGHHHGGGGGGGGGGGGGGGGGF
@M05620:45:000000000-G6HP7:1:1101:10874:2558 1:N:0:101
TACCTGTACTGGGGAAGCATTTGAATATCCCCCCATGGTGATGGGGACGGAGAACTGCTCCATAAACACAGGCAACGTGCCTAACTTTCCCGGGAAGATGAAGTCAAAGAGCGACCACAGCTCTCGGAGGTTATTTTGCATCGGTGAGCCAGACAGAATGATCCGATGAGGGGTGCGAAACTATTTGAGGAAAGGAAGCACCTTTTTATTAAATTTACCTTTTAGCAATCGCCATCCTACCCTAAAGATCG
+
AAABBFFFFFFFGGGGGGGGGGHHHHHHHHHGGGGHHHHHHHHHHGGGGGGGGHHHHHHHHHHHHGHHHHHHGHHHGHHHHHHHHHHHHHHFGGGGGHHHHHHHHHHHHHHHGGGGGHHHHHHHHGGGGGEHHHHHHHHGHHGGGGGHGGHHHGHHHHHHHHHHHDGGHHHGGFGGGDBGGGGGGGGFGGCFFGF9FFGGGFFFFFFFFFFFFFFFFFFFFFFFFFFFFFFFFFFFFFFFFFFFFFFFFFA
@M05620:45:000000000-G6HP7:1:1101:10856:2561 1:N:0:101
TACCTGTACTGGGGAAGCATTTGAATATCCCCCCATGGTGATGGGGACGGAGAACTGCTCCATAAACACAGGCAACGTGCCTAACTTTCCCGGGAAGATGAAGTCAAAGAGCGACCACAGCTCTCGGAGGTTATTTTGCATCGGTGAGCCAGACAGAATGATCCGATGAGGGGTGCGAAACTATTTGAGGAAAGGAAGCACCTTTTTATTAAATTTACCTTTTAGCAATCGCCATCCTACCCTAAAGATCG
+
BAABBFFFFFFFGGGGGGGGGGHHHHHHHHHGGGGHHHGGHHHHHGGGGGGGGHHHHHHHHHHHHHHHHHHHGHHHGHHHHHHHHHHHHHHGGGGGGHHHHHHHHHHHHHHHGGGGGHHHHHHHHGGGGGEHHHHHHHGHHHGGGGGHHHHHHGHHHHHHHHHHHFGGHHHGGGGGGDDGGGGGGGGBEGCFGGFFFGGGGFFFFFFFFFFFFFFFFFFFFFFFFFFFFFFFFFFFFFFFFFFFFFFFFFA
@M05620:45:000000000-G6HP7:1:1101:17682:2573 1:N:0:101
AGATTACTGCAACAGTTCCCCCTGGACCTTGAAAAGTTTCTTGCCTGGCTTACAGAAGCTGAAACAACTGCCAATGTCCTACAGGATGCTACCCGTAAGGAAAGGCTCCTAGAAGACTCCAAGGGAGTAAAAGAGCTGATGAAACAATGGCAAGTAAGTCAGGCATTTCCGCTTTAGCACTCTTGTGGATCCAATTGAACAATTCTCAGCATTTGTACTTGTAACTGACAAGCCAGGGACAAAACAAAGAT
+
ABBBBFFBFFFFGGGGGGGGGFEFHHHHHHHHGHHHHHGHHHGHHHHHHHHHHHHHGGHHHHHGHHGHHHHHHHHHHHHHHHHHFHHHHHHHHHGEGGCGFHHAFHFGGFHGHHFGHHHHHGHGEHGGEGFHHGHHHHHHGHHHHHHGGHHHHGGGHHHHHDGGFHGHHHGGGGGHDGGHGHHHHGHCGGFHFHHDGHHHFFHHHGHHHHHHHHGHGGHHGGHHGHFGGCGHHGG.EAEGGGGGGFEGBF9
@M05620:45:000000000-G6HP7:1:1101:11179:2598 1:N:0:101
CATCCTGACCCTGAAGTACCCCATTGAGCATGGCATCGTCACCAACTGGGACGACATGGAGAAGATCTGGCACCACACCTTCTACAACGAGCTGCGCGTGGCCCCGGAGGAGCACCCAGTGCTGCTGACCGAGGCCCCCCTGAACCCCAAGGCCAACAGAGAGAAGATGACTCAGGTGAGGCTCGGCCGACGCCCGTGCTCCTCCCGTCCTTTCCCCAGTCATTTTCTGCCCGGCTTGATTTCTGACATTT
+
CBCCCFFFFFFFGGGGGGGGGGGHHHHHHHHHHHHHHGHHHGHHHGHHHHHHGGGGGHHHHHGHGHHHHHHHHGHHHGGHHHHHHGHHGGGCGHHGGGEGGGHHGFGFGGGGGHHHGGHGGHHHHHHHHHDCGGGGGGGGGGHHHHGGGGHGHHGGGGGGGFGGGGFFGGFFGGGGBFFGGGGGDFADB=>FDCFDBFDFFFFFFFFADDFFFFFFFFDFFFFFFFFFFBBEFFFFFFFFFFFFFBBFBF/
@M05620:45:000000000-G6HP7:1:1101:14803:2602 1:N:0:101
CATCCTGACCCTGAAGTACCCCATTGAGCATGGCATCGTCACCAACTGGGACGACATGGAGAAGATCTGGCACCACACCTTCTACAACGAGCTGCGCGTGGCCCCGGAGGAGCACCCAGTGCTGCTGACCGAGGCCCCCCTGAACCCCAAGGCCAACAGAGAGAAGATGACTCAGGTGAGGCTCGGCCGACGCCCGTGCTCCTCCCGTCCTTTCCCCAGTCATTTTCTGCCCGGCTTGATTTCTGACATTA
+
CBCCCFFFFFFFGGGGGGGGGGGHHHHHHHHHHHHHHGHHHGHHHGHHHHHHGGGGGHHHHHHHHHHHHHHHHGHHHGGHHHHHHHHHGGGGGHHGGGGGGGHHGGGGGGGGHHHHGGHHHHHHHHHHHHGGGGGGGGGGGGHHHHGGGGHGHHGGGGGGGGGFFGFFGGGGGGGGGGGGGGGGFFFFFFFFFFFF@DFFFFFFFFFFFFFFFFFFFFFFFFFFFFFFFFFFFFFFFFFFFFFFFFFFFF0
@M05620:45:000000000-G6HP7:1:1101:11191:2617 1:N:0:101
CATCCTGACCCTGAAGTACCCCATTGAGCATGGCATCGTCACCAACTGGGACGACATGGAGAAGATCTGGCACCACACCTTCTACAACGAGCTGCGCGTGGCCCCGGAGGAGCACCCAGTGCTGCTGACCGAGGCCCCCCTGAACCCCAAGGCCAACAGAGAGAAGATGACTCAGGTGAGGCTCGGCCGACGCCCGTGCTCCTCCCGTCCTTTCCCCAGTCATTTTCTGCCCGGCTTGATTTCTGACATTA
+
ABCCCFFFFFFFGGGGGGGGGGGHHHHHHHHHHHHHHGHHHGHHHGHHHHHHGGGGGHHHHHHHHHHHHHHHHGHHHGGHHHHHHHHHGGGGGHHGGGEGGGHHGGGGGGGGHHHHGGHHHHHHHHHHHHGGGGGGGGGGGGHHHHGGGGHGHHGGGGGGGGGGGGGGGGGGGGGGGGGGGGGGFFFFFFFFFFFFBDFFFFFFFFBAADDFFFFFFFFFFFFFFFFFFFFFFCFFFFFFFFFFFFFFFF/
@M05620:45:000000000-G6HP7:1:1101:19038:2729 1:N:0:101
CATCCTGACCCTGAAGTACCCCATTGAGCATGGCATCGTCACCAACTGGGACGACATGGAGAAGATCTGGCACCACACCTTCTACAACGAGCTGCGCGTGGCCCCGGAGGAGCACCCAGTGCTGCTGACCGAGGCCCCCCTGAACCCCAAGGCCAACAGAGAGAAGATGACTCAGGTGAGGCTCGGCCGACGCCCGTGCTCCTCCCGTCCTTTCCCCAGTCATTTTCTGCCCGGCTTGATTTCTGACATTT
+
CCCCCFFFFFFFGGGGGGGGGGGHHHHHHHHHHHHHHGHHHGHHHGHHHHHHGGGGGHHHHHHHHHHHHHHHHGHHHGGHHHHHHGHHGGGGGHHGGGGGGGHHGGGGGGGGHHHHGGHHHHHHHHHHHHGGGGGGGGGGGGHHHHGGGGHGHHGGGGGGGGGGGGGGGGGGGGGGGGGGGGGGFFFFFFFFFFFF@FFFFFFFFFFEFFFFFFFFFFFFFFFFFFFFFFFFFFFFFFFFFFFFF/BFFF/
@M05620:45:000000000-G6HP7:1:1101:10644:2730 1:N:0:101
CATCCTGACCCTGAAGTACCCCATTGAGCATGGCATCGTCACCAACTGGGACGACATGGAGAAGATCTGGCACCACACCTTCTACAACGAGCTGCGCGTGGCCCCGGAGGAGCACCCAGTGCTGCTGACCGAGGCCCCCCTGAACCCCAAGGCCAACAGAGAGAAGATGACTCAGGTGAGGCTCGGCCGACGCCCGTGCTCCTCCCGTCCTTTCCCCAGTCATTTTCTGCCCGGCTTGATTTCTGACATTT
+
CCCCCFFFFFFFGGGGGGGGGGGHHHHHHHHHHHHHHGHHHGHHHGHHHHHHGGGGGHHHHHHHHHHGHHHHHGHHHGGHHHHHHHHHGGGGGHHGGGGGGGHHGGGGGGGGHGHHGGHGHHHHHHHHHHGGGGGGGGGGGGHHHHGGGGHGHHGGGGGGGGGGGGGGGGGGGGGGGGGGGGGGFFFFFFFFFFFFFFFFFFFFFFFFFFFFFFFFFF?FFFFFFFFFFFFEADFFFFFFFFFFFBFFFF/
@M05620:45:000000000-G6HP7:1:1101:10663:2731 1:N:0:101
CATCCTGACCCTGAAGTACCCCATTGAGCATGGCATCGTCACCAACTGGGACGACATGGAGAAGATCTGGCACCACACCTTCTACAACGAGCTGCGCGTGGCCCCGGAGGAGCACCCAGTGCTGCTGACCGAGGCCCCCCTGAACCCCAAGGCCAACAGAGAGAAGATGACTCAGGTGAGGCTCGGCCGACGCCCGTGCTCCTCCCGTCCTTTCCCCAGTCATTTTCTGCCCGGCTTGATTTCTGACATTA
+
AABBBFFFFFFFGGGGGGGGGGGHHHHHHHHHHHHHGGHHHGHFHGHHHHHHGGGGGHHGHHFHHHHHHHHHHGHHHGGHHHHHHHHHGGDGGHHGGGGGGGGGGGGGGGGGHHHHGGHCGHHHFGHHHHCGGDGGGGGGGGHHHHFGFDHGGHGEEGGGGGGGFGFGGGGFFGGGFGGGGEFGFFFFFFAFFFFFFDFFFFFFFFF9DFFFFFFFEF?/BBFFFFFFFEFE.;9BCBFFFFFFF/;BFF/
@M05620:45:000000000-G6HP7:1:1101:10655:2749 1:N:0:101
CATCCTGACCCTGAAGTACCCCATTGAGCATGGCATCGTCACCAACTGGGACGACATGGAGAAGATCTGGCACCACACCTTCTACAACGAGCTGCGCGTGGCCCCGGAGGAGCACCCAGTGCTGCTGACCGAGGCCCCCCTGAACCCCAAGGCCAACAGAGAGAAGATGACTCAGGTGAGGCTCGGCCGACGCCCGTGCTCCTCCCGTCCTTTCCCCAGTCATTTTCTGCCCGGCTTGATTTCTGACATTA
+
ABBBBFFFFFFFGGGCGGGGGGGHHHHHFHHGHGHHHGHHGGHHHGHHHGGHGGGGGHFHHHHHHHHGFGHHHGHHHGGHHHHHHHHHEGFGGHHEGGGGGGHHGGGGGGGGHHHHGGHGHGGHGHGGHHGCFGCGGGGGGGHHHHGGG?CEGHGGGGGGGGFGFFGFFGGGGGFGGGGGGEEGA=AD;CFFFFFFDDDAFFFFFFFFFFFFFFFFFF.BFFFFFFFFFFFFD;CDDA.FFBFFF9BBFF/
@M05620:45:000000000-G6HP7:1:1101:19348:2788 1:N:0:101
AGATTACTGCAACAGTTCCCCCTGGACCTGGAAAAGTTTCTTGCCTGGCTTACAGAAGCTGAAACAACTGCCAATGTCCTACAGGATGCTACCCGTAAGGAAAGGCTCCTAGAAGACTCCAAGGGAGTAAAAGAGCTGATGAAACAATGGCAAGTAAGTCAGGCATTTCCGCTTTAGCACTCTTGTGGATCCAATTGAACAATTCTCAGCATTTGTACTTGTAACTGACAAGCCAGGGACAAAACAAAGAT
+
ABAABFFFFFFFGGGGGGGGGGGGHFGHHHHHHHHHHHHHHHHHHHHHHHHHHHHHGHHHHHGHHHHHHHHHHHHHHHHHHHGGHFHHHHHHHHGGGGHHGHFHHHHHGHHHHHHGHHHHHHHGGEFFHHHHHGHHHHHHHHHHHHHHHHHHHGHHHHHHHHHHHHGHHHFGGGGHGHHHHHHHHGHGHGHHHBGDGFHFHCGGHHHFHHHHHHHHHHHHHFHGHHHGHHHHHGGGGGGGGFFFFGGGGGG
@M05620:45:000000000-G6HP7:1:1101:17362:2789 1:N:0:101
AGATTACTGCAACAGTTCCCCCTGGACCTGGAAAAGTTTCTTGCCTGGCTTACAGAAGCTGAAACAACTGCCAATGTCCTACAGGATGCTACCCGTAAGGAAAGGCTCCTAGAAGACTCCAAGGGAGTAAAAGAGCTGATGAAACAATGGCAAGTAAGTCAGGCATTTCCGCTTTAGCACTCTTGTGGATCCAATTGAACAATTCTCAGCATTTGTACTTGTAACTGACAAGCCAGGGACAAAACAAAGAT
+
>A>AAFFFDDFFGGFFGGGGGGGFGFGHFHHFEGHHHHHHHHHHHHHHHHHHHHHHHHHHHHGHHHHHHHHHHHHHHGHHFHHEHHHHHHHHHHGGGGHGFGHHHHGHGHHHHHGHHHHHHHFFGGGFHGHHHGHHHHFHHGFHGHHHHHHHHGHHHHGHHHFGHHHHHHGGGGGHEFGHHHGGGHHGHHHGHHHHHHHGHHDHHHHHHFGHHHGHGHHHHHHHHHHHFHHHHGGGEGEGGGFGGEGGGGG
@M05620:45:000000000-G6HP7:1:1101:19345:2806 1:N:0:101
AGATTACTGCAACAGTTCCCCCTGGACCTGGAAAAGTTTCTTGCCTGGCTTACAGAAGCTGAAACAACTGCCAATGTCCTACAGGATGCTACCCGTAAGGAAAGGCTCCTAGAAGACTCCAAGGGAGTAAAAGAGCTGATGAAACAATGGCAAGTAAGTCAGGCATTTCCGCTTTAGCACTCTTGTGGATCCAATTGAACAATTCTCAGCATTTGTACTTGTAACTGACAAGCCAGGGACAAAACAAAGAT
+
BBABCFFFFFFFGGGGGGGGGGGGHHHHHHHHHHHHHHHHHHHHHHHHHHHHHHHHHHHHHHHHHHHHHHHHHHHHHHHHHHHHHGHHHHHHHHGGGGHHHHHHHHHHGHHHHHHGHHHHHHHGGGGGHHHHHGHHHHHHHHHHHHHHHHHHHGHHHHHHHHHHHHHHHHGGGGGHHHGHHHHHHGHGHHHHHHHHHGHGHHHHHHHHHHHHHHHHHHHHHHHHHHHHGHHHHGGGGGGGGGGGGGGGGGG
@M05620:45:000000000-G6HP7:1:1101:17358:2810 1:N:0:101
AGATTACTGCAACAGTTCCCCCTGGACCTGGAAAAGTTTCTTGCCTGGCTTACAGAAGCTGAAACAACTGCCAATGTCCTACAGGATGCTACCCGTAAGGAAAGGCTCCTAGAAGACTCCAAGGGAGTAAAAGAGCTGATGAAACAATGGCAAGTAAGTCAGGCATTTCCGCTTTAGCACTCTTGTGGATCCAATTGAACAATTCTCAGCATTTGTACTTGTAACTGACAAGCCAGGGACAAAACAAAGAT
+
BBACCFFFFFFFGGGGGGGGGGGGHHHHHHHHHHHHHHHHHHHHHHHHHHHHHHHHHHHHHHHHHHHHHHHHHHHHHHHHHHHHHHHHHHHHHHGGGGHHHHHHHHHHGHHHHHHHHHHHHHHGGHGGHHHHHGHHHHHHHHHHHHHHGHHHHGHHHHHHHHHHHHHHHHGGGGGHHHHHHHHHHHHGHHHHHHHHHGHHHHHHHHHHHHHHHHHHHHHHHHHGHHHHHHHHHGGGGGGGGGGGGGGGGGF
@M05620:45:000000000-G6HP7:1:1101:18839:2868 1:N:0:101
CATCCTGACCCTGAAGTACCCCATTGAGCATGGCATCGTCACCAACTGGGACGACATGGAGAAGATCTGGCACCACACCTTCTACAACGAGCTGCGCGTGGCCCCGGAGGAGCACCCAGTGCTGCTGACCGAGGCCCCCCTGAACCCCAAGGCCAACAGAGAGAAGATGACTCAGGTGAGGCTCGGCCGACGCCCGTGCTCCTCCCGTCCTTTCCCCAGTCATTTTCTGCCCGGCTTGATTTCTGACATTT
+
B?AAAFFFFFFFGGGGGGGGGGGHHHHHHFHGHHHHHGHHDEHHGDHHGHHHGGGGFFHFHFHHHHHHHHHGHGGHHGGHHHHGHHHHGGGGGHHGGGGGCGHHGGGGGG?GHHHHGAFGFHGHGHHEGGGGFGGGGGGGGGGHHHGGGACEHHGAEGGGGEGAFFFGGGGEGGGGGGGGGGGGFFFFF=FF@BCF@DFEFFFFFFFADAAFFFFFFBFFF/;/BBFFFBFEFF;@C;.;FFBFF9BBFB/
@M05620:45:000000000-G6HP7:1:1101:18842:2888 1:N:0:101
CATCCTGACCCTGAAGTACCCCATTGAGCATGGCATCGTCACCAACTGGGACGACATGGAGAAGATCTGGCACCACACCTTCTACAACGAGCTGCGCGTGGCCCCGGAGGAGCACCCAGTGCTGCTGACCGAGGCCCCCCTGAACCCCAAGGCCAACAGAGAGAAGATGACTCAGGTGAGGCTCGGCCGACGCCCGTGCTCCTCCCGTCCTTTCCCCAGTCATTTTCTGCCCGGCTTGATTTCTGACATTA
+
CCCCCFFFFFFFGGGGGGGGGGGHHHHHHHHHHHHHHGHHHGHHHGHHHHHHGGGGGHHHHHGHHHHHHHHHHGHHHGGHHHHHHHHHGGGGGHHGGGGGGGHHGGGGGGGGHGHHGGHFGHHHHHHHHHGGGGGGGGGGGGHHHHGGGGHGHHGGGGGGGGGGGGGFGGGGGGGGGGGGGGGGFFFFFFFFFFFFAFFFFFFFFFFEFFFFFFFFFFDFFFFFFFFFFFFFFFFFFFFFFFFFFFFFFF0
@M05620:45:000000000-G6HP7:1:1101:10662:2893 1:N:0:101
CATCCTGACCCTGAAGTACCCCATTGAGCATGGCATCGTCACCAACTGGGACGACATGGAGAAGATCTGGCACCACACCTTCTACAACGAGCTGCGCGTGGCCCCGGAGGAGCACCCAGTGCTGCTGACCGAGGCCCCCCTGAACCCCAAGGCCAACAGAGAGAAGATGACTCAGGTGAGGCTCGGCCGACGCCCGTGCTCCTCCCGTCCTTTCCCCAGTCATTTTCTGCCCGGCTTGATTTCTGACATTA
+
AABBBFFFFCFFFGGGGGGGGGGGGHFGG4AGHHHHHGHHGGHFHGHHHEFHGEGGGHHFHGHGHHHHHHHHHGHHGFGHHHHHHHHHGEFGGHGGGG>EGGHHGGGGGGGGHGHHGGHFHHHHHHHGHHGGGGGGGGFGGGGGHGGGGGHGHHGGGGGGGGGGGFGCFGGGGBFGGGFFFFGGBFEF>-BFAFFAFFFEFFFFFEDEDFFBFFFFFBDBFFFFF/9/BFB?A9=@D-.BBBFFFF/F/B9
@M05620:45:000000000-G6HP7:1:1101:10645:2897 1:N:0:101
CATCCTGACCCTGAAGTACCCCATTGAGCATGGCATCGTCACCAACTGGGACGACATGGAGAAGATCTGGCACCACACCTTCTACAACGAGCTGCGCGTGGCCCCGGAGGAGCACCCAGTGCTGCTGACCGAGGCCCCCCTGAACCCCAAGGCCAACAGAGAGAAGATGACTCAGGTGAGGCTCGGCCGACGCCCGTGCTCCTCCCGTCCTTTCCCCAGTCATTTTCTGCCCGGCTTGATTTCTGACATTT
+
CCCCCFFFFFFFGGGGGGGGGGGHHHHHHHHHHHHHHGHHHGHHHGHHHHHHGGGGGHHHHHHHHHHHHHHHHGHHHGGHHHHHHHHHGGGGGHHGGGGGGGHHGGGGGGGGHHHHGGHHHHHHHHHHHHGGGGGGGGGGGGHHHHGGGGHGHHGGGGGGGGGGGGGGGGGGGGGGGGGGGGGGFFFFFFFFFFFFFFFEFFFFFFFFFFFFFFFFFFFFFFFFFFFFFFFFDFFFFFAFFFFFFFBFFF0
@M05620:45:000000000-G6HP7:1:1101:20993:2919 1:N:0:101
CATCCTGACCCTGAAGTACCCCATTGAGCATGGCATCGTCACCAACTGGGACGACATGGAGAAGATCTGGCACCACACCTTCTACAACGAGCTGCGCGTGGCCCCGGAGGAGCACCCAGTGCTGCTGACCGAGGCCCCCCTGAACCCCAAGGCCAACAGAGAGAAGATGACTCAGGTGAGGCTCGGCCGACGCCCGTGCTCCTCCCGTCCTTTCCCCAGTCATTTTCTGCCCGGCTTGATTTCTGACATTA
+
CCCCCFFFFFFFGGGGGGGGGGGHHHHHHHHGHHHHHGHHHGHHHGHHHHHHGGGGGHHGHHHHHHHGHHHHHGHHHGGHHHHHHHHHGGGGGHHGGGEFGGHHGGGGGGGGHHHHGGHFHHHHHHHHHGGGGGGGGGGGGGHHHHGGGGHGHHGGGGGGGGGGGGFGGGGGGFGGGGGGGGGGFFFFFACFFFFF-;DFFFFFFFFFFFFFFFFFFFFBFFFFFFFFFFFFFAADF;.BFFFFFFB;FF/
@M05620:45:000000000-G6HP7:1:1101:18674:2927 1:N:0:101
AGATTACTGCAACAGTTCCCCCTGGACCTGGAAAAGTTTCTTGCCTGGCTTACAGAAGCTGAAACAACTGCCAATGTCCTACAGGATGCTACCCGTAAGGAAAGGCTCCTAGAAGACTCCAAGGGAGTAAAAGAGCTGATGAAACAATGGCAAGTAAGTCAGGCATTTCCGCTTTAGCACTCTTGTGGATCCAATTGAACAATTCTCAGCATTTGTACTTGTAACTGACAAGCCAGGGACAAAACAAAGAT
+
BBABCFFFFFFFGGGGGGGGGGGGHHHHHHHHHHHHFHHHHHHHHHHHHHHHHHHHHHHHHHHGHHHHHHHHHHHHHHHHHHHHHGHHHHHHHHGGGGHHHHHHHHHHGHHHHHHGHHHHHHHGGHGGHHHHHGHHHHGHHHHHHHHHHHHHHGHHHHHHHHHHHHHHHHGGGGGHHHHHHHHHHGHGHHHHGHHHHGHGGHHHHHHHHHHHHHHHHHHGHHHGHHHHHGHHHGGGGGGGGGGGGGGGGGF
@M05620:45:000000000-G6HP7:1:1101:18693:2929 1:N:0:101
AGATTACTGCAACAGTTCCCCCTGGACCTGGAAAAGTTTCTTGCCTGGCTTACAGAAGCTGAAACAACTGCCAATGTCCTACAGGATGCTACCCGTAAGGAAAGGCTCCTAGAAGACTCCAAGGGAGTAAAAGAGCTGATGAAACAATGGCAAGTAAGTCAGGCATTTCCGCTTTAGCACTCTTGTGGATCCAATTGAACAATTCTCAGCATTTGTACTTGTAACTGACAAGCCAGGGACAAAACAAAGAT
+
AAAABFFFFFFFGGFFGGGGGGGFFFHHHHHHHHHHFHHHHHHHHHHHHHHHGHHGGGHHGHFHHHHHHHHHHHHHHHHHHHHHHFHHHHHHHHGEGGHHHHGHGHHHFHHHHHHHHHHHHFHGGHGEFFHFHGHHHHHHHGFFGFHHFHHFHGHHHHHFHHGHGHHHHHGGGGGFHHHHHHHHHHHGHHHHFHHHHGHHHGHHHHHHHFHHHHHHHHHHHHHGHHHHFHGHGGBFGGEFGGGFFEFFFGC
@M05620:45:000000000-G6HP7:1:1101:9153:2967 1:N:0:101
AGATTACTGCAACAGTTCCCCCTGGACCTGGAAAAGTTTCTTGCCTGGCTTACAGAAGCTGAAACAACTGCCAATGTCCTACAGGATGCTACCCGTAAGGAAAGGCTCCTAGAAGACTCCAAGGGAGTAAAAGAGCTGATGAAACAATGGCAAGTAAGTCAGGCATTTCCGCTTTAGCACTCTTGTGGATCCAATTGAACAATTCTCAGCATTTGTACTTGTAACTGACAAGCCAGGGACAAAACAAAGAT
+
CCBBCFFFFFFFGGGGGGGGGGGGHHHHHHHHFHHHGHHHHHHHHHHAGHHHHHHHHHHHHHHHHHHHHHHHHHHFHHHHHHGHGGHHHHHHHHGGGGHHHFHHHHHHGHHHHHHHHHHHHHHGGHGGHGHGHFHHHHHHHHHHHHHHHHHHHGHHHHHHHHFGFHHHHHGGGGGHGHHHHHHHHGHGFHHHHHHHFFGHHHHHHHHHGHHHHHHHHGHHFHHHHHHHHHFHHGEFEFGGGGGGGGGGGFF
@M05620:45:000000000-G6HP7:1:1101:10834:2981 1:N:0:101
AAACCAGAAGACATGAGGTCAGCTAGATCGGAAGAGCACACGTCTGAACTCCAGTCACCGGCTATGATCTCGTATGCCGTCTTCTGCTTGACAAAAAAAAGCCCCGGAGGAGCACCCAGTGCTGCTGACCGAGGCCCCCCTGAACCCCAAGGCCAACAGAGAGAAGATGACTCAGGTGAGGCTCGGCCGACGCCCGTGCTCCTCCCGTCTTCTCCCCAGTCATTTTCTGCCCGGCTTGATTTCTGGCTTTA
+
AA?AA1AF1BC>1EA1B1ABGC1D1FH3GCE?0AGGH1AG0A0/A/1AABBG1B2A1B1/E?E/BF2D1FGF?E002B/B>0F22@111@0111>>/////BFEA/</><//?/FGCFEGCD2?G1?FG<>/<@-<>@C@?CGGF:..ACACGHHGGEB/BBAEG//0;C00CFBFFF;A.A.;-;A-9-;-99=-;;9;/B9FFE9----//9/;AF-/FBF/;;B//9/--;----;///BB///-;//
@M05620:45:000000000-G6HP7:1:1101:14527:2981 1:N:0:101
TACCTGTACTGGGGAAGAGTGTAGCAATCGCCATTCCTACCCTAAAGATCGGAAGAGCACACGTCTGAACTCCAGTCACCGGCTATGATCTCGTATGCCGTCTTCTGCTTGAAAAAAAAAAAAAATAAAAGAAAAAATACAGAGTCACAAGAAAAATACAGAAACAAGAAATATTGTAACGAGAGAAGGTGTAAAAGTGTAATACAGTAATGTGCACAAAAGAGATAAGAACTGGGTATGAGAACAATCGA
+
BBBBBFFFFFFFGGGGGGFEGFGHHHHHHGGGGGFHHHFGGHHHHHHHHHHGGGGGHHGHHGFHHHGFFHHHHGHFFGHHGGGGGHHHHDGHGFGHHHHGEFHGGHHHHHHHHHHGGGGG/</>/0<1111.0000-.000=0/=00000<////..00000////./:/9000009000....-.//.//0000000090000/////99///////.9./...//////.///.;9;///;///./;..
@M05620:45:000000000-G6HP7:1:1101:21674:3024 1:N:0:101
CATCCTGACCCTGAAGTACCCCATTGAGCATGGCATCGTCACCAACTGGGACGACATGGAGAAGATCTGGCACCACACCTTCTACAACGAGCTGCGCGTGGCCCCGGAGGAGCACCCAGTGCTGCTGACCGAGGCCCCCCTGAACCCCAAGGCCAACAGAGAGAAGATGACTCAGGTGAGGCTCGGCCGACGCCCGTGCTCCTCCCGTCCTTTCCCCAGTCATTTTCTGCCCGGCTTGATTTCTGACATTA
+
BBCCCFFFFFFFGGGGGGGGGGGHHHHHHHHHHHHHHGHHHGHHHGHHHHHHGGGGGHHHHHHHHHHHHHHHHGHHHGGHHHHHHHHHGGGGGHHGGGGGGGHHGGGGGGGGHHHHGGHHHHHHHHHHHHGGGGGGGGGGGGHHHHGGGGHGHHGGGGGGGGGGGGGGGGGGGGGGGGGGGGGGFFFFFFFFFFFFFFFFFFFFFFFFFFFFFFFFFFFFFFFFFFFFFFFFFFFFFFFFFFFFFEFFFF0
@M05620:45:000000000-G6HP7:1:1101:9043:3076 1:N:0:101
CATCCTGACCCTGAAGTACCCCATTGAGCATGGCATCGTCACCAACTGGGACGACATGGAGAAGATCTGGCACCACACCTTCTACAACGAGCTGCGCGTGGCCCCGGAGGAGCACCCAGTGCTGCTGACCGAGGCCCCCCTGAACCCCAAGGCCAACAGAGAGAAGATGACTCAGGTGAGGCTCGGCCGACGCCCGTGCTCCTCCCGTCCTTTCCCCAGTCATTTTCTGCCCGGCTTGATTTCTGACATTA
+
CCCCCFFFFFFFGGGGGGGGGGGHHHHHHHHHHHHHHGHHHGHHHGHHHGHHGGGGGHHHHHHHHHHHHHHHHGHHHGGHHHHHHHHHGGGGGHHGGGGGGGHHGGGGGGGGHHHHGGHGHHHHHHHHHHGGGGGGGGGGGGHHHHGGGGHGHHGGGGGGGGGGGGGGGGGGGGGGGGGGGGGGFFEFFDFFFFFFFFFFFFFFFFFEFFFFFFFFFFFFFFFFFFFFFFFFDF>DFFAFFFFFFFFFFF/
@M05620:45:000000000-G6HP7:1:1101:9036:3094 1:N:0:101
CATCCTGACCCTGAAGTACCCCATCGAGCATGGCATCGTCACCAACTGGGACGACATGGAGAAGATCTGGCACCACACCTTCTACAACGAGCTGCGCGTGGCCCCGGAGGAGCACCCAGTGCTGCTGACCGAGGCCCCCCTGAACCCCAAGGCCAACAGAGAGAAGATGACTCAGGTGAGGCTCGGCCGACGCCCGTGCTCCTCCCGTCCTTTCCCCAGTCATTTTCTGCCCGGCTTGATTTCTGACATTA
+
CCCCCFFFFFFFGGGGGGGGGGGHCFHGGGHHHHHHHGHHHGHHHGHHHHHHGGGGGHHHHHHHHHHHHHHHHGHHHGGHHHHHHHHHGGGGGHHGGGGGGGHHGGGGGGGGHGHHGGHGHHHHHHHHHHGGGGGGGGGGGGHHHHGGGGHGGGGGGGGGGGGGGGGGGGGGGGGGGGGGFFFFFFFFFFFFFFFFCFFFFFFFFFFFFFFFFFFFFFDFFFFFFFFFFFFFFFFFFFFFFFFFFBFFFF0
@M05620:45:000000000-G6HP7:1:1101:13510:3108 1:N:0:101
AAACCAAGCAGACACTCACCGCTCCCTCGCCACAGGCCAATAGTTTGTCCTCACTGAGTTGGCAACAAGTGGCTGCTGTGGCTGCCATTTTTCTGGTGATGGCCATCAGCTCCGACGAGGTCAGCTGGGGGGCTTTCTTTGTGTAAGCAACGAGAAACCTGAAAGAAGCATTTTTTAACTAAGTCCTGCTGAGTCATTCATGAGTTTTTAGCCGCCTTGCTTCTTCTCACAGACTCTCTACTCTCATGCCA
+
CCBCCCCFCFFFGGGGGGGGGGGGGGHHGGGGGHHGGGHHHHHHHHHHHHHHHHHHHHGGHHHHHHHHHHHHGHGGHHHHHHHGGHHHHHHHHHHHHHHHHHHHHHHHHHHHHGGGGGGGGHHHHHHHGGGGGGGGGGGGGGGGGGFFFFFFFFFFFFFFFFFFFFFFFFFFFFFFFFFFFFFFFFFFFFFFFFFFFFFFFFFFFFFFFFFFFFFFFFFFFFFFFFFFFFFFFFFFFFFFFFFFFFFFFFB
@M05620:45:000000000-G6HP7:1:1101:15464:3115 1:N:0:101
TACCTGTACTGGGGAAGCATTTGAATATCCCCCCATGGTGATGGGGACGGAGAACTGCTCCATAAACACAGGCAACGTGCCTAACTTTCCCGGGAAGATGAAGTCAAAGAGCGACCACAGCTCTCGGAGGTTATTTTGCATCGGTGAGCCAGACAGAATGATCCGATGAGGGGTGCGAAACTATTTGAGGAAAGGAAGCACCTTTTTATTAAATTTACCTTTTAGCAATCGCCATTCCTACCCTAAAGATC
+
AABACFFFFFFFGGGGGGGGGGHHHHHHHHHGGGGHHHGHHHHHHGGGGGGGGHHHHHHHHHHHHHHHHGHHGHHHGHHGHHHHHHHHHHHGGGGGGHHHHHHHHHHHHHHHGGGGGHHHHHHHHGGGGGEHHHHHHHHHHHGGGGGHHHGHHGHGHHHHHHHHHGGGHHHGGEGGGDCGGGGGGGGGGGFGFFGGGGGGGFFFFFFFFFFFFFFFFFFFFFFFFFFFFFFFFFFFFFFFFFFFFFFFFFF
@M05620:45:000000000-G6HP7:1:1101:13427:3118 1:N:0:101
CATCCTGACCCTGAAGTACCCCATTGAGCATGGCATCGTCACCAACTGGGACGACATGGAGAAGATCTGGCACCACACCTTCTACAACGAGCTGCGCGTGGCCCCGGAGGAGCACCCAGTGCTGCTGACCGAGGCCCCCCTGAACCCCAAGGCCAACAGAGAGAAGATGACTCAGGTGAGGCTCGGCCGACGCCCGTGCTCCTCCCGTCCTTTCCCCAGTCATTTTCTGCCCGGCTTGATTTCTGACATTA
+
CCCCCFFFFFFFGGGGGGGGGGGHHHHHGHHHHGHHHGHHGGHHHGHHHHHHGGGGGHHFHHHHGHHGHHHHHGHHHGGHHHHHHHHHGGGGGHHGFGGGGGHGGGGGGGGGHHHHGGHGHHHHHHHHHHGGGGGGGGGGGGHHHHGGGGHGHHGGGGGGGGGGGGGGGGGGGGGGGGGGGGGGFFFFFFFFFFFFFFFFFFFFFFFFFFFFFFFFFFFFFFFFFFFFFFFFFFFFFFFFFFFFFFFFFF0
@M05620:45:000000000-G6HP7:1:1101:13416:3138 1:N:0:101
CATCCTGACCCTGAAGTACCCCATTGAGCATGGCATCGTCACCAACTGGGACGACATGGAGAAGATCTGGCACCACACCTTCTACAACGAGCTGCGCGTGGCCCCGGAGGAGCACCCAGTGCTGCTGACCGAGGCCCCCCTGAACCCCAAGGCCAACAGAGAGAAGATGACTCAGGTGAGGCTCGGCCGACGCCCGTGCTCCTCCCGTCCTTTCCCCAGTCATTTTCTGCCCGGCTTGATTTCTGACATTA
+
BBBBBFFFFFFFGGGGGGGGGGGHHHHHHHHGGHHHHGHHGGHGHGHHHHHHGGGGGHHHHHHHHHHHHHHHHGHHHGGHHHHHHHHHGGGGGHHGGGGGGGHHGGGGGGGGHHHHGGHHHHHHHHHHHHGGGGGGGGGGGGHHHGGGGGHGHHEEGGGGGGGGGGGGGGGGGGGGGGGGGGGGFFEFFFFFFFFFBFFEFFFFFFFFDD?BFFFFFBDFFFFFFFFFFFFFFFFFFAFFFFFFFFEFFF/
@M05620:45:000000000-G6HP7:1:1101:16313:3175 1:N:0:101
TACCTGTACTGGGGAAGAGTGTAGCAATCGCCATTCCTACCCTAAAGATCGGAAGAGCACACGTCTGAACTCCAGTCACCGGCTATGATCTCGTATGCCGTCTTCTGCTTGAAAAAAAAAAAAAAAATAGATAATATGAAAGAGTTGCATAGAATCAAACAACGAAAAAAACAGAGTAGAAACCTCGGTTTAGTCAGTTAGACAAGCACTGGGTATCAGCGGATGTAAATAGCGTCAACATGAGAGGAAAT
+
BCCCCFFFFFFFGGGGGGGGGGGHHHHHHGGGGGHHHHFGGHHHHHHHHHHGGGGGHHHHHHGHHHGHHHHHHGHGHHHHGGGGGHGGHFHHHFFHHHHGFGHGHHHHHHHHHGHHGGGGC>>//--01111000000000<//<000000000000000...-...-.--;.///;00000/.:/.....0000000000009/..//09/./09000:.----00000:009..:.09/00000../;0
@M05620:45:000000000-G6HP7:1:1101:9402:3194 1:N:0:101
AAACCAAGCAGACACTCACCGCTCCCTCGCCACAGGCCAATAGTTTGTCCTCACTGAGTTGGCAACAAGTGGCTGCTGTGGCTGCCATTTTTCTGGTGATGGCCATCAGCTCCGACGAGGTCAGCTGGGGGGCTTTCTTTGTGTAAGCAACGAGAAACCTGAAAGAAGCATTTTTTAACTAAGTCCTGCTGAGTCATTCATGAGTTTTTAGCCGCCTTGCTTCTTCTCACAGACTCTCTACTCTCATGCCA
+
BBBBBBBFBFFFGGGGGGGGGGGGGGHHGGGGGHHHGGGGGGEGGHFHHHHHHGHHGHHHFHHHHHHHHGFFFHFFHGHHHHHGGHHHHHHHHHFHHEHHHEHHHHHHHHHHHGGGGGGGGGHCGHGHGCD?ADGGGGGGGGGGGGFFFFFFFFFFFFFFFFFFFFFFFFFFFFFFFFFFFFFFFFFFFFFFFFFFFFFFFFBBFFFFFFFFFDFFFFF/BFFFFFFFEFFFFFFFFFFFBFFFFFF;FF/
@M05620:45:000000000-G6HP7:1:1101:14108:3213 1:N:0:101
CATCCTGACCCTGAAGAGCACACGTCTGAACCCAGTCACCGGCTATGATCTCGTATGCCGTCTTCTGCTTGAAAAAAAAAAAAAAATTACCAGAAAGGTGTAGTCAAAGAACGACCACAGATATCTTAGTTTATTGCGCGTCGGAGATCAAGAGCTGAGATTAATATGATGGTAGAAAAGAAAATGGAGAAAAGGAGGCGTGATTTTGTTCCAATTGCTATTTAGCCATGAAAATACCCACCAGCAGCTTA
+
ABCCCFFFFFFFGGGGGGGGGGHGHHHGHHHHGGHHHHHHGGGGGHHHHFHHHFGHHHHGEGHGHHHHHHHHHGHHGGGE@/>>/<022BB22022?022?2?22>222202?//>/=.01==1111><<1=<1100.--<------/00000./0:0.000000009000000;000;/..//000090.0//./...-.-.:0000//0900;00000000000;0;000::00000;....:/./;00
@M05620:45:000000000-G6HP7:1:1101:12299:3241 1:N:0:101
CATCCTGACCCTGAAGTACCCCATTGAGCATGGCATCGTCACCAACTGGGACGACATGGAGAAGATCTGGCACCACACCTTCTACAACGAGCTGCGCGTGGCCCCGGAGGAGCACCCAGTGCTGCTGACCGAGGCCCCCCTGAACCCCAAGGCCAACAGAGAGAAGATGACTCAGGTGAGGCTCGGCCGACGCCCGTGCTCCTCCCGTCCTTTCCCCAGTCATTTTCTGCCCGGCTTGATTTCTGACATTA
+
AAAABFFFFFFFFGFGGGGGGGGHHHGHFHHGHHHHHGHHFFHHHGHHGHGHGGGGGHGFHHHHHHHFHHHHHGGHGGGHHHHGHHHHFAGGEGHGGGEGGGHHGGGGCGGGHGHHGGHFGHHHHHHGHHGGGGGGGGGGGGHHHFGGGGEGHHGGFGGFFFGGGFFFGGFFFBFGGFGFFEGFFFFDAADCFFFDBDFEFFFFF?DEFFFFFFFFFFFFFFFFFFBBFFFEA-BFAFFFFFFFFFFFFF/
@M05620:45:000000000-G6HP7:1:1101:22205:3248 1:N:0:101
CATCCTGACCCTGAAGTACCCCATTGAGCATGGCATCGTCACCACCTGGGACGACATGGAGAAGATCTGGCACCACACCTTCTACAACGAGCTGCGCGTGGCCCCGGAGGAGCACCCAGTGCTGCTGACCGAGGCCCCCCTGAACCCCCAGGCCAACAGAGAGAAGTTGACTCAGGTGAGGCTCGGTCGACGCCCGGGCTCCTCCCGTCCTTTTCCCAGTCATTTTCTGCACGGCTTCATTTCTGACATTA
+
>1>>AFD1F1C1AEGBFGGGFCEHHDDGF1GFF0GB00AGAE11//0EGG00AEEAEHF1B1FB1AFGHFHB1F0GE>>GFF1F@GEGE/>EEFCECEE>//<//E/CC?C<CG0////?11GHFHBD0?<-->-C.@<-A./:::..-::99EAEA.:B//B?/C0BB0F0090:9/0CFE-9@;-9@@---------;--9F/-9AAABB9////;//9BF//;FF///;;-9---/;BB/9;B/BBB9
@M05620:45:000000000-G6HP7:1:1101:20322:3258 1:N:0:101
AGATTACTGCAACAGTTCCCCCTGGACCTGGAAAAGTTTCTTGCCTGGCTTACAGAAGCTGAAACAACTGCCAATGTCCTACAGGATGCTACCCGTAAGGAAAGGCTCCTAGAAGACTCCAAGGGAGTAAAAGAGCTGATGAAACAATGGCAAGTAAGTCAGGCATTTCCGCTTTAGCACTCTTGTGGATCCAATTGAACAATTCTCAGCATTTGTACTTGTAACTGACAAGCCAGGGACAAAACAAAGAT
+
AAABCFFFFFFFGGGGGGGGGGGGHGHHHHHGHHHHHHHHHHHHHHHHHHHHHHHHHHHHHHHHHHHHHHHHHHHHHHHHHHHGHHHHHHHHHHGGGGHHHHHHHHHHGHHHHHHHHHHHHHHGGGEFHHHHHGHHHHHHHHHHHHHHHHHHHGHHHHHHHHHHHHHHHHGGGGGHHHHHHHHHHGHGHHHHHGGHHFHGHCGHHHGHHHHHHHHHHGHHHHHGHGHCCGHHHGGFGGEEGGGGGGFGGGG
@M05620:45:000000000-G6HP7:1:1101:22198:3266 1:N:0:101
CATCCTGACCCTGAAGTACCCCATTGAGCATGGCATCGTCACCAACTGGGACGACATGGAGAAGATCTGGCACCACACCTTCTACAACGAGCTGCGCGTGGCCCCGGAGGAGCACCCAGTGCTGCTGACCGAGGCCCCCCTGAACCCCAAGGCCAACAGAGAGAAGATGACTCAGGTGAGGCTCGGCCGACGCCCGTGCTCCTCCCGTCCTTTCCCCAGTCATTTTCTGCCCGGCTTGATTTCTGACATTA
+
CBCCCFFFFFFFGGGGGGGGGGGHHHHHHHHHHHHHHGHHHGHHHGHHHHHHGGGGGHHHHHHHHHHHHHHHHGHHHGGHHHHHHHHHGGGGGHHGGGGGGGHHGGGGGGGGHHHHGGHHHHHHHHHHHHGGGGGGGGGGGGHHHHGGGGHGHHGGGGGGGGGGGGGGGGGGGGGGGGGGGGGGFFFFDCFFFFFFFFFFFFFFFFFEFFFFFFFFFFFFFFFFFFFFFFFFFFFFFFFFFFFFFFBFFF0
@M05620:45:000000000-G6HP7:1:1101:20308:3268 1:N:0:101
AGATTACTGCAACAGTTCCCCCTGGACCTGGAAAAGTTTCTTGCCTGGCTTACAGAAGCTGAAACAACTGCCAATGTCCTACAGGATGCTACCCGTAAGGAAAGGCTCCTAGAAGACTCCAAGGGAGTAAAAGAGCTGATGAAACAATGGCAAGTAAGTCAGGCATTTCCGCTTTAGCACTCTTGTGGATCCAATTGAACAATTCTCAGCATTTGTACTTGTAACTGACAAGCCAGGGACAAAACAAAGAT
+
CCBCCFFFFFFFGGFGGGGGGGGGHHHHHHHFHHHHHHHHHHHHHHHHHHHHHHHHHHHHHHHHHHGHHHHHHHHHHHHHHHHGHHHHHHHHHHGGGGHHHHHHHHHHGHHHHHHGHHHHHHHGGHGGHHHHHGHHHHGHHHHHHHHHHHHHHGHHHHHHGHHHHHHHHHGGGGGHHHHHHHHHHGHGHHHHHHHHHHGGHCHHHHHFGHHHHHHHHHHHHHHFHHHHHHHGHGGGEGGGGGGGGGGGGGG
@M05620:45:000000000-G6HP7:1:1101:20319:3282 1:N:0:101
AGATTACTGCAACAGTTCCCCCTGGACCTGGAAAAGTTTCTTGCCTGGCTTACAGAAGCTGAAACAACTGCCAATGTCCTACAGGATGCTACCCGTAAGGAAAGGCTCCTAGAAGACTCCAAGGGAGTAAAAGAGCTGATGAAACAATGGCAAGTAAGTCAGGCATTTCCGCTTTAGCACTCTTGTGGATCCAATTGAACAATTCTCAGCATTTGTACTTGTAACTGACAAGCCAGGGACAAAACAAAGAT
+
CCBCCFFFFFFFGGGGGGGGGGGGHHHHHHHHHHHHGHHHHHHHHHHHHHHHHHHHHHHHHHHHHHHHHHHHHHHHHHHHHHHHHHHHHHHHHHGFGGHHHHHHHHHHGHHHHHHGHHHHHHHGGHGGHHGHHGHHHHGHHHHHHHHHHHHHHGHHHHHHHHHHHHHHHHGGGGGHHHHHHHHHHGHGHHHHGHHHHGHFFGHHHHHGHHHHHHHHHHHHHHHGHHGHHHGGHGGGGGGGGGGGGGGGGGF
@M05620:45:000000000-G6HP7:1:1101:22191:3284 1:N:0:101
CATCCTGACCCTGAAGTACCCCATTGAGCATGGCATCGTCACCAACTGGGACGACATGGAGAAGATCTGGCACCACACCTTCTACAACGAGCTGCGCGTGGCCCCGGAGGAGCACCCAGTGCTGCTGACCGAGGCCCCCCTGAACCCCAAGGCCAACAGAGAGAAGATGACTCAGGTGAGGCTCGGCCGACGCCCGTGCTCCTCCCGTCCTTTCCCCAGTCATTTTCTGCCCGGCTTGATTTCTGACATTA
+
BCCCCFFFFFFFGGGGGGGGGGGHHHGHHHHGHHGHHGHHGGHHHGHHHGHHGGGGGHHHHHHHHHHGHGHHHGHHHGGHHHHHHHHHGGDGGBHGGGEEGGHHGGCGGGGGHGGHGGHGGGHHGHGGHHGGGGGGGGGGGGHHHHGGGGGGHHGGGGGGGGGGGGGGGFGGGGFFGGF?FEEFFCED--C@AFD@C?DEFFFFFFDFFFDFFFFFFFFFFFFFFFBFBFFEA-=AD=AFFFFF/9F/FF/
@M05620:45:000000000-G6HP7:1:1101:20391:3357 1:N:0:101
TACCTGTACTGGGGAAGCATTTGAATATCCCCCCATGGTGATGGGGACGGAGAACTGCTCCATAAACACAGGCAACGTGCCTAACTTTCCCGGGAAGATGAAGTCAAAGAGCGACCACAGCTCTCGGAGGTTATTTTGCATCGGTGAGCCAGACAGAATGATCCGATGAGGGGTGCGAAACTATTTGAGGAAAGGAAGCACCTTTTTATTAAATTTACCTTTTAGCAATCGCCATTCCTACCCTAAAGATC
+
AAABBFFFFFFFGGFEGGGGGGHHHHHHHHHGGGGHHHGGGHHHHGGGGGFGGHHHHHHHHHHGHHHHHHHHGHHHGHHHHHHHHHHHHHHGGGGGGHHHFGHHHHHHHHHHGGGGGHHHGHHHHGGCDGAGGFGHHHHHHHGGGGGHHHFGHGHGH<GHGHHHHGGGHHHGGEGGFAAADGFFGGGBEF0:FFGBFFFEFFFFFFFFFFFFFFFFFFFFFFFFFFFFFFFFFFFFBFFFFFFFF/:BFF/
@M05620:45:000000000-G6HP7:1:1101:9798:3383 1:N:0:101
CATCCTGACCCTGAAGTACCCCATTGAGCATGGCATCGTCACCAACTGGGACGACATGGAGAAGATCTGGCACCACACCTTCTACAACGAGCTGCGCGTGGCCCCGGAGGAGCACCCAGTGCTGCTGACCGAGGCCCCCCTGAACCCCAAGGCCAACAGAGAGCAGATGACTCAGGTGAGGCTCGGCCGACGCCCGTGCTCCTCCCGTCCTTTCCCCAGTCATTTTCTGCCCGGCTTGATTTCTGACATTT
+
AAABAFFFFFFFGGGGGGGGGGFBFHFDGFGHHGHHHGHFDEHGGGHHHHHHGFCGGHHFFF1BFFFFDHEHFGHHH1EGFHHHGHGHGGGGGHHGGGGGFEGGGGG/@DDGHHHHGGHGGHHHHHHHFHF?FCFGGCGGGGBGGHDGEDGGHHGGGGGEF9?.:CFFGGFGFBFFFBFFGGEFAF.AD=-BCFFC-9AABF/BFEF9DDD/9/;BBB?FF/BFFEFBFBF?AD;A==.FFFFFF/:/;F:
@M05620:45:000000000-G6HP7:1:1101:20406:3392 1:N:0:101
TACCTGTACTGGGGAAGCATTTGAATATCCCCCCATGGTGATGGGGACGGAGAACTGCTCCATAAACACAGGCAACGTGCCTAACTTTCCCGGGAAGATGAAGTCAAAGAGCGACCACAGCTCTCGGAGGTTATTTTGCATCGGTGAGCCAGACAGAATGATCCGATGAGGGGTGCGAAACTATTTGAGGAAAGGAAGCACCTTTTTATTAAATTTACCTTTTAGCAATCGCCATTCCTACCCTAAAGATC
+
AAAABDBDFFFFFAFCFGFGGGHHHBFHHHHGFGGHHHHHFHHHFFFGEG?EAGFGGGFGFHHHDHGDGHHGGHFHGGHE1EHFGFGHHFFGCEEE?HHHHHHHHFHEBC?FEFC@BGA@CCGHHFGECCAGB?GFHHG1FDDDDDGHGGCGHFHCGGHHHHHHF<EDHHHCCEGFGADBCFGFGGGFFG09FFG/9A.9/ABFBFFFFFFFFFFFFFFFFFFFF/FFB/.9D.9BBFFF9AA;:FFEFB9
@M05620:45:000000000-G6HP7:1:1101:9812:3393 1:N:0:101
CATCCTGACCCTGAAGTACCCCATTGAGCATGGCATCGTCACCAACTGGGACGACATGGAGAAGATCTGGCACCACACCTTCTACAACGAGCTGCGCGTGGCCCCGGAGGAGCACCCAGTGCTGCTGACCGAGGCCCCCCTGAACCCCAAGGCCAACAGAGAGAAGATGACTCAGGTGAGGCTCGGCCGACGCCCGTGCTCCTCCCGTCCTTTCCCCAGTCATTTTCTGCCCGGCTTGATTTCTGACATTT
+
CCCDCFFFFFFFGGGGGGGGGGGHHHHHHHHHHHHHHGHHHGHHHGHHHHHHGGGGGHHHHHHHHHHHHHHHHGHHHGGHHHHHHHHHGGGGGHHGGGGGGGHHGGGGGGGGHHHHGGHHHHHHHHHHHHGGGGGGGGGGGGHHHHGGGGHGHHGGGGGGGGGGGGGFGGGGGGGGGGGGGGGGFFFFFFFFFFFFCFFFFFFFFFFFFFDFFFFFFFFFFFFFFFFFFEFFDFFFFFABFFFFF0;FFF0
@M05620:45:000000000-G6HP7:1:1101:20393:3405 1:N:0:101
TACCTGTACTGGGGAAGCATTTGAATATCCCCCCATGGTGATGGGGACGGAGAACTGCTCCATAAACACAGGCAACGTGCCTAACTTTCCCGGGAAGATGAAGTCAAAGAGCGACCACAGCTCTCGGAGGTTATTTTGCATCGGTGAGCCAGACAGAATGATCCGATGAGGGGTGCGAAACTATTTGAGGAAAGGAAGCACCTTTTTATTAAATTTACCTTTTAGCAATCGCCATTCCTACCCTAAAGATC
+
ABBBBFFFFFFFGGGGGGGGGGHHHHHHHHHGGGGHHHGHHHHHHGEGFGGGGHHHHHHHHHHHHHHHHHHHGHHHGHHHHHHHHHHHHHHGGGGGGHHHHHHHGHHHHHHHGGGGGHHHHHHHHGGGGGEHHHHHHHHHHHGGGGGHHHHHHGHHGHHHHHHHHGGGHHHGGEDGGGDGDGGGGGGGFGFGGGGFGGGFGFFFFFFFFFFFFFFFFFFFFFFFFFFBFFFFFFFFFFFFFFFFFBBFFFF
@M05620:45:000000000-G6HP7:1:1101:20406:3417 1:N:0:101
TACCTGTACTGGGGAAGCATTTGAATATCCCCCCATGGTGATGGGGACGGAGAACTGCTCCATAAACACAGGCAACGTGCCTAACTTTCCCGGGAAGATGAAGTCAAAGAGCGACCACAGCTCTCGGAGGTTATTTTGCATCGGTGAGCCAGACAGAATGATCCGATGAGGGGTGCGAAACTATTTGAGGAAAGGAAGCACCTTTTTATTAAATTTACCTTTTAGCAATCGCCATTCCTACCCTAAAGATC
+
AAACCFFFFFFFGGGGGGGGGGHHHGHHHHHGGGGHHHHHGHHHHGGGGGGGGHHHHHHHHHHHGHHHHHHHGHHHGHHHHHHHHHHHHHHGGGGGGHHHGHHHHHHHHHHHGGGGGHHHHHHHHGGGGGEHHHHHHHHHHHGGGGGHHHHHHGHHHHHHHHHHHGGGHHHGGFDGGGGGGGGGGGGGGGFGGGGGGGGEGFFFFFFFFFFFFFFFFFFFFFFFEFFFFFFFFFFFFFFFFFFFFFFFFFB
@M05620:45:000000000-G6HP7:1:1101:12627:3421 1:N:0:101
CATCCTGACCCTGAAGTACCCCATTGAGCATGGCATCGTCACCAACTGGGACGACATGGAGAAGATCTGGCACCACACCTTCTACAACGAGCTGCGCGTGGCCCCGGAGGAGCACCCAGTGCTGCTGACCGAGGCCCCCCTGAACCCCAAGGCCAACAGAGAGAAGATGACTCAGGTGAGGCTCGGCCGACGCCCGTGCTCCTCCCGTCCTTTCCCCAGTCATTTTCTGCCCGGCTTGATTTCTGACATTT
+
CCCCCFFFFFFFGGGGGGGGGGGHHHHHHHHHHHHHHGHHHGHHHGHHHHHHGGGGGHHHHHHHHHHHHHHHHGHHHGGHHHHHHHHHGGGGGHHGGGGGGGHHGGGGGGGGHGHHGGHHHHHHHHHHHHGGGGGGGGGGGGHHHHGGGGHGHHGGGGGGGGGGGGFGGGGGGGGGGGGGGGGGFFFFFFFFFFFFDFFFFFFFFFFFFFFFFFFFFFDFFFFFFFFFFFFFDFFFFAAFFFFFFFFFFF0
@M05620:45:000000000-G6HP7:1:1101:12932:3423 1:N:0:101
TACCTGTACTGGGGAAGCATTTGAATATCCCCCCATGGTGATGGGGACGGAGAGCTGCTCCATAAACACAGGCAACGTGCCTAACTTTCCCGGGAAGATGAAGTCAAAGAGCGACCACAGCTCTCGGAGGTTATTTTGCATCGGTGAGCCAGACAGAATGATCCGATGAGGGGTGCGAAACTATTTGAGGAAAGGAAGCACCTTTTTATTAAATTTACCTTTTAGCAATCGCCATTCCTACCCTACAGATC
+
AAAAADFDFFFFGFFEGGGGGGHFCHFHHHHGGGGHHHFGGHHGHGCEFGGGGGHHHGHHHHHHHHHHHHHHGHHHGHHHGHHFGEHHHGHGGGGGGHHHHHHHHHHHHHHHGGGFGHHHHHGGGBFCFGEGHHHHHHHHHHGGGGGHGGHHHGHHHHHHHHGFHAGGHHGGGCDGGDCAGGGGGGGGGGCFBFEG/:AFFFBBFFFFFFFFFFFFFFFFFFFFFFFFFFFFFFEFFFFFF9AFF9BFFFF
@M05620:45:000000000-G6HP7:1:1101:12915:3430 1:N:0:101
TACCTGTACTGGGGAAGCATTTGAATATCCCCCCATGGTGATGGGGACGGAGAGCTGCTCCATAAACACAGGCAACGTGCCTAACTTTCCCGGGAAGATGAAGTCAAAGAGCGACCACAGCTCTCGGAGGTTATTTTGCATCGGTGAGCCAGACAGAATGATCCGATGAGGGGTGCGAAACTATTTGAGGAAAGGAAGCACCTTTTTATTAAATTTACCTTTTAGCAATCGCCATTCCTACCCTAAAGATC
+
AAABBFFBFFFFCGFEGGGGGGHHGGHHHHHGGGFGHHGGFGHHHGGGGGGGGGHHHHHHHHHHHHHHHGHHGHGHGHHHGHHHHHHHHHHGGGGGGHHHHHHHHHHHHHHHGGGGGHHHGHHHHGG/CGGHHHHHHHHHHHGGGGGHHGFHHGHHCGHHGHHHG:CFHHHGGCBGGECGGGGGGGGFEG:CFGGGGGGGFFFFFFFFFFFFFFFFFFFFFFFFFFFFFFFFFFEFFFFFFFFFFFFFFFB
@M05620:45:000000000-G6HP7:1:1101:12929:3444 1:N:0:101
TACCTGTACTGGGGAAGCATTTGAATATCCCCCCATGGTGATGGGGACGGAGAGCTGCTCCATAAACACAGGCAACGTGCCTAACTTTCCCGGGAAGATGAAGTCAAAGAGCGACCACAGCTCTCGGAGGTTATTTTGCATCGGTGAGCCAGACAGAATGATCCGATGAGGGGTGCGAAACTATTTGAGGAAAGGAAGCACCTTTTTATTAAATTTACCTTTTAGCAATCGCCATTCCTACCCTAAAGATC
+
CCCCCFFFFFFFGGGGGGGGGGHHHHHHHHHGGGGHHHGHHHHHHGGGGGGGG1GHHHHHHHHHHHHHHHHHGHHHGHHHHHHHHHHHHHHGGGGGGHHHHHHHHHHHHHHHGGGGGHHHHHHHHGGGGGEHHHHHHHHHHHGGGGGHHHHHHGHHHHHHHHHHHGGGHHHGGGGGGGGGGGGGGGGGGGFGGGGGGGGFFFFFFFFFFFFFFFFFFFFFFFFFFFFFFFFFFFFFFFFFFFFFFFFFFFF
@M05620:45:000000000-G6HP7:1:1101:18103:3444 1:N:0:101
AGATTACTGCAACAGTTCCCCCTGGACCTGGAAAAGTTTCTTGCCTGGCTTACAGAAGCTGAAACAACTGCCAATGTCCTACAGGATGCTACCCGTAAGGAAAGGCTCCTAGAAGACTCCAAGGGAGTAAAAGAGCTGATGAAACAATGGCAAGTAAGTCAGGCATTTCCGCTTTAGCACTCTTGTGGATCCAATTGAACAATTCTCAGCATTTGTACTTGTAACTGACAAGCCAGGGACAAAACAAAGAT
+
ABAAAFFFBFFFFGFGGGGGGGGGAHHHHHFFFHHHHHHHGHHGHHHHHHHHHHHFHHHHHGHFGHHHHHHHGHHGGHHHHHHHHHHHGHHHGHGEEGHHHHHHHHHHGGHFHHGHHHHGGGHGGEGGHHHHHGHHHFDGHFHFHGHGFGHHHGHHHHHHHHHHFHHHHHGGGGGHFHHHHHHGHGHGHHHFHHHHHFFFFHHHHGHBDGDHHHHHHHHHHFHBHHHFGHHHEGGGGGFEEGFGGGGGGGF
@M05620:45:000000000-G6HP7:1:1101:8427:3453 1:N:0:101
AAACCAAGCAGACACTCACCGCTCCCTCGCCACAGGCCAATAGTTTGTCCTCACTGAGTTGGCAACAAGTGGCTGCTGTGGCTGCCATTTTTCTGGTGATGGCCATCAGCTCCGACGAGGTCAGCTGGGGGGCTTTCTTTGTGTAAGCAACGAGAAACCTGAAAGAAGCATTTTTTAACTAAGTCCTGCTGAGTCATTCATGAGTTTTTAGCCGCCTTGCTTCTTCTCACAGACTCTCTACTCTCATGCCA
+
B@AAAABFBFFCCGGFGGGGGGGGFFHHGGCEEHHCDFGFH3EHHHHFGFGGHHHFBGHHDGHFGHHEHBFGFGGGGGHHHHHFGHFHHDGHFGHFHHFDEHHHHHHHHHBGHEGEE?BCGFCGFHFHGCDGFFGGBBFGGGFBFFFFFFFFEFDFBBABF/:FFEAFFFFFFFFDFFFBBF/9FFBFFFFFFFFF/FFBFBFF:BFFFFB/B.-9AA/BBBBFFF//9/BBBFFFFFFBBFFFFF/9BF/
@M05620:45:000000000-G6HP7:1:1101:14739:3497 1:N:0:101
CATCCTGACCCTGAAGTACCCGGCTTGATTTCTGACATTAGATCGGAAGAGCACACGTCTGAACTCCAGTCACCGGCTATGATCTCGTATGCCGTCTTCTGCTTGAAAAAAAAAAAAACAAGATGAATTGCTCTATATGATGGACTCCAAGGAAAGAACAGATCAGAAGAATAATCGCCTCCGCGTATCTTATCCGTGCAACGCACAAGCATCAGAGTCCTCTTGTCACCCCATCCTGCAACATCTCCTAC
+
AABCCFFFFFFFGGGGGGGGGGGGGGGHHHHHGHHHHGHGHHHHHGGGGHHHHHGHGHHHGHHHHHHHHHHHHHGEGFEHHHH@FHHGGHHHGGGGHGHHHHHHHGHHGHGGCFF////?/00111?1111111111>11111011////0<.</./<///:0/0000///:0000........-;-..00;000.....//-----/..///////9////////////.-./9.//////.////////
@M05620:45:000000000-G6HP7:1:1101:20906:3509 1:N:0:101
CATCCTGACCCTGAAGTACCCCATTGAGCATGGCATCGTCACCAACTGGGACGACATGGAGAAGATCTGGCACCACACCTTCTACAACGAGCTGCGCGTGGCCCCGGAGGAGCACCCAGTGCTGCTGACCGAGGCCCCCCTGAACCCCAAGGCCAACAGAGAGAAGATGACTCAGGTGAGGCTCGGCCGACGCCCGTGCTCCTCCCGGCCTTTCCCCCGTCCTTTTCTGCCCGGCTTGATTTCTTACCTTT
+
AAAAAFFFFFFFBBFGFDGGGFGHGHGHHHHEFFBGHDFHFGGHHGHGFEGHGGGGGHF3FBGFHHHFGGHBFGEGHGGCBGFGFFEGGEEEEHGGCEGE?EHEEGGCCG/?AGFCFEF<FGB1??1DHHD?--@FDGCCGGG0GHGDD.CEHGG?A.BBBFEGGGGGFFBF009/0/9C.CEF??EA;@???BB?-...;BFFFE.-;-./;//:9.;;A..9BF/9/:BE.---9-.99BFF/;;/9B/
@M05620:45:000000000-G6HP7:1:1101:20890:3521 1:N:0:101
CATCCTGACCCTGAAGTACCCCATTGAGCATGGCATCGTCACCAACTGGGACGACATGGAGAAGATCTGGCACCACACCTTCTACAACGAGCTGCGCGTGGCCCCGGAGGAGCACCCAGTGCTGCTGACCGAGGCCCCCCTGAACCCCAAGGCCAACAGAGAGAAGATGACTCAGGTGAGGCTCGGCCGACGCCCGTGCTCCTCCCGTCCTTTCCCCAGTCATTTTCTGCCCGGCTTGATTTCTGACATTT
+
CCDCCFFFFFFFGGGGGGGGGGGHHHHHHHHHHHHHHGHHGGHHHGHHHHHHGGGGGHHHHHHHHHHHHHHHHGHHHGGHHHHHHHHHGGGGGHHGGGGGGGHHGGGGGGGGHHHHGGHHHHHHHHHHHHGGGGGGGGGGGGHHHHGGGGHGHHGGGGGGGGGGGGGFGGGGGGGGHGGGGGGGFFFFFFFFFFFF@DFFFFFFFFFFFFFFFFFFFFFFFFFFFFFFFFFFFFFFFFAFFFFFFEFFFF0
@M05620:45:000000000-G6HP7:1:1101:18403:3534 1:N:0:101
CATCCTGACCCTGAAGTACCCCATTGAGCATGGCATCGTCACCAACTGGGACGACATGGAGAAGATCTGGCACCACACCTTCTACAACGAGCTGCGCGTGGCCCCGGAGGAGCACCCAGTGCTGCTGACCGAGGCCCCCCTGAACCCCAAGGCCAACAGAGAGAAGATGACTCAGGTGAGGCTCGGCCGACGCCCGTGCTCCTCCCGTCCTTTCCCCAGTCATTTTCTGCCCGGCTTGATTTCTGACATTT
+
ABBAAFFFFFFFGGGGGGGFGGGGHHHHHHHFHHHHHGHHDGGHHGHGHGHHGGGGGHHHHHFFHFHGDFHHHGHHHDEHHHHFHGHHGFEGGHHGGGGGGGHHGGGGGGGGHHHHGGHGHHHHHHHHHHGGGGGGGGGGGGHHHHGGGGHGHHGGGGGGGGGGGGGGGGGGGGGGGGGGGGGGFFFFFFFFFFFA9DFEFFFFFFFEFFDFFFFFFFDFFFFFFFFFFEFFDCFFA-ABBFFFFFFFFF/
@M05620:45:000000000-G6HP7:1:1101:11758:3559 1:N:0:101
TACCTGTACTGGGGAAGCATTTGAATATCCCCCCATGGTGATGGGGACGGAGAACTGCTCCATAAACACAGGCAACGTGCCTAACTTTCCCGGGAAGATGAAGTCAAAGAGCGACCACAGCTCTCGGAGGTTATTTTGCATCGGTGAGCCAGACAGAATGATCCGATGAGGGGTGCGAAACTATTTGAGGAAAGGAAGCACCTTTTTATTAAATTTACCTTTTAGCAATCGCCATTCCTACCCTAAAGATC
+
AAAAAFD@FDFFAAFAE1ABGFEGHABFDHHFGGCFCABBABGHEGAEEAAEGHEGFDGFFCEHHFGGGFHHGF0GEHHFF@GGHEFHF@FE/@/EEFFGFE<FFGHHHHHHG?<CCE/FCGG1GCG?CG<?DGHHFH111GEAC.CFF<GCFEHGHCDHBDDGHGCCGGEGGGCB?EG@GF0F0BFBE/9F/AAB/.CFF?:BFFFFFB//9BFFF/;BFFF//B/B9B-99-AFBFEFF-AF-;9FFF/
@M05620:45:000000000-G6HP7:1:1101:11748:3576 1:N:0:101
TACCTGTACTGGGGAAGCATTTGAATATCCCCCCATGGTGATGGGGACGGAGAACTGCTCCATAAACACAGGCAACGTGCCTAACTTTCCCGGGAAGATGAAGTCAAAGAGCGACCACAGCTCTCGGAGGTTATTTTGCATCGGTGAGCCAGACAGAATGATCCGATGAGGGGTGCGAAACTATTTGAGGAAAGGAAGCACCTTTTTATTAAATTTACCTTTTAGCAATCGCCATTCCTACCCTAAAGATC
+
BCBCCFFFFFFFGGGGGGGGGGHHHHHHHHHGGGGHHHHHHHHHHGGGGGGGGHHHHHHHHHHHHHHHHHHHGHHHGHHHHHHHHHHHHHHGGGGGGHHHHHHHHHHHHHHHGGGGGHHHHHHHHGGGGGFHHHHHHHHHHHGGGGGHHHHHHGHHHHHHHHHHHGGGHHHGGEDGGDGFGGGGGGGGGGFGGGGGGGGGGFFFFFFFFFFFFFFFFFFFFFFFFFFFFFFFFFFFFFFFFFFFFFFFFFB
@M05620:45:000000000-G6HP7:1:1101:15348:3577 1:N:0:101
ATCTCTATCTCCTAAAAAGGAAGAAAGGGGAGGGAAGATCGGAAGAGCACACGTCTGAACTCCAGTCACCGGCTATGATCTCGTATGCCGTCTTCTGCTTGAAAAAAAAAAAAAAAATCACAAAGCGTAAAAAAGCTGTTGCAAGATTGGCGAGTCAGTCAGGCCTTGCCGCTTTACCACTGTAGTGGATCGAATTGCACAATTTTCTGCTTTGGTAATTACAACTTACATACCAGGTCTAACATCATGCT
+
AA?ABBFFFFFFDGGBGGCAFGFFHHHHGGGEG?EGGFHHHDGGGHHGHGGGEBFHGHFHHHHHHFGFFGFEG@EHFGGFHHHGGHHHG?EEGFHHHHHEHHHGHHGGGGG?<</--011100.</.....00:;CF0:0;0000;000./---9/0009;0//9/////9--.;//;///9/////.//9.9//9/////./;///////////:/9;;/////9//////////.///////////;;9
@M05620:45:000000000-G6HP7:1:1101:11767:3577 1:N:0:101
TACCTGTACTGGGGAAGCATTTGAATATCCCCCCATGGTGATGGGGACGGAGAACTGCTCCATAAACACAGGCAACGTGCCTAACTTTCCCGGGAAGATGAAGTCAAAGAGCGACCACAGCTCTCGGAGGTTATTTTGCATCGGTGAGCCAGACAGAATGATCCGATGAGGGGTGCGAAACTATTTGAGGAAAGGAAGCACCTTTTTATTAAATTTACCTTTTAGCAATCGCCATTCCTACCCTAAAGATC
+
3AAABFFFFFFFGGGGGGGGGGHHHHHHHHHGGGGHGHBGHHHHHGGGGGGGGGHHHHHGHHHHHHHHHHHHGHHHGHHHHHHHHHHHHGHGGGGGGHHHHHHHHHHHDHHHGGGGGHHHHHHHHGGGGGDHFHHHHHGFGHGGGGGGCHHHHGHHHHHHHHHEGGGGHHGGGGGGGGGGGGGGGGGGGBFGFGGFFFEBFAFFFFFFFFFFFFFFFEFFFFFFFFFFFFFFFFFFFFFFFFFFFFFFFFF
@M05620:45:000000000-G6HP7:1:1101:15329:3577 1:N:0:101
ATCTCTATCTCCTAAAAAGGAAGAAAGGGGAGGGAAGATCGGAAGAGCACACGTCTGAACTCCAGTCACCGGCTATGATCTCGTATGCCGTCTTCTGCTTGAAAAAAAAAAAAATAAAACTTAGGTGTAAGTGTACTGATGGAGCAGTTTCGAGTCTAACATGACATTACGCGTTTGCAATCACAATGATGTGATCTGAAATATGTTATAGTTTACTATGTATGCATCGAGTATGTAGACATGAGAAGTAT
+
CCCCCFFFFFFFGGGGGGGGGGHCEGFFEGGGGGGHGHHHHGGGGHHHHFHHGGHHGHHHHHHHHGHHHHGGGGGHHGG@GHGGGHHGHFEEHGHHHHHHHHHFHHGGGGF///01111111<111<111111111111>00///./<000../0;000:/:/0/00000.:----.0000;0/000000000000;0000009/;//;//:////::////;;////./.99////;//////////;//
@M05620:45:000000000-G6HP7:1:1101:12421:3593 1:N:0:101
AAACCAAGCAGACACTCACCGCTCCCTCGCCACAGGCCAATAGTTTGTCCTCACTGAGTTGGCAACAAGTGGCTGCTGTGGCTGCCATTTTTCTGGTGATGGCCATCAGCTCCGACGAGGTCAGCTGGGGGGCTTTCTTTGTGTAAGCAACGAGAAACCTGAAAGAAGCATTTTTTAAATAAGTCCTGCTGAGTCATTCATGAGTTTTTAGCCGCCTTGCTTCTTCTCACAGACTCTCTACTCTCATGCCA
+
>33>>4AFAFFFGGGGGGGGGGGCDFGGCGGFGHHHGGGGFGHGHHHHGHHH3GHFGHFFHHHHHHAEHHEDAHGFHHGHHHHGEFGGFHHHHHHHFHDGBBCGHGHGHHHHHDGEEEDGEHGHGHHHCC@BGGGGGGGGGGGGFGFFEBFBEFF.;FFFFFFEFFFFFFFFFFFBEB::FFFBFBBFFFFB?BFFFFFFFE/BFFF/EEFFFFBBFFFFFFFFFFFBFBBFFFBFBFFFFFFFFFBFFF/
@M05620:45:000000000-G6HP7:1:1101:12411:3608 1:N:0:101
AAACCAAGCAGACACTCACCGCTCCCTCGCCACAGGCCAATAGTTTGTCCTCACTGAGTTGGCAACAAGTGGCTGCTGTGGCTGCCATTTTTCTGGTGATGGCCATCAGCTCCGACGAGGTCAGCTGGGGGGCTTTCTTTGTGTAAGCAACGAGAAACCTGAAAGAAGCATTTTTTAACTAAGTCCTGCTGAGTCATTCATGAGTTTTTAGCCGCCTTGCTTCTTCTCACAGACTCTCTACTCTCATGCCA
+
CBBCCCCFCFFFGGGGGGGGGGGGGGHHGGGGGHHHGGHHHHHHHHHHHHHHHHHHHHHHHHHGHHHHHHHHGHGGHHHHHHHGGHHHHHHHHHHHHHHHHHHHHHHHHGHHHGGGGGGGGHGHHHHHGGGGGGGGGGGGGGGGGGFFFFFFFFFFFFFFFFFFFFFFFFFFFFFFFFFFFFFFFFFFFFFFFFFFFFFFFFFFFFFFFFFFFFFFFFFFFFFFFFFFFFFFFFFFFFFFFFFFFFFFFFF
@M05620:45:000000000-G6HP7:1:1101:13908:3610 1:N:0:101
TACCTGTACTGGGGAAGAGTGTAGCAATCGCCATTCTACCCTAAAGATCGGAAGAGCACACGTCTGAACTCCAGTCACCGGCTATGATCTCGTATGCCGTCTTCTGCTTGAAAAAAAAAAAAAAACAAAACAATTAACCTATAAACACACGAATACTAGTATAAAGTCGATCAATGTAAACTACTGATGTAAATACTCAGTAACTGTCATGACACGTCAATATCGACATGTGTTGCCAGTAAAGATACTTT
+
BCCCCFFFFFFFGGGGGGGGGGHHHHHHHGGGGGHHHHHHHHHHHHHHHHGGGGHHHHHHHGHHHGHHHHHHHHHHHHHGGGGGHHHHHHHHGGHHHHGGGHGHHHHHHHGHHHHGGGFF>///<.<<000..100<00=0000000...:-...:0000000000;0...;.000000000;:0000000000000000000000000000000.:...:000.:-..000:/.;000;000000000:0
@M05620:45:000000000-G6HP7:1:1101:12429:3610 1:N:0:101
AAACCAAGCAGACACTCACCGCTCCCTCGCCACAGGCCAATAGTTTGTCCTCACTGAGTTGGCAACAAGTGGCTGCTGTGGCTGCCATTTTTCTGGTGATGGCCATCAGCTCCGACGAGGTCAGCTGGGGGGCTTTCTTTGTGTAAGCAACGAGAAACCTGAAAGAAGCATTTTTTAACTAAGTCCTGCTGAGTCATTCATGAGTTTTTAGCCGCCTTGCTTCTTCTCACAGACTCTCTACTCTCATGCCA
+
BB@ABAAFAFFFGGEGGGGGGGGGGGGHGGGGGHHHGGHHHHHHHHFHHHHHHHHHHHFGHGHHHHHHHHHHGHFGHGGGHHHGGHHHHHGHHHHHGHHHHHHHHHHHHHGHHGGGGGGGCGGHHHHHGGGGGGGGFGGGGGGFGGFFFFFFFFFFFFFFFFFFFFFFFFFFFFFFFFFFFFFBFFFFFFFFFBFFFFFFFFFFBFFBEEFFFDFFFFFFFFFFFFFFFFFFFFFFFFFFFFFFFFFFFFE
@M05620:45:000000000-G6HP7:1:1101:12415:3631 1:N:0:101
AAACCAAGCAGACACTCACCGCTCCCTCGCCACAGGCCAATAGTTTGTCCTCACTGAGTTGGCAACAAGTGGCTGCTGTGGCTGCCATTTTTCTGGTGATGGCCATCAGCTCCGACGAGGTCAGCTGGGGGGCTTTCTTTGTGTAAGCAACGAGAAACCTGAAAGAAGCATTTTTTAACTAAGTCCTGCTGAGTCATTCATGAGTTTTTAGCCGCCTTGCTTCTTCTCACAGACTCTCTACTCTCATGCCA
+
BBBBBBBFBFFFGGGGGGGGGGGGGGHHGGFGGHHHGGHHHGHHHHHHHHHHHHHHHHHHHHHGHHGHGGHFGHGGHHHHGHHGGHHHHHGHHHHHHHHHHHHHHHFHHHHHHGGFFGGGGHGHHHHFFGGAAGGGGGGGGGGFGGFFFF?CFFFFFFFEFBFFFFAFFFFFFFFFEFFFFFF9FFFEFFFFFFFBFFFFFEFFFFFFFFFFFFFFFFFFFFFFFFFFFFFFFFFEFFFFFFFFFFFFFFF
@M05620:45:000000000-G6HP7:1:1101:15317:3668 1:N:0:101
CATCCTGACCCTGAAGTACCCCATTGAGCATGGCATCGTCACCAACTGGGACGACATGGAGAAGATCTGGCACCACACCTTCTACAACGAGCTGCGCGTGGCCCCGGAGGAGCACCCCGTGCTGCTGACCGAGGCCCCCCTGAACCCCAAGGCCAACAGAGAGAAGATGACTCAGGTGAGGCTCGGCCGACGCCCGTGCTCCTCCCGTCCTTTCCCCAGTCATTTTCTGCCCGGCTTGATTTCTGCCATTC
+
BBBBBFBFFFFFGGGGFFGGGG2GHGHHGFHGHHHHHFHHCEHGEGHEHHGH0EGCEBF3BFHFFFHBF5GGHGHHGGGHHHHFFH3GGFGGGHHGGEGGCFHHGGGGGFDEHHHHG//??DFGGHBGFGCC-<CGGGGGGGH0CGGDC.EEFGG.AEGFF/E./B/CFGGGGBFFFBFFFFFFFFEAFFF->BFC9ADEFEFFFFFFFFFFFFFFEBAFF/FFFFFFFBFFBAFFC;./;BFFE//FBF/
@M05620:45:000000000-G6HP7:1:1101:23161:3669 1:N:0:101
TACCTGTACTGGGGAAGCATTTGAATATCCCCCCATGGTGATGGGGACGGAGAACTGCTCCATAAACACAGGCAACGTGCCTAACTTTCCCGGGAAGATGAAGTCAAAGAGCGACCACAGCTCTCGGAGGTTATTTTGCATCGGTGAGCCAGACAGAATGATCCGATGAGGGGTGCGAAACTATTTGAGGAAAGGAAGCAACTTTTTATTAAATTTACCTTTTAGCAATCACCATTCCTACCCTAAAGATC
+
AAABBFFFFFFFGGGGGGGGGGHHHHHHHFGFGGGHHHEFFGHHHGGGGGFG?HHHHHHHHHGHGHHHFHGGEHHHGHHHHFBFHHHHHHHGGGGGGHHHBDGHHHHGFHHHGGGGGHHHHHHHF???ADCGBFHHHHFFHHGCGCE<1<>CGGHG<CFHFHHHFACEGHHGGDF.AD-@BGGFFGFB?F0;9;F/9AAC/;/BFFFEBBBFFFFFFFF9FFFFFFF//;99BB9FFFFF/:A/FF/BBB/
@M05620:45:000000000-G6HP7:1:1101:15327:3686 1:N:0:101
CATCCTGACCCTGAAGTACCCCATTGAGCATGGCATCGTCACCAACTGGGACGACATGGAGAAGATCTGGCACCACACCTTCTACAACGAGCTGCGCGTGGCCCCGGAGGAGCACCCAGTGCTGCTGACCGAGGCCCCCCTGAACCCCAAGGCCAACAGAGAGAAGATGACTCAGGTGAGGCTCGGCCGACGCCCGTGCTCCTCCCGTCCTTTCCCCAGTCATTTTCTGCCCGGCTTGATTTCTGACATTA
+
BBCCCFFFFFFFGGGGGGGGGGGHHHHHHHHHHHHHHGHHHGHHHGHHHHHHGGGGGHHHHHHHHHHHHHHHHGHHHGGHHHHHHHHHGGGGGHHGGGGGGGHHGGGGGGGGHHHHGGHHHHHHHHHHHHGGGGGGGGGGGGHHHHGGGGHGHHGGGGGGGGGGGGGGGGGGGGGGGGGGGGGGFFFFFFFFFFFFBDDFFFFFFFFFDFFFFFFFFFFFFFFFFFFFFFFFFFFFFFFFFFFFFFFFFF0
@M05620:45:000000000-G6HP7:1:1101:10383:3693 1:N:0:101
CATCCTGACCCTGAAGTACCCCATTGAGCATGGCATCGTCACCAACTGGGACGACATGGAGAAGATCTGGCACCACACCTTCTACAACGAGCTGCGCGTGGCCCCGGAGGAGCACCCAGTGCTGCTGACCGAGGCCCCCCTGAACCCCAAGGCCAACAGAGAGAAGATGACTCAGGTGAGGCTCGGCCGACGCCCGTGCTCCTCCCGTCCTTTCCCCAGTCATTTTCTGCCCGGCTTGATTTCTGACATTA
+
CBBCCFFFFFFFGGGGGGGGGGGHHHHHHHHHHHHHHGHHHGHHHGHHHHHHGGGGGHHHHHHHHHHHHHHHHGHHHGGHHHHHHHHHGGGGGHHGGGGGGGHHGGGGGGGGHHHHGGHHHHHHHHHHHHGGGGGGGGGGGGHHHHGGGGHGHHGGGGGGGGGGFGGGGGGGGGGGGGGGGGGGFFFFFFFFFFFFCFFFFFFFFFFFFFFFFFFFFFDFFEFFFFFFFFFFDFFFFFAFFFFFFEFFFF/
@M05620:45:000000000-G6HP7:1:1101:15326:3706 1:N:0:101
CATCCTGACCCTGAAGTACCCCATTGAGCATGGCATCGTCACCAACTGGGACGACATGGAGAAGATCTGGCACCACACCTTCTACAACGAGCTGCGCGTGGCCCCGGAGGAGCACCCAGTGCTGCTGACCGAGGCCCCCCTGAACCCCAAGGCCAACAGAGAGAAGATGACTCAGGTGAGGCTCGGCCGACGCCCGTGCTCCTCCCGTCCTTTCCCCAGTCATTTTCTGCCCGGCTTGATTTCTGACATTA
+
BBBBBFFFFFFFGGGGGGGGGGGHHHHHHHHHHHHHHGHGHGHHHGHHHHGHGGGGGHHHHHHHFHHHHHHHHGHHHGGHHHHHHHHHGGGGGGHEGGGGGGHHGGGGGGGGHHHHGGHHHGHHHHHHHHGGGGGGGGGGAFHHHHGGGGHGHHGGGGGGGGGGGGGGGGGGGGGGGGGGGGGGFFFFCCFFFFFFDFFFFFFFFFFAAA9FFFFFFFA;FFFFFFFFFFFFD=D@@=AFFFFBF//9BF/
@M05620:45:000000000-G6HP7:1:1101:10392:3715 1:N:0:101
CATCCTGACCCTGAAGTACCCCATTGAGCATGGCATCGTCACCAACTGGGACGACATGGAGAAGATCTGGCACCACACCTTCTACAACGAGCTGCGCGTGGCCCCGGAGGAGCACCCAGTGCTGCTGACCGAGGCCCCCCTGAACCCCAAGGCCAACAGAGAGAAGATGACTCAGGTGAGGCTCGGCCGACGCCCGTGCTCCTCCCGTCCTTTCCCCAGTCATTTTCTGCCCGGCTTGATTTCTGACATTA
+
ABBBBBFFFFFFGGGFGGGGGGGHHHHHHHHHHGGHHEHHHGH3GGHHFHHHGCGCGHGHHBGHHFGFFBGHHGHHHGGHGHHHHHHHFGFEGFHEGCEFGGHHGG?DGGGGHHHHGGHHGHHGGGGHHHCGC->FFGGGGGHHHHGGGGHEHHGGGGFGFGFGFFGCFFGGGFCFGCFFF;:CBAEFFFFDFFFA@ADEFFFFFFAEDDFFFFFFF..BF/FFF//99BFE.AB=BC./BBF9/:9/BF/
@M05620:45:000000000-G6HP7:1:1101:16392:3717 1:N:0:101
CATCCTGACCCTGAAGTACCCCATTGAGCATGGCATCGTCACCAACTGGGACGACATGGAGAAGATCTGGCACCACACCTTCTACAACGAGCTGCGCGTGGCCCCGGAGGAGCACCCAGTGCTGCTGACCGAGGCCCCCCTGAACCCCAAGGCCAACAGAGAGAAGATGACTCAGGTGAGGCTCGGCCGACGCCCGTGCTCCTCCCGTCCTTTCCCCAGTCATTTTCTGCCCGGCTTGATTTCTGACATTA
+
DDDDDFFFFFFFGGGGGGGGGGGHHHHHHHHHHHHHHGHHHGHHHGHHHHHHGGGGGHHHHHHHHHHHHHHHHGHHHGGHHHHHHHHHGGGGGHHGGGGGGGHHGGGGGGGGHHHHGGHHHHHHHHHHHHGGGGGGGGGGGGHHHHGGGGHGHHGGGGGGGGGGGGGGGGGGGGGGHGGGGGGGFFFFFFFFFFFF@DFFFFFFFFFFFFFFFFFFFFFFFFFFFFFFFFFFFFFFFFAFFFFFFFFFFF0
@M05620:45:000000000-G6HP7:1:1101:8436:3725 1:N:0:101
TACCTGTACTGGGGAAGCATTTGAATATCCCCCCATGGTGATGGGGACGGAGAACTGCTCCATAAACACAGGCAACGTGCCTAACTTTCCCGGGAAGATGAAGTCAAAGAGCGACCACAGCTCTCGGAGGTTATTTTGCATCGGTGAGCCAGACAGAATGATCCGATGAGGGGTGCGAAACTATTTGAGGAAAGGAAGCACCTTTTTATTAAATTTACCTTTTAGCAATCGCCATTCCTACCCTAAAGATC
+
AA3AAFFFFFFFGGGGGGGGGFFFFHHHHFHGGGGHFHHHHGFHEEEGGGGGEHHHHHHHGHHHHFHGHHHHGHHHGEFEHGFHHGFFFEGECGGGEFHHGGGBGHHHHHFHEGGGGHGGHFGHHGGGFF?GGHFFGFH1GHFGEDGFHFHHAEHHFHHGGGHDGDDGHCCDCCCFG?DGGGFFGGFCEF;CFACBFGGEGFFFFFFFFFFFFFFFFFFFBFFFBBFBFFEFFFEFFBFFFAFFFFBFBF9
@M05620:45:000000000-G6HP7:1:1101:8453:3730 1:N:0:101
TACCTGTACTGGGGAAGCATTTGAATATCCCCCCATGGTGATGGGGACGGAGAACTGCTCCATAAACACAGGCAACGTGCCTAACTTTCCCGGGAAGATGAAGTCAAAGAGCGACCACAGCTCTCGGAGGTTATTTTGCCTCGGTGAGCCAGACAGAATGATCCGATGAGGGGTGCGAAACTATTTGAGGAAAGGAAGCACCTTTTTATTAAATTTACCTTTTAGCAATCGCCATTCCTACCCTAAAGATC
+
>>1A>FDFFF31G1F11AFEAE33A3FAF310AEFHBFH1FA21//AAEFGA/FG11B1BFFF2GDG@FG>/FGHH@?/?/1@GHDG2@11//>@E/FGHHHDBFDGGHF0FEBCGGHEF<<FDG//B@<C?DG<1F1F1>F..>..0<GFGAFHGCGD<GFFGC.:AC<C.:.;9?.?-?FFFFFB0C/;/C9CB/.CBFFFFBB/A/;9//9:BFFFF9BBFBB///B-;A--BFB99/AFFFF//9FF
@M05620:45:000000000-G6HP7:1:1101:8435:3743 1:N:0:101
TACCTGTACTGGGGAAGCATTTGAATATCCCCCCATGGTGATGGGGACGGAGAACTGCTCCATAAACACAGGCAACGTGCCTAACTTTCCCGGGAAGATGAAGTCAAAGAGCGACCACAGCTCTCGGAGGTTATTTTGCATCGGTGAGCCAGACAGAATGATCCGATGAGGGGTTCGAAACTATTTGAGGAAAGGAAGCACCTTTTTATTAAATTTACCTTTTAGCAATCGCCATTCCTACCCTAAAGATC
+
AAABBBFDFFFFE?2AAFGGGFAGHHHHHHHGGGGHG3FBFHFF2EFEE0EGGHHHGHHHHHHHHHHHHHHHGHHHEE1?FGHHHHHHHGHFC/EE/FG3GD3BGGHHFGHHGGGGGHHHGHHHHAFECGCFGHHHHEG1FGE.C.FGHHHHFGH/GHHFBGHHHGGGH0:.:E-;;CFCBGGGGGBFEBBFF.9/C.EBFEGGGGFFFFFFFFFFEFBFFFFF/BFBFF.ADDEFFFFFFFFFFBFBFFF
@M05620:45:000000000-G6HP7:1:1101:21769:3758 1:N:0:101
AGATTACTGCAACAGTTCCCCCTGGACCTGGAAAAGTTTCTTGCCTGGCTTACAGAAGCTGAAACAACTGCCAATGTCCTACAGGATGCTACCCGTAAGGAAAGGCTCCTAGAAGACTCCAAGGGAGTAAAAGAGCTGATGAAACAATGGCAAGTAAGTCAGGCATTTCCGCTTTAGCACTCTTGTGGATCCAATTGAACAATTCTCAGCATTTGTACTTGTAACTGACAAGCCAGGGACAAAACAAAGAT
+
AAABBFFFFFFFGGGGGGGGGGGGHGHHHHHGHHGHHHHHHHHHHHHHHHHGHHGHBGGHHHHHHHGHHHHHHEHHHHHHHHHFHHGHHHFHHHGGGGHHHGGHHHHHGHHHFFHGHHHHHHHEEFEEGHHHHGHHHHGHHEHHHFHHHHHHHGHEDGHHHGFHHHHHGHGGGGGHHHHHHHHHHGHGHGHHGGHHHHHBG<DGGGHHHGHHFHHHHHHGGGHHHHHEHHGHHEFGGGGGG.9.CEEFFGG
@M05620:45:000000000-G6HP7:1:1101:21772:3781 1:N:0:101
AGATTACTGCAACAGTTCCCCCTGGACCTGGAAAAGTTTCTTGCCTGGCTTACAGAAGCTGAAACAACTGCCAATGTCCTACAGGATGCTACCCGTAAGGAAAGGCTCCTAGAAGACTCCAAGGGAGTAAAAGAGCTGATGAAACAATGGCAAGTAAGTCAGGCATTTCCGCTTTAGCACTCTTGTGGATCCAATTGAACAATTCTCAGCATTTGTACTTGTAACTGACAAGCCAGGGACAAAACAAAGAT
+
CCBBCFFFFFFFGGGGGGGGGGGGHHHHHHHGHHHHHHHHHHHHHHHHHHHHHHHHHHHHHHHHHHHHHHHHGHHHHHHHHHHHHHHHHHHHHHGGGGHHHHHHHHHHGHHHHHHHHHHHHHHGGHGGHGHHHGHHHHHHHHHHHHHHHHHHHGHHHHHHHHHHHHHHHHGGGGGHHHHHHHHHHHHGHHHHHHHHHHHFGGHHHHHHHHHHHHHHHHHHHHHGHHHHGHHHHGGGGGGGGGGGGGGGGGF
@M05620:45:000000000-G6HP7:1:1101:8683:3796 1:N:0:101
CATCCTGACCCTGAAGTACCCCATTGAGCATGGCATCGTCACCAACTGGGACGACATGGAGAAGATCTGGCACCACACCTTCTACAACGAGCTGCGCGTGGCCCCGGAGGAGCACCCAGTGCTGCTGACCGAGGCCCCCCTGAACCCCAAGGCCAACAGAGAGAAGATGACTCAGGTGAGGCTCGGCCGACGCCCGTGCTCCTCCCGTCCTTTCCCCAGTCATTTTCTGCCCGGCTTGATTTCTGACATTA
+
CAABCFFFFFFFGGGGGGGGGGGHHHHFHGHHHHHHGGHHHGHHHGHHHHHHEFGGGHHHHFHHGHHHHHHHHGHHHGGHHHHHHHHHGGGGGHHGGGFGGGHHGGGGGGGGHHHHGGHGHHHHHHHHHHGGGGGGGGGGGGHHHHGGGCHGHHGGGGGGGFGGGGGGGGGGGGGGGGGGGGGGFFFFFFFFFFFFFFFFFFFFFFFEFFFFFFFFFFFFFFFFFFFFFFFFDFFFCFFFFFFFF9FFFF/
@M05620:45:000000000-G6HP7:1:1101:11147:3797 1:N:0:101
AGATTACTGCAACAGTTCCCCCTGGACCTGGAAAAGTTTCTTGCCTGGCTTACAGAAGCTGAAACAACTGCCAATGTCCTACAGGATGCTACCCGTAAGGAAAGGCTCCTAGAAGACTCCAAGGGAGTAAAAGAGCTGATGAAACAATGGCAAGTAAGTCAGGCATTTCCGCTTTAGCACTCTTGTGGATCCAATTGAACAATTCTCAGCATTTGTACTTGTAACTGACAAGCCAGGGACAAAACAAAGAT
+
BBACCFFFFFFFGGGGGGGGGGGFHGHHHHHHGHHHGHHHHHHHHHHHHHHHHHGHHHHHHHHHHHHHHHHHGHHHHHHHHHGHHHHHHHHHHHGGGGHHHHHHHHHHGHHHHHHGHHHHHHHGFHGGHGHHHEHHHHFHHHHHHGHHGHHHHGHHHHHHHHHHHHHHHHGGGGGHHHHHHHHHHGGGHHHHGHHHHGHGGHHHHHHFHHHHHHHHHGHHHHHHHHHHGGGHGGFGEGGGGGFFGGGGGGF
@M05620:45:000000000-G6HP7:1:1101:8669:3809 1:N:0:101
CATCCTGACCCTGAAGTACCCCATTGAGCATGGCATCGTCACCAACTGGGACGACATGGAGAAGATCTGGCACCACACCTTCTACAACGAGCTGCGCGTGGCCCCGGAGGAGCACCCAGTGCTGCTGACCGAGGCCCCCCTGAACCCCAAGGCCAACAGAGAGAAGATGACTCAGGTGAGGCTCGGCCGACGCCCGTGCTCCTCCCGTCCTTTCCCCAGTCATTTTCTGCCCGGCTTGATTTCTGACATTA
+
>A1AABFFFFFFFFGGFGGGGCAGFFF1F1FBFEGHHFFGAEB1B/0FEGAG/AE//B01AGGHEFGEE1FGGF0/GE>FFFGF2GGFC/EE?GB?EEGEGGFFE<<C?CFCEHFHAFHGGHHHHHGHHHGGGGGGGGGGGGHHHHGGGGHGHHGGGGGGGGGGGGGGGGGGGGGGGGGGGGGG@@FF@@@@@@@@@FFEFFFFFFFEFFFFFFFFFFBFFFFFFFFFFFFEF@@@?@:FFFFFFEFFFF/
@M05620:45:000000000-G6HP7:1:1101:8692:3815 1:N:0:101
CATCCTGACCCTGAAGTACCCCATTGAGCATGGCATCGTCACCAACTGGGACGACATGGAGAAGATCTGGCACCACACCTTCTACAACGAGCTGCGCGTGGCCCCGGAGGAGCACCCAGTGCTGCTGACCGAGGCCCCCCTGAACCCCAAGGCCAACAGAGAGAAGATGACTCAGGTGAGGCTCGGCCGACGCCCGTGCTCCTCCCGTCCTTTCCCCAGTCATTTTCTGCCCGGCTTGATTTCTGACATTA
+
BBBBBBFFFFFFGGGGGGGGGGEFHGHFCDGF4BGFH2BGDGG32EFFHGGGA0E0AF2GHBG3B5G5F5GHHGEGHEEGHHHFGFHH?FEFEHF/E/>/EGAFEECDCCEACHHHGGHHHGGDGG?GGF<@@@DGGGGGGGGHFFGGDFHGGHGGGGFFFGEE/FFCFGGGGGBBFBFF.;AFF@AD@FD9BCF-9;AEFBFFFFAADDDFFFFFFF9FF/BFFFFFBFFF.-@DAC?FFFFFFBFEFF/
@M05620:45:000000000-G6HP7:1:1101:11152:3817 1:N:0:101
AGATTACTGCAACAGTTCCCCCTGGACCTGGAAAAGTTTCTTGCCTGGCTTACAGAAGCTGAAACAACTGCCAATGTCCTACAGGATGCTACCCGTAAGGAAAGGCTCCTAGAAGACTCCAAGGGAGTAAAAGAGCTGATGAAACAATGGCAAGTAAGTCAGGCATTTCCGCTTTAGCACTCTTGTGGATCCAATTGAACAATTCTCAGCATTTGTACTTGTAACTGACAAGCCAGGGACAAAACAAAGAT
+
BCBAAFFFFFFFGGGGGGGGGGGGHHHHHHHHGHHHFGHHHHHHHHHHHHHHHHHHHHHHHHHHHGHHHHHHHHHFHHHHHHGHHHHHHHHHHHGFGGHGHHHHHHHHGHHHHHFFHHHHHHHGGHGFHGHHHGHHHHGHHHHHHHHHHHHHHGHHHHHHHHGHHHHHHHGGGGGHGHHHHHHHHFHDHHHHHHHHHHHHHHHHHHHFGHGHHFFGHHGHHFGFHHGHHHHGGGFGGGGGGGGGGGGGGGG
@M05620:45:000000000-G6HP7:1:1101:8413:3827 1:N:0:101
TACCTGTACTGGGGAAGCATTTGAATATCCCCCCATGGTGATGGGGACGGAGAACTGCTCCATAAACACAGGCAACGTGCCTAACTTTCCCGGGAAGATGAAGTCAAAGAGCGACCACAGCTCTCGTAGGTTATTTTGCATCGGTGAGCCAGACAGAATGATCCGATGAGGGGTGCGAAACTATTTGAGGAAAGGAAGCACCTTTTTATTAAATTTACCTTTTAGCAATCGCCATTCCTACCCTAAAGATC
+
3AAABFFFFFDFGGGCGGGGGGDBHHHHHHHGGGGHHHHBHGHHADGEAEFCFHHHGHHHHGHHHHHHHFGEGHGHGHGHHHHCHHHHHGHGGGGGGGH3FHHHHHHHHHGHFCGGGHHFGFHHHDGGGGGHHHHHHGHGHHEDGFF0FHHHHGH/CCGGHHHHHGCGHBBEFGFEDDDDGGGGGGGGGEFFG?FBF?AFFEGGGGFFFFFFFFFFFFFFFFFFBFFBFF?EFFFFFFFFFFFFFB//FFF
@M05620:45:000000000-G6HP7:1:1101:22154:3854 1:N:0:101
TACCTGTACTGGGGAAGCATTTGAATATCCCCCCATGGTGATGGGGACGGAGAACTGCTCCATAAACACAGGCAACGTGCCTAACTTTCCCGGGAAGATGAAGTCAAAGAGCGACCACAGCTCTCGGAGGTTATTTTGCATCGGTGAGCCAGACAGAATGATCCGATGAGGGGTGCGAAACTATTTGAGGAAAGGAAGCACCTTTTTATTAAATTTACCTTTTAGCAATCGCCATTCCTACCCTAAAGATC
+
BBCCCFFFFFFFGGGGGGGGGGHHHHHHHHHGGGGHHHFG5GHHHGFFGFDGGCEGFFEGHGGHHHHHHHHGFHFGGHHHHHHCFGHHHHHGGGGGGFHFHHHHHHHGFHFH@@DDGHHCEGGFF??/ADEFGGHHHH111GGGGDACGFFGHEHCF0GHFFHHH?EFHGGGD:@D?EDCCFFGGGFBFFFGFFFEFEEGGFFFFFFFFFFFFFFFFFFFFFFFFFFBB;AFFAEFFBFFFFFBFFBFFFF
@M05620:45:000000000-G6HP7:1:1101:11739:3855 1:N:0:101
CATCCTGACCCTGAAGTACCCCATTGAGCATGGCATCGTCACCAACTGGGACGACATGGAGAAGATCTGGCACCACACCTTCTACAACGAGCTGCGCGTGGCCCCGGAGGAGCACCCAGTGCTGCTGACCGAGGCCCCCCTGAACCCCAAGGCCAACAGAGAGAAGATGACTCAGGTGAGGCTCGGCCGACGCCCGTGCTCCTCCCGTCCTTTCCCCAGTCATTTTCTGCCCGGCTTGATTTCTGACATTA
+
AABBBFFFFCFFGGGGFGGFG4EGHHHHHFFFHHHHFGHHHGFHGGHHHHHHGGGGGHGHGHFFGEGHGFHHHGHHHGGHHHHHHHGHGEDFGHHGGGGGEGHHGGGGGGGGHFHHGGGGHFFHHHHGHFGCGGGGGGGGGGHHHHGGDDHEHHEGGGGGEFFGGFFFGGGGGGGGGGGGGGGGFFADFAFFFFFD9ADEFFFFFFFFDDDFFFFFFF?;FFFFFFFBFFFEFFFFFFFFBFFFFBFBFF/
@M05620:45:000000000-G6HP7:1:1101:11555:3857 1:N:0:101
AAACCAAGCAGACACTCACCGCTCCCTCGCCACAGGCCAATAGTTTGTCCTCACTGAGTTGGCAACAAGTGGCTGCTGTGGCTGCCATTTTTCTGGTGATGGCCATCAGCTCCGACGAGGTCAGCTGGGGGGCTTTCTTTGTGTAAGCAACGAGAAACCTGAAAGAAGCATTTTTTAACTAAGTCCTGCTGAGTCATTCATGAGTTTTTAGCCGCCTTGCTTCTTCTCACAGACTCTCTACTCTCATGCCA
+
BBABBBBFBFFFGGGGGGGGGEGGGGHHGGGGGHHHGGHHGGHHHHHHHHHHHHHHHHHHHHHHHHHGHGHHGHGGHHHHHHHGGHGHHHHHHHHHHHGHHHHHHHHHHHHHHGGGGGGGGHGFHHHHGGGGGGGGGGGGGGGG0BBFFFFFFFDFFFFFFEFFFFFFFFFFFFFFFEFF/FFFFFFFEFFFFFFFFFFFFFFFFFFFFEBBFDFFFFFFFFFFFFFFFFF/FFBFFFFFFF/BFFFFFF/
@M05620:45:000000000-G6HP7:1:1101:13990:3860 1:N:0:101
TACCTGTACTGGGGAAGCATTTGAATATCCCCCCATGGTGATGGGGACGGAGAACTGCTCCATAAACACAGGCAACGTGCCTAACTTTCCCGGGAAGATGAAGTCAAAGAGCGACCACAGCTCTCGGAGGTTATTTTGCATCGGTGAGCCAGACAGAATGATCCGATGAGGGGTGCGAAACTATTTGAGGAAAGGAAGCACCTTTTTATTAAATTTACCTTTTAGCAATCGCCATTCCTACCCTAAAGATC
+
ABBCCFFFFFFFGGGGGGGGGGHHHHHHHHHGGGGHHHHHHHHHHGGGGGGGGHHHHHHHHHHHHHHHHHHHGHHHGHHHHHHHHHHHHHHGGGGGGHHHHHHHHHHHHHGHGGGGCHHHHHHHHGGGGGEHHHHHHHHFHHGGGGGHHHHHHGHHHHHGGHHHHGGGHHHGGCDGADCGGGGGGGGGGGBFGGGGGGGGGFFFFFFFFFFFFFFFFFFFFFFFFF9BFFEFFDFFFFFFFFFFFFFFFFF
@M05620:45:000000000-G6HP7:1:1101:13997:3877 1:N:0:101
TACCTGTACTGGGGAAGCATTTGAATATCCCCCCATGGTGATGGGGACGGAGAACTGCTCCATAAACACAGGCAACGTGCCTAACTTTCCCGGGAAGATGAAGTCAAAGAGCGACCACAGCTCTCGGAGGTTATTTTGCATCGGTGAGCCAGACAGAATGATCCGATGAGGGGTGCGAAACTATTTGAGGAAAGGAAGCACCTTTTTATTAAATTTACCTTTTAGCAATCGCCATTCCTACCCTAAAGATC
+
AAAAAFFFFFBCCEFEEGGGGFGGHDGDGGHGGFGHFHGBFGGFAEFGGGGFCHHFDHFDFHFFHFHHHHGFGHHHCHEHHHGHHBDGFHGGGGFGGHHHFHHFGEFHHH2GEDGGCHHHEFHHHDGGGC<CDGFGHGH1FHDAA?FFHHCFFFHGHHF0<DDDG..EE0C.A.;A-.?BGFGGB9BFGG0F/AFBFAEEF.FFFFF?FFFFB9BFFFFEBFFF////9;.;AAAFFFFFF:;BBBFBFFF
@M05620:45:000000000-G6HP7:1:1101:11564:3881 1:N:0:101
AAACCAAGCAGACACTCACCGCTCCCTCGCCACAGGCCAATAGTTTGTCCTCACTGAGTTGGCAACAAGTGGCTGCTGTGGCTGCCATTTTTCTGGTGATGGCCATCAGCTCCGACGAGGTCAGCTGGGGGGCTTTCTTTGTGTAAGCAACGAGAAACCTGAAAGAAGCATTTTTTAACTAAGTCCTGCTGAGTCATTCATGAGTTTTTAGCCGCCTTGCTTCTTCTCACAGACTCTCTACTCTCATGCCA
+
CBBCCCCFCFFFGGGGGGGGGGGGGGHHGGGGGHHHGGHHHHHHHHHHHHHHHHHHHHHHHHHHHHHHHHHHGHGGHHHHHHHGGHHHHHHHHHHHHHHHHHHHHHHHHHHHHGGGGGGGGHHHHHHHGGGGGGGGGGGGGGGGGGFFFFFFFFFFFFFFFFFFFFFFFFFFFFFFFFFFFFFFFFFFFFFFFFFFFFFFFFFFFFFFFFFFFFFFFFFFFFFFFFFFFFFFFFFFFFFFFFFFFFFFFFB
@M05620:45:000000000-G6HP7:1:1101:22486:3920 1:N:0:101
TACCTGTACTGGGGAAGCATTTGAATATCCCCCCATGGTGATGGGGACGGAGAACTGCTCCATAAACACAGGCAACGTGCCTAACTTTCCCGGGAAGATGAAGTCAAAGAGCGACCACAGCTCTCGGAGGTTATTTTGCATCGGTGAGCCAGACAGAATGATCCGATGAGGGGTGCGAAACTATTTGAGGAAAGGAAGCACCTTTTTATTAAATTTACCTTTTAGCAATCGCCATTCCTACCCTAAAGATC
+
AA>AAFFFFDFFGGGGGGGGGFHHHHHHHHHGGGGHHHFFBFHHHGGGGEDEGHGHHHHGHGHHHHFHHHHHGGHHGHHHHHHHHGHHHFHFEGEGGFHHFFHGFGHHHHHHGGCGGHFHHHHHHEF?CGCGHHHHHHFEHHGGGDFF>CGHHGHGGCDHHHHHHGGGHFFGGGGG@F@BBFGGGGGFEGBFFFGGFFGGCEBFFFFFFFFFFFFFFEFFFFFFFFFF/FEEFFFFFFFFFAFFFFFFFFB
@M05620:45:000000000-G6HP7:1:1101:22501:3932 1:N:0:101
TACCTGTACTGGGGAAGCCTTTGAATATCCCCCCATGGTGATGGGGACGGAGAACTGCTCCATAAACACAGGCAACGTGCCTAACTTTCCCGGGAAGATGAAGTCAAAGAGCGACCACAGCTCTCGGAGGTTATTTTGTATCGGTGAGCCCGACAGACTGATCCGATGAGTGGTGCGAAACTATTTGAGGAAAGGAAGCACCTTTTTATTAAATTTACCTTTTAGCAATCGCCATTCCTACTCTCAAGATC
+
1A1A>BBBFDF11A111F1A1AAAGFF3DGHGGEEG0AAA1BGFEAA/////EB1D11G1CCDGH11BEEGHG/>F/?B/G1@@F@DH11@//>@EE0EF1B12B2FGFFFH@B@CBGAG/<FGGCF/CGEFGGHH1<01<1<-C..<FF.A-<-<C./:/0<:;ECFB:0:.;.B?A9--00C0000.90;/C.9/.://-;/FFFFFFFFFEB///99FFF/FB/99BE9;AE9::FFF/BF/:/9//;
@M05620:45:000000000-G6HP7:1:1101:16756:3934 1:N:0:101
TACCTGTACTGGGGAAGCATTTGAATATCCCCCCATGGTGATGGGGACGGAGAACTGCTCCATAAACACAGGCAACGTGCCTAACTTTCCCGGGAAGATGAAGTCAAAGAGCGACCACAGCTCTCGGAGGTTATTTTGCATCGGTGAGCCAGACAGAATGATCCGATGAGGGGTGCGAAACTATTTGAGGAAAGGAAGCACCTTTTTATTAAATTTACCTTTTAGCAATCGCCATTCCTACCCTAAAGATC
+
BBABBFFFFFFFGGGGGGGGGGHHHHHHHHHGGGGHHHFGHHHHHGGGGGGGGHHHHHHHHHHHHHHHHHHHGHHHGHHHHHHHHHHHHHHGGGGGGHHHHHHHHHHHHHHGGGGGGHHHHHHHHGGGGGGHHHHHHHHHHHGGGGGHHHHHHGHHHHHHHHHHHGGGHHHGGACGGGGGGGGGGGGGGGCFGGGGGGGGGFFFFFFFFFFFFFFFFFFFFFFFFFFFFFFFFFEFFFFFFFFFBFFFFFB
@M05620:45:000000000-G6HP7:1:1101:22474:3935 1:N:0:101
TACCTGTACTGGGGAAGCATTTGAATATCCCCCCATGGTGATGGGGACGGAGAACTGCTCCATAAACACAGGCAACGTGCCTAACTTTCCCGGGAAGATGAAGTCAAAGAGCGACCACAGCTCTCGGAGGTTATTTTGCATCGGTGAGCCAGACAGAATGATCCGATGAGGGGTGCGAAACTATTTGAGGAAAGGAAGCACCTTTTTATTAAATTTACCTTTTAGCAATCGCCATTCCTACCCTAAAGATC
+
BBCCCFFFFFFFGGCECGGGGGHFGGHHHHHGGGGHHHGHGHHHHGGGGGGGGHHHHHHHHGHGHHHGHHHHGHHHGHEGHHHHHHHHHHHGGGGGGHHHGHGHHHHFHHHHGGGGGHHHHHHHHDFDGGEHHGHHHHHFFHGGGGGGGGHHHGHHGHHGFHHHHGGGGHGGGCDGABC?FGGGGGGFEGFGF?GBF.CB9:FFFFFFFFFFFFFFFFFFFFFFFFFEB;EEDDFFFFFFFFFFFFFFFFB
@M05620:45:000000000-G6HP7:1:1101:16739:3948 1:N:0:101
TACCTGTACTGGGGAAGCATTTGAATATCCCCCCATGGTGATGGGGACGGAGAACTGCTCCATAAACACAGGCAACGTGCCTAACTTTCCCGGGAAGATGAAGTCAAAGAGCGACCACAGCTCTCGGAGGTTATTTTGCATCGGTGAGCCAGACAGAATGATCCGATGAGGGGTGCGAAACTATTTGAGGAAAGGAAGCACCTTTTTATTAAATTTACCTTTTAGCAATCGCCATTCCTACCCTAAAGATC
+
?AAAAFFFFFFFGGGGGGGGGGHHHHHGHHHGGGGHGHGHHHHHHGGGGGGGGHHHHHHHHHHHHHHHHHHHGHHHGHHHHHHHHHHHHHHGGGGGGHHHGHHHHHHHHHHHGGGGGHHHHHHHHGGGGGCHHHHHHHHHHHGGGGGHHHHHHGHHGGHHFHHHHGGGHHHGGCCGGGGGGGGGGGGGGG9FFEGGGGGGGFFFFFFFFFFFFFFFFFFFFFFFFFFFFFEFFFFFFFFFBFFFFFFFFFF
@M05620:45:000000000-G6HP7:1:1101:10477:3993 1:N:0:101
CATCCTGACCCTGAAGTACCCCATTGAGCATGGCATCGTCACCAACTGGGACGACATGGAGAAGATCTGGCACCACACCTTCTACAACGAGCTGCGCGTGGCCCCGGAGGAGCACCCAGTGCTGCTGACCGAGGCCCCCCTGAACCCCAAGGCCAACAGAGAGAAGATGACTCAGGTGAGGCTCGGCCGACGCCCGTGCTCCTCCCGTCCTTTCCCCAGTCATTTTCTGCCCGGCTTGATTTCTGACATTT
+
CCCCCFFFFFFFGGGGGGGGGGGHHHHHHHHHHHHHHGHHHGHHHGHHHHHHGGGGGHHHHHHHHHHHHHHHHGHHHGGHHHHHHHHHGGGGGHHGGGGGGGHHGGGGGGGGHHHHGGHGHHHHHHHHHHGGGGGGGGGGGGHHHHGGGGHGHHGGGGGGGGGGGGGGGGGGGGGGGGGGGGGGFFFFFFFFFFFFDFFFFFFFFFFEFFFFFFFFFFFFFFFFFFFFFEFFFFFFFFFFFFFFFBFFFF0
@M05620:45:000000000-G6HP7:1:1101:10486:4008 1:N:0:101
CATCCTGACCCTGAAGTACCCCATTGAGCATGGCATCGTCACCAACTGGGACGACATGGAGAAGATCTGGCACCACACCTTCTACAACGAGCTGCGCGTGGCCCCGGAGGAGCACCCAGTGCTGCTGACCGAGGCCCCCCTGAACCCCAAGGCCAACAGAGAGAAGATGACTCAGGTGAGGCTCGGCCGACGCCCGTGCTCCTCCCGTCCTTTCCCCAGTCATTTTCTGCCCGGCTTGATTTCTGACATTA
+
CCCCCFFFFFFFGGGGGGGGGGGHHHHHHHHHHHHHHGHHHGHHHGHHHHHHGGGGGHHHHHHHHHHHHHHHHGHHHGGHHHHHHHHHGGGGGHHGGGEGGGHHGGGGGGGGHHHHGGHHHHHHHHHHHHGGGGGGGGGGGGHHHHGGGDGFGHGGGGGGGGGGGGGFGGGGGGGGGGGGGGGGFFFFFFFFFFFFFFFFFFFFFFFFFFDFFFFFFFFFFFFFFFFFFFFFFFFFFFFFFFFFFFFFFF0
@M05620:45:000000000-G6HP7:1:1101:9693:4016 1:N:0:101
AAACCAAGCAGACACTCACCGCTCCCTCGCCACAGGCCAATAGTTTGTCCTCACTGAGTTGGCAACAAGTGGCTGCTGTGGCTGCCATTTTTCTGGTGATGGCCATCAGCTCCGACGAGGTCAGCTGGGGGGCTTTCTTTGTGTAAGCAACGAGAAACCTGAAAGAAGCATTTTTTAACTAAGTCCTGCTGAGTCATTCATGAGTTTTTAGCCGCCTTGCTTCTTCTCACAGACTCTCTACTCTCATGCCA
+
A3>A>ABF?CFFGFGGGGFGGGEGGDEHEEGG?GGHGGFDCGHGGHHF5FHFGHFHHHHHFHBGFFFHHGHHAGFFHGHHHHHGGHGHGFHHHHHHGGEHFHHHGH3DG3?GHGG@C?DGEHHHFHHGGGGG@BGGGGGGGGGGGFFFFFFBFFF.B:FFFFFFFFFFFFFFFFFBEFFFFFFF9;BFFFFFFFFFF/BFFFFFFFFFEEF/;D?BADF//BBFFFBFFEFFFFF/FFFFFFBFFFFF/B:
@M05620:45:000000000-G6HP7:1:1101:12491:4016 1:N:0:101
CATCCTGACCCTGAAGTACCCCATTGAGCATGGCATCGTCACCAACTGGGACGACATGGAGAAGATCTGGCACCACACCTTCTACAACGAGCTGCGCGTGGCCCCGGAGGAGCACCCAGTGCTGCTGACCGAGGCCCCCCTGAACCCCAAGGCCAACAGAGAGAAGATGACTCAGGTGAGGCTCGGCCGACGCCCGTGCTCCTCCCGTCCTTTCCCCAGTCATTTTCTGCCCGGCTTGATTTCTGACATTA
+
AAAABFDFFFFFGGGFGGGGFEEHHFFHFFHHHHHHHFHGGGGHCAHHGH2FEEEEFFHCGFGHGFGGHHHHHEEGHEAGHGGHHHHFGGGGGCFEGGGEEEFCEGCDGCG?HHHEGFFHGEHHGHGGGHCFGGGGAD@CGGBGGFDD.EGCCC.CAEF/9/DGGFBFFFFFFF0B9/FGGGEE->?A@CA=-@B>;A.A/999B..;A9DFB///.;./9;FFFBFF//;.D-;>;-.;BB///B/BFF/
@M05620:45:000000000-G6HP7:1:1101:16317:4017 1:N:0:101
CATCCTGACCCTGAAGTACCCCATTGAGCATGGCATCGTCACCAACTGGGGCGACATGGAGAAGATCTGGCACCACACCTTCTACAACGAGCTGCGCGTGGCCCCGGAGGAGCACCCAGTGCTGCTGACCGAGGCCCCCCTGAACCCCAAGGCCAACAGAGAGAAGATGACTCAGGTGAGGCTCGGCCGACGCCCGTGCTCCTCCCGTCCTTTCCCCAGTCATTTTCTGCCCGGCTTGATTTTGACATTAG
+
ABBBBFFFFFFFGGGGGGGGGGGHHHHHHFHHFHHHHGHHGGHHHGHHHHGGGGGGGHHHHHHHHHHHHHHHHGFHHGGHHHHHHHHHGGGGGHHGGGGGFGHHGGGGGGGGHHHHGGHGHHHHHHHHHHGGGGGGGGGGGGGHHGGGGGGGGGGGGGGGGGGGGGGGGGGGFFFFFFFFFFFFFFFFFFFFFFFFFFFEFFFFFFFEDAAFFFFFFFFBFFFFFFFBF/FF.BCFF;.;FF;B.//9B//
@M05620:45:000000000-G6HP7:1:1101:16297:4022 1:N:0:101
CATCCTGACCCTGAAGTACCCCATTGAGCATGGCATCGTCACCAACTGGGGCGACATGGAGAAGATCTGGCACCACACCTTCTACAACGAGCTGCGCGTGGCCCCGGAGGAGCACCCAGTGCTGCTGACCGAGGCCCCCCTGAACCCCCAGGCCAACAGAGAGAAGCTGACTCAGGTGAGGCTCGGCCGACGCCCGTGCTCCTCCCGTCCTTTCCCCATTCATTTTCTGCCCGGCTTGATTTTGACATTAG
+
AAAAAFFFFFFFG11GG3GGGGAGHB1FGBHGHHHHGEGHAEHGCEHHGHGE?/E/EHEFFFF>@FGHFHHHHGHHEGGHHHHFH1FGGGGGGHHGGGEGG@HHGGGCGGGGGHHHGFHGCGHGGFFGFFGGCGCECGGGGFBBGGGG?-AEGGEE.CF/CB../;/;CFFBFFFFF9/;AEEF@?EF@<@=-@@?@;-ABFFFBE-:ABFEFEFFFB-;;BFFFFFFBBFFF@?@@?9BFFFF?F/FF/9
@M05620:45:000000000-G6HP7:1:1101:7551:4024 1:N:0:101
AAACCAAGCAGACACTCACCGCTCCCTCGCCACAGGCCAATAGTTTGTCCTCACTGAGTTGGCAACAAGTGGCTGCTGTGGCTGCCATTTTTCTGGTGATGGCCATCAGCTCCGACGAGGTCAGCTGGGGGGCTTTCTTTGTGTAAGCAACGAGAAACCTGAGAGAAGCATTTTTTAACTAAGTCCTGCTGAGTCATTCATGAGTTTTTAGCCGCCTTGCTTCTTCTCACAGACTCTCTACTCTCATGCCA
+
CCBCCCCFCFFFGGGGGGGGGGGGGGHHGGGGGHHHGGHGHHHHHHHHHHHHHHHHGHHHHHHHHHHHHGHHGHGGHHHHHHHGGHHHHHHHHGHHHHGHHHHHHHHHHHHHHGGEGFGGGHHHHHHHGGGGGGGGGGGGGGGGGGFFFFFFFFFFFFFFFFFFFFFFFFFFFFFFFFFFFFFFFFFFFFFFFFFFFFFFFFFFFFFFFFFFFFFFFFFFFFFFFFFFFFFFFFFFFFFFFFFFFFFFFFF
@M05620:45:000000000-G6HP7:1:1101:15410:4028 1:N:0:101
AGATTACTGCAACAGTTCCCCCTGGACCTGGAAAAGTTTCTTGCCTGGCTTACAGAAGCTGAAACAACTGCCAATGTCCTACAGGATGCTACCCGTAAGGAAAGGCTCCTAGAAGACTCCAAGGGAGTAAAAGAGCTGATGAAACAATGGCAAGTAAGTCAGGCATTTCCGCTTTAGCACTCTTGTGGATCCAATTGAACAATTCTCAGCATTTGTACTTGTAACTGACAAGCCAGGGACAAAACAAAGAT
+
BBBBBFFFFFFFGGGGGGGGGGGGFHHHHHHHHHHHFGHHHHHHHHHHHHHHHHHHHHHHHHHHHHHHHHHHHHHHHHHHHHGHFHHHHHHHHHGGGGHHHHFHHHHHGHHHHHHHHHHHFEFFG/FFHGHHHGHHHHHHHGGHHHHHHHHHHGHHHHHHHHHHHHHHHHGGGGGHHHHHHHHHHFGFHHHHHHHHHGHHHHHHHHHHHHHHHHHHHGHHHHHHHHHFHHHHHGGGGGGGGGGGGGGGFGC
@M05620:45:000000000-G6HP7:1:1101:21890:4032 1:N:0:101
TACCTGTACTGGGGAAGCATTTGAATATCCCCCCATGGTGATGGGGACGGAGAACTGCTCCATAAACACAGGCAACGTGCCTAACTTTCCCGGGAAGATGAAGTCAAAGAGCGACCACAGCTCTCGGAGGTTATTTTGCATCGGTGAGCCAGACAGAATGATCCGATGAGGGGTGCGAAACTATTTGAGGAAAGGAAGCACCTTTTTATTAAATTTACCTTTTAGCAATCGCCATTCCTACCCTAAAGATC
+
A?ABBFDFFFFBAEGGCGGFGGHHHFHHHHHGGGGFGCBEGFGGCAFGG?AEC1FHDGHFGGEGGGHHHHFHEHHHCGEGHFGFHEHHHGFGCGCGDHHHGHHHHFHGFFHF@C@C@CFGEFHHHF/?@CGHHHHHGHDF1G?AECEFFFHFHEFFFCHFFHHHAEAAG0:DG;:C-;-AB0BFFGGGGG0C/AFFF.:B99FFFFFFFFFFFFFFFFFF9BFFBFFFFFFFDFFFFFFFFAFFFFFBFBB
@M05620:45:000000000-G6HP7:1:1101:15810:4032 1:N:0:101
AAACCAAGCAGACACTCACCGCTCCCTCGCCACAGGCCAATAGTTTGTCCTCACTGAGTTGGCAACAAGTGGCTGCTGTGGCTGCCATTTTTCTGGTGATGGCCATCAGCTCCGACGAGGTCAGCTGGGGGGCTTTCTTTGTGTAAGCAACGAGAAACCTGAAAGAAGCATTTTTTAACTAAGTCCTGCTGAGTCATTCATGAGTTTTTAGCCGCCTTGCTTCTTCTCACAGACTCTCTACTCTCATGCCA
+
BAAAAAAFBFFFGGGGFGGGAEGGGGHHAEEGGHCHGFECGFHDBGHGHFHHFFHEHHAFGFFHHHHGHFB@E1FEEFFGFCB?EC3@BFHD?GHF@1B@@CGHFFFGFC4GEEEGE<BGEBCGGFFH/D/?B@GFBFB99;9;BFBFFFF99DFFE9F9F/BFBBFFFBFFB/BB9BB/FBF9BFBBBFFBA9BBBFBFFFFF99;FFEBFFD->F?BFF/BBFFFFFFFFFFB/;FFFBB/B///9FBF
@M05620:45:000000000-G6HP7:1:1101:12486:4033 1:N:0:101
CATCCTGACCCTGAAGTACCCCATTGAGCATGGCATCGTCACCAACTGGGACGACATGGAGAAGATCTGGCACCACACCTTCTACAACGAGCTGCGCGTGGCCCCGGAGGAGCACCCAGTGCTGCTGACCGAGGCCCCCCTGAACCCCAAGGCCAACAGAGAGAAGATGACTCAGGTGAGGCTCGGCCGACGCCCGTGCTCCTCCCGTCCTTTCCCCAGTCATTTTCTGCCCGGCTTGATTTCTGACATTA
+
DDDDDFFFFFFFGGGGGGGGGGGHHHHHHHHHHHHHHGHHHGHHHGHHHHHHGGGGGHHHHHHHHHHHHHHHHGHHHGGHHHHHHHHHGGGGGHHGGGGGGGHHGGGGGGGGHGHHGGHHHHHHHHHHHHGGGGGGGGGGGGHHHHGGGGHGHHGGGGGGGGGGGGGGGGGGGGGGGGGGGGGGFFFFFFFFFFFFDFFFFFFFFFFFFFFFFFFFFFFFFFFFFHHFHFFFFFFFFFFFFFFFFFFFFF0
@M05620:45:000000000-G6HP7:1:1101:16312:4034 1:N:0:101
CATCCTGACCCTGAAGTACCCCATTGAGCATGGCATCGTCACCAACTGGGGCGACATGGAGAAGATCTGGCACCACACCTTCTACAACGAGCTGCGCGTGGCCCCGGAGGAGCACCCAGTGCTGCTGACCGAGGCCCCCCTGAACCCCAAGGCCAACAGAGAGAAGATGACTCAGGTGAGGCTCGGCCGACGCCCGTGCTCCTCCCGTCCTTTCCCCAGTCATTTTCTGCCCGGCTTGATTTTGACATTAG
+
DDDDDFFFFFFFGGGGGGGGGGGHHHHHHHHHHHHHHGHHHGHHHGHHHHGGGGGGGHHHHHHHHHHHHHHHHGHHHGGHHHHHHHHHGGGGGHHGGGGGGGHHGGGGGGGGHGHHGGHGHHHHHHHHHHGGGGGGGGGGGGHHHGGGGGGGGGGGGGGGGGGGGGGGGGGGFFFFFFFFFFFFFFFFFFFFFFFFCFFFFFFFFFFFFFFFFFFFFFFFFFHFHHFFFFFFFFFFFFFFFFFFEFFFFF0
@M05620:45:000000000-G6HP7:1:1101:9691:4039 1:N:0:101
AAACCAAGCAGACACTCACCGCTCCCTCGCCACAGGCCAATAGTTTGTCCTCACTGAGTTGGCAACAAGTGGCTGCTGTGGCTGCCATTTTTCTGGTGATGGCCATCAGCTCCGACGAGGTCAGCTGGGGGGCTTTCTTTGTGTAAGCAACGAGAAACCTGAAAGAAGCATTTTTTAACTAAGTCCTGCTGAGTCATTCATGAGTTTTTAGCCGCCTTGCTTCTTCTCACAGACTCTCTACTCTCATGCCA
+
CCBCCBCFCFFFGGGGGGGGGGGGGGHHGGGGGHHHGGHHHHHHHHHHHHHHHHHHHHHHHHHGHHHHHHHHGHGGHHHHHHHGGHHHHHHHHHHGHHGHHHHHHHHHHHHHHGGGGGGGGHHHHHHHGGGGGGGGGGGGGGGGGGFFFFFFFFFFFFFFFFFFFFFFFFFFFFFFFFFFFFFFFFFFFFFFFFFFFFFFFFFFFFFFFFFFFFFFFFFFFFFFFFFFFFFFFFFFFFFFFFFFFFFFFFB
@M05620:45:000000000-G6HP7:1:1101:12498:4048 1:N:0:101
CATCCTGACCCTGAAGTACCCCATTGAGCATGGCATCGTCACCAACTGGGACGACATGGAGAAGATCTGGCACCACACCTTCTACAACGAGCTGCGCGTGGCCCCGGAGGAGCACCCAGTGCTGCTGACCGAGGCCCCCCTGAACCCCAAGGCCAACAGAGAGAAGATGACTCAGGTGAGGCTCGGCCGACGCCCGTGCTCCTCCCGTCCTTTCCCCAGTCATTTTCTGCCCGGCTTGATTTCTGACCTTT
+
BBBBBF4DFFFFGGGFGGGGGGGHHGHHHHHHHHHHHDHHHGHHHGHHFHHHGGGGGHGHHHHHHHHHF5GHHGHHHGGHHHHGHHHHGGGGGHHEGFFGEFHHG@FDGGGGHHHHGG?FHGHHGHFHHH<A@FCGGGGGGEHHHHGGGFHGHHGEGEGGGGDGFGBFGGFGGGGGGFFGGEGGC>EFFCFDFFF999AEFFFFFFFADFAFFFFFFFDFF/FFFFFFFFFE9@CFFAFFFFFFB/B/;F/
@M05620:45:000000000-G6HP7:1:1101:13939:4071 1:N:0:101
TACCTGTACTGGGGAAGCATTTGAATATCCCCCCATGGTGATGGGGACGGAGAACTGCTCCATAAACACAGGCAACGTGCCTAACTTTCCCGGGAAGATGAAGTCAAAGAGCGACCACAGCTCTCGGAGGTTATTTTGCATCGGTGAGCCAGACAGAATGATCCGATGAGGGGTGCGAAACTATTTGAGGAAAGGAAGCACCTTTTTATTAAATTTACCTTTTAGCAATCGCCATTCCTACCCTAAAGATC
+
BBBBBFFFFFFFGGGGGGGGGGHHHHGHHHHGGGGHHHHGFHHHHGGGGGGGGHHGGHHHGHHHHHHHHHHHGHHEFHHGHHHHHHHHHHHGGGEGGHHHFFGFHHHGHHHHGGGGGHHHGHHHGGEGGGEFFHHHGHHGDFDGGGGHHHHHHGHHHHFFHHFFGAEDHFHGGACF?EDGGGGGGGFFEECF/CAFGGFFGEFFFFFEFFFFFFFFB9:9BFFFFBBFFFEFFDEFFFBFFFFFFFFFFFF
@M05620:45:000000000-G6HP7:1:1101:13956:4077 1:N:0:101
TACCTGTACTGGGGAAGCATTTGAATATCCCCCCATGGTGATGGGGACGGAGAACTGCTCCATAAACACAGGCAACGTGCCTAACTTTCCCGGGAAGATGAAGTCAAAGAGCGACCACAGCTCTCGGAGGTTATTTTGCATCGGTGAGCCAGACAGAATGATCCGATGAGGGGTGCGAAACTATTTGAGGAAAGGAAGCACCTTTTTATTAAATTTACCTTTTAGCAATCGCCATTCCTACCCTAAAGATC
+
1>AAAFFFFFDFG1AEEGGDD3DDGEGGDGFFFGGGGFHD1GHFG?EEEAEEEFFEDFABEGDGFHDGFHF//GFE>?/FGEGFHHHFHHDE?EE?EGDGEFGBFGHFFHFCE@GGGHFHFEGHHGEGGCA<<DGHDDGHDGC.>EFHHHFFHCFGHF<=DGFDGCCCFHHCC::E-;?A@FBBFGFEEB09BAFEGAA/F9FFFFFEFFF/BBFFFFFFBB9FFBFFFF-9A?EBFFBFFFF9FFBFFFF
@M05620:45:000000000-G6HP7:1:1101:16894:4137 1:N:0:101
TACCTGTACTGGGGAAGAGTGTAGCAATCGCCATTCCTACCCTAAAGATCGGAAGAGCACACGTCTGAACTCCAGTCACCGGCTATGATCTCGTATGCCGTCTTCTGCTTGAAAAAAAAAAAATCGGACAACATCTCGCCTCGCTCAGCCAGCCAGCCTTATCCGATTCGGGGCGCTCAACTATTTCATGCAACGAAACACCTCCTTACTTAATTTACCTTTTAGCAATCGCCATTACCACCCTAAAGATC
+
AABABFFFFFFFGGGGGGFGGGHHHFHHHGGGGFHHHHFHHHHHHHHHHHHGGGGGHHHHHHGFHHGHHHHHHHHFHHHHGGGGGHHHHDHHHFGHGGHGEGFGHHHHHHHHHHHHGGGCB/<01//?//0..01110.-.<.-<<</<<.;.;..../0:0CB....0...;--;-..;./9////:/9:/;;9...;/;AB.../////999:/B/::9FB////9/;9;.;.////9/:;...9///:
@M05620:45:000000000-G6HP7:1:1101:7594:4159 1:N:0:101
AGATTACTGCAACAGTTCCCCCTGGACCTGGAAAAGTTTCTTGCCTGGCTTACAGAAGCTGAAACAACTGCCAATGTCCTACAGGATGCTACCCGTAAGGAAAGGCTCCTAGAAGACTCCAAGGGAGTAAAAGAGCTGATGAAACAATGGCAAGTAAGTCAGGCATTTCCGCTTTAGCACTCTTGTGGATCCAATTGAACAATTCTCAGCATTTGTACTTGTAACTGACAAGCCAGGGACAAAACAAAGAT
+
BCABCFFFFFFFGGGGGGGGGGGFGHHHHHHHGHHHFHHHHHHFHHHHHHHHHHHGHHHHHHHGHHHHHHHHGHHHHHHHHHGHHGHHHHFHHHGGGGHHHGHHHHHHGHHHHHHFGHHHHHHGGGGFFHHHHGHHHHFHHGHHHGHHHHHHHGHHGHHHHGHHHHHHHHEGGGGHHFFHHHHHHHHGHGHHFFHHGGFFHHHHHHFDGHHHHHHHHHHHHHHGHHHGGFFHHGGGFGGGGGGGGFGGGGG
@M05620:45:000000000-G6HP7:1:1101:7776:4175 1:N:0:101
CATCCTGACCCTGAAGTACCCCATTGAGCATGGCATCGTCACCAACTGGGACGACATGGAGAAGATCTGGCACCACACCTTCTACAACGAGCTGCGCGTGGCCCCGGAGGAGCACCCAGTGCTGCTGACCGAGGCCCCCCTGAACCCCAAGGCCAACAGAGAGAAGATGACTCAGGTGAGGCTCGGCCGACGCCCGTGCTCCTCCCGTCCTTTCCCCAGTCATTTTCTGCCCGGCTTGTTTTCTGACATTA
+
AAAAAFFFF>CFGGGB3FGECAEGAFHFHF1AFGHHCGHHHEFFCEFEHGFFEGG?ECF10FFGHFHFAFGFHCGHHGGFBGFHHFFF?F/>EHFEEEGGCCFEE@<CGCAAFGHH?ACFC1FFGGHFFCC?C?-<.<CCGCBCC:CC..:EEHGFEGFGB/.;BF/CFFBBBFGBCBF...9C;;AB@99@;@@;9AB9FFFFBA999--9B///;9-;BBBBB9B/9F/;-9-@---/999FBFB;BF/
@M05620:45:000000000-G6HP7:1:1101:7606:4175 1:N:0:101
AGATTACTGCAACAGTTCCCCCTGGACCTGGAAAAGTTTCTTGCCTGGCTTACAGAAGCTGAAACAACTGCCAATGTCCTACAGGATGCTACCCGTAAGGAAAGGCTCCTAGAAGACTCCAAGGGAGTAAAAGAGCTGATGAAACAATGGCAAGTAAGTCAGGCATTTCCGCTTTAGCACTCTTGTGGATCCAATTGAACAATTCTCAGCATTTGTACTTGTAACTGACAAGCCAGGGACAAAACAAAGAT
+
BCCCCFFFFFFFGGGGGGGGGGGGGHHHHHHHHHHHHHHHHHHHHHHHHHHHHHHHHHHHHHHHHHHHHHHHHHHGHHHHHHGHHGHHHHGHHHGGGGHHHHHFHGHHGHHHHHGGHHHHHGHGGHGGHHHHHGHHHHHHHGHHHHHHHGHHHGHHHHHHHHHHHHHHHHGGGGGHHHGHHHHHHHHGHHHHGHHHGHHHHHHHHHHHGHHHHHHHHHHHGHHHHHHGHHGHHGGAEGGGGGGGGGGGGGF
@M05620:45:000000000-G6HP7:1:1101:9906:4176 1:N:0:101
TACCTGTACTGGGGAAGCATTTGAATATCCCCCCATGGTGATGGGGACGGAGAACTGCTCCATAAACACAGGCAACGTGCCTAACTTTCCCGGGAAGATGAAGTCAAAGAGCGACCACAGCTCTCGGAGGTTATTTTGCATCGGTGAGCCAGACAGAATGATCCGATGAGGGGTGCGAAACTATTTGAGGAAAGGAAGCACCTTTTTATTAAATTTACCTTTTAGCAATCGCCATTCCTACCCTAAAATCG
+
AAAAAFFFFFFBGEGGGCGGGDHFHHHGHHHGGGGHFHHHHHHHHGGGGGGGGHHGHGHHGHGHHFHHHHHGGHHHGHEEHHHHHHGHHHHGGEFGEGHHEHHGHHHHHHHHGGGGGHHHHHHHHGGGGGFHHHHHHHHHHHGGGGGHHGHHHGHHHHHHHHHHHGGGHHHCGDGGGGGGGGGGGGGGGGBFGGGBFFGGGFFFFFFFFFFFFFFFFFFFFFFFFFFFFFEEFFFFFFFFFFFFFFFFFF9
@M05620:45:000000000-G6HP7:1:1101:24078:4207 1:N:0:101
CATCCTGACCCTGAAGTACCCCATTGAGCATGGCATCGTCACCAACTGGGACGACATGGAGAAGATCTGGCACCACACCTTCTACAACGAGCTGCGCGTGGCCCCGGAGGAGCACCCAGTGCTGCTGACCGAGGCCCCCCTGAACCCCAAGGCCAACAGAGAGAAGATGACTCAGGTGAGGCTCGGCCGACGCCCGTGCTCCTCCCGTCCTTTCCCCAGTCATTTTCTGCCCGGCTTGATTTCTGACATTA
+
BBCCCFFFFFFFGGGGGGGGGGGHHHHHHHHHHHHHHGHHGGHGGGHHHHHHGGGGGHHGHGHHHHHHHHHFHGHHHGGHHHHHHHHHGGGGGHHGGGEGGGHHGGGGGGGGHGHHGGHGHHHHHHHHHHGGGGGGGGGGGGHGHHGGGGHGHHGGGGGGGGGGGGGGGGGGGGGGGGGGGGGGFFFFFFFFFFFF@DFFFFFFFFFFFFFFFFFFFFFFFFFFFFFFFFFFFFFFFFFFFFFFFFFFFF9
@M05620:45:000000000-G6HP7:1:1101:15844:4216 1:N:0:101
AGATTACTGCAACAGTTCCCCCTGGACCTGGAAAAGTTTCTTGCCTGGCTTACAGAAGCTGAAACAACTGCCAATGTCCTACAGGATGCTACCCGTAAGGAAAGGCTCCTAGAAGACTCCCAGGGCGTAAAAGAGCTGATGAAACAATGGCAAGTAAGTCAGGCATTTCCGCTTTAGCACTCTTGTGGATCCAATTGAACAATTCTCAGCATTTGTACTTGTAACTGACAAGCCAGGGACAAAACAAAGAT
+
BA?AAFFFBFDFGGFGGGGGGGGGGHHHHHGGBGFHGGHHHHHHHGHHHHHGHDDGHHHHHGHGHHGHHHHHHHHHHHGHHHGHCCHGHHHHHHGGGGFHGHFHHHHHGHHHGHHHHHHG/B?FF/>E/<GHBFGHHH2GHGDFHGHHGFHHFGGHHHHHHHHHEHHHHHGGFGFHGHHHHHHHHFHGHHHFFHHGHE0GHHHHHFGFFHHHHHHGGCGHHGHHEHHBBFBFEEGFFDAAFGFAFEEFFFG
@M05620:45:000000000-G6HP7:1:1101:21402:4229 1:N:0:101
AGATTACTGCAACAGTTCCCCCTGGACCTGGAAAAGTTTCTTGCCTGGCTTACAGAAGCTGAAACAACTGCCAATGTCCTACAGGATGCTACCCGTAAGGAAAGGCTCCTAGAAGACTCCAAGGGAGTAAAAGAGCTGATGAAACAATGGCAAGTAAGTCAGGCATTTCCGCTTTAGCACTCTTGTGGATCCAATTGAACAATTCTCAGCATTTGTACTTGTAACTGACAAGCCAGGGACAAAACAAAGAT
+
ABAABFFFFFFFGGGGGGGGGGGGHHHHHHHHHHHHHHHHHHHHHHGHHHHHHHHHHHHHHHHHHHHHHHHHHHHHHHHHHHHHHGHHHHHHHHGGGGHHHHHHHHHHGHHHHHHHHHHHHHHGGAFGHFHHHGHHHHHHHHHHHHHHHHHHHGHHHHHHHHHHHHHHHHGGGGGHHHHHHHHGHHHGHHHHHHHHHHHGHGHHHHHHHHHHHHHHHHHHHHFHHHHGHHHHGGGGGGGGGGGGGGGGGGF
@M05620:45:000000000-G6HP7:1:1101:12899:4248 1:N:0:101
AGATTACTGCAACAGTTCCCCCTGGACCTGGAAAAGTTTCTTGCCTGGCTTACAGAAGCTGAAACAACTGCCAATGTCCTACAGGATGCTACCCGTAAGGAAAGGCTCCTAGAAGACTCCAAGGGAGTAAAAGAGCTGATGAAACAATGGCAAGTAAGTCAGGCATTTCCGCTTTAGCACTCTTGTGGATCCAATTGAACAATTCTCAGCATTTGTACTTGTAACTGACAAGCCAGGGACAAAACAAAGAT
+
BBBAAFFFFFDFGGGGGGGGGGGGHCHHHHFHHHHHFFGHHHHHGHHHHGHHHHHHHHHHHHHHHHHHHHHHHHHHHHHHHHHHHHHHHHHHHHGFGGHHHHHGHHHHGHHHHHHGHHHHHHHGFFGEHHHHHGHHHHFGHHHHHHHHHHHHHGHHHHGHHHHHHHHHHHGGGGGHHHHHHHHHFFGGHHHHGHHHHGHHHHHHHHHHHHHHGHHHGFHFHHHHHGHGHHHFHGGGGGGGGGGGGGG?BFF
@M05620:45:000000000-G6HP7:1:1101:12889:4264 1:N:0:101
AGATTACTGCAACAGTTCCCCCTGGACCTGGAAAAGTTTCTTGCCTGGCTTACAGAAGCTGAAACAACTGCCAATGTCCTACAGGATGCTACCCGTAAGGAAAGGCTCCTAGAAGACTCCAAGGGAGTAAAAGAGCTGATGAAACAATGGCAAGTAAGTCAGGCATTTCCGCTTTAGCACTCTTGTGGATCCAATTGAACAATTCTCAGCATTTGTACTTGTAACTGACAAGCCAGGGACAAAACAAAGAT
+
CDBCCFFFFFFFGGGGGGGGGGGGHHHHHHHHHHHHGHHHHHHHHHHHHHHHHHHHHHHHHHHHHHHHHHHHGHHHHHHHHHHHHGHHHHHHHHGGGGHHHHHHHHHHGHHHHHHHHHHHHHHGGHGGHHHHHGHHHHHHHHHHHHHHHHHHHGHHHHHHHHHHHHHHHHGGGGGHGHHHHHHHHGGGHHHHHHHHHHHHHHHHHHHHHHHHHHHHHGHHHHHHHHHHHHHHHGGGGGGGGGGGGGGGFGF
@M05620:45:000000000-G6HP7:1:1101:16773:4275 1:N:0:101
AAACCAAGCAGACACTCACCGCTCCCTCGCCACAGGCCAATAGTTTGTCCTCACTGAGTTGGCAACAAGTGGCTGCTGTGGCTGCCATTTTTCTGGTGATGGCCATCAGCTCCGACGAGGTCAGCTGGGGGGCTTTCTTTGTGTAAGCAACGAGAAACCTGAAAGAAGCATTTTTTAACTAAGTCCTGCTGAGTCATTCATGAGTTTTTAGCCGCCTTGCTTCTTCTCACAGACTCTCTACTCTCATGCCA
+
BABBBABFBFFFFGGGGGGGGGGGGGHHGGGGGHHGEGFHHHHHGHHHHHHHHHHHHGHHHHHGGHHHHFGHGHGGHFHHHHFGGHHHHGHHHFHHHHGGGHHHGHHHHHHHHGFEGCDCEFFHFHHHGCFGGGGGFFFGGGGFGFFFFFFCEFBFFFFFFBFFFFFFFFFFFFFFFFFFFFFFFFFFFFFFFF/;FFFFFFFFFFFFFFFBFA=ADDFEFFFFFFBFFBFFFFFFFFFFBBBFFFBFFF/
@M05620:45:000000000-G6HP7:1:1101:19687:4283 1:N:0:101
AGATTACTGCAACAGTTCCCCCTGGACCTGGAAAAGTTTCTTGCCTGGCTTACAGAAGCTGAAACAACTGCCAATGTCCTACAGGATGCTACCCGTAAGGAAAGGCTCCTAGAAGACTCCAAGGGAGTAAAAGAGCTGATGAAACAATGGCAAGTAAATCAGGCATTTCCGCTTTAGCACTCTTGTGGATCCAATTGAACAATTCTCAGCATTTGTACTTGTAACTGACAAGCCAGGGACAAAACAAAGAT
+
BBBBBFFFFFFFGGFGGGGGGGGGHHHHHHHHHHHHHHHHHHHHHHHHHHHHHHHGHHHHHHHHHHHHHHHHGHHHHHHHFHHHGHHHHHHHHHGGGGHHHGHHHHHHGHHHHGHFHHHHGHHGGHGGHHHHHGHHHGGHHGGHHHHHGFHFHGHHGHHHHHHHHHHHHHGGGGGHGHHHHHHHH<FFHHGHGGHHHGHFFGHGHFHFGHFHHHHHHHHGHFHGHHHBFHHHHGGGGGGGFGGFGGGGGGF
@M05620:45:000000000-G6HP7:1:1101:16781:4293 1:N:0:101
AAACCAAGCAGACACTCACCGCTCCCTCGCCACAGGCCAATAGTTTGTCCTCACTGAGTTGGCAACAAGTGGCTGCTGTGGCTGCCATTTTTCTGGTGATGGCCATCAGCTCCGACGAGGTCAGCTGGGGGGCTTTCTTTGTGTAAGCAACGAGAAACCTGAAAGAAGCATTTTTTAACTAAGTCCTGCTGAGTCATTCATGAGTTTTTAGCCGCCTTGCTTCTTCTCACAGACTCTCTACTCTCATGCCA
+
BAABBAAFBFFFGGGGGGGGGGGGGGGHGGGGGHHHGGHHHGHHHHHHHGHHHHHHHHFGHEHFHHHGGFGHGHGGHGGHHHHGGHHHHHHHHHHHHHHHHHHHHHHHHHHHHGGGGGGGDHHGHHHHGGGGGGGGGGGGGFGGGGFFFFFFFFFFFFFFFFFFFFFFFFEFFFFFFFFFFFFFFFFFFFFFFFFBFBFFFFFFFFFFFFFFFFFFFFFFFFFFFFFFFFFFFFFFFFFFFFFFFFFFFF9
@M05620:45:000000000-G6HP7:1:1101:10801:4314 1:N:0:101
TACCTGTACTGGGGAAGCATTTGAATATCCCCCCATGGTGATGGGGACGGAGAACTGCTCCATAAACACAGGCAACGTGCCTAACTTTCCCGGGAAGATGAAGTCAAAGAGCGACCACAGCTCTCGGAGGTTATTTTGCATCGGTGAGCCAGACAGAATGATCCGATGAGGGGTGCGAAACTATTTGAGGAAAGGAAGCACCTTTTTATTAAATTTACCTTTTAGCAATCGCCATTCCTACCCTAAAGATC
+
ABABAFFFFFFBGGGFGEGFGDGFHGHHHHHGGGGHFHGGHGFGHGEGGGGEGHHHHGHHFHGHHGHFHHFGGHHHGHHEHF3GHGGHFFHECGGGFFHHEHF?GHHHHHHHECGGGHGHFFHHHGGGGGCGHGHGDGHHHHG?DAGFEHHHHGHHHHGHFGHHHGFGHHHGGDGGGDGGGGGFGFFGEGBFBFAFFGGEGFFFFFFEBFFFFFBBFFFFFFFFFFFFFFEFFFFFFFFFF.AFFFFFFFB
@M05620:45:000000000-G6HP7:1:1101:17647:4400 1:N:0:101
CATCCTGACCCTGAAGTACCCCATTGAGCATGGCATCGTCACCAACTGGGACGACATGGAGAAGATCTGGCACCACACCTTCTACAACGAGCTGCGCGTGGCCCCGGAGGAGCACCCAGTGCTGCTGACCGAGGCCCCCCTGAACCCCAAGGCCAACAGAGAGAAGATGACTCAGGTGAGGCTCGGCCGACGCCCGTGCTCCTCCCGTCCTTTCCCCAGTCATTTTCTGCCCCGCTTGATTTCTGACATTT
+
AAABAFFFFFFFGGG4FBDFEFEFHBH4GEE44GCHHGHHGFH32EGFHHHHCGGEEGG3BF1FFDH5AAFGGFHHHDFHFGGHHHGFEEEGGHHGGCGGEGHEG?/DGCGGHHHHD//FBDG1<?F?FGD-C@-.<DCD@E:0C:AD....:C.CAFB/FBF?/;CFFGGGGGGGFGGA.;AFBBFD?-9B-?BB;.AAFFBFBEDF?DFBBF/FFF.9:9FFBFFF//F?.--;D..;/9B9/BFFFF/
@M05620:45:000000000-G6HP7:1:1101:17664:4408 1:N:0:101
CATCCTGACCCTGAAGTACCCCATTGAGCATGGCATCGTCACCAACTGGGACGACATGGAGAAGATCTGGCACCACACCTTCTACAACGAGCTGCGCGTGGCCCCGGAGGAGCACCCAGTGCTGCTGACCGAGGCCCCCCTGAACCCCAAGGCCAACAGAGAGAAGATGACTCAGGTGAGGCTCGGCCGACGCCCGTGCTCCTCCCGTCCTTTCCCCAGTCATTTTCTGCCCGGCTTGATTTCTGACATTA
+
CBBCCFFFFFFFGGGGGGGGGGGHHHHHHHHHHHHHHGHHHGHHHGHHHHHHGGGGGHHHHHHHHHHHHHHHHGHHHGGHHHHHHHHHGGGGGHHGGGGGGGHHGGGGGGGGHHHHGGHHHHHHHHHHHHGGGGGGGGGGGGHHHHGGGGHGHHGGGGGGGGGGGGGGGGGGGGGGGGGGGGGGFFFFFFFFFFFFDDFFFFFFFFFEDDDFFFFFFFFFFFFFFFFFFFFFFFFFFF?FFFFFFBF0BF0
@M05620:45:000000000-G6HP7:1:1101:17647:4418 1:N:0:101
CATCCTGACCCTGAAGTACCCCATTGAGCATGGCATCGTCACCAACTGGGACGACATGGAGAAGATCTGGCACCACACCTTCTACAACGAGCTGCGCGTGGCCCCGGAGGAGCACCCAGTGCTGCTGACCGAGGCCCCCCTGAACCCCAAGGCCAACAGAGAGAAGTTGACTCAGGTGAGGCTCGGCCGACGCCCGTGCTTCTCCCGTCCTTTCCCCATTCATTTTCTGCCCGGCTTCTTTTCTGACATTA
+
>1>>AF11C1CBAGGFAFGGCCEGHBFB11FHHHHFCAAGHFEE/AFH0/0BEAEAAA01B10011BGHFEE@F0BG?/GEEFGFGHC/F>>E11/EEG@?/0/<E/BCCF?CGC/<?/G11FHBH<1FG/<@C?.<A<<-:/0C:EA.C...:.AAA/9//;EBF0C00C0;90/;/CFGE?F?--99@=9@-;-9--;/;/B/;-;-9BF////:B-/9B/9/BFF//:AB-@>;-/;B;///;/FFF/
@M05620:45:000000000-G6HP7:1:1101:10639:4445 1:N:0:101
CATCCTGACCCTGAAGTACCCCATTGAGCATGGCATCATCACCAACTGGGACGACATGGAGAAGATCTGGCACCACACCTTCTACAACGAGCTGCGCGTGGCCCCGGAGGAGCACCCAGTGCTGCTGACCGAGGCCCCCCTGAACCCCAAGGCCAACAGAGAGAAGATGACTCAGGTGAGGCTCGGCCGACGCCCGTGCTCCTCCCGTCCTTTCCCCAGTCATTTTCTGCCCGGCTTGATTTCTGACATTA
+
CBCCCFFFFFFFGGGGGGGGGGGHHHHHHHHHHHHHHHHHHHHHHGHHHHHHGGGGGHHHHHHHHHHHHHHHHGGHHGGHHHHHHHHHGGEGGHHGGGGGGGHHGGGGGGGGHGHHGGHFHHHHHHHGHHGGGGGGGGGGGGHHHHGGGGHGHHGHGGGGGGGGGGGFGGGGGGGGGGGGGGGGFFFFF@FFFFFF@DFFFFFFFFFEDFDFFFFFFFFFFFFFFFFFFFFFDFFFFDFFFFFFFB:FFF/
@M05620:45:000000000-G6HP7:1:1101:23180:4455 1:N:0:101
CATCCTGACCCTGAAGTACCCCATTGAGCATGGCATCGTCACCAACTGGGACGACATGGAGAAGATCTGGCACCACACCTTCTACAACGAGCTGCGCGTGGCCCCGGAGGAGCACCCAGTGCTGCTGACCGAGGCCCCCCTGAACCCCAAGGCCAACAGAGAGAAGATGACTCAGGTGAGGCTCGGCCGACGCCCGTGCTTCTCCCGTCCTTTCCCCAGTCATTTTCTGCCCGGCTTGATTTCTGACATTA
+
>A1AA1BDFFFFCGFFBBGGFGEEFFFDFEA1BAGHH?AEAEFGECHFBE0GE?EEEHH1FEAGG1AAGBGFHFHHEFEHFGHFHFHFE/ECAFFGCG>EGEHHGEBCG/</GGHHGGHGGHFHHHHGHFG@CCCCCC@<-:B::::EGGCEECEE?.//FGFGGGGGGGFG009B99;FFEGF?;?9-9-9@?@;@AB9/;/BBB-EA--//BFF-9BBFFBFFFFFBBBFA-9----/9BFF9B/;9BB
@M05620:45:000000000-G6HP7:1:1101:16904:4456 1:N:0:101
CATCCTGACCCTGAAGTACCCCATTGAGCATGGCATCGTCACCAACTGGGACGACATGGAGAAGATCTGGCACCACACCTTCTACAACGAGCTGCGCGTGGCCCCGGAGGAGCACCCAGTGCTGCTGACCGAGGCCCCCCTGAACCCCAAGGCCAACAGAGAGAAGATGACTCAGGTGAGGCTCGGCCGACGCCCGTGCTCCTCCCGTCCTTTCCCCAGTCATTTTCTGCCCGGCTTGATTTCTGACATTA
+
AABBBFFFFFFFGGGGGGGGGGGHHHHHHHHHHHHHHGHHGGHHHGHHGHHHGGGGGHHHHHHHHHHHHHHHHGHHHGGHHHHHHHHHGGGGGHHGGGGGGGHHGGGGGGGGHHHHGGHGHHHHHHHHHHGGGGGGGGGGGGHHHHGGGGHGHHGGGGGGGGGGFGGGGGGGGGGGGGGGGGGGFFFFFFFFFFFF;ADFFFFFFFFEFFFFFFFFFFFFFFFFFFFFFFFFFFFFFFFFFFFFF9BFFF/
@M05620:45:000000000-G6HP7:1:1101:12208:4500 1:N:0:101
CATCCTGACCCTGAAGTACCCCATTGAGCATGGCATCGTCACCAACTGGGACGACATGGAGAAGATCTGGCACCACACCTTCTACAACGAGCTGCGCGTGGCCCCGGAGGAGCACCCAGTGCTGCTGACCGAGGCCCCCCTGAACCCCAAGGCCAACAGAGAGAAGATGACTCAGGTGAGGCTCGGCCGACGCCCGTGCTCCTCCCGTCCTTTCCCCAGTCATTTTCTGCCCGGCTTGATTTCTGACATTT
+
CDDDDFFFFFFFGGGGGGGGGGGHHHHHHHHHHHHHHGHHHGHHHGHHHHHHGGGGGHHHHHGHHHHHHHHHHGHHHGGHHHHHHHHHGGGGGHHGGGGGGGHHGGGGGGGGHHHHGGHGHHHHHHHHHHGGGGGGGGGGGGHHHHGGGGHGHHGGGGGGGGGGGGGGGGGGGGGGGGGGGGGGFFFFFFFFFFFFDFFFFFFFFFFFFFDFFFFFFFFFFFFFFFFFFFFFFFFFFFFFFFFFFFFFFF0
@M05620:45:000000000-G6HP7:1:1101:13646:4549 1:N:0:101
AGATTACTGCAACAGTTCCCCCTGGACCTGGAAAAGTTTCTTGCCTGGCTTACAGAAGCTGAAACAACTGCCAATGTCCTACAGGATGCTACCCGTAAGGAAAGGCTCCTAGAAGACTCCAAGGGAGTAAAAGAGCTGATGAAACAATGGCAAGTAAGTCAGGCATTTCCGCTTTAGCACTCTTGTGGATCCAATTGAACAATTCTCAGCATTTGTACTTGTAACTGACAAGCCAGGGACAAAACAAAGAT
+
CCBCCFFFFFFFGGGGGGGGGGGGHHHHHHHHHHHGHHHHHHHGHHHHHHHHHHHHHHHHHHHHHHHHHHHHGHHHHHHHHHHHHHHHHHHHHHGFGGHGHFGFHHHHGHHHHHHFGHHHHFHGGGGEHHHGHGHHHHFHHHGGGFHHHHHHGGHHGHGHHHHHHHHHFFEDGGGHHHHHHHHHHFHGHHHHGGHGHHFHFHHHHHHGFGFHGHHHHHHGGHHGGHHHHGGFHGGGGGGGGGFGGGGGGGB
@M05620:45:000000000-G6HP7:1:1101:12352:4561 1:N:0:101
CATCCTGACCCTGAAGTACCCCATTGAGCATGGCATCGTCACCAACTGGGACGACATGGAGAAGATCTGGCACCACACCTTCTACAACGAGCTGCGCGTGGCCCCGGAGGAGCACCCAGTGCTGCTGACCGAGGCCCCCCTGAACCCCAAGGCCAACAGAGAGAAGATGACTCAGGTGAGGCTCGGCCGACGCCCGTGCTCCTCCCGTCCTTTCCCCAGTCATTTTCTGCCCGGCTTGATTTCTGACATTA
+
BBCCCFFFFFFFGGGGGGGGGGGHHHHHHHGHHHHHHGHHGGHHHGHHHHHHGGGGGHHHHHHHHHHHHGHHHGHHHGGHHHHHHGHHGGGGGHHGGGEGGGHHGGGGGGGGHHHHGGHGHHHHHHHHHHGGGGGGGGGGGGHHHHGGGGHGHHGGGGGGGGGGGGGFFGGGGGGGGGGFFGGGFFFFFFFFFFFFDFFFFFFFFFFFFDFFFFFFFFFFFFFFFFFFFFFEDFB;BBAFFFFFFFBFFF/
@M05620:45:000000000-G6HP7:1:1101:12333:4563 1:N:0:101
CATCCTGACCCTGAAGTACCCCATTGAGCATGGCATCGTCACCAACTGGGACGACATGGAGAAGATCTGGCACCACACCTTCTACAACGAGCTGCGCGTGGCCCCGGAGGAGCACCCAGTGCTGCTGACCGAGGCCCCCCTGAACCCCAAGGCCAACAGAGAGAAGATGACTCAGGTGAGGCTCGGCCGACGCCCGTGCTCCTCCCGTCCTTTCCCCAGTCATTTTCTGCCCGGCTTGATTTCTGACATTA
+
CCCDCFFFFFFFGGGGGGGGGGGHHHHHHHHHHHHHHGHHHGHHHGHHHHHHGGGGGHHHHHHHHHHHHHHHHGHHHGGHHHHHHHHHGGGGGHHGGGGGGGHHGGGGGGGGHGHHGGHHHHHHHHHHHHGGGGGGGGGGGGHHHHGGGGHGHHGGGGGGGGGGGGGGGGGGGGGGGGGGGGGGFFFFFFFFFFFFCFFFFFFFFFFEFFFFFFFFFFFFFFFFHHHFFFFFFFFFFFFFFFFFFFFFFF0
@M05620:45:000000000-G6HP7:1:1101:13648:4567 1:N:0:101
AGATTACTGCAACAGTTCCCCCTGGACCTGGAAAAGTTTCTTGCCTGGCTTACAGAAGCTGAAACAACTGCCAATGTCCTACAGGATGCTACCCGTAAGGAAAGGCTCCTAGAAGACTCCAAGGGAGTAAAAGAGCTGATGAAACAATGGCAAGTAAGTCAGGCATTTCCGCTTTAGCACTCTTGTGGATCCAATTGAACAATTCTCAGCATTTGTACTTGTAACTGACAAGCCAGGGACAAAACAAAGAT
+
BCBBCFFFFFFFGGGGGGGGGGGGHHHHHHHHHHHHHHHHHHHHHHHHHHHHHHHHHHHHHHHHHHHHHHHHGHHHHHHHHHHHHHHHHHHHHHGGGGHHHHHHHHHHGHHHHHHGHHHHHHHGGGGGHGHHHGHHHHFHHHGHHGGHHHHHHGHHGHHHHHHHHHHHHHGGGGGHHHGHHHHHHFHGHHHHGHHHHGFHHHHHHHHFFHHHHHHHHFHGHHHFHHHHHHHHGGFGGGFGGGGGGGGGGGC
@M05620:45:000000000-G6HP7:1:1101:23355:4572 1:N:0:101
AAACCAAGCAGACACTCACCGCTCCCTCGCCACAGGCCAATAGTTTGTCCTCACTGAGTTGGCAACAAGTGGCTGCTGTGGCTGCCATTTTTCTGGTGATGGCCATCAGCTCCGACGAGGTCAGCTGGGGGGCTTTCTTTGTGTAAGCAACGAGAAACCTGAAAGAAGCATTTTTTAACTAAGTCCTGCTGAGTCATTCATGAGTTTTTAGCCTCCTTGCTTCTTCTCACAGACTCTCTACTCTCATGCCA
+
AAAAAABFAFFFGGGGGGGGGGEEGFHHGGGDFHHHGGGEFBFGHHHHHHGHHHHHGHHHHGHFHHGHGGHGGHGGHEGHHHHGGHHHHHHHHHGHHH3GFHHHHFHHHGHHHGGGGEFFDHFHHHHHGGGGGGGGGGGGGGGGGGFFFFFFFFFFFFFFF9F/BFFFFFFFFFFF.BFFB9BB/BBFFFFFF/BFFFFFFFBFBFFFF?FFFFFFFFFFFFFFFFFFFBFF/;BFFFFFFFBFFFFFFF/
@M05620:45:000000000-G6HP7:1:1101:23336:4580 1:N:0:101
AAACCAAGCAGACACTCACCGCTCCCTCGCCACAGGCCAATAGTTTGTCCTCACTGAGTTGGCAACAAGTGGCTGCTGTGGCTGCCATTTTTCTGGTGATGGCCATCAGCTCCGACGAGGTCAGCTGGGGGGCTTTCTTTGTGTAAGCAACGAGAAACCTGAAAGAAGCATTTTTTAACTAAGTCCTGCTGAGTCATTCATGAGTTTTTAGCCTCCTTGCTTCTTCTCACAGACTCTCTACTCTCATGCCA
+
CCCCCCCFDFFFGGGGGGGGGGGGGGHHGGGGGHHHGGHHHHHHHHHHHHHHHHHHHHHHHHHHHHHHHHHHGHGGHHHHHHHGGHHHHHHHHHHHHHHHHHHHHHHHHHHHHGGGGGGGGHHHHHHHGGGGGGGGGGGGGGGGGGFFFFFFFFFFFFFFFFFFFFFFFFFFFFHFFFHHHFFFFFFFFFFFFFFFFFHHFFFFFFFFFFFFFFFFFFFFHFHFHHHFHFFFFFFFFFFFFFFFFFFFFFB
@M05620:45:000000000-G6HP7:1:1101:10866:4584 1:N:0:101
AGATTACTGCAACAGTTCCCCCTGGACCTGGAAAAGTTTCTTGCCTGGCTTACAGAAGCTGAAACAACTGCCAATGTCCTACAGGATGCTACCCGTAAGGAAAGGCTCCTAGAAGACTCCAAGGGAGTAAAAGAGCTGATGAAACAATGGCAAGTAAGTCAGGCATTTCCGCTTTAGCACTCTTGTGGATCCAATTGAACAATTCTCAGCATTTGTACTTGTAACTGACAAGCCAGGGACAAAACAAAGAT
+
ABAAAFFFD5DFFGEBFGGGGGGGHGGHHHHHFHHHHHHHFGHHHHHHHHHGHHAEEFFHHGHHHHHHHGHHBGHHGHFHHHHGFFHHFFHHHHGGGGHFHGHHHHCGFFHHFGHEFGHHGFHGGEGFHHHHHFHHHF2GHFHHGFHHBCBFCGHHFHGHHHHHGHHHHGDFGGGHBFHHHHGHHFGEFHHCGFHHHEDFDGHFGFH<GFFHFHHHHHHGHBGFHHHGHHHGHGGGGBAEEGEGGGGGGGF
@M05620:45:000000000-G6HP7:1:1101:14175:4586 1:N:0:101
AAACCAAGCAGACACTCACCGCTCCCTCGCCACAGGCCAATAGTTTGTCCTCACTGAGTTGGCAACAAGTGGCTGCTGTGGCTGCCATTTTTCTGGTGATGGCCATCAGCTCCGACGAGGTCAGCTGGGGGGCTTTCTTTGTGTAAGCAACGAGAAACCTGAAAGAAGCATTTTTTAACTAAGTCCTGCTGAGTCATTCATGAGTTTTTAGCCGCCTTGCTTCTTCTCACAGACTCTCTACTCTCATGCCA
+
CCBCCABFCFFFGGGGGGGGGGGGGGHHGGGGGHHHGGGHHHHHHHHHHHHHHHHHHHGHHHHGHHHHHGHHGHGGHHGHHHHGGHHHHHHHHHHHGHGHHHHHHHHHHHHHHGGGGGGGGHHHHHHHGGGGGGGGGGGGGGGFGGFFFFFFFFFFFFFFFFFFFFFFFFFFFFFFFFFFFFFFFFFFFFFFFFFFFFFFFFFFFFFFFFFFFFFFFFFFFFFFFFFFFFFFFFFFFFFFFFFFFFFFFFF
@M05620:45:000000000-G6HP7:1:1101:23321:4590 1:N:0:101
AAACCAAGCAGACACTCACCGCTCCCTCGCCACAGGCCAATAGTTTGTCCTCACTGAGTTGGCAACAAGTGGCTGCTGTGGCTGCCATTTTTCTGGTGATGGCCATCAGCTCCGACGAGGTCAGCTGGGGGGCTTTCTTTGTGTAAGCAACGAGAAACCTGAAAGAAGCATTTTTTAACTAAGTCCTGCTGAGTCATTCATGAGTTTTTAGCCTCCTTGCTTCTTCTCACAGACTCTCTACTCTCATGCCA
+
BBBBBBBFBFFFGGGGGGGGGGGGGGHHGGGGGHHHGGHHHHHHHHHHHHHHHHHHHHHHHHHGHHHHHGGFGHGGHHHHHHHGGHHHHHHHHHHHHHHHHHHHHHHHHHHHHGGGGGGGGHHHHHHHGGGGGGGGGGGGGGGGGFFFFFFFFFFFFFFFFFFFFFFFFFFFFFFFFFFFFFFFFFFFFFFFFFFFFFFFFFFB:BFFFFBFFFFFFFFFFFFFFFFFFFFFFFFFFFFFFFFFFFFFFFF
@M05620:45:000000000-G6HP7:1:1101:23343:4597 1:N:0:101
AAACCAAGCAGACACTCACCGCTCCCTCGCCACAGGCCAATAGTTTGTCCTCACTGAGTTGGCAACAAGTGGCTGCTGTGGCTGCCATTTTTCTGGTGATGGCCATCAGCTCCGACGAGGTCAGCTGGGGGGCTTTCTTTGTGTAAGCAACGAGAAACCTGAAAGAAGCATTTTTTAACTAAGTCCTGCTGAGTCATTCATGAGTTTTTAGCCTCCTTGCTTCTTCTCACAGACTCTCTACTCTCATGCCA
+
AAAA?AAFAFFFFFGFGGFE0AA0AAFCEGGEGFA//FFAB1G2ABAA2DDFGGD1BFHF111GHCGH01FFGHEFF@1BFEAAFGGHGGGBG@21B01EF1CGH0EGHEBG1?EG@ECC?FC011FHCGGG@?EG0FFGFGGFFFFFFFF@FFFFFFFFFFFBBFFFBFBBFFF?A/F/F////;;FF/FFF//99/B99BF/;FFFA-//99-9BB/FFFFFFFBFFFFF/AFFFFBBFFFB/B9;:B/
@M05620:45:000000000-G6HP7:1:1101:12772:4639 1:N:0:101
CATCCTGACCCTGAAGTCCCCCATTGAGCATGGCATCGTCACCAACTGGGACGACATGGAGAAGATCTGGCACCACACCTTCTACAACGAGCTGCGCGTGGCCCCGGAGGAGCACCCAGTGCTGCTGACCGAGACCCCCCTGAACCCCAAGACCAACAGAGAGCAGATGACTCAGGTGAGGCTCGTCCAACGACCGTGCCCCTCCTGTCCTTTCCCCAGTCTTTTTCTGCCCCCCTTGATTTCTGACATTT
+
>>>A1@11BCC>1FGFG3FGGEEGF11AA1A10FGFFEHH0A1FFAGHA/00AFGGFHB1FGHB11B21FH0FFCGFFGHEHB2EG1@//>E/@@/ECEE/E0CE/////CACGFGG//1111?<1GBFC@CG-.F..A--./CHCC.....;//;.9C9//9.9//C9000000/;/9..;C9=----/:9-;--9---/999B-/99FEFFB//---9;/;9/BB////---;@--/////9///;B//
@M05620:45:000000000-G6HP7:1:1101:12781:4655 1:N:0:101
CATCCTGACCCTGAAGTACCCCATTGAGCATGGCATCGTCACCAACTGGGACGACATGGAGAAGATCTGGCACCACACCTTCTACAACGAGCTGCGCGTGGCCCCGGAGGAGCACCCAGTGCTGCTGACCGAGGCCCCCCTGAACCCCAAGGCCAACAGAGAGAAGATGACTCAGGTGAGGCTCGGCCGACGCCCGTGCTCCTCCCGTCCTTTCCCCAGTCATTTTCTGCCCGGCTTGATTTCTGACATTA
+
CCCCCFFFFFFFGGGGGGGGGGGHHHHHHHHHHHHHHGHHHGHHHGHHHHHHGGGGGHHHHHHHHHHHHHHHHGHHHGGHHHHHHHHHGGGGGHHGGGGGGGHHGGGGGGGGHHHHGGHGHHHHHHHHHHGGGGGGGGGGGGHHHHGGGGHGHHGGGGGGGGGGGGGGGGGGGGGGGGGGGGGGFFFFDFFFFFFFDFFFFFFFFFFFFFFFFFFFFFFFFFFFFFFFFFFFFCFFFFFFFFFFFFFFFF0
@M05620:45:000000000-G6HP7:1:1101:12776:4675 1:N:0:101
CATCCTGACCCTGAAGTACCCCATTGAGCATGGCATCGTCACCAACTGGGACGACATGGAGAAGATCTGGCACCACACCTTCTACAACGAGCTGCGCGTGGCCCCGGAGGAGCACCCAGTGCTGCTGACCGAGGCCCCCCTGAACCCCAAGGCCAACAGAGAGAAGATGACTCAGGTGAGGCTCGGCCGACGCCCGTGCTCCTCCCGTCCTTTCCCCAGTCATTTTCTGCCCGGCTTGATTTCTGACATTA
+
AAABBFFFFFFFGFGGGEGGGGGHHHHHHHHHHHGHHGHHGGHHHGHHHHGHGGGGGHGHHHHHGHHHHHHHHGHHHGGHHHHHHHHHGGGGGHHGGGEGGGHHGGGGGGGGHHHHGGHGHHFH1FGHHHGGGGGGGGGGGGHHHHGGGGHGHHGGGGGGGGFGGGGGGFFGGGGGGGGGGGGGFFFFFFFFFFFABDFFFFFFFFFFFFFFFFFFFFDBFFFFFFFFFFFFFFFFFFFEFFFFFFFFFF/
@M05620:45:000000000-G6HP7:1:1101:11505:4677 1:N:0:101
AGATTACTGCAACAGTTCCCCCTGGACCTGGAAAAGTTTCTTGCCCGGCTTACAGAAGCTGAAACAACTGCCAATGTCCTACAGGATGCTACCCGTAAGGAAAGGCTCCTAGAAGACTCCAAGGGAGTAAAAGAGCTGATGAAACAATGGCAAGTAAGTCAGGCATTTCCGCTTTAGCACTCTTGTGGATCCAATTGAACAATTCTCAGCATTTGTACTTGTAACTGACAAGCCAGGGACAAAACAAAGAT
+
BBBCCFFFFFFFGGGGGGGGGGGGHHHHGHHHHHHHHHHHHHHHH3EEGGGHHHHHHHHHHHGHHHHHHHHHHHHHHHHHHHHFHHHHHHHHHHGFGGHHHHHHHHHHGHGHHHHFHHHHHHHGGHGFHHHHHGHHHHGHHHHHHHHHHHHHHGHHHGHHHHHHHHHHHHGGGGGHGHHHHHHHHGGGFHHHFGHHHHHGHHHHHHHFHHHHHHHHGHHHHHHGHHHHGGGGGGFGEGGGGE/;FEFGBFF
@M05620:45:000000000-G6HP7:1:1101:20030:4677 1:N:0:101
AAACCAAGCAGACACTCACCGCTCCCTCGCCACAGGCCAATAGTTTGTCCTCACTGAGTTGGCAACAAGTGGCTGCTGTGGCTGCCATTTTTCTGGTGATGGCCATCAGCTCCGACGAGGTCAGCTGGGGGGCTTTCTTTGTGTAAGCAACGAGAAACCTGAAAGAAGCATTTTTTAACTAAGTCCTGCTGAGTCATTCATGAGTTTTTAGCCGCCTTGCTTCTTCTCACAGACTCTCTACTCTCATGCCA
+
CCCCCBCFCFFFGGGGGGGGGGGGGGHHGGGGGHHHGGHHHHHHHHHHHHHHHHHHHHGHHHHGHHHHHGHHGHGGHHHHHHHGGHHHHHHHHHHHHHHHHHHHHHHHHHHHHGGGGGGGGHHHHHHHGGGGGGGGGGGGGGGGGGFFFFFFFFFFFFFFFFFFFFFFFFFFFFFFFFFFFFFFFFFFFFFFFFFFFFFFFFFFFFFFFFFFFFFFFFFFFFFFFFFFFFFFFFFFFFFFFFFFFFFFFFF
@M05620:45:000000000-G6HP7:1:1101:10441:4679 1:N:0:101
AGATTACTGCAACAGTTCCCCCTGGACCTGGAAAAGTTTCTTGCCTGGCTTACAGAAGCTGAAACAACTGCCAATGTCCTACAGGATGCTACCCGTAAGGAAAGGCTCCTAGAAGACTCCAAGGGAGTAAAAGAGCTGATGAAACAATGGCAAGTAAGTCAGGCATTTCCGCTTTAGCACTCTTGTGGATCCAATTGAACAATTCTCAGCATTTGTACTTGTAACTGACAAGCCAGGGACAAAACAAAGAT
+
AAABCFFFFFFFGGGGGGGGGGGFHHHHHHGHGHHHGHHHHHHHHHHHHHHHHGFGGHHHHHHHHGHHHHHHGHHHHHHHHHGHHGHHHHHHHHGGGGHHHGHHHHHHGHHHHHHGHHHHHHHGEGGEHHHHHGHHHHFGHHHHHHHHGGHHHGHHHHHHHHHHHHHHHHGGGGGHHHHHHHHHHHFGHHHHHHHHHGHGGHHHHHHFHHHHHHHHHHHHHGHGHHHHGHHHHGGGGGGGGGFGGGGGGGF
@M05620:45:000000000-G6HP7:1:1101:20047:4692 1:N:0:101
AAACCAGGCAGACACTCACCGCTCCCTCGCCACAGGCCAATAGTTTGTCCTCACTGAGTTGGCAACAAGTGGCTGCTGTGGCTGCCATTTTTCTGGTGATGGCCATCAGCTCCGACGAGGTCAGCTGGGGGGCTTTCTTTGTGTAAGCAACGAGAAACCTGAAAGAAGCATTTTTTAACTAAGTCCTGCTGAGTCATTCATGAGTTTTTAGCCGCCTTGCTTCTTCTCACAGACTCTCTACTCTCATGCCA
+
BBABBA4>AABBGGGGGGGGGGGGGGHHGGGGGHHHGGHHHHHHHHHHHHHHHHHHHHGHHHHHHHHHHGHHGHGGHHGGHHHGGHHHHHHHHHHHHHHHHHHHHHGHHHHHHGGGGGGGDGHHHHHHGGGGGGGGGGGGGGFFFFFFFFFFFFFFFFFFFFFFFFFFFFFFFFFFFFFFFFFFFFFFFFFFFFFFFFFFFFFFBFFFFFFFFFFFFFFFFFFFFFFFFFFFFFFFFFFFFFFFFFFFFFF
@M05620:45:000000000-G6HP7:1:1101:11508:4697 1:N:0:101
AGATTACTGCAACAGTTCCCCCTGGACCTGGAAAAGTTTCTTGCCCGGCTTACAGAAGCTGAAACAACTGCCAATGTCCTACAGGATGCTACCCGTAAGGAAAGGCTCCTAGAAGACTCCAAGGGAGTAAAAGAGCTGATGAAACAATGGCAAGTAAGTCAGGCATTTCCGCTTTAGCACTCTTGTGGATCCAATTGAACAATTCTCAGCATTTGTACTTGTAACTGACAAGCCAGGGACAAAACAAAGAT
+
AABAAFFFBFFFGGGGGGGGGGGEHHHHHHFHHHHHFGHHHGHHG3E?FEGHHHHGHHHHHHHHHHHHHHHHHGHGHHHHHHFHHHHHHHHHHHGEFGHHGHHHGHHHGHHHHGHHHHHHHHGGFEGEFFHGGFGFHHFHHHFFHHGGGGHHHGGHHHGHFHFHHHHHHHGGGGGHHHHHHHHHHFHGHHHHEGHHHEHHGGHHHHHCCFFGHGHFCCCFHFHEGHGGGGGGGG/FEDAEGFG.FFFFBFB
@M05620:45:000000000-G6HP7:1:1101:11484:4697 1:N:0:101
AGATTACTGCAACAGTTCCCCCTGGACCTGGAAAAGTTTCTTGCCTGGCTTACAGAAGCTGAAACAACTGCCAATGTCCTACAGGATGCTACCCGTAAGGAAAGGCTCCTAGAAGACTCCAAGGGAGTAAAAGAACTGATGAAACAATGGCAAGTAAGTCAGGCATTTCCGCTTTAGCACTCTTGTGGATCCAATTGAACAATTCTCAGCATTTGTACTTGTAACTGACAAGCCAGGGACAAAACAAAGAT
+
AB3AAFFFFFFFGGGGGGGGGGGGHHHHHHHGHGHHFHHHHHHHHHHGGHHHHHHHGHHHHHHHHHHHHHHHHHHHHHHHHHHHHHGHHHFHHHGGGGHHHGHHHHHHGHHHHHHGHHHGHHHGGGGEHHHGFG0BGFFHHDHHHGHHHHHFHGHFHHHHHGHHHHHHGHGGGGGHGH1FFHHHHGHGHHHGFCGFFFHHHHHHGHH==GFHHHHHHFHHHFHHHHHHHHGFHGGGGGGGGFBFFEGG/FF
@M05620:45:000000000-G6HP7:1:1101:20035:4707 1:N:0:101
AAACCAGGCAGACACTCACCGCTCCCTCGCCACAGGCCAATAGTTTGTCCTCACTGAGTTGGCAACAAGTGGCTGCTGTGGCTGCCATTTTTCTGGTGATGGCCATCAGCTCCGACGAGGTCAGCTGGGGGGCTTTCTTTGTGTAAGCAACGAGAAACCTGAAAGAAGCATTTTTTAACTAAGTCCTGCTGAGTCATTCATGAGTTTTTAGCCGCCTTGCTTCTTCTCACAGACTCTCTACTCTCATGCCA
+
AAABBB4>AB@ACGGGGFGGGGGGGGHHCGGGGHHCGGGDHHHHHHHHHHGGHHHHHHDFHHHHCGGHHFHHGGGGHHGHFGGGEHHHGHHHHHHHHHHHHGHHHFHHHHGHHGG@EFGGAFHHHHHHGGGGGGGGGGGGGCFGFFFFFFFFFFDFFFFFFFFFFFFFFFFFFFFCEFFFFFB9FFFFFFFFFBFFFFFF;BFBBFFFFE;FFFFFFFFFFFFFFFFFFBFFFFEFFFFFEFFFFFFEFF9
@M05620:45:000000000-G6HP7:1:1101:21209:4712 1:N:0:101
CATCCTGACCCTGAAGTACCCCATTGAGCATGGCATCGTCACCAACTGGGACGACATGGAGAAGATCTGGCACCACACCTTCTACAACGAGCTGCGCGTGGCCCCGGAGGAGCACCCAGTGCTGCTGACCGAGGCCCCCCTGAACCCCAAGGCCAACAGAGAGAAGATGACTCAGGTGAGGCTCGGCCGACGCCCGTGCTCCTCCCGTCCTTTCCCCAGTCATTTTCTGCCCGGCTTGATTTCTGACATTA
+
CBCCCFFFFFFFGGGGGGGGGGGHHHHHHHHHHHHHHGHHHGHHHGHHHHHHGGGGGHHHHHHHHHHHHHHHHGHHHGGHHHHHHHHHGGGGGHHGGGGGGGHHGGGGGGGGHHHHGGHHHHHHHHHHHHGGGGGGGGGGGGHHHHGGGGHGHHGGGGGGGGGGGGGGGGGGGGGGGGGGGGGGFFFFFFFFFFFF@DFFFFFFFFFADFDFFFFFFFFFFFFFFFHFFFFFFFFFFFFFFFFFFBFFFF0
@M05620:45:000000000-G6HP7:1:1101:13433:4713 1:N:0:101
CATCCTGACCCTGAAGTACCCCATTGAGCATGGCATCGTCACCAACTGGGACGACATGGAGAAGATCTGGCACCACACCTTCTACAACGAGCTGCGCGTGGCCCCGGAGGAGCACCCAGTGCTGCTGACCGAGGCCCCCCTGAACCCCAAGGCCAACAGAGAGAAGATGACTCAGGTGAGGCTCGGCCGACGCCCGTGCTCCTCCCGTCCTTTCCCCAGTCATTTTCTGCCCGGCTTGATTTCTGACATTA
+
CCCCCFFFFFFFGGGGGGGGGGGHHHHHHHHHHHHHHGHHHGHHHGHHHHHHGGGGGHHHHHHHHHHHHHHHHGHHHGGHHHHHHHHHGGGGGHHGGGGGGGHHGGGGGGGGHHHHGGHGHHHHHHHHHHGGGGGGGGGGGGHHHHGGGGHGHHGGGGGGGGGGGGGGGGGGGGGGGGGGGGGGFFFFFFFFFFFFDFFFFFFFFFFEFFFFFFFFFFFFFFFFFFFFFFFFFFFFFFFFFFFFFFFFFF0
@M05620:45:000000000-G6HP7:1:1101:13449:4723 1:N:0:101
CATCCTGACCCTGAAGTACCCCATTGAGCATGGCATCGTCACCAACTGGGACGACATGGAGAAGATCTGGCACCACACCTTCTACAACGAGCTGCGCGTGGCCCCGGAGGAGCACCCAGTGCTGCTGACCGAGGCCCCCCTGAACCCCAAGGCCAACAGAGAGAAGATGACTCAGGTGAGGCTCGGCCGACGCCCGTGCTCCTCCCGTCCTTTCCCCAGTCATTTTCTGCCCGGCTTGATTTCTGACATTA
+
BBBBBFFFFFFFGGGFGGGGGGGHHHHHHHHHHHHHHGHHHGHHHGHGHHHHGGGGGHHGHHHHHHHHGFHHHGHHHGGHHHHHHHHHGGGGGHHGGGFGGGHHGGGGGGGGHHHHGGHGHHHHHHHHHHGGGGGGGGGGGGGHHHGGGGGGHHGGGGGGGGGGGGGGGGGGGGGGGGGGGGGGFFFFFFFDFFFF9.AEFFFFFFFEDDFFFFFFFFBFFFFFFFFFFFFFDFFFF-AFFFFFFFFFFF/
@M05620:45:000000000-G6HP7:1:1101:21198:4727 1:N:0:101
CATCCTGACCCTGAAGTACCCCATTGAGCATGGCATCGTCACCAACTGGGACGACATGGAGAAGATCTGGCACCACACCTTCTACAACGAGCTGCGCGTGGCCCCGGAGGAGCACCCAGTGCTGCTGACCGAGGCCCCCCTGAACCCCAAGGCCAACAGAGAGAAGATGACTCAGGTGAGGCTCGGCCGACGCCCGTGCTCCTCCCGTCCTTTCCCCAGTCATTTTCTGCCCGGCTTGATTTCTGACATTT
+
A33AAFFFFFFFGGGGGFGGGGGHHGGHGHHHHHGHHCGHHGHHHGHHGHHHGGGGGGHHHGHGHHHHHHHHHGHHGGGHHHHHHHFHGGGGGHHEGGEEEEHHGGGGGGGGHHHHGGGHGHHHHGHHHHGGGGGGGGGGGGHHHEGDDGHGHHGGGEGGFFGGGB/FGGGFGFGGFBBFFFEFDFFFFACFFFFC@ADEFF/BFFFFDFFFFFFFFF./;BFBFFFFFFFF?AFADFFFFFFFFBFFFF/
@M05620:45:000000000-G6HP7:1:1101:9643:4750 1:N:0:101
CATCCTGACCCTGAAGTACCCGGCTTGATTTCTGACATTAGATCGGAAGAGCACACGTCTGAACTCCAGTCACCGGCTATGATCTCGTATGCCGTCTTCTGCTTGAAAAAAAAAAAAATGAAATGAGTCCTACACCCCCCCGGACCCCAGCCACCCAAGCACTGCGAGGCTACATTTCAGAAGCGCTCGTTCCCCTTTACCAGCCTCATCGCACCCCCGTCCTATTTACCCGCTCTTCTCTTCTGTCTCTT
+
DCDDDFFFFFFFGGGGGGGGGGGGGGGHHHHHHHGHHHHHHHHHHGGGGHHHHHHHGHHHGHGHHHHHHHHHHHGGGGGHHHH@GHHFGHHHHGEGHGHHHHHHHHHGHHGGGGD>//0=11111111?111>10<.-<-------.<...../.9....//0/0.----.0<0:000000000--..--../0</<00:000.<</<000..--<<@-.9.<0000000/.---.0000<<0000:0000
@M05620:45:000000000-G6HP7:1:1101:6607:4836 1:N:0:101
AAACCAAGCAGACACTCACCGCTCCCTCGCCACAGGCCAATAGTTTGTCCTCACTGAGTTGGCAACAAGTGGCTGCTGTGGCTGCCATTTTTCTGGTGATGGCCATCAGCTCCGACGAGGTCAGCTGGGGGGCTTTCTTTGTGTAAGCAACGAGAAACCTGAAAGAAGCATTTTTTAACTAAGTCCTGCTGAGTCATTCATGAGTTTTTAGCCGCCTTGCTTCTTCTCACAGACTCTCTACTCTCATGCCA
+
AABBBABFBFFFGGGGGGGGGGGGGGHHEGGGGHHHGGHHHHHHHHHHHHHHHHHHHHHHHHHGHHHHHGHHFHFFHHHHHHHGGHHHHHHHHHHHHHFHHHHHHHHHHFGHHFGEFEDGCGHHHHHHGGGGCGGGGGGGGFGGGGFFFFFFFFDFFFFFFFFFFFFFBFFFFFFFFBFFFFFFFFFFFFFFFFFFFFFFFFFFBFFFFFFFFFFFFFFFFFFFFFFFFFFFFFFFFFFFFFFFFFBFFFF
@M05620:45:000000000-G6HP7:1:1101:6626:4844 1:N:0:101
AAACCAAGCAGACACTCACCGCTCCCTCGCCACAGGCCAATAGTTTGTCCTCACTGAGTTGGCAACAAGTGGCTGCTGTGGCTGCCATTTTTCTGGTGATGGCCATCAGCTCCGACGAGGTCAGCTGGGGGGCTTTCTTTGTGTAAGCAACGAGAAACCTGAAAGAAGCATTTTTTAACTAAGTCCTGCTGAGTCATTCATGAGTTTTTAGCCGCCTTGCTTCTTCTCACAGACTCTCTACTCTCATGCCA
+
BAABABBFBFFFGGGGGGGGGGGGGGHHGGGGGHHHGGHHHGHHHHHHHHHHHHHHGHFGHHHHHHHHHHHGGGGGHHHHHHHGGHHHHHHHHHHHHHHHHHHHHHHHBGHHHGGGGFG/EGHHHGHHGGGGGGGGGGGGGGGGFFFFFFFFFFFFFFFFFFFFFFFFFFFFFFFFFFFFFFFFFFFFFFFBFBBFFFFFFFFFFFFFFFFFFDFFFFFFFFFFFFFFFFFFBFFFFFFFFFFFFFB/BF/
@M05620:45:000000000-G6HP7:1:1101:22396:4854 1:N:0:101
AGATTACTGCAACAGTTCCCCCTGGACCTGGAAAAGTTTCTTGCCTGGCTTACAGAAGCTGAAACAACTGCCAATGTCCTACAGGATGCTACCCGTAAGGAAAGGCTCCTAGAAGACTCCAAGGGAGTAAAAGAGCTGATGAAACAATGGCAAGTAAGTCAGGCATTTCCGCTTTAGCACTCTTGTGGATCCAATTGAACAATTCTCAGCATTTGTACTTGTAACTGACAAGCCAGGGACAAAACAAAATC
+
BBABCFFFFFFFGGGGGGGGGGGGHHHHHHHHFHHHGHHHHHHHHHHHHHHHHHHHHHHHHHHHHHHHHHHHGHHHHHHHHHHHHHHHHHHHHHGGGGHHHHHHHHHHGHHHHHHGHHHHHHHGGHGGHFHHHGHHHHHHHHHHHHHHHHHHHGHHHHHGHHHHHHHHHHGGGGGHHHHHHHHHHHHGHHHHGGHHHGHGFGHHHHHHHHHHHHHHHHHHHHHHHHHHGHGHHGFGGGGGGGGGGGGGGGF
@M05620:45:000000000-G6HP7:1:1101:22384:4870 1:N:0:101
AGATTACTGCAACAGTTCCCCCTGGACCTGGAAAAGTTTCTTGCCTGGCTTACAGAAGCTGAAACAACTGCCAATGTCCTACAGGATGCTACCCGTAAGGAAAGGCTCCTAGAAGACTCCAAGGGAGTAAAAGAGCTGATGAAACAATGGCAAGTAAGTCAGGCATTTCCGCTTTAGCACTCTTGTGGATCCAATTGAACAATTCTCAGCATTTGTACTTGTAACTGACAAGCCAGGGACAAAACAAAATC
+
CCBCCFFFFFFFGGGGGGGGGGGGHHHHHHHHGHHHGHHHHHHHHHHHHHHHHHHHHHHHHHHGHHHHHHHHGHHHHHHHHHHHGHHHHHHHHHGFGGHHHHHHHHHHGHHHHHHHHHHHHHHGGGGGHFHHHGHHHHHHHHHHHHHHHGHHHGGHHHHHHHHHHHHHHHGGGGGHHHHHHHHHHGHGHHHHHHHHHGHGFGHHHHHHGHGHHHHHHHHHHHHGHHHHHHGHHGGGGGGGEGGGGGGGGGC
@M05620:45:000000000-G6HP7:1:1101:19413:4917 1:N:0:101
CATCCTGACCCTGAAGTACCCCATTGAGCATGGCATCGTCACCAACTGGGACGACATGGAGAAGATCTGGCACCACACCTTCTACAACGAGCTGCGCGTGGCCCCGGAGGAGCACCCAGTGCTGCTGACCGAGGCCCCCCTGAACCCCAAGGCCAACAGAGAGAAGATGACTCAGGTGAGGCTCGGCCGACGCCCGTGCTCCTCCCGTCCTTTCCCCAGTCATTTTCTGCCCGGCTTGATTTCTGACATTA
+
CBBCCFFFFFFFGGGGGGGGGGGHHHHHHHHHHHHHHGHHGGHHHGHHHHHHGGGGGHHHHHHHHHHHHHHHHGHHHGGHHHHHHHHHGGGGGHHGGGGGGGHHGGGGGGGGHHHHGGHGHHHHHHHHHHGGGGGGGGGGGGHHHHGGGGHGHHGGGGGGGGGGGGGGGGGGGGGGGGGGGGGGFFFFFFFFFFFFCFDEFFFFFFFEFFFFFFFFFFFFFFFFFFFFFFFF?FFFFFFFFFFFFEFFFF0
@M05620:45:000000000-G6HP7:1:1101:19682:4918 1:N:0:101
AAACCAAGCAGACACTCACCGCTCCCTCGCCACAGGCCAATAGTTTGTCCTCACTGAGTTGGCAACAAGTGGCTGCTGTGGCTGCCATTTTTCTGGTGATGGCCATCAGCTCCGACGAGGTCAGCTGGGGGGCTTTCTTTGTGTAAGCAACGAGAAACCTGAAAGAAGCATTTTTTAACTAAGTCCTGCTGAGTCATTCATGAGTTTTTAGCCGCCTTGCTTCTTCTCACAGACTCTCTACTCTCATGCCA
+
CCCCCCCFCFFFGGGGGGGGGGGGGGHHGGGGGHHHGGHHHHHHHHHHHHHHHHHHHHHHHHHHHHHHHHHHGHGGHHHHHHHGGHHHHHHHHHHHHHHHHHHHHHHHHHHHHGGGGGGGGHHHHHHHGGGGGGGGGGGGGGGGGGFFFFFFFFFFFFFFFFFFFFFFFFFFFFFFFFFFFFFFFFFFFFFFFFFFFFFFFFFFFFFFFFFFFFFFFFFFFFFFFFFFFFFFFFFFFFFFFFFFFFFFFFF
@M05620:45:000000000-G6HP7:1:1101:19664:4921 1:N:0:101
AAACCAAGCAGACACTCACCGCTCCCTCGCCACAGGCCAATAGTTTGTCCTCACTGAGTTGGCAACAAGTGGCTGCTGTGGCTGCCATTTTTCTGGTGATGGCCATCAGCTCCGACGAGGTCAGCTGGGGGGCTTTCTTTGTGTAAGCAACGAGAAACCTGAAAGAAGCATTTTTTAACTAAGTCCTGCTGAGTCATTCATGAGTTTTTAGCCGCCTTGCTTCTTCTCACAGACTCTCTACTCTCATGCCA
+
AAAABBBFBFFFGGGGGGGGGGGGGGHHGGGGGHHHGGHHHHHHHHHHHHHHHHHHHGFGHHHGHHHHHGHHGHGGHGHHGHHGGHHHHHHHHHHHHHHHHHHHHHHHHHHHHGGGGGGGEGHHHHHHGGGGGGGGGGGGGGGGGGFFFFFFFFFFFFFFFFFFFFFFFFFFFFFFFFFFFFFFFFFFFFFFFBFFFFFFFFFFFFFFFFFFFFFFFFFFFFFFFFFFFFFFFFFFFFFFFFFFFFFFFF/
@M05620:45:000000000-G6HP7:1:1101:19699:4926 1:N:0:101
AAACCAAGCAGACACTCACCGCTCCCTCGCCACAGGCCAATAGTTTGTCCTCACTGAGTTGGCAACAAGTGGCTGCTGTGGCTGCCATTTTTCTGGTGATGGCCATCAGCTCCGACGAGGTCAGCTGGGGGGCTTTCTTTGTGTAAGCAACGAGAAACCTGAAAGAAGCATTTTTTAACTAAGTCCTGCTGAGTCATTCATGAGTTTTTAGCCGCCTTGCTTCTTCTCACAGACTCTCTACTCTCATGCCA
+
AA>AAAAFBFFFGGGGGFGGFGFGGGHHGGGGGGHHGGHHHHHGHHHHHHHHHHHHHHGGHHHHHHHHHDGHGHGGHHHHHHHGGHHHHHHHHHHGHFHHHHHHHHHHHHFHHFGGEGGG?FHHHHHGGGGGGGGGGGGGGFGGGFFFFFFFFFFFFFFFFFFFFFFFFFFFFFFFEFFFFFFFFFFFFFFFFFBBFFFFFBFFFFFFFFBFFFFFFFFFFFFFFFFFFFFFFFFFFFFFFFFFBFFFFBB
@M05620:45:000000000-G6HP7:1:1101:17001:4929 1:N:0:101
AAACCAAGCAGACACTCACCGCTCCCTCGCCACAGGCCAATAGTTTGTCCTCACTGAGTTGGCAACAAGTGGCTGCTGTGGCTGCCATTTTTCTGGTGATGGCCATCAGCTCCGACGAGGTCAGCTGGGGGGCTTTCTTTGTGTAAGCAACGAGAAACCTGAAAGAAGCATTTTTTAACTAAGTCCTGCTGAGTCATTCATGAGTTTTTAGCCGCCTTGCTTCTTCTCACAGACTCTCTACTCTCATGCCA
+
BBBBBAAFBFFFGGGGGGGGGGGGGGHHGGGGGHHHGGEDFGHHHHHHHHHHHHHHHHHHHHHHHHHHHGHHGHGGHHHHHHHGGHHHHHHHHHHHHHHHHHHHHHHHHHHHHGGFGGGGDHHHHHHHGGGGGGGGGGGGGGGFFGFFFFFFFDFFFFFFFFFFFFFFFFFFFFFFFFFFFFFFFFFFFFFFFFFFFFFFFFFFFFFFFFFFFFFFFFFFFFFFFFFFFFFFFFFFFFFFFFFFFFFFFF/
@M05620:45:000000000-G6HP7:1:1101:16975:4939 1:N:0:101
AAACCAAGCAGACACTCACCGCTCCCTCGCCACAGGCCAATAGTTTGTCCTCACTGAGTTGGCAACAAGTGGCTGCTGTGGCTGCCATTTTTCTGGTGATGGCCATCAGCTCCGACGAGGTCAGCTGGGGGGCTTTCTTTGTGTAAGCAACGAGAAACCTGAAAGAAGCATTTTTTAACTAAGTCCTGCTGAGTCATTCATGAGTTTTTAGCCGCCTTGCTTCTTCTCACAGACTCTCTACTCTCATGCCA
+
A?3AABBFBFFFGGGGGGGGGGGGGGHHCGGGGHHGGGHHHHHHHHGHHHHHHHHHHHHHFFHGHHF?GGHHGHGGHHHHHHHGGHFHHHHHHHHHHHFHHHHHHHHHHHHHHGGGGGGGGHHHHHHH?DGGGGGGGGGGGGGGFFFFFFFBEFFFFFFFFFFFFFFFFFFFFFFBFFFFFFFFFFFFFFFFFFFFFFFEFFFFFFFFFFFFFFBBFFFFFFFFFFFFFFFFFFFFFFFBFFFFFFFFFFF
@M05620:45:000000000-G6HP7:1:1101:19675:4942 1:N:0:101
AAACCAAGCAGACACTCACCGCTCCCTCGCCACAGGCCAATAGTTTGTCCTCACTGAGTTGGCAACAAGTGGCTGCTGTGGCTGCCATTTTTCTGGTGATGGCCATCAGCTCCGACGAGGTCAGCTGGGGGGCTTTCTTTGTGTAAGCAACGAGAAACCTGAAAGAAGCATTTTTTAACTAAGTCCTGCTGAGTCATTCATGAGTTTTTAGCCGCCTTGCTTCTTCTCACAGACTCTCTACTCTCATGCCA
+
BCCCCBBFCFFFGGGGGGGGGGGGGGHHGGGGGHHHGGHHHHHHHHHHHHHHHHHGHHGGHHHFHHHHHGHHGHGGHHHHGHHGGHHHHHHHHHHHHHHHHHHHHHHHHHHHHGGGGGGGGHHHHHHHGGGGGGGGGGGGGFGGGGFFFFFFFFD9FFFFFFFFFFFFFFFFFFFFFFFFFFFFFFFFFFFFFFFFFFFFFFFFFFFFFFFFFFFFFFFFFFFFFFFFFFFFFFFFFFFFFFFFFFFFFFF
@M05620:45:000000000-G6HP7:1:1101:16993:4946 1:N:0:101
AAACCAAGCAGACACTCACCGCTCCCTCGCCACAGGCCAATAGTTTGTCCTCACTGAGTTGGCAACAAGTGGCTGCTGTGGCTGCCATTTTTCTGGTGATGGCCATCAGCTCCGACGAGGTCAGCTGGGGGGCTTTCTTTGTGTAAGCAACGAGAAACCTGAAAGAAGCATTTTTTAACTAAGTCCTGCTGAGTCATTCATGAGTTTTTAGCCGCCTTGCTTCTTCTCACAGACTCTCTACTCTCATGCCA
+
CCCCCBCFDFFFGGGGGGGGGGGGGGHHGGGGGHHHGGHHHHHHHHHHHHHHHHHHHHGHHHHHHHHHHHHHGHGGHHHHHHHGGHHHHHHHHHHHHHHHHHHHHHHHHHHHHGGGGGGGFHHHHHHHGGGGGGGGGGGGGGGGGGFFFFFFFFFFFFFFFFFFFFFFFFFFFFHFFFFFFFFFFFFFFFFHFFFFFFFFFFFFFFFFFFFFFFFFFFFFHFHFHFHFHFFFFFFFFFFFFFFFFFFFFFF
@M05620:45:000000000-G6HP7:1:1101:16997:4964 1:N:0:101
AAACCAAGCAGACACTCACCGCTCCCTCGCCACAGGCCAATAGTTTGTCCTCACTGAGTTGGCAACAAGTGGCTGCTGTGGCTGCCATTTTTCTGGTGATGGCCATCAGCTCCGACGAGGTCAGCTGGGGGGCTTTCTTTGTGTAAGCAACGAGAAACCTGAAAGAAGCATTTTTTAACTAAGTCCTGCTGAGTCATTCATGAGTTTTTAGCCGCCTTGCTTCTTCTCACAGACTCTCTACTCTCATGCCA
+
BAAABBBFCFFFGGGFGGGGGGGGGGHHGGGGGHGGGGHHHGHDHHHHHHHHHHHHHHGGFHHHHHFHHFGHGHGGHGGHHHHGGHHHHHHHHHHHHHHHHGHHHHHHHHHHHGGGGGGGFHHHHHHHGGGGGGGGGGGGGGGGGFFFFFFFFFFFFFFFFFFFFFFFFFFFFFFFFFFFFFFFFFFFFFFFFFFFFFFFFFFFFFFFFEFFFFFFFFFFFFFFFFFFFFFFFFFFFFFFFFFFFFFFFFF
@M05620:45:000000000-G6HP7:1:1101:23092:4974 1:N:0:101
AAACCAAGCAGACACTCACCGCTCCCTCGCCACAGGCCAATAGTTTGTCCTCACTGAGTTGGCAACAAGTGGCTGCTGTGGCTGCCATTTTTCTGGTGATGGCCATCAGCTCCGACGAGGTCAGCTGGGGGGCTTTCTTTGTGTAAGCAACGAGAAACCTGAAAGAAGCATTTTTTAACTAAGTCCTGCTGAGTCATTCATGAGTTTTTAGCCGCCTTGCTTCTTCTCACAGACTCTCTACTCTCATGCCA
+
BBBBBBA?AFFFFGGGGGGGFEGGGCHHGGGGGHHHGGGCHFHHHHHHHHHHHHHGHHHGFFFHHHHHEFFHGFGGGFFHGGFGGGGHHHHFHHHHHHFGHHHHFFFHHHHHHGGG@EGGGHHHHHHHGGGGGGGGGGGGGGGGGGFFFFFFFFFFFFFFFFFFFFFFFFFFFFFFFFFFFFFFFFFFFFFFFBFFFFFFFFFFFFFFFEFFFFFFFFFFFFFFFFFFFFFFFFFFFFFFFFFFFFFFFFF
@M05620:45:000000000-G6HP7:1:1101:10821:4976 1:N:0:101
AAACCAAGCAGACACTCACCGCTCCACTCTTTCCCGCCACTACCCTCTCCCGACCTACCCGCAACAAACTCGCAGCTGTGCCTTCTTTTTTTACAATAATCGCCATCAGCTCAGACGAGGTCAGCTGGGGGGCTTTCTTTGTGTAAGCAACGAGAAACCTGAAAGAAGCATTTTTTAACTAAGTCCTGCTGAGTTATTCATGAGTTTTTAGCCGCCTTGCTTCTTCTCACAGACTCTCTACTCTCATGCCC
+
AAABAAA>AFFFGGCGGGGGEEE2A4A5A555A5B22EEE3C322B1B3BA1A001B311100>01?11331//1>?3333344334B4B/>/34343B?4/?BC/B111?B10@C</B?/<<FF1FBD/>-B-.BFFEFBBFF/;B/BBF?FFDDFFFF?FF/99.BFFE/FFF?9BFFF/FFFFFFFFFFF:/9;/FBFBBBBF/9A.99/;@BDFFFFFFFFFFF9BFBBFFFFBB/;FBFFFFBBF/
@M05620:45:000000000-G6HP7:1:1101:7389:5046 1:N:0:101
AAACCAAGCAGACACTCACCGCTCCCTCGCCACAGGCCAATAGTTTGTCCTCACTGAGTTGGCAACAAGTGGCTGCTGTGGCTGCCATTTTTCTGGTGATGGCCATCAGCTCCGACGAGGTCAGCTGGGGGGCTTTCTTTGTGTAAGCAACGAGAAACCTGAAAGAAGCATTTTTTAACTAAGTCCTGCTGAGTCATTCATGAGTTTTTAGCCGCCTTGCTTCTTCTCACAGACTCTCTACTCTCATGCCA
+
CBCCCCDFDFFFGGGGGGGGGGGGGGHHGGGGGHHHGGHHHHHHHHHHHHHHHHHHHHHHHHHHHHHHHGHHGHGGHHHHHHHGGHHHHHHHHHHHHHHHHHHHHHHHHHHHHGGEGGGGGHHHHHHHGGGGGGGGGGGGGGGGGGFFFFFFFFFFFFFFFFFFFFFFFFFFFFHFFFFHHFFFFFFFFFFFFFFFFFFFFFFFFFFFFFFFFFFFFFFFHHFFFFHFFFFFFFFFFFFHHFFFFFFFFFF
@M05620:45:000000000-G6HP7:1:1101:12051:5064 1:N:0:101
CATCCTGACCCTGAAGTACCCCATTGAGCATGGCATCGTCACCAACTGGGACGACATGGAGAAGATCTGGCACCACACCTTCTACAACGAGCTGCGCGTGGCCCCGGAGGAGCACCCAGTGCTGCTGACCGAGGCCCCCCTGAACCCCAAGGCCAACAGAGAGAAGATGACTCAGGTGAGGCTCGGCCGACGCCCGTGCTCCTCCCGTCCTTTCCCCAGTCATTTTCTGCCCGGCTTGATTTCTGACATTA
+
CBCCCFFFFFFFGGGGGGGGGGGHHHHHHHHHHHHHHGHHHGHHHGHHHHHHGGGGGHHHHHHHHHHHHHHHHGHHGGGHHHHHHHHHGGGGGHHGGGGGCGHHGGGFGGGGHHHHGGHHHHHHHHHHHHGCCCGGGGGGGGHHHHGGDFHGHH.EGGGGGGFEFGGGGGGGGGGGGBBFGGFGFFFFFAFDAFFF9DFFFFFFFFFADDAFFFFFFFAFFEFFFFFFEEFFFFFFFA.FFFFFB;FFFF/
@M05620:45:000000000-G6HP7:1:1101:12061:5084 1:N:0:101
CATCCTGACCCTGAAGTACCCCATTGAGCATGGCATCGTCACCAACTGGGACGACATGGAGAAGATCTGGCACCACACCTTCTACAACGAGCTGCGCGTGGCCCCGGAGGAGCACCCAGTGCTGCTGACCGAGGCCCCCCTGAACCCCAAGGCCAACAGAGAGAAGATGACTCAGGTGAGGCTCGGCCGACGCCCGTGCTCCTCCCGTCCTTTCCCCAGTCATTTTCTGCCCGGCTTGATTTCTGACATTA
+
BBBCCFFFFFFFGGGGGGGGGGGHHHHHHHHHHHHHHGHHHGHHHGHHHHHHGGGGGHHHHHHHHHHHHHHHHGHHHGGHHHHHHHHHGGGGGHHGGGGGGGHHGGGGGGGGHHHHGGHHHHHHHHHHHHGGGGGGGGGGGGHHHHGGGGHGHHGGGGGGGGGGGGGGGGGGGGGGGGGGGGGGFFFFFFFFFFFFDFFFFFFFFFFEFDDFFFFFFFDFFFFFFFFFFFFFFFFFFFFFFFFFFFFFFF0
@M05620:45:000000000-G6HP7:1:1101:9848:5085 1:N:0:101
TACCTGTACTGGGGAAGCATTTGAATATCCCCCCATGGTGATGGGGACGGAGAACTGCTCCATAAACACAGGCAACGTGCCTAACTTTCCCGGGAAGATGAAGTCAAAGAGCGACCACAGCTCTCGGAGGTTATTTTGCATCGGTGAGCCAGACAGAATGATCCGATGAGGGGTGCGAAACTATTTGAGGAAAGGAAGCACCTTTTTATTAAATTTACCTTTTAGCAATCGCCATTCCTACCCTAAAGATC
+
AAAABFFFFFFFGGGGGGGGGGHHHHHHHHHGGGGHHHGHFHHHHGGGGGGGGHHHHHHHHHHHHHHHH1FFGHHHGHHHHHGHHHHHHHHGGGGGGGHHHHHHHHHHHHHHGGGGGHHHHHHHHGGGGGGHHHHHHHHHHHGGGGGHGHHHHGHHHHHHHHHHHGGGHHHGGGGGGGGGGGGGGGGGGGFGGGGGGGGFGFFFFFFFFFFFFFFFFFFFFFFFFFFFFFEFFFFFFFFFFAFFFFFFFFF
@M05620:45:000000000-G6HP7:1:1101:22999:5092 1:N:0:101
AAACCAAGCAGACACTCACCGCTCCCTCGCCACAGGCCAATAGTTTGTCCTCACTGAGTTGGCAACAAGTGGCTGCTGTGGCTGCCATTTTTCTGGTGATGGCCATCAGCTCCGACGAGGTCAGCTGGGGGGCTTTCTTTGTGTAAGCAACGAGAAACCTGAAAGAAGCATTTTTTAACTAAGTCCTGCTGAGTCATTCATGAGTTTTTAGCCGCCTTGCTTCTTCTCACAGACTCTCTACTCTCATGCCA
+
CCCCCBCFCFFFGGGGGGGGGGGGGGHHGGGGGHHHGGHHHHHHHHHHHHHHHHHHHHHHHHHHHHHHHHHHGHGGHHHHHHHGGHHHHHHHHHHHHHHHHHHHHHHHHHHHHGGGGGGGGHHHHGHHGGGGGGGGGGGGGGGGGGFFFFFFFFFFFFFFFFFFFFFFFFFFFFFFFFFFFFFFFFFFFFFFFFFFFFFFFFFFFFFFFFFFFFFFFFFFFFFFFFFFFFFFFFFFFFFFFFFFFFFFFFF
@M05620:45:000000000-G6HP7:1:1101:22979:5098 1:N:0:101
AAACCAAGCAGACACTCACCGCTCCCTCGCCACAGGCCAATAGTTTGTCCTCACTGAGTTGGCAACAAGTGGCTGCTGTGGCTGCCATTTTTCTGGTGATGGCCATCAGCTCCGACGAGGTCAGCTGGGGGGCTTTCTTTGTGTAAGCAACGAGAAACCTGAAAGAAGCATTTTTTAACTAAGTCCTGCTGAGTCATTCATGAGTTTTTAGCCGCCTTGCTTCTTCTCACAGACTCTCTACTCTCATGCCA
+
BABBBCCFCFFFGGGGGGGGGGGGGGHHGGGGGHHHGGGHHHHHHHHHHHHHHHHHHHGHHHHGHHHHHHHHGHGGHHHHHHHGGHHHHHHHHHHHHHHHHHHHHHHHHHHHHGGGGGGGGHHHHHHHGGGGGGGGGGGGGGGGGGFFFFFFFFDFFFFFFFFFFFFFFFFFFFFFFFFFFFFFFFFFFFFFFFFFFFFFFFFFFFFFFFFFFFFFFFFFFFFFFFFFFFFFFFFFFFFFFFFFFFFBFFF
@M05620:45:000000000-G6HP7:1:1101:23002:5111 1:N:0:101
AAACCAAGCAGACACTCACCGCTCCCTCGCCACAGGCCAATAGTTTGTCCTCACTGAGTTGGCAACAAGTGGCTGCTGTGGCTGCCATTTTTCTGGTGATGGCCATCAGCTCCGACGAGGTCAGCTGGGGGGCTTTCTTTGTGTAAGCAACGAGAAACCTGAAAGAAGCATTTTTTAACTAAGTCCTGCTGAGTCATTCATGAGTTTTTAGCCGCCTTGCTTCTTCTCACAGACTCTCTACTCTCATGCCA
+
CBBCCBCFCFFFGGGGGGGGGGGGGGHHGGGGGHHHGGHHHHHHHHHHHHHHHHHHHHHHHHHGHHHHHHHHGHGGHHHHHHHGGHHHHHHHHHHHHHHHHHHHHHHHHHHHHGGGGGGGGHHHHHHHGGGGGGGGGGGGGGGGGGFFFFFFFFFFFFFFFFFFFFFFFFFFFFFFFFFFFFFFFFFFFFFFFFFFFFFFFFFFFFFFFFFFFFFFFFFFFFFFFFFFFFFFFFFFFFFFFFFFFFFFFFF
@M05620:45:000000000-G6HP7:1:1101:22983:5117 1:N:0:101
AAACCAAGCAGACACTCACCGCTCCCTCGCCACAGGCCAATAGTTTGTCCTCACTGAGTTGGCAACAAGTGGCTGCTGTGGCTGCCATTTTTCTGGTGATGGCCATCAGCTCCGACGAGGTCAGCTGGGGGGCTTTCTTTGTGTAAGCAACGAGAAACCTGAAAGAAGCATTTTTTAACTAAGTCCTGCTGAGTCATTCATGAGTTTTTAGCCGCCTTGCTTCTTCTCACAGACTCTCTACTCTCATGCCA
+
BBBBBBBFBFFFGFGGGGGGFGGGGGHHGGGGGHHHGGHHHHHHHHHHHHHHHHHHHHHHHHHGHHHHHFGHGHGGHHHHHHGGGHHHHHHHHHHGHHHGGHHHHHHHHHHHHGGGGCGGGHHHHHHHGGGGGGGGGGGGGGBBFFFFFFFFFFFFFFFFFFFFFFFFFFFFFFFFFFFFFFFBFFFFFFFFFFFFFFFFFFFBBFFFFEFFFFFFFFEFFFFFFFFFFFFFFFFFFFFFFFFEFFFFFFB
@M05620:45:000000000-G6HP7:1:1101:8834:5124 1:N:0:101
TACCTGTACTGGGGAAGAGTGTAGCAATCGCCATTCCTACCCTAAAGATCGGAAGAGCACACGTCTGAACTCCAGTCACCGGCTATGATCTCGTATGCCGTCTTCTGCTTGAAAAAAAAAATTGTTTTACAGAGTGTCTTGTTGAGCCCATATGCAGGACCTGATTGTTTCCTTCAACCGGCACAATCACGGCTCCTTTTTAAAGATTTATTCTTTCATAACGCATCTCCAAGCCAGCTTTAGCCACCGGA
+
AABBBFFFFFFFGGGGGGGFGGFGHHHHHGGG?FHHHHFHHHHHHHHHHHHGGGFFGHHHHHGHGFFFHHHHHHHHHHHHGGGGGGHFHGHHHFAHHHHFFFHGFFHHHHHFGGFAE@D/<022>2222@221?11<1<11?<01<10>C<01<1<10.../<<0=0<=/0==0=<<=.:----//0;;/..-9../;0CFC0;C0900;0;B0CBF09/9/.--.9FF///9....ABFFFFF//.9.-;
@M05620:45:000000000-G6HP7:1:1101:14153:5133 1:N:0:101
AAACCAAGCAGACACTCACCGCTCCCTCGCCACAGGCCAATAGTTTGTCCTCACTGAGTTGGCAACAAGTGGCTGCTGTGGCTGCCATTTTTCTGGTGATGGCCATCAGCTCCGACGAGGTCAGCTGGGGGGCTTTCTTTGTGTAAGCAACGAGAAACCTGAAAGAAGCATTTTTTAACTAAGTCCTGCTGAGTCATTCATGAGTTTTTAGCCGCCTTGCTTCTTCTCACAGACTCTCTACTCTCATGCCA
+
BBABBABFBFFFFGGGGGGGGGEEFGHHGGEEEHGDGGGEFHFGFGHHHHGHGHFHFHGFHHHEHGHFHGFHGFFGGF@GHHHEGHHFHGFGFHHHDGDFHFHHHHFHHHHHHFFGFGGGDGCHHHHFD@GGGFEFGGFFFGGFGGFFFFFFEDFFFFFFFFFFFFFFFFFFFFFFFFFFFFFBFFFFFFFFFBFFFFFFFFFB;BFFEFFFFDFFFFFFFFFFFFFFFFFFFFFFFFFFFFFFBFFBFFF
@M05620:45:000000000-G6HP7:1:1101:19384:5144 1:N:0:101
CATCCTGACCCTGAAGTACCCCATTGAGCATGGCATCGTCACCAACTGGGACGACATGGAGAAGATCTGGCACCACACCTTCTACAACGAGCTGCGCGTGGCCCCGGAGGAGCACCCAGTGCTGCTGACCGAGGCCCCCCTGAACCCCAAGGCCAACAGAGAGAAGATGACTCAGGTGAGGCTCGGCCGACGCCCGTGCTCCTCCCGTCCTTTCCCCAGTCATTTTCTGCCCGGCTTGATTTCTGACATTT
+
CCCCCFFFFFFFGGFGGGGGGGGHHHHHHHHHGHHHHGHHHGHHHGHHHHHHGGGGGHHHHHHHHHHHHHHHHGHHHGGHHHHHHHHHGGGGGHHGGGEGGGHHGGGGGGGGGHHHGGHHHHHHHHHHHHGGGGGGGGGGGGHHHHGGGGHGHHGGGGGGGGGGFGGGGGGGGGGGGGFGGGGGFFFFFCCFFFFF:DDFFFFFFFFADDDFFFFFFFFFFBFFFFFFFFFFFFCDFA9BFFFFB;;BFF/
@M05620:45:000000000-G6HP7:1:1101:19386:5165 1:N:0:101
CATCCTGACCCTGAAGTACCCCATTGAGCATGGCATCGTCACCAACTGGGACGACATGGAGAAGATCTGGCACCACACCTTCTACAACGAGCTGCGCGTGGCCCCGGAGGAGCACCCAGTGCTGCTGACCGAGGCCCCCCTGAACCCCAAGGCCAACAGAGAGAAGATGACTCAGGTGAGGCTCGGCCGACGCCCGTGCTCCTCCCGTCCTTTCCCCAGTCATTTTCTGCCCGGCTTGATTTCTGACATTA
+
BABCCFFFFFFFGGGGGFGGGGGHHHHHHHHHHHHHHGHHGGHHHGHHHHHHGGGGGHHHHHGHHHHHHHHHHGHHHGGHHHHHHGHHGGGGGHHGGGEGGGHHGGGGGGGGHGHHGGHGHHHHHHHHGHGGGGGGGGGGGGHHHHGGGGHGHHGGGGGGGGGGGGGFGGGFGGGGGGGGGGGGFFFFFFFFFFFFAFFFFFFFFFFEFFFFFFFFFFFFFFFFFFFFFFFFFFFFFFFFFFFFFEFFFF0
@M05620:45:000000000-G6HP7:1:1101:23922:5184 1:N:0:101
CATCCTGACCCTGAAGTACCCCATTGAGCATGGCATCGTCACCAACTGGGACGACATGGAGAAGATCTGGCACCACACCTTCTACAACGAGCTGCGCGTGGCCCCGGAGGAGCACCCAGTGCTGCTGACCGAGGCCCCCCTGAACCCCAAGGCCAACAGAGAGAAGATGACTCAGGTGAGGCTCGGCCGACGCCCGTGCTCCTCCCGTCCTTTCCCCAGTCATTTTCTGCCCGGCTTGATTTCTGACATTA
+
ABCCCFFFFFFFGGGGGGGGGGGHHHHHHHHHHHHHHGHHHGHHHGHHHHHHGGGGGHHHHHHHHHHHHHHHHGHHHGGHHHHHHHHHGGGGGHHGGGEGGGHHGGGGGGGGHHHHGGHHHHHHHHHHHHGGGGGGGGGGGGHHHHGGGGHGHHGGGGGGGGGGGGGGGGGGGGGGGGGGGGGGFFFFFFFFFFFFFFFFFFFFFFFFFFFFFFFFFFFFFFFFFFFFFFFFFFFFFFFFFFFFFFFFFF0
@M05620:45:000000000-G6HP7:1:1101:7484:5205 1:N:0:101
TACCTGTACTGGGGAAGCATTTGAATATCCCCCCATGGTGATGGGGACGGAGAACTGCTCCATAAACACAGGCAACGTGCCTAACTTTCCCGGGAAGATGAAGTCAAAGAGCGACCACAGCTCTCGGAGGTTATTTTGCATCGGTGAGCCAGACAGAATGATCCGATGAGGGGTGCGAAACTATTTGAGGAAAGGAAGCACCTTTTTATTAAATTTACCTTTTAGCAATCGCCATTCCTACCCTAAAGATC
+
BBBCCFFFFFFFGGGGGGGGGGHHHHHHHHHGGGGHHHFGHHHHHGGGGGGGGHHHHHHHHHHHHHHHHHHHGHHHGHHHHHHHHHHHHHHGGGGGGHHHHGHHHHHHHHHHGGGGGHGHHHHHHGGGGGEHGHHHHHHHHHGGGGGHHHHHHGHHHGHHHHHHHGGGHHHGGCCGGDAFGGGGGGGGGGFGGGFFGFGFFFFFFFFFFFFFFFFFFFFFFFFFFFFBFBEFFFFFFFFFFFFFFFFFFFB
@M05620:45:000000000-G6HP7:1:1101:22972:5243 1:N:0:101
CATCCTGACCCTGAAGTACCCCATTGAGCATGGCATCGTCACCAACTGGGACGACATGGAGAAGATCTGGCACCACACCTTCTACAACGAGCTGCGCGTGGCCCCGGAGGAGCACCCAGTGCTGCTGACCGAGGCCCCCCTGAACCCCAAGGCCAACAGAGAGAAGATGACTCAGGTGAGGCTCGGCCGACGCCCGTGCTCCTCCCGTCCTTTCCCCAGTCATTTTCTGCCCGGCTTGATTTCTGACATTA
+
CCCCCFFFFFFFGGGGGGGGGGGHHHHHHHHHHHHHHGHHHGHHGGHHHHGHGGGGGHFHHHHHHHHHHHHHHGHHHGGHHHHHHHHHCGEGGHHGGGGGGGHHGGGGGGGGHHHHGGHHFGHHHHHHHHGGGGGGGGGGGGHHHHGGGGHGHHGGGGGGGGGGGGGGGGGGFFFFGGGGGGGGFFFFFCFFFFF=@.AEFFFFFFAEFFFFFFFFFFDFFFFFFFFFBFFFFAADFA.BFFFFBBBFFF/
@M05620:45:000000000-G6HP7:1:1101:16507:5255 1:N:0:101
TACCTGTACTGGGGAAGCATTTGAATATCCCCCCATGGTGATGGGGACGGAGAACTGCTCCATAAACACAGGCAACGTGCCTAACTTTCCCGGGAAGATGAAGTCAAAGAGCGACCACAGCTCTCGGAGGTTATTTTGCATCGGTGAGCCAGACAGAATGATCCGATGAGGGGTGCGAAACTATTTGAGGAAAGGAAGCACCTTTTTATTAAATTTACCTTTTAGCAATCGCCATTCCTACCCTAAAGATC
+
BBBCCFFFFFFFGGEEGGGGGGHHHHHHHHHGGGGHHHFGHHHHHGGGGGGGGHHHHHHHHHHHHHHHHHHHGHHHGHHHHHHHHHHHHHHGGGGGGHHHHHHHHHHHFHHHGGGGGHHHHHHHHGGGGGEHHHHHHHHHHHGGGGGHHHHHHGHHHHHHHHHHHGGGHHHGGGGGGGGGGFFGGGGGGGFGGGGGGGGGGFFFFFFFFFFFFFFFFFFFFFFFFFFFFFAEFFFFFFFFFFFFFFFFFFF
@M05620:45:000000000-G6HP7:1:1101:16504:5274 1:N:0:101
TACCTGTACTGGGGAAGCATTTGAATATCCCCCCATGGTGATGGGGACGGAGAACTGCTCCATAAACACAGGCAACGTGCCTAACTTTCCCGGGAAGATGAAGTCAAAGAGCGACCACAGCTCTCGGAGGTTATTTTGCATCGGTGAGCCAGACAGAATGATCCGATGAGGGGTGCGAAACTATTTGAGGAAAGGAAGCACCTTTTTATTAAATTTACCTTTTAGCAATCGCCATTCCTACCCTAAAGATC
+
BBBCCFFFFFFFGGGGGGGGGGHHHHHHHHHGGGGHHHFGGHHHHGGGGGGGGHHHHHHHHHHHHHHHHHHHGHHHGHHHHHHHHHHHHHHGGGGGGHHHHHHHHHHHHHHHGGGGGHHHHHHHHGGGGGCHHHHHHHHGHHGGGGGHHHHHHGHHHHHHHHHHHGGGHHHGG;EGGGGGGGGGGGGGGGFGGFGGGGGFGFFFFFFFFFFFFFFFFFFFFFFFFFFFFFFFFFFFFFFFFFFFFFFFFFF
@M05620:45:000000000-G6HP7:1:1101:18618:5294 1:N:0:101
AGATTACTGCAACAGTTCCCCCTTTGTCCCTGACAAGCCAGGGACAAAACAAAGATCGGAAGAGCACACGTCTGAACTCCAGTCACCGGCTATGATCTCGTATGCCGTCTTCTGCTTGAAAAAAAAAAACAGAGTGTCTTGTTGAGAACATATGTAGGACATGATTTTTTCCTGCAACAGGGAAAATAAAGTATAAGTTTTAAAGATTTATTCTTTAATAAAGGATCTCAAAGCCAGCTTTAGAAAAAGGA
+
BBABBFFFBFFFFGFB5BGGGGGHHHGHFHHHFHFHHHEHFGEFGGHFHHGHHFHHHHGGGFGHEHHHHGGGGEDHHFFGFBFHHHGGGGEGHFEG4FEF??GFDBEEE?FHHBBGHFHFBFG/>/</>/?0GBFD?GH====FGF.GBFG<10=0=0DFF00D0D=0=AGCG0;GCCGFHEAAABCF0000;;;BF;000;0CFGGG9CBCFB0;BFBF0;BF/09/BFBBFF?BFF/F9FFBFBFFA.B
@M05620:45:000000000-G6HP7:1:1101:19261:5295 1:N:0:101
CATCCTGACCCTGAAGTACCCCATTGAGCATGGCATCGTCACCAACTGGGACGACATGGAGAAGATCTGGCACCACACCTTCTACAACGAGCTGCGCGTGGCCCCGGAGGAGCACCCAGTGCTGCTGACCGAGGCCCCCCTGAACCCCAAGGCCAACAGAGAGAAGATGACTCAGGTGAGGCTCGGCCGACGCCCGTGCTCCTCCCGTCCTTTCCCCAGTCATTTTCTGCCCGGCTTGATTTCTGACATTA
+
CCCCCFFFFFFFGGGGGFGGGGGHHHHHHHHHHHHHHGHHHGHHHGHHHHHHGGGGGHHHHHGHHHHHHHHHHGHHHGGHHHHHHHHHGGGGGHHGGGGGGGHHGGGGGGGGHHHHGGHHHHHHHHHHHHGGGGGGGGGGGGHHGHGGGGHGHHGGGGGGGGGGGGGGGGGGGGGGGGGGGGGGFFFFFAAFFFFF-AAAFFFFFFFEFFFFFFFFFFFFFFFFFFFFFFFFDCFFFAFFFFFFFEBFFF0
@M05620:45:000000000-G6HP7:1:1101:19258:5314 1:N:0:101
CATCCTGACCCTGAAGTACCCCATTGAGCATGGCATCGTCACCAACTGGGACGACATGGAGAAGATCTGGCACCACACCTTCTACAACGAGCTGCGCGTGGCCCCGGAGGAGCACCCAGTGCTGCTGACCGAGGCCCCCCTGAACCCCAAGGCCAACAGAGAGAAGATGACTCAGGTGAGGCTCGGCCGACGCCCGTGCTCCTCCCGTCCTTTCCCCAGTCATTTTCTGCCCGGCTTGATTTCTGACATTA
+
3AABBFFFFFFFGFGGGGGGGGABHGFHHHHHHHFGG2BG2EF3GF3FCGHHGEGGFGHHHGFHHFGGHGFHFGHHHCEGFHHHHHHEGGEEGBF@?FGGFGFHGGGGCCGGHHHHGFHHHHHHHGGFHHDCF-AFGGC?CEGFFHGGGGHEHHGGE.9F//..B9/;;FFFFFF/CB0FFFAAA@9.:CFFDFCCFA?EBB/FFFFEADDFFFFFFBD;B/;BFB/B/B/.ADACAC.;BF9FB/BBBF/
@M05620:45:000000000-G6HP7:1:1101:18616:5314 1:N:0:101
AGATTACTGCAACAGTTCCCCCTTTGTCCCTGACAAGCCAGGGACAAAACAAAGATCGGAAGAGCACACGTCTGAACTCCAGTCACCGGCTATGATCTCGTATGCCGTCTTCTGCTTGAAAAAAAAAAAAAAAAAAAAGAAAAAGACCAGGGAAGGCAGGGAAAAGAAAAAGGAGGTGCAACTGTGACGGAAGACAAAACAGTGAGAAAGGCTACGCTGCGTTGTGTAAGGGAAAGCAGAAGTGTAACAAC
+
BBABCFFFFFFFGGGGGGGGGGGHHHHHHHHHHHHGHHGGHHGGGGHHHHGHHHHHHHGGGGGHHHHHHGHHHGHGHHHHHHHHHHHGGGGGHHHE@GHHFEFHHHGEEHGHHHHHHHGHHFHGGGGD</--------..;;/..:///..........--...//..//.../..9.0090//0900.-....////:../00090000..00/.-...-..-../00909..../0///000000009.
@M05620:45:000000000-G6HP7:1:1101:15322:5330 1:N:0:101
CATCCTGACCCTGAAGTACCCGGCTTGATTTCTGACATTAGATCGGAAGAGCACACGTCTGAACTCCAGTCACCGGCTATGATCTCGTATGCCGTCTTCTGCTTGAAAAAAAAAAAAAAAAAAAAAAAATCTGTCAACACTCAATTACACACATACATGACAACAACAACCGCAAGCGACATCGCGGCGTTAGAGCAGCGCCCAACGCCGATGAAACTAGTCTAGTCAGCCCTGATAAAAGGTTCGGTCTG
+
CBCCCFFFFFFFGGGGGFGGGGGGGGGHHHHHHHGHHHHHHGHHHGGGGHHHHHHHGHHHGGGHHHHHHHHHHHGFGGGHHHH4GHGFFHHHHGGGHGHHHHHHHHHHHHGGGGG<>/>>------<--.011111100.0//01111100..000<110001........--<--...--.:<.--<---..101<//----....<----.11101:01111111110/././1111:<.000--<<.<
@M05620:45:000000000-G6HP7:1:1101:23304:5333 1:N:0:101
AAACCAAGCAGACACTCACCGCTCCCTCGCCACAGGCCAATAGTTTGTCCTCACTGAGTTGGCAACAAGTGGCTGCTGTGGCTGCCATTTTTCTGGTGATGGCCATCAGCTCCGACGAGGTCAGCTGGGGGGCTTTCTTTGTGTAAGCAACGAGAAACCTGAAAGAAGCATTTTTTAACTAAGTCCTGCTGAGTCATTCATGAGTTTTTAGCCGCCTTGCTTCTTCTCACAGACTCTCTACTCTCATGCCA
+
CCCCCCCFCFFFGGGGGGGGGGGGGGHHGGGGGHHHGGHHHHHHHHHHHHHHHHHHHHHHHHHHHHHHHHHHGHGGHHHHHHHGGHHHHHHHHHHHHHHHHHHHHHHHHHHHHGGGGGGGGHHHHHHHGGGGGGGGGGGGGGGGGGFFFFFFFFFFFFFFFFFFFFFFFFFFFFFFFFFFFFFFFFFFFFFFF:FFFFFFFFFFFFFFFFFFFFFFFFFFFFFFFFFFFFFFEFFFFFFFFFFFFFFFFFF
@M05620:45:000000000-G6HP7:1:1101:23282:5342 1:N:0:101
AAACCAAGCAGACACTCACCGCTCCCTCGCCACAGGCCAATAGTTTGTCCTCACTGAGTTGGCAACAAGTGGCTGCTGTGGCTGCCATTTTTCTGGTGATGGCCATCAGCTCCGACGAGGTCAGCTGGGGGGCTTTCTTTGTGTAAGCAACGAGAAACCTGAAAGAAGCATTTTTTAACTAAGTCCTGCTGAGTCATTCATGAGTTTTTAGCCGCCTTGCTTCTTCTCACAGACTCTCTACTCTCATGCCA
+
>33AAAA?AFBFFFFFGGGGAEFEEGHGEFGGEFF2FGGEHHGDFHEAFGHHGHGHGBGFFE3EFFHEFDDB?FFFEFG3FFCAFHGEG4FBGGG3BBFGGFFGHHHGHHHHHG?E?ECCABFFHFCGD<B@?AEFFFFFF9/FFFFFFFF-AA.9B:AB.9BBBFF/BB/BFEF@EBB;BFBBBFFB/BBFFF/BBBFBFBB9/;BBA?BBFDAFFFEFFFFF/:FFFFFFFFFF/B://BFFFFB/;//
@M05620:45:000000000-G6HP7:1:1101:20801:5374 1:N:0:101
CATCCTGACCCTGAAGTACCCCATTGAGCATGGCATCGTCACCAACTGGGACGACATGGAGAAGATCTGGCACCACACCTTCTACAACGAGCTGCGCGTGGCCCCGGAGGAGCACCCAGTGCTGCTGACCGAGGCCCCCCTGAACCCCAAGGCCAACAGAGAGAAGATGACTCAGGTGAGGCTCGGCCGACGCCCGTGCTCCTCCCGTCCTTTCCCCAGTCATTTTCTGCCCGGCTTGATTTCTGACATTT
+
CCCCCFFFFFFFGGGGGGGGGGGHHHHHHHHHHHHHHGHHHGHHHGHHHHHHGGGGGHHHHHHHHHHHHGHHHGHHHGGHHHHHHHHHGGGGGHHGGGGGGGHHGGGGGGGGHHHHGGHHHHHHHHHHHHGFGGGGGGGGGGHHHHGGGDHGHHGGGGGGGGGFGGGGGGGGGGGGGGGGGEGFFFFFFFFFFFFFDFFFFFFFFFFFFFFFFFFFFFABFFFFFFFFFFFF.9>DFAAFFFFFBFBFFF/
@M05620:45:000000000-G6HP7:1:1101:14575:5375 1:N:0:101
CATCCTGACCCTGAAGTACCCCATTGAGCATGGCATCGTCACCAACTGGGACGACATGGAGAAGATCTGGCACCACACCTTCTACAACGAGCTGCGCGTGGCCCCGGAGGAGCACCCAGTGCTGCTGACCGAGGCCCCCCTGAACCCCAAGGCCAACAGAGAGAAGATGACTCAGGTGAGGCTCGGCCGACGCCCGTGCTCCTCCCGTCCTTTCCCCAGTCATTTTCTGCCCGGCTTGATTTCTGACATTA
+
CDEEEFFFFFFFGGGGGGGGGGGHHHHHHHHHHHHHHGHHHGHHHGHHHHHHGGGGGHHHHHHHHHHHHHHHHGHHHGGHHHHHHHHHGGGGGHHGGGGGGGHHGGGGGGGGHHHHGGHFHHHHHHHHHHGGGGGGGGGGGGHHHHGGGGHGHHGGGGGGGGGGGGGGGGGGGGGGGGGGGGGGFFFFFFFFFFFFBDFFFFFFFFFFFFFFFFFFFFFFFFFFFFFFFFFFFFFFFFFFFFFFFFFFFF1
@M05620:45:000000000-G6HP7:1:1101:14594:5376 1:N:0:101
CATCCTGACCCTGAAGTACCCCATTGAGCATGGCATCGTCACCAACTGGGACGACATGGAGAAGATCTGGCACCACACCTTCTACAACGAGCTGCGCGTGGCCCCGGAGGAGCACCCAGTGCTGCTGACCGAGGCCCCCCTGAACCCCAAGGCCAACAGAGAGAAGATGACTCAGGTGAGGCCCGGCCGACGCCCGGGCTCCTCCCGCCCTTTCCCCAGTCATTTTCTGCCCGCCTTGATTTCTGACATTA
+
CDDDCFFFFFFFGGGGGGGGGGGHHHHHHHHHHHHHHGHHHGHHHGHHHHHHGGGGGHHHHHHHHHHHHHHHHGHHHGGHHHHHHHHHGGGGGHHGGGGGGGHHGGGGGGGGHHHHGGHGHHHHHHHHHHGGGGGGGGGC-.CCHHGDFAH.G.E.../;//.;0/00000000;F;00C.9..;-;--9--;D=:----;.0;FA9-;-@FBFFFF/.090:FF0000;F.D-:A.90;F0000000;00
@M05620:45:000000000-G6HP7:1:1101:20818:5386 1:N:0:101
CATCCTGACCCTGAAGTACCCCATTGAGCATGGCATCGTCACCAACTGGGACGACATGGAGAAGATCTGGCACAACACCTTCTACAACGAGCTGCGCGTGGCCCCGGAGGAGCACCCAGTGCTGCTGACCGAGGCCCCCCTGAACCCCAAGGCCAACAGAGAGAAGATGACTCAGGTGAGGCTCGGCCGACGCCCGTGCTACTCCCGTCCTTTCTCCAGCCATTTTCAGCCCCCCTTCATTTCTTAAATTT
+
1>1A1DFFF1BCGAFBABA311A0AFGGHH11AFHHBEHCGA11AEC0GHHCAFG?A1EC0G0CF1G211@0F0BE>?A0@B1GHBD@/?//EGC>/>EG/<0<E//CGC?/<FHHCE/<111?11?1<0A<<--..-<A:C/0;::.:::.:..;9E//BF..9FFGGG0909FF0CF..CEA-;-9---9-99@----/;///-;E--;//////;//--;F/;F/;/;9---;A-/;//://;/9///
@M05620:45:000000000-G6HP7:1:1101:21250:5407 1:N:0:101
AGATTACTGCAACAGTTCCCCCTGGACCTGGAAAAGTTTCTTGCCTGGCTTACAGAAGCTGAAACAACTGCCAATGTCCTACAGGATGCTACCCGTAAGGAAAGGCTCCTAGAAGACTCCAAGGGAGTAAAAGAGCTGATGAAACAATGGCAAGTAAGTCAGGCATTTCCGCTTTAGCACTCTTGTGGATCCAATTGAACAATTCTCAGCATTTGTACTTGTAACTGACAAGCCAGGGACAAAACAAAGAT
+
BCBBCFFFFFFFGGGGGGGGGGGGHHHHHHHHHHHHGHHHHHHHHHHHHHHHHHHHHHHHHHHHHHHHHHHHHHHHHHHHHHHHHHHHHHHHHHGGGGHHHHHHHHHHGHHHHHHGHHHHHHHGGFGGHHHHHGHHHHHHHHHHHHHHHHHHHGHHHHHHHHGHHHHHHHGGGGGHHHHHHHHHHGHGHHHHHHHHHGHGFGHHHHHFGFHHHHHHHHHHHHHGHHHHHHGHHGGGGGGGGGGGGGGGGGG
@M05620:45:000000000-G6HP7:1:1101:23886:5407 1:N:0:101
AGATTACTGCAACAGTTCCCCCTGGACCTGGAAAAGTTTCTTGCCTGGCTTACAGAAGCTGAAACAACTGCCAATGTCCTACAGGATGCTACCCGTAAGGAAAGGCTCCTAGAAGACTCCAAGGGAGTAAAAGAGCTGATGAAACAATGGCAAGTAAGTCAGGCATTTCCGCTTTAGCACTCTTGTGGATCCAATTGAACAATTCTCAGCATTTGTACTTGTAACTGACAAGCCAGGGACAAAACAAAGAT
+
ABABCFFFFFFFGGGGGGGGGGGGHHGHGHHHHHHHHHHHHHHHHHHHHHHHHHHHHHHHHHHHHHHHHHHHFGFHHHHHHHHHHGHHHHFHHHGGGGHHHHHHHGHGGHHHHHHGGHHHHHHGGGGGHFHHGGHHHHHHHHHHHHHGHHHHHGHHHHHHHHHHHHHHHHGGGGGGHHGHHHHHHHHGHHHHFHHHHHHGFGHHHHHGHFHHHGHHHHHHHHHHHHHHHHGHHGGGGGGGGFGGGGGGGGF
@M05620:45:000000000-G6HP7:1:1101:23887:5424 1:N:0:101
AGATTACTGCAACAGTTCCCCCTGGACCTGGAAAAGTTTCTTGCCTGGCTTACAGAAGCTGAAACAACTGCCAATGTCCTACAGGATGCTACCCGTAAGGAAAGGCTCCTAGAAGACTCCAAGGGAGTAAAAGAGCTGATGAAACAATGGCAAGTAAGTCAGGCATTTCCGCTTTAGCACTCTTGTGGATCCAATTGAACAATTCTCAGCATTTGTACTTGTAACTGACAAGCCAGGGACAAAACAAAGAT
+
CCBCCFFFFFFFGGGGGGGGGGGGHHHHHHHHHHHHHHHHHHHHHHHHHHHHHHHHHHHHHHHHHHHHHHHHGHHHHHHHHHHHHGHHHHHHHHGGGGHHHHHHHHHHGHHHHHHGHHHHHHHGGHGGHFHHHGHHHHGHHHHHHHHHHHHHHGHHHHHHHHHHHHHHHHGGGGGHHHGHHHHHHHHGHHHHHCGHHGHGFHGHHHGHHHHHHGHHHHHHHHHHHHHHGHHHHGGGGGGGGGGGGGGGGGF
@M05620:45:000000000-G6HP7:1:1101:19887:5425 1:N:0:101
AGATTACTGCAACAGTTCCCCCTGGACCTGGAAAAGTTTCTTGCCTGGCTTACAGAAGCTGAAACAACTGCCAATGTCCTACAGGATGCTACCCGTAAGGAAAGGCTCCTAGAAGACTCCAAGGGAGTAAAAGAGCTGATGAAACAATGGCAAGTAAGTCAGGCATTTCCGCTTTAGCACTCTTGTGGATCCAATTGAACAATTCTCAGCATTTGTACTTGTAACTGACAAGCCAGGGACAAAACAAAGAT
+
AAAAADFFFFFFGGGGGGGGGGGGHHHHHHHFFHHHFHHHHHHHHHHHHHHHHHHHHHHHHHGHHHHHHHHHGHHHHHHHHHGEFFGGHHHHHHGFEGGHHHEHHGHHGHHHHHHHHHHHHHHGGHGGHHHHHGHGHFHHHHGHHGHHHGHHHGGHHHHHHHFFHFGFHHGGEGGHHHGHHHHHHDCDHGHHH0GHHEHHFFHHHHHGHCGHHGFGGHHHHGHFHHHHGHHHEGGGGGGGGE/AFGGGFBG
@M05620:45:000000000-G6HP7:1:1101:12819:5426 1:N:0:101
AAACCAAGCAGACACTCACCGCTCCCTCGCCACAGGCCAATAGTTTGTCCTCACTGAGTTGGCAACAAGTGGCTGCTGTGGCTGCCATTTTTCTGGTGATGGCCATCAGCTCCGACGAGGTCAGCTGGGGGGCTTTCTTTGTGTAAGCAACGAGAAACCTGAAAGAAGCATTTTTTAACTAAGTCCTGCTGAGTCATTCATGAGTTTTTAGCCGCCTTGCTTCTTCTCACAGACTCTCTACTCTCATGCCA
+
BBABABBFBFFFGGGGGFGGGGGEGFFHGGGGGHFHGGHHGHGHHHFHHHHHHHHHHHHFHGHHHGHHG5EFFHFGFHFGFHFEGHHHHHHGFHHHHFFHHHHHHGHHGHHHHGGGGGGGBGGHHHHHGGGGGGGGGGGGGGGGGGFFFFFFFFFFFFFFFFFFFFFFFFFFFFFFFFFFFFFFFFFFFFFFF;FFFFFFFFFFFFFFFFFFFFFFFFFFFFFFFFFFFFFEFFFFFFFFFFFFFFFEBF/
@M05620:45:000000000-G6HP7:1:1101:19869:5439 1:N:0:101
AGATTACTGCAACAGTTCCCCCTGGACCTGGAAAAGTTTCTTGCCTGGCTTACAGAAGCTGAAACAACTGCCAATGTCCTACAGGATGCTACCCGTAAGGAAAGGCTCCTAGAAGACTCCAAGGGAGTAAAAGAGCTGATGAAACAATGGCAAGTAAGTCAGGCATTTCCGCTTTAGCACTCTTGTGGATCCAATTGAACAATTCTCAGCATTTGTACTTGTAACTGACAAGCCAGGGACAAAACAAAGAT
+
CCCCCFFFFFFFGGGGGGGGGGGGHHHHHHHHHHHHHHHHHHHHHHHHHHHHHHHHHHHHHHHFHHEGEGFHHFHFHHHHHGFCFFHHHGHHHHE?@FHGHGHFCGGHGGFHHFHHGFHHHFFGGHGEHHHHHGHHHCHGHFHHGFHHHHHHHGHHHHFFFGCFHHGHHHGFGGGHFHHHGHHHHD<CHHFHFFHHFHB00<G<GHHDGFHCHGHCGHHGCCFFHHGHHHHFHGGGGGGEAFGGGGGGEF9
@M05620:45:000000000-G6HP7:1:1101:12808:5443 1:N:0:101
AAACCAAGCAGACACTCACCGCTCCCTCGCCACAGGCCAATAGTTTGTCCTCACTGAGTTGGCAACAAGTGGCTGCTGTGGCTGCCATTTTTCTGGTGATGGCCATCAGCTCCGACGAGGTCAGCTGGGGGGCTTTCTTTGTGTAAGCAACGAGAAACCTGAAAGAAGCATTTTTTAACTAAGTCCTGCTGAGTCATTCATGAGTTTTTAGCCGCCTTGCTTCTTCTCACAGACTCTCTACTCTCATGCCA
+
AA3>>AAFBFFFCGGCCFGGGFEGGGHCECGD?GHCAFAF3GHAGHGHHHHEFFGHGF5DDFGGHHHHFB@FFFGFFGFHFEFGGHGHFHHHHHHHHGFHHHFHHHGGHFHHHGGGGGGGGHHHGGGHGGGGGGGGGGGGG9CCFFFFFFFFFFFDFFFFFFFFFFFFFFFFFFFFFFFFFFFFBFFFFFFFFFFFFFFFF/BFFBFFFFBFFFAFFFFFFFFFFFFFFFFFEFFBFFFFFFFFFFFB/F/
@M05620:45:000000000-G6HP7:1:1101:22305:5471 1:N:0:101
TACCTGTACTGGGGAAGCGTGTAGCAATCGCCATTCCTACCCTAAAGATCGGAAGAGCACACGTCTGAACTCCAGTCACCGGCTATGATCTCGTATGCCGTCTTCTGCTTGAAAAAAAAAAAAACAATAAATAAGTCTCCCTACAACGTACTCACCACTCTGAACATCCCCCACTCTTACTCAACACCTATAACCATCTAGTAGCACTCCCCGCTCGATAATCCACCCCGTAGTACGTCGCTGCACTACAT
+
CCCCCFFFFFFFGGGGGGGGGGHHHHHHHGGGGGHHHHHHHHHHHHHFHHHGGGGHHHHHHHGHHHGGHHHHHHHHHHHHGGGGGHHHHFHHHFEHHHHGGGHGHHHHHHHHHGHHGDGDG@///>.111111111111100<<000-..<.000.0.0/00000000;...;..=00000;00/0../00000:000;00;009000;/..------/.9090:0:.--.-..0;./9--.../000/00
@M05620:45:000000000-G6HP7:1:1101:6203:5484 1:N:0:101
CATCCTGACCATGAAGTACCCCATTGAGCATGGCATCGTCACCAACTGGGACGACATGGAGAAGATCTGGCACCACACCTTCTACAACGAGCTGCGCGTGGCCCCGGAGGAGCACCCAGTGCTGCTGACCGAGGCCCCCCTGAACCCCAAGGCCAACAGAGAGAAGATGACTCAGGTGAGGCTCGGCCGACGCCCGTGCTCCTCCCGTCCTTTCCCCAGTCATTTTCTGCCCGGCTTGATTTCTGACATTT
+
CCCCCFFFFFFFGGGGGGGGGGGHHHHHHHHHHHHHHGHHHGHHHGHHHHHHGGGGGHHHHHHHHHHHHHHHHGHHHGGHHHHHHHHHGGGGGHHGGGGGGGHHGGGGGGGGHHHHGGHHHHHHHHHHHHGGGGGGGGGGGGHHHHGGGGHGHHGGGGGGGGGGGGGGGGGGGGGGGGGGGGGGFFFFFFFFFFFF9DDFFFFFFFFAFFFFFFFFFFDFFFFFFFFFFFFFFFFFFFAFFFFFFBFFFF0
@M05620:45:000000000-G6HP7:1:1101:19854:5488 1:N:0:101
AGATTACTGCAACAGTTCCCCCTGGACCTGGAAAAGTTTCTTGCCTGGCTTACAGAAGCTGAAACAACTGCCAATGTCCTACAGGATGCTACCCGTAAGGAAAGGCTCCTAGAAGACTCCAAGGGAGTAAAAGAGCTGATGAAACAATGGCAAGTAAGTCAGGCATTTCCGCTTTAGCACTCTTGTGGATCCAATTGAACAATTCTCAGCATTTGTACTTGTAACTGACAAGCCAGGGACAAAACAAAGAT
+
BCABCFFFFFFFGGGGGGGGGGGGHHHHHHHHHHHHHHHHHHHHHHHHHHHHHHHHHHHHHHHHHHHHHHHHHHHHHHHHHHHHHHHHHHHHHHGFGGHHGHHHHHHHGHHHHHHHHHHHHHHGGHGGHHHHHGHHHHHHHHHHHHHHHHHHHGHHHHHHHHHHHHHHHHGGGGGHHHHHHHHHHHHGHHHHGCGHHHGGHHHHHHHHHHHHHHHHHFHGHHHGHHHHHHGHHGGGGGGGGGGGGGEGGGG
@M05620:45:000000000-G6HP7:1:1101:6216:5499 1:N:0:101
CATCCTGACCATGAAGTACCCCATTGAGCATGGCATCGTCACCAACTGGGACGACATGGAGAAGATCTGGCACCACACCTTCTACAACGAGCTGCGCGTGGCCCCGGAGGAGCACCCAGTGCTGCTGACCGAGGCCCCCCTGAACCCCAAGGCCAACAGAGAGAAGATGACTCAGGTGAGGCTCGGCCGACGCCCGTGCTCCTCCCGTCCTTTCCCCAGTCATTTTCTGCCCGGCTTGATTTCTGACATTT
+
ABBBBFFFFFFFGGGGGGGGGGGHHHHHHHHHHGHHHGHHHGHHHGHHHHHHGGGGGHHHGHHHHHHHHHHHHGHHHGGHHHHHHHHHGGGGGHHCGGGGGGHHGGGGGGFDHHHHGGHHHGHHGHGHHHGGGGDGGGGGGGHHHHGGGGHGHHGGGGGGGGGGGGGGGGGGGGFGGGGGGEGGFFFFFAF=DFFFDDDFFFFFFFFEFFDFFFFFFFFFFFFFFFFFBFFF.=>CA;9BFFFBBFFBFF/
@M05620:45:000000000-G6HP7:1:1101:19838:5500 1:N:0:101
AGATTACTGCAACAGTTCCCCCTGGACCTGGAAAAGTTTCTTGCCTGGCTTACAGAAGCTGAAACAACTGCCAATGTCCTACAGGATGCTACCCGTAAGGAAAGGCTCCTAGAAGACTCCAAGGGAGTAAAAGAGCTGATGAAACAATGGCAAGTAAGTCAGGCATTTCCGCTTTAGCACTCTTGTGGATCCAATTGAACAATTCTCAGCATTTGTACTTGTAACTGACAAGCCAGGGACAAAACAAAGAT
+
BBBBBFFFFFFFGGCGGGGGGGGGHHHHHGFHHHHHGHHHHHHHHHHHHHHHHHHHHHHHHHHHHHHHHHHHHHHHHHHHFHHFHGHHHHHHHHGGGGHHHHHHHHHHGHHHHHHGHHHHHHHGGHGGHHHHHGHHHHHHHH3GHHGHHGHGHGHHHHHHHHFGHHHHHHGGGGGGHHHHHHHHHFHGHHHHHHHDFGHGHHGHHHHHHGHGHHHHGHHGHGHFHHHEHGHHHGGGGFGGGGGGGGG?FGC
@M05620:45:000000000-G6HP7:1:1101:21141:5503 1:N:0:101
ATCTCTATCTCCTAAAAAGGAAGAAAGGGGAGGGAAGATCGGAAGAGCACACGTCTGAACTCCAGTCACCGGCTATGATCTCGTATGCCGTCTTCTGCTTGAAAAAAAAAAAAACAACATGTAACTAGTATGATGTTGCTGTAAACGACAAAAAAATCAGAAAATAAAATCTCTCAAAATCTAAAACTAAGTGTGACTACACGTGATAAATGTAGTATTAGAGATAGCATTAGACATCCTTCAACTTTAGC
+
BCBCCFFFFFFFGGGGGGGGGGHFGHHHGGGGGGGHGHHHHGGGGHHHHHHHGHHHGHHHHHHHHHHHHHGGGGGHHHHFHHHGGHHHHGGGHGHHHHHHHGHHHHGGGGG></<////011>11111<=11111>110<0<00<0..<--/..--.09000;/000000000;00000000900:0000000;;0000;0/..../0090000000;0000;00909000000;000/000000000000
@M05620:45:000000000-G6HP7:1:1101:10029:5504 1:N:0:101
AAACCAAGCAGACACTCACCGCTCCCTCGCCACAGGCCAATAGTTTGTCCTCACTGAGTTGGCAACAAGTGGCTGCTGTGGCTGCCATTTTTCTGGTGATGGCCATCAGCTCCGACGAGGTCAGCTGGGGGGCTTTCTTTGTGTAAGCAACGAGAAACCTGAAAGAAGCATTTTTTAACTAAGTCCTGCTGAGTCATTCATGAGTTTTTAGCCGCCTTGCTTCTTCTCACAGACTCTCTACTCTCATGCCA
+
DDCCCCBFDFFFGGGGGGGGGGGGGGHHGGGGGHHHGGHHHHHHHHHHHHHHHHHHHHHHHHHHHHHHHHHHGHGGHHHHHHHGGH3FGGHHHHHHHHHHHHHHHHHHHHHHHGGEGGGGGHHHHHHHGGGGGGGGGGGGGGGGGGFFFFFFFFFFFFFFFFFFFFFFFFFFFFFFEFFFFFFFFFFFFFFFFBFBFFFFFFFFFFFFFFFFFFFFFFFFFFFFFFFFFFFFFFFFFFFFFFFFFFFFFF0
@M05620:45:000000000-G6HP7:1:1101:21246:5517 1:N:0:101
AGATTACTGCAACAGTTCCCCCTGGACCTGGAAAAGTTTCTTGCCTGGCTTACAGAAGCTGAAACAACTGCCAATGTCCTACAGGATGCTACCCGTAAGGAAAGGCTCCTAGAAGACTCCAAGGGAGTAAAAGAGCTGATGAAACAATGGCAAGTAAGTCAGGCATTTCCGCTTTAGCACTCTTGTGGATCCAATTGAACAATTCTCAGCATTTGTACTTGTAACTGACAAGCCAGGGACAAAACAAAGAC
+
BBACCFFFFFFFGGGGGGGGGGGGHHHHHHHHHHHHHHHHHHHHHHHHHHHHHHHHHHHHHHHHHHHHHHHHHHHHHHHHHHGHGHHHHHHHHHGGGGHHHHHHHHHHGHHHHHHGHHHHHHHGGHGGHHHHHGHHHHHHHHHHHHHHHHHHHGHHHHHHHHHHHHHHHHGGGGGHHHHHHHHHHGHGHHHHGHHHHGGGGHHHHHHFHHHHHHHHHFHHHHHGHHHHGGGHGGGGGGGGGGGFGGGGGGF
@M05620:45:000000000-G6HP7:1:1101:10035:5524 1:N:0:101
AAACCAAGCAGACACTCACCGCTCCCTCGCCACAGGCCAATAGTTTGTCCTCACTGAGTTGGCAACAAGTGGCTGCTGTGGCTGCCGTTTTTCTGGTGATGGCCATCAGCTCCGACGAGGTCAGCTGGGGGGCTTTCTTTGTGTAAGCAACGAGAAACCTGAAAGAAGCATTTTTTAACTAAGTCCTGCTGAGTCATTCATGAGTTTTTAGCCGCCTTGCTTCTTCTCACAGACTCTCTACTCTCATGCCA
+
BBABBBBFBFFFGGGGGGGGGGGGGGHHGGGGGHHGGGHHHHHHHHHHHHHHHHGHHHGGHHHHHHHHHGHHGHGGHHHHHHHGGHGGGHGGHHHGHHHHHGHHHHHHHHHHHGGEGGGGFHHHHHHHGGGGGGGGGGGGFFFFFFFFEFFFFFFFFFFFFFFFFFFFFFFFFFFFFFFFFFFFFFFFFFFFFFFFFFFFBB/FFFFFFFFFBDFFFFFFFFFFFFFFFFFFFFFFFFFEFFFFFFF/BF:
@M05620:45:000000000-G6HP7:1:1101:7062:5555 1:N:0:101
CATCCTGACCCTGAAGTACCCCATTGAGCATGGCATCGTCACCAACTGGGACGACATGGAGAAGATCTGGCACCACACCTTCTACAACGAGCTGCGCGTGGCCCCGGAGGAGCACCCAGTGCTGCTGACCGAGGCCCCCCTGAACCCCAAGGCCAACAGAGAGAAGATGACTCAGGTGAGGCTCGGCCGACGCCCGTGCTCCTCCCGTCCTTTCCCCAGTCATTTTCTGCCCGGCTTGTTTTCTGACATTA
+
1A1AA1B@F1>BAFGFBFGGGGEFDFEABE110FGFGEAFCEFHFEF00AAFA/EEEGF1GECEG1F2FGF0GEFGFEEHHHHHHHHF?>/@/@FEEGE>EEHH/<<CGCC/FC<G/CH1?FDGHHHF<0A-<--.C@@<@EFCGE:EGGAE.:EG..9BFG9AFFG0;FBF090/;/0..:.C--99--9>>@@9@-;99//;B9AEFB?/9:FFB-999/9BFBBF9BF9----;--9-BFF/B/;9B/
@M05620:45:000000000-G6HP7:1:1101:5717:5585 1:N:0:101
CATCCTGACCCTGAAGTACCCCATTGAGCATGGCATCGTCACCAACTGGGACGACATGGAGAAGATCTGGCACCACACCTTCTACAACGAGCTGCGCGTGGCCCCGGAGGAGCACCCAGTGCTGCTGACCGAGGCCCCCCTGAACCCCAAGGCCAACAGAGAGAAGATGACTCAGGTGAGGCTCGGCCGACGCCCGTGCTCCTCCCGTCCTTTCCCCAGTCATTTTCTGCCCGGCTTGATTTCTGACATTT
+
BBBBBFFFFFFFGFGGGFGGGGFGHDFGGGCDGHBGHGHHGGGGHGHHHEHHFEGGGHHHGHEHEFHHEGHHHGHHFGGHHHHFHFHHGEDEGFGCGGGCGFHHGGGGGGGGHHHHGGHHHHHHHHHHHEGGGGGGGGGGGGHHHHGGGGHGHHGGGGGGGGGGGGGGGGGGGGGGGGGGGGGGFFFFFFFFFFFFFFFFFFFFFFFFFFFFFFFFFFFFFFFFFFFF//BEDAFFF;.BFFBF/;BFFF/
@M05620:45:000000000-G6HP7:1:1101:19295:5616 1:N:0:101
AGATTACTGCAACAGTTCCCCCTGGACCTGGAAAAGTTTCTTGCCTGGCTTACAGAAGCTGAAACAACTGCCAATGTCCTACAGGATGCTACCCGTAAGGAAAGGCTCCTAGAAGACTCCAAGGGAGTAAAAGAGCTGATGAAACAATGGCAAGTAAGTCAGGCATTTCCGCTTTAGCACTCTTGTGGATCCAATTGAACAATTCTCAGCATTTGTACTTGTAACTGACAAGCCAGGGACAAAACAAAGAT
+
CCBCCFFFFFFFGGGGGGGGGGGGHHHHHHHHHHHHHHHHHHHHHHHHHHHHHHHHHHHHHHHHHHHHHHHHHHHHHHHHHHHHHHHHHHHHHHGGGGHHHHHHHHHHGHHHHHHHHHHHHHHGGHGGHHHHHGHHHHHHHHHHHHHHHHHHHGHHHHHHHHFGHHHHHHGGGGGHGGHHHHHHHHHGHHHHGHHHHHGGGGHHHHHHHHHHHHHHHHHHHHHHHHHHGHHHHGGGGGGGGGGGGGGGGGG
@M05620:45:000000000-G6HP7:1:1101:19298:5635 1:N:0:101
AGATTACTGCAACAGTTCCCCCTGGACCTGGAAAAGTTTCTTGCCTGGCTTACAGAAGCTGAAACAACTGCCAATGTCCTACAGGATGCTACCCGTAAGGAAAGGCTCCTAGAAGACTCCAAGGGAGTAAAAGAGCTGATGAAACAATGGCAAGTAAGTCAGGCATTTCCGCTTTAGCACTCTTGTGGATCCAATTGAACAATTCTCAGCATTTGTACTTGTAACTGACAAGCCAGGGACAAAACAAAGAT
+
CCBCCFFFFFFFGGFGGGGGGGGGHHHHHHHHHHHHGHHHHHHHHHHHHHHHHHHHHHHHHHHHHHHHHHHHHHHHHHHHFHHHHHHHHHHHHHGGGGHHHHHHHHHHGHHHHHHHHHHHHHHGGHGGHHHHHGHHHHHHHHHHHHHHHHHHHGHHHHHHHHHHHHHHHHGGGGGHHHHHHHHHHHHGHHHHHHHHHGHHFGHHHHHHGHHHHHHHHHHHHGHHHHHHGGHHHGGGGGGGGGGGGGGGGGF
@M05620:45:000000000-G6HP7:1:1101:14448:5656 1:N:0:101
CATCCTGACCCTGAAGTACCCCATTGAGCATGGCATCGTCACCAACTGGGACGACATGGAGAAGATCTGGCACCACACCTTCTACAACGAGCTGCGCGTGGCCCCGGAGGAGCACCCAGTGCTGCTGACCGAGGCCCCCCTGAACCCCAAGGCCAACAGAGAGAAGATGACTCAGGTGAGGCTCGGCCGACGCCCGTGCTCCTCCCGTCCTTTCCCCAGTCATTTTCTGCCCGGCTTGATTTCGACATTAG
+
BCCCCFFFFFFFGGGGGGGGGGGHHHHHHHHHHHHHHGHHHGHHHGHHHHHHGGGGGHHHHHHHHHHHHHHHHGHHHGGHHHHHHHHHGGGGGHHGGGGGGGHHGGGGGGGGHHHHGGHGHHHHHHHHHHGGGGGGGGGGGGHHHHGGGGHGHHGGGGGGGGGGGGGGGGGGGGGGGGGGGGGGFFFFFFFFFFFFCDFFFFFFFFFEFFFFFFFFFFFFFFFFFFFFFFFFFFCFFFFFFFFFEFDDFF0
@M05620:45:000000000-G6HP7:1:1101:14466:5665 1:N:0:101
CATCCTGACCCTGAAGTACCCCATTGAGCATGGCATCGTCACCAACTGGGACGACATGGAGAAGATCTGGCACCACACCTTCTACAACGAGCTGCGCGTGGCCCCGGAGGAGCACCCAGTGCTGCTGACCGAGGCCCCCCTGAACCCCAAGGCCAACAGAGAGAAGATGACTCAGGTGAGGCTCGGCCGACGCCCGTGCTCCTCCCGTCCTTTCCCCAGTCATTTTCTGCCCGGCTTGATTTCGACATTAG
+
AAAABFFFFFFFGGGGGGGGGGGHHHHHHHHGHHHHHGHHGGHHHGHHHHHHGGGGGHHHHHGHHHHHHHHHHGGHHGGHHHHHHHHHGGGGGHHGGGEFGGHHGGGGGGGGHHHHGGHGHHHHHHHHHHGGGGGGGGGGGGHHHHGGGGHGHHGGGGGGGGGGGGGBFGGGGFGGFFGGGGGGFFFFFFFFFFFF>DDEFFFFFFFEFFFFFFFFFFFFFFFFFFFFFFFFDDFFFCFFFFFBEE.DFB/
@M05620:45:000000000-G6HP7:1:1101:21327:5687 1:N:0:101
AAACCAAGCAGACACTCACCGCTCCCTCGCCACAGGCCAATAGTTTGTCCTCACTGAGTTGGCAACAAGTGGCTGCTGTGGCTGCCATTTTTCTGGTGATGGCCATCAGCTCCGACGAGGTCAGCTGGGGGGCTTTCTTTGTGTAAGCAACGAGAAACCTGAAAGAAGCATTTTTTAACTAAGTCCTGCTGAGTCATTCATGAGTTTTTAGCCGCCTTGCTTCTTCTCACAGACTCTCTACTCTCATGCCA
+
CCCCCCCFCFFFGGGGGGGGGGGGGGHHGGGGGHGHGGHHHHHHHHHHHHHHHHHHHHHHHHHHHHHHHHHHGHGGHGHHHHHGGHHHHHHHHHHHHHHHHGHHHHHHHHHHHGGGGGGGGHGHHHHHGGGGGGGGGGGGGGGGGGFFFFFFFFFFFFFFFFFFFFFFFFFFFFFFFFFFFFFFFFFFFFFFFFFFFFFFFFFFFFFFFFFFFFFFFFFFFFFFFFFFFFFFFFFFFFFFFFFFFFFFFFF
@M05620:45:000000000-G6HP7:1:1101:22035:5706 1:N:0:101
CATCCTGACCCTGAAGTACCCCATTGAGCATGGCATCGTCACCAACTGGGACGACATGGAGAAGATCTGGCACCACACCTTCTACAACGAGCTGCGCGTGGCCCCGGAGGAGCACCCAGTGCTGCTGACCGAGGCCCCCCTGAACCCCAAGGCCAACAGAGAGAAGATGACTCAGGTGAGGCTCGGCCGACGCCCGTGCTCCTCCCGTCCTTTCCCCAGTCATTTTCTGCCCGGCTTGATTTCTGACATTA
+
CCCDCFFFFFFFGGGGGGGGGGGHHHHHHHHHHHHHHGHHHGHHHGHHHHHHGGGGGHHHHHHHHHHHHHHHHGHHHGGHHHHHHHHHGGGGGHHGGGGGGGHHGGGGGGGGHHHHGGHHHHHHHHHHHHGGGGGGGGGGGGHHHHGGGGHGHHGGGGGGGGGGGGGGGGGGGGGGHGGGGGGGFFFFFFFFFFFFCDDFFFFFFFF?DFFFFFFFFFDFFFFFFFFFFEFFDFFFFFFFFFFFFBFFFF0
@M05620:45:000000000-G6HP7:1:1101:13378:5708 1:N:0:101
CATCCTGACCCTGAAGTACCCCATTGAGCATGGCATCGTCACCAACTGGGACGACATGGAGAAGATCTGGCACCACACCTTCTACAACGAGCTGCGCGTGGCCCCGGAGGAGCACCCAGTGCTGCTGACCGAGTCCCCCCTGAACCCCAAGGCCAGCAGAGACAAGATGACTCAGGTGAGGCTCGGCCGACGCCCGTGCTCCTCCCGTCCTTTCCCCCCTCATTTTCTGCCCGGCTTGATTTCTGACATTA
+
1AAAAF@DF>CCGBGFG3FDFG1BFAF1FFA1AFGHFGHCEA1FCEB0FGHGEGGEEF01AFABGEGB11BEGFGHEEECEFDHHH1B/?>>?GF//EEE/EEEE@<CC?/?CGHHC/?<?<11?1?D?<<-<.<1C<>CG.<0C<A:...;CGH..C:C9////:/9090CFFG/FCBF.A..---:=9@@@=--9ABAFFFBB--99--/9///---99-;9;/9//;/E---@---//9BF//;//B/
@M05620:45:000000000-G6HP7:1:1101:21325:5710 1:N:0:101
AAACCAAGCAGACACTCACCGCTCCCTCGCCACAGGCCAATAGTTTGTCCTCACTGAGTTGGCAACAAGTGGCTGCTGTGGCTGCCATTTTTCTGGTGATGGCCATCAGCTCCGACGAGGTCAGCTGGGGGGCTTTCTTTGTGTAAGCAACGAGAAACCTGAAAGAAGCATTTTTTAACTAAGTCCTGCTGAGTCATTCATGAGTTTTTAGCCGCCTTGCTTCTTCTCACAGACTCTCTACTCTCATGCCA
+
BBCCCCBFBFFFGGGGGGGGGGGGGGHHGGGGGHGHGGHHHHHHHHHHHHHHHHHHHHHHGHHHHHHHHGFHGHGGHHHHGHHGGHHHHHHHHHHHHGHHHGHHHHHHHHHHHGGGGGGGGHHHHHHHGGGGGGGGGGGGGGGGGGFFFFFFFFFDFFFFFFFFFFFFFFFFFFFFFFFFFFFFFFFFFFFFFFFFFFFFFFFFFFFFFFFFFFFFFFFFFFFFFFFFFFFFFFFFFFFFFFFFFFFFFFF
@M05620:45:000000000-G6HP7:1:1101:13386:5724 1:N:0:101
CATCCTGACCCTGAAGTACCCCATTGAGCATGGCATCGTCACCAACTGGGACGACATGGAGAAGATCTGGCACCACACCTTCTACAACGAGCTGCGCGTGGCCCCGGAGGAGCACCCAGTGCTGCTGACCGAGGCCCCCCTGAACCCCAAGGCCAACAGAGAGAAGATGACTCAGGTGAGGCTCGGCCGACGCCCGTGCTCCTCCCGTCCTTTCCCCAGTCATTTTCTGCCCGGCTTGATTTCTGACATTA
+
AABCCFFFFFFFGGGGGGGGGGGHHHHHHHHHHHHHHGHHHGHHHGHHHHGHGGGGGHHHGHGHHHHHHHHHHGHHHGGHHHHHHGHGGGGGGHHGGGGGGGHHGGGGGGGGHGHHGGHGHGHHHHHHHHGGGGGGGGGGGGGHHHGGGGHGHHGGGGGGGGGGGGGFGGGGGGGGGGGGGGGGFFFFFAFFFFFFAFFFFFFFFFFEFFFFFFFFFFDFFFFFFFFFFFFFDCAFA-AFFFFFFFFFFF/
@M05620:45:000000000-G6HP7:1:1101:13368:5725 1:N:0:101
CATCCTGACCCTGAAGTACCCCATTGAGCATGGCATCGTCACCAACTGGGACGACATGGAGAAGATCTGGCACCACACCTTCTACAACGAGCTGCGCGTGGCCCCGGAGGAGCACCCAGTGCTGCTGACCGAGGCCCCCCTGAACCCCAAGGCCAACAGAGAGAAGATGACTCAGGTGAGGCTCGGCCGACGCCCGTGCTCCTCCCGTCCTTTCCCCAGTCATTTTCTGCCCGGCTTGATTTCTGACATTT
+
DDDDDFFFFFFFGGGGGGGGGGGHHHHHHHHHHHHHHGHHHGHHHGHHHHHHGGGGGHHHHHHHHHHHHHHHHGHHHGGHHHHHHHHHGGGGGHHGGGGGGGHHGGGGGGGGHGHHGGHHHHHHHHHHHHGGGGGGGGGGGGHHHHGGGGHGHHGGGGGGGGGGGGGGGGGGGGGGHGGGGGGGFFFFFFFFFFFFBFFFFFFFFFFFFFFFFFFFFFFFFFHFFFFFFFFFDFFFFFFFFFFFFBFEFF0
@M05620:45:000000000-G6HP7:1:1101:22724:5726 1:N:0:101
CATCCTGACCCTGAAGTACCCCGGCTTGATTTCTGACATTAGATCGGAAGAGCACACGTCTGAACTCCAGTCACCGGCTATGATCTCGTATGCCGTCTTCTGCTTGAAAAAAAAAAATACAAATGATTACACAATCTCATTATACAACAACTACTCACTCCTTCATTACCTCTGTATACTACTAATTGCTCCACTAGAACATTGCTCATCAGTTTTACCTTTCAATGCCCATCCAAGCCCCCACCCCCACT
+
CBCCCFFFFFFFGGGGGGGGGGGGGGGGHHHHHHHHHHHHGHGHHHGEEFHHHHHHHGHHHGHHHHFHHHHHFGGGGGGGHHHHBGHHFFHHHHGGGHGHHHHHHHHHHHHGGDGF>0222@<?<11111<11<11?11111111111..<111=00/00/00=00=00<0<000000000;;000000<00//0/0000/000000;000:0;000=000000000;0/://.;/:...A-9.9.---..
@M05620:45:000000000-G6HP7:1:1101:22027:5727 1:N:0:101
CATCCTGACCCTGAAGTACCCCATTGAGCATGGCATCGTCACCAACTGGGACGACATGGAGAAGATCTGGCACCACACCTTCTACAACGAGCTGCGCGTGGCCCCGGAGGAGCACCCAGTGCTGCTGACCGAGGCCCCCCTGAACCCCAAGGCCAACAGAGAGAAGATGACTCAGGTGAGGCTCGGCCGACGCCCGTGCTCCTCCCGTCCTTTCCCCAGTCATTTTCTGCCCGGCTTGATTTCTGACATTA
+
BBBBBBFFFFFFGGGGGGGGGGGHHFHHHGHHHHHHHGHHGGHHHGHHHHHHFGGGGHGHHHHHHHHGHHHHHGHHHGGHHHHHHHHHGGGGGHHGGGEFGEHHGGGGGCDFHHHHGGGHHGHHHHHHHHGGGGGGGGGGCEHHHHGGGGHEGHGGGGFFGGDEFFGGBBGEFFGGGGGGGGGGFAAFDCFAFFFC@ADEBFFFFFAEDFFFFBFFFFABFFFFEFFF/;FF?CAFFAFFFFFFB//BFE/
@M05620:45:000000000-G6HP7:1:1101:21231:5736 1:N:0:101
AAACCAAGCAGACACTCACCGCTCCCTCGCCACAGGCCAATAGTTTGTCCTCACTGAGTTGGCAACAAGTGGCTGCTGTGGCTGCCATTTTTCTGGTGATGGCCATCAGCTCCGACGAGGTCAGCTGGGGGGCTTTCTTTGTGTAAGCAACGAGAAACCTGAAAGAAGCATTTTTTAACTAAGTCCTGCTGAGTCATTCATGAGTTTTTAGCCGCCTTGCTTCTTCTCACAGACTCTCTACTCTCATGCCA
+
CDCCCCCFDFFFGGGGGGGGGGGGGGHHGGGGGHHHGGHHHHHHHHHHHHHHHHHHHHHHHHHHHHHHHHHHGHGGHHHHHHHGGHHHHHHHHHHHHHHHHHHHHHHHHHHHHGGGGGGGGHHHHHHHGGGGGGGGGGGGGGGGGGFFFFFFFFFFFFFFFFFFFFFFFFFFFFHFFFFFFFFFFFFFFFFFFFFFFFFFFFFFFFFFFFFFFFFFFFFFFFFFFHFFFFFFFFFFFFFFHFFFFFFFFFF
@M05620:45:000000000-G6HP7:1:1101:21212:5740 1:N:0:101
AAACCAAGCAGACACTCACCGCTCCCTCGCCACAGGCCAATAGTTTGTCCTCACTGAGTTGGCAACAAGTGGCTGCTGTGGCTGCCATTTTTCTGGTGATGGCCATCAGCTCCGACGAGGTCAGCTGGGGGGCTTTCTTTGTGTAAGCAACGAGAAACCTGAAAGAAGCATTTTTTAACTAAGTCCTGCTGAGTCATTCATGAGTTTTTAGCCGCCTTGCTTCTTCTCACAGACTCTCTACTCTCATGCCA
+
AABBBAACAFFFGGGGGGGGGGGFGGFGGGGGGHHHGGHAGGHGHHHHHHHHHHHHHGGHFFHHHHHHHGHHGHGGHFHHHHHEFHFHFHDFFBGEGHF4FGFHGHFGHHHHHEEGCE@DAFBHHDHGGGGGGGGGFFFGGGGGGF/BFFFFFFFBFFF/AFFFFFFFBFFFFFFFEFFFFFFFFF/FFBFF./999BFFFBB9FFFFFF/FFDADFFFFFFFFFFBBBFFFFFFFFFFFFFFFBF9FFF/
@M05620:45:000000000-G6HP7:1:1101:13380:5741 1:N:0:101
CATCCTGACCCTGAAGTACCCCATTGAGCATGGCATCGTCACCAACTGGGACGACATGGAGAAGATCTGGCACCACACCTTCTACAACGAGCTGCGCGTGGCCCCGGAGGAGCACCCAGTGCTGCTGACCGAGGCCCCCCTGAACCCCAAGGCCAACAGAGAGAAGATGACTCAGGTGAGGCTCGGCCGACGCCCGTGCTCCTCCCGTCCTTTCCCCAGTCATTTTCTGCCCGGCTTGATTTCTGACATTA
+
BBCCCFFFFFFFGGGGGFGGGGGHHHHHHHHHHHHHHGHHHGHHHGHHHHHHGGGGGHHHHHHHHHHHHHHHHGHHHGGHHHHHHHHHGGGGGHHGGGGGGGHHGGGGGGGGHHHHGGHGHHFHHHHHHHGGGGGGGGGGGGHHHHGGGGHGHHGGGGGGGGGGGGGGGGGGGGGGGGGGGGGGFFFFFFFFFFFFDDDFFFFFFFDFFFDFFFFFFFFFFFFFFFFFFFFFFFFDBF.FFFFFFBFFFF0
@M05620:45:000000000-G6HP7:1:1101:21247:5744 1:N:0:101
AAACCAAGCAGACACTCACCGCTCCCTCGCCACAGGCCAATAGTTTGTCCTCACTGAGTTGGCAACAAGTGGCTGCTGTGGCTGCCATTTTTCTGGTGATGGCCATCAGCTCCGACGAGGTCAGCTGGGGGGCTTTCTTTGTGTAAGCAACGAGAAACCTGAAAGAAGCATTTTTTAACTAAGTCCTGCTGAGTCATTCATGAGTTTTTAGCCGCCTTGCTTCTTCTCACAGACTCTCTACTCTCATGCCA
+
AAAABABFBFFFGGGGGGGGGGFEGFGHGGGGGHHHGGGHHFHGFHHHHHGHHHHHHHAFGGHHGHHGHFHHGHGGHHHHHHHGGHHHHHHHHHFHHHGFHHHHHHHHHGGHHGGGGGGGGHGFHHHHG?GFGGGGGFGGGFGGGGFFFFFFFFFFFFFFFFFFFFFFFFFFFFFFFFFFFFFFFFFFFFFFFFFFFFFFFFFFFFFFFFBFFFFFBFFFFFFFFFFFFFFFBFFFFFFFFFFFFEFBFF9
@M05620:45:000000000-G6HP7:1:1101:21227:5757 1:N:0:101
AAACCAAGCAGACACTCACCGCTCCCTCGCCACAGGCCAATAGTTTGTCCTCACTGAGTTGGCAACAAGTGGCTGCTGTGGCTGCCATTTTTCTGGTGATGGCCATCAGCTCCGACGAGGTCAGCTGGGGGGCTTTCTTTGTGTAAGCAACGAGAAACCTGAAAGAAGCATTTTTTAACTAAGTCCTGCTGAGTCATTCATGAGTTTTTAGCCGCCTTGCTTCTTCTCACAGACTCTCTACTCTCATGCCA
+
AAABCCCFCFFFGGGGGGGGGGGGGGHHGGGGGHHHGGHHHGHHHHHHHHHHHHHHHHHHHHHHHHHHHGFHGHGGHHHHHHHGGHHHHHHHHHHHHHHHHHHHHHHHHHHHHGGEFGGGDGHHHHHHGGGGGGGGGGGGGGGGGGFFFFFFFFFFFFFFFFFFFFFFFFFFFFFFFFFFFFFFFFFBFFFFFFFEFFFFFFFFFFFFFFFFFDDFFFFFFFFFFFFFFFFFFFFFFFFFFFFFFFFFFFB
@M05620:45:000000000-G6HP7:1:1101:20886:5765 1:N:0:101
CATCCTGACCCTGAAGTACCCCATTGAGCATGGCATCGTCACCAACTGGGACGACATGGAGAAGATCTGGCACCACACCTTCTACAACGAGCTGCGCGTGGCCCCGGAGGAGCACCCAGTGCTGCTGACCGAGGCCCCCCTGAACCCCAAGGCCAACAGAGAGAAGATGACTCAGGTGAGGCTCGGCCGACGCCCGTGCTCCTCCCGTCCTTTCCCCAGTCATTTTCTGCCCGGCTTGATTTCTGACATTT
+
DDDDDFFFFFFFGGGGGGGGGGGHHHHHHHHHHHHHHGHHHGHHHGHHHHHHGGGGGHHHHGHHHHHHHHHHHGHHHGGHHHHHHHHHGGGGGGHGGGGGGGHHGGGGGGGGHHHHGGHGHHHHHHHHHHGGGGGGGGGGGGHHHHGGGGHGHHGGGGGGGGGGGGGGGGGGGGGGGGGGGGGGFFFFFFFFFFFFCFFFFFFFFFFEFFFFFFFFFFFFFFFFFFFFFFFFFFFFFFFFFFFFFFF0BF0
@M05620:45:000000000-G6HP7:1:1101:21084:5766 1:N:0:101
AGATTACTGCAACAGTTCCCCCTGGACCTGGAAAAGTTTCTTGCCTGGCTTACAGAAGCTGAAACAACTGCCAATGTCCTACAGGATGCTACCCGTAAGGAAAGGCTCCTAGAAGACTCCAAGGGAGTAAAAGAGCTGATGAAACAATGGCAAGTAAGTCAGGCATTTCCGCTTTAGCACTCTTGTGGATCCAATTGAACAATTCTCAGCATTTGTACTTGTAACTGACAAGCCAGGGACAAAACAAAGAT
+
BBABCFFFFFFFGGGGGGGGGGGGHHHHGHHHHHHHGHHHHHHHHHHGHHHHHHHGHHHHHHHHHHHHHHHHHHHHHHHHHHHHGFHHHHHHHHGGGGHHHHHHGHHHGHHHHHHHHHHHHHHGGEFEFHHHHGHHHHHHHHHHHHHHHFHGHGHFHHHHHHGGHHHHHHGGGGGFHHHHHHHHHHHGFHHHHFHHGFHHHHHHHHHGGFHHHHHHHGHHHHHHHGGHBGGHHGFGGGEGGGGGGGGGGGF
@M05620:45:000000000-G6HP7:1:1101:7913:5767 1:N:0:101
AGATTACTGCAACAGTTCCCCCTGGACCTGGAAAAGTTTCTTGCCTGGCTTACAGAAGCTGAAACAACTGCCAATGTCCTACAGGATGCTACCCGTAAGGAAAGGCTCCTAGAAGACTCCAAGGGAGTAAAAGAGCTGATGAAACAATGGCAAGTAAGTCAGGCATTTCCGCTTTAGCACTCTTGTGGATCCAATTGAACAATTCTCAGCATTTGTACTTGTAACTGACAAGCCAGGGACAAAACAAAGAT
+
BB@BBFFFFF4FGGGFGGGGGGGFEHHHHGHHHHHHHHHHHHHHHHHGHHHHHHHHGHHHHHHHHGHHHHHHHHHHHHHHHHGHHGHHHHBHHHGGGGHGGFFGGHEHFFHHHEGFGGHHGHHGGFGGFHHHGGHHHHHHHHHHHHHHHHHHHGHHHHHHHHHHHHHHHHGGGGGHHHHHHHHHHHHGHHHHFHHHGHGHHHHHHHHHGFHHHHHHHHHHHHHHHHHHFHEGHGGGEGEEGGFGGGGGGGC
@M05620:45:000000000-G6HP7:1:1101:7894:5775 1:N:0:101
AGATTACTGCAACAGTTCCCCCTGGACCTGGAAAAGTTTCTTGCCTGGCTTACAGAAGCTGAAACAACTGCCAATGTCCTACAGGATGCTACCCGTAAGGAAAGGCTCCTAGAAGACTCCAAGGGAGTAAAAGAGCTGATGAAACAATGGCAAGTAAGTCAGGCATTTCCGCTTTAGCACTCTTGTGGATCCAATTGAACAATTCTCAGCATTTGTACTTGTAACTGACAAGCCAGGGACAAAACAAAGAT
+
BBBBBFFFFFFFGGGGGGDGGGGFFGHHHHHHHHHHHHHHHHHHHHHHHHHHHHHHHHHHHHHHHHHHHHHHHHHFHHHHGHGHHGHHHH5GHHGGGGHHHHHGFGHHGHHHHHHGHHHHHGHGGGGGHHHHHGHHHHHHHDGHHHGHHHHHHGHHHHHHHHHHHHHHHHGGGGGGHHGHHHHHHHHGGHHHHHHHHFGFHHHHHHHHHHHHHHHHHHHHHHHHHHHFGHHHGGF.EDFGGGGGGGGGGGG
@M05620:45:000000000-G6HP7:1:1101:6924:5775 1:N:0:101
TACCTGTACTGGGGAAGCATTTGAATATCCCCCCATGGTGATGGGGACGGAGAACTGCTCCATAAACACAGGCAACGTGCCTAACTTTCCCGGGAAGATGAAGTCAAAGAGCGACCACAGCTCTCGGAGGTTATTTTGCATCGGTGAGCCAGACAGAATGATCCGATGAGGGGTGCGAAACTATTTGAGGAAAGGAAGCACCTTTTTATTAAATTTACCTTTTAGCAATCGCCATTCCTACCCTAAAGATC
+
AAABBFFFFFFFGGGGGGGGGGHGFGHHHHHGGGGHHHGHHHHHHGGGGGGGGHHHHHHHHHHHHHHGHHHHGHHHGHHHHHHHHHHHHHHGGGGGGHHGHGHHHHHHHHGHGGGGGHHHHHHHHGGGGGCHHHHHHHHFHHGGGGGHHHHHHGHHHHHHHHHHHGGGHFFDG:CGGFCGGGGGGGGGGGFGGGFFGFGBFEFFFFFFFFFFFFFFFFFFFFFFFEFEFFEFFFFFFFFFFFFFFFFFFFF
@M05620:45:000000000-G6HP7:1:1101:7911:5785 1:N:0:101
AGATTACTGCAACAGTTCCCCCTGGACCTGGAAAAGTTTCTTGCCTGGCTTACAGAAGCTGAAACAACTGCCAATGTCCTACAGGATGCTACCCGTAAGGAAAGGCTCCTAGAAGACTCCAAGGGAGTAAAAGAGCTGATGAAACAATGGCAAGTAAGTCAGGCATTTCCGCTTTAGCACTCTTGTGGATCCAATTGAACAATTCTCAGCATTTGTACTTGTAACTGACAAGCCAGGGACAAAACAAAGAT
+
CCCCCFFFFFFFGGGGGGGGGGGGFHHHHHHHHHHHHHHHHHHHHHHHHHHHHHHHHGHHHHHHHHHHHHHHGHHHHHHHHHHHHHHHHHFHHHGGGGHHHHGGFGHHGHHHHHFGHHHHHGHGGHGGHHHHHGHHHHHHHHHHHHHHHHHHHGHHHHHHHHHHHHHHHHGGGGGHHHHHHHHHHHHGHHHHHHHHHHHHHHHHHHHHHHHHHHHHHHHHGHHHHHHGHHHHHGGFGGGGGGGGGGGGGGF
@M05620:45:000000000-G6HP7:1:1101:15876:5789 1:N:0:101
AAACCAAGCAGACACTCACCGCTCCCTCGCCACAGGCCAATAGTTTGTCCTCACTGAGTTGGCAACAAGTGGCTGCTGTGGCTGCCATTTTTCTGGTGATGGCCATCAGCTCCGACGAGGTCAGCTGGGGGGCTTTCTTTGTGTAAGCAACGAGAAACCTGAAAGAAGCATTTTTTAACTAAGTCCTGCTGAGTCATTCATGAGTTTTTAGCCGCCTTGCTTCTTCTCACAGACTCTCTACTCTCATGCCA
+
CCCCCCCFCFFFGGGGGGGGGGGGGGHHGGGGGHHHGGHHHHHHHHHHHHHHHHHHHHGHHHHHHHHHHGHHGHGGHHGHHHHGGHHHHHHHHHHHHHHHHHHHHHHHHHHHHGGGGGGGGHHHHHHHGGGGGGGGGGGGGGGGGGFFFFFFFFFFFFFFFFFFFFFFFFFFFFFFFFFFFFFFFFFFFFFFFFFFFFFFFFFFBFFFFFFFFFFFFFFFFFFFFFFFFFFFFFFFFFFFFFFFFFFFFFF
@M05620:45:000000000-G6HP7:1:1101:6908:5790 1:N:0:101
TACCTGTACTGGGGAAGCATTTGAATATCCCCCCATGGTGATGGGGACGGAGAACTGCTCCATAAACACAGGCAACGTGCCTAACTTTCCCGGGAAGATGAAGTCAAAGAGCGACCACAGCTCTCGGAGGTTATTTTGCATCGGTGAGCCAGACAGAATGATCCGATGAGGGGTGCGAAACTATTTGAGGAAAGGAAGCACCTTTTTATTAAATTTACCTTTTAGCAATCGCCATTCCTACCCTAAAGATC
+
A?AABFFFFFFFCEGFEGGGGGHHHHHHHHFFEGFFHFFGGEFFHGEEGGFGFHHHHHHHFFHFFHH5FHHHEHHGGGCFGGGHHHHHHHHGGGCEGGHGGGHHFGHHHHGGGGGGCGHGGHHHFD/ACC??GHHHHHB1FG?GGGGHHHHHFGHHGFHGFHHHFDEFHBC.@;AEA9BCGFGGGGFGEF0/B9;FF?ABBAFF/BFEFFFFFFFFFFBFFFFFFBF/;F?AADABBFFFB.:BFBFFFFB
@M05620:45:000000000-G6HP7:1:1101:7717:5795 1:N:0:101
AAACCAAGCAGAGACTCACCGCTCCCTCGCCACAGGCCAATAGTTTGTCCTCACTGAGTTGGCAACAAGTGGCTGCTGTGGCTGCCATTTTTCTGGTGATGGCCATCAGCTCCGACGAGGTCAGCTGGGGGGCTTTCTTTGTGTAAGCAACGAGAAACCTGAAAGAAGCATTTTTTAACTAAGTCCTGCTGAGTCATTCATGAGTTTTTAGCCGCCTTGCTTCTTCTCACAGACTCTCTACTCTCATGCCA
+
AAAB?AAFBFFFGGGGGGGGFGGFGGHBEGGGGHFEFGHGHBGFGHHHHHGHHHHHHHHHGFHGHHHHHDGHGHFGHHHCGGHEGHHFHHHHGHHHHHFHHHHHHGHHHHFHHGGGFECGBGHHHHHHGGGGGGGGFGGGGGGGGGFFFFFFFFFFFFFFFFFFFFFFFFFFFFFFFFFFFFFFFFFFFFFFFFFFFFFFFFFFFFFFFFFFFFFFFFFFFFFFFFFFFFFFFFFFFFFFFFFFFFFFFFF
@M05620:45:000000000-G6HP7:1:1101:22087:5814 1:N:0:101
AGATTACTGCAACAGTTCCCCCTGGACCTGGAAAAGTTTCTTGCCTGGCTTACAGAAGCTGAAACAACTGCCAATGTCCTACAGGATGCTACCCGTAAGGAAAGGCTCCTAGAAGACTCCAAGGGAGTAAAAGAGCTGATGAAACAATGGCAAGTAAGTCAGGCATTTCCGCTTTAGCACTCTTGTGGATCCAATTGAACAATTCTCAGCATTTGTACTTGTAACTGACAAGCCAGGGACAAAACAAAGAT
+
CCBCCFFFFFFFGGGGGGGGGGGGHHHHHHHHHHHHGHHHHHHHHHHHHHHHHHHHHHHHHHHHHHHHHHHHGHHHHHHHHHHHHHHHHHHHHHGGGGHHHHHHHHHHGHHHHHHGHHHHHHHGGEGGHGHHHGHHHHHGHHHHHHHHHHHHHGHHHHHHHHHHHHHHHHGGGGGHGHGHHHHHHGHGHHHHHFHHHHHGFGHHHHHGHHHHHHHHHHHHHHHHHHHHHHGHHGGGGGGGGGGGGGGGGGF
@M05620:45:000000000-G6HP7:1:1101:12680:5815 1:N:0:101
CATCCTGACCCTGAAGTACCCCATTGAGCATGGCATCGTCACCAACTGGGACGACATGGAGAAGATCTGGCACCACACCTTCTACAACGAGCTGCGCGTGGCCCCGGAGGAGCACCCAGTGCTGCTGACCGAGGCCCCCCTGAACCCCAAGGCCAACAGAGAGAAGATGACTCAGGTGAGGCTCGGCCGACGCCCGTGCTCCTCCCGTCCTTTCCCCAGTCATTTTCTGCCCGGCTTGATTTCTGACATTA
+
CBCCCFFFFFFFGGGGGGGGGGGHHHHHHHHHHHHHHGHHHGHHHGHHHHHHGGGGGHHHHHHHHHHHHHHHHGHHHGGHHHHHHHHHGGGGGHHGGGGGGGHHGGGGGGGGHHHHGGHGHHHHHHHHHHGGGGGGGGGGGGHHHHGGGGHGHHGGGGGGGGGGGGGGGGGGGGFGGGGGGGGGFFFFFFFFFFFFDFFFFFFFFFFFFFFFFFFFFFDFFFFFFFFFFFFFFFFFFAFFFFFFFFFFFF0
@M05620:45:000000000-G6HP7:1:1101:12668:5836 1:N:0:101
CATCCTGACCCTGAAGTACCCCATTGAGCATGGCATCGTCACCAACTGGGACGACATGGAGAAGATCTGGCACCACACCTTCTACAACGAGCTGCGCGTGGCCCCGGAGGAGCACCCAGTGCTGCTGACCGAGGCCCCCCTGAACCCCAAGGCCAACAGAGAGAAGATGACTCAGGTGAGGCTCGGCCGACGCCCGTGCTCCTCCCGTCCTTTCCCCAGTCATTTTCTGCCCGGCTTGATTTCTGACATTA
+
BAABBBFFFFFFGGGGGFGGGGGHHHFHHHHHHHHHHGHHHGHHHGHHHHGHGGGGGHHHHHHHGGHHHGHHHGHHAFGHHHHEHHHHGGGGGHHGGGEGGGHHGGGGGGGGHHHHGGHGHHHHHHHFHHGGGGGGGGGGFGHHHHGGGGEGHGGGGGGGGGGEGGGFFGGGGGFGCFFGGG?FFFFFCFFFCFFB-ADFFFFFFFF.AA;FFFFFFFFBFFFFFFFFFFFFFFFFFFFEFFFFEBBFFF/
@M05620:45:000000000-G6HP7:1:1101:22079:5837 1:N:0:101
AGATTACTGCAACAGTTCCCCCTGGACCTGGAAAAGTTTCTTGCCTGGCTTACAGAAGCTGAAACAACTGCCAATGTCCTACAGGATGCTACCCGTAAGGAAAGGCTCCTAGAAGACTCCAAGGGAGTAAAAGAGCTGATGAAACAATGGCAAGTAAGTCAGGCATTTCCGCTTTAGCACTCTTGTGGATCCAATTGAACAATTCTCAGCATTTGTACTTGTAACTGACAAGCCAGGGACAAAACAAAGAT
+
BBBBBFFFFFFFGGGGGGGGGGGGHHHHHHHHHHHHGHHHHHHHHHHHHHHHHHFHHGHHHHHHHHHHHHHHHHHHHHHHHGHHHHHHHHHHHHGGGGHHHHHHHHHHGHHHBGHHHHHHHHHGGGGGHDFHHFHHHHHHHHHHHHHHHHHGHGHHHHHHHHHGFHHHHHGGGGGHGHHHHHHHHHHGHHHHGFHHHHHGGHHHHHHHFGHHHHHHHFHHHHGHHHEHHHHFHGFFEGGGGGGGGGGGGFC
@M05620:45:000000000-G6HP7:1:1101:7671:5854 1:N:0:101
AGATTACTGCAACAGTTCCCCCTGGACCTGGAAAAGTTTCTTGCCTGGCTTACAGAAGCTGAAACAACTGCCAATGTCCTACAGGATGCTACCCGTAAGGAAAGGCTCCTAGAAGACTCCAAGGGAGTAAAAGAGCTGATGCAACAATGGCAAGTAAGTCAGGCATTTCCGCTTTAGCACTCTTGTGGATCCAATTGAACAATTCTCAGCATTTGTACTTGTAACTGACAAGCCAGGGACAAAACAAAGAT
+
BBBBBFFFFFBFGFGGGGGGGGGGHFHHHHHHHHFGGHHHHHHHHHHHHHHHHHHHGHHHHHHHHHHHHHHHHHHHHHHHFHHGHHHHHHHHHHGGE1GHHF?FFGHHGHHHHFGHHHHH3FHGGHGGF4FGHFHHHHGHH3BGHHHHHHHFFGHHHHHHHHHHHHHHHHGGGGGHHHHHHHHHHFHGG1FGGHHHGFFFHHHHHHHBHHHHHHHHHHHHHFH0GHHGGHGHHGFFGGEG.9B9CEFAFFF
@M05620:45:000000000-G6HP7:1:1101:7677:5873 1:N:0:101
AGATTACTGCAACAGTTCCCCCTGGACCTGGAAAAGTTTCTTGCCTGGCTTACAGAAGCTGAAACAACTGCCAATGTCCTACAGGATGCTACCCGTAAGGAAAGGCTCCTAGAAGACTCCAAGGGAGTAAAAGCGCTGATGCAACAATGGCAAGTAAGTCAGGCATTTCCGCTTTAGCACTCTTGTGGATCCAATTGCACAATTCTCAGCATTTGTACTTGTAACTGACAAGCCAGGGACCAAACAAAGAT
+
BBBBBFFFFFDFGGGGGGGGGGGFHFGHHFGF3GCHHHHHHHHHHHHHHHH3GHEHHHGHFGHHHHGHHHHH3FGAGHHHBGGCGGHEFGHHHHGGE1GB@C3FGFGHGHFHGGHFGHHH3?FFGHGGHFHFH0EFGGFHHBGGHHEGHFGG2FGHHHHHFGCFAGHHHHGGGGGF1FGGHHHHFHGDHHHHH0GHFFDF0<DHHHHC:CHHHHHHFCGHFHCCGHH0FGFGEEFAEDAE.;9AAA..CBF
@M05620:45:000000000-G6HP7:1:1101:21068:5873 1:N:0:101
CATCCTGACCCTGAAGTACCCCATTGAGCATGGCATCGTCACCAACTGGGACGACATGGAGAAGATCTGGCACCACACCTTCTACAACGAGCTGCGCGTGGCCCCGGAGGAGCACCCAGTGCTGCTGACCGAGGCCCCCCTGAACCCCAAGGCCAACAGAGAGAAGATGACTCAGGTGAGGCTCGGCCGACGCCCGTGCTCCTCCCGTCCTTTCCCCAGTCATTTTCTGCCCGGCTTGATTTCTGACATTT
+
BBBBBFFFFFFFGGGGGGGGGGGHHHFHGGHHHHHHHGHHHGHEFFHHHHHHGGGGGHHHHHHGHHHHHHHHHGHHHGGHHHHHHHHHGGGGGHHGGGGGGGHHGGGGGGGGHHHHGGHGHHHHHHHGHHGFGGGGGGGGGGHHHHGGGDHGHHEGGGGGGGGGFFFGGFGGGGGGGGGGGGGGFFFFFFFFFFFF@DFFFFFFFFFFFFFFFFFFFBDFFBFFFFFFFFFFFFFFFFFFFFFFFFFFFF/
@M05620:45:000000000-G6HP7:1:1101:17649:5937 1:N:0:101
CATCCTGACCCTGAAGTACCCCATTGAGCATGGCATCGTCACCAACTGGGACGACATGGAGAAGATCTGGCACCACACCTTCTACAACGAGCTGCGCGTGGCCCCGGAGGAGCACCCAGTGCTGCTGACCGAGGCCCCCCTGAACCCCAAGGCCAACAGAGAGAAGATGACTCAGGTGAGGCTCGGCCGACGCCCGTGCTCCTCCCGTCCTTTCCCCAGTCATTTTCTGCCCGGCTTGATTTCTGACATTT
+
BBCBCFFFFFFFGGGGGGGGGGEHHHHGHHHHHHFHHGHHHGHBFFHHHHHHGGGEGHHFHHHHGHHHHHHCGGGHEGGHHHHHHHEGGEGGGHHGGGGGGGHHGGFGGGGGHHHHGGHHHGHHHHHHHHGCGGGGGGGGGGFFHHGGD?HGHH?EGEGFGEGG/BBFGBFGGGGGGFGGGGGGFFFFFFFFFFFFDADEFFFFFFFFFFFFFFFFFFFFFFFFFFFFFFFEDDCFFF.FFFFFFBFEFF/
@M05620:45:000000000-G6HP7:1:1101:9446:5941 1:N:0:101
TACCTGTACTGGGGAAGCGTGTAGCAATCGCCATTCCTACCCTAAAGATCGGAAGAGCACACGTCTGAACTCCAGTCACCGGCTATGATCTCGTATGCCGTCTTCTGCTTGAAAAAAAAAAAAACCGTGGAGACTTTTTCTCGGCTCGTCCGCTCACCTGAGATTATGACGTGCACGAACCCTTCATCGTTCCTGTCCCTAACAGACCCCCGTGTTATCACTCCGTATTCGACACTGCAACTCTCCAACCT
+
BBBBBFFFFFFFGCGGEGGGGGHGGHHHHEFFEFHHHHHHHHHHGHHHHHCEEG1GGGFHHHEHGHFGHHHHHGGHHHHHGEGG?GHDHHHHHGGHFGHFEEGGHHFHHHFHEG30@CG?/////.-..-..1.1<000<00..<<.-:..-:.-.0;;///00009000...9.0...9-..;./9//.;..////////.;/;/....--9.999////9/..9..//./9.-9/9/////////9/.9
@M05620:45:000000000-G6HP7:1:1101:17630:5941 1:N:0:101
CATCCTGACCCTGAAGTACCCCATTGAGCATGGCATCGTCACCAACTGGGACGACATGGAGAAGATCTGGCACCACACCTTCTACAACGAGCTGCGCGTGGCCCCGGAGGAGCACCCAGTGCTGCTGACCGAGGCCCCCCTGAACCCCAAGGCCAACAGAGAGAAGATGACTCAGGTGAGGCTCGGCCGACGCCCGTGCTCCTCCCGTCCTTTCCCCAGTCATTTTCTGCCCGGCTTGCTTTCTGACCTTT
+
AAABBFFFFFF>AGGFGGGGGGGGHGFGG4AGHHHGGFHHGEFEFEHHF2FFEEEAFHGGGF1BBGGFF5B?GFHHEGEGHHHHHGEGE?EEGHHEGGF@EEHHGGGGGGC?GFHHGFHHHGHHHHGFGHG-@CGGGGGGGGFBGHGGCEGGHHEGGFGGGGGGFGEGGGGGGGGGGGFGGGGGFFFFDFFFFFFAB.DFFFFFFFFADFFFFFFFFFDFFBFFFFFFFFFFDFCFFA9BFFEB//B/;B/
@M05620:45:000000000-G6HP7:1:1101:8405:5942 1:N:0:101
CATCCTGACCCTGAAGTACCCCATTGAGCATGGCATCGTCACCAACTGGGACGACATGGAGAAGATCTGGCACCACACCTTCTACAACGAGCTGCGCGTGGCCCCGGAGGAGCACCCAGTGCTGCTGACCGAGGCCCCCCTGAACCCCAAGGCCAACAGAGAGAAGATGACTCAGGTGAGGCTCGGCCGACGCCCGTGGTCCTCCCGTCCTTTCCCCAGTCATTTTCTGCCCGGCTTGATTTCTGACATTT
+
BBBBBFFBFFFFGFFGGGGGGGGHHFDGGEGHHHCGHGHHHGHFGGHGFHHHGGGEFGHAFF1FFGHHHHHHHGAGCEGHHHHFHHHHGEGGGHHGGGGG?EHHGGGFGGGGHHHHGEHHGHHHHHGFHHF<ADGGGGGGGGCCGHGG?.GFEH.;C9F9BBD?9C/CGBFGGEFGGFFFGGGGC=FFA-BFFFFA9.-;BFFFFFFADD?FFFFFFFAFFBFFFFFFFBBE?===D9.;BFBF//;/;B/
@M05620:45:000000000-G6HP7:1:1101:8416:5957 1:N:0:101
CATCCTGACCCTGAAGTACCCCATTGAGCATGGCATCGTCACCAACTGGGACGACATGGAGAAGATCTGGCACCACACCTTCTACAACGAGCTGCGCGTGGCCCCGGAGGAGCACCCAGTGCTGCTGACCGAGGCCCCCCTGAACCCCAAGGCCAACAGAGAGAAGATGACTCAGGTGAGGCTCGGCCGACGCCCGTGCTCCTCCCGTCCTTTCCCCAGTCATTTTCTGCCCGGCTTGATTTCTGACATTT
+
BBBBBFFFFFFFGGGGGGGGGGGHHHHHGGHHHHHHHGHHHGHHFGHHHHHHGGGEGHHHHHHHHHHHHHHHHGHHHGGHHHHHHHHHGGGGGHHGGGGGGGHHGGGGGGGGHHHHGGHHHHHHHHHGHHGFGGGGGGGGGGHHHHGGGDEGHHAEGEGFGGGGFFGGGGGGGGGGGGGGGGGGFFFFFFFFFFFF:.AFFFFFFFFFDFAFFFFFFFDFFBFFFFFFFFFFFAAFFA.BFFFFB:B/BF/
@M05620:45:000000000-G6HP7:1:1101:8398:5961 1:N:0:101
CATCCTGACCCTGAAGTACCCCATTGAGCATGGCATCGTCACCAACTGGGACGACATGGAGAAGATCTGGCACCACACCTTCTACAACGAGCTGCGCGTGGCCCCGGAGGAGCACCCAGTGCTGCTGACCGAGGCCCCCCTGAACCCCAAGGCCAACAGAGAGAAGATGACTCAGGTGAGGCTCGGCCGACGCCCGTGCTCCTCCCGTCCTTTCCCCAGTCATTTTCTGCCCGGCTTGATTTCTGACATTT
+
BBBABFBFFFFFGCGGGGGGGGAGHH5EGBGGHHHHHGHHGFHD2EGGFGGGEEGEGHH3FGHGGHHHHHHCGGHHEGGHHHHHHEGHGGGGGHHGGGGGGGHHGGCBDG?DGGHHG/FG1FGGHH?1?GD->-CFGGGGGG/0CGGG..GGHHEEGGG/F/C?FGFFGGGGGGGGGGBAFEEGBBFF-BB?BBBB9.AEBFFFBEFEFDDFFFFFFF.BFBFBFFFFBBFFFB?BB;.BBBFFFBF;BF/
@M05620:45:000000000-G6HP7:1:1101:14570:5968 1:N:0:101
AGATTACTGCAACAGTTCCCCCTGGACCTGGAAAAGTTTCTTGCCTGGCTTACAGAAGCTGAAACAACTGCCAATGTCCTACAGGATGCTACCCGTAAGGAAAGGCTCCTAGAAGACTCCAAGGGAGTAAAAGAGCTGATGAAACAATGGCAAGTAAGTCAGGCATTTCCGCTTTAGCACTCTTGTGGATCCAATTGAACAATTCTCAGCATTTGTACTTGTAACTGACAAGCCAGGGACAAAACAAAGAT
+
AAAABFFFFFFFGGGGGGGGGGGGHHHHHHHHCHHHHHHHHHHHHHHHHHHHHHHHHHHHHHHHHGHHHHHHGHHHHHHHHHHHHHHHHHHHHHGGGDGHFH3FHHHHGHHHHHHFHHHHHFHGE?FFHHGHHEHHHHHHHHHHHHHHHHHHHGHHHHHHHHHHHHHHHHGGGGGFDHHHHHHHHHHGGHHHHCGHH0GFGGHHHHHHHHHHHHHHHGHHHGHHHHHFFHGHHGGGEGGGGGGGGGGFGFF
@M05620:45:000000000-G6HP7:1:1101:15894:5969 1:N:0:101
TACCTGTACTGGGGAAGCATTTGAATATCCCCCCATGGTGATGGGGACGGAGCACTGCTCCATAAACCCAGGCAACGTGCCTAACTTTCCCGGGAAGATGAAGTCAAAGAGCGACCACAGCTCTCGGAGGTTATTTTGCATCGGTGAGCCAGACAGAATGATCCGATGAGGGGTGCGAAACTATTTGCGGAAAGGAAGCACCTTTTTATTACATTTACCTTTTAGCAATCGCCATTCCTACCCTAACGATC
+
AAABBFFFFFFFCEFEEG4FGGGBFHHHHHHGGGEGCGHHGGGHAFEFEC1E0AFGFGHHH3G535B3?1?1GH1GEHHHHHHHHHHHHHHEEG//E0FD433GFB4FD3CGC?BC/?/@GHHHHGC/@?FH1?GHHHH1FGEAE..FGHGHFGCGCCGHBGHHH.CABCF?DGGG@.--;F0CFGF0;----9A./AEBFFFFFFF.BF9//;BF/BFFFFF/BFF/FFEFD.;FFFF/BFFFF..;.AE
@M05620:45:000000000-G6HP7:1:1101:24775:5973 1:N:0:101
AAACCAAGCAGACACTCACCGCTCCCTCGCCACAGGCCAATAGTTTGTCCTCACTGAGTTGGCAACAAGTGGCTGCTGTGGCTGCCATTTTTCTGGTGATGGCCATCAGCTCCGACGAGGTCAGCTGGGGGGCTTTCTTTGTGTAAGCAACGAGAAACCTGAAAGAAGCATTTTTTAACTAAGTCCTGCTGAGTCATTCATGAGTTTTTAGCCGCCTTGCTTCTTCTCACAGACTCTCTACTCTCATGCCA
+
A?ABABBFBFFFGGGGGGGGGGGGGGHHGGGGGGHHGGCCFFGHHHHHHHHHHHHHHHFGHHHHHHAFHHHHGHGGHHHHHHHGGHEHHHHHHHHHHGHHGHHHGHHHHHHHHGGGGEDGGHHHHHHFGGGGGGGGGGGGGFGGFFFFFFFFEFFFFFFFFFF/FFFFFFFFFFFF.BFFFFFFFFFFEFBFAFFFFFFFFFFFFFFFF?FFFFFFFFFFFFFFFFFFFFBFBFFFFFFFFBFFFFFBEF/
@M05620:45:000000000-G6HP7:1:1101:24752:5973 1:N:0:101
AAACCAAGCAGACACTCACCGCTCCCTCGCCACAGGCCAATAGTTTGTCCTCACTGAGTTGGCAACAAGTGGCTGCTGTGGCTGCCATTTTTCTGGTGATGGCCATCAGCTCCGACGAGGTCAGCTGGGGGGCTTTCTTTGTGTAAGCAACGAGAAACCTGAAAGAAGCATTTTTTAACTAAGTCCTGCTGAGTCATTCATGAGTTTTTAGCCGCCTTGCTTCTTCTCACAGACTCTCTACTCTCATGCCA
+
BABBBBBFBFFFGGGGGGGGGGGGGGHHGGGGGHHHGGHHHHHHHHHHHHHHHHHHHHHHHHHHHHHHHHHHGHGGHHHHHHHGGHHHHHHHHHHHHHHHHHHHHHHHHHHHHGGGGGGGGHHHHHHGGGGGGGGGGGGGGFGGGGFFFFFFFFFFFFFFFFFFFFFFFFFFFFFFFFFFFFFFFFFFFFFFFFFFFFFFFFFFFFFFFFFFFFFFFFFFFFFFFFFFFFFFFFFFFFFFFFFFFFFBFFB
@M05620:45:000000000-G6HP7:1:1101:19330:5973 1:N:0:101
TACCTGTACTGGGGAAGAGTGTAGCAATCGCCATTCCTACCCTAAAGATCGGAAGAGCACACGTCTGAACTCCAGTCACCGGCTATGATCTCGTATGCCGTCTTCTGCTTGAAAAAAAAAAAAAACAAAAAACCCAGCATTATATTATATATAAATAACATAACCATTAAAGTCAGTAATTGAGTATTTCTGAGTGGATATAATCTGTTCTGCTTGTTTTAGTAGAACATTAAAAGAGTACTCACGAAGTG
+
BBCCCFFFFFFFGGGGGGGGGGHHHHHHHGGGFGHHHHHHHHHHHGH5FGHGGGGHHHGHHHGHHHGHHHHHHHHHHHHHGGGGGHHHHHHHHGGHHHHGGGHGHHGHHHHGHHHGGGGFC<>/<...00<-....../0000000000=;00000;0000;0/:00:00;00000909000900000000;0000.9:0;00;000;00000;00./..///://///9///://..//////9.9.../
@M05620:45:000000000-G6HP7:1:1101:14550:5975 1:N:0:101
AGATTACTGCAACAGTTCCCCCTGGACCTGGAAAAGTTTCTTGCCTGGCTTACAGAAGCTGAAACAACTGCCAATGTCCTACAGGATGCTACCCGTAAGGAAAGGCTCCTAGAAGACTCCAAGGGAGTAAAAGAGCTGATGAAACAATGGCAAGTAAGTCAGGCATTTCCGCTTTAGCACTCTTGTGGATCCAATTGAACAATTCTCAGCATTTGTACTTGTAACTGCCAAGCCAGGGACAAAACAAAGAT
+
AAAABFFFFF4DGGEFGGGGGGGFHHHHHGGAABGHGHHHHHHFHHGHHHHHHGFFHHHHHHHHHHHHHHHHGHHHHHHHHHHHGCHHHHHHHHGEEEGFGH3GHHHHGHHHGHHFHHHHH3DFFFEEBHGHFFGHHHGHHHHHHHHHHHHFFGHHFHGHHHHHHHHHHHGGGGGGFGFHHGHHHFHGFFGGH0DGHHHGDGHHHHGHHHFHHHHHFFHGHFHFHHH0CCGHGG/:AEEEEF9FGG.:B/;
@M05620:45:000000000-G6HP7:1:1101:14581:5983 1:N:0:101
AGATTACTGCAACAGTTCCCCCTGGACCTGGAAAAGTTTCTTGCCTGGCTTACAGAAGCTGAAACAACTGCCAATGTCCTACAGGATGCTACCCGTAAGGAAAGGCTCCTAGAAGACTCCAAGGGAGTAAAAGAGCTGATGAAACAATGGCAAGTAAGTCAGGCATTTCCGCTTTAGCACTCTTGTGGATCCAATTGAACAATTCTCAGCATTTGTACTTGTAACTGACAAGCCAGGGACAAAACAAAGAT
+
AAAABFFFFF4FGGAGGGGGGGGGHHHHHHHGHHHHHHHHHHHHHGHHHHHHHHHHHHHHHHHFGGGHHHHHHHHHHHHHGHHHHHHHHHFHHHGGGGGGGH3FHHHHGHHHHHHHHHHHHHHGFFEEHFHHHEHHHHGHGGHHHHHHHHHFFFHHHHHHHHGGHHHHHHGGGGGHFGBGHHHHHHHGHHHHHFHHHBGFHCGHHHHHHHHHHFHHFGHHHHHHHHHGHHFFEEFGGGGGGEF.CGEFFFC
@M05620:45:000000000-G6HP7:1:1101:24764:5986 1:N:0:101
AAACCAAGCAGACACTCACCGCTCCCTCGCCACAGGCCAATAGTTTGTCCTCACTGAGTTGGCAACAAGTGGCTGCTGTGGCTGCCATTTTTCTGGTGATGGCCATCAGCTCCGACGAGGTCAGCTGGGGGGCTTTCTTTGTGTAAGCAACGAGAAACCTGAAAGAAGCATTTTTTAACTAAGTCCTGCTGAGTCATTCATGAGTTTTTAGCCGCCTTGCTTCTTCTCACAGACTCTCTACTCTCATGCCA
+
CBBCCCCFCFFFGGGGGGGGGGGGGGHHGGGGGHHHGGGHHHHHHHHHHHHHHHHHHHHGHHHHHHHHHHHHGHGGHHHHHHHGGHHHHHHHHHHHHHHHGHHHHHHHHHHHHGGGGGGGFGHHHHHHGGGGGGGGGGGGGGGGGGFFFFFFFFFFFFFFFFFFFFFFFFFFFFFFFFFFFFFFFFFFFFFFFBFFFFFFFFFFFFFFFFFFFFFFFFFFFFFFFFFFFFFFFFFFFFFFFFFFFFF:FF/
@M05620:45:000000000-G6HP7:1:1101:15886:5989 1:N:0:101
TACCTGTACTGGGGAAGCATTTGAATATCCCCCCATGGTGATGGGGACGGAGAACTGCTCCATAAACACAGGCAACGTGCCTAACTTTCCCGGGAAGATGAAGTCAAAGAGCGACCACAGCTCTCGGAGGTTATTTTGCATCGGTGAGCCAGACAGAATGATCCGATGAGGGGTGCGAAACTATTTGAGGAAAGGAAGCACCTTTTTATTAAATTTACCTTTTAGCAATCGCCATTCCTACCCTAAAGATC
+
BCCCCFFFFFFFGGGGGGGGGGHHHHHHHHHGGGGHHHGHHHHHHGGGGGGGGHHHHHHHHHHFHFHHHEHHGHHHGHHHHHHHHHHHHHHGGGGGGHHHHHHHGHHHHHHHGGGGFHGHHHHHHGGGGGEHFGHHHHHHHHGGGGGHHHHHHGHHHHHHHHHHHEGGHHHGGGGGGGG?AFBFGGGFEGGGGGGGGGGGGFFFFFFFFFFFBFFFFFBFFFFFFFFFFFFFFFFFFFFFFFFFFBBFFFF
@M05620:45:000000000-G6HP7:1:1101:20456:5993 1:N:0:101
TACCTGTACTGGGGAAGCATTTGAATATCCCCCCATGGTGATGGGGACGGAGAACTGCTCCATAAACACAGGCAACGTGCCTAACTTTCCCGGGAAGATGAAGTCAAAGAGCGACCACAGCTCTCGGAGGTTATTTTGCATCGGTGAGCCAGACAGAATGATCCGATGAGGGGTGCGAAACTATTTGAGGAAAGGAAGCACCTTTTTATTAAATTTACCTTTTAGCAATCGCCATTCCTACCCTAAAGATC
+
ABBBADFBFFFFGCFEEGCAGFGHH5FGGHHGGGGHHHFGFFHFEGGEEGDGGHFHGFHFFFFGH5GHHGHHGGGHEGEEHFHHHFHHGGHFGGCCFGHHFFHGGFFHHFFHGGGGGHGHHHGHHGGDGG<GGHHHHHE1FGEGFGGFHHHHHGHHHGDGFHHHHGGGHHFG?ECGGG--BFFG0CFGEBBGEG?F9AEFBAFBFFFEFFF/9BFFF/;BFBFFFFFBBFFFFFFFFFFFFAFFBFBFFFF
@M05620:45:000000000-G6HP7:1:1101:19721:5998 1:N:0:101
CATCCTGACCCTGAAGTACCCCATTGAGCATGGCATCGTCACCAACTGGGACGACATGGAGAAGATCTGGCACCACACCTTCTACAACGAGCTGCGCGTGGCCCCGGAGGAGCACCCAGTGCTGCTGACCGAGGCCCCCCTGAACCCCAAGGCCAACAGAGAGAAGATGACTCAGGTGAGGCTCGGCCGACGCCCGTGCTCCTCCCGTCCTTTCCCCAGTCATTTTCTGCCCGGCTTGATTTCTGACATTA
+
CCCCCFFFFFFFGGGGGGGGGGGHHHHHHHHHHHHHHGHHHGHHHGHHHHHHGGGGGHHHHHHHHHHHHHHHHGHHHGGHHHHHHHHHGGGGGHHGGGGGGGHHGGGGGGGGHHHHGGHHHHHHHHHHHHGGGGGGGGGGGGHHHHGGGGHGHHGGGGGGGGG?FGGGGGGGGGGGGGGGGGGGFFFFFFFFFFFFBDDFFFFFFFFEDFDFFFFFFFFFFFFFFFFFFFFFFAFFFFFFFFFB00;BFF0
@M05620:45:000000000-G6HP7:1:1101:21085:6006 1:N:0:101
TACCTGTACTGGGGAAGCATTTGAATATCCCCCCATGGTGATGGGGACGGAGAACTGCTCCATAAACACAGGCAACGTGCCTAACTTTCCCGGGAAGATGAAGTCAAAGAGCGACCACAGCTCTCGGAGGTTATTTTGCATCGGTGAGCCAGACAGAATGATCCGATGAGGGGTGCGAAACTATTTGAGGAAAGGAAGCACCTTTTTATTAAATTTACCTTTTAGCAATCGCCATTCCTACCCTAAAGATC
+
CCCDDFFFFFFFGGGGGGGGGGHHHHHHHHHGGGGHHHHHHHHGHGGGGGGGGHHHHHHHHHHHHHHHHHHHGHHHGHHHHHHHHHHHHHHGGGGGGHHHHHHHHHHHHHHHGGGGGHHHHHHHHGGGGGGHHHHHHHHHHHGGGGGHHHHHHGHHHHHHHHHHHGGGHHHGGCEGGGGGGGGHHHHGGGGGGGGGGGGGGFFFFFFFFHFFFFFFFFFFFFFFFFFFFFFFFFFFFFFFFFFFFFFFFFF
@M05620:45:000000000-G6HP7:1:1101:19746:6008 1:N:0:101
CATCCTGACCCTGAAGTACCCCATTGAGCATGGCATCGTCACCAACTGGGACGACATGGAGAAGATCTGGCACCACACCTTCTACAACGAGCTGCGCGTGGCCCCGGAGGAGCACCCAGTGCTGCTGACCGAGGCCCCCCTGAACCCCAAGGCCAACAGAGAGAAGATGACTCAGGTGAGGCTCGGCCGACGCCCGTGCTCCTCCCGTCCTTTCCCCAGTCATTTTCTGCCCGGCTTGATTTCTGACATTT
+
?ABBAFBFFFFFGGGFFDGGGGGHHHHGHFHHHHGHHGHHHGHHHGHHHHHHGGGGGHHHHHHHHHHHHHHHHGHHHGGHHHHHHHHHGGGGGHHGGGEGGGHHGGGGGGGGHHHHGGHHHHHHHHHFHHGGGGGGGGGGGGHHBEGGGGHGHHGGGGGGGGGGGGGFFGGGFGGGGGGGGGGGFFFFF;=BFFFFFFFFFFFFFFFFFFFFFFFFFEDFF/FBFFF/FEFEFFFFFFFFFBFFFEBFFF/
@M05620:45:000000000-G6HP7:1:1101:9324:6011 1:N:0:101
CATCCTGACCCTGAAGTACCCCATTGAGCATGGCATCGTCACCAACTGGGACGACATGGAGAAGATCTGGCACCACACCTTCTACAACGAGCTGCGCGTGGCCCCGGAGGAGCACCCAGTGCTGCTGACCGAGGCCCCCCTGAACCCCAAGGCCAACAGAGAGAAGATGACTCAGGTGAGGCTCGGCCGACGCCCGTGCTCCTCCCGTCCTTTCCCCAGTCATTTTCTGCCCGGCTTGATTTCTGACATTT
+
CCCCCFFFFFFFGGGGGGGGGGGHHHHHHHHHHHHHHGHHHGHHHGHHHHHHGGGGGHHHHHHHHHHHHHHHHGHHHGGHHHHHHHHHGGGGGHHGGGGGGGHHGGGGGGGGHHHHGGHHHHHHHHHHHHGGGGGGGGGGGGHHHHGGGGHGHHGGGGGGGGGGGGGGGGGGGGGGGGGGGGGGFFFFFFFFFFFFFFFFFFFFFFFEFFFFFFFFFFFFFFFFFFBFFEFFFFFFFFFFFFFFB0BBFF0
@M05620:45:000000000-G6HP7:1:1101:9490:6015 1:N:0:101
AAACCAAGCAGACACTCACCGCTCCCTCGCCACAGGCCAATAGTTTGTCCTCACTGAGTTGGCAACAAGTGGCTGCTGTGGCTGCCATTTTTCTGGTGATGGCCATCAGCTCCGACGAGGTCAGCTGGGGGGCTTTCTTTGTGTAAGCAACGAGAAACCTGAAAGAAGCATTTTTTAACTAAGTCCTGCTGAGTCATTCATGAGTTTTTAGCCGCCTTGCTTCTTCTCACAGACTCTCTACTCTCATGCCA
+
AAACCCCFDFFFGGGGGGGGGGGGGGHHGGGGGHHHGGHHHHHHHHHHHHHHHHHHHHHHHHHHHHFHHHHHGHGGHHHHHHHGGHHHHHHHHHHHHHHHHHHHHHHHHHHHHGGGGGGGGHHHHHHHGGGGGGGGGGGGGGGGGGFFFFFFFFFFFFFFFFFFFFFFFFFFFFHFFFFFFFFFFFFFFFFFFFFFFFFFHFFFFFFFFFFFFFFFFFFFHHFFFFFFFFFFFFFFFFFFFFFFFFFFFFF
@M05620:45:000000000-G6HP7:1:1101:21068:6018 1:N:0:101
TACCTGTACTGGGGAAGCATTTGAATATCCCCCCATGGTGATGGGGACGGAGAACTGCTCCATAAACACAGGCAACGTGCCTAACTTTCCCGGGAAGATGAAGTCAAAGAGCGACCACAGCTCTCGGAGGTTATTTTGCATCGGTGAGCCAGACAGAATGATCCGATGAGGGGTGCGAAACTATTTGAGGAAAGGAAGCACCTTTTTATTAAATTTACCTTTTAGCAATCGCCATTCCTACCCTAAAGATC
+
AABBBFFFFFFFGGGGEFGGGGGHGHHHHHHGGGGHHHHHHHHFGGGGGGGEGHHHFHHHHHHHHHHHHHHHGHHHGHHHHHHHHHHHHHHGGGEEGGHHGFHHHFHHHHFHGGGGGHHHHHHHHGGGGGGHHHHHHHHHHGG?FGFHHHHHHGHHHHHHHHHHGGGGHHHCCAFFCFFGGGGGGGGGFBFGGGFGGGEFGFFFFFFFFFFFBFFFFFFFFFFFFFFFFFAEFFFFFFFFFFFFFFBFFFF
@M05620:45:000000000-G6HP7:1:1101:24175:6066 1:N:0:101
CATCCTGACCCTGAAGTACCCCATTGAGCATGGCATCGTCACCAACTGGGACGACATGGAGAAGATCTGGCACCACACCTTCTACAACGAGCTGCGCGTGGCCCCGGAGGAGCACCCAGTGCTGCTGACCGAGGCCCCCCTGAACCCCAAGGCCAACAGAGAGAAGATGACTCAGGTGAGGCTCGGCCGACGCCCGTGCTCCTCCCGTCCTTTCCCCAGTCATTTTCTGCCCGGCTTGGTTTCTGACATTT
+
A>3ABFFFFBFF4EEGGGGGGG2BDGEFGHHHCFFHFGGHAFFC2FHBFF2FAEE?EHGGHB133DEGEAFHGEHGGGGHHHHEGFFHGGGGCFFEEGGCCGHGGC?//<DFHGHHGEEFGHHGHGB1CG@-A@DFGCCCGG/0CGDEA;G.CGE.A?;BBB../;/;BBFFGECFFB09CAE?BBFFB->-=BB--;A?BB/FFF?.AA?/;FFFFFDBF//9FFB/:/BA.->?B-.;9FFF//9/;9/
@M05620:45:000000000-G6HP7:1:1101:24155:6072 1:N:0:101
CATCCTGACCCTGAAGTACCCCATTGAGCATGGCATCGTCACCAACTGGGACGACATGGAGAAGATCTGGCACCACACCTTCTACAACGAGCTGCGCGTGGCCCCGGAGGAGCACCCAGTGCTGCTGACCGAGGCCCCCCTGAACCCCAAGGCCAACAGAGAGAAGATGACTCAGGTGAGGCTCGGCCGACGCCCGTGCTCCTCCCGTCCTTTCCCCAGTCATTTTCTGCCCGGCTTGATTTCTGACATTA
+
CCCDDFFFFFFFGGGGGGGGGGGHHHHHHHHHHHHHHGHHHGHHHGHHHHHHGGGGGHHHHHHHHHHHHHHHHGHHHGGHHHHHHHHHGGGGGHHGGGGGGGHHGGGGGGGGHHHHGGHGHHHHHHHHHHGGGGGGGGGGGGHHHHGGGGHGHHGGGGGGGGGGGGGGGGGGGGGGHGGGGGGGFFFFFFFFFFFFFFFFFFFFFFFEFFFFFFFFFFFFFFFFFFFFFFFFFFFFFFAFFFFFFFFFFF0
@M05620:45:000000000-G6HP7:1:1101:12643:6081 1:N:0:101
CATCCTGACCCTGAAGTACCCCATTGAGCATGGCATCGTCACCAACTGGGACGCCATGGAGACGATCTGGCACCACACCTTCTACAACGAGCTGCGCGTGGCCCCGGAGGAGCACCCAGTGCTGCTGACCGAGGCCCCCCTGAACCCCAAGGCCAACAGAGAGAAGATGACTCAGGTGAGGCTCGGCCGACGCCCGTGCTCCTCCCGTCCTTTCCCCATTCCTTTTCTGCCCGTCTTGATTTCTGACATTT
+
A>1>AFDBC1C>1FGGGFGGCE1FHDFF11FHCGCGFGHHFGF1/EGH0/ECA/A/AC0101//AAFGEGHFEF0G/EEGHHH2FF1GEFGEAGF@//>//<GHE/@@C///<?CCCE/GFG1<1<GFC0--->-<ACCGCCC0GC.C.CHECE99C9//:/..///99BFF0;FFFFF.CAAA9@-A@-9--9@9;A-9/999/A-A9A-BF/99FB-;9/:9BFF///;---;9-//;BBBB//;BBB9
@M05620:45:000000000-G6HP7:1:1101:7278:6085 1:N:0:101
AAACCAAGCAGACACTCACCGCTCCCTCGCCACAGGCCAATAGTTTGTCCTCACTGAGTTGGCAACAAGTGGCTGCTGTGGCTGCCATTTTTCTGGTGATGGCCATCAGCTCCGACGAGGTCAGCTGGGGGGCTTTCTTTGTGTAAGCAACGAGAAACCTGAAAGAAGCATTTTTTAACTAAGTCCTGCTGAGTCATTCATGAGTTTTTAGCCGCCTTGCTTCTTCTCACAGACTCTCTACTCTCATGCCA
+
BBBCCCCFDFFFGGGGGGGGGGGGGGHHGGGGGHHHGGHHHHHHHHHHHHHHHHHHHHHHHHHHHHHHHHHHGHGGHHHHHHHGGHHHHHHHHHHHHHHHHHHHHHHHHHHHHGGGGGGGGHHHHHHHGGGG-AEGGGGGGGGGGGFFFFFFFFFFFFFFFFFFFFFFFFFFFFHFFFHHHFFFFFFFFFFFFFFFFFFFFFFFFFFFFFFFFFFFFFFFHHHFFFFFFFFFFFFFFFFFFFFHFFFFFFF
@M05620:45:000000000-G6HP7:1:1101:24152:6092 1:N:0:101
CATCCTGACCCTGAAGTACCCCATTGAGCATGGCATCGTCACCAACTGGGACGACATGGAGAAGATCTGGCACCACACCTTCTACAACGAGCTGCGCGTGGCCCCGGAGGAGCACCCAGTGCTGCTGACCGAGGCCCCCCTGAACCCCAAGGCCAACAGAGAGAAGATGACTCAGGTGAGGCTCGGCCGACGCCCGTGCTCCTCCCGTCCTTTCCCCAGTCATTTTCTGCCCGGCTTGATTTCTGACATTA
+
CBCCCFFFFFFFGGGGGGGGGGGHHHHHGHHHHHHHHGHHHGHHHGHHHAGHEGGGGHGGHHHHHHHHHFHHHGHHHGGHHHHHHHHHEGGGGGHGGGGCFGHHGGGGGGGGHHHHGGHHGHHHHHHHHHCDGGGGGGGGGGFHHHGGDEHGHHGGGGGGFFGGGGGGGGGGFGFGGGGGGGGGDFEFFFFCFFFD@.;EBFFFFF?FFFFFFFFBFFDFFFFFFFFFBFFFF;B-@-:FFFFB9/FFFF/
@M05620:45:000000000-G6HP7:1:1101:12644:6101 1:N:0:101
CATCCTGACCCTGAAGTACCCCATTGAGCATGGCATCGTCACCAACTGGGACGACATGGAGAAGATCTGGCACCACACCTTCTACAACGAGCTGCGCGTGGCCCCGGAGGAGCACCCAGTGCTGCTGACCGAGGCCCCCCTGAACCCCAAGGCCAACAGAGAGAAGATGACTCAGGTGAGGCTCGGCCGACGCCCGTGCTCCTCCCGTCCTTTCCCCAGTCATTTTCTGCCCGGCTTGATTTCTGACATTA
+
CCCCCFFFFFFFGGGGGGGGGGGHHHHHHHHHHHHHHGHHHGHHHGHHHHHFGGGGGHHHHHHHHHHHHHHHHGHHHGGHHHHHHHHHGGGGGHHGGGGGGGHHGGGGGGGGHHHHGGHHHHHHHHHHHHGGGGGGGGGGGGHHHHGGGGHGHHGGGGGGGGGGGGGGGGGGGGGGGGGGGGGGFFFFFFFFFFFFFFFFFFFFFFFFFFFFFFFFFFFFFFFFFFFFFFFFFFFFFFAFFFFFFFFFFF0
@M05620:45:000000000-G6HP7:1:1101:14594:6113 1:N:0:101
CATCCTGACCCTGAAGTACCCCATTGAGCATGGCATCGTCACCAACTGGGACGACATGGAGAAGATCTGGCACCACACCTTCTACAACGAGCTGCGCGTGGCCCCGGAGGAGCACCCAGTGCTGCTGACCGAGGCCCCCCTGAACCCCAAGGCCAACAGAGAGAAGATGACTCAGGTGAGGCTCGGCCGACGCCCGTGCTCCTCCCGTCCTTTCCCCAGTCATTTTCTGCCCGGCTTGATTTTGACATTAG
+
DDDDDFFFFFFFGGGGGGGGGGGHHHHHHHHHHHHHHGHHHGHHHGHHHHHHGGGGGHHHHHHHHHHHHHHHHGHHHGGHHHHHHHHHGGGGGHHGGGGGGGHHGGGGGGGGHHHHGGHGHHHHHHHHHHGGGGGGGGGGGGHHHHGGGGHGHHGGGGGGGGGGGGGGGGGGGGGGHGGGGGGGFFFFFFFFFFFFCFFFFFFFFFFEFFFFFFFFFFFFFFFFFFFFFFFFFFFFFFFFFFFFFFFFFB0
@M05620:45:000000000-G6HP7:1:1101:12855:6128 1:N:0:101
AGATTACTGCAACAGTTCCCCCTGGACCTGGAAAAGTTTCTTGCCTGGCTTACAGAAGCTGAAACAACTGCCAATGTCCTACAGGATGCTACCCGTAAGGAAAGGCTCCTAGAAGACTCCAAGGGAGTAAAAGAGCTGATGAAACAATGGCAAGTAAGTCAGGCATTTCCGCTTTAGCACTCTTGTGGATCCAATTGAACAATTCTCAGCATTTGTACTTGTAACTGACAAGCCAGGGACAAAACAAAGAT
+
ABAABFFFBBBBFGFBFFGGGGGGEGGHHHHHHHHHGHHHHHHHHHHHHHH3BBGHHFHHHHHHHHHHHHHHHHHHFGHHEFFHHHHHHHDGGHGGEEGGGHFFHHHHGHHHHHHHHHHHHGHFEGFEGGHHHGHHHHGHHHHHHHHHHHHHHGHHHHHFGHHHHHHHHHGGGGGHHHGHHHHHHHHGHGHHHEGHHHHGGHHGHHHHHHHHHHHHHHHHHHGHHFHFEFCGHGGGGGEGGGGGGGGGGG0
@M05620:45:000000000-G6HP7:1:1101:24284:6130 1:N:0:101
TACCTGTACTGGGGAAGCATTTGAATATCCCCCCATGGTGATGGGGACGGAGAACTGCTCCATAAACACAGGCAACGTGCCTAACTTTCCCGGGAAGATGAAGTCAAAGAGCGACCACAGCTCTCGGAGGTTATTTTGCATCGGTGAGCCAGACAGAATGATCCGATGAGGGGTGCGAAACTATTTGAGGAAAGGAAGCACCTTTTTATTAAATTTACCTTTTAGCAATCGCCATTCCTACCCTAAAGATC
+
CCBCCFFFFFFFGGGGGGGGGGHHHHHGHHHGGGGHHHGHHHHHHGGGGGGGGHHHHHHHHHHHHHHHHHHHGHHHGHHHHHHHHHHHHHHGGGGGGHHHHHHHHHHHHHHHGGGGGHHHHHHHHGGGGGDHHHHHHHHHHHGGGGGHHHHHHGHHHHHHHHHHHGGGHHHGGGGGGFFGGGGGGGGFEFBFGGGGGGGGGFFFFFFFFFFFFFFFFFBFFFFFFFFFFFFFFFFFFFFFFFFFFFBFFFF
@M05620:45:000000000-G6HP7:1:1101:14015:6194 1:N:0:101
AAACCAAGCAGACACTCACCGCTCCCTCGCCACAGGCCAATAGTTTGTCCTCACTGAGTTGGCAACAAGTGGCTGCTGTGGCTGCCATTTTTCTGGTGATGGCCATCAGCTCCGACGAGGTCAGCTGGGGGGCTTTCTTTGTGTAAGCAACGAGAAACCTGAAAGAAGCATTTTTTAACTAAGTCCTGCTGAGTCATTCATGAGTTTTTAGCCGCCTTGCTTCTTCTCACAGACTCTCTACTCTCATGCCA
+
BBBBBBBFBFFFGGGGGGGGGGGGGGHHGGGGGHHHGGHHHHHHHHHHHHHHHHHHHHHHHHHHHHHHHGHHGHGGGGHHHHHGGHHHHHHHHHHHHHFHHHHHHHHHHHHHHGGGGGGGGHHHHHHHGGGGGGGGGGGGGGGGGGFFFFFFFFFFFFFFFFFFFFFFFFFFFFFFFFFFFFFFFFFFFFFFFFFFFFFFFFFFFFFFFFFFFFFFFFFFFFFFFFFFFFFFFFFFFFFFFFFFFFFFFF/
@M05620:45:000000000-G6HP7:1:1101:19398:6209 1:N:0:101
CATCCTGACCCTGAAGTACCCCATTGAGCATGGCATCGTCACCAACTGGGACGACATGGAGAAGATCTGGCACCACACCTTCTACAACGAGCTGCGCGTGGCCCCGGAGGAGCACCCAGTGCTGCTGACCGAGGCCCCCCTGAACCCCAAGGCCAACAGAGAGAAGATGACTCAGGTGAGGCTCGGCCGACGCCCGTGCTCCTCCCGTCCTTTCCCCAGTCATTTTCTGCCCGGCTTGATTTCTGACATTA
+
DCDCCFFFFFFFGGGGGGGGGGGHHHHHHHHHHHHHHGHHHGHHHGHHHHHHGGGGGHHHHHHHHHHHHHHHHGHHHGGHHHHHHHHHGGGGGHHGGGGGGGHHGGGGGGGGHGHHGGHHHHHHHHHHHHGGGGGGGGGGGGHHHHGGGGHGHHGGGGGGGGGGGGGGGGGGGGGGHGGGGGGGFFFFFFFFFFFFFFFFFFFFFFFFFFFFFFFFFFFFFFFFFHFFFFFFFFFFFFFFFFFFFFFFFF0
@M05620:45:000000000-G6HP7:1:1101:17245:6212 1:N:0:101
AAACCAAGCAGACACTCACCGCTCCCTCGCCACAGGCCAATAGTTTGTCCTCACTGAGTTGGCAACAAGTGGCTGCTGTGGCTGCCATTTTTCTGGTGATGGCCATCAGCTCCGACGAGGTCAGCTGGGGGGCTTTCTTTGTGTAAGCAACGAGAAACCTGAAAGAAGCATTTTTTAACTAAGTCCTGCTGAGTCATTCATGAGTTTTTAGCCGCCTTGCTTCTTCTCACAGACTCTCTACTCTCATGCCA
+
BAABBBB@BFFFFGGGGGGGFGGGGGHHGGGGGHHHGGHHHFHHGFHHHHHHHHHHHHHHHFHFGHHHHGHHGHFGHHHGHHHFGHHHHFHHHFHHHHFGHHHHHHHHHHHHHFFGGEDGGGFHHHHHGGGGGGGGGGGGGGGGGGFFFFFFFFBFFFFFFBFFFFFFFFFFFFFFFFFFFFFFFFFFFFFFFFFFFFFFFFFFFFFFFFFBFAACFFFFFFFFFFFFBFFFFFFFFFFFFFFFFFFFFFF
@M05620:45:000000000-G6HP7:1:1101:19380:6215 1:N:0:101
CATCCTGACCCTGAAGTACCCCATTGAGCATGGCATCGTCACCAACTGGGACGACATGGAGAAGATCTGGCACCACACCTTCTACAACGAGCTGCGCGTGGCCCCGGAGGAGCGCCCAGTGCTGCTGACCGAGGCCCCCCTGAACCCCAAGGCCAACAGAGAGAAGATGACTCAGGTGAGGCTCGGCCGACGCCCGTGCTCCTCCCGTCCTTTCCCCAGTCATTTTCTGCCCGGCTTGATTTCTGACATTA
+
BBBBBFFFFFFFFGGGGBGGGGGHHHHHGDGHHHHHHGGHHGHDFFHHHHHHGGGGGHGFHGGHHHHHHHHHHGHHHGGHHHHHHHGHGGGGGHHGGGGGGGHHGGGGGGGGH?DGGGHGHHHHHHHHHHGDGGGGGGGGGGGHHHGGGGGGGGGGGGGGGGDGGGGGGGGGFFG/FFFFFFFFFFFFFFFFFFFF@DFFEFFFFFDEDFFFFBBFFFFFFFFFFFFFFFFFFFFFFFFFFFFFFBFBFF/
@M05620:45:000000000-G6HP7:1:1101:14033:6215 1:N:0:101
CATCCTGACCCTGAAGTACCCCATTGAGCATGGCATCGTCACCAACTGGGACGACATGGAGAAGATCTGGCACCACACCTTCTACAACGAGCTGCGCGTGGCCCCGGAGGAGCACCCAGTGCTGCTGACCGAGGCCCCCCTGAACCCCAAGGCCAACAGAGAGAAGATGACTCAGGTGAGGCTCGGCCGACGCCCGTGCTCCTCCCGTCCTTTCCCCAGTCATTTTCTGCCCGGCTTGATTTCTGACATTT
+
CCCCCFFFFFFFGGGGGGGGGGGHHHHHHHHHHHHHHGHHHGHHHGHHHHHHGGGGGHHHHHHHHHHHHHHHHGHHHGGHHHHHHHHHGGGGGHHGGGGGGGHHGGGGGGGGHHHHGGHGHHHHHHHHHHGGGGGGGGGGGGHHHHGGGGHGHHGGGGGGGGGGGGGGGGGGGGGGGGGGGGGGFFFFFCCFFFFFBDFFFFBFFFFEFFDFFFFFFFDFF0FFFFFFFEFF.BA@A;:;FBB00:B9:F0
@M05620:45:000000000-G6HP7:1:1101:19398:6231 1:N:0:101
CATCCTGACCCTGAAGTACCCCATTGAGCATGGCATCGTCACCAACTGGGACGACATGGAGAAGATCTGGCACCACACCTTCTACAACGAGCTGCGCGTGGCCCCGGAGGAGCACCCAGTGCTGCTGACCGAGGCCCCCCTGAACCCCAAGGCCAACAGAGAGAAGATGACTCAGGTGAGGCTCGGCCGACGCCCGTGCTCCTCCCGTCCTTTCCCCAGTCATTTTCTGCCCGGCTTGATTTCTGACATTT
+
BABBBFFFFFFFGGGGGGGGGGGHHHHHHHHHHHGHHGHHHGHHGGHHGHHHGGGGGHHHHGHHHHHHHHHHHGHHHGGHHHHHHHHHGGGGGHHGGGGGGGHHGGCGGGGGHGHHGGHHHHHHHHHHHHGGGGGGGGGGGGHGHHGGGFHGHG.9EFGGGGGGGGGGGFGGGGGGGGGGGGGGFFFFAADFFFFFDFDFFFFFFFDFFFFFFFFFFFDBFFFBFFFFFFFFFFFFFFFFFF;FFEFFFF/
@M05620:45:000000000-G6HP7:1:1101:14092:6233 1:N:0:101
AGATTACTGCAACAGTTCCCCCTGGACCTGGAAAAGTTTCTTGCCTGGCTTACAGAAGCTGAAACAACTGCCAATGTCCTACAGGATGCTACCCGTAAGGAAAGGCTCCTAGAAGACTCCAAGGGAGTAAAAGAGCTGATGAAACAATGGCAAGTAAGTCAGGCATTTCCGCTTTAGCACTCTTGTGGATCCAATTGAACAATTCTCAGCATTTGTACTTGTAACTGACAAGCCAGGGACAAAACAAAGAT
+
BBBBBFFFFFDFGGGGGGGGGGGGHHHHHHGHHHHHGHHHHHHHHHHHHHHHHHHHHHHHHHHHHGHHHHHHHHHHHHHHEGFHHFHHHHGHHGFFEEGHHHFFHHHHGHHHHHHHHHHHHHHGDFEFHDGHHGHHHHHHHHHHHHHHHHHGHGHHHHHHHGGHHHHHHHGGGGGHGHGHHHHHHFGGHHHHGGHHHGFFHHHHHHHHHHHHHHHHHFFHHHHHHHHHFHHHHGGGGGGGGGFFGGGGGGF
@M05620:45:000000000-G6HP7:1:1101:7569:6245 1:N:0:101
CATCCTGACCCTGAAGTACCCCATTGAGCATGGCATCGTCACCAACTGGGACGACATGGAGAAGATCTGGCACCACACCTTCTACAACGAGCTGCGCGTGGCCCCGGAGGAGCACCCAGTGCTGCTGACCGAGGCCCCCCTGAACCCCAAGGCCAACAGAGAGAAGATGACTCAGGTGAGGCTCGGCCGACGCCCGTGCTCCTCCCGTCCTTTCCCCAGTCATTTTCTGCCCGGCTTGATTTCTGACATTA
+
CCCCCFFFFFFFGGGGGGGGGGGHHHHHHHHHHHHHHGHHHGHHHGHHHHHHGGGGGHHHHHHHHHHHHHHHHGHHHGGHHHHHHHHHGGGGGHHGGGGGGGHHGGGGGGGGHHHHGGHHHHHHHHHHGHGGGGGGGGGGGGHHHHGGGGHGHHGGGGGGGGGGGGGGGGGGGGGGGGGGGGGGFFFFFFFFFFFFDFFFFFFFFFFFFFFFFFFFFFFFFFFFFFFFFFFFFFFFFFAFFFFFFEFFFF0
@M05620:45:000000000-G6HP7:1:1101:12129:6246 1:N:0:101
CATCCTGACCCTGAAGTACCCCATTGAGCATGGCATCGTCACCAACTGGGACGACATGGAGAAGATCTGGCACCACACCTTCTACAACGAGCTGCGCGTGGCCCCGGAGGAGCACCCAGTGCTGCTGACCGAGGCCCCCCTGAACCCCAAGGCCAACAGAGAGAAGATGACTCAGGTGAGGCTCGGCCGACGCCCGTGCTCCTCCCGTCCTTTCCCCAGTCATTTTCTGCCCGGCTTGATTTCTGACATTA
+
CACCCFFFFFFFGGGGGGGGGGGHHHGHHHHHHHHHHGHHHGHHHGHHHHHHGGGGGHHHHHHHHHHHHHHHHGHHHGGHHHHHHHHHGGGGGHHGGGEGGGHHGGGGGGGGHHHHGGHGHHHHHHHHHHGGGGGGGGGGGGHHHHGGGGHGHHGGGGGGGGGGGGGGGGGGGGGGGGGGGGGGFFFFFFFFFFFFCFFFFFFFFFFFFFFFFFFFFFFFFFFFFFFFFFFFFFFFFFFFFFFFFFFFFF/
@M05620:45:000000000-G6HP7:1:1101:14079:6248 1:N:0:101
AGATTACTGCAACAGTTCCCCCTGGACCTGGAAAAGTTTCTTGCCTGGCTTACAGAAGCTGAAACAACTGCCAATGTCCTACAGGATGCTACCCGTAAGGAAAGGCTCCTAGAAGACTCCAAGGGAGTAAAAGAGCTGATGAAACAATGGCAAGTAAGTCAGGCATTTCCGCTTTAGCACTCTTGTGGATCCAATTGAACAATTCTCAGCATTTGTACTTGTAACTGACAAGCCAGGGACAAAACAAAGAT
+
A3AAAFFFFFDFGG4GGGGGGGGEFHHHHGHFHHHHHHHHHHHHHHHHHHHGHHHGHHFHHFHHHHHHHHHHHFHHGHHHFHHHHHHHHHFHHHGGCEGHGF?GFHHGGHHHHHHHHHGHHHHGD?EFHFGFHFHHHHHGHHGHGHHHHGHHHGHGGFHFGHGGHHHHHHGGGGGHGHFHHHHHHHGGGHGHFFHHHGFGHHHHHHHGHHFHHGHHHFGGCGGHHHHGFHFGFEFGEGGGGFFGGGGGFGG
@M05620:45:000000000-G6HP7:1:1101:6059:6252 1:N:0:101
AATCCTGACCCTGAAGTACCCCATTGAGCATGGCATCGTCACCAACTGGGACGACATGGAGAAGATCTGGCACCACACCTTCTACAACGAGCTGCGCGTGGCCCCGGAGGAGCACCCAGTGCTGCTGACCGAGGCCCCCCTGAACCCCAAGGCCAACAGAGAGAAGATGACTCAGGTGAGGCTCGGCCGACGCCCGTGCTCCTCCCGTCCTTTCCCCAGTCATTTTCTGCCCGGCTTGATTTCTGACATTA
+
3>AAAFFFFCFFGGGGGGGGGGGHHHHHHHHHHHHHGGHHHGHHHGHHHHHHGGGGGHGGHHHHHGHHHHGHHGHHHGGHHHHHHHHHGGGGGHHGGGGGGGHHGGGGGGGGHHHHGGHHHGHHGHHGHHGGGGGGGGGGGGHGGHGGGGHGHHGGFGGGGFGGGGGGGGFFFFGGGGGFGGGGBBED?--@BB?B?FFFFFFFFFFFFFFFFFFBFFFFFFFFFFFFFFFFFBBBB<AFFFFFB/BFFF/
@M05620:45:000000000-G6HP7:1:1101:12108:6254 1:N:0:101
CATCCTGACCCTGAAGTACCCCATTGAGCATGGCATCGTCACCAACTGGGACGACATGGAGAAGATCTGGCACCACACCTTCTACAACGAGCTGCGCGTGGCCCCGGAGGAGCACCCAGTGCTGCTGACCGAGGCCCCCCTGAACCCCAAGGCCAACAGAGAGAAGATGACTCAGGTGAGGCTCGGCCGACGCCCGTGCTCCTCCCGTCCTTTCCCCAGTCATTTTCTGCCCGGCTTGATTTCTGACATTT
+
ABBBBFFFFFFFGGGGGGGGGGGHHHFCGDGHHHHHHGHHCEHD2BGHHHHHGGGGGHHHHH1GGHHHHHHHHGHHHGGHHHHHHFHHGGGGGHHGGGGGGGHHGGGGGGGGHHHHGEGHGHHHHHGHHHGDGGGGGCFGGGHHHHGGDGHGHHGGGGFBCCEGFFFGGGGGFGFGGGGGGGGGFFEFFAFAFFFA@ADEFFFFFFFFFFFFFFFFFFDFF/BFFFFFFEFFFAFFA-9BFFBFFBFFFF/
@M05620:45:000000000-G6HP7:1:1101:12122:6265 1:N:0:101
CATCCTGACCCTGAAGTACCCCATTGAGCATGGCATCGTCACCAACTGGGACGACATGGAGAAGATCTGGCACCACACCTTCTACAACGAGCTGCGCGTGGCCCCGGAGGAGCACCCAGTGCTGCTGACCGAGGCCCCCCTGAACCCCAAGGCCAACAGAGAGAAGATGACTCAGGTGAGGCTCGGCCGACGCCCGTGCTCCTCCCGTCCTTTCCCCAGTCATTTTCTGCCCGGCTTGATTTCTGACATTA
+
CBCCCFFFFFFFGGGGGGGGGGGHHHHHHHHHHHHHHGHHHGHHHGHHHHHHGGGGGHHHHHHHHHHHHHHHHGHHHGGHHHHHHHHHGGGGGHHGGGGGGGHHGGGGGGGGHHHHGGHGHHHHHHHHHHGGGGGGGGGGGGHHHHGGGGHGHHGGGGGGGGGGGGGGGGGGGGGGGGGGGGGGFFFFFFFFFFFF=DFFFFFFFFFEDDDFFFFFFFFFFFFFFFFFFFFFFFFFFFFFFFFFFFFFFF0
@M05620:45:000000000-G6HP7:1:1101:20823:6268 1:N:0:101
CATCCTGACCCTGAAGTACCCCATTGAGCATGGCATCGTCACCAACTGGGACGACATGGAGAAGATCTGGCACCACACCTTCTACAACGAGCTGCGCGTGGCCCCGGAGGAGCACCCAGTGCTGCTGACCGAGGCCCCCCTGAACCCCAAGGCCAACAGAGAGAAGATGACTCAGGTGAGGCTCGGCCGACGCCCGTGCTCCTCCCGTCCTTTCCCCAGTCATTTTCTGCCCGGCTTGATTTCTGACATTA
+
CBCCCFFFFFFFGGGGGGGGGGGHHHHHHHHHHHHHHGHHHGHHHGHHHHGHGGGGGHHGHHHHHHHHHHHHHGHHHGGHHHHHHHHHGGGGGHHGGGGGGGHHGGGGGGGGHHHHGGHHHHHHHHHGHHGGGGGGGGGGGGGHHHGGGGHGHHGGGGGGGGGGGGGGGGGGGGGGGGGGGGGGFFFFFFFFFFFF@DFFFFFFFFFADFFFFFBFFFFFFFFFFFFFFFFFFFFFFAFFFFFFFFFFFF/
@M05620:45:000000000-G6HP7:1:1101:15470:6275 1:N:0:101
TACCTGTACTGGGGAAGCATTTGAATATCCCCCCATGGTGATGGGGACGGAGAACTGCTCCATAAACACAGGCAACGTGCCTAACTTTCCCGGGAAGATGAAGTCAAAGAGCGACCACAGCTCTCGGAGGTTATTTTGCATCGGTGAGCCAGACAGAATGATCCGATGAGGGGTGCGAAACTATTTGAGGAAAGGAAGCACCTTTTTATTAAATTTACCTTTTAGCAATCGCCATTCCTACCCTAAAGATC
+
CCCCCFFFFFFFGGGGGGGGGGHHHHHHHHHGGGGHHHGHHHHHHGGGGGGGGHHHHHHHHHHHHHHHHHHHGHHHGHHHHHHHHHHHHHHGGGGGGHHHHHHHHHHHHHHHGGGGGHHHHHHHHGGGGGGHHHHHHHHHHHGGGGGHHHHHHGHHHHHHHHHHHGGGHHHGGGGGGGGGGGGGGGGGGGGGGGGGGGGGGFFFFFFFFFFFFFFFFFFFFFFFFFFFFFFFFFFFFFFFFFFFFFFFFFF
@M05620:45:000000000-G6HP7:1:1101:25676:6281 1:N:0:101
CATCCTGACCCTGAAGTACCCCATTGAGCATGGCATCGTCACCAACTGGGACGACATGGAGAAGATCTGGCACCACACCTTCTACAACGAGCTGCGCGTGGCCCCGGAGGAGCACCCAGTGCTGCTGACCGAGGCCCCCCTGAACCCCAAGGCCAACAGAGAGAAGATGACTCAGGTGAGGCTCGGCCGACGCCCGTGCTCCTCCCGTCCTTTCCCCAGTCATTTTCTGCCCGGCTTGATTTCGACATTAG
+
>1>AAFDDFCFCEGGDAFGGFGEHHFFDFDHHHHGHFFHEHGHFGAGHH/0FEEE/EAE1G1FFFAFHHHFFCFC>?E?GHGFGGHHHEFE/E@EECEGE/<EEEGCGGCCCCGGEGE<GG1GHFHC1CG@<<CCA<C@<:CBCGCA..CC.CCAEFEBBB/EGFG/FBBF00B9BBBFGGGE.=9---@9@;9-----A/9B99ABFB-BF/9//:B-/9B//BFFFB/BAB-@----;B//BEEF?BF/
@M05620:45:000000000-G6HP7:1:1101:25697:6293 1:N:0:101
CATCCTGACCCTGAAGTACCCCATTGAGCATGGCATCGTCACCAACTGGGACGACATGGAGAAGATCTGGCACCACACCTTCTACAACGAGCTGCGCGTGGCCCCGGAGGAGCACCCAGTGCTGCTGACCGAGGCCCCCCTGAACCCCAAGGCCAACAGAGAGAAGATGACTCAGGTGAGGCTCGGCCGACGCCCGTGCTCCTCCCGTCCTTTCCCCAGTCATTTTCTGCCCGGCTTGATTTCGACCTTAG
+
BBBBBFFFFFFFGGGGGGGGGGGHHHGHHHHHGHHHHGHHHGHHGGHHHGHHGGGGGHHHHHHHGGHHHHHFHGHHHGGHHHHHHHHHGGGGGHHGGGGGGGHHGGGGGGGGHHHHGGHHHHHHHHHHHHGCGGGGGGGGGGGHHHGGDGHGHHEGGGGGGGGGGGGGGGGGGGGGGGGGGFGGFFFFAAFFCFFCBDDFFFFFFFFADFDFFFFFFBDFF/BFFFFFFFFFBCBBFA.BF9/;9;-;B/9
@M05620:45:000000000-G6HP7:1:1101:23987:6305 1:N:0:101
CATCCTGACCCTGAAGTACCCCATTGAGCATGGCATCGTCACCAACTGGGACGACATGGAGAAGATCTGGCACCACACCTTCTACAACGAGCTGCGCGTGGCCCCGGAGGAGCACCCAGTGCTGCTGACCGAGGCCCCCCTGAACCCCAAGGCCAACAGAGAGAAGATGACTCAGGTGAGGCTCGGCCGACGCCCGTGCTCCTCCCGTCCTTTCCCCAGTCATTTTCTGCCCGGCTTGATTTCTGACATTT
+
CCCCCFFFFFFFGGGGGGGGGGFHHHHHHHHHHHHHHGHHHGHHHGHHHHHHGGGGGHHHHHHHHHHHHHHHHGHHHGGHHHHHHHHHGGGGGHHGGGGGGGHHGGGGGGGGHHHHGGHHHHHHHHHHHHGGGGGGGGGGGGHHHHGGFDHGHHGGGGGGGGGGGGGGGGGGGGGGGGGGGGGGFFFFFFFFFFFFFDDFFFFFFFFFFFFFFFFFFFFFF0FFFFFFFEFFDADADFAFFFFFF0BBFF0
@M05620:45:000000000-G6HP7:1:1101:23969:6312 1:N:0:101
CATCCTGACCCTGAAGTACCCCATTGAGCATGGCATCGTCACCAACTGGGACGACATGGAGAAGATCTGGCACCACACCTTCTACAACGAGCTGCGCGTGGCCCCGGAGGAGCACCCAGTGCTGCTGACCGAGGCCCCCCTGAACCCCAAGGCCAACAGAGAGAAGATGACTCAGGTGAGGCTCGGCCGACGCCCGTGCTCCTCCCGTCCTTTCCCCAGCCATTTTCTGCCCGGCTTGATTTCTGACATTA
+
>AAAAFDFFFFFGGGCGGGGGGECGFFFFFEFCHHHHGGHGGHFHDGGCFEGGECCEGF3GH1EH5GFHFHHGFAHGGGHGHHGHFHCE11/>FFGCEE@EGHHGGGFGG?DHEHHDGHGHHFHHHHGFHGGCG-<D@<@FGGHHHGGGGFGHHGGGGGFFGFGGFGGFG0F0BFFC/CFFEEFDCAD--;=AFDBD?F?/B9B99.EAFF//FFFB.A.;./;F///;9FE.9--;-.9/BFF9B/////
@M05620:45:000000000-G6HP7:1:1101:23994:6323 1:N:0:101
CATCCTGACCCTGAAGTACCCCATTGAGCATGGCATCGTCACCAACTGGGACGACATGGAGAAGATCTGGCACCACACCTTCTACAACGAGCTGCGCGTGGCCCCGGAGGAGCACCCAGTGCTGCTGACCGAGGCCCCCCTGAACCCCAAGGCCAACAGAGAGAAGATGACTCAGGTGAGGCTCGGCCGACGCCCGTGCTCCTCCCGTCCTTTCCCCAGTCATTTTCTGCCCGGCTTGATTTCTGACATTA
+
DDDDDFFFFFFFGGGGGGGGGGGHHHHHHHHHHHHHHGHHHGHHHGHHHHHHGGGGGHHHHHHHHHHHHHHHHGHHHGGHHHHHHHHHGGGGGHHGGGGGGGHHGGGGGGGGHHHHGGHHHHHHHHHHHHGGGGGGGGGGGGHHHHGGGGHGHHGGGGGGGGGGGGGGGGGGGGGGGGGGGGGGFFFFFFFFFFFFFFFFFFFFFFFFFFFFFFFFFFFFFFFFFFFFFFFFFFFFFF?FFFFFFFFFFF0
@M05620:45:000000000-G6HP7:1:1101:13723:6325 1:N:0:101
CATCCTGACCCTGAAGTACCCCATTGAGCATGGCATCGTCACCAACTGGGACGACATGGAGAAGATCTGGCACCACACCTTCTACAACGAGCTGCGCGTGGCCCCGGAGGAGCACCCAGTGCTGCTGACCGAGGCCCCCCTGAACCCCAAGGCCAACAGAGAGAAGATGACTCAGGTGAGGCTCGGCCGACGCCCGTGCTCCTCCCGTCCTTTCCCCAGTCATTTTCTGCCCGGCTTGATTTCTGACATTT
+
DCDDDFFFFFFFGGGGGGGGGGGHHHHHHHHHHHHHHGHHHGHHHGHHHHHHGGGGGHHHHHHHHHHHHHHHHGHHHGGHHHHHHHHHGGGGGHHGGGGGGGHHGGGGGGGGHHHHGGHHHHHHHHHHHHGGGGGGGGGGGGHHHHGGGGHGHHGGGGGGGGGGGGGGGGGGGGGGHGGGGGGGFFFFFFFFFFFFFFFFFFFFFFFFFFFFFFFFFFFFF0BFFFFFFFFFFFFFFFFFFFFFFFFFFF0
@M05620:45:000000000-G6HP7:1:1101:11264:6328 1:N:0:101
AGATTACTGCAACAGTTCCCCCTGGACCTGGAAAAGTTTCTTGCCTGGCTTACAGAAGCTGAAACAACTGCCAATGTCCTACAGGATGCTACCCGTAAGGAAAGGCTCCTAGAAGACTCCAAGGGAGTAAAAGAGCTGATGAAACAATGGCAAGTAAGTCAGGCATTTCCGCTTTAGCACTCTTGTGGATCCAATTGAACAATTCTCAGCATTTGTACTTGTAACTGACAAGCCAGGGACAAAACAAAGAT
+
BABBBFFF@@4DGGFBFFGGGGGGEBGHHHHHHHHHFFGHHHHHFHHHHGHCFBGGHHHHHGHHHHHHHHHHHHHFHGHHAFFGHFGHFHBEGGGE@EEFFCGFHEFHGHHHHHHHHHHHFHHGDCFECBGHHEHFFHEHHFFGGHGHGHHGHGHHHHGFHH2GGHHHHHGGGGGGGFHHHHHHHDGGEHGHEHHHGEHHFCGGHHHGHHHHGHHCCCGFHHHFHGHGFHHHGGBA9CAEGFGFGGEFFGC
@M05620:45:000000000-G6HP7:1:1101:11245:6330 1:N:0:101
AGATTACTGCAACAGTTCCCCCTGGACCTGGAAAAGTTTCTTGCCTGGCTTACAGAAGCTGAAACAACTGCCAATGTCCTACAGGATGCTACCCGTAAGGAAAGGCTCCTAGAAGACTCCAAGGGAGTAAAAGAGCTGATGAAACAATGGCAAGTAAGTCAGGCATTTCCGCTTTAGCACTCTTGTGGATCCAATTGAACAATTCTCAGCATTTGTACTTGTAACTGACAAGCCAGGGACAAAACAAAGAT
+
AAAAAFFF@DFDGGFBGGGGGGGGHFHHHHAHFE2BBFGHHHHHGHHGHGHGGD3FFHFHFHEHHHHHHHHHHFHHHHHHHHFHH1BCFHFHHGEFEEF3@FHHGGFHGGFHGGFCGFGHHCGEAAFECGHHHGHFFHBHGGFHGHHHFGHFFGFH2D@GBGGGHFGHHGGGGGG?1F1FFGHHBFGE1>G0F0==DBDFH/<=DDGFGGDCGFGC0:CCFFHCHHB0CCBGHGGGGFEFGFGFFE?F//0
@M05620:45:000000000-G6HP7:1:1101:8460:6335 1:N:0:101
AGATTACTGCAACAGTTCCCCCTGGACCTGGAAAAGTTTCTTGCCTGGCTTACAGAAGCTGAAACAACTGCCAATGTTCTACAGGATGCTACCCGTAAGGAAAGGCTCCTAGAAGACTCCAAGGGAGTAAAAGAGCTGATGAAACAATGGCAAGTAAGTCAGGCATTTCCGCTTTAGCACTCTTGTGGATCCAATTGAACAATTCTCAGCATTTGTACTTGTAACTGACAAGCCAGGGACAAAACAAAGAT
+
CCBCCFFFFFFFGGGGGGGGGGGGHGHHHHHHHGHHHHHHHHHHHHHHHHHHHHHHHHHHHHHHHHHHHHHHHHHHHFHHHHHHHHHHHHHHHHGEEGHHHHHHHHHHGHHHHHHHHHHHHHHGGEGGHHHHHGGHHHHHH3FGGHHHHHHHHGHHHHHHHHHHHHHHHHGGGGGHBGHHHGHHHGGGHHHHH0GGHFGFGHHHHHHHHHHHHHHHHHHHHHHFHHHFGHHHHGFGGGGG?AFFFGGGGGF
@M05620:45:000000000-G6HP7:1:1101:13733:6343 1:N:0:101
CATCCTGACCCTGAAGTACCCCATTGAGCATGGCATCGTCACCAACTGGGACGACATGGAGAAGATCTGGCACCACACCTTCTACAACGAGCTGCGCGTGGCCCCGGAGGAGCACCCAGTGCTGCTGACCGAGGCCCCCCTGAACCCCAAGGCCAACAGAGAGAAGATGACTCAGGTGAGGCTCGGCCGACGCCCGTGCTCCTCCCGTCCTTTCCCCAGTCATTTTCTGCCCGGCTTGATTTCTGACATTA
+
A>ABBFFFFFFFGGGFGEGGGGGHHHHHHHHHHHHHHGHHHGHHHGHHGHHFGEGGGHHHHHHHHHHHHHHHHGHHHGGHGHHHHHHHGGCGGHHGGG/EEEHHGGGGGGGGHHHHGGHGHHFHHHGHHHGGGGCFGGGGGGHEHGGGGGHGHHGGGGGGGGGGGGF0FGGGGGGFGFFFGGGGBBEFB=BBBBBBBFFFFFFFFFFEDD?FFFFFFEFFF/BFFFFFFFFFFBBBBBAFFFFFB:FFFF/
@M05620:45:000000000-G6HP7:1:1101:11262:6345 1:N:0:101
AGATTACTGCAACAGTTCCCCCTGGACCTGGAAAAGTTTCTTGCCTGGCTTACAGAAGCTGAAACAACTGCCAATGTCCTACAGGATGCTACCCGTAAGGAAAGGCTCCTAGAAGACTCCAAGGGAGTAAAAGAGCTGATGAAACAATGGCAAGTAAGTCAGGCATTTCCGCTTTAGCACTCTTGTGGATCCAATTGAACAATTCTCAGCATTTGTACTTGTAACTGACAAGCCAGGGACAAAACAAAGAT
+
BBBBCFFFDFFFGGFBFGGGGGGGHHHHHHHHHHHHGHHHHHHHHHHHHHH3FBGHHHHHHHHHHHHHHHHHHHHHHHHHFGHHHGHHHHDGGHGGEFHHHHFGHHHHGHHHHHHHHHHHHHHGGHGGHFHHHGHHHHGHHGHHHHHHHHHHHGHHHHHHHHHHHHHHHHGGGGGHHHHHHHHHHHHGHHHHHFHHHGHHGHHHHHHHHHHHHHHHHHHHHHHHHHHHHHHHHGGGGGGGGGGGGGGGGGF
@M05620:45:000000000-G6HP7:1:1101:8456:6356 1:N:0:101
AGATTACTGCAACAGTTCCCCCTGGACCTGGAAAAGTTTCTTGCCTGGCTTACAGAAGCTGAAACAACTGCCAATGTCCTACAGGATGCTACCCGTAAGGAAAGGCTCCTAGAAGACTCCAAGGGAGTAAAAGAGCTGATGAAACAATGGCAAGTAAGTCAGGCATTTCCGCTTTAGCACTCTTGTGGATCCAATTGAACAATTCTCAGCATTTGTACTTGTAACTGACAAGCCAGGGACAAAACAAAGAT
+
BCBCCFFFFFFFGGGGGGGGGGGGHHHHHHHHHHHHHHHHHHHHHHHHHHHHHHHHHHHHHHHHHHHHHHHHHHHHHHHHHHHHHHHHHHHHHHGGCGHHHHHHHHHHGHHHHHHGHHHHHHHGGGGGHHHHHEHHHGGHH3FGHHHHHGHHHGHHHHHHHHHHHHHHHHGGGGGG1GHHHHHHHFHGGHHHGCGHHFFFHGHHHHHHHHGHHHHHHHHHHGHFHHHGHHHHHGGGGBGGEFFGGFGGGGF
@M05620:45:000000000-G6HP7:1:1101:19175:6359 1:N:0:101
AGATTACTGCAACAGTTCCCCCTGGACCTGGAAAAGTTTCTTGCCTGGCTTACAGAAGCTGAAACAACTGCCAATGTCCTACAGGATGCTACCCGTAAGGAAAGGCTCCTAGAAGACTCCAAGGGAGTAAAAGAGCTGATGAAACAATGGCAAGTAAGTCAGGCATTTCCGCTTTAGCACTCTTGTGGATCCAATTGAACAATTCTCAGCATTTGTACTTGTAACTGACAAGCCAGGGACAAAACAAAGAT
+
BBABCFFFFFFFGGGGGGGGGGGGHHHHHHHHHHHHGHHHHHHHHHHHHHHHHHGHHHHHHHHHHHHHHHHHHHHHHHHHHHHHHGHHHHHHHHGGGGHHGHHHHHHHGHHHHHHHHHHHHHHGGFFFHHHHHGHHHHHHHHHHHHHGHHHGHGHHHHHHHHFHHHHHHHGGGGGHGHHHHHHHHGHGHHHHGBHHHHFGHHHHHHHHGHGHHHHHHFHGHHHHHHHGHHHHFGGGGGGGEGGGGGGGGGG
@M05620:45:000000000-G6HP7:1:1101:22288:6383 1:N:0:101
ATCTCTATCTCCTAAAAACCTGTTTAGATTTGGAGATAGACCTTCAGGTTTTTCATCATTTTCTGCATGAATTATACATTGACCACGTTCCAGCGTGGTCAGTTTGCAGCATTCTGTTATTTTGTTTGACAGAGTGTCTTGTTGAGAACATATGTAGGACATGATTTTTTCCTGCAACAGGGAAAATAAAGTATAAGTTTTAAAGATTTATTCTTTAATAAAGGATCTCAAAGCCAGCTTTAGAAAAAGGA
+
CCCCCFFFFFFFGGGGGGGGGGHHHHHHHHHHHHHHHHHHHHHHHHHHHHHGGHHHHIHHIHHHIHHHHHHHHHHHHHHHHHHHHHGHHHHHHHGGGGHHHHHHHHHHHHHHHHHHHHHHHHHHHHHHHHHHHHHHHHHHHHHHHHHHHHHHHHHHHHHHHHHHHHHHHGHHHHHHHHHHHGGHHHHHHHHHHHHHHHHHHHHHHHHHHHHHHHHHHHHHHHHHHHHHHHHHHHHHHGHHHHHFHHHHGGH
@M05620:45:000000000-G6HP7:1:1101:22361:6385 1:N:0:101
AAACCAAGCAGACACTCACCGCTCCCTCGCCACAGGCCAATAGTTTGTCCTCACTGAGTTGGCAACAAGTGGCTGCTGTGGCTGCCATTTTTCTGGTGATGGCCATCAGCTCCGACGAGGTCAGCTGGGGGGCTTTCTTTGTGTAAGCAACGAGAAACCTGAAAGAAGCATTTTTTAACTAAGTCCTGCTGAGTCATTCATGAGTTTTTAGCCGCCTTGCTTCTTCTCACAGACTCTCTACTCTCATGCCA
+
BAABABBFBFFFGFGGGGGGGGGGGGHHGGGGGHHHGGGHHFHHHHHHHHHFHHHHHGDGHHHGHHHHHFGFGHGGHHHHHHHGGHHHHHHHHHHHHHHHHHHHHHHHHHHHHGGGGGGGGHHHHHHHGDGGGGGGGGGGGGGGGGFFFFFFFFFFFFFFFBFFFFFFFFFFFFFFFFFFFFFFFFFFFFFFFFFFFFFFFFBFBBFFFFFFFFFFDFFFFFFFFFFFFFFFFFFFFFFFFFFFFFFFFFF
@M05620:45:000000000-G6HP7:1:1101:10543:6393 1:N:0:101
AGATTACTGCAACAGTTCCCCCTGGACCTGGAAAAGTTTCTTGCCTGGCTTACAGAAGCTGAAACAACTGCCAATGTCCTACAGGATGCTACCCGTAAGGAAAGGCTCCTAGAAGACTCCAAGGGAGTAAAAGAGCTGATGAAACAATGGCAAGTAAGTCAGGCATTTCCGCTTTAGCACTCTTGTGGATCCAATTGAACAATTCTCAGCATTTGTACTTGTAACTGACAAGCCAGGGACAAAACAAAGAT
+
BBAABFFFFFFFGGGGGGGGGGGGHHHHHHHHHHHHHHHHHHHHHHHHHHHHHHHHHHHHHHHHHHHHHHHHHHHHHHHHHHHFHGGHHH5GHHGGEFHHHH3FHHHHGHHHHHHHHHHHFHHGGHGGHHHHHGHHHHHHHHHHHHHHHHHHHGHHHGHHHHGHHHHHHHGGGGGHGHGHHHHHHGHDHHHHH0DGHHHFHHHHHHHHHHHHHHHH0CGHHHHGHHHFFHHGHGGFGGGGEGGGGGGGGGG
@M05620:45:000000000-G6HP7:1:1101:15407:6406 1:N:0:101
CATCCTGACCCTGAAGTACCCCATTGAGCATGGCATCGTCACCAACTGGGACGACATGGAGAAGATCTGGCACCACACCTTCTACAACGAGCTGCGCGTGGCCCCGGAGGAGCACCCAGTGCTGCTGACCGAGGCCCCCCTGAACCCCAAGGCCAACAGAGAGAAGATGACTCAGGTGAGGCTCGGCCGACGCCCGTGCTCCTCCCGTCCTTTCCCCAGTCATTTTCTGCCCGGCTTGATTTCTGACATTT
+
CCCCCFFFFFFFGGGGGGGGGGGHHHHHHHHHHHHHHGHHHGHHHGHHHHHHGGGGGHHHHHHHHHHHHHHHHGHHHGGHHHHHHHHHGGGGGHHGGGGGGGHHGGGGGGGGHHHHGGHGHHHHHHHHHHGGGGGGGGGGGGHHHHGGGGHGHHGGGGGGGGGGGGGGGGGGGGGGGGGGGGGGFFFFFFFFFFFFDFFFFFFFFFFFFFFFFFFFFFFFFFFFFFFFFFFFFFFFFAFFFFFFFFFFFF0
@M05620:45:000000000-G6HP7:1:1101:22283:6406 1:N:0:101
ATCTCTATCTCCTAAAAACCTGTTTAGATTTGGAGATAGACCTTCAGGTTTTTCATCATTTTCTGCATGAATTATACATTGACCACGTTCCAGCGTGGTCAGTTTGCAGCATTCTGTTATTTTGTTTGACAGAGTGTCTTGTTGAGAACATATGTAGGACATGATTTTTTCCTGCAACAGGGAAAATAAAGTATAAGTTTTAAAGATTTATTCTTTAATAAAGGATCTCAAAGCCAGCTTTAGAAAAAGGA
+
BBBCCFFFFFFFGGGGGGGGGGHHHHHHHHHHHHHGHHHHHHHHHHHHHHHGGHHHHHHHHHHHHHHHHHHHHHHHHHHHHHHHHHGHHHHHHHGFGGHHHHHHHHHHHHHHHHHHHHHHHHHHHHHHHHGHHHHHHHHHHHHHHHGHHHHHHHHHHHHHHHHHHHHHHGHHHHHHHHHHHGGHHHHHHHHHHHHGHGHHHHGHHHHHHHHHHHHHHHHHHGHHHHGHHHHGHGHHHGHHHHHGGHHHGGH
@M05620:45:000000000-G6HP7:1:1101:10549:6410 1:N:0:101
AGATTACTGCAACAGTTCCCCCTGGACCTGGAAAAGTTTCTTGCCTGGCTTACAGAAGCTGAAACAACTGCCAATGTCCTACAGGATGCTACCCGTAAGGAAAGGCTCCTAGAAGACTCCAAGGGAGTAAAAGAGCTGATGAAACAATGGCAAGTAAGTCAGGCATTTCCGCTTTAGCACTCTTGTGGATCCAATTGAACAATTCTCAGCATTTGTACTTGTAACTGACAAGCCAGGGACAAAACAAAGAT
+
BBBCCFFFFFFFGGGGGGGGGGGGHHHHHHHHHHHHHHHHHHHHHHHHHHHHHHHHHHHHHHHHHHHHHHHHHHHHHHHHHHHHHHHHHHFHHHGGGGHHHHCGHHHHGHHHHHFHHHHHHHHGFHGGHGHHHGHHHHHHHHHHHHHHHHHHHGHHHHHHHHHHHHHHHHGGGGGHHHHHHHHHHHHGHHHHHCHHHHHHHHHHHHHHHHGHHHHHHGHHHHHGHHHHGHHHHGGGGGGGFFGGGGGGGGG
@M05620:45:000000000-G6HP7:1:1101:15420:6421 1:N:0:101
CATCCTGACCCTGAAGTACCCCATTGAGCATGGCATCGTCACCAACTGGGACGACATGGAGAAGATCTGGCACCACACCTTCTACAACGAGCTGCGCGTGGCCCCGGAGGAGCACCCAGTGCTGCTGACCGAGGCCCCCCTGAACCCCAAGGCCAACAGAGAGAAGATGACTCAGGTGAGGCTCGGCCGACGCCCGTGCTCCTCCCGTCCTTTCCCCAGTCATTTTCTGCCCGGCTTGATTTCTGACATTA
+
DDDDCFFFFFFFGGGGGGGGGGGHHHHHHHHHHHHHHGHHHGHHHGHHHHHHGGGGGHHHHHHHHHHHHHHHHGHHHGGHHHHHHHHHGGGGGHHGGGEGGGHHGGGGGGGGHHHHGGHHHHHHHHHHHHGGGGGGGGGGGGHHHHGGGGHGHHGGGGGGGGGGGGGGGGGGGGGGGGGGGGGGFFFFFFFFFFFFFFFFFFFFFFFEFFFFFFFFFFFFFFFFFFFFFFFFFFFFFFFFFFFFFFFFFF0
@M05620:45:000000000-G6HP7:1:1101:19330:6423 1:N:0:101
CATCCTGACCCTGAAGTACCCCATTGAGCATGGCATCGTCACCAACTGGGACGACATGGAGAAGATCTGGCACCACACCTTCTACAACGAGCTGCGCGTGGCCCCGGAGGAGCACCCAGTGCTGCTGACCGAGGCCCCCCTGAACCCCAAGGCCAACAGAGAGAAGATGACTCAGGTGAGGCTCGGCCGACGCCCGTGCTCCTCCCGTCCTTTCCCCAGTCATTTTCTGCCCGGCTTGATTTCTGACATTA
+
DDDDDFFFFFFFGGGGGGGGGGGHHHHHHHHHHHHHHGHHHGHHHGHHHHHHGGGGGHHHHHHHHHHHHHHHHGHHHGGHHHHHHHHHGGGGGHHGGGGGGGHHGGGGGGGGHHHHGGHHHHHHHHHHHHGGGGGGGGGGGGHHHHGGGGHGHHGGGGGGGGGGGGGGGGGGGGGGHGGGGGGGFFFFFFFFFFFFDFFFFFFFFFFFFFFFFFFFFFFFFFFFHHFFFFFFFFFFFFFFFFFFFEFFFF0
@M05620:45:000000000-G6HP7:1:1101:24742:6435 1:N:0:101
AAACCAAGCAGACACTCACCGCTCCCTCGCCACAGGCCAATAGTTTGTCCTCACTGAGTTGGCAACAAGTGGCTGCTGTGGCTGCCATTTTTCTGGTGATGGCCATCAGCTCCGACGAGGTCAGCTGGGGGGCTTTCTTTGTGTAAGCAACGAGAAACCTGAAAGAAGCATTTTTTAACTAAGTCCTGCTGAGTCATTCATGAGTTTTTAGCCGCCTTGCTTCTTCTCACAGACTCTCTACTCTCATGCCA
+
BB?AB@AFBFCFFGGGGGGGAECAAFFEEEA?EHGDFEEEG3BFGFDGHFHHGHHHFHFGHHHBGCHCH5@FFFEGGC5B2GHEGHHFHHHHFGFHDGBGHEHHHHHHHFEEGEEGEGG?/BFHHHHHD@GGGBABFFFFF9FFFGFFFFAB?ADFFFFFFFFFFEFFFFFFFFFBEFFFFFFFFBFFFFFFF9BBFFFFFFB99:FFEFF/B.@BFFFFFFFFFFFFFFFFFFFFFFFFFFFFFFB;B/B
@M05620:45:000000000-G6HP7:1:1101:19336:6441 1:N:0:101
CATCCTGACCCTGAAGTACCCCATTGAGCATGGCATCGTCACCAACTGGGACGACATGGAGAAGATCTGGCACCACACCTTCTACAACGAGCTGCGCGTGGCCCCGGAGGAGCACCCAGTGCTGCTGACCGAGGCCCCCCTGAACCCCAAGGCCAACAGAGAGAAGATGACTCAGGTGAGGCTCGGCCGACGCCCGTGCTCCTCCCGTCCTTTCCCCAGTCATTTTCTGCCCGGCTTGATTTCTGACATTT
+
>AABBFFFFFFFGGGFGGGGGGGHGHHHHHHGHHHHHFHGHGHHGGHHHHGHGGGGGHHGHGHHHHHHHHHHHGGHHGGHHHHGHHHHGFGCFHHGGGGGGGHHGGGGGGGGHGHHGGHHHHHHHHHHGHGGGGGGGGGGGGHFHHGGGGHGHHEEGGGGGGGGFGGFGGGGGGGGGGGGGGGGFFFFFFFA;DFD9.9EFFBFFFFFFFD9FBFFFED/BF/BFFBB9;FE.=--;-.;FFB99/:BFF/
@M05620:45:000000000-G6HP7:1:1101:9539:6460 1:N:0:101
CATCCTGACCCTGAAGTACCCCATTGAGCATGGCATCGTCACCAACTGGGACGACATGGAGAAGATCTGGCACCACACCTTCTACAACGAGCTGCGCGTGGCCCCGGAGGAGCACCCAGTGCTGCTGACCGAGGCCCCCCTGAACCCCAAGGCCAACAGAGAGAAGATGACTCAGGTGAGGCTCGGCCGACGCCCGTGCTCCTCCCGTCCTTTCCCCAGTCATTTTCTGCCCGGCTTGATTTCTGACATTA
+
CCCCCFFFFFFFGGGGGGGGGGGHHHHHHHHHHHHHHGHHHGHHHGHHHHHHGGGGGHHHHHHHHHHHHHHHHGHHHGGHHHHHHHHHGGGGGHHGGGGGGGHHGGGGGGGGHHHHGGHHHHHHHHHHHHGGGGGGGGGGGGHHHHGGGGHGHHGGGGGGGGGGGGGGGGGGGGGGGGGGGGGGFFFFFFFFFFFFFFFFFFFFFFFFFFFFFFFFFFFFFFFFFFFFFFFFFFFFFFFFFFFFFFFFFF0
@M05620:45:000000000-G6HP7:1:1101:24564:6462 1:N:0:101
AAACCAAGCAGACACTCACCGCTCCCTCGCCACAGGCCAATAGTTTGTCCTCACTGAGTTGGCAACAAGTGGCTGCTGTGGCTGCCATTTTTCTGGTGATGGCCATCAGCTCCGACGAGGTCAGCTGGGGGGCTTTCTTTGTGTAAGCAACGAGAAACCTGAAAGAAGCATTTTTTAACTAAGTCCTGCTGAGTCATTCATGAGTTTTTAGCCGCCTTGCTTCTTCTCACAGACTCTCTACTCTCATGCCA
+
CCCCCCCFCFFFGGGGGGGGGGGGGGHHGGGGGHHHGGHHHHHHHHHHHHHHHHHHHHHHHHHHHHHHHHHHGHGGHHHHHHHGGHHHHHHHHHHHHHHHHHHHHHHHHHHHHGGGGGGGGHHHHHHHGGGGGGGGGGGGGGGGGGFFFFFFFFFFFFFFFFFFFFFFFFFFFFFFFFFFFFFFFFFFFFFFFFFFFFFFFFFFFFFFFFFFFFFFFFFFFFFFFFFFFFFFFFFFFFFFFFFFFFFFFF0
@M05620:45:000000000-G6HP7:1:1101:25320:6464 1:N:0:101
CATCCTGACCCTGAAGTACCCCATTGAGCATGGCATCGTCACCAACTGGGACGACATGGAGAAGATCTGGCACCACACCTTCTACAACGAGCTGCGCGTGGCCCCGGAGGAGCACCCAGTGCTGCTGACCGAGGCCCCCCTGAACCCCAAGGCCAACAGAGAGAAGATGACTCAGGTGAGGCTCGGCCGACGCCCGTGCTCCTCCCGTCCTTTCCCCCGTCATTTTCTGCCCGGCTTGATTTCTGACATTC
+
1AAA?DDFFFCCGFGGGGGFAEEFFFHGGGEEFHHHFGHFHEHGGFGFHHHFEGGEEFF1BGEFHDGB1E@GGFHHFEEFEFGHHFGFECEEEHHEEEGGEGHHGCCCGCCAGHHHGGGCCDFFGGHHBCC?C@?C.<CCGECGGECCA.:EEHGE?EFFBB?.FB/BFF0FFFGBFBFACACA@?-A@;@?@@?@>BFAFFFFBAA9-A-BFFB9F--BA;FBFFFBBFFA-9-@9--9B9FBB;9:9;/
@M05620:45:000000000-G6HP7:1:1101:20277:6469 1:N:0:101
CATCCTGACCCTGAAGTACCCCATTGAGCATGGCATCGTCACCAACTGGGACGACATGGAGAAGATCTGGCACCACACCTTCTACAACGAGCTGCGCGTGGCCCCGGAGGAGCACCCAGTGCTGCTGACCGAGGCCCCCCTGAACCCCAAGGCCAACAGAGAGAAGATGACTCAGGTGAGGCTCGGCCGACGCCCGTGCTCCTCCCGTCCTTTCCCCAGTCATTTTCTGCCCGGCTTGATTTCTGACATTA
+
DDDDDFFFFFFFGGGGGGGGGGGHHHHHHHHHHHHHHGHHHGHHHGHHHHHHGGGGGHHHHHHHHHHHHHHHHGHHHGGHHHHHHHHHGGGGGHHGGGGGGGHHGGGGGGGGHHHHGGHHHHHHHHHHHHGGGGGGGGGGGGHHHHGGGGHGHHGGGGGGGGGGGGGGGGGGGGGGGGGGGGGGFFFFFFFFFFFFBFFFFFFFFFFFFFFFFFFFFFFFFFFFFFFFFFFFFCFFFFFFFFFFFBFFFF0
@M05620:45:000000000-G6HP7:1:1101:24563:6484 1:N:0:101
AAACCAAGCAGACACTCACCGCTCCCTCGCCACAGGCCAATAGTTTGTCCTCACTGAGTTGGCAACAAGTGGCTGCTGTGGCTGCCATTTTTCTGGTGATGGCCATCAGCTCCGACGAGGTCAGCTGGGGGGCTTTCTTTGTGTAAGCAACGAGAAACCTGAAAGAAGCATTTTTTAACTAAGTCCTGCTGAGTCATTCATGAGTTTTTAGCCGCCTTGCTTCTTCTCACAGACTCTCTACTCTCATGCCA
+
BBBBBBBFBFFFGGGGGGGGGGGGGGHHGGGGGHHGGGHHHHHHHHHHHHHHHHHHHHHHHGHGHHHGHFGGGHGGHHHHHHGFFHHHHHHHHHHHHHGHHHHHGHHHHHGHHGGGGGGGGGGHHHHHGGGGGGGGFFGGGGGGGGFFFFFFFFFDFFFFFFFFFFFFFFFFFFFFFFFFFFFFFFFFFFFFFFFFFFFFFFEFFFFFFFFEFDCFFFFFFFFFFFFFFFFFFFFFFFFFFFFFFFFBFFB
@M05620:45:000000000-G6HP7:1:1101:20292:6484 1:N:0:101
CATCCTGACCCTGAAGTACCCCATTGAGCATGGCATCGTCACCAACTGGGACGACATGGAGAAGATCTGGCACCACACCTTCTACAACGAGCTGCGCGTGGCCCCGGAGGAGCACCCAGTGCTGCTGACCGAGGCCCCCCTGAACCCCAAGGCCAACAGAGAGAAGATGACTCAGGTGAGGCTCGGCCGACGCCCGTGCTCCTCCCGTCCTTTCCCCAGTCATTTTCTGCCCGGCTTGATTTCTGACATTA
+
CABCCFFFFFFFGGGGGGGGGGGHHHHHHHHHHHHHHGHHHGHHHGHHHHHHGGGGGHHHHHHHHHHHHHHHHGHHHGGHHHHHHHHHGGGGGHHGGGFGGGHHGGGGGGGGHHHHGGHHHHHHHHHHHHGGGGGGGGGGGGHHHHGGGGHGHHGGGGGGGGGGGGGGGGGGGGGGGGGGGGGGFFFFFFDFFFFFFFFFFFFFFFF?DFDFFFFFFBDFFFFFFFFFFFFFFFFFAFAFFFFFFFFFFF/
@M05620:45:000000000-G6HP7:1:1101:21371:6506 1:N:0:101
AAACCAAGCAGACACTCACCGCTCCCTCGCCACAGGCCAATAGTTTGTCCTCACTGAGTTGGCAACAAGTGGCTGCTGTGGCTGCCATTTTTCTGGTGATGGCCATCAGCTCCGACGAGGTCAGCTGGGGGGCTTTCTTTGTGTAAGCAACGAGAAACCTGAAAGAAGCATTTTTTAACTAAGTCCTGCTGAGTCATTCATGAGTTTTTAGCCGCCTTGCTTCTTCTCACAGACTCTCTACTCTCATGCCA
+
CCCCCCCFCFFFGGGGGGGGGGGGGGHHGGGGGHHHGGHHHHHHHHHHHHHHHHHHHHHHHHHHHHHHHHHHGHGGHHHHHHHGGHHHHHHHHHHHHHHHHHHHHHHHHHHHHGGGGGGGGHHHHHHHGGGGGGGGGGGGGGGGGGFFFFFFFFFFFFFFFFFFFFFFFFFFFFFFEFFFFFFFFFFFFFFFFFFFFFFFFFFFFFFFFFFFFFFFFFFFFFFFFFFFFFFFFFFFFFFFFFFFFFFFFF/
@M05620:45:000000000-G6HP7:1:1101:21353:6510 1:N:0:101
AAACCAAGCAGACACTCACCGCTCCCTCGCCACAGGCCAATAGTTTGTCCTCACTGAGTTGGCAACAAGTGGCTGCTGTGGCTGCCATTTTTCTGGTGATGGCCATCAGCTCCGACGAGGTCAGCTGGGGGGCTTTCTTTGTGTAAGCAACGAGAAACCTGAAAGAAGCATTTTTTAACTAAGTCCTGCTGAGTCATTCATGAGTTTTTAGCCGCCTTGCTTCTTCTCACAGACTCTCTACTCTCATGCCA
+
AAAAABBFAFFFGGGGGGGGGGGGGGHHGGGGGHHHGGHHHHGGGHHHHHHHHHHHGFGHHHHGGHHEHGFFGHGGHHHHHHHGGHFHHHHHHHHGHHHHHFHHHHHHHHHHHGGGGCFGGHHHHHHHGGGGGGGGGGGGGGEFGGFFFFFFFFFFFFFFFFFFFFFFFFFFFFFFFFFFFFFFFFFFFFFFFFFEFFFFFFFFBFFFFFFBFBFFFFFFFFFFFFFFFFFFFFFFFFFFFFFFFFFFFF/
@M05620:45:000000000-G6HP7:1:1101:6038:6538 1:N:0:101
AAACCAAGCAGACACTCACCGCTCCCTCGCCACAGGCCAATAGTTTGTCCTCACTGAGTTGGCAACAAGTGGCTGCTGTGGCTGCCATTTTTCTGGTGATGGCCATCAGCTCCGACGAGGTCAGCTGGGGGGCTTTCTTTGTGTAAGCAACGAGAAACCTGAAAGAAGCATTTTTTAACTAAGTCCTGCTGAGTCATTCATGAGTTTTTAGCCGCCTTGCTTCTTCTCACAGACTCTCTACTCTCATGCCA
+
CCBCCCCFCFFFGGGGGGGGGGGGGGHHGGGGGHHHGGHHHHHHHHHHHHHHHHHHHHHHHHHHHHHHHHHHGHGGHHHHHHHGGHHHHHHHHHHHHHHHHHHHHHHHHHHHHGGGGGGGFHHHHHHHGGGGGGGGGGGGGGGGGGFFFFFFFFFFFFFFFFFFFFFFFFFFFFFFFFFFFFFFFFFFFFFFFFFFFFFFFFFFFFFFFFFFFFFFFFFFFFFFFFFFFFFFFFFFFFFFFFFFFFFFFF0
@M05620:45:000000000-G6HP7:1:1101:6063:6539 1:N:0:101
AAACCAAGCAGACACTCACCGCTCCCTCGCCACAGGCCAATAGTTTGTCCTCACTGAGTTGGCAACAAGTGGCTGCTGTGGCTGCCATTTTTCTGGTGATGGCCATCAGCTCCGACGAGGTCAGCTGGGGGGCTTTCTTTGTGTAAGCAACGAGAAACCTGAAAGAAGCATTTTTTAACTAAGTCCTGCTGAGTCATTCATGAGTTTTTAGCCGCCTTGCTTCTTCTCACAGACTCTCTACTCTCATGCCA
+
BBAAAAAFBF4FGGGGGGGGGGGGGGHHGGGGGGHGFGGCGHHHHHHHHHHHHHHHHHFHHEHHEHHHHHHHGHGGHHHHHHHFGHHHHHHHHHHHHHGHBGFHHHHHHHHHHGGGGEDGCGHHHHHHGGGGGGGGGGGGGGGGGGFFFFFFFFFDFFFFFFFFFFFFFFFFFFFFFFFFFFFFFFFFFFFFF;FFFFFFFFFF;BFFFEFFFFFFFFFFFFFFFFFFFEFFFFFFBFFFFFFFFFF/BFF
@M05620:45:000000000-G6HP7:1:1101:6056:6560 1:N:0:101
AAACCAAGCAGACACTCACCGCTCCCTCGCCACAGGCCAATAGTTTGTCCTCACTGAGTTGGCAACAAGTGGCTGCTGTGGCTGCCATTTTTCTGGTGATGGCCATCAGCTCCGACGAGGTCAGCTGGGGGGCTTTCTTTGTGTAAGCAACGAGAAACCTGAAAGAAGCATTTTTTAACTAAGTCCTGCTGAGTCATTCATGAGTTTTTAGCCGCCTTGCTTCTTCTCACAGACTCTCTACTCTCATGCCA
+
BBABBAAFCFFFGGGGGGGGGGGGGGHHGGGGGHHHGGHHHHGHHHHHHHHHHHHHHHHHHGHHHHHHHHGHGHGGHHHHHHHGGHHHHHHHHHHEHHHHHGHHGHHHHHHHHGGGGGGGGHGGHHHGGGGGGGGGGGGGGGFGGGFFFFFFFFFFFFFFFFFFFFFFFFFFFFFFFFFFFFFFFFFFFFFFFFFFFFFFFFFFFFFFFFFFFFFFFFFFFFFFFFFFFFFFFFFFFFFFFFFFFFFBFF0
@M05620:45:000000000-G6HP7:1:1101:25471:6583 1:N:0:101
AAACCAAGCAGACACTCACCGCTCCCTCGCCACAGGCCAATGGTTTGTCCTCACTGAGTTGGCAACAAGTGGCTGCTGTGGCTGCCATTTTTCTGGTGATGGCCATCAGCTCCGACGAGGTCAGCTGGGGGGCTTTCTTTGTGTAAGCAACGAGAAACCTGAAAGAAGCATTTTTTAACTAAGTCCTGCTGAGTCATTCATGAGTTTTTAGCCGCCTTGCTTCTTCTCACAGACTCTCTACTCTCATGCCA
+
BBBBBBBFBFFFGGGFFGGGGGGGGGHHGGGGGHHHGGHHGFHGHHGHHHHHHHHHHHFGHHHHHHGHHHHHGHGGHFFHHHHEGHFHHHHHHHHHHHHHHHHHHHHHHHHHHGGGGGGGGHHHGHHHGGGGGGGGGGGGGGGFFFFFFFFFFFFFFFFFFFFFFFFFFFFFFFFFFFFFFFFFFFFFFFFEFBFFFFFFFFFFFFFFFFFFFFFFFFFFFFFFFFFFFFFFFFFFFFFFFFFFFFFFFFB
@M05620:45:000000000-G6HP7:1:1101:8284:6589 1:N:0:101
CATCCTGACCCTGAAGTACCCCATTGAGCATGGCATCGTCACCAACTGGGACGACATGGAGAAGATCTGGCACCACACCTTCTACAACGAGCTGCGCGTGGCCCCGGAGGAGCACCCAGTGCTGCTGACCGAGGCCCCCCTGAACCCCAAGGCCAACAGAGAGAAGATGACTCAGGTGAGGCTCGGCCGACGCCCGTGCTCCTCCCGTCCTTTCCCCAGTCATTTTCTGCCCGGCTTGATTTCTGACATTA
+
CBCCCFFFFFFFGGGGGGGGGGGHHHHHHHHHHHHHHGHHHGHHHGHHHHHHGGGGGHHGHHHHHHHHHHHHHGHHHGGHHHHHHHHHGGGGGHHGGGGGGGHHGGGGGGGGHHHHGGHHHHHHHHHHHHGGGGGGGGGGGGHHHHGGGGHGHHGGGGGGGGGGGGGGGGGGGGGGGGGGGGGGFFFFFFFFFFFFFFFFFFFFFFFEFFFFFFFFFFFFFFFFFFFFFFFFFFFFFFFFFFFFFFFFFF0
@M05620:45:000000000-G6HP7:1:1101:24259:6596 1:N:0:101
CATCCTGACCCTGAAGTACCCCATTGAGCATGGCATCGTCACCAACTGGGACGACATGGAGAAGATCTGGCACCACACCTTCTACAACGAGCTGCGCGTGGCCCCGGAGGAGCACCCAGTGCTGCTGACCGAGGCCCCCCTGAACCCCAAGGCCAACAGAGAGAAGATGACTCAGGTGAGGCTCGGCCGACGCCCGTGCTCCTCCCGTCCTTTCCCCAGTCATTTTCTGCCCGGCTTGATTTCTGACATTA
+
ABBBBFFFFFFFGGGGGGGGGGDGDEFHHGHBAECGHDGGHDFDFEHHFHHF0EGG1GC3FAGFBGH55FBCFFHHHCEFEGDHHFFFGGGGGHHGGGGGGEHFEGCGGCGDFGHHGGHGFFHHHHHHHHGGGGGGGGGGGGHGHHGGGGHGHHGGGGGGGGGGGFFGGGGGGFGGGGGGGGEGFFFFFFFFFFFFFFFFFFFFFADAADAFFFFFFFFFFFFFFFFFFFFF.@;FA;?FFFFFFFFFFF/
@M05620:45:000000000-G6HP7:1:1101:11203:6602 1:N:0:101
ATCTCTATCTCCTAAAAAGGAAGAAAGGGGAGGGAAGATCGGAAGAGCACACGTCTGAACTCCAGTCACCGGCTATGATCTCGTATGCCGTCTTCTGCTTGAAAAAAAAAAAACTGTTATTTTGTTTGCCCGCTTGTCTTGTCGTGACCCTATGTCGCACATGCTTCTTTCCTGCACCCGGGAAAATACCGTCTCAGTTTTACCGCTTTATTCTTTCCTCCCGGATCTCACCGCCCGCTTTAGAAAACGCA
+
BBBBBFFFFFFFGGGGGFEEEGHEEGHHCCEGGGEHGHHHEGDGGHHHHFFGGGHHFHGFHFHGHEGHHEGGGGGHHHHHGHFFEEFFBEEEHEFHHGHGHB3BDGCEC?BB/?1<?11111@<?00<111<-->.<DGHHH0.../.0/::CF:CC.---:000;0;;00;00/9//;B--99./;000..9../;//;9///9--.99//;B/;///99.A-;.-/9B/9;>@--;9.A//;//.;@--
@M05620:45:000000000-G6HP7:1:1101:26017:6602 1:N:0:101
CATCCTGACCCTGAAGTACCCCATTGAGCATGGCATCGTCACCAACTGGGACGACATGGAGAAGATCTGGCACCACACCTTCTACAACGAGCTGCGCGTGGCCCCGGAGGAGCACCCAGTGCTGCTGACCGAGGCCCCCCTGAACCCCAAGGCCAACAGAGAGAAGATGACTCAGGTGAGGCTCGGCCGACGCCCGTGCTCCTCCCGTCCTTTCCCCAGTCATTTTCTGCCCGGCTTGATTTCTGACATTC
+
BBBBBFFFFFFFGGGGGGGGGGGHHHGHHFHHGHCGHGHHHGHHHGHHHHHHGGGGGGHGHHFHHHHFHGFFHGHHGGGHHHHHHHHHGAFGGHHGGGGGGGHHGEGCGGCGHGHHGGGFHHHHHHHHHHGGGGFGGGGGGGGGHGFGFDHAHHG.EEGGGGGEFGFGGGGGGGGGGGGGGGGGFFFFFABFFFFFFDFEFFFFFFFFFFFFFFFFFBDFFFFFFFFFFFFE.@DFA-.BFFFFE/B;BF/
@M05620:45:000000000-G6HP7:1:1101:26002:6619 1:N:0:101
CATCCTGACCCTGAAGTACCCCATTGAGCATGGCATCGTCACCAACTGGGACGACATGGAGAAGATCTGGCACCACACCTTCTACAACGAGCTGCGCGTGGCCCCGGAGGAGCACCCAGTGCTGCTGACCGAGGCCCCCCTGAACCCCAAGGCCAACAGAGAGAAGATGACTCAGGTGAGGCTCGGCCGACGCCCGTGCTCCTCCCGTCCTTTCCCCAGTCATTTTCTGCCCGGCTTGATTTCTGACATTA
+
CBCCCFFFFFFFGGGGGGGGGGGHHHHHHHHHHHHHHGHHHGHHHGHHHHHHGGGGGHHHHHHHHHHHHHHHHGHHHGGHHHHHHHHHGGGGGHHGGGGGGGHHGGGGGGGGHHHHGGHHHHHHHHHHHHGGGGGGGGGGGGHHHHGGGGHGHHGGGGGGGGGGGGGGGGGGGGGGHGGGGGGGFFFFFFFFFFFFFFFFFFFFFFFFFFFFFFFFFFFFFFFFFFFFFFFFFFFFFFFFFFFFFFFFFF0
@M05620:45:000000000-G6HP7:1:1101:24960:6635 1:N:0:101
TACCTGTACTGGGGAAGAGTGTAGCAATCGCCATTCCTACCCTAAAGATCGGAAGAGCACACGTCTGAACTCCAGTCACCGGCTATGATCTCGTATGCCGTCTTCTGCTTGAAAAAAAAAAAAACTTTTTTTCTTTCTTTGTGTAATCAACGCTACACCTGACATACGCCTTTTTTACCTACGTCCTGCTTATTCATTCCTGCTTTTTTAGCCTCCTTTCTTCTTCTCCCATACTCTCTCCTCTCCTACCC
+
BBBBBFFFFFFFGGGFGGFBGFDGHHGHHGGGGGHHHHHHFHHFFHHFHHHGGGGHHGGGFHFGHHGHGHHHHFHGGHGGFCEGGHHEH4GGGGGHHHHGGGFFHHHHHHHHHEHGGGGCC>>//1111?-->D1DFGGF=D/<0=DDFGH?-..;0CG//;/:0:0.C-:EGGG?.00;9/9;C.C0;B00/;9;FF//;///;/;/9.//;/;9BF/B/9/BB/FB/;.//99/;99/;BB9;/;/999
@M05620:45:000000000-G6HP7:1:1101:9747:6649 1:N:0:101
CATCCTGACCCTGAAGTACCCCATTGAGCATGGCATCGTCACCAACTGGGACGACATGGAGAAGATCTGGCACCACACCTTCTACAACGAGCTGCGCGTGGCCCCGGAGGAGCACCCAGTGCTGCTGACCGAGGCCCCCCTGAACCCCAAGGCCAACAGAGAGAAGATGACTCAGGTGAGGCTCGGCCGACGCCCGTGCTCCTCCCGTCCTTTCCCCAGTCATTTTCTGCCCGGCTTGATTTCTGACATTT
+
DDDDDFFFFFFFGGGGGGGGGGGHHHHHHHHHHHHHHGHHHGHHHGHHHHHHGGGGGHHHHHHHHHHHHHHHHGHHHGGHHHHHHHHHGGGGGHHGGGGGGGHHGGGGGGGGHHHHGGHHHHHHHHHHHHGGGGGGGGGGGGHHHHGGGGHGHHGGGGGGGGGGGGGGGGGGGGGGHGGGGGGGFFFFFFFFFFFFFFFFFFFFFFFEFFFFFFFFFFFFFFFFFFFFFEFFFFAFFF.FFFFFFBFFFF0
@M05620:45:000000000-G6HP7:1:1101:25885:6686 1:N:0:101
CATCCTGACCCTGAAGTACCCCATTGAGCATGGCATCGTCACCAACTGGGACGACATGGAGAAGATCTGGCACCACACCTTCTACAACGAGCTGCGCGTGGCCCCGGAGGAGCACCCAGTGCTGCTGACCGAGGCCCCCCTGAACCCCAAGGCCAACAGAGAGAAGATGACTCAGGTGAGGCTCGGCCGACGCCCGTGCTCCTCCCGTCCTTTCCCCAGTCATTTTCTGCCCGGCTTGATTTCTGACATTA
+
>A?ABFFFF4C>AGEGGGGGGGFGHFGFFBFFCGHHHGEHDEFFHGHHFCCGE0EEEHHBGFCFHFGDHHHHHEHHGGGHHHHHHGHHGEEEDGFGEGEEGGHHCCCDGG?DHHFHGGHGHHDHHHHGFFG-<?-.E-@@CEFFFGFEGDGGHHGGGE99FF.CFFFBBFBFBBBBCB;AA9AF99.9=-@B-BB>B.A./:BFFEFFF../:BFFE.A/;99FFB//;BBE99--@-.99BFFBF/BB9/
@M05620:45:000000000-G6HP7:1:1101:15941:6686 1:N:0:101
CATCCTGACCCTGAAGTACCCCATTGAGCATGGCATCGTCACCAACTGGGACGACATGGAGAAGATCTGGCACCACACCTTCTACAACGAGCTGCGCGTGGCCCCGGAGGAGCACCCAGTGCTGCTGACCGAGGCCCCCCTGAACCCCAAGGCCAACAGAGAGAAGATGACTCAGGTGAGGCTCGGCCGACGCCCGTGCTCCTCCCGTCCTTTCCCCAGTCATTTTCTGCCCGGCTTGATTTCTGACATTA
+
CCCCCFFFFFFFGGGGGGGGGGGHHHHHHHHHHHHHHGHHHGHHHGHHHHHHGGGGGHHHHHHHHHHHHHHHHGHHHGGHHHHHHHHHGGGGGHHGGGGGGGHHGGGGGGGGHHHHGGHGHHHHHHHHHHGGGGGGGGGGGGHHHHGGGDHGHHGGGGGGGGGGGGGGGGGGGGGGGGGGGGGGFFFFFFFFFFFFDFFFFFFFFFFADFDFFFFFFFFFFFFFFFFFFFFFFF-@BAAFFFFFF;FFFF0
@M05620:45:000000000-G6HP7:1:1101:16863:6694 1:N:0:101
AGATTACTGCAACAGTTCCCCCTGGACCTGGAAAAGTTTCTTGCCTGGCTTACAGAAGCTGAAACAACTGCCAATGTCCTACAGGATGCTACCCGTAAGGAAAGGCTCCTAGAAGACTCCAAGGGAGTAAAAGAGCTGATGAAACAATGGCAAGTAAGTCAGGCATTTCCGCTTTAGCACTCTTGTGGATCCAATTGAACAATTCTCAGCATTTGTACTTGTAACTGACAAGCCAGGGACAAAACAAAGAT
+
BABCCFFFFFDFGGGGGGGGGGGGHHHHHHFHHHHHGHHHHHHHHHHHHHHHHHHHHHHHHHHHHHHHHHHHHHHHHHHHHHHHHHHHHHGHHHGGGGHHHHHHHHHHGHHHHHHHHHHGHHBFEFEFGDHHHGHHHHFHHBDHHHHHHHHHHGHHHHHHHGHHHHHHHHGGGGGHHHHHHHHHHGHGHHHHGGHHHFHHHHHHHHHHHHHHHHHHHHHHHHHHHHHHHHHHHGGGGGGGGGBAFEGGFGF
@M05620:45:000000000-G6HP7:1:1101:15925:6694 1:N:0:101
CATCCTGACCCTGAAGTACCCCATTGAGCATGGCATCGTCACCAACTGGGACGACATGGAGAAGATCTGGCACCACACCTTCTACAACGAGCTGCGCGTGGCCCCGGAGGAGCACCCAGTGCTGCTGACCGAGGCCCCCCTGAACCCCAAGGCCAACAGAGAGAAGATGACTCAGGTGAGGCTCGGCCGACGCCCGTGCTCCTCCCGTCCTTTCCCCAGTCATTTTCTGCCCGGCTTGATTTCTGACATTA
+
CCCCCFFFFFFFGGGGGGGGGGGHHHHHHHHHHHHHHGHHHGHHHGHHHHHHGGGGGHHHHHHHHHHHHHHHHGHHHGGHHHHHHHHHGGGGGHHGGGGGGGHHGGGGGGGGHHHHGGHGHHHHHHHHHHGGGGGGGGGGGGHHHHGGGGHGHHGGGGGGGGGGGGGGGGGGGGGGGGGGGGGGFFFFFFFFFFFFCFFFFFFFFFFFFFFFFFFFFFFFFFFFFFFFFFFFFFFFFFFFFFFFFEFFFF0
@M05620:45:000000000-G6HP7:1:1101:25873:6700 1:N:0:101
CATCCTGACCCTGAAGTACCCCATTGAGCATGGCATCGTCACCAACTGGGACGACATGGAGAAGATCTGGCACCACACCTTCTACAACGAGCTGCGCGTGGCCCCGGAGGAGCACCCAGTGCTGCTGACCGAGGCCCCCCTGAACCCCAAGGCCAACAGAGAGAAGATGACTCAGGTGAGGCTCGGCCGACGCCCGTGCTCCTCCCGTCCTTTCCCCAGTCATTTTCTGCCCGGCTTGATTTCTGACATTA
+
DCDDDFFFFFFFGGGGGGGGGGGHHHHHHHHHHHHHHGHHHGHHHGHHHHHHGGGGGHHHHHHHHHHHHHHHHGHHHGGHHHHHHHHHGGGGGHHGGGGGGGHHGGGGGGGGHHHHGGHHHHHHHHHHHHGGGGGGGGGGGGHHHHGGGGHGHHGGGGGGGGGGGGGGGGGGGGGGGGGGGGGGFFFFFFFFFFFFBDFFFFFFFFFEFFDFFFFFFFFFFFFFFFFFFFFE;=DFCF.FFFFFFFFFFF0
@M05620:45:000000000-G6HP7:1:1101:18095:6708 1:N:0:101
AGATTACTGCAACAGTTCCCCCTGGACCTGGAAAAGTTTCTTGCCTGGCTTACAGAAGCTGAAACAACTGCCAATGTCCTACAGGATGCTACCCGTAAGGAAAGGCTCCTAGAAGACTCCAAGGGAGTAAAAGAGCTGATGAAACAATGGCAAGTAAGTCAGGCATTTCCGCTTTAGCACTCTTGTGGATCCAATTGAACAATTCTCAGCATTTGTACTTGTAACTGACAAGCCAGGGACAAAACAAAGAT
+
BBBBBFFFDFFFGGGGGGGGGGGGHHHHHHHHHHHHGHHGHHHHHHHHHHHHHGHHHHHHHGGHHHHHHHHHHHHHHHHHHHHHHGHHHHHHHHGFGGHGGHHHFEHHGHHHHHHHHHHGHHFFEFEEFGHHHGHFHFFGG?DHHHHHHGHFHGHFFHHFGHHHGHHHHHDFGGGHHHFGHHHHHHHGHHHHGHHHHFHHHHHHGHHFHHHHHHHHHHHHHHHGHHFHFFFGHGGGEGGEGGGFFFGGFF;
@M05620:45:000000000-G6HP7:1:1101:16871:6711 1:N:0:101
AGATTACTGCAACAGTTCCCCCTGGACCTGGAAAAGTTTCTTGCCTGGCTTACAGAAGCTGAAACAACTGCCAATGTCCTACAGGATGCTACCCGTAAGGAAAGGCTCCTAGAAGACTCCAAGGGAGTAAAAGAGCTGATGAAACAATGGCAAGTAAGTCAGGCATTTCCGCTTTAGCACTCTTGTGGATCCAATTGAACAATTCTCAGCATTTGTACTTGTAACTGACAAGCCAGGGACAAAACAAAGAT
+
AAAAAFFFDF@FGGFGGGGGGGGGGHHHHHFHHGHHHHHHHHHHHHHHHHHHHGHHHHHHHHHGHHGHHHHHHHHHHHHHHHHHHHHHHHBGHHGGGGHHHHHHHHHHGHHHHHGHHHHGHH3F>GEFH4?GHGHHHHGHH2BGGHGHHGHGHGGFGHHHHGHHGHHHHHGGGGGHHGFHHHHHHGHGHHHHG<DGGFHHHHHHHGHFHHFHHHHHHHHHHHHFHHGFFHGHHGGGFGGGFFFAFEFGFG9
@M05620:45:000000000-G6HP7:1:1101:5705:6713 1:N:0:101
TACCTGTACTGGGGAAGAGTGTAGCAATCGCCATTCCTACCCTAAAATCGGAAGAGCACACGTCTGAACTCCAGTCACCGGCTATGATCTCGTATGCCGTCTTCTGCTTGAAAAAAAAAAAAAAAAAATCTAGTACCGCATACACCCCATAGACCCAGAAGAACCGATGACGCTTTTTAAACCGTGCCTACACCGTTTATCATCCTTGAACATCCCAATTCATGTCGTGTACTGCCCGCAGTCAGCGCTTT
+
BBBCCFFFFFFFGGGGGGGGGGHHHGHHHGFGGFHHHHGHHHFHHHGHHGGGGGHHHFHHHGFHHGHFHHHHHHGHHHHGGGGGHHHG@GHGFFHHHHGEGHGHHHHHHHGHHHHGGGGC<>>/----.<0=00000.--..0:0:.-.//000:.9../////.;--.00....9;/9////-9...///9/9-.././///;///////////://////:/;/..9;//////..---:////.-::.
@M05620:45:000000000-G6HP7:1:1101:16955:6728 1:N:0:101
CATCCTGACCCTGAAGTACCCCATTGAGCATGGCATCGTCACCAACTGGGACGACATGGAGAAGATCTGGCACCACACCTTCTACAACGAGCTGCGCGTGGCCCCGGAGGAGCACCCAGTGCTGCTGACCGAGGCCCCCCTGAACCCCAAGGCCAACAGAGAGAAGATGACTCAGGTGAGGCTCGGCCGACGCCCGTGCTCCTCCCGTCCTTTCCCCAGTCATTTTCTGCCCGGCTTGATTTCTGACATTA
+
BBBBBFFFFFFFGGGGGGGGGGDGHHHHGHHHHHHHHGHHHGHHFGHHFHHHGGGGGHGGHHGHGHHHHHHHHGHHEGGHHHHHHHEHGEGGGHGGGGGGGGHHGGGGGGGGHHHHGGHHHHHHHHHHHHDDGGGGGGGGGECHHHGF.::EHHEGGFGGGGBFGGFFGFFGGFGGGBBFGFGGACFFAFFFFFFB;DDFFFFFFFFFFFDFFBBFFFAFFBFFFFFFFFFFDCDDFF;BBFFFFFFFFF/
@M05620:45:000000000-G6HP7:1:1101:16969:6742 1:N:0:101
CATCCTGACCCTGAAGTACCCCATTGAGCATGGCATCGTCACCAACTGGGACGACATGGAGAAGATCTGGCACCACACCTTCTACAACGAGCTGCGCGTGGCCCCGGAGGAGCACCCAGTGCTGCTGACCGAGGCCCCCCTGAACCCCAAGGCCAACAGAGAGAAGATGACTCAGGTGAGGCTCGGCCGACGCCCGTGCTCCTCCCGTCCTTTCCCCAGTCATTTTCTGCCCGGCTTGATTTCTGACATTA
+
DDDDDFFFFFFFGGGGGGGGGGGHHHHHHHHHHHHHHGHHHGHHHGHHHHHHGGGGGHHHHHHHHHHHHHHHHGHHHGGHHHHHHHHHGGGGGHHGGGGGGGHHGGGGGGGGHHHHGGHHHHHHHHHHHHGGGGGGGGGGGGHHHHGGGGHGHHGGGGGGGGGGGGGGGGGGGGGGGGGGGGGGFFFFFFFFFFFFBFFFFFFFFFFFFFFFFFFFFFFFFFHFHHHFFFFFFFFFFFFFFFFFFFFFFF0
@M05620:45:000000000-G6HP7:1:1101:14251:6748 1:N:0:101
CATCCTGACCCTGAAGTACCCCATTGAGCATGGCATCGTCACCAACTGGGACGACATGGAGAAGATCTGGCACCACACCTTCTACAACGAGCTGCGCGTGGCCCCGGAGGAGCACCCAGTGCTGCTGACCGAGGCCCCCCTGAACCCCAAGGCCAACAGAGAGAAGATGACTCAGGTGAGGCTCGGCCGACGCCCGTGCTCCTCCCGTCCTTTCCCCAGTCATTTTCTGCCCGGCTTGATTTCTGACATTA
+
CCCDDFFFFFFFGGGGGGGGGGGHHHHHHHHHHHHHHGHHHGHHHGHHHHHHGGGGGHHHHHHHHHHHHHHHHGHHHGGHHHHHHHHHGGGGGHHGGGGGGGHHGGGGGGGGHHHHGGHHHHHHHHHHHHGGGGGGGGGGGGHHHHGGGGHGHHGGGGGGGGGGGGGGGGGGGGGGHGGGGGGGFFFFFFFFFFFFCFFFFFFFFFFEFFFFFFFFFFFFFFFFFFFFFFFFFFFFFFFFFFFFFFFFFF0
@M05620:45:000000000-G6HP7:1:1101:16564:6762 1:N:0:101
CATCCTGACCCTGAAGTACCCCATTGAGCATGGCATCGTCACCAACTGGGACGACATGGAGAAGATCTGGCACCACACCTTCTACAACGAGCTGCGCGTGGCCCCGGAGGAGCACCCAGTGCTGCTGACCGAGGCCCCCCTGAACCCCAAGGCCAACAGAGAGAAGATGACTCAGGTGAGGCTCGGCCGACGCCCGTGCTCCTCCCGTCCTTTCCCCAGTCATTTTCTGCCCGGCTTGATTTCTGACATTA
+
AAABBFFFFFFFGGGGGGGGGGGHHGHHHHHGHHHHHGHHHGHHHGHHHHHHGGGGGHHHHHHHHHHHHHHHHGHHHGGHHHHGHHHHGGGGGHHGGGGGGGHHGGGGGGGGHHHHGGGFFHHHHHHGHHGGGGGGGGGGGGHHHHGGGGHGHHGFGGGGGGGGGGGGGGGGGFGGGGGGGGGGFFFFFFFFFFFF@FFFFFFFFFDEFFFFFFFFFFFFFFFFFFFFFFFFDFFFFFFFFFFFFFFFFF/
@M05620:45:000000000-G6HP7:1:1101:21226:6807 1:N:0:101
TACCTGTACTGGGGAAGCATTTGAATATCCCCCCATGGTGATGGGGACGGAGAACTGCTCCATAAACACAGGCAACGTGCCTAACTTTCCCGGGAAGATGAAGTCAAAGAGCGACCACAGCTCTCGGAGGTTATTTTGCATCGGTGAGCCAGACAGAATGATCCGATGAGGGGTGCGAAACTATTTGAGGAAAGGAAGCACCTTTTTATTAAATTTACCTTTTAGCAATCGCCATTCCTACCCTAAAGATC
+
AAAABFFFFFFFGGGGGGGGGGHHHHHHHHHGGGGHHGGHHHHHGGGGGGGGGHHHHHHHHHHHHHHHHGHHGHHHGHHHHHHHHHHHHHHGGGEGGHHHHHHHHHHHHGHHGGGGGHHHHHHHHGGGGGGHHHHHHHHHHHGGGGGHHHHHHGHHHHHHHHHHHGGGHHHGGEGGGBBDGGGGGGGFEFFFFFAFBFGGGFFFFFFFFFFFFFFFFFFFFFFFFFFFFFFFFFFFFFFFFFFFFFF9BFB
@M05620:45:000000000-G6HP7:1:1101:10633:6813 1:N:0:101
AGATTACTGCAACAGTTCCCCCTGGACCTGGAAAAGTTTCTTGCCTGGCTTACAGAAGCTGAAACAACTGCCAATGTCCTACAGGATGCTACCCGTAAGGAAAGGCTCCTAGAAGACTCCAAGGGAGTAAAAGAGCTGATGAAACAATGGCAAGTAAGTCAGGCATTTCCGCTTTAGCACTCTTGTGGATCCAATTGAACAATTCTCAGCATTTGTACTTGTAACTGACAAGCCAGGGACAAAACAAAGAT
+
BBABBFFFFFDFGGGGGGGGGGGGHHHHHHHHHHHHHHHHHHHHHHHHHHHHHHHHHHHHHHHHHHHHHHHHHHHHHHHHHHHHHHHHHHFHHHGGGGHHHHGHHHHHGHHHHHHHHHHHHHHGGHGGHHHHHGHHHHHHHHHHHHHHHHHHHGHHHHHHHHHHHHHHHHGGGGGHHHHHHHHHHHHGHHHHHFHHHHHHHHHHHHHHHHHHHHHHHHHHHHHHHHHHGHHHHGGGEGGGEFFFGGGGGGG
@M05620:45:000000000-G6HP7:1:1101:21211:6821 1:N:0:101
TACCTGTACTGGGGAAGCATTTGAATATCCCCCCATGGTGATGGGGACGGAGAACTGCTCCATAAACACAGGCAACGTGCCTAACTTTCCCGGGAAGATGAAGTCAAAGAGCGACCACAGCTCTCGGAGGTTATTTTGCATCGGTGAGCCAGACAGAATGATCCGATGAGGGGTGCGAAACTATTTGAGGAAAGGAAGCACCTTTTTATTAAATTTACCTTTTAGCAATCGCCATTCCTACCCTAAAGATC
+
BBBBBFFFFFFFGGGGFGGGGGHHHHHHHHHGGGGHHHHHHHHHHGGGGGGGGHHHHHHHHHHHHHHHHHHHGHHHGHHHHHHHHHHHHHHGGGGGGHHHHHHHHHHHHHGHGGGGGHHHHHHHHGGGGGGHHHHHHHHHHHGGGGGHHHHHHGHHHHHHHHHHHGGGHHHGGEDGGGGGGGGGGGGGGFFGGGFGGGGGGFFFFFFFFFFFFFFFFFFFFFFFFFFFFFFFFFFFFFFFFFFFFFFFFFF
@M05620:45:000000000-G6HP7:1:1101:23164:6827 1:N:0:101
TACCTGTACTGGGGAAGAGTGTAGCAATCGCCATTCCTACCCTAAAGATCGGACGAGCACACGTCTGAACTCCAGTCACCGGCTATGATCTCGTATGCCGTCTTCTGCTTGAAAAAAAAAAAAGGCAGCTGCCAGCATGTGTAACCTTTATTTGGACTGCACTTCTGATATTACGAATGTAGGGAAATCACTATCGTAATAAGGGTAGCTTGGCAAGTTGAGCCTGGTAGATGGAGTACTGGGATTGATCT
+
AAAABFFFFFFFG?2EEFGGGGFDG5GGHFFGEFHHHHGHFHHGG33BFGHGE2AAEGEHHFGGGHGDGHHEHFFHHBHH?EGGEHH4GGGHFF?GGHFGGGGGHFEBGHHFFFGGGC?/>///..0..011011.<0<<000000=00000000//0./0/0/0<00000000....9;000./..=00/0000./9..0000.9/.////.9//./9;//://9.;///////.//////..//;////
@M05620:45:000000000-G6HP7:1:1101:10634:6832 1:N:0:101
AGATTACTGCAACAGTTCCCCCTGGACCTGGAAAAGTTTCTTGCCTGGCTTACAGAAGCTGAAACAACTGCCAATGTCCTACAGGATGCTACCCGTAAGGAAAGGCTCCTAGAAGACTCCAAGGGAGTAAAAGAGCTGATGAAACAATGGCAAGTAAGTCAGGCATTTCCGCTTTAGCACTCTTGTGGATCCAATTGAACAATTCTCAGCATTTGTACTTGTAACTGACAAGCCAGGGACCAAACAAAGAT
+
A>A>>FDF3D1DGG1FEEGGFFGA0BFGH00FAFGH1BFFGFHFAGH/GFHCGF11GHBGHFGGHCGHFGFC1B11FDDGFGEH>FF10F2BGCE>>/FBB>0B>>BFCEEEFG1BGEGEGGGF//??01>>D/00BF1GHB1>DGE111G0GG@GHF@@2FFGEHFFHGCCFGGF??GGFGGHHF<EFHFGD<=<<0=C0CGHGGGD0/D0:GG;C:CC:CC;:;:CGHHHHG/.A..:....;F:F/90
@M05620:45:000000000-G6HP7:1:1101:23147:6835 1:N:0:101
TACCTGTACTGGGGAAGAGTGTAGCAATCGCCATTCCTACCCTAAAGATCGGAAGAGCACACGTCTGAACTCCAGTCACCGGCTATGATCTCGTATGCCGTCTTCTGCTTGAAAAAAAAAAAAAAAAAAAAGAAAATAATGATTATTAAATATGTACTATCAAAAGATATAATGTAAGTGTATAAGAATATGCTATTAAGAAAAAAGCGACTCAGACGTACGTGAACTGAATACAAAGCGGATATCGATGT
+
CCCCCFFFFFFFGGGGGGGGGGHHHHHHHGGGGGHHHHHHHHHHHHHHHHHGGGGHHHHHHHGHHHGHHHHHHGHHHHHHGGGGGHHHHGHHHGGHHHHGFGHGHHHGHHHHHHHHGGGGG@<//>---<:...//0<000000000000000000;000090009.000090000000000009000000000;0000000/9.:....--.0090-...-/9..0:009000000//.-99.00.;.0.
@M05620:45:000000000-G6HP7:1:1101:11066:6837 1:N:0:101
AAACCAAGCAGACACTCACCGCTCCCTCGCCACAGGCCAATAGTTTGTCCTCACTGAGTTGGCAACAAGTGGCTGCTGTGGCTGCCATTTTTCTGGTGATGGCCATCAGCTCCGACGAGGTCAGCTGGGGGGCTTTCTTTGTGTAAGCAACGAGAAACCTGAAAGAAGCATTTTTTAACTAAGTCCTGCTGAGTCATTCATGAGTTTTTAGCCGCCTTGCTTCTTCTCACAGACTCTCTACTCTCATGCCA
+
CCCCCCCFCFFFGGGGGGGGGGGGGGHHGGGGGHHHGGHHHHHHHHHHHHHHHHHHHHHHHHHHHHHHHGHHGHGGHHHHHHHGGHHHHHHHHHHHHHHHHHHHHHHHHHHHHGGGGGGGGHHHHHHHGGGGGGGGGGGGGGGGGGFFFFFFFFFFFFFFFFFFFFFFFFFFFFFFFFFFFFFFFFFFFFFFFFFFFFFFFFFFFFFFFFFFFFFFFFFFFFFFFFFFFFFFFFFFFFFFFFFFFFFFFFF
@M05620:45:000000000-G6HP7:1:1101:5045:6841 1:N:0:101
CATCCTGACCCTGAAGTACCCCATTGAGCATGGCATCGTCACCAACTGGGACGACATGGAGAAGATCTGGCACCACACCTTCTACAACGAGCTGCGCGTGGCCCCGGAGGAGCACCCAGTGCTGCTGACCGAGGCCCCCCTGAACCCCAAGGCCAACAGAGAGAAGATGACTCAGGTGAGGCTCGGCCGACGCCCGTGCTCCTCCCGTCCTTTCCCCAGTCATTTTCTGCCCGGCTTGATTTCTGACATTA
+
CCCCCFFFFFFFGGGGGGGGGGGHHHHHHHHHHHHHHGHHHGHHHGHHHHHHGGGGGHHHHHHHHHHHHHHHHGHHHGGHHHHHHHHHGGGGGHHGGGGGGGHHGGGGGGGGHHHHGGHHHHHHHHHHHHGGGGGGGGGGGGHHHHGGGGGGHHGGGGGGGGGGGGGGGGGGGGGGGGGGGGGGFFFFFFFFFFFF@DDFFFFFFFFEFFDFFFFFFFDFFFFFFFFFFFFFFFFFFFFFFFFFFFFFFF0
@M05620:45:000000000-G6HP7:1:1101:19021:6848 1:N:0:101
TACCTGTACTGGGGAAGCATTTGAATATCCCCCCATGGTGATGGGGACGGAGAACTGCTCCATAAACACAGGCAACGTGCCTAACTTTCCCGGGAAGATGAAGTCAAAGAGCGACCACAGCTCTCGGAGGTTATTTTGCATCGGTGAGCCAGACAGAATGATCCGATGAGGGGTGCGAAACTATTTGAGGAAAGGAAGCACCTTTTTATTAAATTTACCTTTTAGCAATCGCCATTCCTACCCTAAAGATC
+
CCCCCFFFFFFFGGGGGGGGGGHHHHHHHHHGGGGHHHHHHHHHHGGGGGGGGHHHHHHHHHHHHHHHHHHHGHHHGHHHHHHHHHHHHHHGGGGGGHHHHHHHHHHHHHHHGGGGGHHHHHHHHGGGGGEHHHHHHHHHHHGGGGGHHHHHHGHHHHHHHHHHHGGGHHHGGGGGGGGGGGGGGGGGGGFGGGGGGGGGGFFFFFFFFFFFFFFFFFFFFFFFFFFFFFFFFFFFFFFFFFFFFFFFFFF
@M05620:45:000000000-G6HP7:1:1101:11417:6853 1:N:0:101
AAACCAAGCAGACACTCACCGCTCCCTCGCCACAGGCCAATAGTTTGTCCTCACTGAGTTGGCAACAAGTGGCTGCTGTGGCTGCCATTTTTCTGGTGATGGCCATCAGCTCCGACGAGGTCAGCTGGGGGGCTTTCTTTGTGTAAGCAACGAGAAACCTGAAAGAAGCATTTTTTAACTAAGTCCTGCTGAGTCATTCATGAGTTTTTAGCCGCCTTGCTTCTTCTCACAGACTCTCTACTCTCATGCCA
+
CCCCCCCFCFFFGGGGGGGGGGGGGGHHGGGGGHHHGGHHHHHHHHHHHHHHHHHHHHHHHHHHHHHHHHHHGHGGHHHHHHHGGHHHHHHHHHHHHHHHHHHHHHHHHHHHHGGGGGGGGHHHGHHHGGGGGGGGGGGGGGGGGGFFFFFFFFFFFFFFFFFFFFFFFFFFFFFFFFFFFFFFFFFFFFFFFFFFFFFFFFFFFFFFFFFFFFFFFFFFFFFFFFFFFFFFFFFFFFFFFFFFFFFFFFF
@M05620:45:000000000-G6HP7:1:1101:5039:6857 1:N:0:101
CATCCTGACCCTGAAGTACCCCATTGAGCATGGCATCGTCACCAACTGGGACGACATGGAGAAGATCTGGCACCACACCTTCTACAACGAGCTGCGCGTGGCCCCGGAGGAGCACCCAGTGCTGCTGACCGAGGCCCCCCTGAACCCCAAGGCCAACAGAGAGAAGATGACTCAGGTGAGGCTCGGCCGACGCCCGTGCTCCTCCCGTCCTTTCCCCAGTCATTTTCTGCCCGGCTTGATTTCTGACATTT
+
CBCCCFFFFFFFGGGGGGGGGGGHHHHHHHHHHHHHHGHHGGHHHGHHHHHHGGGGGHHHHHHHHHHHHHHHHGHHHGGHHHHHHHHHGGGGGHHGGGGGGGHHGGGGGGGGHGHHGGHHHHHHHHHHHHGGGGGGGGGGGGHHHHGGGGHGHHGGGGGGGGGGGGGGGGGGGGGGGGGGGGGGFFFFFFFFFFFFDFFFFFFFFFFFFFFFFFFFFFFFFFFFFFFFFFFFFFFFFFFFFFFFFFFFFF/
@M05620:45:000000000-G6HP7:1:1101:14731:6866 1:N:0:101
TACCTGTACTGGGGAAGCATTTGAATATCCCCCCATGGTGATGGGGACGGAGAACTGCTCCATAAACACAGGCAACGTGCCTAACTTTCCCGGGAAGATGAAGTCAAAGAGCGACCACAGCTCTCGGAGGTTATTTTGCATCGGTGAGCCAGACAGAATGATCCGATGAGGGGTGCGAAACTATTTGAGGAAAGGAAGCACCTTTTTATTAAATTTACCTTTTAGCAATCGCCATTCCTACCCTAAAGATC
+
DDCCCFFFFFFFGGGGGGGGGGHHHHHHHHHGGGGHHHGHHHHHHGGGGGGGGHHHHHHHHHHHHHHHHHHHGHHHGHHHHHHHHHHHHHHGGGGGGHHHHHHHHHHHHHHHGGGGGHHGHHHHHGGGGGEHHHHHHHHHHHGGGGGHHHHHHGHHHHHHHHHHHGGGHHHGGEEGGGFGGGGHHHGGGGGGGGGGGGGFGFFFFFFFFFFFFFHHFFFFFFFFFFFFFFFFFFFFFFFFFFFFFFFFFFF
@M05620:45:000000000-G6HP7:1:1101:11418:6871 1:N:0:101
AAACCAAGCAGACACTCACCGCTCCCTCGCCACAGGCCAATAGTTTGTCCTCACTGAGTTGGCAACAAGTGGCTGCTGTGGCTGCCATTTTTCTGGTGATGGCCATCAGCTCCGACGAGGTCAGCTGGGGGGCTTTCTTTGTGTAAGCAACGAGAAACCTGAAAGAAGCATTTTTTAACTAAGTCCTGCTGAGTCATTCATGAGTTTTTAGCCGCCTTGCTTCTTCTCACAGACTCTCTACTCTCATGCCA
+
BBABBBBFBFFFGGGGGGGGGGGGGGHHGGGGGHHHGGHHHHHHHHHHHHHGHHHHHHGHHHHFHHHHHHHHGHGGHHHHHHHGGHHHHHHHHHHHHH3FGHHHHHHHHHHHHGGGGGGGGHHHHHHHGGGGGGGGGGGGGGGGGGFFFFFFFFFFFFFFFFFFFFFFFFFFFFFFFFFFFFFFFFFFFFFFFBFFFFFFFFFFFFFFFFFFFFFFFFFFFFFFFFFFFFFFFFFFFFFFFFFFFFFFFFF
@M05620:45:000000000-G6HP7:1:1101:26385:6886 1:N:0:101
CATCCTGACCCTGAAGTACCCCATTGAGCATGGCATCGTCACCAACTGGGACGACATGGAGAAGATCTGGCACCACACCTTCTACAACGAGCTGCGCGTGGCCCCGGAGGAGCACCCAGTGCTGCTGACCGAGGCCCCCCTGAACCCCACGGCCAACAGAGAGCAGATGACTCAGGTGAGGCTCGGCCGACGCCCGTGCTCCTCCCGTCCTTTCCCCAGTCATTTTCTGCCCGGCTTGATTTCTGACCTTC
+
BAABBFFFFFFFGGGGGGGGGGGHHHHHHFHHHHHHHGHHHGHHEGHHHHGHGGGGGHHGHHHHHHHHHGHGHGHHHGGHHHHGHHHHGGGGGHHGGGGGGGHHGGGDGFGGHHHHGGHHHHHHHHHGHHGGGGGGGGGGGGGHHGGG?.;BGGAFGGGGGED.CFFFGFGGGGGGGGFFFFFFFFFFFDAFFFFF;9AEFFFFFFF;ADAFFFFFF.A9F/BBFFFFFEFF.B>BAD9BFFFFFBB/;F/
@M05620:45:000000000-G6HP7:1:1101:6535:6892 1:N:0:101
CATCCTGACCCTGAAGTACCCCATTGAGCATGGCATCGTCACCAACTGGGACGACATGGAGAAGATCTGGCACCACACCTTCTACAACGAGCTGCGCGTGGCCCCGGAGGAGCACCCAGTGCTGCTGACCGAGGCCCCCCTGAACCCCAAGGCCAACAGAGAGAAGATGACTCAGGTGAGGCTCGGCCGACGCCCGTGCTCCTCCCGTCCTTTCCCCAGTCATTTTCTGCCCGGCTTGATTTCTGACATTA
+
>A?AAFFFFFFFGGGGGGGGGGGHHHHHHHHHGHFHHGHHHGHHHGHHHHHHGGGGGHHGHHHHHHHHHHHHHGHHFGGHHHHHHHHHGGGGGHGGGGEFGGHHGGGGGGGGHHHHGGHHHHHHHHHHHHGCGGGEGGGGGGHHHHGGGGHGHGGGGGGGGGGGGGFGGGGGGGGGGGGGGGGGFFFFFFFDDCFFFDDE9BFFFFDFFFFFFFFFFBDFFFFFFFFFBFFFF;FFAC?FFFFFFFFFFF/
@M05620:45:000000000-G6HP7:1:1101:6516:6895 1:N:0:101
CATCCTGACCCTGAAGTACCCCATTGAGCATGGCATCGTCACCAACTGGGACGACATGGAGAAGATCTGGCACCACACCTTCTACAACGAGCTGCGCGTGGCCCCGGAGGAGCACCCAGTGCTGCTGACCGAGGCCCCCCTGAACCCCAAGGCCAACAGAGAGAAGATGACTCAGGTGAGGCTCGGCCGACGCCCGTGCTCCTCCCGTCCTTTCCCCAGTCATTTTCTGCCCGGCTTGATTTCTGACATTA
+
BBBBBFFFFFFFGGGGGGGGGGGHHHHHHHHHHHHHHGHHHGHHHGHHHHHHGGGGGHHFHHHHHGHHHHHHHGHHHGGHHHHHHHHHGGGGGHHGGGGGGGHHGGGGGGGGHHHHGGHHHHHHHHHHHHGGGGGGGGGGGGGHHHGGGGHGHHGGGGGGGGGGGGGGGGGGGGGGGGGGGGGGFFFFFFFFFFFFBDDFFFFFFFFFFFFFFFBBFFFFFFFFFFFFFFFFFCFFF;AFFFEFFEFFFF/
@M05620:45:000000000-G6HP7:1:1101:26394:6903 1:N:0:101
CATCCTGACCCTGAAGTACCCCATTGAGCATGGCATCGTCACCAACTGGGACGACATGGAGAAGATCTGGCACCACACCTTCTACAACGAGCTGCGCGTGGCCCCGGAGGAGCACCCAGTGCTGCTGACCGAGGCCCCCCTGAACCCCAAGGCCAACAGAGAGAAGATGACTCAGGTGAGGCTCGGCCGACGCCCGTGCTCCTCCCGTCCTTTCCCCAGTCATTTTCTGCCCGGCTTGATTTCTGACATTT
+
ABBBBFFFFFFFGGGGGGGGGGGHHHFHHHHHHHHHHGHHHGHHHGHHHHHHGGGGGHHFHHHHHHHHGHHHHGHHHGGHHHHHHHHHGGGGGHHGGGGGGGHHGGGGGGGGHHHHGGHGFHHHHHHHGHGGFCGGGGGGGGGHHHGGGGHGHHGGGGGGGGGGGGFGFGGGGGGGGGGGGGGGFFFFFDFFFFFFCFFFFFFFFFD;DDDFFFFFFBDFFFFFFFFFFEFFAFFFFFAFFFFFFFF/BF/
@M05620:45:000000000-G6HP7:1:1101:20477:6904 1:N:0:101
CATCCTGACCCTGAAGTACCCCATTGAGCATGGCATCGTCACCAACTGGGACGACATGGAGAAGATCTGGCACCACACCTTCTACAACGAGCTGCGCGTGGCCCCGGAGGAGCACCCAGTGCTGCTGACCGAGGCCCCCCTGAACCCCAAGGCCAACAGAGAGAAGATGACTCAGGTGAGGCTCGGCCGACGCCCGTGCTCCTCCCGTCCTTTCCCCAGTCATTTTCTGCCCGGCTTGATTTCTGACCTTA
+
BBBBBFDFFFFFGFFGGGGGGGEHHHDGFFHHCFGHHFHHHGHBGGHHHHHHGAFEGHHFHHCHEHGFHHHFHGHHHGGHHHHFHFHHCEEFGHHGGGGGGEHHGGGGGGFGHHHHGGHHGGHHHHHHHHGFGGGGGGGGGEGHHHGGDDHGHHEGGGGEFBD?:FFGGGGGGGGGGGGGGGGGFFFFFFFCFFFC@DDFFFFFFFFFFFDFFFFFFFFFFBFFFFFFFFFFFACFFFAFFFFF/BF/BF/
@M05620:45:000000000-G6HP7:1:1101:20510:6905 1:N:0:101
CATCCTGACCCTGAAGTACCCCATTGAGCATGGCATCGTCACCAACTGGGACGACATGGAGAAGATCTGGCACCACACCTTCTACAACGAGCTGCGCGTGGCCCCGGAGGAGCACCCAGTGCTGCTGACCGAGGCCCCCCTGAACCCCAAGGCCAACAGAGAGAAGATGACTCAGGTGAGGCTCGGCCGACGCCCGTGCTCCTCCCGTCCTTTCCCCAGTCATTTTCTGCCCGGCTTGATTTCTGACATTA
+
BBAAAFFFFFFFGGGGGFGGGGGHHHHHHHHFHFFHHGHHHGHHHGHHHGHHGGGGGHGEFHGGHHGHFGGHHGHHGGGHHHHHHHHHGGCFGFHGGGGGGGHHGGG/CCEGGGHHGGHGGHGFG<CHHHGGGGGGGGGGGGFHGHGGG.GFHHG?GGGGGFGEFFFFGFGEGGGGGGGGGGFFFFFFF9BFFFFF;D?9BFBFFFD..AAFFFFFFBD/FFFFFBBBB/BEDCACFC.BFBFFB;9/BF/
@M05620:45:000000000-G6HP7:1:1101:19248:6907 1:N:0:101
TACCTGTACTGGGGAAGCATTTGAATATCCCCCCATGGTGATGGGGACGGAGAACTGCTCCATAAACACAGGCAACGTGCCTAACTTTCCCGGGAAGATGAAGTCAAAGAGCGACCACAGCTCTCGGAGGTTATTTTGCATCGGTGAGCCAGACAGAATGATCCGATGAGGGGTGCGAAACTATTTGAGGAAAGGAAGCACCTTTTTATTAAATTTACCTTTTAGCAATCGCCATTCCTACCCTAAAGATC
+
ABBCCFFFFFFFGGGEFGGGGGHHHHHHHHHGGGGHHHFGGHHGGGGGGGGGGHHHHHHHHHHHHGHHHHHHGGHHGHHHHHHHHHHHHHHGGGGGGHHHHHGHHFHFHHHHGGGGGHHHHHHHHGGEGGEHHHHHHHHGHHGGGGGHHHHHHGHHHHHHHHHHGGGGHHHGGGGGGGGGGGFGGGGGGGFGGGGGGGGGGFFFFFFFFFFFEFFFFFFFFFFFFFFFFFFFFFFFFFFFFFFFFFFFFFF
@M05620:45:000000000-G6HP7:1:1101:18075:6911 1:N:0:101
AGATTACTGCAACAGTTCCCCCTGGACCTGGAAAAGTTTCTTGCCTGGCTTACAGAAGCTGAAACAACTGCCAATGTCCTACAGGATGCTACCCGTAAGGAAAGGCTCCTAGAAGACTCCAAGGGAGTAAAAGAGCTGATGAAACAATGGCAAGTAAGTCAGGCATTTCCGCTTTAGCACTCTTGTGGATCCAATTGAACAATTCTCAGCATTTGTACTTGTAACTGACAAGCCAGGGACAAAACAAAGAT
+
BBABBFFFFFDFGGGGGGGGGGGGHHHHHHHH3GHHHHHHHHHHHHHHHHHFHHHHHHHHHHHHHHHHHHHHFHHHHHHHHHHHHHHHHHBGHHGGCGHHHHFHHHHHGHHHHHHHHHHH3F3FACEGHBHHHGHHHHHHH3FGHGHHHHHHHGHEHHHHHHFFEHHHHHGGGGGGFHHHHHHHHHHGHHHHHFHHHH0GDHGHHHHGHHHHHHHHHGHHHHHFHHHHGHHHHGGFGGGGEG/CFGGFFGG
@M05620:45:000000000-G6HP7:1:1101:20494:6913 1:N:0:101
CATCCTGACCCTGAAGTACCCCATTGAGCATGGCATCGTCACCAACTGGGACGACATGGAGAAGATCTGGCACCACACCTTCTACAACGAGCTGCGCGTGGCCCCGGAGGAGCACCCAGTGCTGCTGACCGAGGCCCCCCTGAACCCCAAGGCCAACAGAGAGAAGATGACTCAGGTGAGGCTCGGCCGACGCCCGTGCTCCTCCCGTCCTTTCCCCAGTCATTTTCTGCCCGGCTTGATTTCTGACATTA
+
CCDDDFFFFFFFGGGGGGGGGGGHHHHHHHHHHHHHHGHHHGHHHGHHHHHHGGGGGHHHHHHHHHHHHHHHHGHHHGGHHHHHHHHHGGGGGHHGGGGGGGHHGGGGGGGGHHHHGGHHHHHHHHHHHHGGGGGGGGGGGGHHHHGGGGHGHHGGGGGGGGGGGGGGGGGGGGGGHGGGGGGGFFFFFFFFFFFFDFFFFFFFFFFFFFFFFFFFFFFFFFFFHHFFHFFFFFFFFFFFFFFFFFFFFF0
@M05620:45:000000000-G6HP7:1:1101:18055:6920 1:N:0:101
AGATTACTGCAACAGTTCCCCCTGGACCTGGAAAAGTTTCTTGCCTGGCTTACAGAAGCTGAAACAACTGCCAATGTCCTACAGGATGCTACCCGTAAGGAAAGGCTCCTAGAAGACTCCAAGGGAGTAAAAGAGCTGATGAAACAATGGCAAGTAAGTCAGGCATTTCCGCTTTAGCACTCTTGTGGATCCAATTGAACAATTCTCAGCATTTGTACTTGTAACTGACAAGCCAGGGACAAAACAAAGAT
+
AA3AAFFF@D4@GGCGGGGGGGGADHHHHH4GCHHHHHHHHHHHHHHHHHHHHHEHHGHHHHHFHHHHHHHHHHHHHHHHFHHHHGHHHH5GHHGEEEHHHHGHFHHHGHHHHHHGHHHGHH3?/?EFF4FGHGHHHHFGH2FGHGHGHHHHHGHHHHHHHHHHHHHHHHGGGGGHHHGHHHHHHHHGHHHHGGHHHHHHBGGGGHHHEHHHHHHHHFHHHHHGHHGHHHGGHGGGGGGG.FBFGGGGFFF
@M05620:45:000000000-G6HP7:1:1101:7286:6925 1:N:0:101
AGATTACTGCAACAGTTCCCCCTGGACCTGGAAAAGTTTCTTGCCTGGCTTACAGAAGCTGAAACAACTGCCAATGTCCTACAGGATGCTACCCGTAAGGAAAGGCTCCTAGAAGACTCCAAGGGAGTAAAAGAGCTGATGAAACAATGGCAAGTAAGTCAGGCATTTCCGCTTTAGCACTCTTGTGGATCCAATTGAACAATTCTCAGCATTTGTACTTGTAACTGACAAGCCAGGGACAAAACAAAGAT
+
BBABBFFFFFFFGGGGGGGGGGGGHHHHHHHHHHHHGHHHHHHHHHHHHHHHHHHHHHHHHHGHHHHHHHHHHHHHHHHHHHHHHHHHHHHHHHGGGGHHHHHHHHHHGHHHHHHHHHHHHHHGGGGFHHHHHGFHHHHHHFGHHHHHHHHHHGHHHHHHHHHHHHHHHHGGGGGHHHGHHHHHHFGGHHHHHGHHHHFGHHHHHHHHHHHHHHHHHHHHHHHHHHHGGHHHHGGGGGGGGFGFGGGGGGF
@M05620:45:000000000-G6HP7:1:1101:18073:6930 1:N:0:101
AGATTACTGCAACAGTTCCCCCTGGACCTGGAAAAGTTTCTTGCCTGGCTTACAGAAGCTGAAACAACTGCCAATGTCCTACAGGATGCTACCCGTAAGGAAAGGCTCCTAGAAGACTCCAAGGGAGTAAAAGAGCTGATGAAACAATGGCAAGTAAGTCAGGCATTTCCGCTTTAGCACTCTTGTGGATCCAATTGAACAATTCTCAGCATTTGTACTTGTAACTGACAAGCCAGGGACAAAACAAAGAT
+
CBBCCFFFFFFFGGGGGGGGGGGGHHHHHHHHGHHHGHHHHHHHHHHHHHHHHHHHHHHHHHHHHHHHHHHHHHHHHHHHHGGHHGHHHHHHGHGGGGHHHHHHHHHHGHHHHHHHHHHGHGFFFHFFHEGHHGHHHHGHH3FHHHHHHHHHHGHHHHHHHHHHHHHHHHGGGGGHGHGHHHHHHHHGHHHHG0GHHGHHHHGHGHHHHHHHHHHHHFHHHHHHHHHHGHGHGGGGGGGGGGGFGGGGGGF
@M05620:45:000000000-G6HP7:1:1101:14788:6932 1:N:0:101
TACCTGTACTGGGGAAGCATTTGAATATCCCCCCATGGTGATGGGGACGGAGAACTGCTCCATAAACACAGGCAACGTGCCTAACTTTCCCGGGAAGATGAAGTCAAAGAGCGACCACAGCTCTCGGAGGTTATTTTGCATCGGTGAGCCAGACAGAATGATCCGATGAGGGGTGCGAAACTATTTGAGGAAAGGAAGCACCTTTTTATTAAATTTACCTTTTAGCAATCGCCATTCCTACCCTAAAGATC
+
BBBBBFFFFFFFGGGGGGGGGGHHHGHHHHGGGGGHHHGGHHHHHGGGGGGGGHHHHHHHHHHHHHHHHHHHGHFHGHHHHHHFHHHHHHHGGGFGGHHFHHHHHHGHHFHHGGGGGHHHHHHHHGGGGGCGFHHHHGHGHHGFDDFFHHHGHGGFGHHHHHHHHDGGHHGD@ECGGEGGGGGGGGGGEFFGGGGGFGGEGFFFFFFFFFFFFFFFFFFFFFFFFFFFFFEFFFFFFFFFFFFFFFFFFFF
@M05620:45:000000000-G6HP7:1:1101:18835:6956 1:N:0:101
CATCCTGACCCTGAAGTACCCCATTGAGCATGGCATCGTCACCAACTGGGACGACATGGAGAAGATCTGGCACCACACCTTCTACAACGAGCTGCGCGTGGCCCCGGAGGAGCACCCAGTGCTGCTGACCGAGGCCCCCCTGAACCCCAAGGCCAACAGAGAGAAGATGACTCAGGTGAGGCTCGGCCGACGCCCGTGCTCCTCCCGTCCTTTCCCCAGTCATTTTCTGCCCGGCTTGATTTCTGACATTA
+
DDDDDFFFFFFFGGGGGGGGGGGHHHHHHHHHHHHHHGHHHGHHHGHHHHHHGGGGGHHHHHHHHHHHHHHHHGHHHGGHHHHHHHHHGGGGGHHGGGGGGGHHGGGGGGGGHHHHGGHHHHHHHHHHHHGGGGGGGGGGGGHHHHGGGGHGHHGGGGGGGGGGGGGGGGGGGGGGHGGGGGGGFFFFFFFFFFFFBFFFFFFFFFFFFFFFFFFFFFFFFFFFFFFFFFFFFFFFFFBFFFFFFFFFFF0
@M05620:45:000000000-G6HP7:1:1101:18812:6957 1:N:0:101
CATCCTGACCCTGAAGTACCCCATTGAGCATGGCATCGTCACCAACTGGGACGACATGGAGAAGATCTGGCACCACACCTTCTACAACGAGCTGCGCGTGGCCCCGGAGGAGCACCCAGTGCTGCTGACCGAGGCCCCCCTGAACCCCAAGGCCAACAGAGAGAAGATGACTCAGGTGAGGCTCGGCCGACGCCCGTGCTCCTCCCGTCCTTTCCCCAGTCATTTTCTGCCCGGCTTGATTTCTGACATTA
+
BBBBBFBFFFFFFFGGGGGGGGGHHHGGF4GHHHHHHGHHHGHH2EHHHGHHFGGGGHGHHHGHHHHHHHGGHGFHCEGHHHHHHHGHG1EEGHHGGGGGGFHHGEGGGGGGHEGHGGHH<FGHHHFBGGD<CGGGGGGGGE:GHHGG.CGGGH.EGAFFFFGGEGFGGFFFGGGFGFFFFEEGFFFFFFFFFFFF=DFFFFFFFFFFFFFFFFFFFFDFFFFFFFFFFFFFFFFCF;.FFFFFBFF/BB/
@M05620:45:000000000-G6HP7:1:1101:7837:6978 1:N:0:101
AAACCAAGCAGACACTCACCGCTCCCTCGCCACAGGCCAATAGTTTGTCCTCACTGAGTTGGCAACAAGTGGCTGCTGTGGCTGCCATTTTTCTGGTGATGGCCATCAGCTCCGACGAGGTCAGCTGGGGGGCTTTCTTTGTGTAAGCAACGAGAAACCTGAAAGAAGCATTTTTTAACTAAGTCCTGCTGAGTCATTCATGAGTTTTTAGCCGCCTTGCTTCTTCTCACAGACTCTCTACTCTCATGCCA
+
CCCCCCCFCFFFGGGGGGGGGGGGGGHHGGGGGHHHGGHHHHHHHHHHHHHHHHHHHHHHHHHHHHHHHHHHGHGGHHHHHHHGGHHHHHHHHHHHHHHHHHHHHHHHHHHHHGGGGGGGGHHHHHHHGGGGGGGGGGGGGGGGGGFFFFFFFFFFFFFFFFFFFFFFFFFFFFFFFFFFFFFFFFFFFFFFFFFFFFFFFFFFFFFFFFFFFFFFFFFFFFFFFFFFFFFFFFFFFFFFFFFFFFFFFFF
@M05620:45:000000000-G6HP7:1:1101:13395:6999 1:N:0:101
CATCCTGACCCTGAAGTACCCCATTGAGCATGGCATCGTCACCAACTGGGACGACATGGAGAAGATCTGGCACCACACCTTCTACAACGAGCTGCGCGTGGCCCCGGAGGAGCACCCAGTGCTGCTGACCGAGGCCCCCCTGAACCCCAAGGCCAACAGAGAGAAGATGACTCAGGTGAGGCTCGGCCGACGCCCGTGCTCCTCCCGTCCTTTCCCCAGTCATTTTCTGCCCGGCTTGATTTCTGACATTT
+
CCCCCFFFFFFFGGGGGGGGGGGHHHHHHHHHHHHHHGHHHGHHHGHHHHGGGGGGGHHHHHHHHHHHHHHHHGHHHGGHHHHHHHHHGGGGGHHGGGEGGGGHGGGGGGGGHHHHGGHGHHHHHHHHHHGGGGGGGGGGGGHHHHGGGDHGHHGGGGGFFGGGGGGGGGGGGGGGGGGGGGEGFFFFFFFFFFFF>DFFFFFFFFFFFFFFFFFFFFDFFFFFFFFFFEFFFCFFFFFFFFFFFFFFFF0
@M05620:45:000000000-G6HP7:1:1101:17217:7018 1:N:0:101
CATCCTGACCCTGAAGTACCCCATTGAGCATGGCATCGTCACCAACTGGGACGACATGGAGAAGATCTGGCACCACACCTTCTACAACGAGCTGCGCGTGGCCCCGGAGGAGCACCCAGTGCTGCTGACCGAGGCCCCCCTGAACCCCAAGGCCAACAGAGAGAAGATGACTCAGGTGAGGCTCGGCCGACGCCCGTGCTCCTCCCGTCCTTTCCCCAGTCATTTTCTGCCCGGCTTGATTTCTGACATTA
+
DDDDCFFFFFFFGGGGGGGGGGGHHHHHHHHHHHHHHGHHHGHHHGHHHHHHGGGGGHHHHHHHHHHHHHHHHGHHHGGHHHHHHHHHGGGGGHHGGGGGGGHHGGGGGGGGHHHHGGHHHHHHHHHHHHGGGGGGGGGGGGHHHHGGGGHGHHGGGGGGGGGGGGGGGGGGGGGGHGGGGGGGFFFFFFFFFFFF<DFFFFFFFFFFFFFFFFFFFFFFFFFFFFHFFFFFFFFFFFFFFFFFFFFFFF0
@M05620:45:000000000-G6HP7:1:1101:24191:7051 1:N:0:101
CATCCTGACCCTGAAGTACCCCATTTTGCATTGTATCGTCACCAACTGGGACGACATGGATAAGATCCGGCCCCACACCTTCTACACCGAGCTGCGCGTGTCCCCGGAGGAACACCCAGTGCTGCTGACCGAGGCCCCCCTGAACCCCAAGGCCAACAGAGAGAAGATGACTCAGGTGAGGCTCGGCCGACGCCCGTGCTCCTCCCGTCCTTTCCCCAGTCATTTTCTGCCCGGCTTGATTTCTGACATTA
+
AAAAAFFFFFFFG1GGGGGGGG10133DA3D31333F0F0B01100000BF0/AFG/F0112B11DF10A//>E/E/>/B1B12B100>>///11/>/>//0B1/>/>//?00@CACGF?GFFFHGFFHHGCCCCECGGGCG/GHGGGGCHGGGGGGEGGGGGGGF9CFGGGGFGBGGBFGF?F?@FF@@@@=@@@@---BB/FFEAEFFFFFFFFFFFFFBFFFFFFFFBA9-@@@@?BFFFFFE9BFF/
@M05620:45:000000000-G6HP7:1:1101:7537:7053 1:N:0:101
AAACCAAGCAGACACTCACCGCTCCCTCGCCACAGGCCAATAGTTTGTCCTCACTGAGTTGGCAACAAGTGGCTGCTGTGGCTGCCATTTTTCTGGTGATGGCCATCAGCTCCGACGAGGTCAGCTGGGGGGCTTTCTTTGTGTAAGCAACGAGAAACCTGAAAGAAGCATTTTTTAACTAAGTCCTGCTGAGTCATTCATGAGTTTTTAGCCGCCTTGCTTCTTCTCACAGACTCTCTACTCTCATGCCA
+
CCCCCBCFCFFFGGGGGGGGGGGGGGHHGGGGGHHHGGHHHHHHHHHHHHHHHHHHHHHHHHHHHHHHHHHHGHGGHHHHHHHGGHHHHHHHHHHHHHHHHHHHHHHHHHHHHGGGGGGGGHHHHHHHGGGGGGGGGGGGGGGGGGFFFFFFFFFFFFFFFFFFFFFFFFFFFFFFFFFFFFFFFFFFFFFFFFFFFFFFFFFFFFFFFFFFFFFFFFFFFFFFFFFFFFFFFFFFFFFFFFFFFFFFFFB
@M05620:45:000000000-G6HP7:1:1101:10231:7054 1:N:0:101
CATCCTGACCCTGAAGTACCCCATTGAGCATGGCATCGTCACCAACTGGGACGACATGGAGAAGATCTGGCACCACACCTTCTACAACGAGCTGCGCGTGGCCCCGGAGGAGCACCCAGTGCTGCTGACCGAGGCCCCCCTGAACCCCAAGGCCAACAGAGAGAAGATGACTCAGGTGAGGCTCGGCCGACGCCCGTGCTCCTCCCGTCCTTTCCCCAGTCATTTTCTGCCCGGCTTGATTTCTGACATTA
+
ABBBBFFDFFFFGGGGGGGGGGGHHHHHHHHHHHHHHGHHHGHHHGHHHHGHGGGEFHHEGFHHHGHHHHHHHGGHHGGHHHHHHHHHGGGGGHHGGGGGGGHHGGGGGGGGHHHHGGHHHHHHHHHGHHGGGGGGGGGGGGGHHHGGDGHGGHGGGGGEFGGGGGGGGGGGFGGGFEGGGGGFFFFFBDCFFFFFD?DFBFFFFFFFFFFFF/BBBBFFFFFFFFFFFFFEABAFF;.FBFBBBE/BFF9
@M05620:45:000000000-G6HP7:1:1101:10115:7062 1:N:0:101
AAACCAAGCAGACACTCACCGCTCCCTCGCCACAGGCCAATAGTTTGTCCTCACTGAGTTGGCAACAAGTGGCTGCTGTGGCTGCCATTTTTCTGGTGATGGCCATCAGCTCCGACGAGGTCAGCTGGGGGGCTTTCTTTGTGTAAGCAACGAGAAACCTGAAAGAAGCATTTTTTAACTAAGTCCTGCTGAGTCATTCATGAGTTTTTAGCCGCCTTGCTTCTTCTCACAGACTCTCTACTCTCATGCCA
+
BBBBBBBFBFFBGGGGGGGGGGGGGGHHGGGGGHHHGGGHHGHHHHHHHHHHHHHHGHHHHHHHHHHHHHHHGHGGHHHHHHHGGHFHHHHHHHHHHHHHHHHHHHHHHHFHHGGGGGGFGHHHHHHGGGGGGGGGGGGGGGGGGGFFFFFAFFFFFFFFFFBFFFFFFFFFFFFFEFFFFFFFFFFFFFFFFFFFFFFFFFFFFFFFFFFFFDFFFFFFFFFFFFFFBFFFEFFFFFFFFFFFFFFFEF/
@M05620:45:000000000-G6HP7:1:1101:17018:7083 1:N:0:101
CATCCTGACCCTGAAGTACCCCATTGAGCATGGCATCGTCACCAACTGGGACGACATGGAGAAGATCTGGCACCACACCTTCTACAACGAGCTGCGCGTGGCCCCGGAGGAGCACCCAGTGCTGCTGACCGAGGCCCCCCTGAACCCCAAGGCCAACAGAGAGAAGATGACTCAGGTGAGGCTCGGCCGACGCCCGTGCTCCTCCCGTCCTTTCCCCAGTCATTTTCTGCCCGGCTTGATTTCTGTCATTA
+
CCCCCFFFFFFFGGGGGGGGGGGHHGDGGDFHGHCGHGHHHGHHEGHHHHHHGGGGGHHFHHFHHHHHHHHHHGHHEGGHHHHHHHHHGFFGGHHGGGGGGGHHGGGGGGGGHHHHGGHHHHHHHHHHHHDGGGGGGGGGGFHHHHGGDAGGHHGEGEFGGEDEGGFGGGGGGGGGGGGGFFFGFFFFFFFFFFFF@DDFFFFFFF?;ADDFFBF9F9AFFFFFFFFF//BEDB;DCF.F/BBFB///BF/
@M05620:45:000000000-G6HP7:1:1101:10398:7092 1:N:0:101
TACCTGTACTGGGGAAGCATTTGAATATCCCCCCATGGTGATGGGGACGGAGAACTGCTCCATAAACACAGGCAACGTGCCTAACTTTCCCGGGAAGATGAAGTCAAAGAGCGACCACAGCTCTCGGAGGTTATTTTGCATCGGTGAGCCAGACAGAATGATCCGATGAGGGGTGCGAAACTATTTGAGGAAAGGAAGCACCTTTTTATTAAATTTACCTTTTAGCAATCGCCATTCCTACCCTAAAGATC
+
CCCCCFFFFFFFGGGGGGGGGGHHHHHHHHHGGGGHHHHHHHHHHGGGGGGGGHHHHHHHHHGHHHHHHHHHGHHHGHHHHHHHHHHHHHHGGGGGGHHHHHHHHHHHHHHGGGGGGHHHHHHHHGGGGGGHHHHHHHHHHHGGGGGHHHHHHGHHHHHHHHHHHGGGHHHGGEEGGGGGGGGGGGGGGGCFGGGGGGGGGFFFFFFFFFFFFFFFFFFFFFFFFFFFFFFFFFFFFFFFFFFFFFFFFFF
@M05620:45:000000000-G6HP7:1:1101:17006:7099 1:N:0:101
CATCCTGACCCTGAAGTACCCCATTGAGCATGGCATCGTCACCAACTGGGACGACATGGAGAAGATCTGGCACCACACCTTCTACAACGAGCTGCGCGTGGCCCCGGAGGAGCACCCAGTGCTGCTGACCGAGGCCCCCCTGAACCCCAAGGCCAACAGAGAGAAGATGACTCAGGTGAGGCTCGGCCGACGCCCGTGCTCCTCCCGTCCTTTCCCCAGTCATTTTCTGCCCGGCTTGATTTCTGACATTA
+
CCCCCFFFFFFFGGGGGGGGGGGHHHHGHHHHHHHHHGHHHGHHHGHHHHHHGGGGGHHHHHHHHHHHHHHHHGHHHGGHHHHHHHHHGGGGGHHGGGGGGGHHGGGGGGGGHHHHGGHHHHHHHHHHHHGGGGGGGGGGGGHHHHGGGGHGHHGGGGGGGGGGGGGGGGGGGGGGGGGGGGGGFFFFFFFFFFFFCFFFFFFFFFFFFFFFFFFFFFFFFFFFFFFFFFFFFFFFFFFFFFFFFEFFFF0
@M05620:45:000000000-G6HP7:1:1101:6219:7116 1:N:0:101
TACCTGTACTGGGGAAGCATTTGAATATCCCCCCATGGTGATGGGGACGGAGAACTGCTCCATAAACACAGGCAACGTGCCTAACTTTCCCGGGAAGATGAAGTCAAAGAGCGACCACAGCTCTCGGAGGTTATTTTGCATCGGTGAGCCAGACAGAATGATCCGATGAGGGGTGCGAAACTATTTGAGGAAAGGAAGCACCTTTTTATTAAATTTACCTTTTAGCAATCGCCATTCCTACCCTAAAGATC
+
CCCCCFFFFFFFGGGGGGGGGGHHHHHHHHHGGGGHHHHHHHHHHGGGGGGGGHHHHHHHHHHHHHHHHHHHGHHHGHHHHHHHHHHHHHHGGGGGGHHHHHHHHHHHHHHHGGGGFHHHHHHHHGGGGGGHHHHHHHHFHHGGGGGHHHHHHGHHHHHHHHHHHGGGHHHGGGGGGDGFGGGGGGGGGGBFGGGGGGGGGFFFFFFFFFFFBFFFFFFFFFFFFFFFFFFFFFEFFFFFFFFFFFFFFFF
@M05620:45:000000000-G6HP7:1:1101:14632:7144 1:N:0:101
TACCTGTACTGGGGAAGGCATTTGAATATCCCCCCATGGTGATGGGGACGGAGAACTGCTCCATAAACACAGGCAACGTGCCTAACTTTCCCGGGAAGATGAAGTCAAAGAGCGACCACAGCTCTCGGAGGTTATTTTGCATCGGTGAGCCAGACAGAATGATCCGATGAGGGGTGCGAAACTATTTGAGGAAAGGAAGCACCTTTTTATTAAATTTACCTTTTAGCAATCGCCATTCCTACCCTAAAGAT
+
BCCCCFFFFFFFGGGGGGGGGGHHHFGHHHHHGGGGHHHGHGHHHHGGGGGGGGHHHHHHHHHHHHHHHHHHHGHHHGHHHHHHHHHHHHHHGGGEEGEGHH?FGHHHHHHHHGGGGGHHHHGHHHGGGGGDHHHHHHHHGHHGGGGGHHHHHHGHHHHHHHHHHHFGGHHHGG:CGGGGGGGGGGGGGGGFGFGFFFFGFFFFFFFFFFFFFFFFFFFFFFFFFFFFFFFFFFFFFFFFFFFFFFFFFFF
@M05620:45:000000000-G6HP7:1:1101:14639:7163 1:N:0:101
TACCTGTACTGGGGAAGGCATTTGAATATCCCCCCATGGTGATGGGGACGGAGAACTGCTCCATAAACACAGGCAACGTGCCTAACTTTCCCGGGAAGATGAAGTCAAAGAGCGACCACAGCTCTCGGAGGTTATTTTGCATCGGTGAGCCAGACAGAATGATCCGATGAGGGGTGCGAAACTATTTGAGGAAAGGAAGCACCTTTTTATTAAATTTACCTTTTAGCAATCGCCATTCCTACCCTAAAGAT
+
AAACCFFFFFFFGGGGGGGGGGHHHDFGHHHHGGGGHHHGHHHHHHGGGGGGGGHHHHHHHHHHHHHHGHHHHGGHHGHHHHHHHHHHHHHHGGGEEGFHHHFGFHHHHHHHHGGGGGHHHHHHHHGGGGGCHHHHHHHGGHHGGGGGHHHGHHGFHGHHGHHHHHDDGHHHGG;DGGGGAGGGGGGGGGGFFFGGGFFGFFFFFFFFFFFFFFFFFFFFFFFFFFFFFFFFFFFFFFFFFFFFFFFFFFF
@M05620:45:000000000-G6HP7:1:1101:14824:7200 1:N:0:101
TACCTGTACTGGGGAAGCATTTGAATATCCCCCCATGGTGATGGGGACGGAGAACTGCTCCATAAACACAGGCAACGTGCCTAACTTTCCCGGGAAGATGAAGTCAAAGAGCGACCACAGCTCTCGGAGGTTATTTTGCATCGGTGAGCCAGACAGAATGATCCGATGAGGGGTGCGAAACTATTTGAGGAAAGGAAGCACCTTTTTATTAAATTTACCTTTTAGCAATCGCCATTCCTACCCTAAAGATC
+
BBBBCFFFFFFFGGGGGGGGGGHHHHHHHHFGGGGHHHFGHHHHHGEGGGGGGHHHHHHHHHHGHHHHHHHHGHHHGFHHHHHHHHHHHHGGGGCGGHHHHFHHHHHHHHHHGGGGCHHHHHHHHGGGGGEHHHHHHHHHHHGGGGGHHHHHHGHHHHHGHHHHHGGGGHHGGCAFGDFGGGGGGGGGEFFFGGGGGGGFGFFFFFFFFFFFFFFFFFFFEFFFFFFFFFFFFFFFFFFFFFFFFFFFFFF
@M05620:45:000000000-G6HP7:1:1101:24009:7221 1:N:0:101
CATCCTGACCCTGAAGTACCCCATTGAGCATGGCATCGTCACCAACTGGGACGACATGGAGAAGATCTGGCACCACACCTTCTACAACGAGCTGCGCGTGGCCCCGGAGGAGCACCCAGTGCTGCTGACCGAGGCCCCCCTGAACCCCAAGGCCAACAGAGAGAAGATGACTCAGGTGAGGCTCGGCCGACGCCCGTGCTCCTCCCGTCCTTTCCCCAGTCATTTTCTGCCCGGCTTGATTTCTGACATTA
+
CCCCCFFFFFFFGGGGGGGGGGGHHHHHHHHHHHHHHGHHHGHHHGHHHHHHGGGGGHHHHHHHHHHHHHHHHGHHHGGHHHHHHHHHGGGGGHHGGGGGGGHHGGGGGGGGHHHHGGHHHHHHHHHHHHGGGGGGGGGGGGHHHHGGGGHGHHGGGGGGGGGGGGGGGGGGGGGGGGGGGGGGFFFFFFFFFFFFFFFFFFFFFFFFFFFFFFFFFFFFFFFFFFFFFFFFFFFFFF?FFFFFFFFFFF0
@M05620:45:000000000-G6HP7:1:1101:25550:7237 1:N:0:101
CATCCTGACCCTGAAGTACCCCATTGAGCATGGCATCGTCACCAACTGGGACGACATGGAGAAGATCTGGCACCACACCTTCTACAACGAGCTGCGCGTGGCCCCGGAGGAGCACCCAGTGCTGCTGACCGAGGCCCCCCTGAACCCCAAGGCCAACAGAGAGAAGATGACTCAGGTGAGGCTCGGCCGACGCCCGTGCTCCTCCCGTCCTTTCCCCAGTCATTTTCTGCCCGGCTTGATTTCTGACATTA
+
DCDDDFFFFFFFGGGGGGGGGGGHHHHHHHHHHHHHHGHHHGHHHGHHHHHHGGGGGHHHHHHHHHHHHHHHHGHHHGGHHHHHHHHHGGGGGHHGGGGGGGHHGGGGGGGGHHHHGGHHHHHHHHHHHHGGGGGGGGGGGGHHHHGGGGHGHHGGGGGGGGGGGGGGGGGGGGGGHGGGGGGGFFFFFFFFFFFFFFFFFFFFFFFFFFFFFHFFFFFFFFFFFHFFFFFFFFFFFFFFFFFFFFFFFF0
@M05620:45:000000000-G6HP7:1:1101:5751:7240 1:N:0:101
AAACCAAGCAGACACTCACCGCTCCCTCGCCACAGGCCAATAGTTTGTCCTCACTGAGTTGGCAACAAGTGGCTGCTGTGGCTGCCATTTTTCTGGTGATGGCCATCAGCTCCGACGAGGTCAGCTGGGGGGCTTTCTTTGTGTAAGCAACGAGAAACCTGAAAGAAGCATTTTTTAACTAAGTCCTGCTGAGTCATTCATGAGTTTTTAGCCGCCTTGCTTCTTCTCACAGACTCTCTACTCTCATGCCA
+
CCCCCCCFCFFFGGGGGGGGGGGGGGHHGGGGGGHHGGHHHHHHHHHHHHHHHHHHHHHHHHHHHHHHHHHHGHGGHHHHHHHGGHHHHHHHHHHHHHHHHHHHHHHHHHHHHGGGGGGGGHHHHHHHGGGGGGGGGGGGGGGGGGFFFFFFFFFFFFFFFFFFFFFFFFFFFFFFFFFFFFFFFFFFFFFFFFFFFFFFFFFFFFFFFFFFFFFFFFFFFFFFFFFFFFFFFFFFFFFFFFFFFFFFFFB
@M05620:45:000000000-G6HP7:1:1101:25538:7250 1:N:0:101
CATCCTGACCCTGAAGTACCCCATTGAGCATGGCATCGTCACCAACTGGGACGACATGGAGAAGATCTGGCACCACACCTTCTACAACGAGCTGCGCGTGGCCCCGGAGGAGCACCCAGTGCTGCTGACCGAGGCCCCCCTGAACCCCAAGGCCAACAGAGAGAAGATGACTCAGGTGAGGCTCGGCCGACGCCCGTGCTCCTCCCGTCCTTTCCCCAGTCATTTTCTGCCCGGCTTGATTTCTGACATTA
+
AAABCFFFFFFFGGGGGFGGGGGHHHHHHHHHHHHHHGHHHGHHHGHHGEHHGGGGGHHHHHHHGFHHHGHHHGHHHGGHHHHHHHHHGGGGGHHEGGGGGGHHGGGGGGGGHGHHGGHFHHHHHHHHHHGGGGGGGGGGGGHHHHGGGGHGHHGGGGFGGGGGGGGFFFGGGGGGGGGGGGGGFFFFBCCFFFFD@DFFFFFFFFFFFFFFFFFFFFFFFFFFFFFFFFFFFFFDFFFFFFFFFBFFFFB
@M05620:45:000000000-G6HP7:1:1101:15817:7272 1:N:0:101
CATCCTGACCCTGAAGTACCCCATTGAGCATGGCATCGTCACCAACTGGGACGACATGGAGAAGATCTGGCACCACACCTTCTACAACGAGCTGCGCGTGGCCCCGGAGGAGCACCCAGTGCTGCTGACCGAGGCCCCCCTGAACCCCAAGGCCAACAGAGAGAAGATGACTCAGGTGAGGCTCGGCCGACGCCCGTGCTCCTCCCGTCCTTTCCCCAGTCATTTTCTGCCCGGCTTGATTTCTGACATTA
+
CDDDDFFFFFFFGGGGGGGGGGGHHHHHHHHHHHHHHGHHHGHHHGHHHHHHGGGGGHHHHHHHHHHHHHHHHGHHHGGHHHHHHHHHGGGGGHHGGGGGGGHHGGGGGGGGHHHHGGHHHHHHHHHHHHGGGGGGGGGGGGHHHHGGGGHGHHGGGGGGGGGGGGGGGGGGGGGGGGGGGGGGFFFFFFFFFFFFFFFFFFFFFFFEFFFFFFFFFBDFFBFFFFFFFFFFFFFFF;AFFFFFFFFFFF0
@M05620:45:000000000-G6HP7:1:1101:19175:7276 1:N:0:101
CATCCTGACCCTGAAGTACCCCATTGAGCATGGCATCGTCACCAACTGGGACGACATGGAGAAGATCTGGCACCACACCTTCTACAACGAGCTGCGCGTGGCCCCGGAGGAGCACCCAGTGCTGCTGACCGAGGCCCCCCTGAACCCCAAGGCCAACAGAGAGAAGATGACTCAGGTGAGGCTCGGCCGACGCCCGTGCTCCTCCCGTCCTTTCCCCAGTCATTTTCTGCCCGGCTTGATTTCTGACATTA
+
DDDDDFFFFFFFGGGGGGGGGGGHHHHHHHHHHHHHHGHHHGHHHGHHHHHHGGGGGHHHHHHHHHHHHHHHHGHHHGGHHHHHHHHHGGGGGHHGGGGGGGHHGGGGGGGGHHHHGGHGHHHHHHHHHHGGGGGGGGGGGGHHHHGGGGHGHHGGGGGGGGGGGGGGGGGGGGGGHGGGGGGGFFFFFFFFFFFF@FFFFFFFFFFEFFFFFFFFFFFFFFFFFHHFFFFFFFFFFFAFFFFFFFFFFF0
@M05620:45:000000000-G6HP7:1:1101:15819:7296 1:N:0:101
CATCCTGACCCTGAAGTACCCCATTGAGCATGGCATCGTCACCAACTGGGACGACATGGAGAAGATCTGGCACCACACCTTCTACAACGAGCTGCGCGTGGCCCCGGAGGAGCACCCAGTGCTGCTGACCGAGGCCCCCCTGAACCCCAAGGCCAACAGAGAGAAGATGACTCAGGTGAGGCTCGGCCGACGCCCGTGCTCCTCCCGTCCTTTCCCCAGTCATTTTCTGCCCGGCTTGATTTCTGACATTT
+
CCCCCFFFFFFFGGGGGGGGGGGHHHHHHHHHHHHHHGHHHGHHHGHHHHHHGGGGGHHHHHHHHHHHHHHHHGHHHGGHHHHHHHHHGGGGGHHGGGGGGGHHGGGGGGGGHHHHGGGGHHHHHHHHHHGGGGGGGGGGGGHHHHGGGGHGHHGGGGGGGGGGGGGGGGGGGGGGGGGGGGGGFFFFFFFFFFFD@?AEFFFFFFFFDFFFFFFFFFFFFFFFFFFFFBFE.CCFC;AFFFFFFBFFBF0
@M05620:45:000000000-G6HP7:1:1101:10662:7315 1:N:0:101
CATCCTGACCCTGAAGTACCCCATTGAGCATGGCATCGTCACCAACTGGGACGACATGGAGAAGATCTGGCACCACACCTTCTACAACGAGCTGCGCGTGGCCCCGGAGGAGCACCCAGTGCTGCTGACCGAGGCCCCCCTGAACCCCAAGGCCAACAGAGAGAAGATGACTCAGGTGAGGCTCGGCCGACGCCCGTGCTCCTCCCGTCCTTTCCCCAGTCATTTTCTGCCCGGCTTGATTTCTGACATTA
+
CCCCCFFFFFFFGGGGGGGGGGGHHHHHHHHHHHHHHGHHHGHHHGHHHHHHGGGGGHHHHHHHHHHHHHHHHGHHHGGHHHHHHHHHGGGGGHHGGGGGGGHHGGGGGGGGHHHHGGHHHHHHHHHHHHGGGGGGGGGGGGHHHHGGGGHGHHGGGGGGGGGGGGGGGGGGGGGGGGGGGGGGFFFFFFFFFFFF-:DFFFFFFFFFFFDFFFFFFFFFFFFFFFFFFFFFFFFF;;FFFFFFFFFFFF0
@M05620:45:000000000-G6HP7:1:1101:9229:7323 1:N:0:101
CATCCTGACCCTGAAGTACCCCATTGAGCATGGCATCGTCACCAACTGGGACGACATGGAGAAGATCTGGCACCACACCTTCTACAACGAGCTGCGCGTGGCCCCGGAGGAGCACCCAGTGCTGCTGACCGAGGCCCCCCTGAACCCCAAGGCCAACAGAGAGAAGATGACTCAGGTGAGGCTCGGCCGACGCCCGTGCTCCTCCCGTCCTTTCCCCAGTCATTTTCTGCCCGGCTTGATTTCTGACATTA
+
CCCCCFFFFFFFGGGGGGGGGGGHHHHHHHHHHHHHHGHHGGHHHGHHHHHHGGGGGHHHHHHHHHHGHHHHHGHHHGGHHHHHHHHHGGGGGHHGGGGGGGHHGGGGGGGGHHHHGGHHHHHHHHHHHHGGGGGGGGGGGGHHHHGGGGHGHHGGGGGGGGGGGGGGGGGGGGGGGGGGGGGGFFFFFFFFFFFFFFFFFFFFFFFFFFFFFFFFFFFFFFFFFFFBFFFFFAAFFAAFFFFFFBBFFF0
@M05620:45:000000000-G6HP7:1:1101:11793:7335 1:N:0:101
TACCTGTACTGGGGAAGCATTTGAATATCCCCCCATGGTGATGGGGACGGAGAACTGCTCCATAAACACAGGCAACGTGCCTAACTTTCCCGGGAAGATGAAGTCAAAGAGCGACCACAGCTCTCGGAGGTTATTTTGCATCGGTGAGCCAGACAGAATGATCCGATGAGGGGTGCGAAACTATTTGAGGAAAGGAAGCACCTTTTTATTAAATTTACCTTTTAGCAATCGCCATTCCTACCCTAAAGATC
+
CCCCCFFFFFFFGGGGGGGGGGHHHHHHHHHGGGGHHHGHHHHHHGGGGGGGGHHHHHHHHHHHHHHHHHHHGHHHGHHHHHHHHHHHHHHGGGGGGHHHHHHHHHHHHHHHGGGGGHHHHHHGHGGGGGGHHHHHHHHHHHGGGGGHGHHHHGHGHHHHHHHHHGGGHHHGGGGGGGGGGGGGGGGFEGFGGGGFGGGGGFFFFFFFFFFFFFFFFFFFFFFFFFFBFFFFFFFFFFFFFFFFFFFFFFF
@M05620:45:000000000-G6HP7:1:1101:19958:7351 1:N:0:101
CATCCTGACCCTGAAGTACCCCATTGAGCATGGCATCGTCACCAACTGGGACGACATGGAGAAGATCTGGCACCACACCTTCTACAACGAGCTGCGCGTGGCCCCGGAGGAGCACCCAGTGCTGCTGACCGAGGCCCCCCTGAACCCCAAGGCCAACAGAGAGAAGATGACTCAGGTGAGGCTCGGCCGACGCCCGTGCTCCTCCCGTCCTTTCCCCAGTCATTTTCTGCCCGGCTTGATTTCTGACATTA
+
DDDDDFFFFFFFGGGGGGGGGGGHHHHHHHHHHHHHHGHHHGHHHGHHHHHHGGGGGHHHHHHHHHHHHHHHHGHHHGGHHHHHHHHHGGGGGHHGGGGGGGHHGGGGGGGGHHHHGGHHHHHHHHHHHHGGGGGGGGGGGGGHHHGGGGHGHHGGGGGGGGGGGGGGGGGGGGGGHGGGGGGGFFFFFFFFFFFF@FFFFFFFFFFEFFFFFFFFFFFFFFFFFHHHFFFFFFFFFFFFFFFFFFFFFF0
@M05620:45:000000000-G6HP7:1:1101:19945:7364 1:N:0:101
CATCCTGACCCTGAAGTACCCCATTGAGCATGGCATCGTCACCAACTGGGACGACATGGAGAAGATCTGGCACCACACCTTCTACAACGAGCTGCGCGTGGCCCCGGAGGAGCACCCAGTGCTGCTGACCGAGGCCCCCCTGAACCCCAAGGCCAACAGAGAGAAGATGACTCAGGTGAGGCTCGGCCGACGCCCGTGCTCCTCCCGTCCTTTCCCCAGTCATTTTCTGCCCGGCTTGATTTCTGACATTA
+
BBBBBFFFFFFFGGGGGGGGGGGHHFHHHHHGHHHHHGHHGGHHFGHHHFFHGGGGGHHFHGHHHHHGHHHHHGHHHGGHHHHHHHHHGEEEGHHGGGGGGGHHGGGGGGGGHGHHGGHHHHHHHHHGHHGGGGGEGFGGGGGHHHGGGGHGHHGGGGFGGGGGGGGGGGFFFFGGFFGGGGGGACED==@FFFFAFADFFFFFFEDFFFFBBBFFFFF/BBFFFFBBFFFFF=->D;.:9BFFBB/9BB/
@M05620:45:000000000-G6HP7:1:1101:24992:7376 1:N:0:101
TACCTGTACTGGGGAAGCATTTGAATATCCCCCCATGGTGATGGGGACGGAGAACTGCTCCATAAACACAGGCAACGTGCCTAACTTTCCCGGGAAGATGAAGTCAAAGAGCGACCACAGCTCTCGGAGGTTATTTTGCATCGGTGAGCCAGACAGAATGATCCGATGAGGGGTGCGAAACTATTTGAGGAAAGGAAGCACCTTTTTATTAAATTTACCTTTTAGCAATCGCCATTCCTACCCTAAAGATC
+
ABABBFFFFFFFGGGGGGGGGGGHHHHGHHHGGGGHHHHHHHHHHGGGGGGGGHHHHHHHHHHHHHHHHGHHGHHHGHHHHHHHHHHHHHHGGGEEGHHHGHHGHHHHHHHHGGGGGHHHGHHHHGGGGGGHGHHHHHHHGHGGGGGHHHHGHGHHHHHHHHHHHGGGHHGGGGGGGG?FGGGGGGGGGG0BFFGGGGEGGFFFFFFFFFF/9FFFFFFFFFFFFFFFFFFFFFAFFFFFFFFBFFFFFFF
@M05620:45:000000000-G6HP7:1:1101:25001:7392 1:N:0:101
TACCTGTACTGGGGAAGCATTTGAATATCCCCCCATGGTGATGGGGACGGAGAACTGCTCCATAAACACAGGCAACGTGCCTAACTTTCCCGGGAAGATGAAGTCAAAGAGCGACCACAGCTCTCGGAGGTTATTTTGCATCGGTGAGCCAGACAGAATGATCCGATGAGGGGTGCGAAACTATTTGAGGAAAGGAAGCACCTTTTTATTAAATTTACCTTTTAGCAATCGCCATTCCTACCCTAAAGATC
+
CCCCDFFFFFFFGGGGGGGGGGHHHHHHHHHGGGGHHHHHHHHGHGGGGGGGGHHHHHHHHHHHHHHHHHHHGHHHGHHHHHHHHHHHHHHGGGGGGHHHHHHHHHHHHHHHGGGGGHHHHHHHHGGGGGGHHHHHHHHHHHGGGGGHHHHHHGHHHHHHHHHHHGGGGHHGGEEGGECGGGGGGGGGGG:BFFGGGGGGGFFFFFFFFFFFFFFFFFFFFFFFFFFFFFFFFFFFFFFFFFFFFFFFFFF
@M05620:45:000000000-G6HP7:1:1101:18599:7393 1:N:0:101
AGATTACTGCAACAGTTCCCCCTGGACCTGGAAAAGTTTCTTGCCTGGCTTACAGAAGCTGAAACAACTGCCAATGTCCTACAGGATGCTACCCGTAAGGAAAGGCTCCTAGAAGACTCCAAGGGAGTAAAAGAGCTGATGAAACAATGGCAAGTAAGTCAGGCATTTCCGCTTTAGCACTCTTGTGGATCCAATTGAACAATTCTCAGCATTTGTACTTGTAACTGACAAGCCAGGGACAAAACAAAGAT
+
BABBBFFFDF4FGGFGGGGGGGGGHHHHHHFHGHHHHFHHHHHHHHHHHHHHHHGHHHHHHHHHHHHHHHHHHHHHHHHHGHHHGHHHHHBHHHGGCFHHHHHHCHHHGHHHHHHHHHHGHH3FDHEGHFHHHGHHHHGHHFFHHHHGHHHHHGHHHHHHHHGGHHHHHHGGGGGHFHGHHHHHHFHGHHHHHHHHHGHHHHGHHHHFHHGHHHHHHHHGFFHHHHHHHHHHGGGGGGGGGGBFGGGGFGF
@M05620:45:000000000-G6HP7:1:1101:21841:7396 1:N:0:101
AGATTACTGCAACAGTTCCCCCTGGACCTGGAAAAGTTTCTTGCCTGGCTTACAGAAGCTGAAACAACTGCCAATGTCCTACAGGATGCTACCCGTAAGGAAAGGCTCCTAGAAGACTCCAAGGGAGTAAAAGAGCTGATGAAACAATGGCAAGTAAGTCAGGCATTTCCGCTTTAGCACTCTTGTGGATCCAATTGAACAATTCTCAGCATTTGTACTTGTAACTGACAAGCCAGGGACAAAACAAAGAT
+
CCBCCFFFFFFFGGGFGGGGGGGGHHHHHHHHHHHHHHHHHHHHHHHHHHHHHHHHHHHHHHHHHHHHHHHHHHHHHHHHFHHHHHHHHHFHHHGGGGHHHHFHHHHHGHHHHHHHHHHHHHHGGHGFHHHHHGHHHHHHHHHHHHHHHHHHHGHHHHHHHHHHHHHHHHGGGGGHHHHHHHHHHHHGHHHHGHHHHHFFHGHHHHHHHHGHHHHHHHHHHHHHHHHFHHHHGGFFEGGGGGGGGGGGGGG
@M05620:45:000000000-G6HP7:1:1101:16837:7443 1:N:0:101
CATCCTGACCCTGAAGTACCCCATTGAGCATGGCATCGTCACCAACTGGGACGACATGGAGAAGATCTGGCACCACACCTTCTACAACGAGCTGCGCGTGGCCCCGGAGGAGCACCCAGTGCTGCTGACCGAGGCCCCCCTGAACCCCAAGGCCAACAGAGAGAAGATGACTCAGGTGAGGCTCGGCCGACGCCCGTGCTCCTCCCGTCCTTTCCCCAGTCATTTTCTGCCCGGCTTGATTTCTGACATTA
+
DCCCDFFFFFFFGGGGGGGGGGGHHHHHHHHHHHHHHGHHHGHHHGHHHHHHGGGGGHHHHHHHHHHHHHHHHGHHGGGHHHHHHHHHGGGGGHHGGGGGGGHHGGGGGGGGHHHHGGHHHHHHHHHHHHGGGGGGGGGGGGHHHHGGGGHGHHGGGGGGGGGGGGGGGGGGGGFGGFGGGGGGFFFFFFFFFFFFCFDFFFFFFFFFFFFFFFFFFFFFFFFFFFFFFFFFADDFFFFFFFFFFEFFFF0
@M05620:45:000000000-G6HP7:1:1101:25508:7461 1:N:0:101
AGATTACTGCAACAGTTCCCCCTGGACCTGGAAAAGTTTCTTGCCTGGCTTACAGAAGCTGAAACAACTGCCAATGTCCTACAGGATGCTACCCGTAAGGAAAGGCTCCTAGAAGACTCCAAGGGAGTAAAAGAGCTGATGAAACAATGGCAAGTAAGTCAGGCATTTCCGCTTTAGCACTCTTGTGGATCCAATTGAACAATTCTCAGCATTTGTACTTGTAACTGACAAGCCAGGGACAAAACAAAGAT
+
BBABCFFFFFDFGGGGGGGGGGGGHHHHHHHHHHHHGHHHHHHHHHHHHHHHHHHHHHHHHHHHHHHHHHHHHHHHHHHHHHHHHHHHHHHHHHGGGGHHHHHHHHHHGHHHHHHHHHHHHGHGGHGGHHHHHGHHHHHHHHHHHHHHHHHHHGHHHHHHHHHGHHHHHHGGGGGHEHHHHHHHHGHGHHHHHHHHHBGFHHHHHHHGHHHHHGHHHFHHHHHHHHGFHHHHHGGGGGGGGGGGGGGGGGG
@M05620:45:000000000-G6HP7:1:1101:25493:7474 1:N:0:101
AGATTACTGCAACAGTTCCCCCTGGACCTGGAAAAGTTTCTTGCCTGGCTTACAGAAGCTGAAACAACTGCCAATGTCCTACAGGATGCTACCCGTAAGGAAAGGCTCCTAGAAGACTCCAAGGGAGTAAAAGAGCTGATGAAACAATGGCAAGTAAGTCAGGCATTTCCGCTTTAGCACTCTTGTGGATCCAATTGAACAATTCTCAGCATTTGTACTTGTAACTGACAAGCCAGGGACAAAACAAAGAT
+
CCBCCFFFFFFFGGGGGGGGGGGGHHHHHHHHHGHHGHHHHHHHHHHHHHHHHHHHHHHHHHHHHHHHHHHHHHHHHHHHHHHHHHHHHHHHHHGFGGHHHHHHHHHHGHHHHGHHHHHHGGGGGGGGFHHHHGHHHHGHHHHGHHHHHHHHHGHHHHHHHHHHHHHHHHGGGGGHGHHHHHHHHFHGHHHHGHHHHGHHHHHHHHHHHHHHHHHHHFHHHHHHHHHHFFHHGGGGGGGGGGFGGGAFGGC
@M05620:45:000000000-G6HP7:1:1101:13129:7474 1:N:0:101
AGATTACTGCAACAGTTCCCCCTGGACCTGGAAAAGTTTCTTGCCTGGCTTACAGAAGCTGAAACAACTGCCAATGTCCTACAGGATGCTACCCGTAAGGAAAGGCTCCTAGAAGACTCCAAGGGAGTAAAAGAGCTGATGAAACAATGGCAAGTAAGTCAGGCATTTCCGCTTTAGCACTCTTGTGTATCCAATTGAACAATTCTCAGCATTTGTACTTGTAACTGACAAGCCAGGGACAAAACAAAGAT
+
AAABCFFFDDBDGFFBGGGGGGGGGFHHHHHHHHHHGGHHHHHHHHHHHHHCGGHHHHHHHHHHHHHHHHHHHHHHHHHHFGHHHGHHHHHHHHGG@EGGGHFHHHHHGHHHHHHGHHHHHHHGEEGGHFHHHGHHHHGHHHHHHHHHHHHHHGHHHHHHHHHHHHHHHHGGGGGHGHHHHHHHHHHHGHHHGGHHHHHFGHHHHHHHHHHHHHHHHHHHHHHHHHHHGHHHHGGGGGGGGGGGGGGGGGF
@M05620:45:000000000-G6HP7:1:1101:8128:7479 1:N:0:101
CATCCTGACCCTGAAGTACCCCATTGAGCATGGCATCGTCACCAACTGGGACGACATGGAGAAGATCTGGCACCACACCTTCTACAACGAGCTGCGCGTGGCCCCGGAGGAGCACCCAGTGCTGCTGACCGAGGCCCCCCTGAACCCCAAGGCCAACAGAGAGAAGATGACTCAGGTGAGGCTCGGCCGACGCCCGTGCTCCTCCCGTCCTTTCCCCAGTCATTTTCTGCCCGGCTTGATTTCTGACATTT
+
CCCCCFFFFFFFGGGGGGGGGGGHHHHHHHHHHHHHHGHHHGHHHGHHHHHHGGGGGHHHHHHHHHHHHHHHHGHHHGGHHHHHHHHHGGGGGHHGGGGGGGHHGGGFGGGGHHHHGGHHHHHHHHHHHHGGGGGGGGGGGGGHHHGGGGHGHHFGGGGGGGGGGGGGGGGGGGGGGGGGGGGGFFFFFFFFFFFFDDFEFFFFFFFFFFFFFFFFFFFFFFFFFFFFFFFFFFFFFFFFFFFFFBFFFF0
@M05620:45:000000000-G6HP7:1:1101:9025:7509 1:N:0:101
AGATTACTGCAACAGTTCCCCCTGGACCTGGAAAAGTTTCTTGCCTGGCTTACAGAAGCTGAAACAACTGCCAATGTCCTACAGGATGCTACCCGTAAGGAAAGGCTCCTAGAAGACTCCAAGGGAGTAAAAGAGCTGATGAAACAATGGCAAGTAAGTCAGGCATTTCCGCTTTAGCACTCTTGTGGATCCAATTGAACAATTCTCAGCATTTGTACTTGTAACTGACAAGCCAGGGACAAAACAAAGAT
+
BBBBBFFFFFFFGGGGGGGGGGGGHHHHHHHHHHHHHHHHHHHHHHHHHHHHHHHHHHHHHHHHHHHHHHHHHHHHHHHHHHHHHHHHHHDHHHGGGGHHHHFHHHHHGHHHHHGHHHHHGHHGGGGGHHHHHGHHHHHHHHHHHHHHHHHHHGHHHHHHHHHHHHHHHHGGGGGHGHHHHHHHHHHGHHHHHFHHHHHHHHHHHHHHHHHHHHHHHFHHHHHHHHHHHHHHHGGGGGGGEGGGGGGGGGG
@M05620:45:000000000-G6HP7:1:1101:5532:7522 1:N:0:101
CATCCTGACCCTGAAGTACCCCATTGGGCATGGCATCGTCACCAACTGGGACGACATGGAGAAGATCTGGCACCACACCTTCTACAACGAGCTGCGCGTGGCCCCGGAGGAGCACCCAGTGCTGCTGACCGAGGCCCCCCTGAACCCCAAGGCCAACAGAGAGAAGATGACTCAGGTGAGGCTCGGCCGACGCCCGTGCTCCTCCCGTCCTTTCCCCAGTCATTTTCTGCCCGGCTTGATTTCTGACATTT
+
B?ABBFFFFFFFGGGGGGGGGGGHHH4CGHHHHFFHHGHHHGHHHGHHGGHHGGGGGHHGHHHFHHHHHHHHHGHHGGGHHHHHHFHHFGGGGHHGFEFG<EFGGEGCGGDGGHGHGGHFGFHHHHHGGGGDGGGGDGGGGGGGHHGGGGFGGGG?EAGFGGGAFF9FE9FFGGFBFFFFFGFFFA:.9-9BCFFC@A;EFFFFFFF:DDA/B99BFFFFFFFFFFFFFBBFAAFF@FAFFB/BF:;/;F/
@M05620:45:000000000-G6HP7:1:1101:15983:7532 1:N:0:101
CATCCTGACCCTGAAGTACCCCATTGAGCATGGCATCGTCACCAACTGGGACGACATGGAGAAGATCTGGCACCACACCTTCTACAACGAGCTGCGCGTGGCCCCGGAGGAGCACCCAGTGCTGCTGACCGAGGCCCCCCTGAACCCCAAGGCCAACAGAGAGAAGATGACTCAGGTGAGGCTCGGCCGACGCCCGTGCTCCTCCCGTCCTTTCCCCAGTCATTTTCTGCCCGGCTTGATTTCTGACATTA
+
CDDCCFFFFFFFGGGGGGGGGGGHHHHHHHHHHHHHHGHHHGHHHGHHHHHHGGGGGHHHHHHHHHHHHHHHHGHHHGGHHHHHHHHHGGGGGHHGGGGGGGHHGGGGGGGGHHHHGGHHHHHHHHHHHHGGGGGGGGGGGGHHHHGGGGHGHHGGGGGGGGGGGGGGGGGGGGGGGGGGGGGGFFFFFFFFFFFFDFFFFFFFFFFEFFFFFFFFFFFFFFFFFFFFFFFFDFFFFFFFFFFFF0FFFF0
@M05620:45:000000000-G6HP7:1:1101:22438:7539 1:N:0:101
AGATTACTGCAACAGTTCCCCCTGGACCTGGAAAAGTTTCTTGCCTGGCTTACAGAAGCTGAAACAACTGCCAATGTCCTACAGGATGCTACCCGTAAGGAAAGGCTCCTAGAAGACTCCAAGGGAGTAAAAGAGCTGATGAAACAATGGCAAGTAAGTCAGGCATTTCCGCTTTAGCACTCTTGTGGATCCAATTGAACAATTCTCAGCATTTGTACTTGTAACTGACAAGCCAGGGACAAAACAAAGAT
+
AAAABFFFFFFFGGGGGGGGGGGGHHHHHHHHHHHHHHHHHHHHHHHHHHHHHHHHHHHHHGHHHHHHHHHHHHHHHHHHHHHHHHHHHHFHHHGFGGHHGHFHHHHHGHHHHHHHHHHHHHHGGHGGHHHHHGHHHHGHHHHHHHGHGHHHHGHHHHHHHHCGHHHHHHGGGGGHHHHHHHHHHGHGHHHHHFHGHDGFHCGHHHHHHHHHHHHHHHHHHHHHHHHEGHHHHGGGGGGGGGFFGGGGGGG
@M05620:45:000000000-G6HP7:1:1101:15974:7549 1:N:0:101
CATCCTGACCCTGAAGTACCCCATTGAGCATGGCATCGTCACCAACTGGGACGACATGGAGAAGATCTGGCACCACACCTTCTACAACGAGCTGCGCGTGGCCCCGGAGGAGCACCCAGTGCTGCTGACCGAGGCCCCCCTGAACCCCAAGGCCAACAGAGAGAAGATGACTCAGGTGAGGCTCGGCCGACGCCCGTGCTCCTCCCGTCCTTTCCCCAGTCATTTTCTGCCCGGCTTGATTTCTGTCATTA
+
BBBBBFFFFFFFGGGGGGGGGGGHHHFFFGHHHHHHHGHHHGHHHGHHHHHHGGGGGGHHGHGHGHHHHGHHHGHHHGGHHHHHHHFHEGFGGHHGGGGGGGHHGGGGGGGGHHHHGGHGFGHHHHHGHHFFGGGGGGGGGEGHHHGGGDEFHHFEGGGFFFGFGGFGGGGFGEGGGFBCGFEGFFFFFF-D;DFA:AFEFFFFFFFEFFFFFFFFFFFFFFFFFFFFFFFEDACFCCFFFFFFF/:BBF/
@M05620:45:000000000-G6HP7:1:1101:24028:7556 1:N:0:101
TACCTGTACTGGGGAAGCATTTGAATATCCCCCCATGGTGATGGGGACGGAGAACTGCTCCATAAACACAGGCAACGTGCCTAACTTTCCCGGGAAGATGAAGTCAAAGAGCGACCACAGCTCTCGGAGGTTATTTTGCATCGGTGAGCCAGACAGAATGATCCGATGAGGGGTGCGAAACTATTTGAGGAAAGGAAGCACCTTTTTATTAAATTTACCTTTTAGCAATCGCCATTCTTACCCTAAAGATC
+
CCCCCFFFFFFFGGGGGGGGGGHHHHHHHHHGGGGHHHHHHHHHHGGGGGGGGHHHHHHHHHHHHHHHHHHHGHHHGHHHHHHFHHHHHHHGGGGGGHHHHHHHHHHHHHHHGGGGGHHHHHHHHGGGGGEHHHHHHHHHHHGGGGGHHHHHHGHHHHHHHHHHHGGGHHHGGGGGGGGGGGGGGGGGGFBGGGGGGGGGGFFFFFFFFFFFFFFFFFFFFFFFFFFBFFFFFFFFFFFFFFFFFFFFFFF
@M05620:45:000000000-G6HP7:1:1101:22457:7557 1:N:0:101
AGATTACTGCAACAGTTCCCCCTGGACCTGGAAAAGTTTCTTGCCTGGCTTACAGAAGCTGAAACAACTGCCAATGTCCTACAGGATGCTACCCGTAAGGAAAGGCTCCTAGAAGACTCCAAGGGAGTAAAAGAGCTGATGAAACAATGGCAAGTAAGTCAGGCATTTCCGCTTTAGCACTCTTGTGGATCCAATTGAACAATTCTCAGCATTTGTACTTGTAACTGACAAGCCAGGGACAAAACAAAGAT
+
AAAAAFBFFFF4FGFGGFGGFGGDFHHHHFHHFHFHABGFGBG5GHHEHBGHHDBFHHFHHBEGHCGHCCFG3BGCGGDHFHFFFGC@2FDDGFGEEEEGF3GFGF@BEEGH3BF3FHEFEGHGE/EEEGHHHEGBFH1FHFBGGFHGFCHHHGGHDF2FGHFFGHGHHHGGGGGGBFHFGGEFH1FDHHBHF<D=G0=FDGFGDF<0=/<C0GFCGCHFB;GB0CG0CHHAGGFG...CCF/9CFGGEB0
@M05620:45:000000000-G6HP7:1:1101:22438:7558 1:N:0:101
AGATTACTGCAACAGTTCCCCCTGGACCTGGAAAAGTTTCTTGCCTGGCTTACAGAAGCTGAAACAACTGCCAATGTCCTACAGGATGCTACCCGTAAGGAAAGGCTCCTAGAAGACTCCAAGGGAGTAAAAGAGCTGATGAAACAATGGCAAGTAAGTCAGGCATTTCCGCTTTAGCACTCTTGTGGATCCAATTGAACAATTCTCAGCATTTGTACTTGTAACTGACAAGCCAGGGACAAAACAAAGAT
+
BBACCFFFFFFFGGGGGGGGGGGGHHHHHHHHHHHHHHHHHHHHHHHHHHHHHHHHHHHHHHHHHHHHHHHHHHHHHHHHHHHHHHHHHHFHHHGGGGHHHHHHHHHHGHHHHHHHHHHHHHHGGHGGHHHHHGHHHHHHHHHHHHHHHHHHHGHHHHHHHHHHHHHHHHGGGGGHGHGHHHHHHGHGHHHHHHHHHHGFHGHHHHHHHHHHHHHHHGHHHHHHHHHFFHHGHGFGGGGGGGGGGGGGGGG
@M05620:45:000000000-G6HP7:1:1101:23920:7564 1:N:0:101
AAACCAAGCAGACACTCACCGCTCCCTCGCCACAGGCCAATAGTTTGTCCTCACTGAGTTGGCAACAAGTGGCTGCTGTGGCTGCCATTTTTCTGGTGATGGCCATCAGCTCCGACGAGGTCAGCTGGGGGGCTTTCTTTGTGTAAGCAACGAGAAACCTGAAAGAAGCATTTTTTAACTAAGTCCTGCTGAGTCATTCATGAGTTTTTAGCCGCCTTGCTTCTTCTCACAGACTCTCTACTCTCATGCCA
+
BC@BBBBFCFFFGGGGGGGGGGGGGGHGGGGGGHHHGGHDHGHHHHHHHHHHHHHHHHHHHHHHHHHHGHHHGGGGHHHHHHHGGHGFHHHHHHGHHHFHHHHHHHHHHGHHHGGGGFGGFHHHHHHHGGGGGGGGGGGGGGGGGGFFFFFFFFFFFFFFFFFFFFFFFFFFFFFFFFFFFFFFFFFFFFFFFBFFFFFFFFFFFFFFFFFFFFFFFFFFFFFFFFFFFFFFFFFFFFFFFFFFFFFFFFF
@M05620:45:000000000-G6HP7:1:1101:15738:7567 1:N:0:101
TACTGTACTGGGGAAGCATTTGAATATCCCCCCATGGTGATGGGGACGGAGAACTGCTCCATAAACACAGGCAACGTGCCTAACTTTCCCGGGAAGATGAAGTCAAAGAGCGACCGCAGCTCTCGGAGGTTATTTTGCATCGGTGAGCCCGACAGAATGATCCGATGAGGGGTGCGAAACTATTTGAGGAAAGGAAGCACCTTTTTATTAAATTTACCTTTTAGCAATCGCCATTCCTACCCTAAAGATCG
+
AAAAAFFFFFFAEGGGG1BGGFF1GDHHHHGGGGFHHGH1FGFHGEEGCGGAGHHHHGHHHHHGBHHHHHHG/0GEH/FGHGHHHHHHHHGCGGCGHHGF1FGHHBGHHGHGGGG/B@CCFGHHGFACGGHGHHHHHHHHHEAEAEFGH.ACC-CGHGHHHHHHCCGFFGBGE@FG.A@AGGGGGGFFF/FFFF-;FEFFFFFFFFFFFBFBFFFFFFFFFFFFFFFFFFFFFFFFFFFFFFFF-BBEFF-
@M05620:45:000000000-G6HP7:1:1101:23898:7571 1:N:0:101
AAACCAAGCAGACACTCACCGCTCCCTCGCCACAGGCCAATAGTTTGTCCTCACTGAGTTGGCAACAAGTGGCTGCTGTGGCTGCCATTTTTCTGGTGATGGCCATCAGCTCCGACGAGGTCAGCTGGGGGGCTTTCTTTGTGTAAGCAACGAGAAACCTGAAAGAAGCATTTTTTAACTAAGTCCTGCTGAGTCATTCATGAGTTTTTAGCCGCCTTGCTTCTTCTCACAGACTCTCTACTCTCATGCCA
+
CCBCCCCFCFFFGGGGGGGGGGGGGGHHGGGGGHHHGGHHHHHHHHHHHHHHHHHHHHHHHHHHHHHHHGHHGHGGHHHHHHHGGHHHHHHHHHHHHHGHHHHHHHHHHHHHHGGGGGGGGHHHHHHHGGGGGGGGGGGGGGGGGGFFFFFFFFFFFFFFFFFFFFFFFFFFFFFFFFFFFFFFFFFFFFFFFFFFFFFFFFFFFFFFFFFFFFFFFFFFFFFFFFFFFFFFFFFFFFFFFFFFFFFFFFF
@M05620:45:000000000-G6HP7:1:1101:15734:7585 1:N:0:101
TACTGTACTGGGGAAGCATTTGAATATCCCCCCATGGTGATGGGGACGGAGAACTGCTCCATAAACACAGGCAACGTGCCTAACTTTCCCGGGAAGATGAAGTCAAAGAGCGACCACAGCTCTCGGAGGTTATTTTGCATCGGTGAGCCAGACAGAATGATCCGATGAGGGGTGCGAAACTATTTGAGGAAAGGAAGCACCTTTTTATTAAATTTACCTTTTAGCAATCGCCATTCCTACCCTAAAGATCG
+
CCCCCFFFFFFCGGGGGGGGGGHHHHHHHHGGGGHHHHHHHHHHGGGGGGGCHHHHHHHHHHHHHHHHHHHGHHHGHGHHHGHHHHHHHHGGGGGGHHHHFHHHHHHHHHHGGGG/GHHHHHHHFFEGGGHHHHHHHHHHHGGGGGHHHFHHGHHHGHHHHHHHFGGHHHGGEGGGDDGGGGGGGGGGGFFFGGFGGGGGGFFFFFFFFFFFFFFFFFFFFFFFFFFFFFFFFFFFFFFFFFFFFFFFFF.
@M05620:45:000000000-G6HP7:1:1101:9629:7587 1:N:0:101
TACCTGTACTGGGGAAGAGTGTAGCAATCGCCATTCCTACCCTAAAGATCGGAAGAGCACACGTCTGAACTCCAGTCACCGGCTATGATCTCGTATGCCGTCTTCTGCTTGAAAAAAAAAAAAAAAAAACAAAAAAAACCTGCGAGCGCAATATACTAACACTTACCATCAAGAAAGTCGCCACAGACACATCCGTGGTGCATCCACCCCTGATTACATGCCTGTAGCTTTAGACTAGGTGATCGGCCGTC
+
CCCCDFFFFFFFGGGGGGGGGGHHHHHHHGGGGFHHHHHHHHHHHHHHHHHGGGGHHHGHHHGHHHGHHHHHHHHHHHHHGGGGGHHHHGHHHGGHHHHGGGHGHHHGHHHHHHHHGGGGB>>>/---<...<..---../..-----<<-.00<000000<00<0/<000000//0<0.-....:0.///00/...-..<000/00..-../00000000000<0000<0000000</:0000..<.-9-
@M05620:45:000000000-G6HP7:1:1101:23267:7587 1:N:0:101
AAACCAAGCAGACACTCACCGCTCCCTCGCCACAGGCCAATAGTTTGTCCTCACTGAGTTGGCAACAAGTGGCTGCTGTGGCTGCCATTTTTCTGGTGATGGCCATCAGCTCCGACGAGGTCAGCTGGGGGGCTTTCTTTGTGTAAGCAACGAGAAACCTGAAAGAAGCATTTTTTAACTAAGTCCTGCTGAGTCATTCATGAGTTTTTAGCCGCCTTGCTTCTTCTCACAGACTCTCTACTCTCATGCCA
+
CCCCCCCFCFFFGGGGGGGGGGGGGGHHGGGGGHHHGGHHHGHHHHHHHHHHHHHHHHHHHHHHHHHHHHHHGHGGHHHHHHHGGHHHHHHHHHHHHHHHHHHHHHHHHHHHHGGGGGGGGHHHHHHHGGGGGGGGGGGGGGGGGGFFFFFFFFFFFFFFFFFFFFFFFFFFFFFFFFFFEFFFFFFFFFFFFFFFFFFFFFFFFFFFFFFFFFFFFFFFFFFFFFFFFFFFFFFFFFFFFFFFFFFFFFF
@M05620:45:000000000-G6HP7:1:1101:10168:7654 1:N:0:101
CATCCTGACCCTGAAGTACCCCATTGAGCATGGCATCGTCACCAACTGGGACGACATGGAGAAGATCTGGCACCACACCTTCTACAACGAGCTGCGCGTGGCCCCGGAGGAGCACCCAGTGCTGCTGACCGAGGCCCCCCTGAACCCCAAGGCCAACAGAGAGAAGATGACTCAGGTGAGGCTCGGCCGACGCCCGTGCTCCTCCCGTCCTTTCCCCAGTCATTTTCTGCCCGGCTTGATTTCTGACATTA
+
CCCCCFFFFFFFGGGGGGGGGGGHHHHHHGHHHHGHHGHHHGHHGGHHHHGHGGGGGHHHHHHHGHHHGHHHHGHHHGGHHHHHHHHHGGGGGHHGGGGGGGHHGGGGGGGGHHHHGGHGHHHHHHHHHHGGGGGGGGGGGGHHHHGGDDHGHHGFGGGGGGGGGGGGGGGGGGGGGGGGGGGGFFEFFCFFFFFF:ADFFFFFFFF:ADDFFFFFFFFFFFFFFFFFFEFFBCBDD;.9FFFFF/BBFF/
@M05620:45:000000000-G6HP7:1:1101:10167:7673 1:N:0:101
CATCCTGACCCTGAAGTACCCCATTGAGCATGGCATCGTCACCAACTGGGACGACATGGAGAAGATCTGGCACCACACCTTCTACAACGAGCTGCGCGTGGCCCCGGAGGAGCACCCAGTGCTGCTGACCGAGGCCCCCCTGAACCCCAAGGCCAACAGAGAGAAGATGACTCAGGTGAGGCTCGGCCGACGCCCGTGCTCCTCCCGTCCTTTCCCCAGTCATTTTCTGCCCGGCTTGATTTCTGACATTA
+
DDDDDFFFFFFFGGGGGGGGGGGHHHHHHHHHHHHHHGHHHGHHHGHHHHHHGGGGGHHHHHHHHHHHHHHHHGHHHGGHHHHHHHHHGGGGGHHGGGGGGGHHGGGGGGGGHHHHGGHHHHHHHHHHHHGGGGGGGGGGGGHHHHGGGGHGHHGGGGGGGGGGGGGGGGGGGGGGHGGGGGGGFFFFFFFFFFFFFFFFFFFFFFFFFFFFFFFFFFFFFFFFFFHFFFFFDFFFFFAFFFFFFFFFFF0
@M05620:45:000000000-G6HP7:1:1101:18856:7676 1:N:0:101
TACCTGTACTGGGGAAGAGTGTAGCAATCGCCATTCCTACCCTAAAGATCGGAAGAGCACACGTCTGAACTCCAGTCACCGGCTATGATCTCGTATGCCGTCTTCTGCTTGAAAAAAAAAAAAACATCCCCCTAACAACCATTACCCCCTTCCCCCCCACACTTCTCTTCCCCCACTCCATCTCACCCTCCCTCACTATCCCGCCCCCCCTTTCTCCCTACCAGTGCTCGCTCTCACTCCTCGACTCCGTT
+
CCCCCFFFFFFFGGGGGGGFGGHGHHHHHGGGGGHHHHHHHHHHHHHHHHHGGGGHHHGHHHGHHHGHHHHHHHHHHHHHGGGGGHHHHHHHHFFHHHHGGGHGHHGGGHHGGGHHGGGG@////?111/..-.0011.<<00000/<--.////.---9.:/000:0000//.-..//000;000;.....//..;000/0.----:-:-.00;0://0..0000000.-...00:0:/0:..-.;0..0
@M05620:45:000000000-G6HP7:1:1101:19768:7700 1:N:0:101
AAACCAAGCAGACACTCACCGCTCCCTCGCCACAGGCCAATAGTTTGTCCTCACTGAGTTGGCAACAAGTGGCTGCTGTGGCTGCCATTTTTCTGGTGATGGCCATCAGCTCCGACGAGGTCAGCTGGGGGGCTTTCTTTGTGTAAGCAACGAGAAACCTGAAAGAAGCATTTTTTAACTAAGTCCTGCTGAGTCATTCATGAGTTTTTAGCCGCCTTGCTTCTTCTCACAGACTCTCTACTCTCATGCCA
+
DCCCCCCFDFFFGGGGGGGGGGGGGGHHGGGGGHHHGGHHHHHHHHHHHHHHHHHHHHGHHHHHHHHHHHHHGHGGHGHHHHHGGHHHHHHHHHHHHHHHHHHHHHHHHHHHHGGGGGGGGHHHHHHHGGGGGGGGGGGGGGGGGGFFFFFFFFFFFFFFFFFFFFFFFFFFFFHFFFFFFFFFFFFFFFFFFFFFFFFFFFHFFFFFFFFHFFFFFFFFFFFFHFFFFFFFFFFFFFFFFFFFFFFFFFB
@M05620:45:000000000-G6HP7:1:1101:22802:7707 1:N:0:101
CATCCTGACCCTGAAGTACCCCATTGAGCATGGCATCGTCACCAACTGGGACGACATGGAGAAGATCTGGCACCACACCTTCTACAACGAGCTGCGCGTGGCCCCGGAGGAGCACCCAGTGCTGCTGACCGAGGCCCCCCTGAACCCCAAGGCCAACAGAGAGAAGATGACTCAGGTGAGGCTCGGCCGACGCCCGTGCTCCTCCCGTCCTTTCCCCAGTCATTTTCTGCCCGGCTTGATTTCTGACATTT
+
CCCCCFFFFFFFGGGGGGGGGGGHHHHHHHHHHHHHHGHHHGHHHGHHHHHHGGGGGHHHHHHHHHHHHHHHHGHHHGGHHHHHHHHHGGGGGHHGGGGGGGHHGGGGGGGGHHHHGGHHHGHHHHHHHHGGGGGGGGGGGGHHHHGGGGHGHHFGGGGGGGGGGGGGGGGGGGGGGGGGGGGGFFFFFFFFFFFF>FFFFFFFFFFEFFFFFFFFFFFFFFFFFFFFFFFFFFFFFFFFFFFFFFFFFF/
@M05620:45:000000000-G6HP7:1:1101:4430:7721 1:N:0:101
AGATTACTGCAACAGTTCCCCCTGGACCTGGAAAAGTTTCTTGCCTGGCTTACAGAAGCTGAAACAACTGCCAATGTCCTACAGGATGCTACCCGTAAGGAAAGGCTCCTAGAAGACTCCAAGGGAGTAAAAGAGCTGATGAAACAATGGCAAGTAAGTCAGGCATTTCCGCTTTAGCACTCTTGTGGATCCAATTGAACAATTCTCAGCATTTGTACTTGTAACTGACAAGCCAGGGACAAAACAAAGAT
+
ABAABFFFFFFFGGGFGGGGGGGGHHHHHHHHHGHHGHHHHHHHHHHHHHHHHHHHHHHHHHHHHHHHHHHHHGHHHHHHHHHHHGHGHHHHHHGGGGHHHHFHHHHHGHHHHHHGHHHHHHHGGEGGHHHHHGGHHHHHHHHHHHHHHHHHHGHHGHHHHHHHHHHHHGEGGGGHGHHHHHHHHHHGFHHHHHHHHHHHHHHHHHHGHHHHHHHHHFHHHHHHHHGHHGCHHGGGGGGGGGBFGGGGGGG
@M05620:45:000000000-G6HP7:1:1101:21231:7726 1:N:0:101
CATCCTGACCCTGAAGTACCCCATTGAGCATGGCATCGTCACCAACTGGGACGACATGGAGAAGATCTGGCACCACACCTTCTACAACGAGCTGCGCGTGGCCCCGGAGGAGCACCCAGTGCTGCTGACCGAGGCCCCCCTGAACCCCAAGGCCAACAGAGAGAAGATGACTCAGGTGAGGCTCGGCCGACGCCCGTGCTCCTCCCGTCCTTTCCCCAGTCATTTTCTGCCCGGCTTGATTTCTGACATTA
+
CCCCCFFFFFFFGGGGGGGGGGGHHHHHHHHHHHHHHGHHHGHHHGHHHHHHGGGGGHHHHHHHHHHHHHHHHGHHHGGHHHHHHHHHGGGGGHHGGGGGGGHHGGGGGGGGHHHHGGHHHHHHHHHHHHGGGGGGGGGGGGHHHHGGGGHGHHGGGGGGGGGGGGGGGGGGGGGGGGGGGGGGFFFFFFFFFFFFBADEFFFFFFFFFFFFFFFFFFF0BFFFFFFFFFFFFFFCFAAFFFFFEBFBFF0
@M05620:45:000000000-G6HP7:1:1101:4411:7732 1:N:0:101
AGATTACTGCAACAGTTCCCCCTGGACCTGGAAAAGTTTCTTGCCTGGCTTACAGAAGCTGAAACAACTGCCAATGTCCTACAGGATGCTACCCGTAAGGAAAGGCTCCTAGAAGACTCCAAGGGAGTAAAAGAGCTGATGAAACAATGGCAAGTAAGTCAGGCATTTCCGCTTTAGCACTCTTGTGGATCCAATTGAACAATTCTCAGCATTTGTACTTGTAACTGACAAGCCAGGGACAAAACAAAGAT
+
AA>AAFFFFDFFGGGGGGGGGGGFGFBGGFFFFFGHBGHHHHHGGHHGHHHHHFHFHHHHHFHGGFAGHHHHHEGGDFGHHHHHHFHHHHHHHHGFGGGHGHHHHGHGGHHHFGHGGHHHC3GGGEGGGDGHGFHGHHGGFGGHGBFGHHGFHGHDFHHFGHGFCFHHFGCEFGGHHHGHHHHHHFCEGHHFD0GDD=0CGHHHHHHDGCGHHHG;GEHHHGHFFHHFBGBGC;FFEGFEEFGFFGGGGGG
@M05620:45:000000000-G6HP7:1:1101:4432:7741 1:N:0:101
AGATTACTGCAACAGTTCCCCCTGGACCTGGAAAAGTTTCTTGCCTGGCTTACAGAAGCTGAAACAACTGCCAATGTCCTACAGGATGCTACCCGTAAGGAAAGGCTCCTAGAAGACTCCAAGGGAGTAAAAGAGCTGATGAAACAATGGCAAGTAAGTCAGGCATTTCCGCTTTAGCACTCTTGTGGATCCAATTGAACAATTCTCAGCATTTGTACTTGTAACTGACAAGCCAGGGACAAAACAAAGAT
+
CCBCCFFFFFFFGGGGGGGGGGGGHHHHHHHHHHHHHHHHHHHHHHHHHHHHHHHHHHHHHHHHHHHHHHHHHHHHHHHHHHHHHHHGGHHHHHGGGGHHHHHHHHHHGHHHHHHHHHHHHHHGGHGGHHHHHGHHHHHHHHHHHHHHHHHHHGHHHHHHHHHHHHHHHHGGGGGGDFHHHHHHFGHGFHHHFCGHHFHHHHHHGHHF0FDGHGFGC:GHCCGHGHB0GGGHHGBFG?AFGGGGGGGF/BC
@M05620:45:000000000-G6HP7:1:1101:18620:7744 1:N:0:101
AGATTACTGCAACAGTTCCCCCTGGACCTGGAAAAGTTTCTTGCCTGGCTTACAGAAGCTGAAACAACTGCCAATGTCCTACAGGATGCTACCCGTAAGGAAAGGCTCCTAGAAGACTCCAAGGGAGTAAAAGAGCTGATGAAACAATGGCAAGTAAGTCAGGCATTTCCGCTTTAGCACTCTTGTGGATCCAATTGAACAATTCTCAGCATTTGTACTTGTAACTGACAAGCCAGGGACAAAACAAAGAT
+
A?ABBFFFDF4DGGGGGGGGGGGGGHHHHHFHHHHHHHHHHHHHHHHHHHHHHHHHHHHHHHHHHHHHHHHHHHHHHHHHHHHHHHHHHHDHHHGGEGHHHHHHFHHHGHHHHHHHHHHGFGEFFGEFHFHHHGHHHHFHH3FHHHHHHHHHHGHHHHHHHHHHHHHHHHGGGGGHHHHHHHHHHHHGHHHHHEHHHHHHGHHHHHHHHHHHHHHHHHHHHHHHHHHGFHHHHGGGGGGGGG/AGGGGGGG
@M05620:45:000000000-G6HP7:1:1101:18609:7761 1:N:0:101
AGATTACTGCAACAGTTCCCCCTGGACCTGGAAAAGTTTCTTGCCTGGCTTACAGAAGCTGAAACAACTGCCAATGTCCTACAGGATGCTACCCGTAAGGAAAGGCTCCTAGAAGACTCCAAGGGAGTAAAAGAGCTGATGAAACAATGGCAAGTAAGTCAGGCATTTCCGCTTTAGCACTCTTGTGGATCCAATTGAACAATTCTCAGCATTTGTACTTGTAACTGACAAGCCAGGGACAAAACAAAGAT
+
BAABBFFFFF4FGGFGGGGGGGGEHHHHHHFHBGHHHHHHHHHHHHHHHHHHHHHHHHHHHHHHHHHHHHHHHHHHHHHHHHHHHHHHHHBGHHGGEGHHHHHHFGHHGHHHGHHHHHHHFH?FEFEGH4GHHGHHHHHHH3GHHHHHHHHHHGHHHHHHHHHHHHHHHHGGGGGHHHHHHHHHHGHGHHHHHGHHHGHHFHHHHHHHHHHHHHHHHHHHHHHHHHHFHHHHHGGGGGGGEFC9FFGGGGF
@M05620:45:000000000-G6HP7:1:1101:4583:7767 1:N:0:101
AAACCAAGCAGACACTCACCGCTCCCTCGCCACAGGCCAATAGTTTGTCCTCACTGAGTTGGCAACAAGTGGCTGCTGTGGCTGCCATTTTTCTGGTGATGGCCATCAGCTCCGACGAGGTCAGCTGGGGGGCTTTCTTTGTGTAAGCAACGAGAAACCTGAAAGAAGCATTTTTTAACTAAGTCCTGCTGAGTCATTCATGAGTTTTTAGCCGCCTTGCTTCTTCTCACAGACTCTCTACTCTCATGCCA
+
CBACCBBFCFFFGGGGGGGGGGGGGGHHGGGGGHHHGGHHHHHHHHHHHHHHHHHHHHHHHHHHHHHHHHHHGHGGHHHHHHHGGHGHHHHHHHHHHHHHHHGHHHHHHHHHHGGGGGGGEHHHHHHHGGGGGGGGGGGGGGGGGGFFFFFFFFFFFFFFFFFFFFFFFFFFFFFFEFFFFFFFFFFFFFFFFFFFFFFFFFFFFFFFFFFFFFFFFFFFFFFFFFFFFFFFFFFFFFFFFFFFFFFFFFB
@M05620:45:000000000-G6HP7:1:1101:18627:7767 1:N:0:101
AGATTACTGCAACAGTTCCCCCTGGACCTGGAAAAGTTTCTTGCCTGGCTTACAGAAGCTGAAACAACTGCCAATGTCCTACAGGATGCTACCCGTAAGGAAAGGCTCCTAGAAGACTCCAAGGGAGTAAAAGAGCTGATGAAACAATGGCAAGTAAGTCAGGCATTTCCGCTTTAGCACTCTTGTGGATCCAATTGAACAATTCTCAGCATTTGTACTTGTAACTGACAAGCCAGGGACAACACAAAGAT
+
A33AAFFF@D4FFGBFGGGGGGGAFGGHH4AFAFGHHHHHHHHHGHHEHHHBH53DGHGHFHFHHFHHFHHHEEFHHFHHHHGGGAGCGH5DBGFE/EGHHHFHEFFHGGHHFDDFGGHH3B3?//?EG4GFHGHHHH1FG2FGHGHHHGHGFGHHHHHHHHHGHHHHHHGGGGGDFGHHHHHHHFHGHHHHG0GGHB0C=GHHHHHGHGDGGHFHHHHHGHFFHHHFHHFCCEB..DEG.F.AEGFGB/0
@M05620:45:000000000-G6HP7:1:1101:11212:7768 1:N:0:101
CATCCTGACCCTGAAGTACCCCGGCTTGATTTCTGACATTAGATCGGAAGAGCACACGTCTGAACTCCAGTCACCGGCTATGATCTCGTATGCCGTCTTCTGCTTGAAAAAAAAAAAAATTTTTATTTACCTCTTGTCTTGTTGCTACCCTATGTATTCCCTGCTTTTTTCCTTCCCCAGTGACCCTCCCGTCTAATTTATCCATCTTTATTCTTTCCTCCCGTCTCTCCACTCCCACTTTATCCCACTAC
+
BAABBFFFFFFFGGGGGFGGGGGGGGGGFHHHHHHHHHHHHHFHHHGGGGGHHHHFHGGHHGHGHGHHGHGHFHGGFGGGHHHHFGHHGGHHHHGGGHGHHHFHHHHHEHHEEFD?//<<111?/1<1==1111=11>1<=1<<0000<.0/<0=0000=<D0./<000;/0:0CC;F/./0000//;...99..;0000;0;009;0;//;BFEF///9/;.;.;B////://;..9;BF/B////.:/9
@M05620:45:000000000-G6HP7:1:1101:14204:7782 1:N:0:101
TACCTGTACTGGGGAAGCATTTGAATATCCCCCCATGGTGATGGGGACGGAGAACTGCTCCATAAACACAGGCAACGTGCCTAACTTTCCCGGGAAGATGAAGTCAAAGAGCGACCACAGCTCTCGGAGGTTATTTTGCATCGGTGAGCCAGACAGAATGATCCGATGAGGGGTGCGAAACTATTTGAGGAAAGGAAGCACCTTTTTATTAAATTTACCTTTTAGCAATCGCCATTCCTACCCTAAAGATC
+
CCCCCFFFFFFFGGGGGGGGGGHHHHHHHHHGGGGHHHFGGHHHHGGGGGGGGHHHHHHHHHHHHHHHHHHHGHHHGHHHHHHHHHHHHHHGGGGGGHHHHGHHHHHHHHHHGGGGGHHFHHHGHGGGGGAGHHHHHHHHHHGGGGGHHHHHHGHHHHHHHHHHHFGGHHHGGEEGGDGGGGFGGGGFEEFGGGGGGGGGGFFFFFFFFFFFFFFFFFFFFFFFFFFFFFFFFFFFFFFFFFFFFFFBFFF
@M05620:45:000000000-G6HP7:1:1101:4589:7785 1:N:0:101
AAACCAAGCAGACACTCACCGCTCCCTCGCCACAGGCCAATAGTTTGTCCTCACTGAGTTGGCAACAAGTGGCTGCTGTGGCTGCCATTTTTCTGGTGATGGCCATCAGCTCCGACGAGGTCAGCTGGGGGGCTTTCTTTGTGTAAGCAACGAGAAACCTGAAAGAAGCATTTTTTAACTAAGTCCTGCTGAGTCATTCATGAGTTTTTAGCCGCCTTGCTTCTTCTCACAGACTCTCTACTCTCATGCCA
+
BBBBBBBFBFFFGGGGGGGGGGGGGGHHGGGGGHGHFGGHGHHHHHHHHHHHHHHHHHHHHHHHHHHHHHHHGHGGHFGHHHHGFHGHHHHHHHDGHFHHHHHHHHHHGHHHHGGG<<BDGFGHHHHGGGFGFGGGGGGGFFGGGGFFFFFFEDDFFFFFFFFFFFFFFFFFFFFFEEFFFFFFFFFFFFBFEBBFFFFFFFFBFFFFFFFFFAFFFDBFFFFFFFFFFFFFFFFFFFFFFFFFFFF/BF/
@M05620:45:000000000-G6HP7:1:1101:26903:7789 1:N:0:101
CATCCTGACCCTGAAGTACCCCATTGAGCATGGCATCGTCACCAACTGGGACGACATGGAGAAGATCTGGCACCACACCTTCTACAACGAGCTGCGCGTGGCCCCGGAGGAGCACCCAGTGCTGCTGACCGAGGCCCCCCTGAACCCCAAGGCCAACAGAGAGAAGATGACTCAGGTGAGGCTCGGCCGACGCCCGTGCTCCTCCCGTCCTTTCCCCAGTCCTTTTCTGCCCGGCTTGATTTCTGACATTT
+
BBBBBFFFFFFFGEGGGGGGGGEGHHGFHHHHHHFGHGHHHGHHHGHHHHHHGCGGGHHEHHHGBGHHGHHHHGHHHGGHHHHHHHFHGGGGGHGGGGGGGGHHGGGFGG/CGGHHGGHHGHHFFGGBHGCFGGGGGGGGGFEFHHGG?.;EGHFGGEGGGG?.BFBBFGFGGGGGGGGGGGEGFFEFF--;>DFFFFFFFFFFFFDEFFFFFFFFFFFFF/BFFFFFFBFF.-=BA-.:FFFFF9;/;B/
@M05620:45:000000000-G6HP7:1:1101:7433:7795 1:N:0:101
TACCTGTACTGGGGAAGCATTTGAATATCCCCCCATGGTGATGGGGACGGAGAACTGCTCCATAAACACAGGCAACGTGCCTAACTTTCCCGGGAAGATGAAGTCAAAGAGCGACCACAGCTCTCGGAGGTTATTTTGCATCGGTGAGCCAGACAGAATGATCCGATGAGGGGTGCGAAACTATTTGAGGAAAGGAAGCACCTTTTTATTAAATTTACCTTTTAGCAATCGCCATTCCTACCCTAAAGATC
+
AAAABFFFFFFFEEEEEG4AEFGHHHHGEGFGGGGHHHHFFHHFGEGGEC?EEHHGGGFFFHHHHHHHHGHHGHHHGGEAGEHHHFHHHFFEEEEEDHHHHHFBGGHHFFFHGGGGCCGGHGHHHGGFGGCGFHFDGHH1GHGGDEGHHHFGHFGHHGHHHHHHHDGGFGH.-EDGGEG@BFGGGGGGGF0CFF?BBFGGGFFFFFFFFBF9BBFFFF/BFFFFF/BFFFEFFDFFFFFFFFFFFFFFFFF
@M05620:45:000000000-G6HP7:1:1101:18849:7796 1:N:0:101
CATCCTGACCCTGAAGTACCCCATTGAGCATGGCATCGTCACCAACTGGGACGACATGGAGAAGATCTGGCACCACACCTTCTACAACGAGCTGCGCGTGGCCCCGGAGGAGCACCCAGTGCTGCTGACCGAGGCCCCCCTGAACCCCAAGGCCAACAGAGAGAAGATGACTCAGGTGAGGCTCGGCCGACGCCCGTGCTCCTCCCGTCCTTTCCCCAGTCATTTTCTGCCCGGCTTGATTTCTGACATTA
+
DDDDDFFFFFFFGGGGGGGGGGGHHHHHHHHHHHHHHGHHHGHHHGHHHHHHGGGGGHHHHHHHHHHHHHHHHGHHHGGHHHHHHHHHGGGGGHHGGGGGGGHHGGGGGGGGHHHHGGHHHHHHHHHHHHGGGGGGGGGGGGHHHHGGGGHGHHGGGGGGGGGGGGGGGGGGGGGGGGGGGGGGFFFFFFFFFFFFFFFFFFFFFFFFFFFFFFFFFFFFFFFFFFFHHFFFFFFFAAFFFFFFFFFFFF0
@M05620:45:000000000-G6HP7:1:1101:26883:7809 1:N:0:101
CATCCTGACCCTGAAGTACCCCATTGAGCATGGCATCGTCACCAACTGGGACGACATGGAGAAGATCTGGCACCACACCTTCTACAACGAGCTGCGCGTGGCCCCGGAGGAGCACCCAGTGCTGCTGACCGAGGCCCCCCTGAACCCCAAGGCCAACAGAGAGAAGATGACTCAGGTGAGGCTCGGCCGACGCCCGTGCTCCTCCCGTCCTTTCCCCAGTCATTTTCTGCCCGGCTTGATTTCTGACATTA
+
BBABBFFFFFFF4FGFGFGGGGGHHFGGGFHHHHHHHGHHHGHHFGHHFAEH0EEAEGCCE3E3EGHHHHHHFGHHHGFHHHHHHHHH@FEEGGHGGGGGGGHFEGDGGGGDHHHGGGFH1DGHHHFFHHFFFGCFDCCCFEBFHHGGFGECGEFGGGGFFBGGFFBGBFFBCFFGBBCFGGFGFF?ADFDBCCFA;9.EBFFFBE.ADDFFFF//BF99FFFFFFFF9;FFF-@BF-.BFF/9:BFFFF/
@M05620:45:000000000-G6HP7:1:1101:26904:7811 1:N:0:101
CATCCTGACCCTGAAGTACCCCATTGAGCATGGCATCGTCACCAACTGGGACGACATGGAGAAGATCTGGCACCACACCTTCTACAACGAGCTGCGCGTGGCCCCGGAGGAGCACCCAGTGCTGCTGACCGAGGCCCCCCTGAACCCCAAGGCCAACAGAGAGAAGATGACTCAGGTGAGGCTCGGCCGACGCCCGTGCTCCTCCCGTCCTTTCCCCAGTCATTTTCTGCCCGGCTTGATTTCTGACATTA
+
BBBBBFFFFFFFGGGGGGGGGGFHHHHHHHHHHHHHHGHHHGHHEGHHHHHHGGGGGHHHHHHHHHHHHHHHHGHHHGGHHHHHHHHHGGGGGHHGGGGGGGHHGGGGGGGGHHHHGEHHHHHHHHHHHHGGGGGGGGGGGGHFHHGGFAHGHHGGGGGGGGGGFGGGGGGGGGGGGGGGGGGGFFFFFFFFFFFFAFFFFFFFFFFFFFFFFFFFFFFFFFFFFFFFFFFFBFFFFA;FFFFFFBFFBF/
@M05620:45:000000000-G6HP7:1:1101:8943:7825 1:N:0:101
CATCCTGACCCTGAAGTACCCCATTGAGCATGGCATCGTCACCAACTGGGACGACATGGAGAAGATCTGGCACCACACCTTCTACAACGAGCTGCGCGTGGCCCCGGAGGAGCACCCAGTGCTGCTGACCGAGGCCCCCCTGAACCCCAAGGCCAACAGAGAGAAGATGACTCAGGTGAGGCTCGGCCGACGCCCGTGCTCCTCCCGTCCTTTCCCCAGTCATTTTCTGCCCGGCTTGATTTCTGACATTA
+
CCBCCFFFFFFFGGGGGGGGGGGHHHCHHHHHHHHHHGHHHGHHGGHHGHHHGGGGGHHGHHFHHHHHHHHHHGHHHGGHHHHHHHHHGGGGGHHGGGGGGGHHGGGGGGGGHHHHGGHHHHHHHHHHHHGGGGGGGGGGGGHHHHGGGGHGHHEGGGGGGGGGGGGFFGGGGGGGGGGGGGGGFFFFFAFFFFFF@DFFFFFFFFFADDFFFFFFFEDFFFFFFFFFFFFFFFFFFFFFFFFFF;BFFF/
@M05620:45:000000000-G6HP7:1:1101:24213:7841 1:N:0:101
TACCTGTACTGGGGAAGCATTTGAATATCCCCCCATGGTGATGGGGACGGAGAACTGCTCCATAAACACAGGCAACGTGCCTAACTTTCCCGGGAAGATGAAGTCAAAGAGCGACCACAGCTCTCGGAGGTTATTTTGCATCGGTGAGCCAGACAGAATGATCCGATGAGGGGTGCGAAACTATTTGAGGCAAGGAAGCACCTTTTTATTAAATTTACCTTTTAGCAATCGCCATTCCTACCCTAAAGATC
+
A?ABBFFFFFFFGGCGGGGFGGHHHGGHHHHGGG2BGHBGFHGCHGGGGFDFGHHHHHHFHFGDGHDEGHHFGFHHGHHHHH3FHHHHHHHGGGECDHGH4BGHGHHFHGHHGCFGCFGFHHHGHGG/ACDHBGHHHHHFFHD?E?.>GHHFCEH/<CGHGHHHE?AGHHHC@:CDA.-=AFFFGGG0;B.9:EG.;FEFFFFFFFF.BF///;FF/FFFFFFB/F/9FFE?D.AFFBBBFFFF:9//;FB
@M05620:45:000000000-G6HP7:1:1101:8934:7842 1:N:0:101
CATCCTGACCCTGAAGTACCCCATTGAGCATGGCATCGTCACCAACTGGGACGACATGGAGAAGATCTGGCACCACACCTTCTACAACGAGCTGCGCGTGGCCCCGGAGGAGCACCCAGTGCTGCTGACCGAGGCCCCCCTGAACCCCAAGGCCAACAGAGAGAAGATGACTCAGGTGAGGCTCGGCCGACGCCCGTGCTCCTCCCGTCCTTTCCCCAGTCATTTTCTGCCCGGCTTGATTTCTGACATTA
+
DDDCDFFFFFFFGGGGGGGGGGGHHHHHHHHHHHHHHGHHHGHHHGHHHHHHGGGGGHHHHHHHHHHHHHHHHGHHHGGHHHHHHHHHGGGGGHHGGGGGGGHHGGGGGGGGHHHHGGHHHHHHHHHHHHGGGGGGGGGGGGHHHHGGGGHGHHGGGGGGGGGGGGGGGGGGGGGGHGGGGGGGFFFFFFFFFFFFDFFFFFFFFFFEFFFFFFFFFFFFFFFFFFFFFFFFDFFFFA<FFFFFF0F:BF0
@M05620:45:000000000-G6HP7:1:1101:20402:7855 1:N:0:101
CATCCTGACCCTGAAGTACCCCATTGAGCATGGCATCGTCACCAACTGGGACGACATGGAGAAGATCTGGCACCACACCTTCTACAACGAGCTGCGCGTGGCCCCGGAGGAGCACCCAGTGCTGCTGACCGAGGCCCCCCTGAACCCCAAGGCCAACAGAGAGAAGATGACTCAGGTGAGGCTCGGCCGACGCCCGTGCTCCTCCCGTCCTTTCCCCAGTCATTTTCTGCCCGGCTTGATTTCTGACATTT
+
DDDDDFFFFFFFGGGGGGGGGGGHHHHHHHHHHHHHHGHHHGHHHGHHHHHHGGGGGHHHHHHHHHHHHHHHHGHHHGGHHHHHHHHHGGGGGHHGGGGGGGHHGGGGGGGGHHHHGGHHHHHHHHHHHHGGGGGGGGGGGGHHHHGGGGHGHHGGGGGGGGGGGGGGGGGGGGGGGGGGGGGGFFFFFFFFFFFFDFFFFFFFFFFEFFFFFFFFFFFFFFFFFFHHHFFFFFFFFFFFFFFFFFFFFF0
@M05620:45:000000000-G6HP7:1:1101:24203:7856 1:N:0:101
TACCTGTACTGGGGAAGCATTTGAATATCCCCCCATGGTGATGGGGACGGAGAACTGCTCCATAAACACAGGCAACGTGCCTAACTTTCCCGGGAAGATGAAGTCAAAGAGCGACCACAGCTCTCGGAGGTTATTTTGCATCGGTGAGCCAGACAGAATGATCCGATGAGGGGTGCGAAACTATTTGAGGAAAGGAAGCACCTTTTTATTAAATTTACCTTTTAGCAATCGCCATTCCTACCCTAAAGATC
+
CCCCDFFFFFFFGGGGGGGGGGHHHHHHHHHGGGGHHHHHHHHHHGGGGGGGGHHHHHHHHHHHHHHHHHHHGHHHGHHHHHHHHHHHHHHGGGGGGHHHHHHHHHHHHHHHGGGGGHHHHHHHHGGGGGGHHHHHHHHHHHGGGGGHHHHHHGHHHHHHHHHHHGGGHHHGGGFGGGGGGGGGGGGGGGFGGGGGGGGGGFFFFFFFFFHFFFHFHFFFFFFFFFFFFFFFFFFFFFHHFFFFFFFFFFF
@M05620:45:000000000-G6HP7:1:1101:13867:7859 1:N:0:101
AAACCAAGCAGACACTCACCGCTCCCTCGCCACAGGCCAATAGTTTGTCCTCACTGAGTTGGCAACAAGTGGCTGCTGTGGCTGCCATTTTTCTGGTGATGGCCATCAGCTCCGACGAGGTCAGCTGGGGGGCTTTCTTTGTGTAAGCAACGAGAAACCTGAAAGAAGCATTTTTTAACTAAGTCCTGCTGAGTCATTCATGAGTTTTTAGCCGCCTTGCTTCTTCTCACAGACTCTCTACTCTCATGCCA
+
DDDCDCDFCFFFGGGGGGGGGGGGGGHHGGGGGHHHGGHHHHHHHHHHHHHHHHHHHHHHHHHHHHHHHHHHGHGGHHHHHHHGGHHHHHHHHHHHHHHHHHHHHHHHHHHHHGGGGGGGGHHHGHHHGGGGGGGGGGGGGGGGGGFFFFFFFFFFFFFFFFFFFFFFFFFFFFHFFFFFFFFFFFHFFFFFFFFFFFFFFFFFFFFFFFFFFFFFFFFFFFHFHFHFFFFFFFFFFFFFHFFFFFFFFF0
@M05620:45:000000000-G6HP7:1:1101:22337:7873 1:N:0:101
CATCCTGACCCTGAAGTACCCCATTGAGCATGGCATCGTCACCAACTGGGACGACATGGAGAAGATCTGGCACCACACCTTCTACAACGAGCTGCGCGTGGCCCCGGAGGAGCACCCAGTGCTGCTGACCGAGGCCCCCCTGAACCCCAAGGCCAACAGAGAGAAGATGACTCAGGTGAGGCTCGGCCGACGCCCGTGCTCCTCCCGTCCTTTCCCCAGTCATTTTCTGCCCGGCTTGATTTCTGACATTT
+
DDDDCFFFFFFFGGGGGGGGGGGHHHHHHHHHHHHHHGHHHGHHHGHHHHHHGGGGGHHHHHHHHHHHHHHHHGHHHGGHHHHHHHHHGGGGGHHGGGGGGGHHGGGGGGGGHHHHGGHHHHHHHHHHHHGGGGGGGGGGGGHHHHGGFGHGHHGGGGGGGGGGGGGGGGGGGGGGGGGGGGGGFFFFA;DFFFFFDFFFFFFFFFFEFFFFFFFFFFFFFFFFFFFFFFFFDFDFFFFFFFFFFFFFFF0
@M05620:45:000000000-G6HP7:1:1101:6645:7887 1:N:0:101
CATCCTGACCCTGAAGTACCCCATTGAGCATGGCATCGTCACCAACTGGGACGACATGGAGAAGATCTGGCACCACACCTTCTACAACGAGCTGCGCGTGGCCCCGGAGGAGCACCCAGTGCTGCTGACCGAGGCCCCCCTGAACCCCAAGGCCAACAGAGAGAAGATGACTCAGGTGAGGCTCGGCCGACGCCCGTGCTCCTCCCGTCCTTTCCCCAGTCATTTTCTGCCCGGCTTGATTTCTGACATTA
+
CCCCCFFFFFFFGGGGGGGGGGAGHHHHHHHHHGHHHGHHGGHGAGHHHHGHGGGGGHHFHHHHHHHHHHHHHGHHHGGHHHHHHHHHGGGGGGHGGGGGGGHHGGGDGGGGHHHHGGHHHHHHHHHFHHGGGGGGGGGGGGFHHHGGA?EEGHGGGGGGGGGGGGGGGGGGGGGGGGGGGGGGFFFFFFFFFFFFBDFFFFFFFFFEFFDFFFFFFFF/FBFFFFFFFFFFFFDFD-.;BBB;//;BFF/
@M05620:45:000000000-G6HP7:1:1101:7356:7897 1:N:0:101
AAACCAAGCAGACACTCACCGCTCCCTCGCCACAGGCCAATAGTTTGTCCTCACTGAGTTGGCAACAAGTGGCTGCTGTGGCTGCCATTTTTCTGGTGATGGCCATCAGCTCCGACGAGGTCAGCTGGGGGGCTTTCTTTGTGTAAGCAACGAGAAACCTGAAAGAAGCATTTTTTAACTAAGTCCTGCTGAGTCATTCATGAGTTTTTAGCCGCCTTGCTTCTTCTCACAGACTCTCTACTCTCATGCCA
+
CCCCCCCFDFFFGGGGGGGGGGGGGGHHGGGGGHHHGGHHHHHHHHHHHHHHHHHHHHHHHHHHHHHHHHHHGHGGHHHHHHHGGHHHHHHHHHHHHHHHHHHHHHHHHHHHHGGGGGGGGHHHHHHHGGGGGGGGGGGGGGGGGGFFFFFFFFFFFFFFFFFFFFFFFFFFFFHFFFFFHFFFFFFFFFFFFFFFFFFFFFFFFFFFFFFFFFFFFFFFFFFFFFHFFFFFFFFFFFFFFFFFFFFFFFF
@M05620:45:000000000-G6HP7:1:1101:11879:7906 1:N:0:101
CATCCTGACCCTGAAGTACCCCATTGAGCATGGCATCGTCACCAACTGGGACGACATGGAGAAGATCTGGCACCACACCTTCTACAACGAGCTGCGCGTGGCCCCGGAGGAGCACCCAGTGCTGCTGACCGAGGCCCCCCTGAACCCCAAGGCCAACAGAGAGAAGATGACTCAGGTGAGGCTCGGCCGACGCCCGTGCTCCTCCCGTCCTTTCCCCAGTCATTTTCTGCCCGGCTTGATTTCTGACATTT
+
CCCCCFFFFFFFGGGGGGGGGGGHHHHHHHHHHHHHHGHHHGHHHGHHHHHHGGGGGHHHHHHHHHHHHHHHHGHHHGGHHHHHHHHHGGGGGHHGGGGGGGHHGGGGGGGGHHHHGGHHHHHHHHHHHHGGGGGGGGGGGGHHHHGGGGHGHHGGGGGGGGGGGGGGGGGGGGGGGGGGGGGGFFFFFFFFFFFF@DDFFFFFFFFADFBFFFFFFFFFFFFFFFFFFFFFFFFFFAFFFFFFFFFFFF0
@M05620:45:000000000-G6HP7:1:1101:6726:7914 1:N:0:101
AGATTACTGCAACAGTTCCCCCTGGACCTGGAAAAGTTTCTTGCCTGGCTTACAGAAGCTGAAACAACTGCCAATGTCCTACAGGATGCTACCCGTAAGGAAAGGCTCCTAGAAGACTCCAAGGGAGTAAAAGAGCTGATGAAACAATGGCAAGTAAGTCAGGCATTTCCGCTTTAGCACTCTTGTGGATCCAATTGAACAATTCTCAGCATTTGTACTTGTAACTGACAAGCCAGGGACAAAACAAAGAT
+
BBABBFFFFFFFFGGGGFGGGGGGGGHHHHHHHHHFHHHHHHHHGHHHHGHHHHHHHHHHHHHFDHHHGHGHGHHHHHHHHGHBG?FGHHHHHHGGGCGHBGHGHHHGEHHHHHHHGEGEBGGFGHGFHHHEH/BGHHGHH3FGHHHHFEHFHGHFHGFHEFBGHGGHFHGGGGGHGHHHGHHHHFGGFHHHGHHHGDFFDGHHHHHHHHHHHHHHHFHFHHHGHHHHFFGFHGGGEGGGGGGGFGGFGGF
@M05620:45:000000000-G6HP7:1:1101:17718:7917 1:N:0:101
AAACCAAGCAGACACTCACCGCTCCCTCGCCACAGGCCAATAGTTTGTCCTCACTGAGTTGGCAACAAGTGGCTGCTGTGGCTGCCATTTTTCTGGTGATGGCCATCAGCTCCGACGAGGTCAGCTGGGGGGCTTTCTTTGTGTAAGCAACGAGAAACCTGAAAGAAGCATTTTTTAACTAAGTCCTGCTGAGTCATTCATGAGTTTTTAGCCGCCTTGCTTCTTCTCACAGACTCTCTACTCTCATGCCA
+
CCCCCCCFCFFFGGGGGGGGGGGGGGHHGGGGGHHHGGHHHHHHHHHHHHHHHHHHHHHHHHHHHHHHHHHHGHGGHHHHHHHGGHHHHHHHHHHHHHHHHHHHHHHHHHHHHGGGGGGGGHHHHHHHGGGGGGGGGGGGGGGGGGFFFFFFFFFFFFFFFFFFFFFFFFFFFFFFFFFFFFFFFFFFFFFFFFFFFFFFFFFFFFFFFFFFFFFFFFFFFFFFFFFFFFFFFFFFFFFFFFFFFFFFFFB
@M05620:45:000000000-G6HP7:1:1101:6734:7931 1:N:0:101
AGATTACTGCAACAGTTCCCCCTGGACCTGGAAAAGTTTCTTGCCTGGCTTACAGAAGCTGAAACAACTGCCAATGTCCTACAGGATGCTACCCGTAAGGAAAGGCTCCTAGAAGACTCCAAGGGAGTAAAAGAGCTGATGAAACAATGGCAAGTAAGTCAGGCATTTCCGCTTTAGCACTCTTGTGGATCCAATTGAACAATTCTCAGCATTTGTACTTGTAACTGACAAGCCAGGGACAAAACAAAGAT
+
CCCCCFFFFFFFGGGGGGGGGGGGHHHHHFHHHHHHFGHHHHHHGHHEHHHHHHHHHHGHHHHHHHHHHHHHHHHHHHHHHHHHHHHGGHHHHGGFFGHHHHGHHHHHGHHHHHHHHHHHHHHGGEGFFFHHHFHHHHGHH3FGHHGHHHHHHGHHHHFHHHHHHHHHHHGGGGGHHGHHHHHHHDGGHHGHFGHGHFGHFHHHHHHGHHGHHHHHHFHFHHGFHHHGHHHHGGFGGDEG?AFFGGGGFFF
@M05620:45:000000000-G6HP7:1:1101:13155:7962 1:N:0:101
AAACCAAGCAGACACTCACCGCTCCCTCGCCACAGGCCAATAGTTTGTCCTCACTGAGTTGGCAACAAGTGGCTGCTGTGGCTGCCATTTTTCTGGTGATGGCCATCAGCTCCGACGAGGTCAGCTGGGGGGCTTTCTTTGTGTAAGCAACGAGAAACCTGAAAGAAGCATTTTTTAACTAAGTCCTGCTGAGTCATTCATGAGTTTTTAGCCGCCTTGCTTCTTCTCACAGACTCTCTACTCTCATGCCA
+
BBBBBBBFBFFFGGFGGGGGGGGGGGHHGGGGGHHHGGHHHHHHHHHHHHH5GHHHHHHHHHHHHHHHHGHHGHGGHHHHHHHGGHHHHHHHHHHHHHHHHHHHHHHHHHHHHGGGGGGGGHHHHHHHGGGGGGGGGGGGGGGGGGFFFFFFFFFFFFFFFFFFFFFFFFFFFFFFFFFFFFFFFFFFFFFFFFFFFFFFFFFFFFFFFFFFFFFFFFFFFFFFFFFFFFFFFFFFFFFFFFFFFFFFFFB
@M05620:45:000000000-G6HP7:1:1101:19468:7968 1:N:0:101
CATCCTGACCCTGAAGTACCCCATTGAGCATGGCATCGTCACCAACTGGGACGACATGGAGAAGATCTGGCACCACACCTTCTACAACGAGCTGCGCGTGGCCCCGGAGGAGCACCCAGTGCTGCTGACCGAGGCCCCCCTGAACCCCAAGGCCAACAGAGAGAAGATGACTCAGGTGAGGCTCGGCCGACGCCCGTGCTCCTCCCGTCCTTTCCCCAGTCCTTTTCTGCCCGGCTTGATTTCTGACATTA
+
ABABBFFFFFFFGGGGFFFGGGEHHHFGGHHHHHFHHGHHHGHEGEHHHHGHGFGCFHHHHHHHFHGHHHHHHGHHHGGHHHHHHHFHGGGGGHHGGGGGGGHHGGGGGGGGHHHHGGHHHHHHHGF1FGC?DGGGGGGGGEBHHHGG.;CEHHGGGFGFGFGGBF/FFGGGGGFGGFBFGEEGFAAFFFFFAFFFDFFFFFFFBEA;ADAFFFFFF.;FF/BFFFF/9:BEAFF-@-.BFB/;//;/BF/
@M05620:45:000000000-G6HP7:1:1101:13135:7969 1:N:0:101
AAACCAAGCAGACACTCACCGCTCCCTCGCCACAGGCCAATAGTTTGTCCTCACTGAGTTGGCAACAAGTGGCTGCTGTGGCTGCCATTTTTCTGGTGATGGCCATCAGCTCCGACGAGGTCAGCTGGGGGGCTTTCTTTGTGTAAGCAACGAGAAACCTGAAAGAAGCATTTTTTAACTAAGTCCTGCTGAGTCATTCATGAGTTTTTAGCCGCCTTGCTTCTTCTCACAGACTCTCTACTCTCATGCCA
+
BABBBBBFBFFFGGGGGGGGGGGGGGHHGGGGGHHHGGHHHHHHHHHHHHHHHHHHHHHHHHHHHHHFHHHHGHGGHHHHHHHGGHFHHHHHHHHHHHHHHHHHHHHHHHHHHGGGGGGGDHGHFHHHGGGGGGGGGGGGGGGGGGFFFFFFFFFFFFFFFFFFFFFFFFFFFFFFFFFFFFFFFFFFFFFFFBFFFFFFFFFFFFFFFFFFFFFFFFFFFFFFFFFFFFFFFFFFFFFFFFFFFFFFFFB
@M05620:45:000000000-G6HP7:1:1101:19482:7979 1:N:0:101
CATCCTGACCCTGAAGTACCCCATTGAGCATGGCATCGTCACCAACTGGGACGACATGGAGAAGATCTGGCACCACACCTTCTACAACGAGCTGCGCGTGGCCCCGGAGGAGCACCCAGTGCTGCTGACCGAGGCCCCCCTGAACCCCAAGGCCAACAGAGAGAAGATGACTCAGGTGAGGCTCGGCCGACGCCCGTGCTCCTCCCGTCCTTTCCCCAGTCATTTTCTGCCCGGCTTGATTTCTGACATTA
+
DDDCCFFFFFFFGGGGGGGGGGGHHHHHHHHHHHHHHGHHHGHHHGHHHHHHGGGGGHHHHHHHHHHHHHHHHGHHHGGHHHHHHHHHGGGGGHHGGGGGGGHHGGGGGGGGHHHHGGHGHHHHHHHHHHGGGGGGGGGGGGHHHHGGGGHGHHGGGGGGGGGGGGGGGGGGGGGGHGGGGGGGFFFFFFFFFFFF@ADFFFFFFFFFFFFFFFFFFFFFFFFFFFFFFFFFDFFFFAFFFFFFF;FFFF0
@M05620:45:000000000-G6HP7:1:1101:13160:7982 1:N:0:101
AAACCAAGCAGACACTCACCGCTCCCTCGCCACAGGCCAATAGTTTGTCCTCACTGAGTTGGCAACAAGTGGCTGCTGTGGCTGCCATTTTTCTGGTGATGGCCATCAGCTCCGACGAGGTCAGCTGGGGGGCTTTCTTTGTGTAAGCAACGAGAAACCTGAAAGAAGCATTTTTTAACTAAGTCCTGCTGAGTCATTCATGAGTTTTTAGCCGCCTTGCTTCTTCTCACAGACTCTCTACTCTCATGCCA
+
CBABBABFCFFFGGGGGGGGGGGGGGHHGGGGGHHGGGHHHHHHHHHHHHHFHHHHHHHHHHHGGHHHHGHHGHGGHHHHHHHGGHHHHHHHHHHHHHGHHHHHHHHHHHHHHGGGGGGGFHHHHHHHGGGGGGGGGGGGGGGGGGFFFFFFFFFFFFFFFFFFFFFFFFFFFFFFFFFFFFFFFFFFFFFFFBFFFFFFFFFFFFFFFFFFFFFFFFFFFFFFFFFFFFFFFFFFFFFFFFFFFFFFFFF
@M05620:45:000000000-G6HP7:1:1101:23167:7990 1:N:0:101
CATCCTGACCCTGAAGTACCCCATTGAGCATGGCATCGTCACCAACTGGGACGACATGGAGAAGATCTGGCACCACACCTTCTACAACGAGCTGCGCGTGGCCCCGGAGGAGCACCCAGTGCTGCTGACCGAGGCCCCCCTGAACCCCAAGGCCAACAGAGAGAAGATGACTCAGGTGAGGCTCGGCCGACGCCCGTGCTCCTCCCGTCCTTTCCCCAGTCATTTTCTGCCCGGCTTGATTTCTGACATTA
+
AABBBFFFFFFFGGGFGGGGGGGHHHHHGHHHHHGHHGHHHGHHHGHHGHGHF?EGGHHGHHFHHHHHHHHHHGHHFGGHHHHHHFHHGGGGGHHGGGFGGGHHGGGGGGGGHHHHGGHHFHHHHHHFHHGGGGGGDGGGGGEGHFGGDGHGHHGGGGGGGEGEGGGGGGGGFGBFGFGGGGGGFFEFAFCFFFFFFFFFFFFFFFFFFFFFFFFFFFAFFFFFFFFFFFFFFFFFD=.FFFFFFFFFFF9
@M05620:45:000000000-G6HP7:1:1101:13141:7991 1:N:0:101
AAACCAAGCAGACACTCACCGCTCCCTCGCCACAGGCCAATAGTTTGTCCTCACTGAGTTGGCAACAAGTGGCTGCTGTGGCTGCCATTTTTCTGGTGATGGCCATCAGCTCCGACGAGGTCAGCTGGGGGGCTTTCTTTGTGTAAGCAACGAGAAACCTGAAAGAAGCATTTTTTAACTAAGTCCTGCTGAGTCATTCATGAGTTTTTAGCCGCCTTGCTTCTTCTCACAGACTCTCTACTCTCATGCCA
+
B?AAABBFBFFFGGGGGGGGGGGGGGHHGGGDGHHHGGHHHGHHHHHHHHHAGHHHHHHHHHHHHHFHFFGHGHGGHHHHHHHGGHHHHHHHHHHHHHHHHHHHHHHHHHHHHGGGGGGGDHHHBHHHGGGGGGGGGGGGGFGGGFFFFFFFFFFDFFFFFFFFFFFFFFFFFFFFFFFFFFFFFFFFFFFFFFFFFFFFFFBFFFFFFEFFFFFFFFFFFFFFFFFFFFFFFFFFFFFFFFFFFFFFFFF
@M05620:45:000000000-G6HP7:1:1101:23186:7994 1:N:0:101
CATCCTGACCCTGAAGTACCCCATTGAGCATGGCATCGTCACCAACTGGGACGACATGGAGAAGATCTGGCACCACACCTTCTACAACGAGCTGCGCGTGGCCCCGGAGGAGCACCCAGTGCTGCTGACCGAGGCCCCCCTGAACCCCAAGGCCAACAGAGAGAAGATGACTCAGGTGAGGCTCGGCCGACGCCCGTGCTCCTCCCGTCCTTTCCCCAGTCATTTTCTGCCCGGCTTGATTTCTGACATTT
+
DDDDDFFFFFFFGGGGGGGGGGGHHHHHHHHHHHHHHGHHHGHHHGHHHHHHGGGGGHHHHHHHHHHHHHHHHGHHHGGHHHHHHHHHGGGGGHHGGGGGGGHHGGGGGGGGHHHHGGHGHHHHHHHHHHGGGGGGGGGGGGHHHHGGGGHGHHGGGGGGGGGGGGGGGGGGGGGGHGGGGGGGFFFFFFFFFFFFDFFFFFFFFFFFFFFFFFFFFFFFFFFFHHHFFFFFFFFFFFFFFFFFFFFFFF0
@M05620:45:000000000-G6HP7:1:1101:12420:8016 1:N:0:101
CATCCTGACCCTGAAGTACCCCATTGAGCATGGCATCGTCACCAACTGGGACGACATGGAGAAGATCTGGCACCACACCTTCTACAACGAGCTGCGCGTGGCCCCGGAGGAGCACCCAGTGCTGCTGACCGAGGCCCCCCTGAACCCCAAGGCCAACAGAGAGAAGATGACTCAGGTGAGGCTCGGCCGACGCCCGTGCTCCTCCCGTCCTTTCCCCAGTCATTTTCTGCCCGGCTTGATTTCTGACATTA
+
CCCCCFFFFFFFGGGGGGGGGGGHHHHHHHHHHHHHHGHHHGHHHGHHGHHGGGGGGHHHHHHHHHHHHHHHHGHHHGGHHHHHHHHHGGGGGHHGGG@FGGHHGGGGGGGGHHHHGGHHHHHHHHHHHHGGGGGGGGGGGGHHHHGGGGHGHHGGGGGGGGGGGGGGGGGGGGGGGGGGGGGGFFFFFFFFFFFFDFFFFFFFFFFEFFFFFFFFFFFFFFFFFFFFFFFFFFFFFFFEFFFFFFFFFF/
@M05620:45:000000000-G6HP7:1:1101:12425:8038 1:N:0:101
CATCCTGACCCTGAAGTACCCCATTGAGCATGGCATCGTCACCAACTGGGACGACATGGAGAAGATCTGGCACCACACCTTCTACAACGAGCTGCGCGTGGCCCCGGAGGAGCACCCAGTGCTGCTGACCGAGGCCCCCCTGAACCCCAAGGCCAACAGAGAGAAGATGACTCAGGTGAGGCTCGGCCGACGCCCGTGCTCCTCCCGTCCTTTCCCCAGTCATTTTCTGCCCGGCTTGATTTCTGACATTT
+
BAABBFFFFFFFGGGGGDGGGGGHHHHHHHHHHHHHHGHHGGHHHGHHHHHFGGGGGHHHHHHHHHHHHHHHHGHHHGGHGHHHHHHHGGGGGHHGGGEEGGGHGGGGGGGGHHHHGGHGGHHHFHHHHHGFGGGGGGGGGGHHHHGGGGHGHHGGGGGGGGGGGGGFGGGGGGGGGGGGGGGGFFFFFFFFFFFFBDFFFFFFFFFFFFFFFFFFFFFFFFFFFFFFFFFFFFFFFFFFFFFFFFFEFFB
@M05620:45:000000000-G6HP7:1:1101:14997:8046 1:N:0:101
AAACCAAGCAGACACTCACCGCTCCCTCGCCACAGGCCAATAGTTTGTCCTCACTGAGTTGGCAACAAGTGGCTGCTGTGGCTGCCATTTTTCTGGTGATGGCCATCAGCTCCGACGAGGTCAGCTGGGGGGCTTTCTTTGTGTAAGCAACGAGAAACCTGAAAGAAGCATTTTTTAACTAAGTCCTGCTGAGTCATTCATGAGTTTTTAGCCGCCTTGCTTCTTCTCACAGACTCTCTACTCTCATGCCA
+
CCCCCCCFCFFFGGGGGGGGGGGGGGHHGGGGGHHHGGHHHHHHHHHHHHHHHHHHHHHHHHHHHHHHHHHHGHGGHHHHHHHGGHHHHHHHHHHHHHHHHHHHHHHHHHHHHGGGGGGGGHHHHHHHGGGGGGGGGGGGGGGGGGFFFFFFFFFFFFFFFFFFFFFFFFFFFFFFFFFFFFFFFFFFFFFFFFFFFFFFFFFFFFFFFFFFFFFFFFFFFFFFFFFFFFFFFFFFFFFFFFFFFFFFFFF
@M05620:45:000000000-G6HP7:1:1101:21171:8051 1:N:0:101
CATCCTGACCCTGAAGTACCCCATTGAGCATGGCATCGTCACCAACTGGGACGACATGGAGAAGATCTGGCACCACACCTTCTACAACGAGCTGCGCGTGGCCCCGGAGGAGCACCCAGTGCTGCTGACCGAGGCCCCCCTGAACCCCAAGGCCAACAGAGAGAAGATGACTCAGGTGAGGCTCGGCCGACGCCCGTGCTCCTCCCGTCCTTTCCCCAGTCATTTTCTGCCCGGCTTGATTTCTGACATTA
+
DDDDDFFFFFFFGGGGGGGGGGGHHHHHHHHHHHHHHGHHHGHHHGHHHHHHGGGGGHHHHHHHHHHHHHHHHGHHHGGHHHHHHHHHGGGGGHHGGGGGGGHHGGGGGGGGHHHHGGHGHHHHHHHHHHGGGGGGGGGGGGHHHHGGGGHGHHGGGGGGGGGGGGGGGGGGGGGGGGGGGGGGFFFFFFFFFFFFFDFFFFFFFFFEDFFFFFFFFFFFFBFFFFFFFFFFFFFFFF?FFFFFB;BFFF0
@M05620:45:000000000-G6HP7:1:1101:14052:8051 1:N:0:101
AAACCAAGCAGACACTCACCGCTCCCTCGCCACAGGCCAATAGTTTGTCCTCACTGAGTTGGCAACAAGTGGCTGCTGTGGCTGCCATTTTTCTGGTGATGGCCATCAGCTCCGACGAGGTCAGCTGGGGGGCTTTCTTTGTGTAAGCAACGAGAAACCTGAAAGAAGCATTTTTTAACTAAGTCCTGCTGAGTCATTCATGAGTTTTTAGCCGCCTTGCTTCTTCTCACAGACTCTCTACTCTCATGCCA
+
CCCCCCCFCFFFGGGGGGGGGGGGGGHHGGGGGHHHGGHHHHHHHHHHHHHHHHHHHHHHHHHHHHHHHHHHGHGGHHHHHHHGGHHHHHHHHHHHHHGHHHHHHHHHHHHHHGGGGGGGFHHHHHHHGGGGGGGGGGGGGGGGGGFFFFFFFFFFFFFFFFFFFFFFFFFFFFFFFFFFFFFFFFFFFFFFFFFFFFFFFFFFFFFFFFFFFFFFFFFFFFFFFFFFFFFFFFFFFFFFFFFFFFFFFFF
@M05620:45:000000000-G6HP7:1:1101:15012:8057 1:N:0:101
AAACCAAGCAGACACTCACCGCTCCCTCGCCACAGGCCAATAGTTTGTCCTCACTGAGTTGGCAACAAGTGGCTGCTGTGGCTGCCATTTTTCTGGTGATGGCCATCAGCTCCGACGAGGTCAGCTGGGGGGCTTTCTTTGTGTAAGCAACGAGAAACCTGAAAGAAGCATTTTTTAACTAAGTCCTGCTGAGTCATTCATGAGTTTTTAGCCGCCTTGCTTCTTCTCACAGACTCTCTACTCTCATGCCA
+
AAABBABFBFFFGGGGGFGGGGGGGGHHGGGGGHHHGGHHHHHHHHHHHHHHHHHHHHGHHHHHHHHHHGHHGHGGHHHHHHHGGHHHHHHHHHHHFHGHHHHHHHHGHHHHHGGGGGFGDHHHHHHHGGGGGGGGGGGGG0FFGGFFFFFFFFDFFFFFFFFFFFFFFFFFFFFFFFFFFFFFFFFFFFFFF9FBFFFFFFFFFFFFFFFFFFFFFFFFFFFFFFFFFFFFFFFFFFFFBBBFFFFFFFF
@M05620:45:000000000-G6HP7:1:1101:12010:8063 1:N:0:101
AAACCAAGCAGACACTCACCGCTCCCTCGCCACAGGCCAATAGTTTGTCCTCACTGAGTTGGCAACAAGTGGCTGCTGTGGCTGCCATTTTTCTGGTGATGGCCATCAGCTCCGACGAGGTCAGCTGGGGGGCTTTCTTTGTGTAAGCAACGAGAAACCTGAAAGAAGCATTTTTTAACTAAGTCCTGCTGAGTCATTCATGAGTTTTTAGCCGCCTTGCTTCTTCTCACAGACTCTCTACTCTCATGCCA
+
CCCCCCCFCFFFGGGGGGGGGGGGGGHHGGGGGHHHGGHHHHHHHHHHHHHFHHHHHHHHHHHHHHHHHHHHGHGGHHHHHHHGGHHHHHHHHHHHHHHHHHHHHHHHHHHHHGGGGGGGGHHHGHHHGGGGGGGGGGGGGGGGGGFFFFFFFFFFFFFFFFFFFFFFFFFFFFFFFFFFFFFFFFFFFFFFFBFFFFFFFFFFFFFFFFFFFFFFFFFFFFFFFFFFFFFFFFFFFFFFFFFFFFFFFFB
@M05620:45:000000000-G6HP7:1:1101:14065:8070 1:N:0:101
AAACCAAGCAGACACTCACCGCTCCCTCGCCACAGGCCAATAGTTTGTCCTCACTGAGTTGGCAACAAGTGGCTGCTGTGGCTGCCATTTTTCTGGTGATGGCCATCAGCTCCGACGAGGTCAGCTGGGGGGCTTTCTTTGTGTAAGCAACGAGAAACCTGAAAGAAGCATTTTTTAACTAAGTCCTGCTGAGTCATTCATGAGTTTTTAGCCGCCTTGCTTCTTCTCACAGACTCTCTACTCTCATGCCA
+
A?3AAABFBBFFGCGGFFEGGGGEGGHHGGG2EHHGGGGGHHHHHGHHHHHHHHHHHFFGHGHHHHHHHGFHEHGGHHGHHHHGGHHHHHHHHHHHHHFGHEHHHHHHGHHHHGGGGGGGGHHHGHHHGGGGGGGGGGGGGBFGGGFFFFFF?F.AFFFFFFFFFFFFFFFFFFFFEFFFFFF/FFFFFFFFFFFFFFFFFFFFFFFFEEFFFFFFFFFFFFFFFFFFFFFFFFFFFFFFFFFBFFFFFF/
@M05620:45:000000000-G6HP7:1:1101:17646:8112 1:N:0:101
CATCCTGACCCTGAAGTACCCCATTGAGCATGGCATCGTCACCAACTGGGACGACATGGAGAAGATCTGGCACCACACCTTCTACAACGAGCTGCGCGTGGCCCCGGAGGAGCACCCAGTGCTGCTGACCGAGGCCCCCCTGAACCCCAAGGCCAACAGAGAGAAGATGACTCAGGTGAGGCTCGGCCGACGCCCGTGCTCCTCCCGTCCTTTCCCCAGTCATTTTCTGCCCGGCTTGATTTCTGACATTA
+
DDDDDFFFFFFFGGGGGGGGGGGHHHHHHHHHHHHHHGHHHGHHHGHHHHHHGGGGGHHHHHHHHHHHHHHHHGHHHGGHHHHHHHHHGGGGGHHGGGGGGGHHGGGGGGGGHHHHGGHHHHHHHHHHHHGGGGGGGGGGGGHHHHGGGGHGHHGGGGGGGGGGGGGGGGGGGGGGGGGGGGGGFFFFFFFFFFFFCFFFFFFFFFFFFFFFFFFFFFFFFFFFFFFFFFFFFFFFFFBFFFFFFFFFFF0
@M05620:45:000000000-G6HP7:1:1101:25098:8123 1:N:0:101
ATCTCTATCTCCTAAAAAGGAAGAAAGGGGAGGGAAGATCGGAAGAGCACACGTCTGAACTCCAGTCACCGGCTATGATCTCGTATGCCGTCTTCTGCTTGAAAAAAAAAAAAAAATAAAAAGAAAATAGTCTAGATAATATGGGATGGGAAGATGTTTATGATGATACATAGAACTTACTGGAATAGAGGTGTGTGCAGACTACGCACAATGGAAAGTAGTCTCTGAGATGTATGCAGAGCTCGTGTCAG
+
CCCCCFFFFFFFGGGGGGEGGGHGFHHHGGGGGGGHGHHHHGGGGHHHHHHHGHHHGHHHHHHHHHHHHHGGGGGHHHHFHHHGGHHHHGGGHGHHHHHHHGHHHHGGGGG>>/><<1<111..0//000=0=0000000<000./0.../0..0000000000000000900;009000009/000000/0.0...0000.90/.-.:-/0:0000.0090;00900000000000000./00.-:./00
@M05620:45:000000000-G6HP7:1:1101:7548:8146 1:N:0:101
AGATTACTGCAACAGTTCCCCCTGGACCTGGAAAAGTTTCTTGCCTGGCTTACAGAAGCTGAAACAACTGCCAATGTCCTACAGGATGCTACCCGTAAGGAAAGGCTCCTAGAAGACTCCAAGGGAGTAAAAGAGCTGATGCAACAATGGCAAGTAAGTCAGGCATTTCCGCTTTAGCACTCTTGTGGATCCAATTGAACAATTCTCAGCATTTGTACTTGTAACTGACAAGCCAGGGACAAAACAAAGAT
+
AA>ABFFFFFBFGGGGGGGGGGGGHFHHFHH4GHHGHHHHHHHHHHHHHGHFHGHHCHHHGHGHFGEHHHFGHFGHHHHHHHHGHGHHHHHHHHFECFGGFGFGHHHHGHGHGGHHHHHGHHHGGGGFFEHFH/FGHHHHH3BGHGHHFBGHHGHHBGGGHHFHGHHHGFGGGGGH1DGHHHHHHGHGDGHFHEHHHDDC0CGGFHHHGHGGHHHHBHHFHHFGHHHBGHFFGGGGGGEGEGFFFEA.FGG
@M05620:45:000000000-G6HP7:1:1101:8362:8146 1:N:0:101
TACCTGTACTGGGGAAGCATTTGAATATCCCCCCATGGTGATGGGGACGGAGAACTGCTCCATAAACACAGGCAACGTGCCTAACTTTCCCGGGAAGATGAAGTCAAAGAGCGACCACAGCTCTCGGAGGTTATTTTGCATCGGTGAGCCAGACAGAATGATCCGATGAGGGGTGCGAAACTATTTGAGGAAAGGAAGCACCTTTTTATTAAATTTACCTTTTAGCAATCGCCATTCCTACCCTAAAGATC
+
?A3ABFFFFFFFAECEGGGGGGHHHGHHHHHGGGGHHHBGHHHGHGGGGGGGGGHHHHHHHGHFHHHHHHGHGHHHGHHHGHHHHHHHHHHGGGCGGHHFFGHHHHHHHHHHGGGGCHHHHHHHHGGGGGGHHHHHHHHHHFDDGGFHHHGHHGHHHHHHGHHHGGGFFHHGGCAG@.BGGGGGGGGGGG0BFFFFBFEFF?FBFFFFFFF;FFFFFFFFFFFFFFFBFFEFFFFFFFFFFFFFFF/BFFB
@M05620:45:000000000-G6HP7:1:1101:4820:8162 1:N:0:101
AGATTACTGCACAGTTCCCCCTGGACCTGGAAAAGTTTCTTGCCTGGCTTACAGAAGCTGAAACAACTGCCAATGTCCTACAGGATGCTACCCGTAAGGAAAGGCTCCTAGAAGACTCCAAGGGAGTAAAAGAGCTGATGAAACAATGGCAAGTAAGTCAGGCATTTCCGCTTTAGCACTCTTGTGGATCCAATTGAACAATTCTCAGCATTTGTACTTGTAACTGACAAGCCAGGGACAAAACAAAGATC
+
CCCCCFFFFFFFGGGGGGGGGGGHHHHHHGHHHHHHHHHHHHHHHHHHHHHHHHHHHHHGHGHHHHGGHGHHHHHGGHHHHHHHHHGFHHHFHGGGGHGHHHGHHHHGHHGHHHHHHHHHHHGGHG?FHHHHGHGHHFHGHHHHHGHHFHHGGHHGFGHGHFHHHHHHHGDGGGGGHHHHHHHGGHDFHHHHGHHHGFHHGHHHHHBGHHHHHHHHFC<GGHCFGGHHHFGGGGEFGGEGAFGFGGFGGGG
@M05620:45:000000000-G6HP7:1:1101:7575:8164 1:N:0:101
AGATTACTGCAACAGTTCCCCCTGGACCTGGAAAAGTTTCTTGCCTGGCTTACAGAAGCTGAAACAACTGCCAATGTCCTACAGGATGCTACCCGTAAGGAAAGGCTCCTAGAAGACTCCAAGGGAGTAAAAGAGCTGATGAAACAATGGCAAGTAAGTCAGGCATTTCCGCTTTAGCACTCTTGTGGATCCAATTGAACAATTCTCAGCATTTGTACTTGTAACTGACAAGCCAGGGACAAAACAAAGAT
+
CCBCCFFFFFFFGGGGGGGGGGGGHHHHHGHHHHHHHHHHHHGHHHHHHHHHHHHHHHHHHHHHHHHHHHHHHHHHHHHHHHHHHHGHGHHHHHGGGGHHHH3EGHHHGHHHHFHHHHHFHHHGGAFFGHHHHGHHHHGGHFDGHHHHHHHHHGHHFHFHGHHHHHFHHHGGGGGH1FGHHHHHHFFGGHHHHHHHHFGHHHHHHHHHHHFGFHHHHHHHCGHEHHHEHHHHHGGGGGGGAA/CFGGGGGF
@M05620:45:000000000-G6HP7:1:1101:26131:8167 1:N:0:101
AAACCAAGCAGACACTCACCGCTCCCTCGCCACAGGCCAATAGTTTGTCCTCACTGAGTTGGCAACAAGTGGCTGCTGTGGCTGCCATTTTTCTGGTGATGGCCATCAGCTCCGACGAGGTCAGCTGGGGGGCTTTCTTTGTGTAAGCAACGAGAAACCTGAAAGAAGCATTTTTTAACTAAGTCCTGCTGAGTCATTCATGAGTTTTTAGCTGCCTTGCTTCTTCTCACAGACTCTCTACTCTCATGCCA
+
CCCCCCCFCFFFGGGGGGGGGGGGGGHHGGGGGHHHGGHHHHHHHHHHHHHHHHHHHHHHHHHHHHHHHFHHGHGGHHHHHHHGGHHHHHHHHHHHHHHHHHHHHHHHHHHHHGGGGGGGGHHHHHHHGGGGGGGGGGGGGGGGGGFFFFFFFFFFFFFFFFFFFFFFFFFFFFFFFFFFFFFFFFFFFFFFFFFFFFFFFFFFFFFFFFFF0FFFFFFFFFFFFFFFFFFFFFFFFFFFFFFFFFFFFFF
@M05620:45:000000000-G6HP7:1:1101:8368:8167 1:N:0:101
TACCTGTACTGGGGAAGCATTTGAATATCCCCCCATGGTGATGGGGACGGAGAACTGCTCCATAAACACAGGCAACGTGCCTAACTTTCCCGGGAAGATGAAGTCAAAGAGCGACCACAGCTCTCGGAGGTTATTTTGCATCGGTGAGCCAGACAGAATGATCCGATGAGGGGTGCGAAACTATTTGAGGAAAGGAAGCACCTTTTTATTAAATTTACCTTTTAGCAATCGCCATTCCTACCCTAAAGATC
+
CBCCCFFFFFFFGGGGGGGGGGHHHHHHHHHGGGGHHHGHHHHHHGGGGGGGGHHHHHHHHHHHHHHHHHHHGHHHGHHHHHHHHHHHHHHGGGGGGHHHHHHHHHHHHHHHGGGGGHHHHHHHHGGGGGCHHHHHHHHHHHGGGGGHHHHHHGHHHHHHHHHHHGGGHGHGGGFGGGGGGGGGGGGGGFFGGGGGGGGFFFFFFFFFFFFFFFFFFFBFFFFFFFFFFFFFFFFFFFFFFFFFFFFFFFF
@M05620:45:000000000-G6HP7:1:1101:26110:8169 1:N:0:101
AAACCAAGCAGACACTCACCGCTCCCTCGCCACAGGCCAATAGTTTGTCCTCACTGAGTTGGCAACAAGTGGCTGCTGTGGCTGCCATTTTTCTGGTGATGGCCATCAGCTCCGACGAGGTCAGCTGGGGGGCTTTCTTTGTGTAAGCAACGAGAAACCTGAAAGAAGCATTTTTTAACTAAGTCCTGCTGAGTCATTCATGAGTTTTTAGCTGCCTTGCTTCTTCTCACAGACTCTCTACTCTCATGCCA
+
A>AAABBFBFFFGFG4GGGGEGGGGGHHAFGDGGHGGGHCHHHGHHHFHHHHHHGFGFFGFHHHGHHHH5BFFAFGHGHHHHGFGHFBGHGHHHHHHHGFHHHHFHHHFGHHHGEEEEGGGHGHHHGGGGGGGGGGGFFGGFBFBFFFFFF=ADADB/AF9B9;:/9;FFBFFFF;AFFFFBB;BFFFFFFFFFFFFFFFFFFBBFFFFEFFFBFFFFFFE/BFFFFFFBFFBFFFFFFFBFFFFFF9FFB
@M05620:45:000000000-G6HP7:1:1101:7557:8173 1:N:0:101
AGATTACTGCAACAGTTCCCCCTGGACCTGGAAAAGTTTCTTGCCTGGCTTACAGAAGCTGAAACAACTGCCAATGTCCTACAGGATGCTACCCGTAAGGAAAGGCTCCTAGAAGACTCCAAGGGAGTAAAAGAGCTGATGAAACAATGGCAAGTAAGTCAGGCATTTCCGCTTTAGCACTCTTGTGGATCCAATTGAACAATTCTCAGCATTTGTACTTGTAACTGACAAGCCAGGGACAAAACAAAGAT
+
CCCCCFFFFFFFGGGGGGGGGGGGHHHHHHHHHHHHHHHHHHHHHHHHHHHHHHHHHHHHHHHHHHHHHHHHHHHHFDEGHF3FBHC3FBEHGFFEFGHHGF3F1CGHGFHHBFDHHHHFFEGGFCAEH4BBGG22FCGD333BFGHHHBGHFGGHFH>FD>2@FGDGFGADDDEH1=<DHHHHH1>DGHHFGGDDG0<C0<GHHGFD=CDG0GC;0GCCC;CGHGH0GHFFEGBFE?EGEGGAF.9;FGB
@M05620:45:000000000-G6HP7:1:1101:14416:8175 1:N:0:101
CATCCTGACCCTGAAGTACCCCATTGAGCATGGCATCGTCACCAACTGGGACGACATGGAGAAGATCTGGCACCACACCTTCTACAACGAGCTGCGCGTGGCCCCGGAGGAGCACCCAGTGCTGCTGACCGAGGCCCCCCTGAACCCCAAGGCCAACAGAGAGAAGATGACTCAGGTGAGGCTCGGCCGACGCCCGTGCTCCTCCCGTCCTTTCCCCAGTCATTTTCTGCCCGGCTTGATTTCTGACATTA
+
DDDDDFFFFFFFGGGGGGGGGGGHHHHHHHHHHHHHHGHHHGHHHGHHHHHHGGGGGHHHHHHHHHHHHHHHHGHHHGGHHHHHHHHHGGGGGHHGGGGGGGHHGGGGGGGGHHHHGGHGHHHHHHHHHHGGGGGGGGGGGGHHHHGGGGHGHHGGGGGGGGGGGGGGGGGGGGGGHGGGGGGGFFFFFFFFFFFFCFFFFFFFFFFFFFFFFFFFFFFFFFFFFFFFHFFFFFFFFFFFFFFFFFFFFF0
@M05620:45:000000000-G6HP7:1:1101:10682:8176 1:N:0:101
AAACCAAGCAGACACTCACCGCTCCCTCGCCACAGGCCAATAGTTTGTCCTCACTGAGTTGGCAACAAGTGGCTGCTGTGGCTGCCATTTTTCTGGTGATGGCCATCAGCTCCGACGAGGTCAGCTGGGGGGCTTTCTTTGTGTAAGCAACGAGAAACCTGAAAGAAGCATTTTTTAACTAAGTCCTGCTGAGTCATTCATGAGTTTTTAGCCGCCTTGCTTCTTCTCACAGACTCTCTACTCTCATGCCA
+
BABAAB??AFFFGGGGGGGGEGGGGGCHCFGGGHGHACFGGCHF5GHHHFHHFHHHHHDGGHHHHHHGHHG3FGAFCCBFFGGEFHFHFGFGHFHGGHGHHHHHHGF3GCDHHGGG?/BCDHHHGHHHGGGGGGGFBFGGGFGFGGFFFFFFFFDFFFF/AFFBFBAFF/BBFFFAEEFF//FFFFFFFFFFF;FBFFFFFFFFFFFFFFFEFACFFDFFFFFFFFFFBFFFEFFFFFFFFFFFFFBFFFF
@M05620:45:000000000-G6HP7:1:1101:26121:8187 1:N:0:101
AAACCAAGCAGACACTCACCGCTCCCTCGCCACAGGCCAATAGTTTGTCCTCACTGAGTTGGCAACAAGTGGCTGCTGTGGCTGCCATTTTTCTGGTGATGGCCATCAGCTCCGACGAGGTCAGCTGGGGGGCTTTCTTTGTGTAAGCAACGAGAAACCTGAAAGAAGCATTTTTTAACTAAGTCCTGCTGAGTCATTCATGAGTTTTTAGCTGCCTTGCTTCTTCTCACAGACTCTCTACTCTCATGCCA
+
BAABBBBFBFFFGGGGGGGGGGGGGGHHGGGGGHGHGGEGHHFHHHHHHHHHHHHHHHHHHFHHHHGHHHHHGHGGHHHHHHHEGHFHHHHHHHHFHHHHFHHHHHHHHHHHHGGGGFGGGHHHHHHHGGGGGGGGGGGGGGGGFGFFFFFFFFFFFFFFFFFBFFFFFFFFFFFFFFFFFFFFFFFFFFFBFFFFFFFFFFBBFFFFFFFF/;FFFFFFFFFFFFFFFFFFFFFFFFFFFFFFFFFFFF/
@M05620:45:000000000-G6HP7:1:1101:7746:8198 1:N:0:101
TACCTGTACTGGGGAAGCATTTGAATATCCCCCCATGGTGATGGGGACGGAGAACTGCTCCATAAACACAGGCAACGTGCCTAACTTTCCCGGGAAGATGAAGTCAAAGAGCGACCACAGCTCTCGGAGGTTATTTTGCATCGGTGAGCCAGACAGAATGATCCGATGAGGGGTGCGAAACTATTTGAGGAAAGGAAGCACCTTTTTATTAAATTTACCTTTTAGCAATCGCCATTCCTACCCTAAAGATC
+
CCCCCFFFFFFFGGGGGGGGGGHHHHHHHHHGGGGHHHGHHHHHHGGGGGGGGHHHHHHHHHHHHHHHHHHHGHHHGHHHHHHHHFHHHHHGGGGGGHHHHHHHHHHHHHHHGGGGGHHHHHHHHGGGGGEHHHHHHHHHHHGGGGGHHHGHHGHHHHHHHHHHHGGGHHHGGDFGGGGGGGGGGGGGGGCGGGGGGGGFGFFFFFFFFFFBFFFFFFFFFFFFFFFFFFFFFFFFFFFFFFFFFFFFFFF
@M05620:45:000000000-G6HP7:1:1101:7727:8201 1:N:0:101
TACCTGTACTGGGGAAGCATTTGAATATCCCCCCATGGTGATGGGGACGGAGAACTGCTCCATAAACACAGGCAACGTGCCTAACTTTCCTGGGAAGATGAAGTCAAAGAGCGACCACAGCTCTCGGAGGTTATTTTGCATCGGTGAGCCAGACAGAATGATCCGATGAGGGGTGCGAAACTATTTGAGGAAAGGAAGCACCTTTTTATTAAATTTACCTTTTAGCAATCGCCATTCCTACCCTAAAGATC
+
ABABBFFFFFFFGGFEGGFGGGH6AGFHHHHGGGGHHHGHHHHHHGGGGGFGGHHHHHHHHHHHEGHHHGHHGHHHGHHHHHBGHHHHHH4GHGFCFFGHHBGHHFHHHHHHGGGGCHHHHHHHHGG?DGEHHHHHHHHEGHGGGGGHHHGHCFFGGGHHHHHHH?DGGHHFGEGGC.A?AGFGGGGGFG09BFGGFGGGGGGGGGGGGFF//;FFBBFFFFFFFFFFFFFFFBAFFFFFFFFFBBFFEF;
@M05620:45:000000000-G6HP7:1:1101:26099:8201 1:N:0:101
AAACCAAGCAGACACTCACCGCTCCCTCGCCACAGGCCAATAGTTTGTCCTCACTGAGTTGGCAACAAGTGGCTGCTGTGGCTGCCATTTTTCTGGTGATGGCCATCAGCTCCGACGAGGTCAGCTGGGGGGCTTTCTTTGTGTAAGCAACGAGAAACCTGAAAGAAGCATTTTTTAACTAAGTCCTGCTGAGTCATTCATGAGTTTTTAGCCGCCTTGCTTCTTCTCACAGACTCTCTACTCTCATGCCA
+
A?AAABBFBFFFGGGCGGGG2EGGGGBGEEFDGHHHGGHCHHH5GFFGHHHHHHFFHHGGHFHHGHHHHGGHGHGFHHHHHHHGGHHHHGHHHHHH3FFFGGHHCHHHHHHHHGF<EEC@AGHHHHHH?GGGGGGGGGGGGGGFGGFFFFFFFFBABFFFFEBFFFFFFFFFFFFFFFFFFFFFFFFFFFFFFBFBFBFFFFFF9B;BEEFFFFFFFFFFFFFFFFFFFFFFEFFFFFFFFFBFE/BBFFB
@M05620:45:000000000-G6HP7:1:1101:14412:8201 1:N:0:101
CATCCTGACCCTGAAGTACCCCATTGAGCATGGCATCGTCACCAACTGGGACGACATGGAGAAGATCTGGCACCACACCTTCTACAACGAGCTGCGCGTGGCCCCGGAGGAGCACCCAGTGCTGCTGACCGAGGCCCCCCTGAACCCCAAGGCCAACAGAGAGAAGATGACTCAGGTGAGGCTCGGCCGACGCCCGTGCTCCTCCCGTCCTTTCCCCAGTCATTTTCTGCCCGGCTTGATTTCTGACATTA
+
BBBBBFFFFFFFGGGGGGGGGGGHHHHHHHHHHGHHHGHHHGHHHGHHHHHHGGGGGHHGHHHHHHHHHHGHHGHHGGGHHHHHHHHHGGGGGHHGGGGGGGHHGGGGGGGGHGHHGGHGHHHHHHHHHHGGGGGGGGGGGGHHHHGGGGHGHH.AEGGGGGGGGGG;FGGGGGGGGGFGGGGG-BEFFFFFFFFF;DD.FFFFFFFFFFFEFFFFFFFBFFFFFFFFFFFFDAFFAFFFFFFFEFFFFF;
@M05620:45:000000000-G6HP7:1:1101:26119:8209 1:N:0:101
AAACCAAGCAGACACTCACCGCTCCCTCGCCACAGGCCAATAGTTTGTCCTCACTGAGTTGGCAACAAGTGGCTGCTGTGGCTGCCATTTTTCTGGTGATGGCCATCAGCTCCGACGAGGTCAGCTGGGGGGCTTTCTTTGTGTAAGCAACGAGAAACCTGAAAGAAGCATTTTTTAACTAAGTCCTGCTGAGTCATTCATGAGTTTTTAGCCGCCTTGCTTCTTCTCACAGACTCTCTACTCTCATGCCA
+
CCCCCBCFCFFFGGGGGGGGGGGGGGHHGGGGGHHHGGHHHHHHHHHHHHHHHHHHHHHHHHHGHHHHHHHHGHGGHHHHHHHGGHHHHHHHHHHHHHHHHHHHHHHHHHHHHGGGGGGGGHHHHHHHGGGGGGGGGGGGGGGGGGFFFFFFFFFFFFFFFFFFFFFFFFFFFFFFFFFFFFFFFFFFFFFFFBFFFFFFFFFFFFFFFFFFFFFFFFFFFFFFFFFFFFFFFFFFFFFFFFFFFFFFFFB
@M05620:45:000000000-G6HP7:1:1101:13988:8218 1:N:0:101
CATCCTGACCCTGAAGTACCCCATTGAGCATGGCATCGTCACCAACTGGGACGACATGGAGAAGATCTGGCACCACACCTTCTACAACGAGCTGCGCGTGGCCCCGGAGGAGCACCCAGTGCTGCTGACCGAGGCCCCCCTGAACCCCAAGGCCAACAGAGAGAAGATGACTCAGGTGAGGCTCGGCCGACGCCCGTGCTCCTCCCGTCCTTTCCCCAGTCATTTTCTGCCCGGCTTGATTTCTGACATTT
+
BBBBAFFDFFFFGGGGGGGGGGGHHGHHFHHFFHHHHGHHFEGHHGHHHHGHGGGGGHEBGHHGHFHFDHHHHGHHHGGHGHHHHHFG@EAEEFHGFFGGGGHGGGGF@@DGHHHHGGG1?GFHHHHHHHGGGGGGGGGGGGBHHHGGGDCEHHGGGGGEBFDAFG/CFFGFBBFBFBF.AEG.@BAD>-BAFFF;@DFABFFFFEA;AD.FF//9B.;BFBFFBFFBBBFF.;=CC;9//:FF9BFFFF/
@M05620:45:000000000-G6HP7:1:1101:14861:8256 1:N:0:101
ATCTCTATCTCCTAAAAAGGAAGAAAGGGGAGGGAAGATCGGAAGAGCACACGTCTGAACTCCAGTCACCGGCTATGATCTCGTATGCCGTCTTCTGCTTGAAAAAAAAAAAAAAAAAAAAAAAGAGAAAAAGAAAAGAGAGAAAAAGTAGAAAGAAAAAAAAGAAAAAGGAAAAAAAGAAAAAAAATAAATAGAATGAAGAAGAAAGAAGTATGAAAGTGTTAAAAAGAAAAAAGATGAAAGAAGAAGAA
+
BCBCCFFFFFFFGGGGGGGGFGHGFGHGGGGGGGGHGHHHHGGGGHHHGHFHGHHHGHFHHHHGHHHFFHGGGGGHHHG4GHGFGHHHHFEFHGHHHHHHHGGFHHGGGGGF>/<<<-<<?---../////....///.//..///..////////.//.---:..//...////.--..://.---./:///////////////////.//////////////////9..//.-..///////.////9/
@M05620:45:000000000-G6HP7:1:1101:24314:8265 1:N:0:101
CATCCTGACCCTGAAGTACCCCATTGAGCATGGCATCGTCACCAACTGGGACGACATGGAGAAGATCTGGCACCACACCTTCTACAACGAGCTGCGCGTGGCCCCGGAGGAGCACCCAGTGCTGCTGACCGAGGCCCCCCTGAACCCCAAGGCCAACAGAGAGAAGATGACTCAGGTGAGGCTCGGCCGACGCCCGTGCTCCTCCCGTCCTTTCCCCAGTCATTTTCTGCCCGGCTTGATTTCTGACATTT
+
AAABBFFFBFFFGGGGGFGGGGGHHHHHHHHHGHHHHGHHHGHGHGHGGHGHFGGGGHGHHGHHHHHGHFHHHGHHHGGHHHHHHHHHGGGGGHHGGGGGGGHHGGGGGGGGHHHHGGHHFFHFHFHHHHGGGGGGGGGGGGHHHHGGGGHFHHGGGGGGGGDEGFFEGGGFFFFFGFG?F?EFAFFFFFDCDFFF;9.9FFFBFFD:ADDFFBFFB.D:B/FBBFFF/9FE.9BBCFF/BFFBF/B/FF/
@M05620:45:000000000-G6HP7:1:1101:27814:8279 1:N:0:101
ATCTCTATCTCCTAAAAACCTGTTTAGATTTGGAGATAGACCTTCAGGTTTTTCATCATTTTCTGCATGAATTATACATTGACCACGTTCCAGCGTGGTCAGTTTGCAGCATTCTGTTATTTTGTTTGACAGAGTGTCTTGTTGAGAACATATGTAGGACATGATTTTTTCCTGCAACAGGGAAAATAAAGTATAAGTTTTAAAGATTTATTCTTTAATAAAGGATCTCAAAGCCAGCTTTAGAAAAAGGA
+
CCBCCFFFFFFFGGGGGGGGGGHHHHHHHHHHHGHHHHHHHHHHHHHHHHHGGHHHHHIHHIIHHHHHHHHHHHHHHHHHHHHHHHGHHHHHHHGFGGHHHHHHHHHGHHHHHHHHHHHHHHHHHHHHGHHHHHHHHHHHHHHHHHGHHHHHHHHHHHHHHHHHHHHHHGHHHHHHGHHHHGGGHHHHHGHHHHHHHGHHHHGHHHHHHHHHHHHHHHHHGGHHHHHHHHGHHHHHHGHHHHHHHGHHGGG
@M05620:45:000000000-G6HP7:1:1101:21134:8280 1:N:0:101
TACCTGTACTGGGGAAGCATTTGAATATCCCCCCATGGTGATGGGGACGGAGAACTGCTCCATAAACACAGGCAACGTGCCTAACTTTCCCGGGAAGATGAAGTCAAAGAGCGACCACAGCTCTCGGAGGTTATTTTGCATCGGTGAGCCAGACAGAATGATCCGATGAGGGGTGCGAAACTATTTGAGGAAAGGAAGCACCTTTTTATTAAATTTACCTTTTAGCAATCGCCATTCCTACCCTAAAGATC
+
BAABCFFFFFFFGGGGGGGGGGHHHHHHHHHGGGGHHHHHHHHHHGGGGGGGGHHHHHHHHHHHHHHHHHHHGHHHGHHHHHHHHHHHHHHGGGGGGHHHHHHHHHHHHHHHGGGGGHHHHHHHHGGGGGGHHHHHHHHGHHGGGGGHHHHHHGHHHHHHHHHHHGGGHHGGGCAGGGGGGGGGGGGGGFFGGGFGGGGFFFFFFFFFFFFFFFFFFFFFFFFFFFFFFFFFFFFFFFFFFFFFFFFFFFF
@M05620:45:000000000-G6HP7:1:1101:21151:8285 1:N:0:101
TACCTGTACTGGGGAAGCATTTGAATATCCCCCCATGGTGATGGGGACGGAGAACTGCTCCATAAACACAGGCAACGTGCCTAACTTTCCCGGGAAGATGAAGTCAAAGAGCGACCACAGCTCTCGGAGGTTATTTTGCATCGGTGAGCCAGACAGAATGATCCGATGAGGGGTGCGAAACTATTTGAGGAAAGGAAGCACCTTTTTATTAAATTTACCTTTTAGCAATCGCCATTCCTACCCTAAAGATC
+
CCCCCFFFFFFFGGGGGGGGGGHHHHHHHHHGGGGHHHHHHHHHGGGGGGGGGHHHHHHHHHHHHHHHHHHHGHHHGHHHHHHHHHHHHHHGGGGGGHHHHGHHHHHHHHHHGGGGGHHHHHHHHGGGGGEHHHHHHHHGHHGGGGGHHHHHHGHHGHHHHHHHHEGGHHHGGEFGGDGGGFFGGGGGEFBGGFAFFGGGGFFFFFFFFFFFFFFFFFFFFFFFFFFFFFFFFFFFFFFFFFFFFFFFFFF
@M05620:45:000000000-G6HP7:1:1101:5280:8286 1:N:0:101
CATCCTGACCCTGAAGTACCCCATTGAGCATGGCATCGTCACCAACTGGGACGACATGGAGAAGATCTGGCACCACACCTTCTACAACGAGCTGCGCGTGGCCCCGGAGGAGCACCCAGTGCTGCTGACCGAGGCCCCCCTGAACCCCAAGGCCAACAGAGAGAAGATGACTCAGGTGAGGCTCGGCCGACGCCCGTGCTCCTCCCGTCCTTTCCCCAGTCATTTTCTGCCCGGCTTGATTTCTGACATTA
+
>3>>>FFFFBFFGFGGGGGGGGGHHHHHHHHHHHHHHGHHHGHHHGHHHHHHGGGGGHHHHGHGGHHHHHHHHGFHHGGHHHHGHFHHGGGCFHGEFGGGGGFHGGCDFGGGHHHHGGFGGHHHHHHHHHGGGGCFGGGGGGHFHEGGGGHGGHGEEEGFGGGGGGGGGGGGGGGGGGGGGGGGCFEFF=@DBFFF9;;EFFBFFFD;DDDFFFFFFFFFFFFFFFFBF/FEDFFFFFEFFFEFF/;B/;/
@M05620:45:000000000-G6HP7:1:1101:15677:8288 1:N:0:101
AAACCAAGCAGACACTCACCGCTCCCTCGCCACAGGCCAATAGTTTGTCCTCACTGAGTTGGCAACAAGTGGCTGCTGTGGCTGCCATTTTTCTGGTGATGGCCATCAGCTCCGACGAGGTCAGCTGGGGGGCTTTCTTTGTGTAAGCAACGAGAAACCTGAAAGAAGCATTTTTTAACTAAGTCCTGCTGAGTCATTCATGAGTTTTTAGCCGCCTTGCTTCTTCTCACAGACTCTCTACTCTCATGCCA
+
CCCCCCCFCFFFGGGGGGGGGGGGGGHHGGGGGHHHGGHGHHHHHHHHHHHHHHHHHHHHHHHHHHHHHHHHGHGGHHHHHHHGGHHHHHHHHHHHHHHHHHHHHHHHHHHHHGGGGGGGFHGHFHHHGGGGGGGGGGGGGGGGGGFFFFFFFFFFFFFFFFFFFFFFFFFFFFFFFFFFFFFFFFFFFFFFFFFFFFFFFFFFFFFFFFFFFFFFFFFFFFFFFFFFFFFFFFFFFFFFFFFFFFFFFFB
@M05620:45:000000000-G6HP7:1:1101:6664:8295 1:N:0:101
CATCCTGACCCTGAAGTACCCCATTGAGCATGGCATCGTCACCAACTGGGACGACATGGAGAAGATCTGGCACCACACCTTCTACAACGAGCTGCGCGTGGCCCCGGAGGAGCACCCAGTGCTGCTGACCGAGGCCCCCCTGAACCCCAAGGCCAACAGAGAGAAGATGACTCAGGTGAGGCTCGGCCGACGCCCGTGCTCCTCCCGTCCTTTCCCCAGTCATTTTCTGCCCGGCTTGATTTCTGACATTA
+
BBBBBFFFFFFFGGGGGGGGGGGHHHGFHHHHHHHGHGHHHGHHHGHHGGGHGGGGGHHGHHHHHHHHHHHHHGHHHGGHHHHHHHHHGGGGGHHGFGEGGGHHGGGGGGGGHGHHGGHGHHHHHHHHGHGGGGGGGGGGGGHHHGGGGGHGGHGGGGGGGGGGGGGGGGFGFFGGGGGGGGGGFCED=BFFFFFFFFFFFFFFFFFFFFFBBFFFFFF/BFFFFFFEFFFFF;D-B=.B/FFFB/9FFF/
@M05620:45:000000000-G6HP7:1:1101:5301:8295 1:N:0:101
CATCCTGACCCTGAAGTACCCCATTGAGCATGGCATCGTCACCAACTGGGACGACATGGAGAAGATCTGGCACCACACCTTCTACAACGAGCTGCGCGTGGCCCCGGAGGAGCACCCAGTGCTGCTGACCGAGGCCCCCCTGAACCCCAAGGCCAACAGAGAGAAGATGACTCAGGTGAGGCTCGGCCGACGCCCGTGCTCCTCCCGTCCTTTCCCCAGTCATTTTCTGCCCGGCTTGATTTCTGACATTA
+
BABBBFFFFFFFGGGGGGGGGGGHHFHHGBGHHGHHHGHHHGHHHGGGFHHGFGFFGHFHHGHHHHHHGHHHHGFHHGGHHHHGHHHHGGGGGHHGGGGG?EHHGGGCFGGGHHHHGGHHHHHHHHHHGHGGGGGGGGGGGGFHHHGGAAHGHHGGGGGFF/EGFGFGGFGGGGGGBFEFFGEGFFFFF>FFCFFD>?DEFFFFFFAADFFFFFFFFBA/BFFFFFFFFFFFFFCFF;FFFFFF//BFFF/
@M05620:45:000000000-G6HP7:1:1101:6554:8298 1:N:0:101
TACCTGTACTGGGGAAGCATTTGAATATCCCCCCATGGTGATGGGGACGGAGAACTGCTCCATAAACACAGGCAACGTGCCTAACTTTCCCGGGAAGATGAAGTCAAAGAGCGACCACAGCTCTCGGAGGTTATTTTGCATCGGTGAGCCAGACAGAATGATCCGATGAGGGGTGCGAAACTATTTGAGGAAAGGAAGCACCTTTTTATTACATTTACCTTTTAGCAATCGCCATTCCTACCCTAAAGATC
+
AABBBFFFFFFFGGGGGGGGGGHHHGHHHHHGGGGHEHGGHHHHHGGGGGGGGHHHHHHHHHHHFHHHHHHHGHHHGHHHHHHHHHHHHHHGGGGGGGHHGGHGGHDEE??FECDGDHHHHHHHHCGGGGGHHHHHHHHHHHG.E?FHHHGHHGHHGHHHFHHHHGGGHFH.-EFE-;@FGGGGGGGGG/;CFFGFFFEFFEFFFFFEFFF/BFFFFFBFFFFFEFFFFF.AD?EFFFFFFFFFFFFBFFF
@M05620:45:000000000-G6HP7:1:1101:6535:8300 1:N:0:101
TACCTGTACTGGGGAAGCATTTGAATATCCCCCCATGGTGATGGGGACGGAGAACTGCTCCATAAACACAGGCAACGTGCCTAACTTTCCCGGGAAGATGAAGTCAAAGAGCGACCACAGCTCTCGGAGGTTATTTTGCATCGGTGAGCCAGACAGAATGATCCGATGAGGGGTGCGAAACTATTTGAGGAAAGGAAGCACCTTTTTATTAAATTTACCTTTTAGCAATCGCCATTCCTACCCTAAAGATC
+
BBBBBFFFFFFFGGGGGGGGGGHHHHHHHHHGGGGHHHGHHHHHHGGGGGGGGHHHHHHHHHHHHHHHHHHHGHHHGHHHHHHHHHHHHHHGGGGGGHHHHHHHHHHHHHHHGGGGGHHHHHHHHGGGGGEHHHHHHHHHHHGGGGGHHHHHHGHHHHHHHHHHHGGGHHHGGDCGGGGGGGGGGGGGGG;FGGGGGGGGGFFFFFFFFFFFFFFFFFBFFFFFFFFFFFAEFFEFFFFFFFFFFFFFFFF
@M05620:45:000000000-G6HP7:1:1101:18957:8300 1:N:0:101
AGATTACTGCAACAGTTCCCCCTGGACCTGGAAAAGTTTCTTGCCTGGCTTACAGAAGCTGAAACAACTGCCAATGTCCTACAGGATGCTACCCGTAAGGAAAGGCTCCTAGAAGACTCCAAGGGAGTAAAAGAGCTGATGAAACAATGGCAAGTAAGTCAGGCATTTCCGCTTTAGCACTCTTGTGGATCCAATTGAACAATTCTCAGCATTTGTACTTGTAACTGACAAGCCAGGGACAAAACAAAGAT
+
CCCCDFFFFFFFGGGGGGGGGGGGHHHHHHHHHHHHHHHHHHHHHHHHHHHHHHHHHHHHHHHHHHHHHHHHHHHHHHHHHHHHHHHHHHHHHHGGGGHHHHHHHHHHGHHHHHHHHHHHHHHGGHGGHHHHHGHHHHGHHHHHHHHHHHHHHGHHHHHHHHGHHHHHHHGGGGGHHHHHHHHHHHHGHHHHHHHHHHHGHHHHHHHGHHHHHHHHHFHHHHGGHHHGHHHHGGGGGGGGGGGGGGGGGFF
@M05620:45:000000000-G6HP7:1:1101:5283:8304 1:N:0:101
CATCCTGACCCTGAAGTACCCCATTGAGCATGGCATCGTCACCAACTGGGACGACATGGAGAAGATCTGGCACCACACCTTCTACAACGAGCTGCGCGTGGCCCCGGAGGAGCACCCAGTGCTGCTGACCGAGGCCCCCCTGAACCCCAAGGCCAACAGAGAGAAGATGACTCAGGTGAGGCTCGGCCGACGCCCGTGCTCCTCCCGTCCTTTCCCCAGTCATTTTCTGCCCGGCTTGATTTCTGACATTA
+
CBCDCFFFFFFFGGGGGGGGGGGHHHHHHHHHHHHHHGHHHGHHHGHHHHHHGGGGGHHHHHHHHHHHHHHHHGHHHGGHHHHHHHHHGGGGGHHGGGGGGGHHGGGGGGGGHHHHGGHHHHHHHHHHHHGGGGGGGGGGGGHHHHGGGGHGHHGGGGGGGGGGGGGGGGGGGGGGGGGGGGGGFFFFFFFFFFFFDFFFFFFFFFFFFFFFFFFFFFFFFFHHHFFFHFFFFFFFFFFFFFFFFFFFFF0
@M05620:45:000000000-G6HP7:1:1101:11986:8308 1:N:0:101
AAACCAAGCAGACACTCACCGCTCCCTCGCCACAGGCCAATAGTTTGTCCTCACTGAGTTGGCAACAAGTGGCTGCTGTGGCTGCCATTTTTCTGGTGATGGCCATCAGCTCCGACGAGGTCAGCTGGGGGGCTTTCTTTGTGTAAGCAACGAGAAACCTGAAAGAAGCATTTTTTAACTAAGTCCTGCTGAGTCATTCATGAGTTTTTAGCCGCCTTGCTTCTTCTCACAGACTCTCTACTCTCATGCCA
+
CBABBBCFCFFFGGGGGGGGGGGGGGHHGGGGGHHHGGHHHGHHHHHHHHH5FGGHHHHHHHHHHHHHHGHHGHGGHHHHHHHGGHHHHHHHHHHHHHFHHHHHHHHHHHHHHGGGGGGGFHHHHHHHGGGGGGGGGGGGGGGGGGFFFFFFFFFFFFFFFFFFFFFFFFFFFFFFFFFFFFFFFFFFFFFFFFFFFFFFFFFFFFFFFFFFFFFFFFFFFFFFFFFFFFFFFFFFFFFFFFFFFFFFFFF
@M05620:45:000000000-G6HP7:1:1101:15682:8309 1:N:0:101
AAACCAAGCAGACACTCACCGCTCCCTCGCCACAGGCCAATAGTTTGTCCTCACTGAGTTGGCAACAAGTGGCTGCTGTGGCTGCCATTTTTCTGGTGATGGCCATCAGCTCCGACGAGGTCAGCTGGGGGGCTTTCTTTGTGTAAGCAACGAGAAACCTGAAAGAAGCATTTTTTAACTAAGTCCTGCTGAGTCATTCATGAGTTTTTAGCCGCCTTGCTTCTTCTCACAGACTCTCTACTCTCATGCCA
+
BBABCCCFCFFFGGGGGGGGGGGGGGHHGGGGGHHHGGGHHHHHHHHHHHHHHHHHHHHHHHHHHHHHHFGHGHGGHHHHHHHGGHHHHHHHHHHHHHFHHHHHHHHHHHHHHGGGGGGGEGHHEHHHGGGGGGGGGGGGGGGGGGFFFFFFFFFFFFFFFFFFFFFFFFFFFFFFFFFFFFFFFFFFFFFFFBFFFFFFFFFFFFFFFFFFFFFFFFFFFFFFFFFFFFFFFFFFFFFFFFFFFFFFFFB
@M05620:45:000000000-G6HP7:1:1101:5301:8326 1:N:0:101
CATCCTGACCCTGAAGTACCCCATTGAGCATGGCATCGTCACCAACTGGGACGACATGGAGAAGATCTGGCACCACACCTTCTACAACGAGCTGCGCGTGGCCCCGGAGGAGCACCCAGTGCTGCTGACCGAGGCCCCCCTGAACCCCAAGGCCAACAGAGAGAAGATGACTCAGGTGAGGCTCGGCCGACGCCCGTGCTCCTCCCGTCCTTTCCCCAGTCATTTTCTGCCCGGCTTGATTTCTGACATTA
+
BBBBBFFFFFFFGGFGGGGGGGGHHEHHHHHHHGHHHGHHHGHHGGHEHHHHGGGGGHHHHHHGGHHHHBFHHGHHHGGHHHHHHHHHGGGGGHHGGGGGGGHHGGCGGGGGHHHHGGGHHHHHHHHHHHDFDGGGGGGGGGHHHHGGGGGEHEFEGGFGFGGGBFGBFGFGGGGBFFGGFGGGFFFFF9-DCFF;-;:EFFBFFEFFFFDFFFFFFFDFF/BBFFFFFFFADFFFF-.BFFFFFBF/;B/
@M05620:45:000000000-G6HP7:1:1101:18586:8340 1:N:0:101
CATCCTGACCCTGAAGTACCCCATTGAGCATGGCATCGTCACCAACTGGGACGACATGGAGAAGATCTGGCACCACACCTTCTACAACGAGCTGCGCGTGGCCCCGGAGGAGCACCCAGTGCTGCTGACCGAGGCCCCCCTGAACCCCAAGGCCAACAGAGAGAAGATGACTCAGGTGAGGCTCGGCCGACGCCCGTGCTCCTCCCGTCCTTTCCCCAGTCATTTTCTGCCCGGCTTGATTTCTGACATTA
+
CCCDDFFFFFFFGGGGGGGGGGGHHHHHHHHHHHHHHGHHHGHHHGHHHHHHGGGGGHHHHHHHHHHHHHHHHGHHHGGHHHHHHHHHGGGGGHHGGGGGGGHHGGGGGGGGHHHHGGHHHHHHHHHHHHGGGGGGGGGGGGHHHHGGGGHGHHGGGGGGGGGGGGGGGGGGGGGGHGGGGGGGFFFFFFFFFFFFDFFFFFFFFFFFFFFFFFFFFFFFFFFFFHHHHFFFFFFFFFFFFFFFFFFFFF0
@M05620:45:000000000-G6HP7:1:1101:8033:8354 1:N:0:101
AGATTACTGCAACAGTTCCCCCTGGACCTGGAAAAGTTTCTTGCCTGGCTTACAGAAGCTGAAACAACTGCCAATGTCCTACAGGATGCTACCCGTAAGGAAAGGCTCCTAGAAGACTCCAAGGGAGTAAAAGAGCTGATGAAACAATGGCAAGTAAGTCAGGCATTTCCGCTTTAGCACTCTTGTGGATCCAATTGAACAATTCTCAGCATTTGTACTTGTAACTGACAAGCCAGGGACAAAACAAAGAT
+
BBBAA5DDDDDFFGGGGGGGFFCGEFHHHFHGCF23GHHGFHHGFFFFHHHHHHHGG3GGGGHGHHHHHHGHHHFHHFGHHFFFH1FHHGHHGHGBEEEFGHGGHHHHGHHHHGGFFGHHFHHFGAEEHHHFHEHHHGEHFBGFGFEGGEHHHGHFFHGHHHHFHHHHGHGGGGGHEHGHGHGHH=1ABHFGD0DGG00CDGHDGFF0GGFHCGH0<;G0CG00GFHBCCFFEFGFEDFE?GG.;;CFFGF
@M05620:45:000000000-G6HP7:1:1101:23199:8359 1:N:0:101
CATCCTGACCCTGAAGTACCCCATTGAGCATGGCATCGTCACCAACTGGGACGACATGGAGAAGATCTGGCACCACACCTTCTACAACGAGCTGCGCGTGGCCCCGGAGGAGCACCCAGTGCTGCTGACCGAGGCCCCCCTGAACCCCAAGGCCAACAGAGAGAAGATGACTCAGGTGAGGCTCGGCCGACGCCCGTGCTCCTCCCGTCCTTTCCCCAGTCATTTTCTGCCCGGCTTGATTTCTGACATTA
+
DDCDCFFFFFFFGGGGGGGGGGGHHHHHHHHHHHHHHGHHHGHHHGHHHHHHGGGGGHHHHHHHHHHHHHHHHGHHHGGHHHHHHHHHGGGGGHHGGGGGGGHHGGGGGGGGHHHHGGHHHHHHHHHHHHGGGGGGGGGGGGHHHHGGGGHGHHGGGGGGGGGGGGGGGGGGGGGGHGGGGGGGFFFFFFFFFFFFFFFFFFFFFFFFFFFFFFFFFFFFFFFFFFFFFFFFFFFFFFFFFFFFFFFFFF0
@M05620:45:000000000-G6HP7:1:1101:8009:8360 1:N:0:101
AGATTACTGCAACAGTTCCCCCTGGACCTGGAAAAGTTTCTTGCCTGGCTTACAGAAGCTGAAACAACTGCCAATGTCCTACAGGATGCTACCCGTAAGGAAAGGCTCCTAGAAGACTCCAAGGGAGTAAAAGAGCTGATGAAACAATGGCAAGTAAGTCAGGCATTTCCGCTTTAGCACTCTTGTGGATCCAATTGAACAATTCTCAGCATTTGTACTTGTAACTGACAAGCCAGGGACAAAACAAAGAT
+
AAAAA1FFFFD1FGGFGFGGGGGGHHHHHFHFBGFHHHHHHHGHHHHHHHHHHHHGFGHHEHHHGHHHGHHHHHHFDGHGHHEFFGGHHGHHHHGFGGHFFFHHGHHGGHHHHBGGHGHHHHHGGGGGHHGHHEFHHHGHHDGFHHHHFFHHHGHHHHHHHGGGGHFHFHGGGGGHEGGHHHHHHGGGHHHHHHGFH<<G0GHGHHGGHHDGHGHHHFGFHHHFFHHC:GGHHFEFGGGG.ABFGEE.BBB
@M05620:45:000000000-G6HP7:1:1101:4339:8364 1:N:0:101
AGATTACTGCAACAGTTCCCCCTGGACCTGGAAAAGTTTCTTGCCTGGCTTACAGAAGCTGAAACAACTGCCAATGTCCTACAGGATGCTACCCGTAAGGAAAGGCTCCTAGAAGACTCCAAGGGAGTAAAAGAGCTGATGAAACAATGGCAAGTAAGTCAGGCATTTCCGCTTTAGCACTCTTGTGGATCCAATTGAACAATTCTCAGCATTTGTACTTGTAACTGACAAGCCAGGGACAAAACAAAGAT
+
BB?A?DBFDFFFGGGFGGGGGGGGHHHHFFHFFHHHFGHHGFHHHHHHHHHHHHGHGHGHHHHFHFHHHHHHHHGGGHHHHHHGFGHHHGFHHHGEEGHHGHHGHHHHGGHHHHHHHHHGFHHGGAEEHHGHHFHHHHHHHHHHHHHHGGHHHGHGGHGGFHHHHHHHDFDGGGGGHGHHHHHGHGHGHGHFHHHHHGHGHHHGFFFFDGFGHHHGHHHHGBGFHHHFFHHFGGGGGGGFGFFFFGGGGGB
@M05620:45:000000000-G6HP7:1:1101:19616:8366 1:N:0:101
CATCCTGACCCTGAAGTACCCCATTGAGCATGGCATCGTCACCAACTGGGACGACATGGAGAAGATCTGGCACCACACCTTCTACAACGAGCTGCGCGTGGCCCCGGAGGAGCACCCAGTGCTGCTGACCGAGGCCCCCCTGAACCCCAAGGCCAACAGAGAGAAGATGACTCAGGTGAGGCTCGGCCGACGCCCGTGCTCCTCCCGTCCTTTCCCCAGTCATTTTCTGCCCGGCTTGATTTCTGACATTA
+
ABBBBFFFFFFFGGGGGGGGGGGGHFHHHFHFFHHHHGHHHGHHHGHHHHHHGCEGGHHHHHGHHHHGHGHHHGHHHGGHHHHHHHHHGGGGGHHGGGGGGGHHGEGGGGGDHHHHGGHGHHHHGHHHGHGGGGGGGGGGGGHHHHGGGFHGHHGGGGGGGGBEFGGGGGGGGGGGGGGGGGGGFFFFFFFFFFFFDDDFFFFFFFFFFFABFFFFFFFFFBFFFBFBFBFEAFFDD;FFBFFFF/9BFB/
@M05620:45:000000000-G6HP7:1:1101:8026:8372 1:N:0:101
AGATTACTGCAACAGTTCCCCCTGGACCTGGAAAAGTTTCTTGCCTGGCTTACAGAAGCTGAAACAACTGCCAATGTCCTACAGGATGCTACCCGTAAGGAAAGGCTCCTAGAAGACTCCAAGGGAGTAAAAGAGCTGATGAAACAATGGCAAGTAAGTCAGGCATTTCCGCTTTAGCACTCTTGTGGATCCAATTGAACAATTCTCAGCATTTGTACTTGTAACTGACAAGCCAGGGACAAAACAAAGAT
+
CCCCCFFFFFFFGGGGGGGGGGGGHHHHHHHHHHHHHHHHHHHHHHHHHHHHHHHHHHHHHHHHHHHHHHHHHHHHHHHHHHHHHHHHHHHHHHGGGGHHHHHHHHHHGHHHHHHHHHHHHHHGGGGGHHHHHGHHHHGHHBGHHHHHHHHHHGHHHHHHHHHHHHHHHHGGGGGHGHGHHHHHHGHGHHHHGHHHHHHHGHHHHHHHHHHHHHHHHHHGHHHGHHHHHHHHHGGGGGGGGFGGGGGGGGG
@M05620:45:000000000-G6HP7:1:1101:27806:8380 1:N:0:101
TACCTGTACTGGGGAAGCATTTGAATATCCCCCCATGGTGATGGGGACGGAGAACTGCTCCATAAACACAGGCAACGTGCCTAACTTTCCCGGGAAGATGAAGTCAAAGAGCGACCACAGCTCTCGGAGGTTATTTTGCATCGGTGAGCCAGACAGAATGATCCGATGAGGGGTGCGAAACTATTTGAGGAAAGGAAGCACCTTTTTATTAAATTTACCTTTTAGCAATCGCCATTCCTACCCTAAAGATC
+
CCCCCFFFFFFFGGGGGGGGGGHHHHHHHHHGGGGHHHGGHHHHHGGGGGGGGHHHHHHHHHHHHHHHHHHHGHHHGHHHHHHHHHHHHHHGGGGGGHHHHHHHHHHHHHHHGFGGGHHHHHHHHGGGGGGHHHHHHHHGHHGGGGGHHHHHHGHHHHHHHHHHHGGGHHHGGCFGGCCFGGGGGGGGGGFFGGGFFGGGGFFFFFFFFFFFFFFFFFFFFFFFFFFFFFFFFFFFFFFFFFFFFFFFFFF
@M05620:45:000000000-G6HP7:1:1101:19603:8380 1:N:0:101
CATCCTGACCCTGAAGTACCCCATTGAGCATGGCATCGTCACCAACTGGGACGACATGGAGAAGATCTGGCACCACACCTTCTACAACGAGCTGCGCGTGGCCCCGGAGGAGCACCCAGTGCTGCTGACCGAGGCCCCCCTGAACCCCAAGGCCAACAGAGAGAAGATGACTCAGGTGAGGCTCGGCCGACGCCCGTGCTCCTCCCGTCCTTTCCCCAGTCATTTTCTGCCCGGCTTGATTTCTGACATTA
+
CCCCCFFFFFFFGGGGGGGGGGGHHHHHHHHHHHHHHGHHHGHHHGHHHHHHGGGGGHHGHHHHHHHHHHHHHGHHHGGHHHHHHHHHGGGGGHHGGGGGGGHHGGGGGGGGHHHHGGHHHHHHHHHHHHGGGGGGGGGGGGHHHHGGGGHGHHGGGGGGGGGGGGGGGGGGGGGGGGGGGGGGFFFFFFFFFFFFFFFFFFFFFFFFFFFFFFFFFFFFFFFFFFFFFFFFFFFFFFFFFFFFFEFFFF0
@M05620:45:000000000-G6HP7:1:1101:7376:8385 1:N:0:101
CATCCTGACCCTGAAGTACCCCATTGAGCATGGCATCGTCACCAACTGGGACGACATGGAGAAGATCTGGCACCACACCTTCTACAACGAGCTGCGCGTGGCCCCGGAGGAGCACCCAGTGCTGCTGACCGAGGCCCCCCTGAACCCCAAGGCCAACAGAGAGAAGATGACTCAGGTGAGGCTCGGCCGACGCCCGTGCTCCTCCCGTCCTTTCCCCAGTCATTTTCTGCCCGGCTTGATTTCTGACATTA
+
CCCCCFFFFFFFGGGGGGGGGGGHHHHHHHHHHHHHHGHHHGHHHGHHHHHHGGGGGHHHHHHHHHHHHHHHHGHHHGGHHHHHHHHHGGGGGHHGGGGGGGHHGGGGGGGGHHHHGGHGHHHHHHHHHHGGGGGGGGGGGGHHHHGGGGHGHHGGGGGGGGGGGGGGGGGGGGGGGGGGGGGGFFFFFFFFFFFF@DFFFFFFFFF;DFDFFFFFFFFFFFFFFFFFFFFFFFFFFFFFFFFFF;FFFF0
@M05620:45:000000000-G6HP7:1:1101:27794:8396 1:N:0:101
TACCTGTACTGGGGAAGCATTTGAATATCCCCCCATGGTGATGGGGACGGAGAACTGCTCCATAAACACAGGCAACGTGCCTAACTTTCCCGGGAAGATGAAGTCAAAGAGCGACCACAGCTCTCGGAGGTTATTTTGCATCGGTGAGCCAGACAGAATGATCCGATGAGGGGTGCGAAACTATTTGAGGAAAGGAAGCACCTTTTTATTAAATTTACCTTTTAGCAATCGCCATTCCTACCCTAAAGATC
+
33ABBFFFFFFFFGEEEGGGGGHFFFGDGHHGGGGHHHGHGHHHHGGGGGGGGHHHHHHHHHHHGHHHHHHHGGFGFHHHGHHHHGHHHHHGGGGGGHHHFGHHHHHHHHBHGGGGGHHHHGHHGGGCGGCHHHHGHHHBDGGGGGGHHHHHHGHHHHHGHHHHHGGGGGHGC:ADFGFGGGGGGF0CEB0CF?AFB..9BAFFFFFFFFFFFFFFFF/BBFFFFFFBFF:A.AEFFFFFFAABFFFBFFF
@M05620:45:000000000-G6HP7:1:1101:24098:8397 1:N:0:101
AAACCAAGCAGACACTCACCGCTCCCTCGCCACAGGCCAATAGTTTGTCCTCACTGAGTTGGCAACAAGTGGCTGCTGTGGCTGCCATTTTTCTGGTGATGGCCATCAGCTCCGACGAGGTCAGCTGGGGGGCTTTCTTTGTGTAAGCAACGAGAAACCTGAAAGAAGCATTTTTTAACTAAGTCCTGCTGAGTCATTCATGAGTTTTTAGCCGCCTTGCTTCTTCTCACAGACTCTCTACTCTCATGCCA
+
CCCCCCCFCFFFGGGGGGGGGGGGGGHHGGGGGHHHGGHHHHHHHHHHHHHHHHHHHHHHHHHHHHHHHGHHGHGGHHHHHHHGGHHHHHHHHHHHHHHHHHHHHHHHHHHHHGGGGGGGGHHHHHHHGGGGGGGGGGGGGGGGGGFFFFFFFFFFFFFFFFFFFFFFFFFFFFFFFFFFFFFFFFFFFFFFFFFFFFFFFFFFFFFFFFFFFFFFFFFFFFFFFFFFFFFFFFFFFFFFFFFFFFFFFFF
@M05620:45:000000000-G6HP7:1:1101:24079:8400 1:N:0:101
AAACCAAGCAGACACTCACCGCTCCCTCGCCACAGGCCAATAGTTTGTCCTCACTGAGTTGGCAACAAGTGGCTGCTGTGGCTGCCATTTTTCTGGTGATGGCCATCAGCTCCGACGAGGTCAGCTGGGGGGCTTTCTTTGTGTAAGCAACGAGAAACCTGAAAGAAGCATTTTTTAACTAAGTCCTGCTGAGTCATTCATGAGTTTTTAGCCGCCTTGCTTCTTCTCACAGACTCTCTACTCTCATGCCA
+
BBABBBBFBFFFGGGGGGGGGGGGGGHHCGGGGHHHGGHHHHHHHHHHHHHHGHHFGHHHHEGHHHHHHGFHFHGGHEHHEGGFGHCHHHHHHHGFHGHHFGHHHHHHHHHHHGGGEEDCGGHHHHHHGCCGGGGGGGGGGGGGGGEFFFFFFFFFFFFFFFFFFFFFFFFFFFFFEFFFFFFFFFFFFFFFFFFFFFFFFFFFFFFFFFBBF9@DFB:BFFFFFFFFFFFFFFFFFFFFFFFEFFFBFF9
@M05620:45:000000000-G6HP7:1:1101:7387:8403 1:N:0:101
CATCCTGACCCTGAAGTACCCCATTGAGCATGGCATCGTCACCAACTGGGACGACATGGAGAAGATCTGGCACCACACCTTCTACAACGAGCTGCGCGTGGCCCCGGAGGAGCACCCAGTGCTGCTGACCGAGGCCCCCCTGAACCCCAAGGCCAACAGAGAGAAGATGACTCAGGTGAGGCTCGGCCGACGCCCGTGCTCCTCCCGTCCTTTCCCCAGTCATTTTCTGCCCGGCTTGATTTCTGACCTTA
+
AAAAAFBBFBF11FGEFGGGCGEGHEFG11GHGGGFGEHHEEFFGGHH0C0F//FC/FB1B1F0AAGHGHGCEF0FCEAGHHD@GHHHE>>EG1C>EEG/E?G<EE/BC//<F/@GCCFHCDHHGH<GHHC?-C-FCA@@AC/CGGGG?EACCGEGGFBFF/AGB//CFBFBBF0;C/9C?EEF---A-9@@@>?----;/B9BBFBEABFFB9//BBABFFFEFFFF/;FFF-;9;--:9B///BF/BF/
@M05620:45:000000000-G6HP7:1:1101:8818:8412 1:N:0:101
TACCTGTACTGGGGAAGAGTGTAGCAATCGCCATTCCTACCCTAAAGATCGGAAGAGCACACGTCTGAACTCCAGTCACCGGCTATGATCTCGTATGCCGTCTTCTGCTTGAAAAAAAAAAAATATTGTCTGCTTTCTTTTTATACTCCCCTCTCCCCCCTCACCCATCCTTTTTTCCCTCACTCCTGCTGTTCCCTTCCTTCCTTTTTCTCCTCCTTTCGTCTTCTCCCCTCCTCTCTTCTCTCCCCCCC
+
CCCCCFFFFFFFGGGGGGGFGGFHHHHHHGGGGGHHHHHHHHHGHHHGHHHGGGGGHHEGFHGGHHFHFGHHHGHFGGGHGGGGGHHEH4GHFFEHHHHGGGHGHHFHHHHHHHHHGGGCC/>01111111<1???D?FGF1.<11><<<.0.//<<.<:-:.....//.:0:00-/;00/..09900000009;00;//009/0990:/00909:B00;..::.00:9:./..9/0990:9090//.9->
@M05620:45:000000000-G6HP7:1:1101:12650:8412 1:N:0:101
ATCTCTATCTCCTAAAAAGGAAGAAGGGGAGGGAAGATCGGAAGAGCACACGTCTGAACTCCAGTCACCGGCTATGATCTCGTATGCCGTCTTCTGCTTGAAAAAAAAAAAAAAAAAAAAAAAAAAAAGGGATAATAAAAAAAATAAGAGGAAAAGAACATGAAGCAAGGAGAATGCTTAAAGGCCGAGTAACAGTAAGAGGTGAGAAACACGAGACGGTGGAATGACGGGGATTTATCAGTACCGTGATT
+
CCCCCFFFFFFFGGGGGGGGGGHGFHHGGGEGGGHGHHHHGGGGHHHHHFHGFGHGHGHHHHGHHHEGHGGGGGHGFG4FFGFEHHHHFEEHGHHHHHHHFGDFGGGFGG><</><------------....//////9/9---99/;//../9//9.////////9:/.....//9///////..---..//////;///.9./://///..--......;./:///.-:-:.//9/////;//....//
@M05620:45:000000000-G6HP7:1:1101:10165:8416 1:N:0:101
TACCTGTACTGGGGAAGCATTTGAATATCCCCCCATGGTGATGGGGACGGAGAACTGCTCCATAAACACAGGCAACGTGCCTAACTTTCCCGGGAAGATGAAGTCAAAGAGCGACCACAGCTCTCGGAGGTTATTTTGCATCGGTGAGCCAGACAGAATGATCCGATGAGGGGTGCGAAACTATTTGAGGAAAGGAAGCACCTTTTTATTAAATTTACCTTTTAGCAATCGCCATTCCTACCCTAAAGATC
+
CCCCCFFFFFFFGGGGGGGGGGHHHHHHHHHGGGGHHHGHHHHHHGGGGGGGGHHHHHHHHHHHHHHHHHHHGHHHGHHHHHHHHHHHHHHGGGGGGHHHHHHHHHHHGHHHGGGGGHHHHHHHHGGGGGGHHHHHHHHHHHGGGGGHHHHHHGHHHHHHHHHHHGGGHHHGGEEGGGGGGGGGGGGGGGFFGGGGGGGGGFFFFFFFFFFFFFFFFFFFFFFFFFFFFFFFFFFFFFFFFFFFFFFFFFF
@M05620:45:000000000-G6HP7:1:1101:24100:8417 1:N:0:101
AAACCAAGCAGACACTCACCGCTCCCTCGCCACAGGCCAATAGTTTGTCCTCACTGAGTTGGCAACAAGTGGCTGCTGTGGCTGCCATTTTTCTGGTGATGGCCATCAGCTCCGACGAGGTCAGCTGGGGGGCTTTCTTTGTGTAAGCAACGAGAAACCTGAAAGAAGCATTTTTTAACTAAGTCCTGCTGAGTCATTCATGAGTTTTTAGCCGCCTTGCTTCTTCTCACAGACTCTCTACTCTCATGCCA
+
BAABBBBFBFFFGGGFGGGGGGGGGGHHGGGGGHHHGGHHHHHGGHHHGHHHHHHHHHHHHHHHHHHHHGFHGHGGHGHHHHHGGHHHHHHGHHHHHHHHHHHHHHHGHHHHHGGGGGGGGHHHBGHHGGGGGGGGGGGGGFGGGGFFFFFFFFFFFFFFFFFFFFFFFFFFFFFFFFFFFFF9FFFFFFFFFFFFFFFFFFFFFFFFFFFFFFFFFFFFFFFFFFFFFFFFFFFFFFFFFFFFFFFFFFB
@M05620:45:000000000-G6HP7:1:1101:26706:8424 1:N:0:101
AAACCAAGCAGACACTCACCGCTCCCTCGCCACAGGCCAATAGTTTGTCCTCACTGAGTTGGCAACAAGTGGCTGCTGTGGCTGCCATTTTTCTGGTGATGGCCATCAGCTCCGACGAGGTCAGCTGGGGGGCTTTCTTTGTGTAAGCAACGAGAAACCTGAAAGAAGCATTTTTTAACTAAGTCCTGCTGAGTCATTCATGAGTTTTTAGCCGCCTTGCTTCTTCTCACAGACTCTCTACTCTCATGCCA
+
AA1A1AACAFFFGGGFC1GGECGCEFEFEEG0F00/AFGEBFHHHHGGHHDGHHHGGGHFBCGHH/0FC@FGGCEGHFGB0CCFFGGHFDGHHHHGHHBGFFHHFEFGHEBGFEEEEECG/G1CG1GHGCC@@AEGGGGGGFFGGGFFFFF@FFBBFFEFFFFFEFFFFFFFFFF?-BFFFB/BFEFFFEBFFBFFFFFFFFB/BBFFEEBBBB?@FFFFFBBFFFFFFF9B/A;FFBBFFFFF9/9BFB/
@M05620:45:000000000-G6HP7:1:1101:9479:8449 1:N:0:101
AAACCAAGCAGACACTCACCGCTCCCTCGCCACAGGCCAATAGTTTGTCCTCACTGAGTTGGCAACAAGTGGCTGCTGTGGCTGCCATTTTTCTGGTGATGGCCATCAGCTCCGACGAGGTCAGCTGGGGGGCTTTCTTTGTGTAAGCAACGAGAAACCTGAAAGAAGCATTTTTTAACTAAGTCCTGCTGAGTCATTCATGAGTTTTTAGCCGCCTTGCTTCTTCTCACAGACTCTCTACTCTCATGCCA
+
CCCCCCDFCFFFGGGGGGGGGGGGGGHHGGGGGHHHGGHHHHHHHHHHHHHHHHHHHHHHHHHHHHHHHHHHGHGGHHHHHHHGGHHHHHHHHHHHHHHHHHHHHHHHHHHHHGGGGGGGGHHHHHHHGGGGGGGGGGGGGGGGGGFFFFFFFFFFFFFFFFFFFFFFFFFFFFFFFFFFFFFFFFFFFFFFFFFFFFFHHFFFFFFFFFFFFDFFFFFFFFFFFFHFFFFFFFFFFFFFHFFFFFFFFFB
@M05620:45:000000000-G6HP7:1:1101:15171:8455 1:N:0:101
CATCCTGACCCTGAAGTACCCCATTGAGCATGGCATCGTCACCAACTGGGACGACATGGAGAAGATCTGGCACCACACCTTCTACAACGAGCTGCGCGTGGCCCCGGAGGAGCACCCAGTGCTGCTGACCGAGGCCCCCCTGAACCCCAAGGCCAACAGAGAGAAGATGACTCAGGTGAGGCTCGGCCGACGCCCGTGCTCCTCCCGTCCTTTCCCCAGTCATTTTCTGCCCGGCTTGATTTCTGACATTA
+
ABABABFFFFFFFGGFGFGGGGGHHHHHHHHHGHGHHGHHHGHHHGHHHGHHGGGGGHHHHHHHHHHHHGHGHGHHHGGHHHHHHHHHGGGGGHHGGGEEGGHHGGGGGGGGHHHHGGHGHFFGHGHHHHGGGGGGGGGGGFHHHHGGGGHGHHGGGGGGGGGGGGGGGGGBFFGGGGGGGGGGFFFFFF;FCFFF@FFEFFFFFFF.ADAFFFFFFFFFFFFFFFFFFBFEFFDFFFFBBB;BFFBBBF/
@M05620:45:000000000-G6HP7:1:1101:15154:8456 1:N:0:101
CATCCTGACCCTGAAGTACCCCATTGAGCATGGCATCGTCACCAACTGGGACGACATGGAGAAGATCTGGCACCACACCTTCTACAACGAGCTGCGCGTGGCCCCGGAGGAGCACCCAGTGCTGCTGACCGAGGCCCCCCTGAACCCCAAGGCCAACAGAGAGAAGATGACTCAGGTGAGGCTCGGCCGACGCCCGTGCTCCTCCCGTCCTTTCCCCAGTCATTTTCTGCCCGGCTTGATTTCTGACATTA
+
CCDDDFFFFFFFGGGGGGGGGGGHHHHHHHHHHHHHHGHHHGHHHGHHHHHHGGGGGHHHHHHHHHHHHHHHHGHHHGGHHHHHHHHHGGGGGHHGGGGGGGHHGGGGGGGGHHHHGGHGHHHHHHHHHHGGGGGGGGGGGGHHHHGGGGHGHHGGGGGGGGGGGGGGGGGGGGGGHGGGGGGGFFFFFFFFFFFFDFFFFFFFFFFEFFDFFFFFFFFFFFFFHFHFFFFFFFFFFFFFFFFFFFFFFF0
@M05620:45:000000000-G6HP7:1:1101:16029:8458 1:N:0:101
AAACCAAGCAGACACTCACCGCTCCCTCGCCACAGGCCAATAGTTTGTCCTCACTGAGTTGGCAACAAGTGGCTGCTGTGGCTGCCATTTTTCTGGTGATGGCCATCAGCTCCGACGAGGTCAGCTGGGGGGCTTTCTTTGTGTAAGCAACGAGAAACCTGAAAGAAGCATTTTTTAACTAAGTCCTGCTGAGTCATTCATGAGTTTTTAGCCGCCTTGCTTCTTCTCACAGACTCTCTACTCTCATGCCA
+
DDCCDCCFDFFFGGGGGGGGGGGGGGHHGGGGGHHHGGHHHHHHHHHHHHHHHHHHHHHHHHHHHHHHHGHHGHGGHHHHHHHGGHHHHHHHHHHHHHHHHHHHHHHHHHHHHGGGGGGGFHHHHHHHGGGGGGGGGGGGGGGGGGFFFFFFFFFFFFFFFFFFFFFFFFFFFFHFFFFFFFFFFFFFFFFFFFFFFFFFFFFFFFFFFFFHFFFFFFFFFFFFFHHFFFFFFFFFFFFFHFFFFFFFFFB
@M05620:45:000000000-G6HP7:1:1101:9490:8466 1:N:0:101
AAACCAAGCAGACACTCACCGCTCCCTCGCCACAGGCCAATAGTTTGTCCTCACTGAGTTGGCAACAAGTGGCTGCTGTGGCTGCCATTTTTCTGGTGATGGCCATCAGCTCCGACGAGGTCAGCTGGGGGGCTTTCTTTGTGTAAGCAACGAGAAACCTGAAAGAAGCATTTTTTAACTAAGTCCTGCTGAGTCATTCATGAGTTTTTAGCCGCCTTGCTTCTTCTCACAGACTCTCTACTCTCATGCCA
+
AAABBBBFBFFFGGGGGGGGGGGGGGHHGGGGGHGHGGHHHHHHHHHHHHHHHHHHHHHGHHHHHHHHHFHHGHGGHHHHGHHGGGHHHHHGHGHHHHHHHHHHHHHHHHHHHGGGGGGGGHHHHHHHGGGGGGGGGGGGGGGGGGFFFFFFFFFFFFFFFEFFFFFFFFFFFFFFFFFFFFFFFFFFFFFFA:BFFFFFFFFFFFFFFFFFFACFFFFFFFFFFFFFFFFEFFFFFFFFFFFFFFFFFF/
@M05620:45:000000000-G6HP7:1:1101:22512:8476 1:N:0:101
CATCCTGACCCTGAAGTACCCCATTGAGCATGGCATCGTCACCAACTGGGACGACATGGAGAAGATCTGGCACCACACCTTCTACAACGAGCTGCGCGTGGCCCCGGAGGAGCACCCAGTGCTGCTGACCGAGGCCCCCCTGAACCCCAAGGCCAACAGAGAGAAGATGACTCAGGTGAGGCTCGGCCGACGCCCGTGCTCCTCCCGTCCTTTCCCCAGTCATTTTCTGCCCGGCTTGATTTCTGACATTA
+
CCCCDFFFFFFFGGGGGGGGGGGHHHHHHHHHHHHHHGHHHGHHHGHHHHHHGGGGGHHHHHHHHHHHHHHHHGHHHGGHHHHHHHHHGGGGGHHGGGGGGGHHGGGGGGGGHHHHGGHHHHHHHHHHHHGGGGGGGGGGGGHHHHGGGGHGHHGGGGGGGGGGGGGGGGGBFGGGGGGGGGGGFFFFFFFFFFFFDFFFFFFFFFFFFFFFFFFFFFFFFFFFFFFFFFFFFFFFFFFFFFFFFFFFFF0
@M05620:45:000000000-G6HP7:1:1101:16029:8477 1:N:0:101
AAACCAAGCAGACACTCACCGCTCCCTCGCCACAGGCCAATAGTTTGTCCTCACTGAGTTGGCAACAAGTGGCTGCTGTGGCTGCCATTTTTCTGGTGATGGCCATCAGCTCCGACGAGGTCAGCTGGGGGGCTTTCTTTGTGTAAGCAACGAGAAACCTGAAAGAAGCATTTTTTAACTAAGTCCTGCTGAGTCATTCATGAGTTTTTAGCCGCCTTGCTTCTTCTCACAGACTCTCTACTCTCATGCCA
+
AA3AAAAFBBCFEGGCGGGGGGGGGGHHGGEGFHHHGGHHFBFHFHHHGEGGHHFFFFHHGEFFFHHHHFGHGGFGGFHHHHFCFHGHHDGHFFHHHHBDFFFFFHHHHHHHFCGEECCCGCGHGHHHGCGGGGGG09FGGF9BFFBFFFABFFFDFFFFA/BBF/.//9BFFFF;FFFFFEFFFFFBFFEFFFFFFFFFFBBFFFFFFF/9F.--9;/BFF/BFB///9;/BFBFBFFB///99BB;BF/
@M05620:45:000000000-G6HP7:1:1101:23264:8480 1:N:0:101
AAACCAAGCAGACACTCACCGCTCCCTCGCCACAGGCCAATAGTTTGTCCTCACTGAGTTGGCAACAAGTGGCTGCTGTGGCTGCCATTTTTCTGGTGATGGCCATCAGCTCCGACGAGGTCAGCTGGGGGGCTTTCTTTGTGTAAGCAACGAGAAACCTGAAAGAAGCATTTTTTAACTAAGTCCTGCTGAGTCATTCATGAGTTTTTAGCCGCCTTGCTTCTTCTCACAGACTCTCTACTCTCATGCCA
+
DDCCCCDFDFFFGGGGGGGGGGGGGGHHGGGGGHHHGGHHHHHHHHHHHHHHHHHHHHHHHHHHHHHHHHHHGHGGHHHHHHHGGHHHHHHHHHHHHHHHHHHHHHHHHHHHHGGGGGGGGHHHHHHHGGGGGGGGGGGGGGGGGGFFFFFFFFFFFFFFFFFFFFFFFFFFFFHFFFHHHFFFFHFFFFFHFFFFFFFHHHFFFFFFFFFFFFFFFFFFHHHFFFHFHFFFFFFFFFFFHFFHFFFFFFF
@M05620:45:000000000-G6HP7:1:1101:4294:8494 1:N:0:101
ATCTCTATCTCCTAAAAACCTGTTTAGATTTGGAGATAGACCTTCAGGTTTTTCATCATTTTCTGCATGAATTATACATTGACCACGTTCCAGCGTGGTCAGTTTGCAGCATTCTGTTATTTTGTTTGACAGAGTGTCTTGTTGAGAACATATGTAGGACATGATTTTTTCCTGCAACAGGGAAAATAAAGTATAAGTTTTAAAGATTTATTCTTTAATAAAGGATCTCAAAGCCAGCTTTAGAAAAAGGA
+
BBBBBFFFFFFFGGGGGGGGGGHHHHHGHHHHHFHFHHHHHHHHHHHGHHHGGHHHHHHHHHHHHHHHHHHHHHHHHHHHHFHHGHGHHHHHHHGGGGGHHHHHHHHGHHHHHHHHHHHHHHHHHHHHHHHHHHHHHHHHHHHHGHHHHHHHHHHHGHHHHHHHHHHHHGHHHHHHHHHHHGGGHGHHHHHHHHHHHGHHHHHHHHHHHHHHHHHHHHHHGFFGHHHHHGHHHHHFHGHHHHGHGGHHGGG
@M05620:45:000000000-G6HP7:1:1101:22507:8494 1:N:0:101
CATCCTGACCCTGAAGTACCCCATTGAGCATGGCATCGTCACCAACTGGGACGACATGGAGAAGATCTGGCACCACACCTTCTACAACGAGCTGCGCGTGGCCCCGGAGGAGCACCCAGTGCTGCTGACCGAGGCCCCCCTGAACCCCAAGGCCAACAGAGAGAAGATGACTCAGGTGAGGCTCGGCCGACGCCCGTGCTCCTCCCGTCCTTTCCCCAGTCATTTTCTGCCCGGCTTGATTTCTGACATTT
+
BABBAFFFFFFFGGGFGGGGGGGHHHHHHHHHHHHHHGHHHGHHGGHHHHHHGGGGGHHHHHHHHHHHHHHHHGHHHFGHHHHHHHHHGGGGGHHGGGGGGGHHGGGGGGGGHGHHGGHHHHHHGHHHHHGGGGGGGGGGGGHHHHGGGGHGHHGGGGFGGGFGGGGGGGGGGGGGFFGGGGGGFFFFAAFFFFFD:AFFFFFFFFFFFFFFFFFFFFB9FFFFFEFFFFFF.@BCC;AFFFFFFBFFFF/
@M05620:45:000000000-G6HP7:1:1101:27186:8504 1:N:0:101
ATCTCTATCTCCTAAAAAGGAAGAAAGGGGAGGGAAGATCGGAAGAGCACACGTCTGAACTCCAGTCACCGGCTATGATCTCGTATGCCGTCTTCTGCTTGAAAAAAAAAAAACAACCCACACTCCACATCTCTACATCACTCCTCTGCGAAAACAAAAAAAACTCCTATAGTGCCACCATCTAACACACAATCTAACTAATGCTATTATCCACACTGCATTCAGCTCCTGCCCCGCTCACATCCGCCATC
+
CCCCCFFFFFFFGGGGGGGGGGHHHHHHGGGGGGGHGHHHHGGGGGHGHHHHGHHHGHHHHHHHHGHHHHGGGGGHHHFFHHHGGHHHHGGGHGHHHHHHHGHHHHGG?DD//?/??////..00010111111110000000/0/000-----/.....-;-.0;090000000000.:00000900....;0000;0000000;B00000000./00000000;009000:..---9.0000;.9.-.9
@M05620:45:000000000-G6HP7:1:1101:4299:8512 1:N:0:101
ATCTCTATCTCCTAAAAACCTGTTTAGATTTGGAGATAGACCTTCAGGTTTTTCATCATTTTCTGCATGAATTATACATTGACCACGTTCCAGCGTGGTCAGTTTGCAGCATTCTGTTATTTTGTTTGACAGAGTGTCTTGTTGAGAACATATGTAGGACATGATTTTTTCCTGCAACAGGGAAAATAAAGTATAAGTTTTAAAGATTTATTCTTTAATAAAGGATCTCAAAGCCAGCTTTAGAAAAAGGA
+
CBCCCFFFFFFFGGGGGGGGGGGHHHHHHHHHHHHHHHHHHHHHHHHHHHHGGHHHHHHHHIIIHHHHHHHHHHHHHHHHHHHHHHGHHHHHHHGGGGHHHHHHHGHHHHHHHHHHHHHHHHHHHHHHGHHHHHHHHHHHHHHHHHHHHHHHHHHHHGGHHHHHHHHHHGHHHHHHHHHHHGGHHHHHGGEHGHHGHHHHHHHHHHHHHHHHHHHHHHHHHHGEFHHHHHHHHGHHHGHHHHGGHHHHGGH
@M05620:45:000000000-G6HP7:1:1101:4282:8523 1:N:0:101
ATCTCTATCTCCTAAAAACCTGTTTAGATTTGGAGATAGACCTTCAGGTTTTTCATCATTTTCTGCATGAATTATACATTGACCACGTTCCAGCGTGGTCAGTTTGCAGCATTCTGTTATTTTGTTTGACAGAGTGTCTTGTTGAGAACATATGTAGGACATGATTTTTTCCTGCAACAGGGAAAATAAAGTATAAGTTTTAAAGATTTATTCTTTAATAAAGGATCTCAAAGCCAGCTTTAGAAAAAGGA
+
BBBBBFFFFFFFGGGGGGGGGGHHHHHHHHHHFHFHHHFGGHHHHHHFHHHGGHHHHHHHHHHHDGHHHHHHHHHHHHHHHHHHGHDHHHHHHHGGGGHHHHHHHBFHHHHHHHHHHHHHHHHHHHHHGHHGHHHFHFHHFHHFHHHHHHHHGHHGHHHHHHHHHHHHHCGHHGHHHHHHHGGHEHHHFFGHHGDGGHGHHHHHGHHHHHHHHHHHHDGGHHDFFHHHHHGFHGHGHGHHHHFHFFGG?.G
@M05620:45:000000000-G6HP7:1:1101:22717:8527 1:N:0:101
CATCCTGACCCTGAAGTACCCCATTGAGCATGGCATCGTCACCAACTGGGACGACATGGAGAAGATCTGGCACCACACCTTCTACAACGAGCTGCGCGTGGCCCCGGAGGAGCACCCAGTGCTGCTGACCGAGGCCCCCCTGAACCCCAAGGCCAACAGAGAGAAGATGACTCAGGTGAGGCTCGGCCGACGCCCGTGCTCCTCCCGTCCTTTCCCCAGTCATTTTCTGCCCGGCTTGATTTCTGACATTT
+
CCBCCFFFFFFFGGGGGGGGGGGHHHHHHHHHHHHHHGHHHGHHHGHHHHGHGGGGGHHGHHHHHHHHHHHHHGHHHGGHHHHHHHHHGGGGGHGGGGGGGGHHGGGGGGGGHHHHGGHFHHHHHHHHHHGGGGGGGGGGGGHHHHGGGGHGHHGGGGGGGGGGGGGGGGGGGGGGGGGGGGGGFFFFFFFFFFFFFDDEFFFFFFD.DFAFFFFFFFFFFFFBFFFFFFFFD=FFFFFBFFFBBBFFFF0
@M05620:45:000000000-G6HP7:1:1101:17235:8562 1:N:0:101
AGATTACTGCAACAGTTCCCCCTGGACCTGGAAAAGTTTCTTGCCTGGCTTACAGAAGCTGAAACAACTGCCAATGTCCTACAGGATGCTACCCGTAAGGAAAGGCTCCTAGAAGACTCCAAGGGAGTAAAAGAGCTGATGAAACAATGGCAAGTAAGTCAGGCATTTCCGCTTTAGCACTCTTGTGGATCCAATTGAACAATTCTCAGCATTTGTACTTGTAACTGACAAGCCAGGGACAAAACAAAGAT
+
BAABBFFFFF4FGGGGGGGGGGGGHHHHHHHHHHHHHHHHHHHHHHHHHHHHHHHHHHHHHHHHHHHHHHHHHHHHHHHHHHHHHHHHHHGHHHGGGGHHHHHHFHHHGHHHHHHHHHHGHHDFEGEGHDGHHGHHHHHHHFFHHHHHHHHHHGHHHHHHHHHHHHHHHHGGGGGHHHHHHHHHHHHGHHHHHGHHHFHHFHHHHHHHHHHHHHHHHFHHHGHHHHHHGGHHHGGGGGGGGGCFGGGGGGF
@M05620:45:000000000-G6HP7:1:1101:16976:8564 1:N:0:101
TACCTGTACTGGGGAAGCATTTGAATATCCCCCCATGGTGATGGGGACGGAGAACTGCTCCATAAACACAGGCAACGTGCCTAACTTTCCCGGGAAGATGAAGTCAAAGAGCGACCACAGCTCTCGGAGGTTATTTTGCATCGGTGAGCCAGACAGAATGATCCGATGAGGGGTGCGAAACTATTTGAGGAAAGGAAGCACCTTTTTATTAAATTTACCTTTTAGCAATCGCCATTCCTACCCTAAAGATC
+
CCCCCFFFFFFFGGGGGGGGGGHHHHHHHHHGGGGHHHHHHHHHHGGGGGGGGHHHHHHHHHHHHHHHHHHHGHHHGHHHHHHHHHHHHHHGGGGGGHHHHHHHHHHHHHHHGGGGGHHHHHHHHGGGGGGHHHHHHHHHHHGGGGGHHHHHHGHHHHHHHHHHHGGGHHHGGEDGGGGGGGGGGGGGGGGGGGGGGGGGGFFFFFFFFFFFFFFFFFFFFFFFFFFFFFFFFFFFFFFFFFFFFFFFFFF
@M05620:45:000000000-G6HP7:1:1101:14987:8565 1:N:0:101
CATCCTGACCCTGAAGTACCCCATTGAGCATGGCATCGTCACCAACTGGGACGACATGGAGAAGATCTGGCACCACACCTTCTACAACGAGCTGCGCGTGGCCCCGGAGGAGCACCCAGTGCTGCTGACCGAGGCCCCCCTGAACCCCACGGCCAACAGAGAGAAGATGACTCAGGTGAGGCTCGGCCGACGCCCGTGCTCCTCCCGTCCTTTCCCCAGTCATTTTCTGCCCGGCTTGATTTCTGACATTA
+
BAABAFFFFFFFGGFGGFGGGGDHHGHHHBGGAFGHHEHHHGHHGGHHGFFHGGGGGFFHFF1GGGGHEGHHHGHHFGGHHHHHHFHHGGCEGGH/ECEGGEHHG@D/CCGGHHHHGGGGHFGGHHGHGHD-CFGGGGGGGE/0HHGGD.A?BG-9EABFF/:.CFGFGGGGGFGGGFFFFF?F;;EDF>D@DDFF99DFFFFFFFFFFDDFFFFFFFABFFFFFFFFFFFF?FCFAAFFFBFF//B/;F/
@M05620:45:000000000-G6HP7:1:1101:16994:8566 1:N:0:101
TACCTGTACTGGGGAAGCATTTGAATATCCCCCCATGGTGATGGGGACGGAGAACTGCTCCATAAACACAGGCAACGTGCCTAACTTTCCCGGGAAGATGAAGTCAAAGAGCGACCACAGCTCTCGGAGGTTATTTTGCATCGGTGAGCCAGACAGAATGATCCGATGAGGGGTGCGAAACTATTTGAGGAAAGGAAGCACCTTTTTATTAAATTTACCTTTTAGCAATCGCCATTCCTACCCTAAAGATC
+
AAAABFFFFFFFGGGGGGGGGGHHHHHHHHHGGGGHHHGHHHHHHGGGGGGGGHHHHHHHHHHHHHHHHHHHGHHHGHHHHHHHHHHHHHHGGGGGGHHHHHHHHHHHHHHHGGGGGHHHHHHHHGGGGGDHHHHHHHHHHHCGGGGHHHHHHGHHHHHGHHHHHGGGHHGGGCCGGEDGGGGGGGGGGGFGFGGGGGGGGFFFFFFEFFFFFFFFFFFFFFFFFFF:FFFFFFFFFFFFFAFFFFBFFFF
@M05620:45:000000000-G6HP7:1:1101:15005:8575 1:N:0:101
CATCCTGACCCTGAAGTACCCCATTGAGCATGGCATCGTCACCAACTGGGACGACATGGAGAAGATCTGGCACCACACCTTCTACAACGAGCTGCGCGTGGCCCCGGAGGAGCACCCAGTGCTGCTGACCGAGGCCCCCCTGAACCCCAAGGCCAACAGAGAGAAGATGACTCAGGTGAGGCTCGGCCGACGCCCGTGCTCCTCCCGTCCTTTCCCCAGTCATTTTCTGCCCGGCTTGATTTCTGACATTA
+
BAAAAFFFFFFFGGGGFAFGGGGHHHHHHHHHHGHHHGHHHGHHHGHHHHHHGGGGGHHHHHHGHHGHHHHHHGHHHGGHHHHHHFHHGGGGGHHGGG/EFGHHGGGGGGGGHEHHGGHFGHGHFHFHHHGGGGGGGGGGGGGHFHGGGGHGHHGGGGGGGFGGFGFFGGGFEFGGFGFGGGGGFFEFFF;BDFFF9D?.9FFFFED.;;AFFFFFFFFFFBFFFBFFFFFEFFAA;BFFFFFFFB/9FF/
@M05620:45:000000000-G6HP7:1:1101:17223:8577 1:N:0:101
AGATTACTGCAACAGTTCCCCCTGGACCTGGAAAAGTTTCTTGCCTGGCTTACAGAAGCTGAAACAACTGCCAATGTCCTACAGGATGCTACCCGTAAGGAAAGGCTCCTAGAAGACTCCAAGGGAGTAAAAGAGCTGATGAAACAATGGCAAGTAAGTCAGGCATTTCCGCTTTAGCACTCTTGTGGATCCAATTGAACAATTCTCAGCATTTGTACTTGTAACTGACAAGCCAGGGACAAAACAAAGAT
+
A>ABBFFFDF4FGGFGGGGGGGGGHHHHHHFHHHHHHHHHHHHHHHHHHHHHHHHHHHHHHHHHHHHHHHHHHHHHHHHHHHHHGHHHHHDHHHGFEGHHHHHHFHHHGHHHHHHHHHHFGHDF?FEFGFGHHGHHHHGHHFDHHHHHHHHHHGHHHHHHHHHHHHHHHHGGGGGHHHFHHHHHHFGGHHHHHCGHHEGHGGHHHHGHFHHHHHHHHHHHHHHHHGHHGGHGHGGEGGGGGF/AFGGGGFC
@M05620:45:000000000-G6HP7:1:1101:12947:8579 1:N:0:101
AGATTACTGCAACAGTTCCCCCTGGACCTGGAAAAGTTTCTTGCCTGGCTTACAGAAGCTGAAACAACTGCCAATGTCCTACAGGATGCTACCCGTAAGGAAAGGCTCCTAGAAGACTCCAAGGGAGTAAAAGAGCTGATGAAACAATGGCAAGTAAGTCAGGCATTTCCGCTTTAGCACTCTTGTGGATCCAATTGAACAATTCTCAGCATTTGTACTTGTAACTGACAAGCCAGGGACAAAACAAAGAT
+
AAAAAFFFDDBDGGEBFGGGGGGGDBBGHHGHHHHHBFGHHHHHFHHEHGHBFFGHHHHHHGHHHHHHHHHHHHHHHHHHDGGGGFGGHHDFGGGE@EGGFGFFHHGHGHHHHHHHHGHHFHHGDAFEFDFGHFHGHHBHHFGHHHHGFFHEHGGHHHDGDGFGHHGHHHGGGGGHFHHFFGGHF<GGEHHHBGFDGEHHFCHGHHH<GFFFFHFCC:GBGGHCGHHFHHHHGGBA..AEGFF.FGAFBF9
@M05620:45:000000000-G6HP7:1:1101:24966:8579 1:N:0:101
CATCCTGACCCTGAAGTACCCCATTGAGCATGGCATCGTCACCAACTGGGACGACATGGAGAAGATCTGGCACCACACCTTCTACAACGAGCTGCGCGTGGCCCCGGAGGAGCACCCAGTGCTGCTGACCGAGGCCCCCCTGAACCCCCAGGCCAACAGAGAGAAGATGACTCAGGTGAGGCTCGGCCGACGCCCGTGCTCCTCCCGTCCTTTCCCCAGTCATTTTCTGCCCGGCTTGATTTCTGACATTT
+
BABBBFFFFFFFGGGGGFGGGGEHHHHHHHHFCHFGHGHHDGHHHGHHHHHHGGGGGHHFHHHHHHHGFFHFGGHHHGGHHHHHHHFHG1EGGHHGGGGGGGHHGEGGCGDGHHHHGFFFGGHGGGGFGHFFGGGGGGGGGGGHHHGG-CGGGG.EFFBGGGDEFFGGGGGGGGGGGG0CACFFFFFFFFDDFFFFFDFFFFFFFFFADFFBFFFFFBDFFBFFFFFFBBBE.;DDDA.BFBFF//BBFF/
@M05620:45:000000000-G6HP7:1:1101:14988:8585 1:N:0:101
CATCCTGACCCTGAAGTACCCCATTGAGCATGGCATCGTCACCAACTGGGACGACATGGAGAAGATCTGGCACCACACCTTCTACAACGAGCTGCGCGTGGCCCCGGAGGAGCACCCAGTGCTGCTGACCGAGGCCCCCCTGAACCCCAAGGCCAACAGAGAGAAGATGACTCAGGTGAGGCTCGGCCGACGCCCGTGCTCCTCCCGTCCTTTCCCCAGTCATTTTCTGCCCGGCTTGATTTCTGACATTA
+
CCCDDFFFFFFFGGGGGGGGGGGHHHHHHHHHHHHHHGHHHGHHHGHHHHHHGGGGGHHHHHHHHHHHHHHHHGHHHGGHHHHHHHHHGGGGGHHGGGEGGGHHGGGGGGGGHHHHGGHFHHHHHHHHHHGGGGGGGGGGGGHHHHGGGGHGHHGGGGGGGGGGGGGGGGGGGGGGHGGGGGGGFFFFFFFFFFFFDFFFFFFFFFFEFFFFFFFFFFFFFFFFFHHFFFFFFFFFFFFFFFFFFFFFFF0
@M05620:45:000000000-G6HP7:1:1101:21380:8586 1:N:0:101
TACCTGTACTGGGGAAGAGTGTAGCAATCGCCATTCCTACCCTAAAGATCGGAAGAGCACACGTCTGAACTCCAGTCACCGGCTATGATCTCGTATGCCGTCTTCTGCTTGAAAAAAAAAAAAAAAATCCACAGTTTCTATACTGTACCCTTCTACTTCCCCTATATGATACACCCCACAAACCACACCCTTAGGCATTATCCCTCTTAGTTCATACTCACGGTGTCCACCCTCCATCTTCCTCCCCTACC
+
CCCCCFFFFFFFGGGGGGGGGGHHHHHHHGGGGGHHHHHHHHHHHHHFHHHGGGGHHHGHHHGHHHGHHHHHHHHHHHHHGGGGGHHHHHHHHGGHHHHGFGHGHHHHHHHHHHHHGGGGC>>//<-011100.000000000000=0<<0//00000;0///:0000000;00/;-..9...9..:.::?/0000000009:009/00000000:0000;....90000..;../0;BB0000/../:..
@M05620:45:000000000-G6HP7:1:1101:24950:8587 1:N:0:101
CATCCTGACCCTGAAGTACCCCATTGAGCATGGCATCGTCACCAACTGGGACGACATGGAGAAGATCTGGCACCACACCTTCTACAACGAGCTGCGCGTGGCCCCGGAGGAGCACCCAGTGCTGCTGACCGAGGCCCCCCTGAACCCCAAGGCCAACAGAGAGAAGATGACTCAGGTGAGGCTCGGCCGACGCCCGTGCTCCTCCCGTCCTTTCCCCAGTCATTTTCTGCCCGGCTTGATTTCTGACATTA
+
CCCCCFFFFFFFGGGGGGGGGGGHHHHHHHHHHHHHHGHHHGHHHGHHHHHHGGGGGHHHHHGHHHHHHHHHHGHHHGGHHHHHHHHHGGGGGHHGGGGGGGHHGGGGGGGGHHHHGGHHHHHHHHHHHHGGGGGGGGGGGGHHHHGGGGHGHHGGGGGGGGGGGGGGGGGGGGGGGGGGGGGGFFFFFFFFFFFFFFFFFFFFFFFFFFFFFFFFFFFFFFFFFFFFFFFFFFFFFFFFFFFFFEFFFF0
@M05620:45:000000000-G6HP7:1:1101:4165:8590 1:N:0:101
CATCCTGACCCTGAAGTACCCCATTGAGCATGGCATCGTCACCAACTGGGACGACATGGAGAAGATCTGGCACCACACCTTCTACAACGAGCTGCGCGTGGCCCCGGAGGAGCACCCAGTGCTGCTGACCGAGGCCCCCCTGAACCCCAAGGCCAACAGAGAGAAGATGACTCAGGTGAGGCTCGGCCGACGCCCGTGCTCCTCCCGTCCTTTCCCCAGTCATTTTCTGCCCGGCTTGATTTCTGACATTA
+
CCCCCFFFFFFFGGGGGGGGGGGHHHHHHHHHHHHHHGHHHGHHHGHHHHHHGGGGGHHHHHHHHHHHHHHHHGHHHGGHHHHHHHHHGGGGGHHGGGGGGGHHGGGGGGGGHHHHGGHHHHHHHHHHHHGGGGGGGGGGGGHHHHGGGGHGHHGGGGGGGGGGGGGGGGGGGGGGGGGGGGGGFFFFFFFFFFFFDDFFFFFFFFFEDFFFFFFFFFFFFFFFFFFFFFFFFCFFFFFFFFFFFBFFFF0
@M05620:45:000000000-G6HP7:1:1101:19750:8593 1:N:0:101
CATCCTGACCCTGAAGTACCCCATTGAGCATGGCATCGTCACCAACTGGGACGACATGGAGAAGATCTGGCACCACACCTTCTACAACGAGCTGCGCGTGGCCCCGGAGGAGCACCCAGTGCTGCTGACCGAGGCCCCCCTGAACCCCAAGGCCAACAGAGAGAAGATGACTCAGGTGAGGCTCGGCCGACGCCCGTGCTCCTCCCGTCCTTTCCCCAGTCATTTTCTGCCCGGCTTGATTTCTGACATTA
+
CCCCCFFFFFFFGGGGGGGGGGGHHHHHGHHHHHHHHGHHGGHHHGHHHHHHGGGGGHHHHHHHGHHGHHHHHGHHHGGHHHHHHHHHGGGGGHHGGGGGGGHHGGGGGGGGHHHHGGHGHHHHHHHHHHGGGGGGGGGGGGHHHHGGGGHGHHGGGGGGGGGGGGGGGGGGGGGGGGGGGGGGFFFFFFFFFFFFDFFFFFFFFFFFFFFFFFFFFFFFFFFFFFFFFFFFFFFFFAFFFFFFFFFFFF0
@M05620:45:000000000-G6HP7:1:1101:12958:8605 1:N:0:101
AGATTACTGCAACAGTTCCCCCTGGACCTGGAAAAGTTTCTTGCCTGGCTTACAGAAGCTGAAACAACTGCCAATGTCCTACAGGATGCTACCCGTAAGGAAAGGCTCCTAGAAGACTCCAAGGGAGTAAAAGAGCTGATGAAACAATGGCAAGTAAGTCAGGCATTTCCGCTTTAGCACTCTTGTGGATCCAATTGAACAATTCTCAGCATTTGTACTTGTAACTGACAAGCCAGGGACAAAACAAAGAT
+
ABAABFFF@DBBFGFBFGGGGGGGHHHHHHHHHHHHBGHHHHHHHHHHHHH3BBGGHHHHHHGGHHHHHHHHHHHHHHHHAFGHHGHHHHDFGHGG@EGHHHFGHHHHGHHHHHHHHHHHBFHFAEFEFFHGHGHGHHFGHFFHHHHHGHHGHGHHGHHHGHHHHHHHHHGGGGGHHHGHHHHHHGFFGGHHGHHHHFGGFGFGGHHFHHHHHHHHHFHHHHFGGHHHGHGHHGFGGGGGGGFGGGGGGFB
@M05620:45:000000000-G6HP7:1:1101:21792:8633 1:N:0:101
CATCCTGACCCTGAAGTACCCCATTGAGCATGGCATCGTCACCAACTGGGACGACATGGAGAAGATCTGGCACCACACCTTCTACAACGAGCTGCGCGTGGCCCCGGAGGAGCACCCAGTGCTGCTGACCGAGGCCCCCCTGAACCCCAAGGCCAACAGAGAGAAGATGACTCAGGTGAGGCTCGGCCGACGCCCGTGCTCCTCCCGTCCTTTCCCCAGTCATTTTCTGCCCGGCTTGATTTCTGACATTA
+
BAABCFFFFFFFGGGGGGGGGGGHHHHHHGHHHHHHHGHHHGHHHGHHHHHHGGGGGHHHHGHHGHHHHHHHHGHHHGGHHHHHHHHHGGGGGHHGGGGCGGHHGGGGGGGGHHHHGGHHHHHHHHHHHHGGGGGGGGGGGGGGHHGGGGGGHHGGGGGGFFGGGGGGGGGGGGFGGGGGGGGGFFFFFFFFFFFFFFFFFFFFFFFFFFFFFFFBFFFFFFFFFFFFFFFFFFFFF>?FFFFFFFFFFF9
@M05620:45:000000000-G6HP7:1:1101:25840:8645 1:N:0:101
CATCCTGACCCTGAAGTACCCCATTGAGCATGGCATCGTCACCAACTGGGACGACATGGAGAAGATCTGGCACCACACCTTCTACAACGAGCTGCGCGTGGCCCCGGAGGAGCACCCAGTGCTGCTGACCGAGGCCCCCCTGAACCCCAAGGCCCACAGAGAGCAGATGACTCAGGTGAGGCTCGGCCGACGCCCGTGCTCCTCCCGTCCTTTCCCCAGTCATTTTCTGCCCGGCTTGGTTTCTGGCATTT
+
A33AAFFFFFFFGBGGGGGGGGGHHHHHHGHFFGFHHGHHHGHHHGHHHHGHGGGGGEHGHHHHCGHHHHHHHGHHHGGHHHHGHHHHGFGGGHHGGEEECEGHGGCGGCGFHHHHGGHHGHHHGGCGHHGC@CDGGGGGGGEHHHGGC?G.CE..:AFGFBA.;FBFGBFFGGGGGGE?FGGFBBFF<BB?BBBB@?DABFFFFFFFD9AFFFFFFFFFFFFFFFFFFEBEA?BB?=.;AFFFE/:BBF/
@M05620:45:000000000-G6HP7:1:1101:15918:8648 1:N:0:101
CATCCTGACCCTGAAGTACCCCATTGAGCATGGCATCGTCACCAACTGGGACGACATGGAGAAGATCTGGCACCACACCTTCTACAACGAGCTGCGCGTGGCCCCGGAGGAGCACCCAGTGCTGCTGACCGAGGCCCCCCTGAACCCCAAGGCCAACAGAGAGAAGATGACTCAGGTGAGGCTCGGCCGACGCCCGTGCTCCTCCCGTCCTTTCCCCAGCCATTTTCTGCCCGGCTTGATTTCTGACATTA
+
CCCCCFFFFFFFGGGGGGGGGGGHHHHHHHHHHHHHHGHHGGHHHGHHHHGHGGGGGHFBFHFBG5BAGFGHG1FGEGAGHHFGHHFEEAE/1FB>EE>EEGHHGFCCFGC/FHHHGFE?CF1?FGFHHFDC@-CFGGG?@EHHHHGGGGHEHEGGEEBFFB.EFBF9B00;00F/FBBF.A.A;-:.;--9=DFDD?D.:9/BF?DEDDFB9FFF//A.:.;FF////:FAA--:@9.99B/B///9BF/
@M05620:45:000000000-G6HP7:1:1101:21791:8654 1:N:0:101
CATCCTGACCCTGAAGTACCCCATTGAGCATGGCATCGTCACCAACTGGGACGACATGGAGAAGATCTGGCACCACACCTTCTACAACGAGCTGCGCGTGGCCCCGGAGGAGCACCCAGTGCTGCTGACCGAGGCCCCCCTGAACCCCAAGGCCAACAGAGAGAAGATGACTCAGGTGAGGCTCGGCCGACGCCCGTGCTCCTCCCGTCCTTTCCCCAGTCATTTTCTGCCCGGCTTGTTTTCTGACATTA
+
111>AF@1C>C1BGG1BFGGCCAGHFFFBFHHHHGGCEGGGEAAAAGHFE00AAEEEFF1F1FECBEGHEGC1F>FGEAHHH1GFHFEE>AEGBGGGGE>@EACEE/CG/CACGAFCCEH1DGHHHFFHHGGGGCECC<@CACFHHGFFGFEEGGGAEFBBBCGFFBFFFGF9B0B;/;FGGAA?@-A@@=@@=@=9--;/B/BBA-E?BFFB///9BA;:BFFFFFF/:B9--@>;--;FB//9FBFFF/
@M05620:45:000000000-G6HP7:1:1101:21300:8655 1:N:0:101
CATCCTGACCCTGAAGTACCCCATTGAGCATGGCATCGTCACCAACTGGGACGACATGGAGAAGATCTGGCACCACACCTTCTACAACGAGCTGCGCGTGGCCCCGGAGGAGCACCCAGTGCTGCTGACCGAGGCCCCCCTGAACCCCAAGGCCAACAGAGAGAAGATGACTTAGGTGAGGCTCGGCCGACGCCCGTGCTCCTCCCGTCCTTTCCCCAGTCATTTTCTGCCCGGCTTGATTTCTGACATTA
+
CCDDCFFFFFFFGGGGGGGGGGGHHHHHHHHHHHHHHGHHHGHHHGHHHHHHGGGGGHHHHHHHHHHHHHHHHGHHHGGHHHHHHHHHGGGGGHHGGGGGGGHHGGGGGGGGHHHHGGHHHHHHHHHHHHGGGGGGGGGGGGHHHHGGGGHGHHGGGGGGGGGGGGGGGGGGGGGGGGGGGGGGFFFFFFFFFFFFFFFFFFFFFFFFFFFFFFFFFFFFFFHFFFFFFFFFFFFFFFFFFFFFFFFFFF0
@M05620:45:000000000-G6HP7:1:1101:25823:8655 1:N:0:101
CATCCTGACCCTGAAGTACCCCATTGAGCATGGCATCGTCACCAACTGGGACGACATGGAGAAGATCTGGCACCACACCTTCTACAACGAGCTGCGCGTGGCCCCGGAGGAGCACCCAGTGCTGCTGACCGAGGCCCCCCTGAACCCCAAGGCCAACAGAGAGAAGATGACTCAGGTGAGGCTCGGCCGACGCCCGTGCTCCTCCCGTCCTTTCCCCAGTCATTTTCTGCCCGGCTTGATTTCTGACATTA
+
CCCCCFFFFFFFGGGGGGGGGGGHHHHHHHHHHHHHHGHHHGHHHGHHHHHHGGGGGHHHHHHHHHHHHHHHHGHHHGGHHHHHHHHHGGGGGHHGGGEGGGHHGGGGGGGGHHHHGGHHHHHHHHHHHHGGGGGGGGGGGGHHHHGGGGHGHHGGGGGGGGGGGGGGGGGGGGGGGGGGGGGGFFFFFFFFFFFFFFFFFFFFFFFEFFFFFFFFFFFFFFFFFFFFFFFFFFFFFFFFFFFFFFFFFF0
@M05620:45:000000000-G6HP7:1:1101:9251:8698 1:N:0:101
TACCTGTACTGGGGAAGCATTTGAATATCCCCCCATGGTGATGGGGACGGAGAACTGCTCCATAAACACAGGCAACGTGCCTAACTTCCCCGGGAAGATGAAGTCAAAGAGCGACCACAGCTCTCGGAGGTTATTTTGCATCGGTGAGCCAGACAGAATGATCCGATGAGGGGTGCGAAACTATTTGAGGAAAGGAAGCACCTTTTTATTAAATTTACCTTTTAGCAATCGCCATTCCTACCCTAAAGATC
+
BBABBFFFFFFFCFGGGGGGGGHHHHHHHHHGGGGHHHHHFGHHHGGGGGGGGHHHHHHHHHHHHHHHHHHHGHHHGHHHHHHHHHHDHHHGGGGGGHHHHFHHGHGHFFHHGGGGGHHHHHHHHGGDGGGHHHHHHHHHHHGGGGFHHHHHHGHGHHHHHHHHHDDGHHHGGGGGGG-@DFGGGGGGGGBFGFGBFGFFFFFFFFFEFFFFFFFFFFFFFFFFFFFFFFFFFFEFFFFEFFFFFFFFFFF
@M05620:45:000000000-G6HP7:1:1101:9272:8707 1:N:0:101
TACCTGTACTGGGGAAGCATTTGAATATCCCCCCATGGTGATGGGGACGGAGAACTGCTCCATAAACACAGGCAACGTGCCTAACTTTCCCGGGAAGATGAAGTCAAAGAGCGACCACAGCTCTCGGAGGTTATTTTGCATCGGTGAGCCAGACAGAATGATCCGATGAGGGGTGCGAAACTATTTGAGGAAAGGAAGCACCTTTTTATTAAATTTACCTTTTAGCAATCGCCATTCCTACCCTAAAGATC
+
CBBCCFFFFFFFGGGGGGGGGGHHHHHHHHHGGGGHHHGHHHHHHGGGGGGGGHHHHHHHHHHHHHHHHHHHGHHHGHHHHHHHHHHHHHHGGGGGGHHHHHHHHHHHHHHHGGGGGHHHHHHHHGGGGGEHHHHHHHHGHHGGGGGHHHHHHGHHHHHHHHHHHGGGHHHGGCEGGGGGGGGGGGGGGGFFGGGGGGGFGFFFFFFFFFFFFFFFFFFFFFFFFFFFFFFFFFFFFFFFFFFFFFFFFFF
@M05620:45:000000000-G6HP7:1:1101:24713:8724 1:N:0:101
AGATTACTGCAACAGTTCCCCCTGGACCTGGAAAAGTTTCTTGCCTGGCTTACAGAAGCTGAAACAACTGCCAATGTCCTACAGGATGCTACCCGTAAGGAAAGGCTCCTAGAAGACTCCAAGGGAGTAAAAGAGCTGATGAAACAATGGCAAGTAAGTCAGGCATTTCCGCTTTAGCACTCTTGTGGGTCCAATTGAACAATTCTCAGCATTTGTACTTGTAACTGACAAGCCAGGGACAACACAAAGAT
+
AA1>A113BF1BB11AFFGGCEE0EFGHFGCAA1FCFEGGHHHFFG1GGFFEHHHHEHFHHHFGGHECG01FGH1AAGFG2BG1FFGGHGFG>F/E@FHHHHBHGABEFGFHHHHGFHFFFFHEECE/0BFFE/FCHGBBBGD1F<FGHHG0G/12@1F2GHFG/FGFFFA?ACE1GFG1CG1F<GG..>F<G00=<0DG0CDFFGFH0:GHCGHHHGHHCG0CGHHFB00.CFB.9..AEF.9.;E.9BB
@M05620:45:000000000-G6HP7:1:1101:24701:8739 1:N:0:101
AGATTACTGCAACAGTTCCCCCTGGACCTGGAAAAGTTTCTTGCCTGGCTTACAGAAGCTGAAACAACTGCCAATGTCCTACAGGATGCTACCCGTAAGGAAAGGCTCCTAGAAGACTCCAAGGGAGTAAAAGAGCTGATGAAACAATGGCAAGTAAGTCAGGCATTTCCGCTTTAGCACTCTTGTGGATCCAATTGAACAATTCTCAGCATTTGTACTTGTAACTGACAAGCCAGGGACAAAACAAAGAT
+
CCCCCFFFFFFFGGGFGGGGGGGGHHHHHHHHHHHHGHHHHHHHHHHHHHHHHHHGHHHHHHHHHHHHHHHHHHHHHHHHHHHHHHHHHHHHHHGGGGHHHHHHHHHHGHHHHHHHHHHHHFHGGGGFHHHHHGHHHHGHHHGHHHHHHFHHHGHHHHHHHHHHGHHHHHGGGGGHGHHHHHHHHFHGHHHHHHHHHHFFHHHHHHHDGHGHHHHHHFHGHGHFHHHFHHHHEGGGEFEFGGGGGGGGGGC
@M05620:45:000000000-G6HP7:1:1101:11498:8742 1:N:0:101
TACCTGTACTGGGGAAGCGTGTAGCAATCGCCATTCCTACCCTAAAGATCGGAAGAGCACACGTCTGAACTCCAGTCACCGGCTATGATCTCGTATGCCGTCTTCTGCTTGAAAAAAAAAAAAAAAAAAAGTAAAAAGAAGAAATACATTTGAAGAAGAAAAATAAAAATAAGATATGGAGAGAAAAAAGAAGAGCGTGTAGAAAACAAAAGACAGAGAAAGAAGTGAAGTGAAAATAAGACGTACGACCG
+
BAACCFFFFFFFGGGGGGGGGGHHHGHHHGGGGGHHHHFHHHHHHHHGHHHGGGGHHHGHFHGGHHGHGHHHHGHGHHHHGGGGGHHGGFFHGFFHHHHGFGHGHHHHHHHHHHHGGGGGG?/>->----.00;000...:0//0:000000;000:/0//;..0;000.000000000:/0..0::.-.../0./-...:0:00//...././/////:00/./00000000000000000....-..--
@M05620:45:000000000-G6HP7:1:1101:22811:8765 1:N:0:101
AAACCAAGCAGACACTCACCGCTCCCTCGCCACAGGCCAATAGTTTGTCCTCACTGAGTTGGCAACAAGTGGCTGCTGTGGCTGCCATTTTTCTGGCGATGGCCATCAGCTCCGACGAGGTCAGCTGGGGGGCTTTCTTTGTGTAAGCAACGAGAAACCTGAAAGAAGCATTTTTTAACTAAGTCCTGCTGAGTCATTCATGAGTTTTTAGCCGCCTTGCTTCTTCTCACAGACTCTCTACTCTCATGCCA
+
BBAAB@AFBFFFGGGGGGGGAEGGGGHHEGGEGHA2FGHHHFHHHHFHHHHHHHHHHHHHHHHHHHFEHGHHGHGGHHHHGHHEGHHHHHHHHHGD3>EED?GGGHH3GFHHHGGGGGGGGHFHHHHGGGG@GGGGGGFFFFFFBFFFFFFBEFFFEFFFFFFBFFFFFFFFFFFB.BFFFFFFFFFFFFFFFFFFFFFFFFFFFFBFFFFFFFBBFFFFFFFFFFFFFFFFFFFFFFFFFFFFF/FFFFB
@M05620:45:000000000-G6HP7:1:1101:18326:8774 1:N:0:101
TACCTGTACTGGGGAAGAGTGTAGCAATCGCCATTCCTACCCTAAAGATCGGAAGAGCACACGTCTGAACTCCAGTCACCGGCTATGATCTCGTATGCCGTCTTCTGCTTGAAAAAAAAAAAAAAAAAAAATAAGATATGTGCAGAAGAAAGAAATAAAAAAGAAGAGAGGACATAATGACAGGAATAGAGTGCAGGGAATAAAGTAAGAGAATCAAAGATAAGAGAAGAATGAAGCGGTGCGAAGCGTGT
+
BCBCCFFFFFFFGGGGGGGFGGHFHHHHHGGGGGHHHHHHHHHHHHHGHHHGGGGHHHGHHHGHHHGHGHHHHHHHHHHHGGGGGHHHGFHHHGGHHHHGGGHGHHHHHHHFHHHHGGGGB<<//------.00000000:0:000/////9/./00000:-...//./.:..//////////...///://///;.-...//////////.//;/////////:9./9////////--.---.----9..
@M05620:45:000000000-G6HP7:1:1101:20758:8776 1:N:0:101
AAACCAAGCAGACACTCACCGCTCCCTCGCCACAGGCCAATAGTTTGTCCTCACTGAGTTGGCAACAAGTGGCTGCTGTGGCTGCCATTTTTCTGGTGATGGCCATCAGCTCCGACGAGGTCAGCTGGGGGGCTTTCTTTGTGTAAGCAACGAGAAACCTGAAAGAAGCATTTTTTAACTAAGTCCTGCTGAGTCATTCATGAGTTTTTAGCCGCCTTGCTTCTTCTCACAGACTCTCTACTCTCATGCCA
+
BBBBBABFBFFFGGGGGFGGGGGGGGHHGGGGGHHHGGHHHHHHHHHHHHHHHHHHHHHHHHHHHHHHHGHHGFGGHHHHHHHGGHHHHGHHHHHHHHFHHHHHHHHHHHHHHGGGGGGGGHHHHHHGGGGGGGGGFGGGGFGFGGFFFFFFFFFFFFFFFEFFFFFFFFFFFFFFFFFFFFFFFFFFFFFFFBFFFFFFFFFFFFFFFFFFFFFFFDFFFFFFFFFFFFFFFFFFFFFFFFFFFFFFFF/
@M05620:45:000000000-G6HP7:1:1101:22815:8784 1:N:0:101
AAACCAAGCAGACACTCACCGCTCCCTCGCCACAGGCCAATAGTTTGTCCTCACTGAGTTGGCAACAAGTGGCTGCTGTGGCTGCCATTTTTCTGGTGATGGCCATCAGCTCCGACGAGGTCAGCTGGGGGGCTTTCTTTGTGTAAGCAACGAGAAACCTGAAAGAAGCATTTTTTAACTAAGTCCTGCTGAGTCATTCATGAGTTTTTAGCCGCCTTGCTTCTTCTCACAGACTCTCTACTCTCATGCCA
+
BBABBBBFBFFFGGGGGGGGGGGGGGHHGGGGGGHHGGHHHHHHHHHHHHHHHHHHHHHHHHHHHHHHHGHHGHGGHHHHHHHGGHHHHHHHHHFHHHHHHHHHHHHHHHHHHGGGFEDFGHHHHHHHGGGGGGGGGGGGGGGGGGFFFFFFFFFFFFFFFFFFFFFFFFFFFFFFFFFFFFFFFFFFFFFFFFFFFFFFFFFFFFFFFFFFFFFFFFFFFFFFFFFFFFFFFFFFFFFFFFFFFFFEFFB
@M05620:45:000000000-G6HP7:1:1101:22795:8786 1:N:0:101
AAACCAAGCAGACACTCACCGCTCCCTCGCCACAGGCCAATAGTTTGTCCTCACTGAGTTGGCAACAAGTGGCTGCTGTGGCTGCCATTTTTCTGGTGATGGCCATCAGCTCCGACGAGGTCAGCTGGGGGGCTTTCTTTGTGTAAGCAACGAGAAACCTGAAAGAAGCATTTTTTAACTAAGTCCTGCTGAGTCATTCATGAGTTTTTAGCCGCCTTGCTTCTTCTCACAGACTCTCTACTCTCATGCCA
+
CCCCCCCFCFFFGGGGGGGGGGGGGGHHGGGGGHHHGGHHHHHHHHHHHHHHHHHHHHHHHHHHHHHHHHHHGHGGHHHHHHHGGHHHHHHHHHHHHHHHHHHHHHHHHHHHHGGGGGGGGHHHHHHHGGGGGGGGGGGGGGGGGGFFFFFFFFFFFFFFFFFFFFFFFFFFFFFFFFFFFFFFFFFFFFFFFFFFFFFFFFFFFFFFFFFFFFFFFFFFFFFFFFFFFFFFFFFFFFFFFFFFFFFFFFB
@M05620:45:000000000-G6HP7:1:1101:17833:8797 1:N:0:101
AAACCAAGCAGACACTCACCGCTCCCTCGCCACAGGCCAATAGTTTGTCCTCACTGAGTTGGCAACAAGTGGCTGCTGTGGCTGCCATTTTTCTGGTGATGGCCATCAGCTCCGACGAGGTCAGCTGGGGGGCTTTCTTTGTGTAAGCAACGAGAAACCTGAAAGAAGCATTTTTTAACTAAGTCCTGCTGAGTCATTCATGAGTTTTTAGCCGCCTTGCTTCTTCTCACAGACTCTCTACTCTCATGCCA
+
CCCCCCDFDFFFGGGGGGGGGGGGGGHHGGGGGHHHGGHHHHHHHHHHHHHHHHHHHHHHHHHHHHHHHHHHGHGGHHHHHHHGGHHHHHHHHHHHHHHHHHHHHHHHHHHHHGGGGGGGGHHHHHHHGGGGGGGGGGGGGGGGGGFFFFFFFFFFFFFFFFFFFFFFFFFFFFHFFFHHFFFFFFFFFFFFFFFFFFFHFFFFFFFFFFFFFFFFFFFFHHHFFHHFFFFFFFFFFFFHFFFFFFFFFFF
@M05620:45:000000000-G6HP7:1:1101:17815:8797 1:N:0:101
AAACCAAGCAGACACTCACCGCTCCCTCGCCACAGGCCAATAGTTTGTCCTCACTGAGTTGGCAACAAGTGGCTGCTGTGGCTGCCATTTTTCTGGTGATGGCCATCAGCTCCGACGAGGTCAGCTGGGGGGCTTTCTTTGTGTAAGCAACGAGAAACCTGAAAGAAGCATTTTTTAACTAAGTCCTGCTGAGTCATTCATGAGTTTTTAGCCGCCTTGCTTCTTCTCACAGACTCTCTACTCTCATGCCA
+
AAAABBBFBFFFGGGGGGGGGGGGGGGHGGGGGHHHGGHHHHHHHHHHHHHHHHHHHHHHHHHHHHHHHHHHGHGGHHHHHHHGGHHHHHHHHHHHHHHHHHHHHHHHHHHGHGGGGGGGGHHHHHHHGGGGGGGGGGGGGGGGGGFFFFFFFFDFFFFFFFFFFFFFFFFFFFFFFFFFFFFFFFFFFFFFFFFFFFFFFFFFBFFFFFFFFDFFFFFFFFFFFFFFFFFFFFFFFFFFFFFFFFFFFFF
@M05620:45:000000000-G6HP7:1:1101:22804:8801 1:N:0:101
AAACCAAGCAGACACTCACCGCTCCCTCGCCACAGGCCAATAGTTTGTCCTCACTGAGTTGGCAACAAGTGGCTGCTGTGGCTGCCATTTTTCTGGTGATGGCCATCAGCTCCGACGAGGTCAGCTGGGGGGCTTTCTTTGTGTAAGCAACGAGAAACCTGAAAGAAGCATTTTTTAACTAAGTCCTGCTGAGTCATTCATGAGTTTTTAGCCGCCTTGCTTCTTCTCACAGACTCTCTACTCTCATGCCA
+
AAAABCCFCFFFGGGGGGGGGGGGGGHHGGGGGHHHGGHHHHHHHHHHHHHHHHHHHHGHHHHHHHHHHGHHGHGGHHHHHHHGGHHHHHHHHHHHHHHHHHHHHHHHHHHHHGGGGGGGGHHHGHHHGGGGGGGGGGGGGGGFGGFFFFFFFFFFFFFFFFFFFFFFFFFFFFFFFFFFFFFFFFFFFFFFFFFFFFFFFFFFFFFFFFFFFFFFFFFFFFFFFFFFFFFFFFFFFFFFFFFFFFFFFFB
@M05620:45:000000000-G6HP7:1:1101:21729:8809 1:N:0:101
TACCTGTACTGGGGAAGAGTGTAGCAATCGCCATTCCTACCCTAAAGATCGGAAGAGCACACGTCTGAACTCCAGTCACCGGCTATGATCTCGTATGCCGTCTTCTGCTTGAAAAAAAAAAAATAATTCCCTCTAATCTTTATTCTCCCCTCTTTCTACCCTACTTATTTCCTTCCCCCTACACCCTACCTACTCCTGTTTCCCTATTTCTACTTTCCTCCCTTCTCTCCCCTCCCTCTTTCTCACACTTC
+
CBCCCFFFFFFFGGGGGGGGGGHHHHHHHGGGGGHHHHHHHHHHHHHHHHHGGGGHHHGHGHGHHHGGFHHHHGHHHHHHGGGGGHHGHHHHHGGHHHHGFGHGHHHHHGHFGHHHGGGGF/<01111<<?1?0111<<111=1111>0.0.<0000000.0/<000<00==C0;/:CD-:.0//.9/;.00/9;B00000;0;0009BB00;00;;000:;9090B09/9;/;9./:B0000::00:/0;
@M05620:45:000000000-G6HP7:1:1101:17838:8814 1:N:0:101
AAACCAAGCAGACACTCACCGCTCCCTCGCCACAGGCCAATAGTTTGTCCTCACTGAGTTGGCAACAAGTGGCTGCTGTGGCTGCCATTTTTCTGGTGATGGCCATCAGCTCCGACGAGGTCAGCTGGGGGGCTTTCTTTGTGTAAGCAACGAGAAACCTGAAAGAAGCATTTTTTAACTAAGTCCTGCTGAGTCATTCATGAGTTTTTAGCCGCCTTGCTTCTTCTCACAGACTCTCTACTCTCATGCCA
+
BBABCBCFCFFFGGGGGGGGGGGGGGHHGGGGGGHHGGHHHHHHHHHHHHHHHHHHHHHHHHHHHHHHHGHHGHGGHHHHHHHGGHHHHHHHHHHHHHHHHHHHHHHHHHHHHGGGGGGGGHHHHHHHGGGGGGGGGGGGGGGGGGFFFFFFFFFFFFFFFFFFFFFFFFFFFFFFFFFFFFFFFFFFFFFFFFFFFFFFFFFFFFFFFFFFFFFFFFFFFFFFFFFFFFFFFFFFFFFFFFFFFFFFFFF
@M05620:45:000000000-G6HP7:1:1101:16984:8822 1:N:0:101
AAACCAAGCAGACACTCACCGCTCCCTCGCCACAGGCCAATAGTTTGTCCTCACTGAGTTGGCAACAAGTGGCTGCTGTGGCTGCCATTTTTCTGGTGATGGCCATCAGCTCCGACGAGGTCAGCTGGGGGGCTTTCTTTGTGTAAGCAACGAGAAACCTGAAAGAAGCATTTTTTAACTAAGTCCTGCTGAGTCATTCATGAGTTTTTAGCCGCCTTGCTTCTTCTCACAGACTCTCTACTCTCATGCCA
+
B@AABABFBFF>EGGGGGGGEEGEEGHHCEEEGHHGFGFHFFHHFHHHHEGEGHHGGFHHGFHBGHHHHGHHEEFGFGHHHHFFGHHHHFDGHDHHHHEDGHFFFHHHHHFFFEEEE@CCGFFHGHFHG?CGGGGGFBFGGGGGGGFFFFF?EFBFFFFBA/BFFEFFFFBBFFFBFFFFFFFFFFFFFFFFFFFFFFFFFFFBBFFFFFB/F.-9;AFFFFFFFFBB/BFFFFBFFFFFBFFFFFFFFF9
@M05620:45:000000000-G6HP7:1:1101:26540:8834 1:N:0:101
AGATTACTGCAACAGTTCCCCCTGGACCTGGAAAAGTTTCTTGCCTGGCTTACAGAAGCTGAAACAACTGCCAATGTCCTACAGGATGCTACCCGTAAGGAAAGGCTCCTAGAAGACTCCAAGGGAGTAAAAGAGCTGATGAAACAATGGCAAGTAAGTCAGGCATTTCCGCTTTAGCACTCTTGTGGATCCAATTGAACAATTCTCAGCATTTGTACTTGTAACTGACAAGCCAGGGACAAAACAAAGAT
+
CCBCCFFFFFDFGGGGGGGGGGGGHHHHHHHHHHHHHHHHHHHHHHHHHHHHHHHHHHHHHHHHHHHHHHHHHHHHHHHHHHHHHHHHHHHHHHGGGGHHHHHHHHHFGHHHHHHHHHHHHHHGGHGGHHHHHGHHHHHHHHHHHHHHHGHHHGHHHHHHGHFGHHHHHHGGGGGGHHHHHHHHHGHGGHHHHHHHHHHGHHHHHHHGHHHHHHHHHHHHHHHHHHHFHHHHGGGGGGGGGGGGGGGGGGF
@M05620:45:000000000-G6HP7:1:1101:23279:8845 1:N:0:101
CATCCTGACCCTGAAGTACCCCGGCTTGATTTCTGACATTAGATCGGAAGAGCACACGTCTGAACTCCAGTCACCGGCTATGATCTCGTATGCCGTCTTCTGCTTGAAAAAAAAAAAACAAAAAAAACCTTACAAATTAGAAAACAGCGCATGTGTCATATATCAAAAAATAAAACCTCACCCCGCCTCACACCCGACACGCCCCCCGATCGACCGCGACGCATCAGCTCCTTAACAAACACAGCCCCTCA
+
CCCCCFFFFFFFGGGGGGGGGGGGGGGGHHHHHHHHHHHHHHHHHHGGGGHHHHHHHGHHHGHHHHHHHHHHHHHGGGGGHHHHHHHHGGHHHHGGGHGHHHHHHHHHFHHEECG@<////?0/--<.</0000000000=00//.:.---..000000000009000.-.00900.//9...----..0.00;.-;9--.-.---------.----------.-0000000000000.............
@M05620:45:000000000-G6HP7:1:1101:9391:8846 1:N:0:101
CATCCTGACCCTGAAGTACCCCATTGAGCATGGCATCGTCACCAACTGGGACGACATGGAGAAGATCTGGCACCACACCTTCTACAACGAGCTGCGCGTGGCCCCGGAGGAGCACCCAGTGCTGCTGACCGAGGCCCCCCTGAACCCCAAGGCCAACAGAGAGAAGATGACTCAGGTGGGGCTCGGCCGACGCCCGTGCTCCTCCCGTCCTTTCCCCAGTCATTTTCTGCCCGGCTTGATTTCTGACATTA
+
BBCBCFBFFFFFGGGGGGGGGGGHHHHHHHGHFHHHHGHHHGHHHGHGHHHHGGGGGHHHHGHHHHHHHHHHHGHHHGGHHHHHHHHHGGGGGHHGGGGGGGHHGGGGGGGGHHHHGGHGHHHHHHHHHHGCGGGGGGGGGGHHHHGGDFGGHHGGGGGGGGGEGGGGGGFGGGGGGGGG;A:AFFFFFFAFFFFC-9A.BFFFFEF:ADFFFFFFFFD/FBFFFFFFBFFFFFAFFF?FFF/B9BFBFF9
@M05620:45:000000000-G6HP7:1:1101:9385:8863 1:N:0:101
CATCCTGACCCTGAAGTACCCCATTGAGCATGGCATCGTCACCAACTGGGACGACATGGAGAAGATCTGGCACCACACCTTCTACAACGAGCTGCGCGTGGCCCCGGAGGAGCACCCAGTGCTGCTGACCGAGGCCCCCCTGAACCCCAAGGCCAACAGAGAGAAGATGACTCAGGTGGGGCTCGGCCGACGCCCGTGCTCCTCCCGTCCTTTCCCCAGTCATTTTCTGCCCGGCTTGATTTCTGACATTA
+
ECDEDFFFFFFFGGGGGGGGGGGHHHHHHHHHHHHHHGHHHGHHHGHHHHHHGGGGGHHHHHHHHHHHHHHHHGHHHGGHHHHHHHHHGGGGGHHGGGGGGGHHGGGGGGGGHHHHGGHHHHHHHHHHHHGGGGGGGGGGGGHHHHGGGGHGHHGGGGGGGGGGGGGGGGGGGGGGGGGGAA<9DBFFF@AFFFFF-.9.FFBBFED<BADFFFFFFBA0B:BFFFFFBFFEFA;F;C.FFFBFF1FFBB1
@M05620:45:000000000-G6HP7:1:1101:23507:8917 1:N:0:101
CATCCTGACCCTGAAGTACCCCATTGAGCATGGCATCGTCACCAACTGGGACGACATGGAGAAGATCTGGCACCACACCTTCTACAACGAGCTGCGCGTGGCCCCGGAGGAGCACCCAGTGCTGCTGACCGAGGCCCCCCTGAACCCCAAGGCCAACAGAGAGAAGATGACTCAGGTGAGGCTCGGCCGACGCCCGTGCTCCTCCCGTCCTTTCCCCAGTCATTTTCTGCCCGGCTTGATTTCTGACATTA
+
DCDDDFFFFFFFGGGGGGGGGGGHHHHHHHHHHHHHHGHHHGHHHGHHHHHHGGGGGHHHHHHHHHHHHHHHHGHHHGGHHHHHHHHHGGGGGHHGGGGGGGHHGGGGGGGGHHHHGGHHHHHHHHHHHHGGGGGGGGGGGGHHHHGGGGHGHHGGGGGGGGGGGGGGGGGGGGGGHGGGGGGGFFFFFFFFFFFF@FFFFFFFFFFFFFDFFFFFFFFFFFFFFFFHHFFFFFFFFFFFFFFFFFFFFF0
@M05620:45:000000000-G6HP7:1:1101:13594:8922 1:N:0:101
AAACCAAGCAGACACTCACCGCTCCCTCGCCACAGGCCAATAGTTTGTCCTCACTGAGTTGGCAACAAGTGGCTGCTGTGGCTGCCATTTTTCTGGTGATGGCCATCAGCTCCGACGAGGTCAGCTGGGGGGCTTTCTTTGTGTAAGCAACGAGAAACCTGAAAGAAGCATTTTTTAACTAAGTCCTGCTGAGTCATTCATGAGTTTTTAGCCGCCTTGCTTCTTCTCACAGACTCTCTACTCTCATGCCA
+
AAABAABFBFFFGGGGGGGGGGGGGGHHGGGGGGBGFGHGHHHHHHHHHHHBGHHHHHHHHGHHHHFHHHHHGHGFHFGHFHHGGHHHHHHHHHHHHHHHBGHGHHHHGHHHHGGGGGGGDHEGFGGHGGGGGGGGGGGGGGGGGGFFFFFFFFFDFFFFFFF/FFFFFFFFFFFFFFFFFFBBFFFFFFFFFBFFFFFFFFFFFFBBEEBFFDCFFFFFFFFFBFFFFFFFFFFFFFFFFFFFFBBFFF/
@M05620:45:000000000-G6HP7:1:1101:17239:8926 1:N:0:101
AGATTACTGCAACAGTTCCCCCTGGACCTGGAAAAGTTTCTTGCCTGGCTTACAGAAGCTGAAACAACTGCCAATGTCCTACAGGATGCTACCCGTAAGGAAAGGCTCCTAGAAGACTCCAAGGGAGTAAAAGAGCTGATGAAACAATGGCAAGTAAGTCAGGCATTTCCGCTTTAGCACTCTTGTGGATCCAATTGAACAATTCTCAGCATTTGTACTTGTAACTGACAAGCCAGGGACAAAACAAAGAT
+
BABBBFFFFFDFGGGGGGGGGGGGHHHHHFGHGHHHHHHHHHHHHHHHHHHHHHHHHHHHHHHHHHHHHHHHHHHHHHHHHHHHGHHHHHFHHHGGGGHHHHHHHHHHGHHHHHHHHHHHFHEFEGFFHEGHHGHHHHGHH?GHHHHHHHHHHGHHHHHHHHHHHHHHHHGGGGGHHHHHHHHHHHHGHHHHHFHHHFHHGHHHHHHHHHHHHHHHHHHHHHHHHHHHHHHHHGGGGGGGGFCFGGGGFGF
@M05620:45:000000000-G6HP7:1:1101:23511:8938 1:N:0:101
CATCCTGACCCTGAAGTACCCCATTGAGCATGGCATCGTCACCAACTGGGACGACATGGAGAAGATCTGGCACCACACCTTCTACAACGAGCTGCGCGTGGCCCCGGAGGAGCACCCAGTGCTGCTGACCGAGGCCCCCCTGAACCCCAAGGCCAACAGAGAGAAGATGACTCAGGTGAGGCTCGGCCGACGCCCGTGCTCCTCCCGTCCTTTCCCCAGTCATTTTCTGCCCGGCTTGATTTCTGACATTT
+
B@ABBFFFFFFFGGGFGGGGGGGHHHFHHHHCHGFHHGAEFFHHHGHHHGGHCGGCDHHFHHHHHHF5FGHGHGGHHGGHHHHEHHHHGGGGGHHGGG/EEGHHEFGGCGGFHEFGGF/FFHFFGGGBGGDFGGGGGGGGCGHGGFFG.:C;CGEEEGGG9F.:/BCBFCFFGFGGF/CFFEEGFFEDBCFFFFFF@DDEFFEFFFD;A.AFFFFFFFDBFFFFFFFFFFFE.BFFBB?/FF/;F/9/BF/
@M05620:45:000000000-G6HP7:1:1101:13584:8940 1:N:0:101
AAACCAAGCAGACACTCACCGCTCCCTCGCCACAGGCCAATAGTTTGTCCTCACTGAGTTGGCAACAAGTGGCTGCTGTGGCTGCCATTTTTCTGGTGATGGCCATCAGCTCCGACGAGGTCAGCTGGGGGGCTTTCTTTGTGTAAGCAACGAGAAACCTGAAAGAAGCATTTTTTAACTAAGTCCTGCTGAGTCATTCATGAGTTTTTAGCCGCCTTGCTTCTTCTCACAGACTCTCTACTCTCATGCCA
+
DDCDCCCFCFFFGGGGGGGGGGGGGGHHGGGGGHHHGGHHHHHHHHHHHHHHHHHHHHHHHHHHHHHHHHHHGHGGHHHHHHHGGHHHHHHHHHHHHHHHHHHHHHHHHHHHHGGGGGGGGHHHHHHHGGGGGGGGGGGGGGGGGGFFFFFFFFFFFFFFFFFFFFFFFFFFFFHFFFFHHFFFFFFFFFFFFFFFFFFFFFFFFFFFFFFFFFFFFFFFHHHFHHHFHFFFFFFFFFFFFFFFFFFFFFB
@M05620:45:000000000-G6HP7:1:1101:13605:8946 1:N:0:101
AAACCAAGCAGACACTCACCGCTCCCTCGCCACAGGCCAATAGTTTGTCCTCACTGAGTTGGCAACAAGTGGCTGCTGTGGCTGCCATTTTTCTGGTGATGGCCATCAGCTCCGACGAGGTCAGCTGGGGGGCTTTCTTTGTGTAAGCAACGAGAAACCTGAAAGAAGCATTTTTTAACTAAGTCCTGCTGAGTCATTCATGAGTTTTTAGCCGCCTTGCTTCTTCTCACAGACTCTCTACTCTCATGCCA
+
A@AAAAAF?FCFFGGFGFEGEEFFGGHHFGGGGGFHGGHGHGHFFHHHHHH5FHHHFHEGFBGHHHHEGFHHGHGGGGFFFFHEFHHHHHHGHHHHHHHHHHHHHHHFHGHHHGGGGFCG<FFFFHFGGGGGGGEGGGGGG0FFBFFFFFADEADDFFFEFFFFFF?B/BFF9FFFFEFFFFFFFFFFFFFFFFFFFFFEBFFFFFFFFEFFFBFFFFFFFFFFFFFFFFFFFFFFFFFFFFFFFFFFFFF
@M05620:45:000000000-G6HP7:1:1101:17434:8946 1:N:0:101
CATCCTGACCCTGAAGTACCCCATTGAGCATGGCATCGTCACCAACTGGGACGACATGGAGAAGATCTGGCACCACACCTTCTACAACGAGCTGCGCGTGGCCCCGGAGGAGCACCCAGTGCTGCTGACCGAGGCCCCCCTGAACCCCAAGGCCAACAGAGAGAAGATGACTCAGGTGAGGCTCGGCCGACGCCCGTGCTCCTCCCGTCCTTTCCCCAGTCATTTTCTGCCCGGCTTGATTTCTGACATTA
+
CCCCCFFFFFFFGGGGGGGGGGGHHHHHHHHHHHHHHGHHHGHHHGHHHHHHGGGGGHHGHGHHHHHHHHGHHGHHEGGHHHHHHHHHGGGGGHHGGGGGGGHHGGGGGGGGHHHHGGHHHHHHHHHHHHGGGGGGGGGGGGHHHHGGDGGGHHGGGGGGGGGGGGGGGGGGGGGGGGGGGGGGFFFFFFFFFFFF@DFFFFFFFFFFFFFFFFFFFFDBFFFFFFFFFFFFBAFFF-9BFFFFFFFFFF/
@M05620:45:000000000-G6HP7:1:1101:22719:8949 1:N:0:101
AAACCAAGCAGACACTCACCGCTCCCTCGCCACAGGCCAATAGTTTGTCCTCACTGAGTTGGCAACAAGTGGCTGCTGTGGCTGCCATTTTTCTGGTGATGGCCATCAGCTCCGACGAGGTCAGCTGGGGGGCTTTCTTTGTGTAAGCAACGAGAAACCTGAAAGAAGCATTTTTTAACTAAGTCCTGCTGAGTCATTCATGAGTTTTTAGCCGCCTTGCTTCTTCTCACAGACTCTCTACTCTCATGCCA
+
BBBBBBBFBFFFGGGGGGGGGGGGGGHHGGGGGHHHGGHHHGHHHHHHHHHHHHHHHHHHHHHHHHHHHHHHGHGGHHHHHHHGGHHHHHHHHHHHHHHHHHHHHHHHHHHHHGGGGGGGFHHHHHHHGGGGGGGGGGGGGGGGGGFFFFFFFFFFFFFFFFFFFFFFFFFFFFFFFFFFFFFFFFFFFFFFFFFFFFFFFFFFFFFFFFFFFFFFFFFFFFFFFFFFFFFFFFFFFFFFFFFFFFFFFFB
@M05620:45:000000000-G6HP7:1:1101:13567:8952 1:N:0:101
AAACCAAGCAGACACTCACCGCTCCCTCGCCACAGGCCAATAGTTTGTCCTCACTGAGTTGGCAACAAGTGGCTGCTGTGGCTGCCATTTTTCTGGTGATGGCCATCAGCTCCGACGAGGTCAGCTGGGGGGCTTTCTTTGTGTAAGCAACGAGAAACCTGAAAGAAGCATTTTTTAACTAAGTCCTGCTGAGTCATTCATGAGTTTTTAGCCGCCTTGCTTCTTCTCACAGACTCTCTACTCTCATGCCA
+
BABBBBBFBFFFGGGGGGGGEGGGGGHHGGGGGFHHGGFGGGHHHHHHHHHHHHHHFHHHHHHHHHHHHHHHGHGGHHHHFHHEFHGHHHHHHHHHHHHHHHHHHHHBGHHHHGGGGGFGGHHHGHHHGGGGGGGGGGGGGGFGGGFFFFFFFFFFFFFFFBFFFFFFFFFFFFFFAFFFFFFFFFFFFFFFFFFFFFFFFFFFFFFFFEFFFFFFFFFFFFFFFFFFFFFFFFFFFFFFFFFFFFFFFF/
@M05620:45:000000000-G6HP7:1:1101:17171:8963 1:N:0:101
TACCTGTACTGGGGAAGCATTTGAATATCCCCCCATGGTGATGGGGACGGAGAACTGCTCCATAAACACAGGCAACGTGCCTAACTTTCCCGGGAAGATGAAGTCAAAGAGCGACCACAGCTCTCGGAGGTTATTTTGCATCGGTGAGCCAGACAGAATGATCCGATGAGGGGTGCGAAACTATTTGAGGAAAGGAAGCACCTTTTTATTAAATTTACCTTTTAGCAATCGCCATTCCTACCCTAAAGATC
+
CCCCCFFFFFFFGGGGGGGGGGHHHHHHHHHGGGGHHHGHHHHHHGGGGGGGGHHHHHHHHHHHHHHHHHHHGHHHGHHHHHHHHHHHHHHGGGGGGHHHHHHHHHHHHHHHGGGGGHHHHHHHHGGGGGGHHHHHHHHHHHGGGGGHHHHHHGHHHHHHHHHHHGGGHHHGGCEGGEGGGGGGGGGGGGFGGGGGGGGGGFFFFFFFFFFFFFFFFFFFFFFFFFFFFFFFFFFFFFFFFFFFFFFFFFF
@M05620:45:000000000-G6HP7:1:1101:16834:8968 1:N:0:101
CATCCTGACCCTGAAGTACCCCATTGAGCATGGCATCGTCACCAACTGGGACGACATGGAGAAGATCTGGCACCACACCTTCTACAACGAGCTGCGCGTGGCCCCGGAGGAGCACCCAGTGCTGCTGACCGAGGCCCCCCTGAACCCCAAGGCCAACAGAGAGAAGATGACTCAGGTGAGGCTCGGCCGACGCCCGTGCTCCTCCCGTCCTTTCCCCAGTCATTTTCTGCCCGGCTTGATTTCTGACATTA
+
AAAAADD5FFFFFGGFGGGGGGGHHFDBFFFFGHHHHGHHDEHGEGHHGGHHGEEGGHGBEHHGHFHHHFHHHGEGHGGHGHHHHHHHGGEGDGFFGGEEEGHHGGG?DCD/FFGHGGA?FFHHGHHHHHF?FGGGDFCCCFHHHHGDGACEGGGGGEFFGGGGGFFFBFGFB9BF0/CAAEEAFFEDAFFFFFAF9ADAFFFFFE?;DFFFFFBBFB9;FB9B9FF99FFF.;>@;=ABB/F/9/:9FF/
@M05620:45:000000000-G6HP7:1:1101:22710:8971 1:N:0:101
AAACCAAGCAGACACTCACCGCTCCCTCGCCACAGGCCAATAGTTTGTCCTCACTGAGTTGGCAACAAGTGGCTGCTGTGGCTGCCATTTTTCTGGTGATGGCCATCAGCTCCGACGAGGTCAGCTGGGGGGCTTTCTTTGTGTAAGCAACGAGAAACCTGAAAGAAGCATTTTTTAACTAAGTCCTGCTGAGTCATTCATGAGTTTTTAGCCGCCTTGCTTCTTCTCACAGACTCTCTACTCTCATGCCA
+
CCCCCCCFBFFFGGGGGGGGGGGGGGHHGGGGGHHHGGHHHHHHHHHHHHHHHHHHHHHHHHHGHHHHHGHHGHGGHHHHHHHGGHHHHHHHHHHHHHHHHHHHHHHHHHHHHGGGGGGGGHHHHHHHGGGGGGGGGGGGGGGGGGFFFFFFFFFFFFFFFFFFFFFFFFFFFFFFFFFFFFFFFFFFFFFFFFFFFFFFFFFFFFFFFFFFFFFFFFFFFFFFFFFFFFFFFFFFFFFFFFFFFFFFFFB
@M05620:45:000000000-G6HP7:1:1101:17212:9000 1:N:0:101
AAACCAAGCAGACACTCACCGCTCCCTCGCCACAGGCCAATAGTTTGTCCTCACTGAGTTGGCAACAAGTGGCTGCTGTGGCTGCCATTTTTCTGGTGATGGCCATCAGCTCCGACGAGGTCAGCTGGGGGGCTTTCTTTGTGTAAGCAACGAGAAACCTGAAAGAAGCATTTTTTAACTAAGTCCTGCTGAGTCATTCATGAGTTTTTAGCCGCCTTGCTTCTTCTCACAGACTCTCTACTCTCATGCCA
+
AAABBBBFBFFFGGGGGGGGGGGGGGHHGGGGGHHHGGHHHHHHHHHHHHHHHHHHHHGHHHHHHHHHHHHHGHGGHHHHHHHGGHHHHHHHHHHHHHHHHHHHHHHHHHHHHGGGGGGGDHHGHHHHGGGGGGGGGGGGGGGGGGFFFFFFFFDFFFFFFFFFFFFFFFFFFFFFFFFFFFFFFFFFFFFFFFFFFFFFFFFFFFFFFFFFFFFFFFFFFFFFFFFFFFFFFFFFFFFFFFFFFFFBFFB
@M05620:45:000000000-G6HP7:1:1101:16880:9018 1:N:0:101
TACCTGTACTGGGGAAGCATTTGAATATCCCCCCATGGTGATGGGGACGGAGAACTGCTCCATAAACACAGGCAACGTGCCTAACTTTCCCGGGAAGATGAAGTCAAAGAGCGACCACAGCTCTCGGAGGTTATTTTGCATCGGTGAGCCAGACAGAATGATCCGATGAGGGGTGCGAAACTATTTGAGGAAAGGAAGCACCTTTTTATTAAATTTACCTTTTAGCAATCGCCATTCCTACCCTAAAGATC
+
ABBBBFFFFFFFGGGGFGGGGGHHHHHHHHFFGGGHHHHHHFFHHGFGGGGCGHHHFHHHHHHHHGHHHHHGGHHHGHHHHHHHHGHHHHHGGGEGEHHHGHFGGHHHHHHHGGGGCHHHHHHHHGGFDFEHHHHHHHHHHHGGGGGHHHHHHGHHHHHHHHHHHDGGHHGGGDDGACCGCGGGGGGGFFBFGFFGGGGFGFFFFFFFFFFBFFFFFFFFFFFFFFFBFFEFFFFFFFFFFFFFFFFFFFB
@M05620:45:000000000-G6HP7:1:1101:14616:9024 1:N:0:101
TACCTGTACTGGGGAAGCATTTGAATATCCCCCCATGGTGATGGGGACGGAGAACTGCTCCATAAACACAGGCAACGTGCCTAACTTTCCCGGGAAGATGAAGTCAAAGAGCGACCACAGCTCTCGGAGGTTATTTTGCATCGGTGAGCCAGACAGAATGATCCGATGAGGGGTGCGAAACTATTTGAGGAAAGGAAGCACCTTTTTATTAAATTTACCTTTTAGCAATCGCCATTCCTACCCTAAAGATC
+
CCCCCFFFFFFFGGGGGGGGGGHHHHHHHHHGGGGHHHGHHHHHHGGGGGGGGHHHGHHHHHHHHHHHHHHHGHHHGHHHHHHHHHHHHHHGGGGGGHHHHHHHHHHHHHHHGGGGGHHHHHHHHGGGGGGHHHHHHHHHHHGGGGGHHHHHHGHHHHHHHHHHHGGGHHHGGEEGGGGGGGGGGGGGGGGGGGGGGGGGGFFFFFFFFFFFFFFFFFFFFFFFFFFFFFFFFFFFFFFFFFFFFFFFFFF
@M05620:45:000000000-G6HP7:1:1101:20566:9032 1:N:0:101
AGATTACTGCAACAGTTCCCCCTGGACCTGGAAAAGTTTCTTGCCTGGCTTACAGAAGCTGAAACAACTGCCAATGTCCTACAGGATGCTACCCGTAAGGAAAGGCTCCTAGAAGACTCCAAGGGAGTAAAAGAGCTGATGAAACAATGGCAAGTAAGTCAGGCATTTCCGCTTTAGCACTCTTGTGGATCCAATTGAACAATTCTCAGCATTTGTACTTGTAACTGACAAGCCAGGGACAAAACAAAGAT
+
ABAABFFFFFFBGGGGGGGGGGGGGGHHHHHHHHHHGGHHGHHHHHHHGHHHHGFHHHHHHHHHHHHHHHHHHHHHHHHHHHGHHHHGHHHHHHGFCGHGGHHHHHHHGHHHHHHHHHHGFHHGG?EFHHHHHGHHHHHHHHHHHHHHHHHGHGHHFHHHHHHHHHHHHHGGGGGHFHGHHGHHHGHGHHHHGFHHHGFHHHHHHHHHHGHHHHHHHFHHHHHHHHHHGHHHHGGGGGGGEGGGGGGGGGG
@M05620:45:000000000-G6HP7:1:1101:16869:9033 1:N:0:101
TACCTGTACTGGGGAAGCATTTGAATATCCCCCCATGGTGATGGGGACGGAGAACTGCTCCATAAACACAGGCAACGTGCCTAACTTTCCCGGGAAGATGAAGTCAAAGAGCGACCACAGCTCTCGGAGGTTATTTTGCATCGGTGAGCCAGACAGAATGATCCGATGAGGGGTGCGAAACTATTTGAGGAAAGGAAGCACCTTTTTATTAAATTTACCTTTTAGCAATCGCCATTCCTACCCTAAAGATC
+
?ABBB4DFFFFFGGGGFGGGGGGHHHFHHGFGGGGHHGBEAGHFFGFGGG?EGHHHGHHHHHHHHHHHHHHHGHHHGHHHHHHFHHGHHGHGGGGGGHHHHGFHHHHHFHHHGGGGGHHHHHHHHGGGGGEHHHHHHHHHHHGGGGGHHHHHHGHHHHHHHHHHHGGGHHHGGCCGGDGGGGGGGGGGGGGBBFFGGGGGGFFFFFFFFFFFFFFFFFFFFFFFFFFFFFFFFFFFFFFFFFFFFFFFFFF
@M05620:45:000000000-G6HP7:1:1101:16892:9035 1:N:0:101
TACCTGTACTGGGGAAGCATTTGAATATCCCCCCATGGTGATGGGGACGGAGAACTGCTCCATAAACACAGGCAACGTGCCTAACTTTCCCGGGAAGATGAAGTCAAAGAGCGACCACAGCTCTCGGAGGTTATTTTGCATCGGTGAGCCAGACAGAATGATCCGATGAGGGGTGCGAAACTATTTGAGGAAAGGAAGCACCTTTTTATTAAATTTACCTTTTAGCAATCGCCATTCCTACCCTAAAGATC
+
BBBBBFFFFFFFGGGGGGGGGGHHHHHHHHHGGGGHHHBFGHHHHGGGGGGGGHHHHHHHHHHHHHHHHHHHGGHHGHHHHHHHHHHHHHHGGGGGGGHHFHHGGHHHHHHGGGGGGHHHHHHHHGGGGGGHEHHHHHGGHHGGGGGHHHHHHGHHHHHHHHHHHDGGHHHGGEGGGFGGGGGGGGGGEGFFFGFGGGGGFEFFFFFFFFFFFFFFFFBFFFFFFFFFFFFFFFFFFFFFF.AFFFFFFFF
@M05620:45:000000000-G6HP7:1:1101:7626:9036 1:N:0:101
TACCTGTACTGGGGAAGCATTTGAATATCCCCCCATGGTGATGGGGACGGAGAACTGCTCCATAAACACAGGCAACGTGCCTAACTTTCCCGGGAAGATGAAGTCAAAGAGCGACCACAGCTCTCGGAGGTTATTTTGCATCGGTGAGCCAGACAGAATGATCCGATGAGGGGTGCGAAACTATTTGAGGAAAGGAAGCACCTTTTTATTAAATTTACCTTTTAGCAATCGCCATTCCTACCCTAAAGATC
+
AB?AAFFBFFFFCAAEGGGFGGHGFHHHGHHGGGGHCHGFHHHHGGGGGGGGGHHHBFHFHHHHGHHGHHGHGHHHGHHHHHGHHHHHGHHGGGGCFEG34GHHHFGHHHHHGGGGGGHHGHHHHGGDGGGFHHHHGGHHGHGGGGGHHH0CHGFGHHGHFHHHGDFGHHFGGD@AAD?CDGGGGGGGEF0FFGFGGFA/BABFFFFFFFB//BFFFFFFFFFFFFFEFEEEDFEFFFFFFF.BBB/BFF;
@M05620:45:000000000-G6HP7:1:1101:20549:9041 1:N:0:101
AGATTACTGCAACAGTTCCCCCTGGACCTGGAAAAGTTTCTTGCCTGGCTTACAGAAGCTGAAACAACTGCCAATGTCCTACAGGATGCTACCCGTAAGGAAAGGCTCCTAGAAGACTCCAAGGGAGTAAAAGAGCTGATGAAACAATGGCAAGTAAGTCAGGCATTTCCGCTTTAGCACTCTTGTGGATCCAATTGAACAATTCTCAGCATTTGTACTTGTAACTGACAAGCCAGGGACAAAACAAAGAT
+
CCCCCFFFFFFFGGGGGGGGGGGGHHHHHHHHHHHHGHHHHHHHHHHHHHHHHHHHHHHHHHHHHHHHHHHHHHHHHHHHHHHHHHHHHHHHHHGGGGHHHHHHHHHHGHHHHHHHHHHHHHHGGFGGHHHHHGHHHHHHHHHHHHHHHHHHHGHHHHHHHHHHHHHHHHGGGGGHHHHHHHHHHHHGHHHHGHHHHGHHHHHHHHHHHHHHHHHHHHHHHHHHHHHHHHHHHGGGGGGGEFGGGGGGGGF
@M05620:45:000000000-G6HP7:1:1101:14614:9041 1:N:0:101
TACCTGTACTGGGGAAGCATTTGAATATCCCCCCATGGTGATGGGGACGGAGAACTGCTCCATAAACACAGGCAACGTGCCTAACTTTCCCGGGAAGATGAAGTCAAAGAGCGACCACAGCTCTCGGAGGTTATTTTGCATCGGTGAGCCAGACAGAATGATCCGATGAGGGGTGCGAAACTATTTGAGGAAAGGAAGCACCTTTTTATTAAATTTACCTTTTAGCAATCGCCATTCCTACCCTAAAGATC
+
3AABBFFFFFFFGGGEGGGGGGHHHHHHHHHGGGGHHHGGGHHFHGGGGGGGGHHHHHHHHHHHHHHHHHGHGHHHGHHHHHHHHHHHHGHGGGEGGGGHHHHHHHHHHHHFGGGGGHGHGHHHHGGFFGEHGHHHHHHBGHGGGGGHHHHHHGHHGFHHHHHHHGGFHHHGGCCGGDFGGGGGGGFGGGGFFG?GGGAFGFFFFFFFFFFFFFFFFFFFFFFFFFFFFFFFFFFFFFFFFFFFFFFFFFF
@M05620:45:000000000-G6HP7:1:1101:7630:9056 1:N:0:101
TACCTGTACTGGGGAAGCATTTGAATATCCCCCCATGGTGATGGGGACGGAGAACTGCTCCATAAACACAGGCAACGTGCCTAACTTTCCCGGGAAGATGAAGTCAAAGAGCGACCACAGCTCTCGGAGGTTATTTTGCATCGGTGAGCCAGACAGAATGATCCGATGAGGGGTGCGAAACTATTTGAGGAAAGGAAGCACCTTTTTATTAAATTTACCTTTTAGCAATCGCCATTCCTACCCTAAAGATC
+
CCCCCFFFFFFFGGGGGGGGGGHHHHHHHHHGGGGHHHHHHHHHHGGGGGGGGHHHHHHHHHHHHHHHHHHHGHHHGHHHHHHHHHHHHHHGGGGGGHHGHHHHHHHHHHHHGGGGGHHHHHHHGDFACF?GGGHHHGF1FFAGDDCFGHBCGGHHFHFD<<DG.AEGG0CEG.ADD.CGFGGFGGBC.F0CF?FFGFGGGFFFFFFEFFBFBFFFFFFFFFFF/99BB:.:A.AB;BFBBFFFFFFFBB:
@M05620:45:000000000-G6HP7:1:1101:16448:9063 1:N:0:101
CATCCTGACCCTGAAGTACCCCATTGAGCATGGCATCGTCACCAACTGGGACGACATGGAGAAGATCTGGCACCACACCTTCTACAACGAGCTGCGCGTGGCCCCGGAGGAGCACCCAGTGCTGCTGACCGAGGCCCCCCTGAACCCCAAGGCCAACAGAGAGAAGATGACTCAGGTGAGGCTCGGCCGACGCCCGTGCTCCTCCCGTCCTTTCCCCAGTCATTTTCTGCCCGGCTTGATTTCTGACATTA
+
CCCCCFFFFFFFGGGGGGGGGGGHHHHHHHHHHHHHHGHHHGHHHGHHHHHHGGGGGHHHHHHHHHHHHHHHHGHHHGGHHHHHHHHHGGGGGHHGGGGGGGHHGGGGGGGGHHHHGGHHHHHHHHHHHHGGGGGGGGGGGGHHHHGGGGHGHHGGGGGGGGGGGGGGGGGGGGGGGGGGGGGGFFFFFFFFFFFF@DDEFFFFFFFEFFFFFFFFFFFFFFFFFFFFFFFFFFFFFFAFFFFFFFFBFF0
@M05620:45:000000000-G6HP7:1:1101:28093:9069 1:N:0:101
CATCCTGACCCTGAAGTACCCCATTGAGCATGGCATCGTCACCAACTGGGACGACATGGAGAAGATCTGGCACCACACCTTCTACAACGAGCTGCGCGTGGCCCCGGAGGAGCACCCAGTGCTGCTGACCGAGGCCCCCCTGAACCCCAAGGCCAACAGAGAGAAGATGACTCAGGTGAGGCTCGGCCGACGCCCGTGCTCCTCCCGTCCTTTCCCCAGTCATTTTCTGCCCGGCTTGATTTCTGACATTA
+
AAAAABFFFFFFGFGGGGGGGGFHHCFHHHHGFHHHGGHHHGHHHGHHHHGHFGGGEGGBFHHFGDGBGHHHHGHHGGGHHHFHHHHHEFEGGFHGGGGGGGHHGGGG@GDFEHHGGFEFGFHHHHHHFHCGGFGGAFGGGGHHHEDGGGEEEHGGGGGGBFD.FGEGGGGGGFGFFBFEFGGGFFEFCCF=-BAD-:A./9BBF99.:;.BFFB/B.9FFBB:BFFF/BBE.--;->?/FBFF/B9BFB/
@M05620:45:000000000-G6HP7:1:1101:7643:9071 1:N:0:101
TACCTGTACTGTGGAAGCATTTGAATATCCCCCCATGGTGATGGGGACGGAGAACTGCTCCATAAACACAGGCAACGTGCCTAACTTTCCCGGGAAGATGAAGTCAAAGAGCGACCACAGCTCTCGGAGGTTATTTTGCCTCGGTGAGCCAGACAGAATGATCCGATGAGGGGTGCGAAACTATTTGAGTAACGGAAGCACCTTTTTATTAAATTTACCTTTTATCAATCGCCATTCCTACCCTAAAGATC
+
1A?A1DDDFD33BAFGBAADGGDBG3FBGDAC0E0GGGBBGE2B////EEFGCEHH1B1DGHH2GBGBFEFAF/FH/B/ECGGHHH2B1FDECE//?0BF1112BB2BG00B/>EC/<<FC<1FG/F?</<?D1DGF1F1?1CAC?C01<0<<FGFBG000=GGFCAC;0:.-.AC-.9A?FBB000BC00;0.-.;9A/FEF///9;/;9/999FFFBF//;;/9///9-:;-ABBBFBB-9:9B/9BB;
@M05620:45:000000000-G6HP7:1:1101:7855:9077 1:N:0:101
CATCCTGACCCTGAAGTACCCCATTGAGCATGGCATCGTCACCAACTGGGACGACATGGAGAAGATCTGGCACCACACCTTCTACAACGAGCTGCGCGTGGCCCCGGAGGAGCACCCAGTGCTGCTGACCGAGGCCCCCCTGAACCCCAAGGCCAACAGAGAGAAGATGACTCAGGTGAGGCTCGGCCGACGCCCGTGCTCCTCCCGTCCTTTCCCCAGTCATTTTCTGCCCGGCTTGATTTCTGACATTA
+
CCDCCFFFFFFFGGGGGGGGGGGHHHHHHHHHHHHHHGHHHGHHHGHHHHHHGGGGGHHHHHHHHHHHHHHHHGHHHGGHHHHHHHHHGGGGGHHGGGGGGGHHGGGGGGGGHHHHGGHHHHHHHHHHHHGGGGGGGGGGGGHHHHGGGGHGHHGGGGGGGGGGGGGGGGGGGGGGGGGGGGGGFFFFFFFFFFFCDDFFFFFFFFFEFFFFFFFFFFFBF0FFFFFFFFFFFFF-DAAFFFFFFBFFFF0
@M05620:45:000000000-G6HP7:1:1101:15211:9082 1:N:0:101
CCTCCCCAGATCGGAAGAGCACACGTCTGAACTCCAGTCACCGGCTATGATCTCGTATGCCGTCTTCTGCTTGAAAAAAAAAAAAAAAATACTAAGAATAAAAAACGCGCCAAGAAAAAAAGGAATAGAAATATGATAAGAGATAACCTACTGTAATTCAAAAAAGGACACTTCGCAAGATGGAAACTGATGACGACGAACCAGAACACTCGTAAACTGTGGTAGAAGTGGACAGCGATAGTCGGGGAGAG
+
DDDDDDDFBBFFGGGGGGGGGGFHGBGHGGGHHHHHHHHHHHGGGGGHHHGFHHHGGHHHHGEGHGHHHHHHHGGHHHGGGEE>/////02222?222222222///<---.-..///.<-:.//000;000000;000000/000;000/00;00;:00000.-.././.000....-/000/00/:;00:::;.------...////0/.....00000//00000000:00..--...:0.-----..
@M05620:45:000000000-G6HP7:1:1101:11711:9085 1:N:0:101
TACCTGTACTGGGGAAGAGTGTAGCAATCGCCATTCCTACCCTAAAGATCGGAAGAGCACACGTCTGAACTCCAGTCACCGGCTATGATCTCGTATGCCGTCTTCTGCTTGAAAAAAAAAAAAAATAAAACTGATATCTCAATTCTCCAGGTCGTATACACGGATAGTATCCATCCCCAAGGCCCCACCCGCCTGCTTTGCCCCTCTTTATTCTATCCGCCAATATATCCCCTCTTTCTTATTCCACTTTT
+
CBCCCFFFFFFFGGGGGGGGGGHHHHHHHGGGGGHHHHHHHHHHHHHGHHHCGGGGHHHHHHGHHHGHHHHHHHHHHHHHGGGGGHHEHEHHHGGHHHHGEGHGHHGGHHHHHHHGGGGGG/>//011111111>1<11111<1000000/00-<./0000.--..0000;00009.9/......;....--;9..0000000;..:0900:00000/...-9000900:0./:/00;0;00000000000
@M05620:45:000000000-G6HP7:1:1101:26987:9089 1:N:0:101
TACCTGTACTGGGGAAGAGTGTAGCAATCGCCATTCCTACCCTAAAGATCGGAAGAGCACACGTCTGAACTCCAGTCACCGGCTATGATCTCGTATGCCGTCTTCTGCTTGAAAAAAAAACAAATTTAACAAATGTTCCTGCTACGAACCTATCAATAACATTAATTTTTCCCACCCCAGTGTAAAGCAAATCCATGATGCACAGCTTCACTCTTTAATAAAGTATCTCCCCGCATCGTTTAGAAGAAGGT
+
BCBCCFFFFFFFGGGGGGGGGGHHHHHHHGGGGGHHHHHHHHHHHHHEHHHGGGGHHHHHHHGHHHGGHHHHHHHHHHHHGGGGGHHHHHHHHFGHHHHGGGHGHHHHHHH0FHHHGFGC///02222222@022>>111111??////<0F1111111111>DD==000/<0<C.<:..00000<000/00000000;00000/.900000000;0;;00;00000000/.-9-.-.....B:000;/.;
@M05620:45:000000000-G6HP7:1:1101:14442:9107 1:N:0:101
AAACCAAGCAGACACTCACCGCTCCCTCGCCACAGGCCAATAGTTTGTCCTCACTGAGTTGGCAACAAGTGGCTGCTGTGGCTGCCATTTTTCTGGTGATGGCCATCAGCTCCGACGAGGTCAGCTGGGGGGCTTTCTTTGTGTAAGCAACGAGAAACCTGAAAGAAGCATTTTTTAACTAAGTCCTGCTGAGTCATTCATGAGTTTTTAGCCGCCTTGCTTCTTCTCACAGACTCTCTACTCTCATGCCA
+
CBCCCCCFCFFFGGGGGGGGGGGGGGHHGGGGGHHHGGHHHHHHHHHHHHHHHHHHHHHHHHHHHHHHHGHHGHGGHHHHHHHGGHHHHHHHHHHHHHHHHHHHHHHHHHHHHGGGGGGGGHHHHHHHGGGGGGGGGGGGGGGGGGFFFFFFFFFFFFFFFFFFFFFFFFFFFFFFFFFFFFFFFFFFFFFFFFFFFFFFFFFFFFFFFFFFFFFFFFFFFFFFFFFFFFFFFFFFFFFFFFFFFFFFFF0
@M05620:45:000000000-G6HP7:1:1101:18612:9116 1:N:0:101
CATCCTGACCCTGAAGTACCCCATTGAGCATGGCATCGTCACCAACTGGGACGACATGGAGAAGATCTGGCACCACACCTTCTACAACGAGCTGCGCGTGGCCCCGGAGGAGCACCCAGTGCTGCTGACCGAGGCCCCCCTGAACCCCAAGGCCAACAGAGAGAAGATGACTCAGGTGAGGCTCGGCCGACGCCCGTGCTCCTCCCGTCCTTTCCCCAGTCATTTTCTGCCCGGCTTGATTTCTGACATTA
+
CCCCDFFFFFFFGGGGGGGGGGGHHHHHHHHHHHHHHGHHHGHHHGHHHHHHGGGGGHHHHHHHHHHHHHHHHGHHHGGHHHHHHHHHGGGGGHHGGGGGGGHHGGGGGGGGHHHHGGHHHHHHHHHHHHGGGGGGGGGGGGGHHHGGGGHGHHGGGGGGGGGGGGGGGGGGGGGGHGGGGGGGFFFFFFFFFFFF@DDFFFFFFFFEFFFFFFFFFFFFFFHHFFFFFFFFFFFFFFFFFFFFFEFFFF0
@M05620:45:000000000-G6HP7:1:1101:17297:9131 1:N:0:101
CATCCTGACCCTGAAGTACCCCATTGAGCATGGCATCGTCACCAACTGGGACGACATGGAGAAGATCTGGCACCACACCTTCTACAACGAGCTGCGCGTGGCCCCGGAGGAGCACCCAGTGCTGCTGACCGAGGCCCCCCTGAACCCCAAGGCCAACAGAGAGAAGATGACTCAGGTGAGGCTCGGCCGACGCCCGTGCTCCTCCCGTCCTTTCCCCAGTCATTTTCTGCCCGGCTTGATTTCTGACATTA
+
CCCCCFFFFFFFGGGGGGGGGGGHHHHHGHHHHHHHHGHHHGHHHGHHHHHHGGGGGHHHHHHHHHHHHHHHHGHHHGGHHHHHHHHHGGGGGHHGGGGGGGHHGGGGGGGGHHHHGGHHHHHHHHHHHHGGGGGGGGGGGGHHHHGGGGHGHHGGGGGGGGGGGGGGGGGGGGGGGGGGGGGGFFFFFFFFFFFFBFFFFFFFFFFFFFFFFFFFFFFFFFFFFFFFFFFFFFFFFFFFFFFFFBFFFF0
@M05620:45:000000000-G6HP7:1:1101:19031:9176 1:N:0:101
CATCCTGACCCTGAAGTACCCCATTGAGCATGGCATCGTCACCAACTGGGACGACATGGAGAAGATCTGGCACCACACCTTCTACAACGAGCTGCGCGTGGCCCCGGAGGAGCACCCAGTGCTGCTGACCGAGGCCCCCCTGAACCCCAAGGCCAACAGAGAGAAGATGACTCAGGTGAGGCTCGGCCGACGCCCGTGCTCCTCCCGTCCTTTCCCCAGTCATTTTCTGCCCGGCTTGATTTCTGACATTA
+
DCDDDFFFFFFFGGGGGGGGGGGHHHHHHHHHHHHHHGHHHGHHHGHHHHHHGGGGGHHHHHHHHHHHHHHHHGHHHGGHHHHHHHHHGGGGGHHGGGGGGGHHGGGGGGGGHHHHGGHHHHHHHHHHHHGGGGGGGGGGGGHHHHGGGGHGHHGGGGGGGGGGGGGGGGGGGGGGHGGGGGGGFFFFFFFFFFFF@FFFFFFFFFFFFFFFFFFFFFFFFFFFHHFFFFFFFFFFFFFFFFFFFFFFFF0
@M05620:45:000000000-G6HP7:1:1101:19052:9183 1:N:0:101
CATCCTGACCCTGAAGTACCCCATTGAGCATGGCATCGTCACCAACTGGGACGACATGGAGAAGATCTGGCACCACACCTTCTACAACGAGCTGCGCGTGGCCCCGGAGGAGCACCCAGTGCTGCTGACCGAGGCCCCCCTGAACCCCAAGGCCAACAGAGAGAAGATGACTCAGGTGAGGCTCGGCCGACGCCCGTGCTCCTCCCGTCCTTTCCCCAGTCATTTTCTGCCCGGCTTGATTTCTGACATTA
+
BBBBBFFFFFFFFFGGGGGGGGGHHHHHHHHHHHHHHGHHHGHHHGHHGGHHGGGGGHHHHHHHHHHHHHHHHGHHHGGHHHHHHHHHGGGGGHHGGGEGGGHHGGGGGGGGHEFHGGGFHHHHGHHHHHGGGGGGGGGGGGGGHHGGGGHGGHGGGGGGGGGGGGG;FEFGGGGGGGGGGGGGFFFFFFFFFFFCBDFEFFFFFFFFFFBFFFFFFFFBFFFFFFFFFFFFFFFFFFFFFFFFFFFFFF/
@M05620:45:000000000-G6HP7:1:1101:11262:9196 1:N:0:101
TACCTGTACTGGGGAAGCATTTGAATATCCCCCCATGGTGATGGGGACGGAGAACTGCTCCATAAACACAGGCAACGTGCCTAACTTTCCCGGGAAGATGAAGTCAAAGAGCGACCACAGCTCTCGGAGGTTATTTTGCATCGGTGAGCCAGACAGAATGATCCGATGAGGGGTGCGAAACTATTTGAGGAAAGGAAGCACCTTTTTATTAAATTTACCTTTTAGCAATCGCCATTCCTACCCTAAAGATC
+
CCCCCFFFFFFFGGGGGGGGGGHHHHHHHHHGGGGHHHFHHHHHHGGGGGGGGHHHHHHHHHHHHHHHHHHHGGHHGHHHHHHHHHHHHHHGGGGGGHHHHHHHHHHHHHHHGGGGGHHHHHHHHGGGGGEHHHHHHHHHHHGGGGGHHHHHHGHHHHHHHHHHHGGGHHHGG;EGGGFGGGGGGGGFGGFFGGGGGGGFFFFFFFFFFFFFFFFFFFFFFFFFFFFBFFFFFFFFFFFFFFFFFFFFFFF
@M05620:45:000000000-G6HP7:1:1101:5741:9213 1:N:0:101
AAACCAAGCAGACACTCACCGCTCCCTCGCCACAGGCCAATAGTTTGTCCTCACTGAGTTGGCAACAAGTGGCTGCTGTGGCTGCCATTTTTCTGGTGATGGCCATCAGCTCCGACGAGGTCAGCTGGGGGGCTTTCTTTGTGTAAGCAACGAGAAACCTGAAAGAAGCATTTTTTAACTAAGTCCTGCTGAGTCATTCATGAGTTTTTAGCCGCCTTGCTTCTTCTCACAGACTCTCTACTCTCATGCCA
+
BBABBCCFCFFFGGGGGGGGGGGGGGHHGGGGGHHHGGHHHHHHHHHHHHHHHHHHHHHHHHHHHHHHHHHHGHGGHHHHHHHGGHHHHHHHHHHHHHHHHHHHHHHHHHHHHGGGGEGGGHHHHHHHGGGGGGGGGGGGGGGGGGFFFFFFFFFFFFFFFFFFFFFFFFFFFFFFFFFFFFFFFFFFFFFFFFFFFFFFFFFFFFFFFFFFFFFFFFFFFFFFFFFFFFFFFFFFFFFFFFFFFFFFFF/
@M05620:45:000000000-G6HP7:1:1101:5726:9228 1:N:0:101
AAACCAAGCAGACACTCACCGCTCCCTCGCCACAGGCCAATAGTTTGTCCTCACTGAGTTGGCAACAAGTGGCTGCTGTGGCTGCCATTTTTCTGGTGATGGCCATCAGCTCCGACGAGGTCAGCTGGGGGGCTTTCTTTGTGTAAGCAACGAGAAACCTGAAAGAAGCATTTTTTAACTAAGTCCTGCTGAGTCATTCATGAGTTTTTAGCCGCCTTGCTTCTTCTCACAGACTCTCTACTCTCATGCCA
+
BA?ABBBFBFFFGGGGGGGGGGGGGGHHGGGGGGHHGGHHHHHHHHHHHHHHHHHHHHHHHHHHHHHHHHHHGHGGHHHHHHHGGHHHHHHHHHHEGHHHHHHHHHHHHHHHHGGGGGDGFHHHHHHHGGGGGGGGGGGGGGGGGGFFFFFFFFDFFFFFFF9FFFFFFFFFFFFFAFFFFFFFFFFFFFFEFFFFFFFFFFFFFFFFFFFFFFFFFFFFFFFFFFFFFFFFFFFFFFFFFFFFFFFFFF/
@M05620:45:000000000-G6HP7:1:1101:5745:9233 1:N:0:101
AAACCAAGCAGACACTCACCGCTCCCTCGCCACAGGCCAATAGTTTGTCCTCACTGAGTTGGCAACAAGTGGCTGCTGTGGCTGCCATTTTTCTGGTGATGGCCATCAGCTCCGACGAGGTCAGCTGGGGGGCTTTCTTTGTGTAAGCAACGAGAAACCTGAAAGAAGCATTTTTTAACTAAGTCCTGCTGAGTCATTCATGAGTTTTTAGCCGCCTTGCTTCTTCTCACAGACTCTCTACTCTCATGCCA
+
CCCCCBBFCFFFGGGGGGGGGGGGGGHHGGGGGHHHGGHHHHHHHHHHHHHHHHHHHHHHHHHHHHHHHHHHGHGGHHHHHHHGGHHHHHHHHHHHHHHHHHHHHHHHHHHHHGGGGGGGGHHHHHHHGGGGGGGGGGGGGGGGGGFFFFFFFFFFFFFFFFFFFFFFFFFFFFFFFFFFFFFFFFFFFFFFFFFFFFFFFFFFFFFFFFFFFFFFFFFFFFFFFFFFFFFFFFFFFFFFFFFFFFFBFFF
@M05620:45:000000000-G6HP7:1:1101:21624:9307 1:N:0:101
CATCCTGACCCTGAAGTACCCCATTGAGCATGGCATCGTCACCAACTGGGACGACATGGAGAAGATCTGGCACCACACCTTCTACAACGAGCTGCGCGTGGCCCCGGAGGAGCACCCAGTGCTGCTGACCGAGGCCCCCCTGAACCCCAAGGCCAACAGAGAGAAGATGACTCAGGTGAGGCTCGGCCGACGCCCGTGCTCCTCCCGTCCTTTCCCCAGTCATTTTCTGCCCGGCTTGATTTCTGACATTA
+
CCDCCFFFFFFFGGGGGGGGGGGHHHHHHHHHHHHHHGHHHGHHHGHHHHHHGGGGGHHHHHHHHHHHHHHHHGHHHGGHHHHHHHHHGGGGGHHGGGGGGGHHGGGGGGGGHHHHGGHHHHHHHHHHHHGGGGGGGGGGGGHHHHGGGGHGHHGGGGGGGGGGGGFGGGGGGGGGGGGGGGGGFFFFFFFFFFFFFFFFFFBFFFFEFFFFFFFFFFDFFFFFFFFFFFFFDBFFFAFFFFFFBBFFFF0
@M05620:45:000000000-G6HP7:1:1101:24215:9312 1:N:0:101
AGATTACTGCAACAGTTCCCCCTGGACCTGGAAAAGTTTCTTGCCTGGCTTACAGAAGCTGAAACAACTGCCAATGTCCTACAGGATGCTACCCGTAAGGAAAGGCTCCTAGAAGACTCCAAGGGAGTAAAAGAGCTGATGAAACAATGGCAAGTAAGTCAGGCAATTCCGCTTTAGCACTCTTGTGGATCCAATTGAACAATTCTCAGCATTTGTACTTGTAACTGACAAGCCAGGGACAAAACAAAGAT
+
BBBCCFFFFFFFGGGGGGGGGGGGHHHHHHHHHHHHGHHHHHHHHHHHHHHHHHHHHHHHHHHHHHHHHHHHHHHHHHHHHHHHHGHHHHHHHHGGGGHHHHHHHHHHGHHHHHHHHHHHHHHGGHGGHHHHHGHHHHHHHHHHHHHHHHHHHGHHHHHHHHHHHGHHHHHGGGGHHHGHHHHHHHHGHHHHHHHHHHBFHHHHHHHHHHHHHGHHHGHHHHHHHHHHGHHHGGGGGGGGGGGGGGGGGGF
@M05620:45:000000000-G6HP7:1:1101:27892:9314 1:N:0:101
TACCTGTACTGGGGAAGCATTTGAATATCCCCCCATGGTGATGGGGACGGAGAACTGCTCCATAAACACAGGCAACGTGCCTAACTTTCCCGGGAAGATGAAGTCAAAGAGCGACCACAGCTCTCGGAGGTTATTTTGCATCGGTGAGCCAGACAGAATGATCCGATGAGGGGTGCGAAACTATTTGAGGAAAGGAAGCACCTTTTTATTAAATTTACCTTTTAGCAATCGCCATTCCTACCCTAAAGATC
+
AAAAAFFFFFFFG?FEEGGGGGFHHHGHHHHGGGGHHHFHHHHHHGGGGGGGGHHHHHHHHHG5FHHHHGGHGHHHGHHHHHHHHHHHHHHGGGGGGEGH43GHHHHBHHHHGGGGGHGHHHHHHGGGGGDFGHHHHHHHHHGFG.AFHHFH.ECGFFHHDGGGHGGGGHBEGCCDF.@-?G0FGFF09BBFFFFCBFGGGFFFFFFFFFFFFFFF/BFFFFFFFFF;BFEEFFEFB:FFFFFFF.9BFF9
@M05620:45:000000000-G6HP7:1:1101:27877:9327 1:N:0:101
TACCTGTACTGGGGAAGCATTTGAATATCCCCCCATGGTGATGGGGACGGAGAACTGCTCCATAAACACAGGCAACGTGCCTAACTTTCCCGGGAAGATGAAGTCAAAGAGCGACCACAGCTCTCGGAGGTTATTTTGCATCGGTGAGCCAGACAGAATGATCCGATGAGGGGTGCGAAACTATTTGAGGAAAGGAAGCACCTTTTTATTAAATTTACCTTTTAGCAATCGCCATTCCTACCCTAAAGATC
+
BBBCCFFFFFFFGGGGGGGGGGHHHHHHHHHGGGGHHHHHHHHHHGGGGGGGGGHHHHHHHGHHHHHHHHHHGHHHGHHHHHHHHHHHHHHGGGGGGHHHHHHHHHHHHHHHGGGGGHGHHHHHHGGGGGEHHHHHHHHGHHGGGGGHHHHHHGHHHHHHHHHHHGGGHHHGGADGGDAGGGGGGGGGGGFFGGGGFGGFGFFFFFFFFFFFFFFFFFFFFFFFFFFFFFFFFFFFFFFFFFFFFFFFFFF
@M05620:45:000000000-G6HP7:1:1101:27907:9327 1:N:0:101
TACCTGTACTGGGGAAGCATTTGAATATCCCCCCATGGTGATGGGGACGGAGAACTGCTCCATAAACACAGGCAACGTGCCTAACTTTCCCGGGAAGATGAAGTCAAAGAGCGACCACAGCTCTCGGAGGTTATTTTGCATCGGTGAGCCAGACAGAATGATCCGATGAGGGGTGCGAAACTATTTGAGGAAAGGAAGCACCTTTTTATTAAATTTACCTTTTAGCAATCGCCATTCCTACCCTAAAGATC
+
AAABAFFFFFFFGGEFGGGGGGHGHHHHHHHGGGGGGHFGFFGHHGGGGGCFGHHHGGHHHGGFHHHGHHHHGHHHGHHAHHFHHFHHHHHGGGEGGGHGGGHHHHHHHHFFG?DGGHHHGHHHHGGACDDHHHHGHGGFHGGGGGGHGFHG<CG<<CDDGHHHHEGGGHHDG;@E?9;BGGGGGGGFEFBFFGGFFGEBFEBBFFFFFFFFFFFFFFFFFFFFF/FBF;AFD.ABBFFFFFFFFFFFFF;
@M05620:45:000000000-G6HP7:1:1101:27889:9341 1:N:0:101
TACCTGTACTGGGGAAGCATTTGAATATCCCCCCATGGTGATGGGGACGGAGAACTGCTCCATAAACACAGGCAACGTGCCTAACTTTCCCGGGAAGATGAAGTCAAAGAGCGACCACAGCTCTCGGAGGTTATTTTGCATCGGTGAGCCAGACAGAATGATCCGATGAGGGGTGCGAAACTATTTGAGGAAAGGAAGCACCTTTTTATTAAATTTACCTTTTAGCAATCGCCATTCCTACCCTAAAGATC
+
CCCCDFFFFFFFGGGGGGGGGGHHHHHHHHHGGGGHHHGHHHHHHGGGGGGGGHHHHHHHHHHHHHHHHHHHGHHHGHHHHHHHHHHHHHHGGGGGGHHHHHHHHHHHHHHHGGGGGHHHHHHHHGGGGGEHHHHHHHHGHHGGGGGHHHHHHGHHHHHHHHHHHGGGHHHGGEGGGEDDGGGGGHGGGGFFGGGFGGGGGFFFFFFFFFFFFFFFFFFFFFFFFFFFFFFFFFFFFFFHFFFFFFFFFFF
@M05620:45:000000000-G6HP7:1:1101:16828:9345 1:N:0:101
TACCTGTACTGGGGAAGCATTTGAATATCCCCCCATGGTGATGGGGACGGAGAACTGCTCCATAAACACAGGCAACGTGCCTAACTTTCCCGGGAAGATGAAGTCAAAGAGCGACCACAGCTCTCGGAGGTTATTTTGCATCGGTGAGCCAGACAGAATGATCCGATGAGGGGTGCGAAACTATTTGAGGAAAGGAAGCACCTTTTTATTAAATTTACCTTTTAGCAATCGCCATTCCTACCCTAAAGATC
+
CCCCDFFFFFFFGGGGGGGGGGHHHHHHHHHGGGGHHHHHHHHHHGGGGGGGGHHHHHHHHHHHHHHHHHHHGHHHGHHHHHHHHHHHHHHGGGGGGHHHHHHHHHHHHHHHGGGGGHHHHHHHHGGGGGGHHHHHHHHHHHGGGGGHHHHHHGHHHHHHHHHHHGGGHHHGGCEGGGGGGGGHHHHGGGGGGGGGGGGGGFFFFFFFFFFFFFFHFFFFFFFFFFFFFFFFFFFFFFFHFFFFFFFFFFF
@M05620:45:000000000-G6HP7:1:1101:27874:9354 1:N:0:101
TACCTGTACTGGGGAAGCATTTGAATATCCCCCCATGGTGATGGGGACGGAGAACTGCTCCATAAACACAGGCAACGTGCCTAACTTTCCCGGGAAGATGAAGTCAAAGAGCGACCACAGCTCTCGGAGGTTATTTTGCATCGGTGAGCCAGACAGAATGATCCGATGAGGGGTGCGAAACTATTTGAGGAAAGGAAGCACCTTTTTATTAAATTTACCTTTTAGCAATCGCCATTCCTACCCTAAAGATC
+
>>>ABFFFFFFFGGCEEGGGGGHDGGHFHHHGGGGHHHHHHHGFHGGGE?GGGHHHHHHHHHHHHGHHHHHHGHHHEHHHHHHHHGFGHHHGGGGGGHHHHHHHGHHHHHGHGGGGGHHGGHHHHGGGGCEGHHHHHFHHHHF.AEGHHHHFHGHHHHHHHHHHHGGGHGHGG=DEBABBGFGGGGGGGGGGGGGGFCFBFFFFFFFFFFEBFBFFFFFFFFFFFFFBBFEEFFFFFFFFFFFFFFF/9/B
@M05620:45:000000000-G6HP7:1:1101:7535:9357 1:N:0:101
TACCTGTACTGGGGAAGCATTGAATATCCCCCCATGGTGATGGGGACGGAGAACTGCTCCATAAACACAGGCAACGTGCCTAACTTTTCCGGGAAGATGAAGTCAAAGAGCGACCACAGCTCTCGGAGGTTATTTTGCATCGGTGAGCCAGACAGAATGATTCGATGAGGGGGGCGAAACTATTTGAGGAAAGGAAGCACCTTTTTATTAAATTTACCTTTTAGCAATCGCCATTCCTACCCTAAAGATCG
+
AAAAAFFFFFFFCEGGGGGGGA1G3333DGGGGC0FF1A12DFHGE?/F/AAGE11B11BAA2FGHFHC0GFGG/////B11BC@GH1FG?EG/E?0B11F1BB>FH100F<@CGCFC0/1111////A/?11FGH1D?F?<E.<.0<FFCA./CBG0GB00=.=0<0CFCC-@-;-;@-/B9FFB/9F9;F-F-FF9FFF/BFFF?BFBF//;F/9BBFFF///BF/9A-B--F/F//9FFB--B/B//-
@M05620:45:000000000-G6HP7:1:1101:28363:9366 1:N:0:101
CATCCTGACCCTGAAGTACCCCATTGAGCATGGCATCGTCACCAACTGGGACGACATGGAGAAGATCTGGCACCACACCTTCTACAACGAGCTGCGCGTGGCCCCGGAGGAGCACCCAGTGCTGCTGACCGAGGCCCCCCTGAACCCCAAGGCCAACAGAGAGAAGATGACTCAGGTGAGGCTCGGCCGACGCCCGTGCTCCTCCCGTCCTTTCCCCAGTCATTTTCTGCCCGGCTTGATTTCTGACATTA
+
DCDDDFFFFFFFGGGGGGGGGGGHHHHHHHHHHHHHHGHHHGHHHGHHHHHHGGGGGHHHHHHHHHHHHHHHHGHHHGGHHHHHHHHHGGGGGHHGGGGGGGGHGGGGGGGGHHHHGGHHHHHHHHHHHHGGGGGGGGGGGGHHHHGGGGHGHHGGGGGGGGGGGGGGGGGGGGGGGGGGGGGGFFFFFFFFFFFFFFFFFFFFFFFFFFFFFFFFFFFFFFFHHHHFFFFFFAFFFFFFFFFFFBFBBF0
@M05620:45:000000000-G6HP7:1:1101:7554:9375 1:N:0:101
TACCTGTACTGGGGAAGCATTTGAATATCCCCCCATGGTGATGGGGACGGAGAACTGCTCCATAAACACAGGCAACGTGCCTAACTTTCCCGGGAAGATGAAGTCAAAGAGCGACCACAGCTCTCGGAGGTTATTTTGCATCGGTGAGCCAGACAGAATGATCCGATGAGGGGTGCGAAACTATTTGAGGAAAGGAAGCACCTTTTTATTAAATTTACCTTTTAGCAATCGCCATTCCTACCCTAAAGATC
+
3AABBFFFFFFFGGGGGGGGGGGHHHHHHHHGGGGHHHFGFHHHHGGGGGGGGGHHHHHHHHHHHHHHHHHHGHHHGHHHHHFHHHHHHHHGGGGGGHHHFHHFFGHFGHFHGGGGGHHHHHHHHGGGGGEHHHHHHHHHHHGGGGGHHHGFHGGHHGHHFHHHHGGGHEFDFGGGADFGGGGGEGGGGFFGGGGGGGGBFEFFFFFFFFF/BFFFFFBFFFFFFFFFBF.AFFFFFFFFFAAFF9BFFFB
@M05620:45:000000000-G6HP7:1:1101:7534:9376 1:N:0:101
TACCTGTACTGGGGAAGCATTTGAATATCCCCCCATGGTGATGGGGACGGAGAACTGCTCCATAAACACAGGCAACGTGCCTAACTTTCCCGGGAAGATGAAGTCAAAGAGCGACCACAGCTCTCGGAGGTTATTTTGCATCGGTGAGCCAGACAGAATGATCCGATGAGGGGTGCGAAACTATTTGAGGAAAGGAAGCACCTTTTTATTAAATTTACCTTTTAGCAATCGCCATTCCTACCCTAAAGATC
+
BBBBBFFFFFFFGGGGGGGGGGHHHHHHHHHGGGGHHHHHHHHHHGGGGGGGGHHHHGHHHHHHHHHHHHHHGHHHGHHHHHHHHHHHHHHGGGGGGHHHHHHHHHHHHHHHGGGGFHGHHHHHHGGGGGGHHHHHHHHFGHGGGGGHHHHHFGHHHHHHHHHHHGGGHHHGGDCGGGGGGGGGGGGGGFCFFGGGGGGGGFFFFFFFFFFFFFFFFFFFFFFFFFFFFFEFFFFFFFFFFFFFFFFFFFF
@M05620:45:000000000-G6HP7:1:1101:24275:9388 1:N:0:101
CATCCTGACCCTGAAGTACCCCATTGAGCATGGCATCGTCACCAACTGGGACGACATGGAGAAGATCTGGCACCACACCTTCTACAACGAGCTGCGCGTGGCCCCGGAGGAGCACCCAGTGCTGCTGACCGAGGCCCCCCTGAACCCCAAGGCCAACAGAGAGAAGATGACTCAGGTGAGGCTCGGCCGACGCCCGTGCTCCTCCCGTCCTTTCCCCAGTCATTTTCTGCCCGGCTTGATTTCTGACATTA
+
BBBBBFFFFFFFGFFGGGGGGGGHHHFGHHHHHHCHHGHHHGHHHGGHHHHHEGGGGHFHH3BFGDGGHHHHHGHHHGGHHHGHHHHHGGGGGHHGGGEEFEHHGGGC@CGFHHHHGGG?GHHHHGFHHHGGGGGGGGGGGGHHHHGGGFHGHHGGGGGGGGGGGGGGGGGGGGGGFGGGGGGGFFFFFFFFFFFF;ADAFFFFFFF:AD.BFFFFFBAFF/FFFFF/FBFEDCCFFF?FFFFFF/:BFF/
@M05620:45:000000000-G6HP7:1:1101:6138:9392 1:N:0:101
CATCCTGACCCTGAAGTACCCCATTGAGCATGGCATCGTCACCAACTGGGACGACATGGAGAAGATCTGGCACCACACCTTCTACAACGAGCTGCGCGTGGCCCCGGAGGAGCACCCAGTGCTGCTGACCGAGGCCCCCCTGAACCCCAAGGCCAACAGAGAGAAGATGACTCAGGTGAGGCTCGGCCGACGCCCGTGCTCCTCCCGTCCTTTCCCCAGTCATTTTCTGCCCGGCTTGATTTCTGACATTT
+
CCCCCFFFFFFFGGGGGGGGGGGHHHHHHHHHHHHHHGHHHGHHHGHHHHHHGGGGGHHHHHHHHHHHHHHHHGHHHGGHHHHHHHHHGGGGGHHGGGGGGGHHGGGGGGGGHHHHGGHHHHHHHHHHHHGGGGGGGGGGGGHHHHGGGGHGHHGGGGGGGGGGGGFGGGGGGGGGGGGGGGGGFFFFFFFFFFFFFDFFFFFFFFFFFFFFFFFFFFFFFFFFFFFFFEFFFFFFFAFFFFFFFFFFFF/
@M05620:45:000000000-G6HP7:1:1101:6154:9402 1:N:0:101
CATCCTGACCCTGAAGTACCCCATTGAGCATGGCATCGTCACCAACTGGGACGACATGGAGAAGATCTGGCACCACACCTTCTACAACGAGCTGCGCGTGGCCCCGGAGGAGCACCCAGTGCTGCTGACCGAGGCCCCCCTGAACCCCAAGGCCAACAGAGAGAAGATGACTCAGGTGAGGCTCGGCCGACGCCCGTGCTCCTCCCGTCCTTTCCCCAGTCATTTTCTGCCCGGCTTGATTTCTGACATTA
+
BBBCCFFFFFFFGGGGGGGGGGGHHHHHHHHHHHHHHGHHHGHHHGHHHHGHGGGGGHHGHHHHGHHHHHHHHGHHHGGHHHHHHHHHGFGGGHHGGGGGGGHHGGGGGGGGHHHHGGHGFGHHGHFGHHCGGGFGGGGGFFHHHHGGDGHGHHGGGGGGGGGGGGGGGGGFGGFGGBBFGGGGFDEFFAFDAFF@C:AFFFFFFFDFDFFFFFFFFFFFFFFFFFFFFEFE9-DAF-;BFFBFB/F/FB/
@M05620:45:000000000-G6HP7:1:1101:17231:9450 1:N:0:101
CATCCTGACCCTGAAGTACCCCATTGAGCATGGCATCGTCACCAACTGGGACGACATGGAGAAGATCTGGCACCACACCTTCTACAACGAGCTGCGCGTGGCCCCGGAGGAGCACCCAGTGCTGCTGACCGAGGCCCCCCTGAACCCCAAGGCCAACAGAGAGAAGATGACTCAGGTGAGGCTCGGCCGACGCCCGTGCTCCTCCCGTCCTTTCCCCAGTCATTTTCTGCCCGGCTTGATTTCTGACATTA
+
DDDDDFFFFFFFGGGGGGGGGGGHHHHHHHHHHHHHHGHHHGHHHGHHHHHHGGGGGHHHHHHHHHHHHHHHHGFHHGGHHHHHHHHHGGGGGHHGGGGGGGHHGGGGGGGGHHHHGGHHHHHHHHHHHHGGGGGGGGGGGGHHHHGGGGHGHHGGGGGGGGGGGGGGGGGGGGGGHGGGGGGGFFFFFFFFFFFFCFFFFFFFFFFFFFFFHHFFFFFFFFFFFHHHFFFFFFFFFFFFFFFFFFFFFF0
@M05620:45:000000000-G6HP7:1:1101:17345:9463 1:N:0:101
CATCCTGACCCTGAAGTACCCCATTGAGCATGGCATCGTCACCAACTGGGACGACATGGAGAAGATCTGGCACCACACCTTCTACAACGAGCTGCGCGTGGCCCCGGAGGAGCACCCAGTGCTGCTGACCGAGGCCCCCCTGAACCCCAAGGCCAACAGAGAGAAGATGACTCAGGTGAGGCTCGGCCGACGCCCGTGCTCCTCCCGTCCTTTCCCCAGTCATTTTCTGCCCGGCTTGATTTCTGACATTA
+
BBBBBFFFFFFFGGGGGGGGGGGHHHGHGGHHHHHHHGHHHGHHEGHHHHGHGGGGGHHHHHHHHHHHHHHGHGHHEGGHHHHFHHHHGEEGGHHGGGGGGGHHGGGGGGGGHHHHGGHHHHHHHHHHHHGGGGGGGGGGGGHHHHGGGGHGHHGGGGGGGGGGGGGGGGGGGGGGGGGGGGGGFFFFFFFFFFFF@DFFFFFFFFFEFFFFFFFFFFFFFFFFFFFFBBFFDBCFA=;BFFEFFFFFFF9
@M05620:45:000000000-G6HP7:1:1101:26135:9480 1:N:0:101
TACCTGTACTGGGGAAGCATTTGAATATCCCCCCATGGTGATGGGGACGGAGAACTGCTCCATAAACACAGGCAACGTGCCTAACTTTCCCGGGAAGATGAAGTCAAAGAGCGACCACAGCTCTCGGAGGTTATTTTGCATCGGTGAGCCAGACAGAATGATCCGATGAGGGGTGCGAAACTATTTGAGGAAAGGAAGCACCTTTTTATTAAATTTACCTTTTAGCAATCGCCCTTCCTACCCTAAAGATC
+
ABBBBFFFFFFFGGGGGGFGGGHHFHGHHHHGGGGHHGHH5FGHHGGGGGGGEHHHHHHHHHHGHBGHHHHGGGHHGHHHHHFHHHHHHHHGGGFGGHHHGHHHHHGHHCFHGGGGGHFHHHHHHGGDFGGHEGHHHHHHHHGDGECGHHFHHGHHHHHHHHHHH.EGFHG?C:CGAADDGGGGGGGEFB0;FGGFGGGGGFFFFFFFFFF/FFFF/BFFFFFFBF9FFFEEF.@FFFFBBFFF.B///BB
@M05620:45:000000000-G6HP7:1:1101:27364:9495 1:N:0:101
TACCTGTACTGGGGAAGCATTTGAATATCCCCCCCTGGTGATTGGGACCGAGAACTTCCCCCTTAACCCAGGCAACGTGCCTAACCTTCCCGGGAAGGTGAAGTCCAAAAGCGACCACCGCTCTCGGAGGTTTTTTTGCATCCGTTGGCCCGGCAGGATGGTCCCGTTAGGGGGGGGGAACTTTTTGAGGAAAGGAAGGACCTTTTTTTTAAATTTACCTTTTAGCAATCGCCCTTCCTACCCTAAAGATT
+
AAAABFFFFFFFAE2EEGGGGGFHHHFHHHHGGG222F32555DGH1A1A000AA55532B1>1BE33111B11B1/?1?F43BF0BG3FG/EE/></??3BB?11BF1/00///>///<////1/>.<>.>1.CDG-0000/;:0../<.----9-;0B;00;.-9..9CFF-----;A.///;F-.;;/:BFF.;....;9BFFF--;.:B/;B//;/BFF///B/9/..;.9;.9///;;/.;////9
@M05620:45:000000000-G6HP7:1:1101:26128:9496 1:N:0:101
TACCTGTACTGGGGAAGCATTTGAATATCCCCCCATGGTGATGGGGACGGAGAACTGCTCCATAAACACAGGCAACGTGCCTAACTTTCCCGGGAAGATGAAGTCAAAGAGCGACCACAGCTCTCGGAGGTTATTTTGCATCGGTGAGCCAGACAGAATGATCCGATGAGGGGTGCGAAACTATTTGAGGAAAGGAAGCACCTTTTTATTAAATTTACCTTTTAGCAATCGCCATTCCTACCCTAAAGATC
+
CCCCDFFFFFFFGGGGGGGGGGHHHHHHHHHGGGGHHHHHHHHHHGGGGGGGGHHHHHHHHHHHHHHHHHHHGHHHGHHHHHHHHHHHHHHGGGGGGHHHHHHHHHHHHHHHGGGGGHHHHHHHHGGGGGGHHHHHHHHHHHGGGGGHHHHHHGHHHHHHHHHHHGGGHHHGGGGGGGGGGGGHHHGGGGFFGGGGGGGGGFFFFFFFFHHFFFFFHFFFFFFFFFFFFFFFFFFFFFFHFFFFFFFFFFF
@M05620:45:000000000-G6HP7:1:1101:26108:9503 1:N:0:101
TACCTGTACTGGGGAAGCATTTGAATATCCCCCCATGGTGATGGGGACGGAGAACTGCTCCATAAACACAGGCAACGTGCCTAACTTTCCCGGGAAGATGAAGTCAAAGAGCGACCACAGCTCTCGGAGGTTATTTTGCATCGGTGAGCCAGACAGAATGATCCGATGAGGGGTGCGAAACTATTTGAGGAAAGGAAGCACCTTTTTATTAAATTTACCTTTTAGCAATCGCCATTCCTACCCTAAAGATC
+
111AAFFFFFFFAECE1FGEGGFDHDGFGHFGGGGHBFFGFGHHHGGCGGGGGHHHHFFHBGFHHHHHHGHGGEHFEGEEEGHHHHHHHHHGGGGGGGHHHGHGHHHHHHHGCCGCGHHHGHHGGGGCGG?GGGHHHHHGHHGGGFFHHHHGGGHFHHEGGFHHHGGGH:CA?ECC@C@GGGGGGGEBEGFFFFFFFGEFGFFFFF/A/B:99BFEFF/B/B/9//;/9B-EBB?/99/BFF?B9;BB/BB
@M05620:45:000000000-G6HP7:1:1101:27356:9513 1:N:0:101
TACCTGTACTGGGGAAGCATTTGAATATCCCCCCATGGTGATGGGGACGGAGAACTGCTCCATAAACACAGGCAACGTGCCTAACTTTCCCGGGAAGATGAAGTCAAAGAGCGACCACAGCTCTCGGAGGTTATTTTGCATCGGTGAGCCAGACAGAATGATCCGATGAGGGGTGCGAAACTATTTGAGGAAAGGAAGCACCTTTTTATTAAATTTACCTTTTAGCAATCGCCATTCCTACCCTAAAGATC
+
CCCCCFFFFFFFGGGGGGGGGGHHHHHHHHHGGG22FHAFBDAFHGEE?FEEEHCDGGDFH3D@GHF5B11FA1G1>FGHHFHH2@GHDHHEGG>EFFEFFHFHHDHHEC?GFD@D@F/FFHFDDAF//C?FDDGHHFBGGDADG?C0<GB<CE/<<G<GGGGHCCEGHHHGG.;EC.ACBFFBFGFC?F0CF.F;CAEFFFFFFFFFBFBFFFFFBBFFFFFBBBFFFBAED.:B;FFF9FFFFFFBB0:
@M05620:45:000000000-G6HP7:1:1101:17378:9551 1:N:0:101
TACCTGTACTGGGGAAGCATTTGAATATCCCCCCATGGTGATGGGGACGGAGAACTGCTCCATAAACACAGGCAACGTGCCTAACTTTCCCGGGAAGATGAAGTCAAAGAGCGACCACAGCTCTCGGAGGTTATTTTGCATCGGTGAGCCAGACAGAATGATCCGATGAGGGGTGCGAAACTATTTGAGGAAAGGAAGCACCTTTTTATTAAATTTACCTTTTAGCAATCGCCATTCCTACCCTAAAGATC
+
CDCCDFFFFFFFGGGGGGGGGGHHHHHHHHHGGGGHHHGHHHHHHGGGGGGGGHHHHHHHHHHHHHHHHHHHGHHHGHHHHHHHHHHHHHHGGGGGGHHHHHHHHHHHHHHHGGGGGHHHHHHHHGGGGGGHHHHHHHHHHHGGGGGHHHHHHGHHHHHHHHHHHGGGHHHGGEGGGGGGGGGGHHHGGGGGGGGGGGGGGFFFFFFFFHFFFFFFHFFFFFFFFFFFFFFFFFFFFFFFFFFFFFFFFFF
@M05620:45:000000000-G6HP7:1:1101:17393:9561 1:N:0:101
TACCTGTACTGGGGAAGCATTTGAATATCCCCCCATGGTGATGGGGACGGAGAACTGCTCCATAAACACAGGCAACGTGCCTAACTTTCCCGGGAAGATGAAGTCAAAGAGCGACCACAGCTCTCGGAGGTTATTTTGCATCGGTGAGCCAGACAGAATGATCCGATGAGGGGTGCGAAACTATTTGAGGAAAGGAAGCACCTTTTTATTAAATTTACCTTTTAGCAATCGCCATTCCTACCCTAAAGATC
+
BBABBFFFFFFFGGGGGGGGGGHHHHHHHHHGGGGHHHGHHHHHHGGGGGGGGHHHHHHHHHHHHHHHHHHHGHHHGHHHHHHHHHHHHHHGGGGGGHHHHHHHHHHHHGHHGGGGGHHHHHHHHGGGGGGHHHHHHHGHHHGGGGGHHHHHHGHHHHHHHHHHHGGGHHHGGCDGFADGGGGGGGGGEGFGGGGGGGGGGFFFFFFFFFFFFFFFFFFFFFFFFFFBFFFFFFFFFFFFFFFFFFFFFFB
@M05620:45:000000000-G6HP7:1:1101:26069:9565 1:N:0:101
AGATTACTGCAACAGTTCCCCCTGGACCTGGAAAAGTTTCTTGCCTGGCTTACAGAAGCTGAAACAACTGCCAATGTCCTACAGGATGCTACCCGTAAGGAAAGGCTCCTAGAAGACTCCAAGGGAGTAAAAGAGCTGATGAAACAATGGCAAGTAAGTCAGGCATTTCCGCTTTAGCACTCTTGTGGATCCAATTGAACAATTCTCAGCATTTGTACTTGTAACTGACAAGCCAGGGACAAAACAAAGAT
+
BBABCFFFFFFFGGGGGGGGGGGGHHHHHHHHHHHHHHHHHHHHHHHHHHHHHHHHHHHHHHHHHHHHHHHHHHHHHHHHHHHHHHHHHHHHHHGGGGHHHHHHHGHHGHHHHHHGGHHHHFHGGHGGHHHHHGHHHHHHHHHHHHHHHHHHHGHHHHHHHHHHHHHHHHGGGGGHFHGHHHHHHGHGHHHHHHHHHGFFHHHHHHHHHHHHHHHHHHHHHHHHHHHHGHHHEGGGGGGGGGGGGGGGGGF
@M05620:45:000000000-G6HP7:1:1101:7845:9603 1:N:0:101
CATCCTGACCCTGAAGTACCCCATTGAGCATGGCATCGTCACCAACTGGGACGACATGGAGAAGATCTGGCACCACACCTTCTACAACGAGCTGCGCGTGGCCCCGGAGGAGCACCCAGTGCTGCTGACCGAGGCCCCCCTGAACCCCAAGGCCAACAGAGAGAAGATGACTCAGGTGAGGCTCGGCCGACGCCCGTGCTCCTCCCGTCCTTTCCCCAGTCATTTTCTGCCCGGCTTGATTTCTGACATTA
+
BB@BBFFFFFFFGGGGGGGGGGGHHGHHHHHHHHGHHGHHHGHHGGHHGHHHGGGGGGHHHHGHHHHHHGHHHGGHHGGHHHHHHHHHGGGGGHHGGGGGGEHFGGGCGGGGHHHHGGHHHHHHHHFHHHGGGGGGGGGGGGHHHHGGGDH.CGEGGGGGGED.;FBFFGGGGGGGGGFGGGGGFFFFFFFFFFFF-AD.BFFFFFFEDFFFFFFFFFFBFFFFFFFFFFFFFFFCA;AFFFFB9/BFFF/
@M05620:45:000000000-G6HP7:1:1101:15407:9611 1:N:0:101
TACCTGTACTGGGGAAGCATTTGAATATCCCCCCATGGTGATGGGGACGGAGAACTGCTCCATAAACACAGGCAACGTGCCTAACTTTCCCGGGAAGATGAAGTCAAAGAGCGACCACAGCTCTCGGAGGTTATTTTGCATCGGTGAGCCAGACAGAATGATCCGATGAGGGGTGCGAAACTATTTGAGGAAAGGAAGCACCTTTTTATTAAATTTACCTTTTAGCAATCGCCATTCCTACCCTAAAGATC
+
CCCCCFFFFFFFGGGGGGGGGGHHHHHHHHHGGGGHHHGHHHHHHGGGGGGGGHHHHHHHHHGHHHHHHHHHGHHHGHHHHHHHHHHHHHHGGGGGGHHHHHHHHHHHHGHHGGGGGHHHHHHHHGGGGGFHHHHHHHHHHHGGGGGHHGHHHGHHHHHHHGHHHGGGHHHGGGGGGGGGGGGGGGGGGGFFGGGGGGGGGFFFFFFFFFFFFFFFFFFFFFFFFFFFFFFFFFFFFFFFFFFFFFFFFFF
@M05620:45:000000000-G6HP7:1:1101:25798:9613 1:N:0:101
TACCTGTACTGGGGAAGCATTTGAATATCCCCCCATGGTGATGGGGACGGAGAACTGCTCCATAAACACAGGCAACGTGCCTAACTTTCCCGGGAAGATGAAGTCAAAGAGCGACCACAGCTCTCGGAGGTTATTTTGCATCGGTGAGCCAGACAGAATGATCCGATGAGGGGTGCGAAACTATTTGAGGAAAGGAAGCACCTTTTTATTAAATTTACCTTTTAGCAATCGCCATTCCTACCCTAAAGATC
+
BBBBBFFFFFFFGGGGGGGGGGHHHHHHHHHGGGGHHHHHHHHHHGGGGGGGGHHHHHHHHHHHHHHHHHHHGGHHGHHHHHHHHHHHHHHGGGGGGHHHHHHHHHHHHHHHGGGGGHHHHHHHHGGGGGEHHHHHHHHHHHGGGGGHHHHHHGHHHHHHHHHHHGGGHHHCGGGGGGGGGGGGGGGGGGBFFGGGGGGGGFFFFFFFFFFBFFFFFFFFFFFFFFFFFFFFFFFFFFFFFFFFFFFFFFF
@M05620:45:000000000-G6HP7:1:1101:7846:9621 1:N:0:101
CATCCTGACCCTGAAGTACCCCATTGAGCATGGCATCGTCACCAACTGGGACGACATGGAGAAGATCTGGCACCACACCTTCTACAACGAGCTGCGCGTGGCCCCGGAGGAGCACCCAGTGCTGCTGACCGAGGCCCCCCTGAACCCCAAGGCCAACAGAGAGAAGATGACTCAGGTGAGGCTCGGCCGACGCCCGTGCTCCTCCCGTCCTTTCCCCAGTCATTTTCTGCCCGGCTTGATTTCTGACATTA
+
DDEEDFFFFFFFGGGGGGGGGGGHHHHHHHHHHHHHHGHHHGHHHGHHHHHHGGGGGHHHHHHHHHHHHHHHHGHHHGGHHHHHHHHHGGGGGHHGGGGGGGHHGGGGGGGGHHHHGGHHHHHHHHHHHHGGGGGGGGGGGGHHHHGGGGHGHHGGGGGGGGGGGGGGGGGGGGGGHGGGGGGGFFFFFFFFFFFFCFFFFFFFFFFEDFFFFFFFFFFFFFFFFFFFFFFFFFFFFFFFFFFFFFFFFF1
@M05620:45:000000000-G6HP7:1:1101:4859:9623 1:N:0:101
CATCCTGACCCTGAAGTACCCCATTGAGCATGGCATCGTCACCAACTGGGACGACATGGAGAAGATCTGGCACCACACCTTCTACAACGAGCTGCGCGTGGCCCCGGAGGAGCACCCAGTGCTGCTGACCGAGGCCCCCCTGAACCCCAAGGCCAACAGAGAGAAGATGACTCAGGTGAGGCTCGGCCGACGCCCGTGCTCCTCCCGTCCTTTCCCCAGTCATTTTCTGCCCGGCTTGATTTCTGACATTT
+
CBCCCFFFFFFFGGGGGGGGGGGHHHHHHHHHHHHHHGHHHGHHHGHHHHHHGGGGGHHHHHHHHHHHHHHHHGHHHGGHHHHHHHHHGGGGGHHGGGGGGGGHGGGGGGGGHGHHGGHFFHHHHHGHHHGGGGGGGGGGGGHHHHGGGGHGGHGGGGGGGGGGGGGGGGGGGGGGFGGGGGGGFFFFFCFFFFFFBDFFFFFFFFFADFFFFFFFFFDFFFFFEFFFFEFFFFFFFFFFFFFFFFFFFF0
@M05620:45:000000000-G6HP7:1:1101:4874:9633 1:N:0:101
CATCCTGACCCTGAAGTACCCCATTGAGCATGGCATCGTCACCAACTGGGACGACATGGAGAAGATCTGGCACCACACCTTCTACAACGAGCTGCGCGTGGCCCCGGAGGAGCACCCAGTGCTGCTGACCGAGGCCCCCCTGAACCCCAAGGCCAACAGAGAGAAGATGACTCAGGTGAGGCTCGGCCGACGCCCGTGCTCCTCCCGTCCTTTCCCCAGTCATTTTCTGCCCGGCTTGATTTCTGACATTT
+
CCCCCFFFFFFFGGGGGGGGGGGHHGHHHHHHGHHHHGHHHGHHHGHHHHHHGGGGGHHHHHHHHHHHHHHHHGHHHGGHHHHHHHHHGGGGGHHGGGGGGGHHGGGGGGGGHHHHGGHGHHHHHHHHHHGGGGGGGGGGGGHHHHGGGGHGHHGGGGGGGGGGGGGGGGGGGGGGGGFGGEGGFFFFFFFFFFF>BADFFFFFFFDADFFFFFFFFFDFF/FEFFFFFFFFA>>DDDFFFFFF/BF/FF/
@M05620:45:000000000-G6HP7:1:1101:14043:9655 1:N:0:101
TACCTGTACTGGGGAAGCATTTGAATATCCCCCCATGGTGATGGGGACGGAGAACTGCTCCATAAACACAGGCAACGTGCCTAACTTTCCCGGGAAGATGAAGTCAAAGAGCGACCACAGCTCTCGGAGGTTATTTTGCATCGGTGAGCCAGACAGAATGATCCGATGAGGGGTGCGAAACTATTTGAGGAAAGGAAGCACCTTTTTATTAAATTTACCTTTTAGCAATCGCCATTCCTACCCTAAAGATC
+
CCCCCFFFFFFFGGGGGGGGGGHHHHHHHHHGGGGHHHHHHHHHHGGGGGGGGHHHHHHHHHHHHHHHHHHHGHGHGHHHHHHHHHHHHHHGGGGFGHHHHHHHHHHHHHHHGGGGGHHHHHHHHGGGGGGHHHHHHHHHHHGGGGGHHHHHHGHHHHHGHHHHHGGGHHHGGADDFDAADGGGGGGGGGGGGGGGGGGGGFFFFFFFFFFFFFFFFFFFFFFFFFFFFFEFFFFFFFFFFFFFFFFFFFF
@M05620:45:000000000-G6HP7:1:1101:28498:9668 1:N:0:101
CATCCTGACCCTGAAGTACCCCATTGAGCATGGCATCGTCACCAACTGGGACGACATGGAGAAGATCTGGCACCACACCTTCTACAACGAGATGCGCGTGGCCCCGGAGGAGCACCCAGTGCTGCTGACCGAGGCCCCCCTGAACCCCAAGGCCAACAGAGAGAAGATGACTCAGGTGAGGCTCGGCCGACGCCCGTGCTCCTCCCGTCCTTTCCCCAGTCATTTTCTGCCCGGCTTGATTTCTGACATTA
+
ABBBBFFFFFFFGGGGFGGGGGFHHDHHHHHHHHHHFGHGHGHGHGHHHHHHGGGGDHFGHHFHHHHHHGHHHGHHHGGHHHHHHHHHGGGGGHHGGGGGGGHHGGGGGGGGHHHHGGHHHHHHHFHHHHGGGGGGGGGGGGGHHHGGGGGGHHHGGGGBBFDGGGFGGGGFFGFG;CFFGEEGBFAFD>@DFCFF9DFFFFFFFFFAFDDFFFFBFFFFFFFFFFFFBBFFDFFFCAAFFFFFBFFFFF9
@M05620:45:000000000-G6HP7:1:1101:17814:9672 1:N:0:101
CATCCTGACCCTGAAGTACCCCATTGAGCATGGCATCGTCACCAACTGGGACGACATGGAGAAGATCTGGCACCACACCTTCTACAACGAGCTGCGCGTGGCCCCGGAGGAGCACCCAGTGCTGCTGACCGAGGCCCCCCTGAACCCCAAGGCCAACAGAGAGAAGATGACTCAGGTGAGGCTCGGCCGACGCCCGTGCTCCTCCCGTCCTTTCCCCAGTCATTTTCTGCCCGGCTTGATTTCTGACATTT
+
BB3ABFFFFFFFF4FGGGGGGGGGH5BFF4GFGH4FGEGGAEH32EHFEACFA0EAECFHGGACHFHHEBGEGGHHEGGHHHHHHGHHGGDGGHHEGGGGGGHHGGG?DCDDGHHHGEHGFFHHHHHHHHCCGGGGGGGGGGEFFGGG?.;EGE..;EF/FFGG9FFGGEGGGGFBFFGFFEGGB<EFBBBBBBBB-.9ABFFFFFFEDFFFF/BBFFDFFFFFFFFF/BFF.-9>B>.;FFBF//;/;F/
@M05620:45:000000000-G6HP7:1:1101:14052:9675 1:N:0:101
TACCTGTACTGGGGAAGCATTTGAATATCCCCCCATGGTGATGGGGACGGAGAACTGCTCCATAAACACAGGCAACGTGCCTAACTTTCCCGGGAAGATGAAGTCAAAGAGCGACCACAGCTCTCGGAGGTTATTTTGCATCGGTGAGCCAGACAGAATGATCCGATGAGGGGTGCGAAACTATTTGAGGAAAGGAAGCACCTTTTTATTAAATTTACCTTTTAGCAATCGCCATTCCTACCCTAAAGATC
+
BBBBBFFFFFFFGGGGGGGGGGHHGHHHHHHGGGGHHHHHHHHHGGGGGGGGGHHHHHHHHHHHHGHHHHHHGHHHGHHHHHHHHHHHHHHGGGGGGHHHHHHHHHHHHHHHGGGGCHHHHHHHFFGFGGCGBGHHHDF1F1<CDDFFFHGFHGHFEHHHFGFG.<AACCGCGDDG?.DBFBBFGGB0EGEFF?FEGFFGGFFFFFFA/B99BFFFBFFBFFF/;9BFF/..D.AB9FBB9AFFBFBFFF/
@M05620:45:000000000-G6HP7:1:1101:4330:9675 1:N:0:101
AAACCAAGCAGACACTCACCGCTCCCTCGCCACAGGCCAATAGTTTGTCCTCACTGAGTTGGCAACAAGTGGCTGCTGTGGCTGCCATTTTTCTGGTGATGGCCATCAGCTCCGACGAGGTCAGCTGGGGGGCTTTCTTTGTGTAAGCAACGAGAAACCTGAAAGAAGCATTTTTTAACTAAGTCCTGCTGAGTCATTCATGAGTTTTTAGCCGCCTTGCTTCTTCTCACAGACTCTCTACTCTCATGCCA
+
BBBBBBBFBFFFGGGGGGGGGGGGGGHHGGGGGHGHGGHHHHHHHHHHHHHHHHHHHHHHHHHHHHHHHHHHGHGGHHHHHHHGGHHHHHHHHHHGHHHHHHHHHHHHHHHHHGGGGGGGGHHHHHHHGGGGGGGGGGGGGGGGGGFFFFFFFFFFFFFFFFFFFFFFFFFFFFFFEFFFFFFFFFFFFFFFFFFFFFFFFFFFFFFFFFFFFFFFFFFFFFFFFFFFFFFFFFFFFFFFFFFFFFFFFFF
@M05620:45:000000000-G6HP7:1:1101:28514:9676 1:N:0:101
CATCCTGACCCTGAAGTACCCCATTGAGCATGGCATCGTCACCAACTGGGACGACATGGAGAAGATCTGGCACCACACCTTCTACAACGAGATGCGCGTGGCCCCGGAGGAGCACCCAGTGCTGCTGACCGAGGCCCCCCTGAACCCCAAGGCCAACAGAGAGAAGATGACTCAGGTGAGGCTCGGCCGACGCCCGTGCTCCTCCCGTCCTTTCCCCAGTCATTTTCTGCCCGGCTTGATTTCTGACATTT
+
CBCCCFFFFFFFGGGGGGGGGGGHHHHHHGHHHHHHHGHHHGHGHGHHHHHHGGGGGHHGHHHHCGHHHHHHHGHHHGGHHHHHHHHHGFGGGHHGGGGGGGHHGGGGGGGGHHHHGGHHHHHHHHHGHHGGGGGGGGGGGGEHHHGG?DHGHHEGGGGBFGDEGFCFGGGGGGGGGGGGGGGGFFFFFFFFFFFFFFFFFFFFFFFAFFFFFFFFFFFFFFFFFFFFFFFFFAFDFA;FFFFFFFF/BF/
@M05620:45:000000000-G6HP7:1:1101:28472:9678 1:N:0:101
TACCTGTACTGGGGAAGCATTTGAATATCCCCCCATGGTGATGGGGACGGAGAACTGCTCCATAAACACAGGCAACGTGCCTAACTTTCCCGGGAAGATGAAGTCAAAGAGCGACCACAGCTCTCGGAGGTTATTTTGCATCGGTGAGCCAGACAGAATGATCCGATGAGGGGTGCGAAACTATTTGAGGAAAGGAAGCACCTTTTTATTAAATTTACCTTTTAGCAATCGCCATTCCTACCCTAAAGATC
+
CCCCCFFFFFFFGGGGGGGGGGHHHHHHHHHGGGGHHHGHHHHHHGGGGGGGGHHHHHHHHHHHHHHHHHHHGHHHGHHHHHHHHHHHHHHGGGGGGHHHHHHHHHHHHHHHGGGGGHHHHHHHHGGDGGGHHHHHHHHGHHGGGGGHHHHHHGHHHHHHHHHHHGGGHHHGGCFGGEBGGGGGGGGFFGFGGGGGGGGGGFFFFFFFFFFFFFFFFFFFFFFFFFFFFFFFFFFFFFFFFFFFFFFFFFF
@M05620:45:000000000-G6HP7:1:1101:17823:9692 1:N:0:101
CATCCTGACCCTGAAGTACCCCATTGAGCATGGCATCGTCACCAACTGGGACGACATGGAGAAGATCTGGCACCACACCTTCTACAACGAGCTGCGCGTGGCCCCGGAGGAGCACCCAGTGCTGCTGACCGAGGCCCCCCTGAACCCCAAGGCCAACAGAGAGAAGATGACTCAGGTGAGGCTCGGCCGACGCCCGTGCTCCTCCCGTCCTTTCCCCAGTCATTTTCTGCCCGGCTTGATTTCTGACATTA
+
DDDDDFFFFFFFGGGGGGGGGGGHHHHHHHHHHHHHHGHHHGHHHGHHHHHHGGGGGHHHHHHHHHHHHHHHHGHHHGGHHHHHHHHHGGGGGHHGGGGGGGHHGGGGGGGGHHHHGGHHHHHHHHHHHHGGGGGGGGGGGGHHHHGGGGHGHHGGGGGGGGGGGGGGGGGGGGGGHGGGGGGGFFFFFFFFFFFFDFFFFFFFFFFFFFFFFFFFFFFFFFFFFHFFFFFFFFFFFFFFFFFFFFFFFF0
@M05620:45:000000000-G6HP7:1:1101:9457:9692 1:N:0:101
AAACCAAGCAGACACTCACCGCTCCCTCGCCACAGGCCAATAGTTTGTCCCCACTGAGTTGGCAACAAGTGGCTGCTGTGGCTGCCATTTTTCTGGTGATGGCCATCAGCTCCGACGAGGTCAGCTGGGGGGCTTTCTTTGTGTAAGCAACGAGAAACCTGAAAGAAGCATTTTTTAACTAAGTCCTGCTGAGTCATTCATGAGTTTTTAGCCGCCTTGCTTCTTCTCACAGACTCTCTACTCTCATGCCA
+
CCCCCBCFCFFFGGGGGGGGGGGGGGHHGGGGGHHHGGHHHHHHHHHHHH3GHGHHHHHHHHHHHHHHHHHHGHGGHHHHHHHGGHHHHHHHHHHHHHHHHHHHHHHHHHHHHGGGGGGGGHHHHHHHGGGGGGGGGGGGGGGFFFFFFFFFFFFFFFFFFFFFFFFFFFFFFFFFFFFFFFFFFFFFFFFFFFFFFFFFFFFFFFFFFFFFFFFFFFFFFFFFFFFFFFFFFFFFFFFFFFFFFFFFFFB
@M05620:45:000000000-G6HP7:1:1101:9465:9711 1:N:0:101
AAACCAAGCAGACACTCACCGCTCCCTCGCCACAGGCCAATAGTTTGTCCTCACTGAGTTGGCAACAAGTGGCTGCTGTGGCTGCCATTTTTCTGGTGATGGCCATCAGCTCCGACGAGGTCAGCTGGGGGGCTTTCTTTGTGTAAGCAACGAGAAACCTGAAAGAAGCATTTTTTAACTAAGTCCTGCTGAGTCATTCATGAGTTTTTAGCCGCCTTGCTTCTTCTCACAGACTCTCTACTCTCATGCCA
+
AAABABAFBFFFGFGFGGGGFEGGGGHGGGGFGHGHGGFHHHHHHHGHGHHHHHFHHHHHFFFHHHHHHDGHGFEGHFFEBCGEGHHHGHFGFHHHHHBGHGGGFGFHHHHHB>/>/<BC/BFG2DGHGGGGAFFG0FGFGGEFGGFFFFFFFDDFFFFBFFFFFFFFFFFFFFFFFFEFFBBBF9FFEFFFF/;BFFFFFEBBFFFFFE/BFA9=FABFFF/BFBBBBBFF/FFBFFFBFBF//9;9BF/
@M05620:45:000000000-G6HP7:1:1101:24850:9715 1:N:0:101
AGATTACTGCAACAGTTCCCCCTGGACCTGGAAAAGTTTCTTGCCTGGCTTACAGAAGCTGAAACAACTGCCAATGTCCTACAGGATGCTACCCGTAAGGAAAGGCTCCTAGAAGACTCCAAGGGAGTAAAAGAGCTGATGAAACAATGGCAAGTAAGTCAGGCATTTCCGCTTTAGCACTCTTGTGGATCCAATTGAACAATTCTCAGCATTTGTACTTGTAACTGACAAGCCAGGGACAAAACAAAGAT
+
BBBBCFFFFFFFGGGGGGGGGGGGHHHHHHHHHHHHHHHHHHHHHHHHHHHHHHHHHHHHHHHHHHHHHHHHHHHHHHHHHHHHHHHHHHHHHHGGGGHHHHHHHHHHGHHHHHHHHHHHHGHGGHGGHHHHHGHHHHHHHHHHHHHHHHHHHGHHHHHHHHGHHHHHHHGGGGGHGHGHHHHHHFHGHHHHHHHHHHHFHHHHHHHHHHHHHGHHHGHHHHHHHHHHGHHHHGFGGGGGGGGGGGGGGGG
@M05620:45:000000000-G6HP7:1:1101:14987:9733 1:N:0:101
AAACCAAGCAGACACTCACCGCTCCCTCGCCACAGGCCAATAGTTTGTCCTCACTGAGTTGGCAACAAGTGGCTGCTGTGGCTGCCATTTTTCTGGTGATGGCCATCAGCTCCGACGAGGTCAGCTGGGGGGCTTTCTTTGTGTAAGCAACGAGAAACCTGAAAGAAGCATTTTTTAACTAAGTCCTGCTGAGTCATTCATGAGTTTTTAGCCGCCTTGCTTCTTCTCACAGACTCTCTACTCTCATGCCA
+
ABAAABBFBFFFGGGGGGGGGGFEGGHHGGGGGHHHGGHHHHHHHHHHHHHHHHHHHHHHHHHHHHHHHHHHGHGGHBGHHGHGGHFHHHHHHHHHHHBGHFHHHHHHHHHHHGGGFGGGGFHHEHGHGGGGGGGGGGGGGGGGGGFFFFFFEFFFFFFFFFFFFFFFFEFFFFFF.BBFFFFFFFFFFFFFFFFFFFFFFFFFFFFFFEFFFDFFFFFFFFFFFFFFFFFFFFFFFFFFFFFFFFFBFF/
@M05620:45:000000000-G6HP7:1:1101:16727:9735 1:N:0:101
CATCCTGACCCTGAAGTACCCCATTGAGCATGGCATCGTCACCAACTGGGACGACATGGAGAAGATCTGGCACCACACCTTCTACAACGAGCTGCGCGTGGCCCCGGAGGAGCACCCAGTGCTGCTGACCGAGGCCCCCCTGAACCCCAAGGCCAACAGAGAGAAGATGACTCAGGTGAGGCTCGGCCGACGCCCGTGCTCCTCCCGTCCTTTCCCCAGTCATTTTCTGCCCGGCTTGATTTCTGACATTA
+
CCCCCFFFFFFFGGGGGGGGGGGHHHHHHHHHHHHHHGHHHGHHHGHHHHHHGGGGGHHHHHHHHHHHHHHHHGHHHGGHHHHHHHHHGGGGGHHGGGGGGGHHGGGGGGDDHHHHGGHHHHHHHHHHHHGGGGGGGGGGGGHHHHGGGGHGHHGGGGGGGGGGGGGGGGGGGGGGGGGGGGGGFFFFFFFFFFFFBFFFFFFFFFFEFFFFFFFFFFFFFBFFFFFFFEFFFFFFFFFFFFFFFBFFFF0
@M05620:45:000000000-G6HP7:1:1101:25538:9741 1:N:0:101
TACCTGTATGGGGAAGCATTTGAATATCCCCCCATGGTGATGGGGACGGAGAACTGCTCCATAAACACAGGCAACGTGCCTAACTTTCCCGGGAAGATGAAGTCAAAGAGCGACCACAGCTCTCGGAGGTTATTTTGCATCGGTGAGCCAGACAGAATGATCCGATGAGGGGTGCGAAACTATTTGAGGAAAGGAAGCACCTTTTTATTAAATTTACCTTTTAGCACTCGCCATTCCTACCCTAAAGATCG
+
3AAAAFFDDDCFGGGGGGGGGGGHHHFGHHGGGGHHHBFGHHGHFGGGGGGGHHHHHHHHHHHHHHHHHHHGGHHGGEGHHHHHHHHHFHGGGGGGHHHGHHHHHHHHGHHGGGGGHHHHHHHHGFEGGGHHHHHHHHGHHGFGGGHHHHHHGGHHHHHHHHHHDFGGHCEGCFFGEFFGGGFFFFFFGFGGFFFFGGGFGFFFFFFFFFFFFFFFFFFFFFFFFE/;BADFDEFFFFFFFFF9FFBFFF.
@M05620:45:000000000-G6HP7:1:1101:28410:9743 1:N:0:101
CATCCTGACCCTGAAGTACCCCATTGAGCATGGCATCGTCACCAACTGGGACGACATGGAGAAGATCTGGCACCACACCTTCTACAACGAGCTGCGCGTGGCCCCGGAGGAGCACCCAGTGCTGCTGACCGAGGCCCCCCTGAACCCCAAGGCCAACAGAGAGAAGATGACTCAGGTGAGGCTCGGCCGACGCCCGTGCTCCTCCCGTCCTTTCCCCAGTCATTTTCTGCCCGGCTTGATTTCTGACATTA
+
BBBBBFFFFFFFGGFGGGGGGGGHHHHHHHHGHHHHHGHHHGHHHGHHHHHHGGGGGHHFHHHHHHHHHHHHHGHHHGGHHHHHHHHHGGGGGHHGGGGGGGHHGGGGGGGGHHHHGGHHHHHHHHHHHHGGGGGGGGGGGGHHHHGGGGHGHHGGGGGGGGGGGGGGGGGGGGGGGGGGGGGGFFFFFFFFFFFFDFFFFFFFFFFFFFFFFFFFFFFFFFFFFFFFFFFFFFFFFFFFFFFFFEBFFF/
@M05620:45:000000000-G6HP7:1:1101:14975:9746 1:N:0:101
AAACCAAGCAGACACTCACCGCTCCCTCGCCACAGGCCAATAGTTTGTCCTCACTGAGTTGGCAACAAGTGGCTGCTGTGGCTGCCATTTTTCTGGTGATGGCCATCAGCTCCGACGAGGTCAGCTGGGGGGCTTTCTTTGTGTAAGCAACGAGAAACCTGAAAGAAGCATTTTTTAACTAAGTCCTGCTGAGTCATTCATGAGTTTTTAGCCGCCTTGCTTCTTCTCACAGACTCTCTACTCTCATGCCA
+
CCCCCCCFCFFFGGGGGGGGGGGGGGHHGGGGGHHHGGHHHHHHHHHHHHHHHHHHHHHHHHHHHHHHHHHHGHGGHHHHHHHGGHHHHHHHHHHHHHHHHHHHHHHHHHHHHGGGGGGGGHHHHHHHGGGGGGGGGGGGGGGGGGFFFFFFFFFFFFFFFFFFFFFFFFFFFFFFFFFFFFFFFFFFFFFFFFFFFFFFFFFFFFFFFFFFFFFFFFFFFFFFFFFFFFFFFFFFFFFFFFFFFFFFFFB
@M05620:45:000000000-G6HP7:1:1101:16716:9750 1:N:0:101
CATCCTGACCCTGAAGTACCCCATTGAGCATGGCATCGTCACCAACTGGGACGACATGGAGAAGATCTGGCACCACACCTTCTACAACGAGCTGCGCGTGGCCCCGGAGGAGCACCCAGTGCTGCTGACCGAGGCCCCCCTGAACCCCAAGGCCAACAGAGAGAAGATGACTCAGGTGAGGCTCGGCCGACGCCCGTGCTCCTCCCGTCCTTTCCCCAGTCATTTTCTGCCCGGCTTGATTTCTGACATTA
+
DDDDDFFFFFFFGGGGGGGGGGGHHHHHHHHHHHHHHGHHHGHHHGHHHHHHGGGGGHHHHHHHHHHHHHHHHGHHHGGHHHHHHHHHGGGGGHHGGGGGGGHHGGGGGGGGHGHHGGHGHHHHHHHHHHGGGGGGGGGGGGHHHHGGGGHGHHGGGGGGGGGGGGGGGGGGGGGGGGGGGGGGFFFFFFFFFFFD:DDEFFFFFFFEFFFFFFFFFFFFFFFFFFFFFFFFFFFFFFFFFFFFFEFFFF0
@M05620:45:000000000-G6HP7:1:1101:25550:9754 1:N:0:101
TACCTGTATGGGGAAGCATTTGAATATCCCCCCATGGTGATGGGGACGGAGAACTGCTCCATAAACACAGGCAACGTGCCTAACTTTCCCGGGAAGATGAAGTCAAAGAGCGACCACAGCTCTCGGAGGTTATTTTGCATCGGTGAGCCAGACAGAATGATCCGATGAGGGGTGCGAAACTATTTGAGGAAAGGAAGCACCTTTTTATTAAATTTACCTTTTAGCAATCGCCATTCCTACCCTAAAGATCG
+
CCCCDFFFFFFFGGGGGGGGGGGHHHHHHHGGGGHHHHHHHHHHGGGGGGGGHHHHHHHHHHHHHHHHHHHGHHHGHHHHHHHHHHHHHHGGGGGGHHHHHHHHHHHHHHHGGGGGHHHHHHHHGFDGGEHHHHHHHHHHHGGGGGHHHHHHGGHHHHHHHHHHGGGHHHGGEFGGEFGGGGGHGGGGGGGGGFGGGGGGGFFFFFFHFFHFFFFFFFFFFFHFFFFFFFFFFFFHFFFFFFFFFFFFFFE
@M05620:45:000000000-G6HP7:1:1101:27348:9768 1:N:0:101
CATCCTGACCCTGAAGTACCCCATTGAGCATGGCATCGTCACCAACTGGGACGACATGGAGAAGATCTGGCACCACACCTTCTACAACGAGCTGCGCGTGGCCCCGGAGGAGCACCCAGTGCTGCTGACCGAGGCCCCCCTGAACCCCAAGGCCAACAGAGAGAAGATGACTCAGGTGAGGCTCGGCCGACGCCCGTGCTCCTCCCGTCCTTTCCCCAGTCATTTTCTGCCCGGCTTGATTTCTGACATTA
+
DDDDDFFFFFFFGGGGGGGGGGGHHGHHHHHHHHHHHGHHHGHHHGHHHHHHGGGGGHHHHHHHHHHHHHHHHGHHHGGHHHHHHHHHGGGGGHHGGGGGGGHHGGGGGGGGHHHHGGHHHHHHHHHHHHGGGGGGGGGGGGHHHHGGGGHGHHGGGGGGGGGGGGGGGGGGGGGGHGGGGGGGFFFFFFFFFFFFCFFFFFFFFFFFFFFFFHFFFFFFFFFFFFFFFFFFFFFFFFAFFFFFFFFFFF0
@M05620:45:000000000-G6HP7:1:1101:18975:9771 1:N:0:101
TACCTGTACTGGGGAAGCATTTGAATATCCCCCCATGGTGATGGGGACGGAGAACTGCTCCATAAACACAGGCAACGTGCCTAACTTTCCCGGGAAGATGAAGTCAAAGAGCGACCACAGCTCTCGGAGGTTATTTTGCATCGGTGAGCCAGACAGAATGATCCGATGAGGGGTGCGAAACTATTTGAGGAAAGGAAGCACCTTTTTATTAAATTTACCTTTTAGCAATCGCCATTCCTACCCTAAAGATC
+
ABABBFFFFFFFGGGG?FFGGGHHFHHHHHHGGGGHHHHGHHHGHFGEGGGGGHHHHHHHHHHHHHFGHHGHGHHHEHHHHHFHHGHHHHHAEGCEGHHHHHHHHHDHGEHHGGGGGHHHHHHHHGGDGGEHGHHHHHHHHHGGGGGHHHHHHGHHHHHHHHHHGGGGHHHGG.:EBFGGGGGGGGGEEFCFGFGGGGGGGFFFFFFFFFF/FFFFFFFFFFFEFFFFFFFFFFFFFFFFFFFFFFFFFFF
@M05620:45:000000000-G6HP7:1:1101:10116:9774 1:N:0:101
AGATTACTGCAACAGTTCCCCCTGGACCTGGAAAAGTTTCTTGCCTGGCTTACAGAAGCTGAAACAACTGCCAATGTCCTACAGGATGCTACCCGTAAGGAAAGGCTCCTAGAAGACTCCAAGGGAGTAAAAGAGCTGATGAAACAATGGCAAGTAAGTCAGGCATTTCCGCTTTAGCACTCTTGTGGATCCAATTGAACAATTCTCAGCATTTGTACTTGTAACTGACAAGCCAGGGACAAAACAAAGAT
+
AAAABFFFFFDFGGFGGGGGGGGGDHHHHHFHHHHHHHHHHGHHHHHHGHHHHHHHHHHHHHHHGHHHHHHHHHHHHHHHHHHHHHHHHHGHHHGGGGGHHHFFFHHHGHHHHHFFHHHHGHGGDHGGHFHHHGHHHHHHHGHHHHHHHFHHHGHHHHHHHHGGHHHHHHGGGGGHEHHHHHHHHFHGHHHHHFHHHHHFHHHHHHHHHHHHHHHHHGHHHGHHHHHHFHHGHGGGGGGGEFFFGGGGGGG
@M05620:45:000000000-G6HP7:1:1101:18957:9775 1:N:0:101
TACCTGTACTGGGGAAGCATTTGAATATCCCCCCATGGTGATGGGGACGGAGAACTGCTCCATAAACACAGGCAACGTGCCTAACTTTCCCGGGAAGATGAAGTCAAAGAGCGACCACAGCTCTCGGAGGTTATTTTGCATCGGTGAGCCAGACAGAATGATCCGATGAGGGGTGCGAAACTATTTGAGGAAAGGAAGCACCTTTTTATTAAATTTACCTTTTAGCAATCGCCATTCCTACCCTAAAGATC
+
CDCCDFFFFFFFGGGGGGGGGGHHHHHHHHHGGGGHHHGHHHHHGGGGGGGGGHHHHHHHHHHHHHHHHHHHGHHHGHHHHHHHHHHHHHHGGGGGGHHHHHHHHHHHHHHHGGGGGHHHHHHHHGGGGGEHHHHHHHHHHHGGGGGHHHHHHGHHHHHHHHHHHGGGHHHGGGFGGGGGGGGGHHHGGGGGGGFGGGGFGFFFFFFFHHHFFFFFHFFFFFFHFHFFFFFFFFFFFFHHFFFFFFFFFFF
@M05620:45:000000000-G6HP7:1:1101:5719:9775 1:N:0:101
CATCCTGACCCTGAAGTACCCCATTGAGCATGGCATCGTCACCAACTGGGACGACATGGAGAAGATCTGGCACCACACCTTCTACAACGAGCTGCGCGTGGCCCCGGAGGAGCACCCAGTGCTGCTGACCGAGGCCCCCCTGAACCCCAAGGCCAACAGAGAGAAGATGACTCAGGTGAGGCTCGGCCGACGCCCGTGCTCCTCCCGTCCTTTCCCCAGTCATTTTCTGCCCGGCTTGATTTCTGACATTA
+
CCCCCFFFFFFFGGGGGGGGGGGHHHHHHHHHHHHHHGHHHGHHHGHHHHHHGGGGGHHHHHHHGHHHHHHGGGHHHGGHHHHHHHHHGGGGGHHGGGGGGGHHGGGGGGGGHGHHGGHHHHHHHHHHHHGGGGGGGGGGGGHHHHGGGGHGHHGGGGGGGGGGGGGGGGFGGGGGGGGGGGGGFFFFFFFFFFFFBDFFFFFFFFFFFFFFFFFFFFBBFFFFFFFFFFFFFFFFFFFFFFFFFEFFFF0
@M05620:45:000000000-G6HP7:1:1101:27458:9801 1:N:0:101
AGATTACTGCAACAGTTCCCCCTGGACCTGGAAAAGTTTCTTGCCTGGCTTACAGAAGCTGAAACAACTGCCAATGTCCTACAGGATGCTACCCGTAAGGAAAGGCTCCTAGAAGACTCCAAGGGAGTAAAAGAGCTGATGAAACAATGGCAAGTAAGTCAGGCATTTCCGCTTTAGCACTCTTGTGGATCCAATTGAACAATTCTCAGCATTTGTACTTGTAACTGACAAGCCAGGGACAAAACAAAGAT
+
CCCCCFFFFFFFGGGGGGGGGGGGHHHHHHHHHHHHHHHHHHHHHHHHHHHHHHHHHHHHHHHHHHHHHHHHHHHHHHHHHHHHHHHHHHHHHHGG>EHHHHHHHHHHGHHHHHHHHHHH3FHGG/EEHHHHHGHHHHGHH3FHHHHHHHHHHGHHHHHHHHHHHHHHHHGGGGGHHHHHHHHHHGHGHHHHHHHHHGFGHHHHHHHHHHHHHHHHHHHHHHHGHHHHHHHHHGGGGGGGGGGGGGGGGGF
@M05620:45:000000000-G6HP7:1:1101:22487:9801 1:N:0:101
AAACCAAGCAGACACTCACCGCTCCCTCGCCACAGGCCAATAGTTTGTCCTCACTGAGTTGGCAACAAGTGGCTGCTGTGGCTGCCATTTTTCTGGTGATGGCCATCAGCTCCGACGAGGTCAGCTGGGGGGCTTTCTTTGTGTAAGCAACGAGAAACCTGAAAGAAGCATTTTTTAACTAAGTCCTGCTGAGTCATTCATGAGTTTTTAGCCGCCTTGCTTCTTCTCACAGACTCTCTACTCTCATGCCA
+
BAAAABBFBFCFGGGGGGGGGGGEFFBHGGG?FHAHDGGAGGHHGHGHGHGHHHHHFHHHHGHHHHHHH5FGFFEGHHFHHHFAFHHHHHHHHGEBGBGFFEHHFHHHHGFHHCEGGGCCGHHHHHFHGGGGGGGGGGGGGGGGGGFFFFFAEFDDBFFFFFFFFFFFFFFFFFFFFFFFFFFFFFFFFFFFFB9BFFFFFFFFFFFFFFFFFFFFFFFFFFFFFFFFFFFFFFFFFFFFFFFFFFF/FF/
@M05620:45:000000000-G6HP7:1:1101:22468:9804 1:N:0:101
AAACCAAGCAGACACTCACCGCTCCCTCGCCACAGGCCAATAGTTTGTCCTCACTGAGTTGGCAACAAGTGGCTGCTGTGGCTGCCATTTTTCTGGTGATGGCCATCAGCTCCGACGAGGTCAGCTGGGGGGCTTTCTTTGTGTAAGCAACGAGAAACCTGAAAGAAGCATTTTTTAACTAAGTCCTGCTGAGTCATTCATGAGTTTTTAGCCGCCTTGCTTCTTCTCACAGACTCTCTACTCTCATGCCA
+
DDDDDCDFDFFFGGGGGGGGGGGGGGHHGGGGGHHHGGHHHHHHHHHHHHHHHHHHHHHHHHHHHHHHHHHHGHGGHHHHHHHGGHHHHHHHHHHHHHHHHHHHHHHHHHHHHGGGGGGGGHHHHHHHGGGGGGGGGGGGGGGGGGFFFFFFFFFFFFFFFFFFFFFFFFFFFFHFFFFHHFFFFFFFFFFFFFFFFFFFFFFFFFFFFFFFFFFFFFFFHHHFHFHFHFFFFFFFFFFHFFFFFFFFFFF
@M05620:45:000000000-G6HP7:1:1101:9706:9808 1:N:0:101
CATCCTGACCCTGAAGTACCCCATTGAGCATGGCATCGTCACCAACTGGGACGACATGGAGAAGATCTGGCACCACACCTTCTACAACGAGCTGCGCGTGGCCCCGGAGGAGCACCCAGTGCTGCTGACCGAGGCCCCCCTGAACCCCAAGGCCAACAGAGAGAAGATGACTCAGGTGAGGCTCGGCCGACGCCCGTGCTCCTCCCGTCCTTTCCCCAGTCATTTTCTGCCCGGCTTGATTCTGACATTAG
+
CCCCCFFFFFFFGGGGGGGGGGGHHHHHHHHHHHHHHGHHHGHHHGHHHHHHGGGGGHHHHHHHHHHHHHHHHGHHHGGHHHHHHHHHGGGGGHHGGGGGGGHHGGGGGGGGHHHHGGHHHHHHHHHHHHGGGGGGGGGGGGHHHHGGGGHGHHGGGGGGGGGGGGGGGGGGGGGGGGGGGGGGFFFFADFFFFFFD?DEFFFFFFFADFFFFFFFFFFFFFFFFFFFFEFFBFAFFAFFFFBF;FBFF0;
@M05620:45:000000000-G6HP7:1:1101:27466:9816 1:N:0:101
AGATTACTGCAACAGTTCCCCCTGGACCTGGAAAAGTTTCTTGCCTGGCTTACAGAAGCTGAAACAACTGCCAATGTCCTACAGGATGCTACCCGTAAGGAAAGGCTCCTAGAAGACTCCCAGGGAGTAAAAGAGCTGATGAAACAATGGCAAGTAAGTCAGGCATTTCCGCTTTAGCACTCTTGTGGATCCAATTGAACAATTCTCAGCATTTGTACTTGTAACTGACAAGCCAGGGACAAAACAAAGAT
+
BBBBBFFFBFFFGGFGGGGGGGGGHHHHHHHHHHHHHHHHHHHHHHHHHHHHHHHEHHHHHHHHHHGHHHHHCFHFHHHHHHHHHHHGHHHHHHGF/EGHHHHHGGHHGHHHHHHHHHHH/BGGG/EEHHHHHGHHHHDGH3GHHHHGHGHHHGHGHHHHHHHHGHHHHHGGGGGHHHHHHHHHHFGDFHHHHHHHHFHHHHHHHHHGFHHHHGHHHFHHCGFGHHEHGHHHEGGAFFEGGGGGGGGGGGF
@M05620:45:000000000-G6HP7:1:1101:11128:9827 1:N:0:101
CATCCTGACCCTGAAGTACCCCATTGAGCATGGCATCGTCACCAACTGGGACGACATGGAGAAGATCTGGCACCACACCTTCTACAACGAGCTGCGCGTGGCCCCGGAGGAGCACCCAGTGCTGCTGACCGAGGCCCCCCTGAACCCCAAGGCCAACAGAGAGAAGATGACTCAGGTGAGGCTCGGCCGACGCCCGTGCTCCTCCCGTCCTTTCCCCAGTCATTTTCTGCCCGGCTTGATTTCTGACATTA
+
CCCCCFFFFFFFGGGGGGGGGGGHHHHHHHHHHHHHHGHGHGHHHGGHHHHHGGGGGGHHHHHHHHHGFHHHHGHHHGGHGHHHHHHGGGGGGHGGGGGGGGHHGGGGGGGGHHHHGGGGHHHHHHHHHHGGGGGGGGGGGGHHHHGGGDHFHHGGGGGGGGGGGGGGGGGGGGGGGGGGGGGGFFFDDFFFFFFF;DFEFFFFFFFFFFFFFFFFFFA0BFFFFFFFFEFFFAFFFAFFFFFB09FFFF0
@M05620:45:000000000-G6HP7:1:1101:17609:9838 1:N:0:101
[truncated: 11,605,471 more chars]
